# Supplementary material for: Response of arbuscular mycorrhizal fungal community in soil and roots to grazing differs in a wetland on the Qinghai-Tibet plateau
Source: PeerJ. 2020 Jun 19;8:e9375. doi: 10.7717/peerj.9375 (PMC7307571; doi:10.7717/peerj.9375)
Supplement: Supplemental Information 22 [file peerj-08-9375-s022.zip › Root non-grazing 6-10/49.fastq]

@HISEQ:969:HM2KJBCX2:2:1101:5489:2578 2:N:0:ACTATGCA
ATCCCAGCATGCCCCAACTATCCCTATTAATCATTACGGTGATCCTAGAAACCAACAAAATAGAACCATGCCGTCCTATTCTATTATTCCATGCTAATGTATTCGAGCAAAATGCCTGCTTTAAACACTCTAATTTTTTCAAGGTAAAGGTCCTGGTTCCACATGACACCCAATTAAGGACATCATGCTTCTCCAGAAGGTGAGAAATCAACTGCGACAGTTCATACCCCTTAAGGCACGACCATCACGTCAATCCCGAAATTCAACTACGAGCTTTTTAACTGCAACAACTTTAATATACGCTATTGGAGCTGGAATTACCGCGGCTGCTGGCACCAGACTTGCCCTCC
+
DDDDDIIIIIIIIGHIIIIIIFHIIIHIIEHIHIHIIIHIIIGEHHGHIIIIIIIIICEHHHIIIIGIIIGHIHHIIGHHHIIHIHIIH?FHHHIIHHHIIIHIIIIIIHIHHIIIIIIIIHIIIIHHIIHIHIIIIIIIIIIIIIIIIIIIIIIIIIIIIIIIIIIIIIHHIIIIIIIIIIIIIIIIHIIHIIIIIIIIIIIIIIIIIIHIIIIIIIIIIIIIIIIIIIIIIIIIIIIIIIIIIIHHHIIIIIIIIIIIIIIIIIIHHIIIIIIIIIIHHIIIIIIIIIIIIIIIIIIIIIIIIIIIIIIIIIIIIIIIIIIIIIIIIIIIIIIIIIIIIIIIIDDDDD
@HISEQ:969:HM2KJBCX2:2:1101:1933:2658 2:N:0:ACTATGCA
ATCCCAGCATGCCCCAACTATCCCTATTAATCATTACGTCAATCCTAGAAACCAACAAAATAGGATCGAACGTCCTATTTCATTATTCCATGCTAATGTATTCAAGCGTTAGCTTGCTTTAAACACTCTAATTTTTTCAAAGTAACAGTCCAAATTCCCCAAAACACCAAATTAATGGCATTAAGGTTCATCAGGAAGGAGGAATCAGTGAGACCAGTACATACCAGAGGCATGACCAACCTACTAACCCCGAAATTCAACTACGAGCTTTTTAACTGCAACAACTTTAATATACGCTATTGGAGCTGGAATTACCGCGGCTGCTGGCACCAGACTTGCCCTCCAA
+
DDDDDIIIIIIIIIIIIGIIGIHIIIIIIIIIIIIIIIIHHHIIIIIIIHHIHFGHHIIIIHHHIGIIHIIGIIIIHIGHHIHHIIIIIIIIIIIIIIHHHIIHHGHHHIIIIIHHIIHIIIHHHHHHHHIIIHHHHFIHHIHHHIIIHIHIIIIHIHGIHIIIIIIIIIIIHIIHIIHIIHIHIIIIIIIIHIIIIIIIIIIIIIIIIHGIHHIIIIIIIIIIIIIIIIGIIIIIIIHIIIIHHIHIIIIIIIIIIIIIIIIIIIIIIIIIIIHIIIIIIIIIIHIIIIIIIIIIIHIIIIIIIIGIIHHIIIIIIIIIIIIIHIIIHIIIIIIIIIIIIDDDDD
@HISEQ:969:HM2KJBCX2:2:1101:21011:3313 2:N:0:ACTATGCA
ATCCCAGCATGCCCAACTATCCCTATTAATCATTACGGTGATCCTAGAAACCAACGAAATAGAATCAGTCCGTCCTATTTCATTATTCCATGCTAATGTATTCAGACGTTAGCCTGCTTTAAACACTCTAATTTTTTCAAAGTAACAGTCCTGATTTCCAATCACACCAAATTAATGACATGAAAGTTCCTCAGAAGGTAGAGATTTATCTCACCAGTACAGACAATTAAGCCTGACCAATGGGTAAACCCCGAAGTTCAACTACGAGCTTTTTAACTGCAACAACTTTAATATACGCTATTGGAGCTGGAATTACCGCGGCTGCTGGCACCAGACTTGCCCTCCAA
+
DDDDCHHHIHHHIIHIHHIIIIHIIHIIIIIIIIIIIHHHHIGIGHIIIIIHIIIIIIIHHHHIEHGCGHHHEEHCHCFHHIGHHIIHIHHCGHHHHHHHHHHHHHIHFHHHHHHHHIHHIHIIIHHHIIIIGIHIIIHHHHHHHIIIIIIHHHHHIIIIIIIIHHHHIHIGHFIHIFIHIHFGIIIIIGIIIHIIIIIIHIIIIIHIII;3IIIIIIIIIIIHHIIIII=IIIHIIIIIIIIHHDHHIFIIIIIIIIIIIIIIIGIIIIIIIIIIIIIIIIIIHIIIIIIIIIIIIIIIIIGIIHIIIIIIIIIIIGIIIIIIIIIIIIIIIIIIIIIIIIDDDCD
@HISEQ:969:HM2KJBCX2:2:1101:18092:3386 2:N:0:ACTATGCA
ATCCCAGCATGCCCCAACTATCCCTATTAATCATTACGGTGATCCTAGAAACCAACAAAATAGAACCATGCCGTCCTATTCTATTATTCCATGCTAATGTATTCGAGCAAAAATGCCTGCTTTAAACACTCTAATTTTTTCAAGGTAAAGGTCCTGGATCCGCAAGACACCCAATTAAGGACATCAAGTTTCTCCAGAAGGTGAGAAATCAACAGCGACAGTTCATACCCCTTAAGGCATGACCATCACGTCAATCCCGAAATTCAACTACGAGCTTTTTAACTGCAACAACTTTAATATACGCTATTGGAGCTGGAATTACCGCGGCTGCTGGCACCAGACTTGCCCTCCAA
+
DDDDDIIIIIIIIIIIIIIGIIIIIHIIIIIIIIIHIIIIIIIIIIIIGIIIIIIIIHIHIGIIIIIIIIGIHHIIIIIIIIIIHIIHHHIIHIIIHIIHHFHHIIIIIIIIIIIIHIIIIIIHHHIIIIIIIIIIIIIIIIIIIIIIIHHHIIHHHIIIHHIIIIIIIIHIIIIIIIIIHHIIHIIIIHIHHIHIIIIIIHIIIIIIIIIIIIIIIIHIIIIIIIIIIIIIIIIIHIIIIIIIIIIIIIIHIIIIIIIIIIIIIIIIIIIIIIIIIIIIIIIIIIIIIIIIIIIIIIIIIIIIIIIIIIIIIIIHIIIIIIIIIIIIIIIIIIIIIIIIIIIIIIIIDDDDD
@HISEQ:969:HM2KJBCX2:2:1101:6659:4192 2:N:0:ACTATGCA
ATCCCAGCATGCCCCAACTATCCCTATTAATCATTACGGTGATCCTAGAAACCAACAAAATAGAACCATGCCGTCCTATTCTATTATTCCATGCTAATGTATTCGAGCAAAAATGCCTGCTTTAAACACTCTAATTTTTTCAAGGTAAAGGTCCTGGATCCGCAAGACGCCCAATAAAGGACATCAAGTTTCTCCAGAAGGTGAGAAATCAACAGTAACAGTTCATACCCCTTAAGGCATGACCATCACGTCAATCCCGAAATTCAACTACGAGCTTTTTAACTGCAACAACTTTAATATACGCTATTGGAGCTGGAATTACCGCGGCTGCTGGCACCAGACTTGCCCTCCAA
+
DDDDDIIIIIIIIIIIIIIIIIHIIIIIIHIHIIIIIIIIIIHHIIIIIIIIIIIIIIHHHHGHHHIIIIIGHHHIIIHIIIIGHHHHGHIIHGIIIIIHIHHIHIIIHIIHIIIIHHIIIIIIIIIIHIIIIIIIIIIIIIIIHIHIHFIIIIIIIIIIIIIIIIIHHHHIIHIIIIIIIIIIIIIIIIIIIIIIHHIIIIIIIIIIIIIIIIIIIHIIIIIIIIIII=IIIIHIIIIIIIIIIIHHIHHCGIIIIIIIIIIIIIHIIHIIIIIIIIIIIIIIIIIIIIIIHIIIIIIIHIIIIIIIIIHIIIIIIIIIIIIIIIIIIHIIIIIIIIIIIIIIIIIICDDDD
@HISEQ:969:HM2KJBCX2:2:1101:17738:3984 2:N:0:ACTATGCA
ATCCCAGCATGCCCCAACTATCCCTATTAATCATTACGGTGATCCTAGAAACCAACAAAATAGAACCATGCCGTCCTATTCTATTATTCCATGCTAATGTATTCGAGCAAAAATGCCTGCTTTAAACACTCTAATTTTTTCAAGGTAAAGGTCCTGGATCCGCAAGACACCCAATTAAGGACATCAAGTTTCTCCAGAAGGTGAGAAATCAACAGTAACAGTTCATACCCCTTAAGGCACGACCATTACGTCAATCCCGAAATTCAACTACGAGCTTTTTAACTGCAACAACTTTAATATACGCTATTGGAGCTGGAATTACCGCGGCTGCTGGCACCAGACTTGCCCTCCAA
+
DDDCDIIIIIIIGIIIIIIIIIIIIIIIIIIIIIIIHIIIIIIHIIIGHIIIIIIIIIIGHIGIIIIIIIIIIIIHHIIIIIIIIIIIHHHHHHIIIHIHIGHIHGHIIIIIIIIIIIIHIIIIHHIHIIHIIIIIHHHHHIHHIIIIIHIIIIIIIIHHIIHIIIIHIIIIIIIIIIIIIHIIIIIIIIIHIIIIIIIIIIIIIIIIIIIIIIIIIIIIIIIIIIHIIIIIIIIIIIIIIIIIIIIIIIHHIIIIIIIIIIIIIIIHIHIIHIIIIIIIIHIIHIIIIIIIIIIIIIIIHIIIIIIHIIIIIIIIIIIIIIIIIIIIIIIIIIIIIIIIIIIIIIIIDDDDD
@HISEQ:969:HM2KJBCX2:2:1101:7436:5032 2:N:0:ACTATGCA
ATCCCAGCATGCCCCAACTATCCCTATTAATCATTACGTCAATCCTAGAAACCAACAAAATAGGATCAAACGTCCTATTTCATTATTCCATGCTAATGTATTCAAGCGTTAGCCTGCTTTAAACACTCTAATTTTTTCAAAGTAACAGTCCTGTTTCCCTGCAACACCAAATTAATGACATTACAGTTCTTCAAGAAGGAGGAACCAGTAAAGCCAGTACATACCAGAGGCACGACCAACTCTCTAATCCCGAAATTCAACTACGAGCTTTTTAACTGCAACAACTTTAATATACGCTATTGGAGCTGGAATTACCGCGGCTGCTGGCACCAGACTTGCCCTCCAA
+
DDDDDIIIIIIIIIIIHIIIIIIIIIIIIIIIIIIIIIIIIIIIHIIIIHIIIIIIIIIIIIHIIIHIIIIHFHHHHIIIIIIIIIHIIIIIIIIIIIIIIIIIIIIIIIIIIIHIIHIIIIIIIIIIIIIIIIIIIIIIIIHIIIIIIIIIIIIIIHIIIIIIIIIIIIIIHIIIHHIIIIIIIIIIIIIIIIIIIIIIIIIHIIIIIIIIIIIIIIIIIIIIIIIIIIIIIIIIIHIIIIIHHIIIIIIIIIIIIIIIIIHIIIIIIIIIIIIIIIIIIIIIIIIIIIIIIIIIIIIIIIIIIIIIIIIIIIIIIIIIIIIIIIIIIIIIIIIIIIIIIDDDDD
@HISEQ:969:HM2KJBCX2:2:1101:12179:4979 2:N:0:ACTATGCA
ATCCCAGCATGCCCAACTATCCCTATTAATCATTACGGTGATCCTAGAAACCAACAAAATAGAACCATGCCGTCCTATTCTATTATTCCATGCTAATGTATTCGAGCAAAATGCCTGCTTTAAACACTCTAATTTTTTCAAGGTAAAGGTCCTGGTTCCACATGACACCCAATTAAGGACATCATGCTTCTCCAGAAGGTGAGAAATCAACTGCGACAGTTCATACCCCTTAAGGCACGACCATCACGTCAATCCCGAAATTCAACTACGAGCTTTTTAACTGCAACAACTTTAATATACGCTATTGGAGCTGGAATTACCGCGGCTGCTGGCACCAGACTTGCCCTCCAA
+
DDDDDIHHIIHHHIIIIIIIIIIIIIHIIIIIIIIIIIFHIIIIIIEHIIHIHIIIIHHIIHIIIIIHHIGHHDHIIIHIIIIIIIIHIIIIHEFFHHGHHIHIIIIIIIIIIIIIIHIIIIHIIIIIIIIHIIIHHHHIIIHIIHIIIIIIIIIIHEIHIIIIIIIIIHIIIIIIIIIIIIIIIHIIGIIIIIIIHIIHHHIIHHHIIHIIIIIIIIIIIIHIHIIHIIIIIIIIIIIIIHIIIHGIIHIIIIIIIIIIIIIIIIIIIIIIIIIIIHHGHIIIIIIIIIIIIIIIHHHIIIIIIIIIIIIIIIIIIIIIIIIIIIIIIIIIIIIIIIIIIIIIIICDDDD
@HISEQ:969:HM2KJBCX2:2:1101:1774:5060 2:N:0:ACTATGCA
ATCCCAGCATGCCCCAACTATCCCTATTAATCATTACGGTGATCCTAGAAACCAACAAAATAGAACCATGCCGTCCTATTCTATTATTCCATGCTAATGTATTCGAGCAAAAATGCCTGCTTTAAACACTCTAATTTTTTCAAGGTAAAGGTCCTGGATCCGCAAGACACCCAATTAAGGACATCAAGTTTCTCCAGAAGGTGAGAAATCAACAGCAACAGTTCATACCCCTTAAGGCACGACCATTACGTCAATCCCGAAATTCAACTACGAGCTTTTTAACTGCAACAACTTTAATATACGCTATTGGAGCTGGAATTACCGCGGCTGCTGGCACCAGACTTGCCCTCCAA
+
DDDDDIIIIIIIIIIIIIIIIIIIIIIIIIHIIIIHIHIIIIIIIIIIIIIIIIIIHIHIIIHHIIHIIIIIIHHIIIHIIIHIIIIIIHIIIIIIIIHIIIHHHIIIIIHIIHHHIIIGGHHIIHIIIIHHHHHIGHIIIIIIIIIIIIIHHIIIIIIIIIHIIIIIIIIIHHHIIIHIIIIIIIIHIIHHHHHIIIIIIHHHIIIHHIIHIHIHIHHIHIIHIIHIIIIIIIHIIIIHIIHIIIIIIHEFIIIIHIIIIHHIIIIHHHIHIIIGIIIIIIIIIIIIIIIIIIIIHHHHHIIIIIIIIIIIIHIIIIIIIIIIIIIIIHIIIIIIIIIIIIIIIIIIDDDDD
@HISEQ:969:HM2KJBCX2:2:1101:3373:5029 2:N:0:ACTATGCA
ATCCCAGCATGCCCAACTACCCCTATTAATCATTACGGTGATCCTAGAAACCAACAAAATAGAACCATGCCGTCCTATTCTATTATTCCATGCTAATGTATTCGAGCAAAAATGCCTGCTTTAAACACTCTAATTTTTTCAAGGTAAAGGTCCTGGATCCGCAAGACACCCAATAAAGGACATCAAGTTTCTCCAGAAGGTGAGAAATCAACAGTAACAGTTCATACCCCTTAAGGCATGACCGTCACGTCAATCCCGAAATTCAACTACGAGCTTTTTAACTGCAACAACTTTAATATACGCTATTGGAGCTGGAATTACCGCGGCTGCTGGCACCAGACTTGCCCTCCAA
+
@DDD@GEEHII?@GHHHHIIGHHHHHHE?GEEEEE<@GHHEHHI@EEHCEFHEHCHHECHHHHIG?HIDGEDECEHIIIGHFEH1GG1@GHCHHGHHEFGCD?DFGEE@@GFCFDCH@HIHHAFHGEEEGFCHIHHGHHC<D6?HHHFEEHFEG<GE??CGHCHDE50<CHG@FDHG@FFCHHCFCCIHHIHFCHCDHGFC2HH9GCHCHIIH?HG@EG@IEHG3EEFEIIIIHIHEHGGGCEEGEH0F<<F/ECHHEHEH@EEHHGGCGC<1DHHIIHHHHHHHHIIIHF<FHF@?HHDEEGIIIHIHHEG?IIHHHF<DHHHIHIHIIHHFIHHHH@CHHHFDCHD@@D?
@HISEQ:969:HM2KJBCX2:2:1101:12076:5832 2:N:0:ACTATGCA
ATCCCAGCATGCCCCAACTATCCCTATTAATCATTACGTCAATCCTAGAAACCAACAAAATAGGATCGAACGTCCTATTTCATTATTCCATGCTAATGTATTCAAGCGTTAGCTTGCTTTAAACACTCTAATTTTTTCAAAGTAACAGTCCAGATTCCTCGCAACACCAAATTAATGGCATTACGGCTCATCAGGAAGGAGGAATCAGTGAGACCAGTACATACCAGTGGCATGACCAACCTACTGACCCCGAAATTCAACTACGAGCTTTTTAACTGCAACAACTTTAATATACGCTATTGGAGCTGGAATTACCGCGGCTGCTGGCACCAGACTTGCCCTCCAA
+
DDDDDIIIIIIIIIIIIIIIIIIIIIIIIIIIIIIHIIIIIIIIIIIIIIIIIHIIIIFHIIFHIIIGHIIIIIIIIIIIIIIIIIIIIIIIIIIIIIIIIIIIIIIIIIHHHHIIIIIIIHHHHIIHIIHHIHIIHIHIIIIIIIIIIIIIIIIHIIHIIIIIIIIIHIIIIIIHIIIIIIIIIIIIIIIIIIIIIIIIIIIIIIIIIIIIIIIIIIIIIIIIIIIIIIIIIIIIIIIIIHFFHIHIIIIIIIIIHIIHHFHIIIIIIIIIIIIIIIIIIIIIIIIIIIIIIIIIIIIIIIIIIIIIIIIIIIIIIIIIIGIIIIIIIIIIIIHFIIIIIDDDDD
@HISEQ:969:HM2KJBCX2:2:1101:9842:5559 2:N:0:ACTATGCA
ATCCCAGCATGCCCCAACTATCCCTATTAATCATTACGGTGATCCTAGAAACCAACAAAATAGAACCATGCCGTCCTATTTTATTATTCCATGCTAATCTATTCAAGCACAAGCCTGCTTTAAGCACTCTAATTTTTTCAAGGTAATAGCTCTGCTTCCCCAACGCACTAACTTAATAGCATGCTGGTTGTTCAGAAGGTAGGAATTCATCAGGCCAGTGCGGACAGTGAAGCCCGACCAACCGACAAACTCCGAAATTCAACTACGAGCTTTTTAACTGCAACAACTTTAATATACGCTATTGGAGCTGGAATTACCGCGGCTGCTGGCACCAGACTTGCCCTCCAA
+
DDDDDIIIIIIHIIIIIIIIIIIIIIIIIIIIIIIIIHIIIGHIIIIIIIIIIIIIIIIIIIIHHIIIIHIIHHHHIIIHIHIIIIHHIHIIIIIIIIIHHIIHHHHHIIIIHIIIIIIIIIIIHIIIIIIIIIIIIIIFIHIIIIIIIIIIIIIIIIIIIHHIIIIIIIIIIIHIIIIIIIIIIIHHIIIIIIIHIIIIIIIIIHIIIIIIIIIIIIIIIIIIIIIIIIIIIIIIIIIIIIIIIHFIIIIIIIIIIIIIIIHIIIIIIHHIIIHHIIIIIIIIHHIIIIHIIHIIIIIIIIIIIIIIIIIIIIIIIIIIIIIIIIIIIIIIIIIHIIHIIIIDDDDD
@HISEQ:969:HM2KJBCX2:2:1101:13898:5656 2:N:0:ACTATGCA
ATCCCAGCATGCCCAACTATCCCTATTAATCATTACGGTGATCCTAGAAACCAACAAAATAGAACCATGCCGTCCTATTCTATTATTCCATGCTAATGTATTCGAGCAAAATGCCTGCTTTAAACACTCTAATTTTTTCAAGGTAAAGGTCCTGGTTCCACATGACACCCAATTAAGGACATCATGCTTCTCCAGAAGGTGAGAAATCAACTGCGACAGTTCATACCCCTTAAGGCACGACCATCACGTCAATCCCGAAATTCAACTACGAGCTTTTTAACTGCAACAACTTTAATATACGCTATTGGAGCTGGAATTACCGCGGCTGCTGGCACCAGACTTGCCCTCCAA
+
DDBDDIIIIHHGFHHIIIIIHIIIHIIGIIIGIHIIGDFHIHIHIIHHIIIIIIIIGCHHHIHIHIHICGHH@CHHIIIHIHHIHIHIIIGEHHIIIIEEHEGHIIIIIGHCHGHHIIIIIHHGHHIIHIIIIIIIIIIIIHIIGHEGHHIIHIEGHIAHIIIHHHIIHIIIIHIHEIHHIHIIIIIHIIHIHIHHHIHIHIIIIIIIHHHHEHHIIIHIHIIHHHIIIIIHFHHFHHIIIIHHHEHIHGIIIIIIIIHIHIIIIHIIIIIHHHHIIHHFIIFIHIIIIIHHHIIHDHHIHIIIHIIHHEHGIHHIIIIIIIIIIIIIIIIIIIIHHIHHFHIIIHACADD
@HISEQ:969:HM2KJBCX2:2:1101:10400:6454 2:N:0:ACTATGCA
ATCCCAGCATGCCCCAACTATCCCTATTAATCATTACGGTGATCCTAGAAACCAACAAAATAGAACCATGCCGTCCTATTCTATTATTCCAGCTCCAATAGCGTATATTAAAGTTGTTGCAGTTAAAAAGCTCGTAGTTGAATTTCGGGATTAGTACGCTGGTCGTGCCTTCGGTACGTACTGGTGTTACTGATTCCTACCTTCTGACGAACCATCATGTCATTAATTTGGTGTGGTGGGGAATCAGGACTGTTACTTTGAAAAAATTAGAGTGTTTAAAGCAGGCTAACGCTTGAATACATTAGCATGGAATAATGAAATAGGACGTTCGATCCTATTTTGTTGGTTTCTAGGATTGACGTAATGATTAATAGGGATAGTTGGGGATATGCGGCTG
+
DDDDDIIIIHIIIIIIHIIIIIHIHIIIIIIIIIIIIIIIIIIGIIHHIIIIIIGIIGIIIHIIIIGIIIIIIHIIIIIIIIIIIIIHIIHHHHIIHGIHHDDEHIGIIGHIGIIIIIHHGEHIIHHHIIHHHHIIIIIIIIIIHIIGIHHHIIIIIHHHHIIHIHIHEHHIIIIIIIIGFHHIIHHIIIIIIIIHIIIIIIIIIIIHIIIHIIIIIIIIIIIIIHIGIIIIIIIIIIIIIIHG<IIIIIIIIIIHHIIIIIIIHHGIIIHHGIIIIIIIIIIIIIIIIIIIIHHGIIIIIIIIIIIIIIIIIIIIHIIIIIIIIIIIIIIIIIIIIGIIIIIIIIIIIIIIIIIIIIIIIIIIIIIIIIIIHHIIIIIIIIIIIIIIIIIIDDDDD
@HISEQ:969:HM2KJBCX2:2:1101:20947:6468 2:N:0:ACTATGCA
ATCCCAGCATGCCCAACTATCCCTATTAATCATTACGTCGATCCTAGAAACCAACAAAATAGAATCAAACGTCCTATTTCGTTATTCCATGCTAATGTATTCAAGCGTGAGCCTGCTTTAAACACTCTAATTTTTTCAAAGTAACAGTCCTGATTCCCCAAGACACCAAATTAATGACATCATGGTTCGTCAGAAGGTAGGAATCAATAATACCAGTACGTACAATAGCACGACCAATAAATTGATCCCGAAATTCAACTACGAGCTTTTTAACTGCAACAACTTTAATATACGCTATTGGAGCTGGAATTACCGCGGCTGCTGGCACCAGACTTGCCCTCCAA
+
@0<D@C?G?<11<1<<C111<FH?HG1CEHHIIICHH<1</<DE@CHI?HE@EH0GFH1111FHHH1CCE01100<1<<11DG?H1FFH111<<HGE@FD4HEHHHEHHFDEEA1AAB1@CH8CGGHBFHG?FC9<D<BG8HHHBAF6GHHCFCHDEGHH??IHGEGDEHHHHGCFDGECHDHC<C0CFH9CHHHHF:HHFEHGF?CGHH@1HH@EHHHHCHE?EIHEEDIGIHIHHGF1H>FFHH<DHHFHEGG@?HCCCEFDHDHG@HHEGG?HHCIHHFFHHEFIIIHCHHECEHCFEEHFHEIIIHDHGIHIIIHHGIIHIIIHH?HFHHIIIGHD@D@0
@HISEQ:969:HM2KJBCX2:2:1101:7638:6970 2:N:0:ACTATGCA
ATCCCAGCATGCCCCAACTATCCCTATTAATCATTACGTCAATCCTAGAAACCAACAAAATAGGATCAACGTCCTATTTCATTATTCCATGCTAATGTATTCAAGCGCGAGCCTGCTTTAAACACTCTAATTTTTTCAAAGTAACAGTCCTGATTCCCCACCACACCAAATAAATGACATGATGGTTCGTCAGAAGGTAGAAATCAGTAACACCAGTACGTACCGAAGGCACGACCAGCGTACTAATCCCGAAATTCAACTACGAGCTTTTTAACTGCAACAACTTTAATATACGCTATTGGAGCTGGAATTACCGCGGCTGCTGGCACCAGACTTGCCCTCCAA
+
DDCCBIIIIHIIIIIIIIIIIIIIIIIIIHIIIIIIIIHHIIIHHIIIIHIIIIGIIGIIIIIIIIHGIHIEHCEHHIIIIHHHIG?HFHHGIIHIIIIIIHHIHIHIIHIIIIIIIIHHGIHIIIIIIIHHIIGHHHHIIHHIIHHHHIIHHIHIGHHIIIIHHHIIHIIIIIGIIIHHIIIIIIIIIHIIIHIIIHHIIHIHIHHFIIIIIIGIIIIIIIIIIHIIIIIIIIIHHIHHHHIHHIIHHGIIIIHEIHHIIIIIIIIIIIIIIIIIIHHIHHIIIIIIIIIIIIHIHIHIIIIIIIIIIIIIIIIIIIIIIIIIHGIIIIIIIIIIHIIIDDDDD
@HISEQ:969:HM2KJBCX2:2:1101:20979:6790 2:N:0:ACTATGCA
ATCCCAGCATGCCCCAACTATCCCTATTAATCATTACGGTGATCCTAGAAACCAACAAAATAGAACCATGCCGTCCTATTCTATTATTCCATGCTAATGTATTCGAGCAAAAATGCCTGCTTTAAACACTCTAATTTTTTCAAGGTAAAGGTCCTGGATCCGCAAGACACCCAATAAAGGACATCAAGTTTCTCCAGAAGGTGAGAAATCAACAGTAACAGTTCATACCCCTTAAGGCATGACCGTCACGTCAATCCCGAAATTCAACTACGAGCTTTTTAACTACAACAACTTTAATATACGCTATTGGAGCTGGAATTACCGCGGCTGCTGGCACCAGACTTGCCCTCCAA
+
DDCDCIIIIHHHIHIIIIIHHHIIIHHIIIHIIEHIIIIIIHIGHHHHHHHEHHHHHIIIGHHGI@GHGHHFH@CDHHEHHIGIIHFHHHHHIGEHHHEHHHIHIIHHHHFHIHIIIHHHEAFHHIHHHHHHIIIHHIIIIIIIHIHHHIHDIHGHFHHHHIIIIIIIHIHIIIIHHIIIIIIIIIIIIIIIIIIIHHGIHIIIIIGIIIIIIHIHHHIHH=IIIHHIIIIIIIHIIHFHHHIIIIIIIHGGIIIIIIIIIIIIIIHIIHIHHIIIIIIHIHIHHHHHIHGIIHIIGIHIHIIIIIIIIHHIIIIIIIIIIIIIIIIIIIIIIIIIIIIIIIIIIIIIDDDDD
@HISEQ:969:HM2KJBCX2:2:1101:10912:7736 2:N:0:ACTATGCA
ATCCCAGCATGCCCCAACTATCCCTATTAATCATTACGGTGATCCTAGAAACCAACAAAATAGAACCATGCCGTCCTATTCTATTATTCCATGCTAATGTATTCGAGCAAAAATGCCTGCTTTAAACACTCTAATTTTTTCAAGGTAAAGGTCCTGGATCCGCAAGACACCCAATAAAGGACATCAAGTTTCTCCAGAAGGTGAGAAATCAACTGCAACAGTTCATACCCCTTAAGGCATGACCATCACGTCAATCCCGAAATTCAACTACGAGCTTTTTAACTGCAACAACTTTAATATACGCTATTGGAGCTGGAATTACCGCGGCTGCTGGCACCAGACTTGCCCTCCAA
+
DDDDDIIIIIIIIIIIIIIIIIIIIIIIIHIIIIIIIIIIIIIGIIIIIIIIIIIIIIIIHIIGIIHIIIIIIIHIHIIIIIHIIIIIIIIIHIIIIIIIIHHIIIIIIIHIIIIIIIIIIIIIIIIIIIIHIIIIIIIIIIIIIIIIIIHIHIHIIIHIIIIIIIIIIIIIIIIIIIIIIIIIIIIIIIHIIIIIIIIIIIIIIIIIIIIIIIIIIIIIIIIHHIIIIIIIIIIIIIIIIIIIIIIIIIIHIIIIIIIIIIIIIIIIIHHIIIIIIIIIIHIIIIIIIIIIIIIIIIIHHIIIIIIIIIIIIIIIIIIIIIIIIIIIIIIIIIIIIIIIIIIIIIIIDDDDD
@HISEQ:969:HM2KJBCX2:2:1101:21047:7892 2:N:0:ACTATGCA
ATCCCAGCATGCCCCAACTATCCCTATTAATCATTACGGTGGTCCTAGAAACCAACAAAATAGAATCATCCGTCCTATTTTATTATTCCATGCTAATGTATTCAAGCAAAATGCCTGCTTTAAACACTCTAATTTTTTCAAAGTAAAGGTCCTGGTTCCCCGCGGCACCCAATTAAGGACATCGCGGTTCTCCAGAAGGTGAGAAATTGACTACACCAGTTCATACCCCTTAAGGCACGACCGATGTGTCAATCCCGAAATTCAACTACGAGCTTTTTAACTGCAACAACTTTAATATACGCTATTGGAGCTGGAATTACCGCGGCTGCTGGCACCAGACTTGCCCTCAA
+
DDCDAIIIHHHIIEHIHHEHHFHIFIIIIIHIHGHHHIIHIGHHHHHIHIHFHIIHGIHHIIHIHEHHFHHHDC/EFH?FHHHFEEEHHHHEHHHHDEFHHGHGH@HEHHHFCEHHIIHHHIHIIHHHHHHHHHHHHHHHHHIIHHHIHIHIHHHGHIHIIGIIIGHGHHHIHGHIHHGIGHIIIHFHFEIIHGIIHII=IIIIIIG<IIIIHG@IIHHHIIHIHHIIIHIIGIGHDIIIIGIIIGGIHIIIIGIIIHIIIHGHIIIIIHIIIIIHGIIIIHIIHIHGIIIHIIIHHEEIIIIIIIIIHIHIIIIIIIIIIIIIIIIIIIIIIIIIIIHHIIHIIDDDDD
@HISEQ:969:HM2KJBCX2:2:1101:4335:8661 2:N:0:ACTATGCA
ATCCCAGCATGCCCCAACTATCCCTATTAATCATTACGGTGATCCTAGAAACCAACAAAATAGAACCATGCCGTCCTATTCTATTATTCCATGCTAATGTATTCGAGCAAAAATGCCTGCTTTAAACACTCTAATTTTTTCAAGGTAAAGGTCCTGGATCCGCAAGACACCCAATTAAGGACATCAAGTTTCTCCAGAAGGTGAGAAATCAACAGCGACAGTTCATACCCCTTAAGGCACGACCATCACGTCAATCCCGAAATTCAACTACGAGCTTTTTAACTGCAACAACTTTAATATACGCTATTGGAGCTGGAATTACCGCGGCTGCTGGCACCAGACTTGCCCTCCAA
+
@DDDDIHFHHHIIIIIIIIGIHIEHIIIIHHGHIIIHIHIIHHIGHFGHHIIGHHIEG@HGGHIIIIIIIEHIIHHHHIHGIEHIHIIFHHEEFEHGHHHHFGHIIHHIHHHIIIHHHG@GHHIEIIHIHHHIHFHHHIHHIHHIIIIIIHHIHEHIHIGIIIIHHHHIIHHIHFHHGHIIIIIIIIIHIHIIHIIIIIIIIHIIIIIHIIIIIIIIIIIIIIHIIIIIHIIIIIIIIIIIHIIIIIHIIHHIIIIIHIIIIIIIIIIIIIIIIIIHIHIIIIIIIIIIIIIIIIIIIIIHIIIIIIIIIIIIIIIIIIIIIIIIIIIIIIIIIIIIIIIIIIIIIIIDDDDD
@HISEQ:969:HM2KJBCX2:2:1101:11595:8574 2:N:0:ACTATGCA
ATCCCAGCATGCCCCAACTATCCCTATTAATCATTACGTCGATCCTAGAAACCAACAAAATAGAATCAAACGTCCTATTTCATTATTCCATGCTAATGTATTCAAGCGTAAGCCTGCTTTAAACACTCTAATTTTTTCAAAGTAACAGTCCTGATTCCCCACGACACCAAATTAATGACATCGCGGTTCTTCAGAAGGTAGGAACCGATAATGCCAGTGCGTACCGAAGCACGACCAACAATTCGATCCCGAAATTCAACTACGAGCTTTTTAACTGCAACAACTTTAATATACGCTATTGGAGCTGGAATTACCGCGGCTGCTGGCACCAGACTTGCCCTCCAA
+
BDAA?FGHHGHEC<1<GHHE?FHHHEHIIHHIHHEE1EGE?EEFDHH1CEFHCFHHGIIHCGGEHFHI?GHFC<C0<@FEHGH11<<DH@?1D@FIHHGFHCEEHHF@CGEDCGHGC@HGH8FFGHEFCG?HF@IHIHF1D<B8<ADEFGCGHGC@DHHIID7-<DGB<CGEEHEF<CFHIHHDHH<G@DHFHHH?CGHHFHEGCHEHGDCHHHHHHG<EEC=CCD=@GE<DEG>HDHEHHFD0<///HCHCED1F1HD1HE01EHHF1<IHGIHH@1EHHD1FEHGCDC0G=HEIGIHFCCC<<11?HEEHE??C/CEHCHHFD<?CH?HFCHCEGC=E@BD@?
@HISEQ:969:HM2KJBCX2:2:1101:7179:9389 2:N:0:ACTATGCA
ATCCCAGCATGCCCCAACTATCCCTATTAATCATTACGTCAATCCTAGAAACCAACAAAATAGGATCGAACGTCCTATTTCATTATTCCATGCTAATGTATTCAAGCGTTAGCCTGCTTTAAACACTCTAATTTTTTCAAAGTAACAGTCCTGTTCCCCTGCAACACCAAATTAATGACATTACAGTTCTTCAGAAAGGAGGAATCAGCGAAGCCAGTGCATACCAGTGGCACGACCAACCTGCTGACCCCGAAATTCAACTACGAGCTTTTTAACTGCAACAACTTTAATATACGCTATTGGAGCTGGAATTACCGCGGCTGCTGGCACCAGACTTGCCCTCCAA
+
DDDDDIIIIIHIIIIIIIIIHIIIIIIIIIIIIIIGIIIIIIIIIIIIIIIIIIIIIGIIIIHHIIGGHIIIIIIIIIIIHHHIIIIIIIHIHHIHIIIIHIIHIIIHIIIIHHIIHIIIIIIHHIIFHIIHIIHIIIIHIIIIIIGIIIIIIIIIIIIIIIIIIIIIIIIIIIIIIIIIIIIIIIIIIIIIIIIIIIIIIIIIIIIIIIIIIIIIIIIIIIIIII=IIIIIIIIIIIIIIIHGGIIIIIIIIIIIIIIIIIIIIIIIIIIIIIIIIIIIIIIIIIIIIIIIIIIIIIIIIIIIIIIIIIIIIIIIIIIIIIIIIIIIIIIIIIIIIIIIIDDDDD
@HISEQ:969:HM2KJBCX2:2:1101:6129:8797 2:N:0:ACTATGCA
ATCCCAGCATGCCCCAACTATCCCTATTAATCATTACGGTGATCCTAGAAACCAACAAAATAGAATCATGCCGTCCTATTTTATTATTCCATGCTAATGTATTCAAGCAAAATGCCTGCTTTAAACACTCTAATTTTTTCAAAGTAAAGGTCCTGGTTCCCCGCGACACCCAATTAAGGGCATCGCGGTTCTCCAGAAGGTGAGAAATTGACTACACCAGTTCATGCCCCTTAAGGCACGACCGATGTGTCAATCCCGAAATTCAACTACGAGCTTTTTAACTGCAACAACTTTAATATACGCTATTGGAGCTGGAATTACCGCGGCTGCTGGCACCAGACTTGCCCTCCAA
+
D?0@DHIIIHH?HHIHCHHIIIHIIIIHIHIHHHIIIIIIHIIIIIHIHHHIIIIHHHHHIHIGIIHIIIGII@<EHHEG<GEHHF?FHHHGHFHHHIHIIFHIIIIHHHHHIIHIHGHIHIHHHIIHHHIIHHHIIIIIHIIHIHIHHIIGHIHHIIIHHGHIIIIIIIIIIIHHIIIIIIIIIHFHIIIIIIIIIIIIIIIIIIIIIIIIHIIHIIIIH4IIHIIIIIIIIIIIIIIIIHHHIIIHHFGHHHHGHHHIGIHHIIIHIIHHHIIHHHHHIIIIHGIIIIHHFHIHIIHHIIHEIIIIIIIIIHHIIHDIIHIIIIIHIHIIIIIIIIIHIHHHGIIDDDD@
@HISEQ:969:HM2KJBCX2:2:1101:11661:9143 2:N:0:ACTATGCA
ATCCCAGCATGCCCCAACTATCCCTATTAATCATTACGTCAATCCTAGAAACCAACAAAATAGGATCAAACGTCCTATTTCATTATTCCATGCTAATGTATTCAAGCGTTAGCCTGCTTTAAACACTCTAATTTTTTCAAAGTAACAGTCCTGTTTCCCTGCAACACCAAATTAATGACATTACAGTTCTTCAAGAAGGAGGAACCAGTAAAGCCAGTGCATACCAGAGGCACGACCAACCTACTAATCCCGAAATTCAACTACGAGCTTTTTAACTGCAACAACTTTAATATACGCTATTGGAGCTGGAATTACCGCGGCTGCTGGCACCAGACTTGCCCTCCAA
+
DDDDDIIIIIIIIIIIIHIIIIIIIIIIIIIHIIIIIIIIIIIIIIIIHIIIIIIIIGIHIIHHHIIIIIIIHHIIIIIIIIIIIIIIIIIIIIGIIHHIIIIIIHIIIIIIIIIHIIIIIHIIIIIIIIIIHHIHIHIHIIIIIIIIIIIIHIIIIGHIIIIIIIIIIIIIIIIIIHIIIIIIIIIIHIIIIIIIIIIIIIIHIIIIIIIIIIIIIIIIIIIIIIIIIIIIIIIIIHIIIIHHHIHIIIIIIIIIIIIIIIIIIIIIIIIIIIIIIIIIIHIHIIIIIIIIIIIIIIIIIIIIIIIIIIIIIIIIIIIIIIIIIIIIIIIIIIIIIIIIIDDDDD
@HISEQ:969:HM2KJBCX2:2:1101:17058:9559 2:N:0:ACTATGCA
ATCCCAGCATGCCCAACTATCCCTATTAATCATTACGGTGGTCCTTGAACCAACAAAATAGAACCACGACGTCCTATTCTATTATTCCATGCTAATCTATTCAAGCAAAAGCCTGCTTTAAACACTCTAATTTTTTCAAGGTAATGGTCCTGGCTCCCCGGCACGCCCAATTAAGAACATACCGATTCACCAGAAAGATAGACCCGACGACAGAACAGTACTCGCCAGAGACGGACCGTCCGGCCAGGCCTAAAATTCAACTACGAGCTTTTTAACTGCAACAACTTTAATATACGCTATTGGAGCTGGAATTACCGCGGCTGCTGGCACCAGACTTGCCCTCCAA
+
DDDDDIHIIIIIIIIIIIIIIIIIIHIIIIIIHHHIIIHIIIIHIIIIIIIIIIIIIIHIHIIIIIIGIIHDHIHIIHHHGHIHEFHFHGHHHHHHIHHHGIHHEGHHIIIIIIIIIIIIIIIIIIHHHHHHHHIIIIIHIIHIIIIHIIIIIIIIIIIHIIIIIIIIIIIIIIIIHIIIIIIIHHGHIIIIIIHHIIIIIHIIIIIIIHIIIHIIIIIHIIIIIIIIIIHIIIIIIIIIIIIIHIIIHIIIIIIIIIIIIIIIIIIIIIIIIIIIHF1HIIIIIIIIIIIIIIIIIIIHHIIIIIIIIIIIIIIIIIIIIIIIIIIIIIIIIIIIIIIIIDDDDD
@HISEQ:969:HM2KJBCX2:2:1101:14046:11150 2:N:0:ACTATGCA
ATCCCAGCATGCCCAACTATCCCTATTAATCATTACGTCGATCCTAGAAACCAACAAAATAGAATCAAACGTCCTATTTCATTATTCCATGCTAATGTATTCAAGCGCGAGCTTGCTTTAAACACTCTAATTTTTTCAAAGTAACAGTCCTGATTTCCCGCGACACCAAATTAATGACATCGTGGTTCGTCAGAAGGGAGAAACCAATAATGCTAGTACGTACAAAGTACGACCGACATATTAGTCCCGAAATTCAACTACGAGCTTTTTAACTGCAACAACTTTAATATACGCTATTGGAGCTGGAATTACCGCGGCTGCTGGCACCAGACTTGCCCTCCAA
+
DDDDDHHIIIIIIIIHHIIIIIIIHIHHIIIIIIIIIIIIIIIHIHIIIIIIIIIIGHGIIFEHHIHIHICHHHIIIIIIIIIIIIHHHHIHHIIIIIIIIHHIHIHIIIHHIIHIHIIIIHIIIIIIIIIHIIHIIIIIHIIIIIIIIIIIIIIIIIHIIIIIIIIIIIIIIIIIIIHHIIIIIIIIIHIIIIIIIIIIIIIIIIIIIHIIIIIIIIIIIIIIIHIIIIIIIIIIIIHHIIIIIIIIIIIIIIIIIIIIIIIIIIIIIIIIIIIIIIIIIIIIIIIIIIIIIIIIIIIIIIIIIIIIIIIIIIIIIIIIIIIIIIIIIIIIIIIIIIDDDDD
@HISEQ:969:HM2KJBCX2:2:1101:4439:11830 2:N:0:ACTATGCA
ATCCCAGCATGCCCCAACTATCCCTATTAATCATTACGGTGATCCTAGAAACCAACAAAATAGAACCATGCCGTCCTATTCTATTATTCCATGCTAATGTATTCGAGCAAAATGCCTGCTTTAAACACTCTAATTTTTTCAAGGTAAAGGTCCTGGTTCCACATGACACCCAATTAAGGACATCATGCTTCTCCAGAAGGTGAGAAATCAACTGCGACAGTTCATACCCCTTAAGGCACGACCATCACGTCAATCCCGAAATTCAACTACGAGCTTTTTAACTGCAACAACTTTAATATACGCTATTGGAGCTGGAATTACCGCGGCTGCTGGCACCAGACTTGCCCTCCAA
+
DDDDDIIIIIIIIIIIIIIIIIIIIIIIIHIHIHIIHIIIHIIHIIIHIIIIIIIIGHHHHIGHHHGHIIHIIIIIIHHIIIIIIIIIIIIIGIIIIIIIIHHIHHHHIIIIIIIHIIIIHHIIIIHHIIIIHHIHHIIIHIIIIIIIIIIHHHHIHIIIIIIHHCIIHHIIIIIIIIIIIIIIIIIHIHIIIIIIIIIIIIIIIHH@IIIIIHIIIIIIIHIHIIIIH=HHIIIIIHIHHIIIIIIIIIIIHIIIIIIIIIIIIIIIIIIIIIIIIIIIIIIIIIIIIHIIHHIIIIIIIIIIIIIIIIIIIIIIIIIIIIIIIIIIIIIIIIIIIIIIIIIIIIIDDDDD
@HISEQ:969:HM2KJBCX2:2:1101:15167:13119 2:N:0:ACTATGCA
ATCCCAGCATGCCCCAACTATCCCTATTAATCATTACGGTGGTCCTAGAAACCAACAAAATAGAACCACAACGTCCTATTCTATTATTCCATGCTAATCTATTCAAGCAATAGCCCGCTTTAAACACTCTAATTTTTTCAAGGTAATGGTCCTGGCTCCCCAACACACCCAACAAAGGACATGCTGGTTCACCAGAAGGAAGACCCGACAGCAGACAGTACTCGCCAAAGACGGACCGCCCGGCCAGGCCTAAAATTCAACTACGAGCTTTTTAACTGCAACAACTTTAATATACGCTATTGGAGCTGGAATTACCGCGGCTGCTGGCACCAGACTTGCCCTCCAA
+
DD@DDHHHIHHIEGHGI0GHHICCEF1<FF11<1<<D10<D0GGHI@1C?1GE1CG1<DF?D<1<1G1C11CCD10DF1C1CGCF@C1<F1DF111H@HHIHHIIIIHHIGIIHHHGHHG@HGHIIIIIIIIIIHHEHGIIIIIIIIIHIIIIHHHHIGIIHIHHHHIIHIIHIII;IIIHI;IIIIIIIIIIIIIIIIIIIGIIIIIIIGIIIIIGGIIIIIGIIIGIIIIIIGIIGIIIIGGHHIGIIIIIIIIHIIIHHIIIIIIHIIIIHIIIIIIIIIHIIIIIIIIIIIIIIIIIIIIGIIIHIIIIIIIIIIIIIGIIIIHIIIIIIIIIIHIIDDDDD
@HISEQ:969:HM2KJBCX2:2:1101:15903:13101 2:N:0:ACTATGCA
ATCCCAGCATGCCCCAACTATCCCTATTAATCATTACAGCGGTCCTAGAAACCAACAAAATAGAACCGATGTCCTATTCTATTATTCCATTCTAATGTATTCGAGCAAAGGCCTGCTTTGAACACTCTAATTTTTTCAAGGTAAAAGTCCTGGTTCCCCACTACACCCAGTGAAGGGCATAGGGCTCCCCAGAAGGAAAGACCCGACCGAATCCGTGCGCTCGATTAGGAGGACAGATCAGCCAGGTCCAAGGTTCAACTACGAGCTTTTTAACGGCAACAACTTTAATATACGCTATTGGAGCTGGAATTACCGCGGCTGCTGGCACCAGACTTGCCCTCCAA
+
DDDDDIHIIIHIHIIIIIIIIIIIIIIIIIHIIGHHIIIIHIIIHIHHIIGHIFHI1CHEHC@HHIIIIIIIHIFEHGHHIIIIIHGHHHIHIIIIIHHEHIHIIIIIIIGIIIIIGHHHIIIIIIHIHHHIIIIIIIIHIIIHHIIIIIHIHIHIIHIIIIIIIIIIIIHHIIIIHIIIHIIIIIHHGIIIIIIIIIIIHIIIIIIIHIIIIIIIIIIIIIIHGIIIIIIIHHIHIIIIIIHIIIHIHHIIIIIIIIHIIIIIIIHHIIIIIIIIIIIIIIIIIIIIIIIHIIIIIIIIIIIIIIIIIIIIIIIIIIIIIIIIIIIIIIIIIHIIIIIDDDDD
@HISEQ:969:HM2KJBCX2:2:1101:12423:13605 2:N:0:ACTATGCA
ATCCCAGCATGCCCCAACTATCCCTATTAATCATTACGGTGGTCCTAGAAACCAACAAAATAGAACCACAACGTCCTATTCTATTATTCCATGCTAATCTATTCAAGCAATAGCCCGCTTTAAACACTCTAATTTTTTCAAGGTGATGGTCCTGGCTCCCCAACACACCCAACAAAGGACATGCTGATTCACCAGAAGGAAGACCCGACAGCAGACAGTACTCGCCAAAGACGGACCGCCCGGCCAGGCCTAAAATTCAACTACGAGCTTTTTAACTGCAACAACTTTAATATACGCTATTGGAGCTGGAATTACCGCGGCTGCTGGCACCAGACTTGCCCTCCAA
+
BB?DDH1FHHGH?HEHFHI@CHHE?1D@EHCGFHIIEEEFHHHHHH1C11CGHE1EHIIHFHC1<C?HEEHG/GHG0<DCD1DCEEHE1DF?@G1DHHHHFC@CIHHHIGHHHDHHHGEHHHHHHIHIIIH?FIGHHF<CHIIIHHHHIIHEGHIHHHIHIHHIHIHIIIIIIIHHHHHHHHIIHHFHHFHIIIHHCHHIIHIIIIHIIIIIIIIIIIIIIIIIIIIIIIIGIIIIIIIIIIIIHIIIIIIIIIIIIHIIIIHIIIIIIIIIIIIIIIIIIIIIHGIHIIIIHIIIIIIIIIIIIIIIIIIIIIIIIIIIIIIIIIIHIHIIIIIIIIIIIADDDD
@HISEQ:969:HM2KJBCX2:2:1101:6400:14179 2:N:0:ACTATGCA
ATCCCAGCATGCCCAACTATCCCTATTAATCATTACGGTGATCCTAGAAACCAACAAAATAGAACCATGCCGTCCTATTCTATTATTCCATGCTAATGTATTCGAGCAAAAATGCCTGCTTTAAACACTCTAATTTTTTCAAGGTAAAGGTCCTGGATCCGCAAGACACCCAATAAAGGACATCAAGTTTCTCCAGAAGGTGAGAAATCAACTGCAACAGTTCATACCCCTTAAGGCATGACCATCACGTCAATCCCGAAATTCAACTACGAGCTTTTTAACTGCAACAACTTTAATATACGCTATTGGAGCTGGAATTACCGCGGCTGCTGGCACCAGACTTGCCCTCCAA
+
DDDDDIIIIIIIIIIIIIIIIIIIIIIIIIIIIIIIIIHIIIIIIIGIIHIIIIIHHIIIIFHIIIIHEHIIDHIIIIIIHHIIIIIIIIIIIIHIIIIHCDIHIIIIIIIIIIIIHIHIIIHIHIIIIHIIHIIHIHHIIIIIIIIIIHHIIIIHIIIIIIIIIIIIIGIIIIIIIIIIIIIIIEIIIIHIIIIIIIIIIIIIIIIIIIIIIIIIIIIHHHIHIIIIIIIIIIIIIIIIIIIIIIHIIIHIIIIIIIIIIIIIIIIIIIIIIIIIIIIIIIIIIIIIIIIIIIIIIIIIIIIIIIIIIIIIIIIIIIIIIIIIIIIIIIIIIIIIIIIIIIIIIIIDDDDD
@HISEQ:969:HM2KJBCX2:2:1101:20220:14271 2:N:0:ACAATGCA
ATCCCAGCATGCCCAACTATCCCTATTAATCATTACGGTGATCCTAGAAACCAACAAAATAGAACCATGCCGTCCTATTCTATTATTCCATGCTAATGTATTCGAGCAAAAATGCCTGCTTTAAACACTCTAATTTTTTCAAGGTAAAGGTCCTGGATCCGCAAGACACCCAATTAAGGACATCAAGTTTCTCCAGAAGGTGAGAAATCAACAGCGACAGTTCATACCCCTTAAGGCATGACCATCACGTCAATCCCGAAATTCAACTACGAGCTTTTTAACTGCAACAACTTTAATATACGCTATTGGAGCTGGAATTACCGCGGCTGCTGGCACCAGACTTGCCCTCCAA
+
DDDDDIHIIIIIIHIIIIIIIIIIIHIIIIIIIIIIIIIIIIIHIIHIHIGHHIIIIIIIICHHIIIIHIGGEHHIIIHIIIIIIIIIIIIHHEHIIIIIIDFIIHHIIIIIIHHIIIIGIIHIHHIIIIIIIIIIIIIIIIIIIIIIHIIIIIIIIIIIIIIIIHIIIHHIHHIIIIIIIIIIIIIIIIIHIIIIIIIIIIIIIIIIHIIIIIIIHGHHIIIIIIIIIIIIIIIIIIIIIIIIHIIIGIIIIIHIHIIIIIIIIIIIIIIIIIIIIIIIIIIIIIIIIIIIIIIIIIIHIIIIIIIIIIIIIIIIIIIIIIIIIIIIIIHIIIIIIIIIIIIIIIIDDDDD
@HISEQ:969:HM2KJBCX2:2:1101:4193:15701 2:N:0:ACTATGCA
ATCCCAGCATGCCCCAACTATCCCTATTAATCATTACATCGATCCTAGAAACCAACAAAATAGAATCGGATGTCCTATTTCATTATTCCATGCTAATGTATTCAAGCGTGAGCCTGCTTTAAACACTCTAATTTTTTCAAGGTAACAGTCCTAATTCCCCGTAACACCAAATTAATGGCATTACGGTTCTTTAGAAGGTGAGAAATCAATGATAACAGTGCATACCAACGGCATGACCGAAATATTGATCCCGAAATTCAACTACGAGCTTTTTAACTGCAACAACTTTAATATACGCTATTGGAGCTGGAATTACCGCGGCTGCTGGCACCAGACTTGCCCTCCAA
+
DDDDDIIIIIHIHIIIIIIIIIIIIIIIIIIIIIIIIIIIIIIIIIIIHIIIIIIIIIIIIIHIIIIIIIIIIHIIIIIIIIIIIIIHIIIIHIIIIIIIIIIIIIHIIHIIIIIIIIIIIIIIIIHIIIIIIIIHHIIIIGHIIIIIHIHIIIIIHIIIIIIIIIIIIIIIIIIIIIIIIIIIIIIHIIIIIIIIIIIIIIIIIIIIIIIIIIIIIIIIIIIIIIIIIIIIIIIIIIIIIIIIHGIIIIIIIIIIIIIIIIIIIIIIIIIIIIIIIIIIIIIIIIIIIIIIIIIIIIIIIIIIIIIIIIIIIIIIIIIIIIIIIIIIIIIIIIIIIIIIIIDDDDD
@HISEQ:969:HM2KJBCX2:2:1101:15927:16374 2:N:0:ACTATGCA
ATCCCAGCATGCCCCAACTATCCCTATTAATCATTACGGTGATCCTAGAAACCAACGAAATAGAATCAGTCCGTCCTATTTCATTATTCCATGCTAATGTATTCAGACGATAGTCTGCTTTAAACACTCTAATTTTTTCAAAGTAACAGTCCTGATTTCCCATCACACCAAATAAATGGCATGAAAGTTCCTCAGAAGGTAGAGATCCATCTCACCGGTGCAGACAATTAAGCCTGACCAATGGGTAGACCCCGAGGTTCAACTACGAGCTTTTTAACTGCAACAACTTTAATATACGCTATTGGAGCTGGAATTACCGCGGCTGCTGGCACCAGACTTGCCCTCCAA
+
DDDDDIIIIIIIIIIIIIIIIIIIIHIIIIIIGIHIIIIIIIIIIIIIIIIIIIIIHEHIIIIHIIIIIIIHIHIIHHHHHHHEHHIHHCHHHGHHHCHIIGHIIIIIIIIIIHHIIIHIHHHFHHIHHHIIIIIIIIIIIIIIIIHIIHIHIIIIIHIHIIIIIIIIHIIIIIIIIIIIIHIIIIIHHGIIIIIIIIIIIIIIIIIIIIIHIIIIIIIIIIIIIIIHIHIIIIIIIIIIIIIIIHEGIIIIIIIHIIIIIIIIIIIIIIIIIIIHHIIIIIIIIIIHHHIIHIHIIIIIIIIIIIIIIIIIIIIIIIIIIIIIIIIIIIIIIIHHIIIIIIIDDDDD
@HISEQ:969:HM2KJBCX2:2:1101:1491:16293 2:N:0:ACTATGCA
ATCCCAGCATGCCCAACTATCCCTATTAATCATTACGGTGGTCCTAGAAACCAACAAAATAGAATCATCCGTCCTATTTTATTATTCCATGCTAATGTATTCAAGCAAAATGCCTGCTTTAAACACTCTAATTTTTTCAAAGTAAAGGTCCTGGTTCCTCGCGGCACCCAATTAAGGACATCGCGGTTCTCCAGAAGGTGAGAAATTGACTACACCAGTTCATACCCCTTAAGGCACGACCGATGTGTCAATCCCGAAATTCAACTACGAGCTTTTTAACTGCAACAACTTTAATATACGCTATTGGAGCTGGAATTACCGCGGCTGCTGGCACCAGACTTGCCCTCCAA
+
DDDDDHHHEHIHFHHHEHIIHHHHIFHIIHIIIHIIGHIHIHIHIIIEHIIIIIHIIIIIIIGEDHHHIHHCHHIGIEHHHIIIHIIIIHIIIIGIIIIIIHHHGHIHIIIHGGIIIHHFHHHIIHHIHIHHHIIIHHIHHIHIHIIIIIIIIIIHHHIIIIIIIHFHIIIIIHIIIHIIIIIIHHHIIHIIIHGHHIIIIIHIIIIIHHIIIIIIIIIIIIHHIIIIIIIIIHIIIIHIIIIIIIIHGCFIHIHIHIIIIIIIHIIIIIIIIIIIIIIIIIIIIIIHHIIIIIIIHHIIHIIIIIIIIHIIIIIIIIIIIIIIIIIIIIIIIIIIIIIIHHIIIDCDDB
@HISEQ:969:HM2KJBCX2:2:1101:6510:16489 2:N:0:ACTATGCA
ATCCCAGCATGCCCAACTATCCCTATTAATCATTACGTGATCCTAAAACCAACAAAATAGAACCATCGTCCTATTTTATTATTCCATGCTAATGTATTCAAGCAAAAATGCCCGCTTTAAACACTCTAATTTTTTCAAAGTAAAGGTCCTGATTCATCGAAACACCCAAGAGCATCCCGAATCACCAGAAGGTGAGAAATTGGCTACACACCGTTTCATGCCCCTAAAGGCACAATCGATATATCCCAATTCCGAAATTCAACTACGAGCTTTTTAACTGCAACAACTTTAATATACGCTATTGGAGCTGGAATTACCGCGGCTGCTGGCACCAGACTTGCCCTCCAA
+
DDDDDIIIIIIIIIIIIIIIIHIIIIIHIIIIIIIIIIIIIIIIIHIIIIIIIIHIIIIIIIIIIIIIHIIIFHIIIIIIIIIIIIIIGIIIIIIIIIIIHHIIIIIIIIIIIIIIIIIIIIIIIIIIHIIIIIIIIIIIIIIIHIIGHIIHIIIIIIIIIIIIIIIIIHHIIIIIIIIIIIIIIIHIIIIIIHIIIIIIIIIIIIIIIIIIIIIIIIIIIIIIIIIIIHIIIIIIIIIIIIIIIIHIIIIIIIIIIIIIIIIIIIIIIIIIIIIIIIIIIIIIIIIIIIIIIIIIIIIIIIIIIIIIIIIIIIIIIIIIIIIIIIIIIIIIIIIIIIIIIIIDDDDD
@HISEQ:969:HM2KJBCX2:2:1101:6388:16630 2:N:0:ACTATGCA
ATCCCAGCATGCCCCAACTATCCCAGCATGCCCCAACTATCCCTATTAATCATTACGTCGATCCTAGAAACCAACAAAATAGGGTCAAACGTCCTATTTCATTATTCCATGCTAATGTATTCAAGCGTGTGCCTGCTTTAAACACTCTAATTTTTTCAAAGTAACAGTCCTGATTCCCCATGACACCAAATTAATGACATCACAGTTCGTCAGAAGGTAGAAATCAATAATACCAGTGCATACCAGAGGCACGACCAATATATTGATCCCGAAATTCAACTACGAGCTTTTTAACTGCAACAACTTTAATATACGCTATTGGAGCTGGAATTACCGCGGCTGCTGGCACCAGACTTGCCCTCCAA
+
DDDDDIHIIIIIIIIIIIIIIIIIIIIHIIIIIIIIIIIIIHHIIIIIIIIHIIIIIIHHIIIIIIHIIIIIIHIIIHHIIHIIGHHIIIIHIHIHIIIIIGHHHIIHIIHIIGIIIIIIIIIIIIIIHIIIIIIIHHIHHHIIIIIIIIIHIIIIIIIIIIIIHIIHIIIIIIIIIIIIIIIIIIIIIIIIIIIIIIIHIIIIIIHHIIIIIIIIIIIIIIHIIIIIIIIIIIIIIIIIIHIIIIIIIIIIIIIIIIIIIIIHIIIIIIIIIIIIIIIIIIIIIIIIIIIIIIIIIIIIIIIIIHHIIIIIIIIIIIIIIIIIIIIIIIIIIIIIIIIIIIIIIIIIIIIIIIIIIIIIDDDDD
@HISEQ:969:HM2KJBCX2:2:1101:7345:17400 2:N:0:ACTATGCA
ATCCCAGCATGCCCCAACTATCCCTATTAATCATTACGTCAATCCTAGAAACCAACAAAATAGGATCGAACGTCCTATTTCATTATTCCATGCTAATGTATTCAAGCGTTAGCTTGCTTTAAACACTCTAATTTTTTCAAAGTAACAGTCCAAATTCCCCGCAACACCAAATTAATGGCATTACGGCTCATCAGGAAGGAGGAATCAGTGAGACCAGTACATACCAGAGGCATGACCAACCTACTAACCCCGAAATTCAACTACGAGCTTTTTAACTGCAACAACTTTAATATACGCTATTGGAGCTGGAATTACCGCGGCTGCTGGCACCAGACTTGCCCTCCAA
+
DDCDDHIIIIIIIIIIIIIIIIIIIIIIIIIIIIIIIIIIIIIIIIIIIIIIIIHH?FHIIHHIHIIIIIFHHIIHIHHIIIIIIIIGEHHIHHHIIIIIIIIIHIIIHHIHIIIHIIIIHIHGIIIIIIIHIIIIIIIIIIIIIIIIHIIIHIHIIIIHIIIHHHIIIIIIIHIIIHIIHIIIIIIIIIIHIIIIIIIIIIIIIHIIIIIIHHHIIIIIIIIGIIIIIIIIIIIIIIIIIIHHHIIIIIIIIIIIHIIIIIHIIIIIIIIIIHIIIIIIIIIIIIIIIIIIIIIIIIIIIIIIIIIHIIIIIIIIIIIIIIIIIIIIIIIIIIIHHIIIIDDDDD
@HISEQ:969:HM2KJBCX2:2:1101:2306:17595 2:N:0:ACTATGCA
ATCCCAGCATGCCCCAACTATCCCTATTAATCATTACGTCGATCCTAGAAACCAACAAAATAGAATCAAACGTCCTATTTCGTTATTCCATGCTAATGTATTCAAGCGTGAGCCTGCTTTAAACACTCTAATTTTATCAAAGTAACAGTCCTGATTCCCCAAGACACCAAATTAATGACATCATGGTTCGTCAGAAGGTAGGAATCAATAATACCAGTACGTACAATAGCACGACCAATAAATTGATCCCGAAATTCAACTACGAGCTTTTTAACTGCAACAACTTTAATATACGCTATTGGAGCTGGAATTACCGCGGCTGCTGGCACCAGACTTGCCCTCCAA
+
DDDDDIIIIIIIHIIHIIIIHHIIIIIIIIIIIIIIIIIIIIIIIIIHIIIIIHHHHIIIIHHHIIIIIIIIIIIIIIIIIIIHIIIIIIIIIIIIIIIIIIIIIIHIHIHIGIIIIIIIIHIIHHIIIIIHIIIIHHHHIIIIIIIIIIIHIIIIIIIIIIIIIIIHIHIIIIIIIIIIIIIIIIIHIIIIIIIIIIHIIIIIIIIIIIIIIIIIIIIIIIIIIIIIIIIIIIIIIIIIIIIHIIIIIIIIIIIIIIIIIIIIIIIIIIIIIIIIIIIIIIIIIIIIIIIIIIIIIIIIIIIIIIIIIIIIIIIIIIIIIIIIIIIIIIIIIIIIIIIIDDDDD
@HISEQ:969:HM2KJBCX2:2:1101:3864:17596 2:N:0:ACTATGCA
ATCCCAGCATGCCCCAACTATCCCTATTAATCATTACGTGATCCTAGAAACCAACAAAACGGAACCACTGTCCTATTTCATTATTCCATGCTAATGTATTCAAGCAAATTAATGCCTGCTTTAAACACTCTAATTTTTTCAAAGTAAAAATTCTAGTTCATTGAGACACCCATTAAGAACATCAACAATTCACCAGAAGGTGAGAAATTGGCTACACCAGTTCATGCCCCTTAAGGCACGACCGATGCATCAATTCCGAAATTCAACTACGAGCTTTTTAACCGCAGCAACTTTAATATACGCTATTGGAGCTGGAATTACCGCAATGGCTGCTACACCAGACTTGCCCTCCAA
+
BB@@@CFEG@E1C@CGEDGHIC?CCDCCHEI?11@CE<CD@@C@F?@GHHC@GHEHI1GCH0GH?1<<11<DGHHE?EC1FHHHEH11<1CGFGCHFHHFC1F1FHEAECGEHCEACGEHHHHHHEHGHIHH@CCF<<.<6DEHHHHHGEE1?HHG@6HDD<HCCCD<CCHEGCIHEHGGHEGHHHEGE?GEHG@HHI:FF5E7:HFDCHGHHHHEGF7C@HGFFHCHFD@GHGC0@IHEHGHHCHCGCGCD<@CDEHFIHEIHHHECHCHEGIHHHFECHHEFEECF1CECC@HC?HGCHFGHGHHHGCIHEHHGHIIIHIIIHG1<CGCHHHGHFHGFFHHEHHHE1DD0D<
@HISEQ:969:HM2KJBCX2:2:1101:1975:18145 2:N:0:ACTATGCA
ATCCCAGCATGCCCCAACTATCCCTATTAATCATTACGGTGGTCCTAGAAACCAACAAAATAGAACCATGCCGTCCTATTTTATTATTCCATGCTAATGTATTCAAGCAAAAATGCCTGCTTTAAACACTCTAATTTTTTCAAAGTAAAGGTCCTGGTTCCCCGCGGCATCCAATTAAGGACATCGCGGTTCTCCAGAAGGTGAGAAATTGACTGCACCAGTTCATACCCCGTGAGGCACGACCGATGCGCCAATCCCGAAATTCAACTACGAGCTTTTTAACTGCAACAACTTTAATATACGCTATTGGAGCTGGAATTACCGCGGCTGCTGGCACCAGAC
+
D00<D11<FEEH11DCG@<1<1<1DGGIEHIHI1DHHICFH@H1?@CC@1<1<GHHHEHHHIC1DC<1<G?G<GH/CCGHHHIIIEEHDFHG1@HHG?HEHCEG?HB@FGHHIHCGGIHHHFHG@FHHHEHFHGHHG@?FGIIIHFHG@EHHGIIHECGIIHHGHIHFIHIHIHHFHHHHHHDGIHHFHHGIHHGIIIIIHHIIIIIIIHHIIHGGIIGIIHGHCHHHHIIIIIIIIIIIHIHGIIIHDHIIIIHIIIIIHIHGHIFHHEHIIIIIIIIIIIHFIHHHGFHHIIIHHHIHHIIIIIIIIIIIHIHHHHHIIIIIIHFHIHFHGHIIHDDDDD
@HISEQ:969:HM2KJBCX2:2:1101:6458:17869 2:N:0:ACTATGCA
ATCCCAGCATGCCCCAACTATCCCTATTAATCATTACGGTGGTCCTAGAAACCAACAAAATAGAACCACAACGTCCTATTCTATTATTCCATGCTAATCTATTCAAGCAATAGCCCGCTTTAAACACTCTAATTTTTTCAAGGTAATGGTCCTGGCTCCCCAACACACCCAATAAAGGACATGCTGGCTCACCAGAAGGAAGACCCGACAGCAGACAGTACTCGCCAAAGACGGACCGCCCGGCCAGGCCTAAAATTCAACTACGAGCTTTTTAACTGCAACAACTTTAATATACGCTATTGGAGCTGGAATTACCGCGGCTGCTGGCACCAGACTTGCCCTCCAA
+
DDDCDIIIIIHIIIIIIIIIIIIIIIIIIIIIIIIIIIIIHIHIIIIHIHHHHHIIIIIIIIHIGIIIIIIIIIIIIIHHIIHHHFIIIIIIIHIHIIIIIIIIIIHIIHHHIIGHIIIIHHHHHIIIIHIIIIIIIHFIIIIIIIIIIIIIIIIIHIHIIIHHHHHHIHIIIIIIHHEFHHHHHIHHHHFIIIIIHIIIIHHIIHIIIIHFIIIIIIIIIGIIHIIHIHHHIII=GIIIIIIIHG=IIIIIIIIIGIIIIIIIIIIIIIIIIIIIIIIIIIIIIIIIIIIIIHIIIIHIIIIHIIIIIIIIIIIIIIIIHIIIGIIHIIIIIIIIIIIIIDDDDD
@HISEQ:969:HM2KJBCX2:2:1101:7271:19443 2:N:0:ACTATGCA
ATCCCAGCATGCCCCAACTATCCCTATTAATCATTACGTCAATCCTAGAAACCAACAAAATAGGATCGAACGTCCTATTTCATTATTCCATGCTAATGTATTCAAGCGTTAGCCTGCTTTAAACACTCTAATTTTTTCAAAGTAACAGTCCTGTTTCCCTGCAACACCAAATTAATGACATTACAGTTCTTCAGAAAGGAGGAATCAGCGAAGCCAGTACATACCAGTGGCACGACCAACCTGCTGACCCCGAAATTCAACTACGAGCTTTTTAACTGCAACAACTTTAATATACGCTATTGGAGCTGGAATTACCGCGGCTGCTGGCACCAGACTTGCCCTCC
+
DDDDDIIIHIIIIIIIIIEHHIHIIHIIIIIHIHIIIIIIIGHHHIHIGHIIGHIIHII?HHHHHIIIIIHHIIIIIIIFHIIIHIIHIIIHFGIIIIIIHIIIIHIHIIIIIHHIIIIIIIIIIIIGIIIIIIHHHIHIIIIIHHHIIHIIIHIIIHIIIIIIIHIIIHIIIIIIIIIIIIIIIHGHIIIHIIHIIIIHIIIIIIHIIIIIIIIIIHIIIIIIIIIIHIIIIIIIIHIIIIIIIIIIIIHIIIIIIIIIIIIIIIIIIIIIIIHIIIIIIIIIIIIIIIHIIIIIIIIIHIIIIIIIIIIIIIIIIIIIIIIIIIIIIIIIIIIIIIIDDDDD
@HISEQ:969:HM2KJBCX2:2:1101:12027:19045 2:N:0:ACTATGCA
ATCCCAGCATGCCCAACTATCCCTATTAATCATTACATCGATCCTAGAAACCAACAAAATAGAATCGGATGTCCTATTTCATTATTCCATGCTAATGTATTCAAGCGTGAGCCTGCTTTAAACACTCTAATTTTTTCAAGGTAACAGTCCTAATTCCCCGTGACACCAAATTAATGGCATTACGGTTCTTTAGAAGGTGAGAAATCAATAATATCAGTACATACCAACGGCATGACCGAAACATTGATTCCGAAATTCAACTACGAGCTTTTTAACTGCAACAACTTTAATATACGCTATTGGAGCTGGAATTACCGCGGCTGCTGGCACCAGACTTGCCCTCCAA
+
?BDDAHCG?F11C<FG@E1F1<1DGEHIEH1@EHHIHII<CFCE1G11D<FCHHECH111C1<FHHE<00<<1<FHIH1CHHIHCHHHCH1<1<CHH@@@FFF?EE@HIIGHHHH?CFFCCHG@B?@<CGHCHIHHFHHHGDHBEHHHFHGHHHDHCHHHHEGCGHE@@GEGFDE<0@HHIHHFHFC@EHHDGHECHHG0FDC@?HFHCHGGGC6GHHHFEA<@HHEHEFHEHFEC?EEHFGAHI1EEEED1CCHGC1HHGHIIHGIIHHEHF<<@CF?HFG?HFCCEHECEHEIHEHHHGCCHHHFCCIHEDIHHHCHE@IIIIHHEF<1<HH@EHFHHCDDD@D
@HISEQ:969:HM2KJBCX2:2:1101:17877:19090 2:N:0:ACTATGCA
ATCCCAGCATGCCCCAACTATCCCTATTAATCATTACGTCGATCCTAGAAACCAACAAAATAGAATCAAACGTCCTATTTCATTATTCCATGCTAATGTATTCAAGCGTGCGCCTGCTTTAAACACTCTAATTTTTTCAAAGTAACAGTCCTGATTCCCCACGACACCAAATTAATGACATCGCGGTTCTTCAGAAGGTAGGAACCAATAATGCCAGTGCGTACCGAGGCACGACCGACAATCTGATCCCGAAATTCAACTACGAGCTTTTTAACTGCAACAACTTTAATATACGCTATTGGAGCTAGAATTACCGCGGCTGCTGGCACCAGACTTGCCCTCCAA
+
@DDDDIHIEFHGHIIIHIIIIIIIIIIIIIIIIIIIIIEHHIIIIIIIIIIIIIGIIIHHHIIII?HHHDHIHHHHCCHHH?GHHHIHICEHHHFHHEHIHEHHHHIIHCHDHIIIIIHHHGEHHFHGHIIHHEHHIIIGIIIIHHHHEHGHHEHGGGIIHHADEGEHHHGHEIIHCIIIHHHHHFHFHHGIIIIIHEHHHHHHIIHHHHHEHGIIHIHHCHHHHFIIHI=IIIIHHHHHF@GFHIIIIIIIIIIIIIIIIIIIIIIIIHIIIHIIIIIIIIHIIGIIIIIIIIIIIIIIIIIIIIIIIIIHIIIIIIIIIIIIIIIIIIIIIIIIIIIIDDDDD
@HISEQ:969:HM2KJBCX2:2:1101:3029:19443 2:N:0:ACTATGCA
ATCCCAGCATGCCCCAACTATCCCTATTAATCATTACGGTGATCCTAGAAACCAACAAAATAGAACCATGCCGTCCTATTCTATTATTCCATGCTAATGTATTCGAGCAAAATGCCTGCTTTAAACACTCTAATTTTTTCAAGGTAAAGGTCCTGGTTCCACATGACACCCAATTAAGGACATCATGCTTCTCCAGAAGGTGAGAAATCAACTGCGACAGTTCATACCCCTTAAGGCACGACCATCACGTCAATCCCGAAATTCAACTACGAGCTTTTTAACTGCAACAACTTTAATATACGCTATTGGAGCTGGAATTACCGCGGCTGCTGGCACCAGACTTGCCCTCCAA
+
BADDDIIIIGIEHHCHHIIGIIEFHHIIHHIIHHHHHHIIIHHIIEHFEEEHCEHHIEHHIEHHEHGGHGHEHHDHHIHH11<FFHHIHIFHEEHIIHH?G<HFIHE@E?HGFDIIHHGHHIHHHIHHHHIHIHGGHIHH@@GIIIHHHIIIHHIHHGHHFGHHFHIIIHHIGHIIIHIIIIIIHIIGFGIHGIIIHHIHHIHHHHHHHHGHIIIIIIEIHGHHHEIIHHGIIIIIHHIIIGIIGHGIHEDIIGIIIIGHIIIIIHHIIIIIIHFIHHGHIIIIIIIIHHHHEFHHIHHDIGHHIIIIIIIGIIIIIIIIGDIGHHIIIIIIHIIIIIGIIEIIIHIDDD@D
@HISEQ:969:HM2KJBCX2:2:1101:11690:19745 2:N:0:ACTATGCA
ATCCCAGCATGCCCCAACTATCCCTATTAATCATTACCTCGAGCTCCGAAAACCAACAAAATAGAACCGAGGTCCTATTCCATTATTCCATGCACCACTATTCAGGCTTGCGCCTGCTTTAAGCACTCTAATTTTTTCAAAGTAAATCTTCCAGCCACCCAAGCCACTCAATGAAGAGCAGCAAGGGAAAACCGGATAAATTAGACCAGGAAAAGCAGTAACCACTCATTGAGGGACCGCTATCCTAGGTCGCAGATCCAACTACGAGCTTTTTAAACGCAACAACTTTAATATACGCTATTGGAGCTGGAATTACCGCGGCTGCTGGCACCAGACTTGCCCTCCAA
+
DDDDDHHIIIIIIHHHHHIIHIIIHIIIIIHIHIIIIIHIGHIHIGIIIIIIIIIIIIIHIIGHHHIIIDHDHIIIIHIIHIHIIIIHIHGFHHIIHIIIHHEHGHIIHHHIHIIIHHHHGIHIIIIHHIIIIIHHIIGHIIHHHIIHIIIIIHIIIIIIIIIHIHHIIIHHIHIIIIHIIHHHIIIIIHIIIIIIIIIHGHHIIIIIIIIIIIIIIIIIHIIIIIIIIIIIIIIIIHIIIIIIIHIIIIIIIIIHIIIIIIIIHIHIIIHHIIIIIIIIIIIIIIIHIIIIHHDIIIIIIIIIIIIIIIIIIIIIIIIIIIIIIIIIIIIIHIIIHHHIIIDDDDD
@HISEQ:969:HM2KJBCX2:2:1101:13583:20316 2:N:0:ACTATGCA
ATCCCAGCATGCCCCAACTATCCCTATTAATCATTACGGTGATCCTAGAAACCAACAAAATAGAATCATGCGGTCCTATTTTTTTATTCCATGCTAATGTATTCAAGCAAAATGCCTGCTTTAAACACTCTAATTTTTTCAAAGTAAAGGTCCTGGTTCCCCGTGACACCCAATTAAGGGCATCGCGGTTCTCCAGAAGGTGAGAAATTGACTACACAAGTTCATACCCCTTAAGGCACGACCGATGTGTCAATCCCGAAATTCAACTACGAGCTTTTTAACTGCAACAACTTTAATATACGCTATTGGAGCTGGAATTACCGCGGCTGCTGGCACCAGACTTGCCCTCCAA
+
<@@0DCGH@@FCHHHIIIIIIIIIIHIIIIIIIIIIHI=G@GHHIHIHIIIIIIIIIHIIIIIF1FCHCCH//<C/<<FHFC1C<<F<G111<11D1<<1<<G@FHF@FHD6<C81<HHG@DC6DFBDHB@@B<GHHFGBCD?FEHD?67?HAB77DIHC0E.<9CGB0/FC/FFHD<;//C?CC<CC<CC<@FHFHFAEGCHHCGF@0@GGFHGFA$D1<AEEEH/A8HCCHII<IIIIIIGHGFFIHHHHHCIIIIIIIIIIIIIIIIIIIIIIIIIIIIIIIIIHIHIIIIIIIIIIIIIIIIIIIIIIIIIIIIIIIIIIIIIIIIIIIIIIIIIIIIIIIIIDDDDD
@HISEQ:969:HM2KJBCX2:2:1101:6301:19115 2:N:0:ACTATGCA
ATCCCAGCATGCCCCAACTATCCCTATTAATCATTACATCGATCCTAGAAACCAACAAAATAGAATCGGATGTCCTATTTCATTATTCCATGCTAATGTATTCAAGCGTGAGCCTGCTTTAAACACTCGAATTTTTTCAAGGTAACAGTCCTAATTCCCCGTGACACCAAATTAATGGCATTACGGTTCTTTAGAAGGTGAGAAATCAATAATATCAGTACATACCAACGGCATGACCGAAACATTGATCCCGAAATTCAACTACGAGCTTTTTAACTGCAACAACTTTAATATACGCTATTGGAGCTGGAATTACCGCGGCTGCTGGCACCAGACTTGCCCTCCAA
+
DBDDDIEHIIFHIIHIIHHHHFIHIIHIIIIIIIIIIIIHHEHHHIGHEEHIIIIIIIHIICC1FEHH=GHHHHHHIIIEEHGIHEHEHIIFFEFHCHHGHFHIG@F=HHHHHEHHEHIIFFGEH@CEHHHEHGFEEGFGGEIHIIIGHIEHHFHHHIHGEHHGGFEEHHHFIGHHECFHHC@DECIHEEGGIHHEGEIIHHGHGHHFC<GFCG@FEHGGCF6@AAGGCH1@@DADH@EHHHHHGCEHHF/G<@?HHHEGC?HHHHEFEHHHEGCIHHFCF<F@C<1?HHGFC<GCHG@C@HFIHHHHIHEHCDHECDDHF1HE<EFHGCHHHF<<@1FHHG??@D0
@HISEQ:969:HM2KJBCX2:2:1101:20383:21779 2:N:0:ACTATGCA
ATCCCAGCATGCCCCAACTATCCCTATTAATCATTACGGTGGTCCTAGACCAACAAAATAGAACCAACGTCCTATTCTATTATTCCATGCTAATCTATTCAAGCAAAAGCCCGCTTTAAACACTCTAATTTTTTCAAGGTAATGGTCCTGGTTCCCCGACACACCCAATAAAGGGCATACCGGCTCACCAGAAGGATAGACCCGACAGCAGAACAGTACTCGCCAGAGACGGACCGTCCGGTCAGGCCTAAAATTCAACTACGAGCTTTTTAACTGCAACAACTTTAATATACGCTATTGGAGCTGGAATTACCGCGGCTGCTGGCACCAGACTTGCCCTCCAA
+
DDDDDIIIIIIIIIIIIHIIIIIIIIIIIIIIIHIIIIHIIIIIIIIIIIIHIIIHGIIIGHIIIHHIFCGHIGHHGHIIIIIIIIGHIIHHHFIHHIIHIHHHIIIIHIHIIIHHIHHHHHFHHIIIIIIIIIIHIIHFHIHIIIIIIIHIIIHHIIIIIIIIIIIIIIHHIIIIIIIIHHIIIIIIIIIIIIIIIIIGIIIIIIIIIIIIIIIIIIIIIIIIIIIIIIIIII?I<IIIIIIIIIIIIIIHIIIIIIIIIIIHIIIIIIIIIIIIIIIIIIIIIIIIIIIIIHHHHGGIIIIIIIIIIIIIIIIIIIIIIIIIIIIIIIIIIIIIIIIDDDDD
@HISEQ:969:HM2KJBCX2:2:1101:11523:22195 2:N:0:ACTATGCA
ATCCCAGCATGCCCCAACTATCCCTATTAATCATTACGGTGATCCTAGAAACCAACAAAATAGAACCATGCCGTCCTATTCTATTATTCCATGCTAATGTATTCGAGCAAAAATGCCTGCTTTAAACACTCTAATTTTTTCAAGGTAAAGGTCCTGGATCCGCAAGACACCCAATTAAGGACATCAAGTTTCTCCAGAAGGTGAGAAATCAACAGCGACAGTTCATACCCCTTAAGGCATGACCATCACGTCAATCCCGAAATTCAACTACGAGCTTTTTAACTGCAACAACTTTAATATACGCTATTGGAGCTGGAATTACCGCGGCTGCTGGCACCAGACTTGCCCTCCAA
+
DDDDDIHIIHIIIIIHIIIIIIIIIIIIIIHIIIIIIIIIIIIIIIHHIHIIIIIIIIIIHIHHIIIIIIHIHIIIIGEHFHHIIIIIIIIIHHIIIHIHIIHIHIHIHIIIIIIIIIIIIHHHIHIIIIHHIIIIIIIIHHHIHHIIIHIIIGIIHHIIEIIHIIIIIIHIIHIIIIIIIIIIIIIIIIHHHHGIIIIIIIIIIIIIIIHIIIIIIIIIIIIIIIIHIGIIIIIIIIIIIIIIIIIIIIIIIIIIIIIIIIHIIIIIIHIIIIIIIIIIIIIIIGHIHIIIIIIIIIIIIIIIIIIIIIIIIIIIIIIIIIIIIIIIIIIIIIIIHIIIIIIIIIIIDDDDD
@HISEQ:969:HM2KJBCX2:2:1101:8048:21801 2:N:0:ACTATGCA
ATCCCAGCATGCCCCAACTATCCCTATTAATCATTACCTCGACTCCGAAAGCCAACGAAATAGAACCGAGATCCTATTTCATTATTCCATGCACAATTGTTCAGGCTGTAGCGCCTGCTTTGAGCACTCCAATTTTTTCAAAGTAAACGTGCTGGCCACTCAAGGCACCCGATTAAGAGCACCATGAACGAACCAGCAAAATCGTCCGGGCAGACAGTAAACGCCGCAAGACGCACCACCCGCCCGAAACCGAGATTCAACTACGAGCTTTTTAACATCAGTAATATTGGTATATGCTATTGGAGCTGGAATTACCGCGGCTGCTGGCACCAGACTTGCCCTCCAA
+
DDDDDIIIIIIIIIIIIIHIIIIIIIIIIIIIIIIIIIIIIIIIIIIIIIIIIIIIIIHIIIIIIIIIIHIIIIHHIHIIIIIIIIIIIIIIIIIIIIIIIIHHIIIIIIHIIIIIIIIIIIIIIIIIIIIIIIIIIIIIIHIHIIHIIHIIIIIIIIIHIHIIIIIIIIHIHHIIIIHIIIIIIHIIIIIIIIIIIIIIIIIHEIIIIIIIIIIIIHIIHIIIIIIIIIIIIIIIIIIIIIIIHIIIGIIIIIIIIIIIIIIIIIIIIIIIIIIIIIIIIIIIIIIIIIIIHIIIIIIIIIIIIIIIIIIIIIIIIIIIIIIIIIIIIIIIIIIIIIIIIDDDDD
@HISEQ:969:HM2KJBCX2:2:1101:16446:21755 2:N:0:ACTATGCA
ATCCCAGCATGCCCAACTATCCCTATTAATCATTACGGTGATCCTAGAAACCAACAAAATAGAACCATGCCGTCCTATTCTATTATTCCATGCTAATGTATTCGAGCAAAAATGCCTGCTTTAAACACTCTAATTTTTTCAAGGTAAAGGTCCTGGATCCGCAAGACACCCAATTAAGGACATCAAGTTTCTCCAGAAGGTGAGAAATCAACAGCGACAGTTCATACCCCTTAAGGCATGACCATCACGTCAATCCCGAAATTCAACTACGAGCTTTTTAACTGCAACAACTTTAATATACGCTATTGGAGCTGGAATTACCGCGGCTGCTGGCACCAGACTTGCCCTCCAA
+
DDDDDIIIIIIIHHIIIIIIHHHHHIIIIIHIIIIIHIIIIIHIHHIIIIIHHIIEHIIIIHIIIIIIIFFHHHHHHIFHHHHIHHIH<GHIHIIIIIIEFDCCHHHIIIIIIHHIHHHIHHHIHGHHHIIIIHIIIIIIHIIIIIIIIIIHHIHEHHHHFHIHHHIIIIIIIIIIHHHHHIHIIIIIIHIHHIIIHIIIIIIIIIHHIIIIIIIIIIIIIHIIIIHHIGIIIIIIIIIIIIIIIIIIIIHIIGIIIIIIIHIIIIIIIIIIIIIIIIIIIIIHIIIIIIIIIIIHIIIIIIIHIIIIIIIIIIIIHIIIIHIIIIIIIIIIIIIIIIIIHGIIIIIDDDCD
@HISEQ:969:HM2KJBCX2:2:1101:1703:22577 2:N:0:ACTATGCA
ATCCCAGCATGCCCAACTATCCCTATTAATCATTACGTCAATCCTAGAAACCAACAAAATAGGATCGTCGTCCTATTTCATTATTCCATGCTAATGTATTCAAGCGTTAGCCTGCTTTAAACACTCTAATTTTTTCAAAGTAACAGTCCTGTTTCCCCGCAACACCAACTTAATGGCATTACGGTTCTACAAGAAGGAGGAATCAGCAAAGCCAGTGCATACCAGTGGCACGACCAACTTGCTGACCCCGAAATTCAACTACGAGCTTTTTAACTGCAACAACTTTAATATACGCTATTGGAGCTGGAATTACCGCGGCTGCTGGCACCAGACTTGCCCTCCAA
+
DDDDDIIIHIIIIIIIIIIIIIIIIIIIIIIIIIHIIHHIIIHIIIIIIIIIIIIIHHHIIIIHHIHIIIIIIIHIIIIIIIIIIHIIIIIIIHHHHIIIIIIIIIIIIIIIIIIHIIIIHIIIIIIIIIIIIIIHIIIIIIHIIIIIHIIIIIIHIIIIIIIIIIIIIIIHIHIIHIIIIIIIIIIIIIIIIIIIIIIIIIIIIIIIIIIIIIIIIIIIIIIIIIIIIIIIIIIIIIIIHHHIHIIIIIIIIIIIIIIIIIIIIIIIIIIIIIIIIIIIIIIIIIIIIIIIIIIIHHHIIIIIIIIIIIIIIIIIIIIIIIIIIIIIIIIIIIIIIIIDDDDD
@HISEQ:969:HM2KJBCX2:2:1101:13779:21746 2:N:0:ACTATGCA
ATCCCAGCATGCCCAACTATCCCTATTAATCATTACGGTGATCCTAGAAACCAACAAAATAGAACCATGCCGTCCTATTCTATTATTCCATGCTAATGTATTCGAGCAAAAATGCCTGCTTTAAACACTCTAATTTTTTCAAGGTAAAGGTCCTGGATCCGCAAGACACCCAATTAAGGACATCAAGTTTCTCCAGAAGGTGAGAAATCAACAGCGACAGTTCATACCCCTTAAGGCATGACCATCACGTCAATCCCGAAATTCAACTACGAGCTTTTTAACTGCAACAACTTTAATATACGCTATTGGAGCTGGAATTACCGCGGCTGCTGGCACCAGACTTGCCCTCCAA
+
DAD?DHIHIIIHIIIIIIIIIIGIIIIIIIIHIHIIGCHIIIIIIIIHHIIIIIIIIHCECDFHIIIIHH1CCEHHIIHHH1GHF?HH@HHHHHHEFCCH?CHHHHHHIIHHHHIFIIHHIIIIIIIIHIIIHHHHIHHIIIIIHGIHHIHIIIHIIHHIIIIIIHIIIHHGHHFIHIIIIIHIGHHIHIHHHIIIIIIIHHHIIIHHIIIIIIHIIIIIIIIIIIIIGIIIIHHEHIIIIHIIIIIHIIHIHIHIHHIIHHIIIIFIHHIHEIIHIHIIHIIIIIIHIHHEHIIIIIGIHGIIIIIIHIIIIIIIIIHIIIIIIIIIIIIIIIIIIIHIIIIIIIIDDDDD
@HISEQ:969:HM2KJBCX2:2:1101:19817:22098 2:N:0:ACTATGCA
ATCCCAGCATGCCCCAACTATCCCTATTAATCATTACGGTGATCCTAGAAACCAACAAAATAGAACCATGCCGTCCTATTCTATTATTCCATGCTAATGTATTCGAGCAAAAATGCCTGCTTTAAACACTCTAATTTTTTCAAGGTAAAGGTCCTGGATCCGCAAGACACCCAATTAAGGACATCAAGTTTCTCCAGAAGGTGAGAAATCAGCAGCGACAGTTCATACCCCTTAAGGCACGACCATCACGTCAATCCCGAAATTCAACTACGAGCTTTTTAACTGCAACAACTTTAATATACGCTATTGGAGCTGGAATTACCGCGGCTGCTGGCACCAGACTTGCCCTCCAA
+
DDDDDIIIIIIIIIIIIIIIIIIIIIIIIIIIIIIIIHIIIIIIIIIIIIHHHIIIIIIIIHGHIIIIIHHIIHIIIIIIIIIHIIIHIHIIIIIIIIIHIEHIHIIIIIIIIIIIHIIIIIIHHIHHIIIIIHIIIHIIIIIIIIIIIIIIIHIIIIIIIIIIIIIIHIIIIIIIIIIIIIIIIHHIHIHIIIIIIIIIIIIIIIIIIIH6IIIIIIIIIIIIIIHIIIIIIIIIIIIIIIIIIIIIIIIHIIIIIIIIIIIIIIIIIIIIIIIIIIIIIIIIIIIIIIIIIIIIIIIIIIIIIIIIIIIIIIIIIIIIIIIIIIIIIIIIIIIIIIIIIIIIIIIIDDDDD
@HISEQ:969:HM2KJBCX2:2:1101:20199:22168 2:N:0:ACTATGCA
ATCCCAGCATGCCCCAACTATCCCTATTAATCATTACTTCAGTCCTAGAAACCAACAAAATAGAACCGAAGTCCTAAATTATTATTCCATGCTAATGTATTCAAGGCATAAGCCTGCTTTAAACACTCTAATTTTTTCAAAGTAATAGAGCTAGATCGCGACGACAGCCCAGTGAAGGGTGCCGCCGTTTTCTAGCAGGATGGCAGACGCGCGCCAGCACTCACACTCGTAACCGAGGCGGGCCAGGTGCGTCAAACCAGAAATCCAACTACGAGCTTTTTAACTGCAGCAACTTTAATATACGCTATTGGAGCTGGAATTACCGCGGCTGCTGGCACCAGACTTGCCCTCCAA
+
<@<@01D@G1CCHHEHHHIGHF1<FC@CH@@C@HHIIIHH1DGFGHEE?<D11<CGHH?G@HHHI?<CF?CE1<1DHCHHF<C1C111<<11<DGC1<F11<D@G@FF<8<><1?1GE%B<CGG@8C6DDEEFFDGGHG%H@GC@@C80<GF9HGH?<DE.EB:<.<<<8HH8D3<H@7HE<DCG?HHHGGHHHH@FFCGF/G@ECEEFCECCA000@GD0B<0<</<::<<AEFHFF?F=F1H?IHHHE@<<C1@FCD1CEE@@<@E@@FEG?HCHHEHC<1CC111HGHG?CC<<CHC<<CFE<1CGHGCHGEHHCHE<ED<CDHG@HG?CHEHCHD1@<1CEHHEEDDDDA
@HISEQ:969:HM2KJBCX2:2:1101:15255:22843 2:N:0:ACTATGCA
ATCCCAGCATGCCCCAACTATCCCTATTAATCATTACGGTGATCCTAGAAACCAACGAAATAGAATCAGTCCGTCCTATTTCATTATTCCATGCTAATGTATTCAGACGATAGTCTGCTTTAAACACTCTAATTTTTTCAAAGTAACAGTCCTGATTTCCCATCACACCAAATAAATGGCATGAAAGTTCCTCAGAAGGTAGAGATCCATCTCACCAGTGCAGACAATTAAGCCTGACCAATGGGTAGACCCCGAAGTTCAACTACGAGCTTTTTAACTGCAACAACTTTAATATACGCTATTGGAGCTGGAATTACCGCGGCTGCTGGCACCAGACTTGCCCTCCAA
+
DDDDDIIIGIIHIIIIIIIIIIIIIIIIIIIIIIIIIGHIIHIIIIIIIIIIIHIIIIIHHHCHIIIGIIIIIIIIIIIIIIIIIHIIIIIIIIIIIIIIIIIIHHIIIIIIIHIIIIIIIIIHIIIIIIIIIIHIIHIIIHIIHIIIIIIIIIIGIIIIIIIIIIIIIIIIIIHIIIIHIIIIIIIIIHIIIIIGIIIIIIIIIIIIIIIHIIIIIIIIIIHIIIIIIIIIIIIIIIIIIHHGHHHIIIIIIIIIIHIIIIIIIIIIIIIIIIIIIIIIIIIIIIIIIHIIIIIIIIIIIIIIIIIIIIIIIIIIIIIIIIIIIIIIIIIIIIIHHHIIIIIDDDDD
@HISEQ:969:HM2KJBCX2:2:1101:18891:23387 2:N:0:ACTATGCA
ATCCCAGCATGCCCCAACTATCCCTATTAATCATTACGTCAATCCTAGAAACCAACAAAATAGAATCAAACGTCCTATTTCATTATTCCATGCTAATGTATTCAAGCGTAAGCCTGCTTTAAACACTCTAATTTTTTCAAAGTAACAGTCCTGATTCCCCACGACACCAAATTAATGACATCGCGGTTCTTCAGAAGGTAGGAACCAATAATGCCAGTGCGTACCGAGGCACGACCGACAATCTGATCCCGAAATTCAACTACGAGCTTTTTAACTGCAACAACTTTAATATACGCTATTGGAGCTGGAATTACCGCGGCTGCTGGCACCAGACTTGCCCTCCAA
+
DDDDDIHIIIIIIIIIIIIIIIIIIIIIHIIIIIIIIHHIIIIIIIIIIHIIIIIIIIIIIIIGIIIIIIIIIIIIIIIIIIIIIIIIIIIIHIIIIIIIIIHHIHIIIIIIIIIIIIIIIIIIIIIIHIIIIIIIIIIIHIIIIIIIIIIIIIIIIIIIIIIIIIIIIHHIIIIIIIIIIIIIIIIIIIIIIIIIIIIIIIIIIHHIIIHIIIIIIIIIIIIIIIIIIIIIIIIIIIIIIIIHIIIIIGIHIIIIIIIIIIIIIIIIIIIIIIIIIIIIIIIIIIHIIIIIHIIIIIIIIIIIIIIIIIIIIIIIIIIIIIIIIIIIIIIIIIIIIIIIDDDDD
@HISEQ:969:HM2KJBCX2:2:1101:11911:23484 2:N:0:ACTATGCA
ATCCCAGCATGCCCCAACTATCCCTATTAATCATTACGTCAATCCTAGAAACCAACAAAATAGGATCGAACGTCCTATTTCATTATTCCATGCTAATGTATTCAAGCGTTAGCTTGCTTTAAACACTCTAATTTTTTCAAAGTAACAGTCCAAATTCCCCAAAACACCAAATTAATGGCATTAAGATTCATCAGGAAGGAGGAATCAGTGAGACCAGTACATACCAGAGGCATGACCAACCTACTAACCCCGAAATTCAACTACGAGCTTTTTAACTGCAACAACTTTAATATACGCTATTGGAGCTGGAATTACCGCGGCTGCTGGCACCAGACTTGCCCTCCAA
+
DDDDDIIIIIIIIIIIIIIIIIIIIIIIIIIIIIIIIIIIIIIIIIHCHHHIIIIIIIIGIIHIHIIIIIIIIIHIIIIIIIIIIIIIGIIIIIIIIIIIHHHIIIIIHHIHIIIIIHIIIIIIIIIIIIHHIIIHHIIHIIIIIIIIIHIIIHHHIIIIIHIHHIIIIIIIIIIIIIIIIIIIIIIIIIIIIIIIIIIIIIIIIIIIIIIIIIHIIIIIIIIIIIIIIIIIIIIIIIIIIIHHIIHIIIIIIIIIIIIIIIIIIIIIIIIIIIIIIIIIIIIIIIIIIIIIIIIIIIIIIIIIIIIIIIIIIIIIIIIIIIIIIIIIIIIIIIIIIIHIIDDDDD
@HISEQ:969:HM2KJBCX2:2:1101:14564:23704 2:N:0:ACTATGCA
ATCCCAGCATGCCCCAACTATCCCTATTAATCATTACGGTGATCCTAGAAACCAACAAAATAGAACCATGCCGTCCTATTCTATTATTCCATGCTAATGTATTCGAGCAAAAATGCCTGCTTTAAACACTCTAATTTTTTCAAGGTAAAGGTCCTGGATCCGCAAGACACCCAATTAAGGACATCAAGTTTCTCCAGAAGGTGAGAAATCAACAGTAACAGTTCATACCCCTTAAGGCACGACCATTACGTCAATCCCGAAATTCAACTACGAGCTTTTTGACTGCAACAACTTTAATATACGCTATTGGAGCTGGAATTACCGCGGCTGCTGGCACCAGACTTGCCCTCCAA
+
DDDDDIIIIIIIIIIIIIIIIIIIIHIIIIIIIIIIIIHIIIIIIIHIIIIIIIIIHIIGIIIIIIIIIIIHIIIIIIIIIIIIIIIIHIIHIIIIIHIIIHIIIIIIIIIIIIIIIIIIIIIIIHHIIIIIIIIIIIIIIIIIIIIIIIIIIIIIIIIIIIIIHIIIIIHIIIIIIIIIIIIIIIIIIIIIIIIIIIIIIIIIIIIIIIIIIIIIIIIIIIIIIIIIIIIIIIIIIIIIIIIIIIIIIIIIIIIIGIIIIIHIIIIIIIIIIIIIIIIIIIIIIIIIIIIIIIIIIIIIIIIIIIIIIIIIIIIIIIIIIIIIIIIIIIIIIIIIIIIIIIIIIIIIDDDDD
@HISEQ:969:HM2KJBCX2:2:1101:6691:22751 2:N:0:ACTATGCA
ATCCCAGCATGCCCCAACTATCCCTATTAATCATTACATCGATCCTAGAAACCAACAAAATAGAATCTGATGTCCTATTTCATTATTCCATGCTAATGTATTCAAGCGTAAGCTTGCTTTAAACACTCTAATTTTTTCAAGGTAACAGTCCTAATTCCCCATAACATCAAATAAATGACATTATGGTTCTTTAGAAGGTGAGAACCAATAAAACCAGTACATACCAAGGCATGACCGATTCCTTGATCCCGAAATTCAACTACGAGCTTTTTAACTGCAACAACTTTAATATACGCTATTGGAGCTGGAATTACCGCGGCTGCTGGCACCAGACTTGCCCTCCAA
+
DDDDDIIIIIIHHIIIIIIIIHIIFHHIIIIIIIIIIIIEHGHEEGGH@HFHHHIIIIIEHHEHH@GFHIHIHHHIIIIHIHIIIIIGHIHIEGHHHIIIHHHHHHECHHIHIIHHHIIHIHIIHHHHIHBHFHHHIIHFAHGHIIIIHHIIHHHI@FGHIHHHHHHHHHIHIIIIIIHHGHHHIIIHHHHHIIHHHIG:IIHIHHHGHFIIIIIIIIIIHHIHIIII;IHIIHIIIIIIIHGHIIIHHHHHIIHIIHHHIHHHGHGIHHHIIHIIIIHHFG?FIIIIHIHHIHGIHIIHIIIHIIIHIIIIIIHHIIHHIIIHIHHHHHFHGHIIHHIGDDDCD
@HISEQ:969:HM2KJBCX2:2:1101:4674:23973 2:N:0:ACTATGCA
ATCCCAGCATGCCCCAACTATCCCTATTAATCATTACGGTGATCCTAGAAACCAACAAAATAGAACCATGCCGTCCTATTCTATTATTCCATGCTAATGTATTCGAGCAAAAATGCCTGCTTTAAACACTCTAATTTTTTCAAGGTAAAGGTCCTGGATCCGCAAGACACCCAATAAAGGACATCAAGTTTCTCCAGAAGGTGAGAAATCAACAGTAACAGTTCATACCCCTTAAGGCATGACCATCACGTCAATCCCGAAATTCAACTACGAGCTTTTTAACTGCAACAACTTTAATATACGCTATTGGAGCTGGAATTACCGCGGCTGCTGGCACCAGACTTGCCCTCCAA
+
DDDDDIIIIIIIIIIIIIIHIIHIIHIIIIIIIIIIIIIIHHIIIIIHIIIIIIIIHIIHHIHHIIIIGHHFHIIIIIIIIIIIIGIHIIIIIIHHIIHIIHIIHIHHGHFHIIIHIIIHIIIIIIIIIIIIIIIIIIHIHIIIIIIIIIIIIIIIIHHHIIHIIIIIIIHIIIIIIIIIIIIIIIIIIIHIHIIIIIIIIIIIIIIIHIIIIIIIIHFHIIIIIIIIIIIIIIIIIIII<IIIIIIIIIHGIIHDIIIIIIIIIIIIIIIIIIIIIIIIIIIIIIIIIIIIIIIIIIIIHIIIIIIIIIIIIIIIIIIIIIIIIIIIIIIIIIIHIIIIIIIIIIIIDDDDD
@HISEQ:969:HM2KJBCX2:2:1101:14313:24020 2:N:0:ACTATGCA
ATCCCAGCATGCCCCAACTATCCCTATTAATCATTACGTCGATCCTAGAAACCAACAAAATAGGGTCAAACGTCCTATTTCATTATTCCATGCTAATGTATTCAAGCTAATGCCTGCTTTAAACACTCTAATTTTTTCAAAGTAACAGTCCTAACTCCCCATAACACCAAATTAATGACATCATGGTTCGTCAGAAGGGAGAAATCAATGATACCAGTACGTACCAGAGGCACGACCGATATATTGATCCCGAAATTCAACTACGAGCTTTTTAACTGCAACAACTTTAATATACGCTATTGGAGCTGGAATTACCGCGGCTGCTGGCACCAGACTTGCCCTCCAA
+
DDDDDIIIHIIIHHIHIIIIIIIIIHIIIIIGIIIIIIIIIHIHIIIHHIIIIIIIHIIIIIHHIHIIIIHHFHIIIIGIIIIEHIIIIIIHIIIIIHHHIHHIHHHHIIIIHHIIIIIIIHHHIIIIHHEIIIIHIIIIIIIHHIHIIHHHIIIIIIIIIHHHIIIHHIHIIIHHHIIIIIIHIIIIIIIIIIIIIIIIIIIIIIIIIIIIIIIIIIIIIIIIIIIIIHIIIIIIIIIIIGIIHIIIIIIIIIIIIIIIIIIIIIIIIIIIIIHGHIIIIIHIIHIIIIIIIIIIIIIIIIIIIIIIIIIIIIIIIIIIIIIIIIIIIGIIIIIIIIIIIDDDDD
@HISEQ:969:HM2KJBCX2:2:1101:14474:24074 2:N:0:ACTATGCA
ATCCCAGCATGCCCCAACTATCCCTATTAATCATTACAACGGTCCTAGAAACCAACAAAATAGAATCGTTGTCCCATTCTATTATTCCATGCTAATGTATTCTGGCATATGCCTGCTTTAAACACTCTAATTTTTTCAAGGTAAAGGTCTTGGCTCCGAGCAACACCCAATAAAGGGCATTACCCTTCCCCAAGCGGTGAGGCCCAACCGACCAGTACTCGTTACAAGAACGGACCAATCGGCCAAACCCAAAATTCAACTACGAGCTTTTTAACTGCAACAACTTTAATATACGCTATTGGAGCTGGAATTACCGCGGCTGCTGGCACCAGACTTGCCCTCCAA
+
DCDDDIIIIIIIIIIIIIIIHGIIIIIIIIIIHIIHIIIIIHHGHIIIIGIIIIIIIIIIHIIIIIIHEHIIIIIIIIHIIIIIIIHHIIHHIHIIHHHFHEHHHHIIIIIIIIHHHIIGI3HHHHHHHIIHGFHIHIHHHGHIHIIHHIIEHHHIIIHIIIIIIIIIHFHI0DHGIIHHIIIHHHHIHHEHHIIIHHHEIIHIIIIIHIIIIIIIIGGIHIIHIIIIIIIHIIIIIIIIIGHHHG=HDGIHHG?IHIHHCHIIIIIIIIIGIHIGIIHIIIIHIHHFD?HHEIIIHIIGIIGHIIHIIHIIIGIHIIIIIIIHIIIHGHFHEHEHIGIHBB@DD
@HISEQ:969:HM2KJBCX2:2:1101:10894:24447 2:N:0:ACTATGCA
ATCCCAGCATGCCCCAACTATCCCTATTAATCATTACGTCAATCCTAGAAACCAACAAAATAGGATCGAACGTCCTATTTCATTATTCCATGCTAATGTATTCAAGCGTTAGCCTGCTTTAAACACTCTAATTTTTTCAAAGTAACAAGTCCTGTTTCCCTGCAACACCAAATTAATGACATTACAGTTCTTCAGAAAGGAGGAATCAGCGAAGCCAGTACATACCAGTGGCACGACCAACCTGCTGACCCCGAAATTCAACTACGAGCTTTTTAACTGCAACAACTTTAATATACGCTATTGGAGCTGGAATTACCGCGGCTGCTGGCACCAGACTTGCCCTCCAA
+
DDDDDIIIIIIIIGHHHIIIIIIIIIHIIGHIIIIIIIIHHIIIIIIIHIIHEHIIIIIGIHIIHIIGIIHIHIIIIIHHIIIIIHHHIIIIIHIGHHIHIIIIIIIIHIIIIHIIIIIIIIIIIIIIIIHHIHIIIIIIHIIIIIHIIIIHIIIIHIIHIIIIIIIHIIIHHIIIIIHHIIIIIIIIIIIIIIIIHIIIIIIIIIHIIIIIIIIIIIIIIIIIIIIIIIIIIIIHIIIIIIIIHGIHIIIIIIIIIIIIIIIIIIIIIIIIIIIIIIIIIIIIIIIIIIIIIIIIIIIIIIIIIIIIIIIIIIIIIIIIIIIIIIIIIIIIIIIIIIIIIIDDDDD
@HISEQ:969:HM2KJBCX2:2:1101:6051:25000 2:N:0:ACTATGCA
ATCCCAGCATGCCCCAACTATCCCTATTAATCATTACGTCGATCCTAGAAACCAACAAAATAGGGTCAAACGTCCTATTTCATTATTCCATGCTAATGTATTCAAGCGTGTGCCTGCTTTAAACACTCTAATTTTTTCAAAGTAACGGTCCTGATTCCCCATGACACCAAATTAATGACATCACAGTTCGTCAGAAGGTAGAAATCAATAATACCAGTGCATACCAGAGGCACGACCAATATATTGATCCCGAAATTCAACTACGAGCTTTTTAACTGCAACAACTTTAATATACGCTATTGGAGCTGGAATTACCGCGGCTGCTGGCACCAGACTTGCCCTCCAA
+
DDDDCIIIIIIIIIIIIIIIIIIIIIIIIIIIIIIIHIIIIHIIHIIIIHIHIIIIHIIIIIIIIIIIIHIHIIIIIIIIIIIIHIIIIIIIHIGIIIIHIHHIIIIIIHHIHHIIIIIIHIIIHIHIIIIIIIIIIIIGIIIHIIHIFIIIIHIIIHHIIIHIIIHHHIHIHIIIIHIIIIIIIIIIIIIHIIIIIIIHHHIIIIIIIHHHIIHIIIIIFHIIIIHIIHHHHIIIIIIIIHCHHHHGHGGHIHHEFHFGEHEIIHFGIHHIIIIIHHEEHHHHG?HIHEEHHIIHEEHDDGIIIIIIIIGHIIIIHHGIGHHIGIGHFHHHIIIHHIIHHDDADD
@HISEQ:969:HM2KJBCX2:2:1101:12452:25216 2:N:0:ACTATGCA
ATCCCAGCATGCCCAACTATCCCTATTAATCATTACGGTGATCCTAGAAACCAACAAAATAGAACCATGCCGTCCTATTCTATTATTCCATGCTAATGTATTCGAGCAAAATGCCTGCTTTAAACACTCTAATTTTTTCAAGGTAAAGGTCCTGGTTCCACATGACACCCAATTAAGGACATCATGCTTCTCCAGAAGGTGAGAAATCAACTGCGACAGTTCATACCCCTTAAGGCACGACCATCACGTCAATCCCGAAATTCAACTACGAGCTTTTTAACTGCAACAACTTTAATATACGCTATTGGAGCTGGAATTACCGCGGCTGCTGGCACCAGACTTGCCCTCCAA
+
DDDCDGIIIIIIIIIIIIIIIIGIIIIGIIIIHIIIIIIIIIHHIHHIIIIIIHIIIIIIIIHIIIGIHHHHHDDHHIIIHHIIIIIIIIIIGHIIIIIIHIHIIIHHHFHIIIIIIIIIIIIIHGHHIHHIIIHIIIIIIIIIIIIIHHIIIIIIIIIIIIHIIIIIIIIIIIHIIIIIIIIHIIHHIIIIIIIHIIIIIIIIIIIIIIIIIIIIIHHIIIIIIIIIIIIIIIIHIHFIGIIIHGIHHHHHHIIHIIIIHIIIIIIIIIIIIHIIIIHHIIHIIIIIIHHIIIIIIIHIHIIIHIIIGIIHIIHHHIIIIIIIIIIIIIIIIIIIHHIHIIHIIIDDDDD
@HISEQ:969:HM2KJBCX2:2:1101:3318:25338 2:N:0:ACTATGCA
ATCCCAGCATGCCCCAACTATCCCTATTAATCATTACGTCAATCCTAGAAACCAACAAAATAGGATCGAACGTCCTATTTCATTATTCCATGCTAATGTATTCAAGCGTTAGCCTGCTTTAAACACTCTAATTTTTTCAAAGTAACAGTCCTGTTTCCCTGCAACACCAAATTAATGACATTACAGTTCTTCAAGAAGGAGGAATCAGTAAAGCCAGTACATACCATAGGCACGACCAACCTACTGACCCCGAAATTCAACTACGAGCTTTTTAACTGCAACAACTTTAATATACGCTATTGGAGCTGGAATTACCGCGGCTGCTGGCACCAGACTTGCCCTCCAA
+
DDDDDIIIIIIIIIIIIIIHIIIIIIHIIIIHIIIIIIIIIIIHHHHEHIIIIIIHG@HIIIHHHHHIIIHHGHHHEHGHIIHIGIIIIHIGHIIIIIIIIHIIHHHIIHHHHHIHIIHIIIHHHHIIIHIIHIHIIHHIIIHHHIIIIIIIIIIHHIIHIHIIIHIIIHIHHIHIIIIIIIIIIIIIIIIIIIIIIIIIIIIIHIIIIIIIIIIIII=IIIIIIIIIIIIIIIIIIIHIIIHGHIHIIIIIIIIIIIIIIIIIIIIIIIIIIIHIIIIIIIIIIIIIIIIIIIIIIIIHIIIIIIIIIIIIIIIIIIIIIIGIIIIIIIIIIIIIIIIIIDDDDD
@HISEQ:969:HM2KJBCX2:2:1101:17620:27119 2:N:0:ACTATGCA
ATCCCAGCATGCCCCAACTATCCCTATTAATCATTACGTCGATCCTAGAAACCAACAAAATAGAATCAAACGTCCTATTTCATTATTCCATGCTAATGTATTCAAGCGTGCGCCTGCTTTAAACACTCTAATTTTTTCAAAGTAACAGTCCTGATTCCCCACGACACCAAATTAATGACATCGCGGTTCTTCAGAAGGTAGGAACCAATAATGCCAGTGCGTACCGAGGCACGACCGACAATCTGATCCCGAAATTCAACTACGAGCTTTTTAACTGCAACAACTTTAATATACGCTATTGGAGCTGGAATTACCGCGGCTGCTGGCACCAGACTTGCCCTCCAA
+
DDDDDHHHHIHHEC1GCHGIGIHIIIIIHHHIIHEHHIIIIIICHHEHHIIEHHIIIIIHHHHEHEFEHHEH@1EHHIHHIHIHEHCHIHIHGEHHCHEGFDCGHIHDGIIHIHI@GHHGHFHIGHGECHHHIHHHIGFHIHHHHFCHCGHHIIGHIHHGGHAC?HHHHHHDHHIIIHHHHHIHHHEGHHIHHHDHHHIIIIHGHHIIIIHHHHIHIIHHEHHEIHEHCIHIIHIHHGHHCCHHHHHDIIHFHHHIIIIHHHHH@EHHHIIHGCEHG@HHIIIIIHIIIIIHHHHIGIHHEHHHFIIIIHGIIIHIHIIHHECHIIIIIIIHIHHIIIIHDBBB@
@HISEQ:969:HM2KJBCX2:2:1101:20880:27403 2:N:0:ACTATGCA
ATCCCAGCATGCCCAACTATCCCTATTAATCATTACGTCAATCCTAGAAACCAACAAAATAGGATCAAACGTCCTATTTCATTATTCCATGCTAATGTATTCAAGCGTTAGCCTGCTTTAAACACTCTAATTTTTTCAAAGTAACAGTCCTGTTTCCCTGCAACACCAAATTAATGACATTACAGTTCTTCAAGAAGGAGGAACCAGTAAAGCCAGTACATACCAGAGGCACGACCAACCTACTAATCCCGAAATTCAACTACGAGCTTTTTAACTGCAACAACTTTAATATACGCTATTGGAGCTGGAATTACCGCGGCTGCTGGCACCAGACTTGCCCTCCAA
+
DDDDDIIIIIIIIIIHIIIIIIIIIIIIIIIIIIHIIIIIIIIIIIIIIIHIHHHIIIIIGIHIHIHHIHHHIHIIIIIIIIIIIIIIIIIIIIIIHHIIIIHIIIIIIIIHHIIIHHIIIIIIIIIIHHIIIIIIIIIIIIIIIIHFHHHIHHHIIIIIIIIIIHIIIIIIIIIIIIIHHHHHIIIIIIIIHIIHIIIIIIIIIIIIIIHIIIIIIIIIIIIIIIIIIIIIIIIIII=IHHHGIHHIIIIIHIHIIIIIIHIIIIIIIIIIIIIIIIIIIIIIIIIIIIIIIIIIIIIIIIIIIIIIIIIIIIIIIIIIIIIIIIIIIIIIIIIIIIIIDDDDD
@HISEQ:969:HM2KJBCX2:2:1101:17544:27766 2:N:0:ACTATGCA
ATCCCAGCATGCCCCAACTATCCCTATTAATCATTACGTCAATCCTAGAAACCAACAAAATAGGATCGAACGTCCTATTTCATTATTCCATGCTAATGTATTCAAGCGTTAGCCTGCTTTAAACACTCTAATTTTTTCAAAGTAACAGTCCTGTTTCCCTGCAACACCAAATTAATGGCATTACAGTTCTTCAGAAAGGAGGAACCAGCAAAGCCAGTGCATACCAGTGGCACGACCAACCTGCTGATCCCGAAATTCAACTACGAGCTTTTTAACTGCAACAACTTTAATATACGCTATTGGAGCTGGAATTACCGCGGCTGCTGGCACCAGACTTGCCCTCCAA
+
DDDDDIIIIIIIHIIIIIIIIIIIIIIIIIIIIIIIIIIIIIIIHIIIIIIIIIIIHIHIIHHIHIIIIIIIHHIIHIIIIIIIIIIHHIHIGIIIHIIIIIHIIIIHIIIIIIIIIIIHIIIGHHIIIIIIIIIIIHHIIIIIIIIIIIIIIHIIIIIIIIIIHIIIIIHHIIIIIIIIHIIIIIIIIIIIIIIIIIIIIIIHHIIIIIIIIIIIIIIIIIIIIHIIIIIIIIIIIIIIIIIHHIIIIIIIIIIIIIIIIIIIIIIIIIIIIIIIIIIIIIIHHHIIIIIIIIIIIIIIIIIIIIIIIIIIIIIIIIIIIIIIIIIIIIIIIHIIIIIIIDDDDD
@HISEQ:969:HM2KJBCX2:2:1101:2904:28405 2:N:0:ACTATGCA
ATCCCAGCATGCCCCAACTATCCCTATTAATCATTACGTCGATCCTAGAAACCAACAAAATAGGGTCAAACGTCCTATTTCATTATTCCATGCTAATGTATCCAAGCGTGAGCCTGCTTTAAACACTCTAATTTTTTCAAAGTAACAGTCCTGATTCCCCGCGACACCAAATTAATGACATCACGGATCTTCAGAAGGGAGAAACCAGTGACACCAGTGCATACCAAAGGCATGACCAGCGTACTGATCCCGAAATTCAACTACGAGCTTTTTAACTGCAACAACTTTAATATACGCTATTGGAGCTGGAATTACCGCGGCTGCTGGCACCAGACTTGCCCTCCAA
+
DDDBDHHFHHIHEGEHHIIIEGHHHIHHGHHHHHHICEHHHHIHHI?HH@HHIIEHIGHFF1CG@HCHHHIIIIHICGEECEHIE@C@CGCFHHHFCEHHF@EHDHHHHIGEIHIEFHEHEGHEH@HHHEGCHIHHIHIIIEEIHHEHIHEIIIIIDHHIIGIIIHIHHHHIIIIHGIIGIIHGFHHFIHIIIHIHHHEIIFHHHGHCIHGAHIHHFIHHHGIHHHIHIIIHEHEHHHHIIHIHFEIHIHFHHHHHIIHHIIIHHHGEEHIHIHHHIIIIIIIIHHIHIIHEE@IIIGIIIIIIIIIHGIHEIIIHIHHIIIIIIIIIIIIIIHIIIIIIIDDDDD
@HISEQ:969:HM2KJBCX2:2:1101:11153:28334 2:N:0:ACTATGCA
ATCCCAGCATGCCCCAACTATCCCTATTAATCATTACGGTGATTCAGAAACCAACAAAACAGGACCACCGTCCTATTTTATTATTCCATGCTAATGTATTCAGACGTAAGCCTGCTTTGAACACTCAAATTTTTTCAAGGTAAAGGTCCTGGTTTCCCACCACGCTAAATTAATAACATGATGGTTCCCCAGAAGGTAGAAATTCCACACGCCAGTACAGACAATTGCCCGACCAACGGTAGAACCCCGAAATTCAACTACGAGCTTTTTAACTGCAACAACTTTAATATACGCTATTGGAGCTGGAATTACCGCGGCTGCTGGCACCAGACTTGCCCTCCAA
+
DADDDHIGHHHFIIIIIHIHIIIGIIHIEGHHIHE@HEHIEHIGHHHHCCHEHGHICHIIIHE1@EHIIIH0/EHHHGEGHF@DGHIHIHGHGHHHHIIIHHIIHHIIIIIIIIIHIIIIHHIIHIIIIHHIIIIIIIFIHHHHIHHIIHHHHFHHHHIIIIIHIHIIHHEIIIIIHIIHHEHIHGHIHIIIIIHHGHIHHHIHHHHHHGIIIIIIIII3IIIIIIIIIIIIIHIIIIHHGDHEHHIIIHIIHHIIIIIIIIIIIHIIIIIHIIHIIHIHHIHIIIIHGHGHIIIIIIIIIHHFHHHIIIIIIIIIIIIIIIIIHIIIIIIIIIIIIHCDDDA
@HISEQ:969:HM2KJBCX2:2:1101:17566:28930 2:N:0:ACTATGCA
ATCCCAGCATGCCCCAACTATCCCTATTAATCATTACGTCAATCCTAGAAACCAACAAAATAGGATCGAACGTCCTATTTCATTATTCCATGCTAATGTATTCAAGCGTTAGCCTGCTTTAAACACTCTAATTTTTTCAAAGTAACAGTCCTGTTTCCCTGCAACACCAAATTAATGACATTACAGTTCTTCAAGAAGGAGGAATCAGTAAAGCCAGTACACACCATTGGCACGACCAACCTACTGACCCCGAAATTCAACTACGAGCTTTTTAACTGCAACAACTTTAATATACGCTATTGGAGCTGGAATTACCGCGGCTGCTGGCACCAGACTTGCCCTCCAA
+
DDDDCIIIIIIIIIIIIIIIIIIIIIIIIIIIIHHIIHIIIHIIIIIIIIIIIIIIIGIIIIIICHIIIIIHEHHIIIIIII1DHHIIIIIIIHGIIIHIHHHHIIIIIIHIIIIIIIHIIIIIIIIIIIHHHIIIIIIIIIIIIIHIIIIIIIIIHHHIIIIIIIIIIIHIHHIIIHIHHIIIIIIIIIIIIIIHIHHIIIIIIIIIHHHIIIIIIIIIIIHIIHHIIIIIIIIIIIIHIHIHHIHIIIIIIIIIGIIIIIIIIIIIIIIIHIHIIIIIIIIIIIIIIIIIIIIIIIIGIIIIIIIIIIIIIIIHIIIIIGIIIIIIHIIIIIIIIIIIIDDDDD
@HISEQ:969:HM2KJBCX2:2:1101:13198:28947 2:N:0:ACTATGCA
ATCCCAGCATGCACCCAACTATCCCTATTAATCATTACGGTGATCCTAGAAACCAACAAAATAGAACCATGCCGTCCTATTCTATTATTCCATGCTAATCTATTCAAGCAAAAGCCTGCTTTAAACACTCTAATTTTTTCAAGGTAATGGTCCTGGCTCCCCGGCACGCCCAATTAAGAACATACCGATTCACCAGAAAGATAGACCCGACGACAGAACAGTACTCGCCAGAGACGGACCGTCCGGCCAGGCCTAAAATTCAACTACGAGCTTTTTAACTGCAACAACTTTAATATACGCTATTGGAGCTGGAATTACCGCGGCTGCTGGCACCAGACTTGCCCTCCAA
+
DDDDDIIIIIIIIIIIIIIIIIIIIIIIIIIIIIIIIHIIIIIIIIIHIIIIIIIIHIIHHIIHIIIIIIIIIIIIGIIIIIIIIIIIIHHIIIGIIIIIIIHIIIIIIIIHHHHIIIIIIIIIHIIIIIIIHHHIIHIHHHHIIIHIIIHIIIHHHHIIIIIIHIIHGHHIIGIIIIIIIIIIIIIIIIGFHHIIIIIIIIIIIIIIHIIIHHDIIIIIIIHHHIHIIIIHIIIIIIIIIIIIIIIIIIIIIIIIIHHHHIHHIIIIIIIIIIHIIIIHIIIIIIIHHHIIIIIIIIIIIIHHIIIIIIIIIIIIIIIIIIIIIIIIIIIIIIIIIIIIIIIIDDDDD
@HISEQ:969:HM2KJBCX2:2:1101:16097:29838 2:N:0:ACTATGCA
ATCCCAGCATGCCCCAACTATCCCTATTAATCATTACGTCAATCCTAGAAACCAACAAAATAGGATCGAACGTCCTATTTCATTATTCCATGCTAATGTATTCAAGCGTTAGCCTGCTTTAAACACTCTAATTTTTTCAAAGTAACAGTCCTGTTTCCCTGCAACACCAAATTAATGACATTACAGTTCTTCAGAAAGGAGGAATCAGCGAAGCCAGTACATACCAGTGGCACGACCAACCTGCTGACCCCGAAATTCAACTACGAGCTTTTTAACTGCAACAACTTTAATATACGCTATTGGAGCTGGAATTACCGCGGCTGCTGGCACCAGACT
+
DDDDDIIIIIIIHIIIHIIIIIIIIIIIIIIIIIIIIIIIIIIHHIIIIHIIIIIIIIIIHIIHIIIIIIIIIHIIIIIIHIIHHIIHHIHIIIIIIIIIIHHIIIIHIIIIIIIIIIIIIIIIIIIIHIIIIHIIIIIIIIIIIIIIIIIIIIIIIIIIIIIIIIIIIIIHIIIIIIHIHGIIIIIHIHGIIIIIIIIIIIIIIIIIIIIIHHIIIIIHIIIIIIIIIIIIIIHIIIIIIIIIIIIIHIIIIIIIIIIIIIIIIIIIIIIIIIIIIIIIIIIIIIIIIIHIIIIIIIIIIIIIIIIIIIIIIIIIIIIIIIIIIIIIIIIDDDDD
@HISEQ:969:HM2KJBCX2:2:1101:8831:30001 2:N:0:ACTATGCA
ATCCCAGCATGCCCCAACTATCCCTATTAATCATTACGTCGATCCTAGAAACCAACAAAATAGGGTCAAACGTCCTATTTCATTATTCCATGCTAATGTATTCAAGCGTGTGCCTGCTTTAAACACTCTAATTTTTTCAAAGTAACAGTCCTGATTCCCCATGACACCAAATTAATGACATCATAGTTCGTCAGAAGGTAGAAATCAATAATACCAGTGCATACCGGAGGCACGACCAATATATTGATCCCGAAATTCAACTACGAGCTTTTTAACTGCAACAACTTTAATATACGCTATTGGAGCTGGAATTACCGCGGCTGCTGGCACCAGACTTGCCCTCCAA
+
DDDDDIIIIIIIIIIIIIIIIIIIIIIIIHIIIIIIIIIIIIIIIIIHHIIIIIHIIIIIIIIIIHHIIIIIIHHIIIHIIIIIIIIIIIIIIIIIIIIIIHIIIIIHIIIIIIIIIIIIIIIIIIIIIHIIIIIIIIIIIIIIIIIIIIIHIHIIIHIIIIIIIIIIIIIHIIIIIIIIIIIIIIIIHIIIIIIIIIIIIIIIIIIIIIIIIIIIIIHIIIIIIIIIIIIIIIIIIIIIIIIIIIIIIIIIIIIIIIIIIIIIIIIIIIIIIIIIIIIIIHIIIIIIIIIIIIIIIIIIHIIIIIIIIIIIIIIIIIIIIIIIIIIIIIIIIIIIIIIIIDDDDD
@HISEQ:969:HM2KJBCX2:2:1101:3004:29791 2:N:0:ACTATGCA
ATCCCAGCATGCCCCAACTATCCCTATTAGTCATTACGTCGATCCTAGAAACCAACAAAATAGAATCAAACGTCCTATTTCGTTATTCCATGCTAATGTATTCAAGCGTGAGCCTGCTTTAAACACTCTAATTTTTTCAAAGTAACAGTCCTGATTCCCCATGACACCAAATTAATGACATCATGGTTCGTCAGAAGGTAGGAATCAATAATACCAGTTCGTACAATAGCACCACCAATAAATTGATCCCGAAATTCAACTACGAGCTTTTTAACTGCAACAACTTTAATATACGCTATTGGAGCTGGAATTACCGCGGCTGCTGGCACCAGACTTGCCCTCCAA
+
DDDDDIIIHIIHIIIIIIIIIIIIIIIIIIIIIIIIIIIIHIIIIIIIGIHIHIIIEHHIHIIGHIIIIHIHHHHHIIIHIIIHIIIIIIHIIHIIIIIIIHIIIIHIIIIHIHHHIIIIIIIIIHIIIIIIIIIIIIIIIIIIIIIIHHIIIIIIIIIIIIIIIIIIIIIHIIIIIHIIIIIIIIIIIIIIIIIIIIIIIHIIIIIIIGIHHIIIIIIIIIIIIIIIHIHEDHIIIIIIIIIIIIIIIIIIIIIIIIIIIHHIIHIIIIIIIIIIIIIIIIIIHHHIIIIIHIIIIIIIIHIIIIIIIIIIIIIIIIIIIIIIIIIIIIIIIIIIIIIIDDDDD
@HISEQ:969:HM2KJBCX2:2:1101:5050:30660 2:N:0:ACTATGCA
ATCCCAGCATGCCCCAACTATCCCTATTAATCATTACGTCGATCCTAGAAACCAACAAAATAGAATCAAACGTCCTATTTCATTATTCCATGCTAATGTATTCAAGCGTAAGCCTGCTTTAAACACTCTAATTTTTTCAAAGTAACAGTCCTGATTCCCCACGACACCAAATTAATGACATCGCGGTTCTTCAGAAGGTAGGAACCGATAATGCCAGTGCGTACCGAAGCACGACCAACAATTCGATCCCGAAATTCAACTACGAGCTTTTTAACTGCAACAACTTTAATATACGCTATTGGAGCTGGAATTACCGCGGCTGCTGGCACCAGACTTGCCCTCCAA
+
DDDCDIIIIGHFHHIHHHHIEHHIIIIIIIIIIIIIIIIIIIHEHHEHGHIIHIIIGHIHIIIIIIIHIIIIHGHHIIHHIIIIHIIIHHHHEEFHHIIHHHHHHHIHIIIIIHHHHHHIHIIHHHHHHHHIGHHHHIIIIIIIIHGHHHHFIHHIHHHIIHIHHFHIHHIIIIIIIHHIHHHIIIIHHGHHIFGIIIHHHIIHIIHHIIHGFGIHHIGIHEH=HIHIGIIHHHCIIHHHGCGCIIHEGHGHIIIIIIHHHHIIIIHIIIIIIHIHFEEHIIIHIHHIHHHHIIHHHHHIIIGHIHHIHIIIHGHIIIIIIIIIIIIIIIHIHIIIIIIIDDDDD
@HISEQ:969:HM2KJBCX2:2:1101:19301:32336 2:N:0:ACTATGCA
ATCCCAGCATGCCCCAACTATCCCTATTAATCATTACGGTGATCCTAGAAACCAACAAAATAGAACCATGCCGTCCTATTCTATTATTCCATGCTAATGTATTCGAGCAAAATGCCTGCTTTAAACACTCTAATTTTTTCAAGGTAAAGGTCCTGGTTCCACATGACACCCAATTAAGGACATCATGCTTCTCCAGAAGGTGAGAAATCAACTGCGACAGTTCATACCCCTTAAGGCACGACCATCACGTCAATCCCGAAATTCAACTACGAGCTTTTTAACTGCAACAACTTTAATATACGCTATTGGAGCTGGAATTACCGCGGCTGCTGGCACCAGACTTGCCCTCCAA
+
DDDDDIIIIIIIIIIIIIIIIHIIIIIIIIHIIIIIIIIIIIIIIIIIIIIIIIIIIIIIIIHIIIIIIEHIIHIIIIIFHIHIIIIIIHECGHHHIIIHHHIHHHIIIIIIIIIIIGIIIIHIHIIIIIIIIIIIIIIIIIIIIIIIIIIIIIHHIIIIIIIIIIIIIIIIIIIIIIIIIIIIHIIIHIIIIIIIIIIIIIIHIIIIIHIIIIIIIIIIIIIIIIHIIIIIIIIIIIIIIIIIIIIIIHGIIIHIIIIIIIIIIIIIIIIIIIIIIIIIIIIIIIIIIIIIIIIIIIIIIIIIIIIIIIIIIIIIIIIIIIIIIIIIIIIIIIIIIIIIIIIIIIIDDDDD
@HISEQ:969:HM2KJBCX2:2:1101:3635:32571 2:N:0:ACTATGCA
ATCCCAGCATGCCCCAACTATCCCTATTAATCATTACGTCGATCCTAGAAACCAACAAAATAGGTTCGATCGTCCTATTTCGTTATTCCATGCTAATGTATTCAAGCGCGAGCCTGCTTTAAGCACTCTAATTTTTTCAAAGTAACAGTCCTGTTTCCCCGCAACAACAAATTAATGCCATCACGGTTCTACAAGAAGGAGGGACCAGTGAGGCCAGTGCATACCAGTGGCACGACCAACCTACTGGCCCCGAAATTCAACTACGAGCTTTTTAACTGCAACAACTTTAATATACGCTATTGGAGCTGGAATTACCGCGGCTGCTGGCACCAGACTTGCCCTCCAA
+
DDDDDIIIIIIIIIIIIIIIIGIIIIIIIIIIIIIIIIIIIIIIIIIIIIIIIIHIGIIIIIHHHIHIIIHHHIHHIHIIHIIIIHIIIIIIGIHHGHHIIIIIIIHIIIIIIGIIIIIIIIIIIIIIIIIIIHIIIIIIIHIIIIIIIIIIIIIIIIIIIIIIIIIIIIIIIIIIIIIIIIIIIIHIIIIIIIIIIIIIIIIIIIIIHIIHIIIIIHHIIIIIIIIIIIIIIIIIIIIIIHHHHIIIIIIHIIIIIIIIIHIIIIIIIIIIIIIIIIIIIIIIIIIIIIIIIIIIIIIIIIIIIIIIIIIIIIIIIIIIIIIIIIIIIIIIIIIIIIIIIDDDDD
@HISEQ:969:HM2KJBCX2:2:1101:5083:32363 2:N:0:ACTATGCA
ATCCCAGCATGCCCCAACTATCCCTATTAATCATTACGGTGATCCTAGAAACCAACAAAATAGAATCATGCCGTCCTATTTTATTATTCCATGCTAATGTATTCAAGCAAAATGCCTGCTTTAAACACTCTAATTTTTTCAAAGTAAAGGTCCTGGTTCCCCGCGACACCCAATTAAGGGCATCGCGGTTCTCCAGAAGGTGAGAAATTGACTACACCAGTTCATACCCCTTAAGGCACGACCGATGTGTCAATCCCGAAATTCAACTACGAGCTTTTTAACTGCAACAACTTTAATATACGCTATTGGAGCTGGAATTACCGCGGCTGCTGGCACCAGACTTGCCCTCCAA
+
DDDCDIIIIIIIIIIIIIIHIIIIIIIIIIIIIIIIIIIIHIIIIIHEGIIIIIIIGIIIIIIHIIIIIIIHHEDDHIHIIHIIHIHIIHIIIIIIIIGHIFIIIIIIIIIIIIIIIHIHIIIIIIIIIIIFGIIIHIIIHHIIIIHIIIHIIIIIIIIIIIIIIHIHIIIIIIIIIIIIIIIIGIHIIIIIIIIIIIIIIIIIIIIIIIIIIIIIIIIIIIIIIHIIIIIIIIIIIIIIIIIIIIIIIIIIIIIIIIIIIIIIIIIIIIIIIIIIIIIIIIIIIIIIIIIIIIIIIIIIIIIIIIIIIIIIIIIIIIIIIHIIIIIIIIIIIIIIIIIIIIIIIIIDDDDD
@HISEQ:969:HM2KJBCX2:2:1101:1586:33666 2:N:0:ACTATGCA
ATCCCAGCATGCCCAACTATCCCTATTAATCATTACGTCAATCCTAGAAACCAACAAAATAGGATCAACGTCCTATTTCATTATTCCATGCTAATGTATTCAAGCGCGAGCCTGCTTTAAACACTCTAATTTTTTCAAAGTAACAGTCCTGATTCCCCGCCACACCAAATGAATGACATGATGGTTCGTCAGAAGGTAGAAACCAGTAACACCAGTACGTACCTAAGGCACGACCAACGTACTGATCCCGAAATTCAACTACGAGCTTTTTAACTGCAACAACTTTAATATACGCTATTGGAGCTGGAATTACCGCGGCTGCTGGCACCAGACTTGCCCTCCAA
+
DDDCCIIIIIIIIIIHHIIHHIIIIIIIIIIIIIIIGHHHIIFHIIIIIIIEHHHIIGIIIIHIEHHIGIHHIHIHIIHIIIIIHEEEHHHHIHHHIIIIIHHIHIIHHIIHIHIIIIIIIIIIIHIIIIIIIIIIIIIHIHIIHHIIIIIIHIIIIIHIIIIIIIIIIIIIIIIIIIIIIIIIIIIIIIIIIIIIIIIIIIIIIIIIHIHIIIIIIHIIIIIIIIIHIIHHIIIIIIIIIHGIIIIIIIIIIIIIIIIIIIIIIIIIIIIHFIIIIIIIIHIIIIIIIIIIIIIIIIIIIIIIIIIIIIIIIIIIIHIIIIIIIIIIIIIIIIIIIIIDDDDD
@HISEQ:969:HM2KJBCX2:2:1101:14613:34038 2:N:0:ACTATGCA
ATCCCAGCATGCCCCAACTATCCCTATTAATCATTACGTCAATCCTAGAAACCAACAAAATAGGTTTGAACGTCCTATTTCATTATTCCATGCTAATGTATTCAAGCGTTAGCCTGCTTTAAACACTCTAATTTTTTCAAAGTAACAGTCCTGTTTCCCTGCAACACCAAATTAATGGCATTACAGTTCTTCAGAAAGGAGGAATCAGCGAAACCAGTTCATACCAGTGGCACGACCAACCTGCTGACCCCGAAATTCAACTACGAGCTTTTTAACTGCAACAACTTTAATATACGCTATTGGAGCTGGAATTACCGCGGCTGCTGGCACCAGACTTGCCCTCCAA
+
DD@@DIEHHGHIIFHHD0FH?HEHHGGHHIIIIHIIIIHHII?CGHHF?FFHHHCE1GH@FHEFFHCEFHHCH1CCGGHII1DCFFE<<<FGHHIH@@DHC<FHHCEHH@EECACHHFEGHFHHCH6<DG?HHHH@CCGHHHHIHCF8<C@HEEGCCGIHHH=EGDHGCHEHHCE?GCGIHICFFHEEH@GHHHIGIHGCEEHHEFIIHEHGFCDEGHCIHHHIIHGGIIIIHEEDGFC@DHGA@HIHCIHGEEHFFHEIH=HIHFHHGGCG1@<HIIIHIHGFEIHFHFHHECHIIIIIIIHHE@GEFHHHDHDCEHHHHEHIHHEHEFCCHHHGIIHEDD<0@D
@HISEQ:969:HM2KJBCX2:2:1101:12301:34139 2:N:0:ACTATGCA
ATCCCAGCATGCGCCCAACTATCCCTATTAATCATTACGGTGATCCTAGAAACCAACGAAATAGAATCAGTCCGTCCTATTTCATTATTCCATGCTAATGTATTCAGACGATAGTCTGCTTTAAACACTCTAATTTTTTCAAAGTAACAGTCCTGATTTCCAACCACACCAAATAAATGGCATGAAAGTTCCTCAGAAGGTAGAGATCCATCTCACCAGTGCAGACAATTAAGCCTGACCAATGGGTAGACCCCGAAGTTCAACTACGAGCTTTTTAACTGCAACAACTTTAATATACGCTATTGGAGCTGGAATTACCGCGGCTGCTGGCACCAGACTTGCCCTCCAA
+
DDDDDIIIIIIIIIIIIIIIIIIIIIIIIIIHIIIIIIGIIIIIIIIIIHIIHIIIIIIIIIIHHIIIIIIIIIIIIIIIIIIIIIIIHIIIIIIHIIIIIHGGIIIIIIIIIIIIIIIHIIIIIIIIIIIIIIIIIIIHHIIIHIIIIIIIGIIIHIIIIIHIIIIIIIIIIIIIIIIIIIIIIIIIIIIGIIIIHIIIIIIIIIIIIIIIIIIIIIIIIIIIIIIIIIII=IIIIIIIIIIIIHHFIIIIIIIIIIIIIIIIIIIIIIIIIIIIIIIIIIIIIIIIIIIIIIIIIIIIIIIIIIIIIIIIIIIIIIIIIIIIIIIIIIIIIIIIIIIIIIIIDDDDD
@HISEQ:969:HM2KJBCX2:2:1101:15242:34803 2:N:0:ACTATGCA
ATCCCAGCATGCCCCAACTATCCCTATTAATCATTACGGTGATCCTAGAAACAAACAAAATAGAACCATGCCGTCCTATTCTATTATTCCATGCTAATGTATTCGAGCAAAAATGCCTACTTTAAACACTCTAATTTTTTCAAGGTAAAGGTCCTGGATCCGCAAGACACCCAATAAAGGACATCAAGTTTCTCCAGAAGGTGAGAAATCAACAGTAACAGTTCATACCCCTTAAGGCATGACCATCACGTCAATCCCGAAATTCAACTACGAGCTTTTTAACTGCAACAACTTTAATATACGCTATTGGAGCTGGAATTACCGCGGCTGCTGGCACCAGACTTGCCCTCCAA
+
DDDDDIHIIIIIGIIIIIIIHIIHIIIIIIIIIIIIIIIIIIHIIHIIIIIIIHEHIIIIIGHHIIIIIHIIHGHHIIIIIIIHIIIIIIH1FHHHIFHEHHHHHIHIHHHHHIIIIIIIIIIIIIHHIHHIIIIIHIIIIIIIIHIIIIHHIGIHHGHHHHEFIIHEHHHIIIIIIHHIIIIIGIIIHHHHEHIIIIIIIIIIHHIHIIIIIIIIHHIIIIIIIIIIIIHHHIIIIHIIIIIIIIIIIHHGIIIIIHIIGIIHIIIIIHHIHHIIIIIIIIIIHIIIIIIIIIIIIIIIHIIIIIIIIIIIIIIIIIIIIIIIIIIIIIIIIIIIIIIIIIIIIIIIDDDDD
@HISEQ:969:HM2KJBCX2:2:1101:19261:34044 2:N:0:ACTATGCA
ATCCCAGCATGCCCCAACTATCCCTATTAATCATTACGTCAATCCTAGAAACCAACAAAATAGGATCAAACGTCCTATTTCATTATTCCATGCTAATGTATTCAAGCGTTAGCCTGCTTTAAACACTCTAATTTTTTCAAAGTAACAGTCCTGTTTCCCTGCAACACCAAATTAATGACATTACAGTTCTTCAAGAAGGAGGAATCAGTAAAGCCAGTACATACCAGAGGCACGACCAACTTACTAATCCCGAAATTCAACTACGAGCTTTTTAACTGCAACAACTTTAATATACGCTATTGGAGCTGGAATTACCGCGGCTGCTGGCACCAGACTTGCCCTCCAA
+
DDDDDIIIIIIIIIIIIIIIIIIIIIIIIIIIIIIIIIIIIIIIIIIIIIIIIIIIIHIIIIHHIIIIIIIIIHIIIIIIIIIIIIIIIHIIIIIIIIIIIIIIIIIIIIIIIIIIIIIIIIIIIIIIIIIIIIIIIIIIIIIIIIIIIIIIIIIIIIIIHIIIIIIIIIIHIIIIIIIIIIIIIIIIIIIIIIIIIHIIIIIIIIIIIIIIIIIIIIIIIIIIIIIIIIIIIIIIIIIIIIIHHIIIIIIIIIIIIIIIIIIIIIIIIIIIIIIIIIIIIIIIIIIIIIIIIIIIIIIIHIIIIIIIIIIIIIIIIIIIIIIIIIIIIIIIIIIIIIIIIDDDDD
@HISEQ:969:HM2KJBCX2:2:1101:12691:35366 2:N:0:ACTATGCA
ATCCCAGCATGCCCCAACTATCCCTATTAATCATTACGGTGATCCTAGAAACCAACGAAATAGAATCAGTCCGTCCTATTTCATTATTCCATGCTAATGTACTCAGACGATAGTCTGCTTTAAACACTCTAATTTTTTCAAAGTAACAGTCCTGATTTCCCATCACACCAAATAAATGGCATGAAAGTTCCTCAGAAGGTAGAGATCCATCTCACCAGTGCAGACAATTAAGCCTGACCAATGGGTAGACCCCGAGGTTCAACTACGAGCTTTTTAACTGCAACAACTTTAATATACGCTATTGGAGCTGGAATTACCGCGGCTGCTGGCACCAGACTTGCCCTCCAA
+
DDDDDIIGIIIIIIIIIIIIIIIIIGIIHHIIIIIIIIHIIIIIHIIIIIIIIIHHHHIIIIIGGHIIIIIIIIHIIIIIIIIHIIIIIFHIHIHIIIHII1HFHHIIIIIIIIIIHIHIIIIHIHIIIHIIHIHIIIIIIIHIIIIIIIIIIIIIIIIIHHHIHIIIHIIIIIIIIIIIIIIIIIIIIIIHIIIIIIIIIIIIIIIIIHIIIIIIIIIIIIIIIIIIIIIIIIIIIIIIIIIIIHFIIIIIIIIIIIIIIIIIIIIIIIIIIIIIIIHIIIIIIIIIHIIIIIIIIIIIIIIIIIIIIIIIIIIIIIIIIIIIIIIIIIIIIIIIIIIIIIIDDDDD
@HISEQ:969:HM2KJBCX2:2:1101:8924:35764 2:N:0:ACTATGCA
ATCCCAGCATGCCCCAACTATCCCTATTAATCATTACGGTGATCCTAGAAACCAACAAAATAGAATCATGCCGTCCTATTTTATTATTCCATGCTAATGTATTCAAGCAAAATGCCTGCTTTAAACACTCTAATTTTTTCAAAGTAAAGGTCCTGGTTCCCCGCGACACCCAATTAAGGGCATCGTGGTTCTCCAGAAGGTGAGAAATTGACTACACCAGTTCATACCCCTTAAGGCACGACCGATGTGTCAATCCCGAAATTCAACTACGAGCTTTTTAACTGCAACAACTTTAATATACGCTATTGGAGCTGGAATTACCGCGGCTGCTGGCACCAGACTTGCCCTCCAA
+
DDDDDIIGIIIHHIIIIIIIIHIIHIIIIHHHHIIIIIIGFHHIGIIFHGHIIHIIIGHIIIIIIIIIIHEHHEHHIHIIIIHIHEHHHIIIIIHGHE@DGDHHHIIGHHII@GHIHHHHHHHHEGFHEHHIHHIIHIIIIIIIIIIIIIIHEIHHHDHCHIIIIIHHCIIIIHHIIIIIIIHIIIIIHIIIHIIIHIIHIIIIHHHHHIIIIIIIIHHIIGIIHHIIIIHIIHHIIIIIIGIIIIIIIHHIIIIIIIIIIGIIIHHIIIIIIIHIIIHHHHIGIIIIIIIIHGIIIIIIIHIIIIIIIIIIIIIIIIIIIIHIIIIIIIIIIIIIIIIIIIIIIIIDDDDD
@HISEQ:969:HM2KJBCX2:2:1101:10305:35881 2:N:0:ACTATGCA
ATCCCAGCATGCCCCAACTATCCCTATTAATCATTACGTCAATCCTAGAAACCAACAAAATAGGATCAAACGTCCTATTTCATTATTCCATGCTAATGTATTCAAGCGTTAGCCTGCTTTAAACACTCTAATTTTTTCAAAGTAACAGTCCTGTTTCCCTGCAACACCAAATTAATGACATTACAGTTCTTCAAGAAGGAGGAACCAGTAAAGCCAGTACATACCAGAGGCACGACCAACTTACTAATCCCGAAATTCAACTACGAGCTTTTTAACTGCAACAACTTTAATATACGCTATTGGAGCTGGAATTACCGCGGCTGCTGGCACCAGACTTGCCCTCCAA
+
@DADDFEFEHIGIIIHHIIIHFH?HIIIIIIIIHHEH1<FCHIHIIIGEHIIII?HEHEHF?HFHFHIIGIGFGHHHEFHHEG@FEHGH?DFHEHHIIHIHGHHHIHGIIHHHHHGEHHHGCHFGIHIHHIHIIHHIHIIIHIIHHHGCHHHHIHIIIIIIFHIIIHGHIHHIIHHHHHHHIIIIIHFHEHHEIHCIHIIIIHHIIIHGHIFHIIIIHIIIIIIIIIHIHEHIIHIIIHIHHFFHHDG<IHIIHHGHIIHHFHIIIIHHHIHHIIIHIHHIIIHIHIIIHIIHGIHIIIHHIIIHHIHIIIIIIIIHIHIHGIHIHIIIIIIIIHHIHIIGDDDDD
@HISEQ:969:HM2KJBCX2:2:1101:18895:37220 2:N:0:ACTATGCA
ATCCCAGCATGCCCCAACTATCCCTATTAATCATTACGGTGATCCTAGAAACCAACAAAATAGAACCATGCCGTCCTATTCTATTATTCCATGCTAATGTATTCGAGCAAAAATGCCTGCTTTAAACACTCTAATTTTTTCAAGGTAAAGGTCCTGGATCCGCAAGACACCCAATTAAGGACATCAAGTTTCTCCAGAAGGTGAGAAATCAACAGCGACAGTTCATACCCCTTAAGGCACGACCATCACGTCAATCCCGAAATTCAACTACGAGCTTTTTAACTGCAACAACTTTAATATACGCTATTGGAGCTGGAATTACCGCGGCTGCTGGCACCAGACTTGCCCTCCAA
+
DD?D@HIGH@CCFCDEHHFCFH1<<<C<FFH11<E?HC0CE@HIHHHEC<@GH1CGCEC@1DGHHECEECHHHHH/@H1CG@<GH1<CGF1FHDGH1D<<C<1C?FEGHF@DFF>B<G@H@G<<6<@1F@<EE?CFFEF85GEFEB<F7GEHHGHB?@0<EC?CC;0GHF@EF2CHFCEGIHGCHEGHF/IGHHFCD#CCFFFHHC0E@FHIIIHH?F1F@CF1CD0<<E?HHHHGC<<IFHHEIHDHD1<<D</<?CHHIHEH@CEE0DHFIIIHHCEGCFIHIHCEHIIIHIIHIHCHHIHHGGEHFGHHGHHHHHHIHDHIHFHHHEHH@HIHHGIHHHGHHIIH@@0<@
@HISEQ:969:HM2KJBCX2:2:1101:7535:37885 2:N:0:ACTATGCA
ATCCCAGCATGCCCCAACTATCCCTATTAATCATTACATCGATCCTAGAAACCAACAAAATAGAATCGGATGTCCTATTTCATTATTCCATGCTAATGTATTCAAGCGTGAGCCTGCTTTAAACACTCTAATTTTTTCAAGGTAACAGTCCTAATTCCCCGTAACACCAAATTAATGGCATTACGGTTCTTTAGAAGGTGAGAAATCAATGATAACAGTGCGTACCAACGGCATGACCGAAATATTGATCCCGAAATTCAACTACGAGCTTTTTAACTGCAACAACTTTAATATACGCTATTGGAGCTGGAATTACCGCGGCTGCTGGCACCAGACTTGCCCTCCAA
+
DCDDDIIIIIIIIIIIIIIIIIIIIIIIIIIIIIIIIIIIIIIIIIIHIIIIIIIIHIGIIIIIHIIIIIIHHIIIHIIIIIIIIIIIHGIHIIIIIHIIIIHIIHHHHIIIIIHHIHIIIIIIIIIIIIIHIIIIHIIIIIIIIIIIIIIIIIIHIIIIIIIIIIIHIIIIHIIHIIIIIHIIIIIHHIHIIIIIIIIHIIIIHIIIIIIIIIIIIIIIIIIIIIIIIIIIIIIIIIIIIIIIIHIIHIIIIIIIHIIIIIIIIIIIIIIIIIIIIIIIIIIIIIIIIIIIIIIIIIIIIIIIIIIIIIIIIIIIIIIIIIIIIIIIIIIIIIIIIIIIIIDDDDD
@HISEQ:969:HM2KJBCX2:2:1101:18497:37440 2:N:0:ACTATGCA
ATCCCAGCATGCCCCAACTATCCCTATTAATCATTACGGTGATCCTAGAAACCAACAAAATAGAACCATGCCGTCCTATTCTATTATTCCATGCTAATGTATTCGAGCAAAAATGCCTGCTTTAAACACTCTAATTTTTTCAAGGTAAAGGTCCTGGATCCGCAAGACACCCAATAAAGGACATCAAGTTTCTCCAGAAGGTGAGAAATCAACAGTAACAGTTCATACCCCTTAAGGCATGACCATCACGTCAATCCCGAAATTCAACTACGAGCTTTTTAACTGCAACAACTTTAATATACGCTATTGGAGCTGGAATTACCGCGGCTGCTGGCACCAGACTTGCCCTCCAA
+
CDDDDIIIIIIIIIIIIIIIIIIIIIIIIIHIIIIIIIHIIIIIIIHIIIIIIIIIIIIFHHHEHIIIIHIIHIGHIHFHHIIIIIIIIGIIIHIIIIGIHGHIIIIIIIIIIIIHHIIHIIIIIIIIIIHIIIIIIHHIIHIIIIIIIIIIIIIIIHIIIIHIIIIIHHIIIHIHIIIHIIIIIIIIHIGIHIIIIIIIIIIIIIIIIIIIIIIIIHIIIIIIIIIHIIIIIIIIIIIIIIIIIIIIIHHFGIIIIIIIIIIIHIIIHEIIIIHIIIIIIIIIIIIIIIIIIIIIIHGIHIIIIIIIIIIIIIIIIIIIIIIIIIIIIIIIIIIIIIIIIIIIIIIIDDDDD
@HISEQ:969:HM2KJBCX2:2:1101:3929:38011 2:N:0:ACTATGCA
ATCCCAGCATGCCCAACTATCCCTATTAATCATTACGTCAATCCTAGAAACCAACAAAATAGGATCGAACGTCCTATTTCATTATTCCATGCTAATGTATTCAAGCGTTAGCCTGCTTTAAACACTCTAATTTTTTCAAAGTAACAGTCCTGTTTCCCTGCAACACCAAATTAATGACATTACAGTTCTTCAGAAAGGAGGAATCAGCGAAGCCAGTGCATACCAGTGGCACGACCAACCTGCTGACCCCGAAATTCAACTACGAGCTTTTTAACTGCAACAACTTTAATATACGCTATTGGAGCTGGAATTACCGCGGCTGCTGGCACCAGACTTGCCCTCCAA
+
DDDDDIIIIIIHIIIHIIIIHIIIIIIIIIIIIIIIIIIIIIIIIIIIIIIIIIIHHIIIIIHIIIIGHGHHHIIIHIHIIIIIIICHHHHIIIHIIIHIIIIIHIHHHIHIIIGIIIIIHHHHGIIIHIIIIIIIIIIEHFIIIIIIIIIIIHHIIGHHFIIIIIIIIHIIIIIIIIIIIIGIIIIHIHHIIIIIIIIIIIIIIIIIIIIIIIIIIHHIIII=IIIIII=IIIIIIIIIIIGHIIIIIIIIIIIIIIIIIIIIIIIIIIIIIIIIIIIIIIIIHIIIIHIIIIIIIIIIIIIIIIIIIIIIIIIIIIIIIIIIIIIIIIIIIIIIIIIIDDDDD
@HISEQ:969:HM2KJBCX2:2:1101:19808:38423 2:N:0:ACTATGCA
ATCCCAGCATGCCCCAACTATCCCTATTAATCATTACGGTGATCCTAGAAACCAACAAAATAGAATCATGCCGTCCTATTTTATTATTCCATGCTAATGTATTCAAGCAAAATGCCTGCTTTAAACACTCTAATTTTTTCAAAGTAAAGGTCCTGGTTCCCCGTGACACCCAATTAAGGGCATCGCGGTTCTCCAGAAGGTGAGAAATTGACTACACCAGTTCATACCCCTTAAGGCACGACCGATGTGTCAATCCCGAAATTCAACTACGAGCTTTTTAACTGCAACAACTTTAATATACGCTATTGGAGCTGGAATTACCGCGGCTGCTGGCACCAGACTTGCCCTCCAA
+
DDDDDIIIIIIIIIIIIIIIIIIIIIIIIIIIIIIIIIIIIIIIIIIIGIIIIIIIIIHIIIIIIIIIIIIIIHIIIHIIIIIIIIHHIHIIIIIIIIIIIFIIIIIIIIIIIIIIIIIIIIIIIIIIIHIHHIIIIIIIIIIIHHIIIIIIIIIIIIIIIIIIHIIIIIIIIIGIIIIHIIIIIIIIHIIIIIIIHIIIIIIIIIIIIIIIIIIIIIIIIIIIHIIIIIIIIIIIIIIIIIIIIIIIIHGIIIIIIIIIIIIIIIIIIIIIIIIIIIIIIIIIIIIIIIIIIIIIIIHHIIIIIIIIIIIIIIIIIIIIIIIIIIIIIIIIIIIIIIIIIIIIIIIDDDDD
@HISEQ:969:HM2KJBCX2:2:1101:2180:37786 2:N:0:ACTATGCA
ATCCCAGCATGCCCCAACTATCCCTATTAATCATTACGGTGATCCTAGAAACCAACAAAATAGAATCAAACGTCCTATTTCATTATTCCATGCTAATGTATTCAAGCGCGAGCTTGCTTTAAACACTCTAATTTTTTCAAAGTAACAGTCCTGATTTCCCATGACACCAAATTAATGACATCGTGGTTCGTCAGAAGGGAGAAACCAATAATGCTAGTACGTACAAAGTACGACCGACATATTAGTCCCGAAATTCAACTACGAGCTTTTTAACTGCAACAACTTTAATATACGCTATTGGAGCTGGAATTACCGCGGCTGCTGGCACCAGACTTGCCCTCCAA
+
DDDDDIIIIIIIIIIIIIIIIIIIIIIIIIIIIIIIHIIIIIIHIIIIIIIIIIIIIGHIIIIIIIIIIIIIIIIIIHIIIIIIIIIHHIIIIIIIIIIIIIIIHIIIIIIIHIIIIIIIIIIIIIIHIIHIIIIHGIIIIIIIIIIIIIIIIIIIIIIIIIIIIIIIIIIIIIIIIIIIIIIIIIIIIIIHIIIIIIIIIIIIIIIIIIIIIIIIIIIIIIIIIIIIIIIIIIIIIIIIIIIIIIIIIIIIIIIIIIIIIIIIIIIIIIIIIIIIIIIIIIIIHIIIIIIIIIIIIIIIIIIIIIIIIIIIIIIIIIIIIIIIIIIIIIIIIIIIIIIDDDDD
@HISEQ:969:HM2KJBCX2:2:1101:11023:38807 2:N:0:ACTATGCA
ATCCCAGCATGCCCCAACTATCCCTATTAATCATTACGTCAATCCTAGAAACCAACAAAATAGGATCAAACGTCCTATTTCATTATTCCATGCTAATGTATTCAAGCGTTAGCCTGCTTTAAACACTCTAATTTTTTCAAAGTAACAGTCCTGTTTCCCTGCAACACCAAATTAATGGCATTACAGTTCTTCAGAAAGGAGGAATCAGCGAAGCCAGTGCATACCAGTGGCACGACCAACCTGCTGACCCCGAAATTCAACTACGAGCTTTTTAACTGCAACAACTTTAATATACGCTATTGGAGCTGGAATTACCGCGGCTGCTGGCACCAGACTTGCCCTCCAA
+
BDDADIIIIHHHFIIIIIIGHIIIHHHHIIIIHIHHIIHIIEIEHHEHEHIIIIIIHIHIIIIHICHIGH?EHHFHIHIIIHHIHHIHDHIIIIHIHIHIHHGHIIIIIIHIHHIIIHHIFIHHHHHHIIIIIIHHHIIIHHHHGGIIIHHEHIIIIHHHHHIHHHHHHHGCFHHEHIGIIIHHIIIHHHFIHHIIIIIIIHIIHIIIHHIIHIIIIIHHHHHHHHHGFHFIIIIHGHFH7HHFGHGECAHFIIIHIHHHHHIIIHIHHIIHFHFHIHIIIIHHG<EIIIIHHHHHIIIIIIIIIHFIHFHEIIIIIIIIHIHHEIIHGIIIIEIIHHIIIDCDDD
@HISEQ:969:HM2KJBCX2:2:1101:2634:39979 2:N:0:ACTATGCA
ATCCCAGCATGCCCAACTATCCCTATTAATCATTACGGTGATCCTAGAAACCAACAAAATAGAACCATGCCGTCCTATTCTATTATTCCATGCTAATGTATTCGAGCAAAAATGCCTGCTTTAAACACTCTAATTTTTTCAAGGTAAAGGTCCTGGATCCGCAAGACACCCAATAAAGGACATCAAGTTTCTCCAGAAGGTGAGAAATCAACTGCAACAGTTCATACCCCTTAAGGCATGACCATCACGTCAATCCCGAAATTCAACTACGAGCTTTTTAACTGCAACAACTTTAATATACGCTATTGGAGCTGGAATTACCGCGGCTGCTGGCACCAGACTTGCCCTCCAA
+
DDDDDIIIIIIIIIIIIIIIIIIIHHIIIIIIIIHIIIIIIIIIIIIIIIIIIIIIIIIIIIIIIIHHHIIIIIIIIIIIIIIIIIIFHIHHIIIIIGIHIHIIIIIIIIIIIIIIIIIIHIIIIHIIIHIIIHIHHIIIIHHIIIIIIIIIIIIIIIIIIHIIIIIHHIIIIIIIIIIIIIIIIIIHHIIHIIIIIIIIIIIIIIIIIIIIIIIIIIIIIIIIIIIIIIIIIIIIIIIIIIIIIIIIIIHIIIIIIIIIIIIIIIIIIIIIIIIIIIIIHIIIIHIIIIIIIIIIIIIHIIIIIIIIIIIIIIIIIIIIIIIIIIIIIIIIIIIIIIIIIIIIIIIDDDDD
@HISEQ:969:HM2KJBCX2:2:1101:1248:39972 2:N:0:ACTATGCA
ATCCCAGCATGCCCCAACTATNCCTATTAATCATTACGGCGATCCTAGAAACCAACAAAATAGGATCAAACGTCCTATTTCATTATTCCATGCTAATGTATTCAAGCGTGAGCCTGCTTTAAACACTCTAATTTTTTCAAAGTAACAGTCCTGTTTCCCTCCAACACCAAATTAATGACATTACAGTTCTTCAAGAAGGAGGAACCAGTAAAGCCAATACCTAACCGAGGCACGACCAACCTACTAATCCCGAAATTCAACTACGAGCTTTTTAACTGCAACAACTTTAATATACGCTATTGGAGCTGGAATTACCGCGGCTGCTGGCACCAGACTTGCCCTCCAA
+
0<<<0<111<11<GHIIIIII#<DGHIIIIIHHIIIII0//<CCHHHHHIHIGIHIIHHHFHC1<FHHEHIH@HHHHI@FHIIIIIHIIIFEHH@G?GE1D<GHHEEC<.<C<C?EH?EHCEEFGGEFEAHEH?@GCFDHHFFHGC?1<FEEF0<F=HHC0:0<CFFHHGCC@C@E@EF-C/////</</<DCH:EIHD0<@GHEHH##HHF16D,%6A0/0<.G.GHEGIHFGIIHGD<1111/1E:IIIIIIIIHIIIIIIIIIIIIIIIIIIIIIIIIIIIIIHIIIIIIIIIIIIIIIIIIIIIIIIIIIIIIIIIIIIIIIIIIIIIIIIIIIIIIDDDDD
@HISEQ:969:HM2KJBCX2:2:1101:3653:39844 2:N:0:ACTATGCA
ATCCCAGCATGCCCCAACTATCCCTATTAATCATTACTCCGGTCCCGAAGGCCAACACAATAGGACCAGACTCCTATCACATTATTCCATGCTAATGTATTCAAGCGTATGCCTGCTTTGAACACTCTAATTTTTTCACAGTAAAAGTCCTGGTTCCCCGTCACGACCCGTAAAGGCCATGCCGCTTCGCCAGAAGGTAAAGCCCGACCACAGACAGTGCTCACCCAGAAGGCGGACCGTCCAGCCAGGCCTGAAGTTCAACTACGAGCTTTTTAACTGCAACAACTTTAATATACGCTATTGGAGCTGGAATTACCGCGGCTGCTGGCACCAGACTTGCCCTCCAA
+
DDDDDHIIIIIIIIIIIIIIHHIIIHIIIIIIIIIIIHIHIIIIIIIIIIHIIIIIGHHIIIIHIIIIIIIIIHHIIEHHIIIIGHIIIIHIIIIIIIIHIHIIIIIIIIIIIIIIIIIIIIIIIIIIIIIHIIIIHIIIIIIHIIIIIIHHHHHIIIIIIIIIIIIIIIIIIHIIIIIIIIIIIIIIIIIIIIIIIIIIIIIIIIIIIIIIIIIIIIIIIIIIIIIIIIIIIIII>IIIIIIIHHIIIIIIIIIIIIIIIIIIIIIIIIIIIIIIIIIIIIIIIIIIIIIIIIHIIIIIIIIIIIIIIIIIIIIIIIIIIIIIIIIIIIIIIIIIIIIIIIDDDDD
@HISEQ:969:HM2KJBCX2:2:1101:1436:39541 2:N:0:ACTATGCA
ATCCCAGCATGCCCCAACTATCCCTATTAATCATTACTTCAGTCCTAGAAACCAACAAAATAGAACTAAAGTCCTATTCCATTATTCCATGCTAATATATTCAAGCAAACATGCCTGCTTTAAACACTCTAATTTTTTCAAAGTAAAAGTCTTGGATCCCTAGCGCACTCAATTAAGAGCACACTAGTTCCCCAAAAGGAAAAGCCCAAAGTTGCAGTACAAACCTTTCGGTTGACGGCAACTATAAGCCCAAAATTCAACTACGAGCTTTTTAACTGCAACAACTTTAATATACGCTATTGGAGCTGGAATTACCGCGGCTGCTGGCACCAGACTTGCCCTCCAA
+
DDD?DIIHIIIFHIIIIIIIIHIIIIHHHHIIIIFHHIIIHGGHHIHEHHIIGIIGHHIIIHFGHHIGHEHHHHIII?GEHHFHHEHHIHHEHIHIHIHHIHHHHHHEGHIIHHHGHHHHHHHIHHIIIHIIIHHIHHIIIIIHHHHHHEHGIIHGHIIIHHHIIHHHGHHHHHHIIIIIIIIIIIIIHEEIIHHIEIIIIIHIIIIIHHHHGIIIIIHHIIHHHHIIGIIIIIIHFHIIHGDDHHEGCDIHIGHHFCFIHHHIHFHIIIIIIIIIIIIHIIIIIIHIIIHEHIIIIIIIIIIIIIIIIIHHIIHIHCIIHIIIIIIHHIGIIIIIIIIIIDDDDD
@HISEQ:969:HM2KJBCX2:2:1101:15757:40881 2:N:0:ACTATGCA
ATCCCAGCATGCCCCAACTATCCCTATTAATCATTACGGTGATCCTAGAAACCAACAAAATAGAACCATGCCGTCCTATTCTATTATTCCATGCTAATGTATTCGAGCAAAAATGCCTGCTTTAAACACTCTAATTTTTTCAAGGTAAAGGTCCTGGATCCGCAAGACACCCAATAAAGGACATCAAGTTTCTCCAGAAGGTGAGAAATCAACAGTAACAGTTCATACCCCTTAAGGCATGACCGTCACGTCAATCCCGAAATTCAACTACGAGCTTTTTAACTGCAACAACTTTAATATACGCTATTGGAGCTGGAATTACCGCGGCTGCTGGCACCAGACTTGCCCTCCAA
+
DDDDDIIIIIIIIIIIIIIIIIIIIHIIIIIIIIIIIIIIIIIIIIIIIIIIIIIIIIIIIIEHIIIIIIIHHHIIIIIIHIIIIIIIIIIIIHIIGHHHHHHIIIHIIIIIHIHIIIIIIIIIIIIIIIIIIIIIIIIHIIIIIIIIIIHIIIIIIIIIIHIIIIIIIHIIIIIIIIIIIIIIIIIHIIIIIIIIIIIIIHIIIIIIIIIIIIIIIIIIIIIIIIIIIIIIIIIIIIIIIHIIIIIIIIHGIIIIIIIIIIIIIIIIIHIIHIIIIIIIIIIIIIIIIIIIIIIIIIIIHIIIIIIIIIIIIIIIIIIIIIIIIIIIIIIIIIIIIIIIIIIIIIIIDDDDD
@HISEQ:969:HM2KJBCX2:2:1101:12693:40757 2:N:0:ACTATGCA
ATCCCAGCATGCCCAACTATCCCTATTAATCATTACGGTGATCCTAGAAACCAACAAAATAGAACCATGCCGTCCTATTCTATTATTCCATGCTAATGTATTCGAGCAAAATGCCTGCTTTAAACACTCTAATTTTTTCAAGGTAAAGGTCCTGGTTCCACATGACACCCAATTAAGGACATCATGCTTCTCCAGAAGGTGAGAAATCAACTGCGACAGTTCATACCCCTTAAGGCACGACCATCACGTCAATCCCGAAATTCAACTACGAGCTTTTTAACTGCAACAACTTTAATATACGCTATTGGAGCTGGAATTACCGCGGCTGCTGGCACCAGACTTGCCCTCCAA
+
DDDDDIIIIIIIIIIIIIIIIIIIIIIIIIIIIIIIIIIIIIIIIIIIIIIIIIIIIIIIIHIIIIIIIGHIIIHIHHIIIIIIIIIIIHIGIIIIIIIIIIHIIIIIIIIIIIIIIIIIIIIIIIIIIIIIIIIIIIIIIIHIIIIIHHIHIIHIIIIIIIIIIIIIIIIIIHIIIHIIIIIIIIIHHIIHIIIIIIIIIIIIIIIIIIIIIIIIIIIIIIIIIIIIIIIIIIIIIIIIIIIIIIIIIHIIIIIIIIIIIIIIIIIIIIIIIIIIIIIIIIIIIIIIIIIIIIIIIIIIIIIIIIIIIIIIIIIIIIIIIIIIIIIIIIIIIIIIIIIIIIIIIIDDDDD
@HISEQ:969:HM2KJBCX2:2:1101:14092:40846 2:N:0:ACTATGCA
ATCCCAGCATGCCCAACTATCCCTATTAATCATTACGGTGGTCCTAGACCAACAAAATAGAACCAACGTCCTATTCTATTATTCCATGCTAATCTATTCAAGCAAAAGCCCGCTTTAAACACTCTAATTTTTTCAAGGTAATGGTCCTGGTTCCCCGACACACCCAATAAAGGGCATACCGGCTCACCAGAAGGATAGACCCGACAGCAGAACAGTACTCGCCAGAGACGGACCGTCCGGTCAGGCCTAAAATTCAACTACGAGCTTTTTAACTGCAACAACTTTAATATACGCTATTGGAGCTGGAATTACCGCGGCTGCTGGCACCAGACTTGCCCTCCAA
+
DCDADIIHIIIHIIIIIIIIHIIIIIIIHIHHIIGIIHIHIIGHHIHHHIIIHFHHEGHCGHIGIIIHHHDHIIIHIIIIGHIHHIIHHHHHFIHIIIHIIHHHIIIGHHIHHHGHHIHIIHHHHHHEHHHHIIIGGGCIIIIIIIIIHHHHIIGIIIIIIHHIHHGHIIHIIGIIIIHIIIHHHHHIIIHIIIIGIIIIHEHIIHIHIHFIIHHHIGIIIIHIGIIHIIIHIIHHDIIHHEIIHHHIIIIIIHIIIIIIGIIGHGIIIIIIIIHFHHIIIGHHHHHHHHIDHHGDDDHIIHHHHHIIIHHIHIIIIIIIIHGIIHIHGIIIIIIIIIDCABD
@HISEQ:969:HM2KJBCX2:2:1101:3872:41463 2:N:0:ACTATGCA
ATCCCAGCATGCCCCAACTATCCCTATTAATCATTACGGTGGTCCTAGACCAACAAAATAGAACCAACGTCCTATTCTATTATATCATGCTAATCTATTCAAGCAAAAGCCCGCTTTACAGACTCTAATTTTTTCAAGGTAATGGTCCTGGTTACCCGACACACCCAATAAAGAGCATACCGGCTCACCAGAAGGATAGACCCGACAACAGACAGTACTCGCCAGAGACGGACCGCCCGGTCAGGTCTAAAATTCAACTACGAGCTTTTTAACTGCAACAACTTTAATATACGCTATTGGAGCTGGAATTACCGCGGCTGCTGGCACCAGACTTGCCCTCCAA
+
0DD?DH@GH1<<111<<0<D111<D1CGFC1CFH@@CGCC1<0F1<11111D1EC<C@@C<<<F1<<0DCG0<F1<D1C1<<111<D1111DH@G@D806<11GCHFC1<<C</6<1B%<%<0@<1<6<G<0<?@5HHG<BFH1HB1AG@C)<%E<1<CE?.<0<0D88B8F<%BDEGHCHEE=F<F/?HHHIHGDFGA0//0FCCEF<0<<<<CD</<CEG0@F1CIHDHC/AFIIHIHHEIIIHEFFHCGFE@G<EECHEHFHHD<<CHH@F11HD<GF1@HEIIHGEGE@CEIHF<@CF@CC<CF?HE<E</HF@@HHC<<<CCCHF<H@H=HEH@D0<0
@HISEQ:969:HM2KJBCX2:2:1101:9426:41970 2:N:0:ACTATGCA
ATCCCAGCATGCCCCAACTATCCCTATTAATCATTACGTCAATCCTAGAAACCAACAAAATAGAATCAAACGTCCTATTTCATTATTCCATGCTAATGTATTCAAGCGTAAGCCTGCTTTAAACACTCTAATTTTTTCAAAGTAACAGTCCTGATTCCCCACGACACCAAATTAATGACATCGCGGTTCTTCAGAAGGTAGGAACCAATAATACCAGTGCGTACCGAGGCACGACCGACACTCTGATCCCGAAATTCAACTACGAGCTTTTTAACTGCAACAACTTTAATATACGCTATTGGAGCTGGAATTACCGCGGCTGCTGGCACCAGACTTGCCCTCCAA
+
DDDDDIIIIIIIIIIIIIIIIHIIIIIIIIIIIIIIIIIIIIIIIIIIIIIIIHIIHIIIHIHIIIIIIIIIHHFHIIIIIIIIIIIGGGIIHIIIIIIIIIIIIIIIIIIHIIIIHHIIIIIIIIIIHIIIIHHHHIIIIIIIIIIIIIIIIIIIHHIIIIIIHIIIIIIIIIIHHHIIIIIIIIIIIIIIIIIIIIIIIIIIIIIIIIIIIIIIIIIIIIIIIIIIIIIIIIIIIIIIIHHGIIIIIIGIIIIIIIIIIIIIIIIIIIIIIIHIIIIIIIIIIIIIIIIIIIIIIIIIIHIIIIIIIIIIIIIIIIIIIIIIIIIIIIIIHIIIIIIIDDDDD
@HISEQ:969:HM2KJBCX2:2:1101:21262:41848 2:N:0:ACTATGCA
ATCCCAGCATGCCCAACTATCCCTATTAATCATTACGGTGATCCTAGAAACCAACAAAATAGAACCATGCCGTCCTATTCTATTATTCCATGCTAATGTATTCGAGCAAAAATGCCTGCTTTAAACACTCTAATTTTTTCAAGGTAAAGGTCCTGGATCCGCAAGACACCCAATAAAGGACATCAAGTTTCTCCAGAAGGTGAGAAATCAACAGTAACAGTTCATGCCCCTTAAGGCATGACCATCACGTCAATCCCGAAATTCAACTACGAGCTTTTTAACTGCAACAACTTTAATATACGCTATTGGAGCTGGAATTACCGCGGCTGCTGGCACCAGACTTGCCCTCCAA
+
D@BABHHHIFHIIGHIIIIIIIIIGIHIIIFHCHFHHHHIIIFHIIIHHIFGHIGIGHIHCEHIHI@GGHGIEHHIIEHHIIIGHIIIEHHHIFHIGHHEF<HHGEHHEHHHHIIIHGHGFHGHFHFHIIHIIIHHIIIHHIGCHEHIIIIIIIHIHHIHIIICFFIIGHHGHFHGEHHHIIIHGHGHIIIIIHHHEIIIIIIHHIIIIIIHHIHHHIHGIIHFGIIIIIGIIIIIIHIHHIIIGHHIHGDIIIIHIIHFFHHHHHIHHHG@HIIIIIIHHHIIHIHHHIIIIHIHHHGDIIIHFIIHIHIIIIIIIIIIIIIIIIHIIIIIIIIIIHIIIIIIIIIDDDDD
@HISEQ:969:HM2KJBCX2:2:1101:2315:42073 2:N:0:ACTATGCA
ATCCCAGCATGCCCCAACTATCCCTATTAATCATTACGGTGATCCTAGAAACCAACAAAATAGAACCATGCCGTCCTATTCTATTATTCCATGCTAATGTATTCCAGCTCCAATAGCGTATATTAAAGTTGTTGCAGTTAAAAAGCTCGTAGTTGAATTTCGGGGTTAGTAAGTTGGTCATGCCTTCGGTATGTACTGGCTTTACTGATTCCTCCTTCTTGACGAACCGTGATGTCATTAATTTGGTGTTGCGGGAAATCAGGACTGTTACTTTGAAAAAATTAGAGTGTTTAAAGCAGGCTAACGCTTGAATACATTAGCATGGAATAATGAAATAGGACGTTAATCCTATTTTGTTGGTTTCTAGGATCGACGTAATGATTAATAGGGATAGTTGGGTGGTGACTCGGA
+
BDBBDIHIIIIIHHIHHHIHIHH?HIHIIIIHHHIIIIGIHIIIIHIIIEEFECHHHEHHHIIGG@CEHGC@CEHCEEGHHIIHHHIIIHHI1CE@HHIHHCGCEFCEH1GF1<GEEHHIHIIHE@HHIHIHC11FG1DEHFEEEEH?EHGGGHICHHIIH5CIHFGIIIHHIIHGHIHHEEFHDH@HEIHHHHIIIHFIHFHHHFHGIFHHHHIIIIHHIHDH@CGDHHIIIIIHHIIIH9HGIIIHHIIIIIIIHHHCIIIHIIHIHHHHCGIIIIIIIIIIIHHHHHFHHGGIHIIIIHHGIIIHHFHHHHGHIHIIHHHHEIIHIIIIHHHIHIHHEIIHIIIIIIIIHIHIHIIIIHIHIIIHHHHHHHHHIIIIHIIIIIIIIHIFIIIIHGIIIIIIHHCDDDD
@HISEQ:969:HM2KJBCX2:2:1101:20068:43691 2:N:0:ACTATGCA
ATCCCAGCATGCCCCAACTATCCCTATTAATCATTACGTCAATCCTAGAAACCAACAAAATAGGATCAAACGTCCTATTTCATTATTCCATGCTAATGTATTCAAGCGTTAGCCTGCTTTAAACACTCTAATTTTTTCAAAGTAACAGTCCTGTTTCCCTGCAACACCAAATTAATGACATTACAGTTCTTCAAGAAGGAGGAACCAGTAAAGCCAGTACATACCAGAGGCACGACCAACTTACTAATCCCGAAATTCAACTACGAGCTTTTTAACTGCAACAACTTTAATATACGCTATTGGAGCTGGAATTACCGCGGCTGCTGGCACCAGACTTGCCCTCCAA
+
@D@@<EH@CCG<F1<DD<<G<1DCC1DHH1GHE@CHEEH10<<111DE<<@HC<@CCGGGH@1CHHCG@GF0FH0<1CHH1DG@HHH?H?1<11<<FC1DHGC@CCF=GHHHEEHGHIHEHB<GB@FB<BCHHGFHHEB<<GHCH@FEHHHGEHGHIHGE@IHHEE?GHHHHEFHH<FEFHHFHGCEGCDCFHHEHG6F@?HHHGCGFHHIHHHEHHIIGIHHHGEEHHDIHHEHEHIIGGIHFHHAHE<HFHIFIHIIHG@CGGCCIHHIHG?CFEGIIHGHHHHIHHEIIHHDEIHIHEHHHEHHIIIIGHIIHCEHHHHEIHHIHIIHHCHHHHHIIIDB@@@
@HISEQ:969:HM2KJBCX2:2:1101:16120:41194 2:N:0:ACTATGCA
ATCCCAGCATGCCCCAACTATCCCTATTAATCATTACGTCGATCCTAGAAACCAACAAAATAGAATCAAACGTCCTATTTCGTTATTCCATGCTAATGTATTCAAGCGTGAGCCTGCTTTAAACACTCTAATTTTTTCAAAGTAACAGTCCTGATTCCCCAAGACACCAAATTAATGACATCATGGTTCGTCAGAAGGTAGAAATCAATAATACCAGTACGTACAATAGCACGACCAATAAATTGATCCCGAAATTCAACTACGAGCTTTTTAACTGCAACAACTTTAATATACGCTATTGGAGCTGGAATTACCGCGGCTGCTGGCACCAGACTTGCCCTCCAA
+
DDDDDIIIIIEHIIIIIIIIIIIIIIIIIIIIIIIIIIIIIIIHIIHHHIHHIIHIIIIIIHIIIIIHIEHIIIIIIIIIIHIIIIIHHIIIIIIIIIIHIHIHIIIIIIIIIIIIIIIHHIHIIIIIIIIIIIHHHIIIIIIIIIIIIIIIIIIIIIIIIIIIIIIIIIIIIIIIHHIIIIIIIIIIIIIIIIIIIIHIIIIIIIIIIIIIIIIIIIIIIIIIIIIIIIIIIIIHHIIIIIIHIIIIIIIIIIIIIIIIIIIIIIIIIIIIIIIIIIIIIIIHIHIIIIIIIIIIIIIIIIIIIIIIIIIHIIIIIIIIIIIIIIIIIIIIIIIIIIIIDDDDD
@HISEQ:969:HM2KJBCX2:2:1101:16561:41106 2:N:0:ACTATGCA
ATCCCAGCATGCCCCAACTATCCCTATTAATCATTACGGTGATCCTAGAAACCAACAAAATAGAACCATGCCGTCCTATTCTATTATTCCATGCTAATGTATTCGAGCAAAAATGCCTGCTTTAAACACTCTAATTTTTTCAAGGTAAAGGTCCTGGATCCGCAAGACACCCAATTAAGGACATCAAGTTTCTCCAGAAGGTGAGAAATCAACAGTAACAGTTCATACCCCTTAAGGCACGACCATTACGTCAATCCCGAAATTCAACTACGAGCTTTTTAACTGCAACAACTTTAATATACGCTATTGGAGCTGGAATTACCGCGGCTGCTGGCACCAGACTTGCCCTCCAA
+
CDDDDIIIIIIIHIIIIIIIIIFIIIIIIIIIIIIIIIIIIIIIIIIHIHIIIIIIIHEHGHHHIIIIIIIGIIIIHIIIHIIIIHHIIHIIGHIIIIIIGEHHIIIIIIIIIIIIIIIIIIIIIHIIHIIHIIIIIIHHIIIIHIHIIIHIIIHIIIIIIHIIIIHHIIIIIIIIHIIIIIIIIIIIIIIIHIHIIIIIIIIIIIIHIIIIIIIIIIIIIIIIIIIIIIIIHIIIGIHIIIIHIIIIIHHHIIIIIIIIIIIIIIIIIHIIIIIIIIIIIIIIIIIIIIIIIIIHIIIIIIIIIHIIIIIIGIIIIIIIIIIIIIIIIIIIIIIIIIIIIIIIIIIIDDDDD
@HISEQ:969:HM2KJBCX2:2:1101:12669:44266 2:N:0:ACTATGCA
ATCCCAGCATGCCCAACTATCCCTATTAATCATTACGGTGATCCTAGAAACCAACAAAATAGAACCATGCCGTCCTATTCTATTATTCCATGCTAATGTATTCGAGCAAAATGCCTGCTTTAAACACTCTAATTTTTTCAAGGTAAAGGTCCTGGTTCCACATGACACCCAATTAAGGACATCATGCTTCTCCAGAAGGTGAGAAATCAACTGCGACAGTTCATACCCCTTAAGGCACGACCATCACGTCAATCCCGAAATTCAACTACGAGCTTTTTAACTGCAACAACTTTAATATACGCTATTGGAGCTGGAATTACCGCGGCTGCTGGCACCAGACTTGCCCTCCAA
+
DDDDDIIIHHIHIHIHEEHHHHIHHIIIHHHFEHHHHGEEHF?@GHIIIHIFHECGHI@HIECHHHHHIHHDHHGHIFHIIGIG?HHIIII?GCCHHHHHHDFHHDHHHHHHIIIHHHEDHGIIIIIIHHHHHHEEHHIIIIHFIIIIHHGHHHGECHGHHHHHCIIIIHHIIIIIHHIIIHIIGIHGHIHFIIIIII:HGGFHHHIIHIIIIIHIIIHIIIHHHFIHHGCHFHHIIIIIIFIHHHIIHGIHDIHIHIIIIIIIHHIIIIHGIIHIIIIIIGHIIIIIIHECIIHHHIIIHIIIIIIIIGIHIIIIIIIIIHIIIIIIIIHIHIIIIIIIIIIIIIDDDDD
@HISEQ:969:HM2KJBCX2:2:1101:2900:45169 2:N:0:ACTATGCA
ATCCCAGCATGCCCAACTATCCCTATTAATCATTACGTCAATCCTAGAAACCAACAAAATAGGATCGAACGTCCTATTTCATTATTCCATGCTAATGTATTCAAGCGTTAGCTTGCTTTAAACACTCTAATTTTTTCAAAGTAACAGTCCAAATTCCCCGCAACACCAAATTAATGGCATTACGGATCATCAGGAAGGAGGAATCAGTGAGACCAGTACATACCAGAGGCATGACCAACCTACTAACCCCGAAATTCAACTACGAGCTTTTTAACTGCAACAACTTTAATATACGCTATTGGAGCTGGAATTACCGCGGCTGCTGGCACCAGACTTGCCCTCCAA
+
DDDDDIIIIIIIIHIIIIIIGHHIIIIIIIIIIIHEHHHIIIIIIGIFEHEFHHHIGHHHHFEFHHHEEFHHIHIGHHHIHHIHHF<FHIFHIIIHIIIIIIIIHHEHHG1IIIHIHHHIIIGHHHIHIHHHHHIHEHHHIIIIIHIIHHHHFCHHHIGIIIIIIIIIIIHIIIIHIIIHHIIIIIIIIHIIHHHHHIIIIIIIHIHHIIHHIIHEHIIIGIIIIHIIIIIIIIIIIIIIIHHIIHIIIIIIIIIIIIIHHEHIHIIIIIIIIIIIIIIIIIIIHGHIIIHIHIIIIIIHIIIIIIIIIIIIIIIIIIIIIIHIIIIIIIIIIIIIIIIIDDDDD
@HISEQ:969:HM2KJBCX2:2:1101:6566:45099 2:N:0:ACTATGCA
ATCCCAGCATGCCCAACTATCCCTATTAATCATTACGGCGACTCTAGAAACCAACAAAATAGAACCGCACGTCCTATTTTATTATTCCATGCTAATGTATTCGAGCATAAGCCTGCTTTGAACACTCTAATTTTCTCAAGGTAAAAGTCCTGGTTCCCCAACACACCCAGTGAAGGGCATGCCGGCTCACCAAGAGGTAAGACCCAGCCGGACAGTACATACCGTTAGGCAGACCATTCAGCCAGGCCTGAAGTTCAACTACGAGCTTTTTAACTGCAACAACTTTAATATACGCTATTGGAGCTGGAATTACCGCGGCTGCTGGCACCAGACTTGCCCAA
+
DBAD@HGHHHHIIEHFGCGHIIGHEHHHHHIHEGHIIHGHDHCCGCEEHIEFCHIIEH1<FEGFHICDHHI1DGD?EHHCHIIIIG@DHGCHGHHHHEHEHEIIHIHFFHGIHHHHHHFFHHHIHHHFIIHGFHF@HIIHBGHEHHHCEHHIHCCIHHIEHHIHIIHIHFDIIIIIIIHHHDCGCHIIIIIHHHIIIHGHHGHHHEDHHHHIHHIGIIIIIIIIHIH?IIIHIIIIHEGGHGIIIHEEEHIHIIIIIIHHIIHIIHIIIIIIIIIHHIHHGGIHGIIIHHEHHIHIIIIIIIIIIHIIIIIIIIHIIIIIIHIIIIIIIHIIIHGICDDDD
@HISEQ:969:HM2KJBCX2:2:1101:7246:45064 2:N:0:ACTATGCA
ATCCCAGCATGCCCCAACTATCCCTATTAATCATTACGGTGATCCTAGAAACCAACAAAATAGAACCATGCCGTCCTATTCTATTATTCCATGCTAATGTATTCGAGCAAAAATGCCTGCTTTAAACACTCTAATTTTTTCAAGGTAAAGGTCCTGGATCCGCAAGACACCCAATTAAGGACATCAAGTTTCTCCAGAAGGTGAGAAATCAACAGCAACAGTTCATACCCCTTAAGGCACGACCATTACGTCAATCCCGAAATTCAACTACGAGCTTTTTAACTGCAACAACTTTAATATACGCTATTGGAGCTGGAATTACCGCGGCTGCTGGCACCAGACTTGCCCTCCAA
+
DDDDDIIIIIIIIIIIIIIIIIIIIIIIIIIIIIHIIIIIIIIIIIIIIIIIIIIIIIIIIIIIIIIIIIIHHIIHIIIIIHIIIIIIIIIHHIIIIGIIIIHIIHHIIIIIIHHHIIIIIIIIIIIIIIIIIIIIHIIIIIIIIIIIHIIIIIIIIIIIIIIIIIIIIIIIIIIIIIIIIIIIIHIIHIHIIIIIIIIIIHHIIIIIIIIIIIIIIIIIIIIIIIIIIIIIHIIIIIIIIIIIIHIIIIHGIIIIIIIIIIIHIIIHHHIIIIIIIIIIIIIIIIIIIIIIIIHIIIIIHIIIHIIIIIIIIIIIIIIIIIIIIIIIIIIIIIIIIIIIIIIIIIIIDDDDD
@HISEQ:969:HM2KJBCX2:2:1101:14903:45123 2:N:0:ACTATGCA
ATCCCAGCATGCCCCAACTATCCCTATTAATCATTACGGTGATCCTAGAAACCAACAAAATAGAACCATGCCGTCCTATTCTATTATTCCATGCTAATGTATTCGAGCAAAAATGCCTGCTTTAAACACTCTAATTTTTTCAAGGTAAAGGTCCTGGATCCGCAAGACACCCAATAAAGGACATCAAGTTTCTCCAGAAGGTGAGAAATCAACTGCAACAGTTCATACCCCTTAAGGCATGACCATCACGTCAATCCCGAAATTCAACTACGAGCTTTTTAACTGCAACAACTTTAATATACGCTATTGGAGCTGGAATTACCGCGGCTGCTGGCACCAGACTTGCCCTCCAA
+
DDDDDIHIIIGHIIIIIIIIIIIIIIIIIIIIIIIIIIIIIHIIIIIIIIIIIIIIIIHHIIHHIIHIIIIIIHHHIIHGHHIIHHIHHIIHGHHHHHHIHCHIIHHHHIIIIIIHIHHHHIHIIIIIIIIIIIIIIIIIIIIIIIIIIIIHEIIIIHHIIIIIIIIIIIIHIIIIIIIIIIIIIIIIIIIIIIIIIIIIIIIIIIIIHIIIIIIIIIIIIIIIIIIIIIIIIIIIIIIIIIIIIIIIGIHHIIIIIIIIIIIIIIIIIHIIIIIIIIIIIIIIIIIIIIIIIIIIIIIIHIIIIIIHHIIIIIIIIIIIIIIIIIIIIIIIIIIIIIIIIIIIIIIIDDDDD
@HISEQ:969:HM2KJBCX2:2:1101:12241:45208 2:N:0:ACTATGCA
ATCCCAGCATGCCCCAACTATCCCTATTAATCATTACGTCGATCCTAGAAACCAACAAAATAGGTTCGATCGTCCTATTTCGTTATTCCATGCTAATGTATTCAAGCGCGAGCCTGCTTTAAGCACTCTAATTTTTTCAAAGTAACAGTCCTGTTTCCCCGCAACAACAAATTAATGCCATCACGGTTCTACAAGAAGGAGGGACCAGTGAGGCCAGTGCATACCAGTGGCACGACCAACCTACTGGCCCCGAAATTCAACTACGAGCTTTTTAACTGCAACAACTTTAATATACGCTATTGGAGCTGGAATTACCGCGGCTGCTGGCACCAGACTTGCCCTCCAA
+
DCDDDIIIIIIIIIIIIIHIIIIIIIIIIIIIIIIIIIIIIIIIIIIIIHIIIIIIIIGIIHIIIIIIIIIIIIIIIIIIIIIIIIIIIGIIHIIIIIIIIIIHIIIHIHIIIIIIIIIIIIIIIIIIIIIIIIIIIIIIIIIIIIIIIIIIIIHIIIIIIIIIIIIIIIHHIIIIIIHHHIIIIIIIIIIIIIIIIIIIIIHHIHIIIIIIIHHIIIIIIIIIIIIIIIIIIIIIIIIIHIIIHIIIIIIIIIIIIHIIIIIIIIIIIIIIIIIIIIIIIIIIIIHIIIIIIIIIIIIIIIIIIIIIIIIIIIIIIIIIIIIIIIIIIIIIIIIIIIIIHDDDDD
@HISEQ:969:HM2KJBCX2:2:1101:17142:45683 2:N:0:ACTATGCA
ATCCCAGCATGCCCCAACTATCCCTATTAATCATTACATCGATCCTAGAAACCAACAAAATAGAATCGGATGTCCTATTTCATTATTCCATGCTAATGTATTCAAGCGTGAGCCTGCTTTAAACACTCTAATTTTTTCAAGGTAACAGTCCTAATTCCCCGTGACACCAAATTAATGGCATTACGGTTCTTTAGAAGGTGAGAAATCAATAATATCAGTACATACCAACGGCATGACCGAAACATTGATCCCGAAATTCAACTACGAGCTTTTTAACTGCAACAACTTTAATATACGCTATTGGAGCTGGAATTACCGCGGCTGCTGGCACCAGACTTGCCCTCCAA
+
0DDABHHEHHHIII?EHHHIEHIGIGHHIIGHHHHHIIHCE@?HGH?CFEHIHIGHIIICEHI?GCHFH00CCCFGHCECH?HIIGEHHIHHICHEHIIIHHHHHFHHI@H<FHIIHIIHHCEHHEHHHIHHHHHHIIGIIHHII8HHFHEH@HHHHGGIHGHHHHHEGHFIHIIIHHHIIIIIHIIHGHIIHFHIHIIIHIIIHHEHIIIHIHIIIIIIIIIIIIHHHFHHEIHHIHFIHFHIHGIIHIHGHCHHIHHHIIIIIHIIIHIIIIIHHIIIIIIIHHIHIHFIHIIIIIIIIIIIHIHG@IIIIIIHHHHHIIIIIIHEEHIHHHHCEHHHIID?ADD
@HISEQ:969:HM2KJBCX2:2:1101:5516:46240 2:N:0:ACTATGCA
ATCCCAGCATGCCCCAACTATCCCTATTAATCATTACGTCAATCCTAGAAACCAACAAAATAGGATCAACGTCCTATTTCATTATTCCATGCTAATGTATTCAAGCGCGAGCCTGCTTTAAACACTCTAATTTTTTCAAAGTAACAGTCCTGATTCCCCGCCACACCAAATTAATGACATGATGGTTCGTCAGAAGGTAGGAACCAGTAACACCAGTACGTACCTAAGGCACGACCAACGTACTGATCCCGAAATTCAACTACGAGCTTTTTAACTGCAACAACTTTAATATACGCTATTGGAGCTGGAATTACCGCGGCTGCTGGCACCAGACTTGCCCTCCAA
+
DDDDDIHIIIIIIIIHIIIIHIIIIIIIHFGHIIIIIIIHHIIHIHHFHIIIIIIIIIEHIIEHHHHIIIGGHHHHIIIIHHHIHIIIIHHHIHHHIHHHHDGIHIHIIIIHIIIIIHHHHHHHIHIIHFIHHHHHGHIIIIIHIIIIIIIHGIHHHHIIIIIIHIIIHIIIIIIHHIIIIIIIIIGIIIIIIIIIIIIIHIHIIIIIIIIIIIIIIIIIHHGIIHGIIIIIIII=HHIIIIHGHIIHHHHIIIIIIIHIIHIIHIIIIIIIIHIIIIIIIIIIIIIIIIIIHIIIIIIIIIIIIIIIIIIIIIHIIIIIIIIIIIIIIIIIHIIIIIIHDDDDD
@HISEQ:969:HM2KJBCX2:2:1101:17162:46098 2:N:0:ACTATGCA
ATCCCAGCATGCCCAACTATCCCTATTAATCATTACGGTGATCCTAGAAACCAACAAAATAGAATCATGCCGTCCTATTTTATTATTCCATGCTAATGTATTCAAGCAAAATGCCTGCTTTAAACACTCTAATTTTTTCAAAGTAAAGGTCCTGGTTCCCCGCGACACCCAATTAAGGGCATCGCGGTTCTCCAGAAGGTGAGAAATTGACTACACCAGTTCATACCCCTTAAGGCACGACCGATGTGTCAATCCCGAAATTCAACTACGAGCTTTTTAACTGCAACAACTTTAATATACGCTATTGGAGCTGGAATTACCGCGGCTGCTGGCACCAGACTTGCCCTCCAA
+
BDDDDIIIIIIIIIIIIIIIIIIIIIIIHIIHIIIIIIIIIIIIIIIIIIIIIHIIIIIIHIHHIIIIIIHIIIIIGIIIIIIHIIIHIIIIIIIIIIIIIIIIIIIIIIIIIIIIIIIIIIIIIIIIIIIIIIIIIHHHIEHHHHIIIIIIIIIHHIIIIIIIIIIIIIIHIIIIIIIIIIIIIIIIIIIIIIIIIIIIIIHIIIIIIIIIIIIIIIIHIIIIHIIIIIIIIIIIIIIIIIIIIIIIHIIIIIIIIIIIIIIIIIIIIIIIIIIIIIIIIIHIIIIIIIIIIIIIIIIIIIIIIIIIIIIIHIIIIIIIIIIIIIIIIIIIIIIIIIIIIIIIIIDDDDD
@HISEQ:969:HM2KJBCX2:2:1101:18082:46083 2:N:0:ACTATGCA
ATCCCAGCATGCCCCAACTATCCCTATTAATCATTACGTCGATCCTAGAAAACAACAAAATAGAATCAAACGTCCTATTTCATTATTTCCTGCTAATGTATTCAAGCGCGAGCCTGCTTTAAACACTCTAATTTTTTCAAAGTAACAGTCCTGATTTCCCACGACACCAAATTAATGACATCGTGGTTCGTCAGAAGGTAGGAATCAATTTGACCAGTACGTACCGAGGCACGACCGATCAACTGATCCCGAAATTCAACTACGAGCTTTTTAACTGCAACAACTTTAATATACGCTATTGGAGCTGGAATTACCGCGGCTGCTGGCACCAGACTTGCCCTCCAA
+
DD0DD11<1DC?@HI0DCC1D1<F11<F1<<1<CG1<<<<//<C@11<<CG111<<<CEH?C1<D11C1F1<<<D<11DG11<C1<D1<11<111IIHHFHE5HH4HHDCHIIIHHGGHF8HFIHHHFGHIHIIHHH<III9HII8IIIIHIIIHHHFHIGIHIIIIIGIIHHIHFIIIHDGIIIIIIIGHHGIIIGIIIIIIIHGIIHIIGIIIIIIIIIIIIIIGIIIGIIIIIIIGIIIIIIIIIIIIIIIIIIIIHIIIIIIIIIIIIIIIIIIIIIIIIIIHIIIIIIIIIIIIIIIIIIIIIIIIIIIIGIIIIIIIIIIIIIIIIIIIIIIIIDDDDD
@HISEQ:969:HM2KJBCX2:2:1101:12453:47410 2:N:0:ACTATGCA
ATCCCAGCATGCCCCAACTATCCCTATTAATCATTACGTCAATCCTAGAAACCAACAAAATAGGATCAAACGTCCTATTTCATTATTCCATGCTAATGTATTCAAGCGTTAGCCTGCTTTAAACACTCTAATTTTTTCAAAGTAACAGTCCTGTTTCCCTGCAACACCAAATTAATGACATTACAGTTCTTCAAGAAGGAGGAACCAGTAAAGCCAGTACATACCAGAGGCACGACCAACCTACTAATCCCGAAATTCAACTACGAGCTTTTTAACTGCAACAACTTTAATATACGCTATTGGAGCTGGAATTACCGCGGCTGCTGGCACCAGACTTGCCCTCCAA
+
DDDDBHEHIIHIGIIIIHIIGIIHIHIIII@HHHIIHHHIIHGCHIIFGHIIIIEHHIHHHCCCHGHIGICHHEEHGIIIIIIIIIIIIIHGHHIIIIHIIIIIIIHHHHHHFHIGIIIIHIIIIIIHIHIHIIHHHHIIIIHIIIFHHHHIIIHIIIIIIHIIIHCIHHHHHIHGHGHGHIIIIIHFIHIIIIIIIIIIHIIHIHHHIIIIIIIIIIIIIIIIIIIIIIIIIIIIIIIIHHHH;IHEIIIIHIIHIIIIIHHHHGIIIIIIIIIIIIIIIIIIIHIHIIIIIIIIIIIIIIIIIIIIIIIIIIIIIIIIIIIIIGIIIIIIIIIIIIIIGDDDDD
@HISEQ:969:HM2KJBCX2:2:1101:12752:47238 2:N:0:ACTATGCA
ATCCCAGCATGCCCCAACTATCCCTATTAATCATTACGGCTCCCCTAGAAACCAACAAAATAGGAAAGCCGTCCTATTCTATTATTCCATGCTAATGTATTCGAGCAAAGGCCTGCTTTGAACACTCTAATTTTTTCAAAGTAAAAGTCCTGGTTCCCCTGCACACCCAGTAAAGGGCATGAGAATCCCCAAGAGGAAAGGTCCGGCCGGACCAGTACACGCGGTGAGGCGGACCGACCAGCCAGACCCAAGGTTCAACTACGAGCTTTTTAACTGCAACAACTTTAATATACGCTATTGGAGCTGGAATTACCGCGGCTGCTGGCACCAGACTTGCCCTCCAA
+
DDDDDIIIIIIIIIIIIIIIIIIIIIIIIIIIIIIIIIIIIIIHIIHHIIIIIIIIIIIIIIIHIIIIIIIIIIIIIIIIHIIFHHIIIIIGIIIIIIIIIHFHIIIIIIIIIIIIIIIIIIIIIIIIIIIIIIIIIIIIIIIIIIIHIHIIIHCIIIIIIIIIIIIIIIIIIIIIIIIIIIIIIHIIIIIIIIIIIIHIIIIIIIIIHHHIIIIIIIIIIIIIIIIIIIIIIIIIIIIIIHFIIIIIIIIIIIIIIIIIIIIIIIIIIIIIHIIIIIIIIIIIIIIIIIIIIIIIIIIIIIIIIIIIIIIIIIIIIIIIIIIIIIIIIIIIIIIIIIIDDDDD
@HISEQ:969:HM2KJBCX2:2:1101:11070:48082 2:N:0:ACTATGCA
ATCCCAGCATGCCCCAACTATCCCTATTAATCATTACGGTGATCCTAGAAACCAACAAAATAGAACCATGCCGTCCTATTCTATTATTCCATGCTAATGTATTCGAGCAAAATGCCTGCTTTAAACACTCTAATTTTTTCAAGGTAAAGGTCCTGGTTCCACATGACACCCAATTAAGGACATCATGCTTCTCCAGAAGGTGAGAAATCAACTGCGACAGTTCATACCCCTTAAGGCACGACCATCACGTCAATCCCGAAATTCAACTACGAGCTTTTTAACTGCAACAACTTTAATATACGCTATTGGAGCTGGAATTACCGCGGCTGCTGGCACCAGACTTGCCCTCCAA
+
DDDDDFHIIIIIIIHIHIIIIIIIIIIHIHIEHIHIIIIHIEHHHHHHIIIHIIHIGIIEHFHHIIHHHHIIIEHHIHHHEHIHIIIHIIIIIFHIIIIIEHIHIIIIIIIIHDGHHHIHHHIHHIHHHHIIIHIIIIIIIIIIIHHHIIIHIHIIHHHIIIIIIIIIIHIIIHHIIHIIIIIHGIHHIIIIIIIIIIIIIIIHHHHIIIIIIGIIIIHHGIHIIIIGIIIIIIIHIIH<IIIGIIIIIHHIIHIIHIIHIHIIIIHHGIIIIIGIIIIIIIIIIIIIHHIHIIIIIGIIIHIIHHIIIIIIIIIIIIIIIHIIIIIIIIIIIIIIIIIIIIIIIIIDDDDD
@HISEQ:969:HM2KJBCX2:2:1101:20745:47656 2:N:0:ACTATGCA
ATCCCAGCATGCCCCAACTATCCCTATTAATCATTACGTCGATCCTAGAAACCAACAAAATAGAATCAAACGTCCTATTTCATTATTCCATGCTAATGTATTCAAGCGTGAGCCTGCTTTAAACACTCTAATTTTTTCAAAGTAACAGTCCTGATTCCTCACAACACCAAATAAATGACATCATGGTTCGTCAGAAGGGAGAAACCGACGATGCCAGTACGTACCGAGGCACGACCAACATGATGGTCCCGAAATTCAACTACGAGCTTTTTAACTGCAGCAACTTTAATATACGCTATTGGAGCTGGAATTACCGCGGCTGCTGGCACCAGACTTGCCCTCCAA
+
DDDDDIIIIHIIIIIIIIIIIIIIIIIIIIIIIIIIIIIIHIIIIIIGIIIIIHIIIHIHFHGHIIIIIIIHHIIIIIHFHHIIIGHIFEFHHGCHHIHHHEHHIIHHIHIIIFHIIFHHHHGHHHHHHHIIIGFHIIIHIHHGHIIHIIIIIIHIIIGIIHHIIIHFEHHIIIHIIHHHHGHIGIIHIIIIIHHIIIIIIIIHHIHIIIHFIIHIHIIIHGIIIIHIHDHIIIIIIIIIIHHDIIHIGIIIHIHGHIIHIHIHHIIIHIHIHHIIIIGIIIIIIGIIIIIIIIIIIIIIIIIIIIIIIIIIIIIIIIIIIIIIIIIIIHHIIIIIIIIICDDDD
@HISEQ:969:HM2KJBCX2:2:1101:16299:47096 2:N:0:ACTATGCA
ATCCCAGCATGCCCAACTATCCCTATTAATCATTACGGTGATCCTAGAAACCAACAAAATAGAACCATGCCGTCCTATTCTATTATTCCATGCTAATGTATTCGAGCAAAAATGCCTGCTTTAAACACTCTAATTTTTTCAAGGTAAAGGTCCTGGATCCGCAAGACACCCAATAAAGGACATCAAGTTTCTCCAGAAGGTGAGAAATCAACAGTAACAGTTCATACCCCTTAAGGCATGACCATCACGTCAATCCCGAAATTCAACTACGAGCTTTTTAACTGCAACAACTTTAATATACGCTATTGGAGCTGGAATTACCGCGGCTGCTGGCACCAGACTTGCCCTCCAA
+
DBDDDHGHIHHHIHHHIIHHIHHIHIIIIIHHIIHIGIIIIIGGHIIIHIIHGIIIGIHHHHFHIIHHHFEHIDHHIIHHHHHIEHHGHFHHHIIIIGHII@FHHIHHHHHHIIIIIIIGHHHGHIIIIHHHHHIIIEHHHHEHHIIIHHIIIIHHEFIIHHIIIIHHHCHHHHHHIIIIIIIIIHGHFHHHIIIIIIIIIHIHIIHHIIIIIIGIIIIHIHHHHHIIIHHHIIIHIHIHIIIIHIIIIHGHHHIIIIIIIHHIIIHCHHIIHIIHIIIIHIIIIIIIHGGHIIIIIHHIHHIHHEIIIIIIIHHIIIHIIHIIIIGIIHIIIIIIIHHIHIIIIIIDDDDD
@HISEQ:969:HM2KJBCX2:2:1101:13556:48521 2:N:0:ACTATGCA
ATCCCAGCATGCCCAACTATCCCTATTAATCATTACGTCGATCCTAGAAACCAACAAAATAGAATCAAACGTCCTATTTCATTATTCCATGCTAATGTATTCAAGCGTGCGCCTGCTTTAAACACTCTAATTTTTTCAAAGTAACAGTCCTGATTCCCCACGACACCAAATTAATGACATCGCGGTTCTTCAGAAGGTAGGAACCAATAATGCCAGAGCGTACCGAGGCACGACCGACAATCTGATCCCGAAATTCAACTACGAGCTTTTTAACTGCAACAACTTTAATATACGCTATTGGAGCTGGAATTACCGCGGCTGCTGGCACCAGACTTGCCCTCCAA
+
DBADDHIIIIIIIIIIIIIIIEHHHHHHIHIIIIHIIIHHDEHHHIHIIIHIHIIIGIHHHHFIHIHIIHHIHHDHFHIHGIIIIIFHHEH1FHHHIIIIIHHHIHHHIIIGIIHHHHHIIHIHIHHIIHHHHIHGIIHHHFHIIHHGIIIHIFHIIIIIIHHHIHIIHGHGIIIIIIIHIIIGIIIIHEIHIHHIIIIIIIIGIIIIIIHIIHIIIIIIHIIIIIHIIII=IIIIIIIIHHHHIHIIIGIIIIIIIIIIIIIIIIIIIIIHIIIHIIIHIIHIHGIIIIIIIHIIIIIIIIIIIIIIIIIIIIIIIIHIIIIIIIIIIIHHHHIIIIIDDDDD
@HISEQ:969:HM2KJBCX2:2:1101:17487:49068 2:N:0:ACTATGCA
ATCCCAGCATGCCCAACTATCCCTATTAATCATTACGTCAATCCTAGAAACCAACAAAATAGGATCGAACGTCCTATTTCATTATTCCATGCTAATGTATTCAAGCGTTAGCCTGCTTTAAACACTCTAATTTTTTCAAAGTAACAGTCCTGTTTCCCTGCAACACCAAATTAATGACATTACAGTTCTTCAAGAAGGAGGAATCAGTAAAGCCAGTACATACCATAGGCACGACCAACCTACTGACCCCGAAATTCAACTACGAGCTTTTTAACTGCAACAACTTTAATATACGCTATTGGAGCTGGAATTACCGCGGCTGCTGGCACCAGACTTGCCCTCCAA
+
CDDDDIIIIIIIIIIIIIIIIIIIIIIIIIHIIIIIGIIIIIHHHGHIIHIIIIIIHIEEEHECHHHHHHIIIIIIIIIIIIIGHIIIHIIIGHIIIHHIHHGHHHIHIIHFHIHIIHIHHIHHHHHIIIIIIHHIGGHIHHIIIIIHIIIIHHHIIIIHHIIHHFGIIIHFHHHIHHIIHHHHHHGEGHHIIIIIHIHHIHHHIHIIHHHIHEIIIHHIIIIIHHEIIIIIIIIIIIHHIHGE;HHHIIHIIHHIHIHHIHIIIIHHEIIIIIIIIIIIIIIIIHHIIIIIIIHIHIIIIIIIIIIIIIIIIHIIIIIIIIIIIIIIIIIIIIIIIIIIDDDDD
@HISEQ:969:HM2KJBCX2:2:1101:1628:50389 2:N:0:ACTATGCA
ATCCCAGCATGCCCCAACTATCCCTATTAATCATTACGTCAATCCTAGAAACCAACAAAATAGGATCAAACGTCCTATTTCATTATTCCATTCTAATGTATTCAAGCGTTAGCCTGCTTTAAACACTCTAATTTTTTCAAAGTAACAGTCCTGTTTCCCTGCAACACCAAATTAATGACATTACAGTTCTTCAAGAAGGAGGAACCAGTAAAGCCAGTGCATACCAGAGGCACGACCAACCTATTATTCCCGAAATTCAACTACGAGCTTTTTAACTGCAACAACTTTAATATACGCTATTGGAGCTGGAATTACCGCGGCTGCTGGCACCAGACTTGCCCTCCAA
+
BDBDDH?CHE<@@@G@HHHIE11@FC1<<FE@F1<CC@@GHF1FG@G1CGH1FHGFH?@@GH1<DEHHGEHCC@E@G@111<1C<D11<F<1<FC@@<1<C<DEHDH0<D@1@1D1111<1DG111<<GFHIHHF@(<<F$2<7ED66<<9D<;C@<<;<<11D1<<C<<C?HGC0FC@CCEDDH7GECF/DHIHFFCC<.0FB<0HGCC1E@@HEHHC?HGF><1B1E>CCHG@C1<C<<11/<<-/C/<111<11EC<@<<<1<G@<EC?ED<11FHHGD1FHCEGD<CHEIHCF1CGHFD11FHC@<HGCC?C/<1@HCHIIHHHC?CCG@EEHHC0CAD@B0
@HISEQ:969:HM2KJBCX2:2:1101:21015:50303 2:N:0:ACTATGCA
ATCCCAGCATGCCCCAACTATCCCTATTAATCATTACGTCGATCCTAGAAACCAACAAAATAGAATCAAACGTCCTATTTCGTTATTCCATGCTAATGTATTCAAGCGTGAGCCTGCTTTAAACACTCTAATTTTTTCAAAGTAACAGTCCTGATTCCCCATGACACCAAATTAATGACATCATGGTTCGTCAGAAGGTAGGAATCAATAATACCAGTACGTACAATAGCACGACCAATAAATTGATCCCGAAATTCAACTACGAGCTTTTTAACTGCAACAACTTTAATATACGCTATTGGAGCTGGAATTACCGCGGCTGCTGGCACCAGACTTGCCCTCCAA
+
DDDCDIIFHHHHIHIGGHCH@HHIIHHIIIIIIIIIIGHIHIIIHHIIIIIIIIIIIIHIIIIIGGHHHHCCGEHIHFGH?HHHHHHIIIHIGIHHHHIHFHHGHGHHHGHIHHHIIHFFFHIHGGGHHHHIIIIIIIHHIIHHGGHHHGIIIIIIHIHIIIIHHIIIIHHEIIIIIIIHIIHIHIIHIIHIIIIIIIIIIIIIIHIIHIHHH<HIHIIIIIIIIIIIHIIIIIIHIIIIIIHDIIIIHIIIIIIIIIIIHIIIIIIIIIIIIIIIIIIIIIHIIIHIIIHIIIIIIIIIIIIIIIIIIIIIIIIIIIIIIIIIIIIIIIIIIHIIIIHIDDDDC
@HISEQ:969:HM2KJBCX2:2:1101:16367:50017 2:N:0:ACTATGCA
ATCCCAGCATGCCCCAACTATCCCTATTAATCATTACGGTGATCCTAGAAACCAACAAAATAGAACCATGCCGTCCTATTCTATTATTCCATGCTAATGTATTCGAGCAAAAATGCCTGCTTTAAACACTCTAATTTTTTCAAGGTAAAGGTCCTGGATCCGCAAGACACCCAATTAAGGACATCAAGTTTCTCCAGAAGGTGAGAAATCAACAGTAACAGTTCATACCCCTTAAGGCACGACCATTACGTCAATCCCGAAATTCAACTACGAGCTTTTTAACTGCAACAACTTTAATATACGCTATTGGAGCTGGAATTACCGCGGCTGCTGGCACCAGACTTGCCCTCCAA
+
DDB@DIIIIIIGHIIIIIIIIHIIIHHHHHHHIIHHHIIIIIIHHHHHIIIHIIIHFEHHGHIHHIHEHHHHDHIHHHIIIIHHHHIIHIIIHGHIHHHHIHHHIGHDIHIIFHHIIGGHIIIIIIIIIIIIHHHIIIIIIHHIGHHHHHHHHIHHHIIHIHIIHIIHHGHEHGIIIIIHIIHHGHGHHEHGFGIHGHHIHHHHFIHFDIIIHHHIIIHHFHHHHHIGH=HHIIIIHIIIHIIIHHHIHIHHHHCIIHEIIHGHIIIHHHGGHFIIIGHHIHHHHIIIIIHHHFHHHHIHIHFHEHIHHCIIHHDDIHGHIIHIIIIIHHIIIIIIIIIIIIIIIIIIDDDDD
@HISEQ:969:HM2KJBCX2:2:1101:5751:51097 2:N:0:ACTATGCA
ATCCCAGCATGCCCCAACTATCCCTATTAATCATTACGTTGATCCTAGAAACCAACAAAATAGAATCGAACGTCCTATTTCATTATTCCATGCTAATGTATTCAAGCGCGTGCCTGCTTTAAACACTCTAATTTTTTCAAAGTAACAGTCCTGATTCCCCACGACACCAAATTAATGACATCATGGCTCCTCAGAAAGGAGAAACCAATAACACCAGTACATACCAGAGGCATGACCGACGTATTGATCCCGAAATTCAACTACGAGCTTTTTAACTGCAACAACTTTAATATACGCTATTGGAGCTGGAATTACCGCGGCTGCTGGCACCAGACTTGCCCTCCAA
+
DDDDDIIIIIIIIIIIIIIGIIIIIIIIFIHIIIIHIHIIIIIIIIGHIIIIHIIIIIIIHIGHHIIIIIHHHHHIIIEHHFHIHIIIIIHIIIHIIIIIHHIHIHIIIIIIHIIIIIIIIIIIIIIIIIIIIHIHIIIIIIIIIIHIIIIHHHIIIHIHHIIIIIIIIIHHHGIIIIIHHIHIHIIIHIIIHIIIIIIIIIIIIIIIIHGGHIIIIIIIIIIIIIIIIHIIIIIIIIIIIIIHHIHIIIIHIIIIIIIIIIIIIIIIIIIIIIIIIIIIIIIHIIHIIIIIIIIIIIIIIIIIIIIIIIIIIIIIIIIIIIIIIIIIIIIIHHIHIIIIHDDDBD
@HISEQ:969:HM2KJBCX2:2:1101:18015:49917 2:N:0:ACTATGCA
ATCCCAGCATGCCCAACTATCCCTATTAATCATTACGTTGATCCTAGAAACCAACAAAATAGAATCGAACGTCCTATTTCATTATTCCATGCTAATGTATTCAAGCGCGTGCCTGCTTTAAACACTCTAATTTTTTCAAAGTAACAGTCCTGATTCCCCACGACACCAAATTAATGACATCATGGCTCCTCAGAAAGGAGAAACCAATAACACCAGTACATACCAGAGGCATGACCGACGTATTGATCCCGAAATTCAACTACGAGCTTTTTAACTGCAACAACTTTAATATACGCTATTGGAGCTGGAATTACCGCGGCTGCTGGCACCAGACTTGCCCC
+
DDDDDIIIIIIIIIIIIIIIIIIIIIIIIIIIIIIIIIIHIIIIIHFEHIIIIIIIIIIIIIGHIIEHIICGHIIIIIIIIIIIIIIIIIIIIIIIIIIIIIIIIIIIIIIIIIIIIHIHHIIIIIIIIHIIIIIIIHIIIIIIIIIHIIIIHIHHIHIIIIIIIHIIIIIIIIIIIIGHIIIIIIHHIIIIIIIIIIIIIIIIIIIIIIHHIIIIIIHIHIIIIIIIIIIIIIIIIIHHIIIIIIIHIIIIIIIIIIIIIIIIIIIIIIIIIIIIIIIIIHHHGIIIIIIIIIIIIIIIIIIIIIIIIIIIIIIIIIIIIIIIIIIIHIIIIIIIDDDDD
@HISEQ:969:HM2KJBCX2:2:1101:14246:51191 2:N:0:ACTATGCA
ATCCCAGCATGCCCCAACTATCCCTATTAATCATTACGGTGATCCTAGAAACCAACAAAATAGAACCATGCCGTCCTATTCTATTATTCCATGCTAATGTATTCGAGCAAAAATGCCTGCTTTAAACACTCTAATTTTTTCAAGGAAAAGGTCCTGGATCCGCAAGACACCCAATTAAGGACATCAAGTTTCTCCAGAAGGTGAGAAATCAACAGCGACAGTTCATACCCCTTAAGGCATGACCATCACGTCAATCCCGAAATTCAACTACGAGCTTTTTAACTGCAACAACTTTAATATACGCTATTGGAGCTGGAATTACCGCGGCTGCTGGCACCAGACTTGCCCTCCAA
+
DDDDDIIIIIIIIIIIIHIIIIIIIIIIIIIIIIIIIIIIIIIIIIIIIIIIIIIIIIIIIIIIIIIIIIHIIIIIIIHHIIIIIHIIHIIIHHIFHIIIIGHIIIIIIIIIIIEFHHIIIIIHIIIIIIIIHHIIIIHHFIIIIIHIIIIIIHIIIHHIHHHIIIHIIIIIIIIIIIIHIIIIIIIIIIIIIIIIIIIIIIIIIIIIIIIIIIIIIHIIIIIIIIIIIIIIIIIIIIIIIIIIIIIIIIIIIIIIIIIIIIIIIIIIIHIIIIIIIIIIIIIIIIIIIIIIIIIIIIIIHIIIIIIIIIIIIIIIIIIIIIIIIIIIIIIIIIIIIIIIIIIHIIIIDDDDD
@HISEQ:969:HM2KJBCX2:2:1101:11939:51869 2:N:0:ACTATGCA
ATCCCAGCATGCCCCAACTATCCCTATTAATCATTACGTCAATCCTAGAAACCAACAAAATAGGATCAAACGTCCTATTTCATTATTCCATGCTAATGTATTCAAGCGTTAGCCTGCTTTAAACACTCTAATTTTTTCAAAGTAACAGTCCTGTTTCCCTGCAACACCAAATTAATGACATTACAGTTCTTCAAGAAGGAGGAACCAGTAAAGCCAGTACATACCAGAGGCACGACCAACTTACTAATCCCGAAATTCAACTACGAGCTTTTTAACTGCAACAACTTTAATATACGCTATTGGAGCTGGAATTACCGCGGCTGCTGGCACCAGACTTGCCCTCCAA
+
DDDDDIIIIHIIIIIIHIGIHHIIIIIIIIIIIIIIIIIIIIIHIIIIHIIIIIIIIIIHHGHGHEHIIIHIHIIIEHHIIIIIIIIIIIIIGHIIIHIIIIIIHIIIIIIIIIHHHHIIIIIIHHIHHIIIIIIHHIIIIHHIIIIIIIIIIHHIIIIIHHHIHIHIIIHHGHIIIIHIIIIIIIIIIIHIHIIIIIIIIIIIIIIIIIIIIIIIIIIIIIIIIIIIIIIIIIIIIIIIIIIHGIHIIIIIHIIIIIIIIHEIIIIIIIIIIIIIIIIIIIIIIIIIIIIIIIIIIHHGHIIIIIIIIIIIIIIIIIIIIIIIIIIIIIIIIIIIIIIIIDDDDD
@HISEQ:969:HM2KJBCX2:2:1101:10369:52222 2:N:0:ACTATGCA
ATCCCAGCATGCCCCAACTATCCCTATTAATCATTACGGTGATCCTAGAAACCAACGAAATAGAATCAGTCCGTCCTATTTCATTATTCCATGCTAATGTATTCAGACGATAGTCTGCTTTAAACACTCTAATTTTTTCAAAGTAACAGTCCTGATTTCCAACCACACCAAATAAATGGCATGAAAGTTCCTCAGAAGGTAGAGATCCATCTCACCAGTGCAGACAATTAAGCCTGACCAATGGGTAGACCCCGAAGTTCAACTACGAGCTTTTTAACTGCAACAACTTTAATATACGCTATTGGAGCTGGAATTACCGCGGCTGCTGGCACCAGACTTGCCCTCCAA
+
DDDDDIIIIIIHIIIIHIIIIIIIIIIIIIIIIIIIIIGIIIIHIHEHHIIIIIIIIIHHHHIIIIIIIIIIIIIIIIIIIIIIIIIIIIIIHGIIIIIIIHHIIIIIIIIIIIIIIIIIHIIIIIIIIIIIIIIIIIIGIIIIIIIIIIIIIIHIIIIIIIIHHIIIIIIIIIIIIIIIIHIIIIIIIGHHIIIIIIIIIIIIIIIIIIIIIIIIIIIIIIIIIIIIIIIIIIIIIIIIIIIIIHHIIIIIIHIIIIIIIIIIIIIIIIIIIIHIIIIIIIIIIIIIHHIIIIIIIIIIIIIIIIIIIIIIIIIIIIIIIIIIIIIIIIIIIIIIIIIIIIIDDDDD
@HISEQ:969:HM2KJBCX2:2:1101:14955:53370 2:N:0:ACTATGCA
ATCCCAGCATGCCCCAACTATCCCTATTAATCATTACGTCAATCCTAGAAACCAACAAAATAGGATCGAACGTCCTATTTCATTATTCCATGCTAATGTATTCAAGCGTTAGCCTGCTTTAAACACTCTAATTTTTTCAAAGTAACAGTCCTGTTTCCCTGCAACACCAAATTAATGACATTACAGTTCTTCAAGAAGGAGGAATCAGTAAAGCCAGTACACACCATTGGCACGACCAACCTACTGACCCCGAAATTCAACTACGAGCTTTTTAACTGCAACAACTTTAATATACGCTATTGGAGCTGGAATTACCGCGGCTGCTGGCACCAGACTTGCCCT
+
DDDDDIIIIIIIIIIIIIIIIIIIIIIIIIIIIIIIIIIIIIIIIIIIIIIIIIIHIHHHIIHHIHIIIIIHIIIIIIIIIIIIIIIIIIIGIIIIIIIIIHIIIHHIHIIHIIIIIIIHIIIIIIIIIIIIIIIIIIIIIIIIIIHIIIIIIIIIIIHIIIIIIIIIIIIIIIIIIIIIIIIIIIIIIIHIIIIIIIIIIIIIIIIIIIIIIIIIIIIIIIIIIIIIIIIIIIIIIIHHHIIIIIIIIIIIIIIIIIIIIIIIIIIIIIIIIIIIIIIIIIIIIIIIIIIIIIIIIIIIIIIIIIIIIIIIIIIIIIIIIIIIIIIIIIIIIIIIIDDDDD
@HISEQ:969:HM2KJBCX2:2:1101:15144:53673 2:N:0:ACTCTGCA
ATCCCAGCATGCCCCAACTATCCCTATTAATCATTACGGTGGTCCTAGACCAACAAAATAGAACCAACGTCCTATTCTATTATTCCATGCTAATCTATTCAAGCAAAAGCCCGCTTTAAACACTCTAATTTTTTCAAGGTAATGGTCCTGGTTCCCCGACACACCCAATAAAGGGCATACCGGCTCACCAGAAGGATAGACCCGACAACAGACAGTACTCGCCAGAGACGGACCGCCCGGTCAGGCCTAAAATTCAACTACGAGCTTTTTAACTGCAACAACTTTAATATACGCTATTGGAGCTGGAATTACCGCGGCTGCTGGCACCAGACTTGCCCTCCAA
+
DD@DDIIIIICHHIIIIIIIGIIHHIIIIHIIGHIIIGFHHIIIIIIIIIIIHIIIHEH@FHHHIIIIIEEEHHHIIHHIIIIGIIEHIHIHHGHHHFEHGDFHHHI>ICHHHIHHE6FCGHCHHHHHHHHHIGHIIHGBFGHEGHIHFHHCGHIHHHHHGIIHHEHGHHEHHGIHHIIIHHGHDHHHIHIHHHIHIHHGIIGHHFHGHHEHIHHGHHHHGDHHHIIHHHHGDIIHDHCFEHHIGHEHHHGHGH??HFIIHHHHECIHIIIIHFFC?HEHHFIIIHIHHGCIGIIHHHHIHIIIHGEHIIIHHIHHHHIHHHFEHHHGEHCHGIIIIHA@BAB
@HISEQ:969:HM2KJBCX2:2:1101:17274:53788 2:N:0:ACTATGCA
ATCCCAGCATGCCCCAACTATCCCTATTAATCATTACGTCAATCCTAGAAACCAACAAAATAGGATCGAACGTCCTATTTCATTATTCCATGCTAATGTATTCAAGCGTTAGCCTGCTTTAAACACTCTAATTTTTTCAAAGTAACAGTCCTGTTTCCCTGCAACACCAAATTAATGACATTACAGTTCTTCAAGAAGGAGGAATCAGTAAAGCCAGTACATACCATAGGCACGACCAACCTACTGACCCCGAAATTCAACTACGAGCTTTTTAACTGCAACAACTTTAATATACGCTATTGGAGCTGGAATTACCGCGGCTGCTGGCACCAGACTTGCCCTCCAA
+
DDDDDIIIIIIIIIIIIIIIIIIIIIIIIIIIIIIIIIIIIIIHIHIIIIIIIIIIIIIIIIIIHIIIIIIIIIIHHHIHIFHHIIIHIHIIGIIIIIIIHHIIIIHIIIIIIIIIIIII1HIHHHIHIIIIIIIIIHIIIIIIIIIIIIIIIHIIIIGIIIIIIIIIIIIIIIIIIIIIGIIIIIIIIHHIIIIIIIIIIIIIIIIIIIIIIIIIIIIIHIII<IGIIIIIIIIIIIHIIIIHHIIIIIIIIIIIIIIIIGIIIHIIIIIIIIIIIIIIIIIIIIIIIIIIIIIIIIIIIIIIIIIIIIIIIIIIIIIIIIIIIIIIIIIIHHIIIIIIIDDDDD
@HISEQ:969:HM2KJBCX2:2:1101:5665:54231 2:N:0:ACTATGCA
ATCCCAGCATGCCCAACTATCCCTATTAATCATTACATCGATCCTAGAAACCAACAAAATAGAATCTGATGTCCTATTTCATTATTCCATGCTAATGTATTCAAGCGTAAGCTTGCTTTAAACACTCTAATTTTTTCAAGGTAACAGTCCTAATTCCCCATAACATCAAATAAATGACATTATGGTTCTTTAGAAGGTGAGAACCAATAAAACCAGTACATACCAAGGCATGACCGATTCCTTGATCCCGAAATTCAACTACGAGCTTTTTAACTGCAACAACTTTAATATACGCTATTGGAGCTGGAATTACCGCGGCTGCTGGCACCAGACTTGCCCTCCAA
+
DDDDDIIIIIIIIHIIIIIIIIHIIIIIIIIIIIIIIIHHHHHHHIGIIIIIIIIIIIIIEHHIIIIIHIHIIIIIIIIIIIIIIHHIIIIIIIIIIIHIIHIIIIHHIIIIIIIIIIIIIFHIIHIIIIIIIIIIIHIIIIIIIIIIIIIIHHIIIIIIIIIIIIHHIIIIIIIIIIIIIIIIIIIHIIIIIIIIIIIIIIIIIIIIIIIIIIIIIIIIIIIIIIIIIIIIIIIIIIIIIIHIGIIIHIIIIIHIHIIIIIIIIIIIIIIIIIIIIIIIIIIIIIIIIIIIIIIIIIIIIIIIIIIIIIIIIIIIIIIIIIIIIIIIIIIIIIIIIIIDDDDD
@HISEQ:969:HM2KJBCX2:2:1101:20756:53285 2:N:0:ACTATGCA
ATCCCAGCATGCCCCAACTATCCCTATTAATCATTACGGTGGTCCTAGAAACCAACAAAATAGAACCACAACGTCCTATTCTATTATTCCATGCTAATCTATTCAAGCAATAGCCCGCTTTAAACACTCTAATTTTTTCAAGGTAATGGTCCTGGCTCCCCAACACACCCAATTAAGGACATGCTGGTTCACCAGAAGGAAGACCCGACAACAAGACAGTACTCGCCAAAGACGGACCGCCCGGCCAGGCCTAAAATTCAACTACGAGCTTTTTAACTGCAACAACTTTAATATACGCTATTGGAGCTGGAATTACCGCGGCTGCTGGCACCAGACTTGCCCTCCAA
+
DDDDDIIIIIHGIIIIIIIIIIIIIIIIIHIIIIIHIEHHHIIIIIHIIIIIIIIIIIIIIIIHHIIIIIIIIHEHIIIIIIHHIIHIHIIIIIIIIHHHHHHHHHHIIIIIHHIIIIHHHH@GHHHIIHIIIIIIIIIHHIIIHHHIIHIIIHHIHIIIIIIHIIIIIIIHFHHHIIIIIIIIIIIIIIHIHHHGIIIIHHIIIIHIIIIIIIIIIIHIIIIIIIIIIIHHIIIIIIIIIIGHIIIGIIIIHIIIIIIIIIHHIIIIIIIIIIIIIIIIIIIIHIIIIIIIIIHIIIIIIIIIIIIIIIIIIIIIIIIIIIIIIIIIIIIIIIIIIHIIIIDDDDD
@HISEQ:969:HM2KJBCX2:2:1101:7108:55490 2:N:0:ACTATGCA
ATCCCAGCATGCCCCAACTATCCCTATTAATCATTACGGTGATCCTAGAAACCAACAAAATAGAATCATGCCGTCCTATTTTATTATTCCATGCTAATGTATTCAAGCAAAATGCCTGCTTTAAACACTCTAATTTTTTCAAAGTAAAGGTCCTGGTTCCCCGTGACACCCAATTAAGGGCATCGCGGTTCTCCAGAAGGTGAGAAATTGACTACACCAGTTCATACCCCTTAAGGCACGACCGATGTGTCAATCCCGAAATTCAACTACGAGCTTTTTAACTGCAACAACTTTAATATACGCTATTGGAGCTGGAATTACCGCGGCTGCTGGCACCAGACTTGCCCTCCAA
+
DDDDDIIIIIIIIIIIIIIIIIIIIIIIIIIIIIIHIIIIIIIIIIIIIIIIIIIIIIIIIIHIIIIIGIIHIIIHIIIIIIIHIIHHHGIH@GHIIIIIIHIIIIIIIIIIIIIIIIIIIIIIIIIIIHIIIIIIIIIIIHIIIIIIIIIIIIHIIIIIIIIIIIIIIIIIIIIIIIHIIIIIIIIIIIIIIIIIIIIIIIIIIIIIIIIIIIIIIIIIIIIIIIIIIIIIIIIIIIIIIIIIIIIIIIHIIIIIIHIIIIIIIIIIIIIIIIIIIIIIIIIIIIIIIIIIIHIIIIIIIIIIHEIIIIIIIIIIIIIIIIIIIIIIIIIIIIIIIIIIIIIIIIIDDDDD
@HISEQ:969:HM2KJBCX2:2:1101:3925:56085 2:N:0:ACTATGCA
ATCCCAGCATGCCCAACTATCCCTATTAATCATTACGTCAATCCTAGAAACCAACAAAATAGGATCGAACGTCCTATTTCATTATTCCATGCTAATGTATTCAAGCGTTAGCTTGCTTTAAACACTCTAATTTTTTCAAAGTAACAGTCCAAATTCCCCGCAACACCAAATTAATGGCATTACGGATCATCAGGAAGGAGGAATCAGTGAGAGCAGTACATACCAGAGGCATGACCAATCTACTAACCCCGAAATTCAACTACGAGCTTTTTAACTGCAACAACTTTAATATACGCTATTGGAGCTGGAATTACCGCGGCTGCTGGCACCAGACTTGCCCTCCAA
+
DDD0@GCCECHIHHHHHIGH@GGGHH@EHI?FCF@GHF?H=H?HIICGHHHCHHDHIIHHI?CCEE0<1</DFHHHI?GHHHEHHEHCHE<C<F?HIIIIIIIHIDIHGIHFIHHEHIHHHHHGGIHIGIIIIIIHGIIHIIIIIIIHCHHHGEHIIHGIIIIHHHIHIIIIIHFHIIIIIIIIIIIIIIIHHHHIIIIIIIGGIIIIIIIIIIIIIIIIIHFIIIIIIHHG=IIIIHFI<IHHIIIIIIIIIHIIHHIIIIIIIIIIIIIIIIIIIIIIIIIIHIIIIIHIIIIIIIIIIIIIIIIIIIIHIGIHIIIIIIHIIIHFIIIIGIIIIIIICDDDD
@HISEQ:969:HM2KJBCX2:2:1101:19187:56532 2:N:0:ACTATGCA
ATCCCAGCATGCCCAACTATCCCTATTAATCATTACGTCAATCCTAGAAACCAACAAAATAGGTTCGATCGTCCTATTTCGTTATTCCATGCTAATGTATTCAAGCGCGAGCCTGCTTTAAGCACTCTAATTTTTTCAAAGTAACAGTCCTGTTTCCCCGCAACAACAAATTAATGCCATCACGGTTCTACAAGAAGGAGGGACCAGTGAGGCCAGTGCATACCAGTGGCACGACCAACCTACTGGCCCCGAAATTCAACTACGAGCTTTTTAACTGCAACAACTTTAATATACGCTATTGGAGCTGGAATTACCGCGGCTGCTGGCACCAGACTTGCCCTCCAA
+
BD@D@HHGIHHIHIHGIHHHE?GHFHEGIGHIIICGHIIHHIH1DHEHIEHEFH=HEHIIHCH<GGDEEECFHHIII@FFEHH@<CHHCEEH1E@@?@EDEHGG?DDHFHCHHHHHEHFGFGGB@HFFEGGHFFEHHGHCGEFHGHHGFIHHHHEIHDHHIIIIHHHHFGHHGGHCHFFEHHIHHFCHIHIIHGDFH?HHIHEGHHIIIHHHHHHHEFHIIFHIIIIHEIHHHECCCHHHHIHCDIGIIIIHEHHIHFHIIHHIIHIIIHHHG@HHEEHIIIHHHD@HIHHE@DHHGEG?HGC?EHIIHHEHIIHHHHIHH?IHHHHEIIHHHIHHHIHH@ADAB
@HISEQ:969:HM2KJBCX2:2:1101:17138:56877 2:N:0:ACTATGCA
ATCCCAGCATGCCCCAACTATCCCTATTAATCATTACGTCAATCCTAGAAACCAACAAAATAGGATCGAACGTCCTATTTCATTATTCCATGCTAATGTATTCAAGCGTTAGCCTGCTTTAAACACTCTAATTTTTTCAAAGTAACAGTCCTGTTTCCCTGCAACACCAAATTAATGACATTACAGTTCTTCAAGAAGGAGGAATCAGTAAAGCCAGTACATACCATTGGCACGACCAACCTACTGACCCCGAAATTCAACTACGAGCTTTTTAACTGCAACAACTTTAATATACGCTATTGGAGCTGGAATTACCGCGGCTGCTGGCACCAGACTTGCCCTCCAA
+
CDDDDIIGIIIIIIIIIIIIIIIIIIIIIIIIIIIIIIIIIIIIIIIIIIIIIIIIIIIHIIHHIIIHIIIHIIIIHIIIIIIIIIIGIIHIIHGIIIIIIIIIIIIIIIIIIIIIIIIIIIIIIIIIIIGIIHIHHIHHIIIIIIIHIIIIIIIIIIIIIIIIIIIIIIIIIIIIIIIIIIIIIIIIIIIIIIIIIIIIIIIIIIHIIIIIIIIIIIIIIIIIIHIIIIIIIIII>IIIIHFHHHHIHIGIIIIIHIIIIIIIIIIIIIIIIIIIIIIIHIHIIIIIIIIIIIIIIIIIIIIIIIIIIIIIIIIIIIIIIIIIIIIIIIIIIHIIIIIIIDDDDD
@HISEQ:969:HM2KJBCX2:2:1101:9403:57682 2:N:0:ACTATGCA
ATCCCAGCATGCCCCAACTATCCCTATTAATCATTACGTCGATCCTAGAAACCAACAAAATAGGGTCAAACGTCCTATTTCATTATTCCATGCTAATGTATTCAAGCGTGTGCCTGCTTTAAACACTCTAATTTTTTCAAAGTAACGGTCCTGATTCCCCATGACACCAAATTAATGACATCACAGTTCGTCAGAAGGTAGAAATCAATAATACCAGTGCATACCAGAGGCACGACCAATATATTGATCCCGAAATTCAACTACGAGCTTTTTAACTGCAACAACTTTAATATACGCTATTGGAGCTGGAATTACCGCGGCTGCTGGCACCAGACTTGCCCTCCAA
+
DDDDDIIIIIIHIIIIIIIIIIIIIIIGIHIIIIGIHHIHIHIIIIHHHGHIIIIIHIHIIIHHGHHHHHHCHHIIEHHHIIIIIHG?HHHHIHIHHHHIHIIHHGIHIIIIHIHIIIIIHHHHIHEIIIHHIIIIHHHFIIIIIHHGHIHIIIHIIHHIIHIIIIHIIIHHIIIIIIHHIIIIHIHHIIIHHHIHHIHIIIIIIHHIIIIIIIGIIIIIIIIHIIIHHIIII<IIIIIIIIHIHHHDHIIHIIIIIIIHHHIIIIHIHIIIIIIIIIIIIIIHHIIGIIIIIIIIIHHHHIHIIIIIIIIIIIIIIHFIHIIGIHGIIIIIIIHEIIIIIDDDAD
@HISEQ:969:HM2KJBCX2:2:1101:17950:57640 2:N:0:ACTATGCA
ATCCCAGCATGCCCAACTATCCCTATTAATCATTACATCGATCCTAGAAACCAACAAAATAGAATCTGATGTCCTATTTCATTATTCCATGCTAATGTATTCAAGCGTAAGCTTGCTTTAAACACTCTAATTTTTTCAAGGTAACAGTCCTAATTCCCCATAACATCAAATAAATGACATTATGGTTCTTTAGAAGGTGAGAACCAATAAAACCAGTACATACCAAGGCATGACCGATTCCTTGATCCCGAAATTCAACTACGAGCTTTTTAACTGCAACAACTTTAATATACGCTATTGGAGCTGGAATTACCGCGGCTGCTGGCACCAGACTTGCCCTCCAA
+
DDDDDIIIIIIIIIIIIIIIIIIIIIIIIIIIIIIIIIIIIIIIIIIIIIIIIIIHHIIIHIIHIIIHIHHIHIIIIIIIIIIIIIIIIHIIIHIIIIIIIIIIHIIIIIIIIIHIIIIIIIHIIHIIIIIIIIIHIIIIIIIIIIIHIIIIIIIIHIIIIIIIIIIIIHIIIIIIIIIIIIIIIIIIIIIIIIIIIIIIIIIIIIIIIIIIIIIIIIIIIIIIIIIIIIIIIIIIIIIIIHFIIIIIIIIIIIIIIIIIIIIIIIIIIIIIIIIIIIIIIIIIIIIIIIIIIIIIIIIIIIIIIIIIIIIIIIIIIIIIIIIIIIIIIIIIIIIIIIIDDDDD
@HISEQ:969:HM2KJBCX2:2:1101:5267:58706 2:N:0:ACTATGCA
ATCCCAGCATGCCCAACTATCCCTATTAATCATTACGGTGATCCTAGAAACCAACAAAATAGAACCATGCCGTCCTATTCTATTATTCCATGCTAATGTATTCGAGCAAAAATGCCTGCTTTAAACACTCTAATTTTTTCAAGGTAAAGGTCCTGGATCCGCAAGACACCCAATAAAGGACATCAAGTTTCTCCAGAAGGTGAGAAATCAACAGTAACAGTTCATGCCCCTTAAGGCATGACCATCACGTCAATCCCGAAATTCAACTACGAGCTTTTTAACTGCAACAACTTTAATATACGCTATTGGAGCTGGAATTACCGCGGCTGCTGGCACCAGACTTGCCCTCCAA
+
DDDDDIIIIIIIIIIIIIIIIIIIHHHIIIIIIIIIIIIGIIIIIIIIIIIIHIIIIIIIIIIIIIIIIIIIIIIIIIHIIIIIIIIIIIIIGIHGIIIIIFHIIIIIIIIIIIIIHIIIIIIIIHHIIIIIIIIHIIIIIIHIIIIIIIIHIIIHIIIIHIIIIIIIHIIIIIIIIIIIIIIIIIIIHIIHIIIIIIIIIIIIIIIIIIIIIIIIIIIIIIIIIIIIIIIIIIIIIIIIII=IIIHIIHDIIIIIIIIIIIIIIIIIHIIIIIIIIIIIIIIIIIIIIIIIIIIIIIIIIIIIIIIIIIIIIIIIIIIIIIIIIIIIIIIIIIIIIIIIIIIIIIIDDDDD
@HISEQ:969:HM2KJBCX2:2:1101:13767:58617 2:N:0:ACTATGCA
ATCCCAGCATGCCCCAACTATCCCTATTAATCATTACGTCGATCCTAGAAACCAACAAAATAGAATCAAACGTCCTATTTCATTATTCCATGCTAATGTATTCAAGCGTGCGCCTGCTTTAAACACTCTAATTTTTTCAAAGTAACAGTCCTGATTCCCCACGACACCAAATTAATGACATCGCGGTTCTTCAGAAGGTAGGAACCAATAATGCCAGTGCGTACCGAGGCACGACCGACAATCTGATCCCGAAATTCAACTACGAGCTTTTTAACTGCAACAACTTTAATATACGCTATTGGAGCTGGAATTACCGCGGCTGCTGGCACCAGACTTGCCCTCCAA
+
DDBDBHIII?E<FHIDHGHHHHIIFHIHIHHEHFHHHHHIDHII@H1<@GHHIHGHHHFHGHHHHGHIIIIHI1EHHEEHHHFHHICCHIE1CHHIIIHGFFIIIHIHIHHGIIHH@HHHGHHHIHIIIHGHHFHGIIIHHIHHGHIGHIGHHHHCHIHHIGHIHIIHGHHHIIIII@CEFIIIIHECIHHIIIIHIHIGHHGI?BHHHHIHFFIIIIHHIHIIIIIIHIIIIIIHHHIHHHHGIIHIGIHIIIHHHHEIIHIHFIIHHHEIHIHHHIIIIIIIHIIIHHHHHHHHEIIHIHIIIIIIIIIIIIHHIIIIIIIIIHIIIIIIIIIIHIIIDCDCB
@HISEQ:969:HM2KJBCX2:2:1101:6856:59271 2:N:0:ACTATGCA
ATCCCAGCATGCCCCAACTATCCCTATTAATCATTACGTCGATCCTAGAAACCAACAAAATAGGGTCAAACGTCCTATTTCATTATTCCATGCTAATGTATTCAAGCGTGTGCCTGCTTTAAACACTCTAATTTTTTCAAAGTAACAGTCCTGATTCCCCATGACACCAAATTAATGACATCACAGTTCGTCAGAAGGTAGAAATCAATAATACCAGTGCATACCAGAGGCACGACCAATATATTGATCCCGAAATTCAACTACGAGCTTTTTAACTGCAACAACTTTAATATACGCTATTGGAGCTGGAATTACCGCGGCTGCTGGCACCAGACTTGCCCTCCAA
+
D@B@@EHE@EHH@FC0CE@EGH1CFE1@G1F?@?FEHI11/<1<CCFHIGHHEHHH@E?EHIG@H<CFE<CDFC@HF?C?DFHHHH@GEFCC@F@1HGFCHFFHHFHHHHGIHHCCAF@B1?CF@HHABDIHHF<ACHB1CHCGGHH8HHFEHGC@CDGHHGHIIIIIIHIHHF@EFD@//D<CGCEGCHHEHHCI:IIIHIIHIHHE?IIHGHFHHIHIHHIIGIFIHHEHIFIIIIIIHFFEEHIHIIHFC1GC1HHGH=IHIHHHEFIIHHGHHEIGIIHIIHEEHHHHHIDIHFGCHIIIHIIIHECHIHIIGIIIIHFIIIIHHIHFHHHIIIIIHDDDDB
@HISEQ:969:HM2KJBCX2:2:1101:4778:60605 2:N:0:ACTATGCA
ATCCCAGCATGCCCCAACTATCCCTATTAATCATTACGTCAATCCTAGAAACCAACAAAATAGGATCGAACGTCCTATTTCATTATTCCATGCTAATGTATTCAAGCGTTAGCTTGCTTTAAACACTCTAATTTTTTCAAAGTAACAGTCCAAATTCCCCAAAACACCAAATTAATGGCATTAAGGTTCATCAGGAAGGAGGAATCAGTGAGACCAGTACATACCAGAGGCATGACCAACCTACTAACCCCGAAATTCAACTACGAGCTTTTTAACTGCAACAACTTTAATATACGCTATTGGAGCTGGAATTACCGCGGCTGCTGGCACCAGACTTGCCCTCCAA
+
DDDDDIIIIIIHIIIIIIIIIIIIIIIIIIIIIIIIIIIIIIIHHIIIIIIIIIIIIIICGHHHHIFHIIIIHGIIIHIIIHIIIGHHIIHIIIIHHHIIIIIIIHHIIIIIIIIHIIIIIIIIIHIHIIIIIIIIIIIIIIHHGIIHHHIIIHIHHIHIHHIHIIIIHIIHHIIHHIIIIIIIIIIIIIIIIIIIIIIIIIIIIIIHHIIIIIIIIIIHIIIIIIIHIIIIIIIIIIIIIIHHHIHIIIIIIHIIHHGIIIIIHHHIIIIIIIHIIIIIIIIIIIIIIIIIIHIIIIIIIIIIIIIIIIIIHIIIIIIIIIIIIIHIIIIIIHIIIIIIIDDDDD
@HISEQ:969:HM2KJBCX2:2:1101:15434:60453 2:N:0:ACTATGCA
ATCCCAGCATGCCCCAACTATCCCTATTAATCATTACGTCGATCCTAGAAACCAACAAAATAGAATCAAACGTCCTATTTCGTTATTCCATGCTAATGTATTCAAGCGTGAGCCTGCTTTAAACACTCTAATTTTTTCAAAGTAACAGTCCTGATTCCCCATGACACCAAATTAATGACATCATGGTTCGTCAGAAGGTAGGAATCAATAATACCAGTACGTACAATAGCACGACCAATAAATTAATCCCGAAATTCAACTACGAGCTTTTTAACTGCAACAACTTTAATATACGCTATTGGAGCTGGAATTACCGCGGCTGCTGGCACCAGACTTGCCCTCCAA
+
DDDDDIIIIIIIIIIHIHIIIIIIIIIIIIIIIIIIIHIIIIIIIIIIIIIIIIIIIIIIIIIHIIIIIIIHHIIIIIIIIIIIIIHIIIHIIIIIIIIIIIHHIIIHIIIIIIIIIIHIIIIIIIIIIIIIIIIIIIIIIIIIIIIIIIIHIIIIIIIHIIIIIIIIIIHHIIHHIIIIIIIIIIIIIIIIIIIIIIIIIIIIIIIIIHIIIIIIIIIIIIIIIIIIIIIIIIIIIIIIIIIIIIIIGIIIIIIIIIIIIIIIIIHIIIIIIIIIIIIIIIIIIIIIIIIIIIIIIIIIIIIIIIIIIIIIIIIIIIIIIIIIIIIIIIIIIIIIIIIIDDDDD
@HISEQ:969:HM2KJBCX2:2:1101:20452:60787 2:N:0:ACTATGCA
ATCCCAGCATGCCCCAACTATCCCTATTAATCATTACGGTGGTCCTAGAAACCAACAAAATAGAACCACAACGTCCTATTCTATTATTCCATGCTAATCTATTCAAGCAATAGCCCGCTTTAAACACTCTAATTTTTTCAAGGTAATGGTCCTGGCTCCCCAACACACCCAATAAAGGACATGCTGGCTCACCAGAAGGAAGACCCGACAGCAGACAGTACTCGCCAAAGACGGACCGCCCGGCCAGGCCTAAAATTCAACTACGAGCTTTTTAACTGCAACAACTTTAATATACGCTATTGGAGCTGGAATTACCGCGGCTGCTGGCACCAGACTTGCCCTCCAA
+
DDADDIIIIIIIIIIIIIIIIIIHHIIIIHHIIIIIIGHHIIIIIIIIIIIIIIIIIIIIIIEHIHIIIIHIIGCHHICGHIIHIIIGIHIIGIIHHHIIHGHGHIIIHHIIIGIHIIHHHCEHHFHHIIHEHIIIIIIIHHGIIGIHHHIIGIHIHIIIHHIIIHHHHCGIIHIHIIIIIIIIIIIIIIIIIHHGIIHIIIIIHIIIHIIIIIIIIIIIIIIIIIIIIIIIIGIIGIIIIIIIHIIIIIIIIIIIIIIIIIHIIHIIIIIIIIIIIIIIIHIIIIIIIIIIIIIIIIIIIIIIIIIIIIIIIIIIIIIIIIIIIIIIIIIIIIIIIIIIIDDDDD
@HISEQ:969:HM2KJBCX2:2:1101:5125:61490 2:N:0:ACTATGCA
ATCCCAGCATGCCCAACTATCCCTATTAATCATTACGGTGGTCCTAGAAACCAACAAAATAGAACCATGCCGTCCTATTTTATTATTCCATGCTAATGTATTCAAGCAAAAATGCCTGCTTTAAACACTCTAATTTTTTCAAAGTAAAGGTCCTGGTTCCCCGCGGCATCCAATTAAGGACATCGCGGTTCTCCAGAAGGTGAGAAATTGACTGCACCAGTTCATACCCCGTGAGGCACGACCGATGCGCCAATCCCGAAATTCAACTACGAGCTTTTTAACTGCAACAACTTTAATATACGCTATTGGAGCTGGAATTACCGCGGCTGCTGGCACCAGACTTGCCCTCCAA
+
DDCBDIIGIIHIIHIIIHHHEHIIIIHIHHHHIIIIIHGHHHHIIIEHIGHIHIIIGHEHHEHHHIHIEHHHGHEEFHDCGHHIHHHIIIHHIFHIIFFHHFHEHCDCGHHIIGIIIIIHHHHHIHHIIHFGHHHGEEEHEEIIIIHHHHIIHGHIIHHHIIHHC<GIHIIIIIIIIIIIIIII;IIIHIIGIIIIIIIIIGIIIIIIIGIGIGHIIIIIIIGIIGIIIIIGGIIIGIIIIHIIIIIIGHGIIIGIIIIIIIIIIIHIHIIIIIIHIIIIIIIIHHIIIIIIIIIIIIIIIIIIIGIIIIIIIIIIIIIIIIIIIIIIIIIIIIIIIIIIIIIIIIIDDDDD
@HISEQ:969:HM2KJBCX2:2:1101:19291:61263 2:N:0:ACTATGCA
ATCCCAGCATGCCCCAACTATCCCTATTAATCATTACGGTGATTCAGAAACCAACAAAACAGGACCACCGTCCTATTCTATTATTCCATGCTAATGTATTCAGACGTAAGCCTGCTTTGAACACTCTAATTTTTTCAAGGTAAAGGTCCTGGTTTCCCACCACGCTAAATTAATAACATGATGGTTCCCCAGAAGGTAAGAATTCTACACGCTAGTACAGACCGGATAGCCCGACCAACGGTAAAATCCTGAAATTCAACTACGAGCTTTTTAACTGCAACAACTTTAATATACGCTATTGGAGCTGGAATTACCGCGGCTGCTGGCACCAGACTTGCCCTCCAA
+
BBDA@CEGHCGHHHIHFHIHFHEFECCFHCHEHIECFH@1<C?GH1<<<CFGE@EHH@HIE1<?<@GGH<<G/DHHHIIGIC1<DHHEECEC@?EECFF@HCGHHEGHGIEHGEH<CHHHGHFHEFFHHHIHE@GHHHGIIHHHIIIHHIH@HHFIIIIIIIIHHGIHEHHIIHHHEHHH@HHFHDHHEIIIIHHIIHHHIIIHIIIHHHHHIIHHIHI<HIIHEEHEHIHGIHHDFIHHFEF<GIIHHHIIIIHIHEHHHHHHIIHHEHHEHHIIEHHIHHIIIIHHIIIHEHGIHIIIIHIHFHEHHIHIIHIIIIIIIIIHIIIHIHHHFIIIIIIH@@@DD
@HISEQ:969:HM2KJBCX2:2:1101:14465:60578 2:N:0:ACTATGCA
ATCCCAGCATGCCCCAACTATCCCTATTAATCATTACGGTGATCCTAGAAACCAACAAAATAGAACCATGCCGTCCTATTTTATTATTCCATGCTAATCTATTCAAGCACAAGCCTGCTTTAAGCACTCTAATTTTTTCAAGGTAATAGCTCTGCTTCCCCAACGCACTAACTTAATAGCATGCTGGTTGTTCAGAAGGTAGGAATTCATCAGGCCAGTGCGGACAGTGAAGCCCGACCAACCGACAAACTCCGAAATTCAACTACGAGCTTTTTAACTGCAACAACTTTAATATACGCTATTGGAGCTGGAATTACCGCGGCTGCTGGCACCAGACTTGCCCTCCAA
+
DDBADHIIIIHHFHEHIIIH?GHHHHEHHIIEHHCHIIGIHIIHHIIIHIIFCFHHHHHHGHHHHIGHHEEEDHIGHEH?GEEHIIHHHEHHIEHHCCHHHHHIIHHHHHIIHCHHGHHHHHHCHHIIIHIIIIGECCHIIHHEIIHHIIIHHHFHHEHHHGHIIEHHGHHHHII@HHGGDHHGGHHHGHHEGIHHIHIHGGFE@HHCHFEFEHFHIIHD@?HHH8EHHHHHHIH@@EDHHHHEHHFH@HE<HHIHGECEHEEHDHGFFHFGHGF1DHFHHEFGEHCHHHG@HCHIHHCFHHGFGHHIIIHHHFDDDHDHHHFHHIGIIHIIIHHGECIHDCHCDDAA
@HISEQ:969:HM2KJBCX2:2:1101:4952:61892 2:N:0:ACTATGCA
ATCCCAGCATGCCCAACTATCCCTATTAATCATTACGTCGATCCTAGAAACCAACAAAATAGGATTAACGTCCTATTTCATTATTCCATGCTAATGTATTCAAGCGTTAGCCTGCTTTAAACACTCTAATTTTTTCAAAGTAACAGTCCTGATTTCCCGCAACACCAAATTAATGACATCACGGTTCGTCAAGAAGGAGGAATCAGTAAAGCCAACAGTACATACCGAAGGCATGACCAACTTACTAACCCCGAAATTCAACTACGAGCTTTTTAGTTGCAACAACTTTAATATACCCTATTGGAGCTGGAATTACCGCGGCTGCTGGCACCAGACTTGCCCTCCAA
+
DDDDDIIIIIIIIIIIIIIIIIIIHIHHIIHHIIIIIIIIIIIGIIHIIIIHHHIEHIHHIIIHHHHIIICHIIIHHHHHIIIIIIIFIIHIIIIHHIIIIIHHIIIHIIHHIHIIHIHHHIIIHHIIIHIIIIIIIIHHIIIIIIIIIIIIIIIIIIIIIIIIIHIIHHHIHIIIIIIIIIHIIIGHHIIIIIIIIIIIIIHIHIIIIIIHHIIIIIIIIIIIIIIIIHIIIIIIIIIIIIIIIIIIIIIIIIIIIIIIIIIIIIIIIIIIIIIIIIIIIIIIIIIIIIIIIIIIIIIIIIIIIIIIIIIIIIIIIIIIIIIIIIIIIIIIIIIIIIIIIIDDDDD
@HISEQ:969:HM2KJBCX2:2:1101:19022:60653 2:N:0:ACTATGCA
ATCCCAGCATGCCCAACTATCCCTATTAATCATTACGGTGATCCTAGAAACCAACAAAATAGAACCATGCCGTCCTATTCTATTATTCCATGCTAATGTATTCGAGCAAAAATGCCTGCTTTAAACACTCTAATTTTTTCAAGGTAAAGGTCCTGGATCCGCAAGACACCCAATAAAGGACATCAAGTTTCTCCAGAAGGTGAGAAATCAACAGTAACAGTTCATACCCCTTAAGGCATGACCATCACGTCAATCCCGAAATTCAACTACGAGCTTTTTAACTGCAACAACTTTAATATACGCTATTGGAGCTGGAATTACCGCGGCTGCTGGCACCAGACTTGCCCTCCAA
+
DBDBDHHFHIIIECHGHHHIGHCC<FHHHIFHHHCHGHHGDGH<DEHH@EEHEFHHCE1<CFGHIIGGHH<EHHH<<DHHHHHI?@G1E1FHHHICHEHHIF?GEGDHHH@HGHEHHG@EHIHHHHIHGHHIIGHIHIIHHHHGHHHHHIIHHHAIIHIIIHIHGIIHEGGIIIIHHIHIIHHHIIHFEHIHEHHHFIIHHHIHHEHHIIIIHIIIHIHHHHHIIHIGIIHHIHCH<IIHIHIHHEHHGHFIIHDHHIIIIIIIHHIHIIIIIIIIIIIIHHIIIIIIHHHHIIIIIIHGHIIIIIIIIIIHIIIIIHIIIIIIIIHIIIIIIIIIIIHHE1IHHIIDDDDD
@HISEQ:969:HM2KJBCX2:2:1101:16967:61469 2:N:0:ACTATGCA
ATCCCAGCATGCACCCAACTATCCCTATTAATCATTACGGTGATCCTAGAAACCAACGAAATAGAATCAGTCCGTCCTATTTCATTATTCCATGCTAATGTATTCAGACGATAGTCTGCTTTAAACACTCTAATTTTTTCAAAGTAACAGTCCTGATTTCCCATCACACCAAATAAATGGCATGAAAGTTCCTCAGAAGGTAGAGATCCATCTCACCGGTGCAGACAATTAAGCCTGACCAATGGGTAGACCCCGAGGTTCAACTACGAGCTTTTTAACTGCAACAACTTTAATATACGCTATTGGAGCTGGAATTACCGCGGCTGCTGGCACCAGACTTGCCCTCCAA
+
DDDDDIIIIHIIIIIIIIIIIIIIIGIIIIHIIIIIIIIIIIIIIIIHIIIIIIIIIIGHHIIIFGHIFHIIIIHHGIIIIIIIHIIHIIIIIHHHIHIHIGIIIIIHIIIIIIIIIIIHHIIIIHIIIIIIIIIIHIHIIIIIIIIIIIIIIIIIIIIHIIIIIIIIIIIIIIIHIIIIIIIIIIIIIIGIHIIIIIIIIIHHHIIIIIIIIIIIIIIIHIIIIIIIIHIIIIIIIIIIIIIIIIHDIIIIHHIIIIIIIIIIIIIIIIIIIIIIIIIIIIIIIIIIIIIIIIIIIIIIIIIIIIIIIIIIHIIIIIIIIIIIIIIIIIIIIIIIIIIIIIIIDDDDD
@HISEQ:969:HM2KJBCX2:2:1101:3681:62839 2:N:0:ACTATGCA
ATCCCAGCATGCCCCAACTATCCCTATTAATCATTACATCGATCCTAGAAACCAACAAAATAGAATCGGATGTCCTATTTCATTATTCCATGCTAATGTATTCAAGCGTGAGCCTGCTTTAAACACTCTAATTTTTTCAAGGTAACAGTCCTAATTCCCCGTGACACCAAATTAATGGCATTACGGTTCTTTAGAAGGTGAGAAATCAATAATATCAGTACATACCAACGGCATGACCGAAACATTGATCCCGAAATTCAACTACGAGCTTTTTAACTGCAACAACTTTAATATACGCTATTGGAGCTGGAATTACCGCGGCTGCTGGCACCAGACTTGCCCTCCAA
+
DDDDDIIIHIIIIIIIIIIIIIIIIIIIIIIHIIIGIIIIIIIFHHHIIIIIIIGIIIIIIIIIIIIIIIIIIIIIIIIIGIIIIII@HIIHIIIIIHIIIIIIIIIHHIHIIIIIIIIIIIIHHHHIIIHIIIIIHIHHIIIIIIIIIIIIIIIIIIIHIHIIIIIIIIIIIIIIIIIIIIIIHIIIIHIIIIIIIIIIIIIIIIIIIIIIIIIIIIIIIIIIIIIIIIIIIIIIIIIIIIIIHDIIIIIIIIIIIIIIIIIIIIIIIIIIIIIIIIIIIIIIIIIIIIIIIIIIIIIIHHIIIIIIIIIIIIIIIIIIIIIIIIIIIIIIIIIIIIIIIIDDDDD
@HISEQ:969:HM2KJBCX2:2:1101:5897:63050 2:N:0:ACTATGCA
ATCCCAGCATGCCCAACTATCCCTATTAATCATTACATCGATCCTAGAAACCAACAAAATAGAATCTGATGTCCTATTTCATTATTCCATGCTAATGTATTCAAGCGTAAGCTTGCTTTAAACACTCTAATTTTTTCAAGGTAACAGTCCTAATTCCCCATAACATCAAATAAATGACATTATGGTTCTTTAGAAGGTGAGAACCAATAAAACCAGTACATACCAAGGCATGACCGATTCCTTGATCCCGAAATTCAACTACGAGCTTTTTAACTGCAACAACTTTAATATACGCTATTGGAGCTGGAATTACCGCGGCTGCTGGCACCAGACTTGCCCTCCAA
+
DDDDDIIIIHIIIIHIIGHIIIIIIIIIIIIIIIIIIIHIHIIIIIIIIHIIIHIHIICHEHIIIIIIHIGHHIIIIIIHIIIGIIEHIIIFHIIHIIIIIIIHHHHHIIIIIIIIIHHIIIIIIIIIIHHIIIIIHHHHHIIIIIIIIIIIHIIIGIIIIIIIIIIIIHIIIIIIIIIIIIIIIIIIIIIIIIIIIIIIIIIIIIIIIIIIIIIIIIIIIIIIHIIIIHIIIHIIIIIIHGCIIIIIIIIHIIIIIIIIIIIIIIIIIIIIHIIIIIIIIIIIHHIIIIIIIHIGIIIIIIIIIIIIIIIIIIIIIIIIIIIIIIIIHIIHIHIIIIIDCCDD
@HISEQ:969:HM2KJBCX2:2:1101:6205:63578 2:N:0:ACTATGCA
ATCCCAGCATGCCCCAACTATCCCTATTAATCATGACAGTGGTCCTCAAACCAACAAAATAGAGCCATTGTCCTATTTTATTATTCCATGCTAATGTATTCAAGCAATAGCTTGCTTTAAACACTCTAATTTTTTCAAAGTAATCGTCTTGGTTCCTAAGGGCACTCAGTGAAGAGCACCCGTTACTCCCCAAGAAAAAGACTCAGTTAACCCAGTACTGACCAGAAGCCAGACCAGGTAACCTCATCCGAAATTCAACTACGAGCTTTTTAACTGCAACAACTTTAATATACGCTATTGGAGCTGGAATTACCGCGGCTGCTGGCACCAGACTTGCCCTCCAA
+
DDDDDIIIGIIIIIGCHHIIIHGIIIIIIGIHHIIIIIIIGIHHIHIIIIIIGHIIHHHHHHHIIGHHCHHIGIIIHIIIIIIIIIIIIIIIIIIIIIIIIIIIIIIIIIIIIIIIIIIIIIHIIIIIIIIIIIIIIIIIIIIIIIIIIIHIHHIIIIIIIIIIIIIIIIIIIIIIIIIIIIIIIIIIHIIIIIIIIIIIIIIIIIIIHHIIIIIIIHIIIIIIIIIIIIIIIIIIIIIIIHHIIIIIIIIIIHIIIIIIIIIIIIIIIHHIIIIIIIIIIIIIIIIIIIIHIIIIIIIIIIIIIIIIIIIHF/IIIIIIIIIIIIIIIIIIIIIIIIIDDDDD
@HISEQ:969:HM2KJBCX2:2:1101:16406:63535 2:N:0:ACTATGCA
ATCCCAGCATGCCCCAACTATCCCTATTAATCATTACGTCAATCCTAGAAACCAACAAAATAGGATCAACGTCCTATTTCATTATTCCATGCTAATGTATTCAAGCGCGAGCCTGCTTTAAACACTCTAATTTTTTCAAAGTAACAGTCCTGATTCCCCACCACACCAAATTAATGACATGATGGTTCGTCAGAAGGTAGAAATCAGTAACACCAGTACGTACCGAAGGCACGACCAGCGTACTAATCCCGAAATTCAACTACGAGCTTTTTAACTGCAACAACTTTAATATACGCTATTGGAGCTGGAATTACCGCGGCTGCTGGCACCAGACTTGCCCTCCAA
+
BDDDDHHHIHH@CGFGCHGFGCC<DDGHGCHDCFHCHHIH@ECFGG@FFGHE<G@GHE?GD<C@FHH?@FHHIIGCHGHGIFH@FHCC?F11<F1GHHEGHHIEHEHHFHHHHG@HGHHHHHHHFGHHHHHHHIHHHHHIIIIIIIIHCHIIHIHIHCEHFGHHIIIHHHHHHHHGHHHHCHHIHHHIHIIIIIIIHIIHHIHEHGGHHIIHEIHHHIIIIIIIIIIIIIIHHHI=HGIHHHHHHDEHDGGCHF1HIIIIHHHHHEIIIIIHIIIIHIIIIIHHHHHHHGHCIIIHHIIHHIHHIIIHIHECHHHHIIIIIHIIIIIIIIIHHHHIIIIHDDDDD
@HISEQ:969:HM2KJBCX2:2:1101:19104:65123 2:N:0:ACTATGCA
ATCCCAGCATGCCCCAACTATCCCTATTAATCATTGCAAATACTCCCCACACCAACACAAAGAGCAAATGCCCTATTTTGTTATCCCATGCTAATATATTCTGGCTATAAAGCCTGCTTGAAACACTCTAATTTATTCAAGGTAATGGGCTCCGTCTTTCAACCAGCCAGTTAAGACCGGAAGATCAACAGAGCTGGGACCCCCACATGTCAGTACACACCTTCCGGTAGACCAACGATGTAGAGGTCTTGGTCCGACTACGAGCGTTTTAACTGCAACAACTTTAATATACGCTATTGGAGCTGGAATTACCGCGGGTGCTGGCACCAGACTTGCCCTCCAA
+
DDDDDIIIIIIIIIIIIIIIIIIIIIIIIIIIIIIIIIIIIIIIIIIIIIIIIIIIIIIHIIIIIHHIIIIIIIHIIIIIIIIIIHIIIIIIIIIIIEHHIIHHHIIIIIIIIIIIIIIIIIIHIIIIIHIIIIIIIIIIIIHIIIIIIIIIIIHIIIIIIHIIIIIHIIIIIIIIIIIIIIIIIIIIIIHIIIIIIIIIIIIIIIIIIIIHIIIIIIIIIIIIIIIIHIIII<IIIIIIHFIIIIIIIIIIHIIIIIIIIIIIIIIIGIIIIIIIIIIIIHHIIIIIIIIIIIIIIIIIIIIIIIIIIIIIIIIIIIIIIIIIIIIIIIIIIIIIIIDDDDD
@HISEQ:969:HM2KJBCX2:2:1101:9021:65416 2:N:0:ACTATGCA
ATCCCAGCATGCCCCAACTATCCCTATTAATCATTACGGTGATCCTAGAAACCAACAAAATAGAACCATGCCGTCCTATTCTATTATTCCATGCTAATGTATTCGAGCAAAAATGCCTGCTTTAAACACTCTAATTTTTTCAAGGTAAAGGTCCTGGATCCGCAAGACACCCAATTAAGGACATCAAGTTTCTCCAGAAGGTGAGAAATCAACAGCGACAGTTCATACCCCTTAAGGCATGACCATCACGTCAATCCCGAAATTCAACTACGAGCTTTTTAACTGCAACAACTTTAATATACGCTATTGGAGCTGGAATTACCGCGGCTGCTGGCACCAGACTTGCCCTC
+
DDDDDIIIIIIIIIIIIIIIIIIIIIIIHFHIIIIIIIHIIIIHIIIIHIIIIIIIHIHIHHFHIIIIIIIIIIIIIIIIIIIIIHIIIHIIIIHIIIIIIHHHGIIIIIIIIIIIIIGIIIIIIIIIIIIIIIIIIIIIIHIIIIIIIIIIHIIIIIIIIIIIIIIIIIIIIIIIIIIIIIIIIIIIIIHIIIIIIIIIIIIIHIIIIIIIIIIIIIIIIIIIIIIIIIIIIIIIIIIIIIIIIIIIHIIIIIIIIIIIIIIIIIIIIIIIIIIIIIIIIIIIIIIIIIIIIIIIIIIIIIIIIIIIIIIIIIIIIIIIIIIIIIIIIIIIIIIIIIIIIIIIIDDDDD
@HISEQ:969:HM2KJBCX2:2:1101:20526:65151 2:N:0:ACTATGCA
ATCCCAGCATGCATCCCACCCAACTATCCCTATTAATCATTACGGTGATCCTAGAAACCAACAAAATAGAACCATGCCGTCCTATTCTATTATTCCATGCTAATGTATTCGAGCAAAAATGCCTGCTTTAAACACTCTAATTTTTTCAAGGTAAAGGTCCTGGATCCGCAAGACACCCAATAAAGGACATCAAGTTTCTCCAGAAGGTGAGAAATCAACTGTAACAGTTCATACCCCTTAAGGCATGACCATCACGTCAATCCCGAAATTCAACTACGAGCTTTTTAACTGCAACAACTTTAATATACGCTATTGGAGCTGGAATTACCGCGGCTGCTGGCACCAGACTTGCCCTCCAA
+
CDDDDIIIIIIIIIIIIIIIIIGIIIIIIIIIIIIHIIIIIIIIIIIHHIIIIIIIIIIIHIIIIIIHHIIIIIIHFFHHHIIIIIIIIIIHIIIIIIFEHGHHHHIHIIHHEGIIIIIIIHHHHIIIIIIIHIIHHIIIIHIIIIIIIIIIIIIIIIIIIIIIHHIHHIIIIIIHIIIIIHIIIIIIIIIIIIIHGIHIIIGGIIIIIIIIIIIIIIIIIIIIIIIIIIHIIIIIIIIIIIIIIIIIIIIIIIIIIHIIIIIIIIIIIIIIIHIIIHIIIIIIIIIHIIIIIIIIIIIIIIIIIIIIIIIIIIIIIIIIIIIIIIIIIIIIIIIIIIIIIIIIIIIIHIIIIIDDDDD
@HISEQ:969:HM2KJBCX2:2:1101:1694:66110 2:N:0:ACTATGCA
ATCCCAGCATGCATCCCACCCAACTATCCCTATTAATCATTACGGTGATCCTAGAAACCAACGAAATAGAATCAGTCCGTCCTATTTCATTATTCCATGCTAATGTATTCAGACGATAGTCTGCTTTAAACACTCTAATTTTTTCAAAGTAACAGTCCTGATTTCCCATCACACCAAATAAATGGCATGAAAGTTCCTCAGAAGGTAGAGATCCATCTCACCAGTGCAGACAATTAAGCCTGACCAATGGGTAGACCCCGAAGTTCAACTACGAGCTTTTTAACTGCAACAACTTTAATATACGCTATTGGAGCTGGAATTACCGCGGCTGCTGGCACCAGACTTGCCCTCCAA
+
DDDDCFIIIIIIIIIIIIIIGHHHIIIIIIIFHHHHIIHIIIIIDHHIIIEHHIHIHGIIGDCGHIIIIGEFHHIHHII@HHHHHHHGIIIIGEHHGHF?@<DGHIHHHHIIIHIIIIIIIHHHHIGIIIIIIIGHHHHIHHFDIHIIIHIIIIIIIIIHHHHIIIIIIIIIIIIIIIIIIIHHHHHIIIIHIIIIIGIIIIHEHHIIIHIIIIIHHHIIIIIIIIIIIIIIIIHIIIIIIIIIIIIIIIIHFIIIIIIIIIIIHIIIIIIIIIIIIIIIIIIIIIIIIIIIIIIIIIIIIIIIIIIIIIIIIIIIIIIIIIIIIIIIIIIIIIIIIIIIIIIIIIIIIDDDDD
@HISEQ:969:HM2KJBCX2:2:1101:13638:64047 2:N:0:ACTATGCA
ATCCCAGCATGCCCCAACTATCCCTATTAATCATTACGTCGATCCTAGAAACCAACAAAATAGAATCAAACGTCCTATTTCATTATTCCATGCTAATGTATTCAAGCGTTAGCCTGCTTTAAACACTCTAATTTTTTCAAAGTAACAGTCCTGTTTCCCTGCAACACCAAATTAATGGCATTACAGTTCTTCAGAAAGGAGGAATCAGCGAGACCAGTACGTACCAATGGCACGACCAACCTGCTGACCCCGAAATTCAACTACGAGCTTTTTAACTGCAACAACTTTAATATACGCTATTGGAGCTGGAATTACCGCGGCTGCTGGCACCAGACTTGCCCTCCAA
+
DDADAIHGHHH1<1DEGCFHHH1DFHHIC1GFGHHHHEHDCCHFCFEHIHICFEHI?1FHIHHCHEHHHI?DFHHIIIII1<FHGHHH1FH1CGHGHECGGC@@GFFIIIHFHEFGCCFHHHEHI11@?DHHIIHHDHIHFCEHEFHHHHIHFBFGF@HHHIHIHHHFHHHCHHII?FFHHEEEHHHHHD<HIIIIIIIHIHIHGIHHHHEIIIHIIHHIIIIH@EEHCHHHGHIIIHHFHIHGDCCCC/EEECG@1FIHEHHIHG@HHHHEIHHIHGIIHHHHIIHHIIHIIHHHHHIGIIHIIIIIIHIHHHHHDIIIIIHIHIHHHHH?IHIIIIHGIDDDDD
@HISEQ:969:HM2KJBCX2:2:1101:14069:66187 2:N:0:ACTATGCA
ATCCCAGCATGCCCCAACTATCCCTATTAATCATTACGTCGATCCTAGAAACCAACAAAATAGAATCAAACGTCCTATTTCGTTATTCCATGCTAATGTATTCAAGCGTGAGCCTGCTTTAAACACTCTAATTTTTTCAAAGTAACAGTCCTGATTCCCCATGACACCAAATTAATGACATCATGGTTCGTCAGAAGGTAGGAATCAATAATACCAGTACGTACAATAGCACGACCAATAAATTAATCCCGAAATTCAACTACGAGCTTTTTAACTGCAACAACTTTAATATACGCTATTGGAGCTGGAATTACCGCGGCTGCTGGCACCAGACTTGCCCTCCAA
+
DADADIHHGIHHHGHIIIHIIIIIHIIIHIIIIHIIIIHIHIIHHECHIHIHIIIIHIHCHHHIGHHHEHEHIIIIHHIIIIIIIIIHIIIECHIIIIIIIIIIHHHHIHIGHHHHIHIIIIGIIIHIHHIHHHGIHIHHHIIIIIIIIIIIIIIIHIHHIIIHIIIIIIHGIIIHIIHIHHHHCIIGIIHIIIHIIIIIIIIIHHIIHIIIHIIIIHHIIIIHIIIIIIHHIHHIIIIIIIHHIIIIIIHIIIIHHHHIIIIIIIIIIIIIIIIIIIHIHHGHIHIIIIIIIIIGIIIHIIIIIIIIHHHIIIIIHIIHIHIIIIIHIIIIHIIIIIIHBDDDB
@HISEQ:969:HM2KJBCX2:2:1101:8081:66297 2:N:0:ACTATGCA
ATCCCAGCATGCCCCAACTATCCCTATTAATCATTACGGTGATCCTAGAAACCAACAAAATAGAACCATGCCGTCCTATTCTATTATTCCATGCTAATGTATTCGAGCAAAAATGCCTGCTTTAAACACTCTAATTTTTTCAAGGTAAAGGTCCTGGATCCGCAAGACACCCAATAAAGGACATCAAGTTTCTCCAGAAGGTGAGAAATCAACAGTAACAGTTCATACCCCTTAAGGCATGACCATCACGTCAATCCCGAAATTCAACTACGAGCTTTTTAACTGCAACAACTTTAATATACGCTATTGGAGCTGGAATTACCGCGGCTGCTGGCACCAGACTTGCCCTCCAA
+
DDDCCIIIIIIIIIIIHIIIIIIIIIIIIIIIHIIIIIIIIHIIIIEGHIIIIIIHIHIIIIHIIIIIIHHIHHIIIIHIIIIIIGHIHHIIHIIHIIH@GFHHHHIIIIIIIIIIHIIGFHIHIHIIHIIIIIIIIIIGIIHIIIHIIIHHIIIIIIIIHIIHIIIIIIIIIIIIIIIIIIIIIHIIHHHHIIIHIIIIIIIIIIIIIIIIIIIIIHIGIIIIIIIIIIIIIIIIIIIIIIIIIIIIIIHGIIIIIIIIIIIIIIIIIHIIIIIIIIIIIIIIIIIIIIIIIIIIIIIIIIIIIIIIIIIIIIIIIIIIIIIIIIIIIIIIIIIIIIIIIIIIIIIIDDDDD
@HISEQ:969:HM2KJBCX2:2:1101:19777:66758 2:N:0:ACTATGCA
ATCCCAGCATGCCCCAACTATCCCTATTAATCATTACGTCGATCCTAGAAACCAACAAAATAGAATCAAACGTCCTATTTCATTATTCCATGCTAATGTATTCAAGCGCGAGCTTGCTTTAAACACTCTAATTTTTTCAAAGTAACAGTCCTGATTTCCCACGACACCAAATTAATGACATCGTGGTTCGTCAGAAGGGAGAAACCAATAATACTAGTACGTACAAAGTACGACCGACATATTAGTCCCGAAATTCAACTACGAGCTTTTTAACTGCAACAACTTTAATATACGCTATTGGAGCTGGAATTACCGCGGCTGCTGGCACCAGACTTGCCCTCCAA
+
DCDDDIHIIIIIIHHIIIIIIIIHIIIIIIIHIIIIIHHIHDHHEGHHIIHHHHIIIIIIIIHIIICHHIIHHIIHIIIIIHIIIIIIIIIIGIHIIHHHGIIIIIHGIHHIIIIIHIIIIHHHEIIHIIHIHEGGHIIIIIHHIIIIIIIHFIHHHHHHHHIIIIIHIIIIIIIHHIIIIIIIIIIIIIIIHIIIIIIIIIIIIIIHIGIIIIIIIIIHIIIIIIIIIIIHIIIIIIIIIIIIIIIIIIIIIIIIIIIIIIIIIIIIIHIIIIIIIIIIIHHHGIIHIIIIIIIIIIIIIIIIIIIIIIIIIIIIIIIIIIIIIIHIIIIIHFIIIIIDCDDD
@HISEQ:969:HM2KJBCX2:2:1101:19410:66680 2:N:0:ACTATGCA
ATCCCAGCATGCCCAACTATCCCTATTAATCATTACGGCGGTCCTAGAAACCAACAAAATAGAACCGCACGTCCTATTCTATTATTCCATGCTAATGTATCCGAGCAAAGGCCTGCTTTGAACACTCTAATTTTCTCAAAGTAAAAGTCCTGGTTCCCCGACACGGCCAGTGAAGGCCATGCGGCTCCCCAGAAGGAAAGGCCCGGCCGGACCAGTGCACGCGGTGAGGCGGACCGGCCAGCCAGGCCCAAGGTTCAACTACGAGCTTTTTAACTGCAACAACTTTAATATACGCTATTGGAGCTGGAATTACCGCGGCTGCTGGCACCAGACTTGCCCTCCAA
+
DAD@BIIHIIIHHGH@HHIIIIIIIIIIIHDFHIFICHIIHIHIHGHIHHIIHIIIIIGIIHHIHHIHHDHIEEHH<FHHIHHIIIGIIIIIIHHFHHHHHGHHHHHHHHHCHHGGHIIHHHHIIHIHIHIHIHHHHHIIHHHHHHGEHHHFGHEIIIHHGHHIHHHHIGIHIHHIHHCCEC/HE>IHHHHGHIIIHFHIIHIHHHHHHIFHIIIFCIGIIHGIIHHHIIGIIIGIHHHHHFGIIIHHHHHHIIIIIIHHHIHHIIIIIIIIIIIIIIIIHIIHIIIIHIIIIIIIIIIIIIIIIIIHIIIIIIIIIIIIIIIIHIIIIIIIIIIHHHIDDDDD
@HISEQ:969:HM2KJBCX2:2:1101:14085:67474 2:N:0:ACTATGCA
ATCCCAGCATGCCCCCACTATCCCTATTAATCATTACGTTGATTCTAGAAACCAACAAAAATAGAATCTAACGTCCTATTTCATTATTCCATGCTAATGTATTCAAGCGCGTGCCTGCTTTAAACACTCTAATTTTTTCAAAGTAGCATCCTGACTCCCCACAACATCAAATTAATGACATCATGATTCATCAGAAGGGAGAAATCAATGACATTAGTACGTACCAAAGGCACGACCGACGTATTGATCCCGAAATTCAACTACGAGCTTTTTAACTGCAACAACTTTAATATACGCTATTGGAGCTGGAATTACCGCGGCTGCTGGCACCAGACTTGCCCTCCAA
+
DDDDDHEHIIIHIIHHGHHHGFHIHHIIIIIHIIHHIHHHE@CFFHHHHHHHIIIHHHGHCHHHIIHIHHIIIHHHIHECH1FEHGHHIIIFHHIHHHHHFHHEHHHHHHCHGIHIIHIIIIIIIIIIIIIIIHIHIIIHHHHHH1HHIIHHHEHAGIHGHIIHHHGIIIIHIIIHHHHIHHHIHEFIHGIIIIIIHIIIIIIHFHIIGIIIIIIIIIIHHEHHHG?IIIIIIHHIIIHIIIHHIIHHIHIIHIIHHIGIIHHIIIIIIIIIIIHIIIIIIHHHIIIGIIHHHGIIIIGIIHHEIHIIIIIIIIIHIIIIIIIIIIIIIHHHHHIIIIGIIDDDAD
@HISEQ:969:HM2KJBCX2:2:1101:7003:66648 2:N:0:ACTATGCA
ATCCCAGCATGCCCCAACTATCCTATTAATCATTACGGTGATCCTAGAAACCAACAAAATAGAACCATGCCGTCCTATTTCATTATTCCATGCTAATATATTCAGACATAAGCCTGCTTTAAACACTCTAATTTTTTCAAGGTAACAGTCCTGGTTTCCCAAAACACCAAATAAATGACATTAAGGTTCTCCAGAAGGTAGAAATTCTTAAAATCAGTACGAACCTGTTGATTCAACCGATAAAAAAATTCCGAAATTCAACTACGAGCTTTTTAACTGCAACAACTTTAATATACGCTATTGGAGC
+
DDDDDIIIIIIIIIIIIIIIIIIIIIIIIIIIIIIIIIIIIIIIIHHIIIIIIIIIIHIIIHIIIIIIIIHIIIIIIIIIIIIIIIIIIIIIIIIIIIIIIIIIIIIIIIIIIIIIIIIIIIIIIIIIIIIIIIIIIIIIIIIIIIIIIIIIIIIIIIHIIIIIIIIIIIIIIIIIIIIIIIIIIIIIIIIIIIIIIIIIIIIIIHIIIIIIIIIIIIIIIIHIIIIIIIIIIIIIIIIIIIIIIIIIIIIIIIIIIIIHGIIHIIIIIIIIIIIIIIIIIIIIIIIIIIIIIIHIHCIIIIDDDDD
@HISEQ:969:HM2KJBCX2:2:1101:3761:65925 2:N:0:ACTATGCA
ATCCCAGCATGCCCCAACTATCCCTATTAATCATTACGGTGATCCTAGAAACCAACAAAATAGAACCATGCCGTCCTATTCTATTATTCCATGCTAATGTATTCGAGCAAAAATGCCTGCTTTAAACACTCTAATTTTTTCAAGGTAAAGGTCCGGGATCCGCAAGACACCCAATTAAGGACATCAAGTTTCTCCAGAAGGTGAGAAATCAACAGCGACAGTTCATACCCCTTAAGGCACGACCATCACGTCAATCCCGAAATTCAACTACGAGCTTTTTAACTGCAACAACTTTAATATACGCTATTGGAGCTGGAATTACCGCGGCTGCTGGCACCAGACTTGCCCTCCAA
+
DDDDDIIIHIHIIIIHIIIIHIIIIIIIIIHIIIIHIIIIIHIIHIEHIHFHHIIIHIIIIGIIIIIIIHHIIIIIIGHHIIIIIIIIIIIIIGIIIIGHIHIIIIHHIIIIIIHIIHHIIIIIHIIHHHHIHHHIGHIIIHIIIHIIIIIHIIIIHHHIIIHIIIIIIHIHIIIHHIIIIHHIIIIIIIIIIHIIIIIIIIIIIIHIIHIIIIIIIIIIIIIIIIIIIIIIIIIIIIIIIIIIIIIIIIHHIIIIIIIIIIIIIIIIIIIIIIIIIIIIIIIIIIIIIIIIIIIIIIIIIIIIIIIIIIIIIIIIIIIIIIIIHIIIIIIIIIIIIIIIIIIIIIIIDDCDD
@HISEQ:969:HM2KJBCX2:2:1101:4891:69521 2:N:0:ACTATGCA
ATCCCAGCATGCCCCAACTATCCCTATTAATCATTACGGTGATCCTAGAAACCAACAAAATAGAACCATGCCGTCCTATTCTATTATTCCATGCTAATGTATTCGAGCAAAAATGCCTGCTTTAAACACTCTAATTTTTTCAAGGTAAAGGTCCTGGATCCGCAAGACACCCAATTAAGGACATCAAGTTTCTCCAGAAGGTGAGAAATCAACAGCGACAGTTCATACCCCTTAAGGCACGACCATCACGTCAATCCCGAAATTCAACTACGAGCTTTTTAACTGCAACAACTTTAATATACGCTATTGGAGCTGGAATTACCGCGGCTGCTGGCACCAGACTTGCCCTCCAA
+
DDDDDIIIIIHIIIHIIIIIIIIIIIIIIHIIIIIIHIIHHIIIIIIIIIIIIIIIHIEHHIEHHIIGIIGHHHHHIGHHHIIHIIHIIIIHIIHIIGIHIFHIIIIHIIIIIIIIIHIIHIIIIHIIIHIIIHIFIIFHIIIIIIHIIIIIIIIIIIIIIIIIIIIIIGHIIIIIIIIIIIIIIIIIHIHIHIIIIIIIIHIIIIHHHGIIIIIGIIIIIIIIIIIHIIIIIIIIIIIIHIIIIIIHIIIIIIIHIIIIIIIIIIIIHHIIIIIIIIIIIHIIIIIIIIIIIIIIIIIIIIIIIIIIIIIIIIIIIIIIIIIIIIIIIIIIIIIIIIIIIIIIIIIIDDDDD
@HISEQ:969:HM2KJBCX2:2:1101:18210:69277 2:N:0:ACTATGCA
ATCCCAGCATGCCCCAACTATCCCTATTAATCATTACGTCAATCCTAGAAACCAACAAAATAGGATCAAACGTCCTATTTCATTATTCCATGCTAATGTATTCAAGCGTTAGCCTGCTTTAAACACTCTAATTTTTTCAAAGTAACAGTCCTGTTTCCCTGCAACACCAAATTAATGACATTACAGTTCTTCAAGAAGGAGGAACCAGTAAAGCCAGTACATACCAGAGGCACGACCAACTTACTAATCCCGAAATTCAACTACGAGCTTTTTAACTGCAACAACTTTAATATACGCTATTGGAGCTGGAATTACCGCGGCTGCTGGCACCAGACTTGCCCTCCAA
+
DDDDDIIIIIIIIIHIIIIHIIIIIIIIIIIIIIIIIHIIIGIIIIHGIIIHIHIIIIIFHHHEEGHIIIHHHHIIHHHIIIIIIIIHIIIHHIIHIHHIIHIIIHGHIIIIIIIIIHHIIIIHHIIIIIIIHIFHHHFIIIIIIIIIIHIIIIHHHHHIIIIIIIIIIIIHHIIIIIIIHGIIIHHHHIIIIIIIIIIIIHHHIIIIIIIIIIIIIIIIIIIIIIIIIIIIIIIIIIIIIIIIHIIIHF<1IIIIIIIIIHIIIIIIIHIIIIIIIIIIIIIIIIIHIIIIIIIIIIIHHIIIIIIIIIIIIIIIIIIIIIIIIIIIIIIIIIIIIIIIIDDDDD
@HISEQ:969:HM2KJBCX2:2:1101:12436:69257 2:N:0:ACTATGAA
ATCCCAGCATGCCCCAACTATCCCTATTAATCATTACGGTGATCCTAGAAACCAACGAAATAGAATCAGTCCGTCCTATTTCATTATTCCATGCTAATGTATTCAGACGATAGTCTGCTTTAAACACTCTAATTTTTTCAAAGTAACAGTCCTGATTTCCCATCACACCAAATAAATGGCATGAAAGTTCCTCAGAAGGTAGAGATCCATCTCACCGGTGCAGACAATTAAGCCTGACCAATGGGTAGACCCCGAGGTTCAACTACGAGCTTTTTAACTGCAACAACTTTAATATACGCTATTGGAGCTGGAATTACCGCGGCTGCTGGCACCAGACTTGCCCTCCAA
+
DBADDIHGIHECEEHIGI?FHH1FE??CG?1DGEHHHHHHEHHH1DEGGHFEHHGIHE0D@1DG?1FHH@FHHC1C0FC?F?1<F?@C@G1CHEFE@1HHFEHHHFFHIG0HG6F?F1A6DEGFHFHHGFEC=EHCHHFC@GHHHIEH@DHHHFA9D8HHCE1CHGHFHHIHHGHHIG@HHGFG?F@IIIHHGHHHEFF@HFEFHHHGHHFCHCGC<HHHFIHHHEGIIHHGFAC1D1<FD<FHD<<H?HCHG@CHHEHECHHIHHIIIHEHHFHHHHG@GCFEHGF?DGHEGHDIHHF@GEEHCHHHHHHEGECHHHHGIHGGCHHHIHHHGHGCEHEHHGEBBB@<
@HISEQ:969:HM2KJBCX2:2:1101:4515:70381 2:N:0:ACTATGCA
ATCCCAGCATGCCCCAACTATCCCTATTAATCATTACGTCAATCCTAGAAACCAACAAAATAGGATCGAACGTCCTATTTCATTATTCCATGCTAATGTATTCAAGCGTTAGCTTGCTTTAAACACTCTAATTTTTTCAAAGTAACAGTCCAAATTCCCCGCAACACCAAATTAATGGCATTACGGATCATCAGGAAGGAGGAATCAGTGAGACCAGTACATACCAGAGGCATGACCAACCTACTAACCCCGAAATTCAACTACGAGCTTTTTAACTGCAACAACTTTAATATACGCTATTGGAGCTGGAATTACCGCGGCTGCTGGCACCAGACTTGCCCTCCAA
+
DDDDDIIIIIIIIIIHIIIIIIIIIIIIIHIIIIIIIHIIIIIIIIIIIIIIIIHIIIEHHIHHIIHIIHIIIIIHIIHIIIIIIIIHIIIIHHIGIIIIIIIIIIIIIIIIIIIIIIIIIIIEHIIIIHIIIIIIHHIIHHIIIIIIIIIIIIIIIHIIIIHHHIIIIIIIIIIIIIIIIIIIIIIHIHIIIIIIIIIHHHIIIIIIIIIIHHIIIIIIIIIIIIIIIIIIIIIIIIIIIIIIHIHHIIIIIIIIHHIIIIIIIHIIIIIIIHIIIIIIIIIIIIIIIIIIIIIIIIIIIIIIIIIIIIIIIIIIIIIIIIIIIIIIIIIIIHIIIIIIIDDDDD
@HISEQ:969:HM2KJBCX2:2:1101:14586:69979 2:N:0:ACTATGCA
ATCCCAGCATGCCCCAACTATCCCTATTAATCATTACGTCGATCCTAGAAACCAACAAAATAGAATCAAACGTCCTATTTCGTTATTCCATGCTAATGTATTCAAGCGTGAGCCTGCTTTAAACACTCTAATTTTTTCAAAGTAACAGTCCTGATTCCCCATGACACCAAATTAATGACATCATGGTTCGTCAGAAGGTAGGAATCAATAATACCAGTACGTACAATAGCACGACCAATAAATTGATCCCGAAATTCAACTACGAGCTTTTTAACTGCAACAACTTTAATATACGCTATTGGAGCTGGAATTACCGCGGCTGCTGGCACCAGACTTGCCCTCCAA
+
D@<@DHHIIIHIGHIIIIIIIGHHHHHHHHHHHIHIIIIHCHHEGHHHHIHGFHHICHHGHIHEH1<@FHHHHHIIIIHHHHHIIIIHHEHC@HHHIHIFH@GHHHIIHIHHHIIHIIIHHHIIHIHHIIIHIIHHHIIIIHIIHIIHHFIHIIIHIIIIIIIIIIIHIIHGHIIIHIIIHIIIIIIIIIIIIIIIIHIIIIIIHCIIHHHHFIHIIIIIHIIIIIIHIIIHIIGIIIIIIIHFIIIIIIIIIIIIIIIIHHIIHIIIIIIIIIIIIHGIIIIIIHHIIHHIIIIIIIIIIIIHIIIIHIIIIIIIIIIIIHIIIHIHIIIIIIHIIIIIDDDDD
@HISEQ:969:HM2KJBCX2:2:1101:5849:70577 2:N:0:ACTATGCA
ATCCCAGCATGCCCCAACTATCCCTATTAATCATTACGGCGGTCCTAGAAACCAACAAAATAGGATCGCACGTCCTATTCCATTATTCCATGCTAACGTATCCGAGCAAAGGCCTGCTTTGAACACTCTAATTTTTTCAAAGTAAAAGTCCCGGTTCCCCGGCACACCCAGCGAAGGGCATGCGGCTCCCCGGGAGGAGGGGCTCGGCCGGACAGTGCACGCGGTGAGGCGGACCGGACGGCCAAGCCCAAGTTTCAACTACGAGCTTTTTAACTGCAACAACTTTAATATACGCTACTGGAGCTGGAATTACCGCGGCTGCTGGCACCAGACTTGCCCTCCAA
+
DBDDDIIHIIIIIHIIIIIIIIIIIIIIHIIIIIIHIHIIIIIIIIEHIHIHHCHHIIIIIEHHIHEEHHIIIIIHIIGHIIIIIHIIGHIHIHIIIHHHFHHHIIHIIIIIIIIIIIIHIIIIHIIIIIIHIIHHHIHIIIHIHIIIGIIHHIIIIHIIIIIIIIIIIIIIGIIIIIIIGIIIIIHIIIIIIIIIIIIIIHIDIIIIIIIIIIIIIIIIIIIIII=IIIIIIIIIIIIIIHEIHIIHHIIIIHIIIHIHIIIIIIIIIIIIHIIIIIIIIIIIIIIIIIIIIIIIIIIIIIIIIIIIIIIIIIIIIIIIIIIIIIIIIIIIIIIIIIIDDDDD
@HISEQ:969:HM2KJBCX2:2:1101:2506:71639 2:N:0:ACTATGCA
ATCCCAGCATGCCCCAACTATCCCTATTAATCATTACGGTGATCCTAGAAACCAACGAAATAGAACCAATCCGTCCTATTTCATTATTCCATGCTAATGTATTCAGACGTTAGCCTGCTTTAAACACTCTAATTTTTTCAAAGTAACAGTCCTGATTTCCTATCACACCAACTAAATGGCATGAAAGTTCCTCAGAAGGTAGAGATTTATCTCACCAGTACAGACAATTAAGCCTGACCAATGGGTAAACCCCGAAGTTCAACTACGAGCTTTTTAACTGCAACAACTTTAATATACGCTATTGGAGCTGGAATTACCGCGGCTGCTGGCACCAGACTTGCCCTCCAA
+
DDDDDIIIIIIHIIIIIIIIIIIIIHIIIIIIIHIIIIIIIIIIIIIHIIIIIIIHHHIIIIHIIIIIIGHIIHGHHGIHHHIIIHIIIIHHIGHHIHIIHIIIIIIIIHIFHHIHGHHIIFH=H;IFEHHIIIHIIHGHIIHHIIHEHHGHIIIHII<HHHIIIIIIIHIIIIHFEHFHIIFIHEHGGCEHEDHGFCGEHHHHHEHHIHHFIHHIHEHEG<7HFGHGFGHFEDF?FGHEGHHF1CEFHE<HG@HCEEHHCHHFIHCIIGIIIHHGEHHEGCCF1@CHFIGHHHHE?@@ECF?HHHHCC@HG?IHIIH?C?GHCH?IIIHHHD1?IHEHHE<1@<<D<
@HISEQ:969:HM2KJBCX2:2:1101:7262:72597 2:N:0:ACTATGCA
ATCCCAGCATGCCCCAACTATCCCTATTAATCATTACGTCGATCCTAGAAACCAACAAAATAGAATCAAACGTCCTATTTCATTATTCCATGCTAATGTATTCAAGCGCGAGCCTGCTTTAAACACTCTAATTTTTTCAAAGTAACAGTCCTGATTTCCCGCGACACCAAGTTAATGACATCGTGGTTCGTCAGAAGGTAGGAATCAATTTGACCAGTACGTACCGAGGCACGACCGATCAACTGATCCCGAAATTCAACTACGAGCTTTTTAACTGCAACAACTTTAATATACGCTATTGGAGCTGGAATTACCGCGGCTGCTGGCACCAGACTTGC
+
DBDBDHIFII?FHHHIIHIIEHHIIIIHHHHHHFE@GCHHDHHIEGEHHHHIGHHHCEHHIFEEHHHHEHIIGHIIIIIHIHEG?1CGHIGIIIIHHHEHE@FFIGIIIIGIHIHFHIHIHHHIHIHIHHHHHHIHHIIIIIIHHEGIIHHGIIHHHHIIIHGIHHIHHIIHHIHGIIIIIIIIIIIHHHHIIIIIHIIIHHHHHHHHHHE;HIIHHHHI<=IIIIHIIIHHHHHHGIIIGIIHIIHIGIIIHFGIHIIIIIIIIIIIHEHHHHHEHIIIHHHIHHHIIIIIIIIHHIHIIIIIIIHHIIHHIIIHIIIIIIIIHIIIIIIIHDDDDD
@HISEQ:969:HM2KJBCX2:2:1101:5879:73081 2:N:0:ACTATGCA
ATCCCAGCATGCCCAACTATCCCTATTAATCATTACGTCAATCCTAGAAACCAACAAAATAGGATCAAACGTCCTATTTCATTATTCCATGCTAATGTATTCAAGCGTTAGCCTGCTTTAAACACTCTAATTTTTTCAAAGTAACAGTCCTGTTTCCCTGCAACACCAAATTAATGACATTACAGTTCTTCAAGAAGGAGGAACCAGTAAAGCCAGTACATACCAGAGGCACGACCAACCTACTAATCCCGAAATTCAACTACGAGCTTTTTAACTGCAACAACTTTAATATACGCTATTGGAGCTGGAATTACCGCGGCTGCTGGCACCAGACTTGCCCTCCAA
+
DDCDDIIIIIIGIIIHIIIIIIIIIHIIIIIIIIGIHGHIIIIIIIHIIHHHHIIGHHIIIIHHHIHIIIIHHIIIIIIIIIIIIIIIIIIIIGIIIIIIIIIIIIIIIIIIIIIIHIIIIIIIIIIIIIIIIIIIIIIIIIIIIIIIIIIIIIIIIIIIIIIIIIIIIIHIIIHIIIIIIIIIIHIIIIIIIIIIIIIIIIIIIIIIIIIIIIIIIIIIIIIIIIIIHIIIIIIIIIIIIHHHIIHIIIIIIIHHIHHIIIIIIIIIIIIIIHIIIIIIIIIIIIIIIIIIIIIIIIIIIIIIIIIIIIIIIIIIIIIIIIIIIIIIIIIIIIIIIIIIDDDDD
@HISEQ:969:HM2KJBCX2:2:1101:4722:72878 2:N:0:ACTATGCA
ATCCCAGCATGCCCCAACTATCCCTATTAATCATTACGGTGATCCTAGAAACCAACAAAATAGAACCATGCCGTCCTATTCTATTATTCCATGCTAATGTATTCGAGCAAAAATGCCTGCTTTAAACACTCTAATTTTTTCAAGGTAAAGGTCCTGGATCCGCAAGACACCCAATTAAGGACATCAAGTTTCTCCAGAAGGTGAGAAATCAACAGCAACAGTTCATACCCCTTAAGGCACGACCATTACGTCAATCCCGAAATTCAACTACGAGCTTTTTAACTGCAACAACTTTAATATACGCTATTGGAGCTGGAATTACCGCGGCTGCTGGCACCAGACTTGCCCTCCA
+
@BD@?EHHIHHIHIGHHHCHGIIHIHIIIICEHEFHHCHHHIHHFHGHEHIIHHFHHHIIIH??HHIIH?GHIC<EHHGHIHGIIEHHEEHHHIHCG?1DC1<GHHGFHHIHHHHGHEDHHHHHCF?EIHFHFEHCHHHCFHHIIHHE@C?HGHHEFH@HH@CHIIIHEE@HEGFCHHFHEHHHIIIHHHFHHIHHDGH@FFIHEGHCFCHEHH61CHEEGHHHHCHDGHIHEHIHD<HDHHC?EHEEDC@EEDCCHEEHEIHEHIHHIHGIHEIIHIIIIIIHIHIIIHGHHIHIIIHHEHIIHFIIIHEHFIHHHHEIHIHHHGGIHIGIIIHIGIIIIIIIIHHD@AAD
@HISEQ:969:HM2KJBCX2:2:1101:5586:72921 2:N:0:ACTATGCA
ATCCCAGCATGCCCCAACTATCCCTATTAATCATTACGGTGATCCTAGAAACCAACAAAATAGAACCATGCCGTCCTATTCTATTATTCCATGCTAATGTATTCGAGCAAAAATGCCTGCTTTAAACACTCTAATTTTTTCAAGGTAAAGGTCCTGGATCCGCAAGACACCCAATTAAGGACATCAAGTTTCTCCAGAAGGTGAGAAATCAACAGCGACAGTTCATACCCCTTAAGGCATGACCATCACGTCAATCCCGAAATTCAACTACGAGCTTTTTAACTGCAACAACTTTAATATACGCTATTGGAGCTGGAATTACCGCGGCTGCTGGCACCAGACTTGCCCTCCAA
+
DCDDCIIGIIIIHIIIIIIIIIIIIIIHIHHIHCHHHH@GEHI@HHIHIIIHHHHHHIIHHHEHHIIIHGHEC<CCHHHHHIIHHICGHHHCEEHHEC@FHEDHGHHDIIIHIIIIIIHHIHIIHIIIIIIIIIHIIIIIIIIHIIIIHIIIIHHIIHHHHHHIIIHIIIIIIIHIIIIIIHIIIIIIIIHIHIIIIIIIIIIIIIHHIIIIIIIIIIIIII=IIIIIIIIIIIIIIIIGIIIIIIIGIIIHIIHHIIIIIIIIIIIIIHIIIIIIIIIIIIIIIIIIIIIIIIIIIIIHHIIIIIIIIIIIIIIIIIIIIIIIIIIIIIIIIIIIIIIIIIIIIIIIDDDDD
@HISEQ:969:HM2KJBCX2:2:1101:19261:73437 2:N:0:ACTATGCA
ATCCCAGCATGCCCCAACTATCCCTATTAATCATTAAGGCTCCCCTAGAAACCAACAAAATAGGAAAGCCGTCCTATTCTATTATTCCATGCTAATGTATTCGAGCAAAGGCCTGCTTTGAACACTCTAATTTTTTCAAAGTAAAAGTCCTGGTTCCCCGACACACCCAGTAAAGGGCATGCGAATCCCCAAGAGGAAAGATCCGGCCGGACCAGTGCACGCGGTGAGGCGGACCGGCCAGCCAGACCCAAGGTTCAACTACGAGCTTTTTAACTGCAACAACTTTAATATACGCTATTGGAGCTGGAATTACCGCGGCTGCTGGCACCAGACTTGCCCTCCAA
+
D@D@D@EEHHHEHCEHHIEFEHHHHFHH@FGHIHHHEGFGHFEEEHHHGHHHEHFHHEHGGE?ECG<FHFE0<F@1DGEHGHHHHHG<FH1@FCHFEHHFHGFHHHIHIHHHFHGHHHEHDGGHHGGEHHIEHHHEHGHIHHIHIHHIIHFAIIIIHDHHFEHEEHHHHEHHHHIIIHCHGACGHDHHHHHIHG@IHIIHHFFIHHHDHFCHIHIHIDIHHHIHIIFHIIIGHIHHIHGHHHFGFIIIGHHHEIIHIHIIIIIIIHHIIIHGCIIIIIHHGHHHIHCHHGEEHHIIIHGEIIGIIHIHHIHHHDIHIHIIIIIIIIIIIIIIIIIIIIIDDABD
@HISEQ:969:HM2KJBCX2:2:1101:16820:74134 2:N:0:ACTATGCA
ATCCCAGCATGCCCAACTATCCCTATTAATCATTACGTCGATCCTAGAAACCAACAAAATAGGGTCAAACGTCCTATTTCATTATTCCATGCTAATGTATTCAAGCGTGTGCCTGCTTTAAACACTCTAATTTTTTCAAAGTAACAGTCCTGATTCCCCATGACACCAAATTAATGACATCACAGTTCGTCAGAAGGTAGAAATCAATAATACCAGTGCATACCGGAGGCACGACCAATATATTGATCCCGAAATTCAACTACGAGCTTTTTAACTGCAACAACTTTAATATACGCTATTGGAGCTGGAATTACCGCGGCTGCTGGCACCAGACTTGCCCTCCAA
+
DDDDAIIIIHHIIIHHI?GFHGIHIIIIIIIGIIIHIGHIHHIIGHEHGHHHIHIHGHICHHFHHHHHHIH<D@CHEHHHHHHI?GHHHHHHHHHHHHHEHDHHIHIIIIHHHIIHIIHIHHHIIHHHHHFIIIIHHIIHIIIIIIIHIIIIIIHIIIIHHHIIIIHIFHHIIIIHIIHIIIHHIIIIIIIIIIIIIIIIIIIIIIIIIIHIIIIIIIIIIIIHIIHIIIIIIHIIIIIIIIIHIIIHIIHHCHIIIIIIHHHHGIIIIIIIIIIIHHIIIIIIIIIIIIIHHIIIIHHHIIIIIIIIIIIIIIIIIIHIIIIIIIIIIIIHGIIIIIIIDDDDD
@HISEQ:969:HM2KJBCX2:2:1101:16052:73103 2:N:0:ACTATGCA
ATCCCAGCATGCCCCAACTATCCCTATTAATCATTACGGTGATCCTAGAAACCAACAAAATAGAACCATGCCGTCCTATTCTATTATTCCATGCTAATGTATTCGAGCAAAAATGCCTGCTTTAAACACTCTAATTTTTTCAAGGTAAAGGTCCTGGATCCGCAAGACACCCAATTAAGGACATCAAGTTTCTCCAGAAGGTGAGAAATCAACAGCGACAGTTCATACCCCTTAAGGCATGACCATCACGTCAATCCCGAAATTCAACTACGAGCTTTTTAACTGCAACAACTTTAATATACGCTATTGGAGCTGGAATTACCGCGGCTGCTGGCACCAGACTTGCCCTCCAA
+
DDDDDHHIIIIHIIIIIIIIIIHIIIIIIIIIIIIIIIIIIGHHGHHHIIHIHIHHHHIHHHGHHIIIIIEHHEHHHFIHIIIIIHHIIIHIIHIIIHFHHDHHIIIIIIIIIIIHGIIHIHIHIHIIHHHIIIIHHHHIIIHHIIIIIIIIHHHHHHHHHGIHIIIIIIIIIIIIIIHIIHIIIIIIIIIIIIIIIIIIIIIIIIIHIIIIIHHIIIIIIIIIIIIIIIIIIIIIIIIIIIIIIIHIIIIHIIHIIIHIIIIIIIIIIIIIIIIIIIIIIIIIIIIIIIIIIIHIIIIIHHIIIIIIIIIIIIIIIIIIIIIIIIIIIIIIIIIIHIIIIIIIIIIIDDDDD
@HISEQ:969:HM2KJBCX2:2:1101:11861:74396 2:N:0:ACTATGCA
ATCCCAGCATGCCCCAACTATCCCTATTAATCATTACGGTGATCCTAGAAACCAACAAAATAGAACCATGCCGTCCTATTCTATTATTCCATGCTAATGTATTCGAGCAAAAATGCCTGCTTTAAACACTCTAATTTTTTCAAGGTAAAGGTCCTGGATCCGCAAGACACCCAATTAAGGACATCAAGTTTCTCCAGAAGGTGAGAAATCAACAGCGACAGTTCATACCCCTTAAGGCATGACCATCACGTCAATCCCGAAATTCAACTACGAGCTTTTTAACTGCAACAACTTTAATATACGCTATTGGAGCTGGAATTACCGCGGCTGCTGGCACCAGACTTGCCCTCCAA
+
BDDDDIIHIGIIIHIIIIIIIIHIIIIIIIIIIIIIIIHHIIIIIGHHHIIIIHIIEHHHIHFHHIIIHHHHHHHDHHHHIHIIIIIHGHIGF1DGHHEEG@CHIHHHIIHIIHIIIIIHIIIHHIIHIIIIHGIIHIIHHIIIHIIIIIIIIHIHIIHHGIIIIIIIIIIIIIIIIHIGIIIIHIIIIIGIIIIIIIHIIIIIIIHIIIIIIIIGIIIIIIIIIIIIIIIIIIIIIIIIIIHIIIIIIHIHIIIIIIIIIIIIIIHIIHIIIIIIHIIHIIHIIIIIIIIIIIIIIIHGHHIIIIHIIIIIIIIIIIIIIIIIIIIIIIIIIIIIIIIIIHIIIIIIDCDCD
@HISEQ:969:HM2KJBCX2:2:1101:2391:75634 2:N:0:ACTATGCA
ATCCCAGCATGCCCCAACTATCCCTATTAATCATTACGTCAATCCTAGAAACCAACAAAATAGGATCAAACGTCCTATTTCATTATTCCATGCTAATGTATTCAAGCGTTAGCCTGCTTTAAACACTCTAATTTTTTCAAAGTAACAGTCCTGTTTCCCTGCAACACCAAATTAATGACATTACAGTTCTTCAAGAAGGAGGAACCAGTAAAGCCAGTACATACCAGAGGCACGACCAACCTACTAATCCCGAAATTCAACTACGAGCTTTCTAACTGCAACAACTTTAATATACGCTATTGGAGCTGGAATTACCGCGGCTGCTGGCACCAGACTTGCCCTCCAA
+
DDD@DHDHIIIIHIIHFHIHIIIHIIIIIIIIIIIHHHHIIIHEHIEHC1CHIIIIIIIGHHGHGIHHGE?HHIGHIIIIHIHIHHIIIICCHIIIIIIHIIIHIHHHHHIIHHGHIIIIHIIHIIIIIHIIIHIIHIIIGGGHIHIIIIIIHIHHHHIIIHHHIHHHHIHHHHIIHHIHIIIHIIIIIIIIIIHIIIIIHHGFG@HIIIIIIIIIIIIIIIIIIIHHHIIIIIHIHHGHHHGGHIHHHHHHHIIIHGIHHEFHHEIIHGD1IHIIIIIIHIIHGCIIIIIIIIIIIIIHIIIHIIIIIIIHHIHIIIIHIIIIIIIIHIIHIIIIIIIIIADDDD
@HISEQ:969:HM2KJBCX2:2:1101:8003:75753 2:N:0:ACTATGCA
ATCCCAGCATGCCCCAACTATCCCTATTAATCATTACGTCAATCCTAGAAACCAACAAAATAGGATCGAACGTCCTATTTCATTATTCCATGCTAATGTATTCAAGCGTTAGCTTGCTTTAAACACTCTAATTTTTTCAAAGTAACAGTCCAAATTCCCCAAAACACCAAATTAATGGCATTAAGATTCATCAGGAAGGAGGAATCAGTGAGACCAGTACATACCAGAGGCATGACCAACCTACTAACCCCGAAATTCAACTACGAGCTTTTTAACTGCAACAACTTTAATATACGCTATTGGAGCTGGAATTACCGCGGCTGCTGGCACCAGACTTGCCCTCCAA
+
DDDDDIIIIIIHIIIIIIIIIIIIIIIIIIIIIIIIIIIIIIIIIHIIIIIIIIIIIIGIIIHIIIIIIHIIIIIIIIIIIIIIIIIHIIIIGIIHIHIIIIIIIIIIIIIHIIIIIIIIIIIIIIIIIIIIIIIIIIHIIIIIIIIIIIIIIIIIIIIIIIIIIIIIIHIIIIIIIIIIIIIIIIIIIIIIIIIIIIIIIIIIIIIIIIIIIIIIIIIIIIIIIIIIIIIIIIIIIIIIIIHHHHCIIIIIIIIIIIIHIHHIIIIIIIIIIIIIIIIIIIIIIIIIIIIIIIIIIIIIIIIIIIIIIIIIIIIIIIIIIIIIIIIIIIIIIIIIIIIIIDDDDD
@HISEQ:969:HM2KJBCX2:2:1101:17666:76037 2:N:0:ACTATGCA
ATCCCAGCATGCCCCAACTATCCCTATTAATCATTACATCGATCCTAGAAACCAACAAAATAGAATCTGATGTCCTATTTCATTATTCCATGCTAATGTATTCAAGCGTAAGCTTGCTTTAAACACTCTAATTTTTTCAAGGTAACAGTCCTAATTCCCCATAACATCAAATAAATGACATTATGGTTCTTTAGAAGGTGAGAACCAATAAAACCAGTACATACCAAGGCATGACCGATCCCTTGATCCCGAAATTCAACTACGAGCTTTTTAACTGCAACAACTTTAATATACGCTATTGGAGCTGGAATTACCGCGGCTGCTGGCACCAGACTTGCCCTCCAA
+
DDDDDIIIIIIIIIIIIIIIIIIIIIIIIIIIIIIIIIIIIIIIIIIIIIIHIIIIIIIIIIHHEHHIIHIIIHIIIIHIIIIIGIIGIIHIIIIIIHHIHIIIHHHHIIIIIIIIIIIIIHIIIIHIIIIIHIIIHIIIIIIIIIIIIIIIIIIHHIIIIIIIIIIIIIIIIIIIIIIIIIIIIIIIIIIIIIIHIIIIIIIIIIIIIIIIIIIIIIIIIIIIIIIIIIIIIIIIIIIIIIIHIIIHIIIIIIIIIIIIIIIIIIIIIIIIIIIIIIIIIIIIIIIIIIIIIIIIIIIIIIIIIIIIIIIIIIIIIIIIIIIIIIIIIIIIIIIIIIIIDDDDD
@HISEQ:969:HM2KJBCX2:2:1101:10066:76442 2:N:0:ACTATGCA
ATCCCAGCATGCCCCAACTATCCCTATTAATCATTACGGTGATCCTAGAAACCAACAAAATAGAATCATGCCGTCCTATTTTATTATTCCATGCTAATGTATTCAAGCAAAATGCCTGCTTTAAACACTCTAATTTTTTCAAAGTAAAGGTCCTGGTTCCCCGCGACACCCAATTAAGGGCATCGCGGTTCTCCAGAAGGTGAGAAATTGACTACACCAGTTCATGCCCCTTAAGGCACGACCGATGTGTCAATCCCGAAATTCAACTACGAGCTTTTTAACTGCAACAACTTTAATATACGCTATTGGAGCTGGAATTACCGCGGCTGCTGGCACCAGACTTGCCCTCCAA
+
DDDCDIEHIHHIIIIIIIHIIHIGHHHIHGEEHHHIHHGHHHIIIIIFHHHIGHIHIHHIEEHIIGGGHFEHHHDCEGHHGHEHHH1D1FGEHGG?1GHCH1HHGIIIHHHIHHHIIIHHIHGHHFFHHHHIHIEHH<EHHFGHCHECHIIIIHEIHHHHHDHHIHHHHFHEIIIHHIIIIHIIHIIIIHHIHIIIIHIIIIIHIIIHIIIIIIIHHHIIIIIIIIIHIIIHIHIIIIHIHHIIIIGIHHFIIHIIIHHIIIIIIIIHIHIIIIIIIIIHIIIIIIIIIHHHIIIIIIHGIIHIIIIIIHHIIIIIHGIIIIHIIIGIIIIIIIIGIIIIIIIIIHH@DDDD
@HISEQ:969:HM2KJBCX2:2:1101:19653:77601 2:N:0:ACTATGCA
ATCCCAGCATGCCCCAACTATCCCTATTAATCATTACGTCAATCCTAGAAACCAACAAAATAGGATCAACGTCCTATTTCATTATTCCATGCTAATGTATTCAAGCGCGAGCCTGCTTTAAACACTCTAATTTTTTCAAAGTAACAGTCCTGATTCCCCGCCACACCAAATGAATGACATGATGGTTCGTCAGAAGGTAGGAACCAGTAACACCAGTACGTACCTAAGGCACGACCAACGTACTGATCCCGAAATTCAACTACGAGCTTTTTAACTGCAACAACTTTAATATACGCTATTGGAGCTGGAATTACCGCGGCTGCGGGCACCAGACTTGCCCTCCAA
+
DDABDGIGIHFHHHHIHFHHFFHIIIIIIFHEFHHIGFEHHIIGHIGHHEHHFIGHECCGGHHEEHHHIHHHEHHIIIIFHHHHHHIFHFCHHIGIHHHHHHIHHHDDCFFGCEGHHHHHHEH@HHHHHEEHIHHHFHIHIHHGGFFCHHHHHGHHHDIIIIIHFIHIHGHIIIHIHIIIIIIIGHIIIIHIIIIIIIHIIIIIIIIGIIIIIIIHIII=IIIIIIIII=IIIIIHIIIIIHHHIIIIIIIIIHIIIIIIHEIIIIIHIIIIIIIIIIIIIIHIIIIIIIIIIIIIIIIIIIIIIIIIIIIHIIIIIIIIIIIIIIIIIIIIIIIIIIIIDDDDD
@HISEQ:969:HM2KJBCX2:2:1101:15200:78138 2:N:0:ACTATGCA
ATCCCAGCATGCCCCAACTATCCCTATTAATCATTACGTCAATCCTAGAAACCAACAAAATAGGATCAAACGTCCTATTTCATTATTCCATGCTAATGTATTCAAGCGTTAGCCTGCTTTAAACACTCTAATTTTTTCAAAGTAACAGTCCTGTTTCCCTGCAACACCAAATTAATGACATTACAGTTCTTCAAGAAGGAGGAACCAGTAAAGCCAAGTACATACCAGAGGCACGACCAACTTACTAATCCCGAAATTCAACTACGAGCTTTTTAACTGCAACAACTTTAATATACGCTATTGGAGCTGGAATTACCGCGGCTGCTGGCACCAGACTTGCCCTCCAA
+
DDDDDIIIIIIIIIIIIIIIIIIIIIIIIIIIIIIHIIIIHIIIIIIIIIIIIIHIIIHIIIIGHIIIIIIIIIIIIIIIIIIIHIIIHHHEHIIIIIIIHIIIIIIIIIIIIIIHIIIIIIIIIIIHHIIIIIIIIIIGHIIHIIIIIHIIIHIIIIIIIIIIIIHIIIHHHIIIIIIIIIIIIIIIIIIIIIIIIHIHIHIIIIIIIIIIIIIIIIIIIIIIIIIIIIIIIIIIIIIHIIIIIHIIHHIIIIIIIIIIIIHHHIHIIIIIIIGIIIIIIIIIIIIIIIIIIIIIIIIIHIIIIIIIIIIIIIIIIIIIIIIIIIIIIIIIHIIIIIIIIIDDDDD
@HISEQ:969:HM2KJBCX2:2:1101:13904:78773 2:N:0:ACTATGCA
ATCCCAGCATGCCCCAACTATCCCTATTAATCATTACGGTGATCCTAGAAACCAACAAAATAGAACCATGCCGTCCTATTCTATTATTCCATGCTAATGTATTCGAGCAAAAATGCCTGCTTTAAACACTCTAATTTTTTCAAGGTAAAGGTCCTGGATCCGCAAGACACCCAATAAAGGACATCAAGTTTCTCCAGAAGGTGAGAAATCAACAGTAACAGTTCATACCCCTTAAGGCATGACCATCACGTCAATCCCGAAATTCAACTACGAGCTTTTTAACTGCAACAACTTTAATATACGCTATTGGAGCTGGAATTACCGCGGCTGCTGGCACCAGACTTGCCCTCCAA
+
DDDDDIIIIIIIIIIIIIIIIIIHIIIIIHIIIIIIIIIIIIIIIIIIIIIHHIIIIHIIIIIHIIIIIIIHHIHHHIIIIIIIIIIIHHIHIHIIGHGHIEHHHIIIIIIIIIIIIIIIIIIIIIIIIIHIHIIIIIIIGIIIIIIIHHIIHIIIIIHHIIIIIIIIIIIIIIIIIIIIIIIIIIIIIIHIEIIIIIIIIIIIIIIIIIIIIIIIIIIIIIIIIIIIIIIIHIIIGIIIHHIIIIIIIHGDIIHIIIIIIIIIIIIIIHIGIIIIIIIIIIIIIIIIIIIIIIIIIIIIIIIIIIIIIIIIIIIIIIIHIIIIIIIIIIIIIIIIIIIIIIIIIIIIDDDDD
@HISEQ:969:HM2KJBCX2:2:1101:4510:79313 2:N:0:ACTATGCA
ATCCCAGCATGCCCCAACTATCCCTATTAATCATTACTCCAGTTGCTAAAAAACCAACAAAATAGAACCGAAGTCCTACGGTGTTATCCCATGCTAATAGTATTCACGGCGTAAGCCTGCTTTGAACACTCTAATTTTTTCAAAGTAAAGGTGATCAAGAGTCGGATGATCTCCAACCAACCCAGAGTAAACCAGGTGAGCTGAAGGTCCGCAAATGACCACAGAAGCTGACACGCTCTTCAACACTATCATGCCAGAAGAGACGTAGGCCAGAGAGCGTAATGTCAGGAAATCCAACTACGAGCTTTTTAACTGCAACAACTTTAATATACGCTACTGGAGCTGGAATTACCGCGGCTGCTGGCACCAGACTTGCCCTCCAA
+
DDDDDIIIIIIGHHEHHHHHIHIIIHGIIIFHHHIHIHIIIHHHIGHHHCGHIIHGHHHIIHIIFEHHIIIHDHHHIIHICG@GHGHHIIIIECCHEEHHCDFCGHEE=CDEEHHHFHEHHHH1FFHHIIIIIIIHGHIHHIIIIIIIIHEHHHIFHIIIIHHHHGIIIHECHIIIHIIIHHHGIIIHIHHIIIIHHECIHIIHIHIHIHIIIHIIIIIIIHIIIIIIIIIIIIHHIIIHHIIIIIIIIIHHEEHIHHGIIIIIIIIIIIIIIIIIHIIIHGIHIIIIIHIIIHIHHIIHHIIIIHHIGIIIIIHGIIIIIIIIHHHIHHHIIIIIIIIIIIIIIIIIIIIIIHIIIIIIHIIIIIHIIIIIIIIIIIDDCDD
@HISEQ:969:HM2KJBCX2:2:1101:13140:79168 2:N:0:ACTATGCA
ATCCCAGCATGCCCCAACTATCCCTATTAATCATTACGGTGGTCCTAGAAACCAACAAAATAGAACCACAACGTCCTATTCTATTATTCCATGCTAATCTATTCAAGCAATAGCCCGCTTTAAACACTCTAATTTTTTCAAGGTAATGGTCCTGGCTCCCCAACACACCCAACAAAGGACATGCTGGTTCACCAGAAGGAAGACCCGACAGCAGACAGTACTCGCCAAAGACGGACCGCCCGGCCAGGCCTAAAATTCAACTACGAGCTTTTTAACTGCAACAACTTTAATATACGCTATTGGAGCTGGAATTACCGCGGCTGCTGGCACCAGACTTGCCCTCCAA
+
DDDDDHIIIIIHEHHHIIIIHIIIIIIIIIIIIIIIIIIIIIIHIIHIIIHIHHIIIHIHIHHHIIIIIHIIIHGHIIHIIHHIIHHGHIHHIIIIIIIIIHHIHIHHHIIIIIIIIIHHHIIIIIIIIIIHHHIIIIIIIIIIIIIHIHHIIIHHIIHIIIIIIIIIIIIIIIIIIIIIIIIIIHIIIHIHGIIIIIIIIIIIIIIIIIIIIIIIIIIIIIIIIIIIIIHDIIIIIIIIIIIIHHIGIHHIIIIIIGIIIHHHHIIIIIIIIIHIIIIIIIIIIFHIIIIHHCHFIHIIIIIIIHIIIIIIIIIIIIIIIIIIIIIIIIIIIIGIIIIIIDDDDD
@HISEQ:969:HM2KJBCX2:2:1101:15188:79649 2:N:0:ACTATGCA
ATCCCAGCATGCCCCAACTATCCCTATTAATCATTACGGTGATCCTAGAAACCAACAAAATAGAACCATGCCGTCCTATTCTATTATTCCATGCTAATGTATTCGAGCAAAAATGCCTGCTTTAAACACTCTAATTTTTTCAAGGTAAGGTCCTGGATCCGCAAGACACCCAATAAAGGACATCAAGTTTCTCCAGAAGGTGAGAAATCAACAGTAACAGTTCATACCCCTTAAGGCATGACCGTCACGTCAATCCCGAAATTCAACTACGAGCTTTTTAACTGCAACAACTTTAATATACGCTATTGGAGCTGGAATTACCGCGGCTGCTGGCACCAGACTTGCCCTCCAA
+
DDCDDHIIIIIIIGIHIIIIIIIIIIIHIHIIIIIIIHIIIIIFHIIHHIIHHEHHIIFHHHHIGIHHI@GHIHHIIHHIHGHIIIIIICHIHIHHHHIIHFIIIIIHIIIIIIIFHHIIIIIIIHIIIIIIFHIGHHHHHIIIIIIIIIIIIIHHHIEHHHIIIIIHHIIHHHHIIIIIIIHHIIIIIHIIHIIHEIIIIIIIIIIIIHIIIIIHHIHHHGHIIHIIIIIIIIIIIIIHHHHIIIIIHGHIIHIIIIIHIIIIIIIIIIIIIIIIIIIIHIIIIHIIIIIIIIIIIIIIIIIIIIIIIIIIIIIIIIIIIIIIIIIIIIIIIIIIIIIIIIIIIIIDDDDD
@HISEQ:969:HM2KJBCX2:2:1101:9042:80704 2:N:0:ACTATGCA
ATCCCAGCATGCCCAACTATCCCTATTAATCATTACGTCAATCCTAGAAACCAACAAAATAGGATCGAACGTCCTATTTCATTATTCCATGCTAATGTATTCAAGCGTTAGCCTGCTTTAAACACTCTAATTTTTTCAAAGTAACAGTCCTGTTCCCCTGCAACACCAAATTAATGACATTACAGTTCTTCAGAAAGGAGGAATCAGCGAAGCCAGTGCATACCAGTGGCACGACCAACCTGCTGACCCCGAAATTCAACTACGAGCTTTTTAACTGCAACAACTTTAATATACGCTATTGGAGCTGGAATTACCGCGGCTGCTGGCACCAGACTTGCCCTCCAA
+
DDDDDIIIIIIIIHIIIIIIIIIIHIIIIIIIIIIIIHIIIIIIIIIIIIIIIIIIIIHIIIGHHIIIIIHIIIIIIHIHIIIHIIHHIIIIIGHIIIIIIIIIIFIIHIIIGIIIHIIIIIGHHIIIIIHIHIIEIHIG8EIIIHHHIIIIHHGHHHIIIIIIIIIIIHGHIHIIIIHHII;IHIHHHIHIIIIIIIIIIIHHIIIIIIIIIIIGGIIIIIIIIGIIIGGIIIIGIHIHIHHHIIIIIIIIIIIIIIIIIIIIIIIIIIIIIIIIIIIIIIIIIIIIIIIIIIIIIIIIIIIIIIIIIIIIIIIIIIIIIIIIIIHIIIIIIIIIIIIIDDDDD
@HISEQ:969:HM2KJBCX2:2:1101:4228:80472 2:N:0:ACTATGCA
ATCCCAGCATGCCCCAACTATCCCTATTAATCATTACGTCAATCCTAGAAACCAACAAAATAGGATCGAACGTCCTATTTCATTATTCCATGCTAATGTATTCAAGCGTTAGCCTGCTTTAAACACTCTAATTTTTTCAAAGTAACAGTCCTGTTTCCCTGCAACACCAAATTAATGACATTACAGTTCTTCAAGAAGGAGGAATCAGTAAAGCCAGTACATACCATAGGCACGACCAACCTACTGACCCCGAAATTCAACTACGAGCTTTTTAACTGCAACAACTTTAATATACGCTATTGGAGCTGGAATTACCGCGGCTGCTGGCACCAGACTTGCCCTCCAA
+
DDDDDIIIIIIIIHIIIIIIIIIIIIIIIIIIIIIIIIIIIIIIIIIHIIIIIIIIIIIHIIHIIIHIIIIGIIIIIIIIIIIHGIHIIIIIIHHIIIIIIIIIIHIIIIIIHIIIIIIIIIIIIIIIIIIIIIIIIIIIIIIIIIIIIIIIIIIIIIIIIHIIIIIHIIIIIIIIIIIIIIIIIIIIIIIIIIIIIIIIIIIIIIIIIIIIIIIIIIIIIIIIIIIIIIIIIIIIIIIIIIHIHIIIIIIIIIIIIIIIIIIIIIIIIIIIIIIIIIIIIIIIIIIIIIIIIIIIIIIIIIIIIIIIIIIIIIIIIIIIIIIIIIIIIIIIIIIIIIIIIDDDDD
@HISEQ:969:HM2KJBCX2:2:1101:20922:81348 2:N:0:ACTATGCA
ATCCCAGCATGCCCAACTATCCCTATTAATCATTACGTCGATCCTAAAAACCAACAAAATAGGGTCAAACGTCCTATTTCATTATTCCATGCTAATGTATTCAAGCGTGTGCCTGCTTTAAACACTCTAATTTTTTCAAAGTAACAGTCCTGATTCCCCATGACACCAAATTAATGACATCACAGTTCGTCAGAAGGTAGAAATCAATAATACCAGTGCATACCGGAGGCACGACCAATATATTGATCCCGAAATTCAACTACGAGCTTTTTAACTGCAACAACTTTAATATACGCTATTGGAGCTGGAATTACCGCGGCTGCTGGCACCAGACTTGCCCTCCAA
+
DDC@DHIHIGHHIGEHGHHHHIIIIHIIIIHIIIIIIIIIIHIIGHHHIIIIIIEHIIIIHHHHFHHHIEEGHHHIFHIGHIIIIIIHIHHFHHIIHHFGHDFHGHHHIHIIIHHHDHHHFFGHHHHIIIIIIHIHHFHIHHHIGIHHHGIIIIHHIHHIHIIHIIHHHHHIHHHCHGCF9<FEIHFIIIHIHHIIIIIIIHGHIHHIHIHIIHEHHHHAIHGIIHHHIHHIIIIIIIHHHHGHIIIHGIIIIGIIIIIIHHIIHIHIIHHHIHIIIIIIHHIIIIIIIIIIIIIHHDGFIIIIIHIIIIIIIIIIIIIIIIIIIIIHIHGHHIIIIIIIDDDAD
@HISEQ:969:HM2KJBCX2:2:1101:12425:81319 2:N:0:ACTATTCA
ATCCCAGCATGCCCCATCCCTATTAATCATTACGGTGATCCTAGAAACCAACAAAATAGGATCAACGTCCTATTTCATTATTCCATGCTAATGTATTCAAGCGCGAGCCTGCTTTAAACACTCTAATTTTTTCAAAGTAACAGTCCTGATTCCCCACCACACCAAATTAATGACATGATGGTTCGTCAGAAGGTAGAAATCAGTAACACCAGTACGTACCGAAGGCACGACCAGCGTACTAATCCCGAAATTCAACTACGAGCTTTTTAACTGCAACAACTTTAATATACGCTATTGGAGCTGGAATTACCGCGGCTGCTGGCACCAGACTTGCCCTCCAA
+
<B<<<CG?@1<1@F<DH?EGHEHEEEHCFHICHHGF@GC1FGHCF?EH@GHHIGHEHF1DHHHHE?<11<<FCFFEE?1CGHHECHCG<HEHHFG@DHEHDCHC/<CFGHHG?IHGIHHH8@EAAF@@@GEHAFAFGFHGHG?HEAA<@HE11=FFH9HHHHGIHEGEHGCCCFGFFIHHD?E@HEGEIIHHHHHIIIHFHHEGHHCHCHHCIIHEEHE1@HHFIGIFFIFHHCGAHF=HGF/:C?@CHCHCFEHCHED<C1<GC@GCHHHIFHFGCHHHHHHC?ECHIHEHEHIHEHHEHGCC@HEEFC/?HEFCIHGCC1CHHHHHCHHEHHGD0B<00
@HISEQ:969:HM2KJBCX2:2:1101:8405:82355 2:N:0:ACTATGCA
ATCCCAGCATGCCCAACTATCCCTATTAATCATTACGTCAATCCTAGAAACCAACAAAATAGGATCGAACGTCCTATTTCATTATTCCATGCTAATGTATTCAAGCGTTAGCTTGCTTTAAACACTCTAATTTTTTCAAAGTAACAGTCCAAATTCCCCGCAACACCAAATTAATGGCATTACGGCTCATCAGGAAGGAGGAATCAGTGAGACCAGTACATACCAGAGGCATGACCAACCTACTAACCCCGAAATTCAACTACGAGCTTTTTAACTGCAACAACTTTAATATACGCTATTGGAGCTGGAATTACCGCGGCTGCTGGCACCAGACTTGCCCTCCAA
+
DDDDDIIIIIIIIIIIIIIIIIIIIIIIIIIIIIIIIIHIIIIIIIIIIIIHHIIIHIIHIHHHIIHIIIIHIIIIIHIIIIIIIIIIIIIHIIIIIIIIIIIIIIIIIIIIIIIIHIIIHHHIIIIIIIIIIIIIIIIIIIIIIIIIIIIIIIHIIIIIIIIIIIIIIIIIIIIIIIIIIIIIIIIIIIIIIIIIIIIIIIIIIIIIIIIIIIIIIIIIIIIIIIIIIIIIIIIIIIIIIHHHIIIIHIIIIIIHIIIIIHIIIIIIIIIIIIIIIIIIIIIIIIIIIIIIIIIIIIIIIIIIIIIIIIIIIIIIIIIIIIIIIIIIIIIIIIIIIIIIDDDDD
@HISEQ:969:HM2KJBCX2:2:1101:18517:82747 2:N:0:ACTATGCA
ATCCCAGCATGCCCCAACTATCCCTATTAATCATTACGGTGATCCTAGAAACCAACGAAATAGAATCAGTCCGTCCTATTTCATTATTCCATGCTAATGTATTCAGACGATAGTCTGCTTTAAACACTCTAATTTTTTCAAAGTAACAGTCCTGATTTCCAACCACACCAAATAAATGGCATGAAAGTTCCTCAGAAGGTAGAGATCCATCTCACCAGTACAGACAATTAAGCCTGACCAATGGGTAGACCCCGAAGTTCAACTACGAGCTTTTTAACTGCAACAACTTTAATATACGCTATTGGAGCTGGAATTACCGCGGCTGCTGGCACCAGACTTGCCCTCCAA
+
DDDDDIIIIHIIIIIIIHIIIIIIIIIIIIIIIIIIIIIIIIIIIIHHIIIIIIIIIIIIIIIHIIIIIIIIIIIIIIIIIIIIIIIIIIIIIIIIIIIIIIIIHIIIIIIIIIIIIHIIIIIIIIIIIIIIIIIHIIIHIIIIIIIIIIIIIIIIHIIIIIIIIIIIHIIHIIHHIIIIIIIIIIIIHHHIIIIIIIIIIIIIIIIIIIIHIIIIIIIIIIIIIIIIIIIIIIIIIIIIIIIIHHHIIIIIIIIIIIIIIIIIIIIIIIIIIIIIIIIIIIIIHIIHHIIIIIIIIIIIIIIIIIHIIIIIIIIIIIIIIIIIIIIIIIIIIHIIIIIIIIIDDDDD
@HISEQ:969:HM2KJBCX2:2:1101:19064:82590 2:N:0:ACTATGCA
ATCCCAGCATGCCCCAACTATCCCTATTAATCATTACGGTGGTCCTAGACCAACAAAATAGAACCAACGTCCTATTCTATTATTCCATGCTAATCTATTCAAGCAAAAGCCCGCTTTAAACACTCTAATTTTTTCAAGGTAATGGTCCTGGTTCCCCGACACACCCAATAAAGGGCATACCGGCTCACCAGAAGGATAGACCCGACAGCAGAACAGTACTCGCCAGAGACGGACCGTCCGGTCAGGCCTAAAATTCAACTACGAGCTTTTTAACTGCAACAACTTTAATATACGCTATTGGAGCTGGAATTACCGCGGCTGCTGGCACCAGACTTGCCCTC
+
DDDCDIIIIIIIHIIIIIHIIIIIIIIIGIIIIIIIIIHIIIIIIIHIHHHIIIIIFHHHEHHIIHHCGHIIIHHIIIIIIEGHHIIIHGIIIIIHIIIHIHFIIIIIIIHGEHIIIIIHHHIIIIHIHIIIIHHIIIIIGHIIIIIIIIIHGIHIIIIIIIIHHIIHIIIIIIIIHIIHIIIIIIIIIIIIIIIIIHHIIIIIIIIIIIIIIIIIIIIIIIIIIIIIIIIIIHIIIIIIIIIIIIIIIIIIIIIIIIIIIIIIIIIIIIIIIIIIIIIIIIIIIIIIIIIIIIIHHGHIIIIIIIIIIIIIIIIIIIIIIIIIIIIIIIIIIIIIDDDDD
@HISEQ:969:HM2KJBCX2:2:1101:3010:83284 2:N:0:ACTATGCA
ATCCCAGCATGCCCAACTATCCCTATTAATCATTACGTCGATCCTAGAAACCAACAAAATAGGTTCGATCGTCCTATTTCGTTATTCCATGCTAATGTATTCAAGCGCGAGCCTGCTTTAAGCACTCTAATTTTTTCAAAGTAACAGTCCTGTTTCCCCGCAACAACAAATTAATGCCATCACGGTTCTACAAGAAGGAGGGACCAGTGAGGCCAGTGCATACCAGTGGCACGACCAACCTACTGGCCCCGAAATTCAACTACGAGCTTTTTAACTGCAACAACTTTAATATACGCTATTGGAGCTGGAATTACCGCGGCTGCTGGCACCAGACTTGCCCTCCAA
+
DDDDCHIIIIIIHIIIIIHIIIIIIIIIIIIIIIIICHHIIIHIIIHIIGHHHGHIEIIIIHHHIHHHHIHIIIIHIHIHHHIIHFHHIIEHIIIHIIHIIHFIIIIHIIIHIIIIIHIIIIIIIIIIHHIIIGHHIHHHHHHHHHIIIIIHIHHIHIHIIIIIHIIIIHHIIIIIIIIIIIIIIIIGIIIEIHIIIIIIIIHIIIIIIHIIIIIIIIIIIIIIHIIIIIIIIIIIIIIIIHHIIHHIIIIIIIIIIIIIIIIIIIIIIIIIIIIIIIIIIIIIIIIIIHIIIIIIIHIIIIIIIIIIIIIIIIIIIIIIIIIIIIIIIIIIIIIIIIIIDDDDD
@HISEQ:969:HM2KJBCX2:2:1101:2379:84052 2:N:0:ACTATGCA
ATCCCAGCATGCCCAACTATCCCTATTAATCATTACGTCAATCCTAGAAACCAACAAAATAGGTTTGAACGTCCTATTTCATTATTCCATGCTAATGTATTCAAGCAAATGCCTGCTTTAAACACTCTAATTTTTTCAAAGTAACAGTCCTGTTTCCCTGCAACACCAAATTAATGACATTACAGTTCTACAGAAAGGAGGAATCAGCGAGACCAGTTCATACCAGTGGCACGACCAGCCTGCTGACCCCGAAATTCAACTACGAGCTTTTTAACTGCAACAACTTTAATATACGCTATTGGAGCTGGAATTACCGCGGCTGCTGGCACCAGACTTGCCCTCCAA
+
DCDDDIIGHHHIHHCHHHGHH@HHIIIIEHHIIHIIEHHFHICHHHHIHF?CGHHHIIIIEGHHIIHHIGHCGHHIIIIIIIIIIHHEHGIHIIHIIIHIHHHHHIIIHHIIIIIIHIIHIHIIIIGIIHIHIEGHIIHHHHHHIIIIHHHHHHIIHIIIIIIIIIHHHGHHHIIHIIIHIHIFIIHIHIIIIHIIIIIHHIIIIIIIIHHHHIIIHIIHEEHHHIIHIIIIIIIIIHIIIHHCIIIIIIIIIIHIIHIIIIHIIIIIIIIIIHHEIIIHIHHHHIIIIIIIIIIIIIIIIIHIIIIIIIHIIHIHHIGIIIIIIIIIIIIIHHFIIIIIDDDDD
@HISEQ:969:HM2KJBCX2:2:1101:16651:83627 2:N:0:ACTATGCA
ATCCCAGCATGCCCCAACTATCCCTATTAATCATTACGTCGATCCTAGAAACCAACAAAATAGGTTCGATCGTCCTATTTCGTTATTCCATGCTAATGTATTCAAGCGCGAGCCTGCTTTAAGCACTCTAATTTTTTCAAAGTAACAGTCCTGTTTCCCCGCAACAACAAATTAATGCCATCACGGTTCTACAAGAAGGAGGGACCAGTAAAGCCAGTACATACCATAGGCACGACCAACCTACTGACCCCGAAATTCAACTACGAGCTTTTTAACTGCAACAACTTTAATATACGCTATTGGAGCTGGAATTACCGCGGCTGCTGGCACCAGACTTGCCCTCCAA
+
DDDDDIIIIIIIHIIIIIIIIIHIIIIIIIIIIIH11<<<</1D01<1DGCG?H1<CHFHCGH?G?F/<<D/1D0<1FH<C1FCCG<G11C111D<IIIIHIIIIIIIIHGGGHIHIIIGIII9IIIIIHIHHHHFFHHFIIIIHGIIIIIIIIIHIIHIHHIIIIIIIIIIIIIIIGIIIIHIIIIIIII<HIIIII<HIIIGIGHIIIHIGIGIGIGIIIIIGIIIIIIGIIIIGIIIIHIHFIGIIIIIIIIHIIIIIIIIIIIIIIIIIIIIIIIIIIIIIIIIIIIIIHHIIIIIIIIIIIIIIIIIIIIIIIIIIIIIIIIIIIIIIIIIIIIIIDDDDD
@HISEQ:969:HM2KJBCX2:2:1101:8986:83860 2:N:0:ACTATGCA
ATCCCAGCATGCCCCAACTATCCCTATTAATCATTACGGTGATCCTAGAAACCAACAAAATAGAATCATGCCGTCCTATTTTATTATTCCATGCTAATGTATTCAAGCAAAAATGCCTGCTTTAAACACTCTAATTTTTTCAAAGTAAAGGTCCTGGTTCCTCGTGGCACCCAATTAAGGACATCACGGTTCTCCAGAAGGTGAGAAATTCACTACACCAGTTCATACCCCTTAAGGCACGACCGATGTGCAAATCCCGAAATTCAACTACGAGCTTTTTAACTGCAACAACTTTAATATACGCTATTGGAGCTGGAATTACCGCGGCTGCTGGCACCAGACTTGCCCTCCAA
+
DDDDDIIIIIIIIIIIIIIIIIIIIIIIHIIIIIIIIIIIIIIIIIIIIIIIIIIIIIIIIIHIIIIIIIIIIIIIIIIIIGIIIIIIIHIIIIIHIIIIIGHHIIIIIIIIIIIIIIHIIIIIHIIIIIIIIIIIIHHHIIIIIIIIIIIIIIIIIIIIIIIIIIIIIIIIIIIIIIIIIIIIIIIIIHIIIIIIIIIIIIIIIIIIIIIIIIIIIIIIIIIIIIIIIIIIIIIHIIIIIIIIIIIIIIIHIHIIIIIIIIIIIIIIHIIIIIIIIIIIIIIIIIIIIIIIIIIIIIIIIIIIIIIIIIIIIIIIIIIIIIIIIIIIIIIIIIIIIIIIIIIIIIIIDDDDD
@HISEQ:969:HM2KJBCX2:2:1101:3754:84364 2:N:0:ACTATGCA
ATCCCAGCATGCACCCAACTATCCCTATTAATCATTACGTCGATCCTAGAAACCAACAAAATAGAATCAAACGTCCTATTTCATTATTCCATGCTAATGTATTCAAGCGCGAGCCTGCTTTAAACACTCTAATTTTTTCAAAGTAACGGTCCTGATTCCCCATGACACCAAATTAATGACATCATGGTTCTTCAGAAGGGAGAAATCAAAATTGCCAGTACGTACCGAGGCATGACCAACAAATTGATCTCGAAATTCAACTACGAGCTTTTTAACTGCAACAACTTTAATATACGCTATTGGAGCTGGAATTACCGCGGCTGCTGGCACCAGACTTGCCCTCCAA
+
DCDDDIIIIHFHEHIIHIIIHHIGHHHEHHHIFGGHHIHHHCHHHIIIIHIIIIIIIIGIHHHIIIIHHHIHC<EEHHIHIIIII@GHHGHIIIIIIIIIIHG@HGDHHIHIDGHHHHIEHHHHIIEFHHHEHFHHHHIIIHIHIIIHHHCIIHHHHIHHGHIIHHHHIHIIIIIGHHCIIIIIIGIHHIIHIIIIIIIIIHIIIIHIHIIIIIIIIHGIIIIIIHIIHIIIIIIIIIIIIIIIHIIIIIIIIIIIHIIHIIHHIIIIIIIIIIIIIIIHIIIIIIGIIIIHFHGIIIIHHIIIIIIIIIIHIIIIIIIIIIHIIIIIHIIIIHIIIIIIIDDDDD
@HISEQ:969:HM2KJBCX2:2:1101:5049:84330 2:N:0:ACTATGCA
ATCCCAGCATGCCCAACTATCCCTATTAATCATTACGGTGGTCCTAGAAACCAACAAAATAGAACCATGCCGTCCTATTTTATTATTCCATGCTAATGTATTCAAGCAAAATGCCTGCTTTAAACACTCTAATTTTTTCAAAGTAAAGGTCCTGGTTCCCCGTGACACCCAATTAAGGGCATCGCGGTTCTCCAGAAGGTGAGAAATTGACTACACCAGTTCATACCCCTTAAGGCACGACCGATGTGTCAATCCCGAAATTCAACTACGAGCTTTTTAACTGCAACAACTTTAATATACGCTATTGGAGCTGGAATTACCGCGGCTGCTGGCACCAGACTTGC
+
DADADIHHEHIIIGEHHIHIHEHGHHHIGIIEHHEHHDH?CHHEHHIIIIHIHIIIEHEHFFIHIFHIIGGIHIIIICGHIIHHEHIEHIIIIIIHHIHHHHIHHIIHHHIIHHHHHHIIIIGHHHIHHGHFHHIIIIFHHIHHIIIIIHHHHHHHHIHGIIIIHIHEHIHIHHHHFGIIIIIIIHIIIGIIIIIIIIIIHIGIIIIIIIHIIIHIHHGEHEFHHIIIIIIIIIIIIIIGIIIIIHHHHHHIIIIIIIIIIHIIIIIIIIIIIIIIIIIIIIIGIIIIIIHIIHIIIIHIIHHHIIIIIIIIIIIIIIIIIIIIIIHIIIIIIIIIIIHDDDDD
@HISEQ:969:HM2KJBCX2:2:1101:13777:84848 2:N:0:ACTATGCA
ATCCCAGCATGCCCCAACTATCCCTATTAATCATTACGTCGATCCTAAAAACCAACAAAATAGGGTCAAACGTCCTATTTCATTATTCCAGGCTAATGTATTCAAGCGTGTGCCTGCTTTAAACACTCTAATTTTTTCAAAGTAACAGTCCTGATTCCCCATGACACCAAATTAATGACATCACAGTTCGTCAGAAGGTAGAAATCAATAATACCAGTGCATACCGGAGGCACGACCAATATATTGATCCCGAAATTCAACTACGAGCTTTTTAACTGCAACAACTTTAATATACGCTATTGGAGCTGGAATTACCGCGGCTGCTGGCACCAGACTTGCCCTCCAA
+
0D0<D1D@H1111<1<<<D1FH11DC<DDCGHC@1F1CH1<CHFH11CDCF00<G0E1FH?HH?111<<<1DFHI@HHI1DCH@HIE11<11111<IHGD6EE<HHHGDHDGHHHHEHGE7A8EGHH6HCEDHHHHHHIHIIHIIHIGII8HIHH8GHCII:-HE<6F<F<FGHFHHEHFEFD?F?D@CHEHIIGIGGIIIIHIIIHIIIGIFECEIIHHIIIIIFHHEGEFFDCHEHHIHHHEDEHH<<HCFIIHG?HEIIHHEG?CIIIHG1FHIGHIHHHFEG@EHHIEGCC<CG<GDE@CG@H<<<FHE<<</DHHHF?C@HHF<1<1GFEEHHCHEDDDD?
@HISEQ:969:HM2KJBCX2:2:1101:10965:84910 2:N:0:ACTATGCA
ATCCCAGCATGCCCCAACTATCCCTATTAATCATTACGTCGATCCTAGAAACCAACAAAATAGAATCAAACGTCCTATTTCGTTATTCCATGCTAATGTATTCAAGCGTGAGCCTGCTTTAAACACTCTAATTTTTTCAAAGTAACAGTCCTGATTCCCCATGACACCAAATTAATGACATCATGGTTCGTCAGAAGGTAGGAATCAATAATACCAGTACGTACAATAGCACGACCAATAAATTGATCCCGAAATTCAACTACGAGCTTTTTAACTGCAACAACTTTAATATACGCTATTGGAGCTGGAATTACCGCGGCTGCTGGCACCAGACTTGCCCTCCAA
+
DDDDDIIIIIIIIIHHIIIIIIIIIIIIIHIIIIIIIIIIIIIIIIHIIIIIHIIIIHIHIIGHIIIGHIGIIIIIIIHIHIIIIHHIHHIIIIIIIIIIIIHIIIIIIIIIIIIIIIHIIIIIIIHHHIIIIIIHHIIIIIIIHIIIIIIIIHHHIIIIIIHIHHHHIHHFHIIIIIIHHIIIIIIHIHHIIIIHIIIIIIIIHHIIIIIIIIIIIHIIIIIIIIIIIIIIIIIIIIIIIIIHHHHIIIIIIIIIIIIIIIGIIIIIIIIIIIIIIIIIIIIIIHHIIIIIIIIIIIIIIIIIIIIIIIIIIIIIIHHIIIIIIIIIIIIIIIIIIIIIDDDDD
@HISEQ:969:HM2KJBCX2:2:1101:11028:84903 2:N:0:ACTATGCA
ATCCCAGCATGCCCCAACTATCCCTATTAATCATTACGGTGATTCAGAAACCAACAAAACAGGACCACCGTCCTATTTTATTATTCCATGCTAATGTATTCAGACATAAGCCTGCTTTGAACACTCTAATTTTTTCAAGGTAAAGGTCCTGGTTTCCTACCACGCTAAATTAATAACATGATAGTTCCCCAGAAGGTAGAAATTCTACACGCCAGTACAGACAATAGCCCGACCAACGATAGAACCCCGAAATTCAACTACGAGCTTTTTAACTGCAACAACTTTAATATACGCTATTGGAGCTGGAATTACCGCGGCTGCTGGCACCAGACTTGCCCTCCAA
+
DDDDDIIIIIIIIIGIIIIIIIIIIIIIIIIIIHIIIIIHIIIIIIIIIIIIIIIIIGIIIGHHIIIIIIHHIHHIHGIHIIIIHIIIIIIIIIIIIIIIHFHEHIIHIIHIHHIHIIHIHHIIIHIIIHIIIIIIIHHHHHIHIIHHIIHHHIHIIHIIIIIIIHHHIIIIIIIIIHHHHHIHGFHCIIHHIHHHHHEIHIIIIIIHIIIIIIIIIIIIIIIIIIHGIIIIIIIIIIIIIHIIIIIIIIHHHGHHHHGHIFHHHIIIIIIIIHIIIIIIIIHHHHHIIIHIIIHIIIIIIIIIIIIIIIHGIIIIIIIIIIIIIIIIIIIIIIIIIIDDDDD
@HISEQ:969:HM2KJBCX2:2:1101:7807:84884 2:N:0:ACTATGCA
ATCCCAGCATGCCCAACTATCCCTATTAATCATTACGGTGATCCTAGAAACCAACGAAATAGAATCAGTCCGTCCTGTTTCATTATTCCATGCTAATGTATTCAGACGATAGTCTGCTTTAAACACTCTAATTTTTTCAAAGTAACAGTCCTGATTTCCCATCACACCAAATAAATGGCATGAAAGTTCCTCAGAAGGTAGAGATCCATCTCACCAGTACAGACAATTAAGCCTGACCAATGGGTAGACCCCGAGGTTCAACTACGAGCTTTTTAACTGCAACAACTTTAATATACGCTATTGGAGCTGGAATTACCGCGGCTGCTGGCACCAGACTTGCCCTCCAA
+
DDCDDIIGIIIIIIIIIIHIIIIIIIIIIIIIIIGIIIIIIIIIIIIIIHIIIIIIIIIIIIHIIIIIHHIHHHDHHHIIIHHGHIIIIIIIIIIIIHHIHFHHHIIIIIIIIHHIIHIIIHIIIIIIIHHHHHIHIHIIIHIIIIIIHIIIIIIIIIIIIEHIIIHIIIIIIHIHHHHIHIIIIIIIIHIIIIIIIHIIIHIIIIHHHIIIIIIIIIIHHII=IIHIIIIIIIIIIIIIIIHHHHIIIIIIIIIIIIIIIIIIIIIIIIIIIIIIIIIIIIIIHHIHIIIIIIHGHIIIIIIIIIIIIIIIIIIIIIIIIIIIIIIIIIIIIIIIIIIIIIDDDDD
@HISEQ:969:HM2KJBCX2:2:1101:20839:84309 2:N:0:ACTATGCA
ATCCCAGCATGCCCAACTATCCCTATTAATCATTACGTCAATCCTAGAAACCAACAAAATAGGATCGAACGTCCTATTTCATTATTCCATGCTAATGTATTCAAGCGTTAGCTTGCTTTAAACACTCTAATTTTTTCAAAGTAACAGTCCAAATTCCCCGCAACACCAAATTAATGGCATTACGGATCATCAGGAAGGAGGAATCAGTGAGACCAGTACATACCAGAGGCATGACCAACCTACTAACCCCGAAATTCAACTACGAGCTTTTTAACTGCAACAACTTTAATATACGCTATTGGAGCTGGAATTACCGCGGCTGCTGGCACCAGACTTGCCCTCCAA
+
BADDDHHHIIIHHIIHHHIEEHHHIFIIIIIHEIIIHHHGHEHHIIIGIIHIIIIIIIIIIEHIGIGHE1<FCEHIIIIIIIIIIIIIIE@GFHIG@HGHGCFHIHIIHHHHHHFHGHIHGHHGD@HIHHHIHHIIHHHIIHHHHIFCFHHIIGGIIIHHIIIIHIIHHHHIIHIIHEGHGIGHIHEIIIHHIHIIIHIIHIIIIIIIIIHIGIIHIIIIIGIIHIIHHHGIIIIIIIHHHGGC?EIIIHHIIGIIIHEHHEFIHIIIIIIIIHGHHIHIHHEHIIIIIIHHHIIIIIIIIIIIIIIIIIIIIIIIIIIIIIIIIIIIIIIIHIIIIIIIDCDDD
@HISEQ:969:HM2KJBCX2:2:1101:19641:85728 2:N:0:ACTATGCA
ATCCCAGCATGCCCCAACTATCCCTATTAATCATTACGTCAATCCTAGAAACCAACAAAATAGGATCAAACGTCCTATTTCATTATTCCATGCTAATGTATTCAAGCGTTAGCCTGCTTTAAACACTCTAATTTTTTCAAAGTAACAGTCCTGTTTCCCTGCAACACCAAATTAATGACATTACAGTTCTTCAAGAAGGAGGAACCAGTAAAGCCAGTACATACCAGAGGCACGACCAACCTACTAATCCCGAAATTCAACTACGAGCTTTTTAACTGCAACAACTTTAATATACGCTATTGGAGCTGGAATTACCGCGGCTGCTGGCACCAGACTTGCCCTCCAA
+
DDDDCIIIIIIHIIIHHHHIIIIIIIIIIHHHGHIGIGIIIIIHIIIHIIIHIIIICHIIHIIIIIIIIIIIIIIIIIIIHIHIIIIHHIIHIIHIIIIIIIIIIIIIIIIIIIIIIIIIIIIHIIIIIHHIIIIIIIIIIIIIIIIIIIIIIIHHIIIIIIIIIIIIIIIHIIHIIIIIIIIIIIIIIIIIIIIIIIIIIHIHIHHIIIIIIIIIIIIIIIIIIIIIIIIIIHIIIIIIIIHHHIHHIIHIIIIHIIHHIIIIIIIIHIIIIIIIIIIIIIIIIHHHHIIIIIIIIHIHHIIIIIIIIIIIIIIIIIIIIIIIIIIIIIIIIIIIIIIIIDDDDD
@HISEQ:969:HM2KJBCX2:2:1101:18299:86244 2:N:0:ACTATGCA
ATCCCAGCATGCCCCAACTATCCCTATTAATCATTACGGTGATCCTAGAAACCAACAAAATAGAACCATGCCGTCCTATTCTATTATTCCATGCTAATGTATTCGAGCAAAAATGCCTGCTTTAAACACTCTAATTTTTTCAAGGTAAAGGTCCTGGATCCGCAAGACACCCAATTAAGGACATCAAGTTTCTCCAGAAGGTGAGAAATCAACAGCGACAGTTCATACCCCTTAAGGCACGACCATCACGTCAATCCCGAAATTCAACTACGAGCTTTTTAACTGCAACAACTTTAATATACGCTATTGGAGCTGGAATTACCGCGGCTGCTGGCACCAGACTTGCCCTCCAA
+
DBDBBHHHHIHHIIII=GHHHEEGHIHIGGFHEHHC@CDHHGFCHHC@1DEHHIGIIIIHHH?ECHHFFFEEHH<CE<@EHGFHHHIIFHHIICHHGH?HHCHH@<4GIHHHHHIIIIIHHHHHHIIHFEHFHGHIIIIHIIHEIIIHHGHHIHHHHHIHIHIIIIHIIHIIFIIHIHHHHFHHIHHHHHEIGGIIIIHHHIIIIIIIIIIIHGHIIIIIIHIIHIHHHGIIIIIIIIIIIHIFFHIHHFFCHHHGHIHIHHHGIHGIIIHIIIIIIIIIIIIIIIHIIIIIHHHHHHIIHIIIIIHIHIIIIIHIIIIHIIIHHIIIIHIIIIIIIIIIIIIIIIHHDDDDD
@HISEQ:969:HM2KJBCX2:2:1101:6038:86776 2:N:0:ACTATGCA
ATCCCAGCATGCCCCAACTATCCCTATTAATCATTACGTCAATCCTAGAAACCAACAAAATAAGATCGAACGTCCTATTTCATTATTCCATGCTAATGTATTCAAGCGTTAGCTTGCTTTAAACACTCTAATTTTTTCAAAGTAACAGTCCAAATTCCCCGCAACACCAAATTAATGGCATTACGGTTCATAAAGAAGGAGGAATCAGTGAGACCAGTACATACCAGAGGCATGACCAACCTACTAACCCCGAAATTCAACTACGAGCTTTTTAACTGCAACAACTTTAATATACGCTATTGGAGCTGGAATTACCGCGGCTGCTGGCACCAGACTTGCCCTCCAA
+
DD0B@EFHHIIIHHHDDHIHHIIHIHHIHHEGGFHHEHHGHHGHHIHEGEFHHEHFEHHII?GFGCHIIHIHCGDDHHIHHFFF?GHGFHIHCHFHFGE@H<GHIIEHIHIHGHIIHHIIHEFCEDG@HHHHIIIHHHIIIHHEGFHHHHHHHGGECDCIGHHGCEHEHIIHHIGHGIHHHHHIHIH:HFHHHHFHHHHEIIHF?EGGGIHEGHIGIHIIIIHIHIIHHHHIIIII=IIIIHGGGHFHHDH?HHHHHHEHIHEIIIIHIHIIIHIIHIHG@CGFIIIIHHEIHHHIIIIIHIIHIHIIIIHIIIIIIIIIIIIIIIIHIIIHIHIIIIIIIDDADD
@HISEQ:969:HM2KJBCX2:2:1101:19005:87008 2:N:0:ACTATGCA
ATCCCAGCATGCCCCAACTATCCCTATTAATCATTACGTCAATCCTAGAAACCAACAAAATAGGATCGAACGTCCTATTTCATTATTCCATGCTAATGTATTCAAGCGTTAGCCTGCTTTAAACACTCTAATTTTTTCAAAGTAACAGTCCTGTTTCCCTGCAACACCAAATTAATGACATTACAGTTCTTCAAGAAGGAGGAATCAGTAAAGCCAGTACACACCATTGGCACGACCAACCTACTGACCCCGAAATTCAACTACGAGCTTTTTAACTGCAACAACTTTAATATACGCTATTGGAGCTGGAATTACCGCGGCTGCTGGCACCAGACTTGCCCTCCAA
+
DCDDDIIIIIIIIHIHIIIIIIIIIHHIHHHHIIHGHHHHIHIHIIIHHHHIIIEHHEEFI@HH?EHIHHIHHCHIEFHIHHGHIIIIHHHIEHEHIIHIHDHIIIIIIIIIIIIHHHHIHIIHIIIIIHIHIIIIIIHHIHIIIIIIHIIIHIHIIIIIIIIIIIHIIHHEHIHIIIHHIIIIIIIIHHHIIIIIHIIIIIIHHIIIIIIHIIHIIIIIIHIIIGIIIIIIIIIIIHGIIIHHIIIIIIIIIIIIGIIIIIIIIIIIIIIIIIIIIIIIIIIIIIIIIIHIIIIIIIIIIIIIIIHIIIIIIIIIIIIIIIIIIIIIIIIIIHHIIIIIIDDDDD
@HISEQ:969:HM2KJBCX2:2:1101:18527:87783 2:N:0:ACTATGCA
ATCCCAGCATGCCCAACTATCCCTATTAATCATTACTTCAGCTCTAGAAACCAACAAAATAGAACCAAAGTCCTAAATTATTATTCCATGCTAATGTATTCATAGCAAAAAGCCTGCTTTAAACACTCTAATTTTTTCAAAGTAAATGATCTGGATCGCGTGTCCGGCCCAGTGAAGGGTAGACACGTTTTCCAGAAGGATGGCAGACACGCACCGGCACTCACACACGTAACCGTGGCGGGCCAGGCATATCAAACCAGAAATCCAACTACGAGCTTTTTAACTGCAACAACTTTAATATACGCTACTGGAGCTGGAATTACCGCGGCTGCTGGCACCAGACTTGCCCTCCAA
+
DDDDDIIIIIIIIIIIIIIIIIIIIIIIIIIIIIIIIIIIIIIIIIGHIIIIIIIHIIIIIIHIIIIIIHHGHHHHIIIIIIIIIIIIIGIIIIIIHIIIHGHIIIIIIIIHIIHHIIIIIIIIIIIIIIIIIIIIIIIIIIIIIIIIIHIIIIIIHIIIIIIIIIIIHHIIIIIIIIIIIIIIIIIIIIIIIIIIIIIIIIIIIIIIIIIIIIIIIIIIIIIIIIIIIIIIIIIIIIIIIIIIIIIIIIIHHHHHHIIIIIIIIHIIIIHIIIIIIIIIIIIIIIIIIIIIIIHHIIIIIIIIIIIIIIIIIIIIIIIIIIIIIIIIIIIIIIIIIIIIIIIIIIIIIDDDDD
@HISEQ:969:HM2KJBCX2:2:1101:20187:88820 2:N:0:ACTATGCA
ATCCCAGCATGCCCAACTATCCCTATTAATCATTACGTCAATCCTAGAAACCAACAAAATAGGATCAAACGTCCTATTTCATTATTCCATGCTAATGTATTCAAGCGTTAGCCTGCTTTAAACACTCTAATTTTTTCAAAGTAACAGTCCTGTTTCCCTGCAACACCAAATTAATGACATTACAGTTCTTCAAGAAGGAGGAACCAGTAAAGCCAGTACATACCAGAGGCACGACCAACCTACTAATCCCGAAATTCAACTACGAGCTTTTTAACTGCAACAACTTTAATATACGCTATTGGAGCTGGAATTACCGCGGCTGCTGGCACCAGACTTGCCCTCCAA
+
DDDDDIIIHIIIIHIIIIIIIIIIIIIIIIIIIIIIIIIIIIHHHHIIIIIIIIIIIIIIIHHHIIIIIHIHIHIIIIIIIIIIIHHGHIIGIIIIIIIIIIIIIHHHHIIGIIIIIIIIHHIIIIHHIIIHIIIIIIIIIIIIIIHIHIIIIHIIIHIIIGIIIIIIIIIIIIIIIIHIIIIIIIIIIIIIIIIIIIHIHIIIIIIIIIIIIIIIIIIIGIIIIIIIIIIIIIIIIIIIIHHHIIIIIIIIIIIHIIIIIHIIIIIIIIIIIIIIIIIIIIHIHIIIIIIIIIIIIIIIIIIIIIIIIIIIIIIIIIIIIIIIIIIIIIIIIIIIIIIIDDDDD
@HISEQ:969:HM2KJBCX2:2:1101:10194:88293 2:N:0:ACTATGCA
ATCCCAGCATGCCCCAACTATCCCTATTAATCATTACGGTGATCCTAGAAACCAACGAAATAGAATCAGTCCGTCCTATTTCATTATTCCATGCTAATGTATTCAGACGATAGTCTGCTTTAAACACTCTAATTTTTTCAAAGTAACAGTCCTGATTTCCCATCACACCAAATAAATGGCATGAAAGTTCCTCAGAAGGTAGAGATCCATCTCACCAGTGCAGACAATTAAGCCTGACCAATGGGTAGACCCCGAGGTTCAACTACGAGCTTTTTAACTGCAACAACTTTAATATACGCTATTGGAGCTGGAATTACCGCGGCTGCTGGCACCAGACTTGCCCTCCAA
+
<<0@B@HHIE?CHEEGHHIIIHEFH@CCC1G?FGHCHHHHEHFHIIIEEHHHIGIHHCCGEHIFEGHIHHIEGFE/CHHHIHHIIGGHHHGHIFIFIIGHHHHHHHHHEEHIHHHHEF@GFGEEHIHHG<CHHHFHIIFH@FHHIGIHHHICGHHEEHHHEHHGHHGH=HGGHHICFFD@HIHC@FHHCHCF0EGHIIHHHHHHHHEIHHHHCEHIGHHHHEHFFG<IGHHIHEHF>HCHHHG1EC<D/F<C=HEHEIHHEHFHHHHFHIIIHECFGHEHG1IIHHHEEHEHHGHIHGCGG@@GCCD1HCHEHEDHHDGIHHHCHIIHEFDF<11CHEG=CEH@D0@?
@HISEQ:969:HM2KJBCX2:2:1101:21295:88869 2:N:0:ACTATGCA
ATCCCAGCATGCCCAACTATCCCTATTAATCATTACATCGATCCTAGAAACCAACAAAATAGAATCTGATGTCCTATTTCATTATTCCATGCTAATGTATTCAAGCGTAAGCTTGCTTTAAACACTCTAATTTTTTCAAGGTAACAGTCCTAATTCCCCATAACATCAAATAAATGACATTATGGTTCTTTAGAAGGTGAGAACCAATAAAACCAGTACATACCAAGGCATGACCGATTCCTTGATCCCGAAATTCAACTACGAGCTTTTTAACTGCAACAACTTTAATATACGCTATTGGAGCTGGAATTACCGCGGCTGCTGGCACCAGACTTGCCCTCCNA
+
D@DDDIHHIHHIHHIIIHHHIIIHIIIHIHHIHHHHIHFHH?GHIIIIHHHHIHEEHIIFHFHHHFGGHHHEEEHGHHEEHHIHIHHIH?CC1DG@FFGHHHFHGEHHHHHHFHHFABGEHIIIIGHHHIIHIHGHHGHHHGFHGIEFEHGHHEHHHHHHGHHHIHHGIIHIIHCHDCEIHHHEIIHEHIGIIIIIIIIIIIHIIHHHGHHIHIIIHHHHGIIIIIIIHGCHGIHFEFHIHGDIHIHIIHHEHIIHHGHGCIHHIHIIIHGEFIIIIIIHFHIIHHHFGGIHIIIHHIIIHHIIIIIIIIIIIIIIIIIIIIIIIHGIHHHFIIIIIIHD<<#D
@HISEQ:969:HM2KJBCX2:2:1101:9538:89532 2:N:0:ACTATGCA
ATCCCAGCATGCCCCAACTATCCCTATTAATCATTACGGTGGTCCTAGAAACCAACAAAATAGAACCACAACGTCCTATTCTATTATTCCATGCTAATCTACTCAAGCAATAGCCCGCTTTAAACACTCTAATTTTTTCAAGGTAATGGTCCTGGCTCCCCAACACACCCAATTAAGGACATGCTGGTTCACCAGAAGGAAGACCCGACAACAAGACAGTACTCGCCAAAGACGGACCGCCCGGCCAGGCCTAAAATTCAACTACGAGCTTTTTAACTGCAACAACTTTAATATACGCTATTGGAGCTGGAATTACCGCGGCTGCTGGCACCAGACTTGCCCTCCAA
+
DBADDIHHHHIIHIIGIIHIH@HHIIIIGHGHFHHHHHGFDEHCHHGIIHHIGIIIIHIGIIIHGHHHIIHHHEHHCH?1<GH1CF?GHHHEHICCHDCEH4CHHH?HFFCHHHCHDEE0HFH@C61CGFHFHFEH1EGEEFDHHF@B1@?EF?1HECGHGHGHFFCHHHGHI2HHG7FGDFGHHHEHHEF?HG?F/EHHCCGHF:E?HGDHHGC<IHIIHECCF1?HEHEGCCFDC/HHHCD1GEEH@<1GIHIHHE@FHHHIHEIHE?HIHHHHD1GHHEIHHHIIHEHHHIHHEFGIIHEHIIHIIIHIIHHHHE?HE@C<C?EGIHHHHHHHFIHIHCDDDB@
@HISEQ:969:HM2KJBCX2:2:1101:4394:90391 2:N:0:ACTATGCA
ATCCCAGCATGCCCCAACTATCCCTATTAATCATTACGGTGGTCCTAGAAACCAACAAAATAGAACCATGCCGTCCTATTTTATTATTCCATGCTAATGTATTCAAGCAAAAATGCCTGCTTTAAACACTCTAATTTTTTCAAAGTAAAGGTCCTGGTTCCCCGCGGCATCCAATTAAGGACATCGCGGTTCTCCAGAAGGTGAGAAATTGACTGCACCAGTTCATACCCCGTGAGGCACGACCGATGCGCCAATCCCGAAATTCAACTACGAGCTTTTTAACTGCAACAACTTTAATATACGCTATTGGAGCTGGAATTACCGCGGCTGCTGGCACCAGACTTGCCCTCCAA
+
DDDDDIIIIIIIIIIIGIIIIIIIIIIIIIIIIIIIIIGIHIIIIIIIIHHIIIIIIIHIIIHIIIIHIIHHHIGHIIIHHIHFIHHHGHGIHHGIIGIHIHGGIIIIIIIIIHIHIIIIIIIIIIIIIIIIIIIIHIIIIIIIIIIIIIIIIIIIHHIGHIIIIIIIIIIIIIIHIIIIIIIIIIIIHIIHIIIIIIIIIIHIIIIIIIIIIIIIIIIHIIIIHIIIIIIIIIIIIIIIIIIIHIIIIIHHIIIIIIIIIIIIIIIIIIIIHIIIIIIIIIIIIIIIIIHHIIIIIIIIIIIIIIIIIIIIIIIIIIIIIIIIIIIIIIIIIIIIIIIIIIIIIIIIDDDDD
@HISEQ:969:HM2KJBCX2:2:1101:4407:90849 2:N:0:ACTATGCA
ATCCCAGCATGCCCAACTATCCCTATTAATCATTACGGTGGTCCTAGAAACCAACAAAATAGAACCACAACGTCCTATTCTATTATTCCATGCTAATCTATTCAAGCAATAGCCCGCTTTAAACACTCTAATTTTTTCAAGGTAATGGTCCTGGCTCCCCAACACACCCAATTAAGGACATACTGGTTCACCAGAAGGAAGACCCGACAACAGGACAGTACTCGCCAAAGACGGACCGCCCGGCCAAGTCTAAAATTCAACTACGAGCTTTTTAACTGCAACAACTTTAATATACGCTATTGGAGCTGGAATTACCGCGGCTGCTGGCACCAGACTTGCCCTCCAA
+
DDDDDIHIIIIIIIIGIIIIIHHHIIHIHIIIIIIIIIIHGHHHI?HHHIHIIIIIGIHHIGEHIIIIIGIDHHIIIEHHFHHHEHHIGHIHIHHHIIIIIFGHIGHIIIIHHIHHHHIIIIIIHIIIIIIIHHHHIIIIHHIIIIIHIIIIHIIHHHHHIIHHIIIIIIIHHIHIHIHIIIIIIHIIGIIHIIIIIIIIIIIIHIIIIHIIIIHHIIIIIHIIIIIIIIIIIIIGIIIIIIGIIGIIIHIIIIIIIIHIIIIIIHIIIIIIIIIIIIIIIIIIIIIIIIIIIHIIHIIHHHIIIIIIIIIIIIIIIIIIIIIIIIIIIIIIIIIIIIIIIDDDDD
@HISEQ:969:HM2KJBCX2:2:1101:18028:90790 2:N:0:ACTATGCA
ATCCCAGCATGCCCCAACTATCCCTATTAATCATTACGTCAATCCTAGAAACCAACAAAATAGGATCAACGTCCTATTTCATTATTCCATGCTAATGTATTCAAGCGCGAGCTTGCTTTAAACACTCTAATTTTTTCAAAGTAACAGTCCTGATTCCCCATGACACCAAATTAATGACATCGTGGTTCGTCAGAAGGGAGAAACCAATAATGCTAGTACGTACAAAGTACGACCGACATATTAGTCCCGAAATTCAACTACGAGCTTTTTAACTGCAACAACTTTAATATACGCTATTGGAGCTGGAATTACCGCGGCTGCTGGCACCAGACTTGCCCTCCAA
+
DDDDDIIIIIHIIHIIIIIIIIIIIIIIIIIIIIIIIIIIIIIIIIGIIIIIIIIIGIIIHHHIIIIIIIIHIHIIIIIIIIIIIIIHIIIGIIIIIIIIIIIIHIIIIIIIIHIIIIIIIIHIIIIIIIIIIIIIIIIIIIIIIIIIIIIIIIIIIIIIIIIIIIIIIIIIIIIIIIIIIIIIIIIIIIIIIIIHEHIIIIIHIIHIIIIIIIIIIIIIIIIIIIIIIHIIIIIIIIIIIHHIIIIIIIIIIIIIIIIIIIIIIIIIIIIIIIIIIIIIIIHHIIIIIIIIIIIIIIIIIIIIIIIIIIIIIIIIIIIIIIIIIIIIIIIIIIIIIIDDDDD
@HISEQ:969:HM2KJBCX2:2:1101:17055:91072 2:N:0:ACTATGCA
ATCCCAGCATGCCCCAACTATCCCTATTAATCATTACGGTGATCCTAGAAACCAACAAAATAGAATCATGCCGTCCTATTTTATTATTCCATGCTAATGTATTCAAGCAAAATGCCTGCTTTAAACACTCTAATTTTTTCAAAGTAAAGGTCCTGGTTCCCCGTGACACCCAATTAAGGGCATCGCGGTTCTCCAGAAGGTGAGAAATTGACTACACCAGTTCATACCCCTTAAGGCACGACCGATGTGTCAATCCCGAAATTCAACTACGAGCTTTTTAACTGCAACAACTTTAATATACGCTATTGGAGCTGGAATTACCGCGGCTGCTGGCACCAGACTTGCCCTCCAA
+
DDD@BEHHIC1<<<DHEGHHHHE@CHH1FHHHHC1D?EHICEEE@<C1CGHHEHIHHCHHHIC@DDGHI?FCCDC?@HH1DG@GECHI?HGHIHEHFEHHI<GFEHIIHHEHHCF?H1FH1HFHFCHHF@FCIH@HGDCBCHHHHHEIGEHH1D1HHCDGIHGEAH@GFHIIH8DHHF*C=DDHCCCHHHG<DFFFHG/HFFC@IIIHIHGHFFHHHHFEHEEHHEHHGEEFECHHIIH>DC@EFE?GC:C<F/CCCEIHHG@HHCHHFC<@HHHHIHIIIIIIHHIHIIHIIIHHECCCCCCCIHHHHIHGIHIHHIGIIIGHG?HHIHHHHE<EHHIIHIIIH@F<@DD0
@HISEQ:969:HM2KJBCX2:2:1101:15765:91013 2:N:0:ACTATGCA
ATCCCAGCATGCCCCAACTATCCCTATTAATCATTACTGTGATCCTAGAAACCAACGAAATAGAATCAGTCCGTCCTATTTCATTATTCCATGCTAATGTATTCAGACGATAGTCTGCTTTAAACACTCTAATTTTTTCAAAGTAACAGTCCTGATTTCCCATCACACCAAATAAATGGCATGAAAGTTCCTCAGAAGGTAGAGATCCATCTCACCAGTGCAGACAATTAAGCCTGACCAATGGGTAGACCCCGAAGTTCAACTACGAGCTTTTTAACTGCAACAACTTTAATATACGCTATTGGAGCTGGAATTACCGCGGCTGCTGGCACCAGACTTGCCCTCCAA
+
DDDDDIIIIIHHIIIIIIIIIIIIGIIIIIIIIIIIIIIIIIIIIIIIIIIIIIIIIIIHIIIIIIIIHIIIIGHIIIIIIIIIIIIIIIIIIIIIIIIIIHIIIIIIIIIIIIIIIIHIIHIIIIIIIIIIIIIIIIIIIIIIIIIIIIIIHIIIIIHIIIIIIIIIHIIIIIHIIIIIHHIIHIIIHIIIIIIIIIIIIIIIIIIIIIIIIIIIIIIIIIIIIIIIIIIIIIIIIIIIIIHHHHDIIIIHIIIIIIIIIIIIIIIIIIIIHIIIIIIIIIIIIIIIIIIIIIIIIIIIIIIIIIIIIIIIIIIIIIIIIIIIIIIIIIIIIIIIIIIIIIIDDDDD
@HISEQ:969:HM2KJBCX2:2:1101:17704:91703 2:N:0:ACTATGCA
ATCCCAGCATGCCCCAACTATCCCTATTAATCATTACGGTGGTCCTAGACCAACAAAATAGAACCAACGTCCTATTCTATTATTCCATGCTAATCTATTCAAGCAAAAGCCCGCTTTAAACACTCTAATTTTTTCAAGGTAATGGTCCTGGTTCCCCGACACACCCAATAAAGGGCATACCGGCTCACCAGAAGGATAGACCCGACAACAGACAGTACTCGCCAGAGACGGACCGCCCGGTCAGGCCTAAAATTCAACTACGAGCTTTTTAACTGCAACAACTTTAATATACGCTATTGGAGCTGGAATTACCGCGGCTGCTGGCACCAGACTTGCCCTCCAA
+
DDDDDIIIIIIHIIIIIIIIIIIIIIIIIIIIIIIIIIIIIIIIIIIIIIIIHIIGIIIIIIIIIIIIIIIIIIGHIIHIIIIIIIGHEHIIIIHIIIIIIGHHIHIHHHGIIIHIIIIIHIIIIIIIIIIIIIHIIIIIHIHIIHIIIHHHHIHIIIIIIIIIIIHIIIIHIIIIIIIIHIIIIIIIIII<IIIHIHHHHIIIIIIIIIIIIIIIIIIIIIIIIIIIIIIIIIIIIHIIIIIIIIIIIIIIIIIIIIIHIIIIIIIIIIIIIIIIIIIIIIIIIIIIIIIIIIIIHHIIIIIIIIIIIIIIIIIIIIIIIIIIIIIIIIIIIIIIIIDDDDD
@HISEQ:969:HM2KJBCX2:2:1101:6226:91921 2:N:0:ACTATGCA
ATCCCAGCATGCCCCAACTATCCCTATTAATCATTACGGTGATCCTAGAAACCAACAAAATAGAACCATGCCGTCCTATTCTATTATTCCATGCTAATGTATTCGAGCAAAAATGCCTGCTTTAAACACTCTAATTTTTTCAAGGTAAAGGTCCTGGATCCGCAAGACACCCAATAAAGGACATCAAGTTTCTCCAGAAGGTGAGAAATCAACAGTAACAGTTCATACCCCTTAAGGCATGACCATCACGTCAATCCCGAAATTCAACTACGAGCTTTTTAACTGCAACAACTTTAATATACGCTATTGGAGCTGGAATTACCGCGGCTGCTGGCACCAGACTTGCCCTCCAA
+
DDDCDIIIIIIIIIIIHIIIIIIIIHIIIHIIIGIIIIIHIHIFHIFHFHIIIIIIIIIIIIHHHHIHIHHEHHIIIGIIIIIIIHHIIGHIIGIIHGFHHHHGIIIHIIIIIIIHIIIIIIIHIIIHIIIIHIIIIHIHIIHIIIIIIHIIIIIIHHIIHHHIIIHHHHHIIIIIIHIIIIIIIIIIIHGIHIIIIIIIIIIIIIIIIIHIIIIIIIIIIIHIIIHIIIIIIIIIIHIIIHIIIIIIIIHGIHHIHIIIIIIIIIIIIIIIHIIIIIIIIIIIIIIIIIIIIIIIIIIIIIIIIIIIIIIIIIIIIIIIIIIIIIIIIIIIIIIIIHIIIIIIIIIIDDDDD
@HISEQ:969:HM2KJBCX2:2:1101:6897:92246 2:N:0:ACTATGCA
ATCCCAGCATGCCCCAACTATGCCTATTAATCATTACGTCAATCCTAGAAACCAACAAAATAGGATCGAACGTCCTATTGCATTATTCCATGCCAATGTATTCAAGCGTTAGCTTGCTTTAAACACTCTAATTTTTTCAAAGTAACAGTCCAAATTCCCCGCAACACCAAATAAATGGCATTACGGATCATCAGGAAGGAGGAATCAGTGAGACCAGTACATACCAGAGGCATGACCAATCTACTAACCCCGAAATTCAACTACGAGCTTTTTAACTGCAACAACTTTAATATACGCTATTGGAGCTGGAATTACCGCGGCTGCTGGCACCAGACTTGCCCTCCAA
+
0<<0B<111DH<11<CE01111<11D<G1D111<<111<<0<G1D1D1DHH<C1DC11<11111111<0D1<11<DC111<D<11<1<<1<1111<GF@8<1@EE1E?HH=5@@CHD0&DB61B<E?GAHIHF86<HG9H5HEHEGHG1EEHFC91HH6C6FCD<-HCC<D<#HEEH,HFHGFIIFHEHGCCHF>HIFHHGCEEFIFEHFHEHEHHEEHCFHHFGCCGC@HFCFGHIHHGEFE><E<DDDHHGHEIHGEHGEHHCHEHIIIGIHIHIHGGHFHHEHHCGH@EHHHEHHIIHFHHCGEFEGGEHHHHIHHHIIIIIHE@HEHC@FHIHHDHHDBB@@
@HISEQ:969:HM2KJBCX2:2:1101:6141:92290 2:N:0:ACTATGCA
ATCCCAGCATGCCCCAACTATCCCTATTAATCAGTACGTCGATGCGAAGAACCAACAAACTAGGGTCAAACGTCCTATTTAATTATTCCATGCAAATGTATTCAAGCGTGTGCCTGCTTTAAACACTCTAATTTTTTCAAAGTAACAGTCCTGATTCCCCATGACACCAAATTAATGACATCACAGTTCGTCAGAAGGTAGAAATCAATAATACCAGTGCATACCGGAGGCACGACCAATATATTGATCCCGAAATTCAACTACGAGCTTTTTAACTGCAACAACTTTAATATACGCTATTGGCGCTGGAATTACCGCGGCTGCTGGCACCAGACTTGCCCTCCAA
+
B<0D011111<C<D1E0<1<F1<11<D<11<DH1<1<01</<110/0//01111<DG1111<<111<D11101<CH@C111<<<D<1<@<1<<11<IHHHHG5GFHIHH@HIHHHIHHIHG0@HBIHEFHEDIHHIIIHHIH8EGHHGHGHHFC1H8IIHHIIIHHE7;05<C?E?A@CCHEEEE<HGHEIIIFFHHHHD</00GF0HHF@GEFGCGHHFHHEDDF==HE<-AD<@@FAACBF<<<-HFC<1<11<F<<<D0HCD1<EHHHF<1G?HG<?HGHGCED1C<100GE111FC<///1<1111C1HHCC?HHHFGEC1<1<11<1<11EHHHHCDDDDD
@HISEQ:969:HM2KJBCX2:2:1101:14401:92376 2:N:0:ACTATGCA
ATCCCAGCATGCCCCAACTATCCCTATTAATCATTACGTCAATCCTAGAAACCAACAAAATAGGATCGAACGTCCTATTTCATTATTCCATGCTAATGTATTCAAGCGTTAGCCTGCTTTAAACACTCTAATTTTTTCAAAGTAACAGTCCTGTTTCCCTGCAACACCAAATTAATGACATTACAGTTCTTCAAGAAGGAGGAATCAGTAAAACCAGTACATACCATAGGCACGACCAACCTACTGACCCCGAAATTCAACTACGAGCTTTTTAACTGCAACAACTTTAATATACGCTATTGGAGCTGGAATTACCGCGGCTGCTGGCACCAGACTTGCCCTCCAA
+
DDDDDIIIIIIIHHIIIIHIIIIIGIIIIIIIIIIIIIIIIIIIGIIIHIIIIIIIIIGIIIHFHHIFEHHHEHHHIIIIHIIIIGHHIIIIIHHGIIIIGIIIHHIIIIIIHIGIIIIIIIIIHIIIIIIIIIIIHIHIIIIIIHIIHHIIIIHIIIHIIGIIIIIIIIHHIIIIIIIIHIIIIIIIIIIIIIIIIIIIIIIIIIIIIIIIIIIIIIIIIIIHIIIIIIIIIIIIIIIIIHHHIIIHIIIIIIIIIIIIIIIIHIIIIIIIIIIIIIIIIIIIIIIIIIIIIIIIIIIIIIIIIIIIIIIIIIIIIIIIIIIIIIIIIIIIIIIIIIIIIDDDDD
@HISEQ:969:HM2KJBCX2:2:1101:5530:93261 2:N:0:ACTATGCA
ATCCCAGCATGCCCCAACTATCCCTATTAATCATTACGGTGATCCTAGAAACCAACAAAATAGAACCATGCCGTCCTATTCTATTATTCCATGCTAATGTATTCGAGCAAAAATGCCTGCTTTAAACACTCTAATTTTTTCAAGGTAAAGGTCCTGGATCCGCAAGACACCCAATAAAGGACATCGAGTTTCTCCAGAAGGTGAGAAATCAACAGTAACAGTTCATACCCCTTAAGGCATGACCATCACGTCAATCCCGAAATTCAACTACGAGCTTTTTAACTGCAATAACTTTAATATACGCTATTGGAGCTGGAATTACCGCGGCTGCTGGCACCAGACTTGCCCTCCAA
+
DDDCDIIIHIHHHHEHIIIIIFHIHHIIHIIIIIIIIIIIIIHFHIIHHHHHEHGHHHHIIGHGHIIHHGHHHIIIIHHEHHEHHHHHIHGIIIIIFHHFHHHIIIIHHHHGHIIIIIIIIIIIHHHHHIIIIIIIIHHIIIIHIIIIIIIIIIHEHHGIIGIHIIIIIIHIHHHHIHIIIIIIIIHHHHHIIIHIIHHIIHHIHIIIHIIIIIIIIIIIIIIIHIIIIIIIIIIIHIIIIHIIIIIIIIHGIGIIIHIHHIIIIIHIIIIIHIIIIIIIIIIIIIIIIIHIIIIIIIIHIIIIIIIIIIIIIIIIIIIIIIIIIIIIIIIIIIIIIIIIIIIIIIIIDDDDD
@HISEQ:969:HM2KJBCX2:2:1101:2266:93967 2:N:0:ACTATGCA
ATCCCAGCATGCCCAACTATCCCTATTAATCATTACGTCAATCCTAGAAACCAACAAAATAGGATCGAACGTCCTATTTCATTATTCCATGCTAATGTATTCAAGCGTTAGCCTGCTTTAAACACTCTAATTTTTTCAAAGTAACAGTCCTGTTTCCCTGCAACACCAAATTAATGACATTACAGTTCTTCAGAAAGGAGGAATCAGCGAAGCCAGTGCATACCAGTGGCACGACCAACCTGCTGACCCCGAAATTCAACTACGAGCTTTTTAACTGCAACAACTTTAATATACGCTATTGGAGCTGGAATTACCGCGGCTGCTGGCACCAGACTTGCCCTCCAA
+
DDDDDIIIIIIIIIIIIIIIIHHIHIIIIIIIIIIIIIIIIIGHHIIIIGIIIIIIIIHIIIIHIIIIIIIIIIIIHHHIIIIIIIIHIIIIIIIIIIIIIIIIIIIIIIIIIIIIIIIIIHIHIHIIIIIIIIIIIIIIIIIIIIIIIIIIIIIIIHIIIIIHIIIIIIIIIIIIIIIIIIIIIIIIIIIIIIIIIIIIIIIIIHIIIIIIIIIIIIIIIIIIIIIIIIIIIIIIIIIIIIHGIIIIIIIIIIIIIIIIIIIIIIIIIIIIIIIIIIIIIIIIIIIIIIIIIIIIIIIIIIIIIIIIIIIIIIIIIIIIIIIIIIIIIIIIIIIIIIIIDDDDD
@HISEQ:969:HM2KJBCX2:2:1101:15037:92950 2:N:0:ACTATGCA
ATCCCAGCATGCCCCAACTATCCCTATTAATCATTACGTCAATCCTAGAAACCAACAAAATAGGATCAAACGTCCTATTTCATTATTCCATGCTAATGTATTCAAGCGTTAGCCTGCTTTAAACACTCTAATTTTTTCAAAGTAACAGTCCTGTTTCCCTGCAACACCAAATTAATAACATTACAGTTCTTCAGAAAGGAGGAATCAGCGAAGCCAGTACATACCAAAGGCACGACCAACCTGCTAACCCCGAAATTCAACTACGAGCTTTTTAACTGCAACAACTTTAATATACGCTATTGGAGCTGGAATTACCGCGGCTGCTGGCACCAGACTTGCCCTCCAA
+
DDDADC?CG@GEHIGHDE@1CE1?G@?CF@HCGHICH@HHEHC1CHHHHH1DHHIF1<DHHF@<GH1<CGHI11<CEH?F?GHHGEGGHHEHH?FHIHFCFEGG=HHHHHHDHGIIHGHHHHHHHHHHHH?HHIHHHHEHHIIHHHHFHGHHFFIIIHGFGIIHGIHHHH8GHHHHHHGHHIIIIIIHFHIHIIIIIIIHGIIIHIIHIIIIHGHIIIIIIIII<;IHH1HHDHIIHHGEHHIHCIIGHIIIIIIHIIHGEHIIIHHIIIIIIIIIIIIIIHHIFEGHIIIGHIHHHHIIIHIHIIIGIIIIIIHIHHHHGIIIIHIHHIHHIHIIIIIIIADBBD
@HISEQ:969:HM2KJBCX2:2:1101:9655:93598 2:N:0:ACTATGCA
ATCCCAGCATGCCCCAACTATCCCTATTAATCATTACGTCGATCCTAGAAACCAACAAAATAGGGTCAAACGTCCTATTTCATTATTCCATGCTAATGTATTCAAGCGTGTGCCTGCTTTAAACACTCTAATTTTTTCAAAGTAACAGTCCTGATTCCCCATGACACCAAATTAATGACATCACAGTTCGTCAGAAGGTAGAAATCAATAATACCAGTGCATACCGGAGGCACGACCAATATATTGATCCCGAAATTCAACTACGAGCTTTTTAACTGCAACAACTTTAATATACGCTATTGGAGCTGGAATTACCGCGGCTGCTGGCACCAGACTTGCCCTCCAA
+
DDDDDIHIIIIIIIIIIIIIIIIIIIIHIIIIIIIIGHIHIIIIIIIEHHHIIIIIHIIGIIHHHHHIHIIIIIIIHHIIIIIIHIIIIHIIHIIIIIHHHHIIIIIIIHIIIIIIIIIIHIIIIIHIIIIHIHHIHHHIIIIIIIIIIIIIIIHHIIIIIIIIIIHIIIHHIHIIIIIIIIIIHIIIIIIIIIIIIIIIIIIIIIIHIIIIIIIIIIIIIIIIIIIIIIIIIIHIIIIIIIIHGIIIIIIIIIIIIIIIIIHIIIIIIIIIIIIIIIIIIIIHGIIIIIIIIIIIIHHHHIIIGIIIIIIIIIIIIIIIIIIIIIIIIIIIIHIIIIIIIDDDDD
@HISEQ:969:HM2KJBCX2:2:1101:12522:93289 2:N:0:ACTATGCA
ATCCCAGCATGCCCCAACTATCCCTATTAATCATTACATCGATCCTAGAAACCAACAAAATAGAATCGGATGTCCTATTTCATTATTCCATGCTAATGTATTCAAGCGTGAGCCTGCTTTAAACACTCTAATTTTTTCAAGGTAACAGTCCTAATTCCCCGTGACACCAAATTAATGGCATTACGGTTCTTTAGAAGGTGAGAAATCAATAATATCAGTACATACCAACGGCATGACCAATACATTGATCCCGAAATTCAACTACGAGCTTTTTAACTGCAACAACTTTAATATACGCTATTGGAGCTGGAATTACCGCGGCTGCTGGCACCAGACTTGCCCTCCAA
+
DDDDDIIIIIIIIIIIIIIIIIIIIIIIIIIIIIIIIIIIIIIIIIIIIIIIIIIIGIIIIIHIIGIHHIIIIHIIIIIIIIIIIIIIIIIIIIIIIIIIHIIIIIIIIIIIIIIIIIIIIIIHIIIIIIIIIIIIIIIIIIIIIIIIIIIIIIIIIIIIIIIIIIIIIIIIIIIIIIIIIIIIIIIIIIIIIIIIIIIIIIIIIIIIIIIIIIHIIIIIIIIIIIIIIIIIIIIIIGIIIIIIIHIIIHIIIIIIIIIIIIIIIIIIIIIIIHGCIIIIIIIIIIIIIIIIIIIIIIIIIIIIIIIIIIIIIIIIIIIIIIIIIIIIIIIIIIIIIIIIIIDDDDD
@HISEQ:969:HM2KJBCX2:2:1101:6043:94055 2:N:0:ACTATGCA
ATCCCAGCATGCCCCAACTATCCCTATTAATCATTACGGTGATCCTAGAAACCAACAAAATAGAACCATGCGTCCTATTTCATTATTCCATGCTAATGTATTCAGGCAATAGCCTGCTTTAAGCACTCTAATTTTTTCAAGGTAACAGTCCTGCTTCCCCAACGCACCAAATTAATGGCATGCTGGTTATTCAGAAGGTAGGAATCCATCACGCCAGTACAGACCCAAAAGCCCGACCAACGGATAAATCCCGAAATTCAACTACGAGCTTTTTAACTGCAACAACTTTAATATACGCTATTGGAGCTGGAATTACCGCGGCTGCTGGCACCAGACTTGCCCTCCA
+
DDDDDIIIIIIHIIIIIIIIIIIIIIIIIIHIIIIIIIHIIIIIIIHIIIIIHIIIIIHGHIIHIIIIIIIIIIIIIIIIHIIIIIIIIIIIIIHIHHHIIIIIIIIIIIIIIIIIIIIIIIIIIIIIIIIIIIIIIIIIIIIIIIIIIIIIIIIIIIIIIIIIHHIIIIIIIIIHIIIIIIIIIIIIIIIIIIHIIIIIIIIIIIIIIIIIIIIIIIIIIIIIIIIIHIIIIIIIIIIIIIIIHIIIIIIIIIIIIIIIIIIIIIIIIIIIIIIIIIIIIIIIIIIIIIIIIIHIIIIIIIIIIIIIIIIIIIIIIIIIIIIIIIIIIIIIIIIIIIIIIDDDDD
@HISEQ:969:HM2KJBCX2:2:1101:3644:94704 2:N:0:ACTATGCA
ATCCCAGCATGCCCCAACTATCCCTATTAATCATTACGTCAATCCTAGAAACCAACAAAATAGGATCAAACGTCCTATTTCATTATTCCATGCTAATGTATTCAAGCGTTAGCCTGCTTTAAACACTCTAATTTTTTCAAAGTAACAGTCCTGATTCCCCACCACACCAAATTAATGACATGATGGTTCGTCAGAAGGTAGAAATCAGTAACACCAGTACGTACCGAAGGCACGACCAGCGTACTAATCCCGAAATTCAACTACGAGCTTTTTAACTGCAACAACTTTAATATACGCTATTGGAGCTGGAATTACCGCGGCTGCTGGCACCAGACTTGCCCTCCAA
+
DDDD0CHEEHE1@G1<EH1DHFH1<<DHHEHCHCHCCDFCGHHHHH?CCHHG?FHIIIIIHIGCH1D<CF@0DHH=HHFCGECFGHH1DC11D1DEGCIHIHEIHHEGIHHCHIIFHGHEH?GGHHIHHHHHHHHHIHEEFHHHHHGHECHHGCEFHHIEHCECGEHHHEHHHHFHFGHHHIIGIHHHHIHIIIHHGIHIIHIIIIIIHHEGCFIIIII=IHHHHIIIHIIIIHIIIIIIIIHHHIIHH<GHHHHFHHIIIHHEIHIIIIIIIIIIIHIHIIIIHHHEGIIIIHIHHHIIIIIIIHIIHFIHDIIIIIIHIIHIIIIHHIIIHFEHGIIIHDDDCC
@HISEQ:969:HM2KJBCX2:2:1101:14851:94602 2:N:0:ACTATGCA
ATCCCAGCATGCCCAACTATCCCTATTAATCATTACGGTGATCCTAGAAACCAACAAAATAGAACCATGCCGTCCTATTCTATTATTCCATGCTAATGTATTCGAGCAAAAATGCCTGCTTTAAACACTCTAATTTTTTCAAGGTAAAGGTCCTGGATCCGCAAGACACCCAATAAAGGACATCAAGTTTCTCCAGAAGGTGAGAAATCAACAGTAACAGTTCATACCCCTTAACGCATGACCGTCACGTCAATCCCGAAATTCAACTACGAGCTTTTTAACTGCAACAACTTTAATATACGCTATTGGAGCTGGAATTACCGCGGCTGCTGGCACCAGACTTGCCCTCCAA
+
DDDDDHIGHIIIEGHIIIIIIHGHIHIIIIIIIIIIIHIIIIIHHIIIIIIIIIIHIIIIGHIHHIHIHIEHIHIIIIIIIIGHIIIHE?HIHIHIHHHIHCHHHGHHIIIIIIIIIIIGHIHHHHHHHIIIHHHHHHHFIHIGHIIHIEEHHGHHHHHIHIHIIIIIIHIIHHHIIIHIIHHHIIHGEFHFEIIIIIIIIHHGIHHHHIIIIIIHHFIIHHIHIIIIHIIIIIIIIIIIIIIIIIIIIIHIHIIIIIIIIIIIIIIIHHIHIGIIIIIIIIIIIIIIHIHHIHIIIIIIIIIIIIIIIIIIIIIIIIIIIIIIIIIIHIIIIIIIIIHHIIIIIIIDDDDD
@HISEQ:969:HM2KJBCX2:2:1101:20058:94686 2:N:0:ACTATGCA
ATCCCAGCATGCCCAACTATCCCATTAATCATTACGGTGATCCTAGAAACCAACGAAATAGAATCAGTCCGTCCTATTTCATTATTCCATGCTAATGTATTCAGACGATAGTCTGCTTTAAACACTCTAATTTTTTCAAAGTAACAGTCCTGATTTCCCATCACACCAAATAAATGGCATGAAAGTTCCTCAGAAGGTAGAGATCCATCTCACCAGTGCAGACATTTAAGCCTGACCAATGGGTAGACCCCGAAGTTCAACTACGAGCTTTTTAACTGCAACAACTTTAATATACGCTATTGGAGCTGGAATTACCGCGGCTGCTGGCACCAGACTTGCCCTCCAA
+
DDDDDIIIIIHIIHIHHIIIGHIIIIIGIHIIIIIIIIHHHGHHHIIIIIIIIIIHDHHIHIIHHIIIIIHIIIGHHIIIHIIIIHIIIIHIIHHIHIIIIIHIIIIIIIIIIIHIIIIIHIHIIIHHIHHIIIIIIIHHHIIIIIIHHIHHHIHIIIIIIIIIIHHIHIIIHHIIIIIIIIIIHIIHIIHIIIIHIIIIHIIIHIIIIHIIIIIIIIIIIIIIIHHIIIIIIIIIIIII<IHFDIIIIIHIIIIIIHIIIIIHIIIIIIIIIIIIIIIIIIIIHHGIIIIIIIIIIIIIIIIIIIIIIIIIIIIIIIIIIIIIIIIIIIIIIIIIIIIIIDDDDD
@HISEQ:969:HM2KJBCX2:2:1101:21154:94846 2:N:0:ACTATGCA
ATCCCAGCATGCCCAACTATCCCTATTAATCATTACGGTGGTCCTAGACCAACAAAATAGAACCAACGTCCTATTCTATTATTCCATGCTAATCTATTCAAGCAAAAGCCCGCTTTAAACACTCTAATTTTTTCAAGGTAATGGTCCTGGTTCCCCGACACACCCAATAAAGGGCATACCGGCTCACCAGAAGGATAGACCCGACAACAGAACAATACTCGCCAGAGACGGACCGTCCGGTCAGGCCTAAAATTCAACTACGAGCTTTTTAACTGCAACAACTTTAATATACGCTATTGGAGCTGGAATTACCGCGGCTGCTGGCACCAGACTTGCCCTCCAA
+
@DDADIGGHEHHIHHHHCHHHHIIIGHEHEFHEGHCHFDC=DGHFHIF?<DC@HCHHHH1GHF?@HHDC1@=?<DFGHCGFC1<DG1CDE1CFH@GE86CGG<GHGHFHHEHH<G?CCCGHHHHHBFGHHHCHH@HFFEHGHEFHHGHGHHHIHHHHHHHHGHHGHFCCFGEHIIHHHHHEIIIIHHFIHHHGHEHHIIIHHHIIHIIHGHDHGFHGIHHGHHHHEHGHDEABHHGIIIHFGHIIHEGHFHHHIHHHHEEHHHIIGIHHHHHIIHHCHHHHIIHIHFHHGHHHHGFCCHIHIIIIIHHHDHIHHHIIEIIHIIIHFEEIIHIIIIIIIDCDDB
@HISEQ:969:HM2KJBCX2:2:1101:18564:95569 2:N:0:ACTATGCA
ATCCCAGCATGCCCAACTATCCCTATTAATCATTACGTCAATCCTAGAAACCAACAAAATAGGATCAAACGTCCTATTTCATTATTCCATGCTAATGTATTCAAGCGTTAGCCTGCTTTAAACACTCTAATTTTTTCAAAGTAACAGTCCTGTTTCCCTGCAACACCAAATTAATGACATTACAGTTCTTCAAGAAGGAGGAACCAGTAAAGCCAGTACATACCAGAGGCACGACCAACTTACTAATCCCGAAATTCAACTACGAGCTTTTTAACTGCAACAACTTTAATATACGCTATTGGAGCTGGAATTACCGCGGCTGCTGGCACCAGACTTGCCCTCCAA
+
DDDDDIIIIIIIIIHIIIIIIGIIIIIIIIIIIIIIIIIIIIIIIHHIIIIIHHIIIIHHHFHIIIIHIIHIIIIIIIIIIIIIIGHHIHHHHIIIIIIIIEHIHHIHHIII?IHIIHIIHHIHIIIHIIIIIIIIIIHIIIIIIIIIIIHHHIIIIIIHHIIIIIHIIIIIIIIIIIIIIIIIIIIHIIIIIIIIIIIIIIIIIIIIIIHIHIIIIIIIIIIIIIIIII=HIIIIIHIIIIIIIIIIIIIIIIIIIIIIIHIIIGIIIIIIIIIIIIIIIIIIIIIIIIIIIIIIHIGHIIIIIIIIIIIIIIIIIIIIIIIIIIIIIIIIIHIIIHIIDDDDD
@HISEQ:969:HM2KJBCX2:2:1101:8810:95789 2:N:0:ACTATGCA
ATCCCAGCATGCCCCAACTATCCCTATTAATCATTACGGTGATCCTAGAAACCAACAAAATAGAACCATGCCGTCCTATTCTATTATTCCATGCTAATGTATTCGAGCAAAAATGCCTGCTTTAAACACTCTAATTTTTTCAAGGTAAAGGTCCTGGATCCGCAAGACACCCAATTAAGGACATCAAGTTTCTCCAGAAGGTGAGAAATCAACAGCGACAGTTCATACCCCTTAAGGCATGACCATCACGTCAATCCCGAAATTCAACTACGAGCTTTTTAACTGCAACAACTTTAATATACGCTATTGGAGCTGGAATTACCGCGGCTGCTGGCACCAGACTTGCCCTCCAA
+
DDDCDIHHIIIIIHIIIIIIIIIIIIIIIHHIIIIIIIIIIIIIIIIHHHIIIIIIIIIIHHHHIIIEHIIIGHIIHFHIIIIIIIIIIIIIIIIGIIIIIHHIIIIIIIIIIIIIIIIIIIIIIIIHIIIIIHIIIIIIIIIIIIIIIIIIIIIHHHIIIIIIIIHIIHIIIHIIHIIIIIHHIHHIHHHIHIIIIIIIIIIIIIIHIIIIIIIIIIIIIIIIIIIIIIIIIIIIIIIIIIIIIIIIIIHHIIIIHIIIIIIIIIIIIIIIIIIIIIIIIIIIIIIIIIIIIIIIHIIIHIIIIIIIIIIIIIIIIIIHIIIIIIIIIIIIIIIIIIIIIIIIIIIIDDDDD
@HISEQ:969:HM2KJBCX2:2:1101:13534:96031 2:N:0:ACTATGCA
ATCCCAGCATGCCCCAACTATCCCTATTAATCATTACTCATTTCCCCAAAAACCAACAAAATTCGAGATACGAGTCCTAAATTATTATTCCATGCTAATGTATTCATAACTTTCAGCCTGCTTTAAACACTCTAATTTTTTCAAAGTAAAGGTCCTGGATTGCGAACCCAACCCAGTAAAGGGCAGGAACGTTCTCCAGGAAGATGGTAAGCGCGCATCGGCACTCACACACGATACCGTGGCGGGCCAAGCGCACTATACCAGAAATCCAACTACGAGCTTTTTAACTGCAACAACTTTAATATACGCTATTGGAGCTGGAATTACCGCGGCTGCTGGCACCAGACTTGCCCTCCAA
+
DDDDDIIHIIIIIIIIIIIIIIIIIIIIIHIIIIIHIIIHIIIHHIIIIIIIIIIIIIIIIIHIIHIIIGIGIIIIGIGIHHHHIIHIHHHIIIIHHGHIIDGHHHIIIIIHIIIIIIIIIIIIIIHGIHIIIIIIIIIIIIIIIHHIGIIHIIIIIIIIHIIIIIIIIIHIIIIIIIIIIHIIIIIIIIIHIIHHIIIIIIIIIIIIIIIIIIIIIIIIIIIHIIIIIIIIIIIIIIIIIIIIIIIIIIIIIIIIIIIIIIIIIIIIIIIIIIIIIIHIIIIIHIHIIHIIIIIIIIHIIIIIIIIIIIIIIIIIIIIIIIIIIIIIIIIIIIIIIIIIIIIIIIIIIIIIHDDDDD
@HISEQ:969:HM2KJBCX2:2:1101:14684:95395 2:N:0:ACTATGCA
ATCCCAGCATGCCCCAACTATCCCTATTAATCATTACGTCGATCCTAGAAACCAACAAAATAGGGTCAAACGTCCTATTTCATTATTCCATGCTAATGTATTCAAGCTAATGCCTGCTTTAAACACTCTAATTTTTTCAAAGTAACAGTCCTAACTCCCCATAACACCAAATTAATGACATCATGGTTCGTCAGAAGGGAGAAATCAATGATACCAGTACGTACCAGAGGCACGACCGATATATTGATCCCGAAATTCAACTACGAGCTTTTTAACTGCAACAACTTTAATATACGCTATTGGAGCTGGAATTACCGCGGCTGCTGGCACCAGACTTGCCCTCCAA
+
DDDDDIIHIIIIHIIIIIIHHIIIIIIIIIIIHHIIIIIIIIHIIIIIIIIIIHHIIGHIIHGIIIIIIHFHIIIIIIHHIIIIIIIGIIIIHIIHHHHIHHHIHHHIIHIIHIIIIIHIIHFHIIIIIIHIIIIIIIHIIIIHIIIHHHIGIIIIIIHIIIIIIIIIIIIIIIIIHIIIIIIIIIHIIIIIIIIIIHHIIIIIIIIIIIIIIIIIIIIIIIIIHIIIIIIIIIIIIIIIIIIIHIHHIGIIIIHIIIIIIIIIIIIIIIIIIIIIIIIIIIIIIIIIIIIIIIIIIIIIIIIIIIIIIIIIIIIIIIIIIIIIIIIIIIIIIIIIIIIIIDDDDD
@HISEQ:969:HM2KJBCX2:2:1101:3409:96263 2:N:0:ACTATGCA
ATCCCAGCATGCCCCAACTATCCCTATTAATCATTACGTCAATCCTAGAAACCAACAAAATAGGATCAAACGTCCTATTTCATTATTCCATGCTAATGTATTCAAGCGTTAGCCTGCTTTAAACACTCTAATTTTTTCAAAGTAACAGTCCTGTTTCCCTGCAACACCAAATTAATGACATTACAGTTCTTCAGAAAGGAGGAATCAGCGAAGCCAGTACATACCAAAGGCACGACCAACCTGCTAACCCCGAAATTCAACTACGAGCTTTTTAACTGCAACAACTTTAATATACGCTATTGGAGCTGGAATTACCGCGGCTGCTGGCACCAGACTTGCCCTCCAA
+
DDDDDIHIIIIIIIIIIHIIIIIIIIIIIIIIIIIIIIIIIIIHIIGIIHHHIIIIEHIIIIGHEHIIIIIIIIIIIIIIIIIIIIHGIIHIHHIIIIIIIIIIIHHIIIIIIHIHGIHIIIIHIIHIIIHIIIIIHIIIHIIHIHIIIIIIIIHIIIIIIIIIHIIIIIIHIIIIIIIIIIIIIIHIIIIIIIIIIIIIIIIIIIIIIIIIIIIIIIIIIIIIIIIIIIIIIIIIHIHIIIIIHIIIIIIIIIIIIIIIIIIIIIIIIIIIIIIIIIIIIIIIIHIIIIIIIIIIIIIIIIIIIIIIIIIIIIIIIIIIIIIIIIIIIIIIIIIIIIIIIDDDDD
@HISEQ:969:HM2KJBCX2:2:1101:7291:96947 2:N:0:ACTATGCA
ATCCCAGCATGCCCCAACTATCCCTATTAATCATTACGTCAATCCTAGAAACCAACAAAATAGGATCGAACGTCCTATTTCATTATTCCATGCTAATGTATTCAAGCGTTAGCTTGCTTTAAACACTCTAATTTTTTCAAAGTAACAGTCCAAATTCCCCGCAACACCAAATTAATGGCATTACGGCTCATCAGGAAGGAGGAATCAGTGAGACCAGTACATACCAGAGGCATGACCAACCTACTAACCCCGAAATTCAACTACGAGCTTTTTAACTGCAACAACTTTAATATACGCTATTGGAGCTGGAATTACCGCGGCTGCTGGCACCAGACTTGCCCTCCAA
+
DDDBDIHIIIIIIIIIIIHIIHIHIIHIIIIIHIIIIIIIIHIHIIFIIIIHHEHIIIIIIHEHHIIIIIIIIIIIHIIIIIIIIIHIIIHIIHHEHHHIHIIIIIHHIIHIIIHIIHHHHIHIIIIIIHIIIIHHIIIIIHHIIHIHIIHHHIHIIIHIIGHIHHHHIIHIIIIHIGIHIIIIIIIIIIHIIIHHIHIIIIHHHIIIIIIIIHIHIIIIIIIIIIIIIIIIIIII<IIIIIHHHHIHIIIIIIIIIIGIIIHIIIIIIIIIIIIIIIIIIIIIIIIIHIIIIIIIIIIIIIIIHIIIHIIIIIIHIIIIIIIIHIIIIIIIIIIIIIIIIDDDDD
@HISEQ:969:HM2KJBCX2:2:1101:7893:96284 2:N:0:ACTATGCA
ATCCCAGCATGCCCCAACTATCCCTATTAATCATTACGGTGATTCAGAAACCAACAAAACAGGACCACCGTCCTATTCTATTATTCCATGCTAATGTATTCAGACGTAAGCCTGCTTTGAACACTCTAATTTTTTCAAGGTAAAGGTCCTGGTTTCCCACCACGCTAAATTAATAACATGATGGTTCCCCAGAAGGTAGAAATTCTACACACCAGTACAGACTTGGTAGCCTGACCAACGGTAGAACCCCGAAATTCAACTACGAGCTTTTTAACTGCAACAACTTTAATATACGCTATTGGAGCTGGAATTACCGCGGCTGCTGGCACCAGACTTGCCCTCCAA
+
DADDDHIIIIIIIIIGIGHIIIIHHIIIIIIIIIIIIIHIIIIIHIIIIHIIIHHHIIIIIEHHIIHHIIIIIGI?GHHIEGHHHHHICCHGIIIIIGIIIIHGHIIHIHIIIHHEHHHHHHHIIHIIIIIIIHIIIIIIIHHEIIIHIIIIHHHIHHHIIIIIIIIHIGIIIHIIIIIIHIIIIIIIHIHHHIIIGIIIIIIIIIIIIIIIIIIIIIIIHI=IIIIIIIIIIIIIIHIIIHHGHHIHIIIIIIIIIIIIIIIIIIIHIIIIIIIIIIHIIIIIIIGIIIHGEIIIIIIIIIIIIIIIIIIIIIIIIIIHIIIIIIIIIIIIIIIIIIIIDDDDD
@HISEQ:969:HM2KJBCX2:2:1101:11344:97305 2:N:0:ACTATGCA
ATCCCAGCATGCCCCAACTATCCCTATTAATCATTACGTCAATCCTAGAAACCAACAAAATAGGATCGAACGTCCTATTTCATTATTCCATGCTAATGTATTCAAGCGTTAGCCTGCTTTAAACACTCTAATTTTTTCAAAGTAACAGTCCTGTTTCCCTGCAACACCAAATTAATGACATTACAGTTCTTCAGAAAGGAGGAATCAGCGAAGCCAGTGCATACCAGTGGCACGACCAACCTGCTGACCCCGAAATTCAACTACGAGCTTTTTAACTGCAACAACTTTAATATACGCTATTGGAGCTGGAATTACCGCGGCTGCTGGCACCAGACTTGCCCTCCAA
+
DBDDDIIIIIIIIIIIIIIIIIIIIIIHIIIIIIIIIIIIIIIIIIIIIIIIIIHIIHHHIIIIIIGHIHIIIIIIIIIIHHIIIHIIHHGHFHIIIIHHGGIHHIIIIHIIIIIIIIIIIIHIIIIHIHEHIIIHHHHEIHIIHIIIIIHIHIIIIIIIIHIIIIHIIIIHHIIIIIIIIIIHFHGFG@IIIIHIIIIHIIIHHIIIIGIHIIHIIIIIIIHHIHIIIIIHHIIHHHHIIHHHHIIIIIHHIIHGHGHIHIIHHHIFHHIHIIIIIHIIIHIHHHHHHHHHIIHHHGIIIIIIIIIIIIIHDIHHIHIIIHHHIIIHIIIIIIIIHIIIID@DDD
@HISEQ:969:HM2KJBCX2:2:1101:6722:97328 2:N:0:ACTATGCA
ATCCCAGCATGCCCCAACTATCCCTATTAATCATTACGGTGATCCTAGAAACCAACAAAATAGAATCATGCCGTCCTATTTTATTATTCCATGCTAATGTATTCAAGCAAAATGCCTGCTTTAAACACTCTAATTTTTTCAAAGTAAAGGTCCTGGTTCCCCGCGTCACCCAATTAAGGACAGCGCGGTTCTCCAGAAGGTGAGAAATTGACTACACCAGTTCATACCCCTTAGGGCACGACCGATGTGTCAATCCCGAAATTCAACTACGAGCTTTTTAACTGCAACAACTTTAATATACGCTATTGGAGCTGGAATTACCGCGGCTGCTGGCACCAGACTTGCCCTCCAA
+
DDDDDIIGHIIIIIHGHIIHIIHIIIIHGGHGIIIIIIIHEHIHGIIIIHIIHHHIIIIHHI?@HHHHIGHIHHDDECHEHHGFHHIIIIICHIIIIIEFH<HIIIHIIIIIIHIIIHIIHHIHHHGIIHHIHHHHHIIIIHHIIHGHHHGIIHHGHIHIIIIIIGHHHIIIIIHIIIIIIIHHIHHFIIIIIIIIIIIIIIIIIIHIIIIIIIHHHHIHHHHIHHIHHHFIIIIIIGIIIIIIIIIGIHHIIIIIIIIIIIIIHIHHIIIIIIIIIHIIIIIIIIIHHHGFHIIIIIHIHIIHHIIIIIIIHIIHHHGIHIIIIHHIIIIIIIIIIIIIIIIIIIICDDDB
@HISEQ:969:HM2KJBCX2:2:1101:13826:97735 2:N:0:ACTATGCA
ATCCCAGCATGCCCCAACTATCCCTATTAATCATTACGGTGATCCTAGAAACCAACAAAATAGAACCATGCCGTCCTATTCTATTATTCCATGCTAATGTATTCGAGCAAAAAATGCCTGCTTTAAACACTCTAATTTTTTCAAGGTAAAGATCCTGGATCCGCAAGACACCCAATAAAGGACATCAAGTTTCTCCAGAAGGTGAGAAATCAACAGTAACAGTTCATACCCCTTAAGGCATGACCATCACGTCAATCCCGAAATTCAACTACGAGCTTTTTAACTGCAACAACTTTAATATACGCTATTGGAGCTGGAATTACCGCGGCTGCTGGCACCAGACTTGCCCT
+
DDDDDIIIIIIIIIIIIIIIIIIIIIIIIIIIIIIIIIIIHIHIIIIIIIIIHIIIIGIHHIIIHHEHIHIIHGHIIIIGHIHHHIIGHHIIIHIIIHHGHFH@GHHHIIIIII@FHHHEHHIIIII8/FFGHHIGIIHHHHHHHHGHHIEHHGDFEHH<EHF<CIIII:HHIIIIHHIIHIIIIIIHIIHHIIIIIIIIIIIIIIIIIHIIIIIGIIIIIIIIIIHIIGIIIIIIIIIIIGIIIIIHGGIIIIIHIIIIIIIIIIHGIIIIIIIIIIIIIIIIIGIIIIHIIIIIIIIHHHIIIIIIIIIIIIIIIIIIIIIIIIIIIIIIIIIIIIIIIIIIIDDDDD
@HISEQ:969:HM2KJBCX2:2:1101:2922:97520 2:N:0:ACTATGCA
ATCCCAGCATGCCCCAACTATCCTATTAATCATTACGGTGATCCTAGAAACCAACAAAATAGAACCATGCCGTCCTATTCTATTATTCCATGCTAATGTATTCGAGCAAAAATGCCTGCTTTAAACACTCTAATTTTTTCAAGGTAAAGGTCCTGGATCCGCAAGACACCCAATAAAGGACATCAAGTTTCTCCAGAAGGTGAGAAATCAACAGTAACAGTTCATACCCCTTAAGGCATGACCATCACGTCAATCCCGAAATTCAACTACGAGCTTTTTAACTGCAACAACTTTAATATACGCTATTGGAGCTGGAATTACCGCGGCTGCTGGCACCAGACTTGCCCTCCAA
+
DDDCDIIIIIHHHFHIIIIIIHHIGHIIIIIHIIIIIGHHGHHIIIIIIIIIIIIIEHEEHFHIIIHIEHIHHHHIIGIIIHIIIIIHHIHHGIHHIGHHFDGHHIIIIIGHHHHHHIGIIIIHHHHHIIHIHHIIIHIHIIHIIIHIIIIIIIIIHIIHHIIIIIIIIGIIIIIHIIIIHIIIIIHIIIIIIIIIHIIIIIIIIIIIIIIIIIIIIIIIIIIIHGIIIGIIIHIIGIIIHIIIIIIIIHHIIIIIIIIIIIIHHHIIIIIIIIIIIIIIHIIIIIIIIHIIIIIIIGIHIIIIIIIIIIIIIIIIIIIIIIIIIIIIIIIIIIIIIIIIIIIIIIIDDDDD
@HISEQ:969:HM2KJBCX2:2:1101:19935:98977 2:N:0:ACTATGCA
ATCCCAGCATGCCCCAACTATCCCTATTAATCATTACGTCAATCCTAGAAACCAACAAAATAGGATCGAACGTCCTATTTCATTATTCCATGCTAATGTATTCAAGCGTTAGCTTGCTTTAAACACTCTAATTTTTTCAAAGTAACAGTCCAGATTCCTCGCAACACCAAATTAATGGCATTACGGCTCATCAGGAAGGAGGAATCAGTGAGACCAGTACATACCAGTGGCATGACCAACCTACTAACCCCGAAATTCAACTACGAGCTTTTTAACTGCAACAACTTTAATATACGCTATTGGAGCTGGAATTACCGCGGCTGCTGGCACCAGACTTGCCCTCCAA
+
DDDDDIIIIIIIIIIIIIIIIIIIIIIIIIIIIIIIIIIIIIIIIIIIIIHHIIIIIIIIHHHHFHIIHIIIIIIIIIIIIIIIIIIIIIIIIIIIIIHIIIIIIIIIHIIIIIIIIIIIIIIIIIIIIIIHIIIIIIIIIIIIIIIIIIIIIGIIIIIIIIIIIIIIIIIIHIIIIIIIIIIIIIHIIIIIIIIIIIIIIIIIIIIIIIIIIIIIIIIIIIIIIIIIIIIIIIIIIIIIIIIHHIHIIIIIIIIIHIIIIHHIIIIIIIIIIIIIIIIIIIIIIIIIIIIIIIHIIIIIIIIIIIIIIIIIIIIIIIIIIIIIIIIIIIIIIIIIIIIIIDDDDD
@HISEQ:969:HM2KJBCX2:2:1101:19061:100706 2:N:0:ACTATGCA
ATCCCAGCATGCCCCAACTATCCCTATTAATCATTACGGTGATCCTAGAAACCAACAAAATAGAATCATGCCGTCCTATTTTATTATTCCATGCTAATGTATTCAAGCAAAATGCCTGCTTTAAACACTCTAATTTTTTCAAAGTAAAGGTCCTGGTTCCCCGCGACACCCAATTAAGGGCATTGCGGTTCTCCAGAAGGTGAGAAATTGACTACACCAGTTCATACCCCTTAAGGCACGACCGATGTGTCAATCCCGAAATTCAACTACGAGCTTTTTAACTGCAACAACTTTAATATACGCTATTGGAGCTGGAATTACCGCGGCTGCTGGCACCAGACTTGCCCTCCAA
+
DDDDDHIIIIIIIGIIIIIHIIHIIIIIIIIIIIIIIH@GHHIIEHHHIIIIIIIIGHHHHHIIIHIIIHIIHHHHIH?GHIIIIIIHHHHHHHE1CGHIIFIIIIIIIIIIIIIIIIIIIIIIHIIIIIIIIIIIIIIIHHHHIHHHHIIHIIHIIIHIHIIIIIIHIIIIIHIIIIIIIIIIIIHIHIHIIIIHIHHHEIIIHIIIIHHIIIIIGIIIIIIIIIIGIIHHIIIIIIIIIIHHHIIHHHHHHIIHGHIIIHHHGIIHHHIIIIHIIIIIIIIIIIIHIHEHHHIHIIIIIIIHIIIIIIIIIIIIIIIIIIIIIIIIIIIIGIIIIIIIIIIIIIIDDDDD
@HISEQ:969:HM2KJBCX2:2:1101:4028:100520 2:N:0:ACTATGCA
ATCCCAGCATGCCCCAACTATCCCTATTAATCATTACGTCAATCCTAGAAACCAACAAAATAGGTTTGAACGTCCTATTTCATTATTCCATGCTAATGTATTCAAGCGTTAGCCTGCTTTAAACACTCTAATTTTTTCAAAGTAACAGTCCTGTTTCCCTGCAACACCAAATTAATGGCATTACAGTTCTTCAGAAAGGAGGAATCAGCGAAACCAGTTCATACCAGTGGCACGACCAACCTGCTGACCCCGAAATTCAACTACGAGCTTTTTAACTGCAACAACTTTAATATACGCTATTGGAGCTGGAATTACCGCGGCTGCTGGCACCAGACTTGCCCTCCAA
+
CDDDDIHIIIIHHIIIIIIIIGHIIIIIIIIIIIIIIIIIIIIIHIIHHIIIIIIIGHHIIIIIHHHHHIIIHHIIIIIIHIIHIIIHHIIHGHIHIIIIIIIIIHIHIIIIIIIIIHIIIHIIHIHHIEIIIIIIHHHHIIIIIIIIIIIIIIIIIIIIIIIIIIHIIIIIIIIIIIIIIHIIIIIIIIIIIIIIIIIIIIIIIIIIIIIIIIIIHIIIIIIIIIIIIIIII<IIIIIIIIHHIIHGIIIIIIIIIIIIIIIIIIIIIIIIIIIIIIIIIIIIIIIIIIIIIIIIIIIIIIIIIIIIIIIIIIIIIIIIIIIIIIIIIIIIIIIIIIIIIDDDDD
@HISEQ:969:HM2KJBCX2:2:1101:8350:101034 2:N:0:ACTATGCA
ATCCCAGCATGCCCAACTATCCCTATTAATCATTACGTCGATCCTAGAAACCAACAAAATAGGGTCAAACGTCCTATTTCATTATTCCATGCTAATGTATTCAAGCGTGTGCCTGCTTTAAACACTCTAATTTTTTCAAAGTAACAGTCCTGATTCCCCATGACACCAAATTAATGACATCACAGTTCGTCAGAAGGTAGAAATCAATAATACCAGTGCATACCAGAGGCACGACCAATATATTGATCCCGAAATTCAACTACGAGCTTTTTAACCGCAACAACTTTAGTATACGCTATTGGAGCTGGAATTACCGCGGCTGCTGGCACCAGACTTGCCCTCCAA
+
DCBDDHIEHHIHHHHIHHIIIIIIIIIGHIIIIIIIGIIHHIHIIIIIIII@GEEEHHHHIHHIHHGHGHHHHHIIHIIIHHIIIIH?CEHEHIIIEHHHHIHIIIIIIIIIIIHIIHIIIHHIIIIHGHIHIHHHHHIHIIIHHHHHHIHIHHHIIIHIHHHIIHHEIIHHIIIIIIIHGIHIIIHIIIIIIIHIIIIIIIIIIIHGIIHIHIIIIIIIIIIIIIIIIIIIIIIIHHIHFHHHIHG?DGIIIIIHHIHHDIHIIIIIIIIHDHIHHHGFHIIIHIHIIIIIIIIIHHGIIIIIIIHHIIHIIIIIIIIIIIIIIIHIHHIIHIIIIIIIDDDDD
@HISEQ:969:HM2KJBCX2:2:1101:17046:101294 2:N:0:ACTATGCA
ATCCCAGCATGCCCCAACTATCCCTATTAATCATTACGGTGATCCTAGAAACCAACAAAATAGAACCATGCCGTCCTATTCTATTATTCCATGCTAATGTATTCGAGCAAAAATGCCTGCTTTAAACACTCTAATTTTTTCAAGGTAAAGGTCCTGGATCCGCAAGACACCCAATTAAGGACATCGAGTTTCTCCAGAAGGTGAGAAATCAACAGCAACAGTTCATACCCCTTAAGGCACGACCATTACGTCAATCCCGAAATTCAACTACGAGCTTTTTAACTGCAACAACTTTAATATACGCTATTGGAGCTGGAATTACCGCGGCTGCTGGCACCAGACTTGCCCTCCAA
+
DDDDDIIIIHHIIIIIIIIGIIHIIIIIIIIHIIGHIIIIGIIIIHHIIEHIHIIIIHHGIGGHHIIHH?GHEGHHIGFHIIIHEHHIHIIFEHHHIIIHF<FIIIIIIIIIIIIIIIIIIIIIIIIIIHHIIHIIIIHHIIIIIHIIIIIIHHIIIIIIIIIIIIIHHIIIIIIHIIIIIIIIIIIHGHIIIHIIIHIIIHIIIIIIIIIIIHIIIIIIIIIIIIIHHIIIIIIIHIIIIIGIIHGIIIHFIGIHIIIIIIIIIIIIHHIIIIIIIIIIIIIIIIIIIIIIIIIIIIIHGIIIIIIIIIIIIIIIIIIIIIIIIIIIIIIIIIIIIIIIHIIIIIIIDDDDD
@HISEQ:969:HM2KJBCX2:2:1101:16842:101152 2:N:0:ACTATGCA
ATCCCAGCATGCCCCAACTATCCCTATTAATCATTACGTCGATCCTAGAAACCAACAAAATAGAATCAAACGTCCTATTTCGTTATTCCATGCTAATGTATTCAAGCGTGAGCCTGCTTTAAACACTCTAATTTTTTCAAAGTAACAGTCCTGATTCCCCATGACACCAAATTAATGACATCATGGTTCGTCAGAAGGTAGGAATCAATAATACCAGTACGTACAATAGCACGACCAATAAATTGATCCCGAAATTCAACTACGAGCTTTTTAACTGCAACAACTTTAATATACGCTATTGGAGCTGGAATTACCGCGGCTGCTGGCACCAGACTTGCCCTCCAA
+
DDDDDIIIIHIIIIIIIIIIIIIIIIIIIIIIIIIIIIIIIIHIHHHHIIIIIIIIIIGHIIHIIHIHIIIIHHHIIIIIIIIHIIHIIIHIIIIHHHIIIIIIHIIIIIIIIHIIIIIIIHIIIIIIIIIIHHIHIIIIIIHIIIIIHIIIIIIIIIIIIIIIIIGHIIIIHIIIIIIIIIIIIIIIIIIIIIIIIIIIIIIIIIIIIIIIHIIIIIIIIIIIHIHHIIIIIIHIIIIIIIHHIHIIIIIIIIGIIIIIIHIIIIIIIIIIIIIIIIIIIIHIIIIIIIIIHIIIIIIIIIIIIIIIIIIIIIIIIIIIIIIIIIIIIIIIIIIIIIIIDDDDD
@HISEQ:969:HM2KJBCX2:2:1102:4292:2312 2:N:0:ACTATGCA
ATCCCAGCATGCCCCAACTATCCCTATTAATCATTACGTCAATCCTAGAAACCAACAAAATAGGATCGAACGTCCTATTTCATTATTCCATGCTAATGTATTCAAGCGTTAGCCTGCTTTAAACACTCTAATTTTTTCAAAGTAACAGCCCTGTTTCCCTGCAACACCAAATTAATGACATTACAGTTCTTCAGAAAGGAGGAATCAGCGAAGCCAGTTCATACCAGTGGCACGACCAACCTGCTGACCCCGAAATTCAACTACGAGCTTTTTAACTGCAACAACTTTAATATACGCTATTGGAGCTGGAATTACCGCGGCTGCTGGCACCAGACTTGCCCTCCAA
+
DDDDBHIIIIIIHHIHIIIIHHIIHIIIIGIIIHIIHHHIIIHIFHIHHIIHIHIGIGHHHIHIHHIHEFCH1CGHIHIHEHFHHIHHHHEG?F1@HHIIHHEHHHGHFIHIHGHHHFHHHIHHHHHHHHFHHHIHIGIHIHHHIHHHDGIIIIIHIHHHGIIHHHHIIHIHIIHIIIFIHIIHHHIIIIIHIGIIIIIIHIIIHIHHIIIIIIIHGEFIIIIIHHIIIIIIIIIHIIIIIIHGDHIIHIIHIIIIIIIHFHHIIIHIIIIIIIIIIIIIIIHHIHIIIIIIIIIIIHIIIIIIIIIIHIIIIIIIIIIIIIIIIIIHIIIIHIIIIIIIIDBDDD
@HISEQ:969:HM2KJBCX2:2:1102:9246:2421 2:N:0:ACTATGCA
ATCCCAGCATGCCCCAACTATCCCTATTAATCATTACATCGATCCTAGAAACCAACAAAATAGAATCGGATGTCCTATTTCATTATTCCATGCTAATGTATTCAAGCGTGAGCCTGCTTTAAACACTCTAATTTTTTCAAGGTAACAGTCCTAATTCCCCGTGACACCAAATTAATGGCATTACGGTTCTTTAGAAGGTGAGAAATCAATAATATCAGTACATACCAACGGCATGACCGAAACATTGATCCCGAAATTCAACTACGAGCTTTTTAACTGCAACAACTTTAATATACGCTATTGGAGCTGGAATTACCGCGGCTGCTGGCACCAGACTTGCCCTCCAA
+
DDDDDIIIIIIIIIIIIIIIIIIIIIIIIIIIIIIIIIIIIIIIIIIIIIIIIIIIIGIIIIIIIIIIIIIIIIHIIIHIIIIIIIIIIIIIIIIIIIIIIIIIIHHIIIIIIIIIIIIIIIIIIIIIIIIIIIIIIIIIIIIIIIIIIIIIIIIIIIIIIIIIIIIIIIIIIIIIIIIIIIIIIIIIIIIIIIIIIIIIIIIIIIIIIIIIIIIIIIIIIIIIIIIIIIIIIIIIIIIIIIIIHFIIIIIIIIIIIIIIIIIIIIIIIIIIIIIIIIIIIIIIIIIIIIIIIIIIIIIIIIIIIIIIIIIIIIIIIIIIIIIIIIIIIIIIIIIIIIIIIIDDDDD
@HISEQ:969:HM2KJBCX2:2:1102:14880:4139 2:N:0:ACTATGCA
ATCCCAGCATGCCCCAACTATCCCTATTAATCATTACGGTGGTCCTAGAAACCAACAAAATAGAACCACAACGTCCTATTCTATTATTCCATGCTAATCTATTCAAGCAATAGCCCGCTTTAAACACTCTAATTTTTTCAAGGTAATGGTCCTGGCTCCCCAACACACCCAATTAAGGACATACTGGTTCACCAGAAGGAAGACCCGACAACAGGACAGTACTCGCCAAAGACGGACCGCCCGGCCAAGTCTAAAATTCAACTACGAGCTTTTTAACTGCAACAACTTTAATATACGCTATTGGAGCTGGAATTACCGCGGCTGCTGGCACCAGACTTGCCCTCCAA
+
DBDDDIIIIIIIIIIIIIIIIIIIIIIHGHIIIIIIIIGH@GHHIHHHHHIIIGEHHEHIHHHGGHIIIGHEHHHHIIIIGHHHIIIGEEGHHGGHHIHHHHIIIIIHHHIIIIIHGIHIIHIIIIIIGIHHHIIIIHIIIIIIIHIHHHIHHIIIIIIIIHIIIIHGIIIHHHHHIIIIIIIIIIHHHHHHIIIIHIIIIHIIIIIIIIIIIIIHIIIIIIIIIIIIIIIIII=IIIIIFIIIIIIIIIIIIIIIHHHHIIHHIIIIIIIIIIHFIHIIIIIIIIIIIIIIIIHIIIHHHHIIIIIIIIIIIIIIIIIIIIIIIIIIIIIIHIIIIIIIIIDDDDD
@HISEQ:969:HM2KJBCX2:2:1102:16958:3598 2:N:0:ACTATGCA
ATCCCAGCATGCCCCAACTATCCCTATTAATCATTACATCGATCCTAGAAACCAACAAAATAGAATCGGATGTCCTATTTCATTATTCCATGCTAATGTATTCAAGCGTGAGCCTGCTTTAAACACTCTAATTTTTTCAAGGTAACAGTCCTAATTCCCCGTGACACCAAATTAATGGCATTACGGTTCTTTAGAAGGTGAGAAATCAATAATATCAGTACATACCAACGGCATGACCGAAACATTGATCCCGAAATTCAACTACGAGCTTTTTAACTGCAACAACTTTAATATACGCTATTGGAGCTGGAATTACCGCGGCTGCTGGCACCAGACTTGCCCTCCAA
+
DDD@DIGHHHHEHHHIIIICHEHIEE1CCHHHHHHIIIFEC?G@C?GHIIIHFEHHIHHCF?GHHGH1GHHHIE1GHGCHH@GHHC@1@@FGHHIIIIHGHEHEHIIHHHFHHHIHIIIHHHFHHIGHHIIIFIHHEFHHIIIHEHHIIHIIHHIDIHIIIHHHHIIIIHFHIHIIHHFIIHHIIIIIIIIIIIHIIIIHHGCIIIHHIIIIIHHIHIIHHHCHGIGHIIIFHIIIHIHIHHGCHGHIIHHIIIHEIIIIIIIIIIIIIGIIIIHDHIHIIIIIIIHIHHHHEHHIIHHFHGIIHHHHIIHHEIIIIIGIHHIHHFIIIIIIHHHIIIIIIH?AADB
@HISEQ:969:HM2KJBCX2:2:1102:9076:4560 2:N:0:ACTATGCA
ATCCCAGCATGCCCAACTATCCCTATTAATCATTACGTCAATCCTAGAAACCAACAAAATAGGATCAAACGTCCTATTTCATTATTCCATGCTAATGTATTCAAGCGTTAGCCTGCTTTAAACACTCTAATTTTTTCAAAGTAACAGTCCTGTTTCCCTGCAACACCAAATTAATGACATTACAGTTCTTCAAGAAGGAGGAACCAGTAAAGCCAGTACATACCAGAGGCACGACCAACCTACTAATCCCGAAATTCAACTACGAGCTTTTTAACTGCAACAACTTTAATATACGCTATTGGAGCTGGAATTACCGCGGCTGCTGGCACCAGACTTGCCCTCCAA
+
DDDDDIIIIIHIIIIIIIIIIIIHHIIIIIIIIIIIIIIIIIIIIIIIIIIHIIIHIIIIIIIHIIIIIIIIIHIIIIIIIHIIIIHHIIIIIIIIIIIIIIIIIIIIIIIIIIIIIIIIIIIIIIIIIIIIIIIHIIIIIIIIIIIIIIIIIIIIHHIIIIIIIIIIIIHIIHIIIHHIIIIIIHGHHIIIIIIIIHHHGHHIIIIIIIIIIIIIIIIIIIIIIIIIIIIIIIIIIIIIIIHIIHHIIIIIIIHIIIIIIHHIIIIIIIIIHHIIIIIIIIIIIIIIIIIIIIIIIIIIIIIIIIIIIIIIIIIIIIIIIIIIIIIIIIIIIIIIIIIIDDDDD
@HISEQ:969:HM2KJBCX2:2:1102:16486:4663 2:N:0:ACTATGCA
ATCCCAGCATGCCCCAACTATCCCTATTAATCATTACGTCAATCCTAGAAACCAACAAAATAGGATCGAACGTCCTATTTCATTATTCCATGCTAATGTATTCAAGCGTTAGCCTGCTTTAAACACTCTAATTTTTTCAAAGTAACAGTCCTGTTTCCCTGCAACACCAAATTAATGACATTACAGTTCTTCAGAAAGGAGGAATCAGCGAAGCCAGTGCGTACCAGTGGCACGACCAACCTACTGACCCCGAAATTCAACTACGAGCTTTTTAACTGCAACAACTTTAATATACGCTATTGGAGCTGGAATTACCGCGGCTGCTGGCACCAGACTTGCCCTCCAA
+
DDDDDHEHIIHIHFHHHEHHH?GFFGHIIHIHHHIIIHIIIIIHHHHHHFIGHHHHHIIHF@GHGHEHHIIIHIIHIIIIHHFHHHI<FEIIIGHEIIIIIIIIIIHHHHHHHIIHIIIIHHFHIHHIHIIHHHGHIIIIIIFIHHIIIHIIIHHIIIIIIIIHIHIIHHGIIIIIHHHIHIIIGIIIIIIIIIHIIIIIIHIIIIIHHHGIIIIIIIIIIHHHHIIIIIIIIIIIIHIIIIIHHIIIGIIIIIHIIIIIIIIIIIIIIIIIIIHIIIIIIGIIIIIIIIHIIIIIHIIIIIIIIIIIIIIIIIIIIIIIIIIIIIIIIIIIIHIHIIHIIDDDDD
@HISEQ:969:HM2KJBCX2:2:1102:10794:5714 2:N:0:ACTATGCA
ATCCCAGCATGCCCCAACTATCCCTATTAATCATTACGTCAATCCTAGAAACCAACAAAATAGGATCGAACGTCCTATTTCATTATTCCATGCTAATGTATTCAAGCGTTAGCTTGCTTTAAACACTCTAATTTTTTCAAAGTAACAGTCCAAATTCCCCGCAACACCAAATTAATGGCATTACGGATCATCAGGAAGGAGGAATCAGTGAGACCAGTACATACCAGAGGCATGACCAATCTACTAACCCCGAAATTCAACTACGAGCTTTTTAACTGCAACAACTTTAATATACGCTATTGGAGCTGGAATTACCGCGGCTGCTGGCACCAGACTTGCCCTCCAA
+
DDDDDIIIIIIIIIIIIIIIHHIIIIIIIIIEHHIIHHIIIIHFHIHIGHIIIIIIIGIIIHIIIIIIFHIHHHIIIIIIIIHIIIGGCHHHGHIHIIIIIIIIIIIHEHIIHIIIHFHHIIIIIIIHIIIIIIIIIIIHIIIIHIIIIIIIHHIIIIIIIHIIIIIIIIIIIIHIIIIIIIIHGIIIIHHIIIHIIIIIIIIIIIIIIIHHIIIHIIIIIIIHIIIHIIIIIIIIIIIHIIIIIIHGIHIIIIIHIIIIIIIHIIIIIIHIIIIIIIIIIIIIIIHIIIIIIIIIIIIIIIIIIIIIIIIIIIIIIIIIIIIIIIIIIIIIIIIIIIIIIDDDDD
@HISEQ:969:HM2KJBCX2:2:1102:2041:6467 2:N:0:ACTATGCA
ATCCCAGCATGCCCCAACTATCCCTATTAATCATTACGGTGATCCTAGAAACCAACAAAATAGAACCATGCCGTCCTATTCTATTATTCCATGCTAATGTATTTGAGCAAAAATGCCTGCTTTAAACACTCTAATTTTTTCAAGGTAAAGGTCCTGGATCCGCAAGACACCCAATAAAGGACATCAAGTTTCTCCAGAAGGTGAGAAATCAACAGTAACAGTTCATACCCCTTAAGGCATGACCGTCACGTCAATCCCGAAATTCAACTACGAGCTTTTTAACTGCAACAACTTTAATATACGCTATTGGAGCTGGAATTACCGCGGCTGCTGGCACCAGACTTGCCCTCCAA
+
DDDDDIIIIIIIIIIIIIIIIIIIIIIIIIIIIIIIIIIIIIIIIIIIIIIIIIIIIIIIIIIIIII?GHIHIHHIIIIIIIIIIIIIIIIIIIIIIIIIIGHHIIIIIIIIIIHIIIIIIIHIIIIIIIIIIHIIIIIIIIIHIIIIIIIIIIIHIIIIIIIIIIIIHIHHIIIIIIIIIIHIIIIIIIIHIIIIIIIIIHIIIIIIIIIIIIIIIHIIIIIIIIIIIIIIIIIIIIIIIIIIIIIIIHHGIIIIIIIIIIIIIIIIIHIIIIIIIIIIIIIIIIIIIIIIIIIIIIIHHIIIIIIIIIIIIIIIIIIIIIIIIIIIIIIIIIIIIIIIIIIIIIIIDDDDD
@HISEQ:969:HM2KJBCX2:2:1102:13766:5801 2:N:0:ACTATGCA
ATCCCAGCATGCCCCAACTATCCCTATTAATCATTACGTCAATCCTAGAAACCAACAAAATAGGATCAAACGTCCTATTTCATTATTCCATGCTAATGTATTCAAGCGTTAGCCTGCTTTAAACACTCTAATTTTTTCAAAGTAACAGTCCTGTTTCCCTGCAACACCAAATTAATGACATTACAGTTCTTCAAGAAGGAGGAACCAGTAAAGCCAGTACATACCAGAGGCACGACCAACTTACTAATCCCGAAATTGAACTACGAGCTTTTTAACTGCAACAACTTTAATATACGCTATTGGAGCTGGAATTACCGCGGCTGCTGGCACCAGACTTGCCCTCCAA
+
CDDDDIIIIIGIHIIIIIIIHHI?HHIHHIIHICHHIIH?EHIHEHHHHHHF?GHIIIIIHFCEHEGHHIHHHHHHIHIFHIIIIHIIIIIII?GHIIIHIHHHHHHGHHHHGFG@FHIIIIIIHFIHHHIIGHIHIIHIIIIIHHIHHHHHHHIGIHHIIHGHHIHGCFEGEHHHHGHHIGHHHHHEFHHGIHHHIIHHIHHGEHHHHHHIIIIIIIHIIHIHHIIHGGGHDHGGIIIIIIIHHHCHHHHFIIIIIIIHHHHHGHHFIHGIIHGGHHIHHIHHHHIHIIIHHGDHGIIHHF1HHCCIIIIIHIIIIIIHIIIIIIIHFIHHHHIHIGIHIDD@BD
@HISEQ:969:HM2KJBCX2:2:1102:17821:7564 2:N:0:ACTATGCA
ATCCCAGCATGCCCAACTATCCCTATTAATCATTACGGTGATCCTAGAAACCAACAAAATAGAACCATGCCGTCCTATTCTATTATTCCATGCTAATGTATTCGAGCAAAAATGCCTGCTTTAAACACTCTAATTTCTTCAAGGTAAAGGTCCTGGATCCGCAAGACACCCAATAAAGGACATCAAGTTTCTCCAGAAGGTGAGAAATCAACAGTAACAGTTCATACCCCTTAAGGCATGACCATCACGTCAATCCCGAAATTCAACTACGAGCTTTTTAACTGCAACAACTTTAATATACGCTATTGGAGCTGGAATTACCGCGGCTGCTGGCACCAGACTTGCCCTCCAA
+
DDDDDIIIIIIIIIIIIIIIIIIIHIIIIIHIIIIIIIIIIIIIIIIIIIIHHIIIIIEHIIIIIIHIHIIIHGIIGIIIHHIIIIIHHIIIIIGIIIIIIGHGIIIIIIIIIIHIIIIIIIIHIIIIIIIIIIII1HIIIIIIIIIIIIIIIIHIIIIIIIIIIIIIIIIIIIIHIIIIIIIIIHIIHHIIIIIIIIIIIHIIIIHHIIIIIIIIIIIIIHIHIIIIIIIHIIHIIIIIIIIIIIIIIHFIIHIIIIIIIHIIIIIIIIIIIIIIIIIIIIIIIIIIIIHHIIIIIIIIIIIHIIIIIIIIIIIIIIIIIIIIIIIIIIIIIIIIIIIIIIIIIIIDDDDD
@HISEQ:969:HM2KJBCX2:2:1102:10269:7624 2:N:0:ACTATGCA
ATCCCAGCATGCCCCAACTATCCCTATTAATCATTACATCGATCCTAGAAACCAACAAAATAGAATCGGATGTCCTATTTCATTATTCCATGCTAATGTATTCAAGCGTGAGCCTGCTTTAAACACTCTAATTTTTTCAAGGTAACAGTCCTAATTCCCCGTGACACCAAATTAATGGCATTACGGTTCTTTAGAAGGTGAGAAATCAATAATATCAGTACATACCAACGGCATGACCGAAACATTGATCCCGAAATTCAACTACGAGCTTTTTAACTGCAACAACTTTAATATACGCTATTGGAGCTGGAATTACCGCGGCTGCTGGCACCAGACTTGCCCT
+
DDDDDIIIHIHIHHIIIHIIIIIHIIIIIIIIIFHHHHIIIHIIIIIIIIIHIIGHHIIEHHIHGIIIIIIIHCHHHHHGHHHIIHIHHGHIIIIIIIIHFGHHIHHHIIHHIIHHIHIIHIIIGHHHHHHHHIHHIIIIFIIHIIEHGHHIIIIIIIH@HHIIIIIHIHHHHIHIIIHIHIIIIIIIHHIHIIIIHFHFIIIIIHIHIIHHHIIHHHIIHGEGHIIIIIHIHIIIIIHHDDHHIIIHHGIFIIHHHHHIHIHHHHIIIIIIHHHEIIIIHHGIHHHIHHGIHG@HIIIIIIIIHHHHIHIIIIIHIIIIHFGIIGIIIIIIHIIIIIDBDDB
@HISEQ:969:HM2KJBCX2:2:1102:16966:8824 2:N:0:ACTATGCA
ATCCCAGCATGCCCCAACTATCCCTATTAATCATTACGGTGATCCTAGAAACCAACAAAATAGAACCATGCCGTCCTATTTTATTATTCCATGCTAATCTATTCAAGCACAAGCCTGCTTTAAGCACTCTAATTTTTTCAAGGTAATAGCTCTGCTTCCCCAACGCACTAACTTAATAGCATGCTGGTTATTCAGAAGGTAGGAATTCATCAGGCCAGTGCGGACAGTGAAGCCCGACCAACCGACAAACTCCGAAATTCAACTACGAGCTTTTTAACTGCAACAACTTTAATATACGCTATTGGAGCTGGAATTACCGCGGCTGCTGGCACCAGACTTGCCCTCCAA
+
DDDDDIHFHHHIHIIIIIIIIIHIIHHHIIHHIIIIIIIIHIHIIFHIIHIIIIGIIHIGIICFHHIIIGHHHEDHIIHFHIIIIIFGHCFHHHGHHCHHIIHGHIIHHHHIGIIIIIIIIHHHGHHIIIIHIHIIHIHHHIGIIHHIIIHHIHIIIIHFHHHHEHIIHHHIIIHHHHHHHIHCHIIIIIIHIIIIHHIIHFHGIIIIIIHIIIIIIIIHIIIIIIHIIIIHIHIIIIIIIIIIHHGHGIIIIIIIIIIHHIIIIIIHG@IIIIIIIIIIIHIIHGIIIIIHHHGCHHGIHIIIHHIIIIIIIIIIHHIGIIIIIHIIIIHHHIHGIIIIIIIDDDDD
@HISEQ:969:HM2KJBCX2:2:1102:8559:9458 2:N:0:ACTATGCA
ATCCCAGCATGCCCCAACTATCCCTATTAATCATTACGTCAATCCTAGAAACCAACAAAATAGGATCAAACGTCCTATTTCATTATTCCATGCTAATGTATTCAAGCGTTAGCCTGCTTTAAACACTCTAATTTTTTCAAAGTAACAGTCCTGTTTCCCTGCAACACCAAATTAATGACATTACAGTTCTTCAAGAAGGAGGAACCAGTAAAGCCAGTACATACCAGAGGCACGACCAACTTACTAATCCCGAAATTCAACTACGAGCTTTTTAACTGCAACAACTTTAATATACGCTATTGGAGCTGGAATTACCGCGGCTGCTGGCACCAGACTTGCCCTCCAA
+
BDDDCIIIIIIIIIIIIIIIIIIIIIIIIIIIIIIGIIIIIIIIIIIIIHHIIIIIHIHIIHHGIIIIIIIIIIIIIIIIIIIIGIGCHHIIHIIIIIIIIGHIIIIIIIIIIIGHIIIIIIIIIIIIIIHIIIIIIIIIIIHIIIIIIIIIIIHIIIIIIIIIIHHIIHHHIIHIIHIIIIIIIIHIIIHIIIIIIIIIIHIHHHIIIIIIIIIIIIIIIIIIIIIIIIIIIIIIIIIIIIHHIIIHIIIIIIIIIIIIHIHIIIIIIIIIIIHIIIIIIIIIIIIIIIIIIIIIIIIIIIIIIIIIIIIIIIIIIIIIIIIIIIIIIIIIIIIIIIIIIDDDDD
@HISEQ:969:HM2KJBCX2:2:1102:10818:9062 2:N:0:ACTATGCA
ATCCCAGCATGCCCCAACTATCCCTATTAATCATTACGGCGGTCCTATAACCAACAAAATAGAACCGCACGTCCTATTCTATTATTCCATGCTAATGTATTCGAGCATAGGCCTGCTTTGAACACTCTAATTTTTTCAAAGTAAAAGTCCTGGTTCCCCGCACGCCCAGCGAAGGGCATGCGTACCCCCAGAGTGAAAGCCCCGGCCGGGCCAGTGCACGCGGTGAGGCGGACCAGCCGGCGCGGGGCCCAGGTTCAACTACGAGCTTTTTAACCACAACAACTTTAATATACGCTATTGGAGCTGGAATTACCGCGGCTGCTGGCACCAGACTTGCCCTCCAA
+
BADDDIIIIIIIIHIIIIIHGHIIIIIIHIIIIIHIICGHICEHIIHIEHIIIHHEHHHHIIIIIIDHHIDGHGHFHHIIIEHHHGHGEFGHEFHGIHIIIHEHCGHIIHHHHHGHHHHHIIIHHHHHHHHGHHHHHHHGHGHIHGIHHFHIHHGIIHIIHHHEGIHHHHHEHHHHIIHIHEGHGIIHH?GI;HEHGHHHHHIHGGHHIIIFIIIHIIIIHIIIHIIIIIIIIIHIHIHIHFCEDIIIIIIHIIIIIIIIIIIIIIIIIIIIIIIIIIIHHGHEHHHHCFIHIIIIIIHIGIIIHHHIIIIIIHIIIIIIIIIIIIIIIIIHHIIIIIH@CDDB
@HISEQ:969:HM2KJBCX2:2:1102:2528:9067 2:N:0:ACTATGCA
ATCCCAGCATGCCCCAACTATCCCTATTAATCATTACTCATTTCCCCAAAAACCAACAAAATTCGAGATACGAGTCCTAACTTATTATTCCATGCTAATGTATTCATAACTTTCAGCCTGCTTTAAACACTCTAATTTTTTCAAAGTAAAGGTCCTGGATTGCGAACCCAACCCAGTAAAGGGCAGGAACGTTCTCCAGGAAGATGGTAAGCGCGCATCGGCACTCACACACGATACCGTGGCGGGCCAAGCGCACTATACCAGAAATCCAACTACGAGCTTTTTAACTGCAACAACTTTAATATACGCTATTGGAGCTGGAATTACCGCGGCTGCTGGCACCAGACTTGCCCTCCAA
+
DDDBDIIHIIIIHIIIIIIIIIIHIIIHIIIIIHIIIIIIIIIIHHIHIIIIIIIIIIIIIIHIIGIIIIIIGIIHIHHIIIHIHIIHIHIIHIIIIGIIIDGHGHIIIIIIIIIIIIIHHHIHIIIHHIIHIHIIIIIIHHHIHHIIIIIHIIIIIHHHIHIIIIIIIIIIIIIIIIIIIIIIIIIIIIHHHHHGIIIIIIIIGIIIIIIIIIIIIIIIIIIIIIHIIIIIHIIIIIIIIIIIIIIIIIIIIIIIHIIIIIIIIIIIIIIIIIIIIIIIIIIIIIIIIIIIIIIIIIIIIIIIIIIIIIIIIIIIIIIIIIIIIIIIIIIIIIIIIIIIIIIIIIIIIIIIIDDDDD
@HISEQ:969:HM2KJBCX2:2:1102:8853:10094 2:N:0:ACTATGCA
ATCCCAGCATGCCCAACTATCCCTATTAATCATTACGTCGATCCTAGAAACCAACAAAATAGAATCAAACGTCCTATTTCGTTATTCCATGCTAATGTATTCAAGCGTGAGCCTGCTTTAAACACTCTAATTTTTTCAAAGTAACAGTCCTGATTCCCCATGACACCAAATTAATGACATCATGGTTCGTCAGAAGGTAGGAATCAATAATACCAGTACGTACAATAGCACGACCAATAAATTGATCCCGAAATTCAACTACGAGCTTTTTAACTGCAACAACTTTAATATACGCTATTGGAGCTGGAATTACCGCGGCTGCTGGCACCAGACTTGCCCTCCAA
+
DDDDDIIIIIIIIIIIIIIIIIIIIIIIIIIIIIIIIHIIIIIIIIIIIIIIIIIIIIGIIIIHIHIIIIIIIIIHIHIIIIIIIIIIHIIIIIIIIIIIIIIIIIIIHIIIIIIIIIIIIIIIIIIIIIIIIIIHIIIIHIIIIIIIIIIIIIIIIIIIIIIIIIIHIIIIIIIIIIIIIIIIIIIIIIIIIIIIIIIIIIIIIIIIIIIIIIIIIIIIIIIIIIIIIIIIIIIIIIIIIHHIIIIIIIIIIIIIIIIIIIIIIIIIIIIIIIIIIIIIIIIIHIIIIIIIIIIIIIIIIIIIIIIIIIIIIIIIIIIIIIIIIIIIIIIIIIIIIIIDDDDD
@HISEQ:969:HM2KJBCX2:2:1102:4661:9794 2:N:0:ACTATGCA
ATCCCAGCATGCCCCAACTATCCCTATTAATCATTACGGTGGTCCTAGACCAACAAAATAGAACCAACGTCCTATTCTATTATTCCATGCTAATCTATTCAAGCAAAAGCCCGCTTTAAACACTCTAATTTTTTCAAGGTAATGGTCCTGGTTCCCCGACACACCCAATAAAGGGCATACCGGCTCACCAGAAGGATAGACCCGACAACAGACAGTACTCGCCAGAGACGGACCGCCCGGTCAGGCCTAAAATTCAACTACGAGCTTTTTAACTGCAACAACTTTAATATACGCTATTGGAGCTGGAATTACCGCGGCTGCTGGCACCAGACTTGCCCTCCAA
+
@DD@@E@EHHDGHIHIHIIIIHIHHFHHHEHHHHIHIEHHEEHHHHIH@CHEHHHIF<CG<CHCHHHG=HI0EHFHHGFHFGHH1<<C?CC11DC@<CH?CE@FGHIH<CHCCHFGEGGDB8EEGB@BCHHIFEC16HBGHIEE@HEHGHEBC?ECEHCCCE0<C@E/<<HHHEFEHIEHGGDHEHFHGEGG@FF/HEDEHFHHEGCHIIH:CH@<AIIIHCIHHHHFHHDE<IHHHD;HHGHHH@HGHHEIIH?FG@CCHEG?EIFIIHHGC1@<CDD1<1CF1IHHHHECF?EHGHGIIIHIHIHHEHIGHHIGHHIHHIIIHCEFGEGHHHECCHD@@@@
@HISEQ:969:HM2KJBCX2:2:1102:18810:9861 2:N:0:ACTATGCA
ATCCCAGCATGCACCCAACTATCCCTATTAATCATTACGGTGATCCTAGAAACCAACGAAATAGAATCAGTCCGTCCTATTTCATTATTCCATGCTAATGTATTCAGACGATAGTCTGCTTTAAACACTCTAATTTTTTCAAAGTAACAGTCCTGATTTCCCATCACACCAAATAAATGGCATGAAAGTTCCTCAGAAGGTAGAGAGCCATTTCACCGGTGCAGACAATTAAGCCTGACCAATGGGTAGACCCCGAGGTTCAACTACGAGCTTTTTAACTGCAACAACTTTAATATACGCTATTGGAGCTGGAATTACCGCGGCTGCTGGCACCAGACTTGCCCTCCAA
+
DDDDCIIIIIIIHIIIIIIIIIIIIIIIIGHHIIIHHHHIIIIIHIIHHHIIIIIIIIHGHIIHHIHIIHHFGHHHHHEHHIIIIIHIHHIIGFEHIIGEHCA@HIHFFHHIGGEHHH@CEGHIHHIIGFGHFHIGHHGHHEFHIHHGHHIIIIGHIEFEIIIIC<1:E0<GFHC?GHFHCHFH?HC<D5CC<CGHCHCDHIHC0D#@0CE#(CFH/?EHD<FEHIH?D@F9H<@GCHHEH<<E11ACH?//ECD<1<11C<<10<0C110D<1C1FD<11<?HHHGEC<1D<1D00D@1111G1FC1<<1<1D1?F??HHHCFG11CFFD<11@F<<<1HEC1<0<D<
@HISEQ:969:HM2KJBCX2:2:1102:13857:9926 2:N:0:ACTATGCA
ATCCCAGCATGCCCCAACTATCCCTATTAATCATTACGTCAATCCTAGAAACCAACAAAATAGGATCGAACGTCCTATTTCATTATTCCATGCTAATGTATTCAAGCGTTAGCTTGCTTTAAACACTCTAATTTTTTCAAAGTAACAGTCCAAATTCCCCGCAACACCAAATTAATGGCATTACGGCTCATCAGGAAGGAGGAATCAGTGAGACCAGTACATACCAGAGGCATGACCAACCTACTAACCCCGAAATTCAACTACGAGCTTTTAACTGCAACAACTTTAATATACGCTATTGGAGCTGGAATTACCGCGGCTGCTGGCACCAGACTTGCCCTCCAA
+
DDDDDIIIIIIIIIIIIIIHIIIIIIIIIIIIIIIIIIHHHIIIHIIIIIIIIIIIIIIIIIIIIHIIIIIHHHHIIIIIIIIIIIIIIIIIIIIIIHIIIIIIIIIIIIIIIIIIIIHHHIIIIIIIIIIIIIIIIIIIIIIIIIIIIIIHHHIIIIIIHIIIIIIIIIIIIIIIIIIIIIIIIIIIIIIIHIIIIIIIIIIIIIIIIIIIIHIIIIIIIIIIIIIIIIIIHIIIIHHIHHIIIIFIIIIIIIIIIIIIIHEHIIIIIIIIIIIIIIIIIIIIIIIIIIIGIIIIIIIHIIIIIIIIIIIIIIIIIIIIIIIIIIHIIIIIHIIIIIIIDDDDD
@HISEQ:969:HM2KJBCX2:2:1102:11094:10802 2:N:0:ACTATGCA
ATCCCAGCATGCCCAACTATCCCTATTAATCATTACGGTGATCCTAGAAACCAACGAAATAGAATCAGTCCGTCCTATTTCATTATTCCATGCTAATGTATTCAGACGTTAGCCTGCTTTAAACACTCTAATTTTTTCAAAGTAACAGTCCTGATTTCCCAACACACCAAATAAATGGCATAAAAGTTCCTCAGAAGGTAGAGATTTATCTCACCAGTGCAGACAATTAAGCCTGACCAATGGGTAAACCCCGAAGTTCAACTACGAGCTTTTTAACTGCAACAACTTTAATATACGCTATTGGAGCTGGAATTACCGCGGCTGCTGGCACCAGACTTGCCCTCCAA
+
DDDDDIIIIIHIIIIIIIIIIIIIIIIIIIIIIIIIIIIIIIIIIGGHIIIIHIIIIIIIIHIIIIIHIIIIHFHIIIIIIIIIIIIHIIIIIHIIHIIHIHIIIIIIIIHIIIIIIIIIIIIIIIIIIIIIIHIIIIIIIIIIIIIIHIIIIIIIIIIIIIHHHHHIIIIIIIIIIHIIIIIIIHHGIIIIIIIIIIHIIIFIIIIIIIIIIIIIIIIIIIIIIIIIIIIIIIIIIIIIIIHHHDIIIIIIIIIIIIIIIIIIIIIIIIIIIIIIIIIIIIIIIHHHHIIIIIIIIIIIIIIIIIIIIIIIIIIIIIIIIIIIIIIIIIIIIIIIIIIIIIDDDDD
@HISEQ:969:HM2KJBCX2:2:1102:20973:10418 2:N:0:ACTATGCA
ATCCCAGCATGCCCAACTATCCCTATTAATCATTACGGTGATCCTAGAAACCAACAAAATAGAACCATGCCGTCCTATTCTATTATTCCATGCTAATGTATTCGAGCAAAAATGCCTGCTTTAAACACTCTAATTTTTTCAAGGTAAAGGTCCTGGATCCGCAAGACACCCAATAAAGGACATCAAGTTTCTCCAGAAGGTGAGAAATCAACTGCAACAGTTCATACCCCTTAAGGCATGACCATCACGTCAATCCCGAAATTCAACTACGAGCTTTTTAACTGCAACAACTTTAATATACGCTATTGGAGCTGGAATTACCGCGGCTGCTGGCACCAGACTTGCCCTCCAA
+
DDDDDIIIIHGHIIIIIHIIIIIIIIIHHHHIGHFHIHEHIGIIIIIIIIIIHIHHHIHIHGHIIIIHGHIGHHIGHHHHHHHHIHCHHHEFCFFHHFCHE@HFHHHHHIIIHHHIHIIIHEHHHHHIIIIHIHHIIIIHHHIHHHHIIIIIIHHHGIIIIIIIIHHHGHIIIIHIHIHHIIIIHHGIHGIHHIIIIIIIIIIIIIIIHHHIIIIIIIII<IIHHHIIHIIIIIIIIHHHIIIHIIHIIFFHIIIIIIIIIIIIHHIHDIIHIIIIIIHIIIIIIIIIIIIIIIIIHIHHIIIIIIHIIIIIIIIHIIIIIIIIIIIIIIIIIIIIIIIIHIIIIIIDDDDD
@HISEQ:969:HM2KJBCX2:2:1102:19847:12143 2:N:0:ACTATGCA
ATCCCAGCATGCCCCAACTATCCCTATTAATCATTACGGTGATCCTAGAAACCAACAAAATAGAACCATCGTCCTATTTTATTATTCCATGCTAATGTATTCAAGCAAAAATGCCCGCTTTAAACACTCTAATTTTTTCAAAGTAAAGGTCCTGATGCATCGAAACACCCAAGAGCATCCCGACTCACCAGAAGGTGAGAAATTGGCTACACACCATTTCATGCCCCTAAAGGCACGACCGATATATCCCAATCCCGAAATTCAACTACGAGCTTTTTAACCGCAACAACACTAATATACGCTATTGGAGCTGGAATTACCGCGGCTGCTGGCACCAGACTTGCCCTCCAA
+
BDDDDIIHIIIIIIIHIIIIIIIIIIIIIHIIIIIIIIIIIIIIIIIIIIIIHIHIIIIIIIIIIHIIHHHGEHIIIIIIIIIIGHHHIIIHGHIIIHIHGHFHIHIIIIHIIGIIIIHHIIIIIIHHHIIIIGIHIIIIIIIIIIIIHHIIIIIHIIIIHIIHHIIHHHIIHIGHHHIIIIIHIIIIIIHIIHIIHIIIIIIIHHIIHHHHHIHIIIHIIHIIIIIIIIIHHIIIIIIIII?IIIHIHDIIHIIIIIIIIIIIIIIIIIIIIIIIIIIIIIIIIIIHHHHHHIIIIIIIHIIIIIIIIIIIIIIIIIIIIIIIIIIHIIIIIIIIIIIIIIIIIIDDDDD
@HISEQ:969:HM2KJBCX2:2:1102:11439:13371 2:N:0:ACTATGCA
ATCCCAGCATGCCCCAACTATCCCTATTAATCATTACGTTGATCCTAGAAACCAACAAAATAGAATCGAACGTCCTATTTCATTATTCCATGCTAATGTATTCAAGCGCGTGCCTGCTTTAAACACTCTAATTTTTTCAAAGTAACAGTCCTGACTCCCCACAACATCAAATTAATGACATCATGATTCATCAGAAGGGAGAAATCAATGACATTAGTACGTACCGAAGGCACGACCGACGTATTGATCCCGAAATTCAACTACGAGCTTTTTAACTGCAACAACTTTAATATACGCTATTGGAGCTGGAATTACCGCGGCTGCTGGCACCAGACTTGCCCTCCAA
+
ADBDAHHIHGFHIIIIIHHHEHIIIIIIIHFFHHHHHIGHHHHIGIIIIIHI?GHHHIIIHIHIIIIHIIHIHHHIHIICGHIEHHEHFHIHHIHIIIIIIIIIIIHHGHHIIIIIIIIHHHIIIIIHIIHIIIIIIIIIIIIIIIIIIIIIIIIIIIIIIIIIIIIIIIIIIIIIIIIIIFIIIHIIIHIIIIIIIIIIIIIIIIIHHFIIIHIIIIIIIIIIIIIIIIIIIIIIIIIIIIHHHHIIIIIIIIIIIIIIIIIIIIIIIIIIIIIIIIIIIIIIIIIIIIIIIIIIIIIIIIIIIIIIIIIIIIIIIIIIIIIIIIIIIIIHIIIIIIIIIDDDDD
@HISEQ:969:HM2KJBCX2:2:1102:13498:13441 2:N:0:ACTATGCA
ATCCCAGCATGCCCCAACTATCCCTATTAATCATTACGGTGATCCTAGAAACCAACAAAATAGAACCATGCCGTCCTATTCTATTATTCCATGCTAATGTATTCGAGCAAAAATGCCTGCTTTAAACACTCTAATTTTTTCAAGGTAAAGGTCCTGGATCCGCAAGACACCCAATAAAGGACTTCAAGTTTCTCCAGAAGGTGAGAAATCAACAGTAACAGTTCATACCCCTTAAGGCATGACCGTCACGTCAATCCCGAAATTCAACTACGAGCTTTTTAACTGCAACAACTTTAATATACGCTATTGGAGCTGGAATTACCGCGGCTGCTGGCACCAGACTTGCCCTCCAA
+
DBDDDHIIIICFGHIIIIIIIIHIIIIHHHIIIGIIIIIIIIHIIIHIGIHIIIIIIIIIHIHHIIIIIIFEHHDIGHIIEGHIIGIIIIIIIHHIIHIIIEHFHIHIIIHIGIIIIIIHHIHIIIIIIIIIIHHHIIIIIIIIHHIIIHGIIIHIHEEHHIIFIIHHIGHIIIIHHIIIIHFHIIIIIHHHGGIIIIIHIIIIHIIHIIIIHEHEHHHIHHEIIHIIIHHHGHIIHIIIHGIGIIIHHHHFIHDHIHGIIIIIIIIIHHIIIIIIIIIGIHIHIGIIIIHHIIIIIHHHHIIIIIGIIIIIIIIIIIIIIHIIIIIIIIIIIIIIIIIIIIIIIIIHDDCDD
@HISEQ:969:HM2KJBCX2:2:1102:16064:13017 2:N:0:ACTATGCA
ATCCCAGCATGCCCCAACTATCCCTATTAATCATTACGTCGATCCTAGAAACCAACAAAATAGGGTCAAACGTCCTATTTCATTATTCCATGCTAATGTATTCAAGCGTGTGCCTGCTTTATACACTCTAATTTTTTCAAAGTAACGGTCCTGATTCCCCATGACACCAAATTAATGACATCACAGTTCGTCAGAAGGTAGAAATCAATAATACCAGTGCATACCGGAGGCACGACCAATATATTGATCCCGAAATTCAACTACGAGCTTTTTAACTGCAACAACTTTAATATACGCTATTGGAGCTGGAATTACCGCGGCTGCTGGCACCAGACTTGCCCTCCAA
+
DDDDDIIIIIIIIIIIIIIIIIIIIIIIIIIHIIIIIIIIIIIIIIIIIIIIIIIIIHIIIHIIIIIIIIIIIIIIIIIIIIHIHIIIIIIIIHHHIIIIIHHHIIIIIIIIIIIIIIIIIIIHIIIIIIIIIIIIIIIIIIIIIHIIHIIIIIIIIIIIIHIIIIIIIIHIIIIHIIIIIIIIIIIIIIIIIIIIIIIIIIIIIIIIIIIIIIIIIIIIIIIIIIIIIIIIIIIIIIIIIIIIHIIIIIIIIIIIIIIIIIIIIIIIIIIIIIHIIIIIIIIIIIIIIIIIIIIIIHIHGIIIIIIIIIIIIIIIIIIIIIIIIIIIIIIIIIIIIIIIIDDDDD
@HISEQ:969:HM2KJBCX2:2:1102:6860:13715 2:N:0:ACTATGCA
ATCCCAGCATGCCCAACTATCCCTATTAATCATTACGGTGATCCTAGAAACCAACGAAATAGAATCAGTCCGTCCTATTTCATTATTCCATGCTAATGTATTCAGACGATAGTCTGCTTTAAACACTCTAATTTTTTCAAAGTAACAGTCCTGATTTCCCATCACACCAAATAAATGGCATGAAAGTTCCTCAGAAGGTAGAGATCCATCTCACCGGTGCAGACAATTAAGCCTGACCAATGGGTAGACCCCGAGGTTCAACTACGAGCTTTTTAACTGCAACAACTTTAATATACGCTATTGGAGCTGGAATTACCGCGGCTGCTGGCACCAGACTTGCCCTCCAA
+
BDBADHHIHIHHEHCHHHIEHEFHGHIIIIIHIIHIIGIHHICHIIHIHHHGHIHHGHIIGHFHGFHHIHGHEHHHEEHEHHIFHHHDFHI1GHHHIHIIHEFHHGHIIIIIHHHHIHGIIHHHHIHIHHHHIGHHIHHIIIHGIHHHHHHHGHHHHIHIIHHHIHIHHEHHHHHHHIIIIIIIIIIIIIIIIIIII;HHGIIIIIIHIIIIIHHIIIIHHIIIIHIIIIGHIIHIHIHIIIHIHF<HHHIHHHIIIIIIIIIIIHHIHHIIHIIIIIHHHHHIIHHIHIIIIIIIIHIIIIIIIIIIIIIIIHHIHIIIIIIHIIIHIIIHHHIHIIIIIIDDDDD
@HISEQ:969:HM2KJBCX2:2:1102:18992:13023 2:N:0:ACTATGCA
ATCCCAGCATGCCCAACTATCCCTATTAATCATTACGTCAATCCTAGAAACCAACAAAATAGGATCAACGTCCTATTTCATTATTCCATGCTAATGTATTCAAGCGCGAGCCTGCTTTAAACACTCTAATTTTTTCAAAGTAACAGTCCTGATTCCCCACCACACCAAATTAATGACATGATGGTTCGTCAGAAGGTAGGAATCAGTAACACCAGTACGTACCGAAGGCACGACCAACGCACTAATCCCGAAATTCAACTACGAGCTTTTTAACTGCAACAACTTTAATATACGCTATTGGAGCTGGAATTACCGCGGCTGCTGGCACCAGACTTGCCCTCCAA
+
DDDDDIIIIIIIIIIIIIIIIIIIIIIIIIIIIIIIIIIIIIIIIIIHIIIIIHIIIIIIHHHIHIIIIIIHIIIIIIIIIIIIIIIIIIHIIIIIIIIIIHHIIIIHIIIIIIIIIIIIIIIIIIIIIIIIIIIIIIIIIIIIIIIIIIIIIIIIIIHIIIIIIIIIIIIIIIIIIIIIIIIHIIIIIIIIIIIIIIIIIIIIIIIIIIIIIIIIIIIIIIIIIIIIIIIIIIIIIIIIIIHIIIIIIIIIIIIIIIIIIIIIIIIIIIIIHIIIIIIIIIIIIIIIIIIIIIIIIIIIIIIIIIIIIIIIIIIIIIIIIIIIIIIIIIIIIIIIIIIDDDDD
@HISEQ:969:HM2KJBCX2:2:1102:15218:14206 2:N:0:ACTATGCA
ATCCCAGCATGCCCAACTATCCCTATTAATCATTACGTCAATCCTAGAAACCAACAAAATAGGATCAACGTCCTATTTCATTATTCCATGCTAATGTATTCAAGCGCGAGCCTGCTTTAAACACTCTAATTCTTTCAAAGTAACAGTCCTGATTCCCCGCCACACCAAATTAATGACATGATGGTTCATCAGAAGGTAGGAATCAGTAACACCAGTACGTACCGAAGGCACGACCAACGTACTAATCCCGAAATTCAACTACGAGCTTTTTAACTGCAACAACTTTAATATACGCTATTGGAGCTGGAATTACCGCGGCTGCTGGCACCAGACTTGCCCTCCAA
+
DDDDDHHHIIIIIIIIIHIIIIIIIIIIIIIIIIIIIIIIIIIIIIIIIIIHIIIIIIIIIIIIHIIIIIIGIIIIIIIIIIIIIHIIIHGIIIHHIIHHHFHHIIIIIHHHIIHIIIIHHHHIIIIIGII%HHIIIIIIIIIHHHHIHHHIIHIIIIIIIIIIIIIIIIIIIIIIIIIIIIIIHII?IIIIIIIIIIIIIIIIIIIIIIIIIIIIIIIIIIIIIIIIHIIIIIIIIIIIIIHIIIHIIIIIIIIIIHHHHIHIIIIIIIIIIIIIIIIIIIIIIIIIIIIIIIIIIIIIIIIIIIIIIIIIIIIIIIIIIIIIIIIIIIIIIIIIHIIDDDDD
@HISEQ:969:HM2KJBCX2:2:1102:19254:13514 2:N:0:ACTATGCA
ATCCCAGCATGCCCCAAGTATCCCTCTTAATCATTACGTCAATCCTATAAACCAACAATATAGGAACGACTGTCCTATTTCATTATTCCATCCTAATTTATTCAAGCGTTATCTTGTTTTAAACACTCTAATTTTTTCAAAGTAACAGTCCAAATTCCCCGCAACACCAAATTAATGGCATTACGGATCATCAGGAAGGAGGAATCAGTAAGACCAGTACATACCAGAGGCATGACCAATCTACTAACCCCGAAATTCAACTACGAGCTTTTTAACTGCAACAACTTTAATATACGCTATTGGAGCTGGAATTACCGCGGCTGCTGGCACCAGACTTGCCCTCCAA
+
DD<0<111<<11<110011<1<11<1<FCF1<1<FH<1D100<11<D1111<1<<0DF11<F<1D11<0/0/11<<1<1D1DE@11<D11D1<1<1</HHHFEHE68%D@8%1<D1%@EB<(18&1BDG;21<6D6C11GFB6<AGFB<11F2<<E?057<HEFDFHHHGHFCFHHEHHD/EHG2HFGE<CFD00HFG>G@GCC<<D</F1HF1<C1EHHC<<C?D<<1?HEE<<1<D11F1DC1CF<-/?F@C111<CD1CC<111<1<1<11D<1H?HHC<1<C@CD1CE=DIHFH?CHEFF1@G?HIHG<C//HCFE@C1FCD11HEHEFDE?HHIHG@<0<0
@HISEQ:969:HM2KJBCX2:2:1102:14125:14137 2:N:0:ACTATGCA
ATCCCAGCATGCCCAACTATCCCTATTAATCATTACGGTGATCCTAGAAACCAACAAAATAGAATCATGCCGTCCTATTTTATTATTCCATGCTAATGTATTCAAGCAAAATGCCTGCTTTAAACACTCTAATTTTTTCAAAGTAAAGGTCCTGGTTCCCCGTGACACCCAATTAAGGGCATCGCGGTTCTCCAGAAGGTGAGAAATTGACTACACCAGTTCATACCCCTTAAGGCACGACCGATGTGTCAATCCCGAAATTCAACTACGAGCTTTTTAACTGCAACAACTTTAATATACGCTATTGGAGCTGGAATTACCGCGGCTGCTGGCACCAGACTTGCCCTCCAA
+
DDDDDIGIIIIIIIIIIIHIIIIIIIIIIIIIIIIIHHHIIHIIIIHIIIIHIIIIIIIIIIIIIIIIIHGDGDDHIIIHIIIIIIHCGHIECHIHIHIIIIIIIIIIICHHIGIIIIIIIIIHHIIIIIIIIIIHIIIIGHIIIIIIIIHHIIHHIHIHGIIIIIIIIIIIIIIIIIIIIHHIIHIIIIIIIIIIIIIIIIHIIIIIIIIIIIIIIIIIIIIIIIHIIIIIIIIIIIIIIIIIIIHIIHIIIIIIIIIIIIIIIIIIIIIIIIIIIIIIIIIIIIIHHIIIIIIIHHHIIIIHIIIIIIIIIIIIIIIIIIIIIIIIIIIIIIIIIIIIIIIIIIDDDDD
@HISEQ:969:HM2KJBCX2:2:1102:8631:14689 2:N:0:ACTATGCA
ATCCCAGCATGCCCCAACTATCCCTATTAATCATTACGGTGATCCTAGAAACCAACGAAATAGAATCAGTCCGTCCTATTTCATTATTCCATGCTAATGTATTCAGACGATAGTCTGCTTTAAACACTCTAATTTTTTCAAAGTAACAGTCCTGATTTCCCATCACACCAAATAAATGGCATGAAAGTTCCTCAGAAGGTAGAGATCCATCCTACCAGTGCAGACAATTAAGCCTGACCAATGGGTAGACCCCGAAGTTCAACTACGAGCTTTTTAACTGCAACAACTTTAATATACGCTATTGGAGCTGGAATTACCGCGGCTGCTGGCACCAGACTTGCCCTCCAA
+
CDDDDIIGIIIIIIIIIIIIIHIIIIHIIIIIIIIIIIHIIHIIIIHIIIIHIIIIIIIIIIHIIHHHHIIHIIIIIIIIIIIIIIIIIIIIHHIIHIIIIIIIIIIHIIIIIHIIIIIIHIIIIIIIIIIIIIIHIIIIIIIIIIIIIHIIIIIIIIIIIIIIIIIIIIIIIIHIIIIIIIIIIIIIIIIIIIIIIHIIIIIIIIIIIIIIIIIIIIIIIIIIIIIIIIIIIIIIIIIIIIIHHHDIIIIIIIIIIIIIIIIIIIIIIIIIIIIIIIIIIIIIIIIHGGIIIIIIIIIIIIIIIIIIIIIIIIIIIIIIIIIIIIIIIIIIIIIIIIIHIIIDDDDD
@HISEQ:969:HM2KJBCX2:2:1102:3977:13615 2:N:0:ACTATGCA
ATCCCAGCATGCCCAACTATCCCTATTAATCATTACGTCAATCCTAGAAACCAACAAAATAGGATCGAACGTCCTATTTCATTATTCCATGCTAATGTATTCAAGCGTTAGCCTGCTTTAAACACTCTAATTTTTTCAAAGTAACAGTCCTGTTTCCCTGCAACACCAAATTAATGGCATTACAGTTCTTCAGAAAGGAGGAATCAGCGAAGCCAGTGCATACCAGTGGCACGACCAACCTGCTGACCCCGAAATTCAACTACGAGCTTTTTAACTGCAACAACTTTAATATACGCTATTGGAGCTGGAATTACCGCGGCTGCTGGCACCAGACTTGCCCTCCAA
+
DDDDDIHIIIIIIIIIIIIIIIIIIIIIIIIIIIIIIIIIIIIIIIIIIGIIIIIHIIIIIIHHHHIIIGHIIHIIIHIIIIIIIIHHIHIHHIIIIIIIHHHIHIIIIIHIIIIIHIIIIIIIIIIIGIIIIIIIIIIIIIIHHHHHIIIIIIIIHIIIIIIIIIIIIHIHIIIIIIIHHIIIIIIIIIHIIIIIHIIIIIIHIIIIIIIIIIIIIIHIIIIHIIIIIIIIIIIIIIIIIIHFIIHIIIIIIIIIHIIIIIIIIIIIIIIIIIIHIIIIIIIIIIIIIIIIIIIIIIIIIIIIIIIIIIIIIIIIIIIIIIIIIIIIIIIIIIIIIIIIDDDDD
@HISEQ:969:HM2KJBCX2:2:1102:16333:13937 2:N:0:ACTATGCA
ATCCCAGCATGCCCCAACTATCCCTATTAATCATTACGTCAATCCTAGAAACCAACAAAATAGGATCAAACGTCCTATTTCATTATTCCATGCTAATGTATTCAAGCGTTAGCCTGCTTTAAACACTCTAATTTTTTCAAAGTAACAGTCCTGTTTCCCTGCAACACCAAATTAATGACATTACAGTTCTTCAAGAAGGAGGAACCAGTAAAGCCAGTACATACCAGAGGCACGACCAACTCTCTAATCCCGAAATTCAACTACGAGCTTTTTAACTGCAACAACTTTAATATACGCTATTGGAGCTGGAATTACCGCGGCTGCTGGCACCAGACTTGCCCTCCAA
+
0DDDBHHIHIIEFHIIIIHIIHHIEHHIGHHFEHHHEHICHHHGGHHHFHHFFEHHFHGHHIIIHIEHIIGCHE=GHHEHHHHHIIICFGHHHHHHIIIIIHHIIIGIIEHHHHHHIIIIIHHHHIIIHHHHHIIIIIIIIIIIGHHIIHHHIHIIHHCGHHHIIIIHGFIHGHGHHFHHHIIHG/EGHHHHHHFCGCGHHHHEIHEFFHIHHIIHHHHHIIIIHCFGCEHHHFHHHHGHHHFGIIHHHHGGEIHG@IIHEGHHFIHHIIHIIIIHECIIIIIIHHEHHHGIHIIIIHHHH@HIIIIHFIHGCHIIIIIIIIHHIHHIIIIHCHG@CHIIICDCDD
@HISEQ:969:HM2KJBCX2:2:1102:14834:14975 2:N:0:ACTATGCA
ATCCCAGCATGCCCAACTATCCCTATTAATCATTACGGTGATCCTAGAAACCAACAAAATAGAACCATGCCGTCCTATTCTATTATTCCATGCTAATGTATTCGAGCAAAAATGCCTGCTTTAAACACTCTAATTTTTTCAAGGTAAAGGTCCTGGATCCGCAAGACACCCAAAATTAAGGACATCCAAGTTTCTCCAGAAGGTGAGAAATCAACAGCAACAGTTCATACCCCCTCCTTAAGGCACACGACCATCACACGTCAATCCCGAAATTCAACTACGAGCTTTTTAACTGCAACAACTTTAATATACGCTATTGGAGCTGGAATTACCGCGGCTGCTGGCACCAGACTTGCCCTCCA
+
DD@DDIEHHIIEHFHHHIIIIH?DFEHIIIIIIIIHIEHIIHIHFFCHIII1DHGEHHIIIIEHHIIIIEHDC<CGHHEHHHGHHHIFEGHEHHHHFHIIIGH1DCE?C1DCIHHFHEFHHGGHHF@EGHHHIGHFHHFIIHCHFHGIHFHHGEHFHGHHCEIHFIIIH@GHHHIHIIIIIIIIHFGIGHHHHGCIIIIHHIIIHHIIIIHIIIHIHHEHIHHHHIHHEIIHHHFHIIHHHC?IIIIIIIIIIGIIIIIHGHIHHIIIIIIHIIIIIIIIIIIHIGIIIIIHIHHIIIIHFHGIIIHIIIIHHHHIIIIHIHHIIIIIHIHIIHIHIIIIIIHIIIIIIHHIIIIIIDDDDD
@HISEQ:969:HM2KJBCX2:2:1102:3879:14851 2:N:0:ACTATGCA
ATCCCAGCATGCCCCAACTATCCCTATTAATCATTACGTCAATCCTAGAAACCAACAAAATAGGATCGAACGTCCTATTTCATTATTCCATGCTAATGTATTCAAGCGTTAGCCTGCTTTAAACACTCTAATTTTTTCAAAGTAACAGTCCTGTTTCCCTGCAACACCAAATTAATGACATTACAGTTCTTCAGAAAGGAGGAATCAGCGAAGCCAGTGCATACCAGTGGCACGACCAACCTGCTGACCCCGAAATTCAACTACGAGCTTTTTAACTGCAACAACTTTAATATACGCTATTGGAGCTGGAATTACCGCGGCTGCTGGCACCAGACTTGCCCTCCAA
+
DDDDDIIIIIIIGIIIIIHIIIIIIIHGIIIIIIIIIGHIGIIIIIIIIGIIIHIIEEG?GHHIHHHHIIIIIIIIIIIGHIIFEHIIIIIHIIHIIIIIIIHIIIIIHIIIHIHIIHHHIIHIHIIIIIIIIIIHIHIGIIIIHHIHIHIIIIIHIIHIIIIIIIIHIIIHIIIHIIIIIIIIHIIIIIIIIIIIIIIHIIIIIIIIHIIIIIIIIIIIIIIIIIIIIHIIIIIIIHIIIIHHIIIIIIIHIIIIHIIIIIIIIIIIIIIIIIHIIIIIIIHIIGIIIIIIIIIIIIIHHIIIIIHIIIIIIIIIIIIIIIIIIIIIIIIIIIIIIHIIIDDDDD
@HISEQ:969:HM2KJBCX2:2:1102:14221:14786 2:N:0:ACTATGCA
ATCCCAGCATGCCCCAACTATCCCTATTAATCATTACGGTGATCCTAGAAACCAACAAAATAGAACCATGCCGTCCTATTCTATTATTCCATGCTAATGTATTCGAGCAAAAATGCCTGCTTTAAACACTCTAATTTTTTCAAGGTAAAGGTCCTGGATCCGCAAGACACCCAATTAAGGACATCGAGTTTCTCCAGAAGGTGAGAAATCAACAGCAACAGTTCATACCCCTTAAGGCACGACCATTACGTCAATCCCGAAATTCAACTACGAGCTTTTTAACTGCAACAACTTTAATATACGCTATTGGAGCTGGAATTACCGCGGCTGCTGGCACCAGACTTGCCCTCCAA
+
ADDCDIIIIIIIEHIIIIIIIIIIIIIHHIIIIIIIIIHHHIIHHIHIIIIIIIII@@HIIIFHHIIIHHIHIHDHHHHHIIGEHHHHHHIHIEHGHGHHHFHIIIGIIHIHHHHGIIHIIIIIIIIIHIIIIGIIIHIIIIIGIIIIGIIIIHIIIHIIHHHIHHHIIFIIIIHIIHIIIIIIHIIIHIHIGIIIIIHIIIIIIIIIHIIIIHHG?IIIHIHHIIHIIIIIIIIIIHFIIIIIIIIIIIHGIIIIIIIIIIIIIHIIIIIIIIIGIIIIHHIIIIIIIIIIIIHIIIHIIIIIIIIIIIIIIIIIIIIIIIIIHIIIIIIIIIIIIIIIIIIIIIIIDDDDD
@HISEQ:969:HM2KJBCX2:2:1102:8873:15876 2:N:0:ACTATGCA
ATCCCAGCATGCCCAACTATCCCTATTAATCATTACGTCAATCCTAGAAACCAACAAAATAGGATCAAACGTCCTATTTCATTATTCCATGCTAATGTATTCAAGCGTTAGCCTGCTTTAAACACTCTAATTTTTTCAAAGTAACAGTCCTGTTTCCCTGCAACACCAAATTAATGACATTACAGTTCTTCAAGAAGGAGGAACCAGTAAAGCCAGTACATACCAGAGGCACGACCAACCTACTAATCCCGAAATTCAACTACGAGCTTTTTAACTGCAACAACTTTAATATACGCTATTGGAGCTGGAATTACCGCGGCTGCTGGCACCAGACTTGCCCTCCAA
+
DDDDDIIIHIIIIIIIIIIIIIIIIIIIIIIIIIIIIIIIIIIHIIFHHIIHIIIIIIHIHHHHIIIIIIIIIIIIIIIIIIHIHHHIIIIHIHIIIIIIIIHIIIIIIIIIIIIHIHHIIIIHIIIIIIIIIIIIIIIHHIIIIIIIIIIIIHIHHIIIIIIIIIIIIHIHHIIHIIIIIIIIIIHIIIIIIIIIIIIIIIIIHIIIIIIIIIIIIIIIIIIIIIIIIIIIIIIIHHIIIIHHHHCIIHIIIHHGIHIIIIIIIIIIIIIIIIIIIIIIIIIIIHIIIIIIIIIIIIIIIIIIIIIIIIIIIIIIIIIIIIIIIIIIIIIIIIIIIIIIDDDDD
@HISEQ:969:HM2KJBCX2:2:1102:17453:15800 2:N:0:ACTATGCA
ATCCCAGCATGCCCCAACTATCCCTATTAATCATTACTTCAGTACGCAAAACCAACAAAATAGAACCGAAGTCCTAAATTATTATTCCATGCTAATGTATTCATAGCAAAAGCCTGCTTTAAACACTCTAATTTTTTCAAAGTAAACGATCTAGACTATTCTTCCACTCAATGAAGAGAGAAGAATGGATCTAGAAGGATGGCATGCATACCGCGGCACTCACACACGTAACCGTGGCGGGCCGCATACACAGCGCCAGAAATCCAACTACGAGCTTTTTAACTGCAGCAACTTTAATATACGCTATTGGAGCTGGAATTACCGCGGCTGCTGGCACCAGACTTGCCCTCCAA
+
DDDDDIIIIIIIIIIIIIIIIIIIIIIIIIIIIIIIIIIIIIIIIIIIIIIIIIIIIHIIIIIHIIIHHCHIIHIIIIIIIIIIIIIIIIIIIIIIHIHIHCHIIHIIIIIIIIIHIIIIIIIIIIIIIIIIIIIIHIIIIIHIIIIIIGIIIIIIIIIHEHHHIIIHIIIHIIIIIIIIIIIIIIIIIIIIIIIIIIIIIIIIHHIHIIIIIIHIIIIIIIIIIIIIIIIIIIIIIIIIHIIIIIIIIIHHIIIIIIIIIIIIIIIIIIIIIIIIIIIIIIIIIIIIIIIIIIIIIIIIIIHIIIIIIIIIIIIIIIIIIIIIIIIIIIIIIIIIIIIIIIIIIIIIDDDDD
@HISEQ:969:HM2KJBCX2:2:1102:11824:16152 2:N:0:ACTATGCA
ATCCCAGCATGCCCCAACTATCCCTATTAATCATTACGTCAATCCTAGAAACCAACAAAATAGGATCGAACGTCCTATTTCATTATTCCATGCTAATGTATTCAAGCGTTAGCTTGCTTTAAACACTCTAATTTTTTCAAAGTAACAGTCCAAATTCCCCGCAACACCAAATTAATGGCATTACGGCTCATCAGGAAGGAGGAATCAGTGAGACCAGTACATACCAGAGGCATGACCAACCTACTAACCCCGAAATTCAACTACGAGCTTTTTAACTGCAACAACTTTAATATACGCTATTGGAGCTGGAATTACCGCGGCTGCTGGCACCAGACTTGCCCTCCAA
+
CDDDDIHIIIIIIIHIIIIIHIIIGIIHIIHIIIIHHIIIIIIIIIIIIIIIHIEHHIIIIIHHIHIIIIIIHIIIIIIIIIIIIIIIHIIGIHIIIIIIHIIIIIIIIIIGIIIIIHIIIIIHIHHHHHIIIIIIIIHHHIIIIIIIGIIIIHIIHIIHIIIIIIIHIIHIHIHHIIIIIIIIIIIIIIIIIIIIIIIIIIIIIIIIIIIIIIIIIIIIIIIIIIIIIIIIIIIHIIIIIIHHGIIIIIIIIIIIIIIIIIIIIIIIIIIIIIHIIIIIIIIIIIIIIIIIIIIIIIIIIIIIIIIIIIIIIIIIIIIIIIIIIIIIIIIIIIIIIIIIIDDDDD
@HISEQ:969:HM2KJBCX2:2:1102:3482:17240 2:N:0:ACTATGCA
ATCCCAGCATGCCCCAACTATCCCTATTAATCATTACGTCAATCCTAGAAACCAACAAAATAGGATCAAACGTCCTATTTCATTATTCCATGCTAATGTATTCAAGCGTTAGCCTGCTTTAAACACTCTAATTTTTTCAAAGTAACAGTCCTGTTTCCCTGCAACACCAAGTAAATGACATCACAGTTCTTCAAGAAGGAGGAATCAGTGAGGCCAGTGCATACCAGTGGCACGACCAACCTACTGACCCCGAAATTCAACTACGAGCTTTTTAACTGCAACAACTTTAATATACGCTATTGGAGCTGGAATTACCGCGGCTGCTGGCACCAGACTTGCCCTCCAA
+
AADDDHHIIIIHFHIIIIIIIIHIIIIIIIIHHHIIIHHHIHHEHIHHHIIIFHIH@EEHHIEGCGHHCHIEGHHIIIIIHIHHHFHHHHIIIHFHGHHFCIHHIIHHHIIIIIGHIHHIIHFIIIIIHHIIHHHHIHHIIIIIIIHHHH@1FIHHIIHHHFIIHIFIHHIHHHG<CHIIIIIIIIHHHGHIIHIHHHHHHHIIHIIIIIHIHHIIIIHIHHHHIIHIIIIIIIIIIHIIIIIHHIIIIIIIIIIHIHIIIIIIIIIIIIIIIIIIIIIHIIIIIHHHIIIIIIIIIIIIIIIIIIIIIIIHGIIIIIIIIIIIIIIIIIIIHHIIIIIIIDCDDD
@HISEQ:969:HM2KJBCX2:2:1102:13097:17614 2:N:0:ACTATGCA
ATCCCAGCATGCCCAACTATCCCTATTAATCATTACGTCGATCCTAGAAACCAACAAAATAGAATCAAACGTCCTATTTCATTATTCCATGCTAATGTATTCAAGCGCGAGCCTGCTTTAAACACTCTAATTTTTTCAAAGTAACGGTCCTGATTCCCCATGACACCAAATTAATGACATCATGGTTCTTCAGAAGGGAGAAATCAAAATTGCCAGTACGTACCGAGGCACGACCAACAAATTGATCTCGAAATTCAACTACGAGCTTTTTAACTGCAACAACTTTAATATACGCTATTGGAGCTGGAATTACCGCGGCTGCTGGCACCAGACTTGCCCTCCAA
+
DDA@DHIHIIHIHIIIIIIIHIIIIIIIIIIIIIIHIHIIIIGIHHHCGHIFHHIIIEHIHIHHHIHIIIHHFHHHHIIIHHHHIHHIIIHEHHIIHHIHHHHIHDIHHIIIHIIIIIIIIHIIIIHIHIHIIEHIHIIIIIHHFHHHIIHHHHHHHGHHHFHHGHIHIIHIIHHIIIIIHIIIIIHIIHIIIHIIIHIHIIIIIIIIIHIHHIIIIIIGIIIHHHIII<HHHIHIIIIIIHGIHHIIEIIIIIIIHGIHHHIHIIIIIIIIIIHIIIIIHHIIIIIIIIIIIIHIIIIHHIIIIHIIIIIIIIHIIIIIIIIIIHIIIIIIIIIIIIIDDDDD
@HISEQ:969:HM2KJBCX2:2:1102:4338:17855 2:N:0:ACTATGCA
ATCCCAGCATGCCCCAACTATCCCTATTAATCATTACGGTGGTCCTAGACCAACAAAATAGAACCAACGTCCTATTCTATTATTCCATGCTAATCTATTCAAGCAAAAGCCCGCTTTAAACACTCTAATTTTTTCAAGGTAATGGTCCTGGTTCCCCGACACACCCAATAAAGGACATACCGGCTCACCAGAAGGATAGACCCGACAGCAGAACAGTACTCGCCAGAGACGGACCGTCCGGTCAGGCCTAAAATTCAACTACGAGCTTTTTAACTGCAACAACTTTAATATACGCTATTGGAGCTGGAATTACCGCGGCTGCTGGCACCAGACTTGCCCTCCAA
+
BDDDDHIIIIGIHHHIIIIIIHIIHHFHHIIIIIIIIIGHHIIFIIFCHHHIIIIIIGIIHHIHHHHHGHIIIIEHFEHIIIGIEHGEHHHIFHHIIIGIIHHHIHEEIHHIIHEHHIHEHIGIHIIHHIIHIIIIHHGHIHIHIIEIIHEHHIIHIIIHIIIIHIHIIHIHIHHHHHIIHHHHHEIHIHHHIIIIIHIHIIHIIIIIIIIIIHIIIIIIIIHIIIIHHIIHHIIIIIIIIIHIIIHHIIIIIIIIIIIIHIHFGHIIIIIHIIIIIIIIIHIIIIIIIIIIIIHHHGHIIIIIIIIHIIHIIIIIIIIIIIIIIIIIIIIHIIIIIIIDDDDD
@HISEQ:969:HM2KJBCX2:2:1102:7781:17170 2:N:0:ACTATGCA
ATCCCAGCATGCCCCAACTATCCCTATTAATCATTACGGTGATCCTAGAAACCAACAAAATAGAACCATGCCGTCCTATTCTATTATTCCATGCTAATGTATTCGAGCAAAAATGCCTGCTTTAAACACTCTAATTTTTTCAAGGTAAAGGTCCTGGATCCGCAAGACACCCAATAAAGGACATCAAGTTTCTCCAGAAGGTGAGAAATCAACAGTAACAGTTCATACCCCTTAAGGCATGACCATCACGTCAATCCCGAAATTCAACTACGAGCTTTTTAACTGCAACAACTTTAATATACGCTATTGGAGCTGGAATTACCGCGGCTGCTGGCACCAGACTTGCCCTCCAA
+
DDDDDIIIIIHIIIIIIIIIIIIIIIHIIIHIHIHIIIIHHIIHIIIHIIIIIIIIIHHIHHHIHEHIHHHHIIIIHHGHHIIIIGHIHFIIGHIHIHFGHHEHHIEHHHHGGHHHIIIIHHHIIIHIIIIIHIHIHIIIIIIIIIIIIIIIIIIIHIHHHIIIIGIHIIIIIHHGIHIIIIIIHIHIHHHIIIIHIIIIHIIIIIIIIIIIIIHIHHIIIIIIIIHIHIHIIIIIIIIHIHIIIIIIIHGDIIIHIIIIIIIIHIIIIHIIIIIIIIIIIHIIIIIIIIIHIIHIHHHHHIIIIIHIIIIHIIIIIIIGIIIIIIHIIIIIIIHIIIIIIIIIIIIIDDDDD
@HISEQ:969:HM2KJBCX2:2:1102:11866:17809 2:N:0:ACTATGCA
ATCCCAGCATGCCCCAACTATCCCTATTAATCATTACGGTGATCCTAGAAACCAACAAAATAGAACCATGCCGTCCTATTCTATTATTCCATGCTAATGTATTCGAGCAAAAATGCCTGCTTTAAACACTCTAATTTTTTCAAGGTAAAGGTCCTGGATCCGCAAGACACCCAATTAAGGACATCAAGTTTCTCCAGAAGGTGAGAAATCAACAGCGACAGTTCATACCCCTTAAGGCATGACCATCACGTCAATCCCGAAATTCAACTACGAGCTTTTTAACTGCAACAACTTTAATATACGCTATTGGAGCTGGAATTACCGCGGCTGCTGGCACCAGACTTGCCCTCCAA
+
<D<<DH<1<<1<DGHHHIIIIIIIIIIIIIIIIIIIIIIIIIIIIIHIIIHIHHIIIIIIIEHHHIIIIHHHHIIIIEHHIIHIIIIIHGIIGHIIIHEHHIHHIIIIIHIIIIIIIIIIHHHHHHHIIIIIIIHHIIGIHIIHGIIHHIIHIIIIIIIIIIIIIIIIIIIIIHF#IIIIHFIHHIIIIIIIHHIHIIIIIIIIIIIIIIIIIHH$1HIIIIIHIIHIIIIIIIIH6IHHIIHIIIHHIIIGIIIIIIIIIIIIIIIIIHIIIIIIIIIHHHIHIIIHIIHIIIIIIIIHHIIIIHIIIIHIHIIIIIIIIIIIIIIIIIIIIIIIIIIIIIIIIIHHDDCDD
@HISEQ:969:HM2KJBCX2:2:1102:5997:18479 2:N:0:ACTATGCA
ATCCCAGCATGCCCCAACTATCCCTATTAATCATTACGGTGGTCCTAGAAACCAACAAAATAGAACCATGCCGTCCTATTTTATTATTCCATGCTAATGTATTCAAGCAAAAATGCCTGCTTTAAACACTCTAATTTTTTCAAAGTAAAGGTCCTGGTTCCCCGCGGCATCCAATTAAGGACATCGCGGTTCTCCAGAAGGTGAGAAATTGACTGCACCAGTTCATACCCCGTGAGGCACGACCGATGCGCCAATCCCGAAATTCAACTACGAGCTTTTTAACTGCAACAACTTTAATATACGCTATTGGAGCTGGAATTACCGCGGCTGCTGGCACCAGACTTGCC
+
DDDDDIIIIIIIIIIIIHIIIIIIIIIIIIIIIIIIIIIHIIIIIIHIIHIIIIIIHIHIIHHIIIIIIIIIIIIIIGIIIIHIIIIIIIIIIHIIIIIHHHHHIIHIIIIIIIIIIIIIIIIIIIIIIIIIIIIIIHHIHIHIIHIIIIIIIHHGIHHIIIIIIIIIIIIIIIIIIIHHIIIIHIIIIHHHIIIHIHIIHIIIIIIIIIIIHHHIHIIIIIIIIHHIIIIIIIIIIIIIIIIIHEIIIIIHHHFIIIIIHIIIIIIIHFHHHHIIIIHIIIIIIIIIIHHIGIIIIIIIHIIIIIIIIIIIIIIIIIIIIIIIIIIIIHIIIIIIIGIIIIDDDDD
@HISEQ:969:HM2KJBCX2:2:1102:16261:18337 2:N:0:ACTATGCA
ATCCCAGCATGCCCCAACTATCCCTATTAATCATTACGGTGGTCCTAGAAACCAACAAAATAGAACCCTTAGCCGTCCTATTTTATTATTCCATGCTAATGTATTCAGACGATAAAGCCTGCTTTAAACACTCTAATTTTTTCAAGGTAATGGTCCTGGTTCCGCCAGACACCAAATAAATGACATCTGACCTCGCCAGAAGGTAAGAGACCCGCGGAGCCAGTGATGGACAGTTAAGCCCAACCGACCCGCAGCTCCCGAAATTCAACTACGAGCTTTTTAACTGCAACAACTTTAATATACGCTATTGGAGCTGGAATTACCGCGGCTGCTGGCACCAGACTTGCCCTCCAA
+
DDDDDIIIIIIHHIIHIGHHIHHIIIIIIIIIIHIHIIGIIIIHHIHHIIIHIIHHHCHHICHIHIIGHIHIGICEHHHIIIIIIIIIIIHHIIIIHHIHIHHIIIIIIIIIIIIIIIHHHIIIIIIIIIHIIIIHIIIIIIIIIIIIIIIIHIIHIIHIIIIIIIIIIIIHHIIIIIIIIIIIHHIIIIIIIIIIIIIIIIIIIIGIIIIIIIIIIIIIIIIIIIIIIIIIIIIIIIIIIIIIIIIIIIIHDHIIIIIIIIIIIIIIHHHIIIIIIIIIIIHIIIIIIIIIIIHIIIIIIIIIIIIIIIIIIIIIIIIIIIHIIIIIIIIIIIIIIIIIIHHIIIIIHDDDDD
@HISEQ:969:HM2KJBCX2:2:1102:2072:18807 2:N:0:ACTATGCA
ATCCCAGCATGCCCCAACTATCCCTATTAATCATTACGGTGATCCTAGAAACCAACAAAATAGAACCATGCCGTCCTATTCTATTATTCCATGCTAATGTATTCGAGCAAAAATGCCTGCTTTAAACACTCTAATTTTTTCAAGGTAAAGGTCCTGGATCCGCAAGACACCCAATTAAGGACATCGAGTTTCTCCAGAAGGTGAGAAATCAACAGCAACAGTTCATACCCCTTAAGGCACGACCATTACGTCAATCCCGAAATTCAACTACGAGCTTTTTAACTGCAACAACTTTAATATACGCTATTGGAGCTGGAATTACCGCGGCTGCTGGCACCAGACTTGCCCTCCAA
+
DDDDDIIIIIIIIHIIIIIIIIIIIIIIIIIIIIIIIIGIIIIIIIHIIIIIIIIIGCHIIIHHIIIIHIIIIIIIIIHIIIIIIIIIGIIIIGIIIIIIIGHIIIHIIIIIIIIIIIIIIHHHIIIIIIIIIIIIIIIHIIIIIIIHIIHIIIIIIIHIIIHIIIIHHFIIHIIHIIIIIIIIIIIIIIIIIIIIIIIHIIIIIIIIHIIIIIIIIIIIIIIIIIIIIIIIIIIIIIIIIIIIIIIIIGIHIIIIIIIIIIIIIIIIIIIIIIIIIIIIIIIIIIIIIIIIIIIIIIIIIIIIIIIIIIIIIIIIIIIIIIIIIIIIIIIIIIIIIIIIIIIIIIIIDDDDD
@HISEQ:969:HM2KJBCX2:2:1102:14844:18536 2:N:0:ACTATGCA
ATCCCAGCATGCCCCAACTATCCCTATTAATCATTACGTCGATCCTAGAAACCAACAAAATAGAATCAAACGTCCTATTTCATTATTCCATGCTAATGTATTCAAGCGTGCGCCTGCTTTAAACACTCTAATTTTTTCAAAGTAACAGTCCTGATTCCCCACGACACCAAATTAATGACATCGCGGTTCTTCAGAAGGTAGGAACCGATAATGCCAGTGCGTACCGAAGCACGACCAACAATTCGATCCCGAAATTCAACTACGAGCTTTTTAACTGCAACAACTTTAATATACGCTATTGGAGCTGGAATTACCGCGGCTGCTGGCACCAGACTTGCCCTCCAA
+
DDDDDIIIIIIIIIIIIIIIIIIIIIIIIIIIIIIIIIHIIIIHIIGIIIIGIIIIIGIHIHHIIIIIHIIIHHHIIIIIIHIIIIGHHIIIGIHIIIIIIHIIIGHIIIIIHHIIIIIIHIIIIHIIIGIIIIHHIIIIIIIIIIIIHIIIIIIIIIIIIIHIIIIIIHGHHIIIIIHHIIIIIHIIIIIIIIIIIIIIIIIIIIHHHHIIHHIIIIIIIIHHIIIIIIIIIIIIIIIIIHGGIIHHIIIIIIIIIIIIIIIIIIIIIIIIIIIHHIIIIIIIIIIIIIIIIIIIIIIIIIIIIIIIIIIIIIIIIIIIIIIIIIIIIIIIHIIIIIIIDDDDD
@HISEQ:969:HM2KJBCX2:2:1102:7016:19296 2:N:0:ACTATGCA
ATCCCAGCATGCCCCAACTATCCCTATTAATCATTACGGTGATCCTAGAAACCAACAAAATAGAACCATGCCGTCCTATTCTATTATTCCATGCTAATGTATTCGAGCAAAAATGCCTGCTTTAAACACTCTAATTTTTTCAAGGTAAAGGTCCTGGATCCGCAAGACACCCAATAAAGGACATCAAGTTTCTCCAGAAGGTGAGAAATCAACTGCAACAGTTCATACCCCTTAAGGCATGACCATCACGTCAATCCCGAAATTCAACTACGAGCTTTTTAACTGCAACAACTTTAATATACGCTATTGGAGCTGGAATTACCGCGGCTGCTGGCACCAGACTTGCCCTCCAA
+
DDDDDIHIIIIIIIIHIIIIIIIHIIIIIIIIIIIIIFHHIIIIIIIHHCHHIIIHIHIHIHHGHIHHHIIIIHIIIIIIIIIIIIIIGHHIIIIEHHEHHHHIIIIHHIIIIIIIIIIIIHHIIHIIIIIIIIIIIIIIIIIIIIIIIIIIIIIIIGIIIIIIIIIDIIIHIIIIHIIIIIIIIIIHIIIIIIIIIIIIIIIIIIIIIIIIIIIHIIIIIIIIIIIIIIIIIIIIHIIIIIHIIIIHIHHHIIHHIIIIIIIIIGIHHCIIHIIIIIIIHHIIIIIIIIIIIIIIIIIIHIIIIIIIHIIIIIIIIIIIIIIIIIIIIIIIIGIIIIIIIIHIHIIIDDDDD
@HISEQ:969:HM2KJBCX2:2:1102:14637:18282 2:N:0:ACTATGCA
ATCCCAGCATGCCCCAACTATCCCTATTAATCATTACGGTGATCCTAGAAACCAACAAAATAGAACCATGCCGTCCTATTTTATTATTCCATGCTAATCTATTCAAGCACAAGCCTGCTTTAAGCACTCTAATTTTTTCAAGGTAATAGCTCTGCTTCCCCAACGCACTAACTTAATAGCATGCTGGTTGTTCAGAAGGTAGGAATTCATCAGGCCAGTGCGGACAGTGAAGCCCGACCAACCGACAAACTCCGAAATTCAACTACGAGCTTTTTAACTGCAACAACTTTAATATACGCTATTGGAGCTGGAATTACCGCGGCTGCTGGCACCAGACTTGCCCTCCAA
+
DADDDIIIIIIIHIIIIIIHIIIIIIIIHIIIIGHIIIIIIIIIIIIIHIHIHIIIIIIIIIIIIIIIIHIHIHHIIIGIIIHIHIIIIHIIIGHIIIIHIIIIIIIIIIIIIIIIIIIHGIIIHIIIIIIIIIIIIIHIIIHIIIHIIIIIIIIIIIIIHIIIIIIIIIHIIIIHIIIIIIIIIIHHIIIIIIIIIIIIIIIIIIIIIIIIIIIIHIIIIIIIIIIIIIIIIIIIIIIIIIIIIHGIIIIIIIIIIIIIIIIIIIIIIIIIIIIIIIIIIIIHIIIIIIIHIIIIIIIIIIIIIIIIIIIIIIIIIIIIIIIIIIIIIIIIIIIIIIIIIIIDDDDD
@HISEQ:969:HM2KJBCX2:2:1102:14514:20909 2:N:0:ACTATGCA
ATCCCAGCATGCCCCAACTATCCCTATTAATCATTACGTCAATCCTAGAAACCAACAAAATAGGATCAAACGTCCTATTTCATTATTCCATGCTAATGTATTCAAGCGTTAGCCTGCTTTAAACACTCTAATTTTTTCAAAGTAACAGTCCTGTTTCCCTGCAACACCAAATTAATGACATTACAGTTCTTCAAGAAGGAGGAACCAGTAAAGCCAGTGCATACCAGAGGCACGACCAACCTACTAATCCCGAAATTCAACTACGAGCTTTTTAACTGCAACAACTTTAATATACGCTATTGGAGCTGGAATTACCGCGGCTGCTGGCACCAGACTTGCCCTCCAA
+
DDDDDIIIIIIIIHIIIIIIIIIIIIIIIIIHHIIIIIHIHHIEHIHHIHIHHIIIIGGCHHFHGGHHHIIIGHHFIHHHHIIIIIIHCHHIIIIHIIHIIEHIIHIIIGIIIIIHIHGGFHIIHIHHIIIIIIHHHHHIHHHHH;IGIHHIHIHIIHHIIHIHHII?CFCGHGHHGHFHIHE?HHHHHGHIIHEFHF@GH@D?FEGFFCGHEHFIHHG?HFHGEHCBCCGHIFHHGFGHHHAF<BFCHI<11EECHHHE@C<=HD1<1FHF@@HGCEHEIHF<FEC?HEHHHGHCD1C@C@D1H@HHF?HFDCGHHCHEIHHHIHGHG<<1<FHHFHH@C<<DD<
@HISEQ:969:HM2KJBCX2:2:1102:9203:20849 2:N:0:ACTATGCA
ATCCCAGCATGCCCAACTATCCCTATTAATCATTACGGTGATCCTAGAAACCAACAAAATAGAATCATGCCGTCCTATTTTATTATTCCATGCTAATGTATTCAAGCAAAATGCCTGCTTTAAACACTCTAATTTTTTCAAAGTAACAGTCCTGTTTCCCTGCAACACCAAATTAATGACATTACAGTTCTTCAAGAAGGAGGAATCAGTAAAGCCAGTACATACCATTGGCACGACCAACCTACTGACCCCGAAATTCAACTACGAGCTTTTTAACTGCAACAACTTTAATATACGCTATTGGAGCTGGAATTACCGCGGCTGCTGGCACCAGACTTGCCCTCCAA
+
DDDDDIIIIIIIIIIIIIIIIIIHHIIIIIIIIIHHIHIIIIIIIHIIHIHHHHIIHIHIIHHHFHHIHHHIHIIIIHIGHIHIIHIGIHIIHIIHIHIIGGIHHIHIIIIHIHHHHIIIIIIIIIHHHIIIIIIIHHIIIIIIHIIIIHIIIIHIHIIIIIIIHFIIIGIIIIIIIIIIHHIIHIIIIIIIIIIIIIIIIIGIHHHGIIIIIHIIIIIIIIIIIIIHHIIIIIIIIIHHIIIHHHIIIIIIIIHHIHHIIIIIIIIIIHIIIIIIIIIIIIHIHIIHHHIIIIIIIIIIIHIIIIIIIIIIIIIIIIIHIIGIIIIIIIIIIIIIIIIIIIDDDDD
@HISEQ:969:HM2KJBCX2:2:1102:18959:21479 2:N:0:ACTATGCA
ATCCCAGCATGCCCAACTATCCCTATTAATCATTACGGTGATCCTAGAAACCAACACAATAGAACCATGCCGTCCTATTCTATTATTCCATGCTAATGTATTCGAGCAAAAATGCCTGCTTTAAACACTCTAATTTTTTCAAGGTAAAGGTCCTGGATCCGCAAGACACCCAATAAAGGACATCAAGTTTCTCCAGAAGGTGAGAAATCAACAGTAACAGTTCATACCCCTTAAGGCATGACCATCACGTCAATCCCGAAATTCAACTACGAGCTTTTTAACTGCAACAACTTTAATATACGCTATTGGAGCTGGAATTACCGCGGCTGCTGGCACCAGACTTGCCCTCCAA
+
DDDDDHIIIIIHHCGHGHIIHHIIHIIIHIIIIGIHHHIIIIGFHHEHHHIIIIHH11<@CFE@GHCHHHHICHHE?H?GHHIFFHIEEHHHIHECFCFHHDGHI@GHHHHHHIHHHHGHFHHHHHHIIIIHIIHGHIHIHHHHHEGCCHHHGHEFECFFHHHIHFFHHHHGGHHHHI@FGFHHHEEHGGHHHFIHHHEHHHIIIIIHGIIHHIHHHEEHGCHCGIIIIHHIHHHIHGEHHIIIHDHHHHFHECD<HEHHIHHEFEHGHHH@IHHIIIHHHHGHHHHHHGH@EHHHHHHHHEHHGHHCIHIIGIIHHHHHHHIIIIIIIIIIHHHIIIHHHHIIIHG@DDDD
@HISEQ:969:HM2KJBCX2:2:1102:8316:21691 2:N:0:ACTATGCA
ATCCCAGCATGCCCCAACTATCCCTATTAATCATTACGTCAATCCTAGAAACCAACAAAATAGGATCGAACGTCCTATTTCATTATTCCATGCTAATGTATTCAAGCGTTAGCTTGCTTTAAACACTCTAATTTTTTCAAAGTAACAGTCCAAATTCCCCGCAACACCAAATTAATGGCATTACGGCTCATCAGGAAGGAGGAATCAGTGAGACCAGTACATACCAGAGGCATGACCAACCTACTAACCCCGAAATTCAACTACGAGCTTTTTAACTGCAACAACTTTAATATACGCTATTGGAGCTGGAATTACCGCGGCTGCTGGCACCAGACTTGC
+
D@B?DHFHGGGF?GHGEEH@HC1EHGHEEEC@GHHIIFHHHHGEHI1<<DEECDHHHHCCHHEH1DF<EGECGHIDCCHFHIIIIH?ECHHGHHHHHFFGGFHHFFHHIHHEEHIHHFHHIIIHHEEHHHHHFFHHEEHFHHFHHHGHHGIGHIDCFCHIHH@GGCH@@HC<C/1GF/@EIHHDFCC0GHCFEEHEFHHFHHIHHG@HHHHHFCHGFHHHHHIHHIHHFIIIHEHEGCCHIHFD$<6HDHEHD1G@1@EHEEHGCEEHEHHIIHDHCH@HHHEEHCHHHCEHIHHHECEHIIHGHFIIHHGE<IHHIIHEHHIIIHGHH?IIHHBD?@@
@HISEQ:969:HM2KJBCX2:2:1102:8364:21706 2:N:0:ACTATGCA
ATCCCAGCATGCCCCAACTATCCCTATTAATCATTACGTCAACCCTAGAAACCAACAAAATAGGATCAAACGTCCTATTTTATTATTCCATGCTAATGTATTCAAGCGTTAGCCTGCTTTAAACACTCTAATTTTTTCAAAGTAACAGTCCTGTTTCCCCGCAACACCAAATTAATGGCATCACGGTTCTTCAAGAAGGAGGAATCAGCAAGGCCAGTTCATACCAGTGGCACGACCAACCTGCTGACCCCGAAATTCAACTACGAGCTTTTTAACTGCAACAACTTTAATATACGCTATTGGAGCTGGAATTACCGCGGCTGCTGGCACCAGACTTGCCCTCC
+
DDADAHHFEHHIGEHCGCDHEHHH1CECHHH?CGFHF?GHH=F?EHHHH@HEHHCHEEHHHIGH@HH?EGH=11DGH1D@CCCHHGIIIHH1CGHHIGEHGHHEGHIHEGIIHHHGHHGHHGBGCFHHHHIHIHHHHE?IIIIHHIHGGIHHGHHHHDHHHHIIHHIIIIHIIHFIIIIIHHDHGE@FHHGHHIIHIIHIIIIIIGIIHGHHIIHIIIIHIHGHHHIHEIIIIHHIHHCHIHFHIHGIIHEIHHIIHHHHHDGIIIHIIIHIGIIIIIHHIIIIIIHHHIIIIIIIIIIIIIHCIIIIIIIIIHDDHIIIGIIHFHGIHEGHHG@IIIHDD@AD
@HISEQ:969:HM2KJBCX2:2:1102:18733:21206 2:N:0:ACTATGCA
ATCCCAGCATGCCCAACTATCCCTATTAATCATTACGGTGATCCTAGAAACCAACAAAATAGAATCATGCCGTCCTATTTTATTATTCCATGCTAATGTATTCAAGCAAAATGCCTGCTTTAAACACTCTAATTTTTTCAAAGTAAAGGTCCTGGTTCCCCGCGACACCCAATTAAGGGCATCGTGGTTCTCCAGAAGGTGAGAAATTGACTACACCAGTTCATACCCCTTAAGGCACGACCGATGTGTCAATCCCGAAATTCAACTACGAGCTTTTTAACTGCAACAACTTTAATATACGCTATTGGAGCTGGAATTACCGCGGCTGCTGGCACCAGACTTGCCCTCCAA
+
DDDDDIIIIIHIHIHIIIIIHHHHIIIIIIIIIIIIHGEHIIHHIHHHIIIIIIIIHHIIIECHIIIIIIIHIIIIIIIHIIIIIHIHEHFHEHIIIIIIIHFHHGHHHHHIHHIHHHIHHHHIIHHHHIIIIHIHIIIHIIIIHIHIIIIIHIEFHEHHHHIHHEGEHHIHIIHHIHHEHIIIHIHHHHHHHIIIHGIIHIIHIIHIIHHHIGIGHHHEIHIIHGHFIHHIIIHIHHIHECHHHEEHHHIHECGGIIHHFF?IHIHIHGIIHIIHIIGIIIIIGIIIHIHHIIHIIIIIHIIIIHIIIHIIIIIIIIIIHGGIIIIIIIIIHHHIIHIIIIHHGHDDDDD
@HISEQ:969:HM2KJBCX2:2:1102:2454:21726 2:N:0:ACTATGCA
ATCCCAGCATGCCCCAACTATCCCTATTAATCATTACGTCAATCCTAGAAACCAACAAAATAGGATCGAACGTCCTATTTCATTATTCCATGCTAATGTATTCAAGCGTTAGCCTGCTTTAAACACTCTAATTTTTTCAAAGTAACAGTCCTGTTTCCCTGCAACACCAAATTAATGACATTACAGTTCTTCAGAAAGGAGGAATCAGCGAAGCCAGTACATACCAGTGGCACGACCAACCTGCTGACCCCGAAATTCAACTACGAGCTTTTTAACTGCAACAACTTTAATATACGCTATTGGAGCTGGAATTACCGCGGCTGCTGGCACCAGACTTGCCCTCCAA
+
@DD@DIIIIIICHIIIIIIIIIIIIIIIIIIIIIIIIIIHGCGHHIIIIIIIIIIIIIIIHHHHIHIEHI1<GHHHIIIIIEHHH@GCGFCHHHIHHHIIIIIHHHHFGIIIIIHIIHIIHHHHIIIIIIIIIIIIIIIIIIHIIHHHIIIGHIIIIIHIIIIIHHIHEIIHHHHGIIIHIHHHEHGIEDHIHIIIHHEHHHIHEFHIHHIHEIIHHIHIIIIIHHHHEI=IIIIIHGHIIIHGAHHIIIHEIIIIIIIIIIIIIIIIIIIIIIHIIIIIIIIIIIIIIIIIIIIIIIIIIIIIIIIIIIIIHIIIIIIIIIIIIIIIIIIIIIIIIIIIIDDDDD
@HISEQ:969:HM2KJBCX2:2:1102:10427:22200 2:N:0:ACTATGCA
ATCCCAGCATGCCCCAACTATCCCTATTAATCATTACGTCGATCCTAGAAACCAACAAAATAGAATCAAACGTCCTATTTCATTATTCCATGCTAATGTATTCAAGCGTGCGCCTGCTTTAAACACTCTAATTTTTTCAAAGTAACAGTCCTGATTCCCCACGACACCAAATTAATGACATCGCGGTTCTTCAGAAGGTAGGAACCAATAATGCCAGAGCGTACCGAGGCACGACCGACAATCTGATCCCGAAATTCAACTACGAGCTTTTTAACTGCAACAACTTTAATATACGCTATTGGAGCTGGAATTACCGCGGCTGCTGGCACCAGACTTGCCCTCCAA
+
DDDDDIIIIIGHIIIHIIIIIGGIHGHIIIIIIIIIIIIIHIIIHIIIHFHGIHGHHIIIFHHHHHHHHHIHHIHIHHHIIIIIGHGIIIGHIIIIIIIIIIHIIHHHIHHIHHGFHIIIHHIIIIHIHIHIIHIHHIIIIIHHIIIIIHIIIHHGHHIHHIIIIIIIIIIIIIHIIIIIHIIIIIIIIIIIIIIIIIIIIIIIHHIIGIHIIIIIIIIIIIIIIIIIIIIIIIIGIIIIHHHGIIIIIIIIIIIIIIIIIHHHIIIIIIIIIIIIIIIIIIHIIIIIIIIIIIIIIHHGIIIIIIIIIIIIIIIIIIIIIIIIIIIIIIIIHIIIIIIIDDDDD
@HISEQ:969:HM2KJBCX2:2:1102:1782:23259 2:N:0:ACTATGCA
ATCCCAGCATGCCCAACTATCCCTATTAATCATTACGGTGGTCCTAGAAACCAACAAAATAGAACCATGCCGTCCTATTTTATTATTCCATGCTAATGTATTCAAGCAAAAATGCCTGCTTTAAACACTCTAATTTTTTCAAAGTAAAGGTCCTGGTTCCCCGCGGCATCCAATTAAGGACATCGCGGTTCTCCAGAAGGTGAGAAATTGACTGCACCAGTTCATACCCCGTGAGGCACGACCGATGCGCCAATCCCGAAATTCAACTACGAGCTTTTTAACTGCAACAACTTTAATATACGCTATTGGAGCTGGAATTACCGCGGCTGCTGGCACCAGACTTGCCCTCCAA
+
DDDDDIIIIIIIHIIIIIIIIIIIIIIIIIIHIIIIIIIIIIIIIIIIIIIIIIIIIIHIIEEHIHHIIEGHHHGHIIIIIIIIIIIIIHHIIIIIIIIGIFIHIHHIIIIIIIIIHIIIIIIIIHHIIIIIIIIHIHHIIIHIIIHHHIIIIIIHHIIIIIIHIHHIIIIIIIIHIIIIIIIIIIIHIIIIIIIIIIHIIIIIIIIIIIIIIIIIIIIIIHIIIHIIIIIIIIIIIIIIIIIIIGGIIHGIIHIIHIIIIIIIIIIIHHIIHIIIIIIIIIIIIIIIIHIIIIIIIIIHIIIIIIIIIIIIIIIIIIIIIIIIIIIIIIIIIIIIIIIIIIIIIIIDDDDD
@HISEQ:969:HM2KJBCX2:2:1102:9483:23310 2:N:0:ACTATGCA
ATCCCAGCATGCCCCAACTATCCCTATTAATCATTACGGTGGTCCTAGACAAACAAAATAGAACCAACGTCCTATTCTATTATTCCATGCTAATCTATTCAAGCAAAAGCCCGCTTTAAACACTCTAATTTTTTCAAGGTAATGGTCCTGGTTCCCCGACACACCCAATAAAGGGCATACCGGCTCACCAGAAGGATAGACCCGACAACAGAACAGTACTCGCCAGAGACGGACCGTCCGGTCAGGCCTAAAATTCAACTACGAGCTTTTTAACTGCAACAACTTTAATATACGCTATTGGAGCTGGAATTACCGCGGCTGCTGGCACCAGACTTGCCCTCCAA
+
DBBDDHIHHHHEHHIFEHHIIIHHCHHHH@HHEHHHIIHHH=<G@HHEHE11<DGHGHIFHHHHHHIFHHIIHEHFCHHEHHCFGHHGHHEHHE@G@HEH@FCHHHHIEH?HCECHHHHECEHHIHHHGIHHGC8DCGBAFHHEHHHGGGHGDGCEHIHHHHCB@GH9<FHGIIIIIHHHFHFEHHHIHHHEDDHHHGHHHIHIIHH=IGHFFIIIHHHHGHEEHIHFHDHHIGIDCHHHIHGIHEEEIHEEGHEIGHHHHCIHHIHHHIHFIIHIHHHFEHIHEHHIHG=HHGG<FDCIHIIHHFCIIHGIIIIIIIHHGEHEEF<CHHHDHHEDGHHA?ACD
@HISEQ:969:HM2KJBCX2:2:1102:8109:23939 2:N:0:ACTATGCA
ATCCCAGCATGCCCAACTATCCCTATTAATCATTACGTCGATCCTAGAAACCAACAAAATAGAATCAAACGTCCTATTTCGTTATTCCATGCTAATGTATTCAAGCGTGAGCCTGCTTTAAACACTCTAATTTTTTCAAAGTAACAGTCCTGATTCCCCATGACACCAAATTAATGACATCATGGTTCGTCAGAAGGTAGGAATCAATAATACCAGTACGTACAATAGCACGACCAATAAATTGATCCCGAAATTCAACTACGAGCTTTTTAACTGCAACAACTTTAATATACGCTATTGGAGCTGGAATTACCGCGGCTGCTGGCACCAGACTTGCCCTCCAA
+
DDDBDHIIIEHHIGHHHIIIIIIIIIIIHIIIHHIIHHHIIIHIHIHHHHIIHHHIFFHIIIIIHIHHHHHEHHHIIIHHIHIEHE@HIHEHHIIIIIIIIIIGIHIHIIGIIHHHHIIIIHIHIIIHHIIIHIIIIHFGHHIIHHIHHIIIHIHHIIHHHHHIIIIIIIHIIIIIIIIIIIIIIIIIIIIIIIIIIIIIIIIHHGHGHIHHIIIIIIIIIIHHHIHIIHHHHIIIIIHIIIHIIIIIIIIHF1IIIIHHIIIHIIIIIIIIIIIIIIIHHHIHHHHIIHHIIGIIIIIIHIIIIIGHIIHIIHIIIIIIIHHIIIIIHIIHIHIIIHHDCDDD
@HISEQ:969:HM2KJBCX2:2:1102:13183:23835 2:N:0:ACTATGCA
ATCCCAGCATGCCCCAACTATCCCTATTAATCATTACGTCAATCCTAGAAACCAACAAAATAGGATCAACGTCCTATTTCATTATTCCATGCTAATGTATTCAAGCGCGAGCCTGCTTTAAACACTCTAATTTTTTCAAAGTAACAGTCCTGATTCCCCACCACACCAAATGAATGACATGATGGTTCGTCAGAAGGTAGGAATCAGTAACACCAGTACGTACCGAAGGCACGACCAGCGTACTAATCCCGAAATTCAACTACGAGCTTTTTAACTGCAACAACTTTAATATACGCTATTGGAGCTGGAATTACCGCGGCTGCTGGCACCAGACTTGCCCTCCAA
+
DDDDDIIIIIIIIIIIIIIIIIIIIHHIIIIIIIIIIIIIIIIIIIIIIIIIIIIIIGIIIIHIGIIIIIIIHIIIIIIIIIIIIIIIIIIIHIHIIIIIGIHIIIIIIIIIIIIIIIIIIHIIIIHHIIIIIIIIIIHIIIIIIIIIIIIIIIIIIHHHIIIHIIIIIIHIHHHHHIIIIIIIIIIIIIIIIIIIIIIIIIIIIIIIIIIIIIIIIIIIIIIIIIIIIIIIIIIIIIIIIIIIIIIIIIIIIIIIIIIIIIIIIIIIIIIIIIIIIIIIIIIIIIIIIIIIIIIIIIIIIIIIIIIIIIIIIIIIIIIIIIIIIIIIIIIIIIIIIIIIDDDDD
@HISEQ:969:HM2KJBCX2:2:1102:4762:24247 2:N:0:ACTATGCA
ATCCCAGCATGCCCCAACTATCCCTATTAATCATTACGGTGATTCAGAAACCAACAAAACAGGACCACCGTCCTATTTTATTATTCCATGCTAATGTATTCAGACATAAGCCTGCTTTGAACACTCTAATTTTTTCAAGGTAAAGGTCCTGGTTTCCTACCACGCTAAATTAATAACATGATAGTTCCCCAGAAGGTAGAAATTCTACACGCCAGTACAGACAATAGCCCGACCAACGATAGAACCCCGAAATTCAACTACGAGCTTTTTAACTGCAACAACTTTAATATACGCTATTGGAGCTGGAATTACCGCGGCTGCTGGCACCAGACTTGCCCTCCAA
+
<B?0<F1G?@CGEEECE@?FH??1<GHHCG1DE11<CCD@E1<1<11<CGD@1<0DG111<<@G1<1<0<C0?01CG1<<DH11<11<1<1DGEEF?HHI@HEHFC@HHDHHIHHEHHHHFFGHIHHFHH<@EHIHHEHGGHHE5HEEHHEIHHH@@FF?GC<EF@HEHCCIIHEHHEGGIIHEG=IH?HH@G@<B0HF@HCHHEHECED>0EHHCHHIHIIHEHECDGHFG?HGCEHHFFAC</DC=CEEHHEHEEEEHGHCH=HIIHIHHHHHHHHIIHIIIIHHIHDHCEHFGCCEDEF1IIIIHH<HIIHDHHFIIIIHHHIHIHIHIIIFHHEDADBA
@HISEQ:969:HM2KJBCX2:2:1102:14916:23715 2:N:0:ACTATGCA
ATCCCAGCATGCCCCAACTATCCTATTAATCATTACGTCGATCCTAGAAACCAACAAAATAGAATCAAACGTCCTATTTCATTATTCCATGCTAATGTATTCAAGCGTGAGCCTGCTTTAAACACTCTAATTTTTTCAAAGTAACAGTCCTGATTCCCCACAACACCAAATAAATGACATCATGGTTCGTCAGAAGGGAGAAACCGACGATGCCAGTACGTACCGAGGCACGACCAACATGATGGTCCCGAAATTCAACTACGAGCTTTTTAACTGCAGCAACTTTAATATACGCTATTGGAGCTGGAATTACCGCGGCTGCTGGCACCAGACTTGCCCTCCAA
+
CDDDDIIIHHHEHIHHIIIHHHIIIIIIHHIIIHGIHFHIIIIIIHHIIIIHIIHGFIIIGHIIIIGHHHHHIIHIHIIIIIIIICHHGIEHIHIHEFHHIIHHHIIIIIIIIHHGIHFHHEHHHHIHFIHHIHHHIIHHIIIIIHHHHHIIHIIIIIIIIHHCEIHHEHHHHEIHGHHEHIHIIIIHHEHIIIHIIIIIHHFIIHEIHFHGIIIIIHIIGIHHHHHIHHHGHHHIIII<EHHIIIIIIIIIIHIHHGEGEIHHIGIIHHIHIIIIHHIIHIHIIIIIHIHIIHHIIIHIIIHHIHIIIIIIHHIHIHHHHHHHHFGIHGHDHHIIIHIDDDDD
@HISEQ:969:HM2KJBCX2:2:1102:5468:24158 2:N:0:ACTATGCA
ATCCCAGCATGCCCAACTATCCCTATTAATCATTGCCTCGGTCCTCAAACCAACGAATAAGACCGCGGCCCTATTGCATTATTCCATGCTGGCGTATCCAGGCGCGAGCCTGCCTTGAACACTCTAATTTCTTCACAGTAAGCGCGGTTCCCTGTCCACTGCTGGACAGCTCCCCGCGGCGGGGCGCAGCCGCCCAGTCCAGCCTGACGGCCGACCGCGCGGCCTTGCCCAAGGTCCGACTACGAGCTTTTTAACTGCAACAACTTTAATATACGCTATTGGAGCTGGAATTACCGCGGCTGCTGGCACCAGACTTGCCCTCCAA
+
DDDDDIIIIIIIIIIIIIIIIIIIIIHHFHHIIIIIIIIIGIIIIIHIIIIIIIIIIIIIIIIHIIIIIIIIIIIIIIIIIIIIIHIGIIIHIIIIHIIIIHIHIIIHIIIIIIIIIIIIIIIIIIIIIIIIIIGIHIIIIIIIIIHHIIIIIIIIIIIIIIIHIIIIHIIIIIIIIIHIIIIIIIIIIIIIIHHIIIIIIIIIIHIIIIIIIIIIIIIIIIIHIIIIIIIIIIIIIIIIIIIIIIIIIIIIIIIIIIIIIIHIIIIIIIHIIIIIIIIIIIIIIIIIIIIIIIIIHIIIIIIIIIIIIIIIIIIIIIIHDDDDD
@HISEQ:969:HM2KJBCX2:2:1102:19340:24383 2:N:0:ACTATGCA
ATCCCAGCATGCCCCAACTATCCCTATTAATCATTACGGTGATCCTAGAAACCAACAAAATAGAACCATGCCGTCCTATTCTATTATTCCATGCTAATGTATTCGAGCAAAAATGCCTGCTTTAAACACTCTAATTTTTTCAAGGTAAAGGTCCTGGATCCGCAAGACACCCAATAAAGGACATCAAGTTTCTCCAGAAGGTGAGAAATCAACAGTAACAGTTCATACCCCTTAAGGCATGACCGTCACGTCAATCCCGAAATTCAACTACGAGCTTTTTAACTGCAACAACTTTAATATACGCTATTGGAGCTGGAATTACCGCGGCTGCTGGCACCAGACTTGCCCTCCAA
+
DDDDDIIIIIHHIIIIIIIIIIIIIIIIIIIIIIIIIIIIIIHIIIHHIHIIIIIIIIFHIHHHHHIIIIIHIHIDHIIIHIIIIIIIIIIIGIIHHIGHIFHIHIIIIIIIIIIIHIIIIIIIIIIHIIIIIIIIIIIIIIIIIIIIIIIIIIIHIIIIIIHIIIIIIHHIIIIIHGIIIIIIIIIIIIIIIIIIIIIIIIIIIIIIIIIIIIIIHIIIHIIIIIHIIIIIIIIIIIIHIHIIIIIIIIHFHHDHIIIIIIHIIHIIIIIIIIIIIIIIIIIIIIIIIIIIIIIIIIIIIIIIIIIIIIIIIIIIIIIIIIIIIIIIIIIIIIIIIIIIIIIIIIIIDDDDD
@HISEQ:969:HM2KJBCX2:2:1102:13839:24979 2:N:0:ACTATGCA
ATCCCAGCATGCCCAACTATCCCTATTAATCATTACGTTGATTCTAGAAACCAACAAAAATAGAATCTAACGTCCTATTTCATTATTCCATGCTAATGTATTCAAGCGCGTGCCTGCTTTAAACACTCTAATTTTTTCAAAGTAACATCCTGACTCCCCACAGCATCAAATTAATGACATCATGATTCATCAGAAGGGAGAAATCAATGACATTAGTACGTACCAAAGGCACGACCGACGTATTGATCCCGAAATTCAACTACGAGCTTTTTAACTGCAACAACTTTAATATACGCTATTGGAGCTGGAATTACCGCGGCTGCTGGCACCAGACTTGCCCTCCAA
+
DDDDCIIIIIIGHHHHHHIIGHHGHHIIIIIIIIIIIHIIIIIHHIHIHHHHHEHH?HHIIHEHHHIIIIIHHH=GHHHHIIIIHHHFCHIIIIIIIIIIHGHHIIIIIIIHHHIIIHHHHHHHGIHHIIHHIHIHIIHHIIIIIIHIIIIIIHIHIIIIIIIIIIIHIIIIIIIIIIIIIHIIIIIIIIIIIIIIIIIIIIIIIIIIIIIIHIIIIIIIIIIIIIIGIIIIIIIIIIIIIIIHIIIIIIHIIIIIIIIIIIIIIIIIIIIIIIIIIIIIIIIIIIIIIIIIIIIIIIIIIIIIIIIIIIIIIIIIHIIIIIIIIIIIIIIIIIIIIIIIDDDDD
@HISEQ:969:HM2KJBCX2:2:1102:3521:25165 2:N:0:ACTATGCA
ATCCCAGCATGCCCCAACTATCCCTATTAATCATTACGTCGATCCTAGAAACCAACAAAATAGAATCTGATGTCCTATTTCATTATTCCATGCTAATGTATTCAAGCGTAAGCTTGCTTTAAACACTCTAATTTTTTCAAGGTAACAGTCCTAATTCCCCATAACATCAAATAAATGACATTATGGTTCTTTAGAAGGTGAGAACCAATAAAACCAGTACATACCAAGGCATGACCGATTCCTTGATCCCGAAATTCAACTACGAGCTTTTTAACTGCAACAACTTTAATATACGCTATTGGAGCTGGAATTACCGCGGCTGCTGGCACCAGACTTGCCCTCCAA
+
DDDDDIIIIIIIIIIIIIIIIIIIIIIIIIIIIIIIIIIIIHIIIIGIHIIIIIIIHHIIIIHIIIIIIHIIIICHIIIIIGHIIIIEHIIGIIHHIIIHIHHIIIIIIIIIIIIIIIIIIIIIIHIIIIIIIIHIIIIIIIIIIIIIIIIIIIHIIIIHHIIHIHFIIIIHIIIIIIIIIIIIIIIIIIIIIIIIIIIIIIIIIIIIIIIIIIIIIIIIIIIIIIIIIIIIIIIHIIIIIIHFIIIIIIIIIIIIIIIIIHIIIIIIIIIIIIIIIIIIIIIIIIIIIIIIIIIIIIIIIIIIIIIIIIIIIIIIIIIIIIIIIIIIIIIIIIIIIHIIDDDDD
@HISEQ:969:HM2KJBCX2:2:1102:5868:25339 2:N:0:ACTATGCA
ATCCCAGCATGCCCCAACTATCCCTATTAATCATTACCTCGACTCCGAAAGCCAACGAAATAGAACCGAGATCCTATTCCATTATTCCATGCACTAATGTTCAGGCTGTAGCGCCTGCTTTGAGCACTCCAATTTTTTCAAAGTAAACGTGCTGGCCACATATAGCACTCGGTTAAGAGAACTATACACGAACCAACAAAATCGTCCGGTCAGACAGTAAACACCGCAAGGTGCACCGCCCGACTGAAACCGAGATCCAACTACGAGCTTTTTAACCGCAACAACTTTAATATACGCTATTGGAGCTGGAATTACCGCGGCTGCTGGCACCAGACTTGCCCTCCAA
+
DDDDDIIIIIIIIIIIIIIIIIIIIIIIIIIIIIIIIIIIIIIIIIIIIIIIIIIIIHIIIIIIIIIIIIIIIIIIIIIIIIIIHIIIHGHHHIIIIIIIIHIIHIIIIIIIIIIIIHIIIHIIIIHHIHIIIIIIHIIIIIIIIIIIIIIIIHIIIIIIIIIIIIIIIIIIHIIHIIIIIHHIIIHHIIIIHIIHHHIHHDIIHIIIIIIIIIIIIIIIHIIIIIIIIIIIIIHIIIIIIIHHHIIIIIIIIIIIIIIIIIHIIIIIIIIIIIIIIIIIHHHHHHIIIIIIIIIIIIIIIIIIIIHIIIHIIIIIIIIIIIIIIIIIIIIIIIIIIIIIIDDDDD
@HISEQ:969:HM2KJBCX2:2:1102:6414:25789 2:N:0:ACTATGCA
ATCCCAGCATGCCCCAACTATCCCTATTAATCATTACGGTGATCCTAGAAACCAACAAAATAGAACCATGCCGTCCTATTCTATTATTCCATGCTAATGTATTCGAGCAAAAATGCCTGCTTTAAACACTCTAATTTTTTCAAGGTAAAGGTCCTGGATCCGCAAGACACCCAATTAAGGACATCAAGTTTCTCCAGAAGGTGAGAAATCAACAGCGACAGTTCATACCCCTTAAGGCACGACCATCACGTCAATCCCGAAATTCAACTACGAGCTTTTTAACTGCAACAACTTTAATATACGCTATTGGAGCTGGAATTACTGCGGCTGCTGGCACCAGACTTGCCCTCCAA
+
ABDDDIIHIIHIIHIIIGIIIIIIIIIIIIIHIIIIFHHHHHHHHIIHIIIHIIIIIIHHIIGHHIIIIHIHHHHIIGHIHIIIIHHHHIIIHCHHHI?FGFEHHIHHIIIIIIHHHHIIIHHHIIHIIIIIHIIIIIIIIIIIIIIIIIIIIIIHIHIIIIIIIIIIHIIIIIIIIIIIIIIIIIIIIIHIIIHIIIIIIIIIIIIIIIIIIIIIIIIIIIIIIIIIIIIIHHHIIIIIIIIIIIIHIIHHHHIHIIIIIIIIIIIIIIIIIIIIIIIIIIIIIIIIIIIIIIIIIIIIHIIIIIIIIIIIIIIIIIIHHC/IIIIHIIIIIIIIIIIIIIIIIIIIDCDDD
@HISEQ:969:HM2KJBCX2:2:1102:8892:25618 2:N:0:ACTATGCA
ATCCCAGCATGCCCCAACTATCCCTATTAATCATTACGGTGATCCTAGAAACCAACAAAATAGAATCATGCCGTCCTATTTTATTATTCCATGCTAATGTATTCAAGCAAAATGCCTGCTTTAAACACTCTAATTTTTTCAAAGTAAAGGTCCTGGTTCCCCGCGACACCCAATTAAGGGCATCGCGGTTCTCCAGAAGGTGAGAAATTGACTACACCAGTTCATACCCCTTAAGGCACGACCGATGTGTCAATCCCGAAATTCAACTACGAGCTTTTTAACTGCAACAACTTTAATATACGCTATTGGAGCTGGAATTACCGCGGCTGCTGGCACCAGACTTGCCCTCCAA
+
DDDDDIIIIIHIIHIIIIIIIIIIIIIIIIIIIIIIIIHIIHIHHIIIIIHHHHIIIHEFHIHIIIIIIIHIIHIHHIIIIIIIIIIIHFHGFEHIIIIIIHHIIIEHIHIIIHFIHIIIHIIIIIIGGIIIHHIHIHIIHIIIIIIHIIIIIIIIIHIIIIIIIIIIIIIHEIIIIIIIIIIIIIIIIHIIIIIIIIIIIIIIHGIIIIIIIIIHIIIIIIIIIHIIIIIHHIIIIIIIIIIIIIIIIIHIIIIIIIIIIIIIIIIIIIIIIIIIIIIIIIIHIIIIIHIIIIIIIIIHIIIHHIHIIIIIIIHIIIIIIHIIGIIHIIIIIIIIIHHIIIIIIIIADDDD
@HISEQ:969:HM2KJBCX2:2:1102:18775:25696 2:N:0:ACTATGCA
ATCCCAGCATGCCCAACTATCCCTATTAATCATTACCTCGACTCCGAAAGCCAACGAAATAGAACCGAGGTCCTATTCCATTATTCCATGCACTAATGTTCAGGCTGTAGCGCCTGCTTTGAGCACTCCAATTTTTTCAAAGTAAACGTGCTGGCCACTCATGGCACTCGGTTAAGAGAACCATAAACGAACCAGCAAGATCGTCCGGGCAAACAGTAAACGCCGCAAGGCGCACCGCTCGCCCGAAACCGAGATCCAACTACGAGCTTTTTAACCGCAACAACATTAATATACGCTATTGGAGCTGGAATTACCGCGGCTGCTGGCACCAGACTTGCCCTCCAA
+
DDDDDIIIIIIHIIIIIIIIIIIIIIIIIIIIIIIIHHIIIIHHIIHHIIIIIHIHHGHHIIIIIIIIIIIIIIHIHIIIIIIIIIGHHHHIIHIIIIIHHHHIIIIIIHIIIIIIIIHHHIIIIIIIIIIIIIIIIIIIIIIIIIIIIIIHIIIIHIIIIIIIIIIIIIHHHIHHHGIIIIIIIHIHIHIIIIIIIIIIIIIIIIIIIIIIHIHIIIHHIIIIIIIIIIIHHHIIHIHHIIHGIIIIIIIIHIIIIIIIIIIIIIIIIIIIIIIIIIIIIIIIIIIIIIHIIIIIIIIIIIIIIIIIIIIIIIIIIIIIIIIIIIIIIHIIIIIIIIIIDDDDD
@HISEQ:969:HM2KJBCX2:2:1102:15750:26409 2:N:0:ACTATGCA
ATCCCAGCATGCCCCAACTATCCCTATTAATCATTACGTCAATCCTAGAAACCAACAAAATAGGATCAAACGTCCTATTTCATTATTCCATGCTAATGTATTCAAGCGTTAGCCTGCTTTAAACACTCTAATTTTTTCAAAGTAACAGTCCTGTTTCCCTGCAACACCAAATTAATGACATTACAGTTCTTCAAGAAGGAGGAACCAGTAAAGCCAGTACATACCAGAGGCACGACCAACCTACTAATCCCGAAATTCAACTACGAGCTTTTTAACTGCAACAACTTTAATATACGCTATTGGAGCTGGAATTACCGCGGCTGCTGGCACCAGACTTGCCCTCCAA
+
DDDDAIHIIIHHHIIIIHIGIIIIIIIIHIIIHIIIIIIIIIIHIIIIFHIIHHHIHIHIIIIHHHIIIHIIHIIHHIIHICHHHIHGCHIIGIIIIIIIIIHIHGHHIIIFHIIGHHIIIIHIIIIIIIIIIIHHHHHFIIHIIIIIIIIIHHHHGIIIIIHIIIIHHIHHIHHIIIHIIIIIIIIIIIIIIIHHIIHIIIIIIIIIIIIIIHHIIHIIIIIIIIIIIIIIIIHIHIHIHHHHHIIHIIHHIIIIHIIIHDEEHIIIHIIIIIIIHIIIIIIIIIIIHIIIIIIIIIIIIIIIIIIIIIIIIIIIIIIIIIIIIIIIHIIIIIIIIIIIIDDDDD
@HISEQ:969:HM2KJBCX2:2:1102:5267:26981 2:N:0:ACTATGCA
ATCCCAGCATGCCCCAACTATCCCTATTAATCATTACTTCAGTCCTAGAAACCAACAAAATAGAACCAAAGTCCTATTCCATTATTCCATGCTAATATATTCAAGCAAACATGCCTGCTTTAAACACTCTAATTTTTTCAAAGTAAAAGTCTTGGATCCCTAGCGCACTCAATTAAGAGCACACTAGTTCCCCAAAAGGAAAAGCCCAAAGTTGCAGTACAAACCTTACGGTTGACGGCAACTATAAGCCCAAAATTCAACTACGAGCTTTTTAACTGCAACAACTTTAATATACGCTATTGGAGCTGGAATTACCGCGGCTGCTGGCACCAGACTTGCCCTCCAA
+
DDDDDIHIIIIIIIIGHIIIIIIIIIIIIIIIIIIIIIIIIIIIIIIIGIIIIIIIIIHHIIIHEHIIIIIIIIHEHHHIFHHIIHHHHIIIIIIIIIIIHIIIIHIHIIIHIHIIIIHIHIIIIIHGHHIIIHHIIIHIHIIIIIIIIIIHIIIIHIIIIGIIIHIIIHHHIIHIIIHIIIIHHHIIIIHIIIHIIIIIIIIIHHIIIIHIHHHIIHIIIIIIIIIIIIIIIIIIIIIIIIIHGHIIIIHIHIIIIIIIHHHIIIIIIIIIIIIHIIIIIIIIIIIIIIIIIIIIHIHHHIIIIIIIIIIIIIIIIIIIIIIIIIIIIIIIIIHHIIIIIDDDDD
@HISEQ:969:HM2KJBCX2:2:1102:11280:26610 2:N:0:ACTATGCA
ATCCCAGCATGCCCCAACTATCCCTATTAATCATTACGGTGATCCTAGAAACCAACAAAATAGAATCTGATGTCCTATTTCATTATTCCATGCTAATGTATTCAAGCGTAAGCTTGCTTTAAACACTCTAATTTTTTCAAGGTAACAGTCCTAATTCCCCATAACATCAAATAAATGACATTATGGTTCTTTAGAAGGTGAGAACCAATAAAACCAGTACATACCAAGGCATGACCGATTCCTTGATCCCGAAATTCAACTACGAGCTTTTTAACTGCAACAACTTTAATATACGCTATTGGAGCTGGAATTACCGCGGCTGCTGGCACCAGACTTGCCCTCCAA
+
ADBDDIIGII@HHIGHHFHHCEEHHIIIIIIIIIHHG@EGHHHIHF?FHFEHEHCEECHEHCCGFDHHHFG@CFH@EGHFHHGCEG?ECE1<G@EGGHHHIIHGHHGIIIIHHHIHHHFIIIIHIIIIIIHGHHHHCIHIHHIHIHHIHHIIIHEEHCGIHFHIHHHHIHIIGIHHEIHIIIIHHIIIHHEFIIIIIIIIIIIIHHIHEHIHHEHGGIIIHHIHHHFCHGIIIIIHIIHHHIHFHHHIHHEFIIIIIIHGCHHIIIHGIIIIIIIIIIIIIIIHHGEHHIIIIIIHGIIHIIIIIIIHHIHIIIIIIHIHHIIIIIIIIIIIHHGHHDEHACDCD
@HISEQ:969:HM2KJBCX2:2:1102:8098:27709 2:N:0:ACTATGCA
ATCCCAGCATGCCCCAACTATCCCTATTAATCATTACGTCAATCCTAGAAACCAACAAAATAAGATCGAACGTCCTATTTCATTATTCCATGCTAATGTATTCAAGCGTTAGCTTGCTTTAAACACTCTAATTTTTTCAAAGTAACAGTCCAAATTCCCCGCAACACCAAATTAATGGCATTACGGTTCATAAAGAAGGAGGAATCAGTGAGACCAGTACATACCAGAGGCATGACCAACCTACTAACCCCGAAATTCAACTACGAGCTTTTTAACTGCAACAACTTTAATATACGCTATTGGAGCTGGAATTACCGCGGCTGCTGGCACCAGACTTGCCCTCCAA
+
DDDDDIHIIHHIIFIIIGHHHIHHIHHHHIIIHIIIIHHIHIIIIIIIIHIIEHEHIIIIIIIIGHHIHGHHEHHHIIIIIIHHHIIHHHHEHIIIHIIIHHIIIHIHHHEHHIIHH?EHHCHHIIHGHIIIIHHIIIHIIIHGHIIEHHHIIFHGHHIIHHHHIHHHHHIHIIHHIHHHHHIIHIIIIIFH?IHIIHHGEIIIIHIIHIIIHIIIHIHIHIHHHHIHGHIIIHHGHIIIFHCHFIHHHHHIIIIHGIIHHHHIHHIIIIIIIIIIIIIIHHHIIIHHHHHHIHIIIIIIIIIIIIIIIHHHIHGIGIIIIIIIIIIIIIIIHFHHIIHHIDDDDD
@HISEQ:969:HM2KJBCX2:2:1102:1589:25893 2:N:0:ACTATGCA
ATCCCAGCATGCCCCAACTATCCCTATTAATCATTACGGTGATCCTAGAAACCAACAAAATAGAACCATGCCGGCCTATTCTATTATTCCATGCTAATGTATTCGAGCAAAATGCCTGCTTTAAACACTCTAATTTTTTCAAGGTAAAGGTCCTGGTTCCACATGACACCCAATTAAGGACATCATGCTTCTCCAGAAGGTGAGAAATCAACTGCGACAGTTCATACCCCTTAAGGCACGACCATCACGTCAATCCCGAAATTCAACTACGAGCTTTTTAACTGCAACAACTTTAATATACGCTATTGGAGCTGGAATTACCGCGGCTGCTGGCACCAGACTTGCCCTCCAA
+
0<0<011<<C<<1<CEHHHIHIGHHI11DH<<CHHEH1@<CGEFGCF@HHFHIHEDHHEHHH@HHCGHECG<///<0<F1<<<1<@GHH?G1CHGEF1<<C1DC1HGEEHHF@C@6HGD@6D<EHHHHF<FGHC@GAFHGHHHEHGHHIHIHIHEHHHHHIHIIHHEGHCDEHHECHGHIHH:HH?FHCHHEFFHEH:HHHG:FHHEHGHGCIG<IH:CHIIHGHHHFHIIHIHGGE/EFFCGC1;HCF@CHIIHHHFHFEEEHEEG@HHHFF<D@CHGCF@HEHCGFIHHHHC@@CCGIGIHEGEHHHHCHIIHFIIHF<CHHIIIIIIHIIHHHF1HHHEIIIHF?@?@?
@HISEQ:969:HM2KJBCX2:2:1102:20605:28194 2:N:0:ACTATGCA
ATCCCAGCATGCCCAACTATCCCTATTAATCATTACGGCGACTCTAGAAACCAACAAAATAGAACCGCACGTCCTATTTTATTATGCCATGCTAATGTATTCGGGCGTAGGCCTGCTTTGAACACTCTAATTTTCTCAAGGTAAACGTCCTGGTTCCCCAACACACCCAGTAAAGGGCATGCTGGCTCACCAAGAAAGAGAACACAGCCAGACAGTACACACCGTGAGGCGGACCGCCCAGCCACGTTCGAAGTTCAACTACGAGCTTTTTAACTGCAACAACTTTAATATACGCTATTGGAGCTGGAATTACCGCGGCTGCTGGCACCAGACTTGCCCTCCAA
+
DDDDDIIIIHIIIIIIIIIIIIIIIIIIIIFHIIIIIHHIIGIIIIFIIIIHIIIHIIIIHIIHIIHIIHIHHIHCFHIIHIIIIGHH1C@CHEHIEHHHHHIHHIIIIHCHIHIIIIIHHIHHIIIIIIIGHFHFIHHHIIHHHIIHIIIHHHGHHIHIHIIHHIHIHH@IIIHIIIIIIHIIIIIHIIIIIIIIIIIIIIIIIIIIIIIIIIIIIIIIIIIIIGIIIIIIIIHIIIIIIIIIIIIIIIIIIIIIIIIIIIIHHIIIIIHHHIIIIIIIIIIIIIIIIIIIIIIIIIIIIIIIIIIIIIIIIIIIIIIIIIIIIIIIIIIIIIIIIIIDDDDD
@HISEQ:969:HM2KJBCX2:2:1102:20413:28337 2:N:0:ACTATGCA
ATCCCAGCATGCCCAACTATCCCTATTAATCATTACATCGATCCTAGAAACCAACAAAATAGAATCGGATGTCCTATTTCATTATTCCATGCTAATGTATTCAAGCGTGAGCCTGCTTTAAACACTCTAATTTTTTCAAGGTAACAGTCCTAATTCCCCGTGACACCAAATTAATGGCATTACGGTTCTTTAGAAGGTGAGAAATCAATAATATCAGTACATACCAACGGCATGACCGAAACATTGATCCCGAAATTCAACTACGAG
+
DDDDDIIIIIIIIIIIIIIIIIIIIIIIIIIIIIIIIIIIIIIIIIIIIIIIIIIIIIIIIIIIIIIIIIIIIIIIIIIIIIIIIIIHIIHHIIIIIIIIIIIIIIIIIIIIIIIIIIIIHHIIIIIIIIIIIIIIIIIIIIIIIIIIIIIIIIHIIHIIIIIIIHIIIIHHIIIIIIIIIIIIIIIIIIIIIIIIIIIIIIIIIIIIIIIIIIIIIIIIIIIIIIIIIIIIIIIIIIIII?IIIIIIIIIIIIIIHEIIIIDDDDD
@HISEQ:969:HM2KJBCX2:2:1102:20309:28420 2:N:0:ACTATGCA
ATCCCAGCATGCCCCAACTATCCCTATTAATCATTACGTCAATCCTAGAAACCAACAAAATAGGATCAAACGTCCTATTTCATTATTCCATGCTAATGTATTCAAGCGTTAGCCTGCTTTAAACACTCTAATTTTTTCAAAGTAACAGTCCTGTTTCCCTGCAACACCAAATTAATGACATTACAGTTCTTCAAGAAGGAGGAACCAGTAAAGCCAGTACATACCAGAGGCACGACCAACTTACTAATCCCGAAATTCAACTACGAGCTTTTTAACTGCAACAACTTTAATATACGCTATTGGAGCTGGAATTACCGCGGCTGCTGGCACCAGACTTGCCCTCCAA
+
DDDDDIIIIIIIIIIIIIIIHIIIIIIIIIIIIIIIIIIIHIIIIIIHIIIIIIIIIGIIIIGHIIIIGIIIHIIIIIIIIIIIIHIHIIHIIIIIHIIIIIHIIIIIIIIIIIIIIIIIHHIHIIIIIIIIIIIIIIIIIIIIIIIHHIIIIIIIIIIIIIIIIIIIIIIIIIIIIIIIIIIIIHIIIIHIIIIIIIIIIIIIIIIIIIIIIIIIIIIIIIIHIIIIHIIIIIIIIIIIHIIHHIIIIHIIIIIIIIIIIIIIIIHIIIIIIIIIIIIIIIIIIIIIIIIIIIIIIHIHHIIIIIIIIIIIIIIIIIIIIIIIIIIIIIIIIIIIIIIIIDDDDD
@HISEQ:969:HM2KJBCX2:2:1102:9858:28668 2:N:0:ACTATGCA
ATCCCAGCATGCCCCAACTTCCCTATTAATCATTACGGTGATCCTAGAAACCAACAAAATAGAATCATGCCGTCCTATTTTATTATTCCATGCTAATGTATTCAAGCAAAATGCCTGCTTTAAACACTCTAATTTTTTCAAAGTAAAGGTCCTGGTTCCCCGTGACACCCAATTAAGGGCATCGCGGTTCTCCAGAAGGTGAGAAATTGACTACACCAGTTCATACCCCTTAAGGCACGACCGATGTGTCAATCCCGAAATTCAACTACGAGCTTTTTAACTGCAACAACTTTAATATACGCTATTGGAGCTGGAATTACCGCGGCTGCTGGCACCAGACTTGCCCTCCAA
+
DDD?@G?CFCCF@FHHHHIHIHIIICEE1<FH@@FE?EF1EH1CCGHHICC@GHIIIIIC@CCHHCHHCF?E</CEFHHHHHHHIHI1C1<1DGHHGCCGEFHGHEHHIHIHDCIIHHIIFHHHHG@?F<DIHGHHIHEHGFGHGFHHFHEGIIIHHHDGIIHIHDHGIHIIIHHCHHHIHHIHGHIHEHFCHHHHGIHGIIIIHHHHHHGHIIHHIHIHFGDDAHIHHIIIIHHC?IHEHGIHIHHHIHIIIIDFIIIIIIIHHEHIHHHIIHHHIHIHEIHHIHHGDIHIIH@HEHHIIHIIIIHHHHIIIIIIIIIIIHHIHHIIIIIIIIIIIIHIHHGIHFADADB
@HISEQ:969:HM2KJBCX2:2:1102:4032:28013 2:N:0:ACTATGCA
ATCCCAGCATGCCCCAACTATCCCTATTAATCATTGCTCACAAATCCAAAAACCAACAAAATACGATAAACGAGCCCTAACTTATTATTCCATGCTAATGTATTCATAACTAACCGCCTGCTTTAAACACTCTAATTTTTTCAAAGTAAAGGTCCTGGATTGCGAACCCAACCCAGCAAAGGGCAGGAACGTTCTCCAGGAAGATGGTAAGCGCGCATCGGCACTCACACACGAAACCGTGGCGGGCCAAGCGCACTATACCAGAAATCCAACTACGAGCTTTTTAACTGCAACAACTTTAATATACGCTATTGGAGCTGGAATTACCGCGGCTGCTGGCACCAGACTTGCCCTCCA
+
DDDDDIIIIIIIIIIIIIIIIIIIIIIIIIIIIIIIIIIIIIIIIIGIIIIIIIIIIIIHHIIIIIHIIIIHIHHIIIIIIHHIIHIIIHIIIFHIIHIIIFHHIIIIIIIIIIIHIIIHIIIIIIIIIIIIIIIIIIIIIIIIIIIIIIIIIIIIIIIIIIIIIHIIIIIIIIIIIIIHIIIIIIIIIIIIIHIHIIIIIIIIIIIHIIIIIIIIIIIIIIIIIIIIIIIIIIIIIIIIIIIIIIIIIIIIIIIIIIIIIIIIIIIIIIIIIIIIIIIIIIIIIIIIIIIIIIIHIIIIIIIIIIIIIIIIIIIIIIIIIIIIIIIIIIIIIIIIIIIIIIIIIIIIIIIIDDDDD
@HISEQ:969:HM2KJBCX2:2:1102:4840:29034 2:N:0:ACTATGCA
ATCCCAGCATGCGCCCAACTATCCCTATTAATCATTACGGTGGTCCTAGAAACCAACAAAATAGAACCACAACGTCCTATTCTATTATTCCATGCTAATCTATTCAAGCAATAGCCCGCTTTAAACACTCTAATTTTTTCAAGGTAATGGTCCTGGCTCCCCAACACACCCAATTAAGGACATACTGGTTCACCAGAAGGAAGACCCGACAACAGGACAGTACTCGCCAAAGACGGACCGCCCGGCCAAGTCTAAAATTCAACTACGAGCTTTTTAACTGCAACAACTTTAATATACGCTATTGGAGCTGGAATTACCGCGGCTGCTGGCACCAGACTTGCCCTCCAA
+
DDDDDIIIIIIIIIIIIIIIIIHIIIIIIIIIIIIIHIIIIIIIIIIIHIIIIIIIIIIIHIIIIIIIIIIIIIHIIIHIIIHIIIIIIIIIIIIIIGIHIHHHIIIIIIIIIIHIIIIIIIIIIIIIIIIIIIIIIIIIIIIIIIHIIIIIIIIHHIIIIIIIIIIIIIIIIHHIIIIIIIIIIIIIIIIIIIIIIIIIIIIIIIIIIIIIIIIIIIIIIIIIIIIIIIIIIIIIIIIIIIIIIIIIIIIIIIIIIIIIIIIHIIIIIIIIIIIIIIIIIIIIIIIIIH@IIIIIIIIIIIIIIIIIIIIIIIIIIIIIIIIIIIIIIIIIIIIIIIIIIIIDDDDD
@HISEQ:969:HM2KJBCX2:2:1102:20724:30425 2:N:0:ACTATGCA
ATCCCAGCATGCCCCAACTATCCCTATTAATCATTACGGTGATCCTAGAAACCAACAAAATAGAACCATGCCGTCCTATTCTATTATTCCATGCTAATGTATTCGAGCAAAAATGCCTGCTTTAAACACTCTAATTTTTTCAAGGTAAAGGTCCTGGATCCGCAAGACACCCAATAAAGGACATCAAGTTTCTCCAGAAGGTGAGAAATCAACAGTAACAGTTCATACCCCTTAAGGCATGTCCGTCACGTCAATCCCGAAATTCAACTACGAGCTTTTTAACTGCAACAACTTTAATATACGCTATTGGAGCTGGAATTACCGCGGCTGCTGGCACCAGACTTGCCCTCCAA
+
@DDDDIIGIHHGIHGEHHIIIIIGHH?CFEHHIHIIIHEHH1GHHII?FH?HIH?GHGHHCHHIIIIHIHHIGHI<EHEH?<CGGFGCHFEHHEHCEHHHGDCHHHHGHGFHEHIHHHGH@HHCFHG@DEGGHHHGHHGIIHHHFHFHHHCEGHHEH?C?@HHFDEHHEHHIIHHFHHHCHEHHCCFGEFHG@/8?FFCCHHEHHGCD7HHH:C8DHFHH@ECHIIHHIHEEFFHHCHEFC0H@E@EHDHHFHHDCHEECHHCHHHHD0CHHHFIHHHIIHHHHIIIIIGEHCEIIIHHEHHIIIHIHHHF1HHEIHHIHHDHDHGCIIHIHHHHHIHEFCH@HGDHIDDDB@
@HISEQ:969:HM2KJBCX2:2:1102:5188:30892 2:N:0:ACTATGCA
ATCCCAGCATGCCCCAACTATCCCTATTAATCATTACGTCAATCCTAGAAACCAACAAAATAGGATCGAACGTCCTATTTCATTATTCCATGCTAATGTATTCAAGCGTTAGCTTGCTTTAAACACTCTAATTTTTTCAAAGTAACAGTCCAAATTCCCCGCAACACCAAATTAATGGCATTACGGCTCATCAGGAAGGAGGAATCAGTGAGACCAGTGCATACCGATGGCATGACCAATCTACTAACCCCGAAATTCAACTACGAGCTTTTTAACTGCAACAACTTTAATATACGCTATTGGAGCTGGAATTACCGCGGCTGCTGGCACCAGACTTGCCCTC
+
DDDDDIIIIIHIIIIIIIIIIIIIIIIIIIIIIIIIIIIIIIIIIIIIIHIIIIIIGIIIIIIIHIIIIIIIHIIIIIIIIIHIFHIHHIHHIIIIHHIIIHHIIIIIIIIIHIIIIIIIIIIIIIIIIIIIIIIIIIIIIIHIIIIIIIIIIIHIIIHIIIIIIIIIIIIIHIIIIIIHHHIHIIIIIIIIIIIIIIIHIHIIIIIIIIIIII=IIIIIIIIIIIIIIIIIIIIIIIIIHHIIIIIIIIIIIIIIIIIIIIIIIIIIIIIIIIIIIIIIIIIIIHHHHIIIIIIIIIIIIIIIIIIIIIIIIIIIHIIIIIIIIIIIIIHIIIIIIIDDDDD
@HISEQ:969:HM2KJBCX2:2:1102:6612:30768 2:N:0:ACTATGCA
ATCCCAGCATGCCCCAACTATCCCTATTAATCATTACGGTGGTCCTAGACCAACAAAATAGAACCAACGTCCTATTTCATTATTCCATGCTAATGTATTCAAGCGCGAGCCTGCTTTAAACACTCTAATTTTTTCAAAGTAACAGTCCTGATTCCCCACCACACCAAATTAATGACATGATGGTTCGTCAGAAGGTAGAAATCAGTAACACCAGTACGTACCGAAGGCACGACCAGCGTACTAATCCCGAAATTCAACTACGAGCTTTTTAACTGCAACAACTTTAATATACGCTATTGGAGCTGGAATTACCGCGGCTGCTGGCACCAGACTTGCCCTCCA
+
DCDDDIHIIIIHIIIIIHIIIIIIIIIIIIIIHIIIIHHIIIIIHIIHIIIIIIIHIHHIIIHHHEHIIIIIIIIIIIIHHIIHHIIHHIIHHIIIIIIIIIHHIIIHIHHIIHGGHHHIIIIIIIIHHHHHHIHIIIIHIIIIIHIIIHIIIIIHHHHIHIIHIIIIIIIHIIIIIHIHHHIIIIHHIIIIIHIHIIIIIHIIIIIIHGIHIIIIIIIIHIIHIIHIIIIHIIIIHEHHGHHHIIIIIIIIHEIIIIIHHHGGIIIIIIIHIIIIIIIIIHIIIIIIHHHIIIIIIIIIIIIIIIIIIIIIIIIIIIIIIIIIIIIIIIHIIHIIIDDDAD
@HISEQ:969:HM2KJBCX2:2:1102:13269:30741 2:N:0:ACTATGCA
ATCCCAGCATGCCCCAACTATCCCTATTAATCATTACGGTTGTCCTAGAAACCAACAAAATAAAACAACTTCGTCCTATTCTATTATTCCATGCTAATGTATTCCGGCATAAGCCTGCTTTAAACACTCTAATTTTTTCAAGGTAAAGGTCCTGACTACCCGCAACATCCAATAAAGGACATTACGTATCACCAGGCGGATAGACCCCACACAACCAGTACTCATCAAAAGATGGACCGATTGGTAGAATCCAAAATTCAACTACGAGCTTTTTAACTGCAACAACTTTAATATACGCTATTGGAGCTGGAATTACCGCGGCTGCTGGCACCAGACTTGCCCTCCAA
+
DDDDDIIIIIIIIIIIIIIIIIIIIIIIIIIIIIIIIIIIIIIIIIIIIIIIIHIIIIHHIIIIIIIHIIIIIHIIIIIIIIIIIHIIIIIIIIIIIIIIIH1IIIIIIIIHHHIIIIIIIIIHIIIIIIIHHIIHHIEHIHIIIIIIIIHIIIIIIIIIIIIIIIIIIIIIIIIIIHIIIIIIIIHHIIIIIIIIIIIIIIIIIHIIIIIIIIIIIIIIIIIIHIIIIIIIIIIIIIIIIIHGF<IIIIIIIIIIIIIIIIIIIIIIIIIIIIIIIIIIIIIHHIIIIIIIIIIIIIIIIIIIIIIIIIIIIIIIIIIIIIIIIIIIIIIIIIIIIIIIIIDDDDD
@HISEQ:969:HM2KJBCX2:2:1102:15979:30867 2:N:0:ACTATGCA
ATCCCAGCATGCCCCAACTATCCCTATTAATCATTACGTCAATCCTAGAAACCAACAAAATAGGATCAACGTCCTATTTCATTATTCCATGCTAATGTATTCAAGCGCGAGCCTGCTTTAAACACTCTAATTTTTTCAAAGTAACAGTCCTGATTCCCCACCACACCAAATAAATGACATGATGGTTCGTCAGAAGGTAGAAATCAGTAACACCAGTACGTACCGAAGGCACGACCAGCGTACTAATCCCGAAATTCAACTACGAGCTTTTTAACTGCAACAACTTTAATATACGCTATTGGAGCTGGAATTACCGCGGCTGCTGGCACCAGACTTGCCCTCCAA
+
DDDDDIIIIIIIIIIIIIIIIIIIIIIIIIIIIIIIIIIIIIIIIIHIIIIHHIIIIHIIIIHHIIIIIIIIIIIIIIIIIIIIIIIHIIIIIIIIIIIIIIIIIIIIIIIIIIIIIIIIIIIIIIIIIIIIIIIIIIIIIIIIIIIIIIIIIIHIIHIHIIIIIIIIIIIIIIIHIIIIIHIGIIIIIIIIIIIIIHIHIIIHIIIIIIIIIIIIIIIIIIHIIIIIIIIIIIHIIIIIIHIHIIHIIIIHIIHIIIIIIIIIIIIIIIIIIIIIIIIIIHIIIGIIIIIIIIIIIIIIIIIIIIIIIIIIIIIIIIIIIIIIIIIIIIIIIIIIIIIIDDDDD
@HISEQ:969:HM2KJBCX2:2:1102:17289:31713 2:N:0:ACTATGCA
ATCCCAGCATGCCCCAACTATCCCTATTAATCATTACGTCAATCCTAGAAACCAACAAAATAGGATCAAACGTCCTATTTCATTATTCCATGCTAATGTATTCAAGCGTTAGCCTGCTTTAAACACTCTAATTTTTTCAAAGTAACAGTCCTGTTTCCCTGCAACACCAAATTAATGACATTACAGTTCTTCAAGAAGGAGGAACCAGTAAAGCCAGTGCATACCAGAGGCACGACCAACCTACTAATCCCGAAATTCAACTACGAGCTTTTTAACTGCAACAACTTTAATATACGCTATTGGAGCTGGAATTACCGCGGCTGCTGGCACCAGACTTGCCCTCCAA
+
DDDDDIIIIIIHIIIIIIIIGIHHIIIIIIIIIIFIIIIIIIIHIIIIIHIIIFHI?GHIIHHHIIIHFHHHHHIIIHIIHIIHIIIIIIHEHHIIHEGIHGHHHIIIIIHHIHHIHIHIIHIHIIIIIIIIIHIIIIIIIIHHIHHIIIHIHIIIIGIIIIHHHHEHHHHIIIIIGIIIHIIIIIIIHIHIIHIIIIIIIIHHHHIIIIIIIIIIIIIIIIIHIIIIIIIIIIH<IIHIHHHHFIIHGIIIIHIIIIIIIIIIIHIIHIIIIIHIIIIIIIIIIIHHHIIIIIIIIIIIIIIIIIIIIIIIIIIIIIIIIIIIIIHIIIIIIIIIIIIIIDDDDD
@HISEQ:969:HM2KJBCX2:2:1102:14920:32319 2:N:0:ACTATGCA
ATCCCAGCATGCCCCAACTATCCCTATTAATCATTACGGTGATCCTAGAAACCAACAAAATAGAACCATGCCGTCCTATTCTATTATTCCATGCTAATGTATTCGAGCAAAAATGCCTGCTTTAAACACTCTAATTTTTTCAAGGTAAAGGTCCTGGATCCGCAAGACACCCAATTAAGGACATCAAGTTTCTCCAGAAGGTGAGAAATCAACAGCAACAGTTCATACCCCTTAAGGCACGACCATTACGTCAATCCCGAAATTCAACTACGAGCTTTTTAACTGCAACAACTTTAATATACGCTATTGGAGCTGGAATTACCGCGGCTGCTGGCACCAGACTTGCCCTCCAA
+
DDDDDIIIIIIIIIIIIHIIIIIIIIIIIIIIIIIGIIIIIIIIIGIIIIIHIIIIHHHHIHHIIIIIIIGGHHCHHGIHIIIIIIIIIIIIGGFHHIHHI?FIHIIIIIHIIHHHIHHIIIIIIHHIIIIIIEHIIIHHIIHHIIHIIIIIIIIIIIIHIIIHIGIIIIIIIIIIIIIIIHIIIIIIIIHHHIIIIIIIIIIIIIIIHIIIHHIHHIIIIIIIIHFIIIIHIIIIIIIHIIIIIIIIIIIHIIIIIIIIHIIIHHHIHIIIHGIIIIIIIHIIIIHIIIHIIIIIIIIIIIIIIIIIIIIIIIIIIIIIIIIIIIIIIIIIIIIHIHIIIIIIIIHHDDDDD
@HISEQ:969:HM2KJBCX2:2:1102:13287:32478 2:N:0:ACTATGCA
ATCCCAGCATGCCCCAACTATCCCTATTAATCATTACGTCGATCCTAGAAACCAACAAAATAGAATCAAACGTCCTATTTCATTATTCCATGCTAATGTATTCAAGCGTGCGCCTGCTTTAAACACTCTAATTTTTTCAAAGTAACAGTCCTGATTCCCCACGACACCAAATTAATGACATCGCGGTTCTTCAGAAGGTAGGAACCAATAATGCCAGTGCATACCGAAGCACGACCGACAATCTGATCCCGAAATTCAACTACGAGCTTTTTAACTGCAACAACTTTAATATACGCTATTGGAGCTGGAATTACCGCGGCTGCTGGCACCAGACTTGCCCTCCAA
+
DDADAEHHHEHE@GHHEEHIGCHHHEHHII1C<FHIIHHC<EHH=GEEHHE@G?FHHIIIHG?CHECHHFFDFEHHCGHHHEHGIIH11CHHH<FHIEFHHHHHIGHHIH=GIIHEHEHHEIIIIIIHIHHEEHHHEIIIIIIHHHIIHHIHHHEIHFFGCE?EIIIIHFGEHHIIHHIHHHHGIHIIHGIIIIIIIIIIIHHHHGIHIIHHHFIIHHHIIHIIIHIHHIIIIHIHIIIHHHHGIIHDHHEIIIHIIHHIHHHHIIHHFIIIHHIIHHIIIIIHHIIIIIIIIIIIIIHHIIIHIIIHIHHIIIIGIIIIIIIIHHIHIHIIHIHIIIHIDDDDB
@HISEQ:969:HM2KJBCX2:2:1102:15235:33193 2:N:0:ACTATGCG
ATCCCAGCATGCCCCAACTATCCCTATTAATCATTACGTCGATCCTAGAAACCAACAAAATAGGGTCAAACGTCCTATTTCATTATTCCATGCTAATGTATTCAAGCGTGTGCCTGCTTTAAACACTCTAATTTTTTCAAAGTAACAGTCCTGATTCCCCATGACACCAAATTAATGACATCACAGTTCGTCAGAAGGTAGAAATCAATAATACCAGTGCATACCAGAGGCACGACCAATATATTGATCCCGAAATTCAACTACGAGCTTTTTAACTGCAACAACTTTAATATACGCTATTGGAGCTGGAATTACCGCGGCTGCTGGCACCAGACTTGCCCTCCAA
+
DDB@DIEHHHGHHIGHEECEHIIIGEGHHHHIIGHIHHIIHIHIG@@G1D?GECHHFHE<CC<11<DEEE1011<CEECGHHIH?@C?CC<1<GHEIIIIGHIIHIIHGIIIIHIIHGGIIIIIIIIIIIIIIIIIHHIHHIIIIHHIIIIIIGIHHIIIIIIIHIHIIIIHHIII:IIIIIIIIIIIIIHIIIIIIIIIIIIIIIIIHIHIIIIIGIIIIHIIIIGIGHIGIHIIIIIGIGIHFIGIIIIIIIIIIIIIIIIIIIIIIIIIIIHIIIIHIHHHIIIHIIIIIIIIIIIIIIIIIIIIIIIIIIIIIIIIIIIIIIIIIIIIHHIIIIIIIDDDDD
@HISEQ:969:HM2KJBCX2:2:1102:14768:33483 2:N:0:ACTATGCA
ATCCCAGCATGCCCCAACTATCCCTATTAATCATTACGTCAATCCTAGAAACCAACAAAATAGGATCGAACGTCCTATTTCATTATTCCATGCTAATGTATTCAAGCGTTAGCCTGCTTTAAACACTCTAATTTTTTCAAAGTAACAGTCCTGTTTCCCTGCAACACCAAATTAATGGCATTACAGTTCTTCAGAAAGGAGGAATCAGCGAAACCAGTTCATACCAGTGGCACGACCAACCTGCTGACCCCGAAATTCAACTACGAGCTTTTTAACTGCAACAACTTTAATATACGCTATTGGAGCTGGAATTACCGCGGCTGCTGGCACCAGACTTGCCCTCCAA
+
DDDDDHHIIIIIHIIHIIIIHHIIHHIIHIIIIGIIIIIICHIEHHIHIIIIIIHIHEEHIHCFHEHECHH<FCGHHIHHIHIIIIIHHFHHHEGHHIIIHIIHIIIHHHHHIHIHHEGIH?HHHIIEHF@GHHHIIIHIIIIIHHHIIIIIHHIHIIHHHIHHHHGIIIIHHI:HIHIIIIIIIHIIIIIIIIIIIIIIIIIIIIIIHHHHHHHIIII<IIIIIIIIIIIII=IIIIHH)IHHFIIIHHIIHEIGIIIIIHHIHIIIIIIIHHGIIIIIIIIIIHHHHHIIIIIIIIIIIIIIIIIIIIIIIIIIIIIIIIIIIFIIIIIIIIIIIIIIHDCDDA
@HISEQ:969:HM2KJBCX2:2:1102:6462:33603 2:N:0:ACTATGCA
ATCCCAGCATGCCCCAACTATCCCTATTAATCATTACGTCAATCCTAGAAACCAACAAAATAGGATCAAACGTCCTATTTCATTATTCCATGCTAATGTATTCAAGCGTTAGCCTGCTTTAAACACTCTAATTTTTTCAAAGTAACAGTCCTGTTTCCCTGCAACACCAAATTAATGACATTACAGTTCTTCAAGAAGGAGGAACCAGTAAAGCCAGTACATACCAGAGGCACGACCAACCTACTAATCCCGAAATTCAACTACGAGCTTTTTAACTGCAACAACTTTAATATACGCTATTGGAGCTGGAATTACCGCGGCTGCTGGCACCAGACTTGCCCTCCA
+
DDDDDIHIIIIIIIIIIIIIIIIIIIIIIIIIIIIIIIIIIIIIIIIIIIIIIIIIHIIIIIHIIIIIHIH=FHHIIIIIIIIHIIIIGIIHIIIIIIIIIIHHIIIIIIIIIIIIIIIIIIIIIIIIIIHIIHIIIIIIIIIIIIIIIIIIIIIIIIIIIIIIIIIIIIIIHIIIIIIIIIIIIIIIIIIIIIIIIIIIIIIIIIIIIIIIIIIIIIIIIIIIIIIIIIIIIIIIIIHIIHHDIIIHIIIIIIIIIIIIIIHIIIIIIIIIIIIIIIIIIIIIIIIIIIIIIIIIIIIIIIIIIIIIIIIIIIIIIIIIIIIIIIIIIIIIIIIIIIIIDDDDD
@HISEQ:969:HM2KJBCX2:2:1102:1722:33313 2:N:0:ACTATGCA
ATCCCAGCATGCCCCAACTATCCCTATTAATCATTACGTCAATCCTAGAAACCAACAAAATAGGATCGAACGTCCTATTTCATTATTCCATGCTAATGTATTCAAGCGTTAGCCTGCTTTAAACACTCTAATTTTTTCAAAGTAACAGTCCTGTTTCCCTGCAACACCAAATTAATGGCATTACAGTTCTTCAGAAAGGAGGAATCAGCGAAACCAGTACATACCAGTGGCACGACCAACCTGCTGACCCCGAAATTCAACTACGAGCTTTTTAACTGCAACAACTTTAATATACGCTATTGGAGCTGGAATTACCGCGGCTGCTGGCACCAGACTTGCCCTCCAA
+
DDDDDIIIIIIIIIIIIIIIIIIIIIIIIIIIIIIIIIIIIIIIIIIIIIIIIIIIIHFHIIHIIHIIHHIHHIHIIIIIIIIIIHIIHIIIIIIHIHIIHHHHHIIIIIIIIIIHIIIIIIIIIIIIHIIIIIIIIHHHHIIIIIIIIIIIIIIIHIIIIIIIIIIIIIIIIIIIIIIIIIIIIIIIIIIIIIIIIIIIIIIIIIIIIIIIHIIIIIIIIIIIIIIIIIIIIIIIIIIIIIIHFIIHIIIIIIIIIIIIIIIIIIIHIIIIIIHIIIIIIIIIIIIIIIIIIIIIIIIIIIIIIIIIIIIIIIIIIIIIIIIIIIIIIIIIIIIIIIIIIDDDDD
@HISEQ:969:HM2KJBCX2:2:1102:4742:33940 2:N:0:ACTATGCA
ATCCCAGCATGCCCCAACTATCCCTATTAATCATTACGTCGATCCTAGAAACCAACAAAATAGAATCAAACGTCCTATTTCATTATTCCATGCTAATGTATTCAAGCGCGAGCTTGCTTTAAACACTCTAATTTTTTCAAAGTAACAGTCCTGATTTCCCGCGACACCAAATTAATGACATCGTGGTTCGTCAGAAGGGAGAAACCAATAATGCTAGTACGTACAAAGTACGACCGACATATTAGTCCCGAAATTCAACTACGAGCTTTTTAACTGCAACAACTTTAATATACGCTATTGGAGCTGGAATTACCGCGGCTGCTGGCACCAGACTTGCCCTCCAA
+
DBDDDIIIIIIIIIIIIIIIIHIIIIIIIHIIIIIIIHIIIIIHIIIIIHIIHIIIIIIIIIHIIIIIIIIIIGHIIIHIIIIIHIIIIHHHIIIIIHIIIIIHIIIHIIIIIHGIHHIHIIIIIIIGHHIIHGGFHIHIHHIIIIIIHHHIIHIHHGHGHGHHHIHHHHHGHIHHHIHHHHIHHHIIHHGHIHHEHEFG@@DCGIIHHHIHEHFHHHHHHHHHHIIHHH@HHHIGHHHGHHHIIIGIHEIHEHHHHHHCDEF?ECIHHCHFHIIGIHEHHHG?HEFECEHCHCEIIIIIHIHCHHGEHC<CGHIHHHEHHF@HEFCHCHHCFGIHHHGDADDB
@HISEQ:969:HM2KJBCX2:2:1102:18883:33977 2:N:0:ACTATGCA
ATCCCAGCATGCCCAACTATCCCTATTAATCATTACGTCGATCCTAGAAACCAACAAAATAGAATCAAACGTCCTATTTCGTTATTCCATGCTAATGTATTCAAGCGTGAGCCTGCTTTAAACACTCTAATTTTTTCAAAGTAACAGTCCTGATTCCCCAAGACACCAAATTAATGACATCATGGTTCGTCAGAAGGTAGGAATCAATAATACCAGTACGTACAATAGCACGACCAATAAATTGATCCCGAAATTCAACTACGAGCTTTTTAACTGCAACAACTTTAATATACGCTATTGGAGCTGGAATTACCGCGGCTGCTGGCACCAGACTTGCCCTCCAA
+
DBDDDIIIIIIIHIHIIHIIIIIIHHHHIIFHIIIIIIIIIIIIIHIIIHHGHIHGIIHIIIHIIIGHGIFHIHHHHHGHHHIHHIIHHIHHFHHHIHHHHHHIIIIIIIEIHHHHIIIIHHIIHHEHIHIHHIIIIIIIIHHIIIIHHEHHGHIIHGIIIHHIIIIIIIIIIIIIIIHHHHHHIIIHIIIIIIIGIIIIIIHHIIIHIIIIIIIIIIIIIIIHIIIIIIIIIHIIHIIIIIHIHIHIIIIIIIIIIIIIIIIIIIIIIIIIIIIIIIIHHHIHEHIIIIIIIIIIIIIIIIIIIIIHIIIIIIIIIIIIIIIIIIHIIIIIIIIIIIIBDDDD
@HISEQ:969:HM2KJBCX2:2:1102:11094:33670 2:N:0:ACTATGCA
ATCCCAGCATGCCCCAACTATCCCTATTAATCATTACGTCAATCCTAGAAACCAACAAAATAGGATCGAACGTCCTATTTCATTATTCCATGCTAATGTATTCAAGCGTTAGCCTGCTTTAAACACTCTAATTTTTTCAAAGTAACAGTCCTGTTTCCCTGCAACACCAAATTAATGACATTACAGTTCTTCAAGAAGGAGGAATCAGTAAAGCCAGTACATACCATAGGCACGACCAACCTACTGACCCCGAAATTCAACTACGAGCTTTTTAACTGCTACAACGTTAATATACGCTATTGGAGCTGGAATTACCGCGGCTGCTGGCACCAGACTTGCCCTCCAA
+
DDBDCHIIIIGIHIIIHHIIIIIIIIHIIIIIIIIIIEHIHIIIHIIHIIIIGHIIHGFFHIHEGHIHIIIIIGHHCHHHHIIIHHHHIIGEHEHHHGEEHCGHIHHIHIIIIIFFHFGEF=FHH?FGFIIFHFHIHGGIIHHIIIHFHH@EHEGHHHGACH1FHI>HHG@DFEHG?0CGHGHIH?/<CCHIECH?HCGC9EDHHHGEHFG?FEDDCHHFHHFA@FE8H0EFE=GC<HHG?GHHHE<AE<<1GD1C@<<CHHCD<1@@1D1<1@C<D<<1<<<1<1H@FD10<</111EC<1D<111DC<11//C?</<11CECC1EEGG<<1<1<10/0<<0<D<
@HISEQ:969:HM2KJBCX2:2:1102:10026:35102 2:N:0:ACTATGCA
ATCCCAGCATGCCCCAACTATCCCTATTAATCATTACGGTGATCCTAGAAACCAACAAAATAGAACCATGCCGTCCTATTCTATTATTCCATGCTAATGTATTCGAGCAAAAATGCCTGCTTTAAACACTCTAATTTTTTCAAGGTAAAGGTCCTGGATCCGCAAGACACCCAATTAAGGACATCAAGTTTCTCCAGAAGGTGAGAAATCAACAGCAACAGTTCATACCCCTTAAGGCACGACCATTACGTCAATCCCGAAATTCAACTACGAGCTTTTTAACTGCAACAACTTTAATATACGCTATTGGAGCTGGAATTACCGCGGCTGCTGGCACCAGACTTGCCCTCCAA
+
CDDDDIIIIIIIIIIIIIIIIIIIIIIIIIIIIIIIIHIIIIIIIIIIHHIIIIIIIIIIIIIIIIIIIIIIIIIHII1DHHIIIIIIIIHHHHIIIIIIIHHIIHIIIIIIIIIIIIIIIIIIIIIIIIIIIHIIIHIIIIIIHHIIIIIIIHIIIIIIIIIIIIIIIIIIIIIIHIIIIIIIIHGIIIHIIIIIIIIIIIIIIIIIIIIIIIIIIIIIIIIIIIIIIIIIIIIIIIHIIIIIIIIIIIHGIHIIIHIIIHIIIIIIIHIIIIIIIIIIIIHIIHIIIIIIIIIIHIIIIIIIIIIIIIIIGIIIIIIIIIIIIIIIIIIIIIIIIIIIIIIIIIIIDDDDD
@HISEQ:969:HM2KJBCX2:2:1102:7381:35564 2:N:0:ACTATGCA
ATCCCAGCATGCCCCAACTATCCCTATTAATCATTACGTCAATCCTAGAAACCAACAAAATAGGTTTGAACGTCCTATTTCATTATTCCATGCTAATGTATTCAAGCGTTAGCCTGCTTTAAACACTCTAATTTTTTCAAAGTAACAGTCCTGTTTCCCTGCAACACCAAATTAATGACATTACAGTTCTTCAAGAAGGAGGAACCAGTAAAGCCAGTACATACCAGAGGCACGACCAACCTACTAATCCCGAAATTCAACTACGAGCTTTTTAACTGCAACAACTTTAATATACGCTATTGGAGCTGGAATTACCGCGGCTGCTGGCACCAGACTTGCCCTCCAA
+
DDDDDIIIIIIIIIIIIHIIIIIIIIIIIIIIIIIIIIIIIIIIIIHIIIIIIIIIEHHIIIHIIIIIIIIIIEHIIIIIIIIIIIIIIIIHHHHHIIIIIIIIIIIIIIIIIIIHIIIIIHIIIIIIIIIIIIIIIIIIIIIIIIIIIIIIIIIIIIIIIIIIIIIIIIIIIIIIIIIIIIIIIHIHIIIHHIIIIIIIIIIHIIIIIIIIHIIIIIIIIIIIIIHIIIIIIIIIIIIIIIHHFIHHIIIIIIIIIIIIIIIIIIIIIIIIIIIIIIIIIIIIIIIIIIIIIIIIIIIIIIIIIIIIIIIIIIIIIIIIIIIIIIIIIIIIIIIIIIIIIDDDDD
@HISEQ:969:HM2KJBCX2:2:1102:7540:35538 2:N:0:ACTATGCA
ATCCCAGCATGCCCCAACTATCCCTATAATCATTACGTCAATCCTAGAAACCAACAAAATAGGATCGAACGTCCTATTTCATTATTCCATGCTAATGTATTCAAGCGTTAGCCTGCTTTAAACACTCTAATTTTTTCAAAGTAACAGTCCTGTTTCCCTGCAACACCAAATTAATGACATTACAGTTCTTCAGAAAGGAGGAATCAGCGAAGCCAGTACATACCAGTGGCACGACCAACCTGCTGACCCCGAAATTCAACTACGAGCTTTTTAACTGCAACAACTTTAATATACGCTATTGGAGCTGGAATTACCGCGGCTGCTGGCACCAGACTTGCCCTCCAA
+
DDDDBIIIIIIGHHHIIIIHHEHHIIHIIIFHIIHIHHIIIIIIHGFIIIHIIHHH1CHHEHCHHHHICHHIHCCHIGHEHHIEHHHEHHGIHHGHHIHGHHHIIEHHHIIIIGIHCHHHIIHHIIHHIIIIIHHHHFHIIIIHHIIIIHIHHIIHIHGIHIHIIHHHHIIIIHHHHIHFGIIIIIIHIIIIIHGIIIIIHIHHIIIIIIIIIIIIIIIIIIIIHIHGIIIIIIIIIIIIHHHGIIIHEIHIIIIIHIIIIIIIIIIIHIIHHHIHIIIIIIIIHHHIIIIIHIIIIIIIIIIIIIIIIIIIIIIIIIIIIIIIIIIIIIHHHIIIIIIGDDCDD
@HISEQ:969:HM2KJBCX2:2:1102:11559:35917 2:N:0:ACTATGCA
ATCCCAGCATGCCCCAACTATCCCTATTAATCATTACGGTGATCCTAGAAACCAACAAAATAGAATCATGCCGTCCTATTTTATTATTCCATGCTAATGTATTCAAGCAAAATGCCTGCTTTAAACACTCTAATTTTTTCAAAGTAAAGGTCCTGGTTCCCCGCGACACCCAATTAAGGGCATCGCGGTTCTCCAGAAGGTGAGAAATTGACTACACCAGTTCATACCCCTTAAGGCACGACCGATGTGTCAATCCCGAAATTCAACTACGAGCTTTTTAACTGCAACAACTTTAATATACGCTATTGGAGCTGGAATTACCGCGGCTGCTGGCACCAGACTTGCCCTCCAA
+
BDBB@HIEH?FHFHIIIIIIIIIIIIIGFIIHEHHEHHIHGHFHHHFHIEHHEE@@EHEHHIGHHHHIHCHC<<CCHHEHHEGHIGEHHGHIGHHHIIHHHHIHHHHHIIHHFHIHHIHHFFHHHHHHHFHIHGHFEHFHGHIHIIHHHIGHHIFHHHE?FHGEHCGEHEHHCIHHHIIHIIIIIIHHIHIHIIIIHHIIHIIIGIHIIIIHHIIHCHIIHHHFH@GIIIIIIIIGHEIIHHEFHFFHHCFIIIIHHHHIIIIIIIHEIHIIIIHIGIIHIHHIIHIHHHIHIIHIIIHIIIIIIIIHIHGHHIIIIIIIIIIIIGIIIIIIIGHIHIIFIIIIDEIBDDAD
@HISEQ:969:HM2KJBCX2:2:1102:11339:35949 2:N:0:ACTATGCA
ATCCCAGCATGCCCCAACTATCCCTATTAATCATTACGTCAATCCTAGAAACCAACAAAATAGGATCGAACGTCCTATTTCATTATTCCATGCTAATGTATTCAAGCGTTAGCTTGCTTTAAACACTCTAATTTATTCAAAGTAACAGTCCAAATTCCCCGCAACACCAAATTAATGGCATTACGGCTCATCAGGAAGGAGGAATCAGTGAGACCAGTACATACCAGAGGCATGACCAACCTACTAACCCCGAAATTCAACTACGAGCTTTTTAACTGCAACAACTTTAATATACGCTATTGGAGCTGGAATTACCGCGGCTGCTGGCACCAGACTTGCCCTCCAA
+
DDDDDIIIIIIIIIIIIIIHIIIIIIIIIIIIIIIIIIIIIIIIIIIIIIIIIIIIIIIIIIGHHIIIHIIIIIIIIHIIIIIIIIIIIIIIIIIIIIIIIIIIIIIIIIIIIIIIIIIIIIIIIIIIIIIIIIIIHIIHHIIIIIIIHIIIHHIIIIIIIIIIIHIIIIIIIIHIIIIIIIIIIIIIIIHIIIIIIIIIIIIIIIIIIIIIIIIIIIIIIIIIIIIIIIIIIIIIIIIIIIIHHHFIIIIIIIIIIIIIIIIIIIIIIIIIIIIIIIIIIIIIHHHIIIIIIIIIIIIIHIIIIIIIIIIIIIIIIIIIIIIIIIIIIIIIIIIIIIIIIDDDDD
@HISEQ:969:HM2KJBCX2:2:1102:17232:36085 2:N:0:ACTATGCA
ATCCCAGCATGCCCCAACTATCCCTATTAATCATTACGGTGATCCTAGAAACCAACAAAATAGAACCATGCCGTCCTATTCTATTATTCCATGCTAATGTATTCGAGCAAAAATGCCTGCTTTAAAAAGCTCGTAGTTGGATCTCGGGTCCAGGCTTGCGGTTCGCCTCGCGGCGATCACTGCTCGTCCTGACCTACCTCCCGGTTTTCCCTTGGTGCTCTTTGTTGAGTGCTTCGGGTGGCCAGCACGTTTACTTTGAAAAAATTGGAGTGCTCAAAGCAGGCGCTACAGCCTGAACATTAGTGCATGGAATAATGAAATAGGATCTCAGTTCTATTTCGTTGGCTTTCGGAGTTGAGGTAATGATTAATAGGGATAGTTGGGGGTTCACCATAG
+
ADADDIIGIIGIIIIIIGIIIIHIHIIHIHIIGEEHIIIHIIIGHIIICHGIIIHHGEHIHEHHCHIHHHIIIEHDHEHHGHEHIIIIIIIHFFIC?GFHIGHH1CHHICHHCFHHHIFFHIIFHIHIGEFI0CH?DC1GHEHII?IHHHHIGHHHIHIIHHHIHIHHHGGHIIIIHIIIIGHIHIIIIIIIHIHHHHHIIIIHEIIIIIIHHGIIHHHHGIHHIIHHHIIHFHIHHIHHGIHIIGIIHHFIIIIIIIIIIIIHGIIIIIHEHCIIIIIGIHGIIIIHHH?HHHHIIIHIIIIIIIIHFIIIIIIIHIIIIIIIIIIIIIIIIIIHIIGIIIIIIIIIIHGIIHIIIIIIIIIIIIIIIIIIIIIHIIIHHIIHIIIIIIICDADA
@HISEQ:969:HM2KJBCX2:2:1102:16659:36413 2:N:0:ACTATGCA
ATCCCAGCATGCTCCAACTATCCCTATTAATCATTACATCGATCCTAGAAACCAACAAAATAGAATCGGATGTCCTATTTCATTATTCCATGCTAATGTATTCAAGCGTGAGCCTGCTTTAAACACTCTAATTTTTTCAAGGTAACAGTCCTAATTCCCCGTGACACCAAATTAATGGCATTACGGTTCTTTAGAAGGTGAGAAATCAATAATATCAGTACATACCAACGGCATGACCGAAACATTGATCCCGAAATTCAACTACGAGCTTTTTAACTGCAACAACTTTAATATACGCTATTGGAGCTGGGATTACCGCGGCTGCTGGCACCAGACTTGCCCTCCAA
+
DDDDDIIIHIIIIIIIIIIIIIIIIIIIIIIIIIIIIIIIIIIIIIIIIIIIIIIIIHIIIIHHHHHHHIEHIHHIIIIHHIIIIIIHIIEHIHHGFIIIIIHHIIIIIIHHIIIIIIIHHHIHIIIIIIIIIIIIIIHIHIIIHIIIIIIIIIIIIIIIIIIIIIIIIIIIIIIIIIIIIIIIIIIIIIIIIIIIIIIIIIIIIIIIIIIIIIIIIIIIIIIIHIIIIIIIHIIIIHIIIIIIHGIIIIIIIIIIIIIIIIIIIIIIIIIIIIIHIIIIIIIIIIIIIIIIIIIIIIIIIIIIIIIIIIIIIIIIIIIIIIIIIIIIIIIIIIHIIIIIIIDDDDD
@HISEQ:969:HM2KJBCX2:2:1102:2883:35644 2:N:0:ACTATGCA
ATCCCAGCATGCCCAACTATCCCTATTAATCATTACGTCAATCCTAGAAACCAACAAAATAGGGTCGAACGTCCTATTTCATTATTCCATGCTAATGTATTCAAGCGTTAGCCTGCTTTAAACACTCTAATTTTTTCAAAGTAACAGTCCTGTTTCCCTGCAACACCAAATTAATGGCATTACAGTTCTTCAGAAAGGAGGAATCAGCGAAGCCAGTTCATACCAGTGGCACGACCAACCTGCTGACCCCGAAATTCAACTACGAGCTTTTTAACTGCAACAACTTTAATATACGCTATTGGAGCTGGAATTACCGCGGCTGCTGGCACCAGACTTGCCCTCCAA
+
DDDDDIIIIIIIIIIIIIIIIIIIIIIIIIIIIIIIIHIIIIIHHHIHHHIHFIIIIHHIIIHHIIIIIHIIIIIIIIHHIIIIIIIHIIIHIIIIIIIIIIIIIIIIHIHIIIIIIIHHHHHIIIIIIIIIGIHHIIIIIIHIIIIIIIIIIIIIHIIIIIIIIIIHIIIIIIIIIIIIIIIIIIIIIIIIIIIIIIIIIIIHIIIIIIIIIIIIIIIIIIIIIIIIIIIIIIIIIIIIIHHHIIIIIIIIIIIIIIIIIIIIIIIIIIIIIIIIIIIIIIIIIIHIIIIHIIIIIIIIIIIIIIIIIIIIIIIIIIIIIIIIIIIHEIIIIIIIIIIIDDDDD
@HISEQ:969:HM2KJBCX2:2:1102:1620:37062 2:N:0:ACTATGCA
ATCCCAGCATGCCCCAACTATCCCTATTAATCATTACGTCAATCCTAGAAACCAACAAAATAGGATCGAACGTCCTATTTCATTATTCCATGCTAATGTATTCAAGCGTTAGCCTGCTTTAAACACTCTAATTTTTTCAAAGTAACAGTCCTGTTTCCCTGCAACACCAAATTAATGACATTACAGTTCTTCAGAAAGGAGGAATCAGCGAAGCCAGTGCATACCAGTGGCACGACCAACCTGCTGACCCCGAAATTCAACTACGAGCTTTTTAACTGCAACAACTTTAATATACGCTATTGGAGCTGGAATTACCGCGGCTGCTGGCACCAGACTTGCCCTCCAA
+
DDDDDIIIIHIIIIIIIIIIIIIIIIIIIIIIIIIIIIIIIIIIIIIIIIIIIIIIHHHIIIHGIGHHHHIIHHIIIIIIIIIIIIIIIIIIIIIIIIHIHIIGHIIIIIHIIIIIIIIIIIHHIIIIIIIIIIIIIHHHIIIHHIIIIIIIIIIIIIHIIIIIIIIIIIIIIIIIIIIIIIIIIIIIIIIIIIIIIIIIIIIIIIIIIIIIIIIIIIIIIIIHIIIIIIIIIIIIIIIIIIIHEIIIIIIIIIIIIIIIIIIIIIIIIIIIHHGIIIIIIIIIIIIIIIIIIIIIIIIIIIIIIIIIIIIIIIIIIIIIIIIIIIIIIIIIIIIIIIIIIDDDDD
@HISEQ:969:HM2KJBCX2:2:1102:2464:37034 2:N:0:ACTATGCA
ATCCCAGCATGCCCCAACTATCCCTATTAATCATTACGGTGGTCCTAGAAACCAACAAAATAGAACCACAACGTCCTATTCTATTATTCCATGCTAATCTATTCAAGCAATAGCCCGCTTTAAACACTCTAATTTTTTCAAGGTAATGGTCCTGGCTCCCCAACACACCCAATTAAGGACATACTGGTTCACCAGAAGGAAGACCCGACAACAGGACAGTACTCGCCAAAGACGGACCGCCCGGCCAAGTCTAAAATTCAACTACGAGCTTTTTAACTGCAACAACTTTAATATACGCTATTGGAGCTGGAATTACCGCGGCTGCTGGCACCAGACTTGCCCTCCAA
+
DDDDDIHIIIIHIHIIIIIIIIIIIIIIIIIIIIIIIIIHHIIIIIIIIIHGIIIIIIHHIIHHIIIIIHIIIIIIIIHIHIIIIIGHHHIGHGEEHHHHIHHEHIHHIIIHGIHDHHHHIIHIIIHHIHIHHIIIHHHIIIIHHHIIIHHGIHHFFHHHIGHHIHEHIIHHHFHHHHIHIIIHIIIIIIIIIHHIIIIIIGHIIHHIIHIHHIIIIIIIIIHIIHIIIHHFIIFIIIIIIIIIIHIIIGIIIIIIIIIIIHHFIIIIIIIIIIHHIIIIIIIHHIIIIIIIIHHIIIIIIIIIIIIIIIIIIIIIIIIIIIIIIIIIIIIIIIIIIIIIIIDDDDD
@HISEQ:969:HM2KJBCX2:2:1102:17607:36246 2:N:0:TCTATGCA
ATCCCAGCATGCCCCAACTATCCCTATTAATCATTACATCGATCCTAGAAACCAACAAAATAGAATCGGATGTCCTATTTCATTATTCCATGCTAATGTATTCAAGCGTGAGCCTGCTTTAAACACTCTAATTTTTTCAAGGTAACAGTCCTAATTCCCCGTAACACCAAATTAATGGCATTACGGTTCTTTAGAAGGTGAGAAATCAATGATAACAGTGCATACCAACGGCATGACCGAAATATTGATCCCGAAATTCAACTACGAGCTTTTTAACTGCAACAACTTTAATATACGCTATTGGAGCTGGAATTACCGCGGCTGCTGGCACCAGACTTGCCCTCCAA
+
DDDDDIIIIIIIIIIIIIIIIIIIIIIIIIIIIIIIIIIHHHIIIIHHIIIIIIIIIIIIIIIHIIIIIIIIIIIIIIIIIIIIIIHIIHIIGIIIIIIIIHHIIIIIIIIIIIIIIIIIHHHHHIIIIIIIIIIIIHHIIIIIIHIIIIIIIIIIIIIIIIIIIIHHIIIIIIIIIIIIIIIIIIIIIIIIHIIIIIIIIHHIIIIIIIIIIIIIIIIIIIIIIIIIIIIIIIIIIIIIIIIIHIIIIIIIIIIIIIHIIIIIIIIIGIIIIIIIIIIIIIIIIIIIIIIIIIHIIHIIIIIIIIIIIIIIIIIIIIIIIIIIIIIIIIIIIIIIIIIIIIDDDDD
@HISEQ:969:HM2KJBCX2:2:1102:1613:38406 2:N:0:ACTATGCA
ATCCCAGCATGCCCCAACTATCCCTATTAATCATTACGTCAATCCTAGAAACCAACAAAATAGGATCGAACGTCCTATTTCATTATTCCATGCTAATGTATTCAAGCGTTAGCCTGCTTTAAACACTCTAATTTTTTCAAAGTAACAGTCCTGTTTCCCTGCAACACCAAATTAATGACATTACAGTTCTTCAGAAAGGAGGAATCAGCGAAGCCAGTACATACCAGTGGCACGACCAACCTGCTGACCCCGAAATTCAACTACGAGCTTTTTAACTGCAACAACTTTAATATACGCTATTGGAGCTGGAATTACCGCGGCTGCTGGCACCAGACTTGCCCTCCAA
+
DDDDDIHIIIIIIIIIIIHIIIIIIIIIIIIIIIIIIIIIHIHI?GHHIIHIIIIIFHHIIIHHIIIIHIIHHIIIHIIIIGIIIHIIIIIHIIIIHHIIIIIIIHIHHHHIIIIIIIIIIHHIIIIHHIIIIIIIIIIIIIIIIIIIIIIIIIIIIIIIIIIIIIIIIIIIIIIIIIIIIIIIIIIIIIIIIIIIIIIIIIIIIIIIIIIIIIIIIIIIIIIIIIIIIIIIIIIIIIIIIIIHFIIIIHIIIIIIIIIIIIIIIIIIIIIIIIIIIIIIIIIIIIIIIIIIIIIIIIIIIIIIIIIIIIIIIIIIIIIIIIIIIIIIIIIIIHIIIIIHIDDDDD
@HISEQ:969:HM2KJBCX2:2:1102:14105:38563 2:N:0:ACTATGCA
ATCCCAGCATGCCCCAACTATCCCTATTAATCATTACGTCAATCCTAGAAACCAACAAAATAGGATCGAACGTCCTATTTCATTATTCCATGCTAATGTATTCAAGCGTTAGCTTGCTTTAAACACTCTAATTTTTTCAAAGTAACAGTCCAAATTCCCCGCAACACCAAATTAATGGCATTACGGATCATCAGGAAGGAGGAATCAGTGAGACCAGTACATACCAGAGGCATGACCAATCTACTAACCCCGAAATTCAACTACGAGCTTTTTAACTGCAACAACTTTAATATACGCTATTGGAGCTGGAATTACCGCGGCTGCTGGCACCAGAC
+
DDDDDIIIIHHIIIIIIIIIIIIIIIIIIIIIIIIIIIIIIIIIIIIIIIIIIIIIIIIIIIHHIHIHIIIIEHIIIIIIIIIIIIIIIIIIIIIIIIIIIIIIIIIIIIIIIIIIIHIIIIIIIIIIIIIIIIIIHIIIIIIIIIIIIIIIIIIIIIIIIIIIIIHIIIIIIIIIIIIIIIIIIIIIIHIIIIIIIIIIIIIIIIIIIIIIIIIIIIIIIIIIIIIIIIIIHDIIIIIIIIIIIIHIIIIIIIIIIIIIIIIIIIIIIIIIIIIIIIIIIIIIIIIIIIIIIHIIIIIIIIIIIIIIIIIIIIIIIIIIIIIIIIIIIIDDDDD
@HISEQ:969:HM2KJBCX2:2:1102:15274:38732 2:N:0:ACTATGCA
ATCCCAGCATGCCCCAACTATCCCTATTAATCATTACGGTGATCCTAGAAACCAACAAAATAGAATCATGCCGTCCTATTTTATTATTCCATGCTAATGTATTCAAGCAAAATGCCTGCTTTAAACACTCTAATTTTTTCAAAGTAAAGGTCCTGGTTCCCCGCGACACCCAATTAAGGGCATCGCGGTTCTCCAGAAGGTGAGAAATTGACTACACCAGTTCATACCCCTTAAGGCACGACCGATGTGTCAATCCCGAAATTCAACTACGAGCTTTTTAACTGCAACAACTTTAATATACGCTATTGGAGCTGGAATTACCGCGGCTGCTGGCACCAGTCTTGCCCTCCAA
+
CDDDCGIIIIIIHHIIIGHIIIIIIIIIIIIIIIIIIIIIIIIHIIIIHIIIIIIIGIIEHHHIIIIIIIGIIIIGHIIIHIIIIIIHHHIIIIIIIHHIIHIFIIIHIIIIIHIIIIIIIHIIIIIIIIIIHHHHGIIIIIIIIIIIIHIIIIIIHHHHHHFHIIIIIHIIIIIIIIIIIIIIIHIIIIIIHIIIIIIIIIIIIIIIHIIIIIHHIIIIHIIIIIIHIIHHIIHHHIIIIIIIIIIIIHFIIIIHIIIIIIIGIIIIIIGIIIIIIIIIIIIIIIHHIIIIHIIIIIIIIIIIIIIIIIIIIIIIIIIIIIIIIIIIIIIIIIIIIIIIIIIIIIIDDDDD
@HISEQ:969:HM2KJBCX2:2:1102:13829:38841 2:N:0:ACTATGCA
ATCCCAGCATGCCCCAACTATCCCTATTAATCATTACGGTGATCCTAGAAACCAACAAAATAGAACCATGCCGTCCTATTCTATTATTCCATGCTAATGTATTCGAGCAAAAATGCCTGCTTTAAACACTCTAATTTTTTCAAGGTAAAGGTCCTGGATCCGCAAGACACCCAATAAAGGACATCAAGTTTCTCCAGAAGGTGAGAAATCAACAGTAACAGTTCATACCCCTTAAGGCATGACCGTCACGTCAATCCCGAAATTCAACTACGAGCTTTTTAACTGCAACAACTTTAATATACGCTATTGGAGCTGGAATTACCGCGGCTGCTGGCACCAGACTTGCCCTCCAA
+
DDDDDIIIHHIIIIIIIIIHHIIIIIIIHIHIIHIIIIHIIIIIIIIIIIIIIIIIIIIIII?GHHIIHI?GHHHDHIIHIIIGGIIHIIGIEHHHIEHEHHGHIHHHIIIIIIIIIIHHHHHIIHHHHIHHHIHIHIIIIIIIIIIIIIIIIIGIHIIIIIIIIIIIIHIIIIIIIIIIIHIIIIIIIIHIIHIIIIIIIIIIIIIIIIIIIIIIIIIIHIIIIIIIIIIIIIIIIIIIIIIIIIIIIIHFIHDIIIIIIIIIIIIIIIIIIIIIIIIIIIIIIIIIIIIIGIIIIIIIIIIIIIIIIIIIIIIIIHEIIIIIIIIIIIIIIIIIIIIIIIIIIIIIDDDDD
@HISEQ:969:HM2KJBCX2:2:1102:14372:38953 2:N:0:ACTATGCA
ATCCCAGCATGCCCCAACTATCCCTATTAATCATTACGGTGATCCTAGAAACCAACGAAATAGAATCAGTCCGTCCTATTTCATTATTCCATGCTAATGTATTCAGACGATAGTCTGCTTTAAACACTCTAATTTTTTCAAAGTAACAGTCCTGATTTCCCATCACACTAAATAAATGGCATGAAAGTTCCTCAGAAGGTAGAGATCCATCTCACCAGTGCAGACAATTAAGCCTGACCAATGGGTAGACCCCGAAGTTCAACTACGAGCTTTTTAACTGCAACAACTTTAATATACGCTATTGGAGCTGGAATTACCGCGGCTGCTGGCACCAGACTTGCCCTCCAA
+
DDDDDIEFGFGHIIIIIIIIIIIIIIIIIIIIIIIIIIIIIHIIIIIIIIIIIIIIGIHIIIIII@HIFCGHIIIIIIIIIHIIIIIIIIIIIIIIIIEIHHHHHHIIHCHIIHHIHIIIHIIHHHIIIIIIIIIIIIHIHHIIIHHHIHHIIIEIHCHIIHEIHIIIHIIIIIIIIIIIIIIIIIIIHEHIIIIIIIIHGHHHGIIIIHH@HHHIHIHGIIIIIIHIHIIIIIHIIIIHIHE<CFDIHHCIIIIHCIIIIIIIIIIIIIIIIIIIIIIIIIIIIIIIIIIIIIIIIIIIIIIIIIIIIIIIIIIIIIIIIIIIIIIIIIIIIIIIIIIIIIIDDDDD
@HISEQ:969:HM2KJBCX2:2:1102:5586:39609 2:N:0:ACTATGCA
ATCCCAGCATGCCCCAACTATCCCTATTAATCATTACGGTGATCCTAGAAACCAACAAAATAGAACCATGCCGTCCTATTCTATTATTCCATGCTAATGTATTCGAGCAAAAATGCCTGCTTTAAACACTCTAATTTTTTCAAGGTAAAGGTCCTGGATCCGCAAGACACCCAATTAAGGACATCAAGTTTCTCCAGAAGGTGAGAAATCAACAGCGACAGTTCATACCCCTTAAGGCATGACCATCACGTCAATCCCGAAATTCAACTACGAGCTTTTTAACTGCAACAACTTTAATATACGCTATTGGAGCTGGAATTACCGCGGCTGCTGGCACCAGACTTGCCCTCCAA
+
DCDBDIIIIHIIIIIHIIIIHIEHIHIIGHHHIIHGIHIHHHIIIIIFEFHIIGHIIEHHI?EEEHIGIHIIGEDIIIGIIGHIHHHEEHHHHGIIIIHIIHIIGIHIHIHIHHHHIIIIHHGHHFHIHIHHIGIHIIIHIHIHHIIHIHIIHHIHEIIIHIIIIIIHHIHIHIHIHIIIIIIHHIIIHGEHHHIIIHIIIHIIIIIHHIIIIIIIIIIIIIIIIIIIIIHIIIIHHIHIIIIIIIIIIIIHIIIIIIIIIIIIIHIIIIIIIIIIIIIIIIIIIIHFIHHHIIIIIIIHIIIIIHHHIIIIIIIIIIHIIIIIIIIIIIIIIIIIIIIIHIHEIIIHDADDD
@HISEQ:969:HM2KJBCX2:2:1102:21292:39221 2:N:0:ACTATGCA
ATCCCAGCATGCCCCAACTATCCCTATTAATCATTACGTCAATCCTAGAAACCAACAAAATAGGAACAAACGTCCTATTTCATTATTCCATGCTAATGAATTCAAGCGTTAGCCTGCTTTAAACACTCTAATTTTTTCAAAGTAACAGTCCTGTTTCCCTGCAACACCAAATTAATGACATTACAGTTCTTCAAGAAGGAGGAACCAGTAAAGCCAGTACATACCAGAGGCACGACCAACCTACTAATCCCGAAATTCAACTACGAGCTTTTTAACTGCAACAACTTTAATATACGCTATTGGAGCTGGAATTACCGCGGCTGCTGGCACCAGACTTGCCCTCCAA
+
B0D?DEG@H?G11EH@0<@C1F1<1<1DGH?1DD1@1<11D0<1CGECGHE1DGE0CHEHFH@CE11DCE1C1100<<C1<D@1<D111<<<11<D1C/<11<DC1D0C<CGEFA<@@B&<DCEHH@G8CGHEG5H@GB@C@DGHHHGAGEF<HH8HEHEEHGFC#HHDFFEHHFHDHEEH:HFF@G:H:EHHHHCGHIHEFCDIIIIHHFC?HHHEEHFEIHHH@HHHIHCHGCHGC<G@FCD<@/HIHEE@1EHHD1CHHCG?<HHHHHHF<<HG?GED?FGHHHHHCF=HDHFHFFHGIHGHIHIIHGIIIIHHHHIHHGIIIIIHIHFHHIIIIIIIDDD@@
@HISEQ:969:HM2KJBCX2:2:1102:15415:39871 2:N:0:ACTATGCA
ATCCCAGCATGCCCAACTATCCCTATTAATCATTACGTCAATCCTAGAAACCAACAAAATAGGATCGAACGTCCTATTTCATTATTCCATGCTAATGTATTCAAGCGTTAGCTTGCTTTAAACACTCTAATTTTTTCAAAGTAACAGTCCAAATTCCCCGCAACACCAAATTAATGGCATTACGGATCATCAGGAAGGAGGAATCAGTGAGACCAGTACATACCAGAGGCATGACCAACCTACTAACCCCGAAATTCAACTACGAGCTTTTTAACTGCAACAACTTTAATATACGCTATTGGAGCTGGAATTACCGCGGCTGCTGGCACCAGACTTGCCCTCCAA
+
DDDDDIIIIIIHEHIHHIHIIIIIIIIIIIIIIIIIHHIIIIHHHHCHHHHGHIIIIIIIIHHEHIHFHCDHH=HHIIIIIIIIIIIIIH?FHIIIIIIIIHHGHIIIIIHHIIIHIHIHGCHGIIHIIHHIIHHHHHIIIIIIIIHHHIHHHIIIIIIIIIIIHFIIIIIIIIIIEHIHHIIIIIIIIIIIIIIIIIIIIIIIIIIHIIIIIIIIIIIIIHEHIIIHHIIIIIIIHHIHIH<FIHIHEGHIIIIIIIIIIHIIHHHIIIIIIHIHIIIHHIIIHHIHIIIIHIHIHIIHIIIHHIHIIIIIIIIIIIIIIIIIIHHIIIIIHIIIIIIIDDDDD
@HISEQ:969:HM2KJBCX2:2:1102:13814:39835 2:N:0:ACTATGCA
ATCCCAGCATGCCCCAACTATCCCTATTAATCATTACGTCAATCCTAGAAACCAACAAAATAGGATCGAACGTCCTATTTCATTATTCCATGCTAATGTATTCAAGCGTTAGCCTGCTTTAAACACTCTAATTTTTTCAAAGTAACAGTCCTGTTTCCCTGCAACACCAAATTAATGACATTACAGTTCTTCAAGAAGGAGGAATCAGTAAAGCCAGTACATACCATAGGCACGACCAACCTACTGACCCCGAAATTCAACTACGAGCTTTTTAACTGCAACAACTTTAATATACGCTATTGGATCTGGAATTACCGCGGCTGCTGGCACCAGACTTGCCCTCCAA
+
DDDDDIIIIHIIIIIIIIIIIIHIIIIIIIIIIIIIIIIIIIIIIIHIHIIIIIIIIIIIIIHIIIIIIIIHIIIIIIIIIIIIIIIIGIIIIHIIIIIIHIIIHHHIIIIIIIIIIIIIIIHIIFIIHHIIIIIIIIIIIIIIIIIIIIIIIIIHIIHIHGIHHHHIIIIHHIIIIIIIIIIIIIIIIIIIIIIIIIIIIIIIIIIIIIIIIIIIIIIIIIIIHIIIIIIIIIHIIHIIIHIHHIIIIIIIIIIIIIIIIIIIIIIIIIIIIIIIIIIIIIIIIIIIIIIIIIIIIIIIIIIIIIIIIIIIIIIIIIIIIIIIIIIIIIIIIIIIIIIIIDDDDD
@HISEQ:969:HM2KJBCX2:2:1102:20199:40321 2:N:0:ACTATGCA
ATCCCAGCATGCCCCAACTATCCCTATTAATCATTACGTCAATCCTAGAAACCAACAAAATAGGATCAAACGTCCTATTTCATTATTCCATGCTAATGTATTCAAGCGTTAGCCTGCTTTAAACACTCTAATTTTTTCAAAGTAACAGTCCTGTTTCCCTGCAACACCAAATTAATGTCATTACAGTTCTTCAAGAAGGAGGAACCAGTAAAGCCAGTACATACCAGAGGCACGACCAACCTACTAATCCCGAAATTCAACTACGAGCTTTTTAACTGCAACAACTTTAATATACGCTATTGGAGCTGGAATTACCGCGGCTGCTGGCACCAGACTTGCCCTCCAA
+
DBB@B?HGGE?CHF1CEHIEHHCFH1@EEHIEEGC<GGHHHGHIGH@EH1D@GHCHG1<C@C@11D@CD<1<<FHIGHGHHHHIHGHI?H1FHCE1FGHEHHEHHFHEECHHHFHCEFA6EB<FH@FHFIIHEHGBHEEHHH@?@DHHHHHHHEHFFCCF<<<HEFGHHHHGFFGH<#<<FHHFGGHGFHGCDGEFII:CH@C<D@CE9F:IIHIHCCFGDHHFDGHFHIHCHGHHF<<@<GHCHHE/?BF<HHF1@C1H@@EHHIHIIHEFHEGHEHG1HIHGC11HEHEEIHGHHGC1IHEHEGIHHHGC<EGHHE@EHGCIIIHF@F@IHHHCD0/<C@@@@D
@HISEQ:969:HM2KJBCX2:2:1102:12977:40463 2:N:0:ACTATGCA
ATCCCAGCATGCCCCAACTATCCCTATTAATCATTACGTCGATCCTAAAAACCAACAAAATAGGGTCAAACGTCCTATTTCATTATTCCATGCTAATGTATTCAAGCGTGTGCCTGCTTTAAACACTCTAATTTTTTCAAAGTAACAGTCCTGATTCCCCATGACACCAAATTAATGACATCACAGTTCGTCAGAAGGTAGAAATCAATAATACCAGTGCATACCGGAGGCACGACCAATATATTGATCCCGAAATTCAACTACGAGCTTTTTAACTGCAACAACTTTAATATACGCTATTGGAGCTGGAATTACCGCGGCTGCTGGCACCAGACTTGCCCTCCAA
+
DDB@DFHCHEHHHIIHFHIEHHHHIHFHGEHEHIIHHIIHIHI?EHE@C1FC0DDHHHHFHDHHCCECHFHHHFICHIHIIEHH?EH?FHIH1D@FHHIIIHIHIHGIHHII?IHIIIGHIHHG@HIHHH@><FHIIFIIIHHIIIIHHIHHHHHEIHGCHGHIIHH9IHHFGHGHGHHHHHHHHCHHGHHIHEEHHHHIHHIIHHHGIHFIHHHIIHIIHGECFHHIIIIIIHGHGGHIIIHHHIIIHHHHHIIIIHIHHHHGIHIIIIIHHHGHHHIIIIIIG@HGHIIHHHDHIIHFFHIIHFHIHHHEIIIIHIIIIIIIIIHIIIIIIIIIIIIHH@DDBD
@HISEQ:969:HM2KJBCX2:2:1102:10618:40545 2:N:0:ACTATGCA
ATCCCAGCATGCCCAACTATTCCCTATTAATCATTACGGTGATCCTAGAAACCAACAAAATAGAACCATGCCGTCCTATTCTATTATTCCATGCTAATGTATTCGAGCAAAAATGCCTGCTTTAAACACTCTAATTTTTTCAAGGTAAAGGTCCTGGATCCGCAAGACACCCAATAAAGGACATCAAGTTTCTCCAGAAGGTGAGAAATCAACTGCAACAGTTCATACCCCTTAAGGCATGACCATCACGTCAATCCCGAAATTCAACTACGAGCTTTTTAACTGCAACAACTTTAATATACGCTATTGGAGCTGGAATTACCGCGGCTGCTGGCACCAGACTTGCCCTCCAA
+
DDDDDIIIIIIIGHIIIIHIIIIIIIIIIIIGHIIIHGEGHEHHHIIIIIIIIEHHIGHIIIIIIIIEC1GHHHCHIEGHIGHIIIIHIIIHFHEGEFH@GGDHHIIIIIIIIHHHGIIIHIIIHHIIHHHHHHHIIIIIIIIIIIIIIIHHIHIHIHIIHHEIIIIIHIIIIIIIHFHIIIIIIIIIIHHIHIIHIIIIIIHIIIIIHIIIHHIIIIIIIIHHHIIIIIIIIIIIHIIIIIIIIHIIHHHHIIIIIIHIIIIIIIIIIIIIIGIIIIIIHHIIIIIIIIIIIIIIIIIIHIIIIIIIIIIIIIIIIIIIIIIIIIIIIIIIIIIIIIIIIIIIIIIIDDDDB
@HISEQ:969:HM2KJBCX2:2:1102:5764:41142 2:N:0:ACTATGCA
ATCCCAGCATGCCCCAACTATCCCTATTAATCATTACGTCGATCCTAAAAACCAACAAAATAGGGTCAAACGTCCTATTTCATTATTCCATGCTAATGTATTCAAGCGTGTGCCTGCTTTAAACACTCTAATTTTTTCAAAGTAACAGTCCTGATTCCCCATGACACCAAATTAATGACATCACAGTTCGTCAGAAGGTAGAAATCAATAATACCAGTGCATACCGGAGGCACGACCAATATATTGATCCCGAAATTCAACTACGAGCTTTTTAACTGCAACAACTTTAATATACGCTATTGGAGCTGGAATTACCGCGGCTGCTGGCACCAGACTTGCCCTCCAA
+
DDDDDIIIIIIIIIIIIIIIIIIIIHIIIIIIIIIIIIIIIIIIIIIIIIIIIIIIHIIHIIIIHIIHIIIIHIIIIIIIIIIIHIIHIIIIHIIIIIIIHHIIHIIHIIIIHIIIIIIIIIIHHIHIIHIIIIIHIIIIIIIIIIIIIIIIIIIIIIIIIIIIIIIHIIIIIIIIIIIIIIIIIIIIIIIHIIIIIIIIIIIIHIIIIIIIIIIIIIIIIIIIHIIIIIIIIIIIIIIIIIIHHIIIHHIIIIIIIIIIIIIIIIIIIIIIIIIIIIIIIIIIIIIIIIIIIIIIIIIIIIIIIIIIIIIIIIIIIIIIIIIIIIIIIIIIIIIIIIIIICDDDD
@HISEQ:969:HM2KJBCX2:2:1102:11952:40655 2:N:0:ACTATGCA
ATCCCAGCATGCCCAACTATCCCTATTAATCATTACGGTGATCCTAGAAACCAACAAAATAGAACGATGCCGTCCTATTCTATTATTCCATGCTAATGTATTCGAGCAAAATGCCTGCTTTAAACACTCTAATTTTTTCAAGGTAAAGGTCCTGGTTCCACATGACACCCAATTAAGGACATCATGCTTCTCCAGAAGGTGAGAAATCAACTGCGACAGTTCATACCCCTTAAGGCACGACCATCACGTCAATCCCGAAATTCAACTACGAGCTTTTTAACTGCAACAACTTTAATATACGCTATTGGAGCTGGAATTACCGCGGCTGCTGGCACCAGACTTGCCCTCCAA
+
CDDCDHHIIIIIIIIIIIIHIIIIHIIHIIIIIIIIHCGHIIHIIIIIIIIIIIIIIIFIIIHIHIIHHEHIHHICHHHIHHHIIIIHIHHHIIIIIIIIFHHHEEHIIHHIHHIIHIHHIHHHIIIIHIIHIHHGHHHHHIHIIIIIIIIIIIHIIIIHHHHHIIHGFIGIIIIIHHHIHHIIIHHEGIHHHHGHHIHHHHHHIIHIIIIHHIIIIHHHHIIHIHHHGIHIHGIHHGIHHHHGIHHHHHHHDDHHEFHHHFIIIIHHHHEIIIIIGHHGHIIIHIIIIIIHHEHFGHHIIHEFHIIIHIHFHFGIHDHGHIIGHHIIIIHGD1IIHIIIIIHHHE@DDDD
@HISEQ:969:HM2KJBCX2:2:1102:14748:42383 2:N:0:ACTATGCA
ATCCCAGCATGCCCCAACTATCCCTATTAATCATTGCTCACAAATCCAAAAACCAACAAAATACGATAAACGAGCCCTAACTTATTATTCCATGCTAATGTATTCATAACTAACCGCCTGCTTTAAACACTCTAATTTTTTCAAAGTAAAGGTCCTGGATTGCGAACCCAACCCAGCAAAGGGCAGGAACGTTCTCAGGAAGATGGTAAGCGCGCATCGGCACTCACACACGAAACCGTGGCGGGCCAAGCGCACTATACCAGAAATCCAACTACGAGCTTTTTAACTGCAACAACTTTAATATACGCTATTGGAGCTGGAATTACCGCGGCTGCTGGCACCAGACTTGCCCTCCAA
+
DDDDDIIIIIIIIHIIHIIGHIIIIIIIIIIIIIIIIHIIHIIIIIIIHHHIHIIIIIIHIIIIIGIICHIHIIIIIIIIIHIHIIHHIIGIIFHHHIIIHDFHIHIIIEHIIHIIIIIIHHHHHIIIIHIIIGIIHIIIHHIHCIIHHIIHEHIHHIIIIIIHHIIHHIHIHIIIIHEIIIIIIIIIIIIIIIHIIIIIHIGIIIIIIIIIIIIIIGIIIIHIIIIIIIIHII?IIIIIIIIIIIIIIIIIIHHHIIIHIIIIIIIIIIIIIHIIIHIIIIIIIIIIIIIIIIIIIIIHIIIIHIIIIIIIIIIIIIIIIIIIIIIIIIIIIIIIIIIIIIIIHIIIIIIIDDDDD
@HISEQ:969:HM2KJBCX2:2:1102:12339:42153 2:N:0:ACTATGCA
ATCCCAGCATGCCCCAACTATCCCTATTAATCATTACGTCGATCCTAGAAACCAACAAAATAGAATCAAACGTCCTATTTCATTATTCCATGCTAATGTATTCAAGCGTAAGCCTGCTTTAAACACTCTAATTTTTTCAAAGTAACAGTCCTGATTCCCCACGACACCAAATTAATGACATCGCGGTTCTTCAGAAGGTAGGAACCGATAATGCCAGTGCGTACCGAAGCACGACCAACAATTCGATCCCGAAATTCAACTACGAGCTTTTTAACTGCAACAACTTTAATATACGCTATTGGAGCTGGAATTACCGCGGCTGCTGGCACCAGACTTGCCCTCCAA
+
DDDDDIIIIIIIHIIIIIIIIIIIIIIIIIIIIIIIIIIIIHIIHIIIIIIIIIIIHIIIIIIHIIIIHIIIIIIIIIIIIIIIIIIGIIHEHIIIIIIIHIHIIIIIIIIIIIIIIIIIHHHHIHHIHIHIIIIIIIIHIIHIIIIIIIIIIIIIIIHIIIIIHIIIIIIIHIIIIIIIIIIIIIIIIIHIIIIIIIIIIIIIIIIIIIIIIIIIIIIIIIIIIIIIIIIIIIIIHIIIIHHEIIIIIIIIIIIIIIIIIIIIIIIIIIIIIIIIIIIIIIIIIIIIIIIIHIIIIIIIIIIIIIIIIIIIIIIIIIIIIIIIIIIIIIIIHIIIIIIIDDDDD
@HISEQ:969:HM2KJBCX2:2:1102:21083:43067 2:N:0:ACTATGCA
ATCCCAGCATGCCCAACTATCCCTATTAATCATTACGTCAATCCTAGAAACCAACAAAATAGGTTTGAACGTCCTATTTCATTATGCCATGCTAATGTATTCAAGCGTTAGCCTGCTTTAAACACTCTAATTTTTTCAAAGTAACAGTCCTGTTTCCCTGCAACACCAAATTAATGGCATTACAGTTCTTCAGAAAGGAGGAATCAGCGAAACCAGTTCATACCAGTGGCACGACCAACCTGCTGACCCCGAAATTCAACTACGAGCTTTTTAACTGCAACAACTTTAATATACGCTATTGGAGCTGGAATTACCGCGGCTGCTGGCACCAGACTTGCCCTCCAA
+
B0<D@D<CGCGCCGGHHCFEECC?@FHFHHHHI?F@E1<0EC<C@EEHHH?<<F0<FHHEEF@11D<CC<@C?C0C@1<FEH1FH1D?E1D@@<C@FDCHHHHEHEHEEHCHHEFCGHHDFHGHHEFDHHIHIIHHHGHHFEGG7D@FEHFE@HHIHHDGIIHIHHHHDHGIIIIHHEE7HHHFIHII:HGDHGCHEHIHIIHGIIHHHHH@HHGFHHGC@DEIHIIHHHEEEEHGIHHFFHCCHCGGIHHFHFHHHCFHCHHGHIHGIHHHHDIIIIHHHEIIIHEHHEHGIIHHIHIGIHEHGIHHHIIIIIIHIIIIHGIIIIIHHGGHGHIIIHIIDDDDD
@HISEQ:969:HM2KJBCX2:2:1102:15325:41711 2:N:0:ACTATGCA
ATCCCAGCATGCCCCAACTATCCCTATTAATCATTACGGTGATCCTAGAAACCAACAAAATAGAACCATGCCGTCCTATTCTATTATTCCATGCTAATGTATTCGAGCAAAAATGCCTGCTTTAAACACTCTAATTTTTTCAAGGTAAAGGTCCTGGATCCGCAAGACACCCAATTAAGGACATCAAGTTTCTCCAGAAGGTGAGAAATCAACAGCGACAGTTCATACCCCTTAAGGCACGACCATCACGTCAATCCCGAAATTCAACTACGAGCTTTTTAACTGCAACAACTTTAATATACGCTATTGGAGCTGGAATTACCGCGGCTGCTGGCACCAGACTTGCCCTCCAA
+
BDDDAIIIIIIIHHIHHHIIIIIIHIIIIIIHHHIIHIIIIGI@GHIIHIIHHIHIIIIGHHFEHHCGHIHHDGDCGHHHIIGGHHHIIEEHEHHIHIIIH@GGGHGHHHHHHHIIIHIIHIIIIIHIIIIIIIIIIHIIIHGIIIIHIHIIIIIIHHHIIHIHIHHHHHIIHHHHIIIIHIIHHHGHHHCHHIIHHIIIHHIHI<IHHIIIIIIIIIHIIIIIIIIIGIIIIIIIIIIIIIIIIIIIIIHGIHIIIIIIIIIIIIIHIIIHIIIIIIIHIHIIIIIIIIIIHIIIIIIIHIIIIIIIIIIIIIHIIIIIIIIIIIIIIIIIIGIIIIIIIIIIHIIIDDDDD
@HISEQ:969:HM2KJBCX2:2:1102:17262:43713 2:N:0:ACTATGCA
ATCCCAGCATGCCCCAACTATCCCTATTAATCATTACGGTGATCCTAGAAACCAACAAAATAGAATCATGCCGTCCTATTTTATTATTCCATGCTAATGTATTCAAGCAAAATGCCTGCTTTAAACACTCTAATTTTTTCAAAGTAAAGGTCCTGGCTCCCCAACACACCCAATAAAGGACATACTGGTTCACCAGAAGGAAGACCCAACAACAGACAGTACTCGCCAAAGACGGACCGCCCGGCCAGGCCTAAAATTCAACTACGAGCTTTTTAACTGCAACAACTTTAATATACGCTATTGGAGCTGGAATTACCGCGGCTGCTGGCACCAGACTTGCCCTCCAA
+
DDDDDIIIIIHIIIIIIIIIIIIIIIIIIIIIIIIIIIIIIIIFHIIGIHIEHIIHIIHIIIHIIGIIIHGHIHIIIIIHHIIIIIIIIIIIHIIIGHHHIHHIIIIIIIIIIIHIIIIIIIIGHHHGIIIIIIIIIIIIIIIIIIIIIIHIIHHHHHHHIGIIIIIHHHIIIIIIIIIIIIIIIIIIIIHIIIIIIIIIHIHHIHIIIIIIHHIIIIIIIIIIIIIIIIIHIIIIIIIIIHIIIHIIIIHIIIIIIIIIIHIIIIIIIIIIHIIIIIHHEHIIIIIHHIIIIIIIIIIIIIIIIIIIIIIIIIIIIIIIIIIIIIIIIIIIIIIIIIIIIIDDDDD
@HISEQ:969:HM2KJBCX2:2:1102:5710:44711 2:N:0:ACTATGCA
ATCCCAGCATGCCCCAACTATCCCTATTAATCATTACGGTGGTCCTTGAACCAACAAAATAGAACCACAACGTCCTATTCTATTATTCCATGCTAATCTATTCAAGCAAAAGCCTGCTTTAAACACTCTAATTTTTTCAAGGTAATGGTCCTGGCTCCCCGGCACGCCCAATTAAGAACATACCGATTCACCAGAAAGATAGACCCGACGACAGAACAGTACTCGCCAGAGACAGACCGTCCGGCCAGGCCTAAAATTCAACTACGAGCTTTTTAACTGCAACAACTTTAATATACGCTATTGGAGCTGGAATTACCGCGGCTGCTGGCACCAGACTTGCCCTCCAA
+
DDDDDIIIIIIIIIIIIIIIIIIIIIIIIIIIIIHIIIIIHIIIIIGIIIIIIIII?HEHHIIIIIFIGFHGIIHIIIHIIHIIIIIGIIIIIHIHIIIIIHHHIIHIIIHIIIIIIIIIHHIIIIIIIHHHIIIIHIIEIIIHIIIIIIIIHIHIIIIIIIIIIIIIIIIIIIIIIIIIIIIIIIIIIIIIIIIHIIIIHIHHHIH<IIIIIIIIIIIIIIHIIIIGIIIIIIIIIIIIIIIIIHIIIGIIIIIIIIIIIIIIIHHHIIIIIIIIIIIIIIIIIIIHIIIIIIIIIIIHGHIIIIIIIIIIIIIIIIIIIIIIIIIIIIIIIIIIIIIIIIDDDDD
@HISEQ:969:HM2KJBCX2:2:1102:5793:45552 2:N:0:ACTATGCA
ATCCCAGCATGCCCCAATATCCCTATTAATCATTACGGCGGTCCTAGAAACCAACAAAATAGAACCGCGCGTCCTATTCTATTATTCCATGCTAATGTATCCGAGCAAAGGCCTGCTTTGAACACTCTAATTTTCTCAAAGTAAAAGTCCTGGTTCCCCGACACGCCCAGTGAAGGGCATGCGGCTCCCCAGAAGGAAAGGCCCGGCCGGACCAGTGCACGCGGTGAGGCGGACCGGCCAGCCAGGCCCAAGGTTCAACTACGAGCTTTTTAACTGCAACAACTTTAATATACGCTATTGGAGCTGGAATTACCGCGGCTGCTGGCACCAGACTTGCCCTCCAA
+
DADDDHHHIIIIICHHHHIIIIIIIIIIHIIIIIHHHHDDHHIIIHHIIIEIIHHCCHHIIHGIFIDHH<CEEDHCFHECGHHHIHEFHHIIEHFFHEHIHHEHIHICGCDGGHIIHHHIGHHHIIHHIIIHHHIHHGIHHIIHHHHCHHGEHCEIGIHHHHEHHGIIHHHHEHHHHIHHHHDHDCHHHGAEHIHIHHHHIIIIIIIIIIIIIIIIIIIIIIIIGHIIIIHIIHIIIIIIIHHIIIGIIFFIIIIHHIIHIIIIIIIHHCHHHHHHIIIIGHFIHHGHGIHIIIIIIIHIIIIIIIIIIIIIIIIIIIIIIIIIIIIIIIIIIIHHIIIDDDDD
@HISEQ:969:HM2KJBCX2:2:1102:17877:45633 2:N:0:ACTATGCA
ATCCCAGCATGCCCCAACTATCCCTATTAATCATTACGGTGGTCCTAGAAACCAACAAAATAGAACTACAACGTCCTATTCTATTATTCCATGCTAATCTATTCAAGCAATAGCCCGCTTTAAACACTCTAATTTTTTCAAGGTAATGGTCCTGGCTCCCCAACACACCCAATAAAGGGCATACTGGTTCACCAGAAGGAAGACCCGACAGCAGACAGTACTCGCCAAAGACGGACCGCCCGGCCAGGCCTAAAATTCAACTACGAGCTTTTTAACTGCAACAACTTTAATATACGCTATTGGAGCTGGAATTACCGCGGCTGCTGGCACCAGACTTGCCCT
+
DCDDDIIIIIIIIIIIIIIIIIIIIIIIIIIIIIIIIIIIGIIIIIHIIHIIIIHIEHHIIGIIIHIIIIIIIIEHIIIIHHIIIIIHIIHIIIIIIIIIIHHIIIHHIIIIIIIIIIHIHIHIHIIIIIIHIIIIIIIHIIIIIIIIIHHIIHIIHIHIHIIIEIHIIIIHIIIIIIIIIIIIIIIIIIIIIIIIIIIIIHIIHIIIIIIIIIIIIIIIIIIIIIIIIHHIIIIIIIIIHIIIIIIIIIIIHIIIIIIIIIIIIIIIIIIIIIIIIIIIIIHIIIIIIIIIGIIIIIIIIIIIIIIIIIIIIIIIIIIIIIIIIIIIIIIIIHIIIDDDDD
@HISEQ:969:HM2KJBCX2:2:1102:19037:45819 2:N:0:ACTATGCA
ATCCCAGCATGCCCAACTATCCCTATTAATCATTACGTCAATCCTAGAAACCAACAAAATAGAATCGAACGTCCTATTTCATTATTCCATGCTAATGTATTCAAGCGCGTGCCTGCTTTAAACACTCTAATTTTTTCAAAGTAACAGTCCTGACTCCCCACAACATCAAATTAATGACATCATGATTCATCAGAAGGGAGAAATCAATGACATTAGTACGTACCGAAGGCACGACCGACGTATTGATCCCGAAATTCAACTACGAGCTTTTTAACTGCAACAACTTTAATATACGCTATTGGAGCTGGAATTACCGCGGCTGCTGGCACCAGACTTGCCCTCCAA
+
DDDDDIIIIIIIHIIIIIIIIIIIIIIHIIIIIIIIIIIIIIIIIIIIIIIIIIIIIHIIIFHHIIHIIIHIHIIHIIIIIIIIIHIGIIIHHIHIHHIIIHIIHIIIIIIIIIIIIIIIIHHIIHIHIHHHHHHHHHHIIIIIHIHIIIIIIIGHIIIIIIIIIHIIIHHHIIHIIIIIIIIIIHHIHHIIIIII;IIIIIIIIIIIIIIIIIIIIIIIIIIIIIIIIIHIIIIIIIIIHHHGIIIIIIHIIIIIIIIIIIIIIIIHIIIIHHIIIIHIIIIHIHIIIIIIIIIIIIIIIIIIIIIIIIIIIIIIIIIIIIIIIIIIIIIIIIIIIIIIDDDDD
@HISEQ:969:HM2KJBCX2:2:1102:14654:46029 2:N:0:ACTATGCA
ATCCCAGCATGCCCCAACTATCCCTATTAATCATTACGGTGATCCTAGAAACCAACAAAATAGAACCATGCCGTCCTATTCTATTATTCCATGCTAATGTATTCGAGCAAAAATGCCTGCTTTAAACACTCTAATTTTTTCAAGGTAAAGGTCCTGGATCCGCAAGACACCCAATTAAGGACATCAAGTTTCTCCAGAAGGTGAGAAATCAACAGTAACAGTTCATACCCCTTAAGGCACGACCATTACGTCAATCCCGAAATTCAACTACGAGCTTTTTAACTGCAACAACTTTAATATACGCTATTGGAGCTGGAATTACCGCGGCTGCTGGCACCAGACTTGCCCTCCAA
+
DDDDDIIIIIIIIIIIIIIIIIIIIIIIIIIIIIIIIIIIIIIIIIIIIIIIIIIIIIIIIIIIIIIIIIIIIHHIHIIIIIIIIIIIIIIIIIIIIIHHHGHIIIIIIIIIIIIIHIIIIIIIIIIIIIIIIIIIIIIIIIIIIIIIIIIIIHIIIHIIHHIIIHIIIIIIIIIIIIIIIIIIIIIIIIIIIIIIIIIIIHIIIIIIIIIIIIIIIIIIHIIIIIIIIIIIIIIIIIIIIIIIIIIIIIHHIIIIIIIIIIIIIIIIIIIIIIIIIIIIIIIIIIIIIIIIIIIIIIIIHIIIIIIIIIIIIIIIIIIIIIIIIIIIIIIIIIIIIIIIIIIIIIIIDDDDD
@HISEQ:969:HM2KJBCX2:2:1102:8772:45047 2:N:0:ACTATGCA
ATCCCAGCATGCCCAACTATCCCTATTAATCATTACGGTGATCCTAGAAACCAACGAAATAGAATCAGTCCGTCCTATTTCATTATTCCATGCTAATGTATTCAGACGTTAGCCTGCTTTAAACACTCTAATTTTTTCAAAGTAACAGTCCTGATTTCCAATCACACCAAATTAATGACATGAAAGTTCCTCAGAAGGTAGAGATTTATCTCACCAGTACAGACAATTAAGCCTGACCAATGGGTAAACCCCGAAGTTCAACTACGAGCTTTTTAACTGCAACAACTTTAATATACGCTATTGGAGCTGGAATTACCGCGGCTGCTGGCACCAGACTTGCCCTCCAA
+
DDDDDIIIIIIIIIIIIIIIIIIIIIIIIIIIIIIIHIIIIIIHIIGHIHHHIHIIIIIIIIIIIHIHIIIIIIIIIIIGIIIIHIIIFIIIIIIIIIIIHIHIIIIIIIIIIIIIIIIIIIIIIIIIHIIIIIIIIIIIHHHIIIIIIIIIIIIIIIIIIHIIIIHIIIIIIIIIIIIIIIIHIIIHIIHIHIIIIIIIIIHIIIIIHIIIIIIIIIIIIHIIIIIIIIIIIIIIIIIIIIIIHEIIIIIIIIIIIIIIIIIIIIIIIIIIIIIIIIIIIIIIIIIHIIIIIIIIIIIIIIIIIIIIIIIIIIIIIIIIIIIIIIIIIIIIIIHIIIIIIIDDDDD
@HISEQ:969:HM2KJBCX2:2:1102:9042:46662 2:N:0:ACTATGCA
ATCCCAGCATGCCCAACTATCCCTATTAATCATTACGGTGATCCTAGAAACCAACAAAATAGAACCATGCCGTCCTATTCTATTATTCCATGCTAATGTATTCGAGCAAAATGCCTGCTTTAAACACTCTAATTTTTTCAAGGTAAAGGTCCTGGTTCCACATGACACCCAATTAAGGACATCATGCTTCTCCAGAAGGTGAGAAATCAACTGCGACAGTTCATACCCCTTAAGGCACGACCATCACGTCAATCCCGAAATTCAACTACGAGCTTTTTAACTGCAACAACTTTAATATACGCTATTGGAGCTGGAATTACCGCGGCTGCTGGCACCAGACTTGCCCTCCAA
+
DDDDDIHIIIIIIIIIIIIIIIIIHIIIIIIIIIIIIIIHIIIIIHIIIIIIIIIIHIIIIIIIIIGIIHIIIHIIIEHIIIIIIIIIIIIIIIIIIHHIHIHIIIIIIIIIIIIIIIHIIIIIIIIIIHHIIIIIIIIIIIIIIIIIIIIIIIIIIIIIIIIIIIIIHHIIIIIIIIIIIIIIHIIIIIHIIIIIIIIIIIIIIIIIIIIHIIIIIIIIIIIIIIIIIHIIIIIIIIIIIIIIIIIIHHHHIIIIIIIIIIIIIIIIIIIIIIIIIIIIIIIIIIIIIIIIIIIIIIIIIIIIIIIIIIIIIIIIIIIIIIIIIIIIIIIIIIIIIIIIIIIIIIDDDDD
@HISEQ:969:HM2KJBCX2:2:1102:6136:46897 2:N:0:ACTATGCA
ATCCCAGCATGCCCCAACTATCCCTATTAATCATTACGTCAATCCTAGAAACCAACAAAATAGGATCGAACGTCCTATTTCATTATTCCATGCTAATGTATTCAAGCGTTAGCCTGCTTTAAACACTCTAATTTTTTCAAAGTAACAGTCCTGTTTCCCTGCAACACCAAATTAATGACATTACAGTTCTTCAAGAAGGAGGAATCAGTAAAGCCAGTACACACCATTGGCACGACCAACCTACTGACCCCGAAATTCAACTACGAGCTTTTTAACTGCAACAACTTTAATATACGCTATTGGAGCTGGAATTACCGCGGCTGCTGGCACCAGACTTGCCTCAA
+
DDDDDIIHIIIHIIIIIIIHIIIIHIIIIIIIIIIIIIIIIFIIIIGIIIIIIIIIHIIGHGHIHIIIIIIIHIHIGHIIHIIIIIIIHGHIIIIIGHIHHGHIHHIIIIIIHIIIIIIIIIIIIIHIIIIIIIIIIIIIIIIIIIIIIIIIIIIIIIIIIIIIIIIIIIIHIIIIIIIIIIIIIIIHIIIIIIIII;IIIIIIIIIIIIIIIIIIHHIHIHHIIIIIHHIIIIIIIIIIHIHHHIIIIIIIIIIIIIIIIIIHIIIIIIIIIIHIIIIIIIIHHIHHIHHIIIIIIIIIIIIIIIIIIIIIIIIIIIIIIIIIIIIIIIIIIIIIIIIDDDDD
@HISEQ:969:HM2KJBCX2:2:1102:2009:47517 2:N:0:ACTATGCA
ATCCCAGCATGCCCCAACTATCCCTATTAATCATTACGTCGATCCTAGAAACCAACAAAATAGAATCAAACGTCCTATTTCGTTATTCCATGCTAATGTATTCAAGCGTGAGCCTGCTTTAAACACTCTAATTTTTTCAAAGTAACAGTCCTGATTCCCCATGACACCAAATTAATGACATCATGGTTCGTCAGAAGGTAGGAATCAATAATACCAGTACGTACAATAGCACGACCAATAAATTGATCCCGAAATTCAACTACGAGCTTTTTAACTGCAACAACTTTAATATACGCTATTGGAGCTGGAATTACCGCGGCTGCTGGCACCAGACTTGCCCTCCAA
+
DDDDDIIIIIIIIIIIIIIIIIIIIIIIIIIIIIIIIIIIIIIIIIIIIIIIIIIIIGHIIIHIIIIIIIHIIIIIIIIHHIIIIIIIHIIIHIIIIHIIIIHHHIIIIIIIIIIIIIIIIIHHIIIIIHHIIIIIIIIHIIIIIIIGIIIIIIIIIIIIIIIIIIIIIIIIGIIIIIHIIHIIIIIIHIIIIIIIIIIIIIIIIIIIIIHHHIIIIIIIIIIIIIIIIIIIIIIIIIIIIIHHIIIIIIIIIIIIIIIIIIIIIIIIIIIIIIIIIIIIIIIIIHHIIIIIIIIIIIIIIIIIIIIIIIIIIIIIIIIIIIIIIIIIIIIIIIIIIIIIDDDDD
@HISEQ:969:HM2KJBCX2:2:1102:3367:48196 2:N:0:ACTATGCA
ATCCCAGCATGCCCCAACTATCCCTATTAATCATTACATCGATCCTAGAAACCAACAAAATAGAATCGGATGTCCTATTTCATTATTCCATGCTAATGTATTCAAGCGTGAGCCTGCTTTAAACACTCTAATTTTTTCAAGGTAACAGTCCTAATTCCCCGTGACACCAAATTAATGGCATTACGGTTCTTTAGAAGGTGAGAAATCAATAATATCAGTACATACCAACGGCATGACCGAAACATTGATCCCGAAATTCAACTACGAGCTTTTTAACTGCAACAACTTTAATATACGCTATTGGAGCTGGAATTACCGCGGCTGCTGGCACCAGACTTGCCCTCCAA
+
DDDDDHHIHIIIIIIIHIIIIIIIIIIIIIIIIIIIIIIIIIHIIIIIIIIIIIIIIIIIIIIHIIIIIHIIIIIIIHIIIIIIIIIIIIHIGIHIHHIIIHHHIHHIIIIIIIIIIIIIGIIHIIIIIIIIIHHIHHIHHHIGGFIIHIIIGIIIIIHIIIIIIIIIIIIHIIIIIIIIHHIIIIIIHHIIIIIIIIIIIIIIHIIIIIHIIIIIIIIIIHII<IIIIIIIIIIIIIIIIIIIHFIIIIIIIIIIIIIIIIIIIIIIIIIIIIIIIIIIIIHIIIIIIIGIIIIIIIIIIHIIIIIIIIIIIIIIIIIIIIIIIIIIIHIIIIIIIIIIIIDDDDD
@HISEQ:969:HM2KJBCX2:2:1102:11731:48773 2:N:0:ACTATGCA
ATCCCAGCATGCCCCAACTATCCCTATTAATCATTACGTGGTCCTAAAACCAACAAAATAGAACCATCGTCCTATTTTATTATTCCATGCTAATGTATTCAAGCAAAAATGCCCGCTTTAAACACTATATTTTTTTCAAAGTAAAAGTCCTAGTTCATTGAAACACCCAAGAGCATCCCAATTCACCAGAAGGTAAGAAATTGGCTACACACCGATTCATGCCCCTAAAGGCATGACCGATATATCCCAATCCCGAAATTCAACTACGAGCTTTTTAACCGCAACAACACTAATATACGCTATTGGAGCTGGAATTACCGCGGCTGTTAATACCAGACTTGCCCTCCAA
+
D@@DDHHHIHI?H@EEH@GHHHHEEHFCHHI?<CGHHCFFHG1FGEHHEE<F1G@H?CEH@EHIEFDGEHFH@@GF@EHHF?G@CFH1C1GFEGHH?GGHHHGHHHIIIIIHDC0@HIIHGGHHIIHGHHEGCHCHIHIIIIIIIIGIHIGGHIIIIIHFHHHHHHHHEHIHHFEHEIIHFIHFFEFHHIIIIIIHHHHHHIIIIIH;H;GHIIHIIIHHGHGHIHH@EHHHIHHDCIGHIIHHG?F<@HHH?HHIIIHHHHEHHDIHHHHHIIIIIIIIIIIHHGIIHIIIIHHIIIIIHHIIIIIIIIIIIHIIHHHIHIIIIIIIIHIIIIHHHHHIHIIIDBDD@
@HISEQ:969:HM2KJBCX2:2:1102:3826:48790 2:N:0:ACTATGCA
ATCCCAGCATGCCCCCAACTATCCCTATTAATCATTACGTTGTACCTAGAAACCAACAAAATAGGTTCGAACGTCCTATTTCATTATTCCATGCTAATGTATTCAAGCGTTTGCCTGCTTTAAACACTCTAATTTTTTCAAAGTAACAGTCCTGACTCCCCACAACACCAAATTAATGACATCATGGTTCATCAGAAGGGAGAAATCAACGACGCCAGTGCGTACCGAAGGCACGACCGACGTATTGATCCCGAAATTCAACTACGAGCTTTTTAACTGCAACAACTTTAATATACGCTATTGGAGCTGGAATTACCGCGGCTGCTGGCACCAGACTTGCCCTCCAA
+
DDDCDIHIIIIIIIIIIIIIIIIIIIIIIIIIIIIIIIIIIIIIIIIIIIIIIIIHIIIIIIIHHHHIIIHIIIIIIIIIIIIIHIIIIIIIHIIIIIIIIIIIIIIIIIIIIIIIIIIIIIIIIIIIIIIIIIIIIIIIIIIIIIIIIIIHHHIIIIIIIIIIIIIIIIIIIIIIIIIIIIIIIIIIIIIIIIIIIIIIIIIIIIIIIIIIIIIIIIIIIIIIIIIIIIIIIIIIIIIIIIIIHGIIIIIIIIIIIIIIIIIIIIIIIIIIIIIIIIIIIIIIIIIIIIIIIIIIIIIIIIIIIIIIIIIIIIIIIIIIIIIIIIIIIIIIIIIIIIIIIIDDDDD
@HISEQ:969:HM2KJBCX2:2:1102:13435:49636 2:N:0:ACTATGCA
ATCCCAGCATGCCCCAACTATCCCTATTAATCATTACGTCAATCCTAGAAACCAACAAAATAGGTTTGAACGTCCTATTTCATTATTCCATGCTAATGTATTCAAGCGTTAGCCTGCTTTAAACACTCTAATTTTTTCAAAGTAACAGTCCTGTTTCCCTGCAACACCAAATTAATGGCATTACAGTTCTTCAGAAAGGAGGAATCAGCGAAACCAGTTCATACCAGTGGCACGACCAACCTGCTGACCCCGAAATTCAACTACGAGCTTTTTAACTGCAACAACTTTAATATACGCTATTGGAGCTGGAATTACCGCGGCTGCTGGCACCAGACTTGCCCTCCAA
+
DDDDDIIIIIIHIIIIIIIIIIIHHIIIIIIIIIIIIIIIIIIIIIHIIIIIIIIIIIIIHEHIHIIIGHIIIIIIIIIIIIIIHIIIIIIIGIHIIIIIIGIIIIIIIIIIIIIIIIIIIIIIIIIIIIIIIIIIIIIHIIIIIHIIIHIIHIIIHIIIIIIIIIIIIIIHIIIIIIIIIIIIIIIIIIIIIIIIIIIIIIIIIIIIIIIIIHIIIIIIIIIIIIIIIIIIIIIIIIIIIIIHFIIIIIIIIIIIIIIIIIIIHIIIIIIIIIHIIIIIIIIIIIIIIIHIIIIIIIIIIIIIIIIIIIIIIIIIIIIIIIIIIIIIIIIIIIIIIIIIIDDDDD
@HISEQ:969:HM2KJBCX2:2:1102:16838:49504 2:N:0:ACTATCCA
ATCCCAGCATGCCCCAACTATCCCTATTAATCATTACGTCAATCCTAGAAACCAACAAAATAGGATCGAACGTCCTATTTCATTATTCCATGCTAATGTATTCAAGCGTTAGCCTGCTTTAAACACTCTAATTTTTTCAAAGTAACAGTCCTGTTTCCCTGCAACACCAAATTAATGACATTACAGTTCTTCAGAAAGGAGGAATCAGCGAAGCCAGTACATACCAGTGGCACGACCAACCTGCTGACCCCGAAATTCAACTACGAGCTTTTTAACTGCAACAACTTTAATATACGCTATTGGAGCTGGAATTACCGCGGCTGCTGGCACCAGACTTGCCCTCCAA
+
DDDDDIIIIHIIGIIIIIIIIIIIIIHIIIHIIIIIIIIIIHHIIHHIHIIIIIIIGHIHIIHIHIHHHHIHFHHIIHHIIIIIIIHIIIHIIHHHIIIIIIIHIHIIHHIHIIIIIIIIHFFHHIIHIIHHHHIIHHHIIIIIIIIIIIHIIIHIHIIIIIIIIIIIIIIIIIIIIHHIHIIIIIIIIIIIIIIIIIIIIIIIIIIIIIIIIIIIIIHIIIIIIIIIIIIIIIIIIIIIIIIHHIIIIIIIIIIIIHIIIIIIIIIIIIIIIIHIIIIIIIIIIIIIIIIIIIIIIIIIIIIIIIIIIIIIIIIIIIIIIIIIIIIIIIIIIHIIIIIIIDDDDD
@HISEQ:969:HM2KJBCX2:2:1102:12659:49791 2:N:0:ACTATGCA
ATCCCAGCATGCCCCAACTATCCCTATTAATCATTACGGTGGTCCTAGACCAACAAAATAGAACCAACGTCCTATTCTATTATTCCATGCTAATCTATTCAAGCAAAAGCCCGCTTTAAACACTCTAATTTTTTCAAGGTAATGGTCCTGGTTCCTCGACACACCCAATAAAGGGCATACCGGCTCACCAGAAGGATAGACCCGACAACAGAACAGTACTCGCCAGAGACGGACCGTCCGGTCAGGCCTAAAATTCAACTACGAGCTTTTTAACTGCAACAACTTTAATATACGCTATTGGAGCTGGAATTACCGCGGCTGCTGGCACCAGACTTGCCCTCCAA
+
DDDBDIIIIHIIFHHIIIIHIIIIIIIIIIIFHIIIIIHHIIIEHIIGIHIIIIIHEEEHIIIHIIIIIIIIIIHIHIHIIGIIHIIEHEHIIHHIIGGHHFHHIIIIHHHIIFHFHHIHHHHHIIIIIIIHIHIHHGFHIHHIIHEGHCHCCHHHHIHIIGHFDIIIIIFIHEGHIIIGIIHIIHIHHII?HHGIHHHHHHIIIIIIHHHHGHHIIHGGIIHIIIIIHIIIHIIIIHHHI?HHIIHIIIHIHHIHFHHHIIIHIHFHHIIIIHHHIIHHGGHHEHIHHCGDHIHHHFHIIIIHIIIIIHIIGIIIIIIIHHHHHHHIIGIGHHHGIIHDADDD
@HISEQ:969:HM2KJBCX2:2:1102:17540:50357 2:N:0:ACTATGCA
ATCCCAGCATGCCCCAACTATCCCTATTAATCATTACATCGATCCTAGAAACCAACAAAATAGAATCGGATGTCCTATTTCATTATTCCATGCTAATGTATTCAAGCGTGAGCCTGCTTTAAACACTCTAATTTTTTCAAGGTAACAGTCCTAATTCCCCGTGACACCAAATTAATGGCATTACGGTTCTTTAGAAGGTGAGAAATCAATAATATCAGTACATACCAACGGCATGACCGAAACATTGATCCCGAAATTCAACTACGAGCTTTTTAACTGCAACAACTTTAATATACGCTATTGGAGCTGGAATTACCGCGGCTGCTGGCACCAGACTTGCCCTCCAA
+
DDDDDIGIIIIIIIIIIIGGGIIIIHIIIIIIIIIIIHHIIIIIIIIIIIIIIIIHGEHIHIIIIIIHIHHHIHGIIHIIIIIIIIII?EHHGHIGHIHIIHIIIHIHIIIHHHIIHIIIIIIIHIIIIIIIIIIIIIIIHHHHHHIIIIIIIIIIIGIIIIIIIIIIIHIIIIIIIGIIIIIIIIIIIIIIIIIIIIIIHHIHIIIIIIIIIIIIIIIIIHIIIIHIIIIIIIIIIIIIIIHIHHGIIIIIIIIIGIIIIIIIIIIIHIIIIIIIHIIIIIIIIIIIIIIIIIIIIIIIHHIIIIIIIIIIIIIIHHIIIIIIIIIIIIIIHIHIIIIIIIDDDDD
@HISEQ:969:HM2KJBCX2:2:1102:1356:51675 2:N:0:ACTATGCA
ATCCCAGCATGCCCAACTATCCCTATTAATCATTACGGTGATTCAGAAACCAACAAAACAGGACCACCGTCCTATTTTATTATTCCATGCTAATGTATTCAGACATAAGCCTGCTTTGAACACTCTAATTTTTTCAAGGTAAAGGTCCTGGTTTCCTACCACGTTAAATTACTAACATGATAGTTCCCCAGAAGGTAGAAATTCTACACGCCAGTACAGACAATAGCCCGACCAACGATAGAACCCCGAAATTCAACTACGAGCTTTTTAACTGCAACAACTTTAATATACGCTATTGGAGCTGGAATTACCGCGGCTGCTGGCACCAGACTTGCCCTCCAA
+
DA?DDHHIIHHIIEHHHIHHHHGHEHIGIHECECGGC<<CGCH1<1CCFG?GHIFHGHIHGGHI?1<DHCCEHICCH@GFEEEC1FHHH11<GF@DDGGFH@<8DGHHDCHEBH@B<@E61DHEG<<H@EHCHCFH1HHFGHFHHECCHHEGEEG@EGCGHIF;HFEHGED#E@HEIHHC?:7//<<F@?EGFD<CHHGCDHHGD<CGF10FDGEHF@*CIIHH<HDHC<<1F@DC=CD<EHEHIHEB<1HFD<10HDECHF1EF?EF?E@CH?H?HG@CHHEGC@HEDC?11HIIHHGHFHIIIHIIHC<E<CHHIHGHHCFGHHGFHDG?GHHEC<D<<0
@HISEQ:969:HM2KJBCX2:2:1102:5151:51957 2:N:0:ACTATGCA
ATCCCAGCATGCCCCAACTATCCCTATTAATCATTACGTCAATCCTAGAAACCAACAAAATAGGTTTGAACGTCCTATTTCATTATTCCATGCTAATGTATTCAAGCGTTAGCCTGCTTTAAACACTCTAATTTTTTCAAAGTAACAGTCCTGTTTCCCTGCAACACCAAATTAATGGCATTACAGTTCTTCAGAAAGGAGGAATCAGCGAAACCAGTTCATACCAGTGGCACGACCAACCTGCTGACCCCGAAATTCAACTACGAGCTTTTTAACTGCAACAACTTTAATATACGCTATTGGAGCTGGAATTACCGCGGCTGCTGGCACCAGACTTGCCCTCCAA
+
DDDDDIIIIIIIIIIIIIIIIIGIIIIIIIIIIIIIIGIIIIIIIIIIIIHHHIIIIGHHIIIHHIIIIHIIIIIIGIIIFIIHHIIIIIIIIIHHIIIHIIHHHIIIHIIIIHIIIIIHIIIIIHIIHIIIHHIHHIIIIIIIIHHHIIIIHIHIHHHIHHIIIHHIIIHGHHDHHIIHHHHEIHHHHHIIIIIIIHHIHHHEHIIIIIHHHIIHCGIIHIHIIHHHHIIIIIIIIHIIIIHHHIIIHIHHIHIHIIIIIIIIIIIIIIIIIIHIIIIIIIIIIIHHIIIIIIIIIIIIIIIIIIIIHIIIIIIIIIIIIIIIIIIIIIIIIIIIIIIIIDDDDD
@HISEQ:969:HM2KJBCX2:2:1102:17617:51539 2:N:0:ACTATGCA
ATCCCAGCATGCCCCAACTTCCCTATTAATCATTACGTCAATCCTAGAAACCAACAAAATAGGATCAACGTCCTATTTCATTATTCCATGCTAATGTATTCAAGCGCGAGCCTGCTTTAAACACTCTAATTTTTTCAAAGTAACAGTCCTGATTCCCCACCACACCAAATTAATGACATGATGGTTCGTCAGAAGGTAGGAATCAGTAACACCAGTACGTACCGAAGGCACGACCAGCGTACTAATCCCGAAATTCAACTACGAGCTTTTTAACTGCAACAACTTTAATATACGCTATTGGAGCTGGAATTACCGCGGCTGCTGGCACCAGACTTGCCCTCCAA
+
DDDDDIIIIIIIIIIIIIIIIIIIHIIIIIIIIIIIHIIIIIIIIIIIIIIFHHIIHIIIHGHFHIIIIHHIIIIIHIIIIIIIHIIHIIHIIIIIIIIIHGHIHIHHIIHIIIIIIHHHIIIIIIIHIIIIIIIIIIIIIIIIIIIIIIIIIIIIIIHHIIIIIIIIIIIIIIIIIIIIIIIIIIIIIIIIIIIIHIIIIIIIIIIIIIIIIIIIIIIIIIIIIIIIIIIIIIIIIIIIIIIIIIIIIIIIIIIIIIIIIIIIIIIIIIIIIIIIIIIIIIIIIIIIIIIIIIIIIIIIIIIIIIIIIIIIIIIIIIIIIIIIIIIIIIIIIIIIIIIDDDDD
@HISEQ:969:HM2KJBCX2:2:1102:11528:52081 2:N:0:ACTATGCA
ATCCCAGCATGCCCCAACTATCCCTATTAATCATTACGTCAATCCTAGAAACCAACAAAATAGGATCAAACGTCCTATTTCATTATTCCATGCTAATGTATTCAAGCGTTAGCCTGCTTTAAACACTCTAATTTTTTCAAAGTAACAGTCCTGTTTCCCTGCAACACCAAATTAATGACATTACAGTTCTTCAAGAAGGAGGAACCAGTAAAGCCAGTACATACCAGAGGCACGACCAACTTGCTAATCCCGAAATTCAACTACGAGCTTTTTAACTGCAACAACTTTAATATACGCTATTGGAGCTGGAATTACCGCGGCTGCTGGCACCAGACTTGCCCTCCAA
+
BB<0<CHHHIICHIIIIIIIEHIFCCG1F?<CEH11<C<DEGCHE1CCGHCH1FECEHI1FE1111<1CCCECFHCHICHEHHEHH1G1C<<<1DF@HHGFF@FH51FEHHCDG@B<FHGHIF6<B8<8@FHIIIIIIHIHC<FHEHB1DFCHHHHDHHEFDG<EFHEGDFGGCFHD0DFGHHHHHFHGD2EHHHIIHEIHHGFIHEGEFCEHIIIIHEIHEGGDF1<CH@CHIHHF<DD<</HCG?:IHH@HEHIIIIIIIIIIIIIIIIIIIIIIIIIIIIIIIIIIIIIIIIIIIIIIIIIIIIIIIIIIIIIIIIIIIIIIIIIIIIIIIIIIIIIIDDDDD
@HISEQ:969:HM2KJBCX2:2:1102:11061:51887 2:N:0:ACTATGCA
ATCCCAGCATGCCCAACTATCCCTATTAATCATTACGTCAATCCTAGAAACCAACAAAATAGGATCAAACGTCCTATTTCATTATTCCATGCTAATGTATTCAAGCGTTAGCCTGCTTTAAACACTCTAATTTTTTCAAAGTAACAGTCCTGTTTCCCTGCAACACCAAATTAATGACATTACAGTTCTTCAAGAAGGAGGAACCAGTAAAGCCAGTACATACCAGAGGCACGACCAACTTACTAATCCCGAAATTCAACTACGAGCTTTTTAACTGCAACAACTTTAATATACGCTATTGGAGCTGGAATTACCGCGGCTGCTGGCACCAGACTTGCCCTCCAA
+
DDCDDIIIIIIIIIIIIIIIIIIIIIIIIIGIIIIIIIIIIIGHIIGHHHIGHIIHHHEHIEFHHHICHCHHHGIHIHIHIHIHIHIIIIIIHHHIIIIIIHHIIIIIIIIIHHHIHHH1IHIIIIIIIIIIIHHHHGHIHHHIIIIIIIIIIIIIHHHIIIIIIIHIIHHIIIIIIIIIIIIIIIIIIIIIIIIIIIIIIIHIIHIIIIIIIHIIIIIIIIIIIIIIIIIIIIIIIIIIIIHHIIHIIIIIIIIHIIIHIHIHIIIIIIIIIIIIIIIIIIIIIIIIIIIHIIIIIIIIIIIIIIIIIIIIIIIIIIIIIIIIIIIIIIIIIIIIIIIIDDDDD
@HISEQ:969:HM2KJBCX2:2:1102:17454:52632 2:N:0:ACTATGCA
ATCCCAGCATGCCCCAACTATCCCTATTAATCATTACGTCAATCCTAGAAACCAACAAAATAGGTTTGAACGTCCTATTTCATTATTCCATGCTAATGTATTCAAGCGTTAGCCTGCTTTAAACACTCTAATTTTTTCAAAGTAACAGTCCTGTTTCCCTGCAACACCAAATTAATGGCATTACAGTTCTTCAGAAAGGAGGAATCAGCGAAACCAGTTCATACCAGTGGCACGACCAACCTGCTGACCCCGAAATTCAACTACGAGCTTTTTAACTGCAACAACTTTAATATACGCTATTGGAGCTGGAATTACCGCGGCTGCTGGCACCAGACTTGCCCTCCAA
+
DDDDDIIIIIIIHHHIIIIIIIIIIIIIIIIIIIIIIIIIIIIIIIIIIIIIIIIIIIIIIIIIHHIHIIIIHGHIIHIIIIIIHIIHIIIIHIIIIIIIIIHIIIIIIIIIIIIIIIIIIIIIIIIIIIIIIIIIIHHIHIIIIIIIIIIIIIIIIIIIIHIIIIIIIIIIHIIIIIIIIIIIIHIHIIIIIIIIIIIIIIIIIIIIIIIIIIHIHHIIIIHIIIIIIIIIIIIIIIIIIIIHIIIIIIIIIIIIIIIIIIIIIIIIIIIIIIIIIIIIIIIIIIIIIIIIIIIIIIIIIIIIIIIIIIIIIIIIIIIIIIIIIIIIIIIIIHIIIIIIIDDDDD
@HISEQ:969:HM2KJBCX2:2:1102:8151:53129 2:N:0:ACTATGCA
ATCCCAGCATGCCCCAACTATCCCTATTAATCATTACGTCAATCCTAGAAACCAACAAAATAGGATCGAACGTCCTATTTCATTATTCCATGCTAATGTATTCAAGCGTTAGCCTGCTTTAAACACTCTAATTTTTTCAAAGTAACAGTCCTGTTTCCCTGCAACACCAAATTAATGACATTACAGTTCTTCAAGAAGGAGGAATCAGTAAAGCCAGTACACACCATTGGCACGACCAACCTACTGACCCCGAAATTCAACTACGAGCTTTTTAACTGCAACAACTTTAATATACGCTATTGGAGCTGGAATTACCGCGGCTGCTGGCACCAGACTTGCCCTCCAA
+
DDDDDIIIIIIIIIHIIIIIIIIIIIIIIIIIIHIIIIIIIIIIIIIIIIIIIIIIIHHIIIIHIIIIIIIIIIGIIIHIIIIHIIIIHHEHIIIHIIIHHFIIIIIIIIIIIHIIHIIIIIIIHHHHIIIIIIIIHIIIIHHHHHIIIIHHHHHHIHIHIIIIIHGIIIHHIIIIHGHIIIIIIHHIIIIIHHIIIIIHIIIIHIIIIIIIHHIIIIIIIIIIIIIIIIIIIIIIIIHIIIIHHHIIIIIIIIIIIIIIIIIIIIIIIIIIIIIIIIIIIIIIIIIIIIIIIIIIIIIIIIIIIIIIIIIIIIIIIIIIIIIIIIIIIIIIIIIIIIIIIDDDDD
@HISEQ:969:HM2KJBCX2:2:1102:2821:53036 2:N:0:ACTATGCA
ATCCCAGCATGCCCCAACTATCCCTATTAATCATTACGTCAATCCTAGAAACCAACAAAATAGGATCGAACGTCCTATTTCATTATTCCATGCTAATGTATTCAAGCGTTAGCCTGCTTTAAACACTCTAATTTTTTCAAAGTAACAGTCCTGTTTCCCTGCAACACCAAATTAATGGCATTACAGTTCTTCAGAAAGGAGGAATCAGCGAAGCCAGTACATACCAGTGGCACGACCAACCTGCTGACCCCGAAATTCAACTACGAGCTTTTTAACTGCAACAACTTTAATATACGCTATTGGAGCTGGAATTACCGCGGCTGCTGGCACCAGACTTGCCCTCCAA
+
DDDD@HHHHIIEGGHHIIIIIIIHHIIIIIIHIIIIIIIIIGHHIGIFIIIHHHIIIIHIIIIGEHHHHHIHHH=HHIHIIIHHHHFHHHHH?HHHGIHHIGHHIHH?HHIHGHHHHHHHHEFHEHIIIIHFHIHHIIIIIIIIIIIHHIGHGHHHHHIHIIIIIIIIIHHFHIHIIIIIIIIHIIIIIHIIIIIIIIIHIHIIHIIIIIII=IIIIIIIIIIIIIIIIIIIHHHHIIIIIIHHHIIIIIIIIIIIIIIIIIIIIIIIIIIIIIIIIHIIIIIIIIIIIHHIIIIIIIIIIIIIIIIHIIIIIIIIIIIIIIIIIIIIIIIIIIIIIIIIIDDDDD
@HISEQ:969:HM2KJBCX2:2:1102:19437:54030 2:N:0:ACTATGCA
ATCCCAGCATGCCCCAACTATCCCTATTAATCATTACGTCAATCCTAGAAACCAACAAAATAGGATCAACGTCCTATTTCATTATTCCATGCTAATGTATTCAAGCGCGAGCCTGCTTTAAACACTCTAATTTTTTCAAAGTAACAGTCCTGATTCCCCACCACACCAAATTAATGACATGATGGTTCGTCAGAAGGTAGAAATCAGTAACACCAGTACGTACCGAAGGCACGACCAGCGTACTAATCCCGAAATTCAACTACGAGCTTTTTAACTGCAACAACTTTAATATACGCTATTGGAGCTGGAATTACCGCGGCTGCTGGCACCAGACTTGCCCTCCAA
+
DDDCDIIIIIIIIIIIIIIIIIIIIIIIIIIIIIIIIIIIIIIHIHIHHIIIIIIIIEHHIIHGHIIIIIIIIIIIIIIIIIIIIHIIIIIIIIIIIIIIIIIHHHIIIIIIIIIHIIIIIIIIIIIIIIIIIIIIIIIIIIIIIIIIIIIIHIIIIIIIIIIIIIIIIIHIIHHIIIIIIIIIIIIIIIIIIIIIIIIIIIIIIIIIIIIIIIIIIIIIIIIIIIIIIIIIIIIIIIIIIIIHIIIIIIIIIIIIIIIIIIIIIIIIIIIIIIIIHIIIIIIIIIIIIIIIHIIIIIIIIIIIIIIHIIIIIIIIIIIIIIIIIIIIIIIIIIIIIIIIDDDDD
@HISEQ:969:HM2KJBCX2:2:1102:14563:54440 2:N:0:ACTATGCA
ATCCCAGCATGCCCCAACTATCCCTATTAATCATTACGTCAATCCTAGAAACCAACAAAATAGGTTTGAACGTCCTATTTCATTATTCCATGCTAATGTATTCAAGCGTTAGCCTGCTTTAAACACTCTAATTTTTTCAAAGTAACAGTCCTGTTTCCCTGCAACACCAAATTAATGGCATTACAGTTCTTCAGAAAGGAGGAATCAGCGAAACCAGTTCATACCAGTGGCACGACCAACCTGCTGACCCCGAAATTCAACTACGAGCTTTTTAACTGCAACAACTTTAATATACGCTATTGGAGCTGGAATTACCGCGGCTGCTGGCACCAGACTTGCCCTCCAA
+
DDDDDIIIIIIHIIIIIIIIHIIIIHHIIIIIIIIIIIHIIIIHHHEHIIIIIIIIIFIEHHGHHEHHHI1<DHEHIIHHIIGHHHHHHHIHHEEHIIIIHIHHIHIIIIIIIIHIIHHHIIHIIHHIIIIIIIHHIGIIIIIIIIIIIIIIIIIIIIIIIIIIIIIIIIHHHIIIIIIIIIIIIIIIGIIIIIIIIIIIGHIIIIIIIIIIIIIIIIIIIIIIIIIII=IIIIIIIIHIIIIHFIIGIIIIIIIIIIIIIIIIIIIIIIIIIIIIIIIIIIIIIIIIIIIIIIIIIIIIIIIIIIIIIHIIIIIIIIIIIIIIIIIIIIIIIIIIIIIIIDDDDD
@HISEQ:969:HM2KJBCX2:2:1102:19824:55068 2:N:0:ACTATGCA
ATCCCAGCATGCCCCAACTATCCCTATTAATCATTACGGTGATCCTAGAAACCAACAAAATAGAACCATGCCATCCTTCCAATCGCTGTGTTGCTCTTCTTCATTGAAGGGTGACATGGTATTGGATCTTTTACTTTGAAAAAATTAGAGTGTTTCAAGCAGGCTTAATGCTATGAATACATTAGCATGGAATAATAATTTAGGACTTCGGTTCTATTTTGTTGGTTTCTAGAGCTGAAGTAATGATTAATAGGGATAGTTGGGGTCTCTCTACGC
+
@BDBDHHIIIIIIHHIHHHIH<FCGEEHHFHHIIIIHHHGEHHHHHHGHH8DEGHHHHHIHHGHHHHF?CHHHHHHIIIIIHHCEGHHHIHHHHHHIHIHGIIHHHGF?HHHIHIIHHHIIHHIIHHHGHHCHHHHF?IGIHHHIHHEEIHHHIIIIIIHH@HEHHHHHEFIHHGHHIHEHCIHIHHHHDIIIHHHIIIHHHGHCDHIHHIIIHIIHIIIHEHHHHEEIIHIIIIHIIIIIIIHHIIIIIHHHHHHFHHHHFIIGIHHHHF<D@DB
@HISEQ:969:HM2KJBCX2:2:1102:2284:56772 2:N:0:ACTATGCA
ATCCCAGCATGCCCAACTATCCCTATTAATCATTACGTCAATCCTAGAAACCAACAAAATAGGATCAAACGTCCTATGTCATTATTCCATGCTAATGTATTCAAGCGTTAGCCTGCTTTAAACACTCTAATTTTTTCAAAGTAACAGTCCTGTTTCCCTGCAACACCAAATTAATGACATTACAGTTCTTCAAGAAGGAGGAACCAGTAAAGCCAGTGCATACCAGAGGCACGACCAACCTACTAATCCCGAAATTCAACTACGAGCTTTTTAACTGCAACAACTTTAATATACGCTATTGGAGCTGGAATTACCGCGGCTGCTGGCACCAGACTTGCCCTCCAA
+
DDCA<C1D@EFEGHHHDHHIG@11FHHIIHHHIIHFHFCCG1<@F1DGGC?<<F01DHE1FF1<D?F1<F0DFDE1D1<DD@FEF1<11<11<FE@CD@HHEHFHGCGBD11@C61FHHH?G7AGDGHHHB:6/CH1CCHHEBB?FB<HEC+DGCED9@<1CHHF<<CCE1EHHHEG1EHEHHEF</</<DHHFGII:IHFF.F<IFHIHFHHHHGC<1HHH?FEC1HCHHDHHHHF<1HHG?EIHHHFB1EGEGHH@H@GHGHHIEHFHHHE<1CC1@EC<F?FHH?G@E=IHFCHHGCF@?HFGEIIIIIHCHDDGCHECHHGECCHHEFIHH@ECHGD@@<B
@HISEQ:969:HM2KJBCX2:2:1102:14342:56911 2:N:0:ACTATGCA
ATCCCAGCATGCCCCAACTATCCCTATTAATCATTACGTCAATCCTAGAAACCAACAAAATAGGATCAAACGTCCTATTTCATTATTCCATGCTAATGTATTCAAGCGTTAGCCTGCTTTAAACACTCTAATTTTTTCAAAGTAACAGTCCTGTTTCCCTGCAACACCAAACTAATGACATTACAGTTCTTCAAGAAGGAGGAACCAGTAAAGCCAGTACATACCAGAGGCACGACCAACCTACTAATCCCGAAATTCAACTACGAGCTTTTTAACTGCAACAACTTTAATATACGCTATTGGAGCTGGAATTACCGCGGCTGCTGGCACCAGACTTGCCCTCCAA
+
DDDDDIIIIIHIIIIIIIIIIIIIIIIIIIIIIIIIIIIIIHIIIIIIIIIIIIIIIIIIIIHHIHIIHIHIIIIIIIIIHIIIIIIIHIIHIIIIIIIIIIIIIIIIIIIHIIIIHIIIIIIIIIIIIIIIIIIIHHIIIIIIIIIIIIHIIIIIIIIIIIIIIIHHIIIIIIIIIHIIIIIIIIIIIIIIIIIIIIIIIIIIIIIIIIIIIIIIIIIIIIIIIIIHIIIIIIIIHIHIIIHIHIIHIIIIIIIIIIIIIIIIIIIIIIIIIIIIIIIIIIIIIIHIIIIIIIIIIIIIIIIIIIIIIIIIIIIIIIIIIIIIIIIIIIIIIIIIIIIIIDDDDD
@HISEQ:969:HM2KJBCX2:2:1102:4069:57281 2:N:0:ACTATGCA
ATCCCAGCATGCCCCAACTATCCCTATAATCATTACGGTGGTCCTAGAAACCAACAAAATAGAACCACAACGTCCTATTCTATTATTCCATGCTAATCTATTCAAGCAATAGCCCGCTTTAAACACTCTAATTTTTTCAAGGTAATGGTCCTGGCTCCCCAACACACCCAATTAAGGACATGCTGGTTCACCAGAAGGAAGACCCGACAACAAGACAGTACTCGCCAAAGACGGACCGCCCGGCCAGGCCTAAAATTCAACTACGAGCTTTTTAACTGCAACAACTTTAATATACGCTATTGGAGCTGGAATTACCGCGGCTGCTGGCACCAGACTTGCCCTCCAA
+
DDDDDIHIIIIIIIIIIIIIIIIIIIIIIIIIIIIIIIIIIIIIIIIIIHIIIIIHEHHHIHIIIIIIIIDEHHHIIIGHIIGIHIIIIIIIIIIEIHIIIIIHIIHHIIIHGHHHIIIHHIIIIIIIIIHIIIHHIHIIIIIIIIIIIIIIHIIHHIIIIIIIIHIHHIHIIHIIIIIIIIIIIIIIIIIHIIIIIIIHHIHIIIIIIIIIIIIIIIIIIIIIIIIIIIIIIIIIIIIIIIIIIIIIIIIIIIIIIIIIIIIIIIIIIIIIIIIIIIIIIIIIHIIIIIIIIHIIIIIIIIIIIIIIIIIIIIIIIIIIIIIIIIIIIIIIIIIIIIIIIDDDDD
@HISEQ:969:HM2KJBCX2:2:1102:9924:58262 2:N:0:ACTATGCA
ATCCCAGCATGCCCAACTATCCCTATTAATCATTACGGTGATCCTAGAAACCAACGAAATAGAATCAATCCGTCCTATTTCATTATTCCATGCTAATGTATTCAGACGTTAGCCTGCTTTAAACACTCTAATTTTTTCAAAGTAACAGTCCTGATTTCCCATCACACCAAATAAATGGCATGAAAGTTCCTCAGAAGGTAGAGATTCATCTCACCAGTACAGACAATTAAGCCTGACCAATGGGTAAACCCCGAAGTTCAACTACGAGCTTTTTAACTGCAACAACTTTAATATACGCTATTGGAGCTGGAATTACCGCG
+
DCDDDIIIIHHGIIIIIIIIIIIIIIIIIIIIHIIIIGHIIIIIIIIIIIIIIIIIIIIIIIIIIIIHHIIIHIHIIIIIIIIIIGHIIIIIIIIIIIHIHIIIIIIIIIIHIIIIIIHHHIIIIIIIHHIIIIIIIIIIGHHIIIIIIIIIIIHIIIIIIIIIIIIIIIIIHIHIIIIIIIIIIIIIHIIIIIIIIIIIIIIIIIIIIIIIIIIIIHHIIIIIIIIIIIIIIIIIIIIIIIHIIIIIIIIIIIIHIIHIIIIIIIIIHIIIIIIHIHIIIHIIIIHHIIIIIIIIIIIIIIIIIIIIIIIIIIIDDDDD
@HISEQ:969:HM2KJBCX2:2:1102:17679:58766 2:N:0:ACTATGCA
ATCCCAGCATGCCCCAACTATCCCTATTAATCATTACGTCAATCCTAGAAACCAACAAAATAGGATCGAACGTCCTATTTCATTATTCCATGCTAATGTATTCAAGCGTTAGCTTGCTTTAAACACTCTAATTTTTTCAAAGTAACAGTCCAAATTCCCCGCAACACCAAATTAATGGCATTACGGCTCATCAGGAAGGAGGAATCAGTGAGACCAGTACATACCAGAGGCATGACCAACCTACTAACCCCGAAATTCAACTACGAGCTTTTTAACTGCAACAACTTTAATATACGCTATTGGAGCTGGAATTACCGCGGCTGCTGGCACCAGACTTGCCCTCCAA
+
DDDDDHHFIIIIIIIIIGHIIIIIIIIIIIIIIIIIIIIIIIIIIHHHHHIHIIIIIIHIIHHHHIIHIIIHHHHHIIIIIIIIHIHHHIIFHHHGHIHIIIIHICIIIIIHIIIIHIIIIIIIHIIIIIIIIIIIIIIIIIIIIIIIIHIIIIIIIIIHIIIIIIIIIIIIIIIIIIIIHIIIIIIIIIHIIIIIIIIIIIIIIIIIIHHIHHIIHIIIIIIIIIIIIIIIIIIIIIIIIIIHHHGIHIIIIHIIGIGIIIIIIIGIIIIIIIIIIIIIIHIIIIIIIIIGIIIHIIIIIIIIIIIIIIIIIIIHHIIIIIIIIIIIIIIIIIIIIIIIIDDDDD
@HISEQ:969:HM2KJBCX2:2:1102:20361:58694 2:N:0:ACTATGCA
ATCCCAGCATGCCCAACTATCCCTATTAATCATTACGGTGATCCTAGAAACCAACGAAATAGAATCAGTCCGTCCTATTTCATTATTCCATGCTAATGTATTCAAGCGTTAGCCTGCTTTAAACACTCTAATTTTTTCAAAGTAACAGTCCTGTTTCCCTGCAACACCAAATTAATGACATTACAGTTCTTCAAGAAGGAGGAATCAGTAAAGCCAGTACATACCATAGGCACGACCAACCTACTGACCCCGAAATTCAACTACGAGCTTTTTAACTGCAACAACTTTAATATACGCTATTGGAGCTGGAATTACCGCGGCTGCTGGCACCAGACTTGC
+
DDDDDIIHIIIIIIIHGHIIIIIIHHHHHHIIIIIIGHIIIIIIIIIIIIHIIIIIIIIIIIGIIIIIIIIIGEDCHHHHIIIIIIIIIIFHIIIIIIIIIHFHHHHIHHHIHIIIHHHIIIHIHEHIIHIIIIIIIIHIIIHIIIIIIIIIIHHIIHHIIIIIIHIIIGIHIIIIHHGIHIHFHIHHIHIIIIHIIHHHHCGIHHFIHIIHGIIIHHHIIIIIIIIIIIIIIIIHGDHGIIIIIIIIIIIIIIHIHIIIIIIIIIIHHIIIHIHIHIIIIIIHIIIIIIIIIIIIIIIIIIHIIIIIHIIIHIHIIIIIIIIHHHHF<CIIIIDDDDD
@HISEQ:969:HM2KJBCX2:2:1102:5709:59338 2:N:0:ACTATGCA
ATCCCAGCATGCCCCAACTATCCCTATTAATCATTACGTCAATCCTAGAAACCAACAAAATAGAAACGACGTCCTATTCCATTATTCCATGCACGAATATCCAAGCGTGTAAAGCCTGCTTTGAGCACTCTAATTTTTTCAAAGTAAACCTGGCGGCGCCCCAGGACACTCGGTTAAGAGCACCCTGATGCCTCCGCCACACCATTCACGGGCCAATGGGACAGTCGCGCCAAACAGCGGACCGTCCCCTACCCGCCGAGATCCAACTACGAGCTTTTTAACCGCAACAACTTTAATATGCGCTATTGGAGCTGGAATTACCGCGGCTGCTGGCACCAGACTTGCCCTCCAA
+
DB?DDIIEEHHGH?HHIF@H1<FHHIIIHHCHGFHHIE1CE@@1<<GGGEHHHHGIIGHGEHGCCHHEHI<CGHIHHH?CCHIGEFHIHIGIICHII??GH?DHCH@@<<@GHHHHDHI6BD<CEGFHF?FHHHCHHEHEGEHFGHFC5<DH1HHHHHHGHGGHHGHGDGIHEFBHCFHB;/E?B@AB@-<E8HHHEE:?FF@G?GHEDHHC@IGHHEHHF?DCB/:/F@HHGCHHBE<EHIFHHCHIHAFC<C@EHC@HHFCFCHHIHHFHHEHIHEEHEIIIHEGHD1IHHED1GE</DIHHFH@CEEIIIIIHIHHH?HDIIIHHCIHIHEC@GHIIIHHHHEG@@B<<
@HISEQ:969:HM2KJBCX2:2:1102:6333:59405 2:N:0:ACTATGCA
ATCCCAGCATGCCCCAACTATCCCTATTAATCATTACGTCGATCCTAGAAACCAACAAAATAGAATCAAACGTCCTATTTCGTTATTCCATGCTAATGTATTCAAGCGTGAGCCTGCTTTAAACACTCTAATTTTTTCAAAGTAACAGTCCTGATTCCCCAAGACACCAAATTAATGACATCATGGTTCGTCAGAAGGTAGGAATCAATAATACCAGTACGTACAATAGCACGACCAATAAATTGATCCCGAAATTCAACTACGAGCTTTTTAACTGCAACAACTTTAATATACGCTATTGGAGCTGGAATTACCGCGGCTGCTGGCACCAGACTTGCCCTCCAA
+
DDCDDIIIIIIIIIIIIIIIIIIIIIIIIIIIIIIIIIIIGIIIIIIIHIIIIIIIIIHIIGHHIIHIIIIIHHHIIHIIGIIIIIIHEIIIIIIIIIIHIIIHIHI#IIIHIIIIIIIIIIIIIIIIIIIIIIIHIIIIIIIIIIIIIIIIIIIIIHIIIIHIIIIIIIIIIIIIIIIIIIIIIIIIIIIIIIIIIIIIIIIIIIIIIIIIIIIIIIIIIIIIIIIIIIIIIIIIIIIIIIIHIIIIIIIIIIIIIGIIIIIHIIIIIIIIIIIIIIIIIIIIIIIIIIIIIIIIIIIIIIIIIIIIIIIIIIIIIIIIIIIIIIIIIIIHIIIIIIIIDDDDD
@HISEQ:969:HM2KJBCX2:2:1102:1288:59955 2:N:0:ACTATGCA
ATCCCAGCATGCCCCAACTATCCCTATTAATCATTACGGTGGTCCTAGAAACCAACAAAATAGAATCATCCGTCCTATTTTATTATTCCATGCTAATGTATTCAAGCAAAATGCCTGCTTTAAACACTCTAATTTTTTCAAAGTAAAGGTCCTGGTTCCCCGCGGCACCCAATTAAGGACATCGCGGTTCTCCAGAAGGTGAGAAATTGACTACACCAGTTCATACCCCTTAAGGCACGACCGATGTGTCAATCCCGAAATTCAACTACGAGCTTTTTAACTGCAACAACTTTAATATACGCTATTGGAGCTGGAATTACCGCGGCTGCTGGCACCAGACTTGCCCTCCAA
+
DDCDDIHHIIIIHIHIIIIIIFHIIHIIIHHHIIHIIIHEHHIIIH1GHHHIIIIIHHIGIIIIIFEHIIIIHHGHFHI@GHIIIHIHHI?HEHHIHHHH?HHIIIIHIIIIIHIIIIIIHIIIIIIHIIIIIIHIIHEHHHIIIIIIIIIHIHHIIIIHIIHIIIIIIIIIIIIIIIIIIIIIIIIHIIIIIIIIIIIIIIIHHHIIIIHIIIIIIIIIIIIIHIIIIIIIIIIIIIIIIIIIIIIIIHIHIHIIIIIIIIIIIIIIIIIIIIIIIIIIIIIIIIIIHIIIIIIIIIHIIIIIIIIIIIIIIIIIIIIHIIHIIHIIIIIIIIIIIIIIIIIIIIDDDDD
@HISEQ:969:HM2KJBCX2:2:1102:19150:60498 2:N:0:ACTATGCA
ATCCCAGCATGCCCCAACTATCCCTATTAATCATTACGGTGGTCCTAGACCAACAAAATAGAACCAACGTCCTATTCTATTATTCCATGCTAATCTATTCAAGCAAAAGCCCGCTTTAAACACTCTAATTTTTTCAAGGTAATGGTCCTGGTTCCCCGGCACACCCAGTTAAGGACATACCGGCTCACCAGAAGGATAGACCCGACAACAGACAGTACTCGCCAGAGACGGACCGCCCGGTCAGGCCTAAAATTCAACTACGAGCTTTTTAACTGCAACAACTTTAATATACGCTATTGGAGCTGGAATTACCGCGGCTGCTGGCACCAGACTTGCCCTCCAA
+
DDDDDIIIIIIIIIIIHHHIIIIIIIIIIIIIIIIIIIIIIIIIIIIIIIIIIIIIIIIIIIIIIHIIIIIIIIIIIIEHHHIIIHGIHGHIIIIHIIIHIHGHIHIIIIIIIIHHHHIIIIIIHHHIIIIIIIIIIIHIIHIIHIIIIIIIHIIIIIHIIIIIIIIIIIIIIIHIIIIIIIIIIHGIIIIIIIIIIHIIIIIIIIHHHHIHIIIHIIIIIIIIHIIIIIIHIIGIIIIIIIIIIGIIIIIIHHIIIIIIIIIIIIIIIIIIIIIIIIIIHIIIIIIIIIHIIIIIHGIIIIIIIIIIIIIIIIIIIIIIIIIIIIIHIIHIIIIIIIDDDDD
@HISEQ:969:HM2KJBCX2:2:1102:14812:60680 2:N:0:ACTATGCA
ATCCCAGCATGCCCCAACTATCCCTATTAATCATTACGTCAATCCTAGAAACCAACAAAATAGGACGTTCGATCCTATTTCATTATTCCATGCTAATGTATTCAAGCGTTAGCCTGCTTTAAACACTCTAATTTTTTCAAAGTAACAGTCCAGTCTCCCCGCAACACCAAGTTAATGGCATTACGGTTCATCAGGAAGGAGGAATCAGTAAGACCAGTACGTACCAATGGCACGACCAATCTACTAACCCCGAAATTCAACTACGAGCTTTTTAACTGCAACAACTTTAATATACGCTATTGGAGCTGGAATTACCGCGGCTGCTGGCACCAGACTTGCCCTCCAA
+
CDDDDIIIIIIIIIIIIIIIIIIIIIIIIIIIIIIIIIHIIIIIIIHHIIIIIIIIIIIHIIHIIIIIIIGIIEFHHHIIGIIIIIIIHHIHHIHIIIIIHIIIIHIIIIIIIIIIIIIHHIIIIIIIIIIIIIIIHIIIIHIIIIIGHIIIHIIHIIIIIIIIHIHIHHHEHHHIIIIIIIIIHIIIIIIIIIIIIIIIIIIIIIIIIIIIIIIIIIIIIIIIIIIIIIIIIIIIIIIIIIIIHIIHIIIIIIIIIIIIIIIIIIIIIIIIIIIIIIIIIIIIIIIIIIIIIIIIIIIIIIIIIIIIIIIIIIIIIIIIIIIIIIIIIIIIIIIIIIIIIDDDDD
@HISEQ:969:HM2KJBCX2:2:1102:9187:61492 2:N:0:ACTATGCA
ATCCCAGCATGCCCCAACTATCCCTATTAATCATTACGTCAATCCTAGAAACCAACAAAATAGGATCGAACGTCCTATTTCATTATTCCATGCTAATGTATTCAAGCGTTAGCCTGCTTTAAACACTCTAATTTTTTCAAAGTAACAGTCCTGTTTCCCTGCAACACCAAATTAATGGCATTACAGTTCTTCAGAAAGGAGGAATCAGCGAAGCCAGTACATACCAGTGGCACGACCAACCTGCTGACCCCGAAATTCAACTACGAGCTTTTTAACTGCAACAACTTTAATATACGCTATTGGAGCTGGAATTACCGCGGCTGCTGGCACCAGACTTGCCCTCCAA
+
DDDDDHHIIIIHHHIIIIIIIHIHIIIIIIIIIIIIIIIIGIIHIIIIIIIIIIFIHIHIIIIIHIIGHIIHIIIIIIHIHIIHIIIEEEHFHHIIIIIIIIIIHIIIIIIIIIIIIIIIIIIIIIHIIIIIIIIIIIIIIIIIIHHIIIIIIIIIIIIIIIIIIIIHIIIIIHIIIIIIIIIIIIIIIIIIHIIIIIIIIIIIIIIIIIIIIIIIIIIIIIIIII=IIIIIIIIIIIIIIIHIIIIHIIIIIIIIIHIIIIIIIIIIIIIIIIIIIIIIIIIIIIIIIIIIIIIIIIIIIIIIIIIIIIIIIIIIIIIIIIIIIIIIIIIIIIIIIIIIIDDDDD
@HISEQ:969:HM2KJBCX2:2:1102:15763:61820 2:N:0:ACTATGCA
ATCCCAGCATGCCCCAACTATCCCTATTAATCATTACGGTGATCCTAGAAACCAACAAAATAGAACCATGCCGTCCTATTCTATTATTCCATGCTAATGTATTCGAGCAAAATGCCTGCTTTAAACACTCTAATTTTTTCAAGGTAAAGGTCCTGGTTCCACATGACACCCAATTAAGGACATCATGCTTCTCCAGAAGGTGAGAAATCAACTGCGACAGTTCATACCCCTTAAGGCACGACCATCACGTCAATCCCGAAATTCAACTACGAGCTTTTTAACTGCAACAACTTTAATATACGCTATTGGAGCTGGAATTACCGCGGCTGCTGGCACCAGACTTGCCCTCCAA
+
DDDDDIIIIIIIIHIIHIIHIIGIIIIIIHIGIIIIIIIHHHH@HHHHHIIIIIIIIIGHHIFGHHIIIIFHHHIIIIIHIFHIHIHGFFEH?CHIHIHHHFHIIIIIHIIIIIIIIGIIIIEHIGHHIIIIIHHHIIHHHIIIIIIIIIIIIIIIIHHIIIIIIIIIHHIIIIIIIIIIIIIIIIIHHGIIIIIIIIIIHIIIIIIIIIIHIIHIIIHHIIIIIIIHIIIIIIIIIIIIIIIIIIIIIIHIIIHIIIIIHIIIIIIIIIIIIIIIIIIIHIIHIIIIIIIIIIIIIIHGIIIIIIIIIIIIIIIIIIIIIIIIIIIIIIIIIIIIIIIIIIIIIIIDCDDD
@HISEQ:969:HM2KJBCX2:2:1102:19702:62125 2:N:0:ACTATGCA
ATCCCAGCATGCCCCAACTATCCCTATTAATCATTACGTCGATCCTAGAAACCAACAAAATAGAATCAAACGTCCTATTTCATTATTCCATGCTAATGTATTCAAGCGTACGCCTGCTTTAAACACTCTAATTTTTTCAAAGTAACAGTCCTGATTCCCCACGACACCAAATTAATGACATCGCGGTTCTTCAGAAGGTAGGAACCAATAATGCCAGTACGTACCGAAGCACGACCAACAATTCGATCCCGAAATTCAACTACGAGCTTTTTAACTGCAACAACTTTAATATACGCTATTGGAGCTGGAATTACCGCGGCTGCTGGCACCAGACTTGCCCTCCAA
+
DDCDDHIGHIIHHEEHHIHIIHIIIIIIHEHIIIIIIIIIIHHCHHIIHEHFGHIHIIIHIIHHHIII?GHIHHIIIGIIHIIIIIHGHIIIIIIHHIIIHHHHHHIIIIIIIIIIIHEGFHIIGIIHGHHHIHHHHHHHHIIIIIIIHHHIIHIIIIHHHHEHHHHHIHHHHHHHIHHIIIIIIHHIIIIIIIIIIIIIIIIIHGHHIHIIHHHHHIIIIHHHHHIIHIIIHIIIIIHEHG<<HHCIIIGIIHHIIHIHHIIIIIIIIIIIHHHGIHIHIIIIIHHIIIHHIHIIIIIIIIIIHIIIIIIIIIIIIIIIHIIHHEGIIIIIIIIIIIIIDDDDD
@HISEQ:969:HM2KJBCX2:2:1102:11858:62394 2:N:0:ACTATGCA
ATCCCAGCATGCCCCAACTATCCCTATTAATCATTACGGTGGTCCTAGAAACCAACAAAATAGAACCATGCCGTCCTATTTTATTATTCCATGCTAATGTATTCAAGCAAAAATGCCTGCTTTAAACACTCTAATTTTTTCAAAGTAAAGGTCCTGGTTCCCCGCGGCATCCAATTAAGGACATCGCGGTTCTCCAGAAGGTGAGAAATTGACTGCACCAGTTCATACCCCGTGAGGCACGACCGATGCGCCAATCCCGAAATTCAACTACGAGCTTTTTAACTGCAACAACTTTAATATACGCTATTGGAGCTGGAATTACCGCGGCTGCTGGCACCAGACTTGCCCTCCAA
+
DDDDDIIIIIIIIIIIIIIIIIIIIIIIIIIIIIIHIIIIIIIIIIHIIIIIIIIIIIGIIIIIIIIIIHHGIIIIIIIIIHIIIIIHHIHIIIIIIIGIHFHIIIIIIIIIIIHIIIIIIIIIIHIIIIIIIIIIIIIIIIIIIIIIIIIIIIIIIIIIIIIIIIIIIIIIIIIIIIIIHIIIIIIIIIIIIIIIIIIIIIIIIIIIIIIIIIIIIIIIIIIIIIIIIIIIIIIIIIIIIIIIIIIIIIIHIIIIIIIIIIIIIIIIIHIIIIIIIIIIIIIIIIIIIIIIIIIIIIIIIIIIIIIIIIIIIIIIIIIIIIIIIIIIIIIIIIIIIIIIIIIIIIIIDDDDD
@HISEQ:969:HM2KJBCX2:2:1102:13739:62842 2:N:0:ACTATGCA
ATCCCAGCATGCCCCAACTATCCCTATTAATCATTACGGTGGTCCTGAAACCAACAAAATAGAACCACAACGTCCTATTCTATTATTCCATGCTAATCTATTCAAGCAATAGCCCGCTTTAAACACTCTAATTTTTTCAAGGTAATGGTCCTGGCTCCCCAACACACCCAACAAAGGACATGCTGATTCACCAGAAGGAAGACCCGACAGCAGACAGTACTCGCCAAAGACGGACCGCCCGGCCAGGCCTAAAATTCAACTACGAGCTTTTTAACTGCAACAACTTTAATATACGCTATTGGAGCTGGAATTACCGCGGCTGCTGGCACCAGACTTGCCCTCCAA
+
BDDDDHIIIHHHHIIIHHIIIIGHHIHIIIIGHHGHIIHGHDHIHIIHIHEHIHIIHECH?FHHIIIIIIIICHCHIIIHHHIIIHHIHI?HIIIIIHHHIHIHHIIHIIHIIGHIIHIHI?HGHIIIHIHHHHHHIIIIIIIIIHFHIHHIHIIIEHIIIIIIHHHHIIIHHHE@G@CHHCEHIIIIGIIFHIIHHHEHFCCGIIHIIIIIIHEHIIIIIIIIIIIHH+IIHHIIHIHHHIHHIHIHHIHHIIHEIFIHHDIIHHIIIHIIIHIIIIHHGEFIHIIGIIHHGIIHIIIGHHHIIIIIIIIIIIHIIIIIIIIIIIIIIIIHHHHIIHGHDDDAA
@HISEQ:969:HM2KJBCX2:2:1102:19924:62852 2:N:0:ACTATGCA
ATCCCAGCATGCCCCAACTATCCCTATTAATCATTACGTCAATCCTAGAAACCAACAAAATAGGATCGAACGTCCTATTTCATTATTCCATGCTAATGTATTCAAGCGTTAGCTTGCTTTAAACACTCTAATTTTTTCAAAGTAACAGTCCAAATTCCCCGCAACACCAAATTAATGGCATTACGGATCATCAGGAAGGAGGAATCAGTGAGACCAGTACATACCAGAGGCATGACCAACCTACTAACCCCGAAATTCAACTACGAGCTTTTTAACTGCAACAACTTTAATATACGCTATTGGAGCTGGAATTACCGCGGCTGCTGGCACCAGACTTGCCCTCCAA
+
BCDDDIIIHIIIHHIIIIIIIIIIIIIIIIIIIIIHIIIIIIIIIIFHIIIEHHHIIIIIHHIIHIHHIIIIIIIHIIIIIIIIIIIHHIIHHHIIIIIIIHHIIIIIIIIIIHIIIHIIIIHIIIHIHHIIIHGHIHHIIIIIIIIIIHIIIIIIIIHHIIIHIIHIIIIIIIHIIIIIIHIIHIIIIHEHIIIIIIIIIIIIIIIIIHHHIHIIIIIIIIIIIIIIIIIIHIIIIIIIIIHHHIHIIIIIIIIIIIIIIIHIIIIIIIIIIIIIIIIIIIIIIIIIIIIIIIIIIIIIIIIIIIIHHIIIIIIIIIIIIIIIIIIIIIIIIIIIIIIIIDDDDD
@HISEQ:969:HM2KJBCX2:2:1102:13898:62775 2:N:0:ACTATGCA
ATCCCAGCATGCCCCAACTATCCCTATTAATCATTACGTCAATCCTAGAAACCAACAAAATAGGATCAAACGTCCTATTTCATTATTCCATGCTAATGTATTCAAGCGTTAGCCTGCTTTAAACACTCTAATTTTTTCAAAGTAACAGTCCTGTTTCCCTGCAACACCAAATTAATGACATTACAGTTCTTCAAGAAGGAGGAACCAGTAAAGCCAGTACATACCAGAGGCACGACCAACCTACTAATCCCGAAATTCAACTACGAGCTTTTTAACTGCAACAACTTTAATATACGCTATTGGAGCTGGAATTACCGCGGCTGCTGGCACCAGACTTGCCCTCCAA
+
@@0DBF@1CFC11<E<<<CCFH1DFHHEGI?CHHHIHF<CGHG@<G1F11<<F1<CGHI?G1GE11<C<11C110<D1DC@HIIIH?<1CCE?FH1?HCGC?@<HCDGEHG>?EHEHEEHGGFD<ABAEHEHGHEHH5<AA?ED<EH@DEGC(D1<HFC@8HE<G<HCDCCDHC@EFFCDFHC<F@G<EHII@DEFGGHGHCC0HHHHEHGDHH@GCFGGBHIG::<<1@HFECGHHHIHHFHCEEC/HF<1FF<<1CFCGE<EHGCC11EFC?G<C?HFGFC<C@HHGF?HE0DEHGEHIIGHG<CC@HFEIHHDHHCFHIHFEF<<<<<@@<@HEIHEIDDDDD
@HISEQ:969:HM2KJBCX2:2:1102:15583:63774 2:N:0:ACTATGCA
ATCCCAGCATGCCCAACTATCCCTATTAATCATTACGGTGATCCTAGAAACCAACAAAATAGAACCATGCCGTCCTATTCTATTATTCCATGCTAATGTATTCGAGCAAAAATGCCTGCTTTAAACACTCTAATTTTTTCAAGGTAAAGGTCCTGGATCCGCAAGACACCCAATAAAGGACATCAAGTTTCTCCAGAAGGTGAGAAATCAACAGTAACAGTTCATACCCCTTAAGGCATGACCGTCACGTCAATCCCGAAATTCAACTACGAGCTTTTTAACTGCAACAACTTTAATATACGCTATTGGAGCTGGAATTACCGCGGCTGCTGGCACCAGACTTGCCCTCCAA
+
DDDDDIIIIIIIIIIIIIIHIIIIIIIIIIIIIIIIIHIIIIIIIIHIIIIIHIIFHIGIIHHIHIIIHHHHD<HHHGIIIIIIIIHHIIFEHHIIGHIIHCGHHIHIIHIIIIIIHHHIIIIIIIIIIIIIIHIIIIHIHIIGIIIIIIHIIIIHHHIIIIIIHFIIHIIIIIIIIIIIIIIIIIIIIIIHIIIIIIIIIIIIIIIIIIIIIHIIIIHIIIIIIIIIIIIHIIIIIIIIIIIIIIIIHGFIIIIIIIIIHIIIIIIIHIIHIIIIIIIIIIIIIIIIIIIIIIIIIIHGIIIIIIIIIIIIIIHCIIIIIIIIIIIIIIIIIIIIIIIIIIIIIIHDDDDD
@HISEQ:969:HM2KJBCX2:2:1102:16690:64095 2:N:0:ACTATGCA
ATCCCAGCATGCCCAACTATCCCTATTAATCATTACGGTGATCCTAGAAACCAACGAAATAGAATCAGTCCGTCCTATTTCATTATTCCATGCTAATGTATTCAGACGATAGTCTGCTTTAAACACTCTAATTTTTTCAAAGTAACAGTCCTGATTTCCCATCACACCAAATAAATGGCATGAAAGTTCCTCAGAAGGTAGAGATCCATCTCACCGGTGCAGACAATTAAGCCTGACCAATGGGTAGACCCCGAGGTTCAACTACGAGCTTTTTAACTGCAACAACTTTAATATACGCTATTGGAGCTGGAATTACCGCGGCTGCTGGCACCAGACTTGCCCTCCAA
+
DDDDDIIIIIIIIIIIIIIIIIIIIHIIIIIIIIIIIIHHIIIIIECHHHIIHIIHIIHHIHHIIIIIIIIHHIIIIIIHIIIIIIIIIIIHHFHIIIHIIHHIIIIIIIIIIIIIIIIHIIGIGHIIIIHIIIIIIIIHIIIIHIHIIIIIIIIIIIIFHHIIIIIIIIIHHHHIIHIHIHHIHIHIIIIIHHHHIIIIHIIIIIIIHIIIIIIIIIIIIIIIHIHIIIIIIIIHIIIHIIHIHGIIIIIIIIHIHIIIIIIHIIIIIIIIIHIHIIIIIIIIIIIIHIIIIIIIIIIIIIIIIIIIIIIIIIIIIIIIIIIIIIIIIIIIIIHIIIIIIIDDDDD
@HISEQ:969:HM2KJBCX2:2:1102:7415:63992 2:N:0:ACTATGCA
ATCCCAGCATGCCCAACTATCCCTATTAATCATTACGGTGATCCTAGAAACCAACAAAATAGAACCATGCCGTCCTATTCTATTATTCCATGCTAATGTATTCGAGCAAAAATGCCTGCTTTAAACACTCTAATTTTTTCAAGGTAAAGGTCCTGGATCCGCAAGACACCCAATAAAGGACATCAAGTTTCTCCAGAAGGTGAGAAATCAACAGTAACAGTTCATACCCCTTAAGGCATGACCATCACGTCAATCCCGAAATTCAACTACGAGCTTTTTAACTGCAACAACTTTAATATACGCTATTGGAGCTGGAATTACCGCGGCTGCTGGCACCAGACTTGCCCTCCAA
+
B@B@AHHFHHEHHFHIF@HEFHIHHIEHEHHIIIIGH=1C@<FHHHEHHEEH@GHI?@GH@1C1FH?FHGCEEHE@?FGEFHHIHGHHHHFCCHHII1C1C@HFHHHHGHHHIHHGE?IIHHFCGIHGGGFHHIIIHHHHHCHFHGB@HIIHHFHIHGHHHHHHHIHHECHGFIIIIIHIIHHHFIIHGIIHHDEIHHFHGIIHHHHIIIIHIIIHEHGCGCEHHEHHIIHHHEHHCEH<FHHHHHHCEGD?HGHCHEHHEIHHIIIHHHHEEIIIIHHHIIIIIIHHHHEEIIHHH@HIHIIHEGHHHFC?IIIIIIIIHHHHFEF?HIHHGHIIHIGIIHIHHEED@@DA
@HISEQ:969:HM2KJBCX2:2:1102:10066:65437 2:N:0:ACTATGCA
ATCCCAGCATGCCCCAACTATCCCTATTAATCATTACGTCAATCCTAGAAACCAACAAAATAGGATCAAACGTCCTATTTCATTATTCCATGCTAATGTATTCAAGCGTTAGCCTGCTTTAAACACTCTAATTTTTTCAAAGTAACAGTCCTGTTTCCCTGCAACACCAAATTAATGACATTACAGTTCTTCAAGAAGGAGGAACCAGTAAAGCCAGTGCATACCAGAGGCACGACCAACCTACTAATCCCGAAATTCAACTACGAGCTTTTTAACTGCAACAACTTTAATATACGCTATTGGAGCTGGAATTACCGCGGCTGCTGGCACCAGACTTGCCCTCCAA
+
D<<D@GHHH<<1D11C@HH@HIC<11<<@FHCC<CCFC<GH0<CHIC1<CHHIE1CD@@<CFH1<1FHEEHG1DGEHH?GCC<DFCGHIIIGH1<<F@EEHFG@FDHAHIHHHEIHCHHEGBFFHCHGGFADEGHHIHFBIHIHHIIHHEHFHHHIHHGHEIHGHHIIHFHGIIHGIHHG@HHHEHHHHHF:IHFCIIIIEG:CHIH:H;HG;HGHHHGIHEIHHHFF7HIIHEGDHHCFEEHGFHHHHCFEHEEHGIHGHGEHIHIHCEFHHGCHEHHEHHHHCG@CHHEIIIHHHFGEEHHIHIIHHHHGIIIHCIIIIHHHHHHG<HHFGEHHG@CIHDD@DD
@HISEQ:969:HM2KJBCX2:2:1102:15110:65963 2:N:0:ACTATGCA
ATCCCAGCATGCCCCCAACTATCCCTATTAATCATTACCTCGACTCCGAAAGCCAACGAAATAGAACCGAGATCCTATTCCATTATTCCATGCACTAATGTTCAGGCTGTAGCGCCTGCTTTGAGCACTCCAATTTTTTCAAAGTAAACGTGCTGGCCACTCAAGGCACTCGGTAAAGAGAACCATGAACGAACCAACAAAATCGTCCAAGCAAACAGTAAACATCGCAAGATGCACCATTCACCTGAAACCGAGATCCAACTACGAGCTTTTTAACCACAACAATTCTGATATACGCTATTGGAGCTGGAATTACCGCGGCTGCTGGCACCAGACTTGCCCTCCAA
+
DDDCDHIIHHHIIGHHIIIHIIIIIIIHIHHIIIIIIIIIIIHIIHHHIIIIIIHIIIEHFIIHIIIIHHCHHGHEHIIFHIFHHHIIFEHEHHHHIHHHFHHHHHGHHHHC?HHIIIIIIIIHHIIHIHHHHHHIHHEHH@HIHHHHHHIIHIIIIIHHHHGIIIHEIHHHHEIHIHIHIHHEFHFIIIHHHFIIHEIIHEDHGCA@HHIHIIIIIIIIIIIH;IIIIHHHIHIIHIIIIHHHHFHIHHHIIIHIIIHHH@HCIHHHIHIIHHHGHHFHHIIHHIHIIHEIIHHIIIIIIHIIIIIIIIIIIIIIIIIIIIIIIIHHHHIHIHHIHIIIHEDACDB
@HISEQ:969:HM2KJBCX2:2:1102:6874:66619 2:N:0:ACTATGCA
ATCCCAGCATGCCCCAACTATCCCTATTAATCATTACGGTGATCCTAGAAACCAACAAAATAGAACCATGCCGTCCTATTTTATTATTCCATGCTAATGTATTCAAGCAAAATGCCTGCTTTAAACACTCTAATTTTTTCAAAGTAAAGGTCCTGGTTCCCCGCGGCACCCAATTAAGGACATCGCGGTTCTCCAGAAGGTGAGAAATTGACTACACCAGTTCATACCCCTTAAGGCACGACCGATGTGTCAATCCCGAAATTCAACTACGAGCTTTTTAACTGCAACAACTTTAATATACGCTATTGGAGCTGGAATTACCGCGGCTGCTGGCACCAGACTTGCCCTCCAA
+
DDDDDIHIIIIIHIIIIIIIIIIIIIIIIHIHIIIIIHIIIIIHGIIHIIIIIIHIIIIIIIHIIIGHHCHIIIIIHIIIIIIHHHGHHFEHHFHHEHHHHDHIIIIIHHHIIHIIIIIHIIIIIIIIIIHIEIIIIIHHGHIIGIIHIIIIIIIIIHIIIIIHIHHIHIHIIIIIIIIIIIIIIIGIHHIIHIIIIIIIIIHIIIIIIIIIIIHIIGIIIIIIIIIIIIIIIIIIIIIIGIIIIIIIIIIIHIIIIIIIIIIIIIIIIIIIIIIIIIIIIIIIIIIIIIIHHIIIIIIIIIIIHIIIIIIIIIIIIIIIIIIIIIIIIIIIIIIIIIIIIIIIIIIDDDDD
@HISEQ:969:HM2KJBCX2:2:1102:14164:67873 2:N:0:ACTATGCA
ATCCCAGCATGCCCCAACTATCCCTATTAATCATTACAGCGGTCCTAGAAACCAACAAAATAGAACCGATGTCCTATTCTATTATTCCATGCTAATGTATTCGAGCAAAGGCCTGCTTTGAACACTCTAATTTTTTCAAGGTAAAAGTCCTGGTTCCCCACGACACCCAGTAAAGGGCATCGGGTTTCCCAGAAGGAAAGACCCGACCGAATCCGTACGCTCGATTAGGAGGACAGATCAGCCAGGTCCAAGGTTCAACTACGAGCTTTTTAACGGCAACAACTTTAATATACGCTATTGGAGCTGGAATTACCGCGGCTGCTGGCACCAGACTTGCCCTCCAA
+
DDDDDIIIIIIIIIIIIIIIIIIIIIIIIIIIIIIIIIHIIIIIIIEHHIIIIIIIIIIHHHGHHIIIIIHIIIIIIFIIIIIIIIIIHIIIIIIIIIIIIIHIIIIIIIIIHIIHHIIIIIIIIIIIIIIIIIIIIIIIIIIIIIIIIIIHIIHIIIIIIIIIIIIIIIHIHIIIIIHIIIIIIIIIIHIIIIIIIIIHIIIIHHIIIHIIIIIIIIIIIIIIHIIIIIIIIIIIIIIIIIHIIIIIHIIIIIHIIIIHIIIIIHIIIIIIIIIIIIIIIIIIIIIIIIIIIIIIIIIIIIIIIIIIIIIIIIIIIIIIIIIIIIIIIIIIIIHIIIIDDDDD
@HISEQ:969:HM2KJBCX2:2:1102:2172:68050 2:N:0:ACTATGCA
ATCCCAGCATGCCCCAACTATCCCTATTAATCATTACGGTGGTCCTAGAAACCAACAAAATAGAACCATGCCGTCCTATTTTATTATTCCATGCTAATGTATTCAAGCAAAAATGCCTGCTTTAAACACTCTAATTTTTTCAAAGTAAAGGTCCTGGTTCCCCGCGGCATCCAATTAAGGACATCGCGGTTCTCCAGAAGGTGAGAAATTGACTGCACCAGTTCATACCCCGTGAGGCACGACCGATGCGCCAATCCCGAAATTCAACTACGAGCTTTTTAACTGCAACAACTTTAATATACGCTATTGGAGCTGGAATTACCGCGGCTGCTGGCACCAGACTTGCCCTCCAA
+
00<DBGHEF1<@G1<@<CHHGIC@1<<<C<CCCCCFG1<<100<CFE1<1<FHE1011<<1DG1<1D<<1<F/</<0D1111<<GEH1C11<11D1<DC1111HEG@6F@H@@B181D%HEF1H@HEHH@HGC8<1DHCCEACGHHHG/HE?EEHGBD<DIIHDDHHHEHCIHHGHHHHFHEDHE?GHCE<CEEHH=HHHEIHFFHEIIIIHFG@GCEHGAHCEGIIHIHEFHGHGFHHHHHHFHHBIHHCEHHIIIHEGFCCHHFHIIHEG1HHHIHIHIIIHHHHIHEHHEFHHHFEIIHEIFHHEFEHEEHHEHIIHIIHHIIIIHFHHHIIHHIIIHGHHIIIGDDDBB
@HISEQ:969:HM2KJBCX2:2:1102:13346:68081 2:N:0:ACTATGCA
ATCCCAGCATGCCCCAACTATCCCTATTAATCATTACGTCAATCCTAGAAACCAACAAAATAGGATCGAACGTCCTATTTCATTATTCCATGCTAATGTATTCAAGCGTTAACTTGCTTTAAACACTCTAATTTTTTCAAAGTAACAGTCCAAATTCCCCGCAACACCAAATTAATGGCATTACGGATCATCAGGAAGGAGGAATCAGTGAGACCAGTACATACCAGAGGCATGACCAATCTACTAACCCCGAAATTCAACTACGAGCTTTTTAACTGCAACAACTTTAATATACGCTATTGGAGCTGGAATTACCGCGGCTGCTGGCACCAGACTTGCCCTCCAA
+
DDDDDIIIIIIIIIIIIIIIIIIIIIIIIIIIIIIIIIIIIIIIIIIIIIIIIIIIIIIIIIIIIIIIHIIIIIIIHIIIIIIIIIIIIIIIIIIIIIIIIHIIIIIIIII&HHIIIIIIIIIIIIIIIIIHIIIIIIIIIIIIIIIIHIHIIIIIIIIHHIIIIIIHIIIIIIIIIIIIIIIIIIIIIIIIIIIIIHIIIIIIIIIIIIIIIIIIIIIIIIIIIIIIIIIIIIIIIIIHIHIIIIIIIIIIIIIIIIIIIIIIIIIIIIIIIIIIIIIIIIIIIIIIIIIIIIIIIIIIIIIIIIIIIIIIIIIIIIIIIIIIIIIIIIIIIIIIIIIIIDDDDD
@HISEQ:969:HM2KJBCX2:2:1102:9748:67833 2:N:0:ACTATGCA
ATCCCAGCATGCCCAACTATCCCTATTAATCATTACGTCAATCCTAGAAACCAACAAAATAGGATCGAACGTCCTATTTCATTATTCCATGCTAATGTATTCAAGCGTTAGCCTGCTTTAAACACTCTAATTTTTTCAAAGTAACAGTCCTGTTTCCCTGCAACACCAAATTAATGACATTACAGTTCTTCAAGAAGGAGGAATCAGTAAAGCCAGTACATACCATTGGCACGACCAACCTACTGACCCCGAAATTCAACTACGAGCTTTTTAACTGCAACAACTTTAATATACGCTATTGGAGCTGGAATTACCGCGGCTGCTGGCACCAGACTTGCCCTCCAA
+
DDCDDIIIIIIIGHIIIHIIIIIIIHIIIIIHIIIEHEHDHGHHIIHIIGIIIHIH@EHHHHFHHHIIIHGHCHIIIIHIIHHIFEHIHHCFGHHIIIHHFIHHHHHIIIIHIIIIHIIHHFIIHGHHHHIIHHIIHHHIIIIIIIIIIIHIHIIHIIIHIIIIIIIIIIHIIIHIIIIIHIIGIIIIIIIIGIIIIIIHIIIIIIIIIHIIIIIIIIHHHHIIHIIIIIIIIIIHIHIIIGHFIIIIIIHIIIIIIIIIIIIIHGIIIIIIIIIIIIIIIIIHIIIIIHIIIIIIIIHIIIIIIIIIIIIIIIIIIIIIIIIIIIIIIIIIIIIIIIIIDDDDD
@HISEQ:969:HM2KJBCX2:2:1102:15926:68478 2:N:0:ACTATGCA
ATCCCAGCATGCCCCAACTATCCCTATTAATCATTACATCGATCCTAGAAACCAACAAAATAGAATCAGTCCGTCCTATTTCATTATTCCATGCTAATGTATTCAGACGATAGTCTGCTTTAAACACTCTAATTTTTTCAAAGTAACAGTCCTGATTTCCCATTACACCAAATAAATGGCATGAAAGTTCCTCAGAAGGTAGAGATCCATCTCACCAGTGCAGACAATTAAGCCTGACCAATGGGTAGACCCCGAGGTTCAACTACGAGCTTTTTAACTGCAACAACTTTAATATACGCTATTGGAGCTGGAATTACCGCGGCTGCTGGCACCAGACTTGCCCTCCAA
+
DDDDDIIIIIIIIIIHIIHIIIIIIIIIIIIIIIIIIIIIHIIIIIGIIHHIIIIIIIIIIIIIHHIIIIIIIIIIIHIIIIIIIIIHHHIIIHIIIIIIIHIHHHIIIIIIIIIIIIIIIIIIIIIIIIIIIIIIIHIIHIIIIIIIIIIIHIIIIIIIIIIIIIIIIIIIIIIIIIIIIIIIIIIIIIIIHIIIIIIIIIIIIIIIIIIIIIIIIIIIIIIIIIHIHIIIHIIIIIIIIIIIIHFIIIIIHIIIIIIIIIIIIIIIIIIIIIIIIIIIIIIIIIIIIIIIIIIIIIIIIIIIIIIIIIIIIIIIIIIIIIIIIIIIIIIIIIIIIIIHIIIDDDDD
@HISEQ:969:HM2KJBCX2:2:1102:13731:68511 2:N:0:ACTATGCA
ATCCCAGCATGCCCCAACTATCCCTATTAATCATTACGGTGGTCCTAGAAACCAACAAAATAGAACCACAACGTCCTATTCTATTATTCCATGCTAATCTATTCAAGCATAGCCCGCTTTAAACACTCTAATTTTTTCAAGGTAATGGTCCTGGCTCCCCAACACACCCAATTAAGGACATACTGGTTCACCAGAAGGAAGACCCGACAACAGGACAGTACTCGCCAAAGACGGACCGCCCGGCCAAGTCTAAAATTCAACTACGAGCTTTTTAACTGCAACAACTTTAATATACGCTATTGGAGCTGGAATTACCGCGGCTGCTGGCACCAGACTTGCCCTCCAA
+
DDDCDIIIIIIIIIIIGGHIIIHIIIIIIIIIIIHIHIIIGGHHIIIIIIHIGHIIIIIIIIHIIIIIIIIIIHGIIIIIIIIIIIIIIHIHHHHHIIHIIHIIIIFHHHDHFHG?CEDHHHEHGF@EIHGHIIIIIHEFHIHHHEIHIIIHDGHCDGHHHGCC9H0IIHHHHHHHIIHIIHGIHEIIIIIIIIIHIIIIIIIGIGHHIIIIHHIIIIIIIGGGHIIIIHGHHHIGIIIIIIIHGIIIIHIIIIHIIHIIHIHHHHHIIIIIHHEIIIIIIHHGIHHIHIIGIIIIIIIIIIIIIIIIIIIIHIIIIIHIIGIIIIHEHHHHEFIGIIIIHDDD@@
@HISEQ:969:HM2KJBCX2:2:1102:3048:68777 2:N:0:ACTATGCA
ATCCCAGCATGCCCCAACTATCCCTATTAATCATTACGGTGATTCAGAAACCAACAAAACAGGACCACCGTCCTATTTTATTATTCCATGCTAATGTATTCAGACGTAAGCCTGCTTTGAACACTCTAATTTTTTCAAGGTAAAGGTCCTGGTTTCCCACCACGCTAAATTAATAACATGATGGTTCCCCAGAAGGTAGAAATTCCACACGCCAGTACAGACTATTGCCCGACCAACGGTAGAACCCCGAAATTCAACTACGAGCTTTTTAACTGCAACAACTTTAATATACGCTATTGGAGCTGGAATTACCGCGGCTGCTGGCACCAGACTTGCCCTCCAA
+
DDDDCIIGHHEHHICCCEH@HHHEFEHHFGHHHHHCGEECGHCGEHI1C1@GF?HCGE@@FEF1D@GHH?GCHH1<C@FCGGHII?ECG1?F1HEGHHEFGHH@GCD1DDCHGDGHHIEFHHFGGHHIIIHHF6?HHHIIHHHHHIHIIHGHEFGIIIHHHHHEHHGHHHHIHHGHHFGHFEG7/GGIIIHHHFGHHGIIIHHFHHCIIIIIIIIFHHHHHHHGHIHIIIHGHHG;HHHGGDIIIHHGEHGG@GIIIIIIIHFHHFIHIIHHIIIIIHHGIHIIHHHHFHEIHIHHIFIIIIIIIHIHIHIIIIIIIHIIIHFIIIIHHIIIIIHIIID@BD@
@HISEQ:969:HM2KJBCX2:2:1102:2465:68787 2:N:0:ACTATGCA
ATCCCAGCATGCCCCAACTATCCCTATTAATCATTACGTCGATCCTAGAAACCAACAAAATAGAATCAAACGTCCTATTTCATTATTCCATGCTAATGTATTCAAGCGTGAGCCTGCTTTAAACACTCTAATTTTTTCAAAGTAACAGTCCTGATTCCCCACGACACCAAATAAATGACATCATGGTTCGTCAGAAGGGAGAAACCAACAATACCAGTACGTACCGAGGCACGACCGACATGATGGTCCCGAAATTCAACTACGAGCTTTTTAACTGCAGCAACTTTAATATACGCTATTGGAGCTGGAATTACCGCGGCTGCTGGCACCAGACTTGCCCTCCAA
+
@DDDAHHHHHIGFHCEHHEHEHHIIFHHHIEEHIIIHIGFHIH?EHHIHIIIEHHIIIHEHH?1FGHIIIHEHIHIIIICHHIIGIG?EHFH?EHHH@@GF@1CHEFCGCHIHHHEHGCGEHHHIIIHHGHHHHHHFHHGCIHIIHHHHIHHEHHHIHGHFHDHIIIIIIHGGHHHHIHHHHIIIIHIIGIIHHHHHHHFHGHHGHHHHHFCEHIHIHHIIIHFHHFHHHHHG</HIHHIHHHHIIIIFIIIHHGFIIIHHEIIHIIIIHIIIHIIHEEHFIHIIIIHIHHHGHIIIHHHHIIIGIIIHIHIIIHIIIHHIGIHHIIIIIHIIIIIIIHHDD@DD
@HISEQ:969:HM2KJBCX2:2:1102:11529:70101 2:N:0:ACTATGCA
ATCCCAGCATGCCCCAACTATCCCTATTAATCATTACTTCGGTCCCCGGAAACCAACAAAATAGAACCAAAGTCCTATTCTATTATTCCATGCTAATCTATCCAAGCGAAGGCCTGCCTTAAACACTCTAATTTTTTCAAAGTAAAAGTCCCGGCTCCCCAGCGCACTCAGTTAAGAGCACGCCGGTTCCCCAGAAGGAAAGGCCCGACCCGAGCAGTGCTGACCAGAGGAAAGACCGCCCTGCCAGGCCCAAAATTCAACTACGAGCTTTTTAACTGCAACAACTTTAATATACGCTATTGGAGCTGGAATTACCGCGGCTGCTGGCACCAGACTTGCCCTCCAA
+
DDDDDIIIIIIIIIIHHIIIHIIIIIIIIIIIIIIIIIIIIGIIIIIIHGIIIIIIIHEHIIIHIIIIHGIHGHHIHHIIIIIIIIHHIIHHIIHIEHHGHHHHIHHHIHIEEHIHHIHHIIIIIIIHIIIIIIIIFHHHHHHHIHHHHHIIIE<=HIHIIHIAC@HHFGGIHHHFGCHHHC<HGEDHHFHHCHIHHHBIHHDHHIIHIIHHHFFHIHFCGEGCIHHHHIHIIHHIHFHIHIHHGIIIIIIIIIIIIIIIIIHIIIIIIIIIIIIIIIIIIIIHIIIIIIIIIIIIIIIIIIIIIIIIIIIIIIIIIIIIIIIIIIIIIIIIIIIIIIIIIDDDDD
@HISEQ:969:HM2KJBCX2:2:1102:9630:70193 2:N:0:ACTATGCA
ATCCCAGCATGCCCCAACTATCCCTATTAATCATTACATCGATCCTAGAAACCAACAAAATAGAATCGGATGTCCTATTTCATTATTCCATGCTAATGTATTCAAGCGTGAGCCTGCTTTTAACACTCTAATTTTTTCAAGGTAACAGTCCTAATTCCCCGTGACACCAAATTAATGGCATTACGGTTCTTTAGAAGGTGAGAAATCAATAATATCAGTACATACCAACGGCATGACCGAAACATTGATCCCGAAATTCAACTACGAGCTTTTTAACTGCAACAACTTTAATATACGCTATTGGAGCTGGAATTACCGCGGCTGCTGGCACCAGACTTGCCCTCCAA
+
D@DDDEFHHIEH?GEEGHIIHHHIIIIIHEHHHHHIIIGIDHIEHIHHIIIGGHHHHIIIIIHHIIIFEG=EGEHHHII?FHHHHIIHHHHIHHHEHIIIIHEHHFHIHIIGHHIIHFEHHIHIIIFHGIGIFIHHEHGHGIHHHHHIIIHIIIHGHHIIIIIIIHHHHHIIIIIIIIIIHHHHHIIIIIIIIHHHI;IHHIIIHIIIIIIIIIIIIIIIHIIIIHIIIIIIIIIIHHGIIIIHHDIIHFHIIIIIIIIIIIIIIIIIIIIIHIIIIIIIIIIIIIIIIIHIIIIIIIHIIIIIIIIIIIIIIIIIIIIIIGIIIIIIIIIIIIIIIIIIIIDABB@
@HISEQ:969:HM2KJBCX2:2:1102:2484:70711 2:N:0:ACTATGCA
ATCCCAGCATGCCCCAACTATCCCTATTAATCATTACGTCGATCCTAGAAACCAACAAAATAGAATCAAACGTCCTATTTCATTATTCCATGCTAATGTATTCAAGCGTAAGCCTGCTTTAAACACTCTAATTTTTTCAAAGTAACAGTCCTGATTCCCCACGACACCAAATTAATGACATCGCGGTTCTTCAGAAGGTAGGAACCGATAATGCCAGTGCGTACCGAGGCACGACCAACAATTCGATCCCGAAATTCAACTACGAGCTTTTTAACTGCAACAACTTTAATATACGCTATTGGAGCTGGAATTACCGCGGCTGCTGGCACCAGACTTGCCCTC
+
D@DD@HIIIGFHIIIHHHIIIIIIIHHHEHHEHHEHIGFHHHHIDHGHHHGIHIHHIIG@EGHEHH1@HHCG<CCCHCHEHHHHIECHIHCGHIIIIGEHHHHGHEE@EHHEHIGFFHHEHHEHFHHFFFFDFEHHH?HEHHHE?GHHEHHCG@C1HDHHEGHHIIGIIHHIHGIECFF@:FCHHIHEFHHHGCFGEHHHIIIHHHGHHHHEFFHGIHCGCCHHHGEH7HCFHHEHHG<E<<@EBECFHF@@@CCEIHGGCC@EHHHCHG@C<<IHIHHGC@CHC1<1CGC<<?@C<E@CHIHHF?CHIIHDHHIHIHHIIIIIHCHGIHFGDCEGGB0<@D
@HISEQ:969:HM2KJBCX2:2:1102:19616:70546 2:N:0:ACTATGCA
ATCCCAGCATGCCCAACTATCCCTATTAATCATTACGGTGATCCTAGAAACCAACAAAATAGAACCATGCCGTCCTATTCTATTATTCCATGCTAATGTATTCGAGCAAAAATGCCTGCTTTAAACACTCTAATTTTTTCAAGGTAAAGGTCCTGGATCCGCAAGACACCCAATAAAGGACATCAAGTTTCTCCAGAAGGTGAGAAATCAACAGTAACAGTTCATACCCCTTAAGGCATGACCATCACGTCAATCCCGAAATTCAACTACGAGCTTTTTAACTGCAACAACTTTAATATACGCTATTGGAGCTGGAATTACCGCGGCTGCTGGCACCAGACTTGCCCTCCAA
+
DADDDIIIIIIIHIIIIHIIIIIIHIIIIIIIIIIIGIHGIIHIHHIHIGHHIHIIIIIHGHIIIIIIGHHIIIIIIIIIIHIHHIIHIIIHIIIIIIIHHHCHIIIIIIHIIIIHIIIGIIHHIIGIIHIIIIIIIIIIHHIIIIHIIIIIHIIGHIIIHHIIHHIIIIIIIIIIIIIIIHHIIIIIIIIIIIIIIIIIIIIIIIIHIIIIIIIIIIHHHEIIIIIIIIIIIIIIIIIIIIIIIIIIIHHIIHIIHHIIIIIIIIIIIIIIIIIIIIIIHIIIIIIIIIHIHHHEHIIHIIHGIIIIIIIIIHIIIIIIIIIHIIIIIIIIIIIIIIIIIIIIIIIDDDDD
@HISEQ:969:HM2KJBCX2:2:1102:7801:71116 2:N:0:ACTATGCA
ATCCCAGCATGCCCCAACTATCCCTATTAATCATTACGGTGATCCTAGAAACCAACAAAATAGAACCATGCCGTCCTATTCTATTATTCCATGCTAATGTATTCGAGCAAAAATGCCTGCTTTAAACACTCTAATTTTTTCAAGGTAAAGGTCCTGGATCCGCAAGACACCCAATTAAGGACATCAAGTTTCTCCAGAAGGTGAGAAATCAACAGCAACAGCTCATACCCCTTAAGGCACGACCATTACGTCAATCCCGAAATTCAACTACGAGCTTTTTAACTGCAACAACTTTAATATACGCTATTGGAGCTGGAATTACCGCGGCTGCTGGCACCAGACTTGCCCTCCAA
+
BDCDDHIIIIIHIIIIIIIIIIIIIIIIIIIIFHHHIGIIIIIHIIIIIIIIIIIIIHIHIIIIHIIIIIIIIIIIIIIFHHHHIIIHIIIIIHHCHHHHIHIIHIHIIIIIIHHHIIIIHIHIHIIIHHHIIHIIIIHHIGHIIIIIIIGIIIIIIIHGIIIIIIHIIIIIIIIFIIIIIIIIIIIIHHHIHIIIIIHIIIIIIIIIIIHHHHIIIIHHIHIHGIHIIGIIIHHEH<HIIIIIIIIIIHFHHIIIHHHHIIIIIIIIIIIIIIIIIIIIHIIIIIIIHHHIIIIHHHHCIIIIIIIIIIIIIIIIIIIIIIIIIIIIIIIIIIIIIIIIIIIIIIIIDDDDB
@HISEQ:969:HM2KJBCX2:2:1102:4339:71891 2:N:0:ACTATGCA
ATCCCAGCATGCCCCAACTATCCCTATTAATCATTACGGTGATCCTAGAAACCAACAAAATAGAACCATGCGTCCTATTTCATTATTCCATGCTAATGTATTCAGGCAATAGCCTGCTTTAAGCACTCTAATTTTTTCAAGGTAACAGTCCTGCTTCCCCAACGCACCAAATTAATGACATGCTGGTTATTCAGAAGGTAGGAATCCATCACGCCAGTACAGACCCAAAAGCCCGACCAACGGATAAACCCCGAAATTCAACTACGAGCTTTTTAACTGCAACAACTTTAATATACGCTATTGGAGCTGGAATTACCGCGGCTGCTGGCACCAGACTTGCCCTCCAA
+
DDDDDIIIIIIHIIIIIIIIIIIIIIIIIIIIIIIIIIIIIIIIIIIIIIIIIIIIHHHHIIIIIHIIIIIIIIHIIHIIIIIIIIIIIIIHIIHIIIIIIIIHIHIIHGIIIIIIIIIIIIIIIIHIIIHIIIHHIIIIIIIIIIIIIIIIIIIIHIHHHIIIIIIIIIIIIIIIIIIHIIHIHIIIIIIIIIIIIIIIIHIIIIIIIIIIIIIIIIIIIIHIIIHFIIIIIIIIHIIIIIIIHGIIIIIIIIIIIIIHIIIIIIIIIIIIIIIIIIIIIIIIIIIIIIIIIIIIIIIIIIIIIIIIIIIIIIIIIIIIIIIIIIIIHIIIIIHIIIIIIIDDDDD
@HISEQ:969:HM2KJBCX2:2:1102:7993:72023 2:N:0:ATTATGCA
ATCCCAGCATGCCCCAACTATCCCTATTAATCATTACGTCAATCCTAGAAACCAACAAAATAGGATCAAACGTCCTATTTCATTATTCCATGCTAATGTATTCAAGCGTTAGCCTGCTTTAAACACTCTAATTTTTTCAAAGTAACAGTCCTGTTTCCCTGCAACACCAAATTAATGACATTACAGTTCTTCAAGAAGGAGGAACCAGTAAAGCCAGTACATACCAGAGGCACGACCAACTTACTAATCCCGAAATTCAACTACGAGCTTTTTAACTGCAACAACTTTAATATACGCTATTGGAGCTGGAATTACCGCGGCTGCTGGCACCAGACTTGCCCTCCAA
+
DDDDDIIIIIIIHIIIHIIIIIIIIIIIIIIIIIIIIIIIIIIIIIHIIIIHIIIIIIIHIHHHIIGHIIIHIIIIIIIIIIIIIIIIIIHIIHIHIIIIIIIIIIIIIIIIIIIIIIIIIIIIIIIIIIIIIIIIIIIIIIIIIIIIIIIIIIIIIIIIIIIIIIIIIHHHIIIIIIIIIHIIIIIIIIIIIIIIIIIIIIIIIIIIIIIIIIIIIIIIIIIIIIIIIIIIIIIIIIIIIIIIGIIIIIIIIIIIIIIIIIIIIIIIIIIIIIIIIIIIIIIIIIIIIIIIIIIIIIIIIIIIIIIIIIIIIIIIIIIIIIIIIIIIIIIIIIIIIIIIIDDDDD
@HISEQ:969:HM2KJBCX2:2:1102:21177:72010 2:N:0:ACTATGCA
ATCCCAGCATGCCCCAACTATCCCTATTAATCATTACGTCAATCCTAGAAACCAACAAAATAGGATCAAACGTCCTATTTCATTATTCCATGCTAATGTATTCAAGCGTTAGCCTGCTTTAAACACTCTAATTTTTTCAAAGTAACAGTCCTGTTTCCCTGCAACACCAAATTAATGACATTACAGTTCTTCAGAAAGGAGGAATCAGCGAAGCCAGTACATACCAAAGGCACGACCAACCTGCTAACCCCGAAATTCAACTACGAGCTTTTTAACTGCAACAACTTTAATATACGCTATTGGAGCTGGAATTACCGCGGCTGGTGGCACCAGACTTGCCCTCCAA
+
DABAAHHHHHHCEHHIHIGHFHIICHHHHIHHHHHHIHFHHICGHGHHHGIIIHIIIIIGHIHHHCFGEHCGEECEH??@HFGCFEEHEHEHHCFHFGHHHEGFHHHIHHHHGGHHHGEFFHHHIIFEHHIIHHHHHHGEHIHHHFCHFIIHHIHIIIIIHHHHHIGIIHHHIIIHIIIHIHGHHHIIIIIIIIIIII;IIIIIIIIIIHHIIHIGIHHIHIIIIIHHIIHDFHHIIIHIIIFGDHHIIGIHHHHHHHFIIHHIIHIIIIIHHGCIIIIIIHHHIIGHHHIIHIIIIIHIHIIIIIIIIIIIIIIIIGIIIIIIIIIIIIIHIHIIIIHIIDDDBA
@HISEQ:969:HM2KJBCX2:2:1102:18923:72442 2:N:0:ACTATGCA
ATCCCAGCATGCCCAACTATCCCTATTAATCATTACGTCAATCCTAGAAACCAACAAAATAGGATCGAACGTCCTATTTCATTATTCCATGCTAATGTATTCAAGCGTTAGCTTGCTTTAAACACTCTAATTTTTTCAAAGTAACAGTCCAAATTCCCCGCAACACCAAATTAATGGCATTACGGCTCATCAGGAAGGAGGAATCAGTGAGACCAGTACATACCAGAGGCATGACCAACCTACTAACACCGAAATTCAACTACGAGCTTTTTAACTGCAACAACTTTAATATACGCTATTGGAGCTGGAATTACCGCGGCTGCTGGCACCAGACTTGCCCTCCAA
+
DDDDAHHHHHC1DHIIIIGICHHIHHHEHHHHHHHCHIIGHHIIIEHHGEHEEHHEEHHE?FG1DFE@FHHEHHHHHIIHEHHEEH?G1<<GHHGHFEHHH@CGGEGHFHHHHIHHGHHHHFFCFHHIHICFHEFCHCIHHGHHHHHF1CFFBF1E<FFEHDIHHHGEEHHEHEFHCCEFHHIGE<G5H@GIGIHIHIIHHGGHHFGIIIIIHHHEHIIIHHIFF<IIGIIHHHGIHHHHHH;GEBHEIHIIHHFHEHHIHIIIIIIIIIHFHHHEHIHHGHHEGHIIIHIHHGIIHIIIIIIIIHIHIHHHHGIIIIHHHHIIIIIIIIIIIIIHHHGIDDDCD
@HISEQ:969:HM2KJBCX2:2:1102:14775:73082 2:N:0:ACTATGCA
ATCCCAGCATGCCCCAACTATCCCTATTAATCATTACGTCAATCCTAGAAACCAACAAAATAGGATCAAACGTCCTATTTCATTATTCCATGCTAATGTATTCAAGCGTTAGCCTGCTTTAAACACTCTAATTTTTTCAAAGTAACAGTCCTGTTTCCCTGCAACACCAAATTAATGACATTACAGTTCTTCAAGAAGGAGGAACCAGTAAAGCCAGTACATACCAGAGGCACGACCAACCTACTAATCCCGAAATTCAACTACGAGCTTTTTAACTGCAACAACTTTAATATACGCTATTGGAGCTGGAATTACCGCGGCTGCTGGCACCAGACTTGCCCTCCAA
+
DDDDDIIIIIHIHIIIIIIIIIIIIIGIIIIIIHIIIIHIIIIIIIIHIIIHIIIIIGIIIIHIIIHIIIIGHIIIIIIIIIIIIIIHHHHIHHIIIIIIIIIIIIIIIIIIIIIIIIIIIIIIIIIIIIIIIIIIIIIIIIIIIIIIIIIIIIHEHIIIIIIIIIIHIIHIIIIIIIIIIIIIIIIHIIIIIIIIIIIHIIIIHHIIIIIIIIIIIIIIIIIIIIIHHHIIIIIIIIIIIIIHFIIIIIIIIIIIIIIHHHHIIIIIIIIIIIIIIIIIIIIIHIIIIIIIIIIIHIIHHIIIIIIIIIIIIIIIIIIIIIIIIIIIIIIIIIIIIIIIIDDDDD
@HISEQ:969:HM2KJBCX2:2:1102:14442:73030 2:N:0:ACTATGCA
ATCCCAGCATGCCCCAACTATCCCTATTAATCATTACGTCGATCCTAGAAACCAACAAAATAGAATCAAACGTCCTATTTCATTATTCCATGCTAATGTATTCAAGCGTAAGCCTGCTTTAAACACTCTAATTTTTTCAAAGTAACAGTCCTGATTCCCCACGACACCAAATTAATGACATCGCGGTTCTTCAGAAGGTAGGAACCGATAATGCCAGTGCGTACCGAGGCACGACCAACAATTCGATCCCGAAATTCAACTACGAGCTTTTTAACTGCAACAACTTTAATATACGCTATTGGAGCTGGAATTACCGCGGCTGCTGGCACCAGACTTGCCCTCCAA
+
B@DDDEEHECGEH1DHEHGEGEHHHIHHIIHIIHHHHHFHHHGFHHHIHHHHIIIIH?GCHIHEH?H@GHHF@EHHIEHHIIHIIHIIGIHIIHIIIHIIIIIIHHIIIHHHIIIIIHIIIIIHHIIIIIIIIIIIIIIIIIIIIIIIIIIIIIIHHHIIIIIHIIIIIIIIIIIIIIIIIIIIIIIIIIIIIIIIIIIIIIIIIIIIIIIIIHIIIIIIIIIIIIIIIIIIIIIIIIIIIHGIIIIIIHIIIIIIIIIIIIIIIIIIIIIIIHIIIIIIIIIIIIIIIIHIHIIIIIIIIIIIIIIIIIIIIIIIIIIIIIIIIIIIIIIIIIIIIIIIDDDDD
@HISEQ:969:HM2KJBCX2:2:1102:14441:73166 2:N:0:ACTATGCA
ATCCCAGCATGCCCCAACTATCCCTATTAATCATTACGGTGATCCTAGAAACCAACAAAATAGAACCATGCCGTCCTATTCTATTATTCCATGCTAATGTATTCGAGCAAAAATGCCTGCTTTAAACACTCTAATTTTTTCAAGGTAAAGGTCCTGGATCCGCAAGACACCCAATTAAGGACATCAAGTTTCTCCAGAAGGTGAGAAATCAACAGTAACAGTTCATACCCCTTAAGGCACGACCATTACGTCAATCCCGAAATTCAACTACGAGCTTTTTAACTGCAACAACTCTAATATACGCTATTGGAGCTGGAATTACCGCGGCTGCTGGCACCAGACTTGCCCTCCAA
+
DCDDDIHHF@1@DHE@GHHIIIHIEHIIHHIHEHEHIH0<CGEHIHIFHIIHHHIIF1DEFHEFH?HHHCHE/CCFE@FC?@F1DFCFCE<1<DHCCHECF?GCAHHHGHHGFG?EEH?CHHHHHG@GHHFHHHHHIGEFCGHHHFDGHG?HHHHHHDCCD1HE??HHHGHF?EHFIHHEHHHHHHIHIHFHHHEGEIIHIH;IIHHHHGHHIHECG1HIIIIHEHCIHHHIIIHHIIHDFHHIIHIHIHEGIHDGHG<HHEGHIIHHGCHIGIIHIHHF?IIIIIHIHGCHHHIHHG<0EHIHEIHHIIIIHIIIIIIIIIIIIIIIIHIIHIIHIIHGIIIHCIIIDDDD0
@HISEQ:969:HM2KJBCX2:2:1102:19034:73267 2:N:0:ACTATGCA
ATCCCAGCATGCCCCAACTATCCCTATTAATCATTACGGTGGTCCTAGAAACCAACAAAATAGAACCATGCCGTCCTATTTTATTATTCCATGCTAATGTATTCAAGCAAAAATGCCTGCTTTAAACACTCTAATTTTTTCAAAGTAAAGGTCCTGGTTCCCCGCGGCATCCAATTAAGGACATCGCGGTTCTCCAGAAGGTGAGAAATTGACTGCACCAGTTCATACCCCGTGAGGCACGACCGATGCGCCAATCCCGAAATTCAACTACGAGCTTTTTAACTGCAACAACTTTAATATACGCTATTGGAGCTGGAATTACCGCGGCTGCTGGCACCAGACTTGCCCTCCAA
+
DDDDDIIIIIIIIGIIIIIIIIIIIIIIIIIIIIIIIIIHIIIIIIIHHGIIIFHIEHHHHIGIIIIIIIIHHHHGGHHIIIIIIIIIIIEHHHHIHHIHHHHGIIHIIIIIIHIIIIIIIIIIIIIIIIIIIIIIIHIIIIIIIHIIIIHIHIIHIIIIIIIIIIIIIIIIIIIHIIHHIIIIIIIIIIIIIIIIIIIIIIIIIIHIIIIIIIIIIIIIIIIIIIIHIIIIIIIIII=IIIIIIIIIIIHGIIIIIIIIIIIIIIIIIIIIIIIIIIIIIIIIIIIIIIHHHHHIIIIIIIIIIIIIIIIIIIIIIIIIIIIIIIIIIIIIIIIIIIIIIIIIIIIIDDDDD
@HISEQ:969:HM2KJBCX2:2:1102:16188:73509 2:N:0:ACTATGCA
ATCCCAGCATGCCCCAACTATCCCTATTAATCATTACGGTGATCCTAGAAACCAACAAAATAGAACCATGCCGTCCTATTCTATTATTCCATGCTAATGTATTCGAGCAAAAATGCCTGCTTTAAACACTCTAATTTTTTCAAGGTAAAGGTCCTGGATCCGCAAGACACCCAATAAAGGACATCAAGTTTCTCCAGAAGGTGAGAAATCAACTGTAACAGTTCATACCCCTTAAGGCATGACCATCACGTCAATCCCGAAATTCAACTACGAGCTTTTTAACTGCAACAACTTTAATATACGCTATTGGAGCTGGAATTACCGCGGCTGCTGGCACCAGACTTGCCCTCCAA
+
DDDDDIIIIIIIIIIIIIIIIIIIIIIIIIIIIIIIIIIIIIIGIIIIIIIHIIIIHHHIIIIIIIIIIHGHHHHHHHIIIIIIIIIIGHHIIHGGFHCHHHFHHHIIIHIIIIIIIIIIIHHHHHHHHIIIIIIIHIHIIIIIIIIIIHIHHHHIIIEHEHIIIIIIIIIHHHHIHHHEHIHIGHIHGHHHHIIIIIIIIIIIIIIHHIIIIHIIIIIIIIIIIIIIIIIIIIIIIIIIIIIIIHIHHHCFIIGIHHGHIIIIIIIHIHIIIIIIIIIIIIIIIIIIIIIIIHIIHIIIIIIIIIIIIIIIIIIIIIIIIIIIIIHIIIHHIIIIIIIIIIIIIIIIDDDDD
@HISEQ:969:HM2KJBCX2:2:1102:11111:74194 2:N:0:ACTATGCA
ATCCCAGCATGCCCCAACTATCCCTATTAATCATTACGGTGATCCTAGAAACCAACAAAATAGAATCATGCCGTCCTATTTTATTATTCCATGCTAATGTATTCAAGCAAAATGCCTGCTTTAAACACTCTAATTTTTTCAAAGTAAAGGTCCTGGTTCCCCGCGACACCCAATTAAGGGCATCGCGGTTCTCCAGAAGGTGAGAAATTGACTACACCAGTTCATACCCCTTAAGGCACGACCGATGTGTCAATCCCGAAATTCAACTACGAGCTTTTTAACTGCAACAACTTTAATATACGCTATTGGAGCTGGAATTACCGCGGCTGCTGGCACCAGACTTGCCCTCCA
+
DDDDCIIIIIIIHIIIIIIIIIIIIIIIIIIIIIIIIIIIIIIIIIIIIIIIIIIIIHHHIIIGHIIIIGIIHIIGIIIIIIIHIIIIIIFHHHIGIIIIIIIIIIIIIIIIIIIIIIIIIIHIIIIIIIIIIIIIIIIIIHIIIIIIIHIIIIIHHHIIIIIIIHHIIHHIHIIIIIIHIIIIIIIIIIIIIHEIIIIIIHF#IIIHIIIIIIIIIIIIIIIIHIIIIIIIIIIIIIIIIIIIIIIIIHIIIIIIIIIIIIIIIIIIIIIIIIIIIIIIIIIIIIIIIIIIIIIIIIIIIIIIIIIIIIIIIIIIIIIIIIIIIIIIIIIIIIIIIIIIIIIIIIDDDDD
@HISEQ:969:HM2KJBCX2:2:1102:4809:74509 2:N:0:ACTATGCA
ATCCCAGCATGCCCAACTATCCCTATTAATCATTACGGTGGTCCTAGAAACCAACAAAATAGGATCAACGTCCTATTTCATTATTCCATGCTAATGTATTCAAGCGCGAGCCTGCTTTAAACACTCTAATTTTTTCAAAGTAACAGTCCTGATTCCCCGCCACACCAAATTAATGACATGATGGTTCGTCAGAAGGTAGGAACCAGTAACACCAGTACGTACCTAAGGCACGACCAACGTACTGATCCCGAAATTCAACTACGAGCTTTTTAACTGCAACAACTTTAATATACGCTATTGGAGCTGGAATTACCGCGGCTGCTGGCACCAGACTTGCCCTCCAA
+
DDDDDIIIIIFHIIIIIIHIHIIIIIIIIIIIIIIIIIIIHIIIIIIIHHIIIIIIIIHHIGHIIIHGHHHIHIHIIIHIIIHIIIIEHIIIHIIIIIIHGGGHHHHGIHIIIIIHHIIGIGEHIEHHEHHHHIIIGHHHHHIGHIIHIHHHHHHIIIHHIIHIIIIIIHHIHGIIIIIIIIIIIIIIIIIIIIIIHIIIIIIIIHIIIIIIIIIIIIIIIIIIIIIIIIIIIHIIIIIIIHHIIIIIIIIIIHHIIIIIIIIIIIIIIIIIIIIIIIIIIIIIIIIIIIIIIIIIIIIIIIIIIIIIIHHIIIIIIIIIIIIIIIIIIIIIIIIIIIIDDDDD
@HISEQ:969:HM2KJBCX2:2:1102:5739:74965 2:N:0:ACTATGCA
ATCCCAGCATGCCCAACTATCCCTATTAATCATTACGTCAATCCTAGAAACCAACAAAATAGGATCGAACGTCCTATTTCATTATTCCATGCTAATGTATTCAAGCGTTAGCCTGCTTTAAACACTCTAATTTTTTCAAAGTAACAGTCCTGTTTCCCTGCAACACCAAATTAATGGCATTACAGTTCTTCAGAAAGGAGGAATCAGCGAAGCCAGTACATACCAGTGGCACGACCAACCTGCTGACCCCGAAATTCAACTACGAGCTTTTTAACTGCAACAACTTTAATATACGCTATTGGAGCTGGAATTACCGCGGCTGCTGGCACCAGACTTGCCCTCCA
+
DDDDDIIIIIIIIIIIIIIIIIIIIIIIIIIIIIIIIIIIIIIIIIIIIIIIHIIIIIIIIHIIIIIIIIHHIIIIIIIIIIIIIIIIIIIGIIIIIIIIIIIIIIIIIIIIIIIIIIIIIIIIIIIIIIIIIIIIIIIIIIHIIIIIIIIIIHIIIIIIIIIIIIIIIHHIIIIIIIIIIIIIIIIIIIIIIIIIIIIHIIIIIIIIIIIIIIIIIIIIIIIIIIIIIIIIIIIIIIIIHHDIIIIIIIIIIIIIIIIIHIHIIIIIIIIIIIIIIIIIIIIIIIIIIIIIIIIIIIHIIIIIIIIIIIIIIIIIIIIIIIIIIIIIIIIIIIIIIIIDDDDD
@HISEQ:969:HM2KJBCX2:2:1102:6411:75694 2:N:0:ACTATGCA
ATCCCAGCATGCCCCAACTATCCCTATTAATCATTACGTCAATCCTAGAAACCAACAAAATAGGATCAAACGTCCTATTTCATTATTCCATGCTAATGTATTCAAGCGTTAGCCTGCTTTAAACACTCTAATTTTTTCAAAGTAACAGTCCTGTTTCCCTGCAACACCAAATTAATGACATTACAGTTCTTCAAGAAGGAGGAACCAGTAAAGCCAGTACATACCAGAGGCACGACCAACCTACTAATCCCGAAATTCAACTACGAGCTTTTTAACTGCAACAACTTTAATATACGCTATTGGAGCTGGAATTACCGCGGCTGCTGGCACCAGACTTGCCCTCCAA
+
DDDDDIIIIIHIIIIIIIIIHHHIIHIIIIIIGIIIIIHIIIIIIIIHIHHHHIIIHHIHIIIIIIIIIIIIHIGIIHIIIHIIHIIHHIIIIIGHIIIIIIIIGIHIHIIIHIIIHHIIIIHIIIIIIIIIIIIIIIIIIIIIIIIIIIIIIIIIIIIIIIIIHIIIIIIIIIIIIIIIIIIIIIIIIIIHIIIIIIIIIHHIIIIIIIIIIIIIIIIIIIIGIIIIIIIIIIIIIIHIIHHGFIHFIIIIIIHIIHIIIIIIIIIIIIIIIHIIIIIIIIHHHIIIIIIIIIIIIFIIIIIIIIIIIIIIIIIHIIIIIIIIIIIIIIIIIHIIIIIIIDDDDD
@HISEQ:969:HM2KJBCX2:2:1102:5329:75975 2:N:0:ACTATGCA
ATCCCAGCATGCCCCAACTATCCCTATTAATCATTACGTCGATCCTAAAAACCAACAAAATAGAATCAAACGTCCTATTTCATTATTCCATGCTAATGTATTCAAGCGCGAGCCTGCTTTAAACACACTAATTTTTTCAAAGTAACAGTCCTGATTTCCCGCGACATCAAATTAATGACATCGTGGTTCGTCAGAAGGTAGGAATCAATTTGACCAGTACGTACCGAGGCACGACCGATCAACTGATCCCGAAATTCAACTACGAGCTTTTTAACTGCAACAACTTTAATATACGCTATTGGAGCTGGAATTACCGCGGCTGCTGGCACCAGACTTGCCCTCCAA
+
DDDDDIIIIIFHIIIIIIIIIIIIIIIIIIIIIHIIIIHICDHIIIIIHFIIIGIIHIIIIIHHIHHIIHIHHHHHHHIIIIGIIIEHFHHHFHIHHHHHHHFHIGIHHHIHIIHIIHHIIIHHHIIIIIIHHIHHHFHHHHHHHGIHHHGIIIHICHHHGHIIIIIIIIIIIIIHIHHIIIIIIIIIIIIIIIIIIIIIIIIHHIIIIIIIIHHIIIIIIIHIIIIIIIIIIIIIIIIIIIHHIIIGHIIIIIIIIIIIIIIIIHIHIIIIIHIHIIIIHFHFIIIIIIHIIIIIIIIIIIIIIIIHIIIIIIIIIHIIIIIIIIIIIIIIIIIIIIIIDDDDD
@HISEQ:969:HM2KJBCX2:2:1102:9268:77754 2:N:0:ACTATGCA
ATCCCAGCATGCCCCAACTATCCCTATTAATCATTACGGTGATCCTAGAAACCAACAAAATAGAACCATGCCGTCCTATTCTATTATTCCATGCTAATGTATTCGAGCAAAATGCCTGCTTTAAACACTCTAATTTTTTCAAGGTAAAGGTCCTGGTTCCACATGACACCCAATTAAGGACATCATGCTTCTCCAGAAGGTGAGAAATCAACTGCGACAGTTCATACCCCTTAAGGCACGACCATCACGTCAATCCCGAAATTCAACTACGAGCTTTTTAACTGCAACAACTTTAATATACGCTATTGGAGCTGGAATTACCGCGGCTGCTGGCACCAGACTTGCCCTCCAA
+
DDDDDIIIIIIIIIIIIIIIIIIIIIIIIIIIIIIIIGIIIIIIIIIIIHHIIIIIHHHHIHHHHIIIIIIFHHIHIIHIIIIIIIIIIIIIGGHHHIIIIHHIIIIIIIIIIIHIIIHHHIIIIIIIIIIIIHHIIIIIIIIIIIIHIIIIIIIIIIIIIIIIIIIIIIIIIHIIIIIIIIIIIIIIIIIIIIIIIIIIIIIIIIIIIIIIIIIIIIIIIIIIIIIIIIIIIIIIIIIIIIIIIIIIIHHIIIIIIIIIIIIIIIIIIIIIIIIIIIIIIIIIIIIIIHHIIIIIIIIIIIIIIIIIIIIIIIIIIIIIIIIIIIIIIIIIIIIIIIIIIIIIIIIDDDDD
@HISEQ:969:HM2KJBCX2:2:1102:4641:78143 2:N:0:ACTATGCA
ATCCCAGCATGCATCCCACCCAACTATCCCTATTAATCATTACGGTGATCCTAGAAACCAACAAAATAGAACCATGCCGTCCTATTCTATTATTCCATGCTAATGTATTCGAGCAAAAATGCCTGCTTTAAACACTCTAATTTTTTCAAGGTAAAGGTCCTGGATCCGCAAGACACCCAATAAAGGACATCAAGTTTCTCCAGAAGGTGAGAAATCAACAGTAACAGTTCATACCCCTTAAGGCATGACCATCACGTCAATCCCGAAATTCAACTACGAGCTTTTTAACTGCAACAACTTTAATATACGCTATTGGAGCTGGAATTACCGCGGCTGCTGGCACCAGACTTGCCCTCCAA
+
DDDDDIIIIIIIIIIIIIIIIIIIIIIIIIIIIIIIIIIIIIIHIHHHIIIIHIIIIIIIIIIHIIIHIIIIIHIIIHIHHIHIHGIIIIIHIIIIEGHHHGHHIIIIIIHIIIIIIIHHIHIIIIIHIIHHIIIIIIHGIIIIIIIHIHHHIIIIIIIIIHHHHHGIIIIIIIIIIIIIIHIHIIIIIIIIIIIHEIIHIIIIIIIIIIIIIIIIIIIIIIIIIIIIIIIIIIIIIIIIIIIIIIIHIIIIIIIHFGIIHIIIIIIIIIIIIIIIIIIIIIIIIIIIIIIIIIIIIIIIIIIIIIIIIIHIIIIIIIIIIIIIIIIIIIIIIIIIIIIIIIIIIIIIIIIIIIDDDDD
@HISEQ:969:HM2KJBCX2:2:1102:8956:79000 2:N:0:ACTATGCA
ATCCCAGCATGCCCAACTATCCCTATTAATCATTACGTCAATCCTAGAAACCAACAAAATAGGATCGAACGTCCTATTTCATTATTCCATGCTAATGTATTCAAGCGTTAGCTTGCTTTAAACACTCTAATTTTTTCAAAGTAACAGTCCAGATTCCTCGCAACACCAAATTAATGGCATTACGGCTCATCAGGAAGGAGGAATCAGTGAGACCAGTACATACCAGTGGCATGACCAACCTACTGACCCCGAAATTCAACTACGAGCTTTTTAACTGCAACAACTTTAATATACGCTATTGGAGCTGGAATTACCGCGGCTGCTGGCACCAGACTTGCCCTCCAA
+
@D@DDHHHHHIGCEHHIIHIHIIIHIHHHIIIHIIIIIIIIIGHHIIIIIIHEHHHIIIIIHHHGHIIHHIIIIIIHHIIGGHGIIGHHIHIHHIIHHIIHIIIHIIIIHHIIIIIIIIIHIHHHHIIIIIIHGHHIIIIIHIIHHIFHIIGGEHHDHIHHHHIIHHHIHCIIIHIHIIHIIIIIGIIIHHHIHIIIIIIIIIHHIIIHHHHIIIIIIIIIIIIIIIIIIIIIIIIIIIIIHHHGFHIIIIHIHIIIIHIIIIIIIIIIIHIHHIIIIIIIIHHGGIIIIIIIHIIIIHHIGIIIIIIIIIIIIIIHIIIIIIIIHIIIIIIHHIIIIIIDDDDD
@HISEQ:969:HM2KJBCX2:2:1102:3406:79337 2:N:0:ACTATGCA
ATCCCAGCATGCCCAACTATCCCTATTAATCATTACGGTGATCCTAGAAACCAACAAAATAGAACCATGCCGTCCTATTCTATTATTCCATGCTAATGTATTCGAGCAAAAATGCCTGCTTTAAACACTCTAATTTTTTCAAGGTAAAGGTCCTGGATCCGCAAGACACCCAATAAAGGACATCAAGTTTCTCCAGAAGGTGAGAAATCAACAGTAACAGTTCATACCCCTTAAGGCATGACCGTCACGTCAATCCCGAAATTCAACTACGAGCTTTTTAACTGCAACAACTTTAATATACGCTATTGGAGCTGGAATTACCGCGGCTGCTGGCACCAGACTTGCCCTCCAA
+
DD?D@HIIIIIEHIHHEHHEHH?1CFH@DC<1DGGEHIIGIHFHHEEHE?CHEC0C1FFHHEHCHHHGHIGD<<?@GCECGHFHE?CF1CGHHHIHC11DFDDECF0FHIIIHHHHHHHHH@HEIHHHGHEG?F@BFEDGHIHHEGFECFEGIHHH8HHECCHHHCHIIIIHHHHFHHHIIHGHC?FEFCGEHIHHHIHI;IHHHHHCHIIHIHHHGHFGIIHHGHHIIIHEIIIHIIIFEIIHGIIIHGDIHDGIHGHHIHHHHIIIIIIIIIIHIIIIHIIHIIIHHGHEHIHHHGIIIIIHIIIIIIHFHIIIIIHIIIIIIIIIIIIIHIHHH?IHHGIIIIIDDD@@
@HISEQ:969:HM2KJBCX2:2:1102:13712:78813 2:N:0:ACTATGCA
ATCCCAGCATGCCCCAACTATCCCTATTAATCATTACGTCAATCCTAGAAACCAACAAAATAGGATCGAACGTCCTATTTCATTATTCCATGCTAATGTATTCAAGCGTTAGCTTGCTTTAAACACTCTAATTTTTTCAAAGTAACAGTCCAAATTCCCCGCAACACCAAATTAATGGCATTACGGTTCATCAGGAAGGAGGAATCAGTGAGATCAGTACATACCAGAGGCATGACCAACCTACTAACCCCGAAATTCAACTACGAGCTTTTTAACTGCAACAACTTTAATATACGCTATTGGAGCTGGAATTACCGCGGCTGCTGGCACCAGACTTGCCCTCCAA
+
DDDDAIIIIIIIIIIIIIHIIIIIIIIIGGHHIHIIIIIHIIIIIIIIIIIIIIFHIIIIGHH@GHHIIGIHHIIIIFEHIIHIIIIHHIIGIIIGIIHHHHIIIIIHIIIHIIIIIHIIIIIIIHHHHIIIIIIIIIIIIIIIIIIIIIIIIHHHIIIIIIIIIIIIIIIIIIIIHIIIIIHIIIIIIIIIIIIIIIIIIIIIIHIIIIIIIIIIIIIIIIIIIIIIIIIIIIIHIIIIIIHHGIHIIIIIIIIIIIIIIIHIIIIIIIIIIIIIIIIIIIIIIIIIIIIIIIIIIIIIIIIIIIIIIIIIIIIIGIIIIIIIIIIIIIIIIIIIIIIIIDDDDD
@HISEQ:969:HM2KJBCX2:2:1102:19882:79297 2:N:0:ACTATGCA
ATCCCAGCATGCCCCAACTATCCCTATTAATCATTACGGTGATCCTAGAAACCAACAAAATAGAACCATGCCGTCCTATTCTATTATTCCATGCTAATGTATTCGAGCAAAAATGCCTGCTTTAAACACTCTAATTTTTTCAAGGTAAAGGTCCTGGATCCGCAAGACACCCAATAAAGGACATCAAGTTTCTCCAGAAGGTGAGAAATCAACAGTAACAGTTCATACCCCTTAAGGCATGACCATCACGTCAATCCCGAAATTCAACTACGAGCTTTTTAACTGCAACAACTTTAATATACGCTATTGGAGCTGGAATTACCGCGGCTGCTGGCACCAGACTTGCCCTCCAA
+
DDBDBHHIIIIHHHIHIIIIIHEHFHIIIIHIIIIIIIIIHIIIIIIIIIIIIIHHHHHIIIHIIIIIIIIIIHIIIIIIIIIIIIIIHEHIIIIIIHIHGHHIHIHIIIIIIIIIHIHHIHIIIIIIIIIHIIIIIIIHIIIIIIIIIIIHIHHHIIIHIIIIHIHHHIHIIIIIIIIIIHIIIIIIIIIIIIIIIIIIIIHHIIIIHIIIHIIIIIIIIIIIIIHIIIIIIIIHGHIIIHIIIIIIIHHDIIHIIHIIIIIIIIIHIIIIIIIIIIIIHIIIIIIIIIIIIIIIIIIIIIIIIIIIIIIIIIIIIIIIIIIIIIIIIIIIIIIIIIIIHIIIIIIIDDDDD
@HISEQ:969:HM2KJBCX2:2:1102:21222:79768 2:N:0:ACTATGCA
ATCCCAGCATGCCCCAACTATCCCTATTAATCATTACGGTGGTCCTAGAAACCAACAAAATAGAACCACAACGTCCTATTCTATTATTCCATGCTAATCTATTCAAGCAAATGCCTGCTTTAAACACTCTAATTTTTTCAAGGTAATGGTCCTGGCTCCCCGGCACACCCAATAAAGGACATACTGGTTCACCAGAAGGTGGACCCGACACAGGACAGTACTCGCCAAAGACGGACCGCCCGGTCAGGCCTAAAATTCAACTACGAGCTTTTTAACTGCAACAACTTTAATATACGCTATTGGAGCTGGAATTACCGCGGCTGCTGGCACCAGACTTGCCCTCCAA
+
@@BDBGCCHHH1CFHEHCCG<1D1<D<1CFD1C@CD110<DE<<C1<DC@E1<1C@CEEH1DGEHC1<<D@=ED?E0<<<1DCG@G@<C1<1CC1<G@F6<@@DFCECCHH@C?HGH@@<88CGF@CEEFDGEEHCACCBDC88<F1@?CEFB1E3DHHHHHEHDHHIIIHGHHHHCGB@B?HH9IHHGD<IHFEHCHHCGCEHHHGHHFGEC6CHEHHFF:IHIFHHGC<HHC<IIFBDCHHFAHHFEGFEGHHGHIHHHHCHC1HHHHFH@@CIIHHEHHEFCGCEEECEEDHIHE<F<FHGEIIHHHEECDGIHHIHHFGIHIHHGHG?G<GIIIIHIDAADD
@HISEQ:969:HM2KJBCX2:2:1102:20855:80093 2:N:0:ACTATGCA
ATCCCAGCATGCCCAACTATCCCTATTAATCATTACGTCGATCCTAGAAACCAACAAAATAGAATCAAACGTCCTATTTCGTTATTCCATGCTAATGTATTCAAGCGTGAGCCTGCTTTAAACACTCTAATTTTTTCAAAGTAACAGTCCTGATTCCCCAAGACACCAAATTAATGACATCATGGTTCGTCAGAAGGTAGGAATCAATAATACCAGTACGTACAATAGCACGACCAATAAATTGATCCCGAAATTCAACTACGAGCTTTTTAACTGCAACAACTTTAATATACGCTATTGGAGCTGGAATTACCGCGGCTGCTGGCACCAGACTTGCCCTCCAA
+
DCDDDIIIICHEHHIIHHHEHIIIIIGIIIIIIIIIIGHCCHIGIHHHHHFHIIGIHIIHHEIIGEGGH1<DF0EHHIHEFHHIIIIHIHCEHFHHHGHFH1DGCFGHHE@H?GEHHHHIIH1FHECEHHHHG6FFHGHIGDFFEHHHHAB<GH=IIFGHFFHHDC0DEEGCGD<0EHEHHHECHECGEIIHHHHIIIHDGGHECHFFC?C@EFG?H@HF?HHEHHHGGHHHEHCG@@HHHHGHIHF<B1@H?HHIHHHGHGF<HDHHCHHEHHHGG??HC1C@HHHEHE=EDHHCFHFIHFIHHIHFHIHIIIDHIIHHHIIIHHGHG?HDEHHHIIHD?@DD
@HISEQ:969:HM2KJBCX2:2:1102:2800:80924 2:N:0:ACTATGCA
ATCCCAGCATGCCCCAACTATCCCTATTAATCATTACGGTGATCCTAGAAACCAACAAAATAGAACCATGCCGTCCTATTCTATTATTCCAGCTCCAATAGCGTATATTAAAGTTGTTGCAGTTAAAAAGCTCGTAGTTGAATTTCGGGGTCAGCAGGTTGGTCGTGCCACTGGTATGCACTGGCTTCGCTGATTCCTCCTTTCTGAAGAACTGTAATGTCATTAATTTGGTGTTGCAGGGAAACAGGACTGTTACTTTGAAAAAATTAGAGTGTTTAAAGCAGGCTAACGCTTGAATACATTAGCATGGAATAATGAAATAGGACGTTCGATCCTATTTTGTTGGTTTCTAGGATTGACGTAATGATTAATAGGGATAGTTGGGGCCTATACTACA
+
DDDDDIIIIIFHIIIIIHIIIHIIIIIIIIIIIIIHIIIGEHGIIHHHHFHGGHIHHEHHHHHHHHGHHIIIDHIIIIIIIIIIIIIHHICHEEHFIIHGHGHHHHIIHHIHHHHHIIG@GHHG1GG?@@EHHHHEEHIECHIHHGIIHHHG@HIHHIHHGIGHHIHHIIIIIIIIIHHHGHGIHEHGDIIHGFHGIIHIHHCHHHHECDDIHHHEGIIIIHIGIHEBHEHGEHHEIHF?GIIIIIIIIIGIHHHEGHEIIFCHHHHGIIIGHIHFHHECEF?EHIFHFIHHHHFHIIHIIHHHE?IHGIIIIHIIIGHIIIIIIIIHIIHEGHEH@HIIIIHHHGHEGIIIIIIIGIIIHGFIIIHIIIIIIIIHIHHHIIIIGIGIIHHHDDDCD
@HISEQ:969:HM2KJBCX2:2:1102:4436:79714 2:N:0:ACTATGCA
ATCCCAGCATGCCCCAACTATCCCTATTAATCATTACGGTGGTCCTAGACCAACAAAATAGAACCAACGTCCTATTCTATTATTCCATGCTAATCTATTCAAGCAAAAGCCCGCTTTAAACACTCTAATTTTTTCAAGGTAATGGTCCTGGTTCCCCGACACACCCAATAAAGGGCATACCGGCTCACCAGAAGGATAGACCCGACAACAGACAGTACTCGCCAGAGACGGACCGCCCGGTCAGGCCTAAAATTCAACTACGAGCTTTTTAACTGCAACAACTTTAATATACGCTATTGGAGCTGGAATTACCGCGGCTGCTGGCACCAGACTTGCCCTCCAA
+
DDDDDIIIIIHHIIIIIIIIIHIIIIIIIIIIIIIIIIIIIIIIIIIHIIIIHIIFHIIIIIIIIHIIIHHIIGHIHIIIIIIIIGGIHIHHIIIIHIIIHEIIIIIIHGIIHHHIHHIHIIHHHIHIIIIIIGIIIIIIHIIHHIIHIIIHHHHIIIIIIIIIIIIHIIGIHHIIIIIIIIIIIIIHIIIIIIIIIIIIIIIIIIIIIHIIIIIIIIHIIIIIIIIIIIIIIIIIIHIIIHIIIIHIIIIIIIIIIIIIIIIIIIIIIIIIIIIIIIIIIIIIIIIIIIIIIIHGCFIIIIIIIIIIIIIIIIIIIIIHIIIIIIIIIIIIIIIIIIDDDDD
@HISEQ:969:HM2KJBCX2:2:1102:18759:80119 2:N:0:ACTATGCA
ATCCCAGCATGCCCCAACTATCCCTATTAATCATTACGTCAATCCTAGAAACCAACAAAATAGGATCAAACGTCCTATTTCATTATTCCATGCTAATGTATTCAAGCGTTAGCCTGCTTTAAACACTCTAATTTTTTCAAAGTAACAGTCCTGTTTCCCTGCAACACCAAATTAATGACATTACAGTTCTTCAAGAAGGAGGAACCAGTAAAGCCAGTGCATACCAGAGGCACGACCAACCTACTAATCCCGAAATTCAACTACGAGCTTTTTAACTGCAACAACTTTAATATACGCTATTGGAGCTGGAATTACCGCGGCTGCTGGCACCAGACTTGCCCTCCAA
+
DDDDDIIIIIHIIIHFHIIIIIIHIIIIIIIIIHIIIIIIIIIHHIHHIHIIIIIIHIIIIIHIIFHIIIIHHHHIHIIHIIIIIIIGHIIIIIIHIHHHHFIIIIIHIIIIIIHEIHHHHHHHIIIIIIIIIIIIIIIHIIIIIIIIIIIIIIIHHIIIHHIIHIIIIIIHIIIIIIIIIIIIIIIIIIIIIIIIIIIIHHHGIIIIIIIIIHIIIIIIIIIIIIIIIIIIIIIIIIIIIIHHHIIIIIIIHIIIIIIIIIHIIIIIIIIIIIHIIIIIIIIIIIIIIIIIIIIIIIIIIIIIIIIIIIIIIIIIIIIIIIIIIIIIIIIIIIIIIIIIIDDDDD
@HISEQ:969:HM2KJBCX2:2:1102:1857:82112 2:N:0:ACTATGCA
ATCCCAGCATGCCCCAACTATCCCTATTAATCATTACGGTGATCCTAGAAACCAACAAAATAGAATCAGTCCGTCCTATTTCATTATTCCATGCTAATGTATTCAGACGATAGTCTGCTTTAAACACTCTAATTTTTTCAAAGTAACAGTCCTGATTTCCCATCACACCAAATAAATGGCATGAAAGTTCCTCAGAAGGTAGAGATCCATCTCACCAGTGCAGACAATTAAGCCTGACCAATGGGTAGACCCCGAAGTTCAACTACGAGCTTTTTAACTGCAACAACTTTAATATACGCTATTGGAGCTGGAATTACCGCGGCTGCTGGCACCAGACTTGCCCTCCAA
+
@DDAB11C1GHE11DGCCC1111DG1FHHFH@??<FH?C<GHH11<11FE11C1<G@111<1C1C1111<C10<CF=1DH1@1DD1<<<<D11<F111HHGEHHFHHHIIIHHHIIHIIH@<HFEIHFHHD1CGCH1A1GDGIHHHIIIIIIHHEHHFEHD1DIHIIHGHHHCHHHH.IHHFEGHHHHHIIHIHHEIIHHHHIHHIIHG@C<HIIIIIHGIIHIIIIGIIFEHF@IHIGHHHHHIHFIIHDEEIIHIIIIIIIIIIIHHEHEHIIHIIIHFIIIIIHEHIHHFIIHHHIIIIHGIIHHIIIHHGIIIIHGIIHHIHHHHHIHHHHFHEIHHGC@@DD@
@HISEQ:969:HM2KJBCX2:2:1102:7572:83090 2:N:0:ACTATGCA
ATCCCAGCATGCCCCAACTATCCCTATTAATCATTACATCGATCCTAGAAACCAACAAAATAGAATCGGATGTCCTATTTCATTATTCCATGCTAATGTATTCAAGCGTGAGCCTGCTTTAAACACTCTAATTTTTTCAAGGTAACAGTCCTAATTCCCCGTGACACCAAATTAATGGCATTACGGTTCTTTAGAAGGTGAGAAATCAATAATATCAGTACATACCAACGGCATGACCGAAACATTGATCCCGAAATTCAACTACGAGCTTTTTAACTGCAACAACTTTAATATACGCTATTGGAGCTGGAATTACCGCGGCTGCTGGCACCAGACTTGCCCTCCAA
+
DDDDDIIIIIIIIIHIIIIIIIIIIIIIIIIIIIIIIIIIIIIIIIEHIIIIIIHIIIIIHIHIHIIIHHHIIIIIIIIIIIIHIEHIHIIIIHHHIIIIIIIHIIIHIIIIIIIIIIIIIIIIIIIIIIIIIIIIIIIIIIHIIIIIIIIIIIIIIIIIIIIIIIIIIIIIIIIIIIIIIIIIIIIIIIIIIIIIIIIIIIIIIIIIIIIIIIIIIIIIIIIIIIIIIIIIIIIIIIIIIIIIIHIIIIIIIIIIIIIIIIIIIIIIIIIIIIIIIIIIIIIIIIIIIIIIIIIIIIIIHIIIIIIIIIIIIIIIIIIIIIIIIIIIIIIIIIIIIIIIIIDDDDD
@HISEQ:969:HM2KJBCX2:2:1102:10089:82570 2:N:0:ACTATGCA
ATCCCAGCATGCCCCAACTATCCCTATTAATCATTACGTCAATCCTAGAAACCAACAAAATAGGATCGAACGTCCTATTTCATTATTCCATGCTAATGTATTCAAGCGTTAGCCTGCTTTAAACACTCTAATTTTTTCAAAGTAACAGTCCTGTTTCCCTGCAACACCAAATTAATGACATTACAGTTCTTCAGAAAGGAGGAATCAGCGAAGCCAGTGCATACCAGTGGCACGACCAACCTGCTGACCCCGAAATTCAACTACGAGCTTTTTAACTGCAACAACTTTAATATACGCTATTGGAGCTGGAATTACCGCGGCTGCTGGCACCAGACTTGCCCTCCAA
+
DDDADIHIIIHEHHIIIIIIIIIIIIIIIHIIIIIGIIIIIIIHHHFHIIIIGHIIIHEHHIHIIEHHHIHHHHIIIIHEHHHHHIHHHIIHHIIIIIHIIHHIIHHIIIHHIIIIIIIHHIHHHIIIIHHHIHHHHIHEFIIIIIGIHHHIHHHHDIIHHHHFHHHHHIIHIIIHIHFIIIIHEIHHIIIHIIIIIIIII;IIIIIIIIIIIHIIIIIIIIIHIIHIGIIIIIHHHFGIIGHHHIIHIIIIIIIIIIIIIIIIIIIIIIIIIHGIIIIIIIIIIIHGIIIIIIIIIIIHIIIIIIIIIIIIIIIIIIIIIIIIIIIIIIIIIHIIIIIIIDDDDD
@HISEQ:969:HM2KJBCX2:2:1102:5150:83807 2:N:0:ACTATGCA
ATCCCAGCATGCCCCAACTATCCCTATTAATCATTACGTCAATCCTAGAAACCAACAAAATAGGATCGAACGTCCTATTTCATTATTCCATGCTAATGTATTCAAGCGTTAGCTTGCTTTAAACACTCTAATTTTTTCAAAGTAACAGTCCAAATTCCCCAAAACACCAAATTAATGGCATTAAGGTTCATCAGGAAGGAGGAATCAGTGAGACCAGTACATACCAGAGGCATGACCAACCTACTAACTCCGAAATTCAACTACGAGCTTTTTAACTGCAACAACTTTAATATACGCTATTGGAGCTGGAATTACCGCGGCTGCTGGCACCAGACTTGCCTCCAA
+
DDDDDIIIIIIIIIIIIIIIIIIIIIIIIIIIIIIIIIHIIIIIIIIHIIIIIIIIHHIIIIIIIIIIIGIIIIIIIIIIIIIIHIHIGHHIIIIIIIIIIIHIIIIIIIIIIIIHIIIIIIHIIIIIIIIIIIIHIIIIIIIIIIIIHIIIIIIIIIIIIIIHIIIIIIIHIIIIIIIIIIIIIIIIIIIIIIIIIIIIIIIIIIIIIIIIIIIIIIIIIIIIIIIIIIIIIIIIIIIIIHHHHIHIIIIHIIIIIIIIIIIIIIIIIIIIIIIIIIIIIIIIIIIIIIIIIIIIIIIIIIIIIIIIIIIIIIIIIIIIIIIIIIIIIIIIIIIIIIIIDDDDD
@HISEQ:969:HM2KJBCX2:2:1102:9387:85218 2:N:0:ACTATGCA
ATCCCAGCATGCCCAACTATCCCTATTAATCATTACGTCAATCCTAGAAACCAACAAAATAGGATCGAACGTCCTATTTCATTATTCCATGCTAATGTATTCAAGCGTTAGCTTGCTTTAAACACTCTAATTTTTTCAAAGTAACAGTCCAAATTCCCCGCAACACCAAATTAATGGCATTACGGATCATCAGGAAGGAGGAATCAGTGAGACCAGTACATACCAGAGGCATGACCAATCTACTAACCCCGAAATTCAACTACGAGCTTTTTAACTGCAACAACTTTAATATACGCTATTGGAGCTGGAATTACCGCGGCTGCTGGCACCAGACTTGCCCTCCAA
+
DDDDDIIIIIIIIIIIIIIIIIIIIIGIIIHIIIIIIIIIIHIIHHIIIIIHIIIIGHFHIH@EHIIIIHHIIIIHIIIIHHIGIIHIIIIIIGIIIIIIEIIIIIHIIIHIHHIIIHIIHHIIIIIHIIIIIIIIIIIIIHIIIIHHIIIIHIIIIIIIIIIIIIEHIIHIIIIIHHIHIIIIIIIIIIIIIIIIIIIIIIIIIIIIHHIIIHIIIIIIIIIIIIIIIIIIIIIIIIIIIIHHIHHIIIIIIIHIHIIIIIIIIGIIIIIIIIIIIIIIIIIIIIIIIIFHHIIIIIIIIIIIIIIIIIIIIIIIIIIIIIIHIIIHIIIIHGIIGIIICDDCD
@HISEQ:969:HM2KJBCX2:2:1102:2243:84345 2:N:0:ACTATGCA
ATCCCAGCATGCCCAACTATCCCTATTAATCATTACGTCAATCCTAGAAACCAACAAAATAGGATCGAACGTCCTATTTCATTATTCCATGCTAATGTATTCAAGCGTTAGCCTGCTTTAAACACTCTAATTTTTTCAAAGTAACGGTCCTGTTTCCCTGCAACACCAAATTAATGACATTACAGTTCTTCAGAAAGGAGGAATCAGCGAAGCCAGTGCATACCAGTGGCACGACCAACCTGCTGACCCCGAAATTCAACTACGAGCTTTTTAACTGCAACAACTTTAATATACGCTATTGGAGCTGGAATTACCGCGGCTGCTGGCACCAGACTTGCCCTCCAA
+
DDDDDIIIIIHIIIIIIIIIIIIIIIIIIIIIIIIIIIIIIIIIIIIGIIIIIIIIIIIIIIHHIIIIIIIHIIIIIIIIIIIIIGIHHIGHIHIIIIIIIIIIIHIIIIIHIIIIIIHHHHIIIHIHIIIIIIIIIIIHIIIIIIIHIIIIIIIIIIIIIIIIIIIIIIIIIIIIIIIIIIIIIIIIIIIIIIIIIIIIIIIIIIIIIIIIIIIIIIIIIIIIIIIIIIIIIIIIIIIIIIHDIIIIIIIIIIIIIIIIIIIIIIIIIIIIIIIIIIIIIIIIIIIIIIIIIIIIIIIHIIIIIIIIIIIIIIIIIIIIIIIIIIIIIIIIIIIIIIIIDDDDD
@HISEQ:969:HM2KJBCX2:2:1102:13210:84146 2:N:0:ACTATGCA
ATCCCAGCATGCCCCAACTATCCCTATTAATCATTACGGTGATCCTAGAAACCAACAAAATAGAACCATGCTGTTCTAATATATATTTCTATGCTAATGTATTCAGGCACTAGCCTGCTTTGAGCACTCTAATTTTTTCAAGGTAATAGTCCTGCTTCCCCAACGCACCAAATGAATGGCATGCTGGTTATTCAGAAGGTAAGAACCCACCACACCAGTACGGACAGTGAAGCCCGACCGATGGACAGATTCCGAAATTCAACTACGAGCTTTTTAACTGCAACAACTTTAATATACGCTATTGGAGCTGGAATTACCGCGGCTGCTGGCACCAGACTTGCCCTCCAA
+
0<00<11<CF@11DG0C01<D11<F?1D?1D1111111<D<111<DH<11<D1<1<D11<<1FH1<G@11111<111<111<D1111<D1<11<1<1DIIIHIHE8EGHEIIHF@@<FHFHF<@@BDHFG&@>1HHF<?HAF1GHHH?HH6FHHAACD4EH8G?C;<.CEF?DEAGCF?F.?/EG?GFDCG>GD/CHFCG/IHDIDE@CE0D@FCGIIHGIIGIHHCHHEC??HFFIHHEG@D1B/<=GC=H?C<E@HCH?HEE<<?GF0HHGCCC<?<1HH@EECEHHECC@E=CHIIHHHHEIHH?G1IHG?CC/DHDHHFH@HEFG<HHGG<<11CDC@HDD0@@
@HISEQ:969:HM2KJBCX2:2:1102:19212:85888 2:N:0:ACTATGCA
ATCCCAGCATGCCCAACTATCCCTATTAATCATTACGTTGTACCTAGAAACCAACAAAATAGGTTCGAACGTCCTATTTCATTATTCCATGCTAATGTATTCAAGCGTTTGCCTGCTTTAAACACTCTAATTTTTTCAAAGTAACAGTCCTGACTCCCCACAACACCAAATTAATGACATCATGGTTCATCAGAAGGGAGAAATCAACGACGCCAGTGCGTACCGAAGGCACGACCGACGTATTGATCCCGAAATTCAACTACGAGCTTTTTAACTGCAACAACTTTAATATACGCTATTGGAGCTGGAATTACCGCGGCTGCTGGCACCAGACTTGCCCTCCAA
+
DDDDDIIIIIIIIIIIIIIIIIIIIIIIIIIIHIIIIIHIIHHIHHIIIIIIIIIIHIIIIIHHHIIGIIIIHHIIIIIHHIIIIHIEHIIEHGHIHIIIIIIIHIIHIIHIIHIIIIIIIIIIIIIHIIIHHHIIIIIIIIIIHIIIHHHIHHIIHIIIHIIIIIIIIIHIIIIIIIIIIIIHIIIIIIIHHHHIIIIIIIIIIIIIIHIIIIIIIIIIIIIIIIIIIIIIIIIIIIIIIHHEIIIIIIIIIIIIIIIIIIIIIIIIIIIIIHIIIIIIIIIIIHHIIIIIIIIIIIIIIIIHEIIIIIIIIIIIIIIIIIIIIIIIIIIIIIIIIIIIDDDDD
@HISEQ:969:HM2KJBCX2:2:1102:1898:86091 2:N:0:ACTATGCA
ATCCCAGCATGCCCCAACTATCCCTATTAATCATTACGTCAACCCTAGAAACCAACAAAATAGGATCAAACGTCCTATTTTATTATTCCATGCTAATGTATTCAAGCGTTAGCCTGCTTTAAACACTCTAATTTTTTCAAAGTAACAGTCCTGTTTCCCCGCAACACCAAATTAATGGCATCACGGTTCTTCAAGAAGGAGGAATCAGCGAGGCCAGTGCATACCATTGGCACGACCAACCTGCTGACCCCGAAATTCAACTACGAGCTTTTTAACTGCAACAACTTTAATATACGCTATTGGAGCTGGAATTACCGCGGCTGCTGGCACCAGACTTGCCCTCCAA
+
DDDDDIIIIIIIHIIIHIIIIIIIIHIIIIIIGIIIIIIIGIIIIHIIIIHIIHHIFHHIIIHIIIIIIGIIIIIIGIIIIIIIIIIHIIIIHIHIIGIHIHIIIIHIGIHIIIIIIIIIIIHIIIIIIIIIIHIHIIIHHIIIIIIIIIIIIIIIIIIIIHIIIIIIIIIIIIIIIHIHHIIIIIIIIHHIIIIIIIIIGIIIIIIIIIIIIIIIIIHIIIIIHIIIIIIIIIIIIIIIIIIHHIIHIIIIIIIIIIIIIHIIIIIIIIIIIIIIIIIIIIIIHHIIIIIIIIIIIIIIIIIIIIIIIIIIIIIIIIIIIIIIIIIIIIIIIIIIIIIIIDDDDD
@HISEQ:969:HM2KJBCX2:2:1102:11984:85871 2:N:0:ACTATGCA
ATCCCAGCATGCCCCAACTATCCCTATTAATCATTACGTCGATCCTAGAAACCAACAAAATAGAATCAAACGTCCTATTTCATTATTCCATGCTAATGTATTCAAGCGTGAGCCTGCTTTAAACACTCTAATTTTTTCAAAGTAACAGTCCTGATTCCCCACAACACCAAATAAATGACATCATGGTTCGTCAGAAGGGAGAAACCAACAATGCCAGTACGTACCTAGGCACGACCGACATGATGGTCCCGAAATTCAACTACGAGCTTTTTAACTGCAGCAACTTTAATATACGCTATTGGAGCTGGAATTACCGCGGCTGCTGGCACCAGACTTGCCCT
+
DDDDDIIIIIIIIIIIIIIIIIIIIIIIIIIIIIIIIHIIIIIIIIIIIIIIIIIIIIIGIIHIHIIIIIIDHIHHIIIIIIIIIIIIIIHIIIIIIIIIIIHIIIIIIIIIIIIIIIIIIIIIHIIIIIIIIHIIHIIIIIIIHIIIIIIIIIHHIIIIIIIFHIIIIIIIIIIIIIIIIIIIIIIIIIIHIIIIIIIIIIIIIIIIIIIIIIIIIIIIIIHIIIHIIIIIIIIIIIHHIIIIIIIIIIIIIIIIIIIIIIIIIIIIIIIIIIIIIIIIIIIIIIIIIIIIIIIIIIIIIIIIIIIIIIIIIIIIIIIIIIIIIIIIIIIIIIIIDDDDD
@HISEQ:969:HM2KJBCX2:2:1102:4717:86313 2:N:0:ACTATGCA
ATCCCAGCATGCCCCAACTATCCCTATTAATCATTACGTCAATCCTAGAAACCAACAAAATAGGATCGAACGTCCTATTTCATTATTCCATGCTAATGTATTCAAGCGTTAGCCTGCTTTAAACACTCTAATTTTTTCAAAGTAACAGTCCTGTTTCCCTGCAACACCAAATTAATGACATTACAGTTCTTCAGAAAGGAGGAATCAGCGAAGCCAGTGCATACCAGTGGCACGACCAACCTGCTGACCCCGAAATTCAACTACGAGCTTTTTAACTGCAACAACTTTAATATACGCTATTGGAGCTGGAATTACCGCGGCTGCTGGCACCAGACTTGCCCTCCAA
+
DDDADIIIIIIGGIIIHIIIIIIIIIIIIIIIIIIIIIIIIIIIIIEHHHHIIHIIGHHIIIIFIIHIHHIGHIHIHGHHIIIIHHIIHEHHIIIIIIHIHHIHIGIIIIHHHIHHIHIIIHIGHHHHHHHHIIHIIIIIIIIIHHIIIIIIHHIHHIIHIHIIHHCHIIHHIHIIIHIHHHIIIIIHGIHGIIHIIIIIIIIIIIIIIIIIGIIIIIIIIIIIIHIIIIIIIIIHIIIIIIIHDHHH@HEEHIIIHHIHIIIIIIGIIIIHHIHIIIIIIIIIIIIIIIIIIIIIHIIIIIIIIIIIIIIIIIIIIIIIIIIIIIIIIIIIIHIIIIIIIDDDDD
@HISEQ:969:HM2KJBCX2:2:1102:13234:86672 2:N:0:ACTATGCA
ATCCCAGCATGCCCCAACTATCCCTATTTATCATTACGTCAATCCTAGAAACCTACAAAATAGGATCAAACGTCCTAATTCATTATTCCATGCTAATGTATTCAATCGTTAGCCTGCTTTAAACACTCTAATTTTTTCAAAGTAACAGTCCTGTTTCCCTGCAACACCAAATTAATGGCATTACAGTTCTTCAGAAAGGAGGAACCAGCAAAGCCAGTGCATACCAGTGGCACGACCAACCTGCTGATCCCGAAATTCAACTACGAGCTTTTTAACTGCAACAACTTTAATATACGCTATTGGAGCTGGAATTACCGCGGCTGCTGGCACCAGACTTGCCCTCCAA
+
0<0<0<11<1<111<0<0<D1<CC1D111<D<C<11<<1<<0C11<1<1<CC11<<<F111<DC11<<11<011<0<<1<D11<111CG?1111<1DE5HH8HG<&81B<@CFFFG&<<E<AEGHHF81D1>/B<CF6<<6HFBAF@EHG@<F<<1HHHCDFD<CD5EHEH?GC<D/=DA/CD/<<D/HG?GFCHC<0<:0EHCFCDCCHHFA?FHEF?EG?HECCG@@0@C:/AC@CIGCD<1<:BFHHF1@FHEEC<<<DCD1EHIHHHHED1IIHH@F@GGD1@EHHEG@HF1HGGCG?GGC@GHCGHGCEHCHHH@EHEHEFHHGIHEHCD1EC<EF@@D@@
@HISEQ:969:HM2KJBCX2:2:1102:4415:86597 2:N:0:ACTATGCA
ATCCCAGCATGCCCAACTATCCCTATTAATCATTACGGTGATCCTAGAAACCAACAAAATAGAACCATGCCGTCCTATTTTATTATTCCATGCTAATCTATTCAAGCACTAGCTTGCTTTAAGCACTCTAATTTTTTCAAGGTAATAGCTCTGCTTCCCCAACGCACCAAATTAATGACATGAAGGTTATTCAGAAGGTAAGAATCCATCAAATCAGTACGAACAGTGAAGCCCGACCGATAGACAGATTCCGAAATTCAACTACGAGCTTTTTAACTGCAACAACTTTAATATACGCTATTGGAGCTGGAATTACCGCGGCTGCTGGCACCAGACTTGCCCTCCAA
+
DCDDDIHHIIIIIIIIIIIHIHIHIIIIIIIIIIIHHIIIIIHIIIIIHIHEHHIIIIIIIIEHHIIIIIIIIGHI?GFHHIIIIIIHEFHIHIHGHIIIHIIHIHHIIIIHHHHHIIIHHIGCHIIHHHIHGHHIIHHHHHIHIIIIEHIIIIHHCCIIIHHFHDHHHEHHHHIHIHHGIHHHFHHHHIEHHGHHHHFHIHHHHHCHEGIIHHIIIIIHHHFHEII<IIHHFHGCC=HEHIHHHDFHEHDFIIIHHHGHHEHHEHIHCIHHHHHGIIHHHIHHHHFIIHIIHIIIIHIGIIIIIIIHHGIHHIHDCHIIHHHIHG@IHHHHHHHHHIIIIIDCDDD
@HISEQ:969:HM2KJBCX2:2:1102:16614:86668 2:N:0:ACTATGCA
ATCCCAGCATGCCCCAACTATCCCTATTAATCATTACGGTGGTCCTAGAAACCAACAAAATAGAACACAACGTCCTATTCTATTATTCCATGCTAATCTATTCAAGCAATAGCCCGCTTTAAACACTCTAATTTTTTCAAAGTAATGGTCCTGGCTCCCCAACACACCATACTGGTTCACCAGAAGGAAGACCCGACAGCAGACAGTACTCGCCAAAGACGGACCGCCCGGCCAGGCCTAAAATTCAACTACAAGCTTTTTAACTGCAACAACTTTAATATACGCTATTTGAGCTGGAATTACCGCGGCTGCTGGCACCAGACTTGCCCTCCAA
+
DDDDDIIIIIIIHIHIIIIIIHIIIIIIIIIIIIIIIIIIGIIIIIHIIIIIIIIIGHHIIIIIIIHIIIIIHIIIIHHIIIIIIIIIIIIIIHIIIIIIIHHIIIIIIIHHIIIIIIHIIHHIHIIIIIIIIIHIIHHHIIIIIIIHIHHHHHHHHIHHHIIIHHIIIIIIGIIIIHHIIIIHIIHIHHIIIIIIIIIIHIHIIIIIIHHHIIIHHHGIIHFIIHIIIIIIHIIIIHIHIIIIIIIIIIIIIIIIIIIIIHIIIIIIIHIHIIIIIIIIIHIIIIIIIIIIIIIIIIIIIIGIIIIIIIIIIIIIIIIHIIIIIIIIIDDDDD
@HISEQ:969:HM2KJBCX2:2:1102:16994:87370 2:N:0:ACTATGCA
ATCCCAGCATGCCCCAACTATCCCTATTAATCATTACAGCGGTCCTAGAAACCAACAAAATAGAACCGATGTCCTATTCTATTATTCCATGCTAATGTATTCGAGCAAAGGCCTGCTTTGAACACTCTAATTTTTTCAAGGTAAAAGTCCTGGTTCCCCACGACACCCAGTAAAGGGCATCGGGTTTCCCAGAAGGAAAGACCCGACCGAATCCGTACGCTCGATTAGGAGGACAGATCAGCCAGGTCCAAGGTTCAACTACGAGCTTTTTAACGGCAACAACTTTAATATACGCTATTGGAGCTGGAATTACCGCGGCTGCTGGCACCAGACTTGCCCTCCAA
+
0D0DDHHIIFHCH?EHHHHHHIGHIIEEHII@HCHECECCHIIIHHH@GHHFHHFEHHHCEHEFCEGHD<<<C@GHH@H?F11FDHHIHEHHEEHHHHH1HHGFHECHHHDEEHHHHHHGHIHGEHGHF?E?G@IHFH6HFHHGIHIHHH?HE=HGHHHEHGHHHHGHIHF?GEIHGEHIHHHIHHEGIHIHFHFCCIHHFDHCC<CHG@HFHFHGA/DFHCIHHCHGHHIHGFIHGIHHHF<CFHC11HHHGFHGEHHHHH?IHHIIIHHEGCHHFFEHFEIHHHHHGHGIHIIIHIIHHFHHIHHEECECDIIHIIIIIIHHGHEIIHHGHCIIIHHD@@DA
@HISEQ:969:HM2KJBCX2:2:1102:7568:86509 2:N:0:ACTATGCA
ATCCCAGCATGCCCCAACTATCCCTATTAATCATTACGTCAATCCTAGAAACCAACAAAATAGGATCGAACGTCCTATTTCATTATTCCATGCTAATGTATTCAAGCGTTAGCTTGCTTTAAACACTCTAATTTTTTCAAAGTAACAGTCCAAATTCCCCGCAACACCAAATTAATGGCATTACGGCTCATCAGGAAGGAGGAATCAGTGAGACCAGTACATACCAGAGGCATGACCAACCTACTAACCCCGAAATTCAACTACGAGCTTTTTAACTGCAACAACTTTAATATACGCTATTGGAGCTGGAATTACCGCGGCTGCTGGCACCAGACTTGCCCTCCAA
+
DDDDDIIIIIIIIHEHGHHIIIIIIIIIIIIIGGHHIIIIIIIIHIHEHFHHHHHHHHEIHIIEHHHH=EHDCHHHHIHHIGIIIHIIHIIGIHIHHIHIIGIHIIIHIHIHIIIHIHIIIHIIIIIHHIIHHHIHIIIIIIHFHHEEHHGHEHEEIIIIIIIHHHIHHIIIHIIHHHHHGIIIIIIIHIHIIIIIIIIIHIHHHIIHIIIIHIIIHIIIIIIIIHIHIHHIHFEIHIHIIIHHHIIIIIGIIIIHIIIIHHFHHGIIHIIIIHHIIIIIIIHGHHHIHHIIIIIIIIIIIIIIIIIIIIIIIIIIIIIHIIIIIIHHHIHIIHIHIIIIIDDBDD
@HISEQ:969:HM2KJBCX2:2:1102:10187:87692 2:N:0:ACTATGCA
ATCCCAGCATGCCCAACTATCCCTATTAATCATTACGTCAATCCTAGAAACCAACAAAATAGGATCAACGTCCTATTTCATTATTCCATGCTAATGTATTCAAGCGCGAGCCTGCTTTAAACACACTAATTTTTTCAAAGTAACAGTCCTGATTCCCCGCCACACCAAATGAATGACATGATGGTTCGTCAGAAGGTAGGAACCAGTAACACCAGTACGTACCTAAGGCACGACCAACGTACTGATCCCGAAATTCAACTACGAGCTTTTTAACTGCAACAACTTTAATATACGCTATTGGAGCTGGAATTACCGCGGCTGCTGGCACCAGACTTGCCCTCCAA
+
DDDDDIIIIIIHIIIIHIIIIIIIIIIIIIIIIHIIIIIIIIIIIIIIIIIIIIIIIIHIIIHHHIIIIIHHIIIIIIIIIIIIIIIIIIIIIIIIIIIIGIIIHHIIIIIIIIIHIIIIIIIIIHIIHIIIIIIIIIIIIHHHHHHIHHHIIHIIIIIIIIIIIIIIIIIIIIIIIIIIIIIIIIHIIIIIIIIIIIIIIIIIIIIIIIIIIIIIIIIIIIIIIIIIIIIIIIIIIIIIIIIIIIIIIIIIIIIIIIIIIIIIIIIIIIIIIIIIIIIIIHIIIIIIIIIHIIIIIIIIIIIIIIIIIIIIIIIIIIIIIIIIIIIIIIIIIIIIIIIDDDDD
@HISEQ:969:HM2KJBCX2:2:1102:21268:87843 2:N:0:ACTATGCA
ATCCCAGCATGCGCCCAACTATCCCTATTAATCATTACGGTGATCCTAGAAACCAACAAAATAGAACCATGCCGTCCTATTCTATTATTCCATGCTAATGTATTCGAGCAAAATGCCTGCTTTAAACACTCTAATTTTTTCAAGGTAAAGGTCCTGGTTCCACATGACACCCAATTAAGGACATCATGCTTCTCCAGAAGGTGAGAAATCAACTGCGACAGTTCATACCCCTTAAGGCACGACCATCACGTCAATCCCGAAATTCAACTACGAGCTTTTTAACTGCAACAACTTTAATATACGCTATTGGAGCTGGAATTACCGCGGCTGCTGGCACCAGACTTGCCCTCCAA
+
@BD?@HHIIEHHIICHIGHHFHFHFFHEEFHEEHG@GHHHHIH?GCFGHHHHGHHEHHIGIHHHHIHHCCH@EHDDDE?CFHCHHGC1FE@EFCG?EC1<<<DEEHEHHHIGHCHHHHHFGGGHH;IEHECCFGHFHGHGAEGGCGEIHHGHHFEHHHGIHIHFFCFHHGGHHHHHHHIHGFHGCCIIGHIIIIHHHHGIH;IIIIHHHHEHIIIIIHHHIIIIHHHIIIIIHIGIHHHHE@HHEGFHHHHGIIIIGHHHFFIIIIHHHEHHFHHHHIHGECIIIIIIIHEIHIIIIIHHGIHHHCIIIIHIIIIIIIIHIIIIIIIIIIIIIHGHIIIIHIIIHIIIDDDDD
@HISEQ:969:HM2KJBCX2:2:1102:16371:88191 2:N:0:ACTATGCA
ATCCCAGCATGCCCCAACTATCCCTATTAATCATTACGGTGATCCTAGAAACCAACAAAATAGAATCATGCCGTCCTATTTTATTATTCCATGCTAATGTATTCAAGCAAAATGCCTGCTTTAAACACTCTAATTTTTTCAAAGTAAAGGTCCTGGTTCCCCGCGACACCCAATTAAGGGCATCGTGGTTCTCCAGAAGGTGAGAAATTGACTACACCAGTTCATACCCCTTAAGGCACGACCGATGTGTCAATCCCGAAATTCAACTACGAGCTTTTTAACTGCAACAACTTTAATATACGCTATTGGAGCTGGAATTACCGCGGCTGCTGGCACCAGACTTGCCCTCCAA
+
DDDDDHIIIIIIHIIIIGIIIIIIICHHIIIIIIIHHHIIIIIHIIIIHIIIIIIIHIHFGHIFHHIIHIIHIIIIIIIIIIHHIHIHHHHHIGIIHIHIIHHIIIHIIHIIIHHIIIHHIHIIIIIIHIHHHHHHHIIHHGIIHIIHHHIIHIIHHHIIIHIHGIIIHHHHHHHIIIHFIIIHIHHHHHIIIIIHIIIIHFIIIIIIHHIIIIHIIIIIIIIHIIIGHEGHIHIIIIHIIHCHHIIIHHHHHHIIHFIIHHHIIIIIIHHHHIIIIIIIIIIIIIIIIIHHGHIIIIIIIIIIIIIIIIIIIHHIHIIIIIIIIIIIIIIIIIIIIIHIIIIIIIIDDDDD
@HISEQ:969:HM2KJBCX2:2:1102:4010:91918 2:N:0:ACTATGCA
ATCCCAGCATGCCCCAACTATCCCTATTAATCATTACGGTGATCCTAGAAACCAACGAAATAGAATCAGTCCGTCCTATTTCATTATTCCATGCTAATGTATTCAGACGATAGTCTGCTTTAAACACTCTAATTTTTTCAAAGTAACAGTCCTGATTTCCAACCACACCAAATAAATGGCATGAAAGTTCCTCAGAAGGTAGAGATCCATCTCACCAGTGCAGACAATTAAGCCTGACCAATGGGTAGACCCCGAAGTTCAACTACGAGCTTTTTAACTGCAACAACTTTAATATACGCTATTGGAGCTGGAATTACCGCGGCTGCTGGCACCAGACTTGCCCTCCAA
+
<D@@BH@?GHH1FHE=HEGHE@CGEG<GHHI11<<<GCCGHH@FEFHFHHEHIHIFECCHHH<DCCEHCH1@0DG/DGHIIGHIIHII@CHH?<CFHCHGEFFHFHFFFDHHHHEHHHHHHHIFEHHHEHFFHHIEHGEHHGHHHFIHHHHEHHHHHHCFDGHHGEGHCIIHHHFHIHFHHHHEHHEHGFIHHIIIGHGFEHHGIIIHHIIIIHE@FIHFFHEIHHHHHGIHEIHFIHEHHCCHHHHGCHIIGIIHHHHEHHHHIHHHEHIIIIHGCIIHHFCHHFIIHHHHHEIIIGHIIIIIHHHEHHIIIIIHDHDIIIIIIGIIIHHIIIHIIHIIIIICDDAD
@HISEQ:969:HM2KJBCX2:2:1102:5980:91841 2:N:0:ACTATGCA
ATCCCAGCATGCCCCAACTATCCCTATTAATCATTACGTCAATCCTAGAAACCAACAAAATAGGATCGAACGTCCTATTTCATTATTCCATGCTAATGTATTCAAGCGTTAGCTTGCTTTAAACACTCTAATTTTTTCAAAGTAACAGTCCAAATTCCCCGCAACACCAAATTAATGGCATTACGGCTCATCAGGAAGGAGGAATCAGTGAGACCAGTACATACCAGAGGCATGACCAACCTACTAACCCCGAAATTCAACTACGAGCTTTTTAACTGCAACAACTTTAATATACGCTATTGGAGCTGGAATTACCGCGGCTGCTGGCACCAGACTTGCCCTCCAA
+
00<BDCF1?GHHE1C=0<@@@CCGHHCFHHCC?@GH1E<100D1CG?FCGCF1GH0<@<1<G?H@1<0CF1<<10D?1DG?1CCHH<1D<1D@?F@HFIIIHHIHHED<HH?H@FGHIIIHH@BGEHHG@GHIHIHHHHIHEEGEH1HFHGH?BCHHGHHHEHIGDCGEFHHHHHHHIHHHHFCEHEIIHHIIHHHHEIHIGIHGG?HIIHHF>HHHIIFFHIHIHHF1GA??HIGGHHAHECFCEIGH<@GHHHFIHFIHECHFIHIHIHHHHHIHIIIIIIIIHHIHHIIGIHGIIHHHEIIIIHIIHIIIHIIHIHHIHIFIIIIIHG@HGGEIIHHHDBBDD
@HISEQ:969:HM2KJBCX2:2:1102:2503:91753 2:N:0:ACTATGCA
ATCCCAGCATGCCCAACTATCCCTATTAATCATTACGTTGTACCTAGAAACCAACAAAATAGGTTCGATCGTCCTATTTCGTTATTCCATGCTAATGTATTCAAGCGCGAGCCTGCTTTAAGCACTCTAATTTTTTCAAAGTAACAGTCCTGTTTCCCCGCAACAACAAATTAATGCCATCACGGTTCTACAAGAGGGAGGGACCAGTGAGGCCAGTGCATACCAGTGGCACGACCAACCTACTGGCCCCGAAATTCAACTACGAGCTTTTTAACTGCAACAACTTTAATATACGCTATTGGAGCTGGAATTACCGCGGCTGCTGGCACCAGACTTGCCCTCCAA
+
@DDD@CFHHH1@CFHEEEHHIEHIEHIIHHHIFHIII<C1DGFHHIEEG?G@GCEEHHHHFHED<F<CHEC1DHHH<<<1FHH1<@CF<ECCGE1HHHEFHEGIHHHDHH=?GCHCEHIIHGHCHHHHGHHGAGFHHHHIHHCHG@<HHFHHIEGE0HHH?EHGIHH@GHGCIIIHHHHHHHHF@HFFECC<E8EE=HGEHIHHFHHHHHIHF?HIHG1HHHHE@GIHGIHHIHEDD0GHG@1D<HHHIHFHC1HHEHHIIIHHHG<CC<?FF<HEHEHIHIIIIIIHEHIHHHE?HHHHHFHCFEF@IHHHHDDHDHFFHHHHHHEIIHHHF1EEIIIHCDACD
@HISEQ:969:HM2KJBCX2:2:1102:9371:91972 2:N:0:ACTATGCA
ATCCCAGCATGCCCAACTATCCCTATTAATCATTACATCGATCCTAGAAACCAACAAAATAGAATCGGATGTCCTATTTCATTATTCCATGCTAATGTATTCAAGCGTGAGCCTGCTTTAAACACTCTAATTTTTTCAGGGTAACAGTCCTAATTCCCCGTGACACCAAATTAATGGCATTACGGTTCTTTAGAAGGTGAGAAATCAATAATATCAGTACATACCAACGGCATGACCGAAACATTGATCCCGAAATTCAACTACGAGCTTTTTAACTGCAACAACTTTAATATACGCTATTGGAGCTGGAATTACCGCGGCTGCTGGCACCAGACTTGCCCTCCAA
+
DADDDIIIIHIGHEHIIHEHHHIIHHHIIHIIIHGHHIEHGHHDHEHEHIIIGHHHHIIIIIIIIII=EGHHHIHEGHIIIIIHHGHEHFFGEFHHIIIIHHIIIIHIIIIIIIHHIIIIIHHHIHHHIIIIIIIGIHHHHIIIIHIIIIIIIIHIIIIIIIIIIGIIHIIIIIHHIIHHIIIHEIHHIIII;IIIIIHIIIIIHIIIIIIIIIHIIIIIIIIHHHIIIIIIIIIIIIIIIIHGDIIIIHIIIIIIIIIIIIIIIIIIIIIIIIIIIIIIIIIIIIIIHIIIIIIIIIIIHIIIIIIIIIIIIIIIIIIIIIIIIIIIIIIIIIIIIIIIIDADDC
@HISEQ:969:HM2KJBCX2:2:1102:19131:90831 2:N:0:ACTATGCA
ATCCCAGCATGCCCCAACTATCCCTATTAATCATTACGGTGATCCTAGAAACCAACAAAATAGAACCATGCCGTCCTATTCTATTATTCCATGCTAATGTATTCGAGCAAAAATGCCTGCTTTAAACACTCTAATTTTTTCAAGGTAAAGGTCCTGGATCCGCAAGACACCCAATAAAGGACATCAAGTTTCTCCAGAAGGTGAGAAATCAACAGTAACAGTTCATACCCCTTTAGGCATGACCATCACGTCAATCCCGAAATTCAACTACGAGCTTTTTAACTGCAACAACTTTAATATACGCTATTGGAGCTGGAATTACCGCGGCTGCTGGCACCAGACTTGCCCTCCAA
+
BD@DDHFHHHHII?HHIHGHHEHHHHIIIIIHIIIIIIIIIIIIIIIHIHIHIIIIIIIIIIHGHGHIIHHHHHDHHHHHGHHIIIIIGHI?CHIIHHHHHHHHIIIIIIIIIGFHIIHIIIIIIIIIHIHHIEHHHHEHIHIHIIIIIIIHIHHIIIHIIHHHIIIIHFIHIIIIHIIIIIIIIIIIIHIHGHIIHEIIIIIIIIHHHHCIHHIHFHHIIIIIIIHIHIIHIHIHIIIHIHIIIIIIIHHGHHDDHHHIIHIHIIIIIIIIIIIIIIIIIIIIIHHHIIIIIHIIHIHIIIIIIIIIIIIIIIIGIIIIIIIIIIIIIIIIIIIIIIIIIIIIIIIIDDDDD
@HISEQ:969:HM2KJBCX2:2:1102:15550:93069 2:N:0:ACTATGCA
ATCCCAGCATGCCCCAACTATCCCTATTAATCATTACGGTGATCCTAGAAACCAACAAAATAGAACCATGCCGTCCTATTCTATTATTCCATGCTAATGTATTCGAGCAAAAATGCCTGCTTTAAACACTCTAATTTTTTCAAGGTAAAGGTCCTGGATCCGCAAGACACCCAATTAAGGACATCAAGTTTCTCCAGAAGGTGAGAAATCAACAGCGACAGTTCATACCCCTTAAGGCATGACCATCACGTCAATCCCGAAATTCAACTACGAGCTTTTTAACTGCAACAACTTTAATATACGCTATTGGAGCTGGAATTACCGCGGCTGCTGGCACCAGACTTGCCCTCCAA
+
DDDDDIHIIIIIIIIIIIIIIIIIIIIIIIIIIIIIIIIIIIIHIIIFHIIHIIIIIIGIIIIIIIGGIIIIHIIHHIIIIHIIIIIHIIIIIIIIIIIIIFFIIHIIIIIIIIIIIIIIIIIIHIIIIIIIHIIIIIIIIIIIIIIIHHIHIIIIIIIIIIHHIHIIIIIIIIIIIIIIIIIIIIIHHHIIIIIIIIIIIIIIIIIIHIIIIIIIIIIIIIIIIIIIIIHIIIIIIIIIIIIIIIIIIIIHIIIIIIIIIIIIIIIIIHIIIIIIIIIIIIIIIIIIIIIIIIIIIIIIHIIIIIIIIIIIIIIIIIIIIIIIIIIIIIIIIIIIIIIIIIIIIIIIDDDDD
@HISEQ:969:HM2KJBCX2:2:1102:14127:93920 2:N:0:ACTATGCA
ATCCCAGCATGCACCCAACTATCCCTATTAATCATTACGGTGATCCTAGAAACCAACAAAATAGAACCATGCCGTCCTATTCTATTATTCCATGCTAATGTATTCGAGCAAAATGCCTGCTTTAAACACTCTAATTTTTTCAAGGTAAAGGTCCTGGTTCCACATGACACCCAATTAAGGACATCATGCTTCTCCAGAAGGTGAGAAATCAACTGCGACAGTTCATACCCCTTAAGGCACGACCATCACGTCAATCCCGAAATTCAACTACGAGCTTTTTAACTGCAACAACTTTAATATACGCTATTGGAGCTGGAATTACCGCGGCTGCTGGCACCAGACTTGCCCTCCAA
+
DDDDDIIIIIIIIIIIIIIIIIIIIIIIIIIIIIIIIIIIIIIIIHIIIIIIIIIIIIIIIIIHIIIHEHEHIIIIIIIIIHIIIGIIIIIIIIIIIIIHHDHIHIIIIIIIIIIIIHGIIIIHIGIIIHIIHIIIIIIIIHHIIIIIIIIIIIIIIIIIIIIIIHHIIHIIH?IIIIIIIIIIIHIIIIIIHIIIIIIIIIIIIIIHIIIIIIIIIIIIIIIIIIIIIIHIIIIIIIIIIIIIIIIIIIIHIIIIIIIIIIIIIIIIIIHIIIIHIIIIIIIIIIHIIIIIIIIIIIIIIIIIIIIIIIIIIIIIIIIIIIIIIIIIIIIIIIIIHIIIIIIIIGIIDDDDD
@HISEQ:969:HM2KJBCX2:2:1102:9248:94360 2:N:0:ACTATGCA
ATCCCAGCATGCCCCAACTATCCCTATTAATCATTACGGTGATCCTAGAAACCAACAAAATAGAACCATGCCGTCCTATTCTATTATTCCATGCTAATGTATTCGAGCAAAATGCCTGCTTTAAACACTCTAATTTTTTCAAGGTAAAGGTCCTGGTTCCACATGACACCCAATTAAGGACATCATGCTTCTCCAGAAGGTGAGAAATCAACTGCGACAGTTCATACCCCTTAAGGCACGACCATCACGTCAATCCCGAAATTCAACTACGAGCTTTTTAACTGCAACAACTTTAATATACGCTATTGGAGCTGGAATTACCGCGGCTGCTGGCACCAGACTTGCCCTCCAA
+
DDDDDIIIIIIIIIIIHIIIIIIIIIIIIIIIIIIIIIHIIIIIIIIIIIIIIIIIIIHIIIHIIIIIIHIEHHHHHIIIIIIIIIIIIIIIIHIGHIGHIHIIIIIIIIHIHIIIIIIHIIIHIHIIIIIIIIIIHIIHIHIIHIIIIIIIIIIIIIIIIIIIHHIIHIIIIIIIIIIIIIIIIIIIIIIIIIIIIIIIIHIIHIIIIIIIIIIIIIIIIIIIIIIIIIIHIIIIIIIIIIIIIIIIIIHIIIIIIIIIIIIIIIIIIIIIIIHIIIIIIIIIIIIIIIIIIHIIIIIIIIIIIIIIIIIIIHIIIIIIIIIIIIIIIIIIIIIIIIIIIIIIIIIDDDDD
@HISEQ:969:HM2KJBCX2:2:1102:13067:94738 2:N:0:ACTATGCA
ATCCCAGCATGCCCAACTATCCCTATTAATCATTACGGTGATCCTAGAAACCAACAAAATAGAACCATGCCGTCCTATTCTATTATTCCATGCTAATGTATTCGAGCAAAAATGCCTGCTTTAAACACTCTAATTTTTTCAAGGTAAAGGTCCTGGATCCGCAAGACACCCAATAAAGGACATCAAGTTTCTCCAGAAGGTGAGAAATCAACAGTAACAGTTCATACCCCTTAAGGCATGACCATCACGTCAATCCCGAAATTCAACTACGAGCTTTTTAACTGCAACAACTTTAATATACGCTATTGGAGCTGGAATTACCGCGGCTGCTGGCACCAGACTTGCCCTCCAA
+
DDDCDIIHIIIIIIIIIIIIIIIIIIIIIIIIIIIIIIIIIIHHHHIIHIIIIIIIHIIIIIIIIIIIGIIGIHIIIIIIIHIIIIIIHIIHIIFHIIIIIFHHIIIIIIIIIIHHIIIIIIHIIIIHIIIIIIIIHIIIIIIIIIIIIIIIIIIIHHHHHIIIHIIIHIIIIHIIIIIIIIIIIIIIIIIIIIIIIIIIIIIIIIIIIIIIIIIIIIIIIIIIIIIIIIIIIIIIIIIIHIIIIIIIIHFIIHIIIIIIIIIIIIIIIIIIIIIIIIIIIIIIIIIIIIIIIIIIIIIIIIIIIIIIIIIIIIIIIIIIIIIIIIIIIIIIIIIIIIIIIIIIIIIDDDDD
@HISEQ:969:HM2KJBCX2:2:1102:18057:94603 2:N:0:ACTATGCA
ATCCCAGCATGCCCAACTATCCCTATTAATCATTACGGTGATCCTAGAAACCAACAAAATAGAACCATGCCGTCCTATTCTATTATTCCATGCTAATGTATTCGAGCAAAAATGCCTGCTTTAAACACTCTAATTTTTTCAAGGTAAAGGTCCTGGATCCGCAAGACACCCAATTAAGGACATCAAGTTTCTCCAGAAGGTGAGAAATCAACAGCGACAGTTCATACCCCTTAAGGCATGACCATCACGTCAATCCCGAAATTCAACTACGAGCTTTTTAACTGCAACAACTTTAATATACGCTATTGGAGCTGGAATTACCGCGGCTGCTGGCACCAGACTTGCCCTCCAA
+
DDDDDIIIIIIIIIIIIIIIIIIIHHIIIIIIIIIHHHHIHIHIHIIIHHIIIIIIGIFHHHIIIGIIIIIIHDHIIIIIHIIIGIIIEG@GGHGIIIFHIGIHHHIIFHIIIIHIIIIIIIIHHIIHHIHIHHIHIHHIHHHHIIIHHIIGIIHHHHHHHHIIIIHIHGIIIIHIIIHIHIIHIIHIHHHHFGIIIIIIHIIIIIIHIIIIIIIHIIIIIHIIIIHIIHIIIIIIIIIIIIIIIIIIIGHIIIIIHHIIIIIIIIHIHIIIIIIIIIHIIIIIIIIIIIIIIIIIIIIHIIIIIIIIIIIIIIIIIIIIIIIIIIIIIIIIIIIIIIIIIIIIIIIDDDDD
@HISEQ:969:HM2KJBCX2:2:1102:20893:95120 2:N:0:ACTATGCA
ATCCCAGCATGCCCCAACTATCCCTATTAATCATTACGTCAATCCTAGAAACCAACAAAATAGGATCGAACGTCCTATTTCATTATTCCATGCTAATGTATTCAAGCGTTAGCCTGCTTTAAACACTCTAATTTTTTCAAAGTAACAGTCCTGTTTCCCTGCAACACCAAATTAATGACATTACAGTTCTTCAAGAAGGAGGAATCAGTAAAGCCAGTACATACCATAGGCACGACCAACCTACTGACCCCGAAATTCAACTACGAGCTTTTTAACTGCAACAACTTTAATATACGCTATTGGAGCTGGAATTACCGCGGCTGCTGGCACCAGACTTGCCCTCCAA
+
DDDDDIIIIIEHHIIIIIIIEHIIIHHHIHHHIIIIIHHIHIIIGIIHHHIHHHHIGIIHIIIIIIIIHIIIHHFFIHHIHHIHIGICEHHHHHHHHEHGIHHHIHEHHIIIIIHIIHHHGEGHGIIIIIIIIIIIIIIIIIHIHHHHIGIIIHIIIIIHIHHHIHIIIHIIIIIIII:HGIIIIIIIIIHIIIIIIIIIIIIIHIIIIHIIIIIHHGIIHIIIHFIIIHIIHGHIIHFIHHGHCIIIIIIIIIIIIIIIIIIIIIIIIIIIIIHIHIIIIIIIIIIIIIIIIIIIHHGFEIIIIIIIIIIIIIIIIIIIIIIIIIIIIIIIIIIIIIIIIDDDDD
@HISEQ:969:HM2KJBCX2:2:1102:14712:94321 2:N:0:ACTATGCA
ATCCCAGCATGCCCCAACTATCCCTATTAATCATTACGTCACTCCTAGAAACCAACAAAATAGGATCAAACGTCCTATTTCATTATTCCATGCTAATGTATTCAAGCGTTAGCCTGCTTTAAACACTCTAATTTTTTCAAAGTAACAGTCCTGTTTCCCTGCAACACCAAATTAATGACATTACAGTTCTTCAAGAAGGAGGAACCAGTAAAGCCAGTACATACCAGAGGCACGACCAACTTACTAATCCCGAAATTCAACTACGAGCTTTTTAACTGCAACAACTTTAATATACGCTATTGGAGCTGGAATTACCGCGGCTGCTGGCACCAGACTTGCCCTCCAA
+
DDDDDIIIIIIIIHIIIIIIIIIHIIHIIIIIIIIIIHIIIIIIIIIIIIIIHIIIIIHHIIHHIIIIIIIIHGHIIIIIIHIIIIIIIHHIFHHIIIIIIIIIIIIIIIIIIIIIIIIIIIIIIIIIIIHIIIIIIIIIIIIIIIIIIIIIIIIIHIIIIIIIIIIIIIIHIIIIIIIIIIIIIIIIIIIIIIIIIIIIIIIIIIIIIIIIIIIIIIIIIIIIIIHIIIIIIIIIIIIIIIIHHIIIIIIIIIIIIIIIIIIIIIIIIIIIIIHIIIIIIIIIIIIIIIIIIIIIIIIIIIIIIIIIIIIIIIIIIIIIIIIIIIIIIIIIIIIIIIIIIDDDDD
@HISEQ:969:HM2KJBCX2:2:1102:13744:95425 2:N:0:ACTATGCA
ATCCCAGCATGCCCCAACTATCCCTATTAATCATTACGTCAATCCTAGAAACCAACAAAATAGGATCAAACGTCCTATTTCATTATTCCATGCTAATGTATTCAAGCGTTAGCCTGCTTTAAACACTCTAATTTTTTCAAAGTAACAGTCCAGATTCCTCACAACACCAAATTAATGACATTACGGCTCATCAGGAAGGAGGAATCAGTGAGACCAGTACATACCAGTGGCATGACCAACCTACTGACCCCGAAATTCAACTACGAGCTTTTTAACTGCAACAACTTTAATATACGCTATTGGAGCTGGAATTACCGCGGCTGCTGGCACCAGACTTGCCCTCCAA
+
0<000<111<11<GHIIIIIIIIIIIIIIIIIIIIIIIII0EEHIIIIIIIIIIIIIIIIIII1CHH1DGHGIIHIIIIIIIIIIIIHIIHIIIIIIHHIIIIIIGIII0<EE/<GHIIIIIIIIIIIIIIIIIIIIIIIIH=III=HIIH9DHIIIF1D#D<DE::IHHIIIIIII%@FH.<6CG/CC0DEHC;IHG.:DEHH#F1<:1<$18DGFHIE:FGGH1D1IGHD1GIIGHE<<11<1IH<IIIIIIIIIIIIIIIIIIIIIIIIIIIIIIIIIIIIIIIIIIIIIIIIIIIIIIIIIIIIIIIIIIIIIIIIIIIIIIIIIIIIIIIIIIIIIDDDDD
@HISEQ:969:HM2KJBCX2:2:1102:10310:95513 2:N:0:ACTATGCA
ATCCCAGCATGCCCCAACTATCCCTATTAATCATTACGGTGATCCTAGAAACCAACAAAATAGAACCATGCCGTCCTATTCTATTATTCCATGCTAATGTATTCGAGCAAAAATGCCTGCTTTAAACACTCTAATTTTTTCAAGGTAAAGGTCCTGGATCCGCAAGACACCCAATAAAGGACATCAAGTTTCTCCAGAAGGTGAGAAATCAACAGTAACAGTTCATACCCCTTAAGGCATGACCATCACGTCAATCCCGAAATTCAACTACGAGCTTTTTAACTGCAACAACTTTAATATACGCTATTGGAGCTGGAATTACCGCGGCTGCTGGCACCAGACTTGCCCTCCAA
+
DDDDDIIIIIIIGIIIIIIIIIIIIIIIIIIIIIIIIHIHIIIIIIIIIIIIIIIIIIHHIIIGHIIIIHGIEGHHIIHGHIIIIIIIIIIHIIIHHIIHIHHHIIIIIHHIIIIHHIIIIIIIIIIIIIIIIIIIIIIHIIIIIIHIIIIIIIIIIIHHIIIIIIIIIIIIIIIIIIIIIIIIIIIIIIIIIHIIIHIIIIIHIIIIIIIIIIIIIIIIIIIIIIIIIIIIIIIIIIHIIIIIIHIIIHHFIIHIIIIIIIIIIIIIIIIIIIIIIIIIIHIIIIIIIIIHIHIIIIIIHIIIIIIIIIIIIIIIIIIIIIIIIIIIIIIIIIIIIIIIIIIIIIIIDDDDD
@HISEQ:969:HM2KJBCX2:2:1102:12442:95689 2:N:0:ACTATGCA
ATCCCAGCATGCCCCAACTATCCCTATTAATCATTACGGTGATCCTAGAAACCAACAAAATAGAACCATGCCGTCCTATTCTATTATTCCATGCTAATGTATTCGAGCAAAAATGCCTGCTTTAAACACTCTAATTTTTTCAAGGTAAAGGTCCTGGATCCGCAAGACACCCAATTAAGGACATCAAGTTTCTCCAGAAGGTGAGAAATCAACAGCGACAGTTCATACCCCTTAAGGCATGACCATCACGTCAATCCCGAAATTCAACTACGAGCTTTTTAACTGCAACAACTTTAATATACGCTATTGGAGCTGGAATTACCGCGGCTGCTGGCACCAGACTTGCCCTCCAA
+
DDDDDIHHIIIIGEHHHHHIIIIIIIHHHIIHHHIIIIIIIIIIIHICHHIHHHEHIHEHIHHHHIIHIHHHHGDDHHFEHIGHIHIIIIIIHFHIHHHEHCGHHHHHHIIIIGGCHHHIIIIIIIIIGHHHHHEFAGEFGHIGHHIIHHHEIHFIHFHHIHHGHHFCFCEHGEEHHHIIHGHGHFEHGGHHGCEIHGEH:HIIIIIIIHHGHEHFHHHHHHHIIHHHGIIHIIIHHHHHIH<HHIHHHHEHIHHHHHGHHHHIHHGIIIHIIIHHIIHHHHIIHHHIHIHEHHHIIHHHHIHHHHHIHIHIIIIIHHIHIGHHHIHHIIHIHEHHIHHEGHHHIIIHDBBDB
@HISEQ:969:HM2KJBCX2:2:1102:15407:95595 2:N:0:ACTATGCA
ATCCCAGCATGCCCCAACTATCCCTATTAATCATTACGTCAATCCTAGAAACCAACAAAATAGGATCAACGTCCTATTTCATTATTCCATGCTAATGTATTCAAGCGCGAGCCTGCTTTAAACACTCTAATTTTTTCAAAGTAACAGTCCTGATTCCCCACCACACCAAATTAATGACATGATGGTTCGTCAGAAGGTAGGAATCAGTAACACCAGTACGTACCGAAGGCACGACCAACGCACTAATCCCGAAATTCAACTACGAGCTTTTTAACTGCAACAACTTTAATATACGCTATTGGAGCTGGAATTACCGCGGCTGCTGGCACCAGACTTGCCCTCCAA
+
DDDDDIIIIIIIIGHHHIIIIIIIIIIIIIHIIIIIIIIIIIIIIIIIIIIIIIIHIIIIIIIIIIIIIIIHIIIIIIIIIIIHGHIIIIIHHIIIIHIHIIHIIIHIIIHIIIIIHIIHHHHIIIIHIHIIIIIIIHIIIIIIIIIIIIIIIIIIHIHHIIIIHHGHIIHIIIIHHIIHHHHIHIIIIIIIIIIIIHIIIIIIHIIIIIIHIIIIIIIIIIIIIIIIIIIIIIIIIIIIIIHGIIIIIIIIIIIIIIIHIHIIIIIIIIIIIIIIIIIIIIIIIIIIIIIIHIIIIIIIIIIIIIIIIIIIIIIIIIIIIIIIIIIIIIIIIIIIIIIIDDDDD
@HISEQ:969:HM2KJBCX2:2:1102:16641:96089 2:N:0:ACTATGCA
ATCCCAGCATGCCCCAACTATCCCTATTAATCATTACGTCAATCCTAGAAACCAACAAAATAGGATCGAACGTCCTATTTCATTATTCCATGCTAATGTATTCAAGCGTTAGCTTGCTTTAAACACTCTAATTTTTTCAAAGTAACAGTCCAAATTCCCCGCAACACCAAATTAATGGCATTACGGCTCATCAGGAAGGAGGAATCAGTGAGACCAGTACATACCAGAGGCATGACCAACCTACTAACCCCGAAATTCAACTACGAGCTTTTTAACTGCAACAACTTTAATATACGCTATTGGAGCTGGAATTACCGCGGCTGCTGGCACCAGACTTGCCCTCCAA
+
DDDDDIIIIIIIIIIIIIIIIIIIIIIIIIIIIIIIIIIIIIIIIIIIIIIIIIIIIIIIIIHHHIIHHIIIHIIIIIIHIIIIIIIIIIHIIIIIIIIIIIIIIIIIIIIIIIIIIIIIIIIIIIIIIIIIIIIHIIIIIIIIIIIIIIIIIIIIIIIIIIIIIIIIHIIIIIIIIIIIIIIIIIIIIIIIIIIIIIIIIIIIIIIIIIIIIIIIIIIIIIIIIIIIIIIIIIIIIIIIIIHHHIIIIIIIIIIIIIIIIIHIIIIIIIIIIIIIIIIIIIIIIIIIIIIIIIIIIIIIIIIIIIIIIIIIIIIIIIIIIIIIIIIIIIIIIHIIIIIIIDDDDD
@HISEQ:969:HM2KJBCX2:2:1102:10645:96331 2:N:0:ACTATGCA
ATCCCAGCATGCCCCAACTATCCCTATTAATCATTACGGTGATCCTAGAAACCAACAAAATAGAACCATGCCGTCCTATTCTATTATTCCATGCTAATGTATTCGAGCAAAAATGCCTGCTTTAAACACTCTAATTTTTTCAAGGTAAAGGTCCTGGATCCGCAAGACACCCAATTAAGGACATCAAGTTTCTCCAGAAGGTGGGAAATCAACAGCAACAGTTCATACCCCTTAAGGCACGACCATTACGTCAATCCCGAAATTCAACTACGAGCTTTTTAACTGCAACAACTTTAATATACGCTATTGGAGCTGGAATTACCGCGGCTGCTGGCACCAGACTTGCCCTCCAA
+
DCDDDIIIIIHHIIIIIIIIIIIIIHIIIIIIHIIIIIIIIIIHIIIIIIIIIIHIIIIIIIHGHIIIIEHIHIIIIIHHIIIIIIGGGIIIIIIIGIIIIIIIIIIIIIIIIIIHIIIIIHIIIIIHHHIIIIIIIIHIIIIIIIIIIIIHIIIIIIIIIIIIIHHIIIIIIIIIIIIIIIHGIHHIIIIIIIIIIIIIIIIIIIIIIIIIIIIIIIIIIHIIIIHIIIIIIIIIGIIIIIIIIIIIIIIHIIIIIIIIIHIIIIIIIIIIIIIIIIIIIIIIIIIIIIIIIIIIIIIIIIIIIIIIIIGIHIIIIIIIIIIIIIIIIIIIIIIIIIIIIIIIIIIIDDDDD
@HISEQ:969:HM2KJBCX2:2:1102:15417:96912 2:N:0:ACTATGCA
ATCCCAGCATGCCCCAACTATCCCTATTAATCATTACGGTGATTCAGAAACCAACAAAACAGGACCACCGTCCTATTCTATTATTCCATGCTAATGTATTTAGACGTAAGCCTGCTTTGAACACTCTAATTTTTTCAAGGTAAAGGTCCTGGTTTCCCACCACGCTAAATTAATAACATGACAGTTCCCCAGAAGGTAGAAATTCTACACGCCAGTACAGACTTGTTAGCCCGACCGACGGTAGAACCCCGAAATTCAACTACGAGCTTTTTAACTGCAACAACTTTAATATACGCTATTGGAGCTGGAATTACCGCGGCTGCTGGCACCAGACTTGCCCTCCAA
+
DDDDDIIGIIIIIIIIIIIIIIIIIIIIIIHIIIIIIIIIIIIIIIIIIIIIIHIIHIIIIH@HHIIGIIIIIIIIIGIIIIIIIHIIIIIIIIIHHHHIIIIIIIIIIIHIIIHIIIIIHIIIIIIIIIIIIIIIIIIIIIIIIIIIIIIIHIIIIIIIIIIIIIIIIIIIIIIIIIIIIIIIIHHIIIIIIIIIIIIIIIIIIIIIIIIIIIIIIHIIIIIIIIIIIIIIIIIIIIIIIIHHIIIIIIIIIIIIIIIIIIIIIIIIIIIIIIIIIIIIIIIIIIIIIIIIHIIIIIIIIIIIIIIIIIIIIIIIIIIIIIIIIIIIIIIIIIIIIIIIDDDDD
@HISEQ:969:HM2KJBCX2:2:1102:9357:97265 2:N:0:ACTATGCA
ATCCCAGCATGCCCAACTATCCCTATTAATCATTACGTCAATCCTAGAAACCAACAAAATAGGATCAACGTCCTATTTCATTATTCCATGCTAATGTATTCAAGCGCGAGCCTGCTTTAAACACTCTAATTTTTTCAAAGTAACAGTCCTGATTCCCCACCACACCAAATTAATGACATGATGGTTCGTCAGAAGGTAGGAATCAGTAACACCAGTACGTACCGAAGGCACGACCAACGCACTAATCCCGAAATTCAACTACGAGCTTTTTAACTGCAACAACTTTAATATACGCTATTGGAGCTGGAATTACCGCGGCTGCTGGCACCAGACTTGCCCTCCAA
+
DDDDDIIIIIIGIIIIIIIIIIIIIIIHIIHHIIIHIHIIIIHIIIIIIIIIHIIIIHHHHIIGIIGIIIIIIIIIIIIIIIIIIIIIIIIIIIIIIIHIIHIIIIIIIIIHIIIIHIIIHIIIIIIIIIIIIIHIIIIIIIIHIIIIIIIIIIIIIHHIIHIIIIIIHIIIIIIIIIHHIIIIIHIIIIIIIIIIIIIIIIIIIIIIIIIIIIHIIIIIIIIIIIIIIIIIIIIIIIIIIIHIIHIIIIIHIIIIIIIIHIIIIIIIIIIIIIIIIIIIIIIIIIIHIIIIIIIIIIIIIIIIIIIIIIIIIIIIIIIIIIIIIIIIIIIIIIIIIIIDDDDD
@HISEQ:969:HM2KJBCX2:2:1102:14161:97882 2:N:0:ACTATGCA
ATCCCAGCATGCCCCAACTATCCCTATTAATCATTACGTCGATCCTAGAAACCAACAAAATAGAATCAAACGTCCTATTTCATTATTCCATGCTAATGTATTCAAGCGCGAGCCTGCTTTAAACACTCTAATTTTTTCAAAGTAACGGTCCTGATTCCCCATGACACCAAATTAATGACATCATGGTTCTTCAGAAGGGAGAAATCAAAATTGCCAGTACGTACCGAGGCACGACCAACAAATTGATCTCGAAATTCAACTACGAGCTTTTTAACTGCAACAACTTTAATATACGCTATTGGAGCTGGAATTACCGCGGCTGCTGGCACCAGACTTGCCCTCCAA
+
DDDDDIIIIIIIIIIIIIIIHIIIIIIIIIIIIIIIIIIIIIIIIIIIIIHIIIIIIIIIIIIIIIIIHIIIIGIIIIHIIIIIIIIHIIIIHIIIIIIIIHIIIIIIIIIIIIIIIIIIIIHIIIIIIIIIIIIIIIIIIIIIIIIIIIIIIIIIIIIIIIIIIIIIIIIIIIIIIHIIIIIIIIIIIIIHHIIIIIIIIIIIIIIIIIIIIIIIIIIIIIIIIIIIIIIIIIIIIIIIIHHHIIIIIIIIIIIIIIIIIIIIIIIIIIIIIIIIIIIHHFHIIIIIIIIIIIIIIIIIIIIIIIIIIIIIIIIIIIIIIIIIIIIIIIIHHIIIIIIIDDDDD
@HISEQ:969:HM2KJBCX2:2:1102:14499:98186 2:N:0:ACTATGCA
ATCCCAGCATGCCCCAACTATCCCTATTAATCATTACGTCGATCCTAGAAACCAACAAAATAGAATCAAACGTCCTATTTCATTATTCCATGCTAATGTATTCAAGCGCGAGCCTGCTTTAAACACTCTAATTTTTTCAAAGTAACAGTCCTGATTTCCCACGACACCAAATTAATGACATCGTGGTTCGTCAGAAGGTAGGAATCAATTTGACCAGTACGTACCGAGGCACGACCGATCAACTGATCCCGAAATTCAACTACGAGCTTTTTAACTGCAACAACTTTAATATACGCTATTGGAGCTGGAATTACCGCGGCTGCTGGCACCAGACTTGCCCTCCAA
+
DDDDDHIIIHIIIIIIIIIIIIIIIIIIIIIIIIIIIIIIHIIIIIIIIIIIIIIIIIHIIIIHIHIIHHIIHIIIIIHHIFHHIIIGIHIEHHHIIIIIIIIIIIIIHIIIIFHIIIIIIIIIIIIIIIIIIIIHIIIIIIIIIIHIIIIIIIIIHHIHIIIIIIIHIHHIIIIIIIIIIIIIIIHIIIHIIIIIIIIIIIIIIIIIIIIIIIIIIHHIHHIIIIIIIIIIIHHIIIIIIIIIIIIIIIIIIIIIIIIIIIIIIIIIIIIIIIIIIIIIIIIIIHHHIIIIHIIIIIIIIIHIIIIIIIIIIIIHIIIIIIIIIIIIIIIIIIIIIIIIDDDDD
@HISEQ:969:HM2KJBCX2:2:1102:11096:97760 2:N:0:ACTATGCA
ATCCCAGCATGCCCCAACTATCCCTATTAATCATTACATCGATCCTAGAAACCAACAAAATAGAATCGGATGTCCTATTTCATTATTCCATGCTAATGTATTCAAGCGTGAGCCTGCTTTAAACACTCTAATTTTTTCAAGGTAACAGTCCTAATTCCCCGTGACACCAAATTAATGGCATTACGGTTCTTTAGAAGGTGAGAAATCAATAATATCAGTACATACCAACGGCATGACCGAAACATTGATCCCGAAATTCAACTACGAGCTTTTTAACTGCAACAACTTTAATATACGCTATTGGAGCTGGAATTACCGCGGCTGCTGGCACCAGACTTGCCCTCCAA
+
DDDCDIHIIIIIIHHIIHIIIIIIIIIIIIIIGIIIIIIIIIIIIIIIIIIIIIIIIIIGIIIIIIIIIIIIIIHHIIIIIIIIIIIIIIIIIIIIIIIIIIIIIIIIIIIIHIIIIIIIIIIIIIIIIIHIIIIIIIIIHHIIIIIIIIIIIIIIIIIIIIIIIIIIIIIIIIIIIIIIIIIIIIIIIIIIIIIIIIIIIIIIIIIIIIIHIIIIIIHIIIIIIIIIIIIIIIIIIIIIIIIIIHIIIIIIIIIIIIIIIIIIIIIIIIIIIIIIIIIIIIIIIIIIIIIIIIIIIIIIIHIIIIIIIIIIIIIIIIIIIIIIIIIIIIIIIIIIIIIIIIDDDDD
@HISEQ:969:HM2KJBCX2:2:1102:5790:98821 2:N:0:ACTATGCA
ATCCCAGCATGCCCCAACTATCCCTATTAATCATTACATCGATCCTAGAAACCAACAAAATAGAATCGGATGTCCTATTTCATTATTCCATGCTAATGTATTCAAGCGTGAGCCTGCTTTAAACACTCTAATTTTTTCAAGGTAACAGTCCTAATTCCCCGTGACACCAAATTAATGGCATTACGGTTCTTTAGAAGGTGAGAAATCAATAATATCAGTACATACCAACGGCATGACCGAAACATTGATCCCGAAATTCAACTACGAGCTTTTTAACTGCAACAACTTTAATATACGCTATTGGAGCTGGAATTACCGCGGCTGCTGGCACCAGACTTGCCCTCCAA
+
?@@@DH?F@CCEHFC@GHEH@<CD@GHHC1<CFFG?<FEH=11<C<FHECC@<<@G111DGHIFH1FHI0C<<FH@F1<<C@C11FHH1@1<@C1C1@F?GHHEHHFHECGHFIIGHFHGH8CHCBCHCHHHEHF1C@<AHGF@HHEHHGEEGH@HHDCHHCEEHH?CCIHG?EHHIHHHFGIIIHHHHH9EEE@FEHFIFEHCCCIHGHIHHHGD8HFHHFEHFHCHGIIHEGHGIHH>HGFEHGHHGHCHHG1HCCHIHGHDIIIHIHIIHIIIHIIHHGFHEHIIIIHIHIIHH@EIHHEHGHIGIHHECIHHDIHHHHHEGIIIHHHC@HHGCCHIHH@B@@D
@HISEQ:969:HM2KJBCX2:2:1102:18928:99825 2:N:0:ACTATGCA
ATCCCAGCATGCGCCCAACTATCCCTATTAATCATTACGTCAATCCTAGAAACCAACAAAATAGGATCGTCGTCCTATTTCATTATTCCATGCTAATGTATTCAAGCGTTAGCCTGCTTTAAACACTCTAATTTTTTCAAAGTAACAGTCCTGTTTCCCCGCAACACCAACTTAATGGCATTACGGTTCTACAAGAAGGAGGAATCAGCAAAGCCAGTGCATACCAGTGGCACGACCAACTTGCTGACCCCGAAATTCAACTACGAGCTTTTTAACTGCAACAACTTTAATATACGCTATTGGAGCTGGAATTACCGCGGCTGCTGGCACCAGACTTGCCCTCCAA
+
DDDDDIHGHIHIIIHIIIIIIIIIIIIIIHIIIIIIIIHDGHHHIHHIHHIIIIIIIHEHHIIEHEHHIHHHHEHHIIIIIIHHHIICHHIIHFHEHHHHIGIHIIIIHHHHHFIHIIHIIIGHHIIIHIHIIHIIHHIHGHIIIHHHEIIIHIHEGIHIHHIHIIIIHHIIIIIHIIIHGIIIIIIHHHIHHFIIIIIHIIIIHIIIIIII<IIIIIIIHIIIIIIIIIIIIIIIIIIIIHIHDIIHDIHHIIIIIIIIIIIIIIIIIIIIIHHIIIIIIIIIIIIHIIIIHHIIIHHIIIIIIIIIIIIIIIIIIIIIIIIIIIIIIIIIIIIIIIIIIDDDDD
@HISEQ:969:HM2KJBCX2:2:1102:2574:100587 2:N:0:ACTATGCA
ATCCCAGCATGCCCCAACTATCCCTATTAATCATTACGGTGATCCTAGAAACCAACAAAATAGAACCATGCCGTCCTATTCTATTATTCCATGCTAATGTATTCGAGCAAAAATGCCTGCTTTAAACACTCTAATTTTTTCAAGGTAAAGGTCCTGGATCCGCAAGACACCCAATAAAGGACATCAAGTTTCTCCAGAAGGTGAGAAATCAACTGTAACAGTTCATACCCCTTAAGGCATGACCATCACGTCAATCCCGAAATTCAACTACGAGCTTTTTAACTGCAACAACTTTAATATACGCTATTGGAGCTGGAATTACCGCGGCTGCTGGCACCAGACTTGCCCTCCAA
+
DDDDDIIIIIIIIIIIIIIIIIHIIIIIIIIIIIIIIIHIHFHGIIIIIHHIHIIIIIIGIIIIIIIIIGHHIIIIIHIIIIIIIIIIHIIIGIIIIIIIIHIIIIIIIIIIHIIIIIIIIIIEIIGIIIIIIIIIIIIIIIIIIIIIIIIHHIIIIHIIIIIIIIIIIIIIIIIIIIIIIIIIIIIIIIIIIHIIIIIIIIIIIIIIIIIIIIIIIIIIIIIIIIHIIIIIIIIIIIIIIIIIIIIIIIIIIIIIIIIIIIIIIIIIIIIIIIIIIIIIIIIIIIIIIIIIIIIIIIIIHIIIIIIIIIIIIIIIIIIIIIIIIIIIIIIIIIIIIIIIIIIIIIIIDDDDD
@HISEQ:969:HM2KJBCX2:2:1102:12173:101045 2:N:0:ACTATGCA
ATCCCAGCATGCCCCAACTATCCCTATTAATCATTACGTCAATCCTAGAAACCAACAACATAGAATCAAACGTCCTATTTCATTATTCCATGCTAATGTATTCAAGCGTGCGCCTGCTTTAAACACTCTAATTTTTTCAAAGTAACAGTCCTGATTCCCCACGACACCAAATTAATGACATCGCGGTTCTTCAGAAGGTAGGAACCAATAATGCCAGTACGTACCGAGGCACGACCGACAGTCTGATCCCGAAATTCAACTACGAGCTTTTTAACTGCAACAACTTTAATATACGCTATTGGAGCTGGAATTACCGCGGCTGCTGGCACCAGACTTGCCCTCCAA
+
DDDDDIIIIIIIIIIIIIIIIIIIIIIIIIIIIIIIIIIIIIIIIIGIGIIIIIIIHI1<GHHHHHIIIIIHIIIIIIHIIIIIIIIIIIHIHIIIIIIIIHIIIIIIIIIIIIIIHIHHIIIIIIIIIIIIIIIIIIIIIIIIIIHIIIIIIIIIIIIIIIIIIIIIIIHHIIIIIIIIIIIIIIIIIHHIIIIIIIIIIIIIIIIHIIIIIHIIIIIIIIIIIIIIIIIIIIIIIIIIIIHGIIIIIIIIIIIIIIIIIIIIIIIIIIIIIIIIIIIIIIIIIIIIIIIIIIIIIIIIIIIIIIIIIIIIIIIIIIIIIIIIIIIIIIIIIIIIIIIIDDDDD
@HISEQ:969:HM2KJBCX2:2:1103:8912:2741 2:N:0:ACTATGCA
ATCCCAGCATGCCCAACTATCCCTATTAATCATTACGGTGATCCTAGAAACCAACGAAATAGAATCAGTCCGTCCTATTTCATTATTCCATGCTAATGTATTCAGACGATAGTCTGCTTTAAACACTCTAATTTTTTCAAAGTAACAGTCCTGATTTCCCATCACACCAAATAAATGGCATGAAAGTTCCTCAGAAGGTAGAGATCCATCTCACCAGTACAGACAATTAAGCCTGACCAATGGGTAGACCCCGAAGTTCAACTACGAGCTTTTTAACTGCAACAACTTTAATATACGCTATTGGAGCTGGAATTACCGCGGCTGCTGGCACCAGACTTGCCCTCCAA
+
DDDDDIIIIIHIIIHEHHHHHHIIIIIIGIIIIIIIIIHHIHIHHIHGHHIHIIGIIGHIIHIEHIHHHIIHIIIIHIHHHHIFHIIHHHIIIIIEHGHIIHHHIIIHIIHHHHGFHGEHIIIGFHIHIHHIIIIIIHIIHIIIIIIHCIIIIHIIIIIIHIIIHHEIIIIIHHIIHHCGIIHHHFHHIIHIIIIIIHHIIHIIHIIIHHHIIGHHECHHIIIHFGIHIIIII=IHIIIIIHHHF:IIGHCIIIHIIIIIIIIIEEHHHIIHHIIIIIIIIIIIHG@HHIIIHEIIIIHHHHGIIIIIIIHHHIIIIIIIIIIIIIIIIIIHHIHHHHHIIIDCCCD
@HISEQ:969:HM2KJBCX2:2:1103:4020:3417 2:N:0:ACTATGCA
ATCCCAGCATGCCCCAACTATCCCTATTAATCATTACGTCAATCCTAGAAACCAACAAAATAGGATCGAACGTCCTATTTCATTATTCCATGCTAATGTATTCAAGCGTTAGCCTGCTTTAAACACTCTAATTTTTTCAAAGTAACAGTCCTGTTTCCCTGCAACACCAAATTAATGGCATTACAGTTCTTCAGAAAGGAGGAATCAGCGAAGCCAGTGCATACCAGTGGCACGACCAACCTGCTGACCCCGAAATTCAACTACGAGCTTTTTAACTGCAACAACTTTAATATACGCTATTGGAGCTGGAATTACCGCGGCTGCTGGCACCAGACTTGCCCTCCAA
+
DDDDDIIIIIIIIIIIIIIIIIIIIIIIIIIIIIIIIHIIIGIIIIHIIIIIIIIIIIIIIIIIIIIIIIIIIIHIIIIIIIIHHIIIGIIIIIIIIIIIIHHIIHHIIIIHIIIIIIIIIIIIIGIIIIHIIIIIHIIIIIIIIIIIIHIIIIIIIHIIIIIIIIIIIIHHIIIIIIIIHIIIIIIIIIIIIIIHIIIHIIIIIIHIIIHIIIIIIIIIIIIIIIIIIIIIIIIIIIIIIIIHHIIIIIIIIIIIIIIIIIIIIIIIIIIIIIIIIIIIIIIIIIIIIIIIIIIIIIIIIIIIIIIIIIIIIIIIIIIIIIIIIIIIIIHIIIIIIIIIIDDDDD
@HISEQ:969:HM2KJBCX2:2:1103:8015:3391 2:N:0:ACTATGCA
ATCCCAGCATGCCCCAACTATCCCTATTAATCATTACGGTGATCCTAGAAACCAACGAAATAGAATCAGTCCGTCCTATTTCATTATTCCATGCTAATGTATTCAGACGATAGTCTGCTTTAAACACTCTAATTTTTTCAAAGTAACAGTCCTGATTTCCAATCACACCAAATAAATGGCATGAAAGTTCCTCAGAAGGTAGAGATCCATCTCACCAGTACAGACAATTAAGCCTGACCGATGGGTAGACCCCGAAGTTCAACTACGAGCTTTTTAACTGCAACAACTTTAATATACGCTATTGGAGCTGGAATTACCGCGGCTGCTGGCACCAGACTTGCCCTCCAA
+
[truncated: 29,568,623 more chars]
