# Supplementary material for: Response of arbuscular mycorrhizal fungal community in soil and roots to grazing differs in a wetland on the Qinghai-Tibet plateau
Source: PeerJ. 2020 Jun 19;8:e9375. doi: 10.7717/peerj.9375 (PMC7307571; doi:10.7717/peerj.9375)
Supplement: Supplemental Information 22 [file peerj-08-9375-s022.zip › Root non-grazing 6-10/50.fastq]

@HISEQ:969:HM2KJBCX2:2:1101:16627:2614 2:N:0:ACTATGCA
GCTTCCAGACAACCCAACTATCCCTATTAATCATTACATCGATCCTAGAAACCAACAAAATAGAATCGGATGTCCTATTTCATTATTCCATGCTAATGTATTCAAGCGTGAGCCTGCTTTAAACACTCTAATTTTTTCAAGGTAACAGTCCTAATTCCCCGTGACACCAAATTAATGGCATTACGGTTCTTTAGAAGGTGAGAAATCAATAATATCAGTACATACCAACGGCATGACCGAAACATTGATCCCGAAATTCAACTACGAGCTTTTTAACTGCAACAACTTTAATATACGCTATTGGAGCTGGAATTACCGCGGCTGCTGGCACCAGACTTGCCCTCCAA
+
DDDDDIIIIIIIIIIIIIIHIIIIIIIIIIIIIIIIIIIIIIIIIIIHIIIIIIIIIIHIHIIIIIIHIHHIIIIIIIIIIHHGHIIIIIIIHIIIIHIIHIIIIHIHIHIIIIIIIIIHIIIIIIHHHIHIIIIIIIIIHIIIIHHHHIIIIIIIIIIIIIIIGIIIHIIIIIIIHIIHHHHHIIIIIIIIIIIIIIIIIIIGIIIIIIIIIIIHHIIIIIIIGIIIGIHIIIIIIIIIIIIIHGHIIIIIIIIIIHIIIIIIIHIIIIIIIHIIIIIIIIIIIIIIIHIHHHIIIIIHIHIIIIIIIIIIIIIIIIIIIIHIIIIIIIIIHFIIIIIIIIDDDDD
@HISEQ:969:HM2KJBCX2:2:1101:11353:3230 2:N:0:ACTATGCA
GCTTCCAGACAACCCAACTATCCCTATTAATCATTACGTCAATCCTAGAAACCAACAAAATAGGATCAAACGTCCTATTTCATTATTCCATGCTAATGTATTCAAGCGTTAGCCTGCTTTAAACACTCTAATTTTTTCAAAGTAACAGTCCTGTTTCCCTGCAACACCAAATTAATGGCATTACAGTTCTTCAGAAAGGAGGAATCAGCGAAGCCAGTGCATACCAGTGGCACGACCAACCTGCTGACCCCGAAATTCAACTACGAGCTTTTTAACTGCAACAACTTTAATATACGCTATTGGAGCTGGAATTACCGCGGCTGCTGGCACCAGACTTGCCCTCCAA
+
DDDDDIGIIIIIIHIIIIIIIIIIIIIIIIHIIHIIIIHIIIIIHHIIHIIIHIHHIIIIIGHHGHHIIIHIIHIIIIIIIIHHIHHIHIIIGIIHIIIHIIIIIIIIIIIIHIIIHIIIIIIIIIIIHIHIIIHIIHIIHIIIHHIIGIIIHHIHHHIGIGIIIIIIIIFHGIIIIIIHIIIIHIIIHHIIIHIHIIIIIIIIHIIIHIIIIIIIIIIIIHIIIIIIIIIIIIIIIIIIIIHHHIIHIHIIIIIHHIIHIIIIIIHIIIIIIIHIIIIIIIIIIIHIIIIIIIIIIIIIIIIIIIIIIIIIIIIIIIIIIIIIIIIIIIIIIHIIIIIIIDDDDD
@HISEQ:969:HM2KJBCX2:2:1101:11427:3644 2:N:0:ACTATGCA
GCTTCCAGACAATCCCAACTATCCCTATTAATCATTACATCGATCCTAGAAACCAACAAAATAGAATCGGATGTCCTATTTCATTATTCCATGCTAATGTATTCAAGCGTGAGCCTGCTTTAAACACTCTAATTTTTTCAAGGTAACAGTCCTAATTCCCCGTGACACCAAATTAATGGCATTACGGTTCTTTAGAAGGTGAGAAATCAATAATATCAGTACATACCAACGGCATGACCGAAACATTGATCCCGAAATTCAACTACGAGCTTTTTAACTGCAACAACTTTAATATACGCTATTGGAGCTGGAATTACCGCGGCTGCTGGCACCAGACTTGCCCT
+
DDCBDFHGHIIIIIIIIHHIIIIIIIIIIIIIIIIIIIIFIIHIIIIIIIIIHHIIIIIIHHIFCHHIHIGHHHGHHHIHHIGIHIIHIIIIHGHHIIIIIHHIIIIIIHIIIIHIIIIHHIIHIIIIHIIIIIIHIIIHHHHIIIIIIIIGIIIHIIHHIIIIIHIIIIIIHHHIIIIIIIIIHIHHIGIIIIIIIIIHIHIIIIHIHIIIIIIIIIIIIIIIIIIIIIIIIIIIIIIIIIHIIIIIHFIHHHIIIHHIIIIIIIIIGIIIIIIIIIIIIIIHIIIIIIIHIIIIIIIIIHIIIHIIIIIIIIIIGIIIIIGIIIIIIIIIIIIIIIIDDDDD
@HISEQ:969:HM2KJBCX2:2:1101:20369:4477 2:N:0:ACTATGCA
GCTTCCAGACAACCCAACTATCCCTATTAATCATTACGTCAATCCTAGAAACCAACAAAATAGGATCGAACGTCCTATTTCATTATTCCATGCTAATGTATTCAAGCGTTAGCCTGCTTTAAACACTCTAATTTTTTCAAAGTAACATTCCTGTTTCCCTGCAACACCAAATTAATGACATTACAGTTCTTCAAGAAGGAGGAATCAGTAAAGCCAGTACATACCATAGGCACGACCAACCTACTGACCCCGAAATTCAACTACGAGCTTTTTAACTGCAACAACTTTAATATACGCTATTGGAGCTGGAATTACCGCGGCTGCTGGCACCAGACTTGCCCTCCAA
+
0<<<0<<DHHCH@0EC1C1D<<F111<CC1DCGHEHEEH@=@FDHHGC1CHEHFH@@1C1DGCFHH?D=F@C1<0DHH1CFFC@GHIHIHC?1<FE@HH<1<FCHHH0<DEC111<1DBGB@DF1FD1<1<0HHHHI9<61D<FFC@%<CGFH1:<D?HCCC=HE?GHH@GHHCHI0<C<<CC@EG5<FGGDCHGF@CHGC@<<CCC<0C@E@D@HGCDDEH?1<AG::0:-//E/<1<1HCCC<:HC?/1CD1FC1@CE<0CCCF?=EGC1HIIHG?HG<1<<11C<1CCC0HH@HHGCF@HIHIHCEHHGCCHC/?F1CHHGG@CGC<1<<CECHCCC@DD<<@
@HISEQ:969:HM2KJBCX2:2:1101:2004:4953 2:N:0:ACTATGCA
GCTTCCAGACAACCAACTATCCCTATTAATCATTACGTCGATCCTAGAAACCAACAAAATAGAATCAAACGTCCTATTTCGTTATTCCATGCTAATGTATTCAAGCGTGAGCCTGCTTTAAACACTCTAATTTTTTCAAAGTAACAGTCCTGATTCCCCATGACACCAAATTAATGACATCATGGTTCGTCAGAAGGTAGGAATCAATAATACCAGTACGTACAATAGCACGACCAATAAATTGATCCCGAAATTCAACTACGAGCTTTTTAACTGCAACAACTTTAATATACGCTATTGGAGCTGGAATTACCGCGGCTGCTGGCACCAGACTTGCCCTCCAA
+
DDDDDIIIIIIIIHIHIHIIIIIHIIIIIIIIIIIIIIIIIIIIIIFHHIIIIIIIGHHIIEECFHIIIIDHHHCHEHIIIIIIIIGIIIIIIIIIIIIHHIIIIIIIIIIHHIHHHIIHIGHIIIIIIIIIIIIIIGHIHGIIIIIIIIIHHIIIIIIIHHHIIIGIHHIIIHIHHHHIIIIIIIHHHHIHIIHIIIIIIIIIIIIIIIHHIIHIHHIIIHIIIIIIIIHIIIHIIIIIIIHIHIIIIIIIIIIIIIIIIIIIIIIIIIIIIIIIIHIIIIIHHHIIIHIIIIIHIIIIIIIIIIIHIIIIIIIIIIIIIIIIIIIIIIIIIHIIIIGDDDDD
@HISEQ:969:HM2KJBCX2:2:1101:7881:4908 2:N:0:ACTATGCA
GCTTCCAGACAACCCAACTATCCCTATTAATCATTACGTCGATCCTAGAAACCAACAAAATAGGGTCAAACGTCCTATTTCATTATTCCATGCTAATGTATTCAAGCGTGTGCCTGCTTTAAACACTCTAATTTTTTCAAAGTAACAGTCCTGATTCCCTATGACACCAAATTAATGACATCACAGTTCGTCAGAAGGTAGAAATCAATGATACCAGTTCATACCAGAGGCACGACCAATATATTGATCCCGAAATTCAACTACGAGCTTTTTAACTGCAACAACTTTAATATACGCTATTGGAGCTGGAATTACCGCGGCTGCTGGCACCAGACTTGCCC
+
ADDDDIHIIIIIIIIIIIIIIIIIIIIIIIIIIIIIIIIIIIIIIIIIIIIIIIIIIIIEHHIIHHIHHIIHHIIHIIIIIIHHHHHHIGHIIIIIIIIIIHIIIIHIIIIIIIIIIIIIHIIHIIIIHHIIIIIIIIIIIIIIIIIIIIIIIIIIIIIIIIIIIIIIIIIIIIIIIIIIIHIIIIIIIIIIIIIIIIIIIIIIIIIIIIIIIIIIIIIIIIIIIIIIIHGIIIHIHHHDIIIIIIIIIIIIIIIIIIIIIIIIIIIIIIIIIHGIIIIIIIIIIIIIIIIIIIIIIIIHHIIIIIIIIIIIIIIIIIIIIIIIIIIHIIIIIIIIDDDDD
@HISEQ:969:HM2KJBCX2:2:1101:16030:5161 2:N:0:ACTATGCA
GCTTCCAGACAACCCAACTATCCCTATTAATCATTACGTCGATCCTAGAAACCAACAAAATAGAATCAAACGTCCTATTTCGTTATTCCATGCTAATGTATTCAAGCGTGAGCCTGCTTTAAACACTCTAATTTTTTCAAAGTAACAGTCCTGATTCCCCATGACACCAAATTAATGACATCATGGTTCGTCAGAAGGTAGGAATCAATAATACCAGTACGTACAATAGCACGACCAATAAATTAATCCCGAAATTCAACTACGAGCTTTTTAACTGCAACAACTTTAATATACGCTATTGGAGCTGGAATTACCGCGGCTGCTGGCACCAGACTTGCCCTCCAA
+
DDDDDIIIIIIIIIIIHIIIIIIIIIHIGIIIIIIIIIIIIIIIIIIIIIIIIIIIIHIHIIHHIIIIIIIGIFHHFHIIIIIIIIIIIIIIIIIIIIIIIIIHHIIIIIIIIIIIIIIIIIIIIIIIIIIHGHHIIIIIIHIIIIIIIIIIIIIIIIIIIIIIIIIIIIIIHHIIIIIIHIIIIIIIIIIIIIIIIIIIIIIIIIIIIIIIIIIIIIIIIIIIHIIIHIIIIIIIIIIIGIIIIHIIIIIIIIIIIIIIHHHIIIIIIIHIIIIIIIIIIIIIHHIIIIIIIIIIIIIIIIIIIIIIIIIIIIIIIIIIIIIIIIIIIIIIIIIIIIIIDDDDD
@HISEQ:969:HM2KJBCX2:2:1101:12228:5226 2:N:0:ACTATGCA
GCTTCCAGACAACCCAACTCTCCCTATTAATCATTACGTCGATCCTAGAAACCAACAAAATAGAATGAAACGTCCTATTTCGTTATTCCATGCTAATGTATTCAAGCGTGAGCCTGCTTTAAACACTCTAATTTTTTCAAAGTAACAGTCCTGATTCCCCATGACACCAAATTAATGACATCATGGTTCGTCAGAAGGTAGGAATCAATAATACCAGTACGTACAATAGCACGACCAATAAATTGATCCCGAAATTCAACTACGAGCTTTTTAACTGCAACAACTTTAATATACGCTATTGGAGCTGGAATTACCGCGGCTGCTGGCACCAGACTTGCCCTCCAA
+
0<B@@C1CCH?GCHIHHHC111<C<CE11C?GHHECHEFE<CGCCHHICC<D?@HHE11<CECHI@1<<DC<11C0<1<1DED@EHEH<FHI?FHGHHCHHHHHHFHIIHGEF<C?GFEEHHGBBGFHEGEHHFCF.CGIHHHHGF?GCCHHGE@1E<<DHHHD@FCEH@EFEHDGHD/FE@DCEECC<D0?HFHHFCCGHEHF<CGGGGC:C;D8F<C1F<<FGEFG?EEF<11&<86BHGFA:/</?GCFHD1D11D1EIIHEHCCGD11@GHG@<@@FC<<11<<?D00<DG<<<@HHIHE@CHG<GCHHCDHIIHEHCCCEHFGIHEC<1?EHIHHD?@<?
@HISEQ:969:HM2KJBCX2:2:1101:11376:6109 2:N:0:ACTATGCA
GCTTCCAGACAACCCAACTATCCCTATTAATCATTACGTCGATCCTAGAAACCAACAAAATAGAATCAAACGTCCTATTTCATTATTCCATGCTAATGTATTCAAGCGTGCGCCTGCTTTAAACACTCTAATTTTTTCAAAGTAACAGTCCTGATTCCCCACGACACCAAATTAATGACATCGCGGTTCTTCAGAAGGTAGGAACCAATAATGCCAGTGCGTACCGAGGCACGACCGACAATCTGATCCCGAAATTCAACTACGAGCTTTTTAACTGCAACAACTTTAATATACGCTATTGGAGCTGGAATTACCGCGGCTGCTGGCACCAGACTTGCCCTCCAA
+
DDDDDIIIIIIIIIIIIIIGIIIIIIIIIIIIIIIIIIIIIIIIIIIIIIIIIIIIIIHIIIIHIIIIIIIIHIIIIHIIGHHIIIHIIHIIIIIIIIIIIIHIIIIHIIIHHHIIIHIHIIHHHIIIHHHHIIHIIIIHIIIIIIIIIIIIHIIHHIIIIIIHHHHHHHHHIIIIIIIIIIIIIIIIGIIIIIIIIIIIIIIIIHIIIIHIIIHIIIIIIHIIIIIIIIIIIIIIIIIIIHIHIIHIIIIIIIIIIIIIIIIIIIIIIIIIHHIIIIIIIIHIIIIIIIIIIIIIIIIIIIIIIIIIIIIIIIIIIIIIIIIIIIIIIIIIIIIHHIIIDDDDD
@HISEQ:969:HM2KJBCX2:2:1101:13555:6230 2:N:0:ACTATGCA
GCTTCCAGACAACCCAACTATCCCTATTAATCATTACGTCGATCCTAGAAACCAACAAAATAGGGTCAAACGTCCTATTTCATTATTCCATGCTAATGTATTCAAGCGTGAGCCTGCTTTAAACACTCTAATTTTTTCAAAGTAACAGTCCTGATTCCCCGCGACACCAAATTAATGACATCACGGATCTTCAGAAGGGAGAAACCAGTGACACCAGTGCATACCAAAGGCATGACCAGCGTACTGATCCCGAAATTCAACTACGAGCTTTTTAACTGCAACAACTTTAATATACGCTATTGGAGCTGGAATTACCGCGGCTGCTGGCACCAGACTTGCCCTCCAA
+
DDDDDIIIIIIIIGIHIIIIIIIIIIIIIIIHIIIIIIIIIIIHHIIIHHIIC1GHHHIIIIGHHHHIHIIIIIIHIIIIIIIHHIHHEHIIIIIIIIIIIGIIIIHIIIIIIIIIIIEHIIIIIIHIHIIIIHIIIIIIIIFIIIIHHHHHHHHHIIIHHHIHHIIIIIIIHHHHIIIHHIHHHFIIIIIIIIHIIIHHHIIHIIHHHHIIII<IIIHIGIIIIIIIIIIIIIIIIIIIIIHHHIIIIIHHIIIIIIIIIIHHIIIIIIIIIIIIIIIIIIIIHIIIIIIIIIIIIIIIIIIIIIIIIIIIIIIIIIIIIIIIIIIIIIIIIIIHIIIIIDDDDD
@HISEQ:969:HM2KJBCX2:2:1101:10100:6908 2:N:0:ACTATGCA
GCTTCCAGACAACCCAACTATCCCTATTAATCATTACGGTGATCCTAGAAACCAACGAAATAGAATCAGTCCGTCCTATTTCATTATTCCATGCTAATGTATTCAGACGATAGTCTGCTTTAAACACTCTAATTTTTTCAAAGTAACAGTCCTGATTTCCCATCACACCAAATAAATGGCATGAAAGTTCCTCAGAAGGTAGAGATCCATCTCACCAGTGCAGACAATTAAGCCTGACCAATGGGTAGACCCCGAGGTTCAACTACGAGCTTTTTAACTGCAACAACTTTAATATACGCTATTGGAGCTGGAATTACCGCGGCTGCTGGCACCAGACTTGCCCTCCAA
+
D?DBD@G@CG@@CGHEHCHI?11<<F<C<1<<DFGEHH0<E@FEHHF?11CCFEHDEHIIHHHHIFCEHIIIIIIIIIIHIIHGIIIHIIIIHHIC@FIIIIHIIHIIFHHIIHHIGIIIIIIIIHIIHHGIIIIIIIHIIIIIIIIIIHGIIIIHHIHIIIII9IIIIIIIIIIIIIIIIIIIIHIIIIIIIIIIIIIIIIIIIIIIIIIIIIIIIIIIIIIIIIIIIIIIIIIIII=<IIIHHGDIGIIIIIIIIIIIIIIIIIIIIIHIIIIIIIIIIIIIIIIIHHIIIIIIIIIIIIIIIIIIIIIIIIIIIIIIIIIIIIIIIIIIIIIHHIIIIIIDDDDD
@HISEQ:969:HM2KJBCX2:2:1101:21128:7211 2:N:0:ACTATGCA
GCTTCCAGACAACCCAACTATCCCTATTAATCATTACGTCAATCCTAGAAACCAACAAAATAGGATCAACGTCCTATTTCATTATTCCATGCTAATGTATTCAAGCGCGAGCCTGCTTTAAACACTCTAATTTTTTCAAAGTAACAGTCCTGATTCCCCGCCACACCAAATGAATGACATGATGGTTCGTCAGAAGGTAGAAACCAGTAACACCAGTACGTACCTAAGGCACGACCAACGTACTGATCCCGAAATTCAACTACGAGCTTTTTAACTGCAACAACTTTAATATACGCTATTGGAGCTGGAATTACCGCGGCTGCTGGCACCAGACTTGCCCTCCAA
+
BDBBBHGEGEHII=EGHHGIHHHIIIHIII?GHHHHEHIEHEC@FCHHHEEHHHHEHHIHIGCDGCEGHHH11CEHHEH?GGHEH1ECG@E1FGHIHFFD@ECHHHDHCCCEDHHHHHGGCHGFHHHIHHHFFGH<HHHIHFHGGBFEHH@GFC?IGIHIIIHHHHHHHH?GDGCEEIHDHH?CHHGIIIIIIIHIIHHHHEHIIIHGE?FEIGGIHHIIIHGIGIIIHIIIGIGIIHIIIIHGIGIIIIIHHHHIIIIIIIIIIIIHHIIHHFHHIIIIIHGIHIIHIIHIHHIIHIIHIHIGIIIIIIIIIIIHIIHIIIIIIHIIIIIIIIIIIIIIDDCDD
@HISEQ:969:HM2KJBCX2:2:1101:7006:7656 2:N:0:ACTATGCA
GCTTCCAGACAACCCAACTATCCCTATTAATCATTACGTCAATCCTAGAAACCAACAAAATAGGATCGAACGTCCTATTTCATTATTCCATGCTAATGTATTCAAGCGTTAGCCTGCTTTAAACACTCTAATTTTTTCAAAGTAACAGTCCTGTTTCCCTGTAACACCAAATTAATGGCATTACAGTTCTTCAGAAAGGAGGAATCAGCGAAGCCAGTGCATACCAGTGGCACGACCAACCTGCTGACCCCGAAATTCAACTACGAGCTTTTTAACTGCAACAACTTTAATATACGCTATTGGAGCTGGAATTACCGCGGCTGCTGGCACCAGACTTGCCCTCCAA
+
?0B@@1<11<FHIIIHGC@<1<1DFHEHIIIHH@F<F@GHIGHHEFC@GHHC1GEHHHH1D?@??DC0D@HCCCEHHEHHHEGCH?G1DH?FG@H?FHHFH@C1CCFHCHECCHHIGIFIHHHIHHHGIHHDHFHFEA1FFIHHGGHHGIIHHIIIGHGHD$IHIH9CGHC8HHIHIGHHH:IIIIHD:HEHEIIGHHHEHHIIIHIIIIIIIIIIIIHEIHCHHIIIHHGIIIIHHHHHHGEGDHHHDIHHIIIIIHIIIHIIHHIIIHHHHHHHHHFCEHEHIIIHHHHIHIIIIIHEIIHFHIIIIIHHIIIIHIHHEIIHIIIHHIIHIHHHHIIIIDADDD
@HISEQ:969:HM2KJBCX2:2:1101:16830:8340 2:N:0:ACTATGCA
GCTTCCAGACAACCCAACTATCCCTATTAATCATTACGGTGATCCTAGAAACCAACAAAATAGAACCATGCCGTCCTATTTTATTATTCCATGCTAATGTATTCAGGCATAGGCCTGCTTTGAGCACTCTAATTTTTTCAAGGTAATGGTTCTGCTTCCCCGGCACATCAAATTAATGGCATACCGGTTATTCAGAAGGTAGGAATCCATCACACCAGTGCGGACCGTGAGGCCCGACCGACGGATAGATCCCGAAATTCAACTACGAGCTTTTTAACTGCAACAACTTTAATATACGCTATTGGAGCTGGAATTACCGCGGCTGCTGGCACCAGACTTGCCCTCCAA
+
DDDDDHHHIIIIIIIIIIIIIIIHHHHHHIHHIIIGHHIIIIIIIIIHHHHIIIIIIHHHHFHIHHHIHHHIIHIHHHIGIIHHHHHGHIIIHHHFHHHHHIIIHIHEHIIHIHIIIIIIIIIIIIIHIHHHHIHIIHHIGHIGIHHIIIHIHIIIHIIIHHEIIIIIIIIIIHHIEIIHIIIIIIIIIIHIIIHHHIIIIHIHIIHIIHIIIIIIHIIIIIIHHIHIIIIIIIIIIIIIIHIIIHHIGIIIIIIIIHIIIIIIIIHHCIIIIIHIHIIIIIIIIIIIIHIIHFIIIIIIIIIIIIHIIIIIIIIIIIGIIIIIIIIHIIIIIHIIIIIIIIIDDDDD
@HISEQ:969:HM2KJBCX2:2:1101:9990:8334 2:N:0:ACTATGCA
GCTTCCAGACAACCCAACTATCCCTATTAATCATTACGTCGATCCTAGAAACCAACAAAATAGAATCAAACGTCCTATTTCATTATTCCATGCTAATGTATTCAAGCGTGCGCCTGCTTTAAACACTCTAATTTTTTCAAAGTAACAGTCCTGATTCCCCACGACACCAAATTAATGACATCGCGGTTCTTCAGAAGGTAGGAACCAATAATGCCAGTACGTACCGAAGCACGACCAACAATTCGATCCCGAAATTCAACTACGAGCTTTTTAACTGCAACAACTTTAATATACGCTATTGGAGCTGGAATTACCGCGGCTGCTGGCACCAGACTTGCCCTCCAA
+
DDDDDIIHIIIIIIIIIIHIIIIIIIIIIIIIIIIIIIIIIIIIIIIIIIIIIIIIIIIIIIIIIIIHIHHIHIIIIIIIIIIIIIIIHIIIIIIIHGIHIIHIIIIIIIIIIIIHIIIIIIIIIIIIIIIIIIIIIIIIIIHIIIIIIIIIIIIIIIIIIIIIIIIIIIIIIIIIIIIIHIIIIIIIIIIIIIIIIIIIIIIIIIIIIIIIIIIIIIIIIIIIIIIIIIIIIIIIIIIIIIHHIIIIIIIIIIIIIIIIIHIIIIIIIIIIIIIIIIIIIIIIIIIIIIIIIIIIIIIIIIIIIIIIIIIIIIIIIIIIIIIIIIIIIIIIIIIIIIIIDDDDD
@HISEQ:969:HM2KJBCX2:2:1101:10072:8420 2:N:0:ACTATGCA
GCTTCCAGACAACCCAACTATCCCTATTAATCATTACGTCGATCCTAGAAACCAACAAAATAGAATCAAACGTCCTATTTCATTATTCCATGCTAATGTATTCAAGCGCGAGCTTGCTTTAAACACTCTAATTTTTTCAAAGTAACAGTCCTGATTTCCCACGACACCAAATTAATGACATCGTGGTTCGTCAGAAGGGAGAAACCAATAATACTAGTACGTACAAAGTACGACCGACATATTAGTCCCGAAATTCAACTACGAGCTTTTTAACTGCAACAACTTTAATATACGCTATTGGAGCTGGAATTACCGCGGCTGCTGGCACCAGACTT
+
DDDDDIIIIIIIIIIIIIIIIIIHIIIIIIIIIHIIIIIIIIHIIIGIHIIIIIIIIIIIIIHIIIIIIIHHHIIIIIIIIIIIIIIIIIIIIIIIIIIIHGHIIIIHHHIIIIIIIIIIIIIHIIIIIIIIIIIIIIIIIIIIIIIIIIIIIIIIIIIIIIIIIIIIIIIIIIIIIIIIIIIIIIIIIIIIIIIIIIIIIIIIHIIIIIIIIIIIIIIHIIIIIIIIIIIIIHIIIIIIIIHIIIIIIIIIIIIIIHIIIIIIIIIIIIIIIIIIIIIIIIIIIIIIIIIHIIIIIIIIIIIIIIIIIIIIIIIIIIIIIIIHG1IIIIDDDDD
@HISEQ:969:HM2KJBCX2:2:1101:4319:8598 2:N:0:ACTATGCA
GCTTCCAGACAACCCAACTATCCCTATTAATCATTACGTCAATCCTAGAAACCAACAAAAAAGGATCAAACGTCCTATTTCATTATTCCATGCTAATGTATTCAAGCGTTAGCCTGCTTTAAACACTCTAATTTTTTCAAAGTAACAGTCCTGTTTCCCTGCAACACCAAATTAATGACATTACAGTTCTTCAAGAAGGAGGAACCAGTAAAGCCAGTGCATACCAGAGGCACGACCAACCTACTAATCCCGAAATTCAACTACGAGCTTTTTAACTGCAACAACTTTAATATACGCTATTGGAGCTGGAATTACCGCGGCTGCTGGCACCAGACTTGCCCTCC
+
DDDDDIIIHIIIIIIIIIIIIIIIIIHIHHIHIIIIIIIHIIIHIIIIHIIIIIIIHIIIIIIIIIIIIIIIIHIIIIIIIIIIHHIIHHIIIIIIIIIIIHIIHIIIIIIIIIIIIIIHIIIIIIIIIIIHIIIIIIIIIIHIIIIIIIIIIIIHIIIIIIIIIIHIIIIIIIIIIIIIIIIIIIHHHIIIIIIIIIHHIIIIIIIIIIIIIIIIIIIIIIIIHIIIIHIIIIIIIIIIIIIIIIHDIIIIIIIIHIIIIIIIIIIIIIIIIIIIIIIIIIIHIIIHIIHIIIIIIIIIIIIIIIIIIIIIIIIIIIIIIIIIIIIIIIIIIIIIIIIDDDDD
@HISEQ:969:HM2KJBCX2:2:1101:9122:8925 2:N:0:ACTATGCA
GCTTCCAGACAACCCAACTATCCCTATTAATCATTACGTCAATCCTAGAAACCAACAAAATAGGATCAACGTCCTATTTCATTATTCCATGCTAATGTATTCAAGCGCGAGCCTGCTTTAAACACTCTAATTTTTTCAAAGTAACAGTCCTGATTCCCCACCACACCAAATTAATGACATGATGGTTCGTCAGAAGGTAGAAATCAGTAACACCAGTACGTACCGAAGGCACGACCAGCGTACTAATCCCGAAATTCAACTACGAGCTTTTTAACTGCAACAACTTTAATATACGCTATTGGAGCTGGAATTACCGCGGCTGCTGGCACCAGACTTGCCCTCCA
+
DDCDCIHIIIIIIIIIHHIIIIIGHHIIIIIIIIIIIIIIIIIIIIGIHIHIIIIIIIIHIIII?FHHICEHFHHIIHGHIHHIIIFHHIIIIIIIHIHIIFIIIHIHHHDHIIIIIIIHHIHHIIIIIIHIHIIHIHHIIIIIIIIIIIIIIHHIIIIIIIHHFHIIIIIIIHIHHIIIIIGIIIIIIHIIIIIHIHIHHIIIIIIIIIIIIIIIIIIIIIIIIIIIIIHIIIIIIIIIHHHIIIIIIIIIIIIIIIIIIHIIIHIIHIIIIIIHIIIHIIIIIIIIIIHGDHIIIHHHIIIIIIIIIIIIIIIIIIHIIIHIIIIIIIHEIIIIGIIDDDDD
@HISEQ:969:HM2KJBCX2:2:1101:19679:9512 2:N:0:ACTATGCA
GCTTCCAGACAACCCAACTATCCCTATTAATCATTACGTCAATCCTAGAAACCAACAAAATAGGATCAAACGTCCTATTTCATTATTCCATGCTAATGTATTCAAGCGTTAGCCTGCTTTAAACACTCTAATTTTTTCAAAGTAACAGTCCTGTTTCCCTGCAACACCAAATTAATGACATTACAGTTCTTCAAGAAGGAGGAACCAGTAAAGCCAGTACATACCAGAGGCACGACCAACTTACTAATCCCGAAATTCAACTACGAGCTTTTTAACTGCAACAACTTTAATATACGCTATTGGAGCTGGAATTACCGCGGCTGCTGGCACCAGACTT
+
DDDDDIHHIHIIIIIIHIIIIHIIIIIIIIIIIIIIIIIIIIIIHHHIHIHHHIIHIIIIIIIHIIGHIIHIIHFHIIIIGIIIIIIIIIIIIIIIIIIIIHIIIIIIIIIIIIIIIIIIIIIIIIIIIIIIIIIIIIIIIIIIIHHIIIIHIIIIIIIIHHIHHIIIIIIIIIIIIIIIIIIIIIIHIIIIIIIIIIIIHHIHIIIIIIIIIIIIIIIIIIIIIIIIIIIIHHHHHIIIHIIIHHHEIIIIIIIHHIIIIHIIIIIIIGIIIIIIIIIIIIIIIIIIIGIIHEIIIHIHHIIIIIIIIIIIIIIIIIIIHIIIIIIIIIIIDDDDD
@HISEQ:969:HM2KJBCX2:2:1101:20978:11087 2:N:0:ACTATGCA
GCTTCCAGACAACCAACTATCCCTATTAATCATTACGTCAATCCTAGAAACCAACAAAATAGGTTTGAACGTCCTATTTCATTATTCCATGCTAATGTATTCAAGCGTTTGCTTGCTTTAAACACTCTAATTTTTTCAAAGTAACAGTCCTGTTTCCCTGCAACACCAAATTAATGGCATCACAGTTCCTCAAGAAGGAGGAATCAGTAGGGCCAGTACATACCAGTGGCACGACCGACCCACTGATCCCGAAATTCAACTACGAGCTTTTTAACTGCAACAACTTTAATATACGCTATTGGAGCTGGAATTACCGCGGCTGCTGGCACCAGACTTGCCCTCCAA
+
BDBBDIHIIIHIIIIIIIIIHIIIIIIIGHGIHHFHHHHHIIHHHHIIIIIHIIGIIIIEHEHHIIIIIFCHHIFHHHHIIIIIIHHHHIEHEFHH@HH?GCEHHCHHIIHEHHIIHIIHIHHHFFEHGFHIHHIIIHIIIIHIIHHHHHIIIGEHIIIHHHIHIIHHFGHIHHHIIHHHHHHHHIIIIIIHHIIIIHHHGEHEHHIIIIGII<IHHHHHHHGGBIIIHHEGIIIHECIIHFHDGIIIGIIHHGIIHGHHGEHEHIIIHHIHHFIIIHHIIHEIHHHHIIIIHIHIIIGIIIIIIIIIIIIIIIIIIIIIIIIIIIIIIIIIHIIIHIIGDDDDD
@HISEQ:969:HM2KJBCX2:2:1101:7783:10501 2:N:0:ACTATGCA
GCTTCCAGACAACCCAACTATCCCTATTAATCATTACGTCAATCCTAGAAACCAACAAAATAGGATCAAACGTCCTATTTCATTATTCCATGCTAATGTATTCAAGCGTTAGCCTGCTTTAAACACTCTAATTTTTTCAAAGTAACAGTCCTGTTTCCCTGCAACACCAAATTAATGACATTACAGTTCTTCAAGAAGGAGGAACCAGTAAAGCCAGTACATACCAGAGGCACGACCAACCTACTAATCCCGAAATTCAACTACGAGCTTTTTAACTGCAACAACTTTAATATACGCTATTGGAGCTGGAATTACCGCGGCTGCTGGCACCAGACTTGCCCTCCAA
+
DDDCDIIIIIIIIIIIIIIHIIIIIIIIIIIGIIHIIIIIIGIIIIHIIIGIIIIIIIIIIHHHIIIIIIGHHIHIIHHHIIIIHHIEHIIIGIIIIIIIIIHHIIIIHIIIHIIHHHIHHIIHHHIIHIIIIIIIHIIHIIIIIIIIIIIIIIIIIIIIIIIHIHIIIIHIHIIIIIIIIIIIIIIIIIIIIIIIIIIIIIIIIIIIIIIIIIIIIIIIIIIGIIIIIIIIIIIIIHGIHIHHHIIIIIIIIIIIIIIIIIHIIIIIIIIIIIIIIIIIIIIIIIIIIIIIIIIIIIIHHIIIIHIIIIIIIIIIIIIIIIIIIIIIIIIIIIIHHIIIIDDDDD
@HISEQ:969:HM2KJBCX2:2:1101:9849:11660 2:N:0:ACTATGCA
GCTTCCAGACAACCCAACTATCCCTATTAATCATTACGTCGATCCTAGAAACCAACAAAATAGAATCAAACGTCCTATTTCATTATTCCATGCTAATGTATTCAAGCGTAAGCCTGCTTTAAACACTCTAATTTTTTCAAAGTAACAGTCCTGATTCCCCACGACACCAAATTAATGACATCGCGGTTCTTCAGAAGGTAGGAACCGATAATGCCAGTGCGTACCGAGGCACGACCAACAATTCGATCCCGAAATTCAACTACGAGCTTTTTAACTGCAACAACTTTAATATACGCTATTGGAGCTGGAATTACCGCGGCTGCTGGCACCAGACTTGCCCTCCAA
+
DDDDDIIIIIIIIIHIIHIIIIHIIIIIIHHIIIIIIIIIIIIIIIIHIIIIIIIIIHIHIIHHHHIIHIIHHHIHIIIHHIIIIHHHIIIIFHHIIIIHIGIIIIIIIIIIHIHIIIIIIIHIIIIIIIHHIIHIIIIIIIHIIIIHIIIIIHIIIIHIHHHHIHHIIIIIIIIIHGFIIIIIIIIIHIIIIIHIIIIIIIIIIHIIIIHIIIIIIIIIIIIIIIHIIIIIIIIHHIHIIHHEIIIIIIIHIIIGHIIIHHIIHIIIIIIIIIIIIIIIIIIIIIIIIIIIIIIHIIIIIIIHIIIIIIIIIIIIIIIIIIIIIIIIIIIIIIIIIIIIDDDDD
@HISEQ:969:HM2KJBCX2:2:1101:8449:12029 2:N:0:ACTATGCA
GCTTCCAGACAACCCAACTATCCCTATTAATCATTACGTCGATCCTAGAAACCAACAAAATAGAATCAAACGTCCTATTTCATTATTCCATGCTAATGTATTCAAGCGTAAGCCTGCTTTAAACACTCTAATTTTTTCAAAGTAACAGTCCTGATTCCCCACGACACCAAATTAATGACATCGCGGTTCTTCAGAAGGTAGGAACCGATAATGCCAGTGCGTACCGAAGCACGACCAACAATTCGATCCCGAAATTCAACTACGAGCTTTTTAACTGCAACAACTTTAATATACGCTATTGGAGCTGGAATTACCGCGGCTGCTGGCACCAGACTTGCCCTCCAA
+
B0B0DCGHHHHIH0CHIHHIEE?@CFHHHC1CHHHHIHIHC?@<CGHHHHIH@@H0CHHIIICCG@EHIIH=CGHCGHII?C@<FH@1<C@??CHHGCIHH@@GFGHHHHHIIIIIIIHEHHFIIHHHIEHHGB1EHHFIH?HIIHIIHHIIHIIHIIHIHHHHHHFHIIHHHIGIHHHIEIIIGIIHHHHIIIIIIHIHGIIIIIIIHIIHIIIIIIIIIHHHIIGIIHHHIIHHIIHHGCCDIIIHIIIIIIIHHIIIIIIIIHIIHIGHIIIIIIIIIIIHIGIIIIHHIIIIIIIIIIIIHIHIIIIIIIIIIIIHIFIHHHHIIIHIIIIIIIHHADDDA
@HISEQ:969:HM2KJBCX2:2:1101:9838:11090 2:N:0:ACTATGCA
GCTTCCAGACAACCCAACTATCCCTATTAATCATTACGTCAATCCTAGAAACCAACAAAATAGGATCAAACGTCCTATTTCATTATTCCATGCTAATGTATTCAAGCGTTAGCCTGCTTTAAACACTCTAATTTTTTCAAAGTAACAGTCCTGTTTCCCTGCAACACCAAATTAATGACATTACAGTTCTTCAAGAAGGAGGAACCAGTAAAGCCAGTACATACCAGAGGCACGACCAACCTACTAATCCCGAAATTCAACTACGAGCTTTTTAACTGCAACAACTTTAATATACGCTATTGGAGCTGGAATTACCGCGGCTGCTGGCACCAGACTTGCCCTCCAA
+
DDDDDIIIIIIIIIIIIIIIIIIIIIIIIIIIIIIIIIIIIIIIIIIIIIIIIIIIIIEHIIHHIIIIIIIGGHIIIIIHIIIIIHIIEHHIIIIFIIIIIHHHIIIIIIIIHIIIIIIIIIIIIIIIIIIIIIIIIIIIIIIIIIIIIIIIIIIIIIIIIHIIIIIIIIHIHIIIIIIIIIIIIIIHGIIIIIIIHIIIIIIHIIIIIIIHIIIIIIIIIIHHIIIIIIIIIIIIIIHIIHHHGIIIIGIIIIIIIIIHIIIIHHHIIIIIHIIIIIIHIIIHIIIIIIIIIHIIIIIIIIIIIIIIIIIIIIIIIIIIIIIIIIIIIIIIIHIHIIIIIDDDDD
@HISEQ:969:HM2KJBCX2:2:1101:19893:12377 2:N:0:ACTATGCA
GCTTCCAGACAACCCAACTATCCCTATTAATCATTACGTCAATCCTAGAAACCAACAAAATAGGATCAAACGTCCTATTTCATTATTCCATGCTAATGTATTCAAGCGTTAGCCTGCTTTAAACACTCTAATTTTTTCAAAGTAACAGTCCTGTTTCCCTGCAACACCAAATTAATGACATTACAGTTCTTCAAGAAGGAGGAACCAGTAAAGCCAGTACATACCAGAGGCACGACCAACTTACTAATCCCGAAATTCAACTACGAGCTTTTTAACTGCAACAACTTTAATATACGCTATTGGAGCTGGAATTACTGCGGCTGCTGGCACCAGACTTGCCCTCCAA
+
DDDDDIIIIIHIIHHIIIIIIHHHHIIIEHIIIIIFHEHHIIIIIIGHHIIIIHIIIIIHHHHF?GHIIGCHHHHHIIHIHIIIIIGCHGHH1GHIIIIIIIIIHHIIIIHIHHHIIIIIIHHIIIIHHIIIIIHIHIHIHIIHHGHHC@HHHIIIIHGIIIIIIHHIIIIIIIIIIIIHIIIIIHIIIIHIIIIIIIIIHIIIHHIIIIIIIIIIIIIIIIIIIIIIIIIIIIIIIHHHIHHHGIHFHHIIIIIHIHHIIHHIGIIIIHIIIHHIIIIIIIIHHHIIIIIIIIIIHHIHIIIIIIIIHIIIIIIIIIIIIIIIIIIIIIIIIIIIIIIIIDDDDD
@HISEQ:969:HM2KJBCX2:2:1101:6483:12935 2:N:0:ACTATGCA
GCTTCCAGACAACCCAACTATCCCTATTAATCATTACGTCAATCCTAGAAACCAACAAAATAGGATCAACGTCCTATTTCATTATTCCATGCTAATGTATTCAAGCGCGAGCCTGCTTTAAACACTCTAATTTTTTCAAAGTAACAGTCCTGATTTCCCACCACACCAAATTAATGACATGATGGTTCGTCAGAAGGTAGAAATCAGTAACACCAGTACGTACCGAAGGCACGACCAGCGTACTAATCCCGAAATTCAACTACGAGCTTTTTAACTGCAACAACTTTAATATACGCTATTGGAGCTGGAATTACCGCGGCTGCTGGCACCAGACTTGCCCTCCAA
+
DDDDDIIIIIIIIIHHIIIIHIIIIIIIIIHIIIIIIIIIIIIIIIIIIIIIIIIIIIIIIHFHIIIIIHCCGHIIIIIIIIIIIIIIHIHIIIIIIIHIIIIHHHHIHIIIIIIIIIIIIIIIIIIIIIIIHHIIIIIIIIIIIIIIIIIIIIIHIIHHIIIIIIIIIIIIIIIIIIIIIIIIIIIIIIIIIIIIIIIIIIIIIIIIIIIIIIIIIIIIIIIIIIIIIIIIIIIHIIIIIIIHIIIIIIIIIIIIIIIIIIIIIIIIIIIIIIIIIIIIIIIIIIIIIIIIIIIIIIIIIIIIIIIIIIIIIIIIIIIIIIIIIIIIIIIIIIIIIIIIDDDDD
@HISEQ:969:HM2KJBCX2:2:1101:17292:12828 2:N:0:ACTATGCA
GCTTCCAGACAACCCAACTATCCCTATTAATCATTACGTCGATCCTAGAAACCAACAAAATAGAATCAAACGTCCTATTTCATTATTCCATGCTAATGTATTCAAGCGTGCGCCTGCTTTAAACACTCTAATTTTTTCGAAGTAACAGTCCTGATTCCCCACGACACCAAATTAATGACATCGCGGTTCTTCAGAAGGTAGGAACCAATAATGCCAGTGCGTACCGAGGCACGACCGACAATCTGATCCCGAAATTCAACTACGAGCTTTTTAACTGCAACAACTTTAATATACGCTATTGGAGCTGGAATTACCGCGGCTGCTGGCACCAGACTTGCCC
+
@DDDDIIHIIIIIIIIIIIIIIIIIIIIIIHIIIIIIIIIGIIIIIIIIIIIIIIIIIIIIIHIIIIIIHIIHHHIHIHIIIIHIHIIIIIIHHIIHIIGIIIIHIIIIIHIIIIIIIIIIIHIHHIHIIHIHIIIIIIIIHIIIIIIIIIIIIIGHIIIIIIIIIIIIIHIIIIIIHIIIIIIIIIIIIHHIIHIIIIIIIIIIIIIIIIIIIIIIIGIIIIIIIIIIIIIIIIIIHGIIIIIIIIIIIIIIIIIIIIIIHIIIIIIIIIIIIIIIIIIIIIIIIIIIIIIIIIIHIHHIIIIIIIIIIIIIIIIIIIIIIIIIIIIIIIIIIIDDDDD
@HISEQ:969:HM2KJBCX2:2:1101:1424:12595 2:N:0:ACTATGCA
GCTTCCAGACAACCCAACTATCCCTATTAATCATTACGGTGGTCCTAAAACCAACAAAATAGAACCAACGTCCTATTCTATTATTCCATGCTAATCTATTCAAGCAAATGCCCGCTTTAAACACTCTAATTTTTTCAAGGTAATGGTCCTGGTTCCCCGACACACCCAATAAAGGGCATCCCGGCTCACCAGAAGGATAGACCCGACGACAGAACAGTACTCGCCAAAGACGGACCATCCGGCCAGGCCTAAAATTCAACTACGAGCTTTTTAACTGCAACAACTTTAATATACGCTATTGGAGCTGGAATTACCGCGGCTGCTGGCACCAGACTTGCCCTCCAA
+
DDDDDIIIIIIIIIIIIIIIIIIIIIIIHIIIHIIGIHHIIIIIIIHIIIIIIHIHHHIIHHIHHIHHDHHHCEGHHHIIIIICGHIIIIIHHIHIIIIHHGIHIIIIIHIIIHHIHIHIHHHIHIIHIIHIIIIIIHIIHGHIHIHHHIHHHCIIIIIIIIIHIIIIHIHHHIIIIHHIIIIIIIIIIIIIIIIIIHIIIIIIIIIIIIIIIIIIIIIIIIIIGIIIIIIIIIIIIHIIIIIIIIIIIIIIIIIIIIIIIHIIIIIIIIIIIIIIIIIIHHIIIIIIIIIHHIIIHFFGIIIIIIIIIIGIIIIIIIIIIIIIIIIIIIIIHIIIIIIIDDDDC
@HISEQ:969:HM2KJBCX2:2:1101:14344:13409 2:N:0:ACTATGCA
GCTTCCAGACAACCCAACTATCCCTATTAATCATTACGTCGATCCTAGAAACCAACAAAATAGGGTCAAACGTCCTATTTCATTATTCCATGCTAATGTATTCAAGCGTGTGCCTGCTTTAAACACTCTAATTTTTTCAAAGTAACGGTCCTGATTCCCCATGACACCAAATTAATGACATCACAGTTCGTCAGAAGGTAGAAATCAATAATACCAGTGCATACCGGAGGCACGACCAATATATTGATCCCGAAATTCAACTACGAGCTTTTTAACTGCAGCAACTTTAATATACGCTATTGGAGCTGGAATTACCGCGGCTGCTGGCACCAGACTTGCCCTCCAA
+
BDD@DHHHIGHHHGHHHHIFCGHIGHEHFHHHIGIHIFHHDHCDEF?EE?@GH?CH@DFCEHEGH<<GHFEHF@EHHHEHHIHFEH?CGHHHEHIIIC@IHHEEDHDEHCGHFHHEHDEHEEBAEHHIIIFDECGFFHHHHHIHIGIIHIHIHHGCIIIIHHEEGHGEIHGHGIIIIIIIHHHIHHHHHHHGHGHHIIIIIIIIIIHHHCHHIIIIIIIIIIIIIIIIIIIIIIIHFEIIIIHHCHIIIIIIIIHIIIIHHHIIIIIIIHIIIHHEHIIIIIIIHIIIIIIIIIHHIIIHIHHHIHHHHIHHIIIIIIIIIIIIIIIIIIIIIIHGHIIIGDCDDD
@HISEQ:969:HM2KJBCX2:2:1101:12606:13977 2:N:0:ACTATGCA
GCTTCCAGACAACCCAACTATCCCTATTAATCATTACGTCGATCCTAGAAACCAACAAAATAGGGTCAAACGTCCTATTTCATTATTCCATGCTAATGTATTCAAGCGTGTGCCTGCTTTAAACACTCTAATTTTTTCAAAGTAACAGTCCTGATTCCCCATGACACCAAATTAATGACATCACAGTTCGTCAGAAGGTAGAAATCAATGATACCAGTTCATACCAGAGGCACGACCAATATATTGATCCCGAAATTCAACTACGAGCTTTTTAACTGCAACAACTTTAATATACGCTATTGGAGCTGGAATTACCGCGGCTGCTGGCACCAGACTTGCCCTCCA
+
ADDCDIIIIIHHIHHHHIHHHIIIIIHIIIFIHIIIIHIHGIHIIIIIHIHIGIHIGIHIIIHHHHHHHIHIHHIHIIIIIGIIGEHHGHIHIHHIIHGHIIIIIHHHHHHHIIIHIIHIIGIIIGIIIIHHHHHHHIIIIHHHIII@GHIIIIHHIIIIIIHIIIHIHIIIIIIIIIHIIIIHIIIHIIHIIIIIIIIIIIIIIHIIIIIIIIIIIIIIIIIIIIIIIIIIIIIGIIIIIIHIIIIHIIIIIIIIIIIIIIIIIIIHIIIIIIIIIIIIIIIIIIIIIIIIIIIIIIIHHIIIIIHIIIIIIIIIIIIIIIIIIIIIIIIIIIIIIIIIDDDDD
@HISEQ:969:HM2KJBCX2:2:1101:4603:14654 2:N:0:ACTATGCA
GCTTCCAGACAACCCAACTATCCCTATTAATCATTACGTCAATCCTAGAAACCAACAAAATAGGATCGAACGTCCTATTTCATTATTCCATGCTAATGTATTCAGGCGTTAGCCTGCTTTAAACACTCTAATTTTTTCAAAGTAACAGTCCAGATTCCCTGCAACACCAAATTAATGGCATTACAGCTCATCAGGAAGGAGGAATCAGTGAGACCAGTACATACCAGTGGCATGACCAACCTACTGACCCCGAAATTCAACTACGAGCTTTTTAACTGCAACAACTTTAATATACGCTATTGGAGCTGGAATTACCGCGGCTGCTGGCACCAGACTTGCCCTCCAA
+
AADDDIIIIIIIIEHGHIIHIIIIHGIIHIIGHHHIIIHIIEEHFH?FHHIIHFHHHIGIHHH?@HHHHE@CC@CEGHHHHHHHHHIIIIFHIHEHIHHHHGCCFEHHHHHHHGAFFGHEHEHHHCEHECHIIHGFHBEEIIHHIHHC<EEHCG1CHIHHHGGHFHHHEFC@HEH<EIHFGEHGCGGEHFF?EEFDEHGCDHCHHICF<CGDCGIHFFCHGCDHIIHHF@HEF<DFHHHHH?D<6<CEAF<<<GC<@G<E<<<EC1EIHG@CECCFCHGCFG@<FCDHCEHHEHCHEGCD1D<EGGHFG@C@CFC<C?C@HEEIIGCCCGCCEGHEHECEH@D<<0
@HISEQ:969:HM2KJBCX2:2:1101:10079:14593 2:N:0:ACTATGCA
GCTTCCAGACAACCCAACTATCCCTATTAATCATTACGTCGATCCTAGAAACCAACAAAATAGAATCAAACGTCCTATTTCGTTATTCCATGCTAATGTATTCAAGCGTGAGCCTGCTTTAAACACTCTAATTTTTTCAAAGTAACAGTCCTGATTCCCCAAGACACCAAATTAATGACATCATGGTTCGTCAGAAGGTAGGAATCAATAATACCAGTACGTACAATAGCACGACCAATAAATTGATCCCGAAATTCAACTACGAGCTTTTTAACTGCAACAACTTTAATATACGCTATTGGAGCTGGAATTACCGCGGCTGCTGGCACCAGACTTGCCCTCCAA
+
DDDDDIIIIIIIIIIHIIIIIIIIIIIIIHIIIIIIIGIIHIIHIIIIIIIIHIIIIIIHIIHIIIGHIIIGHHHIIIIIIIIIIIIIHIIIHHIIIIIIIIIIIIHIIIIIIIIIIIIIIIIIIIIIIIIIIIHHIIIIIIHIIIIIIIIIIHHHIIHIIIIIIIIIIIHHHIIIIIIIIIIIIIIIHIHIIIIIIIIIIIIHHHIIIIIHFIIIIIHIIIIIIIIIHIIIIIIIIIIIIIIHIIIIIIIIIIIIIIIIIIIIIIIIIIIIIIIIIIIIIIIIIHIIIIIHHIIIIIIIIIIIIIIIIIIIIIIIIIIIIIIIIIIIIIIIIIIIIIIIDDDDD
@HISEQ:969:HM2KJBCX2:2:1101:10832:13281 2:N:0:ACTATGCA
GCTTCCAGACAACCCAACTATCCCATTAATCATTACGGTGATCCTAGAAACCAACAAAATAGAACCATCGTCCTATTTTATTATTCCATGCTAATGTATTCAAGCAAAAATGCCCGCTTTAAACACTATATTTTTTTCAAAGTAAAAGTCCTAGTTCATTGAAACACCCAAGAGCATCCCAATTCACCAGAAGGTGAGAAATTGGCTACACACCGATTCATGCCCCTAAAGGCATGACCGATATATCCCAATCCCGAAATTCAACTACGAGCTTTTTAACCGCAACAACACTAATATACGCTATTGGAGCTGGAATTACCGCGGCTGCTGGCACCAGACTTGCCCTCCAA
+
DDDDDGIIIIIH@GHIIIIHIIIIIHIIIIHHIIIIIIIIGIHIIIIGHHIIIIIIIIIIIIIIIIIIIIIIIIHIIHIHHIHHHHHHIIHIIIHIIHIIHIHHHIIHHIHIIGIIIIIHIIIIIIIIIIIIHHIIIIHHIIIIIHIIIIIIIIIIIIIIIIHIIIIIIHHIIIIHHIIHGHHHHHIHIIIIIIIIIIIIIIIIIIIIIIIHIIIIIIIIIIIIIIIIHIIIIIIIHIIIIIIIIHIHFIHHIIIIIIHHGIIHHHHIIIIIGIIIIIIIIIIIIIIIIIIIIIIIIIIIIIIIIIIIIIIHIIIIIIIIIIIIIIIIIIIIIIIIIIIIIIIIIDDDDD
@HISEQ:969:HM2KJBCX2:2:1101:4945:13696 2:N:0:ACTATGCA
GCTTCCAGACAACCCAACTATCCCTATTAATCATTACGGCGGTCCTAGAAACCAACAAAATAGGACCGCACGTCCTATTCTATTATTCCATGCTAACGTATTCGAGCAAAGGCCTGCTTTGAACACTCTAATTTTTTCAAAGTAAAAGTCCTGGTCCCCAACACACCCAGTGAAGGGCATGCGGTTCTCCAGAAGAGAAGGCCCGGCCGGACAAGTGCACGCGGTGAGGCGGACCTGCCAGCCAGGCCAAAGGTTCAACTACGAGCTTTTTAACTGCAACAACTTTAATATACGCTATTGGAGCTGGAATTACCGCGGCTGCTGGCACCAGACTTGCCCTCCAA
+
DDDDDIIIIIIIIIIIIIHIIIIIIIIIIIIIIIIIIIIIIIIIIIEHIIIIIIIHIIIHIEEFHHHHHIIIIGIIHHHIIIIIGHIIHCHHHIHIHIIIHHGIIIHIIIHHIIIIIIIIIIIIIIIIHHHHIIIIIIIIIIHIIIHIHIIIIIHIIIIIIIIHHIIIIIIIIIIIIIIIIIIIIIIIIHIIIIIIIIIIIIIIIIIIIIIIIIIHHIIIIIIIIIIIIIIIIIIIIIIIIIIIIIHIIIIIIIIIIIIIIIIIIIIIIIIIIIIIIIIIIHIIIIIIIIIIIIIIIIIIIIIIIIIIIIIIIIIIIIIIIIIIIIIIIIIIIIIIIIIDDDDD
@HISEQ:969:HM2KJBCX2:2:1101:15781:15203 2:N:0:ACTATGCA
GCTTCCAGACAACCCAACTATCCCTATTAATCATTACGTCGATCCTAGAAACCAACAAAATAGAATCAAACGTCCTATTTCATTATTCCACGCTAATGTATTCAAGCGTGCGCCTACTTTAAACACTCTAATTTTTTCAAAGTGACAGTCCTGATTCCCCACGACACCAAATTAATGACATCGTGGTTCTTCAGAAGGTAGGAACCAATAATGCCAGTGCGTACCGAAGCATGACCGACAATTTGATCCCGAAATTCAACTACGAACTTTTTAACTGCAACAACTTTAATATACGCTATTAGAGCTGGAATTACCGCAGCTGCTGGCACCAGACTTGCCCTCCAA
+
DDDDDIIIIIIIIHIIIIHHIIIIIIIIIIIIIIIIIIIIIIIIIIIIIIIIHIIIHIIIIIIIIIIIIHIFHIIIIIGIIIIIIIIHIIHIIHIIIIIIIIIIIIIIIIGIIIHHIIIIIIIIIIIIIIHIIIIIIIIIHIIIIIIIIIIIIIIIIIIIIIIHIHIHIIIIIIIIHIIIHIIIIIIIIIIIIIIIIIIIIIIIIIIIIIIIIIIIIIIIIIIIIIIIIIIIIHIIIIIIIIHHIIIIHHIIIIIIIIIIHHIIIHIIIIIIIHIIIIIHHHFIIIIIIIIIHIIIIIIIIIIIIIIIIIIIIIIIIIIIIIIIIIIIIIIIIIIIIIIIDDDDD
@HISEQ:969:HM2KJBCX2:2:1101:12202:17210 2:N:0:ACTATGCA
GCTTCCAGACAACCCAACTATCCCTATTAATCATTACGTCAATCCTAGAAACCAACAAAATAGGATCGAACGTCCTATTTCATTATTCCATGCTAATGTATTCAAGCGTTAGCCTGCTTTAAACACTCTAATTTTTTCATAGTAACAGTCCTGTTTCCCTGCAACACCAAATTAATGGCATTACAGTTCTTCAGAAAGGAGGAATCAGCGAAGCCAGTGCATACCAGTGGCACGACCAACCTGCTGACCCCGAAATTCAACTACGAGCTTTTTAACTGCAACAACTTTAATATACGCTATTGGAGCTGGAATTACCGCGGCTGCTGGCACCAGACTTGCCCTCCA
+
DDDDDIHIIIHIIHHIIIIIIIIIIIIIHIIHIIHHIIHIIIIIHIIIHFHHHIIIIIHIIIHHHHHHCHIIEHIGGHHIIIIIGIIIHIGIHIIIIIIIIIIIIIIIHIIHIIIIIHIIIIIIHHHHIHIIHIIIIIIIIHIIIIGIIIIIIIIIGHIIIIIHHHHHIIHIIIIIIIIIIIIHHGIIIIIIHIIIIIIIIIIIIIIIIIHIIIIIIIIIIIIHIIIIIIIIIIIIHHHIIIHGIIIIIIIIIIHIIIIIIIIHIIIIIIIIIIIIHIIIIIIIIIIIIIIIIIIIIIIIIIIIIIIIIIIIIIHIIIIIIIGIIIHIIIIIIIIIIIIIDDDDD
@HISEQ:969:HM2KJBCX2:2:1101:15457:17108 2:N:0:ACTATGCA
GCTTCCAGACAACCCAACTATCCCTATTAATCATTACGTCGATCCTAGAAACCAACAAAATAGAATCAAACGTCCTATTTCATTATTCCATGCTAATGTATTCAAGCGTGAGCCTGCTTTAAACACTCTAATTTTTTCAAAGTAACAGTCCTGATTCCCCACAACACCAAATAAATGACATCATGGTTCGTCAGAAGGGAGAAACCGACGATGCCAGTACGTACCGAGGCACGACCGACATGATGGTCCCGAAATTCAACTACGAGCTTTTTAACTGCAGCAACTTTAATATACGCTATTGGAGCTGGAATTACCGCGGCTGCTGGCACCAGACTTGCCCTCAA
+
DDDDDIIIIIIIIIIGHIIIIIGIIIIIIHHIIIIIIIIIIIIIIIIIIIIIGIGHIGIIHIEHIIIIIGIHIGHHIIIIGHIHGHIIIIIHIGIIIHIIIGIIIHHIIHHFHIIIIIIIIIIIHHHHHIIIIIIIHHHHGIHHIIIHIIIIIIIIIIIIIIIHIIHIIHIIIHEIHIHHHIIIIIIIIIHHIIIIIIIIIIIIIIIIIIIIIIIIHIIIIIIIIIIIIIHIIIIIIIIII<FIIIIIIIIIIHHFIHIHHHIIIIIIIIHIIIIIIIIIIIIIIIIIIIIIIIIIIHGIIIIIIIIIIIIIIIIIIIIIIIIIIIIIIIIIIIIIIIIDDDDD
@HISEQ:969:HM2KJBCX2:2:1101:16891:17027 2:N:0:ACTATGCA
GCTTCCAGACAACCCAACTATCCCTATTAATCATTACGGTGATCCTAGAAACCAACGAAATAGAACCAATCCGTCCTATTTCATTATTCCATGCTAATGTATTCAGACGTTAGCCTGCTTTAAACACTCTAATTTTTTCAAAGTAACAGTCCTGATTTCCTATCACACCAACTAAATGGCATGAAAGTTCCTCAGAAGGTAGAGATTTATCTCACCAGTACAGACAATTAAGCCTGACCAATGGGTAAACCCCGAAGTTCAACTACGAGCTTTTTAACTGCAACAACTTTAATATACGCTATTGGAGCTGGAATTACCGCGGCTGCTGGCACCAGACTTGCCCTCCAA
+
CDDDDEHH?HHIHHHHIIIIHIIHIIIHIIIIHIHIIHDHIIIHHHFHHHFHHHIICEHC@@<GHHHHIHHHHHIIIHI?GHIIIHHHHDHI1DHHI1HIHHHHIIIHHHIHHHHIHHFGFFIIIHHHIIIIHHEHHCGGHHIHHHIHIIIIIIIIIHIIIGIHGHHIIIIIIHHFHHGIGIIIHIHGHEHHHHHHIHFHIHGEHIIIIIHIIII<IIIIIHHHFIIIGIIIIHIHHGHHEIIHGHFIIIGIHHIIIIIIIIIIIHIIIHIGIIIIIHHHFCGHHHHHCGHHIIIHHIIIIGIIHHHIIIIHHEIHHIIIIIIIIIIIIHHFIIHHHGHHHHID@@BB
@HISEQ:969:HM2KJBCX2:2:1101:20197:17907 2:N:0:ACTATGCA
GCTTCCAGACAACCCAACTATCCCTATTAATCATTACGTCAATCCTAGAAACCAACAAAATAGGATCGTCGTCCTATTTCATTATTCCATGCTAATGTATTCAAGCGTTAGCCTGCTTTAAACACTCTAATTTTTTCAAAGTAACAGTCCTGTTTCCCCGCAACACCAACTTAATGGCATTACGGTTCTACAAGAAGGAGGAATCAGCAAAGCCAGTACATACCATTGGCACGACCAACCTACTGACCCCGAAATTCAACTACGAGCTTTTTAACTGCAACAACTTTAATATACGCTATTGGAGCTGGAATTACCGCGGCTGCTGGCACCAGACTTGCCCTCCAA
+
DB@@B@FFEEE@<0DEH0D1<E1CGGEHHF?CGHHH11CCCDFHG@GEE?H1<FGH1DEH?C@?CFE0D1/CC=G?CGE?1<DCGFH11<11DCEGHHIHH@@@C?CG@CD?FHHHCHHG?C@GEFHDG?HHCFHHFHFFAD1CBBDHHHFEACHE<<C?FGCCGHHGD/GEHHEHHGIHHHDFGCHGFFFHEIFHEH@F@HHEDF:0<1G=H@HG?HHHC@GHFCGEE>:/:AFCA<D<C1DC@CCC?EGEG1C@?IHHHE=HEFGGIHCHGEHG@?HHHCHGD1HHHIHE0?HFHCIHHFEGC1CHGEEHHDHDHEEEHH?HG?FCHGCECHG@C<HHDDDD0
@HISEQ:969:HM2KJBCX2:2:1101:1977:17879 2:N:0:ACTATGCA
GCTTCCAGACAACCCAACTATCCCTATTAATCATTACGTCAATCCTAGAAACCAACAAAATAGGATCGAACGTCCTATTTCATTATTCCATGCTAATGTATTCAAGCGTTAGCCTGCTTTAAACACTCTAATTTTTTCAAAGTAACAGTCCTGTTTCCCTGCAACACCAAATTAATGACATTACAGTTCTTCAAGAAGGAGGAATCAGTAAAGCCAGTACACACCATTGGCACGACCAACCTACTGACCCCGAAATTCAACTACGAGCTTTTTAACTGCAACAACTTTAATATACGCTATTGGAGCTGGAATTACCGCGGCTGCTGGCACCAGACTTGCCCTCCAA
+
D@DDDIGIIHIHIIHHHIIIHHIIIIIIIGIIIIIIIIIIIIIHHHHEHHHHGHIHHIIIIID@HHGHHGH<CCGHIIGHCHIIIII1@EHCGHFHIGEEHIHHHIIHIIIHGIIHHHHHIIBHHGHFHIIIHIIIIIIIIIHIIIIIIIHHEGCFIIIIIIIGIHHHIIHIGIHHGIIIIIIHIHIIHIIIIIIIIHIIHGIHHIIIIIHGFHIIIIIIIHHI<IIIIIIIIIIHIHHIHEHGCEIHEGIIIIIIIIIIHHIIIIIIIIIIIIHIIIIGIIIIIIIIIIIIIIIIIIIIIIIHIIIIIIIIIIIIIIIIIIIIIIIIIIHIIIIIIIIHIDDDDC
@HISEQ:969:HM2KJBCX2:2:1101:18417:18232 2:N:0:ACTATGCA
GCTTCCAGACAACCCAACTATCCCTATTAATCATTACGTCGATCCTAGAAACCAACAAAATAGAATCAAACGTCCTATTTAATTATTCCATGCTAATGTATTCAAGCGCGAGCTTGCTTTAAACACTCTAATTTTTTCAAAGTAACAGTCCTGATTTCCTGGGACACCAAATTAATGACATCGTGGTTCGTCAGAAGGGAGAAACCAATAATGCTAGTACGTACAAAGTACGACCGACATATTAGTCCCGAAATTCAACTACGAGCTTTTTAACTGCAACAACTTTAATATACGCTATTGGAGCTGGAATTACCGCGGCTGCTGGCACCAGACTTGCCCTCCAA
+
0<D@@1<<F@CC1E0E1D@11<1D<<1<GHI@C?GECEH?C/G1<D11DEH1<1CC111<DC1<<C1<CHH<<<<0<1C1111<?F1<1<<<<1IHEH@IHHEE>CG=/HHF@@<D@6H@@C8EBC1@@G1CE1CGH?EEA7AHHHHHCGAF1BB7077$0#0D0F:/G?GDFHHHEFE?CEEGHHDGFG@FHEEF0<HEE?EG0EHHG@?FHFHFIHG>?FHHFHE@C<HGHC?GC1CHGC1GBCACFHHHF1IHHG?=HGHH?HGHGIGIIHCEHHHHG@FHCH@HHH=HCECFC1FIHGIHEHHEHG?DDCCDHHHG@@FE?EHGD@HF1<<CCCG?@@DD
@HISEQ:969:HM2KJBCX2:2:1101:3720:18382 2:N:0:ACTATGCA
GCTTCCAGACAACCCAACTATCCCTATTAATCATTACGTCGATCCTAGAAACCAACAAAATAGGATTAACGTCCTATTTCATTATTCCATGCTAATGTATTCAAGCGTTAGCCTGCTTTAAACACTCTAATTTTTTCAAAGTAACAGTCCTGATTTCCCGCAACACCAAATTAATGACATCACGGTTCGTCAAGAAGGAGGAATCAGTAAAGCCAGTACATACCGAAGGCATGACCAACTTACTAACCCCGAAATTCAACTACGAGCTTTTTAACTGCAACAACTTTAATATACGCTATTGGAGCTGGAATTACCGCGGCTGCTGGCACCAGACTTGCCCTCCAA
+
DDDADIIIIHIIIIHIIIIHHIIIIIIIIIIIIIIIIIIIHIIIIIIIIIIIIIIIIIIHIIHHIIHIHHHIIIIIIIIGIIIIIHHGHIGGHIIIHIIIIHHIIIIIIIIIIIIIIHIIIIIIIIHIIIIIIIIIIIIIIIIIIIIIIIIIIIIIIIIIIIIIIIIIIIHHHIHIIIIIIIIIIIIHIIIIIIIIIIIIIIIHIIIIIIIIIIIIIIIIIIIIIIIIIIIIIIHIIIIIIIHHIIIIIIIIIIIIIIIIIHIIIIIIIIIIIIIIIIIIIIIIIIIIIIIIIIIIIIIIIIIIIIHIIIIIIIIIIIIIIIIIIIIIIIIIIIIIIIIIDDDDD
@HISEQ:969:HM2KJBCX2:2:1101:10155:18648 2:N:0:ACTATGCA
GCTTCCAGACAACCCAACTATCCCTTTAATCATTACGTCGATCCTAGAAACCAACAAAATAGAATCAAACGTCCTATTTCGTTATTCCATGCTAATGTATTCAAGCGTGAGCCTGCTTTAAACACTCTAATTTTTTCAAAGTAACAGTCCTGATTCCCCATGACACCAAATTAATGACATCATGGTTCGTCAGAAGGTAGAAATCAATAATACCAGTACGTACAATAGCACGACCAATAAATTGATCCCGAAATTCAACTACGAGCTTTTTAACTGCAACAACTTTAATATACGCTATTGGAGCTGGAATTACCGCGGCTGCTGGCACCAGACTTGCCCTCCAA
+
DDDDBHIIIIIIIIIHFIHIHHIIIIIHGIGHIIIIIHIDFHIIIHHIIIIIIGHIIIHIIIIIHIHHIIGEHHHIHHIIIIIHHHEHIHIFFHHIIHHIHEEHHFEGHHHHEHEHHHIGICHHIIHIIHHHHH@HIIIHIHHHHIHHHHHCHHHIIHEHHIHIIIIHHHIHHEHEGIHHEHHHHGHHIIHIHHHFHHHIIHHHIHHIHHHHHHIIIIIIIIIIIIIIHEAEEHCHFIHIHHFIHCCAHEEHECIIIIIHIHIHIIIIHHIHFHIIHHGHHHHHHIHHIHHIHIIIHIHHHIHHH@IIIIHHHCHHIIIIIIIIIIHIIHHFHEEHHEIDDADD
@HISEQ:969:HM2KJBCX2:2:1101:6421:17181 2:N:0:ACTATGCA
GCTTCCAGACAACCCAACTATCCCTATTAATCATTACGTCAATCCTAGAAACCAACAAAATAGGATCAACGTCCTATTTCATTATTCCATGCTAATGTATTCAAGCGCGAGCCTGCTTTAAACACTCTAATTTTTTCAAAGTAACAGTCCTGATTCCCCGCCACACCAAATGAATGACATGATGGTTCGTCAGAAGGTAGGAACCAGTAACACCAGTACGTACCTAAGGCACGACCAACGTACTGATCCCGAAATTCAACTACGAGCTTTTTAACTGCAACAACTTTAATATACGCTATTGGAGCTGGAATTACCGCGGCTGCTGGCACCAGACT
+
CDDCDIIIIIIIHHIIIIIIIIIIIIIIIIIIIIIIIIIIIIIIIIHIIIIIIIIHIIIHIIGFHHEHHIIIIIIIIIIIGIGHHIIIIIIIIHHIIIIIIHGHIIIHHIGIIIIIIHHIHGGIHIIIHIIIIIIIHIIIIIHIIIIIIIIHHHHIHIIIIIHHHHHGIIHIIIIHHHIIIIIIIIIIIIIIIHIIIHIHIIIIIIIIIIIIIIIIIIIIIIIIIIHIIIIIIHIIIIIIIIIIIIGIIIIGIIIIIIIIIHIIIIIIIIIIGIIIIIIIIIIIIIIIIIHIHIIIIIIHIIIIIIIIIIIIIIHIIIIIIIHIIIIIIIDDDDD
@HISEQ:969:HM2KJBCX2:2:1101:13438:19773 2:N:0:ACTATGCA
GCTTCCAGACAACCCAACTATCCCTATTAATCATTACGTCAATCCTAGAAACCAACAAAATAGGATCAAACGTCCTATTTCATTATTCCATGCTAATGTATTCAAGCGTTAGCCTGCTTTAAACACTCTAATTTTTTCAAAGTAACAGTCCTGTTTCCCTGCAACACCAAATTAATGGCATTACAGTTCTTCAGAAAGGAGGAACCAGCAAAGCCAGTGCATACCAGTGGCACGACCAACCTGCTGATCCCGAAATTCAACTACGAGCTTTTTAACTGCAACAACTTTAATATACGCTATTGGAGCTGGAATTACCGCGGCTGCTGGCACCAGACTTGCCCTCCAA
+
DDDDCIIIIIIIIIIIHHIHIGIIHHIIIIIIGIIIIHIIIIIIIIIIIGEHHHHHCHIGHIGGHIHIHHHHHHIHHHHHHHIHIIIGHIIIGIIHIHIIIIIIIHIIIIIIIIIHIIIIIHHIIIIIIIIIIIIHHIIHHIIIIIIIIIIIIIIIIGIHIIIIIIIIIIHHHIIIIIIIIIIIIIIIIIIIIIIIIIIIIIIHIIIIIIIIIIIIIHIIIIIIIIIIIIIIIIIIIIHIIIIHHIIIIHIIIIIIIIIIIIIIIIIIIIIIIIHIIIIIIIIIIIIIIIIIIIIIIIIIIIIIIIIIIIIIIIIIIIIIIIIIIIIIIIIIIIIIIIIIIDDDDD
@HISEQ:969:HM2KJBCX2:2:1101:4068:20463 2:N:0:ACTATGCA
GCTTCCAGACAACCCAACTATCCCTATTAATCATTACGTCAATCCTAGAAACCAACAAAATAGGATCAAACGTCCTATTTCATTATTCCATGCTAATGTATTCAAGCGTTAGCCTGCTTTAAACACTCTAATTTTTTCAAAGTAACAGTCCTGTTTCCCTGCAACACCAAATTAATGACATTACAGTTCTTCAAGAAGGAGGAACCAGTAAAGCCAGTACATACCAGAGGCACGACCAACCTACTAATCCCGAAATTCAACTACGAGCTTTTTAACTGCAACAACTTTAATATACGCTATTGGAGCTGGAATTACCGCGGCTGCTGGCACCAGACTTGCCCTCCAA
+
DDDDDIIHIIIIIIIIIIIIIIIIIIIIIIIIIIIIIHHIIIIIIIGIIIIIIIIIIIIEHIHHIGIIFHIDHHIIIIIIIIIIIIIGGIIIIIIGIIHIIHHHHIIIIIIIIHIIIIIIIIIIIIIIIIIIIIIHIIIIHIIIIIIIIIIIIIIHIIIIIIIIHIIIIIHHIIIIIIIIIIIIIIIIIIIHIIIIIIIIIHIIIIIIIIIIIIIIIIIIIIIIIIIIIIIIIIIIIIIIIIHHHIIIIIIIIIIIHIIIIIHIIIIIIIIIIIIIIIIIIIIIIIHHIIIIIIIIIIIIIIIIIIIIIHIIIIIIIIIIIIIIIIIGIIIIIIIIIIIIIDDDDD
@HISEQ:969:HM2KJBCX2:2:1101:6336:21571 2:N:0:ACTATGCA
GCTTCCAGACAACCCAACTATCCCTATTAATCATTACGTCAATCCTAGAAACCAACAAAATAGGATCGAACGTCCTATTTCATTATTCCATGCTAATGTATTCAAGCGTTAGCCTGCTTTAAACACTCTAATTTTTTCAAAGTAACAGTCCTGTTTCCCTGCAACACCAAATTAATGACATTACAGTTCTTCAAGAAGGAGGAATCAGTAAAGCCAGTACACACCATTGGCACGACCAACCTACTGACCCCGAAATTCAACTACGAGCTTTTTAACTGCAACAACTTTAATATACGCTATTGGAGCTGGAATTACCGCGGCTGCTGGCACCAGACTTGCCCTCCAA
+
BDADDIIIIIIGIIIIIIIIIIIIIIIIIIIIIIIIIIIIIIIIIIIIIIIIIIIIIIIIIIIHIIHHIIHHHIIIIIHGIIIIIIIIGIIIIIIIIIIIIIIIIIIIIIHHHIHIIIIIIHHIIIHIIIIIIIIIIIIIIIIIIIIIIIIIIIIIIIIIHIIIIIIIIIIIHIIIIIIIHIIIIIIIIIIIIIIIIIIIIIIIIIIIIIIHIIIIIIIIIIIIIIIIIIIIIIIIIIIIIIIHHIIIIIIIIIIIIIIIIIIIIIIIIIIIIIIIIIIIIIIIIIIIIIIIIIIIIIIIIIIIIIIIIIIIIIIIIIIIIIIIIIIIIIIIIIIIIIIIIDDDDD
@HISEQ:969:HM2KJBCX2:2:1101:11445:21685 2:N:0:ACTATGCA
GCTTCCAGACAACCCAACTATCCCTATTAATCATTACATCGATCCTAGAAACCAACAAAATAGAATCGGATGTCCTATTTCATTATTCCATGCTAATGTATTCAAGCGTGAGCCTGCTTTAAACACTCTAATTTTTTCAAGGTAACAGTCCTAATTCCCCGTGACACCAAATTAATGGCATTACGGTTCTTTAGAAGGTGAGAAATCAATAATATCAGTACATACCAACGGCATGACCGATACATTGATCCCGAAATTCAACTACGAGCTTTTTAACTGCAACAACTTTAATATACGCTATTGGAGCTGGAATTACCGCGGCTGCTGGCACCAGACTTGCCCTCCAA
+
DDDDDIIIIIIIIIIIIIIIIIIIIIIIIIIIIIIIIIIIIIIIIIIIIIHIIIIIIIIIIIIIIIIIIIIIIIIIIIIIIIIIIIIIIIIIIIIHHIIIIIIIIIIIIIIIIIIIIIIIIIIIIIIIIIIIIIIIIIIIIIIIIIIIIIIIIIIIIIIIIIIIIIIIIIIIIIIIIIIIIIIIIIIIIIIIIIIIIIIIIIIIIIIIIIIIIIIIIIIIIIIIIIIIIIIIIIIIIIIIIIIIHHIIIIIIIIIIIIIIIIIIIIIIIIIIIIIIIIIIIIIIIIIIIIIIIIIIIIIIIIIIIIIIIIIIIIIIIIIIIIIIIIIIIIIIIIIIIIIIIIDDDDD
@HISEQ:969:HM2KJBCX2:2:1101:5585:21792 2:N:0:ACTATGCA
GCTTCCAGACAACCCAACTATCCCTATTAATCATTACGTCGATCCTAGAAACCAACAAAATAGAATCAAACGTCCTATTTCATTATTCCATGCTAATGTATTCAAGCGTAAGCCTGCTTTAAACACTCTAATTTTTTCAAAGTAACAGTCCTGATTCCCCACGACACCAAATTAATGACATCGCGGTTCTTCAGAAGGTAGGAACCGATAATGCCAGTGCGTACCGAAGCACGACCAACAATTCGATCCCGAAATTCAACTACGAGCTTTTTAACTGCAACAACTTTAATATACGCTATTGGAGCTGGAATTACCGCGGCTGCTGGCACCAGACTTGCCCTCCAA
+
DDDDBIIIIIIIIIIIIIIIIIIIIIIIIIIIIIIIIHHIIIHIIIIIIGHHHIIHEHIHIIHIIIIIHIIIHHIIIIHHHIIIIIHIIHIHIIHHFHHHHHGHIIIIIIIIIIIIIHHHIHHIIHIHIGIGFGHHHHHHHHHIIIIHEEIIHFHGIIIIIIIIIIHHIIIIFIIIIIHEHHHHHHIIIIIIHFIIIIHIGIHIIIIIIIHIHFHIIIIHIHIIIIIFIIIIIIHHHIGIIHCCE/HGIIHHIIHGEFD?HHHHIHIIHIHIIHIIIIIIIIIIIIIIIIIIIIIIIIIIIIIIIIIIIIIIIIHIIIIIIIIIIIIIIIIIIIIIIIIIDDDDD
@HISEQ:969:HM2KJBCX2:2:1101:7155:22529 2:N:0:ACTATGCA
GCTTCCAGACAACCCAACTATCCCTATTAATCATTACGTCGATCCTAGAAACCAACAAAATAGAATCAAACGTCCTATTTCATTATTCCATGCTAATGTATTCAAGCGTAAGCCTGCTTTAAACACTCTAATTTTTTCAAAGTAACAGTCCTGATTCCCCACGACACCAAATTAATGACATCGCGGTTCTTCAGAAGGTAGGAACCGATAATGCCAGTGCGTACCGAGGCACGACCAACAATTCGATCCCGAAATTCAACTACGAGCTTTTTAACTGCAACAACTTTAATATACGCTATTGGAGCTGGAATTACCGCGGCTGCTGGCACCAGACTTGCCCTCCAA
+
DDCDDIIIIIIIIIIIHIHIIIIHIIIIIIIIIIIIIIIIIIIIIIIIIIIIHIGHHHHIIHIIIIIIIGIIHHGIHIHIIIIIIIIHHHIIHIIIIIIIHIIIIIIIIHIHHIIIIIHIIIIIIIIIHHHIHHIIIIIHIIIIIIIHHIIHIIHHIIIHIIIHIIIIIIGIHIIIIIIIIIIIIIIIIIIIIIIIIIIIHIIIIIIIIIIIIIIIIIIIIIIGIIIIIHIIIIIIIIGIIHGEIIIIIIIIIIIIIHIIIIIIIIIHIIIIIIIIIIIIIIIIIIIIIIIIIIIIIIIIIIIIIIIIIIIIIIIIIIIIIIIIIIIIIIIIIIIIHIIIDDDDD
@HISEQ:969:HM2KJBCX2:2:1101:10825:22497 2:N:0:ACTATGCA
GCTTCCAGACAACCCAACTATCCCTATTAATCATTACATCGATCCTAGAAACCAACAAAATAGAATCGGATGTCCTATTTCATTATTCCATGCTAATGTATTCAAGCGTGAGCCTGCTTTAAACACTCTAATTTTTTCAAGGTAACAGTCCTAATTCCCCGTGACACCAAATTAATGGCATTACGGTTCTTTAGAAGGTGAGAAATCAATAATATCAGTACATACCAACGGCATGACCGAAACATTGATCCCGAAATTCAACTACGAGCTTTTTAACTGCAACAACTTTAATATACGCTATTGGAGCTGGAATTACCGCGGCTGCTGGCACCAGACTTGCCC
+
DDDDDIIIIIIIIIIIIIIIIIIIIIIIIIIIIIIIIIHIIIIIIIIHGIIIIIIIIIIIIIHHIIIIIIIIIIIIIIIIHIIIIIIFHHHGHIHIIIIIIIIIIIHIIIIHIIIIIIIIIIIIIIIIIHHHHIIIIIIIIIIIIIIIIIIIIIIIIIIIIIIIHIHHIIIIIIIIIIIIIIIIIIIIIIIIIIIIIIHIIHIIIIIIIIIIIIIIIIIIIIIIIIIIIIIIIIIIIIIIIIHIIIIIHIHCIIIIIHIIIIIIIGIIIIIIIIIIIIIIIIIIIIIIIIIIIIHIIIHIIIIIIIIIIIIIIIIIIIIIIIIIIIIIIIIIIIIIIDDDDD
@HISEQ:969:HM2KJBCX2:2:1101:15754:22698 2:N:0:ACTATGCA
GCTTCCAGACAACCCAACTATCCCTATTAATCATTACGGTGGTCCTAGAAACCAACAAAATAGAACCACAACGTCCTATTCTATTATTCCATGCTAATCTATTCAAGCAATAGCCCGCTTTAAACACTCTAATTTTTTCAAGGTAATGGTCCTGGCTCCCCAACACACCCAACAAAGGACATGCTGGTTCACCAGAAGGAAGACCCGACAACAAGACAGTACTCGCCAAAGACGGACCGCCCGGCCAGGCCTAAAATTCAACTACGAGCTTTTTAACTGCAACAACTTTAATATACGCTATTGGAGCTGGAATTACCGCGGCTGCTGGCACCAGACTTGCCCTCCAA
+
DDDDDIHIIIIIIIIIIIIIIIIIIIIIIIIIIHIIIIIIIIIIIIIIIIIIIIIHHHIIIIHHHIHIIHIIIIIIIIIIHIHIIGHHHIIIGIHHIIIIIHIIIIIIIIIIIIHHIIHHIHIIIHIIIIIIIIIIIHIIIIIIIIIIHIIIIHHIIIIIIIIIIIIIIIIIIIIIIIIIIIIIIIIIIIIIHIIIIIIIIIIIIIIIIIIIIIIIIIIIIIIIIIIIIIIIIIIIIIIIIIIIIHIIIIIIIIIIIIIIIIIIIIIIIIIIIIIIIIIIIIIIIIIIIIIIIIIIIIIIIIIIIIIIIIIIIIIIIIIIIIIIIIIIIIIIIIIIIIIIIIDDDDD
@HISEQ:969:HM2KJBCX2:2:1101:8913:22998 2:N:0:ACTATGCA
GCTTCCAGACAACCCAACTATCCCTATTAATCATTACGTCGATCCTAGAAACCAACAAAATAGAATCAAACGTCCTATTTCGTTATTCCATGCTAATGTATTCAAGCGTGAGCCTGCTTTAAACACTCTAATTTTTTCAAAGTAACAGTCCTGATTCCCCATGACACCAAATTAATGACATCATGGTTCGTCAGAAGGTAGGAATCAATAATACCAGTACGTACAATAGCACGACCAATAAATTGATCCCGAAATTCAACTACGAGCTTTTTAACTGCAACAACTTTAATATACGCTATTGGAGCTGGAATTACCGCGGCTGCTGGCACCAGACTTGCCCTCCAA
+
DDDBDIHIIIGHIHIIIIIIIIIIIIHHIHIHIIIIIIIIIIIIIIIIIIIIIIHHHHIIIIIIIIIIIIHHFHGEHHHHH?GHHHHIHHHIGHGHIIIGIIIIHHHEIHIHIHHEHIIIHHHIIIIIIIHHIIIHHHHHHHIHHHHHHIIHIIIIIGFHIIIHGHHIIIHHHIIIIIIIIIIIIIIIIIHIIIIIIIIIIHIIIHIHHIIHIIIIIIIIHIIGIIIIIIIIIIIIIIIIIIIH4IIIIHIIIIGIHIIIHIIIIIIIIIIIIIIIIIIIIHGHCHIIIIIHIIIIIHHIIHHIIIIIIIIIIIIIIIIIIIIIIIIHHIIIIIIIIIIIDDDDD
@HISEQ:969:HM2KJBCX2:2:1101:9031:23588 2:N:0:ATTATGCA
GCTTCCAGACAACCCAACTATCCCTATTAATCATTACGTCGATCCTAGAAACCAACAAAATAGAATCAAACGTCCTATTTCGTTATTCCATGCTAATGTATTCAAGCGTGAGCCTGCTTTAAACACTCTAATTTTTTCAAAGTAACAGTCCTGATTCCCCATGACACCAAATTAATGACATCATGGTTCGTCAGAAGGTAGGAATCAATAATACCAGTACGTACAATAGCACGACCAATAAATTGATCCCGAAATTCAACTACGAGCTTTTTAACTGCAACAACTTTAATATACGCTATTGGAGCTGGAATTACCGCGGCTGCTGGCACCAGACTTGCCCTCCAA
+
CCDDDHIIIIIIIEHHHIIIHIIIIIIIIGIHHIIIIIIIGHIIIIHIGIIIIIIGHHIIIIIIGHIIIHHHHHHIIEEHHCHICFHHHHHHIIHIIIIIIHIIIIHHIIIDHHGHIIIIIEHHIIIHIIIIHIHIIHIIHIIIIIIIIIHHHIIIIHHIHIIHIIIIIHEHHHHIIIIIIHHHIGIGIIIIIIIIIIIIHIIIHHHIIIIHHIIIIIIIHIIHIIIIIIIGHHIIIIIIHHGCHIIHGIIHIIIIIIIIIIIIIIIIIIIIIIIIIIIIIIIHHHHIIIIIIIIIIIIIIIIIIIIIIIIIHGGIIIIIIIIIIIIIIIIIIIHIIHIIDDDCD
@HISEQ:969:HM2KJBCX2:2:1101:3979:24507 2:N:0:ACTATGCA
GCTTCCAGACAACCCAACTATCCCTATTAATCATTACGGTGATCCTAGAAACCAACAAAATAGAACCATGCCGTCCTATTCTATTATTCCATGCTAATGTATTCGAGCAAAATGCCTGCTTTAAACACTCTAATTTTTTCAAGGTAAAGGTCCTGGTTCCACATGACACCCAATTAAGGACATCATGCTTCTCCAGAAGGTGAGAAATCAACTGCGACAGTTCATACCCCTTAAGGCACGACCATCACGTCAATCCCGAAATTCAACTACGAGCTTTTTAACTGCAACAACTTTAATATACGCTATTGGAGCTGGAATTACCGCGGCTGCTGGCACCAGACTTGCCCTCCAA
+
DDDDDIIIIIIIIIIIIIIIIIIIIIIIIIIIIIIIIIIIIIIIIIIIIIIIIIIIIIIIHIIHHIHIIIIGHHIHIIHIIIHIIHIGHHHIIIIIIIIIIGHIIIIIIIIIIIIIHHIIIIIIIIIIIIIIIIIIIIHIIIIIIIIIIIIIIIIHHIIHIIIIIIIIIIIIIIIIIIIIIIIIIIIIIIIIIIIIIIIIIIIIIIIIIIIIIIIIIIIIIIIIIIIIIIIIIIIIIIIIIIIIIIIIIIHIIHIIIIIIIIIIIIIIHIIIIIIIIIIIIIIIIIIIIIIIIIIIIIIIIIIHIIIIIIIIIIIIIIIIIIIIIIIIIIIIIIIIIIIIIIIIIIIDDDDD
@HISEQ:969:HM2KJBCX2:2:1101:18006:24475 2:N:0:ACTATGCA
GCTTCCAGACAACCCAACTATCCCTATTAATCATTACGTTGTACCTAGAAACCAACAAAATAGGTTCGAACGTCCTATTTCATTATTCCATGCTAATGTATTCAAGCGTTTGCCTGCTTTAAACACTCTAATTTTTTCAAAGTAACAGTCCTGACTCCCCACGACACCAAATTAATGACATCATGGTTCATCAGAAGGGAGGAATCAACGACCCCAGTGCGTACCGAAGGCACGACCGACGTATTGATCCCGAAATTCAACTACGAGCTTTTTAACTGCAACAACTTTAATATACGCTATTGGAGCTGGAATTACCGCGGCTGCTGGCACCAGACTTGCCCTCCAA
+
D@DDDIIIIIHII@HFGHIIII?EFHHHFHIEHHIHIIEHHIGIHIIHHHIIIGGIHCCFEFFHCG?EEHHHEHHG1CHHCFGHHIEHHHIE?GFHIIHIIIHHHIIIHGIIHIHHEGHHIHHHIHIHHIIHHHEEHIHIHGFECGCHHHBHHIIHHH@HIHIHHHHHGHHCHHHGIHHIIIIHHGIGIIHIIIHHIIHHIIHHHIIIIHEIIIIGIIIIHIIIHHIIIIIHHIIIIIIIHHHHHHGIHHGEHIIHIIIIIIIHHHHIIIHIIIIHEHHIIIIIIIHIHHIHIHHIIIIIIIIIHIIIIIIIIHIIHIIIIIIIHIIIIIIIHIIHIIIHICCCDD
@HISEQ:969:HM2KJBCX2:2:1101:20845:24025 2:N:0:ACTATGCA
GCTTCCAGACAACCCAACTATCCCTATTAATCATTACGTCAATCCTAGAAACCAACAAAATAGGATCAAACGTCCTATTTCATTATTCCATGCTAATGTATTCAAGCGTTAGCCTGCTTTAAACACTCTAATTTTTTCAAAGTAACAGTCCTGTTTCCCTGCAACACCAAATTAATGACATTACAGTTCTTCAAGAAGGAGGAACCAGTAAAGCCAGTACATACCAGAGGCACGACCAACCTACTAATCCCGAAATTCAACTACGAGCTTTTTAACTGCAACAACTTTAATATACGCTATTGGAGCTGGAATTACCGCGGCTGCTGGCACCAGACTTGCCCTCCAA
+
DDDCBIIIIIIHIIIIIIIIIIIIIIIIIIIIIIIIIIIIIHIHIIIIIHIGHIIIIGIGIGHHEHIGIIIIIIFHIIGEHIIIIIIHHIFHHHEHHHHHHHHHHHHHHHHDHHCHHIHIIHHIHIHHHHHIIIHIIIIIHHIIIIHIIIIIIGHHIIIIIIIIIIHIIIIHIIIIIIIIHIIIIIIIIIIIHIHGIIIIIIHHIIIIIIIHIHHIIII=I<IIIIIIIIIIIIIIIIIIIIHGFIHHIIIIIHIIIIIIIHFIIIIIIIIIIIIIIIIIIIIIIIIHIIIIHGIIIIIHHIIIIIIIIIIIIIIIIIIIIIIIIIIIIIIIIIIIIIIIIDDDDD
@HISEQ:969:HM2KJBCX2:2:1101:12983:24585 2:N:0:ACTATGCA
GCTTCCAGACAACCCAACTATCCCTATTAATCATTACGTCAATCCTAGAAACCAACAAAATAGGATCAAACGTCCTATTTCATTATTCCATGCTAATGTATTCAAGCGTTAGCCTGCTTTAAACACTCTAATTTTTTCAAAGTAACAGTCCTATTTCCCTGCAACACCAAATTAATGACATTACAGTTCTTCAAGAAGGAGGAACCAGTAAAGCCAGTGCATACCAGAGGCACGACCAACCTACTAATCCCGAAATTCAACTACGAGCTTTTTAACTGCAACAACTTTAATATACGCTATTGGAGCTGGAATTACCGCGGCTGCTGGCACCAGACTTGCCCTCCAA
+
DDDDCIIIIIIIIIIIIIIIIIIIIIIIIIIIIIIIIIIIIIIIHIIIIIIIGIHIIIIHIHIIIIIIIF?HHIIIIIIIIGIHIHHHIGIIIIIIIIHIIHIIIIIIIIIIIHHGHIIIIIIIIIIIHIHGIHIIIIIIIIIIIIIIHIIIIIIIHIIIHIIIIIIHHHHHIIHHHIIHIIIIIIIIIIIIIIIIIIIIIIIIIIIIIIIIIIIIIIIIIIIIIIIIIHIII<IIHIHIIIHHIIIGIIHIHIIIIIIIIIIIIIIIIIIIIIHIIIIIIIIIIHIIIIIIIIIHIIIHHIIIIIIIIIIIIIIIIIIIIIIIIIIIIIIIIIIIIIIIIDDDDD
@HISEQ:969:HM2KJBCX2:2:1101:16421:24871 2:N:0:ACTATGCA
GCTTCCAGACAACCCAACTATCCCTATTAATCATTACGTCGATCCTAGAAACCAACAAAATAGGGTCAAACGTCCTATTTCATTATTCAATGCTAATGTATTCAAGCGTGTGCCTGCTTTAAACACTCTAATTTTTTCAAAGTAACAGTCCTGATTCCCCATGACACCAAATTAATTACATCACAGTTCGTCAGAAGGTAGAAATCAATAATACCAGTGCATACCAGAGGCACGACCAATATATTGATCCCGAAATTCAACTACGAGCTTTTTAACTGCAACAACTATAATATACGCTATTGGAGCTGGAATTACCGCGGCTGCTGGCACCAGACTTGCCCTCCAA
+
<0DD@1DHEEH?<G00<<<1D111<<CHFHH1DEHHH111/<110<<<C1C1<1<01FHHH??GFH11D110<10<1FHC1<FG1CF11<<DGE1<D6D@6111A618<7HEC6A<@GCHGCDGF1<<<FGFAFHH?F?EEG@HGCDHEGE@CFE:1<C<<DGHHDDDE?EEEF@E#<@/DHCGGGE9EH=GHF<EIHDHDHF<DHFCG<DFCCFC1</F<1CFEF/D<0D<A1D1/@GC<1<11<</<C1C<<<HF<1C1E/<1D1<@<<<1?GCHIHHF<1<<<1<CEE@GD?1C@<111CGC@<11EHHECC</C<1D1<D<<1?IGC<1<<110CED<DD<0
@HISEQ:969:HM2KJBCX2:2:1101:14177:25556 2:N:0:ACTATGCA
GCTTCCAGACAACCCAACTATCCCTATTAATCATTACGTCAATCCTAGAAACCAACAAAATAGGTTTGAACGTCCTATTTCATTATTCCATGCTAATGTATTCAAGCGTTAGCCTGCTTTAAACACTCTAATTTTTTCAAAGTAACAGTCCTGTTTCCCTGCAACACCAAATTAATGGCATTACAGTTCTTCAGAAAGGAGGAATCAGCGAAACCAGTTCATACCAGTGGCACGACCAACCTGCTGACCCCGAAATTCAACTACGAGCTTTTTAACTGCAACAACTTTAATATACGCTATTGGAGCTGGAATTACCGCGGCTGCTGGCACCAGACTTGCCCTCCAA
+
DDDCDIIIIIIIIIIIIGIIHHIIIIIIIIIIIHIIIGIIIIIIIIIGIIIIIII@CHIIIHIHIIIIIHIIHEHHIHHHHEHIIHIIIFHIIIHIIIIIIHHIIIIIIIIIIIIIIIIIIIIIIHIIIIIIIIIIIIHHHHHEEIIHGIIIIIHIIIIHIIIIHGIIIIIIIIIIIHHHIIIIIHHIIIIIIIIIIIIIIIIIIIGIIIIIIIHHHGIIIIHIIIIIIHIIIIIIHIIIIIIHHIIIIIIIIIIIIIIIIIIIIIIIIIIIIIHIIIIIIIIIIIIIIIIIIIIIIIIIHIIIIIIIIIIIIIIIIIIIIIIIIIIIIIIIIHIIIIIIIDDDDD
@HISEQ:969:HM2KJBCX2:2:1101:6035:25983 2:N:0:ACTATGCA
GCTTCCAGACAACCCAACTATCCCTATTAATCATTACGGTGATCCTAGAAACCAACAAAATAGAACCATGCCGTCCTATTCTATTATTCCATGCTAATGTATTCGAGCAAAAATGCCTGCTTTAAACACTCTAATTTTTTCAAGGTAAAGGTCCTGGATCCGCAAGACACCCAATTAAGGACATCAAGTTTCTCCAGAAGGTGAGAAATCAACAGCGACAGTTCATACCCCTTAAGGCATGACCATCACGTCAATCCCGAAATTCAACTACGAGCTTTTTAACTGCAACAACTTTAATATACGCTATTGGAGCTGGAATTACCGCGGCTGCTGGCACCAGACTTGCCCTCCAA
+
DDDDDIIIIIIIIIIIIIIIIIIIIIIIIIIIIIIIIIIIIIHIIIIIIIIIIIIIIIIIIIHIIIIIIIIHIIIIIIIIIIIIIIIIIIIHIGICHIIIHFHIHIIIIIIIIIIIIHIHIIIIIHIHHIIHHIIIIIIIIIIIIIIIIIIIIIIIIIIIIIIIIIIIIIIIIIIIHIIIIIIIIIIIIIIIIHIIIIIIIIIHIIIIIIIIIIIIIIIIIIIIIIIIIIIIIIIIIIIIIIIIIIIHIIIHIIIIIIIIIIIIIIIIIHIIHIIIIIIIIIIIIIIIIIIIIIIIIIIIIIIIIIIIIIIIIIIIIIIIIIIIIIIIIIIIIIIIIIIIIIIIIIIIDDDDD
@HISEQ:969:HM2KJBCX2:2:1101:19843:26231 2:N:0:ACTATGCA
GCTTCCAGACAACCCAACTATCCCTATTAATCATTACGTCGATCCTAGAAACCAACAAAATAGAATCAAACGTCCTATTTCATTATTCCATGCTAATGTATTCAAGCGTGAGCCTGCTTTAAACACTCTAATTTTTTCAAAGTAACAGTCCTGATTCCCCACAACACCAAATAAATGACATCATGGTTCGTCAGAAGGGAGAAACCAACAATGCCAGTACGTACCTAGGCACGACCGACATGATGGTCCCGAAATTCAACTACGAGCTTTTTAACTGCAGCAACTTTAATATACGCTATTGGAGCTGGAATTACCGCGGCTGCTGGCACCAGACTTGCCCTCCAA
+
D?D@DHEHHCEEEG=@HHHHFHHGHECFHH?1CHHH@@GCHDH@CGHIGHHIIHH=EGHFHIF?G1DFHHHEHH@GEFHCCHHHHCCC?F1<1GH@E@8D@<DCHE@HHIIHFHEG??<HHIHHHFHHIIIEHHEG.IHHHHIHHFHHE@AHGCGEHIIHFGHHGDCHHDHIIIIHHFGDH@FGIIIIHHEGFC@HFIIHIHHHF0HHHHHF;HHFEHHHCHIHIHF@HHHHHIHIHIIHFIGHIIGHDD<<HHEIIHHHHHHHHHIIIIIIHHHHFHHIHIHEHEHHHHEHIHGFEIHHHHEHHHCCEHGDEHIIHHGHHEEEGIIIIIIIHIIHIIIIDDADD
@HISEQ:969:HM2KJBCX2:2:1101:2669:26146 2:N:0:ACTATGCA
GCTTCCAGACAACCCAACTATCCCTATTAATCATTACGTCAATCCTAGAAACCAACAAAATAGGATCGAACGTCCTATTTCATTATTCCATGCTAATGTATTCAAGCGTTAGCCTGCTTTAAACACTCTAATTTTTTCAAAGTAACAGTCCTGTTTCCCTGCAACACCAAATTAATGACATTACAGTTCTTCAGAAAGGAGGAATCAGCGAAGCCAGTGCATACCAGTGGCACGACCAACCTGCTGACCCCGAAATTCAACTACGAGCTTTTTAACTGCAACAACTTTAATATACGCTATTGGAGCTGGAATAACCGCGGCTGCTGGCACCAGACTTGCCCTCCAA
+
DDDDDIIIIIHHIIIIIIIIIIHHHIIIIIIIIIIIIIIIIIIIIIIIIIIIIIIIIIIIIIHFHHHHHHIHHHHIHHIIIIIIIIIIEHHHEHHIIHHHIHHEIGIHIIIIIIIHIIIIIHHIIHHEHHHHIIIIIIHIHIIIHIIIIIIIIIIIIIIIIHIIIIIIIIIIIIHIIIHIIIIIIIIIIHIIIIHIIIIIIIHHIIIIIIIHIIIIIHHIIIIIIIIIIIIIIIIIIIHIIIHHGIHIIIIHIIIIIIIIIIIIIIIIIIIIIHCIIIIIIIIIIHHIIIHIIIIIIIIIIIIIIIIIIIHE/IIIIIIIIIHIIIIIIIIIIIIIIIIIIDDDDD
@HISEQ:969:HM2KJBCX2:2:1101:9975:28167 2:N:0:ACTATGCA
GCTTCCAGACAACCCAACTATCCCTATTAATCATTACGTCGATCCTAGAAACCAACAAAATAGAATCAAACGTCCTATTTCGTTATTCCATGCTAATGTATTCAAGCGTGAGCCTGCTTTAAACACTCTAATTTTTTCAAAGTAACAGTCCTGATTCCCCATGACACCAAATTAATGACATCATGGTTCGTCAGAAGGTAGGAATCAATAATACCAGTACGTACAATAGCACGACCAATAAATTGATCCCGAAATTCAACTACGAGCTTTTTAACTGCAACAACTTTAATATACGCTATTGGAGCTGGAATTACCGCGGCTGCTGGCACCAGACTTGCCCTCCAA
+
DDDDDIIIIIIIHIIIIIIIHIIIIIIIIIIIIIIIIIIIHIIIIIIIIIIIHIGIIHIIIIHHHIIIIIIGHIHIIIIIIIIIIIIIICHHIIIIIIIIIHHIIIIIIIIIIIIIIIIIHHHIHIIIIIHIIHIIIIIIIIIIIIIIIIIIHIIIIIIIIIIIIIIIIIIIIIIIIIIIIIIIIIIHIIIIIIIIIIIIIIIIHIIIIIIIIIIIIIIIIIIIIIIIIIIIIIHIIIIIIIHHIIIIIIIIIIIIIIIIIIIIIIHIIIIIIIIIIIIIIIIIIIIIIIIIIIIIIIIIIIIIIIIIIIIIIIIIIIIIIIIIIIIIIIIIIIIIIIIIDDDDD
@HISEQ:969:HM2KJBCX2:2:1101:6259:27870 2:N:0:ACTATGCA
GCTTCCAGACAACCCAACTATCCCTATTAATCATTACGTCAATCCTAGAAACCAACAAAATAGGATCAAACGTCCTATTTCATTATTCCATGCTAATGTATTCAAGCGTTAGCCTGCTTTAAACACTCTAATTTTTTCAAAGTAACAGTCCTGTTTCCCTGCAACACCAAATTAATGACATTACAGTTCTTCAAGAAGGAGGAACCAGTAAAGCCAGTACATACCAGAGGCACGACCAACCTACTAATCCCGAAATTCAACTACGAGCTTTTTAACTGCAACAACTTTAATATACGCTATTGGAGCTGGAATTACCGCGGCTGCTGGCACCAGACTTGCCCTCCAA
+
DDCDDIIIIIIIIIIIIIIIIIFHIIIIIIIIIIIIIIIIIIIIIIHIIIIIIIIIIIIIIIHHGIHGHHIIIIGIIIHHIIGIFHIIGICHHHIIIIIIIHHHHIIIIIIIIIHIIHHIIHIIIIIIIIIIIIIIIHIIIIIIIIIIIIIIIIIIIIIIIIHIIIIHIIIIIIIIIHIIIIIIIIIIIIIIIIIIIIIIIIIIIIIIIIIIIIIIIIIIIIIIIIIIIIIIIIIIIIIIIIHHGIIHIIIIIIIIIIHHIIHIIIIIIIIIIIIIIIIIIIIIIIIIIIIIIIIIIIIIIIIIIIIIIIIIIIIIIIIIIIIIIIIHIIIIIIIIIIIIIDDDDD
@HISEQ:969:HM2KJBCX2:2:1101:17321:27935 2:N:0:ACTATGCA
GCTTCCAGACAACCCAACTATCCCTATTAATCATTACGGTGATCCTAGAAATCAACAAAATAGAATCATGCCGTCCTATTTTATTATTCCATGCTAATGTATTCAAGCAAAATGCCTGCTTTAAACACTCTAATTTTTTCAAAGTAAAGGTCCTGGTTCCCCGCGACACCCAATTAAGGGCATCGCGGTTCTCCAGAAGGTGAGAAATTGACTACACCAGTTCATACCCCTTAAGGCACGACCGATGTGTCAATCCCGAAATTCAACTACGAGCTTTTTAACTGCAACAACTTTAATATACGCTATTGGAGCTGGAATTACCGCGGCTGCTGGCACCAGACTTGCCCTCCAA
+
<00<DHHEHIHIHHH=EHIGIIFEHHIHIIIIHE@GHG=@@11<<CCHHHF11<1C@E@GHHHCH@HFH<DD/<CFHEHE11DEHH@@111<<CHGIG1CG@D?GHEHHHIHHGHDFEH<FFGEHB@CGCGCEHG1<BCHHGHHFEFHIHHHGCGADCHEDDHEB<ECHFG@<HA<?HC:EEC@7ED</EHHCHHG/IIIIHHHGH?EHGHHHEHGC;HHHC1HC#CHHH@HHGHH@CHHEDEHFHC<C1GIHGHEHCC?D@G@HHGHHEHFG=IHHGGC@IIHG@<<HCHFIIHGEEEHHHF<1CFHHGG@HIHCF1HHDEE<HHFGC?EIIHFHIHHHEG?IIIHD<B<D
@HISEQ:969:HM2KJBCX2:2:1101:2886:28105 2:N:0:ACTATGCA
GCTTCCAGACAACCCAACTATCCCTATTAATCATTACGTCGATCCTAGAAACCAACAAAATAGAATCAAACGTCCTATTTCGTTATTCCATGCTAATGTATTCAAGCGTGAGCCTGCTTTAAACACTCTAATTTTTTCAAAGTAACAGTCCTGATTCCCCATGACACCAAATTAATGACATCATGGTTCGTCAGAAGGTAGGAATCAATAATACCAGTACGTACAATAGCACGACCAATAAATTGATCCCGAAATTCAACTACGAGCTTTTTAACTGCAACAACTTTAATATACGCTATTGGAGCTGGAATTACCGCGGCTGCTGGCACCAGACTTGCCTCCAA
+
DDDDDIIIIIIIIIIIIIIIIIIGIIIIGHIIIIIIIIIIIIIHIIHIIIIIIIIIIIIIHGHHIIHIFHIHHHIIIIIIHIIIIIIIIIHIGHIIIHIIHHHIIIHIIIIIHIIIIIIIHIHIIIIIIIGIIIIIIIIIIIIIIIIIHIIIIIIIIIIIIIIIIIIIIIIIHHIIIIIIIIIIIIIIIIIIIIIIIIIIIIIIHIIIIIIHHIIIIIIIIIIIIIIIIIIHHIIHIIIIIHHIIIIIIIIIIIIIIIIIIIIIIIIIIIIIIIIIIIIIIIIIIIIIIIIIIIIIIIIIIIIIIIIIIIIIIIIIIIIIIIIIIIIIIIIIIIIIIIIDDDDD
@HISEQ:969:HM2KJBCX2:2:1101:12206:28485 2:N:0:ACTATGCA
GCTTCCAGACAACCCAACTATCCCTATTAATCATTACGTCGATCCTAGAAACCAACAAAATAGGGTCAAACGTCCTATTTCATTATTCCATGCTAATGTATTCAAGCGTGAGCCTGCTTTAAACACTCTAATTTTTTCAAAGTAACAGTCCTGATTCCCCGCGACACCAAATTAATGACATCACGGATCTTCAGAAGGGAGAAACCAGTGACACCAGTGCATACCAAAGGCATGACCAGCGTACTGATCCCGAAATTCAACTACGAGCTTTTTAACTGCAACAACTTTAATATACGCTATTGGAGCTGGAATTACCGCGGCTGCTGGCACCAGACTTGCCCTCCAA
+
DCCDDIIIIHIIIIIIIGHIIGHHIHIIIIIIHIIEHHHHDHIIIIIIIIHEHFIIHIHHHIIFEHHHGE?HHHIGIIIIIIIIIIIIIIIIIIIGHIHIIIHHHIIHIIIIIIIIHHIIIHHIIIIIHIHIIHGHIIIIIHHHHH@FHEHIHIHHHIIIIHIHHIIIIIHHIIIHHHHIIHGIIIIHIHIIHIHIIIIIHIIHIIIIHGIIIIIIIIIIGIIIIHIHIIIIIIIHIIIIHEHEHHIIIIHIIIIIIIIIIIIIIIIIHIIIIHIIIIIGHIIHGIIIHIIIIIIIIHIIIIIIHIIIIIIIHIHIIIHIIHIIIIHIIIIIIIGHIIIIIDDDDD
@HISEQ:969:HM2KJBCX2:2:1101:20854:28826 2:N:0:ACTATGCA
GCTTCCAGACAACCCAACTATCCCTATTAATCATTACATCGATCCTAGAAACCAACAAAATAGAATCGGATGTCCTATTTCATTATTCCATGCTAATGTATTCAAGCGTGAGCCTGCTTTAAACACTCTAATTTTTTCAAGGTAACAGTCCTAATTCCCCGTGACACCAAATTAATGGCATTACGGTTCTTTAGAAGGTGAGAAATCAATAATATCAGTACATACCAACGGCATGACCGAAACATTGATCCCGAAATTCAACTACGAGCTTTTTAACTGCAACAACTTTAATATACGCTATTGGAGCTGGAATTACCGCGGCTGCTGGCACCAGACTTGCCCTCCAA
+
@@DDDHIIIIIIIHHHHIHIIIIIIIIIIHIHIIIIIHHIHHHIIGIIIIHHHHGHHIIIIIGIIIIIGHHIEHHEHIHHIIIIIIHIGHHGIHIIIIHHHFHHHEHHIHHEHHHEGHHEHHI?GH@GHIIIHHIHHHHGHFHHIHIIIHHIIFHEHHGIIIIHIIHHIIIHIIIHHIHIIHHHHHIHCFIHIIHHHFHHIIIIIHHFIIIIIHEIIHGIGIIHFDCHHEIHFIIIIIIIIIHHFD:DEHDIHGIIHIIHHECHIHHHIIIHGIHEHEHGEIHHF@CCFCIIIIHIIIIHHIIHIIIIHIIIHIHHDHIIIIIIHIIHHIIIIIHIIIHHGFB@D@<
@HISEQ:969:HM2KJBCX2:2:1101:5567:29098 2:N:0:ACTATGCA
GCTTCCAGACAACCCAACTATCCCTATTAATCATTACGTCGATCCTAGAAACCAACAAAATAGAATCAAACGTCCTATTTCGTTATTCCATGCTAATGTATTCAAGCGTGAGCCTGCTTTAAACACTCTAATTTTTTCAAAGTAACAGTCCTGATTCCCCAAGACACCAAATTAATGACATCATGGTTCGTCAGAAGGTAGGAATCAATAATACCAGTACGTACAATAGCACGACCAATAAATTGATCCCGAAATTCAACTACGAGCTTTTTAACTGCAACAACTTTAATATACGCTATTGGAGCTGGAATTACCGCGGCTGCTGGCACCAGACTTGCCCTCCAA
+
AADDDIIIIHIIIIIHHIIIIIHIHHIIHIIIIHIIIIIIIHIHIHIHIIIIIIIGIHHIGIHHHEHHHCHHGEHIIIHHHIIHIIHIHHIIIGIHIIHHHIHHIHIHIIIHHIHHHHHIIHHHIHIIIHHIIIIHHEHIIHHHHIIIIIIIIIHHIIHIHHHHHFHIHIHHIIHIGHIHHHFHIIIIHIIHIIIIIIIHHHIIIGIIIIIIIIHHIHGFHHGCIGIIIIIIIIIIIIIIIIHFIIHIHIHIIIIIIIIIIIIIIIIIIIIIIIIHHIHHHIIHHHIIIIIIIIIHIIIIIIIIIIIHIIIIIIIIIIIIIIIIIIHIIIIIIHIIIHIIBDDDD
@HISEQ:969:HM2KJBCX2:2:1101:7680:29285 2:N:0:ACTATGCA
GCTTCCAGACAACCCAACTATCCCTATTAATCATTACGGTGATCCTAGAAACCAACAAAATAGAATCATGCCGTCCTATTTTATTATTCCATGCTAATGTATTCAAGCAAAATGCCTGCTTTAAACACTCTAATTTTTTCAAAGTAAAGGTCCTGGTTCCCCGCGACACCCAATTAAGGGCATCGTGGTTCTCCAGAAGGTGAGAAATTGACTACACCAGTTCATACCCCTTAAGGCACGACCGATGTGTCAATCCCGAAATTCAACTACGAGCTTTTTAACTGCAACAACTTTAATATACGCTATTGGAGCTGGAATTACCGCGGCTGCTGGCACCAGACTTGCCCTCCAA
+
DDDDDIHHIIIIIIIIIIIIIIIIIIIIIGIIIIIHIEHHIIIIIIIIIIIIIIIIIIIIIIIHIIIIIIIIHHHDHHHIIIIIIHIIIIGHIHHIIIIHIHIHIIIIIIIIIIIIIHIHHHHIIHHIIHHHHIIHIIIIIIIIGIIHIHGIIIIIIHIIIIIIIIIIIIIIIIIIIIHIIIIIIIIIIIIIIIIHIIIIIIHIHIIIIIIIIIHIIIIIIIIIIHIIIIHIIIIIIIIIIIIIIIIHIHHIIIIIIIIIIIIIIIIIIIIIIIIIIHIIIIIIIIIIIIIIIIIIIIIIIIIIIIIIIIIIIIIIIIIIIIIIIIIIIIIHIIIIIIIIIIIIIIIDDDDD
@HISEQ:969:HM2KJBCX2:2:1101:19835:28766 2:N:0:ACTATGCA
GCTTCCAGACAACCCAACTATCCCTATTAATCATTACGTCGATCCTAGAAACCAACAAAATAGGGTCAAACGTCCTATTTCATTATTCCATGCTAATGTATTCAAGCTAATGCCTGCTTTAAACACTCTAATTTTTTCAAAGTAACAGTCCTAACTCCCCATGACACCAAATAAATGAAATCATGGTTCGTCAGAAGGGAGAAATCAATGATACCAGTACGTACCAGAGGCACGACCGATATATTGATCCCGAAATTCAACTACGAGCTTTTTAACTGCAACAACTTTAATATACGCTATTGGAGCTGGAATTACCGCGGCTGCTGGCACCAGACTTGCCCTCCAA
+
CDDDDIIIIIGIIIIIIIIIIIIIIIIIHHIIIIIIIIIIIIIIIIIIIIIIGIHHHEHHIHFEHIIIIIIHIIIIIIIHIIIIIIHHGIIIHIIGIIIIIHHHHIIIIHHIIIIIIIIHIHHEHIIIIIIIIIHIIIHIIHIHGHHIIIIHIIIIIIIHHIEIIIIIIIIIIIIHIIHIIIIIIIIIIIIHIIIIIIFIIIIIIIIIIIIIIIIIIIIIIIIIIIIIHIIIIIIIIIIIIIHIHGIHIIIHIIIIIIIIIIIIIIIIIIIIIIIIIIIIIIIIHHIHIIIIIIIIIIHFGIIIIIIIIIIIIIIIIIIIIIIIIIIIIIIIIIIIIIIIIDDDDD
@HISEQ:969:HM2KJBCX2:2:1101:20776:29485 2:N:0:ACTATGCA
GCTTCCAGACAACCCAACTATCCCTATTAATCATTACGGTGATCCTAGAAACCAACAAAATAGAACCATGCCGTCCTATTTTATTATTCCATGCTAATCTATTCAAGCACAAGCCTGCTTTAAGCACTCTAATTTTTTCAAGGTAATAGCTCTGCTTCCCCAACGCACTAACTTAATAGCATGCTGGTTATTCAGAAGGTAGGAATTCATCAAGCCAGTGCGGACAGTGAAGCCCGACCAACCGACAAACTCCGAAATTCAACTACGAGCTTTTTAACTGCAACAACTTTAATATACGCTATTGGAGCTGGAATTACCGCGGCTGCTGGCACCAGACTTGCCC
+
@@DDD?HHIIHHIGHIIIIIIIGEHEGHHHHEGGHHH@EEHHHHHIIIIHHCHCGHHIIIIIIIIHFHHIIGDHCCEHHHHHIHHIEGECGEEHGICHHHH<CFHHHHEHICIHHHGHGIIHIIHHFG?HGEGAFFFGBHHEHHGGEHGHHEEHGEDGHGIHHIHCGHEEGEHGFGHHEHHHGIIHHIHIHHEEIHHIHHCIHGHCHGHFDEGGFHEEHHGIIIIIIFEIIIHCHECDBHECHGHHIHGEC<FHHIIHHGHEHHHFHEHGIIIHHF@HHHIHIHF<IHIIIIIHH@IIHHHHHHF?HHGHHHHIIIIIIIHECIH?HFHHHHHEHFEHDDADD
@HISEQ:969:HM2KJBCX2:2:1101:17737:30323 2:N:0:ACTATGCA
GCTTCCAGACAACCCAACTATCCCTATTAATCATTACGTCGATCCTAGAAACCAACAAAATAGAATCAAACGTCCTATTTCATTATTCCATGCTAATGTATTCAAGCGCGAGCTTGCTTTAAACACTCTAATTTTTTCAAAGTAACAGTCCTGATTTCCCGCGACACCAAATTAATGACATCGTGGTTCGTCAGAAGGGAGAAACCAATAATGCTAGTACGTACAAAGTACGACCGACATATTAGTCCCGAAATTCAACTACGAGCTTTTTAACTGCAACAACTTTAATATACGCTATTGGAGCTGGAATTACCGCGGCTGCTGGCACCAGACTTGCCCTCCAA
+
DDDDDIIIIIIIIIIIIIIIHIIIIIIIIIIIIIIIIIIIIIIIIIIIIIHHHIIIIIHIIHHIIIIIIHHIIHIIIIIIIIIIIIIIHHHHHIIIHIIIIIIIIIIIIIIIIIIIIHIIIIIIIIIIIIIIIIIIIIIIIIIIIIIIIIIIIIIHIIHIIHHIIIHIIIIIIIIIIIIIIIIIIIIIIIIIIIIIIIIIIIIIIIIIIIIIIIIHIIIIIIIIIHEIIIIIIIIIIIIIIIIIIIIIIIIIIIIIIIIIIIIIIIIIIIIIIHIIIIIIIIIIIIIIIIIIIIIIIIIIIIIIIIIIIIIIIIIIIIIIIIIIIIIIIIIIIIIIIIIDDDDD
@HISEQ:969:HM2KJBCX2:2:1101:5550:30126 2:N:0:ACTATGCA
GCTTCCAGACAACCCAACTATCCCTATTAATCATTACATCGATCCTAGAAACCAACAAAATAGAATGCGATGTCCTATTTCATTATTCCATGCTAATGTATTCAAGCGTGAGCCTGCTTTAAACACTCTAATTTTTTCAAGGTAACAGTCCTAATTCCCTATAACATCAAATAAATGACATTATAGTTCTTTAGAAGGTGAGAACCAATAAAATCAGTACATACCAAGGCATGACCAACTAATTGATCCCGAAGTTCAACTACGAGCTTTTTAACTGCAACAACTTTAATATACGCTATTGGAGCTGGAATTACCGCGGCTGCTGGCACCAGACTTGCCCTCCAA
+
DDDDDIHIIHIIIIIIIIIIHIIIIIIIIIIIIIIIIIIIGIIHIIHHIIIIHIIIHHIGHHIHHIHIIIIIIIHIIIIIIIIIIIIFHHIHEHHIHIIIIIIIIIIHHIIIIIIIIIIIIHIIIIIIIIIIIIIIHIIIIHIIIIIIIIIIIIIIIIIIIIIIIIHIIIIIIIIIIIIIIIIIIIIIIIIHIIIIIIIIIIIIHHIIIIIIIIIIIIIHIHHGIIIIIIIIIIIIIIIIIIIHIIIIIIIIHIIIIIIIIIIIIHIIIIIIIIIIIIIIIGIIIIIIIIIIIIIIIIIIIIIIIIIIIIIIIIIIIIIIIIIIIIIIIIIIIIIIIIIIDDDDD
@HISEQ:969:HM2KJBCX2:2:1101:7598:31084 2:N:0:ACTATGCA
GCTTCCAGACAACCCAACTATCCCTATTAATCATTACGGTGATCCTAGAAACCAACAAAATAGAACCATGCCGTCCTATTCTATTATTCCATGCTAATGTATTCGAGCAAAAATGCCTGCTTTAAACACTCTAATTTTTTCAAGGTAAAGGTCCTGGATCCGCAAGACACCCAATTAAGGACATCAAGTTTCTCCAGAAGGTGAGAAATCAACAGCGACAGTTCATACCCCTTAAGGCATGACCATCACGTCAATCCCGAAATTCAACTACGAGCTTTTTAACTGCAACAACTTTAATATACGCTATTGGAGCTGGAATTACCGCGGCTGCTGGCACCAGACTTGCCCTCCAA
+
DDDDDIIIIIIIIIIIIIIIIHIIIIIIIIIIIIIIIIIIIIIIIIIIIIIIIIIIIIIIIIHIIIIIIIIIIIIIIIIIIIIIIIIIHIIIHIIIIIIGIHHHHIIIIIIIIIIIIIIIIIIIIIHIIHIIIIIIHIIIIIHIIIIIIIIIIIIIIIIIIIIIIIIIIIIIHIIIIIIIIIIIIIIGIHGIHIIIIHIIIHIIIIIIIIIIIHIIIHHIIIIIIIIIIIIIIIIIIIIIIIGIIIIHIIIHIIIIIIIIIIIIIIIIIIIIIIIIIIIIIIIIIIIIIIIIIIIIIIHIHIIIIIIIIIIIIIIIIIIIIIIIIIIIIIIIIIIIIIIIIIIIIIIIDDDDD
@HISEQ:969:HM2KJBCX2:2:1101:7513:30781 2:N:0:ACTATGCA
GCTTCCAGACAACCCAACTATCCCTATTAATCATTACGTCAATCCTAGAAACCAACAAAATAGGATCAAACGTCCTATTTCATTATTCCATGCTAATGTATTCAAGCGTTAGCCTGCTTTAAACACTCTAATTTTTTCAAAGTAACAGTCCTGTTTCCCTGCAACACCAAATTAATGACATTACAGTTCTTCAAGAAGGAGGAACCAGTAAAGCCAGTACATACCAGAGGCACGACCAACCTACTAATCCCGAAATTCAACTACGAGCTTTTTAACTGCAACAACTTTAATATACGCTATTGGAGCTGGAATTACCGCGGCTGCTGGCACCAGACTTGCCCTCCAA
+
DDCDDIIHHIIIHHHHIIIIIIHIIIIIIIIIIIGIGEHIIHIIIIHHGIIIIIGIGIHIIIEHHIIHHHFHHGHIGIIHHIIIIHGHHHFHEHIIIHIIHIHIHIIHIIHIHIHIIIIIIIHIIIIHIIIHIHIIHIIHHIIIIIIIIIIIIIIIIIIHIIIIIIIIIIIIHIIIIHIIIIIIIIIIIIIIIIIHIIIIIIIIIII;IIGIIIIIIIIIIIIIIIIIIIIII<IIIIHIIIHHGII<IIIIIIHIHIIHIIHIIIIIIIIIIIIIIIIIIIIIIIIIIIIIIIIIIIIIIIIIIIIIIIIIIIIIIIIIIIIIIIIIIIIIIIIIIIIIHDDDDD
@HISEQ:969:HM2KJBCX2:2:1101:16532:32017 2:N:0:ACTATGCA
GCTTCCAGACAACCCAACTATCCCTATTAATCATTACGTCAATCCTAGAAACCAACAAAATAGGTTTGAACGTCCTATTTCATTATTCCATGCTAATGTATTCAAGCGTTAGCCTGCTTTAAACACTCTAATTTTTTCAAAGTAACAGTCCTGTTTCCCTGCAACACCAAATTAATGACATTACAGTTCTTCAGAAAGGAGGAATCAGCGAAACCAGTTCATACCAGTGGCACGACCAACCTGCTGACCCCGAAATTCAACTACGAGCTTTTTAACTGCAACAACTTTAATATACGCTATTGGAGCTGGAATTACCGCGGCTGCTGGCACCAGACTTGCCCTCCAA
+
DDCDDIIGHHIIHIIIIIIIGHIIIIIIIIHHHHIIIIHIIIHIHHHHGHHIIIIIHIIIHIHHCHHHHIHHHCGHGGHHHHIHIHHCFHHGHHIHHIIIIIGIIHHIHHHIIIIIIHHHIHHIIIIIHIIIIIIIIIIIIIIIIIIIIIIIIIIIIIIIIIIIIIIIHIIIIIIIIIIIIHHIHHHIIIIIIIIIIHIIHIIIIIIIIIIHHIIIHIIIIHHIIIIIIIIIIIIIIIIIIIIHHIIIIIIIIIIIHIIIIIIIIIIIIIIIIIIIIIIIIIIIIIIIIIIIIIIGIIIHHIIIIIIIIIIIIIIIIIIIIIIIIIIIIIGIIIIIIIHIIDDDDC
@HISEQ:969:HM2KJBCX2:2:1101:15514:32257 2:N:0:ACTATGCA
GCTTCCAGACAACCCAACTATCCCTATTAATCATTACATCGATCCTAGAAACCAACAAAATAGAATCGGATGTCCTATTTCATTATTCCATGCTAATGTATTCAAGCGTGAGCCTGCTTTAAACACTCTAATTTTTTCAAGGTAACAGTCCTAATTCCCCGTGACACCAAATTAATGGCATTACGGTTCTTTAGAAGGTGAGAAATCAATAATATCAGTACATACCAACGGCATGACCGAAACATTGATCCCGAAATTCAACTACGAGCTTTTTAACTGCAACAACTTAAATATACGCTATTGGAGCTGGAATTACCGCGGCTGCTGGCACCAGACTTGCCCTCCAA
+
DDDDDIHGIIIIIIIIIIHIIIIIH?HHEHIIIIIIHIHIIIIIIIIIIIIIIHIIHHIIIICGIIIIIDHHHHHIEHHHHHHIFHHHCGHHHHIIIIHIHIHFHHIIIHHHIGHHIHIIIIIIHIIHIHIIIHIIIIIIHHIIIIIHIIHHHHHIIIIIIHIIIIIIIIIIIIIIIIIIIIHIIIIIIHIHIIIIIIHIIIIIHHHIHIIIIHHIIGHIIIHIIHHHIHIIIIIIIHIIIIIHHFHIIHHIIIIIIIIIIIIIIIIIIIIIIIIHIIIIHIIIIHHGIIIIIHIIIHIIIIIGIIIIIIIIIIIHIIIIIIIIIHIIIIIIIIIIIIIIIIDDDDD
@HISEQ:969:HM2KJBCX2:2:1101:15083:32193 2:N:0:ACTATGCA
GCTTCCAGACAACCCAACTATCCCTATTAATCATTACATCGATCCTAGAAACCAACAAAATAGAATCGGATGTCCTATTTCATTATTCCATGCTAATGTATTCAAGCGTGAGCCTGCTTTAAACACTCTAATTTTTTCAAGGTAACAGTCCTAATTCCCCGTGACACCAAATTAATGGCATTACGGTTCTTTAGAAGGTGAGAAATCAATAATATCAGTACATACCAACGGCATGACCGAAACATTGATCCCGAAATTCAACTACGAGCTTTTTAACTGCAACAACTTTAATATACGCTATTGGAGCTGGAATTACCGCGGCTGCTGGCACCAGACTTGCCCTCCAA
+
BDCDDIIIIIIHHIFHHIIIIIIIIIHIHHIIHIIIIIIIHIIIIGIIIIIIGCHHIHHHIHHIIIIIIEHHHIIIIIHHHIIIIIIGEHIIIIIFHIIIIHIIHHIIHIHHHFHHHEEHIIIIIIIIHIGHGHIIIIIHIIIHIIIIHIHHIIIIIHIIIHIIHHIIIIHHIHHIIIIIIIIHHIHFHIHIIIIIIIIIIIIIIIIIIIIIHHIIIIIHIHHHH<IHIHIIII=IHIIIIHIHHHIIHHIIIIIIHHIIIHHIIHHIIHGHIHHHIHHGIIIIIIIHIIIIIIIHIIIIIIIHIHEG1IIIIIIIIHIIHHEHHIHIHHHIIHIIIHHIIHDABD@
@HISEQ:969:HM2KJBCX2:2:1101:3188:31958 2:N:0:ACTATGCA
GCTTCCAGACAACCCAACTATCCCTATTAATCATTACGTCAATCCTAGAAACCAACAAAATAGGATCAACGTCCTATTTCATTATTCCATGCTAATGTATTCAAGCGCGAGCCTGCTTTAAACACTCTAATTTTTTCAAAGTAACAGTCCTGATTCCCCACCACACCAAATTAATGACATGATGGTTCGTCAGAAGGTAGAAATCAGTAACACCAGTACGTACCGAAGGCACGACCAGCGTACTAATCCCGAAATTCAACTACGAGCTTTTTAACTGCAACAACTTTAATATACGCTATTGGAGCTGGAATTACCGCGGCTGCTGGCACCAGACTTGCCCTCCAA
+
DDDDAHHFHHIIHHIIIHHIIHIIIIIIGEHIIIIIHHHEHHH@GEHHHIIFGHIIIHIIIIGEHHEHHHDHICEHIIHIIHIHHHIGFIIEGFHHHHHGHGFGH?@DD@CHHHGHHHIIIHHIIIIHHEGGHHEHIHHHHHHIHEFGHHIIIIIIIHHGCEHHFHHIIIIHHF@EGHHIIHHIIHGIIIIIIHHHIIIHGIHIHHIIHHCGGHIIHIIIHHIHHHIIHHHHIIIIIIIIIIHFGCFHHIIIIIIIIHGIIIIIFGIIGIIIIIHHCGIIIIHHEEHHIHIHEHHHGGHHHHHEHIHIIIIHIIIGIIIHHHIIIIIHIIIIIIIIGIIIDCDDD
@HISEQ:969:HM2KJBCX2:2:1101:12507:32849 2:N:0:ACTATGCA
GCTTCCAGACAACCCAACTATCCCTATTAATCATTACGGTGATCCTAGAAACCAACAAAATAGAACCATGCCGTCCTATTCTATTATTCCATGCTAATGTATTCGAGCAAAATGCCTGCTTTAAACACTCTAATTTTTTCAAGGTAAAGGTCCTGGTTCCACATGACACCCAATTAAGGACATCATGCTTCTCCAGAAGGTGAGAAATCAACTGCGACAGTTCATACCCCTTAAGGCACGACCATCACGTCAATCCCGAAATTCAACTACGAGCTTTTTAACTGCAACAACTTTAATATACGCTATTGGAGCTGGAATTACCGCGGCTGCTGGCACCAGACTTGCCCTCCAA
+
DDDDDIIIIIIIIIIIGIIIIEFHHIIIIIIHHGGIIIIIHHIHHIIGHIIHIHIII?HCHIIIIIHGI@F@DHHHIIHIIHGHIHHIHIHHEHIIGHFHIHHHHHHIGHHHHIGHIHIIHHFHHIHIIIIIIHHHHIIHFFHHGEEIHHIIIIIHIHHHHIHIGHGIIHIIIHIIHHIHFHIHIIIIHHIIHIHIHIHFHIHGIIIIIIIIIIHIIIIIIIHIIIIIHHHIHIHGIIH;IIIIHIIIHHCHHHGIHIIIIIIIIIIIHHHHHHGHIHIIHIIIIIIIIHIIIIIIIHHEIIIIIIHIIIIHIIIFIIIIHIIIIIIIHIIIIIIIIIIIIHIIIIIDDDDD
@HISEQ:969:HM2KJBCX2:2:1101:9952:33903 2:N:0:ACTATGCA
GCTTCCAGACAACCCAACTATCCCTATTAATCATTACGTCAATCCTAGAAACCAACAAAATAGGATCGAACGTCCTATTTCATTATTCCATGCTAATGTATTCAAGCGTTAGCTTGCTTTAAACACTCTAATTTTTTCAAAGTAACAGTCCAGATTCCTCGCAACACCAAATTAATGGCATTACGGCTCATCAGGAAGGAGGAATCAGTGAGACCAGTACATACCAGTGGCATGACCAACCTACTAACCCCGAAATTCAACTACGAGCTTTTTAACTGCAACAACTTTAATATACGCTATTGGAGCTGGAATTACCGCGGCTGCTGGCACCAGACTTGCCCTCCAA
+
DDDDDIIIIIIIIHIIIIIIIIIIIIIIGIIIIIIIIHIIIIIIIIIIIIIIIIIIIIIHIIHIHIIFHIIIIHIIIIIIIIIIIIIIHIIIIIIIIIIIIHIIIIIIIIIIIIIIIIHHHIIIIIIIIIHIIIIIIIHIIIIIIIIIIIIIHIIIIIIIIHIHIIIIIIIIIIIHHIIIIIIIIIHHIIIIIIIIIIIIIIIIIIIIIIIIIIIIIHIIIIIIIIIIHIHIIIIIIHHIIIHHGHHIIIIIHIIIHHHGHHHIIIIIIIIIIIIIIIIIIIIIIIIIHIIIIIIHIIIIIIGIIIIIIIIHIIIIIIIIIIIIIIIGIIIIIIIIIIIIIDDDDD
@HISEQ:969:HM2KJBCX2:2:1101:14310:34177 2:N:0:ACTATGCA
GCTTCCAGACAACCCAACTATCCCTATTAATCATTACGGTGATCCTAGAAACCAACAAAATAGAACCATGCCGTCCTATTCTATTATTCCATGCTAATGTATTCGAGCAAAAATGCCTGCTTTAAACACTCTAATTTTTTCAAGGTAAAGGTCCTGGATCCGCAAGACACCCAATAAAGGACATCAAGTTTCTCCAGAAGGTGAGAAATCAACAGTAACAGTTCATACCCCTTAAGGCATGACCATCACGTCAATCCCGAAATTCAACTACGAGCTTTTTAACTGCAACAACTTTAATATACGCTATTGGAGCTGGAATTACCGCGGCTGCTGGCACCAGACTTGCCCTCCAA
+
DDDDDIIIIIIIIIIIIIIIIIIIIIIIIIIIIIIIIHIIIIIIIIIIIIIIIIIIIIIIIIHHIIIIIIIIIIIIHIIIIIIIIIIIIIIIHGHIIGHFHEHIIHIIIIIIIIIHIIIIIIHIIIIIIIIIIIIIIIIIIIIIIIIIIIIIIIIIIHIIIIIIIIIIIIIIIIIIIHIIIIIIIIIIIIIIIIIIIIIIIIIIIIIIIIIIIIIIIHIIIIIIIIIIIIIIIIIIIIIIIIIIIIIHIIHGIIIIIIIIIIIIIIIIIIIIIIIIIIIIIIIIIIIIIIIIIIIIIIIIIIIIIIIIIIIIIIIIIIIIIIIIIIIIIIIIIIIIIIIIIIIIIIIIDDDDD
@HISEQ:969:HM2KJBCX2:2:1101:15463:34711 2:N:0:ACTATGCA
GCTTCCAGACAACCCAACTATCCCTATTAATCATTACGTCGATCCTAGAAACCAACAAAATAGAATCAAACGTCTATTTCGTTATTCCATGCTAATGTATTCAAGCGTGAGCCTGCTTTAAACACTCTAATTTTTTCAAAGTAACAGTCCTGATTCCCCATGACACCAAATTAATGACATCATGGTTCGTCAGAAGGTAGGAATCAATAATACCAGTACGTACAATAGCACGACCAATAAATTGATCCCGAAATTCAACTACGAGCTTTTTAACTGCAACAACTTTAATATACGCTATTGGAGCTGGAATTACCGCGGCTGCTGGCACCAGACTTGCCCTCCAA
+
CDDCDIIIIIIIIIIIIIIIIIIIIIIIIIIIIIIGIIIIIHIIIIIHIGIIIIGIIIIIIIIHIIIIHIHIII111DG<1<D1<F1<1<1C11IIHHHHHHGHHHFHFHHHFCCHHFHEGE0HHEIHF<1GCEHHIHIIIHHIIIHFCEHFHHH7FFHII9HIIGIIHHEIIHIIHHIIIIHIHDF:IIIIIIHCIGIIIIIHHIHHHIHHHIIIIHIIIIGIIHIIIIIIIIEIIIIIIIHGIIIIIGHHIGIIIIIIIIIIIIIIHIIIIHIIIIIIIHIHIIIIIIIHIIHHIIIIIIIIIIIIIIIIIIIIIIIHIHIIIIIIIIIIIIIIIIIDDDDD
@HISEQ:969:HM2KJBCX2:2:1101:6673:34567 2:N:0:ACTATGCA
GCTTCCAGACAACCCAACTATCCCTATTAATCATTACTCCAGTCCCGAATGCCAACACAATAGGACCAGACTCCTATCACGTTATTCCATGCTAATGTATTCAGAGCATAAGCTTGCTTTGAGCACTCTAATTTTTTCAAAGTAACAATGCCAGAGCTGCGACCCGGCCAATTAAGGCCAGGAGCACATTGTCGAAAAAAGGGACGAAAGGGCAGGTGCACACCAAGTAGGCAGACCGACCTTTACGACCCAAGATCCAACTACGAGCTTTTTAACTGCAACAACTTAAATATACACAATTGGAGCTGGAATTACCATGGATTCTAGCACCAGACTTGCCCTCCAA
+
DADDDIIIIIIIIIIIIIIHIIIIFHIIIIIIIIIHIIIIHIIIIIIIIIIFHIIIIIIIIHIIHGIIIIHIIIIIEHIHIIHHGHIFCEHIIIHHGHHHHHHHHIIHHHIIHIIHIIIHHHHIIIIGHHIIHIHIHHIIIIHIIHHHIHEGIIIIIIIIIIIHIIIIIIIIIIIIHGEIHGIIIIIHDIIGHFHIIIIIIIIIIIIHIIGHIIIIIIIIIIIIIIIIIIIIIIIHIGIIIHHGCIIIIHIIIIIIIHHIIIIIIIIIIIIIIIIIIHIIIIIIIIIIIIIIIIIIIIIIIIIIIIIIIIIIIIIIIIIIIIIIIIIIIIIIIIIIIIIIIDDDDB
@HISEQ:969:HM2KJBCX2:2:1101:8798:34729 2:N:0:ACTATGCA
GCTTCCAGACAACCCAACTATCCCTATTAATCATTACGGTGATCCTAGAAACCAACAAAATAGAATCATGCCGTCCTATTTTATTATTCCATGCTAATGTATTCAGACGTTAGCCTGCTTTAAACACTCTAATTTTTTCAAAGTAACAGTCCTGATTTCCAATCACACCAAATTAATGACATGAAAGTTCCTCAGAAGGTAGAGATTTATCTCACCAGTACAGACAATTAAGCCTGACCAATGGGTAAACCCCGAAGTTCAACTACGAGCTTTTTAACTGCAACAACTTTAATATACGCTATTGGAGCTGGAATTACCGCGGCTGCTGGCACCAGACTTGCCCCAA
+
DDDDDIIIIIIHIIIIIIIIIIIIIIHIIGHHIIIIIIIIIIIIIIIIIIIIIHIIHEHIIIGHIIIIIHIGII<HGEHIIIIIGGHIEEHHIHIHIIIIIHHIIIIIIIIIIHIIIIIIIHIHIIIIIIIIIIIIHIHIHGIIIIIIIHIHHIIIHHIIIHIIIHIIIIIIIIIIHHHIIIIIIIIIIIIIIIIIIIIIIHIIIIIIHIIIIIIHIIIIIIIIIIHIHIIIIIIIIIIIIIIIHIHHIIIIIIIIIIIIIIIIIIIHIIIIIIIIIIIIIIIIIIIIIIIIIIIIIIIIIIIIIIIIIIIIIIIIIIIIIIIIIIIIIIIIIIIIHIIIIDDDDD
@HISEQ:969:HM2KJBCX2:2:1101:6066:34983 2:N:0:ACTATGCA
GCTTCCAGACAACCCAACTATCCCTATTAATCATTACGTCGATCCTAGAAACCAACAAAATAGAATCAAACGTCCTATTTCGTTATTCCATGCTAATGTATTCAAGCGTGAGCCTGCTTTAAACACTCTAATTTTTTCAAAGTAACAGTCCTGATTCCCCATGACACCAAATTAATGACATCATGGTTCGTCAGAAGGTAGGAATCAATAATACCAGTACGTACAATAGCACGACCAATAAATTGATCCCGAAATTCAACTACGAGCTTTTTAACTGCAACAACTTTAATATACGCTATTGGAGCTGGAATTACCGCGGCTGCTGGCACCAGACTTGCCCTCCAA
+
DDDDDIIIIIIIIIIIIIIIHIIIIIIIIHIIIIIIIIIIIIHIIIIIIIIIIIHIIIIHIIIIIIIIIIIHIIHIIIIIIIIIIIIIIIIIIIIIIIIIIIIIIIIIIIIIHIIIIIIIIIIIIIIIIIIIIIIIIIIIIIHIIIIIIIIIIIIIIIIIIIIIIIIIIIIHIIIIIIIIIIIIIIIIIIIIIIIIIIIIIIIIIIIIIIHHHIIHIIIIIIIIIIIIIIIIIIIIIIIIIIHHIIIIIIIIIIIIIIIIHHHHHIIIIIIIIIIIIIIIIIIIIIIIIIIIIIIIIIIIIIIIIIIIIIIIIIIIIIIIIIIIIIIIIIIIIIIIIIIIDDDDD
@HISEQ:969:HM2KJBCX2:2:1101:15389:35614 2:N:0:ACTATGCA
GCTTCCAGACAACCCAACTATCCCTATTAATCATTACGTCAATCCTAGAAACCAACAAAATAGGATCGAACGTCCTATTTCATTATTCCATGCTAATGTATTCAAGCGTTAGCTTGCTTTAAACACTCTAATTTTTTCAAAGTAACAGTCCAGATTCCTCGCAACACCAAATTAATGGCATTACGGCTCATCAGGAAGGAGGAATCAGTGAGACCAGTTCATACCAGTGGCATGACCAACCTACTAACCCCGAAATTCAACTACGAGCTTTTTAACTGCAACAACTTTAATATACGCTATTGGAGCTGGAATTACCGCGGCTGCTGGCACCAGACTTGCCCTCCAA
+
DDDDDIIIHIIIIIIHIIIIIGIIIIIIIIIHIIIHIIIIIIIIIIICHHHHIIIIGIIIHIHIHHIHHIGHIIIIIIHIIGHIIHIHIIIHEHIHIIIIIIIIIIIIIIIIIIIIIIIIIIIIIIIIIIIIIIIIIIIIIIIIIIIIIIIIHIIIIIIIIIIIIIIIIIIIIIIIIIIIIIIIIIIIIIIIIIIIIIIIHIIIIIIIIIIIIIIHIHIIIIIIIIIIIIIIIIIIIIIIIIIHHIHIIIIIIIIIIIIIIIHIIIIIIIIIIIIIIIIIIIIIIIIIIIIIIIIIIIIIIIIIIIIIIIIIIIIIIIIIIIIIIIIIIIIIIIIIIIIIIDDDDD
@HISEQ:969:HM2KJBCX2:2:1101:14162:36436 2:N:0:ACTATGCA
GCTTCCAGACAACCCAACTATCCCTATTAATCATTACGGTGGTCCTAGAAACCAACAAAATAGAACCACAACGTCCTATTCTATTATTCCATGCTAATCTATTCAAGCAATAGCCCGCTTTAAACACTCTAATTTTTTCAAGGTAATGGTCCTGGCTCCCCAACACACCCAACAAAGGACATGCTGGTTCACCAGAAGGAAGACCCGACAGCAGACAGTACTCGCCAAAGACGGACCGCCCGGCCAGGCCTAAAATTCAACTACGAGCTTTTTAACTGCAACAACTTTAATATACGCTATTGGAGCTGGAATTACCGCGGCTGCTGGCACCAGACTTGCCCTCCAA
+
DDDDDIIIIIHIIHHHIIIIIIIIIIIIHIIIIIIIIHIIIIIIGIICHHIIIIIIIHIIIIHHIIGHIHIIGEHHIIIIHIIIHHHIIIIIIIIIIIIIIIIHIIIHIIIIHIHIIHHIHGHIIIIIIIIIIIIHHIIHIIIIIHIIIIIIHIIHHHIIGHHHHHIIIHIIHHIHIIIIIIIIIIIIIIIIIIIIIIIIHHHIIIIIIIIIIIIIHIIIIIIIIIIIIIIIIIIHIHGHIHHHHIIIIIIIIIIIIIIIIIIGIIIHIIHIIHHIIIIHHIIIIIIIHIIIIIIIHIHHGIIIIIIIIIIIIIIIIIIIIIIIIIIIIIIIIIIIIIIIIDDDDD
@HISEQ:969:HM2KJBCX2:2:1101:16658:36570 2:N:0:ACTATGCA
GCTTCCAGACAACCCAACTATCCCTATTAATCATTACGTCGATCCTAAAAACCAACAAAATAGGGTCAAACGTCCTATTTCATTATTCCATGCTAATGTATTCAAGCGTGTGCCTGCTTTAAACACTCTAATTTTTTCAAAGTAACAGTCCTGATTCCCCATGACACCAAATTAATGACATCACAGTTCGTCAGAAGGTAGAAATCAATAATACCAGTGCATACCGGAGGCACGACCAATATATTGATCCCGAAATTCAACTACGAGCTTTTTAACTGCAACAACTTTAATATACGCTATTGGAGCTGGAATTACCGCGGCTGCTGGCACCAGACTTGCCCTCCAA
+
D?DDDIIIIIIIHHIHIIFHHHGHHIIIIIGIGFHIHHHGHDHHHIIIIIIIIIIIIIIIIIGEFEHHGEGHHFHIIIEECHHIIIIIIHECCHEGHHIIIHHHIHHIIHIHHIIHCIIHHIIHIHH@GHIIEEIIHIIIIIIIHHHIHIFIIIIIHHHCHHIIIHHFGIIIHHIIIHIIHHIIGIIHIIIIIIIIIIIIIIIIIIIIIIIIIIIIIIGIIIIIIIIIIIIIIIIIHIIIIIIHGIHIIIIIHHIIIIIIIIHIIIHIIIIIHIHIIHIIIIIIIHHFHIIIIIIIHIIIHIIIIIIIIIIIIIHIIIIIIIIIIIIIIIIIIHIIIIIIIDAADD
@HISEQ:969:HM2KJBCX2:2:1101:12668:36996 2:N:0:ACTATGCA
GCTTCCAGACAACCCAACTATCCCTATTAATCATTACGTCGATCCTAGAAACCAACAAAATAGAATCAAACGTCCTATTTCGTTATTCCATGCTAATGTATTCAAGCGTGAGCCTGCTTTAAACACTCTAATTTTTTCAAAGTAACAGTCCTGATTCCCCAAGACACCAAATTAATGACATCATGGTTCGTCAGAAGGTAGGAATCAATAATACCAGTACGTACAATAGCACGACCAATAAATTGATCCCGAAATTCAACTACGAGCTTTTTAACTGCAACAACTTTAATATACGCTATTGGAGCTGGAATTACCGCGGCTGCTGGCACCAGACTTGCCCTCCAA
+
0<DBBFH@1CCGFII=CHCF111<DCEHF?F1<CH?HH1</<E1=FEDHEH1FGHHH?1CH?GHHE@FGHCE<1<D@1<CEHHE1G?F<1F?CCEHHHCGAF<=DEGIIIHIHFE@FE@?HHB<GCF1D@FH;CCH?F1HG<HHGGEHG@HC1DHECCGFGHHICEI9F<<0CGHIGCC</@GFGH/D<<DEIHHEHGFH77HHD:EFFHGDF1GFG$1@G<DA1@AHEEC:<<A<FA1B<<A?<D<2CD1ECG@IHFD<=IHHEHHHIHCCEG<C11HC@G<<<11CHHHEGE11?EGH@G<F1GHGCGH?EC</CIHEHCF@HHHHIHF@F@HEHIHC?@DBD
@HISEQ:969:HM2KJBCX2:2:1101:18175:37036 2:N:0:ACTATGCA
GCTTCCAGACAACCCAACTATCCCTATTAATCATTACATCGATCCTAGAAACCAACAAAATAGAATGCGATGTCCTATTTCATTATTCCATGCTAATGTATTCAAGCGTGAGCCTGCTTTAAACACTCTAATTTTTTCAAGGTAACAGTCCTAATTCCCTATAACATCAAATAAATGACATTATAGTTCTTTAGAAGGTGAGAACCAATAAAATCAGTACATACCAAGGCATGACCAAACTAATTGATCCCGAAGTTCAACTACGAGCTTTTTAACTGCAACAACTTTAATATACGCTATTGGAGCTGGAATTACCGCGGCTGCTGGCACCAGACTTGCCCTCCAA
+
DDDCDIIIIIIIIIGGHIIHIIIIIIIIIIIIIIIIIIIIIIIIIIIFHCHIIHCHGCF@FHCHEHHHE<ECFHIIHIHIIGHHEHHIEHIGHI?HHHEGHIHHHCHHIIIHHHHHGHIGHHGIIHHHHHHFHHHHEHFG@CCFEHHHHIIHHHHIHHHHHIHHHHHIIIHHIHHIHIIHHHHHHHEEHHHHGHEHHHIHHHHHHIHIIHHHIIIIIHHECHHEHIIGHIIHGIIIIIIHEFHG?HIIIHGEHHHHCHHCHEHIIIIHHHHIHGDFHIIHIHHHFCEIHIHIIIIIHHFIIIHIHIHIIHHGIIIIIIIIIIGIIIIIHIIIIIIIIIIIEBBDDD
@HISEQ:969:HM2KJBCX2:2:1101:15692:37610 2:N:0:ACTATGCA
GCTTCCAGACAACCCAACTATCCCTATTAATCATTACGTCAATCCTAGAAACCAACAAAATAGGATCAAACGTCCTATTTCATTATTCCATGCTAATGTATTCAAGCGTTAGCCTGCTTTAAACACTCTAATTTTTTCAAAGTAACAGTCCTGTTTCCCTGCAACACCAAATTAATGACATTACAGTTCTTCAAGAAGGAGGAACCAGTAAAGCCAGTACATACCAGAGGCACGACCAACCTACTAATCCCGAAATTCAACTACGAGCTTTTTAACTGCAACAACTTTAATATACGCTATTGGAGCTGGAATTACCGCGGCTGCTGGCACCAGACTTGCCC
+
DDAAAIHIIIIIHIIIIIIGIIIIIIIIIIIIIIIIIIIIIIIIIIIGIIHIIIIIIIIIIH?GHIIIHHHHHIIIIIHHIIIIIIIHHHIIIHGHHHHHHIHHIIIIHHIHHHIHIIIHIHHIIIIIHIIIHIIHHHHHHIHIIHHIHHIHIIHHIHIIIIIIIIIIIHHEHHHIIIIIIIIIIIIIIGIIIIIIIIIIIIHIHIIIIIIIIIHIIIIIIIIIIHIIIIIIIIIHHHHEHIHIIIHEIIGIIIIHHIHHHIIIIHIIIIIIGIIIIHIIIIIIIIIIIIIIIIIHIIHHHIIIIIIIIIIIIIIIIIIIIHIIIIIIIIIIIIIIDDDDD
@HISEQ:969:HM2KJBCX2:2:1101:20282:37864 2:N:0:ACTATGCA
GCTTCCAGACAACCAACTATCCCTATTAATCATTACGTCAATCCTAGAAACCAACAAAATAGGTTCGAACGTCCTATTTCATTATTCCATGCTAATGTATTCAGGCGCTAGCCTGCTTTAAACACTCTAATTTTTTCAAAGTAACAGTCCTGTTTCCCCGCAACACCAAATTAATGGCATTACGGTTCTACAAGAAGGAGGAGTCAGCGAGCCAGTGCATACCATTGGCACGACCGACCTGCTAACCCCGAAATTCAACTACGAGCTTTTTAACTGCAACAACTTTAATATACGCTATTGGAGCTGGAATTACCGCGGCTGCTGGCACCAGACTTGCCCTCCAA
+
DCDDDIIIIIIIIIIIIIIIIIIIIIIHIIIIIIIIIIIIIIIIIIIIIIIIIIIIHIIIIHHIIIIHIIIHIIIIIIIIIIIIIHIIIICEHHIIHIIIIIIIIIIIIIIIIIIIIIIIHHIIIIHIIIIIIIIIIIIIHIIIIIHIIIIIIIIIIIHHHIIIIIIIIIIIIIIIIGIIIIIIIIIIIIIIIIHIIIIIIIIIHIIIIIIIIIIIIIIIIIIIIIIIIIIIIIIIIIIIIIHIIIIIIIIIIIIIIIIIIIIIIIIIIIIIIIIIIIIIIIIIIIIIIIIIIIIIIIIIIIIIIIIIIIIIIIIIIIIIIIIIIIIIIIIIIIIIIIIDDDDD
@HISEQ:969:HM2KJBCX2:2:1101:2946:38241 2:N:0:ACTATGCA
GCTTCCAGACAACCCAACTATCCCTATTAATCATTACGTCAATCCTAGAAACCAACAAAATAGAATCAAACGTCCTATTCCGTTATTCCATGCTAATGTATTCAAGCGTGAGCCTGCTTTAAACACTCTAATTTTTTCAAAGTAACAGTCCTGATTTCCCATAACACCAAATTAATGGCATTATAGTTCGTCAGAAGAGAGAAACCGATTATACCAGTACGTACAAAAGCACGACCAATAAACCGGTCTCAAAATTCAACTACGAGCTTTTTAACTGCAACAACTTTAATATACGCTATTGGAGCTGGAATTACCGCGGCTGCTGGCACCAGACTTGCCCTCCAA
+
DDDDDIIIIIIIIIIIIIIIIIIIIIIIIIIIIIIIIIIIHIIHIIIIIIIIIIIIIIIIIIIHIIIIHIIIIIHHHIIIIIIIIIIIIIHIIIIIIIIIIIIIIIIIIIIIIIIIHIIHIIIIIIIIIIIIIIIIIIIIIIIIIIIIHIIIHIHIIIIIIHHHIIIIIIIIHIIIIIIIIIIIIIIIIIIIIIIIIIIIIIIIIIIIIIIIIIIIIIIIIIIIIIIIIIIIIIIIHIIIHHHFIIIIIIIIIIIIIIIIIIIIIIIIIIIIIIIIIIIIIIIIIIIIIIIIIIIIIIIIIIIIIIIIIIIIIIIIIIIIIIIIIIIIIIIIIIIIIIIIDDDDD
@HISEQ:969:HM2KJBCX2:2:1101:7776:37945 2:N:0:ATTATGCA
GCTTCCAGACAACCCAACTACCCCTATTAATCATTACATCGATCCTAGAAACCAACAAAATAGAATCGGATGTCCTATTTCATTATTCCATGCTAATGTATTCAAGCGTGAGCCTGCTTTAAACACTCTAATTTTTTCAAGGTAACAGTCCTAATTCCCCGTGACACCAAATTAATGGCATTACGGTTCTTTAGAAGGTGAGAAATCAATAATATCAGTACATACCAACGGCATGACCGAAACATTGATCCCGAAATTCAACTACGAGCTTTTTAACTGCAACAACTTTAATATACGCTATTGGAGCTGGAATTACCGCGGCTGCTGGCACCAGACTTGCCCTCCAA
+
DDDDCIIHIHHIIIIIIIIIIIIIIIHIIIIIIIHIIIIIEHIIIIIIIIHIIIIIHIHHHHHHIIHHHIIIIIIIIIIIIIIIIIHHHIIIIIICHHIIIIIIIGIIHIHIIGIHHHHHIIIIIIIHIIIIIIHIIIIIIIIIIHHHFIIHIIIIIIGIIIHIIIIHIIIHHIIIIIIIIIIIHIIIIIIIIIIIIIIIIIIIIIIIIIIHIHIIIIIIIIIIIIIIIIIIIIIIGIIIIIIHHFIIHHIIIIIIIIIIIIIIIIIIIIIIIIIIIIIIIIIIIIIIGIIIIIIIIIIIIIIIIIIIIIIIIIIIIIIIIIIIIIIIIIIIIIIHIIIIIIDDDDD
@HISEQ:969:HM2KJBCX2:2:1101:5365:38277 2:N:0:ACTATGCA
GCTTCCAGACAACCCAACTATCCCTATTAATCATTACGTCAATCCTAGAAACCAACAAAATAGGATCAAACGTCCTATTTCATTATTCCATGCTAATGTATTCAAGCGTTAGCCTGCTTTAAACACTCTAATTTTTTCAAAGTAACAGTCCTGTTTCCCTGCAACACCAAATTAATGACATTACAGTTCTTCAAGAAGGAGGAACCAGTAAAGCCAGTACATACCGGAGGCACGACCAACCTACTAATCCCGAAATTCAACTACGAGCTTTTTAACTGCAACAACTTTAATATACGCTATTGGAGCTGGAATTACCGCGGCTGCTGGCACCAGACTTGCCCTCCAA
+
BDDDDIIIIIIIIIIIIIIIIIIIIIIIIIIIIIIIIIIIIIIIIIIIIIIIHIIIIIGIIIHHHIIIIIGHIHIIIHIIIIIIIIIHHHIIGIIIIIIIG@FHHHIIIIIIIIIIIIIIHGHIIIIIIIGHIIIIIIHIIIIIIIIIHHHIIIIIIIIIHHIIIIIIIIIIIIIIIHIIIIIIIIIIIIIHHIHGIIIIIIIHIIIIIIIIIIIIIIIHIIIIIIIIIIIHIIIIIIIIIIIIIHHHHIIIIIIIIIHIIIIIIIIIIIIIIIIIIIIIIIIIIIIIIIIIIIIIIIIHHIIIIIIIIIIIIIIIIIIIIIIIIIIIIIIIIIHIIIIIIDDDDD
@HISEQ:969:HM2KJBCX2:2:1101:7988:38940 2:N:0:ACTATGCA
GCTTCCAGACAACCCAACTATCCCTATTAATCATTACGTGGATACTAGAAACCAACAAAATAGGTTCGAACGACCTATTTGATTATTACATGCTAATGTATACGAGCGATTGCCTGCTTTAAACACTCTAATTTTTTCAAAGAAACAGTCCTGACTCTCCGTAAAACCAAATGAATGACATCACGGCTCGTCAGAAGGGAGAAATCAATAACGTTAGTACGTACCGAGGCACGACCGACGTATTGATCCCGAAATTCAACTACGAGCTTTTTAACTGCAACAACTTTAATATACGCTATTGGAGCTGGAATTACCGCGGCTGCTGGCACCAGACTTGCCCTCCAA
+
00<@<<<1111<100<10<F111<<<<<1111<111<<<100111<<11<F11<10CG111111111<<1D/0//0111<11<1DG11<DH11<1</@<DE'>@5<<FC@E>81<@(B6%HHFHI1D0D@FH?81F<88GD($HGB<1D1B<)2000$A8E9GC/79<CA/**@ED?IFHIHGH?5C=CCGEH;F@C<:A/FEFE?HECD<D0HHCC1GE=HHIHHHHHIIHEBC?<CC<C<CDB/HHCF<@HHH@EEHG@CEEG@HHGFCCD<D1@HHC@@HHF<CEG1H=HF@D11<1C1F1@HEHEHHHCCCIHC1@F1D1<?FGGG<<<<1<</010<0DD
@HISEQ:969:HM2KJBCX2:2:1101:10336:39246 2:N:0:ACTATGCA
GCTTCCAGACAACCCAACTATCCCTATTAATCATTACGTCAATCCTAGAAACCAACAAAATAGGATCGAACGTCCTATTTCATTATTCCATGCTAATGTATTCAAGCGTTAGCCTGCTTTAAACACTCTAATTTTTTCAAAGTAACAGTCCTGTTTCCCTGCAACACCAAATTAATGACATTACAGTTCTTCAAGAAGGAGGAATCAGTAAAGCCAGTACATACCATAGGCACGACCAACCTACTGACCCCGAAATTCAACTACGAGCTTTTTAACTGCAACAACTTTAATATACGCTATTGGAGCTGGAATTACCGCGGCTGCTGGCACCAGACTTGCCCTCCAA
+
DDDDAIIHIIIIIIIIIIIIEHIIIIIIIIIIIIIIIIGHHIIGIIHIIIIIHHIGHIHIIIIEHHHHHIIIHHHHIEHHGHHHHHHFEHIGHIHFIHHIIIIIIIIHHIIHIIIIIHHHIIHIIIIIIIIIHHIIIIIIIIIHIIHIIIIIIIIHIIIIIHIIIIIIIIIHIIHHIIIIHIIIIIHHIHIIIIIIIIIIIIIIIIIHIIHHIIIIIIIIIIIIIIIHIIIIIIIIIIIIIIHHHIIIIIIIIIIIIIIIIHIIIIIIIIIIIIIIIIIIIIIIHHIIIIIIIIIIIIIIIIIIIIIIIIIIIIIIIIIIIIIIIIIIIIIIIIIIIIIIIDDDDD
@HISEQ:969:HM2KJBCX2:2:1101:10987:38760 2:N:0:ACTATGCA
GCTTCCAGACAACCCAACTATCCCTATTAATCATTACGTCGATCCTAGAAACCAACAAAATAGAATCAAACGTCCTATTTCATTATTCCATGCTAATGTATTCAAGCGTGCGCCTGCTTTAAACACTCTAATTTTTTCAAAGTAACAGTCCTGATTCCCCACGACACCAAATTAATGACATCGCGGTTCTTCAGAAGGTAGGAACCAATAATGCCAGTGCGTACCGAGGCACGACCGACAATCTGATCCCGAAATTCAACTACGAGCTTTTTAACTGCAACAACTTTAATATACGCTATTGGAGCTGGAATTACCGCGGCTGCTGGCACCAGACTTGCCCTCCAA
+
DDDDDIIIIIIHIIIIIIIIIIIIIIIIIIIIIIIIIIIIIIIIIIHIIIHIIIIIHEHIIIIIIIIHIHHIIIHIIIIIGIIIIIIGEHIIIIIIIIIIIIIIIIIIIIIHIIIHIIIIIHIEHIHHHIIIIHIIHHIHIIIIIHIIIIIIIIIIIIHIIIIIHHGIIIHGIIIHFHIIIIIHIIIIIIIIIIIIIIIIIHIIIIIHIHFIIIIIIIIIIIIIIIIIIIIIIIIIIIIIIIHHIHHIIIIIIIIIIIIIIIIIIIIIIIIIIIIIIIIIIIIIIIIIIIIHIHIIIIHHIIIIIIIIIIIIIIIIIIIIIIIIIIIIIIIIIIIIIIIIDDDDD
@HISEQ:969:HM2KJBCX2:2:1101:14026:40243 2:N:0:ACTATGCA
GCTTCCAGACAACCCAACTATCCCTATTAATCATTACGTCGATCCTAGAAACCAACAAAATAGAATCAAACGTCCTATTTCATTATTCCATGCTAATGTATTCAAGCGCGAGCTTGCTTTAAACACTCTAATTTTTTCAAAGTAACAGTCCTGATTTCCCATGACACCAAATTAATAACATCGTGGTTCGTCAGAAGGGAGAAACCAATAATGCTAGTACGTACAAAGTACGACCGACATATTAGTCCCGAAATTCAACTACGAGCTTTTTAACTGCAACAACTTTAATATACGCTATTGGAGCTGGAATTACCGCGGCTGCTGGCACCAGACTTGCCCTCCAA
+
DDDDDIIIIIIHIIIIIIHIIIIIIIIIIHIIIIIIIIIIIIIIIIIIHIHHIIIIIHIIIIHIIIHIIIIIIIFHIIIIIIIIIIIGIIIIIIIIIIIIIIHIIIIIIIIHIIIIIIIIIIIIIIIIIIIIIIIIIIIIIIIIIIIIIIIIIIIGIIIIHIIIIIIIIIHIIIIIIIIHIIIIIIIIIIIIIIHIIIIIIIIIIIIIIIIHIIIIIIIIIIIIIIIIIIIIIIIIIIIIHIIIIIIIIHHIIIIIIIIIIIIIIHIIIIIIIIIHIIIIIIIIHIIIIIIIIIIIIIIIIIIIIIIIIIIIIIIIIIIHIIIIIIIIIIIIIIIIIIIDDDDD
@HISEQ:969:HM2KJBCX2:2:1101:2395:40404 2:N:0:ACTATGCA
GCTTCCAGACAACCCAACTATCCCTATTAATCATTACGTCGATCCTAGAAACCAACAAAATAGAATCAAACGTCCTATTTCGTTATTCCATGCTAATGTATTCAAGCGTGAGCCTGCTTTAAACACTCTAATTTTTTCAAAGTAACAGTCCTGATTCCCCAAGACACCAAATTAATGACATCATGGTTCGTCAGAAGGTAGGAATCAATAATACCAGTACGTACAATAGCACGACCAATAAATTGATCCCGAAATTCAACTACGAGCTTTTTAACTGCAACAACTTTAATATACGCTATTGGAGCTGGAATTACCGCGGCTGCTGGCACCAGACTTGCCCTCCAA
+
DDDDDIIIIIIIIIIIIIIIIIIIIIIIIIIIIIIHIIIIIIIIIIIIIIIIGHIIGIIIIIIHIIII?HHGIIHIEHIHIIIIIIIHIIHIIIIHIIIIIEHIHIIHIHIIHHHIIIIIIIIHGHIIIIIIIHHIIIIIIIIIIHIIHHIIIIHHHIIIHHHIIIIHIHIHHIIIIIIIIIIIIIIIIIGIIIIIIIIIIIIIHGIIIIHIHIIIIIIIIIIIIIHIIIIHIIIIIIIIIIIIIIIIIIIIIIIHIIIIIIIIIIIIIIIIIIIIIIIIIIIIIHHIIIIIIIIHIIIIIIIIIIIIIIIIIIIIIIIIIIIIIIIIIIIIIIIIIIIIDDDDD
@HISEQ:969:HM2KJBCX2:2:1101:9482:39060 2:N:0:ACTATGCA
GCTTCCAGACAACCCAACTATCCCTATTAATCATTACGTCAATCCTAGAAACCAACAAAATAGGATCAAACGTCCCATTTCATTATTCCATGCTAATGTATTCAAGCGTGTGCTTGCTTTAAACACTCTAATTTTTTCAAAGTAACAGTCCTGATTCTCCATGACACCAAATTAATGACATCACAGTTCATCAGAAGGGAGAAATCAATGATGTCAGTACATACCAAAGGCATGACCGGCACCTTGATCCCGAAATTCAACTACGAGCTTTTTAACTGCAACAACTTTAATATACGCTATTGGAGCTGGAATTACCGCGGCTGCTGGCACCAGACTTGCCCTCCAA
+
@@0D@ECHE1<FF0C<FC@CH@GHH?1<<<FG<D<G@HC1C<FHHH1C<<<1<<D<<D@HHIHI11<<C<<@<1<0CEE@H?1F@HE<DHECFCG<EGHHFFFFGHIHHHHEHF81HEG@EEFGHEHHHHGG?C:A<?B<DH1IIHHIFEEEHGHCEEFFHHHHIHIHHHHHGGFHIIIHHFG?IHHGED:?F0GFCC@ECHEGHIHHHHGEFCHHHFEHIFFCFEHIIHEHEDHGIIIHG@EC<IHD?DCCHEEIIIHGHEHIHHIHHGIIIIIIHEEHIHHHHHIIIIIIHHIHHIHHHHIIIIHHHHHIGIHIHCIIHHEGIIIIIHGIIHIIIIHIHDCDCD
@HISEQ:969:HM2KJBCX2:2:1101:15398:39965 2:N:0:ACTATGCA
GCTTCCAGACAACCCAACTATCCCTATTAATCATTACGTCGATCCTAGAAACCAACAAAATAGAATCAAACGTCCTATTTCATTATTCCATGCTAATGTATTCAAGCCCGAGCTTGCTTTAAACACTCTAATTTTTTCAAAGTAACAGTCCTGATTCCCCATGACACCAAATTAATGACATCGTGGTTCGTCAGAAGGGAGAAACCAATAATGCTAGTACGTACAAAGTACGACCGACATATTAGTCCCGAAATTCAACTACGAGCTTTTTAACTGCAACAACTTTAATATACGCTATTGGAGCTGGAATTACCGCGGCTGCTGGCACCAGACTTGCCCTCCAA
+
DB@@DEF11C1@10<GHHIG1<FEHFHE@CCF@<FGHH1</<1<0C1<FCG?CG1EEDGCEHIFEHHHHHGIH1C@CG@F<DDC1C?1<11CCEHHGHHHHHHHH=C&DIHIIGI9HGHHAD6A1GDIIHIHHHHHHHHEEHHGHIIIEIHFGIIHIIIHFHIIIIIIIHFIHIIHGCIIIGIIIHIIIGIIIIIHHEIIIIIIIGIIIHGIIHHGIIIIHIIHHIIIIFIHEIIIIIIHHHHIIHDC<<DIIIIHIIIHIIIIIHIIIHHFHHHEIIIIHIIIIHIHIIIIIIIIIIIIIIIIIIIIHIIIHIIIIHIIHHFIIIIHIIHIIIHIIIICDDDD
@HISEQ:969:HM2KJBCX2:2:1101:11304:39858 2:N:0:ACTATGCA
GCTTCCAGACAACCCAACTATCCCTATTAATCATTACGTCGATCCTAGAAACCAACAAAATAGAATCAAACGTCCTATTTCATTATTCCATGCTAATGTATTCAAGCGCGAGCTTGCTTTAAACACTCTAATTTTTTCAAAGTAACAGTCCTGATTTCCCATGACACCAAATTAATGACATCGTGGTTCGTCAGAAGGGAGAAACCAATAATGCTAGTACGTACAAAGTACGACCGACATATTAGTCCCGAAATTCAACTACGAGCTTTTTAACTGCAACAACTTTAATATACGCTATTGGAGCTGGAATTACCGCGGCTGCTGGCACCAGACTTGCCCTCCAA
+
ADDDDIIIIIHIIIHIIIIIIIIIIIHIIIIIIIIIIIHGIIIIIIIIFIIIIIIIIGIIIIIIIIIIIIHHHIHIIIIIIHIIIIIIHIIIHIIIIIIIIGIIIIIIGIIIIIIIIIIIIHHIIHIIIIIIIIIHHHIIIIHHHHIHHHIIIHIIIIIIIIHIIHHHIHHHIHIIHHHIIIIIIIIIIIIIIHFI<I;IIIIIIIIIIIIIIIIIIIIIIHHHII=HIIIGIIIIIHHGHHHIII=IIIIIIHIHHHCHIIIIHHIIIIHIIIIIIIIIHIIIIIIIIIIIHIIIIHIIIIIIIIHIHIIIIIIIIIIIIIIIIIIIIIIIIIIIIHIDDBDB
@HISEQ:969:HM2KJBCX2:2:1101:6539:41943 2:N:0:ACTATGCA
GCTTCCAGACAACCCAACTATCCCTATTAATCATTACGTCGATCCTAGAAACCAACAAAATAGAATCAAACGTCCTATTTCATTATTCCATGCTAATGTATTCAAGCGTAAGCCTGCTTTAAACACTCTAATTTTTTCAAAGTAACAGTCCTGATTCCCCACGACACCAAATTAATGACATCGCGGTTCTTCAGAAGGTAGGAACCAATAATGCCAGTGCGTACCGAAGCACGACCAACAATTTGATCCCGAAATTCAACTACGAGCTTTTTAACTGCAACAACTTTAATATACGCTATTGGAGCTGGAATTACCGCGGCTGCTGGCACCAGACTTGCCCTCCAA
+
DDDDDIIIIHIIIIIIIIIIIIIIIIIIIIIHHIIIIHIIHIIIIIIIGIIIHIIIIIIHIHEHIIIIIIIIHEGHIIIIIIIIIIIIIIIIHIIIIHHFHIIHIIIIIIIIIIIIIIIIIIHHIIIIIIIIIIGHFIIIIHHHHIIIIIIHHIIIIIIIIIHIIIIIIIIHIIIIIIIIHIHIHIIIIIHIIIIIIIIIIIIIHHIIIIIIIIIIIIIIIIIIIIIIIIIIIIIIIIIIIIIHIIHIIIIHIIIIIIIIIIIIIIIIIIIIIHIIIIIIIIIIIIIIIIIIIIIIIHIIIIIIIIIIIIIIIIIIIIIIIIIIIIIIIIIIIIIIIIIICDDDD
@HISEQ:969:HM2KJBCX2:2:1101:3608:41844 2:N:0:ACTATGCA
GCTTCCAGACAACCCAACTATCCCTATTAATCATTACGTCGATCCTAGAAACCAACAAAATAGGATCAAACGTCCTATTTCATTATTCCATGCTAATGTATTCAAGCGTTAGCCTGCTTTAAACACTCTAATTTTTTCAAAGTAACAGTCCTGTTTCCCTGCAACACCAAATTAATGACATTACAGTTCTTCAAGAAGGAGGAACCAGTAAAGCCAGTGCATACCAGAGGCACGACCAACCTACTAATCCCGAAATTCAACTACGAGCTTTTTAACTGCAACAACTTTAATATACGCTATTGGAGCTGGAATTACCGCGGCTGCTGGCACCAGACTTGCCCTCCAA
+
DDDADIHGIHIIII@EHHHFEHHIIIIIIIHHHIIIHIIHIGIEHIHHEHIGHHHIIIICHFGHHIHHHHHEH?GEHIHHHHHHHIIG?HHIFHCHIIIIHHHHHHIIIIIHHHIHIIIIHIHIIIIIHIIIIIIIIIHHHHIIHHGIIIIIIIIIIIIIIIIIIIIIHHIHIIIIIIIIIIIIIIIIIIIIIIIIIIIIIIHIIIIIIIIIIHIIIIIHIIIIIIIIIHIIIIIHIHHIIIHHGHGHHIIIIIIIIIIIIIHIIIIIIIIIIIIIIIIIIIIIIGIIIIIIHIIIIIHIHIIIIIIIIIIIIIHGIHIIIIIIIIIIIIIIIIIIIIIIIDDDDD
@HISEQ:969:HM2KJBCX2:2:1101:13478:41609 2:N:0:ACTATGCA
GCTTCCAGACAACCCAACTATCCTATTAATCATTACGTCGATCCTAGAAACCAACAAAATAGGTTCGATCGTCCTATTTCGTTATTCCATGCTAATGTATTCAAGCGCGAGCCTGCTTTAAGCACTCTAATTTTTTCAAAGTAACAGTCCTGTTTCCCCGCAACAACAAATTAATGCCATCACGGTTCTACAAGAGGGAGGGACCAGTGAGGCCAGTGCATACCAGTGGCACGACCAACCTACTGGCCCCGAAATTCAACTACGAGCTTTTTAACTGCAACAACTTTAATATACGCTATTGGAGCTGGAATTACCGCGGCTGCTGGCACCAGACTTGCCCTCCAA
+
AADDDIIIIIIIIHIIHHIIIIIIIIIIIIIIIIIIIIIIIIIIIHGHGHIIIIIIHHIIHHIIIIIHIFDHHHIHHHHIIHHHIIGHIIIEHIIIIIIIIIIIIIHIIIIIIIGHHHHIIIIIIIHIIIIIIIIHHIIIIIIIIIIHHIIIHHIIIIIIIHHIIIIIIIHHHIHIIIHHHIIIIIIIHIIIIIIIIIIIIIIHHIIIIIHIHIIIIIIIIIIIIIIIGIIIIIIIIIIIIIHHHHIIIIIIIIIIIIIIIIIIIIIIIIIIIIIIIIIIIIIIIIIIIIIIIIIIIIIIIIIIIIIIIIIIIIIIIIHIIIIIIIIIIIIIHIIIIIIIDDDDD
@HISEQ:969:HM2KJBCX2:2:1101:7831:42112 2:N:0:ACTATGCA
GCTTCCAGACAACCCAACTATCCCTATTAATCATTACGTCAATCCTAGAAACCAACAAAATAGGATCGAACGTCCTATTTCATTATTCCATGCTAATGTATTCAAGCGTTAGCCTGCTTTAAACACTCTAATTTTTTCAAAGTAACAGTCCTGTTTCCCTGCAACACCAAATTAATGACATTACAGTTCTTCAAGAAGGAGGAATCAGTAAAGCCAGTACATACCATTGGCACGACCAACCTACTGACCCCGAAATTCAACTACGAGCTTTTTAACTGCAACAACTTTAATATACGCTATTGGAGCTGGAATTACCGCGGCTGCTGGCACCAGACTTGCCCTCCAA
+
CDDDDIIHIHHHIIIIIIIIIIIIIHIIIIIIIIIIIIIIHHIIIIIICHIHIIIIIIIHIHFHIIIHIIII<@GHIIIGIIIIIIIIGHGHGHIIIIIIIIIIIIIIHIIHIIHIIIIIIHIIIIIHHIIIIIIIIIIIIIIIIIIIIIIIIIIIIIIIIHIIIIIIIIIIIIIIIIIIIIIIHIIIIIIIIIIIIIIIIIIIIIIIIIIIIIIIIIIIIIIIIIIIIIIIIIIIHIIIIIIHHIIIIIIIIIIIIIIIIIIIIIIIIIIIIHHIIIIIIIIIIIIIIIHIIIIIIHHHHIIIIHIIIIIIIIIIIIIIIIIIIIIIIIIIIIIIIIIIIDDDDD
@HISEQ:969:HM2KJBCX2:2:1101:7532:42339 2:N:0:ACTATGCA
GCTTCCAGACAACCCAACTATCCCTATTAATCATTACGTCGATCCTAGAAACCAACAAAATAGGGTCAAACGTCCTATTTCATTATTCCATGCTAATGTATTCAAGCGCGAGCCTGCTTTAAACACTCTAATTTTTTCAAAGTAACAGTCCTGATTCCCCGCCACACCAAATTAATGACATGATGGTTCGTCAGAAGGTAGGAATCAGTAACACCAGTACGTACCGAAGGCACGACCAACGTACTAATCCCGAAATTCAACTACGAGCTTTTTAACTGCAACAACTTTAATATACGCTATTGGAGCTGGAATTACCGCGGCTGCTGGCACCAGACTTGCCCTCCAA
+
0@<BD?CEH1FF@CC<CCDHHGCHIHHIHH@1FHCHHEGH/ECCHE11DGHCGHHH@HHHHC1C1<<FEC1<<DH@EHHIEHH<GH11<CHHIIIH@HEHFDEHHHHHIHF=CG<1DBDGEEHB?HHHHIEHHI<FCHHHHGADHGFAFHHHEHHHHEHE@=G@EDFGEHHHEHFGHIIHHHIFIIHEHFGHHHEGHHHGEIIHEHHEIIIHHHHIIIIHDIHGCC?HGCHHHIIHGHGAEHIFGHGIGIIIIHEFHIIIHHDHEIHHHIIIHHHEIIIIIIIIHHIHHIHHIHDHGEIHEIIEG@HHHGIHHHCIIHIHIIIIIHEIIIIHG?IHIIGIIDDDDC
@HISEQ:969:HM2KJBCX2:2:1101:13870:43540 2:N:0:ACTATGCA
GCTTCCAGACAACCCAACTATCCCTATTAATCATTACGGTGATCCTAGAAACCAACAAAATAGAACCATGCCGTCCTATTCTATTATTCCATGCTAATGTATTCGAGCAAAAATGCCTGCTTTAAACACTCTAATTTTTTCAAGGTAAAGGTCCTGGATCCGCAAGACACCCAATAAAGGACATCAAGTTTCTCCAGAAGGTGAGAAATCAACAGTAACAGTTCATACCCCTTAAGGCATGACCATCACGTCAATCCCGAAATTCAACTACGAGCTTTTTAACTGCAACAACTTTAATATACGCTATTGGAGCTGGAATTACCGCGGCTGCTGGCACCAGACTTGCCCTCCAA
+
BBDDAEFHHIIHEHCHHHHIIIHIIIIIIIIIIIIHIIIIIIIIIIIIIIIIHHIIIIIIIIHHCHIIIGIIIEHGIIIIIIIIIIIHIIIIHIIGIIIHFHHIIIIIIIIIIIIIIIIIIIIHIIIIHHIIIHHHHIHHIIIHHIHHIIHHIIIHHHHIIIIIIIIIHHIIIIIIIIIIIIIIHHHIHHIIIHIIIIIIIHHHHIIIIIIIIIIIHHIFIIIIIHHIHIIIIIIIHIIHGDHIIHGHIIHGIHHIIIIIIIIIIIIIIHHIIIHIIIIIIHIIIIIIIIHHHIIIIHIIIIIIIIIIIIIIIIIIIIIIIIIGIIIIIIIIIIIIIIIIIIIIIIIIDDDDD
@HISEQ:969:HM2KJBCX2:2:1101:8239:44262 2:N:0:ACTATGCA
GCTTCCAGACAACCCAACTATCCCTATTAATCATTACGTCAATCCTAGAAACCAACAAAATAGGATCAAACGTCCTATTTCATTATTCCATGCTAATGTATTCAAGCGTTAGCCTGCTTTAAACACTCTAATTTTTTCAAAGTAACAGTCCTGTTTCCCTGCAACACCAAATTAATGACATTACAGTTCTTCAAGAAGGAGGAACCAGTAAAGCCAGTACATACCAGAGGCACGACCAACCTACTAATCCCGAAATTCAACTACGAGCTTTTTAACTGCAACAACTTTAATATACGCTATTGGAGCTGGAATTACCGCGGCTGCTGGCACCAGACTTGCCCTCCAA
+
DDABDIIHHIHIIIIIIIIIIIIIIIIIIIIIIIIIIIIIIIIIIIIIHIGIIIHIIIIIIHHIIIIHIIHIIIIIIIIIGIIIIIIHIIIIHIIIIIIIIIIIIIIIIIIHIIIIIIIIIIIIIIIIIHIIIIIHIIIHIIIIIHIIIIIHIIIIIIIHIIIIIIIIIIHHHIIIIIIIIIIIIIIIIIIIIIIIIIIHHIHIIIIHIIIIIIIIHHIIIIIHIIIIIIIIIIIIHHIIHHHIIIHFIIIIIIIIHIIHIIIIIIIIIIIIIIIIIIIIIIIIIIIIIIIIIIIIIIIIIIIIIIIIIIIIIIIIIIIIIIIIIIIIIIIIIIIIIIIIIDDDDD
@HISEQ:969:HM2KJBCX2:2:1101:10259:45002 2:N:0:ACTATGCA
GCTTCCAGACAACCCAACTATCCCTATTAATCATTACGTCGATCCTAGAAACCAACAAAATAGAATCAAACGTCCTATTTCGTTATTTCATGCTAATGTATTCAAGCGTGAGCCTGCTTTAAACACTCTAATTTTTTCAAAGTAACAGTCCTGATTCCCTATGACACCAAATTAATGACATCATGGTTCGTCAGAAGGTAGGAATCAATAATACCAGTACGTACAATAGCACGACCAATAAATTGATCCCGAAATTCAACTACGAGCTTTTTAACTGCAACAACTTTAATATACGCTATTGGAGCTGGAATTACCGCGGCTGCTGGCACCAGACTTGCCCTCCAA
+
B?DAD@C1FHIIHHHH1GHE<@@HHGHIIIIIIIFGHHDFDHHFHHFHGEHHEHHIHII1FHHIIHHGHHHIEEGEH?11DCHHFG?CHHIIIIHHIIGHE@CIHHHIIFGHFHHGHHHCHHHHHHIIHHHGHGHIHHHHIIIIIHGIIHIIIIIHHEHHHEHHIIIHHIHHHIHIIIIIIIHIHHDHHIHHI;HIIGIIIIIHHHIIHIIIHHIIIIHHIIIIHHIIIIIIIHI>IIIIHHIHGIGHIHEHIIHEHHIIIIIIHIIIIHIIHGHEIIIHIIIIIGHIHIHHHIHHHIIHIIIHHIIIHIIIIIIIHIIIIIIIIIIIIIIHIIHIIIIHDDDDC
@HISEQ:969:HM2KJBCX2:2:1101:3824:44988 2:N:0:ACTATGCA
GCTTCCAGACAACCCAACTATCCCTATTAATCATTACGTCGATCCTAGAAACCAACAAAATAGAATCAAACGTCCTATTTCATTATGCCACGCTAATGTATTCAAGCGTGCGCCTACTTTAAACACTCTAATTTTTTCAAAGTAACAGTCCTGATTCCCCACGACCCCAAATTAATGACATCGTGGTTCTTCAGAAGGTAGGAACCAATAATGCCAGTGCGTACCGAAGCATGACCGACAATTTGATCCCGAAATTCAACTACGAACTTTTTAACTGCAACAACTTTAATATACGCTATTAGAGCTGGAATTACCGCAGCTGCTGGCACCAGACTTGCCCTCCAA
+
@BD@D<1FHHIIFGGC<0FHDGE1<1FHH1FE1<111<<CFHIIIIG?CHEHH?G=1<D@GG<1FEEE@GH0DFE0DHHIHCCHHH1DGH@HHD00DH1GF1@E@<C0<><CCEDEEHHHFFDBCBFHHH@6/C@@<@C1F6DHHFEHH1G;7<CGHHHE<C<<C#GCCECEC@EDC<7/<DEHGD<7<0FCD:<FECC<F@?HH1HDCD<C1EC/C</0<@EHECG<1FEG@<DEFC</11111<CHEHHGCD1FHGE<CEHEFF0<C?HG?GGC1D1CFEFD<<11G1FHHECD1D<GCCD1DD11GD1/HHC@GDGIHG?C1HHEHGCH@GGECHDE@BB<D
@HISEQ:969:HM2KJBCX2:2:1101:6024:45156 2:N:0:ACTATGCA
GCTTCCAGACAACCCAACTATCCCTATTAATCATTACGTCAATCCTAGAAACCAACAAAATAGGATCGAACGTCCTATTTCATTATTCCATGCTAATGTATTCAAGCGTTAGCCTGCTTTAAACACTCTAATTTTTTCAAAGTAACAGTCCTGTTTCCCTGCAACACCAAATTAATGACATTACAGTTCTTCAAGAAGGAGGAATCAGTAAAGCCAGTACATACCATTGGCACGACCAACCTACTGACCCCGAAATTCAACTACGAGCTTTTTAACTGCAACAACTTTAATATACGCTATTGGAGCTGGAATTACCGCGGCTGCTGGCACCAGACTTGCCCTCCAA
+
DCDDCIIIIIIIHHIGIIIIHHIHHHIIHIIIIIIGIIIHIIIIHIHIIHIIIIGIHIEHIIGIIIIIFIHIHIIIIIH?GFHCHIIIIIIIHHIHIHHIIHIHHHIIIIIIIIIHIHHIIIHIHIIIIIIIIIIIIIIIHIHIIIIIIIIIHHIHIIIIIIIIIHIIIIIHIIIIIHHHIIIIIIIIIIIIIIIIHIIIIIIIIIHIIIIIIIIIIIIIIIIIIIIHHIIIIIIIIHGIIHGHHHHIIIIIIIIIIIIIIIIIIHHIIIIIIIIIIIIIIIIIIIIIIIIIIIIIIIIIIIIIIIIIIIIIIIIIIIIIIIIIIIIIIIIIIIIIIIIIIDDDDD
@HISEQ:969:HM2KJBCX2:2:1101:18855:45578 2:N:0:ACTATGCA
GCTTCCAGACAACCCAACTATCCCTATTAATCATTACGTCAATCCTAGAAACCAACAAAATAGGATCGAACGTCCTATTTCATTATTCCATGCTAATGTATTCAAGCGTTAGCTTGCTTTAAACACTCTAATTTTTTCAAAGTAACAGTCCAAATTCCCCGCAACACCAAATTAATGGCATTACGGATCATCAGGAAGGAGGAATCAGTGAGACCAGTACATACCAGAGGCATGACCAATCTACTAACCCCGAAATTCAACTACGAGCTTTTTAACTGCAACAACTTTAATATACGCTATTGGAGCTGGAATTACCGCGGCTGCTGGCACCAGACTTGCC
+
DDDDDIIIIIIIIIIIIIIIIIIIIIIIIHIIIIIIIIIIIIIIIIIHIIIIIIIIIIIIIHIHIIIIHIIIIHIIIIIIIIHIIIIHHHIIIIIIIIIIIIIIIIIIIIIIIIIIIIIIHHIIIIIIHIIIIIIIIIIIIIIIIIIHIIIIHIIIIIIHEIIIIIIIIIIIIIIIHIHHHIIIIIHHIIHIIIIIIIIHIIIIIIIIIIIIIIIIIIIIIIIIIIIIIIIIIIIIIHHHHIIIIIHIIIIIIIIIIIIIIIHIIIIIIIIIIIIIIIIIIIIIIIIIIIIIIHIIIIIIIIIIIIIIIIIIIIIIIIIIIIIIIIIIIIIIIIIDDDDD
@HISEQ:969:HM2KJBCX2:2:1101:17291:45981 2:N:0:ACTATGCA
GCTTCCAGACAACCCAACTATCCCTATTAATCATTACGTCGATCCTAGAAACCAACAAAATTGAATCAAACGTCCTATTTCATTATTCCATGCTAATGTATTCAAGCGTAAGCCTGCTTTAAACACTCTAATTTTTTCAAAGTAACAGTCCTGATTCCCCACGACACCAAATTAATGACATCGCGGTTCTTCAGAAGGTAGGAACCAATAATGCCAGTGCGTACCGAAGCACGACCAACAATTTGATCCCGAAATTCAACTACGAGCTTTTTAACTGCAACAACTTTAATATACGCTATTGGAGCTGGAATTACCGCGGCTGCTGGCACCAGACTTGCCCTCCAA
+
DCDDDIIIIIIIIIIGIIHIHIIIIIIIIGIIIIIIIIIIIIIIIIIIIHHIIIIIGIGHIIHHIIHIGIIHIHIIHIIIIIIIIIHHIIIIIIIIIGIIIHHIIIHIIIIIHIIIIHIIHHHIIIIHIIIIIIIIIIIIIIIIIIIIIIIIIIIIIIIIIIIIIIIIIHIIIIIIIIIIIIIIIHIIIIIHIIIIIIIIIIIIIIIIIIIIIIIIIIIIIIIIIIIIIIIIIIIIIIIIIIIHIIIIIIIIIIIIIIIIIIIIIIIIIIIIIIIIIIIIIIIIIIIIIIIIIIIIIIIIIIIIIIIIIIIIIIIIIIIIIIIIIIIIIIIIIIIIIIIIDDDDD
@HISEQ:969:HM2KJBCX2:2:1101:10746:46992 2:N:0:ACTATGCA
GCTTCCAGACAACCCAACTATCCCTATTAATCATTACGTCAATCCTAGAAACCAACAAAATAGGATCAACGTCCTATTTCATTATTCCATGCTAATGTATTCAAGCGCGAGCCTGCTTTAAACACTCTAATTTTTTCAAAGTAACAGTCCTGATTCCCCACCACACCAAATTAATGACATGATGGTTCGTCAGAAGGTAGAAATCAGTAACACCAGTACGTACCGAAGGCACGACCAGCGTACTAATCCCGAAATTCAACTACGAGCTTTTTAACTGCAACAACTTTAATATACGCTATTGGAGCTGGAATTACCGCGGCTGCTGGCACCAGACTTGCCCTCCAA
+
DDCDDIIIIIIIIIIIIIIIIIIIIIIIIHIIIIIIIIIIIIHHIHIIHIIHIIIIIIIIIIIHHIIIIHIIIIIHIIIIIIIIIIIGHIHHIIIIIIIIHHGHDHHIIIIIIIIIIHHIHHHIIHIIIIIIIIIHHHIIIIIIIIIIIIIIIIIIIIIIIIIHIIIIIIIHIIIIHHIIIIIIIIIIIIIIIIHIIIIIIIIHIIIIIIIIIIIIIIIIIIIIIIIIIIIIIIIIIIIIIHIHIIIIGHHIIIHIIIIIIHIIIIIIIIIIIIIIIIIIIIIIIIIIIIHGHIIIIIIIIIIIIIIIIIIIIIIIIIIIIIIIIIIIIIIIIIHIIIIIDDDDD
@HISEQ:969:HM2KJBCX2:2:1101:17306:47768 2:N:0:ACTATGCA
GCTTCCAGACAACCCAACTATCCCTATTAATCATTACGTCGATCCTAGAAACCAACAAAATAGAATCAAACGTCCTATTTCGTTATTCCATGCTAATGTATTCAAGCGTGAGCCTGCTTTAAACACTCTAATTTTTTCAAAGTAACAGTCCTGATTCCCCATGACACCAAATTAATGACATCATGGTTCGTCAGAAGGTAGGAATCAATAATACCAGTACGTACAATAGCACGACCAATAAATTGATCCCGAAATTCAACTACGAGCTTTTTAACTGCAACAACTTTAATATACGCTATTGGAGCTGGAATTACCGCGGCTGCTGGCACCAGACTTGCCCTCCAA
+
DBDDD@GC@E1CGHIIHIHIIIHGHH@HHCHHICC11<<DEHHHECCCHIIHIIIIIC1<CFH@F1<G1<<CCFHI1@FHE1GHEHI?GHHGHIIHIGIIIIGHHHHIIIIIIIIHEFHHC@HEHIHHHHHHHHIIIIHHFHFHHIIIHHIIIHHEIIIHHHHHHIIHHHIIIIIIIHHGIGIIIHDHIIGIIIIIIIIIIIIIIHIHIHFIIIIIIHGGIIIIIHHHIIIIIIIIIIGHGEFFFIIIIIIHEHIIHHHHHHHHHHHIIIIIIIIIIIIIIHHIIHIIIIIIIIIIIHIIIIIIIIIIIIIHIIIIIHHIIIIIIIIIIIIIIIIIIIIIDDDDD
@HISEQ:969:HM2KJBCX2:2:1101:20588:48457 2:N:0:ACTATGCA
GCTTCCAGACAACCCAACTATCCCTATTAATCATTACATCGATCCTAGAAACCAACAAAATAGAATCGGATGTCCTATTTCATTATTCCATGATAATGTATTCAAGCGTAAGCTTGCTTTAAACACTCTAATTTTTTCAAGGTAACAGTCCTAATTCCCCATAACATCAAATAAATGACATTATGGTTCTTTAGAAGGTGAGAACCAATAAAACCAGTACATACCGAGGCATGACCGATTCCTTGATCCCGAAATTCAACTACGAGCTTTTTAACTGCAACAACTTTAATATACGCTATTGGAGCTGGAATTACCGCGGCTGCTGGCACCAGACTTGCCCTCCAA
+
@DABD<FFHEEFC@GHHHHICGHEEHIIIHIIIIIGIEHIGHEH=GHFHHHIHECHCF@HII1FHHIHHEHHHEHHHFHECHHIIIEHCFE11<1HGHHFHEHHIHGEHHHCHHEEEGHHHHHGEE@EDHHII@EGHGGHGHHIHGHHHHEHIHGGEHCCFCEH8H?HHIIHIHHFHHGHIIHHIFG@EIIGIHHGFIG<EIHHEEE@HHHIIIHIIIHHHIIHIHHHHIIHFHHHHHEHHG<1HDHGIIHIHHHH?HG<0IIH@IIIIIIIHHEHGHHFHHEHHIHIIIIG@IHGIHHHEIIIIIIIIIIIHHDDIHHHIIIHHHHHEHGHHIIIHIIIDCDDD
@HISEQ:969:HM2KJBCX2:2:1101:2266:48329 2:N:0:ACTATGCA
GCTTCCAGACAACCCAACTATCCCTATTAATCATTACGTCGATCCTAGAAACCAACAAAATAGAATCAAACGTCCTATTTCGTTATTCCATGCTAATGTATTCAAGCGTGAGCCTGCTTTAAACACTCTAATTTTTTCAAAGTAACAGTCCTGATTCCCCATGACACCAAATTAATGACATCATGGTTCGTCAGAAGGTAGGAATCAATAATACCAGTACGTACAATAGCACGACCAATAAATTAATCCCGAAATTCAACTACGAGCTTTTTAACTGCAACAACTTTAATATACGCTATTGGAGCTGGAATTACCGCGGCTGCTGGCACCAGACTTGCCCTCCAA
+
CDDDDIIIIIIIIIIIIIIIIIHIIIIIIIIIIIIIIIIIHIIIIIIIIIIIIIHIIIIIIIHIIIIIIIIIIIHIIIIIHIIIIIIIHHIIIHIIIIIIIIIIIHHIIIIIIIIHFIIIIIIIIIIIIIHIIIIIIIIIIHHIIIIIIIIHIIIIIIIHIIIIIIIIIIIIIIIIIIIIHIHIIIIIHHIIIIIIIIIIIIIIIIIIIIIIIIIIIIIIIIIIIIIIIIIIIIIIIIIIIIIIHIIIIIIIIIHIIIIIIIIIIIIIIGIIIIIIIIIIIIIIIIIIIIIHHIIIIIIIIIIIIIIIH?IIIIIIIIIIIHIIIIIIIIIIIIIIIIIIDDDDD
@HISEQ:969:HM2KJBCX2:2:1101:16438:48545 2:N:0:ACTATGCA
GCTTCCAGACAACCCAACTATCCCTATTAATCATTACGTCAATCCTAGAAACCAACAAAATAGGGTCGAACGTCCTATTTCATTATTCCATGCTAATGTATTCAAGCGATTGCCTGCTTTAAACACTCTAATTTTTTCAAAGTAACAGTCCTGTTTCCCTGCAACACCAAATTAATGGCATCACAGTTCCTCAAGAAGGAGGAACCAGTAGGGCCAGTACATACCAGTGGCACGACCGACCCACTGATCCCGAAATTCAACTACGAGCTTTTTAACTGCAACAACTTTAATATACGCTATTGGAGCTGGAATTACCGCGGCTGCTGGCACCAGACTTGCCCTCCAA
+
DBDDDHIIIHHHIEHHHHHHIHIHFHHIIHIGFHIIHHIHHHIICHHIHHIIGHIHC?HEHIHIGIIIHIHDG@GHHIIHEHHIIIIECEHHGH@HHIIIHGHEHHFHIIH<GHHEHIIGIIII;EEEHGHHIIIIIHHIHGHIHHHHHE?HHIIHHFHIHHHHHHFHHHHECGIHIHHHEHHHGGHHHIHIHHHII;HIHHFCIIHHHHHI;EEHHHHHIIHHHIHIIIHIIIIIIIHHFFIFGIHHGHHEIHIHHIHIIGIHIIGIIIIIIIIHHHIIIIIIIHEHIIIIIIIIIIIHHIIIIIIHIIIIIIIHHIIIIIIIIIHIIIIIIIIIIIIIIDDDDD
@HISEQ:969:HM2KJBCX2:2:1101:14930:48893 2:N:0:ACTATGCA
GCTTCCAGACAACCCAACTATCCCTATTAATCATTACATCGATGCTAGAAACCAACAAAATAGAATCGGATGTCCTATTTCATTATTCCATGCTAATGTATTCAAGCGTGAGCCTGCTTTAAACACTCTAATTTTTTCAAGGTAACAGTCCTAATTCCCCGTGACACCAAATTAATGGCATTACGGTTCTTTAGAAGGTGAGAAATCAATAATATCAGTACATACCAACGGCATGACCGAAACATTGATCCCGAAATTCAACTACGAGCTTTTTAACTGCAACAACTTTAATATACGCTATTGGAGCTGGAATTACCGCGGCTGCTGGCACCAGACTTGCCCTCCAA
+
DCDCDHHHIIIIIIIIIIIIIIIIIIIIIIIIIIIIIIIIHII@HIIIIHIIIIIIIIIIIIGIIIIIHIHIIHIIIIIIIIIHIIIGIIIIHIHIIIIIIIIIIIIIHIIIIIIIIIIIIIIIIIIIHIIIIIIIIIIIIIIIIIIIIIIIIIIIHIIHHCIIIIIIIIHIHIHIIIIIIIIIIIIHIIIIIIIIIIIIIIIIIIIIIIIIIIIIIIIIIIIIIIIIIHIIIIIIIIIIIIIIHHIIIIIIIIIIIIIIIIIIIIIIIIIIIIIIHIIIIIIIIIIIIIIIIIIIIIIIIIIIIIIIIIIIIIIIIIIIIIIIIIIIIIIIIIIIHIIIIIDDDDD
@HISEQ:969:HM2KJBCX2:2:1101:18919:49516 2:N:0:ACTATGCA
GCTTCCAGACAACCCAACTATCCCTATTAATCATTACGTCGATCCTAGAAACCAACAAAATAGAATCAAACGTCCTATTTCATTATTCCATGCTAATGTATTCAAGCGCGAGCTTGCTTTAAACACTCTAATTTTTTCAAAGTAACAGTCCTGATTTCCCATGACACCAAATTAATGACATCGTGGTTCGTCAGAAGGGAGAAACCAATAATGCTAGTACGTACAAAGTACGACCGACATATTAGTCCCGAAATTCAACTACGAGCTTTTTAACTGCAACAACTTTAATATACGCTATTGGAGCTGGAATTACCACGGCTGCTGGCACCAGACTTGCCCTCCAA
+
DDDDDHIIIIIHIIIIIIIIHIIIIIHIIIIIIIIIIHHIIIIIIIHIEHIIIIIIHHHHHIHHHIIIIIHIIIIIIIIGHIIIIIHHIIIIGHHIIIIIIHHIIIIIHHIHIIHIIHHHIHHIIIIHIIIIIIIIIIIIIIIIIIIIIIIIIIIIIIHIIIIIIIHIIIIIIHIIHIIHIIIIHHIIIIIIIIIIIIIIIIIIHIHHHIIIIIIIIIIHFFHIIHIIIIIIIIIIIIIHHIHIIIHHHGIIIIIIIIHIIIIIIIIGIIIIIIIIGIIIHHHFGHHIIIIIIIIIIIIIIHIIIIHHHIIHHC0IIHHIIIIIIIIIIIIIIIIIIIIDDDDD
@HISEQ:969:HM2KJBCX2:2:1101:10463:49744 2:N:0:ACTATGCA
GCTTCCAGACAACCCAACTATCCCTATTAATCATTACGTCAATCCTAGAAACCAACAAAATAGGATCGAACGTCCTATTTCATTATTCCATGCTAATGTATTCAAGCGTTAGCCTGCTTTAAACACTCTAATTTTTTCAAAGTAACAGTCCCGTTTCCCTGCAACACCAAATTAATGACAGTACAGTTCTTCAGAAAGGAGGAATCAGCGAAGCCAGTACATACCAGTGGCACGACCAACCTGCTGACCCCGAAATTCAACTACGAGCTTTTTAACTGCAACAACTTTAATATACGCTATTGGAGCTGGAATTACCGCGGCTGCTGGCACCAGACTTGCCCTCCAA
+
D@D@<C@G1<CF?EHH@EEC?1CEHIIGHHIIG@CHFGHH=CEC1<CH1DCG?H?<E<G11<1<DF?<0C1/<<EH1FCE?FF<GHCH<1CHHIHEG/<<D@G1EEGH@D<<FE6DHCGEF<CHIHHHH;CHHEBE?GEFHE<FBC@?CG<7<<HCGFGIHHHGEFE#CEGE?FED/CF<-EHGHF</<///D/?HIHHEHHGHHGHIIHEIIIHHF@GDC@<DHD1HEFIFGHHGFHG@HHCFDC/HE/HCHHF<1FEHHHIIHHIHEHHIHHFHGIHGHHHIHHGFEEHIGIIIHHEIGHGIIHG?HGHEDIIIH?@IIIIHHHHFHHG?HHCEHG/<<0?BDD
@HISEQ:969:HM2KJBCX2:2:1101:20239:50444 2:N:0:ACTATGCA
GCTTCCAGACAACCCAACTATCCCTATTAATCATTACGTCAATCCTAGAAACCAACAAAATAGGATCGTCGTCCTATTTCATTATTCCATGCTAATGTATTCAAGCGTTAGCCTGCTTTAAACACTCTAATTTTTTCAAAGTAACAGTCCTGTTTCCCCGCAACACCAACTTAATGGCATTACGGTTCTACAAGAAGGAGGAATCAGCAAAGCCAGTGCATACCAGTGGCACGACCAACTTGCTGACCCCGAAATTCAACTACGAGCTTTTTAACTGCAACAACTTTAATATACGCTATTGGAGCTGGAATTACCGCGGCTGCTGGCACCAGACTTGCCCTCCAA
+
DCDDDIIHIIIIIHIHIIIIHIIGIIIHHHIFIHIIIIHHIIIHIIHHGHIHCFHGHIHIHIHHIGIIHHHHIIHHIIGIHIIIIIHIIIHIHHHHHIIGHHHHHHIHHIHIIIIIHIIIHHGHHIHHHGHHHHHHHHHIHIIHGHIHHCHHHIIHHEHGHHHIIFHHGHIIHHIIIIIIIIGIIHHHIIIIIIIIIIIIIIIHIIIIGIHIIIIIHHIIIIIIIIIIIIIIIIIHIIIIHHGCIIIHIIIIIIIIIIIHGEGEHIIIIIHGIIIIIIIIHEIIIIIHGIIIIIIIIHHGIIIIIIIIIHIIIIIIIIIIIIIIIIIIIIIHIIIIIIIIDDDDD
@HISEQ:969:HM2KJBCX2:2:1101:5974:51160 2:N:0:ACTATGCA
GCTTCCAGACAACCCAACTATCCCTATTAATCATTACGTCAATCCTAGAAACCAACAAAATAGGATCGAACGTCCTATTTCATTATTCCATGCTAATGTATTCAAGCGTTAGCCTGCTTTAAACACTCTAATTTTTTCAAAGTAACAGTCCTGTTTCCCTGCAACACCAAATTAATGACATTACAGTTCTTCAAGAAGGAGGAATCAGTAAAGCCAGTACATACCATAGGCACGACCAACCTACTGACCCCGAAATTCAACTACGAGCTTTTTAACTGCAACAACTTTAATATACGCTATTGGAGCTGGAATTACCGCGGCTGCTGGCACCAGACTTGCCCTCCAA
+
DDDDCIIIIIIIIGIIHHIIIIIIIIIIIIIIIIIIIIHHHIG1CGHIIIIIHIFHFHEHIIHIHHHIIIIIIIIIIIIIHHHIIIIIIHIIHIIIIIHIIIIIHIIIIHFIIGHHIGIIIHFIIIHIIIHIIIIHHHIIIIIIIHIHIHIIIIIIIIIIIHIIIHIIIIIIIIIIIIIHFHIIIIIIIIIIIGIIIIIIIIHFIIIIIIIIIIIIIIIIIIIH<IIIIGIHIHIIIIIIIIHFHIHIIIGIIIIIIIIIIIIIIIIIIIIIIHGIIIIIIHIIIGIIIIIIIIIHIIIIIIIIIIIIIIIIIIIIIIIIIIIIIIIIIIIIIHIHIIIIIDDDDD
@HISEQ:969:HM2KJBCX2:2:1101:6053:51446 2:N:0:ACTATGCA
GCTTCCAGACAACCCAACTATCCCTATTAATCATTACGTCGATCCTAGAAACCAACAAAATAGAATCAAACGTCCTATTTCGTTATTCCATGCTAATGTATTCAAGCGTGAGCCTGCTTTAAACACTCTAATTTTTTCAAAGTAACAGTCCTGATTCCCCATGACACCAAATTAATGACATCATGGTTCGTCAGAAGGTAGGAATCAATAATACCAGTACGTACAATAGCACGACCAATAAATTAATCCCGAAATTCAACTACGAGCTTTTTAACTGCAACAACTTTAATATACGCTATTGGAGCTGGAATTACCGCGGCTGCTGGCACCAGACTTGCCCTCCAA
+
DDD@DE1CEHIII=CHGHHHIIHIIHIIIHIHIHFHICHIHIHHIHHFEHIIC@EEHHFHHEHEHHHECEHEFHCHHHIIHIECEHHFHEHHIGHIIHIIIHGIIIHIIIGHHHIIHIHHHHHHEHHIII?DHEHHHEEGHIIIHHHIIGIIHHHIIH?GIIIIHHECHHEEHIHIHHHHHHIIIIIHIHHHIIHHIIIIIHIIHIHHGH?EFF;IIIIIIHHHGIFGHIIIHHIHGCHIIIHHIIHHHFG?HHHIHHIIIHHHCIIIIIIIHHEHIHEIIHGIIIIIIIHIIIIIIGIIIIIIHIIHFHIIIHHIIIIIIIIIIIIIIIIIIIIIIHHHB@?DB
@HISEQ:969:HM2KJBCX2:2:1101:16776:51622 2:N:0:ACTATGCA
GCTTCCAGACAACCCAACTATCCCTATTAATCATTACGTCGATCCTAGAAACCAACAAAATAGAATCAAACGTCCTATTTCATTATTCCATGCTAATGTATTCAAGCGTACGCCTGCTTTAAACACTCTAATTTTTTCAAAGTAACAGTCCTGATTCCCCACGACACCAAATTAATGACATCGCGGTTCTTCAGAAGGTAGGAACCAATAATGCCAGTACGTACCGAAGCACGACCAACAATTCGATCCCGAAATTCAACTACGAGCTTTTTAACTGCAACAACTTTAATATACGCTATTGGAGCTGGAATTACCGCGGCTGCTGGCACCAGACTTGCCCTCCAA
+
DAD@DIIIIIIIIIIIIHIIIIIIIIIIIIEHFHIIIIIIIIIIIIIIHIIIHIIFIHIIIIFFIHIHIIIIIIHIGIIIIIIIHHIIIIIGI?HGIIHIIIHIHIIIIIIHHIIIIIIIHHGHIHIHHHIIIIIIIIIIIIIIIIIIIIIIIIIIIIIHIHIIIIIIIIIIHIIIIIIIIIIIIIHIIIGIIIIIIIIIIIIIIIIIHIIHIIIIIIIIIIIIIIIIIIII=IIIIIIIIHHEIIIIIIIIIIHIIIIIIHIIIIIIIIIIIIIIIIIIIIIIIIIIIIGIHIIIIIIIIIIIIIIIIIIIIIIIIIIIIIIIIIIIIIIIIIIIIIIIDDDDD
@HISEQ:969:HM2KJBCX2:2:1101:16800:52392 2:N:0:ACTATGCA
GCTTCCAGACAACCCAACTATCCCTATTAATCATTACGGTGATCCTAGAAACCAACGAAATAGAATCAGTCCGTCCTATTTCATTATTCCATGCTAATGTATTCAGACGATAGTCTGCTTTAAACACTCTAATTTTTTCAAAGTAACAGTCCTGATTTCCCATCACACCAAATAAATGGCATGAAAGTTCCTCAGAAGGTAGAGATCCATCTCACCAGTGCAGACAATTAAGCCTGACCAATGGGTAGACCCCGAGGTTCAACTACGAGCTTTTTAACTGCAACAACTTTAATATACGCTATTGGAGCTGGAATTACCGCGGCTGCTGGCACCAGACTTGCCCTCCAA
+
BDDDDEHHHHIIHHIDHIIIIIIIIIIIIIIIIIGHIIIIIIIGHIIIIIHIIIIIEIIIIIGHIIIIIHIIIEHHIIIIIIIHGIIIIHHGEHHCHIIIIIIIHHIEHHIIIHIIIHHHHIIIIIIIIIHGHGIIIHIHHHHIIIIIIHHIHIIIIIIIIIIIIIIIIIIIIHIHHIIIIIHHHHIHIIIIIIIHHIIIIIIIIIHIIIIIIIIIHIIHIIIIHIIIIIIIIIIIHIIIIIIIHHGHIIIIIIIIIIIIHIIIIIIIIIIIIIIIIIIIIIIIIIIIIIIIIIIIIIIIIIIIIIIIIIIHIIIIIIIIIIIIHIIIIIIIIIIIIIHIIIIDDDDD
@HISEQ:969:HM2KJBCX2:2:1101:8492:52365 2:N:0:ACTATGCA
GCTTCCAGACAACCCAACTATCCCTATTAATCATTACGTCAATCCTAGAAACCAACAAAATAGGATCAAACGTCCTATTTCATTATTCCATGCTAATGTATTCAAGCGTTAGCCTGCTTTAAACACTCTAATTTTTTCAAAGTAACAGTCCTGTTTCCCTGCAACACCAAATTAATGACATTACAGTTCTTCAAGAAGGAGGAACCAGTAAAGCCAGTACATACCAGAGGCACGACCAACTCTCTAATCCCGAAATTCAACTACGAGCTTTTTAACTGCAACAACTTTAATATACGCTATTGGAGCTGGAATTACCGCGGCTGCTGGCACCAGACTTGCCCTCCAA
+
DDDDDHIIIIIIIIIIIIIIIIIIIIIIIIIHIIIIIIIIIIGIIIIIIIIIIIIIHIIHIIHIIIIIIIIGHHIHHHIIIIIIIIIHHHHHHIHIIIIIIIIIIHHIHIIHIIIHIIIIHIIIIIIIIHIIIIIIHIIIIIHIIIHIIIIIIIIIIIIIIIIIIIIIIIIHIIIIIIIIIIIIIIIIIIIIIIIIIIIIIIIIHIIIIIIIIIIIIIIIIIIIIIIIIHIIIIIIIIHIIIIHGIIIGIHIIIIIIIIIIIHIIIIIIIIIIIIIIIIIIIIIIIIIIIIIIIIHIIIIIIIIHIIIIIIIIIIIIIIIIIIIIIIIIIIIIIIIIIIIIDDDDD
@HISEQ:969:HM2KJBCX2:2:1101:10286:52191 2:N:0:ACTATGCA
GCTTCCAGACAACCCAACTATCCCTATTAATCATTACGTTGATTCTAGAAACCAACAAAAATAGAATCTAACGTCCTATTTCATTATTCCATGCTAATGTATTCAAGCGCGTGCCTGCTTTAAACACTCTAATTTTTTCAAAGTAACATCCTGACTCCCCACAACATCAAATTAATGACATCATGATTCATCAGAAGGGAGAAATCAATGACATTAGTACGTACCAAAGGCACGACCGACGTATTGATCCCGAAATTCAACTACGAGCTTTTTAACTGCAACAACTTTAATATACGCTATTGGAGCTGGAATTACCGCGGCTGCTGGCACCAGACTTGCCCTCCAA
+
DDDDDIIHIIIIIIIIHIIIGIIHIIIIIFFHIIHHIHIIHIIIIIIHHIIIIIIIIGEHIHIIIIGHIIGHGHIIIIIIIFHHIIIEHEHHHHHGEHHIIIHHIIHHHHHFHGIIIHHHHHIIIIIIIHHHHIHGEHHHHHIHHHHIIIHHHEHHIIIHIIIIIHHIIIHIHIIHHHHIHHGHIGIIHIIIIIIIIGIIIIIIIHHIIIIIIIHIIIIIIHIHHIHGIHFHIIIIIIIIIHHHGIIIIIIIIIIIGIIIIHHIIIIIIIIIIIHIIIIIIIIIIIIIHIIIHGGIIIIIIIIIIIIIHHIIIIIIIIIIIIIIIIIIIIIIIIIIIIIIIDDDDD
@HISEQ:969:HM2KJBCX2:2:1101:11767:53481 2:N:0:ACTATGCA
GCTTCCAGACAACCCAACTATCCCTATTAATCATTACGGTGATCCTAGAAACCAACGAAATAGAATCAGTCCGTCCTATTTCATTATTCCATGCTAATGTATTCAGACGATAGTCTGCTTTAAACACTCTAATTTTTTCAAAGTAACAGTCCTGATTTCCCATCACACCAAATAAATGGCATGAAAGTTCCTCAGAAGGTAGAGATCCATCTCACCAGTGCAGACAATTAAGCCTGACCAATGGGTAGACCCCGAAGTTCAACTACGAGCTTTTTAACTGCAACAACTTTAATATACGCTATTGGAGCTGGAATTACCGCGGCTGCTGGCACCAGACTTGCCCTCCAA
+
CDDDDIIIIIIIIIIIIIIIIHIIIIIIIIHIIIIHIIIIIIIIIIIIIIIIIIIIIIIIHIHIIIIIIIIIGIIIIIIIIIIIIIIIIIHIHHIIIIIIIIIIIIIIIIIIIIIIIIIIIIIIIHIIIIIHIIIIIIIIIIIIIIIIIIIIIIIIGIIIIIIIIIIHIHIHIIIHIIIIIIIHHIHGIIIIGIIIIIIIIIIIIIIIIIGIHIIIIIIIIIIIIIIIIIIIIIIIIIIIIIIIIHFIIIIIHIIIIIIIIIIIIIIIIHIIIIIIIIIIIIIIIIIIIIIIIIIIIIIIIIIIIIIIIIIIIIIIIIIIIIIIIIIIIIIIIIIIIIIIIIIDDDDD
@HISEQ:969:HM2KJBCX2:2:1101:12094:54236 2:N:0:ACTATGCA
GCTTCCAGACAACCCAACTATCCCTATTAATCATTACATCGATCCTAGAAACCAACAAAATAGAATCTGATGTCCTATTTCATTATTCCATGCTAATGTATTCAAGCGTAAGCTTGCTTTAAACACTCTAATTTTTTCAAGGTAACAATCCTAATTCCCCATAACATCAAATAAATGACATTATGGTTCTTTAGAAGGTGAGAACCAATAAAACCAGTACATACCAAGGCATGACCGATTCCTTGATCCCGAAATTCAACTACGAGCTTTTTAACTGCAACAACTTTAATATACGCTATTGGAGCTGGAATTACCGCGGCTGCTGGCACCAGACTTGCCCTCCAA
+
DDDDDIIIIIIIIIIIIIIIIIIIIIIIIIIIIIIIIIIIIIIIIIIIIIHHIIIIIIIIIIIIIIIIIIIIIIIIIIIIIIIIIIIIHIIIIIIIIIIIIIIIIIIIIIIIIIIIIIIIIHIIIIHIHIIIHHIIIIIIIHIIIIIIIIIIIIIIIIIIIIIIIIIIIIIIIIIIIIIIIHIIIIIIIIIIIIIIIIIIIIIIIIIIIIIIIIIIIIIIIIIIIIIIIIIIIIIIIIIIIIHHIIIIIIIIIIIIIIIIIHIIIIIIIIIIIHIIIIIIIIIIIIIIIIIIIIIIIIIIIIIIIIIIIIIIIIIIIIIIIIIIIIIIIIIIIIIIIIIIDDDDD
@HISEQ:969:HM2KJBCX2:2:1101:10945:54201 2:N:0:ACTATGCA
GCTTCCAGACAACCCAACTATCCCTATTAATCATTACGTTGATCCTAGAAACCAACAAAATAGAATCGAACGTCCTATTTCATTATTCCATGCTAATGTATTCAAGCGCGTGCCTGCTTTAAACACTCTAATTTTTTCAAAGTAACAGTCCTGATTCCCCACGACACCAAATTAATGACATCATGGCTCCTCAGAAAGGAGAAACCAATAACACCAGTACATACCAGAGGCATGACCGACGTATTGATCCCGAAATTCAACTACGAGCTTTTTAACTGCAACAACTTTAATATACGCTATTGGAGCTGGAATTACCGCGGCTGCTGGCACCAGACTTGCCCTCCAA
+
D0DDD@HIIIIIII@EHHIIIIHIIHEHHEHIHGEHIHHIHFHIIIHHHEHH@GHHIIIIIICHIEHHECEHCFEGHHHHHEHHII?@1GHHHEHIHHHHHIIHIHIHHIIIIHIHHEHHHGHHHIIIIHHHHIHHHHHEHIIHHHHHHHIHFHIHIHGHHHEHHHFIHHGCGHHGIHHFGHHHEIHHHHGHGGIHEHHIIIIIIIHHHIHHEIHHHGIHHHHIIHFIIIIHIHIIIHGHGHGHHIIHIDGEHHHEHIIIIHHIHHIIIIIIHHHHFFHHIIIHGHFCIHEE@IHHGFHHHHEHIIIIIHIHHIIIIIIIIIGHFHIHHIIIHGEEHHHIHDDD@@
@HISEQ:969:HM2KJBCX2:2:1101:17558:54794 2:N:0:ACTATGCA
GCTTCCAGACAACCCAACTATCCCTATTAATCATTACGTCAATCCTAGAAACCAACAAAATAGGATCGAACGTCCTATTTCATTATTCCATGCTAATGTATTCAAGCGTTAGCTTGCTTTAAACACTCTAATTTTTTCAAAGTAACAGTCCAAATTCCCCGCAACACCAAATTAATGGCATTACGGCTCATCAGGAAGGAGGAATCAGTGAGACCAGTACATACCAGAGGCATGACCAACCTACTAACCCCGAAATTCAACTACGAGCTTTTTAACTGCAACAACTTTAATATACGCTATTGGAGCTGGAATTACCGCGGCTGCTGGCACCAGACTTGCCCTCCAA
+
DCDDDIIIIIHIIIIIIIIIIIIIIIIIIIIIIIIIIIIIIHIIIIHIIIHIIIIIIIIHIHHIHHIHIIIIIGIIHIIIIIIIHHHHHHIIIIIGHHIIIFFHIIIHIIIHIIHIIHII=GHHIHHGHHHHHIIIIIIIH?9CHHIIIGGHIHHHDHHHDHIGDHHHEGFHFFFE@GHHIIIIGEHHGHGEGGDFFHGEHFHHICHEF?FE?1HC<BF@CHHHD1<@1HG@EHGDHEF1<A@@4HD@HHD<CHHGF<1E<0<C<1CC?IIHGCD11@EHGC1F11HGCD1@@<C<EGECHEHHEFGEHCGCE</E/<CG<1GCG?HCCCD1C<EEHECIIDDDDD
@HISEQ:969:HM2KJBCX2:2:1101:2155:55717 2:N:0:ACTATGCA
GCTTCCAGACAACCCAACTATCCCTATTAATCATTACGTCAATCCTAGAAACCAACAAAATAGGATCAACGTCTTATTTCATTATTCCATGCTAATGTATTCAAGCGCGAGCCTGCTTTAAACACTCTAATTTTTTCAAAGTAACAGTCCTGATTCCCCACCACACCAAATTAATGACATGATGGTTCGTCAGAAGGTAGGAATCAGTAACACCAGTACGTACCGAAGGCACGACCAGCGTACTAATCCCGAAATTCAACTACGAGCTTTTTAACTGCAACAACTTTAATATACGCTATTGGAGCTGGAATTATCGCGGCTGCTGGCACCAGACTTGCCCTCCAA
+
BDDDBIIIIIEHIIIIIIHHHHHIIIIIHHIIHIICHHIIHHIIIIIIIIIIHIIIIHHIGHHGHHHICHHHHIIIIHGHFHHIIIIGFHIHIFHIIIHIIHGHHHHIIIHIIIIHHHHIHIIIIIIIHIIIIIIHIIHIHIIIHIHIIIIIIHIIIIHIHIIIIGHIIIIIIIHHIHIIIHIIIIGIHIHHIGIIIIIIIHGIIIIIIIIIIIIIIIIIIIIIIIIIIIIIIIIIIIIIIIIHHIIIIIIIIHIIHHHIHHIIIIIHIIIIIIIIIHIIIHHIIIIIIIIIIIIIIIIIIIIIIIIIIIIIIIIIIIIIIIIIIIIIIIIIHHFHIIIIDDDDD
@HISEQ:969:HM2KJBCX2:2:1101:20143:55668 2:N:0:ACTATGCA
GCTTCCAGACAACCCAACTATCCCTATTAATCATTACGTCAATCCTAGAAACCAACAAAATAGGATCAACGTCCTATTTCATTATTCCATGCTAATGTATTCAAGCGCGAGCCTGCTTTAAACACTCTAATTTTTTCAAAGTAACAGTCCTGATTCCCCACCACACCAAATTAATGACATGATGGTTCGTCAGAAGGTAGAAATCAGTAACACCAGTACGTACCGAAGGCACGACCAGCGTACTAATCCCGAAATTCAACTACGAGCTTTTTAACTGCAACAACTTTAATATACGCTATTGGAGCTGGAATTACCGCGGCTGCTGGCACCAGACTTGCCCTCCAA
+
DDDDDIIIIIIIIIIIIIIIIIIIIIIIIIIIIIIIIIIIIHIIIIIGIIIIIIIIIHIHIIHHIIIIIIIIIIIIIIIIIIIIHHIHIIIIIIIIIIIIIHHIIIIIIIIIIIIIIIIIIIIIIIIIIIIIIIIIIHIIIHIIIIIIIIIIIIHIIIIIIIIIHIIIIIHIIIIIIIIIIIIIIIIIIIIIIIIIIIIIIIIIIIIIIIIIIIIIIIIIIIIIIIIIIIIIIIIIIIIIIIHHIIIIIIIIIIIIIIIIIIIIIIIIIIIIIHIIIIIIIIIIIIIIIIIIIIIGIIIIIIIIIIIIIIIIIIIIIIIIIIIIIIIIIIIIIIIIIIIIDDDDD
@HISEQ:969:HM2KJBCX2:2:1101:7214:56046 2:N:0:ACTATGCA
GCTTCCAGACAACCCAACTATCCCTATTAATCATTACGTCGATCCTAGAAACCAACAAAATAGGGTCAAACGTCCTATTTCATTATTCCATGCTAATGTATTCAAGCGTGTGCCTGCTTTAAACACTCTAATTTTTTCAAAGTAACAGTCCTGATTCCCTATGACACCAAATTAATGACATCACAGTTCGTCAGAAGGTAGAAATCAATGATACCAGTTCATACCAGAGGCACGACCAATATATTGATCCCGAAATTCAACTACGAGCTTTTTAACTGCAACAACTTTAATATACGCTATTGGAGCTGGAATTACCGCGGCTGCTGGCACCAGACTTGCCCTCCAA
+
DDDDDIIHIIIIIIIIIIIIIIIIIIIIIIIIIIIIIIIIIIIIIIHIIIIIHIIIIIIIIHHHHHHIGIIIHIGHHIIIIIIIIIIIHIIIIIIIIIIIIIIHIIIIIIIIIIIIIIIIIIIIIIIEIHHIIIIIIIIIIIIIIIIIHHIIIIIIIIIIIIIIIIIHIIIIIIIIIIIIIIIIIIIIIIIIIIIIIIIIIIIIIIIIIIIIIIIIIIIIIIIIIIIIIIIIIIIIIIIIIIIHHIIIIIIIIIIIIIIIIIIIIIIIIIIIIIIIIIIIIIIIIIIHIIIIIIIIIIIIIIIIIIIIIIIIIIIIIIIIIIIIIIIIIIIIIIIIIIIIIDDDDD
@HISEQ:969:HM2KJBCX2:2:1101:13167:55750 2:N:0:ACTATGCA
GCTTCCAGACAACCCAACTATCCCTATTAATCATTACGGTGATCCTAGAAACCAACAAAATAGAACCATGCCGTCCTATTCTATTATTCCATGCTAATGTATTCGAGCAAAAATGCCTGCTTTAAACACTCTATTTTTTTCAAGGTAAAGGTCCTGGATCCGCAAGACACCCAATTAAGGACATCAAGTTTCTCCAGAAGGTGAGAAATCAACAGCGACAGTTCATACCCCTTAAGGCATGACCATCACGTCAATCCCGAAATTCAACTACGAGCTTTTTAACTGCAACAACTTTAATATACGCTATTGGAGCTGGAATTACCGCGGCTGCTGGCACCAGACTTGCCCTCCAA
+
DDDDDIIIIIIIIIIIIIIIIHIIIIIIIIIIIIIIIIIIIHIIIIIIIIIIIIIIIIIIIIGHIIHIIIIHIIIIIIIIIIIIIIIIIHIIIHHIIIFHIFHIFHIIIIIHIIIIIIIIIHIHIIIIIIIIIIIIIIIIIIIIHHHIHIIIIIIIIIHIIIIIIIIIIIIIIIIIIIIIIIIIIIIIIIHIIIIIIIIIIIIIIIIIIIIIIIIIIIIIIIIIIIIIIIIIIIIIIIIIIIIIIIIIIIHGIIIIIIIIIIIIIIIIIHIIIIIIIIIIIIIIIIIIIIIIIIIIIIIIIIIIIIIIIIIIIIIHIIIIIIIIIIIIIIIIIIIIIIIIIIIIIIIIDDDDD
@HISEQ:969:HM2KJBCX2:2:1101:5425:55617 2:N:0:ACTATGCA
GCTTCCAGACAACCCAACTATCCCTATTAATCATTACGTCAATCCTAGAAACCAACAAAATAGGATCGAACGTCCTATTTCATTATTCCATGCTAATGTATTCAAGCGTTAGCCTGCTTTAAACACTCTAATTTTTTCAAAGTAACAGTCCTGTTTCCCTGCAACACCAAATTAATGACATTACAGTTCTTCAGAAAGGAGGAATCAGCGAAGCCAGTGCATACCAGTGGCACGACCAACCTGCTGACCCCGAAATTCAACTACGAGCTTTTTAACTGCAACAACTTTAATATACGCTATTGGAGCTGGAATTACCGCGGCTGCTGGCACCAGACTTGCCCTCCAA
+
?DDDDIIIIHIIIIIIIIIIIHIIIIIIIIIIHIIIIIIIEHIIIIIHGIIIIIIIHHFHHIFHIIHHCCGDEHII?FCHE?HIGHH?GEHHHH@GHEHHHHIIIIIIIIIIIIIGIIIIIIHIHGIIIIIIIIIIHHHIIIIIIHHHHIIIIIIHHIIIIIIIIIIIIIHHIIIHIHIIIIIHIIIIIIIIIIIIIIIIIIIHIIIIIIIHIIIIIIIIIIIHII=IIIIIIIIIIIIIIIIHHIIIIIIIIIIIIIIIIIIIIIIIIIIIIIIIIIIIIIIIIIIIIIIIIIIIIIIIIIIIIIIIIIIIHIIIIIIIIIIIIIIIIIIIIIIIIIIIIDDDDD
@HISEQ:969:HM2KJBCX2:2:1101:9946:56375 2:N:0:ACTATGCA
GCTTCCAGACAACCCAACTATCCCTATTAATCATTACGTCGATCCTAGAAACCAACAAAATAGAATCAAACGTCCTATTTCGTTATTCCATGCTAATGTATTCAAGCGTGAGCCTGCTTTAAACACTCTAATTTTTTCAAAGTAACAGTCCTGATTCCCCATGACACCAAATTAATGACATCATGGTTCGTCAGAAGGTAGGAATCAATAATACCAGTACGTACAATAGCACGACCAATAAATTGATCCCGAAATTCAACTACGAGCTTTTTAACTGCAACAACTTTAATATACGCTATTGGAGCTGGAATTACCGCGGCTGCTGGCACCAGACTTGCCCTCCAA
+
DDDDDIIHIIIIIIIIIIIIHIIIIIIIIIIIIIIIIIIIIIIIIIIIHIIIIIIIIIHIIIHIIIIIIIIIHIIIIIHIIIIIIIIIHIIHHIIIIIIIIGHHIGHHHIIIIIIIIIIIIIIIIIIHIIIIIIIHHIIIIIIIIIIIIIIIIHIIIIHIIIIIIIIIIIIIIIIIIIIIIIIIIIIIIIIIIIIIIIIIIIIIIIIIHIIIIIIIIIIIIIIIIIIHIIIIIIIIIIIIIIIHIIIIIIIIIIIIIIIIIIIIHIIIIIIIIIIIIIIIGIIIIIIIIIIHHIIIIIIIIIIIIIIIIIIIIIIIIIIIIIIIIIIIIIIIIIIIIIIIDDDDD
@HISEQ:969:HM2KJBCX2:2:1101:17636:56653 2:N:0:ACTATGCA
GCTTCCAGACAACCCAACTATCCCTATTAATCATTACGGTGATCCTAGAAACCAACAAAATAGAACCATGCCGTCCTATTCTATTATTCCATGCTAATGTATTCGAGCAAAATGCCTGCTTTAAACACTCTAATTTTTTCAAGGTAAAGGTCCTGGTTCCACATGACACCCAATTAAGGACATCATGCTTCTCCAGAAGGTGAGAAATCAACTGCGACAGTTCATACCCCTTAAGGCACGACCATCACGTCAATCCCGAAATTCAACTACGAGCTTTTTAACTGCAACAACTTTAATATACGCTATTGGAGCTGGAATTACCGCGGCTGCTGGCACCAGACTTGCCCTCCAA
+
ABDDDIIHIIIIIIIIIIIIIIIIIIIIIIHIIHIIIGIIIIIIIIIFIIIIIIIIIIHIIIFIHIIIIHHIHHHIIIH?GHHIIEHIIIGIEHHHIHHHHCIIHIIIIIIIIIIIIIIIIIIIIIIIIIIIIIIIIIHGGIIIIIIIIHIIIIIIIIIIIIHIIHIIIIHIIIIIIIHIIIIIIIIIIIIIHIIIIIIIIIIIIIIIIIIIIIIIIIIIIIIIIIIHIIIIIHIIIIIIIIIIIIHIIIHIIIIHIIIIIIIIIIIIIIIIIHIIIIIIIIIIIIIIIHIIIIIIIIIHIIIIIIIIIIIIIIIIIIIIIIIIIIIIIIIIIIIIIIIIIIIIIIIDDDDD
@HISEQ:969:HM2KJBCX2:2:1101:16678:56997 2:N:0:ACTATGCA
GCTTCCAGACAACCCAACTATCCCTATTAATCATTACGTCAATCCTAGAAACCAACAAAATAGGATCAAACGTCCTATTTCATTATTCCATGCTAATGTATTCAAGCGTTAGCCTGCTTTAAACACTCTAATTTTTTCAAAGTAACAGTCCTGTTTCCCTGCAACACCAAATTAATGACATTACAGTTCTTCAAGAAGGAGGAACCAGTAAAGCCAGTACATACCAGAGGCACGACCAACTTACTAATCCCGAAATTCAACTACGAGCTTTTTAACTGCAACAACTTTAATATACGCTATTGGAGCTGGAATTACCGCGGCTGCTGGCACCAGACTTGCCCTCCAA
+
DDDDDIHHIIIIIIIIIIIIIIIIIHIIIIIIIIIIIIIIIIIIIIIIIIIIIIIIIIIIIIHIFIIIIIHIHIIHIIIIIIIIIIIHIIIIHIIIIIIIHHHHIIHIIHHHIIIIHHIIIIIIIIIIIIIIIIIIHIIIIIIIIIIIIIIIIIIIHIHIIIIIIIIIIIIIIIIIIIIIIIIIIIIIIIIIIIIIIIIIIIIHIIIIIIIIIIIIIIIIIIIIIIHIIIIIIIIIIIIIIIIHGIIIIIIIIIIIIIIIIIIIIIIIIIIIIIHIIIIIIHGIIIIIIIIIIIIIIIIHHIIIIIIIIIIIIIIIIIIIIIIIIIIIIIIIIIIIIIIIIDDDDD
@HISEQ:969:HM2KJBCX2:2:1101:3167:57198 2:N:0:ACTATGCA
GCTTCCAGACAACCCAACTATCCCTATTAATCATTACCTTGGTTCCGAAGACCAACAAAATAGAACCAAAGTCCTATTTCATTATTCCATGCAACAGTATTCGATCGTGTAAAGACCGCTTTGAGCACTCTAATTTTTTCAAAGTAAACGTACCGATCACTGACGACACCCGGTAAAGAGCACCGCCAGACGATAAACGGTAGTGTGTCCAGCCACGGCAGTAAACACGCATTGTGATAGACCACCGGGCAGTGGACTGAGATCCAACTACGAGCTTTTTAACCACAACAACTTTAATATACGCTATTGGAGCTGGAATTACCGCGGGTGCTGGCACCAGACTTGCCCTCCAA
+
DDDDDIIHIIIIIIIIIIIIHIHIIIEHIIIIIIIIHHIHHHHIIIIIIHIHHHIIIGHIIIGIIIIEHHEGHIIHHHHH?EHIIIIHHHH1DHIIHHEGHDHIIIIIHIHHIFIIHEIIIIIHGGHFHHHIIIIIEIHIHIIIGHGHHHHHHIIHHHHDGIIIHIIIIIIIHHHIIIIIGHIIIIIIIIIIIIIII<IIIIIIIHFHIIIIHCIIIIIIHIIIIIHIIIIHIIIIIIGIIIHDHIIIIHEFIIGIIIIIIIIIIIIIIIIIIIIIIIIIIIGIIIIIIIHIIHIHIIIGIIIIIIIHIIIIIIIIIIIIIIIIIIIIIIIIIIIIIIIIIIIIIIIIDDDDD
@HISEQ:969:HM2KJBCX2:2:1101:16349:57383 2:N:0:ACTATGCA
GCTTCCAGACAACCCAACTATCCCTATTAATCATTACGTCAATCCTAGAAACCAACAAAATAGGATCGAACGTCCTATTTCATTATTCCATGCTAATGTATTCAAGCGTTAGCTTGCTTTAAACACTCCAATAGCGTATATTAAAGTTGTTTCAGTTAAAAAGCTCGTAGTTGAATTTCGGGATTAGTAGGTTGGTCGTGCCTCTGGTATGCACTGGCTTTACTGGTTCCTCCTTCTTGAAGAACTGTAATGTCATTAATTTGGTGTTGCAGGGAAACAGGACTGTTACTTTGAAAAAATTAGAGTGTTTAAAGCAGGCTAACGCTTGAATACATTAGCATGGAATAATGAAATAGGACGTTTGATCCTATTTTGTTGGTTTCTAGGATTGACGTAATGATTAATAGGGATAGTTGGGTTCACCATAGGT
+
BDDDDHIIIIIHIIIIIIHIIIIIEHHIIIIIIIIIHIIHIIIHIIIIFHIFEHII?GFHHHHIIGIHICHDHHHHFHHHEHIHEHI?HHGGFHHGH?GFEDDHHHEHHHH@GHHCCGHHC1DC1@EFHCFC111CGHH@EFC1CFHHEHH11@<GHEEGFE0@@@EEEE0<0/<C@@:FHFH@FAFD8<=IGIHHECC@9EEHHC8DHHGFCEGHGFHHHIHHHHGHIIH=HHFF<@/HGGIIIHHHHHFEC0DGEFHHG?FHHEC?<FIFHCIIIIIIHIHG@HGIHHCHGIIIIHHHHHHIIHHFFCIIIHEIHHHIGCHGIHHGFHHIHHHCGEHHHF@HHHIHHEIIHHHIIIIIIHHHIGHHHHIIHIIIHEHHIHIHHHHHHIIIIIIIIHIIHHIHGDEDCHGFIIIHGFDDHIIIIDDDDD
@HISEQ:969:HM2KJBCX2:2:1101:18355:57939 2:N:0:ACTATGCA
GCTTCCAGACAACCCAACTATCCCTATTAATCATTACGTTAATCCTAGAAACCAACAAAATAGGATCGAACGTTCTATTTCATTATTTCATGCTAATGTATTCAAGCGTTAGCCTGCTTTAAACACTCTAATTTTTTCAAAGTAACGGTCCTGTTTCCCTGCCACACCAAATTAATGACATTACAGTTCTTCAGAAAGGAGGAATCAGCGAAGCCAGTGCATACCAGTGGCACGACCAACCTGCTAACCCCGAAATTCAACTACGAGCTTTTTAACTGCAACAACTTTAATATACGCTATTGGAGCTGGAATTACCGCGGCTGCTGGCACCAGACTTGCCCTCCAA
+
@BD001<<1<1<CHHC?CFHIFHHHIIHHIIHIIIIIIE11DHHFHGHIHHEHIIIIICEH<C<F1D0<<F/<1<<11<GE11<11<1D11<111<C@6<6<@HG<HG18<HD6<1<711F6<B<1<181@G@67EHHG7:11<8'1112<<<CF81<;19$$HED0@GDC.@D-/<//D?HCG<:<<////EF:EHHCD0/CGCIIIHED1.<<C</ECC<<ED</EIGHHDIIIHFFF<1F<<-FGIIHHIIIIIIIIIHIIIIIIIIIIIIIIIIIIHIIIHHIHIIHHIIIIIHIHIIIIIIIIIIIHIIIIIIIIIIHIIIIIIIIIIIIIHGIHIBDDDD
@HISEQ:969:HM2KJBCX2:2:1101:20301:58145 2:N:0:ACTATGCA
GCTTCCAGACAACCCAACTATCCCTATTAATCATTACGTCAATCCTAGAAACCAACAAAATAGGATCAACGTCCTATTTCATTATTCCATGCTAATGTATTCAAGCGCGAGCCTGCTTTAAACACTCTAATTTTTTCAAAGTAACAGTCCTGATTCCCCACCACACCAAATTAATCACATGATGGTTCGTCAGAAGGTAGGAATCAGTAACACCAGTACGTACCGAAGGCACGACCAGCGTACTAATCCCGAAATTCAACTACGAGCTTTTTAACTGCAACAACTTTAATATACGCTATTGGAGCTGGAATTACCGCGGCTGCTGGCACCAGACTTGCCCTCCAA
+
DDB00CGHIFE?FHIEHEEGHHH<FCCHEH<CE1<<<1<<CE1D@HH1C@1D<C<GEFHIG@G1<CF@1<CCHIIHII1CDH1G?HE1<DFHHHIHCGHHHCFH@?<>?HCCFHHHHFGHEH6D@FHHFIIH?ADDGECGHFHHIHHFGEGHH1HF7<0<EGEHGCC@D@GHHCG#F/HHEHHHCHI-GHFHEHGG<HHD<H:FEFCGEGHH;HH:C<DHHBFFIHIHHHHHFDC0GCEFFGEFHCIHGHEEHIIHHHIHIHHEGE=HCIHIHHGC@@HD?HHHHGGC<?E0<CHG@HHCHHHG@HCHH@FHHHHDGHHHHHHEIHEHCHFHG@<HEHHIDBDDB
@HISEQ:969:HM2KJBCX2:2:1101:20107:58368 2:N:0:ACTATGCA
GCTTCCAGACAACCCAACTATCCCTATTAATCATTACGTCGATCCTAGAAACCAACAAAATAGAATCAAACGTCCTATTTCATTATTCCATGCTAATGTATTCAAGCGCGAGCCTGCTTTAAACACTCTAATTTTTTCAAAGTAACAGTCCTGATTTCCCACGACACCAAATTAATGACATCGTGGTTCGTCAGAAGGTAGGAATCAATTTGACCAGTACGTACCGAGGCACGACCGATCAACTGATCCCGAAATTCAACTACGAGCTTTTTAACTGCAACAACTTTAATATACGCTATTGGAGCTGGAATTACCGCGGCTGCTGGCACCAGACTTGCCCTCCAA
+
DDDDDIIIIIIIIIIIIIIIIIIIHIIIIHIIIIIIIHIIIIIIIIGIGIEHHHEGHIIGHIIHHIGHHIHGHIHHIIIIIGHIIIIHHHHIHHIIIIHIHFGHIIIHHHIIHIIIIIIIIHIHHHICIIHIIIIIIHHHIIHHIIHIIIIIIIIIIIHIIGIIIIHHIIIHHIHHIIIIIIIIIHIHIIHIIIIIIIIIIIIIIIIIIIIIIHIIIIIIIIIIGIIIIIIIIIIHIIIIIIHHIIIIHHHIIIIIIIIIIIIIIIIIIIIIIIIIIIIIIGIIIIIIIIIIIIIIIHIIIIIIIIIIIIIIIIIIIIIIIIIIIIIIIIIIIIIIIIIIDDDDD
@HISEQ:969:HM2KJBCX2:2:1101:8625:59827 2:N:0:ACTATGCA
GCTTCCAGACAACCCAACTATCCCTATTAATCATTACGGTGGTCCTAGAAACCAACAAAATAGAACCACAACGTCCTATTCTATTATTCCATGCTAATCTATTCAAGCAATAGCCCGCTTTAAACACTCTAATTTTTTCAAGGTAATGGTCCTGGCACCCCAACACACCCAATAAAGGACATGCTGGCTCACCAGAAGGAAGACCCGACAGCAGACAGTATTCGCCAAAGACGGACCGCCCGGCCAGGCCTAAAATTCAACTACGAGCTTTTTAACTGCAACAACTTTAATATACGCTATTGGAGCTGGAATTACCGCGGCTGCTGGCACCAGACTTGCCCTCCAA
+
BDDDDIIIIIIIIIIIIIIIIIIIIIIIIHIIIIIIIHIIIIIIIIIHIIIIIIIIIIHIIIFHHIIIIIIFHHHIIHHHIIIIIIIIIIIIIHIIIIIIIIIHIIIIIIIHIIIIIHIIIIHIIIIHIIIIIIIIIIIIIIIHIIIIIIIIIIIIIIIIIIIHHIIIIIIIIIIIIIIIIIIIIIIIIIIIIIIIIIIIIIHIIIIIIIIIIIIIIIIIIIIIIIGIIIHIIIIIIIIIIIIIHIIIIIHIIIIIIIIIIIIIIIIIIIIIIIIIIIIIIIIIIIIIIIIIHEIIIIIIIIIIIIIIIIIIIIIIIIIIIIIIIIIIIIIIIIIIIIIIIDDDDD
@HISEQ:969:HM2KJBCX2:2:1101:13549:59705 2:N:0:ACTATGCA
GCTTCCAGACAACCCAACTATCCCTATTAATCATTACGGTGGTCCTAGACCAACAAAATAGAAACAACGTCCTATTCTATTATTCCATGCTAATCTATTCAAGCAAAAGCCCGCTTTAAACACTCTAATTTTTTCAAGGTAATGGTCCTGGTTCCCCGACACACCCAATAAAGGGCATACCGGCTCACCAGAAGGATAGACCCGACAACAGAACAGTACTCGCCAGAGACGGACCGTCCGGTCAGGCCTAAAATTCAACTACGAGCTTTTTAACTGCAACAACTTTAATATACGCTATTGGAGCTGGAATTACCGCGGCTGCTGGCACCAGACTTGCCCTCCAA
+
DDDDDIIIHIIIIIIIIIHIIIIIHIIIHIIGHIIIIIIIHIIGHHHHGIIIIIIIHHHHHIIIHHHIIIHIIIIIIIIIIIIIIIIIIGIIIIHHIHIHHHIIIIIHHHDHHHIIHIIIHIHIIIIIIIIIHIHHHHEHHHHHHHHHHIHIHIIIIIIIIIIIIIHHIIIIIIGIHHIHHHHGIHIIHIIIHIHHHGIIIHHHIIGIIIHIHIIIIIIIIIIIIIIIIIIIIIIIIIIIIIHIIIIIIIIIHHHIHIGIHIIIHIIIIIHIIIIIIIIIIHIHHIIIIIHIIIHEHFGIIIIIIIIIIIHIIIIIIIIIIIIIIIIIIIIIIIIIIIIDDDDD
@HISEQ:969:HM2KJBCX2:2:1101:5977:60389 2:N:0:ACTATGCA
GCTTCCAGACAACCCAACTATCCCTATTAATCATTACGTCAATCCTAGAAACCAACAAAATAGGATCGAACGTCCTATTTCATTATTCCATGCTAATGTATTCAAGCGTTAGCTTGCTTTAAACACTCTAATTTTTTCAAAGTAACAGTCCAAATTCCCCGCAACACCAAATTAATGGCATTACGGCTCATCAGGAAGGAGGAATCAGTGAGACCAGTACATACCAGAGGCATGACCAACCTACTAACCCCGAAATTCAACTACGAGCTTTTTAACTGCAACAACTTTAATATACGCTATTGGAGCTGGAATTACCGCGGCTGCTGGCACCAGACTTGCCCTCCAA
+
D?BD@F1<<1DC1<0C@CGHIC1<CFEFH1<<F1CFE?<DEEHCEHIH@1DH1<<C1FE?GEGCGH1D@C1<<FEDHHHE1FG1FFHCCHHGE1FCHHCDHEHEG1EEGGH0HEHEHHHBEEHDH@GHHHIIGIGFHHGEHHFFC@E1AC6?HHDHHDHHHHEHHFHHHHGGFHECG?HHHHHIGEFH@FHIHHEHGFIHGCHGCHHHH@HGHIHIHIHHGIHEEEIIHEHHFCEHHHEHC1CFDCFADHFCCCHEEHHEG@ECCC1IHEG?HHGHHHIHHEHHHC?HHIIHEGHHC@HEHHHH?FIHHGCHHHHCDHIIIHEGC@FIIHGCHEHCIHIHF@BAAD
@HISEQ:969:HM2KJBCX2:2:1101:20606:60172 2:N:0:ACTATGCA
GCTTCCAGACAACCCAACTATCCCTATTAATCATTACGGTGATCCTAGAAACCAACAAAATAGAACCATGCCGTCCTATTCTATTATTCCATGCTAATGTATTCGAGCAAAAATGCCTGCTTTAAACACTCTAATTTTTTCAAGGTAAAGGTCCTGGATCCGCAAGACACCCAATTAAGGACATCAAGTTTCTCCAGAAGGTGAGAAATCAACAGCGACAGTTCATACCCCTTAAGGCACGACCATCACGTCAATCCCGAAATTCAACTACGAGCTTTTTAACTGCAACAACTTTAATATACGCTATTGGAGCTGGAATTACCGCGGCTGCTGGCACCAGACTTGCCCTCCAA
+
DDDDDIIIGIIIIIIIIIIIIIIIHIIIIHHIIIIIIIHIHIIIIIIHIIIIIIHIIIIHIIHIGIIIIIGHIIIIIIIIIHII?GHI?GHIIGIIIIIIIHHIIIGIHHIIHHH@HIIHHIHIIIIHHGHHCHHHIHHHIGIIIHIIIIIIHHIIIIHHHIIHIIHHICHIIGIHHGIIIIIHGIIIIHHIIIIIHHIIIIIIHIHIIIIIHGGIIIIIIIIHIIIIIHIIIII<III>IIIIIGIHIIIHIIIIGIIIIHIIIIIIIHIIIIIIIIIIIIIIIIIIIIIIIIIIIIIIIIIIIIIIIIIIIIIIIIIIIIIIIIIIIIIIIIIIIIIIIIIIIIIIDDDDD
@HISEQ:969:HM2KJBCX2:2:1101:12533:60374 2:N:0:ACTATGCA
GCTTCCAGACAACCCAACTATCCCTATTAATCATTACGTCAATCCTAGAAACCAACAAAATAGGTTTGAACGTCCTATTTCATTATTCCATGCTAATGTATTCAAGCGTTAGCCTGCTTTAAACACTCTAATTTTTTCAAAGTAACAGTCCTGTTTCCCTGCAACACCAAATTAATGACATTACAGTTCTTCAGAAAGGAGGAATCAGCGAAACCAGTTCATACCAGTGGCACGACCAACCTGCTGACCCCGAAATTCAACTACGAGCTTTTTAACTGCAACAACTTTAATATACGCTATTGGAGCTGGAATTACCGCGGCTGCTGGCACCAGACTTGCCCTCCAA
+
DDDDDIIIIIIIIIIIIIIIIIIIIIIIIIIIIIIIIIHIIIIIIIIIIIIIIIIIIIIIHIIHIIIHHHHEHHIIIIIHIIIHIHIIHIHIIGIGIIIIIIHIIIIIIIIIIIIIIIIIIGIHIIIIIIIIIIIIHIHIIIIIIHIIGHIIIIIIIHHIIIIIIIIHHIHHIIIIIIIIIHIIIIIIIIIIIIIIIIIIIIIIIIIIIIHIIIIIHIIIIIIIIIIIIIIIIIIIIIIIIIIHGGIIIIIIIIIIIIIIIIIIIIIIIIIIIHGIIIIIIIIIIIIIIIIIIIIIIIIIIIIIIIIIIIIIIIIIIIIIIIIIIIIIIIIIIIIIIIIIIDDDDD
@HISEQ:969:HM2KJBCX2:2:1101:2843:61075 2:N:0:ACTATGCA
GCTTCCAGACAACCCAACTATCCCTATTAATCATTACGTCAATCCTAGAAACCAACAAAATAGGATCAAACGTCCTATTTCATTATTCCATGCTAATGTATTCAAGCGTTAGCCTGCTTTAAACACTCTAATTTTTTCAAAGTAACAGTCCTGTTTCCCTGCAACACCAAATTAATGGCATTACAGTTCTTCAGAAAGGAGGAACCAGCGAGACCAGTACGTACCAAAGGCACGACCAACCTGCTGATCCCGAAATTCAACTACGAGCTTTTTAACTGCAACAACTTTAATATACGCTATTGGAGCTGGAATTACCGCGGCTGCTGGCACCAGACTTGCCCTCCAA
+
DDDDDIIIIIHIGHGHIIHIIIIIIIIIIIIIGIIHHIIIIIIIIIFHHHHH?GHIFHIIIHHHHIIHEHHIGHHHHHIIIIIHIIGHGIIHIIIIIIIIIIHGIIHHIHIIIIIIIIIIIIIIIIIIHHIIHHHIIIHIIIIIIIIIIIHHIIHIIIIIIIIIIIHIIGHHHIIIIIIIIIIGIIIIIIHIIIIGIIHIHHHHIIIIIIIIIIIIHHIIIIIHIIIIIIIIHHIIIIIIIIIHHIIIIIIIIIIIHIIIIIIIIIIIIIIIIIHIIIIIIIIIIHIIIIIIIIIIIIIIIIIIIIIIIIIIIIIIIIIIIIIIIIIIIIIIIHIIIIIIIDDDDD
@HISEQ:969:HM2KJBCX2:2:1101:14824:61352 2:N:0:ACTATGCA
GCTTCCAGACAACCCAACTATCCCTATTAATCATTACGTCGATCCTAGAAACCAACAAAATAGAATCAAACGTCCTATTTCATTATTCCATGCTAATGTATTCAAGCGTGCGCCTGCTTTAAACACTCTAATTTTTTCAAAGTAACAGTCCTGATTCCCCACGACACCAAATTAATGACATCGCGGTTCTTCAGAAGGTAGGAACCAATAATGCCAGTACGTACCGAAGCACGACCAACAATTCGATCCCGAAATTCAACTACGAGCTTTTTAACTGCAACAACTTTAATATACGCTATTGGAGCTGGAATTACCGCGGCTGCTGGCACCAGACTTGCCCTCCAA
+
DDDDDIIHIIIIHHHIIIIIIIIIIIIIIIIIIIIIHGIIIIIIIIHIIIIIIIIIFHIIIIIIIIHIIIIIHHIIIIIIIIIIIIIGHIIIIIIIIIIIIHIIIHHIIIHIIIIIIIIIIIIIIIIHIIIIIIHHIIIIIIIIIIIIIIIIIHHHHIIHHIIIIIIIIHIIIIHIIIIIIIIIIIIIIIHIIIIIIIIIIIIIIIIIIIIIIIHIIIIIIIIHIIIII=IIIIIIIIIIIHHEIIIHIIIIIIHHIIIIIIIHIHIIIIGIIIIIIIIIIIIIIIIIIIIIIIIIIIIIIIIIIIIIIIIIIIIIIIIIIIIIIIIIIIIIIIIIIIIIDCDDD
@HISEQ:969:HM2KJBCX2:2:1101:12393:60181 2:N:0:ACTATGCA
GCTTCCAGACAACCCAACTATCCCTATTAATCATTACGGTGGTCCTAGAAACCAACAAAATAGAACCATGCCGTCCTATTTTATTATTCCATGCTAATGTATTCAAGCAAAAATGCCTGCTTTAAACACTCTAATTTTTTCAAAGTAAAGGTCCTGGTTCCCCGCGGCATCCAATTAAGGACATCGCGGTTCTCCAGAAGGTGAGAAATTGACTGCACCAGTTCATACCCCGTGAGGCACGACCGATGCGCCAATCCCGAAATTCAACTACGAGCTTTTTAACTGCAACAACTTTAATATACGCTATTGGAGCTGGAATTACCGCGGCTGCTGGCACCAGACTTGCCCTCCAA
+
D@D@BHE?@DGHHHCCHGHHHIIGHGHHIHIIHH?HHEHIED01<EHHH1GHEHGIHHFHHHHHHEHIIGHEH<CDFEHIHHCGEGHHH?H@1DHGHHCFH<GHHGFIIIHFHF<GGGHHGHHEHFHHIHGGFIIHHHHIHHGHIIHEHEHHHIHEIHHHIIHIIIIIIIHCIHIIIIIIIIHGHDIIHHHIIII<HHGIHIHHGIIIIIIIII<HHHIIIHIHIHEIHIIIIHFHIIIIIHIIIIIGGIHHIIHCDHIIIHIIIIIIHHIIIHIIHIIIIIHIHIIIIIHIIIIIIHIIIIIIIIHHIIIIIIHIIIIHIHHIHIIIIIIIIIIIIIIGIIIIIHII@BDD0
@HISEQ:969:HM2KJBCX2:2:1101:11637:61832 2:N:0:ACTATGCA
GCTTCCAGACAACCCAACTATCCCTATTAATCATTACATCGATCCTAGAAACCAACAAAATAGAATCGGATGTCCTATTTCATTATTCCATGCTAATGTATTCAAGCGTGAGCCTGCTTTAAACACTCTAATTTTTTCAAGGTAACAGTCCTAATTCCCCGTGACACCAAATTAATGGCATTACGGTTCTTTAGAAGGTGAGAAATCAATAATATCAGTACATACCAACGGCATGACCGAAACATTGATCCCGAAATTCAACTACGAGCTTTTTAACTGCAACAACTTTAATATACGCTATTGGAGCTGGAATTACCGCGGCTGCTGGCACCAGACTTGCCCTCCAA
+
DDDDDIIIIIIIIIIIIIIIIIIIIIIIIIGIIIIIIIIIIIIIIIIIIIIIIIIIIIIHIIHIIIIHIIIIIIIIIHIIIIHIIHIIIIIIGHIGHIHIIHIIIHIIIIIIIIIIIIHHHHIIIIIIIIIIIIIIIIIIIIIIIIIIIIIIIIIIIIIIIIIIIIIIIIIIIIIIIIIIIIIIIIIHHIIIIIIIIIIIIIIIIIIIIIIIHIIIIIHIIIIIIIIIIIIIIIIIIIIIIIIHGHIIIIIIIIIIIIIIIIIIIIIIIIIIIIIIIIIIIIIIIIIIIIIIIIIIIIIIIIIIIIIIIIIIIIIIIIIIIIIIIIIIIIIIIIIIIIIIIIDDDDD
@HISEQ:969:HM2KJBCX2:2:1101:20888:62223 2:N:0:ACTATGCA
GCTTCCAGACAACCCAACTATCCCTATTAATCATTACGTCGATCCTAGAAACCAACAAAATAGAATCAAACGTCCTATTTCGTTATTCCATGCTAATGTATTCAAGCGTGAGCCTGCTTTAAACACTCTAATTTTTTCAAAGTAACAGTCCTGATTCCCCATGACACCAAATTAATGACATCATGGTTCGTCAGAAGGTAGGAATCAATAATACCAGTACGTACAATAGCACGACCAATAAATTGATCCCGAAATTCAACTACGAGCTTTTTAACTGCAACAACTTTAATATACGCTATTGGAGCTGGAATTACCGCGGCTGCTGGCACCAGACTTGCCCTCCAA
+
DCDCDHHIIHIIIHIIIHFHGIFHHIIIIIIIIHHIIIIIIGIIIIIIIHGIIIIIIIIGHIGGHICHHHEHHHHGIIHIIIIIIIEHFHEHHIIHIIHIHHHIIHHHIHIHHHHHIIIIIIHHGHHGHHIHIIHIIHGIIHHHHHHHHIIHHIIIHHIHHHHIIIGIIIIHIIIIIHIFHIIIIIHHGIGIIIIIIIIIIIIIIHIHHHHGGGIIIHHIIIIIIIIII===II=IHIIIIIIFIIIFIIHIHHFIIIIIIIIIHIHIIIHIIIIIIIIIIIIIHHIIIIIIIIIIIIIIIIIIIIIIIIIIIIIIIIIIIIIIIIIIIIIIIIIIIIIIDDDDD
@HISEQ:969:HM2KJBCX2:2:1101:20012:62739 2:N:0:ACTATGCA
GCTTCCAGACAACCCAACTATCCCTATTAATCATTACGGTGATCCTAGAAACCAACAAAATAGAACCATGCCGTCCTATTCTATTATTCCATGCTAATGTATTCGAGCAAAAATGCCTGCTTTAAACACTCTAATTTTTTCAAGGTAAAGGTCCTGGATCCGCAAGACACCCAATTAAGGACATCAAGTTTCTCCAGAAGGTGAGAAATCAACAGCGACAGTTCATACCCCTTAAGGCATGACCATCACGTCAATCCCGAAATTCAACTACGAGCTTTTTAACTGCAACAACTTTAATATACGCTATTGGAGCTGGAATTACCGCGGCTGCTGGCACCAGACTTG
+
DDDCDIIIIIIHIIIIHIIIIIHIIHIIIFHEHHHEIGIIHEHHHIIIIIIIIIHIIIGHIICEHHIGIHHHHIICHFHHIIIIIEHHCHHHEHHEHHHHHHHHGHHHIIIIHHHHIIHHIIIIHFHHIIHIHIHIIIHHIIIHHHIIIIIIIIHHHIIIIIHIHHIIHIIIIIHHIIHIIIHHIGHHIIHIIIIIHIIIIIIHHIIHIIIIIIIIIIIIIIIHIIIIIIIHGHII<IIIIIIHIIIIIHEIIHIIIIHIIIIHHIIIIHIIIIIIIIIIIIIIIIIIIIIIIIIIIIIHHIIIIIIIIIIIIIIIIIIHIIIIIIIIIIIIIIIIIIIIDDDBD
@HISEQ:969:HM2KJBCX2:2:1101:21281:63654 2:N:0:ACTATGCA
GCTTCCAGACAACCCACCTAGCCCTATTAATAATTACGGCAATCCTAGAAACCAACAAAATAGGAACGAACGACCTATTGCATTATTAGAGGGAAATGTAATCAAGCGTTAGCTTGCTTTAAACACTCTAATTTTTTCAAAGTAACAGTCCAAATTCCCCAAAACACCAAATTAATGGCATTAAGGTTCATCAGGAAGGAGGAATCAGTGAGACCAGTACATACCAGAGGCATGACCAACCTACTAACCCCGAAATTCAACTACGAGCTTTTTAACTGCAACAACTTTAATATACGCTATTGGAGCTGGAATTACCGCGGCTGCTGGCACCAGACTTGCCCTCCAA
+
00000<<<FEHH1<<00<1C11<11<1<<111111<CC0///<11<@F1<11<<D0C<@11<<1<1<<0<//0//011<<<1C1<@111<1100<11:1</1<DC<D0<0<HG18AA81(<$781D260<D1B&B918<1F<B<<<D@<,7<0<0065:<D///</::/</FC</GF<:<::///@EEG?FCFAFHHED0@??G/FCCAF1A<HFEEHGEG=<FAD?EC?@FECEC:<1HHDDB/<C?A:1D11FFC<<EE=HG@CGE@HHHC@DCC1HEFFD<1?E@D?GD=H?@@CCH@HE?IIHHG<HECHHC<HHHEHCHHCHE<FF@F<EE?GIHED0D00
@HISEQ:969:HM2KJBCX2:2:1101:18140:63982 2:N:0:ACTATGCA
GCTTCCAGACAACCCAACTATCCCTATTAATCATTACGTCGATCCTAGAAACCAACAAAATAGAATCAAACGTCCTATTTCATTATTCCATGCTAATGTATTCAAGCGTGAGCCTGCTTTAAACACTCTAATTTTTTCAAAGTAACAGTCCTGATTCCCCACAACACCAAATAAATGACATCATGGTTCGTCAGAAGGGAGAAACCAACAATGCCAGTACGTACCTAGGCACGACCGACATGATGGTCCCGAAATTCAACTACGAGCTTTTTAACTGCAGCAACTTTAATATACGCTATTGGAGCTGGAATTACCGCGGCTGCTGGCACCAGACTTGCCCTCCAA
+
DDDDDIIIIIIIGIIIIGIIIIIIIIIHIIIIIIIIIIIIIDHIIIGHHHIIIIGHHHIHHGIIIHIIHHHHHHIIHHIIIHIIIIIIIIIIIIIIIIIIHGHHIGHIIIIHIIIHIHIIHHIIHIIHHIHIIIHHHIIHHHHIIIIIIIIIHHHHHHIIHIHH9HHIIIIIHEHHIHIIHHHIIIIHHHHIIHIHIHIIHHIIIHIIIIIHIIIIIIIIIHIIHIIIIIIIIIIIIIIGHHHEIIIHIIIIIIIIIIIIIIIIIIIIIIIIIIIIIIIGIIIIIIHHIIIIIIIIIIIIIIIIIIIIIIIIIIIIIIIIIIIIIIIIIIIIIIIIIIIIDDDDD
@HISEQ:969:HM2KJBCX2:2:1101:18178:64221 2:N:0:ACTATGCA
GCTTCCAGACAACCCAACTATCCCTATTAATCATTACGGTGATCCTAGAAACCAACAAAATAGAACCATGCCGTCCTATTCTATTATTCCATGCTAATGTATTCGAGCAAAAATGCCTGCTTTAAACACTCTAATTTTTTCAAGGTAAAGGTCCTGGATCCGCAAGACACCCAATAAAGGACATCAAGTTTCTCCAGAAGGTGAGAAATCAACAGTAACAGTTCATACCCCTTAAGGCATGACCGTCACGTCAATCCCGAAATTCAACTACGAGCTTTTTAACTGCAACAACTTTAATATACGCTATTGGAGCTGGAATTACCGCGGCTGCTGGCACCAGACTTGCCCTCCAA
+
BDDDDIIIIIIIIGIIIIIIIIIIIHIIIIIIIIIIH@HHHHIIIIIIIIIIIIIIIIIGHHECFHIHIIGHHHHIIIIHIIIIIIIIIIIIGIIIIHHIIIHHHHHIIIIIIIIIHIIHHIIIIIIIIIIIIIIIIHIIIIIIIIHIIIHIHIGHHHHIIIIIIIIIHHHIIIIIIHIIIIIIIIIIIHGHHIIIIIIIIIHIIIIIHIIIIIIIIIIHHHGIHIIIIIHIIIIIIIIIIIIIIIIIIIHGIIHIIIIIIIIIHIIHIIIIIIIIIIIIIIIIIIIIIIIIIIIIIIIIIIIIIIIIIIIIIIIIIIIIIIIIIIIIIIIIIIIIIIIIIIIIIIIIDDDDD
@HISEQ:969:HM2KJBCX2:2:1101:7260:64487 2:N:0:ACTATGCA
GCTTCCAGACAACCCAACATCCCTATTAATCATTACAGCGGTCCTAGAAACCAACAAAATAGAACCGATGTCCTATTCTATTATTCCATGCTAATGTATTCGAGCAAAGGCCTGCTTTGAACACTCTAATTTTTTCAAGGTAAAAGTCCTGGTTCCCCACGACACCCAGTAAAGGGCATCGGGTTTCCCAGAAGGAAAGACCCGACCGAATCCGTACGCTCGATTAGGAGGACAGATCAGCCAGGTCCAAGGTTCAACTACGAGCTTTTTAACGGCAACAACTTTAATATACGCTATTGGAGCTGGAATTACCGCGGCTGCTGGCACCAGACTTGCCCTCCAA
+
DDDDDHFHIIIIIIIHIIHIIIIIHIIIIIIIIIIIIIIIHIIIHHHIHIIHHIHHIIIIHHIHIIIHIIIIIIHIHHHIIIIIIIHHHHHHIIIIIIIIIIIIIIIIIIIIIIIIIIIIHIIIIIIIHEFHIIIIIIIIIIIIHHIIIHHIHIIHIHIIIIIIHIHHIIIHIIIHIIIIIIIIHHHGIIIIIIIIIIIIIIIIIIIII>HIIIIIIIIHIIHFHIIIIIHIIIIIIIIIIHIIIIIIIIIIIIIIIIIIIIIIIIIIIHIIIIIIIIIIIIIIIIHIIIIIIIIIIIIIIIIIIIIIIIIIIIIIIIIIIIIIIIIIIIIIIIIIIIDDDDD
@HISEQ:969:HM2KJBCX2:2:1101:4918:64718 2:N:0:ACTATGCA
GCTTCCAGACAACCCAACTATCCCTATTAATCATTACGTCGATCCTAGAAACCAACAAAATAGGGTCAAACGTCCTATTTCATTATTCCATGCTAATGTATTCAAGCGTGAGCCTGCTTTAAACACTCTAATTTTTTCAAAGTAACAGTCCTGATTCCCCGCGACACCAAATTAATGACATCACGGATCTTCAGAAGGGAGAAACCAGTGACACCAGTGCATACCAAAGGCATGACCAGCGTACTGATCCCGAAATTCAACTACGAGCTTTTTAACTGCAACAACTTTAATATACGCTATTGGAGCTGGAATTACCGCGGCTGCTGGCACCAGACTTGCCCTCCAA
+
DDDCDIIIIIIIIIIIHIIIIIIHIHIIIIIIIGIHIIIIIHHIGIGIGIIIHHHIIIIIHHHHHHIIIIIHIIHIIIIIIIIIIIGIHHIIGIIIIIIIHGHHHHHHIIIIGIIIHHIIHIIIIIIIHHIIHHIIEIIIIIIIIIIIHHGIIHIIIGHHHHHHHIHIIHIHHIHHIIIIIHHIIHIIHIIIIIIGIHGHHIHHIHIIIIIIIIIHIIIIIIIIIIIIHGHIIIHGIIIIIIIHHIHIIHIHIIIIIIIIHIHIIIIIIIIIIIIGIIIIIIIIIHIIHIIIIIIHIHHGHIIIIIIIIIHFIIHIIIIIGIIIIIIIIIIIIIIIIIIIIDDDDD
@HISEQ:969:HM2KJBCX2:2:1101:9372:64657 2:N:0:ACTATGCA
GCTTCCAGACAACCCAACTATCCCTATTAATCATTACGTCAATCCTAGAAACCAACAAAATAGGATCGAACGTCCTATTTCATTATTCCATGCTAATGTATTCAAGCGTTAGCCTGCTTTAAACACTCTAATTTTTTCAAAGTAACAGTCCTGTTTCCCTGCAACACCAAATTAATGACATTACAGTTCTTCAAGAAGGAGGAATCAGTAAAACCAGTACATACCATTGGCACGACCAACCTACTGACCCCGAAATTCAACTACGAGCTTTTTAACTGCAACAACTTTAATATACGCTATTGGAGCTGGAATTACCGCGGCTGCTGGCACCAGACTTGCCCTCCAA
+
DDDDDIIIIIIIIIIIIGIIIIIIIIIIIIIIIIIIIIIIIIIIIIIEHIIIGHIIIIIIHHHIHGHIHIIIIIIHHIIIHIIIHIIIIIIIIIIIIIIIIHHIIIIIIIIIIIIIIIIIIGIHHIIIIIIIIIIIIIIIIIIIIIIIIIIIIIIIIIIIIIIIIIIIIIIHHIIIIIIIIIIIIIIIIIIIIIIIIIIIIIIHHIIIIIIIIIIIIIIIIIIIIHIIIIIIIIIIHHGHIIIIIIIIIIIIIIIIHIIHIIIIIIIIGIIIIIIIIIIIIIIIIIIIIIIIIIIIIIIIIIIIIIIIIIIIIIIIIIIIIIIIIIIIIIIIIIIIIIIIIDDDDD
@HISEQ:969:HM2KJBCX2:2:1101:16492:65358 2:N:0:ACTATGCA
GCTTCCAGACAACCCAACTATCCCTATTAATCATTACGTCGATCCTAGAAACCAACAAAATAGAATCAAACGTCCTATTTCGTTATTCCATGCTAATGTATTCAAGCGTGAGCCTGCTTTAAACACTCTAATTTTTTCAAAGTAACAGTCCTGATTCCCCAAGACACCAAATTAATGACATCATGGTTCGTCAGAAGGTAGGAATCAATAATACCAGTACGTACAATAGCACGACCAATAAATTGATCCCGAAATTCAACTACGAGCTTTTTAACTGCAACAACTTTAATATACGCTATTGGAGCTGGAATTACCGCGGCTGCTGGCACCAGACTTGCCCTCCAA
+
BADADIIII@GHIHIIIHHHHHFHHFHHEHHHHHIHHHHHHEHFHGGGHHIIIIIHIIGIIHGHHIHIHI?EFF=E?FHH1FGHGHIH1CEH?EHIHHHIHIHGIIIIHHIIHGHHHHIGHHHECHIHFEGGHIIIIHHIIIHIIIGIHHHHIHEGIIIIIIHIIIIIIGIIIIIIIIHHHHIHIIIIIIIIIIIIIIIIHHIIIHIIIIHHHIIIIIIIIIIIIIHI;HIIIIIIIIIIIIHGIIIIIFHHIIIIIIHGIIIIIIIIIIIIIIIIIIIIIIIIIIIIIIIIIIIIIIIIIIIIIIIIIIIIIIIIIIIIIIIIIIIIIIIIIIIIIIIIDDDDD
@HISEQ:969:HM2KJBCX2:2:1101:5342:66316 2:N:0:ACTATGCA
GCTTCCAGACAACCCAACTATCCCTATTAATCATTACGTCAATCCTAGAAACCAACAAAATAGGATCGAACGTCCTATTTCATTATTCCATGCTAATGTATTCAAGCGTTAGCCTGCTTTAAACACTCTAATTTTTTCAAAGTAACAGTCCTGTTTCCCTGCAACACCAAATTAATGACATTACAGTTCTTCAGAAAGGAGGAATCAGCGAAGCCAGTGCATACCAGTGGCACGACCAACCTGCTGACCCCGAAATTCAACTACGAGCTTTTTAACTGCAACAACTTTAATATACGCTATTGGAGCTGGAATTACCGCGGCTGCTGGCACCAGACTTGCCCTCCAA
+
DDDDDIIIIIIIIIIIIIIIIIHIIIIIIIIIIIIIIIIIIHIIIIHIIGIHHIIIIIIIIIIIIIIIGIIHIIIIFHGIIIIHIHIIGIIIIIIIIIEIIIIIIIIIIIIIIIIHIIIHIIIHIIIHIIIIIHHIHIHIIIIIIIIIIIIHHHIIIIGIIHIIIIIIIIHHIIIIIIIIIIIIIIIIIIIIIIIII;IIIIIIIIIIIIIIIIIIIIIIIIIIIIIIIIIIIIIIIIIIIIIHHIHIIIHIIIIIIIIIIIIIIIIIIIIIIIIIIIIIIIIIIIIIIIIIIIIIIIIIIIIIIIIIIIIIIIIIIIIIIIIIIIIIIIIIIIIIIIIIIDDDDD
@HISEQ:969:HM2KJBCX2:2:1101:16360:67137 2:N:0:ACTATGCA
GCTTCCAGACAACCCAACTATCCCTATTAATCATTACGGTGATCCTAGAAACCAACAAAATAGAATCATGCCGTCCTATTTTATTATTCCATGCTAATGTATTCAAGCAAAATGCCTGCTTTAAACACTCTAATTTTTTCAAAGTAAAGGTCCTGGTTCCCCGCGACACCCAATTAAGGGCATCGCGGTTCTCCAGAAGGTGAGAAATTGACTACACCAGTTCATACCCCTTAAGGCACGACCGATGTGTCAATCCCGAAATTCAACTACGAGCTTTTTAACTGCAACAACTTTAATATACGCTATTGGAGCTGGAATTACCGCGGCTGCTGGCACCAGACTTGCCCTCCAA
+
ABDDDGHHIIIIIHIIIIIIIHIIHHHIHHIIGIIHIIIIIIIHHHHFHHHIHHIIHGHHHHIHHIIIIGHGHIIIIHIHIIHIIHIIHHIIIIIIIGIIIFHIIHIIIIIIIIHIIIIHIIIIIHHIIIIHGHHHIIIHIIIHHIIIHHIHIHIIIIIIIIHIIIHIIIIHHIIIIIIIHHHHHEHEHIHIGHIIIIHGHHIIIIHIHHIHHHIIHIHIIIIIIIIIIIHFHGEFIHHGIIHHIIIHIHHIHHIIHFIIHHFIIIHGHHFHHIIHHFHIIHHHIIIHIHHHFHHHHIIIHHIHIHHGFHIIHHHIHHHHHHHHIIHHGHIHHIIIHHHIIIIIIHHDDDDD
@HISEQ:969:HM2KJBCX2:2:1101:15003:66982 2:N:0:ACTATGCA
GCTTCCAGACAACCCAACTATCCCTATTAATCATTACGTCAATCCTAGAAACCAACAAAATAGGATCGAACGTCCTATTTCATTATTCCATGCTAATGTATTCAAGCGTTAGCCTGCTTTAAACACTCTAATTTTTTCAAAGTAACAGTCCTGTTTCCCTGCAACACCAAATTAATGACATTACAGTTCTTCAGAAAGGAGGAATCAGCGAAGCCAGTGCATACCAGTGGCACGACCAACCTGCTGACCCCGAAATTCAACTACGAGCTTTTTAACTGCAACAACTTTAATATACGCTATTGGAGCTGGAATTACCGCGGCTGCTGGCACCAGACTTGCCCTCCAA
+
DDDDDIIIIIIIIIIHIIHIIIGIIIIIIIHIIIIIIIIIIHHIIIIIIIIIIIGHHHHIIIICHHHGHHIDCGHIIIIIIIHHHIHHHIIHIIHHIIIIIHHHHIIIIIIIIIIIIIHIHGHGHIHHHIHIHHHHHHIIIIIIHHIIIIIIIHHHIIHIIIIIIIIHIHIIHIIIIIIIIIIIIIIHIIIIIIIIIIIIIHIIIIIIIIHIIHIHIIHHHIIIIIIIIIIIIIIIIHHIIIIHHHHHIIIIIIIIIIIIIIIIHIIHIIIIIHIIIIIIIIHGHIIIIIIHIIIIIIIIIIIIIIIIIIIIIIHIIIIIIIIIIIIIIIIIIIIHIHIIIDDDDD
@HISEQ:969:HM2KJBCX2:2:1101:18951:67640 2:N:0:ACTATGCA
GCTTCCAGACAACCCAACTATCCCTATTAATCATTACGTCAATCCTAGAAACCAACAAAATAGAATCAAACGTCCTATTTCATTATTCCATGCTAATGTATTCAAGCGTGAGCCTGCTTTAAACACTCTAATTTTTTCAAAGTAACAGTCCTGATTCCCCACAACACCAAATAAATGACATCGTGATTCGTCAGAAGGGAGAAACCAACAATACCAGTACGTACCGAGGCACGACCGACATGATGGTCCCGAAATTCAACTACGAGCTTTTTAACTGCAGCAACTTTAATATACGCTATTGGAGCTGGAATTACCGCGGCTGCTGGCACCAGACTTGCCCTCCAA
+
DDDDDIIIIIIIIIIIIIIIIIIIIIIIIIIIHIIIIIIIIIIIIIIIIIIIIIIIIIIIIIGHIIIIHGFHHIIIIIIIIHIIIIIIHHIIIIIIIGIIIIIHIHHHIIIIIIIHIIIIIIIIIIIIHHIIHIHIHIIIIHIIIIHHGHIIIIIIIIIHIHHIHHHIIHHHIIHEIIHHHIHIIIIHIHHIIIIIIIIIIIIIIIIIIHHHHHIIIIIIIIIIIIIIIIIIIIIIIII>IHHHIIHIIIIIIIHHIIIIIIIIIIIIIIIIIIIGIIIIIIIIIIIIIIIIIIIIIIIIIIIIIIIIIIIIIIIIIIIIIIIIIIIIIIIIIIIIIIIIDDDDD
@HISEQ:969:HM2KJBCX2:2:1101:9059:67575 2:N:0:ACTATGCA
GCTTCCAGACAACCCAACTATCCCTATTAATCATTACGTCAATCCTAGAAACCAACAAAATAGAATCAAACGTCCTATTTCATTATTCCATGCTAATGTATTCAAGCGCGGGCCTGCTTTAAACACTCTAATTTTTTCAAAGTAACAGTCCTGATTCCCCATGACATCAAATTAATGACATCATGATTCATCAGAAGGGAGAAATCAATAATACTAGTACGTACCAATGGCACGACCAGCATATTAATCCCGAAATTCAACTACGAGCTTTTTAACTGCAACAACTTTAATATACGCTATTGGAGCTGGAATTACCGCGGCTGCTGGAACCAGACTTGCCCTCCAA
+
@BDADHHEFHIIECEHHIIFIIIHHHIIHGIHIIIIIHHCGDEDFHIHCHHFCHIIHHF@HFFC@FHHHIIHIEHH?GGEDGEHHIHCGHHHHHIIIIIIIHHHEHIIDH<ICDHHGHIIHEAHFHHHHHIHHHHHDHIGIIHHGCFGHIIIGF?HHHIHHHHIHEC@IHHG@FFECIHFGEHHHGGHCGHHIHFHHFEHEGFC9CHCHEHHH@EHHCHGIHHEGHHIHGHEHEEH<HEECCFEGHGHHHD1@CC1CH?EECED11<0@F<11<<<@HCCE?GIH@EHCFIHGD<HGEFFIHGCCD1<CHFEECC<CCDEHEGCFD<1HFIHHHHEGHFECDD@DD
@HISEQ:969:HM2KJBCX2:2:1101:6040:67259 2:N:0:ACTATGCA
GCTTCCAGACAACCCAACTATCCCTATTAATCATTACGTCAATCCTAGAAACCAACAAAATAGGATCAACGTCCTATTTCATTATTCCATGCTAATGTATTCAAGCGCGAGCCTGCTTTAAACACTCTAATTTTTTCAAAGTAACAGTCCTGATTCCCCACCACACCAAATGAATGACATGATGGTTCGTCAGAAGGTAGAAATCAGTAACACCAGTACGTACCGAAGGCACGACCAGCGTACTAATCCCGAAATTCAACTACGAGCTTTTTAACTGCAACAACTTTAATATACGCTATTGGAGCTGGAATTACCGCGGCTGCTGGCACCAGACTTGCCCTCCAA
+
DDDDDIIIIIIIIIIIIIIIIIIIIIIIIIIIIIIHIIIIIIIIIIIHIIHGHIIIHIHIIIIIIIIIIIIIHIIIIIIIIIIIIHIIIIIIIHHIIIIIIIHIIIIIIIIIIIIIHIIIHIIIIIIIIIIIIIIIIIIHIIIIIIIIIIIIIHIIIIHIIIIIIIIIIIIIIIIIIIIIIIIIIIIIIIIIIIIIIIIIHHHIIIIHIIIIIIIIIIIIIIIIIIIIIIIIIIIIIIIIIIHHIIIIIIIIIIIIIIIIIIIIIHIIIIIIIHIIIIIIIIIIIIIIIIIIIIIIIIHHIIIIIIIIIIIIIIIIIIIIIIIIIIIIIIIIIIIIIIIIDDDDD
@HISEQ:969:HM2KJBCX2:2:1101:19383:69051 2:N:0:ACTATGCA
GCTTCCAGACAACCCAACTATCCCTATTAATCATTACGGTGATCCTAGAAACCAACAAAATAGAACCATGCCGTCCTATTCTATTATTCCATGCTAATGTATTCGAGCAAAAATGCCTGCTTTAAACACTCTAATTTTTTCAAGGTAAAGGTCCTGGATCCGCAAGACACCCAATAAAGGACATCAAGTTTCTCCAGAAGGTGAGAAATCAACAGTAACAGTTCATACCCCTTAAGGCATGACCATCACGTCAATCCCGAAATTCAACTACGAGCTTTTTAACTGCAACAACTTTAATATACGCTATTGGAGCTGGAATTACCGCGGCTGCTGGCACCAGACTTGCCCTCCAA
+
DDDDDIHHIHIIIIHHIIIIIIIIHIIIIHIIIHHIIIIIHIIIIIIHGHIIIIIIIIIHHIIIIHIIIFIHIIIDHHHGIIEHIIIIHGIIECHHIIHCGDCDHIHIIIIIIIIIIIIHIIIHIHHIHHHIHHHIHIHHIIHHIIIIIIHHFIIIIIIIIIIIIIIIIHIIIIIIIIIIIIIIIIIHFGGIIIIIIIIHIIIIIIIIHIIIIIIIIIIIIIIIIIIIIIHIIIIIIIIIIIIIIIIIIIHGIIIIIIIIIIHIIIIIIIIIIHIIIIIIIIIIGIIIIIIIIIHIIIIIIIIIIIIIIIIIIIIIIIIIIIIIIIIIIIIIHIIIIIIHIIIIIIIIDDDDD
@HISEQ:969:HM2KJBCX2:2:1101:9556:69671 2:N:0:ACTATGCA
GCTTCCAGACAACCCAACTATCCCTATAATCATTACGTTGATCCTAGAAACCAACAAAATAGAATCTAACGTCCTATTTCATTATTCCATGCTAATGTATTCAAGCGCGTGCCTGCTTTAAACACTCTAATTTTTTCAAAGTAACAGTCCTGACTCCCCACAACATCAAATTAATGACATCATGATTCATCAGAAGGGAGAAATCAATGACATTAGTACGTACCGAAGGCACGACCGACGTATTGATCCCGAAATTCAACTACGAGCTTTTTAACTGCAACAACTTTAATATACGCTATTGGAGCTGGAATTACCGCGGCTGCTGGCACCAGACTTGCCCTCCAA
+
0<<@D@<CF1<CH00<<0DHE1F11<C1<<<C<CC1<<F11<C1D?GHIC@C1CEH<C<@@H1G1F11F<0FC=<F1DHI1<111D1<<1DHCH@HGHHFFGHDCHEEGECECF@DH?HCG@681ECFHFDFFHIIIHCHEHHHHHHGIH7@EE@HGEHIHHFHDCHGCG<<HHGFF?/@HD/ACCFFHFHCEFHDC?F@CIHHEHIHHEFHH@FCEIHIIHHC@EEHIFE?EDIHHGCGCGCDGC<CEHFGHHHHCEHEHCIH?HCIIHHGC<G<@G@F@1HC<EHCCCC=H?EF@FFCFGCGGCCCIGGCHHHHCCGEH?CFEHFIIH@GD<1E0E=IDADBD
@HISEQ:969:HM2KJBCX2:2:1101:4797:70445 2:N:0:ACTATGCA
GCTTCCAGACAACCCAACTATCCCTATTAATCATTACGTCAATCCTAGAAACCAACAAAATAGGATCAAACGTCCTATTTCATTATTCCATGCTAATGTATTCAAGCGTTAGCCTGCTTTAAACACTCTAATTTTTTCAAAGTAACAGTCCTGTTTCCCTGCAACACCAAATTAATGACATTACAGTTCTTCAAGAAGGAGGAACCAGTAAAGCCAGTGCATACCAGAGGCACGACCAACCTACTAATCCCGAAATTCAACTACGAGCTTTTTAACTGCAACAACTTTAATATACGCTATTGGAGCTGGAATTACCGCGGCTGCTGGCACCAGACTTGCCCTCCAA
+
DDDDDIIIIIIIIIIIIIIIIIIIIIIIIIIIIIIIIIIIIIIIIIIIIIIIIIIIHHIHIIHIIIIIHIIIIHIIIIIIIIIIHHHIHIIFHIIHIIIIIIIIIIIIIIIIIIIIIIIIIIHIIIIIHIIHIIIIIIIIGIIIIIIHHIIIHHHIIIIIIIIIIIIIIIIIIIIIIIIIIIIIIIIIHIIIIIIIIIIIIIIIIIIIIIIIIIIIIIIIIIIIIIIIIIIIIIIIIIIIIHIGHIHHIIIIIIIIIIIIIIIIIIIIIIIIIIIIIIIIIIIIIIIHIIIIIIIIIIIIIIIIIIIIIIIIIIIIIIIIIIIIIIIIIIIIIIIIIIIIIDDDDD
@HISEQ:969:HM2KJBCX2:2:1101:4021:71563 2:N:0:ACTATGCA
GCTTCCAGACAACCCAACTATCCCTATTAATCATTACGTCAACCCTAGAAACCAACAAAATAGGATCAAACGTCCTATTTTATTATTCCATGCTAATGTATTCAAGCGTTAGCCTGCTTTAAACACTCTAATTTTTTCAAAGTAACAGTCCTGTTTCCCCGCAACACCAAATTAATGGCATCACGGTTCTTCAAGAAGGAGGAATCAGCAAGGCCAGTTCATACCAGTGGCACGACCAACCTGCTGACCCCGAAATTCAACTACGAGCTTTTTACCTGCAACAACTTTAATATACGCTATTGGAGCTGGAATTACCGCGGCTGCTGGCACCAGACTTGCCCTCCAA
+
<0D0D<FHIIHII@0<CGHIHIGHHHEGE@H@C?<CHHGHGH@HDHCCFGFHE@ECC?G@CHHE@11F@1C<<CG0@<F1ECFFHECEGF11D@CHHHH@FHEEFDG@EFC<FFF16F@EF?GGFHFGEC?FE@B@C@FHIIHHHF1B@E@E@FC@GIHIIHHFEE80D@CDGCFC?HDC/D/<<<<EDCH/DHH<-@D0ED0FEFCAD<0<01?HHGD/1111HHHF1HGC/HEHHFF1<<11/<</</111IHHCG@HEHHGEGFIIH@D1<1F<HD1DD1<F1EHF<1=HHED1HCGC??HHHHFF1EHDECDHIHEGFIIHHGIHHHECCHEGE<C1B0@D?
@HISEQ:969:HM2KJBCX2:2:1101:1748:72100 2:N:0:ACTATGCA
GCTTCCAGACAACCCAACTATCCCTATTAATCATTACGTTGATCCTAGAAACCAACAAATTAGAATCGAACGTCCTATTTCATTATTCCATGCTAATGTATTCAAGCGCGTGCCTGCTTTAAACACTCTAATTTTTTCAAAGTAACAGTCCTGATTCCCCACGACACCAAATTAATGACATCATGGCTCCTCAGAAAGGAGAAACCAATAACACCAGTACATACCAGAGGCATGACCGACGTATTGATCCCGAAATTCAACTACGAGCTTTTTAACTGCAACAACTTTAATATACGCTATTGGAGCTGGAATTACCGCGGCTGCTGGCACCAGACTTGCCCTCCAA
+
DDDDDIIIIIIIIIIIHIIIIIIIIIIIIIIGIIIIIHIIIIHIIHIIGIIIIIIIIIHHIIHIIIIIIIIIIIIIIIIIIIIIIIIIIIHIFHHHIIIIIHIIIIIIHIIIHIIIIIIHIIIIIIIHHIIIHIHHEHIIIIIIHHIIIIHIIIHHIIIGHHIIIIIIIIIIIIIIHHHIIIHIIIHHHHHHHHIHIIIIIIIIHIIIIHIFGIIIIIIIHHIIIIIIIIIIIIIIIIHIHIIHGIIHIIIIIIIIIIIIIIIIIIIIIIIIIIIIIGIIIIIHIIIIIIIIIHIIIIIIIIIIIIIIIIIIIIIIIIIIIIIIIIIIIIIIIIIIIIIIIDDDDD
@HISEQ:969:HM2KJBCX2:2:1101:12418:72420 2:N:0:ACTATGCA
GCTTCCAGACAACCCAACTATCCCTATTAATCATTACGTCAATCCTAGAAACCAACAAAATAGGATCAAACGTCCTATTTCATTATTCCATGCTAATGTATTCAAGCGTTAGCCTGCTTTAAACACTCTAATTTTTTCAAAGTAACAGTCCTGTTTCCCTGCAACACCAAATTAATGACATTACAGTTCTTCAAGAAGGAGGAACCAGTAAAGCCAGTACATACCAGAGGCACGACCAACTTACTAATCCCGAAATTCAACTACGAGCTTTTTAACTGCAACAACTTTAATATACGCTATTGGAGCTGGAATTACCGCGGCTGCTGGCACCAGACTTGCCCTCCAA
+
DDDDDIIHIIIIIIIIIHIIIIIIHIIIIIHIIIIIIHIIIIIIIIII?HGIIIIIHIIHIIHH@HHIHIIIHGIIIGIIIIIIIIIIFHHHHHIIIHIHIIIIHIHIHIIHHIIIIIIIIHIIIIIIIIIIIIIIIIHHIIIIHIIIHIIIIHIIIIIIIIIHHIIIIIIHHIIIIIIIIIIIIIIIIHIIIIIIIIIHIIIHIIIHIIIIIIIIIIIIHIIIIIIIIIIIIIIIHIIHIIIHGIIIIIIHIIIIIIIIIIHIHIIHIGIIIIIIIGIIHHGIIIIIHIIIGIIIIIIIHIIIIIIIIHIIIIIIGIIIIIIIGIIIIIIIHIIIIHIIIDDDDD
@HISEQ:969:HM2KJBCX2:2:1101:19598:72091 2:N:0:ACTATGCA
GCTTCCAGACAACCCAACTATCCCTATTAATCATTACGTCGATCCTAGAAACCAACAAAATAGAATCAAACGTCCTATTTCATTATTCCATGCTAATGTATTCAAGCGTAAGCCTGCTTTAAACACTCTAATTTTTTCAAAGTAACAGTCCTGATTCCCCACGACACCAAATTAATGACATCGCGGTTCTTCAGAAGGTAGGAACCAATAATGCCAGTGCGTACCGAAGCACGACCAACAATTTGATCCCGAAATTCAACTACGAGCTTTTTAACTGCAACAACTTTAATATACGCTATTGGAGCTGGAATTACCGCGGCTGCTGGCACCAGACTTGCCCTCCAA
+
DDDDDIIIIIIIIIIIIIIIIIIIIIIIIHIHHHIIIIIHIIIIIIHIIIIIHHIIIIIIIIIIHIIIHHHIHIIIIIIIIIIIIIIHIHIIGIIIIIIIIGIIIIIIIIIHIIIHIIIIHHIIIIIIHIIIIIIIIIHHIIIIIIIIIIIIIIIGIIIIIIIIIIIIIIIHIIFHIIIIHIIIIIIIIIIIIIIIIIHFDIIIIIIIIIIIIIIIIIIIHHIIIIIIIIIIIIIIIIIIIIHHIIIIIIHIIIHHIHIIIHIIIIIIIIIIIHIIIIIIIIIIIIIIIIIIIIIIIIIIIIIIIIIIIIIIIIIIIIIIIIIIIIIIIIIIIIIIIIIIDDDDD
@HISEQ:969:HM2KJBCX2:2:1101:15675:73278 2:N:0:ACTATGCA
GCTTCCAGACAACCCAACTATCCCTATTAATCATGACCCTGGTCCTGAAAACCAACAAAATAAGAACCAATGTCCTATTCTATTATTCCATGCTACGGTATTCAAGCAATCGCCTGCTTTAAACACTCTATTTTTCTCAAGGTAATCCTTCTCGCCCAAAGGCACACCCACTCAAGGGCACGCCCCGCGCGAGAAAAAAGAGCCGGCCCATCCAGTACTGACGCGAGGCCAGACCGGATGCCCCGCCCCAACACTCAACTACGAGCTTTTTAACTGCAACAACTTTAATATACGCTATTGGAGCTGGAATTACCGCGGCTGCTGGCACCAGACTTGCCCTCCAA
+
DADBBHIHHIGIIIIIIIHIHHIIIIFHH?EHIIIIIHIIGIIIIIICCHHHIIEHHEHIHHH11FGHHEGEGHHHIIGHIHIIIEEHFHEHE@HGFHEHIEECHIIHIIIIHHIFHGHGHHEHHHIHHEHEHHHHHHHFHHHHEHIHHHHHH?EHHHIHCEGHGHIIFEHCHEHGHHHEIGHHHHHIIHIHIIIIIIIIIHIIIIIIHHIGHIHHHHECFHIIIIIIIIIIIIIIIIIIIHFIIHIHIHHGDHHHIHHHEGIHHIHHHHHEGIIIIIIIIHIIIIIIIHHGIGIIIIIHIIIHIIIIIIIIIHIIIIIHIIIIIIIIIIIIIIIIIIIDCDDC
@HISEQ:969:HM2KJBCX2:2:1101:15559:73653 2:N:0:ACTATGCA
GCTTCCAGACAACCCAACTATCCCTATTAATCATTACGTCGATCCTAGAAACCAACAAAATAGAATCAAACGTCCTATTTCGTTATTCCATGCTAATGTATTCAAGCGTGAGCCTGCTTTAAACACTATAATTTTTTCAAAGTAACAGTCCTGATTCCCCATGACACCAAATTAATGACATCATGGTTCGTCAGAAGGTAGGAATCAATAATACCAGTACGTACAATAGCACGACCAATAAATTGATCCCGAAATTCAACTACGAGCTTTTTAACTGCAACAACTTTAATATACGCTATTGGAGCTGGAATTACCGCGGCTGCTGGCACCAGACTTGCCCTCCAA
+
DDDDDIIIIIIIHIIIIIIIIIIIIIIIIIIIIIIIIIIIIIIIIIIHIIIIHIGIHIIIIIHIIIIIIIIIIIIIIIIIIIIHHIIIHIIGIIIIIIIIHIIIIIIIIIIIIIIIIIIIIIIIIIIIIIIIIIIIIIIIHIIHIHIHHHHIHIIIIIIIIIIIIIIIIIIIHIIIIHIIHIIIIIIIIIIIIIIIIIIIIIIIIHIIIIIIIIIIIIIIIIIIIIIIIIIIIIIIIIIIIIHHIIIIIIIIIIIIIIIIIIIIIIIIIIIIIIIIIIIIIIHIIIIIIIIIIIIIIIIIIIIIIIIIIIIIIIIIIIIIIIIIIIIIIIIIIIIIIIIIDDDDD
@HISEQ:969:HM2KJBCX2:2:1101:11936:74017 2:N:0:ACTATGCA
GCTTCCAGACAACCCAACTATCCCTATTAATCATTACGTCAATCCTAGAAACCAACAAAATAGGATCGAACGTCCTATTTCATTATTCCATGCTAATGTATTCAAGCGTTAGCCTGCTTTAAACACTCTAATTTTTTCAAAGTAACAGTCCTGTTTCCCTGCAACACCAAATTAATGGCATTACAGTTCTTCAGAAAGGAGGAATCAGCGAAGCCAGTACATACCAGTGGCACGACCAACCTGCTGACCCCGAAATTCAACTACGAGCTTTTTAACTGCAACAACTTTAATATACGCTATTGGAGCTGGAATTACCGCGGCTGCTGGCACCAGACTTGCCCTCCAA
+
DDDDDIIIIIIIIIIHIIIIIIIIIIHIIIIIIIIIIIIIIIIGIIIIIHIIIIIIIGFHHIIIFHIIIIIIHIIIIIGHHIIHIGHHHHIIHIIIIIHHIHGHIIIIIIIIIIIIIIIGIHHHHIIHHIIIIIIIIIIHHIHIIHIIGIIIIIIIIIHIIIIIIIHIIIHHHIIIIIIHIIIIIHIIIIIHIIIIIIIIIIIIIIIIIIIGIIIIIIIIIIIIIIIIIIIIIIIIIIIIIIIHGIIIIIIIHIIIIIIIIIIIIIIIIIIIIIHIIIIIIIIHIIHIIIIIIIIIIIIIIIIIIIIIIIIIHIIIIIIIIIIIIIIIIIIIIIHIIIIIIDDDDD
@HISEQ:969:HM2KJBCX2:2:1101:14516:74691 2:N:0:ACTATGCA
GCTTCCAGACAACCCAACTATCCCTATTAATCATTACGGTGATCCTAGAAACCAACAAAATAGAACCATGCGTCCTATTTCATTATTCCATGCTAATGTATTCAGGCAATAGCCTGCTTTAAGCACTCTAATTTTTTCAAGGTAACAGTCCTGCTTCCCCAACGCACCAAATTAATGGCATGCTGGTTATTCAGAAGGTAGGAATCCATCACGCCAGTACAGACCCAAAAGCCCGACCAACGGATAAATCCCGAAATTCAACTACGAGCTTTTTAACTGCAACAACTTTAATATACGCTATTGGAGCTGGAATTACCGCGGCTGCTGGCACCAGACTTGCCCTCCAA
+
DDDDDIIIIIIIIIIIIIIIIIIIIIIIIIIIIIIIIIIIIGIIIHIIIIIIHIIIIGIIIIEHIIIIIGIICHIIIIIIHIIIIIIIIHIIIHIIIIGHHHIIHHHHIIIIIIIIIIHIHHHHHIIIIHIIIIHGIIHHIHHIIIIHIIIIIIIIIIHHIIIIIIIIIIIIHIHHIIIHIIIIIIHHHHIHIIIIIIIIIIIHIIIIIIIIIIIIIIIIHIIHIIIIIIIIIIIHIIIIIIIHG<IIIIIIIIIHIIIGIIIIIHIIIIIIIIIIIIIIIIIIIIIIIIIIIIIIIIIIIIIIIIIIIIIIIIIIIIIIIIIIIIIIIIIIIIIIIIIIIIDDDDD
@HISEQ:969:HM2KJBCX2:2:1101:8912:74799 2:N:0:ACTATGCA
GCTTCCAGACAACCCAACTATCCCTATTAATCATTACGGTGATCCTAGAAACCAACAAAATAGAATCATGCCGTCCTATTTTATTATTCCATGCTAATGTATTCAAGCAAAATGCCTGCTTTAAACACTCTAATTTTTTCAAAGTAAAGGTCCTGGTTCCCCGCGTCACCCAATTAAGGACAGCGCGGTTCTCCAGAAGGTGAGAAATTGACTACACCAGTTCATACCCCTTAGGGCACGACCGATGTGTCAATCCCGAAATTCAACTACGAGCTTTTTAACTGCAACAACTTTAATATACGCTATTGGAGCTGGAATTACCGCGGCTGCTGGCACCAGACTTGCCCTCCAA
+
DDDDDIIIIIIIIIIIIIIIIIIHIIIIIIIIIIIIIIIIIIIIIIEHHIIIIHHIIIIIIIIIIIIIIIIHIIIIIHIIIIIIIIIIIIIIIIIIIIHIHFHIIIHHIIIIIIIIIIIIIIIHIIIIIIIIIIIIHIIIIGIIIIGHIHIIIIHHHHIIIIIIIIIIIIIIIIIIIIIIIIIIIIIIIIIIIIIIIIIIIIIIIIIIIIIIIIIIIHIIIIIIIIIIIIIIIIIIIIIIIIIIIHIIIHGIIIIIIIIIIIIIIIIIIIIIIIIIIIIIIIIIHIIIIIIIIIIIIIIIIIIIIIIIIIIIIIIIIIIIIIIIIIIIIIIIIIIIIIIIIIIIIIIDDDDD
@HISEQ:969:HM2KJBCX2:2:1101:19727:74597 2:N:0:ACTATGCA
GCTTCCAGACAACCCAACTATCCCTATTAATCATTACGGTGATCCTAGAAACCAACAAAATAGAACCATGCCGTCCTATTCTATTATTCCATGCTAATGTATTCGAGCAAAAATGCCTGCTTTAAACACTCTAATTTTTTCAAGGTAAAGGTCCTGGATCCGCAAGACACCCAATTAAGGACATCAAGTTTCTCCAGAAGGTGAGAAATCAACAGCGACAGTTCATACCCCTTAAGGCACGACCATCACGTCAATCCCGAAATTCAACTACGAGCTTTTTAACTGCAACAACTTTAATATACGCTATTGGAGCTGGAATTACCGCGGCTGCTGGCACCAGACTTGCCCTCCAA
+
DADDDHIGIIIIIIIHHHIIIIIIIIIIIIIIIIIIIIIIIIIHIIIIIIIIIHIIHHHIIIHHHIIIIIIIIICCEHIIIIIIIHIIHHIIIIIIIIHHHHHHHHHIIIHHIIIHHHHFIIHHIIIIIIIIIIIIIIIIHHGIIIIIIHIIIHGHHHIIHIHIHFHIIIIIHGHHIIHIIIIIIIIIIIIIHIIIIIIIIIIIIIIHIIIIIIIIIIIIIIGIIGIIIIIIIIHIIIIIIIIIIHHHIIIHIIHIIIIIIIIIIIIIIHIIIIIIIIIHIIIIIIIIIIIIIIIIIIIIHIIIIIIIIIIIIIIIIIIIIIIIIIIIIIIIIIIIIIIIIIIIIIIIDDDDD
@HISEQ:969:HM2KJBCX2:2:1101:5685:75530 2:N:0:ACTATGCA
GCTTCCAGACAACCCAACTATCCCTATTAATCATTACGTCAATCCTAGAAACCAACAAAATAGGATCAAACGTCCTATTTCATTATTCCATGCTAATGTATTCAAGCGTTAGCCTGCTTTAAACACTCTAATTTTTTCAAAGTAACAGTCCTGTTTCCCTGCAACACCAAATTAATGACATTACAGTTCTTCAGAAAGGAGGAATCAGCGAAGCCAGTGCATACCAAAGGCACGACCAACCTGCTAACCCCGAAATTCAACTACGAGCTTTTTAACTGCAACAACTTTAATATACGCTATTGGAGCTGGAATTACCGCGGCTGCTGGCACCAGACTTGCCCTCCAA
+
CDDDDIIIIIIIIIIGIIIIIIIIHHIIIIIIIIIHIIHHHHH?EHIIIIIIHHIIIIGFHIHHHIIIHHIIIHIIIIIIIIIIIIIHIIHICHEEIIHIHIIIIIHHGIIIIHHHHIIIIIIIIIIIIIIIIHHHHIIIIIHHHHIHIIIIIIIIIIIIIIHIIIHIIIHHHHIIIIHIIHIIIIIIIIIIIIHIIIIIIGIIIIIIIIIIIIIIIIIIIHIIIIIIIHIIIIIIIHGIIIHHGHIIIIIIIIIIIIIIIIIIIIIIIHIIIIIIIIIIIIHIIIIIIIIIIIIIIIIIIIIIIIIIIIIIIIIIIIIIIIIIIIIIIIIIIIIIIIIIIDDDDD
@HISEQ:969:HM2KJBCX2:2:1101:13235:74940 2:N:0:ACTATGCA
GCTTCCAGACAACCCAACTATCCCTATTAATCATTACGGTGGTCCTAGAAACCAACAAAATAGAACCACAACGTCCTATTCTATTATTCCATGCTAATCTATTCAAGCAAATGCCTGCTTTAAACACTCTAATTTTTTCAAGGTAATGGTCCTGGCTCCCCGGCACACCCAATAAAGGACATACTGGTTCACCAGAAGGTGGACCCGACACAGGACAGTACTCGCCAAAGACGGACCGCCCGGCCAGGCCTAAAATTCAACTACGAGCTTTTTAACTGCAACAACTTTAATATACGCTATTGGAGCTGGAATTACCGCGGCTGCTGGCACCAGACTTGCCCTCCAA
+
DCDDDIIHIIIIIIIIIIIIIHHIIIIIIIIIIIIIIIIIIIIIIHIHHIIHIIIIIHHHIICHHIIIHHIIIHCHIIIGHIIIIHIIIHHIHIIHHIIIIFHHHIEHIIIIIIIIIIIIHHHHEIIIIIIGGHIIIHIIIIHHIIIIHHIHHHHHHIIIIHEIIIIIIIIIIIIIHHHIIIIIIIIIIIHIIIIIIIIIHGIIHGIIIIHHIIIHIIIIIIIIIIHIIIHIIII=IIGIIIIIHIIIIHHIHIIIIIIIIIHIIIHIIIIIIIIIIIIIIIIIIIIIGIIIIIIIHGHFHIHIIIIIIIIIIIIIIIHIIHIIIIIIIIIIIIHIIIIIIDDDDD
@HISEQ:969:HM2KJBCX2:2:1101:6813:76453 2:N:0:ACTATGCA
GCTTCCAGACAACCCAACTATCCCTATTAATCATTACGTCGATCCTAGAAACCAACAAAATAGAATCAAACGTCCTATTTCATTATTCCATGCTAATGTATTCAAGCGTAAGCCTGCTTTAAACACTCTAATTTTTTCAAAGTAACAGTCCTGATTCCCCACGACACCAAATTAATGACATCGCGGTTCTTCAGAAGGTAGGAACCGATAATGCCAGTGCGTACCGAGGCACGACCAACAATTCGATCCCGAAATTCAACTACGAGCTTTTTAACTGCAACAACTTTAATATACGCTATTGGAGCTGGAATTACCGCGGCTGCTGGCACCAGACTTGCCCTCCAA
+
BDDDAIIIHHHHHIIIIEHIHIIIIHHHIHIIHHHFHIEFHIIIGHGFIIIIIIIHHICHHCCHHIIIHGHGHIECHHGHEFGHHHIIIIIHGCHIIHHHHHHHHIHIHHIIIIIHHHGGHHHHHIIHIHHIIHIIHHGIIIIIIIIIIIIIHIHGIHHIIHIHHHHGGIGIHIIIIHIIHIIIHIIIGIHIIIIIIIIIHHGIHIIIIHIIHHIIIIIIIIIIIIIIIIIIIIIIIIGHIHHHIHIIIIIIIIIIIHIIHFIIHIIIIIIIIIIIIIIIIIIIIIIIIIHIIIIHIIIIIIIIIIIIGIIIHIGIIIIIIIIIIIIIIIIIIIIIIHIIDDDCD
@HISEQ:969:HM2KJBCX2:2:1101:2495:76259 2:N:0:ACTATGCA
GCTTCCAGACAACCCAACTATCCCTATTAATCATTACGCCAATCCTAGAAACCACAAAAATAGGCTCGACCTCCTGATTTCATTATTCCATCCTAATGCATTCAAGCGTTAGCCTGCTTTAAACCCTCTAATTTTTTCAAAGTAACAGTCCTGTTTCCCTGCATCACCAAATTAATGGCATTACAGTTCTTCAGAAAGGAGGAATCAGCGAAGCCAGTGCATACCAGTGGCACGACCAACCTGCTGACCCCGAAATTCAACTACGAGCTTTTTAACTGCAACAACTTTAATATACGCTATTGGAGCTGGAATTACCGCGGCTGCTGGCACCAGACTTGCCCTCCAA
+
00<D0C1DGH@HI0G0<0DCGHCC1<<1<1D1111<D10<D/<D1<11<<<FG@111<111D11111/<//0<111<<1<11<<111<1DG11111<1/11IHHG<B(<1815@0F3<D<G118$07B112<B<6@H518&(17<@B0F9#0<D<0?0?G2ED#CDGCFHD.F</////@<:DD:<<-<//-/</</<C<0>F:0HGAF.D1:?F>D1/<:/HD11C?HCHA<<<<11<HD=FFCCABIHHDC<CC<G<<CGCCD<@G<1@F1<<G<CHCD@@G1C1CFHCEHHC@F1FCCC@F1C@F<<<CDCFC?HD1@G<<1?HF<@D<HCD1<0CD10000<
@HISEQ:969:HM2KJBCX2:2:1101:3320:76294 2:N:0:ACTATGCA
GCTTCCAGACAACCCAACTATCCCTATTAATCATTACGTCGATCCTAGAAACCAACAAAATAGAATCAAACGTCCTATTTCATTATTCCACGCTAATGTATTCAAGCGTGCGCCTACTTTAAACACTCTAATTTTTTCAAAGTAACAGTCCTGATTCCCCACGACACCAAATTAATGACATCGTGGTTCTTCAGAAGGTAGGAACCAATAATGCCAGTGCGTACCGAAGCATGACCGACAATTTGATCCCGAAATTCAACTACGAACTTTTTAACTGCAACAACTTTAATATACGCTATTAGAGCTGGAATTACCGCAGCTGCTGGCACCAGACTTGCCCTCCAA
+
DDCDDIIIIIIIIIIIIIIIIIIIIIIIIIIIIIIIIIIIIIIIIIIIHHHIIIIIHIIIIIHHHHIHIIHIIGIHIIIIIIIIIIIHIHHIIIIIIIIIIHIIIIIIHIHIIIIIIIHIHHHHHIIIHHIIHIIHIIHHIIIHIIIIIIIIIIIIIIIIIIIIIIIIIIIIIIIIIIIIIIIIHIIIIIHIIIIIIIIIIIIIIIIIIIIIIIIIIIIIIIIGIHIIIIIIIHIIIIIIIIIHIIIIIIIIIIIHIIIIIHHIHHIIIIIIIHIHIIIIIIHIIIIIIIIHGIIIIIIIIIIIIIIIIIIIIIIIIIIIIIIIIIIIIIIIIIIIIIIIDDDDD
@HISEQ:969:HM2KJBCX2:2:1101:2981:76732 2:N:0:ACTATGCA
GCTTCCAGACAACCCAACTATCCCTATTAATCATTACGTCGATCCTAGAAACCAACAAAATAGGTTCGATCGTCCTATTTCGTTATTCCATGCTAATGTATTCAAGCGCGAGCCTGCTTTAAGCACTCTAATTTTTTCAAAGTAACAGTCCTGTTTCCCCGCAACAACAAATTAATGCCATCACGGTTCTACAAGAAGGAGGGACCAGTGAGGCCAGTGCATACCAGTGGCACGACCAACCTACTGGCCCCGAAATTCAACTACGAGCTTTTTAACTGCAACAACTTTAATATACGCTATTGGAGCTGGAATTACCGCGGCTGCTGGCACCAGACTTGCCC
+
DDDDDIIIIIIIGIIIIIIIIIIIIGIIIIIIIIIIIIIIIIHIIIIIHIIIIIIHHIFHIIIIIIHIIIIIIIIIIIIIIIHIIIIIIIIHGIIIIIIGIHIIHHIIIIIIIIIIIIIIIHIIIHIIIIIIIIIIIIIHIIIIIIIIIIIIIIHIIIIIIIIIIIIIIIHHHIIIIIIIIIIIIIIIIIIIIIIIIIIIIIIIIIIIIIIIIIIIIIIIIIIHIIIIIIIIIIIIIIIHIIIIIIHIIIIIIIIIIIIIIIIIIHIIIIIIIIIIIIIIIIIIIIIIIIIIHHIIIIIIIIIHIIIIIIIIIIIIIIIIIIIIIIIIIIIIIIIIDDDDD
@HISEQ:969:HM2KJBCX2:2:1101:21243:75822 2:N:0:ACTATGCA
GCTTCCAGACAACCCAACTATCCCTATTAATCATTACGTCAATCCTAGAAACCAACAAAATAGGATCAACGTCCTATTTCATTATTCCATGCTAATGTATTCAAGCGCGAGCCTGCTTTAAACACTCTAATTTTTTCAAAGTAACAGTCCTGATTCCCCGCCACACCAAATTAATGACATGATGGTTCGTCAGAAGGTAGGAACCAGTAACACCAGTACGTACCTAAGGCACGACCAACGTACTGATCCCGAAATTCAACTACGAGCTTTTTAACTGCAACAACTTTAATATACGCTATTGGAGCTGGAATTACCGCGGCTGCTGGCACCAGACTTGCCCTCCAA
+
B0@@?E@FHHHHECC<<0CGCEFE@GD@FC@HH1DFCED1DE1CGHHH<DCFCFEEE?CHHHIC@1<DG<GC?0@<1<1<<DEGHC<DE1C11<C1F@DG1D<C<1C/?EHCHCCFHHGCHGH:ECEHEHHHHG<FCGHFFDHC<D<DHEGFH<@IIH?CE7<CGHGFG?HGF?HECFC@H?FGHECHHHHEHEGIHHII;EHHHHCGEGGFIGCHHGIGHHHI;CEHHFHIHH?IHHHHHHHFIHHHHHFD11HFFEHHHEHEGEHHHIHHEFIIHHHHHHIIIHFFGHIIHHHHHEHHHFHCFHIHHHHHDIIIIIGIHIIIIIHGHHFHFHIHIIIHDDD0D
@HISEQ:969:HM2KJBCX2:2:1101:5767:76981 2:N:0:ACTATGCA
GCTTCCAGACAACCCAACTATCCCTATTAATCATTACGTCGATCCTAGAAACCAACAAAATAGGTTCGATCGTCCTATTTCGTTATTCCATGCTAATGTATTCAAGCGCGAGCCTGCTTTAAGCACTCTAATTTTTTCAAAGTAACAGTCCTGTTTCCCCGCAACAACAAATTAATGCCATCACGGTTCTACAAGAGGGAGGGACCAGTGAGGCCAGTGCATACCAGTGGCACGACCAACCTACTGGCCCCGAAATTCAACTACGAGCTTTTTAACTGCAACAACTTTAATATACGCTATTGGAGCTGGAATTACCGCGGCTGCTGGCACCAGACTTGCCCTCCAA
+
DDDDDGHHIIIIIIIH?HHIIIIIIIIIIGIIIGHIIIHHIGIIHGIIHIIIIIIIIIHFHIIHHHIIIIIIHIIIIIHIIIIIIIIHHIIIIIIIIHHHIGIHHHIIIIIIIIIIHHIIHIHIIIIIIIIIIIHFFIIIIHHIGGGIIIIHIHHIIHGIIIIIIIIHHIIGHIIIIIIHIIIIIHIIIIIIIIIIHIIIIIIIIIIHIIHIIIIIIIHIHHIIIIIIIIIIIIIIIIIIIIIHEIIHIHHIHIIIIIIIIHIIIIIIIIIIIIIHIIIIIHHHIIIIIIIIIIIIIIIHIIIIIIIIIIIIIIIIIIIIIIIIHIIHIIIIIIIHHHHIIDDDDD
@HISEQ:969:HM2KJBCX2:2:1101:19637:75908 2:N:0:ACTATGCA
GCTTCCAGACAACCCAACTATCCCTATTAATCATTACGTGGTCCTAAAACCAACAAAATAGAACCATCGTCCTATTTTATTATTCCATGCTAATGTATTCAAGCAAAAATGCCCGCTTTAAACACTATATTTTTTTCAAAGTAAAAGTCCTAGTTCATTGAAACACCCAAGAGCATCCCAATTCACCAGAAGGTAAGAAATTGGCTACACACCGATTCATGCCCCTAAAGGCATGACCAATATATCCCAATCCCGAAATTCAACTACGAGCTTTTTAACCGCAACAACACTAATATACGCTATTGGAGCTGGAATTACCGCGGCTGCTAATACCAGACTTGCCCTCCAA
+
DDDDDIIIHIIIIHIIHHIHIIIIIIIIIIIGIIIIIIIIHIHIHHIIIIGHHHHIIIIIIIIIIIIHHGFCHHIIIIIIIHHHHHHHIEIIHIIIIIIIHDFEHIIHHGHHHIEHHIIIHIIHIIIIIHIIIIIIIGHGHHHIIHIHHHIIIIICHIHIHGHIIIHHGHF8@EEGHHHHHIHHEIIHIFHHIHIIHHIIIHHHHIHHHHIIHIIIIHHGIIIIIHIIHHHIHIIHIIIHIIHHCHF@IHDIIHHIIIIIIIIIHHHHHHIIIIIIIIIIIHHIIIIIIIIIIIIIIIIIIIIIIIIIIIIIIIIIIIIHIIIIIIIIIHHHIIIIIIIHIIHIDDDDD
@HISEQ:969:HM2KJBCX2:2:1101:13187:77418 2:N:0:ACTATGCA
GCTTCCAGACAACCCAACTATCCCTATTAATCATTACGTCGATCCTAGAAACCAACAAAATAGAATCAAACGTCCTATTTCGTTATTCCATGCTAATGTATTCAAGCGTGAGCCTGCTTTAAACACTCTAATTTTTTCAAAGTAACAGTCCTGATTCCCCATGACACCAAATTAATGACATCATGGTTCGTCAGAAGGTAGGAATCAATAATACCAGTACGTACAATAGCACGACCAATAAATTGATCCCGAAATTCAACTACGAGCTTTTTAACTGCAACAACTTTAATATACGCTATTGGAGCTGGAATTACCGCGGCTGCTGGCACCAGACTTGCCCTCCAA
+
DDDDDIIIIIIIIIIIIIIIIIIIIHIIIIIIIIIIIIIHIIIIIIIIIIIHIIIIIIIIHHHIIIIIIIIIIIIIIIIIIIIIGIIIIEHHCHIIIIIIHIIIIHHIIHIIIIIIIIIIIIIHHIIHIIIIIIIIIIIIIHIIIIIIIIIIIIIIHIIIIIIIIIIIIIIIHIIIIIIIIIIIIIIIIIIIIIIIIIIIIIIIIGIIIIIIIIIIIIIIIIIIIIIIIIIIIIIIIIIIIIHHHIIIIIIIIIIIIIIIIIIIIIIIIIIIIIIIIIIIIIIIIHHIIIIIIIIIIIIIIIIIIIIIIIIIIIIIIIIIIIIIIIIIIIIIIIIIIIIIDDDDD
@HISEQ:969:HM2KJBCX2:2:1101:14152:77867 2:N:0:ACTATGCA
GCTTCCAGACAACCCAACTATCCCTATTAATCATTACGTCAATCCTAGAAACCAACAAAATAGGATCGAACGTCCTATTTCATTATTCCATGCTAATGTATTCAAGCGTTAGCCTGCTTTAAACACTCTAATTTTTTCAAAGTAACAGTCCTGTTTCCCTGCAACACCAAATTAATGACATTACAGTTCTTCAAGAAGGAGGAATCAGTAAAGCCAGTACACACCATTGGCACGACCAACCTACTGACCCCGAAATTCAACTACGAGCTTTTTAACTGCAACAACTTTAATATACGCTATTGGAGCTGGAATTACCGCGGCTGCTGGCACCAGACTTGCCCTCCAA
+
DDDDDIIGIIIIIIHIIIHHIIIIIIIIIIIIIIIIIIIIIIIIIIIGIIIIIIIIIIIGHIHEHIHHIIIHHIIHHHIIIHHIHIHHIIIIIIIIIHIIIIIIIIIIIIIIIIIIIHIIIHIHHIIIIIIIHHIIHIIIIIIIIIIIIIIIIIIIIIIIIIIIIIIIIHIHIIHIIIIIIIIIIIIIIHHIIIIHIIIIIIIIIIIIIIIIIIIIIIIIIHHIIIIHHIIIIIIIIHHIIIIIHIIIIIIIIIIIIIIIIIHIIIIIIIIIIHIIIIIIIIIIIIIIIIIIIIIIIIIIIIIIIIIIIIIIIIIIIIIIIIIIIIIIIIGIIIIIIIIIIDDDDD
@HISEQ:969:HM2KJBCX2:2:1101:18808:77904 2:N:0:ACTATGCA
GCTTCCAGACAACCCAACTATCCCTATTAATCATTACATCGATCCTAGAAACCAACAAAATAGAATCGGATGTCCTATTTCATTATTCCATGCTAATGTATTCAAGCGTGAGCCTGCTTTAAACACTCTAATTTTTTCAAGGTAACAGTCCTAATTCCCCGTGACACCAAATTAATGGCATTACGGTTCTTTAGAAGGTGAGAAATCAATAATATCAGTACATACCAACGGCATGACCGAAACATTGATCCCGAAATTCAACTACGAGCTTTTTAACTGCAACAACTTTAATATACGCTATTGGAGCTGGAATTACCGCGGCTGCTGGCACCAGACTTGCCCTCCAA
+
B0D@@G1@CHCHHII=1EEE@<11<1<<F@CC@EE?HHEG=DE<CF111<DFE@GDC?HFCHCHCGFEE0<<@1<CCCFHC@1<1CCCHH11<<FHHH@@G1@=EFFHHFG><GA6<<1<FCC?FFHH?GGG@GCCCHHEA2<IHFFFDF@HFHE?DEDFCGIIHCHIHIHG@HGFHEHCCC@DE@EHHHGHFHHHHG?CHGFGDCCFH1HFHHIHEEHG@GDH@C0DC:1D1HE:/EEEFC:<1@CHED<F<F1CFHG@@?HIIIHHHEF@F1<<D1@C?EHHHD<<<@C@D0HDCD<<@C@HGF@EEGCHE<HHDCHHHGG@HHCIHHHHCFD<1@IIHG@AADB
@HISEQ:969:HM2KJBCX2:2:1101:6382:78165 2:N:0:ACTATGCA
GCTTCCAGACAACCCAACTATCCCTATTAATCATTACGTCAATCCTAGAAACCAACAAAATAGGATCGAACGTCCTATTTCATTATTCCATGCTAATGTATTCAAGCGTTAGCCTGCTTTAAACACTCTAATTTTTTCAAAGTAACAGTCCTGTTTCCCTGCAACACCAAATTAATGACATTACAGTTCTTCAAGAAGGAGGAATCAGTAAAGCCAGTACATACCATAGGCACGACCAACCTACTGACCCCGAAATTCAACTACGAGCTTTTTAACTGCAACAACTTTAATATACGCTATTGGAGCTGGAATTACCGCGGCTGCTGGCACCAGACTTGCCCTCCAA
+
DDDDDIIIIIIIIIIIIIIIIIIIIIIIIIIIIIIIIIIIIIIIIIIIIIIIIIIIHIIIIIIIHIIIIIIIIIIIIIIIIIIIIIIHIIIIIIIIIHIIIIIIIIIIIIIHIIIIIIIIIIIIIIIIIIIIIIIIIIIIIIIIIIIIIIIIIIIIIIIIIIIIIIIIIIIIIIIIIIIIIIIIIIIIHIIIIIHHIIIIIIIIHIIIIIIIIIIIIIIIIIIIIIIIIIIIIIIIIIIIIIIHHIIIIIIIIIIIIIIIIIIIIIIIIIIIIIIIIIIIIIIIIIIIIIIIIIIIIIIIIIIIIIIIIIIIIIIIIIIIIIIIIIIIIIIIIIIIIIIIIDDDDD
@HISEQ:969:HM2KJBCX2:2:1101:4630:78818 2:N:0:ACTATGCA
GCTTCCAGACAACCCAACTATCCCTATTAATCATTACGGTGATCCTAGAAACCAACAAAATAGAACCATGCCGTCCTATTCTATTATTCCATGCTAATGTATTCGAGCAAAAATGCCTGCTTTAAACACTCTAATTTTTTCAAGGTAAAGGTCCTGGATCCGCAAGACACCCAATAAAGGACATCAAGTTTCTCCAGAAGGTGAGAAATCAACAGTAACAGTTCATACCCCTTAAGGCATGACCATCACGTCAATCCCGAAATTCAACTACGAGCTTTTTAACTGCAACAACTTTAATATACGCTATTGGAGCTGGAATTACCGCGGCTGCTGGCACCAGACTTGCCCTCCAA
+
DDDDDIIHHHIIHIIIIIIIIEHHIIIIHIIIIIIGIIIIIIGIHHIIIHHHHHIIIHIIIHGIGHHIHIGIIFHIIIIIIHIIIHHIIGIIHHHHHHHGHHHIIGEHIGIHHHHHIIIIHHHIHHHIIIIIIIHIHIIHHIIIHIIIIIHIIHHHHHHIIIHIIHHHIHIHIIIIIIIGIIIIIIIIIIHIHHIIIIIIIIIIIIIIIIIIIIIIIIIHIIIIIIIIIIIIHIIIIIHIIHIIIIIIIHHDIIIIIIIIIIHIIIIIHIIIIHIIIIIIIIIIIIIIIIIIIIIIIIIIHIIHIIIIIIIIHIIIIIIIIIIIHIIIIIIIIIIIIHIIIIIIIIHIDDDDD
@HISEQ:969:HM2KJBCX2:2:1101:6210:79079 2:N:0:ACTATGCA
GCTTCCAGACAACCCAACTATCCCTATTAATCATTACGTCAATCCTAGAAACCAACAAAATAGGATCAAACGTCCTATTTCATTATTCCATGCTAATGTATTCAAGCGTTAGCCTGCTTTAAACACTCTAATTTTTTCAAAGTAACAGTCCTGTTTCCCTGCAACACCAAATTAATGACATTACAGTTCTTCAAGAAGGAGGAACCAGTAAAGCCAGTACATACCAGAGGCACGACCAACCTACTGACCCCGAAATTCAACTACGAGCTTTTTAACTGCAACAACTTTAATATACGCTATTGGAGCTGGAATTACCGCGGCTGCTGGCACCAGACTTGCCCTCCAA
+
DDDDDHHFEHIIHIIIEHHIIGIIIIIIIGEHGIHFIIIIIHIHIIHGIIIIIIIIIIIIHIHGHHIIIHICEHDIHIHHHHHIIIGEHGHH1DHHHHHIIFHHIIHIHHHIIHIGHIGHGIIIHIHHIIHHHHIHIIIIIIIIIHHHHHHIIHIHHEIIHIIIHHHIIIHEHIIIIHIIIHIIGHEHIIHHIIIIIIIIIIIHIHIIHHIIIIEIIIHIIIHHGIIIIGIIIIHIIHHIIHFHHIGHIIIIIHIIIIIIIIIHIIHIHIIIIIIIIIHIIIIIIIIIHHIIIHHIHHIHHIIIIIHIIIIHIIIIHDIIIIIIHIIHIIHCIIGIIIIIIDDADD
@HISEQ:969:HM2KJBCX2:2:1101:6286:79887 2:N:0:ACTATGCA
GCTTCCAGACAACCCAACTATTCCTATTAATCATTACGTCGATCCTAGAAACCAACAAAATAGAATCAAACGTCCTATTTCATTATTCCATGCTAATGTATTCAAGCGCGAGCTTGCTTTAAACACTCTAATTTTTTCAAAGTAACAGTCCTGATTTCCCGCGACACCAAATTAATGACATCGTGGTTCGTCAGAAGGGAGAAACCAATAATGCTAGTACGTACAAAGTACGACCGACATATTAGTCCCGAAATTCAACTACGAGCTTTTTAACTGCAACAACTTTAATATACGCTATTGGAGCTGGAATTACCGCGGCTGCTGGCACCAGACTTGCCCTCCAA
+
DCADDIHIIIGHFHHGIIHIHIIIHIIIIHIHHHHHIIIIIIIIIHGHIIIIHIHIIIIIIHHIGHIIIIIHIIHHIIHHIHII@HHIGHIHIHHHHIIIIHIIIIHIHHIHHHHHHHHIHHHFHIIHIIHIIIIIHIHIIIIIHIIIIIGIIHIIH?IGIHHHHHHEGIIIIIHIIIIIIIHGIIIIHHHHIIIHHIIIIIIHHFIIIIIIHIIIIHIIIIHIIIIIIIIIHIHIIIIIIIHIIIIHHIIIIIIIGIIIIIIIIIIIIIIIIIIIIIIIIHIIHIIIIIIHGIIIIIIIIIIIHIIIIIHIIIIHIIIIIIIIIIIIIIIIIIIIIIIDDDDD
@HISEQ:969:HM2KJBCX2:2:1101:7653:80256 2:N:0:ACTATGCA
GCTTCCAGACAACCCAACTATCCCTATTAATCATTACGTCGATCCTAGAAACCAACAAAATAAAATCAAACGTCCTATTTCGTTATTCCATGCTAATGTATTCAAGCGTGAGCCTGCTTTAAACACTCTAATTTTTTCAAAGTAACAGTCCTGATTCCCCAAAACACCAAATTAATGGCATTATGATTCGTCAGAAAGGAGAAACCAATAATACCAGTACGTACAAAAGCACGACCAGTAAACCGGTCTCGAAATTCAACTACGAGCTTTTTAACTGCAACAACTTTAATATACGCTATTGGAGCTGGAATTACCGCGGCTGCTGGCACCAGACTTGCCCTCCAA
+
DDDDDIIIIIIIIIIIIIIIIIIIIIIIIIIIIIIIIIIIIIIIIIHIIIIIIIIIIHGHIIIIIHFHHIIIIIIIHHIIIIIIIIIIIIIHIIIIHIIIIHHHIHHHIIIIIIIIIIIIIIIIIIIIIIIIIIIIIIIIIIIIIIIIIIIIIIIIIHIIIIIIIIHIIIIIIIIIIIIIIIIIIIHHHGHHIHGIIIIIIIIIGIHIIIIIIIIIIIIIHIIIIIIIIIIIIIIIIHHIHHGEIIIIIIIIIIIIIIIIHHHHIIIIIIIIIIIIIIIIHIIHIIIIIIIIIIIIIIIIIIIHIIIIIIIIIIIIIIIIIIIIIIIIIIIIIIIIIIIIDDDDD
@HISEQ:969:HM2KJBCX2:2:1101:2343:80143 2:N:0:ACTATGCA
GCTTCCAGACAACCCAACTATCCCTATTAATCATTACGTCGATCCTAGAAACCAACAAAATAGGTTCGATCGTCCTATTTCGTTATTCCATGCTAATGTATTCAAGCGCGAGCCTGCTTTAAGCACTCTAATTTTTTCAAAGTAACAGTCCTGTTTCCCCGCAACAACAAATTAATGCCATCACGGTTCTGCAAGAGGGAGGGACCAGTGAGGCCAGTGCATACCAGTGGCACGACCAACCTACTGGCCCCGAAATTCAACTACGAGCTTTTTAACTGCAACAACTTTAATATACGCTATTGGAGCTGGAATTACCGCGGCTGCTGGCACCAGACTTGCCCTCCAA
+
DDDDDIIHIIIIIIIIIIIHIIIIIIIIIIHIIIIIIIHIIIHHIHEHHIIIIIIIIIIFHEEHGHHHEHEHIIIIIIIIIIIIHIIIGHHGIIHIIIIIIHIIIIHEHIIIGIHHIIIIGIIHIIIIIHHHIIIIIIHHHIIIIIIIIIIGHIIIGIIIHIIIIIIIIIHGHIIIIIIHIHHHGIIIIHIHIHIIIIIIHHIHIIIIIIIHIIIIIIIIIIIIIHHFHIIIHHCIIIIHEHIIFIHHHDHIIHIIHIIIHIIHIIIIIIIIHGHIIIIIIIIHIHIIIIIIIIIIHHHHIIIIIIIIIIIHIIIIIIIIIHHIHIIIIIIHHIIIIIHIIDDDDB
@HISEQ:969:HM2KJBCX2:2:1101:5256:81453 2:N:0:ACTATGCA
GCTTCCAGACAACCCAACTATCCCTATTAATCATTACGTCGATCCTAGAAACCAACAAAATAGAATCAAACGTCCTATTTCATTATTCCATGCTAATGTATTCAAGCGTGAGCCTGCTTTAAACACTCTAATTTTTTCAAAGTAACAGTCCTGATTCCCCACAACACCAAATAAATGACATCATGGTTCGTCAGAAGGGAGAAACCAACAATACCAGTACGTACCGAGGCACGACCGACATGATGGTCCCGAAATTCAACTACGAGCTTTTTAACTGCAGCAACTTTAATATACGCTATTGGAGCTGGAATTACCGCGGCTGCTGGCACCAGACTTGCCCTCCAA
+
DDDDDIHHHIIIHIIIIIIIIIIIIIIIIIIIIIIIIIIHIIIIIIIIIIIIIIIIIIHIIIIHIIIIIIIIIIIIIIIHCHIIIIICHIIIIIHIIIIIIFIIIIIIIIIIIHIIIIHIIIIIIIHHHHIIIIIIIIIIIIIIIIIIIIIIIIIIIIIIIHHHIHIIIIIIIIIIIIIIIIIIIIIIIHIIIIIIIIIIIIIIIIIIIIIIHIIIIIIIIIIIIIIIIIIIIIIIIIIIIIHGIIIIIIIIIIIIIIIIIIIIIIIIIIIIIIIIIIIIIIIIIIIIIIIIIIIIIIIIIIIIIIIIIIIIIIIIIIIIIIIIIIIIIIIIIIIIIIIIDDDDD
@HISEQ:969:HM2KJBCX2:2:1101:9235:81927 2:N:0:ACTATGCA
GCTTCCAGACAACCCAACTATCCCTATTAATCATTACGTCGATCCTAGAAACCAACAAAATAGAATCAAACGTCCTATTTCGTTATTCCATGCTAATGTATTCAAGCGTGAGCCTGCTTTAAACACTCTAATTTTTTCAAAGTAACAGTCCTGATTCCCCATGACACCAAATTAATGACATCATGGTTCGTCAGAAGGTAGGAATCAATAATACCAGTACGTACAATAGCACGACCAATAAATTGATCCCGAAATTCAACTACGAGCTTTTTAACTGCAACAACTTTAATATACGCTATTGGAGCTGGAATTACCGCGGCTGCTGGCACCAGACTTGCCCTCCAA
+
@DDDDIHIIIIIIHIIIIIIIIIIIHHHHGHEHHGHHIEHHHFHIIIIHIIIIIGHHEHIHIHHHHIIIIIHFHHHHIIGEHIGHHIIHIGIHIGHIIHHHGHIIHHHHEHEHHHHIHIHIIHHIIIGHIHIHEFFHHHIHHHHEHHGIIHGHIHHIIIIIHHIIIHIIIIIGHIHHHGFGIHIIIIHHIIHHHIHIIIIHIHHEGIHHHIIHIIIIIHGHHIIIIHEGIIHHFIHHHIIIIHHHHHHHIHFIIHHIHHIIHHHFHHIIIHIHHIHIGIIHHCIGCHGIIHHHHIHHIIIIIHIIIIIIIIHIIIIIHIIGIIIIIHIHIIHHIIIHIHHDADDD
@HISEQ:969:HM2KJBCX2:2:1101:5336:82226 2:N:0:ACTATGCA
GCTTCCAGACAACCCAACTATCCCTATTAATCATTATTCATTTCCCCAAAAACCAACAAAATTCGAGATACGAGTCCTAAATTATTATTCCATGCTAATGTATTCATAACTTTCAGCCTGCTTTAAACACTCTAATTTTTTCAAAGTAAAGGTCCTGGATTGCGAACCCAACCCAGTAAAGGGCAGGAACGTTCTCCAGGAAGATGGTAAGCGCGCATCGGCACTCACACACGATACCGTGGCGGGCCAAGCGCACTATACCAGAAATCCAACTACGAGCTTTTTAACTGCAACAACTTTAATATACGCTATTGGAGCTGGAATTACCGCGGCTGCTGGCACCAGACTTGCCCTCCAA
+
DDDDDIIHGIIIIIIIIIIIIIIIHIIIIIIIGIIIIIIHIIIIIIIIIIIIHIIIIHIIIIIIIEHIHIIHIIHIHIIHIIIIIIIIIIIIIHIHHHHHHCGHHIIIIIIIIIIIHIIIHIHIIHIHHIIIHIHIGHHIIGIIIIIIIIHIHHIIHIIHIIIHIHIHIIHHHIIIIIIIIIHIIIIIIIIIIIIIIIIIIIIIIIIIIIHIIIHIIIIIIIIIIIIIIIIIIIIIIIIIIIIIIIIIIIIIIGIIHIIIIIIIIIIIIIIIIIIIIIIIIIIIIIIIIIIIIIIIIIHIIIIIIIIIIIIIIIIIIIIIIIIIIIIIIIIIIIIIIIIIIIIIIIIIIIIIIDDDDD
@HISEQ:969:HM2KJBCX2:2:1101:11684:82148 2:N:0:ACTATGCA
GCTTCCAGACAACCCAACTATCCCTATTAATCATTACGTCGATCCTAGAAACCAACAAAATAGAATCAAACGTCCTATTTCATTATTCCATGCTAATGTATTCAAGCGCGAGCTTGCTTTAAACACTCTAATTTTTTCAAAGTAACAGTCCTGATTCCCCATGACACCAAATTAATGACATCATGGTTCGTCAGAAGGTAGGAATCAATAATACCAGTACGTACAATAGCACGACCAATAAATTGATCCCGAAATTCAACTACGAGCTTTTTAACTGCAACAACTTTAATATACGCTATTGGAGCTGGAATTACCGCGGCTGCTGGCACCAGACTTGCCCTCCAA
+
@@DDB1CCE@H?@00GHHHIIHFHHIHIIEH?CHHHHHHECHEHHIFFHIIGHIHEHHIIHICGH?FFEH<CF?=EHHCFFHHHHEHHHGHIIIIHEHIHHHFIHCHEHHFGGIIIIIIHHHIGGHHIIIHHEHHIHGIIIHHGHIIHHHIIHIIHFHHHIIHHHHCHIIIIIIIHIHFHHHIIHIHIHIIIIIIHEHGIHHIHIHIIIIIHHIHIIIIIHIHHHIIIIIIIHEIIIIIIIHHGEIIGIIIIHIIIIIIHHIHHFIHIIIIIIHHIIIIHIIHIHHIIIIIIHIIHIIIIIHIIIIIIIIHHIIIIIHIHHIIHIHFHIGIIIIHIIHIHADDDA
@HISEQ:969:HM2KJBCX2:2:1101:20177:82308 2:N:0:ACTATGCA
GCTTCCAGACAACCCAACTATCCCTATTAATCATTACGTCAATCCTAGAAACCAACAAAATAGGATCGAACGTCCTATTTCATTATTCCATGCTAATGTATTCAAGCGTTAGCTTGCTTTAAACACTCTAATTTTTTCAAAGTAACAGGCCAAATTCCACAAAACACCAAATTAATGGCATTAAGGTTCATCAGGAAGGAGGAATCAGTGAGACCAGTACATACCAGAGGCATGACCAACCTACTAACTCCGAAATTCAACTACGAGCTTTTTAACTGCAACAACTTTAATATACGCTATTGGAGCTGGAATTACCGCGGCTGCTGGCACCAGACTTGCCCTCCAA
+
DD@BB11<<<1<<GH@CEGEHE11F11F1<C<<<D<C1<CH0111<GC<1<F1<<<GECG@<F1<<G@=1</D@<0@FC1<1<C1DFHEH111<<1@<E@CHA1@<<ECHHCHGH?FGHHHE?IHHH?EHHDB1CDEGGHHB$CGGDD$EEGDD@:<D$<DCCGC<G?D0EHE?CF<HCGCDFHHHEHGIHHHHAHIIHECFHHHHCHG@FA<<1G@HHGE@B1GG:/1@C@HCG<FGC<1<F<1F<C0HFCHHIIH@HHHIHG?HHIIHHIHGCCHHEHEGCCGF<HGFCCCIHHG?HED1HHHEHH@C<</HEC?HHHCH@<EHHCCCG@CC@?HE<G?D<00<
@HISEQ:969:HM2KJBCX2:2:1101:18406:82742 2:N:0:ACTATGCA
GCTTCCAGACAACCCAACTATCCCTATTAATCATTACGGCGGTCCTAGAAACCAACAAAAATAGAACCACACGTCCTATTCTATTATTCCATGCTAACGATATCCGAGCACAAGCCTGCTTTGAACACTCTAATTTTTTCACAGTAAAAGTCCTGGTTCCCCGGCCACAGCCAGTGAAGGCCATGGGGCTCCCCAGAAGGAAAGGCCCAGCCGGACCCGTACTCGCGGTGAGGCGGACCGGCCAGCCAGGCCCAAGGATCAACTACGAGCTTTTTAACTGCAACAACTTTAATATACGCTATTGGAGCTGGAATTACCGCGGCTGCTGGCACCAGACTTGCCCTCCAA
+
DDDDDIIIIHIIIIIIIIIIIIIIIIIIIGIIIIIIIIHIIIIIHIIIIHIIHGHHHHIGIIGIIHIIHHHICGHHIGFHIHIIIHIIIIIIHHHGIIHHHHEDHHIIIIIIIIHIHGHIIHHHHIIIIHIIGIHIIIIIIIIIIIIIIIHIIIIIHHIIIHHIIIIIIIIIIIIIIIIIIIIIIIIIHIIHIIIIIIIIIIIIIIIIHHIIIIIIIIIIIIIIIIIIIIIIIIIIIIIIIIIIIIHIIIIIIIIIIIIIIIIIIIHIIIIIIIIIIIIIIIIHIIIIIIIIIIIHIIIIIIIIIIIIIIIIIIIIIIIIIIIIIIIIIIIIIIIIIIIIIIIDDDDD
@HISEQ:969:HM2KJBCX2:2:1101:14237:83246 2:N:0:ACTATGCA
GCTTCCAGACAACCCAACTATCCCTATTAATCATTACGTCAATCCTAGAAACCAACAAAATAGGATCGTCGTCCTATTTCATTATTCCATGCTAATGTATTCAAGCGTTAGCCTGCTTTAAACACTCTAATTTTTTCAAAGTAACAGTCCTGTTTCCCCGCAACACCAACTTAATGGCATTACGGTTCTACAAGAAGGAGGAATCAGCAAAGCCAGTGCATACCAGTGGCACGACCAACTTGCTGACCCCGAAATTCAACTACGAGCTTTTTAACTGCAACAACTTTAATATACGCTATTGGAGCTGGAATTACCGCGGCTGCTGGCACCAGACTTGCCCAA
+
DDDDDIIIIIIIIIIIIIIIIIIIIIIIIIGIIIIIIIHHIGIHHIIGIIIIIIIIIHHIIHIIIHHIIGIIHIIIIIIIIHIIIIIIHIHIHIIIHHIIIDGIIIIIGIIIIGIHHHIHGGHIIIIIIIIIIIIHIIIHHHHHIIIHHIIIIIHIIIHHIHIHIIHEEHIHIIIHHHHHIHHFCHCHHIIHHHH?FFCE=HG@CHHIHHGHIHCAHEHFGHIFG1GGEGHHHDFFHIIHHHHEG<@FHH?HHCC?1C<1<<D111D<<EH@C<D<111EHFEHHH@?<1<0EE?EFHCGGEHEGHFGF11ED?CCC1@<1GHH@?D<11HHHC@GC<<<D<
@HISEQ:969:HM2KJBCX2:2:1101:11067:83157 2:N:0:ACTATGCA
GCTTCCAGACAACCCAACTATCCCTATTAATCATTACGTCGATCCTAGAAACCAACAAAATAGAATCAAACGTCCTATTTCGTTATTCCATGCTAATGTATTCAAGCGTGAGCCTGCTTTAAACACTCTAATTTTTTCAAAGTAACAGTCCTGATTCCCCATGACACCAAATTAATGACATCATGGTTCGTCAGAAGGTAGGAATCAATAATACCAGTACGTACAATAGCACGACCAATAAATTGATCCCGAAATTCAACTACGAGCTTTTTAACTGCAACAACTTTAATATACGCTATTGGAGCTGGAATTACCGCGGCTGCTGGCACCAGACTTGCCCTCCA
+
DCDDDIIIIIIIIIIIIIIIIIIIIIIIIHIIIIIIHIIIIIIIIIIIIHIIIIIIIFHHIIIIIIHIFHHDHIIIIIIIIIIIIIIIIHHIFIIIIIIIIHHIIIIIIIIIIIIIHIIIIIHHIGIIIIIIIIHIIIIIIIIIIIIIIIIIHIHGIHIIIHIIIHEIIIIHHIIIIIIIIIIIIIIIHIIIIIIIHIIIIIIIIIIIIIIIIIIIIIIIIIIIIIIIIIIIIIIIIIIIIIIHIIIIIIIIIIIIIIIIIIIIIIIIIIIIIIIIIIIIIIIIIIIIIIIIIIIIIIIIIIIIIIIIIIHIHHH<IIIIIIIIIIIIIIIIIIIIIIIDDDDD
@HISEQ:969:HM2KJBCX2:2:1101:12663:83263 2:N:0:ACTATGCA
GCTTCCAGACAACCCAACTATCCCTATTAATCATTACATCGATCCTAGAAACCAACAAAATAGAATCGGATGTCCTATTTCATTATTCCATGCTAATGTATTCAAGCGTGAGCCTGCTTTAAACACTCTAATTTTTTCAAGGTAACAGTCCTAATTCCCCGTGACACCAAATTAATGGCATTACGGTTCTTTAGAAGGTGAGAAATCAATAATATCAGTACATACCAACGGCATGACCGAAACATTGATCCCGAAATTCAACTACGAGCTTTTTAACTGCAACAACTTTAATATACGCTATTGGAGCTGGAATTACCGCGGCTGCTGGCACCAGACTTGCCCTCCAA
+
DDDDDIIIIIIIIIIIIIIIIIIIIIIIIIIIIIIIIIIIIIIIIHIIIIIIIIIIIIIIIIHIIIIHIIIGIIIIIIIIIIIIIIIEHHIIHIIIIIIIIIIIIIIIIIIIIIIIIIIIIHIIIIIIIIIIHHHIIIIIIIIIIIIIIIIIIIIHIIHIIIIIHIIIIIIHIIIIIIIIIIIIHGIIHIIIHIIIIIIIIIIIIIIIIHIIIIIIIIIIIIIIIIIIIIIIIIIIIIIIIIIIHHIIIIIIIIIIIIIIIIIIIIIIIIIIIIIIIIIIIIIIIIIIIIIIIIIIIIIIHHIIIIIIIIIIIIIIIIIIIIIIIIIIIIIIIIIIIIIIIIDDDDD
@HISEQ:969:HM2KJBCX2:2:1101:11532:84069 2:N:0:ACTATGCA
GCTTCCAGACAACCCAACTATCCCTATTAATCATTACGTCAATCCTAGAAACCAACAAAATAGGTTTGAACGTCCTATTTCATTATTCCATGCTAATGTATTCAAGCGTTAGCCTGCTTTAAACACTCTAATTTTTTCAAAGTAACAGTCCTGTTTCCCTGCAACACCAAATTAATGACATTACAGTTCTTCAGAAAGGAGGAATCAGCGAAACCAGTTCATACCAGTGGCACGACCAACCTGCTGACCCCAAAATTCAACTACGAGCTTTTTAACTGCAACAACTTTAATATACGCTATTGGAGCTGGAATTACCGCGGCTGCTGGCACCAGACTTGCCCTCCAA
+
DDADDIICHHIHIHEHIDFH@GHHHFHHHHHGHHIIIIIHIHGGHHHHIIIIGGHIIHEEHIHIHHHIHHIIIIIIHIEHGHHHIICGHHHHHGHEHIIHHHIIIIHHHIHIHIIIHHHHHHIIIHEHHHIHIIIHHIGHHHGIIIIIIHIIIIHIIIIIIIIIHHHHIIIIHIIIHHIIIIIIIIIIIIHIGIIHIIIIIIIIIIIIIIIIHI<IHHIIIIIIIIIIIIIIIIIIIIIIIIIHFIIHIIIIIIIIIIHIIIHIIIIHIIIIIIIIIIIIIIIIIIIIIIIIIIIIIIIIIIIIIIIIIIIIIIIIIIIIIIIIIIIIIIIIIIIIIIIIIDDDDD
@HISEQ:969:HM2KJBCX2:2:1101:12656:84495 2:N:0:ACTATGCA
GCTTCCAGACAACCCAACTATCCCTATTAATCATTACGTCGATCCTAGAAACCAACAAAATAGAATCAAACGTCCTATTTCGTTATTCCATGCTAATGTATTCAAGCGTGAGCCTGCTTTAAACACTCTAATTTTTTCAAAGTAACAGTCCTGATTCCCCATGACACCAAATTAATGACATCATGGTTCGTCAGAAGGTAGGAATCAATAATACCAGTACGTACAATAGCACGACCAATAAATTGATCCCGAAATTCAACTACGAGCTTTTTAACTGCAACAACTTTAATATACGCTATTGGAGCTGGAATTACCGCGGCTGCTGGCACCAGACTTGCCCTCCAA
+
DDDDDIIEHIIIIIHIHHHIIIIIIIIIIIIIHIHIHHIIIIIIHIIIGIIHIIIHIIIIIHGEHHIIHIIIHIHIIIHFCHHIIIIIGHHI?HHIIIIHHHIIIIIIHIIIEHHEEFHHHIIIIIHHIHIIIIGHIIIIIIHHHHIIIIEEHHHHHFIHHIIIHHHIIIFHGIIIHIHIIIIHDHHIHIHIIIIIHHHHHHHGEHHHHIIHIIIIHIHHHGHHHIIIIIIIIHIIHIHEIIIHIIIIHIFHIIHIHFIHHHIIGIIHIIIHIHHIIIIHHHIHHIIIIIIIIIIIIHIIIIIHGIIIIIIIIIIIIIIIHIIHIIIIIIIHIIHIIIIIDDDDC
@HISEQ:969:HM2KJBCX2:2:1101:8681:84517 2:N:0:ACTATGCA
GCTTCCAGACAACCCAACTATCCCTATTAATCATTACGTCGATCCTAGAAACCAACAAAATAGGGTCAAACGTCCTATTTCATTATTCCATGCTAATGTATTCAAGCGTGTGCCTGCTTTAAACACTCTAATTTTTTCAAAGTAACAGTCCTGATTCCCCATGACACCAAATTAATGATATCACAGTTCGTCAGAAGGTAGAAATCAATAATACCAGTGCATACCAGAGGCACGACCAATATATTGATCCCGAAATTCAACTACGAGCTTTTTAACTGCAACAACTTTAATATACGCTATTGGAGCTGGAATTACCGCGGCTGCTGGCACCAGACTTGCCCTCCAA
+
DDDDDHHHHIIIHIGHHIIGIIIGHIIIIIIIHIIHHIIIIIIIIIIIHHIICFHHHHIIHEHHHIIIIIEHIIIIGHHIHHIIHHH1GHIIIIHIIEHIIGFHHIGIIIHHHGHHIIHIIHIIIIIIHIIIHHIHHHIIHIIIHHIHHIIHIIHHIIHIIHHIIIIIIHGHIIIIIIHHIHIIIHIIH@HIIHHIHHHHIIIIHHHHIHIHIHHIIGHIIHIIIHHIHGGIIIIH<IIIIHHIIIIHDFHHIIHGIIIIHEHGHHHHHIIIIIHIHIIIIIIIHHHHIIIIIIIIIIHFHHHIHHEHGHHIIIIIHIIIIIIIIIIIHIHIIIIIIIIIICDDDD
@HISEQ:969:HM2KJBCX2:2:1101:12348:85147 2:N:0:ACTATGCA
GCTTCCAGACAACCCAACTATCCCTATTAATCATTACGGTGATCCTAGAAACCAACAAAATAGAACCATGCCGTCCTATTCTATTATTCCATGCTAATGTATTCGAGCAAAAATGCCTGCTTTAAACACTCTAATTTTTTCAAGGTAAAGGTCCTGGATCCGCAAGACACCCAATTAAGGACATCAAGTTTCTCCAGAAGGTGAGAAATCAACAGCGACAGTTCATACCCCTTAAGGCATGACCATCACGTCAATCCCGAAATTCAACTACGAGCTTTTTAACTGCAACAACTTTAATATACGCTATTGGAGCTGGAATTACCGCGGCTGCTGGCACCAGACTTGCCCT
+
DDDDDIIFIIIHIIIIIIIIIHIIIIIIIIIIIIIIIIIIIIIIGIHIIIIIIIIIIIIHHFHHHHHHEECHH@/<DHIFEHHIIIIIICE?H?HHHIGHIIGIIHHIHIIIHHIIHGGHHGHIIIIIIIGHIIHIHGHHHHIIIHIIHHIIIIHIIHDHHHHIIIHHHHGHHHCFHHFGHHEHIIHIIIIIHIIIIIIHIIHIIHIHHIIIHHHGIIIIIHIHHHHHHHIIIIIIIIIHHHEHIIIIIIIHIHHIIIIIIIHIIIIHIHHIIHHHIIIIIIIIHIIIIIIHHHEIHIIHHIIIIIIIIIHIIIIHIIHIHHIHIIIIHIIIIHHIIIIIIIIIDDDDD
@HISEQ:969:HM2KJBCX2:2:1101:14966:86441 2:N:0:ACTATGCA
GCTTCCAGACAACCCAACTATCCCTATTAATCATTACGTCGATCCTAGAAACCAACAAAATAGCATCAAACGTCCTATTTCGTTATTCCATGCTAATGTATTCAAGCGTGAGCCTGCTTTAAACACTCTAATTTTTTCAAAGTAACAGTCCTGATTCCCCATGACACCAAATTAATGACATCATGGTTCGTCAGAAGGTAGGAATCAATAATACCAGTTCGTACAATAGCACGACCAATAAATTGATCCCGAAATTCAACTACGAGCTTTTTAACTGCAACAACTTTAATATACGCTATTGGAGCTGGAATTACCGCGGCTGCTGGCACCAGACTTGCCCTCCAA
+
BDB@DHEHIC@HICH=CHCHCHHIIIIIHEEHEHHII?<<E<ECEHHCFHGIEHII?@@1DC<1<1<?1FEE1CG=HHCHHHHHHH?EFE?FHHIHHHHEDHGIIHIIHHEHHIHHHHHHEIIHGIIIIHHCIHIHHGFHIHHIGHHGIGIHHIHHIHIHIIIHHHFGHHCCFHHHHGGGEHIHIIHIIIIIIIHHHGIHIIIIIIIIIIHIIGIIIIHIHIIIHHIIHHHHHHHIGHIHHHIIIIIIIIIIIHHF?EHHHHIHHIIIIHHIIHIHIIIIIIIHCHHIIIIIIIIIIIIIHIIIGIIIIIIHHGIIHIIHHGIIIIIIIIIHHGHIIHHE?DADD
@HISEQ:969:HM2KJBCX2:2:1101:4591:86675 2:N:0:ACTATGCA
GCTTCCAGACAACCCAACTATCCCTATTAATCATTACGTCAATCCTAGAAACCAACAAAATAGGATCGAACGTCCTATTTCATTATTCCATGCTAATGTATTCAAGCGTTAGCCTGCTTTAAACACTCTAATTTTTTCAAAGTAACAGTCCTGTTTCCCTGCAACACCAAATTAATGACATTACAGTTCTTCAGAAAGGAGGAATCAGCGAAGCCAGTGCGTACCAGTGGCACGACCAACCTACTGACCCCGAAATTCAACTACGAGCTTTTAACTGCAACAACTTTAATATACGCTATTGGAGCTGGAATTACCGCGGCTGCTGGCACCAGACTTGCCCTCCAA
+
DBDDDIIIIHHIIEHHHDHIII?HHHHFEHHHHH?GHGHIIHHHEHG?GCHIHHHHF@GHIHICE@HHEHIDHHIHIHEFHEHH?EHIHIIHFHHIIFCEHFCFIHGGHEHGHIIIIHIIHIIHHIHIHHIHGHHHHIFEHIHHHHIHHGHHGEHIIIHIHGHHHHHHIHFHEHIIIHIIIIHHIIIIHIIIHHEIHHGIIHIIIIIIIHHHIHGHIIIHHHIIIHIIIHFHHHHHGHHFHHGHHHHFHIHIIGHHEHHIIHHG@GHHIIIIHHIIIHHHHGGEHHIHHIHIHIIIIIIIIIIIIIIIIIHIIIHGIHIHIIIIIIIHIIIHGIHHDHHID@BBD
@HISEQ:969:HM2KJBCX2:2:1101:5592:86171 2:N:0:ACTATGCA
GCTTCCAGACAACCCAACTATCCCTATTAATCATTACGGTGATCCTAGAAACCAACAAAATAGAACCATGCCGTCCTATTTTATTATTCCATGCTAATCTATTCAAGCACAAGCCTGCTTTAAGCACTCTAATTTTTTCAAGGTAATAGCTCTGCTTCCCCAACGCACTAACTTAATAGCATGCTGGTTATTCAGAAGGTAGGAATTCATCAGGCCAGTGCGGACAGTGAAGCCCGACCAACCGACAAACTCCGAAATTCAACTACGAGCTTTTTAACTGCAACAACTTTAATATACGCTATTGGAGCTGGAATTACCGCGGCTGCTGGCACCAGACTTGCCCTCCAA
+
ADDDDIIIIIIIIIIIIIIIIIHIIIIIIIIIIIIIIIIIIIIIIIIIIIIIHHHIHIHIIIHIIIIIIICH<HHIHIHHHIIIHIIHHHIGFHHIIHIHIFHIIIHIHHHHIIIIIIIHIIIIIHIHIIIIHHIIIIIIHIIIIIIIIIIIIIIIIIIIIIIIIIIIIHIIIIIIHIIIIIIIIIIIIIHHIIIIIIIIIIIIIIIIIIIIIIIIIIIIIIIIIIIIIIIIIIIIIIIIIIIII=HIHIIIIIIIIIIIIHHIIIIIIIIIIIIIIIHIIIIIIHIIIIIIIIIIIIIIIIIIIIIIIIIIIIIIIIIIIIIIIIIIIIIIIIIIIIIIIIIDDDDD
@HISEQ:969:HM2KJBCX2:2:1101:20931:87104 2:N:0:ACTATGCA
GCTTCCAGACAACCCAACTATCCCTATTAATCATTACGTCGATCCTAGAAACCAACAAAATAGAATCAAACGTCCTATTTCGTTATTCCATGCTAATGTATTCAAGCGTGAGCCTGCTTTAAACACTCTAATTTTTTCAAAGTAACAGTCCTGATTTCCCGCGACACCAAATTAATGACATCGTGGTTCGTCAGAAGGGAGAAACCAATAATGCTAGTACGTACAAAGTACGACCGACATATTAGTCCCGAAATTCAACTACGAGCTTTTTAACTGCAACAACTTTAATATACGCTATTGGAGCTGGAATTACCGCGGCTGCTGGCACCAGACTTGCCCTCCAA
+
DDDDDIHHIIIIHIIHIIHIHIIIIIIIIIHIIIIIIIIIIIIIIIIIIIIIIIIHIIIIIIHIIHIHIHHHGHHGIHHHIIIIIIHIIIHHHIIIHGHHHHHHIGHHIHHHHIHHIIHIIIIHIIIIIIIIIIIHIIHHIIHIHHHIIHIHHIIHIIIIIIIIIIIHIHIIIIHIIIIIIIIIIIIIIIIIIIIIIIIIIIIIIIIHHIHIIIIIIHIIHGIIIHHIIIIIIIIIIIHIIHGIIIIIIIIIIIIIIIIIIIIIIIIIIIIIIIIIIIIIIHIIIIIIIHIHIIIIIIHIIIIIIIIIIIIIIIIIIIIIIIIIIIIIIIIIIIIIIIIDDDDD
@HISEQ:969:HM2KJBCX2:2:1101:5275:88401 2:N:0:ACTATGCA
GCTTCCAGACAACCCAACTATCCCTATTAATCATTACGTCGATCCTAGAAACCAACAAAATAGAATCAAACGTCCTATTTCGTTATTCCATGCTAATGTATTCAAGCGTGAGCCTGCTTTAAACACTCTAATTTTTTCAAAGTAACAGTCCTGATTCCCCATGACACCAAATTAATGACATCATGGTTCGTCAGAAGGTAGGAATCAATAATACCAGTACGTACAATAGCACGACCAATAAATTGATCCCGAAATTCAACTACGAGCTTTTTAACTGCAACAACTTTAATATACGCTATTGGAGCTGGAATTACCGCGGCTGCTGGCACCAGACTTGCCCTCCAA
+
BCDDDIIHIIIIHIIHIIIHHHGIIIIIIGHIIIIIIHIIIIIIIIIIIIIIIIIIIIGHIIHHHHEHIHIHIGGHHIIFHGHIIIIHCHIIHHHHHHIHHHHHHHHHGHFHEIIIHHHHIIHIIIHHHGIGIIHIIIIIIIIIIIIIHIIIIIIIIHIHEHIIHHIIIIIHHIIIIIIIIIIIIIHHHIIIIIIIIIIIIIIIHHIHIIIHIIIIIIIIIIIIIIIHIIIIIIIIIIIIIIIFIIIIIIIIIIIIIIIIIIIIIIIIIIIIIIIIIIIIIIIIIHIIIIIIIIIIIIIIIIIIIIIIIIIIHIIIIIIIIIIIIIIIIIIIIIIIIIIIDCDDC
@HISEQ:969:HM2KJBCX2:2:1101:6699:88494 2:N:0:ACTATGCA
GCTTCCAGACAACCCAACTATCCCTATTAATCATTACGTCAATCCTAGAAACCAACAAAATAGGATCAAACGTCCTATTTCATTATTCCATGCTAATGTATTCAAGCGTTAGCCTGCTTTAAACACTCTAATTTTTTCAAAGTAACAGTCCTGTTTCCCTGCAACACCAAATTAATGACATTACAGTTCTTCAAGAAGGAGGAACCAGTAAAGCCAAGTACATACCAGAGGCACGACCAACTTACTAATCCCGAAATTCAACTACGAGCTTTTTAACTGCAACAACTTTAATATACGCTATTGGAGCTGGAATTACCGCGGCTGCTGGCACCAGACTTGCCCTCCAA
+
DDDDDIIHHHHIGHHIIIIIIIIHIIIIIGHIIIIIIIHGHHIIIIIIIHIIIIIIHHIHIICFEHGFHHHFCHEHIIIIIIIIIIIIHIIIGIHHIHIHHGIIIHHHIIIIIIIIIIIIIIIIIIIIIIIIIHIHHIIHIIHHHEEEHIHIIIIIHHHIIIHIIIIIIIIHHIIIIIIIIIIIIHHHIHIIIIHHIHHHHIHHHIIIIIIIIIIIIIIIIIHIIIIIIIIIIIIIIIIHII=I<HHHIIHEGIHIHIIIHIHIIHCHGIIIIIIHGIIIIIIHHIIIIIHIIIIIGIIIIHIIIIIIIIIIIIIIIIIIIIIHHIIIIIIIIIIIIIIIIIDCDDD
@HISEQ:969:HM2KJBCX2:2:1101:2260:88650 2:N:0:ACTATGCA
GCTTCCAGACAACCCAACTATCCCTATTAATCATTACGTCAATCCTAGAAACCAACAAAATAGGATCGAACGTCCTATTTCATTATTCCATGCTAATGTATTCAAGCGTTAGCCTGCTTTAAACACTCTAATTTTTTCAAAGTAACGGTCCTGTTTCCCTGCAACACCAAATTAATGACATTACAGTTCTTCAAGAAGGAGGAATCAGTAAAGCCAGTACATACCATAGGCACGACCAACCTACTGACCCCGAAATTCAACTACGAGCTTTTTAACTGCAACAACTTTAATATACGCTATTGGAGCTGGAATTACCGCGGCTGCTGGCACCAGACTTGCCCT
+
@BDDDIIIIHHIHIIIIIIIIIIIIHIIIHICHIIHFHIEDHHHHHHHIIHHFHHHHIIIIIHI?HIIHHHIIIIIEHIIC?HGGEHIEHHIIIHIHHIIIHHIHHHHIHHHHHHIIHIIHHHEEHHFHHHHHHIIHHDIGIIIHGHHHIIIHIIIIIIIHHEIIIIHHIHHHIIGIIHFHHIIHHHIIIHIHHIHIIIIHIIIIIIIIHII3H<I=IIIIIIIIIHHGHIIIIIIIHHHDHHIIIIIIIHIIHIIIIIIIIEHIIIIIIIIIIHIIHIIIIIIIIIIIIHIIIIIIIIHHIIHHHIIIIIIIIIIIIIIIIIHHIIIIIIIIIIIIDDDDD
@HISEQ:969:HM2KJBCX2:2:1101:13672:87913 2:N:0:ACTATGCA
GCTTCCAGACAACCCAACTATCCCTATTAATCATTACGGTGGTCCTAGAAACCAACAAAATAGAATCATCCGTCCTATTTTATTATTCCATGCTAATGTATTCAAGCAAAATGCCTGCTTTAAACACTCTAATTTTTTCAAAGTAAAGGTCCTGGTTCCCCGCGGCACCCAATTAAGGACATCGCGGTTCTCCAGAAGGTGAGAAATTGACTACACCAGTTCATACCCCTTAAGGCACGACCGATGTGTCAATCCCGAAATTCAACTACGAGCTTTTTAACTGCAACAACTTTAATATACGCTATTGGAGCTGGAATTACCGCGGCTGCTGGCACCAGACTTGCCCTCCAA
+
ADDDDGFHCHHIEHIDHIIHIIIIIEHGIHHHIIHIIIHHIIHCHHGHIGHIHHFHHFEHHIHIIIHHIIIHIIHIHHHIHFHHHHG?HHHGHFHCHGFHEFHIIIHHHHCHHHIIHHHIHHGHHHHHHHHHIIHHIHFEHHIIHHHHIIIIHHHHHIHIHIIHHHIHEHIHIIIIIIIHHHHIIIHIIIIHIIIIIIIIIIIIIIIIHHHHHIHHHIIIIHHHIIHHHIIGHHHCCIH=GIIIIIIIHHHHHIIIIIIIHHE@IIHIHIHFHHGIIIIIIIHIIIIHFHHIHHGIHIIIIHHHIIIIIHIIIIIIIIIIIIIIIHIIIIIIIIIIIIHHHHIIIHAABDB
@HISEQ:969:HM2KJBCX2:2:1101:18993:88623 2:N:0:ACTATGCA
GCTTCCAGACAACCCAACTATCCCTATTAATCATTACGTCGATCCTAGAAACCAACAAAATAGGATTAACGTCCTATTTCATTATTCCATGCTAATGTATTCAAGCGTTAGCCTGCTTTAAACACTCTAATTTTTTCAAAGTAACAGTCCTGATTTCCCGCAACACCAAATTAATGACATCACGGTTCGTCAAGAAGGAGGAATCAGTAAAGCCAGTACATACCGAAGGCATGACCAACTTACTAACCCCGAAATTCAACTACGAGCTTTTTAACTGCAACAACTTTAATATACGCTATTGGAGCTGGAATTACCGCGGCTGCTGGCACCAGACTTGCCCT
+
DDDDDIIIIIIIIIIIIIIIIIIIIIIIIIIIIIIIIIIIIIIIIIIIIIIIIIIHIIIIIIIIIIIIIIHHHIIGIIIIIHIIIIIIIIIIIIIIHIIIIHIHHIIIIIIIIIIIIIIIHIIIIIIIIIIIIIIIIIIIIIIIIIIIIIIIIIIIIIIIIIIIIHIIIIIIIIHIHIIIIIIIIIIIIIIIIIIIIIIIIIIIIIIIIIIIIIIIIIIIIIIIHHIIIIIIIIIIIIHHIIIIIIIIIIIIIIIIIIIIIHIIIIIIIIIIIIIIIIIIIIIIIIIIIIIIIIIIIIIIIIIIIIIIIIIIIIIIIIIIIIIIIIIIIIIIIIIIDDDDD
@HISEQ:969:HM2KJBCX2:2:1101:5599:88550 2:N:0:ACTATGCA
GCTTCCAGACAACCCAATATCCCTATTAATCATTACGTCAATCCTAGAAACCAACAAAATAGGATCAAACGTCCTATTTCATTATTCCATGCTAATGTATTCAAGCGTTAGCCTGCTTTAAACACTCTAATTTTTTCAAAGTAACAGTCCTGTTTCCCTGCAACACCAAATTAATGACATTACAGTTCTTCAAGAAGGAGAAACCAGTAAAGCCAGTACATACCAGAGGCACGACCAACTTACTAATCCCGAAATTCAACTACGAGCTTTTTAACTGCAACAACTTTAATATACGCTATTGGAGCTGGAATTACCGCGGCTGCTGGCACCAGACTTGCCCTCCAA
+
DDDDDIIIIIIIIIIIIIIIIIIIIIIIIIIIIIIIIIIIIIIIIIIIIIIIIIIIHHIIIFHHIIIHIIIHIIIFIIIIIIIIIIIIIIIIIIIIIIIIHIHIHIIIIIIIIIIIHIIIIIIIIIHIIHHIIIIHHHHIIIIHIIHHHIIIIIIIIIIHIIIIIIHIHHIIIIIHIIHIHIHIIIIIIIIIIIIIHHHHGFHIIIHHEIIIIHHHHIIHIIIIHIIHIIIIIHIIHHIIIHIIIHHHHHGHGEHHIHGECHIIIIIIIIIIIHIIIHECIIIIIHIIIIGHIIIIHHHHIIIIIIIIGIIIIIIIIHIIHHHIIIIIIIGIIIHIIIIHDDDDD
@HISEQ:969:HM2KJBCX2:2:1101:20724:88779 2:N:0:ACTATGCA
GCTTCCAGACAACCCAACTATCCCTATTAATCATTACGTCGATCCTAGAAACCAACAAAATAGAATCAAACGTCCTATTTCATTATTCCATGCTAATGTATTCAAGCGTAAGCCTGCTTTAAACACTCTAATTTTTTCAAAGTAACAGTCCTGATTCCCCACGACACCAAATTAATGACATCGCGGTTCTTCAGAAGGTAGGAACCGATAATGCCAGTGCGTACCGAAGCACGACCAACAATTCGATCCCGAAATTCAACTACGAGCTTTTTAACTGCAACAACTTTAATATACGCTATTGGAGCTGGAATTACCGCGGCTGCTGGCACCAGACTTGCCCTCCAA
+
DDDCDIHIIIIIIHIIHHHHHIIIIIIIIIIIIIIIIIHIIIIIIIIIIIIIIIIIIIIIHHGHHHIIGHIIHIIIIIIIHIIIIIIIHIIIIHIIHIFEHHIIHHHIIHIIIIIIIIIIIIIIIIHIFHHHIHIHIHIIHIHHHIIEGHHHIIGHIIIHGHHHHGHHHHHIIIHEHGHHEIIHHHHIIIHIIIIIIIIIIIHIIIHIIIIHIIIIIIIIIHIIIIIII=HIIIIII=HIIHEDIHIIIFIHIIGIIIIIHFHIHHIIIHIHGIIHIIIIIIHIIIIHIIIIIIIIIIIIIIHIIIIHIIIIIIIIIIIHIIIIIIIIIIIIIIIIIIIIDDCDD
@HISEQ:969:HM2KJBCX2:2:1101:6939:87176 2:N:0:ACTATGCA
GCTTCCAGACAACCCAACTATCCCTATTAATCATTACGTCGATCCTAGAAACCAACAAAATAGAATCAAACGTCCTATTTCATTATTCCATGCTAATGTATTCAAGCGTGCGCCTGCTTTAAACACTCTAATTTTTTCAAAGTAACAGTCCTGATTCCCCACGACACCAAATTAATGACATCGCGATTCTTCAGAAGGTAGGAACCAATAATGCCAGTGCGTACCGAGGCACGACCGACAATCTGATCCCGAAATTCAACTACGAGCTTTTTAACTGCAACAACTTTAATATACGCTATTGGAGCTGGAATTACCGCGGCTGCTGGCACCAGACTTGCCCTCCAA
+
BDDDDIHIIIIIHIIEHIIHIIIIIIIIFIIHHHIIIIIHIHIIIHEHHEHFHHHIIIIIHECHHGHIEHFGF@HHHIEHHIHHFHHEHHIIIGHIIIIIFGIHIFIHIHHIIHHIHHHIHHHIHHHEGHHIIIIIHHIIIIHHHIIIIIIIIIIIHIHHHIIHHIIIIIHIHIIHHEIIIIIIIHHGIHFIIHGIIIIIIIHIIIIHIHHHIIIIIIIIHHHCIIHHIIHIIIIIIIHHIIHHIIIIHIIIIIIIIIIHIIIIHIHIIIIHIIIIIIIIIIIIIIIIIIIIIIIIIIIIIIIIIIIIHIIIIIIHIIIIIIIIIIIIIIIIHHIIIIIIDCDDD
@HISEQ:969:HM2KJBCX2:2:1101:7444:89158 2:N:0:ACTATGCA
GCTTCCAGACAACCCAACTATCCCTATTAATCATTACGTCGATCCTAGAAACCAACAAAATAGAATCAAACGTCCTATTTCATTATTCCATGCTAATGTATTCAAGCGTGCGCCTGCTTTAAACACTCTAATTTTTTCAAAGTAACAGTCCAAATTCCCCGCAACACCAAATTAATGGCATTACGGATCATCAGGAAGGAGGAATCAGTGAGACCAGTACATACCAGAGGCATGACCAACCTACTAACCCCGAAATTCAACTACGAGCTTTTTAACTGCAACAACTTTAATATACGCTATTGGAGCTGGAATTACCGCGGCTGCTGGCACCAGACTTGCCCTCCAA
+
DCDDDIIIIIIIIHIHIIIHIIIHHIIIIIIIIIIGIIIIIIIIIIIHIHIIIIIIICHHIIIIHHIIGIIIHHHIIIHIIHIIIIIIIIIIGFHHIIIHHGIIIIIHHHHIIIIIHIIIHIIGHIHGHIIIHIIIIIIIIHIIIHHIFHHHHIHHIHHHIIHIIIIIHHIHIHHHHIIIIHIIIIIIIIIIIIIHIIIIIIIIIIHIIIIIHGIIHIIIIIIIIIIIIIIIIIHIIHIIIIIHHHHIGIGIIIIIIIHIIIIIHIIIIIIIIIHIIHIIIIIHIIIIIIIIIHIIHIIIHHHIHIIIIIIIIIIIIIIIIIIIIIIHIHIIIIIIIIIIIDDDDD
@HISEQ:969:HM2KJBCX2:2:1101:10224:89155 2:N:0:ACTATGCA
GCTTCCAGACAACCCAACTATCCCTATTAATCATTACGTCAATCCTAGAAACCAACAAAATAGGATCGAACGTCCTATTTCATTATTCCATGCTAATGTATTCAAGCGTTAGCTTGCTTTAAACACTCTAATTTTTTCAAAGTAACAGTCCAAATTCCCCGCAACACCAAATTAATGGCATTACGGATCATCAGGAAGGAGGAATCAGTGAGACCAGTACATACCAGAGGCATGACCAATCTACTAACCCCGAAATTCAACTACGAGCTTTTTAACTGCAACAACTTTAATATACGCTATTGGAGCTTGAATTACCGCGGCTGCTGGCACCAGACTTGCCCTCCAA
+
DDDDDIIHIIIGIIIIIHIIIIIIIIIIIIHIIIHIHHHIHIIIIIIIIIIIIIIIIGHHIIIHHIIIIGGIIIIIIIHEHIGHIIIIIHHHFHHEHHHIIIHHIHIIHIHIIIIHIIIHIIIIIIIHIIIIIIIHHHHHIHHFGEIGHHHHHIEFIIHIHHHHIIIIIIHIIHIIIIIIHHHIHIIIIGIIIIIIIIIHHIIIIIIIIHIHHHHIIIIIHIIIIIIIIIIIIIIIIHHGIHHEFHIIIIIIIIIHIHIIIIHIIIIIIIIIIIIIIHIIIIIIIHIIIIIIIIIIIIHHIIIIIIIIIIIIIIIIIHIIIIIIIIIIIIIIIIHIHIIIIDDDDD
@HISEQ:969:HM2KJBCX2:2:1101:11314:89009 2:N:0:ACTATGCA
GCTTCCAGACAACCCAACTATCCCTATTAATCATTACGGTGATCCTAGAAACCAACAAAATAGAACCATGCCGTCCTATTCTATTATTCCATGCTAATGTATTCGAGCAAAAATGCCTGCTTTAAACACTCTAATTTTTTCAAGGTAAAGGTCCTGGATCCGCAAGACACCCAATAAAGGACATCAAGTTTCTCCAGAAGGTGAGAAATCAACAGTAACAGTTCATACCCCTTAAGGCATGACCATCACGTCAATCCCGAAATTCAACTACGAGCTTTTTAACTGCAACAACTTTAATATACGCTATTGGAGCTGGAATTACCGCGGCTGCTGGCACCAGACTTGCCCTCCAA
+
DDDDDIIIIIIIIIIIIIIIIIIIIIIIIIIIIIIIIIIIIIIIHHIGIIIIIIIIIFHHIIGHHIIIIIIGHEHHIIIIIIIIIIIIIIIIIIIIIIHHIFHHIIIIIIIIIIIIIIIIHIIIIIIHHIIIIIHIIIIIGIHIIIIIIIIIIIIIIHIIIIIIIIIIIIIIIIIIIIIIIIIIIIIIIIIIIIIIIIIIIIIIIIIIIIIIIIIIIIIIIIIIIIIIIIIIIIIIIIIIIHIIIIIHIIHHIIIIIIIIIIIIIIIIIIIIIIIIIIIIIIIIIIIIIIIIIHIIIIIIIIIIIIIIIIIIIIIIIIIIIIIIIIIIHIIIIIGIIIIIIIIIIIIIDDDDD
@HISEQ:969:HM2KJBCX2:2:1101:7646:89996 2:N:0:ACTATGCA
GCTTCCAGACAACCCAACTATCCCTATTAATCATTACGTCGATCCTAGAAACCAACAAAATAGACTCAAACGTCCTATTTCATTATTCCATGCTAATGTATTCAAGCGCGAGCTTGCTTTAAACACTCTAATTTTTTCAAAGTAACAGTCCTGATTTCCCATGACACCAAATTAATGACATCGTGGTTCGTCAGAAGGGAGAAACCAATAATGCTAGTACGTACAAAGTACGAACGACATATTAGTCCCGAAATTCAACTACGAGCTTTTTAACTGCAACAACTTTAATATACGCTATTGGAGCTGGAATTACCGCGGCTGCTGGCACCAGACTTGCCC
+
0<0D@F1CF1<1D@001DF<<FHH@C<1CGCFGHCCHDCHDDH@HIGE@FCGCFHHFH?FHGFH111<FHHH@E0G1<F1CEHGH1<CGH1D@EGFECGHFE?EIHHHHGCHIIHIHGADF1GBDHGEGIIHHG?GHHHCGEHFHIHEHHHEHCEFHGGIIIHIHIHGD</C@GHHHHHHHEHHHHDIHHIHIIHFHD/?EG=CFHHIIIIHIHHEEHHIHGDCHIIIHEFCHHHIHFFHHCFFGIHADHHCIHGIHEIHHHF1EDHHHFCHHIHHHHEIIIHFF?IIHHGCIGIIIHIHGIGIIIIIIHH?HDIGIIHIIHEGHHG@IHF<CHBDB0@
@HISEQ:969:HM2KJBCX2:2:1101:20241:89549 2:N:0:ACTATGCA
GCTTCCAGACAACCCAACTATCCCTATTAATCATTACGTCGATCCTAGAAACCAACAAAATAGAATCAAACGTCCTATTTCGTTATTCCATGCTAATGTATTCAAGCGTGAGCCTGCTTTAAACACTCTAATTTTTTCAAAGTAAAAGTCCTGGTCCCCAACACACCCAGTGAAGGGCATGCGGTTCTCCAGAAGAGAAGGCCCGGCCGGACAAGTGCACGCGGTGAGGCGGACCTGCCAGCCAGGCCAAAGGTTCAACTACGAGCTTTTTAACTGCAACAACTTTAATATACGCTATTGGAGCTGGAATTACCGCGGCTGCTGGCACCAGACTTGCCCTCCAA
+
DDDDDIIHIIIIIIHIIIIIIIIIIIIIIIIIIHIIIGIIIIIIIIIHIIIIIIIIIIIIIIEHIIIIIIIIHIIIIIIIHIIIIHHHHHHIHIIHIIIIIFGIIIIIIHIIHIHIIIIIIIIIHIIIIIIIIIIIIIIIIIIIIIIIIIIIIIIIHIIIIIIIIIHIIIIIHIIIIIIIIIIIIIIIIHIIIIIIIIIIIIHIIIIIIIIIIIIIHIIIIHIIIIHIIIIIIIIIIIIIIHHIIIHHIIIIIIIIIIIIIIIIIIIIIIIIIIIIIIIIIIIIIHIIIIIIIIIIIIIIIIIIIIIIIIIIIIIIIIIIIIIIHIIIIIIIIIIIIIIDDDDD
@HISEQ:969:HM2KJBCX2:2:1101:19831:89872 2:N:0:ACTATGCA
GCTTCCAGACAACCCAACTATCCCTATTAATCATTACGTCGATCCTAGAAACCAACAAAATAGAATCAAACGTCCTATTTCATTATTCCATGCTAATGTATTCAAGCGCGAGCTTGCTTTAAACACTCTAATTTTTTCAAAGTAACAGTCCTGATTTCCCATGACACCAAATTAATGACATCGTGGTTCGTCAGAAGGGAGAAACCAATAATGCTAGTACGTACAAAGTACGACCGACATATTAGTCCCGAAATTCAACTACGAGCTTTTTAACTGCAACAACTTTAATATACGCTATTGGAGCTGGAATTACCGCGGCTGCTGGCACCAGACTTGCCCTCCAA
+
DDDDDIIIHHIIIHIIIIIIIIIIIIIIIIIIIIIIIIIIIIGIIIIIIIIIHHIIIIIIIIIIIIIIIIIIIIGIIIIIIIIIIIIIIIIIGHIIIIIIIIIIIIHIHIHIIIIIHIIIIIIIIIHGIIIIIIIIIIIIIIIIIIIHHHIIIIIHIIIIIIIIIIHHIIIHIIIIIIIHHIIIIIIHIHIIIIIIIIHIIIIIIHIIIIIIIIIIIIIIIIIIIIIIIIIIIIIIIIIHHIHI=IHIIIIIIIIIIIIIIIIIIIIIHHIIIIIIIIIIIIIHIHIIIIIIIIIIIIIIIIIIIIIIIIIIIIIIIIIIIIIIIIIIIIIIIIIIIIIDDDDD
@HISEQ:969:HM2KJBCX2:2:1101:7814:90498 2:N:0:ACTATGCA
GCTTCCAGACAACCCAACTATCCCTATTAATCATTACGTCAATCCTAGAAACCAACAAAATAGGATCAAACGTCCTATTTCATTATTCCATGCTAATGTATTCAAGCGTTAGCCTGCTTTAAACACTCTAATTTTTTCAAAGTAACAGTCCTGTTTCCCTGCAACACCAAGTAAATGACATCACAGTTCTTCAAGAAGGAGGAATCAGTGAGGCCAGTGCATACCAGTGGCACGACCAACCTACTGACCCCGAAATTCGACTACGAGCTTTTTAACTGCAACAACTTTAATATACGCTATTGGAGCTGGAATTACCGCGGCTGCTGGCACCAGACTTGCCCTCCAA
+
DDDDDIIIIIHIIIIIIIIIIHIIIIIIIIIIIIIIIIIIIIIIIIIIIIHHHHIIIGIIIIHIIIIIHIHIIIIIIHIHIIIIIIIIIGIIGIHIIIHIHIHIIIIIIIIIIIIIIHIIIIIIIIIIIIIIIHIHIIIIHHIIIIHIHIIIIIIIIIIIIIIIIIIIIIIIIIIIIIIIIIIIIIIIHIIIIIIIIIIIIIIIIIIIIIIIIIIIIIIIIIIIIIIIIIIIIIIIIIIIIIHHIIHIIIIIIIIIIIIIIIIIIIIIHIIIIIIIIIIIIIHIIHHGIIIIIIIIIIIIIIIIIIIIIIIIIIIIIIIIIIIIIIIIIIIIHCIIIIIIIDDDDD
@HISEQ:969:HM2KJBCX2:2:1101:13776:90292 2:N:0:ACTATGCA
GCTTCCAGACAACCCAACTATCCCTATTAATCATTACGTCGATCCTAAAAACCAACAAAATAGAATCAAACGTCCTATTTCATTATTCCATGCTAATGTATTCAAGCGCGAGCCTGCTTTAAACACTCTAATTTTTTCAAAGTAACAGTCCTGATTTCCCGCGACATCAAATTAATGACATCGTGGTTCGTCAGAAGGTAGGAATCAATTTGACCAGTACGTACCGAGGCACGACCGATCAACTGATCCCGAAATTCAACTACGAGCTTTTTAACTGCAACAACTTTAATATACGCTATTGGAGCTGGAATTACCGCGGCTGCTGGCACCAGACTTGCCCTCC
+
DDDBBCGHHIHHIIGHHGIGHHGEEHGHHHIIFEEHHHCHCDEHIIHIIHIIHIIDHEH?HHHEGHHHHHIHG1@CGFH@@FEHIHHIGIF?EHIIIHGHGHHED>GH<@CHHHHHHEGEGHHFE@E@@CGGHHFIHFGGHHHIFHHE@CFACHHHHHI?GHHFHHHHHHHEHHIIHHIH<8GGCHHEFGIIIHHEEFIHHFIHCIIHHHHGHGHHGGHHFHHIHG@@IIHIIIIHCHEHHHIIHHHF/HHIIIHIIIIIHIHIIIIIIHIIHHIIGIIHHEHHGFDHHHIHEHIHIIHHIIHHHIIHIIIIIIIIHHHHIIIHIIIIIIIIIHIIIIDDDDD
@HISEQ:969:HM2KJBCX2:2:1101:15693:89597 2:N:0:ACTATGCA
GCTTCCAGACAACCCAACTATCCCTATTAATCATTACGTCAATCCTAGAAACCAACAAAATAGGATCAAACGTCCTATTTCATTATTCCATGCTAATGTATTCAAGCGTTAGCCTGCTTTAAACACTCTAATTTTTTCAAAGTAACAGTCCTGTTTCCCTGCAACACCAAATTAATGACATTACAGTTCTTCAAGAAGGAGGAACCAGTAAAGCCAGTACATACCAGAGGCACGACCAACTTACTAATCCCGAAATTCAACTACGAGCTTTTTAACTGCAACAACTTTAATATACGCTATTGGAGCTGGAATTACCGCGGCTGCTGGCACCAGACTTGCCCTCCAA
+
0DB@@@F1<EHEHIIIIIIIIIIIIIIIIIIIIIIIIIHIIIHIHIIIIIIIIIHIIIHIIIHHHIIGIIIIHIIIIIIIIIIIIIIIGIHHIIHIIIIIIIIIIIIHIIIIHIIIIIIIIIIIIIIIIIIIIIIIIIIIIIIIIIIIIIIIIIIIIHIIIIIIIIIIIIIIIIIIIIIIIIIIIIIIHIHIGEEIIIIIIIHG<HHF1HIIIIIIIIHIIIIIIHG@IIIIIIIIIIHH@HFGFGH<IIIIIIIIIIIIIIIIIIIIIIIIIIIIIIIIIIIIIIIIIIIIIIIIIIIIIIIIIIIIIIIIIIIIIIIIIIIIIIIIIIIIIIIIIIIIIDDDDD
@HISEQ:969:HM2KJBCX2:2:1101:4175:90615 2:N:0:ACTATGCA
GCTTCCAGACAACCCAACTATCCCTATTAATCATTACGTCGATCCTAGAAACCAACAAAATAGAATCAAACGTCCTATTTCATTATTCCATGCTAATGTATTCAAGCGCGAGCCTGCTTTAAACACTCTAATTTTTTCAAAGTAACAGTCCTGATTTCCCACGACACCAAATTAATGACATCGTGGTTCGTCAGAAGGTAGGAATCAATTTGACCAGTACGTACCGAGGCACGACCGATCAACTGATCCCGAAATTCAACTACGAGCTTTTTAACTGCAACAACTTTAATATACGCTATTGGAGCTGGAATTACCGCGGCTGCTGGCACCAGACTTGCCCTCCAA
+
DDDDDIIIHIIIIIIHHIIIIHHIIIIHIHIHIIIIIIIIIHIIIIIIHIIIIIIIIIIIIIGHFHIIIIHGHHHHGIIIIIIIIIHEGHIIHHHIIIIIIIIIIIIIIIIIIIIIIIIHHIHIIIIHIIIHHHIHIIIIIIIIIIIIIIIIIHIIIHIIIHIIIIIIIIIHHIIIHHIIIIIIHIIIIIHHIIIIIIIIIIIIIIIIIIIHIIIIIIIIIIIIIIIIIIIIHCGIIIIIIHHIIIIIIIIIIIHHIIIIIIIIIIIIIIIIIIIIIIIIIIHHIHIIHIIIIIIIIIIIIIIIIIIIIIIIIIIIIIIIIIIIIIIIIIIIIIIIIIIIDDDDD
@HISEQ:969:HM2KJBCX2:2:1101:16855:90218 2:N:0:ACTATGCA
GCTTCCAGACAACCCAACTATCCCTATTAATCATTACGTCAATCCTAGAAACCAACAAAATAGGATCAAACGTCCTATTTCATTATTCCATGCTAATGTATTCAAGCGTTAGCCTGCTTTAAACACTCTAATTTTTTCAAAGTAACAGTCCTGATTCCCCACGACACCAAATTAATGACATCATGGCTCCTCAGAAAGGAGAAACCAATAACACCAGTACATACCAGAGGCATGACCGACGTATTGATCCCGAAATTCAACTACGAGCTTTTTAACTGCAACAACTTTAATATACGCTATTGGAGCTGGAATTACCGCGGCTGCTGGCACCAGACTTGCCCTCCAA
+
DDDDDHIHIIIIIIIIIIHHHIIIIIIIIIIIIIIIIIIIIIIIIIHIHIIIIIIIIIIIIIHIHHHIIIH=CFHHHHHHHIIIHIHIIHHHFHHIHIHIHIIIIGIIGHIIIIIHHIIIHIIIIIIIIIHIIIHIHHHIIIHIIIIIIIIIIIIIIIIIIIIIIIIIIIIIIIIIIIIHIIIIIIIIHIIIIIIIIIIIIIIIIIIIHHHHGIIIIIIIIIIIIIIHIIIIIIHIIIHIIIIHGIIIIIIIIIHIIIIIIIHIIIIIIIIIIIHIIIIIIIIIIIIIIIIIIHIIIIIIIIIIIIIIIIIIIIIIIIIIIIIIIIIIIIIIIIIIIIIIIDDDDD
@HISEQ:969:HM2KJBCX2:2:1101:2492:91038 2:N:0:ACTATGCA
GCTTCCAGACAACCCAACTATCCCTATTAATCATTACGTCGATCCTAGAAACCAACAAAATAGAATCAAACGTCCTATTTCGTTATTCCATGCTAATGTATTCAAGCGTGAGCCTGCTTTAAACACTCTAATTTTTTCAAAGTAACAGTCCTGATTCCCCATGACACCAAATTAATGACATCATGGTTCGTCAGAAGGTAGGAATCAATAATACCAGTACGTACAATAGCACGACCAATAAATTGATCCCGAAATTCAACTACGAGCTTTTTAACTGCAACAACTTTAATATACGCTATTGGAGCTGGAATTACCGCGGCTGCTGGCACCAGACTTGCCCTCCAA
+
DDDDCIHEHIIIIIIIIHIHHIIHIIHHHHIIIIIIHHIIIIIIIIIIIIIIGHIGIIIIIIIIIHCFHIEHHGIGHEHHHHIIIIICHHHIHHHIIIIIIIHHHHIHHHIIHIHIHIHHIIIHHHHIHIHHIHHHHHHHHHHIHHIHHIHHHHIIIIFHGIHHIIIIIIHHHIIIGEHIHFIIIIIHIIHIIIIIIIHIHHIIHHIIIIIIHIIIIIIIIIIIIIIIIIIIIIGIIIIIIIG=<IIIIIHIIIIIIIIIIIIIIIIHIIIIIIIIIIIIIIIIIHIIIIIIIIIIIIIIIIIIIIIIIIIHIIIIIIIIIIIIIIIIIIIIIIIIIIIIDDDDD
@HISEQ:969:HM2KJBCX2:2:1101:15251:91293 2:N:0:ACTATGCA
GCTTCCAGACAACCCAACTATCCCTATTAATCATTACGGTGATCCTAGAAACCAACAAAATAGAATCATGCCGTCCTATTTCATTATTCCATGCTAATCTATTCAAGCATAAAGCCTGCTTTAAACACTCTAATTTTTTCAAAGTAACAGTCCTAGCTTCCTATTACACCTAATGAAAGGCATAATAGTTCACTAGAAGGTGGAGATTGACAGCTACCAGTACATGTCCGAAAACACGACCGATATGCCAATCCCGAAATTCAACTACGAGCTTTTTAACTGCAACAACTTTAATATACGCTATTGGAGCTGGAATTACCGCGGCTGCTGGCACCAGACTTGCCCTCCAA
+
CDDCDIIHIIIIIIIIIIIHIIIIIIIIIIIIIIIIIIIIIIIIIIIIIIIIIIIIIIIIIIHIIIIIIGIIIHHIIIIIIIIIIIHIIIIIGFHIIHHHIHHHIIHIIHIIIIIIHHIIIIIIIIIIIIIIIHIIIIIIHIIIHIIIIIHHHHIIIIIIIIIIIIIIIIIIIIIIIIIIIIIIIIIIIIIIIIIIIIIIIIIIIIIIIIIIIIIIIIIIIIIIIIIIIIIIIIHIIIIIIIIIIIIIHIIIIIIIIIIIIIIIIIIIIIIIIIIIIIIIIHIIIIIIIIIIIIIIIIIIIIIIIIIIIIIIIIIIIIIIIIIIIIIIIIIIIIIIIIIIIIIIIDDDDD
@HISEQ:969:HM2KJBCX2:2:1101:8033:92047 2:N:0:ACTATGCA
GCTTCCAGACAACCCAACTATCCCTATTAATCATTACGTCGATACTAGAAACCAACAAAATAGAATCAAACGTCCTATTTCATTATTCCATGCTAATGTATTCAAGCGTAAGCCTGCTTTAAACACTCTAATTTTTTCAAAGTAACAGTCCTGATTCCCCACGACACCAAATTAATGACATCGCGGTTCTTCAGAAGGTAGGAACCAATAATGCCAGTGCGTACCGAAGCACGACCAACAATTTGATCCCGAAATTCAACTACGAGCTTTTTAACTGCAACAACTTTAATATACGCTATTGGAGCTGGAATTACCGCGGCTGCTGGCACCAGACTTGCCCTCCAA
+
D?@0D<<<<C1FHIIHIIIIIIGIIIIIIIIIIIICH@<1/CDHDFCFHHICHEH=1FHHH@<1<11DHIII1<D<CHF?HEH?1F111<<11?1F<@DFH51<<1@0F<<11<@FHGHIHFCBH@HGCHF<9B6FHE8<CCHCGE@E7C<@DCFH1CHE<CFCCHEHEHH/<CD8<<8DHGHH<HH/C@@CEGCF:DCCCGCHGHCC@HEHEEHH<G?<0CIIHF<8IHCCFHG1D<81<@<<@@6HF@IIIHF1IIIIHIIIIIIIIIIIIIIIIIIIIIIIIIIIIIIIIIIIIIIIIIIIIIIIIIIIIIIIIIIIIIIIIIIIIIIIIIIIIIIIDDDDD
@HISEQ:969:HM2KJBCX2:2:1101:5156:92894 2:N:0:ACTATGCA
GCTTCCAGACAACCCAACTATCCCTATTAATCATTACGTCGATCCTAGAAACCAACAAAATAGAATCAAACGTCCTATTTCATTATTCCATGCTAATGTATTCAAGCGTGAGCCTGCTTTAAACACTCTAATTTTTTCAAAGTAACAGTCCTGATTCCCCACAACACCAAATAAATGACATCATGGTTCGTCAGAAGGGAGAAACCAACAATACCAGTACGTACCGAGGCACGACCGACATGATGGTCCCGAAATTCAACTACGAGCTTTTTAACTGCAGCAACTTTAATATACGCTATTGGAGCTGGAATTACCGCGGCTGCTGGCACCAGACTTGCCCTCCAA
+
DDDDDHIHGHHIIIIFHHIIIIIIHIIIIIIIIIHIIHIHHIIIIIIIHHIIIIIIIIIIIIFHHIIIIIHIHHEHHHHHHHIIIIIIIIHIIHHIIIHIHDEEHGHIIHHIHIIIIIIIIIHHIHIIIIIHIHIHIIIIHGHHIIHIHIIIIHIIHHHHHHHIIIIIIHIHHHHHIIIIIIIIIIIIIHHIIIIIIGIIIIIIIIIIIIIIHIIIIIIIIIIHIIIIIIIIIHIIIIIIIHHEIIIIIIIIIIIHIIHHIHIIIIIIIIIIIIIIIIIIIGIIIIIIIIIIIIIIIIHIIIIIHIIIIIIIIIIIIIIIIIIIIIGIIIIIIIIIIIIIDCDDD
@HISEQ:969:HM2KJBCX2:2:1101:16194:92861 2:N:0:ACTATGCA
GCTTCCAGACAACCCAACTATCCCTATTAATCATTACGGTGGTCCTAGACCAACAAAATAGAACCAACGTCCTATTCTATTATTCCATGCTAATCTATTCAAGCAAAAGCCCGCTTTAAACACTCTAATTTTTTCAAGGTAATGGTCCTGGTTCCCCGACACACCCAATAAAGGACATACCGGCTCACCAGAAGGATAGACCCGACAGCAGAACAGTACTCGCCAGAGACGGACCGTCCAATTCAACTACGAGCTTTTTAACTGCAACAACTTTAATATACGCTATTGGAGCTGGAATTACCGCGGCTGCTGGCACCAGACTTGCCCTCCAA
+
DDDDDIIIIIIIIIIIIIIIIIIIIIIIIIIIIIIIIIIIIIIHIIIIIHIHGIIIHHIGHIIIIIIIIHHIIIIIIIIHHHIIIIIIIHIIIIIIIIIIIIHIIIIIIIIIIIIHIIIIIIIIIIIIIIIIIIIIIIIIIIHIIIIIHHHIIIIIIIIIIIIIIIIIIIHIIIIIIIIHHIIIIIIGIIIIIIIIIIIIIIIIIIIIIIIIIIIIIHHFIIGIIIIIHGCIIIIIIIIIHIIIIIIIIIIIHIIIIIIIIIHIIIIIIIIIIIIIIIIHIIIIIIIIIIIIIIIIIIIIIIIIIIIIIIIIIIIIIIIIIIIIIIIDDDDD
@HISEQ:969:HM2KJBCX2:2:1101:7657:93331 2:N:0:ACTATGCA
GCTTCCAGACAACCCAACTATCCCTATTAATCATTACAGCGGTCCTAGAAACCAACAAAATAGAACCGATGTCCTATTCTATTATTCCATGCTAATGTATTCGAGCAAAGGCCTGCTTTGAACACTCTAATTTTTTCAAGGTAAAAGTCCTGGTTCCCCACGACACCCAGTAAAGGGCATCGGGTTTCCCAGAAGGAAAGACCCGACCGAATCCGTACGCTCGATTAGGAGGACAGATCAGCCAGGTCCAAGGTTCAACTACGAGCTTTTTAACGGCAACAACTTTAATATACGCTATTGGAGCTGGAATTACCGCGGCTGCTGGCACCAGACTTGCCCTCCAA
+
DDDDDIIIIIHIIIIIIIIIHIIIIIIIIIHIIIIIIIIIIIIIIIIIIIIIIIIIIHIIIIHIHIIHIIIIIGHGIIIIIIIIIIIIIIHGHCIIIIIIIIIIIHHIIIIIIIIIIIIIIHHHIIIIIIIHHIIIHIIIIIIIIIIIIIIIIIIIIIIIIIIIIIIIIIIIIHIIIIHIIIIIIIIIHIIIIIIIHIIIIIIIIGHIIIIIIIIIIIIIIIIIIIIIIIIIIIIIHIIIIIHIIIIIIIIIIIIIIIIIIIIIIIIIIIIIIIIIIIIIIHIIIIIIIIIIIIIIIIIIIIIIIIIIHIIIHDIIIIIIIIIIIIIHIIIIIIIIIIIDDDDD
@HISEQ:969:HM2KJBCX2:2:1101:17222:93816 2:N:0:ACTATGCA
GCTTCCAGACAACCCAACTATCCCTATTAATCATTACGTCGATCCTAGAAACCAACAAAATAGGTTCGATCGTCCTATTTCGTTATTCCATGCTAATGTATTCAAGCGCGAGCCTGCTTTAAGCACTCTAATTTTTTCAAAGTAACAGTCCTGTTTCCCCGCAACAACAAATTAATGCCATCACGGTTCTACAAGAGGGAGGGACCAGTGAGGCCAGTGCATACCAGTGGCACGACCAACCTACTGGCCCCGAAATTCAACTACGAGCTTTTTAACTGCAACAACTTTAATATACGCTATTGGAGCTGGAATTACCGCGGCTGCTGGCACCAGACTTGCCCTCCAA
+
ABDADHCHGIEHIHCGFE@HHIHHHHHHHHIIIHHHHIHHHHGHHIIIIHHIIEEHHCEHHHHHHGHIHIIHF1@=HF?FECHHHECEFCHH?HGHHHGHHFGDE?GEHGIIIIHEHGHHIIHHEIHIIIHHHHHHHIIIIHIIHHHIHHHHHHHEHHHHIIIIIHHIHIHFIHHHGIHHHHHE@CHHHHHHIIIIIHFGF@@HIIHIIIIHHEIIIHHIIHHHIIHIGIHHHGHHDHHIHHGDHGIIIGHEIIIIIHEIHIIIIHHIGIIIHIIIHHIIHHHGD?HIIIIECIIIHHHIHGIIIIGIIIIIIIIIIIIIHIHHHIIIIHIHIHHHEGIHEABDD@
@HISEQ:969:HM2KJBCX2:2:1101:4508:93554 2:N:0:ACTATGCA
GCTTCCAGACAACCCAACTATCCCTATTAATCATTACGTCGATCCTAAAAACCAACAAAATAGGGTCAAACGTCCTATTTCATTATTCCATGCTAATGTATTCAAGCGTGTGCCTGCTTTAAACACTCTAATTTTTTCAAAGTAACAGTCCTGATTCCCCATGACACCAAATTAATGACATCACAGTTCGTCAGAAGGTAGAAATCAATAATACCAGTGCATACCGGAGGCACGACCAATATATTGATCCCGAAATTCAACTACGAGCTTTTTAACTGCAACAACTTTAATATACGCTATTGGAGCTGGAATTACCGCGGCTGCTGGCACCAGACTTGCCCTCCAA
+
CDDDDIIIIIIIIIIIIIIIIIIIIIIIIIIIIIIIIIIIIIIIIIIIIIIIIIIIIIHGHHGHHEHIIIIIIGIIIIIIIIIIIIIIIIIIGIIIIIIIIHIIIIIIIIIIIIIIIIIIIIIIIIIIIIIIIIIIIIIIIIIIIIIIHIIIIIHIIIIIIIIIIIIGIIHHHIIIIIIIIIIIIIIIIIIIIIIIIIIIIIIIIIIIIIIIIIIIIIIIIIIIIIIIIIIIIIIIHIIIIIIHGIIIIIIIIIIIIIIIIIIIIIIIIIIIIIIIIIIIIIIIIIIIIIIIIIIIIIIHHIIIIIIIIIIIIIIIIIIIIIIIIIIIIIIIIIIIIIIIIDDDDD
@HISEQ:969:HM2KJBCX2:2:1101:19453:94108 2:N:0:ACTATGCA
GCTTCCAGACAACCCAACTATCCCTATTAATCATTACGGTGATCCTAGAAACCAACAAAATAGAACCATGCCGTCCTATTCTATTATTCCATGCTAATGTATTCGAGCAAAAATGCCTGCTTTAAACACTCTAATTTTTTCAAGGTAAAGGTCCTGGATCCGCAAGACACCCAATAAAGGACATCAAGTTTCTCCAGAAGGTGAGAAATCAACAGTAACAGTTCATGCCCCTTAAGGCATGACCATCACGTCAATCCCGAAATTCAACTACGAGCTTTTTAACTGCAACAACTTTAATATACGCTATTGGAGCTGGAATTACCGCGGCTGCTGGCACCAGACTTGCCCTCCAA
+
DDDDCIIIIGIIIIIIIIIIIIIIIIHIIHHHIIIIIIHIIIIIIIIGIHIIIHHIFIIHHIEGHIIIIHHHHEH<HHIGEGHIHIIHFCGFHHIHGHHHHHHIHIHIIHIHIHHIIIIHHHIIIIIHIIHIIIIIIHIIIIIIIIIIIIIIIIIHIIEHCFIHIIIIIIIIIIHHHHIIIIHIHGHIIIIIIIIIIIIIIIIIIIIIIIIIIIIIHHHHHHIIIIIIHIHGGGIIIGIIFCIIHHGIIIHFIHCIIIIIIIIIIIIIIIIIIIIIIIIIIHIHIIIIIIIIIIIHIIIIHIIIIIIHIIIIIIIIIIIHIIIIIIIIIIIIIIIIIIIHIIIIIHIIDDDDD
@HISEQ:969:HM2KJBCX2:2:1101:17091:94756 2:N:0:ACTATGCA
GCTTCCAGACAACCCAACTATCCCTATTAATCATTACGTCGATCCTAGAAACCAACAAAATAGAATCAAACGTCCTATTTCATTATTCCATGCTAATGTATTCAAGCGTGCGCCTGCTTTAAACACTCTAATTTTTTCAAAGTAACAGTCCTGATTCCCCACGACACCAAATTAATGACATCGCGGTTCTTCAGAAGGTAGGAACCAATAATGCCAGTGCGTACCGAAGCACGACCAACAATTTGATCCCGAAATTCAACTACGAGCTTTTTAACTGCAACAACTTTAATATACGCTATTGGAGCTGGAATTACCGCGGCTGCTGGCACCAGACTTGCCCTCCAA
+
DDDDDIIIIIIIIIIIIIIIIIIIIIIIHIIIIIIIIIIIIHIIIIIIIIIIIIIIIIIIIIIIIIHIIIIIHIIIIIHIIIIIIIHIGIIIGIHHHIIIHHHIIHHHHIIIIIHIHIIIIIIHHIIIIHIIIIIIHIIIIIIIIIGIIIIHIHIIIIIIIIIIIIIIIIIIIIIIHHIIHHIIIIIHIIIIIIIIIIIIIIIIIIIIHIIGIIIIIIIIIIIHIIIIIIIIIIIIIIIIIIIIIIIIIIIIIIIIIIIIHHIIIIIIHIIIHHIIIIIIIIIIIIIIIIIIIIIIIIHHIIIIIIIIIIIIIIIIIIIIIIIIIIIIIIIIIIIIIIIIDDDDD
@HISEQ:969:HM2KJBCX2:2:1101:4690:94812 2:N:0:ACTATGCA
GCTTCCAGACAACCCAACTATCCCTATTAATCATTACGTCAATCCTAGAAACCAACAAAATAGGATCAAACGTCCTATTTCATTATTCCATGCTAATGTATTCAAGCGTTAGCCTGCTTTAAACACTCTAATTTTTTCAAAGTAACAGTCCTGTTTCCCTGCAACACCAAATTAATGACATTACAGTTCTTCAAGAAGGAGGAACCAGTAAAGCCAGTACATACCAGAGGCACGACCAACCTACTAATCCCGAAATTCAACTACGAGCTTTTTAACTGCAACAACTTTAATATACGCTATTGGAGCTGGAATTACCGCGGCTGCTGGCACCAGACTTGCCCTCCAA
+
0@00<<<DHC@1DD@EEHEFHHF@EF1C@GFHH1EECH<D@0<D1D1D1D@HHIHHEC1<FCHEEGEGG1<E1<D01<@C@@FE1CH?@GC1<1FG<@GFDFEEHGHIHHHIIHFHGD1H?GEHE@HCFG1<CCD1.HDHIHCGGEGG??HHFGEIIHHGHDG<DFHD<HGGEFEF4D<@GE?F?HGCEFEIHHHHHCG@EFED@EFCDDD:CG;E<CGEG@F@DHE@CF@<C>D/1<1@F1B11<-<H<HHHHFCGC<<<0EHH@HH?EHFGC<<<<D1<EECFCEHCIIHHCHEHCEEHEHEGD1@HGD1CECC<HEHHGCE?HGD1FIGIHG@EG/@H@?DDD
@HISEQ:969:HM2KJBCX2:2:1101:5199:95378 2:N:0:ACTATGCA
GCTTCCAGACAACCCAACTATCCCTATTAATCATTACGGTGATCCTAGAAACCAACAAAATAGAACCATGCCGTCCTATTCTATTATTCCATGCTAATGTATTCGAGCAAAAATGCCTGCTTTAAACACTCTAATTTTTTCAAGGTAAAGGTCCTGGATCCGCAAGACACCCAATTAAGGACATCAAGTTTCTCCAGAAGGTGAGAAATCAACTGCGACAGTTCATACCCCTTAAGGCACGACCATCACGTCAATCCCGAAATTCAACTACGAGCTTTTTAACTGCAACAACTTTAATATACGCTATTGGAGCTGGAATTACCGCGGCTGCTGGCACCAGA
+
DADDDIHIHHHH@EHEHHIHIG?HHFHF@GHCGCHHCHH<<G?@GCEHFCHHHEHHHIIEHHE1@GEEHHHICDED0CHEGFHHHIIHCHHHEHGHHIIG@<FEH@GCCFHF6GHHGEHHHEHHEHHHH@GEFHGHEHHHHEEGEHH@EHGHHFDG<CHGHFHIIHDFHG<CHGCCHHHEEHHEHFCCIHEHDHHIHIIHIHCHHIIHHIIIIEIHHH@DHHHHHEEIHHF<IHH:@HHCEIIHHHIHIHHIHFDHHIHIIHHHHHHHHEEHEIHIIIIHHHG?FHIIIHHHH@GHIHIHHGHHHHHEFHHIIGIIIHEIIIIHHHGHHGHEEIHHDDD@@
@HISEQ:969:HM2KJBCX2:2:1101:11221:95643 2:N:0:ACTATGCA
GCTTCCAGACAACCCAACTATCCCTATTAATCATTACGGTGATTCAGAAACCAACAAAACAGGACCACCGTCCTATTCTATTATTCCATGCTAATGTATTCAGACGTAAGCCTGCTTTGAACACTCTAATTTTTTCAAGGTAAAGGTCCTGGTTTCCCACCACGCTAAATTAATAACATGATAGTTCCCCAGAAGGTAGAAATTCTACACACCAGTACAGACTTGTTAGCCCGACCAACGGTAGAATCCCGAAATTCAACTACGAGCTTTTTAACTGCAACAACTTTAATATACGCTATTGGAGCTGGAATTACCGCGGCTGCTGGCACCAGACTTGCCCTCCAA
+
DCDDDIHHIIIIIIIIIIIIIIIIIHIIIIIIIIIIIIIIIHIHIIHHIHIIIIHIIIIIIIGHHIIIIIIIIIHIIHIIHIIIIIIHIIIIHHIIIIIIIHIIIHIIIIHIIIIIIIIIIIIIIIIIIIIIIIHIIIIIIIIIIIIIIIIHIIIIIIIIIIIIIIHIIIIIIIIIIIIIHIIIIIIIIIIIIIIIIIIIIIIIIIIIIHIIIIIIIIHIHIHIIIIIIIIIIIIIIIIIIHHDIIIIIHGIIIIIIIIIIIIIIIIIIIIIIIIIIIIIIIIIIIIIIIIIIIHIIIIIIIIIIIIIIIIHIIIIIIIIIIIIIIIIIIIIIIIIIIIIDDDDD
@HISEQ:969:HM2KJBCX2:2:1101:3984:95546 2:N:0:ACTATGCA
GCTTCCAGACAACCCAACTATCCCTATTAATCATTACGTCAATCCTAGAAACCAACAAAATAGGTTTGAACGTCCTATTTCATTATTCCATGCTAATGTATTCAAGCAAATGCCTGCTTTAAACACTCTAATTTTTTCAAAGTAACAGTCCTGTTTCCCTGCAACACCAAATTAATGACATTACAGTTCTACAGAAAGGAGGAATCAGCGAGACCAGTTCATACCAGTGGCACGACCAGCCTGCTGACCCCGAAATTCAACTACGAGCTTTTTAACTGCAACAACTTTAATATACGCTATTGGAGCTGGAATTACCGCGGCTGCTGGCACCAGACTTGCCCTCCAA
+
DCDDDIIIIIHHHIIHIIIIIIIIIIIIIIHIIIIIHFHHHHIIIIEHIHIHIIIIIIHHIHHHEHHHFHHHHFHHIIHIIHIIIHIECHHHGHHIIIHIIIIHHEIHIIIHGIIIIIHHEEHHHHHHHHHIIIIIIIIIIIIIIHIHGHHHHIIIIIIIGHHIIIIIHHHHHHIIHHHHHFIIIHGHIHGIIIIIIIIIHIIIHIIIIIIIHIIGIIHIIIIHIIHIIIIHIIIIIIIGHIHGDIIIIGHIIIIHFIHIIIIIIIIIIIIIIIIIIHIIIHIHIIHIIIIIIIIIIIIIIIIIIIIIIIIIHIIIIIIIIIIIIIIIIIHIIIIIIGIGIDCDDD
@HISEQ:969:HM2KJBCX2:2:1101:16165:95783 2:N:0:ACTATGCA
GCTTCCAGACAACCCAACTATCCCTATTAATCATTACGGTGATCCTAGAAACCAACAAAATAGAACCATGCCGTCCTATTCTATTATTCCATGCTAATGTATTCGAGCAAAAATGCCTGCTTTAAACACTCTAATTTTTTCAAGGTAAAGGTCCTGGATCCGCAAGACACCCAATAAAGGACATCAAGTTTCTCCAGAAGGTGAGAAATCAACAGTAACAGTTCATACCCCTTAAGGCATGACCGTCACGTCAATCCCGAAATTCAACTACGAGCTTTTTAACTGCAACAACTTTAATATACGCTATTGGAGCTGGAATTACCGCGGCTGCTGGCACCAGACTTGCCCTCCAA
+
DADDDIIIIIIIIIIIHGIHIHHHIIIIIIIIHIFHIIHIHHIIIHIIIIIIIIHIIIIIIIHGIIIIIEHHHHIIIIGIIIIIIHII?HHHHIHIIIHHHHHGHHHIIIHIIIIIIIIIHHIIIIIIHHHIHHIHIHHHIIIGIIIIIIHHHHHHHIHIIIIIHIHIIHGHIIIIIIHHIIIIIIIIGHHIIIIIIIIIIIIIHIHHHIIIIIIIIHIIIIHIHHHIIIIIIIIIIIIIIIIIIIHHIHHDIIHIIIIIIIIIIIIIHHIIIIIIIIIIIHIIIIIIIIIIIHHIIIIIIIIIHIIIIIIIIIIIIIIIIIIIIIIIIIIIIIIIIIIIIIIIIIIIDDDDD
@HISEQ:969:HM2KJBCX2:2:1101:8815:96864 2:N:0:ACTATGCA
GCTTCCAGACAACCCAACTATCCCTATTAATCATTACGTCAATCCTAGAAACCAACAAAATAGGATCAAACGTCCTATTTCATTATTCCATGCTAATGTATTCAAGCGTTAGCCTGCTTTAAACACTCTAATTTTTTCAAAGTAACAGTCCTGTTTCCCTGCAACACCAAATTAATGACATTACAGTTCTTCAAGAAGGAGGAACCAGTAAAGCCAGTACATACCAGAGGCACGACCAACTTACTAATCCCGAAATTCAACTACGAGCTTTTTAACTGCAACAACTTTAATATACGCTATTGGAGCTGGAATTACCGCGGCTGCTGGCACCAGACTTGCCCTCCAA
+
DDDDDIIIIIIIIIIIIIIIIIIIIHHIIIIIIIIIIIIIIIIIIIIIIIIGIIIIIIIIIIIIIIIIIIHIHHIIIIIIIIIIIIIIGIIIIIIHIIIIIIIHIIIIIIHIIIIIIIIIIIHIIIHIIIIIIIIIIIIIIIIIHIIIIIHHIIIIIIIIIIIHIIIIIIHHHIIIHIIIIIIIIIIIIHIIIIIIIIIIIIIIIIIHIIIIIIIIIIIIIIIIIIIIIIIIIIIIIHHIIIIHHIIHIIIIIIIHHIHIIIIIIHIIIIIIIIIIIIIIIIIIIIIIIIIIIIIIIIIIHIIIIIIIIIIIIIIIIIIIIIIIIIIIIIIIIIIIIIIIIDDDDD
@HISEQ:969:HM2KJBCX2:2:1101:12562:96637 2:N:0:ACTATGCA
GCTTCCAGACAACCCAACTATCCCTATTAATCATTACGGTGGTCCTAGAAACCAACAAAATAGAATCATCCGTCCTATTTTATTATTCCATGCTAATGTATTCAAGCAAAATGCCTGCTTTAAACACTCTAATTTTTTCAAAGTAAAGGTCCTGGTTCCCCGCGGCACCCAATTAAGGACATCGCGGTTCTCCAGAAGGTGAGAAATTGACTACACCAGTTCATACCCCTTAAGGCACGACCGATGTGTCAATCCCGAAATTCAACTACGAGCTTTTTAACTGCAACAACTTTAATATACGCTATTGGAGCTGGAATTACCGCGGCTGCTGGCACCAGACTTGCCCTCAA
+
DDDDDIIIIIIIIIIHIIHIIIIIIIIIIIIIGIIGIIHIIIIIHIIIIIIIIIIIIIIIIIGHIHIIHIIIHIIHHHHHIHIHIIIHIIIIIHIHIIFHIIIIIIHHHIIIHHIIIIIIIIIIIIIIIIIIIIIIHIIIIIIIIIIIIIIIIIIHIIIIIIIIIIIIIIIIIHIIIIIIIIHIIIIIIIIIHIIIIIIIIHIIIIIIIIIIIIIIIIIIIIIIIIIIIHIIIIIIIIIIIIIIIIIIHIIIIIIIIIIIIIIIIIIIIIIIIIIIIIIIIIIIIIIIIIIIIIIIIIHIIIIIIIIIIIIIIIIIIIIIIIIIIIIIIIIIIIIIIIIIIIIIIDDDDD
@HISEQ:969:HM2KJBCX2:2:1101:5758:97657 2:N:0:ACTATGCA
GCTTCCAGACAACCCAACTATCCCTATTAATCATTACGTCAATCCTAGAAACCAACAAAATAGGATCAAACGTCCTATTTCATTATTCCATGCTAATGTATTCAAGCGTTAGCCTGCTTTAAACACTCTAATTTTTTCAAAGTAACAGTCCTGTTTCCCTGCAACACCAAATTAATGACATTACAGTTCTTCAAGAAGGAGGAACCAGTAAAGCCAGTACATACCAGAGGCACGACCAACCTACTAATCCCGAAATTCAACTACGAGCTTTTTAACTGCAACAACTTTAATATACGCTATTGGAGCTGGAATTACCGCGGCTGCTGGCACCAGACTTGCCCTCCAA
+
DCDDDIIIIIIIIIIHHIIIIIIIIIIIIIIIIIIIIIHIHHIIIIIHIIIIIIIIIIIIIFEE?GHIIIIIIIIIIIIIHIIIIIIIIIIIIIHIIIIIIGIIIIHIIHIIIIIIIIIHHHIIIIIHIIIIIIIIIIIIIHIIIIIIHIIIIIHIIHIIIIIIIIIIIIIGIIIIIHIIIIIIIIIIHIIIIIIIIIIIIIIIIIIIIIIIIIIIIIIIHIIIIIIHIIIHIIIIII<IIIHGGIIHIIIHIIIIIIIIIIHIIIIIIIIIIIIIIIIIIIIIIIIIIIHIIIIIIIIIIIIIIIIIIIIIIIIIIIIIIIIHIIIIIIIIIIIIIIIIIDDDDD
@HISEQ:969:HM2KJBCX2:2:1101:8581:98181 2:N:0:ACTATGCA
GCTTCCAGACAACCCAACTATCCCTATTAATCATTACGTCAATCCTAGAAACCAACAAAATAGGTTTGAACGTCCTATTTCATTATTCCATGCTAATGTATTCAAGCGTTAGCCTGCTTTAAACACTCTAATTTTTTCAAAGTAACAGTCCTGTTTCCCTGCAACACCAAATTAATGACATTACAGTTCTTCAGAAAGGAGGAATCAGCGAAACCAGTTCATACCAGTGGCACGACCAACCTGCTGACCCCGAAATTCAACTACGAGCTTTTTAACTGCAACAACTTTAATATACGCTATTGGAGCTGGAATTACCGCGGCTGCTGGCACCAGACTTGCCCTCCAA
+
@D<@@1D@FCFCHH=CGGH?GCF<C1DCFGG?HHEH11<<DGFC1DFFFHHHIIGDHH?G@EE1CFF<<<1<<1<CCC<CD1@C1<C1C<D<FEHHHFHHHHHHEIHHFHIHHHGA@<<HHEIHHHHAHGGCFG6@E1<DFCEHGHFGHFGIHIHEEGFEIFHHHFIIHHEEHIHED<@?IHEHFHGIIIHIHCIIHG@F<<<CFGDEIIIHHHHGDCHIIIHGIIHHE@E8HEHHHHHH?EFHDEEE<F@HIIHHE?GHG@IHHHHHEIHIHHEIIIHHHHHGCEHHHHIHHIIIHHIIHIIHGHHHHHHEHIIIIHEFEFFGHHHHHIHHG@GEHHHHHB@DAD
@HISEQ:969:HM2KJBCX2:2:1101:20257:98383 2:N:0:ACTATGCA
GCTTCCAGACAACCCAACTATCCCTATTAATCATTACGTCAATCCTAGAAACCAACAAAATAGGATCGAACGTCCTATTTCATTATTCCATGCTAATGTATTCAAGCGTTAGCTTTCTTTAAACACTCTAATTTTTTCAAAGTAACAGTCCAAATTCCCCGCAACACCAAATTAATGGCATTACGGATCATCAGGAAGGAGGAATCAGTAAGACCAGTACATACCAGAGGCATGACCAATCTACTAACCCCGAAATTCAACTACGAGCTTTTTAACTGCAACAACTTTAATATACGCTATTGGAGCTGGAATTACCGCGGCTGCTGGCACCAGACTTGCCCTCCAA
+
@0D0DF?FHEEHIID@C0<1<C1<1<1<<@G1<<1<GEFHH0<F1D??1FEHHHC0<111CCH11<D0<<CC<100F@HHEC@E@11<CGC1<1<1G@@GGF1@D71DECE<1EEEFHGFGE5C9FEG@1FHHEHHG?@@CHGGHFCEA1D3G7DGH?D?<EC5HHHHH<FHFHHH7C<@FHHHHHGC<CEEGC@CE@C@?HEHGHIFHHFHC@EF@CHD=G<1C111=C11@EHCHHECGFG@:</-HCFC11CIGC1EEECIIHHHHGIHGC1EE?HF<C1<C@C1F@C<D</1CFHCGCCC<1FCHCCIIHE</HEFFHEHECHHGEEGCCEHGDCCCDB@@0
@HISEQ:969:HM2KJBCX2:2:1101:17752:98963 2:N:0:ACTATGCA
GCTTCCAGACAACCCAACTATCCCTATTAATCATTACGTCAACCCTAGAAACCAACAAAATAGGATCAAACGTCCTATTTTATTATTCCATGCTAATGTATTCAAGCGTTAGCCTGCTTTAAACACTCTAATTTTTTCAAAGTAACAGTCCTGTTTCCCCGCAACACCAAATTAATGGCATCACGGTTCTTCAAGAAGGAGGAATCAGCGAGGCCAGTGCATACCATTGGCACGACCAACCTGCTGACCCCGAAATTCAACTACGAGCTTTTTAACTGCAACAACTTTAATATACGCTATTGGAGCTGGAATTACCGCGGCTGCTGGCACCAGACTTGCCCTCCAA
+
ABBDDIIIIIGHIIIIIIHIIIIIIIIIIIIIGIIIIGIIIIIHHHIIIIIHIIIIIIIIIGFHHIIIIIIHHGIIIHIIIIHHHIIIIIIHHIHCIIIIIIIIIIIIIIIHIHIIIIHIIIIIIIIIIIIIIIIIHHHHGIIIHIIIIIIIIHIIIHIHIHIIIIIHIIIIIIIIIIIGHIIIIIIIIIIIIHHIIIIIIIIHIIIIIIIIIIIIIIIIIIIHIIIIIIIIIIIHIIHIIIHHIIIIIIIIIIIIIIIIIIIIIIIIIIIIIIIIIIIIIIIIIIIIIIIHIHIIIIIIIIIIIIIIIIIIIIIIIIHIIIHIIIIIIIIIIIIIIIIIIDDDDD
@HISEQ:969:HM2KJBCX2:2:1101:5309:98080 2:N:0:ACTATGCA
GCTTCCAGACAACCCAACTATCCCTATTAATCATTACGTCGATCCTAGAAACCAACAAAATAGAATCAAACGTCCTATTTCATTATTCCATGCTAATGTATTCAAGCGTACGCCTGCTTTAAACACTCTAATTTTTTCAAAGTAACAGTCCTGATTCCCCACGACACCAAATTAATGACATCGCGGTTCTTCAGAAGGTAGGAACCAATAATGCCAGTACGTACCGAAGCACGACCAACAATTCGATCCCGAAATTCAACTACGAGCTTTTTAACTGCAACAACTTTAATATACGCTATTGGAGCTGGAATTACCGCGGCTGCTGGCACCAGACTTGCCCTCCAA
+
DDDDCIIIIIIIIIIIIIIIIIIIIIIIIIIIIIIIIIIIIHIIIIIIIIIIIIIIIIIIIIHIGHHHIIIIHHIIIIIIIIIIIIIIFHHHIIIIHIIIHHHIIHHCIIIIIIIIHIIIIIIIIIIIIIIIIIIIHHIIIIIIIHIIIIIIIIHHIIIIIIIIIIIGIIIIIIIIIHIIIIIIIIIHIIIIIIIIIIIIIIIIIIIIIIIIIIIIIIIIIIIIIIIIIIIIIIIIIIIIIHHHIIIIIIIIIIIIIIIIIIIIIIIIIIIIHHIIIIIIIIIIIIIIIIIIIIIIIIIIIIIIIIIIIIIIIIIIIIIIIIIIIIIIIIIIIIIIIIIIDDDDD
@HISEQ:969:HM2KJBCX2:2:1101:14959:99527 2:N:0:ACTATGCA
GCTTCCAGACAACCCAACTATCCCTATTAATCATTACGTCGATCCTAGAAACCAACAAAATAGGTTCGATCGTCCTATTTCGTTATTCCATGCTAATGTATTCAAGCGCGAGCCTGCTTTAAGCACTCTAATTTTTTCAAAGTAACAGTCCTGTTTCCCCGCAACAACAAATTAATGCCATCACGGTTCTACAAGAAGGAGGGACCAGTGAGGCCAGTGCATACCAGTGGCACGACCAACCTACTGGCCCCGAAATTCAACTACGAGCTTTTTAACTGCAACAACTTTAATATACGCTATTGGAGCTGGAATTACCGCGGCTGCTGGCACCAGACTTGCCCTCCAA
+
DCDDDIIIIIIIIIIIIIIIIIIIIIIIIIIIIIIHIIIIHIIIIIIIIIIIIIEHHHIIIIIIHIIIGIGIHIIIIIIIIIIIHIIGIIIIIIHIIIIIIIHIIIIIIIIIIIIHHHIIIIIIIIIIIIIIIIIHIIIIIIIIIHHIIIIIHHHHHIIIIIIIIIIIIIIIIIIIIIIIIIIIIIIIIHIIHIIIIIIIIIIIIIIIIIIIIIHIIIIIIIIIIIIIIIIIHIIIIIIIIHGHHIIIIHIIIIIIIIIIIIIIIHIIIIIIIIIIIIIIIIIIIIHHIIIHHIIIIIIIIIIIIIIIIIIIIIIIIIIIIIIIIIIIIIIIIIIIIIIIIDDDDD
@HISEQ:969:HM2KJBCX2:2:1101:14347:99935 2:N:0:AGTATGCA
GCTTCCAGACAACCCAACTATCCCTATTAATCATTACGGTGATCCTAGAAACCAACAAAATAGAACCAATCCTTCCTATTTCATTATTCCATGCTAATGTATTCAGACTATAGCCTGCTTTAAACACTCTAATTTTTTCAAAGTAACAGTCCTGATTTCCCAACACACCAAATTAATGACATGAAGGTTCTTCAGAAGGTAGAAATTCGCCACTACTGTACGGACCGTAAAGCCCGACCATAGGACAAATTTCGAATTTCAACTACGAGCTTTTTAACTGCAACAACTTTAATATACGCTATTGGAGCTGGAATTACCGCGGCTGCTGGCACCAGACTTGCCCTCCAA
+
D@DDBHFIIIEHIC@EGHIIIHE1<1<<<DG<?F?<C<0<11<FCG@@HHHIHHHEH@F@CHIECHHHHI@EGEECEGEHHH1FEECEH11DCHGGEHHHHCFFD6HFGHCH11DGFGC4HHIHHH@A<FHHFGGFFHIIDDEHGACGFHHDEC@GHHIHF1HGHCEEHECDFHHGFGFHHECCD/EHE@DH<E/HGDFDFHED@@7FDGHCEHGGEC<CC<@EFHHF<4DHDEC%<?IHHF/GG?DE?HF<1<HEFHEC1C1HHG@IHHGCCD1<<11GD1D<1<@1CC<1<0EE/HGFCGD<F<11C1HF<1HH<??CF1<@@HHHEC<EG1@<E1E0C@C<0000
@HISEQ:969:HM2KJBCX2:2:1101:12321:99516 2:N:0:ACTATGCA
GCTTCCAGACAACCCAACTATCCCTATTAATCATTACGTCAATCCTAGAAACCAACAAAATAGGATCGAACGTCCTATTTCATTATTCCATGCTAATGTATTCAAGCGTTAGCCTGCTTTAAACACTCTAATTTTTTCAAAGTAACAGTCCTGTTTCCCTGCAACACCAAATTAATGACATTACAGTTCTTCAAGAAGGAGGAATCAGTAAAGCCAGTACATACCATTGGCACGACCAACCTACTGACCCCGAAATTCAACTACGAGCTTTTTAACTGCAACAACTTTAATATACGCTATTGGAGCTGGAATTACCGCGGCTGCTGGCACCAGACTTGCCCTCCAA
+
DDDDDIIHIIFIIIIIIIIIIIHIIIIIIIIIIIIIHIIHHIIIIIIIIIHIIIIIIIHIIIHIHIFHHIIHHHCHIHIIGIIFHIIFHHII?HHHHHGIIHHHHHIIIIIIHIIIIIHIIIIIIIIIIIIIHIIHHHHIIHIIIIIIIIIHHIIIIIIIIIIIIIHIIIIHIIIHIIIIIIIIIIIIIIIIIIIIIIIIIIIIIIIIIIHIIIHHIIIIIIIHHHHIIIIIIIIIIIHIIHHGFHIIIIIIIIIIIIIIIIIIIHIIIIIIIIHIIIIIIIIIIIIIIHIIIIIIIIIIIIIIIIIIIIIIIHCIIIIIIIIHIHIIIIHIIIIIIIIIICDDDD
@HISEQ:969:HM2KJBCX2:2:1101:19629:101245 2:N:0:ACTATGCA
GCTTCCAGACAACCCAACTATCCCTATTAATCATTACGGTGATCCTAGAAACCAACAAAATAGAACCATGCCGTCCTATTCTATTATTCCATGCTAATGTATTCGAGCAAAATGCCTGCTTTAAACACTCTAATTTTTTCAAGGTAAAGGTCCTGGTTCCACATGACACCCAATTAAGGACATCATGCTTCTCCAGAAGGTGAGAAATCAACTGCGACAGTTCATACCCCTTAAGGCACGACCATCACGTCAATCCCGAAATTCAACTACGAGCTTTTTAACTGCAACAACTTTAATATACGCTATTGGAGCTGGAATTACCGCGGCTGCTGGCACCAGACTTGCCCTCCAA
+
D?D@0<CHHIGEDH=GCEHIHHHCEHHIIEHHHFHHHHIHHIIE<FFGHHHIHHHFCGHCEEEGH?F1GCCF/<<CEEH?FGEGHEHHH1CGHFHHECHGC<HHCHHEHG@DGHHEFCHCFA@HEEHHGHHHGEHHHHHIGAEFB@HGEEFEFHCHGFCIHGHHCHHHEHHIHHIHHHEEIIHIHHEHG@<C@8F@H:G?IHHFFCD0IHHE-?E@FH?CGIHHIIIHHHFGHIIGHFC/1FHHGHCHHHFIHGIIHEHH?EIHHHC<<CFHHGFGIHHHEIHFIIHHHIHHHGHHCGEGECHHHHHGHHHHIHHIHFGHIHHHHEIHHIIIHIIIIGIIIIIIIHF@ADD<
@HISEQ:969:HM2KJBCX2:2:1102:13036:2529 2:N:0:ACTATGCA
GCTTCCAGACAACCCAACTATCCCTATTAATCATTACGTCAATCCTAGAAACCAACAAAATAGAATCAAACGTCCTATTTCATTATTCCATGCTAATGTATTCAAGCGTGCGCCTGCTTTAAACACTCTAATTTTTTCAAAGTAACAGTCCTGATTCCCCACGACACCAAATTAATGACATCGCGGTTCTTCAGAAGGTAGGAACCAATAATGCCAGTACGTACCGAGGCACGACCGACAGTCTGATCCCGAAATTCAACTACGAGCTTTTTAACTGCAACAACTTTAATATACGCTATTGGAGCTGGAATTACCGCGGCTGCTGGCACCAGACTTGCCCTCCAA
+
B@B@@<F@F@EHC0DEHC1CH111<ECEEHE1C1<CDG<1<CC11<F1EFH1<<CHH1<<CFHGF1CFHEE=G1<<1F<C1FHFHHE1<D1<1<1EIHGHI<<DCDGHHC>C@CFFCDFGBGEEHHFHHFFCFHHCG@FEGIHHGHH@@@GHHHEB<IHEGB?HEH:IHGF@FF?GDFGDEHH:HHEHHIIGIHHHGFHHCCHIHIIIHIIIHIIHIGHEHHIIGFHFIIHHHHDCHIGIHHIHHDIGGHHHHHEHIIIIIHHHIHHHHEHFIIIGHHIHEIHHCEIIHHHHIIIIHHHGHGHIHEHFIHHHHHE<DHIIIHIHIIIIIHIIIIIIGIHHDDBDD
@HISEQ:969:HM2KJBCX2:2:1102:6018:3668 2:N:0:ACTATGCA
GCTTCCAGACAACCCAACTATCCCTATTAATCATTACATCGATCCTAGAAACCAACAAAATAGAATCGGATGTCCTATTTCATTATTCCATGCTAATGTATTCAAGCGTGAGCCTGCTTTAAACACTCTAATTTTTTCAAGGTAACAGTCCTAATTCCCCGTGACACCAAATTAATGGCATTACGGTTCTTTAGAAGGTGAGAAATCAATAATATCAGTACATACCAACGGCATGACCGAAACATTGATCCCGAAATTCAACTACGAGCTTTTTAACTGCAACAACTTTAATATACGCTATTGGAGCTGGAATTACCGCGGCTGCTGGCACCAGACTTGCCCTCCAA
+
DDCDDIIIIIHIIIIIIIIHHIIIIIIIIIIIIIIIIIIIIHIGIIGIHIIIHIIIIIIIIHHIIIIIHIIIIIIIIIIIIIIIIIIIIIIIIIIIIIIIIHIIIHIIIIIIIIIIIIIIIIIIIIIIIIIIIIIIIIIIIIHIIIIIIIIIIIIHIIIIIHIIIIIIIIIIIIIIIIIIIIIIIIIIIIIIIIIIIIIIIIIIIIIIIIIIIIIIIIIIIIHIIIIIIIIIIIIIIIIIIIIHHIIIIIIIIIIIIIIIIIIIIIIIIIIIIIIIIIIIIIIIIIIIIIIIIIIIIIIIIIIIIIIIIIIIIIIIIIIIIIIGIIIIIIIIIIIIIIIIIIDDDDB
@HISEQ:969:HM2KJBCX2:2:1102:7704:3748 2:N:0:ACTATGCA
GCTTCCAGACAACCCAACTATCCCTATTAATCATTACGTCAATCCTAGAAACCAACAAAATAGGATCAACGTCCTATTTCATTATTCCATGCTAATGTATTCAAGCGCGAGCCTGCTTTAAACACTCTAATTTTTTCAAAGTAACAGTCCTGATTCCCCACCACACCAAATAAATGACATGATGGTTCGTCAGAAGGTAGGAATCAGTAACACCAGTACGTACCGAAGGCACGACCAGCGTACTAATCCCGAAATTCAACTACGAGCTTTTTAACTGCAACAACTTTAATATACGCTATTGGAGCTGGAATTACCGCGGCTGCTGGCACCAGACTTGCCCTCCAA
+
DDDDDIIIIIIIIIIIIIIIIIIHIIIIIIIIIIIIIIIIIIIIIIIIIIIIIIIIIIIHIIHHHIIIHIIIIGIIIIIHIIIIHIIIIIIIHIHIIIIIIHIIIIIIIIIIIIIIIIIIIIIIIIIHIIIIIIIIIIHIIIIIIIIIHIHIIIIIIIIIIIIIIIIIIIIIIHIIIHIIIIIIIIIIIIIIIIIIIIIIIIIIIIIIIIIIIIIIIIIIIIIIHIIIIIIIIIIIIIIIIIHHIIIIIIIIIIIIIIIIIHHIIIIIIIIIIIIIIIIIIIIIIIIIIIIIHIIIIIIIIIIIIIIIIIIIIIIIIIIIIIIIIIIIIIIIIGIIIIIIDDDDD
@HISEQ:969:HM2KJBCX2:2:1102:6842:4160 2:N:0:ACTATGCA
GCTTCCAGACAACCCAACTATCCCTATTAATCATTACGTTGATCCTAGAAACCAACAAAATAGGTTCGAACGTCCTATTTCATTATTCCATGCACGAATATTCAAGCGTGGAAAGCCTGCTTTGAGCACTCTAATTTTTTCAAAGTAAACCTGCCGGCGCACGCGGACACTCGATTAAGAGCACCCGCGCACCTCCGGCACAACGTTCACGGGCCGACGGAGCAGTGACGCCAGACAGCGCACCGCTCCCCACCCGCCGAGATCCAACTACGAGCTTTTTAACCGCAATAACTTTAATATACGCTATTGGAGCTGGAATTACCGCGGCTGCTGGCACCAGACTTGCCCTCCAA
+
DDDDAIIIIIIHIIIIIIIIIIIIIIIIIIIIIIIIIIIIIIIIIIIIIIIIIIEHHIIIIIHIHHIHIIIIIIIIIIIHIHIIIIIHHIIIIGIIIIIIIEHHIIHIHIIIHIIIIIIIIIIIIHIIHHIIIHIIIIIHIHHIIIIIIIIIIIIIIIHHHHIIIHHHHHHIIIIIHEGHHHCIHIIIHHHIIHIIIHHIGIHIHH?IIIIIHIIIIIIIGIIIIIIIIIHIIIIIIIIIIIIIIIIIIIIHHHIIIIIIIIIIIIIIIIIIIIIIIIIIIIIIIIIIIIIIIIIIIIIIIIIIIIIIIIIIIIIIHIIIIIIIIIIIIIIIIIIIIIIIIIIIIIIIDDDDD
@HISEQ:969:HM2KJBCX2:2:1102:20984:3911 2:N:0:ACTATGCA
GCTTCCAGACAACCCAACTATCCCTATTAATCATTACGTCGATCCTAGAAACCAACAAAATAGAATCAAACGTCCTATTTCGTTATTCCATGCTAATGTATTCAAGCGTGAGCCTGCTTTAAACACTCTAATTTTTTCAAAGTAACAGTCCTGATTCCCCATGACACCAAATTAATGACATCATGGTTCGTCAGAAGGTAGGAATCAATAATACCAGTACGTACAATAGCACGACCAATAAATTGATCCCGAAATTCAACTACGAGCTTTTTAACTGCAACAACTTTAATATACGCTATTGGAGCTGGAATTACCGCGGCTGCTGGCACCAGACTTGCCCTCCAA
+
DCDDCHHHIIIIHHIIIHEGFHIIHHHIIIIIIIIHIHHHIIHIIIIIIIIIIIIGIIIIIIHIIHHHIIGHHIHHHHIHIIIIIIIIFH?FHHHHHHIHHHHHIHHEHHHHHHHHHHIHHIIHIIHIIIIIHIIIGIIIHIHHHHIIIIHHHIHHIIHIIHHHIHHIHHCIHIIIHIIIIIIIIIIIIIIIIIIIIIIIIIIIIIIIIIHHIIIIIIIIIIIIHGIIIIIIIHIIIHHIIIHGIHIIIFIIHIIIIIIIIIIIHIIIIIIIIIIIIIIIIIIIIIIIIIIIIIIIIIIIIIIIIIIIIIIIIIIIIIIIIIIIIIIIIIIIIIIIIIIIDDDDD
@HISEQ:969:HM2KJBCX2:2:1102:3097:4575 2:N:0:ACTATGCA
GCTTCCAGACAACCCAACTATCCCTATTAATCATTACGTCGATCCTAGAAACCAACAAAATAGGTTCGATCGTCCTATTTCGTTATTCCATGCTAATGTATTCAAGCGCGAGCCTGCTTTAAGCACTCTAATTTTTTCAAAGTAACAGTCCTGTTTCCCCGCAACAACAAATTAATGCCATCACGGTTCTACAAGAAGGAGGGACCAGTGAGGCCAGTGCATACCAGTGGCACGACCAACCTACTGGCCCCGAAATTCAACTACGAGCTTTTTAACTGCAACAACTTTAATATACGCTATTGGAGCTGGAATTACCGCGGCTGCTGGCACCAGACTTGCCCTCCAA
+
DDDDDIIIIIIHHIIEHIIHHIIIIIIIIIIIIIIIIIIHIIIHIIIIIIIHIIIIIHIHHHHHIIIHHIIIIIIHFIIFHIIHHIIHHHIIIHHIIIIIIDGHHIIHIIIHIIIIIIIIIIIHHHIIHIIIIIIHIIHHIHIIIIHIIHIIIIIIIIIIIIIIIIIIIIHHHHIIIIIIIIIIIIIIIHIIIIIIIIIIHIIIIIIIIIIIIIIIIIHIIIIHIIIIIIIIIIIIHIIIIIHHGIIIIIIIIIIIIHIIIIIHIIIIIIHIIIIIHIIIIIIHIIIIIIIIIHIIIIIIIIIIIIIIIIIIIIIIIIIIGHIIIIIIIIIIIIIIIIIIIDDDDD
@HISEQ:969:HM2KJBCX2:2:1102:12444:4853 2:N:0:ACTATGCA
GCTTCCAGACAACCCAACTATCCCTATTAATCATTACGTCAATCCTAGAAACCAACAAAATAGGATCAACGTCCTATTTCATTATTCCATGCTAATGTATTCAAGCGCGAGCCTGCTTTAAACACTCTAATTTTTTCAAAATAACAGTCCTGATTCCCCGCCACACCAAATTAATGACATGATGGTTCGTCAGAAGGTAGGAATCAGTAACACCAGTACGTACCGAAGGCACGACCAACGTACTAATCCCGAAATTCAACTACGAGCTTTTTAACTGCAACAACTTTAATATACGCTATTGGAGCTGGAATTACCGCGGCTGCTGGCACCAGACTTGCCCTCCAA
+
@@DBDHHHHEHIHEGHCEHGEHEGHFGHHHEEEEHHHED1DECH@FHEHHHCFHI@CGHIHIHGCHC?CDDHC00DHHHHHHE?H1FHHCF?1CHHHHHGHGGFHGHHHCDFHH1HFGEHHIGIHHHHHIHHHHC=HHFIHGFHFHHGGIHHGHFHDGIIHHHHHHHHEGHHIIHHGHHGIIHIIHHEHIIHHHIIIIIHIHHEDHIIIHFEEHIHEHHHIIIHFHIHHHCIHIGIIIHIHFEFGHHIHHGGIIHHIIHFGDIIIHHIIIIIIIHIIIHHHEGG@FHIGHIIHHIIIIIIIIIHIIIHIIIIIIIIHIHHIHHHHHIIIIIHIIIIIHIIDB@D?
@HISEQ:969:HM2KJBCX2:2:1102:14005:5507 2:N:0:ACTATGCA
GCTTCCAGACAACCCAACTATCCCTATTAATCATTACGTCAATCCTAGAAACCAACAAAATAGGATCGAACGTCCTATTTCATTATTCCATGCTAATGTATTCAAGCGTTAGCTTGCTTTAAACACTCTAATTTTTTCAAAGTAACAGTCCAAATTCCCCGCAACACCAAATTAATGGCATTACGGATCATCAGGAAGGAGGAATCAGTGAGACCAGTACATACCAGAGGCATGACCAATCTACTAACCCCGAAATTCAACTACGAGCTTTTTAACTGCAACAACTTTAATATACGCTATTGGAGCTGGAATTACCGCGGCTGCTGGCACCAGACTTGCCCTCCAA
+
DDDDDIIIIIIIIHIIIIIIIIIIHIIIIIIHIIIIIHHIIHIHIIHIIIIIIIIIHIIHIHGFHIIIIIHIHIIIIIIIIIIIIIIHIIIGHFHHHIIIIIIIIHIIIIIIIHIHIIIIIHHHIHHHIIIHIIIIIHHIIIIIIIIIHHHIIIIGIIHIIIIIHHHHHIHHIIHIHIIHIHIIIIIIIIIIIIHIIIIIIIHHHIIIIIHIIIIIIIIIIIIIIIIIIIIIIIIIIIIIIIIHHFEIIIIIIIIIIIIIIIIIIIIIIIIIIIHIIIIIIIIIIIHIIIIIIIIIIIIIIIIIIIIIIIIIIIIIIIIIIIIIIIIIIIIIIIIIIIIIIDDDDD
@HISEQ:969:HM2KJBCX2:2:1102:10804:6437 2:N:0:ACTATGCA
GCTTCCAGACAACCCAACTATCCCTATTAATCATTACGTCAATCCTAGAAACCAACAAAATAGGATCGTCGTCCTATTTCATTATTCCATGCTAATGTATTCAAGCGTTAGCCTGCTTTAAACACTCTAATTTTTTCAAAGTAACAGTCCTGTTTCCCCGCAACACCAACTTAATGGCATTACGGTTCTACAAGAAGGAGGAATCAGCAAAGCCAGTGCATACCAGTGGCACGACCAACTTGCTGACCCCGAAATTCAACTACGAGCTTTTTAACTGCAACAACTTTAATATACGCTATTGGAGCTGGAATTACCGCGGCTGCTGGCACCAGACTTGCCCTCCAA
+
ADDDDIIIIIIIIFHIIIIIIIIIIIIIIIIIIIIHHIIHHFIHIIFHHIIHIIIIIIHIIIHH?GHIIIGIHHHHHFHIIIIIGIGIIII?FCEIIIIIHIIIIIIIIHIHIIIIIIIIHIIIIIHIIHHIIIHHIIHIIHIIIIIIIIHHIHHIHHIIIIIIIIIHHHIIHHHHIIIHHHIIIIHIIIIIIIIIIIIIIIIIIIIHFIHIHGIIIHHIIIIIIIIIIHIIIIIIHIHHIHHHIIIIIIIIIIIIIIIIIIIIHIIIIIIIIIIIIIIIIIIIIHHIIIIHIIIIIIIIIIIIIIIIIIIGIIIIIHIIIIIIIIIIIIIIIIIIIIIIDDDDD
@HISEQ:969:HM2KJBCX2:2:1102:18180:5813 2:N:0:ACTATGCA
GCTTCCAGACAACCCAACTATCCCTATTAATCATTACGTCAATCCTAGAAACCAACAAAATAGGATCAACGTCCTATTTCATTATTCCATGCTAATGTATTCAAGCGCGAGCCTGCTTTAAACACTCTAATTTTTTCAAAGTAACAGTCCTGATTCCCCACCACACCAAATTAATGACATGATGGTTCGTCAGAAGGTAGGAATCAGTAACACCAGTACGTACCGAAGGCACGACCAGCGTACTAATCCCGAAATTCAACTACGAGCTTTTTAACTGCAACAACTTTAATATACGCTATTGGAGCTGGAATTACCGCGGCTGCTGGCACCAGACTTGCCCTCCAA
+
DDDDDIIIIIHIIIIIIIIIIIIIIIIIIIIIIIIIIIIHIIIIIHIIIIIIIIIIHHIIIIFHIIIIHHCEHHIIIIIHIIIHIIFHIEHHIH@IHHIIHFHHHIIIIIHIHHHHHIHIIIIIIIIIHIIIHHIIIIIIIHHIIHIHIIIIIHIIIHIIIHGIIIFHIHHHIHIHEHHHIIIIIHIHHHHIIIIIIIIIIIIIIIIIIIHHIIIIIIIIIIIIIIIIIIIIIIIIIIHHHHIHIIIHIIIIIIIIIIIHHHIIIIIHIIIIIIIIIHHHIIIIIIIIIIHHIIIIIIIIIIIIIIIIIIIIIIIIIIIIIIIIIIIIIIIIIIIIHIIIBDDDD
@HISEQ:969:HM2KJBCX2:2:1102:5613:7180 2:N:0:ACTATGCA
GCTTCCAGACAACCCAACTATCCCTATTAATCATTACGGTGATCCTAGAAACCAACAAAATAGAACCATGCCGTCCTATTCTATTATTCCATGCTAATGTATTCGAGCAAAATGCCTGCTTTAAACACTCTAATTTTTTCAAGGTAAAGGTCCTGGTTCCACATGACACCCAATTAAGGACATCATGCTTCTCCAGAAGGTGAGAAATCAACTGCGACAGTTCATACCCCTTAAGGCACGACCATCACGTCAATCCCGAAATTCAACTACGAGCTTTTTAACTGCAACAACTTTAATATACGCTATTGGAGCTGGAATTACCGCGGCTGCTGGCACCAGACTTGCCCTCCAA
+
DDDCDIHGIIIIIGHHHIIIHIIIIIIIIHHHIIIHIIIIIIIIIIIIIIIIHIIIHIIIIIHHIEHIIIIIIIIIHIHHHIIIIIIIIIIHHEHIHHHHHHIIIIHIIIIIIIIIIIHHIIHIIIHHIFIIIIIIIHHIIHIIIIIIHHHIIIIIHIIIIIIIIIIIHIIIIIHIIIIIIIIIIIIIIHIIHIIIIIIHIIIHIIHIIIIIIIIIIIIIIIIIIIIIIIIIIIIIIIHIIIIIIIIIGHCIIIIIIIIIIIIIIIHIHIHHIIIIIIIHHIIIIIIHHIIIIIIIIIIIIIIIIIIIIIIIIIIIIIIIIIIIIIIIIIIIIIIIIIIIIIIIIIIDDDDD
@HISEQ:969:HM2KJBCX2:2:1102:15509:6977 2:N:0:ACTATGCA
GCTTCCAGACAACCCAACTATCCCTATTAATCATTACGTCAATCCTAGAAACCAACAAAATAGGATCAACGTCCTATTTCATTATTCCATGCTAATGTATTCAAGCGCGAGCCTGCTTTAAACACTCTAATTTTTTCAAAGTAACAGTCCTGATTCCCCACCACACCAAATTAATGACATGATGGTTCGTCAGAAGGTAGAAATCAGTAACACCAGTACGTACCGAAGGCACGACCAGCGTACTAATCCCGAAATTCAACTACGAGCTTTTTAACTGCAACAACTTTAATATACGCTATTGGAGCTGGAATTACCGCGGCTGCTGGCACCAGACTTGCCCTCCAA
+
DDDDDIIIIIIIIIIIIIIIIIIIIIIIIIIIIIIIIIIIIIIIIIIIIIIIIHIIGIIHIIGHIIIIIIIIIIIIIIIIIIIHIHIIIHIIHHIIIIIIIHFHHIIIIIIHIIIIIIIIIIIIIIIIIIIIIIIIIIIIIIHIIIIIHIIIIIIIIIIIHIIIHIIIIIIHHIIIIIIIIIIIIIIIIIIIIIIIIIIIIIIIIIIIIIIIIIIIIIIIIIIIIIIIIIIIIIIIIIIIIIIIIIIIIIIIIIGIIIIIIHIIIIIIIIIIHHIIIIIIIIIIIIIIIIIIIIIIIIIIIIIIIIIIIIIIIIIIIIIIIIIIIIIIIIIIIIIIIIIIDDDDD
@HISEQ:969:HM2KJBCX2:2:1102:16715:7185 2:N:0:ACTATGCA
GCTTCCAGACAACCCAACTATCCCTATTAATCATTACGTCAATCCTAGAAACCAACAAAATAGGATCAACGTCCTATTTCATTAATCCATGCTAATGTATTCAAGCGCGAGCCTGCTTTAAACACTCTAATTTTTTCAAAGTAACAGTCCTGATTCCCCGCCACACCAAATGAATGACATGATGGTTCGTCAGAAGGTAGAAACCAGTAACACCAGTACGTACCTAAGGCACGACCAACGTACTGATCCCGAAATTCAACTACGAGCTTTTTAACTGCAACAACTTTAATATACGCTATTGGAGCTGGAATTACCGCGGCTGCTGGCACCAGACTTGCCCTCCAA
+
BDDDDIIIGIIIIIIIIHHIIHIIIIIIIIHIIIIIIHHIIIIIIIIIHHHIIHHIIIIIHIHEHHHHIIDHHIIIIHHHHIHHHHHEHHEHHHHHHHIHHHHHEHGHHHIGIIIIIIIIIIIIIHIHHIIHIIIIIHHIIIIIIIGDEHHIIIHHIHHIHIHHHHIIFIIIIIHHHIIIIIIIIHIHIIIIIIIIIIIIIHHIIIIHIIIIIIIIIIHIIIIIIIIIIIIIIIHIIIIIIIHGIIIIIIIIIIIIIIIHHIIIIIHIIIIIIIIIIIIIIIIIIHHGIHDHGIIIIIIIIIIIIIHIHIIIIIIIIIIIIIIIIIIIIIHHHIIIIIIIDDDDB
@HISEQ:969:HM2KJBCX2:2:1102:16718:7257 2:N:0:ACTATGCA
GCTTCCAGACAACCCAACTATCCCTATTAATCATTACGTCGATCCTAGAAACCAACAAAATAGAATCAAACGTCCTATTTCATTATTCCATGCTAATGTATTCAAGCGCGAGCTTGCTTTAAACACTCTAATTTTTTCAAAGTAACAGTCCTGATTTCCCGCGACACCAAATTAATGACATCGTGGTTCGTCAGAAGGGAGAAACCAATAATGCTAGTACGTACAAAGTACGACCGACATATTAGTCCCGAAATTCAACTACGAGCTTTTTAACTGCAACAACTTTAATATACGCTATTGGAGCTGGAATTACCGCGGCTGCTGGCACCAGACTTGCCCTCCAA
+
DDBDDIIGGIIIIIIIIIHIIIIIIIIIIIIIIIIIIHIIIIIIIIIIGHIHIIIIIIIIIIFHIIIIIIHHGHIIIIHIHIIIIGIIIHHHHHIIIIIIIIHIIIIIIHIHIIIIIIHIHIIIIIIIIIHIIIHIHIIIIIIIIIHIIIIIIIIIIIIIIIIIIIHIIIIIIIIIIIIIIIHIIIIIHIIHIIIIIIIIIIIIIIIIHIIIIIIIIIIIIIIIIIIIIIIIIHIIIIIIIIHIIIIIIIIIIIIIIIIIIIIIIIIIIIIHHIIIIIIIIIIIIIIIIIIIIIIIIIIIIIIIIIIIIIIIIIIIIIIIIIIIIIIIIIIIIIIIIIIDDDDD
@HISEQ:969:HM2KJBCX2:2:1102:16478:8415 2:N:0:ACTATGCA
GCTTCCAGACAACCCAACTATCCCTATTAATCATTACCTCAAGCTCCGAAAACCAACAAAATAGAACCGAGGTCCTATTCCATTATTCCATGCAACACTATTCAGGCGACAAGCCTGCTTTGAGCACTCTAATTTTTTCAAAGTAAATGTGCCGTGCTGGTGCAGCGTTCACTTAAGAGCACTGCAACAGTCGCCGGCAAGCAGAGCTGAGCCTCACCGTCACCGCGTAAGCGATCGACAGCGAGCTCAAGCCCCAGATCCAACTACGAGCTTTTTAACTGCAGCAACTTTAATATACGCTATTGGAGCTGGAATTACCGCGGCTGCTGGCACCAGACTTGCCCTCCAA
+
@BDDDIIIIGIIHHHHHHFHHHICHHIGHHIHHIIIHGIIHGHHHFHHIIHEHHHIGHIIGIIHGHHEDHCEGEEHEEHECHHHEEECHEEE?CHIIGHIIIIIIIHIHDDHGFFHHHIIIHIHIIIIIIIIIIIIIIIHHHIIIHHIIIIGIIIIHHHIIIHHHIIIIIHHIIHHIIIIIIIIHIIIHIIHIIIIIHIIIIIIIIIIIIHIIIIIHIIIIHHIIHIIIIHIIIIIIHIIHHIIHGEHHHHHIHGIIIIIIIIHDHIIIHIIHHIIIIEHHIIIIIHIIIIIHIIIIIIIIIIIIHIIIIIIIIIIIIIGIIIIIIIIIIHHIIIHHIIIIIIIDDDDC
@HISEQ:969:HM2KJBCX2:2:1102:7303:9065 2:N:0:ACTATGCA
GCTTCCAGACAACCCCACTATCCCTATTAATCATTACGTCGATCCTAGAAACCAACAAAATAGAATCAAAACTCCTATTTTCTTATTCCATTCTAATGTATTCAAGCGTAAGCCTGCTTTAAACACTCTAATTTTTTCAAAGTAACAGTCCTGATTCCCCACGACACCAAATTAATGACATCGCGGTTCTTCAGAAGGTAGGAACCGATAATGCCAGTGCGTACCGAAGCACGACCAACAATTCGATCCCGAAATTCAACTACGAGCTTTTTAACTGCAACAACTTTAATATACGCTATTGGAGCTGGAATTACCGCGGCTGCTGGCACCAGACTTGCCCTCCAA
+
<00<<C111<1<<CG0</<1<<FG1<1<1<1<1<C1<C11//<<01111<D1<1D01<1D<C1DG11<C11111<111<C111D11D1<111<1<IHFCHHHGEECIGHHF9EH6EHHGIIHDHIII9IIHDFHFHH<HHH21FB6IHEIIGIHEFDGIII::IIH:HEHHEHIHGGIIIHHEHIIHHEHEIIIIHIGIHHGHIGGGIHIHEGHHHIHIHIIIIHIIIIIIIIHIHHHHHHEDBIIIIHHGHIIIIIHIIHIIIHIIIIIIIIHIIIIIIHIIIIIHIIIHGHIIIFHIGIIIIHIHIIIIIIIIIIIIIIIIIIIIIIIIHIIIIIIIIDDDDD
@HISEQ:969:HM2KJBCX2:2:1102:8065:9172 2:N:0:ACTATGCA
GCTTCCAGACAACCCAACTATCCCTATTAATCATTACGTCAATCCTAGAAACCAACAAAATAGAATCAAACGTCCTATTTCATTATTCCATGCTAATGTATTCAAGCGTGCGCCTGCTTTAAACACTCTAATTTTTTCAAAGTAACAGTCCTGATTCCCCACGACACCAAATTAATGACATCGCGGTTCTTCAGAAGGTAGGAACCAATAATGCCAGTACGTACCGAGGCACGACCGACAGTCTGATCCCGAAATTCAACTACGAGCTTTTTAACTGCAACAACTTTAATATACGCTATTGGAGCTGGAATTACCGCGGCTGCTGGCACCAGACTTGCCCTCCAA
+
DDDDDIIIIIIHIIIIIIIIIIIIIIIIIIIIIIIIIIIIIIIIIIIIIIIIIIIIIIIHIIIIIIIIIIIIEHGIIIIIIIIIIIIIGIIHIIIIIIIIHIGIIGHHIHIIGIIHIIIIIIIIIIIIIIHIIIIIIIIIIIIIIIIIIIIIIIIIIIIIIIIIIIIIIIHIIIIIIIIIHIIIIIIIIIIIIIIIIIIIIIIIIIIIIIIIIIIIIIIIIIIIIIIIIIIIIIIIIIIIIIHHIIIIIIIIIIIIIIIIIIIIIIIIIIIIIIIIIIIIIIIIIIIIIIIIIIIIIIIIIIIIIIIIIIIIIIIIIIIIIIIIIIIIIIIIIIIIIIIIDDDDD
@HISEQ:969:HM2KJBCX2:2:1102:6389:9379 2:N:0:ACTATGCA
GCTTCCAGACAACCCAACTATCCCTATTAATCATTACGGCGACTCTAGAAACCAACAAAATAGAACTGCACGTCCTATTTTATTATGCCATGCTAATGTATTTGGGCATAGGCCTGCTTTGAACACTCTAATTTTCTCAAGGTAAACGTCCTGGTTCCCCAACACACCCAGTAAAGGGCATACTGGCTCACCAAGAAAGAGAACACGCCCAGACAGTACACACTGTGAGGTGGACTGCCCAGCCACATTCGAAGTTCAACTACGAGCTTTTTAACTGCAACAACTTTAATATACGCTATTGGAGCTGGAATTACCGCAGCTGCTGGCACCAGACTTGCCCTCCAA
+
DCDDDIIGIIIHIIHIIIIIIIIIIIIIIIIIIIIIIIGIIIIIIIIEHHIIHIIIHIIIIIHHHIIHGEHGHHHHIIHIIGIIIIHIIEHIIHIIIIIIIIIIIIIIIHHHHIIIIIIIIIIIIIIIIHIIIHIIHIHIIIIHIIHIIIIIIIHHIIIHIIIIIHIIIIIIIIIIIHIIIIIIIIIIIIIIIIIIIIIIIIIIIIIIIIIIIIIIIIIIIIIIIIIIIIIIIIIIIIIIIIIHIIIIIIIIIIIIIIIIIIIIIIIIIIIIIHIIIIIIIIIIIIIIIIIIHIIIIIIIIIIIIIIIIIIIIIIIIIIIIIIIIIIIIIIIIIIIIIIIDDDDD
@HISEQ:969:HM2KJBCX2:2:1102:6222:9753 2:N:0:ACTATGCA
GCTTCCAGACAACCCAACTATCCCTATTAATCATTACGTCGATCCTAGAAACCAACAAAATAGAATCAAACGTCCTATTTCATTATTCCACGCTAATGTATTCAAGCGTGCGCCTACTTTAAACACTCTAATTTTTTCAAAGTAACAGTCCTGATTCCCCACGACACCAAATTAATGACATCGTGGTTCTTCAGAAGGTAGGAACCAATAATGCCAGTGCGTACCGAAGCATGACCGACAATTTGATCCCGAAATTCAACTACGAACTTTTTAACTGCAACAACTTTAATATACGCTATTAGAGCTGGAATTACCGCAGCTGCTGGCACCAGACTTGCCCTCCAA
+
DDDDDIIIIIIIIIIIIIIIIIIIIIIIIIIIIHIIIIIIHGHHIIIHIIIIIIIIHHGIIIIIIIIIIIIGIHIIHIIIHIHIIIIHHIIHHIIHIIIIIIIIIIHIIIIHIIIIIIIIIGHIIIIIIIIIIIIIIIIIIIIIIIIIIIIIIIIIIIIIIIIHHHIIIIIIIIIIIIIIHIIIIHFIHIHIIIIIIIIIIIIIIIIIIHHIIIIIIIIIIIIIIIIIIIIIHIIIIIIIIHHHIIIIIHIIIIIIIIIIIIIIIHIIIIIIIIIIIHHIIIIIIIIIIIIHHIIIHIIIIIIIIIIIIIIIIIHIIIIHIIIIIIIIIIIIIIIIIIIIDDDDD
@HISEQ:969:HM2KJBCX2:2:1102:4957:9529 2:N:0:ACTATGCA
GCTTCCAGACAACCCAACTATCCCTATTAATCATTACGTCGATCCTAGAAACCAACAAAATAGAATCAAACGTCCTATTTCGTTATTCCATGCTAATGTATTCAAGCGTGAGCCTGCTTTAAACACTCTAATTTTTTCAAAGTAACAGTCCTGATTCCCCAAGACACCAAATTAATGACATCATGGTTCGTCAGAAGGTAGGAATCAATAATACCAGTACGTACAATAGCACGACCAATAAATTGATCCCGAAATTCAACTACGAGCTTTTTAACTGCAACAACTTTAATATACGCTATTGGAGCTGGAATTACCGCGGCTGCTGGCACCAGACTTGCCCTCCAA
+
DDDDDIIIIIIIIIIIIIIIIIIIIHHIIIIIIIIIIIIIIIIIHIIIHHIIHIHIHIIIIIFHHIIHHHIHIIIIIIIIHIIIIIIFHIIHHIIIIIIIIIIIIIIIIHIIHIIIIIIIHHIHHIIHHIIIIIIIIIIIIIIIIIIIIHIIIIIIIIIIIHIIIIIIIIIIIIIIIIIIHIIIIIIIIIIIIHIHIIIHHHHHIIIHIIHHHIIIIIIIIIIIIIIIIIIIIIIIIIIIIIIHIIIIIHIIIIIIIIIIIIIIIIIIIIIHIIHIIIIIIIIIHHHIIIIIIIIIIIIIIIIIIIIIIIIHIIIIIIIIIIIIIIIIIIIIIIIIIIIIDDDDD
@HISEQ:969:HM2KJBCX2:2:1102:3292:9118 2:N:0:ACTATGCA
GCTTCCAGACAACCCAACTATCCCTATTAATCATTACGTCGATCCTAGAAACCAACAAAATAGAATCAAACGTCCTATTTCGTTATTCCATGCTAATGTATTCAAGCGTGAGCCTGCTTTAAACACTCTAATTTTTTCAAAGTAACAGTCCTGATTCCCCATGACACCAAATTAATGACATCATGGTTCGTCAGAAGGTAGGAATCAATAATACCAGTACGTACAATAGCACGACCAATAAATTGATCCCGAAATTCAACTACGAGCTTTTTAACTGCAACAACTTTAATATACGCTATTGGAGCTGGAATTACCGCGGCTGCTGGCACCAGACTTGCCCTCCAA
+
DDDDDIIIIIIIIIIIIIIIIIIIIIIIIGIIIIIHIIIIIIIIIHIIIIIHHGHCHHHIIIHIIIIIGHIIIIIIIIIHIIIIIIIIIHGIIIIIIIIIIIIIIIIIIHIIIIIIIIHIIIIIIIIIIIHHIIIIHIIIIIIIIIIIIIIHHIHIIIIIIIIIIIIIIIIHHIIIIIIIIIIIIIIIIIIIIIIIIIIIHHIIIIIHIIHIHIIIIIIIIHIIIIIHIIIIIIIIIIIIIHIHIIIIIIIIIIIIIIIIIIIIIIIIIIIIIIIIIIHIIIIIIIIIIIIIIIIIIIHIHHIIIIIIIIIIIIIIIIIIIIIIIIIIIIIIIIIIIIIIDDDDD
@HISEQ:969:HM2KJBCX2:2:1102:11075:9292 2:N:0:ACTATGCA
GCTTCCAGACAACCCAACTATCCCTATTAATCATTACGTCAATCCTAGAAACCAACAAAATAGGATCAAACGTCCTATTTCATTATTCCATGCTAATGTATTCAAGCGTTAGCCTGCTTTAAACACTCTAATTTTTTCAAAGTAACAGTCCTGTTTCCCTGCAACACCAAATTAATGACATTACAGTTCTTCAAGAAGGAGGAACCAGTAAAGCCAGTACATACCAGAGGCACGACCAACCTACTAATCCCGAAATTCAACTACGAGCTTTTTAACTGCAACAACTTTAATATACGCTATTGGAGCTGGAATTACCGCGGCTGCTGGCACCAGACTTGCCCTCCAA
+
DDDDDIIIIIIIIIIIIIIIIIIIIIIIIIIIIIIIIIIIIIIIIIIIIIIIIIIIIIIHHIHHIIIHHIIIHHIIHIIIIIIIIIIIIIIIGIIIIIIIIHIIIIIHIHHIIIIGIIIIIIIIIIHIIIIIIHIIHIIIIIIIIIIIHIHIIIIIIIIIIIIIIIIIIIIHHIIIIIIIIIIIIIIHIIIIIIIIIIIHHHIIIIIIIIIIIHIIIIIIIHIIIIIIIIIIIIIIIIIIIIHHHIHFIIIIIIIIIIIIIIIIIIIIIIIIIIIIIIIIIIIIHHGHHIIIIIIIIIIIIIIIIIIIIIIIIIIIIIIIIIIIIIIIIIIIIIIIIIIIIDDDDD
@HISEQ:969:HM2KJBCX2:2:1102:3801:10111 2:N:0:ACTATGCA
GCTTCCAGACAACCCAACTATCCCTATTAATCATTACGGTGATCCTAGAAACCAACAAAATAGAACCATGCCGTCCTATTCTATTATTCCATGCTAATGTATTCGAGCAAAAATGCCTGCTTTAAACACTCTAATTTTTTCAAGGTAAAGGTCCTGGATCCGCAAGACACCCAATTAAGGACATCAAGTTTCTCCAGAAGGTGAGAAATCAACAGCGACAGTTCATACCCCTTAAGGCACGACCATCACGTCAATCCCGAAATTCAACTACGAGCTTTTTAACTGCAACAACTTTAATATACGCTATTGGAGCTGGAATTACCGCGGCTGCTGGCACCAGACTTGCCCTCCAA
+
DDDDDIIIIIIIIIIIIIIIIIIIIIIIIIIIIIIIIIIHIIIIIIIIIIIIIIIIIHIIIIIIIIIIIIIIHHHIIHIIIIIIIIIIIIIFHFIFHIHHHHHIHHHGIIIIIIIIIIIIIIIIIIIHHIHIIIHHIIHHIIIIHIHIIIIIIIIIHHFGIIIIIIHHIHIIIIIHIIIIIIIIIIIIIIHIIIIIIIIIIIIIIIIIIIIIIIIIIIIIIIIIIIHIIIIIIIIIHIIIIIIIIIIHIIIHIIIIIIIIIIIIIIIIIIIIIIIIIIIIIIIIIIIIIIIIIIIIIIIHIIIIIIIIIIIIIIIIIIIIIIIIIIIIIIIIIIIIIIIIIIIIIIIIDDDDD
@HISEQ:969:HM2KJBCX2:2:1102:13800:10209 2:N:0:ACTATGCA
GCTTCCAGACAACCCAACTATCCCTATTAATCATTACATCGATCCTAGAAACCAACAAAATAGAATCGGATGTCCTATTTCATTATTCCATGCTAATGTATTCAAGCGTGAGCCTGCTTTAAACACTCTAATTTTTTCAAGGTAACAGTCCTAATTCCCCGTGACACCAAATTAATGGCATTACGGTTCTTTAGAAGGTGAGAAATCAATAATATCAGTACATACCAACGGCATGACCGAAACATTGATCCCGAAATTCAACTACGAGCTTTTTAACTGCAACAACTTTAATATACGCTATTGGAGCTGGAATTACCGCGGCTGCTGGCACCAGACTTGCCCTCCAA
+
DDDDDIIIIIHIIIGIIIIIIIIIIIIIIIIIIIIIIIIIIIIIIIIIGIIIIIEDGHHHIIGIIIIIIHIIHIIICHIHIHIIIIIGIIIIIIIIIIHIIFFHIHIHIIIIIIIIIHIIIHHIHHIIII?HIHHHIHHHIIIIIHHHHHIHEHIIIHIIIHIIIIIIIIIHHIIIIIHGIIIIIIIHEGHGIIIIIHHIGIIIIIIIIIIHIHHHHIHIIIHHIHHHIHIIIIIIIIIIIHHHHHIIHGIIHIIIIIIIIIHHHHHIIIHIIIHIIIIIIIIIIIIIIIIIHIIIIIIHHHIIIIIIIIIIIIIIHIHIIIIIIIIIIIIIIIIIIIIHIHDDDDD
@HISEQ:969:HM2KJBCX2:2:1102:7096:11182 2:N:0:ACTATGCA
GCTTCCAGACAACCCAACTATCCCTATTAATCATTACGGTGATCCTAGAAACCAACAAAATAGAACCATGCCGTCCTATTCTATTATTCCATGCTAATGTATTCGAGCAAAAATGCCTGCTTTAAACACTCTAATTTTTTCAAGGTAAAGGTCCTGGATCCGCAAGACACCCAATTAAGGACATCAAGTTTCTCCAGAAGGTGAGAAATCAACAGCGACAGTTCATACCCCTTAAGGCATGACCATCACGTCAATCCCGAAATTCAACTACGAGCTTTTTAACTGCAACAACTTTAATATACGCTATTGGAGCTGGAATTACCGCGGCTGCTGGCACCAGACTTGCCCTCCAA
+
DDDCDIIIIIIIIIIIIIIIIIIIIIIIHGHIIIIIIIIIIIIIIIIIIIIIIIIIIIIIIIFGHHIIIIEHIGIIIIIIIIIIIIIIIIIIIGHIIIIHHHHIIIIIIIIIIIIIHIIIIIIIIIIIIIIIIIIHIIIIIIIIIIIIIIIIIIIIIIIIIIIIIIIIIIIIIIIIIIIHIIHIIIIIIIHHHIIIIIIIIIIIIIIIIIIIIIIIIIIIIIIIIIIIIIIIIIIIIIIIIIIIIIIIIIHHIIIIIIIIIIIIIIIIIIIIIIIIIIIIIIIIIIIIIIIIIIIIIIIIHIIIIIIIIIIIIIIIIIIIIIIIIIIIIIIIIHIIIIIIIIIIIIIIDDDDD
@HISEQ:969:HM2KJBCX2:2:1102:5527:11540 2:N:0:ACTATGCA
GCTTCCAGACAACCCAACTATTCCTATTAATCATTACGGTGGTCCTAGAAACCAACAAAATAGAACCACAACGTCCTATTCTATTATTCCATGCTAATCTATTCAAGCAATAGCCCGCTTTAAACACTCTAATTTTTTCAAGGTAATAGTTCTGGCTCCCCAATACACCCAATAAAGGGCATACTGGTTCACCAGAAGGAAGACCCGACAGCAGACAGTACTCGCCAAAGACGGACCGCCCGGCCAGGCCTAAAATTCAACTACGAGCTTTTTAACTGCAACAACTTTAATATACGCTATTGGAGCTGGAATTACCGCGGCTGCTGGCACCAGACTTGCCCTCCAA
+
<D<0B<FCCHEE?HC0<CFHH1<FE1CHHIIHIF?111<G10<<CFF?C1DGEHHHIFC1D11<@<1<DHFCECHHH@CFCF1CCHH111111D1DCCEHHHC6<FEHHHEDCHDHCGCHHIIGH7?B@@G0ECEAHFHIHIIGIH8FHHGIIHH-FIIHH@G#?FHIHGIHHBCHHHFHHA8G=D.?HHEHHH>GHFHC?IIHHIFHC@EF<CCHHHEHE<IHFEIIFG:HDBH?HIHDHAECEHGD?HEGFCFEHIIHE</GEEGIHGHHHF@HHCHHGG@HH@F@EEHHHGEC@C1D<HEEFCEEFHHEHHHGIHIIIIIIFIIIHHHGC<@DEEDHHDAB@@
@HISEQ:969:HM2KJBCX2:2:1102:11209:11505 2:N:0:ACTATGCA
GCTTCCAGACAACCCAACTATCCCTATTAATCATTACGTCGATCCTAGAAACCAACAAAATAGAATCAAACGTCCTATTTCGTTATTCCATGCTAATGTATTCAAGCGTGAGCCTGCTTTAAACACTCTAATTTTTTCAAAGTAACAGTCCTGATTCCCCATGACACCAAATTAATGACATCATGGTTCGTCAGAAGGTAGGAATCAATAATACCAGTACGTACAATAGCACGACCAATAAATTGATCCCGAAATTCAACTACGAGCTTTTTAACTGCAACAACTTTAATATACGCTATTGGAGCTGGAATTACCGCGGCTGCTGGCACCAGACTTGCCCTCCAA
+
DDDDDIIGHIIIHIIIIIIHIIIIIIIIIIIIIIIIIHIIIIIIIIIIIHHIIIIIIIIIIIIIIIIIIIIIIIIIIIIIIIIIIIIEHIIIIIHHHHIIIIIHIHHFHHIHIIIIIIIIHHIIIIIIIIHIIIIIIIHIIIIHHIIIIHHIHIIIGIIIIHIIIIIIIIHHHIHIIIIIIHIIIIIIIIIIIIIIIIIIIIIIHHIIHCIIIIIIIIIIIIIIIIIIIIIIIIIIIIIIIIIHIIIIIIHFIHHIIIIIGIIIIIIIIIIIIIIIIIIIIIIHHHIIIIIIIIIIHIIIIIIIHIIIIIIIIIIIIIIIIIIIIIIIIIIIIHIIIIIIDDDDD
@HISEQ:969:HM2KJBCX2:2:1102:11430:11775 2:N:0:ACTATGCA
GCTTCCAGACAACCCAACTATCCCTATTAATCATTACGGTGATCCTAGAAACCAACAAAATAGAACCATGCCGTCCTATTCTATTATTCCATGCTAATGTATTCGAGCAAAATGCCTGCTTTAAACACTCTAATTTTTCAAGGTAAAGGTCCTGGTTCCACATGACACCCAATTAAGGACATCATGCTTCTCCAGAAGGTGAGAAATCAACTGCGACAGTTCATACCCCTTAAGGCACGACCATCACGTCAATCCCGAAATTCAACTACGAGCTTTTTAACTGCAACAACTTTAATATACGCTATTGGAGCTGGAATTACCGCGGCTGCTGGCACCAGACTTGCCCTCCAA
+
DDDDDIIHIIIIIIIIIIIIIIIIIIIIIIHHIIIHIIIHHIIIIIIIIIIIIIHIIIIHIIHHIIGIIHIIIEHHIIIHIIIHIIHIIIHHEEHHIIIHIHIIIIIIHIIIIIIHGHIHHHHIIIIIHIIIIIHIIHEIIIIIIIIIIIGHIIHHIIIIHIIIIIIHHHIIIIIIIIIIIIIIIIIIIIIIIIIIIIIIIIIHIIHIIIIIIIIIIHIIIIIIIIIIIIIIIIIIHIIIIIIIHIIIHHIIIIIIIIIIIIIIIIIIIIIIIIIIIIIHIIIIIIIIIIIIIIIIIHHIIIIIIIIIIIIIIIIIIIIIIIIIIIIIIIIIIIIIIIIIIIIIIIDDDDD
@HISEQ:969:HM2KJBCX2:2:1102:17358:11258 2:N:0:ACTATGCA
GCTTCCAGACAACCCAACTATCCCTATTAATCATTACGTCAATCCTAGAAACCAACAAAATAGGATCGAACGTCCTATTTCATTATTCCATGCTAATGTATTCAAGCGTTAGCCTGCTTTAAACACTCTAATTTTTTCAAAGTAACAGTCCTGTTTCCCTGCAACACCAAATTAATGACATTACAGTTCTTCAGAAAGGAGGAATCAGCGAAGCCAGTGCATACCAGTGGCACGACCAACCTGCTGACCCCGAAATTCAACTACGAGCTTTTTAACTGCAACAACTTTAATATACGCTATTGGAGCTGGAATTACCGCGGCTGCTGGCACCAGACTTGCCCTCCAA
+
DDDDDIIIIIIIIIIIIHHIIIIIIIIIIIIIIHHIIHIIIIIIIIIIHHIIIIIIIIHHIHHIIIIHHIHHHIHIIIHIIGIIIHIIIIIHEHIIIIIHHHGHIIHIIIIIIIIHIIIIHHIIIHIIHIIIHIIHIHIIGIIIIIIHGHIIIIIIIIIIHHIIIIIIIIIIIIIIIIHIIIIIIIIIHIIIIIIIIIIIIIIHIIIIIIIIIIIIIIIIIIIIIIIIIIIIIIIIIIHIIIIIHHIIIIIIIIIIIIIIIIIIIIIIIIIIIIIIIIIIIIIIIIIIIIIIIIIIIIIHHIIIIIIIIIIIIIIIIIIIIIIIIIIIIIIIIIIIIIIIIDDDDD
@HISEQ:969:HM2KJBCX2:2:1102:9685:12692 2:N:0:ACTATGCA
GCTTCCAGACAACCCAACTATCCCTATTAATCATTACGTCAATCCTAGAAACCAACAAAATAGGATCGAACGTCCTATTTCATTATTCCATGCTAATGTATTCAAGCGTTAGCCTGCTTTAAACACTCTAATTTTTTCAAAGTAACAGTCCTGTTTCCCTGCAACACCAAATTAATGACATTACAGTTCTTCAGAAAGGAGGAATCAGCGAAGCCAGTACATACCAGTGGCACGACCAACCTGCTGACCCCGAAATTCAACTACGAGCTTTTTAACTGCAACAACTTTAATATACGCTATTGGAGCTGGAATTACCGCGGCTGCTGGCACCAGACTTGCCCTC
+
ADDADIIIIHHHIIHHHHIIIIIHHIIIIIIHGIFHICFHH@HHHIIEGHIHIIIIIIIIIIIHHIIEHHHC@ECHEHIHHIIIIFF?HHEHGIHIGIHHGIEHHEHHHIIHIIIHHIHHGEHGHHHFGHHHHIIIIHHGHHHIIFFHEIIIHHFHHHGE@HHHHHIIGHEEFHHIIIIHIIHIIHHEIIHHHHGIIIIIHGHCHIIIHEGCHECHH<EIHIHIHF<H;HHHGHIDIHEHF23II<DHHIHEEHHHGHIHGHHIHIIIHHHHFIHHEHFIHG?HHHG@EECHEEHHHHIGHEGECEHEEIFEHHIHE<FHHEE@HHFD<1G<HHHG1E@?@DD
@HISEQ:969:HM2KJBCX2:2:1102:17730:12465 2:N:0:ACTATGCA
GCTTCCAGACAACCCAACTATCCCTATTAATCATTACGGTGGTCCTAGAAACCAACAAAATAGAATCATCCGTCCTATTTTATTATTCCATGCTAATGTATTCAAGCAAAATGCCTGCTTTAAACACTCTAATTTTTTCAAAGTAAAGGTCCTGGTTCCCCGCGGCACCCAATTAAGGACATCGCGGTTCTCCAGAAGGTGAGAAATTGACTACACCAGTTCATACCCCTTAAGGCACGACCGATGTGTCAATCCCGAAATTCAACTACGAGCTTTTTAACTGCAACAACTTTAATATACGCTATTGGAGCTGGAATTACCGCGGCTGCTGGCACCAGACTTGCCCTCCAA
+
@<DDDEHGIHHHFHHIHIHHCHEFGHHHCEFHHFFHIIII?EGEHFEGHHC@EGGHHIIIIIHIIH@FCHHIHEDEHEE?G?HHE<@CC@1FCHEE@CHHHHIHIIIHIIHEHEHGIHGFCBFHHHHH?EIHIHIIHI@ACH@?HFHIHEHHIHHHHIHIIHDHIHEHFHHGHHGHFF@HHDIIIIHEHHFHIIIIIHHHHEHIIIIHEIHHHHIHHIIHIIIHGIIIIIHIIH=IHCHHCEIIIIHHIHIHDDDFIIHIHFHHIIGIGIIHHCIIIIHHHHHIHIIIHIIIHHHHE@HIIIHFHIGIIIIHIIIIIIIHHHGIIIIIIIIIHIIGIHHHIHIHGHD@BBD
@HISEQ:969:HM2KJBCX2:2:1102:5194:12944 2:N:0:ACTATGCA
GCTTCCAGACAACCCAACTATCCCTATTAATCATTACGGTGATCCTAGAAACCAACAAAATAGAACCATGCCGTCCTATTCTATTATTCCATGCTAATGTATTCGAGCAAAATGCCTGCTTTAAACACTCTAATTTTTTCAAGGTAAAGGTCCTGGTTCCACATGACACCCAATTAAGGACATCATGCTTCTCCAGAAGGTGAGAAATCAACTGCGACAGTTCATACCCCTTAAGGCACGACCATCACGTCAATCCCGAAATTCAACTACGAGCTTTTTAACTGCAACAACTTTAATATACGCTATTGGAGCTGGAATTACCGCGGCTGCTGGCACCAGACTTGCCCTCCAA
+
ADDDDIIIIIIIIIIIIIIIIIIIIIHIIIIIHIIIIIGIHIIIIIIIIIIIHHHIIIGIIIHHIIIIIHIGHHIGHIIIIHIIIIIIIHIHGHHHIHIIHHHEHIHIHIIHIIIEHIGIIHIIIHA?HHHIEIIIGHHHHHHHGHIHIIHHHHIHIIHIHIHHHHFGHHHIIHGEHHIHHHHHHIIHEEG@HHHHHGHHHFHIHHFHHHEHDGHHHGIIHHFCEHIFHHHFHHHHEHHGHFHHEHEHEHGIHDIHHHHIHIHIHHEEC@CFIHIIIHIHHGIHFHHHHHIIIHIHGEDEHHFGGGHIHHGHHHHIIIHIGIHDHIHHHIIIIIIIIIIHEIHHHEHDDDDD
@HISEQ:969:HM2KJBCX2:2:1102:2129:12844 2:N:0:ACTATGCA
GCTTCCAGACAACCCAACTATCCCTATTAATCATTACGGCGGTCCTAGAAACCAACAAAATAGGACCGCACGTCCTATTCTATTATTCCATGCTAACGTATTCGAGCAAAGGCCTGCTTTGAACACTCTAATTTTTTCAAAGTAAAAGTCCTGGTCCCCAACACACCCAGTGAAGGGCATGCGGTTCTCCAGAAGAGAAGGCCCGGCCGGACAAGTGCACGCGGTGAGGCGGACCTGCCAGCCAGGCCAAAGGTTCAACTACGAGCTTTTTAACTGCAACAACTTTAATATACGCTATTGGAGCTGGAATTACCGCGGCTGCTGGCACCAGACTTGCCCTCCAA
+
DDDDDIIIIIIIIIIIIIIIIIIIIIIIIIIIIIIIIIIIHIIIIIHIIGHIIIIIHIIIIICHHIHHHHICFHHHHHIHHHIHGHIGIIIIIIHIIGHIIHHIIHIIIIIIIIIIHIIIIIHIIHIIIHHHHIIIIIIHIIIIIIIIIIIIHIHHIIIIIHIIIIIIIIIIHIIIIIHIIIIIIHHIIGIIIIIIIIHIIIIIIIIIIIIIIIIIIIIIIIIIHIIIIIIIIIIIIIIHIIIIIIIHIIIIIIIHIIIIIIIIIIIIIHIGHIIIIIIIIIIIIIIIIIIIIIIIIIIIIIIIIIIIIIIIIIIHIIIIIIIIIIIIIIIIIIIIIHIDDDDD
@HISEQ:969:HM2KJBCX2:2:1102:11154:12868 2:N:0:ACTATGCA
GCTTCCAGACAACCCAACTATCCCTATTAATCATTACGTCAATCCTAGAAACCAACAAAATAGGATCAACGTCCTATTTCATTATTCCATGCTAATGTATTCAAGCGCGAGCCTGCTTTAAACACTCTAATTTTTTCAAAGTAACAGTCCTGATTCCCCACCACACCAAATAAATGACATGATGGTTCGTCAGAAGGTAGAAATCAGTAACACCAGTACGTACCGAAGGCACGACCAGCGTACTAATCCCGAAATTCAACTACGAGCTTTTTAACTGCAACAACTTTAATATACGCTATTGGAGCTGGAATTACCGCGGCTGCTGGCACCAGACTTGCCCTCCAA
+
0<D@BEC<1E?HGCGHIGHHHHIIIIIIIHICHHHH?E@GHHHHHHH1DFCFHIIHH?FHHH@FHHHHHH0<<0DHC1C@G@C11C?GHHGHIGHFEHEFGEF><D<HHHCCHHC@HHFHHIIEGFFFHCHFHHFHHIIIHHHIHHHHGEA<EHHHGHHHHHGCDGIIHD@F8G<IIIII;HG@ECCIHF<@GHFHH8FHHHHFIIIHHGDDHIIIHHH<IHHHHEF?EGDIIHIHHGHFGHHGGHGHDHHHEIIIHCCHCIHHFIGIIHHHHFHCHECHHGCHF1FHIIHHEDHEEIIHFH?IGIIHEHHCHHDCHHHHGEEHCFEIHHEHHHCEEFC<0@@DD
@HISEQ:969:HM2KJBCX2:2:1102:13056:13842 2:N:0:ACTATGCA
GCTTCCAGACAACCCAACTATCCCTATTAATCATTACGGTGATTCAGAAACCAACAAAACAGGACCACCGTCCTATTTTATTATTCCATGCTAATGTATTCAGACATAAGCCTGCTTTGAACACTCTAATTTTTTCAAGGTAAAGGTCCTGGTTTCCTACCACGCTAAATTAATAACATGATAGTTCCCCAGAAGGTAGAAATTCTACACGCCAGTACAGACAATAGCCCGACCAACGATAGAACCCCGAAATTCAACTACGAGCTTTTTAACTGCAACAACTTTAATATACGCTATTGGAGCTGGAATTACCGCGGCTGCTGGCACCAGACTTGCCCTCCAA
+
DDDDD@FCHIHH<<CGHHIHIG@@FEEHHCGHIIIH@EEHCEHHIIEHHH?GGHHE1CHHE1CHH?1FE/DCHCHHHEHCCGE1C@?GHF1<CHHFFGGHEHHIHHHHGHHIHEHHHH1IIHHEHEGEIHFHHGGIIHHEIIIHEIIHIHEGE?GHHGIHHIIHIIHIHFIHHEHIGHHFIHHHGEHDIIIIHG@DGIHHIHHH9?IHHGGF@HHHIIIIIHIHHIHGHHCHIIIIIIHCHCHHFIIIIHHIIIIIIIIIIIIHGIIHFEIIIIIHIIHHHIHHHIHIHDHHHHFIIHFIHHHIIIIIHHIHIIIIIIIIIHH?HHEHIIHIIHHHIIDDDDD
@HISEQ:969:HM2KJBCX2:2:1102:10154:13508 2:N:0:ACTATGCA
GCTTCCAGACAACCCAACTATCCCTATTAATCATTACGTCAATCCTAGAAACCAACAAAATAGGATCGAACGTCCTATTTCATTATTCCATGCTAATGTATTCAAGCGTTAGCCTGCTTTAAACACTCTAATTTTTTCAAAGTAACAGTCTTGTTTCCCTGCAACACCAAATTAATGACATTACAGTTCTTCAAGAAGGAGGAATCAGTAAAGCCAGTACACACCATTGGCACGACCAACCTACTAACCCCGAAATTCAACTACGAGCTTTTTAACTGCAACAACTTTAATATACGCTATTGGAGCTGGAATTACCGCGGCTGCTGGCACCAGACTTGCCCTCCAA
+
DDDDDIIIIIIIIIIIIIIIIIIIIIIIIIIIIIIIIIIIIIIIIIIGHHIIIIIIIIIIIIIIIIIIIIIIIHIIIIHIIIIIIIIIIIIIHIIIIIIIIIIIIIIIIIIIIIIIIIIIIIIIIIIIIHIIIIIIIHHIIIIIIIIIHH$IIIHHHIIIHIIIIIIIIIIHIIIIIIHIIIIIHIIIIIIIIIIIIIIIIIIIIIIIIIIIIIIIIIIIIIIIIIIIIIIIIIIIIIIIIIIIHIIIIIIIIIIIIIIIIIIIIIIIIIIIIIHIIIIIIIIIIIIIIIIIIIIIIIIIIIIIIIIIIIIIIIIIIIIIIIIIIIIIIIIIIIIIIIIIIDDDDD
@HISEQ:969:HM2KJBCX2:2:1102:11404:15339 2:N:0:ACTATGCA
GCTTCCAGACAACCCAACTATCCCTATTAATCATTACGTCGATCCTAGAAACCAACAAAATAGAATCAAACGTCCTATTTCGTTATTCCATGCTAATGTATTCAAGCGTGAGCCTGCTTTAAACACTCTAATTTTTTCAAAGTAACAGTCCTGATTCCCCAAGACACCAAATTAATGACATCATGGTTCGTCAGAAGGTAGGAATCAATAATACCAGTACGTACAATAGCACGACCAATAAATTGATCCCGAAATTCAACTACGAGCTTTTTAACTGCAACAACTTTAATATACGCTATTGGAGCTGGAATTACCGCGGCTGCTGGCACCAGACTTGCCCTCCAA
+
DDDDDIIIIIIIIIIHIIIIIHIHIIIIIHIIIIIIIIIIIHIIIIIGIHIIIIIIGHIHIIHHHIIIIGIHIIIHGHHIIIIIIHIIIIHEHIIIIHHHFHIHIHIIIIHIIIIIIHIIIIIIIIHHHIIIHIIIIHIIHHIIHIIIHHHHHHIHIIIHHHHHGIIIIIHHHHHIIIIIHHIIIIIIIHIIIIIHEIIIIIIIHHIHIIIIHIIIHIIIIIIIIIIIIIIIIIIIIIIIIIIHIIIHHIIIIIIIIIIIIIIIHIIIGIIIIIIIIIIIIHHHIHIIIIIIIIIIIIIIIIIIIIIIIIIIIIIIIIIIIIIIIIIIIIIIIIIIIIIIDDDDD
@HISEQ:969:HM2KJBCX2:2:1102:1446:16002 2:N:0:ACTATGCA
GCTTCCAGACAACCCAACTATCCCTATTAATCATTACGTTGATCCTAGAAACCAACAAAATAGGTTCGAACGTCCTATTTCATTATTCCATGCTAATGTATTCAAGCTAAAGCCTGCTTTAAACACTCTAATTTTTTCAAAGTAACAGTCCTAACTCCCCATAACACCAAATTAATGACATCATGGTTCGTCAGAAAGGAGAAACCAATGATACCAGTACGTACCGAAAGCACGACCGACATATTGATCCCGAAATTCAACTACGAGCTTTTTAACTGCAACAACTTTAATATACGCTATTGGAGCTGGAATTACCGCGGCTGCTGGCACCAGACTTGCCCTCCAA
+
DDDDDIIIIIIIIIIIIIIIIIIIIIIIIIIIIIIIIIHIIIIIIIIIGIIIIIIIIGIHIHHIEHHIIIIIHIIIIIIIIIIIHIIIIIIIGIHIIIHGIHIIIIIIIHIIIIIIHHIIIIIIIIIIIHHIIIIIIIIIIIHIIHIIHIHHIHHHIIIIIIHIIIIIIIIIIIIIIIIIHIIIIIIIIIIIIIIIIIIIIIIIIIIIIIIIIIIIIIIIIIIIIIIIIIIIIIIIIIIIIIIHHIIIIIIIIIIIIIIIIIIIIIIIIIIIIIIIIIIIIIIHIIIIIIIIIIIIIIIIIIIIIIIIIIIIIIIIIIIIIIIIIIIIIIIIIIIHIIIIIDDDDD
@HISEQ:969:HM2KJBCX2:2:1102:7500:16012 2:N:0:ACTATGCA
GCTTCCAGACAACCCAACTATCCCTATTAATCATTACGTCGATCCTAGAAACCAACAAAATAGAATCAAACGTCCTATTTCGTTATTCCATGCTAATGTATTCAAGCGTGAGCCTGCTTTAAACACTCTAATTTTTTCAAAGTAACAGTCCTGATTCCCCATGACACCAAATTAATGACATCATGGTTCGTCAGAAGGTAGGAATCAATAATACCAGTACGTACAATAGCACGACCAATAAATTGATCCCGAAATTCAACTACGAGCTTTTTAACTGCAACAACTTTAATATACGCTATTGGAGCTGGAATTACCGCGGCTGCTGGCACCAGACTTGCCCTCCAA
+
DDDDDIIHGIIIIIIIIIIIIIIIIIIIIIIIIIIIIIIIIIIIIIIIIIIIIIIHIIGIIIHI?HHHIIIIHIIIIIHIIIHHIIHIIIIICHIIHIIIIIHIIIIIIIIIHIIIIIIIIIHIIIIIIIIHIIIHHIIIIIIIIIIIIIHIIIIIIIIIIIIIIIIIIIIIIIIIIIIIIIIIIIIIIIHIIIIIIIIIIIIIIIIIIIIIIIIIIIIIIIIIIIHIIIIIIIIIIIIIIIIHIIIIIIHIIIIIIIIIIIIIIIIHIIIIIIIIIHIIIIIIIHIIIIIIIIIIIIIIIIIIIIIIIIIIIIIIIIIIIIIIIIIIIIIIIIIIIIIIDDDDD
@HISEQ:969:HM2KJBCX2:2:1102:6187:16417 2:N:0:ACTATGCA
GCTTCCAGACAACCCAACTATCCCTATTAATCATTACGGTGATCCTAGAAACCAACAAAATAGAACCATGCCGTCCTATTCTATTATTCCATGCTAATGTATTCGAGCAAAAATGCCTGCTTTAAACACTCTAATTTTTTCAAGGTAAAGGTCCTGGATCCGCAAGACACCCAATAAAGGACATCAAGTTTCTCCAGAAGGTGAGAAATCAACAGTAACAGTTCATACCCCTTAAGGCATGACCATCACGTCAATCCCGAAATTCAACTACGAGCTTTTTAACTGCAACAACTTTAATATACGCTATTGGAGCTGGAATTACCGCGGCTGCTGGCACCAGACTTGCCCTCCAA
+
DC@DDIIIGHE@1<CHEHI1C11<<1<<@1<1<D11C1EFHC11<<1<FGEHC?1CE?GCC1<11CE1DHIED<<<DH1<@@@FGHHH11<<1<GHIGEEHCC=GGGH@FFHF511<FHFHF1A1EGBCAGAFA>@FCC?@FG<HFHIHEHHIHHHHECGC<FEECCF<FHHHGCD<<HIHIHHHHE@FDDHHGIIIHHH:IIIIIIHIHIHHHGFFFHC?GBACHCHEIIHHHHCCEHHEDHHIIHEE@EHHDCHHIHHHHGHF@HHCHEHFHFHHHHHHGCGIIIIHHHHHHGHHHEHEHHHHHHHHHHHC@IH@HGEHDCHIIIHIHG@HHEHIIHFCE@EGIIIB@BB?
@HISEQ:969:HM2KJBCX2:2:1102:12547:16550 2:N:0:ACTATGCA
GCTTCCAGACAACCCAACTATCCCTATTAATCATTACGTCAATCCTAGAAACCAACAAAATAGAATCAAACGTCCTATTTCGTTATTCCATGCTAATGTATTCAAGCGTGAGCCTGCTTTAAACACTCTAATTTTTTCAAAGTAACAGTCCTGATTCCCCAAGACACCAAATTAATGACATCATGGTTCGTCAGAAGGTAGGAATCAATAATACCAGTACGTACAATAGCACGACCAATAAATTGATCCCGAAATTCAACTACGAGCTTTTTAACTGCAACAACTTTAATATACGCTATTGGAGCTGGAATTACCGCGGCTGCTGGCACCAGACTTGCCCTCCAA
+
DDDDDIIHIIIIIIIIIIHIIIIIIIIIHIIIIIIIIIIIIIIIIIHIIIHIIIIIIHIEHHHIIIIIIIIHHHHIIIHHIIIIIIIIIIHHFIIIHHIIHHHIIIIIHIHIIHIHIIIIIIIIIIIIIIIIIIIIIIIIIIIIIIIIIIIIIIIIIHIIIIIIIIIHIIIHIIHIIHIIIIHIIIIIIIIIIIIIIIIIIIIIIIIIIIIIIIIIIIIIIIIIIIIIIIIIIIIIIIIIIIIHIIIIIIIIIIIIIIIIIIIIIIIIIIIIIIIHIGIIIIHIHIIIIIIIIIIIIIHIIIIIIIIIIIIIIIIIIIIIIIIIIIIIIIIIIIIIIIIIDDDDD
@HISEQ:969:HM2KJBCX2:2:1102:7845:17383 2:N:0:ACTATGCA
GCTTCCAGACAACCCAACTATCCCTATTAATCATTACGTCGATCCTAGAAACCAACAAAATAGAATCAAACGTCCTATTTCATTATTCCATGCTAATGTATTCAAGCGCGAGCTTGCTTTAAACACTCTAATTTTTTCAAAGTAACAGTCCTGATTTCCCATGACACCAAATTAATGACATCGTGGTTCGTCAGAAGGGAGAAACCAATAATGCTAGTACGTACAAAGTACGACCGACATATTAGTCCCGAAATTCAACTACGAGCTTTTTAACTGCAACAACTTTAATATACGCTATTGGAGCTGGAATTACCGCGGCTGCTGGCACCAGACTTGCCCTCCAA
+
DDDDDIIIIIIIIIIIIIIIIIHHIIHIIIIIIIHIIIIIHHHIIIIIIIIIIIIIIHIHIIIHIGIIIIIIEHHHIIIIHIIIIHIIIIIIIIIIIIIIHHHHIHIIHIIHHIHIIIIIIIIHIIIIHIIIIIIIIIIHHIIIIIIIIIIIIIIIIIIIIIIIIIIIHHHHIIIIIHIIHIIHIIHHIIIIIIIIHIIIIIIIGIIIIIIIIIIIHIIHIIIIIIHIIIIIIII=IIIIHHHIIIIHHIIIIIIIIIIIIIIIIIIIIIIIIIIIIIIIIIIIHIIIIIIIIIIIIIIIIIIIIIIIIIIIIIIIIIIIIIIIIIIIIIIIIIIIIIIDDDDD
@HISEQ:969:HM2KJBCX2:2:1102:19472:17614 2:N:0:ACTATGCA
GCTTCCAGACAACCCAACTATCCCTATTAATCATTACGGTGATCCTAGAAACCAACGAAATAGAATCAGTCCGTCCTATTTCATTATTCCATGCTAATGTATTCAGACGATAGTCTGCTTTAAACACTCTAATTTTTTCAAAGTAACAGTCCTGATTTCCAACCACACCAAATAAATGGCATGAAAGTTCCTCAGAAGGTAGAGATCCATCTCACCAGTACAGACAATTAAGCCTGACCAATGGGTAGACCCCGAAGTTCAACTACGAGCTTTTTAACTGCAACAACTTTAATATACGCTATTGGAGCTGGAATTACCGCGGCTGCTGGCACCAGACTTGCCCTCCAA
+
AADDBHIIIIIIIIIIIIIIIIGHHIIIIIHHHHIIIIHFHHIIEHIIIHHIIHH0DECHHIHGH@GHGHIFHG1CHHIIIHHIHHIIHIEHIIIHEHIHIHHEHHHHIIIHIIHIIIIIIIHIIIIIIIIIIHEHIIIIIIIHIIHHHIHHIIIIHIHHIHIHIHHHIIIIIIHIHHCIIIGIIIHHHHIIIIIIIIIHHHIIIIHIHHIHIIIIIIIIIIIIIIIIIIIIIIIIII=IIIHGGD<HIIIIIIIIHIIIIIIIIIIIIIIIIIIIHIIIGIIIIIIHHHIIIIIIIIIIIIIIIIIIIIIIIIIIIIIIIIIIIIHHIIIIIIIIIIIIIIIDDCDD
@HISEQ:969:HM2KJBCX2:2:1102:19887:17908 2:N:0:ACTATGCA
GCTTCCAGACAACCCAACTATCCCTATTAATCATTACGGTGATCCTAGAAACCAACGAAATAGAATCAGTCCGTCCTATTTCATTATTCCATGCTAATGTATTCAGACGATAGTCTGCTTTAAACACTCTAATTTTTTCAAAGTAACAGTCCTGATTTCCCATCACACCAAATAAATGGCATGAAAGTTCCTCAGAAGGTAGAGATCCATCTCACCAGTGCAGACAATTAAGCCTGACCAATGGGTAGACCCCGAGGTTCAACTACGAGCTTTTTAACTGCAACAACTTTAATATACGCTATTGGAGCTGGAATTACCGCGGCTGCTGGCACCAGACTTGCCCTCCAA
+
DDDDDIIIIIIIIIIIHIIIIIIIIIIIIIIIIIIIIIIIIIIGIIIGIIIIHIIIIIIHIIHIIIIIHIIIIIHIIIHIIIIIIIIIIIIHHGHIIIIIIHHHIIIIIIIIIIIIHIIIIIHIIHIIIIIIIIIIIIIIIIIIIIIIIIIIIIIIIIIIIIHIIIIIIIIIIIIIHIIIIIIIIIIIIIIIIIIIIIIIIIIIIIIIIIIIIIIIIIIIIII=HI=IIIIIIIIIIIIIIIII;FDIIIIIIIIIIIIIIIIIIIIIIIIIIIIIIIIIIIIIIIIIHIIIIIIIIIIIIIIIIIIIIIIIIIIIIIIIIIIIIIIIIIIIIIIIIIIIIIIDDDDD
@HISEQ:969:HM2KJBCX2:2:1102:9254:18228 2:N:0:ACTATGCA
GCTTCCAGACAACCCAACTATCCCTATTAATCATTACGTCAATCCTAGAAACCAACAAAATAGGATCGAACGTCCTATTTCATTATTCCATGCTAATGTATTCAAGCGTTAGCTTGCTTTAAACACTCTAATTTTTTCAAAGTAACAGTCCAAATTCCCCGCAACACCAAATTAATGGCATTACGGCTCATCAGGAAGGAGGAATCAGTGAGACCAGTGCATACCGATGGCATGACCAATCTACTAACCCCGAAATTCAACTACGAGCTTTTTAACTGCAACAACTTTAATATACGCTATTGGAGCTGGAATTACCGCGGCTGCTGGCACCAGACTTGCCCTCCAA
+
DADBDGIIIIIIIIIIIIIIIIIHIIIIIIIIIIIIIIIIGHIIIIIHIIIIIIIIIFHEHHHHHEHHIHIIIIHIIHGHIIIIHEHHHHEHGHHHIIFIIIHIIHHIIIIIHHHIIIHIHHEHHHHIIHIHHGHHHHHHHIIHHIIIHH?IHHHIHHHHIIHHIIHHIHGIIHHHHIIHHHHHFHHGHFHIIIIIIIIHHIIHIIHHEIIHHIIIIIHHHIIIIHHIIHIIHIIIIIIHIIHHGHHIIIIHHIHHIHIHHHHGIHIIIGIIIIIIIIIIHHHHIHGFHGIIIIIIIHIHHHHEIHIIIIIIHIIHGIIIHFIIIIIIIIIHHHIHGHIHICDBDD
@HISEQ:969:HM2KJBCX2:2:1102:11986:18258 2:N:0:ACTATGCA
GCTTCCAGACAACCCAACTATCCCTATTAATCATTACGTCAATCCTAGAAACCAACAAAATAGGATCGAACGTCCTATTTCATTATTCCATGCTAATGTATTCAAGCGTTAGCTTGCTTTAAACACTCTAATTTTTTCAAAGTAACAGTCCAAATTCCCCGCAACACCAAATTAATGGCATTACGGATCATCAGGAAGGAGGAATCAGTGAGACCAGTACATACCAGAGGCATGACCAACCTACTAACCCCGAAATTCAACTACGAGCTTTTTAACTGCAACAACTTTAATATACGCTATTGGAGCTGGAATTACCGCG
+
DDBDDHIHHIIIHHHHHIHHHIHIIIHHIIIHIIIIIIIIIGIHHHHEEHIHIIIIHHIHHHHHGIHIIIIIHGIIIIIIHIHHEHEHHIIHIIIIIIHIIIIIIHGHHIIHHIIIIIIIIIHHHIIIIIIHHIHIHHHHIIIIIHHHEHHGHHHFIIHGHHIIIHHIIIIIHIHIIIHHIIIIIIIHIIIHIIIIIIIIIIIIIIIHIIIIHHIIIHIHIIHGIIIGIIIIIIIGHIIIIHCHIHFIHIHIHIGHHHFIGIHIIIIIIIIIIIHIIIIIIHGIIIIHIHIIIIIGIIIIIIIIIIIIIIIIIICDDDD
@HISEQ:969:HM2KJBCX2:2:1102:15155:18954 2:N:0:ACTATGCA
GCTTCCAGACAACCCAACTATCCCTATTAATCATTACGTCAATCCTAGAAACCAACAAAATAGGATCGAACGTCCTATTTCATTATTCCATGCTAATGTATTCAAGCGTTAGCTTGCTTTAAACACTCTAATTTTTTCAAAGTAACAGTCCAAATTCCCCGCAACACCAAATTAATGGCATTACGGCTCATCAGGAAGGAGGAATCAGTGAGACCAGTGCATACCGATGGCATGACCAATCTACTAACCCCGAAATTCAACTACGAGCTTTTTAACTGCAACAACTTTAATATACGCTATTGGAGCTGGAATTACCGCGGCTGCTGGCACCAGACTTGCCCTCCAA
+
DDDDDIIIIIIIIIHIIIIIIIHGIIIIIIIIIIIIIIIIIIIIIIIIIIIIIIIIIIIHIIEHHIHHIIIHFHHIIIIIIIIIIIIIGHEFHIIIIIIIIIIIIIIIIIHHIIIIHIHHIIIIIHHIIIIIIHIIIIIIHIIIIIIHHIIHIHHIIIIHHIIIIIIIIIIIHIHIIIIIIIIIIIIIIIIIIIIIIIIIIIIIIIIIIIIIIIIIIHIIIIIIIIIIIIIIIIIIIIIIIIHHHIHIIHIIIIIIIIIIHIIIIIIIIIIIIIIIIIIIIIIIIIIIIIIIIIIIIIIIIIIIIIIIIIIIIIIIIIIIIIIIIIHIIIIIIIIIIIIIIDDDDD
@HISEQ:969:HM2KJBCX2:2:1102:1810:19002 2:N:0:ACTATGCA
GCTTCCAGACAACCCAACTATCCCTATTAATCATTACGTCGATCCTAGAAACCAACAAAATAGAATCAAACTTCCTATTTCGTTATTCCATGCTAATGTATTCAAGCGTGAGCCTGCTTTAAACACTCTAATTTTTTCAAAGTAACAGTCCTGATTCCCCATGACACCAAATTAATGACATCATGGTTCGTCAGAAGGTAGGAATCAATAATACCAGTACGTACAATAGCACGACCAATAAATTAATCCCGAAATTCAACTACGAGCTTTTTAACTGCAACAACTTTAATATACGCTATTGGAGCTGGAATTACCGCGGCTGCTGGCACCAGACTTGCCCTCCAA
+
D?B@@H?GEGHIEEH0FCFEHHHH?@CHEEHH@G@1DDCFC<CGH@1<1DFFHHIG?@CGHE1FHH?G?H11<11<1DDFEFHHHGE1CG11CC<EGIHIHGCHHHGFIHG>DHHIIIHHHHHB1HHHHHHHHGEIHEGHI9HIH9I9IIIH8IHFGHIHHH8HHIIHEHHEHIIIIIIHIHHEGHHGHIIIIFGCIIIGIGGHHDIHFHHGFHFGHGIHIHGHHIIIIIGFIIGCGCFCCHHHIIIGIIIIIIIIIIIHHCHIIIIIIIIIIIHHGHFIIHHHFIIIIIHIHCIIIIIIIIIIIIIIHIHHHIIIIIHHIIIIIIHHHIIHIIGIIIIIDDDBD
@HISEQ:969:HM2KJBCX2:2:1102:15009:18661 2:N:0:ACTATGCA
GCTTCCAGACAACCCAACTATCCCTATTAATCATTACGTCAATCCTAGAAACCAACAAAATAGGATCGAACGTCCTATTTCATTATTCCATGCTAATGTATTCAAGCGTTAGCCTGCTTTAAACACTCTAATTTTTTCAAAGTAACAGTCCTGTTTCCCTGCAACACCAAATTAATGACATTACAGTTCTTCAGAAAGGAGGAATCAGCGAAGCCAGTACATACCAGTGGCACGACCAACCTGCTGACCCCGAAATTCAACTACGAGCTTTTTAACTGCAACAACTTTAATATACGCTATTGGAGCTGGAATTACCGCGGCTGCTGGCACCAGACTTGCCCTCCAA
+
DD@@DEEHHIIIEDHHHIEEHHI?HHIHIIIIIEHFHIHHHICHEIHIIHHICHHIHHICGEHC@GH@GH1C<CGHGHFC@ECHHFHHIHGHGHHHHHHHIHHHHIIIIHIHHHIIIHHHIIIIIIIIIIHIIHGIHIHIIIHHIHHHIIIIIIHHIHIHHIIHIGHHHIIIIIIHIIIHHIIIIIIIIIIHHEHIHHHIHHHHGIIIHFHIIIHHHHGIHHIIHHGHHGHIHEHI=FFHHHHHFIHHHHHHIIIIIIIIIIHDH@HHHIHIIHHIIIIIIIIIHGHIIIIHHIIIIIIIHIIIIIIHIIHHGIHIIIIIIIGIIIIIIHIIIHHHHHIHFACDAB
@HISEQ:969:HM2KJBCX2:2:1102:15279:18727 2:N:0:ACTATGCA
GCTTCCAGACAACCCAACTATCCCTATTAATCATTACGTCAATCCTAGAAACCAACAAAATAGGATCAAACGTCCTATTTCATTATTCCATGCTAATGTATTCAAGCGTTAGCCTGCTTTAAACACTCTAATTTTTTCAAAGTAACAGTCCTGTTTCCCTGCAACACCAAATTAATGGCATTACAGTTCTTCAGAAAGGAGGAACCAGCAAAGCCAGTGCATACCAGTGGCACGACCAACCTGCTGATCCCGAAATTCAACTACGAGCTTTTTAACTGCAACAACTTTAATATACGCTATTGGAGCTGGAATTACCGCGGCTGCTGGCACCAGACTTGCCCTCCAA
+
DDDDDIIIIIIIIIIIIIIHIIIIIIIIIIIIIIIIIIIIIIIGHIIIIIIIIIIHIIGIIIHHIHIIIIIIIIHIIIIHHHHHHHIGHIIIEHIIIHHHIIHIIHIIIIIIIIIIIIIIIHIIIIIIIIHHIIIHIIIIIIIIIIIIIIIIIIIIHIIIIIIIIIIHIIIIIIIIIIIIIIIIIIIIGHHIIIIIIIIIIIIHIIIIIIIIIIIIIIIIIHIHIGIIIIIIIIIIIIHIIIIHHIIIIIIIIIIIIIIIIHIIIIIIIIIIIIIIIIIIIIIIIIIIIIHIIIIIIHIIIIIIIIIIIIIIIIIIIIIIIIIIIIIIIIIIIIIIIIIIIDDDDD
@HISEQ:969:HM2KJBCX2:2:1102:2563:19501 2:N:0:ACTATGCA
GCTTCCAGACAACCCAACTATCCCTATTAATCATTACGTTGTACCTAGAAACCAACAAAATAGGTTCGAACGTCCTATTTCATTATTCCATGCTAATGTATTCAAGCGTTTGCCTGCTTTAAACACTCTAATTTTTTCAAAGTAACAGTCCTGACTCCCCACGACACCAAATTAATGACATCATGGTTCATCAGAAGGGAGGAATCAACGACCCCAGTGCGTACCGAAGGCACGACCGACGTATTGATCCCGAAATTCAACTACGAGCTTTTTAACTGCAACAACTTTAATATACGCTATTGGAGCTGGAATTACCGCGGCTGCTGGCACCAGACTTGCCCTCCAA
+
@@@DDHCHHHIIEHCHIHHIHHHIHHEHHHIHIH@GGHEEEHHEHEHHIGHHIIIHHHHHEHGHFHHIEFHIIHIIHIHHIHHIHHIEHC?CEHHIIHHFGGHHHHHGIHIHE@HHIIIIHIHI@GIIHHHHIHICHHHHIHFIIHHGHHCGHHE@HHGHEEEHIIHHIHHHIHAHHHHHHIHIHHFHIFCIIHFIIHEGII=HHIHHHGHIIHIHIHHHHHHHHIHHHHGIHECCHIHIIHHHCHG?GHHHGEGHHHHGCHHHHHHH?IIIHEFHHHHEHHFEHEHHHIHDHEHHHFF@EIIHHECHIHHEDHHIDHIIIHEEIHHIIIIHHHIHIHIHFACDAD
@HISEQ:969:HM2KJBCX2:2:1102:18476:19030 2:N:0:ACTATGCA
GCTTCCAGACAACCCAACTATCCCTATTAATCATTACGTCGATCCTAGAAACCAACAAAATAGAATCAAACGTCCTATTTCATTATTCCATGCTAATGTATTCAAGCGCGAGCTTGCTTTAAACACTCTAATTTTTTCAAAGTAACAGTCCTGATTTCCCGCGACACCAAATTAATGACATCGTGGTTCGTCAGAAGGGAGAAACCAATAATGCTAGTACGTACAAAGTACGACCGACATATTAGTCCCGAAATTCAACTACGAGCTTTTTAACTGCAACAACTTTAATATACGCTATTGGAGCTGGAATTACCGCGGCTGCTGGCACCAGACTTGCCCTCCAA
+
DDDDDHIIIIIIIIIIIIIIIIIIIIIIIIIIIIIIIIIHIIIIIIEIIIIIIIIIEHIHHHHHIGIIIIIIIIIIIIIIIIIHIHHIHHIHGIHIIIIIHHHHIHHIIIIHIIIIIHIIIIIIIHHIIIIIIIIIIIIIIIIIIIIIIHIIIIIIIIIIIIIIIIIIIIIIHIIIIIIIIIIIIIIIIIIIIIIIIIIIIIIIIIIIIIIIIIIIIIIIHHHIIIIIIIIIIIIIIIIIHIHIIIIIIIIIIIIIIIIIIIIIIIIIIIIIIIIIIIIIIIIIIIIIIIIHIIIIIHIIIIIIIIIIIIIIIIIIIIIIIIIIIIIIIIIIIIIIIIIDDDDD
@HISEQ:969:HM2KJBCX2:2:1102:18299:19981 2:N:0:ACTATGCA
GCTTCCAGACAACCCAACTATCCCTATTAATCATTACGTCGATCCTAGAAACCAACAAAATAGAATCAAACGTCCTATTTCGTTATTCCATGCTAATGTATTCAAGCGTGAGCCTGCTTTAAACACTCTAATTTTTTCAAAGTAACAGTCCTGATTCCCCATGACACCAAATTAATGACATCATGGTTCGTCAGAAGGTAGGAATCAATAATACCAGTACGTACAATAGCACGACCAATAAATTGATCCCGAAATTCAACTACGAGCTTTTTAACTGCAACAACTTTAATATACGCTATTGGAGCTGGAATTACCGCGGCTGCTGGCACCAGACTTGCCCTCCAA
+
DDDCDIGIIIIHIGIHIIIEHIIIIGIIIHIIIIIEHIIIHHIIHIHIHHIIGHIICHEHHIGIGHHIIIIIIIIIIIIIIHIHHIIHGHIIIHIIIHHIHHIIIIIIIIIIIIIIIIIIIIIIIIIHIIIIIIIIIIIIIIIIIIHIIIHIHIHHIHIIIIIIIIHIIIHHEHIIIIIIHIHHHIIIHIHGIIIIIIHIIIIIHHIHIIIIIIIIIIIIIIIIIIHIIIIIGIIIIIIIIIIHIIIIGIHIIIIIIIIIIIIIIIIIIIIIIIIIIIIIIIIIHHIIIIIIIIIIIIIIIIIIIHIIIHIIIIIIIIIIIHIIIIIIIIIIIIIIIIIHDDDDD
@HISEQ:969:HM2KJBCX2:2:1102:5607:20621 2:N:0:ACTATGCA
GCTTCCAGACAACCCAACTATCCCTATTAATCATTACGTCGATCCTAGAAACCAACAAAATAGAATCAAACGTCCTATTTCGTTATTCCATGCTAATGTATTCAAGCGTGAGCCTGCTTTAAACACTCTAATTTTTTCAAAGTAACAGTCCTGATTCCCCATGACACCAAATTAATGACATCATGGTTCGTCAGAAGGTAGGAATCAATAATACCAGTACGTACAATAGCACGACCAATAAATTGATCCCGAAATTCAACTACGAGCTTTTTAACTGCAACAACTTTAATATACGCTATTGGAGCTGGAATTACCGCGGCTGCTGGCACCAGACTTGCCCTCCAA
+
DDDDDIIIIIIIIHHIIIIIIIIIIIIIHIIIIIIIIIIIHIIHIIIIIIIIIIIIIIIIIHHIIIHHHIIGHGIIIIHIHIIIHGHHIIIIIIIIIIIHHIIIHIIHIIHHIIIHHIIHHIIIIIIIIIIIIIIIIIIHIIIIIIIIIHIIIIIIIIIIIHIIIIIIIIIHIIHHIIHHIIHHHHIIIIIIIHIIHIHIIIIIIHIIIIHIIIIIIIIIIIIIIIIIIIIIIHIIIIIIIIHHIHIIIIIIIIIIIIIIIIIIIIIIIIIIIIIIIIIIIGIHHHIIIIIIIIIIIIIIIIIIIIIIIIIIIIIIIIIIIIIIIIIIIIIIIIIIIIIIDDDDD
@HISEQ:969:HM2KJBCX2:2:1102:1401:20964 2:N:0:ACTATGCA
GCTTCCAGACAACCCAACTATCCCTATTAATCATTACGTCGATCCTAGAAACCAACAAAATAGGTTCGATCGTCCTATTTCGTTATTCCATGCTAATGTATTCAAGCGCGAGCCTGCTTTAAGCACTCTAATTTTTTCAAAGTAACAGTCCTGTTTCCCCGCAACAACAAATTAATGCCATCACGGTTCTACAAGAGGGAGGGACCAGTGAGGCCAGTGCATACCAGTGGCACGACCGACCTACTGGCCCCGAAATTCAACTACGAGCTTTTTAACTGCAACAACTTTAATATACGCTATTGGAGCTGGAATTACCGCGGCTGCTGGCACCAGACTTGCCCTCCAA
+
DADDDHIGIIHIHHIHEHIIEHHHHHGHIHHIIHHIIIDHH<GHHIGHIIIGIIIIIHEHHIHFCHHHHHG?FGE0DGHHIHIHHEHHIHCH1FHGIIIGIIIHHIIIIIHHIIIIIIIIIIIIHIIIIIIHIIIIIHHHHHIIIHFIIIIIIIIIIIHIHIIIIIIIIIIHIHIIHHIIIIHIIIIIIIIIIIIHIIIHIIIIIIIIIIIIHHIIIIIIIIIIGIIIIIIIIIIHIIIIIIIHHIHHIIIIIIIIIIIIIIIIIHIHIIIIIIHIIHIIIIIIIIIIIIIHHHIIIIIIIIIIIIIIIIIIIIIIIIIIIIIIIIIIIIIIIIIIIIIIIDDDDD
@HISEQ:969:HM2KJBCX2:2:1102:8866:21285 2:N:0:ACTATGCA
GCTTCCAGACAACCCAACTATCCCTATTAATCATTACGTCGATCCTAAAAACCAACAAAATAGGGTCAAACGTCCTATTTCATTATTCCATGCTAATGTATTCAAGCGTGTGCCTGCTTTAAACACTCTAATTTTTTCAAAGTAACAGTCCTGATTCCCCATGACACCAAATTAATGACATCACAGTTCGTCAGAAGGTAGAAATCAATAATACCAGTGCATACCGGAGGCACGACCAATATATTGATCCCGAAATTCAACTACGAGCTTTTTAACTGCAACAACTTTAATATACGCTATTGGAGCTGGAATTACCGCGGCTGCTGGCACCAGACTTGCCCTCCAA
+
@@@DDCHHEEF<?ECC1EH1C1CCCHCE?F@@1@EHG1<FDCCH01DFECECG1DGE1<1<1<DC@<@<1DEHH@GCFG1<<CG1FGG1<C11<<FEEHHHHHIDHHHHGHHEFHHDGHHGHEFFEHHEEHHGFGHCGFGHGGHGGHIFIHHIFHCHEGCHEHHHH?GDGHCIGIHHHHH@;HFFHGHFFH7:HHHGIIHIIHHE;HHHHHHIIHIIIFCEDHDECFHFCHHHEHC1HHFHHFGDHHE<CHHIHCHIHIIHEIGCHIHHEHGEGCHIFHHHHHEG?H@HHHGCIHFCIGGC?HIHHHEHIHHCIHH?HEHHHEHHGCHIIIFIIHIIIIIID@@@D
@HISEQ:969:HM2KJBCX2:2:1102:9292:21318 2:N:0:ACTATGCA
GCTTCCAGACAACCCAACTATCCCTATTAATCATTACGGTGATCCTAGAAACCAACAAAATAGAATCATGCCGTCCTATTTTATTATTCCATGCTAATGTATTCAAGCAAAATGCCTGCTTTAAACACTCTAATTTTTTCAAAGTAAAGGTCCTGGTTCCCCGCGACACCCAATTAAGGGCATCGCGGTTCTCCAGAAGGTGAGAAATTGACTACACCAGTTCATACCCCTTAAGGCACGACCGATGTGTCAATCCCGAAATTCAACTACGAGCTTTTTAACTGCAACAACTTTAATATACGCTATTGGAGCTGGAATTACCGCGGCTGCTGGCACCAGACTTGCCCTCCAA
+
DDDDDIIHIIIIIIIIIHIIIIIIIIHIIIIIIIIIIIHIIIIIIIHIHIIIIIIIIIIHIIHIIIIIIHHHGIIIHHIIIIIIIIIIHHIHHHIIIGHIIGIIIIIIIIIIIHIIHHHIIIIIIIHIGIIIIIIHHIHIIHIIIIIIIHIIIIIIHHIIIIIIIIIIIIIIHIIIIIIIIIIIIHIIIIIIIIIIIIIIIIIIIIIIIIIIIIIIIIIIIIIIIIIIIIHHHIIIIIIIIIIIIIHIIIHHHIIIIIIIIIIIIIIIIIIIIIIIIIIIIIIIIIIIIIIIHHIIIIIHIIIIIIIIIIIIIIIIIIIIIIIIHIIIIIIIIIIIIIIIIIIIIIIDDDDD
@HISEQ:969:HM2KJBCX2:2:1102:17340:21749 2:N:0:ACTATGCA
GCTTCCAGACAACCCAACTATCCCTATTAATCATTACGTCGATCCTAGAAACCAACAAAATAGAATCAAACGTCCTATTTCGTTATTCCATGCTAATGTATTCAAGCGTGAGCCTGCTTTAAACACTCTAATTTTTTCAAAGTAACAGTCCTGATTCCCCAAGACACCAAATTAATGACATCATGGTTCGTCAGAAGGTAGGAATCAATAATACCAGTACGTACAATAGCACGACCAATAAATTGATCCCGAAATTCAACTACGAGCTTTTTAACTGCAACAACTTTAATATACGCTATTGGAGCTGGAATTACCGCGGCTGCTGGCACCAGACTTGCCCTCCAA
+
@DDAAFHIHECGHGHHIHEHHHHHHIIIIIIIIFHHHHE@<ECHHIIIHHHIIEHEFC1<GH@GHCFCGHIEHHHHGCFEFHHI1CEHHIECEHHIIHHHIHHHEIIHGHGHHIIIHH@HIHHHIIHIIHHIGIHHEHIIHIIIIIIIIIGIIHHHHIIIHHHEHHIHHHIHHGHHGEHHHHHIGHGIHIIIIIHIHFIHHCIHEEHHIHEHHF@HIHIHHIIHIIHHGHIIHHHHIIIII<HFEDHHDFCCEE@HIHIIIHHHEFEIIIHIHEIIHHCHFHIIIIHHHFIHHIIIIHIHHEHHHHHHHHFIHHCIHHHHHIIIIIHHHHFIIHHIHIHIDDDDD
@HISEQ:969:HM2KJBCX2:2:1102:4103:22479 2:N:0:ACTATGCA
GCTTCCAGACAACCCAACTATCCCTATTAATCATTACGTCGATCCTAGAAACCAACAAAATAGAATCAAACGTCCTATTTCGTTATTCCATGCTAATGTATTCAAGCGTGAGCCTGCTTTAAACACTCTAATTTTTTCAAAGTAACAGTCCTGATTCCCCATGACACCAAATTAATGACATCATGGTTCGTCAGAAGGTAGGAATCAATAATACCAGTACGTACAATAGCACGACCAATAAATTGATCCCGAAATTCAACTACGAGCTTTTTAACTGCAACAACTTTAATATACGCTATTGGAGCTGGAATTACCGCGGCTGCTGGCACCAGACTTGCCCTCCAA
+
DDDDDIIIIIIIIIIIIIIIIIIIIIIIIIIIIIIHHIIIIIIIIIIHIIIIIIIIIIGHIIHIEHIIIIIIIHIIHIIIHIIIIIIIIIIHGIHIIIHIIIIIIIIIIIIIGIIIIIIIIIHIIIIIIIHIIIIIIIIIIIIIIIIIIIIIIIIIIIIIIIIIIIIIIIIIIIIIIIIIIIHIIIHHIIIIIIIIIIIIIIIIGIIIIIIHHIIIIIIIIIIIIIIIIIIIIIIIIIIIIIIIIIIIIIIIIIIIIIIIIIIIIIIIIIHIIIIIIIIIIIIIIHIIIIIIIIIIIIIIIIIIIIIIIIIIIIIIIIIIIIIIIIIIIIIIIIIIIIIIDDDDD
@HISEQ:969:HM2KJBCX2:2:1102:6190:22384 2:N:0:ACTATGCA
GCTTCCAGACAACCCAACTATCCCTATTAATCATTACGTCAATCCTAGAAACCAACAAAATAGGATCAAACGTCCTATTTCATTATTCCATGCTAATGTATTCAAGCGTTAGCCTGCTTTAAACACTCTAATTTTTTCAAAGTAACAGTCCTGTTTCCCTGCAACACCAAATTAATGACATTACAGTTCTTCAAGAAGGAGGAACCAGTAAAGCCAAGTACATACCAGAGGCACGACCAACTTACTAATCCCGAAATTCAACTACGAGCTTTTTAACTGCAACAACTTTAATATACGCTATTGGAGCTGGAATTACCGCGGCTGCTGGCACCAGACTTGCCCTCCAA
+
DDDDDHIHHIIIGHICEHGHHIIHHIIIIIIIGHHGIIIHHHHHIIIHCHIIIIHIFH?HHHDGHIGHIHGHIHHHHIHIIIIHHIHEHGIHGECEGIIHHHIHE1GIHIHIIHHHHIIIIIHHIHHIIIIIIHIIIIIIIIIIIIIIIIIIIIIHHIIHIIIIIIIIIIHHHIIIIIIIIIIIIIIHHIIIIIIIIIIHIIIIIHIIIIIIIIIIIIIIIIIIIIIIIIIIIIIIIIIIIIIIIHIIHIIIIIIIIIIIIIIIIIIIIIIIIIIIIIIIIIIIIIIIIIIIIIIIIIIHGHIIIIIIIHIIIIIIIIIIIIIIIIIIIIIIIIIIIIIIIIDDDDD
@HISEQ:969:HM2KJBCX2:2:1102:11989:22215 2:N:0:ACTATGCA
GCTTCCAGACAACCCAACTATCCCTATTAATCATTACGTCGATCCTAGAAACCAACAAAATAGGTTCGATCGTCCTATTTCGTTATTCCATGCTAATGTATTCAAGCGCGAGCCTGCTTTAAGCACTCTAATTTTTTCAAAGTAACAGTCCTGTTTCCCCGCAACAACAAATTAATGCCATCACGGTTCTGCAAGAGGGAGGGACCAGTGAGGCCAGTGCATACCAGTGGCACGACCAACCTACTGGCCCCGAAATTCAACTACGAGCTTTTTAACTGCAACAACTTTAATATACGCTATTGGAGCTGGAATTACCGCGGCTGCTGGCACCAGACTTGCCCTCCAA
+
CDDDDIIIIHIIIIIIHIIIIIIIIIIIIIIIIIIHIIIIHIIIIIIHIIIIHHHIEFHIIHIIHIIGIIIIHHGIII?GHHIIIHIIIGIIGIGIIIHIIHHIIHIIIIHHGIIIIIIIHHIIIIIIIIIIIIIIIIIIIIIHIIHHIHIIIIIHIIIIGHHIIIIIIIIIIIIHIIIIIIIIIIIHHIHEHHIHHIIIIIIIHIIIIIIIIHHIIIIIIIIIIIIII=IIIIIIIIIIIIHHHIIIIIIIGIIIIIIIIIIIIHIIIIIIIIIIIIIIIIIHIHIIIIIIIIIGIIIIIIIIIIIIIIIIIIGIIIIIIIIIIIIIIIIIIHIIIIIIIDDDDD
@HISEQ:969:HM2KJBCX2:2:1102:8242:22873 2:N:0:ACTATGCA
GCTTCCAGACAACCCAACTATCCCTATTAATCATTACGTCAATCCTAGAAACCAACAAAATAGGTTTGAACGTCCTATTTCATTATTCCATGCTAATGTATTCAAGCGTTAGCCTGCTTTAAACACTCTAATTTTTTCAAAGTAACAGTCCTGTTTCCCTGCAACACCAAATTAATGGCATTACAGTTCTTCAGAAAGGAGGAATCAGCGAAACCAGTTCATACCAGTGGCACGACCAACCTGCTGACCCCGAAATTCAACTACGAGCTTTTTAACTGCAACAACTTTAATATACGCTATTGGAGCTGGAATTACCGCGGCTGCTGGCACCAGACTTGCCCTCCAA
+
DDDDDIIIIIIIIIIIIIIIIIIIIIIIIGIIIIIIIIIIIIIIIIIIIIIIIIIIIIIIIIIIIIIHHHHIIIIIIIIIIIIHIIHIHHIIIIIIIIIIHIIIIIIIIHIHHIIIIHIIIIHIIIIIIIIIIIIIIIIIIIIIIIIIIIIIIIIIIIIIIIIIIIIIIHHHIIIIIIIIIIIIIIIIIIIIIIIIIIIIIIIIHIIIIIIIIIIIHHHIIIIIIIIIIIIIIIIIIIIIIIHHGIIIIIIIIIIIIIIIIIIIIIHIIIHIIIHIIIIIIIIIIIIIIIIIIIIIIIIIIIIIIIIIIIIIIIIIIIIIIIIIIIIIIIIHIIIIIIIIIDDDDD
@HISEQ:969:HM2KJBCX2:2:1102:18264:21790 2:N:0:ACTATGCA
GCTTCCAGACAACCCAACTATCCCTATTAATCATTACGTCGATCCTAGAAACCAACAAAATAGGGTCAAACGTCCTATTTCATTATTCCATGCTAATGTATTCAAGCGTGAGCCTGCTTTAAACACTCTAATTTTTTCAAAGTAACAGTCCTGATTCCCCGCGACACCAAATTAATGACATCACGGATCTTCAGAAGGGAGAAACCAGTGACACCAGTGCATACCAAAGGCATGACCAGCGTACTGATCCCGAAATTCAACTACGAGCTTTTTAACTGCAACAACTTTAATATACGCTATTGGAGCTGGAATTACCGCGGCTGCTGGCACCAGACTTGCCCTCCAA
+
@@@DDECGHHEHGC@GHHHHHHHIHIGGFFH@ECGHEEFIHIGGHH?<CFEI1FEDHEH@FHIGCGHEHGHIHHIHIHEG@CFHEHCHHIIHHGHGIIHHHCIIHGIHIIIHHHEFGEH8HHGHHHHFGHHHBHHHIIIHHHIHHIHHFEHHHGFHH?HDIHIFIHFIIHHHHIGHEHFFHHHHCHHHCIIHHHIHIIHIIHHFHFHHHHIHG?IHHIIHIIIHHHHHHHHH@IIGHIIHHHHE@IIIHHEFHIHHHGIHHGHHCHFHHGGHIHGIHIIIIHHEFHHIIHIIIHHGIHIIHIHIIIIIIIHHGIIIHIHHHHHIHIIIHIIIIIIIIHGIIDCDDB
@HISEQ:969:HM2KJBCX2:2:1102:4133:23298 2:N:0:ACTATGCA
GCTTCCAGACAACCCAACTATCCCTATTAATCATTACGGTGATCCTAGAAACCAACAAAATAGAACCATGCCGTCCTATTCTATTATTCCATGCTAATGTATTCGAGCAAAATGCCTGCTTTAAACACTCTAATTTTTTCAAGGTAAAGGTCCTGGTTCCACATGACACCCAATTAAGGACATCATGCTTCTCCAGAAGGTGAGAAATCAACTGCGACAGTTCATACCCCTTAAGGCACGACCATCACGTCAATCCCGAAATTCAACTACGAACTTTTTAACTGCAACAACTTTAATATACGCTATTAGAGCTGGAATTACCGCAGCTGCTGGCACCAGACTTGCCCTCCAA
+
DDDDCIIIIIIGIIIIIIIIIIHIIIIHHIIIIIHIIHIHHIIIIIIHIIIIIIIIIIIIIHIHIIIIIIHIIIHIHFHHHHHIIIHIIIIIFHIIHHIHHCIIIHHHIIIIHHIIHIHHIIIIHHFGHHHIHHIIHHIIIIIIHIIIIIHHIIIIIHIIIIIIIIIIEEIHIHHIIIHHHIIIIIIIIIIIIIIIIHHIIIIIIHHEIIHIIIIIIIIIIHHIIIIIIIIIIHIIIII=IIIHGHIIIHGIHIIIIIIIIIIIIIIIHIIHGIIIIIIIIIIIIIIIHHIIIIIIHIIIIIIIIIIIIIIIIIIIIIIIIIIIIIIIIIIIIIIIIIIIIIIIIIIDDDDD
@HISEQ:969:HM2KJBCX2:2:1102:20048:22639 2:N:0:ACTATGCA
GCTTCCAGACAACCCAACTATCCCTATTAATCATTACGGTGATCCTAGAAACCAACAAAATAGAACCATGCCGTCCTATTCTATTATTCCATGCTAATGTATTCGAGCAAAAATGCCTGCTTTAAACACTCTAATTTTTTCAAGGTAAAGGTCCTGGATCCGCAAGACACCCAATTAAGGACATCAAGTTTCTCCAGAAGGTGAGAAATCAACAGCGACAGTTCATACCCCTTAAGGCATGACCATCACGTCAATCCCGAAATTCAACTACGAGCTTTTTAACTGCAACAACTTTAATATACGCTATTGGAGCTGGAATTACCGCGGCTGCTGGCACCAGACTTGCCCTCCAA
+
@@DD?CG?DGFH<0<<FCFEHGCGHEHHFIHEHIIIIIIEHHGHHHHGHHIIHIEC@FHECGECHHHHIGIEDE?/<1<<FCC?DHHIHGHHH1DECHIHHDCGEFC@HHHIEFH?FHEHHFHIIIHFHHHHI?HHHADHGHFEFIHIHEHEHHE@GCD<?;1FHEHHGG@EHHC@HIIHHHHIHHHEGGFEH7HHHHHEHGHHHIIHHFIHEEHEGHHHFHFHHHHHIHIIIH<HIHIHHHEHHHHHHCH@HHHCIIIIIHHIHHIHECHHIGIIHHIHHGHGIIIIHHIIHEIIIHHHHIIIIIIHIHIIGHGHIHFIIIHDHEIIIIHHF?IIHHHEIIHHHHHHDDDDD
@HISEQ:969:HM2KJBCX2:2:1102:2806:23659 2:N:0:ACTATGCA
GCTTCCAGACAACCCAACTATCCCTATTAATCATTACGTCGATCCTAGAAACCAACAAAATAGAACCATGCCGTCCTATTCTATTATTCCATGCTAATGTATTCGAGCAAAAATGCCTGCTTTAAACACTCTAATTTTTTCAAGGTAAAGGTCCTGGATCCGCAAGACACCCAATAAAGGACATCAAGTTTCTCCAGAAGGTGAGAAATCAACAGTAACAGTTCATACCCCTTAAGGCATGACCATCACGTCAATCCCGAAATTCAACTACGAGCTTTTTAACTGCAACAACTTTAATATACGCTATTGGAGCTGGAATTACCGCGGCTGCTGGAAACAGACTTGCCCTCCAA
+
DDDDBEHHHIIIIIIIIIIIHIGIHIIIHHIHIIIIHHIHHHHGHHHIGIIHHIIIGIIEHHC?EHHEHHIHIHHHHHHGGHIIIHHHGHFEHHIHHIIEHCCFIHHHIIIHHHIIIHHIHGIHIIHHIHHHHHIIIIHIHHHHHHHHHHHEIHFHDHHIHHEIIHHHIIHGIIIIIIIIIHHHEIHHHEGHHIIIIIIHIHIIIIIIIIIIIIIHIIGIIIIIIIIIIIIIIIIFHHIIHIIIIIHHHDFDIIHHHHIIIIIIIIIHIHIIHIHIIIIHHHIHIIIIIIIIIIIIIIIIIIIIIIIIIIIIHHIIIIIIIIIIIIIIIHIIIIIHHIIIIIHIIIIHDDDDD
@HISEQ:969:HM2KJBCX2:2:1102:6322:22655 2:N:0:ACTATGCA
GCTTCCAGACAACCCAACTATCCCTATTAATCATTACGTCGATCCTAGAAACCAACAAAATAGAATCAAACGTCCTATTTCATTATTCCATGCTAATGTATTCAAGCGTAAGCCTGCTTTAAACACTCTAATTTTTTCAAAGTAACAGTCCTGATTCCCCACGACACCAAATTAATGACATCGCGGTTCTTCAGAAGGTAGGAACCAATAATGCCAGTGCGTACCGAAGCACGACCAACAATTTGATCCCGAAATTCAACTACGAGCTTTTTAACTGCAACAACTTTAATATACGCTATTGGAGCTGGAATTACCGCGGCTGCTGGCACCAGACTTGCCCTCCAA
+
DDDDCIIIIIIIIIIIIIIIIIHIIIIIIIIIIIIIHIIIIIIIIIIIIIIIIIIIIHGIIIGGIHIIGHIHHGIIGHIIIIIIIIIGIIIIIIHHHHIIIIIIIIHIIIIIIIIIIIIIHIIIIIIIIIIIIIIIHIIIIIIIIIIIIIIIIIIHHIIIIIIIIIIIIIIHIIIIIIIIIIIIIIIIIIIIIIIIIIHIIIIIIIIIIIIIIIIIIIIIIIIIIIIIIIIIIIIHIIIIIIIGIIIIIIIIIIIIIIIIIHIIIIIIIIIIIIIIIIIIIIIIIIIIIIIIHIIIIIIIIIIIIIHIIIIIIIIIIIIIIIIIIIIIIIIIIIIIIIIIDDDDD
@HISEQ:969:HM2KJBCX2:2:1102:20676:23652 2:N:0:ACTATGCA
GCTTCCAGACAACCCAACTATCCCTATTAATCATTACGTCGATCCTAGAAACCAACAAAATAGAATCAAACGTCCTATTTCATTATTCCATGCTAATGTATTCAAGCGTAAGCCTGCTTTAAACACTCTAATTTTTTCAAAGTAACAGTCCTGATTCCCCACGACACCAAATTAATGACATCGCGGTTCTTCAGAAGGTAGGAACCAATAATGCCAGTGCGTACCGAAGCACGACCAACAATTTGATCCCGAAATTCAACTACGAGCTTTTTAACTGCAACAACTTTAATATACGCTATTGGAGCTGGAATTACCGCGGCTGCTGGCACCAGACTTGCCCTCCAA
+
DDDDDIIIIIIIIIIIIIIIIIIIIIIIIIIIIIIIIIIIIIIIIIIIIIIIIIIIIIIIIIIHIIIIIIIIIIIIIIIIIIIIIIIIIIHIHHHIIIIIHHHHHHHHIIHIIIIIIIIIIIIIIIIHHIIIIIIIIIGHHIIIIIIIHIHIHHIIIIIIHHIHHHIIIIIIHIIIIHIIIIIIIIIHIIIIIIIIIIHIIIIIIHHHIIIIIIIIIIIIIIIIIIIIIIIIIIIIHIIIHIHG=IIIIIIIIIIIIIIIIIIIIIIIIIIIIHIIIIIIIHHIIIIIIIIIIIIIIIIIIIIIIIIIIIIIIIIIIIIIIIIIIIIIIIIIIIIIIIIIDDDDD
@HISEQ:969:HM2KJBCX2:2:1102:4079:24137 2:N:0:ACTATGCA
GCTTCCAGACAACCCAACTATCCCTATTAATCATTACGGTGATTCAGAAACCAACAAAACAGGACCACCGTCCTATTTTATTATTCCATGCTAATGTATTCAGACATAAGCCTGCTTTGAACACTCTAATTTTTTCAAGGTAAAGGTCCTGGTTTCCTACCACGCTAAATTAATAACATGATAGTTCCCCAGAAGGTAGAAATTCTACACGCCAGTACAGACAATAGCCCGACCAACGATAGAACCCCGAAATTCAACTACGAGCTTTTTAACTGCAACAACTTTAATATACGCTATTGGAGCTGGAATTACCGCGGCTGCTGGCACCAGACTTGCCCTCCAA
+
DADDDHHEEHIIIHIIIIIHIHIIIIIHIFFHHIIHIH=<DHHHIHIIIII@E1CHF@HH?GHIHIHIECFHHHHIHGHIIIIIIH@HHIFHEHHHHIIIIIHHGHIHHEHHHHIGFHIHHHIHHFIHHHHHIHHIIHEHHIIGIHHHHHHEGHHCHHHGIHHFFCIHHCHIHIHIICHHGFIHFGHCCHGGGHIIHIIIIIIIIHHCHIGHHIIIIIIIIIIGHHDCIHIHHGHIHHEHGGIHEHCG?HIHHEGIIIIHIHHHHHHIIIIIHIIIIHHIHIIIIHHHHIHHIIHIIGIIHIHHIHIIHIHIIIGIIHIIIHHHHIIIIHGGIIIHHHD@@BB
@HISEQ:969:HM2KJBCX2:2:1102:3158:24815 2:N:0:ACTATGCA
GCTTCCAGACAACCCAACTATCCCTATTAATCATTACGTCAATCCTAGAAACCAACAAAATAGAATCAAACGTCCTATTTCGTTATTCCATGCTAATGTATTCAAGCGTGAGCCTGCTTTAAACACTCTAATTTTTTCAAAGTAACAGTCCTGATTCCCCATGACACCAAATTAATGACATCATGGTTCGTCAGAAGGTAGGAATCAATAATACCAGTACGTACAATAGCACGACCAATAAATTAATCCCGAAATTCAACTACGAGCTTTTTAACTGCAACAACTTTAATATACGCTATTGGAGCTGGAATTACCGCGGCTGCTGGCACCAGACTTGCCCTCCAA
+
DDDDDIIIIIIIIIIIIIIIIIIIIIIIIIIHIIIIIIIIIIIIIIIHIIIHIIIIIIIHIHIGHIIIIIIIIIGHHIIIIIIIIIIIHIIIGIIIIIIIIGIIIIIHIIIIIIIIIIIIIIIIIIIHIHHIIIIIIIIIIIHIIIIIIHIIIIIIIIIIIIIIIIIIIIIHIIIIIIIIIIIIIIIIHIIIIIIIIIIIIIIIIIIIIHIIIIIIIIIIIIIIIIIIIIIIIIIIIIIIIIIIIIIIIIIIIIIIIIIIIHIIIIIIIIIIIIIIIIIIIIIIIIIIIIIIIIIIIIIIIIIIIIIIIIIIIIIIIIIIIIIIIIIIIIIIIIIIIIIIDDDDD
@HISEQ:969:HM2KJBCX2:2:1102:12474:24807 2:N:0:ACTATGCA
GCTTCCAGACAACCAACTATCCCTATTAATCATTACGTCAATCCTAGAAACCAACAAAATAGGATCAAACGTCCTATTTCATTATTCCATGCTAATGTATTCAAGCGTTAGCCTGCTTTAAACACTCTAATTTTTTCAAAGTAACAGTCCTGTTTCCCTGCAACACCAAATTAATGACATTACAGTTCTTCAAGAAGGAGGAACCAGTAAAGCCAGTACATACCAGAGGCACGACCAACTTACTAATCCCGAAATTCAACTACGAGCTTTTTAACTGCAACAACTTTAATATACGCTATTGGAGCTGGAATTACCGCGGCTGCTGGCACCAGACTTGCCCTCCAA
+
BDDDCIIGIIIHFHIIIGIIHICHIHIIIIHIIIHIIIHIIIIHIIHIIIIHIIIIIEHIIFCGEHGHIHEHC@EHIHHIIIHIHHHE@FHIGHIHHCHIH<CHGHHHHHHHFCEHHIHHEHF;CHHHHEGHGIHHHFIHEGHHIE6<<FHCHHIHHIHHIE<FEHFGGF2HHHHCEC@CFC<DFGHCEGCCEDGHEFF0HHGGGC@<?IIIIHIIIIGIIIGGIGIIIGIIIIIGIHIIIHHHHIFIIIIIIIHIIIIIIIIIIIIIIIIIIIIIIIIIIIIIIIIIHHIIIIIIIIIIIIIIIIIIIIIIIIIIIIIIIIIIIIIIIIIIIIIIIIIIDDDDD
@HISEQ:969:HM2KJBCX2:2:1102:14261:24701 2:N:0:ACTATGCA
GCTTCCAGACAACCCAACTATCCCTATTAATCATTACGTCGATCCTAGAAACCAACAAAATAGAATCAAACGTCCTATTTCATTATTCCATGCTAATGTATTCAAGCGCGAGCTTGCTTTAAACACTCTAATTTTTTCAAAGTAACAGTCCTGATTTCCCACGACACCAAATTAATGACATCGTGGTTCGTCAGAAGGGAGAAACCAATAATACTAGTACGTACAAAGTACGACCGACATATTAGTCCCGAAATTCAACTACGAGCTTTTTAACTGCAACAACTTTAATATACGCTATTGGAGCTGGAATTACCGCGGCTGCTGGCACCAGACTTGCCCTCCAA
+
@DBDDEFFGHIIEHHHHEHHHHHHIIIHHEFGHHHEHEHCDH1DGFGHIHIHHHIECC1CFG?GHEHHHEHEEEHHIICGHHIIIGIH1FGGCGHHHIIHCHIIIIIHDHHEIHIIIIHHIHHIHIHIIIIIIHIHGHHIIIIIIIIIHHHHHCCFHHEHHHIIHHHHHHIIHIHGHIIIIHIHHIIIIHIIIIIIIIFHHIIHFHIIIIIIIIIIHGIHIIIIIIIIHHIIIIHHHIIIIHHHHD<IHIHHIIHHIIHHIIHHHHGHIIIIIIIIIIHHHGHHHGHIIIIHHHIIIIIIIIIIIIIIIHIHIGIIIIHIIIIIIIIIIIIIIHIIIIH@D@@D
@HISEQ:969:HM2KJBCX2:2:1102:16281:25503 2:N:0:ACTATGCA
GCTTCCAGACAACCCAACTATCCCTATTAATCATTACGTCGATCCTAGAAACCAACAAAATAGAATCAAACGTCCTATTTCATTATTCCATCCTAATGTATTCAAGCGTGCGCCTGCTTTAAACACTCTAATTTTTTCAAAGTAACAGTCCTGATTCCCCACGACACCAAATTAATGACATCGCGGTTCTTCAGAAGGTAGGAACCAATAATGCCAGTGCGTACCGAGGCACGACCGACAATCTGATCCCGAAATTCAACTACGAGCTTTTTAACTGCAACAACTTTAATATACGCTATTGGAGCTGGAATTACCGCGGCTGCTGGCACCAGACTTGCCCTCCAA
+
DDDDDIIIIGFHHIIHHIIIIHIIIIIIIIIIIIIHHEHHHHHFIIIHHHHIIHHIHFEIIIHEHHIIIIIDFHHH?HIHFHHHHHIGHII<<DFGHHHIIGHHEEHHIHIIIHHHIIGHHHHHIHGHHHHIIHHHHHHHHHIHIIHHGHGHHHGFIIIIHIGHIIHIIIIIHIHGHIIIIIIHHIIHHHEHHIIIHHHHIHIHHIIHHHCGHIIIIIIHHHIIIIIHIII=IIIIIIIIHHHGIIHIHHIIIIHFIIIHHIIIIHHFIIIIIHIHGIIIHHHHIHHIIIIIIIIIIIIIIGIIHIIIIIIHIIIIIIHIIHIIIIIIIIHFGHIIIIIHDDDDD
@HISEQ:969:HM2KJBCX2:2:1102:7385:26254 2:N:0:ACTATGCA
GCTTCCAGACAACCCAACTATCCCTATTAATCATTACGTCAATCCTAGAAACCAACAAAATAGGATCAACGTCCTATTTCATTATTCCATGCTAATGTATTCAAGCGCGAGCCTGCTTTAAACACTCTAATTTTTTCAAAGTAACAGTCCTGATTCCCCACCACACCAAATTAATGACATGATGGTTCGTCAGAAGGTAGAAATCAGTAACACCAGTACGTACCGAAGGCACGACCAGCGTACTAATCCCGAAATTCAACTACGAGCTTTTTAACTGCAACAACTTTAATATACGCTATTGGAGCTGGAATTACCGCGGCTGCTGGCACCAGACTTGCCCTCCAA
+
DBDDCHICHHHHFHHIHIEEHEHIIHHIIIIIIIGHHHHIIIIIHHIICHHHIHIIIIIIHHIFHHIIIIIECHHGHIIGIIHII?GEHHG??CFIIHHHIHHIHIIIIIIHHHEFGHHHHHHIIIIIIHIHHHHHHGHHHHHHHHHEIIHIIHHIHIHHHHIHHEIIGHHHIIIII;HHIHIIIHIGIIIIIIIIIIHHHHHIHHIHIHEGI<IIHHIIIIIHIIHIIHEIHIHIIIIHHHGDHIIIIIHGIIIHEHHHHHIIIIIIIIIIHHHHIIIIHIIIIIIIIIIIIIIIIIIIIIIIIIIIIIIIIIIGIIIIIIIIIIIIHIHHIGIIIIIIDDDDD
@HISEQ:969:HM2KJBCX2:2:1102:14075:26851 2:N:0:ACTATGCA
GCTTCCAGACAACCCAACTATCCCTATTAATCATTACGGTGATCCTAGAAACCAACGAAATAGAATCAGTCCGTCCTATTTCATTATTCCATGCTAATGTATTCAGACGATAGTCTGCTTTAAACACTCTAATTTTTTCAAAGTAACAGTCCTGATTTCCCATCACACCAAATAAATGGCATGAAAGTTCCTCAGAAGGTAGAGATCCATCTCACCAGTGCAGACAATTAAGCCTGACCAATGGGTAGACCCCGAGGTTCAACTACGAGCTTTTTAACTGCAACAACTTTAATATACGCTATTGGAGCTGGAATTACCGCGGCTGCTGGCACCAGACTTGCCCTCCAA
+
DDCADHHIIIIIIIIIIIIIIIIIHIIIIIIIIIIIIIIIIIIIIIIHIIIIIIIIIHIHHHIIGHHIIIIHGIHDHIIIIIIIIEHHIIIIGIIIIIIIIHHFIHHFHHIIFHIIHIHHIHHHHFHGHIIIHIIIIIIGIHHHIHIIEIIIIHIHIIIIHGHHIHHFGIHFFEHIIIHIIIIHHHIHIHIIIIIIHHEHFIIIIIIIIHIIHHIIIIIHHIIHIIIHIIIHIHIHFIIIIIIIHDAHHIHIGIIIIIIIIIHGIHIIHHIIIIIIIHGC11IHIIIIIIIIIHIIIHFIIIIIHEIIIHIIIIIIIIIIIHGIGHHHIIIIIIIHIIIIIIHA@ADD
@HISEQ:969:HM2KJBCX2:2:1102:7706:26844 2:N:0:ACTATGCA
GCTTCCAGACAACCCAACTATCCCTATTAATCATTACGTTGATCCTAGAAACCAACAAAATAGAATCGAACGTCCTATTTCATTATTCCATGCTAATGTATTCAAGCGCGTGCCTGCTTTAAACACTCTAATTTTTTCAAAGTAACAGTCCTGACTCCCCACAACATCAAATTAATGACATCATGATTCATCAGAAGGGAGAAATCAATGACATTAGTACGTACCGAAGGCACGACCGACGTATTGATCCCGAAATTCAACTACGAGCTTTTTAACTGCAACAACTTTAATATACGCTATTGGAGCTGGAATTACCGCGGCTGCTGGCACCAGACTTGCC
+
DDDDDIIIIIIIHIIIIIIIIIIIIIIIIIIIIIIIIIIIIIIIIIHHIHIIIIIIIIIHIIIIIIIIIIGHIIIIIIIIIIIIIIIIIIIIIIIIIIIIIIHHIIHIIIIIIIIHHIIIIIIIIIIIIIIIIIIIIIIIIIIIIIIIIIIIIIIIIIIIIIIIIIIIIIIIIIIIIIIIIIIIIIIHHIIIIIIIIIIIIIIIIIIIIIIIIIIIIIIIIIIIIIIIIIIIIIIIIIHIIIIIIIIIIIIIIIIIIIIIIHIIIIIIIIIIIIIIIIIIIIIIIIIIIIIIIHIIIIIIIIIIIIIIIIIIIIIIIIIIIIIIIIIIIG<IIIIDDDDD
@HISEQ:969:HM2KJBCX2:2:1102:2456:27737 2:N:0:ACTATGCA
GCTTCCAGACAACCCAACTATCCCTATTAATCATTACGTCGATCCTAGAAACCAACAAAATAGAATCAAACGTCCTATTTCGTTATTCCATGCTAATGTATTCAAGCGTGAGCCTGCTTTAAACACTCTAATTTTTTCAAAGTAACAGTCCTGATTCCCCATGACACCAAATTAATGACATCATGGTTCGTCAGAAGGTAGGAATCAATAATACCAGTACGTACAATAGCACGACCAATAAATTGATCCCGAAATTCAACTACGAGCTTTTTAACTGCAACAACTTTAATATACGCTATTGGAGCTGGAATTACCGCGGCTGCTGGCACCAGACTTGCCCTCCAA
+
D@DDDIIIIIIIIIIIIIIHIIIIIIHIIIIIIIIIIIIIIIIIGHHHHIIIIIIIIIIIIIGIIHIHIIIGIFHIHH?FCHIIIHIFHIIHIIIIIIHIGEIHHHIIIIIHIIIIIIIIIIIIIIIIIIIIIIHIIHHIIIIIIIIIIIIIIIIIIIIIIIIIIIIIIIIIIH1IIIIIHIIIHIIIIIIHIIIIIIIIIHIHIIIIIIHIIIIIIIIIIHIHFIIIIIIIIIIIIIIIIIHHIIIIIIIIIIIIIIIHIIIIIIIIIIIIIIIIIIIIIIIIIIIIIIIIIHIIIIIIIIIIIIIIIIIIIIIIIIIIIIIIIIIIIIIIIIIIIIIIDDDDD
@HISEQ:969:HM2KJBCX2:2:1102:16446:27422 2:N:0:ACTATGCA
GCTTCCAGACAACCCAACTATCCCTATTAATCATTACGGTGATCCTAGAAACCAACAAAATAGAACCATTCCGTCCTATTCTATTATTCCATGCTAATGTATTCGAGCAAAAATGCCTGCTTTAAACACTCTAATTTTTTCAAGGTAAAGGTCCTGGATCCGCAAGACACCCAATAAAGGACATCAAGTTTCTCCAGAAGGTTAGAAATCAACAGTAACAGTTCATACCCCTTAAGGCATGACCATCACGTCAATCCCGAAATTCAACTACGAGCTTTTTAACTGCAACAACTTTAATATACGCTATTGGAGCTGGAATTACCGCGGCTGCTGGCACCAGACTTGCCCTCCAA
+
B0@@D1C11<CCC@CDHHHEF111CC@CC<F11GHH1CCHEHHF1<1<F<F1<GF<GCCHFC1<FG1<F111<<1/<@FHEGCF@<FHHFCC1CC<?C1<<<15@DFEHHGHGHCCE@HEGGHHHB<D8HHHHFHIAFHDHHFE?IHHHCGG?HHEHHHGIIHEHHEED?HIIHHEGCC<HHHGHGD@GDDGC@GG0FFCC.%GDHIHGEHFEGEIHGGFFHHHG<EDFEHHFHGC1EHEHGEHHHEEE@HEHHC<GIIIIHIHF1GEDIHEHEIHGCHHHCHIHEEHFHGD1EHHHEE0HHHC1F?E@HGEFEH@HHEIIHHE<1HHG@HHG<EEHFFCHHHGG?<C@@@@?
@HISEQ:969:HM2KJBCX2:2:1102:3132:28381 2:N:0:ACTATGCA
GCTTCCAGACAACCCAACTATCCCTATTAATCATTACGGTGGTCCTAGAAACCAACAAAATAGAACCACAACGTCCTATTCTATTATTCCATGCTAATGTATTCAGACGATAGTCTGCTTTAAACACTCTAATTTTTTCAAAGTAACAGTCCTGATTTCCCATCACACCAAATAAATGGCATGAAAGTTCCTCAGAAGGTAGAGATCCATCTCACCAGTGCAGACAATTAAGCCTGACCAATGGGTAGACCCCGAAGTTCAACTACGAGCTTTTTAACTACAACAACTTTAATATACGCTATTGGAGCTGGAATTACCGCGGCTGCTGGCACCAGACTTGC
+
DBBDDEHHHIHICE@EGHIIIIGHHIIIIIIIIIIIIIIIHGIGHHHHIHHIHIIICH?GHHGHIGFHIEHIGHGIIIIHHIIIIIIHI@CHHEHIHIEHGFHHIIIIIHHHGHHHIHFHHHHFGGHHFHFHCGHIHGHHHHIIIIIIIIIIHIIIHIIIIIHIIIIHHHHHEHHHHHHCGIIIIIHHHEHHIIHIIIHIIIIHHHIIIIIIIIIIIIIIII<IIIIIIIIIIIIIIIIHIII<HIIIIIIHFIIIIHIIIIIIIIIIIIIIHIIIIIIIIIHHHHHHHIIIIIIIIIIHHHIIIIIIIIIIHIIIIIIIIHGIIIIIIIHHIIIIDDDDD
@HISEQ:969:HM2KJBCX2:2:1102:7348:28955 2:N:0:ACTATGCA
GCTTCCAGACAACCCAACTATCCCTATTAATCATTACGTCGATCCTAGAAACCAACAAAATAGAATCAAACGTCCTATTTCGTTATTCCATGCTAATGTATTCAAGCGTGAGCCTGCTTTAAACACTCTAATTTTTTCAAAGTAACAGTCCTGATTCCCCAAGACACCAAATTAATGACATCATGGTTCGTCAGAAGGTAGGAATCAATAATACCAGTACGTACAATAGCACGACCAATAAATTGATCCCGAAATTCAACTACGAGCTTTTTAACTGCAACAACTTTAATATACGCTATTGGAGCTGGAATTACCGCGGCTGCTGGCACCAGACTTGCCCTCCAA
+
DDDDDHHHIIIIIIIIIIIIIIIIIIIHIIIIIIIIIIIHIIIGIIGICHIIHIIIIIIHHIHIIIIIIHIHHHHHIIIGIIHIHIIIGHHHIGHIIIIIIIIIIIIIHHIIIHHIIIHIIIIIIIIIIIHIIIIIIIIHIHIIIIIIIIIIGIHHHIIIIHHIHIIIIIIIIIIIIIIHIIIIIIIIIIIIIIIIIIIIIIIIIIIIIIIIHIIIIIIIIIIIIIHIIIIIIIIIIIIIIIHGIHHHIIIIIIHIIIIIIIIIIIIIIIIIIIIIIIIIIIIIIIIIIIHIHIIIIIIIIIIIIIIIIIIIIIIIIIIIIIIIIIIIIIIIIIIIIIIIDDDDD
@HISEQ:969:HM2KJBCX2:2:1102:16396:28613 2:N:0:ACTATGCA
GCTTCCAGACAACCCAACTATCCCTATTAATCATTACGTCAATCCTAGAAACCAACAAAATAGGATCAAACGTCCTATTTCATTATTCCATGCTAATGTATTCAAGCGTTAGCCTGCTTTAAACACTCTAATTTTTTCAAAGTAACAGTCCTGTTTCCCTGCAACACCAAATTAATGACATTACAGTTCTTCAGAAAGGAGGAATCAGCGAAACCAGTGCATACCAGTGGCACGACCAACCTGCTGACCCCGAAATTCAACTACGAGCTTTTTAACTGCAACAACTTTAATATACGCTATTGGAGCTGGAATTACCGCGGCTGCTGGCACCAGACTTGCCCTCCAA
+
BDDDDIIIIEHHFG@HHHHHHHHHDGHIHHIHHIIHFHHGEEGFGGFFFHHHEHHIIIIIHGHIGHHHIICHH?GHEHIIHEHIHHIC<<FHHHHHHIIHIIIHHHIHIIHIHHHHIIIIIIIIIIHHIIIHHIIIIFIIIIHIIIIIIIIIIIIIHHIIGIIIIIHIIIHHFHHIIIGHIIIIIIIIIIHIIIIIII;HHIIIIIIIIIIIIIHHIIHIIIIIIIIIIIIIIHIIIIIIHIHHGIIIIIHGIIIHHIIHIIIIIIHHIIIIIIIIIHIIIIIIIIIIIIHIIIIIIIIIHIIIIIIHHIHIIIIIIIIIIIIIIIIIIIIIHIIIIIIIIDDDDD
@HISEQ:969:HM2KJBCX2:2:1102:18997:29935 2:N:0:ACTATTCA
GCTTCCAGACAACCCAACTATCCCTATTAATCATTACGGTGATCCTAGAAACCAACAAAATAGAACCATGCCGTCCTATTCTATTATTCCATGCTAATGTATTCGAGCAAAAATGCCTGCTTTAAACACTCTAATTTTTTCAAGGTAAAGGTCCTGGATCCGCAAGACACCCAATTAAGGACATCAAGTTTCTCCAGAAGGTGAGAAATCAACAGTAACAGTTCATACCCCTTAAGGCACGACCATTACGTCAATCCCGAAATTCAACTACGAGCTTTTTAACTGCAACAACTTTAATATACGCTATTGGAGCTGGAATTACCGCGGCTGCTGGCACCAGACTTGCCCTCCAA
+
DDDDDIGIIIIIIIIIIIIIIIIIIIIIIIIIIIIIIHIHIIIIIIIGHIIIIIIIIIIIIIIIIIIIIIIHIIIIHHIIIIGHIIIIIIIIIHIIIIIIIFHIIIIIIHHHHIIHHIIIIHIIIIIIIIIIIIIIIIHHIIIIIIIIIIIHIIHHIHIIIIIIIIHHIIIIIIIHIIIHIIIIIIIIIIHIIIIIIIIIIHHIIIHHHIIIIIIIIIIIIIIIIIIIIIIIHIIIIIIIIIIIIIIIIIHGIIIIIIIIIIHHIIIHIIIIIIIIIIIIIIIIIIIIIIIIIIIIIIIIIIIIIIIIIIIIIIIIIIIIIIIIIIIIIIIIIIIIIIIIIIIIIIIIDDDDD
@HISEQ:969:HM2KJBCX2:2:1102:14446:30203 2:N:0:ACTATGCA
GCTTCCAGACAACCCAACTATCCCTATTAATCATTACGTCAATCCTAGAAACCAACAAAATAGGATCAAACGTCCTATTTCATTATTCCATGCTAATGTATTCAAGCGTTAGCCTGCTTTAAACACTCTAATTTTTTCAAAGTAACAGTCCTGTTTCCCTGCAACACCAAATTAATGACATTACAGTTCTTCAAGAAGGAGGAACCAGTAAAGCCAGTACATACCAGAGGCACGACCAACCTACTAATCCCGAAATTCAACTACGAGCTTTTTAACTGCAACAACTTTAATATACGCTATTGGAGCTGGAATTACCGCGGCTGCTGGCACCAGACTTGCCCTCCAA
+
BDDADIIIIIIIIIIIIIIIIIIIGIIIIIIIIIIIIHHHIIIIIIGHHGHIHIHIIIIIIH@GHIIIIIHHEHHII?HHHIIHIIHEHIHD@GGHIHIIIHHHHGIHIHHIHIIHFHIIHIIIIIIHIIIIIHHHIHIIIIIIIIIIIIIIIIHHIIHIIGIIIIIIIHGHHIHIIIIIIIIIHIIIIIIGIIIIIIIHHIIHHHIIIIIIIIIIIIIIIIIIIIIIIIIIIIIIIIHIHIHHGIHGIIIIIIIIIIIIHIHHIIIIIIIIIHHIIIIIIIIIIIIIIIIIIIIIIIIIHIIIIIIIIIIIIIIIGIIIIIIIIIIIIIIIIHIIIIIIIDDDDD
@HISEQ:969:HM2KJBCX2:2:1102:2499:30262 2:N:0:ACTATGCA
GCTTCCAGACAACCCAACTATCCCTATTAATCATTACGTCAATCCTAGAAACCAACAAAATAGGATCAAACGTCCTATTTCATTATTCCATGCTAATGTATTCAAGCGTTAGCCTGCTTTAAACACTCTAATTTTTTCAAAGTAACAGTCCTGTTTCCCTGCAACACCAAATTAATGACATTACAGTTCTTCAAGAAGGAGGAACCAGTAAAGCCAGTACATACCAGAGGCACGACCAACTTACTAATCCCGAAATTCAACTACGAGCTTTTTAACTGCAACAACTTTAATATACGCTATTGGAGCTGGAATTACCGCGGCTGCTGGCACCAGACTTGCCCTCCAA
+
DDDDDIIIIIIIIIIIIIIIIIIIIIIIIIIIIIIHIIIIIIIIIIIIHGIIIIIIHIIIHIIIHIIIIIIIHIHIIIIGIIIIIIIIIIIIIIIIIIIIIHHHIIIIIIIHIHHIIIIIIIHHIIIIIIHHIIHIHIHIIIIIIHIIIIIIIIIIIIHHHHHIIIIIIIHIIIIIIIIIHIIIIIIIHIIIIIIIIIIIIIIIIIIIIIIIIHIIIIIIIHII<IIIIIIIIIIIIIIIIIIHHIIHIIIIIIIIIIIIIIHIIIIIIIIIIIIIIIIIIIIIIIIIIIIIIIIIIFHHHIIIIIIIIIIIIIIIIIIIIIIIIIIIIIIIIIIIIIIIIDDDDD
@HISEQ:969:HM2KJBCX2:2:1102:15500:30312 2:N:0:ACTATGCA
GCTTCCAGACAACCCAACTATCCCTATTAATCATTACGTCAATCCTAGAAACCAACAAAATAGGATCAAACGTCCTATTTCATTATTCCATGCTAATGTATTCAAGCGTTAGCCTGCTTTAAACACTCTAATTTTTTCAAAGTAACAGTCCTGTTTCCCTGCAACACCAAATTAATGACATTACAGTTCTTCAAGAAGGAGGAACCAGTAAAGCCAGTGCATACCAGAGGCACGACCAACCTACTAATCCCGAAATTCAACTACGAGCTTTTTAACTGCAACAACTTTAATATACGCTATTGGAGCTGGAATTACCGCGGCTGCTGGCACCAGACTTGCCCTCCAA
+
DDDDDIIIIIIIFHHIIIGHIIHGHHIIIIIIIIIIIIIIIHHIIIIIIGIIHIIIGEEHGHHGHEHIIIHHHHGIHIHHHIIIGIIHIIIGIIHIHHHIIHHIIIIIIIGHHIIIHHIHHEHIIIIHIIHHHHIHIGHIIIHIHGIIIIIIHIHGHGHIIIIIIIIHIIHIIHGHHGIHIHIHIIIHHIHIIHIIIIIHIIIHHIIIIIIIHHIIIHIIIIIHIIIIIIIIIIHD>HGGEIIHHIHHIIHIIIIHIIHIIHIIHHIIHIIIHIHIIIIHIIIIHIIIIIIIIIIIHIIIIIIIIIIIIHIIIIIIIIIIIIIIIIIIIIIIIIHIIIIIIDCDDD
@HISEQ:969:HM2KJBCX2:2:1102:1902:30806 2:N:0:ACTATGCA
GCTTCCAGACAACCCAACTATCCCTATTAATCATTACGTCAATCCTAGAAACCAACAAAATAGGATCAACGTCCTATTTCATTATTCCATGCTAATGTATTCAAGCGCGAGCCTGCTTTAAACACTCTAATTTTTTCAAAGTAACAGTCCTGATTCCCCGCCACACCAAATGAATGACATGATGGTTCGTCAGAAGGTAGGAACCAGTAACACCAGTACGTACCTAAGGCACGACCAACGTACTGATCCCGAAATTCAACTACGAGCTTTTTAACTGCAACAACTTTAATATACGCTATTGGAGCTGGAATTACCGCGGCTGCTGGCACCAGACTTGCCCTCCAA
+
DDDDCIIIIIII@GHIIIIIHIIIIIIIIIHIIIIIIIIIIIIIIIEHEHGIHEHHHGIHIIIIHHHIIGIIHIIIIIIIIIIIIIIIHGHIIIIIIIIHHHHHHHIHHIIIHHHHHHHHEHHIHHIIHHIIIIIHIIIIIIIIIHIIIIIIIIIIIIIIIIIIIIIIIIIIIIHIIIIIIIIIIIIIIIIIIIIIIIIIIIIIIIIHGIIIIIIIIIIIIIIIIIHIIIIIIIIIIIIIIIIHIIIIIIIIIIIIIIIIIHIIIIIIIIIIIHIIIIIIIIIIIIIIIIIIIIIIIIIIIIIIIIIIIIIIIIIIIIIIIIIIIIIIIIIIIIIIIIIIDDDDD
@HISEQ:969:HM2KJBCX2:2:1102:7656:30710 2:N:0:ACTATGCA
GCTTCCAGACAACCCAACTATCCCTATTAATCATTACGGTGGTCCTAGACCAACAAAATAGAACCAACGTCCTATTCTATTATTCCATGCTAATCTATTCAAGCAAAAGCCCGCTTTAAACACTCTAATTTTTTCAAGGTAATGGTCCTGGTTCCCCGACACACCCAATAAAGGGCATACCGGCTCACCAGAAGGATAGACCCGACAGCAGAACAGTACTCGCCAGAGACGGACCGTCCGGTCAGGCCTAAAATTCAACTACGAGCTTTTTAACTGCAACAACTTTAATATACGCTATTGGAGCTGGAATTACCGCGGCTGCTGGCACCAGACTTGCCCTCCAA
+
DDDDDIIIIIIIIIIIIIIIIIIIIIIIIIIIIIIIIIHIIIIIIIHIIIIIIIIHIIIIHIIIIIIIHIIHHHIIHIIIIIIGIIIGHHHIIIIIHIIIIIHIIIHIHIHHIHHIIIIIIIIIHIIIIHIIIIHIIIIIIIIIIIIIIIHIHIIIIHIIIIIIIIIIIIIIIIIIHIIHIIIIIIIIIIIIIIIIIIIIIIIIIIIIIIIIIIIIIIIIIHIIIIIIIIIIIIIIIIIIIIHIIIIIIIIIIIIIIIIIHIIIIIIHIIIIIIIIIIIIIIIIIIIIIIIIIIHHF<DIIIIIIIIIIIIIIIIIIIIIIIIIIIIIIIIIIIIIIIIDDDDD
@HISEQ:969:HM2KJBCX2:2:1102:10764:31079 2:N:0:ACTATGCA
GCTTCCAGACAACCCAACTATCCCTATTAATCATTACATCGATCCTAGAAACCAACAAAATAGAATGCGATGTCCTATTTCATTATTCCATGCTAATGTATTCAAGCGTGAGCCTGCTTTAAACACTCTAATTTTTTCAAGGTAACAGTCCTAATTCCCTATAACATCAAATAAATGACATTATAGTTCTTTAGAAGGTGAGAACCAATAAAATCAGTACATACCAAGGCATGACCAACTAATTGATCCCGAAGTTCAACTACGAGCTTTTTAACTGCAACAACTTTAATATACGCTATTGGAGCTGGAATTACCGCGGCTGCTGGCACCAGACTTGCCCTCCAA
+
DDDDDIIIIHIIIIIIIIIIIIIIIIIIIIIGIIIIHIIHIIIIIIIIIIIIHIIIIIIIIIIHEIIIIIIHHIIIIIHIIIIHIIIIIIFHFHIIIIIIIIIIIHIIIIIIIIHHHIIIIIIHIGHIIIIHHHIHIIIIIIIIIIIIIIIIIIIIIIIHIIIIIIIIIIIIIIIHIIIIHIIIIIIIHHHHIHIIIHIIIIHIHIIIIIIIIIIIIIIIIIIIIIIIIIIIIIIIIIIIIIIHIIIIIIIIIIIIIIIIIIIIIHIIIIIIIIIIIIIIHIIHHHIIIIIIIIIIHIIIIIIIIIIIIIIIIIIIIIIIHHIIIIIIIIIIIIIIIIIIDDDDD
@HISEQ:969:HM2KJBCX2:2:1102:12248:31030 2:N:0:ACTATGCA
GCTTCCAGACAACCCAACTATCCCTATTAATCATTACGTCGATCCTAGAAACCAACAAAATAGAATCAAACGTCCTATTTCATTATTCCATGCTAATGTATTCAAGCGTGCGCCTGCTTTAAACACTCTAATTTTTTCAAAGTAACAGTCCTGATTCCCCACGACACCAAATTAATGACATCGCGGTTCTTCAAAAGGTAGGAACCAATAATGCCAGTGCGTACCGAAGCACGACCGACAATTTGATCCCGAAATTCAACTACGAGCTTTTTAACTGCAACAACTTTAATATACGCTATTGGAGCTGGAATTACCGCGGCTGCTGGCACCAGACTTGCCCTCCAA
+
DDDDDIIIIIIIHIIIIHIIIIIIIIIIIIIIIIIIIIIIIIIIIIIIIIIIIIIIIIIIIHHIIIIIIIIIIIIIIIIIIIIIIIIIIIIIIIIIIIIIIIHIIIIIIIIHIIIIIIIIIIIIIIIIIIIIIIIIIIIIIIIIIIIIIIIIIIIIIIIIIIIIIIIIIIIIIIIIIIIIIIIIIIIIIIIIIIIIIIIIIIIIIIIIIIIIIIIIIIIIIIIIIIIIIIIIIIIIIIIIIIIIIIIIIIIIIIIIIIIIIHIIIIIHIIIIIIIIIIIIIIIIIIIIIIIIIIIIIIHHIIIIIIIIIIIIIIIIIIIIIHIIIIIIIIIIIIIIIIIIDDDDD
@HISEQ:969:HM2KJBCX2:2:1102:15104:30591 2:N:0:ACTATGCA
GCTTCCAGACAACCCAACTATCCCTATTAATCATTACGTCAATCCTAGAAACCAACAAAATAGGATCAACGTCCTATTTCATTATTCCATGCTAATGTATTCAAGCGCGAGCCTGCTTTAAACACTCTAATTTTTTCAAAGTAACAGTCCTGATTCCCCACCACACCAAATTAATGACATGATGGTTCGTCAGAAGGTAGAAATCAGTAACACCAGTACGTACCGAAGGCACGACCAGCGTACTAATCCCGAAATTCAACTACGAGCTTTTTAACTGCAACAACTTTAATATACGCTATTGGAGCTGGAATTACCGCGGCTGCTGGCACCAGACTTGCCCTCCAA
+
DDDDCIIHIIHIHHIIIIIIIIHIIIIIIIIIIIIIIIIIIIIIIIIIIIIIIIIIIHIHHIFHEHIIIIIHHIHHHGHHIIIIIIIHIHFEGHIIIIIIIFHHIHIIIIHHIHHIIIHIIIIIIIIIIIHHIHHHHIIIIIIIIIIHIIIIIIIIIIIIIHIHIIIIIIIIIIIIIIIIIIIIIHIIIIHIIIIIIIIIIIIIIIIIIIIHIIIIIIIIIIIIIIIIIIIIIIIIIIIIIHIIIIIIIIIIIHIIIIIIIHIIIIIIIIIIIIIIIIIIIIIIIIIIIIIIIIIIIIIIIIIIIIIIIIIIIIIIIIIIIIIIIIIIIIIIIIIIIIIIDDDDD
@HISEQ:969:HM2KJBCX2:2:1102:11164:31845 2:N:0:ACTATGCA
GCTTCCAGACAACCCAACTATCCCTATTAATCATTACGTCGATCCTAGAAACCAACAAAATAGAATCAAACGTCCTATTTCATTATTCCATGCTAATGTATTCAAGCGTAAGCCTGCTTTAAACACTCTAATTTTTTCAAAGTAACAGTCCTGATTCCCCACGACACCAAATTAATGACATCGCGGTTCTTCAGAAGGTAGGAACCGATAATGCCAGTGCGTACCGAAGCACGACCAACAATTCGATCCCGAAATTCAACTACGAGCTTTTTAACTGCAACAACTTTAATATACGCTATTGGAGCTGGAATTACCGCGGCTGCTGGCACCAGACTTGCCCTCCAA
+
DDDADIIIIIIIIIIIIIIIHIIIIIIIIIIEHIHIHIIHHHIIIIIIHIIIIIIIIEHHIIHIIIHHIGHHGHGGHIHHIIIIHHIHGIIIGIHHIGIHHFHIIIIIIHIHIHIHIIIHHIHIHHHIIIHHIIIHEHHHEIIIIIHIHIIIIIIIIIIIIIIIIIHIIIIIHIIIHIHHIIHIIIIHIIIIIIIIIIIIIIIIIIHIIIHIIIIIIIIGIIIIIIIHHHIIIIIIHIIIHGH?IHHIIIIIHIIIHHIIIHIIIIIIIIIIIHIIIHHHEIHIIIIIIIIIIIIIIIIIIIIIIIIIIIIHHHIIIIIIFIIIIIIIIGIIIIIIIHIIDDDDD
@HISEQ:969:HM2KJBCX2:2:1102:18359:32827 2:N:0:ACTATGCA
GCTTCCAGACAACCCAACTATCCCTATTAATCATTACGTCGATCCTAGAAACCAACAAAATAGAATCAAACGTCCTATTTCATTATTCCATGCTAATGTATTCAAGCGTGCGCCTGCTTTAAACACTCTAATTTTTTCAAAGTAACAGTCCTGATTCCCCACGACACCAAATTAATGACATCGCGATTCTTCAGAAGGTAGGAACCAATAATGCCAGTGCGTACCGAGGCACGACCGACAATCTGATCCCGAAATTCAACTACGAGCTTTTTAACTGCAACAACTTTAATATACGCTATTGGAGCTGGAATTACCGCGGCTGCTGGCACCAGACTTGCCTCCAA
+
DDDDDIIIHIIIIIIIIIIIIIIIIIIIIIIIIIIIIIIIIIIIIIIIIIIIIIIIHHEHIIIIIIIIIIIIIIGHIIIIIHIIIIIGIIIGHIIIIIIIIIIIIIIHIIIHIIIIHHIIHHHIIIIHIIHIIIIIIIIIIIHIIHIIIIIIIIIHIIIHHHIHHHHIIIIHIIHIHHIIIIHHHIIIIIIIIIHIIIHHHIIIHHIHIIIHIIIIIIIIGIIHIIIHIIIGIHHIIIHHIGFIIIHIIIIHIIIIIIIIIIIIIIIIIIIIIIIIHIIIIIIIIIIIIIIIIIIIIIHHIIIIIIIIIIIIIIIIIIIIIIIIIIIIIIHIIIIIIIIDDDDD
@HISEQ:969:HM2KJBCX2:2:1102:13891:33016 2:N:0:ACTATGCA
GCTTCCAGACAACCCAACTATCCCTATTAATCATTACGTCGATCCTAGAAACCAACAAAATAGGATCGAACGTCCTATTTCATTATTCCATGCTAATGTATTCAAGCGTTAGCTTGCTTTAAACACTCTAATTTTTTCAAAGTAACAGTCCAAATTCCCCGCAACACCAAATTAATGGCATTACGGCTCATCAGGAAGGAGGAATCAGTGAGACCAGTACATACCAGAGGCATGACCAACCTACTAACCCCGAAATTCAACTACGAGCTTTTTAACTGCAACAACTTTAATATACGCTATTGGAGCTGGAATTACCGCGGCTGCTGGCACCAGACTTGCCCTCCAA
+
DDDDDIIHIIIIIIIIIIHIIIIIIIIIIIIIHHIIIIHIIIIIIIIIHIIIIIIIIFEHHHHHIIHHDHIIHIIIIIIIIIIIIHIIIGHHIHECHIIIIIIIIIGIIIIIIIIIIIIIIHIHHIIIIIIIIIIIIIHHIIIIIIIHHIIIHIIIHIIIIHHIIIIIIIIIIHIIIIIIIIIIIIIIIIIIIIIIIIIIIIIIIHIIHIIIIHIHIHIIIIIIIIIIIIIIIIIIIIHIIHHHHHIIIIIIIIIIIIHIIHHIIIIIIIIIIIIIIIIIIIIIIIIIIIIIIIIIIIIIIIIIIHIIIIIIIIIHIIIIIIIIIIIIIIIIIIIIIIIIIDDDDD
@HISEQ:969:HM2KJBCX2:2:1102:8223:33969 2:N:0:ACTATGCA
GCTTCCAGACAACCCAACTATCCCTATTAATCATTACGTCGATCCTAGAAACCAACAAAATAAGATCAAACGTCCTATTTCATTATTCCATGCTAATGTATTCAAGCGCGAGCCTGCTTTAAACACTCTAATTTTTTCAAAGTAACAGTCCTGATTCCCCGCCACACCAAATAAATGGCATAACGGTTCTTCAGAAGGGAGGAATCAGTGACACCAGTACATACCAAAGGCACGACCAGCGTACTGATCCCGAAATTCAACTACGAGCTTTTTAACTGCAACAACTTTAATATACGCTATTGGAGCTGGAATTACCGCGGCTGCTGGCACCAGACTTGCCCTCCAA
+
CDCCDIIIIIIIIIIIIIIIIIFHHIIIIIIIIIIIIIIIIIIIIIIGIIIIIIIIIIIIIIIIIHIIIIHIHIIIIIIIIIIIIIIIHHHHHIIIIIIIICGHIHHIIIIIIIIHIIIIHIIHHIHHHIIIIHHIIIIIHIIIIIIHIIHIHIIIIIIIIIIIIHIHIIHIIIIIIIIIIIIIIIIIIIIIIIIIIIIIIIIIHIIIIIIIIIIIIGIIIHIIIIIIIIIIIIIIIIIIIIIHGIIIIIIIIIIIIIIIIHFHIIHIIIIIIIIIIIIIIIIIIIGIIHIHIIIIIIIHHIIHIIIIIIIIIIIIIIIIIIIIIIIIIIIIIIIIIIIIIDDDDD
@HISEQ:969:HM2KJBCX2:2:1102:18904:33938 2:N:0:ACTATGCA
GCTTCCAGACAACCCAACTATCCCTATTAATCATTACGGTGATCCTAGAAACCAACAAAATAGAACCATGCCGTCCTATTCTATTATTCCATGCTAATGTATTCGAGCAAAAATGCCTGCTTTAAACACTCTAATTTTTTCAAGGTAAAGGTCCTGGATCCGCAAGACACCCAATAAAGGACATCAAGTTTCTCCAGAAGGTGAGAAATCAACAGTAACAGTTCATACCCCTTAAGGCATGACCATCACGTCAATCCCGAAATTCAACTACGAGCTTTTTAACTGCAACAACTTTAATATACGCTATTGGAGCTGGAATTACCGCGGCTGCTGGCACCAGACTTGCCCTCCAA
+
DDDCDIIIIIIGIIIIIHIIIHIIHIIIIHIIIIIIIIIIIIIIIIIIGHIHIIIIIIIIIICEHIEHHCGH/GHHHGHEHGGFHHIHGHFGCCHHHHIHE<FHIIIHHIHIHIHHIIIIIIIIIHHIHHHHHHHIIIIIIHHIIHHIIIIIHHIHHHHIIIHIIIIIIGIHIIIIIIIIIIHIIIIIHGFIHIIIHIIIIHIIIIIIIIIIIIIIIIIIIIIHHIHIIIIIIIIIIIHHIHIIIIIIIIHGGIIIIIIIIIIIIIIIIIIIIIIIIIIIIIIIIIIIIIIIIIIIIIIIHIIIIIIIIIIIIIIIIIIIIIIIIIIIIIIIIIIIIIIIIIHIIIIIDDDDD
@HISEQ:969:HM2KJBCX2:2:1102:20177:34011 2:N:0:ACTATGCA
GCTTCCAGACAACCCAACTATCCCTATTAATCATTACGTCGATCCTAGAAACCAACAAAATAGGGTCAAACGTCCTATTTCATTATTCCATGCTAATGTATTCAAGCGTGTGCCTGCTTTAAACACTCTAATTTTTTCAAAGTAACAGTCCAGATTCCCCATGACACCAAATTAATGACATCACAGTTCGTCAGAAGGTAGAAATCAATAATACCAGTGCATACCGGAGGCACGACCAATATATTGATCCCGAAATTCAACTACGAGCTTTTTAACTGCAACAACTTTAATATACGCTATTGGAGCTGGAATTACCGCGGCTGCTGGCACCAGACTTGCCCTCCAA
+
DDDDDIGGHIHIIIIIIGIIHHIIIIGIIIHIIHIIHHIHIHIIIIGHIIHIIIIGGHHHHIH1CHHHIIG@GHHHIIIIGIHHHIHHEHEH@GHIIIIHHIHHIHIIIIIIIIIIIIIHHHHHHIIIIHGIIIIHIIIIIIHHIIHHGGIHIIHHIIIIIHHIIIIIIIIHHIIIIIIHEEIIIIIIIIIGIIIIHHHHHIIIIIIIIIIIIIIIIIIIIIIIHIIIIGIIIIIIIIIIIIIHGIHIIHGIIIIIIIIIIIIIHIIIIIIIIIIIHIIIHIIIIHHIIIIIIIIIIIHHHIIIIIIIIIIIIIIHIIIIIIIIIIIIIIIIIIIIIIIIIDDDDD
@HISEQ:969:HM2KJBCX2:2:1102:2072:34360 2:N:0:ACTATGCA
GCTTCCAGACAACCCAACTATCCCTATTAATCATTACGTCAACCCTAGAAACCAACAAAATAGGATCAAACGTCCTATTTTATTATTCCATGCTAATGTATTCAAGCGTTAGCCTGCTTTAAACACTCTAATTTTTTCAAAGTAACAGTCCTGTTTCCCCGCAACACCAAATTAATGGCATCACGGTTCTTCAAGAAGGAGGAATCAGCAAGGCCAGTTCATACCGGTGGCACGACCAACCTGCTGACCCCGAAATTCAACTACGAGCTTTTTAACTGCAACAACTTTAATATACGCTATTGGAGCTGGAATTACCGCGGCTGCTGGCACCAGACTTGCCCTCCAA
+
DD@@DGEHIIIIHIIHHHFHFHHCFHHHHHIIIIIIIFGHHHHHHIIHHHHIGHHHHHFIIICCHEHHCEHIHHHCHH1D@GHIIIHHEHIHHIEHIIHHEEHHIHHHIIHIHIIHFHHHHIEHHIIHHHHHF?HHIIHHIIIIHIIIIHHHIIHHIHIIHHHHIIHIHHIIIIIIHGHHHHGHFIIHHGIIIIIIIIIIIHIIIIHIIIIIIIIIIIIIIIIIIHHHIIHIIGIGIHHIIIIHDIHIIIIHIIIIIIIIIIIIIIGIHHHHHHHIIHIHHIIIIIHGIIIIIIIIIHIIIIIIHIIIIIIIIIIIIIIIIIHIIIIIHIHHHEHIIIIIIDDDDD
@HISEQ:969:HM2KJBCX2:2:1102:8297:34308 2:N:0:ACTATGCA
GCTTCCAGACAACCCAACTATCCCTATTAATCATTACGTCGATCCTAGAAACCAACAAAATAGAATCAAACGTCCTATTTCGTTATTCCATGCTAATGTATTCAAGCGTGAGCCTGCTTTAAACACTCTAATTTTTTCAAAGTAACAGTCCTGATTCCCCAAGACACCAAATTAATGACATCATGGTTCGTCAGAAGGTAGAAATCAATAATACCAGTACGTACAATAGCACGACCAATAAATTGATCCCGAAATTCAACTACGAGCTTTTTAACTGCAACAACTTTAATATACGCTATTGGAGCTGGAATTACCGCGGCTGCTGGCACCAGACTTGCCCTCCAA
+
DDCDDIIHIIIIIIIIIIIIHIIIIHIHHIIIIIIIIIIIIIHIIIIGIIIIIFHIIIIHHHHHHHIIIIIIIGHIIIIIIIIIIIIIIIIIHIHIIIIIHIIIIHHIIIIIIIIIIIHIIIIIIIIIHIIIIIIHHIIIIIIIIIIIIIIIIIHHIIIIIIIIIIIIIIIIIIIIIIIIIIIIIIGIIIHIIIIIIIIIIIIIHIIIIIIIIIIIIIIIIIIIIIIIIIIIIIIIIIIIIIIHIIIIIIIIIIIIIIIIIIIIIIIIIIIIIIIIIIIIIIIIIIIIIIIIIIIIIIHHIIIIIIIIIHIIIIIIIIIIIIIIIIIIIIIIIIIIIIIIDDDDD
@HISEQ:969:HM2KJBCX2:2:1102:8568:34612 2:N:0:ACTATGCA
GCTTCCAGACAACCCAACTATCCCTATTAATCATTACGTCAATCCTAGAAACCAACAAAATAGGATCGAACGTCCTATTTCATTATTCCATGCTAATGTATTCAAGCGTTAGCCTGCTTTAAACACTCTAATTTTTTCAAAGTAACAGTCCTGTTTCCCTGCAACACCAAATTAATGACATTACAGTTCTTCAAGAAGGAGGAATCAGTAAAGCCAGTACACACCATTGGCACGACCAACCTACTGACCCCGAAATTCAACTACGAGCTTTTTAACTGCAACAACTTTAATATACGCTATTGGAGCTGGAATTACCGCGGCTGCTGGCACCAGACTTGCCCTCCAA
+
DDDDDIHIIIHIHIIIIIIHIIIIHHIIGHIIIIIIIIFHIIIEHHIIFHIIIIIIIHIIHHHIEHIHHHIHIIHEEHHIFIHEHHE1DFHHGHFHIHHIIIIIIIIHIIIIIIIIIIIIHHHHHHIIIIIIIIIIIIIIIIIIHIIIIIIIIHHIIIHHIIIIIIIIIIIIIIIIIIIIIIIIIIIIHIIIIIIIIIIHIIIIIIIIIIIIIIII<IIIIIIIIIIIIIIIIIIIIIIIIHHHFIIIIIIIIIIIIIIIIIIIIIIIIIIIIIIIIIIHIIIIIIIIIIIIIIIIIIIIIIIIIIIIIIIIIIIIIIIIIIIIIIIIIIIIIIIIIIIIIDDDDD
@HISEQ:969:HM2KJBCX2:2:1102:10872:35426 2:N:0:ACTATGCA
GCTTCCAGACAACCCAACTATCCTATTAATCATTACGTCAATCCTAGAAACCAACAAAATAGGATCAAACGTCCTATTTCATTATTCCATGCTAATGTATTCAAGCGTTAGCCTGCTTTAAACACTCTAATTTTTTCAAAGTAACAGTCCTGTTTCCCTGCAACACCAAATTAATGACATTACAGTTCTTCAAGAAGGAGGAACCAGTAAAGCCAGTACATACCAGAGGCACGACCAACTTACTAATCCCGAAATTCAACTACGAGCTTTTTAACTGCAACAACTTTAATATACACTATTGGAGCTGGAATTACCGCGGCTGCTGGCACCAGACTTGCCCTCCAA
+
DDDDDIIIIIIIIIIIIIIIIIIIIIIIIIIIIIIIIIIIIIIIIIIIIIIIIIIIIHIIIIFHIHIHIIHIIGIIIIIIIIIIIIIHIIIHIIIIIIIIIIIIIIIIIIIIIIIIIIIIIIIIIIIIIIIIIIIIIIIIIIIIIIIIIIIIIIIIIIIIIIIIIIIIIIIIIIIIIIIIIIIIIIIIIIIIIIIIIIIIIIIIIIIIIIIIIIIIIIIIIIIIIIIIIIIIIIIIIIIIIIHHIIIIIIIIIIHIIIIIIHIIIIIIIIIIIIIIIIIIIIIIIIIIIIIIIIIIIIIIIIIIIIIIIIIIIIIIIIIIIIIIIIIIIIIIIIIIIIIIDDDDD
@HISEQ:969:HM2KJBCX2:2:1102:12223:35531 2:N:0:ACTATGCA
GCTTCCAGACAACCCAACTATCCCTATTAATCATTACGTCGATCCTAGAAACCAACAAAATAGAATCAAACGTCCTATTTCATTATTCCATGCTAATGTATTCAAGCGCGAGCTTGCTTTAAACACTCTAATTTTTTCAAAGTAACAGTCCTGATTTCCCGCGACACCAAATTAATGACATCGTGGTTCGTCAGAAGGGAGAAACCAATAATGCTAGTACGTACAAAGTACGACCGACATATTAGTCCCGAAATTCAACTACGAGCTTTTTAACTGCAACAACTTTAATATACGCTATTGGAGCTGGAATTACCGCGGCTGCTGGCACCAGACTTGCCCTCCAA
+
BDB@DGGHHEHHH<EHCEHHIHHHHIIII@CHHHIIIHHHGHIEIIIIGHEHHIIIIFHIIIHIHIHHHIHIHEHDHIIGHEHHHIGCCHHHHEHIIHHIGHHIIIIHHEHHCEHIIIIHHH1HFGHHHIIHIIHHIHIHGIIIIIIIIHIHHHHFHGHHHHIHHIHIHIIHGIIIHIHIIIIIIHHHHHHHHGFHGIIIHHHEHFIIIHIIIIHHHEHHEGIIHHHHIIHHCHCHIIIHHHHHHHHGHGIIIHHEFIGCIIIIIIIHHIIHEIIHIHIIIIIIIHIIIHHHIIIIIIIIHIIIIIHIIIIIIIHHEIIIIIIIIHHHIIIHIIIIDHIDDBDD
@HISEQ:969:HM2KJBCX2:2:1102:15904:35853 2:N:0:ACTATGCA
GCTTCCAGACAACCCAACTATCCCTATTAATCATTACGTCGATCCTAGAAACCAACAAAATAGAATCAAACGTCCTATTTCGTTATTCCATGCTAATGTATTCAAGCGTGAGCCTGCTTTAAACACTCTAATTTTTTCAAAGTAACAGTCCTGATTCCCCATGACACCAAATTAATGACATCATGGTTCGTCAGAAGGTAGGAATCAATAATACCAGTACGTACAATAGCACGACCAATAAATTAATCCCGAAATTCAACTACGAGCTTTTTAACTGCAACAACTTTAATATACGCTATTGGAGCTGGAATTACCGCGGCTGCTGGCACCAGACTTGCCCTCAA
+
DDDDDIIIIIIHIGIHIHHIIIHIIIIIIIIIIIIIIIIIIHHHGIIIIIIIIIIIIIIIIIHIIHIIIIIIHIIIHIIIIIIIIIIIIIIIHIIIIIIHIGHIIIIIIIIIIIIIIHIIIIIIIIIIIIIIIIIIIIIIIIIIIIIIIIIIIIHHIHIIIIIIIIIIIIIHHIIIIIIIIIIIIHIHIIIIIIIIIIIIIIIIIIIIIIIHHIIHIIIIHIIIIIIIIIIIIIIIIIIIHHGHHIHIIIGIIIIIIIIIIIIHIIIIIIIIIIIIIHIIIIIIIIIHIIIIIIIIIIIIIIIIIIIIIIIIIIIIIIIIIIIIIIIIHIIIIIIIIIIDDDDD
@HISEQ:969:HM2KJBCX2:2:1102:20826:35880 2:N:0:ACTATGCA
GCTTCCAGACAACCCAACTATCCCTATTAATCATTACGTCAACCCTAGAAACCAACAAAATAGGATCAAACGTACTATTTTATTATTCCATGCTAATGTATTCAAGCGTTAGCCTGCTTTAAACACTCTAATTTTTTCAAAGTAACAGTCCTGTTTCCCCGCAACACCAAATTAATGGCATCACGGTTCTTCAAGAAGGAGGAATCAGCGAGGCCAGTGCATACCATTGGCACGACCAACCTGCTGACCCGAAATTCAACTACGAGCTTTTTAACTGCAACAACTTTAATATACGCTATTGGAGCTGGAATTACCGCGGCTGCTGGCACCAGACTTGCCCTCCAA
+
<<0<D1<DHIFII0<CGCG?GHE<@C?C@@H1FCCEHC<F0E1D<FC1<E1CH?10<111CGH@C1C<1<D=<11<DF<1<1CHHE1FC@1<1<<C@HFCHCHHHHHEHIHCHHG<@GEHHI6(<@@FHECCFCED<HG?HEFHHHIGHEDF@:<FHCIIGH@<9HHHGD;.D/D//HF@@A</C<HHHGFHEEHHHH>HHFDCHHEGHHHFGIGHEHHHFEDHEGCC<D0HHGH<HGIFHHHDHEAE<F?HIIIHHHEGHHHHHFIFHCGC<1<?HFFHHFD<1?EHHFC=HE<EHEHEHHCIHEHFGHECHDE/DIFHHGHHHIHFCC@HCEEC=HIIDDBB@
@HISEQ:969:HM2KJBCX2:2:1102:15781:38238 2:N:0:ACTATGCA
GCTTCCAGACAACCCAACTATCCCTATTAATCATTACGTCGATCCTAGAAACCAACAAAATAGAATCAAACGTCCTATTTCATTATTCCATGCTAATGTATTCAAGCGTAAGCCTGCTTTAAACACTCTAATTTTTTCAAAGTAACAGTCCTGATTCCCCACGACACCAAATTAATGACATCGCGGTTCTTCAGAAGGTAGGAACCGATAATGCCAGTGCGTACCGAGGCACGACCAACAATTCGATCCCGAAATTCAACTACGAGCTTTTTAACTGCAACAACTTTAATATACGCTATTGGAGCTGGAATTACCGCGGCTGCTGGCACCAGACTTGCCCTCCAA
+
DDDCDIIIIIIIIIIIIGHIIIIIIIIIIIIIIIIIIIIHIIIIIIIHIIIIIIHIIGHIIHHHHHHHIIIIGHHHIIIGIGIIIIIIHIIHIIIGIHHIHIIHEHHHHIIGIIIHIHHHHHIIIIGIIGHIIIHIIIHIHIIHHGIIIHHIIIHHDHIHIHGHHHHHHHIIHIIHHHHEGHIIIHIHIIHIIIIIIIIHIIIIIIIHIHIIHIIIIIIIIHIHI<IIIIIHIHHIHHHEHI?<<EHE?FHIIHIIHIIIIIHHIIHGHCHHHFHIIIIHHFHHIIHHHCHHHIIIIIIIIIIHGIIHHIIIIIIHHHHEHIHIIIHHHGIHHIIIIHIIDDDDD
@HISEQ:969:HM2KJBCX2:2:1102:19714:38250 2:N:0:ACTATGCA
GCTTCCAGACAACCCACCTATCCCTATTAATCATTACGGTGATCCTAGAAACCAACAAAATAGAACCATGCCGTCCTATTTTATTATTCCATGCTAATGTATTCGAGCAAAAATGCCTGCTTTAAACACTCTAATTTTTTCAAGGTAAAGGTCCTGGATCCGCAAGACACCCAATAAAGGACATCAAGTTTCTCCAGAAGGTGAGAAATCAACTGCAACAGTTCATACCCCTTAAGGCATGACCATCACGTCAATCCCGAAATTCAACTACGAGCTTTTTAACTGCAACAACTTTAATATACGCTATTGGAGCTGGAATTACCGCGGCTGCTGGCACCAGACTTGCCCTCCAA
+
DBDDD<1F?D1D<DCE0<GGEHG1<<<F@1FF@GE@<D0<1<DEDDHE1CC1<CE=?C?G<CGHH?F1?11F<GD/<1<<1<<1DC1FGHH1D1<1<<@FH1<GFFF=GE@HHEDB61HGF@HF<8HCHFHGE@4B1HCH6EEF8HF?HIIHEGDHCCEHHFHHDFHHHDD@</CHHGHIHGC/EFDHHHEHHHHHHGCHIHGIHFHHFF?EHHHHHHCGHHCCHEE?GIFHIHF/GHIHFFFIHFEGGFCCIHHE/HFGIIIHHEGE=HEGIHHEG@GCIHHEIIHHHFHGHGHIIIHE<HIIHGC<<EIGHFHHIHHEHHDDHFEIHGHHHEIIIHFHCHCIIIIHDADAB
@HISEQ:969:HM2KJBCX2:2:1102:17947:38537 2:N:0:ACTATGCA
GCTTCCAGACAACCCAACTATCCCTATTAATCATTACGTCAACCCTAGAAACCAACAAAATAGGATCAAACGTCCTATTTTATTATTCCATGCTAATGTATTCAAGCGTTAGCCTGCTTTAAACACTCTAATTTTTTCAAAGTAACAGTCCTGTTTCCCCGCAACATCAAATTAATGGCATCACGGTTCTTCAAGAAGGAGGAATCAGCAAGGCCAGTTCATACCAGTGGCACGACCAACCTGCTGACCCCGAAATTCAACTACGAGCTTTTTAACTGCAACAACTTTAATATACGCTATTGGAGCTGGAATTACCGCGGCTGCTGGCACCAGACTTGCCCTCCAA
+
DDDDDIIIIIIIIIIIIIHIIIIIIIIIIIIIIIIIIIIIIIIIIIHHIIIIIIIIEHHIIIHGHHIIIIIIHHIIIIHIHIIHHHIIIIIIIIIIIIIHIHIIIHIIIIIIIIIIIIIIIIIIIIIIIIIIIIIIIIIIIIIIIIIIIIIIIIIIIIIIIIIIIIIIIIIHIIIHIHIIIIIIIIIIIIIIIIIIIIIIIIIIIIIIHIHIIIIIIIIIIIIIIIIIIIIIIIIIIIIIIIIHHIIIIIIIIIIIIIIIIIIIIHIIIIIIIIIIIIIIIIIIIIIIIIIIIIIIIIIIIIIIIIIIIIIIIIIIIIIIIIIIIIIIIIIIIIIIIHIIIDDDDD
@HISEQ:969:HM2KJBCX2:2:1102:1866:39478 2:N:0:ACTATGCA
GCTTCCAGACAACCCAACTATCCCTATTAATCATTACGGTGATCCTAGAAACCAACGAAATAGAATCAGTCCGTCCTATTTCATTATTCCATGCTAATGTATTCAGACGATAGTCTGCTTTAAACACTCTAATTTTTTCAAAGTAACAGTCCTGATTTCCCATCACACCAAATAAATGGCATGAAAGTTCCTCAGAAGGTAGAGATCCATCTCACCAGTGCAGACAATTAAGCCTGACCAATGGGTAGACCCCGAAGTTCAACTACGAGCTTTTTAACTGCAACAACTTTAATATACGCTATTGGAGCTGGAATTACCGCGGCTGCTGGCACCAGACTTGCCCTCCAA
+
DDDDDHHIIIIIIIIIIIIIIIIIIIIIGIIIIIIIIIIIIIIIIIHIIIIIHIIIIHIIIHHIEHIIIIIIIIHIIIHIIIIIIIIHHHIIIHHIHIIHIHHHHHIHIIIIIHHIIIHHIHIHHIIIHIIIIIHIIIHHIIIIIIIIIHIIIIIIIIIHEHGEHIIHEHHGHIHIHIIHHIIIIIHHHIIIIIIIIHIIIIIIIIIIHIIIHHHIIIIIIIHIIGIIIHIIIIHHHHIHIHIHHGCHIHIIIHHHFIIIHIIIIIIIIHIHIIIIIIIIIIIHIIIIHIIIIIHIIIIIIIIIIHHIIIIHIIIIIIIIHIIIIIHHIIIIIHIIIIIIIIIDDDDD
@HISEQ:969:HM2KJBCX2:2:1102:7819:39647 2:N:0:ACTATGCA
GCTTCCAGACAACCCAACTATCCCTATTAATCATTACGGTGGTCCTAGAAACCAACAAAATAGAACCACAACGTCCTATTCTATTATTCCATGCTAACGTATTCGAGCAAAGGCCTGCTTTGAACACTCTAATTTTTTCAAAGTAAAAGTCCTGGTCCCCAACACACCCAGTGAAGGGCATGCGGTTCTCCAGAAGAGAAGGCCCGGCCGGACAAGTGCACGCGGTGAGGCGGACCTGCCAGCCAGGCCAAAGGTTCAACTACGAGCTTTTTAACTGCAACAACTTTAATATACGCTATTGGAGCTGGAATTACCGCGGCTGCTGGCACCAGACTTGCCCTCCAA
+
DDDDDIIIIIIIIIIIHIIIIIIIIIIIIIIIIIIIIIIIIIIIIIIIIIIIIIIIIIIIIIHIIIIIIIIIHHGIIIHEHHIIIIIIIIIIIFHHIIIIIIIIIIIIIIIIHIGIHIIIIIIIHIIIIIIIIIIIIIIIHIIIIIIIIHIIIIIIIIIHIIIIIIIIIIIIIIIIIIIIIIIIIIIIIIIIIIIIIIIIIIIHHIHIIIIIIIIIIIIIIIIIIIIIIIIIIIIIIIIIIHIHIIIIIIIIIIIIIIIIIIIIIIIIIIIIIIIIIIIIIIIIIIIIIIIIHIIIIIIIIIIIIIIIIIIIIIIIIIIIIIIIIIIIIIIIIIIIIIIIDDDDD
@HISEQ:969:HM2KJBCX2:2:1102:8321:39623 2:N:0:ACTATGCA
GCTTCCAGACAACCCAACTATCCCTATTAATCATTACGTCAATCCTAGAAACCAACAAAATAGGATCGAACGTCCTATTTCATTATTCCATGCTAATGTATTCAAGCGTTAGCCTGCTTTAAACACTCTAATTTTTTCAAAGTAACAGTCCTGTTTCCCTGCAACACCAAATTAATGACATTACAGTTCTTCAAGAAGGAGGAACCAGTAAAGCCAGTGCATACCAGAGGCACGACCAACCTACTAATCCCGAAATTCAACTACGAGCTTTTTAACTGCAACAACTTTAATATACGCTATTGGAGCTGGAATTACCGCGGCTGCTGGCACCAGACTTGCCCTCCAA
+
@DDDDIIGIHIFGHIIIIIIIIIIHHIIIIIIIIIIIECHEEHHIHHEHHIIIIHIHHHIIIHHI?E=GEGDEGCEHCFHGHI@EH1CCCF@E<ECIIHIIIHHIIHHIHHIIIIIHHHHIIHHIIIIIIIIIIIIIIIIIIIIIIIHCGFGHGHHHHFFHEHHHHHHHIIIHHHHH<IIHIIIIHHHHHHHEHHEHHHIIIIIIHHG8HHHHHFIIHFFEHGIIIHHHHFDHGIIIIIHHEDD<1C<IIIHIHIIIIIIIIIIIIIIIIIIIIIIIIIIIIIIIIIHIIIIIHIIIIIIIIIIIIIIIIIIIIIIIIIIIIIIIIIIIIIIIIIIIIIIIDDDDD
@HISEQ:969:HM2KJBCX2:2:1102:15015:39833 2:N:0:ACTATGCA
GCTTCCAGACAACCCAACTATCCCTATTAATCATTACGTCGATCCTAGAAACCAACAAAATAGAATCAAACGTCCTATTTCGTTATTCCATGCTAATGTATTCAAGCGTGAGCCTGCTTTAAACACTCTAATTTTTTCAAAGTAACAGTCCTGATTCCCCATGACACCAAATTAATGACATCATGGTTCGTCAGAAGGTAGGAATCAATAATACCAGTACGTACAATAGCACGACCAATAAATTAATCCCGAAATTCAACTACGAGCTTTTTAACTGCAACAACTTTAATATACGCTATTGGAGCTGGAATTACCGCGGCTGCTGGCACCAGACTTGCCCTCCAA
+
ADDDDHIIIIIIIIIHIHHIIIIIIIIIIIIIIIIIIIIIHHIIIIIGIIIHHIIIIIIIIH?GHHIIHIHHGHHIIHEHIHHHIHHFHHGEHHIIIIIIIHIHHHHFHHHHHIIHIHIIHFGHIHIIHIIIIIIIIIIHHHIIIIIIIIIIIHIHIIIIHHIHHIIEIIHHHIIHIIHHHIIIIHIIIIHHIIHIHGIHHIIHHHIIIIIHIIHHIHIIIIIIIIIIIHIIIIIGIIIIIHGEIIHIIHIIIHCHEIIIHIIIIIIIIIIIIIGGIHHIHIHIHHHHHHIIIHGIHIIHIHIIIIIIIIIIIIHIHIIHHIIIIIIIIIIIIIIIIIIIDBDDD
@HISEQ:969:HM2KJBCX2:2:1102:13746:39828 2:N:0:ACTATGCA
GCTTCCAGACAACCCAACTATCCCTATTAATCATTACGTCGATCCTAGAAACCAACAAAATAGAATCAAACGTCCTATTTCATTATTCCATGCTAATGTATTCAAGCGTAAGCCTGCTTTAAACACTCTAATTTTTTCAAAGTAACAGTCCTGATTCCCCACGACACCAAATTAATGACATCGCGGTTCTTCAGAAGGTAGGAACCGATAATGCCAGTGCGTACCGAGGCACGACCAACAATTCGATCCCGAAATTCAACTACGAGCTTTTTAACTGCAACAACTTTAATATACGCTATTGGAGCTGGAATTACCGCGGCTGCTGGCACCAGACTTGCCCTCCAA
+
B@@BBHIHEHIHFHHIHGIIEHHIIIIIIIIHIIIIIIIHIIIIIIIIGHHHEHIHIIIIIH@CHGGCHEEECH=EEEH?FFHHIGHIIGHHFEHHHIIHIHHHHHIIHFHHHIIHIHIHGHHHIHHHHHFHIIHHHIHIIIHGHH@1HGIHHHHHIHHHHIHGHGEHHHHHHIIHHHHHHIIIIEIIIIHIIIIIIIIIIHIIIIIIIIIHIIIHIIIHGCHIHHIGIIIHIIIIH<HGHGFHGHHIIHIIIIHIIIIIIIIIHIIIIIIIIIIIIIIHHHFHIIIIIIIHHIIIIIIIIIIIIIIIIIIIIIIIIIIIIIIIIIIIIIIIIIIIIIHIDDDDD
@HISEQ:969:HM2KJBCX2:2:1102:20111:41160 2:N:0:ACTATGCA
GCTTCCAGACAACCCAACTATCCCTATTAATCATTACGTCAATCCTAGAAACCAACAAAATAGGATCGAACGTCCTATTTCATTATTCCATGCTAATGTATTCAAGCGTTAGCCTGCTTTAAACACTCTAATTTTTTCAAAGTAACAGTCCTGTTTCCCTGCAACACCAAATTAATGACATTACAGTTCTTCAAGAAGGAGGAATCAGTAAAGCCAGTACATACCATTGGCACGACCAACCTACTGACCCCGAAATTCAACTACGAGCTTTTTAACTGCAACAACTTTAATATACGCTATTGGAGCTGGAATTACCGCGGCTGCTGGCACCAGACTTGCCCTCCAA
+
DDDDCIIIIIIIIHIIFIIIIIIIIIIIIIIIIIIIIIIIIIIIIIIIIIIIIIIIIIIIIIGHHIIHIIIHIHIIGIIIIIIIIIIIIGIHEHIIIIHIIIIIIHIHIIIIIIIIIIIIIIHIIIIIIHHIIIIIIIIIIIIIIIIHIIIIIIIIIIHHHHHIIIIIIIGGHHIIIIIIHIIIIIIHHHIIIIIIIIIIIIIIIIIIIIIIIIIIIHIIIHIIIIIIIIIIIIIIIIIIIHGHHIHHHIHIIIIHHIIIIIIIIIIIIIIIIIIIIIIIIIIIIIHIIIIIIIIIIIIIIIIIIIIIIIIIIIIIIIIIIIIIIIIIIIIIIIIIIIIIIDDDDD
@HISEQ:969:HM2KJBCX2:2:1102:13392:42789 2:N:0:ACTATGCA
GCTTCCAGACAACCCAACTATCCCTATTAATCATTACGTGGTCCTAAAACCAACAAAATAGAACACCGTCCTATTTTATTATTCCATGCTAATGTATTCAAGCAAAAATGCCCGCTTTAAACACTCTAATTTTTTCAAAGTAAAGGTCCTAGTTCATTGAAACACCCAATAAAGAAGCATCCCAATTCACCAGAAGGTAAGAAATTGGCTACACACCGATTCATGCCCCTAAAAGCACGACCAATATATCCCAATCCCGAAATTCAACTACGAGCTTTTTAACCGCAACAACACTAATATACGCTATCGGAGCTGGAATTACTGCGGCTGCTAATACCAGACTTGCCCTCCAA
+
DDCDDIIHIIIIIIII?GHIIIIIIIIIIIIHIIIIIIIIIIIHHHIHHIIIIIIIIIIHIHIIIIHIHIGHIIIIIIIIIIIGGIIIIIIIIIIIIIIIIHHIIIIHIHIIIIHHIIIIIIIHIHHIIIHIIIIIIIIIIIHIHIHHHHIIHHIIHIIIIIIIIIHIIGIIIIIHIHIHIIHIIIIIIIIIIIIIIIIIIIIHIIIIHHIIIIIIIIIHHIIIIIIIHHHIIIIIIIIIIIIIIIHIEHG<IHFIHIIIIIHHIIHHIIIIIIIIIIHHIIIIIIIIIIIIIIIIIIIHHIIIHIHIIIIIIIIIIIIIIIIIIIIIIIIIIIIIIIIIIIIIIIIIDDDDD
@HISEQ:969:HM2KJBCX2:2:1102:11604:42763 2:N:0:ACTATGCA
GCTTCCAGACAACCCAACTATCCCTATTAATCATTACGTCGATCCTAGAAACCAACAAAATAGAATCAAACGTCCTATTTCATTATTCCATGCTAATGTATTCAAGCGTAAGCCTGCTTTAAACACTCTAATTTTTTCAAAGTAACAGTCCTGATTCCCCACGACACCAAATTAATGACATCGCGGTTCTTCAGAAGGTAGGAACCGATAATGCCAGTGCGTACCGAGGCACGACCAACAATTCGATCCCGAAATTCAACTACGAGCTTTTTAACTGCAACAACTTTAATATACGCTATTGGAGCTGGAATTACCGCGGCTGCTGGCACCAGACTTGCCCTCCAA
+
DDDDDHIIIIIIIIIIIIIIIIIIIIIIIIHHIGIIIIIIIIIIIHIIIIIIIIIIIIIHHIGEHHHHHIIIHIIIIIIIIIIIIIIIEHIIHHHIIIIIIHHIIGHHIIIIIIIIHHHHHIHHIIIIIIIIIIIIHHIIEHHIIIIIIIHIIIIHIIIIHIIIIIIIIIIHEIGIHHIHHIIIIIIIIIIIIIIIIIIHIIIIIIIIIIIIIIIIIIIIIIIIIIIIIIIIIIIIIIIIHGHDIIIIIIIIIIIIIIIIHEIIHHIIIIIIIIIIIIIIHGCIIIIIIIIHHIIIIIIIIIIIIIIIIIIIIIIIIIIIIIIIIIIIIIIIIIIIIIIIDDDDD
@HISEQ:969:HM2KJBCX2:2:1102:6292:43668 2:N:0:ACTATGCA
GCTTCCAGACAACCCAACTATCCCTATTAATCATTACGTCGATCCTAGAAACCAACAAAATAGAATCAAACGTCCTATTTCGTTATTCCATGCTAATGTATTCAAGCGTGAGCCTGCTTTAAACACTCTAATTTTTTCAAAGTAACAGTCCTGATTCCCCATGACACCAAATTAATGACATCATGGTTCGTCAGAAGGTAGGAATCAATAATACCAGTACGTACAATAGCACGACCAATAAATTGATCCCGAAATTCAACTACGAGCTTTTTAACTGCAACAACTTTAATATACGCTATTGGAGCTGGAATTACCGCGGCTGCTGGCACCAGACTTGCCCTCCAA
+
DDDDDIIIIIIIIIIIIIIIHIIIIIIIIIIIIIIIIIIIIIIIIIIIIIIIIIIIIIIIIIIIIIIIIHIIHHHIHIIIIHIIIIIIHIIIIIIIIIIIIIIIIHHIIIIIHIIIIIIIHIIIIIIIIIIIIIIIIIIIIIIIIIIIIIHIIIIIIIIIIIIIIHHIIIIIIIIIIIIIIIIIHIIIIIIIIIIIIIIIIIIIIIIIIIIIHIIIIIIIIIIIIIIIIIIIIIIIIIIIIIIHIIIIIIIIIIIIIIIIIIIIIIIIIIIIIIIIIIIIIIIIHIIIIIIIIIIIIIIIIIIIIIIIIIIIIIIIIIIIIIIIIIIIIIIIIIIIIIIIDDDDD
@HISEQ:969:HM2KJBCX2:2:1102:10287:43745 2:N:0:ACTATGCA
GCTTCCAGACAACCCAACTATCCCTATTAATCATTACGTCAATCCTAGAAACCAACAAAATAGGATCGTCGTCCTATTTCATTATTCCATGCTAATGTATTCAAGCGTTAGCCTGCTTTAAACACTCTAATTTTTTCAAAGTAACAGTCCTGTTTCCCCGTAACACCAACTTAATGGCATTACGGTTCTACAAGAAGGAGGAATCAGCAAAGCCAGTGCATACCAGTGGCACGACCAACTTGCTGACCCCGAAATTCAACTACGAGCTTTTTAACTGCAACAACTTTAATATACGCTATTGGAGCTGGAATTACCGCGGCTGCTGGCACCAGACTTGCCCTCCAA
+
DDCDDIIIIIIIIIIIIIIIIIIIIIIIIIIIIIIIIIIIIHIIIIIIIIIIIIIIHIIIIIIHHIIHIHIHHIIHIGIIIIIIIGIHHHHIIIIIIIIIIIIIIHIIFIHIIIIIIIIIIIIIIIIIHIIIIIIIIIGIIIIIIHIIHIIIIIIIHIIIIIIIIIIIIIIIIIIIIIIIIIIIIIIHHIIIIIIIIIIIIIIIIIIIHIHIIIIIIIIIIIIIIIIIIIIIIIIIIIIHIIHGIIIIHIIIIIIIIIIIIHIIIIIIIIIIIIIIIIIIIIIIIIIIIIIIIHIIIIHHIIIIIIIIIIIIIIIIIIIHIIIIIIIIIIIIIIIIIIIIDDDDD
@HISEQ:969:HM2KJBCX2:2:1102:9790:44067 2:N:0:ACTATGCA
GCTTCCAGACAACCCAACTATCCCTATTAATCATTACGTCAATCCTAGAAACCAACAAAATAGGATCAAACGTCCTATTTCATTATTCCATGCTAATGTATTCAAGCGTTAGCCTGCTTTAAACACTCTAATTTTTTCAAAGTAACAGTCCTGTTTCCCTGCAACACCAAATTAATGGCATTACAGTTCTTCAGAAAGGAGGAATCAGCGAGACCAGTACGTACCAATGGCACGACCAACCTGCTGACCCCGAAATTCAACTACGAGCTTTTTAACTGCAACAACTTTAATATACGCTATTGGAGCTGGAATTACCGCGGCTGCTGGCACCAGACTTGCCCTCCAA
+
?BDDDFHD1<<F10<DGHEE1<C<FHHHCHHEE<<EFECG0D@FGHC1C@F@D<DE11CHEH<1D1C@@FHECHEHCE@1GHH?GHHF1<DGECEFHHHHHHEHHCEGFGH@1<F@1BCGGHHEFEHGFGBGEHHHHHIIHGHGE1F@@CGHHEHHDEIIIHIHGFGGEEECHFEHEIHH@DHHEIHHIHHFHFHHHE7HEEFEHHGG?FCE@HEE8IHIHHGIIH=IIIGIIIIHEHHEHHGCDDFEH-?FIHHFHGGE?IHHCIGGIIIIHIIIHCFEHHHHEC?HIIEHHHDHIIIIHHG?IHHEHEHHHC<HHCEHHHHHHEEHIIIIHIHHHHDHG<BDDD
@HISEQ:969:HM2KJBCX2:2:1102:19401:44189 2:N:0:ACTATGCA
GCTTCCAGACAACCCAACTATCCCTATTAATCATTACGTCAATCCTAGAAACCAACAAAATAGGATCAAACGTCCTATTTCATTATTCCATGCTAATGTATTCAAGCGTTAGCCTGCTTTAAACACTCTAATTTTTTCAAAGTAACAGTCCTGTTTCCCTGCAACACCAAATTAATGACATTACAGTTCTTCAAGAAGGAGGAACCAGTAAAGCCAGTGCATACCAGAGGCACGACCAACCTACTAATCCCGAAATTCAACTACGAGCTTTTTAACTGCAACAACTTTAATATACGCTATTGGAGCTGGAATTACCGCGGCTGCTGGCACCAGACTTGCCC
+
DDDDDIICHIIIIIIIIIIIIIIIIIIIIIIIIIIIIIHHIHIIIIHHIIIIIIIIHIIIIIHHHHIHHIIHIHHHIIIHIIIIIIIIIIIIIIIHIIIIIIIIIHHHIIIIHIIIIIIHEHHHIIIIIIIIIIIIHIIHIIIIIIIIIHHIIHIIHIIHIIIIIIIIIHIHIIIIIIIIIIIIHIIIIIHIIIIIIIIIIIIHIIIIIIIIIIHIIIIIIIIIIIIIIIIIIIIIIIIHIIIIIIHEHIIIIIIIIIIIIIIIHIIIIIIIIIIIIIIIIIIIIHIIIIIIIIIIIIIIIIIIIIIIHIIIIIIIIIIIIIIIIIIIIIIIIIIIDDDDD
@HISEQ:969:HM2KJBCX2:2:1102:1870:45595 2:N:0:ACTATGCA
GCTTCCAGACAACCCAACTATCCCTATTAATCATTACGTCGATCCTAGAAACCAACAAAATAGAATCAAACGTCCTATTTCGTTATTCCATGCTAATGTATTCAAGCGTGAGCCTGCTTTAAACACTCTAATTTTTTCAAAGTAACAGTCCTGATTCCCCATGACACCAAATTAATGACATCATGGTTCGTCAGAAGGTAGGAATCAATAATACCAGTACGTACAATAGCACGACCAATAAATTAATCCCGAAATTCAACTACGAGCTTTTTAACTGCAACAACTTTAATATACGCTATTGGAGCTGGAATTACCGCGGCTGCTGGCACCAGACTTGCCCTCCAA
+
DDCDDIIIIIIIIIIIIIHIIHIIIIIIIIIIIIIIIIIIIHIIIIHIIIIIIIIIIIHIIIIIIHHIGIIHHIIHFEHHIIIIHIIGIHIHIIIIHIIIIIHHIIIIIIIIIIHIIIHHIHHIIIIHHHIIIIIIHHIIFGIIIHIIIIIIIIIIIIIIGIIHIIIIIIIHIIIIIIIIIIIIIIIIIIHIIIIIIIIIIIIIIIIIIIHIHIIIIIIIIIIIIHIHIIIIIIIIIIIIIIIIIIIIIIIIIIIIIIIIIIIIIIIIIIIIHIIIIIIIIIIIIIIIIIIIIIIIIIIIIIIIIIIIIHIIIIIIIIIIIIIIIIIIIIIIIIIIIIIIDDDDD
@HISEQ:969:HM2KJBCX2:2:1102:16802:45009 2:N:0:ACTATGCA
GCTTCCAGACAACCCAACTATCCCTATTAATCATTACGTCAATCCTAGAAACCAACAAAATAGGATCAAACGTCCTATTTCATTATTCCATGCTAATGTATTCAAGCGTTAGCCTGCTTTAAACACTCTAATTTTTTCAAAGTAACAGTCCTGTTTCCCTGCAACACCAAATTAATGACATTACAGTTCTTCAAGAAGGAGGAACCAGTAAAGCCAGTGCATACCAGAGGCACGACCAACCTACTAATCCCGAAATTCAACTACGAGCTTTTTAACTGCAACAACTTTAATATACGCTATTGGAGCTGGAATTACCGCGGCTGCTGGCACCAGACTTGCCCTCCAA
+
DDDBDIIHIIIIIIIIIIHIHIIIIIIIIIHIIIIIIIIGIIIIHHHEHHIHHIIIIIHEHIHGHEHHIIIIHHGIIHHHIIIHHEHFHEHEHHFHIIIHIIHHIIHHHIHIIIIIGIHHHIIIIIIHIHIIHHIIIHHIIIHIIIIIIIIIIHIGHIGIIIIIIHIHHIIIIIIIIHIIIIIIIIIIIIIIHIIIIIIIIIIHIIIIIHHIIIIIIIIIHIIIIIIIIIIIIIIIHHCHHHFGCIIIIIIHIIIIIIIIIHHIIHIIIIHIHIHIIIIIIIIHIIIIIIIIHHIIIIHIIIIHIIIIIIIIIIIIIIIIIIIIIIIIIIIIIIIIIIIIIDDDDD
@HISEQ:969:HM2KJBCX2:2:1102:3850:45974 2:N:0:ACTATGCA
GCTTCCAGACAACCCAACTATCCCTATTAATCATTACGTCGATCCTAGAAACCAACAAAATAGAATCAAACGTCCTATTTCATTATTCCATGCTAATGTATTCAAGCGTAAGCCTGCTTTAAACACTCTAATTTTTTCAAAGTAACAGTCCTGATTCCCCACGACACCAAATTAATGACATCGCGGTTCTTCAGAAGGTAGGAACCGATAATGCCAGTGCGTACCGAGGCACGACCAACAATTCGATCCCGAAATTCAACTACGAGCTTTTTAACTGCAACAACTTTAATATACGCTATTGGAGCTGGAATTACCGCGGCTGCTGGCACCAGACTTGCCCTCCAA
+
DDDDDIIIIIIIIIIIIIIIIIIIIIIHIIIIIIIIIIIIIIIIIIIGHIIIIIHIIHIIIIIIIIIIIHHHHGHIHHHHIHIIIIIIGIIIIIIIIIIIIHHIIIIHIIIIIIIIIIIIIIIHIIIIIIIIIIIIIIIIIIIIIHIHIIIHIIIIIIGIIIHIIIIIIIIIIIIIIIIIIHIIHIIHIIIIIIIIIIIIIIIIIIIIHIIIIIIIIIIIIIIIIIIIIIIIIIIIIIIIIHHHIIIIIIIIIIIIIIIIIIIIHIIIIIIIIHIIIIIIIIIIIIIIIIIIIIIIIIIIIIIIIIIIIIIIIIIIIIIIIIIIIIIIIIIIIIIIIIIIDDDDD
@HISEQ:969:HM2KJBCX2:2:1102:5357:45939 2:N:0:ACTATGCA
GCTTCCAGACAACCCAACTATCCCTATTAATCATTACGTCGATCCTAGAAACCAACAAAATAGAATCAAACGTCCTATTTCATTATTCCATGCTAATGTATTCAAGCGCGAGCCTGCTTTAAACACTCTAATTTTTTCAAAGTAACAGTCCTGATTTCCCACGACACCAAATTAATGACATCGTGGTTCGTCAGAAGGTAGGAATCAATTTGACCAGTACGTACCGAGGCACGACCGATCAACTGATCCCGAAATTCAACTACGAGCTTTTTAACTGCAACAACTTTAATATACGCTATTGGAGCTGGAATTACCGCGGCTGCTGGCACCAGACTTGCCCTCCAA
+
BD0DBGFIIIFHH@GEECHHIIEHHGHGH@G@CHHEH1DH?DHHIIE11D1EHHFH1CGCCHE@HEHHHFIEFHHHHIHHG@HH@1CGHHC@EEHHHFHCHEHEHDHDHHFCHHEF?FHHHEHHEEHHHIHHHHFEHHHGIHFHHHIHFIHH?GHHHIHHIHHHIIHGHHHHHHHGGHHHHHFHHHHFHEHHHD@FEHHHIIIHIIHHEEHHHHIFHGIIIIGHHECEHHDHHIHGIGIIHGFFHIIHHIHGIIIIIIHIHIHIHIIIIIIIIIIIIIHHHHHHGHHHHGIGIIIIHHGFIIHEGHIIIIHIIIIIIIIIIIIIIIIHIIIIHHEIIIIIDDDD@
@HISEQ:969:HM2KJBCX2:2:1102:20070:45778 2:N:0:ACTATGCA
GCTTCCAGACAACCCAACTATCCCTATTAATCATTACGGTGATCCTAGAAACCAACAAAATAGAATCATGCCGTCCTATTTTATTATTCCATGCTAATGTATTCAAGCAAAATGCCTGCTTTAAACACTCTAATTTTTTCAAAGTAAAGGTCCTGGTTCCCCGCGACACCCAATTAAGGGCATCGTGGTTCTCCAGAAGGTGAGAAATTGACTACACCAGTTCATACCCCTTAAGGCACGACCGATGTGTCAATCCCGAAATTCAACTACGAGCTTTTTAACTGCAACAACTTTAATATACGCTATTGGAGCTGGAATTACCGCGGCTGCTGGCACCAGACTTGCCCTCCAA
+
BADDCIHHHHIIIIIIIIIIIIGHIIIIIIIHIIIIHHHIEHHHHIIIGHIIIIIIIIIIIIHIEEHIIHIHHHIIIIIHEGEHHHIHHECHHIHHIHHHIHHIIIGIIIHIIHHGHHHHIIHIHHHHGHHHHHIEHGEGHFIIHHHHHIIIIIHHHHIHHIIIHIIGIHIHHHIIIIIIIIHIIIIIIIIIHIIHIIIIHFHGI;IIIIHIIIIIIII<IIIIIIHIIIIIIHIIGHIIHIHEIHIIIHHIHHIGIIIIIIIIIIIHIIIIIIHIIIIIIHIIIHIIIIHFHIIIIIHIIIIIIIIIIIIIIIIHHIIIHIHIIIIIIIIIIIIIIIIIIIIIIIHDDDDD
@HISEQ:969:HM2KJBCX2:2:1102:1319:46457 2:N:0:ACTATGCA
GCTTCCAGACAACCCAACTATCCCTATTAATCATTACGGTGATCCTAGAAACCAACAAAATAGAACCATGCCGTCCTATTCTATTATTCCATGCTAATGTATTCGAGCAAAATGCCTGCTTTAAACACTCTAATTTTTTCAAGGTAAAGGTCCTGGTTCCACATGACACCCAATTAAGGACATCATGCTTCTCCAGAAGGTGAGAAATCAACTGCGACAGTTCATACCCCTTAAGGCACGACCATCACGTCAATCCCGAAATTCAACTACGAGCTTTTTAACTGCAACAACTTTAATATACGCTATTGGAGCTGGAATTACCGCGGCTGCTGGCACCAGACTTGCCCTCCAA
+
DDDDDIIIIIIIIIIIIIIIIIIIIIIIHIIIIIIIIIIIIIIIIIIIIIIIIIIIIIIIIIHHIIIIIIHHIIIIIIIHIIIIIIIIIIIIIIIHHIIIIIHIIIIIIIIIIIIIIIIHIHIIIHIIIIIIIHIIHIIIIIIIIIHIIIIIIIIIIHIIIIIIIIIIHIIIIIIHIIIIIIIIIIIIIHIIIIIIIIIIIIIIIIIIIIIIIIHIIIIIIIIHIIIIHIIIIIIIIIIIIIIIIIHIIHHIIIIIIIIIIIIIIIIIHIIIIIIIIIIIIIIIIIIIIIIIIGIIIIIIIIIIIIIIIIIIIIIIIIIIIIIIIIIIIIIIIIIIIIIIIIIIIIIDDDDD
@HISEQ:969:HM2KJBCX2:2:1102:19240:46771 2:N:0:ACTATGCA
GCTTCCAGACAACCCAACTATCCCTATTAATCATTGCTCACAAATCCAAAAACCAACAAAATACGATAAACGAGCCCTAACTTATTATTCCATGCTAATGTATTCATAACTAACCGCCTGCTTTAAACACTCTAATTTTTTCAAAGTAAAGGTCCTGGATTGCGAACCCAACCCAGCAAAGGGCAGGAACGTTCTCCAGGAAGATGGTAAGCGCGCATCGGCACTCACACACGAAACCGTGGCGGGCCAAGCGCACTATACCAGAAATCCAACTACGAGCTTTTTAACTGCAACAACTTTAATATACGCTATTGGAGCTGGAATTACCGCGGCTGCTGGCACCAGACTTGCCCTCCA
+
@DDDCIIHHIIEHHDHIIIHFHIIHHHHHIHHHIIIIIIHHIHIHIHH@EHHIHHCCGHHHHIHHIHIIII0DEDCHHIIFHIFHHHHGHHFFH1<GHE?F<<GHIEGIHHIIHHEHHHCCGHFEHHHHHHIEHHHHHHCIIHHIIIHHGHFEGIHHHIHFHIHHHHDHG/FIHIHHGHHIIHHIIIIIIHHEIHHIIH:HIIGIHHGIIIIIIIHIHGHCEHHHEIIHHHIHHHIIIIIIIIIIIHIIGIIIHHHIIIIIHIHIIIIIIIIIIIIIIIIIIIIIIHIIIIIHIHFHIIIIGHIIIGIGIIIIIIIIHIIIIIIIIIIIIIIIIHIIIIIIIIIIIIIHHIICDDDD
@HISEQ:969:HM2KJBCX2:2:1102:18233:46679 2:N:0:ACTATGCA
GCTTCCAGACAACCCAACTATCCCTATTAATCATTACGTCGATCCTAGAAACCAACAAAATAGAATCAAACGTCCTATTTCGTTATTCCATGCTAATGTATTCAAGCGTGAGCCTGCTTTAAACACTCTAATTTTTTCAAAGTAACAGTCCTGATTCCCCATGACACCAAATTAATGACATCATGGTTCGTCAGAAGGTAGGAATCAATAATACCAGTACGTACAATAGCACGACCAATAAATTGATCCCGAAATTCAACTACGAGCTTTTTAACTGCAACAACTTTAATATACGCTATTGGAGCTGGAATTACCGCGGCTGCTGGCACCAGACTTGCCCTCCAA
+
DDDDDIIIGIIIGIIIIIIIIIIIIIIIIIIIIIIIHIIIIIIIIIIHHIIIIIIIIIIHIIE?GHIIIIIIHHHHGIIIIIHHHHHIIIIHEHHIIIIIHIIIIIIIIIHIHIIIIIIIIIIIIIIIIIGIIIIIIHIIHIIIIIIIHIIIIIIHIIHIIIIIIIIHIIIIIIIIIIIIIIIIIIIIIIIIIIIIIIIIIHIIHIIIIIIIIIIIIIIIIIIIIIIIIHIIIIH>IIIIHIIHIHIIIIHIIIIIHIIIIIIIIIIIIIIHIIIIIIIIIIIHHHHIIIIIIIIIIIIHIIIIIIIIIIIIIIIIIIIIIIIIIIIIIIIIIIIIIIIIDDDDD
@HISEQ:969:HM2KJBCX2:2:1102:10549:46776 2:N:0:ACTATGCA
GCTTCCAGACAACCCAACTATCCCTATTAATCATTACGTCGATCCTAGAAACCAACAAAATAGGTTCGATCGTCCTATTTCGTTATTCCATGCTAATGTATTCAAGCGCGAGCCTGCTTTAAGCACTCTAATTTTTTCAAAGTAACAGTCCTGTTTCCCCGCAACAACAAATTAATGCCATCACGGTTCTACAAGAAGGAGGGACCAGTGAGGCCAGTGCATACCAGTGGCACGACCAACCTACTGGCCCCGAAATTCAACTACGAGCTTTTAACTGCAACAACTTTAATATACGCTATTGGAGCTGGAATTACCGCGGCTGCTGGCACCAGACTTGCCCTCCAA
+
DDDDDFIHHHIHIIIIIIIIIIHHIIIIIHIIIIIHIIIHIIIIIIHIHIIIIGIIHIGIHHHHHHHIIGHII1EHGHIIGHIIIIGHHHIIHIHIGFHHHIIIIIIIIIIHIIIIIHHHGGHIIIIIIIIIIIIIHIIIHIIIHIIHGIIIIHHHIIIIIIIIIIIIIIIHIIIIIHIIIIIIIIHHFIIIIIIIIIIIIIIIIIIIIIIIIIIIIIIIIIIIIIIIIIIIIIIIIIIIIIGEIIHIIIIIIIIIIIIIIIIIIIIIIIIIIIIIIIIIIIIIGIIIIIIIIIIIIIIIIIIIIIIIIIIIIIIIIIIIIIIIIIIIIIIIIIIIIIIIDDDDD
@HISEQ:969:HM2KJBCX2:2:1102:12926:47315 2:N:0:ACTATGCA
GCTTCCAGACAACCCAACTATCCCTATTAATCATTACGTCGATCCTAGAAACCAACAAAATAGAATCAAACGTCCTATTTCGTTATTCCATGCTAATGTATTCAAGCGTGAGCCTGCTTTAAACACTCTAATTTTTTCAAAGTAACAGTCCTGATTCCCCATGACACCAAATTAATGACATCATGGTTCGTCAGAAGGTAGGAATCAATAATACCAGTACGTACAATAGCACGACCAATAAATTAATCCCGAAATTCAACTACGAGCTTTTTAACTGCAACAACTTTAATATACGCTATTGGAGCTGGAATTACCGCGGCTGCTGGCACCAGACTTGCCCTCCAA
+
DDDDDIIIIIIHFHEEHHHGHIIIIIIIIGIHGIIIIIIIIHIIIHEHHIGHIIHIIIH@HHF@GHIIIIHEHHIIIHHIIIIIHIIHIIIIIHIHIIIHHHIHIHHIHHHIIIIIHIIIIIIIHIHIIIIIIHIIIHGIIHHIIIIIIIIIIIIIIIHHHIIIHHIHIIHIHHGEFHHHFIHGHHIGGIIIIIHIHIIIHHHHHHIIIIIHGIIIHHGIIIHHHHGIIIIIIIIIHIIIIIHHIIHIHIIHIIIIIHHHIIHHIIGIIIHHIHHHIIIHIHGIHIIIIIHHHIHIIIIIHIIIHIIIIIHIIIHIGIIIIIIIIIIIIHIIIIHIHIIHBDDDB
@HISEQ:969:HM2KJBCX2:2:1102:7256:48349 2:N:0:ACTATGCA
GCTTCCAGACAACCCAACTATCCCTATTAATCATTACGGTGGTCCTAGAAACCAACAAAATAGAACCACAACGTCCTATTCTATTATTCCATGCTAATCTATTCAAGCAATAGCCCGCTTTAAACACTCTAATTTTTTCAAGGTAATGGTCCTGGCTCCCCAACACACCCAATAAAGGACATGCTGGCTCACCAGAAGGAAGACCCGACAGCAGACAGTACTCGCCAAAGACGGACCGCCCGGCCAGGCCTAAAATTCAACTACGAGCTTTTTAACTGCAACAACTTTAATATACGCTATTGGAGCTGGAATTACCGCGGCTGCTGGCACCAGACTTGCCCTCCAA
+
CCDCDIIIIIIIIHIIIIIIIIIIIIIIIIIIIIIIIIHIIGHIIIIIHIIIHIIIIIIIIIIIHIIIFHHHIHICHHHHIIIIIIGHIIIIHHIIIIIIIFHGIIGIIIIIIIIIIIIIIIIIIIIIIIIIIIIIIIIIIIIIIIIHIIIIIHGIIHHHHIIIHHFIIIIIIIIHIHIIIIIIIIIIIHIIIIIIIIIHIIHIIIIHIIIIIIIIIIIIIIIIHIIIIIHIIIIIIIIIIIIHHIIIHHIIIIIIIIIIIIHHIIIIIIIIIIIIIIIIIIIIIIIIIIIIIIIIIIHHHHIIIIIIIIIIIIIIIIIIIIIIIIIIIIIIHGGIIIIIIDDDDD
@HISEQ:969:HM2KJBCX2:2:1102:5674:48446 2:N:0:ACTATGCA
GCTTCCAGACAACCCAACTATCCCTATTAATCATTATGTCAATCCTAGAAACCAACAAAATAGAATCAAACGTCCTATTTCATTATTCCATGCTAATGTATTCAAGCGTGCGCCTGCTTTAAACACTCTAATTTTTTCAAAGTAACAGTCCTGATTCCCCACGACACCAAATTAATGACATCGCGGTTCTTCAGAAGGTAGGAACCAATAATGCCAGTACGTACCGAGGCACGACCGACAGTCTGATCCCGAAATTCAACTACGAGCTTTTTAACTGCAACAACTTTAATATACGCTATTGGAGCTGGAATTACCGCGGCTGCTGGCACCAGACTTGCCCTC
+
DDCDDIIIIIIIIIIIIIIIIIIIIIIIIIIIIIIIHIIIIIIIIIIIHIIIIIIIIIIHIIIHIIIIHHIIHIIIIIIIIIIIIIIIGIIIHHIIIGIIIHIHIIIIIIIHIIIIIHIIHHIIIIIHIIHIIIIIIHHIIIIIHH1GIIHHIIIIIIIIIIIIIIIIIIIIIIIIIIIIIIIIIIIIIIIIIIIIIIIIIIIIIIIIIIIIIIIIIIIIIIIIIIIIIIIIIIIIIIIIHIIIIIIIIIIIIIIIIIIIIIIIIIIIIIIIIHIIIIIIHIIIIIIIIIIIHIIIHIIIIIIIIIIIIIIIIIIIIIIIIIIIIIIIIIIIIIIIIDDDDD
@HISEQ:969:HM2KJBCX2:2:1102:9021:48977 2:N:0:ACTATGCA
GCTTCCAGACAACCCAACTATCCCTATTAATCATTACGGTGATCCTAGAAACCAACAAAATAGAACCACAACGTCCTATTCTATTATTCCATGCTAATCTATTCAAGCAAAAGCCTGCTTTAAACACTCTAATTTTTTCAAGGTAATGGTCCTGGCTCCCCGGCACGCCCAATTAAGAACATACCGATTCACCAGAAAGATAGACCCGACGACAGAACAGTACTCGCCAGAGACGGACCGTCCGGCCAGGCCTAAAATTCAACTACGAGCTTTTTAACTGCAACAACTTTAATATACGCTATTGGAGCTGGAATTACCGCGGCTGCTGGCACCAGACTTGCCCTCCAA
+
DDDDDIIIIIIIIIIIIIIIIIIIIIIIIIIIIIIIIIIIIIIIIIIIIIIIIIIIIHIIIIHIIIIIIHIHIIIIIIIIIIIIIHIIIIIIIGIIIIIIIHHIIIHIIIIIIHHIHIHHHIIIIIIIIIIIIIIHIIIIIIIIIIIIIIIIIIHHIIHIIIIIIHIIHIIHIHHIIIIIIIIIIHIIHIIHIIIHIIIIIIHIIIIIIIIIIHIIIIIGIIIHIIIIIIIIIIIIIIIIIIIIIIHIIHHIIIIIIHIIIIIIIIIIIIIIIIIIIIIIIIIIIIIIIIIIIIIIIIIIIHIIIIIIIIIIIIIIIIIIIIIIIIIIIIIIIIIIIIIIIIIDDDDD
@HISEQ:969:HM2KJBCX2:2:1102:7159:49394 2:N:0:ACTATGCA
GCTTCCAGACAACCCAACTATCCCTATTAATCATTACGTCGATCCTAGAAACCAACAAAATAGAATCAAACGTCCTATTTCGTTATTCCATGCTAATGTATTCAAGCGTGAGCCTGCTTTAAACACTCTAATTTTTTCAAAGTAACAGTCCTGATTCCCCAAGACACCAAATTAATGACATCATGGTTCGTCAGAAGGTAGGAATCAATAATACCAGTACGTACAATAGCACGACCAATAAATTGATCCCGAAATTCAACTACGAGCTTTTTAACTGCAACAACTTTAATATACGCTATTGGAGCTGGAATTACCGCGGCTGCTGGCACCAGACTTGCCCTCCAA
+
DDDDDIIHIIIIHHHIIIIIIIIIIIIIIIIIIIIIIIIIIIIIIIIIIIIIIHIGIIIIIIIIGIIHHIIGHHDHHIIIIHHIIIIHIIFHIIIIHIIIIHCHHIHIIIIIIIIIIIIIIIIIIIIIIIIIIIIIIIIIIHIIIIIIIIIIIIHIIIIIIIIIIIHIIIIIIIIIIIIIIIIIIIIIIIIIIIIIIIIIIIIIIIIIIIIIIIIIIIIIIIIHIIIIIIIIIIIIIIIIIIIHIIIIIIIIIIIIIIIIIHIIHIIIIIIIIIIIIIIIIGIIIIIIIIIIIIIIIIIIIIIIIIIIIIIIIIIIIIIIIIIIIIIIIIIIIIIIIIIIDDDDC
@HISEQ:969:HM2KJBCX2:2:1102:3204:49144 2:N:0:ACTATGCA
GCTTCCAGACAACCCAACTATCCCTATTAATCATTACGGTGATCCTAGAAACCAACGAAATAGAATCAGTCCGTCCTATTTCATTATTCCATGCTAATGTATTCAGACGATAGTCTGCTTTAAACACTCTAATTTTTTCAAAGTAACAGTCCTGATTTCCCATCACACCAAATAAATGGCATGAAAGTTCCTCAGAAGGTAGAGATCCATCTCACCAGTACAGACAATTAAGCCTGACCAATGGGTAGACCCCGAAGTTCAACTACGAGCTTTTTAACTGCAACAACTTTAATATACGCTATTGGAGCTGGAATTACCGCGGCTGCTGGCACCAGACTTGCCCTCCAA
+
DDDDDIIIIIIIIIIIHIIHIIIIIIIIIIIIIIIIIIIIIIIIIIIIFHIIIIIIIIIEHIIEHHHHIIIHIHIHIIIIIIIHIIIIIIHIEHHIHHIHHHHHIIIIHIIIIHIIIIIHHHIHIHHHHHIHHHHIIIIIHHIHIIIIHFIIIIIIIIIIIIHIIHHGHIIIIHIIHIIIIIIIIIIIIIIHHIIIIIIIHIIIIIIIIIIIIIIIIIHIIIIIIIHHIIIIIIIIIIIIIIIIIIIIIIIIIIIIIIIHIIIIIIIIIIIIIIIIIIIIIIIIIIIIHIIIIIIIHIIIIIIIIIIIIIIIIIIIIIIIIIIIIIIIIIIIIIIIIIIIIIIDDDDD
@HISEQ:969:HM2KJBCX2:2:1102:13734:48531 2:N:0:ACTATGCA
GCTTCCAGACAACCCAACTATCCCTATTAATCATTACATCGATCCTAGAAACCAACAAAATAGAATCGGATGTCCTATTTCATTATTCCATGCTAATGTATTCAAGCGTGAGCCTGCTTTAAACACTCTAATTTTTTCAAGGTAACAGTCCTAATTCCCCGTGACACCAAATTAATGGCATTACGGTTCTTTAGAAGGTGAGAAATCAATAATATCAGTACATACCAACGGCATGACCGATACATTGATCCCGAAATTCAACTACGAGCTTTTTGACTGCAACAACTTTAATATACGCTATTGGAGCTGGAATTACCGCGGCTGCTGGCACCAGACTTGCCCTCCAA
+
DDDDDIIIIEHHIGIHHIIIIIHIIIIIIIGHHHIIIHHHIIHHEFHHEHIIHHIIIIIHHHHHIIIGIIHHHFHIIIHIIIIHIIIHIIIHCHFHGHHIHEGHIIHHGGHHIIIIIHHHHHCHIIIIIHHIHHIHHHHHHHHHHHHHHIGIIHHHIHHIGIIIHGHIHHIIIIIIFIIIIIIIIIIHGHHHHIIHHHHEHEHIIHHHHIIIHHHHHIIIIHHHHIIHIIHIIIHFIHIIHGDCDEHHHEDIIHIHIIHHIIIIIIIHFIIIIHGFHGHHGIIHIHEFIHIIIIIHHIIIFHHIHIHIIIIHEIIIIIIIHHHHHHIIIHIHIIHHIHHHHIDBDBD
@HISEQ:969:HM2KJBCX2:2:1102:10446:49281 2:N:0:ACTATGCA
GCTTCCAGACAACCCAACTATCCCTATTAATCATTACGTCAATCCTAGAAACCAACAAAATAGGATCAAACGTCCTATTTCATTATTCCATGCTAATGTATTCAAGCGTTAGCCTGCTTTAAACACTCTAATTTTTTCAAAGTAACAGTCCTGTTTCCCTGCAACACCAAACTAATGACATTACAGTTCTTCAAGAAGGAGGAACCAGTAAAGCCAGTACATACCAGAGGCACGACCAACCTACTAATCCCGAAATTCAACTACGAGCTTTTTAACTGCAACAACTTTAATATACGCTATTGGAGCTGGAATTACCGCGGCTGCTGGCACCAGACTTGCCCTCCAA
+
@D@DDHIGHEHHECHHIGIHHHHHHIIIIIIIHGHIIIIHHHHHEHCH?CGHHFHIIHHEEH?GEHFEFHE@F1GHHHHHF1C1CGEH?1D?1<FEHH?CHHIIHDHHHIHIIHIIGHHFCEFHHEFC<HFHHHHIHHIIHHEHHEFDHGHHHHHHGCFFEEHG<CE@EHFECHFHHGFHFDGCHEFHEF?GHF@EHHGGCEFFC<FC@HIIIHHGF<G@H@H@GCFHEEHHECCHHHGHCHG</FE<FDCFCEHECGCEGCCC1CCDEHIHHHGHF@FGHIHCGCCCHHHIHEHHEEHGHIIHHHHHFHF@HEHCIHHEHHHEC@@EHHEHHHHHHC?EFB@BBB
@HISEQ:969:HM2KJBCX2:2:1102:5472:49608 2:N:0:ACTATGCA
GCTTCCAGACAACCCAACTATCCCTATTAATCATTACGTCGATCCTAGAAACCAACAAAATAGAATCAAACGTCCTATTTCATTATTCCATGCTAATGTATTCAAGCGCGAGCCTGCTTTAAACACTCTAATTTTTTCAAAGTAACAGTCCTGATTTCCCACGACACCAAATTAATGACATCGTGGTTCGTCAGAAGGTAGGAATCAATTTGACCAGTACGTACCGAGGCACGACCGATCAACTGATCCCGAAATTCAACTACGAGCTTTTTAACTGCAACAACTTTAATATACGCTATTGGAGCTGGAATTACCGCGGCTGCTGGCACCAGACTTGCCCTCCAA
+
DDDDDIIIIIIIIIIIIIIIHIGHIIIIIIIIIIIIIIIIIIIIIIIIIIIIHIIIIIHIIIGGIIIIIHHIHIIIIIIIIIIIIGIHIIIHIIIHIIIIIIIIIIIIIIIIIIIIIIIIIIIIIIIIIIIIIIIIIIIIIIIIIIIIIIIIIIIIIIIIIIIIIIIIIIIHIIIIIIIIIIIIHIIIIIIIIIIIIIIIIIIIIIIIIIIIIIIIIIIIIIIIIIIIIIIIIIIIIIIIIIHHIIIIIIIIIIIIIIIIIIIIIIIIIIIIIIIIIIIIIIIIIIIIIIIHIIIIIIIIIIIIIIIIIIIIIIIIIIIIIIIIIIIIIIIIIIIIIIIIDDDDD
@HISEQ:969:HM2KJBCX2:2:1102:20457:49826 2:N:0:ACTATGCA
GCTTCCAGACAACCCAACTATCCCTATTAATCATTACGTCGATCCTAGAAACCAACAAAATAGAATCAAACGTCCTATTTCGTTATTCCATGCTAATGTATTCAAGCGTGAGCCTGCTTTAAACACTCTAATTTTTTCAAAGTAACAGTCCTGATTCCCCAAGACACCAAATTAATGACATCATGGTTCGTCAGAAGGTAGGAATCAATAATACCAGTACGTACAATAGCACGACCAATAAATTGATCCCGAAATTCAACTACGAGCTTTTTAACTGCAACAACTTTAATATACGCTATTGGAGCTGGAATTACCGCGGCTGCTGGCACCAGACTTGCCCTCCAA
+
DADDDIHHIIIIIIIIIIIIIIIIIIIIIIIIIIIIIIIIIIIIIIIIIIIIIIIHIIFHIIIHIIIIIIIIIGHIIHIIIIIIIIIHIIHIIIHHIHIIIFHIIIHIIIIIHIIIIIIIIIIIHHIIIIHIHIIIIIIIIIHHIIHHHHIHHIIHIHHIIIIIIIIHIIHHHIIIHIIIIIIHIIIIIIIIIHIHIIIIIIIIIHIIIIIHGIIHIIIIIIIIIIIIHIIIIIIIIIIIIIHFHIIIIIIIIIIIIIIIIIIIIIIIIIIIIIIIIIIIIIIIIIIIIIIIIIIIIIIIIIIIIIIHIIIIIIIIIIIIIIIIIIIIIIIIIIIIIIIIDDDDD
@HISEQ:969:HM2KJBCX2:2:1102:2821:51220 2:N:0:ACTATGCA
GCTTCCAGACAACCCAACTATCCCTATTAATCATTACGGTGATCCTAGAAACCAACGAAATAGAATCAGTCCGTCCTATTTCATTATTCCATGCTAATGTATTCAGACGTTACCCTGCTTTAAACACTCTAATTTTTTCAAAGTAACAGTCCTGATTTCCAATCACACCAAATAAATGGCATGAAAGTTCCTCAGAAGGTAGAGATTTATCTCACCAGTACGGACAATTAAGCCTGACCAATGGGTAAACCCCGAAGTTCAACTACGAGCTTTTTAACTGCAACAACTTTAATATACGCTATTGGAGCTGGAATTACCGCGGCTGCTGGCACCAGACTTGCC
+
@DDD?1<DHI1GC<00DCGHEC1<<FE?FCEHFE@FHH0F?ECHH@H1CFHHHI10<1E@1FHH@1F1<DCE0D1<EEFC@?@FC@@111<CHEGHEHHEHF?<C8<EECHG%HHCEHE@@H1FC<CFGFCC?EB8DCGE?HHGC?FH@F?F@EGD<G??#HH8FEFHGHHHEGHH7EGIHHF0GE8GHIIHHEHHHEEAHHG@CCEF?GC11D<1IHHHHEFHEFFH@HGE?GHHCHEH@EHHHEIHEA/E<???HH?@HHHIIHEGC@C<D<1HEHHEIHC<C1HFEGG@HGCCDGIIHHGCHIIIIHIIHFHE<IHFC11GHHGIHEHHCGCFC@B?B0
@HISEQ:969:HM2KJBCX2:2:1102:19866:51098 2:N:0:ACTATGCA
GCTTCCAGACAACCCAACTATCCCTATTAATCATTACGGTGATCCTAGAAACCAACGAAATAGAATCAGTCCGTCCTATTTCATTATTCCATGCTAATGTATTCAGACGATAGTCTGCTTTAAACACTCTAATTTTTTCAAAGTAACAGTCCTGATTTCCCATCACACCAAATAAATGGCATGAAAGTTCCTCAGAAGGTAGAGATCCATCTCACCAGTGCAGACAATTAAGCCTGACCAATGGGTAGACCCCGAGGTTCAACTACGAGCTTTTTAACTGCAACAACTTTAATATACGCTATTGGAGCTGGAATTACCGCGGCTGCTGGCACC
+
DDCDDIHIIIIIIIIIIIIIIIIIIIIIIIIIIHIIIIIIIIIIIIIHIIIIIIIIIIIIIIIIIIIIIIIIIHIIIIIIIIIIIIIIIIIIIIIIIIHHIIIIHHHHIIIIIIIIIIIIIIIIIIIIIIIIIIIIIIIIIIIIIIIIIIIIIIIIHIIIIHHIIIIIIIIIIIIIIIIIIIIIIIIIIIIIIIIIIIIIIIIIIIIIHHIIIIIGHFIIIIIIIIIIIIIHIIIHIIIIIIIHHHHIIIIIIIIIIIIIIIIIIIIIIIIIIIIIIIIIIIIIIIIIIIIIIIIIIIIIIIIIIIIIIIIIIIIIIIIIIIIIIIIIDDDDD
@HISEQ:969:HM2KJBCX2:2:1102:12510:51615 2:N:0:ACTATGCA
GCTTCCAGACAACCCAACTATCCCTATTAATCATTACGGTGATCCTAGAAACCAACAAAATAGAACCATGCCGTCCTATTCTATTATTCCATGCTAATGTATTCGAGCAAAAATGCCTGCTTTAAACACTCTAATTTTTTCAAGGTAAAGGTCCTGGATCCGCAAGACACCCAATTAAGGACATCAAGTTTCTCCAGAAGGTGAGAAATCAACAGCGACAGTTCATACCCCTTAAGGCATGACCATCACGTCAATCCCGAAATTCAACTACGAGCTTTTTAACTGCAACAACTTTAATATACGCTATTGGAGCTGGAATTACCGCGGCTGCTGGCACCAGACTTGCCCTCCAA
+
DDDDDIIIIIHIIIIIIIIIIIIIIIIIIIIIIIIIIIIIIIIIIIIIIIIIIIIIIIIIIIHIIIIIIIHHIIIDHIIIIIIIIIIIIIIHHHIHIIIHEGHIIIIIIIIIIIIIIHIIHIIHIIIHIIIIIIIIIIIIIIIIIIIIIIIHIIIIIHHIIIIIIHIIIIIIIIIIIIIIIIIIIIIIIIHIIIIIIIIIIIIIIIIIIIIIIIIIIIIIIIIIIIIIIIIIIIIIIIIIIIIIIIIIIIHHIIIIIIIIIIIIIIIIIHIHHIIHIIIIIIIIIIIIIIIIIIIIIIIIHIIIIIIIIIIIIIIIIIIIIIIIIIIIIIIIIIIIIIIIIIIIIIIIDDDDD
@HISEQ:969:HM2KJBCX2:2:1102:15277:51082 2:N:0:ACTATGCA
GCTTCCAGACAACCCAACTATCCCTATTAATCATTACGTCGATCCTAGAAACCAACAAAATAGGTTCGATCGTCCTATTTCGTTATTCCATGCTAATGTATTCAAGCGCGAGCCTGCTTTAAGCACTCTAATTTTTTCAAAGTAACAGTCCTGTTTCCCCGCAACAACAAATTAATGCCATCACGGTTCTACAAGAAGGAGGGACCAGTGAGGCCAGTGCATACCAGTGGCACGACCAACCTACTGGCCCCGAAATTCAACTACGAGCTTTTTAACTGCAACAACTTTAATATACGCTATTGGAGCTGGAATTACCGCGGCTGCTGGCACCAGACTTGCCCTCCAA
+
B@DBDHH1DGEHH=GHIIEHHF1CHCHIHHII?EHHHHIHHIIHII1DC@CG@1FHFH?<C@1<<<?CHEH<D?GHC?GHHFHHCEHHCHHHE?EEGGFEEFCHCCEED<H<FFEHIGCHHFHEHCHHDHBFE@GHHHIHEHIHHCCEACGFHFB0?CHGHIHGIGGCHHICHGGIHHCHIHIHHHHIGIIIII;HHEHGFHIHHDHIHHHD?CFHHEHIIIIIHHECC=HHFGEHHGHEFCHEDCHDCHHGHIIIIHIIIIHEG?CIIIHHHFHF@IIHHGE@EGHGE@F=HHHGIHGEFHHGHHH@IHGCDH??CCECCGIIHHFGEIH@CFHEHDDCGB@DDD
@HISEQ:969:HM2KJBCX2:2:1102:8553:52338 2:N:0:ACTATGCA
GCTTCCAGACAACCCAACTATCCCTATTAATCATTACGTCGATCCTAGAAACCAACAAAATAGGTTCGATCGTCCTATTTCGTTATTCCATGCTAATGTATTCAAGCGCGAGCCTGCTTTAAGCACTCTAATTTTTTCAAAGTAACAGTCCTGTTTCCCCGCAACAACAAATTAATGCCATCACGGTTCTACAAGAGGGAGGGACCAGTGAGGCCAGTGCATACCAGTGGCACGACCGACCTACTGGCCCCGAAATTCAACTACGAGCTTTTTAACTGCAACAACTTTAATATACGCTATTGGAGCTGGAATTACCGCGGCTGCTGGCACCAGACTTGCCCTCCAA
+
DDDDDIIIIIIIIIIIIIIIIIIIHIIIIIIIIIIIIIIIIHIIIIIIIIIIIIIIIIIHIIIHIHIHIIIIIIGIHIIIIIIIIIIIIIIIHIIIIIHIIHIIIIIIIIIIIIIHIIIHHIIIIIIIGIIIIIIIIIIIIIIIIIIIIIIIHIIIIIIIIIIIIIIIIIIHHIIIIIHHIIIIIIIIIIIIIIIIIIIIIIIIIIIIIIIIIIIHHIIIIIIIIIIIIIIIIIIIIHIIIIHIHIIIIIHIIIIIIIIIIIIIIIIIIIIIIIIIIIIHIIHIIIIIIIIIIIIIIIIIIIIIIIIHHIIIIIIIIIIIIIIIIIIIIIIIIIIIIIIIICDDDD
@HISEQ:969:HM2KJBCX2:2:1102:9003:52547 2:N:0:ACTATGCA
GCTTCCAGACAACCCAACTATCCCTATTAATCATTACGTCGATCCTAGAAACCAACAAAATAGAATCAAACGTCCTATTTCATTATTCCATGCTAATGTATTCAAGCGTGCGCCTGCTTTAAACACTCTAATTTTTTCAAAGTAACAGTCCTGATTCCCCACGACACCAAATTAATGACATCGCGGTTCTTCAGAAGGTAGGAACCAATAATGCCAGTACGTACCGAAGCACGACCAACAATTCGATCCCGAAATTCAACTACGAGCTTTTTAACTGCAACAACTTTAATATACGCTATTGGAGCTGGAATTACCGCGGCTGCTGGCACCAGACTTGCCCTCCAA
+
DDDDDIIIIIIIIIIIIIIIIIIIIIIIIIIIIIIHIIIIIIIIIIIIIIHHIIIIGHIIIIIIIIIIIIIIHHIIIIIIIIIIIIHIIIIIIIIIIIIIIIIIIIIIIIIIIIIIIIIIIIIHIIIIIIIIIIIIIIIHIHIIIIIIIIIIIIIIIHIIIIIIIIIIHIIIIIIIIIIIIHIIIIIHIIIIIIIIIIIIIIIIIIIIIIIIIIIIIIIIIIIIIIIIIIIIIIIIHIIIIHDDIIIIIIIIIIIIIIIIIIIIIIIIIIIIIIIIIIIIIIIIIIIIIIIIIIIIIIIIIIIIIIIIIIIIIIIIIIIIIIIIIIIIIIIIIIIIIIIIDDDDD
@HISEQ:969:HM2KJBCX2:2:1102:20828:53042 2:N:0:ACTATGCA
GCTTCCAGACAACCCAACTATCCCTATTAATCATTACGGTGATCCTAGAAACCAACGAAATAGAACCAAGCCGTCCTATTTCATTATTCCATGCTAATATATTCAGACGTTAGCCTGCTTTAAACACTCTAATTTTTTCAAAGTAATAGTCCTGATTTCCAATCACACCAAATAAATGGCATGAAAGTTCCTCAGAAGGTAGAGATTTATCTCACCAGTACAGACAATTAAGCCTGACCAATGGGTAAACCCCGAAGTTCAACTACGAGCTTTTTAACTGCAACAACTTTAATATACGCTATTGGAGCTGGAATTACCGCGGCTGCTGGCACCAGACTTGCCCTCCA
+
CDDDDIIIFEHIIEHHIIIIFIFHIIIIIIIIIEHHIIFHEEHIHHHIIIIH1<CGHHDHEHHHIHDGEF1EHE/CEHHHGDGHHHHIEEHE1<DGHHFFHHHIGEE=HGGHHGGEEHHHEHHHHIEHFHHHHIIIIHHFHHIHHIHIIHFGDDGCGH<IHGEIIIHIIHHIHHHEHFIIHHFHHHHIIH7HHIIHEIIIIIIHIIGIIIII;HHHIIIIHIIIIIIIIIIIHHHFIIIIIHHHEGHIHHHIIIIIHGIIIIHIECC@IIIIIIIHIIH@IIIIHFEFHHHIIIHIIIIIIIHHHHHGCFHHHIHHHIIIIHHHFIIIIIIIIIIIIIIIHIDDDDB
@HISEQ:969:HM2KJBCX2:2:1102:10488:52508 2:N:0:ACTATGCA
GCTTCCAGACAACCCAACTATCCCTATTAATCATTACGTCGATCCTAGAAACCAACAAAATAGGGTCAAACGTCCTATTTCATTATTCCATGCTAATGTATTCAAGCGTGAGCCTGCTTTAAACACTCTAATTTTTTCAAAGTAACAGTCCTGATTCCCCGCGACACCAAATTAATGACATCACGGATCTTCAGAAGGGAGAAACCAGTGACACCAGTGCATACCAAAGGCATGACCAGCGTACTGATCCCGAAATTCAACTACGAGCTTTTTAACTGCAACAACTTTAATATACGCTATTGGAGCTGGAATTACCGCGGCTGCTGGCACCAGACTTGCCCTCCAA
+
DCDDDIIHIIIIHIHIIIIIIHHEHIHHGHIIHIIHIIIIIIIIIIIIIIIIIIGHCHIIIEEFHHHHIHHGHIGIHIIIIIIIHIIHIEHHHIIIIHHHIIIIHHIIIIHIIIIIIIIIIIIIIIHIIIIIHHIIIIIIHIIIIHIIHIIIIIIIIIIIIIIIIIHIIIHIIIIIIIIIIHIIIIIIHIIIHIIIIIIIIIIIIIIIIIIIIIIIIIIIIIIHIIIIIIIIIIIHIIIIIIIHHIIIIIIIIHIGIIIHHHHHIIIIIIIIIIHIIIIIIIIIIIIIIIIIIIIIIIIIHHIIIIIHHIHIIIIIIIIIIIIIIIIIIIIIIIIIIIIIIDDDDD
@HISEQ:969:HM2KJBCX2:2:1102:15434:53692 2:N:0:ACTATGCA
GCTTCCAGACAACCCAACTATCCCTATTAATCATTACGTCGATCCTAGAAACCAACAAAATAGAATCAAACGTCCTATTTCATTATTCCATGCTAATGTATTCAAGCGTGAGCCTGCTTTAAACACTCTAATTTTTTCAAAGTAACAGTCCTGATTCCCCACAACACCAAATAAATGACATCATGGTTCGTCAGAAGGGAGAAACCAACAATACCAGTACGTACCGAGGCACGACCGACATGATGGTCCCGAAATTCAACTACGAGCTTTTTAACTGCAGCAACTTTAATATACGCTATTGGAGCTGGAATTACCGCGGCTGCTGGCACCAGACTTGCCCTCCAA
+
DDDDDIIIIIIIIIIIIIIIIIIIIIIIIIIIIIIIIIIIIIIIIIIIIIIIIIIIIIIIIHHHIIGGHHHHIIHIIIIIHHIIIIIIIIIIGIIIIIIIIIHIIHIIIIIIIIIIIIIIIHIIHHIIIIIIIIHIIGHIIIIIIIIIIIIIIIIIIIIFIHHHIHIIIIIIIIIHHHIIHIIIIIIIIIIIIIIIIIHIIIIIIGIIIIHIIIIHIIIIIIIIIIIIIIIIIIIIIIIIIHHHIIIIIIIIIIHGHHHIIHIIIIIIIIIIIIIIIIIIIIIGIIIIIIIIIIIIIIIIIIIIIIIIIIIIIIIIIIIIIIIIIIIIIIIIIIIIIIIIDDDDD
@HISEQ:969:HM2KJBCX2:2:1102:15950:52776 2:N:0:ACTATGCA
GCTTCCAGACAACCCAACTATCCCTATTAATCATTACGTCGATCCTAGAAACCAACAAAATAGAATCAACCGTCCTATTTCATTATTCCATGCTAATGTATTCAAGCGCGAGCCTGCTTTAAACACTCTAATTTTTTCAAAGTAACAGTCCTGATTTCCCGCGACATCAAATTAATGACATCGTGGTTCGTCAGAAGGTAGGAATCAATTTGACCAGTACGTACCGAGGCACGACCGATCAACTGATCCCGAAATTCAACTACGAGCTTTTTAACTGCAACAACTTTAATATACGCTATTGGAGCTGGAATTACCGCGGCTGCTGGCACCAGACTTGCCCTCCAA
+
DDDDDIIHIIIIIIIIIIIIIIIIIIIIIIIIIIIIIIIIIIIIIIIIIIIIIHIIEHIIIIHIIIIIIII<GHDHIIIIIIIIIIIIIHIIGIIIIIIIHDGFHHHHIIIHHIIIHHHIIIHI<IIGIGIIIIIIIIIIICEHIHHHIIHHHIIIIIIIIIDHIIIIIIIIIIHHEHIHGE@GFIIIIIHIIIIIIIGIIIIIHIIIIIIIHIIIIIIIIIIIIIIIIIII=<IIIIHIIIHGIIIIIIIIIIIIIIIIIIIIIIIHIIIIIIIIIIIIIIIIIIIIIIIIIIIIIIIIIIIIIIIIIIIIIIIIIIIIIIIIIIIIIIIIIIIIIIIIDDDDD
@HISEQ:969:HM2KJBCX2:2:1102:8169:54386 2:N:0:ACTATGCA
GCTTCCAGACAACCCAACTATCCCTATTAATCATTACGGTGATCCTAGAAACCAACGAAATAGAATCAGTCCGTCCTATTTCATTATTCCATGCTAATGTATTCAGACGATAGTCTGCTTTAAACACTCTAATTTTTTCAAAGTAACAGTCCTGATTTCCCATCACACCAAATAAATGGCATGAAAGTTCCTCAGAAGGTAGAGATCCATCCTACCAGTGCAGACAATTAAGCCTGACCAATGGGTAGACCCCGAAGTTCAACTACGAGCTTTTTAACTGCAACAACTTTAATATACGCTATTGGAGCTGGAATTACCGCGGCTGCTGGCACCAGACTTGCCCTCCAA
+
DDDDDIIIIIIIHIIIIIIIIIIIIIIIIIIIIIIIIIGIIIIIIIIIIIIIIHIIIIIIIIIIIIHIIHIIIIIIIIIIIIIIIIIIIIIIIIHEHIHIIIIIIIIIIIIHIHIIIIIIHIIIIIIIIIIIIIIIIHHHHHIIIIIHIIIIIIIIIIIIIIHIIIIIIIIIIIIIGIIHIIIIIIIIHIIIIIIIIIIIIIIIIIIIIIIIIIIIIIIIIIIIIIIIIIIIIIIIIIIIHIIIIIHIIIIIIIIIIIIIIIIIIIIIIIIIIIIIIIIIIIIIIIIIIHIIIIIIIHIIIIIIIIIIIIIIIIIIIIIIIIIIIIIIIIIIIIIIIIIIIIIDDDDD
@HISEQ:969:HM2KJBCX2:2:1102:20606:54579 2:N:0:ACTATGCA
GCTTCCAGACAACCCAACTATCCCTATTAATCATTACGTCAATCCTAGAAACCAACAAAATAGGTTTGAACGTCCTATTTCATTATTCCATGCTAATGTATTCAAGCGTTAGCCTGCTTTAAACACTCTAATTTTTTCAAAGTAACAGTCCTGTTTCCCTGCAACACCAAATTAATGGCATTACAGTTCTTCAGAAAGGAGGAATCAGCGAAACCAGTTCATACCAGTGGCACGACCAACCTGCTGACCCCGAAATTCAACTACGAGCTTTTTAACTGCAACAACTTTAATATACGCTATTGGAGCTGGAATTACCGCGGCTGCTGGCACCAGACTTGCCCTCCAA
+
DDDCDIIIIIIIIIIIHIIIIIIIIIIIIIIIIIIIIEHIIIIIIIIIEHHIIIIGIHHHIIIIHEHIFHHIIGIIHHHIHIIIHHIHHHIFFHIIIHIHIIIHEIHIIIHHIIIIHHIIIIHHHHEHHHIIIIIHIIHFHIIGIIHHIIIIIIHIIHIIIIIHHIIIIHHIIIIIIIIIIIIIIIIIIIIIHIIIIIIIIIIIIIIIIIIIIIIHHIIIGIIIIIIIIIIHIIIIIIIHIIIHGIGIIIIIIIIIIIIIIIIIIIIIIIIIIIIIIIIIIIIIIIIIIIIIIIIIIIIIIIIIIIIIIIIIIIIIIIIIIIIIIIIIIIIIIIIIIIIIIDDDDD
@HISEQ:969:HM2KJBCX2:2:1102:12142:55960 2:N:0:ACTATGCA
GCTTCCAGACAACCCAACTATCCCTATTAATCATTACGGTGGTCCTAGAAACCAACAAAATAGAACCACAACGTCCTATTCTATTATTCCATGCTAATCTATTCAAGCAATAGCCCGCTTTAAACACTCTAATTTTTTCAAGGTAATGGTCCTGGCTCCCCAACACACCCAATAAAGGACATGCTGGCTCACCAGAAGGAAGACCCGACAGCAGACAGTACTCGCCAAAGACGGACCGCCCGGCCAGGCCTAAAATTCAACTACGAGCTTTTTAACTGCAACAACTTTAATATACGCTATTGGAGCTGGAATTACCGCGGCTGCTGGCACCAGACTTGCCCTCCAA
+
DDDDDHIIIIIIIIIIIIIIIIIIIIIIIIIIIIIIIIIIIIIIIIIIIIIIIHHIIIHIIHIIIIIIIIEEDGHGHHGIIIIHIIIIIHIGGGHIIIIIHFIHIIHIIHIIIIIGHIIHHIIHHHIIIIGHIIIIIIIIIIIIGIIIHHIIIIIIIHIIIIIIIIIIIIIIIIIIIIIIIIIIIIIHIIIIIIIIIIIIIIIIIIIIIIIIIIIIIIIIIIIIIIHIIIIIIIIIIIIIIIIIHIIIIHIIIIIIIIIIIIIIIIHIIIIIIIHIIIIIIIIIIIIIIIIIIIIIIHHHHIIIIIIIIIIIIIIIIIIIIIIIIIIIIIIIIIIIIIIIIDDDDD
@HISEQ:969:HM2KJBCX2:2:1102:16175:55745 2:N:0:ACTATGCA
GCTTCCAGACAACCCAACTATCCCTATTAATCATTACGGTGATTCAGAAACCAACAAAATAGGAGCGCCGTCCTATTCTATTATTCCATGCTAATGTATTCGAGCAAAGGCCTGCTTTGAACACTCTAATTTTTTCAAAGTAAAAGTCCTGCTTCCCGAACACACCCAGTGAAGGGCATGCCGTTCCGCAGAAGGAAAGGCCCGGCCGAACCAGTGCACGCGGTGAGGCGGACCGGTCAGCCAGGCCCAAGGTTCAACTACGAGCTTTTTAACTGCAACAACTTTAATATACGCTATTGGAGCTGGAATTACCGCGGCTGCTGGCACCAGACTTGCCCTCCAA
+
DCDDDHIIIIIIIIIIHIIIIIIIGHIIIIIIIIIIIIIIIIIIGIIIIIIHHGHIIIIGHIHHIGIIIIIHIHIHIIIIIHHHIHIIIIIIEIIIIIIIICGIHHIIIIHIIIIIIIIIHIIIHHHIIIIIIIIIIHIIIHHIIIIIIIIIIHIIIIIIIIIIIIHIIIIIHIIIIIIHIIIIIIIIIIIIIIIIHIIHIIIIIIHHHHIIIIIIIIIIIIIIIIIIIIIIHIIIIIIIIHIIIIIIIHHHIIIIIIIIIIIIIIIIIIIIIIIIIIIIIIIIIIIIIIHIIIIIIIIIIIIIIIIIIIIIIIIIIIIIIIIIIIIIIIIIIIIIIIDDDDD
@HISEQ:969:HM2KJBCX2:2:1102:2451:56427 2:N:0:ACTATGCA
GCTTCCAGACAACCCAACTATCCCTATTAATCATTACGTCAATCCTAGAAACCAACAAAATAGGATCAAACGTCCTATTTCATTATTCCATGCTAATGTATTCAAGCGTTAGCCTGCTTTAAACACTCTAATTTTTTCAAAGTAACAGTCCTGTTTCCCTGCAACACCAAATTAATGACATTACAGTTCTTCAAGAAGGAGGAACCAGTAAAGCCAGTGCATACCAGAGGCACGACCAACCTACTAATCCCGAAATTCAACTACGAGCTTTTTAACTGCAACAACTTTAATATACGCTATTGGAGCTGGAATTACCGCGGCTGCTGGCACCAGACTTGCCCTCCAA
+
DDDDDIIIIIIIIIIIIIIIIIIIIIIIIIIIIIIIIIIIIIIIIIIIIIIIIIIIIHIIIIIIGHIIHIIIIIIIHIIHHHIIIIIHHHIIHHIIIIIIIIIHIIIIIIIIIIIIIIIIIIIIIHIIIIIHIIIIIIIIIIIIIIIIIIIIIIIIIIIIIIIIIIIIIIIHIIIIIIIIIIIIIIIIIIIIIIIIIIIIIIIIIIIIIIIIIIIIIIIIIIIIIIIIIIIIIIIIIIHIIIHHGIHHIIIIIIIIHIIIIIIIIIIIIIIIIIIIIIIIIIIIIIIIIIIIIIIIIIIIIIIIIIIIIIIIIIIIIIIIIIIIIIIIIIIIIIIIIIIIIDDDDD
@HISEQ:969:HM2KJBCX2:2:1102:18086:56484 2:N:0:ACTATGCA
GCTTCCAGACAACCCAACTATCCCTATTAATCATTACGTCGATCCTAGAAACCAACAAAATAGGGTCAAACGTCCTATTTCATTATTCCATGCTAATGTATTCAAGCGTGAGCCTGCTTTAAACACTCTAATTTTTTCAAAGTAACAGTCCTGATTCCCCGCGACACCAAATTAATGACATCACGGATCTTCAGAAGGGAGAAACCAGTGACACCAGTGCATACCAAAGGCATGACCAGCGTACTGATCCCGAAATTCAACTACGAGCTTTTTAACTGCAACAACTTTAATATACGCTATTGGAGCTGGAATTACCGCGGCTGCTGGCACCAGACTTGCCCTCCAA
+
DDDDDIIIIIIIIIIIIIIFHGHIIHIIHIIIIHIHIIIIIHIIIIIIIIIIIHIIIHEHGEHHHIHIIIIIHIIIIIIIHIIIIIIIIHIIIIIIIIIIIIIIHIIIIIIIIIHIIIIIIIIIIIIHIIHHIIIIIIIIIIHIIHHIIIIIHHHHIIIIHIIIIIIIIIHHIIIIIIIIIIIIIIIIIIIIIIIIIIIIIIIIIIIIHIIIIIIIIIIIIIIIIIIIHIIIIIIIIIIIIIIHHIIIIIIHIIIIIIIIIIIIIIIIIIIIIIIIIIIIIIIIIIIIIIIIIIIIIIIIIIIIIIIIIIIIIIIIIIIIIIIIIIIIIIIIIIIIIIIIIDDDDD
@HISEQ:969:HM2KJBCX2:2:1102:5143:56825 2:N:0:ACTATGCA
GCTTCCAGACAACCCAACTATCCCTATTAATCATTACGGTGATCCTAGAAACCAACAAAATAGAACCATGCCGTCCTATTCTATTATTCCATGCTAATGTATTCGAGCAAAAATGCCTGCTTTAAACACTCTAATTTTTTCAAGGTAAAGGTCCTGGATCCGCAAGACACCCAATTAAGGACATCAAGTTTCTCCAGAAGGTGAGAAATCAACAGCGACAGTTCATACCCCTTAAGGCACGACCATCACGTCAATCCCGAAATTCAACTACGAGCTTTTTAACTGCAACAACTTTAATATACGCTATTGGAGCTGGAATTACCGCGGCTGCTGGCACCAGACTTGCCCTCCAA
+
DDDDDGIHIIIIIIIGIIIIIIIIIIIIIIIIIIIIIIIIHIIIIIIIIHIIIIIIIIIHHHGHHIIIHHIHHEHHGIIHHIIIIIGIIIIGIFHGIIH@GFFHIHGHIIIIHHHIIIHIIIIGHGIIIGIIIIIIIIIIHIIIIIIHIIIIIIIIIHHIIIIIIIIIHHIIIIIIIIIIIHIIIIIIIIIIIHIIIIIIIIIIIIIIIIIIIIHIIIIIIIIIIIIIIIIIIIIIIIIIIIIIIIIHIIIHIIIIIIIIIIIIIIIIIIIIIIIIIIIIIIIIIIIIIIIIIIIIIIIIIIIIIIIIIIIIIIIIIIIIIIIIIIIIIIIIIIIIIIIIIIIIIIIIDDDDD
@HISEQ:969:HM2KJBCX2:2:1102:20472:57160 2:N:0:ACTATGCA
GCTTCCAGACAACCCAACTATCCCTATTAATCATTACGTCAATCCTAGAAACCAACAAAATAGGATCGAACGTCCTATTTCATTATTCCATGCTAATGTATTCAAGCGTTAGCCTGCTTTAAACACTCTAATTTTTTCAAAGTAACGGTCCTGTTTCCCTGCAACACCAAATTAATGACATTACAGTTCTTCAGAAAGGAGGAATCAGCGAAGCCAGTGCATACCAGTGGCACGACCAACCTGCTGACCCCGAAATTCAACTACGAGCTTTTTAACTGCAACAACTTTAATATACGCTATTGGAGCTGGAATTACTGCGGCTGCTGGCACCAGACTTGCCCTCCAA
+
DDDADHHEHHIIIGIIIIGEFHHHHIIIIIIGIHIIIHIIIIHIHIIIHHIHEHIIIIIIIGGEHHIHHIII@FFEGHIHHHHHIIHECEHHHHHCGEHIHHHIHFHHHHHHHIIG?EFIIHHIIIHHIIHIIIHIHHIIHIHGHIIHHHHHHGEHCHHHHHHHFHHHHHIHIHIGIIHFCHHCGIHHHIIIIIIIIIIIIIHHHHHIHHHHG7HIHFEIIIIIIGIIHIIIIFHIIIIIHHHFFHHCCGIIIIIHHHIHIIIHHIIIIIIHIHHIIHIHHFIHHHGEIHIIIHHEIHHGEEIIIIIIHIIIHHE?HIIIIIIIHHIIHIIIIIIIIHIIIDCDDD
@HISEQ:969:HM2KJBCX2:2:1102:5464:56408 2:N:0:ACTATGCA
GCTTCCAGACAACCCAACTATCCCTATTAATCATTACGGTGATCCTAGAAACCAACAAAATAGAATCATGCCGTCCTATTTTATTATTCCATGCTAATGTATTCAAGCAAAATGCCTGCTTTAAACACTCTAATTTTTTCAAAGTAAAGGTCCTGGTTCCCCGTGACACCCAATTAAGGGCATCGCGGTTCTCCAGAAGGTGAGAAATTGACTACACCAGTTCATGCCCCTTAAGGCACGACCGATGTGTCAATCCCGAAATTCAACTACGAGCTTTTTAACTGCAACAACTTTAATATACGCTATTGGAGCTGGAATTACCGCGGCTGCTGGCACCAGACTTGCCCTCCAA
+
DDDDDIIIIIIIIIIIIIIHIIIIIIIIHHIHIIIIIIIIIIIIIIIHIHHIHIHIIIIIIHHIFHHFHHHHHEHGHHHHHHHHIIIIHHIIIIIIHIGH?<GHFHIHIHGIIHHIIHHIIIHHHHIIIIIHHIIIIIIIIIIIHHHIIIIIIIIHIHIHHIIIIIIIIIIIIIIIIIIIIIIIIIIIHHIIIIIIIIIIIIIIIIIIIIIIIIIIIIIIIIIIIIIIIIIIIIIIIIIIIIIIIIIHIIHIIIIIIIIIIHIIIIIIIIIIIIIIIIIIIIIIIIIIIHIIHIIIIIIIIIIIIIIIIIIIIIIIIIIIIIIIIIIIIIIIIIIIIIIIIIIIIIIDDDDD
@HISEQ:969:HM2KJBCX2:2:1102:7280:57308 2:N:0:ACTATGCA
GCTTCCAGACAACCCAACTATCCCTATTAATCATTACGTCAATCCTAGAAACCAACAAAATAGGATCGAACGTCCTATTTCATTATTCCATGCTAATGTATTCAAGCGTTAGCTTGCTTTAAACACTCTAATTTTTTCAAAGTAACAGTCCAAATTCCCCGCAACACCAAATTAATGGCATTACGGCTCATCAGGAAGGAGGAATCAGTGAGACCAGTACATACCAGAGGCATGACCAACCTACTAACCCCGAAATTCAACTACGAGCTTTTTAACTGCAACAACTTTAATATACGCTATTGGAGCTGGAATTACCGCGGCTGCTGGCACCAGACTTGCCCTCCAA
+
ADDDDIIIIGIIIIIIIIGIIIIIIIIIIHIIIIIIIIHIHIIIIIIHIGIIIIIIHHIIIIIHIIIHIHIIIIIIIHIIIIIIHHIIIIIIIIIIHIHIHHIIIIIIIHGIIIIHIIIIIIIIIIIIIIHIIHHIIIIIIIIIIIIIIIIIIIIIIIIIIIIIIIGIIIIIIIIIIIIIIIIIIIIIIIIIIIIHIIIIHIIIIHIIHHIIIIIHHIIIIIIIIIIIHIIIIIIIIIIIIIIIIIHIIIIIIIIHGIIIIIIIIIIIIIIIIIIIIIIIIIIIIIHHHIHIIIIIIIIIIIIIIIIIIIIIIIIIIIIIIIIIIIIIIIIIIIIIIIIIIDDDDD
@HISEQ:969:HM2KJBCX2:2:1102:13433:57721 2:N:0:ACTATGCA
GCTTCCAGACAACCCAACTATCCCTATTAATCATTACGGCGGTCCTAGAAACCAACAAAATAGAACCGCACGTCCTATTCTATTATTCCATGCTAATGTATCCGAGCAAAGGCCTGCTTTGAACACTCTAATTTTTTCAAAGTAAAAGTCCTGGTTCCCCGACACGGCCAGTGAAGGCCATGCGACTCCCCAGAAGGAAAGGCCCGGCCGGACCAGTGCACGCGGTGAGGCGGACCGGCCAGCCAGGCCCAAGGTTCAACTACGAGCTTTTTAACTGCAACAACTTTAATATACGCTATTGGAGCTGGAATTACCGCGGCTGCTGGCACCAGACTTGCCCTCCAA
+
BDDDDHGHHHIIIIIHHHIIIIIIIIIIIHIIIIIIIIIIIIIIIIIIIIIIIIIIEHFGHHHHHIHHIGHIIIIHIIHIIIHIIGIHIHIIIIHIIIIHHIIIIIHIIHHIIIIIIIIIIIIHHEGIIHIIIHIIIIIIHHHHIHHHHIIIIIHIIIIIIIHIIHIIIIHIIIIIIIIHI<IHHHIHHIIIIIIIIIIIHIIIIIIIIIIIIIIIIIIIIIIHIIIIIIIIIIIIIIIIIIHHIIHFIIIHHHIIIIIIIIHGIIIIIIIIIIIIIIIIIIIIIHIIIHIIIIIIHIIIIIIIIIIIIIIIIIIIIIIIIIIIIIIIIIIIIIIIIIIIDDDDD
@HISEQ:969:HM2KJBCX2:2:1102:17784:57554 2:N:0:ACTATGCA
GCTTCCAGACAACCCAACTATCCCTATTAATCATTACGTCGATCCTAGAAACCAACAAAATAGAATCAAACGTCCTATTTCGTTATTCCATGCTAATGTATTCAAGCGTGAGCCTGCTTTAAACACTCTAATTTTTTCAAAGTAACAGTCCTGATTCCCCAAGACACCAAATTAATGACATCATGGTTCGTCAGAAGGTAGGAATCAATAATACCAGTACGTACAATAGCACGACCAATAAATTGATCCCGAAATTCAACTACGAGCTTTTTAACTGCAACAACTTTAATATACGCTATTGGAGCTGGAATTACCGCGGCTGCTGGCACCAGACTTGCCCTCCAA
+
ABDDDIIIIIIIIIIIIIIHIIIIIIIIHIIIIIIIIIIIIIIIIIIIGIIIIHHIHIIHIHHGEHIHHIHDHHHHIIIIIHIIIIIIIIGIIIIIIIIIIIIHIIIHHIIIHIHHIIIIIIIIIHIGHIIIIIIIIIIIIIHIIHIIIIIIIIIHIIHHIIIIIIIIIIHHEHIIIHHIIIIHIIIIHIHIIIIIIIHIIIHHHHIHHHHHIIIIIIIHIIIIIIIIIIIIIIIGIIIIIHHGIHHIIIHIIIIIIIIIIIIIIIIIIIIIIIIHIIIIIIIHEEHIIIIIIIIIHIIIIIIIIIIIIIIIIIIIIIIIIIIIIIHIIIIIIIIIHIIIDDDDD
@HISEQ:969:HM2KJBCX2:2:1102:2726:58157 2:N:0:ACTATGCA
GCTTCCAGACAACCCAACTATCCCTATTAATCATTACGTCGATCCTAGAAACCAACAAAATAGGTTCGATCGTCCTATTTCGTTATTCCATGCTAATGTATTCAAGCGCGAGCCTGCTTTAAGCACTCTAATTTTTTCAAAGTAACAGTCCTGTTTCCCCGCAACAACAAATTAATGCCATCACGGTTCTACAAGAGGGAGGGACCAGTGAGGCCAGTGCATACCAGTGGCACGACCAACCTACTGGCCCCGAAATTCAACTACGAGCTTTTTAACTGCAACAACTTTAATATACGCTATTGGAGCTGGAATTACCGCGGCTGCTGGCACCAGACTTGCCCTCCAA
+
DDDDDIIIIIIIIIIIIIIIIIIIIIIIIIIIIIIIIIIIIIIIIIGHGIIIIIIIIIIEHHHIIIIHIIIIIHIIIIIIIIIIIIIHIIIIIIHIIIIIIHIIIIIIIIIIIIIIIIIIIIIIHIIHIIIIIIIIIIIIIHIIIIIIIIHEIIHHIIHIIIIIIIIHIIHHHIIIIIIHIIIIIIIHIIIIIIIIIIIIIIIIIIIIIIIIIIIIIIIIIIIIIIIIIIIIIIIIIIIIIIIHIIIIIIIIIIIIIIIIIIIIIIIIIIIIIIIIIIIIIIIIIIIIIIIIIIIIIIIIIIIIIIIIIIIIIIIIIIIIIIIIIIIIIIIIIIIIIIIIIDDDDD
@HISEQ:969:HM2KJBCX2:2:1102:4427:57795 2:N:0:ACTATGCA
GCTTCCAGACAACCCAACTATCCCTATTAATCATTACGGTGATCCTAGAAACCAACAAAATAGAACCATGCCGTCCTATTCTATTATTCCATGCTAATGTATTCGAGCAAAAATGCCTGCTTTAAACACTCTAATTTTTTCAAGGTAAAGGTCCTGGATCCGCAAGACACCCAATAAAGGACATCAAGTTTCTCCAGAAGGTGAGAAATCAACAGTAACAGTTCATACCCCTTAAGGCATGACCATCACGTCAATCCCGAAATTCAACTACGAGCTTTTTAACTGCAACAACTTTAATATACGCTATTGGAGCTGGAATTACCGCGGCTGCTGGCACCAGACTTGCCCTCCAA
+
@BDADIGFHIIHHHIHIIIEHHHIIIIIIIHIIIIIIHEHIIIIHIGFF@GH?HHHHIIHIHFEHEHGFFCHHHHHHIHIIFIHHHIIIHGHHI@@EE<DH<FFEHHIHIIHIIHHIHGHHHHHHGHHIHGHHIIHGIIIHIHHHIHIIHFHHIIIHHDDHIIIHHHHIHGHIIIIIIIIIIIIIHHGCHHGIHIHHGIIIIIIIIIIHHIIIIIIIIHFIHHIIHIIIIIIIIHIIIIIIIIIIIIHIHHHIIHHGIHIIIIHIGIIIHIIIIIIIHEIIIIIIIIIIIIIHHIHIIIIIIIIIIIIIIIIIIIIIIIIIIIIIIIIIIIIIIIIIIIIIIIIIIHIDDDDD
@HISEQ:969:HM2KJBCX2:2:1102:16878:57964 2:N:0:ACTATGCA
GCTTCCAGACAACCCAACTATCCCTATTAATCATTACGTCAATCCTAGAAACCAACAAAATAGGATCGAACGTCCTATTTCATTATTCCATGCTAATGTATTCAAGCGTTAGCTTGCTTTAAACACTCTAATTTTTTCAAAGTAACAGTCCAAATTCCCCAAAACACCAAATTAATGGCATTAAGGTTCATCAGGAAGGAGGAATCAGTGAGACCAGTACATACCAGAGGCATGACCAACCTACTAACCCCGAAATTCAACTACGAGCTTTTTAACTGCAACAACTTTAATATACGCTATTGGAGCTGGAATTACCGCGGCTGCTGGCACCAGACTTGCCCTCCAA
+
DDDDDIIHHHIIGHCGHHIIIIEHEHHIIIIHIIIIIHHIIGHHIIIIIGHIGHHIGIIIIHGHEFHEGC<C1CEHHHHEFHIIIHHEHIFHHECHIHIHHGHHGHHHHHHHIIGIHFHHHGFGHHHEHHFHHHIHHHHIIIIIHHIIHHIIHHGHIHHHHIIIIIIHIH?HGHIHIHHHGIIHIIIHHHIIIIHHIIIHIIIHHHIIIIIIIHIIIIHHIHIHIHIIIHHIIIIIIIHIIHGHDHHHHHHIIIIIIIHHGECHIIHIHIIHHE@IIIIIIIHHIIIIIHIIIHIIIIIIIIIIIIIIIIIIIIIIIIIIIIIIIIIIIIIIIHIIIIHIGDDCDD
@HISEQ:969:HM2KJBCX2:2:1102:18223:59965 2:N:0:ACTATGCA
GCTTCCAGACAACCCAACTATCCCTATTAATCATTACGTCGATCCTAGAAACCAACAAAATAGAATCAAACGTCCTATTTCATTATTCCATGCTAATGTATTCAAGCGTACGCCTGCTTTAAACACTCTAATTTTTTCAAAGTAACAGTCCTGATTCCCCACGACACCAAATTAATGACATCGCGGTTCTTCAGAAGGTAGGAACCAATAATGCCAGTACGTACCGAAGCACGACCAACAATTCGATCCCGAAATTCAACTACGAGCTTTTTAACTGCAACAACTTTAATATACGCTATTGGAGCTGGAATTACCGCGGCTGCTGGCACCAGACTTGCCCTCCAA
+
DDBDDIIIHIGIHGIIGGHHIIIIIIIIIIIIIIIIIIIIHIIIIIIIHIIIHHHIIIIIIIIG@GHHIIIIH?EGHHHIEHIGIIIHHHHIHIIIIHHFGHHHIIIIHIIIIIHIIIIIHIHIIHIIIIIIIGFHHIHIIIIIIIIIIIIHHIIIIHIHHIHIHHIIIHHFHIIHHIIHHIIIHHIIHHIIIIIIIIIIIIIIHFIHIIHHHIIIIHIIHIIIIIIIHHIIHIHIHIIIHIIEIIIHGHHHIIIIHIHHEEHHIHIHHHIIHIIIIIIIIHHIHHHHIHHEHIIHEIHIIIIHIIIIIIIIIIIIHIHHHHIIIIIIIIIIIIIHHHIIDDDDD
@HISEQ:969:HM2KJBCX2:2:1102:19344:59771 2:N:0:ACTATGCA
GCTTCCAGACAACCCAACTATCCCTATTAATCATTACGTCGATCCTAGAAACCAACAAAATAGAATCAAACGTCCTATTTCGTTATTCCATGCTAATGTATTCAAGCGTGAGCCTGCTTTAAACACTCTAATTTTTTCAAAGTAACAGTCCTGATTCCCCATGACACCAAATTAATGACATCATGGTTCGTCAGAAGGTAGGAATCAATAATACCAGTACGTACAATAGCACGACCAATAAATTGATCCCGAAATTCAACTACGAGCTTTTTAACTGCAACAACGTTAATATACGCTATTGGAGCTGGAATTACCGCGGCTGCTGGCACCAGACTTGCCCTCCAA
+
DBD@DECGHIFHHI=G?<CHEEF?F@H1CFHCFCEHIHHIIHHH@G11<FHHHHIIIGHHHHHIIHH?GHIC<CEDHEH?FHHFHIIHHHFHICGHHHH@HHHEHCECGEEDHGHHFEEFFHC@;HIEGCHHHIH@CC<HHGHIHHGGH?HHEHH;CEHFEF100DFCEHHHHHHHD/<CCH?H/C<FE<GFHHFCDFDGHF?GHCCCD<DGFF8CIHHGCBGHHID<0E?D@EG?FCHEF1<1:<//-1<1F11EF<D<0C01CHHGG?ED<C11F<1DD<1<11D1<<0=HDIHH?E@CEHHHIIH@D</<//</CHHF1EHCE@EHG@1@G1GEHHGDDDDD
@HISEQ:969:HM2KJBCX2:2:1102:5692:60246 2:N:0:ACTATGCA
GCTTCCAGACAACCCAACTATCCCTATTAATCATTACGGTGATCCTAGAAACCAACAAAATAGAATCATGCCGTCCTATTTTATTATTCCATGCTAATGTATTCAAGCAAAATGCCTGCTTTAAACACTCTAATTTTTTCAAAGTAAAGGTCCTGGTTCCCCGCGACACCCAATTAAGGGCATCGCGGTTCTCCAGAAGGTGAGAAATTGACTACACCAGTTCATGCCCCTTAAGGCACGACCGATGTGTCAATCCCGAAATTCAACTACGAGCTTTTTAACTGCAACAACTTTAATATACGCTATTGGAGCTGGAATTACCGCGGCTGCTGGCACCAGACTTGCCCTCCAA
+
DDDDDIIIIIIIIIIIIIIIIIIIIIIIIIIIIIIIHIIIIIGIIIIIIIIIIIIIIIIIIIIIIHIIIIIHIIHIIIGIGIIIIIHIHHIIIIIIIIGIIHIIIIIIIIHHIIIHIIIIIIIHIIIIIHIHHIIIIIIIIIIIIIIIIIIIIIHHHIIIIIIIIHIIIIIIIIIIIIIIIIIIIIIIIIIIHIIIIIIIIIIIIIIIIIIIIIIIIIIIIIIIIIIIIIIIIIIIIIIIIIIIIIIIIHGIIIIIIIIIIIGIIIIIIIIIIIIIIIIIIIIIIIIHHGIIHIIIIIIIIIIIIIIIIIIIIIIHIIIIIIIIIIIIIIIIIIIIIIIIIIHIIIIDDDDD
@HISEQ:969:HM2KJBCX2:2:1102:18795:60155 2:N:0:ACTATGCA
GCTTCCAGACAACCCAACTATCCCTATTAATCATTACGTTGATCCTAGAAACCAACAAAATAGAATCGAACGTCCTATTTCATTATTCCATGCTAATGTATTCAAGCGCGTGCCTGCTTTAAACACTCTAATTTTTTCAAAGTAACAGTCCTGACTCCCCACAACATCAAATTAATGACATCATGATTCATCAGAAGGGAGAAATCAATGACATTAGTACGTACCGAAGGCACGACCGACGTATTGATCCCGAAATTCAACTACGAGCTTTTTAACTGCAACAACTTTAATATACGCTATTGGAGCTGGAATTACCGCGGCTGCTGGCACCAGACTTGCCCTCCAA
+
DCDDDIIHIIIIIIIIIIIGIIIIIIIIHHIIIIIIIIIIGIIIIIIIIIIIIIIIHIIFHEFHEHIIIIIIHIHHIHIHHIIIIIIEHIIHIHHIIIIIIHHIIIIIHIIIHIIIIIHIIIIIIIIIIIIIIHIHHIIIIIIIIIIIHIIIIIIIIIIIIIIIIIIIIIHHIIIIIIIIIIIIIHIIHGEHHIHIIIIIIIIIIIIIIIIIIHHHIIIIIIHIIIIIIHIIIIIIIIIIIHHHGIIIIIIIIIIIIIIIIIIIIIIIIIIIIIIIIIIHIIHHIIHIIIIIIIIIIIIIIIIIIHIIIIHIHIIIIIIIIIIIIIIIIIIIIIIIIIIIICDDDD
@HISEQ:969:HM2KJBCX2:2:1102:8261:60528 2:N:0:ACTATGCA
GCTTCCAGACAACCCAACTATCCCTATTAATCATTACGGTGATCCTAGAAACCAACAAAATAGAACCATGCCGTCCTATTCTATTATTCCATGCTAATGTATTCGAGCAAAAATGCCTGCTTTAAACACTCTAATTTTTTCAAGGTAAAGGTCCTGGATCCGCAAGACACCCAATTAAGGACATCAAGTTTCTCCAGAAGGTGAGAAATCAACAGCGACAGTTCATACCCCTTAAGGCATGACCATCACGTCAATCCCGAAATTCAACTACGAGCTTTTTAACTGCAACAACTTTAATATACGCTATTGGAGCTGGAATTACCGCGGCTGCTGGCACCAGACTTGCCCTCCAA
+
CDDDDHIIGIIIHIIIIIIIIIIIIIIIIIHIIIHIIHIIHIIGHIIIGEHHIIIIIIHHIIHHHHIIHGHHHHHIIIG1DGHIIIIIIHIIEHEEFHCFGGHHCHIIIIIHIIIIHIIIIHIIIHHIIIIIIHHHHIHIIIIIHIIIIHIIIIIIIIIHIIIIIIIIIIHHIIHHIHHGHIIIIHHIHHHHHIIIIHIIIIIIIIIIHIIIIIIIIIIIIIIIHIIIIIIIIIIIIIIIIIIIIIIGHIIHIIIIIIIIIIIHIIIIIHIIIIHIIIIIIIIIIIIIIIIIGFIIIIIHGIIIIIIHIIIIIIIIIIIIIIIIIIIIIIIIIIIIIIIIIIIIIIIIDDDDD
@HISEQ:969:HM2KJBCX2:2:1102:15865:60728 2:N:0:ACTATGCA
GCTTCCAGACAACCCAACTATCCCTATTAATCATTACGTCAATCCTAGAAACCAACAAAATAGGATCAAACGTCCTATTTCATTATTCCATGCTAATGTATTCAAGCGTTAGCCTGCTTTAAACACTCTAATTTTTTCAAAGTAACAGTCCTGTTTCCCTGCAACACCAAATTAATGACATTACAGTTCTTCAAGAAGGAGGAACCAGTAAAGCCAGTACATACCAGAGGCACGACCAACTTACTAATCCCGAAATTCAACTACGAGCTTTTTAACTGCAACAACTTTAATATACGCTATTGGAGCTGGAATTACCGCGGCTGCTGGCACCAGACTTGCCCTCCAA
+
DDDDDIIIIIGIIIIIIIHIIIIIIHIIIIIHHIIHIIIIIIIIIIGIIIIIIIIIIIIHIIHHHIIIIIIHIIIIIIHIIIIIIHIGHIIIEHHIIIIIIHIHIIHIIIIIIIIHIIIIIIHIIIIIHIIIIIIIIIIIIIIHIIIIIIIIIIIIIIIIIIIIIIIIIIIIIIIIIIIIHIIIIIIIHIIIIIIIIIIIIIIIIIIIIIIIIIIIIIIIIIIIIIGIGIIIIIIIIIIIIIIIIIIIIIIIIIIIIIIIIIHIIHHIHIIIIIIIIIIIIIIIIIIIIIIIIIIIIIIHHIIIIIIIIIIIIIIIIIIIIIIIIIIIIIHIIIIIIIIIIDDDDD
@HISEQ:969:HM2KJBCX2:2:1102:2360:60933 2:N:0:ACTATGCA
GCTTCCAGACAACCCAACTATCCCTATTAATCATTACGTCAATCCTAGAAACCAACAAAATAGGATCGAACGTCCTATTTCATTATTCCATGCTAATGTATTCAAGCGTTAGCCTGCTTTAAACACTCTAATTTTTTCAAAGTAACAGTCCTGTTTCCCTGCAACACCAAATTAATGACATTACAGTTCTTCAAGAAGGAGGAATCAGTAAAGCCAGTACACACCATTGGCACGACCAACCTACTGACCCCGAAATTCAACTACGAGCTTTTTAACTGCAACAACTTTAATATACGCTATTGGAGCTGGAATTACCGCGGCTGCTGGCACCAGACTTGCCCTCCAA
+
DDDDDIIIIIIIIIIIIIIIIIIIIIIIIIIIIIIIIIIIIIIIIIIHHIIIIIIIIHEHIIIIIHIIIIIIIIHIHIIHHHIIIIIHIIHIIIGHIIIHHIIIIIIIIIHIFHIIIIIIIIIIIHIIIIIIHIIIHIIIIIIIIHIIIIIIIIGIIIGIIIIIIIIIIIIHIIIIIIIIIIIIIIIIIIIIIIIIIIIIIIIIIIIIIIHIIIIIIIIIIIIIIIIIIIIIIIIIIIIIIIIIIIIHIGHIIIIIIIIIIIIIIIIIIIIIIIIIIIIIIIIIIIIIIIIIHIIIIIIIIIIIIIIIIIIIIIIIIIIIIIIIIIIIIIIIIIIIIIIIIDDDDD
@HISEQ:969:HM2KJBCX2:2:1102:1788:61208 2:N:0:ACTATGCA
GCTTCCAGACAACCCAACTATCCCTATTAATCATTACGTCAATCCTAGAAACCAACAAAATAGGATCAAACGTCCTATTTCATTATTCCATGCTAATGTATTCAAGCGTTAGCCTGCTTTAAACACTCTAATTTTTTCAAAGTAACAGTCCTGTTTCCCTGCAACACCAAATTAATGACATTACAGTTCTTCAAGAAGGAGGAACCAGTAAAGCCAGTACATACCAGAGGCACGACCAACCTACTAATCCCGAAATTCAACTACGAGCTTTTTAACTGCAACAACTTTAATATACGCTATTGGAGCTGGAATTACTGCGGCTGCTGGCACCAGACTTGCCCTCCAA
+
DDDDDIIIIIIIIIIIIIHIIIIIIIIIIIIIIIIIIIIIIIIIIIHIHIIIIIIIIIHIIIHHHIIIIIHHIIIHHIIIIHHIIHIHIIIIHIIIIIIIIHIIHHIIIIIIIIIIIIIIIIIIIIIIIIHIIIIIIIIIIIIIIIHHHIIIIIIIIHIIIIIIIIIIIIIHHHIIIIIIIIIIIIIIIIIIIIIIIIIIIIIIIIIIHIIIIIIIIIIIIIIIIIIIIIIIIIIIIIIIIIIHHIIHIIIIIIIHIIIIIIHIIIIIIIIIIIIIIIIIIIIIIIIIIIIIIIIIIIIHHIIIIIIIIIIIIHF/IIIIIIIIIIIIIIIIIIIIIIIIIDDDDD
@HISEQ:969:HM2KJBCX2:2:1102:3845:61515 2:N:0:ACTATGCA
GCTTCCAGACAACCCAACTATCCCTATTAATCATTACGTCAATCCTAGAAACCAACAAAATAGGATCAAACGTCCTATTTCATTATTCCATGCTAATGTATTCAAGCGTTAGCCTGCTTTAAACACTCTAATTTTTTCAAAGTAACAGTCCTGTTTCCCTGCAACACCAAATTAATGACATTACAGTTCTTCAAGAAGGAGGAACCAGTAAAGCCAGTACATACCAGAGGCACGACCAACCTACTAATCCCGAAATTCAACTACGAGCTTTTTAACTGCAACAACTTTAATATACGCTATTGGAGCTGGAATTACCGCGGCTGCTGGCACCAGACTTGCCCTCCAA
+
DDDDDIIHIIHHHIIIIIIIIIIIIIIIIIIIIIIIIIIIIIIIIIIIIIIIIIIIIIIGHFGHIIIIIIIHHIIIIIHIIIIIIIIGHIIIGIIIIIIIIIIIIIIIIIIHIIIIIIIHIIIIHIIHIIIIIIIIIIIIIIHIIHIIIIIIIHIIHHHHHHIIIIIIIIIHIIHIIIIIIIIIIIIIIIIIIIIIIIIHIIIHHHIHIIIIIIIIIIIIIIIIIIIIIIIIIIIIIIHIHIIHHIHGGHIIIIIIIIIIIIIIIIIIIIIIIIIIIIIIIIIIIIIIIIIIIIIIIIIIIIIIIIIIIIIIIIIIIIIIIIIIIIIIIIIIIIIIIIIIIDDDDD
@HISEQ:969:HM2KJBCX2:2:1102:15679:61455 2:N:0:ACTATGCA
GCTTCCAGACAACCCAACTATCCCTATTAATCATTACGGTGATTCAGAAACCAACAAAACAGGACCACCGTCCTATTTTATTATTCCATGCTAATGTATTCAGACATAAGCCTGCTTTGAACACTCTAATTTTTTCAAGGTAAAGGTCCTGGTTTCCTACCACGTTAAATTAATAACATAATAGTTCCCCAGAAGGTAGAAATTCTACACGCCAGTACAGACAATAGCCCGACCAACGATAGAACCCCGAAATTCAACTACGAGCTTTTTAACTGCAACAACTTTAATATACGCTATTGGAGCTGGAATTACCGCGGCTGCTGGCACCAGACTTGCCCTCCAA
+
DADDDIIIIIHIIFEHHIIIIIHIIGHIIHHHHIHIHIHIGHHIIIIGHIIIIHIIIHIIIEFCHIIHHCFHHIIEEHIIIIIIIIIHI?CGEHHIIIIIIIHHIIIIHIIHIHIHHIHHHIHIIIHHGHHHIIHHHIIIIIIIGHGHIIHIIHIIIIIIIIIHIIIIIHHIIHHIIHHHHIIIHHIIIIHGHHHHHIIHIIIHIIIIIIGIIIHGIHHHHIIIHHIHHHHHEHHIIIHHHGIHHHGIIHHIIHHEHEHHIIIIIHIIIIIIIIIGIIIIIIIGIHIH=IHIIIIIIIHIIIIIIIIIIIIIHIIIIIIHIIIIIIIIIHHHHHHEFIDDDDC
@HISEQ:969:HM2KJBCX2:2:1102:1781:62395 2:N:0:ACTATGCA
GCTTCCAGACAACCCAACTATCCCTATTAATCATTACGTCGATCCTAGAAACCAACAAAATAGAATCAAACGTCCTATTTCATTATTCCATGCTAATGTATTCAAGCGTAAGCCTGCTTTAAACACTCTAATTTTTTCAAAGTAACAGTCCTGATTCCCCACGACACCAAATTAATGACATCGCGGTTCTTCAGAAGGTAGGAACCGATAATGCCAGTGCGTACCGAAGCACGACCAACAATTCGATCCCGAAATTCAACTACGAGCTTTTTAACTGCAACAACTTTAATATACGCTATTGGAGCTGGAATTACCGCGGCTGCTGGCACCAGACTTG
+
DBBDDIIHIIIGGHHEHIIGHHHEHHIIIIHHHIIGHHGHDEHIHIFEHHHIIEHHIGHCHGHHEHIIHHHGHIG@GHHHIIIIHIIIIIIIHHIEHHHHHHHIHHIHHH@IIHHHHIHHFHHIIHHHGHIHIIIIIIHFCHGHHGHHGEHHFIHEHGHHGIHHH@IIHGEIHHGIIIIIHIHHHHHIFHHGCIIHEHDFIIHHEHIFIIII<HHGIIIIHHHHIIIIIIIHIIHHIHHIIIHIHEHHIHHIIHIIIIIIIHHHIGIHGIIIIHIHIIHHIHHIIGIIIIHHEHIIHHEHIIHHIIIHIIIIIIIIIIIIIHIIHIIIIIIIDCDDD
@HISEQ:969:HM2KJBCX2:2:1102:19871:63210 2:N:0:ACTATGCA
GCTTCCAGACAACCCAACTATCCCTATTAATCATTACGTCAATCCTAGAAACCAACAAAATAGGATCGAACGTCCTATTTCATTATTCCATGCTAATGTATTCAAGCGTTAGCTTGCTTTAAACACTCTAATTTTTTCAAAGTAACAGTCCAAATTCCCCGCAACACCAAATTAATGGCATTACGGTTCATCAGGAAGGAGGAATCAGTGAGATCAGTACATACCAGAGGCATGACCAACCTACTAACCCCGAAATTCAACTACGAGCTTTTTAACTGCAACAACTTTAATATACGCTATTGGAGCTGGAATTACCGCGGCTGCTGGCACCAGACTTGCCCTCCAA
+
DDDDDIHIIIIIHHIIIIHIHIIIIIIIIIIIIIIIHIIIIIIIIIIIIIIIIIIIIIIHIIIIIIIIIIIHIHIIHIIIIIIIHIIIIHIHHIIIIIIIIHIIIHHIIIIIHIIIHIIIIHHHIIIIHHIIIIIIIIIIIIIIIIIIHIIIHIIIIIIHIHIIIIIIIIIIIIHHIIIIIIIIIIIIIIIIIHHIHHCHIHIIIIIIIIIHIIIIIIIIIIIIIIIIIIIIIIIIIIIHHH%HHIIIIIIIIIIIIIIIIIIIIIIIIIIIIIIIIIIIIIIIIIIIIIIIIIIIIIIIIIIIIIIIIIIIIIIIIIIIIIIIIIIIIIIIIIIIIIIIIDDDDD
@HISEQ:969:HM2KJBCX2:2:1102:17580:63768 2:N:0:ACTATGCA
GCTTCCAGACAACCCAACTATCCCTATTAATCATTACGGTGATCCTAGAAACCAACAAAATAGAACCATGCCGTCCTATTCTATTATTCCATGCTAATGTATTCGAGCAAAATGCCTGCTTTAAACACTCTAATTTTTTCAAGGTAAAGGTCCTGGTTCCACATGACACCCAATTAAGGACATCATGCTTCTCCAGAAGGTGAGAAATCAACTGCGACAGTTCATACCCCTTAAGGCACGACCATCACGTCAATCCCGAAATTCAACTACGAGCTTTTTAACTGCAACAACTTTAATATACGCTATTGGAGCTGGAATTACCGCGGCTGCTGGCACCAGACTTGCC
+
ADDDCHIIIHHIHHIIHGIIIGIHIIIIIIHIIIICHFHHHIIIIIHHHHHIIIIIIIEHCHEHIIIIIHGIIHCHIII?CHHHIIIICHHHHEGHHHIEHIIIHHHHIIHHIHHIIIIIIIHHHHIIHHHHHHHHICHIIHGHHHIIIHIIIIIIIIIIIIIIIHIIHHEIHHGHCHIIIIIIFHIIHIIIIIIIIII;IHIIHIIIIHHHHIHIHHIIIIIHHIIHIIIIIIIIHIIIIIIHHHEIIIIIHHIIIIIHHHGIIIHFDIIIIIIIIHHIIHHHIIHIIIIIIIHIIIHEHFIHIIIIIIIIIIIIIIIIIIIHHIIIIIIHIIIIGIIIIDDDAD
@HISEQ:969:HM2KJBCX2:2:1102:9616:64272 2:N:0:ACTATGCA
GCTTCCAGACAACCCAACTATCCCTATTAATCATTACGTCGATCCTAGAAACCAACAAAATAGAATCAAACGTCCTATTTCGTTATTCCATGCTAATGTATTCAAGCGTGAGCCTGCTTTAAACACTCTAATTTTTTCAAAGTAACAGTCCTGATTCCCCATGACACCAAATTAATGACATCATGGTTCGTCAGAAGGTAGGAATCAATAATACCAGTACGTACAATAGCACGACCAATAAATTGATCCCGAAATTCAACTACGAGCTTTTTAACTGCAACAACTTTAATATACGCTATTGGAGCTGGAATTACCGCGGCTGCTGGCACCAGACTTGCCCTCCAA
+
DDDDDIIIHIIIIIIIIIIIIIIIIIIIIIIIIIIIIIIIIIIIIIIIIIHIIIIIIIIHIHHHGIIIIIIIIIIIIIHIHHIIGIIIIIIIIIIIIIIIIHHIIHHIIHIHIIIIIIIIIIIIIIIIIIIIIIHHIIIHHIIHHIHIIIIIIHIIIIIIIIHHHIIHHHGHIIHIIIIIIIIIIIIIIIHHIIIIIIIHIIIIHIIIIIHIHIIHHIHIHIIIIIIIIIIIIIIIIIIIIIHFIHIIIIIIIIIHIIIIIIIHFIIIIIIIHIGIIHIHEHGHGIIIHIHIIIIIIGIIIIIIIIIIGIIIIIIIIIIIIIIIIIIIIIIIIIHIIIIIDDDDD
@HISEQ:969:HM2KJBCX2:2:1102:8649:64624 2:N:0:ACTATGCA
GCTTCCAGACAACCCAACTATCCCTATTAATCATTACGTCAATCCTAGAAACCAACAAAATAGGATCAAACGTCCTATTTCATTATTCCATGCTAATGTATTCAAGCGTTAGCCTGCTTTAAACACTCTAATTTTTTCAAAGTAACAGTCCTGTTTCCCTGCAACACCAAATTAATGACATTACAGTTCTTCAAGAAGGAGGAACCAGTAAAGCCAGTACATACCAGAGGCACGACCAACCTACTAATCCCGAAATTCAACTACGAGCTTTTTAACTGCAACAACTTTAATATACGCTATTGGAGCTGGAATTACCGCGGCTGCTGGCACCAGACTTGCCCT
+
DDDDDIIIIIIIIIIIIIIIIIIIIIIIIIIIIIIIIHIHIIIIIIIIIIIIIIIIHHHIIIIHIIHIHIHHHHIIIIIHIFIIIIIIIIIIIIIIIHIIIIHHIIIIHHHIIIIIIIIIHEHIIIIIIIHIHIIIIIHIIHHIIIIHIIIIIIHIIIHHHIIIIIIIIIHHHHHIIIIHHIIIIHIHHIIIIIIIHEHIHHHHIHHIHIIHIHIIHIIIIHIIIHIIIHIIIIIHIHEGGHHGHHCGIIIHIHIIHIIHIIHIIHHIIIIIIIIIIIIIIIIIIHIIIIIIIIIIHEIIIIIIIIIIIIIIIIIIIIIIIIIIIIIIIIIIHIIIIDDDDD
@HISEQ:969:HM2KJBCX2:2:1102:4492:64880 2:N:0:ACTATGCA
GCTTCCAGACAACCCAACTATCCCTATTAATCATTACGTCAATCCTAGAGACCAACAAAATAGGATCGAACGTCCTATTTCATTATTCCATGCTAATGTATTCAAGCGTTAGCTTGCTTTAAACACTCTAATTTTTTCAAAGTAACAGTCCAAATTCCCCGCAACACCAAATTAATGGCATTACGGCTCATCAGGAAGGAGGAATCAGTGAGACCAGTACATACCAGAGGCATGACCAACCTACTAACCCCGAAATTCAACTACGAGCTTTTTAACTGCAACAACTTTAATATACGCTATTGGAGCTGGAATTACCGCGGCTGCTGGCACCAGACTTGCCCTCCAA
+
DDDDDIIIHIIIIIIIIIIIIIIIIIIIIIIIIIHHHEHIIIIIIIIIIHIIIIIIIHHIIIHIHIIEHEHHIIIIIIFHCHHIGHIIHIIIIIHIIIHIIIIIIIHHIIIIIIIIIIIIIIIIIHHIIHIIIIIIIIHHIIIIHIIIHHIIIIIIIHIIIIIIIIIIIIIIIIIIHIIIIIIIIIIIIIIIIIIIIIIIHHIIHIHHHIIHIGIHIIIIIIIIIIIIIIIIIIIIIIHIIIHHHIIIIIIIIIIIHIIIIIIIIIIIIIIIIIIIIIIIIIIIIIHHHHIIIIIIIIIIIIIIIIIIIIIIIIIIIIIIIIIIIIIIIIIIIIIIIIIIIDDDDD
@HISEQ:969:HM2KJBCX2:2:1102:4634:64750 2:N:0:ACTATGCA
GCTTCCAGACAACCAACTATCCCTATTAATCATTACGTCGATCCTAGAAACCAACAAAATAGAATCAAACGTCCTATTTCATTATTCCATGCTAATGTATTCAAGCGCGAGCTTGCTTTAAACACTCTAATTTTTTCAAAGTAACAGTCCTGATTTCCCGCGACACCAAATTAATGACATCGTGGTTCGTCAGAAGGGAGAAACCAATAATGCTAGTACGTACAAAGTACGACCGACATATTAGTCCCGAAATTCAACTACGAGCTTTTTAACTGCAACAACTTTAATATACGCTATTGGAGCTGGAATTACCGCGGCTGCTGGCACCAGACTTGCCC
+
DCDDDIIIIIIIIHIHHHIIIIIIIIIIIIIIIIIIHIIIIIIIIHGHEHHEHIIIIIIHICHHHII1DF<<1CGIIIGFIIIIHHEHHIHHHHHIHIIHIHHIIIGHIHIIHHHIHIIHHCHHIIIIHHIIIIIIIHIIIIIIIIIGHIIHHHHHIIHIIIIIHHHHHGHGHIIIIIIIIIIIIIIIHGIIIIIIIIIHIIIIGIIIIIIIIIIIGIIHHIIIIIIIIIIIIHHHFHFIIHHGIIIIIIIIIIIIIIIIIIIIIIIIIIIHIIIIIIIIIIHHHIIIIHHIIIHIGIIIIIIIIHIIIIIIIIIIIIIIIGIIIIIIIIIIIDDDCD
@HISEQ:969:HM2KJBCX2:2:1102:3865:65711 2:N:0:ACTATGCA
GCTTCCAGACAACCCAACTATCCCTATTAATCATTACATCGGTCCGTAAACCAACAAAATAGAACCAATGTCCTATTCCATTATCCCATGCTAATGTATTCAAAGGCAAATAAACGCCTGCTTTGAACACTCTATTTTTCTCAAAGTAAACTATCGGAATCCCAAAGGCACTTAGTGAAAAGCACCAGTGTTCCTCCGAAGTACAAAAACTGGCCCAGCATAATGTCGCATACACGCAGCCGTGAGGCCGCAGACGCTCAACGCCAGACCAAGATTCAGACTACGAGCTTTTTAACTGCAACAACTTTAATATACGCTATTGGAGCTGGAATTACCGCGGCTGCTGGCACCAGACTTGCCCTCCAA
+
CDDDDIIIIIIIHHIIIIIIIIGIIGIIHIIIIIIIHIIIIIIHGHHIIIIIIIIIGHHHIGHIIIIIIIIIIHHHIGIIIIIIGIIIIIGIHHH1DGHHIDHHFHGIIIHIIIHHHIIIIIIIHHIHIIIIIIIIIHIHIIIIIIIIIIIIIIHIIGIIHGIIHHIIHGHHHIIIIIIIHIIIIIHIIIIHIGIIIIIHIIIIIIHIIIIIIII;IIIIIIIIHHIIGIIIIIIIIIIIIIIIIGIIIIIIIIIIIIIIIIIIIIIIIIIIIIIIIIIHIIIIIIIHIIIIIIIIIIGIIIIIIIIIIIIIHGIIHIIHHIIIIIIIIIIIIIIIIIIIIIIIIIIIIIIIIIIHIIIIIDDDDD
@HISEQ:969:HM2KJBCX2:2:1102:4146:65649 2:N:0:ACTATGCA
GCTTCCAGACAACCCAACTATCCCTATTAATCATTACGTCGATCCTAGAAACCAACAAAATAGAATCAAACGTCCTATTTCATTATTCCATGCTAATGTATTCAAGCGTGCGCCTGCTTTAAACACTCTAATTTTTTCAAAGTAACAGTCCTGATTCCCCACGACACCAAATTAATGACATCGCGGTTCTTCAGAAGGTAGGAACCAATAATGCCAGTACGTACCGAAGCACGACCAACAATTCGATCCCGAAATTCAACTACGAGCTTTTTAACTGCAACAACTTTAATATACGCTATTGGAGCTGGAATTACCGCGGCTGCTGGCACCAGACTTGCCCTCCAA
+
DDDDDIIIIIIIIIIIIIHIIIIIIIIIIIIIIIIIIIIIIIIIIIIHIIIIIIIIIIIIIIIIIIIIIHIHGHHHIHHIIIIIIIIIIIHIHHIIIIIIIIIIIIHIIIIIIIIIHIIIIIIIIIIIIIIIIIH%IIHHIIIIIIIIIIIIIIIIIIIIIIIIIIIIIIIHIIIIIIIIIIIIIIIIIIIHIIIIIIIIIIIIIHIIIIIIIIIIIIIIIIIIIIIIIIIIIIIIIIIIIHCDIIIIHIIIIIIIIIIIIIIIIIIIIIIIIIIIIIIIIIIIIIIIIIIIIIIIIIIIIIIIIIIIIIIIIIIIIIIIIIIIIIIIIIIIIIIIIIIIDDDDB
@HISEQ:969:HM2KJBCX2:2:1102:13934:65730 2:N:0:ACTATGCA
GCTTCCAGACAACCCAACTATCCCTATTAATCATTACGTCAATCCTAGAAACCAACAAAATAGGATCGAACGTCCTATTTCATTATTCCATGCTAATGTATTCAAGCGTTAGCCTGCTTTAAACACTCTAATTTTTTCAAAGTAACAGTCCTGTTTCCCTGCAACACCAAATTAATGACATTACAGTTCTTCAAGAAGGAGGAATCAGTAAAGCCAGTACACACCATTGGCACGACCAACCTACTGACCCCGAAATTCAACTACGAGCTTTTTAACTGCAACAACTTTAATATACGCTATTGGAGCTGGAATTACCGCGGCTGCTGGCACCAGACTTGCCCTCCAA
+
DDDDDIHGHHIHHHHHHHIHHIGHIIIIIIHHHHHIIIIIIIIIIIIIHIIHEHHHHHEHHHGHHHEHIHEHD?EHIHGHIHECEEG@G@<FECEHHGHHHHGGHHIIIHIIIIIIIHHIIIIIIHIHHHHIIHIIHHHHIIIIIIIIIIIIIH@GHHHHHGIIHIHHFGEFHIIIEFHFHHIHHIIIIHHHHHIHIIHHIHHIIIIIIHHIIIHHIIIIIHHHHHIIHH=IIHHHIIHHGAHGHGIIIIHFIIGIIHIHEIIIIIIHHIIHIHFIIIIIIIHIHIIIIIIIIIIHGHHHHIHHIHHIHHIIIIIIIHIIIIGHIIIIIIIIIIIIIGIIHDAAAC
@HISEQ:969:HM2KJBCX2:2:1102:9727:66048 2:N:0:ACTATGCA
GCTTCCAGACAACCCAACTATCCCTATTAATCATTACGTCGATCCTAGAAACCAACAAAATAAGATCAAACGTCCTATTTCATTATTCCATGCTAATGTATCCAAGCGCGAGCCTGCTTTAAACACTCTAATTTTTTCAAAGTAACAGTCCTGATTCCCCGCCACACCAAATAAATGGCATAACGGTTCTTCAGAAGGGAGGAATCAGTGACACCAGTGCATACCAAAGGCACGACCAGCGTACTGATCCCGAAATTCAACTACGAGCTTTTTAACTGCAACAACTTTAATATACGCTATTGGAGCTGGAATTACCGCGGCTGCTGGCACCAGACTTGCCCTCCAA
+
DDDDDIHGIIIIIIIIIIIIHIIIIIIIIIIIIIIIIIIHHIGHIIIIGHHIIIIIHIIIIIIHHHIIIIIHGHHHIIIIIIIIHIIIIIGHIIIIIFGHIGEHHHIIIHHHHHIHHHHHIIIIIIIHII@IIIIIIIIEHHHHHHHIHIIHHHIIHIIHIIIIIIIIIIIIHHHHIIIIIIIIIIIIIIIIIIIIIIIIIIIIIIIIIIIIIIIIIIIIIIIHIIIIIIIHEIIIIHHIIIIIHIIIIHIIIIIIIIIIIHHIHGIIIIIIIIIIIIIIIIIHIIIIIIIHHHIIIIIGIIIHHIIIIIIIIIIIIIIGIIHIHIIIIGIIIHIHIIIIIDDDDD
@HISEQ:969:HM2KJBCX2:2:1102:9517:66217 2:N:0:ACTATGCA
GCTTCCAGACAACCCAACTATCCCTATTAATCATTACGTCAATCCTAGAAACCAACAAAATAGGATCAACGTCCTATTTCATTATTCCATGCTAATGTATTCAAGCGCGAGCCTGCTTTAAACACTCTAATTTTTTCAAAGTAACAGTCCTGATTCCCCGCCACACCAAATTAATGACATGATGGTTCGTCAGAAGGTAGGAATCAGTAACACCAGTACGTACCGAAGGCACGACCAACGTACTAATCCCGAAATTCAACTACGAGCTTTTTAACTGCAACAACTTTAATATACGCTATTGGAGCTGGAATTACCGCGGCTGCTGGCACCAGACTTGCCCTCCAA
+
BDDBAEHGHHIIIIGHGGHHCGHHHEEHHHIHHHHGHGHHGIHIIIIIIIHIIIIIIHIGHHHH11EHHIGGEHHEHGHHIEFHFHHHFHGII?HFGFEHHHHHC@HCFHCCHIHFHHIHEEHCEHHGBCHHHHHHEEHHHGHHHHEDAFHIHHH<GHIIGGIIHHHIIIIIIIIHHHIIIIIHHIIIIIGIIIIIIIII<IIIIGIHIIIIHFIIIIIIIIIIIIIIIHH<IIIIHHIIIIHHIIIHHIIIIGIIIIIIHHHIIIIIIIIIIHIIIIIIHIIIIIIIIIIIIIIIIIHHIIIIIIIIIIIIIIIIIIIIIIGIIIIIIIIIHIIHIIIHDCDDD
@HISEQ:969:HM2KJBCX2:2:1102:1273:66596 2:N:0:ACTATGCA
GCTTCCAGACAACCCAACTATCCCTATTAATCATTACGTTGATCCTAGAAACCAACAAAATAGAATCGAACGTCCTATTTCATTATTCCATGCTAATGTATTCAAGCGCGTGCCTGCTTTAAACACTCTAATTTTTTCAAAGTAACAGTCCTGATTCCCCACGACACCAAATTAATGACATCATGGCTCCTCAGAAAGGAGAAACCAATAACACCAGTACATACCAGAGGCATGACCGACGTATTGATCCCGAAATTCAACTACGAGCTTTTTAACTGCAACAACTTTAATATACGCTATTGGAGCTGGAATTACCGCGGCTGCTGGCACCAGACTTGCCCTCCAA
+
DDBDDHHHIIIIIIIIIIIIHIIIIIHIIIIIIIIIIHIHHHIIIIIIIIIIIIIIIIIIIGHIIIIGHHHEEFHIIIIIIHIIIIIHIIHHIIIIIIHIHIHIIIHHGHHHHIHIIHHIIIIHIIIIIIIIIIIIIIHHHHIIIHHHHHHHGGHHIHIIHIIIIIGIIIIHHIIIIIIHHHHHHIIIHHIIIIIIIIIIIIIIIIIIHIHGFIIIIIIGIIIIIIIHIIIIIIHIIIIIIIHGDIIIIIIIIIIIIHIIIIHIIIIHIIIIIIIIIIIIIIIIIIHIIIIIIIIIIIIIIIIIIIIIIIIIIIIIIIIIIIIIIIIIIIIIIIIIIIIIIDDDDD
@HISEQ:969:HM2KJBCX2:2:1102:4590:67013 2:N:0:ACTATGCA
GCTTCCAGACAACCCAACTATCCCTATTAATCATTACGTCGATCCTAGAAACCAACAAAATAGGTTCGATCGTCCTATTTCGTTATTCCATGCTAATGTATTCAAGCGCGAGCCTGCTTTAAGCACTCTAATTTTTTCAAAGTAACAGTCCTGTTTCCCCGCAACAACAAATTAATGCCATCACGGTTCTACAAGAAGGAGGGACCAGTGAGGCCAGTGCATACCAGTGGCACGACCAACCTACTGGCCCCGAAATTCAACTACGAGCTTTTTAACTGCAACAACTTTAATATACGCTATTGGAGCTGGAATTACCGCGGCTGCTGGCACCAGACTTGCCCTCCAA
+
DDDDDIHIIIIIIIIIIIIIIIIIIIIIIIIIIIIIIHIIIIIIIIIIIIIIIIIIHIIIIHIIIIIHHIIIIIIIHIIIHIIIIIIIIIIIIIIHIIIIIHIIIIIIIIIIIIHIIIIIIIIIIIIIIIIIIIIIIIIIIIIIIIIIIIIIIIIIIIIIIIIIIHIIIIHIIIIIIIIIIIIIIIIIIIIIIIIIIIIIIIIIIIIIIIIHIIIIIIIIIIIIIIIIIIIIIIIIIIIIIIIIHIIIIHIIIIIIIHIIIIIIIIIIIIIIIIIIIIIIIIIIIIIIIIIIIHIIIIIIIIIIIIIIIIIIIIIIIIIIIIIIIIIIIIIIIIIIIIIIIDDDDD
@HISEQ:969:HM2KJBCX2:2:1102:18139:67135 2:N:0:ACTATGCA
GCTTCCAGACAACCCAACTATCCCTATTAATCATTACGTCAATCCTAGAAACCAACAAAATAGAATCAAACGTCCTATTTCATTATTCCATGCTAATGTATTCAAGCGTGAGCCTGCTTTAAACACTCTAATTTTTTCAAAGTAACAGTCCTGATTCCCCACAACACCAAATAAATGACATCGTGGTTCGTCAGAAGGGAGAAACCAACAATACCAGTACGTACCGAGGCACGACCGACATGATAGTCCCGAAATTCAACTACGAGCTTTTTAACTGCAGCAACTTTAATATACGCTATTGGAGCTGGAATTACCGCGGCTGCTGGCACCAGACTTGCCCTCCAA
+
AADDDIIHHIIHGHGHIIIIIIIIIIIIIHIIIIIIIIIIIIHHIIIIIHIHIIIIIIIIIH?HHHIIHIIHGCHFHIHIGIHHIIIIFHHHHHIIIIHIHHIHFFIHHIHHHFIHHHGIHIIIIHIIHIHHIIIHHGIIIIIIIIHHIHIHHHIIHEHHHHIHHIHIIIIIIIIIIIIIHIIHIHIIHIIIIIIIIHIIIIIHIIIIIIIIHHIIIGIIIIIIIIIIIIIIIHIIIIIIIIHHIIHIIIIIIIIHIHIIIIIIIIIIIIGIIIIIIHIIIIIIIIIIIIIIIIIIIIHIIIIIIIIIIIIIIIIIIIIIIIIIIIIIIIIIIIIIIIIIDDDDD
@HISEQ:969:HM2KJBCX2:2:1102:7625:66811 2:N:0:ACTATGCA
GCTTCCAGACAACCCAACTATCCCTATTAATCATTACGTCAATCCTAGAAACCAACAAAATAGGATCAAACGTCCTATTTCATTATTCCATGCTAATGTATTCAAGCGTTAGCCTGCTTTAAACACTCCAATTTTTTCAAAGTAACAGTCCTGTTTCCCTGCAACACCAAATTAATGACATTACAGTTCTTCAAGAAGGAGGAACCAGTAAAGCCAGTACATACCAGAGGCACGACCAACCTACTGGCCCCGAAATTCAACTACGAGCTTTTTAACTGCAACAACTTTAATATACGCTATTGGAGCTGGAATTACCGCGGCTGCTGGCACCAGACTTGCCCTCCAA
+
B@D@@GHEHEHHHH@HHHH@H?C<FFGHHCHEEHCGGEHGC=CHFEHHIII?CGGHHIIGEHHH?@C1DHHIHIHEE@1<<FHHIE@@HGCD?CHIHEHHHHHGEHHIHHHD@HFHIHHIHF@HHIIHIHGHHIHGCCFHHFHHFGBEE@HHHHIIHHCHIHIHHEHIIIIHHHHHE@HHGHIIHHHIHHGHHHHFHI:HGHGCHIHIIIHIIHIIHIHIIIIIIIIHHHHFFHEIHHIHHHCGDCDHAIIIIHHHECCHIIHHHHIHIHIIIHIHIIIIIHHHHHIIIIIHHHIIHIHHHIIIIHIIIIIIIIIIIIIHIHHEIHIHIIHHHIIHHHIHHADDDD
@HISEQ:969:HM2KJBCX2:2:1102:17430:67564 2:N:0:ACTATGCA
GCTTCCAGACAACCCAACTATCCCTATTAATCATTACGGTGATCCTAGAAACCAACAAAATAGAACCATGCCGTCCTATTCTATTATTCCATGCTAATGTATTCGAGCAAAAATGCCTGCTTTAAACACTCTAATTTTTTCAAGGTAAAGGTCCTGGATCCGCAAGACACCCAATAAAGGACATCAAGTTTCTCCAGAAGGTGGGAAATCAACAGTAACAGTTCATACCCCTTAAGGCATGACCATCACGTCAATCCCGAAATTCAACTACGAGCTTTTTAACTGCAACAACTTTAATATACGCTATTGGAGCTGGAATTACCGCGGCTGCTGGCACCAGACTTGCCCTCCAA
+
ADDDDIIIIIIIIIIIIIIIIIIIIIIIIIIIIIIIIIIIIIIIIIIHIIIIIIIIIIIIIIHIIIIIIHHHHHIIIIIIIIIIIIIIIIIIHIHIIIIIIHHHIIIIIIIIIIIHIHHIIIIIIIIIIIIIIIIIIIIIIIIIHIIIIIHIIHHIIHIIIIIIIIIIHHIIIIIIIIIIIIIIIIIIIIIIIIIIIIIIIIIIIIIIIIIIIIIIIIIIIIIIIIIIIIIIIIIIIIIIIIIIIIIIIIHGIIIIIIIIIIIIIIIIIIIIIIIIIIIIIIIIIIIIIIIIIIIIIIIIIIIIIIIIIIIIIIIIIIIIIIIIIIIIIIIIIIIIIIIIIIIIIIIIDDDDD
@HISEQ:969:HM2KJBCX2:2:1102:18500:67571 2:N:0:ACTATGCA
GCTTCCAGACAACCCAACTATCCCTATTAATCATTACGTCGATCCTAGAAACCAACAAAATAGGTTCGATCGTCCTATTTCGTTCTTCCATGCTAATGTATTCAAGCGCGAGCCTGCTTTAAGCACTCTAATTTTTTCAAAGTAACAGTCCTGTTTCCCCGCAACAACAAATTAATGCCATCACGGTTCTACAAGAAGGAGGGACCAGTGAGGCCAGTGCATACCAGTGGTACGACCAACCTACTGGCCCCGAAATTCAACTACGAGCTTTTTAACTGCAACAACTTTAATATACGCTATTGGAGCTGGAATTACCGCGGCTGCTGGCACCAGACTTGCCCTCCAA
+
B?D@01<1<11<C0<CDC1D1<GHHIIIECHGHIHIIHIC/<GHHHHEHHHHHEHHGHCHGEG1GH@/F11<1100<<<1DFHE111<11111<C1?G@HEHGDG,DEDCFHG@DHF@H3HECHEECFHEGDH1<EEFCHHIHHHHHHIHGFGFE:@FE7,.CHHHHEHFHEIHHHFEGHGC<C/FE@CDC<//C@CE@IHGFD<0<C:.HGCDCEGGC?HEHHD1@?HG=HHFEE@1<FDGF@CE?//HEGIIIHHIIIHGCGD1D0<FFCG@H@HIHEHHCCC?HEIIHEEGHHHCHEEEHHGFIIIHHHHIHD<HEHHHCHHEEEIHEGC@EGGIIIHDD@B@
@HISEQ:969:HM2KJBCX2:2:1102:1755:68066 2:N:0:ACTATGCA
GCTTCCAGACAACCCAACTATCCCTATTAATCATTACGGTGGTCCTAGAAACCAACAAAATAGAACCACAACGTCCTATTCTATTATTCCATGCTAATCTATTCAAGCAATAGCCCGCTTTAAACACTCTAATTTTTTCAAGGTAATGGTCCTGGCTCCCCAACACACCCAATAAAGGACATGCTGGCTCACCAGAAGGAAGACCCGACAGCAGACAGTACTCGCCAAAGACGGACCGCCCGGCCAGGCCTAAAATTCAACTACGAGCTTTTTAACTGCAACAACTTTAATATACGCTATTGGAGCTGGAATTACCGCGGCTGCTGGCACCAGACTTGCCCTCCAA
+
BDDDDGGGHHIIIHIHHHIIIHIIIIHHHHIHIEHHICEGHHGHHIFEHHFHHIHHIIIHIHHEHHHHIIIEHEHHIIHHIHIHHHHHHHIHDGHGHHC?EFFFFHHIIHIIDIFHIHHHHGHHIIIGHHHHFHGHIIHI?IHGHHIIHGHHIGHIHHIEGHHEGE9HIFIHEHIIHHHHFGAHHGHHHHHHHFDHEIHHIHHH<IIIHHIIHHHEHHHGIIIIIIIHHHGHFCCHIIGIIHIIHIIIIHIIIIIIIIIIIHHIGHHIIIIIIIIIIHIIIIIHIIHHHEIIHHDIIIHHHIIHIIIIIIIIIIIIIHIIIIIIIIIIIIIIIIIHIIIIICDDCC
@HISEQ:969:HM2KJBCX2:2:1102:14375:68311 2:N:0:ACTATGCA
GCTTCCAGACAACCCAACTATCCCTATTAATCATTACATCGATCCTAGAAACCAACAAAATAGAATCGGATGTCCTATTTCATTATTCCATGCTAATGTATTCAAGCGTGAGCCTGCTTTAAACACTCTAATTTTTTCAAGGTAACAGTCCTAATTCCCCGTGACACCAAATTAATGGCATTACGGTTCTTTAGAAGGTGAGAAATCAATAATATCAGTACATACCAACGGCATGACCGAAACATTGATCCCGAAATTCAACTACGAGCTTTTTAACTGCAACAACTTTAATATACGCTATTGGAGCTGGAATTACCGCGGCTGCTGGCACCAGACTTGCCCTCCAA
+
DDDDDIIIIIIIIHIIIIIIIIIIIIIIIIHIIIIIIIIIIIIIIIIIIIIIIIIIIIIHIIHIGIIIGIIIIHIIIGIIHIIIHIHHIIHIHHIIIIIIHIIIIIIHIIIIIIIIIHIIIIIIIIIIIIIIIIIIIIIIIIIIIIIIIIIIIIIIIIHIIIIHIIIIIIIIIIIIIIIIIIIIIIIIIIIIIIIIIIIIIIIIIIIIIIIIIIIIIIIIIIIIIIIIIIIIIIIIIIIIIIIIHFIIIIIIIIIIIIIIIIIIIIIIIIIIIIIIIIIIIIIIIIIIIIIIIIIIIIIIHIIIIIIIIIIIIIIIIIIIIIIIIIIIIIIIIIIIIIIIIIDDDDD
@HISEQ:969:HM2KJBCX2:2:1102:4177:67984 2:N:0:ACTATGCA
GCTTCCAGACAACCCAACTATCCCTATTAATCATTACGTCGATCCTAGAAACCAACAAAATAGAATCAAACGTCCTATTTCGTTATTCCATGCTAATGTATTCAAGCGTGAGCCTGCTTTAAACACTCTAATTTTTTCAAAGTAACAGTCCTGATTCCCCATGACACCAAATTAATGACATCATGGTTCGTCAGAAGGTAGGAATCAATAATACCAGTACGTACAATAGCACGACCAATAAATTGATCCCGAAATTCAACTACGAGCTTTTTAACTGCAACAACTTTAATATACGCTATTGGAGCTGGAATTACCGCGGCTGCTGGCACCAGACTTGCCCTCCAA
+
DDDDDIIHIIIIIHIIIIIIIIIIIIIIIIIIIIIIIHIIIIIIIIIIIIGIIIIIIIIHIIHHIIIIIGEHHIIIHIIIHHIIIIIHHHHHGHHIIIIIIGIIIIIEIHIIIIIEIHHHIIIIIIIIHIIIIHIIIIIHIIIIIIIIIIIIIIHHHIIIIIIIIIHHIIHHHIIHIIIIIIIHIIHHHIIIIIIIIIIIIIIIIIIHHIIIIIIIIIIIIIIIIIIIIIIIIIIIIIIIIHHHIIIIIIIIIIHIIIIIIIIIIIIIIIIIIIIIIIIIIIIIIIIIIIIIIIIIIIIIIIIIIIIIIIIIIIIIIIIIIIIIIIIIIIIIIIIIIIIIDDDDD
@HISEQ:969:HM2KJBCX2:2:1102:1762:68606 2:N:0:ACTATGCA
GCTTCCAGACAACCCAACTATCCCTATTAATCATTACCTCGAGCTCCGAAAACCAACAAAATAGAACCGAGGTCCTATTCCATTATTCCATGCACCACTATTCAGGCTTGCGCCTGCTTTAAGCACTCTAATTTTTTCAAAGTAAATCTTCCAGCCACCCAAGCCACTCAATGAAGAGCAGCAAGGGAAAACCGGATAAATTAGACCAGGAAAAGCAGTAACCACTCATTGAGGGACCGCTATCCTAGGTCGCAGATCCAACTACGAGCTTTTTAAACGCAACAACTTTAATATACGCTATTGGAGCTGGAATTACCGCGGCTGCTGGCACCAGACTTGCCCTCCAA
+
DDDCDIIIGIIIIIIHIIIGHHHGFHHHIIIIIIIIIIIIIGHHIIIIIHIIIIIIIIIGIIHHHHIIIIIHCCHIHHHHHIIIIIIIIFHHIIGIIIIIIHHHHHGHHIIHIIIIIIIIIGHIIIIIIIHIIIIHHIIHGHGHIHIIIHIIIIIHIIIHHIIHHHHEHIIHHHIIIIIIIIIIHHIIIIIHHIIIIIIHIIIIIIIIIHIHHEIIIIIIHHHHIIIIHIGIIHIIHIHIIIIIIIIIIIIIIIIHHIIIIIIHHHHIHHHIIIIHHIIIIHIHCHIHHHFHHFHIIIHIHHIIIIIIIIIIIIIIIIHIIIIIIIHIIIIIHHIIIIIIHIDDCDB
@HISEQ:969:HM2KJBCX2:2:1102:10354:68534 2:N:0:ACTATGCA
GCTTCCAGACAACCCAACTATCCCTATTAATCATTACGTCAATCCTAGAAACCAACAAAATAGGATCGAACGTCCTATTTCATTATTCCATGCTAATGTATTCAAGCGTTAGCTTGCTTTAAACACTCTAATTTTTTCAAAGTAACAGTCCAGATTCCTCGCAACACCAAATTAATGGCATTACGGCTCATCAGGAAGGAGGAATCAGTGAGACCAGTACATACCAGTGGCATGACCAACCTACTAACCCCGAAATTCAACTACGAGCTTTTTAACTGCAACAACTTTAATATACGCTATTGGAGCTGGAATTACCGCGGCTGCTGGCACCAGACTTGCCCTCCAA
+
DDDDDIIFHHHIEHHIIIIIIEHHIHIIIIIIHGHIIHIEHIIIIIIHIIHIHHIHIIIIIII?FHHHHHHHHHIHIGGHIIHIIIIECHHIFHHIHHHHIIIIIIHIIIIIIIHHHEHHIHHIIFHHHIHHIIHHHIIIIIHIHHHIHIIIIIHHIHHHHHHIIIIIIIIIIHIHIIIIIIIIIIIIIHHIIIIIHHGIIIIIHIIHIIIIIHHHIIIIIIIHII=HIHIIHHIIIIIIIHGFDCCHHGIIIIHIHIIIIIHIIIHIIIIIIHIIIIIIIIIIIIIIIIIIIHIIIIIIIIIIIIIIIIIIIIIIIIIIIIIIIIIIIIIIIIIIIIIIIDCDDD
@HISEQ:969:HM2KJBCX2:2:1102:15771:70115 2:N:0:ACTATGCA
GCTTCCAGACAACCCAACTATCCCTATTAATCATTACGGTGATCCTAGAAACCAACAAAATAGAATCATGCCGTCCTATTTTATTATTCCATGCTAATGTATTCAAGCAAAATGCCTGCTTTAAACACTCTAATTTTTTCAAAGTAAAGGTCCTGGTTCCCCGCGACACCCAATTAAGGGCATCGCGGTTCTCCAGAAGGTGAGAAATTGACTACACCAGTTCATACCCCTTAAGGCACGACCGATGTGTCAATCCCGAAATTCAACTACGAGCTTTTTAACTGCAACAACTTTAATATACGCTATTGGAGCTGGAATTACCGCGGCTGCTGGCACCAGACTTGCCCTCCAA
+
DDDDDIIIIIIIIIIIIIIIIIIIIIIIIIIIIIIIIIIIIIIIIIIHIIIIIIIIIIIIIIIIIIIIIIIIIIIIIIIIIIIIIIIIIIIIIIIIIIIIIGHHIIIIIIIIIIIIIIIIIHIIHIIIIIIIGHIHIIIHIIGHIIIHIHHIIHIIIIIIIIIIHIIGHIIHIIIIIHIHHCHHHHIHHHHCHHIHIIIHHIIHIIHHHHHIIIIIIHGGHHHHHIIIHIIIIHHIHHGEDHIHIIIIIIHIIIIIIIIIIIIIIIIIIIIIIIIIIIIIIIIIIIIIIHIIIIIIIIIHIIIIIIIIIIIIIIIIIIIIIIIIIHIIIIIIIIIIIIIIIIIIIIIDDDDD
@HISEQ:969:HM2KJBCX2:2:1102:8135:71022 2:N:0:ACTATGCA
GCTTCCAGACAACCCAACTATCCCTATTAATCATTACGTCGATCCTAGAAACCAACAAAATAGAATCAAACGTCCTATTTCATTATTCCATGCTAATGTATTCAAGCGCGAGCTTGCTTTAAACACTCTAATTTTTTCAAAGTAACAGTCCTGATTTCCCATGACACCAAATTAATGACATCGTGGTTCGTCAGAAGGGAGAAACCAATAATGCTAGTACGTACAAAGTACGACCGACATATTAGTCCCGAAATTCAACTACGAGCTTTTTAACTGCAACAACTTTAATATACGCTATTGGAGCTGGAATTACCGCGGCTGCTGGCACCAGACTTGCCCTCCAA
+
DDDCDIIE?CCEHHIG?<CCCCCFHHHIIGI1<CGHCC@HCCEHHICHHIIHHHCHHEH@GEE@HEFEH1G<GHHE@?HHGEHIEE1C1FC?1FHFHHGHIIIHGHHH@EH@CHHFIIHHHFHG@HEHHHIIIIHHHHHIIHHHHIHEEHHIIHIIIIIHHEIIHHHIHHHIIHHHHIIHIIGIHGHIIIHHHHFCH-?IIIHIIIIHIHGHHHIHHIHHHGHHHHG@@HHEDIGHIHHHHHHHIHDD@CIIHIIHIHHEEEHHHHIIIIIHIIIHHGF@CCHFIIIHHC@CCEHIIIHHIIHEEHIHHIIIIIIIHFEHFHHEEIIHHHCGEIGHECE@DD<@
@HISEQ:969:HM2KJBCX2:2:1102:10030:71013 2:N:0:ACTATGCA
GCTTCCAGACAACCCAACTATCCCTATTAATCATTACGTCAATCCTAGAAACCAACAAAATAGGATCGAACGTCCTATTTCATTATTCCATGCTAATGTATTCAAGCGTTAGCCTGCTTTAAACACTCTAATTTTTTCAAAGTAACAGTCCTGTTTCCCTGCAACACCAAATTAATGACATTACAGTTCTTCAGAAAGGAGGAATCAGCGAAGCCAGTACATACCAGTGGCACGACCAACCTGCTGACCCCGAAATTCAACTACGAGCTTTTTAACTGCAACAACTTTAATATACGCTATTGGAGCTGGAATTACCGCGGCTGCTGGCACCAGACTTGCCCTCCAA
+
DB00BGC@E@FH10<@@@<DH@CCGGEHH?E1GEHH@C<CE@CC@<<<FFHE?HHD@HHEFEC1GGHDEECC<CGEH?CCFHCHHIH?GHHHG1<@HHHHHHHHHIHIGIHHGIHFHHCHHHHIIHIHIFIIHIHIHIHIHIIIIIHIIHHIIHIHIHEIGHIIHHGIHIIHFIIHHHIIIHHHIHHEEGIIIIIIIIIIGIIIIIH<IIIHHEIIIIIIIHHIHI=HHHHIIIIHGIIHIIHHDIIHHHIIIIIIIIIIIIIIIIHHHHHGIIIIIIIIIHIIIHGHIIIHFIHHHHHHIIIIIIIIIIIIGIIIIHHGHHIIIIIIIHFHIIIIIIHHIDDDDD
@HISEQ:969:HM2KJBCX2:2:1102:18689:71426 2:N:0:ACTATGCA
GCTTCCAGACAACCCAACTATCCCTATTAATCATTACGTCAACCCTAGAAACCAACAAAATAGGATCAAACGTCCTATTTTATTATTCCATGCTAATGTATTCAAGCGTTAGTCTGCTTTAACCACTCTAATTTTTTCAAAGTAACAGTCCTGTTTCCCCGCAACACCAAATTAATGGCATCACGGTTCTTCAAGAAGGAGGAATCAGCAAGGCCAGTTCATACCGGTGGCACGACCAACCTGCTGACCCCGAAATTCAACTACGAGCTTTTTAACTGCAACAACTTTAATATACGCTATTGGAGCTGGAATTACCGCGGCTGCTGGCACCAGACTTGCCCTCCAA
+
@DADDIHHGHHHIFHIIIIGIHHIIIIHIIGHEHIHHHHIIIIIIIGHEHIIIEEHHC@HHICHHIIGHIGFHCHHEHFHIHIIIIHGHHIHHHEHIHIIIHGIIIIIIIIIHIIIHIIIHHFHIHHHIIIHHHHIIIIIIHIHHHIIHIIIIHIIIHIIIIIIIIIHIIHFHHHIIGIIHHIIIIIIIIIIIIIIHIIIIIIIIIIIIIIIIIIIIIIIIIIIIIIIIIIHIIIGIIIIHIIIHIIIHHIIIIIIIIIIIIIIIIIIIIIIIIIIIIIIIIIIIIIHIIIIHHHIIIIIIIIIIIIIIIIIIIIIIGIIIIIIIIIIIIIIHHIIIIIIIDDDDD
@HISEQ:969:HM2KJBCX2:2:1102:19007:71265 2:N:0:ACTATGCA
GCTTCCAGACAACCCAACTATCCCTATTAATCATTACGTCGATCCTAGAAACCAACAAAATAGGGTCAAACGTCCTATTTCATTATTCCATGCTAATGTATTCAAGCGTGTGCCTGCTTTAAACACTCTAATTTTTTCAAAGTAACAGTCCTGATTCCCCATGACACCAAATTAATGACATCACAGTTCGTCAGAAGGTAGAAATCAATAATACCAGTGCATACCAGAGGCACGACCAATATATTGATCCCGAAATTCAACTACGAGCTTTTTAACTGCAACAACTTTAATATACGCTATTGGAGCTGGAATTACCGCGGCTGCTGGCACCAGACTTGCCCTCCAA
+
BDBDDIIIIIIIIIIIIIIIIIIIIIIIIIIIIHIIIIIIIIGIIIIIIIIIIIHIEHHHIIIIHIIIIIIIIHIIIIIIIIIIHIIIIIIIIHIFIHIIIFHIIIIIIIIIHIIIIIHHIIIIIIIHIIIIIIIIIIIIIIIIIIIIIIIIIIIIIIIIIIIIIIIHHIHHHHIHIIHHHIIIIIIIIIIIIIIIIIIHIIIIIIIIIIIIIIIIIIIIIIIIIIIIIIIIIIIIIIIIIIHHHIIHIIIIIIIIIIIIHIIIIIIIIIIIIIIIIIIIIIIIIIIHIIIIIIIIIIIHIIIIIIIIIIIIIIIIIIIIIHIIIIIIIIIIHGIIIIIIIDDDDD
@HISEQ:969:HM2KJBCX2:2:1102:10502:71922 2:N:0:ACTATGCA
GCTTCCAGACAACCCAACTATCCCTATTAATCATTACGTCAATCCTAGAAACCAACAAAATAGGATCAACGTCCTATTTCATTATTCCATGCTAATGTATTCAAGCGCGAGCCTGCTTTAAACACTCTAATTTTTTCAAAGTAACAGTCCTGATTCCCCACCACACCAAATTAATGACATGATGGTTCGTCAGAAGGTAGGAATCAGTAACACCAGTACGTACCGAAGGCACGACCAGCGTACTAATCCCGAAATTCAACTACGAGCTTTTTAACTGCAACAACTTTAATATACGCTATTGGAGCTGGAATTACCGCGGCTGCTGGCACCAGACTTGCCCTCCAA
+
DDDDDIIIIIIIIIIIIIHIIIIIIIIIIIHIIIIIIIIIIIIHIIIIHIIIIIIIIIIHHIHIIIIIIIIGHIIIIHIIIIIIIIIIIIIIIIHIIIHIIHHIHHHIIIIIIIIIIIIIIIIIIIIIIIIIIIIIIIIIIIIIIIIIIIHIIIIIIIIHIIIIIIIIIIHIIIIIIIIIIIIIIIIIIIIIIIIIIIIIIIIIIIIIIIIIIIIIIIIIIIIIIIIIIIIIIIIIIIIIIIIHIIIIIIIIIIIIIIIIIHIIIIIIIIIIIIIIIIIIIIIIIIIIIIIIIIIIIIIHIIIIIIIIIIIIIIIIIIIIIIIIIIIIIIIIIIIIIIIIDDDDD
@HISEQ:969:HM2KJBCX2:2:1102:4895:72349 2:N:0:ACTATGCA
GCTTCCAGACAACCCAACTATCCCTATTAATCATTACGTCAATCCTAGAAACCAACAAAATAGGATCGAACGTCCTATTTCATTATTCCATGCTAATGTATTCAAGCGTTAGCCTGCTTTAAACACTCTAATTTTTTCAAAGTAACAGTCCTGTTTCCCTGCAACACCAAATTAATGACATTACAGTTCTTCAGAAAGGAGGAATCAGCGAAGCCAGTACATACCAGTGGCACGACCAACCTGCTGACCCCGAAATTCAACTACGAGCTTTTTAACTGCAACAACTTTAATATACGCTATTGGAGCTGGAATTACCGCGGCTGCTGGCACCAGACTTGCCCTCCAA
+
DDDDDGHIIIIIIIIIIIIIIIIIIIIIIIIIIIIIIIIIIIIIIIIIHIIIIIIIIIIIIIIICHIIIIHIIIIIIIHIIIIIIHIIIHIIIIIHIIIIIHIIIHIIIIIIHIIIIIIIHHHIIIIIIIIIHIIIIIIHHIIIIIHIIIIIIIIIIIIIIIIIIIIIIIIIIIIIIIIIIIIIIIIIIIIHIIIIIIIIIIHIHIIIIIIIIIIIIIIIIIIIIIIIIIIIIIIIIIIHIIIIHIIIIIIIIIIIIIIIIIIIIIIIIIIIIIIIIIIIIIIIIIIIIIIIIIIIIIIHIIIIIIIIIIIIIIIIIIIIIIHIIIIIIIIIIIIIIIIIIDDDDD
@HISEQ:969:HM2KJBCX2:2:1102:19544:72125 2:N:0:ACTATGCA
GCTTCCAGACAACCCAACTATCCCTATTAATCATTACGGTGGTCCTAGAAACCAACAAAATAGAACCACAACGTCCTATTCTATTATTCCATGCTAATCTATTCAAGCAATAGCCCGCTTTAAACACTCTAATTTTTTCAAGGTAATGGTCCTGGCTCCCCAACACACCCAATTAAGGACATGCTGGTTCACCAGAAGGAAGACCCGACAACAAGACAGTACTCGCCAAAGACGGACCGCCCGGCCAGGCCTAAAATTCAACTACGAGCTTTTTAACTGCAACAACTTTAATATACGCTATTGGAGCTGGAATTACCGCGGCTGCTGGCACCAGACTTGCCCTCCAA
+
CDDDDIIIIIIIIIIIIIIIIIIIIIIIIIIIIIIIIGIIIHIHIIIIIIIIIIIIIIIHIIHIIIIEHIIIIHHIIIIIHIIIIHIIIHIIGIIIIIIIHFHHIIHIIIIIIIIIIIHIHHIIHIIHHIIHIIIIHIIIIIIIIIIHHIIHIIHIIIIHIIIIIIIIIIIIHHIIHHIIIIIIIIHIHIIIIIIIIIIIIIIHIIIIIIIIIIIIIIIIIIHIIIIIIIHIIIIIIIIHIIIIHHIIIHIIIIIIGHIIIIIIHIHHIIIHG@IIIIIIIIIHHHIIIIIHIHIIIIIIHIIIIIIIIIIIIIIIIIIIIIIHIIIIIIIIIIIIIIIIIIDDDDD
@HISEQ:969:HM2KJBCX2:2:1102:10076:72646 2:N:0:ACTATGCA
GCTTCCAGACAACCCAACTATCCCTATTAATCATTACGTTGATCCTAGAAACCAACAAAATAGAATCGAACGTCCTATTTCATTATTCCATGCTAATGTATTCAAGCGCGTGCCTGCTTTAAACACTCTAATTTTTTCAAAGTAACAGTCCTGACTCCCCACAACATCAAATTAATGACATCATGATTCATCAGAAGGGAGAAATCAATGACATTAGTACGTACCGAAGGCACGACCGACGTATTGATCCCGAAATTCAACTACGAGCTTTTTAACTGCAACAACTTTAATATACGCTATTGGAGCTGGAATTACCGCGGCTGCTGGCACCAGACTTGCCCTCCAA
+
DDDDDIIHIIIIIIIIIIIIIIHIGIIIIIIHIIIHIIIIIIIIIIGIIIIIIIIIIIIHHIEHHIIIIIIIIIIIIIIIIIIIIIIFHHHHIIHGIGHIHIIHHHIHIIIIIIIHHIIHHIHIIIIIHIIIIIIIHIIIIIIIIIIIHIIIIHIIIIIIIIIIIIGIIIIIIIIIIHIHHIIIHIIIIHHIIIIIIIIIIIIIIIIIIIIIIHIIIIIIIIIIIIHIIIGIIIIIIIIIIHHIHIIHIIIHIIIIIIIIIIHIIIIIIIIIIIIIIIIIIIIIIIIIIIIIIHIIIIIIIIIIIIIIIIIIIIIIIIIIIIIIIIIIIIIIIIIIIIIIIDDDDD
@HISEQ:969:HM2KJBCX2:2:1102:13618:73343 2:N:0:ACTATGCA
GCTTCCAGACAACCCAACTATCCCTATTAATCATTACGGTGATCCTAGAAACCAACAAAATAGAACCATGCCGTCCTATTTTATTATTCCATGCTAATCTATTCAAGCACTAGCTTGCTTTAAGCACTCTAATTTTTTCAAGGTAATAGCTCTGCTTCCCCAACGCACCAAATTAATGGCATGAAGGTTATTCAGAAGGTAAGAATCCATCAAATCAGTACGAACAGTGAAGCCCGACCGATAGACAGATTCCGAAATTCAACTACGAGCTTTTTAACTGCAACAACTTTAATATACGCTATTGGAGCTGGAATTACCGCGGCTGCTGGCACCAGACTTGCCCTCCAA
+
DDDDDIIIIIHIHHHIIIIHIIIIIIIIIIIIIIHIIIIIHIIIIIHIIIIIIIHIHHIHIHEHIIIIIHI1EHIHHIIIGHIIIHIIIEHIIHHEHIIIIHHIHIHIIIIIIIIIIIIIIHIIIHIIIIIIIIIIIIIIHIIIIIIIIIIIIIHHHIIIIIIIIHIIIIHIHHIIIIIIIIIIIIIIIIIIIIIIIIIIIIIIIIIIIIIIIIIIIIIIIIIIIIIIIIIIIIIIIIIIIIIIIHFIIIIIIIIIIHIIIIIIIIIIIIIIIIIIIIIIIIIIIIIIIIIIIIIIIIIIIIIIIIIIIIIIIIIIIIIIIIIIIIIIIIIIIIIIIIIIIIIDDDDD
@HISEQ:969:HM2KJBCX2:2:1102:10048:74321 2:N:0:ACTATGCA
GCTTCCAGACAACCCAACTATCCCTATTAATCATTACGGTGATCCTAGAAACCAACAAAATAGAACCATGCCGTCCTATTCTATTATTCCATGCTAATGTATTCGAGCAAAAATGCCTGCTTTAAACACTCTAATTTTTTCAAGGTAAAGGTCCTGGATCCGCAAGACACCCAATAAAGGACATCAAGTTTCTCCAGAAGGTGAGAAATCAACAGTAACAGTTCATACACCTTAAGGCATGACCATCACGTCAATCCCGAAATTCAACTACGAGCTTTTTAACTGCAACAACTTTAATATACGCTATTGGAGCTGGAATTACCGCGGCTGCTGGCACCAGACTTGCCCTCCAA
+
DDDDCIIIIIIIIIIIIHHIIIIIIIIIIIHIIIIGIIGHIIIIIIIIIIIIIIIIHHEHHIEHHIIIIHHFHEHIIIIIIIIIIIHIHIHIIHIIHIHHHFHIIHEHHHHHHHIHHIIIIIIIIHHHIIIIIIIHIIHIIIHHHHIIIGIHHIIHHHGIIIIIHIIIIIIIIIHIIIIIIIIIIIIIHGHIIIIIIIIIIIIHHIIIIIIIIIIIIIIIIIIIIIIIIIIHIHHIIIIIIIIIIIHHIIIHIIIIIIIIIIIIIIHIHHIIIIIIIIIIIIIIIIIIIIIIIHHHIIIIIIIIIIIIIIIIIIIIIIIIIIIIIIIIIIIIIIIIIIIIIIIIIIIIDDDDD
@HISEQ:969:HM2KJBCX2:2:1102:20673:74424 2:N:0:ACTATGCA
GCTTCCAGACAACCCAACTATCCCTATTAATCATTACTTCATTCCTAGAAACCAACAAAATAGAAACAAAGTCCTAAATTATTATTCCATGCTAATGTATTCATAGCTCATGCCTGCTTTAAACACTCTAATTTTTTCAAAGTAAAAGATCCAGATGGCGACACCGGCCCAATAAAGGGTAGCGCCGTTCTCTGGAAAGATGGCAGACGCACACCGGCACATAATGTGTTGCCACACTAGGCCGGACACGTCATACCAGAAATCCAACTACGAGCTTTTTAACTGCAACAACTTTAATATACGCTATTGGAGCTGGAATTACCGCGGGTGCTGGCACCAGACTTGCCCTCCAA
+
@DDDDIHIIIIIHEGCHHIIHHHHHIHIIIIIGHHHDFH@GHIHHIIIIIHHCFHIHHIIHHIGIIIHHIIHHHHHHHIIIHFHIIHEHIHIIIHHIIIICGFHHHIIIIIIIIIIIIIIIIIIGHHHHIGGHHIHHHHHIIIIIIIIGIHGHEHFHHIHHCHHI@?G.F@EHHHHHHHIHIIHEHIIIGHHHFIIIIHHHIHHIHH;GHIIIIIIIHIHHGHHHHHHGIIIGIIIIIIIH<I<IIHIIHFHIIHHHHHHHHHIHIHIHHIIHCIIIHIIIIIHIHF<HGCH@HHIIIHIHIIHIIIIIIIIIHIIIIIIIHIIIIHHIIIIIIIIHIIIIHHHHIIGDCDDD
@HISEQ:969:HM2KJBCX2:2:1102:2358:74604 2:N:0:ACTATGCA
GCTTCCAGACAACCCAACTATCCCTATTAATCATTACGTCGATCCTAGAAACCAACAAAATAGAATCAAACGTCCTATTTCGTTATTCCATGCTAATGTATTCAAGCGTGAGCCTGCTTTAAACACTCTAATTTTTTCAAAGTAACAGTCCTGATTCCCCATGACACCAAATTAATGACATCATGGTTCGTCAGAAGGTAGGAATCAATAATACCAGTACGTACAATAGCACGACCAATAAATTGATCCCGAAATTCAACTACGAGCTTTTTAACTGCAACAACTTTAATATACGCTATTGGAGCTGGAATTACCGCGGCTGCTGGCACCAGACTTGCCCTCCAA
+
DDDDDIIIIIIIHIIIIIIIIIIIIIIIIIIIIIIIIIIIIIIIIIIIIIIIIIIIIHIIIIIEHIIHIIGHIHHIIHIIIIIIIIIIIIIIHIIIIIIHIIIIIIHGIIIIIIIIIIHIIIIIIIIIIIHHIHIIIIIIIIIIIIIIIIIIIIIHIIIIIIIIIIIIIIHIHIIIIIIIHIIIIIIIIIIIIIIIIIIIIIIIIIIIIIIHHIIIIIHIIIIIIIIIIIIIIHH&IIIIIIIHIIIIIIIIIIIIIIIIHIIIIIIIIIIIIIIIIIIIIIIIIIIIIIIIHIIIIIIIIIIIIIIIIIIIIIIIIIIIIIIIIIIIIIIIIIIIIIIIDDDDD
@HISEQ:969:HM2KJBCX2:2:1102:2865:75040 2:N:0:ACTATGCA
GCTTCCAGACAACCCAACTATCCCTATTAATCATTACGTCGATCCTAGAAACCAACAAAATAGGGTCAAACGTCCTATTTCATTATTCCATGCTAATGTATTCAAGCGTGAGCCTGCTTTAAACACTCTAATTTTTTCAAAGTAACAGTCCTGATTCCCCGCGACACCAAATTAATGACATCACGGATCTTCAGAAGGGAGAAACCAGTGACACCAGTGCATACCAAAGGCATGACCAGCGTACTGATCCCGAAATTCAACTACGAGCTTTTTAACTGCAACAACTTTAATATACGCTATTGGAGCTGGAATTACCGCGGCTGCTGGCACCAGACTTGCCCTCCAA
+
DDDDDIIIIIIIIIIIIIIIIIIIIIIIIIIIIIIIIHIHIIIHGIIIEHIIIIIIHIHIIHCHHHIIIIIIIGHIIHIIIIIIIIIIHIHHGHFHIIIIIHHIIIIIIIIIIIIIIIIIIHHHIIIIIIIHIIIIIIIIIIIIIHIIHIHIIIIIIIIIIIIIIIIIIIIIIIIIIIIIIIIIIIIIIIHIIIIIIIIIIIIIIIIIIIIIIIIIIIIIIIIIIIIIIIIIIIIIIIIIIIIIHIIIIIIIIIIIIIIIIIIIIIIIIIIIIIIIIIIIIIIIIIIIIIIIIIIIIIIHHIIIIIIIIIIIIIIIIIIIIIIIIIIIIIIIIIIIIIIIIDDDDD
@HISEQ:969:HM2KJBCX2:2:1102:15231:73991 2:N:0:ACTATGCA
GCTTCCAGACAACCCAACTATCCCTATTAATCATTACGGCGGTCCTAGAAACCAACAAAATAGGACCGCACGTCCTATTCTATTATTCCATGCTAACGTATTCGAGCAAAGGCCTGCTTTGAACACTCTAATTTTTTCAAAGTAAAAGTCCTGGTCCCCAACACACCCAGTGAAGGGCATGCGGTTCTCCAGAAGAGAAGGCCCGGCCGGACAAGTGCACGCGGTGAGGCGGACCTGCCAGCCAGGCCAAAGGTTCAACTACGAGCTTTTTAACTGCAACAACTTTAATATACGCTATTGGAGCTGGAATTACCGCGGCTGCTGGCACCAGACTTGCCTCCAA
+
DCDDDIIIIIIIIIIIIIIIIIIHIIIIIIIIIIIIIIIHIIIIIIIIHIIIIIIGHIIIIIIIIIIHHIHICHHIIIIIIHIIIIIIIIGHIIIIIIIIIIIIIIIIIIIIIIIIIIIIIIIIIIIHEH1IIIIIHIIIIIIIIIIIIIHIIIIIIIIIIIHIIIIIIIIIHHIIHHIIIIIIIIHIIIIIIIIIIIIIIIIIIIIIIIIIIIIIIIIIIIIIIIIIIIIIIIIIIIIIHHIIIIIHIIIIIIIIIIIIIIIIIIIIIIIIIIIIIIIIIIIIIIIIIIIHIIIIIIIIIIIIIIIIIIIIIIIIIIIIIIIIIIIHIIIIIIIIIIDDDDD
@HISEQ:969:HM2KJBCX2:2:1102:11946:76578 2:N:0:ACTATGCA
GCTTCCAGACAACCCAACTATCCCTATTAATCATTACGTCGATCCTAGAAACCAACAAAATAGAATCAAACGTCCTATTTCATTATTCCATGCTAATGTATTCAAGCGTAAGCCTGCTTTAAACACTCTAATTTTTTCAAAGTAACAGTCCTGATTCCCCACGACACCAAATTAATGACATCGCGGTTCTTCAGAAGGTAGGAACCGATAATGCCAGTGCGTACCGAAGCACGACCAACAATTCGATCCCGAAATTCAACTACGAGCTTTTTAACTGCAACAACTTTAATATACGCTATTGGAGCTGGAATTACCGCGGCTGCTGGCACCAGACTTGCCCTCCAA
+
DDADDIIIIIIIHDEHHIHIHHIIIIIIHHIHIIIIIIIIIIIIIIH?GGHIIEFHHHIIIHHHHIIICEHEHHHIIIIIIIIIHHIHEIFHHHIIIIHIIHHHHIGIIIHHIIHIIHHHHHIIIIIIHIIIIIHIHIIHIIIIIIHFIHIIIHHHIIIIIIHFHGIIIIIIIIIIHHIIIIIIHHHHIIIHIIIIIIIIHHHHIIHIIIIHIIIHIIIIIHHGIIIIIHFHIIIIHIHHHGEGIIIIIIIIIIIHGIIIIIGIHIIIIIIIIIIIIIIIIIIIIIIIIIIHIIIHIIIIIIIIIIIIIIIIIGIIIIIIHHHIIIIHIIIHHHHHIGIIAD@DB
@HISEQ:969:HM2KJBCX2:2:1102:4288:76259 2:N:0:ACTATGCA
GCTTCCAGACAACCCAACTATCCCTATTAATCATTACGTCGATCCTAGAAACCAACAAAATAGAATCAAACGTCCTATTTCGTTATTCCATGCTAATGTATTCAAGCGTGAGCCTGCTTTAAACACTCTAATTTTTTCAAAGTAACAGTCCTGATTCCCCATGACACCAAATTAATGACATCATGGTTCGTCAGAAGGTAGGAATCAATAATACCAGTACGTACAATAGCACGACCAATAAATTGATCCCGAAATTCAACTACGAGCTTTTTAACTGCAACAACTTTAATATACGCTATTGGAGCTGGAATTACCGCGGCTGCTGGCACCAGACTTGCCCTCCAA
+
DDDDDIIIIIHIIIIIIIIICHIIIIIIIHIIIIIIIIIIHIIIIIIGIIIIIIHIIIIIIIIIIIIIIGIHEHHHIIHIIIIIIIIIIHIIIHIIIIHGHHHHIIIHIIIHHHIHIIIHIIHHHIHIHHIIHHIHIIIIIIIIIIIIIHIIIIIIIIHIIIIIIIIIIIIIHIIIIHHHIIIIIIIIIIIIIIIIIIIIIIIIIIIIIIIIIIIIIIHHIIIIIIIIIIIIIIIIIHIIIIIIIIIIIIHIIIIIIIIIIIIIIIIIIIHHHIIIIIIIIIIIIHIIIIIIIIIIIIIIIIIIIIIIIIIIIIIIIIIIIIIIIIIIIIIIIIIIIIIIDDDDD
@HISEQ:969:HM2KJBCX2:2:1102:6206:76592 2:N:0:ACTATGCA
GCTTCCAGACAACCCAACTATCCCTATTAATCATTACGTCAATCCTAGAAACCAACAAAATAGGATCCAACGTCCTATTTCATTATTCCATGCTAATGTATTCAAGCGTTAGCCTGCTTTAAACACTCTAATTTTTTCAAAGTAACAGTCCTGTTTCCCTGCAACACCAAATTAATGACATTACAGTTCTTCAGAAAGGAGGAATCAGCGAAGCCAGTGCATACCAGTGGCACTACCAACCTGCTGACCCCGAAATTCAACTACGAGCTTTTTAACTGCAACAACTTTAATATACGCTATTGGAGCTGGAATTACCGCGGCTGCTGGCACCAGACTTGCCCTCCAA
+
<D0<<@GCGE1@F00<1<G<C1<F@1<D1<CD@1<<F1<1<01D<E@11<FD?G1<C@H@GEHC1CH1<CFH<<0<@G1111<D11DHHH??@1G@<<1EFHHEEHHGCGIHH@G@F<<BC%<<7HHHF$BGGGG<HHG@F8F6HGBCCAEEHFHCCHE?EHHFCGDGG:DCGHCFEFG?DGFHHHF/D</GFC#EHF/<<?C<D?ECDCHFC7C<<6@D1FFHC1@HGCCCE&CDHEC@EF<<@D8FCCCCCC@@1HHEE0EG<CHE1@?<11<GIHG?EG?HCGC1?<1HHHDEHCD1FF?CC1@CGGD1DEE<<HG@<@HECFHG<<FED<<1CCHHH@ADBD
@HISEQ:969:HM2KJBCX2:2:1102:8299:76980 2:N:0:ACTATGCA
GCTTCCAGACAACCAACTATCCCTATTAATCATTACGTCGATCCTAGAAACCAACAAAATAGAATCGAGATTCTATTCCATTATTCCATGCACTAATGTTCAGGCTGTAACGCCTGCTTTGAGCACTCCAATTTTTTCAAAGTAAACGTGCCGGCCACCAACTGCACTCAATTAAGAGAACAGCAGACGAACCGGCAAAATCGCCCGCATGCACAGTGACACCGCAAGGTGTACCGCGCACGCGAAACCGAGATCCAACTACGAGCTTTTTAACCGCAACAACTTTAATATACGCTATTGGAGCTGGAATTACCGCGGCTGCTGGCACCAGACTTGCCCTCCAA
+
DDBDDIIIIIIIIIIIIIIHIIIIIIIIIIIIIIIIIHIIHIIIIIIIIIIIIIIIIIIIIIIIIIIHIIIIIIIIIIIIIIIIIIIIIIIIIIIIIIHHIHIIIIIIIIIIIIIIIIIIHIHIIIIIIIIIIIIIIIIIIIHHIIIIIIIIIHIHIIIIIIIIIIIIIIIIIIHIIIIIIIIIIHIIIIIIIIIHIIIIIIIIIIIIIIIIIIIIIIIIIIIIIIIIIIIIIIIIIIIIIHGIIIIIIIIHIIIIIIIIIIIIIIIIIIIIIIIIIIIIHHIIHIIIIIIIIIIIIIIIIIIIIIIIIIIIIIIIIIIIIIIIIIIIIIIIIIIIIIIDDDDD
@HISEQ:969:HM2KJBCX2:2:1102:20677:76730 2:N:0:ACTATGCA
GCTTCCAGACAACCCAACTATCCCTATTAATCATTACATCGATCCTAGAAACCAACAAAATAGAATCGGATGTCCTATTTCATTATTCCATGCTAATGTATTCAAGCGTAAGCTTGCTTTAAACACTCTAATTTTTTCAAGGTAACAGTCCTAATTCCCCATAACATCAAATAAATGACATTATGGTTCTTTAGAAGGTGAGAACCAATAAAACCAGTACATACCGAGGCATGACCGATTCCTTGATCCCGAAATTCAACTACGAGCTTTTTAACTGCAACAACTTTAATATACGCTATTGGAGCTGGAATTACCGCGGCTGCTGGCACCAGACTTGCCCTCCAA
+
DDCADHHHIIIIIIIIIIIHIIIIIIIIIHIIIIIIIIIIIIIIIIIIIIIIIHIIIHIIHIHHIIIHHHIIIIIIIIIIHHIIIIIICFHHHIIIIHHHHIHIIIHHIIIHIHHIIHIIIHHIFHHHIIIIHIIIHIIIIIIIIHHHHHGHIHHHHHIGIIIIIIHHIIIIIIIIIIIIHHIIIHHIIIIIIIHIIIHIIIIHHGIIIIIIIH=IIII'IIIIIIIIIIIIII=GIIIIIIHGIGIIGIIHIIIIIHIIHHIIHIIIIIIHIIIIIIIIIIIIIIIIIIIIIIIIIIIIIIIIIIIIIIIIIIIIIIIIIIIIIIIIIIIIIIIIIIIIDDDDD
@HISEQ:969:HM2KJBCX2:2:1102:14000:76924 2:N:0:ACTATGCA
GCTTCCAGACAACCCAACTATCCCTATTAATCATTACATCGATCCTAGAAACCAACAAAATAGAATCGGATGTCCTATTTCATTATTCCATGCTAATGTATTCAAGCGTGAGCCTGCTTTAAACACTCTAATTTTTTCAAGGTAACAGTCCTAATTCCCCGTAACACCAAATTAATGGCATTACGGTTCTTTAGAAGGTGAGAAATCAATGATAACAGTGCGTACCAACGGCATGACCGAAATATTGATCCCGAAATTCAACTACGAGCTTTTTAACTGCAACAACTTTAATATACGCTATTGGAGCTGGAATTACCGCGGCTGCTGGCACCAGACTTGCCCTCCAA
+
BDDDDIIIIIIIIIIIIIIIIIIIIIIIIIIIIIIIIIIHHIIIIHIIIIIIIIIIEFHEHIHHHIIHGHGHIEHHIHIIHIIIIIHIHHIIIHIEEHGHHFHIIEHEGIHHHHIIHIIIIIHIIIIGIIIIIIHHEHHIHGIHHHIHIIHHIIIIHIHHHIIHHH0GHIIIIIHIIIIIIIIIIIIHHGIIHIIIHIIIIIIIHIHIIIHIIHHIIIIIIIIIHIHHIIIIHIHHIHIIIIIHIIGHIIIIIIIIIHEHIGIIIIIHIIIIHHIIIIIIIIIIIIIHHGHIIIHIIIIIHIIIIIIIIIIIIIIIIGIIIIIIIIIIIIIIIIHHHIIIIICBDDD
@HISEQ:969:HM2KJBCX2:2:1102:10042:77276 2:N:0:ACTATGCA
GCTTCCAGACAACCCAACTATCCCTATTAATCATTACGTCAATCCTAGAAACCAACAAAATAGGTTTGAACGTCCTATTTCATTATTCCATGCTAATGTATTCAAGCAATTGCCTGCTTTAAACACTCTAATTTTTTCAAAGTAACAGTCCTGTTTCCCTGCAACACCAAATTAATGACATTACAGTTCTTCAGAAAGGAGGAATCAGCGAGACCAGTTCATACCAGTGGCACGACCAGCCTGCTGACCCCGAAATTCAACTACGAGCTTTTTAACTGCAACAACTTTAATATACGCTATTGGAGCTGGAATTACCGCGGCTGCTGGCACCAGACTTGCCCTCCAA
+
DDDDDIIHIIIIIIIIIIIHHHHHHHIIIHHHIIIIIIIIIIIHHHIIHHIIIIIIIE@EEHIIIGHIIIEEGHIIIHHGHIHHIIFHIGHIEFH@IGIIHHHHIIIHIIIIIIIIIIIHHFHHHIIHHHHHIHIHIGHGHIIIHHIIIHIHHHHIIHHHIIIIHHHHIIIIHIIIIIIIIIIIIIIIHHIIIIIIIIHIIIIHHIIIIIIIIIIIIHHIIHIIIIIIIIHHIIIIIIIIHIIGDIHHIIIIIIIIHIIIIIIIIIIIIHIIIHHIIIIIIIIIIIHIIIIIIIIIIHHIHIIIIGIIIIIIIIIIIIIIIIIIIIIIIGIIIIHIIIIIIDDDCD
@HISEQ:969:HM2KJBCX2:2:1102:4628:77831 2:N:0:ACTATGCA
GCTTCCAGACAACCCAACTATCCCTATTAATCATTACGTCAATCCTAGAAACCAACAAAATAGAATCAAACGTCCTATTTCATTATTCCATGCTAATGTATTCAAGCGTGCGCCTGCTTTAAACACTCTAATTTTTTCAAAGTAACAGTCCTGATTCCCCACGACACCAAATTAATGACATCGCGGTTCTTCAGAAGGTAGGAACCAATAATGCCAGTACGTACCGAGGCACGACCGACAGTCTGATCCCGAAATTCAACTACGAGCTTTTTAACTGCAACAACTTTAATATACGCTATTGGAGCTGGAATTACCGCGGCTGCTGGCACCAGACTTGCCCTCCAA
+
DCDDDIHHIIIIIIIIIIIIIIIIIIIIIIIIIIIIIIIIIIIIIIHIIIIIIHIIHIHIIHHHHIHHHIHHHHGIIIHIIIIIIIIIEHHIHFHIIIIIIHHIIIIHHIHHHIIIIIIIIIIIIIIIIIIIHIIIIIIIHIIIIIIIIIIIIIIIIIIIIIIIIIIIIIIIIIIIIIIIIIIIIIIIIIIIIIIIIIIIIHIIIHIIIIIIIIIIIIIIIIIIIIIIIIIIIIIIIIIIIIHGIIIIIIIIIIIIIIIIIIIIIIIIIIIIIIIIIIIIIIIIIIIIIIIIIIIIIIIIIIIIIIIIIIIIIIIIIIIIIIIIIIIIIIIIIIHIIHIIDDDDD
@HISEQ:969:HM2KJBCX2:2:1102:1608:77538 2:N:0:ACTATGCA
GCTTCCAGACAACCCAACTATCCCTATTAATCATTACGTCAATCCTAGAAACCAACAAAATAGGATCAAACGTCCTATTTCATTATTCCATGCTAATGTATTCAAGCGTTAGCCTGCTTTAAACACTCTAATTTTTTCAAAGTAACAGTCCTGTTTCCCTGCAACACCAAATTAATGACATTACAGTTCTTCAAGAAGGAGGAACCAGTAAAGCCAGTACATACCAGAGGCACGACCAACTTACTAATCCCGAAATTCAACTACGAGCTTTTTAACTGCAACAACTTTAATATACGCTATTGGAGCTGGAATTACCGCGGCTGCTGGCACCAGACTTGCCCTCCAA
+
AADDDIHGHIIIIHIIIIGHIIIIIIIIHIIIIIIHHCFHHIIIIIIIIIIIGIIIHEGHHIHFHHHIHIIHHHIIHHHHHHHEHGHHHHGHHIIIHHIIIIIHHGHIIIIHIIHHIIHHHEIGIHIIIIHIIIIIIHIHHHHHHHHIIIIIIHIIIIIIHGIIHIIIIHIHIIIIIIHGHIIIIIIIHIIHFIIIIIIIIIIIIIHIIIIIHIIIIIIIIIHIIIIIIIIHIIIIIIIIIIIHHIIHHIIIHIHGIIIIIIHIHHIIIIIIIIIIIHIIIIIHIIIIIHIIHIHGHHIIIIIGIIIIIIIIGIGIHHIIIIHHHIIHIIIIIIHHIIIIIDDDDD
@HISEQ:969:HM2KJBCX2:2:1102:16214:78747 2:N:0:ACTATGCA
GCTTCCAGACAACCCAACTATCCCTATTAATCATTAAGTCAATCCTAGAAACCAACAAAATAGGTTCGAACGTCCTATTTCATTATTCCATGCTAATGTATTCAAGCGTTAGCCTGCTTTAAACACTCTAATTTTTTCAAAGTAACAGTCCTGTTTCCCTGCAACACCAAATTAATGGCATTACAGTTCTTCAGAAAGGAGGAATCAGCGAAGCCAGTTCATACCAGTGGCACGACCAACCTGCTGACCCCGAAATTCAACTACGAGCTTTTTAACTGCAACAACTTTAATATACGCTATTGGAGCTGGAATTACCGCGGCTGCTGGCACCAGACTTGCCCTCCAA
+
<DDD011DGH@HH0@01<DGHH?<1<FH1<F1<<<11<<FD11D1DF@CCCHIFHE@D@FCHII11<<11F/<10<DC@GCGFHEEEH?HI?E1<<HHHHHHEDHHHCFCG<?HIHFHG@FFGHHFHHCHHHEBC1FEGEHIIHHHF<EHHHHGFCHIIHHIIIHHIHGG;<GG8C@EHHHHHIHHHHHFIHHFHCGEHGFFIHGHHDHHHI>HHEFC@HI?HIIIHFEEHFCCGDGHHHGC?F<=HFFHG@IEIHEHIHEHHHHHCIHFEIHHHHEHHHIHHHGCCEHHFHGHHFHHHHCDDHEHEECHHHHHHE?HHEGIHGFFHHHHHEHGEGEDIHGDDDDD
@HISEQ:969:HM2KJBCX2:2:1102:13980:78359 2:N:0:ACTATGCA
GCTTCCAGACAACCCAACTATCCCTATTAATCATTACGTTGTACCTAGAAACCAACAAAATAGGTTCGAACGTCCTATTTCATTATTCCATGCTAATGTATTCAAGCGTTTGCCTGCTTTAAACACTCTAATTTTTTCAAAGTAACAGTCCTGACTCCCCACGACACCAAATTAATGACATCATGGTTCATCAGAAGGGAGGAATCAACGACCCCAGTGCGTACCGAAGGCACGACCGACGTATTGATCCCGAAATTCAACTACGAGCTTTTTAACTGCAACAACTTTAATATACGCTATTGGAGCTGGAATTACCGCGGCTGCTGGCACCAGACTTGCCCTCCAA
+
BB0@BHEGGECHI0EHEHIGGHE11D@<FCHEHHHGHH<DGGH@HEE@CHHICHHHHGHH<C<CFHIC1CG<1DCEHHH1<1DGHHIIHII1@EHGHHIEHEIHG<HCHGG<FCBGECCGG@HHIHHEHEHDGH@1FEC6FHHFGEHA<DDEEC@FHHIHGEADHHDHHIHIIHHGHCHHGHEHGC<EHHHHIHH?GHIIHHEHIHHCHEDHHHHHHAHFHHIIHHGEHEHEHIIGHHHECAD<FGHHDDEGGIIHHHHHHFIIHDEIHGHGCD1EFIHEHHHHHFHIHHHIHHDIHIHEGHIHGIIGIIIIIIGHHHF@HGHIHIHHHIHHGIIHHHHE1<<B@D
@HISEQ:969:HM2KJBCX2:2:1102:1664:79276 2:N:0:ACTATGCA
GCTTCCAGACAACCCAACTATCCCTATTAATCATTACGGTGGTCCTAGAAACCAACAAAATAGAATCATCCGTCCTATTTTATTATTCCATGCTAATGTATTCAAGCAAAATGCCTGCTTTAAACACTCTAATTTTTTCAAAGTAAAGGTCCTGGTTCCCCGCGGCACCCAATTAAGGACATCGCGGTTCTCCAGAAGGTGAGAAATTGACTACACCAGTTCATACCCCTTAAGGCACGACCGATGTGTCAATCCCGAAATTCAACTACGAGCTTTTTAACTGCAACAACTTTAATATACGCTATTGGAGCTGGAATTACCGCGGCTGCTGGCACCAGACTTGCCCTCCAA
+
DDDDDIHHHIIIIIIIIIIHIIIIIHIIIIIIIIIIIIIIIGIIIIIIHIIIIIIIIIIIIHIGHIIIIIHIIIDHIIIIIIIIIIGIIIHHIIIHHHEFGHGIIHHHIHGIIHIIIIIIIHHHHIIIIIHHIIIIIIHHHIIHIHHHIIHIIIHIHHIIIIHHIHHIHIIIIIGGIIIIHIHHHHHHHHIIIHHFIIIIIGIIIIIHIIHIIHIHHIEHIIIIHIIIIIIIIGIIHIIHIIIIIIIIHFIIIIIIIIIIIIIIIIIIIIIIIIIIIIIIIIIIIIIIHIIIIIIGIIIIIIIIIIIIIIIIIIIIIIIIIIIIIHIIIIIIIIIIIIIIIIIHIIDDDDD
@HISEQ:969:HM2KJBCX2:2:1102:20734:79487 2:N:0:ACTATGCA
GCTTCCAGACAACCCAACTATCCCTATTAATCATTACGTTGATCCTAGAAACCAACAAAATAGAATCGAACGTCCTATTTCATTATTCCATGCTAATGTATTCAAGCGCGTGCCTGCTTTAAACACTCTAATTTTTTCAAAGTAACAGTCCTGATTCCCCACGACACCAAATTAATGACATCATGGCTCCTCAGAAAGGAGAAACCAATAACACCAGTACATACCAGAGGCATGACCGACGTATTGATCCCGAAATTCAACTACGAGCTTTTTAACTGCAACAACTTTAATATACGCTATTGGAGCTGGAATTACCGCGGCTGCTGGCACCAGACTAGCCCTCCAA
+
DDCDDIIIIIIIIIIIIIIIIIHIIIIIIIHIIIIIHIIIIIIIIIIIGHIICGHIIHIIIIIIIIIHIIIHEGHIIIIIIIIIHIIIIHIIHHHHHHIHIHIIHIGIIIIIIIIIIIIIIIIIHHHHIIIIHHIIIIIIHIIIIHIHHHEIHHIHHHIHIHFHHHIIIIHGHIIIIHHIHHHHIIIIIIHIIIIIIIIIH=IIIIGIIIHHGIIHIGIIIIIHGIIIHHIIIHHIIIIIHHHFDIIHIIIIIIHIIIIIIHHIIIIIIIIIIHHIIIIIIHIIIGIIIIIIIIIIIIIIIIIIIIIIIIIIIIIIIIIIIIIIIIIIIIIIIIIIIIIIIDDDDD
@HISEQ:969:HM2KJBCX2:2:1102:4492:80090 2:N:0:ACTATGCA
GCTTCCAGACAACCCAACTATCCCTATTAATCATTACGTCGATCCTAGAAACCAACAAAATAGGGTCAAACGTCCTATTTCATTATTCCATGCTAATGTATTCAAGCGTGTGCCTGCTTTAAACACTCTAATTTTTTCAAAGTAACAGTCCTGATTCCCCATGACACCAAATTAATGACATCATAGTTCGTCAGAAGGTAGAAATCAATAATACCAGTGCATACCGGAGGCACGACCAATATATTGATCCCGAAATTCAACTACGAGCTTTTTAACTGCAACAACTTTAATATACGCTATTGGAGCTGGAATTACCGCGGCTGCTGGCACCAGACTTGCCCTCCAA
+
ADDDDIIIIHIIIIIIIGFGHHHHIIIIHIHHHIIIIIIHDHHHHIIHHHHIHIIIHHIIIIHGHEGHIHHCHHHIHIEHHHHIIIHIIFG@EEFHIIIIIIIIIGIIIIIHGIIIGHIIIIIIHIIGIHHIIIIIHIIIIIIGHIHIIIIIIHIFHIIIIIIIHHIIIHIIIIIIIIHIIIIIIIIIIIIIIIIIIIIIIIIIIIIIIIIIIIIIIIIIIHHI<I=IIHIIIIIIIIHIIIIHGHIGIIIIIIIIIIIIIIIIIIIIIIIIIIIHIIIIIIIHIIHIHIIIIIIIIHHGGIIIIIIIIIIIIIIIIIIIIIIIIIIIIIIIIIIIIIIIIDDDDD
@HISEQ:969:HM2KJBCX2:2:1102:10600:79560 2:N:0:ACTATGCA
GCTTCCAGACAACCCAACTATCCCTATTAATCATTACTCCGGTCCCGAAGGCCAACACAATAGGACCAGACTCCTATCATGTTATTCCATGCTAATGTATTCAGAGCATAAGCTTGCTTTGATCACTCTAATTTTTTCAAAGTAACAGCGCCGGAACCGCGACCCAGCCAATTAAGGCCAGGAGCATGCTGCCGACAAAAGGGATGGAAGGGCAGGTGCACACCGAGTAGGCAGACCGACCCTTACGACCCAAGATCCAACTACGAGATTTTTAACTGCAACAACTTAAATATACACTATTGGAGCTGGAATTACCGCGGCTGCTGGCACCAGACTTGCCCTCCA
+
DDDDDHIIIIIIIIIIIIIIIIIIIIIIIIIIGIIIIIIIIHHIHIIIIIIIIIIHIIHIIIGHIIIHIIIIIIIIIIIIIIIHIIIIIIIIIICIIHHIIIIIIIIIIIHHHIIIIIIIIHIHIIIIIIIHHIIHHEIIHHHHHIIIIIIIIIIIIHIIIIIIIIGIIIIHIIIIIIHIIHIIIIIIHIHGIIIIIIIIIIIIIIIIIIIIIIIIIIIIHIIIIIIIIIIIIIIIIIIIIHIHIIIIIIIIIIIHIHHHIIHIHFIIIIIIIIIIIIIIIIIIHIIIIIHIIIIIIIIIIIIIIHIIIIIIIHIHIIIIIIIIIIIIIIIIIHIIIHIICDDCD
@HISEQ:969:HM2KJBCX2:2:1102:7677:79436 2:N:0:ACTATGCA
GCTTCCAGACAACCCAACTATCCCTATTAATCATTACATCGATCCTAGAAACCAACAAAATAGAATCGGATGTCCTATTTCATTATTCCATGCTAATGTATTCAAGCGTGAGCCTGCTTTAAACACTCTAATTTTTTCAAGGTAACAGTCCTAATTCCCCGTGACACCAAATTAATGGCATTACGGTTCTTTAGAAGGTGAGAAATCAATAATATCAGTACATACCAACGGCATGACCGAAACATTGATCCCGAAATTCAACTACGAGCTTTTTAACTGCAACAACTTTAATATACGCTATTGGAGCTGGAATTACCGCGGCTGCTGGCACCAGACTTGCCCTCCAA
+
DDDDDIIIIIIIIIIIIIIIIIIIIIIIIIIIIIIIIIIIHIIIIIIIIIIIIIIIIIIIIIIHIIIEHIIIIIIIHIIIIIIHIIIHIIIIIIIIHIIIIIIIIIHIIIIIIIIIIIIIIIIIIIIHIIIIIIIIIIIIIIIIIIIIIIIIIIIIIIIIIIHIIIIIIIIIIIIIHIIIIIIIIIIIIHIIIIIIIIIIIIIIIIIIIIIIIIIIIIIIIIIIIIIIIIIIIIIIIIIIIIIIIHIIIIIIIIIIIIIIIIIIIIIIIIIIIIIIIIIIIIIIIIIIIIIIIIIIIIIIIIIIIIIIIIIIIIIIIIIIIIIIIIIIIIIIIIIIIIIIIIDDDDD
@HISEQ:969:HM2KJBCX2:2:1102:5837:80485 2:N:0:ACTATGCA
GCTTCCAGACAACCCAACTATCCCTATTAATCATTACTCCAGTTGCTAAAAAACCAACAAAATAGAACCGAAGTCCTACGGTGTTATCCCATGCTAATAGTATTCACGGCGTAAGCCTGCTTTGAACACTCTAATTTTTTCAAAGTAAAGGTGATCAAGAGTCGGATGATCTCCAACCAACCCAGAGTAAACCAGGTGAGCTGAAGGTCCGCAAATGACCACAGAAGCTGACACGCTCTTCAACACTATCATCCCAGAAGAGACGTAGGCCAGAGAGCGTAATGTCAGGAAATCCAACTACGAGCTTTTTAACTGCAACAACTTTAATATACGCTACTGGAGCTGGAATTACCGCGGCTGCTGGCACCAGACTTGCCCTCCAA
+
DDDDDIIIIIIIIIIIIIIIIIIIIIIIIIHHIIIIIIIHIIIIIHGHIIIIHHIGIIIHIIIIIIIHIHHIHIIIIIIHGHHHHIHIHHIIIIGHHHIIHDGHHIIEEHIIIIIIIHIIIIIHIIIIIIIIIHIIGHHIGHHIIHIIIIHHHHIIIIIIIIHIHIHHGFHHIIIIIIIIIHIIIIIIIHIIIIHGIIIIGIIIIIHIIIIIIHIHHIIIIHIIIIIIIIIIIIIIIIIIIIIIIIGIIIHIIIIIIIIIIIIIIIIIIIIIIIIIIIIHHDGIIIIIIIIIIIIIIIIIIIIIIIIIIIIIIIIIIIIIIIIIIIIIIHIIIIIIIIIIIIIIIIIIIIIIIIIIIIIIIIIIIIIIIIIIIIIIIIDDDDC
@HISEQ:969:HM2KJBCX2:2:1102:2783:80909 2:N:0:ACTATGCA
GCTTCCAGACAACCCAACTATCCCTATTAATCATTACGGTGATCCTAGAAACCAACAAAATAGAACCATACCGTCCTATTCTATTATTCCATGCTAATTTATTCGAGCAAAAATGCCTGCTTTAAACACTCTAATTTTTTCAAGGTAAAGGTCCTTGATCCGCAAGACACCCAATTAACGACATCAAGTTTCTCCAGAAGGTGAGAAATCAACCGCGACAGTTCATACCCCTTAAGGCATGACCATCACGTCAATCCCGAAATTCAACTACGAGCTTTTTAACTGCAACAACTTTAATATACGCTATTGGAGCTGGAATTACCGCGGCTGCTGGCACCAGACTTGCCCTCCAA
+
0<0DD@11<<<GHIIIIIIIIIIIIHIIIIIGHIIIII01<GHIIIIIIIIIHIIIIIIHIIIII1FH@1<<<<CCC1DFHC1D@1D<F11111<<111<1<111<<<<1D:<G1<FH11<11<</111<1<1<DHG<1,?HHH7G<HF6F<11<$/<<F1;1C9<0GH?HC<<<6?D#//<<C<<<</D.@D//DH#<<:8HD/7DGHHIC1#%8<C@IHH:CGA</D1<11HG@F@F1IIHF<1HD<1G@HDIIIIIIIIIIIIIIIIIIIIIIIIIIIIIIIIIIIIIIIHIIIIIIIIIIIIIIIIIIIIIIIIIIIIIIIIIIIIIIIIIIIIIIIIIIIIIIDDDDD
@HISEQ:969:HM2KJBCX2:2:1102:6748:81100 2:N:0:ACTATGCA
GCTTCCAGACAACCCAACTATCCCTATTAATCATTACGGTGGTCCTAGAAACCAACAAAATAGAACCACAACGTCCTATTCTATTATTCCATGCTAATCTATTCAAGCAATAGCCCGCTTTAAACACTCTAATTTTTTCAAGGTAATGGTCCTGGCTCCCCAACACACCCAATAAAGGACATACTGGTTCACCAGAAGGAAGACCCGACAGCAGACAGTACTCGCCAAAGACGGACCGCCCGGCCAGGCCTAAAATTCAACTACGAGCTTTTTAACTGCAACAACTTTAATATACGCTATTGGAGCTGGAATTACCGCGGCTGCTGGCACCAGACTTGCCCTCCAA
+
DDDDDIIIIIIIIIIIIIIIIIIIIIIIIIIIIIIIIIIIIIIIIIIIIIIIIIIHHHHIIIHIHIIIIHIIIIIIIIIIIIIIIIIIIIIIHIIIIIIIHHIIIIIHIIIIHIHIIIHHIHIIIHIIIIHGIIIIIHIHHIIIIIIHHIIIIIHIIHIIIIIIIIIIIIIIIIIIIIIIIIIIIHIIHHIIIIIIIIIIIIIIIIIIIIIIIIIIIIIIIIIIIIIIIIIIIIIIIIIIIIHD1IIIIIIIIIIIIIIIIHHIIIIIIIIIIIIIIIIIIIIIIIIIIIIIIIIIIIHHHIIIIIIIIIIIIIIIIIIIIIIIIIIIIIIIIIIIIIIIIDDDDD
@HISEQ:969:HM2KJBCX2:2:1102:18878:79992 2:N:0:ACTATGCA
GCTTCCAGACAACCCAACTATCCCTATTAATCATTACGTCAATCCTAGAAACCAACAAAATAGGATCGAACGTCCTATTTCATTATTCCATGCTAATGTATTCAAGCGTTAGCTTGCTTTAAACACTCTAATTTTTTCAAAGTAACAGTCCAAATTCCCCGCAACACCAAATTAATGGCATTACGGCTCATCAGGAAGGAGGAATCAGTGAGACCAGTACATACCAGAGGCATGACCAACCTACTAACCCCGAAATTCAACTACGAGCTTTTTAACTGCAACAACTTTAATATACGCTATTGGAGCTGGAATTACCGCGGCTGCTGGCACCAGACTTGCCCTCCAA
+
DD?DDHHIGEHIIHIHIIIIIHCGHGIIIIIEHIIIIIH?HII@GHIHIIGIIHIGGHIGHIGHHHHHHHII@DHHIHHHEHFHHIII1DHGGHIGHEHHHIHEHHHHIIEHHIHEHHFHIIHIFFIHHHIIIHGHIIHHHIHEHHGIHIHGHHGEHIIGIGHHHHEHHHHFIHHHFHIIIIIHHGIIHHFFHHIHIIIIIIIIHIIHIHIHHEHHIIIHIIIGII=IIIIIIII<IIHGIHHGHHHIHDHHIIIHEIHHHIIIIHIIIIIIIIIGIIIIIHIIHIHIIIIIIIIIIIIIIIHIIIIIHIIIIIIIIIIIIIIIIIIIIIIIHIIIHHIIIDCCDD
@HISEQ:969:HM2KJBCX2:2:1102:18730:81039 2:N:0:ACTATGCA
GCTTCCAGACAACCCAACTATCCCTATTAATCATTACGTCAATCCTAGAAACCAACAAAATAGGATCGAACGTCCTATTTCATTATTCCATGCTAATGTATTCAAGCGTTAGCCTGCTTTAAACACTCTAATTTTTTCAAAGTAACAGTCCTGTTTCCCTGCAACACCAAATTAATGACATTACAGTTCTTCAGAAAGGAGGAATCAGCGAAGCCAGTGCATACCAGTGGCACGACCAACCTGCTGACCCCGAAATTCAACTACGAGCTTTTTAACTGCAACAACTTTAATATACGCTATTGGAGCTGGAATTACCGCGGCTGCTGGCACCAGACTTGCCCTCCAA
+
CDDDDIIIIIIIIIIIIIIIIIIHIIIIIIIIIIIIIIIIIIIIIIIIIIIIIIIIIIIIIIHIHIIIIIIIIIIIIIIIIIIIIIIIHIIIHIIIIIIIIIIIIIIIIHIIIIIIIIIIIIIIIIIIIIIIIIIIIIIIIIIIIIIIIIIIIIIIIIIIIIIIIIIIIIIIIIIIIIIIIIIIIIIIIIIIIIIIIIIIIIIIIIIIIIIIIIIIIIIIIIIIIIIIIIIIIIIIIIIIIIIIHIIIIIIIIIIIIIIIIIIIIIIIIIIIIIIIIIIIIIIIIIIIIIIIIIIIIIIIIIIIIIIIIIIIIIIIIIIIIIIIIIIIIIIIIIIIIIIIIDDDDD
@HISEQ:969:HM2KJBCX2:2:1102:8882:80993 2:N:0:ACTATGCA
GCTTCCAGACAACCCAACTATCCCTATTAATCATTACGTCGATCCTAGAAACCAACAAAATAGAATCAAACGTCCTATTTCATTATTCCATGCTAATGTATTCAAGCGCGAGCTTGCTTTAAACACTCTAATTTTTTCAAAGTAACAGTCCTGATTTCCCATGACACCAAATTAATGACATCGTGGTTCGTCAGAAGGTAGGAACCGATAATGCCAGTGCGTACCGAGGCACGACCAACAATTCGATCCCGAAATTCAACTACGAGCTTTTTAACTGCAACAACTTTAATATACGCTATTGGAGCTGGAATTACCGCGGCTGCTGGCACCAGACTTGCCCTCCAA
+
DDDDDIHIIIIIIIIIIIIIIIIIIIIIIIIIIIIIIIIIIIIIHIIIIIIIIIIIIIIHIIHHIHIEHIIIIIIIIIHIIIIIIIIIGIIIEHIIIHIIIEHIIIIIIIHHHIIHIIIIIHHIHIIIIIIIIIIIIIIHIIIHIIIIIIHIIHHIIIIHIIIIIIIHIIIIHIIIIHHHHHIIIIIIIIIIIIIIIIIIIIIIIIIIIIIIIIIIIIIIIIIIIIIIIIIIIIIIIIGIHHHGIIIHIIIIIIIIIIIIIIIIIIIIIIIIIIIIIIIIIIIIHHHIIIIGIIIIIIIIIIIIIIIIIIIIIIIIIIIIIIIIIIIIIIIIIIIIHHIIDDDDD
@HISEQ:969:HM2KJBCX2:2:1102:12553:81619 2:N:0:ACTATTCA
GCTTCCAGACAACCCAACTATCCCTATTAATCATTACGGTGATCCTAGAAACCAACAAAATAGAACCATGCCGTCCTATTTTATTATTCCATGCTAATCTATTCAAGCACAAGCCTGCTTTAAGCACTCTAATTTTTTCAAGGTAATAGCTCTGCTTCCCCAACGCACTAACTTAATAGCATGCTGGTTATTCAGAAGGTAGGAATTCATCAAGCCAGTGCGGACAGTGAAGCCCGACCAACCGACAAACTCCGAAATTCAACTACGAGCTTTTTAACTGCAACAACTTTAATATACGCTATTGGAGCTGGAATTACCGCGGCTGCTGGCACCAGACTTGCCCTCCAA
+
DDDDDIIIIIIIIIIIIIIIIIIIHHIIIHHGIIIIIIIIIIIIIIGIIHIHIIIIIIIEHHEFHHIHIHGGHHHDDHIIIGIHHIGHGHHHHIIIHHIIIHHIIHIIIIIIIIIIIIIIIIIIIIIIIIIHIIIIIHIIIIIHIIIIIIIIHHHHHIIHIIIIHHHHIIHHIIIIIIIIIIIIHHHGIIIIIIIIIIIIIHIIIIIIGIIGIIIIIIIIIIIIIIIIIIIIIHIIIIIIIIIIHHIHHHIIIIIIIIHIIIIIHIIIIHIIIIIIIIIIIIIHIHIIIIIIIIIIIIIIIIIIIIIIIIIIIIIIIIIIIIIIIIIIIIIIIIIIIIIIIIIDDDDD
@HISEQ:969:HM2KJBCX2:2:1102:14663:81730 2:N:0:ACTATGCA
GCTTCCAGACAACCCAACTATCCCTATTAATCATTACGTCAATCCTAGAAACCAACAAAATAGGATCAAACGTCCTATTTCATTATTCCATGCTAATGTATTCAAGCGTTAGCCTGCTTTAAACACTCTAATTTTTTCAAAGTAACAGTCCTGTTTCCCTGCAACACCAAATTAATGACATTACAGTTCTTCAAGAAGGAGGAATCAGTAAAGCCAGTACATACCAGAGGCACGACCAACTTACTAATCCCGAAATTCAACTACGAGCTTTTTAACTGCAACAACTTTAATATACGCTATTGGAGCTGGAATTACCGCGGCTGCTGGCACCAGACTTGCCCTCCAA
+
DDDDDIIEHIIIIIIIIIIIHIIIIIIIIIIIIIIGHIHIIIIHIIIGGHIHCGHIIIIHIIGIIIIIHHEHHHIHIEIHHIIIIIIIIIIIECHIIIIHIHHHIIIIHHIIHIIIIGHIIIHHIGIHIIIIIIHIGIGIIIIIHIIIHIIIIIIIFEHIHGHHIIHIIIHIIIHIIIHHHIIIIIIIHIIIIIIIIIIHHIIHHIIIIIIIIIIIIIIIIIIIIIHI<IHIIIHHHHIIHIIHGHGIIIIIGIIIIIIIIIIIIIIIIIIIIIHIIIIIHIIHIIIIIHIIIIIIHIIIHIIIIIIIIIIIIIIIIIIHIIIHIIIIIIIIIIHIIIIIHDDDDD
@HISEQ:969:HM2KJBCX2:2:1102:11460:82219 2:N:0:ACTATGCA
GCTTCCAGACAACCCAACTATCCCTATTAATCATTACGTCGATCCTAGAAACCAACAAAATAGAATCAAACGTCCTATTTCGTTATTCCATGCTAATGTATTCAAGCGTGAGCCTGCTTTAAACACTCTAATTTTTTCAAAGTAACAGTCCTGATTCCCCATGACACCAAATTAATGACATCATGGTTCGTCAGAAGGTAGGAATCAATAATACCAGTACGTACAATAGCACGACCAATAAATTGATCCCGAAATTCAACTACGAGCTTTTTAACTGCAACAACTTTAATATACGCTATTGGAGCTGGAATTACCGCGGCTGCTGGCACCAGACTTGCCCTCCAA
+
DDDDDIIIIIIIIIIIIIIIIIIIIIIIIHIIIIIHIIIIIIIIIIIIIIIIIIIIIIIHIIHIIHIIIIIIIIIIIHHIIIIIIIHIIIHHIIIIIIIIIIIIIIIIHIIIIIIIIIIIIIIIIIIIIIIIIIIIIIIIIIIIIIIIIIIIIIIIIIIIIIIIIIHIIIIIIIIIIIIIIIIIIIIIIIHIIIIIIIIIIIIIHGFEH-IHIIIIIIIIIIIIIIIIIIIIIIIIIIIIIIHHIIIIIIIIIIIIIIIIIIIIIIIIIIIIIIIIIIIIIIIIIIIIIIIIIIIIIIIIIIIIIIIIIIIIIIIIIIIIIIIIIIIIIIIIIIIIIIIIDDDDD
@HISEQ:969:HM2KJBCX2:2:1102:15528:82466 2:N:0:ACTATGCA
GCTTCCAGACAACCCAACTATCCCTATTAATCATTACGGTGATCCTAGAAACCAACAAAATAGAATCATGCCGTCCTATTTTATTATTCCATGCTAATGTATTCAAGCAAAATGCCTGCTTTAAACACTCTAATTTTTTCAAAGTAAAGGTCCTGGTTCCCCGCGACACCCAATTAAGGGCATCGCGGTTCTCCAGAAGGTGAGAAATTGACTACACCAGTTCATGCCCCTTAAGGCACGACCGATGTGTCAATCCCGAAATTCAACTACGAGCTTTTTAACTGCAACAACTTTAATATACGCTATTGGAGCTGGAATTACCGCGGCTGCTGGCACCAGACTTGCCCTCCAA
+
DDDDDIHHIHIIHIHIIIIIIHIIIIIIIIIIIHIHIIHIHIIIIIIIIIIIIIIIIIGIIIHIHHIHH@EGHIIHHHIHIIIHIIIIIFHHEHIIIIICFCHHHIIIIIIHIIIHIIIIIIIHHHIIIIIIIIIIHIIIHFHHHIHHFIIIIIIHHIIIIIIIIHIIHHIIHIIIIIIIIIIIIIIIIIIHHIHIIIIIIIIIIIIIIIIIIIIHIIIIHHIHIIIIIIIIIIIHHIHHGIIIIIIIIHHIHIIIHIIIIIIIHIIIIIIIHHHIIIIIIIIIIIIIHHIIIIIHHFHGIIIIIIIIIIIIIIIIIIIIIIIIIIIIIIIIIIIIIIIIIIIIIIIDDDDD
@HISEQ:969:HM2KJBCX2:2:1102:16161:82741 2:N:0:ACTATGCA
GCTTCCAGACAACCCAACTATCCCTATTAATCATTACGGTGATCCTAGAAACCAACAAAATAGAACCATGCCGTCCTATTCTATTATTCCATGCTAATGTATTCGAGCAAAATGCCTGCTTTAAACACTCTAATTTTTTCAAGGTAAAGGTCCTGGTTCCACATGACACCCAATTAAGGACATCATGCTTCTCCAGAAGGTGAGAAATCAACTGCGACAGTTCATACCCCTTAAGGCACGACCATCACGTCAATCCCGAAATTCAACTACGAGCTTTTTAACTGCAACAACTTTAATATACGCTATTGGAGCTGGAATTACCGCGGCTGCTGGCACAGACTTGCCCTCCAA
+
DCCDDIIIIIIIIIIIIIIIHIIIHIIIIIIIIIIIIHHHIIIIIIIIIIIIHHIIIIIIHIIIIIIIIFHFIIHIIIIIIIIIIIIIHIIIIIIIIIIIIIIIIIIIIIIIIGIIIIIIIIIIIIIIIIIIIIIIIIIHIIIIIIIIIIIIIIIHIIIIIHIIIIIIIHIIIIIIIIIIIIIIIIIIIIIIHIIIIIIIIIIIIIIHIIIIIIIIIIIIIIIIIIIIIIIIIIIIIIIIIIIIIIIIIHIIIIIIIIIIIIIIHIIHHHGIIIIIIIIIIIIIIIIIIIHHIIIIIIIIIIIIIIIIGIIIIIIIIIIIIIIIIIIIIIIIHIIIIIIIIIIIIIDDDDD
@HISEQ:969:HM2KJBCX2:2:1102:7332:82676 2:N:0:ACTATGCA
GCTTCCAGACAACCCAACTATCCCTATTAATCATTACATCGATCCTAGAAACCAACAAAATAGAATCTGATGTCCTATTTCATTATTCCATGCTAATGTATTCAAGCGTAAGCTTGCTTTAAACACTCTAATTTTTTCAAGGTAACAGTCCTAATTCCCCATAACATCAAATAAATGACATTATGGTTCTTTAGAAGGTGAGAACCAATAAAACCAGTACATACCAAGGCATGACCGATTCCTTGATCCCGAAATTCAACTACGAGCTTTTTAACTGCAACAACTTTAATATACGCTATTGGAGCTGGAATTACCGCGGCTGCTGGCACCAGACTTGCCCTCCAA
+
DDDDDIIHIIIIIIIIIIIIIIIIIIIIIIIIIIIIIIIIIIIIHIIIIIIIIIHIIFIIIIIGIIIIIIIIIIIIIIIIIIIIIIIHIIIIIIIIIIIIIHHIIIIIIIIIIIIIIIIIIIIIIIIIIIIIIIIIIIIIIIIIIIIIIIIIIIIIHFIIIHIIIIIIIIIIIIIIIIIIIIIIIIIIIIIIIIIIIIIIIIIIIIIIIIIIIIIIIIIIIIIIIIIIIIIIIIIIIIIIIIHFIIIIIIIIIIIIIIIIIIIIIIIIIIIIIIIIIIIIIIIIIIIIIIIIIIIIIIIIIIIIIIIIIIIIIIIIIIIIHIIIIIIIIIIIIIIIIIIIDDDDD
@HISEQ:969:HM2KJBCX2:2:1102:7362:82327 2:N:0:ACTATGCA
GCTTCCAGACAACCCAACTATCCCTATTAATCATTACGTCAATCCTAGAAACCAACAAAATAGGATCAACGTCCTATTTCATTATTCCATGCTAATGTATTCAAGCGCGAGCCTGCTTTAAACACTCTAATTTTTTCAAAGTAACAGTCCTGATTCCCCACCACACCAAATTAATGACATGATGGTTCGTCAGAAGGTAGAAATCAGTAACACCAGTACGTACCGAAGGCACGACCAGCGTACTAATCCCGAAATTCAACTACGAGCTTTTTAACTGCAACAACTTTAATATACGCTATTGGAGCTGGAATTACCGCGGCTGCTGGCACCAGACTTGCCCTCCAA
+
DBDDDIIHHIGHIIHIIIIIIIHHGFHHHHIGHHCFHIHHHHIIIIIEHHIIIIIIIGIGIIIIIHHFHIIEHICHIIIIFHIIIECGHIGIFIIIIIHHGGHIIIIIIIIIIHGHHIIIIIHHIIIHIHHHHHIIHHIIIIHHHHHIHHHHIHHHHHHIHIIHCHGHHEHHIIIHHIHIIHIIIHEHIHGIIIIHIIIHHHHHIHIHHHIHIIHIIHHFHCIHIIIIIIHIHIHHIGHHGFGFHHHFIHIIIIHFGHCHHIIIIIIHFIIHHGIIIIHHHEEGH?IHEGDGHIIIIIIIIIHIIIIIHIHHHDHHGIIIIIHIIIIIIIIIHIIIIIIIADDDB
@HISEQ:969:HM2KJBCX2:2:1102:14432:83091 2:N:0:ACTATGCA
GCTTCCAGACAACCCAACTATCCCTATTAATCATTACGGCGGTCCTAGAAACCAACAAAATAGAACCACACGTCCTATTTTATTATTCCATGCTAATCTATTCAAGCATAGGCCTGCCTTGAGCACTCTAATTTTCTCAAAGTAAAAGTCCTGTTTCCCCAGCACACCCAGTAAAGTGCATGCGGATCCACAGAGGGAAGAGCCCGGCCGAACCAGTACACGCGGTGAGGCGGACCGGCTAGCCAAGCCCGAGGTTCAACTACGAGCTTTTTAACCACAACAACTTTAATATACGCTATTGGAGCTGGAATTACCGCGGCTGCTGGCACCAGACTTGCCCTCCAA
+
@@D0DCGHIIHIIHHCFGHHFHEHHIEGECH@@FCGIC@<CCCHCHEEHCFFHGFEEGEEEHHHHHF11<@/1<D0DCCEHH@GCDGHIH1<C1C?HHEHF1F@HC?FHFF<DHIHHGGFC@GHHHHHCHHHHFE5FHAHFHHHHGFHHEHHHCGHEFH@<FB*,GIIIHHHHEH:4GHHHHEHHEHHEEHHHEHEHGC</DCHHDIHHGCCHHIIHHHCHHHHHEHFHHIIGHHHIIHEHEGCGHIHEHIHHHHEIIIIHHHF@EEHHIIIHHHGCD1HHGCGG?HGD10CIIIHHEHCIHHGIIIHEHIHIGIHHIIIHIIIHHHEIIIHHHHIHC@<D@DAD
@HISEQ:969:HM2KJBCX2:2:1102:8050:83646 2:N:0:ACTATGCA
GCTTCCAGACAACCCAACTATCCCTATTAATCATTACGTCGATCCTAGAAACCAACAAAATAGAATCAAACGTCCTATTTCGTTATTCCATGCTAATGTATTCAAGCGTGAGCCTGCTTTAAACACTCTAATTTTTTCAAAGTAACAGTCCTGATTCCCCAAGACACCAAATTAATGACATCATGGTTCGTCAGAAGGTAGGAATCAATAATGCCAGTACGTACAATAGCACGACCAATAAATTGATCCCGAAATTCAACTACGAGCTTTTTAACTGCAACAACTTTAATATACGCTATTGGAGCTGGAATTACCGCGGCTGCTGGCACCAGACTTGCCCTCCAA
+
AADADHIHHIIGIIIIIIIIIIHIIIIIIIIF@GHHIIIIHIEHIHEHHHFHIIHHIEGHIHHEHGGCHHHICHHHHHHIEHEGHHIICHHEHH?FHIIHHIIHHGGHHGIHIIFIHHIHHHHIIHHHIHIIIIHIIIIIHHEIIHHIIIIHHIHIFHHGIHGFHHIIIIIIHIIIFHIHIIIICHCHGHHIIIIIIIHHHIIHGCHHGHHIHIIIIHGHEEIIIIIIGIHIIIIIHIIIHHHGIIHHHHHIHIHHHIIIIIIIIIIIHIIIIIHIHIIIIIHHEFGIHIHEGHHIHIHGIIIIIHHHIIGHIIIHHHHHHIHIIIHIIIIIIIIIIIHIDDDDD
@HISEQ:969:HM2KJBCX2:2:1102:16974:83629 2:N:0:ACTATGCA
GCTTCCAGACAACCCAACTATCCCTATTAATCATTACATCGATCCTAGAAACCAACAAAATAGAATCGGATGTCCTATTTCATTATTCCATGCTAATGTATTCAAGCGTGAGCCTGCTTTAAACACTCTAATTTTTTCAAGGTAACAGTCCTAATTCCCCGTAACACCAAATTAATGGCATTACGGTTCTTTAGAAGGTGAGAAATCAATGATAACAGTGCATACCAACGGCATGACCGAAATATTGATCCCGAAATTCAACTACGAGCTTTTTAACTGCAACAACTTTAATATACGCTATTGGAGCTGGAATTACCGCGGCTGCTGGCACCAGACTTGCCCTCCAA
+
DDDDDIIIIHIIIIIIIIIIIIIIIIIIIIIHIIIIIIHIHIIIIIIIIIGIHIHIIIIHHIHIIIIHHIIHHIIIHGHHHHHHHIIIHIHEHHIHIIIHHHIHHHHHHHHIIIHHIHFIIHHIIIIIIIIIIIHIHHHHHIIIIIIIIHIIIIIIIHIIIIIIIIIIIIIHIIIIHHHHIHHIIHHHHIIHIIHIHIIIIIHIIIIIIIIIIIIIIIIIIIIIIIIIIIIIIIIIIIIIIIIIIFIIIIIIIIIHIIIIIIIIIIIIIIIIIIIIIIIIIIIHIIIIIIHIIIIIIIIHHHIIIIIIIIIIIIIIIIIIIIIIIIIIIIIIHIHIIIIIIIDDDDD
@HISEQ:969:HM2KJBCX2:2:1102:6682:84128 2:N:0:ACTATGCA
GCTTCCAGACAACCCAACTATCCCTATTAATCATTACATCGATCCTAGAAACCAACAAAATAGAATCGGATGTCCTATTTCATTATTCCATGCTAATGTATTCAAGCGTGAGCCTGCTTTAAACACTCTAATTTTTTCAAGGTAACAGTCCTAATTCCCCGTGACACCAAATTAATGGCATTACGGTTCTTTAGAAGGTGAGAAATCAATAATATCAGTACATACCAACGGCATGACCGAAACATTGATCCCGAAATTCAACTACGAGCTTTTTAACTGCAACAACTTTAATATACGCTATTGGAGCTGGAATTACCGCGGCTGCTGGCACCAGACTTGCCCTCCAA
+
DDDBDHIHFHHHIIIIHHIIHIHIIHHIIIHIIIIIIHHIIIIHIIFHHGGHIHIIIHIEHHEHHHIHHDHHHHIIIIIHG@HHIHIHCHHHIGHIIIIIHGIIIIIIIIIHIIIIIIIIHIHHIHIIIIIIIHIHHIIIIHHHIIIIIHIIIHHHIGIIIIIIIIHIHIIHIIIIIIIIIHIIIIIHHIIIIIIIIIIIIIIIIIIIIIIIIIIIIIIIHIIIIIIIHHIIIIIIIIIIHIIIHCIHEIIIHIIIIIIIIIIIIIIIIIIIIIIIIIIIIIIIIIIIHHIIIIIIIHIIIIIIIIIIIIIIIIIIIIIIIIIHGIIIIIIIIIHIIIIIHHDADDD
@HISEQ:969:HM2KJBCX2:2:1102:5364:85164 2:N:0:ACTATGCA
GCTTCCAGACAACCCAACTATCCCTATTAATCATTACGTCAATCCTAGAAACCAACAAAATAGGATCAAACGTCCTATTTCATTATTCCATGCTAATGTATTCAAGCGTTAGCCTGCTTTAAACACTCTAATTTTTTCAAAGTAACAGTCCTGTTTCCCTGCAACACCAAGTAAATGACATCACAGTTCTTCAAGAAGGAGGAATCAGTAAGGCCAGTACACACCAATGGCACGACCAACCTACTGACCCCGAAATTCAACTACGAGCTTTTTAACTGCAACAACTTTAATATACGCTATTGCAGCTGGAATTACCGCGGCTGCTGGCACCAGACTTGCCCTCCAA
+
DDDDDIIHIIHEHHIIIIIIIIIHIIIIGIIHHIIHIIIIIGIIHHHIGHHHHHIHGEH?GFHEGHIHHEH@HHHFHHFFHHIIHHHHFHCEHHHFHIIIIIHIIHIHIIHIIIIHHHFIHIHHIHHHHHIIIIHFHHHHFHIHIHHIIIIIHIHIIHIIIHIIIIIIIIIHIIIIIIIIHIHIHHIHHCGIIHGIIIIHHIIIHIIIIIIIIHHHHIHHHHHIHHHGIGIIIIIIIIIIIIIHHHHIIIIIIIIIIIIIIIIHIIIIIIIIIIIIIIIIIHIIIIIIIIHGHHIHIIHHHHEIHIIIIIIIIIIIIHIIIIIIIIIIIHIIIIHIIIIIIDDDDA
@HISEQ:969:HM2KJBCX2:2:1102:10328:84850 2:N:0:ACTATGCA
GCTTCCAGACAACCCAACTATCCCTATTAATCATTACGTCAATCCTAGAAACCAACAAAATAGGATCGAACGTCCTATTTCATTATTCCATGCTAATGTATTCAAGCGTTAGCTTGCTTTAAACACTCTAATTTTTTCAAAGTAACAGTCCAAATTCCCCGCAACACCAAATTAATGGCATTACGGCTCATCAGGAAGGAGGAATCAGTGAGACCAGTACATACCAGAGGCATGACCAACCTACTAACCCCGAAATTCAACTACGAGCTTTTTAACTGCAACAACTTTAATATACGCTATTGGAGCTGGAATTACCGCGGCTGCTGGCACCAGACTTGCCCTCCA
+
DCDDDIHIIIIIIIIHFGHIHHHIIHIIIIIIGGHIIIIIIIIIIIIIIIIIIIHIF@GHHIEEGEFCEHHIFHIHHHHIIIIIIIHIIIHHHEHHHIIIHIIIHEHHHIHIHIIIHHIHIIHHFIHIIIIIIIIIIIIHHIHIIIHIHIIHHEHIHHEHHIIIIIIIHIIIIHHHHIIHHIIIIIIIIHHHHHHHIIIIIHIHHHFHIHHEHHIIIIIIGIIIIHHHGIHHFHIHIHFHGFF@FHGIIIIIIHHHHIIHHEEHIHIIIIIIIIIIIGIIIIIIIFHIIIIHEDECGC1FEHHIIIIIIIIIIIIIHHHEHHIIHGIIIIIIHFIHIIIIDBDD@
@HISEQ:969:HM2KJBCX2:2:1102:16720:85707 2:N:0:ACTATGCA
GCTTCCAGACAACCCAACTATCCCTATTAATCATTACATCGATCCTAGAAACCAACAAAATAGAATCGGATGTCCTATTTCATTATTCCATGCTAATGTATTCAAGCGTGAGCCTGCTTTAAACACTCTAATTTTTTCAAGGTAACAGTCCTAATTCCCCGTGACACCAAATTAATGGCATTACGGTTCTTTAGAAGGTGAGAAATCAATAATATCAGTACATACCAACGGCATGACCGAAACATTGATCCCGAAATTCAACTACGAGCTTTTTAACCGCAACAACTTTAATATACGCTATTGGAGCTGGAATTACCGCGGCTGCTGGCACCAGACTTGCCCTCCAA
+
ADDDDIIIHHIIIIIHIIIIHIIIIIIIIIGHIIIIIIIIIIIIIHIIHIIIIIIIIIIIIIIGGHIIHHHIIIIIIIIIIIIHIIIGHGIEEHHHHIHHIHFIIIIIIHIIGIIIIIIHIHIIIIIIIIIIIIIIIIIIIIIIIIIIIIIIIIIIHIIIIIIIIIIHIIIIIIIIIIIIIIIIIIIIIIIIIIIIIIIIIIIIIIIIIIIIIIIIIIIIIHIIIIIIIIIIIIIHIIIIIIIHIGIIIIIIIIIIIIIIIIIIIIIIIIIIIIHGC/IIIIIIIIIIIIIIIIIIIIIIIIIIIIIIIIIIIIIIIIIIIIIIIIIIIIIIIIIIIIIIIIDDDDD
@HISEQ:969:HM2KJBCX2:2:1102:1887:85997 2:N:0:ACTATGCA
GCTTCCAGACAACCCAACTATCCCTATTAATCATTACGTCAATCCTAGAAACCAACAAAATAGGATCGAACGTCCTATTTCATTATTCCATGCTAATGTATTCAAGCGTTAGCCTGCTTTAAACACTCTAATTTTTTCAAAGTAACAGTCCTGTTTCCCTGCAACACCAAATTAATGGCATTACAGTTCTTCAGAAAGGAGGAATCAGCGAAGCCAGTGCATACCAGTGGTACGACCAACCTGCTGACCCCGAAATTCAACTACGAGCTTTTTAACTGCAACAACTTTAATATACGCTATTGGAGCTGGAATTACCGCGGCTGCTGGCACCAGACTTGCCC
+
DDDDDIIIIIIIIIIIIIIIIIIHIIIIIIIIIIIIIIIIIIIIIIIIIIIIIHIIHIIIIIIIGIIIIHHGHHHHHIIIIIIIIIIEEEHIIHIIIIIIIHHIIHIIIIIIIIIIIIIIIIIIIIIHHIHHIHHIIIIHIIIIHIIIIIIIIIIIIIIIIIIIIIIIIIIIIIIIIIIIIIIIIIIIIHGIIIIIIIIIIIIIIIIIIIIIIIIIIIIIIIIIIIIIIIIIIIIIIIHHIIIIIIIIIIIIIIIIIIIIIIIIIIIIIIIIIIIIIIIIIIIIIIIHIIIIIIIIIIHIIIIIIIIIIIIIIIIIIIIIIIIIIIIIIIIIIIIIDDDDD
@HISEQ:969:HM2KJBCX2:2:1102:1246:87138 2:N:0:ACTATGCA
GCTTCCAGACAACCCAACTATNCCTATTAATCATTACGTCGATCCTAGAAACCAACAAAATAGAATCAAACGTCCTATTTCGTTATTCCATGCTAATGTATTCAAGCGTGAGCCTGCTTTAAACACTCTAATTTTTTCAAAGTAACAGTCCTGATTCCCCATGACACCAAATTAATGACATCATGGTTCGTCAGAAGGTAGGAATCAATAATACCAGTACGTACAATAGCACGACCAATAAATTGATCCCGAAATTCAACTACGAGCTTTTTAACTGCAACAACTTTAATATACGCTATTGGAGCTGGAATTACCGCGGCTGCTGGCACCAGACTTGCCCTCCAA
+
DDDADIHHIIIIIIIIIIHIH#<<GHIIIIIIIIIGIIHIIIIIIIGEHIIIIIIIIIIIIIHIHEHHEHIHHIIHIFHIIHIIIIHIIIIHHIIHIIIHIIIIIHHIIHIHHHIHHHHIIHIIIHHIIIHIIIIIIIIIIIIIIIIIIIIIIIIIIIIIHIIHIIIHIHIIIIIIIIHIIIIGIIIHIIIIHIHIIIIIIIIHIIIIIIIIIIIIIIIHIIIIIIIIIIIIHIIIIIIIIIHHIIIHIIIIIIIIIIIIIIIIIIIIIIIIIIIIIIIIIIHIIIIIIIIIIIIIHIIIIIIIIIIIIIIIIIIIIIIIIIHIIIIIIIIIIIIIIIIIDCDDD
@HISEQ:969:HM2KJBCX2:2:1102:19800:87023 2:N:0:ACTATGCA
GCTTCCAGACAACCCAACTATCCCTATTAATCATTACGTCGATCCTAGAAACCAACAAAATAGAATCAAACGTCCTATTTCATTATTCCACGCTAATGTATTCAAGCGTGCGCCTACTTTAAACACTCTAATTTTTTCAAAGTAACAGTCCTGATTCCCCACGACACCAAATTAATGACATCGTGGTTCTTCAGAAGGTAGGAACCAATAATGCCAGTGCGTACCGAAGCATGACCGACAATTTGATCCCGAAATTCAACTACGAACTTTTTAACTGCAACAACTTTAATATACGCTATTAGAGCTGGAATTACCGCAGCTGCTGGCACCAGACTTGCCCTCCAA
+
DDDDDHIIIIIIIIIIIIIIIIIIIIIIIIIIIIIIIIIIIIIIIIIHHIIIIIHHIHIIIIIHIIIIIIIHHHIIIIIIIIIIIIIHHIHIGIIIII@IHHIIIIIIIHIIIIIIIIIIHIIIIIIIIIIIIIIIIHHIIIIIIIIIIIIIIIIIIIIIIIIIIIIIIHIHIIHIIIIIHIIIIIIIIIIIIHIIIIIIIHHIIIIHIIIIIIIIIIIIIIIIIIIIIIIIIIIIIIIIIIHHIIIIIIIIIIHHIIIIIHIIIHIIIIIIIIIIIIIIIIHIIHIIIIIIIIIIIIIHIIIIIIIIIHIIIIIIIIIIIHIIIIIIIIIIIIIIIIIIDDDDD
@HISEQ:969:HM2KJBCX2:2:1102:5438:87667 2:N:0:ACTATGCA
GCTTCCAGACAACCCAACTATCCCTATTAATCATTACGTCGATCCTAGAAACCAACAAAATAGAATCAAACGTCCTATTTCGTTATTCCATGCTAATGTATTCAAGCGTGAGCCTGCTTTAAACACTCTAATTTTTTCAAAGTAACAGTCCTGATTCCCCATGACACCAAATTAATGACATCATGGTTCGTCAGAAGGTAGGAATCAATAATACCAGTACGTACAATAGCACGACCAATAAATTGATCCCGAAATTCAACTACGAGCTTTTTAACTGCAACAACTTTAATATACGCTATTGGAGCTGGAATTACCGCGGCTGCTGGCACCAGACTTGCCCTCCAA
+
CDDDDIIIIIIIIIIIIIIIIIIIIIIIHIIIIIIII@HIIIIIIIIIIHHHIIIIIIIIIIIIIIIIHIIIHIIIIIIIIIIIIIIIGIHEHHIIIIIIHIIIIIIIIIIIIIIIIIIIIHHIIIIIIIHIIIIIIHIIIIHIIIIIIIIIIIIIIIIHFHIIIIIIIIIHHIIIIIIIIIIIIIIHIIIIIIIIIIIIIIIIIIIIIIIIIIIIIIIIIIIIIHGIIIIIIIIIIIIIIIIHIIIIIIIIIIIIIIIIIIIIIIIIIIIIIIIIIIIIIIIIIHHIIIIIIIIIIIIIIIIIIIIIIIIIIIIIIIIIIIIIIIIIIIIIIIIIIIIIDDDDD
@HISEQ:969:HM2KJBCX2:2:1102:21156:87728 2:N:0:ACTATGCA
GCTTCCAGACAACCCCTATCCCTATTAATCATTACATCGATCCTAGAAACCAACAAAATAGAATTGGATGTCCTATTTTATTATTCTATGCTAATGTATTCAAGCGTGAGCCTGCTTTAAACACTCTAATTTTTACAAAGTAACAGTCCTAATTCCCTGTGACACCAAATTAATGGCATTACGGTTCTTTAGAAGATGAGAAATCAATAATATCAGTACATACCAACGGCATGACCGAAACATTGATTCCGAAATTCAACTATGAGCTTTTTAACTGCAACAACTTTAATATACGCTATTGGAGCTAGAATTACTGTGGCTGCTAGCACCAGACTTGCCCTCCAA
+
DDCDCHHHIIIIIIGIIIHHIIGIHIIIHIIHIHIIGHIIIIGIIIIIIIHHIIIIIIIIHIHHGHFHHGHIIGIIHHHHGHIHIIHHHHHHHHCEFHHEHDHEHHHHIIIIHHHHEHHIHHIIGHIIIHHHHIIHIEHIFHIIHHCG@HHIHIIHIHIHIIIIHHIIIIIIIIIHIHIIIHIIIIHIIIIIIIIIIIIIIIIIHIIIIHIIIIHIIIIIIIIIIIIIIIIIIIIIIIHH=HHDGIIIIIIGIIIIIIIIIIIHHIIIIIIHIHIIIIIIIIIIIIIIIIIIIIIIIIIIIIIIIIIIIIIIIIIIIIIIIIIIIIIIIIIIHIIIIIIIDDDDC
@HISEQ:969:HM2KJBCX2:2:1102:4998:87864 2:N:0:ACTATGCA
GCTTCCAGACAACCCAACTATCCCTATTAATCATTACGTCGATCCTAGAAACCAACAAAATAGAATCAAACGTCCTATTTCGTTATTCCATGCTAATGTATTCAAGCGTGAGCCTGCTTTAAACACTCTAATTTTTTCAAAGTAACAGTCCTGATTCCCCATGACACCAAATTAATGACATCATGGTTCGTCAGAAGGTAGGAATCAATAATACCAGTACGTACAATAGCACGACCAATAAATTAATCCCGAAATTCAACTACGAGCTTTTTAACTGCAACAACTTTAATATACGCTATTGGAGCTGGAATTACCGCGGCTGCTGGCACCAGACTTGCCCTCCAA
+
DDDDDIIIIIIIIHIHHIIIIIIIIIIIIIIIIIFHHHIIIIIIHIHHIIIHIIIIIIIHIIIIIGIIHHHIFHDGEHHIIHHIIIIIIHIFHIIIHHIIIFEHIHIIIIIGHIHHHHHHIIHHHGHHHIIIIHHHHHFHHHIHIHHHHHHEGIHIGHHHEFHHIHFHGHHEHIHHHHHHHHHIHHHHEEGHHHHIIIIIHEHHHHHHHIIIIIIIIIIIHIHFHHIHEHHHHG?GHHIIHHHHHHIIIIIIHHIHHFDIIHIGHIHHIHIHIHHIIIIIIHIHHIIHIHIHIHIIIIIIIIIIIIHIHIHIHH?IIIHHIIIIHIIHIIIIIIHIIIIIDA@DD
@HISEQ:969:HM2KJBCX2:2:1102:8484:87572 2:N:0:ACTATGCA
GCTTCCAGACAACCCAACTATCCCTATTAATCATTACGTCAATCCTAGAAACCAACAAAATAGGATCAACGTCCTATTTCATTATTCCATGCTAATGTATTCAAGCGCGAGCCTGCTTTAAACACTCTAATTTTTTCAAAGTAACAGTCCTGATTCCCCACCACACCAAATTAATGACATGATGGTTCGTCAGAAGGTAGAAATCAGTAACACCAGTACGTACCGAAGGCACGACCAGCGTACTAATCCCGAAATTCAACTACGAGCTTTTTAACTGCAACAACTTTAATATACGCTATTGGAGCTGGAATTACCGCGGCTGCTGGCACCAGACTTGCCCTCCAA
+
<D00D@GHHIIHI0CEF=CGC1F@1DCCCHHC??111<D@C01<<G@?<E?G1F@0EFC@?GF1F11<1C<D<CH11D1D?@?FH1@GH@1<GCHIHHHHIHHHHE>C<HD@EHFGHGHFHGHHIIIHHHDCHEFHHHBDGBGGHFHHGHIEGHECHG@<HHHH@HHCFFHIH??:FEGHCGGE5HFHIGIHIIIH@FHEIIHGFCHHE?EFEHFHHHGIHHFHFH@GIHHDD:IIGHHHHHFDIIFDIG@?GG@FCFCE<<<1FHFHHHHHGCIHHEEH?ECHGEIHEIHIHHCHHH@GHIHC1EIHHHGHCIIIIHIHIIIIIHHEHIHHEE?HHIHIDB@BB
@HISEQ:969:HM2KJBCX2:2:1102:13279:88606 2:N:0:ACTATGCA
GCTTCCAGACAACCCAACTATCCCTATTAATCATTACGTCAATCCTAGAAACCAACAAAATAGGATCGAACGTCCTATTTCATTATTCCATGCTAATGTATTCAAGCGTTAGCTTGCTTTAAACACTCTAATTTTTTCAAAGTAACAGTCCAAATTCCCCAAAACAACAAATTAATGTCATTAAGGTTCATCAGGAAGGAGGAATCAGTGAGACCAGTACATACCAGAGGCATGACCAACCTACTAACCCCGAAATTCAACTACGAGCTTTTTAACTGCAACAACTTTAATATACGCTATTGGAGCTGGAATTACCGCGGCTGCTGGCACCAGACTTGCCCTCCAA
+
D@0@DEC?@E1F1D@HIHH@1D@EG11@1111<DG@GHEC0CEC1C?HH?D<<<DHE@1DGHHEH??HE?1C11<CHFGC11F11G?1<<CHCEHGFEHI?CE@EC?0GB01FDF??A1HCHEFGHGGCCA<EG<G6D1?DFADHG?HHEG@G<1D;0$G<EGCD<#GEFG?HCC<<#D<D?G/?IHC@F?CHEEEECBCC?CHECHD<1GAGCIIIHH?HIHHCFF<1<<1CDGC@<</1CGC<</ECEHF@<@1H@HEHEIEH@HGCCHF?HHCGHGGC?C<<EH?FGHEDCCD11ECEFED11HEHHGHFECC<HHC@HCHHEFHGHDC<<1GEHIIHD?D@D
@HISEQ:969:HM2KJBCX2:2:1102:21136:88516 2:N:0:ACTATGCA
GCTTCCAGACAACCCAACTATCCCTATTAATCATTACGTCGATCCTAGAAACCAACAAAATAGAATCAAACGACCTATTTCATTATTCCATGCTAATGTATTCAAGCGCGAGCCTGCTTTAAAGACTCTAATTTTTTCAAAGTAACAGTCCTGATTTCCCGCGACACCAAGTTAATGACATCGTGGTTCGTCAGAAGGTAGGAATCAATTTGACCAGTACGTACCGAGGCACGACCGATCAACTGATCCCGAAATTCAACTACGAGCTTTTTAACTGCAACAACTTTAATATACGCTATTGGAGCTGGAATTACCGCGGCTGCTGGCACCAGACTTGCCCTCCAA
+
@@D@01CFHIEHH<<<C0CHIH?E1CCDG@F11<11<<<<C?1@<G@E@GEG1CHDCHHGCGH?H<C?CCE00/<0<11<1<1DE1<CEH1111<CCG@DHGD8G<<%=/@CG@/CGC@1DH@%<EHG@CFG?HDHHB@<@6D0CFFGG?F@?H@DDIIHGBACE?HGE8CEHGFHGGCCCHGF<H7E<HHH@CHFFFCEEGHHFIH@C0HF<HE?GHFFHEGHHFCED><HCCFEF1@EDGGDFCGHBC1D1<EIIHIIIHDHGHHHHEHHFDHGC<1@F1<FC@@EHECHHHEE@HHHIIIHHHFGCECC?HDIHEHHEGIHHHGDGEHHFIIIIHHHDCD@D
@HISEQ:969:HM2KJBCX2:2:1102:4210:89118 2:N:0:ACTATGCA
GCTTCCAGACAACCCAACTATCCCTATTAATCATTACGGTGATCCTAGAAACCAACAAAATAGAACCATGCCGTCCTATTCTATTATTCCATGCTAATGTATTCGAGCAAAAATGCCTGCTTTAAACACTCTAATTTTTTCAAGGTAAAGGTCCTGGATCCGCAAGACACCCAATTAAGGACATCGAGTTTCTCCAGAAGGTGAGAAATCAACAGCAACAGTTCATACCCCTTAAGGCACGACCATTACGTCAATCCCGAAATTCAACTACGAGCTTTTTAACTGCAACAACTTTAATATACGCTATTGGAGCTGGAATTACCGCGGCTGCTGGCACCAGACTTGCCCTCCAA
+
DDDDDIIIIIIIIIIIIIIIIIIIHIIIIIIIIIIIIIGIIIIIIIIHIIIIIIIIICHGHIHHHIIIIDGHHIIIIHHCHIIIIGHIHHIIEFHIIIHIIIEHIIIIIIIIIIHHIIIIIIIIIIIIIIIIIIIIIIIIIEIIIIIIIIIIIIIIIIIIHIIIIIIIIIHHIIIIIIIIIIIIIIIIIIIIIIIIIIIIIIIIIIIIIIGIIIIIIIIIIIIIIIIIIIIIIIIHI=IIIIIIIIIIIIIHIIIIIIIIIIIIIIIIIHIIIIIIIIIIIIIIIIIIIIIIIIIIIIHIIIIIIIIIIIIIIIIIIIIIIIIIIIIIIIIIIIHIIIIIHIIIIIIIDDDDD
@HISEQ:969:HM2KJBCX2:2:1102:5224:89217 2:N:0:ACTATGCA
GCTTCCAGACAACCCAACTATCCCTATTAATCATTACGTCGATCCTAGAAACCAACAAAATAGAATCAAACGTCCTATTTCATTATTCCATGCTAATGTATTCAAGCGTAAGCCTGCTTTAAACACTCTAATTTTTTCAAAGTAACAGTCCTGATTCCCCACGACACCAAATTAATGACATCGCGGTTCTTCAGAAGGTAGGAACCGATAATGCCAGTGCGTACCGAAGCACGACCAACAATTCGATCCCGAAATTCAACTACGAGCTTTTTAACTGCAACAACTTTAATATACGCTATTGGAGCTGGAATTACCGCTGCTGCTGGCACCAGACTTGCCCTCCAA
+
DDDDDIIIIIIIIIIIGIIIIIIHIIIIIIIIIIIIIIIIGIIIIIHIIIIIIHIIIIIIIIHFHIIIIIIIIGIIHHIIHIIIIIIHHIIIEHHIHIIIIHIIIIHIIIIHIIIIIIIHIIIHHIIIIIIIIHIIIIIIIIIIIIIIIIIIIIIIIIIIIIIIIIIIIIIHIIIIIIIIHIIIIIIIIIIIIIIIIHIIIIIIIIIIIIIIIIIIIIIIIIIHIIIIIIIIIIIIIIIIIHGDIIHIIIIIIIIIIIIIIIIIIIIIIIIIIIIIIIIIIIIIIIIIIIIIIIIIIIIIIIIIIIIIIIIIIIIIIIIIIIIIIIIIIIIIIIIIIIIIDDDDD
@HISEQ:969:HM2KJBCX2:2:1102:9913:89283 2:N:0:ACTATGCA
GCTTCCAGACAACCCAACTATCCCTATTAATCATTACGTCGATCCTAGAAACCAACAAAATAGAATCAAACGTCCTATTTCGTTATTCCATGCTAATGTATTCAAGCGTGAGCCTGCTTTAAACACTCTAATTTTTTCAAAGTAACAGTCCTGATTCCCCATGACACCAAATTAATGACATCATGGTTCGTCAGAAGGTAGGAATCAATAATACCAGTACGTACAATAGCACGACCAATAAATTGATCCCGAAATTCAACTACGAGCTTTTTAACTGCAACAACTTTAATATACGCTATTGGAGCTGGAATTACCGCGGCTGCTGGCACCAGACTTGCCCTCCAA
+
DDDDDIIIIIIIIIIIIIHIIIIIIIIIIHHIIIIIIHIIIIIIIIHIHIIIIIIIIIHHIIIIIGHHIIIGHHIIIIIHIIIIHIIHIIIHHHGIIIIIIHHIIIHIIIIIIIIIIIIIIIIIIIIIIIIIIIIIIIHIIIIIIIIIIIHIIIIIIGIIIIIIIIIIIIIHIIIIIIIHHIIIIHHIIIIIIIIIIIIIIIIIIIIHIIIIHIIIIHIIIIIIIIIIIIIIIIIIIIIIIIHGIIIIIIIIIIIIIIIIIIIIIIHIIIIIIIIHIIIIIHIHIHIIIIIIIIIIHIIIIIIIIIIIIIIIIHIIIIIIIIIIIIIIIIIIIIIIIIIIDDDDD
@HISEQ:969:HM2KJBCX2:2:1102:15520:89453 2:N:0:ACTATGCA
GCTTCCAGACAACCCAACTATCCCTATTAATCATTACGGTGATCCTAGAAACCAACAAAATAGAACCATGCCGTCCTATTCTATTATTCCATGCTAATGTATTCGAGCAAAAATGCCTGCTTTAAACACTCTAATTTTTTCAAGGTAAAGGTCCTGGATCCGCAAGACACCCAATTAAGGACATCAAGTTTCTCCAGAAGGTGAGAAATCAACAGCGACAGTTCATACCCCTTAAGGCATGACCATCACGTCAATCCCGAAATTCAACTACGAGCTTTTTAACTGCAACAACTTTAATATACGCTATTGGAGCTGGAATTACCGCGGCTGCTGGCACCAGACTTGCCCTCCAA
+
DDDADIIIIIIIIIIIIIIIIFHIIIIIIIIIIIIHEHIIIIIIIIHHIIIHIIIIIHEHIIIIHHHHIIIIIFHIIIGIIIIIIIIIIHIIHHIIHHHIHGHIHHHIIIIIIIIGHHIHHIIIIIHGHHHIIIIIIIIIHIIIHIIIIIIIIIIHIHIHIIIHHHHHHHIIIIIHIIIHHIIIIHIHEHHIIIIIIHIIIIIIIIIIIIIIIIHGIIIIIIIIIIGIIIIIIIIIIIIIIHIIIIHHHGHHIIHGIIIIIIIIIIIIHHIIIIIIIIIIIIIIIIIIIIIIIIIIIHIHIIIIGIIIIIIIIIIIIIIIIHIIIIIIGIIIIIIHIIIHIIIHIGIIDDDDD
@HISEQ:969:HM2KJBCX2:2:1102:5533:89868 2:N:0:ACTATGCA
GCTTCCAGACAACCCAACTATCCCTATTAATCATTACGTCAATCCTAGAAACCAACAAAATAGGATCGAACGTCCTATTTCATTATTCCATGCTAATGTATTCAAGCGTTAGCCTGCTTTAAACACTCTAATTTTTTCAAAGTAACAGTCCTGTTTCCCTGCAACACCAAATTAATGGCATTACAGTTCTTCAGAAAGGAGGAATCAGCGAAGCCAGTGCATACCAGTGGCACGACCAACCTGCTGACCCCGAAATTCAACTACGAGCTTTTTAACTGCAACAACTTTAATATACGCTATTGGAGCTGGAATTACCGCGGCTGCTGGCACCAGACTTGCCCTCCAA
+
DB0<DG<1<CC<CHEE?<111D1CE?FHEED1D@<1DEF?GCE1C@F1DH1<<F@EEHII?EHEHHC0D@<C<<@EFCHH<F@FCGECHEHIC@G?HHHHH@HHHHHHEEEHGEHGHF@EHHFHHIIIHHIHFBBCHEHHIHCHGGCH7<HEHGHGDHHCHFEEGEEHGHFCCHHGIIHGHGHIIHHCG@FHIHHIIHGEHEIHHHHHCEHG@IIIGIHEHEEHFGG@<GHHIHIHHHDFHGHGFEIHHGIHGEIHIHHHEGIIHFIIHIIHFCDE@EEFC@D<<GEEHHHFHIHHHHIHIHIHHGEIHFF1?C?DHHIHHIIHHEHEFHH@HCHEHEIHG@BDD<
@HISEQ:969:HM2KJBCX2:2:1102:7323:90305 2:N:0:ACTATGCA
GCTTCCAGACAACCCAACTATCCCTATTAATCATTACGTCAATCCTAGAAACCAACAAAATAGGATCAAACGTCCTATTTCATTATTCCATGCTAATGTATTCAAGCGTTAGCCTGCTTTAAACACTCTAATTTTTTCAAAGTAACAGTCCTGTTTCCCTGCAACACCAAATTAATGACATTACAGTTCTTCAAGAAGGAGGAACCAGTAAAGCCAGTACATACCAGAGGCACGACCAACTTACTAATCCCGAAATTCAACTACGAGCTTTTTAACTGCAACAACTTTAATATACGCTATTGGAGCTGGAATTACCGCGGCTGCTGGCACCAGACTTGCCCTCCAA
+
DDDDDIIHIIIIIIHIIIIIIIIIIIIIIIIIIIIIIIIIIIIIIIIIIIIIIIIHIIFHHIHIGIIHIHIHIIIIIIIIIIIIIIHIIIIIIIHIIIIIIIIIIIIIIIIIIIIIIIIIIIIIIIIIIIIIIIIIIHIIIIIIIIIIIIIIIIHIIIIIIIIIIIHIIIIIIIIIIIIIIIIIIIIIIIIIIIIIIIIIIIIIIIIIIIIIIIIIIIIIIIIIII4IIHIIIIIIIIHHIIIHHIHHIHIIIIIIIIIIHIIIIIHIIIIIIIHIIIIIIIIIIIIIIIIHIIIIIIIHHIIIIIIIIIIIIIIIIIIIIIIIIIIIIIIIIIIIIIIIIDDDDD
@HISEQ:969:HM2KJBCX2:2:1102:9279:90630 2:N:0:ACTATGCA
GCTTCCAGACAACCCAACTATCCCTATTAATCATTACGGTGATCCTAGAAACCAACAAAATAGAATCATGCCGTCCTATTTCGTTATTCCATGCTAATCTATTCAAGCATAAAGCCTGCTTTAAACACTCTAATTTTTTCAAAGTAACAGTCCTAGCTCCCTATTACACCTAGTGAAAGGCATAGTAGTTCACTAGAAGGTGGAGATTGACATTACCAGTACATATCCGAAGACACGACCGGTACGCCAATCCCGAAATTCAACTACGAGCTTTTTAACTGCAACAACTTTAATATACGCTATTGGAGCTGGAATTACCGCGGCTGCTGGCACCAGACTTGCCCTCCAA
+
DDDDDIIIIIIIIIIIGIIHIIIIIIIIIIIIIIIIIIIIIIIIIIIHIIIIIIIIIHIIIIHHIIIIIHIIIIHIIIIIIIIIIGIIIIIIGGIIIIGIIIHHIIGIIIIIIHIHIIIIIIIIIIIIIIIIIIIIIIIIIIGHHIIHIIIIIIIHHHIIIIIIIIIIHHGHIIIIIIIIIIIIIHHIIIIIIIIIIIIIIIIIIIIIIIIIIIIHIIIIIIIIIIIIIIIIIIHIIHIIIIIIIIHHIIIIIIIIIIIIIIIIIHIIIIIIIIIIIIIIIIIIIIIIHHIIIIIIIIIIIIIIIIIIIIIIIIIIIIIIIIIIIIIIIIIIIIIIIIIIIIIIDDDDD
@HISEQ:969:HM2KJBCX2:2:1102:13108:90446 2:N:0:ACTATGCA
GCTTCCAGACAACCCAACTATCCCTATTAATCATTACGTCAATCCTAGAAACCAACAAAATAGGTTTGAACGTCCTATTTCATTATTCCATGCTAATGTATTCAAGCAAATGCCTGCTTTAAACACTCTAATTTTTTCAAAGTAACAGTCCTGTTTCCCTGCAACACCAAATTAATGACATTACAGTTCTACAGAAAGGAGGAATCAGCGAGACCAGTTCATACCAGTGGCACGACCAGCCTGCTGACCCCGAAATTCAACTACGAGCTTTTTAACTGCAACAACTTTAATATACGCTATTGGAGCTGGAATTACCGCGGCTGCTGGCACCAGACTTGCCCTCCAA
+
DDDDDIIIIIIIIIIIHHIIIIIIHIIIIIIHEHIHIIHIIIIIIIIIGIIIGIIIIHHIIIHHHIHHIIIFHIIIHIIIIHIHHIIHIHHHHHIIIIHIIHIIIIHIIIIIIIIIIHIIIIIIIIIIIIIIIIHGHIIIIIHIIIIIIIIIIIIIIIIIIIIHHIIIHEHHIIIIIIIIIIIIIIIIIIIIIHIHHIIIHIIIHIIIIHHIIIIIIIIHIIIIIIIIHIIIHIIIIIIIIIHHIHIIIIIIIIIIIIHHHGIIIIHFHIIIIIIIIIIIIIIIHIHHIIIHIIIIIIIIIIIIIIIHIIIIIIIIIIIIIIIIIIIIIIIIIIIIIIIIIDDCDD
@HISEQ:969:HM2KJBCX2:2:1102:11356:91135 2:N:0:ACTATGCA
GCTTCCAGACAACCCAACTATCCCTATTAATCATTACGTCGATCCTAGAAACCAACAAAATAGAATCAAACGTCCTATTTCATTATTCCATGCTAATGTATTCAAGCGCGAGCTTGCTTTAAACACTCTAATTTTTTCAAAGTAACAGTCCTGATTTCCCGCGACACCAAATTAATGACATCGTGGTTCGTCAGAAGGGAGAAACCAATAATGCTAGTACGTACAAAGTACGACCGACATATTAGTCCCGAAATTCAACTACGAGCTTTTTAACTGCAACAACTTTAATATACGCTATTGGAGCTGGAATTACCGCGGCTGCTGGCACCAGACTTGCCCTCCAA
+
DDDDDIIIIIIIIIIIIIHIIIIIIIIIIIIIIIIIIIHIHIIIIIIIIIIIIIIIIIIIIIHIIIIIHIIHHHHIHHHIIIIIIIIHIIIGHHIIIIIIIHHIIIIIIIIIIIIIIIIIIIIIIIHIIIIIIIIIIIIIIIIIIIHIIIIHIIIIIIIIIHIIIIIIIIIIIIIIIIIIIIIIIIIIHIIIIIIIIIIIIIIIIIIIIIIIIIIIIIIIIIIIIIIIIIIIIIIIIIIIIHHIIIIIIIIIIIIIIIIHIIIIIIIIIIIIIIIIIIIIHHIHIIIIIIIIIIIIIIIIIIIIIIIIIIIIIIIIIIIIIIIIIIIIIIIIIIIIIIIDDDDD
@HISEQ:969:HM2KJBCX2:2:1102:11013:90945 2:N:0:ACTATGCA
GCTTCCAGACAACCCAACTATCCCTATTAATCATTACATCGATCCTAGAAACCAACAAAATAGAATCGGATGTCCTATTTCATTATTCCATGCTAATGTATTCAAGCGTGAGCCTGCTTTAAACACTCTAATTTTTTCAAGGTAACAGTCCTAATTCCCCGTGACACCAAATTAATGGCATTACGGTTCTTTAGAAGGTGAGAAATCAATAATATCAGTACATACCAACGGCATGACCGAAACATTGATCCCGAAATTCAACTACGAGCTTTTTAACTGCAACAACTTTAATATACGCTATTGGAGCTGGAATTACCGCGGCTGCTGGCACCAGACTTGCCCTCCAA
+
DDADDIHHII?GHH0EHHIGHIHEHHGHHIHIEHIIIIFHHIHEEFHHHHIIIHIIHIIHIHGHIHIFHIDHI@?@@GHHH?@CHHC1<C<<FHHH1HHIHHIIHG@EHHIHGHIGIIIIHHIHHIIHIHIIIHIHHHIIIIHIHHIIIIHHHHGHIHIIIIIIIHHIIIHHIIIHIIHIIIIIIIIIHHGIIIIIIIIHIIIIIIIIIIIIHIIIIIIIIIIIIIIIIIHIIIHIIIIIIIGHFDGHIIIIIIIHIIIIIIIIIIIIIIIIIIIIIIIIIIIIIIIIIIIIIHIIIIIIIIIIIIIIIIIIIIIIIIIIIIHIIIIIIIIIIIIIIIIHIIDDDD@
@HISEQ:969:HM2KJBCX2:2:1102:19642:91260 2:N:0:ACTATGCA
[truncated: 32,274,480 more chars]
