# Supplementary material for: Response of arbuscular mycorrhizal fungal community in soil and roots to grazing differs in a wetland on the Qinghai-Tibet plateau
Source: PeerJ. 2020 Jun 19;8:e9375. doi: 10.7717/peerj.9375 (PMC7307571; doi:10.7717/peerj.9375)
Supplement: Supplemental Information 23 [file peerj-08-9375-s023.zip › Root non-grazing 11-15/51.fastq]

@HISEQ:969:HM2KJBCX2:2:1101:18781:2867 2:N:0:ACTATGCA
ACACAGTCCTGACCCAACTATCCCTATTAATCATTACGGCGGTCCTATTTTGTTGGTTTCTAGGACCGCACGTCCTATTCTATTATTCCATGCTAACGTATTCGAGCAAAGGCCTGCTTTGAACACTCTAATTTTTTCAAAGTAAAAGTCCTGGTCCCCAACACACCCAGTGAAGGGCATGCGGTTCTCCAGAAGAGAAGGCCCGGCCGGACAAGTGCACGCGGTGAGGCGGACCTGCCAGCCAGGCCAAAGGTTCAACTACGAGCTTTTTAACTGCAACAACTTTAATATACGCTATTGGAGCTGGAATTACCGCGGCTGCTGGCACCAGACTTGCCCTTCAA
+
DDDDDIIHHIIIIHIIHIGHIIIIIIIIIIGIIIIHIHIIIIII?F@GHHIGHIIIIHHHIHCHGHHHHHHHIIHIIIIHIHGHIIIHIHIFIIIIHIIIIHIHHHIIIHIIIIIIIIIIGIIFHIHIIIIHIHIIHHIIIIIIHHHHIGHIIIIGHIIIHIEIIIIII<HIIIIHIIHIHHHHIIHGIHIIIIIIIIIIIIDHIHIIIIIHIIIIHHIIIIIIIIIGIIIIIIIIIIHIIIIIHHGGHHIIIIIHIIIIIHHIHHIHGIIIIIIIIIHHHHHIIHIIIIHIIIIHHIIIIIIIIIIIHHDIIIIHIIIIHIIIIIIIIIIIIIIIIIIDDDDC
@HISEQ:969:HM2KJBCX2:2:1101:5949:3783 2:N:0:ACTATGCA
ACACAGTCCTGACCCAACTATCCCTATTAATCATTACGTCAATCCTAGAAACCAACAAAATAGGTTCGAACGTCCTATTTCATTATTCCATGCTAATGTATTCAGGCGCTAGCCTGCTTTAAACACTCTGATTTTTTCAAAGTAACAGTCCTGTTTCCCCGCAACACCAAATTAATGGCATTACGGTTCTACAAGAAGGAGGAGTCAGCGAGCCAGTGCATACCATTGGCACGACCGACCTGCTAACCCCGAAATTCAACTACGAGCTTTTTAACTGCAACAACTTTAATATACGCTATTGGAGCTGGAATTACCGCGGCTGCTGGCACCAGACTTGCCCTCCAA
+
DDDCDIIIIIIIHHIIIIIIIIIIIIIIHHIIHIIIIIIIIIIHIIIIIIHIIIIIHHHFHHHIHHIIHIIIGHIIIIIIIIHEGHHHIIIIIHGIIHHHHHIHIIIHIIIIIIIIIIIIHHIIHIIHI&GIHIIIIHIGGHHIIIIIHHHGHHEHIIHHIIHIIIIIHIIIHIIIIIIIHIIHHIIIIIIIIIHIIIIIIIHIIIIIIIIIIIIHIIIIIIIIIIIIIIIIHIIIIHIIHHHGIIIIIHGIIIIIIIIIHHHIIIIIIHIIIHIIIIIIIIIIIHIIIIHIIIHIIIIIIIIIIIIIIIHGIIIIIIIHIIIIIIIIIIIIIIIHIIIIDDDDD
@HISEQ:969:HM2KJBCX2:2:1101:14419:3771 2:N:0:ACTATGCA
ACACAGTCCTGACCCAACTATCCCTATTAATCATTACGGCGGTCCTAGAAACCAACAAAATAGGACCGCACGTCCTATTCTATTATTCCATGCTAACGTATTCGAGCAAAGGCCTGCTTTGAACACTCTAATTTTTTCAAAGTAAAAGTCCTGGTCCCCAACACACCCAGTGAAGGGCATGCGGTTCTCCAGAAGAGAAGGCCCGGCCGGACAAGTGCACGCGGTGAGGCGGACCTGCCAGCCAGGCCAAAGGTTCAACTACGAGCTTTTTAACTGCAACAACTTTAATATACGCTATTGGAGCTGGAATTACCGCGGCTGCTGGCACCAGACTTGCCCTCCAA
+
DDDDDGHEHIHIIIIIIIIIIIHIIIIGIHIIGIGIIGDHIIHHHIIHHHIHHHHHHHIHFIIIHHHIIGHH@EEGHHIIEFHHIGCHHIIHIGHIIIIIHHHHHEHIHHEHHIIIHIIHGFHC@HGHHHIIIIIIHIIIHHHHHIHIIHHHFHIIHGHHB/:</HHHIHEHHIIIHHIIIHIIHIIIIIHFEHFGIHHHHDHHHHIHIHHEIIIIIIHIIIIIHIHIIIIIHIIIIGIIIIHIIIHHHHIIIIIIIIIIIIIHIHHIIIIIHIIIHIIHHGIIIIIIIIHHIIIIIIHHHIIIIIIIIIHIIIIIIIIIHIIHIIIIIIIIIIIIIIHDDDDD
@HISEQ:969:HM2KJBCX2:2:1101:15187:4175 2:N:0:ACTATGCA
ACACAGTCCTGACCCAACTATCCCTATTAATCATTACGGCGGTCCTAGAAACCAACAAAATAGGACCGCACGTCCTATTCTATTATTCCATGCTAACGCATTCGAGCAAAGGCCTGCTTTGAACACTCTAATTTTTTCAAAGTAAAAGTCCTGGTCCCCAACACACCCAGTGAAGGGCATGCGGTTCTCCAGAAGAGAAGGCCCGGCCGGACAAGTGCACGCGGTGAGGCGGACCTGCCAGCCAGGCCAAAGGTTCAACTACGAGCTTTTTAACTGCAACCACTTTAATATACGCTATTGGAGCTGGAATTACCGCGGCTGCTGGCACCAGACTTGCCCTCCAA
+
DBDD?@HC1C11D11D?0D1D1C1DGFHHCE<FHC?EHEC</<EC?11?1CGC<10E@<<<FF?@C1//C//<D0C11<<1<DD1D1D<1D<F?F?EG-<0<C1<C0CF1D11F8<HF@EFF@11FFEGHFCCFF<.@C<FHHGA@AB<<@7B:<?/CA/GE@H;EEHHEFCF:2B@A@HGC?HF8A?;FHEHHG@HGHHHC@CA<HHAGD0GC@0@<CHHIHDF0CCCHCF@DHEHECCHEDEC11CHEGCC@EEHGC0CED1HG@CH@GC@CG?HGC11HECHGC1@0C</E@CC1?HCGCGFC<@G?EE?<<CCCHCHCGHHF<<<C<1GEGC/<100000
@HISEQ:969:HM2KJBCX2:2:1101:5412:4890 2:N:0:ACTATGCA
ACACAGTCCTGACCCAACTATCCCTATTAATCATTACGGCGGTCCTAGAAACCAACAAAATAGGACCGCACGTCCTATTCTATTATTCCATGCTAACGTATTCGAGCAAAGGCCTGCTTTGAACACTCTAATTTTTTCAAAGTAAAAGTCCTGGTCCCCAACACACCCAGTGAAGGGCATGCGGTTCTCCAGAAGAGAAGGCCCGGCCGGACAAGTGCACGCGGTGAGGCGGACCTGCCAGCCAGGCCAAAGGTTCAACTACGAGCTTTTTAACTGCAACAACTTTAATATACGCTATTGGAGCTGGAATTACCGCGGCTGCTGGCACCAGACTTGCCCTCCAA
+
DDDDDIIIIIIIIIIIIIIIIIIIIIIIIIIIIIIIIHIIIIIIIIIHIIIIIIIIHIHIIIHIIIIIIIIIHIIHIIIIIIHIGIIHIIIIIIIHIIHIHHIIIIIIIIHIIIIIIIIIIIIIIIIIIIIIIIIIIIIIIIIIIIIIIIIIIIIIIIIIIIIIIIIIIIIIIIIIIIIIIIIIIIIIIIIIIIIIIIIIIIIIIIIIIIIIHIIIIIIIIIIIIIIIIIIIIIIIIIIIIIHIIIIIIIIIIIIIIIIIIIIIIIIIIIIIIIIIIIIIIIIIIIIIIIIIIIIIIIIIIIIIIIIIIIIIIIIIIIIIIIIIIIIIIIIIIIIIIIIDDDDD
@HISEQ:969:HM2KJBCX2:2:1101:9260:4778 2:N:0:ACTATGCA
ACACAGTCCTGACCCAACTATCCCTATTAATCATTACGGCGGTCCTAGAAACCAACAAAATAGGACCGCACGTCCTATTCTATTATTCCATGCTAACGTATTCGAGCAAAGGCCTGCTTTGAACACTCTAATTTTTTCAAAGTAAAAGTCCTGGTCCCCAACACACCCAGTGAAGGGCATGCGGTTCTCCAGAAGAGAAGGCCCGGCCGGACAAGTGCACGCGGTGAGGCGGACCTGCCAGCCCGGCCAAAGGTTCAACTACGAGCTTTTTAACTGCAACAACTTTAATATACGCTATTGGAGCTGGAATTACCGCGGCTGCTGGCACCAGACTTGCCCTCCAA
+
DCDDDGIIIIIHIIHHIHIIIIIHIIIIIIIIIIIIIIIIGIIIIIIHHIIGEHIIIIIIHHHHHHIHHHHHHHII@@FHI1FHHHIGHIHIHCHHIIIHE<GIIHIHIIIIIIIIIIHHIHHIIIIIHHIHHHHIIIIHIIIIHHIIIIIIIHIIHHHHEHHHHIIIHHHIIIIIIIIHGIIIHHHHGIIIIIIIHHIIHIHIIIIIIIIHHIIIHIIIIIIIIIIIIIIIIIIIIIIIIHCHIHGHIIIIIIIIIIIIIIIIIIIIIIIIIIIHHIIIIHIHIIIIIIIIIIIGIIIIIIIIIIIIIIIIIIIIIIIIIIIIIIIIHIIIIIIIIIICDCDC
@HISEQ:969:HM2KJBCX2:2:1101:20541:5270 2:N:0:ACTATGCA
ACACAGTCCTGACCCAACTATCCCTATTAATCATTACGTCAATCCTAGAAACCAACAAAATAGGATCGAACGTCCTATTTCATTATTCCATGCTAATGTATTCAAGCGTTAGCCTGCTTTAAACACTCTAATTTTTTCAAAGTAACAAGTCCTGTTTCCCTGCAACACCAAATTAATGACATTACAGTTCTTCAGAAAGGAGGAATCAGCGAAGCCAGTACATACCAGTGGCACGACCAACCTGCTGACCCCGAAATTCAACTACGAGCTTTTTAACTGCAACAACTTTAATATACGCTATTGGAGCTGGAATTACCGCGGCTGCTGGCACCAGACTTGCCCTCCAA
+
DDCDDIIIIIIIIHIIIIIIIIIIIHIIIIIIHIIIIIIIIIIIIIIIIIIIIIIIIHIIIIHHHIIIIHHIIIIIIIGHIIGHIHIIHIHIGHIIIIHHIGIHHHHHIHIHIIHHIIIIIIIIIIIIIIIIIIIIIIIIIIIHIIHIIIIIIIIIIIIIHIIIIIIIHIIIIIIIIIIIIIIIIIIIIIIIIIIIIHIIIIIIIHIHIIIIIIIIIIIIIIIIIIIIIIIIIIIIIIIIIIIHHFIIIIIIIIIIIIIIIIIIIIIIIIIIIIIHIIIIIIIIIIIIIIIIIIIIIIIIIIIIIIIIIIIIIIIIIIIIIIIIIIIIIIIIIIIIIIIIIIDDDDD
@HISEQ:969:HM2KJBCX2:2:1101:16938:5451 2:N:0:ACTATGCA
ACACAGTCCTGACCCAACTATCCCTATTAATCATTACGTCAATCCTAGAAACCAACAAAATAGGATCGAACGTCCTATTTCATTATTCCATGCTAATGTATTCAAGCGTTAGCTTGCTTTAAACACTCTAATTTTTTCAAAGTAACAGTCCAAATTCCCCGCAACACCAAATTAATGGCATTACGGATCATCAGGAAGGAGGAATCAGTGAGACCAGTACATACCAGAGGCATGACCAACCTACTAACCCCGAAATTCAACTACGAGCTTTTTAACTGCAACAACTTTAATATACGCTATTGGAGCTGGAATTACCGCGGCTGCTGGCACCAGACTTGCCCTCCAA
+
DDDDDIIIIIGIIIIIIIIIIIIIIIIIIIHIIIIIIIIIIIIIIIIIGIIIIIIIIIIGHHFHGFHHIHHHHIIFHIEHHIIIIIIIIIIFHFHGIIIIIIHHIHIIIIIHHHIIIIIIIHHHHIIIIIHHIIIIIIHHHIIIHHHIHHFHEHHHIIHHIIIIHIIIIHIIIIIIHHIIHIIHIIIIHIHHIIIIIIIIIGIIIIIIIIGIIHIIIIIIIIIIIIIHIIIIIIHIIIIIIHHHGHHIIIIIIIIIHIIIHHHHIHIIIIIIIHHIIIIIIHHIIIIIIIIIHEHIIIIIIIIIIIHIIIIIIIIIIIIIIIIIIIIIIIIIIIIIIIIIIDDDDD
@HISEQ:969:HM2KJBCX2:2:1101:14897:5377 2:N:0:ACTATGCA
ACACAGTCCTGACCCAACTATCCCTATTAATCATGACTTCAGTCCACAAACACCAACAAAAAGAGGACCGGAGCCCACTATTATTATTCCATGCTAATGTATTCATAGCAAACACTGCTTGCTTTAAACACTCTAATTTTTTCAAAGTAAAAGATCTAGACTAACACTGCACCCATCCAATGAAGGAGAGAGCAGTGAGCTAGAAGGATGGCCTGGCCAAGCCGGCACTCACACACGAATCCGCATGCGGGCCTGCTGCACCACACCAGAAATCCAACTACGAGCTTTTTAACTGCAGCAACTTTAATATACGCTATTGGAGCTGGAATTACCGCGGCTGCTGGCACCAGACTTGCCCTCCAA
+
DDDDDIIIIIIIHIIIIIIIIIHIHHHIIIIIIIIIIIIIIIIIIGIIIIIIIIIIIIIIIHIIIGIIIIIIIIHIIIIIIIIIIHIIHIIIGIIHHHGHH<FHHIIGHHHIIIIIHIIIIIIIIIIIHGIHHHIIIIIIIHIIIIIIIHIIIIIIIIIIIIHHHHHHIHIHHHIHHHHHHHHFIIIIHHHHIIHIIHIHHGIIIIIHIIHIHIIIHIIHHIIIIIIIHIIIIIIIIIHFIIIIIIIIIHIIIIIIIHIHECIHHIHIIIHIHIHHHIIIIIIIIIIIIIIIIIIIHIIIIIIIIIIIIIHIIIIIIIIIIIIIIIHIIIIIIIIIIIIIIIIIIIIIIIIIIIIIIIDDDDD
@HISEQ:969:HM2KJBCX2:2:1101:6756:6282 2:N:0:ACTATGCA
ACACAGTCCTGACCCAACTATCCCTATTAATCATTACGTCAATCCTAGAAACCAACAAAATAGGATCGAACGTCCTATTTCATTATTCCATGCTAATGTATTCAAGCGTTAGCTTGCTTTAAACACTCTAATTTTTTCAAAGTAACAGTCCAAATTCCCCGCAACACCAAATTAATGGCATTACGGCTCATCAGGAAGGAGGAATCAGTGAGACCAGTACATACCAGAGGCATGACCAACCTACTAACCCCGAAATTCAACTACGAGCTTTTTAACTGCAACAACTTTAATATACGCTATTGGAGCTGGAATTACCGCGGCTGCTGGCACCAGACTTGCCCTCCAA
+
DDDDDIIIIIIIIHHIIIIIIIIHIIIIIHHHIHFHIIIIIIIIHHIIIIIIIIEHHGCHIIHHGIIHEHHIIIIIHIIIIHDGFHHH?EHEHIIHIIHIIIHIIIIHIIHIIIHHGGHIHHFHIIGIIIGIHIHGHHIIHHHIIHIIIIIHHHEEHEHHIHHHHHIIIHIHHIHHHIIIIIIIHIIIIGIIIHIIIIIIIIHIHIIIIIIIHHIIIIIIIIIGIIHHFIHIIIIIIIIHHHHEHHGIHIIIIIIIIIIIHHHHIIIIIIIIIIIIIIIIIIIIIIIHIIHIIIIIIIIIIIIIIIIIIIHIIIHIIIIIIIIIIIIIIIIIIIIHHIIIIDDDDD
@HISEQ:969:HM2KJBCX2:2:1101:8601:6412 2:N:0:ACTATGCA
ACACAGTCCTGACCCAACTATCCCTATTAATCATTACGGCGGTCCTAGAAACCAACAAAATAGGACCGCACGTCCTATTCTATTATTCCATGCTAACGTATTCGAGCAAAGGCCTGCTTTGAACACTCTAATTTTTTCAAAGTAAAAGTCCTGGTCCCCAACACACCCAGTGAAGGGCATGCGGTTCTCCAGAAGAGAAGGCCCGGCCGGACAAGTGCACGCGGTGAGGCGGACCTGCCAGCCAGGCCAAAGGTTCAACTACGAGCTTTTTAACTGCAACAACTTTAATATACGCTATTGGAGCTGGAATTACCGCGGCTGCTGGCACCAGACTTGCCCTCCAA
+
DDDDDIIIIHIIIHHIIIIIIIIIHIIIIHIHIIIIIIIIIIIHIIIIIIHIIIIIHHHHIHHIIIHHIDIGCHIIIIIIIIIIIIIIIIIIIHIIIIHIHHGHHIIIIIIIIIIIIIIIIIIIIIIIIIIIIIIIHIIIIIIIIIIIIIHHHIIIIIIHHHIIIIIHIIHIIIIIIIIIIIIIIIIIIIIIIIIIIIIIIIIIIIIIIIIIIIIIIIIIIIIIIIIIIIIIIIIIIIIIIIIIIIIIIIIIIIIIIIIIIIIIIIIIIIIIIIIIIIIIIIIIHIIIIIIIIIIIIIIIIIIIIIIIIIIIIIIIIIIIIIIIIIIIIIIIIIIIIIIDDDDD
@HISEQ:969:HM2KJBCX2:2:1101:19211:6861 2:N:0:ACTATGCA
ACACAGTCCTGACCCAACTATCCCTATTAATCATTACATCGATCCTAGAAACCAACAAAATAGAATCGGATGTCCTATTTCATTATTCCATGCTAATGTATTCAAGCGTGAGCCTGCTTTAAACACTCTAATTTTTTCAAGGTAACAGTCCTAATTCCCCGTGACACCAAATTAATGGCATTACGGTTCTTTAGAAGGTGAGAAATCAATAATATCAGTACATACCAACGGCATGACCGAAACATTGATCCCGAAATTCAACTACGAGCTTTTTAACTGCAACAACTTTAATATACGCTATTGGAGCTGGAATTACCGCGGCTGCTGGCACCAGACTTGCCCTCCAA
+
DDDDDIIHHHIHIHIGIIIHHHIHIIIIIIIIIHIIIIIIIEHHHHIIIGIGGHIHHIIEHHHHHIIHIIIHIFHIIGHIHHHHEHHHHIHGGHIGIIHIIGHIIIIIHIIIIGIIIHIHHHIIIIIIIIIIIIHHIIHIHHHHIIIHIIIHIHHIHIHIHGHIHIIHIIIHHIIIHIIHIIIIIIIHIIIHIIIIIIIIIIIIIIGIIIIIIIHIIIHHIHIIIIHIIIIIIIGIIGIIIIIIIHHHHHGIIHHHEIIIIIIIIIIIHHCIIHIIIIIIIIIIIIIIGIIIIHHHIIHIIHHIHIIIIIIIIIIIIIIHIIIIIIIIIHIIIIIIIIIIIIDDDDD
@HISEQ:969:HM2KJBCX2:2:1101:3786:7222 2:N:0:ACTATGCA
ACACAGTCCTGACCCAACTATCCCTATTAATCATTACGGCGGTCCTAGAAACCAACAAAATAGGACCGCACGTCCTATTCTATTATTCCATGCTAACGTATTCGAGCAAAGGCCTGCTTTGAACACTCTAATTTTTTCAAAGTAAAAGTCCTGGTCCCCAACACACCCAGTGAAGGGCATGCGGTTCTCCAGAAGAGAAGGCCCGGCCGGACAAGTGCACGCGGTGAGGCGGACCTGCCAGCCAGGCCAAAGGTTCAACTACGAGCTTTTTAACTGCAACAACTTTAATATACGCTATTGGAGCTGGAATTACCGCGGCTGCTGGCACCAGACTTGCCCTCCAA
+
DDDDDIIIIHIIIIIIIIIIIIIIIIIIHIIIIIIIIIHIHIIIIIIIIIIIIIIIHIEHHIHHIIIIIHEHIIHIIIIIIIIIIIIIIIIIGIIIIIIIHHIIIIIIIIHHGIIIIIIIIHIIIIIIIIHIIIIIIIIIIIIIIIIIIIIIIIIIIIIIIIIHGIIIIHIIHIIIIIIIIIIIIIIIIIIIIIIIIIIIIIIIIIIIHIIIIIIIIIIIIIIIIIIIIIIIIIIIIIIIIIHIIIHIIIIIIIIIIIIIIIIIIIIIIIIIIIIIIIIIIIIIIHIIIIIHIIIIIIIIIIIIIIIIIIIIIIIIIIIIIIIIIIIIIIIIIIIIIIIDDDDD
@HISEQ:969:HM2KJBCX2:2:1101:14290:7792 2:N:0:ACTATGCA
ACACAGTCCTGACCCAACTATCCCTATTAATCATTACGTCAATCCTAGAAACCAACAAAATAGGATCGAACGTCCTATTTCATTATTCCATGCTAATGTATTCAAGCGTTAGCCTGCTTTAAACACTCTAATTTTTTCAAAGTAACAGTCCTGTTTCCCTGCAACACCAAATTAATGACATTACAGTTCTTCAGAAAGGAGGAATCAGCGAAGCCAGTACATACCAGTGGCACGACCAACCTGCTGACCCCGAAATTCAACTACGAGCTTTTTAACTGCAACAACTTTAATATACGCTATTGGAGCTGGAATTACCGCGGCTGCTGGCACCAGACTTGCCCTCCAA
+
DDDDDHIIIIIIIIIIIIIIIIIIIIIIIIIIIIIIIIHIHIIIIIIIIIIIIIIIIIIEHHIIIHIIIIIIEHIIIIIIII?FHIIIIHHHGHIIIIIIHHHHIIHIIIIHHIIIIIIIGIIIIIIIHIIIIIIIIIHIIIIIIIIHFHHIIIIIIIIIIIIIIIIIIIIHIIIIIIIIIIIIIIIIIIIIIIIIIIIIIIIIHIIIIIIIIGIIIIIIHIIIIIHIIIIIIIHHIIIIIIIHHIIIIIIIIIIIIIIIGIIIIIHIIIIIIIIIIIIIIIIIIIIIIIIIIIIIIIIIIIIIIIIHIIIIIIIIIIIIHIIIIIIIIIIIHIIIIIIIIDDDDD
@HISEQ:969:HM2KJBCX2:2:1101:5652:9165 2:N:0:ACTATGCA
ACACAGTCCTGACTCAACTATCCCTATTAATCATTACGTCAATCCTAGAAACCAACAAAATAGGATCAAACGTCCTATTTCATTATTCCATGCTAATGTATTCAAGCGTTAGCCTGCTTTAAACACTCTAATTTTTTCAAAGTAACAGTCCTGTTTCCCTGCAACACCAAATTAATGACATTACAGTTCTTCAAGAAGGAGGAACCAGTAAAGCCAGTACATACCAGAGGCACGACCAACCTACTAATCCCGAAATTCAACTACGAGCTTTTTAACTGCAACAACTTTAATATACGCTATTGGAGCTGGAATTACCGCGGCTGCTGGCACCAGACTTGCCCTCCAA
+
D@@D@<DGHHHII1DFF1GG1CHHCFH@1CCHI1C?CEHC=0<<<C1<C<<<GCCHE@G@C<<@1<1<<GGHI1<DFHE@D@HH1DCFHE1DECGH@FCCGHHE@HEHHIHHAFGDHFHCAAD@EHGGHHHHHGEG.EGCCHFEHHEAHHHFH8CFHGGIIHG@GHDCFGHGGHGIIHF/H@HHIIIIIHCHHGFHHFFCEHIHIIHFFHHEIHFIHIIHFEIHGD<@GFCHDCEDHHGHHHCC<C<EHHGCCFGCHHIIFHIHCIHHHIHIGHGE@HHHEG1DFEHIHIHCHIIGHHHEHIIHEHEHFHHH?CHC<IHHEHIIHHFHHEHCCFHHIHDHG?D@@D
@HISEQ:969:HM2KJBCX2:2:1101:17413:9425 2:N:0:ACTATGCA
ACACAGTCCTGACCCAACTATCCCTATTAATCATTACGGCGGTCCTAGAAACCAACAAAATAGGACCGCACGTCCTATTCTATTATTCCATGCTAACGTATTCGAGCAAAGGCCTGCTTTGAACACTCTAATTTTTTCAAAGTAAAAGTCCTGGTCCCCAACACACCCAGTGAAGGGCATGCGGTTCTCCAGAAGAGAAGGCCCGGCCGGACAAGTGCACGCGGTGAGGCGGACCTGCCAGCCAGGCCAAAGGTTCAACTACGAGCTTTTTAACTGCAACAACTTTAATATACGCTATTGGAGCTGGAATTACCGCGGCTGCTGGCACCAGACTTGCCCTCCAA
+
DDDDDHGHIIIIIIIHHIHIIHIIHHIIIIIIIIIIIHHHIHDHIIHHIHHHIIHHEFHHIICHHIIIIDHHHHIGHEEHHIIEC@GHIGIIIGHHHHFHIHHHIIIIIIIHHIIIIHIHIHIIIIHHIIGIIIIHHHHIHIIIHHIIHHIIHHIGIHIIIIIIIIIIIIIIGIIIIIIIIIIIIIIIHIIIIIIIIIIIIIHIIHIIIIIHIHIHIIIIIIIIIIIIIIIIIHIIIIHIIHHIIIHHIIIGIIIIIHIIIIIIIIIIIIIIIIIIIIIIIIIIIIIIIIIIIIIIIIIIIIIIIIIIIIIIIIIIIIIIIIIIIIIIIIIIIIIIIIIDCDDD
@HISEQ:969:HM2KJBCX2:2:1101:1270:10034 2:N:0:ACTATGCA
ACACAGTCCTGACCCAACTATCCCTATTAATCATTACGGCGGTCCTAGAAACCAACAAAATAGGACCGCACGTCCTATTCTATTATTCCATGCTAACGTATTCGAGCAAAGGCCTGCTTTGAACACTCTAATTTTTTCAAAGTAAAAGTCCTGGTCCCCAACACACCCAGTGAAGGGCATGCGGTTCTCCAGAAGAGAAGGCCCGGCCGGACAAGTGCACGCGGTGAGGCGGACCTGCCAGCCAGGCCAAAGGTTCAACTACGAGCTTTTTAACTGCAACAACTTTAATATACGCTATTGGAGCTGGAATTACCGCGGCTGCTGGCACCAGACTTGCCCTCC
+
DDDDDIIIIIIIIIHIIIEHIIIIIHIIIIHIIIIIIIHHHHIIDHEHIIIIIIIIIHIEHIGHIIIIIIIGGHHHHFIIIIIIHIIIIHIHIIIHHHGEGIIIIHGIIIGHIIIIIIIIIIIIIIIIIHIIIIIIIHHGHHIIIIIIIIIHHHIHIIIGHIHIIIIHHHIIFIIIIIHIIIIIIHGIIIIIIHIGIIIHHIHIIHIIIIIIIIHFIIIIIIIIHIIIIIIHIIHHIIIHFIIIIIHIIIIIIIIIIIIIIIIIIIIIIIHHHIIIIIIIIIIIIIIIIIIIIHIIIIIIIHIIIIIIIIIIIIHIIIIIIIIIIIIIIIIHHHIHIDDDDD
@HISEQ:969:HM2KJBCX2:2:1101:9989:10134 2:N:0:ACTATGCA
ACACAGTCCTGACCCAACTATCCCTATTAATCATTACGGCGGTCCTAGAAACCAACAAAATAGGACCGCACGTCCTATTCTATTATTCCATGCTAACGTATTCGAGCAAAGGCCTGCTTTGAACACTCTAATTTTTTCAAAGTAAAAGTCCTGGTCCCCAACACACCCAGTGAAGGGCATGCGGTTCTCCAGAAGAGAAGGCCCGGCCGGACAAGTGCACGCGGTGAGGCGGACCTGCCAGCCAGGCCAAAGGTTCAACTACGAGCTTTTTAACTGCAACAACTTTAATATACGCTATTGGAGCTGGAATTACCGCGGCTGCTGGCACCAGACTTGCCCTCCAA
+
DADDDHHIIGEHIHIHIHHHIGIHHIIIIIHIHHHEHIHIID?DHEFEHHIHHEHDH1FFHGHHHGHHHC?EE?=EHCHHHFCHHHG@FHIEHIIIGHHHHDHEIHIIHHHHIIIIIHHIHIHIHEHHHIIIGHHHFIHEIIHGIIIIIHIIHHCHFAGGB/DHEHHDFHHIIHHHIHIHIIIIIHIIGIIIIHHHIIIIHIIIIIHFHHDEGIIIIIHIIHHIIIHIIHHHIHCIHIHIIIIIIHHIIIHHIHHIHHHHIIHIIHHHHGHHHIGIIIIIIHHHIIIIIIIHIIHIIIIIHIHIHIIHIIHIIIIHHIIHHIIIIHHHIHFHIIHHHHIDDDDD
@HISEQ:969:HM2KJBCX2:2:1101:1694:11228 2:N:0:ACTATGCA
ACACAGTCCTGACCCAACTATCCCTATTAATCATTACGGCGGTCCTAGAAACCAACAAAATAGGACCGCACGTCCTATTCTATTATTCCATGCTAACGTATTCGAGCAAAGGCCTGCTTTGAACACTCTAATTTTTTCAAAGTAAAAGTCCTGGTCCCCAACACACCCAGTGAAGGGCATGCGGTTCTCCAGAAGAGAAGGCCCGGCCGGACAAGTGCACGCGGTGAGGCGGACCTGCCAGCCAGGCCAAAGGTTCAACTACGAGCTTTTTAACTGCAACAACTTTAATATACGCTATTGGAGCTGGAATTACCGCGGCTGCTGGCACCAGACTTGCCCTCCAA
+
DDDDDIIHHIIIIIIIIIIIIIHIIIIIIHIIIIIIIIIIIIIHIIHHHIIIIIIIHHIIIIHHIIIIIIHHHHHHIIIIHHHIEFGHIIIIGIHIEHIIHHHHHHIIIIIIHIIIIIHIHIIIIIIIIIHHHHHHHIIHIIIIHHHIIIIGHCHIIIHHHIIIIIIIIIIIIIIIIIIIIIIIIIGIIGIIIIIIIGIIIIIIIIIHIHIIIIIIHIIIIIIIIIIIIIIIIIIIIII=IIIIIIHIIIHIIIIIIHIIIIIIIIIIIIIIIIIIIIIIIIIIIIIIIIIHIIIIIIIIIIIIIIIIIIIIIIIIIIIIIIIIIIIIIIIIIIIIIIIDDDDD
@HISEQ:969:HM2KJBCX2:2:1101:18614:10540 2:N:0:ACTATGCA
ACACAGTCCTGACCCAACTATCCCTATTAATCATTACGGCGGTCCTAGAAACCAACAAAATAGGACCGCACGTCCTATTCTATTATTCCATGCTAACGTATTCGAGCAAAGGCCTGCTTTGAACACTCTAATTTTTTCAAAGTAAAAGTCCTGGTCCCCAACACACCCAGTGAAGGGCATGCGGTTCTCCAGAAGAGAAGGCCCGGCCGGACAAGTGCACGCGGTGAGGCGGACCTGCCAGCCAGGCCAAAGGTTCAACTACGAGCTTTTTAACTGCAACAACTTTAATATACGCTATTGGAGCTGGAATTACCGCGGCTGCTGGCACCAGACTTGCCCTCCAA
+
ADDDDIHIIIIIIIIIIIIIIIIIIIIIIHIIIIIIIIIIIIIIIIIIIIIIIIIIHIGIIIGIIIIIIIHIEHIIGDGHIIIHHHIHIGHIIIIIIIIIIHHIIIIIIIIIIIIIIIIIHIIIIIIIIIIIIIIIIIIIIIHIIIIIIIIIIIIIIIIIIIIIIIIIIIIIIIIIIIHIIIIIIIIIIIIIIIIIIIIIIIIIIIIIIIIIIIIIIIIIIIIIIIIIIIIIIIIIIIIIIIHIIIHHIIIIIIIIIIIIIIIIIIIIIIIIIIIIIIIIIIIIIIIIIIIIIIIHIIIIIIIIIIIIIIIIIIIIIIIIIIIIIIIIIIIIIIIIIIIDDDDD
@HISEQ:969:HM2KJBCX2:2:1101:19365:10538 2:N:0:ACTATGCA
ACACAGTCCTGACCCAACTATCCCTATTAATCATTACGTCAATCCTAGAAACCAACAAAATAGGATCGAACGTCCTATTTCATTATTCCATGCTAATGTATTCAAGCGTTAGCCTGCTTTAAACACTCTAATTTTTTCAAAGTAACAGTCCTGTTTCCCTGCAACACCAAATTAATGACATTACAGTTCTTCAGAAAGGAGGAATCAGCGAAGCCAGTGCATACCAGTGGCACGACCAACCTGCTGACCCCGAAATTCAACTACGAGCTTTTTAACTGCAACAACTTTAATATACGCTATTGGAGCTGGAATTACCGCGGCTGCTGGCACCAGACTTGCCCTCCAA
+
DDDDDIIIIIIIIIIIIIIIHIIIIIIIIIHIIIIIIIIIIIIHIIIIIIIIIIIIIIIIIIHIHHIIIIIIIIIIIIIIIIIIIIIIHHIIIIIEIIIIIHGHIIIIIIIIIIIIIIIIIIHIIIIIIHIIIIIIIHIIIIHIIIIIIIIIIIIIIIIIIIIIIIIIIIIIIIIIIIIIIIIIIIIIIIIIIIIIIIIIIIIIIIIIIIIIIIIIIIIIIIIIIIIIIIIIIIIIIIHIIIIHHIHIIIIIIIIIIIIIIIIIIIIIIIIIIIIIIIIIIIIIIIIIIIIIIIIIIIIIIIIIIIIIIIIIIIIIIIIIIIIIIIIIIIIIIIIIIIIIIDDDDD
@HISEQ:969:HM2KJBCX2:2:1101:2928:11542 2:N:0:ACTATGCA
ACACAGTCCTGACCCAACTATCCCTATTAATCATTACGTCAATCCTAGAAACCAACAAAATAGGATCGAACGTCCTATTTCATTATTCCATGCTAATGTATTCAAGCGTTAGCCTGCTTTAAACACTCTAATTTTTTCAAAGTAACAGTCCTGTTTCCCTGCAACACCAAATTAATGACATTACAGTTCTTCAGAAAGGAGGAATCAGCGAAGCCAGTGCATACCAGTGGCACGACCAACCTGCTGACCCCGAAATTCAACTACGAGCTTTTTAACTGCAACAACTTTAATATACGCTATTGGAGCTGGAATTACCGCGGCTGCTGGCACCAGACTTGCCCTCCAA
+
DDDDDIIIIIIIHIIIIIIIIIIIIIIHIIIIIIIIIIIIHIIIIIIIIIIIIIIIGIGHHHHHIIIIHIIIIIIIIIIIIHIIGIIIHHIIIIIGIIIIIIIIIHIIIIIIHHIIIIIIIHIIIIIIIIIIIIIIIIIIIIIIIIIIHIIIIIIIIIIIIIHIIIIIIIIHHIIIIIIIIIIIIIIHIIIIIIIIIIIIIIIIIIHIIIIIIIIIIIIIIIIIIIIIIIIIIIIIIIIIIIIIDIIIIIIIIIIIIIIIIIIIIIIIIIIIIIHIIIIIIIIIIIIIIIIIIIIIIIIIIIIIIIIIIIIIIIIIIIIIIIIIIIIIIIIIIIIIIIIIIDDDDD
@HISEQ:969:HM2KJBCX2:2:1101:21192:12604 2:N:0:ACTATGCA
ACACAGTCCTGACCCAACTATCCCTATTAATCATTACGTCAATCCTAGAAACCAACAAAATAGGATCAAACGTCCTATTTCATTATTCCATGCTAATGTATTCAAGCGTTAGCCTGCTTTAAACACTCTAATTTTTTCAAAGTAACAGTCCTGTTTCCCTGCAACACCAAATTAATGACATTACAGTTCTTCAAGAAGGAGGAACCAGTAAAGCCAGTACATACCAGAGGCACGACCAACCTACTAATCCCGAAATTCAACTACGAGCTTTTTAACTGCAACAACTTTAATATACGCTATTGGAGCTGGAATTACCGCGGCTGCTGGCACCAGACTTGCCC
+
D@DADHCCEHIIFHGHHHHIIIIEHHHHIG@HH?GGHGFHGEHHCHHFHHHIHGIGGHHIHIIFHCHHHIHHCGE0DD@GFHCEEHHE@FC?FHGGHCGGEFGFHEHHGGHHHHGFHGCCHCFHHIHGFHHFHHGEEGHHHIHGHGHEIHHHCHIIHHIHIIFIIHIHHHIHGIIIFHHGGHHGCFIIIHGIHHHHIIHHHIHHIHII3FIHII<II=III=IHHFHHIHHHHHHIHGDBIHGHHCHCGIHHHHIIIIIHHG<HG@IIIHHIHEDHIIHHIIIHIIIIIIIIHGIIIHHHGIIHIIIHHGIHHHIHHIIIIIIIIIIIIIIIIIIIDDDDB
@HISEQ:969:HM2KJBCX2:2:1101:1417:13480 2:N:0:ACTATGCA
ACACAGTCCTGACCCAACTATCCCTATTAATCAGCACGGCAAGCCTAGAAACGAACAAAATAGAATCGAACGACCGATTTCATTATTCCATGCTAATGCATTCAAGCGTTAGCCTGCTTTAAAAACTCTAATTTTTTCAAAGTAACAGTCCTGTTTCCCTGCAACACCAAATTAATGGCATTACAGTTCTTCAGAAAGGAGGAATCAGCGAAACCAGTTCATACCAGTGGCACGACCAACCTGCTGACCCCGAAATTCAACTACGAGCTTTTTAACTGCAACAACTTTAATATACGCTATTGGAGCTGGAATTACAGCGGCTGCTGGCGCCAGACTTGCCCTCCAA
+
00DB0<F1D1D11111<<<C1<<1111<11G1D1111//<C<11<1<DEECF1<D/C<1<FG<1<111<<1/0/</CHEGH111<1<1D111<1<<F&%8<@E=EC=5GB1-<<@EAAG6CF&$<<HG@F<<CG61@<B<1GADHBDG1?HEE%7,C.CHCEGD8..D/G</GGD/AA?EHHG<<:@?IFHIIIHCEEDDCCC00D0FHHG/D1C:<1:11GFC1EHIHEB<:/<//D1C//EC:EC?F<1E@H?HG1<<DCC0C@FGIHHF<<1?HDC<<1<<<F1@G@GHGC/<<111HHHIHFHHF<1FGD//HF11FHC?HF</1CCC<1E@<HD=G@@@@0
@HISEQ:969:HM2KJBCX2:2:1101:2336:12413 2:N:0:ACTATGCA
ACACAGTCCTGACCCAACTATCCCTATTAATCATTACGTCAATCCTAGAAACCAACAAAATAGGATCGTCGTCCTATTTCATTATTCCATGCTAATGTATTCAAGCGTTAGCCTGCTTTAAACACTCTAATTTTTTCAAAGTAACAGTCCTGTTTCCCCGCAACACCAACTTAATGGCATTACGGTTCTACAAGAAGGAGGAATCAGCAAAGCCAGTGCATACCAGTGGCACGACCAACTTGCTGACCCCGAAATTCAACTACGAGCTTTTTAACTGCAACAACTTTAATATACGCTATTGGAGCTGGAATTACCGCGGCTGCTGGCACCAGACTTGCCCTCCAA
+
DDDDDIIHIIIIIIIIIHIIIHHHIIIIIHIIIIIIHIIIIIIIIIIIIIGIIIIIGIHIIIHHIIIHHHHIIIGHHIIIIIIIIIIGIHFHHHHHIIIIIIIIIHIIIIHIHHHIIIIHIIIHHHHIIIIIIIIHFHHHIHIHHHHHIHIHIIHIIIIHFHEIHIHIIIHIIIIIIIIIIIIIIIIIIIIIIIIIHIIIIIIHIIIIIGIIIIIIIIIIIIHIIHIHIIIGIIIIIIIIIIHGIIIIIIIIIIHIIHIIIIIIIIIIIIIIIIIIIIIIIIIIIIIIIIIIHIIIIIIIIIIIIIIIIIIIIIIIIIIIIIIIIIIIIIIIIIIIIIIIDDDDD
@HISEQ:969:HM2KJBCX2:2:1101:18572:13320 2:N:0:ACTATGCA
ACACAGTCCTGACCCAACTATCCCTTAATCATTACGGCGGTCCTAGAAACCAACAAAATAGGACCGCACGTCCTATTCTATTATTCCATGCTAACGTATTCGAGCAAAGGCCTGCTTTGAACACTCTAATTTTTTCAAAGTAAAAGTCCTGGTCCCCAACACACCCAGTGAAGGGCATGCGGTTCTCCAGAAGAGAAGGCCCGGCCGGACAAGTGCACGCGGTGAGGCGGACCTGCCAGCCAGGCCAAAGGTTCAACTACGAGCTTTTTAACTGCAACAACTTTAATATACGCTATTGGAGCTGGAATTACCGCGGCTGCTGGCACCAGACTTGCCCTCCAA
+
00DD@<<<G1<FCG1<<DF1DF<<<FH1GCHHIHFH0//?<<<DH11<<C11GEHGEHFCCHHCC/EC/CEECHH@1CFF@1D@D<<F@111IHHHHHG<HFF<CHEHHHIIHIIIHIIHI8IHHEHGBC<HHGHEHHEDHIIHEFCIHHHEGHCEEGIHHHHIHHIH@H<II;IHIIIIHIIIHIIIHFFFEHHHHHHHCHHHHIHHFHHIIHIIIHHGCC1HIHIHIHHDHHIHHGCCFIIIHIIIIHHIIIHIIIIIIIIIIIIIIIIIIIIHIHIHEFFFHIHEEHDGIIIIHIIHIIIIIHIIHIIHIIIIIHHIIIHIIIIIIHIIHIIIIDADDD
@HISEQ:969:HM2KJBCX2:2:1101:13396:13592 2:N:0:ACTATGCA
ACACAGTCCTGACCCAACTATCCCTATTAATCATTACGGCGGTCCTAGAAACCAACAAAATAGGACCGCACGTCCTATTCTATTATTCCATGCTAACGTATTCGAGCAAAGGCCTGCTTTGAACACTCTAATTTTTTCAAAGTAAAAGTCCTGGTCCCCAACACACCCAGTGAAGGGCATGCGGTTCTCCAGAAGAGAAGGCCCGGCCGGACAAGTGCACGCGGTGAGGCGGACCTGCCAGCCAGGCCAAAGGTTCAACTACGAGCTTTTTAACTGCAACAACTTTAATATACGCTATTGGAGCTGGAATTACCGCGGCTGCTGGCACCAGACTTGCCCTCCAA
+
DDDDDIIIIIIIGIHIIIIIIIIIIIIIIIIIIIIIIGHIIIHIHIIIIIIIIIIGHHHIIIEHHIIHIIHHIHIHIIIIIIIIIIIIIIIIIIIIIIIIIHIIIHIIHIIHHIIIHIIHIHIHHHIIIIIHIIHHHHIIIHHIIIIHHIIHHHIHHIIIHIHHIIIIIHIIIIIIIIIIIIIIIHHIIIIIIIIIIIIIIIHIHHIIIIIIIHIIIIIIIIIIIIIIIIIIIIIIIIIIIHHIIIHHIIIIIIIIIIIHIIIIIIIIIIIIIIIIIIIIIIIIIIIIIIIIIIIIIIIIIIIIIIIIIIIIIIIIIIIIIIIIIIIIIIIIIHIIIIIDDDDD
@HISEQ:969:HM2KJBCX2:2:1101:16807:13521 2:N:0:ACTATGCA
ACACAGTCCTGACCCAACTATCCCTATTAATCATTACGGTGGTCCTAGAAACCAACAAAATAGAACCACAACGTCCTATTCTATTATTCCATGCTAATCTATTCAAGCAATAGCCCGCTTTAAACACTCTAATTTTTTCAAGGTAATGGTCCTGGCTCCCCAACACACCCAATTAAGGACATACTGGTTCACCAGAAGGAAGACCCGACAACAGGACAGTACTCGCCAAAGACGGACCGCCCGGCCAAGTCTAAAATTCAACTACGAGCTTTTTAACTGCAACAACTTTAATATACGCTATTGGAGCTGGAATTACCGCGGCTGCTGGCACCAGACTTGCCCTCCAA
+
DDDDDHHIIIIIGIIIIIIIHHIIIIIIIIFHHHHHIIIIHIHHHIIIIIIIHIIIIIIIIIHHHHFHHFCHDGCHHHC1FEEHHIHIIIIHIGHIHHHIGIHHGHIIIIIIIIIHHHIHHHGGHCIIIIIHIIIIIHGCHIIHHHIIIIIIIIIIIIIHHGHHIIIHIIIIIIIIIIIIIHHIIII;IIHGIIIHHIIIIHIHIIIIIIIHHIIHIIHIIIIIIIIIIHHHIIIGIIIIIIIHIHIIIIIIIIIIHIIIIHHFHHEIIIIIIIIHIIIIIIIIIIIIIIIIHHGIHIIIHIIIIIIIIIHIIIIIIIIIIIIIIIIIIIIIIIHIIIIIIIDDDDD
@HISEQ:969:HM2KJBCX2:2:1101:18046:13529 2:N:0:ACTATGCA
ACACAGTCCTGACCCAACTATCCCTATTAATCATTACGGCGGTCCTAGAAACCAACAAAATAGGACCGCACGTCCTATTCTATTATTCCATGCTAACGTATTCGAGCAAAGGCCTGCTTTGAACACTCTAATTTTTTCAAAGTAAAAGTCCTGGTCCCCAACACACCCAGTGAAGGGCATGCGGTTCTCCAGAAGAGAAGGCCCGGCCGGACAAGTGCACGCGGTGAGGCGGACCTGCCAGCCAGGCCAAAGGTTCAACTACGAGCTTTTTAACTGCAACAACTTTAATATACGCTATTGGAGCTGGAATTACCGCGGCTGCTGGCACCAGACTTGCCCTCCAA
+
DCDDDHIIIIIIIHIIHIIHIIIIIIIIIHHHGHIIIIIIHIDHIIHHIIIHIIIIHHHIIIGIIIHCHHHIHHHHHIIIIIIIIIIIHHHIIIIIHHHGHGHHHHIHIIHHHIIIHIHIIHHIIHIHIHHIIIIIIIIHHHIIIIIHIIHIIHHGIIIHIIIHHIIIIIHIIHHHIIIIIIIIGIIIHIIHIIIIIIIIIGGIIIIIHIIIHHIIHIIIGIIIIIIIIIIIIIIIIIIIIHEIIIIHIIIIIIHIIIIIIIIIIIIIIIIIIIIIIIIIIIHHIHIHIIIIIIIIIIIIIIIIIHIIIIIIIIIIIIIIIIHIIIIIIIIIIIIIIIIDDDDD
@HISEQ:969:HM2KJBCX2:2:1101:7805:14657 2:N:0:ACTATGCA
ACACAGTCCTGACCCAACTATCCCTATTAATCATTACGGCGGTCCTAGAAACCAACAAAATAGGACCGCACGTCCTATTCTATTATTCCATGCTAACGTATTCGAGCAAAGGCCTGCTTTGAATACTCTAATTTTTTCAAAGTAAAAGTCCTGGTCCCCAACACACCCAGTGAAGGGCATGCGGTTCTCCAGAAGAGAAGGCCCGGCCGGACAAGTGCACGCGGTGAGGCGGACCTGCCAGCCAGGCCAAAGGTTCAACTACGAGCTTTTTAACTGCAACAACTTTAATATACGCTATTGGAGCTGGAATTACCGCGGCTGCTGGCACCAGACTTGCCCTCCAA
+
DDDDDIIIIIIIIIIIIIIIIIIIIIIIIIIIIIIIIIIIIIIIIIHIIIIIIIIIIIIIIIHIIIIIIIIIEHIIIIIIHCHFHHIIIIHHIGIIIIIIIHIIIIIIIIIIIIIIIIIIIHHEIIIIIIIIIIIIIIIIIIIIIIIIIIIIIIIIIIIIHHHHHIIIIIIIIIIIIIIIIIIIIIHIIIIIIIIIIIHIHIHIIIIIIIIIIIIIIIIIIIIIIIIIIIIIIIIIIIIIIIIIIIIHIIIIIIIIIIIIIIIIIIIIIIIIIIIIIIIIIIIIIIIIIIIIIIIIIIIIIIIIIIIIIIIIIIIIIIIIIIIIIIIIIIIIIIIIIIIDDDDD
@HISEQ:969:HM2KJBCX2:2:1101:2935:14939 2:N:0:ACTATGCA
ACACAGTCCTGACCCAACTATCCCTATTAATCATTACGTCAATCCTAGAAACCAACAAAATAGGATCGAACGTCCTATTTCATTATTCCATGCTAATGTATTCAGGCGTTAGCTTGCTTTAAACACTCTAATTTTTTCAAAGTAACAGTCCAAATTCCCCGCAACACCAAATTAATGGCATTACGGATCATCAGGAAGGAGGAATCAGTGAGACCAGTACATACCAGAGGCATGACCAATCTACTAACCCCGAAATTCAACTACGAGCTTTTTAACTGCAACAACTTTAATATACGCTATTGGAGCTGGAATTACCGCGGCTGCTGGCACCAGACTTGCCCTCCAA
+
DDDDDIIIIIIHIIHIIIIIIIIIIHIIHIIIIIHIIIIIIIIIIIIIIHHIIIHIHHIIHIHIHIHHIIHIIIHIIIIHIIIIHIHHIIIIIIIIIIIIIIIHIIIIIIIIIIIIHIIIIIIIIIHIIIGHIIIIIIHHIIIIIIIIIIIIIIIIIIIIHIIIIIIIIIIIIIIIIIIIIIIIIIIIIIIIIIIIIIIIIIIIIIIIIIIIIIIIIIIIIIIIIIIIIIIIIIIIIIHIIIIIHIIIIIIIIIIIIIIIIIHIIIIIIIIIIIHIIIIIIIIIIIIIIIIIIIIIIIIIIIIIIIIIIIIIIIIIIIIIIIIIIIIIIIIIIIIIIIIIIDDDDD
@HISEQ:969:HM2KJBCX2:2:1101:13921:14975 2:N:0:ACTATGCA
ACACAGTCCTGACCCAACTATCCCTATTAATCATTACCTCGACTCCGAAAGCCAACGAAATAGAACCGAGATCCTATTCCATTATTCCATGCACTAATGTTCAGGCTGTAGCGCCTGCTTTGAGCACTCCAATTTTTTCAAAGTAAACGTGCTGGCCACCCATGGCACTCGATTAAGAGAACCATGAACGAACCAACAAAATCGTCCGGGCAAACAGTAGACACCGCAAGGTGCACCGCTCGCCCGAAACCGAGATCCAACTACGAGCTTTTTAACTGCAACAACTTTAATATACGCTATTGGAGCTGGAATTACCGCGGCTGCTGGCACCAGACTTGCCCTCCAA
+
DDDDDHIIIIIIIHIIIIHIIIIIIIIGIIIIIIIIIIIIIIIGIIIIIIIIIIIIIHIIIIIHIIIIIHIH?HHIIIIIIHIIIIIIIIHIIIIIHHHIIHHHHHHHIIIIIIIIIIHEHIGIIIIIIIIIIIIIHIIIIIIIHHGHIIIIIIIIIIIIIIIIHIIIIIIIIHHIHIIIGIIIIIGHHIIIIHFHHHEHEGIIIIIHIIIIIIIIIIIIIIIIIIIIIIHIIIIHIIIIIIIHGIIIIIIIIHIIIIIHHG<IIIHIIIIIIIIIIIIIIIHHHGIIIHIIIIIIIIIIIIIIIIIIIIIIIIIIIGIIHIIIIIIIIIIIIHIIIIIIIDDDDD
@HISEQ:969:HM2KJBCX2:2:1101:6981:15352 2:N:0:ACTATGCA
ACACAGTCCTGACCCAACTATCCCTATTAATCATTACGGCGGTCCTAGAAACCAACAAAATAGGACCGCACGTCCTATTCTATTATTCCATGCTAACGTATTCGAGCAAAGGCCTGCTTTGAACACTCTAATTTTTTCAAAGTAAAAGTCCTGGTCCCCAACACACCCAGTGAAGGGCATGCGGTTCTCCAGAAGAGAAGGCCCGGCCGGACAAGTGCACGCGGTGAGGCGGACCTGCCAGCCAGGCCAAAGGTTCAACTACGAGCTTTTTAACTGCAACAACTTTAATATACGCTATTGGAGCTGGAATTACCGCGGCTGCTGGCACCAGACTTGCCCTCCAAA
+
DDDDDIIIIIIIIIIIIIIIIIHIIIIIIIIIIIIIIIIIIIIIIHIHHIIHIIIIHIIIIIHFIIIIGIIIIGIIIIIIGHIIIIIIHHIIHIIIIIIIIIIIIIIIIIIIIIIIIIIIIIIIIIIHIIIIGIHIIIHHIIHHFHIIIIIIHIIIIIHIIIHIIIIIIIHIIIIIIIIHIIIIIIIHIIIIIIIGIIIIIIIIIIIIIIIIHIIIIIIIIIIIIIIIIIIIIIHIHIIIIIIHIHIHIIIIIIIIIIIIIIIIIIIIIIIIIIIIIIIIIIIIIIHGIIIIIIIHHIIIIHIIIIIIIIIIHIIIIIIIIIIIIIIIIIIHIIIHIIIIDDDDD
@HISEQ:969:HM2KJBCX2:2:1101:3712:14998 2:N:0:ACTATGCA
ACACAGTCCTGACCCAACTATCCCTATTAATCATTACGTTGTACCTAGAAACCAACAAAATAGGTTCGAACGTCCTATTTCATTATTCCATGCTAATGTATTCAAGCGTTTGCCTGCTTTAAACACTCTAATTTTTTCAAAGTAACAGTCCTGACTCCCCACAACACCAAATTAATGACATCATGGTTCATCAGAAGGGAGAAATCAACGACGCCAGTGCGTACCGAAGGCACGACCGACGTATTGATCCCGAAATTCAACTACGAGCTTTTTAACTGCAACAACTTTAATATACGCTATTGGAGCTGGAATTACCGCGGCTGCTGGCACCAGACTTGCC
+
DDDDDIIIIIIHHHIIIIIIIIIIIIIIIIIIIIIIIIHIIIIIIIHIIIIIIHIIIIIIIIGIHIIIIHHIHEHHIIIIIIIIIIIHIHIIIIIIHIHIH?HHHHIIHIHHIIIHHHIIHIIIHIIIHHIIIIIIIIIIIIIIIHHIIIIIIIHIIIIIIIIIHIIIIIIIIIIIIHIIIIIIIIIIIIIIIIIIIIIIIIIIIIIIIIIIIIIIIIIIIIIIIIIHIIIIIIIIIIIIIIIIIIIHIIHIHIIIIIIIIIIIIIIIIIIIIIHIIIIIIIIIIIIIIIIIIIIIIIIIIIIIIIIIIIIIIIIIIIIIIIIIIIIIIIHIIIIDDDDD
@HISEQ:969:HM2KJBCX2:2:1101:15856:15498 2:N:0:ACTATGCA
ACACAGTCCTGACCCAACTATCCCTATTAATCATTACGGCGGTCCTAGAAACCAACAAAATAGGACCGCACGTCCTATTCTATTATTCCATGCTAACGTATTCGAGCAAAGGCCTGCTTTGAACACTCTAATTTTTTCAAAGTAAAAGTCCTGGTCCCCAACACACCCAGTGAAGGGCATGCGGTTCTCCAGAAGAGAAGGCCCGGCCGGACAAGTGCACGCGGTGAGGCGGACCTGCCAGCCAGGCCAAAGGTTCAACTACGAGCTTTTTAACTGCAACAACTTTAATATACGCTATTGGAGCTGGAATTACCGCGGCTGCTGGCACCAGACTTGCCCTCCAA
+
DBDDDIHHIIIIIIIIIDFEHHHHIIIIIHHIIIIII?GHHDHIHIICHIG@EHHE?HHHCE1GHHE/CH<CFHFCHFGEHHIIHCHIIIIG?<HHHGFHHD@CGEHGHHEIHIHIHHHFHGHGIIIIHGHHIHICHHHIIHEHHHHHGIHHHGGIIIHIHCHHIHHIHIHIIIHEIHGIHHHFCFIHIHHIIIIIIHHHIIIIIIHIHHIIHHE<IIHIIIIIIHHIGIIIHHHEHHHHIHGIHHEHIHIIHIHGCHHHHHHGGIHIIIIIIIIGIHIIIIIIIGIIIIIHHIIIIHEHHHIHHIHIHIIIHHIHHGIHIHHHHEIIIIIIIIHIIIIDDCDB
@HISEQ:969:HM2KJBCX2:2:1101:19824:15358 2:N:0:ACTATGCA
ACACAGTCCTGACCCAACTATCCCTATTAATCATTACGTCAATCCTAGAAACCAACAAAATAGGATCAAACGTCCTATTTCATTATTCCATGCTAATGTATTCAAGCGTTAGCCTGCTTTAAACACTCTAATTTTTTCAAAGTAACAGTCCTATTTCCCTGCAACACCAAATTAATGACATTACAGTTCTTCAAGAAGGAGGAACCAGTAAAGCCAGTACATACCAGAGGCACGACCAACCTACTAATCCCGAAATTCAACTACGAGCTTTTTAACTGCAACAACTTTAATATACGCTATTGGAGCTGGAATTACCGCGGCTGCTGGCACCAGACTTGCCCTCCAA
+
DDDDDIIIIHIHIIIIIIIIIIIIIIIIGHHHIIIIIIIIIIIHHIIIIEHIHHHHIIIIIIHIIHIIIIHGHIHHCHHHIHHIHHIIGGHHHHIIIHHHIEHHIIHIIIIIHIIIIIIIIHHHIIIIHHIIIIIIHIIHIIHIIIIIIIIIIIIIIIIHHIIIHIIIIIIHIIIIIIIIIIIIIIIIIIHIIIHIIIIHIHIIIHHIIIIIHIIIIHHHIIIIIIHIIIIIIIHIIHHIIIHHHHHHIIIIIIIIIIHHIIIIIIIIIIIIIHEIIIIHIIHGHHHHHHIIHCIIIIIIIIIIIIHIIIIHIIIIIIIIIIIIIIIIIIIIIIIIIIIIIDDDDB
@HISEQ:969:HM2KJBCX2:2:1101:7701:15961 2:N:0:ACTATGCA
ACACAGTCCTGACCCAACTATCCCTATTAATCATTACGGCGGTCCTAGAAACCAACAAAATAGGACCGCACGTCCTATTCTATTATTCCATGCTAACGTATTCGAGCAAAGGCCTGCTTTGAACACTCTAATTTTTTCAAAGTAAAAGTCCTGGTCCCCAACACACCCAGTGAAGGGCATGCGGTTCTCCAGAAGAGAAGGCCCGGCCGGACAAGTGCACGCGGTGAGGCGGACCTGCCAGCCAGGCCAAAGGTTCAACTACGAGCTTTTTAACTGCAACAACTTTAATATACGCTATTGGAGCTGGAATTACCGCGGCTGCTGGCACCAGACTTGCCCTCCAA
+
DDDCDIIIIIIIIIHHGHHHGHIIIIIIIHHIIIIIIIIIDIHIIIIGHIGHIIIIIIIFIHHHEHHCHHHHEEHHIICHHIIII?EFHHHIIIIIIIIIHIIIHHHHHHHIIIHIIGIIHIIIIIIHHIHHHHIIHHIHIIHHHFHHIIIIIIIIIIIIHHEHHGHHHIHIHIIIIIIIIIIIHIIHIIIIHIIIIIIIIIIIIHIIIIHIIIIIGIIIIIII+IIIIHII?IIIIII=IIIIIHFHIIIIIIIIIIIIIIIIIIIIHIIIIIIIIIIIIIIIIIIIIIIIIIIIIIIIIIIIIIIIIIIIIIIIIIIIIIIIIIIIIGIIIIIIIIIDDDDD
@HISEQ:969:HM2KJBCX2:2:1101:6181:16612 2:N:0:ACTATGCA
ACACAGTCCTGACCCAACTATCCCTATTAATCATTACGGCGGTCCTAGAAACCAACAAAATAGGACCGCACGTCCTATTCTATTATTCCATGCTAACGTATTCGAGCAAAGGCCTGCTTTGAACACTCTAATTTTTTCAAAGTAAAAGTCCTGGTCCCCAACACACCCAGTGAAGGGCATGCGGTTCTCCAGAAGAGAAGGCCCGGCCGGACAAGTGCACGCGGTGAGGCGGACCTGCCAGCCAGGCCAAAGGTTCAACTACGAGCTTTTTAACTGCAACAACTTTAATATACGCTATTGGAGCTGGAATTACCGCGGCTGCTGGCACCAGACTTGCCCTCCAA
+
DDDDDIGHHHIIIIIIIHIIIIIHHHHHHIIHIIHHIIIIIIIIHIGHHIHGHHEH??HHEGHIIIGIIIHIIIHIIIIIIIIICHHHI?G@F1IHFHIHIHHIIIIIIIIIGIIIIIIIIIIIIIHIIIIHH?I9GIIIIIIIGIIIIIIIIIHGIGIHHGHHGIIIHHFIIIIH&IIIIIIIIHIIIIIIIIIIIHIIIIIIIIIIIIIIIHHFIIIIIIHIIIIIII4IIII>=IIHIIHIIIIIIIIIIIHIIIIIIIIIIIIIIIIIIIIIIIIIIHIIHHIIHIGIIIIIIIHIIIIIIIIIIIIIIIIIIIIIIIIIIIIIIIIIIIIIIIIDDDDD
@HISEQ:969:HM2KJBCX2:2:1101:11157:17059 2:N:0:ACTATGCA
ACACAGTCCTGACCCAACTATCCCTATTAATCATTACGTCAATCCTAGAAACCAACAAAATAGGATCGAACGTCCTATTTCATTATTCCATGCTAATGTATTCAAGCGTTAGCCTGCTTTAAACACTCTAATTTTTTCAAAGTAACAGTCCTGTTTCCCTGCAACACCAAATTAATGACATTACAGTTCTTCAGAAAGGAGGAATCAGCGAAGCCAGTGCATACCAGTGGCACGACCAACCTGCTGACCCCGAAATTCAACTACGAGCTTTTTAACTGCAACAACTTTAATATACGCTATTGGAGCTGGAATTACCGCGGCTGCTGGCACCAGACTTGCCCTCCAA
+
DDDDDHIIIIIIIIIIIIIIIIIIIIIIIIIIIIIIIIIIIHIIIIIIIIIIIIIIIIHIIIHIGIIIIIGIIIIIHIIIIIIIIIIIIIIIIIIIIIIIIFIIIHHIIIIIIIIIIIIIIIIIIIIIIIIIIIIIHIIIIIHIIHIIIIIIIIIIIIIIIIIIIIIIIIIIIIIIIIIIIIIIIIIIIIIIIIIIIIIIIIIIHIIIIIIIIIIIIIIIIIIIIIIIIIIIIIIIIIIIIIIHHIIIIIIIIIIIIIIIIIIIIIIIIIIIIIIIIIIIIIIIIIIIIIIIIIIIIIIIIIIIIIIIIIIIIIIIIIIIIIIIIIIIIIIIIIIHIIIIIDDDDD
@HISEQ:969:HM2KJBCX2:2:1101:11639:17085 2:N:0:ACTATGCA
ACACAGTCCTGACCCAACTATCCCTATTAATCATTACGTCGATCCTAGAAACCAACAAAATAGGATCAAACGTCCTATTTCATTATTCCATGCTAATGTATTCAAGCGTTAGCCTGCTTTAAACACTCTAATTTTTTCAAAGTAACAGTCCTGTTTCCCTGCAACACCAAATTAATGGCATTACAGTTCTTCAGAAAGGAGGAATCAGCGAGACCAGTACGTACCAATGGCACGACCAACCTGCTGACCCCGAAATTCAACTACGAGCTTTTTAACTGCAACAACTTTAATATACGCTATTGGAGCTGGAATTACCGCGGCTGCTGGCACCAGACTTGCCCTCCAA
+
DADDDHIIIHIHIIIIIIHIHHHIIIIIIIIIHIIIIIFHIIIIIIIIIIIHIIIIIFHHIIEHHHHHHIGHIIGHIHHIIIIIHIIIHIIHHIIEIIIIHIIHIIIIHIHIIIIIIHIIHHIHIIIIHIIIHHGEHIIIIIIIIIIIIHGIIIHIIIHIIIIIIIFHHHHHIIIIIIIIHHHGIIIHIIIHHIIIIIIIHIIIHIIIIIIHIIIIIIIIIIIIIIIIIHIIIIIIIIIIIIIHC<IIHIIIIHIIIIIIIIIHHGHIIIIIIHHIIIIIIIHIIHHHIIIIIIIIIIIIIIIIIIIIIIIIIIIIIIIIIIIIIIIIIIIIIIIIIIIIIDDDDD
@HISEQ:969:HM2KJBCX2:2:1101:7750:17300 2:N:0:ACTATGCA
ACACAGTCCTGACCCAACTATCCCTATTAATCATTACGTCAATCCTAGAAACCAACAAAATAGGATCGAACGTCCTATTTCATTATTCCATGCTAATGTATTCAAGCGCGAGCCTGCTTTAAACACTCTAATTTTTTCAAAGTAACAGTCCTGATTCCCCGACACACCAAATTAATGACATGACGGTTCGTCAGAAGGGAGGAATCAGAAACACCAGTACATACCAGAGGCACGACCAGCGTACTGATCCCGAAATTCAACTACGAGCTTTTTAACTGCAACAACTTTAATATACGCTATTGGAGCTGGAATTACCGCGGCTGCTGGCACCAGACTTGCCCTCC
+
DDDCDIIIIIIIIIHIIIIIIIIIIIIIIIIIIIIIIIIIIIHIFHIIIIIIIIIIIIHHIIIIHIIHHHCHHIHHIIHHIIIIIIIIIIIIIIIIIGHIHHHHIDGHHIIIHHHHHHHIHHIHHGHIHIIIHIHHHGIIIIHHHIIIHIHIIIHHHHIIHIIIHIHIIIIHGHIIIHHHHHHIIIIIIIHIIIIIIHIIIIIIIFIIIIHIHHHIIIIIIIIIIIII<IIIIHIIIIHIHHDIIIIGHHGIGIHHHHHHHGCEHIIIIIIIIHHIIIIIIHHHIIHHIIIIIIIGIHHGEHGIIIIHHIIIGIIIIIIHIIIIIIIIIIIIHHCIIIIDDDDD
@HISEQ:969:HM2KJBCX2:2:1101:15380:16528 2:N:0:ACTATGCA
ACACAGTCCTGACCCAACTATCCCTATTAATCATTACGGCGGTCCTAGAAACCAACAAAATAGGACCGCACGTCCTATTCTATTATTCCATGCTAACGTATTCGAGCAAAGGCCTGCTTTGAACACTCTAATTTTTTCAAAGTAAAAGTCCTGGTCCCCAACACACCCAGTGAAGGGCATGCGGTTCTCCAGAAGAGAAGGCCCGGCCGGACAAGTGCACGCGGTGAGGCGGACCTGCCAGCCAGGCCAAAGGTTCAACTACGAGCTTTTTAACTGCAACAACTTTAATATACGCTATTGGAGCTGGAATTACCGCGGCTGCTGGCACCAGACTTGCCCTCCAA
+
DCDDAHEEHHIHIH@HEEHFHCHHHIHGHEHHIIIIIDCHHHHHGEEEGHGHHHEEGF?ECHHIGCEDH<HHHEEHHHFHE1DD@@GHI@@1<<HHHECCCIIHHCIIHHIGHIIHIIIHHCHHIHFHEHFHHEIHIHIIHHABFHIHIIHIIIHGHHHGGEHGBHIHHIHIII;GIIIIHIIIIHHIIHIIHIIHHHHHGIHDIIIIIIIIIIIIIIIIIIGIIIGIIHGIFIIIIIIIIIHIFIHIGIIIIHIIIIHIIHHHFIIIIIIIIIHIIIHHHHIIIIIIIIIIIIIIIIIIIIIIIIIIIIIIIIIIIIIIIIIIIIIIIIIIIIIIHIIDDCDC
@HISEQ:969:HM2KJBCX2:2:1101:15975:17451 2:N:0:ACTATGCA
ACACAGTCCTGACCCAACTATCCCTATTAATCATTACGTCAATCCTAGAAACCAACAAAATAGGATCAACGTCCTATTTCATTATTCCATGCTAATGTATTCAAGCGCGAGCCTGCTTTAAACACTCTAATTTTTTCAAAGTAACAGTCCTGATTCCCCACCACACCAAATTAATGACATGATGGTTCGTCAGAAGGTAGAAATCAGTAACACCAGTACGTACCGAAGGCACGACCAGCGTACTAATCCCGAAATTCAACTACGAGCTTTTTAACTGCAACAACTTTAATATACGCTATTGGAGCTGGAATTACCGCGGCTGCTGGCACCAGACTTGCCCTCCAA
+
DDDDDIIHIIIIIIIIIIIIIIGHIIIHIIIIIIIIIIIGHIIIIIIIIIIIIHHIHGHIHIHHHIIIGIGGHIIIIIIHHIIIEHIHHIHHHHHIIIIIHHHFHHHIIHIHIHIHHHIHIIIIIIIHIIHHHHHHIHIIIIIHHIIHIIIIHHHIIIHHHHHIIIIIHHHIHHHIIIIHIIIIIIIIIIIIIIIIIIIIIIHHGIIHIIHIHIIIIIIIIIHIIIIIIIHHIIIIIHI=IHIFIIIIIHIHHIGIIIHHGFHHHIHIIIIIIIIIIIIIIIIIHIIIIIIIIIIIIIIHIIIIIIIIIIIIIIHIIIIIIIIIIIIHIIIIIHEIIIIH@BBDD
@HISEQ:969:HM2KJBCX2:2:1101:16275:17298 2:N:0:ACTATGCA
ACACAGTCCTGACCCAACTATCCCTATTAATCATTACGGCGGTCCTAGAAACCAACAAAATAGGACCGCACGTCCTATTCTATTATTCCATGCTAACGTATTCGAGCAAAGGCCTGCTTTGAACACTCTAATTTTTTCAAAGTAAAAGTCCTGGTCCCCAACACACCCAGTGAAGGGCATGCGGTTCTCCAGAAGAGAAGGCCCGGCCGGACAAGTGCACGCGGTGAGGCGGACCTGCCAGCCAGGCCAAAGGTTCAACTACGAGCTTTTTAACTGCAACAACTTTAATATACGCTATTGGAGCTGGAATTACCGCGGCTGCTGGCACCAGACTTGCCCT
+
DCDDDIIHIIIHHIIGHIIIIIIIIIHGGGHHHHIHIIHHIIHIIIIHIIIIIIHHIEEEHIHHIHIIIHGHIIHHHHIIHCHHHHIIIIIIIIIIHIIIHHHEIIIIHIIHIIIHHHIIHHHHEIIIIIIIIHHHIIIHHHHIIIIIIIHHHHFIIIIIHHHIHIIIIIHIIIIHIIIIIIIIIIHHHIIIIIHIIIHIIIIIHIIIHIIIIHIIIIIIIIHIIIIIIIIIIIIIIIIIIIIIIIIHIIHIIHGIIIIIIHIIIIIIIIIIIIIIIIIIIIIIIIIHHIIHIIIIIIIIIIIIHHIIIIHIIIIIIIIIIIIIIIIIIIIIIIIDDDDD
@HISEQ:969:HM2KJBCX2:2:1101:16948:17289 2:N:0:ACTATGCA
ACACAGTCCTGACCCAACTATCCCTATTAATCATTACGTCGATCCTAGAAACCAACAAAATAGGTTCGATCGTCCTATTTCGTTATTCCATGCTAATGTATTCAAGCGCGAGCCTGCTTTAAGCACTCTAATTTTTTCAAAGTAACAGTCCTGTTTCCCCGCAACAACAAATTAATGCCATCACGGTTCTACAAGAAGGAGGGACCAGTGAGGCCAGTGCATACCAGTGGCACGACCAACCTACTGGCCCCGAAATTCAACTACGAGCTTTTTAACTGCAACAACTTTAATATACGCTATTGGAGCTGGAATTACCGCGGCTGCTGGCACCAGACTTGCCCTCCAA
+
DDDDDIHIIIIIIHIIIIIIIGHIIHHIIIEHIIHIIIIGCHIHIIHHIIHIHIIIIIIGIGHHECHHIEHHHIECHHIHHIIGIIIIIIHEHHHHIHHHHIHHHIIIHIHHIIIHIHIIIHIIIIIHIIIIIIHIIHIHHIIIIIHIIIIIIHEHHIIHIIHIIHIIIIHHIIIIIIHHHIHHIIHHHHHHIIHEIIHHIIHHIIIHIIHHHHIIHIHHHIHIIIIIIIIIIIHIIIIHHHHIGHHHHEIIIIIIIHIIIIHHHGIIIIIHHHHIIHIHIIIIIIIIHIHHHGHHIHIGIIIIIIIIHHIIHHHIIIIIIIIIIIHIIIIIIHIIIIIIIDDCDD
@HISEQ:969:HM2KJBCX2:2:1101:12917:17854 2:N:0:ACTATGCA
ACACAGTCCTGACCCAACTATCCCTATTAATCATTACCTCGACTCCGAAAGCCAACGAAATAGAACCGAGATCCTATTCCATTATTCCATGCACTAATGTTCAGGCTGTAGCGCCTGCTTTGAGCACTCCAATTTTTTCAAAGTAAACGTGCTGGCCACTCAAGGCACTCGGTAAAGAGAACCATGAACGAACCAACAAAATCGTCCAAGCAAACAGTAAACATCGCAAGATGCACCATTCACCTGAAACCGAGATCCAACTACGAGCTTTTTAACCACAACAATTCTGATATACGCTATTGGAGCTGGAATTACCGCGGCTGCTGGCACCAGACTTGCCCTCCAA
+
DDDDDIIIIIIIIIIIIIIIIIIIIIIIIIIIIIIIIHIIIIIIIIIIIIIIIIIIIIIIIIIIIIIHIIIHIIGFHII?GHHHIHIHHIIHIHIIIIIIIIHIIIIIIIHIIIIIIIIIIIHIIIIIIIIIIIIIIIIIIIIIIIIIIIIIIIIIIIIIIIIIIIIIIIIIIIIIIIIHIIIIIHIIIIIIIIIIIIIIIHIIIIIIIIIIIIIIIIIIHIIIIIIIIIIIIIIIIIIHIHIHHIIIIIIIIIIIIIIIIIIIIIIIIIIIIIIIHHHHIIIIIIIIIIIIIIIIIIIIIIIIIIIIIIIIIIIIIIIIIIIIIIIIIIIIIIIIIIIIIDDDDD
@HISEQ:969:HM2KJBCX2:2:1101:18532:16644 2:N:0:ACTATGCA
ACACAGTCCTGACCCAACTATCCCTATTAATCATTACGTCAATCCTAGAAACCAACAAAATAGAATCAAACGTCCTATTCCGTTATTCCATGCTAATGTATTCAAGCGTGAGCCTGCTTTAAACACTCTAATTTTTTCAAAGTAACAGTCCTGATTTCCCATAACACCAAATTAATGGCATTATAGTTCGTCAGAAGAGAGAAACCGATTATACCAGTACGTACAAAAGCACGAGCAATAAACCGGTCTCGAAATTCAACTACGAGCTTTTTAACTGCAACAACTTTAATATACGCTATTGGAGCTGGAATTACCGCGGCTGCTGGCACCAGACTTGCCCTCCAA
+
D@DDDFHHIIIHIGHHFHHIIIHEHHIIIHIHIIIIIFHHHHIHHGIHEHEHIIHIIIIHIHEHGHIIIIHHHIHIIIIIGHIFHHHEHHIEHIEHIIIIIHHHIIIIHII0CHHHHICIHHHIHFHIHGHHHIHIIIIHHIIHIIHIHHEHIHHIIIIIHHHIHIIEEHHIHIHHIEIIIIHIIIHHHHHIIHHHIHHIHHEHHIIIIHGHIIHIIIHHIIHHIIIIIIIIIHHHHHHHCDHHHIIHIIIHHIIHHIHIIIIIIIIHIIIIHIGIIFHHCIHGIIIHIHIHHIHHIHIIIIIHIIHGIIIIIIHGHIIIIIIHIIIIGHHHIIIIIIIIDDDDD
@HISEQ:969:HM2KJBCX2:2:1101:4584:18709 2:N:0:ACTATGCA
ACACAGTCCTGACCCAACTATCCCTATTAATCATTACGTCGATCCTAGAAACCAACAAAATAGAATCAAACGTCCTATTTCGTTATTCCATGCTAATGTATTCAAGCGTGAGCCTGCTTTAAACACTCTAATTTTTTCAAAGTAACAGTCCTGATTCCCCATGACACCAAATTAATGACATCATGGTTCGTCAGAAGGTAGGAATCAATAATACCAGTTCGTACAATAGCACGACCAATAAATTGATCCCGAAATTCAACTACGAGCTTTTTAACTGCAACAACTTTAATATACGCTATTGGAGCTGGAATTACCGCGGCTGCTGGCACCAGACTTGCCCTCCA
+
DDDDDIIIIIIIIIIIIIIIIIIIIIIIIIIIIIIIIIIIIIIIIIIIIIIIIIIIIHIIIIIIIIIHIIIGHHIIIIHIIIIIIIIIIIIIIIIHIIIIHIHIHIHIIIIIIGIIIHIIIIIIIIIIIIIIIIIIIIIIIIIIIIIIIIIIIIIIIIIIIIIIIIIIIIIIIIIIIIIIIIIIIIIIIIIIIIIIIIIIIIIIIIIIIIIIHIIIIIIIIIIIIIIIIIIIIIIIIIIIIIIIIIIIIIHIIIIIIIIIIIIIIIIIIIIIIIIIIIIIIIIIIHHIIIIIIIIIIIIIIIIIIIIIIIIIIIIIIIIIIIIIIIIIIIIIIIIIIIIDDDDD
@HISEQ:969:HM2KJBCX2:2:1101:9410:18938 2:N:0:ACTATGCA
ACACAGTCCTGACCCAACTATCCCTATTAATCATTACCTCGACTCCGAAAGCCAACGAAATAGAACCGAGATCCTATTCCATTATTCCATGCACTAATGTTCAGGCTGTAACGCCTGCTTTGAGCACTCCAATTTTTTCAAAGTAAACGTGCTGGCCACCCAATGGCACCCGATTAAGAGAACCATGGCCGAACCAGCAGAATCGTTTGCCCCAGCAGAACCACAACAAAGTGGACCACCGGAGCAAAACCGAGATCCAACTACGAGCTTTTTAACCGCAACAACTTTAATATACGCTATTGGAGCTGGAATTACCGCGGCTGCTGGCACCAGACTTGCCCTCCAA
+
DDDDDIIIIIHIIIIIIIIIIIIIIIIIIIIIIIIIIIIIIIIIIIIIIIIIIIIIIIIIHIHIHIHHIIGHIIIIHHHIHIIIIHGHIIH?HIHIIIIHIIHHHGHHIIIHIIIIIIIIHHFIIHIIIIHIIHIIIIIIIHIIIIHIIIIIIIIHIIIIIIIHIIIIIGIIIIHIIIHIIIIIIIIIIIIIIIIIIHIIIIIIIIHIIIHIIIIIIIIHIIIIIHIIIHIIIIIIIIIIIIHHHIIIIIIIIIIIIIIIIIIIIIIIIIIIIIIIIIIIIIIHIHHIIIIIHGIIIHIIIIIIIIIIIIIIIIIIIIIIIIIIIIIIIIIIIIIIIIIIIDDDDD
@HISEQ:969:HM2KJBCX2:2:1101:6251:17059 2:N:0:ACTATGCA
ACACAGTCCTGACCCAACTATCCCTATTAATCATTACGGCGGTCCTAGAAACCAACAAAATAGGACCGCACGTCCTATTCTATTATTCCATGCTAACGTATTCGAGCAAAGGCCTGCTTTGAACACTCTAATTTTTTCAAAGTAAAAGTCCTGGTCCCCAACACACCCAGTGAAGGGCATGCGGTTCTCCAGAAGAGAAGGCCCGGCCGGACAAGTGCACGCGGTGAGGCGGACCTGCCAGCCAGGCCAAAGGTTCAACTACGAGCTTTTTAACTGCAACAACTTTAATATACGCTATTGGAGCTGGAATTACCGCGGCTGCTGGCACCAGACTTGCCCTCCAA
+
DDDDDIIIIIIIIIIIIIIIIIIIIIIIIIIIIIIIIIIIIIIIIIIIIIIIIIIIHHIHHIHHIIIIIIIIHIIIIIIIIHIIIIIIHIIIGIHIIIIIIHHIIIIIIHIIIHIIIIIIIIIIIIIIIIIIIIIIIIIIIIIIIHGIIIIHIIIIIIIHHHCHHIIIIIIIIIIIIIIIIIIIIIIIIIIIIIIIIIIIIIHIIIIIIIIIIIIIIIIIIIIIIIIIIIIIIIIHIIIIIIHIIIIHIIIIIIIIIIIIIIIIIIIIIIIIIIIIIIIIIIIIIIIIIIHIIIIIIIIIIIIIIIIIIIIIIIIIIIIIIIIIIIIIIIIIIIIIIIIDDDDD
@HISEQ:969:HM2KJBCX2:2:1101:13983:18104 2:N:0:ACTATGCA
ACACAGTCCTGACCCAACTATCCCTATTAATCATTACGTCAATCCTAGAAACCAACAAAATAGGATCGAACGTCCTATTTCATTATTCCATGCTAATGTATTCAAGCGTTAGCCTGCTTTAAACACTCTAATTTTTTCAAAGTAACAGTCCAGTTTCCCCGCAACACCAAATTAATGGCATTACGGTTCATCAGGAAGGAGGAATCAGTAAGACCAGTACGTACCAATGGCACGACCAACCTACTAACCCCGAAATTCAACTACGAGCTTTTTAACTGCAACAACTTTAATATACGCTATTGGAGCTGGAATTACCGCGGCTGCTGGCACCAGACTTGCCCTCCAA
+
DDDCDIIIIIIIIHIIIIIIIIIIIIIIIIIIIIIIIHHIEHHHIIIIIIIIIIIIHHHEHHHHIIIHHHHIIIIIIHIIIIIHHIIHIIIHIIIIIIIIIHIIIHIIHIIIIIIIIHHIIHIIHIIIIIIIIIIIIHHHIIIIIIHIIIIIIIIHIIIIIIIIIIIIIIIHIIIIIIIIIIIIIIIIIIIIIIIIIIIIIIIIIIIIIIIIIHHIIHIIIIIIIIIIIHIIIIIIIIIIIHHFBIHHIIIIIIIHHHIHHIIIIIIIIIIIIIIIIIIIIIIIIIIIIIIIIIIIIIIIHIIIIHIIIIIIIIIIIIIIIIIIIIIIIIIIIIIIIIIIIDDDDD
@HISEQ:969:HM2KJBCX2:2:1101:17253:19419 2:N:0:ACTATGCA
ACACAGTCCTGACCCAACTATCCCTATTAATCATTACGTCAATCCTAGAAACCAACAAAATAGGATCGAACGTCCTATTTCATTATTCCATGCTAATGTATTCAAGCGTTAGCTTGCTTTAAACACTCTAATTTTTTCAAAGTAACAGTCCAAATTCCCCGCAACACCAAATTAATGGCATTACGGCTCATCAGGAAGGAGGAATCAGTGAGACCAGTACATACCAGAGGCATGACCAACCTACTAACCCCGAAATTCAACTACGAGCTTTTTAACTGCAACAACTTTAATATACGCTATTGGAGCTGGAATTACCGCGGCTGCTGGCACCAGACTTGCCCTCCAA
+
DDCDDIIIIIIIIIIIIIIIIIIIIIIIIIIIIIIIHIIIIIIIHHHHIIIIHIIIIIHHIIGHHHHHHIIHIIIHIIIIIHIIHHIIHIIIIIIIIIHIIIIIIHIIIIIIIIIIIIIIIIIHIIIIIIHHHIIIIIIIIIIIIIIHIIHHIIIIIIIIIIIIIHIIIIIIIIIHIIIIIIIIIIHIIIIIIIIIIIIIIIIIIIIIIIHHIIIIIIIIIIIIIIIIIHIIIIIIIIIIIIHEHHHIIIIIIIIIIIIIIHEIIIIIIIIIIIIIIIIIIIIIIIIIIIIIIIIIIIIHIIIIIIIIIIIIIIHIIHEIIIIIIIIIIIIIIIHIIIIIIDCDDD
@HISEQ:969:HM2KJBCX2:2:1101:10758:19650 2:N:0:ACTATGCA
ACACAGTCCTGACCCAACTATCCCTATTAATCATTACGGCGGTCCTAGAAACCAACAAAATAGGACCGCACGTCCTATTCTATTATTCCATGCTAACGTATTCGAGCAAAGGCCTGCTTTGAACACTCTAATTTTTTCAAAGTAAAAGTCCTGGTCCCCAACACACCCAGTGAAGGGCATGCGGTTCTCCAGAAGAGAAGGCCCGGCCGGACAAGTGCACGCGGTGAGGCGGACCTGCCAGCCAGGCCAAAGGTTCAACTACGAGCTTTTTAACTGCAACAACTTTAATATACGCTATTGGAGCTGGAATTACCGCGGCTGCTGGCACCAGACTTGCCCTCCAA
+
DDDDDIIIIIIIIIIHIIIIIIIIIIIIIHIIIIHHIHIIIIEHIIIIIIHIIIIIIIIHIIIHIIIDHIHIHFHFHIIGIIIIIIIIIGGHGHIIIIIHHHHHIHHHHIHHFHIIHIIIIIHIIHHHHHIIIGHHIIIIIIHIIIIIIHHHIHIIHIIIHIIIHIIIHHIIIIHIIIHIIIIHIIIIIIHHIIIIIIIIIIIIHIHHHHHIHHHIIIIIIIIIIIIIIIIHIIIIIIIIIHHIIIIIIIIIIHFIHIIIIHIIIHIIIHIIIIIIIIIHIIIHIIIIIIIIIIIIIIIIIIIIIIIIIIIIIIIIIIIIIHIIIIIIIIIIIIIIIIIDDDDD
@HISEQ:969:HM2KJBCX2:2:1101:13911:19573 2:N:0:ACTATGCA
ACACAGTCCTGACCCAACTATCCCTATTAATCATTACGGCGGTCCTAGAAACCAACAAAATAGGACCGCACGTCCTATTCTATTATTCCATGCTAACGTATTCGAGCAAAGGCCTGCTTTGAACACTCTAATTTTTTCAAAGTAAAAGTCCTGGTCCCCAACACACCCAGTGAAGGGCATGCGGTTCTCCAGAAGAGAAGGCCCGGCCGGACAAGTGCACGCGGTGAGGCGGACCTGCCAGCCAGGCCAAAGGTTCAACTACGAGCTTTTTAACTGCAACAACTTTAATATACGCTATTGGAGCTGGAATTACCGCGGCTGCTGGCACCAGACTTGCCCTCCAA
+
DDDDDIIIHIIIIIIIIIIIIIIIIIIIIIIIIIIIIIIIIIIIIIIIIIHHIIIIIHHHIHGIIIIHIHDHIIIIIHHIIIIIIIIHIIIGHIIIIIIIIHGIIHIIIIIHIIIIIHHIIIHIIIIIIIIIIIIIIIHIIIHIIGIIIIIHHHIIIIIIIHHHIIIIIIIIIIIIIIIIIIIIIIHIIIIIIHIIIIIIIIIIIIIIIIIIIIIIIIIIIIIIIIIIIIHIIIIIIIIIIIHIIIIHIIIIIIIIIIIIIIIIIIIIIIIIIIIIIIIIIIIIIIIIIIIIIIIIIIIIIIIIIIIIIIIIIIIIIIIIIIIIIIIIIIIHIIIIIIIDDDDD
@HISEQ:969:HM2KJBCX2:2:1101:9209:20089 2:N:0:ACTATGCA
ACACAGTCCTGACCCAACTATCCCTATTAATCATTACGTCAATCCTAGAAACCAACAAAATAGGATCGAACGTCCTATTTCATTATTCCATGCTAATGTATTCAAGCGTTAACCTGCTTTAAACACTCTAATTTTTTCAAAGTAACAGTCCTGTTTCCCTGCAACACCAAATTAATGACATTACAGTTCTTCAAGAAGGAGGAATCAGTAAAGCCAGTACATACCATAGGCACGACCAACCTACTGACCCCGAAATTCAACTACGAGCTTTTTAACTGCAACAACTTTAATATACGCTATTGGAGCTGGAATTACCGCGGCTGCTGGCACCAGACTTGCCCTCCAA
+
DDDDDIIIIIIIIIIIGIIIIIIIIIIIIIIIIIIIIIIIIIIIIIIIIIIIIIIIIIIIIIGIIIIIIIHHEHHIIIIIIIIIIIIFIHIIIIIIIIIIIIIIIIIHIHIIIIIIIIIIIIIIIIIIHIIIIIIHIIIIIIIIIIHIIIIIIIIIIIIIIIIIIIIIIIIIIIIIIIIIIIIIIIIIIIIIIIIIIIIIIIIIHIIIIIIIIIIIIIIIIIIIIIIIIIIIIHIIIIIIIIHHFIIIIIIIIIIIIIIIIIIIIIIIIIIIIIIIIIIIIIIIIIIIIIIIIIIIIIIIIIIIIIIIIIIIIIIIIIIIIIIIIIIIIIIIIIIIIIIIIDDDDD
@HISEQ:969:HM2KJBCX2:2:1101:1425:20864 2:N:0:ACTATGCA
ACACAGTCCTGACCCAACTATCCCTATTAATCATTACGGCGGTCCTAGAAACCAACAAAATAGGACCGCACGTCCTATTCTATTATTCCATGCTAACGTATTCGAGCAAAGGCCTGCTTTGAACACTCTAATTTTTTCAAAGTAAAAGTCCTGGTCCCCAACACACCCAGTGAAGGGCATGCGGTTCTCCAGAAGAGAAGGCCCGGCCGGACAAGTGCACGCGGTGAGGCGGACCTGCCAGCCAGGCCAAAGGTTCAACTACGAGCTTTTTAACTGCAACAACTTTAATATACGCTATTGGAGCTGGAATTACCGCGGCTGCTGGCACCAGACTTGCCCTCCAA
+
DDDDDHHIHIIGHIIHII@HEEHHHHIIIIIIIHIIIGHHGHHGIIIIIIIIEHHIG?EHHI<GHHHHIIDHFGH@GHFHIFCHHHHHHFHHGCIIIIIIIIHHHIHIIIIHHIGIHHIHGIHHGHIIIIIIIIIIIHHIHIIIIIIIHIHIIIHIIHHHIHIIHIIIIIIIIIIIIIIIIIIIIIIIIHIIIIIIIIIIIIIIIIIII>IIIIIIIHIIIIII>IIIIIIIIIHIIIHHIIHIIIIHIIIIIIIIIHIIIIIIIIIIIIIHIIIIIIIIIHIIIHIIIHIIIHIIIIIIIHIIIIIIIIIIIIIIIIIIIIIIIIIIIIIIIIIIIIIDDDDD
@HISEQ:969:HM2KJBCX2:2:1101:12407:20280 2:N:0:ACTATGCA
ACACAGTCCTGACCCAACTATCCCTATTAATCATTGCTCACAAATCCAAAAACCAACAAAATACGATAAACGAGCCCTAACTTATTATTCCATGCTAATGTATTCATAACTAACCGCCTGCTTTAAACACTCTAATTTTTTCAAAGTAAAGGTCCTGGATTGCGAACCCAACCCAGCAAAGGGCAGGAACGTTCTCCAGGAAGATGGTAAGCGCGCATCGGCACTCACACACGAAACCGTGGCGGGCCAAGCGCACTATACCAGAAATCCAACTACGAGCTTTTTAACTGCAACAACTTTAATATACGCTATTGGAGCTGGAATTACCGCGGCTGCTGGCACCAGACTTGCCCTCCAA
+
DDDDDIIIIIHIIIHIIIIIIHIIIIHIIIGIHIIIIIIIIIIIHHIIIIHIIIIIHGHHIIIIHIIIIHIIIHIIIIIIIIHIIHIHIHIIIEFHIIHIEDFHHIHIHIIIIIIHHIIIIHIIHHGIIIIIIIIIHIIIIIIGHHIIIIIHHIIIIIIIIIIIIIIIIIHIIIIIHIHHIIIIIIIIIII<HIIIIIIIIIIIIIIIIIIIIIIIIIIIIIIIIIIIIHIIII?IIIIIIIIIIIIHIIIIIHHIHIIIIIIIIIIIIIIIIIIIIIIIIIIIIIIIIIIIIIIIIIIIIIIIIIIIIIIIIIIIIIIIIIIIIIIIIIIIIIIIIIIIIIIIIIIIIIIIIDDDDD
@HISEQ:969:HM2KJBCX2:2:1101:12097:21992 2:N:0:ACTATGCA
ACACAGTCCTGACCCAACTATCCCTATTAATCATTACGTCAATCCTAGAAACCAACAAAATAGGATCGAACGTCCTATTTCATTATTCCATGCTAATGTATTCAAGCGTTAGCCTGCTTTAAACACTCTAATTTTTTCAAAGTAACAGTCCTGTTTCCCTGCAACACCAAATTAATGACATTACAGTTCTTCAAGAAGGAGGAATCAGTAAAGCCAGTACACACCATTGGCACGACCAACCTACTGACCCCGAAATTCAACTACGAGCTTTTTAACTGCAACAACTTTAATATACGCTATTGGAGCTGGAATTACCGCGGCTGCTGGCACCAGACTTGCCCTCCAA
+
DDDDDIIIIIIIIIIIIIIIIIIIIIIIIHIIHIIIIGIHIIIIIIIIIHIIIIIIIGHIIIIIIIIFHHHGHHIIGIIIIGIIIIIGGHHIIIIIIIHIIHIIIIIIIIIHIIIHIIIIIHHIIIIIIHIIIIIIIIIIIIIIIIIHHIIIIIIIIIIIIIIIIIIIIIIIHIIIIIIIIIIIIIIIIIIIIIIIIIIIIIIHHIIIIIIIIIIIIIIIIIIIIIIIIIIIIIIIIIHIIIHHIIIIIIIIIIIIIIIIIHIIIIHIIIIIIIIIIIIIIIIIHIIIIIIIIIIIIIIIIIIIIIIIIIIIIIIIIIIIIIIIIIIIIIIIIIIIIIIIIDDDDD
@HISEQ:969:HM2KJBCX2:2:1101:20449:21863 2:N:0:ACTATGCA
ACACAGTCCTGACCCAACTATCCCTATTAATCATTACGGTGATCCTAGAAACCAACGAAATAGAATCAGTCCGTCCTATTTCATTATTCCATGCTAATGTATTCAGACGTTAGCCTGCTTTAAACACTCTAATTTTTTCAAAGTAACAGTCCTGATTTCCCATCACACCAAATAAATGGCATGAAAGTTCCTCAGAAGGTAGAGATTCATCTCACCAGTGCAGACAATTAAGCCTGACCAATGGGTAAACCCCGAAGTTCAACTACGAGCTTTTTAACTGCAACAACTTTAATATACGCTATTGGAGCTGGAATTACCGCGGCTGCTGGCACCAGACTTGCCCTCCAA
+
DDDDDIIIIIIIIIIIIIIIIIIIIIIIIIIIIIIIIIIIIIIHIIIIIIHHEHIIIIIIIIGHEHIIHIHI=DEHEHCHHHCEHIIIIFHHHHIIHHHHIEHGHHIIHIIHHIHEHHFHIIIIHHHIIIIIHIIIIIIHIHHHHIHCHHIIHHIIIIIIIIIHIIIIIIIIIHIHIIIIIIIIHIIIIIGIIIIIIIIIIIIIIIIIIIII;IIII<IIIIIIIIHEIIIIIIIIIIIIIHIHHHDHIIIIIIIIIIIIIIIIIIIIIIIIIIIIIIHIIIIIIIGIIIIIIIIIIIIIIIIIIIIIIIIIIIIIIIHIIIIIIIIIIIIIIIIIIIIIIIIDDDDD
@HISEQ:969:HM2KJBCX2:2:1101:4802:22310 2:N:0:ACTATGCA
ACACAGTCCTGACCCAACTATCCCTATTAATCATTACGGCGGTCCTAGAAACCAACAAAATAGGACCGCACGTCCTATTCTATTATTCCATGCTAACGTATTCGAGCAAAGGCCTGCTTTGAACACTCTAATTTTTTCAAAGTAAAAGTCCTGGTCCCCAACACACCCAGTGAAGGGCATGCGGTTCTCCAGAAGAGAAGGCCCGGCCGGACAAGTGCACGCGGTGAGGCGGACCTGCCAGCCAGGCCAAAGGTTCAACTACGAGCTTTTTAACTGCAACAACTTTAATATACGCTATTGGAGCTGGAATTACCGCGGCTGCTGGCACCAGACTTGCCCTCCAA
+
DDDDDIIIIIIIIIIGIIIIIGIIIIIIHIIIIIIIIHEHICEHDFHIIHIIIIHHHIFHIHGG<FCCHHIHIIHFGIHHIGIIHHIIIIIIIIIHHHHIIHHHIIIIHIIIHHIIHIHIIIIIIIIHHHIHHIHHHGIHHHHIIGIIIIIIIIIIHHIHHHIHHIIHIIIHGHIIIIHIIIIHIIIHGIHIHIIHIIIHHHIIHIIIIIIHI=IGIIIIIIIIIIIIIIIIIIIIIIIIIIHIHIHGIGIIIIHIIIIIIIIIIIIIIIIIIIIIHGHHIIIIIIIIIHIIIIIIIIIIIIIIHIIIIIIIIIIIIIIIIIIIIIIGIIIIHIIIIIIDDDDD
@HISEQ:969:HM2KJBCX2:2:1101:21037:21807 2:N:0:ACTATGCA
ACACAGTCCTGACCCAACTATCCCTATTAATCATTACGGCGGTCCTAGAAACCAACAAAATAGGACCGCACGTCCTATTCTATTATTCCATGCTAACGTATTCGAGCAAAGGCCTGCTTTGAACACTCTAATTTTTTCAAAGTAAAAGTCCTGGTCCCCAACACACCCAGTGAAGGGCATGCGGTTCTCCAGAAGAGAAGGCCCGGCCGGACAAGTGCACGCGGTGAGGCGGACCTGCCAGCCAGGCCAAAGGTTCAACTACGAGCTTTTTAACTGCAACAACTTTAATATACGCTATTGGAGCTGGAATTACCGCGGCTGCTGGCACCAGACTTGCCCTCCAA
+
DDBDDHCFHHHHIHIHHGFHGEHIFHGHHIEHGEGHHHHGHIDDCHHHHFFCDGHEHHH@<FG?EHIHDH<DD@H=D1<DFGHHHFGH1G@@1F@HEHG?@<DHIGHHIIEIHHE?HGGGHCE8FIIHHHIHIHIHHHHHHIHHHHEHGIHHHIIIIIIHHHHEHIIIIIHHDIIIHHHIHHHH>HIIHHFHHIIIIIHIIIIIIIIIIGIIIIIGIIHIIIIIGGIIIIIIGIIGIIIIIHHGGIHGHHIIIIIIIIIIIIIHIIIIIIIIIIIIIHIHIIIIIIIIIIIHIIIIIIIIIIIIIIIIIIIIIIIIIIIIIIIIIIIIIHIHIIIIIIIDDDDD
@HISEQ:969:HM2KJBCX2:2:1101:5457:23987 2:N:0:ACTATGCA
ACACAGTCCTGACCCAACTATCCCTATTAATCATTACGGCGGTCCTAGAAACCAACAAAATAGGACCGCACGTCCTATTCTATTATTCCATGCTAACGTATTCGAGCAAAGGCCTGCTTTGAACACTCTAATTTTTTCAAAGTAAAAATCCTGGTCCCCAACACACCCAGTGAAGGGCATGCGGTTCTCCAGAAGAGAAGGCCCGGCCGGACAAGTGCACGCGGTGAGGCGGACCTGCCAGCCAGGCCAAAGGTTCAACTACGAGCTTTTTAACTGCAACAACTTTAATATACGCTATTGGAGCTGGAATTACCGCGGCTGCTGGCACCAGACTTGCCCTCCAA
+
DDDDDIIIIHHIIIIIIIIIIIIIIIIIIIHIIIIIIIFHIIIIIIIIIIIIIGIIIHHIIIHHIIIIIIIIIIIIIHIII1DHHHIHIHIIIHIIIIIIIHHIIIIIIIIHIIIIIIIIIHIICGIIIIIIIIIIIIIIIIIIIII2IIIIIIIIIIIIHIIIIIIIIIIIHIIIIIHIIIIIIIIIIIHIIIIIIIIIIIIIIIIIIIIIIIIIIIIIIIIIIIIIIIIIIIIIIIIIIIHIIIIIIGIIIIIIIIIIIIHIIHHIIIIIIIIIIIIIIIIIIIIIIIIHIIIIIIIIIIIIIIIIIIIIIIIIIIIIIIIIIIIIIIIHIIIIIIIDDDDD
@HISEQ:969:HM2KJBCX2:2:1101:6739:22937 2:N:0:ACTATGCA
ACACAGTCCTGACCCAACTATCCCTATTAATCATTACGGCGGTCCTAGAAACCAACAAAATAGGACCGCACGTCCTATTCTATTATTCCATGCTAACGTATTCGAGCAAAGGCCTGCTTTGAACACTCTAATTTTTTCAAAGTAAAAGTCCTGGTCCCCAACACACCCAGTGAAGGGCATGCGGTTCTCCAGAAGAGAAGGCCCGGCCGGACAAGTGCACGCGGTGAGGCGGACCTGCCAGCCAGGCCAAAGGTTCAACTACGAGCTTTTTAACTGCAACAACTTTAATATACGCTATTGGAGCTGGAATTACCGCGGCTGCTGGCACCAGACTTGCCCTCCAA
+
@BBDDIHHHHIHIHHIHIIGHHEEHHIHHHIHHHFHIECHIICHHHGGCFFEHIGHHIHIHIHHEHIDDCHHD?CCCCEHH@FGGHHIIIHF<CHHHHHGGDHIHHHIIHEIIIHHHHHEHCHHHIIIIICGHH@EHIIHHHHIHHH:EGHHDHIIIHHGHIIIIIHHHIEFEHH;EHDGHHHCGCEHHHIIHIHIIIHHIHGIIHDHDE=HFGHEDIIIII;HHHHEDDG?EHH@IIHHHCHIIHEFAD1@@1GIIIHHIIHIIIHHHHEHCFCHHGHHHHHFEHEHHIGIIIIIHEEFCHHHGHIIHHIIIHHIIIIHIIIIHGHHCIHHIHHIHIHDD@DB
@HISEQ:969:HM2KJBCX2:2:1101:18931:23563 2:N:0:ACTATGCA
ACACAGTCCTGACCCAACTATCCCTATTAATCATTACGGCGGTCCTAGAAACCAACAAAATAGGACCGCACGTCCTATTCTATTATTCCATGCTAACGTATTCGAGCAAAGGCCTGCTTTGAACACTCTAATTTTTTCAAAGTAAAAGTCCTGGTCCCCAACACACCCAGTGAAGGGCATGCGGTTCTCCAGAAGAGAAGGCCCGGCCGGACAAGTGCACGCGGTGAGGCGGACCTGCCAGCCAGGCCAAAGGTTCAACTACGAGCTTTTTAACTGCAACAACTTTAATATACGCTATTGGAGCTGGAATTACCGCGGCTGCTGGCACCAGACTTGCCCTCCAA
+
DDDDDHIIIIIIIGIIIIIIIIIIIIIIIIFHIHIIIIIIIIIIIIIGIIIHIIHIIHHIIH?HHIHDHHHGEEHHHIHIIHHFHIIFHIIHGHHI@HHHHDHHIGIIIIIHHIHHHHHIHHIIIIIIIIHHHIIEHIIIIHHIIHHHHHHE@DHIIIIIIIHIHHHHIHHHHIHHHHHIIIHHHHHHHIIHIIIHIHIIIIIIIGHIIHIIIHHHHIIIIHIIHIIIIIIIIIGIIIIIIGHIIIIHIHHHHIIIIIGIIIIIIIIIHIIIIIHIIIIIIIHHFIIHIIIIIIIIIIIIIIIIIIIIIIGIIIIIIIIIIIIIIIIIIIIIIIIIIIIDDDDD
@HISEQ:969:HM2KJBCX2:2:1101:8668:23742 2:N:0:ACTATGCA
ACACAGTCCTGACCCAACTATCCCTATTAATCATTACGGCGGTCCTAGAAACCAACAAAATAGGACCGCACGTCCTATTCTATTATTCCATGCTAACGTATTCGAGCAAAGGCCTGCTTTGAACACTCTAATTTTTTCAAAGTAAAAGTCCTGGTCCCCAACACACCCAGTGAAGGGCATGCGGTTCTCCAGAAGAGAAGGCCCGGCCGGACAAGTGCACGCGGTGAGGCGGACCTGCCAGCCAGGCCAAAGGTTCAACTACGAGCTTTTTAACTGCAACAACTTTAATATACGCTATTGGAGCTGGAATTACCGCGGCTGCTGGCACCAGACTTGCCCTCCAA
+
00@D@HHHHHHHHIIIIIIIHIIIIHHIIHIIIHIIIIHGIGH?EHIIIHIHIIIIIIIHGI1GHF1<CED?F@HF?1FHHECFH@G?CHHHHEHHGECHG>DEGC@?HEE1IIHGIHHHHGHHHHEIHIGHHHIHIIIGDGAF@HGEGHEEHHDIIIHHHHEGFHFHIIIHIHH@HHHFGHIHHHGHHIIIIIIHIIIHIGII=IIIHHIHHIIIHIHHHIIIHHIIHIIIIIIIHHEHIIHHIIIIGIIIIIIIIIIIIIIIIIIIIIIIIIIIIIIIIIIIIIIIIIIHIIIIIIIIIIIIIIIIIIHIIIIIIIIIIIIIIIIIIIIIIIIIIIIDDDDD
@HISEQ:969:HM2KJBCX2:2:1101:14055:23907 2:N:0:ACTATGCA
ACACAGTCCTGACCCAACTATCCCTATTAATCATTACGGCGGTCCTAGAAACCAACAAAATAGGATCAACGTCCTATTTCATTATTCCATGCTAATGTATTCAAGCGCGAGCCTGCTTTAAACACTCTAATTTTTTCAAAGTAACAGTCCTGATTCCCCACCACACCAAATAAATGACATGATGGTTCGTCAGAAGGTAGAAATCAGTAACACCAGTACGTACCGAAGGCACGACCAGCGTACTAATCCCGAAATTCAACTACGAGCTTTTTAACTGCAACAACTTTAATATACGCTATTGGAGCTGGAATTACCGCGGCTGCTGGCACCAGACTTGCCCTCCAA
+
DDDDDIIIIIIIIIIIIIIIIIIIIIIIIIIIIIIIIHHIHIIIIIIIIIIIIIIIIHIHIIHHGHIHHIFCHHIIIGIIIIIIIIHHIIHGIIIIIIIIIGHIIIIIIIIIIIIIIIIIIHIIIIIIIIIIIIIIIIHIIIIIIIIIIIIIIIHIIIIHIIIIIIIIIIIIIIIIHD@IIIIIIIGIIIIIIIIIIIIIIIIIIIIIIIIIIIIIIIIIIIIIIIIIIIIIIIIIIIIIIIIHII=IIIIIIIIHIIIIIIIIIIIIIIIIIIIIIIIIIIIIIIIIIIIIIIIIIIIIIIIIIIIIIIIIIIIIIIIIIIIIIIIIIIIIIIIIIIIIDDDDD
@HISEQ:969:HM2KJBCX2:2:1101:10684:23523 2:N:0:ACTATGCA
ACACAGTCCTGACCCAACTATCCCTATTAATCATTACGGCGGTCCTAGAAACCAACAAAATAGGACCGCACGTCCTATTCTATTATTCCATGCTAACGTATTCGAGCAAAGGCCTGCTTTGAACACTCTAATTTTTTCAAAGTAAAAGTCCTGGTCCCCAACACACCCAGTGAAGGGCATGCGGTTCTCCAGAAGAGAAGGCCCGGCCGGACAAGTGCACGCGGTGAGGCGGACCTGCCAGCCAGGCCAAAGGTTCAACTACGAGCTTTTTAACTGCAACAACTTTAATATACGCTATTGGAGCTGGAATTACCGCGGCTGCTGGCACCAGACTTGCCCTCCAA
+
DDD?@HHHIHIIIIHCFHH?HDCFHHHHGEGHIIIHHGHIHDHHHHIHEHIIEHHIICEHF1?1FCG/</<CHHHGEHGE1<FFGHHIGCCECGIIIIHHF<HEHEEHEGHDHIHGHHIIHHGCHHHHHHHHGHHHIHHGIIIHHHCECHGHHHHDIHEHHHEGEHHHHHHIIIIHH?EHGIIIIHHIHHIIHIIIIIHHHFDHHHHIIIIIIIIIIHIIIIIIIIIIIIIIIHHHHHHIHFHHHFEIIIIIIHHIHGIIIIIIIIIIIIIHGIIIIIIIIIHGIIIIHIHHIIIIIIHIHIIIIIHIIIIIIIIIIIIIIIIIIHIHIIIIIIIIIGIDDDDD
@HISEQ:969:HM2KJBCX2:2:1101:18265:24311 2:N:0:ACTATGCA
ACACAGTCCTGACCCAACTATCCCTATTAATCATTACGGCGGTCCTATTCTATTATTCCATGCTAACGTATTCGAGCAAAGGCCTGCTTTGAACACTCTAATTTTTTCAAAGTAAAAGTCCTGGTCCCCAACACACCCAGTGAAGGGCATGCGGTTCTCCAGAAGAGAAGGCCCGGCCGGACAAGTGCACGCGGTGAGGCGGACCTGCCAGCCAGGCCAAAGGTTCAACTACGAGCTTTTTAACTGCAACAACTTTAATATACGCTATTGGAGCTGGAATTACCGCGGCTGCTGGCACCAGACTTGCCCTCCAA
+
<0<<DHI1FHHFHCCEEGH@<GHIEEGHFFHFFFHHEHH<EHII<HEGHH?CGG1<DHH@HHH1HFH@H?FFH?FHGF@F@H@G@HHH?IIIIIHI@HHHA<FCFHCBCHHCGHGG@E?HHGGFHHIEHHHGHEDHHHIGIHHGACIIIHH?DGGCEHFFHHIIIIHCG?DGEHIIIIHHHHHHHCHHHHIIIHHI=HDECFHHHCE@EHEHEHIHDEHHHHH9FH@IIIHGEGCECGEHHHFEGGFIHHFCD1@HEGF@EEECEFHCEEEIIIIH@HIIHHHE?DHHEHECEHFEHHEHEHIIHHEEFD0<@B
@HISEQ:969:HM2KJBCX2:2:1101:4075:25181 2:N:0:ACTATGCA
ACACAGTCCTGACCCAACTATCCCTATTAATCATTACGGCGGTCCTAGAAACCAACAAAATAGGACCGCACGTCCTATTCTATTATTCCATGCTAACGTATTCGAGCAAAGGCCTGCTTTGAACACTCTAATTTTTTCAAAGTAAAAGTCCTGGTCCCCAACACACCCAGTGAAGGGCATGCGGTTCTCCAGAAGAGAAGGCCCGGCCGGACAAGTGCACGCGGTGAGGCGGACCTGCCAGCCAGGCCAAAGGTTCAACTACGAGCTTTTTAACTGCAACAACTTTAATATACGCTATTGGAGCTGGAATTACCGCGGCTGCTGGCACCAGACTTGCCCTCCAA
+
DDDDDIIIIIIHIIIIIIIIIIIIIIIIIIIIIIIIIIIIIGIIIIIIIIIIIIIIHICHHIHEHIIHIIGIHFHIHFIHIIIIGHIHIIIHIIIIIHIIHHEHIHIIIIHIIIIIIIIIIHHHHHIIIIIIIIIIIIHIIIIIIIIIIIGIHHHIHHIIIIIIIIIIHIIIIIIIIIIIIIIIIIIHHHIIIIIIIIIIIIIIIIIIIHIIIIIIHIIIIIIIIIIIIIIIIIIIIIIIIIIIIIHHIIIIIIIIIIIIIIIIIHIIIIIIIIIIIIIIIHIIIIIIIIGIIIIIIIIIIIIIIIIIIIIIIIHIIIIIIIIIIIIIIIIIIIIIIIIDDDDD
@HISEQ:969:HM2KJBCX2:2:1101:8851:25590 2:N:0:ACTATGCA
ACACAGTCCTGACCCAACTATCCCTATTAATCATTACGGCGGTCCTAGAAACCAACAAAATAGGACCGCACGTCCTATTCTATTATTCCATGCTAACGTATTCGAGCAAAGGCCTGCTTTGAACACTCTAATTTTTTCAAAGTAAAAGTCCTGGTCCCCAACACACCCAGTGAAGGGCATGCGGTTCTCCAGAAGAGAAGGCCCGGCCGGACAAGTGCACGCGGTGAGGCGGACCTGCCAGCCAGGCCAAAGGTTCAACTACGAGCTTTTTAACTGCAACAACTTTAATATACGCTATTGGAGCTGGAATTACCGCGGCTGCTGGCACCAGACTTGCCCTCCAA
+
DDDDDIIIIIIIIIIIIIIIIIIHIIIIIHIHIIIIIIIIIHHIIHHEHHIHHC@0CEHIIIHIIIIDH?CDHHIHIIGHHHHIIIGHIEHIIFHHIHIIHFIIIHHHHHFIIHIIHHIHHIIIIHHHIIHIIHHIDHIHIIIIHIHGHIIIIIIHHCHHIHHHEIIHEHGHIIIHIIIIIIIHIIHHIHHIHHIIHIIIIHGIIIIHIIIHHIIIIIIIIGIIGIIIIIIH>IIIIHIIIHHIIIIHIIIIHIIIIIIIIIIIIIIIIIIIIIIHIIIHGIHHIIIIIIIHHHHHIIIIIIIIIIIIIIIIIIIIIIIHIIIIIIIIIIIIIIIIIIIDDDDD
@HISEQ:969:HM2KJBCX2:2:1101:21227:25320 2:N:0:ACTATGCA
ACACAGTCCTGACCCAACTATCCCTATTAATCATTACGGCGGTCCTAGAAACCAACAAAATAGGACCGCACGTCCTATTCTATTATTCCATGCTAACGTATTCGAGCAAAGGCCTGCTTTGAACACTCTAATTTTTTCAAAGTAAAAGTCCTGGTCCCCAACACACCCAGTGAAGGGCATGCGGTTCTCCAGAAGAGAAGGCCCGGCCGGACAAGTGCACGCGGTGAGGCGGACCTGCCAGCCAGGCCAAAGGTTCAACTACGAGCTTTTTAACTGCAACAACTTTAATATACGCTATTGGAGCTGGAATTACCGCGGCTGCTGGCACCAGACTTGCCCTCCAA
+
BADDDHFCFHIIIGHHIIHHEHGHHHIIIICEHEFHGGHDHG<CDHHHHEG@?EHHHHIIHHGCFHHC/F<C<<0DFHHHGIGHHECC?EGEC1FFHHHFHHIHHFGHFHGHEHHHIIIHHHHHHHGHIIHHHIHHHHHHHIHHHHHHFIIHHHHIIGIHHHGHDIIHHIHIIIIIIHHHHGIHHIIIIIIIIHHHIHHIIIHIIIIIIIHIHIIHIIIIIIIIGIHIIIHIIHIGIIIIIIHIGGGIIGIIIIIIIIIIIIIHIIIIIIIHHIIIIGIIIHIIIHIIIHHGIIIIIIIIIIIIIIIIIIIIIIIIIIIIIIIIIIIIIHHHIIIIIIIDDDDD
@HISEQ:969:HM2KJBCX2:2:1101:17639:25529 2:N:0:ACTATGCA
ACACAGTCCTGACCCAACTATCCCTATTAATCATTACGTCAATCCTAGAAACCAACAAAATAGGATCGAACGTCCTATTTCATTATTCCATGCTAATGTATTCAAGCGTTAGCCTGCTTTAAACACTCTAATTTTTTCAAAGTAACAGTCCTGTTTCCCTGCAACACCAAATTAATGACATTACAGTTCTTCAAGAAGGAGGAATCAGTAAAGCCAGTACATACCATTGGCACGACCAACCTACTGACCCCGAAATTCAACTACGAGCTTTTTAACTGCAACAACTTTAATATACGCTATTGGAGCTGGAATTACCGCGGCTGCTGGCACCAGACTTGCCCTCCAA
+
DDDDDIIIHIHHIIIIIIIIIIIIIIIIIIIIHIIIIIIIHIIHIIIIIIIIIIIIIIIIIHHHIHIHIIHI?HHIIIGIFHIIHHHIFH?@1<GHIIIIHHHHHIIHIIIHIIHIHGIIHHIIIIHGHIIIIIIIIIIIIIHIIIHIIIIHIIHHIIIIIIHGHHCIIHIHIIIIIIIGHIIGIIHIIIHIIIIIIIIIIIIIHIIIIIIIIIIIH<IIIIIIIIIIIIIIGIIIIIGIIIIHHGHIIIIIIIIIHIIIIIIIIIHIIIIIHIIIIIIIIIIIIIIIHIIIIIIIIIIIIIIIIIIIIIIIIIIIIIIIIIIIIIIIIIIIIIIIIIIIIDDDDD
@HISEQ:969:HM2KJBCX2:2:1101:11109:25555 2:N:0:ACTATGCA
ACACAGTCCTGACCCAACTATCCCTATTAATCATTACGGCGGTCCTAGAAACCAACAAAATAGGACCGCACGTCCTATTCTATTATTCCATGCTAACGTATTCGAGCAAAGGCCTGCTTTGAACACTCTAATTTTTTCAAAGTAAAAGTCCTGGTCCCCAACACACCCAGTGAAGGGCATGCGGTTCTCCAGAAGAGAAGGCCCGGCCGGACAAGTGCACGCGGTGAGGCGGACCTGCCAGCCAGGCCAAAGGTTCAACTACGAGCTTTTTAACTGCAACAACTTTAATATACGCTATTGGAGCTGGAATTACCGCGGCTGCTGGCACCAGACTTGCCCTCCAA
+
B@DBDIIHHHIHIIIIHHIIHIHIIIIIIIIHHIIIII=EHGHHHICHHFHEHIHIIEGHHH1F@GEHHDIH?EHHHHHIHHHIFEHHHIIHGHIIIHFH?HFHHHHEHHGHCHHHHEHIIHGHHIHHFCHHHHHHHHHHHIIIIIHHHHHHHHHIIIHHHGIHFIGIIIIIIIHGIIIIHIIHHIHHHHIIIIIHHIIIIGHHIIHIIIIIIIIIIIIIIIHIIIIIGII=IHHHHCHGIHHIIIHHIHIIIHIIIIIIIIIIHHHHIHIHIIIHHIIHHHHIHIIIIIIHHFIIIIIIIIIIIIIIIIIIHIHIIHHIIIIIHIHIIIIIIIHHIGIDDDDD
@HISEQ:969:HM2KJBCX2:2:1101:19815:26697 2:N:0:ACTATGCA
ACACAGTCCTGACCCAACTATCCCTATTAATCATTACGGCGGTCCTAGAAACCAACAAAATAGGACCGCACGTCCTATTCTATTATTCCATGCTAACGTATTCGAGCAAAGGCCTGCTTTGAACACTCTAATTTTTTCAAAGTAAAAGTCCTGGTCCCCAACACACCCAGTGAAGGGCATGCGGTTCTCCAGAAGAGAAGGCCCGGCCGGACAAGTGCACGCGGTGAGGCGGACCTGCCAGCCAGGCCAAAGGTTCAACTACGAGCTTTTTAACTGCAACAACTTTAATATACGCTATTGGAGCTGGAATTACCGCGGCTGCTGGCACCAGACTTGCCCTCCAA
+
<0<<<DGH1<CGHHHHIHIIHIFHEHICFHHIIII?G?CHDCCEHFHHHIH?HIH<CEHHFHE<FHHIHC?C<C0C@1<CHIHICFHF@G?111HHCEDGE1DFHGHHGH@FHHHC@HEHHHHBDCCGCGECDGGEHIIIHADHH@GHIIHHB@FEGEEEHC/CHHHHGHF@HGD.HIIHIHFHFCH@CFFBEHHCCCFECDDHDECCHG@FGIIFHHHDGGHCEEHHHCEIIHGGC=HHE?EHIIGHHHHIIIIHHEEHEFIHIGHHHHEEIEFEHFGECHEHHHHIIIHIIHFCFHHIIHHHHHHHHEHECGHHIHGHE@IIIHHIHHHHHCHHHHHDDD?@
@HISEQ:969:HM2KJBCX2:2:1101:11816:27394 2:N:0:ACTATGCA
ACACAGTCCTGACCCCAACTATCCCTATTAATCATTACATCGATCCTAGAAACCAACAAAATAGAATCGGATGTCCTATTTCATTATTCCATGCTAATGTATTCAAGCGTGAGCCTGCTTTAAACACTCTAATTTTTTCAAGGTAACAGTCCTAATTCCCCGTGACACCAAATTAATGGCATTACGGTTCTTTAGAAGGTGAGAAATCAATAATATCAGTACATACCAACGGCATGACCGAAACATTGATCCCGAAATTCAACTACGAGCTTTTTAACTGCAACAACTTTAATATACGCTATTGGAGCTGGGATTACCGCGGCTGCTGGCACCAGACTTGCCCTCCAA
+
DCDDDIIIHIIIIIGHIIIIIIIIIIIIIIIHIIIHIIIHIHIIIIIIFHIIIHIIIHGIIHHGHIHIHIIHHIIHIIHHHHHHHGHHFHHIHHIIHEIIHHHHHIHHIHIIIIHHHHGHIIHIIIIHIIHIIIIIHHHHIIIIIIIIIGHIIHIHHIIIIIIIIIIHIIIIIIIIIIIHGIIIIIHHHHHIIIIIIIIIIIIIIIIHIIIIIIIIIIIIIIIIIHIIIIIIIHHIIIIIIII?IIHIIIIGHIIIIIIIIIIIIIIIIIIIIIIIHIIIIIIIIIIIIIIIIIIIIIIIIIIIIIIIIIIIIIIIIIIIIIIIIIIIIIIIIIIIIIIIIIIDDDDD
@HISEQ:969:HM2KJBCX2:2:1101:6913:27027 2:N:0:ACTATGCA
ACACAGTCCTGACCCAACTATCCCTATTAATCATTGCTCACAAATCCAAAAACCAACAAAATACGATAAACGAGCCCTAACTTATTATTCCATGCTAATGTATTCATAACTAACCGCCTGCTTTAAACACTCTAATTTTTTCAAAGTAAAGGTCCTGGATTGCGAACCCAACCCAGCAAAGGGCAGGAACGTTCTCCAGGAAGATGGTAAGCGCGCATCGGCACTCACACACGAAACCGTGGCGGGCCAAGCGCACTATACCAGAAATCCAACTACGAGCTTTTTAACTGCAACAACTTTAATATACGCTATTGGAGCTGGAATTACCGCGGCTGCTGGCACCAGACTTGCCCTCCAA
+
DDDDDIIIIIIIIHIIIIIIIIIIIIIIIIIIIIIIIIIIIIIIIIIIIIIIIIIIIIIIIIIIIHIIIHIIHIIIIIIIIIIIIIIIIIIIIIIIIIIIH<GHHHIIIIIIIHIHHIIIHIIIIIIHIHIIIIIIHIHHIIHHIIIIIIIIIHIIIIHHIIIIIIIIIHIIIIIIIIHIIIIIIIIIIIIIHIIIIIIIIIIIIIIIIIHIHIIIIIIIIIIIIIIIIHIIIHIIIIIIIIIIIIIIIHIIIIIIHIIIIIIIIIIIIIIIIIIIIIIIIIIIIIIIIIIIIIIIIIIIIIIIIIIIIIIIIIIIIIIIIIIHIIIIIIIIIIIIIIIIIIIIIIIIIIIIIDDDDD
@HISEQ:969:HM2KJBCX2:2:1101:2701:27517 2:N:0:ACTATGCA
ACACAGTCCTGACCCAACTATCCCTATAATCATTACGGCGGTCATAGAAACCAACAAAATAGGACCGCACGTCCTATTCTATTATTCCATGCTAACGTATTCGAGCAAAGGCCTGCTTTGAACACTCTAATTTTTTCAAAGTAAAAGTCCTGGTCCCCAACACACCCAGTGAAGGGCATGCGGTTCTCCAGAAGAGAAGGCCCGGCCGGACAAGTGCACGCGGTGAGGCGGACCTGCCAGCCAGGCCAAAGGTTCAACTACGAGCTTTTTAACTGCAACAACTTTAATATACGCTATTGGAGCTGGAATTACCGCGGCTGCTGGCACCAGACTTGCCCTCCAA
+
DDDDDIIGIIIIIIIIIIIIIIIIIIIIIIIHIIHHIIIIIIGHHIHHIIIIIIIIIGIIHHIIIIIHIIIHIGIFHIEHIIIGIHEHHIIHIIIIHHHIIIIIIIIIIIIIHIIIIIIIIIIIIHHIHIIIIIIIIIIHIHHHIHHIIIIIIIIIIIIIIIIHIIIIIIIIIIIIIHIIIIIIIIIIIIIIIIIIIIIIIIIIIIIIIIIIIIIIIIIIIIIIIIIIIIIIIIIIIIIIIHIIIIIIIIIIIIIIIIIIIIIIIIIIIIIIIIIIIIIGIIIIIIIIIIIIIIIIIIIIIIIIIIIIIIIIIIIIIIIIIIIIIIIIIIIIIIIIIIDDDDD
@HISEQ:969:HM2KJBCX2:2:1101:7427:27455 2:N:0:ACTATGTA
ACACAGTCCTGACCCAACTATCCCTATTAATCATTACGGCGGTCCTAGAAACCAACAAAATAGGACCGCACGTCCTATTCTATTATTCCATGCTAACGTATTCGAGCAAAGGCCTGCTTTGAACACTCTAATTTTTTCAAAGTAAAAGTCCTGGTCCCCAACACACCCAGTGAAGGGCATGCGGTTCTCCAGAAGAGAAGGCCCGGCCGGACAAGTGCACGCGGTGAGGCGGACCTGCCAGCCAGGCCAAAGGTTCAACTACGAGCTTTTTAACTGCAACAACTTTAATATACGCTATTGGAGCTGGAATTACCGCGGCTGCTGGCACCAGACTTGCCCTCCAA
+
DDDDDHHHIIIIIIIHIIIIEHIIHIIIHHIIIIIIIGDHIHIGHIHIIIIIIIIIIIIIIIEHIIHHHIIIHIHIIHEHIIIIHIIHHIIIGHIIIIIIIHHHIIHIIIIIIIIIHHIIIHIIIIIIIIIIIIIGHIIHHIIIIIIIIIIHIIIIIIIIIHHIIIIIIIIIIIIHIIIIIIIIHIIIIIIIHIIHIIIIIHIHHHIIHGIIIIIIIIIIIIIIIIIIIIIIIIIIIIIIIHGIIIIIIIIIIIIIIIIIIIIIIIIIIIIIIIIIIIIIIHIIIIIIHHHEIIIIIIIIIIIIIIIGIIIIIIIIIIIIIIIIIIIHIIIIIIIIIIIDDDDD
@HISEQ:969:HM2KJBCX2:2:1101:15286:27262 2:N:0:ACTATGCA
ACACAGTCCTGACCCAACTATCCCTATTAATCATTACGTCAATCCTAGAAACCAACAAAATAGGATCAACGTCCTATTTCATTATTCCATGCTAATGTATTCAAGCGCGAGCCTGCTTTAAACACTCTAATTTTTTCAAAGTAACAGTCCTGATTCCCCGCCACACCAAATTAATGACATGATGGTTCGTCAGAAGGTAGGAATCAGTAACACCAGTACGTACCGAAGGCACGACCAACGTACTAATCCCGAAATTCAACTACGAGCTTTTTAACTGCAACAACTTTAATATACGCTATTAGAGCTGGAATTACCGCGGCTGCTGGCACCAGACTTGCCCTCCAA
+
BDDDD?HFHG?GHHIEEEHIIHIIIIIIHIEHHIHIIIIIIHEHHHEHCEHHFHHHHHFFHECHHHIHIIHEHHHEHDGIIIHIHIHHHGHCGHHHHHHIHEDHHCEHHCCDEHHIIIEHHHHHHHHHIIIIHHHEEHHHHFHHHHHHIHGHIIE?HFGHH<IHIHHHEHHHIIIIIIIEHIHE?DFIHGIIIIIH8GHHHHFHHHIHIHIIIIIHHIHHHHEHHFHHHIHIIHGGHHIIIIHHHIIIHGIIHHHHIHIHHIHHEF=IIHIIIIIIHIHHHHHEIIHHHFHIHIIHHHHHHIIIIHHHIIIIIHIDH?IIIHEHEHHGHIIHHHHIIIHHDDDDA
@HISEQ:969:HM2KJBCX2:2:1101:10963:28115 2:N:0:ACTATGCA
ACACAGTCCTGACCCAACTATCCCTATTAATCATTACGTCAATCCTAGAAACCAACAAAATAGGATCGAACGTCCCATTTCATTATTCCATGCTAATGTATTCAAGCGTTAGCCTGCTTTAAACACTCTAATTTTTTCAAAGTAATAGTCCTGTTTCCCTGCAACACCAAATTAATGGCATTACAGTTCTTCAGAAAGGAGGAATCAGCGAAGCCAGTACATACCAGTGGCACGACCAACCTGCTGACCCCGAAATTCAACTACGAGCTTTTTAACTGCAACAACTTTAATATACGCTATTGGAGCTGGAATTACCGCGGCTGCTGGCACCAGACTTGCCCTCCAA
+
BDDDDIHHIIIIIIIIIIHE@?FHHIGHHIGHIIIGIIH?GHHFGHHIIIIIHGIIGHIGIH1CH?HHGHGHIIGHIFHHIHHIIIIHFHHHHHCHIIHIIIIIHHGI@EGHEHHHIHIGHGHHHIIIIIIIIIIHHHIIIIHIIIHHGHHHHIHIIIIHIHIIIIIIHGHHHHHGIIHIIHIIIIIIGHHHHIHHIIIIIIIHGIIIIHIHIIIIIIIIIHIIIIIHIIIIIIIIHHFHHIHHHHEGEIIHIIHFIIIIIIIIHHIHHIH@HHHIIIHIIHHIIHHIIIIIHIIIIIIIIIIHIHHIIHHHIIIHIIIIIIIIIIIIHIIIIIIIIHIIIDDDDD
@HISEQ:969:HM2KJBCX2:2:1101:20226:28163 2:N:0:ACTATGCA
ACACAGTCCTGACCCAACTATCCCTATTAATCATTACGGCGGTCCTAGAAACCAACAAAATAGGACCGCACGCCCTATTCTATTATTCCATGCTAACGTATTCGAGCAAAGGCCTGCTTTGAACACTCTAATTTTTTCAAAGTAAAAGTCCTGGTCCCCAACACACCCAGTGAAGGGCATGCGGTTCTCCAGAAGAGAAGGCCCGGCCGGACAAGTGCACGCGGTGAGGCGGACCTGCCAGCCAGGCCAAAGGTTCAACTACGAGCTTTTTAACTGCAACAACTTTAATATACGCTATTGGAGCTGGAATTACCGCGGCTGCTGGCACCAGACTTGCCCTCC
+
D@BDDHHIIGEH?GHHEH@HGDGHIIHIHIIHGHHHHHIHDHICHHHHEGHIHHHI11FEE?C<DHE?CC?D/<C/FEHF<DHHI@GGEHCCHHHHIHHHHGIHHIIHHHFHEGHHHEFHCHHGHHHIHHEHIIHIHCGEHHIIHHHHHHGHHIHHDFHHGEHHH:HHAIIIHGHGHEHD<IIIHIHHHHIIIIIIIIHFC/<HDFGHHHHDCGIIIIIIGGIIIIGHDHHHHECEG@HHHGHIIIHHHHIHHEIFHEIHIHCGHHIIHHHG<HIIIIIIIIIIIIHHHEEEHH?HIHIIIIHGIIIIIIIIIIHHIIIIIIIIIIIIIGHHHIIIIDDDDD
@HISEQ:969:HM2KJBCX2:2:1101:7083:28288 2:N:0:ACTATGCA
ACACAGTCCTGACCCAACTATCCCTATTAATCATTACGGCGGTCCTAGAAACCAACAAAATAGGACCGCACGTCCTATTCTATTATTCCATGCTAACGTATTCGAGCAAAGGCCTGCTTTGAACACTCTAATTTTTTCAAAGTAAAAGTCCTGGTCCCCAACACACCCAGTGAAGGGCATGCGGTTCTCCAGAAGAGAAGGCCCGGCCGGACAAGTGCACGCGGTGAGGCGGACCTGCCAGCCAGGCCAAAGGTTCAACTACGAGCTTTTTAACTGCAACAACTTTAATATACGCTATTGGAGCTGGAATTACCGAGGCTGCTGGCACCAGACTTGCCCTCCAA
+
D@@?BHEFHIIIIHIGIIIHEECHHEHIIIIGHHIHICGDEDHDHHF?@@EHIGHHE?@HH@<<1DC<///CDGHHHHC@@FE11F?@FH1<<CEGEHEFGCHEGFDHHHFIHGHHGHHHHHEG8@FEFEF<BBFCC@FCEF8FH@HHIEFGEE@CCGGCGEHGHDAGDGHCCHEEIIHHHHIIHH@DBE@HHIHHEHCIHHGHHF4GGDGHIHHGIIIIGIIHGIHHHHIIHHGIIHGHIIHIHHCEIHEHHF<?IIHEHHHHGIGIIIIHIIHHEGEHHFHHHHC1GC=@DHHH?EGHHIHIIIIHIGIIHHGEHHEHGIIHFIIHECEIIIHHHFHDBDD@
@HISEQ:969:HM2KJBCX2:2:1101:13272:28776 2:N:0:ACTATGCA
ACACAGTCCTGACCCAACTATCCCTATTAATCATTACGCCGGTCCTATTTTGTTGGTTTCTAGGACCCCACGTCCTATTCTATTATTCAATGCTAACGTATTCGAGCAAAGGCCTGCTTTGAACACTCTAATTTTTTCAAAGTAAAAGTCCTGGTCCCCAACACACCCAGTGAAGGGCATGCGGTTCTCCAGAAGAGAAGGCCCGGCCGGACAAGTGCACGCGGTGAGGCGGACCTGCCAGCCAGGCCAAAGGTTCAACTACGAGCTTTTTAACTGCAACAACTTTAATATACGCTATTGGAGCTGGAATTACCGCGGCTGCTGGCACCAGACTTGCCCTCCAA
+
00<<@GE1<<C@E1<<@0111111<<FDDHH@GHH1110</<F//<1<<1<D<@E?DCHCG11111<00</<110<111D<<DHFEHH11<1<1GGFGEEF5H@EHEHCF@CH@HHFC@DFCHHHEFEHG@=HHGHEIIHIHHIIIIHII9HIIHHHHHEHHDIIIHHHHHEGHIFEHHHHDHFHCHGGIIHIIIHIIIFHDCHIHHHFHIHIIIFHHEDHHEHIGIIHHHHCF=EFFHE=HGHHF?EIIHEIHEEGHIIIIIIHEGHHHHHHIIIIIIHIHECHIHHGHHEHF@IIHFHECHGEGDHG?HHHHDIHIHHIHHGIGHGIHEHHEHHDIIDACDD
@HISEQ:969:HM2KJBCX2:2:1101:17231:29383 2:N:0:ACTATGCA
ACACAGTCCTGACCCAACTATCCCTATTAATCATTACGGCGGTCCTAGAAACCAACAAAATAGGACCGCACGTCCTATTCTATTATTCCATGCTAACGTATTCGAGCAAAGGCCTGCTTTGAACACTCTAATTTTTTCAAAGTAAAAGTCCTGGTCCCCAACACACCCAGTGAAGGGCATGCGGTTCTCCAGAAGAGAAGGCCCGGCCGGACAAGTGCACGCGGTGAGGCGGACCTGCCAGCCAGGCCAAAGGTTCAACTACGAGCTTTTTAACTGCAACAACTTTAATATACGCTATTGGAGCTGGAATTACCGCGGCTGCTGGCACCAGACTTGCCCTCCAA
+
DDDDDIIIIIIHHIIIIIIIGIIIIIIIIIIIIIIIIIIIIIIIIHGIIIIIIIIIIIIGHHHHHHIHGCHIH?GEHIHIGIIGIIIGGHHHIFIIIHHHHIIHHIIIIIIIHIIIHIIIIHIIHIIIIIIIIIIIIHHIHG?IHHIIIGIIHHIIIIIIIHHIHIIIIIIIIIIHHIIIIIIIIIIIIIIIIIIIIIIIIIIIIIIIIIIHIHHHHIIIIHIIIIIIIIIIIIIIIIIIIHEIIIIHIIIIIIIIIIIIIIIIIIIIIIIIIIIIIHIHIIIIGHIIIIHIIHIIIIIIIIIIIIIIIIIIIIIIIIIIIIIIIIIIIIIIIIIIIIIDDDDD
@HISEQ:969:HM2KJBCX2:2:1101:18594:29349 2:N:0:ACTATGCA
ACACAGTCCTGACCCAACTATCCCTATTAATCATTACGGCGGTCCTAGAAACCAACAAAATAGGACCGCACGTCCTATTCTATTATTCCATGCTAACGTATTCGAGCAAAGGCCTGCTTTGAACACTCTAATTTTTTCAAAGTAAAAGTCCTGGTCCCCAACACACCCAGTGAAGGGCATGCGGTTCTCCAGAAGAGAAGGCCCGGCCGGACAAGTGCACGCGGTGAGGCGGACCTGCCAGCCAGGCCAAAGGTTCAACTACGAGCTTTTTAACTGCAACAACTTTAATATACGCTATTGGAGCTGGAATTACCGCGGCTGCTGGCACCAGACTTGCCCTCCAA
+
?DDDDIIIIIIIIGIIIIGHIIHIIIIIIIIIIIIIIGHIGHIIHHGHHIHHIHIIIHHHIHEEFHHCHHCHG?HHFHHIIIHGHFHCHEHIIGIIIIHIHFHHHHHIIIIHHIIGIIHHGIIHIIIIIIIIIIIIIIIIIHGIIIHHHIIIIHHIIIIIIIIIIIIIHHGIHIHHIIIIIIHIHHHHIIIIIIIIIIIIHHDHGIIIHIIHHHHIHIIIIHIIIIIIIIIIIDIIIIIIHECIHHFEIHHHIIGIIIIIIIIIIHIIHIHIIHHIHGIHIIIIIIIIIIIIIIIIIIIIIIIIHHGIIIIIIHIHGHHIIHIIIIIIIIIIIIIIIHIDDDDD
@HISEQ:969:HM2KJBCX2:2:1101:13759:29705 2:N:0:ACTATGCA
ACACAGTCCTGACCCAACTATCCCTATTAATCATTACGGCGGTCCTAGAAACCAACAAAATAGGACCGCACGTCCTATTCTATTATTCCATGCTAACGTATTCGAGCAAAGGCCTGCTTTGAACACTCTAATTTTTTCAAAGTAAAAGTCCTGGTCCCCAACACACCCAGTGAAGGGCATGCGGTTCTCCAGAAGAGAAGGCCCGGCCGGACAAGTGCACGCGGTGAGGCGGACCTGCCAGCCAGGCCAAAGGTTCAACTACGAGCTTTTTAACTGCAACAACTTTAATATACGCTATTGGAGCTGGAATTACCGCGGCTGCTGGCACCAGACTTGCCCTCCAA
+
DDDDDIIIIIIIIIIIIIHIIIIIIIIIIIIIIIIIIIIIIIHIIIIIIIIIIIIIIIIHIIHHIIIIIIIGIIIHIIIIIIIIIIIIIIIIHIIIIIHIHHIHIIIIIIIIIIIIIIIIIIIIIIIIIIIIIIIIIIIIHIIIIIIIIIIIIIIIIIIIHHIIHIIIIIIIHIIIIIIIIIIIIIIIIIIIIIIIIIIIIIIIHIIIIHIIIIIIIIIIIIIIIIIIIIIIIIIIIIIIIIHIIIIHIIIIIIIIIIIIIIIIIIIIIIIIHIIIIIIIIIIIIIIIIIIIIIIIIIIIIIIIIIIIIIIIIIIIIIIIIIIIIIIIIIIIIIIIIIIDDDDD
@HISEQ:969:HM2KJBCX2:2:1101:5318:30534 2:N:0:ACTATGCA
ACACAGTCCTGACCCAACTATCCCTATTAATCATTACGTCAATCCTAGAAACCAACAAAATAGGATCAAACGTCCTATTTCATTATTCCATGCTAATGTATTCAAGCGTTAGCCTGCTTTAAACACTCTAATTTTTTCAAAGTAACAGTCCTGTTTCCCTGCAACACCAAATTAATGACATTACAGTTCTTCAAGAAGGAGGAACCAGTAAAGCCAGTACATACCAGAGGCACGACCAACTTACTAATCCCGAAATTCAACTACGAGCTTTTTAACTGCAACAACTTTAATATACGCTATTGGAGCTGGAATTACCGCGGCTGCTGGCACCAGACTTGCCCTCCAA
+
DDDDDIIIIIIIIIIIIIIIHIHIIIIIIIIIIIIIIIIIIIIGIIHHIHIIIIIIIIIHIHHIGIIIIIHIIIIIHIGIIIIIHIIEIIIIHHHCIIIIHFHHIIIIIIIHIIIIIIIIIIIIIIIIIIIIIIIHIIIIGIHIIIIIIIIIIIIIIIIIHIIIIIIIIHIIIIIIIIIIIIIIIIIIHIIIIIIIIIIIIIIIIIIIIIIIIIIIIIIIIIIIIIIIIIIIIIIIIIIIIIIHHIIIIIIIIIIIIIIIIHHIIIIIIIIIIIIIIIIIHIIIIIIIIIIIIIIIIIIIIIIIIIIIIIIIIIIIIIIIIIIIIIIIIIIIIIIIIIIIIDDDDD
@HISEQ:969:HM2KJBCX2:2:1101:21194:30040 2:N:0:ACTATGCA
ACACAGTCCTGACCCAACTATCCCTATTAATCATTACGGCGGTCCTAGAAACCAACAAAATAGGACCGCACGTCCTATTCTATTATTCCATGCTAACGTATTCGAGCAAAGGCCTGCTTTGAACACTCTAATTTTTTCAAAGTAAAAGTCCTGGTCCCCAACACACCCAGTGAAGGGCATGCGGTTCTCCAGAAGAGAAGGCCCGGCCGGACAAGTGCACGCGGTGAGGCGGACCTGCCAGCCAGGCCAAAGGTTCAACTACGAGCTTTTTAACTGCAACAACTTTAATATACGCTATTGGAGCTGGAATTACCGCGGCTGCTGGCACCAGACTTGCCCTCCA
+
@BD@DG@DCHGHHIGHHIIIHHHHEGHHHFCFFCHFHHGDEHEHHHHEEHHHEFHEHIHHGHHCHHCDDH/C1D0CFF1<D1CEHC?GCECGE@<@@CHEECECFHGECH1@FHEG@FHC@GHGGHEFFHGHIHHGHHHHHHHHHHHEEGHEEHIIIIHHCE8GBEHGFHHHHEHFHGBHHHHHIIHHIIIHIHHIGHHDGIIHGIIIIHHIIIGGHHHIIIHIGIIIHGIHFHIGIIIFHBIGIIFIHHFHCHIHIIIIIHHHGHIHIHHHHHHHIIHHFFHGHIHEIIHGHIHHIIIIHGGHIIHIHGIIIIIIIIIIIIIIIIIIIIHHIIIIIIDDDDA
@HISEQ:969:HM2KJBCX2:2:1101:11234:31169 2:N:0:ACTATGCA
ACACAGTCCTGACCCAACAGTCCCTATTAATCATTACGGCGGTCCTAGAAACCAACAAAATAGTACCGCACGTCCTATTCTATTATTCCATGCTAACGTATTCGAGCAAAGGCCTGCTTTGAACACTCTAATTTTTTCAAAGTAAAAGTCCTGGTCCCCAACACACCCAGTGAAGGGCATGCGGTTCTCCAGAAGAGAAGGCCCGGCCGGACAAGTGCACGCGGTGAGGCGGACCTGCCAGCCAGGCCAAAGGTTCAACTACGAGCTTTTTAACTGCAACAACTTTAATATACGCTATTGGAGCTGGAATTACCGCGGCTGCTGGCACCAGACTTGCCCTCCAA
+
0<0D@<1<1<<FC1<FEC11<1111<<<<CH@HHC@HEH??/</C11<<1<FHHE0<FEG@111<<D0/CED<100<1D1<1<<D11<1<D@11ED1E@F1D@FB@0HGF1.1<<C<EF6FFHHEG?IHFIIIHHF89HH6HIIHIHIIIIIH:EF-.ABBHFE.IFG@EIGHGEHEHGCCEHEHHGIHHHHH?HHFHIHGIIIHC<IIGHGIIHEHDHHGFIGHHHHCDGHF<ECEC@HHEEHD?=HGIIHFIIIIHCEDHEFG@EHIHFHHIFIIIHFEIHEHHEHEEECIGIIHEIHHHHHEGEEHEIIHIHDHHCIIIHFFHHGHIIIHEHHCHHDADB@
@HISEQ:969:HM2KJBCX2:2:1101:17338:31131 2:N:0:ACTATGCA
ACACAGTCCTGACCCAACTATCCCTATTAATCATTACGTCAATCCTAGAAACCAACAAAATAGGATCAAACGTCCTATTTCATTATTCCATGCTAATGTATTCAAGCGTTAGCCTGCTTTAAACACTCTAATTTTTTCAAAGTAACAGTCCTGTTTCCCTGCAACACCAAATTAATGACATTACAGTTCTTCAAGAAGGAGGAACCAGTAAAGCCAGTACATACCAGAGGCACGACCAACTTACTAATCCCGAAATTCAACTACGAGCTTTTTAACTGCAACAACTTTAATATACGCTATTGGAGCTGGAATTACCGCGGCTGCTGGCACCAGACTTGCCCTCCAA
+
DDDDDHIIHIIIIIIIIIIIIGHIIHHIIHHIIIIHHIHHIIIHIIIIHHIIIIIIIGI?HHGHIIIHIIIIIHHIIIIIIIIIIIIHHIIHIIIIIIIIIIIIIIIIIIIHIIIIIIIIIIIIIIIIIIIIHIIIHIIIHIIIIIIIIIIIIIHIIIIIIHHHIIIHIIIIIIIIHIHIIIIIIIIIIIIIIIIIIIIIIIIIIIIIIIIIIIIIIIIIIIIIIIIIIIIIIIIIIIIIIIIIHIIHIIIHIHIIIIIIIIHIIIIIIIIIIIIIIIIIIIIIIIIIIIIIIIIIIIIIIIIIIIIIIIIIIIIIIIIIIIIIIIIIIIIIIIIIIIIIIDDDDD
@HISEQ:969:HM2KJBCX2:2:1101:11555:32239 2:N:0:ACTATGCA
ACACAGTCCTGACCCAACTATCCCTATTAATCATTACCTCGACTCCGAAAGCCAACGAAATAGAACCGAGATCCTATTCCATTATTCCATGCACTAATGTTCAGGCTGTAGCGCCTGCTTTGAGCACTCCAATTTTTTCAAAGTAAACGTGCTGGCCACCCATGGCACTCGATTAAGAGAACCATGAACGAACCAACAAAATCGTCCGGGCAAACAGTAGACACCGCAAGGTGCACCGCTCGCCCGAAACCGAGATCCAACTACGAGCTTTTTAACCGCAGCAATATTAGTATACGCTATTGGAGCTGGAATTACCGCGGCTGCTGGCACCAGACTTGCCCTCCAA
+
DDDDDHIIIIIIIIIIIIIIIIIIIIIIIIIIIHIIIIIIIIIHHIIIIIIIIIHIHHIHIIGHIIIHIHIHHIIIIIHHIIHHGHIIIIIIGIIIIIHHIIIHIHIIIHHIIIIIIIHIIIIIIIIIIIHIIIIHIIIIIIIIIIIIIIIIIIIIIIIIIIIIIIIHIHIIIIIIIIIIIIIIIIIIIIIIIIIIIIIHHHHIHHIIIIIIIIIIIIIIIIIIIIIIIIIIIIIIIIIIIIHHHIHIIIIIIIIIGIIIIIHIIIIIIIIIIIIIIIIIIIIIIIHD1IIIIIIIIIIIIIIIIIIIIIIIIIIIIIIIIIIIIIIIIIIIIHIIIIIIIDDDDD
@HISEQ:969:HM2KJBCX2:2:1101:10788:32178 2:N:0:ACTATGCA
ACACAGTCCTGACCCAACTATCCCTATTAATCATTACATCGATCCTAGAAACCAACAAAATAGAATCGGATGTCCTATTTCATTATTCCATGCTAATGTATTCAAGCGTGAGCCTGCTTTAAACACTCTAATTTTTTCAAGGTAACAGTCCTAATTCCCCGTGACACCAAATTAATGGCATTACGGTTCTTTAGAAGGTGAGAAATCAATAATATCAGTACATACCAACGGCATGACCGAAACATTGATCCCGAAATTCAACTACGAGCTTTTTAACTGCAACAACTTTAATATACGCTATTGGAGCTGGAATTACCGCGGCTGCTGGCACCAGACTTGCCCTCCAA
+
BB@DDIEHFFCHEHHIHHHHHIIIHHHIHEHIHHIHFGHHHIHHIIIIIIHGHHHHIIHCHI1FEHFCG=GHEHHHIIHFDCGHHHIIIEHHHHIIIIHIIDIIIHIHIHHDHIHHHHHHHHI@GHHHFHHGGHHFHIIIIGIHHHIHHGHHIIHHHIIGHEHIIIHIIHHGIIHIIHHIIIIHHIIHIHIIIIIHHIIHIHGHHGIIIIIIHIIIIHGHHHEHGIIIIIHIIIHIIIHIIIIHGGEHDIIIIIIIIIIIIHIIIIIIHGHIGIIIIIIHIIIIIIIIIHIIIIHIIIHIIIIIIIIIIIIIIHIIHIIIIIIIHIIIIIIIIIIIIIIIIIDADBD
@HISEQ:969:HM2KJBCX2:2:1101:14602:32369 2:N:0:ACTATGCA
ACACAGTCCTGACCCAACTATCCCTATTAATCATTACGGCGGTCCTAGAAACCAACAAAATAGGACCGCACGTCCTATTCTATTATTCCATGCTAACGTATTCGAGCAAAGGCCTGCTTTGAACACTCTAATTTTTTCAAAGTAAAAGTCCTGGTCCCCAACACACCCAGTGAAGGGCATGCGGTTCTCCAGAAGAGAAGGCCCGGCCGGACAAGTGCACGCGGTGAGGCGGACCTGCCAGCCAGGCCAAAGGTTCAACTACGAGCTTTTTAACTGCAACAACTTTAATATACGCTATTGGAGCTGGAATTACCGCGGCTGCTGGCACCAGACTTGCCCTCCAA
+
CDDDCHFHEHHH@D@HHIHIIIIIIGEHHHIHIIIIIHHC?DHHIIIEHH?HHHII?GFFHIFGHHGCCEC?1EEGHHCEHHHIIIIIHHGHIHIIIGHHECIHIIIHIHHHIHHHIHHIEIIIIIIIIIHHHHHHEIIIIHIIHIIHIIIIIIIIIIHHGHIGFHEHHIIIGIIHHIIHHDHIHHHHEHIHIIIIIIIIHIHHHIHHHHHHII=GHIHIIIIIIIIIIIIIII>IHIIIIHG=IHHFIIIIIIIIIIIIHIIHHIIIIIIHHIIIHIIHIIHEIIIIIGIIIIIIIIIIIIIIIIHIIIHIIIIHEIIIIIHFIIIIIIIIHHIIHIIDBDDD
@HISEQ:969:HM2KJBCX2:2:1101:16739:33480 2:N:0:ACTATGCA
ACACAGTCCTGACCCAACTATCCCTATAATCATTACGTGGTCCTAAAACCAACAAAATAGAACACCGTCCTATTTTATTATTCCATGCTAATGTATTCAAGCAAAAATGCCCGCTTTAAACACTCTAATTTTTTCAAAGTAAAGGTCCTAGTTCATTGAAACACCCAATAAAGAAGCATCCCAATTCACCAGAAGGTAAGAAATTGGCTACACACCGATTCATGCCCCTAAAAGCACGACCAATATATCCCAATCCCGAAATTCAACTACGAGCTTTTTAACCGCAACAACACTAATATACGCTATCGGAGCTGGAATTACTGCGGCTGCTAATACCAGACTTGCCCTCCAA
+
DDDDDHIIIIIIIIIHIIHIIIIIIIIIIIIIIHHIIIIIIIIIIIIIIIIIIIIIIIIIHHIIIIHEHHCHHGIHIHIIIIIIIIIIIIIHHGFHGHHGEDGHIIIIHHIIIIHIHHGIIIIGIHIIHIIHHIIIHHIIIIIIIHFHHIIIIIIIIIHIIIIIIIIHIHIHHIIHHEHFHEHIIHIIIHHIHIIIIIIHIIIIIIIIIIIIHHIHIIIIIIIIIIIIHHFHHIIIIII>HIHIIHHFEF<D/<HGIHHEGIIIIHIIHIHHIHHIIIHIIIIIIIIIHHIIIIIIIIHGIIIIIIIIIIIIIIIIIIIIIHIHHIIIHHIIHHHIIIIIIIIHIIIDDDDD
@HISEQ:969:HM2KJBCX2:2:1101:5865:34323 2:N:0:ACTATGCA
ACACAGTCCTGACCCAACTATCCCTATTAATCATTACGGCGGTCCTAGAAACCAACAAAATAGGACCGCACGTCCTATTCTATTATTCCATGCTAACGTATTCGAGCAAAGGCCTGCTTTGAACACTCTAATTTTTTCAAAGTAAAAGTCCTGGTCCCCAACACACCCAGTGAAGGGCATGCGGTTCTCCAGAAGAGAAGGCCCGGCCGGACAAGTGCACGCGGTGAGGCGGACCTGCCAGCCAGGCCAAAGGTTCAACTACGAGCTTTTTAACTGCAACAACTTTAATATACGCTATTGGAGCTGGAATTACCGCGGCTGCTGGCACCAGACTTGCCCTCCAA
+
DDDDDIIIHIIHIHHIIIIIIIIIIIIIIIIIIIIIIIIIIIIIIIIIIIHIHIIHGHHHIIHGIIIIIIIIHHIIIIHIIIIIIIGIIIHIIIHIHIHHHHIHIHIIIHIIIIIIIIIIIHHHEHIIIIIIIIIIHIIIIIIIIIIIIIIHIIIIIIIHHIIIHIIHIIIIIIIIHIIIIIIIIHHIIIIIIIIIIIIIIIIIIIIIIIIIIIIIIIIIIIIIIIIIIIIIIIIIIIIIIHGIIIIIIIIIIIIIIIIIIIIIIIIIIIIIIIIIIIIIIIIIIIIIIIIIIIIIIIGIIIIIIIIIIIIIIIIIIIIIIIIIIIIIIIIIIIIIIIIDDDDD
@HISEQ:969:HM2KJBCX2:2:1101:13597:35500 2:N:0:ACTATGCA
ACACAGTCCTGACCCAACTATCACTATTAATTATTAAGTCAATCCTAGAAACCAACAAAATAGGATAGAACGTCCTATTTCATTATTCCATGCTAATGTATTCAAGCATTAGCCTCCTTTAAACACTCTAATTTTTTCAAAGTAACAGTCCTGTTTCTCTGCAACACCAAATTAATGACATTACAGTTCTTCAGAAAGGAGGAATCAGCGAAGCCAGTGCATACCAGTGGCACGACCAACCTGCTGACCCCGAAATTCAACTACGAGCTTTTTAACTGCAACAACTTTAATATACGCTATTGGAGCTGGAATTACCGCGGCTGCTGGCACCAGACTTGCCCTCCAA
+
0@DB??C1111DF<1110<1D<11<DE@F@C1<<G1111<<<DG@DCD@1<<<11<1<<D1F@1<<1<1<<01<EG1F@F1<1<F?@<C<<11<<1H6HIGHHG@1<%GGHDHF@$?EHEF1HF<HCHHEFCFFAC<GH6@G@EHCH8EEEHHC7@E/IH6IIH6HHCHHGD@FCGDC/DDECGFHHFEIIHHFHHEEGIFHHHHIHHIIIHIHIIHHEHHCHEGFEAIHIHHHFGGIIIHH@D:EIHHCIIHCIGDEGCE0HE1@F0HHHIHFHIIHHFHFGIGHHHIIIIIIIHH?IHHEHHEHHEHHCC<IHHHIIHIHEFGIIHGHHHIIIIIIIIID@@BB
@HISEQ:969:HM2KJBCX2:2:1101:13411:34804 2:N:0:ACTATGCA
ACACAGTCCTGACCCAACTATCCCTATTAATCATTACGGCGGTCCTAGAAACCAACAAAATAGGACCGCACGTCCTATTCTATTATTCCATGCTAACGTATTCGAGCAAAGGCCTGCTTTGAACACTCTAATTTTTTCAAAGTAAAAGTCCTGGTCCCCAACACACCCAGTGAAGGGCATGCGGTTCTCCAGAAGAGAAGGCCCGGCCGGACAAGTGCACGCGGTGAGGCGGACCTGCCAGCCAGGCCAAAGGTTCAACTACGAGCTTTTTAACTGCAACAACTTTAATATACGCTATTGGAGCTGGAATTACCGCGGCTGCTGGCACCAGACTTGCCCTCCAA
+
DDCDBHIIHHIIIIIHIIIIIIHHGIIIEHHIHIHEHHHHIIIICHE@FCHHHIIHIHIGH?FEHHIHHIGHG?GHIIIGHIIICHHHHIIGGHHIHHIHHDHIIHIIHHHHIIHHHIIIHIIIIIIHIIIIIIIIIHHHHIHIHIHGIHHIHGIIHEIIHHHHHHHHHHIHHHIIIIIHIIIHIIHIIIIIIIIIIGIIIIIHIIIIIIIIIIIIIIIIIIIIIIIIIIIIIIIIIIIIIIHIIIHHIIIIHHEIIIIIIIIIIIIIIIHHGIHIHIIHHHG?IIIIIIIIIIIHIIIIIIIIGIIIIIIIIIIIIIIIIIHIIIIIIHHHIGGIIIIBDDDD
@HISEQ:969:HM2KJBCX2:2:1101:1924:35804 2:N:0:ACTATGCA
ACACAGTCCTGACCCAACTATCCCTATTAATCATTACGGCGGTCCTAGAAACCAACAAAATAGGACCGCACGTCCTATTCTATTATTCCATGCTAACGTATTCGAGCAAAGGCCTGCTTTGAACACTCTAATTTTTTCAAAGTAAAAGTCCTGGTCCCCAACACACCCAGTGAAGGGCATGCGGTTCTCCAGAAGAGAAGGCCCGGCCGGACAAGTGCACGCGGTGAGGCGGACCTACCAGCCAGGCCAAAGGTTCAACTACGAGCTTTTTAACTGCAACAACTTTAATATACGCTATTGGAGCTGGAATTACCGCGGCTGCTGGCACCAGACTTGCCCTCCAA
+
DDDDDIIIIIIIIIIIIIIIIIIIIIIIIIIIIIIGIIHIIIIIIIIIIIGHIEHHHHIGHHFHHIHHIIGHHIHIIIIIIIIIIIIII?HIIIIIIIIHGIIGIIIIIIIIHHHHIIIIHIIIIIIIHIIIIIIIIIIIIIIIIIHIHIIIHIIIIIIHIIIIHIIHIIIIIIIIIIIIIIIIIIIIIIIIIIIIIIIIIIIHIIIIIIIIIIIIIIIIIIIIIIIIIIIIIIIIIIIIIHH=IIIHIIIIIIIIIIIIIIIIIIIIIIIIIHHIIIIIIIIIIIIIIIIIIIIIIIIIIIIIIIIIIIIIIIIIIIIIIHIIIIIIIIIIIIIIIIIDDDDD
@HISEQ:969:HM2KJBCX2:2:1101:5601:36041 2:N:0:ACTATGCA
ACACAGTCCTGACCCAACTATCCCTATTAATCATTACGGCGGTCCTAGAAACCAACAAAATAGGACCGCACGTCCTATTCTATTATTCCATGCTAACGTATTCGAGCAAAGGCCTGCTTTGAACACTCTAATTTTTTCAAAGTAAAAGTCCTGGTCCCCAACACACCCAGTGAAGGGCATGCGGTTCTCCAGAAGAGAAGGCCCGGCCGGACAAGTGCACGCGGTGAGGCGGACCTGCCAGCCAGGCCAAAGGTTCAACTACGAGCTTTTTAACTGCAACAACTTTAATATACGCTATTGGAGCTGGAATTACCGCGGCTGCTGGCACCAGACTTGCCCTCCAA
+
DDDDDIHIGHIIIIIIIIIHIIIIIIIIHHIIIIIGIIIIIIIIIIIIIIIIIHIIHHEFHHHIIHIIIIIHGHEHHFGHGGHIIHHHIIIIIIIHIIFHIHHIIIHIIIIIIIIIIIIIIIIHIIIIHIIIIIIIHIIIIIHIIIIIIIIIIIIIIIIGHIIIIIIIHIIIIIIIIIIIIIIIIIIIIIIIIIIIIIIIIIIIIIIIIIIIIIIIHIIIIIIIIIIIIIIIIIIIIIIGIIHIIIHIIIIIIIIIIIIIIIIIIIIIIIIIIIIIIIIIIIIIIIIIIHIIIIIIIIIIIIIIIIIIIIIIIIIIIIIIIIIIIIIIIIIIIIIIIIIDDDDD
@HISEQ:969:HM2KJBCX2:2:1101:2273:36159 2:N:0:ACTATGCA
ACACAGTCCTGACCCAACTATCCCTATTAATCATTACGGCGGTCCTAGAAACCAACAAAATAGGACCGCACGTCCTATTCTATTATTCCATGCTAACGTATTCGAGCAAAGGCCTGCTTTGAACACTCTAATTTTTTCAAAGTAAAAGTCCTGGTCCCCAACACACCCAGTGAAGGGCATGCGGTTCTCCAGAAGAGAAGGCCCGGCCGGACAAGTGCACGCGGTGAGGCGGACCTGCCAGCCAGGCCAAAGGTTCAACTACGAGCTTTTTAACTGCAACAACTTTAATATACGCTATTGGAGCTGGAATTACCGCGGCTGCTGGCACCAGACTTGCCCTCCAA
+
DDDDDIIIIIIIIIIIIIIIIIIIIHIIIHIIIIIIIIIIIIIIIIIIIIIIIIIIHIGIIIHHHIIHHDDHHIHHHHIIIIIIHHIIIIIII@IIIIHIHHIIIIIHIIIIIIIIIHHIIIIIIIIIIIIIIHIIIIIIIIIIIIIIIIIIIHHIIIIIIIHHHIIIIIIIHIIIIIIIIIIIIIIIHIIIIIIIIIIIIIIIIIIIIIIIIIIIIIIIIIIIIIIIIIIIIIIIIHIIIHGIIIIIIIIIIIIIIIIIIIIIIIIIIIIIIIIIIIIIIIIIIIIIIIIIIIIIIIIIIIIIIIIIIIIIIIIIIIIIIIIIIIIIIIIIIIIIIIIDDDDD
@HISEQ:969:HM2KJBCX2:2:1101:2858:36718 2:N:0:ACTATGCA
ACACAGTCCTGACCCAACTATCCCTATTAATCATTACGTCAATCCTAGAAACCAACAAAATAGGATCGAACGTCCTATTTCATTATTCCATGCTAATGTATTCAAGCGTTAGCTTGCTTTAAACACTCTAATTTTTTCAAAGTAACAGTCCAAATTCCCCGCAACACCAAATTAATGGCATTACGGCTCATCAGGAAGGAGGAATCAGTGAGACCAGTACATACCAGAGGCATGACCAACCTACTAACCCCGAAATTCAACTACGAGCTTTTTAACTGCAACAACTTTAATATACGCTATTGGAGCTGGAATTACCGCGGCTGCTGGCACCAGACTTGCCCTCCAA
+
DDDDDIIIIIIIIIIIIIIIIIIIIIIIIHIIIIIIIIIHIIIIIIIIIIIIIIIIIIIIIIIIIIIIIGIIIIIIIIIIIIIIIIIEHIIIIIIIIIIIHIIIIIIIHHIIIIIIIIIIHIIIHHHHHIIIIIIIIIIGIIIIIIIHHIHIIIIIIHIIIIIIIIIIIIIIIIIIIIHIIIIIIIIIIIIIIIIIIIIIIIIIIIIHIIIIIIIIIIIIIIIIIIIIIIIIIIIIIIIIIIIHHIIIIIIIIIIIIIIIIIHIIIIIIIIIIIIIIIIIIIIIIIIIIIIIIIIIIIIIIIIIIIIIIIIIIIIIIIIIIIIIIIIIIIIIIIIIIIIIIDDDDD
@HISEQ:969:HM2KJBCX2:2:1101:9725:36578 2:N:0:ACTATGCA
ACACAGTCCTGACCCAACTATCCCTATTAATCATTACGGCGGTCCTAGAAACCAACAAAATAGGACCGCACGTCCTATTCTATTATTCCATGCTAACGTATTCGAGCAAAGGCCTGCTTTGAACACTCTAATTTTTTCAAAGTAAAAGTCCTGGTCCCCAACACACCCAGTGAAGGGCATGCGGTTCTCCAGAAGAGAAGGCCCGGCCGGACAAGTGCACGCGGTGAGGCGGACCTGCCAGCCAGGCCAAAGGTTCAACTACGAGCTTTTTAACTGCAACAACTTTAATATACGCTATTGGAGCTGGAATTACCGCGGCTGCTGGCACCAGACTTGCCCTCCAA
+
DDDD@HFHIHHEFHGHHHCH?G@@HHHIIIIHEHHHH1EEHDFCH1CCEHHIIEHC?1DHG<<1<<GCCC/C<CGH11DHFIE1D@GHIHIE1<FCFHG?@HDGFFBCCCIHFFFHHHHFCHFHFHHHCGHHHH<CHHHCHEHHHHHHHFIHIHHHDHFHHHH@CEEFCGHIHHHHHHGIIHFGDHIHHHHG@HGEHFADE<BGDEHIHHHHEHIIHDHC7CIHIIHHGHHGDHHHHGFFHEDHGHF1HIIIIHEHEIIHIHGDE@GHHHGGCEIHHEHHHFHEEGFCFCECHIHHHEGHG@EHHIHEIHFC/CHDIIHHHEIIHHHIHHCCHEHFHD1@@@@@
@HISEQ:969:HM2KJBCX2:2:1101:18464:36633 2:N:0:ACTATGCA
ACACAGTCCTGACCCAACTATCCCTATTAATCATTACATCGATCCTAGAAACCAACAAAATAGAATCGGATGTCCTATTTCATTATTCCATGCTAATGTATTCAAGCGTGAGCCTGCTTTAAACACTCTAATTTTTTCAAGGTAACAGTCCTAATTCCCCGTGACACCAAATTAATGGCATTACGGTTCTTTAGAAGGTGAGAAATCAATAATATCAGTACATACCAACGGCATGACCGAAACATTGATCCCGAAATTCAACTACGAGCTTTTTAACTGCAACAACTTTAATATACGCTATTGGAGCTGGAATTACCGCGGCTGCTGGCACCAGACTTGCCCTCCAA
+
DDDDDIIIIIIIIIIIIIIIIIIIIIIIIIIIIIIIIIIIIIIIIIIIIIIIIIIIIHHHIIHIIIIIIIIIIIIIIIIIHIIHIIIIIIIIHIGIIIIHIIIIIIHIIIIIIIIIIHIIIIHIHIIIIIIIIIIIIIIIIIIIIIIIIIIIIIIIIIHIHHIIIIIIIIIIIIIIIIIIIIIIIIIIIHIHIIIIIHHIIIIIIIIIIIIIIIIIIIIIIIIIIIIIIIIIIIIIIIIIIIIIIHIIIIIIIIIIIIIIIIIIIIIIIIIIIIIIIIIIIIIIIIIIIIIIIIIIIIIIIIIIIIIIIIIIIIIIIIIIIIIIIIIIIIIIIIIIIIIIIIDDDDD
@HISEQ:969:HM2KJBCX2:2:1101:18668:36339 2:N:0:ACTATGCA
ACACAGTCCTGACCCAACTATCCCTATTAATCATTACGTCAATCCTAGAAACCAACAAAATAGGATCGAACGTCCTATTTCATTATTCCATGCTAATGTATTCAAGCGTTAGCTTGCTTTAAACACTCTAATTTTTTCAAAGTAACAGTCCAAATTCCCCAAAACACCAAATTAATGGCATTAAGATTCATCAGGAAGGAGGAATCAGTGAGACCAGTACATACCAGAGGCATGACCAACCTACTAACCCCGAAATTCAACTACGAGCTTTTTAACTGCAACAACTTTAATATACGCTATTGGAGCTGGAATTACCGCGGCTGCTGGCACCAGACTTGCCCTCCAA
+
AAAADHIHHHHGHHIIIIIIIIHHHIIIIHIIIIIIHHGEHHIIIIIIGIHEHHHIHIIGHHDEE<FCGGGDHH@DGHHIHCHHIIH?FCHEGHEHHHHCHFEHHHHHGGHHHHIGHIIFEHEHIEEFHHHHHIIIHGHECIIIHHHHHHHGGEHHHIHHHH@GHDGEHHIIIIIHHGIIIIHHHIIHHHHHIHIHECHHG@EGDHHIHEHCHHIHFHGHFHHIIIIHEHIIIHHHIIHHHHHDAHCHDDF@HHHEHEGCGHHIIHHIIIIHGIIHHFIIIIIHHHIIIIIIIIIIIHIIIHHHGIIIHIIIIIHHIIIIIIHIIIIIIIIIIIIIIIIIIDDDDD
@HISEQ:969:HM2KJBCX2:2:1101:9091:36860 2:N:0:ACTATGCA
ACACAGTCCTGACCCAACTATCCCTATTAATCATTACGGCGGTCCTAGAAACCAACAAAATAGGACCGCACGTCCTATTCTATTATTCCATGCTAACGTATTCGAGCAAAGGCCTGCTTTGAACACTCTAATTTTTTCAAAGTAAAAGTCCTGGTCCCCAACACACCCAGTGAAGGGCATGCGGTTCTCCAGAAGAGAAGGCCCGGCCGGACAAGTGCACGCGGTGAGGCGGACCTGCCAGCCAGGCCAAAGGTTCAACTACGAGCTTTTTAACTGCAACAACTTTAATATACGCTATTGGAGCTGGAATTACCGCGGCTGCTGGCACCAGACTTGCCCTCCAA
+
DDDDDHIIIIIIIIHIIGIIIIIIIIIIIIIIHIIIIIIIIIHHIIGIGEHIHIHIIIIHHIIIIIIIIHIIIIIIIIIIIIIIHHIHIHIIIIIHIIIIIFIIIHIIIIHIIIIIIIHIHHEHHIIHHIHIHIIIIHHHIIIIIIHIIIIIGHGIIHIHHHGIIIIGIIIIHIIIIIIIIHIIIIIHGIIHIIIIIIIIIIHIIIIIIIIHIIIHIIIIIIIIIIIIIIIIIIIIIIHIIHHIIHEHIIIHIHIIIHIIIIIIIIIIIIIIIIIIIIIIHIIIIIIIIIHHIIIIIIIIIIIIIIIIIHIIIIIIIIIIIIIIIIIIIIIIIIIIIIIDDDDD
@HISEQ:969:HM2KJBCX2:2:1101:18702:37120 2:N:0:ACTATGCA
ACACAGTCCTGACCCAACTATCCCTATTAATCATTACGGCGGTCCTAGAAACCAACAAAATAGGACCGCACGTCCTATTCTATTATTCCATGCTAACGTATTCGAGCAAAGGCCTGCTTTGAACACTCTAATTTTTTCAAAGTAAAAGTCCTGGTCCCCAACACACCCAGTGAAGGGCATGCGGTTCTCCAGAAGAGAAGGCCCGGCCGGACAAGTGCACGCGGTGAGGCGGACCTGCCAGCCAGGCCAAAGGTTCAACTACGAGCTTTTTAACTGCAACAACTTTAATATACGCTATTGGAGCTGGAATTACCGCGGCTGCTGGCACCAGACTTGCCCTCCAA
+
DDDA@HH?GHIIGHHGIIHHIEHCGHIIEIIIIIIHHECHHHH<EGHHGHGHHIFEHFIIHH@GHHHGG<CD@GHHG<CGHHHHHIHII?EHIIIIH=HHHDGHIHIIHHHCHIHHFHHHIHHHHHIIHFHHHHHHHHHAHHHHIIHH?HHHFGAFEGCEHH?CFHIHFHHHIGHHHHIIIIIIHHGCIHHHHGIIIIIHHCHHHECIHIIIIIIIHFEHHGFED=FIGHIIHIHFIGIIIHDHGFG@HHEHIHFG@EHHIIIHIIIIIHHHGEEHHGIIIHFGEHHHG<@HIHIHGHFHHF?HHFHEHHIIIIIIIIHHHEECIIHHIIHHHHCCIHIDDDDB
@HISEQ:969:HM2KJBCX2:2:1101:20113:37188 2:N:0:ACTATGCA
ACACAGTCCTGACCCAACTATCCCTATTAATCATTACGGTGATCCTAGAAACCAACAAAATAGAACCATGCCGTCCTATTCTATTATTCCATGCTAATGTATTCGAGCAAAATGCCTGCTTTAAACACTCTAATTTTTTCAAGGTAAAGGTCCTGGTTCCACATGACACCCAATTAAGGACATCATGCTTCTCCAGAAGGTGAGAAATCAACTGCGACAGTTCATACCCCTTAAGGCACGACCATCACGTCAATCCCGAAATTCAACTACGAGCTTTTTAACTGCAACAACTTTAATATACGCTATTGGAGCTGGAATTACCGCGGCTGCTGGCACCAGACTTGCC
+
DD@DDFHHIHHIIEHCHHIHIHIFHIIIIIIHHGHHHGHHIIHIIIIHIGHHHIHIHHIIIHHEHHIHH?HEDEHIGHHHIIIIIIIHIIGEHHHHHHIIIGIHIIIIIIIIHHHIIIIIIIIIIHIIHIIHHIIIHHHHHHCHHHIHHHIIIHHHIIIIIIHFHIHIHGGIIIHIIHIIHHIIIIIIHHIIIIIIIIIIIIIHIIIIIHGIIHIIIIFHFEHHIIIHIIHIIIH<IIIHHHIHHIHHHIIIHIIHHIIHIIIIIIHHHIIIIIHIIIHHHHHGIIIIIIIIIIIIIIIHIIIIIIIIIIIIIIHIIIHIHIHHIIIIHIHIIIIIIIIIIDDDDD
@HISEQ:969:HM2KJBCX2:2:1101:8148:37404 2:N:0:ACTATGCA
ACACAGTCCTGACCCAACTATCCCTATTAATCATGACTTCAGTCCACAAACACCAACAAAAAGAGGACCGGAGCCCACTATTATTATTCCATGCTAATGTATTCATAGCAAACACTGCCTGCTTTAAACACTCTAATTTTTTCAAAGTAAAAGATCTAGACTAACACTGCACCCATCCAATGAAGGAGAGAGCAGTGAGCTAGAAGGATGGCCTGGCCAAGCCGGCACTCACACACGAATCCGCATGCGGGCCTGCTGCACCACACCAGAAATCCAACTACGAGCTTTTTAACTGCAGCAACTTTAATATACGCTATTGGAGCTGGAATTACCGCGGCTGCTGGCACCAGACTTGCCCTCCAA
+
CADDD@HHHGEHHIIHEHIIEHHIHIIIIIIIIIIHIHIHIIHHHHIIIIIIHCHIIEHCF?0<CGC?1CEHGCGIGHIIGECHHGHHHEGH@@FHF@@CEHFHHHEF?GHHEHHECHCEEHHHHHHFHDIHHHGIHIHGFEHFHEIHHHHIHFHHIGHHHHHGHHHHHHHHIHIHHHHHHGHHHHIIHHHEIIIIIIIHIIHIIHIHFHGIIHHHHHIIIIIIIIHIIIHIIHGHHHHHIIIIIFIHFIIIIIIHHHHGHEHHIIIIIHIHGHHHHIIHIIIHIIIIHIIIIIIIIIIIIIIHIHHCIHIIIIIIIIIHHEIIHHIIIHIIIIIIHIIIIIIIIIIIIIIIIIHIHIDDDDD
@HISEQ:969:HM2KJBCX2:2:1101:5025:37127 2:N:0:ACTATGCA
ACACAGTCCTGACCCATCTATCCCTATTAATCATTGCTCACAAATCCAAAAACCAACAAAATACGATAAACGAGCCCTAACTTATTATTCCATGCTAATGTATTCATAACTAACCGCCTGCTTTAAACACTCTAATTTTTTCAAAGTAAAGGTCCTGGATTGCGAACCCAACCCAGCAAAGGGCAGGAACGTTCTCCAGGAAGATGGTAAGCGCGCATCGGCACTCACACACGAAACCGTGGCGGGCCAAGCGCACTATACCAGAAATCCAACTACGAGCTTTTTAACTGCAACAACTTTAATATACGCTATTGGAGCTGGAATTACCGCGGCTGCTGGCACCAGACTTGCCCTCCAA
+
DDDDDIIIIIIIIIIIIIIIIIIIIIIIIIIIIIIIIIIIIHIIIIIIIIIIIIIIIIIIIIIIHHIIGIHIIIGHIIIIIGIIIIIIIICHHIIIIIIIIDFHHIIIIIHIIIIIHIHHHIIIHHIHIIHIIIIIIIHHIIHIIIIIIIIIIIIIIIIHIIIIIIIIIIIIIIIIIIIIIIIHIIIIIIHIIIIIIIIIIHIIIIIIIIIIIIIIIIIIIIIIIIIIIIIIHHIIIIHIIII=IIIIIIIIIIIIHIIIIIIHIIIIIIIIIIIIIIIIIIIIIIIIIIIIIIIIIIIIIIIIHHIIIIIIIIIIIIIIIIIIIIIIIIIIIIIIIIIIIIIIIIIIIIIIIDDDDD
@HISEQ:969:HM2KJBCX2:2:1101:17965:36798 2:N:0:ACTATGCA
ACACAGTCCTGACCCAACTATCCCTATTAATCATTACGGCGGTCCTAGAAACCAACAAAATAGGACCGCACGTCCTATTCTATTATTCCATGCTAACGTATTCGAGCAAAGGCCTGCTTTGAACACTCTAATTTTTTCAAAGTAAAAGTCCTGGTCCCCAACACACCCAGTGAAGGGCATGCGGTTCTCCAGAAGAGAAGGCCCGGCCGGACAAGTGCACGCGGTGAGGCGGACCTGCCAGCCAGGCCAAAGGTTCAACTACGAGCTTTTTAACTGCAACAACTTTAATATACGCTATTGGAGCTGGAATTACCGCGGCTGCTGGCACCAGACTTGCCCTCCAA
+
DDDDDIIIIIIIIIIIIIIIHIIIIIIIIIIIIIIIIHHHHIIIIIIIIIIIIIIIHHHHIHHHGHHHHHIHHIIIIIIIHIIIIIIIIIIIIIHIIIIIHIIIIIIIIIIIHHIIIHIIIIIIIIIIIIIIIIIHIIIIIIIIIIIIIIIIHIIIIIIIIHHHIIIIIIHIIIIIIIIIIIIIIIIIIIIIIIIIIIIIIIIIIIIIIIIIIIIIIIIIIIIIIIIIIIIIIIIIIIIIIIHIIIIIIIIIIIIIIIIIIIIIIIIIIIIIIIIIIIIIIIIIIIIIIIIIIIIIIIIIIIIIIIIIIIIIIIIIIIIIIIIIIIIIIIIIIIIIIIIDDDDD
@HISEQ:969:HM2KJBCX2:2:1101:14003:37842 2:N:0:ACTATGCA
ACACAGTCCTGACCCAACTATCCCTATTAATCATTACGGCGGTCCTAGAAACCAACAAAATAGGACCGCACGTCCTATTCTATTATTCCATGCTAACGTATTCGAGCAAAGGCCTGCTTTGAACACTCTAATTTTTTCAAAGTAAAAGTCCTGGTCCCCAACACACCCAGTGAAGGGCATGCGGTTCTCCAGAAGAGAAGGCCCGGCCGGACAAGTGCACGCGGTGAGGCGGACCTGCCAGCCAGGCCAAAGGTTCAACTACGAGCTTTTTAACTGCAACAACTTTAATATACGCTATTGGAGCTGGAATTACCGCGGCTGCTGGCACCAGACTTGCCCTCCAA
+
DDDDDHIIIHIIIIIIIIIIIIIIIIIIGIIIIIIIIEHHHIDHIIHIIIIIIGHIEHIIIIHHHIIDIIIIHHHHIIIIIIIIHIIIIIIIGHIIIHIHGDGIHHEHHHHHHIIIIIIHIIIHIIIIIIIIIIHIIIIIIHHIIIIHHHHHIHIIIHGIIHHIIGIIIIHHHIIIIIIIGHIIIIIIIGIHHIIHIIGIIHIIHHIIIIIHIIIIIIIIIIIIIIIIIIIIIIIIIIIIIHGIIIIHIHIIIIIIIIHIIIIIIIIIIIIHIGHIIIIIIHHHHIIIIIIHGIIHIIIIIIIIIIIIIHHIIIIIIIHIIIIIIIIIIIIIIIIIIIIDDDDD
@HISEQ:969:HM2KJBCX2:2:1101:19724:37860 2:N:0:ACTATGCA
ACACAGTCCTGACCCAACTATCCCTATTAATCATTACCTCGACTCCGAAAGCCAACGAAATAGAACCGAGATCCTATTCCATTATTCCATGCACAAGTGTTCAGGCTGTAGCGCCTGCTTTGAGCACTCCAATTTTTTCAAAGTAAACGTGCTGGCCACACATGGCACTCGATTAAGAGAACCATGCACGAACCAACAAAATCGTCCGGGCAAACAGTAGACACCGCAAGGTGCACCGCTCGCCCGAAACCGAGATCCAACTACGAGCTTTTTAACCGCAACAACGTTAATATACGCTATTGGAGCTGGAATTACCGCGGCTGCTGGCACCAGACTTGCCCTCCAA
+
@BDBDIHHHII@HIIIIIIIIIIIIIIIIIIIIIIIIHIIHIIIICGEHIHIIIIIIIIIIIIHIHIHDDCHHIIIIIIIIIIIIIIIHIIIHHIHIIHHIHHIIHHIIIHHHIHIIHHIIHHIIIIIIIIIIIIIHIHIHHHHIIIIHHHIIIIIIIIIIIIHGIIIHHEIIHIIHHBHHIIIIIIIIIIHIHIHHHHIIGHHHHEIHHHHIIIIIIIHIIIIIIIIIIIIHIIIIHHIHHHHEHIHIIIIIHIIHIIIIIIIIIIIIIIIIIIIIIIIIIIHIHIHHIIIIIIIIIIIIIIIIIIIIIIHIIIIIIIIIIIIIIIIIIIIIIIIIIIIIDDDDD
@HISEQ:969:HM2KJBCX2:2:1101:1865:38297 2:N:0:ACTATGCA
ACACAGTCCTGACCCAACTATCCCTATTAATCATTACGTCAATCCTAGAAACCAACAAAATAGGATCGAACGTCCTATTTCATTATTCCATGCTAATGTATTCAAGCGTTAGCTTGCTTTAAACACTCTAATTTTTTCAAAGTAACAGTCCAAATTCCCCGCAACACCAAATCAATGGCATTACGGATCATCAGGAAGGAGGAATCAGTGAGACCAGTACATACCAGAGGCATGACCAATCTACTAACCCCGAAATTCAACTACGAGCTTTTTAACTGCAACAACTTTAATATACGCTATTGGAGCTGGAATTACCGCGGCTGCTGGCACCAGACTTGCCCTCCAA
+
DDDDDIIIIIIIIIIIIIIIIIIIIIIIIIIIIIIIIIIIIIIIIIIIIIIIGHHIIIIGIIHIIIIIIIIIIIIIIIHIIIIIIIIHIIIIIIIGIIIIIHHIIIIIIIIHHIIIIIIIIHIIIIIIIIIIIHHIIIIIIHIIIHIIIIIIIIFHHIIHIIIIIIIIIIIIIIIIHIIIIIIHHIIIIIIIIIHIIIIIIIIIIIIIIIIIIIIIIHIIIIHIIIIIIIIIHIIIIIIIHHIIIIIIIIIIIIIIIIIIIIIIIIIIIIIIIIIIIIIIIIIIHIIIIIIIIIIIIIIIIIIIIIIIIIIIIIIIIIIIIIIIIIIIIIIIIIIIIIIIIDDDDD
@HISEQ:969:HM2KJBCX2:2:1101:17378:38628 2:N:0:ACTATGCA
ACACAGTCCTGACCCAACTATCCCTATTAATCATTACGGCGGTCCTATTTTGTTGGTTTCTAGGACCGCACGTCCTATTCTATTATTCCATGCTAACGTATTCGAGCAAAGGCCTGCTTTGAACACTCTAATTTTTTCAAAGTAAAAGTCCTGGTCCCCAACACACCCAGTGAAGGGCATGCGGTTCTCCAGAAGAGAAGGCCCGGCCGGACAAGTGCACGCGGTGAGGCGGACCTGCCAGCCAGGCCAAAGGTTCAACTACGAGCTTTTTAACTGCAACAACTTTAATATACGCTATTGGAGCTGGAATTACCGCGGCTGCTGGCACCAGACTTGCCCTCCAA
+
DDDDDIIIIIIIIIIIIIIIIIIIHIIIIIIIIIIIIHHIIIIIIIIIIIIIIIIIIHIIIIHHIIHCHDHIIIIIIEHHIIIIIIIIHHIHGGIIIIIIIGIIIIHIIIIIIIIIIIIIIIIHIIIIIGIIIHIIHIIIIIIIIHIIIIIHIIHIHIIIIIHIIIIIIIIIIIIIIIIIIIIIIIIIGIIIIIIIIIIIIIHIIIIIIHIIIIIIIIIIIIIIIIIIIIIIIIIIIIIHIIHIIIIHIIIIIIIIIIIIIIIIIIIIIIIIIIIIIHIIIIIIIIIIIIHIIIIIIIIIIIIIIIIIIIIIIIIIIIIIIIIIIIIIIIIIIIIIIIIDDDDD
@HISEQ:969:HM2KJBCX2:2:1101:11112:39695 2:N:0:ACTATGCA
ACACAGTCCTGACCCAACTATCCCTATTAATCATGACTTCAGTCCACAAACACCAACAAAAAGAGGACCGGAGCCCACTATTATTATTCCATGCTAATGTATTCATAGCAAACACTGCCTGCTTTAAACACTCTAATTTTTTCAAAGTAAAAGATCTAGACTAACACTGCACCCATCCAATGAAGGAGAGAGCAGTGAGCTAGAAGGATGGCCTGGCCAAGCCGGCACTCACACACGAATCCGCATGCGGGCCTGCTGCACCACACCAGAAATCCAACTACGAGCTTTTTAACTGCAGCAACTTTAATATACGCTATTGGAGCTGGAATACCGCGGCTGCTGGCACCAGACTTGCCCTCCAA
+
DDDDDIIIIIIIIIIIIIIIIIIIIIIIIIIIIIIIIIIIIIIIIIIIIIIIIIHIIIIIEHIIIGIHIIIIIHIHIIIIIIIIIIGIIIIIIHHIIIIIIGHHIHIIHIHIIIIHHIHIIHIIHIHIIIIIIIIIIIIHHIIIHIIGIIIIIIIIIIIIIIIIIHHIHHIIIIIIIIIIIIIIIIIIIIIIIIIHHIIIIIIIIGIIIIIIIIIIIIIIIIIIIIHIIIIIIIIIIIHHIIIIIIIIIIIIGIIIIIIHGIHIHIIIIIIIIIIIIIIIIIIIIIIIIIIIIHIIIIIIIIIIIIIIIIIIHIIIIIIIIIIIIIIIIIIIIIIIIIIIIIIIIIIIIIIIIIIIIDDDDD
@HISEQ:969:HM2KJBCX2:2:1101:7703:40023 2:N:0:ACTATGCA
ACACAGTCCTGACCCAACTATCCCTATTAATCATTACGTCAATCCTAGAAACCAACAAAATAGGATCGAACGTCCTATTTCATTATTCCATGCTAATGTATTCAAGCGTTAGCTTGCTTTAAACACTCTAATTTTTTCAAAGTAACAGTCCAAATTCCCCGCAACACCAAATTAATGGCATTACGGATCATCAGGAAGGAGGAATCAGTGAGACCAGTACATACCAGAGGCATGACCAATCTACTAACCCCGAAATTCAACTACGAGCTTTTTAACTGCAACAACTTTAATATACGCTATTGGAGCTGGAATTACCGCGGCTGCTGGCACCAGACTTGCCCTCCAA
+
DDDDDIIHIIIIIIIIIIIIIIIIIIIIIIIIIIIIIIIIIHIIIIIIIIIIIIIIHIIIIIIIHIHHIHIGHIIHHIHIIIIHHIIGHIIIHIIHIIIIIIHIIIIIIIHIIIIIHIIIIIIHIHIIHIHHHHIIIIIIIIIIHFIIHIIIHIHHIIHIIIIIIIHIIIIIIIIIIIIIIIIIIIIIIIHIIIIIIIIIIIIIIIIIIIIIIIIIIIIIIIIIIIIIIIIIIIIIIIIIIIIHHIHIHIIIIIIIIIIIIIIIIIIIIIIIIIIIIIIIIIIIIIIIIIIIIIIIIIIIIIIIIIIIIIIIIIIIIIIIIIIIIIIIIIIIIIIIIIIIIDDDDD
@HISEQ:969:HM2KJBCX2:2:1101:11131:40339 2:N:0:ACTATGCA
ACACAGTCCTGACCCAACTATCCCTATTAATCATTACGTCAATCCTAGAAACCAACAAAATAGGATCGAACGTCCTATTTCATTATTCCATGCTAATGTATTCAAGCGTTAGCTTGCTTTAAACACTCTAATTTTTTCAAAGTAACAGTCCAAATTCCCCAAAACACCAAATTAATGGCATTAAGGTTCATCAGGAAGGAGGAATCAGTGAGACCAGTACATACCAGAGGCATGACCAACCTACTAACCCCGAAATTCAACTACGAGCTTTTTAACTGCAACAACTTTAATATACGCTATTGGAGCTGGAATTACCGCGGCTGCTGGCACCAGACTTGCCCTCCAA
+
DDDDDGFFEHEE?DFHHGHIFFHIIHIHIGHIFHHHHHHG=GHCHHHHHIIHIIIIIIIIHIEHCHIHHHFC<DEHHHHIGIIHIHH1FHHHEHEHHHHIHHGHIIHHHHHHHHIIIHHHHIHHGHHEGHIHHHHGIHHHHIGIIIHIIHIHHHHIIIIHGHIIIHGHGHHIIIIHIIIIHIIIIIHIIIIIIHHHHFIHHIIIIIIIIIIIHHIIIIIIIIIIIIIHHGGIIIIIGIIIHEGHFIHIHIIIIGIIIIIIIFHHIIHEIIIIIIHIIIIIIIHIIIIIIIIIHHIIIIHIIIIIIIIIIIIIIIIIIIIIIIHIIHIIIIIGIIIIIIIIIDAABD
@HISEQ:969:HM2KJBCX2:2:1101:19948:40917 2:N:0:ACTATGCA
ACACAGTCCTGACCCAACTATCCCTATTAATCATTACGGCGGTCCTAGAAACCAACAAAATAGGACCGCACGTCCTATTCTATTATTCCATGCTAACGTATTCGAGCAAAGGCCTGCTTTGAACACTCTAATTTTTTCAAAGTAAAAGTCCTGGTCCCCAACACACCCAGTGAAGGGCATGCGGTTCTCCAGAAGAGAAGGCCCGGCCGGACAAGTGCACGCGGTGAGGCGGACCTGCCAGCCAGGCCAAAGGTTCAACTACGAGCTTTTTAACTGCAACAACTTTAATATACGCTATTGGAGCTGGAATTACCGCGGCTGCTGGCACCAGACTTGCCCTCCAA
+
BDDDDIIIGGHHIIIIIIIIIIGIIHCHHHIGFHIIIIIIHHHHIIIIGHHHHGIIIHFH?HGHEHEHHIIIIHHFEHHHIHIIHIG?<FHH1EHEHIHHHCFHGIIIIGHEEFHIIGIHGEHEFEHHHFHIHGHGHHHHHGIHIGHHHIFHHHHGHEHHGGHIHHHHEHF;D@IHHHIHHHIIHHHHHHHHIIHIIIIIHHHIDHDD<<HEGCG<CDHIIHHIHIIIIIHEHHGIIIIIHE<FEGGCHHEHHHEGIIHHHGCHHGD1@<@HCFF1C@@HEIHHHFHGCEHEHHHIIHHIIIHIHEHHHHIH?/HHIIIHHHHIHHGGHCIIIHHHHH@@CDDD
@HISEQ:969:HM2KJBCX2:2:1101:2008:40893 2:N:0:ACTATGCA
ACACAGTCCTGACCCAACTATCCCTATTAATCATTACGTCGATCCTAGAAACCAACAAAATAGAATCAAACGTCCTATTTCATTATTCCATGCTAATGTATTCAAGCGCGAGCCTGCTTTAAACACTCTAATTTTTTCAAAGTAACAGTCCTGATTTCCCGCGACACCAAGTTAATGACATCGTGGTTCGTCAGAAGGTAGGAATCAATTTGACCAGTACGTACCGAGGCACGACCGATCAACTGATCCCGAAATTCAACTACGAGCTTTTTAACTGCAACAACTTTAATATACGCTATTGGAGCTGGAATTACCGCGGCTGCTGGCACCAGACTTGCCCTCCAA
+
DDDDDIHIIIIIHIIIIIIIIIIIIIIIIIIIIIIIIIIIIIIHHIIIIHHHHIIIIIIHHHIHIIIIIIIIIIIIIIIIIIIIIIIIIIIIHIHHIHHHIIIIIIIIIHIHIIIIIIIIIIIIIIHIIIIIIIIHIIIIIIIIIIIIIHIIIHIIIIGIIIIIIIIIIIIIIIIIIHIIHIIGIIIIIIIIIIIIIIIIIIIIHIIIIIIIIIIIIIIIIIIIIIIIIIIIIIIIIIIIIIHHIIIIHIIIIIIIIIIIIIIIIIIIIIIIIIIIIIIIIIHIIIIIIIIIIIIIIIIIIIIIIIIIIIIIIIIIIIIIIIIIIIIIIIIIIIIIIIIIDDDDD
@HISEQ:969:HM2KJBCX2:2:1101:13116:40700 2:N:0:ACTATGCA
ACACAGTCCTGACCCAACTATCCCTATTAATCATTACGGCGGTCCTAGAAACCAACAAAATAGGACCGCACGTCCTATTCTATTATTCCATGCTAACGTATTCGAGCAAAGGCCTGCTTTGAACACTCTAATTTTTTCAAAGTAAAAGTCCTGGTCCCCAACACACCCAGTGAAGGGCATGCGGTTCTCCAGAAGAGAAGGCCCGGCCGGACAAGTGCACGCGGTGAGGCGGACCTGCCAGCCAGGCCAAAGGTTCAACTACGAGCTTTTTAACTGCAACAACTTTAATATACGCTATTGGAGCTGGAATTACCGCGGCTGCTGGCACCAGACTTGCCCTCC
+
DDDDDIIHIIGFHIIIIIIIIHIIHIIIHIIHHHIIIIIIIIIHIIII1FHIIIIIIIHIHEFFHIIHHIIIIIHGGHIIIIIHHHHFHHIIGIIIIIIHHHHFFGIIIIHHIIIIIIIIIHHHIIIIHIGIIHIIIHHIHHGHIIIHIIHHIIIIIIHHGCHIIIHHIIHIIIIIIIIIIGIIIIIHIIIIIIIIIIIIIIIIIIIIIIIIIIIIIIIIIIIIIIIIIIIIIIIIIII<FIIIII=IIIIIIIIIIIIIIIIIIIIIIIHHGIIIIIIHGHHIIIIIIIIIIIIIIIIIIIHIHHIIHIIIIIIIIIIIIIIIIIIIIIIIIIIIIDDDDD
@HISEQ:969:HM2KJBCX2:2:1101:3286:40476 2:N:0:ACTATGCA
ACACAGTCCTGACCCAACTATCCCTATTAATCATGACTTCAGTCCACAAACACCAACAAAAAGAGGACCGGAGCCCACTATTATTATTCCATGCTAATGTATTCATAGCAAACACTGCCTGCTTTAAACACTCTAATTTTTTCAAAGTAAAAGATCTAGACTGACACTGCACCCATCCAATGAAGGAGAGAGCAGTGAGCTAGAAGGATGGCCTGGCCAAGCCGGCACTCACACACGAATCCGCATGCGGGCCTGCTGCACCACACCAGAAATCCAACTACGAGCTTTTTAACTGCAGCAACTTTAATATACGCTATTGGAGCTGGAATTACCGCGGCTGCTGGCACCAGACTTGCCCTCCAA
+
BDD@DIIHHIHC?DHHHHEHIGHIIIIIIHGIIIHHHHHEGHFFHGIIHIIIGFIIIIFIHIIGIIIHCH<HE/E@G?HIGCHEHHIIIHHFH?GCGHHHC1CCHHIHHIIIIHHFHIHHHEHHHHHHHIGHEEHFHIGFHHHIHIIIIIIIIIHHIHHHHH0IHHHIHHHHHHGHHGFHEGHIIHIHHHIHIHHIIIIIIIIIHGIIHIIHHHHIHHIIIIIHIIIHIIIIIHGIIHHDIIIHDIIIIIIIIIIIIIIHHDIHIIIHIHHHGIHHHIIIHIHHHFIIIIIHIIIIIIIIIHIIIIIIIHHIIIIHGIIIIHEHH@IHIHIIIIIIIHIIIIIIIIIIHHHIHIIIIIDAADD
@HISEQ:969:HM2KJBCX2:2:1101:19658:42082 2:N:0:ACTATGCA
ACACAGTCCTGACCCAACTATCCCTATTAATCATTACGTCGATCCTAGAAACCAACAAAATAGAATCAAACGTCCTATTTCGTTATTCCATGCTAATGTATTCAAGCGCGAGCCTGCTTTAAACACTCTAATTTTTTCAAAGTAACAGTCCTGATTCCCCGCCACACCAAATTAATGACATGATGGTTCGTCAGAAGGTAGGAACCAGTAACACCAGTACGTACCTAAGGCACGACCAACGTACTGATCCCGAAATTCAACTACGAGCTTTTTAACTGCAACAACTTTAATACACGCTATTGGAGCTGGAATTACCGCGGCTGCTGGCACCAGACTTGC
+
DDDDDIIIIHIIHIIHIIIIIIIIIIIIIIIIIIIGHIIIIIIIIIIIIIIIIIIIIIIIIIHIIIIIHHHIH?HHIIIIIIIIHIIHHHIHGHIIIGHHHIIHHHHHIHIIIIIHHHHIIIIIIIIIHIIIIHIIIIIHIHHHHHHHIHIIIIIIIGIIIIIIIIIIIIIIIIIHGIIIIIIIIIIIIIIIIIIIIIHHIHIIIIIIIIIIIIIIIIIIIIIIIHI?HHIIIIIHHHIIIIIHIIIIIIIIIIIHGHIHIIHIIIHIIIIHIHHIIIIIHIIIHIHIIIIHIIIIIIIHHIIIIIIIIIIIIIIIIIIIIIIIIHIIIIIIIIDDDDD
@HISEQ:969:HM2KJBCX2:2:1101:11327:40581 2:N:0:ACTATGCA
ACACAGTCCTGACCCAACTATCCCTATTAATCATTACGTCAATCCTAGAAACCAACAAAATAGGATCAAACGTCCTATTTCATTATTCCATGCTAATGTATTCAAGCGTTAGCCTGCTTTAAACACTCTAATTTTTTCAAAGTAACAGTCCTGTTTCCCTGCAACACCAAATTAATGACATTACAGTTCTTCAAGAAGGAGGAACCAGTAAAGCCAGTACATACCAGAGGCACGACCAACCTACTAATCCCGAAATTCAACTACGAGCTTTTTAACTGCAACAACTTTAATATACGCTATTGGAGCTGGAATTACCGCGGCTGCTGGCACCAGACTTGCCCTCCAA
+
DDDDDIIIIIIIIIIIIIIIIIIIIIIIIIIIIIIIIIIIIIIIIIIIIIIIIIIIIIIIIIIGIIIIIIIGHIIIIIIIHIIIIIIIHIIIIIIIIIIIIIIIIIIIIIIIHIIIIIIIIIIIIIIIIIIIIIIIIIIIIIIIIIIIIIIIIIIIIIIIIHIIIIIIIIIIIIIIIIIIIIIIIIIIIIIIIIIIIIIIIIIIIIHIIIIIIIIIIIIIIIIIIIIIIIIIIIIIIIIIIIIIIIIIIIIIIIIIHIIIIIHIIIIIIIIIIIIIIIIIIIIIIIIIIIIIIIIIIIIIIIIIIIIIIIIIIIIIIIIIIIIIIIIIIIIIIIIIIIIIIDDDDD
@HISEQ:969:HM2KJBCX2:2:1101:19397:41558 2:N:0:ACTATGCA
ACACAGTCCTGACCCAACTATCCCTATTAATCATTACCTCGACTCCGAAAGCCAACGAAATAGAATCGAGATCCTATTCCATTATTCCATGCACTAATGTTCAGGCTGTAACGCCTGCTTTGAGCACTCCAATTTTTTCAAAGTAAACGTGTCGGCCATCCAATGGCACTCGATTAAGAGAACCATGAACAAACCGACAGAATCGTCCACACGAACAGTAAACACCGCAAGGTGTACCGTCCACGCGAAACCGAGATCCAACTACGAGCTTTTTAACCGCAACAACTTTAATATACGCTATTGGAGCTGGAATTACCGCGGCTGCTGGCACCAGACTTGCCCTCCAA
+
@@DD@?FH1C@FH?@@@DGHHHCHHIIIHIICECHH@FHHHH/0CEECHHHHFEHHIHHHHHI?GEHH11<<1<<@DEE?HHHIIIFHHHHH1F1DEGHHIHHEGHHIIIHCCHHDGC@EFCGHCFGHHHEFGB6<CFIHFHGHHFFFE?HEGEIGHHHEEEHHF6HFB@C?FHHHHEIIIHIHHED@EGGEC<GCHCEHHHDDHDH@DGEHHIHHH@EF@F<0DDEF@CFH<EHIIHGHDDFCE<CCCEE<GEEC@IHEH@EDHEFFHIHHFHDC<IIHHHHGCFCHHHHHHCIHIIHF?EG@CG@IIIIIHCEC/<DHHFHGEIHGC@IHEHGG?HG?HED?D@D
@HISEQ:969:HM2KJBCX2:2:1101:9355:42516 2:N:0:ACTATGCA
ACACAGTCCTGACCCAACTATCCCTATTAATCATTACGGCGGTCCTAGAAACCAACAAAATAGGACCGCACGTCCTATTCTATTATTCCATGCTAACGTATTCGAGCAAAGGCCTGCTTTGAACACTCTAATTTTTTCAAAGTAAAAGTCCTGGTCCCCAACACACCCAGTGAAGGGCATGCGGTTCTCCAGAAGAGAAGGCCCGGCCGGACAAGTGCACGCGGTGAGGCGGACCTGCCAGCCAGGCCAAAGGTTCAACTACGAGCTTTTTAACTGCAACAACTTTAATATACGCTATTGGAGCTGGAATTACCGCGGCTGCTGGCACCAGACTTGCCCTCCAA
+
DDDDDIIIIHIHHIIIIIIIHIHIIIIIIIIIIIIIHIHIIIIIIIIIIIIGHHIIIGHHIIHHIIIHIIHIHIHHEHIHIIIIIHIIIHHHHIIIIHHHHDIHIIHIHIIHHGIIIIIIIIIHIIIIIIIIHIIIIIIIIIIIIIIIHIIIIIIIIIIIIIIIIIIIIIIIIIIHIIIIIIIIIIHIIIIIIIIIIIIIIGIIIHIIIIIIIIIIIIIIIIIIIIIIIIIIIIIIIIIIIHGIIIIHHHIIIIIIIIIIIIIIIIIIIIIIIIIIIIIIIIIIIHIIIIIIIIIHIHIIIIIIIIIIIIIIIIIIIIIIIIIIIIIIIHF<IIIIIIIDDDDD
@HISEQ:969:HM2KJBCX2:2:1101:2400:42450 2:N:0:ACTATGCA
ACACAGTCCTGACCCAACTATCCCTATTAATCATTACGTCGATCCTAGAAACCAACAAAATAGGGTCAAACGTCCTATTTCATTATTCCATGCTAATGTATTCAAGCGTGAGCCTGCTTTAAACACTCTAATTTTTTCAAAGTAACAGTCCTGATTCCCCGCGACACCAAATTAATGACATCACGGATCTTCAGAAGGGAGAAACCAGTGACACCAGTGCATACCAAAGGCATGACCAGCGTACTGATCCCGAAATTCAACTACGAGCTTTTTAACTGCAACAACTTTAATATACGCTATTGGAGCTGGAATTACCGCGGCTGCTGGCACCAGACTTGCCCTCCAA
+
D@?@@E<<11DHHHE@EHHHFH?CCGHCHEH1C?CEGHHHGDHHEHHEHHEHIECGHEE@<F1FE<11<F?EGEHGF?1<CC1G1FHHEFH?CHCFHHHIIIHIHHHHGEHEHHEEGHICHGGHIIIHHHHHIIGHHEHHEHHHHFHHHIIHHHACHHHHHHHFHEHHHHEEFHHHHHGHGGDHHFEHHHHGIIIHFGFIIIIIIIIIIHHIHHHIIHIHIIIIIIII;IHHHEIGHIHHHHHGCIFIIGIIIHHHIIFHIHIHIHIIIIHHHFCIHHIHIIIHHGEEHHIGIIIHHEHHHIIGIIIIHHIIGIGGHIIIIIIFHHIHHIHHIHHFHIIIH@D@@?
@HISEQ:969:HM2KJBCX2:2:1101:14885:42568 2:N:0:ACTATGCA
ACACAGTCCTGACCCAACTATCCCTATTAATCATTACGTCAATCCTAGAAACCAACAAAATAGGATCAACGTCCTATTTCATTATTCCATGCTAATGTATTCAAGCGCGAGCCTGCTTTAAACACTCTAATTTTTTCAAAGTAACAGTCCTGATTCCCCACCACACCAAATTAATGACATGATGGTTCGTCAGAAGGTAGGAATCAGTAACACCAGTACGTACCGAAGGCACGACCAACGTACTAATCCCGAAATTCAACTACGAGCTTTTTAACTGCAACAACTTTAATATACGCTATTGGAGCTGGAATTACCGCGGCTGCTGGCACCAGACTTGCCCTCCAA
+
DDDDDIIIIIEHIHIIHHHHIIIIHIIIIIIIIIGIIIIIIIHHIIHIIIIIIIIIIHIGHIHIHHIIIIGHHIHIIHIIIHIIIIIIHIIIIIIIIIIIIHIIIIIIIHIHHIIHHHIIIIHIIIIIIIHHHIHHIHIIIIIIIHIHHHHIIHHIIIHHIHHHHIHIIIIIIHIIIIIHIIIIIIIHIIIIIIIIHHIIIIIHHHIIIIIIIIIIIIIIIIIIIIIIHIIIIIIIIIIIHIIHIIIHIIIIIHIIIIIHHHHHHIIIIIIIIHIIIIIIIIIIHHIIIIIIIIIIIIIIIIIIIIIIIIIIIIIIIIIIIIIIIIIIIIIIIIIIIIIIDDDDD
@HISEQ:969:HM2KJBCX2:2:1101:10872:42804 2:N:0:ACTATGCA
ACACAGTCCTGACCCAACTATCCCTATTAATCATTACGGTGGTCCTTGAACCAACAAAATAGAACCACAACGTCCTATTCTATTATTCCATGCTAATCTATTCAAGCAAAAGCCTGCTTTAAACACTCTAATTTTTTCAAGGTAATGGTCCTGGCTCCCCGGCACGCGCAATTAAGCACATACCGATTCACCAGAAAGATAGACCCGACGACAGAACAGTACTCGCCAGAGACGGACCGTCCGGCCAGGCCTAAAATTCAACTACGAGCTTTTTAACTGCAACAACTTTAATATACGCTATTGGAGCTGGAATTACCGCGGCTGCTGGCACCAGACTTGCCCTCCAA
+
DDDDDIIIHIIIIGIIIIIIIIIIIIIIIIIIIIIIIIIIIIIIIHHIIIIIIIIIIIIIIIIIIIIIIIIIEHIIGHIIHIIIGIIEHHIIIIIIIIIIIHIIIIIIIIIIIIIIIIIIIIIIIIIIIIIIIIHHIIIIIIIIIIHIIIIIHHHHIHIIIIIIIIIIIIIIIIHIIIHIIIIIIIIIIIIIIIIIIIIIIIIIHIIIIIIIIIIIIIIIIIIIIIIIIIIIIIIIIIIIIIIHIHIIIIIIIIIIIIIIIIIHHIIIIIIIIIIIIIIIIIIIIIHIIIIIIIIIIIIIIIIIIIIIIIIIIIIIIIIIIIIIIIIIIIIIIIIIIIIIIIDDDDD
@HISEQ:969:HM2KJBCX2:2:1101:17659:43146 2:N:0:ACTATGCA
ACACAGTCCTGACCCAACTATCCTATTAATCATTACGTCAATCCTAGAAACCAACAACATAGGATCTAACGTCCTATTTCATTATTCCATGCTACTGTATTCAAGCGTTAGCTTGCTTTAAACACTCTAATTTTTTCAAAGTAACAGACCAAATTCCCCGCAACACCAAATTAATGGCATTACGGATCATCAGGAAGGAGGAATCAGTAAGACCAGTACATACCAGAGGCATGACCAATCTACTAACCCCGAAATTCAACTACGAGCTTTTTAACTGCAACAACTTTAATATACGCTATTGGAGCTGGAATTACCGCGGCTGCTGGCACCAGACTTGCCCTCCAA
+
D<BD?F1D11<D<1C1DC<C11<1<G1CG1FHC@@1DGEHHC1DFE@C<CGH@CHHC11<D11<<11<1<0<C0<DG@GCGFH@1<FHF1<1<<1@F@@<EEDGCEDHEH7EHHEF3@B<DH@FGHEHHB>@?HHEEHB@?HF@FBG$1BDFB1<HDECCCEG?D?GHF//?HFE/HCEC/G/HHHDFHEHG@EGHHEG1GHFFAHCEGFD@@FGGED?EGC1GHHG1@@GCCCEHFC1C@CC<H?EC/HCHF?@CHHGEEHHGEHHCHF1IHIHHIIHHGF<CCFHHGIHHIIIIIHHIHHIHHHIIHEEIHDDCDCHIIIIHIIIIIHHIIIHIIGIHDDADD
@HISEQ:969:HM2KJBCX2:2:1101:9755:42614 2:N:0:ACTATGCA
ACACAGTCCTGACCCAACTATCCCTATTAATCATTACGGTGGTCCTAGACCAACAAAATAGAACCAACGTCCTATTCTATTATTCCATGCTAATCTATTCAAGCAAAAGCCCGCTTTAAACACTCTAATTTTTTCAAGGTAATGGTCCTGGTTCCCCGACACACCCAATAAAGGGCATACCGGCTCACCAGAAGGATAGACCCGACAACAGAACAGTACTCGCCAGAGACGGACCGTCCGGTCAGGCCTAAAATTCAACTACGAGCTTTTTAACTGCAACAACTTTAATATACGCTATTGGAGCCGGAATTACCGCGGCTGCTGGCACCAGACTTGCCCTCCAA
+
BDDDDIIIHEHIEGEGECHHHHH1FHFGHIGIGIHIEHHC10DCFH?DFHE1GHHGHHHH?FHCHHEH0<<C0DHEC@G@GHEECFHHCHHIGEHHHCCCEEHGHHHHHDGHGHGGDHGGCFGEIHHH?@EFHFDHDHIHHIIIGHEDA<BD1DGGIHHHIHHHFHHHHEIIIHHFIHIHGHEFHHHHGIIIIIGIHIIIHHHIHIIIHFIHHGIHEHHDHIHEHHIIIHIIHHCHIHIHHH?IHG<EIHHHIIHFHHHCDEC@HGHHIHHHIIIGIIHHHIGIHIIIIIHGHIHIIIHHFIHDIIIIIIIIIHHDIIIHIIIIHHIHHFHIHIIIIHEADDDB
@HISEQ:969:HM2KJBCX2:2:1101:3249:43558 2:N:0:ACTATGCA
ACACAGTCCTGACCCAACTATCCCTATTAATCATTACGGCGGTCCTAGAAACCAACAAAATAGGACCGCACGTCCTATTCTATTATTCCATGCTAACGTATTCGAGCAAAGGCCTGCTTTGAACACTCTAATTTTTTCAAAGTAAAAGTCCTGGTCCCCAACACACCCAGTGAAGGGCATGCGGTTCTCCAGAAGAGAAGGCCCGGCCGGACAAGTGCACGCGGTGAGGCGGACCTGCCAGCCAGGCCAAAGGTTCAACTACGAGCTTTTTAACTGCAACAACTTTAATATACGCTATTGGAGCTGGAATTACCGCGGCTGCTGGCACCAGACTTGCCCTCCAA
+
DDDDDHIIHIIIIIIIIIIIIHIIIIIIIIIIIIIIIHHHIIIHIIIIIIIIIIIIIIIGHHCCEHHHIIIIEEHHIIIIIIIIIHIIIIIIGHIIIIIIIIHIIIIIIIIIIIHIHHIIIIIIIIIIIIIIHHHIIIIHHIHHIIIIIIIIIIIIIIIIHIHGCHIIIIIIIIIHIIIIIHIIIIHHCIIIIIIIIIIIIHIIIIIIIIIIIIIIIIIIIIIIIIIIIIIIIIIIIIIIIIHIIIHIIIHIHHIIIIIIIIIIIIIIIIIIIIIIIIIIIIIIHIHHIIHHIIIIIIIIIIIIIIIIIIHIIIIIIIIIIIIIIIIIIIIIIIIIIIIDDDDD
@HISEQ:969:HM2KJBCX2:2:1101:11689:43553 2:N:0:ACTATGCA
ACACAGTCCTGACCCAACTATCCCTATTAATCATTACGGCGGTCCTAGAAACCAACAAAATAGGACCGCACGTCCTATTCTATTATTCCATGCTAACGTATTCGAGCAAAGGCCTGCTTTGAACACTCTAATTTTTTCAAAGTAAAAGTCCTGGTCCCCAACACACCCAGTGAAGGGCATGCGGTTCTCCAGAAGAGAAGGCCCGGCCGGACAAGTGCACGCGGTGAGGCGGACCTGCCAGCCAGGCCAAAGGTTCAACTACGAGCTTTTTAACTGCAACAACTTTAATATACGCTATTGGAGCTGGAATTACCGCGGCTGCTGGCACCAGACTTGCCCTCCAA
+
DDDDDIHIIIIIIIIIIIIIIIIIIIIIIIIIIIIIIIIIIHIIIHIIIIIIIIIIIHIIIIIHIHHDIIIIHIIHIIIIIIIIIIIIIIIHIIHIIIIIIHHIIIIIIIIIIIIIIIIIIIIIIIIHIIIIIIIIIIIIHIHHIIIIIIIIIHIIIIIIIIIIIIIIIIIIIIIIIIIIIIIIIHIIIIIIIIIIIIIIIIIIIIIIIIIIIIIIIIIIIIIIIIIIIIIIIIIIIIIIIIIIIIIHIIIIIIIIIIIIIIIIIIIIIIIIIIIIIIIIIIIIIIIIIIIHIIIIIIIIIIIIIIIIIIIIIIIIIIIIIIIIIIIIIIIIIIIIIIIDDDDD
@HISEQ:969:HM2KJBCX2:2:1101:17346:43926 2:N:0:ACTATGCA
ACACAGTCCTGACCCAACTATCCCTATTAATCATTACGTCAATCCTAGAAACCAACAAAATAGGATCGAACGTCCTATTTCATTATTCCATGCTAATGTATTCAAGCGTTAGCCTGCTTTAAACACTCTAATTTTTTCAAAGTAACAGTCCTGTTTCCCTGCAACACCAAATTAATGACATTACAGTTCTTCAAGAAGGAGGAATCAGTAAAGCCAGTACATACCATAGGCACGACCAACCTACTGACCCCGAAATTCAACTACGAGCTTTTTAACTGCAACAACTTTAATATACGCTATTGGAGCTGGAATTACCGCGGCTGCTGGCACCAGACTTGCCCTCCAA
+
DDCDDIHHIIHIIIIGHIIIIIIIIICHHHHIIHIIIGCHHIIIIIHHIIIIIHIIIEEGHIIHIIIEEHIIHIIIIIFHIIHHHIHHHIHHIIHHHIIIIHCGFFHHHFHHGCFHEHHEEHHHIIIIIEHIIIIIIHIIIIHHHIHEHHHHFC7<FEGHGFHIIHIHHHHHHHHGDCGHGCFHFHD/G<HIGEHHFGEHHHCGHEHHHIIH;6GIHHHGHFHGIHHEIH<DHE@E?EHHHFCACEECF<1CHH@GCHEHGHECHEEHHHHCEGCCHHC1HFEFHEHG??EGHH?F?HGIHEHHIIIHH@EGCC<//<IGHEIHEGC@<C?HEGHGHEDFG<@DDD
@HISEQ:969:HM2KJBCX2:2:1101:14377:44112 2:N:0:ACTATGCA
ACACAGTCCTGACCCAACTATCCCTATTAATCATTACGTCAATCCTAGAAACCAACAAAATAGGATCAAACGTCCTATTTCATTATTCCATGCTAATGTATTCAAGCGTTAGCCTGCTTTAAACACTCTAATTTTTTCAAAGTAACAGTCCTGTTTCCCTGCAACACCAAATTAATGACATTACAGTTCTTCAAGAAGGAGGAACCAGTAAAGCCAGTACATACCAGAGGCACGACCAACCTACTAATCCCGAAATTCAACTACGAGCTTTTTAACTGCAACAACTTTAATATACGCTATTGGAGCTGGAATTACCGCGGCTGCTGGCACCAGACTTGCCCTCCAA
+
DDDDDHHHIIIIIIIIIIIIHIIIIIIIIHIIIIIIIIIIIIIIIIIIIIIIHHIIIGHHHHHHIHGEHIIIEHHHIIIIHIIIHIHHIIIIIIHIHIIIIHHIHIIIIHHIHIIHIIIIIIHIIIIIHHHIIIIIIIIIIIIIIIIIHIIIIIIIIIIIIIIIHIIIIIHHFIIIIIIIIIIIIIIIIIIIIIIIIIIIIIIIIHHHHHHIIHIIIIIIIIIIIIIIIIIIIIIIIHIIIIHHHIIIIIIIIIIIHIIIIIIIIIIIIIIIIIHIIIIIIIIHIIIIIIIIIIIIIIIIIIIIIIIIIIIIIIIIIIIIIIIIIIIIIIIIIIIIIIIIIDDDDD
@HISEQ:969:HM2KJBCX2:2:1101:12891:43955 2:N:0:ACTATGCA
ACACAGTCCTGACCCAACTATCCCTATTAATCATTACGTCAATCCTAGAAACCAACAAAATAGGATCGAACGTCCTATTTCATTATTCCATGCTAATGTATTCAAGCGTTAGCTTGCTTTAAACACTCTAATTTTTTCAAAGTAACAGTCCAAATTCCCCGCAACACCAAATTAATGGCATTACGGCTCATCAGGAAGGAGGAATCAGTGAGACCAGTACATACCAGAGGCATGACCAACCTACTAACCCCGAAATTCAACTACGAGCTTTTTAACTGCAACAACTTTAATATACGCTATTGGAGCTGGAATTACCGCGGCTGCTGGCACCAGACTTGCCCTC
+
CDDDDIIHHGHIIEGFHIIIIIIIIIIHEFHHHHIIIIIIHCHIIIIIIHIIIHHIIIIIH@GHFFHHIHGHHGIIGIIHHHHH@GHEH1GHHIIIIIHHIHHFIHHHHHHHIIIHIIIHIHHHIHIIIHHHIIIIGHGHIHHHHGGGHIIIIHFEIIHIHHHGHCIHHGHHGHHIEHHEHHHHFIIHHHEIIHIHHEHHHEHIHIHIHIHIIIGHHHIIHIHGHIHHHGIIIIIIHEHHHHIHHIHHIGIGIIHGEHIIHHHHHHFHFCIIHHHHHHIIIIIIIIHEHHHIIIIHIIIHIIIIIIIIHIIIIICIHHHIHHIIIIIHHIIIIIIIIIAADAB
@HISEQ:969:HM2KJBCX2:2:1101:16610:43976 2:N:0:ACTATGCA
ACACAGTCCTGACCCAACTATCCCTATTAATCATTACGGCGGTCCTAGAAACCAACAAAATAGGACCGCACGTCCTATTCTATTATTCCATGCTAACGTATTCGAGCAAAGGCCTGCTTTGAACACTCTAATTTTTTCAAAGTAAAAGTCCTGGTCCCCAACACACCCAGTGAAGGGCATGCGGTTCTCCAGAAGAGAAGGCCCGGCCGGACAAGTGCACGCGGTGAGGCGGACCTGCCAGCCAGGCCAAAGGTTCAACTACGAGCTTTTTAACTGCAACAACTTTAATATACGCTATTGGAGCTGGAATTACCGCGGCTGCTGGCACCAGACTTGCCCTCCAA
+
DCDDDIIIIIIIIIIIIIIIIIHIIIIIHHIIIIIIHHHIIIIHIIIIHFHHHIIIIIHIHHHHHIIHDHIIHEHIGFIIIIIHHIIIIIHHIIIIIIIIHHIHIHIIIIIIIIIIIIHIHIIIIIIHIIIIIIIHHIIIIIIIHHIHHGIIHHIIIIIIHIIIIIIIHHHIHIIIIIIIIIIIIIHIIHIIHIIIIIIIIIGIIHGIIIIIIIIIHIIIIIIIIIIIIIIHIHIIIIIIIIHIIIHHIIIIIIIIIIIIIIIIIIIIIIIIIIIIIIIIIIIHIIIIIHHEIHIIIIIIIIIIIIIIIIIIIIIIIIIIIIIIIIIIIIIIIIIIIIIDDDDD
@HISEQ:969:HM2KJBCX2:2:1101:20572:44311 2:N:0:ACTATGCA
ACACAGTCCTGACCCAACTATCCCTATTAATCATTACGTCAATCCTAGAAACCAACAAAATAGGATCGAACGTCCTATTTCATTATTCCATGCTAATGTATTCAAGCGTTAGCCTGCTTTAAACACTCTAATTTTTTCAAAGTAACAGTCCTGTTTCCCTGCAACACCAAATTAATGACATTACAGTTCTTCAGAAAGGAGGAATCAGCGAAGCCAGTACATACCAGTGGCACGACCAACCTGCTGACCCCGAAATTCAACTACGAGCTTTTTAACTGCAACAACTTTAATATACGCTATTGGAGCTGGAATTACCGCGGCTGCTGGCACCAGACTTGCCCTCCAA
+
DDDDDIIIIIIIIIIIIIIIIIIIIIIIIIIIIIIHIIIIIIIIIIIIIIIIIIIIIIHIIIIIHIIIIIIHHHIIIIIIIIIIIIIHIIIIIIIIIIIIIIIIIIIIIIIIIIIIIIHIIHIIIIIIIIHIIIIIHIIHHIIIIIIIIIIIIIIIIHIIIIIIIIIHIIIHIIIIIIIIIIIIIIIIIIIIIIIIIIIIIIIIIIIIIIIIIIHIIIIIIIIIIIIIIHIIIIIIIIIIIIIHGIIIIIIIIIIIIIIIIIIIIIIIIIIIIIIIIIIIIIIIIIIIIIIIIIIIIIIIIIIIIIIIIIIIIIIIIIIIIIIIIIIIIIIIIIIIIIIIIDDDDD
@HISEQ:969:HM2KJBCX2:2:1101:15491:44197 2:N:0:ACTATGCA
ACACAGTCCTGACCCAACTATCCCTATTAATCATTACCGCGGTTCCAGAAACCAACACAACAGAACCACAGGTCCTATTCCATTATTCCATGCTAATCTATGCAAGCATGCGCCTGCTTTGAACACTCTAATTTTTTCAAGGTAAACGTCCTGGCTCCCGGCCGCCCGGCCGCCCGAAGGCAGCCCGGCGGCCGTTCCCCAGGAGGAAAGGCTCGGCCTTGACGCCCCCGCGAAGGGGCAGGCAGTACTCGCCGCCGAAGCAGCGGACCACCCGGCCAAGCCCAAAATTCGACTACGAGCTTTTTAACTGCAACAACTTTAATATACGCTATTGGAGCTGGAATTACCGCGGCTGCTGGCACCAGACTTGCCCTCCAA
+
DDDDDGIEFGHIIGIIIIIIIIIIIIIIHIIIHIIIIIIIIHIHEHHIIHIIIIHIIIIIIIIIIIIIIIHHHHIHIIHIIIIIIIIIIIIIHIIIIHIIIHIIIHGIIHIHIIHIIHIHH?HIIIIIIHIIIIIHHIIIIIHHIHHIHIHHIGFGIIIIHIIIIIIIIIIIGHHHIHHIIHIHIHIIHHIHHHHHHIHIIIIIIIIIIIIIIIIIIHIIIIIIIIIIIIIIIIIIIIIIIIIII>IIHIIHIIIIIIIIIIIIIIIIIIIIIIIIIIIIIIIIIIIIIIHIIIIIIIIIIIIIIIIIIIIIIIIIIIIIIIIIIIIIIIIIIIIIIIIIIIIIIIIIIIIIIIIIIIIIIHIIIIIIIIIIIDDDDD
@HISEQ:969:HM2KJBCX2:2:1101:5597:44528 2:N:0:ACTATGCA
ACACAGTCCTGACCCAACTATCCCTATTAATCATTACGTCAATCCTAGAAACCAACAAAATAGGATCGAACGTCCTATTTCATTATTCCATGCTAATGTATTCAAGCGTTAGCTTGCTTTAAACACTCTAATTTTTTCAAAGTAACAGTCCAAATTCCCCGCAACACCAAATTAATGGCATTACGGATCATCAGGAAGGAGGAATCAGTGAGACCAGTACATACCAGAGGCATGACCAACCTACTAACCCCGAAATTCAACTACGAGCTTTTTAACTGCAACAACTTTAATATACGCTATTGGAGCTGGAATTACCGCGGCTGCTGGCACCAGACTTGCCCTCCAA
+
DDDCDIIIIIIGIIIIIIIIIIIIIIIHIIIIIHHHHIIIIIHHIIIHIIIIIIIIIGIGIIHIHIIHIIIHIIIIIIIHHIIIIIIIHIIIIIHIIIIHHHIIIIIHIIIIIIIIHHIIIIIIIIIIIIIIIIFHIIIIIIIIIHHIIIIIIIIIIIIIIIIIIIIIIHIIIHHIHHIIIIIIIIIIIIIIIIIIIIIHIIIIIIHIIIIIIIIIIHIIIIIIIIIIIIIIIIIIIIIIIIHHHHCIGIHIIIGIIIIIHHHIIIIIHIIIIIIIIIIIIIIIIIIIHHIIHHHIIIIIIIIIIHIIIIHGC/IIHIIIIHIIIIIIIIIIIIIIIIIIIDDDDD
@HISEQ:969:HM2KJBCX2:2:1101:4110:45238 2:N:0:ACTATGCA
ACACAGTCCTGACCCAACTATCCCTATTAATCATTACGGCGGTCCTAGAAACCAACAAAATAGGACCGCACGTCCTATTCTATTATTCCATGCTAACGTATTCGAGCAAAGGCCTGCTTTGAACACTCTAATTTTTTCAAAGTAAAAGTCCTGGTCCCCAACACACCCAGTGAAGGGCATGCGGTTCTCCAGAAGAGAAGGCCCGGCCGGACAAGTGCACGCGGTGAGGCGGACCTGCCAGCCAGGCCAAAGGTTCAACTACGAGCTTTTTAACTGCAACAACTTTAATATACGCTATTGGAGCTGGAATTACCGCGGCTGCTGGCACCAGACTTGCCCTC
+
DDDDDIIIIIIIIIIIIIIIIIIIIGHIIIIIIIIIIEHIIIIIIIIHHIIIIIIIFHIEHGCH?GHEGIHIHHHHEHHIIIIIIIHHIIIIHHIIIIIIHHHIIHIHIIIIIIIIIIIIIIIIIIHIIIIIIIIHIIHHIHIIIIIIIIIIIIIIIIIIIIIIIIIIIIIIIIIIIIIIIIIIIIIIIIIIIIIIIIIIIIIIIIIIIIIIIIIIIIIIIIIIIIIIIIIIIIIIIIIHIIIIIIIIIGIIIIIIIIIIIIIIIIIIIIIIIIIIIIIIIIIIIIIIIIIIIIIIIIIIIIIIIIIIIIIIIIIIIIIIIIIIIIIIIIIIIIIIDDDDD
@HISEQ:969:HM2KJBCX2:2:1101:6158:45491 2:N:0:ACTATGCA
ACACAGTCCTGACCCAACTATCCCTATTAATCATTACGGCGGTCCTAGAAACCAACAAAATAGGACCGCACGTCCTATTCTATTATTCCATGCTAACGTATTCGAGCAAAGGCCTGCTTTGAACACTCTAATTTTTTCAAAGTAAAAGTCCTGGTCCCCAACACACCCAGTGAAGGGCATGCGGTTCTCCAGAAGAGAAGGCCCGGCCGGACAAGTGCACGCGGTGAGGCGGACCTGCCAGCCAGGCCAAAGGTTCAACTACGAGCTTTTTAACTGCAACAACTTTAATATACGCTATTGGAGCTGGAATTACCGCGGCTGCTGGCACCAGACTTGCCCTCCAA
+
DDDDDIHIIIIIIHIIIIIHFHHHIIIIIGIHIIIHGIIGIHHHIIIIHHIHIFHHCEHGHHIIHIIDDHHHGHEHHIHIIHHHHHHHIHHEEEHHGHFHF<FHHHHHEHHHHIEHIHIHHHHIHHGHHHIIIGIHEHIIIIHHHHHHHHHGHIGIHHHHHHGHFHHHIIHIIHIIIIIIIGII=HEEFIIHHIIGIIIIIHHHIIIGIIIIIIIIIIIIIIIIIIIIIIHIIHDIIHEHHGHHHIIIIGIIIIIHHHIIIIIIIIIHEEFHIIIIIHIIIIIIGIIIIIIIIIHIIIIIIIIIHIIIIIHIHHIIHIIIIIIIIIIIIIIIIHIHIIIDDDDD
@HISEQ:969:HM2KJBCX2:2:1101:6449:46262 2:N:0:ACTATGCA
ACACAGTCCTGACCCAACTATCCCTATTAATCATTACGGCGGTCCTAGAAACCAACAAAATAGGACCGCACGTCCTATTCTATTATTCCATGCTAACGTATTCGAGCAAAGGCCTGCTTTGAACACTCTAATTTTTTCAAAGTAAAAGTCCTGGTCCCCAACACACCCAGTGAAGGGCATGCGGTTCTCCAGAAGAGAAGGCCCGGCCGGACAAGTGCACGCGGTGAGGCGGACCTGCCAGCCAGGCCAAAGGTTCAACTACGAGCTTTTTAACTGCAACAACTTTAATATACGCTATTGGAGCTGGAATTACCGCGGCTGCTGGCACCAGACTTGCCCTC
+
DDDDDIIIIIHIIIIIIIHHIIIIIHIIIIIIIIIIIHHIIHIIIIIIIIIHIIHHIIGHHHCEHHIHHIIIHHHHIHIIIIIFHHFHIEHHIHIIIIGIHHIIIIIIIIIIIIIIIIIHHIHIIIIIIHIIIIIIHHIFHHHHHIIIIHIHHHHHIIIIIIIHIHIIIIIIIGIIIIIIHIIHEIIHHIIIIIIIIIIIIHHGIHIIIIHIIIIIIIIIIIIIIIIIIIIIHHHIIIIHHHHIIIHFIHIIIIIIIIIIIHIHIHIIIIIIIIIIIIIIIIIIIIIIIIIHIIIIIIIIIIIIIIIIIIIIIIIIIIIIIIIIIIIHIIIIIIIIDDDDD
@HISEQ:969:HM2KJBCX2:2:1101:2909:45857 2:N:0:ACTATGCA
ACACAGTCCTGACCCAACTATCCCTATTAATCATTACGTCAATCCTAGAAACCAACAAAATAGGATCGAACGTCCTATTTCATTATTCCATGCTAATGTATTCAAGCGATAGCCTGCTTTAAACACTCTAATTTTTTCAAAGTAACAGTCCTGTTTCCCTGCAACAACAAAATAATGACATTACAGTTCTTCAAGAAGGAGGAATCAGTAAAGCCAGTACACACCATTGGCACGACCAACCTACTGACCCCGAAATTCAACTACGAGCTTTTTAACTGCAACAACTTTAATATACGCTATTGGAGCTGGAATTACCGCGGCTGCTGGCACCAGACTTGCCCTCCAA
+
DD?DDE111<<DHIIIIIIIIIIHIIIIIIIIIIIIIIC100DGHIIIIIIIIIIIIIIHHHF1D1<<<GC/<1<011<FH1<G11<1<C<<<<1<1<1@1F1<E1<8#<EC@D81A6HHHGF@F@?@EEH<HHGHI:?IIHCHH@HG?GB@<<714FD11:1<000D0<<0FDG@D<D/<HHD/F<FA<?IHIIIIIHCHHGC0HC@CHEHG<<<11D<<<<1<//:1E<-HIIF<1AHF<<D<.<DIHC1IIIIIIIIIIIIIIIIHFIIIIIIIIIIIIIIIIIIIIIIIIIIIIIIHIIIIIIIIIIIIIIIIIIIIIIIIIIIIIIIIIIIIIIIIDDDDD
@HISEQ:969:HM2KJBCX2:2:1101:18715:46505 2:N:0:ACTATGCA
ACACAGTCCTGACCCAACTATCCCTATTAATCATTACGGCGGTCCTAGAAACCAACAAAATAGGACCGCACGTCCTATTCTATTATTCCATGCTAACGTATTCGAGCAAAGGCCTGCTTTGAACACTCTAATTTTTTCAAAGTAAAAGTCCTGGTCCCCAACACACCCAGTGAAGGGCATGCGGTTCTCCAGAAGAGAAGGCCCGGCCGGACAAGTGCACGCGGTGAGGCGGACCTGCCAGCCAGGCCAAAGGTTCAACTACGAGCTTTTTAACTGCAACAACTTTAATATACGCTATTGGAGCTGGAATTACCGCGGCTGCTGGCACCAGACTTGCCCTCCAA
+
DDDDDIIIIIIEHHHHIIIIIIIIIIIIIIIIIIIHIIGIIIIIIIIIIIIIIIIIIIIHIIIIIIIHIIIIIGIHHIIHIHIIIIHGIGIIIIIIHHIIIHGHHIIIIIHIIIIIIHIIHIHIIGIIHHHIIIIIIIIIIHEHGHIIIIHHHIIIHIIIIHDFHIIHEGHHHHIHIIIIIHIHHIIHAIHHIIHIIIHHDHHHHIGHHHIHHGHHIGIIIHHIIGHIIIIHHIIIHEGIHHGHHIHHHHF1IHHHCHHGIIIGIIIIIIIIHFIHHEHHFHEHHHHHEHHHHIIHGIHIIHEFFHHGIIGIHIIHIIIIIIIIIIHHIIIHGIIHHHIDDDDD
@HISEQ:969:HM2KJBCX2:2:1101:13010:46176 2:N:0:ACTATGCA
ACACAGTCCTGACCCAACTATCCCTATTAATCATTACGTCAATCCTAGAAACCAACAAAATAGGATCGAACGTCCTATTTCATTATTCCATGCTAATGTATTCAAGCGTTAGCTTGCTTTAAACACTCTAATTTTTTCAAAGTAACAGTCCAAATTCCCCGCAACACCAAATTAATGGCATTACGGCTCATCAGGAAGGAGGAATCAGTGAGACCAGTGCATACCGATGGCATGACCAATCTACTAACCCCGAAATTCAACTACGAGCTTTTTAACTGCAACAACTTTAATATACGCTATTGGAGCTGGAATTACCGCGGCTGCTGGCACCAGACTTGCCCTCCAA
+
DDDDDIIIIGIIIHHHIIIIIIIIIIIIIIIIIIIIIIIIIIIIIIIIGIIIIIIIHHIIIIIIIIIIHIHHIFHHIIIIIIIIIIIIIIIIIIIIIIIIIIIHIIIIIIIIIIIIIIHIIIHHIHHGHHIIIIHIIIIHHIIIIIIIHIHIHHHIIIIIIIIIIIIIIIIIIIHIIIIIIIIIIIHIIIIIIIIIIIIIIIIIIIHIIIIIIIIIIIIIIIIIIIIHIIIHIIIIHIGIIIHHEHHIIIIIIGHIIIIIIHEIIIIIIIIIIIIIIIIIIIIIIIIIIIIIIIIIIIIIHIIIIIIIIIIIIIIIIIIIIIIIIIIIIIIIIIIIIIIIIDDDDD
@HISEQ:969:HM2KJBCX2:2:1101:3655:47710 2:N:0:ACTATGCA
ACACAGTCCTGACCCAACTATCCCTATTAATCATTACGGCGGTCCTAGAAACCAACAAAATAGGACCGCACGTCCTATTCTATTATTCCATGCTAACGTATTCGAGCAAAGGCCTGCTTTGAACACTCTAATTTTTTCAAAGTAAAAGTCCTGGTCCCCAACACACCCAGTGAAGGGCATGCGGTTCTCCAGAAGAGAAGGCCCGGCCGGACAAGTGCACGCGGTGAGGCGGACCTGCCAGCCAGGCCAAAGGTTCAACTACGAGCTTTTAAACTGCAACAACTTTAATATACGCTATTGGAGCTGGAATTACCGCGGCTGCTGGCACCAGACTTGCCCTCCAA
+
@?B@DH?1D@GHIIIIIIIHIIG?EEHIHFHHECHIIHEHIDHCDHG@HHGHEHHH1@1GHIE@GHIIG<?DHHIFH?EFHHIIIIGCHEEC?1IIIHHEHHEE@HHECHEHH@CEEHIGIHHF@GEG?EHGHHFCHIHIFIIIIIHHHEHHHGHHHIHHIECHEFGFEGGIIIHBHEHIGHEHHEHHGFIHHIIIIGGHDGDHDHHIHIHGHHIIIIHHHHIIIIHIHDEIHIIIHHHFEGEIIIIHIIIIHFIIIIIIIIIIIHIIIGIIIIIHFCHHIIIIIHIIIHHHHHIIGIIIIIIIIIIIIIIIIIIIIIIIIIIIIIIIHIIIIHIIIIIDDCDC
@HISEQ:969:HM2KJBCX2:2:1101:19525:47506 2:N:0:ACTAAGCA
ACACAGTCCTGACCCAACTATCCCTATTAATCATTACGGCGGTCCTATTTTGTTGGTTTCTAGGACCGCACGTCCTATTCTATTATTCCATGCTAACGTATTCGAGCAAAGGCCTGCTTTGAACACTCTAATTTTTTCAAAGTAAAAGTCCTGGTCCCCAACACACCCAGTGAAGGGCATGCGGTTCTCCAGAAGAGAAGGCCCGGCCGGACAAGTGCACGCGGTGAGGCGGACCTGCCAGCCAGGCCAAAGGTTCAACTACGAGCTTTTTAACTGCAACAACTTTAATATACGCTATTGGAGCTGGAATTACCGCGGCTGCTGGCACCAGACTTGCCCTCCAA
+
DDB@@HHHHFHHI@?HIIIIIIIIIIIHIHIHHHIII@HH<CCHHHHHHHIEHHIG@CGHHIHI1CECFDHDCEGCGHHHIIIFGEHHHHEEHEGGHIHIICC@F@FHHHHDDIHHHHHHEGHHHHHHG@GEHHIHHHHEHEHEHGHHHHIHHEIHHGIHHHHIIIHHHHHGGHHHIIIIHHHHHHEEEHHHHIIIHHHDHIIGHHHECCGDCHHIIHHDDHIIIIIIHIHHGHIIIHEEH@HHGG@CFHHHHHHEGGEIHHHHGHIIIIHIHIHIIIHEHHEEEHIIIIHHIIHIIHHIHIHGIHEIGIIIIIIIIHEHHHHHHFHHHHGHIIIIIHF@@D@0
@HISEQ:969:HM2KJBCX2:2:1101:20994:48185 2:N:0:ACTATGCA
ACACAGTCCTGACCCAACTATCCCTATTAATCATTACGGCGGTCCTAGAAACCAACAAAATAGGACCGCACGTCCTATTCTATTATTCCATGCTAACGTATTCGAGCAAAGGCCTGCTTTGAACACTCTAATTTTTTCAAAGTAAAAGTCCTGGTCCCCAACACACCCAGTGAAGGGCATGCGGTTCTCCAGAAGAGAAGGCCCGGCCGGACAAGTGCACGCGGTGAGGCGGACCTGCCAGCCAGGCCAAAGGTTCAACTACGAGCTTTTTAACTGCAACAACTTTAATATACGCTATTGGAGCTGGAATTACCGCGGCTGCTGGCACCAGACTTGCCCTCCAA
+
DCDCDE1<GHHHEHEGHHCGDCHHHHEHIIHIHHHHHIHH<CCHDHHE?GHH@E@C@HHHEH1@FHHCCDC<1<ECH1@C<FECEHHIHHCH?1DGHHEGCDEFHEFHIH1HHEFCGFIHIIG@GHHHFFGFIHHHIHHAHFFHGHH?FIHEHHFIIHHGHGGHCHHHEEGHFIHIHGEDDHHHEHH?HEHHEFGHIIGIGIIGIHHIIIHIIIHHHDHHIGIIGGIHIIIHFIIIHIGHHFGIIIIIIIIIIIIHIIIIIIIHIIIIIIIIIIIGIIHHHHIHIIIIIIHGIIIIIIIIIIIIIIIIIHIIIIIIIIIIIIIIIIIIIIIIIIIIIHIDDDDD
@HISEQ:969:HM2KJBCX2:2:1101:19217:48483 2:N:0:ACTATGCA
ACACAGTCCTGACCCAACTATCCCTATTAATCATTACGGCGGTCCTAGAAACCAACAAAATAGGACCGCACGTCCTATTCTATTATTCCATGCTAACGTATTCGAGCAAAGGCCTGCTTTGAACACTCTAATTTTTTCAAAGTAAAAGTCCTGGTCCCCAACACACCCAGTGAAGGGCATGCGGTTCTCCAGAAGAGAAGGCCCGGCCGGACAAGTGCACGCGGTGAGGCGGACCTGCCAGCCAGGCCAAAGGTTCAACTACGAGCTTTTTAACTGCAACAACTTTAATATACGCTATTGGAGCTGGAATTACCGCGGCTGCTGGCACCAGACTTGCCCTCCAA
+
DDDDCEHHIHHHHHIIIIIIHEHHHHHHIHHEHIIHIIIIGDHHHFHCHIIHHHIFHIIHHE1<DF@DHHDH?1GEEEHHHHIHHIH?GHEHIEIIH@EGHDFHIHIIIIIHIHHHHIIHEIHIIHIHHHHHGGIIHEHIHCHIHHHGHHGFGGHFIHHHHHHHHHIHHHHIIIIIHIIIIIIHIHCHHIIHIIHIIIIIIHGHIIHIIHHHIHIIIIIIIIGIIIHIIIIIIIIHIIIIIHHGCHHHGHHHIIIIIIIIIIHHHEIIIIIIIIIIIIIIIIIIIIIIIIIIIIIIIIIIIIIIIIIIIIIIIIIIIIIIIIIIIIIIIIIIIIIIIIIDDDDD
@HISEQ:969:HM2KJBCX2:2:1101:11896:49010 2:N:0:ACTATGCA
ACACAGTCCTGACCCAACTAGCCCTATTAATCATTACGGCGGTCCTAGAAACCAACAAAATAGAACCGCACCTCCTATGCTATTATACCTCGCAAATGTAATCGAGCAAATGCCTCCTTTGAACACTCTAATTTTTTCAAAGTAAAAGTCCTGGTTCCCCGGCACACCCAGTAAAGGGCATGCGGATCCCCAGAAGGAAAGGCCCGGCCGGACCAGTGCACGCGGTGAGGCGGACCGGCCAGCCAGGCCCAAGGTTCAACTACGAGCTTTTTAACTGCAACAACTTTAATATACGCTATTGGAGCTGGAATTACCGCGGCTGCTGGCACCAGACTTGCCCTCCAA
+
BB00D111111<1<1<<E<<11<11<1<<<11<F11DG0//<C/CF111<D1<1<G<111D11<D1<<//</111111111<C1111<<110//</DG1D/<FGF1GB6<%86@@%<HG0HGG<8<(<DC@?)'6<<D@IHF9ABCCBH?FG@A@-HHD?EAHHIHFHEHF8HHG,@HG8?.B:GB.?8D/AEF:HFGC0CE/DIHCC/FHEHEIIIIHHCDEHEE>HEE??HC?CCA@CCC/?IHH@CHFC<1EH?EHHHIHHEG0HIH@FEF@EGEGCHGFFCEFHGFCC<DGCFGFHHIHHFFIHEHECH?CCHHGCHCCGEFHHIHGC<@EHIIHED@D<@
@HISEQ:969:HM2KJBCX2:2:1101:5178:49303 2:N:0:ACTATGCA
ACACAGTCCTGACCCAACTATCCCTATTAATCATTACGTCAATCCTAGAAACCAACAAAATAGGATCGAACGTCCTATTTCATTATTCCATGCTAATGTATTCAAGCGTTAGCCTGCTTTAAACACTCTAATTTTTTCAAAGTAACAGTCCTGTTTCCCTGCAACACCAAATTAATGACATTACAGTTCTTCAAGAAGGAGGAATCAGTAAAGCCAGTACACACCATTGGCACGACCAACCTACTGACCCCGAAATTCAACTACGAGCTTTTTAACTGCAACAACTTTAATATACGCTATTGGAGCTGGAATTACCGCGGCTGCTGGCACCAGACTTGCCCTCCAA
+
B0@<D1<F<FHHH?DCGHIIIHCHCHHGIHHFHHHG1CFHH0111DG?@FEEHF1GH?@D@HHHE<FEEH1CFHEEHCFHEC?HH?GECFH@C1CFHG@GG@GG<@F8FGHHFEH?1FCGHH?HF1GFFHHDF<GEH??FHFAGHGCHEHGEHHGEH@CHFG?@FDGHIHG?GIHHEHHEEFHHHHHG?HECHHHHGCFD0CFFCEGEHHH?CFCH>HHCEGCHF@EEEHGHHFEEEHHGHHD1<GCC?C@1HGCCCHCGCHCGGHCHHF@@G@GGGHG1HHHH?EEGHHGCCIIIHHIHHECHEHHEHIIHHFDCCDEHGEGHHHEEFHGCCFHEHEDHHBAADA
@HISEQ:969:HM2KJBCX2:2:1101:19126:49731 2:N:0:ACTATGCA
ACACAGTCCTGACCCAACTATCCCTATTAATCATTACGGCGGTCCTAGAAACCAACAAAATAGGACCGCACGTCCTATTCTATTATTCCATGCTAACGTATTCGAGCAAAGGCCTGCTTTGAACACTCTAATTTTTTCAAAGTAAAAGTCCTGGTCCCCAACACACCCAGTGAAGGGCATGCGGTTCTCCAGAAGAGAAGGCCCGGCCGGACAAGTGCACGCGGTGAGGCGGACCTGCCAGCCAGGCCAAAGGTTCAACTACGAGCTTTTTAACTGCAACAACTTTAATATACGCTATTGGAGCTGGAATTACCGCGGCTGCTGGCACCAGACTTGCCCTCCAA
+
BDB@DHGFHHEHHCHHHHHHHEHIHHIHHEHHHHIIHIHIHIIHHHII?GHGFHIHIIIGHH?GCHIDDHH<C<0<G1DDGCCFCHGDEEHHEHHHHHHFGDGHHIIIHHEHHHIHC?HHHHIHIIHHHFGHFHHFFIIIIHHHIHHGCIHFGCHGHHIIIEEECIHHHIHIIHIIIHHIIHHHHE=IHHIHHIHIHGI<IHHHDHHIHII>HHHHEHIIIIHIIIHFIFGHHIIIIFHHHHHIIHHHFHHIIIIHIHHGIIIIHIIIIIIIIIIIIIIIHHHHFCIIIIHGHHHEHHHIIIIHIIIIIIHIIIIIHIIIIIIIIIIIIIHIIIIIIIIDCDDD
@HISEQ:969:HM2KJBCX2:2:1101:8063:49785 2:N:0:ACTATGCA
ACACAGTCCTGACCCAACTATCCCTATTAATCATTACTTCAGTCCTAGAAACCAACAAAATAGGAACCGAAGTCCTAAATTATTATTCCATGCTAATGTATTCATAGCGCAAGCCTGCTTTAAACACTCTAATTTTTTCAAAGTAAAAGATCGAGCCAAGCATGTTCACACCCAGTGAAGGGTAGAACATGTGTACTCGAAGGATGGATGGCGCACACCGGCACACAACCCCGTAAACCGAGGCGGGCCAAGTGCGCCGAACCAGAAATCCAACTACGAGCTTTTTAACTGCAACAATTTTAATATACGCTATTGGAGCTGGAATTACCGCGGCTGCTGGCACCAGACTTGCCCTCCAA
+
DDDDDIIIIHHIIIIIIIIIIIIIIIIIIIIIIIIIIIIIIIIIIIIIIIIIHGIIHIIIIIGHIIIIIIIIHIIIIIIIHHIIIIIFIIIIIIIIHIHHHHEHIIHIHIIIIIIIIIIIIIIIIIIIIIIIIIIIIIIIIIIIIIIIIIIIIIIIIIIIIIIIIHIIIIIIIHHHIIIIIIIIIIIIIHIIIIIIIIIIHIIIIHIIIIIGIIIIIIIIIHIIIIIIIIIIIIIIHIIIGIIIIIIIHIIIIIIIGHIHHHIIIIIIIIIIIIIIIIIIIIIIIIIIIIIIIIIIIIIHIIIIIIHIIIIIIIIIIIIIHIIIIIIIIIIIIIIIIIIIIIIIIIIIIIIIIIDDDDD
@HISEQ:969:HM2KJBCX2:2:1101:9186:50022 2:N:0:ACTATGCA
ACACAGTCCTGACCCAACTATCCCTATTAATCATTACGTCAATCCTAGAAACCAACAAAATAGGATCAACGTCCTATTTCATTATTCCATGCTAATGTATTCAAGCGCGAGCCTGCTTTAAACACTCTAATTTTTTCAAAGTAACAGTCCTGATTCCCCACCACACCAAATTAATGACATGATGGTTCGTCAGAAGGTAGAAACCAGTAACGCCAGTACGTACCTAAGGCACGACCAACGAACTGATCCCGAAATTCAACTACGAGCTTTTTAACTGCAACAACTTTAATATACGCTATTGGAGCTGGAATTACCGCGGCTGCTGGCACCAGACTTGCCCTCCAA
+
DDDDDIIHIIIIIIIIIIIIIIGIIIIIIIIIIIIIIIIIIIIIIIHIHIIIIIIIIIGGHHGEHIHIHIHHHIGIIHHGHIHHHHIHIHHHHHIIIHIIIIIHHIIIIIIIHIIIGHHHHHIIIIIIHIHIGHHIHIIIHIIIIIGEHIHIHHHIIIHIIHHIIIHIIHHIHHIHHIHIHHEIIGIIIIIIIIHGIHHHGGIHHHHHHHIIIIIIIIIIHIIHIIIIHFIHIIGIIIIHIHHHHIHHHIIHGHHGGHHEHDIIIIHIHIIIHIIIIIIIIHHHGIIIHHDHEGIHHHIIIIIIIIHHIHIHIIIIIIIIIIIIIIIIIIIIIHIIIIIHD@DDD
@HISEQ:969:HM2KJBCX2:2:1101:16684:49800 2:N:0:ACTATGCA
ACACAGTCCTGACCCAACTATCCCTATTAATCATTACGGCGGTCCTAGAAACCAACAAAATAGAACCGCACGTCCTATTCTATTATTCCATGCTGTAATATTCGAGCAAAGGCCTGCTTTGAACACTCTAATTTTTTCAAAGTAAAAGTCCTGGTCCCCAACACACCCAGTGAAGGGCATGCGGTTCTCCAGAAGAAAAGGCCCGGCCGGACAAGTGCACGCGGTGAGGCGGACCTGCCAGCCAGGCCAAAGGTTCAACTACGAGCTTTTTAACTGCAACAACTTTAATATACGCTATTGGAGCTGGAATTACCGCGGCTGCTGGCACCAGACTTGCCCTCCAA
+
DDDDDIGHHIIGIIIIIIIIHIIIIIIIIIIIIIIIIIHHIIHIIHIIIGIIIIIIHIIIIIEHHIIIIIIHIIGHIIIIIIEHIIIIIIIIIHIIIIIIIIIHIIIIHHHHHIIIHHHIHIIIIIIIIIIIIIIHIIIHHIIHIIHIIIHIHHIIIIIIIIIHIHIHIIHHIIIIIIIIIIHHHHHHHIIIIIIHGHHIIIIIIIIIIIIIIIIIIIIIIIIIIIHHIIIIIIIIIHIIHHEIIIHIIIIIIIIIIIIIIIIIIIIIIIIIIIIIIIIIIHIIIIIIIHHEHIIIIIIIHIIIIIIIIIIIIIIIIIIIIIIIIIIIIIIHHIIIIIIDDDDD
@HISEQ:969:HM2KJBCX2:2:1101:3726:50289 2:N:0:ACTATGCA
ACACAGTCCTGACCCAACTATCCCTATTAATCATTACATCGATCCTAGAAACCAACAAAATAGAATCTGATGTCCTATTTCATTATTCCATGCTAATGTATTCAAGCGTAAGCTTGCTTTAAACACTCTAATTTTTTCAAGGTAACAGTCCTAATTCCCCATAACATCAAATAAATGACATTATGGTTCTTTAGAAGGTGAGAACCAATAAAACCAGTACATACCAAGGCATGACCGATTCCTTGATCCCGAAATTCAACTACGAGCTTTTTAACTGCAACAACTTTAATATACGCTATTGGAGCTGGAATTACCGCGGCTGCTGGCACCAGACTTGCCCTCCAA
+
DCDDDHHHFIHHIHIIIHIIIIIIIIIIIHIHHIIIIIIIIIIIGIIIIIIIIIIIIIIIIIIIGIIIIGIIIIIIIIIIIIHHIIHIHIIHIIIIIIIIIHIIIIIHIHIIIIHIIIIHHIIHIIIIIIGIIIIIIIIIIIIIHIIIIHIIIIIIIHHIIIIIIIIIIIIIIIHHIIIIIIIIIIIIIIIIIIIIIIIIIIIIIIIIIIIIIIIIIIIIIIIIIIIIIIIIIIIIIIIIIHHHIIHIIIIIIIIIIIIIHHIIHIHIIIIIIHIIIIIIIIIIIIIIIIHIIIIIIIIIIIIIIIIIIIIIIIIIIIIIIIIIIIIIHIIIIIIIIIIIDDDDD
@HISEQ:969:HM2KJBCX2:2:1101:5502:51205 2:N:0:ACTATGCA
ACACAGTCCTGACCCAACTATCCCTATTAATCATTACGTCGATCCTAGAAACCAACAAAATAGAATCAAACGTCCTATTTCATTATTCCATGCTAATGTATTCAAGCGTAAGCCTGCTTTAAACACTCTAATTTTTTCAAAGTAACAGTCCTGATTCCCCACGACACCAAATTAATGACATCGCGGTTCTTCAGAAGGTAGGAACCGATAATGCCAGTGCGTACCGAAGCACGACCAACAATTCGATCCCGAAATTCAACTACGAGCTTTTTAACTGCAACAACTTTAATATACGCTATTGGAGCTGGAATTACCGCGGCTGCTGGCACCAGACTTGCCCTCCAA
+
DDDDDIHIIIIIIIIIIIIIIIIIIIIIIIIIIIIIIIIIIIIIIIHIIIIIIIIIIIIIIIHHHIIIIIIIHIIIIIIIIIIIIIIIIIIIHIIIIIIIIIIHIIIIIIIIHIIIIHIIIIIIIIIIIIIHHIIIIIIIIIIIIIIIIIIIIIIIIIIHHIIIIIIIIIIIIIIIIHIIIIIIIIIIIIIIIIIIIIIIIIHIIIIIIIIIIIIIIIIIIIIIIIIIIIIIIIIIIIIIIHHEIIIIIIIIIIIIIIIIIHIIIIIIIIIIIIIIIIIIIIIIIIIIIIIIIIIIIIIIIIIIIIIIIIIIIIIIIIIIIIIIIIIIIIIIIIIIIIIIDDDDD
@HISEQ:969:HM2KJBCX2:2:1101:5247:50928 2:N:0:ACTATGCA
ACACAGTCCTGACCCAACTATCCCTATTAATCATTACGGTGATCCTAGAAACCAACAAAATAGAACCATGCCGTCCTATTTTATTATTCCATGCTAATGTATTCAGGCATAGGCCTGCTTTGAGCACTCTAATTTTTTCAAGGTAATGGTTCTACTTCCCCGGCACATCAAATTAATGGCATACCGGTTATTCAGAAGGTAGGAATCCATCACACCAGTGCGGACCGTGAGGCCCGACCGACGGATAGATCCCGAAATTCAACTACGAGCTTTTTAACTGCAACAACTTTAATATACGCTATTGGAGCTGGAATTACCGCGGCTGCTGGCACCAGACTTGCCCTCCAA
+
DDDDDIIIHHIIIIIIIIIIIIHIIIIIGIIIIIIIIIIIIIIIIIIIIIIIIIHIIHHIIIIIGIIIIHHHIHHIIIIIIIIIIIIHIHIIIIIIGHIIIIIIIIIIIIIIIIIIIIHHIIHHHIIIHIIIIIIIIHIIIIIIIHHIIIIIIIIIHIIHIIIIIIIIIIIHHIIIIIIIIIIGIIIIIIIIIHIHIHIIHIIIIIIIIIIIIIIIIIIIIIIIIIIIIIIIIIIIIIIIIIIHHHIIIIIIIIIIIIIIIIIIHIIIIIIIIIIIIIIIIIIIIHIIIIIIIIIIIIIIIIIIIIIIIIIIIIIIIIIIIIIIIIIIIIIIIIIIIIIIIIIDDDDD
@HISEQ:969:HM2KJBCX2:2:1101:9433:51421 2:N:0:ACTATGCA
ACACAGTCCTGACCCAACTATCCCTATTAATCATTACCTCGACTCCGAAAGCCAACGAAATAGAACCGAGATCCTATTCCATTATTCCATGCACTAATGTTCAGGCTGTAGCGCCTGCTTTGAGCACTCCAATTTTTTCAAAGTAAACGTGCTGGCCACCCATGGCACTCGATTAAGAGAACCATGAACGAACCAACAAAATCGTCCGGGCAAACAGTAGACACCGCAAGGTGCACCGCTCGCCCGAAACCGAGATCCAACTACGAGCTTTTTAACCGCAGCAATATTAGTATACGCTATTGGAGCTGGAATTACCGCGGCTGCTGGCACCAGACTTGCCCTCCAA
+
DDDACHHIHIIIIIIIIIIIIIIIIGIIIIIIIIIIIIIIHIIIIIHIIIIIHFHIIIIHIIHIIGIGIIIIHIGHIIIGIIHHHGIHHIHIHIIIHIHHIIHHIIIIHIHHHCHHHHHIIHHEHHHHHGHIHHHHHHHHHIIIIIIIIIIHIECHHHIIHHIHHGHHIHGHFIIIIIIHHFIIIIHHHHHHHHHHFHHIGDHIHIIIIHEIIIIIIHIIIIIIIIHHIIHIHIIIIIIHIIGIHIIHHIIIIIIIIIHIIGIIIIIIHIIIIIIIIIIHIIIIIIIIIIIIIHCIIIIIIIIIIIIIIIIHIIIIIIIIIIIIIIIIIIIIIIIIIIIIIDDDDD
@HISEQ:969:HM2KJBCX2:2:1101:20331:51615 2:N:0:ACTATGCA
ACACAGTCCTGACCCAACTATCCCTATTAATCATTACGGCGGTCCTAGAAACCAACAAAATAGGACCGCACGTCCTATTCTATTATTCCATGCTAACGTATTCGAGCAAAGGCCTGCTTTGAACACTCTAATTTTTTCAAAGTAAAAGTCCTGGTCCCCAACACACCCAGTGAAGGGCATGCGGTTCTCCAGAAGAGAAGGCCCGGCCGGACAAGTGCACGCGGTGAGGCGGACCTGCCAGCCAGGCCAAAGGTTCAACTACGAGCTTTTTAACTGCAACAACTTTAATATACGCTATTGGAGCTGGAATTACCGCGGCTGCTGGCACCAGACTTGCCCTCCAA
+
ADCDDIIIIIIIIIIHIIIIIIIIIIIIHIIIHIIIIHIIIHDHHIIIFHIIIIIIHHIIIIFHHIIIHICEHHHHIHCHHHHHHHHHIIIIGIHHHHHHHHHEHHHIIIIIGIIIIIIIGIIHHHFHIHIHHIIIIIIHIHIHHGHHIIHHEDGDHHIHIHHHFHHIHHHHGIIIIIIIIHHHHIGIIIIIIIHGIIHIIIHHEFHIIIIHGIIIIHFII=IIIIIIIIIIIIIIIIIIHGHIIIGIIIIIIIIIIIIIIIIIHHIIIIIIIIIIIIIIIIHGIIIHIIHEIIIIIIIIIIIIIIHIIIIIIIIIIIHHIIIIIHIIIIIIIIIIIIIDDDDD
@HISEQ:969:HM2KJBCX2:2:1101:15180:51906 2:N:0:ACTATGCA
ACACAGTCCTGACCCAACTATCCCTATTAATCATTACGTCAATCCTAGAAACCAACAAAATAGGATCAACGTCCTATTTCATTATTCCATGCTAATGTATTCAAGCGCGAGCCTGCTTTAAACACTCTAATTTTTTCAAAGTAACAGTCCTGATTCCCCGCCACACCAAATTAATGACATGATGGTTCGTCAGAAGGTAGGAACCAGTAACACCAGTACGTACCTAAGGCACGACCAACGTACTGATCCCGAAATTCAACTACGAGCTTTTTAACTGCAACAACTTTAATATACGCTATTGGAGCTGGAATTACCGCGGCTGCTGGCACCAGACTTGCCCTCCAA
+
DDDDCIIIIIIIIHHHHIIIIIIIIIIIIIIIIIIIIIHIIHIIIIIIIIIIIIIIIIIGHIHCGHIIIGGHHHIIHIIHIIIIIIHHIIIHHIIIIHHHHDIIIIIIIIIHGHIIIHHIHHHIHGIHHHIIIIIIIIHIHHIHIIIIIIIIHHHHHIIIIIIIIIHHHIIIIIHIIHIIHIIHIIIIIIIIIIIIIIIIIHHIIIIIIIIIIIIIIIHIIIGIIIIIIIIIIIIIIIIIIIIIIIIIIIIIIIHIIIIIIIIIIIIIIIIHIIIIIIIIIHIIIIIIIIIIIIIIIHHFIIIIIIIIIIIIIIIIIIIIIIIIIIIIIIIIIIIIIIIIDDDDD
@HISEQ:969:HM2KJBCX2:2:1101:8634:52336 2:N:0:ACTATGCA
ACACAGTCCTGACCCAACTATCCCTATTAATCATTACGGCGGTCCTAGAAACCAACAAAATAGGACCGCACGTCCTATTCTATTATTCCATGCTAACGTATTCGAGCAAAGGCCTGCTTTGAACACTCTAATTTTTTCAAAGTAAAAGTCCTGGTCCCCAACACACCCAGTGAAGGGCATGCGGTTCTCCAGAAGAGAAGGCCCGGCCGGACAAGTGCACGCGGTGAGGCGGACCTGCCAGCCAGGCCAAAGGTTCAACTACGAGCTTTTTAACTGCAACAACTTTAATATACGCTATTGGAGCTGGAATTACCGCGGCTGCTGGCACCAGACTTGCCCTCCAA
+
DDDDDIIIIIHIGHCHHIIIHHIIIIIIIIIIIIIIIHGIIIIIIHIFIHIIIIIHGIHIIHGHGIIHIIGHHHHHEEHIIIFHHHIIIGEHIIIIHHIGHDGIIIIIHIHIIHHIHHIIFIIIIIIIIIIHIIHIIIIHHHHHHIIHIIIIIGIGHHHIIHHHGHIIHIIIIIIHIIIIIIIIHIHIHIIIIIIIHIGHHIHIHIIIIIIIIIIIIIIIIIIIIIIIIHIIIIHIIIIIHECIHHCHIIIIIIIIIIIIIIIIIIHIIIIIIIIIIHIIIIHHGIIIIIIIIIIIIIIIIIIIIIIHIIIIIIIIIIIIIIIIIIIIIIIIIIIIIIIDDDDD
@HISEQ:969:HM2KJBCX2:2:1101:3766:52888 2:N:0:ACTATGCA
ACACAGTCCTGACCCAACTATCCCTATTAATCATTACCGCGGTTCCAGAAACCAACACAACAGAACCACAGGTCCTATTCCATTATTCCATGCTAATCTATGCAAGCATGCGCCTGCTTTGAACACTCTAATTTTTTCAAGGTAAACGTCCTGGCTCCCGGCCGCCCGGCCGCCCGAAGGCAGCCCGGCGGCCGTTCCCCAGGAGGAAAGGCTCGGCCTTGACGCCCCCGCGAAGGGGCAGGCAGTACTCGCCGCCGAAGCAGCGGACCACCCGGCCAAGCCCAAAATTCGACTACGAGCTTTTTAACTGCAACAACTTTAATATACGCTATTGGAGCTGGAATTACCGCGGCTGCTGGCACCAGACTTGCCCTCCAA
+
DDDDDHIIHIIIIIIIIIIIIIIIIIIIIIIIIIIIIIIIIIIIIIHIIIIIIIGIIIIIIIIIHIIGIIGGGHHHIGIIHFHIIIIIHIHGHIHIIIIIICHHFHFIIIIHGIHFIIIEHCHIIIHIIHFHIHHIIIGIIIHHHHEHCIHHIEHEHHIIIIIHHHHHIGHIIIIIIIHHGIIGIIIIIIIHGHIHIHIIIIIFHHIIIIHIHIIIIIHFHHIIIIGIIIIIHHHHDHIIIIIHIGIIHHCIIIIIIIIIIIIHIIIIIHIIIHIHDIIIIIIIIIHIIHHIIHHIIIIIIIIIIIIIIIIIIIIIIIIIIIIIIIIIIIIIIIIIIIIIIIIIGIIIIIIIIIIIIIIIIIIIIIIIIIIIIDCDDD
@HISEQ:969:HM2KJBCX2:2:1101:18264:52106 2:N:0:ACTATGCA
ACACAGTCCTGACCCAACTATCCCTATTAATCATTACGGCGGTCCTAGAAACCAACAAAATAGGACCGCACGTCCTATTCTATTATTCCATGCTAACGTATTCGAGCAAAGGCCTGCTTTGAACACTCTAATTTTTTCAAAGTAAAAGTCCTGGTCCCCAACACACCCAGTGAAGGGCATGCGGTTCTCCAGAAGAGAAGGCCCGGCCGGACAAGTGCACGCGGTGAGGCGGACCTGCCAGCCAGGCCAAAGGTTCAACTACGAGCTTTTTAACTGCAACAACTTTAATATACGCTATTGGAGCTGGAATTACCGCGGCTGCTGGCACCAGACTTGCCCTCCAA
+
DCDDDIIIIIIIIIIIIIIIIIHHIIEHIIIIHHHIIHEE?<FHHIIHHHIIIIIIIHHHHHE1FHICHDHHHEHHHHHHICFH?GHHHHHHIIHIHIIIIIHGHHIIIHHHIIHHHFIIIIIIIIHIIHIIHHHFHIIHIHHHIHHHHIIHDHIHGHFIIIHHFIIIIIIIIIIHHHIIIIHIIIHIGIIHIIIIIIIIIIIIIIIIIIIIIIIIIIIIIIIIIIIIIIIIIIIIII==IHGIIHEGIIIIIIHIIIIIIIIIHIIIIIIIIIIIIIIIHHHHFIHHIIIIIIIIIIIIIIGIIIIIIIIIIIIIIIIIIIIIIIIIIIIIIIIIIIIDCDDD
@HISEQ:969:HM2KJBCX2:2:1101:1664:53231 2:N:0:ACTATGCA
ACACAGTCCTGACCCAACTATCCCTATTAATCATTACGGCGGTCCTAGAAACCAACAAAATAGGACCGCACGTCCTATTCTATTATTCCATGCTAACGTATTCGAGCAAAGGCCTGCTTTGAACACTCTAATTTTTTCAAAGTAAAAGTCCTGGTCCCCAACACACCCAGTGAAGGGCATGCGGTTCTCCAGAAGAGAAGGCCCGGCCGGACAAGTGCACGCGGTGAGGCGGACCTGCCAGCCAGGCCAAAGGTTCAACTACGAGCTTTTTAACTGCAACAACTTTAATATACGCTATTGGAGCTGGAATTACCGCGGCTGCTGGCACCAGACTTGCCCTCCAA
+
DDDDDIIIIIIIIIIIIIIIIIIIIIIIIIIIIIIIIIIIIIIIIIIIIIIIGIIIIIIIIIIHIIIHIIIIIIGIIIIIIIIIIIIGIIIIIIIIIIIIHIGIHGIIIIIHIIIIIIIIIIIIIHHHIIIIIIIHIIHIIIIIIHIIIIHHHHIIIIIHIIIIIIIIIIIIIIIIHIIIIIIIIIHIIIIIIIIIIIIIIIIHIIIIIIIIIIIIIIIIIIIIIIIIIIIIIIIIIHIIIIHIIIIIIIIIIIIIIIIIIIIIIIIIIIHIIIIIIIIIIHIIIIIIIIIIIIIIIIIIIIIIIIIIIIIIIIIIIIIIIIIIIIIIIIIIIIIIIIIDDDDD
@HISEQ:969:HM2KJBCX2:2:1101:2704:53905 2:N:0:ACTATGCA
ACACAGTCCTGACCCAACTATCCCTATTAATCATTACGTCAATCCTAGAAACCAACAAAATAGGATCGAACGTCCTATTTCATTATTCCATGCTAATGTATTCAAGCGTTAGCTTGCTTTAAACACTCTAATTTTTTCAAAGTAACAGTCCAAATTCCCCGCAACACCAAATTAATGGCATTACGGCTCATCAGGAAGGAGGAATCAGTGAGACCAGTACATACCAGAGGCATGACCAACCTACTAACCCCGAAATTCAACTACGAGCTTTTTAACTGCAACAACTTTAATATACGCTATTGGAGCTGGAATTACCGCGGCTGCTGGCACCAGACTTGCCCTCCAA
+
DDDDDIIIIHIHIIIIIIIIIIIIIIHIIIGIGIIHHIIIIHIIIIHIIGIIIHGIHIIIIGHEEHIHCHHIIIIIGIIIIHIIIIIHIHHHEHIHIIIIIIHHIHHIIIHHHHHHIIHHHGIIIHHIHIHHHIIIHIIIIIIIIHIHHHHHIHHHIIHGGIIIHHHIIIIHIIHHHGHHHHIHIIIHHDHIIHHHHIIIHGIIHIHIIHHIHIIHIIIIIIIIIIIIIIIIIHIIIIIIHHHGHHCIIIIIIIIHHIIHHIIIIIIIHIIIIIIIIIIIIIIIIIIIIIIIIIIIIIIIHIIIIIIIHIIHIIIIIIIIIIIIIIIIIIIIIIIIIIIIIDDDDD
@HISEQ:969:HM2KJBCX2:2:1101:4912:54196 2:N:0:ACTATGCA
ACACAGTCCTGACCCAACTATCCCTATTAATCATTACGTCAATCCTAGAAACCAACAAAATAGGATCGAACGTCCTATTTCATTATTCCATGCTAATGTATTCAAGCGTTAGCCTGCTTTAAACACTCTAATTTTTTCAAAGTAACAGTCCTGTTTCCCTGCAACACCAAATTAATGACATTACAGTTCTTCAGAAAGGAGGAATCAGCGAAGCCAGTTCATACCAGTGGCACGACCAACCTGCTGACCCCGAAATTCAACTACGAGCTTTTTAACTGCAACAACTTTAATATACGCTATTGGAGCTGGAATTACCGCGGCTGCTGGCACCAGACTTGCCCTCCAA
+
DDDDDIIIIIIIIHIIIIIIIIIIIIIIIIIIIIIIIIIIIGIIIIHIIIIIIIIIIIIIIIIHHIIIHIIGIIIIIIIIIIIIIIIGIIIIIHHIHIIIIGIHIIIIIIIHHIIIIIIIIIIIIIIIIIIIIIIIIIIHIIIIIIIIIIIIIIHIIIIIIIIIIIIHIHHHIIIHIHIIIIIIIHIIIIIIIIIIIIIIIIIHHIIIIIIIIIIIIIIIIHIIHIHHIIIIIIIIIIIIIIIIIIIIIIIHHIIIIIIIIIIIIIIIIIIIIIIIIIIIIIIIIIIIIHGIIIIIIIIIIIIIIIIIIIIIIIIIIIIIIIIIIIIIIIIIIIIIIIIIIDDDDD
@HISEQ:969:HM2KJBCX2:2:1101:16890:54113 2:N:0:ACTATGCA
ACACAGTCCTGACCCAACTATCCCTATTAATCATTACGGCGGTCCTAGAAACCAACAAAATAGGACCGCACGTCCTATTCTATTATTCCATGCTAACGTATTCGAGCAAAGGCCTGCTTTGAACACTCTAATTTTTTCAAAGTAAAAGTCCTGGTCCCCAACACACCCAGTGAAGGGCATGCGGTTCTCCAGAAGAGAAGGCCCGGCCGGACAAGTGCACGCGGTGAGGCGGACCTGCCAGCCAGGCCAAAGGTTCAACTACGAGCTTTTTAACTGCAACAACTTTAATATACGCTATTGGAGCTGGAATTACCGCGGCTGCTGGCACCAGACTTGCCCTCCAA
+
DDDCDIIIIIIIIIHIIIHIIIHIIIIIIIHIIIIIIHIHIHHIIIIIIIICGHIIIIIHHIHHIIIHIIHIHIIIIHHHIIIIIIIIIIIIIHIHIGHIHFHIIHHIIHIHHIIIIIIIIIHHIIIIIIIIIHHIDHIIIIIHHHIIHHHHHHIIHIIIHIHEHIIHHIHHHIIIIHHHIIIIIIIHHIIIHIIIIIIIIIHIIHIHIIHIIIIIIIIIIIIIIIIIIIIII>IIIIIHHHEHIIIIIIIHIHIIHIIHIIIHIGIIIIIIIIIIIIIIIIIIIIIIIIIIIIIIIHIIIIIIIIIIIIHIIIIHIIIIIIIIIIIIIIIIIIIIIIIDDDDD
@HISEQ:969:HM2KJBCX2:2:1101:15830:54588 2:N:0:ACTATGCA
ACACAGTCCTGACCCAACTATCCCTATTAATCATTACGTCAATCCTAGAAACCAACAAAATAGGATCGAACGTCCTATTTCATTATTCCATGCTAATGTATTCAAGCGTTAGCTTGCTTTAAACACTCTAATTTTTTCAAAGTAACAGTCCAAATTCCCCGCAACACCAAATTAATGGCATTACGGATCATCAGGAAGGAGGAATCAGTAAGACCGGTACATACCAGAGGCATGACCAATCTACTAACCCCGAAATTCAACTACGAGCTTTTTAACTGCAACAACTTTAATATACGCTATTGGAGCTGGAATTACCGCGGCTGCTGGCACCAGACTTGCCCTCCAA
+
DDDDDHIIIHIIIIIIIIHHIIIIIIIIIIIIIIIIIIIIIIIIIIGHIIIHIIIIIIIIIHHHIIIIIIHIHFHHHHHIIIIIIIHGIIIHIGIIHIHIIIIIIIIIIIIIIIIIIHIHHIIIIIIHHIIIHIHGIIIIIIIIIHHIHHHIIIIHIHIIIIIIIHHIIIIHGIIIIHHIIHIIIIIIIIIIIIIIIIIIHIIIIIIIIHIIIIIIIIIIIIIIIIIIIIIIIIIIHIIIIIIIHIIIIIIIIIIIIIIIIIIIHIIIIIIIIIIIIIIIH@IIIIIIIIIIIIIIIIIIIIIIIIIIIIIIIIIIIIIIIIIIIIIIIIIIIIIIIIIIIDDDDD
@HISEQ:969:HM2KJBCX2:2:1101:16139:54634 2:N:0:ACTATGCA
ACACAGTCCTGACCCAACTATCCCTATTAATCATTACATCGATCCTAGAAACCAACAAAATAGAATCGGATGTCCTATTTCATTATTCCATGCTAATGTATTCAAGCGTGAGCCTGCTTTAAACACTCTAATTTTTTCAAGGTAACAGTCCTAATTCCCCGTGACACCAAATTAATGGCATTACGGTTCTTTAGAAGGTGAGAAATCAATAATATCAGTACATACCAACGGCATGACCGATACATTGATCCCGAAATTCAACTACGAGCTTTTTAACTGCAACAACTTTAATATACGCTATTGGAGCTGGAATTACCGCGGCTGCTGGCACCAGACTTGCCCTCCAA
+
DDDDDHIIIHIIIIIIIIIIIIIIIIIIIIIIIIIIIIIHIIIGIIIIIIIHIIIIIIIIIHIIIIEHEHIGIHIIHIIIGHHHIIIEGEEHGIIIIHHIIIIIIIIIIIIHHIIIIIHIHIHIHHHHHIIIIIIIIIIHIIIIIIIIIIIIIIHIIHIGIIIIIIHIIHHHHIHIIHIIIIIHIIIIIIIIIIIIIIIIIHIIHIIIIIIIIIIIIIIIIIIIIIIIIIIIIIIIIIIIIIIHFHIIIIIIIIIIIIIIIIIIHIIIIIIIIIIIIHIIIIIIIIIIIIIIIIIIIIIIIIIIIIIIIIIIIIIIIIIIIIIIIIIHIIIIIIIIIIIIIIDDDDD
@HISEQ:969:HM2KJBCX2:2:1101:7436:54666 2:N:0:ACTATGCA
ACACAGTCCTGACCCAACTATCCCTATTAATCATTACATCGATCCTAGAAACCAACAAAATAGAATCGGATGTCCTATTTCATTATTCCATGCTAATGTATTCAAGCGTGAGCCTGCTTTAAACACTCTAATTTTTTCAAGGTAACAGTCCTAATTCCCCGTGACACCAAATTAATGGCATTACGGTTCTTTAGAAGGTGAGAAATCAATAATATCAGTACATACCAACGGCATGACCGAAACATTGATCCCGAAATTCAACTACGAGCTTTTTAACTGCAACAACTTTAATATACGCTATTGGAGCTGGAATTACCGCGGCTGCTGGCACCAGACTTGCCCTCCAA
+
DDDCDIHIIIIIIIIIIGIIIIHIIIIIIIIIIIIIIIIIIIIHIIIIIIIIIIIIIIIIIIHIIIIHHHIIIIIIIIHIIIIIIIHHHHIIIIIHHIIIIIIIIIIHHIIIIIIIIIHHIIIIIIIIIIIIIHGHHIIIHIHIIIIHEIIIIIIIIIIHHIIIIIIIIIIIIIIIIIIIIIIIIIIIIIIIIIIIIIIHIIIIIIIIIIIIIIIIIIIIIIIIIIIIIIIIHIIIIIIIIIIIHHIIIIIIIIIIIIIIIIIIHIIIIIIIIIIIIIIIIIIIIIIIIIIIIIIIIIIIIHIIIIIIIIIIIIIIIIHIIIIIIIIIIIIIIIIIIIIIIIDCDDD
@HISEQ:969:HM2KJBCX2:2:1101:7200:54692 2:N:0:ACTATGCA
ACACAGTCCTGACCCAACTATCCCTATTAATCATTACGTCGATCCTAGAAACCAACAAAATAGAATCAAACGTCCTATTTCATTATTCCATGCTAATGTATTCAAGCGCGAGCCTGCTTTAAACACTCTAATTTTTTCAAAGTAACAGTCCTGATTTCCCACGACACCAAATTAATGACATCGTGGTTCGTCAGAAGGTAGGAATCAATTTGACCAGTACGTACCGAGGCACGACCGATCAACTGATCCCGAAATTCAACTACGAGCTTTTTAACTGCAACAACTTTAATATACGCTATTGGAGCTGGAATTACCGCGGCTGCTGGCACCAGACTTGCCCTCCAA
+
CDDDDIIIIIIIIGIIIIIIIIIIIIIIIIIIIIIIIIIIIIIHHIHIHIIIIIIIHIIIIIHGCHHHIIIHHHHGIIIHIHIIIIIIIIIIIIHIIIIIIIIIIIHIIIIIHIIIIHHIIIIIIIIIIIIIIIIIIHIIIIIIIIIIIIIIIIIIIIIHIIIHHIIIIIIHIIIIIIIIIIIHIIIIHIIIIIIIIIIIIIHIIHIIIIIIHIIIIIIIIIIHIIIIIIIIIIIIIIIIIIIIIIIIIIIIIIIIIIIIIIIIIIIIIIIIIIIIIIIIIIIIIIIIIIIIIIIIIIIIIIIIIIIIIIIIIIIIIIIIIIIIIIIIIIIIIIIIIIIIDDDDD
@HISEQ:969:HM2KJBCX2:2:1101:11874:55219 2:N:0:ACTATGCA
ACACAGTCCTGACCCAACTATCCCTATTAATCATTACGTCAATCCTAGAAACCAACAAAATAGGATCGAACGTCCTATTTCATTATTCCATGCTAATGTATTCAAGCGTTAGCCTGCTTTAAACACTCTAATTTTTTCAAAGTAACAGTCCTGTTTTCCTGCAACACCAAATTAATGGCATTACAGTTCTTCAGAAAGGAGGAATCAGCGAAGCCAGTGCATACCAGTGGCACGACCAACCTGCTGACCCCGAAATTCAACTACGAGCTTTTTAACTGCAACAACTTTAATATACGCTATTGGAGCTGGAATTACCGCGGCTGCTGGCACCAGACTTGCCCTCCAA
+
DDDDDIIIIIIIIIIIIIIIIIIIIIIIIIIIIHIIIIIIIIIIIIIIIIIIIIHHGIIHIIHHGIIHHIIIIIIIIIHIHIIIIIIIGEHIIGIIIIIIIIHHIIHIIIIIHIIHIHHIIHIIIIHIIIIIIIIIIIIIIIIIIIGIIIIIIIIHIIIIIIIIIIHIIIIIIIIIIIIIIIIIIIHHIIIIIIIIIIIIIIIIHIIIIIIIIIIIIHIIIIIIIIIIIIIIIIIIIIHIIIIHHIIIIIIIIIIIIIIIIIIIIIIIIIIIIIIIIIIIIIIIIIIIIIIIIIIIIIIIIIIIIIIIIIIIIIIIIIIIIIIIIIIIIIIIIIIHHIIIIDDDDD
@HISEQ:969:HM2KJBCX2:2:1101:3102:55684 2:N:0:ACTATGCA
ACACAGTCCTGACCCAACTATCCCTATTAATCATTACGGCGGTCCTAGAAACCAACAAAATAGGACCGCACGTCCTATTCTATTATTCCATGCTAACGTATTCGAGCAAAGGCCTGCTTTGAACACTCTAATTTTTTCAAAGTAAAAGTCCTGGTCCCCAACACACCCAGTGAAGGGCATGCGGTTCTCCAGAAGAGAAGGCCCGGCCGGACAAGTGCACGCGGTGAGGCAGACCTGCCAGCCAGGCCAAAGGTTCAACTACGAGCTTTTTAACTGCAACAACTTTAATATACGCTATTGGAGCTGGAATTACCGCGGCTGCTGGCACCAGACTTGCCCTCCAA
+
DDDDDGHIHHHHIHHIIIIHIIIIIIIIHIIIHIGHHHIIH/FHHEHIIHIIIHIIHIIGHEHIIIIIGIIIIGIIHIIIIIHIIGIIIGIIIIIIIIIIIHGIIIIHHIHIHIIIHIHIIGHIIIIIIHIIHIIIIIHHHIHIHHIIHIHIIIIHHIIGIIIIIIIIIIIHIIIIHIHIIIIIIIIIHIIIIIIIIIHIIIIIIIIHIIIIHIIHIIIIIIIIIIIIIIIIIIIIIIIIIIIIIIIIIIIIIIIIIIIIIIIIIIIIIIIIIIIIIHIIIHIIIHIHHIIHIIIIIIIIIIIIIIIIIIIIIIIIIIIIIIIIIIIIIIIIIIIIIIIDDDDD
@HISEQ:969:HM2KJBCX2:2:1101:13704:54792 2:N:0:ACTATGCA
ACACAGTCCTGACCCAACTATCCCTATTAATCATTACGGCGGTCCTAGAAACCAACAAAATAGGACCGCACGTCCTATTCTATTATTCCATGCTAACGTATTCGAGCAAAGGCCTGCTTTGAACACTCTAATTTTTTCAAAGTAAAAGTCCTGGTCCCCAACATACCCAGTGAAGGGCATGCGGTTCTCCAGAAGAGAAGGCCCGGCCGGACAAGTGCACGCGGTGAGGCGGACCTGCCAGCCAGGCCAAAGGTTCAACTACGAGCTTTTTAACTGCAACAACTTTAATATACGCTATTGGAGCTGGAATTACCGCGGCTGCTGGCACCAGACTTGCCCTCCAA
+
DDDDDGHIHGHFHIIIIHHIHHHHHIIIIIIIHIHIIEHIIIIEHHHHHIHGH?CHCHEEEG<@HHCHHI?CCEHCGC?EEHHHGGHHIHIH?HIIIIIIHHIHHEDHIIIHIHIIIIHHIIIIHIIHHHHIHHHHHIIIIIHHIIHHGIHIIIIIIIHEHHF/GIGIHIIIIIIIIIIIIIIIIIIHGHIIIIIIIIIIIIIIIIIIIIIIHIIIHIIIIIIIIIIIIIIIIHIHIIIIIIHIIIIHIIIIIIIIGIIIIIIIIIIHIIIHHIIGIIIHHHIIIIHIIIIHIIIIIIIIIIIHIIIIIIIIIHIIIIIHIHIIIHHGHHIIIIIIHIICDDDD
@HISEQ:969:HM2KJBCX2:2:1101:12884:56349 2:N:0:ACTATGCA
ACACAGTCCTGACCCAACTATCCCTATTAATCATTACGGCGGTCCTAGAAACCAACAAAATAGGACCGCACGTCCTATTCTATTATTCCATGCTAACGTATTCGAGCAAAGGCCTGCTTTGAACACTCTAATTTTTTCAAAGTAAAAGTCCTGGTCCCCAACACACCCAGTGAAGGGCATGCGGTTCTCCAGAAGAGAAGGCCCGGCCGGACAAGTGCACGCGGTGAGGCGGACCTGCCAGCCAGGCCAAAGGTTCAACTACGGGCTTTTTAACTGCAACAACTTTAATATACGCTATTGGAGCTGGAATTACCGCGGCTGCTGGCACCAGACTTGCCCTCCAA
+
CDDDDIIIIIHHIIIIIHIIIIIIIIIIIIHIIIIIIHIIIIIIIIIIIIIIEHIIGHHHIIGGIIIHIIIIHIIIIIHEHIIIIIIIIIIFHIIIHIIIHHIHHHIIIIIHHIIGIIIIHGHHIIIIIIHIIIIHIHIIIIIIIIIHHIIIHIIIIIIIIIIIIIHIHIIIHHIIIIIIIIIIHIHHIGIIIHIIIIIIIIIHHIIIIIIIIIIIIIIHHHIIIIIIIIIIIIIIIIIIIFHIIIIIIIIIIIIHGIHGHIIHIIIIIIIIIIIIIIIIIIIIIIIIIIIIIIIIIIIIIIIIIIIIIIIIIIIIIIIIIIIIIIIIIIIIIIIIIIIDDDDD
@HISEQ:969:HM2KJBCX2:2:1101:12127:56107 2:N:0:ACTATGCA
ACACAGTCCTGACCCAACTATCCCTATTAATCATTACGTCAATCCTAGAAACCAACAAAATAGGATCGAACGTCCTATTTCATTATTCCATGCTAATGTATTCAAGCGTTAGCCTGCTTTAAACACTCTAATTTTTTCAAAGTAACAGTCCTGTTTCCCTGCAACACCAAATTAATGACATTACAGTTCTTCAGAAAGGAGGAATCAGCGAAGCCAGTACATACCAGTGGCACGACCAACCTGCTGACCCCGAAATTCAACTACGAGCTTTTTAACTGCAACAACTTTAATATACGCTATTGGAGCTGGAATTACCGCGGCTGCTGGCACCAGACTTGCCCTCCAA
+
DDBBBHIIFHEHIFEGHIIIHFHHGHHHIIHHIIIIIIIIIGIIIHIIHIIHIIIIIHIFHE?FHE?0CHHH@?EHHHHIIHHHIIGHHHICHHIIHIIHHGIIIIHHHHIIIGIHHHIIIIHIIIHHIIHFHHFIHHHIIIIIIIIGHGHIGIIIHIHIIIIIIIHHHIHIIIIHIIIIIIIIIIIIHHHIIIIIIIIIIIHIIIIIIIIIIHIIIGIIIIIIIIHIIIIIIIIIHIIIIIHFFIHHHGIIIIIIHHHHIIIIIIIIIHIIHHFIIIIIIIIIIIIIIIIIIIIIIIIGIIIIIIIIIIIIIIIIIIIIIIIIIIHIIIIIIIIIIIIIHDDDDD
@HISEQ:969:HM2KJBCX2:2:1101:18937:56784 2:N:0:ACTATGCA
ACACAGTCCTGACCCAACTATCCCTATAATCATTACGTCGATCCTAGAAACCAACAAAATAGAATCAAACGTCCTATTTCATTATTCCATGCTAATGTATTCAAGCGTAAGCCTGCTTTAAACACTCTAATTTTTTCAAAGTAACAGTCCTGATTCCCCACGACACCAAATTAATGACATCGCGGTTCTTCAGAAGGTAGGAACCGATAATGCCAGTGCGTACCGAGGCACGACCAACAATTCGATCCCGAAATTCAACTACGAGCTTTTTAACTGCAACAACTTTAATATACGCTATTGGAGCTGGAATTACCGCGGCTGCTGGCACCAGACTTGCCCTCCAA
+
DDDDDIIIGIIIIHIIIIIIHHHIIIIIIIIIIIIIIIIIIIIIHIIHHIIHIIHIIIIHIGHIIIIIHIHGHHHHIIIIIIIIFHHHIIIGIHHHIIIIIHHHGHHIIHHGHHHIIIIIIHHIIIIIIIIIIIIIHIIHIHIIHIHGEHHHHHHIIIHIIIIIGIIIIHHHIHIHIIIHIIIIHIIHGHIIIIIHIHHIIIIIIIIIIIIIIIIIIIIIIIIIIIIIIIIIIIIIIIHGCGFIHCHIIIIIIIIIIIIIIIIIIHIIIHIIIIIIIIIIIIIIIIIIIIIHIIIIIIIIIIIIIIIIIIIIIIIIIIIIIIIIIIIIIIIIIIIIIIIDDDDD
@HISEQ:969:HM2KJBCX2:2:1101:4555:57040 2:N:0:ACTATGCA
ACACAGTCCTGACCCAACTATCCCTATTAATCATTACGTCAATCCTAGAAACCAACAAAATAGGATCGAACGTCCTATTTCATTATTCCATGCTAATGTATTCAAGCGTTAGCCTGCTTTAAACACTCTAATTTTTTCAAAGTAACAGTCCTGTTTCCCTGCAACACCAAATTAATGACATTACAGTTCTTCAGAAAGGAGGAATCAGCGAAGCCAGTACATACCAGTGGCACGACCAACCTGCTGACCCCGAAATTCAACTACGAGCTTTTTAACTGCAACAACTTTAATATACGCTATTGGAGCTGGAATTACCGCGGCTGCTGGCACCAGACTTGCCCTCCAA
+
DDDDDGIHIIHIIIIIIIIIIIIIIIIIHHHIIIIIIIIIIIIIIIIIIIIIHIIIIIIIIIHHIIIIIHIIHIGIIHIIIIHIHHIHHIIHGGHIIIIIIIIIIIIIHIIIIIIHIIIIHIIIIIIIIIIIIIIIHIIIIIIIIIHIHEIIHIIIIIHIIIIHIIGIIHHIIIIIIIIIHIIIIIIGIIIIIGIIIIIIIIIIHIIIIIIGIIIIIIIIIHIIIIHIIIIIIIIIIIIIIIIHHIIIIIIIIIIIIIIIHIIIIIIIIIIIIIIIIIIHIIIIIIIIIIIIIIIIIIIIIIIIIIIIIIIIIIIIIIIIIIIIIIIIIIIIIIIIIIIIIDDDDD
@HISEQ:969:HM2KJBCX2:2:1101:13293:57125 2:N:0:ACTATGCA
ACACAGTCCTGACCCAACTATCCCTATTATCATTACGGCGGTCCTAGAAACCAACAAAATAGGACCTCACGTCCTATTCTATTATTCCATGCTAACGTATTCGAGCAAAGGCCTGCTTTGAACACTCTAATTTTTTCAAAGTAAAAGTCCTGGTCCCCAACACACCCAGTGAAGGGCATGCGGTTCTCCAGAAGAGAAGGCCCGGCCGGACAAGTGCACGCGGTGAGGCGGACCTGCCAGCCAGGCCAAAGGTTCAACTACGAGCTTTTTAACTGCAACAACTTTAATATACGCTATTGGAGCTGGAATTACCGCGGCTGCTGGCACCAGACTTGCCCTCCAA
+
BD@0BHI1DE?H?1F1<CH@1CEHGEGHHCCHHIEH@0EH/EHDGHH?1<<11<@C<<D@GHGHEC1<<C1<1<CE<C<DHHHH11<1<<D11<D<<<<<11@DEF@GH@1?E@161B88<<FE?@CEHHHGCCHGEHEHFG@GGCFEGA<@?06?;<CGHHIEE/DHECH7HCACHE#<DE@5GA?CG@83/HEFC=<</<HEC<HHGFCHHCCC/C</CHHHHEEC/HGCC<<00@HHCGGE<1/HHEHHF?EFCC=HHHC?ECECEEHGEF<1CF@CD<CCEIIHCEC<GHHFD1D1CGC1CCCD@<CHHCHHHHEHHHGCCCFHECEH@HHDHE?D?D@
@HISEQ:969:HM2KJBCX2:2:1101:7749:57290 2:N:0:ACTATGCA
ACACAGTCCTGACCCAACTATCCCTATTAATCATTACGTCAATCCTAGAAACCAACAAAATAGGATCGAACGTCCTATTTCATTATTCCATGCTAATGTATTCAAGCGTTAGCCTGCTTTAAACACTCTAATTTTTTCAAAGTAACAGTCCTGTTTCCCTGCAACACCAAATTAATGACATTACAGTTCTTCAGAAAGGAGGAATCAGCGAAGCCAGTGCATACCAGTGGCACGACCAACCTGCTGACCCCGAAATTCAACTACGAGCTTTTTAACTGCAACAACTTTAATATACGCTATTGGAGCTGGAATTACCGCGGCTGCTGGCACCAGACTTGCCCTCCAA
+
DDDDDIIIHIIIIIHIIIIIIIIIIIIIIIIIIIIIHIHIIHIEHIIIHIHHIIIIIIIHHHIIEHIIIIIIHHHIIGIIHIIIIIIIFHIIHIIIIHIIIHIIIIIIIIIIIHHIHEIIGHHIIIIIIIIIIHHHHHIHIHIIIIIIIIIIHIIHIIHHIIIIIIIIIHHIIIIIIIIHIIIIIIIIIIIIIIIIIIIIIIIIHIIIHIHHIIIIIIIIIHIIIIIHIIIIIIIIIIIIIIIHHIIIHIIIIIHHHIIIIIIIIIIIIIIIIIIIIIIIIIIIIIIIIIIIIIIIIIIIHIIIIIIIIIIIIIIIIIIIIIIIIIIIIIIIIIIIIIIIIDDDDD
@HISEQ:969:HM2KJBCX2:2:1101:17054:57423 2:N:0:ACTATGCA
ACACAGTCCTGACCCAACTATCCCTATTAATCATTACCTCGGTCCTAGAAACCAACAAAATAAGACCAAAAAAAAGTCTTCTTTTATTATTCCATGCTGAGATATTCAAGCATCAAGGCCTGCTTTGAACACTCTAATTTTTTCAAAGTAAAAGTCATGAATCCCTAACACATCCAGTAAAGAACATGCTAGATCTTCAGAAAGAAGATCTGCCTCGCCAGTACACACCTTTCGATGGACTGGAAAAAATAGCGGAAAAAGTAAACTTCTTCGCTTTTCTTTTTTACAAGGCAAACCCAAAATCCAACTACGAGCTTTTTAACTGCAGCAACTTTAATATACGCTATTGGAGCTGGAATTACCGCGGCTGCTGGCACCAGACTTGCCCTCCAA
+
DDDDDIHIIIIIIHHIIIIIIIIIIIHHHIHHIIIIIIIIIIHIIIIIIIIIHIIIIIIHIHHHHIIIGIIIIIIHHIGIIIE@GHIIIIHHGIFEFGHHHDFHIHIHIHHH@GHI@CEFHIIIIHIHIHIHEGHIIHIIIHDIIHHHHIHIIIHIHIHHHHIIIHHFHHHHHIHHHHHFHIHHHHHHHHHHIIHIHIIHIIIIIIIHHIIHIIGIHHHIIIIHHIIIIIIIIIIIIIII>IGIIIHHIIIIIIIIIIIIIIIHIIIIIIIIIIIIIIIIIIIIIIIHIIIIIIIIIIIIIIHIHHGFIHIIIIIIIIIIIIIIIIIIIIIIIIIIIIIHHHIIIIIIIIIIIIIIIIIIIIIIIIIIIIIIIIIIIIIIIIIIIIIIDDDDD
@HISEQ:969:HM2KJBCX2:2:1101:13903:58492 2:N:0:ACTATGCA
ACACAGTCCTGACCCAACTATCCCTATTAATCATTACCTCGACTCCGAAAGCCAACGAAATAGAACCGAGATCCTATTCCATTATTCCATGCACTAATGTTCAGGCTGTAGCGCCTGCTTTGAGCACTCCAATTTTTTCAAAGTAAACGTGCTGGCCACGTATAGCAATCGGTTAAGACCACTATACACGAACCAACAAAATCGTCCGGTCAGACAGTAAACACCGCAAGGTGCACCGCCCGACCGAAACCGAAATTCAACTACGAGCTTTTTAACTGCAGCAACTTTAATATACGCTATTGGAGCTGGAATTACCGCGGCTGCTGGCACCAGACTTGCCCTCC
+
DDDCDIIIIIIIIIIIIIHIIIHIIIIIIIIIIIIIIIIIIIIIGIIIIIIIIHIIIIHIIIIIIIIIIHIIIGIIIIIHIIIIIIIIIIHHIGIIIIIIIIIIIIHIIIIIIIIIIIHIIIIIHIIIIIIHIHIHIHIIIIIIIHIIIIHIIIIIIHIHHHIHIIIIIIIHFIIIIIIIIIIIIIIIIIIIIIIIIIIIIHIIHIIIIIIIIIIIIIIIIIIIIIIIIIIIIIIIIIIIIIIIIIIIIIIIIIIIIIIHHHHIIIIIIIIIIIIIIIIIIIIIIIIIIIIIIIIIIIIIIIIIIIIIIIIIIIIIIIIIIIIIIIIIIIIIIIIIIIIDDDDD
@HISEQ:969:HM2KJBCX2:2:1101:9657:58477 2:N:0:ACTATGCA
ACACAGTCCTGACCCAACTATCCCTATTAATCATTACGGTGATCCTAGAAACCAACAAAATAGAACCATGCCGTCCTATTCCATTATTCCATGCTAATGTATTCAAGCGTAAGCCTGCTTTAAACACTCTAATTTTTTCAAAGTAACAGTCCTGATTCCCCACGACACCAAATTAATGACATCGCGGTTCTTCAGAAGGTAGGAACCAATAATGCCAGTGCGTACCGAAGCACGACCAACAATTTGATCCCGAAATTCAACTACGAGCTTTTTAACTGCAACAACTTTAATATACGCTATTGGAGCTGGAATTACCGCGGCTGCTGGCACCAGACTTGCCCTCCAA
+
DDDDB@GCHHHIHHHIHIIIHIIFHIIHHHIHIIIHHHHHHHHCCHIIIHIHHIIIHCHHHIIHIIHHICHIIHIIIIHFCECHIIHGFHIEEHIIHIHHHHHHHHDHHHHEHHEHHHFIHHGIIHHHFHEHHEIIHHIIIIIIIIIHIHIIHIHGGIIHFGECEDIIHHHHIIIHEHDCGIHHDHGIHIHHIIHHEIHHIIHGDC@EGFFHHIHIHIIHHIIIGGIIIGIHH;G?GHHIIHHEHIIHHIHIHIHIIIHIHHIHIHIHIIHHHIIIIHIIIHHHHEHHHEHHHHHIIIIIIIIHIIIIIHIIIIIIIIIHIIHEIIIIIIIIHHIIIIIHCDADBD
@HISEQ:969:HM2KJBCX2:2:1101:12996:58057 2:N:0:ACTATGCA
ACACAGTCCTGACCCAACTATCCCTATTAATCATTACGGCGGTCCTAGAAACCAACAAAATAGGACCGCACGTCCTATTCTATTATTCCATGCTAACGTATTCGAGCAAAGGCCTGCTTTGAACACTCTAATTTTTTCAAAGTAAAAGTCCTGGTCCCCAACACACCCAGTGAAGGGCATGCGGTTCTCCAGAAGAGAAGGCCCGGCCGGACAAGTGCACGCGGTGAGGCGGACCTGCCAGCCAGGCCAAAGGTTCAACTACGAGCTTTTTAACTGCAACAACTTTAATATACGCTATTGGAGCTGGAATTACCGCGGCTGCTGGCACCAGACTTGCCCTCCAA
+
DDCDDIIIHHHHHGHGIIIIIIGHHIIII?HGHHIEHIIGIIIIIIIIHHGDFHHIHE?GEHHIIIGHHIIHHCGHHIHHIHII1DFHEHHHIHHIIHHFHEEEHIIIIIHIHHHHHFHHEHHHHHHHHHHHHHHGIIHHIIIIHIIHGHHHHHBHHG/EHB?G?IIIIIHIIHHHIHGFGHHHG=IHGIIHIIIHHIHIIIIIHIIIIIHIHHHHHHHHHHGEIIIIHIHIIHHGHHHIIHGHGIHIIIIIIIIIHHIHIIHHFHHHIIIHHIIIIHIHHGHIHIIIIHFIIIIIHHGIIHIIHIIIHHGIIHDCHIIIIIIHGFIIIHIIIIIIIHHDBCDB
@HISEQ:969:HM2KJBCX2:2:1101:6149:58564 2:N:0:ACTATGCA
ACACAGTCCTGACCCAACTATCCCTATTAATCATTACGGCGGTCCTATTTTGTTGGTTTCTAGGACCGCACGTCCTATTCTATTATTCCATGCTAACGTATTCGAGCAAAGGCCTGCTTTGAACACTCTAATTTTTTCAAAGTAAAAGTCCTGGTCCCCAACACACCCAGTGAAGGGCATGCGGTTCTCCAGAAGAGAAGGCCCGGCCGGACAAGTGCACGCGGTGAGGCGGACCTGCCAGCCAGGCCAAAGGTTCAACTACGAGCTTTTTAACTGCAACAACTTTAATATACGCTATTGGAGCTGGAATTACCGCGGCTGCTGGCACCAGACTTGCCCTCCAA
+
DDDDDIIIIIIIIIIIIIIIIIIIIIIIHIIIIIIIIIIIIHHDHIIIIHIIHIIHHIIIIFGHIIIIIIIIIHIHIIIIHIIIHHIIHIIIIHIHHHIIGDHHHIIHHHIIIIGIIIIIHHHIIIIIIIIIIIIIHIIIIIHHIHIIHIHIIIIIIIHIIIHIHHIGIIGIIIIIIIIHIIHHHHIHIIIIIHHGHIGIIIIIHIHIIIIIIIIIIIIIIIIIIIIIIIIIIIIIIIIIIHHIIIIIIIIIIHIIIHIIIIHIHIIIIIIIIIHHIIIHIHHIIIIIHIIIIHIIIIIIIIIIIIIIIIIIIIIIIIIIIIIIIIIIIIIIIIIIIIIDDDDD
@HISEQ:969:HM2KJBCX2:2:1101:6571:58053 2:N:0:ACTATGCA
ACACAGTCCTGACCCAACTATCCCTATTAATCATTACGGCGGTCCTAGAAACCAACAAAATAGGACCGCACGTCCTATTCTATTATTCCATGCTAACGTATTCGAGCAAAGGCCTGCTTTGAACACTCTAATTTTTTCAAAGTAAAAGTCCTGGTCCCCAACACACCCAGTGAAGGGCATGCGGTTCTCCAGAAGAGAAGGCCCGGCCGGACAAGTGCACGCGGTGAGGCGGACCTGCCAGCCAGGCCAAAGGTTCAACTACGAGCTTTTTAACTGCAACAACTTTAACATACGCTATTGGAGCTGGAATTACCGCGGCTGCTGGCACCAGACTTGCCCTCCAA
+
DDDDDIIIHIHIHHIIIIIIHIIIIIIIIIGIIIIIIHIIIIHIIIIIIIIIIIIIHIIHIIEIHIHIGHHHHHIIHHHIIIIHIIIIIIIIHIIHIHHHHCHIIHIIIIIIIIIIIHIIHIIIIIIIIIIIIIIIIHIIIIHIGIIIHIIIGIIIIIIIIIIIHIIIGIHIIIIIIIIIIIIIIIIIIIIIIIIIIIIIIIIHIIHIIIIIIIHIIIIIIIIIIIIIIHIIIIIIIIIIIHHIIIHHIIIIIIIIIIIIIIIIIIIIIIIIIIIIIIIIIIIIIIHG1IIIIIIIHIIIIIIIIIIIIIIIIIIIIIIIIIIIIIIIIIIIIIIIIIIDDDDD
@HISEQ:969:HM2KJBCX2:2:1101:12126:59986 2:N:0:ACTATGCA
ACACAGTCCTGACCCAACTATCCCTATTAATCATTACGGCGGTCCTAGAAACCAACAAAATAGGACCGCACGTCCTATTCTATTATTCCATGCTAACGTATTCGAGCAAAGGCCTGCTTTGAACACTCTAATTTTTTCAAAGTAAAAGTCCTGGTCCCCAACACACCCAGTGAAGGGCATGCGGTTCTCCAGAAGAGAAGGCCCGGCCGGACAAGTGCACGCGGTGAGGCGGACCTGCCAGCCAGGCCAAAGGTTCAACTACGAGCTTTTTAACTGCAACAACTTTAATATACGCTATTGGAGCTGGAATTACCGCGGCTGCTGGCACCAGACTTGCCCTCCAA
+
CDDDCIIIIIIIIIIIIIIIIIIIIIIIIIIIIIIIIIIIHIIIIIIIIIIIIIIIIIIIIIIIIIIHIIGIGHIIIIIGHHIIIIIIIIIGHIIIHIIIIIHHHIIIIIIHIIIIIIIIIHIIIHIIIHIIIIIHIIIIIIIIIIIIIIIIIIIIIIIIIHIHHIIIHIHIIIIIIIIIIIIIIIIIIIIIHIIIIIIIIHIIIIIIIIIHIIIIIIIIIIIIIIIIIIIIIIIIIIIIIIHIIIIHIIIIIIIIIIIIIIIIIIIIIIIIIIIIIIIIIIIIIIIIIIIIIIIIIIIIIIIIIIIIIIIIIIIIIIIIIIIIIIIIIIIIIIIIIIIDDDDD
@HISEQ:969:HM2KJBCX2:2:1101:2692:60154 2:N:0:ACTATGCA
ACACAGTCCTGACCCAACTATCCCTATTAATCATTACGTCAATCCTAGAAACCAACAAAATAGGATCGAACGTCCTATTTCATTATTCCATGCTAATGTATTCAAGCGTTAGCCTGCTTTAAACACTCTAATTTTTTCAAAGTAACAGTCCTGTTTCCCTGCAACACCAAATTAATGACATTACAGTTCTTCAAGAAGGAGGAATCAGTAAAGCCAGTACATACCATTGGCACGACCAACCTACTGACCCCGAAATTCAACTACGAGCTTTTTAACTGCAACAACTTTAATATACGCTATTGGAGCTGGAATTACCGCGGCTGCTGGCACCAGACTTGCCCTCCAA
+
DDDDDIIHIHIIIHIHIIHIIIIIIIIIIIIIIIIIIIIIIIIIIIIIIHIIIIIIIIIIIHHHHIIIHHFHHIIIIIIIIIIIIIIIIIIIHIIIIIIIIIHIIIIIIIIIIIIIIIIIIIIIHHHHIIHHIIHHHIIIIIIIIHIIIIIIIIIIIIIIIIIIIIIIIIIHHIIIIIIIIIIIIIIIIIHIHIIIIIIIHIIHHIIIIIIIHIIIIIIIIIIIIIIIIIIIIHIIHHGHIIHHHIHIIIIIIIIIHIIIIIIHIIIIIIIIIHHIIIIIIIIIHIIIIIIIHIIIIIIIIIIIIIIIIIIIIIIIIIIIIIIIIIIIIIIIIIIIIIIIIDDDDD
@HISEQ:969:HM2KJBCX2:2:1101:5063:60250 2:N:0:ACTATGCA
ACACAGTCCTGACCCAACTATCCCTATTAATCATTACGTCAATCCTAGAAACCAACAAAATAGGATCGAACGTCCTATTTCATTATTCCATGCTAATGTATTCAAGCGTTAGCTTGCTTTAAACACTCTAATTTTTTCAAAGTAACAGTCCAAATTCCCCGCAACACCAAATTAATGGCATTACGGATCATCAGGAAGGAGGAATCAGTAAGACCGGTACATACCAGAGGCATGACCAATCTACTAACCCCGAAATTCAACTACGAGCTTTTTAACTGCAACAACTTTAATATACGCTATTGGAGCTGGAATTACAGCGGCTGCTGGCACCAGACTTGCCCTCCAA
+
DDCDDIIIIIIIIIIIIIIIIIIIIIIIIIIIIIIIIIIIIHIIIIIHIIIIIIIIIIHIIIHIGIHICHHHGHHIIIHHIIHHHIIIHIHIIIIHHHIIIIIIIIIIIIIIIHIGIIHHIHHHIHFIIIIHIIIIIIIIIIIIIIIIIIHIIHHHIHHIIIIIHIIIIIIIIIIIIHIIIIIIHIIHIIIIIIIIIIIIIIIIIIIIIIIIIIIIIIIIIIIIIIIIIIHIIIIIIIIIIIIIIHIIIIIIIIIIIIIIIIIIIIIIIIIIIHHIIIIIIIIIIIIIIIIIIIIIIIIIIIIIIIIIIIIIIIIIIIIIIIIIIIIIIIIIIIIIIIIIIDDDDD
@HISEQ:969:HM2KJBCX2:2:1101:4458:60089 2:N:0:ACTATGCA
ACACAGTCCTGACCCAACTATCCCTATTAATCATTACATCGATCCTAGAAACCAACAAAATAGAATCGGATGTCCTATTTCATTATTCCATGCTAATGTATTCGAGCGTGAGCCTGCTTTAAACACTCTAATTTTTTCAAGGTAACAGTCCTAATTCCCCGTGACACCAAATTAATGGCATTACGGTTCTTTAGAAGGTGAGAAATCAATAATATCAGTACATACCAACGGCATGACCGAAACATTGATCCCGAAATTCAACTACGAGCTTTTTAACTGCAACAACTTTAATATACGCTATTGGAGCTGGAATTACCGCGGCTGCTGGCACCAGACTTGCCCTCCAA
+
DDDDDIIIIIIIIIIIIIIIIIIIIIIIIIHIIIIIIIIIIIIIIIIIIIIIIHIIIIIIIIIIIIIIIIHIIIIIIIIIIIIIIIIGIIHHIIIIIIIIHGIHHHIIIIIIIIIIIIIIIIIIIIIIIIIIIIIIIIIIIIIIIIIIIIIIIIIIHIIIIIIIIIHIIIIIIIIIIHIIIIIIIIIIIIIIIIIIGHIIIIIIIIIIIIIIIIIIIIIIIIIIIIIIIIIIIIIIIIIIIIIIHIIIIIIIIIIIIIIIIIIIIIIIIIIIIIIIIIIIIIIIIIIIIIIIIIIIIIIIIIIIIIIIIIIIIIIIIIIIIIIIIIIIIIIIIIIIIIIIIIDDDDD
@HISEQ:969:HM2KJBCX2:2:1101:6462:59399 2:N:0:ACTATGCA
ACACAGTCCTGACCCAACTATCCCTATTAATCATTACGTCAATCCTAGAAACCAACAAAATAGGATCGAACGTCCTATTTCATTATTCCATGCTAATGTATTCAAGCGTTAGCCTGCTTTAAACACTCTAATTTTTTCAAAGTAACAGTCCTGTTTCCCTGCAACACCAAATTAATGACATTACAGTTCTTCAAGAAGGAGGAATCAGTAAAGCCAGTACACACCATTGGCACGACCAACCTACTGACCCCGAAATTCAACTACGAGCTTTTTAACTGCAACAACTTTAATATACGCTATTGGAGCTGGAATTACCGCGGCTGCTGGCACCAGACTTGCCC
+
DDD@DEHG?GHIIH?CFHIIIIIIHHIIHIIFHFHHIHGHIHIHHHGHHHHHHHCHIGHHHHHFGEE=C@HHHEGECHEHHHHIHCHIHIIHIIIIICHHHHEHHIHEIHIIIIHEIIIIIHIICGIHEHEHHHIIHHHGHIHIIIIIIIIIIHEIIHHGIHIHECHEHEIHHHHIIIHIIIIIHHFHHHIIHGIHHEGHIIHHIIIHIGIHIHHFHIHHHHIIHIHEHGIIHFH<CGECIHHHFDHIHFHHIIIIIIIIHIIHH?HHHHHIHHHHIIHEIIIHHIIHIHHIIHHHHIHHGIHHHHHHHIIIIHIHDHIHHIIHIIHHHIHHHIIICDDDB
@HISEQ:969:HM2KJBCX2:2:1101:18320:60463 2:N:0:ACTATGCA
ACACAGTCCTGACCCAACTATCCCTATTAATCATTACGGCGGTCCTAGAAACCAACAAAATAGGACCGCACGTCCTATTCTATTATTCCATGCTAACGTATTCGAGCAAAGGCCTGCTTTGAACACTCTAATTTTTTCAAAGTAAAAGTCCTGGTCCCCAACACACCCAGTGAAGGGCATGCGGTTCTCCAGAAGAGAAGGCCCGGCCGGACAAGTGCACGCGGTGAGGCGGACCTGCCAGCCAGGCCAAAGGTTCAACTACGAGCCTTTTAACTGCAACAACTTTAATATACGCTATTGGAGCTGGAATTACCGCGGCTGCTGGCACCAGACTTGCCCTCCAA
+
DDDDDIIHIHIIIHIIIIIIHIIIHIIIHIIIIIIIIGHIIIIIIIIHIHIFIIHIGHHHHEHHIIIIIIDHHHGHHIIIGHHHHIIGHHIHHHIIIHHHHHHHIIIIIIIIIIIHIHIIIHIIIIIIIIIIIIIIIIIIIIIIIIIIIIIIHIIIIIIIIHIIIIIIIIIIIIIIIIIIIIIIIIIIIIIIIIIIIIIHIIIIIIIIIIIIIIIIIIIIIIIIIIIIIIIIIIIIIIIIIIHIIIIIIIIIHIIIIIIIIIIIIIIIIIIIIIIIIIIIIIIIHIIIIIIIIIIIIIIIIIIIIIIHIIIIIIIIIIIIIIIIIIIIIIIIIIIIIIIDDDDD
@HISEQ:969:HM2KJBCX2:2:1101:13667:58625 2:N:0:ACTATGCA
ACACAGTCCTGACCCAACTATCCCTATTAATCATTACGTCGATCCTAGAAACCAACAAAATAGAATCAAACGTCCTATTTCATTATTCCATGCTAATGTATTCAAGCGCGAGCTTGCTTTAAACACTCTAATTTTTTCAAAGTAACAGTCCTGATTTCCCATGACACCAAATTAATGACATCGTGGTTCGTCAGAAGGGAGAAACCAATAATGCTAGTACGTACAAAGTACGACCGACATATTAGTCCCGAAATTCAACTACGAGCTTTTTAACTGCAACAACTTTAATATACGCTATTGGAGCTGGAATTACCGCGGCTGCTGGCACCAGACTTGCCCTCCAA
+
DDDDDIIIIIIHIIIIIIIIIIIIIIIIIHHHIIIIIIIIIHIIIIIIIIIIIIIIIGHHHHHIIIIIIIIIHHIHIIEHHHHHHIIIEHHHHHIHIIIHHIHIIIIIHHIHIIIIHIIIIHIIIIIIIIHIIIIIIIIIIIIIIIIIIIIIIIIIIIHHHIIIIIIIIHHHHIIIIIIIIIIIIIIIIIIIIIIIIIIIIIIIHIIIIIIHIIIIIIIIIIIIII=IIIIIIIIIIIIIHIIHIHGGIIIIIIIIIIIIIIIIIIIHIIIIHIIIIIIIIIIHHIIIIIIIIIIIIIIIIIIIIIIIIIIIIIIIIIIIIIIIIIIIIIIIIIIIIIIDDDDD
@HISEQ:969:HM2KJBCX2:2:1101:9142:60956 2:N:0:ACTATGCA
ACACAGTCCTGACCCAACTATCCCTATTAATCATTACGGCGGTCCTAGAAACCAACAAAATAGGACCGCACGTCCTATTCTATTATTCCATGCTAACGTATTCGAGCAAAGGCCTGCTTTGAACACTCTAATTTTTTCAAAGTAAAAGTCCTGGTCCCCAACACACCCAGTGAAGGGCATGCGGTTCTCCAGAAGAGAAGGCCCGGCCGGACAAGTGCACGCGGTGAGGCGGACCTGCCAGCCAGGCCAAAGGTTCAACTACGAGCTTTTTAACTGCAACAACTTTAATATACGCTATTGGAGCTGGAATTACCGCGGCTGCTGGCACCAGACTTGCCCTCCAA
+
DDDDDHHHHHHIIIIIIIIIIIIIIIIIIIIIIIIIIIIIHHIIIIIIIIIIIIIIIGHIIHCEHIICHIHIHIGIIHIIIIIIIIIIIIIIIIIIIIIIHHIHIIIIIIHIIIIIIIIHIHIIIIIIIIIIIIIHIIIIIIIIIIIIIHIIIIHIIIIIIIIHIIIIHGIIIIIIHIIIIIIIIHIIIIIHIIIIIIIIIIIHIIIIIIIIIIIIIIIIIIHIGIIIIIIIIIIIIIIIIIHIIGIIIIIIIIIIIIIIIIIIIIIHIIIIIIIIIIIIIIHIIIIIIIHHIIIIIIIIIIIIIIIIIIIIIIIIIIIIGIIIIIIIIIIIIIIIIIIDDDDD
@HISEQ:969:HM2KJBCX2:2:1101:7768:61991 2:N:0:ACTATGCA
ACACAGTCCTGACCCAACTATCCCTATTAATCATTACTCCGATCCCGAAGGCCAACACAATAGGACCGAAATCCTGTGATGTTATCCCATGCTAATGTATGCAGAGCGTGGGCTTGCTTTGAGCACTCTAATTTCTTCAAAGTAACGGCGCCGGTGGCACGGCCCGGCCAATTAAGGCCCGGCACGCATCGCCGACAGAAGGGTCGGATAGGTCGGTTCACACCGTGAGGCGGACCGGCCGACCCGGCCCAAGGTCCAACTACGAGCTTTTTAACTGCAACAACTTAAATATACGCTATTGGAGCTGGAATTACCGCGGCTGCTGGCACCAGACTTGCCCTCCAA
+
DDDDDIIIIIIIIIIIIIIIIIIIIIHIIIIIIIIIIIIIIHIIIIIIIIIIIIIIIIIIIHIIIIIIIIIIIIIGIIHIHIIIIIIIHIIIIIIIIIIIIHHHIIIIHIIIIHIIIIIIIIIIIIIIIIIHIIIIIIIIIIIIIIIIIIIIIIIIIIIIIIIIIIIIGIHHHIIIIIIIIIIIIIIIIIIIIIIHIIHIIIIIIIIIHIIIIIIIIIIIIHIIIIIIIIIIIIIIIIIIIIIHIIIIIIIIIIIIIIIIIHIIIIIIIIIIIIIIIIIIIIIIIIIIIIIIIIIIIIIIIIIIIIIIIIIIIIIIIIIIIIIIIIIIIIIIIIIIIIIIDDDDD
@HISEQ:969:HM2KJBCX2:2:1101:13027:61757 2:N:0:ACTATGCA
ACACAGTCCTGACCCAACTATCCCTATTAATCATTACGTCAATCCTAGAAACCAACAAAATAGGATCAAACGTCCTATTTCATTATTCCATGCTAATGTATTCAAGCGTTAGCCTGCTTTAAACACTCTAATTTTTTCAAAGTAACAGTCCTGTTTCCCTGCAACACCAAGTAAATGACATCACAGTTCTTCAAGAAGGAGGAATCAGTGAGGCCAGTGCATACCAGTGGCACGACCAACCTACTGACCCCGAAATTCAACTACGAGCTTTTTAACTGCAACAACTTTAATATACGCTATTGGAGCTGGAATTACCGCGGCTACTGGCACCAGACTTGCCCTCCAA
+
DDDDDIIIIIIIIHIIIIIIIIEHIIIIIHIHHIIIIIIIIIIHHHHIIIIGHIIIIIFEGHHHHIIHIIIIHEHHIIIIIIHIHIIIEEHHHHHIIIIIIIIIIIIGHIIIIIIHGHIIIHHIIHHEHHHHIHHIIIIHIIIIIHIHHIIIHGHIIHHIIIHHIIIIIIIHIIIIIHHHIIIIIHHFHIHIIIIIIIIIIHIIGIIIIIIIIIHIIIIIIIIIIHIHIIIIIIIIIIIEHHHHGIIIIIIHIIIHHIIIIIIIHHHIIHHGIIIIIIIIIIIIIHEHIIIIHIIIIIIIIIIIIIIIHIIIIIIIIIIIIIIIIHHIIIIIIIIIIIIIIDDDDD
@HISEQ:969:HM2KJBCX2:2:1101:9936:62174 2:N:0:ACTATGCA
ACACAGTCCTGACCCAACTATCCCTATTAATCATTACGTCGATCCTAGAAACCAACAAAATAGGGTCAAACGTCCTATTTCATTATTCCATGCTAATGTATTCAAGCGTGTGCCTGCTTTAAACACTCTAATTTTTTCAAAGTAACGGTCCTGATTCCCCATGACACCAAATTAATGACATCACAGTTCGTCAGAAGGTAGAAATCAATAATACCAGTGCATACCGGAGGCACGACCAATATATTGATCCCGAAATTCAACTACGAGCTTTTTAACTGCAACAACTTTAATATACGCTATTGGAGCTGGAATTACCGCGGCTGCTGGCACCAGACTTGCCTCCAA
+
DDDDDIIHIIIIIIIIIIIIIIIIIIIIIIIIIIIIIIHIIIIIHIIIIIIIIIIIIHIIIHHIIHHIIIIHHIIIIIIIIIIIIIHHIIIIIIIIIIIIIIIIIIIIHIHIIIIIIHIHIIIIIIIIIIIIIIIIIIIHIIIIIIIIIIIIIIIIIIIIIIIIIIIIIIIIIIIIIIIIIIIIIIIIIIIIIIIIIIIIIIIIIIIIIIIIIIIIIIIIIIIIIIIIIIIIIIIIIIIIIIIIIIIIIIIIIIIIIIIIIIIIIIIIIIIIIIIIIIIIIIIIIIIIIIIIIIIIIIHGGIIIIIIIIIIIIH?IIIIIIIIIIIIIIIIIIIIIIIIIDDDDD
@HISEQ:969:HM2KJBCX2:2:1101:9851:62576 2:N:0:ACTATGCA
ACACAGTCCTGACCCAACTATCCCTATTAATCATTACGTCAATCCTAGAAACCAACAAAATAGGATCGAACGTCCTATTTCATTATTCCATGCTAATGTATTCAAGCGTTAGCTTGCTTTAAACACTCTAATTTTTTCAAAGTAACAGTCCAAATTCCCCGCAACACCAAATTAATGGCATTACGGATCATCAGGAAGGAGGAATCAGTGAGACCAGTACATACCAGAGGCATGACCAATCTACTAACCCCGAAATTCAACTACGAGCTTTTTAACTGCAACAACTTTAATATACGCTATTGGAGCTGGAATTACCGCGGCTGCTGGCACCAGACTTGCCCTCCAA
+
DDBADHIIIIEHHCHHIIIIIHIIIIHIGIIHIIIIIIIIIIIHIIIIIIIIIIIGHHHIIIIHEHHHHIICHHHIHIEHHHHGHHHEHIHHIIHHHHIHIIHHIIIIHIIIHIIIIHHHHIIIHIIIIIIIIIGIHIIIIIIIIIIIIHIIIIIIIIIIIIIIIIIIHHIIIIIIIIHHHIIIIIGHIIIIIIIIIIIIIIIIIIIIIIIIIIIIIIIIIIIIIIIIIIIIIIIIIIIIIIIHFIIIIIIIIIIIIIIIIHHHIIIIIIIIIIIIIIIIIIIIIIIIIIIIIIIIHIIIIIIIIHIIIIIIIIIIIIIIIIIIIIHIIIIIIIIIIIIIIDDDDD
@HISEQ:969:HM2KJBCX2:2:1101:9966:62703 2:N:0:ACTATGCA
ACACAGTCCTGACCCAACTATCCCTATTAATCATTACGTCGATCCTAGAAACCAACAAAATAGGTTCGATCGTCCTATTTCGTTATTCCATGCTAATGTATTCAAGCGCGAGCCTGCTTTAAGCACTCTAATTTTTTCAAAGTAACAGTCCTGTTTCCCCGCAACAACAAATTAATGCCATCACGGTTCTGCAAGAGGGAGGGACCAGTGAGGCCAGTGCATACCAGTGGCACGACCAACCTACTGGCCCCGAAATTCAACTACGAGCTTTTTAACTGCAACAACTTTAATATACGCTATTGGAGCTGGAATTACCGCGGCTGCTGGCACCAGACTTGCCCTCCAA
+
DDDD@1DFE@1F?CC@CEHHDHCEEFEHF1G1<DFHHC<F?CGGDHHCGHH1FHH@HC1<<FEHIEFDHGHD?1DE<1<1DFH?ECGHIHEE1DGHHHFFHHEDCHE=DHGHCHGIHHB<EGHHIFEHHHGIHHGCHCHHIIGCHHGGHHHEHCHHHG@GCGHFHHGEHHGCGHFCGCHH@GHHEI>HEHHFEIHHC@<HFHEEHHHII:IIHGHHHEHFHHHEDGFEFHGFHFED>HFHEHEGE?C?C/HFHHHHHCEHHG<DIHHHHHHH@FEF<F11GIHHHHF<EIIHHCH?CEHHIIIHIHIHHHIIIIHHDIIHHIHIHFHHEHGEHHHEIHHEHD@AD@
@HISEQ:969:HM2KJBCX2:2:1101:18102:62488 2:N:0:ACTATGCA
ACACAGTCCTGACCCAACTATCCCTATTAATCATTACGGCGGTCCTAGGAACCAACAAAATAGGACCGCCCGTCCTATTCTATTATTCCATGCTAACGTATTCGAGCAAAGGCCTGCTTTGAACACTCTAATTTTTTCAAAGTAAAAGTCCTGGTCCCCAACACACCCAGTGAAGGGCATGCGGTTCTCCAGAAGAGAAGGCCCGGCCGGACAAGTGCACGCGGTGAGGCGGACCTGCCAGCCAGGCCAAAGGTTCAACTACGAGCTTTTTAACTGCAACAACTTTAATATACGCTATTGGAGCTGGAATTACCGCGGCTGCTGGCACCAGACTTGCCCTCCAA
+
0B00D<11<<CFH@1110<FGH1CC<<<<1D1<<@1F1<E/C<C/D<11<<FH?1<111<1<1<<F<C//</<0<0D<111<<F@11D1DH11<HGE?@@1<@FHIHHHHHHHHHHFHHHG?GF89IIGIHIIIIHIIIHIHHEHHEHHIHEHEHCFIIIHH?B;EHEIHEHCIIHHHHHHBFFCCGGGHEH@HIIHHHGIIIIIIGIIIIGIFIHHIIGHHIIGIIIFIIHIIHHIHHHIHGHHHEIIIHGIIIIHEH=IHIHHHHHIIHHIIHGHHHECHHFHIIHHC@EGHIHHCHHHFHEIIIHHCHIIHIIEIIHHIIHHIIIIHHHHEHCHHHDDBBD
@HISEQ:969:HM2KJBCX2:2:1101:14770:62591 2:N:0:ACTATGCA
ACACAGTCCTGACCCAACTATCCCTATTAATCATTACGGCGGTCCTAGAAACCAACAAAATAGGACCGCACGTCCTATTCTATTATTCCATGCTAACGTATTCGAGCAAAGGCCTGCTTTGAACACTCTAATTTTTTCAAAGTAAAAGTCCTGGTCCCCAACACACCCAGTGAAGGGCATGCGGTTCTCCAGAAGAGAAGGCCCGGCCGGACAAGTGCACGCGGTGAGGCGGACCTGCCAGCCAGGCCAAAGGTTCAACTACGAGCTTTTTAACTGCAACAACTTTAATATACGCTATTGGAGCTGGAATTACCGCGGCTGCTGGCACCAGACTTGCCCTCCAA
+
DDDDDIIIIIHIIIIIIIIIGIIIIIIIIIIIIIHIIHHIEHHIIHIIIHIHIHHIIHIIIHHGIHECHHHICHHIHHHIHHIIFHHIIIIIGHHIHIHIIHIIIHIIIHIIHIIIIIIIIIIIHIHIHIIIHIHHHIIIIHHIIHHHGIHIHIIIIIIIIIIHIIIHIIHIHIIHIIIIIGIIIIIIIIIIIIIIIHIIIHIIIIIIIIIIIIIIIIIIIIIIIIIIIIII?IIIIIIIIIGIIIHFIIIIIIIIIIIIIIIIIIIIIIIIIIIIIIIHIIIGIIIIIIIIIIIIIIIIIIIIIIIIIIIIIIIIIIIIIIIIIIIIIIIIIIIIIIIDDDDD
@HISEQ:969:HM2KJBCX2:2:1101:9025:62771 2:N:0:ACTATGCA
ACACAGTCCTGACCCAACTATCCCTATTAATCATTACGGCGGTCCTAGAAACCAACAAAATAGGACCGCACGTCCTATTCTATTATTCCATGCTAACGTATTCGAGCAAAGGCCTGCTTTGAACACTCTAATTTTTTCAAAGTAAAAGTCCTGGTCCCCAACACACCCAGTGAAGGGCATGCGGTTCTCCAGAAGAGAAGGCCCGGCCGGACAAGTGCACGCGGTGAGGCGGACCTGCCAGCCAGGCCAAAGGTTCAACTACGAGCTTTTTAACTGCAACAACTTTAATATACGCTATTGGAGCTGGAATTACCGCGGCTGCTGGCACCAGACTTGCCCTCCAA
+
DDDDDIIIIIIIIIIIIIIIIIIIIHIIIHIIIHIIIGIIIIIIIIIIIIIGIIIIHIHIIIHGIIIHIIIIIIIHIHIIIIIIHIIHHIIIIGIIIIIIIIHHIIHHIIHIHHIIIIIIIIIIIHIIIIIIIIIIIIIIIHHIIIIHIHIIIIIIIIIIIHEEHIIIHIIIIIIIIIIIIIIIIIIIIIIIIIIIIIIIIIHIIIIIIIIIIIIIIIIIIIIIIIIIIIIIIIIIIIIIIIHIIIHEHHIIIIIIIIIIIIIIIIIIIIIIIIIIIIIIIIIIIIIIIIIHIIIHHIIIIIIIIIIIIIIIIIIIIIIIIIIIIIIIH?IIIIIIIIIDDDDD
@HISEQ:969:HM2KJBCX2:2:1101:11561:62895 2:N:0:ACTATGCA
ACACAGTCCTGACCCAACTATCCCTATTAATCATTACGTCAATCCTAGAAACCAACAAAATAGGATCGAACGTCCTATTTCATTATTCCATGCTAATGTATTCAAGCGTTAGCCTGCTTTAAACACTCTAATTTTTTCAAAGTAACAGTCCTGTTTCCCTGCAACACCAAATTAATGGCATTACAGTTCTTCAGAAAGGAGGAATCAGCGAAGCCAGTACATACCAGTGGCACGACCAACCTGCTGACCCCGAAATTCAACTACGAGCTTTTTAACTGCAACAACTTTAATATACGCAATTGGAGCTGGAATTACCGCGGCTGCTGGCACCAGACTTGCCCTCCAA
+
DDDDDIIIIIIIIIIIIIHIHIIIIIIIIIIIIIIIIIHIIIIIIIIIIIIIIIIIIIIIIIHHIIIIIIIGHHIIIHHHIIIHIHIIIIIGHHIIIIIIIIGIIIIIIIIIHIIIIIIIIIIIIIIIIIHIHIIIHHHIIIIIIIIIIIIIIIIIIIIIIIIIHGIIIIIHIIIIIIIIIIIIIIIIIIIIIIIIIIIIIIIIIIIIIIIIIIIIIIIIIIIIIIIIIIIIIIIIIIIIIIIIHHHIIIIIIIIIIIIIIIIIIIIIIIIIIIIIIIIIIIIIIIIIIIIIIIIIIIIIIIIIIIIIIIIIIIIIIIIIIIIIIIIIIIIIIIIIIIIIIDDDDD
@HISEQ:969:HM2KJBCX2:2:1101:6906:63135 2:N:0:ACTATGCA
ACACAGTCCTGACCCAACTATCCCTATTAATCATTACGGCGGTCCTAGAAACCAACAAAATAGGACCGCACGTCCTATTCTATTATTCCATGCTAACGTATTCGAGCAAAGGCCTGCTTTGAACACTCTAATTTTTTCAAAGTAAAAGTCCTGGTCCCCAACACACCCAGTGAAGGGCATGCGGTTCTCCAGAAGAGAAGGCCCGGCCGGACAAGTGCACGCGGTGAGGCGGACCTGCCAGCCAGGCCAAAGGTTCAACTACGAGCTTTTTAACTGCAACAACTTTAATATACGCTATTGGAGCTGGAATTACCGCGGCTGCTGGCACCAGACTTGCCCTCCAA
+
DDDDDIIIIIIIIIIIIHIIIIGIIIIIIIIIIIIIIIIIHIIIIIIIIIIIIIIIHFHEHHHIIIIHIIIHHHIIHIHIIIHIFHIIIIHHHIIIIIIIIFHHIHIIIHHGIIIIIIIIIIHIIIIIIIHIIIHHIIIIIIIIHIIIIIIIHIIIIIIIIIIIIIHIHIIIHIIHIIIIIIIIIIIIIIIIIIIHIIIIIIHHIIIIIIIIIIIIIIIIIIIIIIIIIIIIIIIIIIIIIIHIIIIIIIIIGIIIIIIIIIIIIIIIIIIIIIIIIIIIIIIIHIIIIIIHIIIIIIIIIIIIIIIIIIIIIIIIIIIIIIIIIIIIIIIIIIIIIIIDDDDD
@HISEQ:969:HM2KJBCX2:2:1101:7032:63044 2:N:0:ACTATGCA
ACACAGTCCTGACCCAACTATCCCTATTAATCATTACGGCGGTCCTAGAAACCAACAAAATAGGACCGCACGTCCTATTCTATTATTCCATGCTAACGTATTCGAGCAAAGGCCTGCTTTGAACACTCTAATTTTTTCAAAGTAAAAGTCCTGGTCCCCAACACACCCAGTGAAGGGCATGCGGTTCTCCAGAAGAGAAGGCCCGGCCGGACAAGTGCACGCGGTGAGGCGGACCTGCCAGCCAGGCCAAAGGTTCAACTACGAGCTTTTTAACTGCAACAACTTTAATATACGCTATTGGAGCTGGAATTACCGCGGCTGCTGGCACCAGACTTGCCCTCCAA
+
DDDDDIIHIIIIIIIIIIIHIIIIIIIIIIIIIIIIIHHIIIIIIIIIIIHHIHIIHIIIIHHGIIIIIIDHIIIIIHHIIIIIIIIHHIHFHIIIIHHHHHIHIIIIHIIIIIIIIIIIIIIIIIHIIIHIIIIIIIGIIIIIIIIHHIIIIIIIIIIIIIIIIIIHHIIIIIIIIIHIIIIIIIIIIHIIIIIIIHHIHHIIIHIIIIIIIIIIIIIIIIIIIIIIIIIIIHIIIIIIHIHIIIIIIIIIIIIIIIIIIIIIIIIIIHIIIHIIIIIIIIIIIIIIIIIIIIIIIIIIIIIIIIIIIIIIIIIIIIIIIIIIIIIIIIIIIIIIIIIDDDDD
@HISEQ:969:HM2KJBCX2:2:1101:8607:63877 2:N:0:ACTATGCA
ACACAGTCCTGACCCAACTATCCCTATTAATCATTACGTCAATCCTAGAAACCAACAAAATAGGATCGAACGTCCTATTTCATTATTCCATGCTAATGTATTCAAGCGTTAGCCTGCTTTAAACACTCTAATTTTTTCAAAGTAACAGTCCTGTTTCCCTGCAACACCAAATTAATGACATTACAGTTCTTCAAGAAGGAGGAATCAGTAAAGCCAGTACATACCATAGGCACGACCAACCTACTGACCCCGAAATTCAACTACGAGCTTTTTAACTGCAACAACTTTAATATACGCTATTGGAGCTGGAATTACCGCGGCTGCTGGCACCAGACTTGCCCTC
+
DDDDDIIIIIIIIIIIIIIIIIIIIIIIIIIHIIIIIIIIIHIIIIIIIIIIIIIIIHIIHHHIIIIIIHIIHHIIIIIIIIIIIIIIIIIIIIHHIIHIIHHHIHHHIIIIIIIHHHIIIIGIIIIIHHHIIIIIIIIIIIIIIIIIIIHIHIHIIIHHIIIIIIHIIIHHHGHIHHHIIIIIIHIIIIIIIIIIIIIIIIIIIIIIIHIIIIIIIIHIIHIIIIIIIIIIHIIIIIIIGHIIIIIIIIIIIIIIIIIIIIIIIIIIIIIIIIIIIIIIIIHIIIIIIIIIIIIIIIIIIIIHIIIIIIIIIIIIIIIIIIIIIIIIIIIIIIIIIIDDDDD
@HISEQ:969:HM2KJBCX2:2:1101:10022:63505 2:N:0:ACTATGCA
ACACAGTCCTGACCCAACTATCCCTATTAATCATTACGGCGGTCCTAGAAACCAACAAAATAGGACCGCACGTCCTATTCTATTATTCCATGCTAACGTATTCGAGCAAAGGCCTGCTTTGAACACTCTAATTTTTTCAAAGTAAAAGTCCTGGTCCCCAACACACCCAGTGAAGGGCATGCGGTTCTCCAGAAGAGAAGGCCGGGCCGGACAAGTGCACGCGGTGAGGCGGACCTGCCAGCCAGGCCAAAGGTTCAACTACGAGCTTTTTAACTGCAACAACTTTAATATACGCTATTGGAGCTGGAATTACCGCGGCTGCTGGCACCAGACTTGCCCTCCAA
+
DDCDDIHIHHIIHIIIIIFHHIIIIIIIIIIIIIIIIIHIIIIIIIHIGFIIIIIIHIIIGH?GHHIHCIHHHGHH?CGHIIIIIIHFFHHIHIHIIHGHEHIIIIIIHHHHFIIIHHHHIGIIHGIHIHHHIIIIIIIHIHFHIIIIHIIHIIIIHIIIIHIIHIIHHIIIIIIIIIIIIIIIIIIHHHIIHIIHHGIHHHGHIIIIIHIIIIIIIIIIIIIIGHIIIIHIIHIHHEGHIIHIIIHIIIHGHHIIIIIHIIIIIHEIIIIHHIIIHHHEHHHHHIIIIIIIIIIIIIIIIIIIHIIIIIHIH<HHIIIIHGIIIHIIIIHHHHGIHIIDDDDD
@HISEQ:969:HM2KJBCX2:2:1101:10889:63590 2:N:0:ACTATGCA
ACACAGTCCTGACCCAACTATCCCTATTAATCATTACGGTGATCCTAGAAACCAACAAAATAGAACCATGCCGTCCTACTCTATTATTCCATGCTAATGTATTCGAGCAAAAATGCCTGCTTTAAACACTCTAATTTTTTCAAGGTAAAGGTCCTGTATCCGCAAGACACCCAATTAAGGACATCAAGTTTCTCCAGAAGGTGAGAAATCAACAGCGACAGTTCATACCCCTTAAGGCATGACCATCACGTCAATCCCGAAATTCAACTACGAGCTTTTTAACTGCAACAACTTTAATATACGCTATTGGAGCTGGAATTACCGCGGCTGCTGGCACCAGACTTGCCCTCCAA
+
B<<<D11<DDGHH11<1<DHE1F1C1DFCC11D<FFCH01<11<<DCEH1FF1<<CCGEHH?<<1<D<11DCDHC<@11D<1<DDCHHE@1<1<DG11DF?<<G1CGHIIHG@1<F16%HHIHHGFA6HHFGGGDGF@HHHHHH1HGHHGHGAGB9%HHF58F;HIIHHEE4EEF#ED<@H@HFE@FCA//HF?HEGCHEFA@G?FC@HHGE></C=HFHHFHEHHIHF?H?GHHG?FD1EFEGF?@E@@HFHHEDHG?HEGHIIIIIHDHHEIHHFHGIHHHIIHIHIIIIHGHHFECCDC1F@D1H@HHGHEHHHEGHHHDHHFHHGEHGCFIIIIHHFHHHGCCF?@DAD
@HISEQ:969:HM2KJBCX2:2:1101:16237:63811 2:N:0:ACTATGCA
ACACAGTCCTGACTCAACTATCCCTATTAATCATTACGGCGGTCCTAGAAACCAACAAAATAGGACCGCACGTCCTATTCTATTATTCCATGCTAACGTATTCGAGCAAAGGCCTGCTTTGAACACTCTAATTTTTTCAAAGTAAAAGTCCTGGTCCCCAACACACCCAGTGAAGGGCATGCGGTTCTCCAGAAGAGAAGGCCCGGCCGGACAAGTGCACGCGGTGAGGCGGACCTGCCAGCCAGGCCAAAGGTTCAACTACGAGCTTTCTAACTGCAACAACTTTAATATACGCGATTGGAGCTGGAATTACCGCGGCTGCTGGCACCAGACTTGCCCTCCAA
+
DB00DCC1<<<1<11111<CG@1<<1CGC1F11<<11DH//C<?<DE@11<E@HCCGEG1<<<<1FHCC/<?G10<G1D1DGHG1<C1C<F@1<HG@D<FDDIHHHHIHFH?FFHEGDEHEHFHHHG@GB<DC7FC?EHG8DGGFFDG/HGIFEHDCFGC8EEEHHIHHADCHC.F;.:FCHH7ECD92GGIHFFFGCFGCE@CFC<D(HIHHGFHE9F<8<3<D0D@EF>G@<0EDHHIFGCD<1<CFGD1HC?GC<@<<<1F1HHED1HHHEHEH@GCD<D1<11FC0EC<<@EEIHHDF<<<C<@HEHCCC/C<EEFFIHHCHFGCHGFIIIHIIHDDDBD
@HISEQ:969:HM2KJBCX2:2:1101:20288:65119 2:N:0:ACTATGCA
ACACAGTCCTGACCCAACTATCCCTATTAATCATTACGGCGGTCCTAGAAACCAACAAAATAGGACCGCACGTCCTATTCTATTATTCCATGCTAACGTATTCGAGCAAAGGCCTGCTTTGAACACTCTAATTTTTTCAAAGTAAAAGTCCTGGTCCCCAACACACCCAGTGAAGGGCATGCGGTTCTCCAGAAGAGAAGGCCCGGCCGGACAAGTGCACGCGGTGAGGCGGACCTGCCAGCCAGGCCAAAGGTTCAACTACGAGCTTTTTAGCTGCAACAACTTTAATATACGCTATTGGAGCGGGAATTACCGCGGCTGCTGGCACCAGACTTGCCCTCCAA
+
<<0<D@CGCCFHI@FHHHHIGHHEEHHIIHICHIFHE1<CCDDHHHIH1DFHFHIHI1DGH11CGHHCEEH?G<<DEGHHCHHI1<FHECD1DDGC?CH?C<<DHFHGIECDGFD7D0<CC<1FFHH<DCH?FEH@EHHEHEIHEBEHEECHG?D?<EHICH@B<GACC...HAF8BCCHC?>DH1HD:FEEG@CBEECHEE<DFCC=CF<<C?HG</E/C=GCCDHHC<?A:C0E@GEHHD1</D11HGG?HHHC?C@GH@HCH@CCHEC<1FHHHF<1F<<1ECCCHCHH<FHH@?HDHCC<1HEHIIIHIHDIHHHF?EGGEIHHCEHHE?EHHHCDDA@@
@HISEQ:969:HM2KJBCX2:2:1101:8306:65774 2:N:0:ACTATGCA
ACACAGTCCTGACCCAACTATCCCTATTAATCATTACGGCGGTCCTAGAAACCAACAAAATAGGACCGCACGTCCTATTCTATTATTCCATGCTAACGTATTCGAGCAAAGGCCTGCTTTGAACACTCTAATTTTTTCAAAGTAAAAGTCCTGGTCCCCAACACACCCAGTGAAGGGCATGCGGTTCTCCAGAAGAGAAGGCCCGGCCGGACAAGTGCACGCGGTGAGGCGGACCTGCCAGCCAGGCCAAAGGTTCAACTACGAGCTTTTTAACTGCAACAACTTTAATATACGCTATTGGAGCTGGAATTACCGCGGCTGCTGGCACCAGACTTGCCCTCCAA
+
DDDDDIIIIIIIIIIHIIIIIIIIIIIIIIIIIIIIIIIIHIIIIIHGIIIIIIIIIHHEHIGIIHGHIIDHHIHHIIIIIIIIIIIIIIIIHIIIIHIHHDHIIIIIIHIHIIIIIIHHIIIIIIIIIIIII%IHHHIIIIIIIIHIIIIIIIHIHIIIHHHHIIHHHIHIIIIIIIIIHIIIHIIHIHIIIIIIIIIIIIIIIHIIIIIIIIIIIIIIIIIIIIIIIIIIIIIIIIIIIIHIHHIIIIIIIIIIGIIIIIIIIIIIIIIIIIIIIIIIIIIIIIIHIIIHIIIIIIIIIIIIIIIIIIIIIIIIIIIIIIIIIIIIHIIIIIIIIIIDDDDD
@HISEQ:969:HM2KJBCX2:2:1101:4017:65989 2:N:0:ACTATTCA
ACACAGTCCTGACCCAACTATCCCTATTAATCATTACGTCAATCCTAGAAACCAACAAAATAGGATCGAACGTCCTATTTCATTATTCCATGCTAATGTATTCAAGCGTTAGCCTGCTTTAAACACTCTAATTTTTTCAAAGTAACAGTCCTGTTTCCCTGCAACACCAAATTAATGACATTACAGTTCTTCAGAAAGGAGGAATCAGCGAAGCCAGTGCATACCAGTGGCACGACCAACCTGCTGACCCCGAAATTCAACTACGAGCTTTTTAACTGCAACAACTTTAATATACGCTATTGGAGCTGGAATTACCGCGGCTGCTGGCACCAGACTTGCCTCC
+
DDDADIHHIIIIIIIIEHIHHIHHHHEGHHHIIIIIIIHHEHIEHIIHIIIHGHHIIHIGHHHHIEHIIIIDIIGIIHIIIHIFFHEEHHGFEHFIIIGHFHIIHIIIIHIDGGGIIIHHHHIGHEHIHIIHHHIIHFIHHHIIIIIIHHEHHHHIHHHIHIIGIIHFGFHGFHHHHEHHHHIGIIHHFHHEIHIIIIIIIIHHHHIIIIIHHHEHHFIIHGHHIIIHHHHHDIHDHHIIHGIHHHIIIIIIHIIIIIIHHIHHHIIHHHHGEHHIIHIIIHIIIIHIIIHIIHIIHIIHIIIHHHHHIHHGHIHIIIIIIIIIIIIIHIIIIIIIIIDDDDD
@HISEQ:969:HM2KJBCX2:2:1101:15968:65777 2:N:0:ACTATGCA
ACACAGTCCTGACCCAACTATCCCTATTAATCATTACGTCAATCCTAGAAACCAACAAAATAGGATCAAACGTCCTATTTCATTATTCCATGCTAATGTATTCAAGCGTTAGCCTGCTTTAAACACTCTAATTTTTTCAAAGTAACAGTCCTGTTTCCCTGCAACACCAAATTAATGACATTACAGTTCTTCAAGAAGGAGGAACCAGTAAAGCCAGTACATACCAGAGGCACGACCAACCTACTAATCCCGAAATTCAACTACGAGCTTTTTAACTGCAACAACTTTAATATACGCTATTGGAGCTGGAATTACCGCGGCTGCTGGCACCAGACTTGCCCTCCAA
+
DDDDDHIIHHEGHHHIHHIIIGIIIIIIIIIHHHHHHIIIIIIIFHIIIIIFHIHIIIGIHHEG1FEEHIHEFHHH1FHHHIHHHGH1GHHHEHEHHHIHHEEHGHFEHIHHHGEHFHEEGHIHIHFGIIIHEIHHHHHIHIHIHEEHHHCHFCHGHFEIHHHHFHHIIHHFGHFFIHHHHHHEEGHHFCHHEHIIHEIHHHHHCHIHGHIIIHGIIIHCHIIIHHHCEHIHGHHHHIHIIHHHHIECHHIHFHHHEHHEEHEHIHHIHIHHHEIHEHHCHGGCCGCEIIHIIIHHHHEHCEIIIIIIHIIIIHDHIIIHHFHHHHFEIIIIIIHEIIHDH?@@DB
@HISEQ:969:HM2KJBCX2:2:1101:1550:66184 2:N:0:ACTATGCA
ACACAGTCCTGACCCAACTATCCCTATTAATCATTACGTCAATCCTAGAAACCAACAAAATAGGATCAACGTCCTATTTCATTATTCCATGCTAATGTATTCAAGCGCGAGCCTGCTTTAAACACTCTAATTTTTTCAAAGTAACAGTCCTGATTCCCCACCACACCAAATTAATGACATGATGGTTCGTCAGAAGGTAGAAATCAGTAACACCAGTACGTACCGAAGGCACGACCAGCGTACTAATCCCGAAATTCAACTACGAGCTTTTTAACTGCAACAACTTTAATATACGCTATTGGAGCTGGAATTACCGCGGCTGCTGGCACCAGACTTGCCCTCCAA
+
@DD@DHHGHHEGHHIGCHEHHHEEHIHIIIIIGIIIIHI@EHCHIHGIIHHII?GHHII1C?GHHFHIIIG<GHHHICGHHHHIHIIIIIGHHHIIHFHHHHFHCF@DHHIIHHGHHIEF@BHEIHHFEIIIHHGEIHIIIIIIIIIHHHHHHIEHEGHHHFHHHFFD<HFHHFEFFG?HIIHEGGCHHGHEHGGF@?GGHEHHHHHEHFHHIIHIGIHEHIIIIHHHHICHEHHEEFHH=GFEHF@?IHHEHEGHHGIHECIIIIIIIIIIHHIIIIHIHHHHFIIHHIIIIIIHIGIIIIIIIIIIHIIIIIIIIIIIIIIIIHIIIIIIIIIIIHIIDDDCD
@HISEQ:969:HM2KJBCX2:2:1101:6702:66493 2:N:0:ACTATGCA
ACACAGTCCTGACCCAACTATCCCTATTAATCATTACGGCGGTCCTAGAAACCAACAAAATAGGACCGCACGTCCTATTCTATTATTCCATGCTAACGTATTCGAGCAAAGGCCTGCTTTGAACACTCTAATTTTTTCAAAGTAAAAGTCCTGGTCCCCAACGCACCCAGTGAAGGGCATGCGGTTCTCCAGAAGAGAAGGCCCGGCCGGACAAGTGCACGCGGTGAGGCGGACCTGCCAGCCAGGCCAAAGGTTCAACTACGAGCTTTTTAACTGCAACAACTTTAATATACGCTATTGGAGCTGGAATTACCGCGGCTGCTGGCACCAGACTTGCCCTCCAA
+
DDCDDIIIIIIIHIFIIIIGIIHIIIIIIIHGIIIIIIIHDHHIIIIIIIIIIIIIGIFHIIHHHIHHIIDCCGHHHHHIIIIHHHFEHHHCHIIIIIIIHHIIIIIIHHIHHHHFHHIIIIIIIIIIIIIHHHGHHIIIIIIIIIHHIIIIIIIIHHE/EE/HHIIIIIIIIIIIIIIIIIIIHIIIIIIIIIIIIIIIIIHIIHIHIIHHIIIIIIIIIIIIIIIIIIIIHIIIIIIIHHHHIIHHGIIIIIIIIIIIIIIIIIHIIIIIIIIIIIIIIIIHIIIIIIIHIIIIIIIIIIIIIIHHIIIIIIIIIIIIIIIIIIIIIIIHG1IIIIIDDDDD
@HISEQ:969:HM2KJBCX2:2:1101:19616:67123 2:N:0:ACTATGCA
ACACAGTCCTGACCCAACTATCCCTATTAATCATTACGTCAATCCTAGAAACCAACAAAATAGGATCGAACGTCCTATTTCATTATTCCATGCTAATGTATTCAAGCGTTAGCCTGCTTTAAACACTCTAATTTTTTCAAAGTAACAGTCCTGTTTCCATGCAACACCAAATTAATGACATTACAGTTCTTCAAGAAGGAGGAATCAGTAAAGCCAGTACATACCATAGGCACGACCAACCTACTGACCCCGAAATTCAACTACGAGCTTTTTAACTGCAACAACTTTAATATACGCTATTGGAGCTGGAATTACCGCGGCTGCTGGCACCAGACTTGCCCTCCAA
+
DDCDDIIIIIIIHIIHFHHIIIIIIIIIIHIHHIIIIIIHIIIGHIIHIIIIIIIIHHIIHHHHIIIIHIIHGHIIHHIFIIGHIIH?FEHHIHHHHIHHHHHIGHHIIIIIHHHHHIEHHHIIHHHIIIIIIIIIIIIIIIIHHHIGHHHIIHIIIIHIIIHHIHHHHIIIEHHHHHGHHHIGGHGEGHGHHHIIIHHIIIHHEHIIHIHGIIIIIIIHIHIIHIHIIHIIIIIIIIIHHHGFGIIIIIIIIIIIIIIHIIIIIIHIIIIIHIIIIIIHIIIIIHHHIIIIIIHIHIIIGIIIIIIIIIIIIIIIIIIIHHIIIIIIIIHHIIIHIIIIIDDADD
@HISEQ:969:HM2KJBCX2:2:1101:2036:67505 2:N:0:ACTATGCA
ACACAGTCCTGACCCAACTATCCCTATTAATCATTACGTCGATCCTAGAAACCAACAAAATAGAATCAAACGTCCTATTTCATTATTCCATGCTAATGTATTCAAGCGCGAGCTTGCTTTAAACACTCTAATTTTTTCAAAGTAACAGTCCTGATTCCCCATGACACCAAATTAATGACATCGTGGTTCGTCAGAAGGGAGAAACCAATAATGCTAGTACGTACAAGGTACGACCGACATATTAGTCCCGAAATTCAACTACGAGCTTTTTAACTGCAACAACTTTAATATACGCTATTGGAGCTGGAATTACCGCGGCTGCTGGCACCAGACTTGCCC
+
0<DDAH@<D?1C1C1<C=?F?1CGHGHCHHC@FFH?1CCECCGHHFFEHCE11DC0<CGEEHHCHHHHEHHHI?E=ECC1DF?EHCE1FC1D/DGH?@@D@@@<CHEHHDD/EHHBF?@<F<6FEAFFEH1?HBCHFC@<<@ECFB<E1<<<11E<CG@<DCEC0D0<@ED/@EF?#<HHE/ED/EHEHCGGGHEF@<7HGD@ECCHHFHFAFEHCFDA6<@?D11/?HCBECC<1GAIHG<C</C/HHCF<D<<11C<@E=IIIGG?HHF<1<<1D1<<11<?EEF1D0GCCCF@IHGC<1HGC@1?IHHC/<</HG?F1CG<F<<1111CCEBD?DD
@HISEQ:969:HM2KJBCX2:2:1101:9371:67682 2:N:0:ACTATGCA
ACACAGTCCTGACCCAACTATCCCTATTAATCATTACGTCAACCCTAGAAACCAACAAAATAGGATCAAACGTCCTATTTTATTATTCCATGCTAATGTATTCAAGCGTTAGCCCGCTTTAAACACTCTAATTTTTTCAAAGTAACAGTCCTGTTTCCCGCAACACCAAATTAATGGCATCACGGTTCTTCAAGAAGGAGGAATCAGCGAGGCCAGTGCATACCATTGGCACGACCAACCTGCTGACCCCGAAATTCAACTACGAGCTTTTTAACTGCAACAACTTTAATATACGCTATTGGAGCTGGAATTACCGCGGCTGCTGGCACCAGACTTGCCCTCCAA
+
?<<D@DH@@EH1@FGEC<FHC1C@EHHEHHGHEH?C<1DHIHHH=GEE?GGE1C?C@@FHHEHIIIHCGH1C1@EHEHHIHEHHIEHFHFHE?HHI@HHGFHEHHF?GECEDHC><C?B1DGHGEBB@DF@EHHGEIHEIHGHHHHHEG@HHHGEH7DDHG<HEHEHIHHFGHHIIIGIIHHIHHEHHGFHGIHFHHHEEEIHGHHHHE@@EGHHEH?HHHHGHFHHIIHHDHHHHGHHHGF@GHEDFC?HIHGEHIIIHE<HHCIIIIIHEIHIIIHGHIHEHHHIHECHGIIHEHHEEHIIIGH@IIHHIIHDHHEEGIIIIIHIHIHEHFHCHCHEH@D@D@
@HISEQ:969:HM2KJBCX2:2:1101:8977:67941 2:N:0:ACTATGCA
ACACAGTCCTGACCCAACTATCCCTATTAATCATTACGTCAATCCTAGAAACCAACAAAATAGGATCGAACGTCCTATTTCATTATTCCATGCTAATGTATTCAAGCGTTAGCCTGCTTTAAACACTCTAATTTTTTCAAAGTAACAGTCCTGTTTCCCTGCAACACCAAATTAATGACATTACAGTTCTTCAAGAAGGAGGAATCAGTAAAGCCAGTACACACCATTGGCACGACCAACCTACTGACCCCGAAATTCAACTACGAGCTTTTTAACTGCAACAACTTTAATATACGCTATTGGAGCTGGAATTACCGCGGCTGCTGGCACCAGACTTGC
+
DDDDDIIIIIIIIIIIIIIIIIIIIIIIIIIIIIIIIIIIIIIIIIIIIIIIIIIIIIIHIHHIIIIIIIIIIIIIIIIIIGIIIIHIHIHIIIIIIIIIHIIIIHIIIIIHIIIIIIIIHHHIIIIIIIIHIIHIIIIIIIIIIIIIHIIIIIIHHIIIIIIIIIIIIIIHIIHIIIIIIIIIIIIIIHHIIIIIIIIIHHIIIIIIIIIIIIIIIIIIIIIIIIIIIIIIIHIHHHIHIIIIIIIIIIIIIIIIHIIIIIIIIIIIIIIIIIIIIIIIIIIIIIIIIIIIIIIIIIIIIIIIIIIIIIIIIIIIIIIIIIIIIIIIIIIIHIDDDDD
@HISEQ:969:HM2KJBCX2:2:1101:10724:67930 2:N:0:ACTATGCA
ACACAGTCCTGACCCCAACTATCCCTATTAATCATTACGTCAATCCTAGAAACCAACAAAATAGGATCGAACGTCCTATTTCATTATTCCATGCTAATGTATTCAAGCGTTAGCCTGCTTTAAACACTCTAATTTTTTCAAAGTAACGGTCCTGTTTCCCTGCAACACCAAATTAATGACATTACAGTTCTTCAGAAAGGAGGAATCAGCGAAGCCAGTGCATACCAGTGGCACGACCAACCTGCTGACCCCGAAATTCAACTACGAGCTTTTTAACTGCAACAACTTTAATATACGCTATTGGAGCTGGAATTACCGCGGCTGCTGGCACCAGACTTGCCCTCCAA
+
DDADDCCFHHCHIICHIFHEHGHIIIIHFEHHHHIIIIIHIIHHIIHHHIIHHEEHHEFGHIEHHGHHEHHHHHIFIIIEHHHHH@HHHHGH??CH?IIIIIIIHIHGIHHIHIIIHEHHHIIIIIIIHIIFHHHHHFGHHHHGHFHIHHIIGIHFCHHHHIIIIIIIIIIHHHHHIHEIIHIIIHHGIIHHIIIIHIIIIIIHHIHIHDFIII=IHHGIIIIHIIHHFIIIIIIIIHI<IHHHGFHHFECHFIIIIHHHGHIIIHIHGCHIIIHEEHIIHIIHIHEIHIHFH=HCEGFHEIHIIIHHHHFIIIIHIIIGHHIGIIHHIHIIIHCHHIIIIIDADDB
@HISEQ:969:HM2KJBCX2:2:1101:15794:67876 2:N:0:ACTATGCA
ACACAGTCCTGACCCAACTATCCCTATTAATCATTACGTCAATCCTAGAAACCAACAAAATAGGATCGAACGTCCTATTTCATTATTCCATGCTAATGTATTCAAGCGTTAGCTTGCTTTAAACACTCTAATTTTTTCAAAGTAACAGTCCAAATTCCCCGCAACACCAAATTAATGGCATTACGGATCATCAGGAAGGAGGAATCAGTGAGACCAGTACATACCAGAGGCATGACCAATCTACTAACCCCGAAATTCAACTACGAGCTTTTTAACTGCAACAACTTTAATATACGCTATTGGAGCTGGAATTACCGCGGCTGTTGGCACCAGACTTGCCCTCCAA
+
DDDDBHIGEFEGH1DHHHEHHIEEHHHEHHHHII?<GCCHHHIHHGCCGHHIHCC=H?GCFE1?E1@EECHC1<DCHCC@?FCHHEDEEHHCHGIHHIHHHCC@HCIHHHEIH@@DHHEGFEHHHHEDGH1DGH6<EHE@HHIHGHHG<FHHHGFCEHCHHHEGHIIFIHFCHGHHHGDHEEHGFEHGIIHHHEI<II=IGIHHFHIIHIHGHF1IHHHHFGHHIHH@C?H?HGIIIIHHHGG<<<///E@CEIHCCC<GGFIIHHEIIIHHFHFHHIHCHHGHHF@G<C@EHHHIIIHIGGGHHEHEIHFGDHHCDHIHIHIHIHHHCHHFHEIHGEDHF@@@@@
@HISEQ:969:HM2KJBCX2:2:1101:2552:69128 2:N:0:ACTATGCA
ACACAGTCCTGACCCAACTATCCCTATTAATCATTACGGCGGTCCTAGAAACCAACAAAATAGGACCGCACGTCCTATTCTATTATTCCATGCTAACGTATTCGAGCAAAGGCCTGCTTTGAACACTCTAATTTTTTCAAAGTAAAAGTCCTGGTCCCCAACACACCCAGTGAAGGGCATGCGGTTCTCCAGAAGAGAAGGCCCGGCCGGACAAGTGCACGCGGTGAGGCGGACCTGCCAGCCAGGCCAAAGGTTCAACTACGAGCTTTTTAACTGCAACAACTTTAATATACGCTATTGGAGCTGGAATTACCGCGGCTGCTGGCACCAGACTTGCCCTCCAA
+
DDDADIIIIIIIIIIIIIIIIIIHIIIIIHIIIIIHIIIIHIIHIIIIIIIHIHIIIIIIIIHIIIHIII<CHHIHIGIIIHHIGIIGHGHHHHIIIIHIIHHGHIIIIIIIHHHHIIIIIIIIIIIIIIIIIIIIIHIIIHHIHHHHGIHHIHHIHHHFHHEHHHHIIIIHGIIIHHIIIIIIIHIIHIIIGIIIIHHIIIIIIHIIHIIIHHIIIIIIIIIIIIIIIIIIIIIHHHIIIHGIHIHHIIHIHIIIIIIIIIIIIIHIIHIIIIIIHEHHFEHHHIIIIHHIHIIIIIIIIIHHHIHIIHHIIIIIIIIIIIIHIHIIIIIIHHIIIIHDDDDD
@HISEQ:969:HM2KJBCX2:2:1101:6647:68301 2:N:0:ACTATGCA
ACACAGTCCTGACCCAACTATCCCTATTAATCATTACGGTGATCCTAGAAACCAACAAAATAGAACCATGCCGTCCTATTCTATTATTCCATGCTAATGTATTCGAGCAAAAATGCCTGCTTTAAACACTCTAATTTTTTCAAGGTAAAGGTCCTGGATCCGCAAGACACCCAATTAAGGACATCAAGTTTCTCCAGAAGGTGAGAAATCAACAGCGACAGTTCATACCCCTTAAGGCATGACCATCACGTCAATCCCGAAATTCAACTACGAGCTTTTTAACTGCAACAACTTTAATATACGCTATTGGAGCTGGAATTACCGCGGCTGCTGGAACCAGACTTGCCCTCCAA
+
DDDDDIIIIIIHIIIIIIIIIIIIIIIIIIIIIIIIIIIIIHIGIIIIIIIIIIIIIIIIIIIIIIIIIHIIGHHHIGHIIIIIGIIIIIIIIIIIIIHIEGHHHIIIIIIIIIIIIIIIIIIHIIIIIIIIHIIIIHIIIIIIIIIIIIIIIIIIIIIIHHIIIIIIIIIIIIIIIIIIIIIHIIIIIIIIIIIIIIIIIIIIIHIIIIIIIIIIIIIIIIIIIIIIIIIIIIIIIIIIIIIIHIIIIIHHIIIIIIIIIIIIIIIIIHIHHHIIIIIIIIIIIIIIIHIIIIIIIIIIHIIIIIIIIIIIIIIIIIIIIIIIIIIIIIIIIIIIIIIIIIIIIIIIDDDDD
@HISEQ:969:HM2KJBCX2:2:1101:5951:69674 2:N:0:ACTATGCA
ACACAGTCCTGACCCAACTATCCCTATTAATCATTACGTCAATCCTAGAAACCAACAAAATAGGATCGTCGTCCTATTTCATTATTCCATGCTAATGTATTCAAGCGTTAGCCTGCTTTAAACACTCTAATTTTTTCAAAGTAACAGTCCTGTTTCCCCGCAACACCAACTTAATGGCATTACGGTTCTACAAGAAGGAGGAATCAGCAAAGCCAGTGCATACCAGTGGCACGACCAACTTGCTGACCCCGAAATTCAACTACGAGCTTTTTAACTGCAACAACTTTAATATACGCTATTGGAGCTGGAATTACCGCGGCTGCTGGCACCAGACTTGCCCTCCAA
+
DADDBIIHEGHIIIHHHHHHIIIIHHIHHHIIIIIIIIIIHDHC@GHHHGGHECHHIIGIIF?CGHHHHCHDHIIIHHHFHHGHFHIEHHHIIHIIIIHHG?HHHHHHIIIIIIIIIHHHHHHHIIHHIHHGHHIEIIHHIIIHEHHHIHIHHHIIIIHIGHHIIIIHHHHIIIHHIIHFFIIIHHHIIIIIIIHHIHHFIIIHIIIIHGIIIIHIIIIIIIIIIIHGIIIHIIIHHHEIFIHGIIIIIIIIIIIIIIIHHHHIHIIIIIIIHEIIIIHHHHHIHHHHGIIIIIIIIIIIIIIIIIIIIIIIIIIIIIIIIIIIIIIHHIIHHHIIIIIIDCDDD
@HISEQ:969:HM2KJBCX2:2:1101:3407:69523 2:N:0:ACTATGCA
ACACAGTCCTGACCCAACTATCCCTATTAATCATTACGGCGGTCCTAGAAACCAACAAAATAGGACCGCACGTCCTATTCTATTATTCCATGCTAACGTATTCGAGCAAAGGCCTGCTTTGAACACTCTAATTTTTTCAAAGTAAAAGTCCTGGTCCCCAACACACCCAGTGAAGGGCATGCGGTTCTCCAGAAGAGAAGGCCCGGCCGGACAAGTGCACGCGGTGAGGCGGACCTGCCAGCCAGGCCAAAGGTTCAACTACGAGCTTTTTAACTGCAACAACTTTAATATACGCTATTGGAGCTGGAATTACCGCGGCTGCTGGCACCAGACTTGCCCTCCAA
+
DDDDDIIIIIIIIIIIIIIIIIIIIIIIIIIIIIIIIIIIIIIIIIIIHIIIIIIIIGIGHHHHHIIIHIGIIHHIHGIIIHIIHIIHIIIIIHIIIIHIIHEHHIIIIIHIIIIIIIIIIIIIIIIIIIIHHIIIIIIIIIIIIIIIIIIIIIIIIIIIIIIGIIIIIIHIIII;HIIHIIIIIIIIHIIIIIIIIIIIIIIIIIIIIIIIIIIIHIIIIIIIIIIIIIIIIIIIIIIIIIHIIIHHIIIIIIIIIIIIIIIIIIIIIIIIIIIIIIIIIIIIIIIIIIIIIIIIIIIIIIIIIIIIIIIIIIIIIIIIIIIIIIIIIIIIIIIIIIIDDDDD
@HISEQ:969:HM2KJBCX2:2:1101:1700:69858 2:N:0:ACTATGCA
ACACAGTCCTGACCCAACTATCCCTATTAATCATTACGGCGGTCCTAGAAACCAACAAAATAGGACCGCACGTCCTATTCTATTATTCCATGCTAACGTATTCGAGCAAAGGCCTGCTTTGAACACTCTAATTTTTTCAAAGTAAAAGTCCTGGTCCCCAACACACCCAGTGAAGGGCATGCGGTTCTCCAGAAGAGAAGGCCCGGCCGGACAAGTGCACGCGGTGAGGCGGACCTGCCAGCCAGGCCAAAGGTTCAACTACGAGCTTTTTAACTGCAACAACTTTAATATACGCTATTGGAGCTGGAATTACCGCGGCTGCTGGCACCAGACTTGCCCTCCAA
+
DDD?@HGHCHHH1HHE1CG@HHEEEE1<FHCEHHH1<1<EH<CCCFHHIE?GHHGCHCFCGHC1<D1</E<F1C=<1CGHIC1CE1FHCH1DGHGEEGDF61<<@CGHHF?<EHHGF?HGHHBGEGHEFHGHEHH@@FHH?IGHG/FH:EECGIFHCCHCHEHB.HHA>IHEHHG?IIHC=<GHFHEEHHEHFHFFGHHHCC=HCCHHECF<0IHHHCIIHFGIIIGIIHHHFHHGHH@EIIIIHECHHHD1HHHGIIIIHHG@EHIIIIIIIGIHHIIHEHIHGEHHHHHHHCIIHFEHHCIHIIIHHGDIIIIHIIIIHEHIIIIHIIIIIIIIIIIDDADD
@HISEQ:969:HM2KJBCX2:2:1101:13203:70953 2:N:0:ACTATGCA
ACACAGTCCTGACCCAACTATCCCTATTAATCATTACGTCAATCCTAGAAACCAACAAAATAGGATCGTCGTCCTATTTCATTATTCCATGCTAATGTATTCAAGCGTTAGCCTGCTTTAAACACTCTAATTTTTTCAAAGTAACAGTCCTGTTTCCCCGCAACACCAACTTAATGGCATTACGGTTCTACAAGAAGGAGGAATCAGCAAAGCCAGTGCATACCAGTGGCACGACCAACTTGCTGACCCCGAAATTCAACTACGAGCTTTTTAACTGCAACAACTTTAATATACGCTATTGGAGCTGGAATTACCGCGGCTGCTGGCACCAGACTTGCCCTCCAA
+
DDDDDIIIIIIHIHIIIIIIIIIIIIIIIIIIIIIIIIIIIIIIIIIIIIIIIIIIIIIIHEHIIIIIIIIIIIIIIIIIIIIIIIIHHHIHIIIIIIIIIIIIIIIIIIIIIIIIIHIIIIIHIIIIIIIIIIIIIIIIIIIIIIIIIIIIIIIIIIIIHIIIIIIIIIIIIIIIIIIIIIIIIIIIIIIIIIIIIIIIIIHIIIIIIIIIIIIIIIIIIIIIIIIIIIIIIIIIIIIIIIHHIIIIIIIIIIIIIIHIIIIIIIIIIIIIIIIIIIIIIIIIIIIIIIIIIIIIIIIIIIIIIIIIIIIIIIIIIIIIIIIIIIIIIIIIIIIIIIIIDDDDD
@HISEQ:969:HM2KJBCX2:2:1101:13485:70889 2:N:0:ACTAAGCA
ACACAGTCCTGACCCAACTATCCCTATTAATCATTACGGCGGTCCTAGAAACCAACAAAATAGGACCGCACGTCCTATTCTATTATTCCATGCTAACGTATTCGAGCAAAGGCCTGCTTTGAACACTCTAATTTTTTCAAAGTAAAAGTCCTGGTCCCCAACACACCCAGTGAAGGGCATGCGGTTCTCCAGAAGAGAAGGCCCGGCCGGACAAGCGCACGCGGTGAGGCGGACCTGCCAGCCAGGCCAAAGGTTCAACTACGAGCTTTTTAACTGCAACAACTTTAATATACGCTATTGGAGCTGGAATTACCGCGGCTGCTGGCACCAGACTTGCCCTCCAA
+
DDDDDIIIIHIHIIIIIIHIGIHIIIIIIHHHIIIIIIIIHHHIIIIIGIIHIIIHHIGIIHIHIIIIHIIHH?HHIIIIIIIIIIIIIIIIFHIIIIIIIHHIIIIIIIIIIIIIIHHHIHIIIIIIIIIHIIIIIIIIIIHIIIIIIIIIIIHIIIIIIHIIHIIIIIIIIIIHIIIIIIIIIIIIHFIIIIIIIIIIIIHHIIIIIIIIIIIIIIIIIIIIIIIIIIIIIIIIIIIIIHHIIIIIIIIIIIIIIIIIIIIIIIIIIIIIIIIIIIIHHHHIIIIIIIIIIIIIHIIIIIIIIIIIIIIIIIIIIIIIIIIIIHIIIIIIHGIIIIIDDDDD
@HISEQ:969:HM2KJBCX2:2:1101:16606:71055 2:N:0:ACTATGCA
ACACAGTCCTGACCCAACTATCCCTATTAATCATTACGGCGGTCCTAGAAACCAACAAAATAGGACCGCACGTCCTATTCTATTATTCCATGCTAACGTATTCGAGCAAAGGCCTGCTTTGAACACTCTAATTTTTTCAAAGTAAAAGTCCTGGTCCCCAACACACCCAGTGAAGGGCATGCGGTTCTCCAGAAGAGAAGGCCCGGCCGGACAAGTGCACGCGGTGAGGCGGACCTGCCAGCCAGGCCAAAGGTTCAACTACGAGCTTTTTAACTGCAACAACTTTAATATACGCTATTGGAGCTGGAATTACCGCGGCTGCTGGCACCAGACTTGCCCTCCAA
+
DDADD?GEGHIGHII@@EEHEEHHFHHHI1GGHHHHHIHDDHCCH@EHHIHFHHHIIHG@CG?HIG?EHGDDHCHF@GHHIIIIHFHGHHC<@CHGH@@FGIHHHHFHHIIGHIIHHIIIIIIHIGIHHIIIIHGIHHHHHIIIIIHIGHGIHHHHDDHHHDHHGIHIGHFH?IIHIHHIIIIHHHHHGHIF8HHIIIIIIIIIHHHGIH<@FIIIIIGIIGIIIIIIIGGIIHHIIIGIIHEHHHHFHIIIIIFIIIIIIIIHIHIHIIIIIIIIIIIHEHIIIIIIIIIIIIIHIIIIIIIIIIIIIIIHIIIIIHHIIIIIIIIIIIIHIIIIIIIDDDDD
@HISEQ:969:HM2KJBCX2:2:1101:16401:71712 2:N:0:ACTATGCA
ACACAGTCCTGACCCAACTATCCCTATTAATCATTACGGCGGTCCTAGAAACCAACAAAATAGGACCGCACGTCCTATTCTATTATTCCATGCTAACGTATTCGAGCAAAGGCCTGCTTTGAACACTCTAATTTTTTCAAAGTAAAAGTCCTGGTCCCCAACACACCCAGTGAAGGGCATGCGGTTCTCCAGAAGAGAAGGCCCGGCCGGACAAGTGCACGCGGTGAGGCGGACCTGCCAGCCAGGCCAAAGGTTCAACTACGAGCTTTTTAACTGCAACAACTTTAATATACGCTATTGGAGCTGGAATTACCGCGGCTGCTGGCACCAGACTTGCCCTCCAA
+
DDDDDIIHEFHFD<FEHHHHHIHIHHHIFGHGEGHHFHIIHHICHHIEGHIGHEHIGIHIGFEHIHIIHHIHH@GHHIIGHFHHFHIF<FGHIIIIIIIIHHIHIHIIIIIIHIIIIIIIIIIIIIIIIIIHIHIIIIIIIIHIIIIIIIIIIIIIIIIIIIIIIIHIIIIIIIIIIIIIIIIIIIIIIHIIIIIIIIIIIIIIIIIIIIIIIHIIIIIIIIIIIIIIIIIIIIIIIIIIIIHIIHHHIHHIIIHIIIIIIIIIIIIIIIIIIIIIIIIIIIIIIIIIIIHIHIIIIIIIHIIIIIIIIIIIIIIIIIIIIIIIIIIIIIIIIIIIIIIDDDDD
@HISEQ:969:HM2KJBCX2:2:1101:5678:72534 2:N:0:ACTATGCA
ACACAGTCCTGACCCAACTATCCCTATTAATCATTACGTCGATCCTAGAAACCAACAAAATAGAATCAAACGTCCTATTTCGTTATTCCATGCTAATGTATTCAAGCGTGAGCCTGCTTTAAACACTCTAATTTTTTCAAAGTAACAGTCCTGATTCCCCAAGACACCAAATTAATGACATCATGGTTCGTCAGAAGGTAGGAATCAATAATACCAGTACGTACAATAGCACGACCAATAAATTGATCCCGAAATTCAACTACGAGCTTTTTAACTGCAACAACTTTAATATACGCTATTGGAGCTGGAATTACCGCGGCTGCTGGCACCAGACTTGCCCTCCAA
+
DDDDDIIIIIIIIHIIIIIIIIIIIIIIIIIIIIIIIIIIHIIIIIIIIIIIIIIIIIIIIIIIIIIIIIIIHIIIIIIIIIIIIIIIIIIIIIIHGIIIIFEHIIIIIIIIIIIIIIIIIIIIIIIIIIIIIIHIIIIIIIIIIIIIIIIIHIIIIIIIIIHIIIIIIIIIIIIIIIIIIIIIIIIIIIHIIIIIIIIIIIIIIIIIIIIIIIIIIIIIIIIIIIIIIIIIIIIIIIIIIIHEIIIIIIIIIIIIIIIIIIIIIIIIIIIIIIIIIIIIIIIIIIIIIIIIIIIIIIIIIIIIIIIIIIIIIIIIIIIIIIIIIIIIIIIIIIIIIIIIDDDDD
@HISEQ:969:HM2KJBCX2:2:1101:7317:73036 2:N:0:ACTATGCA
ACACAGTCCTGACCCAACTATCCCTATTAATCATTACGTCAATCCTAGAAACCAACAAAATAGGATCGAACGTCCTATTTCATTATTCCATGCTAATGTATTCAAGCGTTAGCTTGCTTTAAACACTCTAATTTTTTCAAAGTAACAGTCCAAATTCCCCGCAACACCAAATTAATGGCATTACGGATCATCAGGAAGGAGGAATCAGTGAGACCAGTACATACCAGAGGCATGACCAATCTACTAACCCCGAAATTCAACTACGAGCTTTTTAACTGCAACAACTTTAATATACGCTATTGGAGCTGGAATTACCGCGGCTGCTGGCACCAGACTTGCCCTCCAA
+
DDDCDIIIEHGIIHHIIIIIIIIIIHHHIIFHEHEEIHIFEHHIHIHIIHIHIIIIIGHHIHGHIIIHHHECEHHGHHIHIFHHHFHHEHHHCHHIIHIHIGHIHEHIIIIIIHFEHFHIHEHIIIIHHGIHIIIHHHFIIHHIIHHEHEHIHHHEIIIGIIIIIIIIIIIHIIHHGFHIIHIHHIIIIIHIIHIIIHIHHIHIHIIHIIIHIHIIIIIIIIIIIIIIIIIIIIIIIIIIIIHHHIHIIHHEIIGIHIIIGHHHHHIIIIHIIIIIIIIIIIIIIHEIIIHIHIIIIIIIHIIIIIIIIIIIHIIIHIIIIIIIIIIIIIIIIIIIIIIIIDDDDD
@HISEQ:969:HM2KJBCX2:2:1101:14912:74188 2:N:0:ACTATGCA
ACACAGTCCTGACCCAACTATCCCTATTAATCATTACGTCGATCCTAGAAACCAACAAAATAGGTTCGATCGTCCTATTTCGTTATTCCATGCTAATGTATTCAAGCGCGAGCCTGCTTTAAGCACTCTAATTTTTTCAAAGTAACAGTCCTGTTTCCCCGCAACAACAAATTAATGCCATCACGGTTCTACAAGAGGGAGGGACCAGTGAGGCCAGTGCATACCAGTGGCACGACCAACCTACTGGCCCCGAAATTCAACTACGAGCTTTTTAACTGCAAC
+
DDDDDIIHHHIHHHIIIIIIIIHIIIIIIHIIHIIIIIIIIHIIIIIIIIIIIIIIHIHIIIIHHIIIIIIIIIIIIIIIIIIIIIIIIIIIIIIIIIIIIIIHIIIIIIIIIIIIIIIIIHIIIIIIIIIIIIIHHIHHIIIIIIHIIIIIIIIIIIIIIIIIIIIIIIHIIIIIIIIHHIHIIHHIIIIIIIIIIIIIIHIIIIIIIIIIIIIIIIIIIIIIHIIIIIIIIIIIIIIIIIIIIIIIIIIIIIIIIHIIIIIIIHIIIIIIIIIIIDDDDD
@HISEQ:969:HM2KJBCX2:2:1101:7445:74970 2:N:0:ACTATGCA
ACACAGTCCTGACCCAACTATCCCTATTAATCATTACGTCAATCCTAGAAACCAACAAAATAGGATCAAACGTCCTATTTCATTATTCCATGCTAATGTATTCAAGCGTTAGCCTGCTTTAAACACTCTAATTTTTTCAAAGTAACAGTCCTGTTTCCCTGCAACACCAAATTAATGACATTACAGTTCTTCAAGAAGGAGGAACCAGTAAAGCCAGTGCATACCAGAGGCACGACCAACCTACTAATCCCGAAATTCAACTACGAGCTTTTTAACTGCAACAACTTTAATATACGCTATTGGAGCTGGAATTACCGCGGCTGCTGGCACCAGACTTGCCCTCCAA
+
DDDDDIIIIIIHHIIIIIIIIIIIIIIIIIHIIIIIIIIIIIIIIIIIIIIIIIIIIIIIIIHHIIIIIIHIEHHIIIIIGIIIIIIHGIIIHIHHIIIIIIIIIIIIIIIIIIIIIIIHIHHIHIIIHHIIIIIIIHHHIIIIIIIIHIIIIIIIIIIIIIIIIIIIIIIIIIIIIHIIIIIIIIIIHIIIIIIIIIIIIIIIIIIIIIIIIIIIIIIIIIIIIIIHIIIIIIIIIHHIIIGHHIHIIIIIIIIIIIIIIIHHHHIHIIIIIIIIIIIIIIIIIIIIIIIIIIIIIIIIIIIIIIIIIIIIIIIIIIIIIIIIIIIIIIIIIIGIIIIIIDDDDD
@HISEQ:969:HM2KJBCX2:2:1101:8742:73796 2:N:0:ACTATGCA
ACACAGTCCTGACCCAACTATCCCTATTAATCATTACGTCAATCCTAGAAACCAACAAAATAGGATCGAACGTCCTATTTCATTATTCCATGCTAATGTATTCAAGCGTTAGCTTGCTTTAAACACTCTAATTTTTTCAAAGTAACAGTCCAAATTCCCCGCAACACCAAATTAATGGCATTACGGCTCATCAGGAAGGAGGAATCAGTGAGACCAGTACATACCAGAGGCATGACCAACCTACTAACCCCGAAATTCAACTACGAGCTTTTTAACTGCAACAACTTTAATATACGCTATTGGAGCTGGAATTACCGCGGCTGCTGGCACCAGACTTGCCCTCCAA
+
DDDDDIIH?FHHFHI@HIIIIIIIIIIIHHIIHHIHHIIHIIIFHIIIGHIIGHIHIIIIIIIHHIIIEH?EHGGHHIHHIGIIGIIHIHHEHHHIIGHHHEGHIIIIIHIIIHHIIHHHHIIIIHHIIIIHHIHHIIHIIIIIIIHHGHHGHHFGIIIHIIIIIIIIIHIIIIIIIIIIIIIIIIHIIIHIIIIHIHIHFIIIIIIIIIHHHEHIIIIIIIIIIHIIIIIIIIIIHIIIIIHGGHHHIIIIIIIIHIHHGCCHIIIIHHHIIIHIIIIHHIIIIIIHIIIHIHHHIIHHHIIIIIIIIHIIIIIIIIIIIIIIIIIIIIIIIIIIIIIIIDDDDD
@HISEQ:969:HM2KJBCX2:2:1101:14632:75000 2:N:0:ACTATGCA
ACACAGTCCTGACCCAACTATCCCTATTAATCATTACGGCGGTCCTAGAAACCAACAAAATAGGACCGCACGTCCTATTCTATTATTCCATGCTAACGTATTCGAGCAAAGGCCTGCTTTGAACACTCTAATTTTTTCAAAGTAAAAGTCCTGGTCCCCAACACACCCAGTGAAGGGCATGCGGTTCTCCAGAAGAGAAGGCCCGGCCGGACAAGTGCACGCGGTGAGGCGGACCTGCCAGCCAGGCCAAAGGTTCAACTACGAGCTTTTTAACTGCAACAACTTTAATATACGCTATTGGAGCTGGAATTACCGCGGCTGCTGGCACCAGACTTGCCCCAA
+
DDDDDIIIIHIIHIIIIIIIIIIIIIIIIHIIIIIIIIIIIIIIIIIIHIHIIIIGHIHIIHHEHIIIIGHIHIHIGHHIIIIIIIIIIIIIIIIIIIIHIHIHIHIIIIIHIIIHIIIIIIIIIIHIHHIIHHIIGHHHEIHIHIIIIIIIIIIIIIHIIIIHHHHIIIHIHIIIIIIIIIIIIIIIIIIIHIIIIIIIHGHIIHIIIIIHIIIIIIIIIIIIIIIIIIIIIIIHIIHHGHHIIIHHIIIIIIIIIIIIIIIIIHIIIIIIIIIIIIIIIIIIIIIIIIIHIIIIIIIIIIIIIIIIIHIIIIIIIIIIIIIIIIIHIIIIIIIHIDDDDD
@HISEQ:969:HM2KJBCX2:2:1101:4152:75022 2:N:0:ACTATGCA
ACACAGTCCTGACCCAACTATCCCTATTAATCATTACGTCAATCCTAGAAACCAACAAAATAGGATCGAACGTCCTATTTCATTATTCCATGCTAATGTATTCAAGCGTTAGCCTGCTTTAAACACTCTAATTTTTTCAAAGTAACAGTCCTGTTTCCCTGCAACACCAAATTAATGGCATTACAGTTCTTCAGAAAGGAGGAATCAGCGAAACCAGTACATACCAGTGGCACGACCAACCTGCTGACCCCGAAATTCAACTACGAGCTTTTTAACTGCAACAACTTTAATATACGCTATTGGAGCTGGAATTACCGCGGCTGCTGGCACCAGACTTGCCCTCCAA
+
DDDDDIIIIIIIIIIIIIIIIIIIIIIIIIIIIIIIIIIIIIIIIIIIIIIIIIIIIIGHIIIIIIIIHIGIIIIIIIIIIIIIIIIGIIIIIIHIIIIIHIIIIIIIIIIIIIHIIIIIHHIIIIIHIIIIIIIIIIIIIIIIIIIIIIIIIIIIIIIIIIIIIIIIIIIIIIIIIIIIIIIIIHHHHIIIIIIIIIIIIIIIIIIIIIIIIIIIIIIIIIIIIIIIIIIIIIIIIIIIIIIHGIIIIIIIIIIIIIIIIIIIIIIIIIIIIIHIIIIIIIIIIHIIIIIIIIIIIIIIIIIIIIIIIIIIIIIIIIIIIIIIIIIIIIIIIIIIIIIIIDDDDD
@HISEQ:969:HM2KJBCX2:2:1101:9815:75393 2:N:0:ACTATGCA
ACACAGTCCTGACCCAACTATCCCTATTAATCATTACGTCAATCCTAGAAACCAACAAAATAGGATCAAACGTCCTATTTCATTATTCCATGCTAATGTATTCAAGCGTTAGCCTGCTTTAAACACTCTAATTTTTTCAAAGTAACAGTCCTGTTTCCCTGCAACACCAAATTAATGGCATTACAGTTCTTCAGAAAGGAGGAACCAGCGAGACCAGTACGAACCAAAGGCACGACCAACCTGCTGATCCCGAAATTCAACTACGAGCTTTTTAACTGCAACAACTTTAATATACGCTATTGGAGCTGGAATTACCGCGGCTGCTGGCACCAGACTTGCCC
+
DADDDIIIIIIFIHHIIIIIIIIIIIIIIGIIIHHIIIIIIIIIIIFHIIIIIIIIGEEHHIIHIHGHIHIIHIIIIHEHIIIIIIIIIIIIIIIHIIIIIGIHIIHHIIIIGIHIIHIHHHHHIIIIIIHIIIIIIIIIIIIIIIIIHIIHIIIHHHIHIIIIIIIIIIGIIIIIIHIIIIIIIIIHIIIIIIIIHIIIIHIIIIIIIIIHHGIIIIIIIIIIIIIIIIIIIIIIHHHGGIIIIIIIIIIIIIIIIIIIHFIIHIIIIIIIIHHIIIIIHIIHIIIIIIHIIIIIIIIIIHIIIIIIIIIGIIIIIIIIIIIIIIIIIGIHHHIIDDDDD
@HISEQ:969:HM2KJBCX2:2:1101:19302:73585 2:N:0:ACTATGCA
ACACAGTCCTGACCCAACTATCCCTATTAATCATTACGGCGGTCCTAGAAACCAACAAAATAGGACCGCACGTCATATTCTATAATTCCATGCTAACGTATTCGAGCAAAGGCCTGCTTTGAACACTCTAATTTTTTCAAAGTAAAAGTCCTGGTCCCCAACACACCCAGTGAAGGGCATGCGGTTCTCCAGAAGAGAAGGCCCGGCCGGACAAGTGCACGCGGTGAGGCGGACCTGCCAGCCAGGCCAAAGGTTCAACTACGAGCTTTTTAACTGCAACAACTTTAATATACGCTATTGGAGCTGGAATTACCGCGGCTGCTGGCACCAGACTTGCCCTCCAA
+
D<@?BC1<@C11<11D@GHFHE@CEHGHCHH?<DF1<10/</<</<C1E?@@<11<@<<FC11<@GEDCHH/<101<<<C@1<1<1<D1DGFFCHHG?EH?HD1F?6FG@5.1@<1EECH@FHB6EHHEEHDEHIB.CEHHCBF?DHGEHGB.EHHDAHHHHECG?HHEBCHHGB.HE@HE-DHHHHF-GCAHHHIFHG?CHDIIIIHHHGFHHF=IGFHDIHFEGHEIIHHF<HHCGGCEGDFHH@CHHIIHHGF?IHIIFIIIHIIIIHHHEHEEHGF@?IHHIIHHHCGIHHEHHF@HEHGHIHHHEDDE<<IHIHHHGHCEIIHHFECEC?HIGGDBD@@
@HISEQ:969:HM2KJBCX2:2:1101:5745:76019 2:N:0:ACTATGCA
ACACAGTCCTGACCCAACTATCCCTATTAATCATTACGGCGGTCCTAGAAACCAACAAAATAGGACCGCACGTCCTATTCTATTATTCCATGCTAACGTATTCGAGCAAAGGCCTGCTTTGAACACTCTAATTTTTTCAAAGTAAAAGTCCTGGTCCCCAACACACCCAGTGAAGGGCATGCGGTTCTCCAGAAGAGAAGGCCCGGCCGGACAAGTGCACGCGGTGAGGCGGACCTGCCAGCCAGGCCAAAGGTTCAACTACGAGCTTTTTAACTGCAACAACTTTAATATACGCTATTGGAGCTGGAATTACCGCGGCTGCTGGCACCAGACTTGCCCTCCAA
+
DDDDCIIHIIIIIIIIIIIIGIIIIHIIIIIIIIIIHIIIIIIIIIIGIHHHHHIIIHEHIIFHIIIHIGIHIHHIHIIIIIIIIIIIHG?GHHHIIIIIHDGHHIIIIIIIIIIIHFIHIIIIHIIIHHHIIIIIHIHIIIIIIIIIHIIIIIHIHIIIIIHHEIIHHIHHHIIHIIIIIIIIIIIIHIIIIIIIIIIIIIIIIIIIIIIHIIIIIIIIIIIIIIIIIIIIIIIIIIIIIIHIIIHHIIHIIIIIIIIIIIIHIIIHIIIIIIIIIIIIHIIIIIIIIIIIIIIIIIIIIIIIIIIIIIHIIIIIIIIIHIIIIIIIIIIIIIIIIIIDDDDD
@HISEQ:969:HM2KJBCX2:2:1101:10461:76054 2:N:0:ACTATGCA
ACACAGTCCTGACCCAACTATCCCATTAATCATTACGGCGGTCCTAGAAACCAACAAAATAGGACCGCACGTCCTATTCTATTATTCCATGCTAACGTATTCGAGCAAAGGCCTGCTTTGAACACTCTAATTTTTTCAAAGTAAAAGTCCTGGTCCCCAACACACCCAGTGAAGGGCATGCGGTTCTCCAGAAGAGAAGGCCCGGCCGGACAAGTGCACGCGGTGAGGCGGACCTGCCAGCCAGGCCAAAGGTTCAACTACGAGCTTTTTAACTGCAACAACTTTAATATACGCTATTGGAGCTGGAATTACCGCGGCTGCTGGCACCAGACTTGCCCTCCAA
+
BDBBDIIIIHHHIHHIHIIIIIIIEHFCEHH?FHCHHHIHIEHH1D@FGHHHFHEEEHIFHH@ECE?HDHDE?GHIIHHFHHHHHI?E?@GHHIIHHIHGEIIIIIIIIIIIHEIIHIIHEHHIIIIHHHHHHHIIIHHIHHHHHHGHCHHHHHIIIIHHIHHHIIIIIIIHIIIHIIIIIIIHHIIIIIHIIIIIIGIIIIIHIIIIIIHHIIIIIIIIIIIIIIIIIIIIIIIIIIIIIHIIIIHIIIIIHIIIIIIIIIIIIIIIIIIHIIIIIIIIIHHIIIIIIIIIHIIIIIIIIIIIIIIIIIIIIIIIIIIIIIIIIIIIIIIIIIIIIIDDDDD
@HISEQ:969:HM2KJBCX2:2:1101:13584:74764 2:N:0:ACTATGCA
ACACAGTCCTGACCCAACTATCCCTATTAATCATTACGTCAATCCTAGAAACCAACAAAATAGGATCAAACGTCCTATTTCATTATTCCATGCTAATGTATTCAAGCGTTAGCCTGCTTTAAACACTCTAATTTTTTCAAAGTAACAGTCCTGTTTCCCTGCAACACCAAATTAATGACATTACAGTTCTTCAAGAAGGAGGAACCAGTAAAGCCAGTACATACCAGAGGCACGACCAACTTACTAATCCCGAAATTCAACTACGAGCTTTTTAACTGCAACAACTTTAATATACGCTATTGGAGCTGGAATTACCGCGGCTGCTGGCACCAGACTTGCCCTCCAA
+
DDDDDIIIIIIHHHIIIIIIIFHIIIIIIIIHIIIIIIIIIIHIIIIIIIIIIIIIIHHHHIIIIIIIIIIIIIIIHIIIHIIIIIIIIHIIGIIGIIIIIIIIIIIIIHIIHIIIIIGIIIIIIIIIIIHIIIIIHIHHHIIIIIIIIIIIIIIIIIIIIIIIIIIIIIIHIIIIIIIIIIIIIIIIIIIIIIIIIIIIIHIIIIIIIIIIIIHIIIIIIIIGIIIIIIIIIIIIIIIIIIIIIIHEIIIIIIIIHIIIIIIIIIIIIIIIIIIIIIIIIIIIIIIIIIHIHIIIIHIIIIIIIIIIIIIIIIIIIIIIIIIIIIIIIIIIIIIIIIIIIDDDDD
@HISEQ:969:HM2KJBCX2:2:1101:21208:75032 2:N:0:ACTATGCA
ACACAGTCCTGACCCAACTATCCCTATTAATCATTACGTCAATCCTAGAAACCAACAAAATAGGATCGAACGTCCTATTTCATTATTCCATGCTAATGTATTCAAGCGTTAGCTTGCTTTAAACACTCTAATTTTTTCAAAGTAACAGTCCAAATTCCCCGCAACACCAAATTAATGGCATTACGGCTCATCAGGAAGGAGGAATCAGTGAGACCAGTGCATACCGATGGCATGACCAATCTACTAACCCCGAAATTCAACTACGAGCTTTTTAACTGCAACAACTTTAATATACGCTATTGGAGCTGGAATTACCGCGGCTGCTGGCACCAGACTTGCCCTCCAA
+
DBD@@HE@FHIHFEHHHHGIHIIGHHEHHH?GGCFHHHFHHH?F?FHIHHHEEEHIIIHIHHHCHEHEHHEHC?@EDCF?@GH?HHEEEEEHE?FE@CCGCCGGHEGEH@DEFFCHHG@EHHIIIIGICCDGGF@FHH@FHHHGEFGHGHHHIHEDHIIHEHHHEEFFEFHHFFHEHCHGHFHIHIHGHGGIIIHHFIHHIHEIIIIHHHFIHIHFIHIIHHHIIIIIIIIHHFII<HEIHFFF-CCIGIIIIHGIGHEHIHHHHGIIIIHHHEGIIIIHIIIIIIIIIHIHHIHEHHFHHIIIIIIIIHIIIIIIIIIHIHIIIIHIIIIHHCIIIIIIIDDDAD
@HISEQ:969:HM2KJBCX2:2:1101:18882:76274 2:N:0:ACTATGCA
ACACAGTCCTGACCCAACTATCCCTATTAATCATTACGTCGATCCTAGAAACCAACAAAATAGAATCAAACGTCCTATTTCGTTATTCCATGCTAATGTATTCAAGCGTGAGCCTGCTTTAAACACTCTAATTTTTTCAAAGTAACAGTCCTGATTCCCCAAGACACCAAATTAATGACATCATGGTTCGTCAGAAGGTAGGAATCAATAATACCAGTACGTACAATAGCACGACCAATAAATTGATCCCGAAATTCAACTACGAGCTTTTTAACTGCAACAACTTTAATATACGCTATTGGAGCTGGAATTACCGCGGCTGCTGGCACCAGACTTGCCCTCCAA
+
DDDDDFHIHIIIIIIIIIIIIIIIIIIIIIIIIIIIIIIIIIIIIIIIHIHIIIIIIIIHHHHHIIIIIHIIHIIIIIIIGHIIIIIHIIIIIIIIHIIIIIIIIIIIIIIIHIIIIIIIIIIIIHIHIIIIIIIIIIIIIIIIIIIIIIIIIIIIHHHIIIIIIIIGIIIIIIIIIIIIHIIIIIIIIIIIIIIIIIIIIIIIHHIIIIIIIIIIIIIIIIIIIIIIIIIIIIIIIIIIIIIIIIIIIIIIIIIIIIHIIIIIIIIIIIIIIIIIIIIIIIIIIIIIIIIIIIIIIIIIIIIIIIIIIIIIIIIIIIIIIIIIIIIIIIIIIIIIIIIIDDDDD
@HISEQ:969:HM2KJBCX2:2:1101:2058:76937 2:N:0:ACTATGCA
ACACAGTCCTGACCCAACTATCCCTATTAATCATTACTTCAGTCCTAGAAACCAACAAAATAGAACCGAAGTCCTAAATTATTATTCCATGCTAATGTATTCAAGGCATAAGCCTGCTTTAAACACTCTAATTTTTTCAAAGTAATAGAGCTAGATCGCGACGACAGCCCAGTGAAGGGTGCCGCCGTTTTCTAGCAGGATGGCAGACGCGCGCCAGCACTCACACTCGTAACCGAGGCGGGCCAGGTGCGTCAAACCAGAAATCCAACTACGAGCTTTTTAACTGCAGCAACTTTAATATACGCTATTGGAGCTGGAATTACCGCGGCTGCTGGCACCAGACTTGCCCTCCAA
+
DDDDDIIIIIIIIIIIIIIIIIIIIIIIIIIIIIIIIIIIIIIIIIIIIIIIIIIIIIIIIHIFIIIIIIIIHIIIIGIIIHIIIIGIIIIIIIIIIIHIHFHHIIIIIHIIIIIIIIHIHHIIIIIIIIIIIIIIIHIIHIIIIIIIIIIIIIIIIIHIHIIHIIIIIIIIGIIIIIIIIIIIIIIIIIIIIIIIIIIIIIIIIIIIIIGIIIIIIIIIIIIIIIIIIIIIIIIIIIIIIIIIIIIIIIIIHIIIIIIIIIIIIIIIIIIIIIIIIIIIIIIIIIIIIIIIIIIIIIIIIIIIIIIHHIIIIIIIIIIIIIIIIIIIIIIIIIIIIIIIIIIIIIIIIDDDDD
@HISEQ:969:HM2KJBCX2:2:1101:20448:76758 2:N:0:ACTATGCA
ACACAGTCCTGACCCAACTATCCCTATTAATCATTACGGCGGTCCTAGAAACCAACAAAATAGGACCGCACGTCCTATTCTATTATTCCATGCTAACGTATTCGAGCAAAGGCCTGCTTTGAACACTCTAATTTTTTCAAAGTAAAAGTCCTGGTCCCCAACACACCCAGTGAAGGGCATGCGGTTCTCCAGAAGAGAAGGCCCGGCCGGACAAGTGCACGCGGTGAGGCGGACCTGCCAGCCAGGCCAAAGGTTCAACTACGAGCTTTTTAACTGCAACAACTTTAATATACGCTATTGGAGCTGGAATTACCGCGGCTGCTGGCACCAGACTTGCCCTCCAA
+
DDDAAIHHIHHIIGIIHIIIIIIGIIHIHIIHIIIHIHHIIIHIIIHHHEHEHHIHHHIIHH@HHEHGIDHHCE0C1DGCHIHHI?GHHHH?CHHIIIIIE>GEHFHHIIIIHHGHG@G@<HEIHHHIHFHHHIHHH?GIIHHIHIIIIIIHHEGECGHGIHHE<HGHIHIHHIIIIHEEHHGHG<C@GEIHHIHHHHIIIIGIIIIIHIIIIIIIIHHFIIIIII?IIHIIIIIIIIIIHEHIIIIHIHHGHD1HIIIIIIIIIHIIIIIHFIIIHIIIIIIHHHIIIIIHIIIHHG?IIIHIIIIIIIIIIIHIIIIIIIIIIIIIIIIIIIIIIIIDDDDD
@HISEQ:969:HM2KJBCX2:2:1101:15287:77499 2:N:0:ACTATGCA
ACACAGTCCTGACCCAACTATCCCTATTAATCATTACATCGATCCTAGAAACCAACAAAATAGAATCGGATGTCCTATTTCATTATTCCATGCTAATGTATTCAAGCGTGAGCCTGCTTTAAACACTCTAATTTTTTCAAGGTAACAGTCCTAATTCCCCGTGACACCAAATTAATGGCATTACGGTTCTTTAGAAGGTGAGAAATCAATAATATCAGTACATACCAACGGCATGACCGAAACATTGATCCCGAAATTCAACTACGAGCTTTTTAACTGCAACAACTTTAATATACGCTATTGGAGCTGGAATTACCGCGGCTGCTGGCACCAGACTTGCCCCAA
+
DD@A@CF@EFCHHE1<1<FHIIH?C@HGHEHCE@C<<<CGCFHIDHHCGHHH1CC0CCEH@HIHHF@GHH=<<FGCCG@CHEHI?GEHHI?1DGHHHHEEH@FEFHF0EEHHG?HHCFCFBHGBCE@HEIHFHHHFEFCHGCAFHEC@<CIHC<C<FCE5HGEGCHEGHHGHIICCEHHF=HHHI:H:HHHFGEGCFEHHHEHHFGHHHHIHIHDHHFCHHCFHHHHHC5HEHEHGHHFCCG@DHHGC?IH?EHEIHHHHHEEHEEIIIHHFHGGCHGHHIIHGCGGC<FCFHHEFEFEIIHEEHHHIIEIHHHHCHFC@HHHHHCEHFEEHIHHHHHHHDBBD@
@HISEQ:969:HM2KJBCX2:2:1101:5135:77658 2:N:0:ACTATGCA
ACACAGTCCTGACCCAACTATCCCTATTAATCATTACGGCGGTCCTAGAAACCAACAAAATAGGACCGCACGTCCTATTCTATTATTCCATGCTAACGTATTCGAGCAAAGGCCTGCTTTGAACACTCTAATTTTTTCAAAGTAAAAGTCCTGGTCCCCAACACACCCAGTGAAGGGCATGCGGTTCTCCAGAAGAGAAGGCCCGGCCGGACAAGTGCACGCGGTGAGGCGGACCTGCCAGCCAGGCCAAAGGTTCAACTACGAGCTTTTTAACTGCAACAACTTTAATATACGCTATTGGAGCTGGAATTACCGCGGCTGCTGGCACCAGACTTGCCCTCCAA
+
DCDDDIIIHIIIIIIIIIIIIIIIIIIIIIIIIIIHIIIHHIIIEFHHIHIIIIIIHHEHHGHIHIIHHDHHHHIHHHFEHHIIIHFIEIFFHHIHIHIIIHHIIHIIIIIIIIIIIHIIHHHIIIIHIIIIIIHIHHIIIIIIIIIIIIIIIIIIIIIIHHHHHIIGIIHIHIIHIIIIIIIIIIIIGIIIIIIIIIIIIIIIIIIIIIIIIHIIIIIIHIIIIIIIIIIIIIIGIGIIIHHIIIHHGHIIIIIIIIIIIIIIIIIIIIIIIIIIIIIIIIIIHIIIIIIIIIIIIIIIIIIIIIIIIIIIIIIIIIIIIIIIIIIIIIIIIIIIIIIDDDDD
@HISEQ:969:HM2KJBCX2:2:1101:10231:77277 2:N:0:ACTATGCA
ACACAGTCCTGACCCAACTATCCCTATTAATCATTACCTCGACTCCGAAAGCCAACGAAATAGAACCGAGATCCTATTCCATTATTCCATGCACTAATGTTCAGGCTGTAGCGCCTGCTTTGAGCACTCCAATTTTTTCAAAGTAAACGTGCTGGCCACCCATGGCACTCGATTAAGAGAACCATGAACGAACCAACAAAATCGTCCGGGCAAACAGTAGACACCGCAAGGTGCACCGCTCGCCCGAAACCGAGATCCAACTACGAGCTTTTTAACCGCAGCAATATTAGTATACACTATTGGAGCTGGAATTACCGCGGCTGCTGGCACCAGACTTGCCCTCCAA
+
DDDDDIHHHGHIIIIHIIIIIIIIGIIHHHIIIIIHIIIIIIIIIIIIIIIHIIHIIIIIIIHHIIIIIHIIHIIIIIHIHIIIIHIEEHIHIIIIHIIIIIHHIIIIIIIIIIIIIIIIIIIIIIIIIIIIIIHIIIIHIIHIHHIIIHIIIIIIHIHIIIIIIIIHIIIGIIIIIIIIIIIIIIGIIIHIIIIIIHHHHHIIIIIIIIIIIIIIIIIIIIIIIIIIIIIIIIIIIIGIIIIHHIIIIIIIHIIIGIIHHHHHIGIIIIIIIIIIIIIIIIIIIIIIIIIIIIIIIIIIIIIIIIIIIIIIIIIIIIIIIIIIIIIIIIIIIIIIIIIIIDDDDD
@HISEQ:969:HM2KJBCX2:2:1101:5278:77776 2:N:0:ACTATGCA
ACACAGTCCTGACCCAACTATCCCTATTAATCATTACGTCAATCCTAGAAACCAACAAAATAGGATCGAACGTCCTATTTCATTATTCCATGCTAATGTATTCAAGCGTTAGCCTGCTTTAAACACTCTAATTTTTTCAAAGTAACAGTCCTGTTTCCCTGCAACACCAAATTAATGACATTACAGTTCTTCAAGAAGGAGGAATCAGTAAAGCCAGTACACACCATTGGCACGACCAACCTACTGACCCCGAAATTCAACTACGAGCTTTTTAACTGCAACAACTTTAATATACGCTATTGGAGCTGGAATTACCGCGGCTGCTGGCACCAGACTTGCCCTCCAA
+
DDDDDIIIHIIIIHHIIIIIIIIIIIIIIIIIIIIIIIIIIIIIIIIIIIIIIIIIIHIHIIHIEHHIIIIIIIIIIIHIIIIIIIIIIIIIGIIIIIIIIHIIIIIIIHIHIIIIIIIIIIIIIIIIIIIIIIIIIIIIIIIIIIIIIIHIIHIIIIIIIIIIIIIIIIHIHIIIIIIIIIIIIIIIIHIIIIIIIIIIIIIIIIIIIIIIIIIIIIIIIIHIIIIIIIIIIIIIIIHIIIHHIIIIIIIIIIIIIIIIIIIIIIIIIIIIIIIIIIIIIIIIIIIIIIIIIIIIIIIIHIIIIIIIIIIIIIIIIIIIIIIIIIIIIIIIIIIIIIIIIDDDDD
@HISEQ:969:HM2KJBCX2:2:1101:3414:77105 2:N:0:ACTATGCA
ACACAGTCCTGACCCAACTATCCCTATTAATCATTACGGTGGTCCTAGCCCAACAAAATAGAACCAACATCCTATTCTATTATTCCATGCTAATCTATTCAAGCAAAAACCCGCTTTAAACACTCTAATTTTTTCAAGGTAATGGTCCTGGTTCCCCGACACACCCAATAAAGGGCATACTGGCTCACCAGAAGGATAGACCCGACAGCAGAACAGTACTCGCCAGAGACGGACCGTCCAGTCAGGCCTAAAATTCAACTACGAGCTTTTTAACTGCAACAACTTTAATATACGCTATTGGAGCTGGAATTACCGTGGCTGCTGGCACCAGACTTGCCCTCCAA
+
DDDDDIIIIIIIIHIIIIIIIIIIIIIIIIIIIIIIIIIIIIIIIIIIIIIHIIIIIIIHHIIIIIIIHIIIIEHHFHGIIIIIIGHHIIIIIIHHHIIIIHHHIIIIIIIHIIIHIHIIIIHHHHHHIIIIIIIIIIIIIIIIIIIIIIHHEHHIIIIIIIIHIIIIIIIIIIIIIIIHIIIIIIIIIIIIIIIIIIIIIIIIIIIIIIIIIIIIIIIIIIIIIIIIIIIIIIIIHIIII<HIIIIIIIIIIIIIIIIIIIIIIIIIIIIIIIIIIIIIIHIIIIIIIIIHIIIIIIIIIIIIIIIIIIIIIIIIIIIIIIIIIIIIIIIIIIIIIIIDDDDD
@HISEQ:969:HM2KJBCX2:2:1101:13129:76904 2:N:0:ACTATGCA
ACACAGTCCTGACCCAACTATCCCTATTAATCATTACGTCGATCCTAGAAACCAACAAAATAGAATCAAACGTCCTATTTCGTTATTCCATGCTAATGTATTCAAGCGTGAGCCTGCTTTAAACACTCTAATTTTTTCAAAGTAACAGTCCTGATTCCCCATGACACCAAATTAATGACATCATGGTTCGTCAGAAGGTAGGAATCAATAATACCAGTACGTACAATAGCACGACCAATAAATTGATCCCGAAATTCAACTACGAGCTTTTTAACTGCAACAACTTTAATATACGCTATTGGAGCTGGAATTACCGCGGCTGCTGGCACCAGACTTGCCCTCCAA
+
DDDDDIHIIIIHHHIHIIIIIIIIIIHIHIIIIIHIIHHIIIIIIIIIIIIIIIIIIHIHIEGHHHIIIIHHHFHIIIIIIIIIIIIHIHIIIIGHHIIIIIIGIHIIIHIIHHIHIIIIIIHIIIIIIHIIIIIIIIHIIIIIIHHHIIIIIIIIIIHIIIHIHIIIIIIHHIIIIHIIHIIIIHHIIIIIIIIIIIIII;IIHHIIIIHHIIIIIIIIIIIGIIIIIIIHIIIIIIHHHFIHIIIIIIIIIIIIIIIIIIIIIIIIIIIIIIIIIIIIIIIIHHHIIIIIHIIIIIIIIIIIIIHIIIIIIIIIIIIIIIIIIIIIIIIIIIIIIIIIDDDDD
@HISEQ:969:HM2KJBCX2:2:1101:19027:77918 2:N:0:ACTATGCA
ACACAGTCCTGACCCAACTATCCCTATTAATCATGACTTCAGTCCACAAACACCAACAAAAAGAGGACCGGAGCCCACTATTATTATTCCATGCTAATGTATTCATAGCAAACACTGCCTGCTTTAAACACTCTAATTTTTTCAAAGTAAAAGATCTAGACTAACACTGCACCCATCCAATGAAGGAGAGAGCAGTGAGCTAGAAGGATGGCCTGGCCAAGCCGGCACTCACACACGAATCCGCATGCGGGCCTGCTGCACCACACCAGAAATCCAACTACGAGCTTTTTAACTGCAGCAACTTTAATATACGCTATTGGAGCTGGAATTACCGCGGCTGCTGGCACCAGACTTGCCCTCCAA
+
DDDDDHHIIIIHIIHIIIIHIFHHIGIIIIIGIIIIIIGIIIIIHHHIHGIIIIIIIIHHHHHEHHHIIIIHIIIIIIIIHIIIIIIHHHFHHHIHHIGGHHHHIIHHFIIFHIIIIIIIIHHHHIIIHIIIIIIIIIIIIIIIIIIIIHIIIIHIIIIIIIIHIHIHIIHHHHI/IIIIIIIIIIHHIHHGIIIIIIIIHIIHIHIIHIGIIIIIIIIIIIHIIIIIIIIIIIIHIIIGIIIIIHIIIIIIIIIIIIIIHDIIHHIIIIIIHIHHIIHIIIIIIIIIIIIIIIIIIIIIIIHIIIIIIIIIIIIIIIIIIIIIIIIIIIIIIIIIIIIIIIIIIIIIIIIIIIIIIIDDDDD
@HISEQ:969:HM2KJBCX2:2:1101:16491:77861 2:N:0:ACTATGCA
ACACAGTCCTGACCCAACTATCCCTATTAATCATTACGGCGGTCCTAGAAACCAACAAAATAGGACCGCACGTCCTATTCTATTATTCCATGCTAACGTATTCGAGCAAAGGCCTGCTTTGAACACTCTAATTTTTTCAAAGTAAAAGTCCTGGTCCCCAACACACCCAGTGAAGGGCATGCGGTTCTCCAGAAGAGAAGGCCCGGCCGGACAAGTGCACGCGGTGAGGCGGACCTGCCAGCCAGGCCAAAGGTTCAACTACGAGCTTTTTAACTGCAACAACTTTAATATACGCTATTGGAGCTGGAATTACCGCGGCTGCTGGCACCAGACTTGCCCTCCAA
+
DDDDDIIHHHIIIIIHIIIIIIIIIIIIIHIHIIIIIIHIIIHHHHIIIIIIHIIIIIIIIIGIIIIIIIIIHIHIIIIFHIIIHHIHF@HHGHIIIIHHHDHHHHIIIIIIHIHIGIIIIHHIIIIIIIIIIIIIIIIIIIHIIIIHHIIIHIIGIIIHIHHHHIIIHIIIIIIIIIIIIIIIIIIIIHIIH=IHIIHIIIIIIIIIIIIIIIIIIIIIIIIIIIIIIIIIIIIIIIIIIIHIIIIIIIIIIIIIIIIIIIIIIIIIIIIIIIIIIIIIIIIIIIIIIIHGIIIIIIIIIIIIIIIIIIIIIIIIIIIIIIIIIIIIIIHIIIIIIIIDDDDD
@HISEQ:969:HM2KJBCX2:2:1101:13765:78151 2:N:0:ACTATGCA
ACACAGTCCTGACCCAACTATCCCTATTAATCATTACGGCGGTCCTAGAAACCAACAAAATAGGACCGCACGTCCTATTCTATTATTCCATGCTAACGTATTCGAGCAAAGGCCTGCTTTGAACACTCTAATTTTTTCAAAGTAAAAGTCCTGGTCCCCAACACACCCAGTGAAGGGCATGCGGTTCTCCAGAAGAGAAGGCCCGGCCGGACAAGTGCACGCGGTGAGGCGGACCTGCCAGCCAGGCCAAAGGTTCAACTACGAGCTTTTTAACTGCAACAACTTTAATATACGCTATTGGAGCTGGAATTACCGCGGCTGCTGGCACCAGACTTGCCCTCCAA
+
DDDCBHHHIIIIIIIIIIIIIIIIIIIIIIIIFIIIIIIIIIIIHHHIHIHHIIIIIEEHIIHIIIIHIIIIHIIII?HIIIIIIIIHIIIIIIIIIIHHEIIIIHIIIIIHFIIHIHIHIHHHIIHGHHIIIHHIHHGIIIIIIHIIIHIIIHHIIIIIHIHHAHEHHIIIIIIIIIIIIIIIIIIIIIIIIIIIIIIHIIIIIIIIIIIIIIIIIIIIIIIIIIIIIIIIIIIIIIIIIHHIIIHGHHIHIIIIIIIIIIIIIIIIGIIHIIIIIIIHIIIIIIIIIIIIIIIHIIIIIIIIIIIIIIIIIIIIIIIIIIIIIIIIIIIIIIIIIIIDDDDD
@HISEQ:969:HM2KJBCX2:2:1101:14576:78208 2:N:0:ACTATGCA
ACACAGTCCTGACCCAACTATCCCTATTAATCATTACGGCGGTCCTAGAAACCAACAAAATAGGACCGCACGTCCTATTCTATTATTCCATGCTAACGTATTCGAGCAAAGGCCTGCTTTGAACACTCTAATTTTTTCAAAGTAAAAGTCCTGGTCCCCAACACACCCAGTGAAGGGCATGCGGTTCTCCAGAAGAGAAGGCCCGGCCGGACAAGTGCACGCGGTGAGGCGGACCTGCCAGCCAGGCCAAAGGTTCAACTACGAGCTTTTTAACTGCAACAACTTTAATATACGCTATTGGAGCTGGAATTACCGCGGCTGCTGGCACCAGACTTGCCCTCCAA
+
CDCDDIIIIIIIIIIIIIEHHIIIIIIIIGIIIIIIIIIIIGHHIIIHIIIHIIIIIHHHIIHHHIIGHIIIHHHHHHHIIHHFHIHIHIIHIIHHIHHHHHHIIIIIIIIIHHHHIIHHHIIIIIHHIHHIGIFHHHIIIIIIHIHHHIHGIHHIIHIIHHIHHIHHHHIIIIIIGIIIIGIIIIIIIIIHGIIIIIIIIIHIIIIIIIIIIIIIIIIIIIII>IIIIIH;CHHIIIIIHIHIHHHHIIIIIIIIIIIIIIIHIHHIIIHHHIIIIIIIIIHHHIIIHHEEIIIHIIIIIIIIIIIIIIIIIIIIIIIIIIIIIIIIIIIIIIIIHHHDDDDD
@HISEQ:969:HM2KJBCX2:2:1101:15584:77823 2:N:0:ACTATGCA
ACACAGTCCTGACCCAACTATCCCTATTAATCATTACGGCGGTCCTAGAAACCAACAAAATAGGACCGCACGTCCTATTCTATTATTCCATGCTAACGTATTCGAGCAAAGGCCTGCTTTGAACACTCTAATTTTTTCAAAGTAAAAGTCCTGGTCCCCAACACACCCAGTGAAGGGCATGCGGTTCTCCAGAAGAGAAGGCCCGGCCGGACAAGTGCACGCGGTGAGGCGGACCTGCCAGCCAGGCCAAAGGTTCAACTACGAGCTTTTTAACTGCAACAACTTTAATATACGCTATTGGAGCTGGAATTACCGCGGCTGCTGGCACCAGACTTGCCCTCCAA
+
DDDDDIIIIIIIIIIIIIHIIIIIIIIIIIIIIIIIIIIIIIFIHHHHHIIIIIIIIIIIIIHHIIIHDHHIFHEHIHIIIIIHIIIIIIIIIIIIIIIIIHIHHIIIIFIIIIIIIIIHIIIIIIIHIIIIIIIIIIIIIIIIIIIIIIIIIIGIHIIIIIIIIIIIIIIIIIIIIIIIIIIIIIIIIIIIIIIIIIIIIIHIIIIIIIIIIIIIIIIIIIIIIIIIIIIIIIIIIIIIIIIIIIIIIIIIIIIIIIIIIIIIIHIIIIIIIIIIIIIIIIIIIIIIIIIHIIIIIIIIIIIIIIIIIIIIIIIIIIIIIIIIIIIIIIIHIIIIIIIDDDDD
@HISEQ:969:HM2KJBCX2:2:1101:3142:78435 2:N:0:ACTATGCA
ACACAGTCCTGACCCAACTATCCCTATTAATCATTACATCGATCCTAGAAACCAACAAAATAGAATCGGATGTCCTATTTCATTATTCCATGCTAATGTATTCAAGCGTGAGCCTGCTTTAAACACTCTAATTTTTTCAAGGTAACAGTCCTAATTCCCCGTGACACCAAATTAATGGCATTACGGTTCTTTAGAAGGTGAGAAATCAATAATATCAGTACATACCAACGGCATGACCGAAACATTGATCCCGAAATTCAACTACGAGCTTTTTAACTGCAACAACTTTAATATACGCTATTGGAGCTGGAATTACCGCGGCTGCTGGCACCAGACTTGCCCTCCAA
+
CDDDDHIIIIIHIIIIIHIHIIHIIIGIIIIIIIIIIHIHGHIHIIIIIGHEHIIHIIIIIIHHIIIIIIIIIFIIEHHHHEHHEHHH1CEEHHHIIIHIIIIIIIIIIHIIGIIIIIIHHIIIHIIIIIHIIIHHHIIIIIIIIHIIIIIIIIIIIIIIIIIIIIGIIIIIIIIIIIIIIIIIIIIIIIIIIIIIIIIIIIIIIIIIIIIIIIIIIIIIIIIII<IIIIIIIIIIIIIIIIIIIHIIIIIIIIIIIIIIIIIIIIIIIIIIIIIIIIIIIIIIIIIIIIIIIIIIIIIIIIIIIIIIIIIIIIIIIIIIIIIIIIIIIIIIIIIIIIIIIIDDDDD
@HISEQ:969:HM2KJBCX2:2:1101:6943:78686 2:N:0:ACTATGCA
ACACAGTCCTGACCCAACTATCCCTATTAATCATTACCTTGGTTCCGAAGACCAACAAAATAGAACCAAAGTCCTATTTCATTATTCCATGAAACAGTATTCAGGCGAAGATGCCTGCTTTGAGCACTCTAATTTTTTCAAAGTAAACGTACTGACCGCCTGTGACACTCGGTGAAGAGCACCACAGGACAGAGGCAGTAGAGTGCCCAGCCTGACAGTAACCACGCATTGTGGACCGTCAGGACGTGGGCTGAGATCCAACTACGAGCTTTTTAACCACAACAACTTTAATATACGCTATTGGAGCTGGAATTACCGCGGCTGCTGGCACCAGACTTGCCCTCCAA
+
DDBDDIIHECCHCHICHHIHEGEGHHHHGH?<F<FEH?C@HHHIHG0<EHIHEHIIIHEGHF1EH@1CG?GE@@1DG1D?C<F@GGE@HGF11D?CFHIHGHIIIIHIGIIHHCGIIIIIIIIIHHHHHHIIIHBDGHHHFIIIHEGHHEHIIHIHHHHGDHHHIHHIIHFFIIIIIIHIIIIIGIIIHHHHIHCGFIIH;IIIIHCIHEHIIHHI=IHEGHEEIHHHIIHIIHIIHHHHIGIHFEIIIIIIIHIIHGHIIIHIHHCIFIIIIIIHGIHIIHIHHIHHIHIIHHIIIIIIHHIIHIIIIHHGHHHHIHDIHFIIIIIIHHIHHHEIIIIIHID@DBA
@HISEQ:969:HM2KJBCX2:2:1101:3203:78924 2:N:0:ACTATGCA
ACACAGTCCTGACCCAACTATCCCTATTAATCATTACGTCAATCCTAGAAACCAACAAAATAGGATCGAACGTCCTATTTCATTATTCCATGCTAATGTATTCAAGCGTTAGCCTGCTTTAAACACTCTAATTTTTTCAAAGTAACAGTCCTGTTTCCCTGCAACACCAAATTAATGACATTACAGTTCTTCAGAAAGGAGGAATCAGCGAAGCCAGTACATACCAGTGGCACGACCAACCTGCTGACCCCGAAATTCAACTACGAGCTTTTTAACTGCAACAACTTTAATATACGCTATTGGAGCTGGAATTACCGCGGCTGCTGGCACCAGACTTGCCCTCCAA
+
DDDDDIIHIHIHIIIIIIIIIIHGHIIIIIIIIIIIIIIIIIIIIIHIIIIIHIIIIIIHIIHIIIIIIIIIIIIIIHIHIIIIIIIHFHIIIIGIIIIIIHHIIIIIIHIIIIIIIIIIIIIIIIIIIIIIIIIIIIHIIIIIIIIIIIIIIIIIIIIIIIIIIIHIHIHFIIIHIIIIIIIIIIIIIIIIIIHIIIIIIIIIIIIIIIIIIIIIIIIIIIIIHHIIIIIIIIIIIIIIIIHHGIIIIIIHGIIIIIIIIIIIIIIIIIIIIIIIIIIIIIIIIIIIIIIIIIIIIIIIIIIIIIIIIIIIIIIIIIIIIIIIIIIIIIIIIIIIIIIIIDDDDD
@HISEQ:969:HM2KJBCX2:2:1101:12174:78829 2:N:0:ACTATGCA
ACACAGTCCTGACCCAACTATCCCTATTAATCATTACGGCGGTCCTAGAAACCAACAAAATAGGACCGCACGTCCTATTCTATTATTCCATGCTAACGTATTCGAGCAAAGGCCTGCTTTGAACACTCTAATTTTTTCAAAGTAAAAGTCCTGGTCCCCAACACACCCAGTGAAGGGCATGCGGTTCTCCAGAAGAGAAGGCCCGGCCGGACAAGTGCACGCGGTGAGGCGGACCTGCCAGCCAGGCCAAAGGTTCAACTACGAGCTTTTTAACTGCAACAACTTTAATATACGCTATTGGAGCTGGAATTACCGCGGCTGCTGGCACCAGACTTGCCCTCCAA
+
DCDDDHHHHHHIIIGIHIIIIIFHIIIIIHIHIHIIIHHIICHIIIIIIIIIIFHGIHIIIIHHHIHIIHIIGHIHGI@HIHIIHIIIIIIIIHIIIIIIGHHIIIIIIIIIIHIIIIIIHHHIHIIIHHIHIIHIIGIGIIIIHHGHFIIIHIIIIGIIIIIIHIIIIIIIIIIIIIIIIIIIGIIIHHHIIIIIIIIIHHIIIIIIIIIIIIIIIIIIIIIIIIIIIIIIIIIIHDIIHIHIIHHIIIIIIIIIIHIIIIIIIIIIIIIHHIIIIIIHIIIIIIIIIIIHIIIIIIIIIIIIIIIIIIIIIIIIIIIIIIIIIIIIIIIIIIIIIIIDDDDD
@HISEQ:969:HM2KJBCX2:2:1101:20255:79026 2:N:0:ACTATGCA
ACACAGTCCTGACCCAACTATCCCTATTAATCATTACGTCAATCCTAGAAACCAACAAAATAGGATCAAACGTCCTATTTCATTATTCCATGCTAATGTATTCAAGCGTTAGCCTGCTTTAAACACTCTAATTTTTTCAAAGTAACAGTCCTGTTTCCCTGCAACACCAAATTAATGACATTACAGTTCTTCAAGAAGGAGGAACCAGTAAAGCCAGTACATACCAGAGGCACGACCAACTTACTAATCCCGAAATTCAACTACGAGCTTTTTAACTGCAACAACTTTAATATACGCTATTGGAGCTGGAATTACCGCGGCTGCTGGCACCAGACTTGCCCTCCAA
+
DDDDDIIIIIIIIIIIIIIIIIIHIHIIIIIIIIIIIIHHHIIIIIIIIIIIIIIIIIIIIIHEHIIIIIHIHHHIHIIHIIIIIIIIIIIIHHHHIHGGHHHHIHHHCGHHHIIHIIHIGIIIIIHHIHIIIHHIHHHIIIHIHHIIIIIIIIIIIIIIIIIIHIHIIHIIIIIIIIIIIIIIHIIIIIIIIIIIIIIIIIHHHHIIIIIIIHIIIIIGIIIIIIIIIIIIIIIIIHIIIIHHGIIIIIHHIIIIIIHIIIHIIIIIIIIIIHHIIIIIIIIHIIIIIHIIIIIIIIHHHIIIIIIIIIIIIIIIIIIIIIIIIIIIIHIIIIIIIIIIIDCDDD
@HISEQ:969:HM2KJBCX2:2:1101:15911:79015 2:N:0:ACTATGCA
ACACAGTCCTGACCCAACTATCCCTATTAATCATTACGTCGATCCTAGAAACCAACAAAATAAGATCAAACGTCCTATTTCATTATTCCATGCTAATGTATTCAAGCGTGTGCCTGCTTTAAACACTCTAATTTTTTCAAAGTAACAGTCCTGATTCCCCATAACACCAAATTAATGACATCATAGTTCGTCAGAAGGGAGAAATCAATAATACCAGTACATACCGAAGTACGACCGATATATTGATCCCGAAATTCAACTACGAGCTTTTTAACTGCAACAACTTTAATATACGCTATTGGAGCTGGAATTACCGCGGCTGCTGGCACCAGACTTGCCCTCCAA
+
DDDDDHHIHHHIIIIIIHIIIIIIIIIIIIIIIIIIIIIIIGIHHIHHIIIHHIIIIIIIIIIIGIIIIIIIIGIIIIHGHHIIHIHIGHHHHIHHIIHIHIIIIIHIGIHHIIIIHHHHIIIHHIIIIIHHHIIHHIIIIHIIIIIHHIIIIIIIIHIIIIIIIHIIIIIIHIIIIIIIIIIIIIIGIIIIIGIIIIIIIIIIHIIIIIHIIIIIIIIIIIIIIIIIIIIIIIIIIIIIIHIHIIHIIIHIIIIIIIIIIIIIIIIIIIIIHIIIIIIIIIIIIIIIIIIIIIIIIHIIIIIIIIIIIIIIIIIIIIIIIIIIIIIIIIIIIIIIIIIIDDDDD
@HISEQ:969:HM2KJBCX2:2:1101:5615:79434 2:N:0:ACTATGCA
ACACAGTCCTGACCCAACTATCCCTATTAATCATTACGGCGGTCCTAGAAACCAACAAAATAGGACCGCACGTCCTATTCTATTATTCCATGCTAACGTATTCGAGCAAAGGCCTGCTTTGAACACTCTAATTTTTTCAAAGTAAAAGTCCTGGTCCCCAACACACCCAGTGAAGGGCATGCGGTTCTCCAGAAGAGAAGGCCCGGCCGGACAAGTGCACGCGGTGAGGCGGACCTGCCAGCCAGGCCAAAGGTTCAACTACGAGCTTTTTAACTGCAACAACTTTAATATACGCTATTGGAGCTGGAATTACCGCGGCTGCTGGCACCAGACTTGCCCTCCAA
+
DDDDDIIIIIIIGHIGEFHHHEHIHIIGIGIIGIIIIGHIDDDDDHIIIIIIIHHIIIHEHHFHIIIIIHHCF?HIHIHHIIHIIIIIIHHFHIIIIHHHGHFHIIIIHIHIIIIIHHHHHIHHIIIIHIHHHFEHHIHIHHHHHHHH@GEHIHHIIHIIIHHHGIHHHIIIIIIIIIIIIIIIIIHHHIIIIIIIIHIIHIGIHIIIIIFIIIIIIIIIIIIIIIIIIIIIIII=IIIII=IIIIHFIIIIIGHIHIIIIIIIIIIIIIIIIIIHIHHHIHIIIIIIIHHGHIIGIIGIIIIIIIHHIIHIIIIIIIIIIIIIIIIIIIIIIIIIIIIDDDDD
@HISEQ:969:HM2KJBCX2:2:1101:19757:79544 2:N:0:ACTATGCA
ACACAGTCCTGACCCAACTATCCCTATTAATCATTACGGCGGTCCTAGAAACCAACAAAATAGGACCGCACGTCCTATTCTATTATTCCATGCTAACGTATTCGAGCAAAGGCCTGCTTTGAACACTCTAATTTTTTCAAAGTAAAAGTCCTGGTCCCCAACACACCCAGTGAAGGGCATGCGGTTCTCCAGAAGAGAAGGCCCGGCCGGACAAGTGCACGCGGTGAGGCGGACCTGCCAGCCAGGCCAAAGGTTCAACTACGAGCTTTTTAACTGCAACAACTTTAATATACGCTATTGGAGCTGGAATTACCGCGGCTGCTGGCACCAGACTTGCCCTCCAA
+
DBDDB<DEEFEFG1DEHECHCC??EEHHIIEHIH?EH10<<CCCFHHEGHFGHHFHHEHEHH?@F@CDHDDC<EHH??H1F1<CF111DHGFEHGHEFEHC=DHFEEEEHE?FGHHIIIIIEH@HCFFC<GH?GHCC6FHHHHCHDEHGFGHE?CHHHGHCGEHHHHFCEGEIIHF#HG7CHGG9@G?ECHFHIHFFBHCGEHHIGDHEHDDHHHHEHGHC@CEEHC@HHFCCH;FEHIHEHHHF1CFEHFF<F<EHGGGCGCEHIIIIHGCFEGGHHGDCCD1DEHEEEEEF?GEEEF@CG@HHEFHFECC?ECEEEHHIHHHHFD1FG@IHEHHDHD<@BD<
@HISEQ:969:HM2KJBCX2:2:1101:12687:79761 2:N:0:ACTATGCA
ACACAGTCCTGACCCAACTATCCCTATTAATCATTACGGCGGTCCTATTTTGTTGGTTTCTAGGACCGCACGTCCTATTCTATTATTCCATGCTAACGTATTCGAGCAAAGGCCTGCTTTGAACACTCTAATTTTTTCAAAGTAAAAGTCCTGGTCCCCAACACACCCAGTGAAGGGCATGCGGTTCTCCAGAAGAGAAGGCCCGGCCGGACAAGTGCACGCGGTGAGGCGGACCTGCCAGCCAGGCCAAAGGTTCAACTACGAGCTTTTTAACTGCAACAACTTTAATATACGCTATTGGAGCTGGAATTACCGCGGCTGCTGGCACCAGACTTGCCCTCCAA
+
DDDDDIIIIIIIIIIIIIIIIIIIIIIIIIIIIIIIIIIIIIIIIIIIIIIIIIIIIHIIIHGHIIIIIIIIIIIIHIIHGIIIIIIIIIIIIIIIIIIIIIIHIIIIIIIIIIIIIIIIIIIIIIIIIIIIIHIIIHIIIIIIIIIIIIIIIIIIIIIIIIIIIIIIIIIIIIIIIIIIIIIIIIIIIIIIIIIIIIIIIIIIIIIIIIIIHHIIIIIIIIIIIIIIIIIIIIIIIIIIIIHIIIIIIIIIIIIIIIIIIIIIHIIIIIIIIIIIIIIIIIIIIIIIIIIIIIIIIIIIIIIIIIIIIIIIIIIIIIIIIIIIIIIIIIIIIIIIIIIDDDDD
@HISEQ:969:HM2KJBCX2:2:1101:16292:80206 2:N:0:ACTATGCA
ACACAGTCCTGACCCAACTATCCCTATTAATCATTACGTCAATCCTAGAAACCAACAAAATAGGATCAAACGTCCTATTTCATTATTCCATGCTAATGTATTCAAGCGTTAGCCTGCTTTAAACACTCTAATTTTTTCAAAGTAACAGTCCTGTTTCCCTGCAACACCAAATTAATGACATTACAGTTCTTCAAGAAGGAGGAACCAGTAAAGCCAGTACATACCAGAGGCACGACCAACCTACTAATCCCGAAATTCAACTACGAGCTTTTTAACTGCAACAACTTTAATATACGCTATTGGAGCTGGAATTACCGCGGCTGCTGGCACCAGACTTGCCCTCCAA
+
DDDDDIIIIIIHIIIIIIIIIIIIIIIIIIIIIIIIIIIIIIIIIIIIIIIIIIIIIIIIIIIIHHIIIIIIIIIIIIHIHIIIIGIIHHII?GHHIIHIIHIIIIIIIIIIHIIIIIHIIIIIHHIHIIIIIIIIHIIHIIHIIHHHIIIIHIHHHIIIIIIIHIIIIHHIIIIIIIHHHHIIIHIIIGIIIIIIIHHIIHIIIIIIIIIIIIHHHIHIIIIHIIIIHIIIIIIIIIIHHHGEHIHHIIIIIIIHHIIIHHHIIIIIIIIGIIIIIIIIIIIIHHHIIIHIIIIIIIIIIIIIIIIIIIIIIIIIIIIIIIIIIIIIIIIIIIIIIIIIHDDDDD
@HISEQ:969:HM2KJBCX2:2:1101:10416:80441 2:N:0:ACTATGCA
ACACAGTCCTGACCCAACTATCCCTATTAATCATTACGGCGGTCCTAGAAACCAACAAAATAGGACCGCACGTCCTATTCTATTATTCCATGCTAACGTATTCGAGCAAAGGCCTGCTTTGAACACTCTAATTTTTTCAAAGTAAAAGTCCTGGTCCCCAACACACCCAGTGAAGGGCATGCGGTTCTCCAGAAGAGAAGGCCCGGCCGGACAAGTGCACGCGGTGAGGCGGACCTGCCAGCCAGGCCAAAGGTTCAACTACGAGCTTTTTAACTGCAACAACTTTAATATACGCTATTGGAGCTGGAATTACCGCGGCTGCTGGCACCAGACTTGCCCTCCAA
+
DDDDDIIIIIIIIIIIIIIIIIIIIIIIIFHIIIIHHHHHIIHHHIIGHIIIIIIIIIHEHIEFHHIDHDHHHIIIHFHHIIIHIIIIIIHHHIIIIIIHHHIHIIHIIHHHHIIIIIIIIIIHHIIIIIIIIIIIIHIIIIIIIHHHHIIHGHIIIIIIHIIGEIHIIIIIIIIIIIIIIIIHIIHIIIIIIIIIIIIIIIIIIIIIIIIIHIIIIIIIIIIIIIIIIIIIIIIIIIIIIIHIIIIIIIIIIIIIIIIIIIIIIIIIIIIIIIIIIIIIHHHIIIIIIIIHIIIIIIIIIIIIIIIIIIIIIIIIIIIIIIIIIIIIIIIIIIIIIIIDDDDD
@HISEQ:969:HM2KJBCX2:2:1101:10599:80353 2:N:0:ACTATGCA
ACACAGTCCTGACCCAACTATCCCTATTAATCATTACGGCGGTCCTATTTTGTTGGTTTCTAGGACCGCACGTCCTATTCTATTAATCCATGCTAACGTATTCGAGCAAAGGCCTGCTTTGAACACTCTAATTTTTTCAAAGTAAAAGTCCTGGTCCCCAACACACCCAGTGAAGGGCATGCGGTTCTCCAGAAGAGAAGGCCCGGCCGGACAAGTGCACGCGGTGAGGCGGACCTGCCAGCCAGGCCAAAGGTTCAACTACGAGCTTTTTAACTGCAACAACTTTAATATACGCTATTGGAGCTGGAATTACCGCGGCTGCTGGCACCAGACTTGCCCTCCAA
+
DBDDDIIIIIIIIHIIHHIIIIIIIIIIIIIIHIIHIE@EHIHIIIHHHGHEDHIEHHHHIIGHIHIIHIIIHEHHH?HHHEGHGHIIIIIEHHIIIIIIIHHGHHIIIIIIHIIIIIIHIHHHIIIIIIHIIIIHIHIHIIIIIIHHHIIIHHIIIHGHGHHIIIIIIIIIIIIIIIIIIIIIIIIIHIIIHIIHIIIIIGIIIIIIIIIIHI=IIIIIIIII>IIIIIIIIIIIIIIIIIHIIIHIGIIIIIIIIIIIIIIIIIIIIIIIIIIIIIIIIIIIIIIIIIIIIIIHIIIIIIIIIIIIIIIIIIIIIIIIIIIIIIIIIIIIHIIIIIHDCDDD
@HISEQ:969:HM2KJBCX2:2:1101:17856:80551 2:N:0:ACTATGCA
ACACAGTCCTGACCCAACTATCCCTATTAATCATTACGGTGATTCAGAAACCAACAAAACAGGACCACCGTCCTATTTTATTATTCCATGCTAATGTATTCAGACATAAGCCTGCTTTGAACACTCTAATTTTTTCAAGGTAAAGGTCCTGGTTTCCCACCACGCTAAATTAATAACATGATGGTTCCCCAGAAGGTAGAAATTCCACACGCCAGTACAGACAATTGCCCGACCAGCGGTAGAACCCCGAAATTCAACTACGAGCTTTTTAACTGCAACAACTTTAATATACGCTATTGGAGCTGGAATTACCGCGGCTGCTGGCACCAGACTTGCCCTCCAA
+
DCDDDIIIIHIHIHIIIIHHIGHIIIIIIHIIIIIFHHGHIIIIIIIHIIHEHIFHIIHHIHIEHHIIIHIGIIHHIIIIIIIIIHHIIIIIIIIIIIIIHIIIIIIIIIIIIGHIIIHIIGHIICHHIIIIIHHHIIHHIHIHIHHHHHIIIHHIHHHHIIIIIIIIIIHIIIHIHIHIIHHIHHHIIIIIIIHIIIIIIHHHIIIIHIIIIIIIIIIIIIIHIHIHIIIIIIIIIIIHHFHIIIIIIIIIIIIIIIIIHIIIIIIIIIHHIIIIIIHIIHIIIIHIIHHIIIHIIIIIIIIIIIIIIIIIIIIIIIIGIIIIIIIIIIHHIIIIIHDDDDD
@HISEQ:969:HM2KJBCX2:2:1101:18936:80669 2:N:0:ACTATGCA
ACACAGTCCTGACCCAACTATCCCTATTAATCATTACGTCAATCCTAGAAACCAACAAAATAGAATCGTTGTCCTATTCTATTATTCCATGCTAATGTATTCTGGCATATGCCTGCTTTAAACACTCTAATTTTTTCAAGGTAAAGGTCTTGGCTCCGAGCAACACCCAATAAAGGGCATTACCCTTCCCCAAGCGGTGAGGCCCAACCGCCCAGTACTCGTTACAAGAACGGACCAACCGGCCAAACCCAAAATTCAACTACGAGCTTTTTAACTGCAACAACTTTAATATACGCTATTGGAGCTGGAATTACCGCGGCTGCTGGCACCAGACTTGCCCTCCAA
+
DDDCDIIIIIHHIIIIIIIIGHHIHHHIIIIIIIIHHIIIIIIHIIHIIIIIIIIIIIIHIIHHIHIIFHGHIIIIIIHIIIIIHHIHHGIIIIIIHHHFIIIIIHIIIIIIIHIIIIHIGHHHIIIIIIIIHHIHHHIIFHIHIIHIIIIIIIIIIGIHIIIIIIIIIIIIIIIIIIHIIIIIIIIIIIII3IIIHIIIIIIHIIIIIIIIIIIIIIHIIIIIIIHIIIIIIIIIIIIIIIIIIIIIIIIIIIIIIIIIIIIIIIIIIIIIIIIIIIIIIIIIIIIIIIIIIIIIIIIIIIIIIIIIIIHIIIIIIIIIIIIHIIIIIIIIIIIIIIIIDDDDD
@HISEQ:969:HM2KJBCX2:2:1101:4735:82101 2:N:0:ACTATGCA
ACACAGTCCTGACCCAACTATCCCTATTAATCATTACCTCGACTCCGAAAGCCAACGAAATAGAACCGAGATCCTATTCCATTATTCCATGCACTAATGTTCAGGCTGTAGCGCCTGCTTTGAGCACTCCAATTTTTTCAAAGTAAACGTGCTGGCCACCCATGGCACTCGATTAAGAGAACCATGAACGAACCAACAAAATCGTCCGGGCAAACAGTAGACACCGCAAGGTGCACCGCTCGCCCGAAACCGAGATCCAACTACGAGCTTTTTAACCGCAGCAATATTAGTATACGCTATTGGAGCTGGAATTACCGCGGCTGCTGGCACCAGACTTGCCCTCCAA
+
DDCDDGHHIIIIIIIHIIIIIIIIIIIIIGIIIIIIIIIIIIIIIIIHHIIHIIIHHHEHHHGHHIIIGHIHIHIIIHIIIHHEEHIIIHIEHIHHIIIIHIIIHIIHHIIIIIIIIIIIHHHIIIIIHHIIIIIIIIHIIIHHHIIIIHIIIHIHHHIIHHIIIIIIHHHIHHIIIIIIIIIIIIIIHIHIIIIIIIIHHIIIHHHIIHIIIIIIIIIIIIIIIIIIHIGIIIIGIIIIIGIIHIIGIIIIIHHIHHIIIHIIIIIIIIIIIIIIIIIIIIIIIIIIIIIIIIHIIHIIIIIIIIIIIIIIIIIIIIIIIIIIIIIIIIIIIIIIIIIIIDDDDD
@HISEQ:969:HM2KJBCX2:2:1101:10839:80528 2:N:0:ACTATGCA
ACACAGTCCTGACCCAACTATCCCTATTAATCATTACGGCGGTCCTATTCTATTATTCCATGCTAACGTATTCGAGCAAAGGCCTGCTTTGAACACTCTAATTTTTTCAAAGTAAAAGTCCTGGTCCCCAACACACCCAGTGAAGGGCATGCGGTTCTCCAGAAGAGAAGGCCCGGCCGGACAAGTGCACGCGGTGAGGCGGACCTGCCAGCCAGGCCAAAGGTTCAACTACGAGCTTTTTAACTGCAACAACTTTAATATACGCTATTGGAGCTGGAATTACCGCGGCTGCTGGCACCAGACTTGCCCTCCAA
+
DDDDDIHIIIIIIIIIIHIIGHIIIIIIFHIIIIIIHIIIIIHHIIIIIIIIIIIIIHHHHHIGHIIIIIIIIIIHIIIIIHIHIIIHIIIIIIIIIIIIIIIIIIIIIIIIIIIIIIIIIIIHHIIIHIIIIIHIIIIIIIIIIIIIIIIIIIIIIIIIIIIIIIIIIIIIIIIIIIIHIIIIIIIIIIIIIIIIIIIHIIIIIIIIIIIIHIIIIIIIIIIIIIIIIIIIIIIIIIIIIIHIIIIIIIIHIIIIIHIHHHHIIIIIIIIIIIIIIIHIIIIIIIIIIIIIIIIIIIIIIIIIIIIIIDDDDD
@HISEQ:969:HM2KJBCX2:2:1101:13983:81688 2:N:0:ACTATGCA
ACACAGTCCTGACCCAACTATCCCTATTAATCATTACGTCAATCCTAGAAACCAACAAAATAGGATCGAACGTCCTATTTCATTATTCCATGCTAATGTATTCAAGCGTTAGCCTGCTTTAAACACTCTAATTTTTTCAAAGTAACAGTCCTGTTTCCCTGCAACACCAAATTAATGACATTACAGTTCTTCAAGAAGGAGGAATCAGTAAAGCCAGTACATACCATTGGCACGACCAACCTACTGACCCCGAAATTCAACTACGAGCTTTTTAACTGCAACAACTTTAATATACGCTATTGGAGCTGGAATTACCGCGGCTGCTGGCACCAGACTTGCCCTCCA
+
DDDDDIIGIIIIIIIIIIHIIIIIIIIIIIIIIIIIIIIIIIIIIIIIIIIIIIIIIIIIIIH?HHHHIHIIHIIIHHHIIIIIIHHIIIIIHIIIIIIIIIIIIIIIIIIIIIHIIIIIIIIIIIHIIIIIIIIIIIIIIIIIIHIHHHIIIIIIHHIHIIIIIIIIIIIHHIIIIIIIIIIIIIIIIIIGIIIIIIIIIHIIIIIIIIIIIIIIIIIIIIIIIIIIIIIIIIIIIIIIIHFHIIIHIIIIIIIIIIIIIIIIIIIIIIIIIIHIIIIIIIIIIIIIIIHIIIIIIIIHHIIIIIIIIIIIIIIIIIIIIIIIIIIIIIIIIIIIIIIIDDDDD
@HISEQ:969:HM2KJBCX2:2:1101:10909:82100 2:N:0:ACTATGCA
ACACAGTCCTGACCCAACTATCCCTATTAATCATTACGTCAATCCTAGAAACCAACAAAATAGGATCGAACGTCCTATTTCATTATTCCATGCTAATGTATTCAAGCGTTAGCTTGCTTTAAACACTCTAATTTTTTCAAAGTAACAGTCCAAATTCCCCGCAACACCAAATTAATGGCATTACGGCTCATCAGGAAGGAGGAATCAGTGAGACCAGTACATACCAGAGGCATGACCAACCTACTAACCCCGAAATTCAACTACGAGCTTTTTAACTGCAACAACTTTAATATACGCTATTGGAGCTGGAATTACCGCGGCTGCTGGCACCAGACTTGCCCTCCAA
+
DDDDDIIIIIIIIIIIIIIIIIIIIIIIIIIIHIIIIIIIIIIIIIIIIIIIIIIIIIIIIIIHIIIIIHHCHHIIIIIIHIIIIIIIIIHIIIIIIIIIIIIIHIIHIIIIIIIIIIIIIIIIIHIIHIIIIIIIIIIIIIIIIIIIHIIIIHHHIIIHIIIIIIIIIIIIIIIIIIIIIIIIIIIIIIIIIIIIIIIIIIIIIIIIIIIIIIIIIIIIIIIIIIIIIHIIIIIIIIIIIIHHHIHIIIIIIIIIIIIIIIIIIIIIIIIIIIIIIIIIIIIIIIIIIIIIIIIIIIIIHIIIIIIIIIIIIIIIIIIIIIIIIIIIIIIIIIIIIIIIIDDDDD
@HISEQ:969:HM2KJBCX2:2:1101:15921:82688 2:N:0:ACTATGCA
ACACAGTCCTGACCCAACTATCCCTATTAATCATTACGGCGGTCCTAGAAACCAACAAAATAGGACCGCACGTCCTATTCTATTATTCCATGCTAACGTATTCGAGCAAAGGCCTGCTTTGAACACTCTAATTTTTTCAAAGTAAAAGTCCTGGTCCCCAACACACCCAGTGAAGGGCATGCGGTTCTCCAGAAGAGAAGGCCCGGCCGGACAAGTGCACGCGGTGAGGCGGACCTGCCAGCCAGGCCAAAGGTTCAACTACGAGCTTTTTAACTGCAACAACTTTAATATACGCTATTGGAGCTGGAATTACCGCGGCTGCTGGCACCAGACTTGCCCTCCAA
+
DDDDDGIHHGIIIIIIIGHIIIIHIIIIIIIIIIIIIHIIHHHIIIIIIIIGIIIIIHHGHICHHHIDDIDHGEHHHEEHHIIIICEFHHHIGHHIEIHIHDHGIHHGIIHIHIIIIHHIHIIHIIHGIIIHIIIHHHHHIIHIIIHHHIIHIIIIIHCIHIHIHHHIIIIIIIIIIIIIHEDHHHIIIIIIIIIIIIIIIHHIHHIIIIIIIIIIIIIIIIII>IIIIIIIIIIIIIIIIIHGIIHHIIIIIIIIIIIHIHIIIIIIIIIIHIIIIIIIIIIIIIIIIIGIIIIIIIIIIIIIIIIIIIIIIIIIIIHIIIIIIIIIIIIIIIIIHIIDDDDD
@HISEQ:969:HM2KJBCX2:2:1101:6287:83240 2:N:0:ACTATGCA
ACACAGTCCTGACCCAACTATCCCTATTAATCATTACGGCGGTCCTAGAAACCAACAAAATAGGACCGCACGTCCTATTCTATTATTCCATGCTAACGTATTCGAGCAAAGGCCTGCTTTGAACACTCTAATTTTTTCAAAGTAAAAGTCCTGGTCCCCAACACACCCAGTGAAGGGCATGCGGTTCTCCAGAAGAGAAGGCCCGGCCGGACAAGTGCACGCGGTGAGGCGGACCTGCCAGCCAGGCCAAAGGTTCAACTACGAGCTTTTTAACTGCAACAACTTTAATATACGCTATTGGAGCTGGAATTACCGCGGCTGCTGGCACCAGACTTGCCCTCCAA
+
DCBDDIIIIIIFHIIIIIIIIIIIIIIIIIIIIIIHIHHIIIIIIIIIIIIIICHIGIIIIIHHHHIHIHHIIIHGECHIHFHHIIIIIIHHGHIIIHIIIIIIIHIIIIIIIIIIIIIIIIIIIIIIIIIIIIIIHIIIIIIIIIIIIIIIHIIIIIIIIHHIIIIIGIHIIIIIIIIIIIIIIIIIHIIIIIIIIIIIHHHIIIIIIIIIIIIIIIIIIIIIII?IIIIIIIIIIHIIIIHIIHHHIIIIIIIIIIIIIIIIIIIIIIIIIIIIIIIIIIIIIIIIIIIIIIIIIIIIIIIIIIIIIIIIIIIIIIIIIIIIIIIIIIIIIIIIIIIDDDDD
@HISEQ:969:HM2KJBCX2:2:1101:8402:83038 2:N:0:ACTATGCA
ACACAGTCCTGACCCAACTATCCCTATTAATCATTACGGCGGTCCTAGAAACCAACAAAATAGGACCGCACGTCCTATTCTATTATTCCATGCTAACGTATTCGAGCAAAGGCCTGCTTTGAACACTCTAATTTTTTCAAAGTAAAAGTCCTGGTCCCCAACACACCCAGTGAAGGGCATGCGGTTCTCCAGAAGAGAAGGCCCGGCCGGACAAGTGCACGCGGTGAGGCGGACCTGCCAGCCAGGCCAAAGGTTCAACTACGAGCTTTTTAACTGCAACAACTTTAATATACGCTATTGGAGCTGGAATTACCGCGGCTGCTGGCACCAGACTTGCCCTCCAA
+
DDCDDIIIIIIIIIIIIIHIIIIIIIIIIHHHIIIIIGCHIIIIIIIIIIIIGHIIHIGHIIGCFHEHHIHCHEHHH<FEHIIGHGHHHIIHHEHHIHHIHCIHIHHIIIHHHIIIHIIIIIIIHHIGHHIIIHIIHIIIIIIHIHGHGIIHGHIIIHHHHHEHEHIIIIIIIIIIIHHIGIHIIIHHIIIIIIIIIIIIIIIIIIIIIIIIIIIIIHIIHHIIIIIIIIIIIIIHIIIIIHHIIHIHGHIIIIHHHIIIIHIIIHEIIIIIIIIIIIIIIIIIIIIIIHHHHIHIIIIHIIIHHIIHHHHIIIIIIIIIIIIIIIIIIIIHIHIIIIIDDDDD
@HISEQ:969:HM2KJBCX2:2:1101:2918:83155 2:N:0:ACTATGCA
ACACAGTCCTGACCCAACTATCCCTATTAATCATTACGGCGGTCCTAGAAACCAACAAAATAGGACCGCACGTCCTATTCTATTATTCCATGCTAACGTATTCGAGCAAAGGCCTGCTTTGAACACTCTAATTTTTTCAAAGTAAAAGTCCTGGTCCCCAACACACCCAGTGAAGGGCATGCGGTTCTCCAGAAGAGAAGGCCCGGCCGGACAAGTGCACGCGGTGAGGCGGACCTGCCAGCCAGGCCAAAGGTTCAACTACGAGCTTTTTAACTGCAACAACTTTAATATACGCTATTGGAGCTGGAATTACCGCGGCTGCTGGCACCAGACTTGCCCTCCAA
+
DDDDCIIIIIIIIIIIHIIIIIIIHIIIIIIIIIIIIIHIIIIIIEHHHIIIIIIGIHIIIHIIIGHHHIIIIHIIIIIIIHIIIGIIHIIIIGIHIHHIHCGIIIIIIIIIIIIIIIHIIIIIIIIIIIIIIIIIIIIIIIIIHIIIIIIIIIIIIIIIHGIIIIIIIIIIIIIIIIIIIIIIIIIIIIIIIIIIIIIIIIIIIIIIIIIIIIIIIIIIIIIIIIIIIIIIIIIIIIIIIHHIGIIHIIIIIIIIIIIIIIIIIIIIIIIIIIIIIIIIIIIIIIIIIIIIIIIIIIIIIIIIIIIIIIIIIIIIIIIIIIIIIGIIHIIIIIIIIIIDDDDD
@HISEQ:969:HM2KJBCX2:2:1101:8794:83330 2:N:0:ACTATGCA
ACACAGTCCTGACCCAACTATCCCTATTAATCATTACGGCGGTCCTAGAAACCAACAAAATAGGACCGCACGTCCTATTCTATTATTCCATGCTAACGTATTCGAGCAAAGGCCTGCTTTGAACACTCTAATTTTTTCAAAGTAAAAGTCCTGGTCCCCAACACACCCAGTGAAGGGCATGCGGTTCTCCAGAAGAGAAGGCCCGGCCGGACAAGTGCACGCGGTGAGGCGGACCTGCCAGCCAGGCCAAAGGTTCAACTACGAGCTTTTTAACTGCAACAACTTTAATATACGCTATTGGAGCTGGAATTACCGCGGCTGCTGGCACCAGACTTGCCCTCCAA
+
DDDDDIIIIIIIIIIIIIIIIIIIIIIIIGHIIIIIIHIIHIIIIIHIIIGIHHIIIIGIIIIIHIIIIIIIIIIIIIIIHIIIIIHHIIIHIHIIIIHIHDIHIHHHIIIIIIHIIIIIHHIIIIIIHHHIIIHIGHHHHIIHIIHIIIIHIHIIIIIHHHHHBIIIHHHHHIHGIHIIIIIIIIIIIIIHIIIIIIIIIIHHHIIIIIIIHHIIIIIIIIIIIIIIIIIIIIIIIHIIIHHIIIIIIHIIHIIIIIIIIIIIHIIIIHIIIHIIIIIIIHHIHHCIIIHIIIIIIIIIIIIIIGIIIIIIIIIIIIIIIIIIIIIIIHIIIIIIIIIDCDDD
@HISEQ:969:HM2KJBCX2:2:1101:2882:83899 2:N:0:ACTATGCA
ACACAGTCCTGACCCAACTATCCCTATTAATCATTACGTCGATCCTAGAAACAAACAAAATAGAATCAAACGTCCTATTTCGTTATTCCATGCTAATGTATTCAAGCGTGAGACTGCTTTAAACACTCTAATTTTTTCAAAGTAACAGTCCTGATTCCCCATGACACCACATTAATTACATCATGGTTCGTCAGAAGGTAGGAATCAATAATACCAGTACGTACAATAGCACGACCAATAAATTGATCCCGAAATTCAACTACGAGCTTTTTAACTGCAACAACTTTAATATACGCTATTGGAGCTGGAATTACCGCGGCTGCTGGCACCAGACTTGCCCTCCAA
+
<0<0<<DFHII@HH?F@<FHC<GC@1FC@@1CHHICCGH1CCH@CHCCH1<<1DGH1C1D@CE11CCECG?0CG00DG1<F1<C1CCF11D1DGFEHHHGH?@FFH&611&/'A?HEF@<<<6B<FB1<F8?DH<891A<<&9A<C1H0HFCC91<=CEE1CFC@GF5<#<<C</<#/@GCH@EH:.0FHHHHED0D@HHA<CHCDEHEHFCIGHIIHEHFHHFIIIGGHHHG<<111C?HCGIHHB=HE<@1CF11DC@HH@HGHHCCCIHHFH@?F<1C<1GG?HEEHHE<?IHFCHGCHCGHEHF1HECEC/C/HHHFHF1CHEHIHCIHHEEIHEEDB0@<
@HISEQ:969:HM2KJBCX2:2:1101:21159:83798 2:N:0:ACTATGCA
ACACAGTCCTGACCCAACTATCCCTATTAATCATTACGGCGGTCCTAGAAACCAACAAAATAGGACCGCACGTCCTATTCTATTATTCCATGCTAACGTATTCGAGCAAAGGCCTGCTTTGAACACTCTAATTTTTTCAAAGTAAAAGTCCTGGTCCCCAACACACCCAGTGAAGGGCATGCGGTTCTCCAGAAGAGAAGGCCGGCCGGACAAGTGCACGCGGTGAGGCGGACCTGCCAGCCAGGCCAAAGGTTCAACTACGAGCTTTTTAACTGCAACAACTTTAATATACGCTATTGGAGCTGGAATTACCGCGGCTGCTGGCACCAGACTTGCCCTCCAA
+
DBDADH@GHIIIHHHHHDGHCEHIIHIIIIHIIEHHIHHHHH?HHHHIIIIHHIIIHHIIIIHHHCHDHHHI1CGHF@@@?HIGICEHGHGHIHHH?HEGGDHHHHHIIIIIHIHHIIIHH?HHHHHIIGIHIHHHGCHHIIIIIIIIHIIIHHFIIIHFHHHE@IHHIIHIIIIHHHHIGIHIIII>IIIIHIIHHIIIIIIIHIIIIIIIIIIGIHIHIIIIIIIIIIII?IIIIIIIHHIIIIHIIIIHIIIIIIIIIIIIIIIIIHIHIIIIHIIHGIIIIIIIHHHIIIIIIIIIIIIIIIIIIHIIIIIIIIIIIIIIIIIIIIHIIIIIIIDDDDD
@HISEQ:969:HM2KJBCX2:2:1101:16588:84195 2:N:0:ACTATGCA
ACACAGTCCTGACCCAACTATCCCTATTAATCATTACGGCGGTCCTAGAAACCAACAAAATAGGACCGCACGTCCTATTCTATTATTCCATGCTAACGTATTCGAGCAAAGGCCTGCTTTGAACACTCTAATTTTTTCAAAGTAAAAGTCCTGGTCCCCAACACACCCAGTGAAGGGCATGCGGTTCTCCAGAAGAGAAGGCCCGGCCGGACAAGTGCACGCGGTGAGGCGGACCTGCCAGCCAGGCCAAAGGTTCAACTACGAGCTTTTTAACTGCAACAACTTTAATATACGCTATTGGAGCTGGAATTACCGCGGCTGCTGGCACCAGACTTGCCCTCCAA
+
ABDDDIIIIIIGGHIGIIIEHHIIGIIGEHIIIIIIHCDHEHFCHIIIIIIIHIHIICGEHGHIIGHEHIIDHHII1CGEHCEFHCHHGHIIFIIHEEIIHHFHIIIIIHHHHHIIIIIHGHHIHIHHIHHDGIHHCHCFIIIIIHHIIHIHHIIHGGHIIHEE;EFEHHEEGIIHIIHIHIHIHIIIIIIIIIHHIIIHIIHIIIHGHIIII=IIIIIIIIHHHIIIIIHHIIIIIIIIIHHIIIIHIIIIIIIIIIIIIIIIIIIHIIIIIIIIHHHIHHIIIHIIIIIIHIIIIIIIIIIIIIIIIIIIIIIIIIHIIIIIIHHIIIIIIIIIIIIDABDD
@HISEQ:969:HM2KJBCX2:2:1101:13151:83658 2:N:0:ACTATGCA
ACACAGTCCTGACCCAACTATCCCTATTAATCATTACGGCGGTCCTAGAAACCAACAAAATAGGACCGCACGTCCTATTCTATTATTCCATGCTAACGTATTCGAGCAAAGGCCTGCTTTGAACACTCTAATTTTTTCAAAGTAAAAGTCCTGGTCCCCAACACACCCAGTGAAGGGCATGCGGTTCTCCAGAAGAGAAGGCCCGGCCGGACAAGTGCACGCGGTGAGGCGGACCTGCCAGCCAGGCCAAAGGTTCAACTACGAGCTTTTTAACTGCAACAACTTTAATATACGCTATTGGAGCTGGAATTACCGCGGCTGCTGGCACCAGACTTGCCCTCCAA
+
DDDDDIIIFGHIIIIIIIIIIIIIIIIIIIIIIIIIIIIIIIIIIIIIIIIIIIGIHHEHHHGHIIIIIICHIHCHHHHHIHHIIGIGHIIIIHIIIIIIHIIHHHIIHHHHHIHIIIIHI?HHIHHHHFHIIIIIIIHIIIIIIHHHIIHHHCHGHIHHIHHHHHIIIIHHFHHFIIIIIIIHIIIIGHIIHHIIHIHGIHGIIHIIIIIIIIIIII?HIIIIIIIIIIIIIIIIIIIIIHGHIHEHIIHIIIIIIHIHIIIIIIGIIIHIHIHHHHIIIIHHHHHIIIIIIGIHIHIIIIHIIIIIIIIIHIIIIIIIIIIIIGIIIIHIHIIIIIICDDDD
@HISEQ:969:HM2KJBCX2:2:1101:6866:85248 2:N:0:ACTATGCA
ACACAGTCCTGACCCAACTATCCCTATTAATCATTACGTCAATCCTAGAAACCAACAAAATAGGATCGAACGTCCTATTTCATTATTCCATGCTAATGTATTCAAGCGTTAGCCTGCTTTAAACACTCTAATTTTTTCAAAGTAACAGTCCTGTTTCCCTGCAACACCAAATTAATGACATTACAGTTCTTCAAGAAGGAGGAATCAGTAAAGCCAGTACACACCATTGGCACGACCAACCTACTGACCCCGAAATTCAACTACGAGCTTTTTAACTGCAACAACTTTAATATACGCTATTGGAGCTGGAATTACCGCGGCTGCTGGCACCAGACTTGCCCTCCAA
+
DBDDCHHIIHIGHHIIHIIIIGIIGHFHHHHHHIIIHIIIIIIIIFHIHIIICGIIIEHIHH?@HHIIIIC/<FCHHHHIIIIHGHFHHHIIIIIIIIIIIIIIIIHIIIIIIGIGIIIIIIHHHIIGIHFHHIHIIHHIIIIIHHHIHIFIIIIIIHIHHGHHHIIGIIHFHIIIIIIIIIIIIHIIIIIIIIIIIIIIIIIIIIIIIHIIIIIIIIIIIIIIIGIIIIIIIIIIHIHIIHHGHIIHIIIHIIIIIIIIHIIIIIIIIIIIIIIIIIHIIIIIIIIIIIIIIIIIIIIIIIIIIIIIIIIIIIIIIIIIIIIIIIIGIIIIIIHIIIIHIDDDDD
@HISEQ:969:HM2KJBCX2:2:1101:3214:85594 2:N:0:ACTATGCA
ACACAGTCCTGACCCAACTATCCCTATTAATCATTACATCGATCCTAGAAACCAACAAAATAGAATCGGATGTCCTATTTCATTATTCCATGCTAATGTATTCAAGCGTGAGCCTGCTTTAAACACTCTAATTTTTTCAAGGTAACAGTCCTAATTCCCCGTGACACCAAATTAATGGCATTACGGTTCTTTAGAAGGTGAGAAATCAATAATATCAGTACATACCAACGGCATGACCGAAACATTGATCCCGAAATTCAACTACGAGCTTTTTAACTGCAACAACTTTAATATACGCTATTGGAGCTGGAATTACCGCGGCTGCTGGCACCAGACTTGCCCTCCAA
+
DDDDDIIIIIIIIIIIIIIIIIIIIIIIIIIIIIIIIIIIIIIIIIIIIIIIHIIIIIIIIIIIIIIIIIIIIHIIIIIIIIIIIIGGHFIIGHHHIIIIIIIIIIIIIIIIIIIIIIIIIHIIIIIIIIIIIIHHHIIIIIIIIIIIHIIIIIHHIIIIIIIIIIHIIIIIIIIIIHIIIHIIIIIIIIIIIIIIIIHIIIIIIIIIIIIIIIIIIIIIIIIIIIIIIIIIIIIIIIIIIIIIHHIIGIIIIIIIIIIIIIIIIIIIIIIIIIIHIIIIIIIIIIIIIIIIIIIIIIIIIIIIIIIIIIIIIIIIIIIIIIIIIIIIIIIIIIIIIIIIIIDDDDD
@HISEQ:969:HM2KJBCX2:2:1101:15316:85949 2:N:0:ACTATGCA
ACACAGTCCTGACCCAACTATCCCTATTAATCATTACGTCAATCCTAGAAACCAACAAAATAGGATCAAACGTCCTATTTCATTATTCCATGCTAATGTATTCAAGCGTTAGCCTGCTTTAAACACTCTAATTTTTTCAAAGTAACAGTCCTGTTTCCCTGCAACACCAAATTAATGACATTACAGTTCTTCAAGAAGGAGGAACCAGTAAAGCCAGTGCATACCAGAGGCACGACCAACCTACTAATTCCGAAATTCAACTACGAGCTTTTTAACTGCAACAACTTTAATATACGCTATTGGAGCTGGAATTACCGCGGCTGCTGGCACCAGACTTGCCCTCCAA
+
DDDDDIIIIIHHIIIIIIIIIIGIIIHHIIIIIIIIIIHIIIIIIIIIIIIIIIGIIIIIIHHHHHHIIIIGHEHIIIIIGIIIIIIIHHHIHHIIIIIIIIHIIIIIIIIIIIIIIIIIIIHIHHIIIIIIIIIIIIIHIIIIIIIIIIIIIIIIIIIIIIIIIIIIIIIHIIIIIIIIIIIIIIIIIIIIIIIIIIIIIIIIIIIIIIIIIIIIIIIIIIIIIIIIIIIIIIIIIIIIIHHGHIIIIIIIIIIIIIIIIIIIIIIIIIIIIIIIIIIIIIIIIIIIIIIIIIIIIIIIIIIIIIIIIIIIIIIIIIIIIIIIIIIHIIIIIIIIIIIIIDDDDD
@HISEQ:969:HM2KJBCX2:2:1101:1663:86003 2:N:0:ACTATGCA
ACACAGTCCTGACCCAACTATCCCTATTAATCATTACGTCAATCCTAGAAACCAACAAAATAGGATCAAACGTCCTATTTCATTATTCCATGCTAATGTATTCAAGCGTTAGCCTGCTTTAAACACTCTAATTTTTTCAAAGTAACAGTCCTGTTTCCCTGCAACACCAAATTAATGACATTACAGTTCTTCAAGAAGGAGGAACCAGTAAAGCCAGTGCATACCAGAGGCACGACCAACTTACTAATCCCGAAATTCAACTACGAGCTTTTTAACTGCAACAACTTTAATATACGCTATTGGAGCTGGAATTACCGCGGCTGCTGGCACCAGACTTGCCCTCCAA
+
DCDDDIIHIIIIIIIIIIIIIIIIIIIIIIIIIIIIIIIIIIIIGIIHHIIIIIIIIIHIIIIIIIHIIIIIIIHIIIIIIIIIIIFHHHHHEHHEHIIIIHIIIIIIHIHIHIHFIIHHGHGIIIIHIIIHHHHHHIIIIIIIIIHIIIHIIIIHHIIIIIIIIIIIIIIHHIIIIIIIIIIIIIIIIIIIIIIIIIIIIIIIIIIIIIIIIIIIIIIIIIIIII=IIIIIIIIIIIIIIIIIIIIIIIIIIIIIIIIIIHHHIIIIIIIIIIIIIIIIIIIIIIIIIIIIIIIIIIIIIIIIIIIIIIIIIIIIIIIIIIIIIIIIIIIIIIIIIIIIIDDDDD
@HISEQ:969:HM2KJBCX2:2:1101:19000:86754 2:N:0:ACTATGCA
ACACAGTCCTGACCCAACTATCCCTATTAATCATTACCTTGGTTCCGAAGACCAACAAAATAGAACCAAAGTCCTATTTCATTATTCCATGCAACAGTATTCAGGCGAAGATGCCTGCTTTGAGCACTCTAATTTTTTCAAAGTAAACGTACTGACCGCCTGTGACACTCGGTGAAGAGCACCACAGGACAGAGGCAGTAGAGTGCCCAGCCTGACAGTAACCACGCATTGTGGACCGTCAGGACGTGGGCTGAGATCCAACTACGAGCTTTTTAACCACAACAACTTTAATATACGCTATTGGAGCTGGAATTACCGCGGCTGCTGGCACCAGACTTGCCCTCCAA
+
DDDDDIIIIIIHIIIIIIIHIIIIIIIIIIIIIIIIIIHIIIIIIIHIIIIIIIIIHHHIIIIHIIHIHIIIIII@HIHIIHIHIIIIIIIIGIIIIHIIHIIIIIIIIIIIIIIIIIIIIIIIIIHHIIHHIIHIIIIHHHHHIHIIIIHHIIIIIIIIIIIIIHHIIHIIIIIIIIIIIIIIIIIIIHIHIIIIIIIIIIIIIIIIIIIIIIHIIIIHHIIIIIIIIIIIIIIIIIIIIIIHEDIIIHIIIIIIIIIIIIHIIIIIIIHIIIIHIHHIIIHIIIIHIIIIIIHIIIHIIIIIIIIIIIIIIIIIIIIIIIIIIIIIIIIIIIIIIIIIIIBDDDD
@HISEQ:969:HM2KJBCX2:2:1101:13356:86771 2:N:0:ACTATGCA
ACACAGTCCTGACCCAACTATCCCTATTAATCATTACGTCAATCCTAGAAACCAACAAAATAGGATCGAACGTCCTATTTCATTATTCCATGCTAATGTATTCAAGCGTTAGCTTGCTTTAAACACTCTAATTTTTTCAAAGTAACAGTCCAAATTCCCCGCAACACCAAATTAATGGCATTACGGATCATCAGGAAGGAGGAATCAGTGAGACCAGTACATACCAGAGGCATGACCAATCTACTAACCCCGAAATTCAACTACGAGCTTTTTAACTGCAACAACTTTAATATACGCTATTGGAGCTGGAATTACCGCGGCTGCTGGCACCAGACTTGCCCTCCAA
+
DCDDDIIIIIIIIIIIIIIIIGIIIIIIIIIIIIIIGIIIIIIGIIIIIIIIIIIIIGIGHHHHIIIIIIIIHHIIIIIIIIIIIIIIIIIIHIIIIIIIIHHIIIIIIIIIIIIIIIIIIIIIHIIIIIIIIIIIIIIIHIIIIIIIHIIIIHHIIIIHIIIIIIHIIIIHHIHIIIIHIIIHIIIIIIIIIIIIIIIIHIIIIHIHIIIIIIIIIIIIIIIIIIIIIHIIIIIIIIIIIIIHIIIIIHIIIIIIIIIIIIHIIIIIIIIIIIIIIIIIIIIIIIIIIIIIIIIIIHIIHIIIIIIIIIIIIIIHIIIIIIIIIIIIIIIIIIIIIIIIIDDDDD
@HISEQ:969:HM2KJBCX2:2:1101:4572:87445 2:N:0:ACTATGCA
ACACAGTCCTGACCCAACTATCCCTATTAATCATTACGGCGGTCCTAGAAACCAACAAAATAGGACCGCACGTCCTATTCTATTATTCCATGCTAACGTATTCGAGCAAAGGCCTGCTTTGAACACTCTAATTTTTTCAAAGTAAAAGTCCTGGTCGCCAACACACCCAGTGAAGGGCATGCGGTTCTCCAGAAGAGAAGGCCCGGCCGGACAAGTGCACGCGGTGAGGCGGACCTGCCAGCCAGGCCAAAGGTTCAACTACGAGCTTTTTAACTGCAACAACTTTAATATACGCTATTGGAGCTGGAATTACCGCGGCTGCTGGCACCAGACTTGCCCTCCAA
+
DDDCDIIHIHIIHIIHIIIIIIIIIIIIHIIIIIIIIIIIGIIHIIIIIIIIHIIGEHIIIIIIIIIDHIDHHHGEEHIGHIIIIIIIIIIIIIIIIIIIGHHIIHIIIIFHIIIIHHHIIIIIIIIIHIIIIIHHHIHIIIHHIIIIIIIIHHEF?IIIIIHHIIIIIIIIIIIGHIIIIIIHIIIHHIIIIIIIIIIIIIIIHIIIIIIHIIIIIIIIIIIIIIIIIIIIHIIIIHGI=HHIIIHHIIIIIIIIIIIIIIIIIIIIIHIIIIHIIIIIIIIIIIIIIIIIIIIIIIIIIIIIIIIIIIIIIIIIIHIIIIIIIIIIIIGIIIIIIIIDDDDD
@HISEQ:969:HM2KJBCX2:2:1101:20234:87321 2:N:0:ACTATGCA
ACACAGTCCTGACCCAACTATCCCTATTAATCATTACGGCGGTCCTATTTTGTTGGTTTCTAGGACCGCACGTCCTATTCTATTATTCCATGCTAACGTATTCGAGCAAAGGCCTGCTTTGAACACTCTAATTTTTTCAAAGTAAAAGTCCTGGTCCCCAACACACCCAGTGAAGGGCATGCGGTTCTCCAGAAGAGAAGGCCCGGCCGGACAAGTGCACGCGGTGAGGCGGACCTGCCAGCCAGGCCAAAGGTTCAACTACGAGCTTTTTAACTGCAACAACTTTAATATACGCTATTGGAGCTGGAATTACCGCGGCTGCTGGCACCAGACTTGCCCTCCAA
+
BDBD@HHIIIIIIHHIIIIHHHHIHIHIIGHHIGIIHHGHIHHCCFCFHIIIIHHEGHHGHIHHHIECHH/CCHHEEFHIH?HHHEHHFHHEHEGHE=HIIHHHGDCGHIIHEHHIIIIIHHGGHIHIIEEHIIGEHHHHHHHIIIIHEGHHHIGIIIHHHGEH/HHHCIHHIGIHIIII<IIIIHF/IHIHHIIIHEHHF8EI=HHH;GEIIIIIGIIIIIIIGIIIIIGIIGHEFFHHEGDIFE/HIGHHIIIHHGHIIHIHEHIIIHHIIIIIHHIHHFCIHIIHIHIHHHIHHHIIIIIHHIIHIIHHHIGIIHIIIIIIIIIHHIIIIHIGIHHDCDDD
@HISEQ:969:HM2KJBCX2:2:1101:6846:87938 2:N:0:ACTATGCA
ACACAGTCCTGACCCAACTATCCCTATTAATCATTACGGCGGTCCTAGAAACCAACAAAATAGGACCGCACGTCCTATTCTATTATTCCATGCTAACGTATTCGAGCAAAGGCCTGCTTTGAACACTCTAATTTTTTCAAAGTAAAAGTCCTGGTCCCCAACACACCCAGCGAAGGGCATGCGGTTCTCCAGAAGAGAAGGCCCGGCCGGACAAGTGCACGCGGTGAGGCGGACCTGCCAGCCAGGCCAAAGGTTCAACTACGAGCTTTTTAACTGCAACAACTTTAATATACGCTATTGGAGCTGGAATTACCGCGGCTGCTGGCACCAGACTTGCCCTCCAA
+
DDDDDIIIHEHHGHIIIFHHIIHIIIHIIGHHIIIIIHEHIIHHHIIHIHIHHHIHHHIHIHGHIIHDHIHHHIHIHHHIIGGHIHHHIIIGHHHIHHIIEFHHHHHIIIHIIIIIHIIIIIIIIIIHHHHHIIHIIIIHIIIHIIIHHIGIIDHIIIHHIHIAHIIIIIIIIIHHIIHGIIIHIIHIHIIIHIIIIIHGIIHIIIIIIIIIIIIIIIIIGHGIIIIIIIIIHIHIIIHIIHHIIHHHIIIIIIIIIIIIIIIHIIIIIIIIIIIIIGIHIIIIHIIIIHHHHIIIIIIIIIIIIIIIIIIIIIIIIIIIIIIIIIIIIIIIIIIIIIIDDDDD
@HISEQ:969:HM2KJBCX2:2:1101:11470:87799 2:N:0:ACTATGCA
ACACAGTCCTGACCCAACTATCCCTATTAATCATTACGTCAATCCTAGAAACCAACAAAATAGGATCGAACGTCCTATTTCATTATTCCATGCTAATGTATTCAAGCGTTAGCCTGCTTTAAACACTCTAATTTTTTCAAAGTAACAGTCCTGTTTCCCTGCAACACCAAATTAATGACATTACAGTTCTTCAAGAAGGAGGAATCAGTAAAGCCAGTACATACCATTGGCACGACCAACCTACTGACCCCGAAATTCAACTACGAGCTTTTTAACTGCAACAACTTTAATATACGCTATTGGAGCTGGAATTACCGCGGCTGCTGGCACCAGACTTGCCCTCCAA
+
DDDBDGHIIIIIIHHIIIGIIIIIIHIIIIIIIGIIIIIIIIGHHIIIIIIIIIHHHEHIIIHFEHHEHIHDFHIIIIIHHIIIIIIIGHEHHCGHIIIHHHIIHIHIIHIIGIIHIIIIHGHHIIIIHHIHHIHHGIHHIIIIIHIHIIIIIHHIIIIHIIIIIIHIIIHHHIIHHIIIIIIIHHIIIIIIIIIHIIIIIIIIIIIIHGHIHFIIIIIIIIIIHHIIIIHHHIIIHHFIIIHHHIIIIIIIIIIIIIIIIIIIIHIIHIIIIIHIIIHIIIHIIIIIIIIIIIIIIIIIHIIIHIIIIIIIIIIIIIIIIIIIIIIIIIIIIIIIIIIIIDCDDD
@HISEQ:969:HM2KJBCX2:2:1101:16413:87833 2:N:0:ACTATGCA
ACACAGTCCTGACCCAACTATCCCTATTAATCATTACGGCGGTCCTAGAAACCAACAAAATAGGACCGCACGTCCTATTCTATTATTCCATGCTAACGTATTCGAGCAAAGGCCTGCTTTGAACACTCTAATTTTTTCAAAGTAAAAGTCCTGGTCCCCAACACACCCAGTGAAGGGCATGCGGTTCTCCAGAAGAGAAGGCCCGGCCGGACAAGTGCACGCGGTGAGGCGGACCTGCCAGCCAGGCCAAAGGTTCAACTACGAGCTTTTTAACTGCAACAACTTTAATATACGCTATTGGAGCTGGAATTACCGCGGCTGCTGGCACCAGACTTGCCCTCCAA
+
DDDABHHDEHHHHHIEHIHIIGEHHIHHF@CCDGHHGHIIICHHGHIIIIIIIHIIGI?HHHGHIEEHCHD?HCHG1DHEH@FHHCH<FGHH@FHHHHIIIDGDG?IIHIIIHHHIHIHIIIIIIGIIIIIHHHHHIHIIHHHHIIGIIIIHIHFIIIIGIIIIIIIIIIHHIIIIIIIIIIIIIIIIIIIIIIIIIIIIIIIHHIIIHHIFHH=IHIIIIIIIIIIIIIIIIIIIIIHHIHHIHHCGHHG?IIHIIIIIIHIIIIIIIIIIHIIIIIIIIIIHHGIIIHHIIIIHIIIHHHFHIHHIIIIIIIIIIIIIIIIIHIIIIIIIIIIIIIIDDDDD
@HISEQ:969:HM2KJBCX2:2:1101:9927:88109 2:N:0:ACTATGCA
ACACAGTCCTGACCCAACTATCCCTATTAATCATTACGGCGGTCCTAGAAACCAACAAAATAGAACCGCACGTCCTATTCTATTATTCCATGCTAATGTATCCGAGCAAAGGCCTGCTTTGAACACTCTAATTTTTTCAAAGTAAAAGTCCTGGTTCCCCGACACGGCCAGTGAAGGCCATGCGGCTCCCCAGAAGGAAAGGCCCGGCCGGACCAGTGCACGCGGTGAGGCGGACCGGCCAGCCAGGCCCAAGGTTCAACTACGAGCTTTTTAACTGCAACAACTTTAATATACGCTATTGGAGCTGGAATTACCGCGGCTGCTGGCACCAGACTTGCCCTCCA
+
DDBDDIGHHE@GCEHHHIFHH?GGHIEHIHEFHHIGFIDH<EEDEECECEHGH@HIHEHH?EFHIIHFHC<H11CE<<DCHH?GHHHEHEFHIGHHD@GHIIIHIHHHICHDFGIIHHFEHHHHEHHEHHHIHEHH@6<HIHIIHHFGEEHFHEHFIHHHGCEE<IIIIHHHHHEHHHDGHIHHHHDE?GHHIGIIHEHHHIIHGIHD?HHHIHEIHIHHIIGHIHIHEIIIHHC?HHEHFFEHGIIIIHIHGHIIIHGHHHHHHIIIIIHIIIIHIHHHHGCHIIHIIHIIHIIIHIIIIHHHHIIIIEHIHIIHHHHHIHHIIIIIIIHHDIIHHE@BDBDD
@HISEQ:969:HM2KJBCX2:2:1101:14915:88681 2:N:0:ACTATGCA
ACACAGTCCTGACCCAACTATCCCTATTAATCATTACGGCGGTCCTAGAAACCAACAAAATAGGACCGCACGTCCTATTCTATTATTCCATGCTAACGTATTCGAGCAAAGGCCTGCTTTGAACACTCTAATTTTTTCAAAGTAAAAGTCCTGGTCCCCAACACACCCAGTGAAGGGCATGCGGTTCTCCAGAAGAGAAGGCCCGGCCGGACAAGTGCACGCGGTGAGGCGGACCTGCCAGCCAGGCCAAAGGTTCAACTACGAGCTTTTTAACTGCAACAACTTTAATATACGCTATTGGAGCTGGAATTACCGCGGCTGCTGGCACCAGACTTGCCCTCCAA
+
DDDCAIIIIIIIIIIIGIIIIIIIIIIHHHHIIIIIHIIIIIHIIGIIGIIIIIIGHIEHIHFHHHHHHHIHHIHIIHIIIHFIIIIIIIIIIEHHHHFHIHIHHIIIIIIIHIHHIIIIIHIIIIIHIIIIIIIHHHIIIIIIIIIIHHIEIIIIIIIIHIHHHIIHHHHHIIIIIIIIIIIIIIIIHIIIIIIIIHIIIIIIHIIIIIIIHIIIIIIIIIIIIIIIIIIIHIHIIIIIHFHIIIIIIGIIIIGIHIIIIIIIIIIIIIHIIIIIIHIIIIIIGIIIIIIIIIIIIIGIIIIIIIIIIIIIIIIIIIIIIIIIIIIIIIIIIIIIIIIDDDDD
@HISEQ:969:HM2KJBCX2:2:1101:19026:88888 2:N:0:ACTATGCA
ACACAGTCCTGACCCAACTATCCCTATTAATCATTACGGTGATCCTAGAAACCAACAAAATAGAACCATGCCGTCCTATTTTATTATTCCATGCTAATGTATTCAGGCACTAGCCTGCTTTGAGCACTCTAATTTTTTCAAGGTAATAGTCCTGCTTCCCCAACGCACCAAATGAATGGCATGCTGGTTATTCAGAAGGTAAGAACCCATCACGCCAGTACGGACAGTGAAGCCCGACCAACGAACAGATTCCGAAATTCAACTACGAGCTTTTTAACTGCAACAACTTTAATATACGCTATTGGAGCTGGAATTACCGCGGCTGCTGGCACCAGACTTGCCCTCCAA
+
DDDDDIIIIHIIIIIIIIIIIIIIIIIIIHIIIIIIIIIHIIIIIIIIIIIIIIIIIIIGHEHGHHIIIIIIIGHIHHHIIIHIIIGIIIIIGHIIEHIIIHHIIIIIIIIIHHIIIIIIIHIIIIIIHIIIIIIHHHIIIIIIIIHIIIIIIIIHHIIHIIIHIIIIIIIIIIIIIIIIIIIIHHHHHHIHGIIIIIIIIIIIIIIIHHHHIHIIIIIIIIIIIIIIII=IIIIIIIIIIIIIIHHIIIIIIIIIIIIIIIIIIIIIIIIIIIIIIIIIIIIIIIIIIIIIIIIHIIIIIIIIIIIIIIIIIIIIIIIIIIIIIIIIIIIIIIIIIIIIIIIDDDDD
@HISEQ:969:HM2KJBCX2:2:1101:4481:90188 2:N:0:ACTATGCA
ACACAGTCCTGACCCAACTATCCCTATTAATCATTACGTCAATCCTAGAAACCAACAAAATAGGATCGAACGTCCTATTTCATTATTCCATGCTAATGTATTCAAGCGTTAGCTTGCTTTAAACACTCTAATTTTTTCAAAGTAAAAGTCCTGGTCCCCAACACACCCAGTGAAGGGCATGCGGTTCTCCAGAAGAGAAGGCCCGGCCGGACAAGTGCACGCGGTGAGGCGGACCTGCCAGCCAGGCCAAAGGTTCAACTACGAGCTTTTTAACTGCAACAACTTTAATATACGCTATTGGAGCTGGAATTACCGCTGCTGCTGGCACCAGACTTGCCCTCCAA
+
DADADHIHIIIIHHIIIIIIIIIIIIII@HIIIIIIIIIIIIIIGIIIIIIIIIIIIIIIIIGGHHIHIIHHHHIIIHHIHHIIIIIGHIHFHIIIIIIIIIIIIIIIIIHHIIIIIIIIIHHIHHHIIIIIHIIIIIHIHHIIIIIIIIIIIIIIIIIIIHHIIIIIIIIIHIIIIIIIIIIIIIIIIIIIIIIIIIIIIGIIIIIIIIIHHHIIIIIIIIIIIIIIIIIIIIIIIIIIIIHIIIHHIIIIIIIIIIIIIIIIIIIIIIIIIIIIIIIIIIIIIIIIIIIIIIIIIIIIIIIIIIIIIIIIHIIHIIIIIIIIIIIIIIIIIIIIIIIDDDDD
@HISEQ:969:HM2KJBCX2:2:1101:16578:89954 2:N:0:ACTATGCA
ACACAGTCCTGACCCAACTATCCCTATTAATCATTACGTCAACCCTAGAAACCAACAAAATAGGATCAAACGTCCTATTTTATTATTCCATGCTAATGTATTCAAGCGTTAGCCTGCTTTAAACACTCTAATTTTTTCAAAGTAACAGTCCTGTTTCCCCGCAACACCAAATTAATGGCATCACGGTTCTTCAAGAAGGAGGAATCAGCGAGGCCAGTTCATACCATTGGCACGACCAACCTGCTGACCCCGAAATTCAACTACGAGCTTTTTAACTGCAACAACTTTAATATACGCTATTGGAGCTGGAATTACCGCGGCTGCTGGCACCAGACTTGCCCTCCAA
+
DDDDDHIHHIIIIIIHIIIIIIIIIIIIIIIIIIIIIIIIHIIHIIIIHIIHIIIIIIIIIIHHIIIIIIIIHHIIIIIIIIIIIIIHIHHIIIIIIIIIIHHIIIIIHIIIIIIIIIIIIIIHIIIIIIIIIIIIIHIIHHIIIHIHHIIIIIIIIIIIIIIIIIIIIHIHIIIIIIIIHGEIIIIIIIIIIIIIIIIIIIIIIIIIHIIIIIIIIIIIIIIIIIIIIIIIIIIIIIIIIIIHHIIIIIIIIHIIIIIIIIIIIIIIIIIIIIIIIIIIIIIIIIIIIIIIIIIIIIIIIIIIIIIIIIIIIIIIIIIIIIHIIIIIIIIIHGHGIIIIIDDDDD
@HISEQ:969:HM2KJBCX2:2:1101:15475:90056 2:N:0:ACTATGCA
ACACAGTCCTGACCCAACTATCCCTATTAATCATTACGTCAATCCTAGAAACCAACAAAATAGGATCGAACGTCCTATTTCATTATTCCATGCTAATGTATTCAAGCGTTAGCTTGCTTTAAACACTCTAATTTTTTCAAAGTAACAGTCCAAATTCCCCGCAACACCAAATTAATGGCATTACGGATCATCAGGAAGGAGGAATCAGTGAGACCAGTACATACCAGAGGCATGACCAATCTACTAACCCCGAAATTCAACTACGAGCTTTTTAACTGCAACAACTTTAATATACGCTATTGGAGCTGGAATTACCGCGGCTGCTGGCACCAGACTTGCCCTCCAA
+
@?@B?G@FE1<1DGHFHEF1111<CCG1FEHIFHEH?E<D@=<<DH@GHEG<FCDCHEGEH?<<1<<0<1</D@CHEGHCHFH@H@1D@CH?1<1<HHHHCGEGC1E<BEFCIIIHHEG?HBDHBHEGHFHIIIIHIIIHHF7F?GHHHHHHCIIECGHE?CHIHIIHGIIHEGD/<CHHFHHHHHHEIIHIIHHHIH/HHCIHHIHEGHHHHFHIHFHCIHHCHHHHFEIIGIHHIIGIGIHF@HCHDCFHFF@HCEFEHDH=HEIGIIHHIIHHHGGHHHHHEGHHIIHIHHDHF@IHHHHEGHIIIIHCGHIIIHIHHEIIIIIIHHEHHHHHFGIIHB@?D@
@HISEQ:969:HM2KJBCX2:2:1101:3016:89252 2:N:0:ACTATGCA
ACACAGTCCTGACCCAACTATCCCTATTAATCATTACGGTGATCCTAGAAACCAACGAAATAGAAGCAGTCCTTCCTATTTCATTATTCCATGCTAATGTATTCAGACGTTATCCTGCTTTAAACACTCTAATTTTTTCAAAGTAACAGTCCTGATTTCCCATCACACCAAATAAATGGCATTACGGTTCTCTAGAAGGTGAGAAATCAATAATATCAGTACATACCAACGGCATGACCGAAACATTGATCCCGAAATTCAACTACGAGCTTTTTAACTGCAACAACTTTAATATACGCTATTGGAGCTGGAATTACCGCGGCTGCTGGCACCAGACTTGCCCTCCAA
+
0<0@01DHHH1<GC1<1EC<<<CGF@FC<11D111<GC@C1EE<<1<<DGE1CGIE010DCHH1<1<C1C<<11<1D<1DGHE<FFFHEC<111D@1CC<C1/1<:CH<11C/1<<<F<CG86D<FB<FF1@<1HIHG8DGF<<<9<<10FE@6CF1?F?C;3CHHF<0<CE<GCD?G9C<<<DH<D</<<#<DGHDCD<GF<@FC?GG@FH1<F:IIHGFGD8CF<<:E@GD16IIHGDD13CE18A//IHD1GCCIIIIIIIIIIIIIIIIIIIIIIIIIIIIIIIHIIIIIIIIIIIIIIIIIIIIIIIIIIIIIIIIIIIIIIIIIIIIIIIIIIIIIIDDDDD
@HISEQ:969:HM2KJBCX2:2:1101:7104:90299 2:N:0:ACTATGCA
ACACAGTCCTGACCCAACTATCCCTATTAATCATTACGGCGGTCCTAGAAACCAACAAAATAGGACCGCACGTCCTATTCTATTATTCCATGCTAACGTATTCGAGCAAAGGCCTGCTTTGAACACTCTAATTTTTTCAAAGTAAAAGTCCTGGTCCCCAACACACCCAGTGAAGGGCATGCGGTTCTCCAGAAGAGAAGGCCCGGCCGGACAAGTGCACGCGGTGAGGCGGACCTGCCAGCCAGGCCAAAGGTTCAACTACGAGCTTTTTAACTGCAACAACTTTAATATACGCTATTGGAGCTGGAATTACCGCGGCTGCTGGCACCAGACTTGCCCTCCAA
+
DDDDDIIIIIIIIIIIIIIIIIIIIIIIIIIIIIIIIFHIIIIIIIIIIIIIIHIIHIIIIIHHIIIIIIIHIGIIIHIIIIIIGHIHIIIIIIIIHHIIIIHHIIIIIIIIIIIIIGIIIIIIIIIIIIHIIIIIHHIIHIIIIIIIIIIIHHGHIHIIHHHIHIIIIIHIIIIIIIIIIHIIIIEIGIIIIIIIIIIIIIIIIIIIIIIIIIIIIHIIIIIIIIIIIIIIIHIIIIIIIHHIIIHHIHIIIIIIIIIIIIIIIHHIIIIIIIIIIIIIGIIIHIIIIIIIIIIIIIIIIIIIIIIIIIIIIIIIIIIIIIIIIIIIIIIIIIIIIIIDDDDD
@HISEQ:969:HM2KJBCX2:2:1101:12006:90651 2:N:0:ACTATGCA
ACACAGTCCTGACCCAACTATCCCTATTAATCATTACGGCGGTCCTAGAAACCAACAAAATAGGACCGCACGTCCTATTCTATTATTCCATGCTAACGTATTCGAGCAAAGGCCTGCTTTGAACACTCTAATTTTTTCAAAGTAAAAGTCCTGGTCCCCAACACACCCAGTGAAGGGCATGCGGTTCTCCAGAAGAGAAGGCCCGGCCGGACAAGTGCACGCGGTGAGGCGGACCTGCCAGCCAGGCCAAAGGTTCAACTACGAGCTTTTTAACTGCAACAACTTTAATATACGCTATTGGAGCTGGAATTACCGCGGCTGCTGGCACCAGACTTGCCCTCCAA
+
DCDDCHHIIIIIIIIIHIIIIIIIIIIIIIIIIIIIIIIIIIIIIIHIIIIHHIIIIIIHIHHIIIIHIIIIHHHIIHIIIIHIIIIIIIIIIIIIIIHGHHHIIIIIIIIGIIHIIIIIIIHIIIIIIIIIIIIIHHHIIIIIIHIIIIIIIIIIHIIIIIIIIHIIIIIIHIIIIIIIIIIIIIHHHIIIIIIIIHIIIIIIIIIIIIIHIIIIIIIIIIIIIIIIIIIIIHHHIIIIIIIIIIHHIIIIIHIIIIHIIIIIIIIIIIIIIIIIIIIIIIIIIIIIIIIHIIIIIIIIIIIIIIIIIIIIIIIIIIIIIIIIIIIIIIIIIIIIIIIDDDDD
@HISEQ:969:HM2KJBCX2:2:1101:3711:90719 2:N:0:ACTATGCA
ACACAGTCCTGACCCAACTATCCCTATTAATCATTACGGTGATCCTAGAAACCAACAAAATAGAACCATGCCGTCCTATTCTATTATTCCATGCTAATGTATTCGAGCAAAATGCCTGCTTTAAACACTCTAATTTTTTCAAGGTAAAGGTCCTGGTTCCACATGACACCCAATTAAGGACATCATGCTTCTCCAGAAGGTGAGAAATCAACTGCGACAGTTCATACCCCTTAAGGCACGACCATCACGTCAATCCCGAAATTCAACTACGAGCTTTTTAACTGCAACAACTTTAATATACGCTATTGGAGCTGGAATTACCGCGGCTGCTGGCACCAGACTTGCCCTCCAA
+
DDDDDIIIIIHIIIIIIIIIIIIIIIIIIIIIIIIIIIIIIHIIIIHIIIIIIIIIIIIIIHGHHIHIIHGFHHIIIIHIIIIHIIIIIIIIIIIIIHIHHHIIIHHHIIIIIIIIIIIIIIIHHIIIHHIIIIIIIGIIHHIIIIIIIIIHIIIIIIIIIIIIIHGIIIHIIIIIIIHIIIIIIIIIIHIIIIIIIIIIIIIIIIIIIIIIIIHIIIIIIIIIIIIIIIIIIIIIIIIIIIIIIIIIIIHIIIIIIIIIIIIHIIIIIIIIIIIIIIIIIIIIIIIIIIIIIIIIIIIIIIIIIIIIIIIIIIIIIIIIIIIIIIIIIIIIIIIIIIIIIIIIIIIDDDDD
@HISEQ:969:HM2KJBCX2:2:1101:14564:90696 2:N:0:ACTATGCA
ACACAGTCCTGACCCAACTATCCCTATTAATCATTACGGCGGTCCTAGAAACCAACAAAATAGGACCGCACGTCCTATTCTATTATTCCATGCTAACGTATTCGAGCAAAGGCCTGCTTTGAACACTCTAATTTTTTCAAAGTAAAAGTCCTGGTCCCCAACACACCCAGTGAAGGGCATGCGGTTCTCCAGAAGAGAAGGCCCGGCCGGACAAGTGCACGCGGTGAGGCGGACCTGCCAGCCAGGCCAAAGGTTCAACTACGAGCTTTTTAACTGCAACAACTTTAATATACGCTATTGGAGCTGGAATTACCGCGGCTGCTGGCACCAGACTTGCCCTCCAA
+
BD?B?C<?C@CCGH?HIHCGE?FHCHHIIIIHHGH<G@0?CH<C<@F@GHH@HHHHC?CHHHC<CEE//CC/DE@011@DC<FG1FEEGE?1<GHGEIHG@<D@GHIIHE@DFCEHF@DEEGCFHGEHIIHDC@EHEHHFIIIIIHHE7FHHEIHHHHHGGEHIIHAGEIHHIIHIIGHHGHEHHEHEEHHGBHHIIIIHDDHI<HDHHGCEHHHHHIHIIIHIGHEHHHHHHGHHEIHIIHEHEIIHIIIIHHIIHHEHIHF@1E?ECCGHHHEEFEHHIHIHEFEFHEGDCHEHIHHFHEFHIHHHIIHHIHDHCIIIIHHHEGFGCEEHHHIIIHGD?@@B
@HISEQ:969:HM2KJBCX2:2:1101:17714:91625 2:N:0:ACTATGCA
ACACAGTCCTGACCCAACTATCCCTATTAATCATTACGGCGGTCCTAGAAACCAACAAAATAGTACCGCACGTCCTATTCTATTATTCCATGCTAACGTATTCGAGCAAAGGCCTGCTTTGAACACTCTAATTTTTTCAAAGTAAAAGTCCTGGTCCCCAACACACCCAGTGAAGGGCATGCGGTTCTCCAGAAGAGAAGGCCCGGCCGGACAAGTGCACGCGGTGAGGCGGACCTGCCAGCCAGGCCAAAGGTTCAACTACGAGCTTTTTAACTGCAACAACTTTAATATACGCTATTGGAGCTGGAATTACCGCGGCTGCTGGCACCAGACTTGCCCTCCAA
+
B0<DD1CD<1<FHFGC1DH1FH@<<C<<D1G?11<<G10C</CCHHE1CCGHIE1<<1<FECH1CF10<<C/<<C0<11<11<<1<CEHH1DC1HIHE@@C><?FF<CIHECGDFHHFGFHEB@BFFDC@<HHHG1HHGCFHFHHH8HHHEBG7HHEGGFEBDA/?8HHEHF@HHHEIHDIIHE@HHHE?HHGHEGFHFHHCHEFGIIIHGGEGEFFFHHH;EDFFIIFHIGIHEHDFHHHFHHHCF?HFHIHHHHHEHIIIGGIHEHHIIHIHFHHFHHHHHC1HEHIFIHHHHHHHHEIHHEIHHEIIHIIIIIIIIIHHIIIHGEIHIIIHEE?G<0@?@@
@HISEQ:969:HM2KJBCX2:2:1101:15576:92252 2:N:0:ACTATGCA
ACACAGTCCTGACCCCTATCCCTATTAATCATTACGTCAATCCTAGAAACCAACAAAATAGGATCGAACGTCCTATTTCATTATTCCATGCTAATGTATTCAAGCGTTAGCCTGCTTTAAACACTCTAATTTTTTCAAAGTAACAGTCCTGTTTCCCTGCAACACCAAATTAATGACATTACAGTTCTTCAGAAAGGAGGAATCAGCGAAGCCAGTACATACCAGTGGCACGACCAACCTGCTGACCCCGAAATTCAACTACGAGCTTTTTAACTGCAACAACTTTAATATACGCTATTGGAGCTGGAATTACCGCGGCTGCTGGCACCAGACTTGCCCTCCAA
+
DDDDCH?CFGHIHEFHHHGH@H@FHFHHHCHHGHIFFHHI1DGHIEHIHHIGG@GHEHIIE?1CEECGHCGHHHHCHEFHEEHHICEHHGHHHHHIIIIHIHEIIHHHIGIIHHHHIIHHHFFGHHHIIIHHGHIFHHHHIHIHHHEHIGIIIHIIHHHEHFIIIHIGHGHIIIIIIIGHIIIIIIHEIIIIIIIIHIHIIIIGHHGIII>IIIIHHGGIIHHIGHGIGIIIIIIIIHHIHHCIHHIIIGHGIIGIIIHHHEHGIIIHCIHHEIIIIIIHHIHIIIIIIIIIIIIIIIIIIIIIIGIIIIIHIIIIIIHHHHIIIIIIIIIIIIIIIIH@BDDA
@HISEQ:969:HM2KJBCX2:2:1101:19449:92642 2:N:0:ACTATGCA
ACACAGTCCTGACCCAACTATCCCTATTAATCATTACGTTGTACCTAGAAACCAACAAAATAGGTTCGAACGTCCTATTTCATTATTCCATGCTAATGTATTCAAGCGTTTGCCTGCTTTAAACACTCTAATTTTTTCAAAGTAACAGTCCTGACTCCCCACAACACCAAATTAATGACATCATGGTTCATCAGAAGGGAGAAATCAACGACGCCAGTGCGTACCGAAGGCACGACCGACGTATTGATCCCGAAATTCAACTACGAGCTTTTTAACTGCAACAACTTTAATATACGCTATTGGAGCTGGAATTACCGCGGCTGTTGGCACCAGACTTGCCCTCCAA
+
DDBBDI@GHHHIEH?FGHHH@1FHHHCCCHIGHHEHHCG11DFE1FHCFHHEEFEHHEHIIIH@@GCHHCDCCG0CECHC<<CHEHI1FHGGFEHGI?EFHHHEHHHFHHHHGHH?IHHHGFHHHHE?HHEIHHIHGHHHHEHHIHEHE@CH@HE?FFHHFHFHGCCHHEIHHH:GDGEEFHHEHIHHHEHHEHIIHGCGHHHHGIIHHHEHHHHDE0CIIHHIHHEHHHEEHECIIIHAIFHGDIIHIHHHIIIIHHFIIIIIIGHGEHIHIHGHHHIHHEHIHEIIHCHFHGECHHFGCHEEIHHHGIHEIIHHIHIHIIIIHIHCIIIIIHE@EFCIIDACDD
@HISEQ:969:HM2KJBCX2:2:1101:8411:93481 2:N:0:ACTATGCA
ACACAGTCCTGACCCAACTATCCCTATTAATCATGACTTCAGTCCACAAACACCAACAAAAAGAGGACCGGAGCCCACTATTATTATTCCATGCTAATGTATTCATAGCAAACACTGCCTGCTTTAAACACTCTAATTTTTTCAAAGTAAAAGATCTAGACTAACACTGCACCCATCCAATGAAGGAGAGAGCAGTGAGCTAGAAGGATGGCCTGGCCAAGCCGGCACTCACACACGAATCCGCATGCGGGCCTGCTGCACCACACCAGAAATCCAACTACGAGCTTTTTAACTGCAGCAACTTTAATATACGCTATTGGAGCTGGAATTACCGCGGCTGCTGGCACCAGACTTGCCCTCCAA
+
@@DADIGHIHHCC<GHEH@1GCC<FEHHHGCEHHHIGIHHIICHHIEHIIIHHHC?EGHH1GCEHIIIGDHICHDHHIIHHHFHHIIIIIGHH1FCHHFFCDF1CHHEHIIIHIHHEE?FHH@6DECC?GHHIGH@>GAGCG@GHHCHIGEF@G@GHHGFGFHHHHHHEHE@HGFHHHGF/EFAFDEHHIIHHIHFIIGCFCHHHHHDC<F/FHHHCAGHHEIIHEGHGEDG@EEEGE>6@DFHHDDDG@IHHHHH@FEFE<F<1EHHHEHC@@<<0E0H@D<@C@HG<<CG<HIHEHHHGC1<C@@G<ECCGFCC@CEHEHECIHFHGCC/<<?IIHGC1<1CHHIHFG<@<@HIHGD0@@@
@HISEQ:969:HM2KJBCX2:2:1101:7733:93324 2:N:0:ACTATGCA
ACACAGTCCTGACCCAACTACCCTATTAATCATTACGGCGGTCCTAGAAACCAACAAAATAGGACCGCACGTCCTATTCTATTATTCCATGCTAACGTATTCGAGCAAAGGCCTGCTTTGAACACTCTAATTTTTTCAAAGTAAAAGTCCTGGTCCCCAACACACCCAGTGAAGGGCATGCGGTTCTCCAGAAGAGAAGGCCCGGCCGGACAAGTGCACGCGGTGAGGCGGACCTGCCAGCCAGGCCAAAGGTTCAACTACGAGCTTTTTAACTGCAACAACTTTAATATACGCTATTGGAGCTGGAATTACCGCGGCTGCTGGCACCAGACTTGCCCTCCAA
+
DDDCDIIIIIIIII@HHIIHIIIIHIIIIIIIIIIIIIHHGHHIIIIIIIHHGHIIIICHIHHIIIIGIIIIIIIFIHFCHHIIIHGIIHIIIGIIIHGGIIGIIHHIHGHIIIIIHIIHHIIIHIIIIIIHIIHHH$AHHIHIHHHHIIIIIIHIIIIIIIIIIIIHIIIIIIIIIIIIIIIIIIHHIIIIIIIIIIIIIHHHIIIHIIIIIIHHHHIIGII?IIIIIIIIHHIIHGIHIHHHH@GHGIHGIIIIIIHIIIIIIHIIIIIIIIIIHGHHGGHIIIIIIIIIIIIIIHIIIIIIIIIIIIIIHIIIIIIIIIIHHIIIHGIIIIIIIICDCDD
@HISEQ:969:HM2KJBCX2:2:1101:4918:93978 2:N:0:ACTATGCA
ACACAGTCCTGACCCAACTATCCCTATTAATCATTACGGCGGTCCTAGAAACCAACAAAATAGGACCGCACGTTCTATTCTATTATTCCATGCTAACGTATTCGAGCAAAGGCCTGCTTTGAACACTCTAATTTTTTCAAAGTAAAAGTCCTGGTCCCCAACACACCCAGTGAAGGGCATGCGGTTCTCCAGAAGAGAAGGCCCGGCCGGACAAGTGCACGCGGTGAGGCGGACCTGCCAGCCAGGCCAAAGGTTCAACTACGAGCTTTTTAACTGCAACAACTTTAATATACGCTATTGGAGCTGGAATTACCGCGGCTGCTGGCACCAGACTTGCCCTCCAA
+
B0<D@ECH1@<CC1<C@CH@GHIHIHHH11D@GEH@C<<<E??//111<<FHHHHD1<C1F1F@11D/C<</<1<1111<11CC1DGHC11D@GFHHIIEH=?CF@CB@GE?@@6E?C@BFFGFGG@FGG@FHHB<CIHCHGHHEB</ECHGEEGHEEEEGECHHHB.FHHIHCA?IHHH?HFEHGCC:/F@//FG=/HHDDHHA</CHCCIIHEHEIH?C@CCG@<@F<1C</EHD011GCCHCD/DGCFC?G?CHD1CCCC@1EHCCGEGEC?E@F<CD1<1HHEHEHHHEGEHH?FHCG1EHF<<<@<F/<IH@IHHE<1EEGCC@HHHCIHH?@GDDD@0
@HISEQ:969:HM2KJBCX2:2:1101:15732:93465 2:N:0:ACTATGCA
ACACAGTCCTGACCCAACTATCCCTATTAATCATTACCGCGGTTCCAGAAACCAACACAACAGAACCACAGGTCCTATTCCATTATTCCATGCTAATCTATGCAAGCATGCGCCTGCTTTGAACACTCTAATTTTTTCAAGGTAAACGTCCTGGCTCCCGGCCGCCCGGCCGCCCGAAGGCAGCCCGGCGGCCGTTCCCCAGGAGGAAAGGCTCGGCCTTGACGCCCCCGCGAAGGGGCAGGCAGTACTCGCCGCCGAAGCAGCGGACCACCCGGCCAAGCCCAAAATTCGACTACGAGCTTTTTAACTGCAACAACTTTAATATACGCTATTGGAGCTGGAATTACCGCGGCTGCTGGCACCAGACTTGCCCTCCAA
+
DDBCDHIIIIIIIIIHIIIIIHHIIGHIIIHIHIHIIHIIIIIIIIIIIHGHIIIIIIIIII?EHIIIIIHHHIHHGIIIIHIHIIIIIIIHEHEHHHHHH<FEGH?HHHHIHHHFH@CFFHHHIGIHHHHFHHHHHIIIIHGHCHIIGIIHHHHHGIIIIIIIHHIIGIHIHHHEEHHIHHIHIIIIHIHHHHIIIHHHHIIIIII=IIIIIIIIIIHIHHIIIIIIIHIIIIIHIIIIIIIIHIIIIIIHIIIIIIIIIIIIIIIIIIIIIIIIHIIIIIHIIHHIIIIIIHIIIIIIIIIIIIIIIIIIIIIIIIIIIIIHIIIIIIIIIIIIGIIHIIIIIIIIIIIIIIIIIIIIIIIIIIIIIIIIIDDDDD
@HISEQ:969:HM2KJBCX2:2:1101:6069:95507 2:N:0:ACTATGCA
ACACAGTCCTGACCCAACTATCCCTATTAATCATTACGTCGATCCTAGAAACCAACAAAATAGGGTCAAACGTCCTATTTCATTATTCCATGCTAATGTATTCAAGCGTGAGCCTGCTTTAAACACTCTAAGTAACAGTCCTGATTCCCCGCGACACCAAATTAATGACATCACGGATCTTCAGAAGGGAGAAACCAGTGACACCAGTGCATACCAAAGGCATGACCAGCGTACTGATCCCGAAATTCAACTACGAGCTTTTTAACTGCAACAACTTTAATATACGCTATTGGAGCTGGAATTACCGCGGCTGCTGGCACCAGACTTGCCCTCCAA
+
DDDDDIIIIIIGHEHHIIHHIIIIIIIIIIIIIIIIIIHIIIIHIIIIIIIIIGIIIGIHIIIIIIIIHIIIIIIIIIIIIIIIIHIIIIIIIIIIHIIIIIIHHIIIHHIIIIIIIIIHIIIIIIIIIIHIIIIIIIHHIIIIIIIIIIIIIIIIIIIIIIIIIHIIIIHIHIIIIIIIIIIIIIIIIIIIIIIIIIIIHIIIHIIIIIIIIIIIIIIIIIIIHIIIIIIIIHHIIIIIIIIIIIIIIIHHFIIIIIIIIIIIHIIIIIIIIIIIIIIIIIIIIIIIIIIIIIIIIIIIIIIIIIIIIIIIIIIIIIIIIIIIIIIIIIIBDDDD
@HISEQ:969:HM2KJBCX2:2:1101:18083:95714 2:N:0:ACTATGCA
ACACAGTCCTGACCCAACTATCCCTATTAATCATTACGGCGGTCCTAGAAACCAACAAAATAGGACCGCACGTCCTATTCTATTATTCCATGCTAACGTATTCGAGCAAAGGCCTGCTTTGAACACTCTAATTTTTTCAAAGTAAAAGTCCTGGTCCCCAACACACCCAGTGAAGGGCATGCGGTTCTCCAGAAGAGAAGGCCCGGCCGGACAAGTGCACGCGGTGAGGCGGACCTGCCAGCCAGGCCAAAGGTTCAACTACGAGCTTTTTAACTGCAACAACTTTAATATACGCTATTGGAGCTGGAATTACCGCGGCTGCTGGCACCAGACTTGCCCTCCAA
+
DDDDDIIIIIIIHIIIIIIIIHIIHIIIIHIIIHIHHIIIIIIHIIIHIIIIIIIIHHHHHHHHHGHHIIIIIIIIIIIIIIIHHIIIIIIIIGIIIIIIHDIHHHIIGIIIIIIIHIIIIIIIIIIIIHHHIIIIHHIIIIIIIIHIIIIIHHIIHIIHHHIHGGHIHIIIIIIIIIIIIIIIHIIIHHIIIIIIIIIIIIIIIIIIIHIIIIIIIIIIIIIIIIIIIIIIIIIIIIIIIHGIIIHHIHHIIIHIIIIIIIIIIIIIIHHHIIIIIIIIIIIIHHIIIIIIIIIIIIIIIIIIIIIIIIIIIIIIIIIIIIIIIHIHIIIIIIIIIIIDDDDD
@HISEQ:969:HM2KJBCX2:2:1101:6012:96130 2:N:0:ACTATGCA
ACACAGTCCTGACCCAACTATCCCTATTAATCATTACGGCGGTCCTAGAAACCAACAAAATAGGACCGCACGTCCTATTCTATTATTCCATGCTAACGTATTCGAGCAAAGGCCTGCTTTGAACACTCTAATTTTTTCAAAGTAAAAGTCCTGGTCCCCAACACACCCAGTGAAGGGCATGCGGTTCTCCAGAAGAGAAGGCCCGGCCGGACAAGTGCACGCGGTGAGGCGGACCTGCCAGCCAGGCCAAAGGTTCAACTACGAGCTTTTTAACTGCAACAACTTTAATATACGCTATTGGAGCTGGAATTACCGCGGCTGCTGGCACCAGACTTGCCCTCCAA
+
DDDDDIIIHIIHHHHHHIIIHHIHIIIIHIIIIIIGHIIIIHHHCHIIHIIIHGHIHEHHIIFHIIIGHHGDHHEHHHHEHCHGIII1FFHIIIIIGIIIIIHHIIHIHIIIIIIIIIIIIIIHIIIIIIIHIHHHHHHHHIIIHIIIIIIIIHIIIHHIHHEHFHHIIHIIHIHIIHHIIIIIIIIIIHIIIIIIIIIIHHIIIIIIIIIIIIIIIIIIIIIIIIIIIIIIIIIIIGIIIIHIIIHGIIIIIIIIIIIIIIIIHIHIIIIIHIIIIIIIIIIHIIIIIIIHIIIIIHIIIIIIIIIIIIIIIIIIIIIIHIIIIIIIIHIIIIIIIIIDDDDD
@HISEQ:969:HM2KJBCX2:2:1101:10047:95886 2:N:0:ACTATGCA
ACACAGTCCTGACCCAACTATCCCTATTAATCATTACGGCGGTCCTAGAAACCAACAAAATAGGACCGCACGTCCTATTCTATTATTCCATGCTAACGTATTCGAGCAAAGGCCTGCTTTGAACACTCTAATTTTTTCAAAGTAAAAGTCCTGGTCCCCAACACACCCAGTGAAGGGCATGCGGTTCTCCAGAAGAGAAGGCCCGGCCGGACAAGTGCACGCGGTGAGGCGGACCTGCCAGCCAGGCCAAAGGTTCAACTACGAGCTTTTTAACTGCAACAACTTTAATATACGCTATTGGAGCTGGAATTACCGCGGCTGCTGGCACCAGACTTGCCCTCCAA
+
DDCDDIIIHIIIIHIIIIHHIIIHHIIIIIGHHHIIIHIIDIIGIECGFHHGGHIIEHHIIH@GEHGDHGGDHICHI@HHIHHIHFHHHIGHIHHIGIHHGDGCHHIIIIHIIGIIIIHHHHHDHEHHIEFIHIHHIIGIHHHHHH<HHHH?GHHHEHIIIHHIIHIIHHGEHHHEHHEHDHEHHHHIIHHIHHFFGGHGIHHEHHDHHHEFHCHGHHDG<IHHGE@HGGC1HCDH??IHHFHHEHEHHGCGD<111IHHC=@@HHEHIHHGCEGG?EHHHEIIHGHIIHE@IHIHHIHHH@HEHHHIHEHDGHIHIIGIIHHCECCEIIHHIIHCCHHD@B@D
@HISEQ:969:HM2KJBCX2:2:1101:6729:95541 2:N:0:ACTATGCA
ACACAGTCCTGACCCAACTATCCCTATTAATCATTACGGCGGTCCTAGAAACCAACAAAATAGGACCGCACGTCCTATTCTATTATTCCATGCTAACGTATTCGAGCAAAGGCCTGCTTTGAACACTCTAATTTTTTCAAAGTAAAAGTCCTGGTCCCCAACACACCCAGTGAAGGGCATGCGGTTCTCCAGAAGAGAAGGCCCGGCCGGACAAGTGCACGCGGTGAGGCGGACCTGCCAGCCAGGCCAAAGGTTCAACTACGAGCTTTTTAACTGCAACAACTTTAATATACGCTATTGGAGCTGGAATTACCGCGGCTGCTGGCACCAGACTTGCCCTCCAA
+
DCDDDIIIHHHIIIHIIIIIIIIIHIIIIIIIIIIIIHHIIIIGIHIIEFHFHHIIIIIIIIHEHHGIHHIDHHHIHIIIIIIHIHIIGHHHIHHIHHHIIHHHHHHIIIIIIIIIIIIIIIIIIHEGIIIIIIHIIIIIIIIIIIIIIIIIIIHIIIHIIIIIHHHIIIHHHIHIIIIIIIIIIIHIIIIIIIIIIIIIIIIIIIIIIIIIIIIIIIIIIIIIIIIIIIIIII?IIIIIIIHIIIHHIIIIIHIIIIIIIIIIIIIIIIIHIIIIIIIIIIIIIIIIIIIHIIIIIIIIIIIIIHIIIHIIIIIIIIIIIIIIIIIIIIIIIIIIIIIDDDDD
@HISEQ:969:HM2KJBCX2:2:1101:2324:96204 2:N:0:ACTATGCA
ACACAGTCCTGACCCAACTATCCCTATTAATCATTACGTCGATCCTAGAAACCAACAAAATAGAATCAAACGTCCTATTTCATTATTCCATGCTAATGTATTCAAGCGCGAGCTTGCTTTAAACACTCTAATTTTTTCAAAGTAACAGTCCTGATTTCCCATGACACCAAATTAATGACATCGTGGTTCGTCAGAAGGGAGAAACCAATAATGCTAGTACGTACAAAGTACGACCGACATATTAGTCCCGAAATTCAACTACGAGCTTTTTAACTGCAACAACTTTAATATACGCTATTGGAGCTGGAATTACCGCGGCTGCTGGCACCAGACTTGCCCTCCAA
+
DDDDDIIIIIIIIIIIIIIIIIIIIIIIIIIIIIIIIIIIIIIIIIIIIIIIIIIIIIHHHHHIIIIIGIIHIIIIIIIIIIIIIIIIIIIHIIIIIIIIIIIIIHIIHIHHIIHHIHIIIIIIIIIIIIIIIIIHHIIIIIIIIIIIIIIIIIIIIIIIIIIIIIIIIIIGIIIIIIIIIIIIIIIIIIIIIIIIIIIIIIIIIIIIIIIIIIIIIIIIIIIIIIIIIIIIIIIIIIIIIIIIIIIIIIIIIIIIIIIIIIIIIIIIIIIIIIIIIIIIIIIIIIIIIIIIIIIIIIIIIIIIIIIIIIIIIIIIIIIIIIIIIIIIIIIIIIIIIIIDDDDD
@HISEQ:969:HM2KJBCX2:2:1101:17342:96487 2:N:0:ACTATGCA
ACACAGTCCTGACCCAACTATCCTATTAATCATTACGGCGGTCCTAGAAACCAACAAAATAGGACCGCACGTCCTATTCTATTATTCCATGCTAACGTATTCGAGCAAAGGCCTGCTTTGAACACTCTAATTTTTTCAAAGTAAAAGTCCTGGTCCCCAACACACCCAGTGAAGGGCATGCGGTTCTCCAGAAGAGAAGGCCCGGCCGGACAAGTGCACGCGGTGAGGCGGACCTGCCAGCCAGGCCAAAGGTTCAACTACGAGCTTTTTAACTGCAACAACTTTAATATACGCTATTGGAGCTGGAATTACCGCGGCTGCTGGCACCAGACTTGCCCTCCAA
+
DDDDDHHHHIIIIIIIHIHIIIIIIIIIIIIIIIIIIIHIIIIHIHHIIIIIHHIIHHHGHHHHHIEHHIHEHHHGHHHCGHEHHIIIIIIIIIIIIHHDGGIIIIIIIHIIIIIIHIIIIIIHIIHHIIIIHIIIIHIIIIIIIIIHIIIHHIHHHHHHIIIIHIHIIIHHIIHIIIHIIIIIIHIHIIHHIIIIIIIIHHHHHHIIIIIIIIIIHIIIIIIIIIIIIIIIIHHIIHIHIHIIIIIIIIIIIIIIIHGIIIIGIIIIIHHGIIIIIIIHHIIIIIIIIHGGIGIIIIIIIIIIIIIIIIIIIIIIIIIIIIIHIIIIIIIIIIIIIIDDDDD
@HISEQ:969:HM2KJBCX2:2:1101:10688:96340 2:N:0:ACTATGCA
ACACAGTCCTGACCCAACTATCCCTATTAATCATTACGGCGGTCCTAGAAACCAACAAAATAGGACCGCACGTCCTATTCTATTATTCCATGCTAACGTATTCGAGCAAAGGCCTGCTTTGAACACTCTAATTTTTTCAAAGTAAAAGTCCTGGTCCCCAACACACCCAGTGAAGGGCATGCGGTTCTCCAGAAGAGAAGGCCCGGCCGGACAAGTGCACGCGGTGAGGCGGACCTGCCAGCCAGGCCAAAGGTTCAACTACGAGCTTTTTAACTGCAACAACTTTAATATACGCTATTGGAGCTGGAATTACCGCGGCTGCTGGCACCAGACTTGCCCTCCAA
+
B@DDDCCCFGGEE@1FHHHCH?EHHEHHHFIHHHHHIF@D<EFHHH@HCHE@1FHFHEHEH@@G@FGHHCEHC@GCGG1GE@HF1DCH?CGFHCEHECFHE@D1FHHIEH@?ECHIIHEGGBGEHFGEGHFGCHHHCGEHHFDFHIHHHDGFDDGHEEHGHCHEFHHEEFEIIH;HHBCHC?CFC7FFGHHHIIHGHIIHDGEEF?C<>GH<0HF@CHEDHIHECEGFCCEHHDEHHIIIHEEIHHD1C<<1CEFIHHC@EC1GCCHIHH@CHCF1EEHHF<C<1EEFG@IIHHHHH@FHEIHF<FEIHGDHDHCCFIHGCGHFC<<1HIIHGCCHDHHD@@@D
@HISEQ:969:HM2KJBCX2:2:1101:10004:97351 2:N:0:ACTATGCA
ACACAGTCCTGACCCAACTATCCCTATTAATCATTACGGCGGTCCTAGAAACCAACAAAATAGGACCGCACGTCCTATTCTATTATTCCATGCTAACGTATTCGAGCAAAGGCCTGCTTTGAACACTCTAATTTTTTCAAAGTAAAAGTCCTGGTCCCCAACACACCCAGTGAAGGGCATGCGGTTCTCCAGAAGAGAAGGCCCGGCCGGACAAGTGCACGCGGTGAGGCGGACCTGCCAGCCAGGCCAAAGGTTCAACTACGAGCTTTTTAACTGCAACAACTTTAATATACGCTATTGGAGCTGGAATTACCGCGGCTGCTGGCACCAGACTTGCCCTCCAA
+
DDDDDIIIIIIIIIIIIGIIIHIIIIIIIIIIIIIIIIIIIIIIIIIIIIIIIIIIHIIIIIHIIIIIIIIIHHIIHHIIIIIIIIIHHHHIIIIIIIIIIHIIHGIIIIHIIIHIIIIIIHHIHIIIIIIIIIIIIIIIIIIHHIIIIIIIIIIIIIIIIIIIIIIIIIIIIIIIIIIHIIIIIIIHIIIIIIIIIIIIIIIIIIIIIIIIIIIIIIIIIIIIIIIIIIIIIIIIIIIIIIHIIIIHIIIIIIIIIIIIIIIIIIIIIIIIIIIIIIIIIIIIIIIIIIIIIIIIIIIIIIIIIIIIIIHIIIIIIIIIIIIIIIIIIIIIIIIIIIIDDDDD
@HISEQ:969:HM2KJBCX2:2:1101:5342:97847 2:N:0:ACTATGCA
ACACAGTCCTGACCCAACTATCCCTATTAATCATTACGGCGGTCCTAGAAACCAACAAAATAGGACCGCACGTCCTATTCTATTATTCCATGCTAACGTATTCGAGCAAAGGCCTGCTTTGAACACTCTAATTTTTTCAAAGTAAAAGTCCTGGTCCCCAACACACCCAGTGAAGGGCATGCGGTTCTCCAGAAGAGAAGGCCCGGCCGGACAAGTGCACGCGGTGAGGCGGACCTGCCAGCCAGGCCAAAGGTTCAACTACGAGCTTTTTAACTGCAACAACTTTAATATACGCTATTGGAGCTGGAATTACCGCGGCTGCTGGCACCAGACTTGCCCTCCAA
+
DDDDDIIIIHIHIIIIIIIHIIIIIIIIIIIIHIIIIIIIIIIIIIIIIIIIHHIIIHIHIIFHIHHHHHDHHIIIIIIEHGHIIIIIHHHIIIIIIIIIIHHIHIIIIIIIIIIIIIIHIIIIIHIIIIIIIIIIIIIIIIIIIIHIHIIIHGIIIIIIHIIIIIIIIIIIIIIIIHIIIIIIHIHIIIIIIIIHIIHIIIIIIIIIIIIHIIIIIIIIIIIIIIIIIIIIIIIIIIIIIIHIIIIHIIIIIIIIIIIIIIIIIIIIIIIIIIIIIIIIIIIIIIIIIIIIIIIIIIIIIIIIIIIIIIIIIIIIIIIIIIIIIIIIIIIIIIIIIIIDDDDD
@HISEQ:969:HM2KJBCX2:2:1101:5698:97659 2:N:0:ACTATGCA
ACACAGTCCTGACCCAACTATCCCTATTAATCATTACGTCAATCCTAGAAACCAACAAAATAGGATCAACGTCCTATTTCATTATTCCATGCTAATGTATTCAAGCGCGAGCCTGCTTTAAACACTCTAATTTTTTCAAAGTAACAGTCCTGATTCCCCGCCACACCAAATGAATGACATGATGGTTCGTCAGAAGGTAGGAACCAGTAACACCAGTACGTACCTAAGGCACGACCAACGTACTGATCCCGAAATTCAACTACGAGCTTTTTAACTGCAACAACTTTAATATACGCTATTGGAGCTGGAATTACCGCGGCTGCTGGCACCAGACTTGCCCTCCAA
+
DDDDDIIIIIIIIIIIIIIIIIIIIIIIIIIIIIIIIIIIIIIIIIIIIIIIIIIIIIIIIHHIFIIIIIHHHIIIGIIIIIIGIIIHHIIIIHIIIIIIIHHIHIHIIIIIIIHHHHHIHIIIHHHIIIIIIHIHIHHIIHIIIIGHIIIGHHHIIIIIHIIIIIIIIIIIIIHIIIIIIIIIIHIIIIIIIIIIIIIIIIIIIIIIIIIIIIIIIIIIIIIIIIIIHIIIIIIIIIIIIIHHIHHIIIIIIIIIIIIIIIIIIIIIIIIIIIIIIIIIIIIIIIIIIIIIIIIIIIHHIIIIIIIIIIIIIIIIIIIIIIIIIIIIIIIIIIIIIIIIDDDDD
@HISEQ:969:HM2KJBCX2:2:1101:12248:98053 2:N:0:ACTATGCA
ACACAGTCCTGACCCACTATCCCTATTAATCATTACGGCGGTCCTAGAAACCAACAAAATAGGACCGCACGTCCTATTCTATTATTCCATGCTAACGTATTCGAGCAAAGGCCTGCTTTGAACACTCTAATTTTTTCAAAGTAAAAGTCCTGGTCCCCAACACACCCAGTGAAGGGCATGCGGTTCTCCAGAAGAGAAGGCCCGGCCGGACAAGTGCACGCGGTGAGGCGGACCTGCCAGCCAGGCCAAAGGTTCAACTACGAGCTTTTTAACTGCAACAACTTTAATATACGCTATTGGAGCTGGAATTACCGCGGCTGCTGGCACCAGACTTGCCCTCCAA
+
DDCDDIHIIIIIHIIIIIIHIIIIIIIIIIIIIIIIIHIIIIIIIIGIIIIIIHHIIIIIIHHFHIIIIIIIIIIIIIIIGIIIIIIHIIIIIIIIIHIIIIIHIIIIHIIIIIHIIIIIIIIIIHHHIIIIIIIIIHIIIIIIIIIIHIIIHIHIIIIIIHFHIHGHIHIIIIIHIIIIIIIIIIIHIIIIIIIIIIIIIIHIIIIIIIIIIIIIIIIIIIIIIIIIIIIIIIIIIIIIIHIIIHEHIIIIHIIIIIIIIIIIIIIIIIIIIIIIIIIIIIIIIIIIIIIIIIIIIIIIIIIIIIIIIIIIIIIIIIIIIIIIIIIIIIIIIIIIIIDDDDD
@HISEQ:969:HM2KJBCX2:2:1101:1449:97931 2:N:0:ACTATGCA
ACACAGTCCTGACCCAACTATCCCTATTAATCATTACGGCGGTCCTAGAAACCAACAAAATAGGACCGCACGTCCTATTCTATTATTCCATGCTAACGTATTCGAGCAAAGGCCTGCTTTGAACACTCTAATTTTTTCAAAGTAAAAGTCCTGGTCCCCAACACACCCAGTGAAGGGCATGCGGTTCTCCAGAAGAGAAGGCCCGGCCGGACAAGTGCACGCGGTGAGGCGGACCTGCCAGCCAGGCCAAAGGTTCAACTACGAGCTTTTTAACTGCAACAACTTTAATATACGCTATTGGAGCTGGAATTACCGCGGCTGCTGGCACCAGACTTGCCC
+
DDDDDIIIIIIIIIIIHIIIIIIIIIIIIIIIIIIIIHHIIIIIIIIIIIIIIIIIHIIIIIHIIIIHIHHHHIHIIHHIIIIIGIIIIIIIIHIIIIIIHIHIIIIIIIIIIIIIIIIIIIIIIIIHIHIIIIIIIIIIIIIIIIIIHIIIHIIIIIIIHIHHIIIIIIIIIIIIIIIIIIIIIIIIHIIIIIIIIIIIIIIIIIIIIIIIIIIIIIIIIIIIIIIIIIIIIIIIIHIIIIIIIIIIIIIIIIIIIIIIIIIIIIIIIIIIIIIIIIIIIIIIIIIIIIIHIIIIIIIIIIIIIIIIIIIIIIIIIIIIIIIIIIIIIIIIIIDDDDD
@HISEQ:969:HM2KJBCX2:2:1101:10168:97773 2:N:0:ACTATGCA
ACACAGTCCTGACCCAACTATCCCTATTAATCATTACGGCGGTCCTAGAAACCAACAAAATAGGACCGCACGTCCTATTCTATTATTCCATGCTAACGTATTCGAGCAAAGGCCTGCTTTGAACACTCTAATTTTTTCAAAGTAAAAGTCCTGGTCCCCAACACACCCAGTGAAGGGCATGCGGTTCTCCAGAAGAGAAGGCCCGGCCGGACAAGTGCACGCGGTGAGGCGGACCTGCCAGCCAGGCCAAAGGTTCAACTACGAGCTTTTTAACTGCAACAACTTTAATATACGCTATTGGAGCTGGAATTACCGCGGCTGCTGGCACCAGACTTGCCCTCCAA
+
DDDDDIIIIIHIIIIIIIIIIIIIIIIIIIIIIIIIIHHIIIIIIIGIIIIIIIIIIIIHIIIIIIIHIIIIIIIIIHIIIIIIIIIIIIIIIHIIIIIHHGIIIIIIIIIIIIIIIIIIIHIHHIIIIIIIIIIIIIIHIIIIHHIIIIIIHIIIIIIIIIIIIIIIIIIIIIIIIIIIIIIIIIHHIIIIIIIIIIIIIIIIIIIIIIIIIIIIIIIIIIIIIIIIIIIIIIIIIIIIIIHIIIHHIIIIIIIIIIIIIIIIIIIIIIIIIIIIIIIIIIIIIIIIIHIIIIIIIIIIIIIIIIIIIIIIIIIIIIIIIIIIIIIIIIIIIIIIIIIDDDDD
@HISEQ:969:HM2KJBCX2:2:1101:4650:98138 2:N:0:ACTATGCA
ACACAGTCCTGACCCAACTATCCCTATTAATCATTACGGCGGTCCTAGAAACCAACAAAATAGAACCGCACGTCCTATTCTATTATTCCATGCTGTAATATTCGAGCAAAGGCCTGCTTTGAACACTCTAATTTTTTCAAAGTAAAAGTCCTGGTCCCCAACACACCCAGTGAAGGGCATGCGGTTCTCCAGAAGAAAAGGCCCGGCCGGACAAGTGCACGCGGTGAGGCGGACCTGCCAGCCAGGCCAAAGGTTCAACTACGAGCTTTTTAACTGCAACAACTTTAATATACGCTATTGGAGCTGGAATTACCGCGGCTGCTGGCACCAGACTTGCCCTCCAA
+
D@BDD@FDECFHIIIHHEG1CH<FF?FHCEHFHIHEH<0F/EHICHC?1DHHI?E@<1CHCHIGHIIIHCH/1<CHI1CF?1CG1<FHGH?1C1IHIIIIHCIHFHEIHHEHE<GHFIIIIHHHGHHHCEAHGIIHGHCHEB?HHHIHHIIIGIHHHEHHHHHHHHEHEIIHHI<IIIIIIIIFHGHHEGIH;EFBFBGH4IHIHHIIHIHCIIIIIIIGIHIIIIIIHIIIIIIIIHHIHE@GIIHFIIHHIHHHHIIIIIIIIIIIIIIIIHIIIIIIIIHIIIHIIIHIHIIHHIIIIIIIIIIIIIIIIHIIIIIIIIHIIIIIIIIHIIIIIIID@DBD
@HISEQ:969:HM2KJBCX2:2:1101:9509:99491 2:N:0:ACTATGCA
ACACAGTCCTGACCCAACTATCCCTATTAATCATTACGGCGGTCCTAGAAACCAACAAAATAGGACCGCACGTCCTATTCTATTATTCCATGCTAACGTATTCGAGCAAAGGCCTGCTTTGAACACTCTAATTTTTTCAAAGTAAAAGTCCTGGTCCCCAACACACCCAGTGAAGGGCATGCGGTTCTCCAGAAGAGAAGGCCCGGCCGGACAAGTGCACGCGGTGAGGCGGACCTGCCAGCCAGGCCAAAGGTTCAACTACGAGCTTTTTAACTGCAACAACTTTAATATACGCTATTGGAGCTGGAATTACCGCGGCTGCTGGCACCAGACTTGCCCTCCAA
+
DDDDDIIIIIIIIIIIIIIIIIIIIIIIIIIIIIIHIHGIIHIIHIIIIIIIIHIIHIIIIHHHIIIIIIIIHHIIIIIIIIIIIIIIHHHIIIIIIIIIHIIIIIGIIIIIIIIIIIIIIIHIIIIIIIIIIIIIIIIIHIIIIIIIIIIIIIIHIIIGHHIIHIIIHIHIIIIIIHIIIHIIIHHHHIIIIIIIIIIIIHGIIHHIIHIIIIIIIIIIIIIIIIIIIIIIIIIIIIIIIIIIIIIIIGIIIHIIIIIIIIIIIIIIIIIIIIIIIIIIIIIIIIIIIIIIIIIIIIIIIIIIIIIIIIIIIIIIIIIIIIIIIIIIIIIIIIIIIIIDDDDD
@HISEQ:969:HM2KJBCX2:2:1101:2275:99637 2:N:0:ACTATGCA
ACACAGTCCTGACCCAACTATCCCTATTAATCATTACGTCAATCCTAGAAACCAACAAAATAGGATCAAACGTCCTATTTCATTATTCCATGCTAATGTATTCAAGCGTTAGCCTGCTTTAAACACTCTAATTTTTTCAAAGTAACAGTCCTGTTTCCCTGCAACACCAAATTAATGGCATTACAGTTCTTCAGAAAGGAGGAATCAGCGAGACCAGTACGTACCAATGGCACGACCAACCTGCTGACCCCGAAATTCAACTACGAGCTTTTTAACTGCAACAACTTTAATATACGCTATTGGAGCTGGAATTACCGCGGCTGCTGGCACCAGACTTGCCCTCCAG
+
DDDDDIIIIIIIIHIIIIIIIIIIIIIIIIIIIIIIIIHIEHIHIIIIIHIIIIIHIGIIHIHHFIIIIHIIIIIIIIIHHIIIGIIIHIIHHIFIIIIIHFHHHIIIIHIIIIIIIIIIIIIIFHGHIIHIIIHHIIGHHHIIIIIIHIIIIIHIIIIHIIIIIIIHHHHHIIIIIIIIIIIHHIEIIIIIIIIIIIHIIIIIHIIIHIIIIIIIIIIIIIIIIIHIHIHIIIHIIIIIIHHGEHHIIIIIIIIIHIIIIIIIIIIIIIIIIIIIIIIIIIIIIIHIIIIIIIHIIIIIIIIIIIIIIIIIIIIIIIIIIIIIIIIIIIIIIIIIIIIIIDDDDD
@HISEQ:969:HM2KJBCX2:2:1101:13809:98280 2:N:0:ACTATGCA
ACACAGTCCTGACCCAACTATCCCTATTAATCATTACGGCGGTCCTAGAAACCAACAAAATAGGACCGCACGTCCTATTCTATTATTCCATGCTAACGTATTCGAGCAAAGGCCTGCTTTGAACACTCTAATTTTTTCAAAGTAAAAGTCCTGGTCCCCAACACACCCAGTGAAGGGCATGCGGTTCTCCAGAAGAGAAGGCCCGGCCGGACAAGTGCACGCGGTGAGGCGGACCTGCCAGCAAGGCCAAAGGTTCAACTACGAGCTTTTTAACTGCAACAACTTTAATATACGCTATTGGAGCTGGAATTACCGCGGCTGCTGGCACCAGACTTGCCCTCCAA
+
@?DD@1<D@HHC?CEC1ECECGHHI?GHEHECFHHHH<<C?<<CCG@C1CFHFC<C@CGFHGHE1D?CDHHD1EHEHIIIEC<C1FCH@EH@F1@GHGGFHCCG81DC6<DEFHGEHHEHHGGH?CEHFCCDGGC<EE0<0EFHH@DFFHIIH?@EGECCCC@EEHFAADGH?HCHHA@BAEEC.CEFFC.//:GG?AFIGHHHDC<C@C0CFF<1E?FDH=D<1E@DE<CG/FIGHF<C1C<@<11GHHFHG<CEEE<@F<<EHCHHHGC11<1FC1HHEC<1FEF@F=HDCCIHGIHFHHHHHHGHIIHIIHHCDGHHGHHHHHEIHHEGIHIIIIHDCDDD
@HISEQ:969:HM2KJBCX2:2:1101:9820:100161 2:N:0:ACTATGCA
ACACAGTCCTGACCCAACTATCCCTATTAATCATTACGGCGGTCCTAGAAACCAACAAAATAGGACCGCACGTCCTATTCTATTATTCCATGCTAACGTATTCGAGCAAAGGCCTGCTTTGAACACTCTAATTTTTTCAAAGTAAAAGTCCTGGTCCCCAACACACCCAGTGAAGGGCATGCGGTTCTCCAGAAGAGAAGGCCCGGCCGGACAAGTGCACGCGGTGAGGCGGACCTGCCAGCCAGGCCAAAGGTTCAACTACGAGCTTTTTAACTGCAACAACTTTAATATACGCTATTGGAGCTGGAATTACCGCGGCTGCTGGCACCAGACTTGCCCTCCAA
+
DDDDDHIIIIIIIIIIIIIIIIIIIIIIIIIIIIIIIIIIIIIIIIIIIIIIIIIIIIIIIIHHHIIIIIIIHHIIIIIHHIIIIIIIIHIIIIIIIIIIIIHIIIIIHIIIIIHIIIIIIIIHHHIIIIIIIIIIIHHIIIIIIIIIIIIIIIIIIIIIIIHHHIIIHIIIHIIIIIHIIIIIIIIIIIIIIIIHIIIIHHHIIHIIIIIIHIIIIIIIIIII>IIIIIIIIIIIIIIIIIHIIIIHIIIIIIIIIIIIIIIHIIIIIIIIIIIIIIIIIIIIIIIIIIIIIIIIIIIIIIIIIIIIIIIIIIIIIIIIIIIIIIIIIIIIIIIHIIIDDDDD
@HISEQ:969:HM2KJBCX2:2:1101:15819:100988 2:N:0:ACTATGCA
ACACAGTCCTGACCCAACTATCCCTATTAATCATTACCGCGGTTCCAGAAACCAACACAACAGAACCACAGGTCCTATTCCATTATTCCATGCTAATCTATGCAAGCATGCGCCTGCTTTGAACACTCTAATTTTTTCAAGGTAAACGTCCTGGCTCCCGGCCGCCCGGCCGCCCGAAGGCAGCCCGGCGGCCGTTCCCCAGGAGGAAAGGCTCGGCCTTGACGCCCCCGCGAAGGGGCAGGCAGTACTCGCCGCCGAAGCAGCGGACCACCCGGCCAAGCCCAAAATTCGACTACGAGCTTTTTAACTGCAACAACTTTAATATACGCTATTGGAGCTGGAATTACCGCGGCTGCTGGCACCAGACTTGCCCTCCAA
+
CBDBAEGCHFHHHHIHEEHIIGHIIEHCEFHHIIIIIIFHCHHHHHFIHHFHHHIC?GHIH?1@GHHHHH?@<D<DHHHHIIIIIIGHEHI?EHHG@ECHECGHIIHHHCE<CEH?GHEHHHHEHIHHHHFHHHIIIHIHHHHGGHIHH?GFCEH@EHHIGHIIHHIHHDHHIHHEGEHEHHHGGHHHHDHHAHB=IIIIIHEGFIIIIIHHFCEGHEHDIHIIIGHIIIHFEECHEHIIHIHIIHHHHIHGIIIIIIHHIIIIIIIGIIIIIIHHDIIIHHHHHHFGHHHHIIHIHHIIIIHHEHFIIIGIIIHHHHHHIHGEIHIIIIIIIIHIHIIIHHGEHIIGHIHHIIIIIIIIIIHHIIHIIIHIHBCDCD
@HISEQ:969:HM2KJBCX2:2:1101:18958:100978 2:N:0:ACTATGCA
ACACAGTCCTGACCCAACTATCCCTATTAATCATTACCTTGGTTCCGAAGACCAACAAAATAGAACCAAAGTCCTATTCTATTATTCCATGCTAATCTATCCAAGCGAAGGCCTGCCTTAAACACTCTAATTTTTTCAAAGTAAGAGTCCCGGCTCCCCAGCGCACTCAGCTAAGAGCACACCGGTTCCCCAGAAGGAAAGGCCCGACCCGAGCAGTGCTGACCAGAGGAAAGACCGCCCAGCCAGGCCCAAAATTCAACTACGAGCTTTTTAACTGCAACAACTTTAATATACGCTATTGGAGCTGGAATTACCGCGGCTGCTGGCACCAGACTTGCCCTCCAA
+
@D@@DEHCCCGEFHH@GHCH@ECCGHHHHIH?HEG11<<DDGHIICGCCDC?1DFEH?FEHE?CF@E?G1FHH1CF?<1<DGFFE?1<1CFHHEE@GC@FHD<IHEGIHHHCECCEEB?GCF1HHGG?HGDEF8F6HHFHEEIIHHHDHHHIIHHHIHIHDHFEHC?G@IHHHCB<<@HCHHDHCHGEDHDHHHIHHEHIIIHHIHHHHGHIIHIIIIGIHG?FIHHCHGIIIHIIGHHFIIHGHHIG<GIIIIHIHHHEHHEHEHEHHEGGHHHHIHEHHHHC?EHIHHHHGIHIHIIIIIIIHEHIIHHHIIHIIIIIIIHHHIIIIIIIIHHIIIIIDDDDA
@HISEQ:969:HM2KJBCX2:2:1102:4888:2414 2:N:0:ACTATGCA
ACACAGTCCTGACCCAACTATCCCTATTAATCATTACGGCGGTCCTAGAAACCAACAAAATAGGACCGCACGTCCTATTCTATTATTCCATGCTAACGTATTCGAACAAAGGCCTGCTTTGAACACTCTAATTTTTTCAAAGTAAAAGTCCTGGTCCCCAACACACCCAGTGAAGGGCATGCGGTTCTCCAGAAGAGAAGGCCCGGCCGGACAAGTGCACGCGGTGAGGCGGACCTGCCAGCCAGGCCAAAGGTTCAACTACGAGCTTTTTAACTGCAACAACTTTAATATACGCTATTGGAGCTGGAATTACCGCGGCTGCTGGCACCAGACTTGCCCTCCAA
+
0<<DDI<<<<<D<<GE@@CHECG?11CE<<DGHHEHE1<///<//<111<1D1DF0<DCF111<DF<</C/<1<<<F1CCGHEHHE1<FC111<IHHHEHHDE@B%HEFG@<B1)<IHGH@@BFB@FHI0HEG<00A86CEB<@IHH?FGEA8?DHDGBB@GHEHHHIIHCHHHEHHG@HE:8EHIIHIGE@@EFHHFHGIIHHCBHHC@FCGIFGIHCFECHC<:AE?<ACAA.FHCG1HGD?HCCHHFD1@HIIHIHHEHEIIHEFFGF@CFEFD1HF@CEHGCGF<0EGHEGC1HEF@C<F1HFCHCHFC/CHCHIHHEHFHFEH@GFCEGCHIHC0DDD<
@HISEQ:969:HM2KJBCX2:2:1102:14818:2724 2:N:0:ACTATGCA
ACACAGTCCTGACCCAACTATCCCTATTAATCATTACGTCAATCCTAGAAACCAACAAAATAGGATCAAACGTCCTATTTCATTATTCCATGCTAATGTATTCAAGCGTTAGCCTGCTTTAAACACACTAATTTTTTCAAAGTAACAGTCCTGTTTCCCTGCAACACCAAATTAATGACATTACAGTTCTTCAAGAAGGAGGAACCAGTAAAGCCAGTACATACCAGAGGCACGACCAACTTACTAATCCCGAAATTCAACTACGAGCTTTTTAACTGCAACAACTTTAATATACGCTATTGGAGCTGGAATTACCGCGGCTGCTGGCACCAGACTTGCCCTCCAA
+
DDDDDIIIIIIIIIIIHIIIIIIIIIIIHIIIIIIIIIIIIIHIIIHIIIIIIIIIIIIIIGCHIIIIIIIHHHIIIIIIIIIIIHHEHIIIIHIIIIIIIIGHHIIHIIIIIHIHIHIIIIIIIIIIIIIIIIIIIIIIIIIIIIIIIIIIIHHHIIIHIIIIIIIHHHIIGIIIIIIIIIIIIIIHHHIIIIHIIIIIHIIIIHIIIIIIIIHIIIIHHHIIIIIIIIIIIIIIIHIIIIIHHIIIIIIIIIIIIIIIIIHIIIGIIIIIIIIIIIIIHIIHIHIIIIIIIIIIIIIIIIIIIIIIIIIIIIIIIIIIIIIIIIIIIIIIIIIIIIIHIDDDDD
@HISEQ:969:HM2KJBCX2:2:1102:15917:3217 2:N:0:ACTATGCA
ACACAGTCCTGACCCAACTATCCCTATTAATCATTACGGCGGTCCTAGAAACCAACAAAATAGGACCGCACGTCCTATTCTATTATTCCATGCTAACGTATTCGAGCAAAGGCCTGCTTTGAACACTCTAATTTTTTCAAAGTAAAAGTCCTGGTCCCCAACACACCCAGTGAAGGGCATGCGGTTCTCCAGAAGAGAAGGCCCGGCCGGACAAGTGCACGCGGTGAGGCGGACCTGCCAGCCAGGCCAAAGGTTCAACTACGAGCTTTTTAACTGCAACAACTTTAATATACGCTATTGGAGCTGGAATTACCGCGGCTGCTGGCACCAGACTTGCCCTCCAA
+
CDDDDHIIIHIIIIIIHIIIIHIIIIIIIIIIIIIHIGHGHIIIIIHIIIIHIHIIIIIHHHHGIIIIGIIIIHIIIIIIIIIIIIHHIHIIIIIIIIIIIHHIIHIIIIIHIIHIIIIIIIIIIIIIIIIIIIIIIIIIIIIIIIIIIIIHIHIIIIIIIIIHHIIIIIIIIIIIIIIHIIIIIIIIIIIIIIIIIIIIIIIIIIIIIIIIIIIIIIIIIIIIIIIIIIIIIIIIIIIIIIHIIIIHIIIIIIIIIIIIIIIIIIIIIIIIIIIIIIIIIIIIIIIIIIIIIIIIIIIIIIIIIIIIIIIIIIIIIIIIIIIIIIIIIIIIIIIIIIIDDDDD
@HISEQ:969:HM2KJBCX2:2:1102:11728:3368 2:N:0:ACTATGCA
ACACAGTCCTGACCCAACTATCCCTATTAATCATTACGTCAATCCTAGAAACCAACAAAATAGGATCAACGTCCTATTTCATTATTCCATGCTAATGTATTCAAGCGCGAGCCTGCTTTAAACACTCTAATTTTTTCAAAGTAACAGTCCTGATTCCCCACCACACCAAATTAATGACATGATGGTTCGTCAGAAGGTAGAAATCAGTAACACCAGTACGTACCGAAGGCACGACCAGCGTACTAATCCCGAAATTCAACTACGAGCTTTTTAACTGCAACAACTTTAATATACGCTATTGGAGCTGGAATTACCGCGGCTGCTGGCACCAGACTTGCCCTCCAA
+
DDDDDIIIIIIIIHIIIIIIIIIIIIIIIIIIIIIIIIIIIIIIIIIIIIIIIIIIIIIIIHHIIIIIHHIIIIIIIIIIIIIIIIIIIIIIIIIIIIIIHIIHIIIIIIIIIIIIIIIIHIIIHIIHIIIIIIIHIIIIIIIIIIHIIIIIIIIIIIIHIIIIIIHIIIIIIIIIIIIIIIIIIIIIIIIIIIIIIIIIIIHIIIIIIIIIIIIIIIIIIIIIIIHIIIIIIIIIIIIIIHHHIIIIIIIIIIIIIGIIIHHIIIIIIIIIIIIIIIIIIIIIIIIIGIIIIHIIIIIHIIIIIIIIIIIIIIIIGIIIIIIIIIIIIIIIIIIIIIIIDDDDD
@HISEQ:969:HM2KJBCX2:2:1102:3045:2997 2:N:0:ACTATGCA
ACACAGTCCTGACCCAACTATCCCTATTAATCATTACGGCGGTCCTAGAAACCAACAAAATAGGACAGCACGTCCTATTCTATTATTCCATGCTAACGTATTCGAGCAAAGGCCTGCTTTGAACACTCTAATTTTTTCAAAGTAAAAGTCCTGGTCCCCAACACACCCAGTGAAGGGCATGCGGTTCTCCAGAAGAGAAGGCCCGGCCGGACAAGTGCACGCGGTGAGGCGGACCTGCCAGCCAGGCCAAAGGTTCAACTACGAGCTTTTTAACTGCAACAACTTTAATATACGCTATTGGAGCTGGAATTACCGCGGCTGCTGGCACCAGACTTGCCCTCCAA
+
00<<D1<111<1CCC1GH1FC<1<@E<CDH@GF@H@1<0/<<CHH1111DD1<<F0DC1CCG1<<11<<C1/1<00<<D11D1CG1D@111<11<C1<@@61<<BC?HHF8CHHHB11B6<8DGB@8HGE@HH16C/G6BB00HHGHHEEB/<DF=-GEG9=IHHHA.HHEIHHH@CHH??DHCD,.C?HIIHFIHEFIHE<ADIHGHFCGGCGEIGGGHHFCHHFCEHF<FFDFFECEHCEDHGF1CIHGCEHCHHHGCCEHHHHIHHCFEGHHCHIHHGDC?H@EGCHH@GIHC?EEHFHEH@IIHIIIIHHHGIHHCGIHG1CHHGEEGCEIHHHHD@@@D
@HISEQ:969:HM2KJBCX2:2:1102:19943:3738 2:N:0:ACTATGCA
ACACAGTCCTGACCCAACTATCCCTATTAATCATTACGGCGGTCCTAGAAACCAACAAAATAGGACCGCACGTCCTATTCTATTATTCCATGCTAACGTATTCGAGCAAAGGCCTGCTTTGAACACTCTAATTTTTTCAAAGTAAAAGTCCTGGTCCCCAACACACCCAGTGAAGGGCATGCGGTTCTCCAGAAGAGAAGGCCCGGCCGGACAAGTGCACGCGGTGAGGCGGACCTGCCAGCCAGGCCAAAGGTTCAACTACGAGCTTTTTAACTGCAACAACTTTAATATACGCTATTGGAGCTGGAATTACCGCGGCTGCTGGCACCAGACTTGCCCTCCAA
+
DDADDIIIHIIIIHHIHHIIIHIIIHIIIHIHIIIIIIHHHHIIIHIFHIFHIIICCHIHIIHHIHIHHHIHHIIIGHIIIIIIIEHHHIIIIIIIIIHGHIHHIIIIIIHIHHIIIIIHHHHIHHIIHHHIIHIHHHHHIIHHIIHGHIIIHHHIIIIIGGEEHHHHHIIIIIIIIIIIHIIIIIIIIIIHHHIHIIIIIIIIIIHIIIIIIIIIIIIIIIIIIIIIIII?IIIIIIHIIGGIIIHHIIIIIHIIIIIIIIGIIIIIIIIIIIIIIIIIIIIIHIIIIIHHGIIIIIIIIIIIHIIIIHGIIIIIIIIIIIIIIIIIIIIIIIIIIIIDDDDD
@HISEQ:969:HM2KJBCX2:2:1102:4260:4093 2:N:0:ACTATGCA
ACACAGTCCTGACCCAACTATCCCTATTAATCATTACCTCGACTCCGAAAGCCAACGAAATAGAACCGAGATCCTATTCCATTATTCCATGCACTAATGTTCAGGCTGTAGCGCCTGCTTTGAGCACTCCAATTTTTTCAAAGTAAACGTGCTGGCCACCCATGGCACTCGATTAAGAGAACCATGAACGAACCAACAAAATCGTCCGGGCAAACAGTAGACACCGCAAGGTGCACCGCTCGCCCGAAACCGAGATCCAACTACGAGCTTTTTAACCGCAGCAATATTAGTATACGCTATTGGAGCTGGAATTACCGCGGCTGCTGGCACCAGACTTGCCCTCCAA
+
BDDDDHIHIIIIIIE?GHHIHHIGIIIIIFIIGIHIHHIIIGGEH?EDHHGIICHHIIHHHIGGHIIICHHHGHHIIIIGFCHIIHHEHHHHIIIHIHIHHGHHHIIIHIIIIIIIIIHIIIHIIHIHGIIIHHHIHHIHHIIIIGHHIIIIHIIIIIIIIIIIIIIHHHHHIHIIIIIIHHIIHIIIIHHIIEIHHHHHHHIIHHGHHHHIHIHIIIIIIIIIIIIIHGIHIIHHGIIIIIIHGIIIHIIIIHHIIIHIIHHIIIIIIIIIIHIIIIIIIIIIIIIIIIIIIIIIIIIIIIIIIIIIIIIIIHHIIIIGIIIIIIIIIIIIIIIHIIIHIDDDDD
@HISEQ:969:HM2KJBCX2:2:1102:3730:4324 2:N:0:GCTATGCA
ACACAGTCCTGACCCAACTATCCCTATTAATCATTACGGTGATCCTAGAAACCAACAAAATAGAATCATGCCGTCCTATTTTATTATTCCATGCTAATGTATTCAAGCAAAATGCCTGCTTTAAACACTCTAATTTTTTCAAAGTAAAGGTCCTGGTTCCCCGCGACACCCAATTAAGGGCATCGCGGTTCTCCAGAAGGTGAGAAATTGACTACACCAGTTCATACCCCTTAAGGCACGACCGATGTGTCAATCCCGAAATTCAACTACGAGCTTTTTAACTGCAACAACTTTAATATACGCTATTGGAGCTGGAATTACCGCGGCTGCTGGCACCAGACTTGCCCTCCAA
+
D0@DB?HGHHH<1GHEGHHHIFHHG@GHFFGEH@@GFHHH@G?EG?GE?@GIIIHIIIHHHE1<<FEFHGIGH<CEHH?CHHEHG1<CG1D@HGHHHEHHHCGFGHHHGCDGGHHHGHHEHHHCHH@HHDF?IHHHHHHHHHIHHHHHGFGIIHCHFHHHHHH=IIIIHHIHIIIHIIIGHIIIHIII>IIHHHHIHIIHIII<<I;HIIHHEHGCI=IIHGHHHEGIIIIIIIHDDHFD<FHIIIHHIHGHHHDHHIIIIGIIHIHFIIHHGIIHFHHFFEIIIHHHGCHFFIHHGC@HHIHHHHHGIIIHIIIIHHHIIIIHIHIHIIIHECIIIIIIHEHIHHGDAADA
@HISEQ:969:HM2KJBCX2:2:1102:2465:4783 2:N:0:ACTATGCA
ACACAGTCCTGACCCAACTATCCCTATTAATCATTACGGCGGTCCTAGAAACCAACAAAATAGGACCGCACGTCCTATTCTATTATTCCATGCTAACGTATTCGAGCAAAGGCCTGCTTTGAACACTCTAATTTTTTCAAAGTAAAAGTCCTGGTCCCCAACACACCCAGTGAAGGGCATGCGGTTCTCCAGAAGAGAAGGCCCGGCCGGACAAGTGCACGCGGTGAGGCGGACCTGCCAGCCAGGCCAAAGGTTCAACTACGAGCTTTTTAACTGCAACAACTTTAATATACGCTATTGGAGCTGGAATTACCGCGGCTGCTGGCACCAGACTTGCCCTCCAA
+
DDDDDIIIIIIIIIIIIIIIIIIIIIIIIIIIIIIIIIIIIIIIIIIIIIIHIIIIIHIGHHHIIIIHIHIIHIHIIHIIIIIIIIIIIIIHIIIIIIIIIIIHHIIIIIIIIIIIIIIIIIIIHIIIIIIIIIIIIIIIIIIIIIIIIIIIHHIIIIIIIIHHHIIIIHHIIIIIIIIIIIIIIHIIIIIIIIIIIIIIIIIIIIIIIIIIIIIIIIIIIIIIIIIIIIIIIIIIIIIIIIHIIIIIIIIIIIIIIIIIIIIIIIIIIIIIIIIIIIIIIIIIIIIIIIIHIIIIIIIIIIIIIIIIIIIIIIIIIIIIIIIIIIIIIIIIIIIIIIIDDDDD
@HISEQ:969:HM2KJBCX2:2:1102:3976:4975 2:N:0:ACTATGCA
ACACAGTCCTGACCCAACTATCCCTATTAATCATTACGTCAATCCTAGAAACCAACAAAATAGGATCAACGTCCTATTTCATTATTCCATGCTAATGTATTCAAGCGCGAGCCTGCTTTAAACACTCTAATTTTTTCAAAGTAACAGTCCTGTTTCCCTGCAACACCAAATTAATGACATTACAGTTCTTCAAGAAGGAGGAACCAGTAAAGCCAGTACATACCAGAGGCACGACCAACCTACTAATCCCGAAATTCAACTACGAGCTTTTTAACTGCAACAACTTTAATATACGCTATTGGAGCTGGAATTACCGCGGCTGCTGGCACCAGACTTGCCCTCCAA
+
DBDDDIIIIIHIIIIIHIIIIIHIIIIIIIIIIIIIIIIIIIIHIIHIHHHIIIIIIIHHHFHHIIIIIHHHHCHIHHIHIIIIHIIIIIIIIIIIHHIIIIIIIIIIIIIIIIIHIIIIHIIIHHIIHIIIIIIIIIIIHHHIIIHHHIHIIIHIIIIIIIIIIIIIIIHHIIIIHIIIIIIHIIIHHIGIIIIGIHIIHIHIIIIIIIIIIIIIIIIIII<IIIIIIIIIIHIIHHHIIHHHIIHIIIIIIIIIIIIIIIIIIIIIIIIIIIIIIIIIGIHIIIIIIIIIIIIIIIIIIIIIIIIIIIIIIIIIIIIIIIHFD1IIIIIIIIIIIIIIDDDDD
@HISEQ:969:HM2KJBCX2:2:1102:7546:4654 2:N:0:ACTATGCA
ACACAGTCCTGACCCAACTATCCCTATTAATCATTACGTCAATCCTAGAAACCAACAAAATAGGATCAACGTCCTATCTCATTATTCCATGCTAATGTATTCAAGCGCGAGCCTGCTTTAAACACTCTAATTTTTTCAAAGTAATAGTCCTGATTCCCCGCCACACCAAATTAATGACATGATGGTTCGTCAGAAGGTAGGAATCAGTAACACCAGTACGTACCGAAGGCACGACCAACATACTAATCCCGAAATTCAACTACGAGCTTTTTAACTGCAACAACTTTAATATACGCTATTGGAGCTGGAATTACCGCGGCTGCTGGCACCAGACTTGCCCTCCAA
+
DDDDCIIIIIIIIIIGIIIIIIIIIIIIIIIIIIIIIIIIIIIIIIIIIIIIHIIIIIIIIHGIHIIIIIHIGIIHIIIIHIIGHIHIIIIIIIIIIIIHIHHIHHIIIIIIIIIIHHIIHIHHHIIHIHIIIIIIIIHIIIHIIIIIIIIIIIIIIIIIIIIIIIIIIIIIIIIIIIIIIIIIIHIIIIHIIIIIIIIIIIIIIIIIIIIIIIIIIIIIIIIIIIIIIIIIIIIIIIIIIIHHHGHIIIIIIIIIIIIIIHIIIIIIIIIIIIIIIIIIIIIIIIIIIIIIHIIIIIIIIIIIHIIIIIIIIHIIIIIIIIIIIIIIIIIIIIIIIIIIDDDDD
@HISEQ:969:HM2KJBCX2:2:1102:15334:5343 2:N:0:ACTATGCA
ACACAGTCCTGACCCAACTATCCCTATTAATCATTACGTTGATCCTAGAAACCAACAAAATAGAATCGAACGTCCTATTTCATTATTCCATGCTAATGTATTCAAGCGCGTGCCTGCTTTAAACACTCTAATTTTTTCAAAGTAACAGTCCTGACTCCCCACAACATCAAATTAATGACATCATGATTCATCAGAAGGGAGAAATCAATGACATTAGTACGTACCGAAGGCACGACCGACGTATTGATCCCGAAATTCAACTACGAGCTTTTTAACTGCAACAACTTTAATATACGCTATTGGAGCTGGAATTACCGCGGCTGCTGGCACCAGACTTGCCCTCCAA
+
DDDDCIIIIIIHIIIIIIIIIIIIIIIIIIIIIIIIIIIIIIIGIIIIIIIIIIIIHIIHIIHIIIIGHIHHHHIIIIHIHIIIHHIHHHHIHIIHIHIIIHIIIIIIHHIIIIIHHIIIIIIIIIIIIIIIIIIIHIIGIIIIIIIIHIGHIIIHIHIIIIIIHIIIIIIIIIIIIIHHIIIIHIIIIHHIIIIIIHIIIIIHGHIIIIIIIIIIIIIIIIIIIIIIIIIIIIIII=IIIIHHHIIIIIIIIIIIIIIIIIHIIIIIIIHIIIIIIIIIIIIIIIHHIIIIIIIIIIIIIIIIIIIIIIIIIIIIIIIIIIIIIIIIIIIIIHIIIIIIIDDDDD
@HISEQ:969:HM2KJBCX2:2:1102:10096:5189 2:N:0:ACTATGCA
ACACAGTCCTGACCCAACTATCCCTATTAATCATTACGTCAATCCTAGAAACCAACAAAATAGGATCGAACGTCCTATTTCATTATTCCATGCTAATGTATTCAAGCCTTAGCCTGCTATAAACACTCTAATTTTTTCAAAGTAACAGTCCTGATTTCCTGCAACACCAAATTAATGACATTACAGTTCGTCAAGAGGGAGGAATCAGTAAAGCCAGTACACACCATTGGCACGACCAACCTACTGACCCCGAAATTCAACTACGAGCTTTTTAACTGCAACAACTTTAATATACGCTATTGGAGCTGGAATTACCGCGGCTGCTGGCACCAGACTTGCCCTCCAA
+
DDDDDIIIIIIIIIIIIIIIIIIIIIIIIIIIIIIIIIIIIIIIIIIIGIHIIIIIIIIHIIHIHIIIHIIIHHHIIIIIHIIIIIIIIIIIIIHIHIIIIIIIIHIHIIIGIHIIIHIIIIIHIIHIIIIIIIIIIIIIIIIIIIIIIIIIIIIIIIIIIIIIIIIIIIHHIIIIIIIIIIIIIIIIIIIIIIIIIIIIIIIIIIIIIIIIIIIIIIIIIIIIIIIIIIIIIIIIIIIIIIHHGIIIIIGIIIIIIIIIIIIIIIIIIIIIIIIIIIIIIIIIIIIIIIIIIIIIIIIIIIIIIIIIIIIIIIIIIHIIIIIIIIIIIIIHIIIIIIIIIDDDDD
@HISEQ:969:HM2KJBCX2:2:1102:8879:4763 2:N:0:ACTATGCA
ACACAGTCCTGACCCAACTATCCCTATTAATCATTACGTTGATCCTAGAAACCAACAAAATAGAATCGAACGTCCTATTTCATTATTCCATGCTAATGTATTCAAGCGCGTGCCTGCTTTAAACACTCTAATTTTTTCAAAGTAACAGTCCTGACTCCCCACAACATCAAATTAATGACATCATGATTCATCAGAAGGGAGAAATCAATGACATTAGTACGTACCGAAGGCACGACCGACGTATTGATCCCGAAATTCAACTACGAGCTTTTTAACTGCAACAACTTTAATATACGCTATTGGAGCTGGAATTACCGCGGCTGCTGGCACCAGACTTGCCCTCCAA
+
DDDDDIIIHHIHHIHIIIIIHHIIIIIIIIIIIIIIIIIIGIIIIIIHIIIIIIIIIIGIIHHIIIIIIIIIIHIIHIIHGHIIHIIIIGHHIHHHIIIIIIIIIIHIHIIIIIIIIIIIIIIIIIHIIIIIIIIIIIIIIIIIIIIIIIIIIIHHIIIIIIIIIIIIIIIHIIIIIIIIIIIIIIIHIIIIIIIIIIIIIIIIIIIIIIIIIIIIIIIIIIIIIIIIIIIIIIIIIIIIIHHHHIIIIIHIIIIIIIIIIIIIIIIIIIIIIHFIIIIIIIIIIIIIIIIIIHIIIIIIIIIIIIIIIIIIIIIIIIIIIIIIIIIIIIIIIIIIIIIIIDDDDD
@HISEQ:969:HM2KJBCX2:2:1102:1823:5215 2:N:0:ACTATGCA
ACACAGTCCTGACCCAACTATCCCTATTAATCATTACGGCGGTCCTAGAAACCAACAAAATAGGACCGCACGTCCTATTCTATTATTCCATGCTAACGTATTCGAGCAAAGGCCTGCTTTGAACACTCTAATTTTTTCAAAGTAAAAGTCCTGGTCCCCAACACACCCAGTGAAGGGCATGCGGTTCTCCAGAAGAGAAGGCCCGGCCGGACAAGTGCACGCGGTGAGGCGGACCTGCCAGCCAGGCCAAAGGTTCAACTACGAGCTTTTTAACTGCAACAACTTTAATATACGCTATTGGAGCTGGAATTACCGCGGCTGCTGGCACCAGACTTGCCCTCCAA
+
DDDDDIIIIIIIIIIIHIIIIIIIIIIIIIIIIIIIIIIIIIIIIIIIIIIIIIIIIHIIHIHIIIIIIIHHHIDHEHIIHIIIIIHIGFHIGHIIIHHIHIIIIHIIIIIIIIIIIIIIIIIIIIHIIIIIIIIIHIIIHHIIIIIIHIIIIIIIHIIIIIIIIIIHIIFIIIIIHIIH2IIIIIGIIIIIIIIIIIIIGIIGIIIIIIIIIIIIIIIIIIIIIIIIIIIIIIIIIIIIIHHIIIIIIIIIIIIIIIIIIIIIIIIIIIIIHIIIIIIIIIIIIIIIIIIIIIIIIIIIIIIIIIIIIIIIIIIIIIIIIIIIIIIIIIIIIIIIIIIDDDDD
@HISEQ:969:HM2KJBCX2:2:1102:8825:6002 2:N:0:ACTATGCA
ACACAGTCCTGAATCCCAACTATCCCTATTAATCATTACGGCGGTCCTAGAAACCAACAAAATAGAACCGCACGTCCTATTCTATTATTCCATGCTGTAATATTCGAGCAAAGGCCTGCTTTGAACACTCTAATTTTTTCAAAGTAAAAGTCCTGGTCCCCAACACACCCAGTGAAGGGCATGCGGTTCTCCAGAAGAAAAGGCCCGGCCGGACAAGTGCACGCGGTGAGGCGGACCTGCCAGCCAGGCCAAAGGTTCAACTACGAGCTTTTTAACTGCAACAACTTTAATATACGCTATTGGAGCTGGAATTACCGCGGCTGCTGGCACCAGACTTGC
+
DDBDDIIIIIHIHIIIIIHIHIIIIIIIIIHIIGHHHHIIGHIIHHHIIIIHIHHIHHHHFHIIHHHH<EHIHDHCGGHIICEHHIIIHIGHIHEHIHHHHHIIHIIIIIIIIIIIIIHIIHHHFHIIIIIIHHHHHHHHHHIIHHIIIHGHHIIIHHHHIIIHHGFIIIIIIIIIIIIIHIIIIIHHHDHIIIIIIIIHHHHDHIIIHIIIIIIIIIIIIIIIIIGIIIIIIIGHHFIIIIIGIIIIIHIIIIHHHIIIIIIIIIIIIIHIIIIIIIIIIIIIHHIIIIIIIHIIIIIIIIIIIIIIIIIIIIIIIIIIIIIIIIIHG?IIIIDDDDD
@HISEQ:969:HM2KJBCX2:2:1102:8036:5606 2:N:0:ACTATGCA
ACACAGTCCTGACCCAACTATCCCTATTAATCATTACGGCGGTCCTAGAAACCAACAAAATAGAACCGCACGTCCTATTCTATTATTCCATGCTGTAATATTCGAGCAAAGGCCTGCTTTGAACACTCTAATTTTTTCAAAGTAAAAGTCCTGGTCCCCAACACACCCAGTGAAGGGCATGCGGTTCTCCAGAAGAAAAGGCCCGGCCGGACAAGTGCACGCGGTGAGGCGGACCTGCCAGCCAGGCCAAAGGTTCAACTACGAGCTTTTTAACTGCAACAACTTTAATATACGCTATTGGAGCTGGAATTACCGCGGCTGCTGGCACCAGACTTGCCCTCCAA
+
DDDCDIIHIIIIIIIIIIIIIIIIIIIIIIIIIIIIIIIIIIIIIIIIIIIIIGHIIIICHEG@GHHHIIHIIIHHIHIIHIIIIHIHIHHIIHHHHHIHHFHIIHIIIIHHIIIIIIIHHIIIIIHIIIIIIIIIIHIIIIHHHIIIIIIIHHIIIIIIHHHHHIIIIIIIHHIHIIIIIIIIHHGHHIIHHIIIIEHIIIIIIIIIIIIIIIIIIIIIHGHHGIIIIIIIIIIIIHIIHGCIHIHHIIIIIIIIHIIHIIIHIIIHIIHIIHIIIIIIIIIIIIIIIIIIIIIIIIIIIGIIHIIIIIIIIIIIIIIIIIIIIIIHIIHHIHIIIIIDDDDD
@HISEQ:969:HM2KJBCX2:2:1102:9547:6787 2:N:0:ACTATGCA
ACACAGTCCTGACCCAACTATCCCTATTAATCATTACGGTGATTCAGAAACCAACAAAACAGGACCACCGTCCTATTTTATTATTCCATGCTAATGTATTCAGACATAAGCCTGCTTTGAACACTCTAATTTTTTCAAGGTAAAGGTCCTGGTTTCCTACCACGCTAAATTAATAACATGATAGTTCCCCAGAAGGTAGAAATTCTACACGCCAGTACAGACAATAGCCCGACCAACGATAGAACCCCGAAATTCAACTACGAGCTTTTTAACTGCAACAACTTTAATATACGCTATTGGAGCTGGAATTACCGCGGCTGCTGGCACCAGACTTGCCCTCCAA
+
<DDDD@HIIH11DHHHIIIIIIIIIIIIIGIIIIIIIIH<<DHEHECEGHEH1C<1DHIHH1CCE@<1<<DEH<C1FHHC?H@CHEH11<C1<FG@DHHIH<@FFF@BF1@D@CFG<GHHIF<HF1<DHIIHIIIIIHH1EHEHE1EHAA2<ECEHGH(HB4CDF+IHGD8FC<HDFH?/C<DGEFC/G<<@GDG<DIIIHC<?CHIHHH;HG9HEHGEFEHHHHDGE/IIIIIIIHHD<<<GIIIH@IGIIIIIIIIIIIIIIIIIIIIIIIIIIHHIIIIIIIIIIIIIIIIIIIIIIIIIIIIIIIIIIIIIIIIIIIIIIIIIIIIIIIIIIIIDDDDD
@HISEQ:969:HM2KJBCX2:2:1102:10336:7122 2:N:0:ACTATGCA
ACACAGTCCTGACCCAACTATCCCTATTAATCATTACGGCGGTCCTATTTTGTTGGTTTCTAGGACCGCACGTCCTATTCTATTATTCCATGCTAACGTATTCGAGCAAAGGCCTGCTTTGAACACTCTAATTTTTTCAAAGTAAAAGTCCTGGTCCCCAACACACCCAGTGAAGGGCATGCGGTTCTCCAGAAGAGAAGGCCCGGCCGGACAAGTGCACGCGGTGAGGCGGACCTGCCAGCCAGGCCAAAGGTTCAACTACGAGCTTTTTAACTGCAACAACTTTAATATACGCTATTGGAGCTGGAATTACCGCGGCTGCTGGCACCAGACTTGCCCTCCAA
+
@@DD@CGFHE??FGCFHHEH1CEE1GGHHI?GHEFCH<0<FHEHGECFCHH1<G1<DEEHHE@?CGHCC/CH11CGHFHEEHHHEHHIHCF?GFHIHFHG?=ECHGGFHGHDGEGCHEGHEHHHIIIHHHHHG?EFIIHIIIHHIGH0EFGCHGCHCHF?CHEHHIHG@B;9CEHHHHHHHHFIHHHGHIIHHHEHHHHHHIHCIHDHIIIIHHHHGDIHIIIIIHDIH9CFCHIIFIH@HC<HHEGIHGHEHHHIIIIFIHHIHEGIIHEEHIHHIIHCHCFEFIHIHHFHHHHIHGIIIIIHGEEEHHHDGHHHHGIHIIHG@CG?EIHG@CEHHHHD@D@@
@HISEQ:969:HM2KJBCX2:2:1102:5832:7019 2:N:0:ACTATGCA
ACACAGTCCTGACCCAACTATCCCTATTAATCATTACGTCGATCCTAGAAACCAACAAAATAGGGTCAAACGTCCTATTTCATTATTCCATGCTAATGTATTCAAGCGTGAGCCTGCTTTAAACACTCTAATTTTTTCAAAGTAACAGTCCTGATTCCCCGCGACACCAAATTAATGACATCACGGATCTTCAGAAGGGAGAAACCAGTGACACCAGTGCATACCAAAGGCATGACCAGCGTACTGATCCCGAAATTCAACTACGAGCTTTTTAACTGCAACAACTTTAATATACGCTATTGGAGCTGGAATTACCGCGGCTGCTGGCACCAGACTTGCCCTCCAA
+
DDDDDIIIIIIIIIIIIIIIIIIIIIIIIIIIIIIIIIIIIIIIIIIIIIIIIIIIIIHIIIHHIHHIIIIIHIIIIIIIIIIIIIIIIHIIIIIIIIIIIIIIIIIIIIIIIIIIIIHIIIIIIIIIIIIIIIIIIIIIIIIIIIIIIIIIIIGIIIIIIHIIIIIIIIIIHIIIIIIIIIIIIIIHIIIIIIIIIIHEIIIIIIIIIIIIIIIIIIIIIIIIIIIIIIIIIIIIIIIIIIIIIIIIIIIIIIIIIIIIIIHIIIIIIIIIIIIIIIIIIIIIIIIIIIIIIIIIIIIIIIIIIIIIIIIIIIIIIIIIIIIIIIIIIIIIIIIIIIIIIDDDDD
@HISEQ:969:HM2KJBCX2:2:1102:3868:7919 2:N:0:ACTATGCA
ACACAGTCCTGACCCAACTATCCCTATTAATCATTACGTCGATCCTAGAAACCAACAAAATAGAATCAAACGTCCTATTTCGTTATTCCATGCTAATGTATTCAAGCGTGAGCCTGCTTTAAACACTCTAATTTTTTCAAAGTAACAGTCCTGATTCCCCATGACACCAAATTAATGACATCATGGTTCGTCAGAAGGTAGGAATCAATAATACCAGTACGTACAATAGCACGACCAATAAATTGATCCCGAAATTCAACTACGAGCTTTTTAACTGCAACAACTTTAATATACGCTATTGGAGCTGAAATTACCGCGGCTGCTGGCACCAGACTTGCCCTCCAA
+
DDDDDIIIIIIIIIIIIIIIIIIIIIIIIIIIIIIIIIIIIIIIIHHIIIIIIIIIIIIIIIHHIIIIIIIHIIIIIHIIIHIIIIIHIHIIIIIIIIIIIIIIIIIIIIIIIIIIIIIIIIIIIIIIIIIIIIIIIIIIIIIIIIIIHIIIIIIIIIIIIIIIIIIHIIIIHIIIIIIIIIIIIIIIIIIHIIIIIIIIIIHIIIIHIIIIIIIIIIIIIIIIIIIIIIIIHIIIIIIIIIIH<IIIIIIIIIIIIIIIIIIIIIIIIIIIIIIIIIIIIIHIHIIIIIIIIIIIIIIIIIIIIIIIIIIIIIIIIIIIIIIIIIIIIIIIIIIIIIIIDDDDD
@HISEQ:969:HM2KJBCX2:2:1102:8734:7813 2:N:0:ACTATGCA
ACACAGTCCTGACCCAACTATCCCCATTAATCATTACGTTGATCCTAGAAACCAACAAAATAGGATCAACGTCCTATTTCATTATTCCATGCTAATGTATTCAAGCGCGAGCCTGCTTTAAACACTCTAATTTTTTCAAAGTAACAGTCCTGATTCCCCACCACACCAAATTAATGACATCACAGTTCGTCAGAAGGTAGAAATCAATAATACCAGTTCATACCGGAGGCACGACCAATATATTGATCCCGAAATTCAACTACGAGCTTTTTAACTGCAACAACTTTAATATACGCTATTGGAGCTGGAATTACCGCGG
+
DDDDDIIIIIIIIIIIIIIIIIIIIIIIIIIHHIIHIIIIIIIIIIIIIGIIIIIIIIHIHHHHIIIHIHIHIGHIIIIIIIIIHHIIIIIIIIIIIIIIEIIIHIHIIIIIIIHIHIIHIHIIHIIIIIIIIIIIIIIIIIIIIIIHIIIIIIIIIIIHIHHHHHIIIIIIIIIIIIIIIIHIIIIIIIIIIIIIIIIIIIIIIIIIIIIIIIIIIHIIIIIIIIIIIIIIIIIIIIIIIIIIIIIIIIIIIIIIIIIIIIIIIIIIIIIIIHIIIIIIIIIIIIIIIIIIIIIIIIIIIIIIIIIIIIIIIIDDDDD
@HISEQ:969:HM2KJBCX2:2:1102:16810:7461 2:N:0:ACTATGCA
ACACAGTCCTGACCCAACTATCCCTATTAATCATTACGTCAATCCTAGAAACCAACAAAATAGGATCAACGTCCTATTTCATTATTCCATGCTAATGTATTCAAGCGCGAGCCTGCTTTAAACACTCTAATTTTTTCAAAGTAACAGTCCTGATTTCCCACCACACCAAATTAATGACATGATGGTTCGTCAGAAGGTAGAAATCAGTAACACCAGTACGTACCGAAGGCACGACCAGCGTACTAATCCCGAAATTCAACTACGAGCTTTTTAACTGCAACAACTTTAATATACGCTATTGGAGCTGGAATTACCGCGGCTGCTGGCACCAGACTTGCCCTCCAA
+
DDDDDHHHIIIIIIIIIIIIIIIIHIIIIGIIIIHIIIIIIIIIIIIIIIIIIIIIIIGIIIHHHHHIII@CFHHIHEHIIIHHFFHIIIIIIHHHHHHIHEHHHIIHIIIIIIIIHGHHIIHHIHHHHIIIIHHHGHHHIHIHHIIIIHFHHHHHIIIIIHGHGHIIIIHHHIHHHIIHHIIIIIIIIIIIIIIHIHIIHIHIIIIIIHIHIIHIIHIIHIIIIIHHIHDIHIIIIHIIIIHHIIHHHHIIIIHFHHGHECIIHIIIIIIIHHIIIIIIHHGIHHIHIIHGIIIIIIIHIHIIIIIIIIIIIIIIIIIIIIIIHGGIIIIHIIIIIIIIDDDDD
@HISEQ:969:HM2KJBCX2:2:1102:2989:8276 2:N:0:ACTATGCA
ACACAGTCCTGACCCAACTATCCCTATTAATCATTACATCGATCCTAGAAACCAACAAAATAGAATCGGATGTCCTATTTCATTATTCCATGCTAATGTATTCAAGCGTGAGCCTGCTTTAAACACTCTAATTTTTTCAAGGTAACAGTCCTAATTCCCCGTGACACCAAATTAATGGCATTACGGTTCTTTAGAAGGTGAGAAATCAATAATATCAGTACATACCAACGGCATGACCGAAACATTGATCCCGAAATTCAACTACGAGCTTTTTAACTGCAACAACTTTAATATACGCTATTGGAGCTGGAATTACCGCGGCTGCTGGCACCAGACTTGCCCTCCAA
+
DDDDDIIGIIIGIIIIIIIIIIIIIHIIIIIIIIIIIIIIIIIIIIHHIIIIIIIIHIIIIGEFHHIHIIIIIHIIIHIIIIIIIIIHHEHFHHIIHHHHHHIIIIHIIHHIIIIIIIIIIIHIIIIIIIIIIIIIIIIIIHHHIHHIIIIHIIIHIIIIIIHIIIIIIIIIIIIIIHHIIIIIHIHIIIIHIIIIIIIIIIIIIIIIIIIIIIIIIIIIIIIIIIIIIIIIIIIIIIIIIIIIHHIIIIIIIIIIIIIIIIIIIIIIIIIIIIIIIIIIIIIIIIIIIIIIIIIIIIIIIIIIIIIIIIIIIIIIIIIIIIIIIIIIIIIIIIIIIIIIIIDDDDD
@HISEQ:969:HM2KJBCX2:2:1102:2018:8956 2:N:0:ACTATGCA
ACACAGTCCTGACCCAACTATCCCTATTAATCATTACGGTGATCCTAGAAACCAACGAAATAGAATCAGTCCGTCCTATTTCATTATTCCATGCTAATGTATTCAGACGATAGTCTGCTTTAAACACTCTAATTTTTTCAAAGTAACAGTCCTGATTTCCCATCACACCAAATAAATGGCATGAAAGTTCCTCAGAAGGTAGAGATCCATCTCACCAGTGCAGACAATTAAGCCTGACCAATGGGTAGACCCCGAGGTTCAACTACGAGCTTTTTAACTGCAACAACTTTAATATACGCTATTGGAGCTGGAATTACCGCGGCTGCTGGCACCAGACTTGCCCTCCAA
+
DDDDDIIIIHIIIIIIHIIGIIIIIIIIIIIIIIIHIIIIIHHIHHIIIHIIIIHIIIIIIIHHIHIHIIIIIHHIHIIHIIIIIIIHHHIIGIIIIIIIHIIIIIIIIIHIHHEGHHIIIIHIIIIIIIIHHHHHIIIIIIIIIIIIIIIIIIHHHHIIIIIIIIIIIIIIIIIIIIIIIIIIIHIIIIIIIIHHIIIIHIIIIIIIHHHHIIIIIIIIIIIIIIIIIIIIIIIIIIIIIIIHHFFIIIIIIIIIIIIIIIIIIIIIIIIIIIIIIIIIIIIIIIIIIIIIIIIIHIIIIIIIIIIIIIIIIIIIIIIHIIIIIIIIIIIIIIIIIIIIIHIDDDDD
@HISEQ:969:HM2KJBCX2:2:1102:11464:8794 2:N:0:ACTATGCA
ACACAGTCCTGACCCAACTATCCCTATTAATCATTACGGCGGTCCTAGAAACCAACAAAATAGGACCGCACGTCCTATTCTATTATTCCATGCTAACGTATTCGAGCAAAGGCCTGCTTTGAACACTCTAATTTTTTCAAAGTAAAAGTCCTGGTCCCCAACACACCCAGTGAAGGGCATGCGGTTCTCCAGAAGAGAAGGCCCGGCCGGACAAGTGCACGCGGTGAGGCGGACCTGCCAGCCAGGCCAAAGGTTCAACTACGAGCTTTTTAACTGCAACAACTTTAATATACGCTATTGGAGCTGGAATTACCGCGGCTGCTGGCACCAGACTTGCCCTCCAA
+
DDDDDIHIIIIIIIIIIIIIHIIIIHIIIIIIIIIIIIIIIIIIIIIIIIIIIIIIHIIHIIHIIIIEHIIHHHIIIIIIIIIIIIIIIIIIHIIIIHHIHDGHHHHIHIIIIIIIIIIIIHHHIIHIIIIIIIIIIIIIIIIIIIHIIIIIIIIIIIIIIIIHEIIIIIIIIHIIIIIIIIIIIIIIIIIIIIIIIIIIHIIIIIIHIIIIIIIIIIIIIIIIIIIIIIIIIIIIIIHHIIHIIIIHIIIIIIIHIIIIIIIIIHIIIIIIIIIIIIIIHHIIIIIIIIHHIIIIIIIIIIIIIIIIIIIIIIIIIIIIIIIIIIIIIIIIIIIIIIIDDDDD
@HISEQ:969:HM2KJBCX2:2:1102:4282:8260 2:N:0:ACTATGCA
ACACAGTCCTGACCCAACTATCCCTATTAATCATTACGTCGATCCTAGAAACCAACAAAATAGAATCAAACGTCCTATTTCATTATTCCATGCTAATGTATTCAAGCGTGAGCCTGCTTTAAACACTCTAATTTTTTCAAAGTAACAGTCCTGATTCCCCACAACACCAAATAAATGACATCATGGTTCGTCAGAAGGGAGAAACCAACAATACCAGTACGTACCGAGGCACGACCGACATGATGGTCCCGAAATTCAACTACGAGCTTTTTAACTGCAGCAACTTTAATATACGCTATTGGAGCTGGAATTACCGCGGCTGCTGGCACCAGACTTGCCCTCCAA
+
DDDDDIHIIIIIIIIIIIIIIIIIIIIIIIIIIIIIIIIIGIIIIIIHIIIIHIIIHIHIIIHIHIIIIIIGHHIIIIIIIIIIIIIIIIIIHIHIFHIGGHIIIIGGIIGIEHHHIIIIHHIIIIIIIIIIIGIIGIIIHHIIIIIHHIIIIIIGHHIIIIHIIIEHIGIGIIIIHIHIGHHH@EGEHFGEHDHHHDHHGDGHI0FHFGIIH@<DB<1BGFHHHF@EHHIF$EG1CEHHE@F?HC<FHHF1@D1HED0C</C?GD0E@1<1<1DHECCFD1<1CHEH@<0EGDGE@G@CHCHHECEHHE?<FHHH<HEC1IIHIHEHEHCC<CC<</010<<<<
@HISEQ:969:HM2KJBCX2:2:1102:18761:7262 2:N:0:ACTATGCA
ACACAGTCCTGACCCAACTATCCCTATTAATCATTACGTCAATCCTAGAAACCAACAAAATAGGATCGAACGTCCTATTTCATTATTCCATGCTAATGTATTCAAGCGTTAGCCTGCTTTAAACACTCTAATTTTTTCAAAGTAACAGTCCTGTTTCCCTGCAACACCAAATTAATGGCATTACGGTTCTACAAGAAGGAGGAATCAGCAAGCTAGTACATACCAGTGGCAAGACCAACCTGCTGATCCCGAAATTCAACTACGAGCTTTTTAACTGCAACAACTTTAATATACGCTATTGGAGCTGGAATTACCGCGGCTGCTGGCACCAGACTTGCCCTCCAA
+
DDDDDIIIIIHHIIIIHIIIIIIIIIIIIHHHIIIIIIIIIIIIHHHIIIIIIIIIHHEHHHHEHHHHIIIHEHHHHHIIIIHHHIHIHIIIIIEHIIHHIIIHIHHIIIIIHGIHHIIIIHIIHIIIIIIIIIIHIIIIIIIHIHHIIIIIIIIIIFIHHHIIIHIIIIIHIIIHIHIIIIIHIIHHIIIIIHIIIIIIIIIIIIIIIIIIIIIIIHIIIIIIIIIIIIIIIIIIIIIIHIHHHIII=IIIIIIGIIIIIIIIIIIIIIIIIIIIIIIIIIIIIIIIIIIIIIIIIIIIIIIIIIIIIIIIIIIIIIIIIIIIIIIIIIIIIIIIIIIIDDDDD
@HISEQ:969:HM2KJBCX2:2:1102:1651:9440 2:N:0:ACTATGCA
ACACAGTCCTGACCCAACTATCCCTATTAATCATTACGGCGGTCCTAGAAACCAACAAAATAGGACCGCACGTCCTATTCTATTATTCCATGCTAACGTATTCGAGCAAAGGCCTGCTTTGAACACTCTAATTTTTTCAAAGTAAAAGTCCTGGTCCCCAACACACCCAGTGAAGGGCATGCGGTTCTCCAGAAGAGAAGGCCCGGCCGGACAAGTGCACGCGGTGAGGCGGACCTGCCAGCCAGGCCAAAGGTTCAACTACGAGCTTTTTAACTGCAACAACTTTAATATACGCTATTGGAGCTGGAATTACCGCGGCTGCTGGCACCAGACTTGCCCT
+
DDCDDHIHIIIHIIIIIIIIIIIIIGIIIIIIIIIIIIIIIIIIIIHHHIIIIIIIHIIIIIHIIIIIIHHDHHIIIIIIIIIIIHH?HHHIIIIIIIIHHIIIIIIIIIIIIIIIHIIIIIIIIIIHGHHHIIIIIIIIIIIIIIIIIIHIFHIIIIIIIIIIHIHHHIHIIIIIIIIIIIIIIIIIIIIIIIIHIHIIIIIIIIIIIIIIIIIIIIIIIIIIIIIIIIIIIIIIIIHIIIIIIIIHIGIIIIIIIIIIIIIIIIIIIIIIIIIHIIIIIIIIIIIIIIIIIIIIIIIIIIIIIIIIIIIIIIIIIIIIIIIIIIIIIIIIIIIDDDDD
@HISEQ:969:HM2KJBCX2:2:1102:2244:9736 2:N:0:ACTATGCA
ACACAGTCCTGACCCAACTATCCCTATTAATCATTACGTCAATCCTAGAAACCAACAAAATAGGATCAACGTCCTATTTCATTATTCCATGCTAATGTATTCAAGCGCGAGCCTGCTTTAAACACTCTAATTTTTTCAAAGTAACAGTCCTGATTCCCCACCACACCAAATAAATGACATGATGGTTCGTCAGAAGGTAGAAATCAGTAACACCAGTACGTACCGAAGGCACGACCAGCGTACTAATCCCGAAATTCAACTACGAGCTTTTTAACTGCAACAACTTTAATATACGCTATTGGAGCTGGAATTACCGCGGCTGCTGGCACCAGACTTGCCCTCCAA
+
DDDDDIIIIIIIIIIIIIIIIIIIIIHIIIIIIIIGHIIIIIIIIIHIIIIIIIIIIIIIHHFHEHIIIIIHHIHIIIIIIIIIIHIIIHIIIHIIIIIIIIIIHIHIIHIIIIHIIIIHHHHHIIHHHIIIIIIIIIIIIIIIIIIIIHIHIIIIIHHHIIIIIIHIIIIIIIHIHHIIIIIIIIIGIIIIIIIIIIIIIIIIIIIIIIIIIIIIIIIIIIIIIIIIIIIIIIHIIIIIIIIHIIIIIIIIIIIIIIIIIIIIIIIIIIIIIIIIIIIIIIIIIIHHIIIIIIIIIIIIIIIIIIIIIIIIIIIIIIIIIIIIIIIIIIIIIIIIIIIIDDDDD
@HISEQ:969:HM2KJBCX2:2:1102:3916:9460 2:N:0:ACTATGCA
ACACAGTCCTGACCCAACTATCCCTATTAATCATTACGGCGGTCCTAGAAACCAACAAAATAGGACCGCACGTCCTATTCTATTATTCCATGCTAACGTATTCGAGCAAAGGCCTGCTTTGAACACTCTAATTTTTTCAAAGTAAAAGTCCTGGTCCCCAACACACCCAGTGAAGGGCATGCGGTTCTCCAGAAGAGAAGGCCCGGCCGGACAAGTGCACGCGGTGAGGCGGACCTGCCAGCCAGGCCAAAGGTTCAACTACGAGCTTTTTAACTGCAACAACTTTAATATACGCTATTGGAGCTGGAATTACCGCGGCTGCTGGCACCAGACTTGCCCTCCAA
+
DDDDDIIIIIIIIIIIIIIIIIIIIIIIIIIIIIIIIIIIIIIIIIIIIIIIIIHIIIIIIIHIEHIIIGIHFHHIIIIIHIIIHHHHIIIHHIIIIHHHFDHHIIIIIIIIHHHIIIIIIIIIIIIIIIIIIIIIIIIIIIIIIIIIIIIIIIIIIIIIIIIIIIIIIIIIIIIIIIIIIIIIIIIIIIIIIIIIIIIIIHIIIIIIIIIIIIIIIIIIIIIIIIIIIIIIIIIIIIIIIIIIIIHFIIIIIIIIIIIIIIIIIIIIIIIIIIIIIIIIIIIIIIIIIIIIIIIIIIIIIIIIIIIIIIIIIIIIIIIIIIIIIIIIIIIIIIIIIIIDDDDD
@HISEQ:969:HM2KJBCX2:2:1102:18123:9846 2:N:0:ACTATGCA
ACACAGTCCTGACCCAACTATCCCTATTAATCATTACGGCGGTCCTAGAAACCAACAAAATAGGACCGCACGTCCTATTCTATTATTCCATGCTAACGTATTCGAGCAAAGGCCTGCTTTGAACACTCTAATTTTTTCAAAGTAAAAGTCCTGGTCCCCAACACACCCAGTGAAGGGCATGCGGTTCTCCAGAAGAGAAGGCCCGGCCGGACAAGTGCACGCGGTGAGGCGGACCTGCCAGCCAGGCCAAAGGTTCAACTACGAGCTTTTTAACTGCAACAACTTTAATATACGCTATTGGAGCTGGAATTACCGCGGCTGCTGGCACCAGACTTGCCCTCCAA
+
DDDDDIIIIIHHIIIIIIIIIIIIIIIIIIIIIIIIIIIIIIIIIIIIIIIIIIIIHIIHIIHIIIIHIIIGIIIIIIIIIIIIIIIIIIIIIIIIIIIIIHIIIIIIIIIIIIIIIIIIIIIIIIIIIIIIIIIIIIIIIIIHIIIIIIIIIIIIIIIIIIIHHIIIIIIIIIIIIIIIIIIIIIIIIIIIIIIIIIIIIIIIIIIIIIIHIIIIIIIIIIIIIIIIIIIIIIIIIIIIIHGIEIHHIIIIIIIIIIIIIIIIIIIIIIIIIIIIIIIIIIIIIIIIIIIIIIIIIIIIIIIIIIIIIIIIIIIIIIIIIIIIIIIIIIIIIIIIIIIDDDDD
@HISEQ:969:HM2KJBCX2:2:1102:18971:8984 2:N:0:ACTATGCA
ACACAGTCCTGACCCAACTATCCCTATTAATCATTACGGCGGTCCTAGAAACCAACAAAATAGGACCGCACGTCCTATTCTATTATTCCATGCTAACGTATTCGAGCAAAGGCCTGCTTTGAACACTCTAATTTTTTCAAAGTAAAAGTCCTGGTCCCCAACACACCCAGTGAAGGGCATGCGGTTCTCCAGAAGAGAAGGCCCGGCCGGACAAGTGCACGCGGTGAGGCGGACCTGCCAGCCAGGCCAAAGGTTCAACTACGAGCTTTTTAACTGCAACAACTTTAATATACGCTATTGGAGCTGGAATTACCGCGGCTGCTGGCACCAGACTTGCCCTCCAA
+
DDBDAIHEHHHHI@C?F@HHHGGHHIIHHCHHIIHFHFHGDCCEHCCGHHEECFHHHIIHI@FHIHIHIGIHEHHGHH@@HGGCEF@DF@C@HFHIIIIHGDHHHHIIIHHHHHIIIIIIIIIHIIHGHGEHHIIIIIIIIIHIIIIHHIIIIHHHGHIHIHDHHGIIGHEHIHIHHIHHIIIIHHHHHIIIHGIIIHIGIIIHIHHHGIHFGIIIIIIIIHIHGHGIIIHHHHDIIIIHIHGIIHCHIIIIIHFHIIIIIIIIIIIIHIIIIIIIIIIIIIGIHGIIIHDHHIIHHHIIIIIIIHIIIIHHIHIIIIIIIIIHIIIIIIIIIIHIIHHDDDCD
@HISEQ:969:HM2KJBCX2:2:1102:5441:9888 2:N:0:ACTATGCA
ACACAGTCCTGACCCAACTATCCCTATTAATCATTACGGCGGTCCTAGAAACCAACAAAATAGGACCGCACGTCCTATTCTATTATTCCATGCTAACGTATTCGAGCAAAGGCCTGCTTTGAACACTCTAATTTTTTCAAAGTAAAAGTCCTGGTCCCCAACACACCCAGTGAAGGGCATGCGGTTCTCCAGAAGAGAAGGCCCGGCCGGACAAGTGCACGCGGTGAGGCGGACCTGCCAGCCAGGCCAAAGGTTCAACTACGAGCTTTTTAACTGCAACAACTTTAATATACGCTATTGGAGCTGGAATTACCGCGGCTGCTGGCACCAGACTTGCCCTCCAA
+
DDDDDIIHIHIIIIIIIIIIIIIIIIIIIIIIIIIIIIIIHIIIIIIIIIIIIHIIFHIIIIGIIIIHIHIIIIIIHIIIIIIIIIIIIHIIIIIIIIIIIIHIIIIIIIHIIIIIIIIIIIHIIIIIHIIIIIIHIHIIIIIIIIIIIIIIIIIIIIIIIHIIIIIIHIIIIIIIIIHIIIIIIIIIIIIIIIIIIIIIIIHIIIIIIIIIIIIIIIIIIIIIIIIIIIIIIIIIIIIIIHGIIIIHIIIIIIIIIIIIIIIIIIIIIIIIIIIIIIIIIIIIIIIIIIIIIIIIIIIIIIIIIIIIIIIIIIIIIIIIIIIIIIIIIIIIIIIIIIIDDDDD
@HISEQ:969:HM2KJBCX2:2:1102:7449:10591 2:N:0:ACTATGCA
ACACAGTCCTGACCCAACTATCCCTATTAATCATTACTTCAGCTCTAGAAACCAACAAAATAGAACCGAAGTCCTAAATTATTATTCCATGCTAATGTATTCATAGCAAACGCCTGCTTGAAACACTCTAATTTTTTCAAAGTAAATGATCTAGTATCCCTGCTCACCTCAATGAAGAGATGACGTGATGAACTAGAAGGAAGGTAGATGAGTATCAGCACTCACACATGAAACCATGGCGGGCTAAACACATCCGACCAGAAATCCAACTACGAGCTTTTTAACTGCAGCAACTTTAATATACGCTATTGGAGCTGGAATTACCGCGGCTGCTGGCACCAGACTTGCCCTCCAA
+
CDDDDIHIHIIIIIIIIIIIIIIIIIIIIIHIIIIIIIIIIIHIHIIIIHIIIIHIIIIIIIHHHIIIHIIIIHIIIGIIHIIIIIIGIIGIIIIIIIIIIEGIIIHIIIIIDIIIIIIIIIIIIIIIHIIIIIIHIIIIIIIIIIIHIIIIIIIHIIIIIIIIIIHIHIIHIHIIIIIIIIIIIIIIIIIIIIIIIIIIIIIIIIIIIIIIIIIIIIIIIIIIIIIIIIIIIIIIIIIIIIIIIIIIIIIIHEIIIIIIIIIIIIIIIIIIIIIIIIIIIIIIIIIIIIIIIIIIIIIIIIIIIIIIIIIIIIIIIIIIIIIIIIIIIIIIIIIIIIIIIIIIIIIIIIDDDDD
@HISEQ:969:HM2KJBCX2:2:1102:2281:10796 2:N:0:ACTATGCA
ACACAGTCCTGACCCAACTATCCCTATTAATCATTACGGCGGGCCTAGAAACCAACAAAATAGGACCGCACTGCCTATTCTGTTATTCCATGCTAACGTATTCGAGCAAAGGCCTGCTTTGAACACTCTAATTTTTTCAAAGTAAAAGTCCTGGTCCCCAACACACCCAGTGAAGGGCATGCGGTTCTCCAGAAGAGAAGGCCCGGCCGGACAAGTGCACGCGGTGAGGTGGACCTGCCAGCCAGGCCAAAGGTTCAACTACGAGCTTTTTAACTGCAACAACTTTAATATACGCTATTGGAGCTGGAATTACCGCGGCTGCTGGCACCAGACTTGCCCTCCAA
+
00D0D11<1CF1<GHE1<C11<F11F1C@@1<1<<<CHIHHH///DFHF1D111<C11<1<11<G11C/C//11<<1C1DF1<11<FD@CGHG1@G3EHHE><EFHFHHH@HEHHF<EFC?D0@@@CHFCHE?<<FAECHHAGFGAGB.7GG.EAC?FFHGB:8:.BF?GE>AGHEFIHHAFG?HHC@,HHIHGC<@D<DF<ACCDCCHCHCIIIHHFHC?CG@FCC<FEHCCC@GCHCHED11D1F@HGIHHCF<?HHIHHHHH@HEGHIHHHGCEF<?HHHG?HF@G<<CHCIHF?GCEIIHHHIHHHHH?D??GHGHEHEIHHGIIIIHHIHIIIIDDDDD
@HISEQ:969:HM2KJBCX2:2:1102:10366:11919 2:N:0:ACTATGCA
ACACAGTCCTGACCCAACTATCCCTATTAATCATGACTTCAGTCCACAAACACCAACAAAAAGAGGACCGGAGCCCACTATTATTATTCCATGCTAATGTATTCATAGCAAACACTGCCTGCTTTAAACACTCTAATTTTTTCAAAGTAAAAGATCTAGACTAACACTGCACCCATCCAATGAAGGAGAGAGCAGTGAGCTAGAAGGATGGCCTGGCCAAGCCGGCACTCACACACGAATCCGCATGCGGGCCTGCTGCACCACACCAGAAATCCAACTACGAGCTTTTTAACTGCAGCAACTTTAATATACGCTATTGGAGCTGGAATTACCGCGGCTGCTGGCACCAGACTTGCCCTCCAA
+
DDDDDIIIIIIIIIIIIIIIIIIIIIIIIIIIIIIIIIIIIIIIIIIIIIIIIIIIIIIHIGHHHGHIHIHCHCHHHIIIIIIIIIIIIIHIIIIIIIGHECHHHHFHIIIIHIHIIIIIHIHIIIIIIIIIIIHHHIHIIIIIIIIIIIIIIIIIIIIHHIIHIHIHHIIIIIIIIIIIIIIIIIIIIIIIIIIIIIIIIIIIIIIIIIIIIIIIIIIIIIIIIIIIIIIIIIIIIIHHIIIIIIIIIIIIIIIIIIIIHGIHGIIHIIIIIIIIIIIIIIIIIIIIIIIIIIIIIIIIIIIIIIIIIIIIIIIIIIIIIIIIIIIIIIIIIIIIIIIIIIIIIIIIIIIIHHIIIIDDDDD
@HISEQ:969:HM2KJBCX2:2:1102:16640:12475 2:N:0:ACTATGCA
ACACAGTCCTGACCCAACTATCCCTATTAATCATTACGGCGGTCCTAGAAACCAACAAAATAGGACCGCACGTCCTATTCTATTATTCCATGCTAACGTATTCGAGCAAAGGCCTGCTTTGAACACTCTAATTTTTTCAAAGTAAAAGTCCTGGTCCCCAACACACCCAGTGAAGGGCATGCGGTTCTCCAGAAGAGAAGGCCCGGCCGGACAAGTGCACGCGGTGAGGCGGACCTGCCAGCCAGGCCAAAGGTTCAACTACGAGCTTTTTAACTGCAACAACTTTAATATACGCTATTGGAGCTGGAATTACCGCGGCTGCTAGCACCAGACTTGCCCTCCAA
+
DDDDDHHHICHHHIHHIIHFGHEHEFCHH?HHIHIIHIHHHDHGHIEHEHIHIIIHEEGG@@DGHHIDC?C/<DECCFHHHFFHHIIIHICH?GHEHIEHIIHHHEHHHHHIIIHIGIHHCHHHHHEHHHFHGFFHIHHGIHHHEHHHHHHHHHHHD@GFCHHHHG@FEGDHGHEHGDBDHGHHG?:HGHHGEHEGHHHHHDEHHHIIIIHIHIIIIHHDDEGIIIIHDEHGEHEIHGHHG@CIHGFCFFHHHHHGCHHEIIIHIHHIHHCGFIHHF?HHHFHEHGIHHDC<HHFIIIHHHHIIIIIHIHIIGHHIIIIIIHHHHHHIHEHCIHHIHHG?B@DB
@HISEQ:969:HM2KJBCX2:2:1102:20693:12346 2:N:0:ACTATGCA
ACACAGTCCTGACCCAACTATCCCTATTAATCATTACGTCGATCCTAGAAACCAACAAAATAAGATCAAACGTCCTATTTCATTATTCCATGCTAATGTATTCAAGCGCGAGCCTGCTTTAAACACTCTAATTTTTTCAAAGTAACAGTCCTGATTCCCCGCCACACCAAATAAATGGCATAACGGTTCTTCAGAAGGGAGGAATCAGTGACACCAGTACATACCAAAGGCACGACCAGCGTACTGATCCCGAAATTCAACTACGAGCTTTTTAACTGCAACAACTTTAATATACGCTATTGGAGCTGGAATTACCGCGGCTGCTGGCACCAGACTTGCCCTCCAA
+
DDDDDIGHIIIIIIIIIIIIIIIIIIIIIIIIIIIIIIIIIIIIIIIIIIIIIIIIIIIHHIIIIIIIIIIIHIHIIIIIIIIIIIHHIFFHIHIIIIIIIDHIIHIIIIIIIIIIIIHIHIHHHHIIIIGHIHHIIIHIHHHIHIIIIIIIIIIIIIIHHHGHIIIIIIHIIIIIIIIIIHIHHIIIIHIHIIIHIIIIIIIIHIIIIHI<IIIIIIIIIIIIIIIHIIIIIIIIIIIIIIIHHIIIIIIIIIIIHIIIIIIIIHIIIIIIIIIIIIIIIIIHIIIIIIIIIHIIIIIIIIIIIIIIIIIIIIIIIIIIIIIIIIIIIIIIIHIIIIIIIDDDDD
@HISEQ:969:HM2KJBCX2:2:1102:20952:12311 2:N:0:ACTATGCA
ACACAGTCCTGACCCAACTATCCCTATTAATCATTACGTCGATCCTAGAAACCAACAAAATAGAATCAAACGTCCTATTTCATCATTCCATGCTAATGTATTCAAGCGCGAGCTTGCTTTAAACACTCTAATTTTTTCAAAGTAACAGTCCTGATTTCCCGCGACACCAAATTAATGACATCGTGGTTCGTCAGAAGGGAGAAACCAATAATGCTAGTACGTACAAAGTACGACCGACATATTAGTCCCGAAATTCAACTACGAGCTTTTTAACTGCAACAACTTTAATATACGCTATTGGAGCTGGAATTACCGCGGCTGCTGGCACCAGACTTGCCCTCCAA
+
DBDADHFHHIIIIGIIIICHFHIIIIHIIIIIIIGIIIHIIIHIHHHHHIIIIIIGIIIIHF?GHGHHIIIH<DGDHCHHHHIHIHHICH<FC@GHIIIIHHGHHHHHHHHFHIHGHHHHHIIIIIGHHIHGHFIIHIHHHHHGHHHHGGHHFHHIHIIIHIHIIIIGHHHIHGHHEHHIIIIIIIIIHIIIHIIIIIIHIIIIIIGIHHGHII=IIIIIIIIIGIHIIHIHIIHIHHFGHFGHIGIGIIHIIIIIIIIIIIIIIIIIIIHHHIIIIIIHHGIIIIIHIHIHIIIIIIIIHIIIIIIIIIIHIIIIIIIIIIIHIIIIIIIIIIIIIIIDDDDD
@HISEQ:969:HM2KJBCX2:2:1102:13179:12242 2:N:0:ACTATGCA
ACACAGTCCTGACCCAACTATCCCTATTAATCATTACGTCGATCCTAGAAACCAACAAAATAGAATCAAACGTCCTATTTCGTTATTCCATGCTAATGTATTCAAGCGTGAGCCTGCTTTAAACACTCTAATTTTTTCAAAGTAACAGTCCTGATTCCCCAAGACACCAAATTAATGACATCATGGTTCGTCAGAAGGTAGGAATCAATAATACCAGTACGTACAATAGCACGACCAATAAATTGATCCCGAAATTCAACTACGAGCTTTTTAACTGCAACAACTTTAATATACGCTATTGGAGCTGGAATTACCGCGGCTGCTGGCACCAGACTTGCCC
+
DDDDDIIIIIIIGIIIIIIHIIHHIIHIIIIIHIIIIIHIIIIIIHIIIIIIHHIIIIIIIHHIIIIIIIHIIIIIIIIIIIIIIIIGIIIIIIIIIIIIIIIIIIIIIIIIHHIIIIIHIHIIIIIIIIIIIIIIIIIIIIIIIIIIHIIIIHIHIHHIIIIIHIIIIIIIIIIIIIIIIIIIIIIIIHIIIIIIIIIIIIIIIIIIIIIIIIIIIIIIIIIIIIIIIIIIIIIIIIHIIIIIIIIIIIIHIIIHIIIHIIIIIIIIIIIIIIIHIIIIHIHIIIIIIIIIIIGIHHHIIIIIIIIIIIIIIIIHIIIIIHIIIIIIIIIIIIIDDDDD
@HISEQ:969:HM2KJBCX2:2:1102:2760:12524 2:N:0:ACTATGCA
ACACAGTCCTGACCCAACTATCCCTATTAATCATTACGTCAATCCTAGAAACCAACAAAATAGGATCAAACGTCCTATTTCATTATTCCATGCTAATGTATTCAAGCGTTAGCCTGCTTTAAACACTCTAATTTTTTCAAAGTAACAGTCCTGTTTCCCTGCAACACCAAATTAATGACATTACAGTTCTTCAAGAAGGAGGAACCAGTAAAGCCAGTGCATACCAGAGGCACGACCAACCTACTAATCCCGAAATTCAACTACGAGCTTTTTAACTGCAACAACTTTAATATACGCTATTGGAGCTGGAATTACCGCGGCTGCTGGCACCAGACTTGCCCTCCAA
+
DDDCDIIIIIIHIIIIIIIIIIIIIIIIHIIIIIIIIIHIIGIIIIGHHHIIIHIHGHHHHGHIHHHIIIIIFHHHIIIIIHIIIIHGIHIGIIIHHHIHHDHHIHHHIIIIIIIHIHIIIIIIHIIIIIHHHIIGHIHIIHHIIIIHIHHIIIIHIIHIIHIIIIIIIIHHIIIIIIIIHIIIIIIIIIIIIIIIIIIIIHIIIIHIIIHIIIIIIIHIIIIIIIHII<IIIIIIIIHIHIIHFIHHIIIIIIIHHIIIIIHHIHIIIIIIIIIIIIIIIIIHHIIIIIIIIIIIIIIIIIIIIIIIIIIIIIIIIIIIIIIIIIIIIIIIIIIIIIIIIDDDDD
@HISEQ:969:HM2KJBCX2:2:1102:1558:12005 2:N:0:ACTATGCA
ACACAGTCCTGACCCAACTATCCCTATTAATCATTACCGCGGTTCCAGAAACCAACACAACAGAACCACAGGTCCTATTCCATTATTCCATGCTAATCTATGCAAGCATGCACCTGCTTTGAACACTCTAATTTTTTCAAGGTAAACGTCCTGGCTCCCGGCCGCCCGGCCGCCCGAAGGCAGCCCGGCGGCCGTTCCCCAGGAGGAAAGGCTCGGCCTTGACGCCCCCGCGAAGGGGCAGGCAGTACTCGCCGCCGAAGCAGCGGACCACCCGGCCAAGCCCAAAATTCGACTACGAGCTTTTTAACTGCAACAACTTTAATATACGCTATTGGAGCTGGAATTACCGCGGCTGCTGGCACCAGACTTGCCCTCCAA
+
DDDDDIIIHIIIIIIIIIIIIIIIIIIIIIIIIIIFIIFIICHHIHIIIIEHEHHHHHICHIHHFHEHGIIIGIIEHIGIHHIEFIIIEHHGHHIGHIGIH<CHHEFHH?FHIIHEEHHIIHIIIHEIIHHHIIIIIGHHHHEHGHEHFHHHHHHGHHHDCHHDIIIIIHHHHIIFHHHGHE<HHHGIIHHIIHHHIHHFHIIIIIIIHIHI;IHHIIHIHCIIIIIIIIIIIIIHHIIIIIIIIIIIIIIIIIIIIIIIIIIIIIIIIIIIIIIHHIIIIIIIIIIIIIIIIIIIIHIIIIIIIIIIIIIIIIIIIIIIIIIHIHIIIIIIIIIIIIIIIIIIIIIIIIIIIIIIIIIIIIIIIIIIIIIIIDDDDD
@HISEQ:969:HM2KJBCX2:2:1102:18651:13459 2:N:0:ACTATGCA
ACACAGTCCTGACCCAACTATCCCTATTAATCATTACCTCGACTCCGAAAGCCAACGAAATAGAACCGAGATCCTATTCCATTATTCCATGCACTAATGTTCAGGCTGTAGCGCCTGCTTTGAGCACTCCAATTTTTTCAAAGTAAACGTGCTGGCCACCCATGGCACTCGATTAAGAGAACCATGAACGAACCAACAAAATCGTCCGGGCAAACAGTAGACACCGCAAGGTGCACCGCTCGCCCGAAACCGAGATCCAACTACGAGCTTTTTAACCGCAGCAATATTAGTATACGCTATTGGAGCTGGAATTACCGCGGCTGCTGGCACCAGACTCGCCCTCCAA
+
ADDADIIIIIIIIIIIIIIIIIIIIIIIIIHHIIHIIIIIIIIIHIICHIHIHHIIIIIHIIHIIIHDHIHIIIIHHIGICHIIIHIIFIHIIIIIIIHIHHIIHHIIHIIIIIIIIGIIIIIIIIIIHIIIIHHIIIIIIIIIHIHIIIIHIIHIIIIIIGIIIIIIIIHIHHIIHIEIIIHIIHIIIHIIIHIIIIIHHDIHEIIIIHFIIIIIIIIIIIIIIIIIIIIIIIIIIIIIIIIHEHIHHGIIIIIIIIIIIIIIIIIIIIIIIIIIIIIIIIIIIIIIIIHIIIIIIIIIIIIIIIIIIIIIIIIIIIIIIIIIIIIIIIIIIIIIIHIIIDDDDD
@HISEQ:969:HM2KJBCX2:2:1102:9667:13302 2:N:0:ACTATGCA
ACACAGTCCTGACCCAACTATCCCTATTAATCATTACGGCGGTCCTAGAAACCAACAAAATAGGACCGCACGTCCTATTCTATTATTCCATGCTAACGTATTCGAGCAAAGGCCTGCTTTGAACACTCTAATTTTTTCAAAGTAAAAGTCCTGGTCCCCAACACACCCAGTGAAGGGCATGCGGTTCTCCAGAAGAGAAGGCCCGGCCGGACAAGTGCACGCGGTGAGGCGGACCTGCCAGCCAGGCCAAAGGTTCAACTACGAGCTTTTTAACTGCAACAACTTTAATATACGCTATTGGAGCTGGAATTACCGCGGCTGCTGGCACCAGACTTGCCCTCCAA
+
CDDDDIIHIIIIIIIIIIIIIIIIIIIIIIIIIIIIIHHIIIIIIIIIIIIIIIIIIIIIIHHIIIIGIIIHFHHIIHIIIIIIHCHHIIHFHIIIIIIIHHHHIHIIIIIIIIIIIIIIIIIIIIHIIIIIIIIIIIIIIIIHIHIIIGIIHIIIIIIIIIIIIHIIIIIIIIIIIIIIIHIIIIGIHIIIIIIIIIIIIIIIIIIIIIIIIIIIIIIIIIIIIIIIIIIIIIIIIIIIIIHIIIHIHHIIIIIIIIIIIIIIIIIIIIIIIIIIGIIIIIIIIIIIIIIIIIIIIIIIIIIIIIIIIIIIIIIIIIIIIIIIIIIIIIIIIIIIIIIDDDDD
@HISEQ:969:HM2KJBCX2:2:1102:7712:13458 2:N:0:ACTATGCA
ACACAGTCCTGACCCAACTATCCCTATTAATCATTACGGCGGTCCTAGAAACCAACAAAATAGGACCGCACGTCCTATTCTATTATTCCATGCTAACGTATTCGAGCAAAGGCCTGCTTTGAACACTCTAATTTTTTCAAAGTAAAAGTCCTGGTCCCCAACACACCCAGTGAAGGGCATGCGGTTCTCCAGAAGAGAAGGCCCGGCCGGACAAGTGCACGCGGTGAGGCGGACCTGCCAGCCAGGCCAAAGGTTCAACTACGAGCTTTTTAACTGCAACAACTTTAATATACGCTATTGGAGCTGGAATTACCGCGGCTGCTGGCACCAGACTTGCCCTCCAA
+
DDDDDIHIEHIIIIIHIIIIGHCHIIIIIHHEHHIHIHHCHHIIHIIHHIHHHHIIHEEHHFFHIHHHHHHCF<CGEEEHHIHIHHIGFEHGHHIHIIIIHHHIHHHIHFIIIIIHEIIIHIHIIIIIIIHIHHIIHIIIIIIIHHIIIIIIHDHHHIHIHHEHHHIHHIHIIIIIHEHIIIIHFIHHHIIIHIHHIGIIIIHHIHHHIHHHIIIIIIIHIHIIIIIIGIIIIIIIIIHIIHHIIIHHHHIIIIIIIIIHIIIIIHIIIIIIIIIHIIIIHHIIIHIIHEHHIHIIIIIIIIIIIIIIIIIIIIIIIIIIIHIIIHIIIIIHIIIIIIIDDDDD
@HISEQ:969:HM2KJBCX2:2:1102:14589:14415 2:N:0:ACTATGCA
ACACAGTCCTGACCCAACTATCCCTATTAATCATTACGGTGGTCCTAGAAACCAACAAAATAGAATCATCCGTCCTATTTTATTATTCCATGCTAATGTATTCAAGCAAAATGCCTGCTTTAAACACTCTAATTTTTTCAAAGTAAAGGTCCTGGTTCCCCGCGGCACCCAATTAAGGACATCGCGGTTCTCCAGAAGGTGAGAAATTGACTACACCAGTTCATACCCCTTAAGGCACGACCGATGTGTCAATCCCGAAATTCAACTACGAGCTTTTTAACTGCAACAACTTTAATATACGCTATTGGAGCTGGAATTACCGCGGCTGCTGGCACCAGACTTGCCCTCCAA
+
DDDDDHHGHIIIIIIIIIIIIIIIIIIIIIIIIIIIIIHHIIIIIIIIIHIIIIIIIIHIIHHIIHIIHIHIHHIIGHHHIGIIIHHIIIIIIIHIHIIIIIIIIIIIIIIIIIIIIIIIIIIHHIIHIHIIIIIIIHIHHHIFIIIIIHIIIHHHGIIIIIIIIIIIHIIIIIIIIIHIIIIIIIIIHHIIIIIIIIIIIIIIIIIIIIIIIIIIIIIIIIIIHIIIIIIIIIIIIIIIIIIIIHIIHHIIIIIIIIIIIIIIIIIIIIIIIIIIIIIIIIIIIIIIIIIIIIIIIIHIIIIIIIIIIIIIIIIIIIIIHIIIIIIIIIIIIIIIIIIIIIIIIIDDDDD
@HISEQ:969:HM2KJBCX2:2:1102:15817:14551 2:N:0:ACTATGCA
ACACAGTCCTGACCCAACTATCCCTATTAATCATTACATCGATCCTAGAAACCAACAAAATAGAATCGGATGTCCTATTTCATTATTCCATGCTAATGTATTCAAGCGTGAGCCTGCTTTAAACACTCTAATTTTTTCAAGGTAACAGTCCTAATTCCCCGTAACACCAAATTAATGGCATTACGGTTCTTTAGAAGGTGAGAAATCAATGATAACAGTGCATACCAACGGCATGACCGAAATATTGATCCCGAAATTCAACTACGAGCTTTTTAACTGCAACAACTTTAATATACGCTATTGGAGCTGGAATTACCACGGCTGCTGGCACCAGACTTGCCCTCCAA
+
DDDDDIIIHIHHHHGHIIIIIIIIIIIIIIIIHGIIIIIHIIIHHHIIIIIIHIIIIIIHIIHIIIIIGIIHHHHIIIIIIIIIIIIHHHI?HHIIIIIIIHHIIIIIIHIIIIHIIIIIIIHIIIIIHIHIIIIIHIHIIIIHHHHHIHIIIIIIIIIIIIIIIIIHIIIIIIIIIIIIIIIIHIIHIIIIIIIII3IHIIIIIIIIIIIIIIIIIIIIIIIIIIIIHIIIIIIIHIIIIIHHHDIIIIIIIIIIIIIIIIIIIIIIIIIIIIIIIIIIIIIIIIIIIIIIIIIIIIIIHHIIIIIIIIIIIIIIIIIIIIIIIIIIIIIIIIIIIIIIIIDDDDD
@HISEQ:969:HM2KJBCX2:2:1102:19551:14890 2:N:0:ACTATGCA
ACACAGTCCTGACCCAACTATCCCTATTAATCATTACGTCAATCCTAGAAACCAACAAAATAGGATCGTCGTCCTATTTCATTATTCCATGCTAATGTATTCAAGCGTTAGCCTGCTTTAAACACTCTAATTTTTTCAAAGTAACAGTCCTGTTTCCCCGTAACACCAACTTAATGGCATTACGGTTCTACAAGAAGGAGGAATCAGCAAAGCCAGTGCATACCAGTGGCACGACCAACTTGCTGACCCCGAAATTCAACTACGAGCTTTTTAACTGCAACAACTTTAATATACGCTATTGGAGCTGGAATTACCGCGGCTGCTGGCACCAGACTTGCCCTCCAA
+
DDDBDGHHHHIHIIIIIHHIIIIIIIIIIIIGIIHHHEHIIIIIIIIIIIIIIHIIIIIIIIHIIGIIHIIHIIHHIIIHIHIIIHIGEHHHIIIIIIHGHHFHIIHIHHHHIIIIIIIIHHHIHIIIIHGHHIHCHHIIIHHHIIHIFHHHIIIIIIIIIIIIHIIIIHFHHIIIIIIIIHIHIIHHIIIIIHIIIIIHHIIHIIHHIIHGEEHIHIIIIIIIIHHGGIIIIHIIHGGHHHHFDIIIIFIIIHGEIIIIIIIIIIIIIIIIIIHIIIGIIIIIIIHIIIIIIIIIHHHHIIIIIIIIIHHIIIIIIIIIIIIIHFIIIIIIIIIIIIIIDDDDD
@HISEQ:969:HM2KJBCX2:2:1102:3154:15115 2:N:0:ACTATGCA
ACACAGTCCTGACCCAACTATCCCTATTAATCATTACGTCGATCCTAGAAACCAACAAAATAGAATCAAACGTCCTATTTCATTATTCCATGCTAATGTATTCAAGCGCGAGCTTGCTTTAAACACTCTAATTTTTTCAAAGTAACAGTCCTGATTTCCCATGACACCAAATTAATGACATCGTGGTTCGTCAGAAGGGAGAAACCAATAATGCTAGTACGTACAAAGTACGACCGACATATTAGTCCCGAAATTCAACTACGAGCTTTTTAACTGCAACAACTTTAATATACGCTATTGGAGCTGGAATTACCGCGGCTGCTGGCACCAGACTTGCCCTCCAA
+
CDDDDIIIIIIIIIIIIIIIIIIIIIIIIIIIIIIIIIIIIIIIIIIIIIIIIIIIIHIHIIIIIIIIIIIIIHIIHIIIIIIIIIIIIIIIIIIIIIIIIIIIIIIIIIIIIIIIIIIIIIIIIHHHIIIIIIIIIIIIIIIIIIIIHIIIHIIIIIIIIIIIIIIIIIIHIIIIIIIIIIIIIIIHHIIIIIIIIIIIIIIIIIIIIIIIIIIIIIIIIHIIIIIIIIIIIIIIIIIIHIHIIIIIIIIIIIIIIIIIIIIIIIIIIIIIIIIIIIIIIIIIIIIIIIIIIIIIIIIIIIIIIIIIIIIIIIIIIIIIIIIIIIIIIIIIIIIIIIIDDDDD
@HISEQ:969:HM2KJBCX2:2:1102:6642:15495 2:N:0:ACTATGCA
ACACAGTCCTGACCCAACTATCCCTATTAATCATTACGGCGGTCCTAGAAACCAACAAAATAGGACCGCACGTCCTATTCTATTATTCCATGCTAACGTATTCGAGCAAAGGCCTGCTTTGAACACTCTAATTTTTTCAAAGTAAAAGTCCTGGTCCCCAACACACCCAGTGAAGGGCATGCGGTTCTCCAGAAGAGAAGGCCCGGCCGGACAAGTGCACGCGGTGAGGCGGACCTGCCAGCCAGGCCAAAGGTTCAACTACGAGCTTTTTAACTGCAACAACTTTAATATACGCTATTGGAGCTGGAATTACCGCGGCTGCTGGCACCAGACTTGCCCTCCAA
+
DDDDDIIHIHIIIIIIIIIIIIIIIIIIIIIIIIIIIIHIIIIIIIIIIGHHHHIGEHIIIIIHIIIIIHHIIIIIIIIGHHIIIIIIIIIGHIIIIIIIHHIIIIIIIIIIIIIIIIHIIIIIIIIIIIIIIIIIIIIIIIIIIIIIIIIIHIIIIIIIIIIIIIIIIIIIIIIIIIIIIIIIIIIHIIIIIIIIIIIIIIHHHHIIIIIIIIIIIIIIIIIIIIIIIIIIIIIIIIIIIIHIIIHHIIIIIIIIIIIIIIIIIIIIIIIIIIIIIIIIIHIIIIIIIIIHIIIIIIIIIIIIIIIIIIIIIIIIIIIIIIIIIIIIIIIIIIIIIIIDDDDD
@HISEQ:969:HM2KJBCX2:2:1102:17591:15527 2:N:0:ACTATGCA
ACACAGTCCTGACCCAACTATCCCTATTAATCATTACGGCGGTCCTAGAAACCAACAAAATAGGACCGCACGTCCTATTCTATTATTCCATGCTAACGTATTCGAGCAAAGGCCTGCTTTGAACACTCTAATTTTTTCAAAGTAAAAGTCCTGGTCCCCAACACACCCAGTGAAGGGCATGCGGTTCTCCAGAAGAGAAGGCCCGGCCGGACAAGTGCACGCGGTGAGGCGGACCTGCCAGCCAGGCCAAAGGTTCAACTACGAGCTTTTTAACTGCAACAACTTTAATATACGCTATTGGAGCTGGAATTACCGCGGCTGCTGGCACCAGACTTGCCCTCCAA
+
DDADDHHHHIIIHIIIIIIIIIIIIIIIIIIIIIIHIIIIIIIIHIHIGHHIIGIHIGHHHHHIHGIHHIIIHIHHIHIIIIGIHIIIHIHIHFIIIIIIIHHHHHHHIIIIIIHGHIIIIIIIIIIIHIIIIHHIIIIIIIIIIIIIIIIIIIHIIHHIIHIIIIIHIIIIIIIIIIIIIIIIIIIIIIIIIIIIIIIIIIIIIIIIHIIIIIIIIIIIIIIIIIIIIIIIIHIIIIIIIIHIIIHH=IIIIIIIIIIIIIIIIIIIIIIIIIIIIIIIIIIIGIIIIIIIIIIIIIIIIIIIIIIIIIIIIIIIIIIIIIIIIIIIIIIIIIIIIIIDDDDD
@HISEQ:969:HM2KJBCX2:2:1102:19441:15354 2:N:0:ACTATGCA
ACACAGTCCTGACCCAACTATCCCTATTAATCATTACGGCGGTCCTAGAAACCAACAAAATAGGACCGCACGTCCTATTCTATTATTCCATGCTAACGTATTCGAGCAAAGGCCTGCTTTGAACACTCTAATTTTTTCAAAGTAAAAGTCCTGGTCCCCAACACACCCAGTGAAGGGCATGCGGTTCTCCAGAAGAGAAGGCCCGGCCGGACAAGTGCACGCGGTGAGGCGGACCTGCCAGCCAGGCCAAAGGTTCAACTACGAGCTTTTTAACTGCAACAACTTTAATATACGCTATTGGAGCTGGAATTACCGCGGCTGCTGGCACCAGACTTGCCCTA
+
DBDDDIHHHGHHIGIHICHHIIHHIHIIIIIIIHHIIIGIHHHIIHIEHIHFHIIII?HIHEDEHHHHHHGHHIHFHHHHHGHIECHHIICH@HHCIIHHIIIIHHIIIIIIHIIIIIHIIIHIIIIIHIHH1HGFHIIHHHEHFGEHIIHHGHHEFEGGFEDHHHHHIIHHHIHFIFHIIHIHIIIHHIFHHHHHHHIIHHHHHIHIHGDHHIHIHFCHHHIIHIIIIIIIIIIIIIHEIIHHFHHHFHHIIIIIIIIIIIIIHIIIIIIIIIHHIIIHEHH?HHIIHIHGIIHHIHIIIHHHHFIIIHIIHHIHHEIIIHIIIIHHGFIHIIIIDDADD
@HISEQ:969:HM2KJBCX2:2:1102:19752:15328 2:N:0:ACTATGCA
ACACAGTCCTGACCCAACTATCCCTATTAATCATTACGGCGGTCCTAGAAACCAACAAAATAGGACCGCACGTCCTATTCTATTATTCCATGCTAACGTATTCGAGCAAAGGCCTGCTTTGAACACTCTAATTTTTTCAAAGTAAAAGTCCTGGTCCCCAAAACACCCAGTGAAGGGCATGCGGTTCTCCAGAAGAGAAGGCCCGGCCGGACAAGTGCACGCGGTGAGGCGGACCTGCCAGCCAGGCCAAAGGTTCAACTACGAGCTTTTTAACTGCAACAACTTTAATATACGCTATTGGAGCTGGAATTACCGCGGCTGCTGGCACCAGACTTGCCCTCCAA
+
DDB@D@<G?GHHIEH?H=HFHE@1DHFHEGCHE<C1<1CCCHIIHHGC1<D<D1FGGE?CCF1CGEEHD//C<1<0<C?@D1FHFHHH?G1FC1DGGCCFEFGHC?EH?CHHF@CEHF@CFH1B8DF<E6@CGGBFHHHCHHGHGEHFHFH/FHH/C@@FG#<GCFA<EHD@EFEEHAFIHDHF@HECHEEECEHHCDEC<C?<DGIHHGCGCEHG@CHHHHH1EC@HHHGGDCHHEECHCE?HHAB/EHF<1HEFHEEHHIIIHHHEECF1F?CHHEIIIHECFFEHG0CCIHCF1FG1HIHIIIIHHG<IIHIH@HHHGIIHHHHHF<C<IHHHHHG@@D@B
@HISEQ:969:HM2KJBCX2:2:1102:16523:16802 2:N:0:ACTATGCA
ACACAGTCCTGACCCAACTATCCCTATTAATCATTACGGCGGTCCTAGAAACCAACAAAATAGGACCGCACGTCCTATTCTATTATTCCATGCTAACGTATTCGAGCAAAGGCCTGCTTTGAACACTCTAATTTTTTCAAAGTAAAAGTCCTGGTCCCCAACACACCCAGTGAAGGGCATGCGGTTCTCCAGAAGAGAAGGCCCGGCCGGACAAGTGCACGCGGTGAGGCGGACCTGCCAGCCAGGCCAAAGGTTCAACTACGAGCTTTTTAACTGCAACAACTTTAATATACGCTATTGGAGCTGGAATTACCGCGGCTGCTGGCACCAGACTGCCCTCCA
+
DCDADIHIIHIFIIHIIEHIIIIIIIIHHHHIIIIIIIHHIIHHHIIIHFHIIFHHGEEHHICGGHHIIIGHHHHHHIIIGHIIIHHIIIHIIIIIHHGHHHHHHHIIIGIHIIHIIHFHHIIIIIIIIHIIIHHIHIIIIIIIIIIGIIIIIIIIIIHIIIIGHHHHHIIHHIIIIIIIIIIIIIIIIIIIIIIIIIIIIIHIIIHGIIIIIHIIIIIIIIIIIIIIIIIIIIIIIIIHGIIIIIIIIIIIIIIIIIIHHHIIIIIIIIIIIIIIIIIIHHHIIIIIIIIHIIIIIIIIIIIIIIIIIIIIIIIIIIIIIIIIIIIIIIIIHIIIIDDDDD
@HISEQ:969:HM2KJBCX2:2:1102:5694:16593 2:N:0:ACTATGCA
ACACAGTCCTGACCCAACTATCCCTATTAATCATTACGGCGGTCCTAGAAACCAACAAAATAGGACCGCACGTCCTATTCTATTATTCCATGCTAACGTATTCGAGCAAAGGCCTGCTTTGAACACTCTAATTTTTTCAAAGTAAAAGTCCTGGTCCCCAACACACCCAGTGAAGGGCATGCGGTTCTCCAGAAGAGAAGGCCCGGCCGGACAAGTGCACGCGGTGAGGCGGACCTGCCAGCCAGGCCAAAGGTTCAACTACGAGCTTTTTAACTGCAACAACTTTAATATACGCTATTGGAGCTGGAATTACCGCGGCTGCTGGCACCAGACTTGCCCTCCAA
+
DD??@FCFGH1<CGED10<CGH?<G@CH@1<1<C@<G<ECEC</<CGHHC?CFECE?11FH@@@@GHCDC?C<1C0<D1<11<<@DH1@D1G11HFG8CD@CG1DGGHHHECEHE1@CHHHHHB6GF<611D1CC@6EHCFGFGGC@A?@EHE?7D5EDGHDEBCIFHEHHIIIHEIHIHHHIHHCH@CHFCGHIIHEHHHDDE?HDCHCIIIHHFIFIHGIIIGF=IGHIIIBGIHHHIHECHEIHIIIHHHIIIIIIIHHHHHHIIIIHE@HHHHEHEEGHHIHEHHHG<HIIIIHHIIIHHHCIIIHIHDGHHEGHIIIIHHHHCIHEHIHHHIIID@@B?
@HISEQ:969:HM2KJBCX2:2:1102:5285:17206 2:N:0:ACTATGCA
ACACAGTCCTGACCCAACTATCCCTATTAATCATTACGGCGGTCCTAGAAACCAACAAAATAGGACCGCACGTCCTATTCTATTATTCCATGCTAACGTATTCGAGCAAAGGCCTGCTTTGAACACTCTAATTTTTTCAAAGTAAAAGTCCTGGTCCCCAACACACCCAGTGAAGGGCATGCGGTTCTCCAGAAGAGAAGGCCCGGCCGGACAAGTGCACGCGGTGAGGCGGACCTGCCAGCCAGGCCAAAGGTTCAACTACGAGCTTTTTAACTGCAACAACTTTAATATACGCTATTGGAGCTGGAATTACCGCGGCTGCTGGCACCAGACTTGCCCTCCAA
+
DDDD@HIFHIIHGIII?GFHHEEE@@HHIGHHHHHHIGCD?HHDCHCFEEH?CHIHIGHHHE@@EH@<CHH<<1<EC11FH@HH<C@1FFEHHHHHGHHIGDFHHEHFHEHHFH@EH?CGHIIIHIHGHEGG@<FFHHHIFGGHIIHECEHHEHEHHHHHHHHHHHEHFCDIIIIHGHHHDDHHFGFD:IIIIIIIIGHHHIIHII>HHFHHIHIHHDHHHDIIGHIHDHGIHDIIIHEIHEHIHIH@IIIIIIIIGIHHIHHEGIIHHH?CHHEIHCIHHHEGIIIHHFHHIIIIIGIIIIIIHHHHHIHHHCIIHIIIIHHHIHHCE?IIHFIIHHF0?DAD
@HISEQ:969:HM2KJBCX2:2:1102:16790:17346 2:N:0:ACTATGCA
ACACAGTCCTGACCCAACTATCCCTATTAATCATTACGGCGGTCCTAGAAACCAACAAAATAGGACCGCACGTCCTATTCTATTATTCCATGCTAACGTATTCGAGCAAAGGCCTGCTTTGAACACTCTAATTTTTTCAAAGTAAAAGTCCTGGTCCCCAACACACCCAGTGAAGGGCATGCGGTTCTCCAGAAGAGAAGGCCCGGCCGGACAAGTGCACGCGGTGAGGCGGACCTGCCAGCCAGGCCAAAGGTTCAACTACGAGCTTTTTAACTGCAACAACTTTAATATACGCTATTGGAGCTGGAATTACCGCGGCTGCTGGCACCAGACTTGCCCTCCAA
+
DDDDDIHHIIIIIIIIIIHIIIIIIIIIIIIIIIIIIIIIHIHIIIIIIIIIIIIIFHIHHIEHIIIIIGHHGHHHHGHHHHIIHHHIGHCGFFHIGIHIHHHHIHFHIIIIIIIIIIIIIIIIIIIIIIIIIIIHIIIHIIIHHIIIGIIIIIIIIIIIIIHHGIIIHIHIHIIIIGGIIIIIIIIIIIIIIHIIIIHIHHIIIIIIIIIIIIIIIIIIIIIIIIIIIIIIIIIIIIIIIHGHIHIHIIIIIIIIIIIIHIIIIIIIIIIIIIIIIIIHIIIIIIIIIHHGIIIIIIIIIIIIIIIIIIIIIIIIIIIIIIIIIIIIIIIIIIIIIIIDDDDD
@HISEQ:969:HM2KJBCX2:2:1102:19237:17241 2:N:0:ACTATGCA
ACACAGTCCTGACCCAACTATCCCTATTAATCATTACGTCGATCCTAGAAACCAACAAAATAGAATCAAACGTCCTATTTCATTATTCCATGCTAATGTATTCAAGCGCGAGCTTGCTTTAAACACTCTAATTTTTTCAAAGTAACAGTCCTGATTTCCCGCGACACCAAATTAATGACATCGTGGTTCGTCAGAAGGGAGAAACCAATAATGCTAGTACGTACAAAGTACGACCGACATATTAGTCCCGAAATTCAACTACGAGCTTTTTAACTGCAACAACTTTAATATACGCTATTGGAGCTGGAATTACCGCGGCTGCTGGCACCAGACTTGCCCTCCAA
+
DDDDDIIIIIIIIIIIIIIIIIIIIIIIIIIIIIIIIIIIIIIIIIIIIIIIIIIIHIIHIIIIIHIIIIHHGHIIIIIIIIIIIHIIIIIIIIIIIIIIGIIHIIIIIIIHHHHIHHIIIIIIIIHIIIIIIIIHIIIIIIIIIIIIHIIIIIIIIIIIIIIIIIIIIIHHIIHIIIIIIIIIIIIIIIIIIIIIIIIIIIIIIIIIIIIIIIIIIIIHIHIIIIIIIIIIIIIIIIHHHHHHIIIGIIIIIHHIIIIIIHIIIIIIIIIIIIIIIIIIIIIIIIIIIIIIIIIIIHIIIHIIIIIIIIIIIIIHIIIIHIIIIIIIIIIIIIIIIIIDDDDD
@HISEQ:969:HM2KJBCX2:2:1102:3858:17680 2:N:0:ACTATGCA
ACACAGTCCTGACCCAACTATCCCTATTAATCATTACGGCGGTCCTAGAAACCAACAAAATAGGACCGCACGTCCTATTCTATTATTCCATGCTAACGTATTCGAGCAAAGGCCTGCTTTGAACACTCTAATTTTTTCAAAGTAAAAGTCCTGGTCCCCAACACACCCAGTGAAGGGCATGCGGTTCTCCAGAAGAGAAGGCCCGGCCGGACAAGTGCACGCGGTGAGGCGGACCTGCCAGCCAGGCCAAAGGTTCAACTACGAGCTTTTTAACTGCAACAACTTTAATATACGCTATTGGAGCTGGAATTACCGCGGCTGCTGGCACCAGACTTGCCC
+
DDCDDIIIIIIIIIIIIIIIIIHIIGIIIHIIIIIIIIHIIIIIIIIIHIIIIIIIHIIIIIHIIIGHGIIHIHHIIIHIIIIIIIIHIIIIIIIIIIHHHHIHIIIIIIHIIIIIIHHIIHIIIIIIIIIIIIIIIIIIIIIIIIIIIIIIIIIHIHIIIIIIIIIIIIIIIIIIIIHIIIIIIIIIIHIIIIIIIIIIIIIHIIIIIIIIIIIIIIIIIIIIIIIIIIIIIHIIHGIIIIIIIIIIIIIIIIIIIIIIIIIIIHIIIIIIIIIIIHIIIIIIIIIIIIIIIIIIIIIIIIIIIIIIIIIIIIIIIIIIIIIIIIHIIIIIIIDDDDD
@HISEQ:969:HM2KJBCX2:2:1102:8213:17680 2:N:0:ACTATGCA
ACACAGTCCTGACCCAACTATCCCTATTAATCATTACGGCGGTCCTAGAAACCAACAAAATAGGACCGCACGTCCTATTCTATTATTCCATGCTAACGTATTCGAGCAAAGGCCTGCTTTGAACACTCTAATTTTTTCAAAGTAAAAGTCCTGGTCCCCAACACACCCAGTGAAGGGCATGCGGTTCTCCAGAAGAGAAGGCCCGGCCGGACAAGTGCACGCGGTGAGGCGGACCTGCCAGCCAGGCCAAAGGTTCAACTACGAGCTTTTTAACTGCAACAACTTTAATATACGCTATTGGAGCTGGAATTACCGCGGCTGCTGGCACCAGACTTGCCCTCCAA
+
DCDDDIIIIIIIHIIIIIIIIIIIIIIIIIIIGHHIIHIIIGIIIIIIIIIIIIIHIC@HHIIIIGIIIIIDHHHHIHIIIIIIHIGIGHHIIIIIIIIIIGIIIIIHIIIIGIIIIIIIIHHIIIIIIIIIIIIIIIHIIIIIIIIIIIIIIIIIIIIHIIIHIIHIIIIHHIIIIIIIIIIIIHHGHIIIIIIIIIIIIIIIIIIIIIIIIIIIIIIIHIIIIIIIIIIIIIHIIIIIIHGIIIIIIIIIIIIIIIIIIIIIIIIIIIIIIIIIIIIIIIHIGIIIIIHHIIIIIIIIIIIIIIIIIIIIIIIIIIIIIIIIIIIIIIIIIIIIIIIDDDDD
@HISEQ:969:HM2KJBCX2:2:1102:15534:17859 2:N:0:ACTATGCA
ACACAGTCCTGACCCAACTATCCCTATTAATCATTACGGCGGTCCTAGAAACCAACAAAATAGGACCGCACGTCCTATTCTATTATTCCATGCTAACGTATTCGAGCAAAGGCCTGCTTTGAACACTCTAATTTTTTCAAAGTAAAAGTCCTGGTCCCCAACACACCCAGTGAAGGGCATGCGGTTCTCCAGAAGAGAAGGCCCGGCCGGACAAGTGCACGCGGTGAGGCGGACCTGCCAGCCAGGCCAAAGGTTCAACTACGAGCTTTTTAACTGCAACAACTTTAATATACGCTATTGGAGCTGGAATTACCGCGGCTGCTGGCACCAGACTTGCCCTCCAA
+
DDDDDHIIIIIIIIIIIIIIHIIIIIIIIIIIGIIIIGHIIIIIIIIIIIIIIIIIHIHIGIHHIHHHHIIIHEHHIHHIIEHIHHIIIIHGHEIIIIIIIGIIIIHGIHHIIIIIIIIIIHIIIIHHIIIIIIIIHIIIIIIIIIIIIIIIIIIIIIIHHHIGHIIIHIIHHIIIIIIIIIIIIIIIHIIIIIIIIIIIIHIHIHIIIIIIIIIIIIIIIIIIIIIIIIIIIIIIIIIIIIGIIIHGIIIIIIIIIIIIIIIIIIIIIIIIIIIIIIIIIHIIIIIIIGIHIIIIIIIIIIIIIIIIIIIIIIIIIIIIIIIIIIIIIIIIIIIIIIIDDDDD
@HISEQ:969:HM2KJBCX2:2:1102:15424:18424 2:N:0:ACTATGCA
ACACAGTCCTGACCCAACTATCCCTATTAATCATTACGTCGATCCTAGAAACCAACAAAATAGAATCAAACGTCCTATTTCGTTATTCCATGCTAATGTATTCAAGCGTGAGCCTGCTTTAAACACTCTAATTTTTTCAAAGTAACAGTCCTGATTCCCCATGACACCAAATTAATGACATCATGGTTCGTCAGAAGGTAGGAATCAATAATACCAGTACGTACAATAGCACGACCAATAAATTGATCCCGAAATTCAACTACGAGCTTTTTAACTGCAACAACTTTAATATACGCTATTGGAGCTGGAATTACCGCGGCTGCTGGCACCAGACTTGCCCTCCAA
+
DDDDDIIIIIIIIIIIIIIIIIHHIIIIIIIIIIIIIIIIIIIIIIIIIIIIIIIIIIIIIIIIIIIIIIIIHHHIIIIHIIIIIIHHHHIIHHIIIIIIIHHHIIGIIHHHIIIIIIIIIIIIHHHIIIIIIIIIGIIIIIIIIIIIIIIIIIIIIIIIIIHIHIIHIIIHIIIIIIIIIIIIIHHIIIHIIIIIIIIIIIIIIIIIIIIHIIIIIIIIIIIIIIIIIIIIIIIIIIIIIIIHIIGIIIIIIIIIIIIIIIIIIIIIIIIGIIIIIIIIIIIIIHIIIIIIIIIIIIIIIIIIIIIIIIIIIIIIIIIIIIIIIIIIIIIIIIIGIIIIDDDDD
@HISEQ:969:HM2KJBCX2:2:1102:9756:19042 2:N:0:ACTATGCA
ACACAGTCCTGACCCAACTATCCCTATTAATCATTACGTCAATCCTAGAAACCAACAAAATAGGATCGAACGTCCTATTTCATTATTTCATGCTAATGTATTCAAGCGTTAGCCTGCTTTAAACACTCTAATTTTTTCAAAGTAACAGTCCTGTTTCCCTGCAACACCAAATTAATGACATTACAGTTCTTCAAGAAGGAGGAATCAGTAAAGCCAGTACATACCATAGGCACGACCAACCTACTGACCCCGAAATTCAACTACGAGCTTTTTAACTGCAACAACTTTAATATACGCTATTGGAGCTGGAATTACCGCGGCTGCTGGCACCAGACTTGCCCTCCAA
+
DDDDDIHHIIHIIIIIIIIIIIIIIIIIIIIIIIIIIHIIIIIHIIIHHIIIIIIIIHIGIHHIIIIIIIIIHHIIIHHHHIIIIIIIIIHIFHIIIIHIIIIIIHIHIHIIHHHHHIIIHIII2HIIIHIIIIIIIHHIIIHIIIIHHIIIIIIIIIIIIIIIIHIIIIIIHIHIIIIIIHIIIIIIIIIIIIIIIIIIIIIIIIIIIIIIIIIIIIIHIIIIIIIIIIIIIIIIIIHIIIHHGIIIIIIIIIIIIIIIIIIIIIIIIIIIIIHIIIIIIIIHHIGIIIHIIIIIIIHHHIIIIIIIIIIIIIIIIIIIIHIIIIIIIIIIIIIIIIIIIDDDDD
@HISEQ:969:HM2KJBCX2:2:1102:17630:18562 2:N:0:ACTATGCA
ACACAGTCCTGACCCAACTATCCCTATTAATCATTACGTCGATCCTAGAAACCAACAAAATAGAATCAAACGTCCTATTTCATTATTCCATGCTAATGTATTCAAGCGTAAGCCTGCTTTAAACACTCTAATTTTTTCAAAGTAACAGTCCTGATTCCCCACGACACCAAATTAATGACATCGCGGTTCTTCAGAAGGTAGGAACCAATAATGCCAGTGCGTACCGAAGCACGACCAACAATTTGATCCCGAAATTCAACTACGAGCTTTTTAACTGCAACAACTTTAATATACGCTATTGGAGCTGGAATTACCGCGGCTGCTGGCACCAGACTTGCCCTCCAA
+
DDDDDIIIIIIIIIIIIIIIIIIIIIIIIIIIIIIIIIIIIIIIIIIIIIIIIIIIIIIIIIIIHIIIIH?GHHHIIHHIIGIIIHIIHIIIIIHIIIIIIIHHIIIIIIIIHHHIIIIIIIIIIIIIIIIIIIIHIIIIIIIIIIIHHIIIIIIIIIIIIIIHIIIIIIIIIIIIIIIIIIIIIHIIIIIII<IIIIIIIIIIHIIIIIIIIIIIIIIIIIIIIIIIIIIIIIIIIIIIIIIHIIIHIIIIIIIIIIIIIIIIIIIIIIIIIHIIIIIIIIIIIIIIIIIIIIIIIIIIIIIIIIIIIIIIIIIIIIIIIIIIIIIIIIIIIIIIIIIIDDDDD
@HISEQ:969:HM2KJBCX2:2:1102:15657:19547 2:N:0:ACTATGCA
ACACAGTCCTGACCCAACTATCCCTATTAATCATTACGTCAATCCTAGAAACCAACAAAATAGGATCAAACGTCCTATTTCATTATTCCATGCTAATGTATTCAAGCGTTAGCCTGCTTTAAACACTCTAATTTTTTCAAAGTAACAGTCCTGTTTCCCTGCAACACCAAATTAATGACATTACAGTTCTTCAAGAAGGAGGAACCAGTAAAGCCAGTACATACCAGAGGCACGACCAACTTACTAATCCCGAAATTCAACTACGAGCTTTTTAACTGCAACAACTTTAATATACGCTATTGGAGCTGGAATTACCGCGGCTGCTGGCACCAGACTTGCCCTCCAA
+
DDDDDHIIIIIIIIIIIIIIIIIIIIIIIIIIIIIIIHHHIIIIIIIIIIIIIIIIIIIIIIHIHIIIIIIHIFHIIIHHIHHIIIIFHIIEHHIIIIIHIIIIIIIHHIIIIIIHIIIIIIIIIIIIIHIIIIGHIHIIIIIIIHHIIHIIIIIIIHIIIIIIIHIIIIHHIIIIIIIIIIIIIIIIIIIIIIIHIIIIIIIHIIIIIIIIIHIIIIIIIHIIIIIIIIIIHIIIIIHIIIIHHIIIIIIIIIIIIIIIIIIIIIIIIIIIIIIIIIIIIIIIIIIIIIIIIHHIIIHGDIIIIIIIIIIIIIIIIIIIIIIIGIIIIIIIIIIIIIIIIDDDDD
@HISEQ:969:HM2KJBCX2:2:1102:1282:20018 2:N:0:ACTATGCA
ACACAGTCCTGACCCAACTATCCCTATTAATCATTACCTCGACTCCGAAAGCCAACGAAATAGAACCGAGATCCTATTCCATTATTCCATGCACTAATGTTCAGGCTGTAGCGCCTGCTTTGAGCACTCCAATTTTTTCAAAGTAAACGTGCTGGCCACCCATGGCACTCGATTAAGAGAACCATGAACGAACCAACAAAATCGTCCGGGCAAACAGTAGACACCGCAAGGTGCACCGCTCGCCCGAAACCGAGATCCAACTACGAGCTTTTTAACCGCAGCAATATTAGTATACGCTATTGGAGCTGGAATTACCGCGGCTGTTGGCACCAGACTTGCCCTCCAA
+
DDDDDIIGIIIHHHHGHIIIIIIIIGIIIIIGIHIHHHHIGIIGHIIIIIHIIHIIGCEHIIFIIIHHHICHIIHIHIEHHIIGHIIIHHIIHIHIHHIIHIIIIIIHIHIIIIIIHIIIIIHIIIIIHIFIIHIIHIHIIIIIHIIIIIIIIIIHIIIIIIIIIIIIIIIIHIIIIIIHIIIIIIIIIHIIHIIIIGIIHIIIIIIIIIIIIIIIIIIIIIIIIIIGIIIIIIIIIIIHIIIHGIIHHIIIIIIIIIIIIIHHIIIIIIIIIIIIIIIIIIIIIIIIIIIIIIIIIIIIIIIIIIIIIIIIIIIIIIIIIIIIIIIIIIIIIIIIIIIIIDDDDD
@HISEQ:969:HM2KJBCX2:2:1102:2486:19775 2:N:0:ACTATGCA
ACACAGTCCTGACCCAACTATCCCTATTAATCATTACGGCGGTCCTAGAAACCAACAAAATAGGACCGCACGTCCTATTCTATTATTCCATGCTAACGTATTCGAGCAAAGGCCTGCTTTGAACACTCTAATTTTTTCAAAGTAAAAGTCCTGGTCCCCAACACACCCAGTGAAGGGCATGCGGTTCTCCAGAAGAGAAGGCCCGGCCGGACAAGTGCACGCGGTGAGGCGGACCTGCCAGCCAGGCCAAAGGTTCAACTACGAGCTTTTTAACTGCAACAACTTTAATATACGCTATTGGAGCTGGAATTACCGCGGCTGCTGGCACCAGACTTGCCCTCCAA
+
B0BDDHHIHIIHICHHHIIIIIIIHFIIIIIIIIIII?EHIIIII1<CEHHIHIIIIGIEHHFHHHHEHHIHCEHCHHIIHIHGGHIHGIEH1<HGHGGHE<F@H@CIIHHHIFFGHHHIIIHIHHEHHIIIIIIIHIIHFHHEHEHHHHHIIIFIHEHIGIHIGHHIHFHIIHEIIIHCIEHHGHHEHHHHHHIIIHIIIIIHIIHHIHHHGIFEIIIHHEEHFIHIIHIHHIHHGIHIIHGIIHFHIIIIHIHIIHGHIIIHIIIIIIIIIIHIIHHHHFIHHHGCHEG=IIIIIIIHIIIIIIHHIIIIHHHHIIIIIIIIHIIIHFIIIHIHIIH@BBDD
@HISEQ:969:HM2KJBCX2:2:1102:14999:20363 2:N:0:ACTATGCA
ACACAGTCCTGACCCAACTATCCCTATTAATCATTACGGCGGTCCTAGAAACCAACAAAATAGGACCGCACGTCCTATTCTATTATTCCATGCTAACGTATTCGAGCAAAGGCCTGCTTTGAACACTCTAATTTTTTCAAAGTAAAAGTCCTGGTCCCCAACACACCCAGTGAAGGGCATGCGGTTCTCCAGAAGAGAAGGCCCGGCCGGACAAGTGCACGCGGTGAGGCGGACCTGCCAGCCAGGCCAAAGGTTCAACTACGAGCTTTTTAACTGCAACAACTTTAATATACGCTATTGGAGCTGGAATTACCGCGGCTGCTGGCACCAGACTTGCCCTCCAA
+
DDDDDIHHHIIIHIIIIHIHIIIIGIHIEHHIIHHHIGHIIIHIIIHHIGIIEEHHHIIIIHHHIIIHIHIHHIIH?GHHIHIIIGIHHIIIIGHHFFHHHDIGIHIIHIIIIHIHIIIHHHIIIIHHHHHHHHHIHIIHIHHHHHFHHIIIHHEIIHHIIHHEEIIHHIHHHHHHIIIIIHHHHEHGHHIHGIIIIIHHHIHHHHHIII=GIIHIHGIIHIIIIIIFIHHHHHHIIIIIIIIIHHGHHHGHIIIIIIIHIIIIIHHIIHIIIIIHIIIHHFHGIHHIHFHDHIIGIIIIIIIIIIIIIIIIIHIIIIIIIIIHIIIIIIHIIIGIIIHBDDDD
@HISEQ:969:HM2KJBCX2:2:1102:9119:21326 2:N:0:ACTATGCA
ACACAGTCCTGACCCAACTATCCCTATTAATCATTACGGCGGTCCTAGAAACCAACAAAATAGGACCGCACGTCCTATTCTATTATTCCATGCTAACGTATTCGAGCAAAGGCCTGCTTTGAACACTCTAATTTTTTCAAAGTAAAAGTCCTGGTCCCCAACACACCCAGTGAAGGGCATGCGGTTCTCCAGAAGAGAAGGCCCGGCCGGACAAGTGCACGCGGTGAGGCGGACCTGCCAGCCAGGCCAAAGGTTCAACTACGAGCTTTTTAACTGCAACAACTTTAATATACGCTATTGGAGCTGGAATTACCGCGGCTGCTGGCACCAGACTTGCCCTCCAA
+
DDDDDIIIIHIIIIIIHIIIIIIHIIIIIIHIIIIIIHHIHIHIIIHIFIHHIHIHIHHIIIHIIIIIIIIIHIIIIIIIIHIHGHIHIIHHHHIIIIIIIIIIIHIIIIIIIIHIIIIIIIIIIIIIIIIIIIIIIIIIIIIIIIIIIIIIIIIIIIIIIIIIIIIIIIIIIIIIIIIIIIIIIIIIIHIIIIIIIIIIIIIIIIIIIIIIIIIIIIIIIIIIIIIIIIIIIIIIIIIIIIHIIIHIIIIIIIIIIIIIIIIIIIIIIIIIIIIIIIIIIIIIIIIIIIIIIIHG?IIIIIIIIIIIIIIIIIIIIIIIIIIIIIIIIIIIIIIIIIIDDDDD
@HISEQ:969:HM2KJBCX2:2:1102:8018:22100 2:N:0:ACTATGCA
ACACAGTCCTGACCCAACTATCCCTATTAATCATTACGGCGGTCCTAGAAACCAACAAAATAGGACCGCACGTCCTATTCTATTATTCCATGCTAACGTATTCGAGCAAAGGCCTGCTTTGAACACTCTAATTTTTTCAAAGTAAAAGTCCTGGTCCCCAACACACCCAGTGAAGGGCATGCGGTTCTCCAGAAGAGAAGGCCCGGCCGGACAAGTGCACGCGGTGAGGCGGACCTGCCAGCCAGGCCAAAGGTTCAACTACGAGCTTTTTAACTGTAACAACTTTAATATACGCTATTGGAGCTGGAATTACCGCGGCTGCTGGCACCAGACTTGCCCTCCAA
+
DDDDCICGGGHIGGH@GHIGIIIIIHHHEHIHIIIIIHEHHHEHHHGFHHIIIGIIIGHHHIHGFEH<EDDDGHHIIHIHIGHHFHHIHEFHHHIIIIIIIIIIIIHHHIIIHIIIHIIIIIIIIIHHIIIIHIIIIHIHIHIIIHHIIIIHHHIIIIIHHIIHHIIHHIIHFIIHHHHIIHIIIIHIIHHIIIIIIHGIHHHHIIIIIIIHHIIIIIIIIIIIIIIHIIIIHIIGIIIIIHHIIIHHHIIIIIIIIIIIIIIIIIHIIIIHIIIIHIHIIHIHIHIIIIHIIIIIIIIIIIIIIIIIIHIIIIIIIIIIIIIIIIIIIIIIIIIIIIIDDDDD
@HISEQ:969:HM2KJBCX2:2:1102:2623:22748 2:N:0:ACTATGCA
ACACAGTCCTGACCCAACTATCCCTATTAATCATTACGTCGATCCTAGAAACCAACAAAATAGAATCAAACGTCCTATTTCATTATTCCATGCTAATGTATTCAAGCGTGCGCCTGCTTTAAACACTCTAATTTTTTCAAAGTAACAGTCCTGATTCCCCACGACACCAAATTAATGACATCGCGGTTCTTCAGAAGGTAGGAACCAATAATGCCAGTGCGTACCGAAGCACGACCAACAATTTGATCCCGAAATTCAACTACGAGCTTTTTAACTGCAACAACTTTAATATACGCTATTGGAGCTGGAATTACCGCGGCTGCTGGCACCAGACTTGCCCTCCAA
+
DDDDDIIIIIIIIIIIIHIIIIIIIIIIIIIIIIIIIIIIIIIHHIIIIIIIIIIIIIIIIIIHHIHIIIIIIGHIIIIIIIIIIIIIIIIIIIIIIIIIIIIIIIIIIIIIIIIIIIIIHIIIIIIHIIGIIIHHIIIIIIIIIIIIIIIIIIIIIIIIIHHIIIIIIIIIIIIIIIIIIIIIIIIGIIIIIIIIIIIIIIIIIIIIIIIIHIIIIIIIIIIIIIIIIIIIIIIIIIIIIHHGHIIIIIIIIHIIIIIIIIIIIIIIIIIIIIIIIIIIIIIIIIIHIIIIIIIIIIIHIIIIHIIIIIIIIIIIIIIIIIIIIIIIIIIIIIIIIIIIDDDDD
@HISEQ:969:HM2KJBCX2:2:1102:3594:22580 2:N:0:ACTATGCA
ACACAGTCCTGACCCAACTATCCCTATTAATCATTACGGCGGTCCTAGAAACCAACAAAATAGGACCGCACGTCCTATTCTATTATTCCATGCTAACGTATTCGAGCAAAGGCCTGCTTTGAACACTCTAATTTTTTCAAAGTAAAAGTCCTGGTCCCCAACACACCCAGTGAAGGGCATGCGGTTCTCCAGAAGAGAAGGCCCGGCCGGACAAGTGCACGCGGTGAGGCGGACCTGCCAGCCAGGCCAAAGGTTCAACTACGAGCTTTTTAACTGCAACAACTTTAATATACGCTATTGGAGCTGGAATTACCGCGGCTGCTGGCACCAGACTTGCCCTCCAA
+
DDDDDIIHIIIIIIIIIIIIIIIIIIHIIGIIIIIIIIIIIIIHIHIHIIHGIHIEHIHIIIHGHIIIIGCHHHHIIIIGEHIIIIIHHFH?GEHIHIHHFHHIHHHHHIIIIIHIIIHIHHHHHIIIGHHIIIIHHIIIIIHHIHIIIIHIHHIHHHHHHHHHCIIIIHHIHIIHIIIIIIIIIIHIIIIIHIIIIIIIGHIIIIIHIIIHIIIIHIIIIIIIIIIIIIIHHDHIIIIHHGHIIIHHIHHIHIIIHEIHHHIHIIIIIIIHHIIIIIIHFHIHFIHIIIHEIIIIIIIIIIIIIIIIIHIIIIIIIIIIIIIIIIIIIIIIIIIIIIIDDDDD
@HISEQ:969:HM2KJBCX2:2:1102:8623:22755 2:N:0:ACTATGCA
ACACAGTCCTGACCCAACTATCCCTATTAATCATTACGGCGGTCCTAGAAACCAACAAAATAGGACCGCACGTCCTATTCTATTATTCCATGCTAACGTATTCGAGCAAAGGCCTGCTTTGAACACTCTAATTTTTTCAAAGTAAAAGTCCTGGTCCCCAACACACCCAGTGAAGGGCATGCGGTTCTCCAGAAGAGAAGGCCCGGCCGGACAAGTGCACGCGGTGAGGCGGACCTGCCAGCCAGGCCAAAGGTTCAACTACGAGCTTTTTAACTGCAACAACTTTAATATACGCTATTGGAGCTGGAATTACCGCGGCTGCTGGCACCAGACTTGCCCTCCAA
+
DDDDDHHHIIIIIIIIIIIIIIIIIHIIIIIIIIIIIGHIIIHIIIIIIIIIIIIIIHIIIIHIIIIIIIIIHIIIIIIIIIIIIIHIHIIGIIIIIIIIIIIIIHIIIIIIIIIHIIIIIIIIIIIIIIHIIHHIIIIIIIIIIIIIIIIHHIIIIIIIHHHHFIIIIIIIIIIIIIIIIIIIIIIGIIIIIIIIIIIIIIIIIIIIIIIIIIIIIIIIIIIIIIIIIIIIIIIIIIIIIIIIIIIIIHIIIIIIIIIIIIIIIIIIIIIIIIIIIIIIIIIIIIIIIIIIIIIIIIIIIIIIIIIIIIIIIIIIIIIIIIIIIIIIIIIHIIIIIIIDDDDD
@HISEQ:969:HM2KJBCX2:2:1102:6231:23352 2:N:0:ACTATGCA
ACACAGTCCTGACCCAACTATCCCTATTAATCATTACGGCGGTCCTAGAAACCAACAAAATAGGACCGCACGTCCTATTCTATTATTCCATGCTAACGTATTCGAGCAAAGGCCTGCTTTGAACACTCTAATTTTTTCAAAGTAAAAGTCCTGGTCCCCAACACACCCAGTGAAGGGCATGCGGTTCTCCAGAAGAGAAGGCCCGGCCGGACAAGTGCACGCGGTGAGGCGGACCTGCCAGCCAGGCCAAAGGTTCAACTACGAGCTTTTTAACTGCAACAACTTTAATATACGCTATTGGAGCTGGAATTACCGCGGCTGCTGGCACCAGACTTGCCCTCCAA
+
DDDDDHIIIIIICHIIIIIIIIIIIIIIIHIIIIIIIHIIIIIIHIHHHIIHIIIIHFCHIHHHIIIHHHGHHIIIHHHIIHIIEHIIIHHHIEIIIIIIHIIIIIIHIIHHIIIIIIHHHHHIHIIIIIIIIIIIIIIIHIIHIIIIIIIIIIIIIIIHHHHHGIIIIIIIIIIIIIIIIIIIIHIIIIIIIIIIIIIIIIHHIIIIIIGIIIIIHIIIIIIIIGIIIIIIIGIIIIIIIIHIIIHIIIIIIIIIIIIIIIIIIIIIIIIIIIIIIIIIIIHIIIIIIIIHIIIIIIIIIIIIIIIIIIIIIIHIIIIIIIIIIIIIIIIIIIIIIIIDDDDD
@HISEQ:969:HM2KJBCX2:2:1102:3665:22929 2:N:0:ACTATGCA
ACACAGTCCTGACCCAACTATCCCTATTAATCATTACGGTGGTCCTAGAAACCAACAAAATAGAACCACAACGTCCTATTCTATTATTCCATGCTAATCTATTCAAGCAATAGCCCGCTTTAAACACTCTAATTTTTTCAAGGTAATGGTCCTGGCTCCCCAACACACCCAACAAAGGACATGCTGGTTCACCAGAAGGAAGACCCGACAGCAGACAGTACTCGCCAAAGACGGACCGCCCGGCCAGGCCTAAAATTCAACTACGAGCTTTTTAACTGCAACAACTTTAATATACGCTATTGGAGCTGGAATTACCGCGGCTGCTGGCACCAGACTTGCCCTCCAA
+
DDDDDIIHIIIIIHIIIHIIHHHHIIIIGIIIIIIIHIIIIIHEHIIIIIIIIHIIIIIIGIHIIIIIIIIGIIEHIIIIIIIIIHHHFHHIIIIHIHIHIHHHIIIIIIHHHIIIIIHIIIIIHHIIIIIHIIIIIIIIHIHIIIHFHHIIHIHIIIIHHFHHHHIIIIIIIIIIIIIIIIIIIIHIHIIIIIIIIIHIHIIIHHIIIIIIIIHHIIIHHHIIIIIIIIHIIIIIIIIIIHIHGIIIIIIIIIIIIIIIIIHHIIIIIIHIIIIIIIIIIIIHIIIIIIIHIIIIIIHHHIIIIIIIIIIIIIIHIIIIIIIIIIIIIIIIIIIIIIIIIDDDDD
@HISEQ:969:HM2KJBCX2:2:1102:1721:24232 2:N:0:ACTATGCA
ACACAGTCCTGACCCAACTATCCCTATTAATCATTACGGCGGTCCTAGAAACCAACAAAATAGGACCGCACGTCCTATTCTATTATTCCATGCTAACGTATTCGAGCAAAGGCCTGCTTTGAACACTCTAATTTTTTCAAAGTAAAAGTCCTGGTCCCCAACACACCCAGTGAAGGGCATGCGGTTCTCCAGAAGAGAAGGCCCGGCCGGACAAGTGCACGCGGTGAGGCGGACCTGCCAGCCAGGCCAAAGGTTCAACTACGAGCTTTTTAACTGCAACAACTTTAATATACGCTATTGGAGCTGGAATTACCGCGGCTGCTGGCACCAGACTTGCCCTCCAA
+
DDCDDIIIHIIHIIIIIIIIIIIIIIIIIIIIIIIIIIHIHHIIIIIIIIIIIIIIEG@HHIIIIIIIIIIGHHIGIHHHIIIIIHIIIIHIHHHHIHGGIIHHHIIIIHIIIHHHIHHHIIHIIIIIHIIIIHHGHHGIHIHHGIIHIIIIIIIIIHIHHHHHIIIIIIIIHIIIIIHIHHIHIIIIHIIIIIIIIHIIIIIHIIIIIIIIIIIIIIIIIHIIIHIIIIIIIIIIIIHIIIHIIIIIIIIIIIIIHIIIIIIHIIIIIIIIIIIIIIIIHHIIIIIIIIIHIIHIIIIIIIIIIIIIIIIIIIIIIHIIIIIIIIIIIIIHIIIIIIIDDDDD
@HISEQ:969:HM2KJBCX2:2:1102:5224:23577 2:N:0:ACTATGCA
ACACAGTCCTGACCCAACTATCCCTATTAATCATTACGGCGGTCCTAGAAACCAACAAAATAGGACCGCACGTCCTATTCTATTATTCCATGCTAACGTATTCGAGCAAAGGCCTGCTTTGAACACTCTAATTTTTTCAAAGTAAAAGTCCTGGTCCCCAACACACCCAGTGAAGGGCATGCGGTTCTCCAGAAGAGAAGGCCCGGCCGGACAAGTGCACGCGGTGAGGCGGACCTGCCAGCCAGGCCAAAGGTTCAACTACGAGCTTTTTAACTGCAACAACTTTAATATACGCTATTGGAGCTGGAATTACCGCGGCTGCTGGCACCAGACTTGCCCTCCAA
+
CDDDDIIIIIIIIIHIIIIIIIIIIIIIIIIIGIIIIIIIIIIIIIGHIIIIIIIIIEIIICHIIIHHIIIIIIIIGIHHIIIIIHIEHIIHHIIIIIIIIIIIIIIIIHIHIIIIIIIIHIIIHIIHIHIIIIIIIHIIIIIIIIIIHIIHHIIIIIIIIIIIIIIIIIIIIIIIIIIIIIIIHIIIIIIIIIIIIIIHIIIIIIIIIIIIIIIIIIIIIIIIIIIIIIIIIIIIIIIIIHHIIIIHIIIIIIIIIIIIIIIIIIIIIIIIIIIIIIIIIIIIIIIIIIIHIIIIIIIIIIIIIIIIIIIIIIIIIIIIIIIIIIIIIIIHIIIIIIIDDDDD
@HISEQ:969:HM2KJBCX2:2:1102:18622:23625 2:N:0:ACTATGCA
ACACAGTCCTGACCCAACTATCCCTATTAATCATTACGTCAATCCTAGAAACCAACAAAATAGGATCGAACGTCCTATTTCATTATTCCATGCTAATGTATTCAAGCGTTAGCCTGCTTTAAACACTCTAATTTTTTCAAAGTAACAGTCCTGTTTCCCTGCAACACCAAATTAATGACATTACAGTTCTTCAGAAAGGAGGAATCAGCGAAGCCAGTACATACCAGTGGCACGACCAACCTGCTGACCCCGAAATTCAACTACGAGCTTTTTAACTGCAACAACTTTAATATACGCTATTGGAGCTGGAATTACCGCGGCTGCTGGCACCAGACTTGCCCTCCAA
+
DDDDDIHGIHHHIHIHIIIHICGHHGHIIIIIIIIGIHHIIIHIIIIIIIIIIIHGHCHHIGHHHGHGH??DFHHHHICEEEHIIIIIFHEEHFCHHIIIIHIEHHHHHIIIIIHHIHIIHIHHICIHGFHHIHHIHHHHHHGEEHHHIHHHIIIIHCFGHHCHIHIHHEHHGHHHHHEHHHIHHHHEHDFHEHHIGHHHGEIHHHIHIIIHIIIHHIIIHIIHHGGHIHIHIHHHHHHIIHHHEGCAE<FIIHHIIGHHHHHEGEHCHEIFHHHHIHHHIIHHG@HGEEHHEHHEG?IHIHHIHIHHGIIHCIHDIIIIIHHHHGIHIHHG?IIIHIIIHDDBDB
@HISEQ:969:HM2KJBCX2:2:1102:12002:23945 2:N:0:ACTATGCA
ACACAGTCCTGACCCAACTATCCCTATTAATCATTACGGCGGTCCTAGAAACCAACAAAATAGGACCGCACGTCCTATTCTATTATTCCATGCTAACGTATTCGAGCAAAGGCCTGCTTTGAACACTCTAATTTTTTCAAAGTAAAAGTCCTGGTCCCCAACACACCCAGTGAAGGGCATGCGGTTCTCCAGAAGAGAAGGCCCGGCCGGACAAGTGCACGCGGTGAGGCGGACCTGCCAGCCAGGCCAAAGGTTCAACTACGAGCTTTTTAACTGCAACAACTTTAATATACGCTATTGGAGCTGGAATTACCGCGGCTGCGGGCACCAGACTTGCCCTCCAA
+
DDDDDIIIIIIIIIIIIIIIHIIIIIIIIIIIGIIIIHIIIIIIIHHIIIIIHIHIGHHFIIHHHIIHIIIGHHGHHIGHECGHHIIIHIIIGGHHIIIHGIHHHHIIIIHIIIIIIIIIIHHIIIHHIIIIIIIIIIIIIIIHHHHHIIHIHHIHHEIHIHHGGHIIHIHHHIIHIIHIIIIHIIIHHIIIHHHIIIIIDIIHIIIIIIHHHIIIIIHIIHIIHHIIIIIIIIHIHIGIIHHIIIIHIIIIHIIHIIHGIIIIIIIIIIIIIIIIIIIIIHIIIIIIIIHHIIIIIIIIIIIIIIIIIIIIIIIIIIIIIIIIIIIIIIIIIIIIIIIDDDDD
@HISEQ:969:HM2KJBCX2:2:1102:3417:24692 2:N:0:ACTATGCA
ACACAGTCCTGACCCAACTATCCCTATTAATCATTACGGCGGTCCTAGAAACCAACAAAATAGGACCGCACGTCCTATTCTATTATTCCATGCTAACGTATTCGAGCAAAGGCCTGCTTTGAACACTCTAATTTTTTCAAAGTAAAAGTCCTGGTCCCCAACACACCCAGTGAAGGGCATGCGGTTCTCCAGAAGAGAAGGCCCGGCCGGACAAGTGCACGCGGTGAGGCGGACCTGCCAGCCAGGCCAAAGGTTCAACTACGAGCTTTTTAACTGCAACAACTTTAATATACGCTATTGGAGCTGGAATTACCGCGGCTGCTGGCACCAGACTTGCCCTCCAA
+
DDDDDIIIHIIIIIIIFHIIHIIIIHIIIIIIIIIHIIIIHHIIIIIIIHIIIIIIEHIHIIIIGIIGHIIHHHIHIIIIIIHIHHHFHIIIIGIIIHHHHHHGHIHHHIIHIIIHHIIIIHHIIIIIIIIIIIIIIIIIIIIIIIIHHHIIIIHIIIIIIIHHIIIIIHHIIIIIIIIHHIIIIIHHIIIIIIIIIHIIIHIIIIHIIIIIIIIIIIIIIIIIIIIIIIIIIIIIIIIIIIHIIIIIIIIIIIIIIIIIIIIIIIIIIIIIIIIIIIIIIIIHIIIIIIIHIIIIIIIIIIIIIIIIIIIIIIIIIIIIIIIIIIIIIIIIIIIIIIIDDDDD
@HISEQ:969:HM2KJBCX2:2:1102:12459:23558 2:N:0:ACTATGCA
ACACAGTCCTGACCCAACTATCCCTATTAATCATTACGGTGATCCTAGAAACCAACAAAATAGAACCATGCCGTCCTATTCTATTATTCCATGCTAATGTATTCGAGCAAAAATGCCTGCTTTAAACACTCTAATTTTTTCAAGGTAAAGGTCCTGGATCCGCAAGACACCCAATAAAGGACATCAAGTTTCTCCAGAAGGTGAGAAATCAACAGTAACAGTTCATACCCCTTAAGGCATGACCGTCACGTCAATCCCGAAATTCAACTACGAGCTTTTTAACTGCAACAACTTTAATATACGCTATTGGAGCTGGAATTACCGCGGCTGCTGGCACCAGACTTGCCCTCCAA
+
DDDDDIIIIHHHIIIIIIIIIIHIIIIIIIIIIIIIIIIIIIIHIIIIIIIIIIIIIIIIIIHIIIHIIHIIIIHIIIIIIHIIIIIIIIIIHGIIIIHIIHHHIIIIIIIIIIIIIIHIIIIIIIIIIIIIIIIIIIIIIIIIIIIIIIIIIIIIIIIIIIIIIIIIIIIHIIIIIIIIIIIIIIIIIIIIIIIIIIIIIIIIIIIIIIIIIIIIIIIIIIIIIIIIIIIIIIIIIIIIIIIIIIIIIIHGIIIIIIIIIIIIIIIIIIIIIIIIIIIIIIIIIIIIIIIIIIIIIIIIIIIIIIIIIIIIIIIIIIIIIIIIIIIIIIIIIIIIIIIIIIIIIIIIDDDDD
@HISEQ:969:HM2KJBCX2:2:1102:10327:24708 2:N:0:ACTATGCA
ACACAGTCCTGACCCAACTATCCCTATTAATCATTACATCGATCCTAGAAACCAACAAAATAGAATCGGATGTCCTATTTCATTATTCCATGCTAATGTATTCAAGCGTGAGCCTGCTTTAAACACTCTAATTTTTTCAAGGTAACAGTCCTAATTCCCCGTGACACCAAATTAATGGCATTACGGTTCTTTAGAAGGTGAGAAATCAATAATATCAGTACATACCAACGGCATGACCGAAACATTGATCCCGAAATTCAACTACGAGCTTTTTAACTGCAACAACTTTAATATACGCTATTGGAGCTGGAATTACCGCGGCTGCTGGCACCAGACTTGCCCTCCAA
+
DDDDDIHIIIIIIHIIIIIIIIGIIIIIIIIIIIIIIIIIIIIIIIIGGIIIIHIIIIIIIIIIIIIIIIIHIIIIIIIIHHIIIHHGHIIIHIIIIIIIIHHIIHIIIIIIIIIIIIIIIIIIHIIHIIIIIIIIIIIIHHIIIIIIIIIIIIIIIIIIIIHIHIHHIIIIIIIIIIIIIIIIIIIIIIIIIIIIIIIIIIIIIIIIIIIIIIIIIIIIIIHIIIIIIIIIIIIIIHIIIIIIIHIHIIIIIIIIIIIIIIIIHIIIIIHIIIIHIGIIIIIIIIIIIIIIIIIIIIIIIIIIIIIIIIIIIIIIIIIIHIIIIIIIIIIIIIIIIIIIIIDDDDD
@HISEQ:969:HM2KJBCX2:2:1102:14266:24819 2:N:0:ACTATGCA
ACACAGTCCTGACCCAACTATCCCTATTAATCATGACTTCAGTCCACAAACACCAACAAAAAGAGGACCGGAGCCCACTATTATTATTCCATGCTAATGTATTCATAGCAAACACTGCCTGCTTTAAACACTCTAATTTTTTCAAAGTAAAAGATCTAGACTAACACTGCACCCATCCAATGAAGGAGAGAGCAGTGAGCTAGAAGGATGGCCTGGCCAAGCCGGCACTCACACACGAATCCGCATGCGGGCCTGCTGCACCACACCAGAAATCCAACTACGAGCTTTTTAACTGCAGCAACTTTAATATACGCTATTGGAGCTGGAATTACCGCGGCTGCTGGCACCAGACTTGCCC
+
DDDDDIHIIIIIIIIIIIIIIIIIIIIIHIIIIIIIIIIIIIHIIIHIIIIIHIIIIIIHHEHHHFHHIDHGHIIHIIIIIIIIIIIIGIIIIHIIHIHHHFHIIIIHIIIIIIIIIIIHHIHHIIIIIIHHHIIIIIIIIIIIIIIIIIIIIIIIIIIIIIIHHIIHHIHIGIHIHIGIIIIIIHIIIIIIIIIIHFIHIIIIIIIIIIIIIIIIIIIIIIIIIIIIHIIIIIHIIIHIIIIIIIHIIIIIIIIIHIIIIIIHHIIIIIHIIIIIHIIIIIIIIIIIIIIIIIIIIIIIIIIIIIIIIIIIGIIIIIIIIIIIIIIIIIIIIIIIIIIIIIIIIIHIIIIIIDDDDD
@HISEQ:969:HM2KJBCX2:2:1102:17653:25180 2:N:0:ACTATGCA
ACACAGTCCTGACCCAACTATCCCTATTAATCATTACGGCGGTCCTAGAAACCAACAAAATAGGACCGCACGTCCTATTCTATTATTCCATGCTAACGTATTCGAGCAAAGGCCTGCTTTGAACACTCTAATTTTTTCAAAGTAAAAGTCCTGGTCCCCAACACACCCAGTGAAGGGCATGCGGTTCTCCAGAAGAGAAGGCCCGGCCGGACAAGTGCACGCGGTGAGGCGGACCTGCCAGCCAGGCCAAAGGTTCAACTACGAGCTTTTTAACTGCAACAACTTTAATATACGCTATTGGAGCTGGAATTACCGCGGCTGCTGGCACCAGACTTGCCCTCCAA
+
DB@D@CCE11<FHIIFCHHHIIFH?HHIE?G@HHCFH@0C/CFHHIE@FHHHI?EEE1<F?F1<DF1?C/EHDEDCH11<GFGH11CH@HHCFHHHEC1HHDCHIEEHHIIIIIHHEFEIIIIHHIIIHIHHIIIHEHEIIIIIIGIHHIIHHHIIIIIIHH7GEIIIHHFHEIHIHHHHIIIIG=IIIGIIIIIIHHIIHHIHHHIIIHHHIIIIFIIIGIIIGIIGIIIIIGIIIIIIIHGIIHG?IIIHIHIIIIGIIIIIHIIIIIIIHIIIIIIGIIIIIIIIIIIIIIIIIIIIIIIIIIIIIGIIIIIIIIIIIIIIIIIIIHIIIIIIIIIDDBDD
@HISEQ:969:HM2KJBCX2:2:1102:10092:25782 2:N:0:ACTATGCA
ACACAGTCCTGACCCAACTATCCCTATTAATCATTACGTCAATCCTAGAAACCAACAAAATAGGATCGAACGTCCTATTTCATTATTCCATGCTAATGTATTCAAGCGTTAGCCTGCTTTAAACACTCTAATTTTTTCAAAGTAACAGTCCTGTTTCCCTGCAACACCAAATTAATGACATTACAGTTCTTCAGAAAGGAGGAATCAGCGAAGCCAGTACATACCAGTGGCACGACCAACCTGCTGACCCCGAAATTCAACTACGAGCTTTTTAACTGCAACAACTTTAATATACGCTATTGGAGCTGGAATTACCGCGGCTGCTGGCACCAGACTTGCCCTCCAA
+
DDDDDIHIIIIIIHIIIIIIIIIIIIIIIIIIIIIIIHIIIIIIIIIIIIIIIHIIIIIIIHHHIIIHIIIIGHEHIHIIIIIIHIIIIIIIIHIIIIHIIIIIIIIIIIHIIIIIIIIIHIIIIIIIIIIIIIIIIIIIIIIIIIIIIHIIIIIIIIIIIIIIIIIIIIIHIIIIIIIIIIIIIIIIIIHIIIIIIIIIIIIIIIIIIIIIIIIIIIIIIIIIIIHIIIIIIIIIIIIIIIIHFIIIIIIIIIIIIIIIIIIIIIIIIIIIIIHIIIIIIIIIIIIIIIIIIIIIIIIIIIIIIIIIIIIIIIIIIIIIIIIIIIIIIIIIIIIIIIIIIDDDDD
@HISEQ:969:HM2KJBCX2:2:1102:9321:26111 2:N:0:ACTATGCA
ACACAGTCCTGACCCAACTATCCCTATTAATCATTACGGCGGTCCTAGAAACCAACAAAATAGGACCGCACGTCCTATTCTATTATTCCATGCTAACGTATTCGAGCAAAGGCCTGCTTTGAACACTCTAATTTTTTCAAAGTAAAAGTCCTGGTCCCCAACACACCCAGTGAAGGGCATGCGGTTCTCCAGAAGAGAAGGCCCGGCCGGACAAGTGCACGCGGTGAGGCGGACCTGCCAGCCAGGCCAAAGGTTCAACTACGAGCTTTTTAACTGCAACAACTTTAATATACGCTATTGGAGCTGGAATTACCGCGGCTGCTGGCACCAGACTTGCCCTCCAA
+
DCCDDHIIFEGHFHHIHIHHIIIIIIIIIHIIGIHHIHIIIHHIIIHIIIHIIGIHHHFHIICHIHIHIIIHH@EGHEHHIEHIIHI?HHHHIIIIIIHGHIHHIHGHHHHIHHHIHHHIIIIIIIIIIIIIIIIIHGIHIHHIIIIIHIHHHIIIIIHHHHIIIIGIHHHHHIHGHIIIIIIHHHIIIIIIHIIIIIIIIHHGIHHIIIIIIIIIIIIHIIHIIIIIIIIIIHIIIIIIIHGIIIIIHHHIIIIIIIIHIIIIIHHHIIIHHIGIIIIIHHHIHHHIIIIIIIIIIIIIIIIGIIIIIIIIGIIHHGHIIIIIIIIIIIIHIIIIIHIDDDDD
@HISEQ:969:HM2KJBCX2:2:1102:15594:26658 2:N:0:ACTATGCA
ACACAGTCCTGACCCAACTATCCCTATTAATCATTACGGCGGTCCTAGAAACCAACAAAATAGGACCGCACGTCCTATTCTATTATTCCATGCTAACGTATTCGAGCAAAGGCCTGCTTTGAACACTCTAATTTTTTCAAAGTAAAAGTCCTGGTCCCCAACACACCCAGTGAAGGGCATGCGGTTCTCCAGAAGAGAAGGCCCGGCCGGACAAGTGCACGCGGTGAGGCGGACCTGCCAGCCAGGCCAAAGGTTCAACTACGAGCTTTTTAACTGCAACAACTTTAATATACGCTATTGGAGCTGGAATTACCGCGGCTGCTGGCACCAGACTTGCCCTCCAA
+
DDDCDIIIIIIIIIHIIIIIIIGIIIHIIIIHIIIHIHEDHGIIIIIIIIIEGHIIIEHHHIEHHHIDHHIDGCCHIGHIIIIHFEHIEHE?@EIIIIFIIIHHIHIIIIIIIIIIHGIIIHHIIIIHHHIIIIHIDHIHIIHHHIHHIIHIIIIIHIIIHHIIIIIIIIHIIIIIIIIIIIIIIHIIIHIIIHIIIHIIIIHIIHIHIIIIIIIIIIIIIIIIIIIIIIIIIIIIIIHHHHDHIHHGIIIIIIIIHIIIIIIIIIIIIIIIIIIIIIIHIIIIIIIIIIIIIIIIIIIIIIIIIIIIIIIIIIIIIIIIIIIIIIIIIIIIIIIIIIIDDDDD
@HISEQ:969:HM2KJBCX2:2:1102:1832:26784 2:N:0:ACTATGCA
ACACAGTCCTGACCCAACTATCCCTATTAATCATTACGTCAATCCTAGAAACCAACAAAATAGGATCAAACGTCCTATTTCATTATTCCATGCTAATGTATTCAAGCGTTAGCCTGCTTTAAACACTCTAATTTTTTCAAAGTAACAGTCCTGTTTCCCTGCAACACCAAGTAAATGGCATCACAGTTCTTCAAGAAGGAGGAATCAGTAAGGCCAGTACATACCAGTGGCACGACCAACCTACTGACCCCGAAATTCAACTACGAGCTTTTTAACTGCAACAACTTTAATATACGCTATTGGAGCTGGAATTACCGCGGCTGCTGGCACCAGACTTGCCCTCCAA
+
D@DB@CCFCC<GHC@CF0GHHI?<<C@FGHIE1<CCG@DGHH@HCHHEC<CGH@G@E11?<GH?HCHHEEH@<<0@FC1<@11EC1DHIIIHH@GEHIC6F@DFHHICHIHHGHE@HFEHHGGHAIHIHGHIGB1DHIHHHHIFHHGD1HB1<HGCHFHCCFECGFHICGGDDEC?CFC?FC<FHD#HGCIHHHFCCGEH?<CGECCCFCFIHCIHHHIIHHGHEEF<1EECECEIG?HFC@HCD<<?</C@EHF<1HFE<<<GC@EH@G@CFCCEEHF1DD<<D1CH@C<00HCIHG<1EGCC1CF1HCC@CF<CC<<EHFHIHGC@CHC<<<HCE0/CH@D<<0
@HISEQ:969:HM2KJBCX2:2:1102:12675:25603 2:N:0:ACTATGCA
ACACAGTCCTGACCCAACTATCCCTATTAATCATTACGTCAATCCTAGAAACCAACAAAATAGGTTCGAACGTCCTATTTCATTATTCCATGCTAATGTATTCAGGCGCTAGCCTGCTTTAAACACTCTAATTTTTTCAAAGTAACAGTCCTGTTTCCCCGCAACACCAAATTAATGACATTACAGTTCTTCAGAAAGGAGGAATCAGCGAAGCCAGTACATACCAGTGGCACGACCAACCTGCTGACCCCGAAATTCAACTACGAGCTTTTTAACTGCAACAACTTTAATATACGCTATTGGAGCTGGAATTACCGCGGCTGCTGGCACCAGACTTGCCCTCCAA
+
DDDDCIIIHIIIHIIIIIIIIIIIIIIIIIIHIIIIIIIIIIIIIIIIIIIIIIIIIIIGIHGHIHIHIHIIIHHIHIIIIIIIIIIIIIHIIIIIIIIIIIIIIIHIIIIHHIHHIIIIIIIIIIIIIIIIIIIHHIIIIIIIIIIIIIIIIIIIIIIHIIIIIIIIIIHHHIIIIIHHHHIIIIIIIIIIIIIIIIIIIIIIIIIIIIIIIIIIIIIIIIIIIIIIIIIIIIIIIIIIIIHHHIIIIIIIIIIIIIIIIIIIIIIIIIIIIHHIIIIIIIIIIIIIIIIIIIIIIIIIIIIIIIIIIIIIIIIIIIIIIIIIIIIIIIIIIIIIIIIIIDDDDD
@HISEQ:969:HM2KJBCX2:2:1102:17761:27484 2:N:0:ACTATGCA
ACACAGTCCTGACCCAACTATCCCTATTAATCATTACGTCAATCCTAGAAACCAACAAAATAGGATCGAACGTCCTATTTCATTATTCCATGCTAATGTATTCAAGCGTTAGCCTGCTTTAAACACTCTAATTTTTTCAAAGTAACAGTCCTGTTTCCCTGCAACACCAAATTAATGACATTACAGTTCTTCAGAAAGGAGGAATCAGCGAAGCCAGTTCATACCAGTGGCACGACCAACCTGCTGACCCCGAAATTCAACTACGAGCTTTTTAACTGCAACAACTTTAATATACGCTATTGGAGCTGGAATTACCGCGGCTGCTGGCACCAGACTTGCCCTCCAA
+
DDDDDIIIIIIIIIIIIIIIIIIIIIIIIIIIIIIIIIIIIIIIIIIIIIIIIIIIIIIIIIHIIIIIIIIIIIHIIIIIIIIIIIIIIIIHIHHIIIIHIIHIIIIIIIIIIIHIIIIIIIIIIIIIIHIIIIIIIIIIHHIIIIHHHHIIIHIIIIIIIIIIIIIIHIHHIIHIIHIHIIIHHIIIIIIHIIIIIHIIHIIHIIIIHIIIIIIIIIIIIHIHIIIIIIIIHHHIIHIHIHIHIIIHIIIIIIIHIHHHIIIHHHIIHIIIIIIHHHFFHIIHHEIIIIIIHHHIIHHHIGIIHHHHIIIIIIIIIIIIIIIIIIIIIIIIIIIIIIIIIDDDDD
@HISEQ:969:HM2KJBCX2:2:1102:5732:27642 2:N:0:ACTATGCA
ACACAGTCCTGACCCAACTATCCCTATTAATCATTACGGCGGTCCTAGAAACCAACAAAATAGGACCGCACGTCCTATTCTATTATTCCATGCTAACGTATTCGAGCAAAGGCCTGCTTTGAACACTCTAATTTTTTCAAAGTAAAAGTCCTGGTCCCCAACACACCCAGTGAAGGGCATGCGGTTCTCCAGAAGAGAAGGCCCGGCCGGACAAGTGCACGCGGTGAGGCGGACCTGCCAGCCAGGCCAAAGGTTCAACTACGAGCTTTTTAACTGCAACAACTTTAATATACGCTATTGGAGCTGGAATTACCGCGGCTGCTGGCACCAGACTTGCCCTCCAA
+
D@0<DHF<<11<<<1110DEC?GHFCHCF1F?FHHIEH0CC?EHCEEE1<FGHII=HCCEEECHGEH/<C/<D10D@GF<1FEHH11<FFH?C@HHFHEHGCHHE?DBHHHIIHGEHHHHFEEGEIIIIHGHHGB0HHEDHEHEGG@EHIIHEE<DFHEHHGHIEGHHIHHFHHHHFHDIHHEHHECCHFHFHFHEHIHHIHCHDIHHEHHHGHHIHHHDHHFF@HECHHHFGHCHHE@G?EDEHDC1HGG@CH?C@CC@DIHHGIHIIIIIIFHHHHHHHHHFC?HGD<<@CHHHHHEHHH?HG?IIHHGIIIIHHHHG<1G?HFH@HCEIHGEHHEH@ABD?
@HISEQ:969:HM2KJBCX2:2:1102:6183:28050 2:N:0:ACTATGCA
ACACAGTCCTGACCCAACTATCCCTATTAATCATTACGGCGGTCCTAGAAACCAACAAAATAGGACCGCACGTCCTATTCTATTATTCCATGCTAACGTATTCGAGCAAAGGCCTGCTTTGAACACTCTAATTTTTTCAAAGTAAAAGTCCTGGTCCCCAACACACCCAGTGAAGGGCATGCGGTTCTCCAGAAGAGAAGGCCCGGCCGGACAAGTGCACGCGGTGAGGCGGACCTGCCAGCCAGGCCAAAGGTTCAACTACGAGCTTTTTAACTGCAACAACTTTAATATACGCTATTGGAGCTGGAATTACCGCGGCTGCTGGCACCAGACTTGCCCTCCAA
+
DDDDDIHFHGHHIIIIIIHHHIHIHGIIFFFFFHIIHIHIIIHHDHHICEHHIIIGHIGCGHIGCEHGDHDH<DHHHHH?FCGE1CGEEHHHFHHIIIIIIIIHIIIIIHIIIHIIHIHIHHHIIIIIIIIIIIIIHIIHIIIIIIIIIIIIIHIIIIIIHHEHHIIIIIIIIIIIIIIIIIIIIIHIIIIIIIIIIIII<IIII<IIIIIIIIIIIIIIIIII>IIIIIIIIIIIIIIIIIHIIIHHIHIIIIIIIIIIIIIIIIIIIIIIIIIIIIIIIIIIIIIIIIIIIIIIIIIIIIIIIIIIIIIIIIIIIIIIIIIIIIIIIIIIIIIIIIIDDDDD
@HISEQ:969:HM2KJBCX2:2:1102:5406:28056 2:N:0:ACTATGCA
ACACAGTCCTGACCCAACTAATCCCTATTAATCATTACGTCAATCCTAGAAACCAACAAAATAGGATCAAACGTCCTATTTCATTATTCCATGCTAATGTATTCAAGCGTTAGCCTGCTTTAAACACTCTAATTTTTTCAAAGTAACAGTCCTGTTTCCCTGCAACACCAAATTAATGACATTACAGTTCTTCAAGAAGGAGGAACCAGTAAAGCCAGTACATACCAGAGGCACGACCAACCTACTAATCCCGAAATTCAACTACGAGCTTTTTAACTGCAACAACTTTAATATACGCTATTGGAGCTGGAATTACCGCGGCTGCTGGCACCAGACTTGCCTCCAA
+
D0@DDHEFCF1FHHFCEHFFFHEEHIE1FHEEC1@GHHH@G0G11<@1D1<CGFGHEHHC1C1C1C111<1DCGH0EEHCEHEHIHHHHCCHIHHHFHEFHEGHHIGHEHIGHHHGHEHHIHEHHHHHFCEIHHG@IIHHEHIHHIHHHIIIIIGHHHIHHEGHHGHIHGIIIHHCEHHIHHGIIIIIIIGIIEIIHIIIHGIHIIIIHHIHHEIIHHHHHEIIHHIHFHGIIIIHHG@CEIHGDHCHBHHHHHIIIHHHIHHEHH@IIIHIHHHHIIHIIIIIIIHHIIIIHHHHHHEIHHIHHIIIIIIIHHGIIIIIHIIIIIIIIIIIIHIIIHHHHDDADD
@HISEQ:969:HM2KJBCX2:2:1102:19474:28067 2:N:0:ACTATGCA
ACACAGTCCTGACCCAACTATCCCTATTAATCATTACGGCGGTCCTAGAAACCAACAAAATAGGACCGCACGTCCTATTCTATTATTCCATGCTAACGTATTCGAGCAAAGGCCTGCTTTGAACACTCTAATTTTTTCAAAGTAAAAGTCCTGGTCCCCAACACACCCAGTGAAGGGCATGCGGTTCTCCAGAAGAGAAGGCCCGGCCGGACAAGTGCACGCGGTGAGGCGGACCTGCCAGCCAGGCCAAAGGTTCAACTACGAGCTTTTTAACTGCAACAACTTTAATATACGCTATTGGAGCTGGAATTACCGCGGCTGCTGGCACCAGACTTGCCCTCCAA
+
DDDDCIIIHHIHIIHHGIIIIIHIIIIIIIIIIIIIIIIIDDHDD@GHHIIHIHIIHEHIIIHIIHIIIIIIHHIIHHHIHIIHIIHHIIFFCFIIHHIHIHHHIIIIIIIIIIHHIIIIIIHIIIIHHGIIIIHGHIIIIIIIHIIIIIHIIIIIIIIIHHIIGIHHIIIIIIIIHIIIIIIIIIIIIIHIIIIIIIIIIIIHIIHIIIIIIIIIIIIIIIIIIIIIIIIIIIIIIIIHIIHGIIHGIIHIIIIIIIIIIIIIIIIIIIIIIIIIIIIIIIIIIIIIIIIIIIIIIIIIIIIIIHIIIIIIIIIIIIIIIIIIIIIIIIIIIIIIIIIDDDDD
@HISEQ:969:HM2KJBCX2:2:1102:3025:27826 2:N:0:ACTATGCA
ACACAGTCCTGACCCAACTATCCCTATTAATCATTACGTCGATCCTAGAAACCAACAAAATAGAATCAAACGTCCTATTTCGTTATTCCATGCTAATGTATTCAAGCGTGAGCCTGCTTTAAACACTCTAATTTTTTCAAAGTAACAGTCCTGATTCCCCATGACACCAAATTAATGACATCATGGTTCGTCAGAAGGTAGGAATCAATAATACCAGTACGTACAATAGCACGACCAATAAATTGATCCCGAAATTCAACTACGAGCTTTTTAACTGCAACAACTTTAATATACGCTATTGGAGCTGGAATTACCGCGGCTGCTGGCACCAGACTTGCCCTCCAA
+
DCDDDIHIIIEHHHGIIIIIIIIIIIIIIIIIIIIIIIIIIHFHIIICDHHIHIIIHIIHHIIHHIHIHFHHHHIIHIHIIIIHHHHIIIIIIIHHIHHHHGHIIIIHIIIHFGHGIIIIIHIGIIIHHIIIIGHIHHHIIIIIIIIIIIIGIHHHIIIIIIIIIIIIIIHHIIHIIIIIIIIIIIIIHIIIIIIHIHHHIIIIIIIIIIIIIIHIIIHHIIIIIIIIIIIIIIIIIIIIIHHHHIIIIIIIIIIIIIIIIIIIIIIIIIIIIIIIIIIIIIIIIIIIIIIIIIIIIIIIIHIIIIIIIIIIIIIIIIIIIIIIIIIIIIIIIIIIIIIIDDDDD
@HISEQ:969:HM2KJBCX2:2:1102:19510:28733 2:N:0:ACTATGCA
ACACAGTCCTGACCCAACTATCCCTATTAATCATTACGTCAATCCTAGAAACCAACAAAATAGGATCAAACGTCCTATTTCATTATTCCATGCTAATGTATTCAAGCGTTAGCCTGCTTTAAACACTCTAATTTTTTCAAAGTAACAGTCCTGTTTCCCTGCAACACCAAATTAATGACATTACAGTTCTTCAAGAAGGAGGAACCAGTGAAGCCAGTACATACCAGAGGCACGACCAACCTACTAATCCCGAAATTCAACTACGAGCTTTTTAACTGCAACAACTTTAATATACGCTATTGGAGCTGGAATTACCGCGGCTGCTGGCACCAGACTTGCCCTCCAA
+
DDDDDIIIIIIIIIIIIIIIHIIIIIIIIIIIIIIIIIIIIIIIIIIHIIIIHIIIIHIIIIIIIGIHHIIIHIGHHHIIIIIHHHIIGHIIIIIHHHIIIIIHIIIIIIIHHIIIIIIIIHHIIIIHIHIIIIIIIIIIIIHIIIIIIIIIIIIIIHIIIIIIHIIIIIIIIIIIHIIIIHIIIIIIIHHIIIIIIIIIIHIIIHHIHIIIIIIHIIIIIIIIIIIIIIIIIIIIIIHIIIHHHIIHIIIIIIIIIIIIIHIIIIIIIIIIIIIIIIIIIIIIIIIIIIIIIIIIIIIIIIIIIIIIIIIIIIIIIIIIIIIIIIIIIIIIIIIIIIIIIDDDDD
@HISEQ:969:HM2KJBCX2:2:1102:2507:29543 2:N:0:ACTATGCA
ACACAGTCCTGACCCAACTATCCCTATTAATCATTACGGCGGTCCTAGAAACCAACAAAATAGAACCGCACGTCCTATTCTATTATTCCATGCTAATGTATTCGAGCAAAGGCCTGCTTTGAACACTCTAATTTTTTCAAAGTAAAAGTCCTGGTTCCCCGGCACACCCAGTAAAGGGCATGCGGATCCCCAGAAGGAAAGGCCCGGCCGGACCAGTGCACGCGGTGAGGCGGACCGGCCAGCCAGGCCCAAGGTTCAACTACGAGCTTTTTAACTGCAACAACTTTAATATACGCTATTGGAGCTGGAATTACCGCGGCTGCTGGCACCAGACTTGCCCTCCAA
+
DDCDDIIIIIIIHHIHIIIIIIIGIIIIIIIIIIIIIHCHHIIIHIIGEHHIIHIIIIIHHIIIIIHCHIIDFHHHHIIIIIIIIIIIIIIIHGHIIIIIHHGIIHIIIIIHIIHHHIIIIIHIHIIHHIIHHHIHIIIHIIIIHHIIHGIHHFHCHHHHHIIIIIIGIIHEFHGIIIIIIIIHIHHIIIHGHHIHIHIHIIIHIIIIIIGIIIIIIGIIIIIIIIIIIIIIHIIIIIIIIIIHIIIIIIIIIIIIIIIIIIIIIIIIIIIIIIIIIIIIIIIIIIIIIIIIIIIIIIIIIIIIIIIIIIIIIIIIIIIIIIIIIIIIIIIIIIIIIIIIDDDDD
@HISEQ:969:HM2KJBCX2:2:1102:1884:29114 2:N:0:ACTATGCA
ACACAGTCCTGACCCAACTATCCCTATTAATCATTACGGTGATCCTAGAAACCAACCATGCCGTCCTATTTTATTATTCCATGCTAATGTATTCAGGCACAAGCCTGCTTTGAGCACTCTAATTTTTTCAAGGTAATGGTTCTGCTTCCCCGGCACATCAAATTAATGGCATACCGGTTATTCAGAAGGTAGGAATCCATCACACCAGTGCGGACCGTGAGGCCCGACCGACGGATAGATCCCGAAATTCAACTACGAGCTTTTTAACTGCAACAACTTTAATATACGCTATTGGAGCTGGAATTACCGCGGCTGCTGGCACCAGACTTGCCCTCCAA
+
DCDDDIIIIIIIIIIIIIIIIIIIIIIIIIIIIIIIIIIIIIHHIIIIIIIIIIIIIIIIHIIHHIHIIGIIIIIIIIIIGIIIIIGIIIIIIGFIHIIIIHIHIIIIIHIGFHIHHIHHHHHHIIIIIIIFGHHIHHIHIIIIIIHIIIIIIIHIIIIIIIIIIIIHIIIIIIIGIIIHIIIIIIIHIHHHHHHHHHHHIIIIIIIIHGHIIHIHHIIIHHGIIHIIIIIIIIHGGIHHHIHIIIIHIIIIHHEEIIHHIIIIHGIIIIIIIIHHHIIIIIIIHHGIIHIHIIIHGIIIIIIIIIIIIIIIIIIIHIIIHIIIIIIIIHIIIADDDD
@HISEQ:969:HM2KJBCX2:2:1102:13379:29763 2:N:0:ACTATGCA
ACACAGTCCTGACCCAACTATCCCTATTAATCATTACGGCGGTCCTAGAAACCAACAAAATAGGACCGCACGTCCTATTCTATTATTCCATGCTAACGTATTCGAGCAAAGGCCTGCTTTGAACACTCTAATTTTTTCAAAGTAAAAGTCCTGGTCCCCAACACACCCAGTGAAGGGCATGCGGTTCTCCAGAAGAGAAGGCCCGGCCGGACAAGTGCACGCGGTGAGGCGGACCTGCCAGCCAGGCCAAAGGTTCAACTACGAGCTTTTTAACTGCAACAACTTTAATATACGCTATTGGAGCTGGAATTACCGCGGCTGCTGGCACCAGACTTGCCCTCCAA
+
DDDDDIIIIIIIIIIIIIIIIIIIIIIIIIIIIIIIIIIIIIIIIIIIIIIIIIIIIIIIIIHIHHHHHHIIHIII?HHFHFHHIIIIIIHHGIIIIIIIIHHIIIIIIIIIIIIIIIIIIIIIIIIIIIIIIIIIIGIIIIIIIIIHIIIIIHIIHHIIHHHEHIIIHIHIIIIIIIIIIIIIIHIIIIIIIIIIIIIIIIIIIIIIIIIIIIIIIIIHIIIIIIIIIIIIIIIIIIIIIIHIIIIIIIIIIIIIIIIHIIIIIIIIIIIIIIIIIIIIIIHIIIIIIIIHIIIIIIIIIIIIIIIIIIIIIIIIIIIIIIIIIIIIIIIIIIIIIIIDDDDD
@HISEQ:969:HM2KJBCX2:2:1102:15918:31079 2:N:0:ACTATGCA
ACACAGTCCTGACCCAACTATCCCTATTAATCATTACGTTGATCCTAGAAACCAACAAAATAGAATCGAACGTCCTATTTCATTATTCCATTCTAATGTATTCAAGCGCGTGCCTGCTTTAAACACTCTAATTTTTTCAAAGTAACAGTCCTGACTCCCCACAACATCAAATTAATGACATCATGATTCATCAGAAGGGAGAAATCAATGACATTAGTACGTACCGAAGGCACGACCGACGTATTGATCCCGAAATTCAACTACGAGCTTTTTAACTGCAACAACTTTAATATACGCTATTGGAGCTGGAATTACCGCGGCTGCTGGCACCAGACTTGCCCTCCAA
+
D<<<01<<111<<<1<<<1DH1<1<FHHIIIEG1<DCC<G@1D1<<F<1D<1111<1<1C1DG@G?11<<</110<D1D11<DGFHC11<11111<D1E@FFCHIHDCEEHC?/G?FHEFIHIHIEH1AGIIHHF6F6BIIIIII8HEC@FHHB68-C=HHFHHGG8CFAC<EHGD-</C@=H@DH@G?F-HHGHHEGGHFGHFCHIHIHFEF@HHFFIHIHGAHEHFEFCIFHEFFDGECEGEAHF<CE@1IIHIIHHGGEEEGHHEEFFGCC<HHHGFFEEIHGEHGF@CECHHEHIIIIHHHHHHFHHEHEIIIIHHHHGIIHCGFEHEHHEGHEHEF@DDDB
@HISEQ:969:HM2KJBCX2:2:1102:2901:30906 2:N:0:ACTATGCA
ACACAGTCCTGACCCAACTATCCCTATTAATCATTACGTCAATCCTAGAAACCAACAAAATAGGATCAACGTCCTATTTCATTATTCCATGCTAATGTATTCAAGCGCGAGCCTGCTTTAAACACTCTAATTTTTTCAAAGTAACAGTCCTGATTTCCCACCACACCAAATGAATGACATGATGGTTCGTCAGAAGGTAGGAATCAGTAACACCAGTACGTACCGAAGGCACGACCAGCGTACTAATCCCGAAATTCAACTACGAGCTTTTTAACTGCAACAACTTTAATATACGCTATTGGAGCTGGAATTACCGCGGCTGCTGGCACCAGACTTGCCCTCCAA
+
DDCCDIIIIHHHHHIIIIIIIIIIIIIIIIIHIIHIHIIIIIIEHIIIIIGIICHIIIIIHHHGHIIIIIIHEHIIIIIGIHHIHGHHIIIIIIHIHHHIIIIIIIIIIIIIIIHIHIIIIIIIIIIHIIHHIIHHHIIIIIHIIIIIIIIIIIIHIIHHIHIIIIIHIIIIIIHHHHHHIIIIIHHIIIIIIIIIIIIIIIIHIIIIIHIHIIIIIIIIIIIIIIIIIIIIIHHIHIIIIIIHIIIIGIIIIIIIIHIIIHIIIIIIIIIIIIIIIIIIIIIIIHHHHIHIIIIIIIIIIIIIIIIIIIIIIIIIIIIIIIIIIIIIIIIIIIIIIHIIDDDDD
@HISEQ:969:HM2KJBCX2:2:1102:15065:32083 2:N:0:ACTATGCA
ACACAGTCCTGACCCAACTATCCCTATTAATCATTACGTCAATCCTAGAAACCAACAAAATAGGATCGAACGTCCTATTTCATTATTCCATGCTAATGTATTCAAGCGTTAGCTTGCTTTAAACACTCTAATTTTTTCAAAGTAACAGTCCAAATTCCCCGCAACACCAAATTAATGGCATTACGGATCATCAGGAAGGAGGAATCAGTGAGACCAGTACATACCAGAGGCATGACCAATCTACTAACCCCGAAATTCAACTACGAGCTTTTTAACTGCAACAACTTTAATATACGCTATTGGAGCTGGAATTACCGCGGCTGCTGGCACCAGAC
+
DDDDDIIIIIIIIIIIIIIIIIIIIIIIIIIIIIIIIIIIIIIIIIIIHIIIHIIIGHIIHHHIIIHIGHHIHIIIIIIIIIIIIIIIIIIIHIIIIIIIHIIIIIIHIHIIHHIIIIIIIIIIHIIIIIIIIIIIIIHHHIIIIIIIIIIIIIIHIIIIIIIIIHIIIIIHIIIIIIIIIIIIIIIIIIIHIIIIIIIIIIIIIIIIIIIIIIIIIIIIIIIIIIIIIIIIHFIIIIIIIIIIIIIIIIIIIIIIIIIIIIIIIIIIIIIIIIIIIIIIIIIIIIIIIIIIIIIIIIIIIIIIIIIIIIIIIIIIIIIIIIIIIIIIIIDDDDD
@HISEQ:969:HM2KJBCX2:2:1102:18168:32096 2:N:0:ACTATGCA
ACACAGTCCTGACCCAACTATCCCTATTAATCATTACGGCGGTCCTAGAAACCAACAAAATAGGACCGCACGTCCTATTCTATTATTCCATGCTAACGTATTCGAGCAAAGGCCTGCTTTGAACACTCTAATTTTTTCAAAGTAAAAGTCCTGGTCCCCAACACACCCAGTGAAGGACATGCGGTTCTCCAGAAGAGAAGGCCCGGCCGGACAAGTGCACGCGGTGAGGCGGACCTGCCAGCCAGGCCAAAGGTTCAACTACGAGCTTTTTAACTGCAACAACTTTAATATACGCTATTGGAGCTGGAATTACCGCGGCTGCTGGCACCAGACTTGCCCTCCAA
+
DDDDDHIIIHIIIHIIIIHIIIIIIIIIIIIIIIIIIHIIHIIIHIHIIIIIIIIIIIIIIIEHIIIIHIHIHIHIGHIIIHHIIIIHIIHIGHIIIIIIIFHIHHIIIIIIIIIIIIIIIIIIIIIIIIIIIIIIIIIHIIIIIHIHHIIIHIIHHIIIIIIIHIIIHIHIIIIIIIIIIIIIIHIIIHIIIIIIIIHIIIHIIIIIIIIIIII=IIIIIIIIIIIIIIHIIHIIIIIIIIIIIIIHIIIIIHIIIIIIIIIIIIIIIIIIIIIIHIIIIIIIIIIHIIIIIIIIIIIIIIIIIIIIIIIIIIIIIIIIIIIIIIIIIIIIIIIIIIIDDDDD
@HISEQ:969:HM2KJBCX2:2:1102:18253:32143 2:N:0:ACTATGCA
ACACAGTCCTGACCCAACTATCCCTATTAATCATTACGGCGGTCCTAGAAACCAACAAAATAGGACCGCACGTCCTATTCTATTATTCCATGCTAACGTATTCGAGCAAAGGCCTGCTTTGAACACCCTAATTTTTTCAAAGTAAAAGTCCTGGTCCCCAACACACCCAGTGAAGGGCATGCGGTTCTCCAGAAGAGAAGGCCCGGCCGGACAAGTGCACGCGGTGAGGCGGACCTGCCAGCCAGGCCAAAGGTTCAACTACGAGCTTTTTAACTGCAACAACTTTAATATACGCTATTGGAGCTGGAATTACCGCGGCTGCTGGCACCAGACTTGCCCTCCAA
+
DDDDDHIIIHHHIIIIIHIIIIIIIIIIHIIIIIIIIGIIIHHEDHHHHHHHHHFFHIGHH@<FHIHHIIHCGHIIEHIIFHIIIII?HHH1EFIIIIHIIDIHHGIHHHHHIIHFCHFHFIHEHIIIGHHHIHIHHHEIIHGHIIIHHHFHHHIHDHIHIIHIIIIIHHGIIGIIIIIIIIIIIHHGGIIHIHHIHHIIIIIIIIIIIHIIIIIIHIIIIIIIIIIIIHIIIHHIIHIIHGHIHG?GIIIIIIIGIIIHIIIIHIIIIIIHIIIIIIIIIIIIHIIIIIHHHHHFHIIIIIIIIHIIIIIHIIIIHIIIGHHIIIIIHIIIIIIIIIIDDDDD
@HISEQ:969:HM2KJBCX2:2:1102:18295:32242 2:N:0:ACTATGCA
ACACAGTCCTGACCCAACTATCCCTATTAATCATTACGGCGGTCCTAGAAACCAACAAAATAGGACCGCACGTCCTATTCTATTATTCCATGCTAACGTATTCGAGCAAAGGCCTGCTTTGAACACTCTAATTTTTTCAAAGTAAAAGTCCTGGTCCCCAACACACCCAGTGAAGGGCATGCGGTTCTCCAGAAGAGAAGGCCCGGCCGGACAAGTGCACGCGGTGAGGCGGACCTGCCAGCCAGGCCAAAGGTTCAACTACGAGCTTTTTAACTGCAACAACTTTAATATACGCTATTGGAGCTGGAATTACCGCGGCTGCTGGCACCAGACTTGCCCTCCAA
+
DDDDCIIIHGHHHHIIIGIIIIIIIIIIIHIHHIIIHHIIIIIHGIIIIGIHIIIIIIHHHHHIHIIGIICDHHIIHIIIIIIIHIIGICHGHHIIHIHHHGHHHIIIIIIHIIIIHHIIIIHIIIIIIIIIIIIIHHIIIHHHIIGIIIIIGIIIGIIIIIIIIIIIIHHHGIIIIIHHIIIIIIHIIIIIHIIIIHIIIHIIIIHIIIIIIIIIIIIIIIIIIIIIIIIIIIIIHIIIIIHIIIFIIIIIIIIIIIIIIIIIIIIIIIIIHHIIIIIIHHHIIIIIIIIHIIIIIIIIIIIIIIIIHIIIIIIIIIIIIIIIIIIIIIIIIIIIIIIDDDDD
@HISEQ:969:HM2KJBCX2:2:1102:10934:32084 2:N:0:ACTATGCA
ACACAGTCCTGACCCAACTATCCCTATTAATCATTACGGCGGTCCTAGAAACCAACAAAATAGGACCGCACGTCCTATTCTATTATTCCATGCTAACGTATTCGAGCAAAGGCCTGCTTTGAACACTCTAATTTTTTCAAAGTAAAAGTCCTGGTCCCCAACACACCCAGTGAAGGGCATGCGGTTCTCCAGAAGAGAAGGCCCGGCCGGACAAGTGCACGCGGTGAGGCGGACCTGCCAGCCAGGCCAAAGGTTCAACTACGAGCTTTTTAACTGCAACAACTTTAATATACGCTATTGGAGCTGGAATTACCGCGGCTGCTGGCACCAGACTTGCCCTCCAA
+
DBDDDIIIHIIHHIIIIIIIIIIIIIIIIIIIIIIIHFHHIIIIIIIIIIHHIIHIIGHHHIHIIIGCDHHIHEHIIIIIIHHHFGHHIIIFHIIIIHIHHHIHIHGIIIIIIIIIIIIIHIIIIIHIIIIIIIIIIIIIHIIIIIHHHIIIIHIIIHHHGIIHHIIIHIHHEIIGIHHIIHIHHHHHHIIIIHIIIHIHGIIIIIIIIIIHHHIHIGIIIIIIIIIIIIII?IIIIIIIIHGIIIHHIIIIIIIIIIIIIIIIIIIIIIIIIIIIIIIIIIIIIIIIIIIIIIIHIIIIIIIIIIIIIIIIIIIIIIIIIIIIIIIIIIIIIIIIIIIDDDDD
@HISEQ:969:HM2KJBCX2:2:1102:1322:33164 2:N:0:ACTATGCA
ACACAGTCCTGACCCAACTATCCCTATTAATCATTACGGCGGTCCTAGAAACCAACAAAATAGGACCGCACGTCCTATTCTATTATTCCATGCTAACGTATTCGAGCAAAGGCCTGCTTTGAACACTCTAATTTTTTCAAAGTAAAAGTCCTGGTCCCCAACACACCCAGTGAAGGGCATGCGGTTCTCCAGAAGAGAAGGCCCGGCCGGACAAGTGCACGCGGTGAGGCGGACCTGCCAGCCAGGCCAAAGGTTCAACTACGAGCTTTTTAACTGCAACAACTTTAATATACGCTATTGGAGCTGGAATTACCGCGGCTGCTGGCACCAGACTTGCCCTCCAA
+
DDDDDIIIIIIIIIIIIIHIIIIIIIIIIIIIIIIIIIIIIHIIIIIIIIIIIHIIIGIGIIGHIIIEHHIHGHHHHHHHIGHIIIIIIIHHHHIIIIIIGIIIHHHHHIIIIIHIIHGIIHIIIIIIIIIIHFIHIIHHIIIHIHHHHHHIHHGIIHIIIHHHFIIIIIGIIIIIIIIIIIIIIIHIIIIIIIIIIIIIIHHHHHIIIIIIIIIIIIIIIIIIIIIHIHIIIIIIIIIIIIHIIIIHIIIIIIIIHIGIIIIIIIIIIIIIIIIIHIIIIIIIIIIIIIIIIIIIIIIIIIIIIIIIIIIIIIIIIIIIIIIIIIIIIIIIIIIIIIIDDDDD
@HISEQ:969:HM2KJBCX2:2:1102:15566:33222 2:N:0:ACTATGCA
ACACAGTCCTGACCCAACTATCCTATTAATCATTACCTCGACTCCGAAAGCCAACGAAATAGAACCGAGATCCTATTCCATTATTCCATGCACTAATGTTCAGGCTGTAGCGCCTGCTTTGAGCACTCCAATTTTTTCAAAGTAAACGTGCTGGCCACCCATGGCACTCGATTAAGAGAACCATGAACGAACCAACAAAATCGTCCGGGCAAACAGTAGACACCGCAAGGTGCACCGCTCGCCCGAAACCGAGATCCAACTACGAGCTTTTTAACCGCAGCAATATTAGTATACGCTATTGGAGCTGGAATTACCGCGGCTGCTGGCACCAGACTTGCCCTCCAA
+
DDDDDIIIIIIHHIIIIIIGIIIIIHIIIIIIIIFHIIIHIIIIIIGHIHIIIIIIIIIIIHIIIIHIIIIIIIIHHIIHIHIIHIIFHHIIIIIIGIIIIIIHIIIIIIIIIIIIIIIHHHHHHIIIIIIIHHHHIIIIIIHHIIIIIIIIIIIIIIHIIIIIIIIIIIIIIIIIIIIIIIIIIIHIIIIIIIIIIGIIGIIIIIIIIIIIIIIIIIIIIIIIIIIIIIHIHHIIIIIIIHHHIHHIIIIHIIIIIIIIIIIIIIIIIIIIIHIIIIIIIIIIIIIIIIIIIIIGIIIIIIIIIIIIIIIIIIIIIIIIIIIIIIIIIIIIHIIIIIIIDDDDD
@HISEQ:969:HM2KJBCX2:2:1102:15000:32921 2:N:0:ACTATGCA
ACACAGTCCTGACCCAACTATCCCTATTAATCATTACGGCGGTCCTAGAAACCAACAAAATAGGACCGCACGTCCTATTCTATTATTCCATGCTAACGTATTCGAGCAAAGGCCTGCTTTGAACACTCTAATTTTTTCAAAGTAAAAGTCCTGGTCCCCAACACACCCAGTGAAGGGCATGCGGTTCTCCAGAAGAGAAGGCCCGGCCGGACAAGTGCACGCGGTGAGGCGGACCTGCCAGCCAGGCCAAAGGTTCAACTACGAGCTTTTTAACTGCAACAACTTTAATATACGCTATTGGAGCTGGAATTACCGCGGCTGCTGGCACCAGACTTGCCCTCCAA
+
BDDDDCFHHF1FHHIIIIIFII?GGGHIHHIIIIIGIHFIDIHGHHIIHHIEHIIIGEEHHHEFHHHHIG<CGEEGEEHHHCHHIEHHFHE?FFIHFIIHEFCIHEIHGIIIIIIHIIGIHHHIIIIIHHHHIIIIHIHEIIIIHIIHGHIIIIIIHHEHHHEGFIHHHIHIIIIIIIIIIIIIHIIIIIIIIIIIIIHIIHHHIIIIIIIIIIIIIHIIIIIIIIIIIIIIIIIIIIGIHIIIIIIIIIIIIIIIIIHHIIIHFHHIIIIIHIIIIHHIIHHIIIIIIIIIIIIIIIIIIIGIIIIIIIHIIIIIIIIIIIIIIIIIIIIIIIIIIIIDDDDD
@HISEQ:969:HM2KJBCX2:2:1102:5837:33657 2:N:0:ACTATGCA
ACACAGTCCTGACCCAACTATCCCTATTAATCATTACGTCAATCCTAGAAACCAACAAAATAGGATCGAACGTCCTATTTCATTATTCCATGCTAATGTATTCAAGCGTTAGCCTGCTTTAAACACTCTAATTTTTTCAAAGTAACAGTCCTGTTTCCCTGCAACACCAATTAATGACATTACAGTTCTTCAGAAAGGAGGAATCAGCGAAGCCAGTGCATACCAGTGGCACGACCAACCTGCTGACCCCGAAATTCAACTACGAGCTTTTTAACTGCAACAACTTTAATATACGCTATTGGAGCTGGAATTACCGCGGCTGCTGGCACCAGACTTGCCCTCCAA
+
DDDDDIIIIIIIIIIIIHHHHIHHIIIIIIIIHIIIIIIIIIIIHIIIIIIIIIIIIIIIIIIIIIIIIHIIHEHHIGHHIIIIIIIIHIIIIIIIIHIHHIIHIIIIIIIIIIIIIIHHIIIIIIIHIIIIIIIIIIIIIIIIIIIIIHIHIIIIIIIIIIIIIIIIIIIHIIIHIIIHHIIIIIHIIIIIIIIIIIIIIIHHIIIHIIIIIIIIIIIIIIIIIIIIIIIIIIIIIIIIIIHGIIIIIIIIIIIIIIIIIIIIIIIIIIIIIHIIIIIIIIIIIIHIIIIIIIIIIIIIIIIIIIIIIIIIIIIIIIIIIIIIIIIIIIIIIIIIIIIIDDDDD
@HISEQ:969:HM2KJBCX2:2:1102:21271:33453 2:N:0:ACTATGCA
ACACAGTCCTGACCCAACTATCCCTATTAATCATTACGGCGGTCCTAGAAACCAACAAAATAGGACCGCACGTCCTATTCTATTATACCATGCTAACGTATTCGAGCAAAGGCCTGCTTTGAACACTCTAATTTTTTCAAAGTAAAAGTCCTGGTCCCCAACACACCCAGTGAAGGGCATGCGGTTCTCCAGAAGAGAAGGCCCGGCCGGACAAGTGCACGCGGTGAGGCGGACCTGCCAGCCAGGCCAAAGGTTCAACTACGAGCTTTTTAACTGCAACAACTTTAATATACGCTATTGGAGCTGGAATTACCGCGGCTGCTGGCACCAGACTTGCCCTCCAA
+
@?DBD@<1DGHHEEHIGHCE1<@E?D1CCGC1<1<<FHD<CD/<?GEFC?<DF1FCCFEHHHEFH?CHDHD/<CE0<111<111D<1<1<11<<@@CH0@9HFEHCGE?CHHIIIIFHG'G1CCBHGCFCCHGGHG:G@AEHFFBF@EHIFHHCHH<GB.FE::.HHB:HHG@HIHHE@HHDHIHHEFFFDFGHH@GEIHHHHIFEGIIIHHIIIGIHIIHIHHFGHIHIHHGFHHHIIIIHCHIFIHHHHHIIHIHIIIHHGFFHHIHHDFGIGIHEGHC<IHIG@EHFHCIIHHIIIHGCIIIIIHHHDIIHIIHHHIIIIIIIHHHD?FHHIIIIIDDDAD
@HISEQ:969:HM2KJBCX2:2:1102:5919:33297 2:N:0:ACTATGCA
ACACAGTCCTGACCCAACTATCCCTATTAATCATTACGGCGGTCCTAGAAACCAACAAAATAGGACCGCACGTCCTATTCTATTATTCCATGCTAACGTATTCGAGCAAAGGCCTGCTTTGAACACTCTAATTTTTTCAAAGTAAAAGTCCTGGTCCCCAACACACCCAGTGAAGGGCATGCGGTTCTCCAGAAGAGAAGGCCCGGCTGGACAAGTGCACGCGGTGAGGCGGACCTGCCAGCCAGGCCAAAGGTTCAACTACGAGCTTTTTAACTGCAACAACTTTAATATACGCTATTGGAGCTGGAATTACCGCGGCTGCTGGCACCAGACTTGCCCTCCAA
+
DDDDDIIIIIIIIIIIIIIIIIIIIIIIIIIHIIIIIIIHIIIHHIIIIHIHIHIIIIIHIIHGIIIHHIHIHHHFCHHIHIIIIIIIIHHHHHIIIIIIIIIHIIIIIIIIIHHIIIIIHIHIHIIIHIIIIIIIHIIIIIIIIIIIIIIIIIIIIIHHIIHHFIIIIIIIIIIIIIIIIIIIIHIIIIIIIIIIIIIIIIIIIIIIIIIIIIIIIIIIIIIIHIIIIIIIIHIIIIIIIHGIIIIIIIIIIHEIIIIHIIIIIIIIIIIIHIIIIIIIIIIIIIIIIIIHIIIIIIIIIIIIIIIIIIIIIIIIIIIIIIIIIIIIIIIIIIIIIIIDDDDD
@HISEQ:969:HM2KJBCX2:2:1102:12882:35577 2:N:0:ACTATGCA
ACACAGTCCTGACCCAACTATCCCTATTAATCATTACGGCGGTCCTAGAAACCAACAAAATAGAACCGCACGTCCTATTCTATTATTCCATGCTGTAATATTCGAGCAAAGGCCTGCTTTGAACACTCTAATTTTTTCAAAGTAAAAGTCCTGGTCCCCAACACACCCAGTGAAGGGCATGCGGTTCTCCAGAAGAAAAGGCCCGGCCGGACAAGTGCACGCGGTGAGGCGGACCTGCCAGCCAGGCCAAAGGTTCAACTACGAGCTTTTTAACTGCAACAACTTTAATATACGCTATTGGAGCTGGAATTACCGCGGCTGCTGGCACCAGACTTGCCCTCCAA
+
DDDDDIIIIIIIIIIIIIIIIIIIIIIIIIIIIIIIIIIIIIIIIIIIIIIIIHIIIIHIIHIIIIIIIIIIIIIIIIIIIIIIIIIIIIIIIIIIIIIIIGFHIIIIIIIHIIIIIIIHHIIIIIIIIIIIIIIIIHHHHIIIIIIHIIIIIIIIIIIIIIIIIIHHHIIIGHHCHIHIHIH@HHHHIHIHIIIGHIIHIIHIHGHHHGIIHHG@IIIIHIHH>IIHIIIIIGIIHIIHF@<IHFHHIHIIHHHIHIIHIIHIIHIIIIIIHIGIHHIHHHHC1HHGDCECHIHHHEHHHGIIIIIIHHIHIIIIIIIGIIIIIHHHGIIIHHHFHCD<<BD<
@HISEQ:969:HM2KJBCX2:2:1102:16804:34292 2:N:0:ACTATGCA
ACACAGTCCTGACCCAACTATCCCTATTAATCATTACGGCGGTCCTAGAAACCAACAAAATAGGACCGCACGTCCTATTCTATTATTCCATGCTAACGTATTCGAGCAAAGGCCTGCTTTGAACACTCTAATTTTTTCAAAGTAAAAGTCCTGGTCCCCAACACACCCAGTGAAGGGCATGCGGTTCTCCAGAAGAGAAGGCCCGGCCGGACAAGTGCACGCGGTGAGGCGGACCTGCCAGCCAGGCCAAAGGTTCAACTACGAGCTTTTTAACTGCAACAACTTTAATATACGCTATTGGAGCTGGAATTACCGCGGCTGCTGGCACCAGACTTGCCCTCCAA
+
DDDDDIIIIIIIIIIIIHGHEHIIIIIHIHFHIIHHHEHIIHHIHFHHEHHCHIIIIIHEHIHEHIHCEHII@EEGHEHHIIIIIHIIIIFCECIHIIIIIIIHIGHFHIIIHIIIIIHIIHIIIHIHHHIHIHGHIIEHHIIIHIIGGIHFIHHDDHHHIIIIHHHHFHEHIIIIIIIIIIIIIIHHHHIIIIIIIIHIIIHIIHIIIIIIIIIIIIIIIIIIFHEIIIIIIIIIIIIIHHGHHIIIIIIIIIIIIIIIIIIIIIIIIIHHHHHHIHIHHIIIIIIIIIIHIIIIIIIGIIIIIIHHIIIIIIIIIIIIIIIIIIIIIIIIIIIIIIIDDCDD
@HISEQ:969:HM2KJBCX2:2:1102:20072:35933 2:N:0:ACTATGCA
ACACAGTCCTGACCCAACTATCCCTATTAATCATTACGTCAATCCTAGAAACCAACAAAATAGGATCGAACGTCCTATTTCATTATTCCATGCTAATGTATTCAAGCGTTAGCTTGCTTTAAACACTCTAATTTTTTCAAAGTAACAGTCCAAATTCCCCGCAACACCAAATTAATGGCATTACGGCTCATCAGGAAGGAGGAATCAGTGAGACCAGTACATACCAGAGGCATGACCAACCTACTAACCCCGAAATTCAACTACGAGCTTTTTAACTGCAACAACTTTAATATACGCTATTGGAGCTGGAATTACCGCGGCTGCTGGCACCAGACTTGCCCAA
+
DDDDDIIHIIIIIIHIGGIIIHIIIIIIIIIIIIIIIIIIIIHHIIIIIIIIHIIIIIIHIIIIIIIIIIIIIIHHIIIIIIIIHIIGEHIHIIIIIHHIHHIIIIIIIIIIIIIIIIIIHIIIHIHIIIIHIHHIIIIIIIIIIIIIIIIHHIIIIIIGIHHHHIGIIIIHIIIHHIIIIIIHIIHIIIIIIIIIIHIIIIIIIIIIIIIGIIIHIIIIIIIIHIII<HIIIIIIIHIHHGI<HIHIIIIIIIIIIIIIIIHIIHIIIIIIIHHHIIIIIIIIIIIIIIHIIIIIIIIIIIIIIIIIIIIIIIIIIIIHIIIIIIIIIIIIIIIIIIDDDDD
@HISEQ:969:HM2KJBCX2:2:1102:2785:36567 2:N:0:ACTATGCA
ACACAGTCCTGACCCAACTATCCCTATTAATCATTACGGCGGTCCTAGAAACCAACAAAATAGGACCGCACGTCCTATTCTATTATTCCATGCTAACGTATTCGAGCAAAGGCCTGCTTTGAACACTCTAATTTTTTCAAAGTAAAAGTCCTGGTCCCCAACACACCCAGTGAAGGGCATGCGGTTCTCCAGAAGAGAAGGCCCGGCCGGACAAGTGCACGCGGTGAGGCGGACCTGCCAGCCAGGCCAAAGGTTCAACTACGAGCTTTTTAACTGCAACAACTTTAATATACGCTATTGGAGCTGGAATTACCGCGGCTGCTGGCACCAGACTTGCCCTCCAA
+
DDDDAGHHHHHIGHFHHIEHIGE@GHIHIHHEEHHFHGHHHHHICCHIGHHEHHIHGGH?G<DEHIIICHHHGCEHHHHHGHHHHHEFCGFHGHHHIIHHHD@HHHHHIHIIIIIHHHG?GFCIHIIHHHHCEHHHIIHIIHHGIHHHIHHHH?DHHHGHIHHH@GHHIIIHHHIGHHHHHHFIIIIIHHHHCIHHHHIHIIIHIIIIIIIHHHIHHIHHIIIIIIIIIIIIIIHIGIGHHCDHGGC<HEHFHEHHIHGGIIIIHHIIHHEHHIHHIIHHIIIHHGHHHEHHIHIIGIHIHHHHHHHHHIHIIIIHGEHGIIIIIIHHGEHFHHIIIHEDDDDB
@HISEQ:969:HM2KJBCX2:2:1102:17328:37559 2:N:0:ACTATGCA
ACACAGTCCTGACCCAACTATCCCTATTAATCATGACTTCAGTCCACAAACACCAACAAAAAGAGGACCGGAGCCCACTATTATTATTCCATGCTAATGTATTCATAGCAAACACTGCCTGCTTTAAACACTCTAATTTTTTCAAAGTAAAAGATCTAGACTAACACTGCACCCATCCAATGAAGGAGAGAGCAGTGAGCTAGAAGGATGGCCTGGCCAAGCCGGCACTCACACACGAATCCGCATGCGGGCCTGCTGCACCACACCAGAAATCCAACTACGAGCTTTTTAACTGCAGCAACTTTAATATACGCTATTGGAGCTGGAATTACCGCGGCTGCTGGCACCAGACT
+
DDDDDIIIHIIIIIHIIIIIIIIIIIIIIHIIIIIIIIIIIIIIIIIIIIIIIIIIIIIHIGHIIHHIIIEEEHHIIIIIIHIIIIIIIIIIGEHIHIIIIIHIIIIGHIIIIIIIIIIIIIIIIIIIIIIIIIIIIIIIIIIIHIIIIHIIIIIIIIIIIIIHIIIHHHIIHIIIIIIHIIHHIIIIIIIIIIIIIIIHIHIIIIIIIIIIIIIIIIIIIIIIHGIIIIIIIIIIIIHHIIIIIIGIIIIHIIIIIIIIIIIIIIIIIIIIIIIIHIIHIIIIIIIIIIIIIIIIIIIIIIIIIIIIIIIIIIIIIIIIIIIIIIIIIIIIIIIIIIIIIIIIIIIIDDDDD
@HISEQ:969:HM2KJBCX2:2:1102:5008:37135 2:N:0:ACTATGCA
ACACAGTCCTGACCCAACTATCCCTATTAATCATTACGGCGGTCCTAGAAACCAACAAAATAGAACCGCACGTCCTATTCTATTATTCCATGCTGTAATATTCGAGCAAAGGCCTGCTTTGAACACTCTAATTTTTTCAAAGTAAAAGTCCTGGTCCCCAACACACCCAGTGAAGGGCATGCGGTTCTCCAGAAGAAAAGGCCCGGCCGGACAAGTGCACGCGGTGAGGCGGACCTGCCAGCCAGGCCAAAGGTTCAACTACGAGCTTTTTAACTGCAACAACTTTAATATACGCTATTGGAGCTGGAATTACCGCGGCTGCTGGCACCAGACTTGCCCTCCAA
+
DBDDDHHIIHIIIGHIIIIIIIIIIIIIHIIIIIIIIIIIHHIIIIIIIIIIGHIHIIIIIIHIIGHHIIHIIIIIIIIIIHIIIHI?HHIIIIIHHIIIIIIIIIIIIIIIIIIIIIIIIIIIIIIIIHIIIIIIIIIIIIIHIIIHIHIIIIIIIIHHHEHHHHIIIIIIIIIIIIIIIIIHHHHHIHIIIIIIIHIIIIIIIIIIIIIIIIIIIIIIIIIIIIIIIIIIIIIIIIIIIIHIIIHIIIIIIIIIIIIIIIIIIIIIIIIIIIIIIIIIIIIIIIIIIIIIIIIIIIIIIIIIIIIIIIIIIIIIIIIIIIIIIIIIIIIIIIIIIIIDDDDD
@HISEQ:969:HM2KJBCX2:2:1102:6466:38508 2:N:0:ACTATGCA
ACACAGTCCTGACCCAACTATCCCTATTAATCATTACGGCGGTCCTAGAAACCAACAAAATAGGACCGCACGTCCTATTCTATTATTCCATGCTAACGTATTCGAGCAAAGGCCTGCTTTGAACACTCTAATTTTTTCAAAGTAAAAGTCCTGGTCCCCAACACACCCAGTGAAGGGCATGCGGTTCTCCAGAAGAGAAGGCCCGGCCGGACAAGTGCACGCGGTGAGGCGGACCTGCCAGCCAGGCCAAAGGTTCAACTACGAGCTTTTTAACTGCAACAACTTTAATATACGCTATTGGAGCTGGAATTACCGCGGCTGCTGGCACCAGACTTGCCCTCCAA
+
CDDDDHGHIHHHIIIHHIICH?HHIHCGHIHFGHHEHEEEEHI<HHCEHIIHIIIIHHIII@<DGHIDHHIGHFHIGIHHIHHIHGHIIIIIEGIIIIIIIHGIHEHHHIIHIIIHIHHHHHHHHHHHIIIIGHHHHIIIHIIHIGHIIIIIIHIHIIIHIIIIIIIHIIIIHIHHHIIIHFHIIHGIIIIIIHIIIIHIHHHHIIHIIIHHIIIIIIHIIIIIIIIIIIIIIIIIIIHIHHGIHFGHIIIIIIIIIIIIIHHIIHIGIIIIIIIIIIIHHHHHHHHIHIIIIIIIIIIIIIIIIIIIIIIIIIIIIIHIIIIIIIIIIIIIIIHIIIIDDDDD
@HISEQ:969:HM2KJBCX2:2:1102:12509:38314 2:N:0:ACTATGCA
ACACAGTCCTGACCCAACTATCCCTATTAATCATTACGTCGATCCTAGAAACCAACAAAATAGAATCAAACGTCCTATTCCGTTATTCCATGCTAATGTATTCAAGCGTGAGCCTGCTTTAAACACTCTAATTTTTTCAAAGTAACAGTCCTGATTCCCTATAACACCAAATTAATGGCATTATAGTTCGTCAGAAAGGAGAAACCGATTATACCAGTACGTACAATAGCACGACCAGTAAGCCGGTCTCGAAATTCAACTACGAGCTTTTTAACTGCAACAACTTTAATATACGCTATTGGAGCTGGAATTACCGCGGCTGCTGGCACCAGACTTGCCCTCCAA
+
DDDDDIHIIIIIIIIIIIIIIIIIIIIIIIIIIIIIIIIIIIIIIIIIIIIIIIIIIIIIIIIIIIIIIIIIIIIIIIIIIIIIIIIHHIIIHIIIIIIIIIIIIIIIIIIIIIIIIIIIIIIIIIIIIIIIIIIIIIIIIIIIIIIIIIIIIIIIIIIIIIIIIIIIIIIIIIIIIIIIIIIIIIIIIIIIIIIIIIIIIIIIIIIIIIIIIIIIIIIIIIIIIIIIIIIIIIIIIIIIIIHIIIIIIIIIIIIIIIIIIIIIIIIIIIIIIIIIIIIIIIIIIIIIIIIIIIIIIIIIIIIIIIIIIIIIIIIIIIIIIIIIIIIIIIIIIIIIIIIIDDDDD
@HISEQ:969:HM2KJBCX2:2:1102:10154:39022 2:N:0:ACTATGCA
ACACAGTCCTGACCCAACTATCCCTATTAATCATTACGGCGGTCCTAGAAACCAACAAAATAGGACCGCACGTCCTATTCTATTATTCCATGCTAACGTATTCGAGCAAAGGCCTGCTTTGAACACTCTAATTTTTTCAAAGTAAAAGTCCTGGTCCCCAACACACCCAGTGAAGGGCATGCGGTTCTCCAGAAGAGAAGGCCCGGCCGGACAAGTGCACGCGGTGAGGCGGACCTGCCAGCCAGGCCAAAGGTTCAACTACGAGCTTTTTAACTGCAACAACTTTAATATACGCTATTGGAGCTGGAATTACCGCGGCTGCTGGCACCAGACTTGCCCCCAA
+
DDDDDIIIIIIIIIIIIIGHHHIIIIIIIHIIIIIIHGHIIIIIHIIIIIIIIIIHIIIIIIHCGHHHIIIIEHHHHHHHIIIIIHIIIIIIIIIIIIHGGIIHIIIIHIIIIIIIIIIIIIIIIIHIHIIIIIIIIIIHIIIIHHHIIIIHIIIIIIIIIIIIIIIHHIIIIIIIIIIIIIIIIIIIIIIIIIIIIIIIIIIIIIIIIIIIIIIIIIIIIIIIIIIIIIIIIIHIIIHIHHIIIIHHIIIIIIIIIIIIIHIIIIIIIIIIIIIIIIIHIIIIIIIIIIIIIIIIIIIIIIIIIIIIIIIIIIIIIIIIIIIIIIIIIIIIIIIGIIDDDDD
@HISEQ:969:HM2KJBCX2:2:1102:3311:37798 2:N:0:ACTATGCA
ACACAGTCCTGACCCAACTATCCCTATTAATCATTACGTCAATCCTAGAAACCAACAAAATAGGATCGAACGTCCTATTTCATTATTCCATGCTAATGTATTCAAGCGTTAGCTTGCTTTAAACACTCTAATTTTTTCAAAGTAACAGTCCAAATTCCCCAAAACACCAAATTAATGGCATTAAGATTCATCAGGAAGGAGGAATCAGTGAGACCAGTACATACCAGAGGCATGTCCAACCTACTAACCCCGAAATTCAACTACGAGCTTTTTAACTGCAACAACTTTAATATACGCTATTGGAGCTGGAATTACCGCGGCTGCTGGCACCAGACTTGCCCTCCAA
+
ADDDDIIIHHIIIIIIIIGHIIIIIIIIIIIGIIIIIIIIIIHIIIIIIHHHHIHIIHIIIIIIIGHIIHHIHHIIHIHHHHIIIHI@FHHI?HHIIIHHHGHEHIIIIIIIIIIIIHIHHHIIIHGHHIHHHIIIIHIHIIHIIHHHHIIIIIHHDIHHHHIHIIIIIIHIIIIHIIIIIIIIHHIIIIIHIHIIIIIIHIIHIIIIIIIIIIIIIIIIIIIGIIIIHIIIIIIIIIIIIHHGEHHIIIIIIIIIIIIIIIIIIIIIIIIIIIIIIIIIIIIIIIIHIIIIIIIIIIHIIIIIIIIIIIIIIIHIIIIIIIIIIIIIIIIIIIIIIIHGIDDDDD
@HISEQ:969:HM2KJBCX2:2:1102:20682:39247 2:N:0:ACTATGCA
ACACAGTCCTGACCCAACTATCCCTATTAATCATTACGTCAATCCTAGAAACCAACAAAATAGGATCGAACGTCCTATTTCATTATTCCATGCTAATGTATTCAAGCGTTAGCCTGCTTTAAACACTCTAATTTTTTCAAAGTAACAGTCCTGTTTCCCTGCAACACCAAATTAATGACATTACAGTTCTTCAAGAAGGAGGAATCAGTAAAGCCAGTACATACCATTGGCACGACCAACCTACTGACCCCGAAATTCAACTACGAGCTTTTTAACTGCAACAACTTTAATATACGCTATTGGAGCTGGAATTACCGCGGCTGCTGGCACCAGACTTGCCCTCCAA
+
DDDDDIIIIIIIIIII?HHIIIIIIIIIIIIIIIIIIIIIIHIIIIIIIIIIIIIIIIIHIIIHIIIIIIIIHIIIIIIIIIIIIIIIIIIIHIGGIIIIIIHIIIIIHIIIIIIIIIIIHIHIIIHIIIIIIIIIIIIIIIIIIIIIIIIHHIIIIHIIIIIIHIHIIIHEIIIIIIIIIIIIIIIIIIIIIIIIIIIIIIIIIIIIIIIIIIIIIIIIIHIIIIIIIIIIIIIIII<IIHHHH<IIIIIIIIIIIIIIIIIIIIIIIIIIIIHIIIIIIIIIIIIIIIIIIIIIIIIIIIIIIIIIIIIIIIIIIIIIIIIIIIIIIIIIIIIIIIIIIDDDDD
@HISEQ:969:HM2KJBCX2:2:1102:12066:39333 2:N:0:ACTATGCA
ACACAGTCCTGACCCAACTATCCCTATTAATCATTACGTCAATCCTAGAAACCAACAAAATAGGATCAAACGTCCTATTTCATTATTCCATGCTAATGTATTCAAGCGTTAGCCTGCTTTAAACACTCTAATTTTTTCAAAGTAACAGTCCTGTTTCCCTGCAACACCAAATTAATGACATTACAGTTCTTCAAGAAGGAGGAACCAGTAAAGCCAGTACATACCAGAGGCACGACCAACTTACTAATCCCGAAATTCAACTACGAGCTTTTTAACTGCAACAACTTTAATTTACGCTATTGGAGCTGGAATTACCGCGGCTGCTGGCACCAGACTTGCCCTCCAA
+
BDDADGHHEHEHH@<FHHIHIIFGHEHHHEHFH?GGCCHHHHIIIIFCHHHHCH@GFHECHHIHIEHHHIHH<G0E@@EH?FGGD?GHHIIFHHHFHHHIIFHHHHE@HFHC1DCG@HIHIEC@EGCEECHEHHCEEFEGHGHHHHHCD1HFHFIHH@C@CDECGGHHHHGFHHIHHFCHHHGHIIHGIHGHHII0DCF?FFIIHGG:GIHH8?HFCCGGHGFGCHCH:EE9DECEHIIIHGE<6AEHEHFE?GF1HC1DHECHF?@0?@FHFC@IHEEFGGHG<<1F1C<0=ECD<1F<GHF@F?C1FC@?EECHCHH@GG@C@GHGFHH@HHC@HECCC00ABD
@HISEQ:969:HM2KJBCX2:2:1102:8179:39832 2:N:0:ACTATGCA
ACACAGTCCTGACCCAACTATCCCTATTAATCATTACCTCGACTCCGAAAGCCAACGAAATAGAACCGAGATCCTATTCCATTATTCCATGCACTAATGTTCAGGCTGTAGCGCCTGCTTTGAGCACTCCAATTTTTTCAAAGTAAACGTGCTGGCCACCCATGGCACTCGATTAAGAGAACCATGAACGAACCAACAAAATCGTCCGGGCAAACAGTAGACACCGCAAGGTGCACCGCTCGCCCGAAACCGAGATCCAACTACGAGCTTTTTAACCGCAGCAATATTAGTATACGCTATTGGAGCTGGAATTACCGCGGCTGCTGGCACCAGACTTGCCCTCCAA
+
DDDDDIHGIIIHHIIIHIHHIIIIIIIIIIIIIIIHIIHHHGHIHHHIIIIHIIHIIHGHIIIIIIHICHHHIIIIGHIIGHGHHHIHEHHHIIIIIIIIIIIHEHIIIIGHIIIIIIHHIIHIIHIIHHHFFHHIHHHGIIIHHIIIIHIIHHHGIIIHIIIIIIHIHIIIIHIHIHGIIIIIIIIHIIHIIHHHIIIIGIIIHIIIIIHIIIIIIIIHIIHHIIIIIIIIIIIIHIIIHIHHDIIIHHIIHIIIHHHHHHHHIGIIIIIIIIIIIIIGIIIIIIIIIIIIIIIIIIIIIHIIIIIIIIIHIIIIIIIIIIIIIIIIHHIHIIIIIIIIIDCDDD
@HISEQ:969:HM2KJBCX2:2:1102:10987:39957 2:N:0:ACTATGCA
ACACAGTCCTGACCCAACTATCCCTATTAATCATTACGTCAATCCTAGAAACCAACAAAATAGGATCGTCGTCCTATTTCATTATTCCATGCTAATGTATTCAAGCGTTAGCCTGCTTTAAACACTCTAATTTTTTCAAAGTAACAGTCCTGTTTCCCCGCAACACCAACTTAATGGCATTACGGTTCTTCAAGAAGGAGGAATCAGCAAAGCCAGTGCATACCAATGGCACGACCAACTTGCTGACCCCGAAATTCAACTACGAGCTTTTTAACTGCAACAACTTTAATATACGCTATTGGAGCTGGAATTACCGCGGCTGCTGGCACCAGACTTGCCCTCCAA
+
DDDCDIIIIIIIIHIIIHHIIIIIIIIIIGIIHHHHIIHHHHIIIHIIIIIIIIGHC1FFEHHGEHHHGEHEHHIIIHIIHIIIIIIIGIHHIIIIIIIHHHHHHEHGGHIIHHFIHIIIHHHHH?HFIHHHFGHHFHHHIIHIIHIIIIHHHHIIIHHHHHIHHGHHIIIIIHIIIIIHIIIHHIIIIIIIIIIHIIIIIIIIIIIIIIIIIIIIHHIIIIHIIIIGIIIIIIIIHHIIHIHGIIIIIIHIIIIIIIIIIHHHIIIIIIIIHGIIIIIIIIIIIIIIIIIIIIIIIIIIIIIIIIIIIIIIIIIIIIIIIIIIIIIIIIIIIIIIIIIIDDDDD
@HISEQ:969:HM2KJBCX2:2:1102:20619:40290 2:N:0:ACTATGCA
ACACAGTCCTGACCCAACTATCCCTATTAATCATTGCTCACAAATCCAAAAACCAACAAAATACGATAAACGAGCCCTAACTTATTATTCCATGCTAATGTATTCATAACTAACCGCCTGCTTTAAACACTCTAATTTTTTCAAAGTAAAGGTCCTGGATTGCGAACCCAACCCAGCAAAGGGCAGGAACGTTCTCCAGGAAGATGGTAAGCGCGCATCGGCACTCACACACGAAACCGTGGCGGGCCAAGCGCACTATACCAGAAATCCAACTACGAGCTTTTTAACTGCAACAACTTTAATATACGCTATTGGAGCTGGAATTACCGCGGCTGCTGGCACCAGACTTGCCCTCCAA
+
BDDDBHIIEGHIIECHHIICHHCHHHIIHHIIIIIIGHHHHGIIHIIHHHHHIIHIIIIIHIGHCHIIIHIHIIDHIHIIHHIIHHHIIGIGGHHHIIHHIDGHIIIIIHHIIIHHGHIHGHIIHHGFHHHHHHHIIIIHHEHHHGFHGIIIGHHGDHHEHHHEIHIIHHHHHHGHIFFEEHGIGHHGIIHEHHGHHGIIHGIIIIHIHHHIHIIIHGHIGIIIIIIIIHIIIIIHHDGIHIHHIIIHHIIHGHHHIHHGC<GDGEHHHEHIIHEIHHEIIIIIHIIIIIIIHGEIHFHIIIIIHHIIHHIGIIIIIIIIHHHHHIIHIIHHHIIHIIIHIIIHIIIIIIHIHCDDDD
@HISEQ:969:HM2KJBCX2:2:1102:13356:40786 2:N:0:ACTATGCA
ACACAGTCCTGACCCAACTATCCCTATTAGTCATTACCTCAGATTCCGAAGACCAACAAAATAGAACCGAGATCCTATTCCATTATTCCATGCAACATTATTCGGGCGTTACGCCTGCTTTGAGCACTCTAATTTTTTCAAAGTAAACGTACCGGTCACCTATGACACTCGGTGAAGAGCACCATAGGACAACACGATAAAGTGTTCAGTCAAGCAGTAACCACTGGCAAGTGGACCGCCTGACTCGAACTGAGATCCAACTACGAGCTTTTTAACCACAACAACTTTAATATACGCTATTGGAGCTGGAATTACCGCGGCTGCTGGCACCAGACTTGCCCTCCA
+
DDDDDIIIIIIIIIIIIIIIIIIIIIIII1DHHIIIIIIIIIIIIIIIIIIIIIIIIIIIIIIIHGIIIGHIIIIHIHIIIIIIIIIIIIIHIIIIIIIIIIIIIIIIIIIIIIIIIIIIIIIIIIIHIIIIIIIHIIIIIIIIIIIIIIIIIIIHIHHIIIIIIIIIIIIHIHIIIIIIIIHIIIIIIIIIIIIIIIIIIIIHHIIIIHHIHIIIIIIIIIIIIIIIIIIIIIIIIIIIIIIIIHIIIIIIIIIIIIIIHIIIIIIIIIIIIIIIIIHIIIIHIIIHIIIHHHIGIIIIIIHIIIIIIIIIIIHHIIIIIIIIIIIIIIIIIIIIIIIIDDDDD
@HISEQ:969:HM2KJBCX2:2:1102:20682:41084 2:N:0:ACTATGCA
ACACAGTCCTGACCCAACTATCCCTATTAATCATTACGTCAATCCTAGAAACCAACAAAATAGGATCAAACGTCCTATTTCATTATTCCATGCTAATGTATTCAAGCGTTAGCCTGCTTTAAACACTCTAATTTTTTCAAAGTAACAGTCCTGTTTCCCTGCAACACCAAATTAATGACATTACAGTTCTTCAAGAAGGAGGAACCAGTAAAGCCAGTGCATACCAGAGGCACGACCAACCTACTAATCCCGAAATTCAACTACGAGCTTTTTAACTGCAACAACTTTAATATACGCTATTGGAGCTGGAATTACCGCGGCTGCTGGCACCAGACTTGCCCTCCAA
+
DDDDDIIIIIIIIIIIIIIIIIIIIIIIIIIIIIIIIIIIIIIIIIIIIIIIIIIIIIIIIIHHHIIIIIGIGHHIIIIIIIHIIHIIIHIIIHHIIIIIIIHIIIHHHIIHHIIIIIIIIIIIHIHIHHHIIIIIHIIIHIIIIIIIIIIHHIIIIIIHHIIIIIIHIIIHIIIIIIIIIIIHIHIHHHIIIIIIIIIIHIIIIIIIIIHIIIIIIIIIIIIIIIIIIHIIIIIIIHHIIHFEEIHIIIIIIIIIIIIIIIIIIIIIIIIIHEGIIIIIIIIHIIIIIIIIIIIIIIIIIIIIIIIIIIIIIIIIIIIIIIIIIIIIIIIIIIIIIIIIIDDDDD
@HISEQ:969:HM2KJBCX2:2:1102:12026:41768 2:N:0:ACTATGCA
ACACAGTCCTGACCCAACTATCCCTATTAATCATTACGTCGATCCTAGAAACCAACAAAATAGAATCAAACGTCCTATTTCATTATTCCATGCTAATGTATTCAAGCGTGCGCCTGCTTTAAACACTCTAATTTTTTCAAAGTAACAGTCCTGATTCCCCACGACACCAAATTAATGACATCGCGGTTCTTCAGAAGGTAGGAACCAATAATGCCAGTGCGTACCGAGGCACGACCGACAATCTGATCCCGAAATTCAACTACGAGCTTTTTAACTGCAACAACTTTAATATACGCTATTGGAGCTGGAATTACCGCGGCTGCTGGCACCAGACTTGCCCTCCAA
+
DDDDDIHIIIIHIIIIIIIGHIIIIIIIIIIIIIIIIIIIIIIIIIIIIIIIIIIIIIIIIIIIIIIIIIIHHHIIIIIHIIIIHHIIIIIFHIIIIIIIIIIHIIHIIIIIIIIIIIIIIIIIIIIIIIIIIIIIIIIIIIIIIIIIIIIIIHIIIIIIIIIIIIIIIIIIIIIIIIIIIIIIIIIIIIIIIIIIIIIIIIIIIHIIIIIIIIIIIIIIIIIIIIIIIIIIIIIIIIIIIIHGIIIIIIIIIIIIIIIIIIIIIIIIIIIIIHIIIIIIIIIIIIIIIIIIIIIIIIIHIIIIIIIIIIIIIIIIIIIIIIIIIIIIIIIIIIIIIIIIDDDDD
@HISEQ:969:HM2KJBCX2:2:1102:15664:42388 2:N:0:ACTATGCA
ACACAGTCCTGACCCAACTATCCCTATTAATCATTACGGCGGTCCTAGAAACCAACAAAATAGAACCGCACGTCCTATTCTATTATTCCATGCTGTAATATTCGAGCAAAGGCCTGCTTTGAACACTCTAATTTTTTCAAAGTAAAAGTCCTGGTCCCCAACACACCCAGTGAAGGGCATGCGGTTCTCCAGAAGAAAAGGCCCGGCCGGACAAGTGCACGCGGTGAGGCGGACCTGCCAGCCAGGCCAAAGGTTCAACTACGAGCTTTTTAACTGCAACAACTTTAATATACGCTATTGGAGCTGGAATTACCGCGGCTGCTGGCACCAGACTTGCCCTCCAA
+
DDDDDIHIIIIIIHIHHIHIIIIIIIIIIIIIIIIIIIHIIIIIIIHIHIIHIIIIIIIHHCHIIIHEIIIGIGHIHIIIIIIIGIIGIIIIHGHIIIIIIIHIIIIIIIIIIIIIIIIHIIIIIIIIIIIIIIIIHIIIIIHHHIIIIHIIIIHIHGIHIIHHFIIIIIF7HIIIHIIIIIIIIIHHIIIIHIIIIIIIIIIIIIIHIIIIIIIIIIIIIIIIIIIIIIIIIIIIIIHIIHEIIIIHIIIIHIIIIIIIIIIIIIIIIIIIIIIIIIIIIIIIIIIIIIIHIIIIIIIIIIIIIIIIIIIIIIIIIIIIIIIIIIIIIIIIIIIIIIIDDDDD
@HISEQ:969:HM2KJBCX2:2:1102:6918:43153 2:N:0:ACTATGCA
ACACAGTCCTGACCCAACTATCCCTATTAATCATTACGTCAATCCTAGAAACCAACAAAATAGGATCAAACGTCCTATTTCATTATTCCATGCTAATGTATTCAAGCCTTAGCCTGCTTTAAACACTCTAATTTTTTCAAAGTAACAGTCCTGATTTCCTGCAACACCAAATTAATGACATTACAGTTCGTCAAGAGGGAGGAATCAGTGAGACCAGTACATACCAGAGGCATGACCAACCTACTAACCCCGAAATTCAACTACGAGCTTTTTAACTGCAACAACTTTAATATACGCTATTGGAGCTGGAATTACCGCGGCTGCTGGCACCAGACTTGCCCTCCAA
+
DDDDBHIHFHHIGHIIGHIHHHIEFHHHIIIHIHIFHIIHFHHIHFG<GHHIECHIIIH@HHHEH@HH?HEHHIHHHHHHGHIGHIICHHICEGHGFGHHHGHFHHCHHHIIHHF?EAHHGCHHEHG<GHCHIIHHIGFEEHHHHHFHHHIIIGHHIIHHEHGHHHGIIHHHHHHHIHF@FHIHIH?HE@F<EIHIEIIIHHG@EHFGGFHHIHEHIIHIHIHHHIHHF@EFGGH<HHHHHHHGFIHIIHHEEGIGIHHIIIHIHEFHHHGIHIIIIIIHHIIHHGC@IIIIIIHEG@EFHIIIIIIIIIIIIIIIIGIIHHEIHEFHIIIIIIHHIIIHH@@@DD
@HISEQ:969:HM2KJBCX2:2:1102:5604:43071 2:N:0:ACTATGCA
ACACAGTCCTGACCCAACTATCCCTATTAATCATTACGTCAATCCTAGAAACCAACAAAATAGGATCAAACGTCCTATTTCATTATTCCATGCTAATGTATTCAAGCGTTAGCCTGCTTTAAACACTCTAATTTTTTCAAAGTAACAGTCCTGTTTCCCTGCAACACCAAATTAATGACATTACAGTTCTTCAAGAAGGAGGAACCAGTAAAGCCAGTACATACCAGAGGCACGACCAACCTACTAATCCCGAAATTCAACTACGAGCTTTTTAACTGCAACAACTTTAATATACGCTATTGGAGCTGGAATTACCGCGGCTGCTGGCACCAGACTTGCCCTCCAA
+
DDDDDIIIIHIIIIIIGIIIHIHIIIIIIIIIHIIIHIIIIIHGHHIIIIIIIIIIHIIIIIIIIII?HHHHHFFHHHHHIHIIIIIIHEHIIHIHIIIGIIIIHIIIGIHHIIHHHHIHHIIHHGHHIIIHHHHHIIIIHIHIIIIIIHHIIHHHIIIIIIIIIHIIGIIHHHHIHHIHHHIIIHHFFIHHIIIIIIIIIIIHIIIIIIIIIIHIHIIHIHIIHIIIIIIIIIHGIHFHHHHHIHHFHHIIGHHIIIIIHIHIIIIIIIIIIHIIIIIIIIIIIIIIIIIIIIIHHHHHHIIIHIIIIIIHIIIIIIIIIIIIIIIIIIIIIIIIIIIIIBDDDD
@HISEQ:969:HM2KJBCX2:2:1102:12983:42220 2:N:0:ACTATGCA
ACACAGTCCTGACCCAACTATCCCTATTAATCATTACGGTGATCCTAGAAACCAACGAAATAGAATCAGTCCGTCCTATTTCATTATTCCATGCTAATGTATTCAGACGATAGTCTGCTTTAAACACTCTAATTTTTTCAAAGTAACAGTCCTGATTTCCAACCACACCAAATAAATGGCATGAAAGTTCCTCAGAAGGTAGAGATCCATCTCACCAGTACAGACAATTAAGCCTGACCAATGGGTAGACCCCGAAGTTCAACTACGAGCTTTTTAACTGCAACAACTTTAATATACGCTATTGGAGCTGGAATTGCCGCGGCTGCTGGCACCAGACTTGCCCTCCAA
+
CDDDDIIHHIIHIIIIIIIIIIIIIIIHIIIIIIIIIIIIIIIIIIIIIIIHIIIIIIIHIIIIIIIHIIIIHHIIIIIHHHHIIIIHIHHIHGHHIIIHIHHIIIIIIIIIIIIIIGIIIIIHHHIIIIIIIIIIIIIIIIIIIIIIIIIIIIIIIHIIIIIIHIIIIIIIIIIIIIIIIIIIHIIIHHIIIIIIIIIIIIIIIIIIIIIIIIIIIIIIIIIIIIIHIIIIIIIIIIII<IIIHHFIIHIIIIIIIIIIIIIIIIIIIIIIIIIIIIIIIIIIIIIIIIIIIIIIIIIIIIIIIIIIIIIIIIIIIIIIIIIIIIIIIIIIIIIIIIIIIIIDDDDD
@HISEQ:969:HM2KJBCX2:2:1102:16966:43353 2:N:0:ACTATGCA
ACACAGTCCTGACCCAACTATCCCTATTAATCATTACGGCGGTCCTAGAAACCAACAAAATAGGACCGCACGTCCTATTCTATTATTCCATGCTAACGTATTCGAGCAAAGGCCTGCTTTGAACACTCTAATTTTTTCAAAGTAAAAGTCCTGGTCCCCAACACACCCAGTGAAGGGCATGCGGTTCTCCAGAAGAGAAGGCCCGGCCGGACAAGTGCACGCGGTGAGGCGGACCTGCCAGCCAGGCCAAAGGTTCAACTACGAGCTTTTTAACTGCAACAACTTTAATATACGCTATTGGAGCTGGAATTACCGCGGCTGCTGGCACCAGACTTGCCCTCCAA
+
DDDDDIIIIIIIIIIIHIIIIIIIIIIIFIIIIIGIIHIIIHIIIIIIIGHIIIIHIIIIIFHHGHIHIIIIFHIIIHHIHIIHIHIIIIIIHFIIIHIIIIIIHHHIIIIIIIIIIHIHGHIHIIIIHHIIIIIIHIIIIIIIIIIIEHIIIHIIIIIHIIIIIIIHHIIIHHHHIHEIIIIIIIIIIIIIIIIHHHIIHHHHIIIIIHIIIIIIIIIIIIIIIIIIIIIIIIIIIHIHHGEIIHIHIIIIIIIIIHIIIIIHIIIIIIIIHIIIIIIHIHIIIIIIIHHGIIIIIIIIIIIIIIIIIIIIIIIIIIIIIIIIIIIIIIIHIIIIIIIDDDDD
@HISEQ:969:HM2KJBCX2:2:1102:2578:44030 2:N:0:ACTATGCA
ACACAGTCCTGACCCAACTATCCCTATTAATCATTACGTCGATCCTAGAAACCAACAAAATAGAATCAAACGTCCTATTTCATTATTCCATGCTAATGTATTCAAGCGCGAGCCTGCTTTAAACACTCTAATTTTTTCAAAGTAACAGTCCTGATTTCCCACGACACCAAATTAATGACATCGTGGTTCGTCAGAAGGTAGGAATCAATTTGACCAGTACGTACCGAGGCACGACCGATCAACTGATCCCGAAATTCAACTACGAGCTTTTTAACTGCAACAACTTTAATATACGCTATTGGAGCTGGAATTACCGCGGCTGCTGGCACCAGACTTGCCCTCCAA
+
DDDDDIHHIIIIIHIIIIIIIIIIIIIIIIIIIIIIIIIHIIIIIIIIIIIIIIIIHIIIIIIIIIIGIIGIIIIHHIIIIIIIIIIIHHIIIIIIIIHIIGHHIIIHIIIIHIIIIIIIIIIIIHIIHIIHHIIIIIIIIIIIIIIHIIIIIIIIIIIIIIIIIIIIIIIIIIIIIIIIHIIIIIIHIIIIIIIIIIIIIHIIIIIIIIIIHIIIIIIIIIIIIIIIIIIIIIIIIIIIIIIIIIIIHIIIIHIIIIIIIIIIIIIIIIIIIIIIIIIIIIIIIIIIIIIIIIIIIIIIIIIIIIIIIIIIIIIIIIIIIIIIIIIIIIIIIIIIIIIIDDDDD
@HISEQ:969:HM2KJBCX2:2:1102:10016:44426 2:N:0:ACTATGCA
ACACAGTCCTGACCCAACTATCCCTATTAATCATTACGGCGGTCCTAGAAACCAACAAAATAGGACCGCACGTCCTATTCTATTATTCCATGCTAACGTATTCGAGCAAAGGCCTGCTTTGAACACTCTAATTTTTTCAAAGTAAAAGTCCTGGTCCCCAACACACCCAGTGAAGGGCATGCGGTTCTCCAGAAGAGAAGGCCCGGCCGGACAAGTGCACGCGGTGAGGCGGACCTGCCAGCCAGGCCAAAGGTTCAACTACGAGCTTTTTAACTGCAACAACTTTAATATACGCTATTGGAGCTGGAATTACCGCGGCTGCTGGCACCAGACTTGCCCTCCAA
+
DD@DDFHHIIHEHHHHGIIIIIIIHIIIIIHIHIHIIHGHHHHHIIHIGHHHIIIIIIIEHEFEHHIHIIIIH?HHIHHGIIIIIHHHHIIIIHIIIIIIIHIHIIHIIIIIIIIIIIIIIIIIIIIIIIIIIHIIIIIIIIIIHIIIIIIIHIIIIIIIIIIIIIIIIIGIHIIHIIHIIIIIIIHIIHIIIIIIIIIIHHHIIHIHIIHIHIIIIIIIIIIIIIIIIIIIIIHGIIIIIIHGIIIHIIIIIIIIIIIIIIIIIIIIIIIIIIIIIIIIIIIIIIIIIIHGIIIIIIIIIIIIIIIIIIIIIIIIIIIIIIIIIIIIIIIIIIIIIIIDDDDD
@HISEQ:969:HM2KJBCX2:2:1102:14659:44382 2:N:0:ACTATGCA
ACACAGTCCTGACCCAACTATCCCTATTAATCATTACGTGGTCCTAAAACCAACAAAATAGAACCATCGTCCTATTTTATTATTCCATGCTAATGTATTCAGGCAAAAATGCCCGCTTTAAACACTCTAATTTTTTCAAAGTAAAGGTCCTGATTCATCGAAACACCCAAGAGCATCCCGACTCACCAGAAGGTGAGAAATTGGCTACACACCGTTTCATGCCCCTAAAGGCACGATCGATATATCCCAATCCCGAAATTCAACTACGAGCTTTTTAACCGCAACAACACTAATATACGCTATTGGAGCTGGAATTACCGCGGCTGCTAATACCAGACTTGCCCTCCAA
+
DDDDDIIIIIIIIIIIIIHIIIIIIIIIIIIIIIIIIIIIIIIIIIIIIIIIIIIIHIIIHIHIIIIIIIIIIIIIIIIIIIIIIIIIIIHGIIIIGHHHIHHIIIHIIIIIHIIHIIIIIIHHIHHHHIHIIIIIIIIIIIIIIIIIIIHIIIIIIIIIIIIIIGIIIIIHIIIIIIHIHIIIIIIIIIIIIIIIIIIIIIIIIIIIIIIIIIIIIIIIIIIIIIIIIIIIIIIIIIIIIIIIIIHGIIIIIIIIIIIIIIIIIIIIIIIIIHIIIIIIIIIIIIIIIIIIIIIIHIIIIIIIIIIIIIIIIIIIIIIIIIIIIIIIIIIIIIIIIIIIIIIIDDDDD
@HISEQ:969:HM2KJBCX2:2:1102:5153:44697 2:N:0:ACTATGCA
ACACAGTCCTGACCCAACTATCCCTATTAATCATTACGGCGGTCCTAGAAACCAACAAAATAGGACCGCACGTCCTATTCTATTATTCCATGCTAACGTATTCGAGCAAAGGCCTGCTTTGAACACTCTAATTTTTTCAAAGTAAAAGTCCTGGTCCCCAACACACCCAGTGAAGGGCATGCGGTTCTCCAGAAGAGAAGGCCCGGCCGGACAAGTGCACGCGGTGAGGCGGACCTGCCAGCCAGGCCAAAGGTTCAACTACGAGCTTTTTAACTGCATCAACTTTAATATACGCTATTGGAGCTGGAATTACCGCGGCTGCTGGCA
+
DDDDCIIIHIIIIIHHIIIHIIIIIIIIIIIIIIIIIHHHIIIIIIIGHIHIIIIIIIIIIHCHHIIHDDHHIIIIGHHIIIIIIHHHIIHIIIIIIIHIHDHHFHHIIIIIIIIIIIIIIIIIIIIIIIIIIIHHHHIHHHHHHIIIHIIIIIIIIIIHIHHHIIIIIIHIIIIIIIIIHIIIIHIIIIIIIIIHIIIIIIIIIIIIIIIIIIIIIIIIIIIIIHIIIIIIIIIIIIIIIIIIIIHHIIIIIIIIIIIIIIIIIIIIIIIIHIIIIIIIIIIIIIIIIIIIIIIIIIIIIIIIIIIIIIIIIIIIIIIIIIDDDDD
@HISEQ:969:HM2KJBCX2:2:1102:5287:45323 2:N:0:ACTATGCA
ACACAGTCCTGACCCAACTATCCCTATTAATCATTACGGCGGTCCTAGAAACCAACAAAATAGGACCGCACGTCCTATTCTATTATTCCATGCTAACGTATTCGAGCAAAGGCCTGCTTTGAACACTCTAATTTTTTCAAAGTAAAAGTCCTGGTCCCCAACACACCCAGTGAAGGGCATGCGGTTCTCCAGAAGAGAAGGCCCGGCCGGACAAGTGCACGCGGTGAGGCGGACCTGCCAGCCAGGCCAAAGGTTCAACTACGAGCTTTTTAACTGCAACAACTTTAATATACGCTATTGGAGCTGGAATTACCGCGGCTGCTGGCACCAGACTTGCCCTCCAA
+
BDDDDIIIHIIIIIIIIIIIHIIIHIIIIIIIIIIIIHGIIHIIHIHEHHH@HHIIGIHGHF@HHIIHCDHHHHHEFCCEHHHICGHHGIH?@@IHIHHHHGHIIIIIIIIIIIIIIIIIIHHIIIIIIIHHIIHHIIIIIHHHHIIIIIIIIHIIIIIHHHHHHIIIHIIIIIIIIIIIIHIIIIIIIIIIIIIIIIIIIIIIIIIIIIIIHIIHIIIIHIIIIIIIIIIIIIIIIIIIIIIIHIHIIIIIIIIHIIIIIIIIIIIIIIIIIIIIIIIIIIIIIIIIIIIIIIIIIIIIIIIIIIIIIIIIIIIIIIIIIIIIIIIIIIIIIIIIIIIDDDDD
@HISEQ:969:HM2KJBCX2:2:1102:15073:45056 2:N:0:ACTATGCA
ACACAGTCCTGACCCAACTATCCCTATTAATCATTACGTCAATCCTAGAAACCAACAAAATAGGATCAACGTCCTATTTCATTATTCCATGCTAATGTATTCAAGCGCGAGCCTGCTTTAAACACTCTAATTTTTTCAAAGTAACAGTCCTGATTCCCCGCCACACCAAATTAATGACATGATGGTTCGTCAGAAGGTAGGAACCAGTAACACCAGTACGTACCTAAGGCACGACCAACGTACTGATCCCGAAATTCAACTACGAGCTTTTTAACTGCAACAACTTTAATATACGCTATTGGAGCTGGAATTACCGCGGCTGCTGGCACCAGACTTGCCCTCCAA
+
DDDDDHIIHIHHIFHIIHGHHFHIHIIIIIIEFHIHIHIGIHIGHHIIIIIHIIIIIGHIIIGF?HHHHI0CEHHIIHIFHIH?CEGEHHIIIIGHIIHHHHHIIHHIIIGHIHHFGHHIHHHIEHHHHIIIHIEEEHGDHGHHIIHEHIIHHHHIIIIHGHHIIIHHIHHIIIHIIIHIGIIIIIHHIIIIIIIIIIHIIIHIIIIIIIIIHIIIIIIIIIIIIIIIHHIIHIIHIIHIIHGDIIIIHIIIIIIHIIIIIHIIIIHIIIHIIIIIHIIIIIIIHGIIIIIIIIIIIHIHIIIIHHHIIIIIIIIIIIIIIIHIIIIIIIIIIIIIIIIIDDDDD
@HISEQ:969:HM2KJBCX2:2:1102:1316:45048 2:N:0:ACTATGCA
ACACAGTCCTGACCCAACTATCCCTATTAATCATTACGGTGATCCTAGAAACCAACAAAATAGAACCATGCCGTCCTATTCTATTATTCCATGCTAATGTATTCGAGCAAAAATGCCTGCTTTAAACACTCTAATTTTTTCAAGGTAAAGGTCCTGGATCCGCAAGACACCCAATAAAGGACATCAAGTTTCTCCAGAAGGTGAGAAATCAACAGTAACAGTTCATACCCCTTAAGGCATGACCATCACGTCAATCCCGAAATTCAACTACGAGCTTTTTAACTGCAACAACTTTAATATACGCTATTGGAGCTGGAATTACCGCGGCTGCTGGCACCAGACTTGCCCTCCAA
+
DDDDDIHIIIIIIHHHIIIIIIHIIIIIIIIIHHIIIIHIIIGEHIHHHIIIFHIHHFHIIGHGHHIGHIEHDHHDHIHIGIIIIIIIIIHCGEHIIHIHHGHIHHHHHIIIIHHGIHHIHIHHHGHHIIIIIHIIIIIHIGIIIIIIIIHCGHHIIIIIIIHHIHIHIIIIIIIHIIIIIIIIIIHIHHEIIIIIIIIIIIIIIIIHHIIIIIIHHHHHHHHIIIIIIGIIIIIIIIHIHHIHIIIIIIHGIIIIIIGIIIIIIIIIIIIIIIIIIIIIIHIIIIIIIIIHIIHIHIHHIIIIIIIIIIIIIIIIIIHIIIIIIIIIIIIIIIIIIIIIIIIIIIIIDDDDD
@HISEQ:969:HM2KJBCX2:2:1102:12025:44482 2:N:0:ACTATGCA
ACACAGTCCTGACCCAACTATCCCTATTAATCATTACGGCGGTCCTAGAAACCAACAAAATAGGACCGCACGTCCTATTCTATTATTCCATGCTAACGTATTCGAGCAAAGGCCTGCTTTGAACACTCTAATTTTTTCAAAGTAAAAGTCCTGGTCCCCAACACACCCAGTGAAGGGCATGCGGTTCTCCAGAAGAGAAGGCCCGGCCGGACAAGTGCACGCGGTGAGGCGGACCTGCCAGCCAGGCCAAAGGTTCAACTACGAGCTTTTTAACTGCAACAACTTTAATATACGCTATTGGAGCTGGAATTACCGCGGCTGCTGGCACCAGACTTGCCCTCCAA
+
DBDDB1DC<<<D1<1C10<D@11CHEH@GEH?FFHHEDEH?/<<<<G?GHEFCHGEHC1DEH?F1<<E?CED<<DCE1FCGC<G11F1D?CHF1<DEE<FECGEG?<HEFB7<CEF81HGHGGCGE8<DFHBF4EB<<6D4FEHGBFIHHFEHHEEEHGGHH@EEEH@GB7DEHHIIIIIHECHF>EF@@EHHIHGCHGECCCGCCE0EHE@HEHHHCFGHHHF>HIHIHCHGCC?GCCEGC1<FHHHIIHCFHG<1HHHHIHCEDIHHF1F<H@IFHC?GCEFIHEHHHHHCHEHCHHEHEHHFGCCH@HEHHHHECHHHGHHE@<F<@IIH@HDHED0@@DD
@HISEQ:969:HM2KJBCX2:2:1102:6841:45132 2:N:0:ACTATGCA
ACACAGTCCTGACCCAACTATCCCTATTAATCATTACGGCGGTCCTAGAAACCAACAAAATAGGACCGCACGTCCTATTCTATTATTCCATGCTAACGTATTCGAGCAAAGGCCTGCTTTGAACACTCTAATTTTTTCAAAGTAAAAGTCCTGGTCCCCAACACACCCAGTGAAGGGCATGCGGTTCTCCAGAAGAGAAGGCCCGGCCGGACAAGTGCACGCGGTGAGGCGGACCTGCCAGCCAGGCCAAAGGTTCAACTACGAGCTTTTTAACTGCAACAACTTTAATATACGCTATTGGAGCTGGAATTACCGCGGCTGCTGGCACCAGACTTGCCCTCCAA
+
DDDDDIIIIIIIIIIIIIIIIIIIIIIIIIIIIIIIIIIIIHIIIIIIIIIIIIIIHIIIIIIIHIIIIHHHHHHIIIIHIIHIIHIHIIHHIIIIIIIIIHHIHHIIGIIIIIIIIIIIIIIIIIIIIIIIIIIIIIIHIIIHIIIIIIIIIIIIIIHIHHHHHIIIHIIIHIIIIIIIIIIIIIIIHIIIIIIIIIIIHIHIIIIIIIIIIIIIIIIIIIIIIIIIIIIIIIIIIIIIIIHIIIIHIIIIIIIIIIIIIIIIIIIIIIIIIHIIIIIIIIIIIIIIIIIIIIIIIIIIIIIIIIIIIIIIIIIIIIIIIIIIIIIIIIIIIIIIIIIDDDDD
@HISEQ:969:HM2KJBCX2:2:1102:1677:45462 2:N:0:ACTATGCA
ACACAGTCCTGACCCAACTATCCCTATTAATCATTACCAGGTTCAACAAACCAACAAAAGTAGAACCAAAGTCCTATTTTATTATTCCATGCTAATGTATTCAAGCGTAAGCCTGCTTTAAACACTCTAATTTTTTCAAAGTAAAAGTCCTGGGTAACTCGACGCACCGAATAAACGGCACGCCGTCTCCCCAGAAGGTGAACCCCGGCCCAAATAGTACCGACCAAAAGGCCGGACCATTAAGCCAGGGCTAAAATTCAACTACGAGCTTTTTAACTGCAACAACTTTAATATACGCTATTGGAGCTGGAATTACCGCGGCTGCTGGCACCAGACTTGCCCTCCAA
+
DDDDDIIHIIIIIIIIIIIIIIIIHIIIIIIIIIIIIHHIIHIIIIIIIIIIIIIIHHHIIIIIHIIIHGHEHHIIHHIHIIIIIIGIIHHIIIIIHIIHIIIIIIIIIIIIIIIIIIIIIIHHIIIIIIIIIIIIIIIIIIIIIIIIIIIIIIIIIIIIIIIIIIIIIIIIIHHIIIIIIIIHHGIHIIIIIIIIIIIIIIIIIIIIIIIIIIIIIIIIIIIIIIIIIIIIIIIIIIIIIIIIIIIIIIIIIIIIIIIIIIIIIIIIIIIIIIIIIIIIIIIIIIIIIIIIIIIIIIIIIIIIIIIIIIIIIIIIIIIIIIIIIIIIIIIIIIIIIIIIIIDDDDD
@HISEQ:969:HM2KJBCX2:2:1102:2335:45621 2:N:0:ACTATGCA
ACACAGTCCTGACCCAACTATCCCTATTAATCATTACGGTGATCCTAGAAACCAACAAAATAGAACCATGCCGTCCTATTCTATTATTCCATGCTAATGTATTCGAGCAAAATGCCTGCTTTAAACACTCTAATTTTTTCAAGGTAAAGGTCCTGGTTCCACATGACACCCAATTAAGGACATCATGCTTCTCCAGAAGGTGAGAAATCAACTGCGACAGTTCATACCCCTTAAGGCACGACCATCACGTCAATCCCGAAATTCAACTACGAGCTTTTTAACTGCAACAACTTTAATATACGCTATTGGAGCTGGAATTACCGCGGCTGCTGGCACCTGACTTGCCCTCCAA
+
@DDDDIHIIHH@FGGEFHHFIHFHGHHHIIHEGHEF@HCGHEE?GEE@HHHHHEHHEHIGHCFHHHIEHIH1?<</DGCG@F@FHHHIH?FCFGEFHEC@GHIGHHIHH6@@CF1G@GB<CC?HHHCCHCFGG>F<<AHHFG@HCGHHIIHA;CHHHHHIAGGH<<HHEHFCCGEEEEHGEGHEHHEHCGFHE?HHHGDH7HIIIHH;CHHHHHECHHHIIHHHHC0HIIHIHHCIHEHCEGIHG@CECHHHHHHCFCFCHEIHHHHHIHGC1=EGIHEHHHHIHGGGF<@DC@HEH=EGEC1<FGCGG1HGFIHEHHCF?C?CIHEHEECCHHHHG1@GHCIIIHG@@AD@
@HISEQ:969:HM2KJBCX2:2:1102:8248:45955 2:N:0:ACTATGCA
ACACAGTCCTGACCCAACTATCCCTATTAATCATTACGGCGGTCCTAGAAACCAACAAAATAGGACCGCACGTCCTATTCTATTATTCCATGCTAACGTATTCGAGCAAAGGCCTGCTTTGAACACTCTAATTTTTTCAAAGTAAAAGTCCTGGTCCCCAACACACCCAGTGAAGGGCATGCGGTTCTCCAGAAGAGAAGGCCCGGCCGGACAAGTGCACGCGGTGAGGCGGACCTGCCAGCCAGGCCAAAGGTTCAACTACGAGCTTTTTAACTGCAACAACTTTAATATACGCTATTGGAGCTGGAATTACCGCGGCTGCTGGCACCAGACTTGCCCTCCAA
+
DDDDDIIIIHIHHIHIIHIIIIHIIIIHIIIIIIIIIIIIIIIIIHHIIIIHIHIIIIIHIIHHHIIHHDHHH?GHHHIHIIIIIHHIIIHGHIIIIHIIIHIHHIIIIHIIIIIIIIIIGIIIIIIIIIHIIIGHHIIIIIHIIHHHHIIIIIIIHIHHIIIIIIIIIIIIIIIIIIIIIIIIIIIIHIIIIIIIIIHIIIIIIIIIIIIIIIIIHIIIIIIIIIIIIIIIIIIIIIHIIIHIIIHHIIIIIIIIIIIIIIIIIIIIIIIIIIIIIIIIIIIIIIIIIIIHIIIIIIIIIIIIIIIIIIIIIIIIIIIIIIIIIIIIIIIIIIIIIIIDDDDD
@HISEQ:969:HM2KJBCX2:2:1102:3806:46504 2:N:0:ACAATGCA
ACACAGTCCTGACCCAACTATCCCTATTAATCATTACGTCAATCCTAGAAACCAACAAAATAGGATCGAACGTCCTATTTCATTATTCCATGCTAATGTATTCAAGCGTTAGCCTGCTTTAAACACTCTAATTTTTTCAAAGTAACAGTCCTGTTTCCCTGCAACACCAAATTAATGACATTACAGTTCTTCAAGAAGGAGGAATCAGTAAAGCCAGTACACACCATTGGCACGACCAACCTACTGACCCCGAAATTCAACTACGAGCTTTTTAACTGCAACAACTTTAATATACGCTATTGGAGCTGGAATTACCGCGGCTGCTGGCACCAGACTTGCCCTCCA
+
BD@DDIIIHHCHHE@GHIHHH?GHHGHHEHHIGIIIIHIIIIFIHIFIG?F?GHEHIIICE1CEHHHCHEHC<FHHHI?HGIIIHIHIGGIIHCHHHEIGIHIHHHHHHHHIHHIIIHGHFEHHHHHIHIIHHFHHIHHGHEHIHHHEHFIHHIHHIHIIIIHHIIIGHHHHHH?FHHHHGHHHIHHEGIHHHHHHFHIHHHHEHIHIIIIHHHHIHIHIHG@IIIIIGIHHIHGDHHHIIHHDHIHGHCIGIHHFHIHHHGIIHHIIIHIIHHFIIIIIIHHEGEGHIHHHIIIIHHIIHHFCHIIIIHGIHHIIIIIHIHGIHIIHIIIIIIIIIIIH@D?BD
@HISEQ:969:HM2KJBCX2:2:1102:15728:46424 2:N:0:ACTATGCA
ACACAGTCCTGACCCAACTATCCCTATTAATCATTACATCGATCCTAGAAACCAACAAAATAGAATCGGATGTCCTATTTCATTATTCCATGCTAATGTATTCAGGCGTGAGCCTGCTTTAAACACTCTAATTTTTTCAAGGTAACAGTCCTAATTCCCCGTGACACCAAATTAATGGCATTACGGTTCTTTAGAAGGTGAGAAATCAATAATATCAGTACATACCAACGGCATGACCGAAACATTGATCCCGAAATTCAACTACGAGCTTTTTAACTGCAACAACTTTAATATACGCTATTGGAGCTGGAATTACCGCGGCTGCTGGCACCAGACTTGCCCTCCAA
+
DDDDDIIHIIIIIIIIHIIIIIIIIGIIIIIHHIIHIHHIIHIIIIHIGIIIIIIIIIIHIHEHIIIIIIHHIIIIIIIIHIIIHIG?CHHHHCHHHIIIIHIIIIHIIIIIHEIHHHIIIIIIIIIIIIIIIHIIGIIIIIIIIIHIIIIIIIIIIIIIIIIIHIHGIIIIHIHIIIIIIHIIIIIIIIHIIIIIIIIIIIIIIIIIIIIIIIIIIIIIIIIIIIIIIIIIIIIIIIIIIIIIIGIIIIIIIIIIIIIIIIIIIIIIIIIIIIIIIIIIIIIIIIIIIIIIIIIIIIIIIIIIIIIIIIIIIIIIIIIIIIIIIIIIIIIIIIIIIIIIIIDDDDD
@HISEQ:969:HM2KJBCX2:2:1102:16406:48427 2:N:0:ACTATGCA
ACACAGTCCTGACCCAACTATCCCTATTAATCATTACGTCAATCCTAGAAACCAACAAAATAGGATCAACGTCCTATTTCATTATTCCATGCTAATGTATTCAAGCGCGAGCCTGCTTTAAACACTCTAATTTTTTCAAAGTAACAGTCCTGATTCCCCACCACACCAAATTAATGACATGATGGTTCGTCAGAAGGTAGAAATCAGTAACACCAGTACGTACCGAAGGCACGACCAGCGTACTAATCCCGAAATTCAACTACGAGCTTTTTAACTGCAACAACTTTAATATACGCTATTGGAGCTGGAATTACCGCGGCTGCTGGCACCAGACTTGCCCTCCAA
+
DDDDDIIGHGHHGHIIIIIHHFHFHIHI1<FHHGHHHIIIIHIIGIIIHIIIIHIIIIIIIIIIHHFGHICHEHHHIIIHFHHIIIHFEH?GEHHIHIIIIHHHIHIIHHHHHIHHHIIIIIIIIHIIIIIIIIHIIIIHIIIIIIIIHIHIIIIIGHHHIIHIIIIIIIIIIIIIIIIIIIIIIIIIIIIIIIIIIIIIIIIHIIIIIIIIIIIIIIIIIIIIIIIIIIIIIIIIIIIIIHIIIIIIIIIIIHIIIIIIIIIIIHIIIIIIIIIIIIIIIIIIIIIIIIIIIIIIIIIHIIIIIIHIIIIIIIIIIIIIIIIIIIIIIIIIIIIIIIIIDDDDD
@HISEQ:969:HM2KJBCX2:2:1102:3368:48395 2:N:0:ACTATGCA
ACACAGTCCTGACCCAACTATCCCTATTAATCATTACGGCGGTCCTAGAAACCAACAAAATAGGACCGCACGTCCTATTCTATTATTCCATGCTAACGTATTCGAGCAAAGGCCTGCTTTGAACACTCTAATTTTTTCAAAGTAAAAGTCCTGGTCCCCAACACACCCAGTGAAGGGCATGCGGTTCTCCAGAAGAGAAGGCCCGGCCGGACAAGTGCACGCGGTGAGGCGGACCTGCCAGCCAGGCCAAAGGTTCAACTACGAGCTTTTTAACTGCAACAACTTTAATATACGCTATTGGAGCTGGAATTACCGCGGCTGCTGGCACCAGACTTGCCCTCCAA
+
DDDDDIHIIHHIIIIIIIIIIIIIHHIIIIIHIIIIIIIIIIHHHHHIIIHIIGHIIHHHHEEHHIIHIH<EF?HHIGIEHHIIIFHFGEHIGIIIIIIIIIIHIHHIHIIHHHHHIIIIIHHHFIIIIHHHHHHEIIIHIIIIHHHHGIHIHHFIHHHHHIIIIIIIIIIIIIIIIHIIIIIIIIGIIHIHHIIIIFIIIHHIIIIHIIHHIIIIIIIIIIIIIIIIIIHIIIIIIIIIHHHIIIIHIIIIIIIIIIIIIIIHIIIIIIIIIIIIIIIHHGHHHIIIIIHGIIIHIIIIIIIIIIIIIIIIIIIIIIIIIIIIIIIIIHHHHHHIIIHBDDDD
@HISEQ:969:HM2KJBCX2:2:1102:7446:48779 2:N:0:ACTATGCA
ACACAGTCCTGACCCAACTATCCCTATTAATCATTACGGCGGTCCTAGAAACCAACAAAATAGGACCGCACGTCCTATTCTATTATTCCATGCTAACGTATTCGAGCAAAGGCCTGCTTTGAACACTCTAATTTTTTCAAAGTAAAAGTCCTGGTCCCCAACACACCCAGTGAAGGGCATGCGGTTCTCCAGAAGAGAAGGCCCGGCCGGACAAGTGCACGCGGTGAGGCGGACCTGCCAGCCAGGCCAAAGGTTCAACTACGAGCTTTTTAACTGCAACAACTTTAATATACGCTATTGGAGCTGGAATTACCGCGGCTGCTGGCACCAGACTTGCCCTCCAA
+
DDDDDHEHIIFIIIIIIIIHIIIIIIIIGIHIIIIIIHHHDHIHEHIHIHHHHHHIIGIHHIHIIGHHDHGHFHHIIFHIIGIHHIIIHIHHGCIIIIIIIIGIIIIIIHIHHHIIIIHHHIIHIIHIIHHIIHHHHIIIIHHHHHHIHHHHHIIIHIHIIIIIHIHHIIHIIIHIIIHHIIIIIHGHHHIIHGIHHEEDHHGIIFIIIHGHFIIIIIIIIIIIIIIIHIIIGHIIIHHHGIHHIHIIIIIIIIIIIIIIIIIIHCIIIIHIIGIIIIHEG@HHIIHEIHIIIIIIIIIIIIIHIIHIIIIIIIIIIIIIIIHIIIIHHHFEIIIIIIIDDDDD
@HISEQ:969:HM2KJBCX2:2:1102:1605:49006 2:N:0:ACTATGCA
ACACAGTCCTGACCCAACTATCCCTATTAATCATTACGGCGGTCCTATTCTATTATTCCATGCTAACGTATTCGAGCAAAGGCCTGCTTTGAACACTCTAATTTTTTCAAAGTAAAAGTCCTGGTCCCCAACACACCCAGTGAAGGGCATGCGGTTCTCCAGAAGAGAAGGCCCGGCCGGACAAGTGCACGCGGTGAGGCGGACCTGCCAGCCAGGCCAAAGGTTCAACTACGAGCTTTTTAACTGCAACAACTTTAATATACGCTATTGGAGCTGGAATTACCGCGGCTGCTGGCACCAGACTTGCCCTCCAA
+
DCDDDIHHIIIIIIHIIHGIIIIIIIIIIIIIIIIIIHHHIGCHDEHHHHEHIHIGHIIEHHIFIIIHIIIIIHIHHIIIIIIIIIIIHHIIIIIIIIIIHIIHHIIIIIIIIIHIIIIIHHIHIIIIIIIIIIIIIIIIIIIIIIIIIIIIIIIHHIHIIIIIIIIIIHIIIIIIIIIIIHIIIIIIIIIIIIIIIIIIIIIIIIIIIIHHHIIIIIIIIIIIIIIIIIIIIIIIIIIIIHHIIIIIIIIHIIIIIIIIIIIIIIIIIIIIIIIIIIIIIIIIIIIIIIIIIIIIIIIIIIIIIIIIIDDDDD
@HISEQ:969:HM2KJBCX2:2:1102:14818:48236 2:N:0:ACTATGCA
ACACAGTCCTGACCCAACTATCCCTATTAATCATTACGTCAATCCTAGAAACCAACAAAATAGGATCAAACGTCCTATTTCATTATTCCATGCTAATGTATTCAAGCGTTAGCCTGCTTTAAACACTCTAATTTTTTCAAAGTAACAGTCCTGTTTCCCTGCAACACCAAATTAATGACATTACAGTTCTTCAAGAAGGAGGAACCAGTAAAGCCAGTACATACCAGAGGCACGACCAACTTACTAATCCCGAAATTCAACTACGAGCTTTTTAACTGCAACAACTTTAATATACGCTATTGGAGCTGGAATTACCGCGGCTGCTGGCACCAGACTTGCCCTCCAA
+
DDDDDIHIIIIIIIIIIIIIIIIHIIIIIIIIIIIIIIIIIIIIIIIIIIIIIIIIIIIIIIHIIHIIIIIIIIIIIIHIIIIIIIIIHHHIGIIIIIIIHGIIIIIIIIHIIIIIIIIIIIIIIIIIIIIIIIIIIIIIIIIIIIIIIIIIIIIIIIIHHIIIHIIIIIIIIIIIIIIIIIIIIIIIIIIIIHIIIIIIIIIHIIIIHIIIIIIIIIIIIIIIIIIIIIIIIIIIIIIIIIIIIIIIIGHIIIIIIIIIIIHIIHIIIIIIIIIIIIIIIIIIIIIIIIIIIIIIIIIIHIIIIIIIIIIIIIIIIIIIIIIIIIIIIIIIIIIIIIIIIDDDDD
@HISEQ:969:HM2KJBCX2:2:1102:19133:50385 2:N:0:ACTCTGCA
ACACAGTCCTGACCCAACTATCCCTATTAATCATTACGGCGGTCCTAGAAACCAACAAAATAGGACCGCACGTCCTATTCTATTATTCCATGCTAACGTATTCGAGCAAAGGCCTGCTTTGAACACTCTAATTTTTTCAAAGTAAAAGTCCTGGTCCCCAACACACCCAGTGAAGGGCATGCGGTTCTCCAGAAGAGAAGGCCCGGCCGGACAAGTGCACGCGGTGAGGCGGACCTGCCAGCCAGGCCAAAGGTTCAACTACGAGCTTTTTAACTGCAACAACTTTAATATACGCTATTGGAGCTGGAATTACCGCGGCTGCTGGCACCAGACTTGCCCTCCAA
+
DDDDDIHIIIIHIIIIIIIIIIIIIIIIIIIIIIIIIIIIIIGIIIIIIHIHIIIIIHIIIIFHIIIHIIIIHIIIIHIIIIIIIIIGHIFHHHIIIIIIIIHIIIIIIIIIIIIIIIIIIIIIIIIIIIIIIIIIIIIIIIIIIIIIIIIIIIIHIHIIIIIIIIIHIIIIIIIIIIIIIIIIIIIHIHIIIIIIIIIIIIIIIIIIIIIIIIIIIIIIIIIIIIIIIIIIIIIIIIIIIIHIIIIIIIIIIIIIIIIIIIIIIIIIIIIIIIIIIIIIIIIIIIIIIIIIIIIIIIIIIIIIIIIIIIIIIIIIIIIIIIIIIIIIIIIIIIIIIIIDDDDD
@HISEQ:969:HM2KJBCX2:2:1102:13305:50426 2:N:0:ACTATGCA
ACACAGTCCTGACCCAACTATCCCTATTAATCATTACGTCAATCCTAGAAACCAACAAAATAGGATCAAACGTCCTATTTCATTATTCCATGCTAATGTATTCAAGCGTTAGCCTGCTTTAAACACTCTAATTTTTTCAAAGTAACAGTCCTGTTTCCCTGCAACACCAAATTAATGGCATTACAGTTCTTCAGAAAGGAGGAACCAGCAAAGCCAGTGCATACCAGTGGCACGACCAACCTGCTGATCCCGAAATTCAACTACGAGCTTTTTAACTGCAACAACTTTAATATACGCTATTGGAGCTGGAATTACCGCGGCTGCTGGCACCAGACTTGCCCTCCAA
+
DDDDDIIIIIIIIIIIIIIIIIIIIIIIIIIIIIIIIIIIIIIIIIIIIIHIIIIIIIIHIIHIEHIIIIIIIIIIIIIIIIIIIIIIIIIHGIIIIIIIIIIIIIIIIIIIIIIIIIIIIHIIIIIIIIIIIIIIIIIIIIIIIIIHIHIIIIIIIIIIIIIIIIIIIIIIIIIIIIIIIIIIIIIIIIIIIIIIIIIIIIIHIIIIIIIIIIIIIIIIIIIIIIIIIIIIIIIIIIIIIIIHGIIIIIIIIIIIIIIIIIIIIIIIIIIIIIHIIIIIIIIIIIIIIIIIIIIIIIIIIIIIIIIIIIIIIIIIIIIIIIIIIIIIIIIIIIIIIIIIIDDDDD
@HISEQ:969:HM2KJBCX2:2:1102:5513:51203 2:N:0:ACTATGCA
ACACAGTCCTGACCCAACTATCCCTATTAATCATTACGTCGATCCTAGAAACCAACAAAATAGAATCAAACGTCCTATTTCATTATTCCATGCTAATGTATTCAAGCGCGAGCTTGCTTTAAACACTCTAATTTTTTCAAAGTAACAGTCCTGATTTCCCGCGACACCAAATTAATGACATCGTGGTTCGTCAGAAGGGAGGAACCAATAATGCTAGTACGTACAAAGTACGACCGACATATTAGTCCCGAAATTCAACTACGAGCTTTTTAACTGCAACAACTTTAATATACGCTATTGGAGCTGGAATTACCGCGGCTGCTGGCACCAGACTTGCCCTCCAA
+
0BDD@1<1C<CG1GHHCH1DC?1@C@HF?FFEHH@HHIHH??EH=FCH?FH@GHHIE?CDGCECEC<@FHC=<1DHCEHC?HEFFCE@GHH?GEEHFFCHGDEGCEHHGEB?GCEHHHGG@GCHBFHBGEHIIIHHIIHHHHIHCHFHHGHHFF1CFHDDCEHDCHIHFIIHEHG@HHFGHEIHHHFFHEIIIHIIII<FHEGHFGGGEGFGIHGHHHHHG</DBEEHDAHHCCEIHFFIH:CHIHHIHEHHEIIHIIIIIIIHCIEEHHF?@HEFHHHIIIIIIIHHGHHIHHG@?HHGHHGHFEHHHEHDIIHHGHF<1@F@?@CEC1<CFHHEC<CD@<BD
@HISEQ:969:HM2KJBCX2:2:1102:12301:51218 2:N:0:ACTATGCA
ACACAGTCCTGACCCAACTATCCCTATTAATCATTACGTCAATCCTAGAAACCAACAAAATAGGATCGAACGTCCTATTTCATTATTCCATGCTAATGTATTCAAGCGTTAGCTTGCTTTAAACACTCTAATTTTTTCAAAGTAACAGTCCAAATTCCCCGCAACACCAAATTAATTGCTCGCTGGTGCTTTCTTCTTGTAGAACCTTAATGCCATTAATTTGTTGTTGCAGGGATACAGGACTGTTACTTTGAAAAAATTAGAGTGTTTAAAGCAGGCTAGCGCCTGAATACATTAGCATGGAATAATGAAATAGGACGTTCGAACCTATTTTGTTGGTTTCTAGGATTGACGTAATGATTAATAGGGATAGTTGGGCCACACCTTCTG
+
ADADDHIIIIH?FHIG?GHHHH?HHIHIIIEHIHHIHECFCGHGHIIIHHIHIEHIIIHIGHHHIHHHHHHHIEDGFHCFHHE?FH?CGHCGHEHHHEHIIEHFGCGCEEE111CCCGHHH?GCG1<<F1?E@H@FH1DE1D1<<CC11/B11<1<AE@C:E<.A0CG?FFCGH@#################################CC<//<</C<GCG?F0CD<D<11<11</1<1<<<11/<1<1@@CHE1HHC11EHEHG@1F?F<1D<11ECDFHC/F11HGD1CD11D1<<11<1?HHF<D<11<1C0@D<<1IIIHGF<1?IIIHHHFCEGC<<1IIHHF@0<<1GEHHEGF1HHHCFG?IHHF<@GC@@=HHG@EHD@BBD
@HISEQ:969:HM2KJBCX2:2:1102:20075:50239 2:N:0:ACTATGCA
ACACAGTCCTGACCCAACTATCCCTATTAATCATTGCTCACAAATCCAAAAACCAACAAAATACGATAAACGAGCCCTAACTTATTATTCCATGCTAATGTATTCATAACTAACCGCCTGCTTTAAACACTCTAATTTTTTCAAAGTAAAGGTCCTGGATTGCGAACCCAACCCAGCAAAGGGCAGGAACGTTCTCCAGGAAGATGGTAAGCGCGCATCGGCACTCACACACGAAACCGTGGCGGGCCAAGCGCACTATACCAGAAATCCAACTACGAGCTTTTTAACTGCAACAACTTTAATATACGCTATTGGAGCTGGAATTACCGCGGCTGCTGGCACCAGACTTGCCCTCCAA
+
DDDDDIIIHHHHIIIIIIIIIHIIIIIIIIIHHIIHHIIIIIIHIIIHIIIIIIIIIIIIIIIIIIHIIIGHIIHIHHII1DDGHHEHIIHHHGEHIIIHHHHH?HIIIIHIIIIIHHHIIIIIHHHIIIIIIIIIIHHIIHEIHIHHCIGIIGIIIIIIHHIHHEHEHHHIIIIIIIIIIIIIIIHIIIHHHIIHIIHEIHIIIIIIIIIHIIIIIIIIIIIIIIIIIIIIHHIIIIIIIIIIGIIIIIIIIIIHHIIIIIIHIIHIIIIHIIIIIIIIIIIIIIIIIHIIIIIIIIIIIIIIHHIIIHIIIIIIIIIHHIIIIIIIIIIIIIIIIIIIIIIIIHIIIIIIIDDDDD
@HISEQ:969:HM2KJBCX2:2:1102:1324:50825 2:N:0:ACTATGCA
ACACAGTCCTGACCCAACTATCCCTATTAATCATTACGTCAATCCTAGAAACCAACAAAATAGGATCAAACGTCCTATTTCATTATTCCATGCTAATGTATTCAAGCGTTAGCCTGCTTTAAACACTCTAATTTTTTCAAAGTAACAGTCCTGTTTCCCTGCAACACCAAATTAATGACATTACAGTTCTTCAGAAAGGAGGAACCAGCGAGACCAGTACGAACCAAAGGCACGACCAACCTGCTGATCCCGAAATTCAACTACGAGCTTTTTAACTGCAACAACTTTAATATACGCTATTGGAGCTGGAATTACCGCGGCTGCTGGCACCAGACTTGCCCTCCAA
+
ADDDDIHHHIIIIHHIHHIIIIIIFHHIIGIIHHHHIIIIIHIIHHIICHIIGHIIIIICHFHFGHHIIHIH<<EHHHHIFHIHIHIGIIHHEHEHHHHHHDGHIHHHHHHHHHGEHHHIHIIIHHHIIIIIHHHGIIIHIIHHIHHHIHHEGFGHHHGEFGEHHHHGIHHHHIHIHHHHIIIHHIIIIIIIHIIHHHHFIHII;IIIIHFHGHIIIIIIIHHFHHHFFHDHHHHIIIHHHHHGDHIFDIHIIEIGHIIHIIIIIIHFIIIIIHHIHHIHIIEIIHHEG@?IIIIIIIIIIHEEIIIIIIIHDIHHH<H@HEHEIIIHEHIHH@IHIIIHIDDADA
@HISEQ:969:HM2KJBCX2:2:1102:7210:51768 2:N:0:ACTATGCA
ACACAGTCCTGACCCAACTATCCCTATTAATCATTACGGCGGTCCTAGAAACCAACAAAATAGGACCGCACGTCCTATTCTATTATTCCATGCTAACGTATTCGAGCAAAGGCCTGCTTTGAACACTCTAATTTTTTCAAAGTAAAAGTCCTGGTCCCCAACACACCCAGTGAAGGGCATGCGGTTCTCCAGAAGAGAAGGCCCGGCCGGACAAGTGCACGCGGTGAGGCGGACCTGCCAGCCAGGCCAAAGGTTCAACTACGAGCTTTTTAACTGCAACAACTTTAATATACGCTATTGGAGCTGGAATTACCGCGGCTGCTGGCACCAGACTTGCCCTCCAA
+
DDDDDIIIIHHIIIIIIIIIIIIIIIIIIIIIIIIIIHIIIIIIIIIIIIHIIIIIIHIIHIHIIIIIHIIIIIIIHIIIIIIIIIIIHIIIHIIIIHIIIIIIIHIIIIIHIIIIHIIIHIIIIIIIIIIIIIIIIIIIIIIIIIIIIIIIIHHHIIIIIIIIIIHIIIIIIIIIIIIIIIIIHIIIIIIIIIIIIIIIIIHIHHIIIHIIIIIIIIIIIIIIIIIIIIIIIIIIIIIIIIHIIIHHIIIIIIIIIIIIIIIIIIIIIIIHIIIIIIIIIHIIIIIIIIIHIIIIIIIIIIIIIIIIIIIIIIIIIIIIIIIIIIIIIIIIIIIIIIIDDDDD
@HISEQ:969:HM2KJBCX2:2:1102:18843:52895 2:N:0:ACTATGCA
ACACAGTCCTGACCCAACTATCCCTATTAATCATTACGTCAATCCTAGAAACCAACAAAATAGGATGAACGTCCTATTTCATTATTCCATGCTAATGTATTCAGGCGTTAGCCTGCTTTAAACACTCTAATTTTTTCAAAGTAACAGTCCAGATTCCCTGCAACACCAAATTAATGGCATTACAGCTCATCAGGAAGGAGGAATCAGTGAGACCAGTACATACCAGTGGCATGACCAACCTACTGACCCCGAAATTCAACTACGAGCTTTTTAACTGCAACAACTTTAATATACGCTATTGGAGCTGGAATTACCGCGGCTGCTGGCACCAGACTTGCCCTCCAA
+
DDDDDIIIIIIIIIIIIIIIIIIIIIIIIIIIIIIIIIIIIIIIIIIIIIIIIIIIIIIIIHHIIIIHHIIIIHIIHHIIIIIIIIIHIIIIIIIIIIIIIHIIIIIIHHHIIIIIIIIIIIIIIIIIIIIIIIIIIIIIIIIIHIIHIIIIHIIIHHHHIIIIIIIIIIHIIIIIIIIIIIIIIIHIIIIIIIIIIIIIIIIIIIIHIIIIIIIIIIIIIIIIIIIIIIIIIIIIIIIHIIHGHIIIIIIIIIIHIIIIIIIIHIIIIIIIIIIIIIIIIIIIGHHIIIIIIIIIIIIIIIIIIIIIIIIIIIIIIIIIIIIIIIIIIIIIIIIIIIIIDDDDD
@HISEQ:969:HM2KJBCX2:2:1102:11283:53384 2:N:0:ACTATGCA
ACACAGTCCTGACCCAACTATCCCTATTAATCATTACGGCGGTCCTAGAAACCAACAAAATAGGACCGCACGTCCTATTCTATTATTCCATGCTAACGTATTCGAGCAAAGGCCTGCTTTGAACACTCTAATTTTTTCAAAGTAAAAGTCCTGGTCCCCAACACACCCAGTGAAGGGCATGCGGTTCTCCAGAAGAGAAGGCCCGGCCGGACAAGTGCACGCGGTGAGGCGGACCTGCCAGCCAGGCCAAAGGTTCAACTACGAGCTTTTTAACTGCAACAACTTTAATATACGCTATTGGAGCTGGAATTACCGCGGCTGCTGGCACCAGACTTGCCCTCCAA
+
DDDDDIHIIIIIIIIIGIIIIGIIIIIIIHIIGIIIIIHIIIIIIGGIIIIGIIIIHEHFHGFHCGH/EHIHIGHHHGHII?CHHHIIIIHIEEIIIGHIIIIIIIIIIIIIIIIIIIIIIIIIIIIIHHIIIHIIIHIIIIIIIHHIIIIIIIIIIIIIIIIHIIIIIIHIIIIIIIIGIIIIIIIIIIIIIIIIIIHHHIIIIIIHIIIHIIIHIIIIIIIIIIIIIIIIIIIIIIIIIHHIIIHHIIIIIIIIIIIIIIIIIIIIIIIIIIIIIIIIIIIIIIIIIIIIIIIIIIIIIIIIIIIIIIIIIIIIIIIIIIIIIIIIIIIIIIIIIIIDDDDD
@HISEQ:969:HM2KJBCX2:2:1102:6148:52519 2:N:0:ACTATGCA
ACACAGTCCTGACCCAACTATCCCTATTAATCATTGCTCACAAATCCAAAAACCAACAAAATACGATAAACGAGCCCTAACTTATTATTCCATGCTAATGTATTCATAACTAACCGCCTGCTTTAAACACTCTAATTTTTTCAAAGTAAAGGTCCTGGATTGCGAACCCAACCCAGCAAAGGGCAGGAACGTTCTCCAGGAAGATGGTAAGCGCGCATCGGCACTCACACACGAAACCGTGGCGGGCCAAGCGCACTATACCAGAAATCCAACTACGAGCTTTTTAACTGCAACAACTTTAATATACGCTATTGGAGCTGGAATTACCGCGGCTGCTGGCACCAGACTTGCCCTCCAA
+
DDDDDIHHHHEHIIIIHIIIHIIIIIIIIHIIHIIIHHIIIIIGIIIHIIIIHIIIIGGIHGHIHIIIIIIIIIIHHIIIIIIIGHGHHIIIIIGIIIIIHGHHHHHHIIIIIIIIIIIIHIIIHIHIIHIIGHIIHCHFIHHHEIIIHIIIHIIHHIIIIIIIHHIIIIIIIIIIHHIIIIIIIHHHHGHHHIIIIIIIIIIIHIHHHHIHHIIIIIIIIHHHIIII=IHIHHIIIIIIIIIIIGIIIIIIIIIHHHIHIIIHIIHGIIIHHIIIHIHIIIIIIIIIIIIIIIIIIIIIIIIIIIIIIIIIIIIIIIIIIIIIIIIIIIIIIIIIIIIIIIIIIIIIIIIIIDDDDD
@HISEQ:969:HM2KJBCX2:2:1102:18231:52457 2:N:0:ACTATGCA
ACACAGTCCTGACCCAACTATCCCTATTAATCATTACGTCGATCCTAGAAACCAACAAAATAGGGTCAAACGTCCTATTTCATTATTCCATGCTAATGTATTCAAGCTAATGCCTGCTTTAAACACTCTAATTTTTTCAAAGTAACAGTCCTAACTCCCCATAACACCAAATTAATGACATCATGGTTCGTCAGAAGGGAGAAATCAATGATACCAGTACGTACCAGAGGCACGACCGATATATTGATCCCGAAATTCAACTACGAGCTTTTTAACTGCAACAACTTTAATATACGCTATTGGAGCTGGAATTACCGCGGCTGCTGGCACCAGACTTGCCCTCCAA
+
CDDDDHHIIIIIIIIIIIIIIIIIHIIIIIIIIIIIIIIIIIHIIIIIIIIIIIIHIIIHIIIIIHHIIIIIIGIIIIIIIIIIIHHIIIIHHIIIIHHIIGIIIIHIIHIHGHHHIHHHIIIIIIIIIIIIIIHHHIIIIIIIIIIHHIHHHIIIHIIIIIHIIIIIIIHHIIIIIIIIIIIIIIIHIIHHIHIIIIIIIHIHIHIIIIIIIIIIIIIIHIIIIIIIIHIIII?IIIIIIIIHHIIIIIIHIIIIIIIIIIIIIIIIIIIIIIIIIIIIIIIIIIHHIIIIIIIIIIIIIIIIIIIIIIIIIIIIIIIIIIIIIIIIIIIIIIIIIIIIIDDDDD
@HISEQ:969:HM2KJBCX2:2:1102:4074:53508 2:N:0:ACTATGCA
ACACAGTCCTGACCCAACTATCCCTATTAATCATTACCTCGACTCCGAAAGCCAACGAAATAGAACCGAGATCCTATTCCATTATTCCATGCACTAATGTTCAGGCTGTAGCGCCTGCTTTGAGCACTCCAATTTTTTCAAAGTAAACGTGCTGGCCACCCATGGCACTCGATTAAGAGAACCATGAACGAACCAACAAAATCGTCCGGGCAAACAGTAGACACCGCAAGGTGCACCGCTCGCCCGAAACCGAGATCCAACTACGAGCTTTTTAACCGCAGCAATATTAGTATACGCTATTGGAGCTGGAATTACCGCGGCTGCTGGCACCAGACTTGCCCTCCAA
+
DDDDDHHIIIIIIIIIIHHIGHHIIIIIIIIHIIIIHHIIIIIIIIIIHHDHIHHIIGIIHCHEHHHIIHIHGCHIIIIIIIIGIIIIGIHHHIIGIHIIHHHIHHIIHHHIIIHIIIIHIIIIIIIIIIIIIIIHHHHIHHHEHGHIIIIIIIIIIIIHIIIIIIIIIIIIIHIIIIIHHGHIIIIIIIHHIIIIHIIHHHIHIIIIIIIIIIIIIIIIIIIIHIIIIIIIIIIIIII>IIIHHIIIIIIIIIIIIIIIIHHIIIIIIIIIIIIIIIIIIIIIIIIIIIIIIIIIIIIIIIIIIIIIIIHIIIIIIIIIIIIIIIIIIIIIIIIIIIIIIDDDDD
@HISEQ:969:HM2KJBCX2:2:1102:14655:53486 2:N:0:ACTATGCA
ACACAGTCCTGACCCAACTATCCCTATTAATCATTACGGCGGTCCTAGAAACCAACAAAATAGGACCGCACGTCCTATTCTATTATTCCATGCTAACGTATTCGAGCAAAGGCCTGCTTTGAACACTCTAATTTTTTCAAAGTAAAAGTCCTGGTCCCCAACACACCCAGTGAAGGGCATGCGGTTCTCCAGAAGAGAAGGCCCGGCCGGACAAGTGCACGCGGTGAGGCGGACCTGCCAGCCAGGCCAAAGGTTCAACTACGAGCTTTTTAACTGCAACAACTTTAATATACGCTATTGGAGCTGGAATTACCGCGGCTGCTGGCACCAGACTTGCCCTCCAA
+
DDDDDHHIIIIIIIIIIIIIIIIIIIIIIIIIIIIIIIHHIHHHIIIIIIIIIIIIIIIGIHHIIIIIGHHIHFHHIIIIIIIIIHI1FHHIIIIIHIIIIIHIIIIIIIIIGIIIHIIIIIIIHIIIIIIIIIIIIIIHHIHHHHIHIIIIHIIGIIIHHHIIIIIIIIHHHIIIIIIIIIIIIIHIIIIIIIIIIIIIIIIIIIIIIIIIIIIIIIIIIIIIIIIIIIIIIIIIIIIIIHGIIIHHIIIIIIIIIIIIIIIIIIIIIIIIIIIIIIIIIIIIIIIIIIIIIIIIIIIIIIIIIIIIIIIIIIIHIIIIIIIIIIIIIIIIIIIIIIIDDDDD
@HISEQ:969:HM2KJBCX2:2:1102:15881:55472 2:N:0:ACTATGCA
ACACAGTCCTGACCCAACTATCCCTATTAATCATTACGTCAATCCTAGAAACCAACAAAATAGGATCAAACGTCCTATTTCATTATTCCATGCTAATGTATTCAAGCGTTAGCCTGCTTTAAACACTCTAATTTTTTCAAAGTAACAGTCCTGTTTCCCTGCAACACCAAATTAATGGCATTACAGTTCTTCAGAAAGGAGGAACCAGCAAAGCCAGTGCATACCAGTGGCACGACCAACCTGCTGATCCCGAAATTCAACTACGAGCTTTTTAACTGCAACAACTTTAATATACGCTATTGGAGCTGGAATTACCGCGGCTGCTGGCACCAGTCTTGCCCTCCAA
+
DDDDDIIIIIIIIHIIIGIIIIIIIIIIIIIIIIIIIHIIIIIIIIIIIHGHIIIIHIIGHIHFHFHGGIIGGHHIIIIIIIIIHGHIHHHGGHIIIHHIEIHHHIIHHIIHEIIIIIIIGIIIIIIIIIIIIIHHHIHHHIIIIIIIIIIIIIIIIIIIIIIIIIHHIIHHHIIIIIIIIHIIIIIIIIIIIIIIIIIIIHIIIIIIIIIIIIIIIIIIIIIIIIIIIIIIIHIHIIIIIIIHGIIIIIIIIIIIIHIIIIIIIIIIIIIIIIIIIIIIIIIIIIHIIIIIIIIIIIIIIIIIIIIIHIIIIIIIIIIIIIIIIIIIIIIIIIIIIIIIIDDDDD
@HISEQ:969:HM2KJBCX2:2:1102:3520:55866 2:N:0:ACTATGCA
ACACAGTCCTGACCCAACTATCCCTATTAATCATTACGGCGGTCCTAGAAACCAACAAAATAGGACCGCACGTCCTATTCTATTATTCCATGCTAACGTATTCGAGCAAAGGCCTGCTTTGAACACTCTAATTTTTTCAAAGTAAAAGTCCTGGTCCCCAACACACCCAGTGAAGGGCATGCGGTTCTCCAGAAGAGAAGGCCCGGCCGGACAAGTGCACGCGGTGAGGCGGACCTGCCAGCCAGGCCAAAGGTTCAACTACGAGCTTTTTAACTGCAACAACTTTAATATACGCTATTGGAGCTGGAATTACCGCGGCTGCTGGCACCAGACTTGCCCTCCAA
+
DDCDDIIIIHIGGHHIIIHIIIIHIIIIIIIHIHIIIIIIIIIIIIIIIGHIIGIICGHHIHIHHIIGHDHHEHHH?HHHIHIIIHFGHFHIIHIHIIIIHGIIIIIIIIIIIIHIIHIIIIIIIIIIIHHHHIIHIIIIIIHIIIHIIIIIIIIIGIHHHHEGFIHIHIIIIHHIIIIIHIIIIIIHIHIIHIIIIIIIIHHIIIIIIIHHIIIIIIIIIIIIIHIIIIIIIIIIIIHIIHEIIIIIIIIIIHIIHHIIIIIIIIHIIIHIIIHIHHIIHIHIHIIIIIIHIIIIIIIIHIHHIHIIIIIIIIIIIIHIIIIIIIIIIHHHIHEHIIIDDDDD
@HISEQ:969:HM2KJBCX2:2:1102:9372:55909 2:N:0:ACTATGCA
ACACAGTCCTGACCCAACTATCCCTATTAATCATTACCTCGACTCCGAAAGCCAACGAAATAGAACCGAGATCCTATTCCATTATTCCATGCACTAATGTTCAGGCTGTAGCGCCTGCTTTGAGCACTCCAATTTTTTCAAAGTAAACGTGCTGGCCACCCATGGCACTCGATTAAGAGAACCATGAACGAACCAACAAAATCGTCCGGGCAAACAGTAGACACCGCAAGGTGCACCGCTCGCCCGAAACCGAGATCCAACTACGAGCTTTTTAACCGCAGCAATATTAGTATACGCTATTGGAGCTGGAATTACCGCGGCTGCTGGCACCAGACTTGCCCTCCAA
+
DDDDDIIIIHHHIIIHIHHIIIHIIIIIIIIIIIIIHIIIIIIIIIIIIIIIIIIIIIIIHIHIIIIIIIHIIGIIHHEHIIIIIIIIIIHIIIIHHIIIIHIIHIIIIIIIIIIIIIIIIIIIIIIIIIIHIIIIIIIIIIIHIIIIIIIIIHIIIIIIIIIIIIIIIIIIIIIIIIHIIIIIIHIIIIIIIIIIIIIHIIIIHIIIIIIIIIIIIIIIIIIIIIIIIIIIIIIIIIIIIIHCDHIIIIIIHIHIIIIIIIHIIIIIIIIIIIIIIIIIIIIIIIIIIIIIIIIIIHIIIIIIIIIIIIIIIIIIIIIIIIIIIIIIIIIIIHIIIIIIIDDDDD
@HISEQ:969:HM2KJBCX2:2:1102:7358:55994 2:N:0:ACTATGCA
ACACAGTCCTGACCCAACTATCCCTATTAATCATTACGGCGGTCCAAGAAACCAACAAAATAGGACCGCACGTCCTATTCTATTATTCCATGCTAACGTATTCGAGCAAAGGCCTGCTTTGAACACTCTAATTTTTTCAAAGTAAAAGTCCTGGTCCCCAACACACCCAGTGAAGGGCATGCGGTTCTCCAGAAGAGAAGGCCCGGCCGGACAAGTGCACGCGGTGAGGCGGACCTGCCAGCCAGGCCAAAGGTTCAACTACGAGCTTTTTA
+
DDDDDIIHHHIIIIIIIHIIIIIIIIIIIIIIIIIIIIHIIIIIIIHHHIIIIIIIHFHHHHHHFHIIIIIHHGIIHIIIIIIIHHHIIIIIIIIIIIIIIGIIIIIIIIIIHIHHIIIIIIHIIIIIHIHIIIHHIIIIIHIIIIIHHIIIIHIIIIHHHIIIIIIIHIHIHIIIHIHHIIIIIIIIIHIIIIIIIIHIIIIIIIIIIIIIIIIIIIIIIIIIHIIIIIIIIIIIIIIIIIIIIIIHIIIIIIIIIHIIIIIIIIIDDCDD
@HISEQ:969:HM2KJBCX2:2:1102:5301:54927 2:N:0:ACTATGCA
ACACAGTCCTGACCCAACTATCCCTATTAATCATTACGGCGGTCCTAGAAACCAACAAAATAGGACCGCACGTCCTATTCTATTATTCCATGCTAACGTATTCGAGCAAAGGCCTGCTTTGAACACTCTAATTTTTTCAAAGTAAAAGTCCTGGTCCCCAACACACCCAGTGAAGGGCATGCGGTTCTCCAGAAGAGAAGGCCCGGCCGGACAAGTGCACGCGGTGAGGCGGACCTGCCAGCCAGGCCAAAGGTTCAACTACGAGCTTTTTAACTGCAACAACTTTAATATACGCTATTGGAGCTGGAATTACCGCGGCTGCTGGCACCAGACTTGCCCTCCAA
+
DDDDDIIIIIHIIIIIIIIIIIHIIIIIIIIHIIIIIIIIIIHIIIHIIIIGIIIIIGHIIHHHIIIHIIHIHHHIGIIIIHIIIIIIIIIIIIIIIHHIHHHHIIIIIIIIIIIIIIIHIIIIIIIIIIIIIIIIHIHIIIIIIIIIIIIIIIIIIIIIIIIIIIIHIIIIIIIIGIIIIIIIIIHIIIIIIIIIIIIIIIIIIIIIIIIIIIIIIIIIIIIIIIIIIIIIIIIIIIHIHIHIIHIHIIIHIIIIIIIIIIIIIIIIIIIIIIIIIIIIIIIIIIIIIIIHIIIIIIIIIIIIIIIIIIIIIIIIIIIIIIIIIIIIIIIIIIIIIIIDDDDD
@HISEQ:969:HM2KJBCX2:2:1102:4077:56179 2:N:0:ACTAGGCA
ACACAGTCCTGACCCAACTATCCCTATTAATCATTACGTCAATCCTAGAAACCAACAAAATAGGATCAACGTCCTATTTCATTATTCCATGCTAATGTATTCAAGCGCGAGCCTGCTTTAAACACTCTAATTTTTTCAAAGTAACAGTCCTGATTCCCCACCACACCAAACTAATGACATGATGGTTCGTCAGAAGGTAGGAATCAGTAACACCAGTACGTACCGAAGGCACGACCAGCGTACTAATCCCGAAATTCAACTACGAGCTTTTTAACTGCAACAACTTTAATATACGCTATTGGAGCTGGAATTACCGCGGCTGCTGGCACCAGACTTGCCCTCCAA
+
DDDDDIIIIIIIIHIIIIIIIIIIIIIIIIIIIIIIIHIIIIIIHIHIIIIIIIIIIIIIIIHHHIIIIHHEEHIIIIIIIIIIIIIIIIIIIIIIIIIIIIHIIIIIIIIIIIIIIHIIIIIIIIIIIIIIIIIIIIIIIIIIHHHHIIIIHIIIIIHIIIIIHIIIIIIIIIIIIIIIIIIIIIIIIIIIIIIIIIIIIIIIIIIIIIIIIIIIIIIIIIIIIIIIIIIIIIIIIIIIIIIIIIIIIIIIIIIIIIIIIIIIIIIIIIIIIIIIIIIIIIIIIIIIIIHIIIIIIIIIIIIIIIIIIIIIIIIIIIIIIIIIIIIIIIIIIIIIIIIIDDDDD
@HISEQ:969:HM2KJBCX2:2:1102:11478:56335 2:N:0:ACTATGCA
ACACAGTCCTGACCCAACTATCCCTATTAATCATTACGTCAATCCTAGAAACCAACAAAATAGGATCAAACGTCCTATTTCATTATTCCATGCTAATGTATTCAAGCGTTAGCCTGCTTTAAACACTCTAATTTTTTCAAAGTAACAGTCCTGTTTCCCTGCAACACCAAATTAATGACATTACAGTTCTTCAAGAAGGAGGAACCAGTAAAGCCAGTACATACCAGAGGCACGACCAACTTACTAATCCCGAAATTCAACTACGAGCTTTTTAACTGCAACAACTTTAATATACGCTATTGGAGCTGGAATTACCGCGGCTGCTGGCACCAGACTTGCCCTCCAA
+
DDDDCHE@HIHIIIIIIIIIIIIHIHIIIGHHIGHIIIHHHHHIHHIHIHIIIIIHIIIIIFHHIGHIHIIH@GEHHIEHFHIIIFHEHHEHEHHIHIIIIIIIIIHIIIIHHHIHHGHHIIIIIIIIIIIIIIIIIIHHIIIIIIIIIHIIIIIHIHIIIHIIIIIIIHHHIIIIIHIIIIIIIIIIIIIIIIIHIIIIHHHHIIIIIHHIIHHIIIIIIHHGIIIIIIIIHIIIIIIIIIHHGIIIIIIIIIIIHIIIIIHIIIIIIIIIIIHHIIIIIIIIIIIIIIIIIIIIIIIHIIIIIHIIIIIIHIIIIIIIIIIIIIIIIIIIIIIIIIIIIDDDDD
@HISEQ:969:HM2KJBCX2:2:1102:7324:57685 2:N:0:ACTATGCA
ACACAGTCCTGACCCAACTATCCCTATTAATCATTACGGCGGTCCTAGAAACCAACAAAATAGGACCGCACGTCCTATTCTATTATTCCATGCTAACGTATTCGAGCAAAGGCCTGCTTTGAACACTCTAATTTTTTCAAAGTAAAAGTCCTGGTCCCCAACACACCCAGTGAAGGGCATGCGGTTCTCCAGAAGAGAAGGCCCGGCCGGACAAGTGCACGCGGTGAGGCGGACCTGCCAGCCAGGCCAAAGGTTCAACTACGAGCTTTTTAACTGCAACAACTTTAATATACGCTATTGGAGCTGGAATTACCGCGGCTGCTGGCACCAGACTTGCCCTCCAA
+
DDDDDHIIIIIHIIHIIIIIHIIIIIIIIIIIIIIIIIIIHIIIIIIIIIIIIIIIIIHIIIHIIIIIHIIHHHHIHHIIIIIIIHIIIHIIIIHIIIIIHHIHIHIIIIIIIIIIIIHIIIIIIIIHHIIIIIIIIIHHIIIHHHIHIHHIHHIIIIIIHIIHIIIIIIHHFIIIIIIIIIIIIIIHHIIIIIIIHFIIHIIIIIIIIIIIIIIIIIIIIIIIIIIIIIIIIIIIIIIIIHEIIHGHIIIHIIIIIIIIIIIIIHIIIIIIIIIIIIIIIIIIIIIIIIIHIIIIIIIIIIIIIIIIIIIIIIIIIIIIIIIIIIIIIIIIIIIIIIIDDDDD
@HISEQ:969:HM2KJBCX2:2:1102:1952:58068 2:N:0:ACTATGCA
ACACAGTCCTGACCCAACTATCCCTATTAATCATTACGGCGGTCCTAGAAACCAACAAAATAGGACCGCACGTCCTATTCTATTATTCCATGCTAACGTATTCGAGCAAAGGCCTGCTTTGAACACTCTAATTTTTTCAAAGTAAAAGTCCTGGTCCCCAACACACCCAGTGAAGGGCATGCGGTTCTCCAGAAGAGAAGGCCCGGCCGGACAAGTGCACGCGGTGAGGCGGACCTGCCAGCCAGGCCAAAGGTTCAACTACGAGCTTTTTAACTGCAACAACTTTAATATACGCTATTGGAGCTGGAATTACCGCGGCTGCTGGCACCAGACTTGCCCTCCAA
+
DDDDDIIGIHIHIIIIIIIIHHIIHIIIIIIIIIIIIIHIIIIIIIHIIIIIIIIIHIIIIIIIIHIHGIHCHHIIIIIIIIHHIIIHHHHHHHIIIIIIIIIIIIIIIIIIIHIGHHIIIIIIIIIIHHIIIIIIHIIHIIIIIHIIIIIIIIIHIIIHIIHHIIIIIIIIIIIHIIIIIIIIIIIIIIIIIIIIIIHIIIIIIIIIIIIIIIIIIIIIIIIIIIIIIIIIIIIIIIIIIHHIIIHHIIIIIIIIIIIIIIIIIIIIIIIIIIIIIIIIIIIIIIIIIIIIIIIIIIIIIIIIIIIIIIIIIIIIIIIIIIIIIIIIIIIIIIIIIIIDDDDD
@HISEQ:969:HM2KJBCX2:2:1102:8521:58331 2:N:0:ACTATGCA
ACACAGTCCTGACCCAACTATCCCTATTAATCATTACGTCAATCCTAGAAACCAACAAAATAGGATCGAACGTCCTATTTCATTATTCCATGCTAATGTATTCAAGCGTTAGCTTGCTTTAAACACTCTAATTTTTTCAAAGTAACAGTCCAAATTCCCCGCAACACCAAATTAATGGCATTACGGATCATCAGGAAGGAGGAATCAGTGAGACCAGTACATACCAGAGGCATGACCAATCTACTAACCCCGAAATTCAACTACGAGCTTTTTAACTGCAACAACTTTAATATACGCTATTGGAGCTGGAATTACCGCGGCTGCTGGCACCAGACTTGCCCTCCAA
+
DDDDDGHIIIIHIHIIHIHIHIIIHIIIIIIIIGIIIIIIIIIIIIIIGHFHIIHIHIHHHIGGHIIHHHHIHGIIGFHIIIIIIIHHHHGIHIIIIIHEGHHGGHHIIIIGIIIIIIIIIHHIIHIGHHHHHIHFHHIFIIHHIHHFGIIIHHGGHIHHGIIIEFIHHHIIHHIHGHHIIIIIHIHH?HHIIIIIIIHHHIIIHIIIHEIIIHHHHIIIIIIIIIIIIIIIIHIIIHHHGHEHGIHHCCHHHHHHHG<HHHEHEEGIHHIIHHIHGIIIHIIIHHEIIHHE@GHIHHIIHIHIHHHIHHIIIIIIIIIHIIIIIHFIHHIHHHIIIIHHHBDDD@
@HISEQ:969:HM2KJBCX2:2:1102:21087:56492 2:N:0:ACTATGCA
ACACAGTCCTGACCCAACTATCCCTATTAATCATTACGGTGGTCCTAGACCAACAAAATAGAACCAACGTCCTATTCTATTATTCCATGCTAATCTATTCAAGCAAAAGCCCGCTTTAAACACTCTAATTTTTTCAAGGTAATGGTCCTGGTTCCCCGACACACCCAATAAAGGGCATACCGGCTCACCAGAAGGATAGACCCGACAGCAGAACAGTACTCGCCAGAGACGGACCGTCCGGTCAGGCCTAAAATTCAACTACGAGCTTTTTAACTGCAACAACTTTAATATACGCTATTGGAGCTGGAATTACCGCGGCTGCTGGCACCAGACTTGCCCTCCAA
+
B@DADH1<1CHF?HF@EECHHHHFEECHH1CFG1<CHHE1GH0111CC<<GGHEHIIHCHE?E1CHIFE<DEEH1111111<11<C@<@?<GC1HG@@?G@D@C@HHHEHC>?G?ECHG@HHG@HHFDHEHCB?GFHHFFHHEGHHHHHHEG?H?DHHHIIHGHIHFHHEBFHHHHHHGIHHHIIHIHHCGFEGHHG?C<HIHHHIIHHGHGHHEIHHIHIIIHIIIIHIHHHHIIIIIIIHHIIHHFFIHEHIHHEIIHHIIHIIIIIIIIIIIIHHHHHEIIGIIIIHIHIIHFFHHIIIIIIIIIIIHHIIIIIIIIIIIIIIIIIHHHIHIIIIIDDDBD
@HISEQ:969:HM2KJBCX2:2:1102:2314:58499 2:N:0:ACTATGCA
ACACAGTCCTGACCCAACTATCCCTATTAATCATTACGGCGGTCCTAGAAACCAACAAAATAGGACCGCACGTCCTATTCTATTATTCCATGCTAACGTATTCGAGCAAAGGCCTGCTTTGAACACTCTAATTTTTTCAAAGTAAAAGTCCTGGTCCCCAACACACCCAGTGAAGGGCATGCGGTTCTCCAGAAGAGAAGGCCCGGCCGGACAAGTGCACGCGGTGAGGCGGACCTGCCAGCCAGGCCAAAGGTTCAACTACGAGCTTTTTAACTGCAACAACTTTAATATACGCTATTGGAGCTGGAATTACCGCGGCTGCTGGCACCAGACTTGCCCTCCAA
+
DDDDDIHHIHIIIHIHHHGHHHHIIIIIIIIIIIIGIGHIHIIIHIIHIIHIHIIIHGHHIIEHIIICHHDHHHIHIHIHIHIII?GEEEFHEHHIIIHIHHHHIHEHIIHIHIHIIHIIIIIIIIIIHIIIIIIHHHHGIIHIHIIIHHHIHIIHHHIEHHHHHIHIIIIIIIIHIIIHIHIIFIHIIIIIIIIIIIIIIIIIIIGIIIIIIHIIHGIIIIIIIIIIIIIIIIIIIIIGIIIIIIIHIIIIIIIIIIIIIIIIIIIIIIIHIIIIIIIIIHIIIHIIIIIIIIIIIIIIIIIIIIIIHIIIIIIIIIIIIIIIIIIIIIIIIIIIIIIDDDDD
@HISEQ:969:HM2KJBCX2:2:1102:17490:58107 2:N:0:ACTATGCA
ACACAGTCCTGACCCAACTATCCCTATTAATCATTACGTCAATCCTAGAAACCAACAAAATAGGATCGAACGTCCTATTTCATTATTCCATGCTAATGTATTCAAGCGTTAGCCTGCTTTAAACACTCTAATTTTTTCAAAGTAACAGTCCTGTTTCCCTGCAACACCAAATTAATGACATTACAGTTCTTCAAGAAGGAGGAATCAGTAAAGCCAGTACATACCATAGGCACGACCAACCTACTGACCCCGAAATTCAACTACGAGCTTTTTAACTGCAACAACTTTAATATACGCTATTGGAGCTGGAATTACCGCGGCTGCTGGCACCAGACTTGCCCTCCAA
+
DDDDDHIIIIIIIIIIIIIIIIIIHIIIGIIIIIHHHIIHIHHHHIHIIIIIHIIIIHEHIIIIHIIHIIIGHIIHIIIIIIHIIIIIHIIIIIHHIIIHIHIIIIIHIIIHHIIIHIIIIIIIIIIIHIIIIHIIIIIIIIIIIIIIIIIIIHIIHIIIIIIIIIIIIIIIIIIIIIHIIIIIIIIHIIIIIIIIIIIIIIIIIIIIIHIIIIIIIIIHIIIIIIHIIIIIIIIIIIHIHIHHIIIIIIIIIIIIIIIIIIIIIIIIIIIIIIIIIIIIIIIIIIIIIIIIIIIIIIIIHIIIIIIIIIIIHIIHHIIIIIIIIIIIIIIIIIIIIIIIIDDDDD
@HISEQ:969:HM2KJBCX2:2:1102:1909:58942 2:N:0:ACTATGCA
ACACAGTCCTGACCCAACTATCCCTATTAATCATTACGGCGGTCCTAGAAACCAACAAAATAGGACCGCACGTCCTATTCTATTATTCCATGCTAACGTATTCGAGCAAAGGCCTGCTTTGAACACTCTAATTTTTTCAAAGTAAAAGTCCTGGTCCCCAACACACCCAGTGAAGGGCATGCGGTTCTCCAGAAGAGAAGGCCCGGCCGGACAAGTGCACGCGGTGAGGCGGACCTGCCAGCCAGGCCAAAGGTTCAACTACGAGCTTTTTAACTGCAACAACTTTAATATACGCTATTGGAGCTGGAATTACCGCGGCTGCTGGCACCAGACTTGCCCTCCAA
+
DDDDDIIIIIIHIIIIIIIIIIHIIIIIIIIIIIIIIIIIIIIHIIIIIIIIGIIIIIIIIIHIHIIIIIIIHIIHHIIIIHIIGIIIHIIIIGIIIIIIHHIIIIIIIIIIIIIIIIIHHHHIIIIHIHHIIIIIIIIHIIHIIHIHIIIIHHHHIHIHIIIHHIIIIIIIIIIIIHIIIIIIIIIIIIIIIIIIIIIIIHIIIIIHIIIHIIIIHIIIIHIIIHIIIIIIIIIIIIIIIHGIIIHHIGIIIIIIIIIIIIIIIIIIIIIIIIIIIIIIIIIIIIIIIIIHIIIIIIIIIIIIIIIIIIIIGIIIIIIIIIIIIIIIIIIHIIIIIGIDDDDD
@HISEQ:969:HM2KJBCX2:2:1102:6411:58604 2:N:0:ACTATGCA
ACACAGTCCTGACCCAACTATCCCTATTAATCATTACGGCGGTCCTAGAAACCAACAAAATAGGACCGCACGTCCTATTCTATTATTCCATGCTAACGTATTCGAGCAAAGGCCTGCTTTGAACACTCTAATTTTTTCAAAGTAAAAGTCCTGGTCCCCAACACACCCAGTGAAGGGCATGCGGTTCTCCAGAAGAGAAGGCCCGGCCGGACAAGTGCACGCGGTGAGGCGGACCTGCCAGCCAGGCCAAAGGTTCAACTACGAGCTTTTTAACTGCAACAACTTTAATATACGCTATTGGAGCTGGAATTACCGCGGCTGCTGGCACCAGACTTGCCCTCCAA
+
DDDDDIIIHIIIIIIIIIIIIIIIIIIIIIIIIIIIIIHIIIIIIHIIIIIIIIIIIIIIIIHIIIIIIHHIHIIIIHHIIIIIIIIIGIHIIIIIIIIHIIHIIIIIHIIIIIIIIHIIIIIIIIIIIIIIIIIIIIIIIIIIIIIIIIIIIHIIIIHIIIIIIIIIIIIIHIIIIIIIIIIIIIIIHIIIIIIIIIIIIIIIIIIIIHEIIIIIIIIIIIIIIIIIIIIIIIIIIIIIIIHIIIHHIIIIIIIIIIIIIIIIIIIIIIIIIIIIIIIIIIIIIIIIIIIIIIIIIIIIIIIIIIIIIIIIIIIIIIIIIIIIIIIIIIIIIIIIIIIDDDDD
@HISEQ:969:HM2KJBCX2:2:1102:14976:58045 2:N:0:ACTATGCA
ACACAGTCCTGACCCAACTATCCCTATTAATCATTACGGCGGTCCTAGAAACCAACAAAATAGGACCGCACGTCCTATTCTATTATTCCATGCTAACGTATTCGAGCAAAGGCCTGCTTTGAACACTCTAATTTTTTCAAAGTAAAAGTCCTGGTCCCCAACACACCCAGTGAAGGGCATGCGGTTCTCCAGAAGAGAAGGCCCGGCCGGACAAGTGCACGCGGTGAGGCGGACCTGCCAGCCAGGCCAAAGGTTCAACTACGAGCTTTTTAACTGCAACAACTTTAATATACGCTATTGGAGCTGGAATTACCGCGGCTGCTGGCACCAGACTTGCCCTCCAA
+
D@DDDHFFF@CCDE@FEHCGCHF@CHHHHIIHCCHIHEHHHHDHHHHHIHICHHFHEHHIIIEEHICEH<ECFH0CEH@HEHIIIHHIIIIIEHHHHHHHCDHFHHIIHHIHGIHFHIHHGFHEHHHHHIHHGFHEDA@HCGGBDGHHIIIIFEGHCGIIHEGHIHIHGHHHIIHFIHIHEEEHECIHGHIIIIGHHI@HCHHEHEDDHE=HIIIIIIIHHHHIHHHEIIII?IHIIIHEEEDIHIIIHHHGIHHFHHIHCHFCHHHIHIIHFHGIHFHHHGFFHHHHIGHIIIIIIHIHHHHEHHIHHHHIHIIHIIHIIIIIIIIIIIIIIIIIIHG@@@D@
@HISEQ:969:HM2KJBCX2:2:1102:15659:58094 2:N:0:ACTATGCA
ACACAGTCCTGACCCAACTATCCCTATTAATCATTACGGCGGTCCTAGAAACCAACAAAATAGGACCGCACGTCCTATTCTATTATTCCATGCTAACGTATTCGAGCAAAGGCCTGCTTTGAACACTCTAATTTTTTCAAAGTAAAAGTCCTGGTCCCCAACACACCCAGTGAAGGGCATGCGGTTCTCCAGAAGAGAAGGCCCGGCCGGACAAGTGCACGCGGTGAGGCGGACCTGCCAGCCAGGCCAAAGGTTCAACTACGAGCTTTTTAACTGCAACAACTTTAATATACGCTATTGGAGCTGGAATTACCGCGGCTGCTGGCACCAGACTTGCCCTCCA
+
DDDDDHGHHIIIIIIIIIHIIHIIIIIIIIIIHIIIIHGIIGIIHEHIIIIIIHIIHHHHII1CEHHCDEHIHHCCEHGHHHHHIIIIII1DGIIIIHHIHHHIIIIIIIIHIIHIIHIIHIHHHIHIIHIIIIIIIIHHIIIIIIIIHIIHHHIIIIHIIHHIHHGIIIHIIHIIIIIIIIIIIIGIHIIIHIIHIHIIHHHIIIIIIIHIIIIIIIIIIIIIIIIIIIIIIIIIIIIIHHIIIIIIIIIIIIIIIIIIHIIHIIIHIIHIIIIIIIIIIIIIIIIHIIHHIIIIIIIIIIIIIIIIIIIIIIIIIIIIIIIIIIIIIIIIIIIIIIDDDDD
@HISEQ:969:HM2KJBCX2:2:1102:19336:59224 2:N:0:ACTATGCA
ACACAGTCCTGACCCAACTATCCCTATTAATCATTACGGCGGTCCTAGAAACCAACAAAATAGGACCGCACGTTCTATTCTATTATTCCATGCTAACGTATTCGAGCAAAGGCCTGCTTTGAACACTCTAATTTTTTCAAAGTAAAAGTCCTGGTCCCCAACACACCCAGTGAAGGGCATGCGGTTCTCCAGAAGAGAAGGCCCGGCCGGACAAGTGCACGCGGTGAGGCGGACCTGCCAGCCAGGCCAAAGGTTCAACTACGAGCTTTTTAACTGCAACAACTTTAATATACGCTATTGGAGCTGGAATTACCGCGGCTGCTGGCACCAGACTTGCCCTCCAA
+
DDDD@EHEEHCG1FCF?GC@11<CHCCCFE@H@HGCHH0?EHH/CGFC11F1<<D01<11<1D1<<G</<</111C@FH1F1@FFHH?<1<C<DIHEFEHHC=EHGIGIIHHIIIIHGEEHIIHIIIIHGHHFEEG3HHHHHCIHIHHHIIHH?FHDIHGHG?GAGGHCHGIIIIIIHIHIIIHG@EFHHIIIHHGEFHHHC?HHE<IGIIIIIIIIIHHHGIHCFHHIIHIGDGIIIHIGGHIIIHFIIIIIIIIHHHHIHIIIIIIIHHHGHHHIHHHIHHEEHIHHE@HIHFIIIIIIIHIHIIHHHIIIIGIIIIIGHHHIHIIIHIHHHHIHHHADDDD
@HISEQ:969:HM2KJBCX2:2:1102:17035:59365 2:N:0:ACTATGCA
ACACAGTCCTGACCCAACTATCCCTATTAATCATTACGTCGATCCTAGAAACCAACAAAATAGAATCAAACGTCCTATTTCATTATTCCATGCTAATGTATTCAAGCGCGAGCTTGCTTTAAACACTCTAATTTTTTCAAAGTAACAGTCCTGATTTCCCGCGACACCAAATTAATGACATCGTGGTTCGTCAGAAGGGAGAAACCAATAATGCTAGTACGTACAAAGTACGACCGACATATTAGTCCCGAAATTCAACTACGAGCTTTTTAACTGCAACAACTTTAATATACGCTATTGGAGCTGGAATTACCGCGGCTGCTGGCACCAGACTTGCCCTCCAA
+
DDDDDIHHIIIIIIIIIIIIIIIIIIIIIIIIIIIIIIIIIIIIIIHIIIIIIIIIHIIGHHHHHIIIIIIIDEHHIHIIHIIIHIHIIIIIIIIIIIIIIIHHIIHIIIIIIHIIIIIIHIHEHHIHHIIIIIHHHIHIIIIIIIIIIIIIIIIIIHIIIIIIIIIIIIIHIIIIIIIIIIIIIIIIIIIIIIHIIIIIIIIIIIIIHIHIIIIIIIIIIIIIIHIIIIIIIHIIIIIIIHGHHIIIIIIHIIIIIIIIIIIIIIIIIIIIIIIIIIIIIIIIIIIIIIIHIIIIIIIIIIIIIIIIIIIIIIIIIIIIIIIIIIIIIIIHIIIIIIIDDDDD
@HISEQ:969:HM2KJBCX2:2:1102:11565:59320 2:N:0:ACTATGCA
ACACAGTCCTGACCCAACTATCCCTATTAATCATTACGGCGGTCCTAGAAACCAACAAAATAGGACCGCACGTCCTATTCTATTATTCCATGCTAACGTATTCGAGCAAAGGCCTGCTTTGAACACTCTAATTTTTTCAAAGTAAAAGTCCAGGTCCCCAACACACCCAGTGAAGGGCATGCGGTTCTCCAGAAGAGAAGGCCCGGCCGGACAAGTGCACGCGGTGAGGCGGACCTGCCAGCCAGGCCAAAGGTTCAACTACGAGCTTTTTAACTGCAACAACTTTAATATACGCTATTGGAGCTGGAATTACCGCGGCTGCTGGCACCAGACTTGCCCTCCAA
+
DDDDDGHHHIHIIIIHIIIIIIIIIIIIIIIIIGIIIGHHHIIIHHHHIIIHIIIIIIIIHIHHHIIIIIHGHHGEEHEHIIIIIIIIIIGHIGIIHIIHIDHIIIIIIIIIHHIIIIIHHIIIIIIIIIIIHIIIIHHIIIIIIIIIIII/IIIIIIIIIIIIIIIIIIIIIIIIIIIIIIIIIIHIHHIIIIIIIIIIIIIIIIIIIIIIIIIIIIIIIIIIIIIIIHHIIIIIIIIIIIHIIIIIIIIIIIIIIIIIIIIHIIIIIIIIIIIIIIIIIIIIIIIIIIIHIIIIIIIIIIIIIIIIIIIIIIIIIIIIIIIIIIIHIIIHIIIIIIIDDDDD
@HISEQ:969:HM2KJBCX2:2:1102:12479:59528 2:N:0:ACTATGCA
ACACAGTCCTGACCCAACTACCCTATTAATCATTACGTCAATCCTAGAAACCAACAAAATAGGATCAAACGTCCTATTTCATTATTCCATGCTAATGTATTCAAGCGTTAGCCTGCTTTAAACACTCTAATTTTTTCAAAGTAACAGTCCTGTTTCCCTGCAACACCAAATTAATGACATTACAGTTCTTCAAGAAGGAGGAACCAGTAAAGCCAGTACATACCAGAGGCACGACCAACTTACTAATCCCGAAATTCAACTACGAGCTTTTTAACTGCAACAACTTTAATATACGCTATTGGAGCTGGAATTACCGCGGCTGCTGGCACCAGACTTGCCCTCCAA
+
DDDDDIHIHHHHIIIIIIHHIIIIIIIIIIHIIIIIIIHHDHHHIIIIIIIIIGIIEHEHH@CHHIHHEHHEHGHIIIIHIHIIIHIIIIHHHIIIIIIIIHHIIIIIIIIIIIIIIIIIIIIIIIIIIHIIHHIIHGIIHIIIIIIIIHIHIHHIIHIIIHIHHIIIIIIIIIIIIIIIIHHIIIIIIIIIIIIIHIIHIIIIIIIIIIIIIIHHHHHHIIHIIIIIIIIIIHIIIHIIIIHHHIHIIIIIHIIIIIIIIIIIIIIIIIIIHGIIIIGIIIIIIIIIIHIIIIIHIIHHIIIIIIIIIIIIIIIIIIIIIIIIIIIIIIIIIIIIIIIIDDDDD
@HISEQ:969:HM2KJBCX2:2:1102:12755:60083 2:N:0:ACTATGCA
ACACAGTCCTGACCCAACTATCCCTATTAATCATTACGGCGGTCCTAGAAACCAACAAAATAGGACCGCACGTCCTATTCTATTATTCCATGCTAACGTATTCGAGCAAAGGCCTGCTTTGAACACTCTAATTTTTTCAAAGTAAAAGTCCTGGTCCCCAACACACCCAGTGAAGGGCATGCGGTTCTCCAGAAGAGAAGGCCCGGCCGGACAAGTGCACGCGGTGAGGCGGACCTGCCAGCCAGGCCAAAGGTTCAACTACGAGCTTTTTAACTGCAACAACTTTAATATACGCTATTGGAGCTGGAATTACCGCGGCTGCTGGCACCAGACTTGCCCTCCAA
+
DDDDDIIIIIIIIHIIIGIIIIIIIIIIIIIIIIIIIIIIIIHHHHIIHIGIIIIIIGIHHEEHIIIIIIIGHHHIEHHIHIIIIHIIIHIIIIIIIIIIIHHHIHHIIIIIIIIHIIIIIIIIIIIHHIIIIIHIIHHIIIHHIIIIIIIIHIIIIIIIIHHHFIGIIIIHIHIIIIHIIIIIIIIIHHIIIIIIIIIIIIIIIIIIIIIHHIIIIIIIIIIIIIIIIIIIIGHIIIIIIHEHIIIHIIIIIIIIIIIIIIIIIIIIIIHIIIGIIIIIIIHIIIIIHIIIIIIIIIIIIIIIIIIIIHIIIIIIIIIIIIIIIIIIIIIIIIIIIIIDDDDD
@HISEQ:969:HM2KJBCX2:2:1102:12814:60193 2:N:0:ACTATGCA
ACACAGTCCTGACCCAACTATCCCTATTAATCATTACGTCAATCCTAGAAACCAACAAAATAGGATCGAACGTCCTATTTCATTATTCCATGCTAATGTATTCAAGCGTTAGCTTGCTTTAAACACTCTAATTTTTTCAAAGTAACAGTCCAAATTCCCCGCAACACCAAATTAATGGCATTACGGATCATCAGGAAGGAGGAATCAGTAAGACCGGTACATACCAGAGGCATGACCAATCTACTAACCCCGAAATTCAACTACGAGCTTTTTAACTGCAACAACTTTAATATACGCTATTGGAGCTGGAATTACCGCGGCTGCTGGCACCAGACTTGCCCTCCAA
+
DCDDDIIIIIIIIIIIGHHIIIIIIIIIIIIIIIIIIIIIIIIIIIIIIIIIIIIIIHIIIHIIEHIIIIIHIIIIIIIIIIIIIIIIHIIIIIIIIIIIIIIIIIIIIIHGHIIIIIIIIIHIIHIIIIHIIIIIIIIIIIIIIIIIHIIIIHHIIIIHIHHHIIGIIIIHHHHIHIIIIIIHHIGHIIIHIIIIHHHHFIIHEHIIHIIIIIIIIIIIIIIIIIIHIIIIIIIIIIIIHIHGGIIIIIIIIHIIIIIIIHHIIIIIIIIIIHIIIIIIIIIIIIIIIIGIIIIIIHIHHIIIIIIIIIIIIIIIIIIIIIIIIIIIIIIIIIIIIIIIIDDDDD
@HISEQ:969:HM2KJBCX2:2:1102:12235:60486 2:N:0:ACTATGCA
ACACAGTCCTGACCCAACTATCCCTATTAATCATTACATCGATCCTAGAAACCAACAAAATAGAATCGGATGTCCTATTTCATTATTCCATGCTAATGTATTCAAGCGTGAGCCTGCTTTAAACACTCTAATTTTTTCAAGGTAACAGTCCTAATTCCCCGTGACACCAAATTAATGGCATTACGGTTCTTTAGAAGGTGAGAAATCAATAATATCAGTACATACCAACGGCATGACCGAAACATTGATCCCGAAATTCAACTACGAGCTTTTTAACTGCAACAACTTTAATATACGCTATTGGAGCTGGAATTACCGCGGCTGCTGGCACCAGACTTGCCCTCCAA
+
DCDDDHHHIHIIIGIIIIIFHIIHIHIIIIIIIHIIIGIIGIIIIIIIIGHIIIIIIIIIIIIIIIICHHHIHFHIGIIIFHIICHHHHFHHHIIIIIHIIIIIIHFHIIIIHIHIIIIIIIIIIIIIIIIIIIIHHHIIHIIIIIIIIIIIIIIIHIHIIIIIIIIIIIIIIIIIIIIIIIIIIIIIIIIIIIIIIIHIIIIIIIIIIIIIHIIIHHIIHIIIHIIIIIIIIIIIIIIIIIIIHIIHIIIIIIIIIHIIIIIIIIIIIIIIIIIIIIIIIIHIIIIIIIIIIIIIIIIIIHIIIIIIIIIIIIIIIIIIIIIIIIIIIIIIIIIIIIIIIIDDDDD
@HISEQ:969:HM2KJBCX2:2:1102:2847:60692 2:N:0:ACTATGCA
ACACAGTCCTGACCCAACTATCCCTATTAATCATTACGGCGGTCCTAGAAACCAACAAAATAGGACCGCACGTCCTATTCTATTATTCCATGCTAACGTATTCGAGCAAAGGCCTGCTTTGAACACTCTAATTTTTTCAAAGTAAAAGTCCTGGTCCCCAACACACCCAGTGAAGGGCATGCGGTTCTCCAGAAGAGAAGGCCCGGCCGGACAAGTGCACGCGGTGAGGCGGACCTGCCAGCCAGGCCAAAGGTTCAACTACGAGCTTTTTAACTGCAACAACTTTAATATACGCTATTGGAGCTGGAATTACCGCGGCTGCTGGCACCAGACTTGCCCTCCAA
+
DDDDDIIIIIIIIHIIIIIIIIIIIIIIIIIIIIIIIHIIIIHIIHHIIIIHIIIIHIIIIGEHIIIDHHIIIIIIIIHIIIHIIIIEEHHIIIIIIIHIIHIHIHIIIIIIIIIIIHHIIHHIIIIIIIIIIIIIIIIIIIIIIIIIIIIIIIIIIIIIIHEHEIHIIIIIIHIIIIIIIIIIIIIIHIIIIIIIIIIIIIHIIIIIIIIIIIIIIIIIIIIIIIIIIIIIIIIIIIIIIIHIIIHHIIIIIIIIIIIIIIIIIIIIIIIIIIIIIIIIIIIIIIIIIIIIIIIIIIIIIIIIIIIIIIIIIIIHIIIIIIIIIIIIIIIIIIIIIIIDDDDD
@HISEQ:969:HM2KJBCX2:2:1102:8122:60367 2:N:0:ACTATGCA
ACACAGTCCTGACCCAACTATCCCTATTAATCATTACGGTGATCCTAGAAACCAACGAAATAGAATCAGTCCGTCCTATTTCATTATTCCATGCTAATGTATTCAGACGATAGTCTGCTTTAAACACTCTAATTTTTTCAAAGTAACAGTCCTGATTTCCCATCACACCAAATAAATGGCATGAAAGTTCCTCAGAAGGTAGAGATCCATCTCACCAGTACAGACAATTAAGCCTGACCAATGGGTAGACCCCGAGGTTCAACTACGAGCTTTTTAACTGCAACAACTTTAATATACGCTATTGGAGCTGGAATTACCGCGGCTGCTGGCACCAGACTTGCCCTCCAA
+
DDDCDIIIIHHHIIIIIIIHIIHIIIIIIIHIIIIIIIIIIIIIIIIIIIIIIHIIIHIIIIIIFHIIIIIIIIIIIIHHHHHGIIIIHIIGEHHIIIHIIIIIIIIIIIIHIIIIIIHIIIIIIIIHIHIHHIIIIIIIIIIIIIIIHHHIIHIHHIIHIHIIIIIIIIIIIIIIIIGIIHIIIIIIIHIIIIIHHIIIIIIIIHHIIIIIIIIIIHHIIIIIIIIIIIIIIIIIIIIIIIIHIHFIIIIIIIIIIIIIIIIIIIIIIIIIIIIIIIIIIIIIIIIIIIIIIIHIIIIIIIIIIIIIIIIIIIIIIIIIIIIIIIIIIIIIIIIHIIIIIIIDDDDD
@HISEQ:969:HM2KJBCX2:2:1102:12808:60665 2:N:0:ACTATGCA
ACACAGTCCTGACCCAACTATCCCTATTAATCATTACCTCGACTCCGAAAGCCAACGAAATAGAACCGAGATCCTATTCCATTATTCCATGCACAATTGTTCAGGCTGTAGCGCCTGCTTTGAGCACCCCAATTTTTTCAAAGTAAACGTGCTGGCCACTCAAGGCACCCGATTAAGAGCACCATGAACGAACCAACAAAATCGTCCGGGCAGACAGTAAACGCCGTAAAGCGCACCACCCGCCCGAAACCGAGATTCAACTACGAGCTTTTTAACATCAATAGTTTTGGTATATGCTATTGGAGCTGGAATTACCGCGGCTGCTGGCACCAGACTTGCCCTCCAA
+
DDDDAHHIGHIHHHIIIIIIIIIIIIIIGHIIIII?GFHIGIIIGIIIIIIHIEHIGIHIIHEHHIIIHIIIHIIIIIIIIIIIIIGHIHGCGHEHIIGIHHHHIIIHIIIIIIIHIIHIIHIHIIHFHHHIHHHIHHHIIIGHHHHIHHIIIIIIIIIIIHIIHIIIIHHGIHIIHIHHGGHHIHIHHGGHIIHIIHIHHHHIHIIIIIIIIIIIIIHIHIIIIHIIIIIIIIHIIHIHIIIHDIIIHIIIIIIIIIIIIHIIIIHIIIIIIIIIIHHIIHIIIIIIHIIIIIIIIIIIIIIIHIIIIIIIIIIIIIIIIIIIIIIIIIIIIIHGIIIIHDDDDD
@HISEQ:969:HM2KJBCX2:2:1102:8629:60738 2:N:0:ACTATGCA
ACACAGTCCTGACCCAACTATCCCTATTAATCATTACGTCAATCCTAGAAACCAACAAAATAGGATCGAACGTCCTATTTCATTATTCCATGCTAATGTATTCAAGCGTTAGCTTGCTTTAAACACTCTAATTTTTTCAAAGTAACAGTCCAAATTCCCCGCAACACCAAATTAATGGCATTACGGCTCATCAGGAAGGAGGAATCAGTGAGACCAGTACATACCAGAGGCATGACCAACCTACTAACCCCGAAATTCAACTACGAGCTTTTTAACTGCAACAACTTTAATATACGCTATTGGAGCTGGAATTACCGCGGCTGCTGGCACCAGACTTGCCCTCCAA
+
DDDDDIIIIIIIIIIHIIIIIIIIIIIIIIIIIIIIIIIIIIIIIIIIIIIIIHIIHHHIIIGGHIHHIIIIIIIIIHIHIIIIIIIGIIIIIIIIIIIIIIIIHIIIIIIIIIIIIIIHIIIIHIIIIIHHIIHIIIIIHIIIIIIIHIHIIIIIIIIIIIIIIIIIIIIIIIIIIIIIIIIIIIHIIIIIIIIIIIIIIIIIIIIIIIHHIIIIIIIIIIIIIIIIIHIIIIIIIHHIIIIHGHEIIIIIIIIIHIIIIIHIIIIIIIIIIIIIIIIIIIIIIIHIIIIIIIIIIIIIIIIIIIIIIIIIIIIIIIIIIIIIIIIIIIIIIIIIIIIIIDDDDD
@HISEQ:969:HM2KJBCX2:2:1102:10949:60882 2:N:0:ACTATGCA
ACACAGTCCTGACCCAACTATCCCTATTAATCATTACGTCGATCCTAGAAACCAACAAAATAGAATCAAACGTCCTATTTCGTTATTCCATGCTAATGTATTCAAGCGTGAGCCTGCTTTAAACACTCTAATTTTTTCAAAGTAACAGTCCTGATTCCCCATGACACCAAATTAATGACATCATGGTTCGTCAGAAGGTAGGAATCAATAATACCAGTACGTACAATAGCACGACCAATAAATTGATCCCGAAATTCAACTACGAGCTTTTTAACTGCAACAACTTTAATATACGCTATTGGAGCTGGAATTACCGCGGCTGCTGGCACCAGACTTGCCCTCCAA
+
DDCDDIHIIIHHHHIIIHIIIIIIIIIIIIIIIIIIIIIIIIIIIIIIIIIIIIIIIHHIIGHHHIIHHIHIHHIIIIIHIIIIIIIHHIIIIIIIIHHIIHIIIIIIHHHHHIIIIIHIIIIIIIIIIIIIIHHIGIIIIIIIIIHIHHGIIIHIIIHIIIIIIIIIIHIIIIIHIIIIIIIIIIIIIHIIIIIHFHHHHHHHIHIHIIIIIIIIIHIIIIIIIHIIIIIIIIIIIIIIIIIHIIIIHIIIIHFHIIIIHIIIIIIIIIIIIIIIIIIIIIHHHGHIIIIIHIIIHIIIIHHIIIIIIIIIIIIIIIIIIIIIIIIIIIIIIIIIIIIIDDDDD
@HISEQ:969:HM2KJBCX2:2:1102:9273:61250 2:N:0:ACTATGCA
ACACAGTCCTGACCCAACTATCCCTATTAATCATTACGGCGGTCCTAGAAACCAACAAAATAGGACCGCACGTCCTATTCTATTATTCCATGCTAACGTATTCGAGCAAAGGCCTGCTTTGAACACTCTAATTTTTTCAAAGTAAAAGTCCTGGTCCCCAACACACCCAGTGAAGGGCATGCGGTTCTCCAGAAGAGAAGGCCCGGCCGGACAAGTGCACGCGGTGAGGCGGACCTGCCAGCCAGGCCAAAGGTTCAACTACGAGCTTTTTAACTGCAACAACTTTAATATACGCTATTGGAGCTGGAATTACCGCGGCTGCTGGCACCAGACTTGCCCTCCAA
+
CDDDDIIIIIHIIIIIIIIIIIIIIIIIIIHIIIIHHIIIIIHIIHHIGHIIIHIIIIIIIHHHFHHCHCHHHIIIIIIIIIIIIHHIIIIIGEIIIIHHIIHHIIIIIIIIIIIIHHIIIIHIHIIIIIIIIHHIIIIIIIIIIIIHGIHIIIHIIIHIHIHHGIIHHHGHGIGIIIIIIIIHIIIIIIIIIIIGIHHIIIIIIIIHIIIHIHIIIIIIIHHIIHIIIIIIIGIIIIIIIIHIIHHH6IIIIIIIIIIHIHIIIIIIIIIIIIIIIIIIIIIHHIHIGIIHIIIIIIIIIIHIIIIIHIHHHIIIIIIIHIIIIIIIIIIIIIIIIIHDDDDD
@HISEQ:969:HM2KJBCX2:2:1102:8772:61742 2:N:0:ACTATGCA
ACACAGTCCTGACCCAACTATCCCTATTAATCATTACGTCAATCCTAGAAACCAACAAAATAGGATCAACGTCCTATTTCATTATTCCATGCTAATGTATTCAAGCGCGAGCCTGCTTTAAACACTCTAATTTTTTCAAAGTAACAGTCCTGATTCCCCGCCACACCAAATTAATGACATGATGGTTCGTCAGAAGGTAGGAACCAGTAACACCAGTACGTACCTAAGGCACGACCAACGTACTGATCCCGAAATTCAACTACGAGCTTTTTAACTGCAACAACTTTAATATACGCTATTGGAGCTGGAATTACCGCGGCTGCTGGCACCAGACTTGCCCTCCAA
+
CDDDDIIIIHIIIIIHIIHIIIIIIIIIIIIIIIIIIIIIIIIIIIIIIIIHIIIIIIIHIHHHIIHIIHHHHHIIIHIGIIIIIIIIIEHGHHIIHHIIIHHIIIIIHIIIHIIIHIHIIIIIHIIHIIIIIHIIIIIIIIIIIIIIIIHIIIGIHIIIIIIIIIIIIIIIIIIHIIIIIIHIIIIIIIIHIIIIIIIIHIIIHHHIIIIIIIIHHIIIIIIIIIIIIIIIIIIIIIIIIIIHIIIIIIIIIIIIIHIIIHIIIIIIIIIIIIIIIIIIIHIIIIIIIHIIHIIIIIHHIIIIIIIIIIIIIIIIIIIIIIIIIIIIIIIIIIIIIIIIDDDDD
@HISEQ:969:HM2KJBCX2:2:1102:12604:61343 2:N:0:ACTATGCA
[truncated: 36,727,911 more chars]
