# Supplementary material for: Response of arbuscular mycorrhizal fungal community in soil and roots to grazing differs in a wetland on the Qinghai-Tibet plateau
Source: PeerJ. 2020 Jun 19;8:e9375. doi: 10.7717/peerj.9375 (PMC7307571; doi:10.7717/peerj.9375)
Supplement: Supplemental Information 23 [file peerj-08-9375-s023.zip › Root non-grazing 11-15/52.fastq]

@HISEQ:969:HM2KJBCX2:2:1101:3929:2307 2:N:0:ACTATGCA
ATTATACGGCGCCCCAACTATCCCTATTAATCATTACGGTGATCCTAGAAACCAACAAAATAGAACCATGCCGTCCTATTCTATTATTCCATGCTAATGTATTCGAGCAAAAATGCCTGCTTTAAACACTCTAATTTTTTCAAGGTAAAGGTCCTGGATCCGCAAGACACCCAATAAAGGACATCAAGTTTCTCCAGAAGGTGAGAAATCAACAGTAACAGTTCATACCCCTTAAGGCATGACCATCACGTCAATCCCGAAATTCAACTACGAGCTTTTTAACTGCAACAACTTTAATATACGCTATTGGAGCTGGAATTACCGCAGCTGCTGGCACCAGACTTGCCCTCCAA
+
DADDDIGFHG<C??<0<EHIIG@GHHHIICFHHIIIIECH?HHHHIII@FCGEHHHHHIFHICHEHIIHE?<?CDDH1C@HHHIIIHHEHHEEGHECGFEHHHIHIHHHHHHFHHHGHIIIIHHCFC?F2GHIHIHHIHHHEGEHIIIIEHHGIIIHHHIIGHFIHHEDGHFIHHHG?HGIIIIIIHEHCHIIIIIHHGHIIHGHHIHHIIHHIIIIIHHIIIIHIHIHHIHIHHGHHGIHEHEIIIIHHHHIIIIHGIIHIIIHIIIIIIIIIIIIIIIIHIIIIHIHHHEIIIIIHGIHIIIHIIIIIIHEIIIIIHIIIIIIIGIIIIIIIIIGIIIIH@IHHIIDBBDB
@HISEQ:969:HM2KJBCX2:2:1101:11644:2329 2:N:0:ACTATGCA
ATTATACGGCGCCCCAACTATCCCTATTAATCATTACGTCAATCCTAGAAACCAACAAAATAGGATCAACGTCCTATTTCATTATTCCATGCTAATGTATTCAAGCGCGAGCCTGCTTTAAACACTCTAATTTTTTCAAAGTAACAGTCCTGATTTCCCACCACACCAAATGAATGACATGATGGTTCGTCAGAAGGTAGGAATCAGTAACACCAGTACGTACCGAAGGCACGACCAGCGTACTAATCCCGAAATTCAACTACGAGCTTTTTAACTGCAACAACTTTAATATACGCTATTGGAGCTGGAATTACCGCGGCTGCTGGCACCAGACTTGCCCTCCAA
+
DDDDDIIIIIIIIIHIIIIIIIIIIIIIIIIIIIIIIIIIIIIIIHIIHIIIIIIIIIIIIIGHIIIIIIIHIIIIIHIIIIIIIIIIIIIIIIIIIIIIIIIIIIIIIIIIIIIIHHIIIIIIHHIIIIIIIIIIIIIIIIIIIIIIHIIIIIIIIIIIHHIIIIIIIIIIIIIHHIIIIIHIIIIIIIIIIIIHIIIIIIIIIIIIIIIIIIIIIIIIIIIIIHIIIIIIIIHIIIIIIIIHIIIIIIIHIIIIHIIIIIIIIIIIIIIIIIIIIIIIIIIIIIIIIIIIIIIIIIIIIIIIIIIIIIHIIIIIIIIIIIIIIIIIIIIIIIIIIIIIDDDDD
@HISEQ:969:HM2KJBCX2:2:1101:7437:2916 2:N:0:ACTATGCA
ATTATACGGCGCCCCAACTATCCCTATTAATCATTACGGTGATCCTAGAAACCAACAAAATAGAACCATGCCGTCCTATTCTATTATTCCATGCTAATGTATTCGAGCAAAAATGCCTGCTTTAAACACTCTAATTTTTTCAAGGTAAAGGTCCTGGATCCGCAAGACACCCAATTAAGGACATCAAGTTTCTCCAGAAGGTGAGAAATCAACAGCGACAGTTCATACCCCTTAAGGCACGACCATCACGTCAATCCCGAAATTCAACTACGAGCTTTTTAACTGCAACAACTTTAATATACGCTATTGGAGCTGGAATTACCGCGGCTGCTGGCACCAGACTTGCCCTCCAA
+
BBDDDIIIIHIIIIHIDHIIIGHHHHIHIHHEHIGIIHGHHIFHIIHHIIIIGHEHFHFHHIHHHIGIHHHI?HCHEHCHEHIGHIIHIHGHIHHHFIII?FGHHIHGIIHHIIHGIIHHFEFHHIHHHHIHIHHIIIHIHHIIHHHHIIHHIIIGIHIIIIIIIIIIIIIHIIIIIHHHIIIHHIHIHIIIIIIIHHIIHIIHHIHHHIIIIIIIIIIIIIIIIIIIIIHHHHIIGGHHIHHIIIIIIHFGIIIIIIHIIIIIIIHHHEIIIIIIHIIIIIHIIIIIIIIIIIIIIIIIHIIIIIIIIIIIIIIIIIIIIIIIIIIIIIIHIIIIIIHIIIIIIIIIDDDDD
@HISEQ:969:HM2KJBCX2:2:1101:13223:2948 2:N:0:ACTATGCA
ATTATACGGCGCCCCAACTATCCCTATTAATCATTACGTCAATCCTAGAAACCAACAAAATAGGATCAAACGTCCTATTTCATTATTCCATGCTAATGTATTCAAGCGTTAGCCTGCTTTAAACACTCTAATTTTTTCAAAGTAACAGTCCTGTTTCCCTGCAACACCAAATTAATGACATTACAGTTCTTCAAGAAGGAGGAACCAGTAAAGCCAGTACATACCAGAGGCACGACCAACCTACTAATCCCGAAATTCAACTACGAGCTTTTTAACTGCAACAACTTTAATATACGCTATTGGAGCTGGAATTACCGCGGCTGCTGGCACCAGACTTGCCCTCCAA
+
DDDDDIHIIIIIIIIIIIIIIIIIIIIIIIIIIIIIIIIIIIIIIIIHIIIIIIIIHIHIIIIIHIIIIIHIIIIIIIIIIIIIIIIIIIIIIIIIIIIIIIIIIIHIHIIIIIIIIIIHIIIIIHIIIIHIIIHIIIIIIIIIIHIIIIIIIIIIIIIIIIIIIIIIIIHIIIIIIIIIIIIIIIIIIIIIIIIIIIIIHHIHIIIIIIIIIIIIIIIIIHIIIIIHIIIIIIIIIHHIHHHHHIIHIIHIIIIIHIIHIIHIIIIIIIIIIHGIIIIIIIIIIIIIIIIIIIIHIHIIIIIIIIIIIIIIIIIIIIIIIIIIIIIIIIIIHIIIIIHIIDDDDD
@HISEQ:969:HM2KJBCX2:2:1101:14470:3243 2:N:0:ACTATGCA
ATTATACGGCGCCCCAACTATCCCTATTAATCATTACGGTGATCCTAGAAACCAACGAAATAGAACCAAGCCGTCCTATTTCATTATTCCATGCTAATATATTCAGACGTTAGCCTGCTTTAAACACTCTAATTTTTTCAAAGTAATAGTCCTGATTTCCAATCACACCAAATAAATGGCATGAAAGTTCCTCAGAAGGTAGAGATTTATCTCACCAGTACAGACAATTAAGCCTGACCAATGGGTAAACCCCGAAGTTCAACTACGAGCTTTTTAACTGCAACAACTTTAATATACGCTATTGGAGCTGGAATTACCGCGGCTGCTGGCACCAGACTTGCCCTCCAA
+
DDDDDIIHIIIIIIIIIIIIIIIIIIIIIIIIIIIIIIIIIIIIHIIIHIIIIIIIIIHHIIIIIIIIIHIHHIIIIIIIIIIIIIIIIIIIHHHIIIIIIIIIIIIIIIIIIIIIIIIIIIIIHIIIIIIIIIIIIIIIIIIIIIIIIHIIIIIIIIIIIIIIIIIIIIIIIIIIIIIHIIIIIIIIIIIIIIIIIIIIIIIIIIIIIIHIIIIIIIIIIIIIIIIIIIIIIIIIIIIIIIHHIHFIIIIIIIIIIIIIIIIIIIIIIIIIIIIIIIIIIIIIIIIIIIIIIIIIIIIIIIIIIIIIIIIIIIIIIIIIIIIIIIIIIIIIIIIIIIIIIIIDDDDD
@HISEQ:969:HM2KJBCX2:2:1101:9035:3527 2:N:0:ACTATGCA
ATTATACGGCGCCCCAACTATCCCTATTAATCATTACGTCGATCCTAGAAACCAACAAAATAGAATCAAACGTCCTATTTCGTTATTCCATGCTAATGTATTCAAGCGTGAGCCTGCTTTAAACACTCTAATTTTTTCAAAGTAACAGTCCTGATTCCCCAAGACACCAAATTAATGACATCATGGTTCGTCAGAAGGTAGGAATCAATAATACCAGTACGTACAATAGCACGACCAATAAATTGATCCCGAAATTCAACTACGAGCTTTTTAACTACAACAACTTTAATATACGCTATTGGAGCTGGAATTACCGCGGCTGCTGGCACCAGACTTGCCCTCCAA
+
DDDDDIIHIHHHDHIHHIIIFGHIHHHHGHIIIIIIIIIIIIIIHHGHHIHIHIHIGHGGHHFHIIIIHIIIIIHHIGHIGIHHHHHEH?CECHHIIHIIIEHFIIIIIIGHHHHIHHHHHHIGEHHGHHEIHHHHIIIIIIHHIIIIIIHHHIIIIHGHHIIIIIIHIIIIIIHIIIHHCHIIHHIGIIIIIIHIHIIIHHIIIHIIIIHHEFHIIIIIIIIIIIIIIHIIIIHIIIIIIIHHIIIIHIHIIHIIIIIIIIIIIIIIIIIIIIIIIHIHIIHIIIIIIIIIIIIIIIIIHHHIIIIIIIHIIIIIIIIIIIIIIIIIIIIIIIIIIIIIDBDDD
@HISEQ:969:HM2KJBCX2:2:1101:8438:3639 2:N:0:ACTATGCA
ATTATACGGCGCCCCAACTATCCCTATTAATCATTACGGTGATCCTAGAAACCAACAAAATAGAACCATGCCGTCCTATTCTATTATTCCATGCTAATGTATTCGAGCAAAAATGCCTGCTTTAAACACTCTAATTTTTTCAAGGTAAAGGTCCTGGATCCGCAAGACACCCAATAAAGGACATCAAGTTTCTCCAGAAGGTGAGAAATCAACAGTAACAGTTCATACCCCTTAAGGCATGACCATCACGTCAATCCCGAAATTCAACTACGAGCTTTTTAACTGCAACAACTTTAATATACGCTATTGGAGCTGGAATTACCGCGGCTGCTGGCACCAGACTTGCCCTCCAA
+
DDDDDIIIIIIIIIIIIIIIIIIIIIIIIGIIIIIIIHIHHIIIIIHIIIIIIIIIIIHGIIHIIGIHIHHHHIIIIIIIIIIIIIIIIHIIHIHIIIIIIHHHEHHIIIIIIIIIHHIIIIIIIIIIIIIIIIIIIIIIHIIIIIIIIIIHHHIIIIIIIIHIIIIHIIIIIHIIHIIIIIHIIIIIIIIIIIHIHIIIIIIIIIIIIIIIHHIIIIIIIIIIIIHIIHIIIIIIGIIIIIIIIIIIIIHHIIHIIIIIIIIIIHIHHHIIIIIIIIHIIIIIIIIIIIIIIIIIIIIHIIIIIIIIIIIIIIIIIIIIIIIIIIIIIIIIIIIIIIIIIIIIIIIIDDDDD
@HISEQ:969:HM2KJBCX2:2:1101:20781:3232 2:N:0:ACTATGCA
ATTATACGGCGCCCCAACTATCCCTATTAATCATTACGTCAATCCTAGAAACCAACAAAATAGGATCGAACGTCCTATTTCATTATTCCATGCTAATGTATTCAAGCGTTAGCTTGCTTTAAACACTCTAATTTTTTCAAAGTAACAGTCCAAATTCCCCGCAACACCAAATTAATGGCATTACGGCTCATCAGGAAGGAGGAATCAGTGAGACCAGTACATACCAGAGGCATGACCAACCTACTAACCCCGAAATTCAACTACGAGCTTTTTAACTGCAACAACTTTAATATACGCTATTGGAGCTGGAATTACCGCGGCTGCTGGCACCAGACTTGCCCTCCAA
+
DDDDDIIIGIIIIIIIIIIIIIIIIIIIGIHIIIIIHHIIIIIIIIIHIIIIIIIIIIIIIIHIHGHHIIIIIIIIIGIIIIIIIIIHHHECHHIIIIIIIIIIIHIIIIIIIIIIIHIHHHIIIIIIIIIIHHIIIIIIIIIIHIIHHIIIIIGHIIIIIIIIIICHIIIIHIIIHGIIIIIIIIIIGIHHHGIIHIIIIHIIHIIIHIHHIIIIIIIIIIIIIIIHIIIIIIIIHGFIIHHFFHHIIIIIIIIIIIIIIIHHIHHIIIIIIIHIIIIIIIIHIIIIIIIIIIIIIIIIIIIIIIIIIIIIIIIIIIIIIIIIIIIIIIIIIIIIIHIIIDDDDD
@HISEQ:969:HM2KJBCX2:2:1101:4800:4069 2:N:0:ACTATGCA
ATTATACGGCGCCCCAACTATCCCTATTAATCATTACGGCGGTCCTAGAAACCAACAAAATAGGACCGCACGTCCTATTCTATTATTCCATGCTAACGTATTCGAGCAAAGGCCTGCTTTGAACACTCTAATTTTTTCAAAGTAAAAGTCCTGGTCCCCAACACACCCAGTGAAGGGCATGCGGTTCTCCAGAAGAGAAGGCCCGGCCGGACAAGTGCACGCGGTGAGGCGGACCTGCCAGCCAGGCCAAAGGTTCAACTACGAGCTTTTTAACTGCAACAACTTTAATATACGCTATTGGAGCTGGAATTACCGCGGCTGCTGGCACCAGACTTGCCCTCCAA
+
DDDBDHHHHIIIIHHHHHEHHIIIIHIIIIIIIIIIIIFHHIIGHHH?HHHIHHIIIIIHHH@CEGIHHIIHHHIIIEHGFHHIHIIIIEFEHFHHG@1FFFDHGHHHHIHFHHFGGFGHHGHHHHFHHIEHH?HIHGEIIHIIHHIHFHHHFCAIIHIIIIHFEHEHHEGIIHHIIIIIIHHHGDHGEHFHECFEHGHHGHDIIHHIHHHIIHIIHDIHHHIHHHIHGHEHCHCHIHIHHEGIHIGGHHIHHIIHHEEHHEHEHEHIIHF@HHHGHCIGGCHHHHGGG@@GIHGCCGIHHHFIGIIIHIHIHIGIIIIHEHFHFHHIHHHEIHFIIHG0DBD0
@HISEQ:969:HM2KJBCX2:2:1101:10564:4000 2:N:0:ACTATGCA
ATTATACGGCGCCCCAACTATCCCTATTAATCATTACGTCGATCCTAGAAACCAACAAAATAGGTTCGATCGTCCTATTTCGTTATTCCATGCTAATGTATTCAAGCGCGAGCCTGCTTTAAGCACTCTAATTTTTTCAAAGTAACAGTCCTGTTTCCCCGCAACAACAAATTAATGCCATCACGGTTCTACAAGAGGGAGGGACCAGTGAGGCCAGTGCATACCAGTGGCACGACCGACCTACTGGCCCCGAAATTCAACTACGAGCTTTTTAACTGCAACAACTTTAATATACGCTATTGGAGCTGGAATTACCGCGGCTGCTGGCACCAGACTTGCCCTCCAA
+
DDDDDIIIIIIIHIIIIIIIIHIIIIIIIIHIIIIIIIIIIIIIHIHIHIIIII?HHIIHIIHHHHIHIIIIIHHIIIIIIIHIIIIIIIIIIIIGIIIIIHHHIHIIIIIIIIIIHIHIIIIIHIIIHIEHHIHIHIIIIIHIIIIIIIIIIIIIIIIIIIIIIIIIIIIIHIIIIIIIHIIIIIIIIIIIIIIIHIIIIIIIIIIIIIIIIIIIIIHIIIIIIIIIIIIIIIIIHIHIGIHHGIIIHHIIIIIIIIIIIIIIIIHIIIIIIIIIIIIIIIIIIHIIIIIIIHHIIIIIIIIIIIIIIIIIIIIIIIIIIIIIIIIIIIIIIIIIIIIIIDDDDD
@HISEQ:969:HM2KJBCX2:2:1101:7380:4632 2:N:0:ACTATGCA
ATTATACGGCGCCCAACTATCCCTATTAATCATTACGGCGGTCCTAGAAACCAACAAAATAGAACCGCACGTCCTATTCTATTATTCCATGCTAACGTATTCGAGCAAATGCCTGCTTTGAACACTCTAATTTTTTCAAAGTAAAAGTCCTGGTCCCCAACACGCCCAGTGAAGGGCATGCGGTTCTCCAGAAGAAAAGGCCCGGCCGGACAAGTGCACGCGGTGAGGCGGACCTGCCAGCCAGGCCAAAGGTTCAACTACGAGCTTTTTAACTGCAACAACTTTAATATACGCTATTGGAGCTGGAATTACCGCGGCTGCTGGCACCAGACTTGCCCTCCAA
+
DDDDDIHEHIIHIIIIIIIIIIIHIIIIIIIIIIIIIIIIGHHIIHHHIHEHFHIHIIIIHEHHHHHIIIHIGHICECHHHIIHIHHHHHCH?HGIIHHEHHIIIIHIIIIIIIIIIIIHHHFIIIIHFHIIIHIICEHHIIIIHHIIHHHIHHIIHHHHIIHIIIIHIHIIIIIIIIIIIIIIIGIHIIIIIIIIHIIIIIIIIIIIIIIIIIIIIIIIIIIIIIIIIIIIIGIIHGHHHGIIHGGIIIIIIIHIIHIIIIIIIIIIIIIIIIIIIIIIIIIIIIIIIIIIIIIIIIIIIIIIIIHIIIIIIIIIIIIIIIIIIIIIIIIIIIIIIIDDDDD
@HISEQ:969:HM2KJBCX2:2:1101:13307:4556 2:N:0:ACTATGCA
ATTATACGGCGCCCCAACTATCCCTATTAATCATTACCTCGACTCCGAAAGCCAACGAAATAGAACCGAGATCCTATTCCATTATTCCATGCACTAATGTTCAGGCTGTAACGCCTGCTTTGAGCACTCCAATTTTTTCAAAGTAAACGTGTCGGCCACCCAATGGCACTCGGTGAAGAGAACCATGAACGAACCGACAGAATCGTTCAGACGCGAAGTAAACACCGCGAGGTGTACCCCGCATCCGAAACCGAGATCCAACTACGAGCTTTTTAACCGCAACAACTTTAATATACGCTATTGGAGCTGGAATTACCGCGGCTGCTGGCACCAGACTTGCCCTCCAA
+
DDDDDIIIIIIIIIIIIIIIIIIIIIHIIIIIHIGIHIGIIIIIIHHIHIIIIIIIIEHHHIHIIIIHHICC?HHIIIIIIIIIIEHHEHFHIIIIHHHHHHFHEHIIIIIHHIIHHHHHHEHGIHHIIIIIHIIHHHHHHIHHIIHIIIIIIHHIIIIHIIIIHHIIIIHIHGIHIIHHIIHIHHIHIHHIHHHIIIIHIIHHHHHIHHIIIHIIIHHIHIHFIIIIHIIIIHGIIIIIHIHIHHIIHHHIIIIIIIIIIIGIHHIHIIIIIIIHIHIHEIIIHIIHIIIIHGIIHIHIIIIIIHIIIIIIIHIIIGHHGIIIIIIIHIIIIHIIHIIIIICDDDD
@HISEQ:969:HM2KJBCX2:2:1101:19142:5208 2:N:0:ACTATGCA
ATTATACGGCGCCCCAACTATCCCTATTAATCATTACGGTGGTCCTAGAAACCAACAAAATAGAACCACAACGTCCTATTCTATTATTCCATGCTAATCTATTCAAGCAATAGCCCGCTTTAAACACTCTAATTTTTTCAAGGTAATGGTCCTGGCTCCCCAACACACCCAATTAAGGACATACTGGTTCACCAGAAGGAAGACCCGACAACAGGACAGTACTCGCCAAAGACGGACCGCCCGGCCAAGTCTAAAATTCAACTACGAGCTTTTTAACTGCAACAACTTTAATATACGCTATTGGAGCTGGAATTACCGCGGCTGCTGGCACCAGACTTGCCCTCCAA
+
DDDDDIIIHIGIIGIIIIIIIIIIIIIIIHIIIIIIIIIIIIIIIIIIIIIIIIIIIHIIIIIIIIIIIHIIIHIIFIIIIIIIIIIIIIII?GHIIIIIIHHIIIIIIIIIGHIIIIIIIIIHIIIIHHHIIIHHHHIIIIIIIIIIIIIHIIIIHHIIIIIIIHHIIHIHHHIIIHIIIIIIIIIIHHIIHIIIIIIHHHHIIIIIIIIIIIIIIIIIIIIIIHIIIIIIIIIIHIIIIIIIHHIIIIIIIIIIIIIIIIIIIIIIIIIIIIIIIIIIIIIIIIIIIIIIIHIIIIIIHHIIIIIIIIIIIIIIIIIIIIIIIIIIIIIIIIIIIIIIIIDDDDD
@HISEQ:969:HM2KJBCX2:2:1101:10648:4989 2:N:0:ACTATGCA
ATTATACGGCGCCCCAACTATCCCTATTAATCATTACGGTGATCCTAGAAACCAACAAAATAGAATCATGCCGTCCTATTTTATTATTCCATGCTAATGTATTCAAGCAAAAATGCCTGCTTTAAACACTCTAATTTTTTCAAAGTAAAGGTCCTGGTTCCTCGTGGCACCCAATTAAGGACATCACGGTTCTCCAGAAGGTGAGAAATTCACTACACCAGTTCATACCCCTTAAGGCACGACCGATGTGCAAATCCCGAAATTCAACTACGAGCTTTTTAACTGCAACAACTTTAATATACGCTATTGGAGCTGGAATTACCGCGGCTGCTGGCACCAGACTTGCCCTCCAA
+
DDDDDIIIHIIIIHIHHHIIIIIIIIHHIEHHIFGHIHHHIHHIIHIHHGHHIIIIHIHHHHGH@GHIIHHIHDCHIHIHGHHIHIHHHHCFHHIIIHGHIGHHHICHHIHIIHIIHH@HHHHCGGEHHGHHIIIIHI@EH?GHHHCEIIHHGHGHHHGIIIHHHHHHHHIIIIIIHHHIIIIHHIHHHIHIIIIIIGHIIIHIHHIHIIIIHHHHEIIIIHHHIHHHIII?HHFHIHCIHEHGIHIIIHEGIIIHGHIIHHIHIHGHHIIIIGIIIHIHGIIHIHGIHGIIIIIHGIGHIIIHFFGIIIIHIHHIGIIHIIIIIIIIHIIHHIIHIIIIHIHHHIIIDDCDD
@HISEQ:969:HM2KJBCX2:2:1101:9274:4887 2:N:0:ACTATGCA
ATTATACGGCGCCCCAACTATCCCTATTAATCATTACGGTGATCCTAGAAACCAACAAAATAGAACCATGCCGTCCTATTCTATTATTCCATGCTAATGTATTCGAGCAAAAATGCCTGCTTTAAACACTCTAATTTTTTCAAGGTAAAGGTCCTGGATCCGCAAGACACCCAATTAAGGACATCAAGTTTCTCCAGAAGGTGAGAAATCAACAGCGACAGTTCATACCCCTTAAGGCATGACCATCACGTCAATCCCGAAATTCAACTACGAGCTTTTTAACTGCAACAACTTTAATATACGCTATTGGAGCTGGAATTACCGCGGCTGCTGGCACCAGACTTGCCCTCCAA
+
ADDDDIIIIIIHIIHIIIIIIIIHIIIIIGHIIIIIIIIIIIIIIGIHHIGHHIEHHIIIHIDHIIIIHGIIIIIIHEHGHIIIIIHIIIIIEHIIIHHHIHHHIIHIHIFHGIIIIIHHHIIHHGHIIIIIIIIIIIIIHIHHHIIIIHIIIHIIIIHIIIHIIIIIHIIIIIIIIIHIIIIIIIIIIIIHIIIIIIIIIIIIIIIIIIIIIIIIIIIIIIIIIIIIIIIIIIIIIIIIIIIHIIIIIIGHIIIIIIIIIIIIIIIIIIIIIIIIIIIIIIIIIIIIIIIIIIIIIIIIHIIIIIIIIIIIIIIIIIIIIIIIIIIIIIIIIIIIIIIIIIIHIIIIDDDDD
@HISEQ:969:HM2KJBCX2:2:1101:8650:5363 2:N:0:ACTATGCA
ATTATACGGCGCCCCAACTATCCCTATTAATCATTACATCGATCCTAGAAACCAACAAAATAGAATCGGATGTCCTATTTCATTATTCCATGCTAATGTATTCAAGCGTGAGCCTGCTTTAAACACTCTAATTTTTTCAAGGTAACAGTCCTAATTCCCCGTGACACCAAATTAATGGCATTACGGTTCTTTAGAAGGTGAGAAATCAATAATATCAGTACATACCAACGGCATGACCGATACATTGATCCCGAAATTCAACTACGAGCTTTTTAACTGCAACAACTTTAATATACGCTATTGGAGCTGGAATTACCGCGGCTGCTGGCACCAGACTTGCCCTCCAA
+
BDDDDIIIIIIIIIIIIIIIIIIIIIIIIIIIIIIIIIIHIIIGIIIGIIIIIIIIIIIIIIIIHIHIIIIHIGHIIIIIIIIIIIIIIIIIIIIIIIIIHIHHIIHIHIIIIIIIIIIIIIIIHIHHIIIIIIIIIIHHIHHHIIIIIIIHIIIIIIIHIIIIIIIIIIIIIIIIIIIIIIIHHIHHIIIHIIIIIIIIIIIIIHIIHIIIHIIIIIIIIIIIIIIIIIIIIIIIIIIIIIIHFHIIHIIIIIIIIIIIIIIIIIIIIIIIIIIHIIIIIIIIIIIIIIIIIIIIIIIIIHIIIIIIIIIIIHIIIIIIIIIIIIIIIIIIIIIIIIIIIIDDDDD
@HISEQ:969:HM2KJBCX2:2:1101:13999:6121 2:N:0:ACTATGCA
ATTATACGGCGCCCCAACTATCCCTATTAATCATTACGGTGATCCTAGAAACCAACAAAATAGAACCATGCCGTCCTATTCTATTATTCCATGCTAATGTATTCGAGCAAAAATGCCTGCTTTAAACACTCTAATTTTTTCAAGGTAAAGGTCCTGGATCCGCAAGACACCCAATTAAGGACATCAAGTTTCTCCAGAAGGTGAGAAATCAACAGCGACAGTTCATACCCCTTAAGGCATGACCATCACGTCAATCCCGAAATTCAACTACGAGCTTTTTAACTGCAACAACTTTAATATACGCTATTGGAGCTGGAATTACCGCGGCTGCTGGCACCAGACTTGCCCTC
+
DDDDDIIIIIIIIIIIIHIIIIIIIIIIIIHIIIIIIIHIIIIIHIIHIIIIIIIIIIIHIIHIIIIHHHIFHIIIIIGIIIHHIIIIIIIIHHHHIGIIIHHHIIHHIIIHIIHHHHHHIIIIGHIHHHIIIIII;HFHHHHIIHHIGIHHHHIHDHHIHIHIIIEHHHGHHHHIIHHHFHHHIIHHHGEHHHIHIHIHGHHHIHHHHIIIHIHHHHHH?GFCHHIIHIIIIIHGHHIIHGFIHHHC<EEEHHDCGIHHIHEHHIHIHEE1D@@HHHEHIIIIGIHIIHHHIIHHIHHHHIHIIIHHIHHHGHIHIIHGHHHHIIHHIHIIHGHIHHIHIHHC=D<<<<
@HISEQ:969:HM2KJBCX2:2:1101:1381:6763 2:N:0:ACTATGCA
ATTATACGGCGCCCCAACTATCCCTATTAATCATTACCTCGACTCCGAAAGCCAACGAAATAGAACCGAGATCCTATTCCATTATTCCATGCACTAATGTTCAGGCTGTAGCGCCTGCTTTGAGCACTCCAATTTTTTCAAAGTAAACGTGCTGGCCACCCATGGCACTCGATTAAGAGAACCATGAACGAACCAACAAAATCGTCCGGGCAAACAGTAGACACCGCAAGGTGCACCGCTCGCCCGAAACCGAGATCCAACTACGAGCTTTTTAACCGCAGCAATATTAGTATACGCTATTGGAGCTGGAATTACCGCGGCTGCTGGCACCAGACTTGCCCTCCAA
+
DAADDG@<CEH/EHHE0CCGHH@@@CGEHIIEHEHHEIFHI0<EHHC/<FHHFGFCHC@@HIIEHCEHHHIIIIHHHIIHHCGEHEEHICE?GEHCEHGGG<CIGHEHFEHHCCH@EGCHCHGCGF?EFGHHGIHEHGEHDCHHCHGHIHEHHEEGHHIHHGAFEGIIHIIHEHIHGIHHFH?HHHHE?EE=EF8DCHHGEEH9<IHHECEGHGHHIII4HIHHHIHIIIH@DEDCGGIHH?CFGGEHHCIHCCFGHHF0HCHHG<FHIIHIHIIHHIIHHHIIIHIGHIIIIIHHG@HHHIIIIIIIIIGIHIIHIIIHGIIIHHHF<HHHHCCFHIIIIADDDD
@HISEQ:969:HM2KJBCX2:2:1101:10367:6913 2:N:0:ACTATGCA
ATTATACGGCGCCCCAACTATCCCTATTAATCATTACGTCGATCCTAGAAACCAACAAAATAGAATCAAACGTCCTATTTCATTATTCCATGCTGATGTATTCAAGCGCGAGCCTGCTTTAAACACTCTAATTTTTTCAAAGTAACGGTCCTGATTCCCCATGACACCAAATTAATGACATCATGGTTCTTCAGAAGGGAGAAATCAAAATTGCCAGTACGTACCGAGGCACGACCAACAAATTGATCTCGAAATTCAACTACGAGCTTTTTAACTGCAACAACTTTAATATACGCTATTGGAGCTGGAATTACCGCGGCTGCTGGCACCAGACTTGCCCTCCAA
+
DDDDDIIIIIIIIIIGIIHIIIIIIIIIIIHHIIIIIIIIIHIIIHHIIIGHIIIIIGHHIIIIIIIIHIGIIIHIIIIIIHHIIIIIEHIHIIIHIIIIIIIHIHHIHIIHIHIIIIIHHHFIIHIHHIHHIHIIIIIIIIHGGHIIHIIIIIIIIIIIIHHIIIIHHIIIHIIIIIIIIIIIIIIIHIIIIIIIIIIIIIIIIHIIIIIIIIIIIIIGIIIIIIIHIIIIIIIHIIIIIHIHIIIIIIIIIHHIIIIHHIIIIIIHIIIIIIIIIIIIIIIHIHIIIIIIHIIIIIIIIIIIIIIHHHIIIIIIIIIIIIIIIIIIIIIIIIIIIIIHDDDDD
@HISEQ:969:HM2KJBCX2:2:1101:9973:7102 2:N:0:ACTATGCA
ATTATACGGCGCCCCAACTATCCCTATTAATCATTACGGCGGTCCTAGAAACCAACAAAATAGAACCGCACGTCCTATTCTATTATTCCATGCTAACGTATTCGAGCAAATGCCTGCTTTGAACACTCTAATTTTTTCAAAGTAAAAGTCCTGGTCCCCAACACGCCCAGTGAAGGGCATGCGGTTCTCCAGAAGAAAAGGCCCGGCCGGACAAGTGCACGCGGTGAGGCGGACCTGCCAGCCAGGCCAAAGGTTCAACTACGAGCTTTTTAACTGCAACAACTTTAATATACGCTATTGGAGCTGGAATTACCGCGGCTGCTGGCACCAGACTTGCCCTCCAA
+
DCDDDIIIHHIIIHIIIHIIHIIIIIIIIIIIIIIIIHHHHHIIIIHIIIIGIHIIIIIHHIHHHIHDHHGHEHIIHHIIIHIIIHIHHIFHEEIIIHHHHGIIIHIHHHIIIIIHIHIIHHIHIIIIIIHHHHHGHIIHHIIHIIIIIIIIHHHHIIHHIHIIHIIHHHGHIIIIIIIIIIIIIIIIIHIIIIIHHHIIIIIIIIHIIHIIIIIIIHHIGIIIHIIIIIIIIIIIIIIIHIIIIIIIIIIIIIIIIIIIIHIIIIIIIIIIIHIIIIIIIIIIIIIIIIIIIIIIIIIIIIIIIIIIIIIIIIIIIIIIIIIIIIIIIIIIIIIIIIIDDDDD
@HISEQ:969:HM2KJBCX2:2:1101:19705:7607 2:N:0:ACTATGCA
ATTATACGGCGCCCCAACTATCCCTATTAATCATTACGGTGATCCTAGAAACCAACAAAATAGAACCATGCCGTCCTATTCTATTATTCCATGCTAATGTATTCGAGCAAAAATGCCTGCTTTAAACACTCTAATTTTTTCAAGGTAACAGTCCTAATTCCCCGTGACACCAAATTAATGGCATTACGGTTCTTTAGAAGGTGAGAAATCAATAATATCAGTACATACCAACGGCATGACCGAAACATTGATCCCGAAATTCAACTACGAGCTTTTTAACTGCAACAACTTTAATATACGCTATTGGAGCTGGAATTACCGCGGCTGCTGGCACCAGACTTGCCCTCCAA
+
DDD@DDH?CHICEHH=EHHGIHHIIHHIEGHFHHH@FHFHEEHHEHGGHIHHIHGHIIFHGEEHIIHH?@@G<GF/<@GCEHGGG@FHFC<<FCGEHFEHIIHGFGHHHIHIHEFFIHHIFHHFEGECEEHHIIHHDFECFEIHHHHIHHIEHGHFHHHIIHHEHIHCIHHEHHHHHEH<HCFHFHHEH>HHDFIGHHEHHHEGHHHEG;HHHIIHHFF6HHGGGEGCHHEHHIHEHHHDEHGIHFFHDC</D<EDCGHHHCEHEGIIHHEHHHHCDD1FHGEFIHHCC1@HHEHFHHHHGCG<EIIHHHEHHHHEHHHCHDIIIIIHHHHHFIHIHHIHIIIHHCDDDD
@HISEQ:969:HM2KJBCX2:2:1101:1458:8150 2:N:0:ACTATGCA
ATTATACGGCGCCCCAACTATCCCTATTAATCATTACGGTGGTCCTAGAAACCAACAAAATAGAACCACAACGTCCTATTCTATTATTCCATGCTAATCTATTCAAGCAATAGCCCGCTTTAAACACTCTAATTTTTTCAAGGTAATGGTCCTGGCTCCCCAACACACCCAATAAAGGACATGCTGGCTCACCAGAAGGAAGACCCGACAGCAGACAGTACTCGCCAATGACGGACCGCCCGGCCAGGCCTAAAATTCAACTACGAGCTTTTTAACTGCAACAACTTTAATATACGCTATTGGAGCTGGAATTACCGCGGCTGCTGGCACCAGACTTGCCCTCCAA
+
DCDDDIIIIIIIIIIIIHIIIIIIIIIIIGIIIIIIIIIIHHIIIIIIIIIIIIIIHIHIIIIIIIIIIIIIH@HHIIIHEHHHHIIHIHIIIIIIHIIIIIIIIIIIIIIIHHIIHIIHIIIIIIIIHHIIIIHIIIIIIIIIHIHIIIIIIIIHHIIIIIHHIIIIIIIIIIHIIIIHIIIHIIIIHIIIIIIIIIIIHIIIIIIIIIIHIIIIIIIIIIIIIIIIIIHIIIIIIIIIIIIIHIIIIIIIIIIIIIIIIIHIIIIIIIIIIIHIIIIHIIIIIIIIIIIIIHIIIIIIIIIIIIIIIIIIIIIIIIIIIIIIIIIIIIIIIIIIIIIIIDDDDD
@HISEQ:969:HM2KJBCX2:2:1101:11721:8348 2:N:0:ACTATGCA
ATTATACGGCGCCCAACTATCCCTATTAATCATTACGGTGATCCTAGAAACCAACGAAATAGAACCAATCCGTCCTATTTCATTATTCCATGCTAATGTATTCAGACGTTAGCCTGCTTTAAACACTCTAATTTTTTCAAAGTAACAGTCCTGATTTCCTATCACACCAACTAAATGGCATGAAAGTTCCTCAGAAGGTAGAGATTTATCTCACCAGTACAGACAATTAAGCCTGACCAATGGGTAAACCCCGAAGTTCAACTACGAGCTTTTTAACTGCAACAACTTTAATATACGCTATTGGAGCTGGAATTACCGCGGCTGCTGGCACCAGACTTGCCCTCCA
+
DDDDDIIIIGIIIIIIIIIIIIIHHHIIIHIIIIIIIIIIIIIIHIEHHIIHHHIHIIIIIIHIIIIIHIHIIIIIIIIIIIIIIIIIIIHHHIIIIIIIIHHHHHHIIHIHHHIIIIIHIIIIIHIIIIHIIIIIIIIIIIIIIHGIHHHIIIIIIHIIIIIIIIIIIIIIIIIIHIHHIIIIIIIIIIIHHIIIIIIHHEIIIIIIIIIIIIIIIIIIHIIHIIIIIIIHIIIIHIIIIIIHHIHIIIIIIIIIIIIIIIIIIIIIIIIIIIIIIIIIIIIIIIIIIIIIIIIIIIIIIIIIIIIIIIIIIIIIHIIIIIIIIIIIIIIIIIIIIIIIIDDDDD
@HISEQ:969:HM2KJBCX2:2:1101:20486:8473 2:N:0:ACTATGCA
ATTATACGGCGCCCCAACTATCCCTATTAATCATTACGTCAATCCTAGAAACCAACAAAATAGGATCAAACGTCCTATTTCATTATTCCATGCTAATGTATTCAAGCGTTAGCCTGCTTTAAACACTCTAATTTTTTCAAAGTAACAGTCCTGTTTCCCTGCAACACCAAATTAATGACATTACAGTTCTTCAAGAAGGAGGAACCAGTAAAGCCAGTACATACCAGAGGCACGACCAACTTACTAATCCCGAAATTCAACTACGAGCTTTTTAACTGCAACAACTTTAATATACGCTATTGGAGCTGGAATTACCGCGGCTGCTGGCACCAGACTTGCCCTCCAA
+
DACCDHHGHIIIIGGEHHIIIIHIHCHHHIH?FEHHIIHHIHHIHIEHHIHHI?CEHCHHGHH?FGHGEHH=CHHIIIHIIIEHHFHIGH@FHHHIIHIIHIIHHHHGHHHHHHAFFHFEHGGC1EHHIIFHHGHIIHFIIHHHFHGHHHHC0HFEHHHFH?GEIIIHHHH?HHGHEHHIHFHHHIGHIIIHIIIHIIHEHCIIHEGCCHHIIIHHHHHHHGHHIHHHIHHHHEGEFEGEGCG@FHHHDCG@HIIHHHIIHHHIIIIIIIIIHFCIIHHHHCCGC@HIHHHHHGIIIHHGHHIHHHEIHHHHDE<IGGIIIIIGIIIIIHIIIIIGIHHDH@ADDD
@HISEQ:969:HM2KJBCX2:2:1101:13770:8385 2:N:0:ACTATGCA
ATTATACGGCGCCCCAACTATCCCTATTAATCATTACGGTGATCCTAGAAACCAACAAAATAGAACCATGCCGTCCTATTCTATTATTCCATGCTAATGTATTCGAGCAAAAATGCCTGCTTTAAACACTCTAATTTTTTCAAGGTAAAGGTCCTGGATCCGCAAGACACCCAATTAAGGACATCAAGTTTCTCCAGAAGGTGAGAAATCAACAGCGACAGTTCATACCCCTTAAGGCATGACCATCACGTCAATCCCGAAATTCAACTACGAGCTTTTTAACTGCAACAACTTTAATATACGCTATTGGAGCTGGAATTACCGCGGCTGCTGGCACCAGACTTGCCCTCCAA
+
DDDDDIIIIHIIIIIIIIIIIIIIIIIIIIIIIIIIIIIIIIIIIIIIIHIIIIIIIIIHIIHHIIHHIHGIIIIIIIIIIIIIIIIIIIIIIIGIIIHHIGHIIIIIIIIHIIHIIIIIIIIIIIIIIIIIIIIIIIIIIIIIIIIIIIIIIIIIIIIIIIIIIIIIIIIIIIIIIIIIIIIIIIIIIIHIIIIIIIIIIIIIIIIIIIIIIIIIIIIIIIIIIIIIIIIIIIIIIIIIIIIIIIIIIIIHIIIIIIIIIIIIIIIIIIIIIIIIIHGIIHIIIIIIIIIIIIIIIIIIIIIIIIIIIIIIIIIIIIIIIIIIIIIIIIIIIIIIIIIIIIIIIIIIDDDDD
@HISEQ:969:HM2KJBCX2:2:1101:14926:8737 2:N:0:ACTATGCA
ATTATACGGCGCCCCAACTATCCCTATTAATCATTACGTTGATCCTAGAAACCAACAAAATAGAATCGAACGTCCTATTTCATTATTCCATGCTAATGTATTCAAGCGCGTGCCTGCTTTAAACACTCTAATTTTTTCAAAGTAACAGTCCTGACTCCCCACAACATCAAATTAATGACATTACAGTTCTTCAAGAAGGAGGAACCAGTAAAGCCAGTACATACCAGAGGCACGACCAACCTACTAATCCCGAAATTCAACTACGAGCTTTTTAACTGCAACAACTTTAATATACGCTATTGGAGCTGGAATTACCGCGGCTGCTGGCACCAGACTTGCCCTCCAA
+
DDDDDIIIIIIIIIIHIIIIIIIIIIIIIIIIIIIIIIIIIIIIIIHHIIIIIIIIIIIIIIIIIIHHIHIIIIIIIIIIIIIIIIIIIIIIIIIIHHIIICGIHIIIIIIIGIIIIIIIIHIIIIIIIIIIIIIIHIIFIHIIIHIHHHIIIIIGHIIIIIIGHHHIHIGIHHIIHHHHHIIIIIHHIHHHHIIHIHHHIIHHHHHIIHIIIHGIHGIIIGIIIIIHFIIIIIIIIIIHIIIHHIIHIIIHHHIIIIIHIIIHIHIHIHHHIIHHIIHIIHGCIHIIIIIIIIIIHIIHHIIIIIIIIIIIIIIIIIIIIIIIIIIIIIIGIIHIIIIIIDDDDD
@HISEQ:969:HM2KJBCX2:2:1101:16225:9399 2:N:0:ACTATGCA
ATTATACGGCGCCCCAACTATCCCTATTAATCATTACGGTGGTCCTAGAAACCAACAAAATAGAACCATGCCGTCCTATTTTATTATTCCATGCTAATGTATTCAAGCAAAAATGCCTGCTTTAAACACTCTAATTTTTTCAAAGTAAAGGTCCTGGTTCCCCGCGGCATCCAATTAAGGACATCGCGGTTCTCCAGAAGGTGAGAAATTGACTGCACCAGTTCATACCCCGTGAGGCACGACCGATGCGCCAATCCCGAAATTCAACTACGAGCTTTTTAACTGCAACAACTTTAATATACGCTATTGGAGCTGGAATTACCGCGGCTGCTGGCACCAGACTTGCCCTCCAA
+
DDDDDFHHIIIIIHHHHIIIIIIIIIIIIIIIIIIIIIHIGHHGIHIIHIIIHHEHHHHHIIHIIHIIIHHEDEHHHIIIIGHFIIIIHHIHIIIIIIIIHHHHIIEIIIHHIIHGIIIIIIIIIIIHHHIIIGIHHHHGCHIIIHIHIHFHHIIIHHHIIIIIIGHIIIIIIIIIIIHIIIHIIIIIIIHIIHHIHIIHHHIIIIIIIIIIIHIHHHIHHHIIIIHIIIIIIIHHHHIIIIGIHIHDEHHGHIHIIIIIIHFIIIIHHHHIHGIHGIIIIIIIIIHIIIIIHIHIHIIIHIIIIIIIIIIHIIIHHIIIIIIIIIHHGHIIIIIIIIIIIIIIIIIHDDDDD
@HISEQ:969:HM2KJBCX2:2:1101:19073:10008 2:N:0:ACTATGCA
ATTATACGGCGCCCCAACTATCCCTATTAATCATTACGGTGATCCTAGAAACCAACAAAATAGAACCATGCCGTCCTATTCTATTATTCCATGCTAATGTATTCGAGCAAAAATGCCTGCTTTAAACACTCTAATTTTTTCAAAGTAACAGTCCAGATTCCCTGCAACACCAAATTAATGGCATTACAGCTCATCAGGAAGGAGGAATCAGTGAGACCAGTACATACCAGTGGCATGACCAACCTACTGACCCCGAAATTCAACTACGAGCTTTTTAACTGCAACAACTTTAATATACGCTATTGGAGCTGGAATTACCGCGGCTGCTGGCACCAGACTTGCCCCCAA
+
DDDDDIIHHHHHIIIIIIIIIIIIIIIIIIIIIIIIIIIIIIIIIIIIIIIIIIIIHIGIIIIHIIIHIIHHIIIIIHIHIIIHHHHIIIHIIGHIIIHIEHHHHHHIIIIIIIIIIIIHIIHIIIIHHIIIIIIIIIIIIHHIIIIIIIIHIIIIIIHIIIIHGIIIIGIIHHEHHHHGGHIHHIHHIHHGIIHIHHIIIIIIHIHGIIIIIIIHHIIIIIIIIIIIIIIIIIIIIIIHIIIIHHHHIIIIIIIIIIHHIIIIIIHIIIIIIIIIIIIIIIIIIIIIIIIIIHHIIIIIIIHIIIIIIIIIIIIIIHIIIIHIIIIIIIIIIIIIIIIIIIIDDDDD
@HISEQ:969:HM2KJBCX2:2:1101:12538:9932 2:N:0:ACTATGCA
ATTATACGGCGCCCCAACTATCCCTATTAATCATTACGGAGGTCCTAGAAACCAACAAAATAGAACCATGCCGTCCTATTTTATTATTCCATGCTAATGTATTCAAGCAAAAATGCCTGCTTTAAACACTCTAATTTTTTCAAAGTAAAGGTCCTGGTTCCCCGCGGCATCCAATTAAGGACATCGCGGTTCTCCAGAAGGTGAGAAATTGACTGCACCAGTTCATACCCCGTGAGGCACGACCGATGCGCCAATCCCGAAATTCAACTACGAGCTTTTTAACTGCAACAACTTTAATATACGCTATTGGAGCTGGAATTACCGCGGCTGCTGGCACCAGACTTGCCCTCCAA
+
BBBB0CE1<</CCEC@<CGH?1<1<C11<C1C@F?<<<<0<<<C@FH1D1<C1<C<@<C@CG11<CGGG?@F<C?CHC@11<D<@1F1<FE1DCG1D1111<<CDHHCCGFHEED@DG/@1@1EF1BEFGGB84F1<CH?F<4HH1FHF<HGE0?HHHGHHE<DC?EHFHCE6A@FHHCHFBE-CHIIHFHIHCHHD@?IIHIGIHHHHFC<GCGAHECEHHFCC@FHDHFIIGGHHHCHGDE@HHHFIHD<HF<?/GEHH@CHC<CGIIHHFHHFIIIHIIIHHHFIIHH@C@FCHHECG?F@HCG@HIHIHHIIGIHHHCIGHHH@HEHIHIHIIIHGFG?HHHED0?@D@
@HISEQ:969:HM2KJBCX2:2:1101:3010:9998 2:N:0:ACTATGCA
ATTATACGGCGCCCCAACTATCCTATTAATCATTACGTCAATCCTAGAAACCAACAAAATAGGATCGAACGTCCTATTTCATTATTCCATGCTAATGTATTCAAGCGTTAGCTTGCTTTAAACACTCTAATTTTTTCAAAGTAACAGTCCAAATTCCCCGCAACACCAAATTAATGGCATTACGGATCATCAGGAAGGAGGAATCAGTGAGACCAGTACATACCAGAGGCATGACCAATCTACTAACCCCGAAATTCAACTACGAGCTCTTTAACTGCAACAACTTTAATATACGCTATTGGAGCTGGAATTACCGCGGCTGCTGGCACCAGACTTGCCCTCCAA
+
DDDDDIIIIIIIIIIIIIIIIIIIIIIIIIIIIIIIIIIIIIIIHIIIIIIIIIIIIIIIIIIIIIIGIHIIIGIIIIIIIIHIIIGGIIIGEEHIIIIIIIIIHIIIIIIIIHIIIIHIIHHHIHIHIHIIIIIIIIIIIIIIIIIIIIIHHIIIIIIIIIIIIIIIIIIIIHIIIIIIIIIIIIIIHIIIIIIIIIIIIIIHIHIIIHIIIIIIIIIIIIIIIIIIIIIIIIIIIIIIHIHHIHIIIIIIIIIIIIIIHHIIIGIIIIIIIHIIIIIIHIIIIIIIIIIIIIIIIIIIIIIIIIIIIIIIIIIIIIIIIIIIIIIIIIIIIIIIIIIIDDDDD
@HISEQ:969:HM2KJBCX2:2:1101:11172:10584 2:N:0:ACTATGCA
ATTATACGGCGCCCCAACTATCCCTATTAATCATTACGGTGATCCTAGAAACCAACAAAATAGAATCATGCCGTCCTATTTTATTATTCCATGCTAATGTATTCAAGCAAAATGCCTGCTTTAAACACTCTAATTTTTTCAAAGTAAAGGTCCTGGTTCCCCGCGACACCCAATTAAGGGCATCGTGGTTCTCCAGAAGGTGAGAAATTGACTACACCAGTTCATACCCCTTAAGGCACGACCGATGTGTCAATCCCGAAATTCAACTACGAGCTTTTTAACTGCAACAACTTTAATATACGCTATTGGAGCTGGAATTACCGCGGCTGCTGGCACCAGACTTGCCCTCCAA
+
DDDDDIIIIIIIIIIIIIIIIIIIIIIIIIIIIHIIIIIIIIIIIIHIIIIIIIHIIHIIIHIIIIIIIIIHIIIIIIIEHIIIIIHIIHIIIIIIIIIIIHHHIIIIIIIHIIIIIIIIIIIIIHHIIIIIIIIIIIIIHIIIIIIIIIIIIIIIIIIIIIIIIIIIIGIIIIIIIIIIIIIIIIIIIIIIHIIIIIIIIIIIIIIIIIIIIIIIIIIIIIIIIHIIIIIIIIIIIIIIIIIIIIIIIIHIIIIIIIIIIIIIIIIIIIIIIIIIIIIIIIIIIIIHIHIIIIIIIIIIIIIIIIIIIIIIIIIIIIIIIIIIIIIIIIIIIIIIIIIIIIIIIIIDDDDD
@HISEQ:969:HM2KJBCX2:2:1101:10576:10464 2:N:0:ACTATGCA
ATTATACGGCGCCCAACTATCCCTATTAATCATTACGTCGATCCTAGAAACCAACAAAATAGAACCATGCCGTCCTATTCTATTATTCCATGCTAATGTATTCGAGCAAAAATGCCTGCTTTAAACACTCTAATTTTTTCAAGGTAAAGGTCCTGGATCCGCAAGACACCCAATAAAGGACATCAAGTTTCTCCAGAAGGTGAGAAATCAACAGTAACAGTTCATACCCCTTAAGGCATGACCATCACGTCAATCCCGAAATTCAACTACGAGCTTTTTAACTGCAACAACTTTAATATACGCTATTGGAGCTGGAATTACCGCGGCTGCTGGCACCAGACTTGCCCTCCAA
+
@DDDDIIGHCEFHHIHEHIE1C@F1DHHII@FHEEHHII<CHHHHFEHGHCHIGIIHHGHH?GHHHIEFECDGHHHEHIGHHHHIII?1<<F11@?HEHF?<HGEHIDHEHHHHHHHHHHHHE@8F@HIHHH1DFHIGIHECHIHHHHHHHHHH7DGDHCDHHHEG@E?HFFEHH:GCFHHGHHHCHIIHHIIHHHEGIIHHHHC<HHGHHHGIIHHHHHHHHFHEHHIGIIIHGIHHHEGF3IHFGFF1CGC?DHH@HIHCHHCGHHHG@IIHHGHFHHIIIIIHHHCHHGCFHHHHHEHIFIIIIIIIGIIHHFIIIIHDDHGIIHFIIIGIHHIIHIHHHHDHGD@@@D
@HISEQ:969:HM2KJBCX2:2:1101:1548:11124 2:N:0:ACTATGCA
ATTATACGGCGCCCCAACTATCCCTATTAATCATTACGGTGATCCTAGAAACCAACAAAATAGAACCATGCCGTCCTATTCTATTATTCCATGCTAATGTATTCGAGCAAAAATGCCTGCTTTAAACACTCTAATTTTTTCAAGGTAAAGGTCCTGGATCCGCAAGACACCCAATAAAGGACATCAAGTTTCTCCAGAAGGTGAGAAATCAACAGTAACAGTTCATACCCCTTAAGGCATGACCGTCACGTCAATCCCGAAATTCAACTACGAGCTTTTTAACTGCAACAACTTTAATATACGCTATTGGAGCTGGAATTACCGCGGCTGCTGGCACCAGACTTGCCC
+
DCDDDIIIIIIIIIIIIIIIIIIIIIIIIIIIIIIGIIEHIIIGHIIIIIIIIHIIIHIIIHHHIHHFH?HHHHHIIIIIHIHIIHIIGHHHHIIGIIIIIHHHFHHIHIIGHIIIIIIIHGIIIIIIHIIIIIIHIIIHIIIIIHHIIHIIIIIIIHHIIIHIIIIIIHIIIIIIIIIIIIIIIIIHIIIIIHIIIIIIIIIIIIIHIIIIIIIIIHIIIIIIIHHIIIIIIIIIIIIIIHIIIHHIIIIIIIIIIIIIIIIIIIIIIIIIIIIIIIIIIHIIIIIIIIIIIIIIIIIHGIIIIIIIIIIIIIIIIIIIIIIIIIIIIIIIIIIIIIIIIIIDDDDD
@HISEQ:969:HM2KJBCX2:2:1101:12916:10863 2:N:0:ACTATGCA
ATTATACGGCGCCCCAACTATCCCTATTAATCATTACGGTGATCCTAGAAACCAACAAAATAGAACCATGCCGTCCTATTCTATTATTCCATGCTAATGTATTCGAGCAAAAATGCCTGCTTTAAACACTCTAATTTTTTCAAGGTAAAGGTCCTGGATCCGCAAGACACCCAATAAAGGACATCAAGTTTCTCCAGAAGGTGAGAAATCAACTGCAACAGTTCATACCCCTTAAGGCATGACCATCACGTCAATCCCGAAATTCAACTACGAGCTTTTTAACTGCAACAACTTTAATATACGCTATTGGAGCTGGAATTACCGCGGCTGCTGGCACCAGACTTGCCCTCC
+
DDDDDIIIIIIIIIIIIIIHIIIGHIHIIIIIEHIIHHGIIIGHHHIIIIIIIHHIIIIHIIIFHGHHIHEHIEEHIIHHIHIIIEHIGHHIIGHHIIEHIGHHIHHIHIHIIIIIIIGIIIIHHIIHIHHIIHHIHHHIIIIIIIIIHIIHIIIIIHIIIGHIIIIIIIHHHHHHHCHIIIIGIHIHHHIHEGIIIIIHGHIIIIIIIIIIGIIIIIIIIIIGIIHIIIIIIIIIIIIIIIHIIIIHHGIIIIIHIIIIIHHIIIIIIIIIIIHIIIIIHGIIIIIIHFIIIIIIIIIIIIIIIIIIGIIIIIIIIIIIIIIIIIIIHIIIIIIIIIIHG?IIIIDDDDD
@HISEQ:969:HM2KJBCX2:2:1101:3754:11127 2:N:0:ACTATGCA
ATTATACGGCGCCCCAACTATCCCTATTAATCATTACGGTGATCCTAGAAACCAACAAAATAGAACCATGCCGTCCTATTCTATTATTCCATGCTAATGTATTCGAGCAAAAATGCCTGCTTTAAACACTCTAATTTTTTCAAGGTAAAGGTCCTGGATCCGCAAGACACCCAATAAAGGACATCAAGTTTCTCCAGAAGGTGAGAAATCAACAGTAACAGTTCATACCCCTTAAGGCATGACCATCACGTCAATCCCGAAATTCAACTACGAGCTTTTTAACTGCAACAACTTTAATATACGCTATTGGAGCTGGAATTACCGCGGCTGCTGGCACCAGACTTGCCCTCCAA
+
D@D?BHHHHHHDHCC0<<FHIIH1<FEH?1F@1<<1DD0<DC<GGH11111<DC1C1<1<<FH11<DH11CG<C//D@<11<1FH@<CFECGHHI11C<D1<DHEE@>G?HHHCD@<@1AD1IHHE8$6B<1<<<1@HEHEHAHHGD:D8<G7B?IHHCD?G@<G@E<D/HHH:HF@FH:HHHC?</,E9<EHHHHHFD<@HH@D?F@CCHGFD1?FHEGCFA?HDHHHCGDHIIIIIIIHH?HHIIHF@CFEIIIHHHGCHEHHFCH@EIHHFIHHFHHHHHIIIHHIIIHFG@HIIHHHDHH@HHEIIHECHIHHCC?HHHIIIIIHECGHIIIIIIHCIIIHHG@DD@@0
@HISEQ:969:HM2KJBCX2:2:1101:4223:11131 2:N:0:ACTATGCA
ATTATACGGCGCCCCAACTATCCCTATTAATCATTACGGTGATCCTAGAAACCAACAAAATAGAACCATGCCGTCCTATTCTATTATTCCATGCTAATGTATTCGAGCAAAAATGCCTGCTTTAAACACTCTAATTTTTTCAAGGTAAAGGTCCTGGATCCGCAAGACACCCAATTAAGGACATCAAGTTTCTCCAGAAGGTGAGAAATCAACAGCGACAGTTCATACCCCTTAAGGCATGACCATCACGTCAATCCCGAAATTCAACTACGAGCTTTTTAACTGCAACAACTTTAATATACGCTATTGGAGCTGGAATTACCGCGGCTGCTGGCACCAGACTTGCCCTCCAA
+
DDDDDIIFHHIIIIIIIIIIIIIIIIIIIIIIIIIIIIIIIHHHIIIGIIIIIIIIIIGHIHHHIIIIIHIHIIIIIHIIIIIIIIIIIIIIIHIGIIIIIHHIHHFHEHHHIHIIIIHIIIIHIIIHIHIIIFHHIIIIIIIIIIIIGIHHIEHHHIIIIIIIHIHFHIIHIIIIIIIIIIIIIIIIIIHIIIIIIIIIIIHIIIIHHHHIIIIIIHHIIHIHIIIGIIIIIIIIIIIIIIIIIIIIIIIHIIHH<IIIIIIIIIIIIIIIIIIIIIIIIIIIIIIIGIIIIIIIIIIIIIIIIIIIIIIIIIIIGIIIIIIIIIIIIIIIIIIIIIIIIIIIIIIIDDDDD
@HISEQ:969:HM2KJBCX2:2:1101:7063:11336 2:N:0:ACTATGCA
ATTATACGGCGCCCCAACTATCCCTATTAATCATTACGGTGATCCTAGAAACCAACAAAATAGAACCATGCCGTCCTATTCTATTATTCCATGCTAATGTATTCGAGCAAAAATGCCTGCTTTAAACACTCTAATTTTTTCAAGGTAAAGGTCCTGGATCCGCAAGACACCCAATTAAGGACATCAAGTTTCTCCAGAAGGTGAGAAATCAACAGCGACAGTTCATACCCCTTAAGGCATGACCATCACGTCAATCCCGAAATTCAACTACGAGCTTTTTAACTGCAACAACTTTAATATACGCTATTGGAGCTGGAATTACCGCGGCTGCTGGCACCAGACTTGCCCTCCAA
+
DDDDDIIIIIIIIIIIIIIIIIIIIIIIIIIIIIIIIIIIIIIIGIIIIIIIHIHIIIIIIGHIIIIIIIIIIIIIIHIHIIHIIIIIIIIHIIIIIIIIHHHIIHHHIIIIIIIIIIIIIIIIIHIIIIIIIHIHIIIIIIIIIIIIIIIIIHGIIIIIIIIIIIIIIIHIIIIIIIIIIIIIHIIIIHIHIIIIIIHIIIIIIIIIIIIIIIIIIIIIIIIIIIIIIIIIIIIIIIIIIIIIIHIIIIIHIHIIIIIIIIIIIIIIIHIIIIIIIIIIIIIIIIIIIIIIIHIIHIIIIIIIIIIIIIIIIIIIIIIIIIIIIIIIIIIIIIIIIIIIIIIHCIIIDDDDD
@HISEQ:969:HM2KJBCX2:2:1101:12041:12333 2:N:0:ACTATGCA
ATTATACGGCGCCCCAACTATCCCTATTAATCATTACGGTGATCCTAGAAACCAACAAAATAGAACCATGCCGTCCTATTCTATTATTCCATGCTAATGTATTCGAGCAAAAATGCCTGCTTTAAACACTCTAATTTTTTCAAGGTAAAGGTCCTGGATCCGCAAGACACCCAATAAAGGACATCAAGTTTCTCCAGAAGGTGAGAAATCAACAGTAACAGTTCATACCCCTTAACGCATGACCGTCACGTCAATCCCGAAATTCAACTACGAGCTTTTTAACTGCAACAACTTTAATATACGCTATTGGAGCTGGAATTACCGCGGCTGCTGGCACCAGACTTGCCCTCCAA
+
BCDDDIIEHIIHHDHHIIHIIHHIIIIIIHIIIIIIIGHIHIIIIHIIHHHIIHIIIGIIIH@EHIHIIHHICHIIFCEHHIIHIIIIIHHHHHIHHHCHIHHIIHIIIHIIHHIHHHHIIIIIIIHIIIHHHGIHHHIHIIIIIIIIIIIIIIIIIIHHIIHIGHHHHHHIIIIIHIIGIHIIIHIHHHEHIIHIIIIIIIIHIHIHHHHIHIIIHHHHHIIIIHGIIIIIIIHIIIHHEHIIIIIIIIIHIIIIIIIIIIIIIIIHIIIIIIIIIIIIIIIIIIIHGIIIIIHIHHIIHIIIIHIIIIIIIIIIIIIIIIHHGIIIIGIIIIIIIIIIIIIIIIIIDDDDD
@HISEQ:969:HM2KJBCX2:2:1101:16469:12558 2:N:0:ACTATGCA
ATTATACGGCGCATCAACTATTCCTATTAATCATTACGGTGGTCCTAGAAACCAACAAAATAGAACAATGATGTCCTATTTTATTATTCCATGCTAATGTATTCAAGCAAAAATGCCTGCTTTAAACACTCTAATTTTTTCAAAGTAAAGGTCCTGGTTCCCCGCGGCATCCAATTAATGACATCGCGGTTCTCCAGAAGGTGAGAAATTGACTGCACCAGTTCATACCCCGTGAGGCACGACCGATGCGCCAATCCCGAAATTCAACTACGAGCTTTTTAACTGCAACAACTTTAATATACGCTATTGGAGCTGGAATTACCGCGGCTGCTGGCACCAGACTTGCCCTCCAA
+
D@0D@@1<0/<//0/11D<G111<<<CFF1F11C1<CE0<10D11<F11<D<1D1<1<CCD11<DG11<<11<D11<CE1<<<DCDFE<?111<<1<D1D1<<G@EG1CEEFHEDGEF7?EHHH@IIIIHHHHEIFHGHFFHHGHHHD81EHECIH@2<D?<?7<.8IHC?HFHHHFHGAAHHGFC?AHC:</-HE@?F?F@/F@HH@EH@HAHEC<E?@GFFHFC/DHEG@GCC1CEF<<<<CCG?=C?HGIHH/CGHHCIHHIHHHHHHHHIHEEEHGCCCIIEHHFHGC<EHHGCE<<C<@CF@EHFG?D<1<FIIIHHIHHFHIHHHGEGHFFEHEGECHHHHE@DB@B
@HISEQ:969:HM2KJBCX2:2:1101:3975:13693 2:N:0:ACTATGCA
ATTATACGGCGCCCCAACTATCCCTATTAATCATTACATCGATCCTAGAAACCAACAAAATAGAATCGGATGTCCTATTTCATTATTCCATGCTAATGTATTCAAGCGTGAGCCTGCTTTAAACACTCTAATTTTTTCAAGGTAACAGTCCTAATTCCCCGTGACACCAAATTAATGGCATTACGGTTCTTTAGAAGGTGAGAAATCAATAATATCAGTACATACCAACGGCATGACCGAAACATTGATCCCGAAATTCAACTACGAGCTTTTTAACTGCAACAACTTTAATATACGCTATTGGAGCTGGAATTACCGCGGCTGCTGGCACCAGACTTGCCCTCCAA
+
@DB@DH@FHICC?EHG=GH1C<D@<CCC@FGEEGEEH@CGG1G?0C1CFFHFG@FG?<@DH?1DGGCHIFC<11<<1@@EHCC@1GE<<CF?F@D1DG@GCCHHE@1CGIHIHECF@@F6DHHFBGGHHHCCDCBDF@GAGHHIHEGHICGHCCBG0DGG@<HD/GD@HH;IHIHHGHHEE@HFG@IIH?IHHHHGHHHHIIIHHCIIHFHEHCC@IIHH8GCD<66<E:@GCEG<6<CHHCCF<CHCGDGIHHHHGG?HHC=IHHEHEEIIHHHHIHHGCFEF<C@HHCFHEEGIHHHHEIIIHIHGIHCHHHF?DHHIHCG@CCIHHGIIHIHGEC=IIHD?@A@
@HISEQ:969:HM2KJBCX2:2:1101:4591:13889 2:N:0:ACTATGCA
ATTATACGGCGCCCCAACTATCCCTATTAATCATTACGGTGATCCTAGAAACCAACAAAATAGAATCATGCCGTCCTATTTTATTATTCCATGCTAATGTATTCAAGCAAAATGCCTGCTTTAAACACTCTAATTTTTTCAAAGTAAAGGTCCTGGTTCCCCGCGTCACCCAATTAAGGACAGCGCGGTTCTCCAGAAGGTGAGAAATTGACTACACCAGTTCATACCCCTTAGGGCACGACCAATGTGTCAATCCCGAAATTCAACTACGAGCTTTTTAACTGCAACAACTTTAATATACGCTATTGGAGCTGGAATTACCGCGGCTGCTGGCACCAGACTTGCCCTCCAA
+
@<B0D@1<CE/</C/<EH@<CC1<C@D<GC1D<CGHIE0C?CG1CD@C<DG?C1F@@FC<FF@EH?F<EFEEH<//<CEC1@11DEH1<FF@E1<<@C11<DG?G?GHEFHEB<DC@C6F8<FB8DD1EDFCGIHHEHG?FFEHH?HF5D1HGGGDC?GHC?EE@GCHEEFDD@CF?IHHIIHHHDEHCGGEFCHEGB;HHEHGIHHHCEECHCGF<@CFD1@>H@CHGCEHHHC@E<FE@G?HIHHHCE@HC/DDHIHHGHHEHHHIHDHHEHIIHEFHHEHHG@HHFDCEEHHHHH@CGIIIHHHGHEIIIIIHHHHF/?EIIIHF@ECE<1IIIHCC1@HHIHC00?@D
@HISEQ:969:HM2KJBCX2:2:1101:19141:14175 2:N:0:ACTATGCA
ATTATACGGCGCCCCAACTATCCCTATTAATCATTACGTCAATCCTAGAAACCAACAAAATAGGATCAAACGTCCTATTTCATTATTCCATGCTAATGTATTCAAGCGTTAGCCTGCTTTAAACACTCTAATTTTTTCAAAGTAACAGTCCTGTTTCCCTGCAACACCAAATTAATGACATTACAGTTCTTCAGAAAGGAGGAACCAGCGAGACCAGTACGAACCAAAGGCACGACCAACCTGCTGATCCCGAAATTCAACTACGAGCTTTTTAACTGCAACAACTTTAATATACGCTATTGGAGCTGGAATTACCGCGGCTGCTGGCACCAGACTTGCCCTCCAA
+
DDDDDIIIIIIIIIIIIIIIIIIIIIIIIIIIIIIIIIIIIIIIIIIHGIIIIIIIIIIIHHGGHIIIIIIIIIIIIIHIIIIIIIIIIIHFHIIIIIIIIIIIIIIIIIIIIIIIIIIIIIIIIIIIIIIIIIIIIIIHIIIIIIIIIIIIIIIIIIIIIIIIIIIIIIIHIIIIIIIIIIIIIIIIIIIIIIIIIIGIIIIHIIIIIIIIIIIIIIIIIIIIIIIIIIIHIIIIIIIIIIHHHIIIIIIIIIIIIIIIIIIIIIIIIIIIIIIIIIIIIIIIIIIIIIIIIIIIIIIIIIIIIIIIIIIIIIIIIIIIIIIIIIIIIIIIIIIIIIIIIDDDDD
@HISEQ:969:HM2KJBCX2:2:1101:7900:14562 2:N:0:ACTATGCA
ATTATACGGCGCCCCAACTATCCCTATTAATCATTACGGCGGTCCTAGAAACCAACAAAATAGGACCGCACGTCCTATTCTATTATTCCATGCTAACGTATTCGAGCAAAGGCCTGCTTTGAACACTCTAATTTTTTCAAAGTAAAAGTCCTGGTCCCCAACACACCCAGTGAAGGGCATGCGGTTCTCCAGAAGAGAAGGCCCGGCCGGACAAGTGCACGCGGTGAGGCGGACCTGCCAGCCAGGCCAAAGGTTCAACTACGAGCTTTTTAACTGCAACAACTTTAATATACGCTATTGGAGCTGGAATTACCGCGGCTGCTGGCACCAGACTTGCCCTCCAA
+
DDDDDIIIIIIIIIIIIIIIIIIIIIIIIGIIIHGIIIHIIIIDHIIIIIIHIIIIHIHCHHHIIIIHIIHHIIIIIIHHHHHHHHHHIIIIGFHIIIIIHHIHIHIIIIIIIIIHIIIIHIHIIIIIIIIIIIIHIIGIIIHIIIIIIIIIIHIHHIIHHHHHHHIIHGHIIIIIIHIIIIIHHIIIIIIIIIIIHEHIIIIIIIHIIIHIIIIIGIIIIIIIIIIIIIIIIIHIIIHHIIHIIHHHIHHIIIIIIIIIIIIIIIIIIIIIHIIIIIIIIIIIIIIHIIIIIHIHIIIIIIIIIIIIIIIIIIIIIIIIIIIIIIIIIIIIIIIIIIIDDDDD
@HISEQ:969:HM2KJBCX2:2:1101:1781:14636 2:N:0:ACTATGCA
ATTATACGGCGCCCCAACTATCCCTATTAATCATTACGGTGATCCTAGAAACCAACAAAATAGAACCATGCCGTCCTATTTCATTATTCCATGCTAATGTATTCAAGCGTTAGCCTGCTTTAAACACTCTAATTTTTTCAAAGTAACAGTCCTGTTTCCCTGCAACACCAAATTAATGACATTACAGTTCTTCAAGAAGGAGGAACCAGTAAAGCCAGTGCATACCAGAGGCACGACCAACCTACTAATCCCGAAATTCAACTACGAGCTTTTTAACTGCAACAACTTTAATATACGCTATTGGAGCTGGAATTACCGCGGCTGCTGGCACCAGACTTGCCCTCCAA
+
DDDCDIHEGHDDHHIHHIEHHIHHIIIHIIHEFDHHHIIHIIIIIIIEHHIHIIIIIIICHHEHHIIIHHI?CHHIHFEHHGHCHCFHHC@GHHIHHGEIHHHHHHEHHHHHHHHHHIHIFGFEBCGAHIIIIIIIIHF@FIIHHEHIHHHIIIIIHHIHEEGEHIHHIIIEHFHHHHHH@HHHHHHHHHIHD@@HEHHGFHCD:GGGFHHIIIIHHIHFIIIIHHHHEIIHEC@%HHHGIGHGEGGDCDIHHGDF@HHHE?EIHHCIGHIIHHGCHHEFIHHHHIHFEHHIIIHCCEIHEHIIIIHHIHF<CHIIIHEHIIIHEFHIIIIIHHHGIIIIIID@D?B
@HISEQ:969:HM2KJBCX2:2:1101:15763:14853 2:N:0:ACTATGCA
ATTATACGGCGCCCCAACTATCCCTATTAATCATTACGGTGATCCTAGAAACCAACAAAATAGAACCATGCCGTCCTATTCTATTATTCCATGCTAATGTATTCGAGCAAAAATGCCTGCTTTAAACACTCTAATTTTTTCAAGGTAAAGGTCCTGGATCCGCAAGACACCCAATTAAGGACATCAAGTTTCTCCAGAAGGTGAGAAATCAACAGCGACAGTTCATACCCCTTAAGGCATGACCATCACGTCAATCCCGAAATTCAACTACGAGCTTTTTAACTGCAACAACTTTAATATACGCTATTGGAGCTGGAATTACCGCGGCTGCTGGCACCAGACTTGCCCTCCAA
+
DDDDDIIIGIIIIIIIIIIIIIIIIGIIIHHIIIIGIIIIIIIIIGIIHIIIIHHIIHIIIIIIIIHIIIIIHIIIIIIGHIIIIIIIIIIIIIIIIIIHHCHIIIIHIHHHIIIIIIIIIIIIIIHIIIIIIHIIIIIIIIIIIIIIIIIIIIIIIIIIIHHIIIHHIIIIIIIIHIIIIIHHIIIIHHHIIIIIIIIHIIIIIIIIIIIIIHIIIHIIIIIIIHIIIIIIIIIIIIIIIIIIIIIIIIIHIIIIIIIIIIIIIIIIIHIIIIIIIIIIIIIIIHIIIIIIIIIIHIIIIIIIIIIIIIIIIIIIIIHIIIIIIIIIIIIIIIIIIIIIIIIIIIIIDDDDD
@HISEQ:969:HM2KJBCX2:2:1101:14929:15564 2:N:0:ACTATGCA
ATTATACGGCGCCCCAACTATCCCTATTAATCATTACGGCGGTCCTAGAAACCAACAAAATAGAACCGCACGTCCTATTCTATTATTCCATGCTGTAATATTCGAGCAAAGGCCTGCTTTGAACACTCTAATTTTTTCAAAGTAAAAGTCCTGGTCCCCAACACACCCAGTGAAGGGCATGCGGTTCTCCAGAAGAAAAGGCCCGGCCGGACAAGTGCACGCGGTGAGGCGGACCTGCCAGCCAGGCCAAAGGTTCAACTACGAGCTTTTTAACTGCAACAACTTTAATATACGCTATTGGAGCTGGAATTACCGCGGCTGCTGGCACCAGACTTGCCCTCCAA
+
CDCDDIIHHIIHD<EHIIIGIIIIIHIHHIIGHHHIIGGHIIHHHHE?CFFFHFHIIHHHHH?HHIFEHHDCH<EHHEHIHHHIHCGEFHCHHHIHIIIHHHEHHGFHHHIHHEHGFHFGHHHIH@@EGIHIIIHHHGFEGHIHHHGEHGIIIHIGHFFHHEHHEHEHEIIIIIHHHEHHHIHHGIIIIIIIHIHHIHIIHIIIIIIIHHIIIIIIIIHIIIIIIIIIIHIIIIIIIIIIIHHIIHHGIIIIIIHEHIIIIIIHIIIIIHHHIHIHHHIIIIHIIIFHIHHEHIIIHIIIIIIHIIIIIIIIIIIIIHIHIIIHIGIGIIHHIHIHHCH@@@DB
@HISEQ:969:HM2KJBCX2:2:1101:12824:16149 2:N:0:ACTATGCA
ATTATACGGCGCCCCAACTATCCCTATTAATCATTACGGTGATCCTAGAAACCAACAAAATAGAACCATGCCGTCCTATTCTATTATTCCATGCTAATGTATTCGAGCAAAAATGCCTGCTTTAAACACTCTAATTTTTTCAAGGTAAAGGTCCTGGATCCGCAAGACACCCAATAAAGGACATCAAGTTTCTCCAGAAGGTGAGAAATCAACAGTAACAGTTCATACCCCTTAAGGCATGACCGTCACGTCAATCCCGAAATTCAACTACGAGCTTTTTAACTGCAACAACTTTAATATACGCTATTGGAGCTGGAATTACCGCGGCTGCTGGCACCAGACTTGCCCTCCAA
+
DDDDDIIIH<EHDHIHHIIIIIGIIHHIHIIIIIIHHIIIIIIHIIGIIIIIHFFGHIIIHHHIIIIIHHEGHIIHHIIIHHIIIIIIIIIIICEHHHHGHFHIIIHIIIHHHIDEGHEHHIIHHIIHIHIIIBGFHHHHHHCHIIIIHHFIIHFGHHHHEHFHHHHGHHHHIHIIIIIHIIHHEIHHFEHHHHIIGIHIIGIIHIHIHIIIIIIIHIIIIIHIIHHIHIIHHIIIIHII;EGHHIHIIIHHIHHIHHHIIIHIFF@HFIHIIIIIIIIHHGIIIHIIIIIIIIIIHHCCEIGIIIIIIIIHHGIIIIIIIIIIIIIIIIIIHHIIIIIIIHHGIIIIDCDDA
@HISEQ:969:HM2KJBCX2:2:1101:12614:15751 2:N:0:ACTATGCA
ATTATACGGCGCCCAACTATCCCTATTAATCATTACGTCGATCCTAGAAACCAACAAAATAGGTTCGATCGTCCTATTTCGTTATTCCATGCTAATGTATTCAAGCGCGAGCCTGCTTTAAGCACTCTAATTTTTTCAAAGTAACAGTCCTGTTTCCCCGCAACAACAAATTAATGCCATCACGGTTCTACAAGAAGGAGGGACCAGTGAGGCCAGTGCATACCAGTGGCACGACCAACCTACTGGCCCCGAAATTCAACTACGAGCTTTTTAACTGCAACAACTTTAATATACGCTATTGGAGCTGGAATTACCGCGGCTGCTGGCACCAGACTTGCCCTCCAA
+
BDDDDIIIIIIHIIHIIIHIHIIIHIHHIGIHIHIIHGHHIIIIIIEHIIIIH@HHHHIIGHIIIIIIIIDHIIIIIIGHIIIIIHIGIGIIIIIIIIHHIHHHIIIIIIIIHHHIIHHHHHIIHIIIIIIIHIIIHHHIIIIIIIIIIIIIHGHIIIIIIIIIIIIIIIHHHFHHFIIIHIIIHGIHIIIIIIIIIIIIIIIHIIIIIHIIHIIIIIIIIIHIIIIIIIIHIHIHHHIHHGHHIIIIHIIIIIIIIIIIIIIIIIIIIIHIIHIIIIIIHIIIIIIIIIIHHIIIIIIIIIIIIIIIIIIIIIHIIIIIIIIIIIIIIIIIHIHIIIHIDDDDD
@HISEQ:969:HM2KJBCX2:2:1101:10310:15794 2:N:0:ACTATGCA
ATTATACGGCGCCCCAACTATCCCTATTAATCATTACGGTGATCCTAGAAACCAACAAAATAGAACCATGCCGTCCTATTCTATTATTCCATGCTAATGTATTCGAGCAAAAATGCCTGCTTTAAACACTCTAATTTTTTCAAGGTAAAGGTCCTGGATCCGCAAGACACCCAATTAAGGACATCAAGTTTCTCCAGAAGGTGAGAAATCAACAGCGACAGTTCATACCCCTTAAGGCATGACCATCACGTCAATCCCGAAATTCGACTACGAGCTTTTTAACTGCAACAACTTTAATATACGCTATTGGAGCTGGAATTACCGCGGCTGCTGGCACCAGACTTGCCCTCCAA
+
@B@@BHEECC<FCDD@CHHIHHGGHIEHHEHHHHHH1C0FH1FEHEEHEHHEHHHCHECHFH1@FGE<@C1G/<C/DH11DG1GEHGE?FH@<<E1<1<<D@CH111@CHIH@CF?E<C@E1@1F@FHHIFFEE?GHI?CHH6EHGGHEFHAEFDCCHHIE0DCGCEEGGDDC.HGCCD/</D/CGHF:<DD7HC7EHHIHHECFGF0?GHHHHHHHC<1EEGGF?GHGF%61C<@1?IHHHHEFE@DC<11EHDCHF<D1?@GC<0C<CHHHEECG@@HEHEEHHCHG@GGEHCIHH=HHFHCC@GF@1HHHG<1HHECCDCECD1@EH?CGH@CEC?GD<1GG<@EAD@<<
@HISEQ:969:HM2KJBCX2:2:1101:19172:16787 2:N:0:ACTATGCA
ATTATACGGCGCCCCAACTATCCCTATTAATCATTACGTCGATCCTAGAAACCAACAAAATAGAATCAAACGTCCTATTTCGTTATTCCATGCTAATGTATTCAAGCGTGAGCCTGCTTTAAACACTCTAATTTTTTCAAAGTAACAGTCCTGATTCCCCATGACACCAAATTAATGACATCATGGTTCGTCAGAAGGTAGGAATCAATAATACCAGTTCGTACAATAGCACGACCAATAAATTGATCCCGAAATTCAACTACGAGCTTTTTAACTGCAACAACTTTAATATACGCTATTGGAGCTGGAATTACCGCGGCTGCTGGCACCAGACTTGCCCTCCAA
+
DDDDDIIIGIHIHHIIIIIIIIIIIIIIIIIIIIIIIHIIIIIIIIIGIIIIIIIIIGIIIIHIIIIGIIIIIHIIIIIIIIIIIIIIIIIHHIIIIIIIIIIIIIHIIIIIIIIIIIIIIIIIIIIIHHHHIIIHIIIIIIIIIIIIIHIIIIIIIIIIIIHIIIIIIIIHHHIIIIIIIIIIIHIIIHIIIIIIIIIIIIIIIHIIIIIIHIIIIIIIIIIIIIIIIIIIIIIIIIIIIIHF=IHIIIIIIIIIIIIIIIIIIIIIIIIIIIIIIIIIIIIIIIIIIIIIIIIIIIIIIIIIIIIIIIIIIIIIIIIIIIIHIIIIIIIIIIIIIIIIDDDDD
@HISEQ:969:HM2KJBCX2:2:1101:6995:18211 2:N:0:ACTATGCA
ATTATACGGCGCCCCAACTATCCCTATTAATCATTACGGTGGTCCTAGAAACCAACAAAATAGAACCACAACGTCCTATTCTATTATTCCATGCTAATCTATTCAAGCAATAGCCCGCTTTAAACACTCTAATTTTTTCAAGGTAATGGTCCTGGCTCCCCAACACACCCAATAAAGGACATGCTGGCTCACCAGAAGGAAGACCCGACAGCAGACAGTACTCGCCAAAGACGGACCGCCCGGCCAGGCCTAAAATTCAACTACGAGCTTTTTAACTGCAACAACTTTAATATACGCTATTGGAGCTGGAATTACCGCGGCTGCTGGCACCAGACTTGCCCTCCAA
+
DDDDDIIHIIIIIIIIIIIIIIIIIIIIIIIIIIIIIIIIIIIIIIIIIIIIIIIIIIIIIIHHIIIIIIIIIHHIIIIIIIIIIIIIIIHIIHIIIIIIIIIIIIHIIIIIIIHIIIIIIIIIIIIIIIIIIIIIHIHIIIHIIIIIIIIIIIIIIIIIIIIIIIIIIHIIIIIHIIIIIIIIIIIIIHIIIIIIIIIIIHHIHIIIIIIIIIIIIIIIIIIIIIIIIIHIIIIIIIIIIIIIHIIIIIIIIIIIIIIIIIIIIIIIIIIIIHIIIIIIIIIIIIIIIIIIIIIIIIIIIIIIIIIIIIIIIIIIIIIIIIIIIIIIIIIIIIIIIIIIIDDDDD
@HISEQ:969:HM2KJBCX2:2:1101:15742:17801 2:N:0:ACTATGCA
ATTATACGGCGCCCCAACTATCCCTATTAATCATTACGGTGATCCTAGAAACCAACAAAATAGAACCATGCCGTCCTATTCTATTATTCCATGCTAATGTATTCGAGCAAAAATGCCTGCTTTAAACACTCTAATTTTTTCAAGGTAAAGGTCCTGGATCCGCAAGACACCCAATAAAGGACATCAAGTTTCTCCAGAAGGTGAGAAATCAACAGTAACAGTTCATACCCCTTAAGGCATGACCATCACGTCAATCCCGAAATTCAACTACGAGCTTTTTAACTGCAACAACTTTAATATACGCTATTGGAGCTGGAATTACCGCGGCTGCTGGCACCAGACTTGCCCTCCAA
+
ADDCDIIIGIIIIIIIIIIIHGHIIIIIIIHEHGIIIGIIIIIIIIGHIIIII?HHEHHEGFCEHIIIIHIIGHHGHIIHHI?FHEHHIFHHFHIGHHHHEHHHHIIIIIIIHIIHHHHIIIHIIIHHIIHHHIHHHFHIIIHIIIIIHIIIIIIIIIIIIIHIIIIIHEIIIHHHFIIIIIIGIIIIIHIIIIIIIIIIIIIIIIIIIIIIIGIIIIIIIIIIIIIIIIIIIIIIIIIIIHIHIIIHIIHGIIIIIIIIIIIIIHGFIHHIIIIIIIHIIIIIHIIIIIIIIIIIIHIIHIIIIIIIIIIIIIIIIIIIIIIIIIIIIIIIIIIHIIIIHIIIIIIIDDDDD
@HISEQ:969:HM2KJBCX2:2:1101:4918:18233 2:N:0:ACTATGCA
ATTATACGGCGCCCAACTATCCCTATTAATCATTACGGTGATCCTAGAAACCAACGAAATAGAATCAGTCCGTCCTATTTCATTATTCCATGCTAATGTATTCAAGCGTAAGCCTGCTTTAAACACTCTAATTTTTTCAAAGTAACAGTCCTGATTCCCCACGACACCAAATTAATGACATCGCGGTTCTTCAGAAGGTAGGAACCGATAATGCCAGTGCGTACCGAAGCACGACCAACAATTCGATCCCGAAATTCAACTACGAGCTTTTTAACTGCAACAACTTTAATATACGCTATTGGAGCTGGAATTACCGCGGCTGCTGGCACCAGACTTGCCCTCCAA
+
DDDDDIHIIIIIIIIIIIIIIIIIIIIIIIIIIIIIIIIIIIIIIIHHIIHIIIIIIIHHIIIIHIIIIIIIHHHIIIIIHIIIIIIIIIIIHIIIIIIIIHIIHHIIIIIIIIIIIIIIIIIIIIIIIIIIIIIIIIIIIIIIIIIIIIIIIIIIIIIIIIIIIIIIIIIIIIIIIIIIIIIIIIIIIIIIIIIIIIIIIIIIIIIIIIIIIIIIIIIIIIIIIIIIIIIIIIIIIIIIIHGDHIIIIIIIIIIIIIIIIHIIIIIIIIIIIIIIIIIIIIIIIHHIIIIIIIIIIIIIIIIIIIIIIIIIIIIIIIIIIIIIIIIIIIIIIIIIIIIIDDDDD
@HISEQ:969:HM2KJBCX2:2:1101:6504:18838 2:N:0:ACTATGCA
ATTATACGGCGCCCCAACTATCCCTATTAATCATTACGTCGATCCTAGAAACCAACAAAATAGGGTCAAACGTCCTATTTCATTATTCCATGCTAATGTATTCAAGCGTGTGCCTGCTTTAAACACTCTAATTTTTTCAAAGTAACGGTCCTGATTCCCCATGACACCAAATTAATGACATCACAGTTCGTCAGAAGGTAGAAATCAATAATACCAGTGCATACCAGAGGCACGACCAATATATTGATCCCGAAATTCAACTACGAGCTTTTTAACTGCAACAACTTTAATATACGCTATTGGAGCTGGAATTACCGCGGCTGCTGGCACCAGACTTGCCCTCCAA
+
DDDDDIIHIIHIIIIIIIHIHIIIIIIIIHIIIIIIIHIIIIIIIIIIHIIIIIHHHGIIIIGHDHHHIIHHHHHIIIIIIIIIIIIHIHHIIIHIIHIIIGHIIHIHIIIIIHIIHIHIHGHIIIIIIIHHIIIICHHHIHHIIHHHGHHHHHHIIIHIIIEHHIIHHF@GHHHHIIHIIIIHEDHGHIHHGIHHHHIIHEGIHGIIIIIIHIHBIIIIHHIIGGIIIIIIIIHIIIHHHHHHHHHIHHHIIIIHHGIIIIHIIIIIIIIIIIIIIIHHIHHHIHGIIHIIHHHGHFHDDGD1IHIIIIHEIIIIHIIHEIIIIIIIHHIIIIHEHGHIIDDDDD
@HISEQ:969:HM2KJBCX2:2:1101:12855:20355 2:N:0:ACTATGCA
ATTATACGGCGCCCCAACTATCCCTATTAATCATTACGGTGATCCTAGAAACCAACAAAATAGAACCATGCCGTCCTATTCTATTATTCCATGCTAATGTATTCGAGCAAAAATGCCTGCTTTAAACACTCTAATTTTTTCAAGGTAAAGGTCCTGGATCCGCAAGACACCCAATAAAGGACATCAAGTTTCTCCAGAAGGTGAGAAATCAACTGCAACAGTTCATACCCCTTAAGGCATGACCATCACGTCAATCCCGAAATTCAACTACGAGCTTTTTAACTGCAACAACTTTAATATACGCTATTGGAGCTGGAATTACCGCGGCTGCTGGCACCAGACTTGCCCTCCAA
+
DDDDDIIIIIIIIIIIIIIIIIIIIIIIHIIIGHHIIIIIIIGHIGIIGIIIHHIIGHIIIIHHIHIIIHHIHHIIIIIIIIIIIIHIHIIIIIHIHEGEHFFHHHHIHIIGHHGIIIHHHGHHHHIIHIIIIHHHIIIIIHIIIHIHIGIHHIIIIHIHIHHIIGHHIGGIIIHHHHHFIHIIIIIHHHHIHIFIGIIIIIGIIIIIIIIIIHHIHIGIIIIIIIIIIIIIIIIIIIIHIIIIIIIIIIIHIIHIIIIIIIIIIIHIHIHIIIIIIIIIHHIIIIIIIIIIIHIIIIIIIIIIIIIIIIIIIIIIIIIIIIIIIIIIIIIIIIIIIIIIIIHIIIIIDDDDD
@HISEQ:969:HM2KJBCX2:2:1101:4618:20106 2:N:0:ACTATGCA
ATTATACGGCGCCCCAACTATCCCTATTAATCATTACGGTGATCCTAGAAACCAACAAAATAGAACCATGCCGTCCTATTCTATTATTCCATGCTAATGTATTCGAGCAAAAATGCCTGCTTTAAACACTCTAATTTTTTCAAGGTAAAGGTCCTGGATCCGCAAGACACCCAATTAAGGACATCAAGTTTCTCCAGAAGGTGAGAAATCAACAGCGACAGTTCATACCCCTTAAGGCACGACCATCACGTCAATCCCGAAATTCAACTACGAGCTTTTTAACTGCAACAACTTTAATATACGCTATTGGAGCTGGAATTACCGCGGCTGCTGGCACCAGACTTGCCCTCCAA
+
BDDDDIIIIIIIIIIIIIIIIIIIIIIIIIIIIIIIIIGIIIIIIIIIIIIIIIIIIIIIIIHIIIIIIHIHHIHIIIIIIIIIIIIIGIIHIIIIIIIIIHIIIIHHIIIIIHHHHIIHHHIIIIHGHHIHIHI:HHHIFHGEHFHHIHHHHICF@HCHHHGIHHGHHIG.8HFDGHEDHEHHHIHHEHHIIHHHHHHFH@FHI?F6@HHIHIGA<DHIHEHHDGEHC@<CEFEGC</FIHHCCEH@HEF<DC<//1HG@?IIHFCD<<D1CG=EHG?EC1HHHHHFC<<HD<1DDD=@DIHCFFCCGC?E@?@@EHG?HHHE<HHHHGHEGHFG1@CHEEHEHDC1<B@DD
@HISEQ:969:HM2KJBCX2:2:1101:5889:20354 2:N:0:ACTATGCA
ATTATACGGCGCCCCAACTATCCTATTAATCATTACGGTGATCCTAGAAACCAACAAAATAGAACCATGCCGTCCTATTCTATTATTCCATGCTAATGTATTCGAGCAAAAATGCCTGCTTTAAACACTCTAATTTTTTCAAGGTAAAGGTCCTGGATCCGCAAGACACCCAATTAAGGACATCAAGTTTCTCCAGAAGGTGAGAAATCAACAGCGACAGTTCATACCCCTTAAGGCATGACCATCACGTCAATCCCGAAATTCAACTACGAGCTTTTTAACTGCAACAACTTTAATATACGCTATTGGAGCTGGAATTACCGCGGCTGCTGGCACCAGACTTGCCCTCCAA
+
DDDDDIIIIIIIIIIIGIIIHIIIIIIIIIIIIIIIIIIIIIIIIIIIIIIIGIIIIIHIIIIIIIIIIIIIGHIIIHIIIIIHIIIIIIIIIHIIHIIIIGIIFGHIIIIIIIIIIIIIIIIIIIIIIIIIIIIIIIHIIIIIIIIIIIIIIIIIIIIIIIHIHIIIIIIIHIHIIIIIIIIIIIIIIIIHIIIIGIIIIIIIIIIIIIIHIIIIIIIIIIIIIIIIIIIIIIIIIIIIIIIIIHHIIHGIIIIIIIIIIIIIIIIIIIIIIIIIIIIIIIIIIIIIIIIIIHIIIIIIIIIIIIIIIIIIIIIIIIIIIIIIIIIIIIIIIIIIIIIIIIHIIIIDDDDD
@HISEQ:969:HM2KJBCX2:2:1101:3988:20449 2:N:0:ACTATGCA
ATTATACGGCGCCCCAACTATCCCTATTAATCATTACGGTGATCCTAGAAACCAACAAAATAGAACCATGCCGTCCTATTCTATTATTCCATGCTAATGTATTCGAGCAAAAATGCCTGCTTTAAACACTCTAATTTTTTCAAGGTAAAGGTCCTGGATCCGCAAGACACCCAATAAAGGACATCGAGTTTCTCCAGAAGGTGAGAAATCAACAGTAACAGTTAATACCCCTTAAGGCATGACCATCACGTCAATCCCGAAATTCAACTACGAGCTTTTTAACTGCAACAACTTTAATATACGCTATTGGAGCTGGAATTACCGCGGCTGCTGGCACCAGACTTGCCCTCCAA
+
DCDDDIIIHIIIIIIIIIIIIIIIIIIHIIIIIIIIIIIIIIIIIIIIIHIHIIIIIIIIIIIIIIIII?GHDHIIIGIIIIIIHIIIIIIHIIIIHIIIIHHIIIHIIIIIIIIIIIIIHIIIIIIIIIIIIIIIIIIIIIIIIHHIIIIIIIIIIIHHIIIIIIHIIIHIIIIIIIIIHHIIIIIIIIIHIIIIIHIIIIIIIIIIHIIIIIIIIIIIIIIIIIIIIHIIIIIIIIIIIIIIIIIIIIHIIIIIIIHHIIIIIIIIIIIIIIIIIIIIHHIIIIIIIIIIIIIHIIIIIIIIIIIIIIIIIIIIIIIIIIIIIIIIIIIGIIIIIIIIIIIIIIHIDDDDD
@HISEQ:969:HM2KJBCX2:2:1101:18373:20362 2:N:0:ACTATGCA
ATTATACGGCGCCCCAACTATCCCTATTAATCATTACGGTGATCCTAGAAACCAACGAAATAGAATCAGTCCGTCCTATTTCATTATTCCATGCTAATGTATTCAAGCGTTAGCCTGCTTTAAACACTCTAATTTTTTCAAAGTAACAGTCCTGTTTCCCTGCAACACCAAATTAATGACATTACAGTTCTTCAAGAAGGAGGAATCAGTAAAGCCAGTACACACCATTGGCACGACCAACCTACTGACCCCGAAATTCAACTACGAGCTTTTTAACTGCAACAACTTTAATATACGCTATTGGAGCTGGAATTACCGCGGCTGCTGGCACCAGACTTGCCCTCCAA
+
DDDDDIIIIIIIIIIIIIIIIIIIIIIIIIIIIIIIIHIIIIIHIHIHHHIIIIIIIIIIIIIIIHIIIIGHIIIIIIIIIIIIIIIIIHIIIIIIIIIIIIIIIIIIIIIIHIIIIIIIIIIIIHHIIIHIIIIIHHIIIIIIIIIIIIIIIIIIIIIIHIIIIIIIHIIIIIIIIIIIIIIIIIIIIIIIIIIIIIIIIIIIIHIIIIIIIIIIIIIIIIIIIIIIIIIIIIIIIIIIIIIHIHIIIIIIIIIIIIIIIIIIIIIIIIIIIIIIIIIIIIIIIIIIIIIIIIIIIIIIIIIIIIIIIIIIIIIIIIIIIIIIIIIIIIIIIIIIIIIIIIDDDDD
@HISEQ:969:HM2KJBCX2:2:1101:1645:21763 2:N:0:ACTATGCA
ATTATACGGCGCCCCAACTATCCCTATTAATCATTACGGTGATCCTAGAAACCAACAAAATAGAACCATGCCGTCCTATTCTATTATTCCATGCTAATGTATTCGAGCAAAAATGCCTGCTTTAAACACTCTAATTTTTTCAAGGTAAAGGTCCTGGATCCGCAAGACACCCAATTAAGGACATCAAGTTTCTCCAGAAGGTGAGAAATCAACAGCGACAGTTCATACCCCTTAAGGCATGACCATCACGTCAATCCCGAAATTCAACTACGAGCTTTTTAACTGCAACAACTTTAATATACGCTATTGGAGCTGGAATTACCGCGGCTGCTGGCACCAGACTTGCCCTCCAA
+
DDDDDIIIHIIIIIIIIIIIIIIIIIIIIIIIIIIIIIIIHIIIIIIIIIIIIHIIHIHIIIIIIIIIIIIHIIIIIIIIIIHHIIIIHIIIIIIIIIHHIHIIIIIIIIIIIIIIIHIIIHIIIIIIIIIIIHHHIIIIIIIIIIIIIIIIIIIIIIIIIIIIIIIIIIIIIIIIIIHIIIIIIIHIHHGHIIIIIIIIIIIIIIIIIIIIHIIIIIIIIIIIIIIIIIIIIHIIIIIIIIHIIIIIIIHGIIIIIIIIIIIIIIHHIHIIIIIHIIIIIIIIIIIIIIIIIIIIIIIHHIIIIIIIIIIIIIIIIIIIIIIIIIIIIIIIIIIIIIIIIIIIIIIIDDDDD
@HISEQ:969:HM2KJBCX2:2:1101:6687:22122 2:N:0:ACTATGCA
ATTATACGGCGCCCCAACTATCCCTATTAATCATTACCTCGACTCCGAAAGCCAACGAAATAGAACCGAGATCCTATTCCATTATTCCATGCACTAATGTTCAGGCTGTAGCGCCTGCTTTGAGCACTCCAATTTTTTCAAAGTAAACGTGCTGGCCACCCATGGCACTCGATTAAGAGAACCATGAACGAACCAACAAAATCGTCCGGGCAAACAGTAGACACCGCAAGGTGCACCGCTCGCCCGAAACCGAGATCCAACTACGAGCTTTTTAACCGCAGCAATATTAGTATACGCTATTGGAGCTGGAATTACCGCGGCTGCTGGCACCAGACTTGCCCTCCAA
+
DDDDDIIHIIIIIIIIIIIIIIIIIIIIIIIIIIIIIIIIIIIIIIIIIIIIIIIIIIIIIIIIIIIIIIIIHIIIIHGHIIIIIHIIIIEHIIIIIIIIIIIIIIIIIIIIIIIIIIIIIIHIIIIIIIIIIIIIIIIIIIIIIHIIIIIIIHIIIIIIIIIIIIIIIIIIHHIIIIIIIIIIIIIIIIIIIIIIIIIHIIIIHIIIIIIIIIIIIIIIIIIIIIIIIIIIIIIIIIIIIIIIHIIIIIIIIIIIIIIIIIIIIIIIIIIIIIIIIIIIIIIIIIIIIIIIIIIIIIIIIIIIIIIIIIIIIIIIIIIIIIIIIIIIIIIIIIIIIIIIIDDDDD
@HISEQ:969:HM2KJBCX2:2:1101:15071:22343 2:N:0:ACTATGCA
ATTATACGGCGCCCCAACTATCCCTATTAATCATTACGGTGATCCTAGAAACCAACGAAATAGAACCAATCCGTCCTATTTCATTATTCCATGCTAATGTATTCAGACGTTAGCCTGCTTTAAACACTCTAATTTTTTCAAAGTAACAGTCCTGATTTCCTATCACACCAACTAAATGGCATGAAAGTTCCTCAGAAGGTAGAGATTTATCTCACCAGTACAGACAATTAAGCCTGACCAATGGGTAAACCCCGAAGTTCAACTACGAGCTTTTTAACTGCAACAACTTTAATATACGCTATTGGAGCTGGAATTACCGCGGCTGCTGGCACCAGACTTGCCCTCCAA
+
DDDDCIIIHHIHIHHHHIHIIIHGCEHHIIIIGHIIIEDHHHIHIIEHHHHIHFHHIEHIHGHHHHHEHHHHHGHIIIHHEEHFIFHHIHFHFHIIEHHHIHHIIIIIIIIIHEHIHIHIHHHHIHHGHHHHFHIHEHIHHHHIIIIIHHIIIEHIIIHIIHHGIIIIIIIHIHHIIIIIIHIIIIIIIIIIIIHIIIIIIIIGIIIIIHHIHIIHIIIIIIIIIIIIIIIIHIIIIIIIIIHIHHGHDIIHIIIIIIHIIIHIIIIIHIIIIHIHIIHIIIIIIIIHHIIIIIIIIIIIIIIIIIIIIIIIIIIIIIIIIIIIIIHIIIIHIIIHIHIHIIIDBDDA
@HISEQ:969:HM2KJBCX2:2:1101:10694:22577 2:N:0:ACTATGCA
ATTATACGGCGCCCCAACTATCCCTATTAATCATTACGGTGATCCTAGAAACCAACAAAATAGAACCATGCCGTCCTATTCTATTATTCCATGCTAATGTATTCGAGCAAAAATGCCTGCTTTAAACACTCTAATTTTTTCAAGGTAAAGGTCCTGGATCCGCAAGACACCCAATTAAGGACATCAAGTTTCTCCAGAAGGTGAGAAATCAACAGCGACAGTTCATACCCCTTAAGGCATGACCATCACGTCAATCCCGAAATTCAACTACGAGCTTTTTAACTGCAACAACTTTAATATACGCTATTGGAGCTGGAATTACCGCGGCTGCTGGCACCAGACTTGCCCTCCAA
+
DDDDDIIIIIHIHIIIIIIIIIIIIIIIIIIIIIIIIIIIIIIIIIHIIIIIHHIIIIIIIIHIIIIIIIIIIIIIIHIIIIIIIIIIIIIIIIIGIIIIC@GHFIIIIHIIIIHIIIIIIIIIIIIIIIIIIIIIIGIIIIIIIIIIIIIIIIHIIIIIIIIIIIIIIIIIHHHHIHHIIIIIIIIIHIHIIIIIIIIHHHIIHIIIIIIIIIIIIIIIIIIIIIIIIIIIIIIIIIIIIHIHIIIIIIIIIIIIIIIIHIIIIHHHEEHIIIIIIIIIIHIIIIIIIIIIIIIIIIHHHIIIIIIIIIIIIIIIIIIIIIIIIIIIIIIIIIIIIIIIIIIIIIIIDDDDD
@HISEQ:969:HM2KJBCX2:2:1101:16294:22673 2:N:0:ACTATGCA
ATTATACGGCGCCCCAACTATCCCTATTAATCATTACGGTGTTCCTAGAAACCAACGAAATAGAATCAGTCCGTCCTATTTCATTATTCCATGCTAATGTATTCAGACGATAGTCTGCTTTAAACACTCTAATTTTTTCAAAGTAACAGTCCTGATTTCCCATCACACCAAATAAATGGCATGAAAGTTCCTCAGAAGGTAGAGATCCATCCTACCAGTGCAGACAATTAAGCCTGACCAATGGGTAGACCCCGAAGTTCAACTACGAGCTTTTTAACTGCAACAACTTTAATATACGCTATTGGAGCTGGAATTACCGCGGCTGCTGGCACCAGACTTGCCCTCCAA
+
DBBD@H?C0/<CDH/<D0<<F11<FHEHICH1D<1<<EHHE0<1C<<FHHIIIH1C=GH<<GE1<CFEHHC1<G?/CC1@<1111<<C11<FHC<F<F@DE1<F1DEHAHGE@H1<<1<1C<1<<<111</<D/FHE.CGHBD6C<<C1CGHFHD0#HCGEFEHHFHCDF@GD<@FD//FCD/HF<CD@<<<CFFDCGHHHHF0DFEGEGE:9HF?FCA@7D1<CEGAHHD@@AHF@A:@<1<:1@<0<HC=GD<<<11C@E1DE@F<1GCHIHHGF1@@CCC<<D<<1<HHFHHG<@G<@C<C1GCC<<<<1@CEE?<<1<C<1CFC<GD<<C<<<1GEHD1<DD@B
@HISEQ:969:HM2KJBCX2:2:1101:8142:22986 2:N:0:ACTATGCA
ATTATACGGCGCCCCAACTATCCCTATTAATCATTACGTCAATCCTAGAAACCAACAAAATAGGATCGAACGTCCTATTTCATTATTCCATGCTAATGTATTCAAGCGTTAGCTTGCTTTAAACACTCTAATTTTTTCAAAGTAACAGTCCAAATTCCCCGCAACACCAAATTAATGGCATTACGGATCATCAGGAAGGAGGAATCAGTGAGACCAGTACATACCAGAGGCATGACCAATCTACTAACCCCGAAATTCAACTACGAGCTTTTTAACTGCAACAACTTTAATATACGCTATTGGAGCTGGAATTACCGCGGCTGCTGGCACCAGACTTGCCCTCCAA
+
DDDDDIHHIIIIIIIIIIIIIIIIIIHIIIIIIIIIIIIHIIIIIIIIIHHIIIIIIIIIIIHIIIIIHIHIHIIIGIIHIIIIHIIGHIIHIIIIIHHIIIIIIIIIIHHGIIIIIIIIIIIIIIIIIIHIIIIIIHHIIIIIIIIHHHHHGHIHHIIIIIIIIIIIIIIIIIGIIIIHIIIIIIHIIIIIIIIIIIIIIIIIIIIIIIIIIIIIIIIIIIIIIIIIIIIIIIIIIIIIIIIHHIHIIIIIIIIIHIIIIIIIIIIIIIIIIIIIIIIIIIIIIIHIIIIIIIIIIIIIIIIIIIIIIIIIIIIIIIIIIIIIIIIIIIIIIIIIIIIIIDDDDD
@HISEQ:969:HM2KJBCX2:2:1101:12581:22889 2:N:0:ACTATGCA
ATTATACGGCGCCCCAACTATCCCTATTAATCATTACTCCAGTTGCTAAAAAACCAACAAAATAGAACCGAAGTCCTACGGTGTTATCCCATGCTAATAGTATTCACGGCGTAAGCCTGCTTTGAACACTCTAATTTTTTCAAAGTAAAGGTGATCAAGAGTCGGATGATCTCCAACCAACCCAGAGTAAACCAGGTGAGCTGAAGGTCCGCAAATGACCACAGAAGCTGACACGCTCTTCAACACTATCATCCCAGAAGAGACGTAGGCCAAGGAGCGTAGTGTCAGGAAATCCAACTACGAGCTTTTTAACTGCAACAACTTTAATATACGCTACTGGAGCTGGAATTACCGCGGCTGCTGGCACCAGACTTGCCCTCCAA
+
DDDDDIIHHIIIHIIIIIIIHHIIIHGIIIIGIHIHHIIGIIHGIIIIIIIIIIHHHIIHHIIIHHIHHHHHHIIIGHHHIHHEHHHHIIIE@HHHIIIH@DEHEEE?GHHIIIEEHIIIIIIHHHHIHIGGHIIHHIIHIIIIIHIIHIHHHHIIGIIIIHHIIIIIIHHFIIIHIIIHHIHHHHIIIHEHIIIHIGIIIHIIIIIHIIIHHGIHEHIIIIHIIIHIIIIIIIIIIHHHIIIIIIIHGHFHIIFIIIIIHIIIHHHIIIGIIIIIIIIIHGIIIIIIIIIIIIIIIIIIIIIIHIIIIIIIIIIIIIIIIIGIIIIIIHHIIIIHIIIIIIIIHIIIIIIIHIIIIIIIIIIIIIIIIIIIIIIIIIDDDDD
@HISEQ:969:HM2KJBCX2:2:1101:6723:23463 2:N:0:ACTATGCA
ATTATACGGCGCCCCAACTATCCCTATTAATCATTACGGCGGTCCTAGAAACCAACAAAATAGAACCGCACGTCCTATTCTATTATTCCATGCTAACGTATTCGAGCAAATGCCTGCTTTGAACACTCTAATTTTTTCAAAGTAAAAGTCCTGGTCCCCAACACGCCCAGTGAAGGGCATGCGGTTCTCCAGAAGAAAAGGCCCGGCCGGACAAGTGCACGCGGTGAGGCGGACCTGCCAGCCAGGCCAAAGGTTCAACTACGAGCTTTTTAACTGCAACAACTTTAATATACGCTATTGGAGCTGGAATTACCGCGGCTGCTGGCACCAGACTTGCCCTCCAA
+
0<D<DH110<//<FHHIIIIIIIIIIIIIIIIIIIIII=HHCEIIIIHIIIIHIIIHIIIIIIII?H//CCHHIIHIHHF11<FHHHHIIIIHIHIGHIIIDE@HIIHHG?CHGHIIHIIFFHIIHIIIIHHIIIIIIIIHIHHHHIIHHHHIDHIIHHF:HHHFIIIHHIHIHCHCIHE8?DHEGCCDGD::CDC=/IIH?DECC/<0CHHHG<@=HC</0HG@CHE</CIHBD1.G1FC<1D1EIIIHHCEGIIHIIIIIIIIIIIIIIIIIIIHIIIIIIIIIIIIIHHHCHGIIIIIIIIIIIIIIHIIIIIIIIIIIHIIIIIIIIIIIIIIIIDDDDD
@HISEQ:969:HM2KJBCX2:2:1101:3655:23431 2:N:0:ACTATGCA
ATTATACGGCGCCCCAACTATCCCTATTAATCATTACGTCAATCCTAGAAACCAACAAAATAGGATCAAACGTCCTATTTCATTATTCCATGCTAATGTATTCAAGCGTTAGCCTGCTTTAAACACTCTAATTTTTTCAAAGTAACAGTCCTGTTTCCCTGCAACACCAAATTAATGACATTACAGTTCTTCAAGAAGGAGGAACCAGTAAAGCCAGTACATACCAGAGGCACGACCAACCTACTAATCCCGAAATTCAACTACGAGCTTTTTAACTGCAACAACTTTAATATACGCTATTGGAGCTGGAATTACCGCGGCTGCTGGCACCAGACTTGCCCTCCAA
+
B@DDDIHIEHCEHHHIIFIIIIIHHHHIIIIHHFEHHIIIIIGIHGEFEGHIHHFHFH?HEHICHEHIHHEECHHIGGIIIIIIHGHHIIIIEHHHIIIHIFHHFGHHHHIIHGG@HHHHHHHHHHHIIIIIGHHFHFHEHIHHIIIHIHFHIHHFIHHHHIIIHEIHIHHHHHGGHEHHGHIIIIEGHHHHEGHEHHHHEEF<FGHHHHHIIHHGEIHIIHHHHH@CFGHIIHEHHHIHHHCFFHEFFDCC1HGC@HHIHGCGCFEIIHC?GD<EHIHEHHFGHFEIHHHEEIIIHHEGGHCEHGHEIFHEHHDHHE@EIIHIIIIHHIHE@HHEHHEHIBDDDD
@HISEQ:969:HM2KJBCX2:2:1101:17095:24049 2:N:0:ACTATGCA
ATTATACGGCGCCCCAACTATCCCTATTAATCATTACGTCAATCCTAGAAACCAACAAAATAGGATCGAACGTCCTATTTCATTATTCCATGCTAATGTATTCAAGCGTTAGCCTGCTTTAAACACTCTAATTTTTTCAAAGTAACAGTCCTGTTTCCCTGCAACACCAAATTAATGGCATTACAGTTCTTCAGAAAGGAGGAATCAGCGAAGCCAGTACATACCAGTGGCACGACCAACCTGCTGACCCCGAAATTCAACTACGAGCTTTTTAACTGCAACAACTTTAATATACGCTATTGGAGCTGGAATTACCGCGGCTGCTGGCACCAGACTTGCCCTCCAA
+
DDDDDIIHIIIIIIIIIIIIIIIIIIIIIIIIIIIIIIIIIIIIHIIIHHIIIIIHHIHIIIHIIGHHHIIIHIIIIIHIIIIIIIIIIIIHIIIIIIHHIHIHIIIIIIIIIIIIIIIIIHIIIIIIIHIIIIIIIIIHIIIIIHIIIIHIHHIIIIIIIIIIIIIIIIIIIIIIIIIIIIIIIIIIIIIHIIIIIIIIIIHIHIIIIIIIIHHHHIIIIIIIIIIIIIIIIIIIHIHIIIIHGIHIIIIIIIIIIIIIIIIIIIIIIIIIIIHIIIIIIIIIIIIIIIIIIIIIIIIIIIIIIIIIIIIIIIIIIIIIIIIIIIHHIIIIIHHIIIIIIDDCDD
@HISEQ:969:HM2KJBCX2:2:1101:9887:23594 2:N:0:ACTATGCA
ATTATACGGCGCCCCAACTATCCCTATTAATCATTACGGCGGTCCTAGAAACCAACAAAATAGAACCACACGTCCTATTCTATTATTCCATGCTAATGTATTCGAGCATAGGCCTGCTTTGAACACTCTAATTTTTTCACAGTAAAAGTCCTGGTTCCCCAGCACACCCAGTGAAGGGCATGAGGTTCCCCAGAGGGAAAGGCCCGGCCGAACCAGTGCACGCGGTGAGGCGGACCGGCCAGCCAGGCCCAAGGTTCAACTACGAGCTTTTTAACTGCAACAACTTTAATATACGCTATTGGAGCTGGAATTACCGCGGCTGCTGGCACCAGACTTGCCCTCCAA
+
DDDDDIHIIIIIIIIIIIIIIIIIIIIIIIIIIIIIIIHIIIIIIIIHIIIIIIIIHHHIIIHIIIIIIIIHHHHIIIIIIIIIIIIIIIIIIIIIIIIIIIIIIIIIIIIIIIIIIIIIGHIIIIIIIIIIIIIIIIIIIIIIIHIHIHIIHIIIIIIIHHHIIIIIIIIIIHIIIIIIIIIIIGIIIIHHIIIIIIIIIIIIIIHIIIHIIIIIIHIIIIIIIIIIIIHIIIIIIIIIIIIIIIHIGIIIIIIIIIIIIIIIIIIIIIIIIIIIIIIIIIIIIIIIIIIIHIIIIIIIIIIIIIIIIIIIIIIIIIIIIIIIIIIIIIIIIIIIIIIIDDDDD
@HISEQ:969:HM2KJBCX2:2:1101:19348:24307 2:N:0:ACTATGCA
ATTATACGGCGCCCCAACTATCCCTATTAATCATTACGGCGGTCCTAGAAACCAACAAAATAGAACCGCACGTCCTATTCTATTATTCCATGCTGTAATATTCGAGCAAAGGCCTGCTTTGAACACTCTAATTTTTTCAAAGTAAAAGTCCTGGTCCCCAACACACCCAGTGAAGGGCATGCGGTTCTCCAGAAGAAAAGGCCCGGCCGGACAAGTGCACGCGGTGAGGCGGACCTGCCAGCCAGGCCAAAGGTTCAACTACGAGCTTTTTAACTGCAACAACTTTAATATACGCTATTGGAGCTGGAATTACCGCGGCTGCTGGCACCAGACTTGCCCTCCAA
+
DDDDDIIHIHHIIIIIIIIIIIIIIIIIIIIIIIIIIEHIIIIIIIIIHHIHIHHIIIIIIIIHHHHHIIHIIIIIIIIIHHIIIIIHHIIIIIIIIIIHIIHIIIIIIIIIHIIIIIIIIIIIIIIIIIIHIIIIIIIIIIIIIIIIIIIIIIHHHHHIHHHIIIIHIIIIIIIIIIIIIIIIIIIHHIIIIIIIHIIIIIIIIIIIIIIIIIIIIIIIHIHIIIIHIIIIIHIIHIHIIHHIIIHHIIIIIIIHIIIGIIIIIIHIIIIIIIIIIIIIIIIIIIIIIIIIIIHIHIIIIIIIIIIIIIIIIIIIIIIIIIIIIIIIIIIIIIIIIIIDDDDD
@HISEQ:969:HM2KJBCX2:2:1101:6568:25390 2:N:0:ACTATGCA
ATTATACGGCGCCCCAACTATCCCTATTAATCATTACGGTGATCCTAGAAACCAACAAAATAGAACCATGCCGTCCTATTCTATTATTCCATGCTAATGTATTCGAGCAAAAATGCCTGCTTTAAACACTCTAATTTTTTCAAGGTAAAGGTCCTGGATCCGCAAGACACCCAATAAAGGACATCAAGTTTCTCCAGAAGGTGAGAAATCAACAGTAACAGTTCATACCCCTTAAGGCATGACCATCACGTCAATCCCGAAATTCAACTACGAGCTTTTTAACTGCAACAACTTTAATATACGCTATTGGAGCTGGAATTACCGCGGCTGCTGGCACCAGACTTGCCCTCCAA
+
DDDDDIHHIHIIIIIIIIIIIIIIIIIHIHHIIIHIIGIIIIHIHIIIEHHHHIIIIIIIIIFHIIIIIHIEHIGHIIIIIIGIHHIIIGIIIGIIEHHHGHHIHIHIIIHHIHHHIIHIIIIIIIHIIIHIIIHIIIIIIIIIIHIIIHIIIIHHHGHIIIIIIHHHIHHHHIIIIIIIIIIIIIIIIIHIHIIIHIIHIHIIIIIIIIIIIIIIIHIGIIHIIIIIHIIIIIIIIIIIIIIIIIIIIHHGIIHIIIIIIIIIIIIIIIIIIIIIIIIIIIIIIIIIIIIIIIIIIIIHHIIIIIIIIIIIIIIIIIIIIIIIIIIIIHIIIIIIIIIIIIHE0IIIDDDDD
@HISEQ:969:HM2KJBCX2:2:1101:20869:25635 2:N:0:ACTATGCA
ATTATACGGCGCCCCAACTATCCCTATTAATCATTACGGCGGTCCTAGAAACCAACAAAATAGAACCGCACGTCCTATTCTATTATTCCATGCTAACGTATTCGAGCAAATGCCTGCTTTGAACACTCTAATTTTTTCAAAGTAAAAGTCCTGGTCCCCAACACGCCCAGTGAAGGGCATGCGGTTCTCCAGAAGAAAAGGCCCGGCCGGACAAGTGCACGCGGTGAGGCGGACCTGCCAGCCAGGCCAAAGGTTCAACTACGAGCTTTTTAACTGCAACAACTTTAATATACGCTATTGGAGCTGGAATTACCGCGGCTGCTGGCACCAGACTTGCCCTCCAA
+
DDDDDIHHHIIHIIIIHHHHHHHHFHHHHIGIIIIGHHEEHGHCHHHFHFH?ECDHFHHHHHEHIIIHIIIIIHHEHHHIGHHEHIHEHEHIFHIHIGEGHGHEIHHHHHGHGHHHHHFHHHHIHHIIHHHHHHHHIHHHHHHECFFHFIHGCGEIIIHFEHHHEIHHH<;HGIIIHHHHH6:HHHHH?IIIHFEFIIHIIIIIGIGIIHIHIHIFGIHIIIIIIIIIIIGIIIIEIIIIIFEIHIIIIGIIIHIGHIIIIIIIIIIIIIIIIIIIIIIIIIIIHIIIIHHEIIIIIIIIIIIIIIIIIIIIIIIIIIIIIIIIIIIIIHHFIIIIIIICDAAC
@HISEQ:969:HM2KJBCX2:2:1101:5820:25856 2:N:0:ACTATGCA
ATTATACGGCGCCCCAACTATCCCTATTAATCATTACGTCAATCCTAGAAACCAACAAAATAGGATCGAACGTCCTATTTCATTATTCCATGCTAATGTATTCAAGCGTTAGCCTGCTTTAAACACTCTAATTTTTTCAAAGTAACAGTCCTGTTTCCCTGCAACACCAAATTAATGACATTACAGTTCTTCAGAAAGGAGGAATCAGCGAAGCCAGTACATACCAGTGGCACGACCAACCTGCTGACCCCGAAATTCAACTACGAGCTTTTTAACTGCAACAACTTTAATATACGCTATTGGAGCTGGAATTACCGCGGCTGCTGGCACCAGACTTGCCCTCCAA
+
DDDDDIHIIIIIIIIIIIIIIIIIIIIIIIIIIIIIIIIIIHIIIHIIHIIIIIIIIIIIIIIIFHIIIIIHHIIIIIIIIIIIIIIIIIIIHIIIIIIHIHHIIIHHIIIIIIIHIIIIIIHHIIIHIIIIIIIIIIIIIIIIIIIIIHIIIIIIIIIIIIIIIIIIIIIGIIIIIIIIIIIIIIIIIIIIIIIIIIIIIIIIHIIIIIIIIIIIIIIIIIIIIIIIIIIIIIIIIIIIIIIHGIIIIIIIIIIIIIIIIIIIIIIIIIIIIHHIIIIIIIIIIIHIIIIIIIIIIIIIIIIIIIIIIIIIIIIIIIIIIIIIIIIIIIIIIHIIHIIIIDDDDD
@HISEQ:969:HM2KJBCX2:2:1101:17428:26029 2:N:0:ACTATGCA
ATTATACGGCGCCCCAACTATCCCTATTAATCATTACGGTGGTCCTAGAAACCAACAAAATAGAACCACAACGTCCTATTCTATTATTCCATTCTAATCTATTCAAGCAATAGCCCGCTTTAAACACTCTAATTTTTTCAAGGTAATGGTCCTGGCTCCCCAACACACCCAACAAAGGACATGCTGATTCACCAGAAGGAAGACCCGACAGCAGACAGTACTCGCCAAAGACGGACCGCCCGGCCAGGCCTAAAATTCAACTACGAGCTTTTTAACTGCAACAACTTTAATATACGCTATTGGAGCTGGAATTACCGCGGCTGCTGGCACCAGACTTGCCCTCCAA
+
@DD@DHIC<?CEH??EHGHH@?GHFHCEH11<<CC<<C0<1<C@CGGCGEHH?CCHH@1DCE111<FECF1DH@1<01<1<1@<11CGCHC@1<<1GHHGHHHHHHHHIIIHHGHGIH:?HEBF1DIIIHIFIHEHIHHHHIGIHHGH?IHHHFH?HHIIIIIHCHEIHHHHIHGHIIIIGHII=8IHHHCGIHFIIIIIIGHGHHI=H3HFHIHIHHFHHDIIHEHEGIFGFDHGIGHHHIIIFIIIIIIIIIIIIIIIIIIIHEHED1IIIIIIIHFGFHIIIGHIIHGDIHHHGEH@HHHIIIIIHHH@HEHIIGIHIIIHFIHCIIIIIIIIHIIIH@DDBD
@HISEQ:969:HM2KJBCX2:2:1101:8973:26333 2:N:0:ACTATGCA
ATTATACGGCGCCCAACTATCCCTATTAATCATTACGGTGATCCTAGAAACCAACAAAATAGAATCATGCCGTCCTATTTTATTATTCCATGCTAATGTATTCAAGCAAAATGCCTGCTTTAAACACTCTAATTTTTTCAAAGTAAAGGTCCTGGTTCCCCGCGACACCCAATTAAGGGCATCGTGGTTCTCCAGAAGGTGAGAAATTGACTACACCAGTTCATACCCCTTAAGGCACGACCGATGTGTCAATCCCGAAATTCAACTACGAGCTTTTTAACTGCAACAACTTTAATATACGCTATTGGAGCTGGAATTACCGCGGCTGCTGGCACCAGACTTGCCCTCCAA
+
DDDDDIIIGIIIIIIIIIIIIIIHHIIIIIIIHIIIGIIHHIIIIIIIIIIIHIIHHIIIIIIIIIHIIHGIHIIIIIGIIIIIIIIFHIIGHIIIHHIIHIIIIIIIIIIIIIHIIIIIIIHHHIIIIIIIIIHHHHIIIIHIIIIHHHIIHIHHHIHHIIIIIIHHHIIIIIHIHIIIIIIIHIIIIIIIIIIIIIHIIIIIIIIIIIIIIHIIIHIIIIIIIIIIIIIIIIIIIIIIHGIIIIIIIHIIIHIHIIIIIIIIIIHIIIIIIIIIIIIIIIIIIIIIIIIIIIIIIIIHIIIIIIIIIIIIIHIHIIIIIHIIIIIIIIIIIIIIIIIIIIIIIIDDDDD
@HISEQ:969:HM2KJBCX2:2:1101:15042:25923 2:N:0:ACTATGCA
ATTATACGGCGCCCCAACTATCCCTATTAATCATTACGTCAATCCTAGAAACCAACAAAATAGGATCGAACGTCCTATTTCATTATTCCATGCTAATGTATTCAAGCGTTAGCCTGCTTTAAACACTCTAATTTTTTCAAAGTAACAGTCCTGTTTCCCTGCAACACCAAATTAATGACATTACAGTTCTTCAAGAAGGAGGAATCAGTAAAGCCAGTACATACCATTGGCACGACCAACCTACTGACCCCGAAATTCAACTACGAGCTTTTTAACTGCAACAACTTTAATATACGCTATTGGAGCTGGAATTACCGCGGCTGCTGGCACCAGACTTGCCCTCCAA
+
DDDDDIIHIIHIIIIIIIIIIIIHIIIIIIIIIIIIIIIIIIIIIHIIIIIIIIIIIIIIIIIIIIIIIIIIIIIIIIIIIIIIIIIIIIIIIIIIIIIIIGIIIIHHIIIIIIIIIHIIIIIIIGIIIIIIIIIIIIIIIIIIIIIIIIIIIIIIIIIIIGHIIIIIIFHHHIIHIIIHIIIIIIIIIIIIIIIHIIIIIIIIHIIIIIIIIIIIIIIIIIIIIIIIIIIIIIIIIIHIIIHHIIIIIIIIIIIIHIIIIIIIIIIIIIIIIIIIIIIIIIIIIIIIIIIIIIIIIIIIIIIIIIIIIIIIIIIIIIIIIIIIIIIIIIIIIIIIIIIIIDDDDD
@HISEQ:969:HM2KJBCX2:2:1101:16685:26982 2:N:0:ACTATGCA
ATTATACGGCGCACCAACTATCCCTATTAATCATGACTTCAGTCCACAAACACCAACAAAAACAGGACCGGAGCCCACTATTATTATTCCATTCTAATGTATTCATAGCAAACACTACCTGCTCTAAACACTCTAATTTTTTCAAAGTAAAACATCTAGACTAAAACTGCACCCATCTAATGAAGGAGAGAGCAGTGAGCTAGAAGGATGGCCTGGCCAAGCCGGCACTCACACACGAATCCGCATGCGGGCCTGCTGCACCACCCCAGAAATCCAACTACGAGCTTTTTAACTGCAGCAACTTTAATATACGCTATTGGAGCTGGAATTACCGCGGCTGCTGGCACCAGACTTGCCCTCCAA
+
BDD@0<<10C<C/C/D1D1<D1111<F1D<D@C<<<<1<F<11<1<<@1D1<<<EH@H@<C10<<1<<1<////<111<11DC11DG@G@G11<FG1F<1<11<1<GHHHE@HC1G/111/DH/DGH111<G11<D1<C/1.1<<00<0000.<000<0<F/</-<<F//DCF/D/<-D//C/@################@G=.88/@;:-/:8D=/</E//C0F<D01<CHD:010</<FC1<0CEC.0F1G@@<<<CE<<//1HF1IIIIHFIIIIIHIIIIIIIIIIIIIIIIHEIIIIIIIIIIIIHIIIIIIIIIIIIIIIIIIIIIIIIIIIIIIIIIIIIIIIIIIIIIIIDDDDD
@HISEQ:969:HM2KJBCX2:2:1101:4281:29907 2:N:0:ACTATGCA
ATTATACGGCGCCCCAACTATCCCTATTAATCATTACGGTGATCCTAGAAACCAACAAAATAGAACCATACCGTCCTATTCTATTATCCCATGCTAATGTATTCGAGCAAAAATGCCTGCTTTAAACAAACACTCTAATTTTTTCAAGGTAAAGGTCCTGGATCCGCAAGACACCCAATAAAGGACATCAAGTTTCTCCAGAAGGTGAGAAATCAACAGTAACAGTTCATACCCCTTAAGGCATACCATCACGTCAATCCCGAAATTCAACTACGAGCTTTTTAACTGCAACAACTTTAATATACGCTATTGGAGCTGGAATTACCGCGGCTGCTGGCACCAGACTTGCCCTCCAA
+
DDDDDIHHHIHHHIIIIIIIIHIIIIIIIIIIHIIIIIIIHIIHHIGIIIIIIIIIIIIIIIHHIIIIIIIIGGHHIIIIHHHHIHHHIIIHHIIIIIIHHHHHHHEHIHIIGHHIEHHHIGHIHIHIIIHIIHFHHIIIIIIHIIIEGHIIHDEHHHHH<FHIIF/CDHHHHHHIIIHGIHHIGHIIIIE@FGHHHHIHG?HFIHHHHHIIIIIHIIHFHFGHHHGEHHHHCHFAHFH@F?GHHHHHHHEHD<<</EF<HH?IIHFCIIIHHHIHHIIIHG?EIIFHGD1C1HHEHHGCC=IHHGFHHIHHEEHCHHFHHHDHHHIIHHHDEIIIIIIHHFHHHHG@/G?D0@DD
@HISEQ:969:HM2KJBCX2:2:1101:14984:29364 2:N:0:ACTATGCA
ATTATACGGCGCCCCAACTATCCCTATTAATCATTACGGCGGTCCTAGAAACCAACAAAATAGAACCGCACGTCCTATTCTATTATTCCATGCTAACGTATTCGAGCAAATGCCTGCTTTGAACACTCTAATTTTTTCAAAGTAAAAGTCCTGGTCCCCAACACGCCCAGTGAAGGGCATGCGGTTCTCCAGAAGAAAAGGCCCGGCCGGACAAGTGCACGCGGTGAGGCGGACCTGCCAGCCAGGCCAAAGGTTCAACTACGAGCTTTTTAACTGCAACAACTTTAATATACGCTATTGGAGCTGGAATTACCGCGGCTGCTGGCACCAGACTTGCCCTCCAA
+
DDDDDIIIIIIIIIIHHIHIIIIIIHIIIIIIHIIIIIIIHHHIIHIHGHIIHHHHIIIIIIGIIIIHHHDHIIIHHIHHIIIIHIIIGHIIHIIIIIGIIGHIIIIIIHIHHHIIIIIIIIHIIIHIIIHHHHIIHIHIIIIIIIHIIIIIIIIIIIIIHIHIIIIHHHIIIIIIIIIIIIIHIIIIIIIIIIHIIIIIGHIIHHIIIHIIIIIIIIIIHIIIIIIIIIIIGIIIIIIIHHEIIIHGIIIIIIIIIIIIIIIIIIIIIIIIIIIIIIIIIIIIIIIIIIIIIIIIIIIIIIIIIIHIIIIIIIIIIIIIIIIIIIIIIIIHIIIIIIIDDDDD
@HISEQ:969:HM2KJBCX2:2:1101:12400:29663 2:N:0:ACTATGCA
ATTATACGGCGCCCCAACTATCCCTATTAATCATTACGGTGATCCTAGAAACCAACAAAATAGAACCATGCCGTCCTATTTTATTATTCCATGCTAATGTATTCAGGCACTGGCCTGCTTTGAGCACTCTAATTTTTTCAAGGTAATAGTCCTGCTTCCCCAACGCACCAAGTGAATGGCATGCTGGTTATTCAGAAGGTAAGAACCCACCACACCAGTACGGACAATGAAGCCCGACCGATGGACAGATTCCGAAATTCAACTACGAGCTTTTTAACTGCAACAACTTTAATATACGCTATTGGAGCTGGAATTACCGCGGCTGCTGGCACCAGACTTGCCCTCCAA
+
AA@ADHGHCEHIHIIHHHEHHIIIIHHIEHIIIHHHIHI@EEHEHHHH1DHIC@GHHIIFHGG1<DDGIIHHD<?HC@CH1FFFFGFHHHIIIIGHEFGHHGHHIHIHHEHIIHHHIIGHGHIIHHIHHHG1HHCEHHFGFGEGHGHHHIIIHHFHHIHHHHHHGHDIHIIHHEIHFFEHIHIHIIIIIIIHHHGHGIHFHEHFHDFHHHEEHEIIIHHHDHFHHII<HHHHIHHDHIHHHEEHIHGIIIFHHIHIHIHIFIIIIHHIIIIHIIIHHIIIHHHHHIIHFEHGHEDIGIHHFHHIIIIHIHIIIIIIHIHIIHHHIIHHHHIHFFCHHEHIGIIDDDDB
@HISEQ:969:HM2KJBCX2:2:1101:8480:29868 2:N:0:ACTATGCA
ATTATACGGCGCCCCAACTATCCCTATTAATCATTACCTCGACTCCGAAAGCCAACGAAATAGAACCGAGATCCTATTCCATTATTCCATGCACTAATGTTCAGGCTGTAACGCCTGCTTTGAGCACTCCAATTTTTTCAAAGTAAACGTGTCGGCCATCCAATGGCACTCGGTTAAGAGAACCATGAACAAACCAACAAAATCGTCCGCCCAAACAGTAAACACCGCAAGGTGTACCGTCCACGCGAAACCGAGATCCAACTACGAGCTTTTTAACCGCAACAACTTTAATATACGCTATTGGAGCTGGAATTACCGCGGCTGCTGGCACCAGACTTGCCCTCCAA
+
DDDDDIIHIHGHHIIIIHIIHIIIIHIIHIIIHHIIHHHHIIIIIIIIIIHHHHIIIIIIIIHHHHHHHHGIHGHFHHIIGIIIHHIIIIIIIIIIIIIIIHHHHHHHIIIIIIIIIIIIIIIIIIHHHHIIIIIIIHHIHIIIIIIIIIIIIIIIIIIHHIIIIIHIHIIIIHHHHIIHGIHIIIIIIIHHIIIIHHIIHHHHIHIIIIHHIIIIIIHIHGFHHIIIHIIIIIIIIII=IIIIIHIHIIIIIIIIIHHIHIIIIIIIHIHIIGIIIIIIIHHGHIIIIIIIHIHIIIIIIIIIIIIIIIIHIIIIIIGIIIIIIIIIIIIIIIIIIIIIHF0DDDD
@HISEQ:969:HM2KJBCX2:2:1101:2410:31392 2:N:0:ACTATGCA
ATTATACGGCGCCCCAACTATCCCTATTAATCATTACGGTGGTCCTAGACCAACAAAATAGAACCAACGTCCTATTCTATTATTCCATGCTAATCTATTCAAGCAAAAGCCCGCTTTAAACACTCTAATTTTTTCAAGGTAATGGTCCTGGTTCCCCGACACACCCAATTAAGGACATACCGGCTCACCAGAAGGATAGACCCGACAACAGGACAGTACTCGCCAGAGACGGACCGCCCGGTCAAGCCTAAAATTCAACTACGAGCTTTTTAACTGCAACAACTTTAATATACGCTATTGGAGCTGGAATTACCGCGGCTGCTGGCACCAGACTTGCCCTCCAA
+
DDDDDIIIIIIIIIIHIIIIIIIIIIIIHFHIIIIIIHGIIIIIIHHHIIIIIIIHHHHCDFHIIEHIIHIHIHIIIIGIIGHIIIEHIHIIIIIIHGHIHHIIIIIIIIIIIIIIIIHIIIIIIIIIIIIIIIHHIIIIIIIIIIIIIHHHHIGIHHEIIIIIIIIIHFIIIIIIIHDIIIIIHHHIHIIIIIIHIIIHIIIIHIIIIIIIIIIIIIHHIIIIIIIIHIIIIIIIIIIIIHHHIIIIIIIIIHHIIIHIIIIHIIIIIIIIIIIHIIIIIIIIIIIIIIIHIIIIIIIIIIIIIIIIIIIIIIIIIIIIIIIIIIIIIIIIIIIIIIIDDDDD
@HISEQ:969:HM2KJBCX2:2:1101:10971:31905 2:N:0:ACTATGCA
ATTATACGGCGCCCCAACTATCCCTATTAATCATTACGGTGATCCTAGAAACCAACAAAATAGAACCATGCCGTCCTATTCTATTATTCCATGCTAATGTATTCGAGCAAAAATGCCTGCTTTAAACACTCTAATTTTTTCAAGGTAAAGGTCCTGGATCCGCAAGACACCCAATTAAGGACATCAAGTTTCTCCAGAAGGTGAGAAATCAACAGCGACAGTTCATACCCCTTAAGGCATGACCATCACGTCAATCCCGAAATTCAACTACGAGCTTTTTAACTGCAACAACTTTAATATACGCTATTGGAGCTGGAATTACCGCGGCTGCTGGCACCAGACTTGCCCTCCAA
+
DDDDDIIIIIIIIHIHIIIIIIIIIIIIIIIIIIIIIIIIIIHIIIIIIIIIIIGHIIIIIHHIIIIHIEHIIHIIIIIIHHHIIIIIIIHGIIHHFHIIIHHHHIHIIIIIIIIIIIIIIIIIIIIIIIIIIIHHIHIIIIIIIHIIIHIIIIIIIHHIIIIIIIIIIHIIIIIIIIIIIIIIIIIIIHHHEIIIIIIIIHIIIIIIHIIIIIIIIIIIIIIIIIHIIIIIIIIIIIIIIIIIIIIIHHHFIIIIIIIIIIIIIIIIIIIIIIIIIIIIIIIIIIIIIIIIIHIIIIIIIIIIIIIIIIIIIIIIIIIIIIIIIIIIIIIIIIIIIIIIIIIIIIIIDDDDD
@HISEQ:969:HM2KJBCX2:2:1101:13415:31939 2:N:0:ACTATGCA
ATTATACGGCGCCCCAACTATCCCTATTAATCATTACGGTGATCCTAGAAACCAACAAAATAGAATCATGCCGTCCTATTTTATTATTCCATGCTAATGTATTCAAGCAAAATGCCTGCTTTAAACACTCTAATTTTTTCAAAGTAAAGGTCCTGGTTCCCCGCGACACCCAATTAAGGGCATCGTGGTTCTCCAGAAGGTGAGAAATTGACTACACCAGTTCATACCCCTTAAGGCACGACCGATGTGTCAATCCCGAAATTCAACTACGAGCTTTTTAACTGCAACAACTTTAATATACGCTATTGGAGCTGGAATTACCGCGGCTGCTGGCACCAGA
+
DDDDDIIIGIIIIIIIIIIHIIIIIGIIIIIIIIIIIIIIIIIIIIIHGIIIHIIIIIIHIIIIIIIIIIHIHIIIIIIIIIIIIIIIIIIIIIIHHIHHHHHIIIIIIIIIHIIIIIIIIIIIHIIIIIIIIIIIIIIHIIHHIIIIHHHIIIIIHIIIIIIIIIIIIIIIIIIHIHIIIIIIIIIIIIIIIIIIIIIIIIIIIIIIIIIIIIIIIIIIIIIIIIIIIIHGIIIIHHEIIIIHIIIIHHIIHHIIIIIIIIHIIIIIIIIIIIIIIIIIIIIIIIIIIIIIHHIIHHIIIIIIIIIIIIIIIIHIIIIIIIIIIIIIIIIIIIIDDDDD
@HISEQ:969:HM2KJBCX2:2:1101:5413:32694 2:N:0:ACTATGCA
ATTATACGGCGCCCCAACTATCCCTATTAATCATTACGGTGGTCCTTGAACCAACAAAATAGAACCACGACGTCCTATTCTATTATTCCATGCTAATCTATTCAAGCAAAAGCCTGCTTTAAACACTCTAATTTTTTCAAGGTAATGGTCCTGGCTCCCCGGCACGCCCAATTAAGAACATACCGATTCACCAGAAAGATAGACCCGACGACAGAACAGTACTCGCCAGAGACGGACCGTCCGGCCAGGCCTAAAATTCAACTACGAGCTTTTTAACTGCAACAACTTTAATATACGCTATTGGAGCTGGAATTACCGCGGCTGCTGGCACCAGACTTGCCCTCCAA
+
DDDDDIIHHIIIIIIIHGIIIIGHHIIIHHIGHHIIIIIHHHIEHHHHEHHHHGIGCHHHHIIHHIHIHIHIEHHHHIIIIIIIGHIHHHIIIIHEFIIIIDFHIHIIIIIHHIHIGGHIIIIIIIHHIIIIHHHEEIIIIHHIIGIIIIIHHHGHIIHHHIIIIHIIHIIIHGHIHHHHHHGIHIIIIHIHIIIIGIIIIIHIIIIIIIIIIIIIIIIIHIIIIGIIHIIIIIIIII=IIHIGHHIGIIHHHHIHIIIIIIIHHIGIIHIIIIIIIIIIIIIIIIHIHHIIIIHIIIIIHHIIIIHIIIIIIIIGIIIIIIIIIIIIIIIIIIIHIIGIIIDDDDD
@HISEQ:969:HM2KJBCX2:2:1101:4721:33406 2:N:0:ACTATGCA
ATTATACGGCGCCCCAACTATCCCTATTAATCATTACGTCGATCCTAGAAACCAACAAAATAGAATCAAACGTCCTATTTCGTTATTCCATGCTAATGTATTCAAGCGTGAGCCTGCTTTAAACACTCTAATTTTTTCAAAGTAACAGTCCTGATTCCCCAAGACACCAAATTAATGACATCATGGTTCGTCAGAAGGTAGGAATCAATAATACCAGTACGTACAATAGCACGACCAATAAATTGATCCCGAAATTCAACTACGAGCTTTTTAACTGCAACAACTTTAATATACGCTATTGGAGCTGGAATTACCGCGGCTGCTGGCACCAGACTTGCCCTCCAA
+
DDDDDIIIIHIIGHIIIIHIHIIIIIIIHIIIIIIIIIIIIGIIIIIIIIIIIHIIIHIIIHHHHIIHIIHIHHIIIIIIIIIIHIIIIIIIIIHHIIIIHIHIIIIHHIHIIIIIIIIIIIIIIHIIIIHIIIIHHHIIIIIIIIIIIIIIIIIIIIHIIIIIIIIIIHHHIIIIIIIIIIIIIIIIIIIIIIIIHIIIIHIIIIIIIIIIIHIIIIIIIIIIIIIIIIIIHIIIIIIIIIHGIIIIIIIIIIIIIIIIIIIIIIIHIIIHIIIIIIIIIIIIHHIIIIIIIIIIIIIHHHIIIIIIIIIHIIIIIIIIIIIIIIIIIIIIIIIIIIIIDDDDD
@HISEQ:969:HM2KJBCX2:2:1101:11578:32569 2:N:0:ACTATGCA
ATTATACGGCGCCCAACTATCCCTATTAATCATTACGGTGATCCTAGAAACCAACAAAATAGAACCATGCCGTCCTATTCTATTATTCCATGCTAATGTATTCGAGCAAAATGCCTGCTTTAAACACTCTAATTTTTTCAAGGTAAAGGTCCTGGTTCCACATGACACCCAATTAAGGACATCATGCTTCTCCAGAAGGTGAGAAATCAACTGCGACAGTTCATACCCCTTAAGGCACGACCATCACGTCAATCCCGAAATTCAACTACGAGCTTTTTAACTGCAACAACTTTAATATACGCTATTGGAGCTGGAATTACCGCGGCTGCTGGCACCAGACTTGCCCTCCAA
+
DDCDDIIIIIIIIIIIIIIIIIIIIIIHIHIIIIIIIHHHIIIIIIIIIIIIIIIIIIIIIIIIIIIIEHIIIIIIIIIIIHIIIIIIIIIIIIIIIIIEHIIIIIIIIIIHIIIIIIIIIIHHIIIIIIIIIIIIIIIIIIIIHIIIIIIIIIIIHIIIIIIIIIIIIIIIIHIIIIIIIIIIIIIIIIIIIIHIIIIIIHIIIGIIIIIIIIIIIIIIIIIIHIIIIIIIIIIIIIIIIIHIIHIIIIIHIIIIIIIIIIIIIIHHIIIIIIIIIIIIIIIIIIIIIIIIIIIHIIHIIIIIIIIIIIIIIIIIIIIIIIIIIIIIIIIIIIIIIIIIIIIIIIDDDDD
@HISEQ:969:HM2KJBCX2:2:1101:18818:33432 2:N:0:ACTATGCA
ATTATACGGCGCCCCAACTATCCCTATTAATCATTACGGTGATCCTAGAAACCAACAAAATAGAACCATGCCGACCTAATCTATTATTCCATACTAATGTATTCGAGCAAAAATGCCTGCTTTAAACACTCTAATTTTTTCAAGGTAAAGGTCCTGGATCCGCAAGACACCCAATTAAGGACATCAAGTTTCTCCAGAAGGTGAGAAATCAACAGCGACAGTTCATACCCCTTAAGGCATGACCATCACGTCAATCCCGAAATTCAACTACGAGCTTTTTAACTGCAACAACTTTAATATACGCTATTGGAGCTGGAATTACCGCGGCTGCTGGCACCAGACTTGCCCTCCAA
+
0B@@@111<<C/<CF0E=F@C<11<CHEG1CF@C?G@EC<<DG1<CF<1CC<C<F=E11<<C1F@HF@FE11<//<<F1<@111<F1C111<1111<C111<D@<1CHHEG<HGGHEG@F?IIHHHEHHIIHHEHAHGGEEGB<88FHFF9DEFDH?E?D1<FC5.-CH@/GGC?CGC<CGHEHHHC</HCG@//FEHGC00<CHIHHCHIHHEIIHHAF>DEIIHECHHC<GDH>@FF1/GFAD1CHDECCHC/DHEHEGC1EHHHHCHHDD1EHHHHHFDEHFHHGECD1@CFDG?CCEHF<1GH@EHG1IIHHIHHDIDDDHHCCCEG?EHIHF@E@HHCHIHH@DD@DD
@HISEQ:969:HM2KJBCX2:2:1101:17436:33904 2:N:0:ACTATGCA
ATTATACGGCGCCCCAACTATCCCTATTAATCATTACGGTGATCCTAGAAACCAACAAAATAGAACCATGCCGTCCTATTCTATTATTCCATGCTAATGTATTCGAGCAAAAATGCCTGCTTTAAACACTCTAATTTTTTCAAGGTAAAGGTCCTGGATCCGCAAGACACCCAATTAAGGACATCAAGTTTCTCCAGAAGGTGAGAAATCAACAGCGACAGTTCATACCCCTTAAGGCATGACCATCACGTCAATCCCGAAATTCAACTACGAGCTTTTTAACTGCAACAACTTTAATATACGCTATTGGAGCTGGAATTACCGCGGCTGCTGGCACCAGACTTGCCCTCCAA
+
DDDBDHIEHHIIIIIHHIIIIIIIIIIHIIIIIFHHHIGIIIIIIIIIHGHHIIIIIHHHIIEHHHIHIHGHHIIHHGIHIHIIIIIIFHHIIHIHHIIHH1DHHHHHIIIIIIIIHIIIHIIIIIHHGIIIHGFHHHHEIIIIIIIIIIHIGGIIIIIHIIIIHIIIIHFIIHIIIHHIHHHEIHIIHHFHHIHIIIHIIHIIIIHIIHFHHIIHHIIHIIIHHEEDIIIIIIIIIIIIIIIHHIIIIIHHIIIIIIGIIIIIHEHIIIIIIIIIIIIIIIIIIIIIIIIIIIIIIIIIIGIIIIIIIIIIIIIIIIIIIIIIIIIIIIIIIIIIIIIIIIIIHIIIDDDDD
@HISEQ:969:HM2KJBCX2:2:1101:12591:34102 2:N:0:ACTATGCA
ATTATACGGCGCCCCAACTATCCCTATTAATCATTACGTCAATCCTAGAAACCAACAAAATAGGATCGAACGTCCTATTTCATTATTCCATGCTAATGTATTCAAGCGTTAGCCTGCTTTAAACACTCTAATTTTTTCAAAGTAACAGTCCTGTTTCCCTGCAACACCAAATTAATGACATTACAGTTCTTCAAGAAGGAGGAATCAGTAAAGCCAGTACACACCATTGGCACGACCAACCTACTGACCCCGAAATTCAACTACGAGCTTTTTAACTGCAACAACTTTAATATACGCTATTGGAGCTGGAATTACCGCGGCTGCTGGCACCAGACTTGCCCTCCAA
+
DDDDDIIHIIIIIIIIIHIIIIIIIIIHIIIIIIIHIIIIIIIIIIIIIIIIIIIIGHIIIHHIIIIIIHIIIIIIIIIIIIIIGIIIIIIIFHIIIIIIIHIIIIIIIIIIIIIIIIIIIIHIIIIIIIIIIIIIIHHHHIIIIIIIIIIIIIIIIHIIIHHCIIIIIIIHIIIHIIIIIIIIHIIIIHIIIIIHIIIIIIIIIIIIIIIIIIIIIIIIIIIIIIIIIIHHIIIIIIHIIIHHHIIIHIIIIIIIIIIIIIIIIIIIIIIIIIHIIIIIIIIIIIIIIIIIIIIIIIIIIIIIIIIIIIIIIIIIIIIIIIIIIIIIIIIIIHIHIIIIIDDDDD
@HISEQ:969:HM2KJBCX2:2:1101:12315:34697 2:N:0:ACTATGCA
ATTATACGGCGCCCAACTATCCCTATTAATCATTACGTCGATCCTAGAAACCAACAAAATAGAATCAAACGTCCTATTTCGTTATTCCATGCTAATGTATTCAAGCGTGAGCCTGCTTTAAACACTCTAATTTTTTCAAAGTAACAGTCCTGATTCCCCATGACACCAAATTAATGACATCATGGTTCGTCAGAAGGTAGGAATCAATAATACCAGTACGTACAATAGCACGACCAATAAATTGATCCCGAAATTCAACTACGAGCTTTTTAACTGCAACAACTTTAATATACGCTATTGGAGCTGGAATTACCGCGGCTGCTGGCACCAGACTTGCCCTCCAA
+
CDDDDHIIIHIIIIHIIHIIIIIHIIIIIIIHIHIIIIIIIIGHIIIGGIIIIIIIIGIIIIIIHIHIIHIHIIIIIIIHIIIIIIIIIIIGIIIHIIIIIHIGHHHHIHDHHHIGIHIIHHHHHIIIIHIIIIIIIIIIHHIIIIIHIIIIIIIIIIIIHIIHIHIHHHIIIIIHHFHIIIIIIIIHHHIIIIIHIIIIIIIIIIIIIIIIIIIIIIIIIIIHIIGIIIIIIHHIIIIIIHHIIGIIIIIIIIIIIIIIIIIIIIIIIIIIIIIHIIIHHHIGIIIIIIIHIIHGIIIIIIIIIIIIIIIIIIIIIIIIIIIIIIIIIIIIHHIGIGIDDDDD
@HISEQ:969:HM2KJBCX2:2:1101:5998:33942 2:N:0:ACTATGCA
ATTATACGGCGCCCCAACTATCCCTATTAATCATTACGGTGATCCTAGAAACCAACGAAATAGAATCAGTCCGTCCTATTTCATTATTCCATGCTAATGTATTCAGACGTTAGCCTGCTTTAAACACTCTAATTTTTTCAAAGTAACAGTCCTGATTTCCCATCACACCAAATAAATGGCATGAAAGTTCCTCAGAAGGTAGAGATTCATCTCACCAGTGCAGACAATTAAGCCTGACCAATGGGTAAACCCCGAAGTTCAACTACGAGCTTTTTAACTGCAACAACTTTAATATACGCTATTGGAGCTGGAATTACCGCGGCTGCTGGCACCAGACTTGCCCTCCAA
+
DDDDDIIIIHIIIIIIIIIIIIIIIIIIIIIIIIIIIIIIIHIIIIIIIIIIIIIIIHIIIIIIIIIIIIIIIIHIIIIIIIHIIIIIIHHIIIIEHHIIIIIIIIIIIIIIIIIIIIIIIIIIIIIIIIIIIIIIIIIIIIIIIIIIIIIIIIIIIIIIIIIIIIIIIIIIIIIIIIIIIIIIIIIIIIIIIIIIIIIIIIIIIIIIIIIIIIIIIIIIIIIIIIIIIIIIIIIIIIIIIIIIIHGIIIIIIIIIIIIIIIIIIIIIIIIIIIIIIIIIIIIIIIIIHHIIIIIIIIIIIIIIIIIIIIIIIIIIIIIIIIIIIIIIIIIIIIIIIIIIIIIDDDDD
@HISEQ:969:HM2KJBCX2:2:1101:14684:34906 2:N:0:ACTATGCA
ATTATACGGCGCCCCAACTATCCCTATTAATCATTACGTCAATCCTAGAAACCAACAAAATAGGATCAAACGTCCTATTTCATTATTCCATGCTAATGTATTCAAGCGTTAGCCTGCTTTAAACACTCTAATTTTTTCAAAGTAACAGTCCTGTTTCCCTGCAACACCAAATTAATGACATTACAGTTCTTCAAGAAGGAGGAACCAGTAAAGCCAGTACATACCAGAGGCACGACCAACTTACTAATCCCGAAATTCAACTACGAGCTTTTTAACTGCAACAACTTTAATATACGCTATTGGAGCTGGAATTACCGCGGCTGCTGGCACCAGACTTGCCCTCCAA
+
CDDDDIIGIIIIIIIIIIIIIIIIIIIIHHIIIIIHIIIHIIIHHHIIIIIIIIIIIHIHIHHHIIIIIIGHIGIHHHHHIIHIIIIHCHHIGIIIIIIHHHGHIIIIIIIIIIHIIIIIIIIHIIIIIIIIIIIIIIIIIIIIIIIIIIHHHHIHIIHIIIIIIIIIIIIIIIIIIIIIIIIIIIIHIHIHIIIIIIIIIIIIIIIIIIIIIIHIIIIIIIIIIHIIIIIIIIIIIIHIIIIHHIIIIIIIIIIIIIIIIIIIIHIIIIIIIIHIIIIIIIIHIIIIIIIIIIIHIIHHHIIIIIIIIIIIIIIIIIIIIIIIIIIIIIIIIIIGIIIIIDDDDD
@HISEQ:969:HM2KJBCX2:2:1101:19288:35409 2:N:0:ACTATGCA
ATTATACGGCGCCCCAACTATCCCTATTAATCATTACGGTGATTCAGAAACCAACAAAACAGGACCACTGTCCTATTTTATTATTCCATGCTAATGTATTCAGACGTAAACCTGCTTTGAACACTCTAATTTTTTCAAGGTAAAGGTCCTGGTTTCCCACCATGCTAAATTAATAACATGATGGTTCCCCAGAAGGTAGAAATTCCACACGCCAGTACAGACTATTGCCCGACCAACGGTAGAACCCCGAAATTCAACTACGAGCTTTTTAACTGCAACAGCTTTAATATACGCTATTGGAGCTGGAATTACCGCGGCTGCTGGCACCAGACTTGCCCTCCAA
+
DADDAI?C=<F/FHH0<DGH@<DGFHHHIEHI?1<<<ECCGHIH?CF1C?HGHHCCCF<F<1111<CH@G1DGE@CCGGEGCEEC@1<C@1CEGH1<1C1C<</</<EHHC11<<<1:C1GHIHHGFEECGHEHF<F8D@FHEF1D?HH1B<<G@0<G@@@FC0F8<DH;FDHHICF8FCF=D<<D<<G/FH/FD@?GFFGHGHHHE/0C<>H@:1HEDF1B<FIHE/CAFIH@@HC1D1<<<//C?D<11<<<1<0<0EE<1HHC<11<11G<G<1<<<1G?GHCD10D<C<C@HGD<<<C@GD1HECC<//</CD1D<<@GC@HHEIIHCECG<DF@DDDD
@HISEQ:969:HM2KJBCX2:2:1101:7164:36169 2:N:0:ACTATGCA
ATTATACGGCGCCCCAACTATCCCTATTAATCATTACGTCAATCCTAGAAACCAACAAAATAGGATCAACGTCCTATCTCATTATTCCATGCTAATGTATTCAAGCGCGAGTCTGCTTTAAACACTCTAATTTTTTCAAAGTAACAGTCCTGATTCCCCGCCACACCAAATTAATGACATGATGGTTCGTCAGAAGGTAGGAATCAGTAACACCAGTACGTACCGAAGGCACGACCAGCGTACTAATCCCGAAATTCAACTACGAGCTTTTTAACTGCAACAACTTTAATATACGCTATTGGAGCTGGAATTACCGCGGCTGCTGGCACCAGACTTGCCCTCCAA
+
DDDDDIIIIIIIIIIIIIIIIIIIIIIIIIIIIIIHIIIIIIIIHIIIIIIIIHHIHEHIIIFHFHIIHIGIIIIIIIIGIHIIIIHIIIHIIIIIIIIIIHIIIIIIIIIHIIIIIIHIHHIIIIIIIIIIIIIIIIIHIHIIIIHIIHIIIIIIIIHIIIIIIIIIIIIIIHIIIIIIHIIIIIIIIIIIIIIIIIIIIIIIIIIIIIIIIIIIIIIIIIIIIIIIIHHIIIIIIIIIIIIHIIIIIIIIIIIIIHIHHHIIIIIIIIIIIIIIIIIIIIIIIIIIIIIIIIHIIIIIIIIIIIHIIIIIIIIIIIIIIIIIIIIIIIIIIIIIIIIIDDDDD
@HISEQ:969:HM2KJBCX2:2:1101:11419:36585 2:N:0:ACTATGCA
ATTATACGGCGCCCCAACTATCCCTATTAATCATTACGGTGGTCCTAGAAACCAACAAAATAGAATCATCCGTCCTATTTTATTATTCCATGCTAATGTATTCAAGCAAAATGCCTGCTTTAAACACTCTAATTTTTTCAAAGTAAAGGTCCTGGTTCCCCGCGGCACCCAATTAAGGACATCGCGGTTCTCCAGAAGGTGAGAAATTGACTACACCAGTTCATACCCCTTAAGGCACGACCGATGTGTCAATCCCGAAATTCAACTACGAGCTTTTTAACTGCAACAACTTTAATATACGCTATTGGAGCTGGAATTACCGCGGCTGCTGGCACC
+
DADDDIIHIIGIIIIIIIGIHIIIIIIIIIIIIIIIHHIIIHIIIIIHHHIHIHIIIIHIIIHIIGIIIHIIHGHIIGHIIIIIGIIIIIIIIIIIHHIHHGHIIIIHIIIHGIIIHIHHHHHIHIIHHHIIIIIHHHHHIHIIIIIIIIHIIIIHHIIIIIIIIIIHIIIIIIIIIHIIIIIIIIIIHHIHIIIHIIIIIIIIIIIIIIIIIIHIIIIIIIIIHIIIIIIIIIIIIIIIIIIIHIIIIIIIIIIIIIIIIIIIIIIIIIIIIIIIIIHIIIIIIIIHHIHIIIIIHIIIIIIIIIIIIIIIIIIIIIIIIIIIIHIIIIIDDDDD
@HISEQ:969:HM2KJBCX2:2:1101:5893:37235 2:N:0:ACTATGCA
ATTATACGGCGCCCCAACTATCCCTATTAATCATTACGTCAATCCTAGAAACCAACAAAATAGGATCGAACGTCCTATTTCATTATTCCATGCTAATGTATTCAAGCGTTAGCCTGCTTTAAACACTCTAATTTTTTCAAAGTAACAGTCCTGTTTCCCTGCAACACCAAATTAATGACATTACAGTTCTTCAAGAAGGAGGAATCAGTAAAGCCAGTACATACCATAGGCACGACCAACCTACTGACCCCGAAATTCAACTACGAGCTTTTTAACTGCAACAACTTTAATATACGCTATTGGAGCTGGAATTACCGCGGCTGCTGGCACCAGACTTGCCC
+
DDDDDIIIIIIIIIIIIIIIIHIIIIIIIIIIIIIIIIIIIIIIIIIGIHIHIIHIHIHGIIIIIIIIIIIIIIIIIIIHIIIIIIIHIIIIGIIIIHHIIIIIIIIIIIHIIIIIIHIIHHIIIIIIIIHIIIIIHIIIHIIIIIIIIHHHIIIIIHIIIIIHHIIIIIIIIIIIIIIIIIIIIIIIIIIIIIIHIIIIIIIIGIGIIIIIIIIIIIIIIIIIIIIIIIIIIIIIHHHGHH@IIIIIIIIIIIIIIIIIIIIIIIIIIIIIIHHIIIIIIIHGIIIIIIIIIIIIIIIIHIIIIIIIIHIIIIIIIIIIIIIIIIIIIIIHIHIIDDDDD
@HISEQ:969:HM2KJBCX2:2:1101:13026:37255 2:N:0:ACTATGCA
ATTATACGGCGCCCCAACTATCCCTATTAATCATTACGGTGGTCCTAGAAACCAACAAAATAGAACCACAACGTCCTATTCTATTATTCCATGCTAATCTATTCAAGCAATAGCCCGCTTTAAACACTCTAATTTTTTCAAGGTAATGGTCCTGGCTCCCCAACACACCCAATTAAGGACATACTGGTTCACCAGAAGGAAGACCCGACAACAGGACAGTACTCGCCAAAGACGGACCGCCCGGCCAAGTCTAAAATTCAACTACGAGCTTTTTAACTGCAACAACTTTAATATACGCTATTGGAGCTGGAATTACCGCGGCTGCTGGCACCAGACTTGCCCTCCAA
+
DDDDDHHHIIIIIIIHIIIIIIIIIIIIIIIIIIIIIIIIIIIHIIIGHIIIIIIIIGIIIIIIIIIIIIIIIIIIIIIIIIHIIHIIIIIIHIIIIIIHHHHHIIHHIIIIIIHIIIIHIIIIIIIIIIIIIIHHIIGIIIIIIGIIHIIIHHIIHIIIIIIIHGHEIHIHHFHHIIIIIIIIIHIIIIIIIIIIIIIIIIHIIIIIIIIIIIIIIIIIIIIIIIIIIIIIIIIIIIIIIIIIIHIIIIIIIIIIIIIIIIIIIIIIIIIIIIIIIIIIIIIIIIIIIIIIIIIIIIIIHHIIIIIIIIIIIIIIIIIIIIIIIIIIIIIIIIIIIIIIIIDDDDD
@HISEQ:969:HM2KJBCX2:2:1101:6139:37380 2:N:0:ACTATGCA
ATTATACGGCGCCCCAACTATCCCTATTAATCATTACGGCGGTCCTAGAAACCAACAAAATAGAACCGCACGTCCTATTCTATTATTCCATGCTGTAATATTCGAGCAAAGGCCTGCTTTGAACACTCTAATTTTTTCAAAGTAAAAGTCCTGGTCCCCAACACACCCAGTGAAGGGCATGCGGTTCTCCAGAAGAAAAGGCCCGGCCGGACAAGTGCACGCGGTGAGGCGGACCTGCCAGCCAGGCCAAAGGTTCAACTACGAGCTTTTTAACTGCAACAACTTTAATATACGCTATTGGAGCTGGAATTACCGCGGCTGCTGGCACCAGACTTGCCCTCCAA
+
DDDADIIIIHIHIIIIIGIIIHIHIHHIIIIIIIIIIHIIIIIIIIIIIHIGHHHGIIIGIIHIIIIDDHIIIIIIIIIIIIHIHIHIIIIIIIIIHHIIGFHIIIIHIIIIIIIIHIHIIIIIIHIIHHIIIHIHGHHHIHHHIIIHHHHGHHHHHIIHIIIIHIHHHIHHHIIIIIIIIIIIIHHHIHIIIIHIHHGIIIIIIIHIIHIIIIIHHHGIIIHHIIIIIIIIIIIHIIIIIHCIIIIIIIIIIIIIIIIIIIIIIIIIIIIIIIIIIIIIIIIIIIIIIIHIIIIIIHIIIIHIIIIIIIIIIIIIIIIIIIIIIIIIIIIIIIIIIIIDDDDD
@HISEQ:969:HM2KJBCX2:2:1101:2151:36752 2:N:0:ACTATGCA
ATTATACGGCGCCCCAACTATCCCTATTAATCATTACGGCGGTCCTATTCTATTATTCCATGCTAACGTATTCGAGCAAAGGCCTGCTTTGAACACTCTAATTTTTTCAAAGTAAAAGTCCTGGTCCCCAACACACCCAGTGAAGGGCATGCGGTTCTCCAGAAGAGAAGGCCCGGCCGGACAAGTGCACGCGGTGAGGCGGACCTGCCAGCCAGGCCAAAGGTTCAACTACGAGCTTTTTAACTGCAACAACTTTAATATACGCTATTGGAGCTGGAATTACCGCGGCTGCTGGCACCAGACTTGCCCTCCAA
+
DDDCDIGHHIIIIIIIIIIIIIIIIIIIIIIIIIIIIIIIIIEHIIHGHIIIIIIIIIIHIIIEIIIIIIIIIIIIIIIIIHIIIIIIIIIHIIIIIIIIIIIIHIIIIIIIIIIIIIIIIIIIIHIIIIIIIIIIIIIIIIIIIIIIIIIIIIIIIIHIIIIIIIIIIIIIIIIIIIIIIIIIIIIIIIIIIIIIIIIIIIIIIIIIIIIHEIIIIHIIIIIIIIIIIIIIIIIIIIIIIIIIIIIIIIIIIIIIIIIIIIIIIIIIIIIIIIIIIIIIIIIIIIIIIIIIIIIIIIIIIIIIIHIIIDDDDD
@HISEQ:969:HM2KJBCX2:2:1101:18670:38082 2:N:0:ACTATGCA
ATTATACGGCGCCCCAACTATCCCTATTAATCATTACGGTGATCCTAGAAACCAACGAAATAGAATCAGTCCGTCCTATTTCATTATTCCATGCTAATGTATTCAGACGATAGTCTGCTTTAAACACTCTAATTTTTTCAAAGTAACAGTCCTGATTTCCCATCACACCAAATAAATGGCATGAAAGTTCCTCAGAAGGTAGAGATCCATCTCACCAGTGCAGACAATTAAGCCTGACCAATGGGTAGACCCCGAAGTTCAACTACGAGCTTTTTAACTGCAACAACTTTAATATACGCTATTGGAGCTGGAATTACCGCGGCTGCTGGCACCAGACTTGCCCTCCAA
+
DDCDDIIIIHHIIIIIIHIIIIIIIIIIIIIIIIIIIIIIIIIIHIIHIIIIIIIIIIIIIIHIIIHIGIIGHIIHIIIIIHHIGGIIIIHIIIIIIIIIIIIIIIIIHIIIIIIIIIIIIIIIIIIIIIIHIIIIIHIIIIIHIIIIIIIIIIIIIIIIIHIIIIIIIIIHHIIIIIHIIIHIIIIIHIHIIIIIIHIIIIIIIIIIIIIIIIIIIIIIIIIIIIIIIIIIIIIIIIIIIIIHHFFIIIIIIIIIIIIIIIHIIIIIIIIIIIIIIIIIIIIIIIIIHHIIIIIIIIIIIIIIIIIIIIIIIIIIIIIIIIIIIIIIIIIIIIIIIIIIIIIDDDDD
@HISEQ:969:HM2KJBCX2:2:1101:2447:38405 2:N:0:ACTATGCA
ATTATACGGCGCCCTAACTATCCCTATTGAGCACCACGGTGATACTAGATACCAACAAAATAGGACCATGCCGTCCTAATTTATTATTCCATGCTAATGTATTCGAGCAAAAATGCCTGCTTTAAACAATCTAATTTTTTCAAGGTAAAGGTCCTGGATCCGCAAGACACCCAATTAAGGACATCAAGTTTCTCCAGAAGGTGAGAAAACAACAGCGACAGTTCATACCCCTTAAGGCATGACCATCACGTCAATCCCGAAATTCAACTACGAGCTTTTTAACTGCAACAACTTTAATATACGCTATTGGAGCTGGAATTACCGCGGCTGCTGGCACCAGACTTGCCCTCCAA
+
<D0D01D10//////<11<<F1111<D11111<11<10/<DC11111111<11<10<<FEHE11<11<D<F1<D/<C11<1<1D<11111<1<111<D@1111E06(HHFG@HBC150B#IHHHEG6<$?B<81C61HCFB<11?EDE7AB6B0<0?EDEHF%F/GE<<E?DEED@/F</:-EC//GD<-/CD/HHEEHC/HGHC<D<.FCDD0H?DF1HEEGFEHDC/1@1?FHF1?HF1CCFFD<<0A11GC<//?<F<F@EHGD10CCDC?<11?CEG?EF1CHHHIHCD1111F<00<11EG?G?@1<1EEF?GD/C??//G@1@D<1<C?FD<1<@GGD0CEC@<<0D
@HISEQ:969:HM2KJBCX2:2:1101:19281:38429 2:N:0:ACTATGCA
ATTATACGGCGCCCCAACTATCCCTATTAATCATTACGGCGGTCCTAGAAACCAACAAAATAGAACCGCACGTCCTATTCTATTATTCCATGCTGTAATATTCGAGCAAAGGCCTGCTTTGAACACTCTAATTTTTTCAAAGTAAAAGTCCTGGTCCCCAACACACCCAGTGAAGGGCATGCGGTTCTCCAGAAGAAAAGGCCCGGCCGGACAAGTGCACGCGGTGAGGCGGACCTGCCAGCCAGGCCAAAGGTTCAACTACGAGCTTTTTAACTGCAACAACTTTAATATACGCTATTGGAGCTGGAATTACCGCGGCTGCTGGCACCAGACTTGCCCTCCAA
+
D@DBBEHH=EHHHIH@G=CE?<CFGHEHEHHEHG1<CGCHHIHI/<<CFHHHCGHH@E1C@@1<GHEHGIII?CEH?HH?GHFF@?GCGF@EHHCH@G@HECG1<GB?HHECGHHGH?F0@BCEEHFFH805CHF?.CIHHHGHCEHA<GHHEFBE<BFH=G?A@GEEHIHHHEGCH;HCIIHHGDD6HFIIHHEHHHDHIHGIIHDCFEGGC0IGHHHCIIIGFHHIIIIHIHHIIIHHHHEHCIHCHHG?HHHFHIGHHHIGHCIIGHHGIHHEIIIIIHHIIIIIHIHHDHIHHHIIHHIIGIIIHHHHGIIIIIIIGHIIIIIIIIIIIIIIIIIDADDD
@HISEQ:969:HM2KJBCX2:2:1101:15531:38588 2:N:0:ACTATGCA
ATTATACGGCGCCCAACTATCCCTATTAATCATTACGGTGATCCTAGAAACCAACAAAATAGAATCATGCCGTCCTATTTTATTATTCCATGCTAATGTATTCAAGCAAAATGCCTGCTTTAAACACTCTAATTTTTTCAAAGTAAAGGTCCTGGTTCCCCGCGACACCCAATTAAGGGCATCGTGGTTCTCCAGAAGGTGAGAAATTGACTACACCAGTTCATACCCCTTAAGGCACGACCGATGTGTCAATCCCGAAATTCAACTACGAGCTTTTTAACTGCAACAACTTTAATATACGCTATTGGAGCTGGAATTACCGCGGCTGCTGGCACCAGACTTGCCCTCCAA
+
DBD@DIEHHIHHHHHHIHHHHHIHIIHCHIIHFHHIIHGEHHHIIICHHIHIIIFIIIIIIHHHIIIIHHIIHHHHIIHHHICGC@HIHGGHHHHHIHIIIFHGHEFHGHHIIIIEHEHIIHIFHHEHHHHHFHHHHDHHHGIIIHHHHHIHGGEBDHHHIHHIDEHIIHHFHIHHIIHHHIIIIIIIIIIIIIIIHGHHIIIIHIIIIIIHIHHHGHIIGIIIIHIHHIHHHIIIIIHHHHIIHIIIHHIIHDHHHHHHHIGIIIIIHHGHIIIHGHIHIHHHFHFGCH?FIHGIGIIHIIIHHFHEHHHGIIIIIIIIIIHGIIIIIIIHGIIIHIIIIIIHHHBDBB@
@HISEQ:969:HM2KJBCX2:2:1101:13055:39336 2:N:0:ACTATGCA
ATTATACGGCGCCCCAACTATCCCTATTAATCATTACGGCGGTCCTAGAAACCAACAAAATAGAACCGCACGTCCTATTCTATTATTCCATGCTAACGTATTCGAGCAAATGCCTGCTTTGAACACTCTAATTTTTTCAAAGTAAAAGTCCTGGTCCCCAACACGCCCAGTGAAGGGCATGCGGTTCTCCAGAAGAAAAGGCCCGGCCAGACAAGTGCACGCGGTGAGGCGGACCTGCCAGCCAGGCCAAAGGTTCAACTACGAGCTTTTTAACTGCAACAACTTTAATATACGCTATTGGAGCTGGAATTACCGCGGCTGCTGGCACCAGACTTGCCCTCCAA
+
DDDDDECGDD//CHIIIIIIIIIIIIIIHHIHIIIIIHCH//EHDGCHHIIIIIIGIEHIHIIEHHGGC/</<C@G?GEHH1EH1DFHHEG?GHFHH0<<F?EHEHGHIIHHE@E1<DH<?CHB0GHEBCBHHHIIH/EFEA?HHHF4EFEGB/<IHHHEH?:E@IGDHII;IHHGEHIIHIIIIIHHHHHGIHEHGIIHECHE?IIHF1GIIIGIHIHD?HF?DHHHDHGIIIHGHIHHHD1HHHIHHHHEGIIIIIIIIIIIIIIIIIIIIIIIIIIIIIIIIIIIIIIIIIIIIIIIIIIIIIIIHIIIIIIIIIIIIIIIIIIIIIIIIIIIIIHDDDDD
@HISEQ:969:HM2KJBCX2:2:1101:10464:38865 2:N:0:ACTATGCA
ATTATACGGCGCCCCAACTATCCCTATTAATCATTACGTCAATCCTAGAAACCAACAAAATAGGATCGTCGTCCTATTTCATTATTCCATGCTAATGTATTCAAGCGTTAGCCTGCTTTAAACACTCTAATTTTTTCAAAGTAACAGTCCTGTTTCCCCGCAACACCAACTTAATGGCATTACGGTTCTTCAAGAAGGAGGAATCAGCAAAGCCAGTGCATACCAATGGCACGACCAACTTGCTGACCCCGAAATTCAACTACGAGCTTTTTAACTGCAACAACTTTAATATACGCTATTGGAGCTGGAATTACCGCGGCTGCTGGCACCAGACTTGCCCTCCAA
+
DDDADIIIHIIIIIIIIIIIIIIIIIIIIIIIIIIIIIIIIIIHHHHIHIIIIIIIHIIIIIIIIIIIIHIIEHHIHIIIIIIIIHHHGIIHIIIIIIIIIIIHHGHIIIHHIIIHHHIIIHIIIIIIHHHHIIHIIIIIIIIHFHIIIHIHHHHIIIIIGIIIIIIIIIHIIHHIIHHHIIHHIIIIIHIHHIIIIIHIIIIHIIIIIIHGIIIIIIIIIHIHIHHIIIIIIIIGHHHIIIHHIIIIIIIIIIIIIIIIIIIIIIIHIIIIIIIIGIIIIHIIHHHIIIIIIIIIHIHHHHIHIIIIIHIIIIIIIIIIIHIIIIIIIIIIIIIIHIIIDDDDC
@HISEQ:969:HM2KJBCX2:2:1101:4555:39755 2:N:0:ACTATGCA
ATTATACGGCGCCCCAACTATCCCTATTAATCATTACGTCGATCCTAGAAACCAACAAAATAGGTTCGATCGTCCTATTTCGTTATTCCATGCTAATGTATTCAAGCGCGAGCCTGCTTTAAGCACTCTAATTTTTTCAAAGTAACAGTCCTGTTTCCCCGCAACAACAAATTAATGCCATCACGGTTCTACAAGAGGGAGGGACCAGTGAGGCCAGTGCATACCAGTGGCACGACCAACCTACTGGCCCCGAAATTCAACTACGAGCTTTTTAACTGCAACAACTTTAATATACGCTATTGGAGCTGGAATTACCGCGGCTGCTGGCACCAGACTTGCCCTCCA
+
DCCDDIIIIIIIIIIIIIIIIIIIIIIIIIIIIIIIIIIIHIIIHIHHIHIIHHIIIIIIIIIIHIIIIIICHHHGHIIIIIIIIIIIIIIIIHIIIIIHHDIIIIHHIIIIIIIIIIIIIIIGHIHHIIIIIHIIIHIIIIIIIIIIIIIIIIIIIIIHIHIIIIIIIIIIHIIIIIIHHIIHIIIIIHHHGIIIIIIHIIIIIIIIIIIIIIIIIIIIIIIIIGIIIIIIIIIIIIIIIHGDIHIIGIIIIIIIIIIIIIIIIHIIIIIIIIIIIIIIIHIIIIIIIIIIIHIIIIIIIIIIIIIIIIIIIIIIIIIIIIIIIIIIIHIIIIIIIIIIDDDDD
@HISEQ:969:HM2KJBCX2:2:1101:5963:40378 2:N:0:ACTATGCA
ATTATACGGCGCCCCAACTATCCCTATTAATCATTACCTCGACTCCGAAAGCCAACGAAATAGAACCGAGATCCTATTCCATTATTCCATGCACTAATGTTCAGGCTGTAGCGCCTGCTTTGAGCACTCCAATTTTTTCAAAGTAAACGTGCTGGCCACCCATGGCACTCGATTAAGAGAACCATGAACGAACCAACAAAATCGTCCGGGCAAACAGTAGACACCGCAAGGTGCACCGCTCGCCCGAAACCGAGATCCAACTACGAGCTTTTTAACCGCAGCAATATTAGTATACGCTATTGGAGCTGGAATTACCGCGGCTGCTGGCACCAGACTTGCCCTCCAA
+
DDDDAGHHIGE??<CCGFHIHIIHHHHF?EHEHI@GGHIIHI<<GHHHHHHEHEEEHHEHIHHIHHEDDDC?GHHEH1CE?HFHCGHHHCEHHEHHHHHHICGHHICHHHIGIHIHHEHEHFF@@CGHFGHIHHIIHHG@CFFGEHHEHGHHHHHDEGHIIIHGFHBFHHHGCHHHHHGHHFFHHH@BEHHDE<GHIGG/A@HDHEHHHEHHHHEIIHHHHHHDHEHGC1@HFCCHIIIIHDHHEHHCCCFFEEGIHGD<DC<GEFHHHFHG@C0HHHHGGIIHHIIIHGHIHHHCEHHHHHEEEFEHEHGIIIIIHCEEIHIIIHECGHFFEHIIIIIIIDCDBD
@HISEQ:969:HM2KJBCX2:2:1101:12882:40021 2:N:0:ACTATGCA
ATTATACGGCGCCCCAACTATCCCTATTAATCATTACGTCAATCCTAGAAACCAACAAAATAGAATCAAACGTCCTATTTCATTATTCCATGCTAATGTATTCAAGCGTAAGCCTGCTTTAAACACTCTAATTTTTTCAAAGTAACAGTCCTGATTCCCCGCGACACCAAATTAATGACATCGCGGTTCTTCAGAAGGTAGGAACCAATAATACCAGTGCGTACCGAGGCACGACCGACACTCTGATCCCGAAATTCAACTACGAGCTTTTTAACTGCAACAACTTTAATATACGCTATTGGAGCTGGAATTACCGCGGCTGCTGGCACCAGACTTGCCCTCCAA
+
BBDCAIEHHHDDHIHFHEHEHHHFHIIEGHIEHE@@?<DGC<CHHH@@GHHH1D1<DC@GFHH1FCF@FHH@CGHIHH?HHHCH?FHIEHIH?GHIHHHHGHHHHHEHHHGIFGH?EGEGHEHGHEEHFHHHFCIIHHIIHHHHIIHHHHHEGHEDIHGHEAEHEGHEHHFCFHHCIHHH@HDIIIHHHHHIHHGFEIHEHIIIIIIHHHHIIIHIIHIHHHHHHEHHHIIIIHIIHFIHH@HFHIHDDHHIHIHIIIHHHHIIIIHHGHIHF@HHGIIIIIIHHHIIIHIHHIIIIIIHIIIIHFHIIIIIIIIIIIIIIIHHHIIIHIIIIIIIIIIIDDDDD
@HISEQ:969:HM2KJBCX2:2:1101:12646:41496 2:N:0:ACTATGCA
ATTATACGGCGCCCCAACTATCCCTATTAATCATTATCTCGACTCCGAAAGCCAACGAAATAGAACCGAGATCCTATTCCATTATTCCATGCACAATTGTTCAGGCTGTAGCGCCTGCTTTGAGCACTCCAATTTTTTCAAAGTAAACGTGTTGGCCACTCAAGGCACCCGATTAAGAGCACCATGAACGAACTAACAAAATCGTCCGGGTAGACAGTAAACGCCGCAAGGCGCACCACCCGCCCGAAACCGAGATCCAACTACGAGCTTTTTAACTTCAGTATTGATAACATACGCTATTGGAGCTGGAATTACCGCGGCTGCTGGCACCAGACTTTGCCCTCCAA
+
DDDDDIIIHIIIIIIIIIIIIIIIIIIIIIIIIIIIHIIIIIIIIGHIIIIIIIIIIIIIIIIIIIIIIIIHIIIIIIIIIIIIIIIIIIIIIHHIIIHHIGIIIIIIIHHIHIIIIIIIIIIIIIIIIIIIIIIIIIIIIIIIHIHIIIIIIIIIIIIIIIIIIIIIIIIIHHIIIIIIIIIIIIIIIIIIIIIIIIIIIIHHHHIIIIIIIIIIIIIHEIIIIIIIIIIIIIIIIIIIIIIIIIIIIIIIIIIIIIIIIIIIIIIIIIIIIIIIIIIIIIIIIIIHIIIIIIIIIIIIIIIIIIIIIIIIIIIIIIIIIIIIIIIIIIIIIIIIIIIIIIDDDDD
@HISEQ:969:HM2KJBCX2:2:1101:3378:42246 2:N:0:ACTATGCA
ATTATACGGCGCCCCAACTATCCCTATTAATCATTACGTCAATCCTAGAAACCAACAAAATAGGATCAAACGTCCTATTTCATTATTCCATGCTAATGTATTCAAGCGTTAGCCTGCTTTAAACACTCTAATTTTTTCAAAGTAACAGTCCTGTTTCCCTGCAACACCAAATTAATGACATTACAGTTCTTCAAGAAGGAGGAACCAGTAAAGCCAGTACATACCAGAGGCACGACCAACCTACTAATCCCGAAATTCAACTACGAGCTTTTTAACTGCAACAACTTTAATATACGCTATTGGAGCTGGAATTACCGCGGCTGCTGGCACCAGACTTGCCCTCCAA
+
CDDDDIIIIIIIIIIIIIIIIIIIIIIIIIIIIIIIIIIIIIIIIIIHIIIIIIIIIHIIIIIIIIIHIGIIIGIIIHIIIIIIIIIIHIIHHIIIIIHIHHIIIIIIHIIHHIIIIHHIHHIIHIIIIIIIIIIIHIIIIIIIIIIIIIIIIHHIIIIIHIHIIIIIHHIHIIHIIIIIIIIIIIIIIIHIHIHIIHIIIIIIIIIHIHIHIHIHIIIIIIIIIIIHIIIIHIIIIIIIHHHGGHHHIIIIIIIIIIIIIIIIIIIIIIIIIIIIIIIIIIHIIIIIIIIIIIIIIIHHHIIIIIIIIIIIIIIIIIIIIIIIIIIIIIIIIIIIIIIIIDDDDC
@HISEQ:969:HM2KJBCX2:2:1101:4942:42520 2:N:0:ACTATGCA
ATTATACGGCGCCCCAACTATCCCTATTAATCATTACGTCAATCCTAGAAACCAACAAAATAGGATCAAACGTCCTATTTCATTATTCCATGCTAATGTATTCAAGCGTTAGCCTGCTTTAAACACTCTAATTTTTTCAAAGTAACAGTCCTGTTTCCCTGCAACACCAAATTAATGACATTACAGTTCTTCAAGAAGGAGGAACCAGTAAAGCCAGTGCATACCAGAGGCACGACCAACCTACTAATCCCGAAATTCAACTACGAGCTTTTTAACTGCAACAACTTTAATATACGCTATTGGAGCTGGAATTACCGCGGCTGCTGGCACCAGACTTGCCCTCCA
+
DDDDDIIIIIIIIIIIIIIIIIIIIIIIIIIIIIIIIIIIIIIIIIIIIIIIIIHIIIIIIIIIIIIIIIIIIIIIHIIIIIIIIIIIHIIIIIIIIIIIIIIIIIIIIIIIIIIIIIIIIIHIIIIIIIIIIHIIIIIHIIIIIIIIIIIIIIHIIIIIHIIIIIIIIIHHHIHIIIIIIIIIIIIIIIIIIIIIIIIIIIIIIIHIIIIIIIIIIIIIIIIIIIIIIIIIIIIIIIIIHHHHIIIHIIIIIIIIIIIIIIIIIIIIIIIIIIIIIIIIIIIIIIIIIIIIIIIIIHIIIIIIIIIIIIIIIIIIIIIIIIIIIIIIIIIIIIIIIIIIDDDDD
@HISEQ:969:HM2KJBCX2:2:1101:13065:42089 2:N:0:ACTATGCA
ATTATACGGCGCCCCAACTATCCCTATTAATCATTACGTGGCCCTAAAACCAACAAAATAAAACCATCGTCCTATTTTATTATTCCATGCTAATGTATTCAAGCAAAAATGCCCGCTTTAAACACTCTAATTTTTTCAAAGTAAAGGTCCTGATGCATCGAAACACCCAAGAGCATCCCGACTCACCAGAAGGTGAGAAATTGGCTACACACCATTTCATGCCCCTAAAGGCACGACCGATATATCCCAATCCCGAAATTCAACTACGAGCTTTTTAACCGCAACAACACTAATATACGCTATTGGAGCTGGAATTACCGCGGCTGCTAATACCAGACTTGCCCTCCAA
+
DDDDDIIIIIHIIIIIHIIHIIIIIIIIIIIIIIIIIIIHIHIIIIIIIIIIIIIIHIIIIIIIIIIIIIIIIIIIIIIIIIHHHIEHIIIHIIIIHIIHIHGIIIIIIIIIIIIIIIIHIIHHHIIIIHIIIIIIIIIIIIIHIIFIIIIIIIHIIIIIIHHHCGHFHHHIHIIHIIIIHIIIIIHGIIIIIHIIHIIIIIHHHHIIIIIIHIIHIIIHIIIIIIIIHHIIIIIIIIIIIIIHHHG<IHHIIIHIIIIIIIIIHHHIHIIIIIIIIIIIIIIIIIHHIIIIIIIIHIIIIIIIIIIIIIIIIIIIIIIIIHIIIIIIIIIIIIIIIIIIIIIHDDDDD
@HISEQ:969:HM2KJBCX2:2:1101:7913:42843 2:N:0:ACTATGCA
ATTATACGGCGCCCCAACTATCCCTATTAATCATTACGGCGGTCCTAGAAACCAACAAAATAGAACCGCACGTCCTATTCTATTATTCCATGCTGTAATATTCGAGCAAAGGCCTGCTTTGAACACTCTAATTTTTTCAAAGTAAAAGTCCTGGTCCCCAACACACCCAGTGAAGGGCATGCGGTTCTCCAGAAGAAAAGGCCCGGCCGGACAAGTGCACGCGGTGAGGCGGACCTGCCAGCCAGGCCAAAGGTTCAACTACGAGCTTTTTAACTGCAACAACTTTAATATACGCTATTGGAGCTGGAATTACTGCGGCTGCTGGCACCAGACTTGCCCTCCAA
+
DDDDCIIIIHIIIIHHIIIGGHHIIIHIIHIIIGIIIHHHIHFHHHHIIHIIIIGIGHIIIIHHHHECHHDHDGDHHGHHHGHHHIIIGIIHIIHHIIIHFDHHIIIIHHHIIHHGIIIIHGHIIIHHGHHFHHEECGIIIHHGHIIHIHHHHIHIHIIIIGIIIICHHHGEGIIIIIIHHIIHIHHHHHIIIHHFHHEIIHIIIIIHHGIHHIHHHDIIIIHFGIHIIHIIIII=IHIIHIHIIIEIIIIIHIHHIIIIIIIIIIIIIHIIIIIIIIIIIIIIIIIIIIHIIIIIIHIHIHIIIIIIHIIIIHIIIIIGIIIIHEIIIIIHHEIGIIICCBDD
@HISEQ:969:HM2KJBCX2:2:1101:16995:42756 2:N:0:ACTATGCA
ATTATACGGCGCCCCAACTATCCCTATTAATCATTACGGTGATCCTAGAAACCAACAAAATAGAACCATGCCGTCCTATTCTATTATTCCATGCTAATGTATTCGAGCAAAAATGCCTGCTTTAAACACTCTAATTTTTTCAAGGTAAAGGTCCTGGATCCGCAAGACACCCAATAAAGGACATCAAGTTTCTCCAGAAGGTGAGAAATCAACAGTAACAGTTCATACCCCTTAAGGCATGACCATCACGTCAATCCCGAAATTCAACTACGAGCTTTTTAACTGCAACAACTTTAATATACGCTATTGGAGCTGGAATTACCGCGGCTGCTGGCACCAGACTTGCCCTCCAA
+
DDDDBIIH=ECHHHIHFIHIHHE@GHHIIIHHHHIIIHDEGHHHEHHIIIHFHHIIHIHGIIFHHHIHH@GE<GHHHIHHEHHHEHHII?HEC@CFHG@GGHCGFHIIIIHHHHCFHHHHHHHGFHEHEHHGHCHHHIIIIIHHHFFHIIIIHHHFHIHDDHEIIIIIHIGIIIHFHIIHHHHFEGHIIIHIIIHIHHHIIIIIIIIIHIIIIHFIHFIHHHIIHHGIGIIGIIIHIHIIHHGIIIHEIHGDGIIIIIIIIHIIHIIIIIIHIIIIIIIIHCHHIIIIIHHIIHIIIHHHGIIIIIHIHHIIIIIIIIIIIIHHE?IHIIIIIIIIHIGIIIIIIIIIDDDDB
@HISEQ:969:HM2KJBCX2:2:1101:3470:43882 2:N:0:ACTATGCA
ATTATACGGCGCCCCAACTATCCCTATTAATCATTACGTCAATCCTAGAAACCAACAAAATAGGATCAACGTCCTATTTCATTATTCCATGCTAATGTATTCAAGCGCGAGCCTGCTTTAAACACTCTAATTTTTTCAAAGTAACAGTCCTGATTCCCCACCACACGAAATTAATGACATGATGGTTCGTCAGAAGGTAGAAATCAGTAACACCAGTACGTACCGAAGGCACGACCAGCGTACTAATCCCGAAATTCAACTACGAGCTTTTTAACTGCAACAACTTTAATATACGCTATTGGAGCTGGAATTACCGCGGCTGCTGGCACCAGACTTGCCCTCCAA
+
DDDDDIIIIIIIIIIIIIIIIIHIIIIIIIIIIIIIGHHHIIIIIIIIIIIIIIIIIIIFHIFHHIIIIIIIHIIHHIIIIIIIIIHHHHIIHIIIIIIHIHHIIHIIHIIIIIIIIIHIHHIIIIIIIIIIIIIIIIHGIHIIIIIIIIIIIHIIIIIIIIIIIIIHIIIIIIIIIIIIIIIIIIIIIIIIIIIIIIIIIIIIIIIIIIIIIIIIIIIIIIIIIIIIIIIIIIIIIIHIIIIIIIIIIIIIIIIIIIIIIHIIIIIIIIIIIIIIIIIIIIIIIIIIIIIIHIIIIIIIIIIIIIIIIIIIIIIIIIIIIIIIIIIIIIIIIIIIIIIIDDDDD
@HISEQ:969:HM2KJBCX2:2:1101:7157:44065 2:N:0:ACTATGCA
ATTATACGGCGCCCCAACTATCCCTATTAATCATTACGGCGGTCCTAGAAACCAACAAAATAGAACCGCACGTCCTATTCTATTATTCCATGCTAACGTATTCGAGCAAATGCCTGCTTTGAACACTCTAATTTTTTCAAAGTAAAAGTCCTGGTCCCCAACACGCCCAGTGAAGGGCATGCGGTTCTCCAGAAGAAAAGGCCCGGCCGGACAAGTGCACGCGGTGAGGCGGACCTGCCAGCCAGGCCAAAGGTTCAACTACGAGCTTTTTAACTGCAACAACTTTAATATACGCTATTGGAGCTGGAATTACCGCGGCTGCTGGCACCAGACTTGCCCTC
+
DDDDDIIIIIIIIIIGIIIHIIIIIIIIIIIIIIIIIIIIDDHCHHIIIIHHIIIIGHIIHIHHIIIHDHHHIIIICHHHHIIIIIIHHHIIIIIIIIHHEHIHHIIIIIIIIIIIIIHIIHHIHIIIIIIHIIIIHHIIIIIIIHIIHIIIIIIIHIIIIIHIIIIIIHHIHIIIIIIIIIHIIIIHGIIIIIIIIHIHIIIIIIIHIIIIIIIIIIHIIIIIIIIIIIIIIIIIIIHDIIIIIIHHIIIIIIIIIIIIIIIIIIIIIIIIIIIIIIIIIIIHIIIIIIIIIIIIIIIIIIIIIIIIIIIIIIIIIIIIIIIIIIIIIIIIIIIIDDDDD
@HISEQ:969:HM2KJBCX2:2:1101:19113:43934 2:N:0:ACTATGCA
ATTATACGGCGCCCAACTATCCCTATTAATCATTACGTCGATCCTAGAAACCAACAAAATAGAATCAAACGTCCTATTTCATTATTCCATGCTAATGTATTCAAGCGCGAGCTTGCTTTAAACACTCTAATTTTTTCAAAGTAACAGTCCTGATTTCCCATGACACCAAATTAATGACATCGTGGTTCGTCAGAAGGGAGAAACCAATAATGCTAGTACGTACAAAGTACGACCGACATATTAGTCCCGAAATTCAACTACGAGCTTTTTAACTGCAACAACTTTAATATACGCTATTGGAGCTGGAATTACCGCGGCTGCTGGCACCAGACTTGCCCTCCAA
+
DDDDDIIIIIIIIIIIIHIIIIIIIIIIIIIIIIHIIIIHIHIIIIHHIIIIIHIIIIIIHHIHIIIIIHIIIIIIIIIIIIIIIIICGHIHHIHIIIIHIIIIIHHIIIIIIIHIIIIIIGFHIHHHHIIIHEHIIIIHGIHIHHHIIIHHIIIIIIGIIIIIIIIIIIIIIHIIHIHHIIIIIIIIIIHIIIIIIIIIIIIIIIIHHHII:HIIIIIIIIIIIIIIIIIIIIIIIIIHIHIIIIHIIIIIIIIIIIIIIIIIIIIIIIIIIIIIIIIIIIIIIIIIIIIIIIIIIIIIIIHHIIIIIIIIIIIIIIIIIIIIIIIIIIIIIIIIIIDDDCD
@HISEQ:969:HM2KJBCX2:2:1101:20185:44015 2:N:0:ACTATGCA
ATTATACGGCGCCCCAACTATCCCTATTAATCATTACGGTGGTCCTAGAAACCAACAAAATAGAATCATCCGTCCTATTTTATTATTCCATGCTAATGTATTCAAGCAAAATGCCTGCTTTAAACACTCTAATTTTTTCAAAGTAAAGGTCCTGGTTCCCCGCGGCACCCAATTAAGGACATCGCGGTTCTCCAGAAGGTGAGAAATTGACTACACCAGTTCATACCCCTTAAGGCACGACCGATGTGTCAATCCCGAAATTCAACTACGAGCTTTTTAACTGCAACAACTTTAATATACGCTATTGGAGCTGGAATTACCGCGGCTGCTGGCACCAGACTTGCCCTCCAA
+
DDDDDIIIHIIIIIIIIIIIIIHIIIIIIIHIIIIIIIIIHIIHIIIGHIIIIIIIIHHIIIHHHIIIHIGIHHIIHIIIIIIGIIHHIIIIHIIIFHIIIHHIIHEHHIIIEHHIHHGHHH@FGHEIFHHHIIGHGHFHHHHGIIIIHIIHIHHHEIIIHIIHIIIHHIIIIHIHHHIIIIIIIIIIIIIIIIIIIIIIIIIIIIIII<IIIHHIIIIIIIIII=IIIIIIIIIIIIIIIIIIIIIHHHHHHIIIIIIIIIIIIIIIHIIIIIIIIIIIIIIIIIIIIIIIIIIIIIIIIIIIIIIIIIIIIIIIIIIHIIIIIIIIIIIIIIIIIIIIIIIIIIDDDDD
@HISEQ:969:HM2KJBCX2:2:1101:12201:44471 2:N:0:ACTATGCA
ATTATACGGCGCCCCAACTATCCCTATTAATCATTACGGCGGTCCTAGAAACCAACAAAATAGAACCGCACGTCCTATTCTATTATTCCATGCTAACGTATTCGAGCAAATGCCTGCTTTGAACACTCTAATTTTTTCAAAGTAAAAGTCCTGGTCCCCAACACGCCCAGTGAAGGGCATGCGGTTCTCCAGAAGAAAAGGCCCGGCCGGACAAGTGCACGCGGTGAGGCGGACCTGCCAGCCAGGCCAAAGGTTCAACTACGAGCTTTTTAACTGCAACAACTTTAATATACGCTATTGGAGCTGGAATTACCGCGGCTGCTGGCACCAGATGCCCTCCAA
+
BDDDDIIHEHHHDHDHIHHIIIIIHIIIHHIIIIIIIEHHIICDCHHIIHIIGIIICHIIICHCGHHHDHHHDGHHEHIIGIII@HHHHHHHIHHHIIIIIIIHHIIHIHIIIHHHHHHFHHIHIHIHHHHIHGHHIHGH?HHHHHHIHGIIHHHHEIIHHHHIGDIIIIIIIIIIGHHHIIIHHHIHHIIHGHHIIEIHIIIIHHHIIIHEIIIIIIIIIIII>H?IIIHIHHIIIIHHDIIGIIHIIIIIHIIIIIIIIIIIHIHIHIIIHIIIIIIIIHGHHIIIIIIIIIIIIIIIIHIIIIIIIIIIIGIIIIIIIHIHIIIHIIIIIIIIIDDDDD
@HISEQ:969:HM2KJBCX2:2:1101:16833:44858 2:N:0:ACTATGCA
ATTATACGGCGCCCCAACTATCCCTATTAATCATTACGGTGATCCTAGAAACCAACGAAATAGAATCAATCCGTCCTATTTCATTATTCCATGCTAATGTATTCAGACGTTAGCCTGCTTTAAACACTCTAATTTTTTCAAAGTAACAGTCCTGATTTCCCATCACACCAAATAAATGGCATGAAAGTTCCTCAGAAGGTAGAGATTCATCTCACCAGTACAGACAATTAAGCCTGACCAATGGGTAAACCCCGAAGTTCAACTACGAGCTTTTTAACTGCAACAACTTTAATATACGCTATTGGAGCTGGAATTACCGCGGCTGCTGGCACCAGACTTGCCCTCCAA
+
DDCDDIIHIIIIIIIIIIHIEHIHHHHHHHHIIIIIIIIIHEEEHHHIIHIIFHIIEHHIHIHIIHIIIHIGIEHGHGCHIGIIHIIIHIIHHICFHGIIIIIIIHIIIIIHHIIIIIIHHIHIIIIIIHIHIIIIIIIIHHIIIIIIHIIIIIHHHIIIHHHIIIIIIIIIIIHHIIIIIIIIIIIIIIIIIIIIIIIHIIIIIIIIIIIGIIIIIIIIIIIIIIHIIIIIIIIIIIIIIIIIHHHIIIIIIIIIIHIIIIIIIIIIIIIIIIIIIIIIIIIIIIIIIIIIIIIIIIIIIIIIIIIIIIIIIIIIIIIIIIIIIIHIIIIIIIIIIIIIIIIDDDDD
@HISEQ:969:HM2KJBCX2:2:1101:10076:45886 2:N:0:ACTATGCA
ATTATACGGCGCCCCAACTATCCCTATTAATCATTACGGTGATCCTAGAAACCAACAAAATAGAACCATGCCGTCCTATTCTATTATTCCATGCTAATGTATTCGAGCAAAAATGCCTGCTTTAAACACTCTAATTTTTTCAAGGTAAAGGTCCTGGATCCGCAAGACACCCAATTAAGGACATCAAGTTTCTCCAGAAGGTGAGAAATCAACAGCGACAGTTCATACCCCTTAAGGCATGACCATCACGTCAATCCCGAAATTCAACTACGAGCTTTTTAACTGCAACAACTTTAATATACGCTATTGGAGCTGGAATTACCGCGGCTGCTGGCACCAGACTTGCCCTCCAA
+
DDDDDIIIIIIIIIIIIIIIIIIIIIIIIHHIIIIIIIIIIIIIIIIIIIIHIIIIIIIIIIHIIIIIIIIIIIIIIIIEHIIIIIIIIIIIIGIHGHIHGHHIIIHIIIIHIIIIIHHHIHHIIIIIIIIIIIIIIIIIIHIIIIHIIIIIIIHHIIIIIIIIIIIIHIIIIIIHHIIIIHHIIIIIIHGIIHIIIIIIIGIHIIIIIIIIIHIIIIIIIHIIIIIIIIIIIIIIIIIIIHGIIIIIIHHFIIHIIIHIIIIIIIIIIHHIIIIIIIIIIIIHIIIIIIIIIIIIIIHHEIIIGIIIIIIIIIIIIIIIIIIIIIIIIIIIIIIIIIIIIIIIIIIIDDDDD
@HISEQ:969:HM2KJBCX2:2:1101:14657:45514 2:N:0:ACTATGCA
ATTATACGGCGCCCAACTATCCCTATTAATCATTACGTCGATCCTAGAAACCAACAAAATAGAATCAAACGTCCTATTTCGTTATTCCATGCTAATGTATTCAAGCGTGAGCCTGCTTTAAACACTCTAATTTTTTCAAAGTAACAGTCCTGATTCCCCAAGACACCAAATTAATGACATCATGGTTCGTCAGAAGGTAGGAATCAATAATACCAGTACGTACAATAGCACGACCAATAAATTGATCCCGAAATTCAACTACGAGCTTTTTAACTGCAACAACTTTAATATACGCTATTGGAGCTGGAATTACCGCGGCTGCTGGCACCAGACTTGCCCTCCAA
+
DDDDBIEHHIHCHIEGHHIIIIHHIIIIHIIIIIIHHHIIIHIHIHHHEHHIIHHIIHEHEHIIIIGHGHIHEHEHHIIICHCGHHHIGIHIIHIHHGHHHHIIIHIIHFHGHFGGIIIIHIIHGHIGIIHICHHDHHHGIIIIIIIGIHGIIIIIIIIIIFHIIIIIIIGIIIIIHHIHIIHGIIHHIIIIIIIIIHHHIIIFHHIIIHHHIIHIIHIIIHHIIIHIIHIIIIIIIIIHIIIIIIHGIIHIHGIIHIIIIIIIIIIIIIIIIIIIHGIIIIIHHIIIIIIIGIIHHIIIIIHHIIIIIIIIIIIIIIIIIIIIIIIIIIIIIIIIIIIDDDDD
@HISEQ:969:HM2KJBCX2:2:1101:12291:46354 2:N:0:ACTATGCA
ATTATACGGCGCCCCAACTATCCCTATTAATCATTACGGTGATCCTAGAAACCAACGAAATAGAATCAGTCCGTCCTATTTCATTATTCCATGCTAATGTATTCAAGCGTAAGCTTGCTTTAAACACTCTAATTTTTTCAAGGTAACAGTCCTAATTCCCCATAACATCAAATAAATGACATTATGGTTCTTTAGAAGGTGAGAACCAATAAAACCAGTACATACCGAGGCATGACCGATTCCTTGATCCCGAAATTCAACTACGAGCTTTTTAACTGCAACAACTTTAATATACGCTATTGGAGCTGGAATTACCGCGGCTGCTGGCACCAGACTTGCCCTCCAA
+
DDDDDIIFHHDDHIIHIIIGHHHHIIHIIEF@HHIHEHHHHGHI@HCEGHHG@GHHEGHIIH1D1D@HCH?CHHGHHHHIHHGEHEHIGCCHCHEGHIIHHHHHHHE?HEGIHHGHHHHIHHHFHCHGHHGIIIIHHIIIHEHHIIIIHIIIIHIHHHCIHIGIIIIIIIIIIIIII;IIIHGIH.IIIIIIIIIIIIIIIHIIIIHIIIIIIIHIIIIIIIIIIIIIIGIIIIIIIIIIIGHIIIIIIIIIIIIIIIHIIIIIIIIIIIIIIIIIIIIIIIIIHHGIIIIIIIIIIIIIIIIIIIIIIIIIIIIIIIIIIIIIIIIIIIIIIIIIIIGIIDDDDD
@HISEQ:969:HM2KJBCX2:2:1101:11085:46683 2:N:0:ACTATGCA
ATTATACGGCGCCCCAACTATCCCATTAATCATTACCTCGACTCCGAAAGCCAACGAAATAGAACCGAGATCCTATTCCATTATTCCATGCACTAATGTTCAGGCTGTAGCGCCTGCTTTGAGCACTCCAATTTTCTCAAAGTAAACGTGCTGGCCACTCAAGGCACTCGGTAAAGAGAACCATGAACGAACCAACAAAATCGTCCAAGCAAACAGTAAACATCGCAAGATGCACCATTCACCTGAAACCGAGATCCAACTACGAGCTTTTTAACCACAACAATTCTGATATACGCTATTGGAGCTGGAATTACCGCGGCTGCTGGCACCAGACTTGCCCTCCAA
+
DDDADHHEHHHHHHHHIIHIIIIIFEHHHIIHIHIHHIFHHHHEHHGIHDHEHIFHHGEHHIIIIIIIIIG1FHIIEC?CHHHHIGIIIHHIIIIIHHHIHFIIIIIIIIIIHIIHGHIIIHIHIIIIIIIIIHFHIIIHIIHHHHIIHIIIIHHIIIIIIIIHIIIIHHHHIIHIIIIHIHIIIIIIIIIIIIIIIIIIIIIHIIIIIHHHHIII=IIIIIHHIHIIIIIIIIIIIIIHHIHIIIIHHIIHEIHIIIIIIIIIIIIIIIIIIIIHHHIIHIIIIIIIIIHIIIIIIIIIIHIIIIIIIIIIIIIIIIIIIIIIIIIIIIHIIIIIIIIIDDDDD
@HISEQ:969:HM2KJBCX2:2:1101:5737:47807 2:N:0:ACTATGCA
ATTATACGGCGCCCCAACTATCCCTATTAATCATTACGGCGGTCCTAGAAACCAACAAAATAGAACCGCACGTCCTATTCTATTATTCCATGCTGTAATATTCGAGCAAAGGCCTGCTTTGAACACTCTAATTTTTTCAAAGTAAAAGTCCTGGTCCCCAACACACCCAGTGAAGGGCATGCGGTTCTCCAGAAGAAAAGGCCCGGCCGGACAAGTGCACGCGGTGAGGCGGACCTGCCAGCCAGGCCAAAGGTTCAACTACGAGCTTTTTAACTGCAACAACTTTAATATACGCTATTGGAGCTGGAATTACCGCGGCTGCTGGCACCAGACTTGCCCTCCAA
+
DDBCDIIII<FDHIIIIGIIIIII?HHHIHIHHIHIIHIIIIHHHHFHHIHHHIIIHIHHHHEHEHGHGHHIHGEHEHEEHIIGHIFEE@GCEFHHHIHHHHDIHHHIIHIIHIHIHEHCEIHIHIHIIIHHHHHHGHGIHHHHIIHIIIIHHEHIGIHIHIHHGHIIHIIIIHHHIIIIIIIIIIHH?HHIIIIIHIIIIIIIIIIIIIIIIIIIHIIIIIIIIIIIHDHIHIHIIIIIIHEIIHFHIIIIHIIIIIIIIIHIIIIHHHHIIIIIIIIIIIIHHIIIIIHIIHIIHIIIIIIIIIHIIHCIIIIIIIIIIIIIIIIIIIIHIIIIIIIDDDDD
@HISEQ:969:HM2KJBCX2:2:1101:20603:47933 2:N:0:ACTATGCA
ATTATACGGCGCCCCAACTATCCCTATTAATCATTACGTCGATCCTAGAAACCAACAAAATAGAATCAAACGTCCTATTTCGTTATTCCATGCTAAAGTATTCAAGCGTGAGCCTGCTTTAAACACTCTAATTTTTTCAAAGTAACAGTCCTGATTCCCCAAGACACCAAATTAATGACATCATGGTTCGTCAGAAGGTAGGAATCAATAATACCAGTACGTACAATAGCACGACCAATAAATTGATCCCGAAATTCAACTACGAGCTTTTTAACTGCAACAACTTTAATATACGCTATTGGAGCTGGAATTACCGCGGCTGCTGGCACCAGACTTGCCCTCCAA
+
DDDDDIIHIIIIGHIHIIHIIIIIIIIIIIIIIIHIIHIIIIIIIIIHIIIIIIHIIGEHIIHIIIIIIIIHHHIIIIIIHIIIIIIIIIIHHIIH%CFIIHHIIIHIIHHHIIGHIHIIIIIIIHIIIIIIIHIIIIIHIIIHIIIIHIHHHIIIIHIIIHIHIIIIIIIIIIIHIIIIIIIIGIIIIIIIIIIIIIHHIIIIIIIIIIHHIIIIIHIHIIIIIIIIIIIIIIGIIIIIIHHIIIIIIHIIIIIIIIIIIIIIHIIIIIIIIIIIIIIIIIIIIIIIIIIIIIIIIIIIIIIIIIIIIIIIIIIIIIIIIIIIIIIIIIIIIIIIIIIIDDDDD
@HISEQ:969:HM2KJBCX2:2:1101:12107:48523 2:N:0:ACTATGCA
ATTATACGGCGCCCCAACTATCCCTATTAATCATTACGTCAATCCTAGAAACCAACAAAATAGGATCGAACGTCCTATTTCATTATTCCATGCTAATGTATTCAAGCGTTAGCCTGCTTTAAACACTCTAATTTTTTCAAAGTAACAGTCCTGTTTCCCTGCAACACCAAATTAATGACATTACAGTTCTTCAAGAAGGAGGAATCAGTAAAGCCAGTACACACCATTGGCACGACCAACCTACTGACCCCGAAATTCAACTACGAGCTTTTTAACTGCAACAACTTTAATATACGCTATTGGAGCTGGAATTACCGCGGCTGCTGGCACCAGACTTGCCCTCCAA
+
DDDDDIIGHHIIIIIIIIIIIIIIIIIIIIHGIIIIIIIIIIIIIIIIIIIIIIIIIHHIIIHIIIIIIIHIIIIIIIIIIIIIIIIIHHIIIIIIIIIIIIIIIIIIIIIIIIIIIIIIIIIIIHIIIIIIIIIIIIIIIIIIIIIIIIIIIIIIIIIIIIIIIIIIIIIIIIIIIIIIIIIIIIIIHIIIIIIIIIIIIHIIIIIIIIIIIIIIIIIIIIIIIIIIIIIIIIIIIHGIIIIHHIIIIIIIIIIIIIIIIIIIIIHIIIIIIIIIIIIIIIIIIIIIIIIIIIIIIIIIIIIIIIIIIIIIIIIIIIIIIIHIIIIIIIIIIIIIHIIIIDDDDD
@HISEQ:969:HM2KJBCX2:2:1101:1817:48806 2:N:0:ACTATGCA
ATTATACGGCGCCCCAACTATCCCTATTAATCATTACATCGATCCTAGAAACCAACAAAATAGAATCGGATGTCCTATTTCATTATTCCATGCTAATGTATTCAAGCGTGAGCCTGCTTTAAACACTCTAATTTTTTCAAGGTAACAGTCCTAATTCCCCGTGACACCAAATTAATGGCATTACGGTTCTTTAGAAGGTGAGAAATCAATAATATCAGTACATACCAACGGCATGACCGAAACATTGATCCCGAAATTCAACTACGAGCTTTTTAACTGCAACAACTTTAATATACGCTATTGGAGCTGGAATTACCGCGGCTGCTGGCACCAGACTTGCCCTCCAA
+
DDDDDIIIIIIIIIIHIIIIIIIIIIIIIIIHIIIIIIIIIIIIIIHHIIIIIIIIIIIIIIIIIIIIIIIIIIIIIIIIIIIIIIIIIIIIIIIIIIIIIIIIIIIIIIIIIIIIIHIIIIIHIIIIIHIIIIIIIIIIIIIIIIIIIIIIIIIIIIIIIIIIIIIIIIIIIIIIIIIIIHIIIIIIIIIIIIIIHIIIIIIIIIIIIIIIIIIIIIIIIIIIHIIIIIIIIIIIIIIIIIIHIFIIIIIIIIIIIIIIIIIIIIIIIIIIIIIIIIIIIIIIIIIIIIIIIIIIIIIIIIIIIIIIIIIIIIIIIIIIIIIIIIIIIIIIIIIIIIIIIIDDDDD
@HISEQ:969:HM2KJBCX2:2:1101:20166:49219 2:N:0:ACTATGCA
ATTATACGGCGCCCCAACTATCCCTATTAATCATTACTCATTTCCCCAAAAACCAACAAAATTCGAGATACGAGTCCTAAATTATTATTCCATGCTAATGTATTCATAACTTTCAGCCTGCTTTAAACACTCTAATTTTTTCAAAGTAAAGGTCCTGGATTGCGAACCCAACCCAGTAAAGGGCAGGAACGTTCTCCAGGAAGATGGTAAGCGCGCATCGGCACTCACACACGATACCGTGGCGGGCCAAGCGCACTATAACAGAAATCCAACTACGAGCTTTTTAACTGCAACAACTTTAATATACGCTATTGGAGCTGGAATTACCGCGGCTGCTGGCACCAGACTTGCCCTCCAA
+
DDDDDIHIIIIIIIIIIIIIIIIIIIIIIIIIIIIIIIIIIIIIIIIIIIIIIIIIIIIIIIIIHGIIIIIIIIIIHIIIIIIIIIIIIHHIHEHIIIIHHDFHIIIIIIIIIIIHIHIIHHIIIIIIHIIIIIIHIHIIFHHHIHHIIIIIHIHIIIIIIIIHHIHIDIIIHHHIHIIHIIIHIIIIIIIIIIHIIHIIIIIIIIIIIIIIIIIHIIIIIIIIHIHIHIIIIIIIIIIIIIIIIIIIIIIIHIHHGHFF<IIIIIIIIHIIIIIIIIHIIIIHIHIIIIIIIIIIIIIIIIIIIIIIIIIIIIIIIIIIIIIIIHIIIIIIIIIIIIIIIIIIIIIIIIIIIDDDDD
@HISEQ:969:HM2KJBCX2:2:1101:4104:49999 2:N:0:ACTATGCA
ATTATACGGCGCCCCAACTATCCCTATTAATCATTACGGTGATCCTAGAAACCAACAAAATAGAACCATGCCGTCCTATTCTATTATTCCATGCTAATGTATTCGAGCAAAAATGCCTGCTTTAAACACTCTAATTTTTTCAAGGTAAAGGTCCTGGATCCGCAAGACACCCAATAAAGGACATCAAGTTTCTCCAGAAGGTGAGAAATCAACAGTAACAGTTCATACCCCTTAAGGCATGACCATCACGTCAATCCCGAAATTCAACTACGAGCTTTTTAACTGCAACAACTTTAATATACGCTATTGGAGCTGGAATTACCGCGGCTGCTGGCACCAGACTTGCCCTCCAA
+
DDDDDIIIIIIIIIIIIIIIIIIIIIIIIIIIGIIIIIIIGHIIIIIIIIIIIIIIHIIIIIIIIIIHIIHIIHIGHIIHIIGIIIIIIIIIGIIGIHGHIHEIIIIHIHIHIIIHIIIIHHHHHHIHHHHIHFHIIHHIIIIIIIIIIIHHGHHIHHHHHHIIIIIIHHGIIIHIIIIHIHIIIIHIHHHIIIIIIIIIIIHIIHIIIIIIIIIIIIIIIIIIIIIIIIIIIIIIIIIIIIIIIIIIIIHGIIIIIHIIIIIIHIIIIIIIIIIIIIIIIHIIIIIIIIIIIIIIIIIIIIIIIIIIIIIIIIIIIIIIIIIHIIIIIIIIIIIIIIIIIIIIIIIIDDDDD
@HISEQ:969:HM2KJBCX2:2:1101:14599:49862 2:N:0:ACTATGCA
ATTATACGGCGCCCCAACTATCCCTATTAATCATTACGTCGATCCTAGAAACCAACAAAATAGAATCAAACGTCCTATTTCATTATTCCATGCTAATGTATTCAAGCGTAAGCCTGCTTTAAACACTCTAATTTTTTCAAAGTAACAGTCCTGATTCCCCACGACACCAAATTAATGACATCGCGGTTCTTCAGAAGGTAGGAACCAATAATGCCAGTGCGTACCGAAGCACGACCAACAATTTGATCCCGAAATTCAACTACGAGCTTTTTAACTGCAACAACTTTAATATACGCTATTGGAGCTGGAATTACCGCGGCTGCTGGCACCAGACTTGCCCTCCAA
+
@DABDHEH=H<<HIIIIIIIIIGGHIIEFGHIIIHHIHHIIHHHHHHFHIIIEHHIIHH?HHH?@GGIHIHHHHCEHHHHIIIIIHFHHIHIIHHIIIFHHGHHIHHIIIHHFHHEHIIHHIGHIHHHHHGHGHHIHHHEIHIIIHHHHIHHFEEHHHHHHIIIHHGIHHFEGIIHHHHIIIIIIHFIHHHIIHHHIIIHGGFIIIIIIHGIIHIIIIIHGIHCHIIIHHFEIHHHHIHHFCF'3GIIIIIHHGHFHCHIHDIIHEIIIIHEHHGGIIHHHCIHHGIIH@CIIIIHFIIIHIHIHIIIIIIIHHHGIIHIIHIIHIIHGIIIHHHHEHIIDBDDD
@HISEQ:969:HM2KJBCX2:2:1101:8265:50315 2:N:0:ACTATGCA
ATTATACGGCGCCCCAACTATCCCTATTAATCATTACGTCAATCCTAGAAACCAACAAAATAGGATCGAACGTCCTATTTCATTATTCCATGCTAATGTATTCAAGCGTTAGCTTGCTTTAAACACTCTAATTTTTTCAAAGTAACAGTCCAAATTCCCCGCAACACCAAATTAATGGCATTACGGCTCATCAGGAAGGAGGAATCAGTGAGACCAGTACATACCAGAGGCATGACCAACCTACTAACCCCGAAATTCAACTACGAGCTTTTTAACTGCAACAACTTTAATATACGCTATTGGAGCTGGAATTACCGCGGCTGCTGGCACCAGACTTGCCCTCCAA
+
DCDDDHHHIGHIIIIGIIIIHIHIHIIIIGFHIHIIIICEHIIIIIIFIIIIHHIIIIIIIIFEF?EE0F<CCGHFEHHGHIIIIIIHHIFHIIIHHHHIHEHHHIHIIIIEECHEHHHIIIIEHHIIIIIIIIHGHIHIIIIIIIHHGHHGHHHHIIIHIHIHHHIIIIIHIIIIIHHHHHIIIIHIHHHI0FIIIIHHIHIHHHIIIHHHEHIIIIIIIIIIIIIIIGIIIIIHHHIIIIIHHIHIIHHHHIHHIIHIIHHIIIGIGIIIIIIIIIIHIIIIHHHIIIIIIIIIGHIHIIHIHIIHHHIIIIIIIIIIIIIIIIIIIIIIHHGIIIIIIDDDDD
@HISEQ:969:HM2KJBCX2:2:1101:3894:50602 2:N:0:ACTATGCA
ATTATACGGCGCCCCAACTATCCCTATTAATCATTACGGCGGTCCTAGAAACCAACAAAATAGAACCGCACGTCCTATTCTATTATTCCATGCTGTAATATTCGAGCAAAGGCCTGCTTTGAACACTCTAATTTTTTCAAAGTAAAAGTCCTGGTCCCCAACACACCCAGTGAAGGGCATGCGGTTCTCCAGAAGAAAAGGCCCGGCCGGACAAGTGCACGCGGTGAGGCGGACCTGCCAGCCAGGCCAAAGGTTCAACTACGAGCTTTTTAACTGCAACAACTTTAATATACGCTATTGGAGCTGGAATTACCGCGGCTGCTGGCACCAGACTTGCCCT
+
BDDDDHHHIIHDDHIHHHIIIIIHIIIIIHHIGIHIIHIIHHIGIGHHHHIIHFHHIIIIIIHIIIIDIHHDHHHHIHEHIHIIIIIHIIHIIEHHHHIIGIIIHGHHHICIHIIIICIHIIHIIIIIIHIIIIIIIIIIHIHHIIHHHHHHIIHHIIHIIHHIIIIIIIHHHIIIIIIIIIIIIIHHIIIIIIIHHHIIIIIIIIIHIIIHIIHIIIIIIIIIIIIIIIIIIIIIHHHIIIIIIIHHIIIIIIIIIIIIIIIIIIIIIIHIIIIIIIIIIIIIIIIIIIIIIIIIIIIIIIIIIIIIIIIIIIIIIIIHIIIIIIIIIIIIIIIDDBB@
@HISEQ:969:HM2KJBCX2:2:1101:11237:50450 2:N:0:ACTATGCA
ATTATACGGCGCCCCAACTATCCCTATTAATCATTACGTCAATCCTAGAAACCAACAAAATAGGATCAACGTCCTATTTCATTATTCCATGCTAATGTATTCAAGCGCGAGCCTGCTTTAAACACTCTAATTTTTTCAAAGTAACAGTCCTGATTCCCCACCACACCAAATTAATGACATGATGGTTCGTCAGAAGGTAGGAATCAGTAACACCAGTACGTACCGAAGGCACGACCAGCGTACTAATCCCGAAATTCAACTACGAGCTTTTTAACTGCAACAACTTTAATATACGCTATTGGAGCTGGAATTACCGCGGCTGCTGGCACCAGACTTGCCCTCCAA
+
DDDADIIIIIIIIIIIIIIIIIEHHIIHIIIHIIIIIIIIIIHIIIIIIIHIHIIGIH?EHIHIIIIEHHHHHIHHHIHIHHIHHHHIIHCEHIIIEHIIIHHIHIIHIGEHGHHHHH1FFHIIIHHHHHHHHHHIIIIGIIHIFFEHIIHHIHGIHFGFHHHIHHHHHHHHHIHHHHHHHHHHHFGHHGHHIIIIHHIIIIIIIIIFIIHIIHIHIIHIIIIIIHHIHHHHHHHGHIHEHHGEHIIIIIIHGH?EHEHIIHIIHFHHIIIIIIIIIIIIHIHHHEIIIIIIIIIHEHHIIIIIIIIHHIIIIIIIIIIIIIIIIIIHHIIIHIHIIIIIDDDDD
@HISEQ:969:HM2KJBCX2:2:1101:3697:50963 2:N:0:ACTATGCA
ATTATACGGCGCCCAACTATCCCTATTAATCATTACGTCAATCCTAGAAACCAACAAAATAGGATCGAACGTCCTATTTCATTATTCCATGCTAATGTATTCAAGCGTTAGCCTGCTTTAAACACTCTAATTTTTTCAAAGTAACAGTCCTGTTTCCCTGCAACACCAAATTAATGACATTACAGTTCTTCAGAAAGGAGGAATCAGCGAAGCCAGTGCGTACCAGTGGCACGACCAACCTACTGACCCCGAAATTCAACTACGAGCTTTTTAACTGCAACAACTTTAATATACGCTATTGGAGCTGGAATTACCGCGGCTGCTGGCACCAGACTTGCCCTCCAA
+
DDDDDIIIIIIIIIIIIIIIIIIIIIIIIIHHHIIIIHIIIIHIIHIIIIIIIIIIIIIIHHIIIIIIIIIIIIIIIIIIIIIIHHIIIIIGIHHIIIIIHHHIIIIIIIIIIIIIIIIIIIIIIIIIIIIIIHIIIIIIIIIIIIIIIIIIIIIIIIIIIIIIIIIHIIIIIIIIIIIIIIIIIIIIHIIIIIIIIIIIIIIIIIIIIIIII<IIIIIIIIIIIIIIIIIIIIIIIIIIHHHHIIIIIIIIIIIIIIIIIIIIIIIIIIIIIIIIIIIIIIIIIIIIIIIIIIIIIIIIIIIIIIIIIIIIIIIIIIIIIIIIIIIIIIIIIIIIIIIIDDDDD
@HISEQ:969:HM2KJBCX2:2:1101:18907:50906 2:N:0:ACTATGCA
ATTATACGGCGCCCCAACTATCCCTATTAATCATTACGTCGATCCTAGAAACCAACAAAATAGAATCAAACGTCCTATTTCATTATTCCATGCTAATGTATTCAAGCGCGAGCCTGCTTTAAACACTCTAATTTTTTCAAAGTAACAGTCCTGATTTCCCGCGACACCAAATTAATGACATCGTGGTTCGTCAGAAGGTAGGAATCAATTTGACCAGTACGTACCGAGGCACGACCGATCAACTGATCCCGAAATTCAACTACGAGCTTTTTAACTGCAACAACTTTAATATACGCTATTGGAGCTGGAATTACCGCGGCTGCTGGCACCAGACTTGCCCTCCAA
+
DDDDDIHIGIIIIHHIHIIIIIHHHIHIIIIGIIIIIHHIIGIIIIIIHIIHEGHHIGIIIHGHHIIHEHIIIEHIGHIIIIIIIIIIGIHHGIIGIHHFHGHIIHHCHHHGIIIIIIIIIIHIIIIIHHIIIIHIIIIIIIHIHIIIIIIIIIHIHGGIHIGIIIIIIIIGIIIIIHIIHIIIIIHIIIHIIIIHIIIIHIIIIIIIIHIIIIIIIIIIIIHHIIIIIIIIIIIIIIIIIHGCHHIHIHIIIIIHIIIIIIIIIIIIHIIIIIIIIIIIIIIIIHHIIIIIIIIIIIIIIIIIIIIIIIIIIIIIIIIIIIIIIIIIIIIIHHHIIIIIDDDDD
@HISEQ:969:HM2KJBCX2:2:1101:6447:50895 2:N:0:ACTATGCA
ATTATACGGCGCCCCAACTATCCCTATTAATCATTACGGTGATCCTAGAAACCAACAAAATAGAACCATGCCGTCCTATTCTATTATTCCATGCTAATGTATTCGAGCAAAAATGCCTGCTTTAAACACTCTAATTTTTTCAAGGTAAAGGTCCTGGATCCGCAAGACACCCAATAAAGGACATCAAGTTTCTCCAGAAGGTGAGAAATCAACAGTAACAGTTCATACCCCTTAAGGCATGACCATCACGTCAATCCCGAAATTCAACTACGAGCTTTTTAACTGCAACAACTTTAATATACGCTATTGGAGCTGGAATTACCGCGGCTGCTGGCACCAGACTTGCCCTCCAA
+
DDDDDIHIIIIIIIIIIIIIIHIIIIIIIIIIIIIIHIIIIIIGIIIEHGHIGIIIIIIIIHHCHIIIIIIIHHHIIHIIIIIIIIIIIIIIHIIHIHIIIEHIIIIIIIIIIIIHIIIHIIIIIIIIHHHIIIIIIIIIIIIIIIIIIIIIIIIIIIIIIIIIIIIIIHIHIIIIIIIIIIIIIIIIIIHIIIIIIHIIIIIIIIIIIIIIIIIIIIIIIIIIIIIIIIIIIIIIIIIIIIIIIIIIIIHFIIIIIIIIIIIIIIIIIIIIIIIIIIIIIIIIIIIIIIIIIIIIIIIIIIIIIIIIIIIIIIIIIIIIIIIIIIIIIIIIIIIIIIIIIIIIIIIIDDDDD
@HISEQ:969:HM2KJBCX2:2:1101:4167:51232 2:N:0:ACTATGCA
ATTATACGGCGCCCCAACTATCCCTATTAATCATTACGGTGATCCTAGAAACCAACGAAATAGAATCAGTCCGTCCTATTTCATTATTCCATGCTAATGTATTCAGACGATAGTCTGCTTTAAACACTCTAATTTTTTCAAAGTAACAGTCCTGATTTCCCATCACACCAAATAAATGGCATGAAAGTTCCTCAGAAGGTAGAGATCCATCTCACCAGTACAGACAATTAAGCCTGACCAATGGGTAGACCCCGAAGTTCAACTACGAGCTTTTTAACTGCAACAACTTTAATATACGCTATTGGAGCTGGAATTACCGCGGCTGCTGGCACCAGACTTGCCCTCCAA
+
DBDDDIIHIIIIIIIIIIIIIIIIIIIIHIIIIIIIIIIIIHIIIIIIIIIIIIIIIIHHIIIHGIIIIIIIIHHIIIIIIIIIIHGFHFIHHHHIGIHIIHIIIIIHIIIIGHIIIHIIIIHIHIHIIIIHHIIIIIIIIIIHIIIIIHIIIIIIIHHIIIIIIIHHHIIIIIIIIHIGIIIIIIIIIHIHHIIIIIIIIIIIIIIIIIIIHIIHIIIIIHIIIIIIIIIIHIIIIIIIHFHIIHFIIHIIIIIIIIHIIIIIIIIIIIIIIIIIIIIIIIIIIIIIIIIIIIIIIIIIIIIIIIIHIIIIIIIIIIIIIIIIIIIIIIIIIIIIIIIIIIIDDDDD
@HISEQ:969:HM2KJBCX2:2:1101:14686:51093 2:N:0:ACTATGCA
ATTATACGGCGCCCCAACTATCCCTATTAATCATTACGGCGGTCCTAGAAACCAACAAAATAGAACCGCACGTCCTATTCTATTATTCCATGCTAACGTATTCGAGCAAATGCCTGCTTTGAACACTCTAATTTTTTCAAAGTAAAAGTCCTGGTCCCCAACACGCCCAGTGAAGGGCATGCGGTTCTCCAGAAGAAAAGGCCCGGCCGGACAAGTGCACGCGGTGAGGCGGACCTGCCAGCCAGGCCAAAGGTTCAACTACGAGCTTTTTAACTGCAACAACTTTAATATACGCTATTGGAGCTGGAGTTACCGCGGCTGCTGGCACCAGACTTGCCCTCCAA
+
BA@BDIIEFICEHICHHDCHHHIHHHIHHF@HIHEHIIIIIHI/FHGCE@FDHHHIHEHHIHHIHIHHHIDICEHIH?FEHHIHHEHH??GCE1FHHHEH@HIGHFIIIIIIIIIIIIHIHHIIIIIHIHIIHIHHHHHHHHGHFHIIIIIIHHGIIIHIIIIIIIIHHIGIIIIIIHIIHHIHHHIHGIHIIIIIIIHIIIHIIHHHIHIHIIIGIIIIIIHIFIHIHIIIIIIHIHHIIGHIIHGHIIIIHIIHGIHIIIIIGIIIIIIIIIIIIIIIHHIIIIIIIIIHHIIIIIIIIIIIIIIIIIIIIIIIIHHIIHHIIIIHHIIIIIHHHIIDDDDD
@HISEQ:969:HM2KJBCX2:2:1101:2180:52328 2:N:0:ACTATGCA
ATTATACGGCGCCCCAACTATCCCTATTAATCATTACGGTGATTCAGAAACCAACAAAACAGGACCACCGTCCTATTCTATTATTCCATGCTAATGTATTCAGACGTAAGCCTGCTTTGAACACTCTAATTTTTTCAAGGTAAAGGTCCTGGTTTCCCACCACGCTAAATTAATAACATGATAGTTCCCCAGAAGGTAGAAATTCTACACACCAGTACAGACTTGTTAGCCCGACCAACGGTAGAATCCCGAAATTCAACTACGAGCTTTTTAACTGCAACAACTTTAATATACGCTATTGGAGCTGGAATTACCGCGGCTGCTGGCACCAGACTTGCCCTCCAA
+
BDD?011D0CE<HDHCEEHHII1CCGCCFHGGH1<D<C<<E@<CG1CEFGFHEHHIE1<D1<FC@EHHHHE=?E1<<GHFHHEHHIHF?CG@<D<GHGHHCCGHHDHICHHHFDH@HHI@HHHFH@CBCFEFBGHEBCCEHG?CEEB<FHHHGB<HHEEHIIIIHGEIGFHGHFHHHHG.HEGE=HIHHHFGHFCHHH;FIIHHHHGIHFGGGAHFHGCD<GCG@HHIHHHHIIIIIHIIHGC<HCHFHIHEEHCHIHGHHHHH@EIHHHHCFIIIHIHHHIHGD1EHIHHIIHHHHIIHIIIHIIHIHGECHHDHIIIIIIHHHIIIIIIIIIIIIIIIDDCDD
@HISEQ:969:HM2KJBCX2:2:1101:20668:51880 2:N:0:ACTATGCA
ATTATACGGCGCCCCAACTATCCCTATTAATCATTACGTTGTACCTAGAAACCAACAAAATAGGTTCGAACGTCCTATTTCATTATTCCATGCTAATGTATTCAAGCGTTTGCCTGCTTTAAACACTCTAATTTTTTCAAAGTAACAGTCCTGACTCCCCACGACACCAAATTAATGACATCATGGTTCATCAGAAGGGAGGAATCAACGACCCCAGTGCGTACCGAAGGCACGACCGACGTATTGATCCCGAAATTCAACTACGAGCTTTTTAACTGCAACAACTTTAATATACGCTATTGGAGCTGGAATTACCGCGGCTGCTGGCACCAGACTTGCCCTCCAA
+
DDDDDIIIHIIIIIIIIIIIHIIIIIIIIIIIIIIIIIIIIIIIIIIIHHIIIGIIIIHHIIHIIIIIIIIIIHHIIIIIIIIIIIIIIIIEHHIIIIIIHIHIIHHHIIHIIIIIIIIIIIIIIIIFFHIIIIFIHHIIIIIIIIHHIIIHHHIIHIGIIHHIIIIIIIIIIIIIIIIIIIIIHIIIIIIHIIIIIIIIIIIIIIIIIIHIIIIIIIIIIIIIIIIIIIIIIIIIIIIHIIHHDIIIGIIIIIIIIIIIIIIIIIIIIIIIHIHIIIIIIIIIIIIIIIIIIIIIIIIIIIIIIIIIIIIIIIIIIIIIIIIIIIIIIIIIIIIIIIIIIDDDDD
@HISEQ:969:HM2KJBCX2:2:1101:1830:52606 2:N:0:ACTATGCA
ATTATACGGCGCCCAACTATCCCTATTAATCATTACTCATTTCCCCAAAAACCAACAAAATTCGAGATACGAGTCCTAAATTATTATTCCATGCTAATGTATTCATAACTTTCAGCCTGCTTTAAACACTCTAATTTTTTCAAAGTAAAGGTCCTGGATTGCGAACCCAACCCAGTAAAGGGCAGGAACGTTCTCCAGGAAGATGGTAAGCGCGCATCGGCACTCACACACGATACCGTGGCGGGCCAAGCGCACTATACCAGAAATCCAACTACGAGCTTTTTAACTGCAACAACTTTAATATACGCTATTGGAGCTGGAATTACCGCGGCTGCTGGCACCAGACTTGCCCTCCAA
+
DDDDDIIIHHHHHIIIIIIIHHIIIIIIIIIIIHHHIIIIIIIHHIIIIIIIHHIIIIIHHIII?HHHIIIGIIHHIIIIIIIIIHIIIGHIHFHEHHGHHFHEIIHIIIHIIIIHIIHHHHIIHHIIIIIIIIIIIIIIIIIIIIIIIIIIIIIIIHGIIIHHHIIIHIIGIIIIIIIIHHIHIIIIIIIHHHIIIIHIIIHHIIIIIHIIIIIIHIIIIIIHIIIIIIIIIIIIIIHIIIIIGIIIIIIIGIIIIIIIIIIIIIIIIIIIIIIIIIIIIIHIIIIIIIIIIIIIIIIIIIIIIIIIIIIIIIIIIIIIIIIIIIIIIIIIIIIIIIIIIIIIIIIHIIIIDDDDD
@HISEQ:969:HM2KJBCX2:2:1101:18551:52094 2:N:0:ACTATGCA
ATTATACGGCGCCCCAACTATCCCTATTAATCATTACATCGATCCTAGAAACCAACAAAATAGAATCGGATGTCCTATTTCATTATTCCATGCTAATGTATTCAAGCGTAAGCTTGCTTTAAACACTCTAATTTTTTCAAGGTAACAGTCCTAATTCCCCATAACATCAAATAAATGACATTATGGTTCTTTAGAAGGTGAGAACCAATAAAACCAGTACATACCGAGGCATGACCGATTCCTTGATCCCGAAATTCAACTACGAGCTTTTTAACTGCAACAACTTTAATATACGCTATTGGAGCTGGAATTACCGCGGCTGCTGGCACCAGACTTGC
+
DDDDDIIHHIGIIIIIIIIIIIHIHHHIIHIHIIIHIIIIIIIGIIGHFEHIIIIIIIIIIHGEHHIIIGIIIIHIFIGFHIHHFFHDHHIHHHHIHIIHHHHHIIHGIIIIIIIIIHHIHHHHHIHIIHGHIHHHIGIHHGFHHHHIHHIIHHHHIIIIHIIHIIIIHHHHHIIIHHIIIIIIIIHIHHIGHIIIIIGHIIIIIIIIHIIIIIIHIII=IIIIIIIIIIIIIIHHGIIIIIHGIII<IIIIIIIIIIIIIIIIIIIIIGHHIIIIIIIIIIIIIHIIIIIIHIIIIIIIIIIIIIIHIIIIIIIIIIIIIGIIIIIIIIIIIDDDDD
@HISEQ:969:HM2KJBCX2:2:1101:7564:52789 2:N:0:ACTATGCA
ATTATACGGCGCCCCAACTATCCCTATTAATCATTACGTCAATCCTAGAAACCAACAAAATAGGATCGAACGTCCTATTTCATTATTCCATGCTAATGTATTCAAGCGTTAGCTTGCTTTAAACACTCTAATTTTTTCAAAGTAACAGTCCAAATTCCCCGCAACACCAAATTAATGGCATTACGGCTCATCAGGAAGGAGGAATCAGTGAGACCAGTACATACCAGAGGCATGACCAACCTACTAACCCCGAAATTCAACTACGAGCTTTTTAACTGCAACAACTTTAATATACGCTATTGGAGCTGGAATTACCGCGGCTGCTGGCACCAGACTTGCCCTCCCAA
+
DDDDAIIIIHHGHIIHECEHHECFHHHIHHHHHHHHHEFEECGEGHIHH@FEGHEHIEHHHHGHHEHE011CGHEHHH?EGGHHHHIHHFHIIIIIHIIIHIHIHFFHIHHHGGHEHHHHFHHIEHIHHHIIIFHHGG@?IIIIIIIHHIIHHIIIHIHHHFCHEHIHHIHIHHIIIIIIIIIIIIGIGIIIIHHHIIIIIH=IIIGII<IIHEIIIIIHGIIIII=IIH==IIHHIHGEEIHHGEHIHIIHHHHHHEIHHHDIIIIHIHIIIIIIIIHHHIIGIIIIIIHIIIIIIIIIIIIIIIIIIIIIIIIIIIIIIHIGIIIIIIIIIIIIIIIIIIDDDDD
@HISEQ:969:HM2KJBCX2:2:1101:19619:53012 2:N:0:ACTATGCA
ATTATACGGCGCCCCAACTATCCCTATTAATCATTACTCATTTCCCCAAAAACCAACAAAATTCGAGATACGAGTCCTAAATTATTATTCCATGCTAATGTATTCATAACTTTCAGCCTGCTTTAAACACTCTAATTTTTTCAAAGTAAAGGTCCTGGATTGCGAACCCAACCCAGTAAAGGGCAGGAACGTTCTCCAGGAAGATGGTAAGCGCGCATCGGCACTCACACACGATACCGTGGCGGGCCAAGCGCACTATACCAGAAATCCAACTACGAGCTTTTTAACTGCAACAACTTTAATATACGCTATTGGAGCTGGAATTACCGCGGCTGCTGGCACCAGACTTGCCCTCCAA
+
DDDDDEHGHHIHHHIIHHHHH@GHHIIIHIIFHHIEGEHIIII1<@GHIIGE0DHEHIIIHHHH?CGGHHEHGDEFEFHEEHIIIIIHHCHHGHHHIHHHHFFH?CHIIHHHHHGIHHHIHIIIHHHIIIIIIHGFHHHIIHHIHBCHIHGHEIIHIIHIIIIGHIGIIHHIHHIHFCEFIHHEIHIIIIHHHHHHIHIIIIHHIIIIIIIHGIIIIHHIIIIGIIHHIIIIHIIHHIIIIIIIIIHHIIHHHHHHGHIIHIIHIIIIIIIIIIIIHIIIIIIHHIIIIIIIIIHIGHHIIIIIHHHIIFIIHIIIIIIIGIIIIIIIIIIIIIIIIIIIIIIHIIIHIIIIIDDDDA
@HISEQ:969:HM2KJBCX2:2:1101:5053:53398 2:N:0:ACTATGCA
ATTATACGGCGCCCCAACTATCCTATTAATCATTACGTCGATCCTAGAAACCAACAAAATAGAATCAAACGTCCTATTTCATTATTCCATGCTAATGTATTCAAGCGCGAGCTTGCTTTAAACACTCTAATTTTTTCAAAGTAACAGTCCTGATTCCCCATGACACCAAATTAATGACATCGTGGTTCGTCAGAAGGGACAAACCAATAATGCTAGTACGTACAAAGTACGACCGACATATTAGTCCCGAAATTCAACTACGAGCTTTTTAACTGCAACAACTTTAATATACGCTATTGGAGCTGGAATTACCGCGGCTGCTGGCACCAGACTTGCCCTCCAA
+
DDDDDIIIIIIIIIIIIIIIIIIIIIIIIIIIIIIIIIIIIIIIIIEHGIIHIIIIIIIIIHIIIIIIIHIIIIIIIHHHIIIIIHICHGHHHIIHIIIIIIIIIIIIIIIIHIGIIIIIHHHIIIIIIIIIIIIIIIIIIIIIIIIIIIIIIIIIIIIHIHHHIIIIIIIIIHIIIIIIIIIIIIIIIIIIIIIIIHHCIIIHIIIIIIIIIIIIIIIIIIIIIIIIIIIIIHII>IIIIHIIIIIIIIIIIIIIIIIIIIIIIIIIIIIIIIIIIIIIIIIIIIIIIIIIIIIIIIIIIIIIIHIIIIIIIIIIIIIIIIIIIIIIIIIIIIIIIIDDDDD
@HISEQ:969:HM2KJBCX2:2:1101:9626:53581 2:N:0:ACTATGCA
ATTATACGGCGCCCCAACTATCCCTATTAATCATTACGTCAATCCTAGAAACCAACAAAATAGGATCGAACGTCCTATTTCATTATTCCATGCTAATGTATTCAAGCGTTAGCCTGCTTTAAACACTCTAATTTTTTCAAAGTAACAGTCCTGTTTCCCTGCAACACCAAATTAATGACATTACAGTTCTTCAGAAAGGAGGAATCAGCGAAGCCAGTGCATACCAGTGGCACGACCAACCTGCTGACCCCGAAATTCAACTACGAGCTTTTTAACTGCAACAACTTTAATATACGCTATTGGAGCTGGAATTACCGCGGCTGCTGGCACCAGACTTGCCCTCAA
+
DDDDDIIHIIIIIIIHIIIIHIIIIIIIIHIIIIIIIIIIIIIHGIHIIIIIIIIIIHHIHIGIHHIHIIIIIIIIIIIIIIIIIIIHIIIIHIIIIHIIIHIIIIIIIIIIHIIIIIIIIHIIIIIIIIIIIIIIIIIIHIIIIIIIIIIIIIIIIIIIIIIIIIIIIIIHHIIIIHIIIIIIHIIHHIIIIIIIIIIIIIIIIIIIIIIIIIIIIIIIIIIIIIIIIIIIIIIIIIIIIHIHIHIIIIHIIIIIIIIIIIIIIHIIIIIIHIHIIIIIIIIIIIIIIIIIIIIIIIIIIIIIIIIIIIIIIIIIIIIIIIIIIIIIIIIIIIIIIIIHDDDDD
@HISEQ:969:HM2KJBCX2:2:1101:13466:52962 2:N:0:ACTATGCA
ATTATACGGCGCCCCAACTATCCCTATTAATCATTACGGTGATCCTAGAAACCAACGAAATAGAATCAGTCCGTCCTATTTCATTATTCCATGCTAATGTATTCAGACGATAGTCTGCTTTAAACACTCTAATTTTTTCAAAGTAACAGTCCTGATTTCCCATCACACTAAATAAATGGCATGAAAGTTCCTCAGAAGGTAGAGATCCATCTCACCAGTGCAGACAATTAAGCCTGACCAATGGGTAGACCCCGAAGTTCAACTACGAGCTTTTTAACTGCAACAACTTTAATATACGCTATTGGAGCTGGAATTACCGCGGCTGCTGGCACCAGACTTGCCCTCCAA
+
DDDADIHIICHHIIIIIIIIIHHHHIIIIIGIGIGIHIIIIIIHHHGIHIHHHIIIIGHIIIIIIIHIIIIEHHHDHHIIIEHHHCHHIHIHHHIIFGHHHFHHHEHIIIIHHCHHFC1HFGHIHIIHHHHHHHIIIIIIIHIIIIHIHHIIIIIIIIHIIIHIIHHGHIIIIIIHFHIGGHHIHHHHHI@FIIHIIIIHIHIHHHIHIIIIIIIHIIIIHHHIIIIIIIIIHHIIIGIHIIH@GCFHHHHIIIIHEHHIIIIGIHIIIHHHHEHHIIHHIIIIHHIIIIIIIIHIIIIHIIIIIIIIIIIIIIIIHIHIHGD1HIIIHIIIIIIHHIHIHHG@@DD@
@HISEQ:969:HM2KJBCX2:2:1101:11194:54251 2:N:0:ACTATGCA
ATTATACGGCGCCCCAACTATCCCTATTAATCATTACGGTGATCCTAGAAACCAACAAAACAGAACCATGCCGTCCTATTCTATTATTCCATGCTAATGTATTCGAGCAAAAATGCCTGCTTTAAACACTCTAATTTTTTCAAGGTAAAGGTCCTGGATCCGCAAGACACCCAATTAAGGACATCAAGTTTCTCCAGAAGGTGAGAAATCAACAGTAACAGTTCATACCCCTTAAGGCACGACCATTACGTCAATCCCGAAATTCAACTACGAGCTTTTTAACTGCAACAACTTTAATATACGCTATTGGAGCTGGAATTACCGCGGCTGCTGGCACCAGACTTGCCCTCCAA
+
DDDDDIIIIIDIIIIIIIIIIIIIIIIIIIGIIIIIIIHIIIIIIIIHIHHHHIIIIH<GHIHIHHHIIIIIIHIIIIIIIIIIIIIHHIIIIHIIIIHIHGHHIHHIIIIIIIIIHIIIIIIHIHIIIIIIIIIIIIIIIIIIIHIIIIIIIIIIHIIIHHHIIIIIIIGIIIIHIIIHIHIIIIIIHHHIHIIIIIIIHIIIIIIHHIIIIIIIIIIIIIIIIIIIIIHIIIIIIIIIIIIIIIIIIIHHIIIIIIHIIIIIIIIIIIIIIIIIIIIIIIIIIIHIHIIIIIIIIIHIIIIIIIIIIIIIIIIIIIIIIIIIIIIIIIIIIIIIIIIIIIIIIIIIDDDDD
@HISEQ:969:HM2KJBCX2:2:1101:19435:54069 2:N:0:ACTATGCA
ATTATACGGCGCCCCAACTATCCCTATTAATCATTACGTTGTACCTAGAAACCAACAAAATAGGTTCGAACGTCCTATTTCATTATTCCATGCTAATGTATTCAAGCGTTTGCCTGCTTTAAACACTCTAATTTTTTCAAAGTAACAGTCCTGACTCCCCACGACACCAAATTAATGACATCATGATTCATCAGAAGGGAGAAATCAACGACGCCAGTGCGTACCGAAGGCACGACCGACGTATTGATCCCGAAATTCAACTACGAGCTTTTTAACTGCAACAACTTTAATATACGCTATTGGAGCTGGAATTACCGCGGCTGCTGGCACCAGACTTGCCCTCCAA
+
DDDDDIIIIIIIIHIGIGIIIIIIIIIIIIIGIIIIIIIIIIIIIIIIIIIIIIIIIIIGIIHHHIIHIIIIIHIIIIIIHIHHHIHGFHIHGIGHIIFHHHIHIIIIIIIIIIIIIIIIIIHGGHIIIHIIHIHIIIHIIIIIIIIIIIIIHIHIIIIIIIIIHHIIIIIIIIIIIIIIIIIIIIIHIIHIIIIIIIHIIHIIIIIIIIHIIIIIIHIIIIIIIIIIIIIIIIIIIIIIHHHHHIIIIIIHIIIIIIHIHIHIIIHIIIIIIIIIIIIIIIIIIIIIIIIIIIIIIIIHIIIIIIIIIIIIIIIIIIIIIIIIIIIIIIIIIIIIIIIIHDDDDD
@HISEQ:969:HM2KJBCX2:2:1101:2581:54894 2:N:0:ACTATGCA
ATTATACGGCGCCCCAACTATCCCTATTAATCATTACGGCGGTCCTAGAAACCAACAAAATAGAACCGCACGTCCTATTCTATTATTCCATGCTAACGTATTCGAGCAAATGCCTGCTTTGAACACTCTAATTTTTTCAAAGTAAAAGTCCTGGTCCCCAACACGCCCAGTGAAGGGCATGCGGTTCTCCAGAAGAAAAGGCCCGGCCGGACAAGTGCACGCGGTGAGGCGGACCTGCCAGCCAGGCCAAAGGTTCAACTACGAGCTTTTTAACTGCAACAACTTTAATATACGCTATTGGAGCTGGAATTACCGCGGCTGCTGGCACCAGACTTGCCCTCCAA
+
DDD@DHIII<<ECCHIIHIHIHGHIHIIIIHEIHIIIIIIIDIDHHHIIII1GEHIIIIIIHGHIHIIHHGII?GHGGHEHHIIIII?FFHHFHHHHGIHHIIIIIIIIIIIIHIHIHIIIIIIIIIIHIIGHHHHGHIHHHHIIIIIHHHHIFHIIHHHHIIIIIIHEHFHIIIIIIIIIIIIIIHHIIHIIIIIIIIIHHHIIIIIIIIIIIIIHIIIIIIIIIIIIIIIIIIHHIIIIHHIIIIHIIIIIIIIIIIIIIIIIIHIIIIIIIIIIIIIIIIIIIIIIIIIIIIIIIIIHIIIIIIIIIIIIIIIIIIHIIIIIIIIIIIIIIIIIIIDDDDD
@HISEQ:969:HM2KJBCX2:2:1101:20374:55249 2:N:0:ACTATGCA
ATTATACGGCGCCCCAACTATCCCTATTAATCATTACGTGATCCTAAAACCAACAAAATAGAACCATCGTCCTATTTTATTATTCCATGCTAATGTATTCAAGCAAAAATGCCCGCTTTAAACACTCTAATTTTTTCAAAGTAAAGGTCCTGATTCATCGAAACACCCAAGAGCATCCCGAATCACCAGAAGGTGAGAAATTGGCTACACACCGTTTCATGCCCCTAAAGGCACAATCGATATATCCCAATCCCGAAATTCAACTACGAGCTTTTTAACCGCAACAACACTAATATACGCTATTGGAGCTGGAATTACCGCGGCTGCTAACACCAGACTTGCCCTCCAA
+
BDDDDIHHHIIIHIIIHIIIIHHIIIIIIIIIIIIIIIIIGHHIHGIIIIIIIIIIIIHIIIIIGHHIIIIGHHIIIIIIIIHIHHHIIGHIHHHIIIFIIHHGIIIHIIHHIIIIIIHIFHHHHHIIIIIIIIIIHHHIIIIIIHHIIIIIHGHIIIIHIIIHCHHIIIHIHIHHIIIIIIHHHHHIIIHEIIIHHIHIIIIIIIIHHHIIHEIHIIHIIIIHGII<IIIIHIHHHFIIIIIIHHHHHCHIIIIIIIIHEIIHIIIIIIHIHHHIIIIIHHFIIIIHHHIHHIIHHIIIIIIIHIIIIIIIIIIIIIIIIIIIIIIIIIIIIIIIIIIIIIIIDDDDD
@HISEQ:969:HM2KJBCX2:2:1101:6064:55619 2:N:0:ACTATGCA
ATTATACGGCGCCCCAACTATCCCTATTAATCATTACGGTGGTCCTAGAAACCAACAAAATAGAACACAACGTCCTATTCTATTATTCCATGCTAATCTATTCAAGCAATAGCCCGCTTTAAACACTCTAATTTTTTCAAAGTAATGGTCCTGGCTCCCCAACACACCATACTGGTTCACCAGAAGGAAGACCCGACAGCAGACAGTACTCGCCAAAGACGGACCGCCCGGCCAGGCCTAAAATTCAACTACAAGCTTTTTAACTGCAACAACTTTAATATACGCTATTTGAGCTGGAATTACCGCGGCTGCTGGCACCAGACTTGCCCTCCAA
+
BDDDDIIHHIIGIIHFGFHIIEHIIIHIIIHIIIIIIIIIHIIIIHHEEHHHEHIIIHIIIIGIIIIHIIHHHIIIHIIFIIIGHHIIIIGHGIIIIIIIIIHIIIIIIIIHHDHHHGHHHHIHHIIIIIIIIIHIHFFHHHGIIIIGHIIHIHHHIIIHHHHHHGIIHHIIIIGIHIIIIIIIIIHIIIIIIIIIIIIIIIHHIIIIIHIIIIIIIIIIIIIIIIIIIIIHHIIIIIIIIIII=IIIHHFHGIHIIIIIHHG?IHHHIIIIIIIIIIIIIHIIIIIHIIIHIIIIIIIIGIIIIIIIIIIIIIIIIIIIIHIIIGHHH@DDDD
@HISEQ:969:HM2KJBCX2:2:1101:18075:55677 2:N:0:ACTATGCA
ATTATACGGCGCCCAACTATCCCTATTAATCATTACGGTGATCCTAGAAACCAACGAAATAGAATCAGTCCGTCCTATTTCATTATTCCATGCTAATGTATTCAGACGTTAGCCTGCTTTAAACACTCTAATTTTTTCAAAGTAACAGTCCTGATTTCCCATCACACCAAATAAATGGCATGAAAGTTCCTCAGAAGGTAGAGATTTATCTCACCAGTACAGACAATTAAGCCTGACCAATGGGTAAACCCCGAAGTTCAACTACGAGCTTTTTAACTGCAACAACTTTAATATACGCTATTGGAGCTGGAATTACCGCGGCTGCTGGCACCAGACTTGCCCTCCAA
+
DDDDDHHHIIHHHIIIIIIIIHHHEHIIIIIIIIHHHIIIIIHHGHIFHIIGHHIIIIHIIIHIIIHIIIIIHEHHIIIIIIHIIIIHHHHHIHIHHIIHIIHIIIIHIIIHIIIIHHIIIIIIIIHHIIIIIIHIIIIHIIHIIIIIIIIHIIIIIIIHHHIHIIHHHIIIIIIIHIIIHHIIIIHHIIHIIIIIIIIIIIIIIIIIIIHHIHHHIHHHIIIIIIHIIIHIIIIIIIIIIIIIHHIIGIIHIIIIIHIIIIIIIIIHIGIIIIIIIIIIIIIIIIIHIIIIIIIIIIHIIIIIIIIIIIIIIIIIIHIIIIIIIIIIIIIIIIIIIIHIIIDDDDD
@HISEQ:969:HM2KJBCX2:2:1101:2980:56006 2:N:0:ACTATGCA
ATTATACGGCGCCCAACTATCCCTATTAATCATTACGTCAACCCTAGAAACCAACAAAATAGGATCAAACGTCCTATTTTATTATTCCATGCTAATGTATTCAAGCGTTAGCCTGCTTTAAACACTCTAATTTTTTCAAAGTAACAGTCCTGTTTCCCCGCAACACCAAATTAATGGCATCACGGTTCTTCAAGAAGGAGGAATCAGCGAGGCCAGTTCATACCATTGGCACGACCAACCTGCTGACCCCGAAATTCAACTACGAGCTTTTTAACTGCAACAACTTTAATATACGCTATTGGAGCTGGAATTACCGCGGCTGCTGGCACCAGACTTGCCCTCCAA
+
DDDDDIIIIIIIIIIIIIHIIIIIIIHHIIIIIIIIIIIIIIIHIIIIIIIHHHHIIIIIIII?FGHIIIIHHIIIIIIHIIIIIIIIHHIGHIIIIIIIIHHIIIIIIHHHIIIIIIIHIHHIIIIIIIIIIIIIIIHIIIIIHIIIIIIIIIIHHIIIIIHIHHHHIHGHHIIIIIIHHHIIIIIIIHIIIIIHIIIIIIIIIIIIIIIIIIHIIIIIIIIIIIIIIIIIIIIIHFHIIHHHIIIIIIIIIIIHIIIIIHHIIIIIIIIIIIIIIIIIIIIIIIIIIHIIIIIIIHGGIIIIIIIIIIIIIIIIIIIIIIIHIIIIIIIIIIIIIIIIDDDDD
@HISEQ:969:HM2KJBCX2:2:1101:16860:56551 2:N:0:ACTATGCA
ATTATACGGCGCCCCAACTATCCCTATTATCATTACGGCGGTCCTAGAAACCAACAAAATAGGACCGCACGTCCTATTCTATTATTCCATGCTAACGTATTCGAGCAAAGGCCTGCTTTGAACACTCTAATTTTTTCAAAGTAAAAGTCCTGGTCCCCAACACACCCAGTGAAGGGCATGCGGTTCTCCAGAAGAGAAGGCCCGGCCGGACAAGTGCACGCGGTGAGGCGGACCTGCCAGCCAGGCCAAAGGTTCAACTACGAGCTTTTTAACTGCAACAACTTTAATATACGCTATTGGAGCTGGAATTACCGCGGCTGCTGGCACCAGACTTGCCCTCCAA
+
DDDDDIIHHIIIIIIIIIIIHIIIHIHIIIIIIIIHEEHHIEHHIIIIIIIEHIIIHHIIIHHHIIIIIIHDGHHIHIIHHHEHFFHIIIIHGHIIIIIIIIGHHIGIIIHIIIIIIHIIIHHIIIIIIIIIIIIIIHIIIIIIIIIIIIIIIIHIIIHHIHFBIIIHIIIIIIIIIIIIIIIIIIIIIIIIIIIHIIIIIGIIIIIIIHIIIIIIIIIIIIIIIIIIIIIIIIIIIIIIHEHIIIIIIIIIIIIIIIIIIHHGIIIIIIIIIIIIIIIIHIIIIIIIHIHIIIIIIIIIIIIIIIIIIIIIIIIIIIIIIIIIIIIIIIIIIIIIIIDDDDD
@HISEQ:969:HM2KJBCX2:2:1101:8398:56926 2:N:0:ACTATGCA
ATTATACGGCGCCCCAACTATCCCTATTAATCATTACGGTGATCCTAGAAACCAACAAAATAGAACCATGCCGTCCTATTCTATTATTCCATGCTAATGTATTCGAGCAAAAATGCCTGCTTTAAACACTCTAATTTTTTCAAGGTAAAGGTCCTGGATCCGCAAGACACCCAATTAAGGACATCGAGTTTCTCCAGAAGGTGAGAAATCAACAGCAACAGTTCATACCCCTTAAGGCACGACCATTACGTCAATCCCGAAATTCAACTACGAGCTTTTTAACTGCAACAACTTTAATATACGCTATTGGAGCTGGAATTACCGCGGCTGCTGGCACCAGACTTGCCCTCCAA
+
DDCDDIIIGIIIIIIIIIIIIIIIIIIIIIIIIIIIIIGIIIIIIIIIGHIIIIIGIHIIIIGHHHIIIIIIHHIIHHIHIIIIIIIIIIIIHHIIIHIIIFHHHIHIHIIIIIIIIIIIIIIIHIIIIIIHIIIIIIIIIIIIIIIHHHIIIIIIIIIIIIHIIIIIIIIHIIHIIIIIIIIIIIHIIHHHHIIIIIIIIHIIIIIIIIIIIHIIIIIIIIIIIIIIIIIIHIIIIIIIII?IIIIIIIHHIIHIIIIIIIIHIIIIIIIIIIIIIIIIIIIHIIIIIIIIIIIIIIIIIIIIIIIIIIIIIIIIIIIIIIIIIIIIIIIIIIIIIIIIIIIIIIIIDDDDD
@HISEQ:969:HM2KJBCX2:2:1101:4235:57111 2:N:0:ACTATGCA
ATTATACGGCGCCCCAACTATCCCTATTAATCATTACGGTGATCCTAGAAACCAACAAAATAGAACCATGCCGTCCTATTCTATTATTCCATGCTAATGTATTCAGACGTAAGCCTGCTTTGAACACTCTAATTTTTTCAAGGTAAAGGTCCTGGTTTCCCACCACGCTAAATTAATAACATGATAGTTCCCCAGAAGGTAGAAATTCTACACACCAGTACAGACTTGTTAGCCCGACCAACGGTAGAATCCCGAAATTCAACTACGAGCTTTTTAACTGCAACAACTTTAATATACGCTATTGGAGCTGGAATTACCGCGGCTGCTGGCACCAGACTTGCCCTCCAA
+
DDDDDIIIIIIIIIIIIIIIIIIIIIIIIIIIIIIIIIIIIIIIIIHHIIIIIIIIIIGIIIIIIIIIIHIHIIIIIIHIIIICEHIIIIIIIIIIHIIIIIIIIHHIIIHHIHIIIIIIIIIIIIIHIIIIIIIIIIIIIHIIIIIIIIIHHIIIIIIIIIHIIIIIIIIIHIIIIIIIIIIHIIIIIIHFIIIIIIIIIIIIIIIIIIIIIIIIIIIIIIIIIIIIIIIIIIIIIIIIIIIIHHFIIIIIIIIIIIIIIIIIIIIIIIIIIIIIIIIIIIIIIIIIIIIIIIHHIIIIIIIIIIIIIIIIIIIIIIIIIIIIIIIIIIIIIIIIIIIIIIIDDDDD
@HISEQ:969:HM2KJBCX2:2:1101:16171:58588 2:N:0:ACTATGCA
ATTATACGGCGCCCCAACTATCCCTATTAATCATTACGGTGATCCTAGAAACCAACGAAATAGAATCAGTCCGTCCTATTTCATTATTCCATGCTAATGTATTCAGACGTTAGCCTGCTTTAAACACTCTAATTTTTTCAAAGTAACAGTCCTGATTTCCCATCACACCAAATAAATGGCATGAAAGTTCCTCAGAAGGTAGAGATTTATCTCACCAGTACAGACAATTAAGCCTGACCAATGGGTAAACCCCGAAGTTCAACTACGAGCTTTTTAACTGCAACAACTTTAATATACGCTATTGGAGCTGGAATTACCGCGGCTGCTGGCACCAGACTTGCCCTCCAA
+
DDDDDIHHIIHIIIIIIIIIIIIIIIIIIIIIIIIIIIIIIIIIHHIIIIIIHIHHIIIIIIIIIHIIIIIGIIIIIIIIIIIIIIIIHHIIIGIIIIIIIHHHHHIHIHIIIIIIIIIIIIHIIIIIIIIHHIIIIIIIIIHHIIIIIIHIIHIIIIIIHIHHIIIHHIIIIIIIIIGIIIIIIIIIIHIHIIIIIIIIIIIIIIIIIIIIHIIIIIHIIIIIIIIIIIIHIIIIIIIIIIHIIHEIIHHIIHIIIIHIIIIHIIIIIIIIIIIIIIIIGIIIIIIHIHIIIIIIIIHIIIIIIIIIHIIIIIIIIIIIIIIIIIIIIIIIIIIIIIIIIIIDDDDD
@HISEQ:969:HM2KJBCX2:2:1101:14970:57950 2:N:0:ACTATGCA
ATTATACGGCGCCCCCAATATCCCTATTAATCATTACGGTGGTCCTAAAACCAACAAAATAGAACCAACGTCCTATTCTATTATTCCATGCTAATCTATTCAAGCAAATGCCCGCTTTAAATACTCTAATTTTTTCAAGGTAATGGTCCTGGTTCCCCGAAACACCCAATAAAGGGCATCCCGGCTCACCAGAAGGATAGACCCGACGACAGAACAGTACTCGCCAATGACGGACCATCCGGCCAGGCCTAAAATTCAACTACGAGCTTTTTAACTGCAACAACTTTAATATACGCTATTGGAGCTGGAATTACCGCGGCTGCTGGCACCAGACTTGCCCTCCAA
+
CDDDDIIIIIIHHHHIIIIIHIIIIGIIIIIIIIIIIIIIIIIIIIIIIIIIIIHIGIGIHHIIIIIIIIIIIIHHIIGHIIIIGIHIIIIIIIIHHHIHHEGEHHIIIIIIIIIHIIHIIHIIIIIHHHIIIIHIIIIIIIIIHHIHHIIHHHHIIIHIIIIIIIIIIIHIIIIHHGHHHHHIHIIIIIIIIIIIIIHHIHIIIIHHIIIIHIIIIIIIIIIHHHIIHIIIHIIIIHIIIIIHIIIHIIIIIIHIIHIIIHHIIIIIIIIIIIIIIIIIIIIHIIIIHIHHGHIIIIGIIIGGHIIIIIIIIIIIIIIIIHIIIIIIIIIIIIIIHIIIDDDDD
@HISEQ:969:HM2KJBCX2:2:1101:3702:59301 2:N:0:ACTATGCA
ATTATACGGCGCCCCAACTATCCCTATTAATCATTACGGTGATCCTAGAAACCAACAAAATAGAACCATGCCGTCCTATTCTATTATTCCATGCTAATGTATTCGAGCAAAAATGCCTGCTTTAAACACTCTAATTTTTTCAAGGTAAAGGTCCTGGATCCGCAAGACACCCAATTAAGGACATCAAGTTTCTCCAGAAGGTGAGAAATCAACAGCGACAGTTCATACCCCTTAAGGCATGACCATCACGTCAATCCCGAAATTCAACTACGAGCTTTTTAACTGCAACAACTTTAATATACGCTATTGGAGCTGGAATTACCGCGGCTGCTGGCACCAGACTTGCCCTCCAA
+
DDDDDIHHHIIIIIIIIFIIIIIIIIIIIIHIIIIIIIIIIIIIHIIIIIIIIIHIIIIIIIHIIIIIIHHIIIIIIGIHHIIIIEHIIGHHHHHHIIIHHCGIHIHGHIIIIIIIIIIIIIIIIIIIIIIIHIIIIIIIIIIIIIIIIIIIIIIIIIIIIIIHHIIIHHIIIHIHIIHIIIIHHIGHFHGIIIIIIIIIIIIIIIIIIIIIHHIIIIIIIIIIIHHIIIIIIIGIIIIIHIIIIIIIIIIHIIIHIIIIIIIIIHIHGHIIIIIIHIIIGIIIIIIIIIIIIIIIIIIIIIIIHIGIIIIIIHIIIIIIIIIIIIIIIIIIIIIIIIIIIIIIIIIIDDDDD
@HISEQ:969:HM2KJBCX2:2:1101:13610:59787 2:N:0:ACTATGCA
ATTATACGGCGCCCAACTATCCCTATTAATCATTACGTCGATCCTAGAAACCAACAAAATAGAATCAAACGTCCTATTTCGTTATTCCATGCTAATGTATTCAAGCGTGAGCCTGCTTTAAACACTCTAATTTTTTCAAAGTAACAGTCCTGATTCCCCAAGACACCAAATTAATGACATCATGGTTCGTCAGAAGGTAGGAATCAATAATACCAGTACGTACAATAGCACGACCAATAAATTGATCCCGAAATTCAACTACGAGCTTTTTAACTGCAACAACTTTAATATACGCTATTGGAGCTGGAATTACCGCGGCTGCTGGCACCAGACTTGCCCTCCAA
+
DDDDDIHHIIHIIHHHIIIIIIIIHIIIHHGHIIIIIIIIIIHHHHHIHIIIHIIIIIIHHIHIIIIIHEHHIHIIIIIIIIIIIIIIIIIGIHIIIIIIIIIIIIIIIIIIIIIIIIIIHIHHGIIIIGIIIIIIIIIHHHIIHGHIIHGIIIHIHIIIIIIIIIIIIHIIIIIIHHHIIHIHHIIIIIIIIIIIIIIIIIIHHIIHIIIIIIIIIIIIIIIIIIIIIIHIIIIIIIIIHHGIIIHIIIIIIIIIIIIIIIIIIIIIIIIIIIIIIIIIIIIHHHIIIIIIIIIIIIIIIIIIIIIIIIIIIHIIIIIIIIIIIIIIIIIIIIIIIIIDDDDD
@HISEQ:969:HM2KJBCX2:2:1101:4926:60193 2:N:0:ACTATGCA
ATTATACGGCGCCCCAACTATCCCTATTAATCATTACGGTGATCCTAGAAACCAACAAAATAGAACCATGCCGTCCTATTCTATTATTCCATGCTAATGTATTCGAGCAAAAATGCCTGCTTTAAACACTCTAATTTTTTCAAGGTAAAGGTCCTGGATCCGCAAGACACCCAATTAAGGACATCAAGTTTCCCCAGAAGGTGAGAAATCAACAGCGACAGTCCATACCCCTTAAGGCATGACCATCACGTCAATCCCGAAATTCAACTACGAGCTTTTTAACTGCAACAACTTTAATATACGCTATTGGAGCTGGAATTACCGCGGCTGCTGGCACCAGACTTGCCCTCCAA
+
DDDDDIIIIIIIIIIIIIIIIIIIIIIIIIIIIIIHIIIIIIIHHHIIIIIIIIIIIIIIIIIHIIIIIHIHIHIIHIIIGHIIIIIIIIIHIIIIIIIIIEHIIIIIIIIIIIIIHIIIIIIIIIIIIHIIIIIIIIIIIIIIIIIIIIIIIIIIIIIIIIIIIIIIIIIIIIIIIIIIIIIIIIIIIHGIIIIIIIIIIIIIIIIIIIIIIIIIIIIIIIIIIIIIIIIIIIIIIIIIIIIIHIIIIIIHIIIIIIIIIIIIIIIIIIIIIIIHIIIIIIIIIIIIIIIIIHIHIIIIIIIIIIIIIIIIIIIIIIIIIIIIIIIIIIIIIIIIIIIIIIIIIIIIDDDDD
@HISEQ:969:HM2KJBCX2:2:1101:4314:60401 2:N:0:ACTATGCA
ATTATACGGCGCCCCAACTATCCCTATTAATCATTACGGTGGTCCTAGAAACCAACAAAATAGAACCACAACGTCCTATTCTATTATTCCATGCTAATCTATTCAAGCAAATGCCTGCTTTAAACACTCTAATTTTTTCAAGGTAATGGTCCTGGCTCCCCGGCACACCCAATAAAGGACATACTGGTTCACCAGAAGGTGGACCCGACACAGGACAGTACTCGCCAAAGACGGACCGCCCGGCCAGGCCTAAAATTCAACTACGAGCTTTTTAACTGCAACAACTTTAATATACGCTATTGGAGCTGGAATTACCGCGGCTGCTGGCACCAGACTTGCCCTCCAA
+
0DDBDEHEHH<E/CC<CG@@E1D@DCCCGECHEHHEHECH<GHFGHCC?<FF@CGHGEECHF1FHC@ECFHHIHEHH@1<DGHHH?EGC1CCGCHE111<DDHHIHAEHEHHDHFFFHI@FHH;C@BD<FEHFHGHFC?CHHHHCHHHGFHF<C@?CHHCGG<HCH:B<FHE@HHFA@:.?@FCGFFD.@GGHIIHIIICHEEAHEHFFGHFEGFECD1CC/HFF@?HG<1?HE</</C/AGC/?HHE1?GIHHHCD1CCHEIHIHIIIHHE@D<@F@C1FHF<EC<1FEHDGDCD1<1GHFHCHCCIHGHECF?<CHIHEG<1CCD<GIH@CCCC1@IHF<<@D0
@HISEQ:969:HM2KJBCX2:2:1101:7389:61104 2:N:0:ACTATGCA
ATTATACGGCGCCCCAACTATCCCTATTAATCATTACGTCGATCCTAGAAACCAACAAAATAGAATCAAACGTCCTATTTCGTTATTCCATGCTAATGTATTCAAGCGTGAGCCTGCTTTAAACACTCTAATTTTTTCAAAGTAACAGTCCTGATTCCCCAAGACACCAAATTAATGACATCATGGTTCGTCAGAAGGTAGGAATCAATAATACCAGTACGTACAATAGCACGACCAATAAATTGATCCCGAAATTCAACTACGAGCTTTTTAACTGCAACAACTTTAATATACGCTATTGGAGCTGGAATTACCGCGGCTGCTGGCACCAGACTTGCCCTCCAA
+
DDDDDIIIIIIIIIIHHIIIIIIIIIIIIIIIIIIIIIIIGHIIIHIGIIIIIIIHFHIIIIIIIIIIHHIIHEHHIIIIIIIIIIHHIIIIIIIIIHIIHIHIIIIIIIIIIIIIIIIIIIIIIIIIIIIIHIHIHIHIIIIHHIHIIIIIIIIIIIIHIIIIIIIIHIIHHIIIIIIIIIIIIIIIIIIIIIIIIIIIHIIIIIIHIHHHGIIIIIHIIIIIIIIIIIIHIIIIIIIIHIIGIHIHIIIIIIIIIIIIIIIIIIIIIIIIIIIIIIIIIIIIIHIIIIIIHIIIIIIIIIIIIIIIIIIIIIIIIIIIHIIIIIIIIIIIIIIIIIIIDDDDB
@HISEQ:969:HM2KJBCX2:2:1101:11144:60931 2:N:0:ACTATGCA
ATTATACGGCGCCCCAACTATCCCTATTAATCATTACCGCGGTTCCGAAACCAACAAAACAGAACCACTGGTCCTATTCCATTATTCCATGCTAATCTATGCAGGCGTGCGCCTGCTTTGAACACTCTAATTTTTTCAAGGTAAACGTCCTGGCTCCCCGCCGCGCGCCACCCGAAGGCGGCCCGCCGCGGCTCCCCAGGAGGAAAGGCCCGGCCTGAGTAAGGCAGTACTCGCCACCGAAGCGGCGGACCACCCGGCCGAGCCCAAAGTTCGACTACGAGCTTTTTAACTGCAACAACTTTAATATACGCTATTGGAGCTGGAATTACCGCGGCTGCTGGCACCAGACTTGCCCTCCAA
+
DDDCDIHIIIIHIIIHIIIIIIGHIIIIHGHHHIHHHHHIHHCEHIGIIHHHGIIHHHFEEHHHHIEHHIIHIIIHIII?FFHHIGGCEHDHHIIHEHHIIFHHGIIIIIHHIHIHHIIIIHHHHIIHIIIIHHHIHHIHHHHHHIIGFIHIHHEHHHHIGIIGIIIIIIIIIIIIIHIHDIIIIIIIIIIGIIIHIIIHIHIIIIIIHHIIHIIIIGIIIIIHIIIIIIIIGIIIIHIIIIIIIIIIIIIIHGIIIIHIIIIHIIIIIIIIIIIIIIHIIIIIIIIIIIIIIIIIIIIIIIIIIIIIIIIIIHIIIIIIIIIIIIIIIIIIIIIIIIIIIIIIIHIIIIIIIIIDDCDD
@HISEQ:969:HM2KJBCX2:2:1101:15765:64200 2:N:0:ACTATGCA
ATTATACGGCGCCCCAACTATCCCTATTAATCATTACGTCGATCCTAGAAACCAACAAAATAGGGTCAAACGTCCTATTTCATTATTCCATGCCAATGTATTCAAGCGTGTGCCTGCTTTAAACACTCTAATTTTTTCAAAGTAACGGTCCTGATTCCCCATGACACCAAATTAATGACATCACAGTTCGTCAGAAGGTAGAAATCAATAATACCAGTGCATACCAGAGGCACGACCAATATATTGATCCCGAAATTCAACTACGAGCTTTTTAACTGCAACAACTTTAATATACGCTATTGGAGCTGGAATTACCGCGGCTGCTGGCACCAGACTTGCCCTCCAA
+
DDDDDIIHIIIIIIIIHIIIIIIIIIIIIIIIIIIIIIIIIIIIIHIIIIIIIIIIHHGIIIIIHIIIIIIIHIIHIHHIIIIIIIIIIIGIIIIIIHIIIHIIIIIIIIIIIIIIIIHIHIIIIIHIIHIIIIIIIIIIIIIIIIIIIHIIIIIHIIHIIIIIIIIGIIIIIIIHIIIIIIIIIIIHIIIIIIIIIIIIIIIIIIIIIIIIIIIIIIIIIIIIIIIIIIIIIIIIIIIIIIIIHIIIHIIIIIIIIIIIIIIIIIIIIIIIIIIIIIIIIIIIIIIIIIIIIIIIIIIHHIIIIHIIIIIIIIIIIIIIIHHIIIIIIIIIIIIIIIIIIDDDDD
@HISEQ:969:HM2KJBCX2:2:1101:7068:65200 2:N:0:ACTATGCA
ATTATACGGCGCCCCAACTATCCCTATTAATCATTACGGTGATCCTAGAAACCAACAAAATAGAACCATGCCGTCCTATTCTATTATTCCATGCTAATGTATTCGAGCAAAATGCCTGCTTTAAACACTCTAATTTTTTCAAGGTAAAGGTCCTGGTTCCACATGACACCCAATTAAGGACATCATGCTTCTCCAGAAGGTGAGAAATCAACTGCGACAGTTCATACCCCTTAAGGCACGACCATCACGTCAATCCCGAAATTCAACTACGAGCTTTTTAACTGCAACAACTTTAATATACGCTATTGGAGCTGGAATTACCGCGGCTGCTGGCACCAGACTTGCCCTCCAA
+
DDD0DCFEC<E<E?DHHEHFFHFHHICEHG@CHHHHDHCGHIHEHHH@HHHIC@GDECCEGEEHH1DGH?EEDEHHHE?<1<C<CGHEE11F?GHI1FGHDD11FH@EH?GEB>16@DC81@GGCFHEHCEHEHHHGE/CGGB<1HFHHD0CHHEFA@FFCDF?DGD/C?CEHHCHG:HF?FG/FF/EHGHHCHHHIHCE?HEDHHHH?GD0CHEFGHHFIHHFEE<GEIIHEFFHEC<EHHHHHFEFHEGGHHD<HHHHEHHHGIIIIHIIHIIIIHHG@EFHIIIIIHIHIHHG?C0CE?HIIHHEHGF?HHIHHHCCCDDHIIHHECHHHCIIIIHHE@HH<HGABDAB
@HISEQ:969:HM2KJBCX2:2:1101:1319:65645 2:N:0:ACTATGCA
ATTATACGGCGCCCCAACTATCCCTATTAATCATTACGTCAATCCTAGAAACCAACAAAATAGGTTTGAACGTCCTATTTCATTATTCCATGCTAATGTATTCAAGCGTTAGCCTGCTTTAAACACTCTAATTTTTTCAAAGTAACAGTCCTGTTTCCCTGCAACACCAAATTAATGGCATTACAGTTCTTCAGAAAGGAGGATCAGCGAAACCAGTTCATACCAGTGGCACGACCAACCTGCTGACCCCGAAATTCAACTACGAGCTTTTTAACTGCAACAACTTTAATATACGCTATTGGAGCTGGAATTACCGCGGCTGCTGGCACCAGACTTGCCCTCCAA
+
DDDDDIIGHHHIIIIIIIIIIIIIHHIIIIHIIIIIIIIIIIIFIIIIIIIIIIIIIIIHHH1E@GHGHHHHHHEIIIEHIIHGIIH?FHHIIHHIIHIIIIIIIHIIIIIIHIIHHHHHIIIIIGIHHHHIIIHIHHIIIIIIIHIIIIIHIIHHHHIIHGEIIIHHIIIIIIIIIIIHHIIIIIHHIIGIIIIIIIIHIIHIIIHHHHHIHIIHHIHIIIIHHIIIIIHIIIIHHHIIHHFGIHIIIIIHHIIIIIHHIIIIHIIIIIIGHHHIIIIIHIHIIIIIIIIHIIIHIIHIIIIIIIIIIIIIHHIIIIIHIHIIIHHGIHHIHIIIIIIIDDBDD
@HISEQ:969:HM2KJBCX2:2:1101:20607:65814 2:N:0:ACTATGCA
ATTATACGGCGCCCCAACTATCCCTATTAATCATTACGTCGATCCTAGAAACCAACAAAATAGAATCAAACGTCCTATTTCATTATTCCATGCTAATGTATTCAAGCGTGCGCCTGCTTTAAACACTCTAATTTTTTCAAAGTAACAGTCCTGATTCCCCACGACACCAAATTAATGACATCGCGGTTCTTCAGAAGGTAGGAACCAATAATGCCAGTGCGTACCGAGGCACGACCGACAATCTGATCCCGAAATTCAACTACGAGCTTTTTAACTGCAACAACTTTAATATACGCTATTGGAGCTGGAATTACCGCGGCTGCTGGCACCAGACTTGCCCTCCAA
+
DDDDDIIIIIIIIIIIIIIIIIIIIIIIIIIIIIHIIIIIHIIIHIIHIIIIHIIIIIIHIHIHIHIIIIIIIIIIIIIIIIIIFHHIHHIIGIIIIIIIIHHHIIIHIIHIIIGHIHIIIHGIIIIHHHHHHIHIHFHHIIIIHHIIIIIIIHIIIIIIIIHHHIIIIIIIIIIIIIHHIIHHIIIIIIIIHHIIIIIIIIIIIHHHHIHHIIIIIHIIIHIIIIIIIIIIIIIIIIIHHHHGIIIIIIIIIIGIIIIIIHIIIIIIIIIIIHIIGIIIIIIIHIIIIIIIIIIIIIIIIIIIIIIIIIIIIHIIIIIIIIIIIIIIIIIIHIIIHIIIDDDDD
@HISEQ:969:HM2KJBCX2:2:1101:2822:66363 2:N:0:ACTATGCA
ATTATACGGCGCCCCAACTATCCCTATTAATCATTACGGTGATACTAGAAACCAACAAAATAGAACCATGCCGTCCTATTCTATTATTCCATGCTAATGTATTCGAGCAAAAATGCCTGCTTTAAACACTCTAATTTTTTCAAGGTAAAGGTCCTGGATCCGCAAGACACCCAATTAAGGACATCAAGTTTCTCCAGAAGGTGAGAAATCAACAGCGACAGTTCATACCCCTTAAGGCACGACCATCACGTCAATCCCGAAATTCAACTACGAGCTTTTTAACTGCAACAACTTTAATATACGCTATTGGAGCTGGAATTACCGCGGCTGCTGGCACCAGACTTGCCCTCCAA
+
BDDDDIIIIIIIIIIIIIIIIIIIIIIIIIIIIIHIIIIIIIIIHIIHHIIIIIIIFIIIHIIHIIIHIIIEHHHHIIIIIIIHIIIIHIGIIIIIIIIHIGHIHIHIIHIIHIHIIHIIIHIIIIHHIIIIIIIIIHHIIHIIHFHIIIIHIIIIIIIHIIIIIIIIIIIIIIIIIIIIIIIIIIIIIIHIIIIIIIIIIHIIIIIIIIIIIIIIIIIIIIIIIIIIIIIIHHIIIIIIIIIIIIIHHIHHIIIIIIIIIIIIIIIIIHIIIIIIIIIIIIIIIIIIIIIIIIIIIIIIHIIIIIIIIIIIIIIIIIIIIIIIIIIIIIIIIIIIIIIIIIIIIIIIDDDDD
@HISEQ:969:HM2KJBCX2:2:1101:4507:67457 2:N:0:ACTATGCA
ATTATACGGCGCCCCAACTATCCCTATTAATCATTACCTCGACTCCGAAAGCCAACGAAATAGAACCGAGATCCTATTCCATTATTCCATGCACTAATGTTCAGGCTGTAGCGCCTGCTTTGAGCACTCCAATTTTTTCAAAGTAAACGTGCTAGCCACCCGTGGCACTCGGTTAAGAGAACCACGAACGAACTAACAAAATCGTCCGGGCAGACAGTACCAGACGAATCTGAACCATCCGCCCGAAACCGAGATCCAACTACGAGCTTTTTAACCGCAACAACTTTAATATACGCTATTGGAGCTGGAATTACCGCGGCTGCTGGCACCAGACTTGCCCTCCAA
+
DDDDDIIIHIIGIIIIIIIIIIIIIIIIIIIHIIIIIIIIIIIIIIIIIIIIIIIIIHIIHHHHHIIIIIHIIIIIIIIHIIIHHHGHIIHCEHHIHIIIIIIIIIHIIIIHIIIIIIIIIHHHHHHHIIIIIIIIIHIIIIIIIIIIIIIIIIIIIIIIIIIIIIIIIIIHFHHIIIIIIIIIIIIIIIHIIIIIIIIGIHIIHIIIIIIIIIIIIIIIIIIIIIIIIIIIIHIIIIIIIIHG>IIIIIHIHIIIIIIIIIIIIIIIIIIIIIIIIIIIIIHIIHIIIIIIIIIIIIIIIIIIIIIIIIIIIIIIIIIIIIIIIIIIIIIIIIIIIIIIDDDDD
@HISEQ:969:HM2KJBCX2:2:1101:5975:67123 2:N:0:ACTATGCA
ATTATACGGCGCCCCAACTATCCCTATTAATCATTACATCGATCCTAGAAACCAACAAAATAGAATCGGATGTCCTATTTCATTATTCCATGCTAATGTATTCAAGCGTGAGCCTGCTTTAAACACTCTAATTTTTTCAAGGTAACAGTCCTAATTCCCCGTAACACCAAATTAATGGCATTACGGTTCTTTAGAAGGTGAGAAATCAATGATAACAGTGCATACCAACGGCATGACCGAAATATTGATCCCGAAATTCAACTACGAGCTTTTTAACTGCAACAACTTTAATATACGCTATTGGAGCTGGAATTACCGCGGCTGCTGGCACCAGACTTGCCCTCCAA
+
DDDDDIIIIIIIIIIGIIIIIIIIIIIIIIIIIIIIIIIIIHIIIIIHIIIIIIHIHIHHHIIIIIIIIIIIIIIIIIIIIIIIIIIIHIIIIGCHHIIIHGIIIIHIIIIIIHIIIIIIIIIIIIIHHIIIIIIIIIIIIIIIIHIIIIIIIIHIHIIIIIIIIIIIIIIIHIIIIIIIIIIIIIIIIIIIIIIIIIIIIIIIIIIIIIIIIIIIIIIHIIIIIIIIIIIIIIIIIIIIIIIHIHIIIIIIIIIIHIIIIIIHIIIIIIIIIIIHIIIIIIIIIIIIIIIIHGIIIIIIIIIIIIIHIIIIIIIIIIIIIIIIIIIIIIIIIIIIHIIIIIDDDDD
@HISEQ:969:HM2KJBCX2:2:1101:5112:68638 2:N:0:ACTATGCA
ATTATACGGCGCCCCAACTATCCCTATTAATCATTACGGCGGTCCTAGAAACCAACAAAATAGAACCGCACGTCCTATTCTATTATTCCATGCTGTAATATTCGAGCAAAGGCCTGCTTTGAACACTCTAATTTTTTCAAAGTAAAAGTCCTGGTCCCCAACACACCCAGTGAAGGGCATGCGGTTCTCCAGAAGAAAAGGCCCGGCCGGACAAGTGCACGCGGTGAGGCGGACCTGCCAGCCAGGCCAAAGGTTCAACTACGAGCTTTTTAACTGCAACAACTTTAATATACGCTATTGGAGCTGGAATTACCGCGGCTGCTGGCACCAGACTTGCCCTCCAA
+
BADDDIIHHHHHHHHHHIHHEEHHIIIIIIIHIIIHIGHHDDC?FHC@HHHIGHII1DHHHH?HHHIDHDDHCEHIIHHHIIIIIIIHGEH?GCHHHIGGHDF@FGHII?FIHHEEHHHIIHC@GHHFHHIIIIIHHIHIHHGFHIIHGHIHHHHIIHHIIIHIIHGH@G9@HH?GGEAEEHH<:CHE?GHHHHH@HCH?@<6IHFDHFGDHCHIHHHF@,@IHCCGC@?EGF?DHHECCHG<C<D1<EG@@H@HCCCC@HEG<C@CEHCEFC@EHIHIHGCEGCCFCG<<0<1@1GCEEIHHGEIIHIHCHHECCIHEGCCEHECHIHGCCGCEHIHCDD<<@
@HISEQ:969:HM2KJBCX2:2:1101:11135:68582 2:N:0:ACTATGCA
ATTATACGGCGCCCCAACTATCCCTATTAATCATTACGGTGATCCTAGAAACCAACAAAATAGAACCATGCCGTCCTATTCTATTATTCCATGCTAATGTATTCGAGCAAAAATGCCTGCTTTAAACACTCTAATTTTTTCAAGGTAAAGGTCCTGGATCCGCAAGACACCCAATTAAGGACATCAAGTTTCTCCAGAAGGTGAGAAATCAACAGCGACAGTTCATACCCCTTAAGGCATGACCATCACGTCAATCCCGAAATTCAACTACGAGCTTTTTAACTGCAACAACTTTAATATACGCTATTGGAGCTGGAATTACCGCGGCTGCTGGCACCAACTTGCCCTCCAA
+
DDDDDIIIIIIIIIIIIIIIIIIIIHIIIIIIIIIIIIIIIIIIIIIGIHIIIIIIIHIIIIGFHIHHIGIIIIHIIIIIIIHIGHIIIIIIGHHIIIIHIFHHIHIIIIIIHHIHIIIIIIIIIIIIIIIIIIIIIHIIIIIIIIIIIIIIIIIIHIIIIIIIIIIIIIIIIIIIIIIIIIIIIIIIIIHIIIIIIIIIIIIIIIIIIIIIIIIIIIIIIIIIIIIIIIIIIIIIIIIIIIIIIIGIIIHIIIIIIIIIIIIIIIIIIHIIIIIIIIIIIIIIIIIIIIIIIIIIIIIIIIIIIIIIIIIIIIIIIIIIIIIIIIIIIIIIIIIIIIIIIIIIIIIDDDDD
@HISEQ:969:HM2KJBCX2:2:1101:10266:69316 2:N:0:ACTATGCA
ATTATACGGCGCCCCAACTATCCCTATTAATCATTACGGTGGTCCTAGACCAACAAAATAGAACCAACGTCCTATTCTATTATTCCATGCTAATCTATTCAAGCAAAAGCCCGCTTTAAACACTCTAATTTTTTCAAGGTAATGGTCCTGGCTCCCCGGTACACTCAATAAAGAACATGCCGGTTCACCAGAAGGTAAGACCCGACACAGAACAGTACTCGCCAAAGACGGACCGCCCGGCCAGGCCTAAAATTCAACTACGAGCTTTTTAACTGCAACAACTTTAATATACGCTATTGGAGCTGGAATTACCGCGGCTGCTGGCACCAGACTTGCCCTCCAA
+
DDDCDIIIIIIIIIIIHIIIHIIIIIIIIIIIHIHIIIIIGIIIIIIHIIFIIHIHIIIIHIIIIIIIIIHGIIGHIHIIIIHFHIIIEHIHIIHIGHHHHHIIIHIIIHIIIHIIHIIIIIIHIIIHIHHHG@GHHIIHHHHHGIIIIHHIHHIIIIIIIHHIHIIIHIIIIIIIIIHHHHHGIIIHIIIHIHGIHIIIIIIGIIHIIHIIIIIIHHIIIHHHHHHHIIIHIIIIIIIIHGHIHIIIIIIIIIIHIIIIIIIHIIIIIIIIIIIIIIHIHIIIIIIIIIIIIHHHHHIIIIIIIIIIIIIIIIIIIIIIIIIIIIIIIIIIIIIIIIDDDDD
@HISEQ:969:HM2KJBCX2:2:1101:10601:69653 2:N:0:ACTATGCA
ATTATACGGCGCCCCAACTATCCCTATTAATCATTACGGTGATCCTAGAAACCAACAAAATAGAATCATGCCGTCCTATTTTATTATTCCATGCTAATGTATTCAAGCAAAATGCCTGCTTTAAACACTCTAATTTTTTCAAAGTAAAGGTCCTGGTTCCCCGCGACACCCAATTAAGGGCATCGTGGTTCTCCAGAAGGTGAGAAATTGACTACACCAGTTCATACCCCTTAAGGCACGACCGATGTGTCAATCCCGAAATTCAACTACGAGCTTTTTAACTGCAACAACTTTAATATACGCTATTGGAGCTGGAATTACCGCGGCTGCTGGCACCAGACTTGCCCTCCAA
+
DDDDDIIGHHHEDHIIIIIHIHFFFHIIIIIIHIIIIIHHIIHIIIIIIIIGEEHIIHIIIIHHGHIEHICCHHGHHIHIHIHHI?HIGHHE?EHHIHFHIFIHIIIHIIIHHHHIIHIIHIHIHHIIIIIIIIIHHEHHHEIIIIHHHIIIIHEHEEIIIIIIIIIIIIIIIIHHIIIIIIIIHIIIHIIIHIIIIIIIIIIIIIIIHIIIIIIIIIIIIIIIHHIIIIIIIIIHIIIIIIIIIIIHHEHIIIIIIIIIIIIIIIIIIIIIIIIIIIIIIIIIIIIIIHIGIIIIIIIIIIIIIIHIIIIIIIIIIIIIIIIIIIIIIIIIIIIIIIIIIIIIIIHDCDDD
@HISEQ:969:HM2KJBCX2:2:1101:2738:70973 2:N:0:ACTATGCA
ATTATACGGCGCCCCAACTATCCCTATTAATCATTACGGTGGTCCTAGACCAACAAAATAGAACCAACGTCCTATTTTATTATTCCATGCTAATCTATTCAAGCAAAAGCTCGCTTTAAACACTCTAATTTTTTCAAGGTAATGGTTCTGGTTCCCCGACACACCCAATAAAGGACATATCGGCTCACCAGAAGGATAGACCCGACAACAGGACAGTACTCGCCAGAGACGGACCGCCCGGTCAGGCCTAAAATTCAACTACGAGCTTTTTAACTGCAACAACTTTAATATACGCTATTGGAGCTGGAATTACCGCGGCTGCTGGCACCAGACTTGCCCTCCAA
+
BDDCDIHFIIIIGIIIIIIIIIIIIIIIIIIIIIIIIIIIIIIGHHHIIIIHHIIIHIIIIIIIIHHIIHHHHHIIIIHIIIIIIIIIHIIHIHHHHIIIIIIIIIIIIIIHIIIIIIHHIIGHIHHIIIIIIHIIIIIHIIIIIHHHIIIHHIHIIIIHIIIIIIIIIIIIIIIIIIIIHHIHHIIIHIIIIIIIIIIIIIIIIIIIIIIIIIIIIIIIIIIIIIIIIIIIIIIIIIIIIIHIIIIHIIIIHIHIIIIIHIIIIIIIIIHIIIIIHHIIIIIHHIIIIIHIIIIHGDDIHIIIIIIIIIIIIIIIIIIIIIIIIIIIIIIIIIIIIIIDDDDD
@HISEQ:969:HM2KJBCX2:2:1101:12098:71443 2:N:0:ACTATGCA
ATTATACGGCGCCCCAACTATCCCTATTAATCATTACGGCGGTCCTAGAAACCAACAAAATAGAACCGCACGTCCTATTCTATTATTCCATGCTAACGTATTCGAGCAAATGCCTGCTTTGAACACTCTAATTTTTTCAAAGTAAAAGTCCTGGTCCCCAACACGCCCAGTGAAGGGCATGCGGTTCTCCAGAAGAAAAGGCCCGGCCGGACAAGTGCACGCGGTGAGGCGGACCTGCCAGCCAGGCCAAAGGTTCAACTACGAGCTTTTTAACTGCAACAACTTTAATATACGCTATTGGAGCTGGAATTACCGCGGCTGCTGGCACCAGACTTGCCCTCCAA
+
BADDDIIH0CEH?CH=0<CFHEE1F@HIH?E@GEHH11<C<EEHHI1C11FE?CC0CFCEC?FCE1F<C?<EFGHC?F1C?1<1<<11<<CC1CFCHIIHCHH?H@CHIIIIIIHIIIHHHFB?@HHHHEHIHFHEFHHHHHCHFHHIHHIIHHHHHEGHEHGIIIHEGEEHEIHHGIIGIHIHFF.H?HIFHHIIHIHIIIHIFHHHGIIGIIHEHDCIGFIIIIIHIHEIIIHIIGHIHGEGIIFHGHHHIHIIIHHEHIIIIIIIIIIIIIIIIIIIIHHIHHHIIIIIHIHHHIIIIIHIIIIIIIIIIIGHIIIIIIIIIIIIIIHHIHIIIGIDDCDD
@HISEQ:969:HM2KJBCX2:2:1101:18618:70278 2:N:0:ACTATGCA
ATTATACGGCGCCCCAACTATCCCTATTAATCATTACCTCGACTCCGAAAGCCAACGAAATAGAACCGAGATCCTATTCCATTATTCCATGCACTAATGTTCAGGCTGTAGCGCCTGCTTTGAGCACTCCAATTTTTCCAAAGTAAACGTGCTGGCCACCCATGGCACTCGATTAAGAGAACCATGAACGAACCAACAAAATCGTCCGGGCAAACAGTAGACACCGCAAGGTGCACCGCTCGCCCGAAACCGAGATCCAACTACGAGCTTTTTAACCGCAGCAATATTAGTATACGCTATTGGAGCTGGAATTACCGCGGCTGCTGGCACCAGACTTGCCCTCCAA
+
DCDDDIGHIIIIIIIIIIIIIIIIIIIIIHIIIIHHHHIIIIIIIIIIIIIIIIIIIIIFHIHIIHIIIIHHHEHHFHIIHHIIIIHHHIFHHHGHHHIIIHGHHIIIIIIHIIHHIIIHI@CGHHGHHIIHHIHHGGHIHIHIIIIIIIIIHHHHIHHIIIIGCIIHHIH=HHHIIIIIIIIIIIIIIIIHIIIIIIIHFHIHDIIIHIHIIIIHHIIIIIIIIIIIIIIIIIIIIIIIIGIHGIIIIIIIIHIHIHHGGHIIIHHIIIIIIIHIIIIIIIIIIIIIIIIIIIIIIIIIIIIIIIIIIIIIIIIIHIIIIIIIIIIIIIIIIIIIIIIIIDDDDD
@HISEQ:969:HM2KJBCX2:2:1101:14940:72168 2:N:0:ACTATGCA
ATTATACGGCGCCCCAACTATCCCTATTAATCATTACTTCAGTCCTAGAAACCAACAAAATAGAACTAAAGTCCTATTCCATTATTCCATGCTAATATATTCAAGCAAACATGCCTGCTTTAAACACTCTAATTTTTTCAAAGTAAAAGTCTTGGATCCCTAGCGCACTCAATTAAGAGCACACTAGTTCCCCAAAAGGAAAAGCCCAAAGTTGCAGTACAAACCTTTCGGTTGACGGCAACTATAAGCCCAAAATTCAACTACGAGCTTTTTAACTGCAACAACTTTAATATACGCTATTGGAGCTGGAATTACCGCGGCTGCTGGCACCAGACTTGCCCTCCAA
+
DDDDDIEE0EH?HHIIIIIIIIIIEHHIII?CHHHIIHFEHHHE?<GGHIIGHIGIHHHIIIFHHIIIIIFHHHEEIHEHEHHIIHIHEHHHCHIIIIIHHIIHEIGHHHFEHIIIIIIIFHIHHIIIHHIIIHHFFHHHHIHHGHHFIIIHHHHGIHHHHIIHIIIIIIIIGIIHHFIIHHHFHIHIIGIHIHHEEIIIIIIHIIIHHHHHHHIHHFHFHIHIIIHGIHIHIHIIIIIIIHIHGHHFHHGIIIHHHHCDCHEIIIIIHIIIHHFIIHGGIIHHHFEIHHGIHHIIIHIHHIHHHGEIHHIHIIIIHHHGHGIHIHHEIIHIHIFIIIIHF@@DDD
@HISEQ:969:HM2KJBCX2:2:1101:11812:71576 2:N:0:ACTATGCA
ATTATACGGCGCCCCAACTATCCCTATTAATCATTACGGTGATTCAGAAACCAACAAAACAGGACCACCGTCCTATTTTATTATTCCATGCTAATGTATTCAGACGTAAGCCTGCTTTGAACACTCTAATTTTTTCAAGGTAAAGGTCCTGGTTTCCCACCACGCTAAATTAATAACATGATGGTTCCCCAGAAGGTAGAAATTCCACACGCCAGTACAGACAATTGCCCGACCAACGGTAGAACCCCGAAATTCAACTACGAGCTTTTTAACTGCAACAACTTTAATATACGCTATTGGAGCTGGAATTACCGCGGCTGCTGGCACCAGACTTGCCCTCCAA
+
DCDDDIIEHIIIIIIIIIIHIIIIIIIIIIIIIIHHHIIIIHIIIIHIIIIIIHIIIIIHIHFIIIGGHIHHHIHIGHIIIIIIHHHIIFFHHHIHEHGHIHGHIIIIIIHIIIIHIIHIIHHIIHIHIIIHHIIHIGIIIHIIIIIIIIIIHHIIIIIIIIIIIIHIIIHIHIIIIIIIIIHHHHHIGIIIIIIIHIIHHIIIIIIGIIHDIIIIIIIIIIIIIHIIIIIIIIIIIIIHG<IIIIIIIIIIIIIIIIIIIIIIIIIIIIIHIIIIIIIIIIIIIIHHEHHIIIIIIIIIIIIIIIIIIIIIHHFIIIIIIIIIIIIGIIIIIIIIIIDDDDD
@HISEQ:969:HM2KJBCX2:2:1101:14792:72678 2:N:0:ACTATGCA
ATTATACGGCGCCCCAACTATCCCTATTAATCATTACGGTGGTCCTAGAAACCAACAAAATAGAATCATCCGTCCTATTTTATTATTCCATGCTAATGTATTCAAGCAAAATGCCTGCTTTAAACACTCTAATTTTTTCAAAGTAAAGGTCCTGGTTCCCCGCGGCACCCAATTAAGGACATCGCGGTTCTCCAGAAGGTGAGAAATTGACTACACCAGTTCATACCCCTTAAGGCACGACCGATGTGTCAATCCCGAAATTCAACTACGAGCTTTTTAACTGCAACAACTTTAATATACGCTATTGGAGCTGGAATTACCGCGGCTGCTGGCACCAGACTTGCCCTCCAA
+
BBD@DHCFCDHGHGIIHIEGHHHEHIIIIIHE<<GHHIIIIIIH@GFGHIHHEHHHIIGIHIIIIHIGHH1EHEHE?FEEGEHIIHH@C1C1GHHHEE@GFIGHHHHIHIIHIHIHHHIFHHFGHHEGGIHEHGHIHFIIHHIIIIIFIIHIIHHGHHIIHIHGCIHGFHHHIHIH;HIIHGEGDCGIHGIIHHHII<IIIIHIIIHIIHIIHIHIIIHHIIIIHDIGIHHIHHIIHDIIIHIIIHHIIHHECDIHIIIHIIIIIHHEHHHIHIIHIIIIHIIIIIIHFHEHIIIHHHHIIIIIIIHHIIIHIIHHHGIIIIIHIIIIIIIIIIIIHIIIIIIIIICDDDD
@HISEQ:969:HM2KJBCX2:2:1101:15090:72961 2:N:0:ACTATGCA
ATTATACGGCGCCCCAACTATCCCTATTAATCATTACGTCAATCCTAGAAACCAACAAAATAGGATCAAACGTCCTATTTCATTATTCCATGCTAATGTATTCAAGCGTTAGCCTGCTTTAAACACTCTAATTTTTTCAAAGTAACAGTCCTGTTTCCCTGCAACACCAAATTAATGGCATTACAGTTCTTCAGAAAGGAGGAACCAGCAAAGCCAGTGCATACCAGTGGCACGACCAACCTGCTGATCCCGAAATTCAACTACGAGCTTTTTAACTGCAACAACTTTAATATACGCTATTGGAGCTGGAATTACCGCGGCTGCTGGCACCAGACTTGCCCTCCAA
+
DDDDDIIIIIIIIIIIIIIIIIIIIIIIIIIIIIIIIIIIIIIIIIIIIIIIIIIIGIIIIHIHIIIIIIIIIIIIIIIIIIIIIIIEIIIIIIHIIIIIIIIIIIIIIIIIGIIIIIIIIHIIHIIIIIIIIIIIIIIIIIIIIIIIIIIIIIIIIIIIIIIIIIIIIIIIIIIIIIIIIIIIIIIIIIIIIIIHIIIHHIIIIIIIIIIIIIIIIIIIIIIIIIIIIIIIIIIIIIIIIIIIHIIIIIIIIIIIIIIIIIIIIIIIIIIIIIHIIIIIIIIIIIIIIIIIIIIIIIIIIIIIIIIIIIIIIIIIIIIIIIIIIIIIIIIIIIIIIIIIIDDDDD
@HISEQ:969:HM2KJBCX2:2:1101:16802:74447 2:N:0:ACTATGCA
ATTATACGGCGCCCCAACTATCCCTATTAATCATTACCTCGACTCCGAAAGCCAACGAAATAGAACCGAGATCCTATTCCATTATTCCATGCACTAATGTTCAGGCTGTAGCGCCTGCTTTGAGCACTCCAATTTTTTCAAAGTAAACGTGCTGGCCACCCATGGCACTCGATTAAGAGAACCATGAACGAACCAACAAAATCGTCCGGGCAAACAGTAGACACCGCAAGGTGCACCGCTCGCCCGAAACCGAGATCCAACTACGAGCTTTTTAACCGCAGCAATATTAGTATACGCTATTGGAGCTGGAATTACCGCGGCTGCTGGCACCAGACTTGCCCTCCAA
+
DBDDDIIECHC/CC<CCCHIIHEH1DC@DHIHFH?<CH1F=0FEGE@ECCHIE1CCG1CGEHIHHHIHDCDHHHHH1D<@?G1<G<@CHF<CG1<CGHGGHHHGIIHHF=HDC?HH@@GHHCEHIHGCEGCIHH@@<GF8<FFHFGHHH?HI;HFHE@HHA?HAAFHHHGFEGA@GHHHEHICFHCHCDGHHIHHD8HDD<CHHDGHH8HF7IHHHHGFCC/E/EDDCGFFF<F<C<?ECCDDCDHEECEHFIHFCE@CCC<CGHGHHCIFHIHCHHGD?HHEHHC@G1IHHHIIIHG?IHHHIIHHEHIIHIIHIHIIIIIIIIIIHCHHHHHIIHHHHEB@@@0
@HISEQ:969:HM2KJBCX2:2:1101:2134:74877 2:N:0:ACTATGCA
ATTATACGGCGCCCCAACTATCCCTATTAATCATTACGGTGATCCTAGAAACCAACAAAATAGAACCATGCCGTCCTATTCTATTATTCCATGCTAATGTATTCGAGCAAAAATGCCTGCTTTAAACACTCTAATTTTTTCAAGGTAAAGGTCCTGGATCCGCAAGACACCCAATTAAGGACATCAAGTTTCTCCAGAAGGTGAGAAATCAACAGCGACAGTTCATACCCCTTAAGGCATGACCATCACGTCAATCCCGAAATTCAACTACGAGCTTTTTAACTGCAACAACTTTAATATACGCTATTGGAGCTGGAATTACCGCGGCTGCTGGCACCAGACTTGCCCTCCAA
+
DDDDDIIIIIIIIIIIIIIIIIIIIIIIIIIIIIIIIIHIIIIIHIIIIIIIHIIIIIIIIGIIIIIIIIHIIHIDHHHIIIIIIIIIHIHIIIIIIIIHHGHHIIIIIIIIIIIIIIIIIIIIIIIIIIIIIIIIIIIIIIIIIIIIIIIIIIIIIIIIIIIIIIIIIIIIIIIIIIIIIIIHIIIIIIIIHIIIIIIIIIIIIIIIIIIIIIIIIIIIIIIIIIIIIIIIIIIIIIIIIIIIIIIIIIIHIIIIIIIIIIIIIIIIIHIIIIIIIIIIIIIIIIIIIIIIIIIIIIIIIIIIIIIIIIIIIIIIIIIIIIIIIIIIIIIIIIIIIIIIIIIIIIIIDDDDD
@HISEQ:969:HM2KJBCX2:2:1101:19586:74632 2:N:0:ACTATGCA
ATTATACGGCGCCCCAACTATCCCTATTAATCATTACGGTGATCCCAGAAACCAACAAAATAGAACCATGCCGTCCTATTCTATTATTCCATGCTAATGTATTCGAGCAAAAATGCCTGCTTTAAACACTCTAATTTTTTCAAGGTAAAGGTCCTGGATCCGCAAGACACCCAATAAAGGACATCAAGTTTCTCCAGAAGGTGAGAAATCAACAGTAACAGTTCATACCCCTTAAGGCATGACCATCACGTCAATCCCGAAATTCAACTACGAGCTTTTTAACTGCAACAACTTTAATATACGCTATTGGAGCTGGAATTACCGCGGCTGCTGGCACCAGACTTGCCCTCCAA
+
0BD0DHC1EHC//CH=<E11C<C1<<CCF<1<1<DCGHED1DFC1<C@1CF1D<FE11<1D@DHHG@@G1CGHH</<<1C1DC1D1<C@1CDG1<1<F1<D11C1<DGG@<1GEHFHH?FA1<FEEFAECHHHHFCDE@H8GECH@C0GEHGIHHHHHHDCHHHD9CIHHF/H:FHIIHHHH;EHGHFCFHHHCEHHCFFG@EHHHHEHF;H<H<HHCHHHGHFG@EDHHC@HGF:1CGCCGHHHH@CEGEDHE<IIHHHG?HIFHHCEIIIHCHHIHGEHHGHHIHHIIH?E?FHIGCE<DCC@HIIHIHHHHHHEIIHHHIHDIIIIIIIIHIHIHFHHHEHIIHG@D@D@
@HISEQ:969:HM2KJBCX2:2:1101:1703:75674 2:N:0:ACTATGCA
ATTATACGGCGCCCCAACTATCCCTATTAATCATTACGGTGGTCCTAGAAACCAACAAAATAGAACCACAACGTCCTATTCTATTATTCCATGCTAATCTATTCAAGCAATAGCCCGCTTTAAACACTCTAATTTTTTCAAGGTAATGGTCCTGGCTCCCCAACACACCCAATTAAGGACATACTGGTTCACCAGAAGGAAGACCCGACAACAGGACAGTACTCGCCAAAGACGGACCGCCCGGCCAAGTCTAAAATTCAACTACGAGCTTTTTAACTGCAACAACTTTAATATACGCTATTGGAGCTGGAATTACCGCGGCTGCTGGCACCAGACTTGCCCTCCAA
+
CDDDDIIIIIIIIIIIIIIIIIIGIHIHIIIIIIIIIIIIIIIIIIIHIIIHHIHIIIIIIIIGHHIHIIIIIIIIIIIIIIHIIIIIGHIIIIHHIIHIIIHIIIIIIIIIHHIIHIIIIHIIIIIIIIIIIIIIHIIIIIIIIHIIIIHHHIIIIIHIIIIIIIIIHIIIEHHIIIIIIIHIIIGIIIHEIIHIIIIIIIIIIIIIIIIIIHFIIIIIIIIIIIIIIIIIHIIIIIIIIIIIIHIIIIHIIHIIIIHIIIIHHIHIIIIIIIIIIIIIIIIIIIIIIIGIIIHIIIIHHHIHIIIIIIIIIIIIIIIIIIIIIIIIIIIIIIIIIIIIIHDDDDB
@HISEQ:969:HM2KJBCX2:2:1101:12002:74478 2:N:0:ACTATGCA
ATTATACGGCGCCCCAACTATCCCTATTAATCATTACGGTGATCCTAGAAACCAACAAAATAGAACCATGCCGTCCTATTCTATTATTCCATGCTAATGTATTCGAGCAAAAATGCCTGCTTTAAACACTCTAATTTTTTCAAGGTAAAGGTCCTGGATCCGCAAGACACCCAATAAAGGACATCAAGTTTCTCCAGAAGGTGAGAAATCAACAGTAACAGTTCATGCCCCTTAAGGCATGACCATCACGTCAATCCCGAAATTCAACTACGAGCTTTTTAACTGCAACAACTTTAATATACGCTATTGGAGCTGGAATTACCGCGGCTGCTGGCACCAGACTTGCCCTCCAA
+
DCDDBHIHHHIIIIIIIIIIIIIIIIIIIIIHIIHHIIIIIGIGIIIGHIIIHCHIEHIIIIEHIIIIIIIIIHIIIIIIHHHIHFHHEEEHIHHHIIHIGHHEHIIIIIIIIIHFHHHHIIGHHIIIIIIIIIIIGIIIIHGIIIIIIIHHFIIIIIIIIIIIIHHHGEHHIIIIIIIIIIIIIHHHHHIIIHIIIHIIIHIIIIHHIHHIIIHHGHIIIIIIIIIIIIIIIIIIIHIIHHIIIIHFHHCFIIIIIIIIIIIIIHHIIHIIHIIIIIIIIHHHIIIIIIIIIIIIIIIIIIIHIIIIIIIIIIIIIIIIIIIIHIIIIIIIIIIIIIIIIIIHHIIHDDDDD
@HISEQ:969:HM2KJBCX2:2:1101:4619:75928 2:N:0:ACTATGCA
ATTATACGGCGCCCCAACTATCCCTATTAATCATTACGGTGATCCTAGAAACCAACAAAATAGAACCATGCCGTCCTATTCTATTATTCCATGCTAATGTATTCGAGCAAAAATGCCTGCTTTAAACACTCTAATTTTTTCAAGGTAAAGGTCCTGGATCCGCAAGACACCCAATTAAGGACATCAAGTTTCTCCAGAAGGTGAGAAATCAACAGCGACAGTTCATACCCCTTAAGGCATGACCATCACGTCAATCCCGAAATTCAACTACGAGCTTTTTAACTGCAACAACTTTAATATACGCTATTGGAGCTGGAATTACCGCGGCTGCTGGCACCAGACTTGCCCTCCAA
+
DDDDDIIHIIIIIIIIIIIIIIIIIIIIIIIIIIIIIIIIHIIIIIIIIIIIIIIIIIIIIIHHIIIIIIIIHIGIIIIIIIIIIIIIIIIIHIIIHIHIHHHIIIIIIIIIIIIIIIIIIHIIIIIIIIIIIIIIIIIIIIIIIIIIIIIIIIHHIIIIHIHIIIIIIIIIIIIIIIIHIIIIIIIIIIIIIIIIIIIIIIIIIIIIIIIIIIIIIIIIIIIIIIIIIIIIIIIIIIIIIIIIIIIIIIIHIIIIIIIIIIIIIIIIIIIIIIIIIIIIIIIIIIIIIIIIIHIIIIIIIIIIIIIIIIIIIIIIIIIIIIIIIIIIIIIIIIIIIIIIIIIIIIIIDDDDD
@HISEQ:969:HM2KJBCX2:2:1101:18798:75445 2:N:0:ACTATGAA
ATTATACGGCGCCCCAACTATCCCTATTAATCATTACGTCGATCCTAGAAACCAACAAAATAGAACCATGCCGTCCCATTCTATTATTCCATGCTAATGTATTCGAGCAAAAATGCCTGCTTTAAACACTCTAATTTTTTCAAGGTAAAGGTCCTGGATCCGCAAGACACCCAATAAAGGACATCAAGTTTCTCCAGAAGGTGAGAAATCAACAGTAACAGTTCATACCCCTTAAGGCATGACCATCACGTCAATCCCGAAATTCAACTACGAGCTTTTTAACTGCAACAACTTTAATATACGCTATTGGAGCTGGAATTACCGCGGCTGCTGGCACCAGACTTGCCCTCCAA
+
DDDDDIIHFHIHHHIIIIIIIIGIIIHHIIIHIIHIHFHHIHIGIIIIGHHIGIIH?GGHHIGHIIFGICEHHHH<0C@CHHHIIIFH?GHCFEHIIIGEHGEHHHHIIIIIIIHHHHHIHGHHGIIIIIFIIIHIHHIIIIIHIIIIHIIIIHHHIGHIIIIIIIIIIHHIIIIIII<<HIIIII<IHIHHHHIIIIIIIIIIIIIHIIIIIIIIIIIIIIH=IIIIIIIHHII<IIIIIIIIIIIIIIHFIHHIIIIIIIIIIIIIIIIIIIIIIIIIIIIIIIIIIIIIHIIIIIIIIIIIIIIIIIIIIIIIIIIIIIIIIIIIIIIIIIIIIIIIIIIIIIIIDDDDD
@HISEQ:969:HM2KJBCX2:2:1101:14780:74364 2:N:0:ACTATGCA
ATTATACGGCGCCCCAACTATCCCTATTAATCATTACGGTGATCCTAGAAACCAACGAAATAGAACCAAGCCGTCCTATTTCATTATTCCATGCTAATATATTCAGACGTTAGCCTGCTTTAAACACTCTAATTTTTTCAAAGTAATAGTCCTGATTTCCAATCACACCAAATAAATGGCATGAAAGTTCCTCAGAAGGTAGAGATTTATCTCACCAGTACAGACAATTAAGCCTGACCAATGGGTAAACCCCGAAGTTCAACTACGAGCTTTTTAACTGCAACAACTTTAATATACGCTATTGGAGCTGGAATTACCGCGGCTGCTGGCACCAGACTTGCCCTCCAA
+
DDDDDHHHHHHHIIIIIIIIIIIIIIIIIIIIIIIHIIGHHHHFIIIIIHIIFHHHIHIIIHEHIIIHIHHHIIIIIFHGIIGHHHIEHHIHHFFGHHHHIIGHFCHIGHHHHFHHHHHIIHHIIHHEHIHHFFHHHHHIHHFHHIHHIIIIIHHHHHIIGHICHGHGIIHIIFIHHEIGIIIIHHIIIHIGGIIIIIIIIIIHHHIHHHHHHIHIHIIIIIIIIIIHGIIIIIHIIIIHIIIIIHEIIIIIIHIIIIIIIIIIIIIIIIIIIIIIIIIIIIIIIIIIIHIIHIIIIIIHIIIIIIIIIIIIIIIIIIIIIIIIIHEIIIIIIIIIIIIIIIIDDDDD
@HISEQ:969:HM2KJBCX2:2:1101:16161:74331 2:N:0:ACTATGCA
ATTATACGGCGCCCCAACTATCCCTATTAATCATTACGGTGATCCTAGAAACCAACAAAATAGAACCATGCCGTCCTATTCTATTATTCCATGCTAATGTATTCGAGCAAAATGCCTGCTTTAAACACTCTAATTTTTTCAAGGTAAAGGTCCTGGTTCCACATGACACCCAATTAAGGACATCATGCTTCTCCAGAAGGTGAGAAATCAACTGCGACAGTTCATACCCCTTAAGGCACGACCATCACGTCAATCCCGAAATTCAACTACGAGCTTTTTAACTGCAACAACTTTAATATACGCTATTGGAGCTGGAATTACCGCGGCTGCTGGCACCAGACTTGCCCTCCAA
+
DDDDDIIIIIIIIIIIIHIIIIIIIIIIIIIIHHIIIIIIHEHHHIIHIIEHHICHHHHIIIIIIIIIIIIIIIIIIIIHIIIIIIIIIGIHHIIHFIHHECIHIIIIIIHHHIIIHHGHHIIIIIIIIHIHHIIHIIIIIIHIIIIHHHIIIIHIIIIHIIHHHHHHIHIIIIIIIIEHFHIIIIIIIIIIIIIIIIIIIIIIIIIHIIIIIIIHHHGGHHIIIIIIIIIIIIIIIIIIIIIIIHEHIHGIIIIIIHIIIIIIIIIIHHIIIIIIIIIIIIIIIIIIIHHCIIIGIIIIIGIIIHIIIIIIIIIIHGHIIIIGHIIIGIIIIIIIIIIIIIIIIIIDDDDD
@HISEQ:969:HM2KJBCX2:2:1101:3059:76187 2:N:0:ACTATGCA
ATTATACGGCGCCCCAACTATCCCTATTAATCATTACGGCGGTCCTAGAAACCAACAAAATAGAACCGCACGTCCTATTCTATTATTCCATGCTAACGTATTCGAGCAAATGCCTGCTTTGAACACTCTAATTTTTTCAAAGTAAAAGTCCTGGTCCCCAACACGCCCAGTGAAGGGCATGCGGTTCTCCAGAAGAAAAGGCCCGGCCGGACAAGTGCACGCGGTGAGGCGGACCTGCCAGCCAGGCCAAAGGTTCAACTACGAGCTTTTTAACTGCAACAACTTTAATATACGCTATTGGAGCTGGAATTACCGCGGCTGCTGGCACCAGACTTGCCCTCCAA
+
DDDADIHEHIIHIIIIIIIIIIIHIIHIIIIHIIIIIIIIHIICHGHIIIIHHIIIIGHHIHHIIHHIIIGIIIHIIHHHHIIIEHHIIIIIFHIHHHHIHGIHIIIHHHHHIIHHHHIIHHFHHIIHGHHDHHIIIHIIHHHHHHIIHIIIIGHHHIHHHIHIIIIHEHHIIIIIIIIIHIIIIIGIIIIIHIIGHHFIGIIIIIIIII>IIIIIIIIIIIII>IIIIIIIIIIIIIIIHHHIIIHHIIHIIIIHIIIIIIIIIIIHHHHHIIHIIHIIIIHHHIIIIIIIIHIIIIIIIIIIIIIIIIIIIIIIIIIIIIIIHIIIIIIIIIIIIIIDDDDD
@HISEQ:969:HM2KJBCX2:2:1101:9225:76872 2:N:0:ACTATGCA
ATTATACGGCGCCCAACTATCCCTATTAATCATTACGGTGATCCTAGAAACCAACAAAATAGAACCATGCCGTCCTATTCTATTATTCCATGCTAATGTATTCGAGCAAAAATGCCTGCTTTAAACACTCTAATTTTTTCAAGGTAAAGGTCCTGGATCCGCAAGACACCCAATAAAGGACATCAAGTTTCTCCAGAAGGTGAGAAATCAACAGTAACAGTTCATACCCCTTAAGGCATGACCATCACGTCAATCCCGAAATTCAACTACGAGCTTTTTAACTGCAACAACTTTAATATACGCTATTGGAGCTGGAATTACCGCGGCTGCTGGCACCAGACTTGCCCTCCAA
+
DDDDDIIIIIIIIIIIIIIIIIIIIIIIIIIIIIIIIHHIIIIIIIIIIIHHIIIIIIIIIIHIIIIIIGIIHIIIIIIIIIIIIIIIIIIIIHIIIIIIIFGIIIIIIIIIIIIIIIIIIIIIIIIIIIIIIIIIIIIIIIIIIIIIIIIIIIIIIIIIIHIIIIIIIGIIIIIIIIIIIHIIIIIIIIIIIIIIIIIIIIIIIIIIIIIIIIIIIIIIIIIIIIIIIIIIIIIIIIIIIIIIIIIIIIFIIIIIIIIIIIIIIIIIIIIIIIIIIIIIIIIIIIIIIIIIIIIIIIIIIIIIIIIIIIIIIIIIIIIIIIIIIIIIIIIIIIIIIIIIIIIIIIIDDDDD
@HISEQ:969:HM2KJBCX2:2:1101:6750:77246 2:N:0:ACTATGCA
ATTATACGGCGCCCCAACTATCCCTATTAATCATTACGGTGATCCTAGAAACCAACAAAATAGAACCATGCCGTCCTATTCTATTATTCCATGCTAATGTATTCGAGCAAAAATGCCTGCTTTAAACACTCTAATTTTTTCAAGGTAAAGGTCCTGGATCCGCAAGACACCCAATTAAGGACATCAAGTTTCTCCAGAAGGTGAGAAATCAACAGTAACAGTTCATACCCCTTAAGGCACGACCATTACGTCAATCCCGAAATTCAACTACGAGCTTTTTAACTGCAACAACTTTAATATACGCTATTGGAGCTGGAATTACCGCGGCTGCTGGCACCAGACTTGCCCTCCAA
+
BDD@DHIGHHHHIIIIIHHHHHIHHIIIIIEGHHIIIICHHII1GHIIFHIGHIIHEGGEHHCEFFHHIG?GCDC/DHHIIIIIHIIH@@@GE?HHH?HCCCFHHHHIIHIIIHHIHHIHGHHHHEHHEHIIIHIIIHIIHHIIIIIIIHHGIGIHHHHHIIIIIHDCIIIIIIIHIIHIHHHGIIIIHFGIIIIIIHIIIIIIIIIH;IIIIIIIIHIH@HHIIIHIIIIHIIHIIIIIIIIIIHIIHIIHIIIIIIIIIIIIIIIIIIIIIIIIIIIIIIIIIIIIIIIIIIIIHIIIIIIIIIIIIIIIIIIIIIIIIIIIIIIIIIIIIIIIIIIIIIIIIIIIDDDDD
@HISEQ:969:HM2KJBCX2:2:1101:15825:77309 2:N:0:ACTATGCA
ATTATACGGCGCCCCAACTATCCATATTAATCATTACATCGATCCTAGAAACCAACAAAATAGAATTGGATGTCCTATTTTATTATTCTATGCTAATGTATTCAAGCGTGAGCCTGCTTTAAACACTCTAATTTTTACAAAGTAACAGTCCTAATTCCCCGTGACACCAAATTAATGGCATTACGGTACTTTAAAAGATGAGAAATTAATAATATCAGTACATACCAACGGCATGACCAAAACATTGATTTCGAAATTCAACTACGAGCTTTTTAACTGCAACAACTTTAATATACGCTATTGGAGCTAGAATTACTGTGGCTGCTAGCACCAGACTTGCCCTCCAA
+
@BB@A1FCC/<CDCC@@@FHE@C1<CGFC@EE?1<<<<F10<<1<<1<F1D<CCCHC??F@ECGED<<@FC@D1DF1<<G1DFH?1DC<CE@G@?CHHGAD<?HHHHHHHH<HFFEFEGHCGHI@3<1<<<C@GHHHIGIIHFEHFHCHEHGHIHC*<<DCE<D<C0EFEF?HGFF0CEG0HHHD1HHHCCHHGEGHHHEHFIHH6GD?GHGD<1<1A@EEGD0C0<<C=C?EFC</GHH@G1@>FE@@HIHHCHGCC1EGCD/<<11EHHEHHHGGIHGHHHFECEIIHIHCD<<1@?HHG@F@CFCGFEHECGHHCCHHEHHEHHHHHHCHHD11FCIHHAD@@@
@HISEQ:969:HM2KJBCX2:2:1101:17198:77895 2:N:0:ACTATGCA
ATTATACGGCGCCCCAACTATCCCTATTAATCATTACGGTGATCCTAGAAACCAACAAAATAGAACCATGCGTCCTATTTCATTATTCCATGCTAATGTATTCAGGCAATAGCCTGCTTTAAGCACTCTAATTTTTTCAAGGTAACAGTCCTGCTTCCCCAACGCACCAAATTAATGACATGCTGGTTATTCAGAAGGTAGGAATCCATCACGCCAGTACAGACCCAAAAGCCCGACCAACGGATAAACCCCGAAATTCAACTACGAGCTTTTTAACTGCAACAACTTTAATATACGCTATTGGAGCTGGAATTACCGCGGCTGCTGGCACCAGACTTGGCCCTCCAA
+
DDDDDIIICHIIIIIIIIIIIHGHHIIGIIIIIIIIIIHIIIIIIIHIIIIIIGIIIHHFHIHHIIIIHIHIFHIIG@HHIIHHHIHIIIIIIIIHIIHGFHHIIIIIHIHIIIIIIHHHIIHIIIIIIIHIIIHIHHGIHHIHIIIIIIIIIHHHIIIIIIIHGIIIHIIIIIIIIIIIIIIIIIIHIIIIIIIIIIIIIIIHFIIHEIIIIIIIHIIHHGHHIIIIHHIIIIIIIIIIHIIIHHFIIIIIIIIIIIIHIIHHHIIIIIIIIHIIIIIIIIHIIIIIHIIIIIIIIIIIIIIIIHIIIIIIIIIIIIIIIIIIIIIIIIIIIIIIIIIIIIIDDDDD
@HISEQ:969:HM2KJBCX2:2:1101:9042:78962 2:N:0:ACTATGCA
ATTATACGGCGCCCCAACTATCCCTATTAATCATTACGGTGATCCTAGAAACCAACAAAATAGAACCATGCCGTCCTATTCTATTATTCCATGCTAATGTATTCGAGCAAAAATGCCTGCTTTAAACACTCTAATTTTTTCAAGGTAAAGGTCCTGGATCCGCAAGACACCCAATAAAGGACATCGAGTTTCTCCAGAAGGTGAGAAATCAACAGTAACAGTTCATACCCCTTAAGGCATGACCATCACGTCAATCCCGAAATTCAACTACGAGCTTTTTAACTGCAACAACTTTAATATACGCTATTGGAGCTGGAATTACCGCGGCTGCTGGCACCAGACTTGCCCTCCAA
+
<DDDDHHI=ECHIHHHHHHIIHIIIIIIFIIIIIHHHIIHHIIHIIIIIIIIHIHFHHHHFHIIIIIGHHHHIEEHEHHGIIIIEHHHHHHCFHHIGIIIGCGHHHICIIHIIIIHHHFHHHIHHHHHHFCHHCHHIIIHHIIIHHIIIIHHIIHIIIHHHIHHHIIHHHHHIHHIIIHFHIIIHIHHHHHHGHGHHFIIIIHIIHHGFHIIIIIIIHIIIIHFEHFIIIIIIII:HIHIIHIIIIIIIHHGIIHIHIIIIIHHIIHEDIIIIIIHHIHGHIIIIIIIIIIHIIIIHHIHIIIIHIGIHIIIIIIIIIIIIHIIIIIIIIIIIIIIIIIIIIIIIIIIDDDCD
@HISEQ:969:HM2KJBCX2:2:1101:16016:79200 2:N:0:ACTATGCA
ATTATACGGCGCCCCAACTATCCCTATTAATCATTACGTCAATCCTAGAAACCAACAAAATAGGATCGAACGTCCTATTTCATTATTCCATGCTAATGTATTCAAGCGTTAGCCTGCTTTAAACACTCTAATTTTTTCAAAGTAACAGTCCTGTTTCCCTGCAACACCAAATTAATGACATTACAGTTCTTCAAGAAGGAGGAATCAGTAAAGCCAGTACATACCATTGGCACGACCAACCTACTGACCCCGAAATTCAACTACGAGCTTTTTAACTGCAACAACTTTAATATACGCTATTGGAGCTGGAATTACCGCGGCTGCTGGCACCAGACTTGCCCTCCAA
+
DDDDDHHIIIIIICHIIIIIIIIIIIIIIIIIIIIHIIIHIIIIIIHIIIIIIIIIIIIHHHHIHIIIIIIIIIIIIIIIIIIIIIIIIIIIFHIHHIIIIFIHIHIIHIIIIIIIIIIHIIIIIIIHHFHI?IIIIIIIIIIIIIIIIIIHIIIIIIIIIIIIHHGIIIIHHIIIIIIIIIIIIIIIIIIIIIIIIIIIIIIHHHHIIIIIIIIIIIIIIIIIIIIIIIIIIIIIIIHIIIHGFIHIIIHHIIIIHIIIIIIHIIIIIIIIIIHHGHIIIIIHHHHHIIHIHIHHIHIIIIIIIIIIIIIIIIIIIIIIIIIIIIIIIIIIIIIGIIIIIDDDDD
@HISEQ:969:HM2KJBCX2:2:1101:5951:79613 2:N:0:ACTATGCA
ATTATACGGCGCCCCAACTATCCCTATTAATCATTACGGCTCTCCTAGAAACCAACAAAATAGGAGCGCCGTCCTATTCTATTATTCCATGCTAATGTATTCGAGCAAAGGCCTGCTTTGAACACTCTAATTTTTTCAAAGTAAAAGTCCTGCTTCCCGAACACACCCAGTGAAGGGCATGCCGTTCCGCAGAAGGAAAGGCCCGGCCGAACCAGTGCACGCGGTGAGGCGGACCGGTCAGCCAGGCCCAAGGTTCAACTACGAGCTTTTTAACTGCAACAACTTTAATATACGCTATTGGAGCTGGAATTACCGCGGCTGCTGGCACCAGACTTGCCCTCCAA
+
@@@@@EHHHCHHCHIHHHHFEFEEEHIHGIH@HIHHCEEHHHCEFGHFIHHIH@GHHHHHHGEHHF?EHHHHH?<FHEC1FHHHHHHHIIG?1DHFHGHHHIHHEHEIHHDIIIHFCHHHHHHEIHHHHHEGHEEDIIIHFFEHHGHIHIHIHHHDCHHDGHHHHHHHIIIIIIIIGIIHCHHDHEHIIIIHIIIIIIHHHHGIIIIIHHEIHIIHIIIIIIIIIIIIIIHHECCGHHIIIIHIIHIGIHHHIIIIIHGCIHIHIIIIIHHIIIIIHIIHHEHFIIIIIHHHHEHHIIIIHIFIGHIIIIHIHHDIHIIIIIHIHCHEEFGHIIHGHHH@ADD@
@HISEQ:969:HM2KJBCX2:2:1101:15960:79273 2:N:0:ACTATGCA
ATTATACGGCGCCCCAACTATCCCTATTAATCATTACTTCATTCCTAGAAACCAACAAAATAGAAACAAAGTCCTAAATTATTATTCCATGCTAATGTATTCATAGCTCATGCCTGCTTTAAACACTCTAATTTTTTCAAAGTAAAAGATCCAGATGGCGACACCGGCCCAATAAAGGGTAGCGCCGTTCTCTGGAAAGATGGCAGACGCACACCGGCACATAATGTGTTGCCACACTAGGCCGGACACGTCATACCAGAAATCCAACTACGAGCTTTTTAACTGCAACAACTTTAATATACGCTATTGGAGCTGGAATTACCGCGGGTGCTGGCACCAGACTTGCCCTCCAA
+
DDDDDII@HHIGIIIIIIHHHGHIHHHHIIGHCEFHIIIIIHGIHIHGHHHHECHHEEHHHHIGIIHHIIC<CGHIIIIICFHGIHH1CEHCHHECGH1FECFHHIHHHHHHHHF<?IHHHIGFFHFEHHHHGIHGHEGIIHHIHHIHEHHFHHHHHFFDBCEIIHIHHDEIIIIIIHIIIHHIHIHGBGIIIIIIIIIIIIIHIIIIIIIIIGIIIIIIIIIIHHIIHHIIIIHIIIIIGHHIIIHIGIHCIIIIIIIIIIIIHHIIIIIIIHIIIIIHIIIIIIIIIHGHIIIHIHGHGIIIIIIIHIIIIIIIIIHIIIIHIIIHIHIIHGIIIHIIHHHHIIIIDDDDD
@HISEQ:969:HM2KJBCX2:2:1101:8758:80210 2:N:0:ACTATGCA
ATTATACGGCGCCCCAACTATCCCTATTAATCATTACGGTGATCCTAGAAACCAACAAAATAGAACCATGCCGTCCTATTCTATTATTCCATGCTAATGTATTCGAGCAAAAATGCCTGCTTTAAACACTCTAATTTTTTCAAGGTAAAGGTCCTGGATCCGCAAGACACCCAATTAAGGACATCAAGTTTCTCCAGAAGGTGAGAAATCAACAGCGACAGTTCATACCCCTTAAGGCATGACCATCACGTCAATCCCGAAATTCAACTACGAGCTTTTTAACTGCAACAACTTTAATATACGCTATTGGAGCTGGAATTACCGCGGCTGCTGGCACCAGACTTGCCCTCCAA
+
DDDDDIIIIIHIIIIIIIIIIHIIIIIIIIIIIIIIIIIIIIIIIIIIIIIIIHIIIGIHIIHHIIIIHHIIIIHIIIIIIHIIIHIIICHIHIIIIIIIIHHIIIIIIIIIIIIHIIIIIIIHHHHIIIIIHIIIIIIIIIIHIIIIIIIIIIIIIIIIIIIIIIIIIIIIIIIIIIIIIIIIIIIIIIHIHIIIIIIIIIIIIIIIIIIIIIIIIIIIIIIIIIIIIIIIIIIIIIIIIIIIIIIIIIHFIIIIIIIIIIIIIIIIIHHIIIIIIIIIIIIIIIIIIIIIIIIIIIIIHIIIIIIIIIIIIIIIIIIIIIIIIIIIIIIIIIIIIIIIIIIIIIIIDDDDD
@HISEQ:969:HM2KJBCX2:2:1101:19296:79991 2:N:0:ACTATGCA
ATTATACGGCGCCCCAACTATCCCTATTAATCATTACGGTGATACTAGAAACCAACAAAATAGAAACATACCGTACTATACTAATATTCCATGCTAATGTATTCGAGAAAAAATGACTGCGTTAAACACTCTAATTTTTTCAAGGTAAAGGTCCTGGATCCGCAAGACACCCAATTAAGGACATCAAGTTTCTCCAGAAGGTGAGAAATCAACAGCGACAGTTCATACCCCTTAAGGCATGACCATCACGTCAATCCCGAAATTCAACTACGAGCTTTTTAACTGCAACAACTTTAATATACGCTATTGGAGCTGGAATTACCGCGGCTGCTGGCACCAGACTTGCCCTCCAA
+
0<<0<<11<CDH///0<CCC1<@CGH?1G@11<<<1110<D<111<D1<<D<D@G0<1111<<1111<<11<<<1<1D<11111<<111<11<111<C?F11<C?<@/FHF<C41%0B<1$<HACG16A?2EFG<C<1DHEEH)DAG0G0DGEA@H4IHG:/@ECHE/7</<HCFCHGC@D-</</<//////FDF@=D0<.<00<0F00<<D<11FG<D<ECHD<C<1FEGA1D/111C<<G@<C:<.D1<1////1<HIHHC@HGC0E<111=G@FC<1DCFC<1CC<111HHHEHEEE?D1CHH@G?HC<D<11C?ECC/CCEHHEHHFC@EHEED1F<@E<?E<@D0B@
@HISEQ:969:HM2KJBCX2:2:1101:13674:81378 2:N:0:ACTATGCA
ATTATACGGCGCCCCAACTATCCCTATTAATCATTACGTCAATCCTAGAAACCAACAAAATAGGATCAAACGTCCTATTTCATTATTCCATGCTAATGTATTCAAGCGTTAGCCTGCTTTAAACACTCTAATTTTTTCAAAGTAACAGTCCTGTTTCCCTGCAACACCAAATTAATGGCATTACAGTTCTTCAGAAAGGAGGAATCAGCGAGACCAGTACGTACCAATGGCACGACCAACCTGCTGACCCCGAAATTCAACTACGAGCTTTTTAACTGCAACAACTTTAATATACGCTATTGGAGCTGGAATTACCGCGGCTGCTGGCACCAGACTTGCCCTCCAA
+
DDDDDIH?E<CEHIIIIIIIHHHIIIIIIEHHIIIHIIIGHHI?GCHHCHFFHIIIIHIIIHCCHHIHIF1DFEHEEHII?FHHHHIFF@GHCHHHHIIIHIIIHEGHHIIHEGHIHGIIHIFHCGH?IIIHHHIHIHHHHIIIHEHICGIHHFIHHGHHGIIIIHGHHHHGHIIIHHHGIIIHIIHFHHHIIIIIIIGIIHHHHIHIIIIIIIIIIHIIIIIIIIIIHHHHHHII>IHFIIHGF=IHHHIHIIIHEHIIIHHIHHGIIIIIIIIIHIHHHGIIIHHHHHIIIIIIHGHIIIHIHIIIIIHIIIIIIIIIIIIIIIIHIHIIIIIHHFHIIDDDDD
@HISEQ:969:HM2KJBCX2:2:1101:3732:81520 2:N:0:ACTATGCA
ATTATACGGCGCCCCAACTATCCCTATTAATCATTACGGTGATCCTAGAAACCAACAAAATAGAACCATGCCGTCCTATTCTATTATTCCATGCTAATGTATTCGAGCAAAAATGCCTGCTTTAAACACTCTAATTTTTTCAAGGTAAAGGTCCTGGATCCGCAAGACACCCAATTAAGGACATCAAGTTTCTCCAGAAGGTGAGAAATCAACAGCGACAGTTCATACCCCTTAAGGCATGACCATCACGTCAATCCCGAAATTCAACTACGAGCTTTTTAACTGCAACAACTTTAATATACGCTATTGGAGCTGGAATTACCGCGGCTGCTGGCACCAGACTTGCCCTCCAA
+
DDDDDIHIIIIIIIIIIIIIIIIIIIIIIIIIIIIIIIIIIIIIIIIIIIIHIIIIIIIIIIIIIIIIIIIIIGHHIIIIIIIIIHIIHHHIIHIIGHHIH@GIHIIIIIIIIIIIIIIIIIIIIIHHIIIIIIIIIIIHIIIIIIIIIIIIIIIHHHIHGHIIIIIIIIIIIIIIIIIIIIIIIIIIIIIIIIIIIIIIIIIIIIIIIIIIIIIIIIIIIIIIIIIIIHIIIIIIIIIIIIIIIIIIHHHGIIIIIIIIIIIIIIIIIIIIIIIIIIIIIIIIIIIIIIIIIIIIIIIIIIIIIIIIIIIIIIIIIIIIIIIIIIIIIIIIIIIIIIIIIIIIIIIIDDDDD
@HISEQ:969:HM2KJBCX2:2:1101:4200:82227 2:N:0:ACTATGCA
ATTATACGGCGCCCCAACTATCCCTATTAATCATTACGTCGATCCTAGAAACCAACAAAATAGAATCAAACGTCCTATTTCATTATTCCATGCTAATGTATTCAAGCGTGAGCCTGCTTTAAACACTCTAATTTTTTCAAAGTAACAGTCCTGATTCCCCAAGACACCAAATTAATGACATCATAGTTCGTCAGAAGGAAGAAACCAATAAATTAGTACGTACCAAGGCACGACCAACATATTGATCCCGAAATTCAACTACGAGCTTTTTAACTGCAACAACTTTAATATACGCTATTGGAGCTGGAATTACCGCGGCTGCTGGCACCAGACTTGCCCTCCAA
+
DDDCDIIIIIIIIIHIIIHIHIIGIIIIIIIIGIIIHHIIHGIIHIIIIIIHHEHHHIHIIIGIHIIIHIHEHCGHGIHIHHHIIIIIIIIHHIIIIHIIIIIIIHHHHHIHHHHHIGHHIFHIIIIIIIIHHIIIHIIIIHIIIHIIIHIIIIIIIIHHIIHIHIIIHHHCIIIHHHIIIIIHIIIIHIIIIIIHIHHHIIIIIIIIIIIIIHIIIIIIIIHIIIIHIIIIIIIIIIIIIHHIIIIIIIIIIIIIIIIIIIIIIIIIIIIIIIIIIIIIIIIIHIIIIIIIIIIIIIIIIIIIIIIIIIIIIIIIIIIIIIIIIIIIIIIIIIIIIIIDDDDD
@HISEQ:969:HM2KJBCX2:2:1101:2476:82256 2:N:0:ACTATGCA
ATTATACGGCGCCCCAACTATCCCTATTAATCATTACGGTGATCCTAGAAACCAACAAAATAGAACCATGCCGTCCTATTCTATTATTCCATGCTAATGTATTCGAGCAAAATGCCTGCTTTAAACACTCTAATTTTTTCAAGGTAAAGGTCCTGGTTCCACATGACACCCAATTAAGGACATCATGCTTCTCCAGAAGGTGAGAAATCAACTGCGACAGTTCATACCCCTTAAGGCACGACCATCACGTCAATCCCGAAATTCAACTACGAGCTTTTTAACTGCAACAACTTTAATATACGCTATTGGAGCTGGAATTACCGCGGCTGCTGGCACCAGACTTGCCCTCCAA
+
DDDDDIEHHHCCHIIIGIIHIIHFEHHEHHIHIIEHIIGEHHIGHIIIHEHIIIIIIGHIIIIHIIHHHGHGHHHIIHEHIHHHHIIIHICHHGHEHIIIIEHHHHHHHHIHHCHIIHIHHHFHIHHIIHHGHIHHIIHEHHHIHHHGHHEHIIHHHHHHHIIHHHHIHEIHIIIHIIHIHHIHHIHHHHIHEIHEE?HHFHHIHGGIIGHIHIHGHHFCIHIIIIGIIIIIHHHIHIHGIIIIIIIIHFHIIIHHIHHHFHGHHCHHFIHGHHEIIIIIIIHIIHHHHIIIIIIIIHIHHHIIIHIHHIHFIHHHIIIIIIIIIGIIIIIIIIHIIIIHIIIIIIIDDDB@
@HISEQ:969:HM2KJBCX2:2:1101:4286:82760 2:N:0:ACTATGCA
ATTATACGGCGCCCCAACTATCCCTATTAATCATTACCCCAGTCCTAGAAACCAACAAAATAAGACTGAAGTCTTATGTCATTATTCCATGCTAACATATTCAAACAATCGTTTGCTTTGAACACTCTAATTTTTTCAAAGTAAAATTCCTACAGTCAGAAAACACCAATAAAGGCACCTCCCACATGTAGAATAATTGGCTTAAAAAATGTAATCAACAATGTTGAAACAAGTTTTACACCAAAAGGTTCAACTACGAGCTTTTTAACTGCAACAACTTTAATATACGCTATTGGAGCTGGAATTACCGCGGCTGCTGGCACCAGACTTGCCCTCCAA
+
DDDCDE?CEDIHGHHHIGHHHEHIIHIIIIIEHIGHH?HEHHHIIIHHIHIHIIIIIIIHIHIIIIIEFIIHCHHHHIIIGIIHIHHIGIIGIHIIIHIIIGHIIHHHIHHHIIHHHIHHHIIIFIHIIHHIIIHIHIIIIIIIIIIIIIIHHHHIHIIIIIIIIGIIIIHHIHIHIIIIHIIIHIIIHIIIIIIIIIIHHIIIIIIIIIIIIIIIIIIIIIIHHHIIIIIIIIHHHFIIHIIIIIHIIIIIIIIIIIIIIIIIIIIIIIIIIIIIIIIIIIIIIIIIIIIIHHIIIIIIIIIIIIIIIIIIIIIIIIIIIIIIIIIIIIIIIIDDDDD
@HISEQ:969:HM2KJBCX2:2:1101:20567:81833 2:N:0:ACTATGCA
ATTATACGGCGCCCCAACTATCCCATCCCCAACTATCCCTATTAATCATTACTTCAATTCTAGAAACCAACAAAATAGAACCGAAGTCCTAAATTATTATTCCATGCTAATGTATTCAAGGCATAAGCCTGCTTTAAACACTCTAATTTTTTCAAAGTAATAGAGCTAGATGGCGACGACAAGCCCAGTAAAGGGTTGTCGCCGTTCTCAAGCAAGATGGTAGACGCGCGCCAGCACACACACTCGTAACCGAGGCGGGCCAGGTGCGTCAAACCAGAAATCCAACTACGAGCTTTTTAACTGCAGCAACTTTAATATACGCTATTGGAGCTGGAATTACCGCGGCTGCTGGCACCAGACTTGCCCTCCAA
+
DDADDIIIIIIHIIIIIIIIIIIIIIIIIIIIIIIIIIIIIIIIHIIIHIIIIIIIHIIIHHHHHIIIIIIIIIIIIIIIIIIIIIIIIIIIIIIIIIIIIHIIIIIHIIIIIHHHIIIEHHIIIIHIIHHIHIIIHIIHHHHHIHHIIHGHGIIIHHHHHIIIIHHIHIHHHHGHIIIIIIIIHHIIIIIIGHHIIHHHIIIIIIIIIIHIHIIIIIIHHIIIIIIIIIIIIIIIIIIIIIHHIHIIIIIIIIIIIIIIIIIIIIIIIIIIIIIIIIIHIIIIHHHIIIIIIIIIIIIIIIIIIIIIIIIHIIIIIIIIIHHHGHIIIHIIIIIIIIIIIIIIIIIIIIIIIIIIIIIIHIIIIIDDDDD
@HISEQ:969:HM2KJBCX2:2:1101:14174:82843 2:N:0:ACTATGCA
ATTATACGGCGCCCCAACTATCCCTATTAATCATTACATCGATCCTAGAAACCAACAAAATAGAATCGGATGTCCTATTTCATTATTCCATGCTAATGTATTCAAGCGTGAGCCTGCTTTAAACACTCTAATTTTTTCAAGGTAACAGTCCTAATTCCCCGTGACACCAAATTAATGGCATTACGGTTCTTTAGAAGGTGAGAAATCAATAATATCAGTACATACCAACGGCATGACCGAAACATTGATCCCGAAATTCAACTACGAGCTTTTTAACTGCAACAACTTTAATATACGCTATTGGAGCTGGAATTACCGCGGCTGCTGGCACCAGACTTGCCCTCCAA
+
DDDDDIIIFIIIIIIIIIIIIHIIIIIIIIHIIIIIIIIIIIIIIIIGHHIIHIIIIIIIIIIIIIIGIIIIIIIIIIIIIIIIHHIIHFHIIIIGHIIIIIHHIHIIHIIIIIIIIHIIIIIIIIIIHIIIIIIIIIIIIGIIIHIIIIIIIIHIIIIIIIIIIIIIIIIIIIIIIIGIIIIHGHIGIIIIIIIIIIIIIIIIIIIIIIIIIIIIIIIIIIIIIIIIIIIIIIIIIIIIIIHIHHIIIIIIIIIIIIIIIIIIIIIIIIIIIIIHIIIIIIIIIIIIIIIIIIIIIIIIIIHIIIIIIIIIIIIIHIIIIIIHIIIIIIIIIIIIIIIIIIDDDDD
@HISEQ:969:HM2KJBCX2:2:1101:7958:83065 2:N:0:ACTATGCA
ATTATACGGCGCCCCAACTATCCCTATTAATCATTACGTCAATCCTAGAAACCAACAAAATAGGATCGAACGTCCTATTTCATTATTCCATGCTAATGTATTCAAGCGTTAGCCTGCTTTAAACACTCTAATTTTTTCAAAGTAACAGTCCTGTTTCCCTGCAACACCAAATTAATGACATTACAGTTCTTCAGAAAGGAGGAATCAGCGAAGCCAGTGCATACCAGTGGCACGACCAACCTGCTGACCCCGAAATTCAACTACGAGCTTTTTAACTGCAACAACTTTAATATACGCTATTGGAGCTGGAATTACCGCGGCTGCTGGCACCAGACTTGCCCTCCAA
+
DDDDDHHHIIIIIIIIIIIIIIIIIIIIHGIGIIHIIIHIIIIH?CGHGHIHIIIIIHIHHGF?FC@EHH1C<GDGHHHHHIIIHHIHHIIEEHHHIHFHIIIIIIIIIIIIHIIIIIIIIHHIIHIIIIIIHIIHIIIHHIIIIIIIIIIHIIIIIIIIIIIIIIIIIIIHIIIIIIIIIIIIHIIIIIIIIIIIIIIIIIIIIIIIIIIIIIIIIIIIIIIIIIIIIIIIIIIIIIHIIIIHGIIIIIIIIIIIIIIIIIIIIIIIIIIIIIIIIIIIIIIIIIIIIHIIIIIIIIIIIIIIIIIIIIIIIIIIIIIIIIIIIIIIIIIIIIIIIIIIIDDDDD
@HISEQ:969:HM2KJBCX2:2:1101:9370:83178 2:N:0:ACTATGCA
ATTATACGGCGCCCCAACTATCCCTATTAATCATTACGGTGATCCTAGAAACCAACAAAATAGAACCATGCCGTCCTATTTTATTATTCCATGCTAATCTATTCAAGCACTAGCTTGCTTTAAGCACTCTAATTTTTTCAAGGTAATAGCTCTGCTTCCCCAACGCACCAAATTAATGGCATGAAGGTTATTCAGAAGGTAAGAATCCATCAAATCAGTACGAACAGTGAAGCCCGACCGATAGACAGATTCCGAAATTCAACTACGAGCTTTTTAACTGCAACAACTTTAATATACGCTATTGGAGCTGGAATTACCGCGGCTGCTGGCACCAGACTTGCCCTCCAA
+
DDDDDHHHIIIIIIIIIHIIIIIIIIIIIHHIIIIIIIIIIIIFIIHIHIIIHIIIIHIIIICHIIHHIHHHHIIIIHIIIIHIIIHHIIGHIFHIIIHIIHHHIIIIIIIIIIIIIIIIIIIGIHHIIIHIIIIGIHIHIIHIIIIIIIIHIHIIHHIHIHHIIIIIIIIIIIIIIIIIIHIIIIIIIIHIIHIIHIHIIIIIIIHIIIIIIIIIIIIIHIIIIIIIIIIIHIIIIIIIIHIIIHHIIIIIIIIIIIIIIIIIIIIIIIHIIHIIIIIIIIIIIIIIIIIIIHIIIIIIIIIIIIIIIIIIIHIIHIIIIIIIIIIIIIIIIIIHIIIIIIIDDDDD
@HISEQ:969:HM2KJBCX2:2:1101:4030:83779 2:N:0:ACTATGCA
ATTATACGGCGCCCAACTATCCCTATTAATCATTACGGTGATCCTAGAAACCAACAAAATAGAACCATGCCGTCCTATTCTATTATTCCATGCTAATGTATTCGAGCAAAAATGCCTGCTTTAAACACTCTAATTTTTTCAAGGTAAAGGTCCTGGATCCGCAAGACACCCAATTAAGGACATCAAGTTTCTCCAGAAGGTGAGAAATCAACAGCGACAGTTCATACCCCTTAAGGCATGACCATCACGTCAATCCCGAAATTCAACTACGAGCTTTTTAACTGCAACAACTTTAATATACGCTATTGGAGCTGGAATTACCGCGGCTGCTGGCACCAGACTTGCCCTCCAA
+
DDDDDIIHIIIIIIIIIIIIIIIIIIIIHIIIHHIIHIHIIIHGIIHIIIIIIHIIIIIIIHHIIIIIFIIGIIIIIIIIIIIIFHIIHIIIHHIIIIIIIHHHIIHIIIIIIIHGIIIIIIIIIIIIIIHHIIFIIIIHHIIHIIIIIIIIIIIIHHIIHIIIIIIIIIIIIIIIHIHHHIIIIIIIIHHHHIIIHHIIIIHIIIIHHIHIIIIIIIIIIIIIIIIIIHIIIIIIIIIIIIIIIIIIIIHIIIIIIIIIIIIIIIIIIIHHIIIIIIIIIIIIGIIIIIIIIIIIIIIIIIIIIIIIIIIIIIIIIIIIIIIHIIIIIIIIIIIIIIIIIIIIIIIDDDDD
@HISEQ:969:HM2KJBCX2:2:1101:18319:84174 2:N:0:ACTATGCA
ATTATACGGCGCCCCAACTATCCCTATTAATCATTACGGCGGTCCTATTCTATTATTCCATGCTAACGTATTCGAGCAAAGGCCTGCTTTGAACACTCTAATTTTTTCAAAGTAAAAGTCCTGGTCCCCAACACACCCAGTGAAGGGCATGCGGTTCTCCAGAAGAGAAGGCCCGGCCGGACAAGTGCACGCGGTGAGGCGGACCTGCCAGCCAGGCCAAAGGTTCAACTACGAGCTTTTTAACTGCAACAACTTTAATATACGCTATTGGAGCTGGAATTACCGCGGCTGCTGGCACCAGACTTGCCCTCCAA
+
BDDDDHH1ECH?<C?EHHHHHECCDHHHIIIIGIIIICGDHHCCC?CGH@CCEHHCFCHHGGEGEHHCHHIIECC1EHHHE<?EFEFGGGGFFEHHC?HGHHFHHFHHHHHEHFCEEGFHHEHEDGHEHAHHIHHHGFHHHCEHAF/EHHGHHCEH@FCHGHEIHGCHHECFHHHDCHHCHIIHHIIHHHHC@@C@HFEDHGD<HF<FEF11EF@GHHFEHHHEHIHHGEE@HEHIIHHHEFIHHCGHHHCGCF<?HH@H@CCD@@HEF<HEEIHHEFF@CHHHCF1HIHHEHHCHG<?HCHHHEIHIIDD<@0
@HISEQ:969:HM2KJBCX2:2:1101:11117:84322 2:N:0:ACTATGCA
ATTATACGGCGCCCCAACATCCCTATTAATCATTACGGTGATCCTAGAAACCAACAAAATAGAATCATGCCGTCCTATTTTATTATTCCATGCTAATGTATTCAAGCAAAATGCCTGCTTTAAACACTCTAATTTTTTCAAAGTAAAGGTCCTGGTTCCCCGTGACACCCAATTAAGGGCATCGCGGTTCTCCAGAAGGTGAGAAATTGACTACACCAGTTCATACCCCTTAAGGCACGACCGATGTGTCAATCCCGAAATTCAACTACGAGCTTTTTAACTGCAACAACTTTAATATACGCTATTGGAGCTGGAATTACCGCGGCTGCTGGCACCAGACTTGC
+
DDDDDIIIIIIIIIIIIIIIIIIHHHIIIIIHHIIIIIIIIIIIIIIIIIIIIIIIIHIIIIHIHIIIIIIIIHIIIIIIIIIIIIIGIIIIIHIIIIIIIIIGIIIIIIIIIIIIIIIIIIIIHHIHIIIIIIIIIIIIIIIIIIIIIIIIIIIIIIIIIIHIIIIIIIIIIHIIIHIIIIIIIHIIIIIIIIIIIIIIIIIIIIIIIIIIIIIHIIIIIIIIIIIIIIIIIIIIIIIIIIIIIIGGIIIIIIIIIIIIIIIIIIIIIIIIIIIIIIIIIIIIIIIIIIIIIIIIIHGIIIIIIIIIIIIIIIIIIIIIIIIIIIIIIIIIIIIIIIIDDDDD
@HISEQ:969:HM2KJBCX2:2:1101:9223:84356 2:N:0:ACTATGCA
ATTATACGGCGCCCAACTATCCCTATTAATCATTACGGTGATCCTAGAAACCAACAAAATAGAACCATGCCGTCCTATTCTATTATTCCATGCTAATGTACTCGAGCAAAAATGCCTGCTTTAAACACTCTAATTTTTTCAAGGTAAAGGTCCTGGATCCGCAAGACACCCAATTAAGGACATCAAGTTTCTCCAGAAGGTGAGAAATCAACAGCGACAGTTCATACCCCTTAAGGCATGACCATCACGTCAATCCCGAAATTCAACTACGAGCTTTTTAACTGCAACAACTTTAATATACGCTATTGGAGCTGGAATTACCGCGGCTGCTGGCACCAGACTTGCCCTCCAA
+
D@D0@HHHED?FCFGHGHHG<1C@GEHH1GFEE?C@DCHH?GFHHI?HHI@1<F0C<GHIGIEHIEHHC11/<CC<G?GGCHCHH111DC1C1<CH@?1D1<DHHCCIHIHIIIFFDGDH8G?GCEHI1AFCHE<F?8<IIHEGCGHFC<FHCHHDGHEHIIIIIIHHDHCHIEGGFCGFGF@HH<FDCDG@CHIHHHIIIFHFHCGEHHHC@IHHIHEHEIIGIHFHHEGIHHFHEHEGIHIHCIHHHG@EIHDDF<1CCG<@HEHHHHHIHE?EHHF1CEHHECIIIIHHEGGFC=IIIIHHIHGCC1IGFHEHHHHCE</CEHGIHGIIIHHIHHCHIHHHEEF@A@D0
@HISEQ:969:HM2KJBCX2:2:1101:8954:85196 2:N:0:ACTATGCA
ATTATACGGCGCCCCAACTATCCCTATTAATCATTACGGTGATCCTAGAAACCAACAAAATAGAACCATGCCGTCCTATTCTATTATTCCATGCTAATGTATTCGAGCAAAAATGCCTGCTTTAAACACTCTAATTTTTTCAAGGTAAAGGTCCTGGATCCGCAAGACACCCAATAAAGGACATCAAGTTTCTCCAGAAGGTGAGAAATCAACAGTAACAGTTCATACCCCTTAAGGCATGACCATCACGTCAATCCCGAAATTCAACTACGAGCTTTTTAACTGCAACAACTTTAATATACGCTATTGGAGCTGGAATTACCGCGGCTGCTGGCACCAGACTTGCCCTCCAA
+
DDDDDIIIIHIIIHIIIIIIIIIIIIIIIIIIIIIIIIIIIIGIHHHHHIIIHIIIHEGHIIHIIIIIIHHHIHDHIIIIIIIIIHIIIIIIIIIIIIFIIEHHIIIIHHIIIIIIIIHIGHHHIIIIHIHIIIIIIIIIIIIIIIIIGGHHHIIGEHCHIHHHHHHIIIIHHHIHIHHGIIGHHIIHIIIIHIHIHHIIHFIHHHHH@HIIIIIIHGHHEHEIHHHIIIIHIHHHIIIIHHIIHHHHIHHGHIHHHH@IHIHGIHIHHIIIIIIIHHHHIHIGIIIIIHHHGEHHHHHGIIIIIIIHIHHGIIIIIIIIIHIIHIIIIIIIIIIHIIIIIIIIHGIIDDDDA
@HISEQ:969:HM2KJBCX2:2:1101:17588:87191 2:N:0:ACTATGCA
ATTATACGGCGCCCCAACTATCCCTATTAATCATTACGGCGGTCCTAGAAACCAACAAAATAGAACCGCACGTCCTATTCTATTATTCCATGCTAACGTATTCGAGCAAATGCCTGCTTTGAACACTCTAATTTTTTCAAAGTAAAAGTCCTGGTCCCCAACACGCCCAGTGAAGGGCATGCGGTTCTCCAGAAGAAAAGGCCCGGCCGGACAAGTGCACGCGGTGAGGCGGACCTGCCAGCCAGGCCAAAGGTTCAACTACGAGCTTTTTAACTGCAACAACTTTAATATACGCTATTGGAGCTGGAATTACCGCGGCTGCTGGCACCAGACTTGCCCTCCAA
+
@<DDDHIFHIHICECEGHIIHHFHH1GHHHIGHIIHEE=C?/CHHIIFCHHHFHHEHHHIG@C?CHHDD<<CHGHHHIHGIIHHEH@GFHHHIFIHHIHHIHHFFHIIIHIIIHIHGIHHHFHEHHHHGHHHHEHA@HHHIIIIIHGIIHHHHHHHGIIIHHIIIGIHGHGHGHFFHIIGIIIIIIIIIHIIHIHEHCHHHIIIIHHHHFIIIIIHGIIIIIIIHIII=IIIIIIIIIIIIIHIIGHIIGIIHIIIIIIIIHIIIIIIIIIIIIIIIIIIIIIIIIIIIIIHHIIIIIIIIIIIIIIIIIIHIHIIHGIIIIIIIIIIIIIIIHIHIIICCDDD
@HISEQ:969:HM2KJBCX2:2:1101:13415:88369 2:N:0:ACTATGCA
ATTATACGGCGCCCCAACTATCCCTATTAATCATTACGGTGATCCTAGAAACCAACAAAATAGAACCATGCCGTCCTATTCTATTATTCCATGCTAATGTATTCGAGCAAAAATGCCTGCTTTAAACACTCTAATTTTTTCAAGGTAAAGGTCCTGGATCCGCAAGACACCCAATTAAGGACATCGAGTTTCTCCAGAAGGTGAGAAATCAACAGCAACAGTTCATACCCCTTAAGGCACGACCATTACGTCAATCCCGAAATTCAACTACGAGCTTTTTAACTGCAACAACTTTAATATACGCTATTGGAGCTGGAATTACCGCGGCTGCTGGCACCAGACTTGCCCTCCAA
+
DDDDDHHHIHIIIIIIIIIIIIIIIIIIIIIIIIIIIIHIIIIHIIIGIIIIIIIIGIHHHHHIIIIIIHIIIIIIIIIIIIIIIHIIIIIIIIIIIIIIIFHHIIIHIHIHIIIIIIIIIIIIIIIIIIIIIHIIIIIIIIIIIIIIIIIIIIIIIHHIIIIIIIIIIIIIIIHHIIIIIIIIIIIIIHHIFIIIIIIIIIIIIIIIIHIIIIIIIIIIIIIIIIIIIIIIIIIIIIIIIIIIIIIIIIIHIIIIIIIIIIIIIIIIIIIIIIIIIIIIIIIIIIIIIIIIIIIIIIIIIIIIIIIIIIIIIIIIIIIIIIIIIIIIIIIIIIIIIIIIIIIIIIIIDDDDD
@HISEQ:969:HM2KJBCX2:2:1101:9238:88653 2:N:0:ACTATGCA
ATTATACGGCGCCCCAACTATCCCTATTAATCATTACGTCAATCCTAGAAACCAACAAAATAGGATCAAACGTCCTATTTCATTATTCCATGCTAATGTATTCAAGCGTTAGCCTGCTTTAAACACTCTAATTTTTTCAAAGTAACAGTCCTGTTTCCCTGCAACACCAAATTAATGACATTACAGTTCTTCAAGAAGGAGGAACCAGTAAAGCCAGTACATACCAGAGGCACGACCAACCTACTAATCCCGAAATTCAACTACGAGCTTTTTAACTGCAACAACTTTAATATACGCTATTGGAGCTGGAATTACCGCGGCTGCTGGCACCAGACTTGCCCTCCAA
+
DDDDDIHIIIIIIIIIIIIIIIIIIIIIIIHHIIIIIIIIIIIIGHIIIIIIIIIIIIIHIIIHGIIIHIIIIGIIIIIHHIIIIHIGIIIIIIIIIIIIIHHHIIIIIIIIIIIIIIIIIIHIIIIIIIIIIIIIIIIIIIIIIIIIIIIIIHHIIHIIIIIIIIIIIIIHIIIIIHIIIIIIIIIIIIIIIIIIIIIIIIIHIIIIIIIIIIIIIIIIIIIIIIIIIIIIIIIIIIHIIHIHIHIHIHIIHIIIIIHHHIIIIIHIIIIIIIIIIIIIIIIIIIIIIIIIIIIIIIIIIIIIIIIIIIIIIIIIIIIIIIIIIIIIIIIIIIIIIIIIIDDDDD
@HISEQ:969:HM2KJBCX2:2:1101:6976:89942 2:N:0:ACTATGCA
ATTATACGGCGCCCCAACTATCCCTATTAATCATTACGGTGATCCTAGAAACCAACAAAATAGAACCATGCCGTCCTATTCTATTATTCCATGCTAATGTATTCGAGCAAAAATGCCTGCTTTAAACACTCTAATTTTTTCAAGGTAAAGGTCCTGGATCCGCAAGACACCCAATAAAGGACATCGAGTTTCTCCAGAAGGTGAGAAATCAACAGTAACAGTTCATACCCCTTAAGGCATGACCATCACGTCAATCCCGAAATTCAACTACGAGCTTTTTAACTGCAACAACTTTAATATACGCTATTGGAGCTGGAATTACCGCGGCTGCTGGCACCAGACTTGCCCTCCAA
+
DDCDDIIHIIIIIIIIIIIIIIIIIIIIIIIHIIIIIIIIHIIIIIIIIIIIIHIIIIHIIIIIIIIHIIFHHIIIIIIIIIIIIIIIIHIHHIIIIIIHIHHHIIHIIIIIIIIIIIIHHIIIIIIIIIIIIIIIIIIIIIIIIIIIIIIIHIIIIIIIIIHIIIIIIIIIIIIHIIIIIIIIIIIIIIIIIIIIIIHIIIIIIIIIIIIIIIIIIIIIIIIIIIHIIIIIHIIIIIIIIIIIIIIIIIHGIIIIIIIIIIIIIIHIGIIIIIIIIIIIIIIIIIIIIIIIIIIIIIIIIIIIIIIIIIIIIIIIIIIIIIIIIIIIIIIIIIIIIIIIIIIIIIIIDDDDD
@HISEQ:969:HM2KJBCX2:2:1101:14166:90147 2:N:0:ACTATGCA
ATTATACGGCGCCCCAACTATCCCTATTAATCATTACATCGATCCTAGAAACCAACAAAATAGAATCGGATGTCCTATTTCATTATTCCATGCTAATGTATTCAAGCGTGAGCCTGCTTTAAACACTCTAATTTTTTCAAGGTAACAGTCCTAATTCCCCGTGACACCAAATTAATGGCATTACGGTTCTTTAGAAGGTGAGAAATCAATAATATCAGTACATACCAACGGCATGACCGAAACATTGATCCCGAAATTCAACTACGAGCTTTTTAACTGCAACAACTTTAATATACGCTATTGGAGCTGGAATTACCGCGGCTGCTGGCACCAGACTTGCCCTCCAA
+
DDDDDIIIIIIIIHIIIIIIIIIIIIIIIIIIIIIIIIHIIIIIIIIGIIIIIIIIIHIIIHHIIIIHIIIIIHHIIIIIGIIIIIIIHIIGFHIIIHIIIGIIHIIIIIIIHIHIIIHIIIIIIIIIIIIIIIIIIIIIIIIHIIIIIIIIIIIIIIIIIIIIIIIIIIIIIIIIIIIIIIIIIIIIIIIIIIIIIIIIIIIIIIIIIIIIIIIIIIIIIIIIIIIIIIIIIIIIIIIIIIIHHGIIIIIIHIIIIIIIIIIIIIIIIIIIIIIIIIIIIIIIIIIHIIIIIIIIIIIIHHIIIIIIIIIIIIIIIIIIIIIIIIIIIIIIIIIIIIIIIIDDDDD
@HISEQ:969:HM2KJBCX2:2:1101:2536:92086 2:N:0:ACTATGCA
ATTATACGGCGCCCCAACTATCCCTATTAATCATTACGGTGATCCTAGAAACCAACAAAATAGAACCATGCCGTCCTATTCTATTATTCCATGCTAATGTATTCGAGCAAAAATGCCTGCTTTAAACACTCTAATTTTTTCAAGGTAAAGGTCCTGGATCCGCAAGACACCCAATAAAGGACATCAAGTTTCTCCAGAAGGTGAGAAATCAACAGCGACAGTTCATACCCCTTAAGGCATGACCATCACGTCAATCCCGAAATTCAACTACGAGCTTTTTAACTGCAACAACTTTAATATACGCTATTGGAGCTGGAATTACCGCGGCTGCTGGCACCAGACTTGCCCTCCAA
+
DDDDDIIIIIIIIIIIIIIIIIIIIIIIIIIIHIIIIIIIIIIGIIIIIIIIIIIIIIIIIIHIIIIIIHIIIHHHIIIIIIIIIIIIHEHHIIHIIIIHIHIIHIIIIIIIIIIIIIIIIIIIIIIIIIIIIHIIIHIIIIIIHIHHIIIIIIIIIIIHHIIIIIIIIIIIIIIIHIIHIIIIIIIIIIHIIIIIIIIIIIHIIIIIIIIIIIIIIIIIIIIIIIIIIIIIIIIIIIIIIIIIIIIIIIHHIIIHIHIIIIIIIIIIIIIIIIIHIIIIIIIIHIIIIIIIIIIIIIIIIIIIIIIIIIIIIIIIIIIIIIIIIIIIIIIIIIIIIIIIIIIIIIIIDDDDD
@HISEQ:969:HM2KJBCX2:2:1101:9072:92266 2:N:0:ACTATGCA
ATTATACGGCGCCCCAACTATCCCTATTAATCATTACGGTGGTCCTAGAAACCAACAAAATAGAACCACAACGTCCTATTCTATTATTCCATGCTAATCTATTCAAGCAATAGCCCGCTTTAAACACTCTAATTTTTTCAAGGTAATGGTCCTGGCTCCCCAACACACCCAATTAAGGACATACTGGTTCACCAGAAGGAAGACCCGACAACAGGACAGTACTCGCCAAAGACGGACCGCCCGGCCAAGTCTAAAATTCAACTACGAGCTTTTTAACTGCAACAACTTTAATATACGCTATTGGAGCTGGAATTACCGCGGCTGCTGGCACCAGACTTGCCCTCCAA
+
DBDDDIIHIIIIIIIIIIHIIIIIIIIIHIIIIIIIIIIIIIIIIIIIIIIHEHIIIIIIIIHHHHHIIIIIGHGHIIHHHIIIHIIIGHIHHIICHIHHHHGHHIHIIIIIIIHICHHIIIIIIIIIIIIIIHHHIIIIIIHHIIIIHHIFIHHEHHIIIIIHGHIIIHHHHHIHIHIHIIIIHHGIIIHHHHGGFIIIHIIIIHGIIIIIIIIIIIIIIHHIIIGIIIHHIHIIIHHGIIIIHHIIIIIHIIIIIHFHIIIIIIHIIHIIHIIIIIIIIIIHIIIIIHHH=IIIIHIIIIIIIIIIIIIIHIIIIHIIIIIIIHIIIIIIIIIIIIIIIIDDDDD
@HISEQ:969:HM2KJBCX2:2:1101:12219:93222 2:N:0:ACTATGCA
ATTATACGGCGCCCCAACTATCCCTATTAATCATTACGGTGGTCCTAGACCAACAAAATAGAACCAACGTCCTATTCTATTATTCCATGCTAATCTATTCAAGCAAAAGCCCGCTTTAAACACTCTAATTTTTTCAAGGTAATGGTCCTGGTTCCCCGACACACCCAATAAAGGGCATACCGGCTCACCAGAAGGATAGACCCGACAGCAGAACAGTACTCGCCAGAGACGGACCGTCCGGTCAGGCCTAAAATTCAACTACGAGCTTTTTAACTGCAACAACTTTAATATACGCTATTGGAGCTGGAATTACCGCGGCTGCTGGCACCAGACTTGCCCTCCAA
+
DDDDBHHIHHHIIDHIHGHHIII?HHI?FHIEGEGHEEHHHE0GFHCEHHHHIHEHCHHHFHHHHHHHHGHIHHEGHHCHFCFFEHH?HCHEHEHHICHFC<FHGHHIHIIIIICEHIGHFFHIIIH?HHHIIGHHHIFHHGFHHFCIIHHGFHIHHHCIHHIIHHHHGACIHIIIFHHHIHIHIHIHHIHHHIHEHG?GHHHHEHHHECEHEHHIHHFGHHHEEIIIHGHHHHHHDIIIIHHIIHF@HIIIIHIIIIGIIIHHIIIIHHHHHHHHIIIIHHHHIIIIIHEG?HHHD@EIIHIHIIIIIHIIIIIIIIHIHIHIHIIIIIHHHCFFHHIDDCDD
@HISEQ:969:HM2KJBCX2:2:1101:1841:94275 2:N:0:ACTATGCA
ATTATACGGCGCCCCAACTATCCCTATTAATCATTACGTCGATCCTAGAAACCAACAAAATAGAATCAAACGTCCTATTTCATTATTCCATGCTAATGTATTCAAGCGTAAGCCTGCTTTAAACACTCTAATTTTTTCAAAGTAACAGTCCTGATTCCCCACGACACCAAATTAATGACATCGCGGTTCTTCAGAAGGTAGGAACCAATAATGCCAGTGCGTACCGAAGCACGACCAACAATTTGATCCCGAAATTCAACTACGAGCTTTTTAACTGCAACAACTTTAATATACGCTATTGGAGCTGGAATTACCGCGGCTGCTGGCACCAGACTTGCCCTCCAA
+
DDDDDIIIIGIIIIIIIIIIIIIIIIIIIIHIIIIIIIIIIGIIHIGIIIIIIHIIGIIIIHHCHIIHGHHIIIHIIIIIHIIIIIIIIGIIIIIIIIIIIIIIIIHIIIIIGIHIHIHHFIHHIIHHIIHHIIIIIHHHIHIIIIIIIIIIIIIIIIIIIIIIIIIIIIHIHIIIIIIIIIIIIIIIIIIIIIIIIIIIIIIIIHIIIIIHIIIIIII=IIIIIIIIHIIIIIIIIIIIIHHHIIIIIIIIIIIHIIIIIIIHHIIIIIIIIIIIIIIIIIIIIIHIHIIIIIIIIIIIIIIIIIIIIIIIIIIIIIIIIIIIIIIIIIIIIHIIIIIIDDDDD
@HISEQ:969:HM2KJBCX2:2:1101:20918:93922 2:N:0:ACTATGCA
ATTATACGGCGCCCAACTATCCCTATTAATCATTACGGTGATCCTAGAAACCAACAAAATAGAACCATGCCGTCCTATTCTATTATTCCATGCTAATGTATTCGAGCAAAAATGCCTGCTTTAAACACTCTAATTTTTTCAAGGTAAAGGTCCTGGATCCGCAAGACACCCAATAAAGGACATCAAGTTTCTCCAGAAGGTGAGAAATCAACAGTAACAGTTCATACCCCTTAAGGCATGACCATCACGTCAATCCCGAAATTCAACTACGAGCTTTTTAACTGCAACAACTTTAATATACGCTATTGGAGCTGGAATTACCGCGGCTGCTGGCACCAGACTTGCCCTCCAA
+
D?@BDG@CGHDHIHIGHHIHHHIIIHIIIHHHI@GHIHHIIH?GFHFHIICHHICHIIIIH1FHHIIIEHIG0<C<F@GHEHHHGEHIHEHHEHHHH?DE@CHEH%EHICHHE<HIEHIIHFHCFGGHHHGHHHHCHHHIIIIEFHHHHHHIHHHE?FGFCIHHDHEH?HHIIHGEE#<C?IGHG?HHHHIHDHHGEIHHHHFHEHE<HHGFGH:EH3E>HC1FHH=IHI=HIHGHHEGFDFCHIHEEHFDGCHHHIH?HEHHCGCHHHHHGEIIIIHHHGIIIHHIHGGIIHHHGHEGEHIIIHHHIIIHGIIIHIIIIIIIHEIIIGIIIIIIIIIIHHHIIIGIAACDB
@HISEQ:969:HM2KJBCX2:2:1101:3277:95025 2:N:0:ACTATGCA
ATTATACGGCGCCCCAACTATCCCTATTAATCATTACCTCGACTCCGAAAGCCAACGAAATAGAACCGAGATCCTATTCCATTATTCCATGCACTAATGTTCAGGCTGTAGCGCCTGCTTTGAGCACTCCAATTTTTTCAAAGTAAACGTGCTGGCCACCCATGGCACTCGATTAAGAGAACCATGAACGAACCAACAAAATCGTCCGGGCAAACAGTAGACACCGCAAGGTGCACCGCTCGCCCGAAACCGAGATCCAACTACGAGCTTTTTAACCGCAGCAATATTAGTATACGCTATTGGAGCTGGAATTACCGCGGCTGCTGGCACCAGACTTGCCCTCCAA
+
DDBDDHGIHDHHIIIIHIHIIEIIHIIIGIHHIHHIIIIIHGEHHFDHHIIIIIIHE@EEEFHHIEHH<HHIIIIHEHEEHHHHIIIHHHHIEHHHHIHIHIHFIIHHHHHHIHHIIGHIHHHEHGHHIIIHFHHIHDHGHHHHHHHHHHIIIH@DHFHEIHIFIHHHEHIHH:GHGIIIIHFHIGIIIHHGGIIHHHGFD:HECHGEGIIIIHHIHHHGIIIHHGIIIHGHIHHIIIIHDDHCDHIHIIIHCEHHGHHHC@EHHIIIHHCHHIHIIIIIHIIIHGHHHHEIIIIIIIIIIHIIIIIHIHIHHHGIHIIHHGEHIHHIHIHHFEHHIHHIIDDDA@
@HISEQ:969:HM2KJBCX2:2:1101:9268:95422 2:N:0:ACTATGCA
ATTATACGGCGCCCCAACTATCCCTATTAATCATTACGGTGATCCTAGAAACCAACAAAATAGAACCATGCCGTCCTATTCTATTATTCCATGCTAATGTATTCGAGCAAAAATGCCTGCTTTAAACACTCTAATTTTTTCAAGGTAAAGGTCCTGGATCCGCAAGACACCCAATAAAGGACATCAAGTTTCTCCAGAAGGTGAGAAATCAACAGTAACAGTTCATACCCCTTAAGGCATGACCATCACGTCAATCCCGAAATTCAACTACGAGCTTTTTAACTGCAACAACTTTAATATACGCTATTGGAGCTGGAATTACCGCGGCTGCTGGCACCAGACTTGCCCTCCAA
+
DDDCDIIHGIIIIIIIIIIIIIIIIIIIIIIIIIIIIIIIIIIIIIIIHIIIIIIIIIIHIIHGHIHHIGIIIHIIIHIIHIIIIIIIIHHHHGHIIIIIIIHGIIHIIIIIIIIHIIIHIIIIIIHIIIIIIIIIHIIIIIIIIIIIIIIIIIHIHHIIIIIGIIIIIIIIIIIIIIIIIIHIIIIIIHHHHIIIIIIIIIIIIIIIIIIIIIIIIIIIIIIIIIIIIIIIIIIIHII<IIIIIIIIIIHGIIHIIIIIIIIIIIIIIIIIIIHIIIIIHHIHIIIIIIIIIHIIIIIIIIIIIIIIIIIIIIIIIIIIIIIIIIIIIIIIIIIIIIIIIIIIIIIIDDDDD
@HISEQ:969:HM2KJBCX2:2:1101:13492:96828 2:N:0:ACTATGCA
ATTATACGGCGCCCCAACTATCCCTATTAATCATTACCTCGACTCCGAAAGCCAACGAAATAGAACCGAGATCCTATTCCATTATTCCATGCACTAATGTTCAGGCTGTAGCGCCTGCTTTGAGCACTCCAATTTTTTCAAAGTAAACGTGCTGGCCACTCATGGCACTCGGTTAAGAGAACCATAAACGAACCAGCAAGATCGTCCGGGCAAACAGTAAACGCCGCAAGGCGCACCGCTCGCCCGAAACCGAGATCCAACTACGAGCTTTTTAACCGCAACAACATTAATATACGCTATTGGAGCTGGAATTACCGCGGCTGCTGGCACCAGACTTGCCCTCCAA
+
DDDBDHEGHHHIIIGGHEH@GH?CHHEE@FHIGCHH@@FHFH?G@DCCEHH@E@<@E@@CCE@HHIIH//C<D1FFHHHEEHII?C?G?FCFF?HE?CIHHHFEHHHHEHIGHGHHHII6DH?E?4FHF@G?D@<CBCC0FHEHDHHHHHHHH7FCEFHHHHHGGE@C@CGIHGHHEF?@HG@FEHHHFGHFHEEIHIHIIHIHHDHHED=GEDG@C0HC@C/CH9HIHC?ECD</C/CADBH<EIHGECF@ECF1@CHIHGF<1FFC@EHC<DEC?@FIHEEIG@HGCH@HC</F1IHIHHFEGCCG?HHHHC?CC<CEEEFIHFCHHEG?HFGCGCEC<00<0B
@HISEQ:969:HM2KJBCX2:2:1101:6940:95495 2:N:0:ACTATGCA
ATTATACGGCGCCCCAACTATCCCTATTAATCATTACTCATTTCCCCAAAAACCAACAAAATTCGAGATACGAGTCCTAAATTATTATTCCATGCTAATGTATTCATAACTTTCAGCCTGCTTTAAACACTCTAATTTTTTCAAAGTAAAGGTCCTGGATTGCGAACCCAACCCAGTAAAGGGCAGGAACGTTCTCCAGGAAGATGGTAAGCGCGCATCGGCACTCACACACGATACCGTGGCGGGCCAAGCGCACTATACCAGAAATCCAACTACGAGCTTTTTAACTGCAACAACTTTAATATACGCTATTGGAGCTGGAATTGCCGCGGCTGCTGGCACCAGACTTGCCCTCCAA
+
DDDDDIIHIIIIIIIIIIIIIIIIIIIIIIIIIIIIIIIIIIIHHGHIIIIIIIIIIIIIHIIIIIIIIIIIIIIHHHIIHIIIIIIIIIIIIIGIIIIHHDHIIIIIIIIIHIIIIIIIIIIIIIIIIIIIIIIIIIIIIIIIHIIIIIIIIIIIIIIIIIIIIIIIIIIIIHIIIIIIIIIIIIIIIIIIIIIIIIIIIIIIIIIIHIIIIIIIIHIIIHIIIIIIIIIIIIIIIIIIIIIIIIIIIIIIIIIIHIIIIIIIIIIIIIIIIIIIIIIIIIIIIIIIIIIIIIIIIIIIIIIIIIIIIIIIIIIIIIIIIIIIIIIIIIIIIIIIIIIIIIIIIIIIIIIIIDDDDD
@HISEQ:969:HM2KJBCX2:2:1101:4057:97201 2:N:0:ACTATGCA
ATTATACGGCGCCCCAACTATCCCTATTAATCATTACGGTGATCCTAGAAACCAACAAAATAGAACCATGCCGTCCTATTCTATTATTCCATGCTAATGTATTCGAGCAAAAATGCCTACTTTAAACACTCTAATTTTTTCAAGGTAAAGGTCCTGGATCCGCAAGACACCCAATTAAGGACATCAAGTTTCTCCAGAAGGTGAGAAATCAACAGCGACAGTTCATACCCCTTAAGGCACGACCATCACGTCAATCCCGAAATTCAACTACGAGCTTTTTAACTGCAACAACTTTAATATACGCTATTGGAGCTGGAATTACCGCGGCTGCTGGCACCAGACTTGCCCTCCAA
+
DDDDDIIHEHIIIIIIIIIIIIIIHIIIIIIIIIIIIIIIIIIIIIGHHHIIIIIIHIIHIIHHHIIIIIHIIIIIIGHIIIIIIIIIIIIIIHHIHHHIIHHHIHHIIIIIIIIHHHCHHHIHIIIHIHIIIIIIHIHHIIIIIIIIIIIIIIIHHHGIHIHIIHIIIIIIIIHHHIIIIGIIIIIIIIIIHEHIIIIIIHIIIIIIIIIIIIHIIIIIIIIIIIIIIIIIIIIIIIIIIIIIIIIIIIIIIIIIIIIIIIIIIHHIGIIHHIIIIIIIIIIIIIIIIIIIIIIIIIIIIIIIIIIHIIGIIIIIIIIIIIIIIIIIIIIIIIIIIIIIIIIIIIIIDDDCD
@HISEQ:969:HM2KJBCX2:2:1101:4327:97159 2:N:0:ACTATGCA
ATTATACGGCGCCCCAACTATCCCTATTAATCATTACGGTGATCCTAGAAACCAACAAAATAGAACCATGCCGTCCTATTCTATTATTCCATGCTAATGTATTCGAGCAAAAATGCCTGCTTTAAACACTCTAATTTTTTCAAGGTAAAGGTCCTGGATCCGCAAGACACCCAATTAAGGACATCAAGTTTCTCCAGAAGGTGAGAAATCAACAGCGACAGTTCATACCCCTTAAGGCATGACCATCACGTCAATCCCGAAATTCAACTACGAGCTTTTTAACTGCAACAACTTTAATATACGCTATTGGAGCTGGAATTACCGCGGCTGCTGGCACCAGACTTGCCCTCCAA
+
DDDDDIIHIIIIIIHIIIIIIIHIIIIIIIIIIIIIIIIIIIIEHIIIIIIIIIIIIIIIIIHHHIGHIHIIIIIIIIIIIIHIIIIIIIIIIHIIGHIHIHHHIHIIIHIIIIHCIIIHIHIIIHIIIHIIHIIIIIIIIHHIIIIIIIHHIIIIIIIIHIIIIIIHHIIIIIIHHIHIIHIHIIIIIIIIIIIIIIIIIIIIIIIIHIIIIIIIIIIIIIIIIHIIIIIIIIIIIIIIIIHIIIIIIIIHIIIIIIIIIIIIIIIHHHIIIIIHIIIIIHHIIIIIHIIIIIIIIIIIIIIIIIIIIIIIIIIIIIIIIIIIIIIIIIIIIIIIIIIIIIIIIIIIDDDDD
@HISEQ:969:HM2KJBCX2:2:1101:3755:97655 2:N:0:ACTATGCA
ATTATACGGCGCCCCAACTATCCCTATTAATCATTACGGTGGTCCTAGAAACCAACAAAATAGAACCACAACGTCCTATTCTATTATTCCATGCTAATCTATTCAAGCAATAGCCCGCTTTAAACACTCTAATTTTTTCAAGGTAATGGTCCTGGCTCCCCAACACACCCAATAAAGGACATACTGGTTCACCAGAAGGAAGACCCAACAACAGACAGTACTCGCCAAAGACGGACCGCCCGGCCAGGCCTAAAATTCAACTACGAGCTTTTTAACTGCAACAACTTTAATATACGCTATTGGAGCTGGAATTACCGCGGCTGCTGGCACCAGACTTGCCCTCCAA
+
DDDDDIIHIIIIIIIIIIIIIIIIIIIIIIIIIIIIIIIIIIIIIIIIIIIIIIIIIHIIIIHEHIIIIIIIIHHIIIIIIIIIIIIIIIIIIIIIIIIIIFHHIIIIIIHIIIIIIIHHIIIHHHIHIIIIIIIIIEHHHIIIIIIIIIIIIIIIGIIIIIIIIIIIIIIIIIIIIIIIIIIIIHIIIIIIIIIIIIIIIIIIIIIIIIIII<IIIIIIIIIIIIIIIIHIIIIIIIIIIIIIHIIIIIIIIIIIIIIIIIIIIIIIIIIIIIIIIIIIIIIIIIIIIIIIIIIIIIIIIIIIIIIIIIIIIIIIIIIIIIIIIIIIIIIIIIIIIIIIIDDDDD
@HISEQ:969:HM2KJBCX2:2:1101:16279:97533 2:N:0:ACTATGCA
ATTATACGGCGCCCCAACTATCCCTATTAATCATTACGTCAATCCTAGAAACCAACAAAATAGGATCGTCGTCCTATTTCATTATTCCATGCTAATGTATTCAAGCGTTAGCCTGCTTTAAACACTCTAATTTTTTCAAAGTAACAGTCCTGTTTCCCCGCAACACCAACTTAATGGCATTACGGTTCTACAAGAAGGAGGAATCAGCAAAGCCAGTGCATACCAGTGGCACGACCAACTTGCTGACCCCGAAATTCAACTACGAGCTTTTTAACTGCAACAACTTTAATATACGCTATTGGAGCTGGAATTACCGCGGCTGCTGGCACCAGACTTGCCCTCCAA
+
DDDDDIHIIHIIIIIIIIIIIIIIIIIIIIIIIIIIIIIIIIIHIHIHIIIIIIIIIIIIIIHIIIIIIIIIIIIIHIIIIIIIIIHHIIIGIHHIHIIIIIIIIIIIIIIIIIIIIIIIHIIIIIIIHHHIHHIIIIIIIIIIIIHIIIIIIIIIIIIIIIIIIIIIIIIIIIIIIIHHIIIIIIHIIIIIIIIIIIIIIIIIIIIIIIIIIIIIIIIIIIIIIIIIIIIIIIIIIIIIIIHGIIIIIIIIIIIIIHHIIIIIIIIIIIIIIIIIIIIIIIIIIIIIIIIIIIIIIIHIIIIIIIIIIIIIIIIHIIIIIIIIIIIIIIIIIIIIIIIIDDDDD
@HISEQ:969:HM2KJBCX2:2:1101:12402:97029 2:N:0:ACTATGCA
ATTATACGGCGCCCCAACTATCCCTATTAATCATTACGTCGATCCTAGAAACCAACAAAATAGAATCAAAACGTCCTATTTCATTATTCCATGCTAATGTATTCAAGCGTAAGCCTGCTTTAAACACTCTAATTTTTTCAAAGTAACAGTCCTGATTCCCCATGACACCAAATTAATGACATCATGGTTCGTCAGAAGGGAGAAATCAATAAGCTAGTACGTACCAAGGGCACGACCAACATATTGATCCCGAAATTCAACTACGAGCTTTTTAACTGCAACAACTTTAATATACGCTATTGGAGCTGGAATTACCGCGGCTGCTGGCACCAGACTTGCCCTCCAA
+
DDDDDIIIDDHIIIIIIIIIIIIIIIIIIIHIIIIIIIIIIHIIIIIEHIIIHIIIHHIHHIGHIIIIIEHIHIHIIIIIIIIIIIIHIIIIHIIIIIIIIIIHIIIIIIHIIIIIIIIIIIHHIIHIIIIIIHHIIIIIIIIIHIHIIHIIIIHHIIHGHHIIIIIIIHHFHIIIIHHGIHIIIHIIIHIIIHIIIIIIIHIIIHEIHIIIIIIIIIIIIIIIHIIIHGIIIIHGIIIIIIIIHIIIIIIIIIIIIIIIIIIIIIIIIIIIIIIIIGIIIIIIIHHIIIIIIIIIIIIIIIIIIHIIIIIIIIIIIIIIIIIIIIIIIIIIIIIIHIIIIDDDDD
@HISEQ:969:HM2KJBCX2:2:1101:3057:98488 2:N:0:ACTATGCA
ATTATACGGCGCCCCAACTATCCCTATTAATCATTACGGTGATCCTAGAAACCAACGAAATAGAATCAGTCCGTCCTATTTCATTATTCCATGCTAATGTATTCAGACGATAGTCTGCTTTAAACACTCTAATTTTTTCAAAGTAACAGTCCTGATTTCCCATCACACCAAATAAATGGCATGAAAGTTCCTCAGAAGGTAGAGATCCATCTCACCAGTGCAGACAATTAAGCCTGACCAATGGGTAGACCCCGAGGTTCAACTACGAGCTTTTTAACTGCAACAACTTTAATATACGCTATTGGAGCTGGAATTACCGCGGCTGCTGGCACCAGACTTGCCCTCCAA
+
DDDDDIIIIHIIIIIHGHHHIIIIIIIIHIIGIIIIIIIIIIIFIHIIHIIHIIIIIIIIIHHIGIIIIIHGIIIIIIIIIG?GHHIHFHFIIIIFHHIIIGHIHIHIIIIIIIHHIIHHHHGHIHHIHIHIIIIIIGHHIHHFFHIIIHIIIIIHIIHIIHHHIGIHHHHIIHIIIHIIIIIIIIHGIIIIIIIIIIIHIHIIHHIIGHHGIIIIIIIIIIIIIIIIIIIIIIIIIIIIIIII;F<IIIIIIIIIIIIGIIIIIHHFIIIIHGHIIIIIIIIIHHHFCCIHIIIIIIIIIIIIIIIIIIIIIIIIIIIHHIIIIIIIIIIIIIIIIIIIIIIDDDCD
@HISEQ:969:HM2KJBCX2:2:1101:6551:98440 2:N:0:ACTATGCA
ATTATACGGCGCCCCAACTATCCCTATTAATCATTACGTCAATCCTAGAAACCAACAAAATAGGGTCAAACGTCCTATTTCATTATTCCATGCTAATGTATTCAAGCGTTAGCCTGCTTTAAACACTCTAATTTTTTCAAAGTAACAGTCCTGTTTCCCTGCAACACCAAATTAATGGCATTACAGTTCTTCAGAAAGGAGGAATCAGCGAAGCCAGTGCATACCAGTGGCACGACCAACCTGCTGACCCCGAAATTCAACTACGAGCTTTTTAACTGCAACAACTTTAATATACGCTATTGGAGCTGGAATTACCGCGGCTGCTGGCACCAGACTTGCCCTCCAA
+
DDDDDIHFHHIIIHGGHIIIHIIGIIIIIIIIIIIIIIIIIHIIGHHHIIIIIIIIIFHIIIFCGGHHIIIHHHIHHIIIIIIIIIIIGHHHHIIHIIIIIHHHIIGIIIIIHIIIIIIIIIIIIIIIHHIHHHIIHIHIIHIHIIIIHIIHIHIHIIIIIIIIIIHIIIIHIIIIIIIIIIIIIGIIIIHHIIHIIIIHIIIHIIIIHHGIIIIIIIHHHIIIIIIIHIIIIIIIIIIIIIIHFIHIIIIHIIIIIIHHHHIIIIIIIIIIIIIIIIIIIIHIHIHIIIIIIIIIIIIHIIIIIIIHIIIIIIIIIIIIIIIIIIIHIIIIIIIIIIIIIDDDDD
@HISEQ:969:HM2KJBCX2:2:1101:4956:99717 2:N:0:ACTATGCA
ATTATACGGCGCCCCAACTATCCCTATTAATCATTACGTCAATCCTAGAAACCAACAAAATAGGATCAAACGTCCTATTTCATTATTCCATGCTAATGTATTCAAGCGTTAGCTTGCTTTAAACACTCTAATTTTTTCAAAGTAACAGTCCTGTTTCCCTGCAACACCAAATTAATGGCATTACAGTTCTTCAGAAAGGAGGAACCAGCGAGACCAGTACGTACCAAAGGCACGACCAACCTGCTGATCCCGAAATTCAACTACGAGCTTTTTAACTGCAACAACTTTAATATACGCTATTGGAGCTGGAATTACCGCGGCTGCTGGCACCAGACTTGCCCTCCAA
+
DDDDDIIHIHHIIHIIIIHIIIHHIIIIIIIIIIIIHIIIHIIFHIIIIIIIIHIIIIEHHHHIHHHIFFHIIHIIHEHIIFHIIHGEHHIHIIFEHIIIHHHHIHIHIIIIIIIIHIHHEHIHHIHIIIIIHIHIHHEIHHIIIIIIIIHIIIHHHHIHIIIIIIIIIIHHIIHIIIIIIIIIIIIIGIIIIIIIII;IIIIHHIIIIIIIHIIIIIIGIIIHHIIIHIHHIIIIIHIIIIIHGIIIIHHIIIIIHIIIIIIIIIIIIIIIGHHIIIIIIHIHGHFHIIIIIIIIIIIIIIIIHHIIIIIIHIHHGIIIIIIIIIIIHIIIIHGIIHIIIDDDDD
@HISEQ:969:HM2KJBCX2:2:1101:8676:100045 2:N:0:ACTATGCA
ATTATACGGCGCCCCAACTATCCCTATTAATCATTACGGCGGTCCTAGAAACCAACAAAATAGAACCGCACGTCCTATTCTATTATTCCATGCTGTAATATTCGAGCAAAGGCCTGCTTTGAACACTCTAATTTTTTCAAAGTAAAAGTCCTGGTCCCCAACACACCCAGTGAAGGGCATGCGGTTCTCCAGAAGAAAAGGCCCGGCCGGACAAGTGCACGCGGTGAGGCGGACCTGCCAGCCAGGCCAAAGGTTCAACTACGAGCTTTTTAACTGCAACAACTTTAATATACGCTATTGGAGCTGGAATTACCGCGGCTGCTGGCACCAGACTTGCCCTC
+
DDDDCIHIIIIIIIIIIIHHIIIIIIIIIIHIIIIIHIIIIIHHHHIIIIICHGHFHIIIIGGFHIIIHIHIHGIIIIIIIIIH?FE<G@EHHHHHIGIHHHHHIHIHIIIIIIIIIHIIIIIHIIIIHIHHIIHIIHIIIIHHHEHHIIIIIHIHDIHIIHHIHIIIHIIIIIIHHIIIIIHHHIIHIGIIIIIIIIIIIIIIIIIIIIIIIIIIIIIIIIIIIIIIIHIIIIIIIIIHIIIIIIIHIHIIIIIIIIIIIIIIIIHIIIIIIIHHIHIHIIHIIIIIIIIIIIIIIIIIIIIHIIIIIIHIIIIHIIIIIIIIIIIIIIIIIIIIDDDDD
@HISEQ:969:HM2KJBCX2:2:1101:6649:100528 2:N:0:ACTATGCA
ATTATACGGCGCCCCAACTATCCCTATTAATCATTACGGCGGTCCTAGAAACCAACAAAATAGGACCGCACGTCCTATTCTATTATTCCATGCTAACGTATTCGAGCAAAGGCCTGCTTTGAACACTCTAATTTTTTCAAAGTAAAAGTCCTGGTCCCCAACACACCCAGTGAAGGGCATGCGGTTCTCCAGAAGAGAAGGCCCGGCCGGACAAGTGCACGCGGTGAGGCGGACCTGCCAGCCAGGCCAAAGGTTCAACTACGAGCTTTTTAACTGCAACAACTTTAATATACGCTATTGGAGCTGGAATTACCGCGGCTGCTGGCACCAGACTTGCCCTCCAA
+
DDDDDIHHIIIHIIHIIIIIIIIIIIIIHIIIIIIIIIHIIIIIIIGIIIIIIIIIHIIIIIFHIIIIIHIICHIIIHGHHFHHGHGHHGHIIIIIIIIIGHIIIIIIIIIIHIIIIIIIIIIIIIIIIIIIIIIIIIIIIIIIIIIIIIIIIIIIIIIIIIIIIIIIIIIIIIIIHIIIIIIIIIIHIIIIIIIIIIIIGIHIIHIGIIIHIIIIIIIIIIIHIIIIIIIIIIHHHIIIIHHIIHHEIIIIIHIIIIIIHHIHIIHIIIHHHIIIIIIIIIIIIIIIIHHHIIIIIIIIIIIIIIIIIIIIIIIIIIIIIIIIIIIIIIIHIIIIHGHCDDDD
@HISEQ:969:HM2KJBCX2:2:1101:6342:100948 2:N:0:ACTATGCA
ATTATACGGCGCCCCAACTATCCCTATTAATCATTACGTCGATCCTAGAAACCAACAAAATAGGGTCAAACGTCCTATTTCATTATTCCATGCTAATGTATTCAAGCTAATGCCTGCTTTAAACACTCTAATTTTTTCAAAGTAACAGTCCTAACTCCCCATAACACCAAATTAATGACATCATGGTTCGTCAGAAGGGAGAAATCAATGATACCAGTACGTACCAGAGGCACGACCGATATATTGATCCCGAAATTCAACTACGAGCTTTTTAACTGCAACAACTTTAATATACGCTATTGGAGCTGGAATTACCGCGGCTGCTGGCACCAGACTTGCCCTCCAA
+
DDDBDCFGEHHDHIIIIHH@FH@1<FG@FHI@GHE@GHCG?/GHHHEEGGHIIEFHHE?CFH@G1<FHE?HE1CEHIHIEE1<GEHIEHI@<CEHHHFEIHFHFGCHCFIHHGIHFHGHGHIHHHEHHCH?EHFHEEIHFHHGFHHHFIIHHBDEFHFHHIIGEHCGIHIHFHIHHGIIHHIHIIHHHHHGIIIHGIIIIIIIIIIHFHGIIHIIHCCIIIIIIHHIIIIHHIIIGIIIHHHHHHHHFDCIIHHHHHIHHCEHHIIHIIIIIIIIIHIIHIIHHHGIHIIHIIIIIIHIIIIHIHIIHEHHHIIIIIHEIIIIIIIIIIIIIIIIHHIIIHBD@D?
@HISEQ:969:HM2KJBCX2:2:1101:2136:101219 2:N:0:ACTATGCA
ATTATACGGCGCCCCAACTATCCCTATTAATCATTACTTCAGTCCTAGAAACCAACAAAATAGAACTAAAGTCCTATTCCATTATTCCATGCTAATATATTCAAGCAAACATGCCTGCTTTAAACACTCTAATTTTTTCAAAGTAAAAGTCTTGGATCCCTAGCGCACTCAATTAAGAGCACACTAGTTCCCCAAAAGGAAAAGCCCAAAGTTGCAGTACAAACCTTTCGGTTGACGGCAACTATAAGCCCAAAATTCAACTACGAGCTTTTTAACTGCAACAACTTTAATATACGCTATTGGAGCTGGAATTACCGCGGCTGCTGGCACCAGACTTGCCCTC
+
0<D0D<<<0/CD?E?000<F1<DFEHH@@DE11C1GC1D@F1DCCD1C1@1C111<1<C1DHH?CEHFEEG@CEH@?1C1FG?CG1CEF?CH??<EC?1C@EEF?HHEHHEF><@G@EH@CFBDCGA8GCEC>DEBD?C1B:@@F7HHGB9D1<1B;0FCDCCE?6HCFDFDDCC<FG#5GD<<HFCC/C<<G9<<DHCHHEHDHHHF@HD7CF<EG8HHDBA1<//?C@EHH?E/C/DEFD?G>F<1HEC<<11<1HIIIIHECEC=GIH@HHF<11?HIHFCDD<F<<1@E<CEG@C1@CHCGHHHD<D1DEC<<C@CCFIHGH@GFF<1<<1?HH?@?@@
@HISEQ:969:HM2KJBCX2:2:1101:20754:100135 2:N:0:ACTATGCA
ATTATACGGCGCCCCAACTATCCCTATTAATCATTACGGTGGTCCTAGACCAACAAAATAGAACCAACGTCCTATTCTATTATTCCATGCTAATCTATTCAAGCAAAAGCCCGCTTTAAACACTCTAATTTTTTCAAGGTAATGGTCCTGGTTCCCCGACACACCCAATAAAGGACATACCGGCTCACCAGAAGGATAGACCCGACAGCAGAACAGTACTCGCCAGAGACGGACCGTCCGGTCAGGCCTAAAATTCAACTACGAGCTTTTTAACTGCAACAACTTTAATATACGCTATTGGAGCTGGAATTACCGCGGCTGCTGGCACCAGACTTGCCCTCCAA
+
DADDDIIIIIIIIHIIIIIHIHIIIIIIIIIIIIIIIIIIIIIIHIHHIHHIIIIIIIIHHIIIIIIIICHEHIEHIHIIIIIIHHIIEHIIIIIIIIIIHHHGIIIIIIIIIIHHIHHIIIIIIIIIIIIIHIIIIIIIIIIHGIIHIIHHHIIHIIIIIIIIHIIHIIIIHIIIHIIIIHIGIIHHIIIIIIIIIIHIIIIIIIIIIIIIIIIIIIIIIIIIIIIIIIIIIIIIIIIIIIIIIIIIIIIIIIIIIIIHFIIHIIIIIIIIIIIHIIIIIHIIIIGIIIIHIIIHGFFIIIIIIIIIIIIIIIIIIIIIIIIIIIIIIIIIIIIIIIIDDDDD
@HISEQ:969:HM2KJBCX2:2:1102:19651:2458 2:N:0:ACTATGCA
ATTATACGGCGCCCCAACTATCCCTATTAATCATTACGTCAATCCTAGAAACCAACAAAATAGGATCGAACGTCCTATTTCATTATTCCATGCTAATGTATTCAAGCGTTAGCCTGCTTTAAACACTCTAATTTTTTCAAAGTAACAGTCCTGTTTCCCTGCAACACCAAATTAATGACATTACAGTTCTTCAAGAAGGAGGAATCAGTAAAGCCAGTACATACCATAGGCACGACCAACCTACTGACCCCGAAATTCAACTACGAGCTTTTTAACTGCAACAACTTTAATATACGCTATTGGAGCTGGAATTACCGCGGCTGCTGGCACCAGACTTGCCCTCCAA
+
DDDDDIIIIIIIIIIIIIIIIIIIIIIIIIIIIIIHHIIIIIIHHHIIIIIIIHIIIIIIIHIHIIIIIIIIIIHIIIIIIIIIHII?GHHIHIIIIIIHIIIIIIIIIIIIIIIIIIIIIIHHIIIIIIIIIIIIIIIIIIIHIHIIIIIIIIIIIHIHHIIIIIHIIIHHIIIIIIIIIIIIIIIHHIHIIIIIIIIHIIIHHIHIIIIIIIIIIIIIHIIIIIIIIIIIIIIIIIIIIIHHHIIIIIIIIIIIIIIIIIIIIIIIIHIIIIIIIIIIIIIIIIIIIIIIIIIIIIIIIIIIIIIIIIIIIIIIIIIIIIIIIIIIIIIIIIIIIIIIIDDDDD
@HISEQ:969:HM2KJBCX2:2:1102:7727:3262 2:N:0:ACTATGCA
ATTATACGGCGCCCCAACTATCCCTATTAATCATTACGGTGATCCTAGAAACCAACAAAATAGAATCATGCCGTCCTATTTTATTATTCCATGCTAATGTATTCAAGCAAAATGCCTGCTTTAAACACTCTAATTTTTTCAAAGTAAAGGTCCTGGTTCCCCGCGACACCCAATTAAGGGCATCGCGGTTCTCCAGAAGGTGAGAAATTGACTACACCAGTTCATACCCCTTAAGGCACGACCGATGTGTCAATCCCGAAATTCAACTACGAGCTTTTTAACTGCAACAACTTTAATATACGCTATTGGAGCTGGAATTACCGCGGCTGCTGGCACCAGACTTGCCCTCCAA
+
0@<DDHI<D/<C///<D<1CC1<CHCHCHIHIE@GH?C011<1<1CC1<<<C1<CGHHHEHH1DHCCHFC1FH<C/01C?C<CFECFG1FCH1<C@GEGEH<GEF<GEFCDEBH1G81EEHFIHFF<&GEDFHFCBGEA@?HEHGHHEHHD3IHHEACF0DIHHB<EGB/IHGHCHEIH;HE@CHC<CIFHHIIIIIIHEHHHIHFIHHEHHEHHG?GCHEH;HG=CGHHHIHHHHECHGE=HHHFEGC@@G?C??11FFGFFHIHEEDEHF@IIIIIGHIIHHHHFECHHHIEHHGCFHHECHFFCCHHHHIGEHHIHHDHHHHHEHHGFGIIIHFHEGEEHGIHHD@D00
@HISEQ:969:HM2KJBCX2:2:1102:5601:3606 2:N:0:ACTATGCA
ATTATACGGCGCCCCAACTATCCCTATTAATCATTACGGTGGTCCTAGAAACCAACAAAATAGAACCACAACGTCCTATTCTATTATTCCATGCTAATCTATTCAAGCAATAGCCCGCTTTAAACACTCTAATTTTTTCAAGGTAATGGTCCTGGCTCCCCAACACACCCAACAAAGGACATGCTGGTTCACCAGAAGGAAGACCCGACAGCAGACAGTACTCGCCAAAGACGGACCGCCCGGCCAGGCCTAAAATTCAACTACGAGCTTTTTAACTGCAACAACTTTAATATACGCTATTGGAGCTGGAATTACCGCGGCTGCTGGCACCAGACTTGCCCTCCAA
+
DDDDDIIIIIIIIIIIHIIIIIIIIIIIIIIIIIIGIIIIIIIIHIIIIIIIIHHIIIIIIIIIIIIIIIIIIIIIIIIIGIIIIGIIIIIIHIIGIIHHHHHIIIIHIIIIIIIIIIHIIIIIIIIIIIIFIIHHHIIIIIIIIIIIIIIIIHIIIIIII#HHIIIHIIIIIIIIIHIIIIIIIHHHHHIIIIIIIIIIIHHIIGIIHIIIIHIIIIIIIIIIIIIIHIIIIIIIHIIHI?IHHHIIHIIIIIIIIIIIIIIIGIHIIIIIIIIIIIIIIIIIIIIIIIIIIIIIIIIIIIIIIIIIIIIHIIIHIIIIIIIIIIIIIIIIIIIIIIIIIDDDDD
@HISEQ:969:HM2KJBCX2:2:1102:1592:3313 2:N:0:ACTTTGCA
ATTATACGGCGCCCCAACTATCCCTATTAATCATTACGGTGGTCCTAGAAACCAACAAAATAGAACCACAACGTCCTATTCTATTATTCCATGCTAATCTATTCAAGCAATAGCCCGCTTTAAACACTCTAATTTTTTCAAGGTAATGGTCCTGGCTCCCCAACACACCCAATTAAGGACATGCTGATTCACCAGAAGGAAGACCCGACAACAAGACAGTACTCGCCAAAGACGGACCGCCCGGCCAGGCCTAAAATTCAACTACGAGCTTTTTAACTGCAACAACTTTAATATACGCTATTGGAGCTGGAATTAACGCGGCTGCCGGCACCAGACTTGCCCTCCAA
+
DDDDDIIIIIHIHIHHIIIIIHIHIIIIIIIHIIIIIGHHIIIIIIIHIIIIIIIIIIIHIIIHIIHIIIIHH<CHIIH1FEHIIIIIIHHIIGIIIIIHIHHCHIIIIIIIHHIIIIHIHIIIIIHHIIIHHIIHHHCGHIHIIHIHHHHIIHHIHIIHIHHHHIIHHHHHIIIHHGHGGIIIIIIHIHHEEHHIIIHHIIHIIIIHIIIHHHHHIIIHIIIHIHIHEHHCHHHDIIIGIIIIHHIHF@CIIIIIIIHHEHEIIIHIIIIIIIIIIIIIIIIIIIIIIGIIIIIIHHHIHIIIHIHIIIIIIIIIIIIIIHIHDHHIIIIIIIHGIIIHIIDBADB
@HISEQ:969:HM2KJBCX2:2:1102:17849:3909 2:N:0:ACTATGCA
ATTATACGGCGCCCCAACTATCCCTATTAATCATTACGGCTCTCCTAGAAACCAACAAAATAGGAGCGCCGTCCTATTCTATTATTCCATGCTAATGTATTCGAGCAAAGGCCTGCTTTGAACACTCTAATTTTTTCAAAGTAAAAGTCCTGCTTCCCGAACACACCCAGTGAAGGGCATGCCGTTCCGCAGAAGGAAAGGCCCGGCCGAACCAGTGCACGCGGTGAGGCGGACCGGTCAGCCAGGCCCAAGGTTCAACTACGAGCTTTTTAACTGCAACAACTTTAATATACGCTATTGGAGCTGGAATTACCGCGGCTGCTGGCACCAGACTTGCCCTCCAA
+
DDDDDIIIIIIIIIIIIIIIIIIIIIIIHIIIIIIIIIIIIIIIIIHIIIIIHHIIIIHHHIHIGHHIIIIIIIIIHHIIIIIHIIIHHIIIIIIIIHIIIIIIHHIIIIIIIIHIIIIIHIIIIIIIIIHIIIIIIIIIIIIIIIHIGHHHIHIIHHHGIHHHIIIIIGIIIIIIIIIIIIIIIEHHIGIIGIIIGIIIIIIIIIIIIIIIIIIIIIIIIIIIIIIIIIIIIIIIIIIIIIHIIIIIIIIIIIIIIIIIIIIIIIIIIIIHHIIIIHIIIIIHIIIIIIIIIIIIIIIIIIHIIIIIIIIIIIIIIIIIIIIIIIIIIIIIIIIIIIIDDDDD
@HISEQ:969:HM2KJBCX2:2:1102:6585:5182 2:N:0:ACTATGCA
ATTATACGGCGCCCCAACTATCCCTATTAATCATTACGTCAATCCTAGAAACCAACAAAATAGGATCGAACGTCCTATTTCATTATTCCATGCTAATGTATTCAAGCGTTAGCCTGCTTTAAACACTCTAATTTTTTCAAAGTAACAGTCCTGTTTCCCTGCAACACCAAATTAATGACATTACAGTTCTTCAAGAAGGAGGAATCAGTAAAGCCAGTTCATACCATAGGCACGACCAACCTACTGACCCCGAAATTCAACTACGAGCTTTTTAACTGCAACAACTTTAATATACGCTATTGGAGCTGGAATTACCGCGGCTGCTGGCACCAGACTTGCCCTC
+
DDDDDIIIIGHIIIIIIIIIIIIIIIIIIIIHIIIIIIIIIIIIIIIHHHIIIIIIIIIHIIHIIIHIHIIDGEHEHHHIGIIIEHIH?HHHIIIIIIIIIIIIHIIIIIIIHHIIIIIIIIIHIIIHGHHIIHIIIHIIIIIIIHIIHIIIIIIIIIIIIIIIIHGIHIHHHHHIGIIIIIIIIIHGIIIIIIIIIIIIIIIIHIIIIIIIIIHIIIIIIIIIIIIIIIIIIIIIIIIIIHIHHIIIIIIIIIIIHIIIIHIIIIIIIIIIIIHIIIIIIIIIIIIIIIHIIIIIIIIIHIIIIIIIIIIIIIIIIIIIIIIIIIIIIIIIIIIIIIDDDDD
@HISEQ:969:HM2KJBCX2:2:1102:8435:5306 2:N:0:ACTATGCA
ATTATACGGCGCCCCAACTATCCCTATTAATCATTACGGTGATCCTAGAAACCAACAAAATAGAATCATGCCGTCCTATTTTATTATTCCATGCTAATGTATTCAAGCAAAATGCCTGCTTTAAACACTCTAATTTTTTCAAAGTAAAGGTCCTGGTTCCCCGCGTCACCCAATTAAGGACAGCGCGGTTCTCCAGAAGGTGAGAAATTGACTACACCAGTTCATACCCCTTAGGGCACGACCGATGTGTCAATCCCGAAATTCAACTACGAGCTTTTTAACTGCAACAACTTTAATATACGCTATTGGAGCTGGAATTACCGCGGCTGCTGGCACCAGACTTGCCCTCCAA
+
DDDDDHIIGHHDHHHHHIHIHHIIIIIIIIIIIHIEIHIECHHHIIIHIHIIIIIIIII@GHEFHIIFHHFHDHIGHIHIHHHHHICHHHHHHEHHIGHFHDGHHIHHHGGHHGIIHIIIIIIIHIIIIIIHIIIIIIHGHHFHHHIIIIIIIIIIHHHIHHIIIHIHHIIIIIIIIIIIIIIIIIHHHEIIHIIIIIIIIIIIIIIIHIIIIHHHGIIIIIIIHEHHIIIHIIIHIHIIIHIIIIIIIHHIHHIIIIIIIIHIIIIIIIIIIIIIIIIIIIIIIIIHHHIIIHIIIIIIIIIIIIIIIIIIIIIIIIIIIIIIIIIIIIIIIIIIIIIIIIIIIIIDDDDD
@HISEQ:969:HM2KJBCX2:2:1102:8241:5163 2:N:0:ACTATGCA
ATTATACGGCGCCCCAACTATCCCTATTAATCATTACGTCAATCCTAGAAACCAACAAAATAGGATCGAACGTCCTATTTCATTATTCCATGCTAATGTATTCAAGCGTTAGCCTGCTTTAAACACTCTAATTTTTTCAAAGTAACAGTCCTGTTTCCCTGCAACACCAAATTAATGACATTACAGTTCTTCAAGAAGGAGGAATCAGTAAAGCCAGTACACACCATTGGCACGACCAACCTACTGACCCCGAAATTCAACTACGAGCTTTTTAACTGCAACAACTTTAATATACGCTATTGGAGCTGGAATTACCGCGGCTGCTGGCACCAGACTTGCCCTCCAA
+
DDDDDIIIIIIIIIIIIIIIIIIIHIIIIHHGIIIIIIGHHIIIHIGHHHHIIIIIEHEHIHHIHFGGHEHIHIIHHIGEHHIGHIIHIIHHIHHIIGHIIIIHIHIIIHHEHHIGIIIIIHHHHIHHIIIIIHHHIIHIIIIIIIIIHHIIIHHHIIIHHHIIIIIIHIIHIIIIIIIHHIIIIHIHIHHIIIIIIIIHIIIIIIIIHIIIIIIIIIIIIIIIIIIIIHIIIIIIIIIIIHHHGIHIIIIIIIIIIIIIHHIIIIIIIIIIHHHIIIIIIIIIIIIIIIIIIIIIIIIGIIIIIIIIIIHIIIIIIIIIIIIIIIIIIIIIIIIIIIIIIDDDDD
@HISEQ:969:HM2KJBCX2:2:1102:16264:6086 2:N:0:ACTATGCA
ATTATACGGCGCCCCAACTATCCCTATTAATCATTACGGTGATCCTAGAAACCAACAAAATAGAACCATGCCGTCCTATTCTATTATTCCATGCTAATGTATTCGAGCAAAAATGCCTGCTTTAAACACTCTAATTTTTTCAAGGTAAAGGTCCTGGATCCGCAAGACACCCAATTAAGGACATCAAGTTTCTCCAGAAGGTGAGAAATCAACAGCGACAGTTCATACCCCTTAAGGCACGACCATCACGTCAATCCCGAAATTCAACTACGAGCTTTTTAACTGCAACAACTTTAATATACGCTATTGGAGCTGGAATTACCGCGGCTGCTGGCACCAGACTTGCCCTCCAA
+
DDDDDIIHIHIIIHIIIHIIIHIIHIIIIIIIIIIIIIIIHIIHHIIIIIIIIIHIIIIIIIIFHIIIIIGIIIIIIIIIIHHHIIIIHHIIIHIIIGHEHFHHIHHIIIIIIIIIHIIIIIIIIHHIHIIIIIIIIIIIIIIIIIIIHHIIIIIIIIIHIIIIIHIIIIIIHHHIIIIIIIHHIIIHIHDEHIIIIIIIIIIIIIIIIIIIIIHIIIIIIIIIIIIHIHIIIIIIIIIIIHIIHHIHHHGGIHHIIIIIIIIIIIIHHHIIIIIHIIIIIIIIIIIIIIIHIHHIIIIHHIHHGIIIIIIIIIIIIIIIIIIIIIIIIIIIIIIIIIIIIIIIIIIHDDDDD
@HISEQ:969:HM2KJBCX2:2:1102:18164:6124 2:N:0:ACTATGCA
ATTATACGGCGCCCCAACTATCCCTATTAATCATTACGGTGATCCTAGAAACCAACAAAATAGAACCATGCCGTCCTATTCTATTATTCCATGCTAATGTATTCGAGCAAAAATGCCTGCTTTAAACACTCTAATTTTTTCAAGGTAAAGGTCCTGGATCCGCAAGACACCCAATTAAGGACATCAAGTTTCTCCAGAAGGTGAGAAATCAACAGCGACAGTTCATACCCCTTAAGGCATGACCATCACGTCAATCCCGAAATTCAACTACGAGCTTTTTAACTGCAACAACTTTAATATACGCTATTGGAGCTGGAATTACCGCGGCTGCTGGCACCAGACTTGCCCTCCAA
+
DDADCHHIGIIIICHHIIIIIIIIIIIIIIIHHIIIIHHHIIIIHIHHIIHIHIIIIHIEFHHHHGIIIIHHHHHIIGHFHIIIIIHHHEG?GHIIGHHIIFHHIHGIIIIIIIIIIHHIHHIIHHIHIIIIIIHHHHEIHIIIIHHFHIIIIIIHHIIIIIHIIIIIIHIIHHHHIIHHHHIIIIIIIHIIIIIIGIIHIIIIIHIIIIIIIIIIIIIIIIIIIIIIIIIHHIIIGIIIIHHIIHIIIIIHIIIIIIIIIHIIIIIIIIIIIIIIIIIIIIIHHHIIIIIIIIHIIIIIIIIIIIHHHG?HIIIIIIIGIIIGIIIIIIIIIIIIIIIIIIIIIIIHBBDDB
@HISEQ:969:HM2KJBCX2:2:1102:3961:6829 2:N:0:ACTATGCA
ATTATACGGCGCCCCAACTATCCCTATTAATCATTACGGTGATCCTAGAAACCAACAAAATAGAACCATGCCGTCCTATTCTATTATTCCATGCTAATGTATTCGAGCAAAAATGCCTGCTTTAAACACTCTAATTTTTTCAAGGTAAAGGTCCTGGATCCGCAAGACACCCAATTAAGGACATCAAGTTTCTCCAGAAGGTGAGAAATCAACAGCGACAGTTCATACCCCTTAAGGCATGACCATCACGTCAATCCCGAAATTCAACTACGAGCTTTTTAACTGCAACAACTTTAATATACGCTATTGGAGCTGGAATTACCGCGGCTGCTGGCACCAGACTTGCCCTCCAA
+
DDDDDIHHIIIIIIIIIIIIIIIIIIIIHIIIIIIIIIIIIHIIIIIIIIIIHIHIHHHIIIHHHHIIIHHIIIIIIIIHIIIIIIIIIHIIIIHIEHHIIHHHEHHHHHGHIHHIIHIIIIIIIIIIIHHIIGIIIIHHHIIHHGHHIIIHHIIGHIHIIIIIIIIIIHIIHFIHIIHHIHHIIIIIIIIIIIIIIIHIIIIIIHHIIIIIIIIHIIIIIIIHHIIIHIIIIIIIHIIIIIIIIIIIIHHEIIIHHIIIIIHHHFIIIIIIHIIIIIIIIIHIIIIHHIIIIIIIHHGIIIIIIIIIIIIIIIIIIIIIIIIIIIIIIIIIIIIIIIIIIIIIIIIIDDDDD
@HISEQ:969:HM2KJBCX2:2:1102:18788:6565 2:N:0:ACTATGCA
ATTATACGGCGCCCAACTATCCCTATTAATCATTACGGTGATCCTAGAAACCAACAAAATAAAACCATGCCGTCCTATTTTATTATTCCATGCTAATCTATTCAAGCACTAGCTTGCTTTAAGCACTCTAATTTTTTCAAGGTAATAGCTCTGCTTCCCCAACGCACCAAATTAATGGCATGAAGGTTATTCAGAAGGTAAGAATCCATCAAATCAGTACGAACAGTGAAGCCCGACCGATAGACAGATTCCGAAATTCAACTACGAGCTTTTTAACTGCAACAACTTTAATATACGCTATTGGAGCTGGAATTACCGCGGCTGCTGGCACCAGACTTGCCCTCCAA
+
<DDDBH@HH<C?HIIH0<<<<GGEC<DCG1<11C<<1DG1E@<FEC1<DGEHHIC1DHI1<1<<<<<DC?C/0</<1DC1<1D11<<G111111<1<@6@DH0@H@HBFG@EFF@1@DHHHGCIHEF18<HCIIIIG?DHGCFEHFG3EFC</HHEDHGC7<E@GFC;EHH@HCGCGHEHEFHHHHDIGFH6HGGGHE?EHHFF:?HG0IIHH?HEF@GEAHCEED@G<<IHCGIIIHEF1C?EG@HG>=IIIIIIIIIIIIIIIIIIIIIIIIIIIIIIIIIIIIIIIIIIIIIIIIIIIIIIIIIIIIIIIIIIIIIIIIIIIIIIIIIIIIIIIIIIHIDDDDD
@HISEQ:969:HM2KJBCX2:2:1102:12041:7290 2:N:0:ACTATGCA
ATTATACGGCGCCCCAACTATCCCTATTAATCATTACGTCAATCCTAGAAACCAACAAAATAGGATCGAACGTCCTATTTCATTATTCCATGCTAATGTATTCAAGCGTTAGCCTGCTTTAAACACTCTAATTTTTTCAAAGTAACGGTCCTGTTTCCCTGCAACACCAAATTAATGACATTACAGTTCTTCAGAAAGGAGGAATCAGCGAAGCCAGTGCATACCAGTGGCACGACCAACCTGCTGACCCCGAAATTCAACTACGAGCTTTTTAACTGCAACAACTTTAATATACGCTATTGGAGCTGGAATTACCGCGGCTGCTGGCACCAGACTTGCCCTCCAA
+
DDDDDIIHIIIIIIIIIIIIIIIIIIIIIIIIIIIIIIIIHIIIIIIIIHIIIIIIIHIIIIHGIIIIIIIIHHIIIIHIIIIIIIIIIIIHIIIIIIIIIIIIIIIIIIIIHIIIIIIIIIIIIIIIIIIIIIIIIIIIIIIIIIIIIIIIIIIIIIIIIHIIIIIIIIIIIIIIIIIHIIIIIIIIIIIIIIIIIIIIIIIIIIIIIIIIIIIIIIIIIIIIIIIIIIIIIIIIIIIIIIIHHIIIHIIIIIIIIHIIIIIIIIIIIHH@IIIIIIIIIIIIHIIIIIIIIIIIIIIIIIIIIIIIIIIIIIIIIIIIIIIIIIIIIHIIIIIIIIIIIDDDDD
@HISEQ:969:HM2KJBCX2:2:1102:19009:8146 2:N:0:ACTATGCA
ATTATACGGCGCCCAACTATCCCTATTAATCATTACGGTGATCCTAGAAACCAACAAAATAGAACCATGCCGTCCTATTCTATTATTCCATGCTAATGTATTCGAGCAAAAATGCCTGCTTTAAACACTCTAATTTTTTCAAGGTAAAGGTCCTGGATCCGCAAGACACCCAAAATTAAGGACATCCAAGTTTCTCCAGAAGGTGAGAAATCAACAGCAACAGTTCATACCCCCTCCTTAAGGCACACGACCATCACACGTCAATCCCGAAATTCAACTACGAGCTTTTTAACTGCAACAACTTTAATATACGCTATTGGAGCTGGAATTACCGCGGCTGCTGGCACCAGACTTGCCCTCCAA
+
BBD?DIIECH//C/CGHFIHHIII1FHGHGHIIHGHIHHH1FHHEECCHEH@GHHF@@CDHEHFEHHIHEED@ECH?CFHH@HEEFH?@EGEHH??@GCDH<GEHFCHHFHHIIHIHCC6DFCF@CCBCHHI?FH@HIHGIHHHCIIHHEHHIIHDHCEHHGEAEDHEHDHFIHIHHHEHHGHHHFHIHHHHGHHCGEFCHHHEIIIHCHFHCHEHFEHHHGIFFHHGHIHGHHCHHIHHIIIIIIGHFFG@H@C@HGEFIHIIIIIGHIIIIHIHIHEHHHHIHIIIHHHHIIHHIIIHHIGHHEIHG@GIIIHHIIHIIIIIHHHIIHHHIHIIIIIHHIIIIIIHHEFGIHHIIHDA@DD
@HISEQ:969:HM2KJBCX2:2:1102:18704:8747 2:N:0:ACTATGCA
ATTATACGGCGCCCCAACTATCCCTATTAATCATTACGGTGATCCTAGAAACCAACAAAATAGAACCATGCCGTCCTATTCTATTATTCCATGCTAATGTATTCGAGCAAAAATGCCTGCTTTAAACACTCTAATTTTTTCAAGGTAAAGGTCCTGGATCCGCAAGACACCCAATTAAGGACATCAAGTTTCTCCAGAAGGTGAGAAATCAACAGCAACAGTTCATACCCCTTAAGGCACGACCATTACGTCAATCCCGAAATTCAACTACGAGCTTTTTAACTGCAACAACTTTAATATACGCTATTGGAGCTGGAATTACCGCGGCTGCTGGCACCAGACTTGCCCTCCAA
+
DDBDDHFHHIGHIICGG=@CFCFHHIHHFHEHCHHE<GHHHEH@CFGHIIECCHEHEFCHGHFHHHCHHIIH<<<C<@11DGGHIIHII?G@CGHFHHE<<CDEEECHHEGHHIHHIHFIEHHHEHIIHEHHHHDGFIIHCGHGHIHHIIHIHHIIHHHIIIIIHGIIIHIHHHIIIHIIHIHHIIHHHEHIIHHF@EIIIIIIIIIIGIIHHIIIIIIIIHIHHIHIIIHGHHEIHFHHCGHIHIHHIHEHGDDCIIIIIIIIIIIIHEIIIHDHHECIHHHHHCHHIHHEHEIHIHH@EHEHHHGIHIIFHHIIIHHGIGIIIIHHCIHHIHHIHIIIIIIIHDHHDDDDD
@HISEQ:969:HM2KJBCX2:2:1102:13859:7753 2:N:0:ACTATGCA
ATTATACGGCGCCCCAACTATCCCTATTAATCATTACGGTGGTCCTAGAAACCAACAAAATAGAACTACAACGTCCTATTCTATTATTCCATGCTAATCTATTCAAGCAATAGCCCGCTTTAAACACTCTAATTTTTTCAAGGTAATGGTCCTGGCTCCCCAACACACCCAATAAAGGGCATACTGGTTCACCAGAAGGAAGACCCGACAGCAGACAGTACTCGCCAAAGACGGACCGCCCGGCCAGGCCTAAAATTCAACTACGAGCTTTTTAACTGCAACAACTTTAATATACGCTATTGGAGCTGGAATTACCGCGGCTGCTGGCACCAGACTTGCCCTCCAA
+
DDDDDIHIIIIIIHICHIIIIIIIIIIIIHIIIIIIIIHHIHHIEHIHIIIIIIIIIIIIIIIHIIIIIIIHIEHIIIIGHHIIIIIIIIIHIIIIHFHGHFHHIIIHHIFHGIIIHHHHHHIIGIHIIIIIIHHIIHHHHHHIIIIIIIIIHHGHGIIHIIIHGHHIIIIIIHIIIIIHIIIIIIHHHIIGIIIIIIIIGIIHIIII>IIIIIIIIIIIIIIIIIII=IHIIIIIIIHIIHIHHIIIIIHIIIIIIIIHIHIIIIIIIHIIIIIIIIIIHIHIIIIIIIIIIIIIIHHHHIIIHIIIIIIIHIIIGHIIIIIIIIIIIIIIIHHGIIIIIDDDDD
@HISEQ:969:HM2KJBCX2:2:1102:20053:8004 2:N:0:ACTATGCA
ATTATACGGCGCCCCAACTATCCCTATTAATCATTACGGTGATCCTAGAAACCAACAAAATAGAACCATGCCGTCATATTCTATTATTCCATGCTAATGTATTCGAGCAAAAATGCCTGCTTTAAACACTCTAATTTTTTCAAGGTAAAGGTCCTGGATCCGCAAGACACCCAATTAAGGACATCAAGTTTCTCCAGAAGGTGAGAAATCAACAGCGACAGTTCATACCCCTTAAGGCATGACCATCACGTCAATCCCGAAATTCAACTACGAGCTTTTTAACTGCAACAACTTTAATATACGCTATTGGAGCTGGAATTACCGCGGCTGCTGGCACCAGACTTGCCCTCCAA
+
D?D@DHEEGH/CE/<<<<DHHI1CC@1@<CF<<1F@EHEC<EEE1D<1<CDHHCE01<C1CGHH1CCGCF?G?EH0<<<1C1DDG1<@H@1FGHHCEHCEH<1C<1<0<FFHHHCB<IIHF<DC8<CAHGB<F@C8<CGGB<<171@F<8<<070<?/0?7<C.7.DEHHHGD/C<@CH/FG@@CHHHCHHFF#8<7<DCEG<<6<BGCGHGE<1D<<:C<8FFIIIHECC44C@C@HEG/<DFH<6<@@1CFC/</<CCD<<1G?IHGCC?F<HGD1C<1CGCIHGFG<CGC?HE?C<0E<?EHEF<<<1<CIHG@C1<EC//<<1D<@HHD1@<HGD1<E<D0?=CD0<0<
@HISEQ:969:HM2KJBCX2:2:1102:16270:9470 2:N:0:ACTATGCA
ATTATACGGCGCCCCAACTATCCCTATTAATCATTACGGTGATCCTAGAAACCAACGAAATAGAATCAGTCCGTCCTATTTCATTATTCCATGCTAATGTATTCAGACGATAGTCTGCTTTAAACACTCTAATTTTTTCAAAGTAACAGTCCTGATTTCCCATCACACCAAATAAATGGCATGAAAGTTCCTCAGAAGGTAGAGATCCATCTCACCAGTGCAGACAATTAAGCCTGACCAATGGGTAGACCCCGAGGTTCAACTACGAGCTTTTTAACTGCAACAACTTTAATATACGCTATTGGAGCTGGAATTACCGCGGCTGCTGGCACCAGACTTGCCCTCCAA
+
DDBDDIC1<?CCC?CEHEGHHFHHHHHHIEGCCGHHIHHII1C<<DEG@FGH@1DEG1C0FHECHHE1DGHHIIGIIEHHGHHHEHIH?1CECCCFEHHHIHCHHIIGFHHEIHHHHGCHHIIHFHHGCHHFGHIHIIHIHHGHHHGHEEHHHHHEHHEHFFHHHHDHHHHHFFFHIIEGHIHFIIHGCDEFHHE<DG9CGHHHF?HF?6HHHHGHHGEHEGHIIIIHHIIIHFHHHHEIIHG@HF<IHFHCIIHG<1HHCIGIIIHIIHHHHFCGFCDHIIIIIHCCGIIHECEHHHF<E@FHHHHEHHHIHEIIIHIIIIIIHHEHEGHHCHHHGEGEHIHDD@D@
@HISEQ:969:HM2KJBCX2:2:1102:15510:9386 2:N:0:ACTATGCA
ATTATACGGCGCCCAACTATCCCTATTAATCATTACATCGATCCTAGAAACCAACAAAATAGAATCGGATGTCCTATTTCATTATTCCATGCTAATGTATTCAAGCGTGAGCCTGCTTTAAACACTCTAATTTTTTCAAGGTAACAGTCCTAATTCCCCGTGACACCAAATTAATGGCATTACGGTTCTTTAGAAGGTGAGAAATCAATAATATCAGTACATACCAACGGCATGACCGATACATTGATCCCGAAATTCAACTACGAGCTTTTTAACTGCAACAACTTTAATATACGCTATTGGAGCTGGAATTACCGCGGCTGCTGGCACCAGACTTGCCCTCCAA
+
DDDDDIIIIHHHIIIIIIIIIIIIIIIIIIIIHIIIIIHHIIIGHHIIIGHHHIIIEHIIIIIIHIIHIGIIGHIIIHIHHIIIIIIIGIGHIIGIIIIHIIIIIIHH?IIIIHIIIIIIIIIHIHIHIIIIIHIIIIIIIIIIIIIIIHHIIIIIIIIIIHIIIIIIIIIIIIIIIIIIIIIIIIIIIIIIIIIIIIIIIIIIIIIIIIIIIIIIIIIIIIIIIIIIIIIIIIIIIIIIIIHHHIIHIIIIIIIIIIIIHIIIIIIIHIIIIIIIIIIIIIIIIIIIIIIHIIIIIIIIIIIIIIIIIIIIIIIIIIIIIIIIIIIIIIIIIIIIIIIIIDDDDD
@HISEQ:969:HM2KJBCX2:2:1102:4495:9848 2:N:0:ACTATGCA
ATTATACGGCGCCCAACTATCCCTATTAATCATTACGGTGGTCCTAGAAACCAACAAAATAGAACCATGCCGTCCTATTTTATTATTCCATGCTAATGTATTCAAGCAAAAATGCCTGCTTTAAACACTCTAATTTTTTCAAAGTAAAGGTCCTGGTTCCCCGCGGCATCCAATTAAGGACATCGCGGTTCTCCAGAAGGTGAGAAATTGACTGCACCAGTTCATACCCCGTGAGGCACGACCGATGCGCCAATCCCGAAATTCAACTACGAGCTTTTTAACTGCAACAACTTTAATATACGCTATTGGAGCTGGAATTACCGCGGCTGCTGGCACCAGACTTGCCCTCCAA
+
DDDDDIIIIIIIIIIIIIIIIIIIHIIIIIIIIIIGIIIIIIIIHIIIIIHIIIIIIGIIIIIIIIIIEHHDGHHHFHIIIIIIIIIHIIHGIIIIIIIIIDHHIHHIIIIIIIIHIIHIIIIHHHHIHIIHGHIIIIHIIHIIIIIHHHHIIIIHIHIIIIIIIIIIIIIIIIHIIIIIIIIIIIIIIIIIIIIIIIIIHIIIIIGIIIIIIIIIHIIIIIIIHIIIIIIIIIIIIIIIHIIIIIIIIHHIIIIIIIIIIIIIIIIIIIIIIIIIIIIIIIIIIIIIIHIIIIIIIIIIHIIIIIIIIIIIIIIIIIIIIIIIIIIIIIIIIIIIIIIIHIIIIIIDDDDD
@HISEQ:969:HM2KJBCX2:2:1102:7308:10537 2:N:0:ACTATGCA
ATTATACGGCGCCCCAACTATCCCTATTAATCATTACGGTGATCCTAGAAACCAACAAAATAGAACCATGCCGTCCTATTCTATTATTCCATGCTAATGTATTCGAGCAAAAATGCCTGCTTTAAACACTCTAATTTTTTCAAGGTAAAGGTCCTGGATCCGCAAGACACCCAATTAAGGACATCAAGTTTCTCCAGAAGGTGAGAAATCAACAGCGACAGTTCATACCCCTTAAGGCACGACCATCACGTCAATCCCGAAATTCAACTACGAGCTTTTTAACTGCAACAACTTTAATATACGCTATTGGAGCTGGAATTACCGCGGCTGCTGGCACCAGACTTGCCCTCCAA
+
B@@DAIHGE<EHHHHHHIGCGGEHIHHFCFHE1GHIGCH@1<FHCH?E?HIIHFFEC1GGHEHCCEHH?CGGHCDHHHF1DFCG?HE1CE?1CFFEG@H@C<CG@GHIHIHHFFHHEHHIHHHIIIIIHIHHHIHHGHIHHHHHHHHIHEHHHHGFHDHGHGIHHHIHHIEIIHGEHFHFHIHHIHHIIHHGHIEIHFHEIHHHDHHECHHIIIIIHHEGHHHHIIIIIGHHHHHIIHIGIIHEIHIHHG1IIHGGIHHHIIHIIIIIGIHIIIIIIIHIHGHHEIHIIIHIIHHHHIIHHIHIIIIHIHHGIIHHIIHHIIIIGIIGIIIIIIIIIIIIIIIIIHHIAADD@
@HISEQ:969:HM2KJBCX2:2:1102:15879:11590 2:N:0:ACTATGCA
ATTATACGGCGCCCCAACTATCCCTATTAATCATTACGTCAATCCTAGAAACCAACAAAATAGGATCAAACGTCCTATTTCATTATTCCATGCTAATGTATTCAAGCATTAGCCTGCTTTAAACACTCTAATTTTTTCAAAGTAACAGTCCTGTTTCCCTGCAACACCAAATTAATGACATTACAGTTCTTCAAGAAGGAGGAACCAGTAAAGCCAGTACATACCAGAGGCACGACCAACCTACTAATCCCGAAATTCAACTACGAGCTTTTTAACTGCAACAACTTTAATATACGCTATTGGAGCTGGAATTACCGCGGCTGCTGGCACCAGACTTGCCCTCCAA
+
DDDDDIHHIIIIIIIIIIIIIIIHIIIIIIIIIIIIIIIHIIIIIHIHHIIIIIIIGHIHHHGHIIIIIIHHHFHIIIIIIIIIHIIIFHIIHHHIIIIIHHHIIIHIIIIIIIHHIIIIHHIIIIIIIIIHHIHIHHIHIIIIIIIIIIIIIIIIHIIIIIIIIIIIHIHHHIIIIIIHIIIIIIIIIIIIIIIHIIIIIIIIIIIIIIHIIHIIIIIIIIIIIIIIIIIIIIIIIHGIIIHHGIIIIIIHIIIIIIIIIHCIIIIIIIIIIIIIIIIIIIIIHIIIIIIIIIIIIIIIIIIIIIIIIIIIIIIIIIIIIIIIIIIIIIIIIIIIIIIIIDDDDD
@HISEQ:969:HM2KJBCX2:2:1102:13882:11952 2:N:0:ACTATGCA
ATTATACGGCGCCCCAACTATCCCTATTAATCATTACGGTGATCCTAGAAACCAACGAAATAGAATCAAGCCGTCCTATTTCATTATTCCATGCTAATGTATTCAGACGTTAGCCTGCTTTAAACACTCTAATTTTTTCAAAGTAACAGTCCTGATTTCCAATCACACCAAATTAATGACATGAAAGTTCCTCAGAAGGTAGAGGTTTATCTCACCAGTACAGACAATTAAGCCTGACCAATGGGTAAACCCCGAAGTTCAACTACGAGCTTTTTAACTGCAACAACTTTAATATACGCTATTGGAGCTGGAATTACCGCGGCTGCTGGCACCAGACTTGCCCTCCAA
+
DD0DBF@GEHHHHC/0<0DGHI1F?FEC?1DD@ECH@CC<@E1GCHCC<<<FH<<0D10DGGIEHE?@11<G<<C/<CCCCGCHIC@CF<CHI1F1<DHFE@8D<<CGH@HH@FH?IHG@GA<BF<CC?ECED@FEEEHHGAADGGHFCFIHHHFHFGHHG@FHIHHHEHG?IGHHGIIHHHHFDG28<EHFHHHIHHHGHHCFHGD@G1E=IIHIIFGIHHGCD<1CHHHGFEHCG?CFEHGEHC<CHHH@HHG1HCHHHHHHIIH?HIHIHIIHIHHEIHEHEFGG@CHIIHHIHHG1HIHHHFF@EHF@HHHCIIHIIHIHE<F@HCCGHHGD@HGGHGHD@@0D
@HISEQ:969:HM2KJBCX2:2:1102:2823:11994 2:N:0:ACTATGCA
ATTATACGGCGCCCCAACTATCCCTATTAATCATTACGGTGGTCCTAGAAACCAACAAAATAGAACCACAACGTCCTATTCTATTATTCCATGCTAATCTATTCAAGCAATAGCCCGCTTTAAACACTCTAATTTTTTCAAGGTAATGGTCCTGGCTCCCCAACACACCCAACAAAGGACATGCTGATTCACCAGAAGGAAGACCCGACAGCAGACAGTACTCGCCAAAGACGGACCGCCCGGCCAGGCCTAAAATTCAACTACGAGCTTTTTAACTGCAACAACTTTAATATACGCTATTGGAGCTGGAATTACCGCGGCTGCTGGCACCAGACTTGCCCTCCAA
+
DDDDDIIIIIIIIIIIIHIIIIIIIIIIIIIIIIIIIIHIIIIIIIGIIIIIIIIIIHHIIIIIIIIIIIIGIEGHHIHIHGIIIIIIIIIIHGIIIIIIIIHIIIHIIIIIGIIHIIHHIIIIIIIIHIIIIIIIHIIIIIIHIIIIHHHIIHHIIIIIIHHHHIIIIGIHIIHIIHIIIIHIIHIIIIIIIHIIIIHIIIIIIIIHHIHIIIIHHIHHHEIIIIIIIIIHIIHIIIIIIIIHHIIIIIHIIIIIIIIIIHHIHIIIIIIIIIIIIIIIIIIIIIIHIIIIIIIIIIIHIIIIIIIIIIIIIIIIIIIIIIIIIIIIIIIIIIIIIIIIIDDDDD
@HISEQ:969:HM2KJBCX2:2:1102:8780:12089 2:N:0:ACTATGCA
ATTATACGGCGCCCCAACTATCCCTATTAATCATTACCTCGACTCCGAAAGCCAACGAAATAGAACCGAGATCCTATTCCATTATTCCATGCACTAATGTTCAGGCTGTAGCGCCTGCTTTGAGCACTCCAATTTTTTCAAAGTAAACGTGCTGGCCACCCATGGCACTCGATTAAGAGAACCATGAACGAACCAACAAAATCGTCCGGGCAAACAGTAGACACCGCAAGGTGCACCGCTCGCCCGAAACCGAGATCCAACTACGAGCTTTTTAACCGCAGCAATATTAGTATACGCTATTGGAGCTGGAATTACCGCGGCTGCTGGCACCAGACTTGCCCTCCAA
+
DDDDDIIIIIHIIIIIIHIIIIIIIIHIHIIIIIIIIIIIIHIIIIHHIIHIHHHIIHIIIIIIIIHIHIHIIIIIIIIIHHIIIIIIIHHIIIHHHIIHHHIIIIIIIIIIIHIIIIIIIIHHIIIIIIIIIHHHIIHIIIHIIIHIHIHIHHIIIHIIIIIHHHHHIIHIIIGIHHGIIIIIIIIIHHEHHHHHHGFHHHIIIIIIIIIHHIIHHHHFHIIIIFHHFIIIIIIIIIIIIIHDIIIIIGHHHHHFIHFHHHCHHHHIEFIHFIHHIHIIHIIHHIIGIIIIIIIIIIIHIIHHIIHHIHIHIIIIIIFHIIIIHHHHFIIHHHIHIHHIIDDDDD
@HISEQ:969:HM2KJBCX2:2:1102:18225:12344 2:N:0:ACTATGCA
ATTATACGGCGCCCCAACTATCCCTATTAATCATTACGGTGGTCCTAGAAACCAACAAAATAGAACCATGCCGTCCTATTTTATTATTCCATGCTAATGTATTCAAGCAAAAATGCCTGCTTTAAACACTCTAATTTTTTCAAAGTAAAGGTCCTGGTTCCCCGCGGCACCCAATTAAGGACATCGCGGTTCTCCAGAAGGTGAGAAATTGACTGCACCAGTTCATACCCCGTAAGGCACGACCGATGCGCCAATCCCGAAATTCAACTACGAGCTTTTTAACTGCAACAACTTTAATATACGCTATTGGAGCTGGAATTACCGCGGCTGCTGGCACCAGACTTGCCCTCCAA
+
BDDDDHHIIGIIIIIIIIIHIIIHHHHIIIIIIIIIIIIHIIIIIIGIIIIIIIIIIEHIHIHHEHIIIHIIHHHIIHIIIIFHHIIHHCHIHIIIIIIIIHHHIIHIIIIHIIIIIIIIIIGHHIIIIHIHIIHIIHHIIIIIHGIIIIHHIIIHHHHIGIIIIIHHIIIHIHHIIIIIHHHIHIIIIHHHHHIIIIHIIIHIIIIIIIIHIIIIIIIIIIIIIIHIIIIIIIIIIIIIIIIHIIIIIHEFIIHHIIGIIHIIIIIIIIIIIGIIIIIIIIIIHIIIIHGIHHIHIIIHHIIIIIIIIIIIIIIIIIIIIIIIIIIIIIIIIIIIIIIIIIIIIIIIDDDDD
@HISEQ:969:HM2KJBCX2:2:1102:10001:11829 2:N:0:ACTATGCA
ATTATACGGCGCCCCAACTATCCCTATTAATCATTACGGTGATCCTAGAAACCAACAAAATAGAATCATGCCGTCCTATTTTATTATTCCATGCTAATGTATTCAGACGTAAGCCTGCTTTGAACACTCTAATTTTTTCAAGGTAAAGGTCCTGGTTTCCCACCACGCTAAATTAATAACATGATGGTTCCCCAGAAGGTAGAAATTCCACACGCCAGTACAGACAATTGCCCGACCAACGGTAGAACCCCGAAATTCAACTACGAGCTTTTTAACTGCAACAACTTTAATATACGCTATTGGAGCTGGAATTACCGCGGCTGCTGGCACCAGACTTGCCCTCCAA
+
DDDDDIIHHIIIIIIIHCHIIIHIIIIIIIIIHIIIIIIIIIIIIIIIIIIIIIIIIGGHHIFHIHHIIICHHHIGHIIIIIIIIIIIIIIIIFHIIIIHHHHIIHHHHHGHIHIIGHIHHGEGHIHHIIIHIIHHHHHHHHHGFHIIIIIIIIIIGGHGHHHGGEEHIIIIHHHIIIIIIIIIHGHGHCIIIIIIIIIIIIIIHIIGIIIIIIIHIIIHEHHFIIIIIHHGIIHGHHIIIIHHHIIIGIIIIHIIIIGIIIHIIHIIIIIHHHGIIIIHHHHIHIIIIIIGIIIIIIIIIIIIIIIIIIIIIHHHIIIIIIIIIIIIIGIIIHIIHIIIIDDDDB
@HISEQ:969:HM2KJBCX2:2:1102:12685:11814 2:N:0:ACTATGCA
ATTATACGGCGCCCCAACTATCCCTATTAATCATTACGTCAATCCTAGAAACCAACAAAATAGGATCAAACGTCCTATTTCATTATTCCATGCTAATGTATTCAAGCGTTAGCCTGCTTTAAACACTCTAATTTTTTCAAAGTAACAGTCCTGTTTCCCTGCAACACCAAATTAATGACATTACAGTTCTTCAAGAAGGAGGAACCAGTAAAGCCAGTACATACCAGAGGCACGACCAACTTACTAATCCCGAAATTCAACTACGAGCTTTTTAACTGCAACAACTTTAATATACGCTATTGGAGCTGGAATTACCGCGGCTGCTGGTACCAGACTTGCCCTCCAA
+
DDDDDIIIIHIIIIIIIIIIIIIIIIIIIIIIIIIIIIIIIIIIIIIIIIIIIIIIIIIHHHHHHHIIIIHIHIIIIIIIIIIIIIIIFHIHIIIIIIIHHGIIHIIIHHHHHIIIIIIIIIIIIIIIIIIIIIIIIIIIIIIHIIIIIIIIIIIIIIIIIIIIIIIIIIHHHIIIIIIIIIIIIIIHIIIIIIIIIIIIIHIIIIIIIIIIIIIIIIIIIIIIIIIIIIIIIIIIIIIIIIIHHIIHIHIIIIIHIIIIIIIIIIIIHIIIIIIIIIIIIIIIIIIIIIIIIIIIIIIHHIIIIIIIIIIIIIIIIIIIIIIIIIIIIIIHG<IIIIIIIDDDDD
@HISEQ:969:HM2KJBCX2:2:1102:14072:13247 2:N:0:ACTATGCA
ATTATACGGCGCCCAACTATCCCTATTAATCATTACGGTGATCCTAGAAACCAACAAAATAGAACCATGCCGTCCTATTCTATTATTCCATGCTAATGTATTCGAGCAAAATGCCTGCTTTAAACACTCTAATTTTTTCAAGGTAAAGGTCCTGGTTCCACATGACACCCAATTAAGGACATCATGCTTCTCCAGAAGGTGAGAAATCAACTGCGACAGTTCATACCCCTTAAGGCACAACCATCACGTCAATCCCGAAATTCAACTACGAGCTTTTTAACTGCAACAACTTTAATATACGCTATTGGAGCTGGAATTACCGCGGCTGCTGGCACCAGACTTGCCCTCCAA
+
DDDDDIIIIIIIIIIIIIIIIIGIIIIIIIIIIIIIIIIIIIIIIIIIIIHHHIIIIIIIIIIIIIIIIGHHIGHIIIIIIGIIIIIIIIIIHIIIIIIIHIIIHIIIIIIIGIHIIIIIIHHIIIIIIIHIIIIIIIIHIIHHHIIIIHIIIIHIIHIIIIIIIIIIHIIIIIIIIIIIIIIIIIHIIIHIIIHHIIIIIIIIHHIIIIIIHIIIIIHIIIHIIHIIIIIIIIHIIHIIIIIGIIIHEDHHGIIIIIIIIHFHHHIIIIIIIHIIIIHHIIIIIIIIIIIIIIIIIIIIIIIIIIIHIIIIIIGIIIIHHIIIIIIIIIIIIIIIIIIHIIIIIIDDDDD
@HISEQ:969:HM2KJBCX2:2:1102:15010:13205 2:N:0:ACTATGCA
ATTATACGGCGCCCCAACTATCCCTATTAATCATTACGGTGGTCCTAGACCAACAAAATAGAACCAACGTCCTATTTTATTATTCCATGCTAATCTATTCAAGCAAAAGCCCGCTTTAAACACTCTAATTTTTTCAAGGTAATGGTCCTGGTTCCCACGGCACACGCGATAAAAGAACGTGCCGGTTCACCAGAAGGTAAGACCCGACACAGAACAGTACTCGCCAAAGACGGACCGCCCGGCCAGGCCTAAAATTCAACTACGAGCTTTTTAACTGCAACAACTTTAATATACGCTATTGGAGCTGGAATTACCGCGGCTGCTGGCACCAGACTTGCCCTCCAA
+
DDDDDIHIIIIHIIHHHIIIIIIIIIIIHIIIIIIIIIHIIIIIIIIIIHIIIIIIFHHHHIIIIIIIIHHHIIIHIIIIIGHHHHIHHFIHHHHIIIIIIHHHHIIIIIIHIIIIIIIHHHIIHIHIIHIHHIIIIIHHIIIIIIIIIIIIIIHHHHIHEIIHHIIHIIIIHIIIIIIHIIIIIIHHEHIIIIIIIHHHEHIIIIIIIIIIIIIIIIIIHIIHIIIIIIIIIHHIIIHIIIGHIIIHHIIIIIIIHIIHHHIHHIIIIIIIIIIHIIIIIIHIIIIIIIIIIIIIIHHGIIIIIIIIIIIIIIIIIIIIIIIIIIIIIHIIIIIIIIIIDDDDB
@HISEQ:969:HM2KJBCX2:2:1102:5078:14048 2:N:0:ACTATGCA
ATTATACGGCGCCCCAACTATCCCTATTAATCATTACATCAATCCTAGAAACCAACAAAATAGGATCAACGTCCTATTTCATTATTCCATGCTAATGTATTCAAGCGCGAGCCTGCTTTAAACACTCTAATTTTTTCAAAGTAACAGTCCTGATTCCCCACCACACCAAATTAATGACATGATGGTTCGTCAGAAGGTAGGAACCAGTAACACCAGTACGTACCTAAGGCACGACCAACGTACTGATCCTGAAATTCAACTACGAGCTTTTTAACTGCAACAACTTTAATATACGCTATTGGAGCTGGAATTACCGCGGCTGCTGGCACCAGACTTGCCCTCCAA
+
DDDDDHHIIIIIIIIIIIIIIIIIIIIIIIIIIIIIIIIIIIIGHHHIIIIIIIIIHIIIIIHHEHIIIIIIIHIIHIIHIIIIIGHHGIIHIIIGHHIHHIHIIIIHIIIIHHIIIIHIHIHHIIHHHIIIHIIHIIIIIIHIHIHEIIIIIHIIIIHHIIIIIHIHIIHIIIIIHIIIIHIIIIIIHIIIIIIIIIIIIIIIIIIIIIIIIIIIIIIIIIIIIIIIIIIIIIIIIIIIIIHGIIIIIIIIIIIIIIIIIHIIIIIIIIIIIIIIIIIIIIIIIIIIIIIIIIIIIIIIIIIIIIIIIIIIIIIIIIIIIIIIIIIIIIIIIIIIIIIIDDDDD
@HISEQ:969:HM2KJBCX2:2:1102:10775:13904 2:N:0:ACTATGCA
ATTATACGGCGCCCAACTATCCCTATTAATCATTACGGTGGTCCTAGACCAACAAAATAGAACCAACGTCCTATTCTATTATTCCATGCTAATCTATTCAAGCAAAAGCCCGCTTTAAACACTCTAATTTTTTCAAGGTAATGGTCCTGGTTCCCCGACACACCCAATAAAGGACATACCGGCTCACCAGAAGGATAGACCCGACAGCAGAACAGTACTCGCCAGAGACGGACCGTCCGGTCAGGCCTAAAATTCAACTACGAGCTTTTTAACTGCAACAACTTTAATATACGCTATTGGAGCTGGAATTACCGCGGCTGCTGGCACCAGACTTGCCCTCCAA
+
DDDDDIIIIIIIIIIIIIIIIIIIIIIIIIIIIIIIIIIIIIIIHIHHIHIIIIGHHIIIIIIIIIIIIIIIIIIHIIIIIIGHIIHIIHIIIIIIIIIIIIIIIIIIIHFHIIIIIIIIIIIIIIHIIIIIHIIIIIIIIIIIIHHHIIIIIIIIHIIHIIIIIIIIIIIIIIIIIHIIIIIIIIIIIIIIIIIIIIIIIIIIIIIIIIIIIIIIIIHIIIIIIIIIIIIIGIIIIIIIIHIIIIHIIIIIIHIIIIIIIIIIIIIIIIIIIIIIIIIIIIIIIIIIIIIIIIIHGGIIIIIIIIIIIIIIIIIIIIIIIIIIIIIIIIIIIIIHIIDDDDD
@HISEQ:969:HM2KJBCX2:2:1102:7061:14208 2:N:0:ACTATGCA
ATTATACGGCGCCCCAACTATCCCTATTAATCATTACGTCGATCCTAGAAACCAACAAAATAGAATCAAACGTCCTATTTCATTATTCCATGCTAATGTATTCAAGCGTGCGCCTGCTTTAAACACTCTAATTTTTTCAAAGTAACAGTCCTGATTCCCCACGACACCAAATTAATGACATCGTAGTTCTTCAGAAGGTAGGAACCAATAATGCCAGTGTGTACCGAAGCACGACCGACAATTTGATCCCGAAATTCAACTACGAGCTTTTTAACTGCAACAACTTTAATATACGCTATTGGAGCTGGAATTACCGCGGCTGCTGGCACCAGACTTGCCCTCCAA
+
BDDDDHFCEHDHHIIIHIHIIIIIHHIIIHHIH@HHICHGDHHHIIHFHHHHIIIGHHHHIGGC@HHIHHICDHH@HFHIHCHHEHHIIHECHEHHHEHHHHIIIIIIHHIHHIHFGFCHHHHIHHHHHHHFGHFHEGHEHHHFHIHIHHHFHCHGIHEGEEIHIHHHIIHHEHGI;IHHHHHIHHHGIHHHHIIIIIIIH<IIHIHIHIIHE;CHIHHHHIIIIIHHHHHH3HHIIIHIHGCGHIIGIIHEFGCFEHIIIHHHHIIIHHHHGCEHCFHIIIIHE@HHHIIIIIHHFEIHHFHHHIHEIIIGIIIIHHIHIIIIHEEIIIHFIIIIIHIIABDDB
@HISEQ:969:HM2KJBCX2:2:1102:17435:14299 2:N:0:ACTATGCA
ATTATACGGCGCCCCAACTATCCCTATTAATCATTGCTCACAAATCCAAAAACCAACAAAATACGATAAACGAGCCCTAACTTATTATTCCATGCTAATGTATTCATAACTAACCGCCTGCTTTAAACACTCTAATTTTTTCAAAGTAAAGGTCCTGGATTGCGAACCCAACCCAGCAAAGGGCAGGAACGTTCTCCAGGAAGATGGTAAGCGCGCATCGGCACTCACACACGAAACCGTGGCGGGCCAAGCGCACTATACCAGAAATCCAACTACGAGCTTTTTAACTGCAACAACTTTAATATACGCTATTGGAGCTGGAATTACCGCGGCTGCTGGCACCAGACTTGCCCTCCAA
+
DDDDDHHHHIIIIIIIIIIIIIIIIIIIGIIIIIIIIHIHIIIIIIIIHIIIIIIGIIIHHIIIIHIHIHHIIIIIIIIIIIHHIFHHHIHHHIIIIIHIC<FHIIIIHHIIIIIIIIIIIHHHHGHHIHIIIIIHHIIIHIHHHIHIHIHFHIIIIIIIIHIHHIIIIIIIHIHIIIIIIIIIHIIIIIHIIHHIHHHIIIIIIIHHIIIIIIIIIIIHIIIIIIIIIIIIIIIIIIIIIHIIIIHIIIIIHHHIHHHIHHIIIIIIIIIIIIIIIIIIIIIIIIIIIIIIIIIIIIIIIIIIIIIIIIIIIIIIIIIIIIIIIIIIIIIIIIIIIIIIIIHIIIHIIIIIIDDDDD
@HISEQ:969:HM2KJBCX2:2:1102:3420:13560 2:N:0:ACTATGCA
ATTATACGGCGCCCCAACTATCCCTATTAATCATTACGTCGATCCTAGAAACCAACAAAATAGAATCAAACGTCCTATTTCGTTATTCCATGCTAATGTATTCAAGCGTGAGCCTGCTTTAAACACTCTAATTTTTTCAAAGTAACAGTCCTGATTCCCCAAGACACCAAATTAATGACATCATGGTTCGTCAGAAGGTAGGAATCAATAATACCAGTACGTACAATAGCACGACCAATAAATTGATCCCGAAATTCAACTACGAGCTTTTTAACTGCAACAACTTTAATATACGCTATTGGAGCTGGAATTACCGCGGCTGCTGGCACCAGACTTGCCCTCCAA
+
D@B@BH@C=CCHI??EECHI@G1CG@@F<<C<<CC<<C<1<CE1<CFCHEG?1<FEGH1GHIF?111DCE<<1<<DCG@<11<F1<CC111<<1<IHEHIIHGHGHGH@HIHIIIIIIIIIIIIIHIIIIIIIIIIHIIIIIIIIIIIHHHIIHHECIIIIHIIIHIIIIIHIIIIIIHIIHEIHIIIIIIIIIIIFIIIIIIIHGIFHGCCIIIIGIIIIIIHHFFEHIIGIIIGIIIIIHGGGGIIIGIIIIHHIIIIIIIIIIIIIIIIIIIIIIIIIIIIHHIIIIIIIIIIIIIIIIIIIIIIIIIIIIIIIIIIIIIIIIIIIIIIIIIIIIIIDDDDD
@HISEQ:969:HM2KJBCX2:2:1102:9813:15139 2:N:0:ACTATGCA
ATTATACGGCGCCCAACTATCCCTATTAATCATTACGTCAATCCTAGAAACCAACAAAATAGGATCAACGTCCTATTTCATTATTCCATGCTAATGTATTCAAGCGCGAGCCTGCTTTAAACACTCTAATTTTTTCAAAGTAACAGTCCTGATTCCCCGCCACACCAAATGAATGACATGATGGTTCGTCAGAAGGTAGAAACCAGTAACACCAGTACGTACCTAAGGCACGACCAACGTACTGATCCCGAAATTCAACTACGAGCTTTTTAACTGCAACAACTTTAATATACGCTATTGGAGCTGGAATTACCGCGGCTGCTGGCACCAGACTTGCCCTCCAA
+
DDDDDIIIIGIIIIIIIIIIIIIIIIIIIIIIIIIIIIIIIIIIIIGHIIIIIIIIHIIIIIIIIIIIIIIIIIIIIIIIHIIIIHIIIIIIHIIIHIIIIIHFEDDHIHHHIHIIIIHIHIHIHHIIHIIIIIIIIIIHHIHIIIHIIIIIIHIIIIIIIIIIIIIIIIIIIIIIIIIIIIIIIIHIIIIIIIIIIIIIIIIIIIIIHIIIIIIIIIIIIIIIIHIIIIIIIHIIIIIIIHHIIIIIIIIIIIIIIIIIIIIIIIIIIIIIIIIIIIIIIIHIIIIIIHIHIIIIIIIIIIIIIIIIIIIIIIIIIIIIIIIIIIIIIIIIIIIIIIIDDDDD
@HISEQ:969:HM2KJBCX2:2:1102:3753:15988 2:N:0:ACTATGCA
ATTATACGGCGCCCCAACTATCCCTATTAATCATTACGGTGATCCTAGAAACCAACGAAATAGAATCAGTCCGTCCTATTTCATTATTCCATGCTAATGTATTCAGACGATAGTCTGCTTTAAACACTCTAATTTTTTCAAAGTAACAGTCCTGATTTCCCATCACACCAAATAAATGGCATGAAAGTTCCTCAGAAGGTAGAGATCCATCTCACCAGTGCAGACAATTAAGCCTGACCAATGGGTAGACCCCGAAGTTCAACTACGAGCTTTTTAACTGCAACAACTTTAATATACGCTATTGGAGCTGGAATTACCGCGGCTGCTGGCACCAGACTTGCCCTCCAA
+
DDDDDHHHFHHHIHIHIGHIGHGHEHIHEFHHHHHHIHH?CGHIHHHHEHEHHHE@E?EH?FHFGHHHHIGEE<F?EECCHIGIIGFEE1FHHEHGEG?FHGEEHGHEC?@HHGHHHHHHFBC8CCE11B<FHHHEGCEHHIIIHHHHGCHCEHH?CHHHHHHHHIHFCEGHFGHF<CHEHHCHFGHHEHDFHEHGF;HHHGHIHEH@GCCFHHGHHHH6FCHHFIIIHHHHIHHFCHCHIHFDFA<<<E<<<GFC1GCEHHHECHCFFIHHEGEHHHGIIHHHHFCH@IHHHIIIHIGHEIIHHFECHHHEHGIIDE?DGHIIIIHHEFFHHG<EIHHHHGCBAADB
@HISEQ:969:HM2KJBCX2:2:1102:6302:15892 2:N:0:ACTATGCA
ATTATACGGCGCCCCAACTATCCCTATTAATCATTACGGCGGTCCTAGAAACCAACAAAATAGAACCGCACGTCCTATTCTATTATTCCATGCTAACGTATTCGAGCAAATGCCTGCTTTGAACACTCTAATTTTTTCAAAGTAAAAGTCCTGGTCCCCAACACGCCCAGTGAAGGGCATGCGGTTCTCCAGAAGAAAAGGCCCGGCCGGACAAGTGCACGCGGTGAGGCGGACCTGCCAGCCAGGCCAAAGGTTCAACTACGAGCTTTTTAACTGCAACAACTTTAATATACGCTATTGGAGCTGGAATTACCGCGGCTGCTGGCACCAGACTTGCCCTCCAA
+
DDDADIIHHIIIIIIIIIIIHIIIIIIIIIHIIIIIIHHHEHHHHHIIIIIHIIHIGEHHIIHIHHHEHIHHHIHHIIHIIIIIIIIIIIHEHEIIIIIIIHHIIIIIIIIGHIIHIIIIIIIHIIIHIIIIHIHIIIIGIIHIIIIHHIHIHHHIIIIIIIIIGIHHFHHIHIIIIIIIIIIIIIIHHIIHHIIIIIIIHGIIIIIGIHIHIIIIIIHHIIIIIIIIIIHIIIIIIIIIIIHIIIHIIIIIIIIIIIIIIIIIIHIIIIIIIIIIIHIIIIIHIIIIIIIIIIIIIIIIIIIIHIIIIIIIIIIIIIIIIHIIIIIIHIIIIIIIIIIDDDDD
@HISEQ:969:HM2KJBCX2:2:1102:19363:15493 2:N:0:ACTATGCA
ATTATACGGCGCCCCAACTATCCCTATTAATCATTACGTCAATCCTAGAAACCAACAAAATAGGATCGAACGTCCTATTTCATTATTCCATGCTAATGTATTCAAGCGTTAGCCTGCTTTAAACACTCTAATTTTTTCAAAGTAACAAGTCCTGTTTCCCTGCAACACCAAATTAATGACATTACAGTTCTTCAAGAAGGAGGAATCAGTAAAGCCAGTACATACCATAGGCACGACCAACCTACTGACCCCGAAATTCAACTACGAGCTTTTTAACTGCAACAACTTTAATATACGCTATTGGAGCTGGAATTACCGCGGCTGCTGGCACCAGACTTGCCCTCCAA
+
DBDDDCHIIGH??DE0EHEGH?GHHHIIHHHEFEHHIHIHHIHHEHIEHHHG@GHGHIIIII1FHHEGHHECGFHIIIIIIGHHIIIECHFHHHH1CFHFGHHIGIHIIIIHHCHHHIGIIIHHHHECECC?GHHHDEGGHHHIIHHHIEIIHHHHF?HHECEIIHHEHHHGHGHIIIIHIHCIIIGHIHHHEIIIIIIIHHGIIHHIIIIIIHHGIIIIIIIHGIHHIHIIIIIIIIHGEHHHGIIHCIIIHIHIIHIIIIIIIIIIIIIIHIIIIIIIIIIHHHHCIIHGIIIIIIIIIIIIIIIIIIIIIIIIHHIIIIIIIIHGHIIIIIIIHIHHHG@ADDD
@HISEQ:969:HM2KJBCX2:2:1102:12506:15640 2:N:0:ACTATGCA
ATTATACGGCGCCCCAACTATCCCTATTAATCATTACGTCGATCCTAGAAACCAACAAAATAGAATCAAACGTCCTATTTCGTTATTCCATGCTAATGTATTCAAGCGTGAGCCTGCTTTAAACACTCTAATTTTTTCAAAGTAACAGTCCTGATTCCCCAAGACACCAAATTAATGACATCATGGTTCGTCAGAAGGTAGAAATCAATAATACCAGTACGTACAATAGCACGACCAATAAATTGATCCCGAAATTCAACTACGAGCTTTTTAACTGCAACAACTTTAATATACGCTATTGGAGCTGGAATTACCGCGGCTGCTGGCACCAGACTTGCCCTCCAA
+
DDDDDIIIGHHHIIIIIIIIIIIIIIIIIIIIIIIIIIIIIIIIIIIIIIIIIIIIIIIGIIHGIHIIHHIIIHHHIIIIIHHIHIHIIHHHHIIHHIIIIIIIIHHHIIIIHHIHIIIHHHHHIIIIIHIIIIIHHIIIIIIIIIIIIIIIIIIIIIIIIIIIIIIIIIHEIIHHIIHIIIIIIIIIHIIIIIIHIHIIIIIHIIIIIIIIIIIIIIIIIIIIIIIIIIIIIIIIIIIIIIIHHHIIIIIIIIIIIIIIIIIIIIIIIIIIIIIIIIIIIIIIHIIIIIIIIIIGIIHHIIIIIIIIIIIIIIIIIIIIIIIIIIIIIIIIIIIIIIIIDDDDD
@HISEQ:969:HM2KJBCX2:2:1102:14522:17984 2:N:0:ACTATGCA
ATTATACGGCGCCCCAACTATCCCTATTAATCATTACGGTGATCCTAGAAACCAACAAAATAGAACCATGCCGTCCTATTCTATTATTCCATGCTAATGTATTCGAGCAAAAATGCCTGCTTTAAACACTCTAATTTTTTCAAGGTAAAGGTCCTGGATCCGCAAGACACCCAATAAAGGACATCAAGTTTCTCCAGAAGGTGAGAAATCAACAGTAACAGTTCATACCCCTTAAGGCATGACCATCACGTCAATCCCGAAATTCAACTACGAGCTTTTTAACTGCAACAACTTTAATATACGCTATTGGAGCTGGAATTACCGCGGCTGCTGGCACCAGACTTGCCCTCCAA
+
DDDDDIIIIIHDHIIIIHHIIIIIIIIIIIIIIIIIIHIIHIIIIIIIIIIHIIIIIIIIHIIIIIIIIEHIDHHIIIHIHIHHIIIHGHHHIIIIIIIII@HHIIHHHIIIIIHIHIHIHIIHIIIIIIHHIIIHHIIIIIHHHIIIHIIIHIHHHIIHIIIIIIIIIIHIIIHHIIIIHIHHIHHHHIIIIIIIHHIIIIIGIIIIHIIIIIIIHIIHIIIIGIHIIIIIIIIIIIHHIHIIIIIIIHHFIIIIIIIIIIIIIIIIIHHIIIIIIIIIIIIIIIIIIIIIIIIIIIIIHIIIIIIIIIIIIIIIIIIHIIHIIIHIIIIIIIIIIIIIIIIIIIIIDDDDD
@HISEQ:969:HM2KJBCX2:2:1102:13021:18930 2:N:0:ACTATGCA
ATTATACGGCGCCCCAACTATCCCTATTAATCATTACGGTGATCCTAGAAACCAACAAAATAGAACCATGCCGTCCTATTCTATTATTCCATGCTAATGTATTCGAGCAAAATGCCTGCTTTAAACACTCTAATTTTTTCAAGGTAAAGGTCCTGGTTCCACATGACACCCAATTAAGGACATCATGCTTCTCCAGAAGGTGAGAAATCAACTGCGACAGTTCATACCCCTTAAGGCACGACCATCACGTCAATCCCGAAATTCAACTACGAGCTTTTTAACTGCAACAACTTTAATATACGCTATTGGAGCTGGAATTACCGCGGCTGCTGGCACCAGACTTGCCCTCCAA
+
DBD@D?DGEHDHHHCHEEHIIHFEHHIIICHC?G@F1D<DHHCHHHIEEHEHHI?EHEHIHIIIIH1CH?G@CGDEHHHHEHHFHEHIF?CCHIIG?GCHEHHHFHHGIIIIEHIFHHHHHHEGHFGHEIIIIHHHHHFIGIIIIIIHHHGIHIIHHAIHIIHIIIIIHIIIIIHIIHHHEIIIIIIHHEHHEIHFIIIIIHHHIIHHIIIIIIHIIIHHHEIIIIIIIIHHII=IIHHFHGIIIIIIIHEIHEHHIHIHIIHIIIIHIHHGHHFHIIIIHHEIHHHIHHEEHHIHHHIIIIHHHHIIIIIIIHHHIIHHGIIIHIIIIIIHIIIIIIIIHEHHHHH@ADDD
@HISEQ:969:HM2KJBCX2:2:1102:8468:19186 2:N:0:ACTATGCA
ATTATACGGCGCCCCAACTATCCCTATTAATCATTACGTCGATCCTAGAAACCAACAAAATAGAATCAAACGTCCTATTTCATTATTCCATGCTAATGTATTCAAGCGTAAGCCTGCTTTAAACACTCTAATTTTTTCAAAGTAACAGTCCTGATTCCCCACGACACCAAATTAATGACATCGCGGTTCTTCAGAAGGTAGGAACCAATAATGCCAGTGCGTACCGAAGCACGACCAACAATTTGATCCCGAAATTCAACTACGAGCTTTTTAACTGCAACAACTTTAATATACGCTATTGGAGCTGGAATTACCGCGGCTGCCGGCACCAGACTTGCCCTCCAA
+
DBBDDIHHHGHIHIDHHIHFIIIIHEHHIICHIGHHIHHIIHHIIIHGHEHHHCHHHHIHHHEHHGHIEHHGIGIIIIIIIIHFIIHCHHIIIIIIIHIHHHIHIHHHHHHIIIIIIHIIIIFHHGIIIIIIIHIIHIIIHHHHHHHIHIIHEHHIIHIIIHIHIHHCHFHIHHHHHIHDHHHH/IIHHIIHIHGHHIIIIIIHGHIIIIHFGI=HIHHHHHIIGIHHHHDIHGF?HHHEHHHHIIIHIHHHEIHHHHCHIHHG?HEHGIHFD<HIHHHHFEC<?HIIHIHHGHIIIIHHHCEIIHIIHHHIHGHHIIHDHE</IHFGIIHHHIIHHCIIDDBD@
@HISEQ:969:HM2KJBCX2:2:1102:5964:19324 2:N:0:ACTATGCA
ATTATACGGCGCCCAACTATCCCTATTAATCATTACGGTGCTCCTAGAAACCAACGAAATAGAATCAGTCCGTCCTATTGCATTATTCCATGCTAATGTATTCAGACGTTAGCCTGCTTTAAACACTCTAATTTTTTCAAAGTAACAGTCCTGATTTCCCATCACACCAAATGAATGGCATGAAAGTTCCTCAGAAGGTAGAGATTCATCTCACCAGTGCAGACAATTAAGCCTGACCAATGGGTAAACCCCGAAGTTCAACTACGAGCTTTTTAACTGCAACAACTTTAATATACGCTATTGGAGCTGGAATTACCGCGGCTGCTGGCACCAGACTTGCCCTCCAA
+
0<0DB?D@0<<F<<0<0<DGHC1<<1<<<F<<11<1<<<D/1D<FE<1D<DHE1<E10<<GC111DH<GHI011/0C1<1<1DG<111<11<1<DFH1FD61@FFG=A6DGCIHFFGH@HGF1FBGBABAD1<6BDHIHEEBDHHHFD<C4@E<GHIIEFHHHCEGG@:DFDHHGGGIIIHHICIIHIIHIIHHFECIHGCGCHFEGG@HHIIHHHH9EHHIHH=FCC@HHHGHEGHFFFFHHCCFHEDHHGFG@HHHIIHHIIHGEHHECCHHEGHH@HEFHIHHGD@HHIHHIHEHEEFHEEHCGCFCGHHHCIHDIHFEHCEEEIHCEGEGCHHECDIIDD@B@
@HISEQ:969:HM2KJBCX2:2:1102:2330:18285 2:N:0:ACTATGCA
ATTATACGGCGCCCAACTATCCCTATTAATCATTACGTCAATCCTAGAAACCAACAAAATAGGATCGTCGTCCTATTTCATTATTCCATGCTAATGTATTCAAGCGTTAGCCTGCTTTAAACACTCTAATTTTTTCAAAGTAACAGTCCTGTTTCCCCGCAACACCAACTTAATGGCATTACGGTTCTACAAGAAGGAGGAATCAGCAAAGCCAGTGCATACCAGTGGCACGACCAACTTGCTGACCCCGAAATTCAACTACGAGCTTTTTAACTGCAACAACTTTAATATACGCTATTGGAGCTGGAATTACCGCGGCTGCTGGCACCAGACTTGCCCTCCAA
+
DDDBDIIHIIIIIIIIIIIIIIIIHIIIHIIIIIIIIHIGHIHHHIHIHHGHIHGIIIIHGGHHHCHHIHHIHIIIIIIIHIHGHHHIIHIIHIGIIIGHHEGIHIHIIHIIIIIHHIIHGHIIIIIHIIIIIIIIHIIIIHIHHIIIIGIIHIIIHIIIIIIIIIIHIIIIIIHIIHHIIIIIIIIIIIIIIIIIIIIIIIIIIIIIIHIIIIIIIIIIIGIIIIIIIIIIIIIIHIIIIIHIHIIIIHIIIIIHIHIIHIIIIIHIIIIIIIIIIIIIIIIHIIIIIIIIIIIIIIIIIIIIIIIIIIIIIIIIIIIIIIIIIIIIIIIIIIIIIIIDDDDD
@HISEQ:969:HM2KJBCX2:2:1102:15216:20220 2:N:0:ACTATGCA
ATTATACGGCGCCCCAACTATCCCTATTAATCATTACCTCGACTCCGAAAGCCAACGAAATAGAACCGAGATCCTATTCCATTATTCCATGCACTAATGTTCAGGCTGTAGCGCCTGCTTTGAGCACTCCAATTTTTTCAAAGTAAACGTGCTGGCCACCCATGGCACTCGATTAAGAGAACCATGAACGAACCAACAAAATCGTCCGGGCAAACAGTAGACACCGCAAGGTGCACCGCTCGCCCGAAACCGAGATCCAACTACGAGCTTTTTAACCGCAGCAATATTAGTATACGCTATTGGAGCTGGAATTACCGCGGCTGCTGGCACCAGACTTGCCCTCCAA
+
DADDDIHEHIIIIIIIIIIIIIHIIIIIIIIIIIIIIIIIIIIIIIGHIIIIIIIIIHIGIIHIIHIIHHIIIIIIII?HHIIIIIIIIIGIHIHIIIIHHIIIIIHIIIHIIIIIHIIIIIIIIIIIIIIIIHIIHHIIIIIIIIIIIIIIIIHIIIIIIIIIIIIHIIIIIIIIIIIIIIHIIIIIIIHGIIIHGHHIHFIHIIIIIIIIIIIIIIIIIIIIIIIIIIIIIIIIIIIIIIIHGIIIIIIIHHHIIIIHIIHIIIIIIIIIIIIIIIIIIIIIIIIIIIIIIIIIIIIIIIIIIIIIIIIIIIIIIIIIIIIIIIIIIIIIIIIIIIIIIDDDDD
@HISEQ:969:HM2KJBCX2:2:1102:19805:19318 2:N:0:ACTATGCA
ATTATACGGCGCCCCAACTATCCCTATTAATCATTACGGTGGTCCTTGAACCAACAAAATAGAACCACAACGTCCTATTCTATTATTCCATGCTAATCTATTCAAGCAAAAGCCTGCTTTAAACACTCTAATTTTTTCAAGGTAATGGTCCTGGCTCCCCGGCACACGCAATTAAGCACATACCAATTCACCAGAAAGATAGACCCAACGACAGAACAGTACTCGCCAGAGACGGACCGTCCGGCCAGGCCTAAAATTCAACTACGAGCTTTTTAACTGCAACAACTTTAATATACGCTATTGGAGCTGGAATTACCGCGGCTGCTGGCACCAGACTTGCCCTCCAA
+
DDDDDIIIIIIIIIIIIIIIIIIIIIIHIIIIIIIIIIIHHIIIIHIIIIIHIIIIIIIIIHIIIHIIIIIIIIIIHIIHIIIIIIIGIIHIHIIIIIIIIFHIIIIIIHIHHIHHIHHIIIIIHIIIIIIIIHIIIHIIIIIIIHHIIIIIHHIIIIHIIIIIIIIIIIHIIIIHIIIIIIIIIIHHIIIIIIIIIIIIIHIIIHHHIIIIIIIIIIIIIIIIIIIIIIIIIIIIIIHIIIIIHGIIIHHIHIIIIIIIIIHDIIIIIIIIIIIIIIIIIIIIIIIHIIIIIIIIIIIIHHIIIIIIIIIIIIIIIIIIIIIIIIIIIIIIIIIIIIIIIIDDDDD
@HISEQ:969:HM2KJBCX2:2:1102:8331:19452 2:N:0:ACTATGCA
ATTATACGGCGCCCCAACTATCCCTATTAATCATTACGGTGGTCCTAGAAACCAACAAAATAGAACCACAACGTCCTATTCTATTATTCCATGCTAATCTATTCAAGCAATAGCCCGCTTTAAACACTCTAATTTTTTCAAGGTAATGGTCCTGGCTCCCCAACACACCCAATTAAGGACATACTGGTTCACCAGAAGGAAGACCCGACAACAGGACAGTACTCGCCAAAGACGGACCGCCCGGCCAAGTCTAAAATTCAACTACGAGCTTTTTAACTGCAACAACTTTAATATACGCTATTGGAGCTGGAATTACCGCGGCTGCTGGCACCAGACTTGCCCTCCAA
+
BDDCDIIHIIIIIIIIIIIIIIHHHHIIIHIIHHIIIEHHIIIIIIIIIHHIHHHIHECHIIEHIHHFIEHIIHCGEH?FHHEFHHFCHEHIGHIGIHIHHHEHHHHHHHHI?DHHGHEHHHIHHIIHIIIIHHIHHHHIIIHIIHIIIHHGIIGHGIIHHIHHEH?CIIIIHBIIHG@HIHIHIIIIHGHHIIIIIIIIIHH<DHIIHIIIII<HIHIIIIIGIHHEIIIIIIIIIHIIIIIIHEIGIHGFIIIIIHHGIHHHHIHIIHIIIIIHIHHH?HIIIIHHHFIIIHHIIHHHEIIIIIIIIIHIIHIIIIIIIIIIHIIIIIIIIIHHHIIIIICDDD@
@HISEQ:969:HM2KJBCX2:2:1102:3183:20867 2:N:0:ACTATGCA
ATTATACGGCGCCCCAACTATCCCTATTAATCATTACGTCAATCCTAGAAACCAACAAAATAGGATCAACGTCCTATTTCATTATTCCATGCTAATGTATTCAAGCGCGAGCCTGCTTTAAACACTCTAATTTTTTCAAAGTAACAGTCCTGATTCCCCGCCACACCAAATTAATGACATGATGGTTCGTCAGAAGGTAGGAATCAGTAACACCAGTACGTACCGAAGGCACGACCAACGTACTAATCCCGAAATTCAACTACGAGCTTTTTAACTGCAACAACTTTAATATACGCTATTGGAGCTGGAATTACCGCGGCTGCTGGCACCAGACTTGCCCTCCAA
+
@DADAI@CGHI/C?C0<EEE1F1<<<F?EHH?F@<<FCCFH=ECHHFE1CCGHCEH1<1<<@H@DCGHHH@<@EHHHIGHH1DFCGHHEE@GH@@H?HHHH@CEGHIIDHIHHGHCGHHHEGH1GFHIHHFHIIHHHHHHGDHGEBCHIIHADHFHHHHCIHHHEHEGCEHHHHEE?FHEGHGHEC/HGEEH?HHII<E@HHHGHGHHGHIFEG?CHHHGAHHHEFCE@DCHEHIIHIGIIHGHIHHIHHIHHGHEGC<HHF=D<1HHHGHEHHIIIHG1IHHHD1HHHEEIHGHHEIIIHHFGFCGHEHHCHIIIIIHFIHFHEIHGHHHIHIHHEHGF@@@D<
@HISEQ:969:HM2KJBCX2:2:1102:7222:20276 2:N:0:ACTATGCA
ATTATACGGCGCCCCACTATCCCTATTAATCATTACGGCGGTCCTAGAAACCAACAAAATAGAACCGCACGTCCTATTCTATTATTCCATGCTAACGTATTCGAGCAAATGCCTGCTTTGAACACTCTAATTTTTTCAAAGTAAAAGTCCTGGTCCCCAACACGCCCAGTGAAGGGCATGCGGTTCTCCAGAAGAAAAGGCCCGGCCGGACAAGTGCACGCGGTGAGGCGGACCTGCCAGCCAGGCCAAAGGTTCAACTACGAGCTTTTTAACTGCAACAACTTTAATATACGCTATTGGAGCTGGAATTACCGCGGCTGCTGGCACCAGACCTTGCCCTCCAA
+
DDDDDIIIIIIIIIIIIIIIIIIIIIIIIIIIIIIIIIIIIIIIIIGIIIGIIIIIGIHHIHIHIIIIIIIIIIIIHIIHIIIIIIIIHHHIIIIHIIIIIIIIIIIIIIIIIIIIIIIIIHIIIIIIIIIIIIIIIIIIIIIIIIIHIIIHIIIIIIIIIHIIIIIIIIIIIIIIIIIIIIIIIIIIIIIIIIIIIIIIIIIIIIIIIIIIIIIIIIIIIIIIIIIIIIIIIIIIIIIIIIFIIIIIIIIIIIIIIIIIIIIIIIIIIIIIIIIIIIIIIIIIIIIIIIIIIIIIIIIIIIIIIIIIIIIIIIIIIIIIIIIIIIIIIIIIIIIIIIIDDDDD
@HISEQ:969:HM2KJBCX2:2:1102:9337:21192 2:N:0:ACTATGCA
ATTATACGGCGCCCCAACTATCCCTATTAATCATTACGTCGATCCTAGAAACCAACAAAATAGAATCAAACGTCCTATTTCGTTATTCCATGCTAATGTATTCAAGCGTGAGCCTGCTTTAAACACTCTAATTTTTTCAAAGTAACAGTCCTGATTCCCCATGACACCAAATTAATGACATCATGGTTCGTCAGAAGGTAGGAATCAATAATACCAGTACGTACAATAGCACGACCAATAAATTGATCCCGAAATTCAACTACGAGCTTTTTAACTGCAACAACTTTAATATACGCTATTGGAGCTGGAATTACCGCGGCTGCTGGCACCAGACTTGCCCTCCAA
+
DDDDDIGIIIDHHCHHIHIIIIHIHHHHHHIHHFIIIIIIHGHHHGHHIIIIIIIIIHHHHHIEHEHIIIIIIIIIIIIIIIIIIFHIHIIGHHIIHIHHIHIHHHHHIIIHIHEHHIIIIIIIIIIIIHIIIHIHIIIHIHHIIIIIHIIHHHHIIIHIHHHHIIIIIIHHIIHIIIIHHHGHHIIFIHIIIIHIHHIIHIIIIIIIIHHHGIIIHHIIIHIIIIIIHIIHHHHIIIHIIHIHIHHIHIGIIIHIIIHIHIHIIIHIIHEHHIHGIIIIIIHHHGIIIIIGIGIIIIIHHIIIIIHIIIHHIIIHIIIIIIIIIIIIHIIHHIHIIIGHBDDDD
@HISEQ:969:HM2KJBCX2:2:1102:14232:22159 2:N:0:ACTATGCA
ATTATACGGCGCCCCAACTATCCCTATTAATCATTACGGTGATCCTAGAAACCAACAAAATAGAACCATGCCGTCCTATTTTATTATTCCATGCTAATCTATTCAAGCACAAGCCTGCTTTAAGCACTCTAATTTTTTCAAGGTAATAGCTCTGCTTCCCCAACGCACTAACTTAATAGCATGCTGGTTATTCAGAAGGTAGGAATTCATCAAGCCAGTGCGGACAGTGAAGCCCGACCAACCGACAAACTCCGAAATTCAACTACGAGCTTTTTAACTGCAACAACTTTAATATACGCTATTGGAGCTGGAATTACCGCGGCTGCTGGCACCAGACTTGCCCTCCAA
+
DDDDDIIFHIIIIIIIIIIIIIIIIIIIIIIIIIIIIIIIIIIIIIIIIIIIIIIIIIIIIIGHHIIIIHIHHIIIIIIIIIIIIIIIGIIIIHHHHHIIIHIIIIIIIIIIHHIHIIHHIIIIHIIIIIIIHIIIHIIIIIIIIIIIIIIIIIIHIIIIIIIIIIIIIIIIIIIIIIIIIIIIIIIIIHHHIIIIIIIIIIIIIIIIIIIIIIIIIIIIIIIIIIIIHIIIIIHIIIIIIIIIHHGIIIIIIIIIIIIIIIIIIIIIIIIIIHIIHIIIIIIIIIIIIIIIIIIIIIIIIIIIIIIIIIIIIIIIIIIIIIIIIIIIIIIIIIIIIIIIIIIDDDDD
@HISEQ:969:HM2KJBCX2:2:1102:4748:21973 2:N:0:ACTATGCA
ATTATACGGCGCCCCAACTATCCCTATTAATCATTACGGCGGTCCTAGAAACCAACAAAATAGAACCGCACGTCCTATTCTATTATTCCATGCTAACGTATTCGAGCAAATGCCTGCTTTGAACACTCTAATTTTTTCAAAGTAAAAGTCCTGGTCCCCAACACGCCCAGTGAAGGGCATGCGGTTCTCCAGAAGAAAAGGCCCGGCCGGACAAGTGCACGCGGTGAGGCGGACCTGCCAGCCAGGCCAAAGGTTCAACTACGAGCTTTTTAACTGCAACAACTTTAATATACGCTATTGGAGCTGGAATTACCGCGGCTGCTGGCACCAGACTTGCCCTCCAA
+
DDDDDIIIIIIIIIIIIIIIIIIIIHIIIIIIIIIIIIIIIIIIIIIHHIIIIIII?HHHHHHHHEHHIIIIHHHIIGIIIHHHHHIHIHHHHHHHIIHIIIIHIIIHIIIIGHIHIIIIIIIIHIIIIIHHIIHHIHIIHIIIIHIIHIHIHIHIIIIGHEEHIIIHIIGIIIIHIIIIIIIIHGHGIIIIIIIIIIIIIIIIIIIIIHIIIIIIIIIIIIIIIIIIIIIIHIIIIIIIIIHIIIHHHHIIIIIIIIIIIIIIIIIIIIIIIIIIIIIIIIIHHIIIIIIIIIIIIIIIIIIHHIIIIIIIIIIIIIIIIIIIIIIIIIIIIIIIIIIDDDDD
@HISEQ:969:HM2KJBCX2:2:1102:16960:22062 2:N:0:ACTATGCA
ATTATACGGCGCCCCAACTATCCCTATTAATCATTACGGCGACTCTAGAAACCAACAAAATAGAACCGCACGTCCTATTCTATTATTCCATGCTAATGTATTCAGGCATAGGCCTGCTTTGAACACTCTAATTTTCTCAAGGTAAAAGTCCTGGTTCCCCGACGCACGCCAATAAAGGGCACGCCGGCTCACCAAGAGGTAAGATCCAGCCAGACAGTACACGCCGTTAAGCGGACCGCCCAGCCAGACCTGAAGTTCAACTACGAGCTTTTTAACTGCAACAACTTTAATATACGCTATTGGAGCTGGAATTACCGCGGCTGCTGGCACCAGACTTGCCCTCCAA
+
@BDD@HHEEHC<?CFHHCCGHHIIIHHHHIFHIIHHEE0CEHHDECH1FGHIIHEHHFE@1D1FE@@<<CH/<DCCC11D<C<1CHHIGH?1@1<DIHHIHEHIIHHHHHECFGHHHFEFHHHHHIIHG?EHFB0HHGEFHGHEHHEHGHHIIHHDHGIIHEHIHEGIIHHHGEEHHEHDHHIIIIHHDBGEFGHHF:IHIIHIGIIIHGHHHHIIIHHHIIHIIIHHCIIGHHDIIIIEIHGC<CHIIIIIIHIIIGIIHHHIIHHIHFHGHHHIIIIHHCD<GEGHHGC@E<HGIHHHHEHHIIHIHHIIHHHHIIHIIIHIIHHCHGHFCEEHIHHECD@BBD
@HISEQ:969:HM2KJBCX2:2:1102:13478:22165 2:N:0:ACTATGCA
ATTATACGGCGCCCCAACTATCCCTATTAATCATTACGTCAATCCTAGAAACCAACAAAATAGGATCGAACGTCCTATTTCATTATTCCATGCTAATGTATTCAAGCGTTAGCCTGCTTTAAACACTCTAATTTTTTCAAAGTAACGGTCCTGTTTCCCTGCAACACCAAATTAATGACATTACAGTTCTTCAGAAAGGAGGAATCAGCGAAGCCAGTGCATACCAGTGGCACGACCAACCTGCTGACCCCGAAATTCAACTACGAGCTTTTTAACTGCAACAACTTTAATATACGCTATTGGAGCTGGAATTACCGCGGCTGCTGGCACCAGACTTGCCCTCCAA
+
DDDDDIEHIIHHIIIHIIIIIIIIIIIIIIIIIIIIIIIIIHIIGHCHGIIIIIIIIIIHHHHIHHIIHIIIHIIIIIIHIEHHIIIHHHHHHIGIHIIIIHIHIIIIIIIHHIHIHIHHIIIIGHHHHIHHIIIIIHHIIIIHIHIHHHIIIHIIIHHHIIIIIIIIIIHGIIHHIHHIIIIIIIIHIIIIIIIIIIIIIIIIIIIIIIIIIHIIIHIIIIIIIIIIIIGIIIGIIIIIIIIHHIHIIIIIIIIIIIIIIIIIIIHIIIIIIIIIIIIIIIIIIIIIIHHIIIIIIIIIHIIIIIIIIIIIIIIIIIIIIIIIIIGIIHIIIIIIIIIIIDDCDD
@HISEQ:969:HM2KJBCX2:2:1102:5274:23431 2:N:0:ACTATGCA
ATTATACGGCGCCCCAACTATCCCTATTAATCATTACATCGATCCTAGAAACCAACAAAATAGAATCGGATGTCCTATTTCATTATTCCATGCTAATGTATTCAAGCGTGAGCCTGCTTTAAACACTCTAATTTTTTCAAGGTAACAGTCCTAATTCCCCGTGACACCAAATTAATGGCATTACGGTTCTTTAGAAGGTGAGAAATCAATAATATCAGTACATACCAACGGCATGACCGAAACATTGATCCCGAAATTCAACTACGAGCTTTTTAACTGCAACAACTTTAATATACGCTATTGGAGCCGGAATTACCGCGGCTGCTGGCACCAGACTTGCCCTCCAA
+
BDDBDHI@EHHGIIIIHIIHIIHIIIIIHHIIIIIIIIHIIIHEHHIIIIIHHIIIIIEEHHHIIIIGIIIHHGHIIIIHIIIIIHHHIHHHIIEEHIIIHHHHHCGHHIIIHHHHIHIIIHHHIHIIIIIIHHIHEHHGHIHIIHHIIHIIIIHHIIHHIHHGHIIIIIHGHHHIIIIIIHIGIIIIIIHIIIIIIIIIIIIIIHIIIIIIIIIIIIHIGIIIIIIIIIIIIIIHIIIIIHGIHFIIIIIIIIIHIIIIIIIIIIIIIIIIIIIIIIIIIIIIIHHGHHHIIIHHIIIIHHIIIIIIIIIIIIIIIIIIIIIIIIHIIIIIIIIIIIIIIHABDCD
@HISEQ:969:HM2KJBCX2:2:1102:1655:23816 2:N:0:ACTATGCA
ATTATACGGCGCCCCAACTATCCCTATTAATCATTACTTCAGTCCTAGAAACCAACAAAATAGAACTAAAGTCCTATTCCATTATTCCATGCTAATATATTCAAGCAAACATGCCTGCTTTAAACACTCTAATTTTTTCAAAGTAAAAGTCTTGGATCCCTAGCGCACTCAATTAAGAGCACACTAGTTCCCCAAAAGGAAAAGCCCAAAGTTGCAGTACAAACCTTTCGGTTGACGGCAACTATAAGCCCAAAATTCAACTACGAGCTTTTTAACTGCAACAACTTTAATATACGCTATTGGAGCTGGAATTACCGCGGCTGCTGGCACCAGACTTGCCCTCCAA
+
DDDDDIIHIIIIIIIIHIIIIIIIIIIIIIIIIIIIIIIIHHHHHFHHHHIIIIIIIGIIIIHIIGHIIIEHHHIIIIIHIIIIIIIIIIIGIHIIIIIIIHHIIIIIIIIIIIIIIIIHHIHIIHIIHIIIIHIHIIIIIIIHHIIIIIIIIIIIIIIGIHHIIIIIIIIIIIIIIIFHHIIHHIIIIIIIIIIHHIHIIIIIIIIIIHIIIIIHIIIHHHIIIIIIIIIIIIIIIIIIIIIHGIIIIIIIIIIIIIHHHHDIHIIHIIIIIIIIIIIIIIIIIIIIIIIIIHIIIIIIIIIIIIIIIIIIIIIIIIIIIIIIIIIIIIIIIIHIIIIIIDDDDD
@HISEQ:969:HM2KJBCX2:2:1102:4557:24272 2:N:0:ACTATGCA
ATTATACGGCGCCCCAACTATCCCTATTAATCATTACGGCGACTCTAGAAACCAACAAAATAGAACCGCGCGTCCTATTTTATTATTCCATGCTAATGTATTCCGGCGTAAGCCTGCTTTGAACACTCTAATTTTCTCAAGGTAAAGGTCCTGGTTCCCCGACACACCCAGTGAAGGGCATGCCGGCTCACCAAGAGGTAAGGCCCGGCCAGACAGTACACACCGTTAGGCGGACCGCCCGGTCAGGTCTGAAGTTCAACTACGAGCTTTTTAACTGCAACAACTTTAATATACGCTATTGGAGCTGGAATTACCGCGGCTGCTGGCACCAGACTTGCCCTCCAA
+
BDADDH?GHCHC???EGHEHHHHEHHIHGIIGIIIHGFH<CHIIIHHIGHH@HHHCEGHHHICEHFHC/CDHE<CCGHFCGGHFHCH<<C@G?F<GHGGHF<DGIIIHHFHHIIIHIHFHHHGIIHHHHIIIIIIEHEG?IIHEIIIIIGIHHIIHGIHIIIIIHHIHHGEHIIHIIHIIIHGIIHHHHE?EHHIIGIHHHHGIIIHHHIIHHHIIIIIIHHFIIIHHIIIHIIGHIHGHEHEHIIIIIHIIIIHIHGIIIIIIIIIIIIIIIIIIIIIHIIIHHIFIIIHHHHHHHFIHIIIHGIHHIHHIIIIIIIIIIIIIIIIHIIHFHIIIHIHH@DDDD
@HISEQ:969:HM2KJBCX2:2:1102:17280:24261 2:N:0:ACTATGCA
ATTATACGGCGCCCCAACTATCCCTATTAATCATTACGGTGATCCTAGAAACCAACAAAATAGAACCATGCCGTCCTATTCTATTATTCCATGCTAATGTATTCAAGCGTAAGCCTGCTTTAAACACTCTAATTTTTTCAAAGTAACAGTCCTGATTCCCCACGACACCAAATTAATGACATCGCGGTTCTTCAGAAGGTAGGAACCAATAATGCCAGTGCGTACCGAAGCACGACCAACAATTTGATCCCGAAATTCAACTACGAGCTTTTTAACTGCAACAACTTTAATATACGCTATTGGAGCTGGAATTACCGCGGCTGCTGGCACCAGACTTGCCCTCCAA
+
D<<@D<1C0EDDHC?EE0FHHICH<@GEH@H?C<D?F@0D1C1FHE<<@1<FEH1<11<<DEH?1CGF11<FCE?C@F<11<1DG1D<G11FHHHGHHGFEGC@0<5@EGCHEIGHG@GCCBB<G?HG?FDHEHC@D.F0<E6ACCHHEDGIHHA0E?DGDGAEDCHHIHGDGCF@FGD?GHCEEC<@@C@IHHH:?IHHHHG?HCAGD?HCEFCHHCE/DHHEDDEHCC.HBEE@CGFHF<F<1D<FC<D<<<<CHHECC@HDC1CHGEEF<<1FC@EEHCFHFCFCCHG=@E??HFHCGF1HD<<G?HHHDHDDCHHC@H@CCCHHF@HEFCE@@E<HEDD@@0
@HISEQ:969:HM2KJBCX2:2:1102:10672:25141 2:N:0:ACTATGCA
ATTATACGGCGCCCCAAACTATCCCTATTAATCATTACGGCGGTCCTAGAAACCAACAAAATAGAACCGCACGTCCTATTCTATTATTCCATGCTAACGTATTCGAGCAAATGCCTGCTTTGAACACTCTAATTTTTTCAAAGTAAAAGTCCTGGTCCCCAACACGCCCAGTGAAGGGCATGCGGTTCTCCAGAAGAAAAGGCCCGGCCGGACAAGTGCACGCGGTGAGGCGGACCTGCCAGCCAGGCCAAAGGTTCAACTACGAGCTTTTTAACTGCAACAACTTTAATATACGCTATTGGAGCTGGAATTACCGCGGCTGCTGGCACCAGACTTGCCCTCCAA
+
DDDDDIIIIIIIIIIIIIIIIIIIIIIIIIIIIIIIIIHHHHIIIHIHHIIIIIIIIIHIHIIHHIIIIIIIHIGIGIHIIHHHIGIIIIIIIIHIIIIHIIIHIIIIIIIIIHHIIIIIIIIIHHIIIHIIIIIIIIIIHIIIIIIIIHIIIIHIIIIIHIIIIIHIIIIIIIIIIIIIIIIIIIHIIIHIIIIIIIIIIIIIHIIIIIIIIIIIIIIIIIIIIIIIIIIIIIIIIIIIIIHHIIIIIIIIIIIIIIIIIIIIIIIIIIIIIIIIIIIIIIIIIIIIIIIIHIIIIIIIIIIIIIIIIIIIIIIIIIIIIIIIIIIIIIIIIIIIIIIIDDDDD
@HISEQ:969:HM2KJBCX2:2:1102:14885:25159 2:N:0:ACTATGCA
ATTATACGGCGCCCCAACTATCCCTATTAATCATTACGGTGATCCTAGAAACCAACAAAATAGAACCATGCCGTCCTATTCTATTATTCCATGCTAATGTATTCGAGCAAAAATGCCTGCTTTAAACACTCTAATTTTTTCAAGGTAAAGGTCCTGGATCCGCAAGACACCCAATTAAGGACATCGAGTTTCTCCAGAAGGTGAGAAATCAACAGCAACAGTTCATACCCCTTAAGGCACGACCATTACGTCAATCCCGAAATTCAACTACGAGCTTTTTAACTGCAACAACTTTAATATACGCTATTGGAGCTGGAATTACCGCGGCTGCTGGCACCAGACTTGCCCTCCAA
+
BBDDDIIHIIIIIIIIIIIIIIIIIIIIIIIIIIIIIIIIIIIGHIIGHIIIHHIIHHIGIHHIHIIIIHGIIHIIIHIIIHIIIIIIIIIIHHIIHIGIIIEIHIIIIIIIIIHIIIIIIIIIIIIIIIIIIIIIIIIIIIIIIIIHIIIIHIHHIHIIIIIIIIHIIIIIIHHIIIIIIIIIIIIIIIIIIIIIIIIIIIIIIIIHHIIIIIIIIHHGIIIIIIIIIIIIIIIIHIIIIIIIIIIIIIIHIIHIIIIIIIIIIIIIIHIIIIIIIIIIIIIIIIIIIIHIIIIIIIIIIIIIIIIIIIIIHIIIIIIIIIIIIIIIIIIIIIIIIIIIIIIIIIIIDDDDD
@HISEQ:969:HM2KJBCX2:2:1102:5227:26100 2:N:0:ACTATGCA
ATTATACGGCGCCCCAACTATCCCTATTAATCATTACCTCGACTCCGAAAGCCAACGAAATAGAACCGAGATCCTATTCCATTATTCCATGCACTAATGTTCAGGCTGTAGCGCCTGCTTTGAGCACTCCAATTTTTTCAAAGTAAACGTGCTGGCCACTCATGGCACTCGGTTAAGAGAACCATAAACGAACCAGCAAGATCGTCCGGGCAAACAGTAAACGCCGCAAGGCGCACCGCTCGCCCGAAACCGAGATCCAACTACGAGCTTTTTAACCGCAACAACATTAATATACGCTATTGGAGCTGGAATTACCGCGGCTGCTGGCACCAGACTTGCCCTCCAA
+
DDD@DECGFIIDHDH=EEGEGHHHH?CGCHIHIHHEFHFH0DHCCCHHIIHIHIGGHIHHIIHHE@F?HH?EEH@HHIIIEHEHEH@G1C<FHHHHIHH6C?FHHHHIIHHICIIIHG@GCFG8GGH@HFEHHIIIIIHHFHGEHHHHHHEIIIHHHHB@FCHEEEHHDHHGCFHG:;CIHBCA=GCBHEIHHGIIHHEFHEHE<HEE@EIIHGIHFE@GEGHHHGCCHHDIHHHIHHHE<CHCD@IIIHGHGCHFIIIHHDHEIHECFGCHHDGIGIIHGHHIHEIIHHHHHHHHHIHHGIIIHCECEHIHIHHDHHEIIIHIIHHIHHHEHCIIHFHHF<@DBD
@HISEQ:969:HM2KJBCX2:2:1102:14288:26076 2:N:0:ACTATGCA
ATTATACGGCGCCCCAACTATCCCTATTAATCATTACGGCGGTCCTAGAAACCCACAAAATAGAACCGCACGGCCTATTCTATTATTCCATGCCGTAATATTCGAGCAAAGGCCTGCTTTGAACACTCTAATTTTTTCAAAGTAAAAGTCCTGGTCCCCAACACACCCAGTGAAGGGCATGCGGTTCTCCAGAAGAAAAGGCCCGGCCGGACAAGTGCACGCGGTGAGGCGGACCTGCCAGCCAGGCCAAAGGTTCAACTACGAGCTTTTTAACTGCAACAACTTTAATATACGCTATTGGAGCTGGAATTACCGCGGCTGCTGGCACCAGACTTGCCCTCCAA
+
BD?DDIE@EH////<0<C111<1FHC?@G1DDH@F1D<0/<?E<E<DHE@11F0<D01<1<C1D1D1/<<//<//0<D<DFGH?G@E<@<1111@?G@@DHD=F88</F?H=0FH7G@0EFGH@BF@</CBF0FGHEE@FHF<BFDB3?HHEBHHECGB;;7::.FEEEHHHHFHFHGADFEF@FEHFHHHCEEF=:0HHGHIHFHHHFEF@GEHFAA:C=@GHHEG=CB=AFGHHEHE1@E<GD:11DFHHHHIHDGGIHHHG@EHHEFGC@E1?HEIIIIHHIIHECHHHDHEIIHEEHEHGHFHIHHFCC</CHHGEHEFGHEHHEHIHHGEGCGF0@DD@
@HISEQ:969:HM2KJBCX2:2:1102:13797:25894 2:N:0:ACTATGCA
ATTATACGGCGCCCCAACTATCCCTATTAATCATTACGTCGATCCTAGAAACCAACAAAATAGAATCAAACGTCCTATTTCATTATTCCATGCTAATGTATTCAAGCGTGCGCCTGCTTTAAACACTCTAATTTTTTCAAAGTAACAGTCCTGATTCCCCACGACACCAAATTAATGACATCGCGATTCTTCAGAAGGTAGGAACCAATAATGCCAGTGCGTACCGAGGCACGACCGACAATCTGATCCCGAAATTCAACTACGAGCTTTTTAACTGCAACAACTTTAATATACGCTATTGGAGCTGGAATTACCGCGGCTGCTGGCACCAGACTTGCCCTCCAA
+
<0DDAC1<EH/<<EHE@G<111<CF<1D1D<<<F1<F111<<D<<G111<F<1<FH??<<<<<CG<<<@C<0<C0<D@<1F@@1CG11<11<1<CGCH1F8DG@CGCH@HDHF@EB<11<DHH1FHH@@F@?C6?HGGEIHHHHFFDGFHFDFB@0HHG9D<EBEFHHG?9<FFGGHCD7CHHFCHG@CHHHHHEIH;HFC@ECHHGG?HC@EHHHHHHHH@G0IHGEC=EIHHGHEGF1C1@CGDEIFHHHIHHHHFEHHHECEHHEHHGHFCEFHHHHCEC@CCEH?HCE<CEHECGHIHHHEGHG@F@CHDHHHIIGHG<1@@HDHHHHFHCHHIIHDB@@@
@HISEQ:969:HM2KJBCX2:2:1102:2253:26406 2:N:0:ACTATGCA
ATTATACGGCGCCCCAACTATCCCTATTAATCATTACGGTGGTCCTAGAAACCAACAAAATAGAATCATCCGTCCTATTTTATTATTCCATGCTAATGTATTCAAGCAAAATGCCTGCTTTAAACACTCTAATTTTTTCAAAGTAAAGGTCCTGGTTCCCCGCGGCACCCAATTAAGGACATCGCGGTTCTCCAGAAGGTGAGAAATTGACTACACCAGTTCATACCCCTTAAGGCACGACCGATGTGTCAATCCCGAAATTCAACTACGAGCTTTTTAACTGCAACAACTTTAATATACGCTATTGGAGCTGGAATTACCGCGGCTGCTGGCACCAGACTTGCCCTCCAA
+
<DDDDGHID<CHC<HDFDHGHHCHHFHIHHI?@CGCCGEFCE<FFH@CCFHIH@GHFCFGHHF1FHHHIHHHEE<0<CGGFCGH?HHHHEFE1<CEC1D1F@IIIHGHHHHEIIHHGHHHFGHHHHGBDFHHIEGEGH?GHHHGCGHHEHHHHHHG?HDIHHHIGB?HIHHHEH@IIHFHIIHHHIIHHIIIIIIIHIHHII<<HHIIHIHIHEGIHEHHGIIIHHHHH<GIHHIIIHHEEHHHFCHEHFGCHIIHEIHHHIHIHEHIIHIIHHHHIHIHHEHEEEHGGEF<CFIHGIIHIIGIIIIIIGGIIIHHHHIIIIIHHHIIIIIHIHIIHCHHEIIHHEBADD@
@HISEQ:969:HM2KJBCX2:2:1102:19279:26948 2:N:0:ACTATGCA
ATTATACGGCGCCCCAACTATCACTATTAATCATTACGTCAATCCTAGAAACCAACAAAATAGGATCAACGTCCTATAACATTATTCCATGCTAATGTATTCAAGCGCGAGCATGCTTTAACCACTCTAATTTTAACAAAGTAACAGTCCTGATTACCCGCTACATCAAATGAATGACATGATGGTTCGTCAGAAGGTAGGAACCAGTAACAACAGGACGTACCTAATATACGACCAACGTACTGATCCAGAAATTAAACTACGAGCTTTTTAACTGCAACTACTTTAATATACGCTATTGGAGCTGGAATTACCGCGGCTGCTGGCACCAGACTTGCCCTCCAA
+
D@@D01110//<//<<0DGEH?111<111DC111111<<1D01<1<1<CCG1111<1111<D11D1<CG10<1<0<11111<1FG1<11D<11<GC@<DC11<1<1</<C/:-1<11<DGH/1<1<<<D11<<///1<1<11<10<0<00.0<0A.</0<.,<CE-/G</FFD/F@GFHH2DC7#<<8EG@<0IFFGC<111HF1F<:<<11/C<./<0<1<1/?<<//G<<1C<<<1011D<:/?<11/@F<<1<1<<10/<111<1C?FG@D1FEF1F<1<1@HHHHEE<GCHHF1@?D1<11D1CF<1CC/</<1<<11HF<1CCF<<11C1D0/<H@D0?D
@HISEQ:969:HM2KJBCX2:2:1102:14667:26818 2:N:0:ACTATGCA
ATTATACGGCGCCCCAACTATCCCTATTAATCATTACCTCGACTCCGAAAGCCAACGAAATAGAACCGAGATCCTATTCCATTATTCCATGCACTAATGTTCAGGCTGTAGCGCCTGCTTTGAGCACTCCAATTTTTTCAAAGTAAACGTGCTGGCCACCCATGGCACTCGATTAAGAGAACCATGAACGAACCAACAAAATCGGCCGGGCAAACAGTAGACACCGCAAGGTGCACCGCTCGCCCGAAACCGAGATCCAACTACGAGCTTTTTAACTGCAACAACTTTAATATACGCTATTGGAGCTGGAATTACCGCGGCTGCTGGCACCAGACTTGCCCTCCAA
+
DDCCDIFCHHHHHIIIIIIHHIIIIIIIHIIIIIIIIIHIIIIIIHGHIHIIIIIIIGHHIIHHIIGICHGHIHGIIIHHIHIIIHHIIIGHHIIIIIEGHFFHHIIHIHFHHCHHGGFHIHIHHIIIIIIEHGE?F?E?HHHIHIIIGGHCHHEEGHHFHHHH@IHCFHIHHGGE8HEHHIEGH?HHCCHHGHH/B@GDG@H=#DHHHFHEHHG=IHEG<EHHHEFCHFEFEDDEC</<C//<EGHG@?1E1HF1ED1IHHHHC@@EGHHH?HHHEC<EFHFHE@CHEHCED<HHHEHEHFC1GIIHEHH@HCCHDHHC?IIHGGIHHHCIHHIHHHHC@<DDDD
@HISEQ:969:HM2KJBCX2:2:1102:15702:26901 2:N:0:ACTATGCA
ATTATACGGCGCCCCAACTATCCCTATTAATCATTACCTCGACTCCGAAAGCCAACGAAATAGAACCGAGATCCTATTCCATTATTCCATGCACAAGTGTTCAGGCTGTAGCGCCTGCTTTGAGCACTCCAATTTTTTCAAAGTAAACCTGCTGGCCACACATGGCACTCGATTAAGAGAACCATGCACGAACCAACAAAATCGTCCGGGCAAACAGTAGACACCGCAAGGTGCACCGCTCGCCCGAAACCGAGATCCAACTACGAGCTTTTTAACCGCAACAACGTTAATATACGCTATTGGAGCTGGAATTACCGCGGCTGCTGGCACCAGACTTGCCCTCCAA
+
DA@@BEHEECC?/<CCEEHEH?@GHHCHIIIEH1FHHHIEHHDH@GCEHHHE1DHEH1CEHE1<FHHHHIHGIIHII?GCDG?GGCCGEFHEEH?CFIHHFFHH?G@G@GHEHHHHCEHGHHG1HIFEG@EFHHHGEHHEHFCGHEHHIFHHHEEHGHIHHHEEHHHHGE@HCIIIHHIHHHFHHIHEHHHIHHGHGHIHHHE?<HEH/EGHEHHHIIHHGEFEHEEHGEHHEDEHD<D<C3D<ECHGD1GC1FFC?H@D@DIHHEHHGHHCHDHD<C?CHEFCHFCECEF@GHHFEC@IHIHHG?HHG<HEHHDDCCIHEHEC<HGFHHC<<1E<1=HHEB@D<?
@HISEQ:969:HM2KJBCX2:2:1102:19131:27932 2:N:0:ACTATGCA
ATTATACGGCGCCCCAACTATCCCTATTAATCATTACGGTGATCCTAGAAACCAACAAAATAGAACCATGCCGTCCTATTCTATTATTCCATGCTAATGTATTCGAGCAAAAATGCCTGCTTTAAACACTCTAATTTTTTCAAGGTAAAGGTCCTGGATCCGCAAGACACCCAATTAAGGACATCAAGTTTCTCCAGAAGGTGAGAAATCAACAGCGACAGTTCATACCCCTTAAGGCATGACCATCACGTCAATCCCGAAATTCAACTACGAGCTTTTTAACTGCAACAACTTTAATATACGCTATTGGAGCTGGAATTACCGCGGCTGCTGGCACCAGACTTGCCCTCCAA
+
DDDDDIIIIIIIIIIIIIIIIIIIIIIIIIIIIIIIIIIIIIIIIIIIIIIIIIIIIGIIIIIIIIIGIHIIIHIIIIIIIIHIIIIIHIIIIIIIIIIHHFHIIIIIIIIIIIIIIIIIIIIIIIHIIIIIIHIIIIIIIIHHIIIIIIIIIIIHIIIIIIIIIIIIIIIIIIIIIIIIIIIIIIIIIIIIIIIIIIIIHIIIIIIIIIIIIIIIIIIIIIIIIIIIIIIIIIIIIIIIIIIIIIIIIIIHIIIHIIIIIIIIIHIIIHIIIIIIIIIIIIIIIIIIIIIIIIIIIIIIIIIIIIIIIIIIIIIIIIIIIIIIIIIIIIIIIIIIIIIIIIIIIIIIDDDDD
@HISEQ:969:HM2KJBCX2:2:1102:15840:28477 2:N:0:ACTATGCA
ATTATACGGCGCCCCAACTATCCCTATTAATCATTACGGCGGTCCTAGAAACCAACAAAATAGAACCGCACGTCCTATTCTATTATTCCATGCTAACGTATTCGAGCAAATGCCTGCTTTGAACACTCTAATTTTTTCAAAGTAAAAGTCCTGGTCCCCAACACGCCCAGTGAAGGGCATGCGGTTCTCCAGAAGAAAAGGCCCGGCCGGACAAGTGCACGCGGTGAGGCGGACCTGCCAGCCAGGCCAAAGGTTCAACTACGAGCTTTTTAACTGCAACAACTTTAATATACGCTATTGGAGCTGGAATTACCGCGGCTGCTGGCACCAGACTTGCCCTCCAA
+
DDDDDGHHIDHHHHHHIIIIIIIHIIIIIIIIIIIIIIGIIIIIHHHHHIHCEFHI@@EEHI?EHII?EHHHIGFGEHGFHEHHGCE1CGH1@CIIIIHIHIIIIHHHHIHCHIIIIIIHHHIIHIHHHIIIIIIIIIIIIIIHIIHIHIIIHHGIIIHHHIHHHIIIIIIIIIIIIIIIIIIIIIHIIIIIIIIIIIIIIIIHIIIIIIIIIIGIIHIIGIIGGIIIIIIIIIIIIIIIIIHIIIH@IGIIHIIIIIIIIIIIIHGIIIIIIIIIIIIIIIIIIIIIIIIHIIIIIIIIIIIIIIIIIIIIIIIIIIIIIIIIIIIIIIIIIIIIIIIDDDDD
@HISEQ:969:HM2KJBCX2:2:1102:11998:28692 2:N:0:ACTATGCA
ATTATACGGCGCCCCAACTATCCCTATTAATCATTACGGTGGTCCTAGAAACCAACAAAATAGAACCACAACGTCCTATTCTATTATTCCATGCTAATCTATTCAAGCAATAGCCCGCTTTAAACACTCTAATTTTTTCAAGGTAATGGTCCTGGCTCCCCAACACACCCAATTAAGGACATGCTGGTTCACCAGAAGGAAGACCCGACAACAAGACAGTACTCGCCAAAGACGGACCGCCCGGCCAGGCCTAAAATTCAACTACGAGCTTTTTAACTGCAACAACTTTAATATACGCTATTGGAGCTGGAATTACCGCGGCTGCTGGCACCAGACTTGCCCTCCAA
+
DDDDDIGHHIHIHIIIIIIIIIIIIIIIIIIIHIIIIIIIIIIIIIGHIIIIIIHIIIIGHHIGHHIIHIIIC<CHIGHIHIGHIHHIIEEEHIIIIIIHHHHHHIIIIIIIIIIIIIHIIIIIIIIIIIIIIIIIIIIIIIIHIIIHGHHIIHHGHIHIIIIIHIHHHIIIIIIIIIIIIIIIIIIIIIIIHIIIIIIHIIHIIIIIIIIIIIIIIHIIIIIIIIIIIIHHIIIHIIIIIIIIIHIGIIIIIIIIIIIIHIHHIHEHIIIIIHIHIIIIIIIIIIIIIIIIHIIIIIIHHHIIIIIIIIIIIIIIIHIIIIIIIIIIIIIIIHIIIIIIIIDDDDD
@HISEQ:969:HM2KJBCX2:2:1102:18181:28627 2:N:0:ACTATGCA
ATTATACGGCGCCCCAACTATCCCTATTAATCATTACGTCGATCCTAGAAACCAACAAAATAGAATCAAACGTCCTATTTCATTATTCCATGCTAATGTATTCAAGCGTGAGCCTGCTTTAAACACTCTAATTTTTTCAAAGTAACAGTCCTGATTCCCCACAACACCAAATAAATGACATCATGGTTCGTCAGAAGGGAGAAACCAACAATGCCAGTACGTACCTAGGCACGACCGACATGATGGTCCCGAAATTCAACTACGAGCTTTTTAACTGCAGCAACTTTAATATACGCTATTGGAGCTGGAATTACCGCGGCTGCTGGCACCAGACTTGCCCTCCAA
+
DDDDDIIIDHIIIIIIIIIIIIIIIIIIIHIIHIIHIHIIIHIIIIIIIIIIIIHHIHIHIIHHIHIIHIIIEHIIIIIHIIHIIHIIIIIIIIIIIIIHIIHIIIIIIHIGHIIHIIIIIIIIIIHIIIIIIIIIIIIHGHGHIIIIHIIIIIIHIIIIIIIIIIIIIIIIIIIHIHHIHIIIIIIIIIIIIIIIIIHIHHHHIIIIIIIIIIIIIIIIHIIIIHHIHIIIIIIIIIIIIIHHHIIIIIIIIIIIIIIIIHIIIIIIIIIIIIIIIIIIIIIIIIIIIIIIIIIIIIIIIIIIIHIIIIIIIIIIIIHIIIHIIHEIIIIIIIIIIIIIDDDDD
@HISEQ:969:HM2KJBCX2:2:1102:12377:29793 2:N:0:ACTATGCA
ATTATACGGCGCCCCAACTATCCCTATTAATCATTACGTCGATCCTAGAAACCAACAAAATAGAATCAAACGTCCTATTTCATTATTCCATGCTAATGTATTCAAGCGTAAGCCTGCTTTAAACACTCTAATTTTTTCAAAGTAACAGTCCTGATTCCCCACGACACCAAATTAATGACATCGCGGTTCTTCAGAAGGTAGGAACCGATAATGCCAGTGCGTACCGAAGCACGACCAACAATTCGATCCCGAAATTCAACTACGAGCTTTTTAACTGCAACAACTTTAATATACGCTATTGGAGCTGGAATTACCGCGGCTGCTGGCACCAGACTTGCCCTCCAA
+
B0DDDH@<EHHICFHC=GHFHHEEFH1CECGGHHIIIGHCDHHECH1<C@HHHHHIGEHIIE<1CCF?GGEECGHCEC1GHIIIG?C1FE@FEEEHECFF@<68GC8EEG=D1@B1HHDF11D<6EG@FGC?BBDCFEEHH?HGF1DHHHFII8ECHHEB<9EHHHEHGB@HHF:8</EDIHHC<8FE?HHFB9AGGEHEHH89HGH=F1C@F<8?6DHEGGEDC;HEE@0EC6HDHGEH><GAEF/E<HFG@CHHHGD<0FCD11CGHHHHHHD@GGFF<F<<1D1C1G@C<<<1C1HHEHGGEEHHEIHHEC//CIHHHE<1EEIHIHF<GHHGHHHFD0@@D
@HISEQ:969:HM2KJBCX2:2:1102:6828:29755 2:N:0:ACTATGCA
ATTATACGGCGCCCCAACTATCCCTATTAATCATTACGTGATCCTAAAACCAACAAAATAGAACCATCGTCCTATTTTATTATTCCATGCTAATGTATTCAAGCAAAAATGCCCGCTTTAAACACTCTAATTTTTTCAAAGTAAAGGTCCTGATTCATCGAAACACCCAAGAGCATCCCGAATCACCAGAAGGTGAGAAATTGGCTACACACCGTTTCATGCCCCTAAAGGCACAATCGATATATCCCAATTCCGAAATTCAACTACGAGCTTTTTAACCGCAACAACACTAATATACGCTATTGGAGCTGGAATTACCGCGGCTGCTAACACCAGACTTGCCCTCCAA
+
DDDDDIIIIIIIIIIIIIIHIIIIIIIIIIIIIIIIIIIIHIIIIIIIIIIIIIIIIIIIIIIIIIIIHHHIIHIIIIIIIIIIIIGHIIIHHIIIIIHHHIIIIIIIIIIIIIIIIIIIIIGIIIIIIIIIIIIHIIIIIIIIIIIIHIIIIIIIHHIIIHIIIIIIHIIIIHIHIIIIIIIIIIIIIHIIIIHIHIHHIIIIIIIIIIIIIIIIIIHIIIIIIIGIIIIIIIIIIIIIIIHIHIHHIIIIIIIIIIIIIIIIIIIIIIIIIIIIIIIIIIIIIIIIIIIIIIIIIIIIIIIIIIIIIIIIIIIIIIIIIIIIIIIIIIIIIIIIIIIIIIIIDDDDD
@HISEQ:969:HM2KJBCX2:2:1102:11948:29962 2:N:0:ACTATGCA
ATTATACGGCGCCCCAACTATCCCTATTAATCATTACGTCGATCCTAGAAACCAACAAAATAGAATCAAACGTCCTATTTCGTTATTCCATGCTAATGTATTCAAGCGTGAGCCTGCTTTAAACACTCTAATTTTTTCAAAGTAACAGTCCTGATTCCCCATGACACCAAATTAATGACATCATGGTTCGTCAGAAGGTAGGAATCAATAATACCAGTACGTACAATAGCACGACCAATAAATTGATCCCGAAATTCAACTACGAGCTTTTTAACTGCAACAACTTTAATATACGCTATTGGAGCTGGAATTACCGCGGCTGCTGGCACCAGACTTGCCCTCC
+
DDDDDIIIIIIIIIIIIIIIIIIIIIIIIIIIIIIIIIIIIIIHIIHHIIIIIIIIIIIIHIIIIGHIIIIIIIHIIIIIIIIIHIIIGIHGHHIIIIIIIHIIIIIIIIIIHIIIIIHIIIIIIIIIIIIIIIIIIIIIIIIIIIIIIIIIIIIIIIIIIIIIIIIIIIIIHIIIIIIIIIIIIIIIIIIIIIIIIIIIIIIIIIIIIIIIIIIIIIHIIIIIIIIIIIIIIHIIIIIIIHIIIIIIIIIIIIIIIIIIHIIIIIIIIIIIIIIIIIIIIIIIIIHIIIIIIHIIIIIIIIIIIIIIIIIIIIIIIIHIIIIIIIIIIIIIIIIIIIDDDDD
@HISEQ:969:HM2KJBCX2:2:1102:3943:30547 2:N:0:ACTATGCA
ATTATACGGCGCCCCAACTATCCCTATTAATCATTACGGTGATCCTAGAAACCAACGAAATAGAATCAGTCCGTCCTATTTCATTATTCCATGCTAATGTATTCAGACGTTAGCCTGCTTTAAACACTCTAATTTTTTCAAAGTAACAGTCCTGATTTCCAATCACACCAAATTAATGACATGAAAGTTCCTCAGAAGGTAGAGATTTATCTCACCAGTACAGACAATTAAGCCTGACCAATGGGTAAACCCCGAAGTTCAACTACGAGCTTTTTAACTGCAACAACTTTAATATACGCTATTGGAGCTGGAATTACCGCGGCTGCTGGCACCAGACTTGCCCTCCAA
+
BDDDDHHIHIIIIIIHIIIIIIHIIIIIIIIIHIIIIGIIIHIGHHHEHIFEHIHIHHIIIIICHIIGHHHIIIGHIIIIIIIIIIIIIIIIHIIIIIIIIIHIHIIIHEHIHHHHIIIHIHIIIHIIIIIIIIIHIIHHIIIIIIIIHHHHHHHIHHIIIHIFIHIGHHIIIHIIIHHHIIIIHIIIIIHHHIIIIIIIIIIIIIHIHIIIIIHHIIIIIIIIIIIIIIIIIIIIIIIIIIIHHFHHIIIHGIIIIIHHIIIIIHIIIIIIIIIIIIIIIIIIIIIHHHIIIIIIIIIIIIIIIIIIIIIIIIHIIIIIIIIIIIIIIIIIIIHEHGIIIIIDDDDD
@HISEQ:969:HM2KJBCX2:2:1102:8083:31189 2:N:0:ACTATGCA
ATTATACGGCGCCCCAACTATCCCTATTAATCATTACAGCGGTCCTAGAAACCAACAAAATAGAACCGATGTCCTATTCTATTATTCCATGCTAATGTATTCGAGCAAAGGCCTGCTTTGAACACTCTAATTTTTTCAAGGTAAAAGTCCTGGTTCCCCACGACACCCAGTAAAGGGCATCGGGTTTCCCAGAAGGAAAGACCCGACCGAATCCGTACGCTCGATTAGGAGGACAGATCAGCCAGGTCCAAGGTTCAACTACGAGCTTTTTAACGGCAACAACTTTAGTATACGCTATTGGAGCTGGAATTACCGCGGCTGCTGGCACCAGACTTGCCCTCCAA
+
DDDDDIIHIIIHIIIIIIIIIIHIIIIIIIIIHIIIIIIIIIIIIIIIGIIIHHIIIHIIIIHIIIIHHIIIIIIIIIIIHHIHIIIFHEHHIIIIIIIIIIIHIIIIIIIIIIIIHHIIIIIIHHIHGIIHIIHFIIHIHHHGGHHHIHHHHHHIIIHIIIIIIHIIIIIIIIIIIHIIIIIIIIHIIIIIIHIIHIIIIIIIHEIIIHGIIIIIIIGIIIIIGIIIIIIIIIIIIIIIIIHIIHIIHIIIIIGIHIIIIIIIIGHIIIIIIIIIIIIIHIIIIIIIIIIIIIIIIIIIIIIIIIIIIIIIIIIIIIIIIIIIIIIIIIIIIIIIIIIDDCDD
@HISEQ:969:HM2KJBCX2:2:1102:14886:31222 2:N:0:ACTATGCA
ATTATACGGCGCCCCAACTATCCCTATTAATCATTACGGTGATCCTAGAAACCAACAAAATAGAACCATGCCGTCCTATTCTATTATTCCATGCTAATGTATTCGAGCAAAATGCCTGCTTTAAACACTCTAATTTTTTCAAGGTAAAGGTCCTGGTTCCACATGACACCCAATTAAGGACATCATGCTTCTCCAGAAGGTGAGAAATCAACTGCGACAGTTCATACCCCTTAAGGCACGACCATCACGTCAATCCCGAAATTCAACTACGAGCTTTTTAACTGCAACAACTTTAATATACGCTATTGGAGCTGGAATTACCGCGGCTGCTGGCACCAGACTTGCCCTCCAA
+
DDDDDIHHIHIHIIIIIIIIIIGIIGIIIIIIIIIIHIIIIHIIIIIIIIIIHIHIIIIIIIHHIIIIIIIIIIIIIGHIIGIIIIIIHHIIFHIIIIHIIHHHIIIIHGHIIIIHHIIIIHIIIIIHHIHHIIIIIIIIIIIIIHIIIHHHIIIIIHIIIIIIIHIIIIHIIIIIIHIIIIIHHIIIIHIIIIIIIIIIIIIIIIIIIIIIIIIIIIIIIIIIIIIIIIIIIIIIIIIIIIIIIHHIIHHHHIIHIIIIIIIIIIHIIIIIIIIIIIIIIIIIIIIIIIIIIIIIIIIHIIHIIIIIIIIIIIIIIIIIIIIIIIIIIIIIIIIIIIIIIIIIIIIDDDDD
@HISEQ:969:HM2KJBCX2:2:1102:16377:31391 2:N:0:ACTATGCA
ATTATACGGCGCCCCAACTATCCCTATTAATCATTACGTTGTACCTAGAAACCAACAAAATAGGTTCGAACGTCCTATTTCATTATTCCATGCTAATGTATTCAAGCGTTTGCCTGCTTTAAACACTCTAATTTTTTCAAAGTAACAGTCCTGACTCCCCACGACACCAAATTAATGACATCATGGTTCATCAGAAGGGAGGAATCAACGACCCCAGTGCGTACCGAAGGCACGACCGACGTATTGATCCCGAAATTCAACTACGAGCTTTTTAACTGCAACAACTTTAATATACGCTATTGGAGCTGGAATTACCGCGGCTGCTGGCACCAGACTTGCCCTCCAA
+
BDDDDHHHHHHCCDHEHIIIEHHHHHHHHGHHHICEEHHIIHHCGEHHHGHI<CFECHH?C<DHHICHHHFCFD@GHIGEFEHI?HHF@EGE@CG?GHHHHDCHIIIIIHIHHHGG@GHHHIIIHHH@CGHGGGHHEGHHHFFGIHHCGHC@HHEEHGHHHHEIHIHGIIHGCHGHHIIIHIHIHHIHHGGHHHHHHHHGFHIIHHIIIHIIIHHHHHHHHIIIIIIHGEIIFHIIHHHG<DDHDHHHHCF<IIHIHHIHIIIHGHEHGHIHIIIIHIIIIIIIHHHIIIIIIIIIHHHGDGFHHHHG@HGEIIHHGHHHIIHHHIHIIIIHHIIIHDIIIDDDDD
@HISEQ:969:HM2KJBCX2:2:1102:16914:31623 2:N:0:ACTATGCA
ATTATACGGCGCCCCAACTATCCCTATTAATCATTACGGTGATCCTAGAAACCAACAAAATAGAACCATGCCGTCCTATTCTATTATTCCATGCTAATGTATTCGAGCAAAAATGCCTGCTTTAAACACTCTAATTTTTTCAAGGTAAAGGTCCTGGATCCGCAAGACACCCAATAAAGGACATCAAGTTTCTCCAGAAGGTGAGAAATCAACAGTAACAGTTCATACCCCTTAAGGCATGACCGTCACGTCAATCCCGAAATTCAACTACGAGCTTTTTAACTGCAACAACTTTAATATACGCTATTGGAGCTGGAATTACCGCGGCTGCTGGCACCAGACTTGCCCTCCAA
+
DDDDDIHHGHIIIIIIIIIGIHIIIIHHIIIIIHIIIIHIIIIIIIGHIIIIIEHIIIICHHHHEHHIIHHIIGHHIIHGHHIHIIIIIIIIHHIHIE?DDEGIFHIHIIHIFHIIHEIGGIIHIIIIIIIIIIIHIIIIHHIHIIIIIIIHIIIIIIIIIIIIIHHHHHIIIHHHHIIHHHHIIIHIHGGIIIHIHIHIIIIIIIIIIIIIIIIHHFIHHIIHIIHIIIIIIIIIIIIIIHIHIIHHIHHFIIHIIHIIIHIIIHIIIHIIIIIIIIIIIHIIIIIIIIIIIIIIHIHHEIIIIIIIIIHIIIIIIIIIIIIIIIIIIGIIIIIIIIIIIIIIHIIIDCDDD
@HISEQ:969:HM2KJBCX2:2:1102:6933:32069 2:N:0:ACTATGCA
ATTATACGGCGCCCCAACTATCCCTATTAATCATTACGGTGGTCCTAGAAACCAACAAAATAGAACCACAACGTCCTATTCTATTATTCCATGCTAATCTATTCAAGCAATAGCCCGCTTTAAACACTCTAATTTTTTCAAGGTAATGGTCCTGGCTCCCCAACACACCCAACAAAGGACATGCTGATTCACCAGAAGGAAGACCCGACAGCAGACAGTACTCGCCAAAGACGGACCGCCCGGCCAGGCCTAAAATTCAACTACGAGCTTTTTAACTGCAACAACTTTAATATACGCTATTGGAGCTGGAATTACCGCGGCTGCTGGCACCAGACTTGCCCTCCAA
+
DADDDHF@0E/CCD/0DCGHCH@GEHIIIHCFHCHHHIIFEHHEHHHGEHHEHHIHH?@GHHG?EHIIHIH0CC@CCHHEEFCCGHGEE?GEEEHHFHIIIHFFF@FHHHHFED<HHHG@HHCGHHIEHEHG?DCF@CEHGHGCIHHHB?FFDFHHHIHHEGHHHCHC8/EHGH@HHGF?HEHHIHIHHEG?G<;G@E<IIIIGHGHIIIHIHHD0HFGIIHHEDIHEEIHDHDHIIHHCHIHEHHHHGHHHHGHHIHFCGIHHFHCIIHEHHHH@GIHHIIHIHIHHGCHFIIHHIHIHHHHIHGIIIIIHDHDHE<HHHHHHHGIIIIHIIHHHHDIIHD@BAD
@HISEQ:969:HM2KJBCX2:2:1102:15509:32861 2:N:0:ACTATGCA
ATTATACGGCGCCCCAACTATCCCTATAATCATTACGGTGATCCTAGAAACCAACAAAATAGAATCATGCCGTCCTATTTTATTATTCCATGCTAATGTATTCAAGCAAAATGCCTGCTTTAAACACTCTAATTTTTTCAAAGTAAAGGTCCTGGTTCCCCGCGACACCCAATTAAGGGCATCGTGGTTCTCCAGAAGGTGAGAAATTGACTACACCAGTTCATACCCCTTAAGGCACGACCGATGTGTCAATCCCGAAATTCAACTACGAGCTTTTTAACTGCAACAACTTTAATATACGCTATTGGAGCTGGAATTACCGCGGCTGCTGGCACCAGACTTGCCCTCCAA
+
DDDDDIIIHIIIIIIIIIIIIIHIHIIIIIGIIIIIIIIIHIIIHIIGHIIIHHIIHHHHFHIIHHFHHIGIIIIIHHHHHHHHIHIIHHH?HHIIGICHHHHHIIHIHIHHHGIIIIIIIGIHIHHHIIIFHHIIIIGGEHIIIHGGHIIHHEHHHIIIIIIHIHIIHIIIIHIIIHIIIIIIIIHFIIIHIIIIIIIIIIIIIIIIIIIIIIHIHHIIIIHHGIHIIIIIIIIIIIIHHIIIIHIIIHIHDHIIIIIIIIIHHHIHIIIIHHIIIIIIIIIIHIIIIHHIIIIIHIIIIIIHIHIIIIIIIIHHIIIIIIIIIIIIIIIIIIIIIIIIIIIIIIDDDDD
@HISEQ:969:HM2KJBCX2:2:1102:4782:32645 2:N:0:ACTATGCA
ATTATACGGCGCCCCAACTATCCCTATTAATCATTACCGCGGTTCCGAAACCAACAAAACAGAACCACTGGTCCTATTCCATTATTCCATGCTAATCTATGCAGGCGTGCGCCTGCTTTGAACACTCTAATTTTTTCAAGGTAAACGTCCTGGCTCCCCGCCGCGCGCCACCCGAAGGCGGCCCGCCGCGGCTCCCCAGGAGGAAAGGCCCGGCCTGAGTAAGGCAGTACTCGCCACCGAAGCGGCGGACCACCCGGCCGAGCCCAAAGTTCGACTACGAGCTTTTTAACTGCAACAACTTTAATATACGCTATTGGAGCTGGAATTACCGCGGCTGCTGGCACCAGACTTGCCCTCCAA
+
DDDDDIIHIIIIIIIIHIIIIIHIIIIIIIIIHIIIIIIIIIIIIIIHHIIIHHIHIHHIGIHIIHIIIIIHIIIHIIIIIHIIIIIIIHIIIIIIHIHIIGHHGIIGHIIIIIIIIIIIHHIHIIIIIHIIIIHHHGIHGHEHIIIIIIGHGHHIIIIIIIIHIIIIHHHIIHIHIIIIHIIIIIIIHIIIGIIHI=IIIIIIIIIIIIIIIIIIIIIIIIIIIIIIIIIIIIIIIIIIIIIIIIIIIIIIIIIIIHIIIIIIIIIIIIIIIIIIIIIIIIIIIIIIIIIHIIIIIIIIIIIIIIIIIIIIIIIIIIIIIIIIIIIIIIIIIIIIIIIIIIIIIIIIIIIIIIIDDDDD
@HISEQ:969:HM2KJBCX2:2:1102:15942:33170 2:N:0:ACTATGCA
ATTATACGGCGCCCCAACTATCCCTATTAATCATTACCTCGACTCCGAAAGCCAACGAAATAGAACCGAGATCCTATTCCATTATTCCATACACTAATGTTCAGGCTGTAGCGCCTGCTTTGAGCACTCCAATTTTTTCAAAGTAAACGTGCTGGCCACCCATGGCACTCGATTAAGAGAACCATGAACGAACCAACAAAATCGTCCGGGCAAACAGTAGACACCGCAAGGTGCACCGCTCGCCCGAAACCGAGATCCAACTACGAGCTTTTTAACCGCAGCAATATTAGTATACGCTATTGGAGCTGGAATTACCGCGGCTGCTGGCACCAGACTTGCCCTCCAA
+
@DDDDIE<0<<CED?<EHHHEHHHIHEHHHHE@?@FD1<<CC?EE<CDHCCC1<C1<<<CCEHH?@1<///11D?CH?111<FH?1111<111<<CE@168<EHHGF?CFD<<@CG@@C<IHG?FGHHIHHHCHHHIDACGHHHGB7?<FCA?F?EEB@FHE@:IHEIHH<HHHBFGHEEAEEHCGIHHHHHHFIHEHEDD<DE<HC@CCIIGIHIHIHFE-G?HCCH?CAEBE<D?CCC<C/:<1@></@C1<F@E?IIHHHC<11@IHIHHEG<?1FHCF?C<@HEEIHEE<??CEEE@GEH@HEEHIHHHC<CCC?GCF<1CC<<<?<1EHHE<CDDH@@A@@
@HISEQ:969:HM2KJBCX2:2:1102:19059:34105 2:N:0:ACTATGCA
ATTATACGGCGCCCCAACTATCCCTATTAATCATTACGGTGGTCCTAGAAACCAACAAAATAGAACCATGCCGTCCTATTTTATTATTCCATGCTAATGTATTCAAGCAAAAATGCCTGCTTTAAACACTCTAATTTTTTCAAAGTAAAGGTCCTGGTTCCCCGCGGCATCCAATTAAGGACATCGCGGTTCTCCAGAAGGTGAGAAATTGACTGCACCAGTTCATACCCCGTGAGGCACGACCGATGCGCCAATCCCGAAATTCAACTACGAGCTTTTTAACTGCAACAACTTTAATATACGCTATTGGAGCTGGAATTACCGCGGCTGCTGGCACCAGACTTGCCCTCCAA
+
DDAADEHCEHHHHDHIIIHHHIHHHIIIIHIHHIIHIIIHIGH@HIIIGHIEHGEGCHFHIHEIIIHHHE?G/EHHHIIIHIIIIHIHIHIIIIIGHHFHHDHIGHFHIIHHIHIIGHHIIIIIHIIHIIIIIHHHIIIIHGHIIIHHG@@EHEIIHHGHHIIIHHDIIIHHIIIIIIHHFHHHIIIIIIIFIIIIIIIIHIHHHIIIIIIIIIIIIIIIIIIIIIHGIIIGHGIGGIIIHHEIHGIIGIHGIIIIIIHIIIIIIIIIIHIHHECHHIIIIHIIIIIIIIIIIIIIIIIHHIHIIIIIIIIIIIIIIIIIIIIIIIIIIIIIIIIIIIIIIIIIIIIIDDDDB
@HISEQ:969:HM2KJBCX2:2:1102:6398:34684 2:N:0:ACTATGCA
ATTATACGGCGCCCCAACTATCCCTATTAATCATTACGGTGATCCTAGAAACCAACAAAATAGAACCATGCCGTCCTATTTTATTATTCCATGCTAATGTATTCAGGCACTAGCCTGCTTTGAGCACTCTAATTTTTTCAAGGTAATAGTCCTGCTTCCCCAACGCACCAAATGAATGGCATGCTGGTTATTCAGAAGGTAAGAACCCACCACACCAGTACGGACAGTGAAGCCCGACCGATGGACAGATTCCGAAATTCAACTACGAGCTTTTTAACTGCAACAACTTTAATATACGCTATTGGAGCTGGAATTACCGCGGCTGCTGGCACCAGACTTGCCCTCCAG
+
DDDDDIIIIIIIIIIIIIIIIIIIIIIIIIIIIIIIIIIIIIIIIIIGIIIIHHIIEHIIIIGHHIIIIHIIIIIIGIIIIIIIIIIIHIIIIGIIIIIIIGIIHHHIIIIIHIIIHIIIIIIIIIIIIIIIHHIHIHIIIIIIIHIHHHIHIIIHIIIIHHHIIIIIIIHIIIIIIIIIIIIIHIIIHHIIIIHIHIIHIIIIIIIIHIHHHHIIIIIIIIIIIIIIIIIIIIIHIIIIIIIIIFGIIIHIIIIIIIIIIIHIIIIIIIIIIIIIHIIIIIIIIIIIIIIIIIIHIIIIIIIIIIIHIIIGIIIIIIIIIIIIGIIIIIIIIIIIIIIIIIIDDDDD
@HISEQ:969:HM2KJBCX2:2:1102:7620:35863 2:N:0:ACTATGCA
ATTATACGGCGCCCCAACTATCCCTATTAATCATTACGGTGATCCTAGAAACCAACAAAATAGAACCATGCCGTCCTATTCTATTATTCCATGCTAATGTATTCGAGCAAAAATGCCTGCTTTAAACACTCTAATTTTTTCAAGGTAAAGGTCCTGGATCCGCAAGACACCCAATTAAGGACATCAAGTTTCTCCAGAAGGTGAGAAATCAACAGCGACAGTTCATACCCCTTAAGGCATGACCATCACGTCAATCCCGAAATTCAACTACGAGCTTTTTAACTGCAACAACTTTAATATACGCTATTGGAGCTGAATTACCGCGGCTGCTGGCACCAGACTTGCCCTCCAA
+
DDDDDIIHHIIHIIIIIIIIIIIIIIIIIGIIIIIIIIIIHIIIIHIIIIIIIIIIHIIIIIHIIGIIIHIHIIIIIGIHHIIIIHIIIIIIIHIIIIIIIIHIIIIIIIIIIIIIIIIIIIIIHIIIIIIIIHHHIHIIHIIIIIIIIIIIIIIIIIIHIHIIIIIHIHIIIHIIIIIIIIIIIIIIHIHIIHHIIIIHIIIIIHIIIIHIIIIIIIIIIIIIIIIIIIIIIIIGIIIIIIIIIIIIIIHIIIIIIIIIIIIIIIIIHCIIIIIIIIIHIIIIIIIIIIIIIIIIIIIIHIIIIIIIIIIIIIIIIIIIIIIIIIIIIIIIIIIIIIIIIIIIIIIDDDDD
@HISEQ:969:HM2KJBCX2:2:1102:13117:36084 2:N:0:ACTATGCA
ATTATACGGCGCCCCAACTATCCCTATTAATCATTACGGCGGTCCTAGAAACCAACAAAATAGGACCGCACGTCCTATTCTATTATTCCATGCTAACGTATTCGAGCAAAGGCCTGCTTTGAACACTCTAATTTTTTCAAAGTAAAAGTCCTGGTCCCCAACACACCCAGTGAAGGGCATGCGGTTCTCCAGAAGAGAAGGCCCGGCCGGACAAGTGCACGCGGTGAGGCGGACCTGCCAGCCAGGCCAAAGGTTCAACTACGAGCTTTTTAACTGCAACAACTTTAATATACGCTATTGGAGCTGGAATTACCGCGGCTGCTGGCACCAGACTTGCCCTCCAA
+
DDDDDIIIIIDHIIHIGIIIIIIIIIIIHHIIEHHHIHHIIHIIHI?HEHHIHIIIHHHHIIIIIIIDHHHHEHIIIIIIGHIHEHHHIIIIIHHHIHHIHHHHIHIIIIIIIIIHHIIIHIHIIIIHHIHIIHHHIIIHIIIHIHHFHHGHHHHIIHIIHHFHHIIIIIIIIIIIIIIIIIIIIIHHFIIIIIIIIIIIIIIIIIIIIIIIIIIHIIIIIIIIIIIIIIIIIIIIIIIIIIHIIHHHFHHHHIHIIIIIIIIIIIIIIIIIIIIHIIIIIIHHIIIIIIIHIIIIIIIHIIIIIHHIHIIIIIIIIIIIIIHIIIIIIIIIIHIIIIIDCDDD
@HISEQ:969:HM2KJBCX2:2:1102:16079:36437 2:N:0:ACTATGCA
ATTATACGGCGCCCCAACTATCCCTATTAATCATTACGGTGATCCTAGAAACCAACAAAATAGAACCATGCCGTCCTATTCTATTATTCCATGCTAATGTATTCGAGCAAAAATGCCTGCTTTAAACACTCTAATTTTTTCAAGGTAAAGGTCCTGGATCCGCAAGACACCCAATTAAGGACATCAAGTTTCTCCAGAAGGTGAGAAATCAACAGCGACAGTTCATACCCCTTAAGGCATGACCATCACGTCAATCCCGAAATTCAACTACGAGCTTTTTAACTGCAACAACTTTAATATACGCTATTGGAGCTGGAATTACCGCGGCTGCTGGCACCAGACTTGCCCTCCAA
+
DDDDDIIIIIIIIIIIIIIIIIIIIIIIIIIIIIIIIIIIIIIIIHIGIIIIIIIIGHIIHIHIIIIIIIHIIIHIHHIIIIIHHIHIIIHIIIIIHHHIIGHHHIIIIIIIIIIIIIIIIIIIIIIIIIIIIIIIIIIHIIIIIIIIIIIIIIIHIIIIHIIIIIIHIIIIIIIIIIIIIIIIIIIIIHGHHIIIIIIIIIIIIIIIIIIIIIIIIIIIIHIIIIIIIIIIIIIIIIIIIIIIIIIIIIIIIIIIIHGIIIIIIIIIIIIIIIIIIIIIIIIIIIIIIIIIIIIIIIIHIIIIIIHIIIIIIIIHIIIIIIIIIIIIIIIIIIIIIIIIIIIIIIIIDDDDD
@HISEQ:969:HM2KJBCX2:2:1102:1421:36727 2:N:0:ACTATGCA
ATTATACGGCGCCCCAACTATCCCTATTAATCATTACTCATTTCCCCAAAAACCAACAAAATTCGAGATACGAGTCCTAAATTATTATTCCATGCTAATGTATTCATAACTTTCAGCCTGCTTTAAACACTCTAATTTTTTCAAAGTAAAGGTCCTGGATTGCGAACCCAACCCAGTAAAGGGCAGGAACGTTCTCCAGGAAGATGGTAAGCGCGCATCGGCACTCACACACGATACCGTGGCGGGCCAAGCGCACTATACCAGAAATCCAACTACGAGCTTTTTAACTGCAACAACTTTAATATACGCTATTGGAGCTGGAATTACCGCGGCTGCTGGCACCAGACTTGCCCTCCAA
+
DDDDDIIC<CFHCHIHIIIIIIIIEGFFHHHIIFHHCF1C@GHEHFCGHIHEEEFHH?CHIEHI1GFHHI?HEC<CGEHHH@CEHGHIHIEEGCE?GFE<1<<<D?HHHHHHHHG<FCF?@?HGHGH1DGCGIHHIHHIIHEHIIG?HFH?E@F?HHGFEFE?IHHEE=EHGIIHHB<EE8@<EHHEIHHGFDFECIIIIIHG?CCEHE<GGHH=HHHEC?GHHHIHHHHEHFE@FHEEDGHHEEHEHHIIIHEEHC?GIHHEHIHHHHF1IHEHE@EIIHE<C@HIIHIIHGHEFF1HHIIHFHGHGHHHF?HIHHHEHCFIIGHGHHHHIHG?FHHEHHHCIIIGHHHHEH@@B0D
@HISEQ:969:HM2KJBCX2:2:1102:13932:35480 2:N:0:ACTATGCA
ATTATACGGCGCCCAACTATCCCTATTAATCATTACGTCAATCCTAGAAACCAACAAAATAGGATCGAACGTCCTATTTCATTATTCCATGCTAATGTATTCAAGCGTTAGCCTGCTTTAAACACTCTAATTTTTTCAAAGTAACAGTCCTGTTTCCCTGCAACACCAAATTAATGACATTACAGTTCTTCAGAAAGGAGGAATCAGCGAAGCCAGTGCATACCAGTGGCACGACCAACCTGCTGACCCCGAAATTCAACTACGAGCTTTTTAACTGCAACAACTTTAATATACGCTATTGGAGCTGGAATTACCGCGGCTGCTGGCACCAGACTGCCCTCCAA
+
DCDDDIIIIIIIIIIGIIIIHIIIHHIHIIIIIIIIIIIIIIIGHFHIHIHHIIIIIIGIIGHGHIIGIIHHIIIHIIIIIIICHIHIGIIHHHIHHIIIIGHIIIIIIIIIIIIIIIIIIIIIIIIIIIIIIIIIIIHIIIIHHHIIIIHIIIIIHIIIHIIIIIHIHIIIIIIIIIHHIIIIIIIHHHIIIIIIIIIIIIIIIIIHIIHHIIIIIIIIIIIIIIHHIIIIIIIIIHIIIHIIHIIIIIHIGIIIIIIIIIIIIIIIIHIHIIIIIIIIIIIIIIIIGIIIIIHIIIIIIIIIHIIIIIIIIIIHHHIIIIIIIIIIIHIIHIHIHIIDDDDD
@HISEQ:969:HM2KJBCX2:2:1102:10225:36782 2:N:0:ACTATGCA
ATTATACGGCGCCCCAACTATCCCTATTAATCATTACGGCGGTCCTAGAAACCAACAAAATAGAGCCGCACGTCCTATTCTATTATTCCATGCTAACGTATTCGAGCAAATGCCTGCTTTGAACACTCTAATTTTTTCAAAGTAAAAGTCCTGGTCCCCAACACGCCCAGTGAAGGGCATGCGGTTCTCCAGAAGAAAAGGCCCGGCCGGACAAGTGCACGCGGTGAGGCGGACCTGCCAGCCAGGCCAAAGGTTCAACTACGAGCTTTTTAACTGCAACAACTTTAATATACGCTATTGGAGCTGGAATTACCGCGGCTGCTGGCACCAGACTTGCCCTCCAA
+
DDDDDIIIHIHIIIIHIIIIIIIIIIIIIIIIIIIIIIHIIIIIIIHIIIIIIIIIIIIIIIII1DHHIIIIIFHIIIIIIIHIIIIIIIIIIIIIIIIIEDHHIIHIIHIIIIIIIIIHIIIIIIIIIIIIIIIIIIIIIIIIIGIIHIIIIIHIIIIIIIIIIHIIHHHHHIIIIIIIIHIIIIHIIIIIIIIIIIIIIIIIIIIIIHIIHHIIHIIIIIIIGIIIIIIIIIIIIIIIIIHIIIHGIIIIIIIIIIIIIHIIIIIIIIIIIIIIIIIIIIIIIIIIIIIIIIIIIIIIIIIIIIIIIIIIIIHIIIIIIIIIIIIHIIIIIIIIHIIDDDDD
@HISEQ:969:HM2KJBCX2:2:1102:18424:36506 2:N:0:ACTATGCA
ATTATACGGCGCCCCAACTATCCCTATTAATCATTACGGCGGTCCTAGAAACCAACAAAATAGAACCGCACGTCCTATTCTATTATTCCATGCTAACGTATTCGAGCAAATGCCTGCTTTGAACACTCTAATTTTTTCAAAGTAAAAGTCCTGGTCCCCAACACGCCCAGTGAAGGGCATGCGGTTCTCCAGAAGAAAAGGCCCGGCCGGACAAGTGCACGCGGTGAGGCGGACCTGCCAGCCAGGCCAAAGGTTCAACTACGAGCTTTTTAACTGCAACAACTTTAATATACGCTATTGGAGCTGGAATTACCGCGGCTGCTGGCACCAGACTTGCCCTCCAA
+
DDCDDIHIEEHIIIGHIIFHEHHEHIGHIHHEFHHEHHCHHGHHHEGCEHCHHHIHIGIHIH?G1GHDCHIIHIIHEHHHHHHC?GEHIIIEHIHHGIHIIGIIHEHIIIHIIHHIIIIIIIIIIIHIIIHHIIIIIIIIIIHHHHIIIIHHHIHIIHIIHIIIIIIIHHHHIIIIIHIIIHIHIIHFHIIIIIIHIHHIIIGIIIGII5IIHIIIIIIIIIIIIIIIIIIIIIIGIIGIIIIIIIFIIIIIIIIIIIHIIIIIIHIIIIIIIIIIIIIIIIIHIIIIIIIHIIIIIIIIIIIIIIIIIIIIIIIIIIHIIIIIIIIIIIIIIIIIIIIDDDDD
@HISEQ:969:HM2KJBCX2:2:1102:14603:38395 2:N:0:ACTATGCA
ATTATACGGCGCCCCAACTATCCCTATTAATCATTACGTCAATCCTAGAAACCAACAAAATAGGATCGAACGTCCTATTTCATTATTCCATGCTAATGTATTCAAGCGTTAGCTTGCTTTAAACACTCTAATTTTTTCAAAGTAACAGTCCAAATTCCCCGCAACACCAAATTAATGGCATTACGGATCATCAGGAAGGAGGAATCAGTGAGACCAGTACATACCAGAGGCATGACCAATCTACTAACCCCGAAATTCAACTACGAGCTTTTTAACTGCAACAACTTTAATATACGCTATTGGAGCTGGAATTACCGCGGCTGCTGGCACCAGACTTGCCCTCCAA
+
DDDDCHIH0CCHHIHHIIIIEHHGCCCHHIHHFHIIH1DHHIHHHHIHH@EHIHEEH@GCHHGHHIE@HHEDHIIC@HIE1<FHEHHIEHHEHFHCHHHHCEHHHHHHIIHIIHIGIHHHEGHHHEHIIIEHIHIIIIIIHHFFHHIGHHHHHHFHIIHFHHHHHGGEGEIHHIHIIIIHGHHHIIEHGHIIHIIHIHHHIIIIIIIHIIIHHIIIIHIIIIIHIIHHIHHIIIIIIIHIIIHHGHIIIIIIIIIIIIIHHHHIIIIIIIIIIIIIIIIIIIIIIIIHHIIIIIIIIIIIIIIIIIIHIIIIIIIIIIIIIHHIIIIIIIIIHHHIHHDHIDDDDD
@HISEQ:969:HM2KJBCX2:2:1102:19873:38304 2:N:0:ACTATGCA
ATTATACGGCGCCCCAACTATCCCTATTAATCATTACGGCGGTCCTAGAAACCAACAAAATAGAACCGCACGTCCTATTCTATTATTCCATGCTAACGTATTCGAGCAAATGCCTGCTTTGAACACTCTAATTTTTTCAAAGTAAAAGTCCTGGTCCCCAACACGCCCAGTGAAGGGCATGCGGTTCTCCAGAAGAAAAGGCCCGGCCGGACAAGTGCACGCGGTGAGGCGGACCTGCCAGTCAGGCCAAAGGTTCAACTACGAGCTTTTTAACTGCAACAACTTTAATATACGCTATTGGAGCTGGAATTACCGCGGCTGCTGGCACCAGACTTGCCCTCCAA
+
DADDDIHCHEHCCECGCCGFHHHHHHIHHHIIHHIHHIHIIIIFDIHIGIHEHHHIIIIHIIEFGIHIDHHD1<DHHHHHHIIIGIEGFCEGFHIHIIIHHEGHIHIIIHIIHGFHIHHGFIHHIHHHIIIIIHIIHHIIHIIIIIIIIIHHHHHIIIIIHHHHIIIIIHHHIIIIIIIIIIIIIHIHIIIIIIIIIIIIIHIIIIIHIHIIIIIGIIIHIIIHIIIIIIIIIIIIIIIIIHHIIHGHIIIIHHHIIIIIIIIIHIIIIIIIIIIIIIIIIIIIHHIIHHHIHIIIIIIIIIIIIIIIIIIIIIIIIHIIIHIHGIIIIIIIIIIIIIIDDDDD
@HISEQ:969:HM2KJBCX2:2:1102:5610:38638 2:N:0:ACTATGCA
ATTATACGGCGCCCCAACTATCCCTATTAATCATTACGTCGATCCTAGAAACCAACAAAATAGAATCAAACGTCCTATTTCATTATTCCATGCTAATGTATTCAAGCGCGAGCTTGCTTTAAACACTCTAATTTTTTCAAAGTAACAGTCCTGATTTCCCATGACACCAAATTAATGACATCGTGGTTCGTCAGAAGGGAGAAACCAATAATGCTAGTACGTACAAAGTACGACCGACATATTAGTCCCGAAATTCAACTACGAGCTTTTTAACTGCAACAACTTTAATATACGCTATTGGAGCTGGAATTACCGCGGCTGCTGGCACCAGACTTGCCCTCCAA
+
DBDDDHHIIHHGHHIHHIIGIIHIIIIIGIIHIIIHIIIHIIIIGIHIHHIIHHHIHIIIIIIHIIIIGIHIHHIIIIHIIIIIIIIGHHIFHIIIIIIIIHIIHHIIIIHIHHHHIHGHHHFHHHHHHHHHHIIIIIIIHIIIHHHHIIIIIIHHIIHHHHIHHIIIHIIHIIIHHHHIIIIHHGIHIHIGIIIIIIHIIIHFIIIIIIIIIIIIIHIHGIIIIIHHGHIIIIIIIIHIHIHHHIIGHHIIIIIHEHIIIIIIIIIIIIHIIIIHIIIIIIHHG@HHHEHFIIIIIHIIIIHIIIHIIHDHIIHDGIIIHIIIIIIIIIIIHIIIIIIDDDDD
@HISEQ:969:HM2KJBCX2:2:1102:20392:38848 2:N:0:ACTATGCA
ATTATACGGCGCCCAACTATCCCTATTAATCATTACGGCGGTCCTATAACCAACAAAATAGAACCGCACGTCCTATTCTATTATTCCATGCTAATGTATTCGAGCATAGGCCTGCTTTGAACACTCTAATTTTTTCAAAGTAAAAGTCCTGGTTCCCCGCACGCCCAGCGAAGGGCATGCGTACCCCCAGAGTGAAAGCCCCGGCCGGGCCAGTGCACGCGGTGAGGCGGACCAGCCGGCGCGGGGCCCAGGTTCAACTACGAGCTTTTTAACCACAACAACTTTAATATACGCTATTGGAGCTGGAATTACCGCAGCTGCTGGCACCAGACTTGCCCTCCAA
+
DDDDDIIIIIIIIIHIIHIIIIIIHIIHHIIGIIIIHHHHHHIIIGHGIIIIIIIIIIIHHIIHIH/FHHIIIIIIIIIHIHIHIIIIIHIGIIIGIHHHEGGHHHIIHHGHHIIIIHFIHH1IIIIIIIIIIHIFHHHHIIHHHIHHIHGHHHIIIIIIHIIIIIIIHFHIIHHIIIHHIIHIIIHFHHHHHHIIGHHHIIIIIIIIIIHIIIIIIHIIIIHIHIIIIIIIIIIIIIIIHFIIIIIIIGIHIIIIIIIIIIIIIIIIIHIIIIIIIHHIIIIHIIIIIIIIGIIIIIIIIIIIIIIIIIIIIIIIIIIIIIIIIIIIIIIIIIIIIIDDDDD
@HISEQ:969:HM2KJBCX2:2:1102:3699:40716 2:N:0:ACTATGCA
ATTATACGGCGCCCCAACTATCCCTATTAATCATTACGGTGATCCTAGAAACCAACAAAATAGAACCATGCCGTCCTATTCTATTATTCCATGCTAATGTATTCGAGCAAAATGCCTGCTTTAAACACTCTAATTTTTTCAAGGTAAAGGTCCTGGTTCCACATGACACCCAATTAAGGACATCATGCTTCTCCAGAAGGTGAGAAATCAACTGCGACAGTTCATACCCCTTAAGGCACGACCATCACGTCAATCCCGAAATTCAACTACGAGCTTTTTAACTGCAACAACTTTAATATATGCTATTGGAGCTGGAATTACCGCGGCTGCTGGCACCAGACTTGCCCTCCAA
+
BDBDBH1CE<E/CEDGEHC<GC<<GHHFHHEHHHCH1DHCC@@1<F@EECHC@@HCECHHCEHIHG1C11D</0/CEHHDGFHFH?FGI1C<11<FCF@GHH@?<EGGHHCHEHFGHHF?HGHHHFFBEIHHHHH?G1HHHHGCHGHFAG?<9<9GCGIHIIHHCEDIIHHCHHHHGEHHIIIHGEGDGEHCGGFF/FD0CGHFF@C6HCHD/1EFHHHE@FHH@AHIIH?IIHHEHHFGGHEHFGCIHGDIHHHF@@HE@EHHEGHG<<CCCG@EHEHEHHEEHFGEGCH@GCFIIHIHG?HHHG@D@FCFG<FDHHDCDC<CHEH@GHG<?HGEFFHHHEHIHG@<?<00
@HISEQ:969:HM2KJBCX2:2:1102:13815:40495 2:N:0:ACTATGCA
ATTATACGGCGCCCCAACTATCCCTATTAATCATTACGTCGATCCTAGAAACCAACAAAATAGAATCAAACGTCCTATTTCATTATTCCATGCTAATGTATTCAAGCGCGAGCTTGCTTTAAACACTCTGATTTTTTCAAAGTAACAGTCCTGATTTCCCATGACACCAAATTAATGACATCGTGGTTCGTCAGAAGGGAGAAACCAATAATGCTAGTACGTACAAAGTACGACCGACATATTAGTCCCGAAATTCAACTACGAGCTTTTTAACTGCAACAACTTTAATATACGCTATTGGAGCTGGAATTACCGCGGCTGCTGGCACCAGACTTGCCCTCCAA
+
DDDDDIIHHHIIIIHIHIIIIIIIIIIIIIIIIIHIHHIIIIIIHHIIGHIHHHHIIHHIIHEHHHIGIIIIHCHIIIHIIIIHHHIIIHIIFEHHHIIIIEHHHHHIIIIHHHHHIIIIIHHIHHHIH1HIIIHHIHHIHHHIIIIIIIIIHIIIHIIIIIIIHIHIHHIHHHIGIIIIIIIIHHHHHIIHHHIIIIIIIIIIIIIIIIIHHIIIIIIHIHIHIIIIIIIIHIGII?IIIHHIHI=IIIIIIIIIIIIHIIIIIIIIIIIIIIIIIIIIHIIIHHIIIIIIIIIIIIIIIIIIIIIIIIIIHIHIIIIIIIIIIIIIIIIIIIIIIIIDDDDD
@HISEQ:969:HM2KJBCX2:2:1102:18280:40336 2:N:0:ACTATGCA
ATTATACGGCGCCCCAACTATCCCTATTAATCATTACGGTGATCCTAGAAACCAACGAAATAGAACCAATCCGTCCTATTTCATTATTCCATGCTAATGTATTCAGACGTTAGCCTGCTTTAAACACTCTAATTTTTTCAAAGTAACAGTCCTGATTCCCCACGACACCAAATTAATGACATCGCGGTTCTTCAGAAGGTAGGAACCGATAATGCCAGTGCGTACCGAAGCACGACCAACAATTCGATCCCGAAATTCAACTACGAGCTTTTTAACTGCAACAACTTTAATATACGCTATTGGAGCTGGAATTACCGCGGCTGCTGGCACCAGACTTGCCCTCCAA
+
DDDDDIIHIIIIIIIIIIIIIIIIIIIIIIIIIIIIIIFIIIIIIIIHHIIIIIIIICEHIIIIIIIIIIIIHIIIIIIIIIIIIIIIIIIIIIIIIIIIIFHIIIIIIIIIIIIIIIIIHHIEHHHIHHIIHHIIIIIIIIIIIIIIHIIHHIIIIIIIIIIIIHHIIIIIGHIIIIIIIIIIIIIIIIIIIIHIIIHHHIIIHHIIIIIIIIIIIII<GIIIIIIIIHI=II?IHIIIIHHHDIIIIHIIIIIIIIIIIIHIIIIIIIIIIIIIIIIIIIIIIIHIIIIIIIIIIIIIIIIIIIIIIIIIIIIIIIIIIIIIIIIIIIIIIIIIIIIIIDDDDD
@HISEQ:969:HM2KJBCX2:2:1102:4119:40187 2:N:0:ACTATGCA
ATTATACGGCGCCCCAACTATCCCTATTAATCATTACGGTGGTCCTAGAAACCAACAAAATAGAACACAACGTCCTATTCTATTATTCCATGCTAATCTATTCAAGCAATAGCCCGCTTTAAACACTCTAATTTTTTCAAAGTAATGGTCCTGGCTCCCCAACACACCATACTGGTTCACCAGAAGGAAGACCCGACAGCAGACAGTACTCGCCAAAGACGGACCGCCCGGCCAGGCCTAAAATTCAACTACAAGCTTTTTAACTGCAACAACTTTAATATACGCTATTTGAGCTGGAATTACCGCGGCTGCTGGCACCAGACTTGCCCTCCAA
+
DDDDDIIIIIIHIIIIIIIIIHIIIIIIIIIIIIIIIIIIIHIIIIIIIIIIGIIIIGHIIHHIIIIIIIIIIIIIIIIIIHIIIIIIIIIIIIIIIIIIIIIIIIIIIIIHIIHIIHIIIIIIIIIIIIIHIIHIIIIIHIIIIIIHIHIIIIHGIIHIGIIIIHIIIIIIIIIIIIIIIIIIIIIIIIIIIIIIIIHIIIIIIIIIIIIIIIIIIIHIIIIIIIIIIIIIHIIIHEIIIIIIIIIIIIIHHFIIIIIIIIIIIIIIIIIIIIIIIIIIIIIIIIIIIIIIIIIIIIIIIIIIIIIIIIIIIIIIIIIIIIIIIIIIIDDDDD
@HISEQ:969:HM2KJBCX2:2:1102:15956:40711 2:N:0:ACTATGCA
ATTATACGGCGCCCAACTATCCCTATTAATCATTACGTCGATCCTAGAAACCAACAAAATAGAATCAAACGTCCTATTTCATTATTCCATGCTAATGTATTCAAGCGCGAGCTTGCTTTAAACACTCTAATTTTTTCAAAGTAACAGTCCTGATTTCCCGCGACACCAAATTAATGACATCGTGGTTCGTCAGAAGGGAGAAACCAATAATGCTAGTACGTACAAAGTACGACCGACATATTAGTCCCGAAATTCAACTACGAGCTTTTTAACTGCAACAACTTTAATATACGCTATTGGAGCTGGAATTACCGCGGCTGCTGGCACCAGACTTGCCCTCCAA
+
DDDDDIFE0CEIHHIFGFHHGHHIFHHIIIEHHHIIIIHDHI?EHICHIGH<GHHHIIIIIIHGIHFHHH0CGHIHIIHIHHHHII1CCHCGHIIIHIIIHEGIIHGIIHIIIIIIIIIHIHIHHHHIIIHHIHHIIIHIIIIIIIHHIIHIIIIHHIIIHIIIIIIIIIHIIIIHIHIIIIIIIIIIIHIIIIIII<IIIIIHIIIIIIIIIIIIIIIIIIIIIIIHIIIIIIIIIIIIIHIIHIGIIIIIIIIIIIIIIIIGIIIIIIIIIIIIIIIIIIIIIIIIIIIIIIIIIIIIIIIIIIIIIIIHIIIIIIIIIIIIIIIIIIIIIIIIIIDDDDD
@HISEQ:969:HM2KJBCX2:2:1102:12295:41375 2:N:0:ACTATGCA
ATTATACGGCGCCCCAACTATCCCTATTAATCATTACGTCAACCCTAGAAACCAACAAAATAGGATCAAACGTCCTATTTTATTATTCCATGCTAATGTATTCAAGCGTTAGCCTGCTTTAAACACTCTAATTTTTTCAAAGTAACAGTCCTGTTTCCCCGCAACACCAAATTAATGGCATCACGGTTCTTCAAGAAGGAGGAATCAGCAAGGCCAGTTCATACCGGTGGCACGACCAACCTGCTGACCCCGAAATTCAACTACGAGCTTTTTAACTGCAACAACTTTAATATACGCTATTGGAGCTGGAATTACCGCGGCTGCTGGCACCAGACTTGCCCTCCAA
+
DDDDDIIIIIIIIIIIIIIIIIIIIIIIIIIIIIIIIIIIIIIIIIIIHHIIIIIIIIIIIIIIIIIIIIIIIIIIIIIIIIIIHHIIIIIIHIHIIIIIIIHIIIIIIIIIIIIIIIIIHIIHIHIIIHIIIIIIIIIIIIHIIIIIIIIIIIIIIIIIIIIIIIIIIIIIIIIIIIIIIIIIIIIIIHHIIIIIIIIIIIIIIIIIIIIIIIIIIHIIIIIIIIIIIIIIIIIIIIHIIIIHHIIIIIIIIIIIIIIIIIIIIHIIIIIIIIIIIIIIIIIIIIIIIIIIIIIIIIIIIIIIIIIIIIIIIIIIIIIIIIIIIIIIIIIIIIIIIIIIIDDDDD
@HISEQ:969:HM2KJBCX2:2:1102:20581:41840 2:N:0:ACTATGCA
ATTATACGGCGCCCCAACTATCCCTATTAATCATTACGGCGGTCCTAGAAACCAACAAAATAGAACCGCACGTCCTATTCTATTATTCCATGCTAACGTATTCGAGCAAATGCCTGCTTTGAACACTCTAATTTTTTCAAAGTAAAAGTCCTGGTCCCCAACACGCCCAGTGAAGGGCATGCGGTTCTCCAGAAGAAAAGGCCCGGCCGGACAAGTGCACGCGGTGAGGCGGACCTGCCAGCCAGGCCAAAGGTTCAACTACGAGCTTTTTAACTGCAACAACTTTAATATACGCTATTGGAGCTGGAATTACCGCGGCTGCTGGCACCAGACTTGCCCTCCAA
+
C@DDDHIIIHG<HHIIIIIIIIEHEGHHEHIHHHHHIIHHHDHIIIECHIIIHHEEEHHIHHHHIHIHHGHDCEDGHFFHIIIIHEHIIIIIIIHHFIHHIDHHHHHGGHICCHHHIHIIHHHHGHGHHGIHIIGHHHHHHHHHIHHIHIIHHEHIHGGHHHCIHEGHIHHIIIHIIHGHIHHIIIHHGIIHIIIIIIIIIIIIIIHHGHHHIIIGIHHIIIHHIIGIIIIIIIIIIIHHHHGIIFEDHHHIIHIHIIIHIHEIHIIIHIIHGIIIHHEIHHIIHHEIIIIHIIIHHIGIHHIIIIIIIIIIH<IHHIIIIIIIIIHIIHGDIHIIIIIDDDDD
@HISEQ:969:HM2KJBCX2:2:1102:15670:41817 2:N:0:ACTATGCA
ATTATACGGCGCCCCAACTATCCCTATTAATCATTACGTCAATCCTAGAAACCAACAAAATAGGATCGAACGTCCTATTTCATTATTCCATGCTAATGTATTCAAGCGTTAGCCTGCTTTAAACACTCTAATTTTTTCAAAGTAACAGTCCTGTTTCCCTGCAACACCAAATTAATGACATTACAGTTCTTCAAGAAGGAGGAACCAGTAAAGCCAGTACATACCAGAGGCACGACCAACCTACTAATCCCGAAATTCAACTACGAGCTTTTTAACTGCAACAACTTTAATATACGCTATTGGAGCTGGAATTACCGCGGCTGCTGGCACCAGACTTGCCCTCCAA
+
D@BBBH?<0/<EHIIIIIHIHIIIIIIIIIIIIIIIIEHIIIIIIIIGIIIIIIIIIIHHIIHHIIIHHIIIIIIIHIIIIIIIIIIIFIIIHIIIHHHIHHHHEHHHIIHHIIIIIIIIIIIIIIIIIHIIIIHIIIIIIIIIIIIIIHICG0IHIIIIIIIIIIIIHIHIIIIHIDIIHIIIIHHHH/HFGGIIIIIHHHHHGIIIIGIIIIIIIIIHIIIIIHF6IHHH?IIIIIHIHHIHIEH@IIIIIIIIIIIIIIIIIHIHIIIIIIHIIIIIIIIHIIIIIIIIIIIIIHIIIIIIIIIIIIIIIIIIIIIIIIIIIIIIIIIIIIIIIIIIIDDDDD
@HISEQ:969:HM2KJBCX2:2:1102:3547:42330 2:N:0:ACTATGCA
ATTATACGGCGCCCCAACTATCCCTATTAATCATTACGTCAATCCTAGAAACCAACAAAATAGGATCAAACGTCCTATTTCATTATTCCATGCTAATGTATTCAAGCGTTAGCCTGCTTTAAACACTCTAATTTTTTCAAAGTAACAGTCCTGTTTCCCTGCAACACCAAATTAATGACATTACAGTTCTTCAAGAAGGAGGAACCAGTAAAGCCAGTACATACCAGAGGCACGACCAACTTACTAATCCCGAAATTCAACTACGAGCTTTTTAACTGCAACAACTTTAATATACGCTATTGGAGCTGGAATTACCGCGGCTGCTGGCACCAGACTTGCCCTCCAA
+
DCDDDIIIHHHIIIHHIIHIIHHHIIIIIHHHIIIIEHIHHHIIIIGHHHIIHHIIGH?HHII??C@FHHHIIHIIIIGIHIIIGHIHHICHFHHIIHHIHIHHIIIIIIIIIIIHIGIIHHFGCHHHGEHHIIIIIIIIHHHHHHHGIIHHHIIHHIHIHHHHHECHHIIHHIIIIIIHGEIHFIIIHIIII:CGHHHHGIIIIHHHHIIHHFEHHIIIIIIHIHHEEDIIIHHIIIIHGEHGGHIIIIIHIHIIIIIIHHHIIHHIIIIIIHHHHIIIIIIIIIHFIIIIIIIHIHHHHIIIIIIIIIIIIIIIIIIIIIGIIIIIIIIIIHHHHIHIIDDDDD
@HISEQ:969:HM2KJBCX2:2:1102:6993:42907 2:N:0:ACTATGCA
ATTATACGGCGCCCCAACTATCCCTATTAATCATTACGTCGATCCTAGAAACCAACAAAATAGGGTCAAACGTCCTATTTCATTATTCCATGCTAATGTATTCAAGCGTGAGCCTGCTTTAAACACTCTAATTTTTTCAAAGTAACAGTCCTGATTCCCCGCGACACCAAATTAATGACATCACGGATCTTCAGAAGGGAGAAACCAGTGACACCAGTGCATACCAAAGGCATGACCAGCGTACTGATCCCGAAATTCAACTACGAGCTTTTTAACTGCAACAACTTTAATATACGCTATTGGAGCTGGAATTACCGCGGCTGCTGGCACCAGACTTGCCCTCCA
+
DDDDDIIIIIIIIIIIIIIIIIIIIIIIIIIIIIIIIIIIIIIIIIIEHIIHIIIIIHIIIIIHIIIIIIIIIIIIEHHIIIIIIIIHIIIIIIIHIIIIIIIIIIHHHIIIIIIIGIIIIHIIIIIIIIHIHIIIIIIIIIIIIIIIIIIIIHIIIIIIIIIIIIIHHIIIIIIIIHIIIIIIIIIHIIIIIIIIIIIIIIIIIIIHIIIIIIIIIIIIIIIIIIIIIIIIIIIIIIIIIIHGIIIIIIIHIIIIIIIHIHFIIIIIIIIIIIIIIIIIIIIIIIIIIIIIIIIIIIIHIIIIIIIIIIIIIIIIIIIIIIIIIIIIIIIIIIIIIIIIDDDDD
@HISEQ:969:HM2KJBCX2:2:1102:7567:42582 2:N:0:ACTATGCA
ATTATACGGCGCCCCAACTATCCCTATTAATCATTACGGTGATCCTAGAAACCAACAAAATAGAACCATGCCGTCCTATTCTATTATTACATGCTAATGTATTCGAGCAAAAATGCCTGCTTTAAACACTCTAATTTTTTCAAGGTAAAGGTCCTGGATCCGCAAGACACACAATTAAGGACATCAAGTTTCTCCAGAAGGTGAGAAATCAACAGCGACAGTTCATACACCTTAAGGCATGACCATCACGTCAATCCCGAAATTCAACTACGAGCTTTTTAACTGCAATAACTTTAATATACGCTATTGGAGCTGGAATTACCGCGGCTGCTGGCACCAGACTTGCCCTCCAA
+
@DD@DC1CC<</<C?CECECF1@C1@?CEHEC11<DG<0<CGHHFHECCCGHHGEEEGEHHIC?GCFECF?F<</<<DC@FEHIHHH?11<C1DHHHGEHIC@1<F@0/D@G?@/11DE1<D1FGH1:DEFHI?@CE<CCECD1CFFFH@0<0<<FHDHH:DEC?.HHF<#F?HFD<<</D<CG/@CFF@<<76/EHEHFCFFE0EFACHHHEDH@FG?G=FC8GHEH#G@GEHGG=GHH?@G@EE=D<<1@C/HCCGDHF<1EFED1C<0@EFHHHCF<11FHCED<11<C1IHHF<0EECGGFDC?CHHD<1@EC<</HHDC?HGCHHEHCFF<EIHHFIHHH?EF00<00
@HISEQ:969:HM2KJBCX2:2:1102:8413:42865 2:N:0:ACTATGCA
ATTATACGGCGCCCCAACTATCCCTATTAATCATTACGTCAATCCTAGAAACCAACAAAATAGGATCGAACGTCCTATTTCATTATTCCATGCTAATGTATTCAAGCGTTAGCTTGCTTTAAACACTCTAATTTTTTCAAAGTAACAGTCCAAATTCCCCGCAACACCAAATTAATGGCATTACGGATCATCAGGAAGGAGGAATCAGTGAGACCAGTACATACCAGAGGCATGACCAATCTACTAACCCCGAAATTCAACTACGAGCTTTTTAACTGCAACAACTTTAATATACGCTATTGGAGCTGGAATTACCGCGGCTGCTGGCACCAGACTTGCCCTCCAA
+
DDDDDIIIHIHDIIIIIIIIIIIHIHIHHHIEEHHHIIHHIGHIHHHHIHHIIIHIIIIIIIHIIIIIIIIIIIGIIHIIIIHHIHIIHIIIIIIHHHHIHIIIIHHHHIIIIIHIHIIHHIIIIHHHHHHHIIHHHHIIIIIHHIIHHIHHGHHHIGIIIIHHHHIIIHHHFIIIHHIHHIIIIIIIIIIIIIIIIIHHHHIHIIIIIHHHIIIHHIIIIIIIHHIIIHIIIIIIHIIHHIIHHHDHHIIIIIIHIIIIHHHHIIIIIIIIIIIIIIIIIIIIIIIIIIIIIIIIIIIIIIIHIIIIIIIIIIIIIIIIIIIIIIIIHIIIIHIIIIIIHDDDDD
@HISEQ:969:HM2KJBCX2:2:1102:12583:42178 2:N:0:ACTATGCA
ATTATACGGCGCCCCAACTATCCCTATTAATCATTACGGTGATCCTAGAAACCAACAAAATAGAACCATGCCGTCCTATTCTATTATTCCATGCTAATGTATTCGAGCAAAATGCCTGCTTTAAACACTCTAATTTTTTCAAGGTAAAGGTCCTGGTTCCACATGACACCCAATTAAGGACATCATGCTTCTCCAGAAGGTGAGAAATCAACTGCGACAGTTCATACCCCTTAAGGCACGACCATCACGTCAATCCCGA
+
DDDDDIIGHIIIIIIIIIIIIIIIIIIIIIIIIIIIIIIIIIIIIIIIIIIIIIIIIIIIIIIIIIIHIIIHIIIIIIIIIIIIIIIIIIIIIIIIIIIIIIIIIIIIIIIIIIIIIIIIIIIIIIIIIIIIIHIIIIIIIIIIIIIIIIIIIIIIHHIIIIIIIIIIIIIIIIIIIIIIIIIIIIIIIIIIIIIIIIIIIIIIIIIIIIIIIIIIIIIIIIIIIIIIIIIIIIIIIIIIIIIIIIIIIIIIIIDDDDD
@HISEQ:969:HM2KJBCX2:2:1102:4809:44158 2:N:0:ACTATGCA
ATTATACGGCGCCCCAACTATCCCTATTAATCATTACCTCGACTCCGAAAGCCAACGAAATAGAACCGAGATCCTATTCCATTATTCCATGCACTAATGTTCAGGCTGTAGCGCCTGCTTTGAGCACTCCAATTTTTTCAAAGTAAACGTGCTGGCCACGCATAGCAATCGGTTAAGACCACTAAACACGAACCAACAAAAATCGTCCGGTCAGACAGTAAACACCGCAAGGTGCACCACCCGACCGAAACCGAGATCCAACTACGAGCTTTTTAACCGCAACAACTTTAATATACGCTATTGGAGCTGGAATTACCGCGGCTGCTGGCACCAGACTTGCCCTCCAA
+
DDDDDIIIHIIIIIIIIIIIIIIIIIIIIIIIIIIIIIHIIGIIGGHIIIIIIIIIIIIIIIIIIIIIHIIIIIIIIIIIIHIIIHIIIIHHIIIIIIIIIIHIIIIIIIIIIIIIIIIIIIHIIIIIIIIIIIIIIHGIIIIIIIIIIIIHIIIIIIIIHIIIIIIIIIIIIIIIIIIIIIIIIIIIIIIIIIIIIIIIIHHIIIIIIIIIIIIIIIIIIHIHIIIIIIIIIIIHHHIIIIIHHEIIIIIIIIIIIIIIIIIHIIIIIIIIIIIIIIIIIIIIIIIHHIIIIIIIIIIIIIIIIIIIIIIIIHIIIIIIIIIIIIIIIIIIIIIIIIIIIIDDDDD
@HISEQ:969:HM2KJBCX2:2:1102:13463:47484 2:N:0:ACTATGCA
ATTATACGGCGCCCCAACTATCCCTATTAATCATTACCTCAAGTTCCGAAAACCAACAAAATAGAACCGAGGTCCTATTCCATTATTCCATGCAACACTATTCAGGCGCAAGCGCCTGCTTTGAGCACTCTAATTTTTTCAAAGTAAACATGCCAGGCTCTCGTGGCACTCAGTGAAGAGAACCGCGAGACGCACCGGCTAGTAAGAGTCGAGCACGGCAGTAGCCACAGAGTGGCAAACCACCGACCCGAACCCCAGATCCAACTACGAGCTTTTTAACTGCAACAACTTTAATATACGCTATTGGAGCTGGAATTACCGCGGCTGCTGGCACCAGACTTGCCCTCCAA
+
DDDDDIIIIIIIIIIIHIIIIIIIIIIIIIIIIIIIIHIIIIIIIIIGIIIIIIIIIIIIGHHHHIIIIIHIIIIIIIIIHHHHIIIIGHIIEHIGHIIIIIIIHEHHIIIHIIIIIIIIIIIIHIIHHHIIHIIIIIIIIIIIIIIHIIIIIHHIIIHIIIIIIIIIIIIIIIIIIIHIIHIIIIIIIIIIIIIIIIIHIIIIIIIIIIIIIIIIIIIIIIIIIGIIIIIIIIIIIIIIIHHIIIIHHIIIIIIIIIIIIIIIIIIIIIIIIIIIIIIIIIIIIIIIIIIIIIHIIHIIIIIIIIIIIIIIIIIIIIIIIIIIIIIIIIIIIIIIHIIIIIIIIDDDDD
@HISEQ:969:HM2KJBCX2:2:1102:3836:47406 2:N:0:ACTATGCA
ATTATACGGCGCCCCAACTATCCCTATTAATCATTACGGTGATCCTAGAAACCAACAAAATAGAACCATGCCGTCCTATTCTATTATTCCATGCTAATGTATTCGAGCAAAAATGCCTGCTTTAAACACTCTAATTTTTTCAAGGTAAAGGTCCTGGATCCGCAAGACACCCAATTAAGGACATCAAGTTTCTCCAGAAGGTGAGAAATCAACAGCGACAGTTCATACCCCTTAAGGCATGACCATCACGTCAATCCCGAAATTCAACTACGAGCTTTTTAACTGCAACAACTTTAATATACGCTATTGGAGCTGGAATTACCGCGGCTGCTGGCACAGACTTGCCCTCCAA
+
DDDDDHHC@EHGGHIHFIIHIIHIIIIIHIGEGGHIHIII?11<FHEGHHHGHIIIHHIHIHGGHFHHIGEHGIGDECHH?HHHFFHHIIII@HHHEHECGDEIHHHIIHIIHEDHEGH?HHHFHHHHEIHHHFCH@EEHHIHEHHHHHFHG0IHGHHEGHHHCIIHEE/EIHGCHIHG@HHIHHHHFIIHIHEIHHHIIHHBHHGHHFHEHHIHH@HEFDHIIIII<IHEHFHHGIHHFHGHIHFIHHF<HHDIHCGHIHGHIFHIHHHHHIIHCHHIIIHHGHHHHIIIIIHIIIIIIIIHEIIIHHIIGIIIHHIIIIIIIHHHIHIIIIIIIGIIIIIIIIHHDACDD
@HISEQ:969:HM2KJBCX2:2:1102:19426:48633 2:N:0:ACTATGCA
ATTATACGGCGCCCAACTATCCCTATTAATCATTACGTCAATCCTAGAAACCAACAAAATAGGATCGAACGTCCTATTTCATTATTCCATGCTAATGTATTCAAGCGTTAGCTTGCTTTAAACACTCTAATTTTTTCAAAGTAACAGTCCAAATTCCCCGCAACACCAAATTAATGGCATTACGGATCATCAGGAAGGAGGAATCAGTGAGACCAGTACATACCAGAGGCATGACCAATCTACTAACCCCGAAATTCAACTACGAGCTTTTTAACTGCAACAACTTTAATATACGCTATTGGAGCTGGAATTACCGCGGCTGCTGGCACCAGACTTCCCTCCA
+
DADDDIIIIIIIDHIIIIIIIIIIIIIIIIIIIIHIIIIIIIIIIIIIIIIIIIHIIIIIIHHHIIIHIGIIEEHIIIIIIIIHIIHHIIIIIHIIIIIIIIHHHIIIIIIHGHIIIIIIIIGIIIIIIGIIIIIIIIIIIHIIIIIHIIIHIIIIIIIIIIIIIIIHIIIIIIHIIIIIIIIIIIHIHIIIIIIIIIIIIIIIIIIIIIIIIIIHHHIIIIIIIIIIIIHIIIIIIIIHHHIIIIIIIIIIIIIIIIIIIHIIIIIIIIIIIIIIIIIIIIHIIIIIIIIHHIIIIIHIIIIIIIIIIIIIIIIIIIGIIIIIIIIIIIIHHHIIIIDDDDD
@HISEQ:969:HM2KJBCX2:2:1102:17352:48918 2:N:0:ACTATGCA
ATTATACGGCGCCCCAACTATCCCTATTAATCATTACGGCGGTCCTAGAAACCAACAAAATAGAACCGCACGTCCTATTCTATTATTCCATGCTGTAATATTCGAGCAAAGGCCTGCTTTGAACACTCTAATTTTTTCAAAGTAAAAGTCCTGGTCCCCAACACACCCAGTGAAGGGCATGCGGTTCTCCAGAAGAAAAGGCCCGGCCGGACAAGTGCACGCGGTGAGGCGGACCTGCCAGCCAGGCCAAAGGTTCAACTACGAGCTTTTTAACTGCAACAACTTTAATATACGCTATTGGAGCTGGAATTACCGCGGCTGCTGGCACCAGACTTGCCCTCCAA
+
DDDDDIIIHHIIIIIIIIHIIIIIIIIIIIIIIIIIIEHHDIIIIIIHIIIGHIIIIHHHHICHHIIEHIIIIHHHHHIIIIIIIIIIIIHHIHIIHIIIHGHHHHHIIIIIIIHHHIHHIIHIIIIIIIIIIIIHHHHIIIHIIIIIIIIIIIIIIIIIHIHIIIIHIIIIIIIIIHIIIIIIIIHHGIIIIIIIHIIIIIIIIIIGIIIIIIIIIIIIIIIIIIIIIIIIIIIIIIIIIHHIIIIHIIIIIIIIIIIIIIIIIIIIIIIIIIIIIIIIIIIIIIIIIIIIIIIIIIIIIIIIIIIIIIHIIIIIIIIIIIIIIIIIHIIIIIIIIIIDDDDD
@HISEQ:969:HM2KJBCX2:2:1102:8216:49616 2:N:0:ACTATGCA
ATTATACGGCGCCCCAACTATCCCTATTAATCATTACGGTGATCCTAGAAACCAACAAAATAGAACCATGCCGTCCTATTTTATTATTCCATGCTAATGTATTCAGGCATAGGCCTGCTTTGAGCACTCTAATTTTTTCAAGGTAATGGTTCTGCTTCCCCGGCACATCAAATTAATGGCATACCGGTTATTCAGAAGGTAGGAATCCATCACACCAGTGCGGACCGTGAGGCCCGACCGACGGATAGATCCCGAAATTCAACTACGAGCTTTTTAACTGCAACAACTTTAATATACGCTATTGGAGCTGGAATTACCGCGGCTGCTGGCACCAGACTTGCCCTCCAA
+
DDDDDIIIIHIIIIIIIIIIIIIIIIIIIIIIIIIIIIIIIIIIIIIIIIIIIIIIIIIIIIGHIIIIIIIIIIIIIIIIIIIIIIIIIIIIIHIHIHIIIIIIIIIIIIIIIIIIIIIIIIIIIIIIIIIHIIIIIIIIIIIIIIIIIIIIHIIIIIIIIIIIIIIHIIIHIIIHIIIHIIIIIIIIIIIIIIIIHIIIIIIIIIIIIHIIIIIIHIIIIIIIIIIIIIIIIHIIIIIIIIIIIHHIIIIIIIIIIIIIIIIHIIIIIIIIIIIIHIIIIIIIIIIIIIIIIIIHIIIIIIIIIIIIIIIIIIIIIIIIIIIIIIIIIIIIIIIIIIIIIIIDDDCD
@HISEQ:969:HM2KJBCX2:2:1102:1388:49921 2:N:0:ACTATGCA
ATTATACGGCGCCCCAACTATCCCTATTAATCATTACGGCGGTCCTAGAAACCAACAAAATAGGACCGCACGTCCTATTCTATTATTCCATGCTAACGTATTCGAGCAAAGGCCTGCTTTGAACACTCTAATTTTTTCAAAGTAAAAGTCCTGGTCCCCAACACACCCAGTGAAGGGCATGCGGTTCTCCAGAAGAGAAGGCCCGGCCGGACAAGTGCACGCGGTGAGGCGGACCTGCCAGCCAGGCCAAAGGTTCAACTACGAGCTTTTTAACTGCAACAACTTTAATATACGCTATTGGAGCTGGAATTACCGCGGCTGCTGGCACCAGACTTGCCCTCCAA
+
DDDDDIIIIIIIIIIIIIIIHIIIIIIIHGIIIIIIIIIGHIHIHIHHCHIIIIIIHEHIIIIIIIIHIIIIHIIIIHIIIIIHHGHFHHHIIIIHHIIGIIIIIGIIIIIIIIIIIIIIIIIIIIIIIIIIIIIIHIIIIIIIIIIIHIIIIIIIIIIIIIHHGIIIIIIIIIIIIIIIIIIIHEHIIIIIHIIIIIIHIIIIIIIIIIIIIIIIIIIIIIIIIIIIIIIIIIIIIIIIIIHIIIIIIIIIIIIIIIIIIIIIIIIIIIIHHIIIIIIIIHIIIIIIIIIIIIIIIIIIIIIIIIIIIIIIIIIIIIIIIIIIIIIIIIIIIIIIIIIDDDDD
@HISEQ:969:HM2KJBCX2:2:1102:19051:50295 2:N:0:ACTATGCA
ATTATACGGCGCCCCAACTATCCCTATTAATCATTACGGTGATCCTAGAAACCAACAAAATAGAACCATGCCGTCCTATTCTATTATTCCATGCTAATGTATTCGAGCAAAATGCCTGCTTTAAACACTCTAATTTTTTCAAGGTAAAGGTCCTGGTTCCACATGACACCCAATTAAGGACATCATGCTTCTCCAGAAGGTGAGAAATCAACTGCGACAGTTCATACCCCTTAAGGCACGACCATCACGTCAATCCCGAAATTCAACTACGAGCTTTTTAACTGCAACAACTTTAATATACGCTATTGGAGCTGGAATTACCGCGGCTGCTGGCACCAGACTTGCCCTCCAA
+
DDDDDIIIIIIIIIIIIIIIIIIHIIIIIGIIIIIIIIIIIIIIIIIHIIIIIHIIIIIGIHHIHIIIIIHIIIIIIIIIIIIIIIIIIIIIIIIHIIIIIGHIIIIIIIIIIIIIIIIIIIIHHIIIHIIIIHIIIIIIIIIIIIIIIIIIIIIHIIIIIHIIIIIIIIIIIIGIIIIIIIIIIIIIIIIIIIIIIIIIIIIHIIIIIHHHIIIIIIHHHGHHIIIIIIHHIIIIIIIIIIIIIIIIIIHIHIIIIIIIIIIIIIIIIIIIIIIIIIIIIIIIIIIIIIIIIIIIIIIHIIIIIIIIIIIIIIIIIIIIIIIIIIIIIIIIIIIIIIIIIIIIIIIDDDDD
@HISEQ:969:HM2KJBCX2:2:1102:17472:51013 2:N:0:ACTATGCA
ATTATACGGCGCCCCAACTATCCCTATTAATCATTACGTCAATCCTAGAAACCAACAAAATAGGATCAACGTCCTATTTCATTATTCCATGCTAATGTATTCAAGCGCGAGCCTGCTTTAAACACTCTAATTTTTTCAAAGTAACAGTCCTGATTCCCCACCACACCAAATTAATGACATGATGGTTCGTCAGAAGGTAGAAATCAGTAACACCAGTACGTACCGAAGGCACGACCAGCGTACTAATCCCGAAATTCAACTACGAGCTTTTTAACTGCAACAACTTTAATATACGCTATTGGAGCTGGAATTACCGCGGCTGCTGGCACCAGACTTGCCCTCCAA
+
DDDDDIIIGIIIIIIIIIIIIIIIIIIIIIIIIIIIIIIIIIIHIIIHHIIIIIIIGHHHHIGIEHHHIHIIHIIIIIIIIIIHIIHHIIIIIIIIIIIIIHIIHHIIIIIIIIIIIIIIIIIHHIIIIIIHHIIHIIIIIIIIIIIIIIIHIHHIIIIIHHIIIIHIIIIHIHIIIIIIIIIIIIIIIIIIIIIIIHIIIIIHIIIIIIIIIIIHIIIIIIIIIIIIIIIIIIIIIIIHIIIHIHIIIIIIIIIIIHIHIIIIIIIIIIIIIIIIIIIIIIIIIIIIIIIIIIIIIIIIIIIIIIIIIIIIIIIIIIIIIIIIIIIIIIIIIIIIIIIIDDDDD
@HISEQ:969:HM2KJBCX2:2:1102:8033:51025 2:N:0:ACTATGCA
ATTATACGGCGCCCCAACTATCCCTATTAATCATTACGGCGGTCCTAGAAACCAACAAAATAGAACCGCACGTCCTATTCTATTATTCCATGCTAACGTATTCGAGCAAATGCCTGCTTTGAACACTCTAATTTTTTCAAAGTAAAAGTCCTGGTCCCCAACACGCCCAGTGAAGGGCATGCGGTTCTCCAGAAGAAAAGGCCCGGCCGGACAAGTGCACGCGGTGAGGCGGACCTGCCAGCCAGGCCAAAGGTTCAACTACGAGCTTTTTAACTGCAACAACTTTAATATACGCTATTGGAGCTGGAATTACCGCGGCTGCTGGCACCAGACTTGCCCTCCAA
+
@DDDDIIFIIC/CDEHHIIEHIIIIHIHIIICEGHHIHHHHIIDHH1DHHHIHHIHIIICHCC?G@GCHGHCFE@EGCFHIHHHHIIIHHHIF@DHHIHHEHHHHHH?GCIIHIHIIIHHHHEHHHHIGHHHH@GHFHHHHIHHGHCHEHGHGGGHHHGHHIHIIIIIIHHHHEEGEHHHEHHH=EHIIHGIIHGHHGHDHCHHGIHIIIIIIIHHIIIIHIIIIGIIIIIIIIIIIIHHF@@FHHGIIIHHGHIHHHIIHIIIHIIIIIIIIHEIIIIIGIGHIIHIIIIHIHHEIIIHIIIIIHIIHIIIIIIHIIIIIHIHHHHHIHHFHHCHIIIDADAD
@HISEQ:969:HM2KJBCX2:2:1102:18633:51529 2:N:0:ACTATGCA
ATTATACGGCGCCCCAACTATCCCTATTAATCATTACCTCAGATTCCGAAGACCAACAAAATAGAACCGAGGTCCTATTCCATTATTCCATGCAACATTATTCGGGCGTTACGCCTGCTTTGAGCACTCTAATTTTTTCAAAGTAAACGTACCGATCGCCTATGACACTCGGTAAAGAGCACCATAGGACAACTCGGTAAAGTGTTCAGTCAAACAGTAACCACTAACAAGTGGACCGCTTGACTAGAACTGAGATCCAACTACGAGCTTTTTAACCACAACAACTTTAATATACGCTATTGAAGCTGGAATTACCGCGGCTGCTGGCACCAGACTTGCCCTCCAA
+
DDDDDIIIGHIIIIIIIIIIIIIIIIIIIIIIIIIHIHHIIIIIIHGIGHHHIIGHIIHHIHIIHGIIIHGHHCHHIIIIHIIIEHHHIIHHIHIIHGHHIHHIHHHIIIIIIHIIHIIHIHIIHHHIIIIIIIIHIIIIIIIIIIIIIIIIIIIIIIIIIHHIIIIIIIIIIIIIIIHIIIHIIIIIIIHIIGIIIIIIIIIIIIIIIGIIIIIIIIIIIIIIIIIIIHIIHIIIGFIHIIIIIIIIIIIIIIIIIIIIIIHIHIIIIIIIIIIIIIIIHHHGIIHIIIIIIHIIIIIIIIIIHIIIIIIIIIIIIIIIIIIIIIIIIIIIIHIIIIIIIDDDDD
@HISEQ:969:HM2KJBCX2:2:1102:9214:50480 2:N:0:ACTATGCA
ATTATACGGCGCCCCAACTATCCCTATTAATCATTACGGCGACTCTAGAAACCAACAAAATAGAACCGCACGTCCTATTCTATTATTCCATGCTAATGTATTCAGGCATAGGCCTGCTTTGAACACTCTAATTTTCTCAAGGTAAAAGTCCTGGTTCCCCGACGCACGCCAATAAAGGGCACGCCGGCTCACCAAGAGGTAAGATCCAGCCAGACAGTACACGCCGTTAAGCGGACCGCCCAGCCAGACCTGAAGTTCAACTACGAGCTTTTTAACTGCAACAACTTTAATATACGCTATTGGAGCTGGAATTACCGCGGCTGCTGGCACCAGACTTGCCCTCCAA
+
DDDDDIIIIIIIIIIIIIIIIIIIIIIIIIIHIIIIIIIIIIIIIIIIIIIIIIIIIHIIIIIHIIHHIIIIHHIIGIIIIIIIIIIHIIIIGIIIIIIIIHHIHIIIIIIIIIIIIIHIIHHHHIIHIIIIIHIIHHIIIIIIIIHIIIHIIIIIIIIIIIIIIIIIIIIIIIIIIIGIHIHIHHIIIIIIIIIIIIIIIIIIIIIIHIIIIHIIIIIIIIIIIIIIIIIIIIHHIIIIIIHFH=IHIIIIIIIIIIHIIIIIIIIIIIIIIIIIIIIIIHHHIIIIIIHHHGIIIIIIIIIIIIIIIIIIIIIIIIIIIIIIIIIIIIIIIIIIIIIIIDDDDD
@HISEQ:969:HM2KJBCX2:2:1102:10876:52390 2:N:0:ACTATGCA
ATTATACGGCGCCCCAACTATCCCTATTAATCATTACGTCGATCCTAGAAACCAACAAAATAGAATCAAACGTCCTATTTCGTTATTCCATGCTAATGTATTCAAGCGTGAGCCTGCTTTAAACACTCTAATTTTTTCAAAGTAACAGTCCTGATTCCCCATGACACCAAATTAATGACATCATGGTTCGTCAGAAGGTAGGAATCAATAATACCAGTACGTACAATAGCACGACCAATAAATTGATCCCGAAATTCAACTACGAGCTTTTTAACTGCAACAACTTTAATATACGCTATTGGAGCTGGAATTACCGCGGCTGCTGGCACCAGACTTGCCCTCCAA
+
DDDDDIIIIIIIIIIIIIIHIIIHIIIIIIIIIIHHIIIIIIIIIIIIIIIIIIIIHIIGHHHHIIIIIIIIHIIIIIIIIIIIIIIIIIIHIIIIIIIIIIIHIIIIIFHHIIIHGHHIIIGIIIHHIIHHIHIIIIIIIIIIHIIIIIIIIHIIIIIIHIIIIIIIHHHHIGHHHIIIIIIIIIIHIHFIIIIIHHHIIHIIIIIHIIHGGIIIHGIIIHIIIIIIIIIHIHIHHIIHHIIHGFCHHHIIHIIIIHEHCHIHHIHIIIIIIIHIIIIIIHHIIIHIIHIIHHIHHIIIIIIGHIHHHHGHHGHIIIIIIIIHIHIIIIIHIIIIIIIIDDDDD
@HISEQ:969:HM2KJBCX2:2:1102:6085:51649 2:N:0:ACTATGCA
ATTATACGGCGCCCCAACTATCCCTATTAATCATTACGGTGATCCTAGAAACCAACAAAATAGAACCATGCCGTCCTATTTTATTATTCCATGCTAATCTATTCAAGCACAAGCCTGCTTTAAGCACTCTAATTTTTTCAAGGTAATAGCTCTGCTTCCCCAACGCACTAACTTAATAGCATGCTGGTTATTCAGAAGGTAGGAATTCATCAAGCCAGTGCGGACAGTGAAGCCCGACCAACCGACAAACTCCGAAATTCAACTACGAGCTTTTTAACTGCAACAACTTTAATATACGCTATTGGAGCTGGAATTACCGCGGCTGCTGGCACCAGACTTGCCC
+
DDDADIHIIIIHHIIIIGIIIIIIIIIIIIIIIHHHHIIIIIIHIIIIHIIIIIIIIIIIIEGHHIHIIIIIIIHIIHHHIIIHIHHHHGIHEHHIHHIHIIIHGHHIIIIIIHIIIIIIHHIIHHIIIHHHIHHIIIIIIIHHHIIIIIIIIIHHHHIIIIHHIHIIIIHHIHHHHHIIIHIIIIIIIHHHIIIGGIHGIIIIHHHIHHIHIIIIIIHIIHIIIIIIIIIIIIIIIIIIHHIIHHHFHIHHIIIIHIIIIIHHCIIHGIIIIIIIIIIIIIIHHIIIIIIIHGHHHIIGIHIIIIIIHIHIIIIIIIIIIIIIIIIIIIIIIIHEIIDDDDD
@HISEQ:969:HM2KJBCX2:2:1102:18723:52861 2:N:0:ACTATGCA
ATTATACGGCGCCCCAACTATCCCTATTAATCATTACGGTGATCCTAGAAACCAACGAAATAGAATCAGTCCGTCCTATTTCATTATTCCATGCTAATGTATTCAGACGATAGTCTGCTTTAAACACTCTAATTTTTTCAAAGTAACAGTCCTGATTTCCCATCACACCAAATAAATGGCATGAAAGTTCCTCAGAAGGTAGAGATCCATCTCACCAGTGCAGACAATTAAGCCTGACCAATGGGTAGACCCCGAAGTTCAACTACGAGCTTTTTAACTGCAACAACTTTAATATACGCTATTGGAGCTGGAATTACCGCGGCTGCTGGCACCAGACTTGCCCTCCAA
+
@BDDDHEH@HIIIDHD@GHHHHIHIIIIIIHHEHIIEHEE1DGEGHCGEHIIHEHHEEHHH?F@GHHFHI1GCH??GHIIH?@HHHHIGHHEECGHEHIHIHHIIGHIHIHFHHHHHIIIIIHHHFHHHHECHHHGIIIHHIHHIFHHEHFHHIHHIIHCIIHIIHHHGIHHHHHGHHIIIHHIIHIHHHIIHIIHH;IIHIIHHEIHHHGIIIIIIIIIHIIIIIIIIIIHHHGECIII<IIHHFDIIHHGGIIIIIIIIIIIIIIIIIHIHIIIIIIIHHHHIHIHHIIIIIIIIIIIIIIIIHHIIIIIIIIIIIIIIIIIIIIIIIIIIIIIIIIIIIHDADDB
@HISEQ:969:HM2KJBCX2:2:1102:3389:53493 2:N:0:ACTATGCA
ATTATACGGCGCCCCAACTATCCCTATTAATCATTACGGTGATCCTAGAAACCAACAAAATAGAACCATGCCGTCCTATTCTATTATTCCATGCTAATGTATTCGAGCAAAAATGCCTGCTTTAAACACTCTAATTTTTTCAAGGTAAAGGTCCTGGATCCGCAAGACACCCAATTAAGGACATCAAGTTTCTCCAGAAGGTGAGAAATCAACAGCGACAGTTCATACCCCTTAAGGCACGACCATCACGTCAATCCCGAAATTCAACTACGAGCTTTTTAACTGCAACAACTTTAATATACGCTATTGGAGCTGGAATTACCGCGGCTGCTGGCACCAGACTTGCCCTCCAA
+
CDDDDIIIIIHHIIIIIIIIIIIIHHIIIGIIHHHHIIHIIIHIIIHHHIIIIIIIEIGHHIIGHGHIHEGHHIHIIIIHIHIIIHIHGHIHIGHIIHGIIGHEHHHIIIHIIIIIHHGHHHHHGHHHIIHHIHIIIIIIIIHHIIIIIIIIIIHIHHIIHIHIIIIIIIIIIIIIIIHHIIIGIIIIHHIIIIIIIIIIIIHIIIIIIIIIIIIIIHIHIIIIIIHIIIIIIIIIIIIIHIIIIHHHIIHHIIIIIIIIIIIIIHIIHHIIIIIIIIIHIHIIIIIIIIIIIIHIIIIIIIHIIIIIIIIIIIIIIIIIIIIIIIIIIIIIIIIIIIIIIIIIIIIIDDCDD
@HISEQ:969:HM2KJBCX2:2:1102:17822:53020 2:N:0:ACTATGCA
ATTATACGGCGCCCCAACTATCCCTATTAATCATTACGGTGATCCTAGAAACCAACAAAATAGAACCATGCCGTCCTATTCTATTATTCCATGCTAATGTATTCGAGCAAAAATGCCTGCTTTAAACACTCTAATTTTTTCAAGGTAAAGGTCCTGGACCGGTCAGCCAGGCCCAAGGTTCAACTACGAGCTTTTTAACTGCAACAACTTTAATATACGCTATTGGAGCTGGAATTACCGCGGCTGCTGGCACCAGACTTGCCCTCCAA
+
DDDDDIIHIIIIIIIIIIIIIIIIIIIIIIIIIIIIIIIIIIIIIHIIIIIIIIIIIIIIIIIIIHHIIIHIIIHHIIIIIIIIIHIIIHIIIIIIIIIIIHIIIIIHIIIIIIIIIIIIIIIHIIIIIIIIIIIIIIIIIIIIIHIIIIHHIIIIIIIIIIIIIIIHIIIIHHIHIIIIIIIIIIIIIIIIIIIIIIIIIIIIIIIIIIIIIIIHIIIIIIIIIIIIIIIIIIIIIIIIIIIIII=IIIIIIIIIIIIIIIIIDDDDD
@HISEQ:969:HM2KJBCX2:2:1102:13884:53290 2:N:0:ACTATGCA
ATTATACGGCGCCCCAACTATCCCTATTAATCATTACGGTGATCCTAGAAACCAACAAAATAGAACCATGCCGTCCTATTCTATTATTCCATGCTAATGTATTCGAGCAAAAATGCCTGCTTTAAACACTCTAATTTTTTCAAGGTAAAGGTCCTGGATCCGCAAGACACCCAATAAAGGACATCAAGTTTCTCCAGAAGGTGAGAAATCAACAGTAACAGTTCATACCCCTTAAGGCATGACCATCACGTCAATCCCGAAATTCAACTACGAGCTTTTTAACTGCAACAACTTTAATATACGCTATTGGAGCTGGAATTACCGCGGCTGCTGGCACCAGACTTGCCCTCCAA
+
DDDDDIHHIIIIIIIIIIIIIIIIIIIIIIIIIIIIIHHIIIIIHIIHIIIIIIIIIIIIIIHIIIHIIIIHIIGIIIIIIHIIIIIIIHIIHIIIIIIIIFHIHHHGIIIIIIIIHIHIHIIIIIIIIIIIHHIIIIIIIIIHGIHIIIIIIIIIIHIIIIHIIIIIIIIIIIHIIIIIIIIIIHGIHGHIIIIIIIIIIGIIHIIIIIIIIIIIIHIIHHEIIIIIIIIIIIIIIIIIIIIIIIIHIHHFHIIIIIIIIIIIIIIIIIIIIGIIIIIIIHIIIIIIIIIIIIIIIIIIIIIIIIIIIIIIIIIIIIIIIIIIIIIIIIIIIIIHIIIIIIIIIIIIDDDDD
@HISEQ:969:HM2KJBCX2:2:1102:3621:53851 2:N:0:ACTATGCA
ATTATACGGCGCCCCAACTATCCCTATTAATCATTACGTCAATCCTAGAAACCAACAAAATAGGATCGAACGTCCTATTTCATTATTCCATGCTAATGTATTCAAGCGTTAGCTTGCTTTAAACACTCTAATTTTTTCAAAGTAACAGTCCAAATTCCCCAAAACACCAAATTAATGGCATTAAGGTTCATCAGGAAGGAGGAATCAGTGAGACCAGTACATACCAGAGGCATGACCAACCTACTAACCCCGAAATTCAACTACGAGCTTTTTAACTGCAACAACTTTAATATACGCTATTGGAGCTGGAATTACCGCGGCTGCTGGCACCAGACTTGCCCTCCAA
+
DDDDDIIIHIIIIHHHIHIIIHIIIIGIIGHHIIIIIIIIIIIHIHIGIHHIIIIIIHHIIIIIIIHHIFHHIGIIIIGIIIIIIIICHHHFHIIIHIHIHHGHIIIHIHIHIIIHIHIIIGIIIHGHHEHIIIHHHHHHIIIHHIIHHHIGHIIIIHHHHHIIIIHHIIIIHHHHHHHHIIIIIIIIIIIIIIIIHHIIIIIIIIIIIIHFHIIIIIIIIIIIIIIHHGIHIIIIIIIIIIHHHHHIIIIIIIIIIIIIHHHIIIIIIIIIHIIIIIIHIIHIIIIIIIIIIIIIIIIIIHIIIIIIHIIIIIIIHIIIIIIIIIIIIIIIIIIIIIIIIDDDDD
@HISEQ:969:HM2KJBCX2:2:1102:21139:54238 2:N:0:ACTATGCA
ATTATACGGCGCCCCAACTATCCCTATTAATCATTACGTCAATCCTAGAAACCAACAAAATAGGATCGAACGTCCTATTTCATTATTCCATGCTAATGTATTCAAGCGTTAGCCTGCTTTAAACACTCTAATTTTTTCAAAGTAACAGTCCTGTTTCCCTGCAACACCAAATTAATGACATTACAGTTCTTCAGAAAGGAGGAATCAGCGAAGCCAGTGCATACCAGTGGCACGACCAACCTGCTGACCCCGAAATTCAACTACGAGCTTTTTAACTGCAACAACTTTAATATACGCTATTGGAGCTGGAATTACCGCGGCTGCTGGCACCAGACTTGCCC
+
D?BBDIIHFHIHDHHCGF?FEHIIGIIIIHEHHHHHHE1DEHFEHEHCHHHFHFHIIHIHGGH?GHIIHEGHHE=ED?F?1G1@@?FC?FCH@@FECCDC<D1DGG@HHHFHECGHHCH@<GEGHHCGHFEHGHFHCHGHIGGHCHEFHFHEDEHHIGHHHIHHHHHHGGEHIIHHHCHHIHHHIHHEIHHHIIHFIIHIHGIIIIIIIIHHGIIIIHHIIHIGIIIIIIIIGIHIGIHFIHIHHHHIFIHHHGIIIIIHHHIHEHIHIIIIHHHIIIIIHHHHIIIIIIIIHIIHIIIIHIIHIIIIIIIHHIIIIIIIIIIIIIIHHIHIIHIIDDDCD
@HISEQ:969:HM2KJBCX2:2:1102:1984:54421 2:N:0:ACTATGCA
ATTATACGGCGCCCAACTATCCCTATTAATCATTACGTCGATCCTAGAAACCAACAAAATAGAATCAAACGTCCTATTTCATTATTCCATGCTAATGTATTCAAGCGTAAGCCTGCTTTAAACACTCTAATTTTTTCAAAGTAACAGTCCTGATTCCCCACGACACCAAATTAATGACATCGCGGTTCTTCAGAAGGTAGGAACCAATAATGCCAGTGCGTACCGAAGCACGACCAACAATTTGATCCCGAAATTCAACTACGAGCTTTTTAACTGCAACAACTTTAATATACGCTATTGGAGCTGGAATTACCGCGGCTGCTGGCACCAGACTTGCCCTCCAA
+
DDDDDIIIIIIIIIHHGHHGIIIIIIHIIIIEEIIIHHHGGHIIIIIGIIHIHIIHGIIIIHIIIIIIIHEGHIIHHHHIHIIIGFHIIIIH@HIIIHHHIHFIGIHIHIIHHIIIEIIHIIIIIIIIIIHHHIIHIIIIIIIHHIHHIIIIHIIIHHIHIIIIIIIIIHHHHIIIIIHHIIHIIIHIIIIIIIIHIIIIIHIHIIIIIIIIIIIIIIIIIIHIIIIIIIIIIIIHIIHIHHCHGIIIIIIIGIIIIIIIHIIIIIIIIIIHHIIHIIIIIIIIIIIIIIIHIIIIIIIIIIIIIIIIIIIIIIIIIIIIIIIIIIIIIIIIHIIIIIIDDDDD
@HISEQ:969:HM2KJBCX2:2:1102:20344:53359 2:N:0:ACTATGCA
ATTATACGGCGCCCCAACTATCCCTATTAATCATTACGGTGATCCTAGAAACCAACAAAATAGAACCATGCCGTCCTATTCTATTATTCCATGCTAATGTATTCGAGCAAAAATGCCTGCTTTAAACACTCTAATTTTTTCAAGGTAAAGGTCCTGGATCCGCAAGACACCCAATTAAGGACATCAAGTTTCTCCAGAAGGTGAGAAATCAACAGCGACAGTTCATACCCCTTAAGGCATGACCATCACGTCAATCCCGAAATTCAACTACGAGCTTTTTAACTGCAACAACTTTAATATACGCTATTGGAGCTGGAATTACCGCGGCTGCTGGCACCAGACTTGCCCTCCAA
+
ABDDDIIIHHIIIIIIIIIIIIIIIIIIIIIHIIGHHHHIHHHIIIHHHHIIIIIIHHIIIIHIIIIGGIHHDHGIIIEHFHHHIGHHH<FHHCHIHHEEHHEHFHHDDHFHIIIIIIFIIECGHHHHIIIHHHFHIIIHHIIHIIHHHEHEHHFFHHDHEFEHHEFEHHHHHCHHIIIIHIHIIIIHHHGIIIHHHIHFHGIIHIHGAFHHIIFIIIIHCHHIIHIIHGIIIHIIHH?IGFHIFHHIIGHEHIIIIIHIHIIIIHHEHCIIIIIIIIIIHHIIIHGHIHIIHHGIHHGCIIIIIIIIIIIIHIHHHHHIHHCIIIIIIIIIIIIIHIHIHHIHIIIHADDDD
@HISEQ:969:HM2KJBCX2:2:1102:7004:55200 2:N:0:ACTATGCA
ATTATACGGCGCCCCAACTATCCCTATTAATCATTACGGTGATCCTAGAAACCAACAAAATAGAACCATGCCGTCCTATTCTATTATTCCATGCTAATGTATTCGAGCAAAAATGCCTGCTTTAAACACTCTAATTTTTTCAAGGTAAAGGTCCTGGATCCGCAAGACACCCAATAAAGGACATCAAGTTTCTCCAGAAGGTGAGAAATCAACAGTAACAGTTCATACCCCTTAAGGCATGACCATCACGTCAATCCCGAAATTCAACTACGAGCTTTTTAACTGCAACAACTTTAATATACGCTATTGGAGCTGGAATTACCGCGGCTGCTGGCACCAGACTTGCCCTCCAA
+
DDDDDIIHIIIIIIIIIIIIIIIHIIIIIIIIIIIIIIIIIIIIIIIHIIIIIIIIHIIIIHIIIIIIIHIIHHHIIIIIIHIIIIIIIHIIIIIIIIIHIHHHHIIIIIIIIIIIHIIHIIIIIIIIIIIIIHIIIIHHIIIIIHIIIHIIIIIIIIHHIIIIIIIIIIIIIIIIIIIIIIIIIIIIIIIIIIIIIIIIIIIIIIIIIIIIIIHIIIIIIIIIIIIIIIIIIIIIIIIIIHIIIIIIIGHFIIIIIIIIIHIIIIIIIIIIHIIIIIIIIIIIIIIIIIIIIIIIIIIHGIIIIIIIIIIIIIIIIIIIIIIIIIIIIIIIIIIIIIIIHIIIIIIIDDDDD
@HISEQ:969:HM2KJBCX2:2:1102:14844:54627 2:N:0:ACTATGCA
ATTATACGGCGCCCCAACTATCCCTATTAATCATTACGTCAATCCTAGAAACCAACAAAATAGGATCAAACGTCCTATTTCATTATTCCATGCTAATGTATTCAAGCGTTAGCCTGCTTTAAACACTCTAATTTTTTCAAAGTAACAGTCCTGTTTCCCTGCAACACCAAATTAATGACATTACAGTTCTTCAAGAAGGAGGAACCAGTAAAGCCAGTACATACCAGAGGCACGACCAACCTACTAATCCCGAAATTCAACTACGAGCTTTTTAACTGCAACAACTTTAATATACGCTATTGGAGCTGGAATTACCGCGGCTGCTGGCACCAGACTTGCCCTCCAA
+
DDCDDIIIIIIIIIIIIIIIIIIIIIIIIIIIIIIIIIIIIGIIHHIHIIIIIIIIHHIIIHHIGIIIIIIIIIIIIIIHHIIIIIIIHIIIIIIIIIIIIIIIIIIIIHHHIIIIIHIIIIIIIIIIIIIIIIIIIIIIIIIIIIIIIIHIIIIIIIIIIIIIIHHIIIHIIIIIIIIIIIIIIIIHIIIIIIIIIIHHHHHHIIIIIIIIIIIIIIIIIIIHIIIIIIIIIIIIIIIIIHIIIIHHIIIIIIIIIIIIIIHIIIIIIIIIIIIIIIIIIIIIIIIIIIIIIIIIIIIIIIIIIIIIIIIIIIIIIIIIIIIIIIIIIIIIIIIIIIIIIDDDDD
@HISEQ:969:HM2KJBCX2:2:1102:6545:55066 2:N:0:ACTATGCA
ATTATACGGCGCCCCAACTATCCCTATTAATCATTACGGTGATCCTAGAAACCAACAAAATAGAACCATGCGTCCTATTTCATTATTCCATGCTAATGTATTCAGGCAATAGCCTGCTTTAAGCACTCTAATTTTTTCAAGGTAACAGTCCTGCTTCCCCAACGCACCAAATTAATGGCATGCTGGTTATTCAGAAGGTAGGAATCCATCACGCCAGTACAGACCCAAAAGCCCGACCAACGGATAAATCCCGAAATTCAACTACGAGCTTTTTAACTGCAACAACTTTAATATACGCTATTGGAGCTGGAATTACCGCGGCTGCTGGCACCAGACTTGCCCTCCAA
+
DDDDDIIIHHHIIIIIIIIIIIIIIIIIIIIIIIIIIIIHIHIIIIIGIIIHIIIIIIIGIIHHIIIIHHHIHIIIIIIIIIIIIHHHHIIIIIIIIIIIIIIIIIIIIIIIIIIIIIIIIIIIIIIIIIIIIIIIIHIIIHHIHIIHHIIIIIIIIHIIIIIHIIIIIIIIIIIIGIIIIIIIIIIIIIIIIIIIIIIIIIIIHIIIHIIIIHIIHIIIIIIIIIIIIHIIIIIIHIIHIIIIHGIIHIIIIHIIIIIIIIHIIIIGHIIIIIIIIIIIIIIIHIGIIIIIIIIIIIIIIIIIIIIIIIIIIIIIIIIIIIIIIIIIIIIIIIIIIIIIIIDDDDD
@HISEQ:969:HM2KJBCX2:2:1102:7204:55044 2:N:0:ACTATGCA
ATTATACGGCGCCCCAACTATCCCTATTAATCATTACGGTGATCCTAGAAACCAACAAAATAGAACCATGCCGTCCTATTCTATTATTCCATGCTAATGTATTCGAGCAAAAATGCCTGCTTTAAACACTCTAATTTTTTCAAGGTAAAGGTCCTGGATCCGCAAGACACCCAATAAAGGACATCAAGTTTCTCCAGAAGGTGAGAAATCAACAGTAACAGTTCATACCCCTTAAGGCATGACCATCACGTCAATCCCGAAATTCAACTACGAGCTTTTTAACTGCAACAACTTTAATATACGCTATTGGAGCTGGAATTACCGCGGCTGCTGGCACCAGACTTGCCCTCCAA
+
BDD?DIECHHCHHIIHIIIHIIIIIIIIIIGCHIIIIICCEDF?CG@1FHIEEHHHHHHFE@HFHHHHHHHHII<CEHC1FHGCGHEH1CFHHIHHFCGH@@EHCF@EHFHIHHGBHHHHHIGHIIHIHHGDEHHEHHEHHHIHGFHFHEHHAHIIHHHHHEEIIIHEEHCHIHHIIHHIHHHHIIIHIIIHHIIH<IHCEEHFEIIIHIIHHCIIHHFCEHGIIHCIIGHHHIIIIHHHIHFFHHHEHH@FHHIHDIIIIHHHIHGIIHHHIIHEEHHGGEHEHIHHGIHEIHHHIIHD<IIIHHHHHIHHIHIHHHHHHHIIIHHHGIIIHHHIIHHHHHIIIHHG@@@BD
@HISEQ:969:HM2KJBCX2:2:1102:14778:55709 2:N:0:ACTATGCA
ATTATACGGCGCCCCAACTATCCCTATTAATCATTACATCGATCCTAGAAACCAACAAAATAGAATCGGATGTCCTATTTCATTATTCCATGCTAATGTATTCAAGCGTGAGCCTGCTTTAAACACTCTAATTTTTTCAAGGTAACAGTCCTAATTCCCCGTGACACCAAATTAATGGCATTACGGTTCTTTAGAAGGTGAGAAATCAATAATATCAGTACATACCAACGGCATGACCGATACATTGATCCCGAAATTCAACTACGAGCTTTTTAACTGCAACAACTTTAATATACGCTATTGGAGCTGGAATTACCGCGGCTGCTGGCACCAGACTTGCCCTCCAA
+
DDDCDIIHIIHIIIIIIIIIIIIIIIIIIIIIIIIIIIIIIIIIIIIIIIIIIIIIHGIIIIIIHHIIIIIGIIHIIIIIHIIIHIIIIIIIGHIIIIIIIHIIIIIIIIIIHIHHIFIIIIIIIIIIIIIIIIHIIHIIIIIIIIIHIIIIIHHHHHIIIIIIIIIIIIIIIIIIIIHIIIIIHIIIIIIIIIIIIIIIIIIIIIIIIHIIIHIIIIIIIIHIIIIIIIIIIIIIIIIIIIIIHHIIIIIIIIIIIIIIIIIIIIIIIIIIIIIIIIIIIIIIIIIIHIIIIIIIIIIIHHIIIIIIIIIIIIIIIIIIIIIIIIIIIIIIIIIIIIIIIIDDDDD
@HISEQ:969:HM2KJBCX2:2:1102:11121:56237 2:N:0:ACTATGCA
ATTATACGGCGCCCCAACTATCCCTATTAATCATTACGGCGGTCCTAGAAACCAACAAAATAGAACCGCACGTCCTATTCTATTATTCCATGCTAACGTATTCGAGCAAATGCCTGCTTTGAACACTCTAATTTTTTCAAAGTAAAAGTCCTGGTCCCCAACACGCCCAGTGAAGGGCATGCGGTTCTCCAGAAGAAAAGGCCCGGCCGGACAAGTGCACGCGGTGAGGCGGACCTGCCAGCCAGGCCAAAGGTTCAACTACGAGCTTTTTAACTGCAACAACTTTAATATACGCTATTGGAGCTGGAATTACCGCGGCTGCTGGCACCAGACTTGCCCTCCAA
+
DDDDDIIIIIIIIIIIIIIIIIIIIIIIIIIIIIIHIICHIIIIIIIIIIIIIIIHHHHIIIHIHHIEIHIIFHHIIIIIIIHIIHIIIIIHIIIHIIIIIIIIHIIIIIIHIIIIIIIIIHIIIIIIHIIIIIIIIIIIIHIHIIHHIIIIIHGIIIIHHHIIIIIIIIIIIIIIIIIIIIIIIIIIHIIIIIHIIHHIIIIIIIIIIIIIIIIIIIIIIIIIIIIIIIHIIIIIIIGIIIHIHIHEIIIIIIIIIIIIIIIIIIIIIIIIIIIIIIIIIIIIIIIIIIIIIIIIIIIIIIIIIIIIIIIIIIIIIIIIIIIIIIIIIIHGIIIIIIIDDDDD
@HISEQ:969:HM2KJBCX2:2:1102:1470:56817 2:N:0:ACTATGCA
ATTATACGGCGCCCCAACTATCCCTATTAATCATTACGGTGATCCTAGAAACCAACAAAATAGAACCATGCCGTCCTATTCTATTATTCCATGCTAATGTATTCGAGCAAAAATGCCTGCTTTAAACACTCTAATTTTTTCAAGGTAAAGGTCCTGGATCCGCAAGACACCCAATTAAGGACATCAAGTTTCTCCAGAAGGTGAGAAATCAACAGCGACAGTTCATACCCCTTAAGGCATGACCATCACGTCAATCCCGAAATTCAACTACGAGCTTTTTAACTGCAACAACTTTAATATACGCTATTGGAGCTGGAATTACCGCGGCTGCTGGCACCAGACTTGCCCTCCAA
+
DDD@DDFHIHC/C<CGHFEHIFCCCGHHHIIIIIIHGHHIIIHH@GFCHHH@CFGE?GHIIHHHHEHHIH?EC0</EGCGCEH@FHCH@GEHHEEHII1DGGGCEFGFGCFHHEEEIHFCHBDHHGEHHH@GHHHEHHIBEEHIHIHIG?GHEHFH?GHIHHHHHHIHHIGHHICHIIHGIIHGEHIHHHHIHIHHHEHHHGGAIHH?IHECIIIHECHHHHHFFAHHIHHHHHHGEHIIIIIHHEIHHGC<CHCIIIGIIIHGCEHE<EHHCHHEIIIHHEHHFCEIIIIIHHHHGD<0HIHIHCIHIIIIHIIHHEHIIHF/DIHHHIIHHHIIIHHHIHIIIGIIBDDDB
@HISEQ:969:HM2KJBCX2:2:1102:3103:56671 2:N:0:ACTATGCA
ATTATACGGCGCCCAACTATCCCTATTAATCATTACGTCGATCCTAGAAACCAACAAAATAGAATCAAACGTCCTATTTCGTTATTCCATGCTAATGTATTCAAGCGTGAGCCTGCTTTAAACACTCTAATTTTTTCAAAGTAACAGTCCTGATTCCCCAAGACACCAAATTAATGACATCATGGTTCGTCAGAAGGTAGGAATCAATAATACCAGTACGTACAATAGCACGACCAATAAATTGATCCCGAAATTCAACTACGAGCTTTTTAACTGCAACAACTTTAATATACGCTATTGGAGCTGGAATTACCGCGGCTGCTGGCACCAGACTTGCCCTCCAA
+
BDDDDIIIHHHHHHDHIHIIIHHIIIIIIIIIIIIIIIIIIIHGIHIIHHHHIIIIIIFHIHHHHIHEHIHH?GHGIIHIIIHHIHHHIHIFHIHHHHIIHHIHHHHHHHHHHHIEHHHIIIIIIHIII?HHHCGHHIIHIHHHHHHIHIIHIIEHGIIIIIIIIIHHIHIIIIHHEGHHHIIIIIIIIIIIIHGIHHIIIHHHHIIIHIIHIIIIIIIIIIIIIIIIIIIIIIIIIIIIIHGIHHIHIHHHIIIIIIIIIIIIIIIIIIIIHGIIIIIIIIHHHHIIIIIIIIGIIIIIIIIIIIIIIIIIIIIIIIIIIIIIIIIIIIIIIIIIIIHDDDDD
@HISEQ:969:HM2KJBCX2:2:1102:20101:56946 2:N:0:ACTATGCA
ATTATACGGCGCCCCAACTATCCCTATTAATCATTACTTCAGTCCTAGAAACCAACAAGATAGAACCAAAGTCCTATTCCATTATTCCATGCTAATATATTCAAGCAAACATGCCTGCTTTAAACACTCTAATTTTTTCAAAGTAAAAGTCTTGGATCCCTAGCGCACTCAATTAAGAGCACACTAGTTCCCCAAAAGGAAAAGCCCAAAGTTGCAGTACAAACCTTACGGTTGAGGGCAACTATAAGCCCAAAATTCAACTACGAGCTTTTTAACTGCAACAACTTTAATATACGCTATTGGAGCTGGAATTACCGCGGCTGCTGGCACCAGACTTGCCCTCCAA
+
DDDDDIIHIIIIIIIIIIIIIIIIIIIIIIIIIIIIIIIIIIIHHIIGIIIIIIIIIHFHIIHIHIIHIIIIIHIIIIIIIIIIIIIIIIIIIIIIIIIHIHHIIHIIIHHIHHHIHHHIIIIIHIIIIIIIHHIIIIGIIIIIIIIIGHIIHHIHHIIIIIGHIIHIHIIIIIIIHHIIIHIIIIHHGHIIHHIIIIIIIIIIHGIIIIIIHIIIIIIIIIIIIIIIIIIIIHGCIHIIIIHHHIGIIIIIIIIIIIIIIIIIIIIIIIIIIIIIIIIIIIIIIIIIIIIIIIIIIIIIIIIIIIIIIHIIIIIIHIIIIIIIIIIIIIIIIIIIIIIIIDDDDD
@HISEQ:969:HM2KJBCX2:2:1102:13343:56988 2:N:0:ACTATGCA
ATTATACGGCGCCCCAACTATCCCTATTAATCATTACGGTGATCCTAGAAACCAACAAAATAGAATCATGCCGTCCTATTTTATTATTCCATGCTAATGTATTCAAGCAAAATGCCTGCTTTAAACACTCTAATTTTTTCAAAGTAAAGGTCCTGGTTCCCCGCGACACCCAATTAAGGGCATCGCGGTTCTCCAGAAGGTGAGAAATTGACTACACCAGTTCATACCCCTTAAGGCACGACCGATGTGTCAATCCCGAAATTCAACTACGAGCATTTTAACTGCAACAACTTTAATATACGCTATTGGAGCTGGAATTACCGCGGCTGCTGGCACCAGACTTGCCCTCCAA
+
DDDCDIIGIIIHIHIIIIIIIIIIIIIIIIIGHIIIIIIIIIIIIIHHIIIIIIIHIHHIIIIIHIHIIIIGHIHHIHIIIIIIIIIIIIIIGCHIIIIIHHHIIIIHIIIIIIIIIIIIIIHIHIIHHIHIHHHHHHIHIIIIIIIIIIIIIIHIHHIIIIIIIIIIIIIIIIIIIIIIIIIIIIIIIHIIIIIIIIIIIIIIIIIIIIIIIIIIIIIIIIIIIIIIIIIHIIIGIIIIIIIIIIIIHHFIHHHCIIIIIIHIIIIIIIHHHF1IIIHIIIIIIIIIIIIIIIIIIIIIIIIIIIIIIIIIIIHIIIIIIIIIIIIIIIIIIIIIIIIIIIIIIIHDDDDD
@HISEQ:969:HM2KJBCX2:2:1102:7517:57178 2:N:0:ACTATGCA
ATTATACGGCGCCCCCAACTATCCCTATTAATCATTACGGCGGTCCTAGAAACCAACAAAATAGAACCGCACGTCCTATTCTATTATTCCATGCTAACGTATTCGAGCAAATGCCTGCTTTGAACACTCTAATTTTTTCAAAGTAAAAGTCCTGGTCCCCAACACGCCCAGTGAAGGGCATGCGGTTCTCCAGAAGAAAAGGCCCGGCCGGACAAGTGCACGCGGTGAGGCGGACCTGCCAGCCAGGCCAAAGGTTCAACTACGAGCTTTTTAACTGCAACAACTTTAATATACGCTATTGGAGCTGGAATTACCGCGGCTGCTGGCACCAGACTTGCCCTCCAA
+
@DD@DHGHHIHGHHHICEHHHHHIIIIIIHIEIIHIIIHHHGHDHIIHIFII@FHIHHIEHHIFE?HHIIHH?DHEH@1GG@FFHIIIHHIGHHHEHHEIGHFIHIIIIIIHHHHGHHHIHHHIHHIHIHHHHIEHIHIIHIHHHFHHHIHIHHFHHHGHIHIHIIHHA@IHHAGIIHHIIIIIIIGHHHEHIHHIHEEHIIIHHHHDIIIIIIIIIHIIIIIIIHIIIIIIIIIIIIIIGIIHIHG?HIIIIIIIHIHIHIIIIIIIIIHIHHIIIIHHHHIIIHHIHFHHIHHEIIHIIIIIHHIIHIIIIIIDIIHHIIIIIIIHHHGEFIHHIHIIDBDDB
@HISEQ:969:HM2KJBCX2:2:1102:10296:57146 2:N:0:ACTATGCA
ATTATACGGCGCCCCAACTATCCCTATTAATCATTACGTCAATCCTAGAAACCAACAAAATAGGATCGAACGTCCTATTTCATTATTCCATGCTAATGTATTCAAGCGTTAGCCTGCTTTAAACACTCTAATTTTTTCAAAGTAACAGTCCTGTTTCCCTGCAACACCAAATTAATGACATTACAGTTCTTCAAGAAGGAGGAATCAGTAAAGCCAGTACACACCATTGGCACGACCAACCTACTGACCCCGAAATTCAACTACGAGCTTTTTAACTGCAACAACTTTAATATACGCTATTGGAGCTGGAATTACCGCGGCTGCTGGCACCAGACTTGCCCTCCAA
+
DDDDDIIHIIIIIHIIIGIIIIIIIIIIIIIIIIIHIIIIIIIIIHIIIIIIHGHIIIIIHIHHIIIHGHIIHIIIIIIEHIIIIHIIHIIGFHHIIHIIHIIIIIIIIHIIIIIIIIIIIIIIHHIHIHHIIIHIIIIIIHIIIHIIIHIIIIIIIIGIHHIIHIIIHGIHHHIIIIIHIIIIHIHEHHHIGHHHIHHHIIIIHIIHHCCGIIHIIHFIIIHIIIIIIIIIIHHIHHFIIHEGHIHIIIHHIIIIIIIIIIIIIIHIIIIIIIIIIIIIIIHHIFIIIGIIIIIIHIIIIIIIIIIIIIHIIIIIIIIGHIHHIIIIIIIIIHIIIIIIIDDDDD
@HISEQ:969:HM2KJBCX2:2:1102:8641:57880 2:N:0:ACTATGCA
ATTATACGGCGCCCCAACTATCCCTATTAATCATTACGGTGATCCTAGAAACCAACAAAATAGGATCGAACGTCCTATTTCATTATTCCATGCTAATGTATTCAAGCGTTAGCTTGCTTTAAACACTCTAATTTTTTCAAAGTAACAGTCCAAATTCCCCGCAACACCAAATTAATGGCATTACGGCTCATCAGGAAGGAGGAATCAGTGAGACCAGTGTATACCGATGGCATGACCAATCTACTAACCCCGAAATTCAACTACGAGCTTTTTAACTGCAACAACTTTAATATACGCTATTGGAGCTGGAATTACCGCGGCTGCTGGCACCAGACTTGCCCTCCAA
+
DDDDDIIHHIHIIIIHIIIIIIIIIIIIIIIHIIIIIIIIIIIIIIHIIIIIIIIIIIIIIIHHHIHHHIHHIIIIIIIIIIIIIIIIIIIHHIIIIIIIIIIHIIIIIIIIIIIIIIIIIIIIIIIIIIIIIIIIIIIIHIIIIIIIIIIIIIIIIIIIIIIIIIIIIIIIIIIIIIIIIIIIIIIIIIIIIIIIIIIIIIIIIIIIIIIIIIIIIIIHIIIIIIIIIIIIIIIIIIIHIIHIIIIIIIIIIIIIHIIIIIHHIIIIIIIIIIIIIIIIIIIIIIIIIIHIIIIIIIIIIIIIIIIIIIIIIIIIIIIIIIIIIIIIIIHIIIIIIIIIIDDDDD
@HISEQ:969:HM2KJBCX2:2:1102:9068:58582 2:N:0:ACTATGCA
ATTATACGGCGCCCCAACTATCCCTATTAATCATTACGTCGATCCTAGAAACCAACAAAATAGGTTCGATCGTCCTATTTCGTTATTCCATGCTAATGTATTCAAGCGCGAGCCTGCTTTAAGCACTCTAATTTTTTCAAAGTAACAGTCCTGTTTCCCCGCAACAACAAATTAATGCCATCACGGTTCTACAAGAAGGAGGGACCAGTGAGGCCAGTGCATACCAGTGGCACGACCAACCTACTGGCCCCGAAATTCAACTACGAGCTTTTTAACTGCAACAACTTTAATATACGCTATTGGAGCTGGAATTACCGCGGCTGCTGGCACCAGACTTGCCCTCCAA
+
@<DD@FH10/<</CC0C=G@<GH@@GH1GHHHEGH?C11<<C?10<1D111DCC@0<FH1C?@?@C1/1<@?GF@0CCH1@1D1<1<F@C11D1C?HHFF@1<1C<DHHCCHHEHCHIIHHFE1<1DGEH@HFG@CFC?8DCH@/C/HEHH@?E@<D?ECFHHG@EHHGFGFHFH?HHH=FGCC?FCD#HIIIHHEF?:HHEHGHF@A?FG?HHHGFCIIHHGHFFIHEGCGHEIIIHHGFEGDG?DH?HHCGGC<C1DDC0<E<<F<EGFHHIIHHHHEHHIHIIIHHIIHFHIIIIIGIIHHHFHCHHIHGIIIHDIHIHGIIIHHHHIHHHEEHGECC0D?D0
@HISEQ:969:HM2KJBCX2:2:1102:4929:58962 2:N:0:ACTATGCA
ATTATACGGCGCCCCAACTATCCCTATTAATCATTACGGTGATCCTAGAAACCAACAAAATAGAACCATGCCGTCCTATTCTATTATTCCATGCTAATGTATTCGAGCAAAAATGCCTGCTTTAAACACTCTAATTTTTTCAAGGTAAAGGTCCTGGATCCGCAAGACACCCAATAAAGGACATCAAGTTTCTCCAGAAGGTGAGAAATCAACAGTAACAGTTCATACCCCTTAAGGCATGACCATCACGTCAATCCCGAAATTCAACTACGAGCTTTTTAACTGCAACAACTTTAATATACGCTATTGGAGCTGGAATTACCGCGGCTGCTGGCACCAGACTTGCCCTCCAA
+
DDDDDIIHIIIIHIIIHHIIIIIHIIIIIGIIIIHHHIIIHIII?HHHHIIIIIHIIIHHIIIGHEHIIIIHHHHIIIIGIIIIHHIHFHIIHIHIHICGHHGHHIIIIIHIIIIHHFHHHHHHGE@GGHHHHIIHHIHFHHEGIIIHFHHHIHGHHHHIIIIIIHIIIIIIIIIIIIHHIIIIIIIIHHHIHHHIIIHHHGIHHHHHHIIIIIIIHIIIIIHIIIHIIIIIGIIIHHFIHHHIIIIIHHGCHHCGIIHHHIIHHIIIIIIIIIIIIIIIHHIIIIHIIIIIIHHIIHHIIIIIIHIIIIIHHIIIIIIIIIIIIIIIIIHHHIIIHHHIIHHIIIIIDBBAD
@HISEQ:969:HM2KJBCX2:2:1102:13776:58902 2:N:0:ACTATGCA
ATTATACGGCGCCCAACTATCCCTATTAATCATTACGGTGATCCTAGAAACCAACGAAATAGAATCAGTCCGTCCTATTTCATTATTCCATGCTAATGTATTCAGACGATAGTCTGCTTTAAACACTCTAATTTTTTCAAAGTAACAGTCCTGATTTCCAACCACACCAAATAAATGGCATGAAAGTTCCTCAGAAGGTAGAGATCCATCTCACCAGTACAGACAATTAAGCCTGACCAATGGGTAGACCCCGAAGTTCAACTACGAGCTTTTTAACTGCAACAACTTTAATATACGCTATTGGAGCTGGAATTACCGCGGCTGCTGGCAC
+
DDDDDIHHHIIIIIIIGIIIIIIIIIIIIIHIHHIHIIHHIHGHHIHIIIIIIIIIIIIIIHIIGHHFHHIDHIGIHIHHIIIIIIIIIIIHHIIIIIIIIIIIHIIIIIIIIIIIIIIIIIHIIIIIIIIIIIIIIIIIIIIIIIGIIHIIIIIHIIIIIIIIIIIIHHIIIIIHHIIIIIIIIIIIIIIHHHHIIIIIIIIIIIHHGIIIIIIIIIIIIIIIIIIHIIIIIHIIIIIIIIIHHHCIIIIIIIIIIIIIIIIIIIIIIIIIIIIIIIIIIHIHHIIHIIIIIIIIIIIIIHIIIIIIIIIIIIIIIIIHIIIIIIDDDDD
@HISEQ:969:HM2KJBCX2:2:1102:15058:60359 2:N:0:ACTATGCA
ATTATACGGCGCCCCAACTATCCCTATTAATCATTACGGTGGTCCTAGAAACCAACAAAATAGAACCACAACGTCCTATTCTATTATTCCATGCTAATCTATTCAAGCAATAGCCCGCTTTAAACACTCTAATTTTTTCAAGGTAATGGTCCTGGCTCCCCAACACACCCAACAAAGGACATGCTGGTTCACCAGAAGGAAGACCCGACAACAAGACAGTACTCGCCAAAGACGGACCGCCCGGCCAGGCCTAAAATTCAACTACGAGCTTTTTAACTGCAACAACTTTAATATACGCTATTGGAGCTGGAATTACCGCGGCTGCTGGCACCAGACTTGCCCTCCAA
+
DDDDDIIIHHHC<HHHHIIIIHEFHFHHGHFHIIIHHI=GHIIIIIHHHHHHIHEHEHHHHGHHICHHIIHDDHCHIIIHHIHIIIFHICHHFCHIGHFEHEHHIHIHIHHHIHGIIIHFHIIHIHHEHIHHHHEHHH?@IHHIIHGEHHIHHEEHBHHHIIIHHGHHHIIIIIIHHGC.IIIIHEGHG?EGHIHHHHIIIIIIHHEIIIIHIHGHIIIIIIIIIIIIHHHHIIIHIIIIHHHIHHIIHHHHIIIHGIIHIIIHHHGIHIIIIIIHIHIIIIIIHIIHHHHGHIIIIIHIHHIIIIIIIHIHIIIIIIIIIIHIIIIIIIIIIIIIIIIHIHDDDDD
@HISEQ:969:HM2KJBCX2:2:1102:1693:60399 2:N:0:ACTATGCA
ATTATACGGCGCCCCAACTATCCCTATTAATCATTACGGTGATCCTAGAAACCAACAAAATAGAATCATGCCGTCCTATTTTATTATTCCATGCTAATGTATTCAAGCAAAATGCCTGCTTTAAACACTCTAATTTTTTCAAAGTAAAGGTCCTGGTTCCCCGCGACACCCAATTAAGGGCATCGCGGTTCTCCAGAAGGTGAGAAATTGACTACACCAGTTCATACCCCTTAAGGCACGACCGATGTGTCAATCCCGAAATTCAACTACGAGCTTTTTAACTGCAACAACTTTAATATACGCTATTGGAGCTGGAATTACCGCGGCTGCTGGCACCAGACTTGCCCTCCAA
+
BDBDDIIHIHDHHHGHE@HEHHHHIHIIHHHHEHHIIIHIHEHIHIHIIIEHIHIIIIIIIHHHHIIHHIGIIIIIIGHHIIHIHIICHIHIIIHIHHIHHDFCHCFHHHHHIHIIIHHHIHEHHGHIHHHHHIIIHEHHGFHIHIHEHIIIHHHFFGHEIIIHHHHHHIIIHHHCHG?IIIHDD=HHG?HGHIIIHGF;HHHHHGCIIIHIIIIHIIIIIIIIHIIIIIIIIIHIIIHIIIIIIIIIIHFHHIIHIHIIIIIHIIIIIIIIIIIIIIIIIIIIIIIHHIIIHHIIIIIHIIIIIIIIIHIIHIIIIHIIIIIIIIIIIHIIIIIIIIIIIIIIIIIBCDDD
@HISEQ:969:HM2KJBCX2:2:1102:10824:60721 2:N:0:ACTATGCA
ATTATACGGCGCCCCAACTATCCCTATTAATCATTACGTCGATCCTAGAAACCAACAAAACAGGACCACCGTCCTATTCTATTATTCCATGCTAATGTATTCAGACGTAAGCCTGCTTTGAACACTCTAATTTTTTCAAGGTAAAGGTCCTGGTTTCCCACCACGCCAAATTAATAACATGATGGTTCCCCAGAAGGTAGAAATTCTACACACCAGTACAGACTTGGTAGCCCGACCGACGGTAGAACCCCGAAATTCAACTACGAGCTTTTTAACTGCAACAACTTTAATATACGCTATTGGAGCTGGAATTACCGCGGCTGCTGGCACCAGACTTGCCCTCCAA
+
DDD@DHFHDHHIICH=GGHHIIHEGHFG?<F1CEHHIHHHGCEHIIEHHIHHIGHEGH?GHFHIGEEHHH<D0EGEHHHECFHEHE?H?HCCCEHHCHHHHG@HGHDHEFCCHGHHHHIEHGHFHHC?EFGFH1HGBDHHGHGDGDHFHEF@HHFEHHHHGIHHGIIIIHCHGIIIHEHHCEHHHHHIIIIHFFHFGFFGHIHHCIHIIIIHFHG@GIIIHFHHGCHHECCECFIGHGHDD1>FCIHHIHHE?HHHHHEEIHIHHHEIHC1IHEIHHIIHIHHGD<@GHHG@HHDEHGIHIHIIHEFHHHHEDIHDIIHFHH?HHHIIHIIIHGHHEHDHFDBBD@
@HISEQ:969:HM2KJBCX2:2:1102:19900:60834 2:N:0:ACTATGCA
ATTATACGGCGCCCCAACTATCCCTATTAATCATTACGGCGGTCCTAGAAACCAACAAAATAGAACCGCACGTCCTATTCTATTATTCCATGCTAACGTATTCGAGCAAATGCCTGCTTTGAACACTCTAATTTTTTCAAAGTAAAAGTCCTGGTCCCCAACACGCCCAGTGAAGGGCATGCGGTTCTCCAGAAGAAAAGGCCCGGCCGGACAAGTGCACGCGGTGAGGCGGACCTGCCAGCCAGGCCAAAGGTTCAACTACGAGCTTTTTAACTGCAACAACTTTAATATACGCTATTGGAGCTGGAATTACCGCGGCTGCTGGCACCAGACTTGCCCTCCAA
+
DDDDDIIIIIIHIIIIIIIIIIIIIIIIIIIIIIIIIIIIIIIIHIH?HHHIIIIIIIIIIIHIIIIIIIIIIIIHHHIIIHIIIIIIIIIIIIIIIIIIIHHIIIIIIIIIIIIIIIIIIHHIIIIIIHHIIIHIIIIIIIIIIIIIHIIIIIIIIIIHIIIIIIIIIIHIIIIIIIIIIIIIIIIIHIIIIIIIIIIIHIIIIIIIIIIIIIIIIIIIIIIIIIIIIIIIIIIIIIIIIIHIIIIIIIIIIIIIIIIIIIIIIIIIIIIIIIIIIIIIIIIIIIIIIIIIIIIIIIIIIIIIIIIIIIIIIIIIIIIIIIIIIIIIIIIIIIIIIIIDDDDD
@HISEQ:969:HM2KJBCX2:2:1102:3013:61082 2:N:0:ACTATGCA
ATTATACGGCGCCCAACTACCCTATTAATCATTACGTCAATCCTAGAAACCAACAAAATAGGATCAAACGTCCTATTTCATTATTCCATGCTAATGTATTCAAGCGTTAGCCTGCTTTAAACACTCTAATTTTTTCAAAGTAACAGTCCTGTTTCCCTGCAACACCAAATTAATGACATTACAGTTCTTCAAGAAGGAGGAACCAGTAAAGCCAGTACATACCAGAGGCACGACCAACCTACTAATCCCGAAATTCAACTACGAGCTTTTTAACTGCAACAACTTTAATATACGCTATTGGAGCTGGAATTACCGCGGCTGCTGGCACCAGACTTGCCCTCCAA
+
0D<<<DE10<<<FHHHEE@<CHFFGDCC<1CEGH1DDG@EHCCHH1D<FF@GCEH?HIHH@1111<DGH0<1<E1D@HCCFE@H11111<11D1EHG8DHE<HHHDEHFHEFFE?GIHEIHFGHEGHHHCHIHII?<IHCGEFCFC<CH@HFGE?HC<<DHH<GHDGHH@HHFCHHFDEHC@I;HH@<F0CIIIIIHG?HFD0<C:HHHHH@F<CF<11GD1HHCGCIIIIIIIIHHEEFIHDIIIIIIIIIIIIIIIIIIIHIIIIIIIIIIIIIIIIIIIIIIIIIIIIIIIIIIIIIIIIIIIIIIIIIIIIIIIIIIIIIIIIIIIIIIIIIIIIDDDDD
@HISEQ:969:HM2KJBCX2:2:1102:9477:60782 2:N:0:ACTATGCA
ATTATACGGCGCCCCAACTATCCCTATTAATCATTACGGCGGTCCTAGAAACCAACAAAATAGAACCGCACGTCCTATTCTATTATTCCATGCTAACGTATTCGAGCAAATGCCTGCTTTGAACACTCTAATTTTTTCAAAGTAAAAGTCCTGGTCCCCAACACGCCCAGTGAAGGGCATGCGGTTCTCCAGAAGAAAAGGCCCGGCCGGACAAGTGCACGCGGTGAGGCGGACCTGCCAGCCAGGCCAAAGGTTCAACTACGAGCTTTTTAACTGCAACAACTTTAATATACGCTATTGGAGCTGGAATTACCGCGGCTGCTGGCACCAGACTTGCCCTCCAA
+
DDDDDIHHIIIHIIIIIIIIIIIIIIIIIIIIIIIIIIIIIIIIHHHFHIIIIIIHGIIIIG?EHEHHIHIGHIIIHIIIIHHIHHIGIHIIIGIIIIHIHFHHHHHHHHHHHHHIIIIIIIIHHIIIHIIIIIIIIHIIIIHIIIIIIIIIIIHIIHIIIIIIIIIIIIIIIIIIIIIIIIIGIIIIIHIIIIIIHIHHIIIIIIIIIIIIIIIIIIIIIIIIIIIIIIIIIIIIIIIIIIHIIIHHHHIIIIIIIIIIIIIIIIIIIIIIIIIIIIIIIIIIIIIIIIIHIIIIIIIIIIIIIIIIIIIIHIHIIIIIGIHIIIIIIIIIIIIIIIIDDDDD
@HISEQ:969:HM2KJBCX2:2:1102:3084:62372 2:N:0:ACTATGCA
ATTATACGGCGCCCCAACTATCCCTATTAATCATTACGGCGGTCCTAGAAACCAACAAAATAGGACCGCACGTCCTATTCTATTATTCCATGCTAACGTATTCGAGCAAAGGCCTGCTTTGAACACTCTAATTTTTTCAAAGTAAAAGTCCTGGTCCCCAACACACCCAGTGAAGGGCATGCGGTTCTCCAGAAGAGAAGGCCCGGCCGGACAAGTGCACGCGGTGAGGCGGACCTGCCAGCCAGGCCAAAGGTTCAACTACGAGCTTTTTAACTGCAACAACTTTAATATACGCTATTGGAGCTGGAATTACCGCGGCTGCTGGCACCAGACTTGCCCTCCAA
+
DDDDDIIHIHIIIIIIIIIIIIIIIIIIIIIIIIIIIIIIIIICHHIHHIIHIIIIIIGHHHHGIIHHIIHIGHHIHIIIIIIIIIIIIIIIIIIHHIIIHHIIIIHIIIIIIIIIHIIIHHHIIIIIIIIIIIIIIIIIIIIIIIIIHIIIHHHIIIIIIIIIIIIIIIIIIIIIIIIIIIIIIHIHIIIIHIIIIIIIIIIIIIIIIIIIIHIIIIIIIIIIIIIIIIIIIIIIIIIIIIHIIIIHIIIIIIIIIIIIIIIIIIIIIIIHHIIIIIIIIIIIIIIIIIIIIIIIIIIIIIIHIIIIIIIIIIIIIIIIIIIIIIIIIIIIIIIIIIIDDDDD
@HISEQ:969:HM2KJBCX2:2:1102:7538:62994 2:N:0:ACTATGCA
ATTATACGGCGCCCCAACTATCCCTATTAATCATTACGTCAACCCTAGAAACCAACAAAATAGGATCAAACGTCCTATTTTATTATTCCATGCTAATGTATTCAAGCGTTAGCCTGCTTTAAACACTCTAATTTTTTCAAAGTAACAGTCCTGTTTCCCCGCAACACCAAATTAATGGCATCACGGTTCTTCAAGAAGGAGGAATCAGCAAGGCCAGTTCATACCAGTGGCACGACCAACCTGCTGACCCCGAAATTCAACTACGAGCTTTTTAACTGCAACAACTTTAATATACGCTATTGGAGCTGGAATTACCGCGGCTGCTGGCACCAGACTTGCCC
+
DDDDDIIIIIIIIIIIIIIIIIIIIIIIIIIIIIIIIIIIIIIIIIHIIIIIIIIIIIIIIIHIIIIIIIIIIIIIIIIIIHIIIIIIIIIIIIIIIIIIIHIIIIIIHIIIIIIIIIIIIEHHIIIIIIIIIIIIIIIIIIIIIIIIIIIIIIIIIIIIIIIIIIIIIIIIIIIIIIIIIIHIIIIIIIIIIIIIIIIIIIIIIIIIIIIIIIHIIIIIIIIIIIIIIIIIIIIIIIHHIIIIIIIIIIIIIIIIIIIIIIHIIHIIIIIIIIIIIIIIIIIIIIIIIIIIIIIIIIIIIIIIIIIIIIIIIIIIIIIIIIIIIIIIIIIIIHIIDDDDD
@HISEQ:969:HM2KJBCX2:2:1102:7810:62618 2:N:0:ACTATGCA
ATTATACGGCGCCCCAACTATCCCTATTAATCATTACCTCGACTCCGAAAGCCAACGAAATAGAACCGAGATCCTATTCCATTATTCCATGCACTAATGTTCAGGCTGTAGCGCCTGCTTTGAGCACTCCAATTTTTTCAAAGTAAACGTGCTGGCCACCCATGGCACTCGATTAAGAGAACCATGAACGAACCAACAAAATCGTCCGGGCAAACAGTAGACACCGCAAGGTGCACCGCTCGCCCGAGACCGAGATCCAACTACGAGCTTTTTAACTGCAACAACTTTAATATACGCTATTGGAGCTGGAATTACCGCGGCTGCTGGCACCAGACTTGCCCTCCAA
+
DDDDDIIHIIIIIIIIIIIIIIIIIIIIIIIIIIIIIIIIIIIIIIIHHIIIIIHIIIIIHIEHIIIHIIHHIIIIIIIIIIIIIIIIIIIIIIIGIIIIIIIIIIIIIIIIIIIIIIIHIHHIIIIIIIIIIIIIIIIIIIIIIIGIIIIIHIIIIIIIIIIIHIIIIIIIIIIIIIIIIIIIIIIIIIIIIIIHIIHGHIIIIIIIIIIIIIIIIIIIIIIIIIIIIIIIIIIIIIIIIIIHHIIIIIIIIIIIIIIIIIIIIIIIIIIIIIIIIIIIIHIHIIIIIIIIIHIIIIIIIIIIIIIIIIIIIIIIIIIIIIIIIIIIIIIIIIIIIIIIIDDDDD
@HISEQ:969:HM2KJBCX2:2:1102:6418:63131 2:N:0:ACTATGCA
ATTATACGGCGCCCCAACTATCCCTATTAATCATTACGGTGATCCTAGAAACCAACAAAATAGAACCATGCCGTCCTATTCTATTATTCCATGCTAATGTATTCGAGCAAAAATGCCTGCTTTAAACACTCTAATTTTTTCAAGGTAAAGGTCCTGGATCCGCAAGACACCCAAAATTAAGGACATCCAAGTTTCTCCAGAAGGTGAGAAATCAACAGCAACAGTTCATACCCCCTCCTTAAGGCACACGACCATCACACGTCAATCCCGAAATTCAACTACGAGCTTTTTAACTGCAACAACTTTAATATACGCTATTGGAGCTGGAATTACCGCGGCTGCTGGCACCAGACTTGCCCTCCAA
+
DDDCDIIHHIHIIIIIIIIIIIIIIIIIIIIIIIIIIIDHHIIHHHHHIIIIIIIIIIIIIIHHHIIIIHIIHHIIIHIHIIIGHIIIIHIHHHIIIIIIIIGHGHHIIHIIIIHHIHHIIIHIGIHHIIIIIHHIIIIHIIHHHIIHIIHIIHIIIIIIIIIIHIGIIHHIIIIIIHHIIHIHIIIIIHIIHHHIHIIIIIIIIIHHHIIHIIIIIIIIIIIIIIIHHHIIIIIIIIIIIIIIIIIIIHHIIIIIHHHHIHDIIIHIIIIIIIIIIIIIIIIIIIIIIIIIIIIIIIHIIIIIIIIIIIIIIIIIIIIIIIIIIIIIIIIIIIIIIIH?IIIIIIIIIIIIIIIIIIIDDDDD
@HISEQ:969:HM2KJBCX2:2:1102:11591:63595 2:N:0:ACTATGCA
ATTATACGGCGCCCAACTATCCCTATTAATCATTACGGTGATCCTAGAAACCAACGAAATAGAATCAGTCCGTCCTATTTCATTATTCCATGCTAATGTATTCAGACGATAGTCTGCTTTAAACACTCTAATTTTTTCAAAGTAACAGTCCTGATTTCCAACCACACCAAATAAATGGCATGAAAGTTCCTCAGAAGGTAGAGATCCATCTCACCAGTGCAGACAATTAAGCCTGACCAATGGGTAGACCCCGAAGTTCAACTACGAGCTTTTTAACTGCAACAACTTTAATATACGCTATTGGAGCTGGAATTACCGCGGCTGCTGGCACCAGACTTGCCCTCCAA
+
BABADHIHIIDHCHIGIIIHIIIHIIHIGIEHF@HHIHHHIIIIHHHIIHHHHIGDEHHFICEHFHHHEHIIE?HHEHCEHHIHIECEHH@1GHHIIHIICHHGGGHIIIIGF?HHECIHHIHHHIHIHHHHHHHHEHHHIIHHHIIHIGIIIIIFHGHHHIIIIIIGHHHHGHIHHHIFHIIIIHHHFFHIIIHIIHHIHIHIIIHHIIIHHHHHIIIIIIHIHIIIHIIIHHHEIGIGIIHIHFHHHDFIHHIIHIIIIIIIIIIIHIIIIIIIIHIIIIIIIIIGIIIIIHIIHIHIIIIIIIHIIIIIHIIIIIIIIIIHIIIIIIHIIIIGIHIIIIBABDD
@HISEQ:969:HM2KJBCX2:2:1102:19190:64144 2:N:0:ACTATGCA
ATTATACGGCGCCCAACTATCCCTATTAATCATTACGGTGATCCTAGAAACCAACAAAATAGAACCATGCCGTCCTATTCTATTATTCCATGCTAATGTATTCGAGCAAAATGCCTGCTTTAAACACTCTAATTTTTTCAAGGTAAAGGTCCTGGTTCCACATGACACCCAATTAAGGACATCATGCTTCTCCAGAAGGTGAGAAATCAACTGCGACAGTTCATACCCCTTAAGGCACGACCATCACGTCAATCCCGAAATTCAACTACGAGCTTTTTAACTGCAACAACTTTAATATACGCTATTGGAGCTGGAATTACCGCGGCTGCTGGCACCAGACTTGCCCTCCAA
+
DADDDHHIIIGDHC@<CGHHEHGEHIHEHHHHHHHH@=FHHEHIIIHFHH?HCFHIHCHHHFHHHGHFCH??<<<GHCEHGE1<C<FH?HHC@EHHIIHICDEHHEGHHG@C@GHH6CHHGEIHHECCG8@GGHFFHHIH@@HHHHHGBF?B@G@FGCHIFF@FCG<IIIHHG@EFCGGGH@GGHEGCED@FHCHCHF<CD<@HFFH@@HE<@@6D<>C1C1A?GHHII?IHHHEC<A1<>DCAH@G<EFEHHHHF1FHIIIIHGHDIHFCHIIIIIHGDHHGIIHHHHHHHHIHHHHHIIHFHCIIIHECIHGCIIIHIIHIIHIHEEIIIHCHHHHFEEHIIHHBDAD@
@HISEQ:969:HM2KJBCX2:2:1102:1555:65526 2:N:0:ACTATGCA
ATTATACGGCGCCCCAACTATCCCTATTAATCATTACGTCGATCCTAGAAACCAACAAAATAGAATCAAACGTCCTATTTCGTTATTCCATGCTAATGTATTCAAGCGTGAGCCTGCTTTAAACACTCTAATTTTTTCAAAGTAACAGTCCTGATTCCCCATGACACCAAATTAATGACATCATGGTTCGTCAGAAGGTAGGAATCAATAATACCAGTACGTACAATAGCACGACCAATAAATTGATCCCGAAATTCAACTACGAGCTTTTTAACTGCAACAACTTTAATATACGCTATTGGAGCTGGAATTACCGCGGCTGCTGGCACCAGACTTGCCCTCCAA
+
DDDDDIIHIIIIIIIIIHEHFHHHIIHIIHHIIIIIIHIIICHGHIIIIIIIHIHHIIIIIIHGIHIHIHHCCEEGHICGGEHHIIIIIGHIIGHHHHFHGCHHIGHEIHHIIIHHIIIIIHIIIIHHIHHHIHHHHHHIIIHHHHHHGHIIIHHI?HHIIIHHIIIIIIHEHHIIHIIIIIIGIIIIHIHIIHII<IGIIIIIIHIIIIIIHIIHIHHGHHCA?IIIGIIHHHHCIIIHEIHE=IHHHIIHIIHIIHIIHIIIHIIHGIIIIIIIIIIIIIIIHHHHFIHHHIIIIHIIIIIIHIIIIIHIIHIIHIIGIIIHGHHCGIIIIHHIHIIIBDBDD
@HISEQ:969:HM2KJBCX2:2:1102:11486:66617 2:N:0:ACTATGCA
ATTATACGGCGCCCCAACTATCCCTATTAATCATTACGGTGGTCCTAGAAACCAACAAAATAGAACCACAACGTCCTATTCTATTATTCCATGCTAATCTACTCAAGCAATAGCCCGCTTTAAACACTCTAATTTTTTCAAGGTAATGGTCCTGGCTCCCCAACACACCCAATTAAGGACATACTGGTTCACCAGAAGGAAGACCCGACAACAGGACAGTACTCGCCAAAGACGGACCGCCCGGCCAAGTCTAAAATTCAACTACGAGCTTTTTAACTGCAACAACTTTAATATACGCTATTGGAGCTGGAATTACCGCGGCTGCTGGCACCAGACTTGCCCTCCAA
+
DDDDDIHIIHHIDHDCGHFHHHIIHIIIIHDFHHEHIHGG1EHEHHHCHHIIGIHIIIIIIICHGHIECEHDDGHGHIIDD@HHH?F<<1<<1D1FH?D1GCE@@HFECHHIHHHH?HHHHHG?HHHHHFDGHEIIHEIHIHE:HIHEEGHHFHEIGHCEGIHEHHB?EIIIIHFEIIIIHHHGGHCHEFH@EE?IHIHFHEGC<IIIIIIIIIIIHHIIIIHHHEHIHHHGHIGFEIHIIIIIHFIIHEHIIHHHIIIHHHHHIIIIHHFIHHHHGIIIHHHHGHIIHHFHHGCIIGHIHHIIIIIIIIIIHHHHGHDIIIIIHIIIIHHHHHHHIHGHIID?AD@
@HISEQ:969:HM2KJBCX2:2:1102:6520:66865 2:N:0:ACTATGCA
ATTATACGGCGCCCCAACTATCCCTATTAATCATTACGGTGATCCTAGAAACCAACAAAATAGAACCATGCCGTCCTATTCTATTATTCCATGCTAATGTATTCGAGCAAAAATGCCTGCTTTAAACACTCTAATTTTTTCAAGGTAAAGGTCCTGGATCCGCAAGACACCCAATTAAGGACATCAAGTTTCTCCAGAAGGTGAGAAATCAACAGCGACAGTTCATACCCCTTAAGGCATGACCATCACGTCAATCCCGAAATTCAACTACGAGCTTTTTAACTGCAACAACTTTAATATACGCTATTGGAGCTGGAATTACCGCGGCTGCTGGCACCAGACTTGCCCTCCAA
+
DDDDDIIHHIIIIIIIHIIIIIHIIIIIIIIHHIIIIGIIIIIHHHH?GHIHHHIIGGHHIIC?HHIIIGGHHHHHIHHIIIIHIIHIGHHH@HF?GHHIIFHIIIIIIHEHIIIHIFHHHIIIIHHHIIIIIEIIIHIIIIIHIIIHHGIIIIIIIHHHEHCIIIIIHHHGIIIIIIIIHFHHIIIHIIIHHIHHIIIIIIIIIIIIIHIIIIII<IIIIIIIIIIIIIIIIHIIIIIIIIGGIIIIGIHHIIIGHHIIIIIIIHIHIHIIIIIIIIIIIIIIIIGIIIIIIIIIIHHHEIIGIIIIIIIIIIIIIIIIIIHIIIIIIIIIIHGIIIIIIHIIIIIIDDDDD
@HISEQ:969:HM2KJBCX2:2:1102:11903:67729 2:N:0:ACTATGCA
ATTATACGGCGCCCCAACTATCCCTATTAATCATTACGGTGATCCTAGAAACCAACGAAATAGAATCAGTCCGTCCTATTTCATTATTCCATGCTAATGTATTCAGACGTTAGCCTGCTTTAAACACTCTAATTTTTTCAAAGTAACAGTCCTGATTTCCCATCACACCAAATAAATGGCATGAAAGTTCCTCAGAAGGTAGAGATTCATCTCACCAGTGCAGACAATTAAGCCTGACCAATGGGTAAACCCCGAAGTTCAACTACGAGCTTTTTAACTGCAACAACTTTAATATACGCTATTGGAGCTGGAATTACCGCGGCTGCTGGCACCAGACTTGCCCTCCAA
+
ADDDDIIIIHIIIIIIIIIIIIIIIIIIIIIIIIIIIIIIHIIIIIIIHIIIIIIIIHIIIIIHIHIGHHIIIHIIIIIGIIIIIIIIIHIIHIIIHIIIHIHIIIIIIHIIIIIIIIIHIIGIIHIIIIIIIIIIIIIIIIIIIIIIIIIHIIIIIIIIIIIIIIIIIIIIIIIIIIGIIIIIIIIIIIIIIIIIIIIIIIIIIIIIIIIIIIIIIIIIIIIIIIIIIIIIIIIIIIIIIIIIIHGHIIHIIIIIIIIIIIIIIIIIIIIIIIIIIIIIIHIIIIIIIIIIIIIIIIIIIIIIIIIIIIIIIIIIIIIIIIIIIIIIIIIIIIIIIIIIIIIDDDDD
@HISEQ:969:HM2KJBCX2:2:1102:18546:68237 2:N:0:ACTATGCA
ATTATACGGCGCCCCAACTATCCCTATTAATCATTACGGCGGTCCTAGAAACCAACAAAATAGAACCGCACGTCCTATTCTATTATTCCATGCTAACGTATTCGAGCAAATGCCTGCTTTGAACACTCTAATTTTTTCAAAGTAAAAGTCCTGGTCCCCAACACGCCCAGTGAAGGGCATGCGGTTCTCCAGAAGAAAAGGCCCGGCCGGACAAGTGCACGCGGTGAGGCGGACCTGCCAGCCAGGCCAAAGGTTCAACTACGAGCTTTTTAACTGCAACAACTTTAATATACGCTATTGGAGCTGGAATTACCGCGGCTGCTGGCACCAGACTTGCCCTCCAA
+
DDDDDIHIIIIIIIIIIIIIIHIIIIIIIIIIIIIIIIIIIIIIIIIHIIIIIIIIHIIIHIHIHIIHIIIIHIIIIIGHIHIIIHIHIIIIHIHIIIIIHFHHIHIIIIIHIIHIIIIGHHIIIIIIIIHIIIIIIHIIIIIIIHIHHHIHHHHIGIIIIIIIIIIHIIIIIIIIIIIHIIIIIIGIIHIIIIIIIIIIIIIIIIHIIIIIHIIGIIIIIIIIHIIIIIIIIIIIIIIIIHGIIIIHIIIIIIIIIIIIIIIIIIIIIIIIIIIIIIIIIIIIIIIIIIIIIIIIIIIIIIIIIIIIIIIIIIIIIIIIIIIIIIIIIIIIIIIIIIIDDDDD
@HISEQ:969:HM2KJBCX2:2:1102:17258:69223 2:N:0:ACTATGCA
ATTATACGGCGCCCCAACTATCCCTATTAATCATTACGTCGATCCTAGAAACCAACAAAATAGAATCAAACGTCCTATTTCGTTATTCCATGCTAATGTATTCAAGCGTGAGCCTGCTTTAAACACTCTAATTTTTTCAAAGTAACAGTCCTGATTCCCCATGACACCAAATTAATGACATCATGGTTCGTCAGAAGGTAGGAATCAATAATACCAGTACGTACAATAGCACGACCAATAAATTGATCCCGAAATTCAACTACGAGCTTTTTAACTGCAACAACTTTAATATACGCTATTGGAGCTGGAATTACCGCGGCTGCTGGCACCAGACTTGCCCTCCAA
+
DDDDDIIIIIIIIIIIIHIIIIIIIIIIIIIIIIIIIIIIIIIIIIIHIIIIIIIIIIFIIIIHIIIIIIGHFEHHHIIIIFHHIIIIIIIIIIIIIIHIIIHIIIIIHIIIIIIIIIIIIIHIIIIIIIIIIIIIIIIIIIIIIIIIIIIIIIIIIIIIIIIIIIIIIIIIHHIIIIIIIHIHIIIIHIIHIIIIIIIIIIIIIIIIIIIIIIIIIHHGIIIIIIIIIIIIIIIHIIIIIIIIIHIIIIHIIIIIIIIIIIIIIIIIIIIIIIIIIIIIIHHIIHFIIIIIIIIIIIIIIIIIIIIIIIIIIIIIIIIIIIIIIIIIIIIIIIIIIIIIDDDDD
@HISEQ:969:HM2KJBCX2:2:1102:17307:69686 2:N:0:ACTATGCA
ATTATACGGCGCCCCAACTATCCCTATTAATCATTACGTCAATCCTAGAAACCAACAAAATAGGATCAACGTCCTATTTCATTATTCCATGCTAATGTATTCAAGCGCGAGCCTGCTTTAAACACTCTAATTTTTTCAAAGTAACAGTCCTGATTCCCCGCCACACCAAATTAATGACATGATGGTTCGTCAGAAGGTAGGAACCAGTAACACCAGTACGTACCTAAGGCACGACCAACGTACTGATCCCGAAATTCAACTACGAGCTTTTTAACTGCAACAACTTTAATATACGCTATTGGAGCTGGAATTACCGCGGCTGCTGGCACCAGACTTGCCCTCCAA
+
DDDDDIIIIIIIIIIIIIIIIIIIIIIIIIIIIIIIIIIIIIIIHIIIIIIIIHII@HHIIIIIIIIIIIHHIIIIIIIIIIIIHIIHIIIIIIHIIHIHIIIHIIIIIHHIIIIIIIIIIIHIIHIIIHIIIIIIIHHIIIHIHIIIIIIIIHHIIIIIIIIIIIIIHHIIHIIIIIIIIHIIIIIIIIIIIIIIIIIIHIHIIIIIHIIIIIIIIHIIIIIIIIIIIIIIIIIIIIIIIIIHIIIIIIIIIIIIIIHGHHIIIIIIIIIIFHIIIIIIIIHIIIIIIIIIHIIIIIIIIIIIIIIIIIIIIIIIIIIIIIIIIIIIIIIIIIIHIIIIDDDDD
@HISEQ:969:HM2KJBCX2:2:1102:16934:69936 2:N:0:ACTATGCA
ATTATACGGCGCCCAACTATCCCTATTAATCATTACGGTGATCCTAGAAACCAACAAAATAGAACCATGCCGTCCTATTCTATTATTCCATGCTAATGTATTCGAGCAAAAATGCCTGCTTTAAACACTCTAATTTTTTCAAGGTAAAGGTCCTGGATCCGCAAGACACCCAATAAAGGACATCAAGTTTCTCCAGAAGGTGAGAAATCAACAGTAACAGTTCATACCCCTTAAGGCATGACCATCACGTCAATCCCGAAATTCAACTACGAGCTTTTTAACTGCAACAACTTTAATATATGCTATTGGAGCTGGAATTACCGCGGCTGCTGGCACCAGACTTGCCCTCCAA
+
DDDDDIIIIIIHHHIIIIIIIHIHIHHIHIIIIIHIIIIIIIIIIIHIIIIIHIIIIHHHIIIIIIIIIIIHHHIIIIGIHHGHIEHEFHGHIIIIIIHHFFHIHIIIIHIIIIIHIGIIIIHIIIIIHIIIIIIIIIIIIIIIIIIIIIHIIIIIHIHIIIIHHIIIIIIIIIIIIIIIIIIIIIIIIIIIIIIIIIIIIIIIIIIIIIIIHIHIGIIIIIIHIHIIIIIIIIIIIIIIIIIIIHGIHHDIIIIIIIIIHIIIIIIIIIIIIIIIIIHIHIIIIIIIIIIIIIIIHIIIIIIIIIIIIIIIIIIIIIIIIIIIIIIIIIIIIIIIIIIIIIIIIIIDDDDD
@HISEQ:969:HM2KJBCX2:2:1102:11580:70681 2:N:0:ACTATGCA
ATTATACGGCGCCCCAACTATCCCTATTAATCATTACGGTGATCCTAGAAACCAACAAAATAGAACCATGCCGTCCTATTCTATTATTCCATGCTAATGTATTCGAGCAAAAATGCCTGCTTTAAACACTCTAATTTTTTCAAGGTAAAGGTCCTGGATCCGCAAGACACCCAATTAAGGACATCAAGTTTCTCCAGAAGGTGAGAAATCAACAGCGACAGTTCATACCCCTTAAGGCATGACCATCACGTCAATCCCGAAATTCAACTACGAGCTTTTTAACTGCAACAACTTTAATATACGCTATTGGAGCTGGAATTACCGCGGCTGCTGGCACCAGAC
+
DDDDAEFHHGHHHIIIIIIIHICHHHIHIHIIIIIIIIHHEHHHIHH?HHIIIHFHHEHHCHCGHHFIHIIIIIIGIIEGEEHHHEGEFEE@GHHHIIIFHEHFHGFHIIHFIIIIHGHIHIHHHIIHIHHIHHIHHIHHHHHHHIHHHHEFHHHHHIHHDFHIHGGIIHHFIHEHHHIHEIHHHHEHGFHFGIIHIEHIHEHHHHHEGH?IHHIHFIHHHCHHHHGHHGIHHHHEGFA<<CGHHHHAHCGCCHDDDHHEHCH?HFDG<EHEHIIHIIHEHFIIHHHHHHHFEEEEG1GECE@CEHHIIIHHHHHHCHGDHCIIIIHIHIHHHEC<E@@DB0
@HISEQ:969:HM2KJBCX2:2:1102:19056:70764 2:N:0:ACTATGCA
ATTATACGGCGCCCCAACTATCCCTATTAATCATTACGGTGATCCTAGAAACCAACGAAATAGAATCAGTCCGTCCTATTTCATTATTCCATGCTAATGTATTCAGACGTTAGCCTGCTTTAAACACTCTAATTTTTTCAAAGTAACAGTCCTGATTTCCCATCACACCAAATAAATGGCATGAAAGTTCCTCAGAAGGTAGAGATTCATCTCACCAGTACAGACAATTAAGCCTGACCAATGAGTAAACCCCGAAGTTCAACTACGAGCTTTTTAACTGCAACAACTTTAATATACGCTATTGGAGCTGGAATTACCGCGGCTGCTGGCACCAGACTTGCCCTCCAA
+
DDCDDIIIIIIIIIIIIIIIIIIIIIIIIIIIIIIIIIIIIIIIIIIIIIIIIGHIIGHIHIIHHHIIIIIIIIIIIIIIIIIIIIGIIIIIIGIIIIIIIHHIIIIIIIIIIIIIIIIIIIIIIIIIIIIIIIIIIIIHIIIIIHIIIIIIIIIIIIIIIHIIIIIHIIIIIIIIIIIIIIIIIIIIIIIIIIIIIIIIIIIIIIIHIIIIIIHIIIIIIIHIIIIIIIIHIIIIIIIIIIIIHHHIIIIIIIIIIIIIIHIIIIIIIIIIIIIHIIIIIIIIIIIIIHIIIIIIIIIIIIIIIIIIIIIIIIIIHIIIIIIIIIIIIIIIIIIIIIIIIIIDDDDD
@HISEQ:969:HM2KJBCX2:2:1102:7309:71167 2:N:0:ACTATGCA
ATTATACGGCGCCCCAACTATCCCTATTAATCATTACGGTGATCCTAGAAACCAACAAAATAGAATCATGCCGTCCTATTTTATTATTCCATGCTAATGTATTCAAGCAAAATGCCTGCTTTAAACACTCTAATTTTTTCAAAGTAAAGGTCCTGGTTCCCCGCGACACCCAATTAAGGGCATCGCGGTTCTCCAGAAGGTGAGAAATTGACTACACCAGTTCATACCCCTTAAGGCACGACCGATGTGTCAATCCCGAAATTCAACTACGAGCTTTTTAACTGCAACAACTTTAATATACGCTATTGGAGCTGGAATTACCGCGGCTGCTGGCACCAGACTTGCCCTCCAA
+
@@@DDCGEE<CCEH/0DEGHH1C<CHHEEFHHI1D1D1@1<11<1<<11CE<CCCE1<CHHE1<FGE?@11<CG<EH@GCH1<DH1D111DE1<@11<@H1<1<@HCFHFGFC1EFE<7@<@@BHGEEH@@1CGHIH@IHGA@HEFHF8/HEA<FA<<?DDDEHHIHIEHHHGHEEF@FHGHDE-HHEEHHEFEC<CHCEEEHHHHHHHHHGHHHGGFHCGCCHHHHC?H@IHGHACBFGA=ECHHGHFHFCHHDEC@HIHHHEF<<0DHFD<<1HCGIIIIGIHHCF@CCD1HHHFD0CDE@CF?CHHHFGFGCHEIIHHHGHHCGHGHHHGIIGHHHHEEGCCH@B@DD@
@HISEQ:969:HM2KJBCX2:2:1102:17585:70913 2:N:0:ACTATGCA
ATTATACGGCGCCCCAACTATCCCTATTAATCATTACGGTGATCCTAGAAACCAACAAAATAGAATCATGCCGTCCTATTTTATTATTCCATGCTAATGTATTCAAGCAAAATGCCTGCTTTAAACACTCTAATTTTTTCAAAGTAAAGGTCCTGGTTCCCCGCGACACCCAATTAAGGGCATCGCGGTTCTCCAGAAGGTGAGAAATTGACTACACCAGTTCATACCCCTTAAGGCACGACCGATGTGTCAATCCCGAAATTCAACTACGAGCTTTTTAACTGCAACAACTTTAATATACGCTATTGGAGCTGGAATTACCGCGGCTGCTGGCACCAGACTTGCCCTCCAA
+
DCDADIIIIIIIIIIIIIIIIIIIIIIIIIIIIIIIIIIIIIIIGHHIIIIIIIIIIIIIIIIIHIIIIIIIIIIIIIHIIHIIIIIIIIIIIIHIIIHEHDIIIIIIHIIIIIIIIHIIHIHHHIIIIIHIIIIIIIIHHHIIIIIIGHIIIIIHGHIHIIHHHIIIIIIIIIIIIIIIHIIIIHIIIIIIIIIIIHIIIIIIIIIIIIIIIIIIIIIIIIHIIIIIIIIIIIIGIHHIIIIIIIIHHHGIIIIIIIIIIIIIIIIIIIIIHIIIIIIIIHFIIIIIIHIIIIIIIIIIIIIIIIIIIIIIIIIIIIIIIIIIIIIIIIIIIIIIIIGIIIIIIIIDDDDD
@HISEQ:969:HM2KJBCX2:2:1102:8673:71145 2:N:0:ACTATGCA
ATTATACGGCGCCCCAACTATCCCTATTAATCATTACGTCGATCCTAGAAACCAACAAAATAGAATCAAACGTCCTATTTCATTATTCCATGCTAATGTATTCAAGCGTTAGCCTGCTTTAAACACTCTAATTTTTTCAAAGTAACAGTCCTGTTTCCCCGCAACACCAACTTAATGGCATTACGGTTCTACAAGAAGGAGGAATCAGCAAAGCCAGTGCATACCAGTGGCACGACCAACTTGCTGACCCCGAAATTCAACTACGAGCTTTTTAACTGCAACAACTTTAATATACGCTATTGGAGCTGGAATTACCGCGGCTGCTGGCACCAGACTTGCCCT
+
DDDDDIIHIIIIIIIIIIIIIIIIIIIIIIIIIIIIIIIIIIIIHHIIIHIIIIIIIIIIIIIIIIIIHHIIIIHIIIIIIIIIIIIHHIIIIIIIHIIIIHIIIIIIIIIIHIIIIIIIIIIIIIIIIIIIIIIIIIIIIIIIIIIIIIIIIIIIIIIIIIIIIIIIIIIIIIIIIIIIIIIIIIIIIIIIIIIIIIIIIIIIIIIIIIIIIIIIIIIIIIHIIIIIIIIIIIIIIIIHHIIIIIIIIIIIIIIIIIIIIIIIIIIIIHG1IIIIIIIIIIIIHHHIIIHIIIIIIIIIIIIIIIIIIIIIIIIIIIIIIIIIIIIIIIIIIIIIIDDDDD
@HISEQ:969:HM2KJBCX2:2:1102:6265:71980 2:N:0:ACTATGCA
ATTATACGGCGCCCCAACTATCCCTATAATCATTACGGTGGTCCTAGAAACCAACAAAATAGAACCATGCCGTCCTATTTTATTATTCCATGCTAATGTATTCAAGCAAAAATGCCTGCTTTAAACACTCTAATTTTTTCAAAGTAAAGGTCCTGGTTCCCCGCGGCATCCAATTAAGGACATCGCGGTTCTCCAGAAGGTGAGAAATTGACTGCACCAGTTCATACCCCGTGAGGCACGACCGATGCGCCAATCCCGAAATTCAACTACGAGCTTTTTAACTGCAACAACTTTAATATACGCTATTGGAGCTGGAATTACCGCGGCTGCTGGCACCAGACTTGCCCTCCAA
+
DDDBDGHHHIIGIHIIIIIIIIIIIIIIIIIHIIIIIIIIIHHEH@EFHHHIIIIIIIHIIIIIIIIIIIGHCHHIGIIIIIIIIIIHHHIIGHIHHEHHIEIHIGIIIIHHIHIHIGIIIIGIIIIIIIHIGHIIIIIIIIHIHIIHIIHHIIIIIIIHIIIIIIIIIIIIIIIIIIIIIIIIIIHIIIIIIIIIIIIIIIIIIIIIIIIIIIIIIIIIIIIIIIIIIIIIIIIIIIIIIIIIIIIIIHGIIIIIIIIIIIIIIIIIHIIIIIIIIIIIIIIIIIIIIIIIIIIIIIIIIIIIIIIIIIIIIIIIIIIIIIIIIIIIIIIIIIIIIIIIIIIIIIIDDDDD
@HISEQ:969:HM2KJBCX2:2:1102:15884:72733 2:N:0:ACTATGCA
ATTATACGGCGCCCCAACTATCCCTATTAATCATTACGTCAACCCTAGAAACCAACAAAATAGGATCAAACGTCCTATTTTATTATTCCATGCTAATGTATTCAAGCGTTAGCCTGCTTTAAACACTCTAATTTTTTCAAAGTAACAGTCCTGTTTCCCCGCAACACCAAATTAATGGCATCACGGTTCTTCAAGAAGGAGGAATCAGCGAGGCCAGTGCATACCATTGGCACGACCAACCTGCTGACCCCGAAATTCAACTACGAGCTTTTTAACTGCAACAACTTTAATATACGCTATTGGAGCTGGAATTACCGCGGCTGCTGGCACCAGACTTGCCCTCCAA
+
DDDDDIIEHIIIHIIIHIIIIIHIGHIIIIIGIIIIIHHHIIEFHIIEHHIIIIHIIEHCHIHEEHIIIIIHIIHIIIHHIIIHIIIHHHHEHHIIIIHIIIIIIIIIHIIHHGHHIIIIIIHIHIIIIIIIIIHIHFHHHIIIIHIHHHFIIIIIIIIIIHIGDHEHIHHHHIHIIIGIIIIHGIIIIIIIIIIIIIIIIIIHIIIIIHIIIIIIIHIIIIIIIIIIIIIIIIIIHIIIIIHHGIIHDIIHIIIIIIIIIIHIIHIHIIIIIIHIHIIIIIIHIIHIIIIIIHIIIIIIIHIIIIIIIIIIIIIIIIIIIIIIIIIIIIIIIIIIIIIIHDDDDD
@HISEQ:969:HM2KJBCX2:2:1102:4610:73191 2:N:0:ACTATGCA
ATTATACGGCGCCCCAACTATCCCTATTAATCATTACCTCGACTCCGAAAGCCAACGAAATAGAACCGAGATCCTATTCCATTATTCCATGCACTAATGTTCAGGCTGTAGCGCCTGCTTTGAGCATTCCAATTTTTTCAAAGTAAACGTGCTGGCCACCCATGGCACTCGATTAAGAGAACCATGAACGAACCAACAAAATCGTCCGGGCAAACAGTAGACACCGCAAGGTGCACCGCTCGCCCGAAACCGAGATCCAACTACGAGCTTTTTAACCGCAGCAATATTAGTATACGCTATTGGAGCTGGAATTACCGCGGCTGCTGGCACCAGACTTGCCCTCCAA
+
DCDDDIIIIIIIIIIIIIIIIIIIIIIIIIIIIIIIIIIIIIIIHHHIIIIIIIIIIIIIIIHIHHIHDHIIHIIIIIIIIHIIIHIIHIHIIIIIHIIIIHIIIIIIIIIIIIIIIIIIIIIIIIIIIIIIIIIIIIIIIIIIIIIIIIIIIIIIIIIIIIIIIIIIHHIIIIIIIIIIIIIIIIIIIIIIIIIIIFIIHGIHHIIIIIHIIIIIIIIIIIIIIIIIIIIIIIIIIIIIIIIIHIIIIIIIIIIIIIIIIIHIIIIIIIIIHIIIIIIIIIIIIIIIIIIIIIIIIIIIIIIIIIIIIIIIIIIIIIIIIIIIIIIIIIIIIIIIIIIIIDDDDD
@HISEQ:969:HM2KJBCX2:2:1102:19328:73460 2:N:0:ACTATGCA
ATTATACGGCGCCCCAACTATCCCTATTAATCATTACGGTGATCCTAGAAACCAACAAAATAGAACCATGCCGTCCTATTCTATTATTCCATGCTAATGTATTCGAGCAAAAATGCCTGCTTTAAACACTCTAATTTTTTCAAGGTAAAGGTCCTGGATCCGCAAGACACCCAATAAAGGACATCAAGTTTCTCCAGAAGGTGAGAAATCAACAGTAACAGTTCATACCCCTTAAGGCATGACCATCACGTCAATCCCGAAATTCAACTACGAGCTTTTTAACTGCAACAACTTTAATATACGCTATTGGAGCTGGAATTACCGCGGCTGCTGGCACCAGACTTGCCCTCCAA
+
DDDDDIIHIIIIIIIIIIIIIIIIIIIIIIIIIIIIIHIIIIHIIIIIHIIIIIIIIIIIIIHIIIIIIEHHHEHDHIHIIIIIIIIIIIIIHHIIIIGHHFHHHHHHIHIIIHIIIIIIHIIIIHHIHIIIIIHIIHHIIIIIIIIIIIIIHIIIIIHHIIIIIIIIIIIIIIIIIIIIIIIIIIIIHIGIIHIIIIIIIIHIIIIHIIIIIIIHIIIIIIIIIHHIIHIIIIIGIIIIIHIIIIIIIIHFIIIIIIIIIIIIIIIIHFHIIIIIIIIIIHIIIIIIIIHHIHIIIIIIHIIIIIIIIIIIIIIHIIIIIHIIIIIIIIIIIIIIIIIIIIIIIIIIDDDDD
@HISEQ:969:HM2KJBCX2:2:1102:3968:72827 2:N:0:ACTATGCA
ATTATACGGCGCCCCGACTATCCCTATTAATCATTACGTCGATCCTAGAAACCAACAAAATAGAATCAAACGTCCTATTTCATTATTCCATGCTAATGTATTCAAGCGTGCGCCTGCTTTAAACACTCTAATTTTTTCAAAGTAACAGTCCTGATTCCCCACGACACCAAATTAATGACATCGCGGTTCTTCAGAAGGTAGGAACCAATAATGCCAGAGCGTACCGAGGCACGACCGACAATCTGATCCCGAAATTCAACTACGAGCTTTTTAACTGCAACAACTTTAATATACGCTATTGGAGCTGGAATTACCGCGGCTGCTGGCACCAGACTTGCCCTCCAA
+
@D@D@ECFHIHGHHCEDHHDHHFHIIGHHIFHIIIHIFHED<GCEEFHHIHIGCHIECHHIGGHHHHG?FFCCDGDGHICH@CEHIICHHHEHEFHHIHIIIHIHHHIIIIIIIIIIIIHIIIGIIIHHHHHCHHHIIIIIIIHGGHIHIIIIIHHHGHHHGHIHIIHHHHHHIIIIHIIIIIIIHGHCHHHIIIHIIHHIIIHG@IHIHHHHG?IIIIIIIIIIIIGIIIIIHIH=HIIIHGHHHIHEHHIIIGIIIIHIIIIIIIIHIHHIHHIIIIHFIIIIIIHIIIIHHHIIIIIIIIIIIIIHIIHIGHIIIIIIIIIIHIIIIHHFIIIIIIHDDADD
@HISEQ:969:HM2KJBCX2:2:1102:4203:74676 2:N:0:ACTATGCA
ATTATACGGCGCCCCAACTATCCCTATTAATCATTACGGTGATCCTAGAAACCAACAAAATAGAACCATGCCGTCCTATTCTATTATTCCATGCTAATGTATTCGAGCAAAAATGCCTGCTTTAAACACTCTAATTTTTTCAAGGTAAAGGTCCTGGATCCGCAAGACACCCAATTAAGGACATCAAGTTTCTCCAGAAGGTGAGAAATCAACAGCGACAGTTCATACCCCTTAAGGCATGACCATCACGTCAATCCCGAAATTCAACTACGAGCTTTTTAACTGCAACAACTTTAATATACGCTATTGGAGCTGGAATTACCGCGGCTGCTGGCACCAGACTTGCCCTCCAA
+
DDDDDIIIIIIIIIIIIIIIIIIIIIIIIIIIIIIIIIIIIIIEHIIIIIIIIIIIIIIIIGHFHIIIIGIIIIHIIIIIIIIIIIIIHIIIIIIIIIIIIHHIIIIIIHIIIIIHIIIIIIIIIIIHIIIIIIIIIIIIIIIIIIIIIIIIIIIIIIIIIIIIIIIIIIIIIIIIIIIIIIIIIIIIIIIIIIIIIIIIIIIIIIIIIIIIIIIIIIIIIIIHIIIIIIIIIIIIIIIIIIIIIIIIIIIIIIIIIIIIIIIIIIIIIIIIIIIIIIIIIIIIIIIIIIIIIIIIIIIIIIIIIIIIIIIIIIIIIIIIIIIIIIIIIIIIIIIIIIIIIIIIIIIIDDDDD
@HISEQ:969:HM2KJBCX2:2:1102:9643:75008 2:N:0:ACTATGCA
ATTATACGGCGCCCCAACTATCCCTATTAATCATTACGTCAATCCTAGAAACCAACAAAATAGGATCGAACGTCCTATTTCATTATTCCATGCTAATGTATTCAAGCGTTAGCCTGCTTTAAACACTCTAATTTTTTCAAAGTAACAGTCCTGTTTCCCTGCAACACCAAATTAATGACATTACAGTTCTTCAAGAAGGAGGAATCAGTAAAGCCAGTACATACCATAGGCACGACCAACCTACTGACCCCGAAATTCAACTACGAGCTTTTTAACTGCAACAACTTTAATATACGCTATTGGAGCTGGAATTACCGCGGCTGCTGGCACCAGACTTGCCCTCCAA
+
DDDDDIIIIIIIIIIIIIIIIIIIIIIIIIIIIIIIIIIIIIIIIIIIIIIIIIIIIIIHHIIHIIIIIIIIIIIIIIHIIIIIIIIHIIHHHHHHIIHIIIIIIIIIIIIHIIIIIIIIIIHHIIIIHIIIIIIHIIIIIIIIIIIIIIIIIIIIIIIIIIIIIIIIIIIIIIIIIIIIIIIIIIIIIIIIIIIIIIIIIIIIIIIIIIHIIIIIIIIIIIIIIIIIIIIIIIIIIIIIIIHHFIHIIIIIIIIIIIIIIIIIIHIIIIIHIIIIIIIIIIIIIIIIIIHIIIIHIIIIIIIIIIIIIIIIIIHIIIIIIIIIIIIIIIIIIIIIIIIIIDDDDD
@HISEQ:969:HM2KJBCX2:2:1102:14695:74834 2:N:0:ACTATGCA
ATTATACGGCGCCCCAACTATCCCTATTAATCATTACGGCGGTCCTAGAAACCAACAAAATAGGACCGCACGTCCTATTCTATTATTCCATGCTAACGTATTCGAGCAAAGGCCTGCTTTGAACACCCTAATTTTTTCAAAGTAAAAGTCCTGGTCCCCAACACACCCAGTGAAGGGCATGCGGTTCTCCAGAAGAGAAGGCCCGGCCGGACAAGTGCACGCGGTGAGGCGGACCTGCCAGCCAGGCCAAAGGTTCAACTACGAGCTTTTTAACTGCAACAACTTTAATATACGCTATTGGAGCTGGAATTACCGCGGCTGCTGGCACCAGACTTGCCCTCCAA
+
DDDDDIIIIGHIHIIGIIIGHHGIIIIIIIIIIIIIIIIIIIIHIIIIIIGHHHHIHHHGHHHGIIIHIHIIIIHIIIIIHIIIIIIIIIIHIIIIIGHIEFHHHHIIIIIHCFHCEHHHHGHHHHIIHIIIIIIIHGHHHIIIIIIIHE@GGHHHHIIHHIHHIHHHIIIIIIIIHGGIHEHIHHHEGHIHFHGGHIHHGEHHIIIGIIHHIHIIIIHHHHIIGIIIIIIIIIIHHHFHGHEHGG@GGEC1HEECCHHHHGIHEHIIHHCHHFIHGC?ED<HEHHG?HEHGDIHIHGIHHHHIIIIGIIHIIICIIIIIIHEHGHIHHC?HIHIHHHF<@@BD
@HISEQ:969:HM2KJBCX2:2:1102:2541:76749 2:N:0:ACTATGCA
ATTATACGGCGCCCCAACTATCCCTATTAATCATTACGGTGATCCTAGAAACCAACAAAATAGAACCATGCCGTCCTATTCTATTATTCCATGCTAATGTATTCGAGCAAAATGCCTGCTTTAAACACTCTAATTTTTTCAAGGTAAAGGTCCTGGTTCCACATGACACCCAATTAAGGACATCATGCTTCTCCAGAAGGTGAGAAATCAACTGCGACAGTTCATACCCCTTAAGGCACGACCATCACGTCAATCCCGAAATTCAACTACGAGCTTTTTAACTGCAACAACTTTAATATACGCTATTGGAGCTGGAATTACCGCGGCTGCTGGCACCAGACTTGCCCTCCAA
+
DCDDDIEHHIIHIIIFHHIIIIIIIHIIFHIIIHIIHIIHHIHCFHHHIHIIHIGII?HIHIIIIIIHIIIFIGHDHEHIIIHHIICHEHHHHIIIEHHIHHIIIIHIIHIIIHHHIIIIIIIIHIIIIIHIIIIIIIIIIIIIIIIHHIIIIHIIHHIIIHIIIIIIHIIIIIHIIIIIIHHIHIIIHHIHIIHIIHIHIIIIIHIIIIHIIIHIIIIHIIIIIHHIIIIIIIIIIHIIIIIIIHHIIHGIHIIIIGIIIHIIIIIIHIHIIIIIIIIIIIIIIIIIIIIIIIIIIIIIIIIIIIIIIIIIIIHIIIIIIIIIIIIIIIIIIIIIIIIIIIIIHIIDDDDD
@HISEQ:969:HM2KJBCX2:2:1102:16854:76085 2:N:0:ACTATGCA
ATTATACGGCGCCCCAACTATCCCTATTAATCATTACGTCGATCCTAGAAACCAACAAAATAGAATCAAACGTCCTATTTCATTATTCCATGCTAATGTATTCAAGCGTAAGCCTGCTTTAAACACTCTAATTTTTTCAAAGTAACAGTCCTGATTCCCCACGACACCAAATTAATGACATCGCGGTTCTTCAGAAGGTAGGAACCAATAATGCCAGTGCGTACCGAAGCACGACCAACAATTTGATCCCGAAATTCAACTACGAGCTTTTTAACTGCAACAACTTTAATATACGCTATTGGAGCTGGAATTACCGCGGCTGCTGGCACCAGACTTGCCCTCCAA
+
DDDDDIIIIIIIIIIIIIIIIIIIIIIIIIHIIIIIIIIIIIIIIIIIIIIHIIIIIIIIIIHHIIIIIIIHHIHHIGIIIIGHIIHHHHHEHHIIIIHGHIIIIIIIIIIIIIHHIIIHIIIIIIIIIIIIIIIIIHGHHIIHIIIIIIIIIIHIIIIIIIIHHHIIHIIHIIIHIIIIIIIIIIIIIIIIIIIIIIIIIIIIIIIIHHIIIIIIIIIIIIIHIIIHIIIIIIIIIIIIIHGGIIIIIIIIIIIIIIIIIHIIHIIIIIIIIIIIIHIIIIIIIIIIHIIIIIIGIIIHIIIIIIIIHIIIIIIIIIIGIIIIIIIIIIIIIIIIIIIIDDDDD
@HISEQ:969:HM2KJBCX2:2:1102:11483:76951 2:N:0:ACTATGCA
ATTATACGGCGCCCCAACTATCCCTATTAATCATTACCTCGACTCCGAAAGCCAACGAAATAGAACCGAGATCCTATTCCATTATTCCATGCACTAATGTTCAGGCTGTAGCGCCTGCTTTGAGCACTCCAATTTTTTCAAAGTAAACGTGCTGGCCACCCATGGCACTCGATTAAGAGAACCATGAACGAACCAACAAAATCGTCCGGGCAAACAGTAGACACCGCAAGGTGCACCGCTCGCCCGAAACCGAGATCCAACTACGAGCTTTTTAACCGCAGCAATATTAGTATACGCTATTGGAGCTGGAATTACCGCGGCTGCTGGCACCAGACTTGCCCTCCAA
+
DB@?DHFCGD///CEDHH?EC@@E?@GEHHHIH1DCHEHIHHCGHHDCGDDC1FHHHEHHH?HECHCDEHIHEE<DEFEHIHFHGIHGHH1F@HC1?EHF?EHHGIIIHFHGIHGHIHEHHF1H?B1HFHHCHEHHGGA<HHHEC0HIIIGHHCA<GGFAA<EHEGHEEEGGIHIH;IIHIHHIHIIHGHIIHHGBEEHGDHIIHD7IHHGGIIIHIIHIHHEGDGIIII;@ECCHFIHHCHHHHIHEH?HHCCHHHC<0@HHHH?IHIIHHIHGGIIHIIHIHEE@EFFHFIIHEEHHHGIIGIGIIIIIIIIIHIHIGCHGIIHIH@IHGD<<@EHDHHBBDD<
@HISEQ:969:HM2KJBCX2:2:1102:7219:76846 2:N:0:ACTATGCA
ATTATACGGCGCCCCAACTATCCCTATTAATCATTACGGTGATCCTAGAAACCAACAAAATAGAACCATGCCGTCCTATTCTATTATTCCATGCTAATGTATTCGAGCAAAAATGCCTGCTTTAAACACTCTAATTTTTTCAAGGTAAAGGTCCTGGATCCGCAAGACACCCAATTAAGGACATCAAGTTTCTCCAGAAGGTGAGAAATCAACAGCAACAGTTCATACCCCTTAAGGCACGACCATTACGTCAATCCCGAAATTCAACTACGAGCTTTTTAACTGCAACAACTTTAATATACGCTATTGGAGCTGGAATTACCGCGGCTGCTGGCACCAGACTTGCCCTCCAA
+
DDDDDIIIIIIIIIIHIIIIIIIIIIIIHIIIEHHEHIHIIIIHHIHHHFHHHIIGHHHHHIGEHHIIIHGHHIHIHIEHHIHIIIIIHHIIHHICHHFIIHIHIIIIIIIIIHIIIHIGHIIHIHIIIIIIHHIIIIIIIIIIIIIIHHHIIIIIIIIIIIHIIHIIIIIIIIIHHIIIIIHHHIHHGHHIIIIIIHIIHIHIIIIIIIIIIHHIHHIIIIHHIHIIIIIIIIIHIIIIIIIIIIIIIIHGHDIHIIIIIIIIIHIIGHIIIIIIIIIIHIIIIIGIIIIIIIIIIIIHIIIIIIIIIIIIHIIHIIIIIIIIIIIIIIHIIIIHIIIIIIIIIIIIDDDBD
@HISEQ:969:HM2KJBCX2:2:1102:8131:78144 2:N:0:ACTATGCA
ATTATACGGCGCCCCAACTATCCCTATTAATCATTACGTCGATCCTAGAAACCAACAAAATAGAATCAAACGTCCTATTTCATTATTCCATGCTAATGTATTCAAGCGTGAGCCTGCTTTAAACACTCTAATTTTTTCAAAGTAACAGTCCTGATTCCCCACAACACCAAATAAATGACATCATGGTTCGTCAGAAGGGAGAAACCGACGATGCCAGTACGTACCGAGGCACGACCAACATGATGGTCCCGAAATTCAACTACGAGCTTTTTAACTGCAGCAACTTTAATATACGCTATTGGAGCTGGAATTACCGCGGCTGCTGGCACCAGACTTGCCCTC
+
DDDDDIIIIIIIIIIIHHIIIIIIIIIIIIIHHHIIHIIIIIIIIHHIIIIIIIIIIIHIIIIIIIIIIIIIIIHIIHIIIIIIIIIIIIHIIIHIHIIIIIIIIIHIIIIIIHIIIIIIIIGIIIIIIIIIIIIIIIIIHHIHIIIIIIHIIIHHHIIIIIIIIHHHIIIIIIIIIIIIHIIIIIIIIIIHIIIIIIIIIIIIIIIIIIIIIIIIIIIIIIIIIIIIIIIIIIIIIIIHGIIIIIIIIIIIIIIIIIIIIIIIIIIIIIIIIIIIIIIIIIIIIHIIIIIIIIIIIIIIIIIIIIIIIIIIIIIIIIIIIIIIIIIIIIIIIIIIIDDDDD
@HISEQ:969:HM2KJBCX2:2:1102:17991:77412 2:N:0:ACTATGCA
ATTATACGGCGCCCCAACTATCCCTATTAATCATTACGGTGATCCTAGAAACCAACAAAATAGAACCATGCCGTCCTATTCTATTATTCCATGCTAATGTATTCGAGCAAAAATGCCTGCTTTAAACACTCTAATTTTTTCAAGGTAAAGGTCCTGGATCCGCAAGACACCCAATTAAGGACATCAAGTTTCTCCAGAAGGTGAGAAATCAACAGCGACAGTTCATACCCCTTAAGGCACGACCATCACGTCAATCCCGAAATTCAACTACGAGCTTTTTAACTGCAACAACTTTAATATACGCTATTGGAGCTGGAATTACCGCGGCTGCTGGCACCAGACTTGCCCTCCAA
+
DDDDDIHHIIIIIIIGIIIIIIIIIIHIIIIIIIIIIIGHIIIIIIIHIIIIIIIIIGIHHI@HHHIIHIICHHHHIHHHIIIIIIHIIIIIIHIHIIGHICHHHHHIIIIIIIIIIIIIIIIIIHIIIIIHHIIIIIIIIHHHHHHIIIIIIIHIHHIIHHIIGCGCHHIIHIHIIHHHHHHHIIHICHEHIIIHIHHHGCEFHHHHIIIHHGGH?DHI?FEFHHHHHIHHIIHHHGEHHGEEFCHGDHHHFC<DIHEIIIEIHHHEGCECCF<EIIIIHHF@EHEF<FIIFIIIIIIHIIIIIIIIIIIIIIIIIIIIIIIIIIIIIIIIIIIIIHIIIIIIIIIIDDDDD
@HISEQ:969:HM2KJBCX2:2:1102:18657:78422 2:N:0:ACTATGCA
ATTATACGGCGCCCCAACTATCCCTATTAATCATTACGGCGGTCCTAGAAACCAACAAAATAGAACCGCACGTCCTATTCTATTATTCCATGCTAACGTATTCGAGCAAATGCCTGCTTTGAACACTCTAATTTTTTCAAAGTAAAAGTCCTGGTCCCCAACACGCCCAGTGAAGGGCATGCGGTTCTCCAGAAGAAAAGGCCCGGCCGGACAAGTGCACGCGGTGAGGCGGACCTGCCAGCCAGGCCAAAGGTTCAACTACGAGCTTTTTAACTGCAACAACTTTAATATACGCTATTGGAGCTGGAATTACCGCGGCTGCTGGCACCAGACTTGCCCTCCAA
+
DDDDDIHHIGIHIIIIIIIHIIIIIIHIIIIIIIIIIHIIIGIHHHHHIIIIIHHIIIHHIIDHHHIHHIHIFHIIHHIIIGHIIHIIIHIIIIHIIIIIHIHIIIIIIIHIIIIIIIIIHGHHIIIGIIIIIIIIHIIHIIHIHIIIHIIIHIHIIIIHIHIIHIHHHIIIIIIIIIIIIIIIIIIIIIIIIIIIIIII=IIIIIIIIIIIIIIIIIIIIIIIIIIIIIIIIHIIIIIIHHGIIIHHIIIIIIIIIIIIIIIIIIIIIIIIIIIIIIIIIIIIIIIIIIIIIIIIIIIIIIIIIIIIIIIIIIIIIIIIIIIIIIIIIIIIIIIIIIIDDDDD
@HISEQ:969:HM2KJBCX2:2:1102:7439:78428 2:N:0:ACTATGCA
ATTATACGGCGCCCCAACTATCCCTATTAATCATTACGTCAATCCTAGAAACCAACAAAATAGGTTTGAACGTCCTATTTCATTATTCCATGCTAATGTATTCAAGCGTTAGCCTGCTTTAAACACTCTAATTTTTTCAAAGTAACAGTCCTGTTTCCCTGCAACACCAAATTAATGACATTACAGTTCTTCAGAAAGGAGGAATCAGCGAAACCAGTTCATACCAGTGGCACGACCAACCTGCTGACCCCGAAATTCAACTACGAGCTTTTTAACTGCAACAACTTTAATATACGCTATTGGAGCTGGAATTACCGCGGCTGCTGGCACCAGACTTGCCCTCCAA
+
DDDDDIIIIIIIIIHIHHHHEHIIHIIIIIIIIIIIIHIGIIIIIHHHIIHIHIIHEHIHHIGHHHIHHIIICEHHEEHIH1CHHIIEHIGHIIHHIIIIHIIIHIIIIIIHIIIHIHHIIIIIIIIHIHHIIIIHIIIIIIIIIIIIIIHIIIIIIIHIIIIIIIIIIIHIIIIIIIIIHIIIIIIIIIIIIIIIIIIIIHIIHIIIIIIIHIIHGFIIIIIIIIIIIIIIIIIIIIIIHIIIHIIIIIIIIHIIIHIIIIIIHIIIIIIIIIIIIHIHIIIIIIIIIIIIIIIIHIIIIIIIIIIIIIIIIIIIIIIIIIIIIIIIIIIIHIIIIIIIIDDDDD
@HISEQ:969:HM2KJBCX2:2:1102:16458:79124 2:N:0:ACTATGCA
ATTATACGGCGCCCCAACTATCCCTATTAATCATTACATCGATCCTAGAAACCAACAAAATAGAATCGGATGTCCTATTTCATTATTCCATGCTAATGTATTCAAGCGTGAGCCTGCTTTAAACACTCTAATTTTTTCAAGGTAACAGTCCTAATTCCCCGTGACACCAAATTAATGGCATTACGGTTCTTTAGAAGGTGAGAAATCAATAATATCAGTACATACCAACGGCATGACCGAAACATTGATCCCGAAATTCAACTACGAGCTTTTTAACTGCAACAACTTTAATATACGCTATTGGAGCTGGAATTACCGCGGCTGCTGGCACCAGACTTGCCCTCCAA
+
DDDDDIHHHCEHHHIIIHHHIHIIIIIIIGIIIIIIGHIHIHHHHHIHHHHHHIIIIIIIIGHHHH@HHHHIIHHHCHHIEHHIHIIH?GHHHHIIIIIHIHFHIIIHHHIIIIHIFHIIIHHIHHHHHHFIIIIHIIIIIIIIIIIHHIHIIIHIIIHIIIIIHHHIIIIIIIHIIIIHIIHIHHIIIIIIIIIIIIIIHIIIHIIHIIIIIIIIIIIIIIIIHIIIIIIIIIIHIIIIIIIIHGIHIIIIGIHIIIIIIIIIIIIIIIIIIIIHIIIIIIIIIIIIIIHHIHHIIIIIIIIIIIIIIIIIIIIIIIHHGIIIIIIIIIIIIIIIIIIIIIDDDDD
@HISEQ:969:HM2KJBCX2:2:1102:13838:79696 2:N:0:ACTATGCA
ATTATACGGCGCCCCAACTATCCCTATTAATCATTACGTCAATCCTAGAAACCAACAAAATAGGATCGAACGTCCTATTTCATTATTCCATGCTAATGTATTCAAGCGTTAGCCTGCTTTAAACACTCTAATTTTTTCAAAGTAACAGTCCTGTTTCCCTGCAACACCAAATTAATGACATTACAGTTCTTCAGAAAGGAGGAATCAGCGAAGCCAGTGCATACCAGTGGCACGACCAACCTGCTGACCCCGAAATTCAACTACGAGCTTTTTAACTGCAACAACTTTAATATACGCTATTGGAGCTGGAATTACCGCGGCTGCTGGCACCAGACTT
+
DDDDDIIHIHIIHIIIIIHIHIIHIIIIIIIHHIIIIIIIHIIFHCHFHIIHHIIIIHIIIHHGHHIIIIIIHCG@HHFIIIIIIHIIIIIIIIIIIIIIIIIIIIIIIIIIIIIIIIIIGHHIIIIIIIIIIIIIIIIIIIIIIIIIIIIIIIIIIIIIIIIIIHIIIIIIIIIIIIIIIIIIIIIIIIIIIIIIIIIIIIIIIIIIIIIIIIIIIIIIIIIIIIIIIIIIIIIIIIIIIIIIIIIIIIIIIIIIIIIIIIIIIIIIIIIIIIIIIIIIIIIIIIIIIIIIIIIIIIIIIIIIIIIIIIIIIIIIIIIIIIIIIIIIIIIIDDDDD
@HISEQ:969:HM2KJBCX2:2:1102:16495:79812 2:N:0:ACTATGCA
ATTATACGGCGCCCCAACTATCCCTATTAATCATTACGGTGATCCTAGAAACCAACAAAATAGAATCATGCCGTCCTATTTCATTATTCCATGCTAATCTATTCAAGCATAAAGCCTGCTTTAAACACTCTAATTTTTTCAAAGTAACAGTCCTAGCTTCCTATTACACCTAATGAAAGGCATAATAGTTCACTAGAAGGTGGAGATTGACAGCTACCAGTACATGTCCGAAAACACGACCGATATGCCAATCCCGAAATTCAACTACGAGCTTTTTAACTGCAACAACTTTAATATACGCTATTGGAGCTGGAATTACCGCGGCTGCTGGCACCAGACTTGCCCTCCAA
+
ADDDDH@HH<CCDHIIHIIII?@HHEGHHH?CEHHFCHHIIHHGHGH1@<@HGHHHHFHIHHHHHIIEG?<1<DE<DGH@F<GHHEHEGEHHHEHHIIIHHFHHHHFHIHHHHHGHIIHFHHFHHHICGHHHHIIIIIIHHHGHIHIIIFHHHFHGGIIIHHHIIIHHHHHHIIIIIHIIHHHIIHHHIIIHHIIIHHIIIIHHHHIHEGHGIIHHIIHHHHIIHHEHIIIHHHEFHHGIHFHHHHIHFIIIHIHGIIGIIHFHGIHIHEEHIIIIIIHIIIHIIIIIHFHIIIHGHHHGIIIIIIHIIIHHIHHHHHHIIIHIIIIIHIIIIIHIIIG?HIIHHADBDD
@HISEQ:969:HM2KJBCX2:2:1102:12903:79444 2:N:0:ACTATGCA
ATTATACGGCGCCCAACTATCCCTATTAATCATTACGGTGATCCTAGAAACCAACAAAATAGAACCATGCCGTCCTATTCTATTATTCCATGCTAATGTATTCGAGCAAAATGCCTGCTTTAAACACTCTAATTTTTTCAAGGTAAAGGTCCTGGTTCCACATGACACCCAATTAAGGACATCATGCTTCTCCAGAAGGTGAGAAATCAACTGCGACAGTTCATACCCCTTAAGGCACGACCATCACGTCAATCCCGAAATTCAACTACGAGCTTTTTAACTGCAACAACTTTAATATACGCTATTGGAGCTGGAATTACCGCGGCTGCTGGCACCAGACTTGCCCTCCAA
+
DDDDDIIHIIIIIIIIIIIIIIHHHIIIIIIIIIIIIIIIIIIHIIHIIHIIIIIHHIIIIIIHIIIIIIHHHHHIIIIIIHIIIIIIIHIHIIIIIGIHHHHIIIIIIIIHIIIIIIIHHHHHHIIIIIIIHHHIIIIIIIIIIHIHIIIIIIIIIIIIIIIIIIIIIIIIIIIIHIIIIIIIIIIIIIIIIIIIIIIIIIIIIIIIIIIIHIIIIIIIIIIIIIIIIIIIIIIIIIHHIIIHHHIIIHIHHIIIIIIIIIIIIIHHIIHIIIIIIIIIIIIIIIIIIIIIIIIIIIIIIIIIIIIIIIIIIIIIIIIIIIIIIIIIIIIIIIIIIIIIIIIIIIDDDDD
@HISEQ:969:HM2KJBCX2:2:1102:19823:79899 2:N:0:ACTATGCA
ATTATACGGCGCCCCAACTATCCCTATTAATCATTACGGTGATCCTAGAAACCAACAAAATAGAACCATGCCGTCCTATTCTATTATTCCATGCTAATGTATTCGAGCAAAAATGCCTGCTTTAAACACTCTAATTTTTTCAAGGTAAAGGTCCTGGATCCGCAAGACACCCAATTAAGGACATCAAGTTTCTCCAGAAGGTGAGAAATCAACAGCGACAGTTCATACCCCTTAAGGCATGACCATCACGTCAATCCCGAAATTCAACTACGAGCTTTTTAACTGCAACAACTTTAATATACGCTATTGGAGCTGGAATTACCGCGGCTGCTGGCACCAGACTTGCCCTCCAA
+
DDDDDIHHIIIIIIIIIIIIIHIIIIIIIHIIIIIIIIIIIIIIIIIIIIIIIIIIIHIGIIIIIIIIIIIIIIIIHIIHHIIIIHIIIHHHHHIIHIEGHIHHHIIIIIIIIIIIIIIIHIIIIHHHIIIIIIHIIIIIIIIIIIIIIIHIIIHIIIIIIIIIIIIIIIIHIIHIIIHIIIIIIIIIIHHHHIIHHHIIIIIIIIIIIIIIIIIIIIIIIIIIIIIIIIIIIIIIIIIIIIHIIIIHIIHHIHIIIIIIIIIIIIIIIIIIIIIIIIIIIIIIIIIIIIIIIIIIIIIIHHIIIIIIIIIIIIIIIIIIIIIIIIIIIIIIIIIIIIIIIIIIIIIIDDDDD
@HISEQ:969:HM2KJBCX2:2:1102:11803:81043 2:N:0:ACTATGCA
ATTATACGGCGCCCCAACTATCCCTATTAATCATTACGGCGGTCCTAGAAACCAACAAAATAGAACCGCACGTCCTATTCTATTATTCCATGCTAACGTATTCGAGCAAATGCCTGCTTTGAACACTCTAATTTTTTCAAAGTAAAAGTCCTGGTCCCCAACACGCCCAGTGAAGGGCATGCGGTTCTCCAGAAGAAAAGGCCCGGCCGGACAAGTGCACGCGGTGAGGCGGACCTGCCAGCCAGGCCAAAGGTTCAACTACGAGCTTTTTAACTGCAACAACTTTAATATACGCTATTGGAGCTGGAATTACCGCGGCTGCTGGCACCAGACTTGCCCTCCAA
+
DDDDDIGCCHGGHIIIIHHHHHHIIIIIIIIIIH@HICEHECCHDHIHHHHHHIHIFEHEHH@FFHI/C<EEFCHC@G?HHHIIIEHHE1FE?<GFIHF?@HCIIIIIHIH<HHHHHEHIIIIIIFHHHHHHGFHHBEHIHHGGHHHHEHGIHHEHHGFHIHIIHEIHHCC8?IHHHGIHIIIIIIHHHCHGHHHFGHHDIHDHHHHGH>IHIII2IIIIIIIIIIGIIHIIIHIIIGIIHGHIHHHFIIIHIIHIIIHGIIIHIGHIIIIIIIIIIHEHHFIIIIIHHHHCIIHHGIHIIIHIIIIIIIIIIIHIIIIIIIIIIIIIIIIIIIIIIIIDDDDD
@HISEQ:969:HM2KJBCX2:2:1102:8631:81261 2:N:0:ACTATGCA
ATTATACGGCGCCCCAACTATCCCTATTAATCATTACGGTGATCCTAGAAACCAACAAAATAGAACCATGCCGTCCTATTCTATTATTCCATGCTAATGTATTCGAGCAAAAATGCCTGCTTTAAACACTCTAATTTTTTCAAGGTAAAGGTCCTGGATCCGCAAGACACCCAATTAAGGACATCAAGTTTCTCCAGAAGGTGAGAAATCAACAGCGACAGTTCATACCCCTTAAGGCATGACCATCACGTCAATCCCGAAATTCAACTACGAGCTTTTTAACTGCAACAACTTTAATATACGCTATTGGAGCTGGAATTACCGCGGCTGCTGGCACCAGACTTGCCCTCCAA
+
DDDDDHIFGHIIIIIIIIIIHIIIIIIGHIIIHIIIIHHIIIIIIIHIHIGIIIIIIFHEHIGHHHIHIHHIDHHIIIIIIIIGIIHI@GHHIHI?HIHIIGHIIIHIHHIIIIIIIHIIIIIFHIIIIIIIIIIIIIIIIHIIIIIIIIIIIIIIIHHIHIIIIIIIIIHHHIIHIIIIIIIIIIIHHHIIIIIIIIIIIIIIIIIIIIIIIIIIIIIIIIIIIIIIIIIIIIIHIIIIIIIIIIIHIIHHIHHIIIIIIIIIIIIIIHIIIIIIIIIIIIIIIIIIIIIIGIIIIHIHIIIIIIIIIIIIIIIIIIIIIIIIIIIIIIIIIIIIIIIHIIIIIIIIDDCDD
@HISEQ:969:HM2KJBCX2:2:1102:19041:81553 2:N:0:ACTATGCA
ATTATACGGCGCCCCAACTATCCCTATTAATCATTACGGCGGTCCTAGAAACCAACAAAATAGGACCGCACGTCCTATTCTATTATTCCATGCTAACGTATTCGAGCAAAGGCCTGCTTTGAACACTCTAATTTTTTCAAAGTAAAAGTCCTGGTCCCCAACACACCCAGTGAAGGGCATGCGGTTCTCCAGAAGAGAAGGCCCGGCCGGACAAGTGCACGCGGTGAGGCGGACCTGCCAGCCAGGCCAAAGGTTCAACTACGAGCTTTTTAACTGCAACAACTTTAATATACGCTATTGGAGCTGGAATTACCGCGGCTGCTGGCACCAGACTTGCCCTCCAA
+
DDDDDIIIIIIIIIIIIIIIIIIIIIIIIIIIIIIIIIIIIIIHIIGHIIIIIIIIIHIFGGHHIIIIIIIHHIIIIIIIIHIIIIIIIIIHIIIIIHIIIGIIIIIIIHIIIIIIIIIIIIIIIIIIIIIIIIIIIIIIIIIIIIIHHIIIHIIIIIIIIIHIIIIIIIIIIIIIIIIIIIIIIIIIIIIIIIIIIIIIIIHIIIIIIIIIIIIIIIIIIIIIIIIIIIIIIIIIIIIIIIHIIIHHIIIIIIIIIIIHIIIIIIIIIIIIIIIIIIIIIHIIIIIIIIIIIIIIIIIIIIIIIIIIHIIIIIIIIIIIIIIIIIIIIIIIIIIIIIIDDDDD
@HISEQ:969:HM2KJBCX2:2:1102:12607:81450 2:N:0:ACTATGCA
ATTATACGGCGCCCCAACTATCCCTATTAATCATTACGGTGATCCTAGAAACCAACAAAATAGAACCATGCCGTCCTATTCTATTATTCCATGCTAATGTATTCGAGCAAAATGCCTGCTTTAAACACTCTAATTTTTTCAAGGTAAAGGTCCTGGTTCCACATGACACCCAATTAAGGACATCATGCTTCTCCAGAAGGTGAGAAATCAACTGCGACAGTTCATACCCCTTAAGGCACGACCATCACGTCAATCCCGAAATTCAACTACGAGCTTTTTAACTGCAACAACTTTAATATACGCTATTGGAGCTGGAATTACCGCGGCTGCTGGCACCAGACTTGCCCTCCAA
+
DDDCDIIIIIIIIIIIIIIIIIIIIIIIIIIIHHHIIIIIIIIIIIHIIIIIIIHIHIIIIIHIIIIIIIIGHIHHIIIIIIIIIIIIIGIIIHHHHIIIIHHIIIIHIIIHIIIIIIIIIIIIIIIIIIIIHIIIHIHIIHIIIIIIIIIIIIHHGIIIIIHIIIHIIIIIIIIIIIIIIIIIIIIIIHIIHIIIIIIIIIIIIIHIIIIIIIIIIIIIIIIIIHIIIIIIIIIIIIIIIIIIIIIIIHHIIIIIIIIIIIIIIIIHHIIIIIIIIIIIIIIIIIIIIIIIIIIIIIIIIIIIIIIIIIIIIIIIIIIIIIIIIIIIIIIIIIIIIIIIIIIIIIIDDDDD
@HISEQ:969:HM2KJBCX2:2:1102:7734:81370 2:N:0:ACTATGCA
ATTATACGGCGCCCCAACTATCCCTATTAATCATTACGGTGATCCTAGAAACCAACAAAATAGAACCATGCCGTCCTATTCTATTATTCCATGCTAATGTATTCGAGCAAAAATGCCTGCTTTAAACACTCTAATTTTTTCAAGGTAAAGGTCCTGGATCCGCAAGACACCCAATTAAGGACATCGAGTTTCTCCAGAAGGTGAGAAATCAACAGCAACAGTTCATACCCCTTAAGACACGACCATTACGTCAATCCCGAAATTCAACTACGAGCTTTTTAACTGCAACAACTTTAATATACGCTATTGGAGCTGGAATTACCGCGGCTGCTGGCACCAGACTTGCCCTCCAA
+
DCDDDIIIIIGHIHIIIIIIHIIIIIIIHHIIIIIIIHIIHIIIGHEHHHIIIIHIIIIEHHIFHIIIHHIGHHIGIFHHIIIIIIIIIIIIHHIIIIIHHDFHGHGIIIIIIIHHHIIIIHHIHIIIIIHHGHGEGHHEIIHHHIIIIHHHFFIHGHFHFHHIIIHGIIIIIHIIIIIHHIIHIIIIIIHIHHEIIHIIIIIIIIIHHIIIIIHEGIIIIHHIIIIHIIIHHIIIIIIIIIIIIIIIIIHIIIIIIIIIIIIIIIIIIHHIIIIIGIIIIIIHGIIIIIIIHIIIIIIIIIIIHHHHIIIHIIIIIIHIIIIIIIIIIIIIIIIIIIIIIIIIIHHGDDDDD
@HISEQ:969:HM2KJBCX2:2:1102:12949:82047 2:N:0:ACTATGCA
ATTATACGGCGCCCCAACTATCCCTATTAATCATTACGGTGATCCTAGAAACCAACAAAATAGAACCATGCCGTCCTATTCTATTATTCCATGCTAATGTATTCGAGCAAAAATGCCTGCTTTAAACACTCTAATTTTTTCAAGGTAAAGGTCCTGGATCCGCAAGACACCCAATAAAGGACATCAAGTTTCTCCAGAAGGTGAGAAATCAACAGTAACAGTTCATACCCCTTAAGGCATGACCATCACGTCAATCCCGAAATTCAACTACGAGCTTTTTAACTGCAACAACTTTAATATACGCTATTGGAGCTGGAATTACCGCGGCTGCTGGCACCAGACTTGCCCTCCAA
+
DDDDCHHHHIHDHIH=GHIHHIHHHHEHHEHIHHIHH@CFECHHHHEHFHIIIECEG1@GHIIHHHHHIECHDHHDHFHECEGHFHIGIHHIIFHEHHFCC<<G@IHHHEEEHIIIHHHHEGHHHHIHH?HFHGHIHIFIGIIIIIIIIHHGGEGCCHCIGIIIIIIHIHHHHIIIIIIIHIIHHHHHHHHIHIIHIIHG?HIIIIHHFHHIHHHHHIIIIIIIHHHIIHGHIIGHIIIIIIIIIIIIIHGDHHDIHIIIIHGHHIIIIIIIIGIGIHIIIIIIIIIIIIIIHIIIHIIIHHHIIGIIGHIIIIIHIIIIIIHIIIHIIIIIIIIHIIIIIIIIHIIIDDDDC
@HISEQ:969:HM2KJBCX2:2:1102:5944:82664 2:N:0:ACTATGCA
ATTATACGGCGCCCCAACTATCCCTATTAATCATTACGGCGGTCCTAGAAACCAACAAAATAGAACCGCACGTCCTATTCTATTATTCCATGCTGTAATATTCGAGCAAAGGCCTGCTTTGAACACTCTAATTTTTTCAAAGTAAAAGTCCTGGTCCCCAACACACCCAGTGAAGGGCATGCGGTTCTCCAGAAGAAAAGGCCCGGCCGGACAAGTGCACGCGGTGAGGCGGACCTGCCAGCCAGGCCAAAGGTTCAACTACGAGCTTTTTAACTGCAACAACTTTAATATACGCTATTGGAGCTGGAATTACCGCGGCTGCTGGCACCAGACTTGCCCTCCAA
+
DDDADIIIIIIHIIIGIIIIHHIIIIIIIIIIIIHIIHIHIIIIIHHHHIIHIIHHHIIHIIIIHIHHHHHIHHIHHIIIIIIIIIIHIHIIIIIHHHIIIDHHIIIIIIIGHIIGIIHIHIHIIIIIHIIIIIIIHIHIIHHHHHIIIIIIHHHHHIIHHIIIIIIIHIIIIIIIIIHIIHHIHHIIHIIIIIIHIIHIIIIIIIIIIHIIHIHIIIIIIIIIIIIIIIIIIIIIIIIIIHHIIIHHIHIIIIIIIIIIIIIIIIIIIIIIIIGIIIIIIIHEIIIIIIHIIIIIIHHIIIIIIIIIIIIIIIIIIIIIIIIIIIIIIIIIIIIIIIIDDDDD
@HISEQ:969:HM2KJBCX2:2:1102:16005:82774 2:N:0:ACTATGCA
ATTATACGGCGCCCCAACTATCCCTATTAATCATTACGTCGATCCTAGAAACCAACAAAATAGAATCAAACGTCCTATTTCGTTATTCCATGCTAATGTATTCAAGCGTGAGCCTGCTTTAAACACTCTAATTTTTTCAAAGTAACAGTCCTGATTCCCCATGACACCAAATTAATGACATCATGGTTCGTCAGAAGGTAGGAATCAATAATACCAGTACGTACAATAGCACGACCAATAAATTGATCCCGAAATTCAACTACGAGCTTTTTAACTGCAACAACTTTAATATACGCTATTGGAGCTGGAATTACCGCGGCTGCTGGCACCAGACTTGCCCTCCAA
+
DDDDDHGHHIIIGIHHIHIIIIIIIIIIIIHIIIIHIIIIIGIIHHHFEHHIIIGHIIIHFDGFHIIIIIIHHIIHIIIIIFEGHHIIIIIIIIIIIIIIIIHHIHGHHIIIHIIGHIIIIIIHHHIHIIIIIIIIIIIIIIHIIIIIIIIIHHHIIIIIIHIIIIIIIIIHIIIIIIIIIHIHHHIIIHIHIIIIHIIIIIIIHHIHHIEIIIIIIIIIIIIIIIIIIIIIIIIIIIIIIIHGIIIIHIIIIIHIIIIHHHHIIIIIIIIIIIIIIIIIIIIHHHHHIIIIIIIIIIIHIIIIIIIIIIIIIIIIIIIIHIIIIIIIIIIIHIIIIIIIDDDDD
@HISEQ:969:HM2KJBCX2:2:1102:4340:83076 2:N:0:ACTATGCA
ATTATACGGCGCCCCAACTATCCCTATTAATCATTACGTCGATCCTAGAAACCAACAAAATAGAATCAAACGTCCTATTTCGTTATTCCATGCTAATGTATTCAAGCGTGAGCCTGCTTTAAACACTCTAATTTTTTCAAAGTAACAGTCCTGATTCCCCATGACACCAAATTAATGACATCATGGTTCGTCAGAAGGTAGGAATCAATAATACCAGTACGTACAATAGCACGACCAATAAATTGATCCCGAAATTCAACTACGAGCTTTTTAACTGCAACAACTTTAATATACGCTATTGGAGCTGGAATTACCGCGGCTGCTGGCACCAGACTTGCCCTCCAA
+
DDDDDIIIIIIIIIIIIIIIIIIIIIIIIIIHIIIIHIIIIHIIIIGHHIIHIIIIIIIIIIIHIIIIIIIIIIIIIIIIIIIIIIIIIGIIIIIIIIIIIGHIIHHIIIIIIIIIIIIIIIIIHIHHIIIHIIIIIIIIIIHIIIIIIIIIIIIIHIIIIIIIIIIIIIIHIIIIIIIIIIIIIIIIIHIIIIIIIIIIIIIIIHIIHIIIIIIIIIIIIIIIIIIIIIIIIIIIIIIIIIHFIIIIIIIIIIIIIIIIIIIIIIIIHIIIIIIIIIIIIHIIIIIIIIIIIHIIIIIIIIIIIIIIIIIIIIIIIIIIIIIIIIIIIIIIIIIIHIIIDDDDD
@HISEQ:969:HM2KJBCX2:2:1102:13733:83275 2:N:0:ACTATGCA
ATTATACGGCGCCCCAACTATCCCTATTAATCATTACGGTGATCCTAGAAACCAACAAAATAGAACCATGCCGTCCTATTCTATTATTCCATGCTAATGTATTCGAGCAAAATGCCTGCTTTAAACACTCTAATTTTTTCAAGGTAAAGGTCCTGGTTCCACATGACACCCAATTAAGGACATCATGCTTCTCCAGAAGGTGAGAAATCAACTGCGACAGTTCATACCCCTTAAGGCACGACCATCACGTCAATCCCGAAATTCAACTACGAGCTTTTTAACTGCAACAACTTTAATATACGCTATTGGAGCTGGAATTACCGCGGCTGCTGGCACCAGACTTGCCCTCCAA
+
DDDDDIIIGIIHHIIHHIIIIIIHIIIIIIIIIIIIIIGIIIHHIHHHIIIFGHHIIIIHHIHHHHEHHHHHIHHHHIIHHHHHHIIIIHIIIHIIIGIHIHHHIEHHIIIIIIIHIGIHHIIIHHGHIIHH@HHIIIIIIIIHHHGHIIIIHHHHGFGGHHIIIIHIIIHHHHEHHIIIIIIIIHIHIHGHIIIIIHHHGIIIIIIIIIIIHIIIIIIHIIIHHHHIHHGIIIIIIIIIIIIIIHHIIHHHHHIIIIHIIIIGHIIHCIIHGIIIIIIHHIIIHIHIIHHGIIIIIHGCIGIIIIIHIIIIIIIIIHIIIHCIIIIIIIIIHIIIIIIIIIIIIIIDDDDD
@HISEQ:969:HM2KJBCX2:2:1102:19121:82278 2:N:0:ACTATGCA
ATTATACGGCGCCCCAACTATCCCTATTAATCATTACATCGATCCTAGAAACCAACAAAATAGAATCGGATGTCCTATTTCATTATTCCATGCTAATGTATTCAAGCGTGAGCCTGCTTTAAACACTCTAATTTTTTCAAGGTAACAGTCCTAATTCCCCGTGACACCAAATTAATGGCATTACGGTTCTTTAGAAGGTGAGAAATCAATAATATCAGTACATACCAACGGCATGACCGATACATTGATCCCGAAATTCAACTACGAGCTTTTTAACTGCAACAACTTTAATATACGCTATTGGAGCTGGAATTACCGCGGCTGCTGGCACCAGACTTGCCCTCCAA
+
DDDDDIIIIIHIHIIIIIIIIIIIIIIIIIIIIIIIIIIIIIIIIIIIIIIIIIIIIHIHIIIIIIIIGIIIIIIIIIIIIIIIIIIIHIIIIIIIIIIIIGHIIIHIIIIIIIHIIIIIIIIIIIIIIIIIIIIIIIIIIIIIIIIIIIIIIIIIIIIIIIIIIIIIIIIIIIIIIIIIIIIIIIIIIIIIIIIIIIIIIIIIIIIIIIIIIIIIIIIIIIIIIIIIIIIIIIIIIIIIIIIIHHHIIIIIIIIIIIIIIIIIIIIIIIIIIIIIIIIIIIIIIIIIIIIIIIIIIIIIIIIIIIIIIIIIIIIIIIIIIIIIIIIIIIIIIIIIIIIIIIDDDDD
@HISEQ:969:HM2KJBCX2:2:1102:1816:83490 2:N:0:ACTATGCA
ATTATACGGCGCCCCAACTATCCCTATTAATCATTACATCGATCCTAGAAACCAACAAAATAGAATCGGATGTCCTATTTCATTATTCCATGCTAATGTATTCAAGCGTGAGCCTGCTTTAAACACTCTAATTTTTTCAAGGTAACAGTCCTAATTCCCCGTGACACCAAATTAATGGCATTACGGTTCTTTAGAAGGTGAGAAATCAATAATATCAGTACATACCAACGGCATGACCGAAACATTGATCCCGAAATTCAACTACGAGCTTTTTAACTGCAACAACTTTAATATACGCTATTGGAGCTGGAATTACCGCGGCTGCTGGCACCAGACTTGCCCTCCAA
+
DDDDDIIIIIIIHIIIIIIIIIIHIIIIIIIIIIIIIIIIIIIHIIIHIIIIIIIIHHIIIIIIIIHIIIIIHHHIHIIHIIIIIIIIIIIIHIIIIIIIHIIIIIIIIIIIIIIIIIIIIIIIIIIIIIIHIIIIIIIIIIIIIIIIIIIIIIIIIHIHIIHIIIIIIIIIIIIIHGIIIIIIIIIIIIIIIIIIIIHIIIIIIIIIIIIIIHHIIHIIIHIIIIIIIIHIIIIIIIIIIIIIIFIIIIIIIIIIIIIIIIIIIIIIIHIIIIIIIIIIIIIIIIIIIIIIIIIIIIIIHHIIIIIIIIIIIIIIIIIIIIIIIIIIIIIIIIIIIIIIIIDDDDD
@HISEQ:969:HM2KJBCX2:2:1102:17689:84719 2:N:0:ACTATGCA
ATTATACGGCGCCCCAACTATCCCTATTAATCATTACGGCGGTCCTAGAAACCAACAAAATAGAACCGCACGTCCTATTCTATTATTCCATGCTGTAATATTCGAGCAAAGGCCTGCTTTGAACACTCTAATTTTTTCAAAGTAAAAGTCCTGGTCCCCAACACACCCAGTGAAGGGCATGCGGTTCTCCAGAAGAAAAGGCCCGGCCGGACAAGTGCACGCGGTGAGGCGGACCTGCCAGCCAGGCCAAAGGTTCAACTACGAGCTTTTTAACTGCAACAACTTTAATATACGCTATTGGAGCTGGAATTACCGCGGCTGCTGGCACCAGACTTGCCCTCCAA
+
@DADDHG@E<DHDHIHEHHHHHHFHHEHH@@FEHHHHHHGGD?ECCGGIIHEHHFH<EHHEH?HHIIDEH/EE1DCGE@GHHEHCHGHDHHG1CIHHFHHFEFHGHIICDE>1HH@GHEHGHEHIHHGGEHFE@CFHHHHHGHFHFCHEHHEFH/HHDEEEEE?@GEHHH7FEGG+F@BEDHHHEEGCC0EHHHIIIIH?HF<CCECHEIHG@HD0HH<<E0HHHEHG<CHF<HE@IHHEEHEEGCD1HFIHHEHGC<1HEGD1?GCCEHHHHFHGC<<<<<<<1F<<10<0EEHECEHEHHHHHHHCCD/?C/IH@HHF<<1GC@GEHIGCHG@DDEHDB@DD
@HISEQ:969:HM2KJBCX2:2:1102:14637:85213 2:N:0:ACTATGCA
ATTATACGGCGCCCCAACTATCCCTATTAATCATTACGTCGATCCTAGAAACCAACAAAATAGGTTCGATCGTCCTATTTCGTTATTCCATGCTAATGTATTCAAGCGCGAGCCTGCTTTAAGCACTCTAATTTTTTCAAAGTAACAGTCCTGTTTCCCCGCAACAACAAATTAATGCCATCACGGTTCTACAAGAAGGAGGGACCAGTGAGGCCAGTGCATACCAGTGGCACGACCAACCTACTGGCCCCGAAATTCAACTACGAGCTTTTTAACTGCAACAACTTTAATATACGCTATTGGAGCTGGAATTACCGCGGCTGCTGGCACCAGACTTGCCCTCCAA
+
DDDDDIHHHIIIIIIIIIIIIIIIIIIIIIIIIIIIIIIIIHIIHHIIIIIIIIIIHIHHIHHIIIIIIIIIIIIIIIIIIIIIIIIIIIIIIIIIIIIIIHHIIIIIIIIIIIIIIIIIIIIIIIIIIHIIIIIIIIIIIIIIIHIIIIIIIIIIIIIIIIIIHHIIIIIIIIHIIIIIIIIIIHIIIIIIIIIIIIIIIIIIIIIIIIHHIIIIIIIIIIIIIIIIIIIIIIIIIIIIIHHIHHIIIIIIIIIIIIIIIIIIIIIIIIIIIIIIIIIIIIIIHIIIIIIIIIIIIIIIIIIIIIIIIIIIIIIIIIIIIIIIIIIIIIIIIIIIIIIIIDDDDD
@HISEQ:969:HM2KJBCX2:2:1102:1943:85784 2:N:0:ACTATGCA
ATTATACGGCGCCCCAACTATCCCTATTAATCATTACGGTGATCCTAGAAACCAACAAAATAGAACCATGCCGTCCTATTCTATTATTCCATGCTAATGTATTCGAGCAAAAATGCCTGCTTTAAACACTCTAATTTTTTCAAGGTAAAGGTCCTGGATCCGCAAGACACCCAATAAAGGACATCAAGTTTCTCCAGAAGGTGAGAAATCAACAGTAACAGTTCATACCCCTTAAGGCATGACCGTCACGTCAATCCCGAAATTCAACTACGAGCTTTTTAACTGCAACAACTTTAATATACGCTATTGGAGCTGGAATTACCGCGGCTGCTGGCACCAGACTTGCCCTCCAA
+
DADDDHIHFHCH?DDHHHHHEHHIIIHHHHHHHHHIHHIIHHIIIGHHIIHIHIHIIHG?FFH?<DCGHHGHIIIHHFEHGHHHFHIH?DHHEHHHCEHIIHHGGHHIHHHHHIHIHIIIIHHHHHHHHHHHHHIIGHGIIIIHHIIIHHCGIHHGHIHIIHHHEHHIIIIIIIHFIGIIIIIIIHIHIHHHFIHHIIHHHHIHHIIIIIIIIIHIIH=HIIHIIHGIIGIIHIIIIIGHIHIGIIIIHHHGIHFIIIIIIIIIIIIIHHHIIIIIIIIIIHIIIIIIIIIIHIIIIIIIIIIIIIIIIIIIIIIIIIIIIIIIIIIIIIIIIIIIIIIIIIIIIIIIDDDDD
@HISEQ:969:HM2KJBCX2:2:1102:15836:85117 2:N:0:ACTATGCA
ATTATACGGCGCCCCAACTATCCCTATTAATCATTACGGCGACTCTAGAAACCAACAAAATAGAACCGCACGTCCTATTCTATTATTCCATGCTAATGTATTCAGGCATAGGCCTGCTTTGAACACTCTAATTTTCTCAAGGTAAAAGTCCTGGTTCCCCGACGCACGCCAATAAAGGGCACGCCGGCTCACCAAGAGGTAAGATCCAGCCAGACAGTACACGCCGTTAAGCGGACCGCCCAGCCAGACCTGAAGTTCAACTACGAGCTTTTTAACTGCAACAACTTTAATATACGCTATTGGAGCTGGAATTACCGCGGCTGCTGGCACCAGACTTGCCCTCCAA
+
DDDDDIIHHIIIIIIIHHHIIIIIIIIIIIIIIIIIIHIIIIIIIIIIIIIIIIIIHIIIIIIIIIIIIIIIIIIIIIIIIIIIIIIIIIIHIIIIIIHIIHIIIIIIIIIIIIIIIIIIIIIIIIIIIIIIIIIIIIHIIIIIIIIIIIIIIHIIIIIIIIIIIIIHIHIIIIIIIIIIIIHDIIHDIIIIIIIHHIIIIIIHFIIIHHIIIIIIIIIIHIIIIIIIIIIIIIHIIIIIIIIHGIHGIIIIIIIIIIIIIIIIIIIIIIIIIIIIIIIIIIIIIIIIIIIHIHIIIIIIIIIIIIIIIIIIIIIIIHIIIIIIIIHIIIIIIIIIIIIIIDDDDD
@HISEQ:969:HM2KJBCX2:2:1102:7687:85770 2:N:0:ACTATGCA
ATTATACGGCGCCCAACTATCCCTATTAATCATTACGGTGATCCTAGAAACCAACAAAATAGAACCATGCCGTCCTATTCTATTATTCCATGCTAATGTATTCGAGCAAAAATGCCTGCTTTAAACACTCTAATTTTTTCAAGGTAAAGGTCCTGGATCCGCAAGACACCCAATAAAGGACATCGAGTTTCTCCAGAAGGTGAGAAATCAACAGTAACAGTTCATACCCCTTAAGGCATGACCATCACGTCAATCCCGAAATTCAACTACGAGCTTTTTAACTGCAACAACTTTAATATACGCTATTGGAGCTGGAATTACCGCGGCTGCTGGCACCAGACTTGCCCTCCAA
+
DDDDDIIIIIIIIIHIHIHIHIIIIIIHHHIIIIIIIHIIIIIIIIHIIIIIIIIIIIIIIGHIGIIIIGIIHIGHIIIIIIIIIIIFIIGIHIIIIIIICCHHIIIIIIFHHHHIHHHIHHIHHHIIIIIIIIIHFIIIHHIHIIIIHHEHIIIHHEHHIHHHIHIIIHIIIIIHIIIIIHHIHHHCIIIIIIHIIIIIHIIIIIHHIIHHIIHHFHHIIHIIIHIIIIIIIIIHIIHHGIIIIIHIHHFIIIIIHIIIIIIIIIIHHIIIIIIIIHHIHIIIIIIIIIIIHIIIIIIIIIIIIIIIIIIIIIIIIHIIIIIIIIIIIIIIIIIIIIIIIIIIIIIDDDDD
@HISEQ:969:HM2KJBCX2:2:1102:14947:86248 2:N:0:ACTATGCA
ATTATACGGCGCCCCAACTATCCTATTAATCATTACGGTGATCCTAGAAACCAACAAAATAGAACCATGCCGTCCTATTCTATTATTCCATGCTAATGTATTCGAGCAAAAATGCCTGCTTTAAACACTCTAATTTTTTCAAGGTAAAGGTCCTGGATCCGCAAGACACCCAATAAAGGACATCAAGTTTCTCCAGAAGGTGAGAAATCAACAGTAACAGTTCATACCCCTTAAGGCATGACCATCACGTCAATCCCGAAATTCAACTACGAGCTTTTTAACTGCAACAACTTTAATATACGCTATTGGAGCTGGAATTACCGCGGCTGCTGGCACCAGACTTGCCCTCCAA
+
DDDDDIHHIIIIIIIIIIIIIIIIIIIGIIIHIIIIIIIIIIIIIHEEHIIIHHIIIIIIIHEHIIIIHIHEIHIIIIIIHIIIIIIIIIIFGIIIHIGHHEHHIIIIIIIIIIHIIIIIIHHIHIHIIIIIIIIIIIIIIIIIHIIIHIIIIHHGEHIIIHIIIIIHIIHIIIIIIIIIIIIIIIIIIHIIHIIIIIIIIHIIIIIHIIIIIIIHGIHHIIIIIIIIIIIIIIIIIIIIHIIIIIIIIIHIIIIIIIIIIIIIIIIIIIIIIIIIIIIIIIIIIIIIIIIIIIIIIIHHIIIIIIIIIIIIIIIIIIIIIIIIIIIIIIIIIIIIIIIIIIIIIIIDDDDD
@HISEQ:969:HM2KJBCX2:2:1102:3230:87442 2:N:0:ACTATGCA
ATTATACGGCGCCCCAACTATCCCTATTAATCATTACGGTGATCCTAGAAACCAACAAAATAGAACCATGCCGTCCTATTCTATTATTCCATGCTAATGTATTCGAGCAAAAATGCCTGCTTTAAACACTCTAATTTTTTCAAGGTAAAGGTCCTGGATCCGCAAGACACCCAATAAAGGACATCAAGTTTCTCCAGAAGGTGAGAAATCAACTGCAACAGTTCATACCCCTTAAGGCATGACCATCACGTCAATCCCGAAATTCAACTACGAGCTTTTTAACTGCAACAACTTTAATATACGCTATTGGAGCTGGAATTACCGCGGCTGCTGGCACCAGACTTGCCCTCCAA
+
DDDDDIHHHHHIIIIIIIIIIHIIIIIIIIIIIIIIIIIIIIHFHGHHHIIIIIIIIIHHIHHHIGHHI1FCHIGIIIIIIIIIHHIIIEEEHHIIIHIHIEGIHHHIIIIIHHHIIIIIIIHIIIIIIIIIIHIIIIIIIHIHIHIIIIIIIIHHIHHIIIHIIIIIIIHIIIIIIIIIIIIIHIHIIIIIIHIIIIIIIIIIIIIIIIIIIIIIIIIIIIHIHHIIIIIHIIIIIIIIIIIIIIIIIHHGIIIIIIIIIIIIIIIIIIIIIIIIIIIIIIIIIIIIIIIIIHIIIIIIHIIIIIIHIIIIIIIIIIIIIIIIIIIIIIIIIIIIIIIIIIIIIIIIDDDDD
@HISEQ:969:HM2KJBCX2:2:1102:18738:86588 2:N:0:ACTATGCA
ATTATACGGCGCCCCAACTATCCCTATTAATCATTACTCCGGTCCCGAAGGCCAACACAATAGGACCAGACTCCTATCATGTTATTCCATGCTAATGTATTCAGAGCATAAGCTTGCTTTGAGCACTCTAATTTTTTCAAAGTAACAGCGCCAGAACCGTGACCCAGCCAATTAAGGCCAGGAGCATGTCACCGACAAAAGGGATGGAAGGGCAGGTGCAAACCGAGTAGGCGGACTGACCCTTACAACCCAAGATCCAACTACGAGCTTTTTAACTGCAACAATTTAAATATACGCTATTGAAGCTGGAATTACCGCGGATGCTGGCACCAGACTTGCCCTCCAA
+
DDDDDIIIIIIIIIIIIIIIIIIIIIIIIIIIIIIIIIIIIIIIIHHHHIIIIIHIHIIIIIIIIIIIIIIIHHHIIIIIIIIIIIIIIIIGHFHIIIHIIHHIIHIIIHHHHIIIIIIIIHIIIIIIIEHIIIIIIIIIIHHHHHIIIEHHHHHIIIHHIIIIIIIIHGGHHHHFGHIIGHHHHHIIHHHHIHHHIIIIIHHHHHHHIHIHGGCIIIIIHHDIHHHHHHIHEHHHHHHIIIHGDIIHFIIHHHHEHHEHHGDHHGHHEIIIHHGEFHHHHHHIIIHHIHHEHEHIHHHGIIIIHHIIIIIIIIHIGHIIHIHHGHHFHGGIIIIHIIHIIDDDDD
@HISEQ:969:HM2KJBCX2:2:1102:17628:88494 2:N:0:ACTATCCA
ATTATACGGCGCCCCAACTATCCCTATTAATCATTACCTCAAGTTCCGAAGACCAACAAAATAGAACTGAGGTCCTATTCCATTATTCCATGCAACATTATTCGGGCGGTGACGCCTGCTTTAAGCACTCTAATTTTTTCAAAGTAAACGTACCGATCGCCCATGACACTCGGTGAAGAGCACCAAGGGACGTGTCGGTAAAATGTTCAGCCAAGAAGTAGCCACCGGCAGGTGGACCGCTTGGCTTGAACTGAGATCCAACTACGAGCTTTTTAACCGCAACAACTTTAATATACGCTATTGGAGCTGGAATTACCGCGGCTGCTGGCACCAGACTTGCCCTCCAA
+
DCDDDIIHIIIIIIIIIIIIIIIIIIIIIIHIIIIIIIIIIIIIIIIGHIIIIIIIIIIIIIIIIIIIIIIIIIIIHIIIIHIIIIIIIIIIIHIIIIHIIHIIIIIIIIIIIIIIIIIIIIIIIIIIIIIIIIIIHIHIIIIIIIIIIIIIIIIIIIIIIIIIIIIIIHIIIIIIIIIIIIIIIIIIIIIIIIIIIIHHIIIIIIIIIIIIIIIIIIIIIIIIIIIIIIIIIIIIIIIIIIIIHIIIIIIIIIIIIIIIIIIIIIIIIIIIIIIIIIIIIIIIIIIIHIIIIIIIIIIIIIIIIIIIIIIIIIIIIIIIIIIIIIIIIIIIIIIIIIIIIIDDDDD
@HISEQ:969:HM2KJBCX2:2:1102:8921:89019 2:N:0:ACTATGCA
ATTATACGGCGCCCCAACTATCCCTATTAATCATTACGGTGATCCTAGAAACCAACAAAATAGAACCATGCCGTCCTATTCTATTATTCCATGCTAATGTATTCGAGCAAAAATGCCTGCTTTAAACACTCTAATTTTTTCAAGGTAAAGGTCCTGGATCCGCAAGACACCCAATTAAGGACATCAAGTTTCTCCAGAAGGTGAGAAATCAACAGCGACAGTTCATACCCCTTAAGGCATGACCATCACGTCAATCCCGAAATTCAACTACGAGCTTTTTAACTGCAACAACTTTAATATACGCTATTGGAGCTGGAATTACCGCGGCTGCTGGCACCAGACTTGCCCTCCAA
+
DDDDDIIIIIIIIIIIIIIHIIIIIIIIIIIIIIIIIIIIIIIIIGIGHIIIIIIIIIIIIIHIIIIIIFIIIIIHIIHIIIIIIHIIIIIHDHHIIHIIHHHHHHIIIIIIIIIIIIIIGIIIIIIIIIIIIIIIIIIIIIIIIIIIIIHHIIIIIHIIIIIIIIIIIIIIIIGIIIIIIIIIIIIIHHHHHHIIIHIIIIIIIIIIIIIIIIIIIIIIHHIIIIHIIIIHIIIIIIIIIIIHIHHIIIIHIIIIIIIIIIIIIIIIIIIIIIIIIIIIIIIIIIIIIIIIIIIIIIIIIIIIIIIIIIIIIIIIIIIIIIIIIIIIIIIIIIIIIIIIIIIIIIIIDDDDD
@HISEQ:969:HM2KJBCX2:2:1102:7073:90681 2:N:0:ACTATGCA
ATTATACGGCGCCCCAACTATCCCTATTAATCATTACGGTGATCCTAGAAACCAACAAAATAGAATCATGCCGTCCTATTTCATTATTCCATGCTAATCTATTCAAGCATAAAGCCTGCTTTAAACACTCTAATTTTTTCAAAGTAACAGTCCTAGCTTCCTATTACACCTAATGAAAGGCATAATAGTTCACTAGAAGGTGGAGATTGACAACTACCAGTACATGTCCGAAAACACGACCGATATGCCAATCCCGAAATTCAACTACGAGCTTTTTAACTGCAACAACTTTAATATACGCTATTGGAGCTGGAATTACCGCGGCTGCTGGCACCAGACTTGCCCTCCAA
+
DDDDDIHIIHGIIIIIHIIIIIHIIHIIIIHIIHIIIIHHIIIFHHIIHIIIHIIIHHHC@GEEHHIHHIIIGHIHIIIIIIEHHIIHHIIIHHIIIIHHHHHGHHHHIHIHIHHHIHHHIIIIIIIHIGIIIHHHIGHHHEHIHHIIIGHIIHHFHHHIIIIIIIIIIIIIIGIIIIIIIIIIIIIIIHHHHIIIIIIIIHIHHIHHHHHHIIIIIIIIHIIIIIIIIIIIIHIIIIIIIIIIIIIIHIIIIIIIIIIIIIIIHHHIIIIIIIIIHHIIIIIIIIIIIHHIIIIIIIIIIIIIIIIIIIIIIIIIIIIIIIIIIIIIIIIIIIIIIIIHIIIIIDDDDD
@HISEQ:969:HM2KJBCX2:2:1102:3504:89434 2:N:0:ACTATGCA
ATTATACGGCGCCCCAACTATCCCTATTAATCATTACGTCAATCCTAGAAACCAACAAAATAGGATCAAACGTCCTATTTCATTATTCCATGCTAATGTATTCAAGCGTTAGCCTGCTTTAAACACTCTAATTTTTTCAAAGTAACAGTCCTGTTTCCCTGCAACACCAAATTAATGACATTACAGTTCTTCAAGAAGGAGGAACCAGTAAAGCCAGTACATACCAGAGGCACGACCAACCTACTAATCCCGAAATTCAACTACGAGCTTTTTAACTGCAACAACTTTAATATACGCTATTGGAGCTGGAATTACCGCGGCTGCTGGCACCAGACTTGCCCTCCAA
+
DDDCDIIIIIIIIIIIIIIIIIIIIIIIGIIIIIIIIIIIHIIIIIIIIIIIIIIIIIIHHHHGHHIIIIHIHHIIGIIIIIHIIHHHCHIIHIIIHIIIIIIIIIIHHHIHHHIIIIIIIIHHIHIIHIIIHIIIIIHIIIIIIHIIIHIIIHHIIIIIIIIIHIEIIIIHIIIIIIIIHIIIHIIIIHIHGIIIGIIIIIHIIIIHIIIIIIIIIIIHIHIIIIIIIIIIIIIIIIHIIIHIHHDHIHIIIIIIIHHIIIIIIIIIIIIIIIIIIIIIIIIHHHIIIIIHIIIIGIIIIIIIIIIIIIIIIIIIIIIIIIIIIIIIIIIIIIIIIIIIIDDDDD
@HISEQ:969:HM2KJBCX2:2:1102:18170:90728 2:N:0:ACTATGCA
ATTATACGGCGCCCCAACTATCCCTATTAATCATTACGGTGATCCTAGAAACCAACAAAATAGAACCATGCCGTCCTATTCTATTATTCCATGCTAATGTATTCGAGCAAAAATGCCTGCTTTAAACACTCTAATTTTTTCAAGGTAAAGGTCCTGGATCCGCAAGACACCCAATTAAGGACATCAAGTTTCTCCAGAAGGTGAGAAATCAACAGCGACAGTTCATACCCCTTAAGGCACGACCATCACGTCAATCCCGAAATTCAACTACGAGCTTTTTAACTGCAACAACTTTAATATACGCTATTGGAGCTGGAATTACCGCGGTTGCTGGCACCAGACTTGCCCTCCAA
+
DDDDDIIHFIIIIIIIIIIIIIHIIIIIIHIIIIIIIHIIHIIHHIIIIIIIIIIIIHHIIIHGIHHHIIHIHIGHIIIHIIIIIIIIIIIIIHIHHIGHIGHHIIIIIHIHIHHHHIHHIIIIHIIIIHIIIIIIIIIIHIIIIIIIIIIIIIIIIIHHIIIIIIIIIHIIIIIIIIGIIIIIIIIIIIIIIIHIIIIHHHIIIIIIIIIIIIIIIIIIIIIHIIIIIIIIIIIIIIIIIIIIIIHGHIIHIIIIIIIIIIIIIIIIIHIIIIIIIIHFIIIIIIIIIIIIIIIIIIIIHIIIIIIIIIIIIIIIIIIIIIIIIIIIIIIIIIIIIIIIIIIIIIIHCDDDD
@HISEQ:969:HM2KJBCX2:2:1102:14068:90907 2:N:0:ACTATGCA
ATTATACGGCGCCCCAACTATCCCTATTAATCATTACGGTGATCCTAGAAACCAACAAAATAGAACCATGCCGTCCTATTCTATTATTCCATGCTAATGTATTCGAGCAAAAATGCCTGCTTTAAACACTCTAATTTTTTCAAGGTAAAGGTCCTGGATCCGCAAGACACCCAATTAAGGACATCAAGTTTCTCCAGAAGGTGAGAAATCAACAGCGACAGTTCATACCCCTTAAGGCATGACCATCACGTCAATCCCGAAATTCAACTACGAGCTTTTTAACTGCAACAACTTTAATATACGCTATTGGAGCTGGAATTACCGCGGCTGCTGGCACCAGACTTGCCCTCCAA
+
DDDDDIIHHIHIIIIIHIIIIIIIIIIIIIIIIIIIIIIIIIIIIIIHIIIIIIIIIIIIIIHHIIIIIIIGIIGIIIHIIIIIIHIIIIIHIIIIIIHHGHHHHIIIIIHIIIIIIHIHIIIIIHIIIIIIIHIIIIIIIHIIIIIHIIIIIIIIGIIIIIHIIIIIIIHHIHGIIIIIIIIHHHIIIHIIIIIIIIIIIIIIIIIIIHIIIIIIIIIIIIIIIIIIIIIIIIIIIIIIIIIIIIIIIIHGIIIIHIIIIIIIIIIIIIIIIIIIIIIIIIIIIIIIIIIIIHIIIIIIIIIIIIIIIIIIIIIIIIIIIGIIIIIIIIIIIIIIIIIIIIIHGIIIDDDDD
@HISEQ:969:HM2KJBCX2:2:1102:2329:91790 2:N:0:ACTATGCA
ATTATACGGCGCCCCAACTATCCCTATTAATCATTACGTCGATCCTAGAAACCAACAAAATAGAATCAAACGTCCTATTTCATTATTCCATGCTAATGTATTCAAGCGCGAGCTTGCTTTAAACACTCTAATTTTTTCAAAGTAACAGTCCTGATTTCCCATGACACCAAATTAATGACATCGTGGTTCGTCAGAAGGGAGAAACCAATAATGCTAGTACGTACAAAGTACGACCGACATATTAGTCCCGAAATTCAACTACGAGCTTTTTAACTGCAACAACTTTAATATACGCTATTGGAGCTGGAATTACCGCGGCTGCTGGCACCAGACTTGCCCTCCAA
+
BBDDDIHHHHHHHIIHIIHIIHIIIIIIIFHHHIHIGIIIIIGHHHEHHHIIIHHCCHHIIIHHHHHHHHHHHIIIEHIIHGIIIIGCFHHIGIHHIIIIIHHHHIIIIIHIIIIGIIIIHIHGHHFHHHHHIIIIHIIIIIHIIIIIIHHHHIIIIHHHHHHIHHGIIIHIIHHFHIIHHIHIIIIIHHHIHIIIHHHHEHHHGIHIHIIIHIIIGIHHHIIIIIIIIIIIHGIIIIIHHHFHIIIIHEIIIIIHHIHIIIHHHHIIIIIHIIIIHGCGIHIHHIIIIIIIIIIIIIIIIIIIIIIIIIIIIIIIIIIIIIIIIIHIIIIIIHIIIIIDDDDC
@HISEQ:969:HM2KJBCX2:2:1102:14874:91489 2:N:0:ACTATGCA
ATTATACGGCGCCCCAACTATCCCTATTAATCATTACGGCGGTCCTAGAAACCAACAAAATAGAACCGCACGTCCTATTCTATTATTCCATGCTAATGTATCCGAGCAAAGGCCTGCTTTGAACACTCTAATTTTTTCAAAGTAAAAGTCCTGGTTCCCCGACACGGCCAGTGAAGGCCATGCGGCTCCCCAGAAGGAAAGGCCCGGCCGGACCAGTGCACGCGGTGAGGCGGACCGGCCAGCCAGGCCCAAGGTTCAACTACGAGCTTTTTAACTGCAACAACTTTAATATACGCTATTGGAGCTGGAATTACCGCGGCTGCTGGCACCAGACTTGCCCTCCAA
+
@@DDDHICE/CC<<CEGEHHEEHHHEHIHHGHHIH@HE0EEID//DFCG1C<CG10DGH1CG1FCC1//<ECC1@CFHIIHHHIEHE?111<1DC@GGHGHDHDGFH?1D11CHHEHHFF@GGECEHHHEGHIHIGHB@HHHIGGCACA@FDHHEGC<HHGACHDHHHE6HHHHHEEGFHH62=E?86EGD//:HFEFEHD<CCHHCHEEGFHEEIIHDEDDCFIIHIHHBDDCECGIHFHHE<.EF<1EEEHFHIIIIIIHHHHIHEFIHG@@EHGG<FFFIHHF@@IHGCHHC@HC1GCFCHCHHHHIHECIHCHHHHIIIIIHGH?HEHFHHHHCIIDAD@D
@HISEQ:969:HM2KJBCX2:2:1102:19532:91230 2:N:0:ACTATCCA
ATTATACGGCGCCCCAACTATCCCTATTAATCATTACCTCGACTCCGAAAGCCAACGAAATAGAATCGAGATCCTATTCCATTATTCCATGCACTAATGTTCAGGCTGTAACGCCTGCTTTGAGCACTCCAATTTTTTCAAAGTAAACGTGCCGGCCACCAACTGCACTCAATTAAGAGAACAGCAGACGAACCGGCAAAATCGCCCGCATGCACAGTGACACCGCAAGGTGTACCGCGCACGCGAAACCGAGATCCAACTACGAGCTTTTTAACCGCAACAACTTTAATATACGCTATTGGAGCTGGAATTACCGCGGCTGCTGGCACCAGACTTGCCCTCCAA
+
DDDDDIHIIIIIIIIIIHIIIIIIIIIIIIIHIIIIIIIIIGHIIIHHHHIGIHHHHHHHHHHHHIIHIEHIIIHIHIIIIHIIIIIEEGHIIIIGEHHHHHHHIIIIIIIIIIIIIIGHHCGCHIHIHHHIIIIIIIIIHIIIIIIIIHHHIHHIIIIIIHHHHIIIIIIIHGIIIIIIIIIIIIIIIIHIIIHHIIIHIIIIIIIIIIIIIIIIIIIIIIIIIIIIIIIIIIIIIIIHDIHEHIIIIIHIHHHHIIIIIIIIIIIIIIIIIIHIIIIIIIIIHHIIHHIIIIIIIIIIIIIIIIIIIIIIIIIIIIIIIIIIIHIIIIIIIHIIIIIIDDDDD
@HISEQ:969:HM2KJBCX2:2:1102:8853:91729 2:N:0:ACTATGCA
ATTATACGGCGCCCCAACTATCCCTATTAATCATTACGGTGGTCCTAGAAACCAACAAAATAGAACCACAACGTCCTATTCTATTATTCCATGCTAATCTATTCAAGCAATAGCCCGCTTTAAACACTCTAATTTTTTCAAGGTAATGGTCCTGGCTCCCCAACACACCCAATTAAGGACATGCTGGTTCACCAGAAGGAAGACCCGACAACAAGACAGTACTCGCCAAAGACGGACCGCCCGGCCAGGCCTAAAATTCAACTACGAGCTTTTTAACTGCAACAACTTTAATATACGCTATTGGAGCTGGAATTACCGCGGCTGCTGGCACCAGACTTGCCCTCCAA
+
DDDDCIIIIGIIHIIIIIIIIIIIIIIIIIHIIIIIIHIIIIIIIIIIIIHHHHIIIHIHHHHIIIHIIHHIHHIIIHIIIIHHIIHIICHHIIIIIIIIIHHIIIIIIGHHIIHIGIIHHHHIIGHHIIIIIIIHHIIIIFHIIIIIIHIIIHHHHIIIIIIIIIIIIIIHGHHHIIIIIIIIIHIIIIIHIIIIIIIIIIIIIIIIIIIIIIIIIIIIIIHIIIIIII=HIIIIIIIIIIIIHGIIIIHIIIIIIIIIIIIIIIIIIIIIIIIIIIIIIIIIIIIIIIIIIIHIIIIIIIIIIIIIIIIIIIIIIIIIIIIIIIIIIIIIIIIIIIIIIIDDDDD
@HISEQ:969:HM2KJBCX2:2:1102:19163:92023 2:N:0:ACTATGCA
ATTATACGGCGCCCCAACTATCCCTATTAATCATTACGGTGATCCTAGAAACCAACAAAATAGAACCATGCCGTCCTATTCTATTATTCCATGCTAATGTATTCGAGCAAAAATGCCTGCTTTAAACACTCTAATTTTTTCAAGGTAAAGGTCCTGGATCCGCAAGACACCCAATTAAGGACATCAAGTTTCTCCAGAAGGTGAGAAATCAACAGCGACAGTTCATACCCCTTAAGGCATGACCATCACGTCAATCCCGAAATTCAACTACGAGCTTTTTAACTGCAACAACTTTAATATACGCTATTGGAGCTGGAATTACCGCGGCTGCTGGCACCAGACTTGCCCTCCAA
+
DDDDDIIIIIIIIIIHIIIIIIGIIIHHHHIIIGIHIHHHIIIHGIHIIHIGEHHIIGHFGHECEGHIHIIIIGDHHIIIHIIIIHIHHHHEHHHHCFHHHHHIIHHIIHIIIFHHHHHIEHHHHHIIIHHIIGHHHHIIIIHHHIHHHHHHHIHHIIIHHHCIGHIIHHIHIIIHIIIIHHHIHIHIHHGIHIHIIIIIHHIIHIIIIIIHEHHHIIHIIIIIIIHHHGIIIIIHIIIIIIIIIHHHHHGDHDCH?CEIIIIIIHHIIIIIIIIIIIIIHHHIIIHIIIIIHHHHGIHHIHIIIIIIIHIIGIIIHIHIIGIIIIIIHHIHIIIIIIIIIFIIIIIIDDCDD
@HISEQ:969:HM2KJBCX2:2:1102:2755:92507 2:N:0:ACTATGCA
ATTATACGGCGCCCCAACTATCCCTATTAATCATTACGGTGATCCTAGAAACCAACGAAATAGAATCAAGCCGTCCTATTTCATTATTCCATGCTAATGTATTCAGACGTTAGCCTGCTTTAAACACTCTAATTTTTTCAAAGTAACAGTCCTGATTTCCAATCACACCAAATTAATGACATGAAAGTTCCTCAGAAGGTAGAGATTTATCTCACCAGTACAGACAATTAAGCCTGACCAATGGGTAAACCCCGAAGTTCAACTACGAGCTTTTTAACTGCAACAACTTTAATATACGCTATTGGAGCTGGAATTACCGCGGCTGCTGGCACCAGACTTGCCCTCCAA
+
DDDDDIICHHIHIIIIIIIIIIIIIIIIIIIIIIIIIIIIIIIIIIGEHIIHIIIIIIIGIIIIIHIHIIIIIHHIIGIHIIIIIIIIHIIIIIIIIIIIHEHHHIIIIIIIHHHIHIIIHIIIIHHIIIIIHIIIIIIIIHHIIIIIHHIIIIIIIIIIIIHHIIH?FIIIIIIIGHIIIIHIIHIIIIIIIIIIIIIIIIIHHFIIIIIHHIIHIIIHIIIHIIIIHIIIIHIIIIIIIIIIHFDIIIIIIIIIIIIIIIIIIIHHIIIIIIIIIIIIIIIIIIIHHHIHHIIIIIIIIIIIHIIIIIIIIIIIIIIIIIIIIIIIIIIIIIIIIIIIIIHACDDD
@HISEQ:969:HM2KJBCX2:2:1102:13095:93032 2:N:0:ACTATGCA
ATTATACGGCGCCCCAACTATCCCTATTAATCATTACGGTGGTCCTAGAAACCAACAAAATAGAACCACAACGTCCTATTCTATTATTCCATGCTAATCTATTCAAGCAATAGCCCGCTTTAAACACTCTAATTTTTTCAAGGTAATGGTCCTGGCTCCCCAACACACCCAATTAAGGACATACTGGTTCACCAGAAGGAAGACCCGACAACAGGACAGTACTCGCCAAAGACGGACCGCCCGGCCAAGTCTAAAATTCAACTACGAGCTTTTTAACTGCAACAACTTTAATATACGCTATTGGAGCTGGAATTACCGCGGCTGCTGGCACCAGACTTGCCCTCCAA
+
BD@<DH1<0<E<CE<CEHEHF1G@GFHHIEF1CCECEH=CGHCH@11<F@GE@1DH?CFEGC<<1D<@1DCE/<DCE1CECGEHC11@CHHE1<1<FHHHFGG@<<1FF<FHGHGCEGGHHCFCHHHHEFG0DFEHGHGACCHCGHH@IIHGEHB@EHGHHGHHHEHIIIEB8ECHHEHHHHGADD@IHHIHFF=/HHCEHCFEDEGHIIHG:CEGEIHHHHGIHHHEE?HHHHCCHHHDHHH?DFIHHHCIHHIH@CIHHD<CED1@HEG<@EF<HHIIHHFFCG@CHCG<CCIGIIIHHGGCEHIIHHGFCHHCHDCHGHHEIHHCEHIIHHEHHHHHEHD@<D@
@HISEQ:969:HM2KJBCX2:2:1102:9516:93701 2:N:0:ACTATGCA
ATTATACGGCGCCCCAACTATCCCTATTAATCATTACGGCGGTCCTAGAAACCAACAAAATAGGACCGCACGTCCTATTCTATTATTCCATGCTAACGTATTCGAGCAAAGGCCTGCTTTGAACACTCTAATTTTTTCAAAGTAAAAGTCCTGGTCCCCAACACACCCAGTGAAGGGCATGCGGTTCTCCAGAAGAGAAGGCCCGGCCGGACAAGTGCACGCGGTGAGGCGGACCTGCCAGCCAGGCCAAAGGTTCAACTACGAGCTTTTTAACTGCAACAACTTTAATATACGCTATTGGAGCTGGAATTACCGCGGCTGCTGGCACCAGACTTGCCCTCCAA
+
DDDDDIIIHIIIIIIIIIIIIIIIIIIIIIIIIIIIIIIIIIIIIIIGIIIIIIIIHIIIIHHIHIIIIIHHIIIIIHIHIIIIIIIGIIIHIHIIIIIIIIHIHIIIIIIHFIIIIIIIIIIIIIIIIIIIIIIIIHHIIIIIIIIIIIIIHHIIIIIIIIHHHIIIIIIHGIIHIIIIHIIIIIIIIIIIIIIIIIIIIIIIIIIIIIIIIIIIIIIIIIIIIIIIIIIIIIIIIIIIIIIIIIHIIIIIIIIIIIIIIIIIIIIIIIIIIIIIIIIIIHIIIIIIIIIIIIIIIIIIIIIIIIIIIIIIIIIIIIIIHIIIIIIIIIIIIIIIIIIDDDDD
@HISEQ:969:HM2KJBCX2:2:1102:5044:93522 2:N:0:ACTATGCA
ATTATACGGCGCCCCAACTATCCCTATTAATCATTACGGTGATCCTAGAAACCAACAAAATAGAACCATGCCGTCCTATTCTATTATTCCATGCTAATGTATTCGAGCAAAAATGCCTGCTTTAAACACTCTAATTTTTTCAAGGTAAAGGTCCTGGATCCGCAAGACACCCAATTAAGGACATCAAGTTTCTCCAGAAGGTGAGAAATCAACAGCGACAGTTCATACCCCTTAAGGCATGACCATCACGTCAATCCCGAAATTCAACTACGAGCTTTTTAACTGCAACAACTTTAATATACGCTATTGGAGCTGGAATTACCGCGGCTGCTGGCACCAGACTTGCCCTCCA
+
DDDDDIHIIIIIIIIIIIIIIIIHIIIIIIIIIIHIIIIIIIIIGHIIIIIIIIIIIHIHIIHIIIIIIEHHHHHIIIIIIIIIIIIIIHHIIHIIIIIIIHIIIIIIIIIIIIIIIIIIIIIIIHIIIHIIIIIIIIIIIIIIIIIIIIIIIIIIIIIIIIIIIIIHIIIIIIIIIIIIIIIIIIIIIIHHIIIIIIIIIIIIIIIIIIIIIIIIIIIIIIIIIIIIIIIIIIIIIIIIIIIIIIIIIIHIIIIIIIIIIIIIIIIIIIIIIIIIIIIIIIIIIIIIIIIIIIIIIIIIIIIIIIIIIIIIIIIIIIIIIIIIIIIIIIIIIIIIIIIIIIIIIIIDDDDD
@HISEQ:969:HM2KJBCX2:2:1102:1818:93560 2:N:0:ACTATGCA
ATTATACGGCGCCCCAACTATCCCTATTAATCATTACGGTGATCCTAGAAACCAACGAAATAGAATCAGTCCGTACTATTTCATTATTCCATGCTAATGTATTCAGACGATAGTCTGCTTTAAACACTCTAATTTTTTCAAAGTAACAGTCCTGATTTCCCATCACACCAAATAAATGGCATGAAAGTTCCTCAGAAGGTAGAGATCCATCTCACCAGTGCAGACAATTAAGCCTGACCAATGGGTAGACCCCGAAGTTCAACTACGAGCTTTTTAACTGCAACAACTTTAATATACGCTATTGGAGCTGGAATTACCGCGGCTGCTGGCACCAGACTTGCCCTCCAA
+
D@<DB@HGHI//<</@<CGECH1<C?1F@GH11FH1FH@C1<@1<<<1<1F1<CE<0EEHCFEEEHHC1<<@C<1<1DFHHF1<@G?11<CC@1<<1D@<CBEHH=EHHGII0<<<C@A1D1DEFBEHHHCA<HHHHH7<F?HHHEF@@5H9H@CCCD0HEH:.:FGFHIHHFH@@GEIHHHEHGIGHF@HHG@EHE?IFCEIHFHCHFGIGHG?HCFHE>HIHFEIHHEGA1GIHHEGGIIIHFEBAFA?DIHHH@GF1@GHIIIHECGHIIIHIIIIHEHHGEIHIIHHHIHEECIHHHHEFHCHFHHIIIIIIIHIIIIIIIIHHHEIHHCIHIHIIIIHD@@AA
@HISEQ:969:HM2KJBCX2:2:1102:8816:95313 2:N:0:ACTATGCA
ATTATACGGCGCCCAACTATCCCTATTAATCATTACGTTGATCCTAGAAACCAACAAAATAGAATCGAACGTCCTATTTCATTATTCCATGCTAATGTATTCAAGCGCGTGCCTGCTTTAAACACTCTAATTTTTTCAAAGTAACAGTCCTGACTCCCCACAACATCAAATTAATGACATCATGATTCATCAGAAGGGAGAAATCAATGACATTAGTACGTACCGAAGGCACGACCGACGTATTGATCCCGAAATTCAACTACGAGCTTTTTAACTGCAACAACTTTAATATACGCTATTGGAGCTGGAATTACCGCGGCTGCTGGCACCAGACTTGCCCTCCA
+
D?DDDIHIIIIHHIIIIIIIIHIHHIIHHIHIIHIIIIIIIIIIHHIHHIIHIIIIHIGIIHEGHIIIIHHHEGHHIIIIIIIIHIICEHEH?CIHIIHFHHIHHHIHIIIIIIIIIHHHHHHFIIIIHIIIIIHHIHHIIIHIIIHIHHIGHGIIHIHIHIIIIIHIHHIIHHHIIIIIIHHIIIIIIHIIIIIIHIIIIHIIIIIIIIIIIIIIIIIHIHIHIIIIIIIIIIIIHIIIHHHIIHHIIIHIIIIIIIIHIIIIIHIIIIIIIHIIIIIIHHGIHHHIIIIHHIIIIIIIIIIIIIIHIIIIIIIIIIIIIIIIIIIIIIHIIHIIIIIDDDDD
@HISEQ:969:HM2KJBCX2:2:1102:4727:95514 2:N:0:ACTATGCA
ATTATACGGCGCCCCAACTATCCCTATTAATCATTACGGTGATCCTAGAAACCAACAAAATAGAACCATGCCGTCCTATTCTATTATTCCATGCTAATGTATTCGAGCAAAAATGCCTGCTTTAAACACTCTAATTTTTTCAAGGTAAAGGTCCTGGATCCGCAAGACACCCAATAAAGGACATCAAGTTTCTCCAGAAGGTGAGAAATCAACAGTAACAGTTCATACCCCTTAAGGCATGACCGTCACGTCAATCCCGAAATTCAACTACGAGCTTTTTAACTGCAACAACTTTAATATACGCTATTGGAGCTGGAATTACCGCGGCTGCTGGCACCAGACTTGCCCTCCAA
+
DDDDDIHHHIIIIIIIIIIIIHIIIIIIIIIIIIIIIIIIIIIHHIIIIIIIIIIIGIIHIIHIIIIGIIGIHGHHHHIIIIHIIIIIIIIHGHIIIIGIHHHIHIIHIIIIIHIHIHIHHIIHHIIIIIIIIHHHHIIIIIIIIIIIIIIIIIHIIIHHHIIIIIHIHIIIIHHHIIHIIIIHGIHHHHHFGHIIIHIIIIIIIIIIIIIIHHIIGIIIIIIHFIHIIIIIIIIIIIIIHHHHIIIIHHEFIIIIIIIHIIIIIIIIIHIIIIIIIIIIHIIIIIIIIIIHIIIGIIIIIIIIIIHIIIIIIIIIIIIIIIHIIIIIIIIIIIIIIIIIIIIIIIIGDDDDD
@HISEQ:969:HM2KJBCX2:2:1102:15606:95334 2:N:0:ACTATGCA
ATTATACGGCGCCCCAACTATCCCTATTAATCATTACATCGATCCTAGAAACCAACAAAATAGAATCGGATGTCCTATTTCATTATTCCATGCTAATGTATTCAAGCGTGAGCCTGCTTTAAACACTCTAATTTTTTCAAGGTAACAGTCCTAATTCCCCGTGACACCAAATTAATGGCATTACGGTTCTTTAGAAGGTGAGAAATCAATAATATCAGTACATACCAACGGCATGACCGATACATTGATCCCGAAATTCAACTACGAGCTTTTTAACTGCAACAACTTTAATATACGCTATTGGAGCTGGAATTACCGCGGCTGCTGGCACCAGACTTGCCCTC
+
DDDDDIIHHIIGIDIHIHIIIIIHIHIIIIHHIIIIIIIIIIIIIIHIGHIIIIIIIIIIHHHHHHHHIIIIIIHIIIHHIIIIHHHIIIGIIIIIIIIIIEEHIHHIIIHH?HHIIIIIIIIIIIHFHIHFEHHHHHIIGHHHGGHIHIIHGHHHHHIIHHIHEHIHFHHIIHHEEHHHIHHIHIIIIIIIHHEHHHFIIIHHIIHIHHIIHHIIHIHFHFHHHGIHIIIIHGIIIIIIHGHHEHHHIIHGCHEFFIHHEHCEIIIIIIIIHHIIIIIIIHHEHECHGC?FEHGGIHFHHHHHFIHIIIIIIIIIHIIHIHIIHIIIIIHHEHHHIHIDDDDD
@HISEQ:969:HM2KJBCX2:2:1102:12408:96145 2:N:0:ACTATGCA
ATTATACGGCGCCCCAACTATCCCTATTAATCATTACGGTGATCCTAGAAACCAACAAAATAGAACCATGCCGTCCTATTCTATTATTCCATGCTAATGTATTCGAGCAAAAATGCCTGCTTTAAACACTCTAATTTTTTCAAGGTAAAGGTCCTGGATCCGCAAGACACCCAATTAAGGACATCAAGTTTCTCCAGAAGGTGAGAAATCAACAGCGACAGTTCATACCCCTTAAGGCATGACCATCACGTCAATCCCGAAATTCAACTACGAGCTTTTTAACTGCAACAACTTTAATATACGCTATTGGAGCTGGAATTACCGCGGCTGCTGGCACCAGACTTGCCCTCCAA
+
CDDDDIIIHIIGIIIHHIIIIHHIIIIIIIHIIIIIIHHIIIIIHGIIIIIIIIIIIIIIIIIGHIIIIIHIIIIGI?FHHHHEHIIIIIIIIHIGHIIHCDFHIIIIHHEHHIIIIIIGIIIIIIHIIIIIIIIIIIIIIIHHIIIIHHIIIIIIIIIIIHHHIIIIIIHHGHHHHIIIIIHHIHIIHHIIIIIIIIIIIIIIIIIIIHIIHIIIIIIIIIIHIIHIIIIIIIIIIHIIHHHIIHHHGIIHIIHHGIHIIIIIHIIHHEHIHIIHIIIIIHHHHHIIIIIIIIIIIIHHHIHHIIIIIIIIIIIIIIIIIIIIIIIIIIIIIIIIIIIIIIIIIIIICDDDD
@HISEQ:969:HM2KJBCX2:2:1102:2832:96196 2:N:0:ACTATGCA
ATTATACGGCGCCCCAACTATCCCTATTAATCATTACATCGATCCTAGAAACCAACAAAATAGAATCGGATGTCCTATTTCATTATTCCATGCTAATGTATTCAAGCGTGAGCCTGCTTTAAACACTCTAATTTTTTCAAGGTAACAGTCCTAATTCCCCGTGACACCAAATTAATGGCATTACGGTTCTTTAGAAGGTGAGAAATCAATAATATCAGTACATACCAACGGCATGACCGAAACATTGATCCCGAAATTCAACTACGAGCTTTTTAACTGCAACAACTTTAATATACGCTATTGGAGCTGGAATTACCGCGGCTGCTGGCACCAGACTTGCCCTCCAA
+
DDDDDIIIIIIIIIIIHIIIIGIIIIIHIIIIIIIIHHIIIHHHIIIIIIIIIHIIIGIIIIIIIIHIHIIIIHIIHHIIIIIIIIIIIIIIIHEHHIIIHFIIIIIIHIIIIIIIIIIIIIHIIIIIIIIIIIIHHIIIIHEIIIIIIIIIIIIIHIIIIHIIHIIIIIIHHIIIIHIIIIIIIIIIIIHIIIIIIIIIIIIIHHIIHIHGIIIHIIIIIIHHHIIIIIIIIIIIIIIIII?HGFIIDHIIIIIIIIIIIIIIIIIIIIIIHIIIIIIIHHIHHHIIIIIIIIHIIIHIHHIIIIIIIIIIIIIIIIIIIIIIIIIIIIIIIIIIIIIIIIDDDDD
@HISEQ:969:HM2KJBCX2:2:1102:17143:96188 2:N:0:ACTATGCA
ATTATACGGCGCCCCAACTATCCCTATTAATCATTACATCGATCCTAGAAACCAACAAAATAGAATCTGATGTCCTATTTCATTATTCCATGCTAATGTATTCAAGCGTAAGCTTGCTTTAAACACTCTAATTTTTTCAAGGTAACAGTCCTAATTCCCCATAACATCAAATAAATGACATTATGGTTCTTTAGAAGGTGAGAACCAATAAAACCAGTACATACCAAGGCATGACCGATTCCTTGATCCCGAAATTCAACTACGAGCTTTTTAACTGCAACAACTTTAATATACGCTATTGGAGCTGGAATTACCGCGGCTGCTGGCACCAGACTTGCCCTCCA
+
BDDDDGEHIIGDHGHHIIEH@HHHGHFHIICFHHHHIIIHIHIHEHHEEHFHHHGHICCCC?CF?@FHIIIIGHGEHGHFEHHHHHIII?HHIHHHIIIIHHIHIFHHHHGEHHIHEHHHHFFFEHFHHHFHGEHFCCECHFHHHHIHIHHHIHIIHHHHHHH8GGHHHHHEHCHHIHIIHHHHHG<HIHGHHIHIIIIIIIHIIHHFHGIIHHIHHHIHHEIHFHGGIIIIHIEHHIIIHHFHHHHGHGHHDFIHHHHHHCEIIIIIIHHHHIIIIHGIIHEIIIHHEGE=GIIIHIIHHHGGIIIIIIHHHGGIIHHHFIHIHHHHIIIHHHIHDIIBADDD
@HISEQ:969:HM2KJBCX2:2:1102:3903:96689 2:N:0:ACTATGCA
ATTATACGGCGCCCCAACTATCCCTATTAATCATTACCTCGACTCCGAAAGCCAACGAAATAGAACCGAGATCCTATTCCATTATTCCATGCACTAATGTTCAGGCTGTAGCGCCTGCTTTGAGCACTCCAATTTTTTCAAAGTAAACGTGCTGGCCACGCATAGCACTCGGTTAAGAGAACTATACACGAACCAACAAAATCGTCCGGTCAGACAGTAAACACCGCAAGGTGCACCGCCCGACCGAAACCGAGATCCAACTACGAGCTTTTTAACCGCAACAACTTTAATATACGCTATTGGAGCTGGAATTACCGCGGCTGCTGGCACCAGACTTGCCCTCCAA
+
DDDDDHIIIIIIIIIHIIIIIIIIIIIIIIIIIIIIIIIIIIIIIGDHIIIGHHIIIEHIHHIFHIIIIIIIIIIIIIIIIIIIIIHIHIEHHHHIIIHIIHIIIIIIIIIIIIIIIIIIHIIIIIIIIIIIIIIIIIIIIIIHHIIIIIIIIHIIIIIIIIIIIIIIIIIIIIIIIIIIIIIIIIIIIIIIIIIIIIIIIIIIIIIIIIIIIIIIIIIIIIIIIIIIIIIIIIIIIIIIIIIIHIIIIIIIIIIIIIIIIIIIIIIIIIIIIIIIIIIIIIIIIHHIIIIIIIIIIIIIIIIIIIIIIIIIIIIIIIIIIIIIIIIIIIIIIIIIIIIIIDDDDD
@HISEQ:969:HM2KJBCX2:2:1102:4723:96768 2:N:0:ACTATGCA
ATTATACGGCGCCCCAACTATCCCTATTAATCATTACGGTGATCCTAGAAACCAACAAAATAGAACCATGCCGTCCTATTCTATTATTCCATGCTAATGTATTCGAGCAAAAATGCCTGCTTTAAACACTCTAATTTTTTCAAGGTAAAGGTCCTGGATCCGCAAGACACCCAATTAAGGACATCAAGTTTCTCCAGAAGGTGAGAAATCAACAGCGACAGTTCATACCCCTTAAGGCACGACCATCACGTCAATCCCGAAATTCAACTACGAGCTTTTTAACTGCAACAACTTTAATATACGCTATTGGAGCTGGAATTACCGCGGCTGCTGGCACCAGACTTGCCCTCCAA
+
DDDDDIII=HHHDHIHHIIHCEHIHHHIIIIHHIIIIHIFGEH?HGF@GHGHHEEEHIIHHHHIIIHII@EE/DC?EHHHIEHEHHHFCGEH?FEE@H1CHCGHHHFDIIIIIIHHFHHIHIHHGIIIIIHIHHIIIIIHHIIIIHHEGIIIIIIIHHHDHHEHHHHHHHHEIIIHIHHHHIIIIIIHIIIHFHHIIHIGIIIHHIHHHIHHHIIIIIIIIIHFIIH7HGHHIHIIIIIHHIIHHHHHIIIHIIIIIGIIIIIIFHIHIIIIHIGIIIIIHEIIIHFIHIIIIIIIIIHHCIGIIHIIIIIIHIIIIIIIIIIIIIIIIIIIIIIIIIIIIIHHIGIHDDDDD
@HISEQ:969:HM2KJBCX2:2:1102:17074:96600 2:N:0:ACTATGCA
ATTATACGGCGCCCCAACTATCCCTATTAATCATTACGTTGATCCTAGAAACCAACAAAATAGAATCGAACGCCCTATTTCATTATTCCATGCTAATGTATTCAAGCGCGTGCCTGCTTTAAACACTCTAATTTTTTCAAAGTAACAGTCCTGACTCCCCACAACATCAAATTAATGACATCATGATTCATCAGAAGGGAGAAATCAATGACATTAGTACGTACCGAAGGCACGACCGACGTATTGATCCCGAAATTCAACTACGAGCTTTTTAACTGCAACAACTTTAATATACGCTATTGGAGCTGGAATTACCGCGGCTGCTGGCACCAGACTTGCCCTCCAA
+
@00@DC<10<</E/<EHHGH@1<1D1FEE11<DG11<111D1111<11<11<<C10<<F11<11<CF11<</0<C/<1<11<<<1<CCCG1D11<GHHHHG@EGHDHDCH9DB?CEFF8CHGCHHGHEEHHF1F<1?7@HGEHHFHG?<HHHIHEBEHIIH@EHFHAHIHHFAIIHGIIIIIIIGIIIIHHFFFHGFE@FA@@CHIIIIGIFIHGGHFHECIIHFFGG<HDHDECC/G@HHGF@CHHHDH?FD1<H?HHHCECE1FIIIHIHEHHHHGG@C@@HEFCFCCEHHHDIIHHGFIIIIIHFFHG@DE?GIHHHGF@EEHHHGFHHHHHHEFDIIDDDDD
@HISEQ:969:HM2KJBCX2:2:1102:9646:97168 2:N:0:ACTATGCA
ATTATACGGCGCCCCAACTATCCCTATTAATCATTACGGTGATCCTAGAAACCAACAAAATAGAACCATGCCGTCCTATTTTATTATTCCATGCTAATGTATTCAGGCACTAGCCTGCTTTGAGCACTTTAATTTTTTCAAGGTAATAGTCCTGCTTCCCCAACGCACCAAGTGAATGGCATGCTGGTTATTCAGAAGGTAAGAACCCACCACACCAGTACGGACAGTGAAGCCCGACCGATGGACAGATTTCGAAATTCAACTACGAGCTTTTTAACTGCAACAACTTTAATATACGCTATTGGAGCTGGAATTACCGCGGCTGCTGGCACCAGACTTGCCCTCCAA
+
DDDDDIIIIIIIIIIIIIIIIIIIIIIIHIIIIIIIIHIHIIIIIIIIIIIIIIIIIIIIIIHHHIIIIIGIDHHHIGIIHIHIIIIIIIIIHIIIIIIIIIIIIIHIHHIIHIIIIIIIIIIIIIIIIIIIIIIIIIIIHIIIIIIIIIHIIIHIHIHHIIHIGIIIIIGIIIIIIIIIIIIIHIHHIHHHIIIIIIIIIHIIIIHIIIIIHHIIIIIIIIIIIIIIIIIIIIHIIIIIIIIIHIHIIIIIIIIIIIIIIIIIIIIIIIIIIIIIIIIIIIIIIIIIIIIIIHHIIIIIIIIIIIIIIIIIIIIIIIIIIIIIIIIIHIIIIIIIIIIIIIIDDDDD
@HISEQ:969:HM2KJBCX2:2:1102:8245:97817 2:N:0:ACTATGCA
ATTATACGGCGCCCCAACTATCCCTATTAATCATTACGTCGATCCTAGAAACCAACAAAATAGAATCGGATGTCCTATTTCATTATTCCATGCTAATGTATTCAAGCGTGAGCCTGCTTTAAACACTCTAATTTTTTCAAGGTAACAGTCCTAATTCCCCGTGACACCAAATTAATGGCATTACGGTTCTTTAGAAGGTGAGAAATCAATAATATCAGTACATACCAACGGCATGACCGAAACATTGATTCCGAAATTCAACTACGAGCTTTTTAACTGCAACAACTTTAATATACGCTATTGGAGCTGGAATTACCGCGGCTGCTGGCACCAGACTTGCCCTCCAA
+
DDDDDIHHIIIIIHIIIIIIIIIIIIIIIIIIIIIIIIIIHIIIIIIIIIIIIIIIGIIIHIIIIIIIIIIHIIIIIIIHIIIIIIIIIIIHGIIIHHHIIHIIIIHHIIIHIIIIHHHHHIIIIHIIIIIIIIIIIIIIIIIIIIIIIIIIIIIIIIGIIIIIIIIIIIIIIIIIIIIIIIIIIIIIHIIIIIIIIIIIIIIIIIIIIIIIIIIIIIIIIIIIIIIIIIIIIIIIIIIIIIIIHGHIIIIIIIIIIIIIIIIIIIIIIIIIIIIIIIIIIIIIIIIIIIIIIIIIIIHIIIIIIIIIIIIIIIIIIIIIIIIIIIIIIIIIIIIIIIIIIIDDDDD
@HISEQ:969:HM2KJBCX2:2:1102:15786:97722 2:N:0:ACTATGCA
ATTATACGGCGCCCCAACTATCCCTATTAATCATTACGGTGGTCCTAGAAACCAACAAAATAGAACCACAACGTCCTATTCTATTATTCCATGCTAATCTATTCAGGCAATAGCCCGCTTTAAACACTCTAATTTTTTCAAGGTAATGGTCCTGGCTCCCCAACACACCCAATTAAGGACATGCTGGTTCACCAGAAGGAAGACCCGACAACAAGACAGTACTCGCCAAAGACGGACCGCCCGGCCAGGCCTAAAATTCAACTACGAGCTTTTTAACTGCAACAACTTTAATATACGCTATTGGAGCTGGAATTACCGCGGCTGCTGGCACCAGACTTGCCCTCCAA
+
DDADDIGHHHDDD?CHIIIIIIEHHHIIHHHIHIIIIHIIHIIHIHHIGHHHHHHDHIIIIIHHFFHIIIE=DHH0EG@FHHHHIIEGHHHIHCGHHHHIIHHIIIHIIIIIHCGHDHIHIIHHHGHHHHHIIIIIHIIHCGIIIIIHHHHFHIIIIIIIIIIIHHIIIHHFDGHHIIIIIIIIHIIIGHGFHIHHIIII<HHIIIIIHIIIIIHHIIIHIIHIIIIIIIHFHHIIIIIHIIGIIHHHIIHIIIIIIIIIIIFHIHHIIIIIIIHHIIIHEHHIIIIHHIGIIIIIIIHHGEHIIIIIIIIIHIIIIIIIIIIHIIIIIIIIHHHHHIIIIIDDDDD
@HISEQ:969:HM2KJBCX2:2:1102:20702:98886 2:N:0:ACTATGCA
ATTATACGGCGCCCCAACTATCCCTATTAATCATTACGGTGATCCTAGAAACCAACAAAATAGAACCATGCCGTCCTATTCTATTATTCCATGCTAATGTATTCGAGCAAAATGCCTGCTTTAAACACTCTAATTTTTTCAAGGTAAAGGTCCTGGTTCCACATGACACCCAATTAAGGACATCATGCTTCTCCAGAAGGTGAGAAATCAACTGCGACAGTTCATACCCCTTAAGGCACGACCATCACGTCAATCCCGAAATTCAACTACGAGCTTTTTAACTGCAACAACTTTAATATACGCTATTGGAGCTGGAATTACCGCGGCTGCTGGCACCAGACTTGCCCTCCAA
+
D?DDDIIHHHCHHHHHHHIIIIIHHH?GHHIIHGHIIIFFHHHHHIHIHHG?FEHHGHHHIHHIIHHHH??E<<FHE@GHHIII@GHCHICE@FHEHHHIHIIGCHHIH@GHEHIIIGHEHCHGFBHHHIGIHFHCHHC@EHFFBDECHEFEBDBFHHHHHHHHHECCGHHHHHHIIHEHHGC@GHHHGIIHFHGGCGHEHFGE@EHGHHHG/IHHEEGIHEHIHFHHIHIHIGIHHHIHHIIHHEFHHHGIIHHHGHEEHH@EECHEHIHHIIIHFHHGEIIHHCHGC<H@@@C?IHEHIHHHHHH@IIIIEEHEGIIHH?HCIHHHHHGIIHHEHHHFIIHHIIHD@D@D
@HISEQ:969:HM2KJBCX2:2:1102:15188:99150 2:N:0:ACTATGCA
ATTATACGGCGCCCAACTATCCCTATTAATCATTACGGTGATCCTAGAAACCAACGAAATAGAACCAATCCGTCCTATTTCATTATTCCATGCTAATGTATTCAGACGTTAGCCTGCTTTAAACACTCTAATTTTTTCAAAGTAACAGTCCTGATTTCCTATCACACCAACTAAATGGCATGAAAGTTCCTCAGAAGGTAGAGATTTATCTCACCAGTACAGACAATTAAGCCTGACCAATGGGTAAACCCCGAAGTTCAACTACGAGCTTTTTAACTGCAACAACTTTAATATACGCTATTGGAGCTGGAATTACCGCGGCTGCTGGCACCAGACTTGCCCTCCAA
+
DDDDDIIIIIIIIIIIIIIIIIHIIIIIIIIIIIIIIIIIIIIIIIIIIIIHIIIIHIIIIIIIIIIIIIIIIGIHHHHIIIIIIIIIIIIHIHGIIIIHIIHHIIIIIIIHIIIIIIIIIIIIIIIIIIIIIIHHIIIHHIIIIIIIIIIHIIIIIIIIIIIIIIIIIIIIIIHHIIIIIIIIIIIIIIIIIIIHIIIIIIIIIIIIIIIIIIIIIIIIIHIIIIIIIIIIIIIIIIIIIIIIHHIIIIIHIIIIIIIIIIIIIIIIIIIIIIIIIIIIIIIIIIIHIIIIIIIIIIIIIIIIIIIIIIIIIIIIIIIIIIIIIIIIIIIIIIIIIIIIIIDDDDD
@HISEQ:969:HM2KJBCX2:2:1102:8113:100071 2:N:0:ACTATGCA
ATTATACGGCGCCCCAACTATCCCTATTAATCATTACGGTGATCCTAGAAACCAACAAAATAGAACCATGCCGTCCTATTCTATTATTCCATGCTAATGTATTCGAGCAAAAATGCCTGCTTTAAACACTCTAATTTTTTCAAGGTAAAGGTCCTGGATCCGCAAGACACCCAATAAAGGACATCAAGTTTCTCCAGAAGGTGAGAAATCAACAGTAACAGTTCATACCCCTTAAGGCATGACCATCACGTCAATCCCGAAATTCAACTACGAGCTTTTTAACTGCAACAACTTTAATATACGCTATTGGAGCTGGAATTACCGCGGCTGCTGGCACCAGACTTGCCCTCCAA
+
DDDDDIIIIIIIIIIIIIIIIIIIIIIIIIIIIIIIIIIIIIIIIIIIIIIIIIIIHIIIIIHIIIIIIIIIIHIIIIIIIIIIIIIIIIIIHIIHIIIHIGHGHHHIIIIHIHIIIIIIIIIIIIIIIIIIIIIIIIIIIIIIIIIIIIIIIIHIIIHIHIIIIIIIIIIIIIHIIIIIIIIIIIIIIHHIIIIIIIIIIIIIIIIIIIIIIIIIIIIIIIIIIIIIIIIIIIIIIIIIIIIIIIIHIIHFIIIIIIIIIIIIIIIIIIIIIIIIIIIIIIIIIIIIIIIIIIIIIIIIIIIIIIIIIIIIIIIIIIIIIIIIIIIIIIIIIIIIIIIIIIIIIIIIDDDDD
@HISEQ:969:HM2KJBCX2:2:1102:12700:99304 2:N:0:ACTATGCA
ATTATACGGCGCCCCAACTATCCCTATTAATCATTACGGTGATCCTAGAAACCAACAAAATAGAACCATGCCGTCCTATTCTATTATTCCATGCTAATGTATTCGAGCAAAAATGCCTGCTTTAAACACTCTAATTTTTTCAAGGTAAAGGTCCTGGATCCGCAAGACACCCAATTAAGGACATCGAGTTTCTCCAGAAGGTGAGAAATCAACAGCAACAGTTCATACCCCTTAAGGCACGACCATTACGTCAATCCCGAAATTCAACTACGAGCTTTTTAACTGCAACAACTTTAATATACGCTATTGGAGCTGGAATTACCGCGGCTGCTGGCACCAGACTTGCCCTCCAA
+
DDDDDHIIGIHIIIIIHIIIIIIIIIIIHGHIIHHHIIIIIIIHE@HEEHHHIHIIIGHIHIHIHHIHIFHHIHHIIHHFHIFHCHIIHHHHIGIIIGHHHHHIGIIIHHHHIIHEEHHEGHHHIIIHIIIIIIIIHIIIHIHHHHGIIIIIIHHHHHHHEHHIHIIIIIIGIHIHIHIIIHIIIHIIIGIGIHIIIIIIIIIIIIIIIIIIIIIIIIIIIIIIIHGIIIHHIIIIIIIIIIIIIIIIIIIHIIIIIHIHIIIIIIIIIIHIIIIIIIIIHHIIIIIIIIHIIIHHIIIIIIIIHIIIIIIIIIIIIIIGIIIIIIIIIIIIIIIIIIIIIIIIIIIIDDDDD
@HISEQ:969:HM2KJBCX2:2:1102:19243:100360 2:N:0:ACTATGCA
ATTATACGGCGCCCCAACTATCCCTATAATCATTACGTCGATCCTAGAAACCAACAAAATAGAATCAAACGTCCTATTTCATTATTCCATGCTAATGTATTCAAGCGTGCGCCTGCTTTAAACACTCTAATTTTTTCAAAGTAACAGTCCTGATTCCCCACGACACCAAATTAATGACATCGCGGTTCTTCAGAAGGTAGGAACCAATAATGCCAGTGCGTACCGAGGCACGACCGACAATCTGATCCCGAAATTCAACTACGAGCTTTTTAACTGCAACAACTTTAATATACGCTATTGGAGCTGGAATTACCGCGGCTGCTGGCACCAGACTTGCCCTCCAA
+
DDDDDIIIIIIGIGIIIIHHFHIIIIIGHIIIIIIHIIIIIIIIIIIIIIIIIIIIIIIIIHIIIIIEHHEFHHIIHHIIIHIHIIIIIHIHHIIIIIIIIIHIIHIIHIIIIHIIIFIIHIIIIIIIIHHIIIGHIIIIIIIIIIIIHIIIIIIIIIIIIIIHIIIIIIIIIIIIIIIHIIIIIIHIIIIIIIIHIIIIIIIIIIHIHHHIIIIIIIIIHIIIIIIIIIIIIIIIIIIIIHHIIIIHIHIHIIIIGIIIHHGIIIIIIIHIIIIIIIIIIHHHIIIIIIHGIIIIIIIIIIIIIIIIIIIIIIIIIIIIIIHIIIIIIIIIHIIIIIIDDDDD
@HISEQ:969:HM2KJBCX2:2:1102:6304:100790 2:N:0:ACTATGCA
ATTATACGGCGCCCCAACTATCCCTATTAATCATTACGTCAATCCTAGAAACCAACAAAATAGGATCGTCGTCCTATTTCATTATTCCATGCTAATGTATTCAAGCGTTAGCCTGCTTTAAACACTCTAATTTTTTCAAAGTAACAGTCCTGTTTCCCCGCAACACCAACTTAATGGCATTACGGTTCTACAAGAAGGAGGAATCAGCAAAGCCAGTGCATACCAGTGGCACGACCAACTTGCTGACCCCGAAATTCAACTACGAGCTTTTTAACTGCAACAACTTTAATATACGCTATTGGAGCTGGAATTACCGCGGCTGCTGGCACCAGACTTGCCCTCCAA
+
DDADDHCE=H?DHHHHHICHIHIHHHHHIIIIHHEHIHHHHIIIIIHCHHIIGIHHIIIGHIEHHIICFHHIEHIIII@@HHHCHHIHIIIIIGIFHGHHHCGFIHHHHHHIHHHIIIIHHHIIIIIIIIIIHIHFHHIHIIIIIIIIIHHIHHIIFHIHIIIIIHIIIHHH?IHIIIHIHIGIIIIIHIIHIIHIIIHIIHIHHHIHHFIIHHIIIIIIIIIHEIIIIIIIHHHEGIIHIIHGIHHHHEIIHGIIIHHHIIIIIIIIHHHIIIIHGHHHIHIHHHIIIIIHEHHCIIHIIIGIIIIIIIHIIIGIIIHGIIIIIIIIIIIIIIIIIHHIDCDDC
@HISEQ:969:HM2KJBCX2:2:1102:7725:100556 2:N:0:ACTATGCA
ATTATACGGCGCCCCAACTATCCCTATTAATCATTACGGCGGTCCTAGAAACCAACAAAATAGAACCGCACGTCCTATTCTATTATTCCATGCTAACGTATTCGAGCAAATGCCTGCTTTGAACACTCTAATTTTTTCAAAGTAAAAGTCCTGGTCCCCAACACGCCCAGTGAAGGGCATGCGGTTCTCCAGAAGAAAAGGCCCGGCCGGACAAGTGCACGCGGTGAGGCGGACCTGCCAGCCAGGCCAAAGGTTCAACTACGAGCTTTTTAACTGCAACAACTTTAATATACGCTATTGGAGCTGGAATTACCGCGGCTGCTGGCACCAGACTTGCCCTCCAA
+
DCDDDIIIIGIIIIIIIIIIIIIIIIIIIIIIIIIIIIIIIIIHGIFFHIIIIGII?HHHIIHIIIIGGIIIIIHIHIGHIIIGHHIHIIHIIHIIHIIIHHHHIIIIIIIHIIIIIIIIIIIIIIIIHIHIHIIIIIIIHIHIIIIIHIIHIIIIIIIIIIIIIIHHHIIIIIIIIIIIIIIIIIIHIHIIIIIIHIIGIIHIIIIIIIIIIIIIIIIIIIIIIIIIIIIIIIIIIIIIIHGIIIHHIIIIIIIIIIIIIIIIIIIIIIIIIIIIIIIIIIIIIIIIIIIIIIIIIIIIIIIIIIIIIIIIIIIIIIIIIIIIIIIIIIIIIIIIIIICDDDD
@HISEQ:969:HM2KJBCX2:2:1102:12373:101177 2:N:0:ACTATGCA
ATTATACGGCGCCCCAACTATCCCTATTAATCATTACGTCGATCCTAGAAACCAACAAAATAGAACCATGCCGTCCTATTCTATTATTCCATGCTAATGTATTCGAGCAAAAATGCCTGCTTTAAACACTCTAATTTTTTCAAGGTAAAGGTCCTGGATCCGCAAGACACCCAATAAAGGACATCAAGTTTCTCCAGAAGGTGAGAAATCAACAGTAACAGTTCATGCCCCTTAAGGCATGACCATCACGTCAATCCCGAAATTCAACTACGAGCTTTTTAACTGCAACAACTTTAATATACGCTATTGGAGCTGGAATTACCGCGGCTGCTGGCACCAGACTTGCCCTCCAA
+
DDCBDIHGIIHGIIHIIIIIIIHHHIHE??HEEHEEHEHHHHHIHHEHIIHFHHEHHGHH?GHI?EHIIEHIDC//CECHHH@HHHGEHHEHIGHICHHIIHFHHIIIHHDHHHEHIHIIHEHHEHHIHHGHGHHEHIIIGIIIIIHHHHIIIIIIIHHGIGHHHHDIIIIIIIIIIHFFHHHHHEHHHDFHIIIIIIIHIHHIIIIIHH<IHHHHHGHEIII=IIIHEIHIIIIIIIIIHHIIIIIIIHHDIHIIHIHHEHIIIIIIHHIIIIIIIIIIIIIIIIIIIIIIIHHIHHIGIHHIIIIHIIIIIIIIIHIIIIIIIIIIHHIIIIHGHHFIHEIIHEHFDDDDB
@HISEQ:969:HM2KJBCX2:2:1103:17974:2590 2:N:0:ACTATGCA
ATTATACGGCGCCCCAACTATCCCTATTAATCATTACCTCGACTCCGAAAGCCAACGAAATAGAACCGAGATCCTATTCCATTATTCCATGCACAAGTGTTCAGGCTGTAGCGCCTGCTTTGAGCACTCCAATTTTTTCAAAGTAAACGTGCTGGCCACACATGGCACTCGATTAAGAGAACCATGCACGAACCAACAAAATCGTCCGGGCAAACAGTAGACACCGCAAGGTGCACCGCTCGCCCGAAACCGAGATCCAACTACGAGCTTTTTAACCGCAACAATGTTAATATACGCTATTGGAGCTGGAATTACCGCGGCTGCTGGCACCAGACTTGCCCTCCAA
+
CDDDDIIIIIIIIIIIIIIIIIIIIIIIHIIIIIIIIIIIIIIIIIIIIIIIIGHIIGGIIIIHHIIIHHIIIIIIIGHIIIHIIIIIHIHIIHIIIIIIIIIHIIHIIIIIIIIIIIIIIIIIIIIIIIIIIIIIIHIIIIIIIIHIHIIIIHIIIIIIIIIHIIIIIIIIIIIIIIIIIIIIIIIIIIIIIIIIIIIIHHIIIIIIIIIIIIIIIIIIIIIIIIIIIIIIIIIIIIIIIIIIHIIIIIIIIIIIIHIIHHHIGIHIIIIIIIIIIIIHIIIIIIIIIIIIIIIIIIIHIIIIIIIIIIIIIIIIIIIIIIIIIIIIIIIIIIIHIIIIIDDDDD
@HISEQ:969:HM2KJBCX2:2:1103:16323:4240 2:N:0:ACTATGCA
ATTATACGGCGCCCAACTATCCCTATTAATCATTACGTCGATCCTAGAAACCAACAAAATAGAATCAAACGTCCTATTTCATTATTCCATGCTAATGTATTCAAGCGTGCGCCTGCTTTAAACACTCTAATTTTTTCAAAGTAACAGTCCTGATTCCCCACGACACCAAATTAATGACATCGCGGTTCTTCAGAAGGTAGGAACCAATAATGCCAGTGCGTACCGAGGCACGACCGACAATCTGATCCCGAAATTCAACTACGAGCTTTTTAACTGCAACAACTTTAATATACGCTATTGGAGCTGGAATTACCGCGGCTGCTGGCACCAGACTTGCCCTCCAA
+
DDD@DHHIIHIHHIIIIIIIIIIIHIIIIHHHIIHIIIHIHIHHHHHIHIIIIIIIIIIIIIIIIIHIIHHIIIIIIHIHIIIIIHIFEHIHHIIHIIIIIHHHHHIIHIHIIIIIIHIIHIIIIIHHHIHHHIIIIIIGIIIIHHHHIIIHIIIIIIHHHHHHIIIIIIIIIHIIHIIIIHHHHIIIHHHIHIIHHGHHHIIIIIHIIIIIIIIIIIIHHIIIIHHIIIIIIIIIIIIIHHHIHHIIHHIIIIIIIIHHIIIIIIIIIIIIIIIIIHIIIIHIIIIIIIIIHGIHIIIHHIIIHHHHHIIIIIHIIIIIIIIIGIIIIIIIIIHHIIIDDDDD
@HISEQ:969:HM2KJBCX2:2:1103:16335:3202 2:N:0:ATTATGCA
ATTATACGGCGCCCCAACTATCCCTATTAATCATTACGTCAATCCTAGAAACCAACAAAATAGGATCGAACGTCCTATTTCATTATTCCATGCTAATGTATTCAAGCGTTAGCCTGCTTTAAACACTCTAATTTTTTCAAAGTAACAGTCCTGTTTCCCTGCAACACCAAATTAATGACATTACAGTTCTTCAAGAAGGAGGAATCAGTAAAGCCAGTACACACCATTGGCACGACCAACCTACTGACCCCGAAATTCAACTACGAGCTTTTTAACTGCAACAACTTTAATATACGCTATTGGAGCTGGAATTACCGCGGCTGCTGGCACCAGACTTGCCCTCCAA
+
<DDDDGCCHDHGHIIIIIIGHIIIHHHIHIIHIIIIIIIGHFHEHIIGHIIIHIIIIIICHHHIIIIIICCHHCEHHIHHHFHHHIIHIHIHIIIIIIIIIHHHHIIIHIIHHCHHHHHHIIHIIIIHGHHHHHHHEEHHIHGHHHFHHIHGHHIIHIHHHHHIIIIHIHGHHGGHFIIHGHHIHHIHHIHHHHHIHGHHGHHHGEHGGIIIHIIHHIIIIIHGIHHHEHHIIIIIIIIIIIHFHHIIIHHHIIIIIIIHHHIIIIIHIIHEIIIIIHIIIHIIIHIHIIHIIIIIHHHHIIHIIIIIHIIIIIIIIIIIIIIIIHIIIIIHHHHHIIIIIDDDDD
@HISEQ:969:HM2KJBCX2:2:1103:7243:3543 2:N:0:ACTATGCA
ATTATACGGCGCCCCAACTATCCCTATTAATCATTACCTCGACTCCGAAAGCCAACGAAATAGAACCGAGATCCTATTCCATTATTCCATGCACTAATGTTCAGGCTGTGACGCCTGCTTTGAGCACTCCAATTTTTTCAAAGTAAACATGCTGGCCAATCCATAGCACTCGATTAAGAGAACTAGGGCCGAACCAGCAGAATCGTCTGCCCTAGCAGAACCACAACAAAGTGGACCACCAGAGCAAAACCGAGATCCAACTACGAGCTTTTTAACCGCAACAACTTTAATATACGCTATTGGAGCTGGAATTACCGCGGCTGCTGGCACCAGACTTGCCCTCCAA
+
ABDDDIIIIIIHIIIIIIIIIHHHIIIIIIIIIIIIHHIIHHIIHHHDHHIIIIIIHIIIIIIHFHHIIIIGIIIIIHIIIIIIIHIIHHIIHEHHIIHIIIIIIIIIIIIIIIIIIIIEHIIIIIIIIHIHHIHHHGIIIIIIIIIIIIIIHIIIIIHHHHIIIHIIIHIIHHIIIIIHIIIIIIHHHHIHIIIIIIIIHIIIIIIIIIIIIIHIIIIIIIIIIIHHIIIHIIIIIIIIHHHHGHHHDIIIIHHHIIIIIGIIIHHIHIIIIIIIIIHHIHHHHHHHHHHHHHIIIIIIHEIIIIIIIIIIIIIIHIIIIIIIIIIIIIIHIIIIIIIIHDDDD@
@HISEQ:969:HM2KJBCX2:2:1103:11436:4526 2:N:0:ACTATGCA
ATTATACGGCGCCCCAACTATCCCTATTAATCATTACGTTGATCCTAGAAACCAACAAAATAGAATCGAACGTCCTATTTCATTATTCCATGCTAATGTATTCAAGCGCGTGCCTGCTTTAAACACTCTAATTTTTTCAAAGTAACAGTCCTGACTCCCCACAACATCAAATTAATGACATCATGATTCATCAGAAGGGAGAAATCAATGACATTAGTACGTACCGAAGGCACGACCGACGTATTGATCCCGAAATTCAACTACGAGCTTTTTAACTGCAACAACTTTAATATACGCTATTGGAGCTGGAATTACCGCGGCTGCTGGCACTAGACTTGCCCTCCAA
+
DDDDDIHHHIIIIIGHHHIGHIFHIIHIIIIIIIIGIIHIHIIIGHHEHHHIIGGHIIHIHIFHIHIIHEHHIGHHHHHCHIHHIHHIGIIIIG@GIHHIHFIHHHIIIIHHHIIIIHHHIIIIIIHIIHHHHHHHHIIHHIHHHHHHEHHIHIIHGHIIIIHHHEEHHHHHIHHDHHHIIHEIHGIIIIIIIIHIIIHHIIHIIIIHHIIIIIIIIIIIHEHHCHIIHIIIIHIHIIIIIFIIHIIIIGHHHHHIIIIIHHEHHHIHIIIHHHHIIIIHIHIHIIIIHIIIHGIIIIIIIHHIHGHIIIIIIIIIIIIIIIIIIIIIIIIGIHIIIIIIIDDDDD
@HISEQ:969:HM2KJBCX2:2:1103:11103:6107 2:N:0:ACTATGCA
ATTATACGGCGCCCCAACTATCCCTATTAATCATTACGGCGGTCCTAGAAACCAACAAAATAGAACCAACGTCCTATTCTATTATTCCATGCTAATGTATTCGAGCATAGGCCTGCTTTGAACACTCTAATTTTTTCAAAGTAAAAGTCCTGGTTCCCCAACACACCCAGTGAAGGGCATGAGGCTCCCCAGAAGGAAAGATCCGGCCGGACCAGTACACGCGGTGAGGCGGGCCGGCCAGCCAGACCCAAGGTTCAACTACGAGCTTTTTAACCGCAACAACTTTAATATACGCTATTGGAGCTGGAATTACCGCGGCTGCTGGCACCAGACTTGCCCTCCAA
+
BCDADIIHHIIIIHHIIHIIE?GHHHFH1GHEHIH@CE@EHHICCHGGHIHII@GEC<GHHI@HFHHII0<EFHHHHIEHHIHGGG?HCGHG1DHIHHHHIIIIHIIHHIHHHGGHGHHHHHHIHIIIIIIIHIIHIIIHIIHIIHGHIIIHGHHHHIHHHHEGFIIHIIIIIIHIIIIIIIIIHHHEEIIIIIIIIIIHHHHIIIIIIIIGIIIIHHII=IIIIIIIIIIIIIHII?HIIIHIHIIIIIIIIIIIIIIIIIIIIIIIIIIIHIIIIIIIIIIIIIIIIIIIIIIIIIIIIIIIIIIIIIIIHIIIIIIIIIIIIIIIIIIIIIIIIIIDDDDD
@HISEQ:969:HM2KJBCX2:2:1103:7922:7051 2:N:0:ACTATGCA
ATTATACGGCGCCCCAACTATCCCTATTAATCATTACGGCTTTCTAAGAACCAAACAAATAAGAGCCGCGTCCCTTTCCTATTATTCATGGTTAATGTATTCGAGCAAAGGCCTGCTTTGAACACTCTAATTTTTTCAAAGTAAAAGTCCTGCTTCCCGAACACACCCAGTGAAGGGCATGCCGTTCCGCAGAAGGAAAGGCCCGGCCGAACCAGTGCACGCGGTGAGGCGGACCGGTCAGCCAGGCCCAAGGTTCAACTACGAGCTTTTTAACTGCAACAACTTTAATATACGCTATTGGAGCTGGAATTACCGCGGCTGCTGGCACCAGACTTGCCCTCCAA
+
@DDBDIHHCHHDHHHGHIIIH?CHHHIIHHHHHI?11<0///1<1111<D111<C<1FE111<1111/<///<011<1111<<<<1<<1<<<1<.H86IH*H8FC-EG8HHI8H?9HHH8HI9I9H8HHHHGFIIA7EA9-HIHHIIGIGHHGHHDGHGHHHHEAIIGIGHHHHHGHHFFIIHIIHIIIIFIHGGGIIIIGIHHGIHDFIIHIGIHGIIFHHHGIIGIIIHHIHIIGGHIFHFHHFHEFHHHHGIIIHIIIHIIHGIIIIIIHHCGEIIIIIIIHIIHFIIHIIIHHHGFIIIHIHIHHHHHHHIHIHHHGHIIIIIIIIIIIIIHDHHDCDDC
@HISEQ:969:HM2KJBCX2:2:1103:13298:7351 2:N:0:ACTATGCA
ATTATACGGCGCCCAACTATCCCTATTAATCATTACGTCGATCCTAGAAACCAACAAAATAGAATCAAACGTCCTATTTCATTATTCCATGCTAATGTATTCAAGCGTAAGCCTGCTTTAAACACTCTAATTTTTTCAAAGTAACAGTCCTGATTCCCCACGACACCAAATTAATGACATCGCGGTTCTTCAGAAGGTAGGAACCAATAATGCCAGTGCGTACCGAAGCACGACCAACAATTTGATCCCGAAATTCAACTACGAGCTTTTTAACTGCAACAACTTTAATATACGCTATTGGAGCTGGAATTACCGCGGCTGCTGGCACCAGACTTGCCCTCCAA
+
BDDDDHHGHEHIHIIIIHIIIIIHHIHHIIIIIIIHHIIIIIIIHIIHHHHHGHHIIIIIIIIIIIIHIFCGHIIIIIIHIIIEEHHIIIHEHHIIHIHHIHIHHHHHIIIIHIIIIGHIIHIHHHHIIGIIIHHIIHIHHFIIIHHHHIIHHIHIIIIHIHFHHIHHHHGHHIHHHHHHIHIIIIIIIIIIHIIHIIIIIIIIIIIIIIIIIIHHFIIHHHHGIHIHIIHFIIIIHHIHHHGHIIIIIIIIIHIIIHGHHHHIHIFIIIIIHIIIIIIIIHEHHIIIIHEIIIHHIIIIIIIIIIIIIIIIIIIIGIIIIIIIIIIIIIHIHHIIIHICDDDD
@HISEQ:969:HM2KJBCX2:2:1103:11649:7364 2:N:0:ACTATGCA
ATTATACGGCGCCCCAACTATCCCTATTAATCATTACTTTATCCCTAGAAACCAACAAAATAGGAACAAAGTCCTAGATTATTATTCCATGCTAATATATTCAGAGCAATCGCTTGCTTTAAACACTCTAATTCTTTCAAAGTAAATGATCTAGCAGTGGACGGCCCCACCCAGTAAAGGACAGAACCGCACCGACTAGAAGGATGGTGGACGCACGTCAGCACTCACGAACCTGCTACAGCCCGTGGGCCAAGCGCATCACACCAGAAATTCAACTACGAGCTTTTTAACCGCAACAACTTCGATATACGCTATTGGAGCTGGAATTACCGCGGCTGCTGGCACCAGACTTGCCCTC
+
DABDBHI@@<CEDHIGIH?HFFEFHDCGHHEHEHHHIIIGGEEEEHH@GHI1CFHHEHEHHIH?HHIIHHHHHEHHHHHEHHIIGEHEHE<FEFHCE<CCF1DFHHHHHIFHHGHGHGGHIHHHIHHFGHHHIHIHC@HGECHGHHHGHHHIHEEGHHHCHHHHHHHEHGHHEHHIHEHIGHHEHEDHCHIHHHHHEHEIHIHHHHHEHDEDIIIHF?HGEDAEHHHHGHHFHHEHHIIIIIHIIIHHHFHHHHHHFHIGIHF@HHEHIHIHHHH@D<GCCC=EIHHHCEGHHCHHHEHEC1IHHEHE<CGEHHHHGEFCEG@HEIIHHDIGGIIIHCGCEEFHFD1EHHE1GDA@@D
@HISEQ:969:HM2KJBCX2:2:1103:10754:9195 2:N:0:ACTATGCA
ATTATACGGCGCCCCAACTATCCCTATTAATCATTACGGTGATCCTAGAAACCAACAAAATAGAACCATGCCGTCCTATTTTATTATTCCATGCTAATGTATTCAGGCACTAGCCTGCTTTGAGCACTCTAATTTTTTCAAGGTAATAGTCCTGCTTCCCCAACGCACCAAGTGAATGGCATGCTGGTTATTCAGAAGGTAAGAACCCACCACGCCAGTACGGACAGTGAAGCCCGACCGACGGACAGATTCCGAAATTCAACTACGAGCTTTTTAACTGCAACAACTTTAATATACGCTATTGGAGCTGGAATTACCGCGGCTGCTGGCACCAGACTTGCCCTCCAA
+
CDCDDIHHHIIIIIHHIIIHIIIIIIIIIIIIIIIHHIHHHHHHIIIIIIIIHEHIIGHIIHHEHHGHHIGCHHIDHIIIIHHHIIIIGHIIHIFHHHGHHHIIHIIHHHGHIIHIHHIHEEHHIIIGIHHGIHIIIIIIIIIIIIIIHHHIIIIGHIHIHHIIHIIIHHHIIHIIHIIIIIGHIIIIIIIIIIIIHHHGHHIIHIHHIIIHHIIHIIIHIHIIIIIIIIIIIIIHHGIIHIIIIHFIIHHHHHIIIHIIIIIIIIIIHIIIIIIIHGIIIHIIIIIIIIIIIHIHGIIIIGIIIIIIIHHIHIHIIIIIIIIIIGIIIIIIIIIIIIIHIIIDDDDD
@HISEQ:969:HM2KJBCX2:2:1103:4202:8702 2:N:0:ACTATGCA
ATTATACGGCGCCCCAACTATCCCTATTAATCATTACGGCGGTCCTAGAAACCAACAAAATAGAACCGCACGTCCTATTCTATTATTCCATGCTAACGTATTCGAGCAAATGCCTGCTTTGAACACTCTAATTTTTTCAAAGTAAAAGTCCTGGTCCCCAACACGCCCAGTGAAGGGCATGCGGTTCTCCAGAAGAAAAGGCCCGGCCGGACAAGTGCACGCGGTGAGGCGGACCTGCCAGCCAGGCCAAAGGTTCAACTACGAGCTTTTTAACTGCAACAACTTTAATATACGCTATTGGAGCTGGAATTACCGCGGCTGCTGGCACCAGACTTGCCCTCCAA
+
CDDDDHIIGHGIIIIIIIIIIIIIIIHIHFHIIIIII1EHHIIIIIEGHIIIIIIIHIICHHEEHHGEHIIIIIIIHHIIHHIIGHIIIIIIGFIHIIIIIIHIHHIIIIIIHIIIIIIHIHIIIIIIIIIIIHIIIIIIIIHIHHHHGHIHHHHIHHIIIIIIIHGHIHIHHIIIIIHIIHHHHHHHHHHIIIIIIIIIIIHIIIHIIIIIHIIIIIHIIIIIIIIIIII=IIIIIIHIHFGIIIHEGHIFIIIIIIIIIIIIHIIIIIIIIIIIHIIIIIIHHIIIIIIIIIIIIHIIIHIIIIIIIIIIIIIIIIIIIIIIIIIIIIIIIIIIIIIDDDDD
@HISEQ:969:HM2KJBCX2:2:1103:11372:9765 2:N:0:ACTATGCA
ATTATACGGCGCCCCAACTATCCCTATTAATCATTACGGTGATCCTAGAAACCAACAAAATAGAATCATGCCGTCCTATTTTATTATTCCATGCTAATGTATTCAAGCAAAATGCCTGCTTTAAACACTCTAATTTTTTCAAAGTAAAGGTCCTGGTTCCCCGCGACACCCAATTAAGGGCATCGCGGTTCTCCAGAAGGTGAGAAATTGACTACACCAGTTCATGCCCCTTAAGGCACGACCGATGTGTCAATCCCGAAATTCAACTACGAGCTTTTTAACTGCAACAACTTTAATATACGCTATTGGAGCTGGAATTACCGCGGCTGCTGGCACCAGACTTGCCCTCCAA
+
DDDDDIIIIIIIIIIIIIIIIIHIIHIIIIIIIIIIIIIGHIIIIIIIIIIIIIIHHHHHIIIEHHIHIIIIHHHIIIIIHIIIIIIIHGIIIIIIIIHHIFHIIIIIIIHHIIIIIIIHIIIIIIIIIIIIIIIIIIIIIHHIHIHHIIIIIHGIHIIIIIIIIIIIIIIIIIIHIIIIIIIIIIHHHHIIIIIIIIIIIIIIIIIIIIIIIIIIIIIIIIIIIIIIIIIIIIIIIIIIHIIIIIIIIIHIIIIHIIIIIIIIIIIIIIIIIIIIIIIIIIIIIIIIIHIIIIIIIIIIIIIIIIIIIIIIIIIIIIIIIIIIIIIIIIIIIIIIIIIIIIIIIIIDDDDD
@HISEQ:969:HM2KJBCX2:2:1103:12641:9810 2:N:0:ACTATGCA
ATTATACGGCGCCCCAACTATCCCTATTAATCATTACGTCGATCCTAGAAACCAACAAAATAGAATCAAACGTCCTATTTCATTATTCCATGCTAATGTATTCAAGCGTGAGCCTGCTTTAAACACTCTAATTTTTTCAAAGTAACAGTCCTGATTCCCCACAACACCAAATAAATGACATCATGGTTCGTCAGAAGGGAGAAACCAACAATGCCAGTACGTACCTAGGCACGACCGACATGATGGTCCCGAAATTCAACTACGAGCTTTTTAACTGCAGCAACTTTAATATACGCTATTGGAGCTGGAATTACCGCGGCTGCTGGCACCAGACTTGCCCTCCAA
+
ABAD?GHIH/E<F/CGH@GECFHFHICEHII?EHHHHGH@CCG1EHHCEEHHFGH0C1E1F1<11<FHG1CHH1CGHHHEECGH?GHIIHHHH?GHHHIHG?IIHGGHEFHIHHHHHIGGGHEHH@?IHHHHIIHGIHGGIIIIIHHHHHGHFHHEHG<CGIHHHFHHHHIHHIHFGCCGHCHHIIIIHHEHIIIHIIHHIGHHHIIIIIHGHEGIIIHHIIIIIGIIHHIIIHIIIHIIHHHGIHHFFHHIHHEIIIHGHHIIIHHIIIIIIIIIIIIIGIHIHFIIIIHIIHCHHIHEIIHHHHHHEHHIIIIIIIIIIIIIIIIIHIHHGHCIHIIID@DD@
@HISEQ:969:HM2KJBCX2:2:1103:12966:9991 2:N:0:ACTATGCA
ATTATACGGCGCCCCAACTATCCCTATTAATCATTACGGTGATCCTAGAAACCAACAAAATAGAACCATGCCGTCCTATTCTATTATTCCATGCTAATGTATTCGAGCAAAAATGCCTGCTTTAAACACTCTAATTTTTTCAAGGTAAAGGTCCTGGATCCGCAAGACACCCAATTAAGGACATCAAGTTTCTCCAGAAGGCGAGAAATCAACAGCGACAGTTCATACCCCTTAAGGCATGACCATCACGTCAATCCCGAAATTCAACTACGAGCTTTTTAACTGCAACAACTTTAATATACGCTATTGGAGCTGGAATTACCGCGGCTGCTGGCACCAGACTTGCCCTCCAA
+
@D@@@1<CC</<CCC@D<DEH@11DGHHH?DEEEGCHHGGHFH@@CEEHC@<<D<<D11<C@@DG1CCGHI?/</C@1C1<EHFH<@CF1DFHECEC@1<D1<GHHHHHDGGG@<F<HDHHBG@G6CEB<GHG1CHHHHEC@H81?G@GHHIFGCHHC0E<AFDCH?F@G?F?DF<EHDCCEGEEEG8CDCHGFFHGEEDG>FG=IFHEHEGHHHHEIHHHHEHEGEGIHD1FHHEHGGHHEFGFHHHE@<@HHECCG@IIIIHHHHECCDC<<@GEEEHCFHEHFFIIIHHIHHIHGEHGHHC1F@CFIHFG?FC?IHEEHCEC@CHHIIHEHHHIFHCDC@HHHEE@BDDB
@HISEQ:969:HM2KJBCX2:2:1103:14761:10169 2:N:0:ACTATGCA
ATTATACGGCGCCCCAACTATCCCTATTAATCATTACGGTGGTCCTAGAAACCAACAAAATAGAACCATGCCGTCCTATTTTATTATTCCATGCTAATGTATTCAAGCAAAAATGCCTGCTTTAAACACTCTAATTTTTTCAAAGTAAAGGTCCTGGTTCCCCGCGGCATCCAATTAAGGACATCGCGGTTCTCCAGAAGGTGAGAAATTGACTGCACCAGTTCATACCCCGTGAGGCACGACCGATGCGCCAATCCCGAAATTCAACTACGAGCTTTTTAACTGCAACAACTTTAATATACGCTATTGGAGCTGGAATTACCGCGGCTGCTGGCACCAGACTTGCCCTCCAA
+
BDDBDEF@GD?CDD?GHHHHHHEFHHHHHHHHHHHHEE0FHHH?<D@<FHI?<CFHHIHEHHGHHI@HG11<?GHHHHC1EHEHGHHI?@HHGHGHHC@<<<DHFHCCIHIIIIHGIIHGHHIIFCDFIIHHHIHHFFHHIIHHIIHHHIIIIHHGHHEE@HIIIIIIIIHHGHFHIHE;HIIIHIHGHIIIIHIIIII<IHHHHEHHGIIIIIIHGCHHIHHIGIIIIIIIIIIIIIFHFHHHGIIIHHHGGFCCHHGHIHHHIHIIIIIHHIIHIIIHIIIIIIIHHHHIIIHIHIIIIIGIIIIIIIIIIIHHHIIIIIHIDIIIIIIIIIIIIIHIIIIHIHHHDABDD
@HISEQ:969:HM2KJBCX2:2:1103:11315:10792 2:N:0:ACTATGCA
ATTATACGGCGCCCCAACTATCCCTATTAATCATTACGGTGATCCTAGAAACCAACAAAATAGAACCATGCCGTCCTATTCTATTATTCCATGCTAATGTATTCGAGCAAAAATGCCTGCTTTAAACACTCTAATTTTTTCAAGGTAAAGGTCCTGGATCCGCAAGACACCCAATTAAGGACATCAAGTTTCTCCAGAAGGTGAGAAATCAACAGTAACAGTTCATACCCCTTAAGGCACGACCATTACGTCAATCCCGAAATTCAACTACGAGCTTTTTAACTGCAACAACTTTAATATACGCTATTGGAGCTGGAATTACCGCGGCTGCTGGCACCAGACTTGCCCTCCAA
+
DDDDDIIIGIHIIIIIIIIIIIIIIIIIIIIIIIIIIIIIIIHIIIIIIIIIIHEHHHHHIIHHEHHIHGIIHE<HIIGIIIFHIHHIIIIGIIIHHHHHG@GHHIIIHHIHHHHIIIIIHHIHIIIHIIIIIHHHHIIIGHHIIIIIIIIIIHIIIIHIIIIIHIIIHIIIIIIIHIIIIIIHIIIIHHHHIGIIHFHIHIIIIIIIIIIIHIIIHIHIIIHHIIIIIIIHIIII2IIIIIIIIIIIIIHHIIHIHIIIIIIIIIIIIHIIHHHIIIIIIIIIIIIHIIIIIIIIIIHIIIIIIIIIIIIIIIIIIIIGIIIIIIIIIIIIHIIIIIIIHHHIIIIIDDDDA
@HISEQ:969:HM2KJBCX2:2:1103:16940:11279 2:N:0:ACTATGCA
ATTATACGGCGCCCCAACTATCCCTATTAATCATTACGTCAATCCTAGAAACCAACAAAATAGGATCGAACGTCCTATTTCATTATTCCATGCTAATGTATTCAAGCGTTAGCCTGCTTTAAACACTCTAATTTTTTCAAAGTAACAGTCCTGTTTCCCTGCAACACCAAATTAATGACATTACAGTTCTTCAAGAAGGAGGAATCAGTAAAGCCAGTACATACCATTGGCACGACCAACCTACTGACCCCGAAATTCAACTACGAGCTTTTTAACTGCAACAACTTTAATATACGCTATTGGAGCTGGAATTACCGCGGCTGCTGGCACCAGACTTGCC
+
DDDDDIIIHIIHIIIIIIFHHIIIIIIHIIIIIIIHHHHIIIIHIHHHIHIHEHIIIIIIIGHIGHIHIIIIIEHHIIIIGHHIIIH?GHHIIIHHIIHIIIIIIHHIHHHHHIIHIIIHIIIIIIIHIIIIIIIIIGHHHIHHIIIIIIIIIIIIHGHHIIIIHHIIIIHHIIGHHHIIIIIHIIIIIIIIHIIIIIIHHIIIIIIIIIHIIHIIIIIIHIIHHIIIIIIIIIIHIIIIIHGHGIH=IIIIIHIIHIIIIHHHIIIIHIIIIIHIIIIIIIIIIIIIIIIIIIIIIIIIIIIIIIIIIIIIIIIIIIIIIIHIIIHHHHHIIHIDDDDD
@HISEQ:969:HM2KJBCX2:2:1103:11698:10596 2:N:0:ACTATGCA
ATTATACGGCGCCCCAACTATCCCTATTAATCATTACGTCGATCCTAGAAACCAACAAAATAGAATCAAACGTCCTATTTCGTTATTCCATGCTAATGTATTCAAGCGTGAGCCTGCTTTAAACACTCTAATTTTTTCAAAGTAACAGTCCTGATTCCCCATGACACCAAATTAATGACATCATGGTTCGTCAGAAGGTAGGAATCAATAATACCAGTTCGTACAATAGCACGACCAATAAATTGATCCCGAAATTCAACTACGAGCTTTTTAACTGCAACAACTTTAATATACGCTATTGGAGCTGGAATTACCGCGGCTGCTGGCACCAGACTTGCCCTCCAA
+
DADDDIHIGHHGHIIHIIHIIHIHHIHHIHH?GEEHEHHHHIHCGHEHHHH<F?EHHIIHFIGHIF1<CHHFCEHHIGFHE<<FEHHEH1<<@EHFFEHHGHECGBCIHFGGHIHEEHGCEHHHE?HEEFHIGAFDDCHHHCC?GHHE<0G@EHFHGFCCHCCC/<C<</<<CCGH/<</CFGH?C/C0GCGGDEGE9EEC2HCFEGC<<ECF?HHHIHHHFGF<CGG@EHDEE<1HEHGD1@D<///<<1D1HFEGD<1EHD1HH@FH@CHF<@C@CC@ECF1G?GD1C@E<<1111HF<?IHEFGC@HC<E<<//G@<D@@@FC<C1<1<@@CD</@D<0DDD
@HISEQ:969:HM2KJBCX2:2:1103:16148:10510 2:N:0:ACTATGCA
ATTATACGGCGCCCAACTATCCCTATTAATCATTACGTCAATCCTAGAAACCAACAAAATAGGATCGAACGTCCTATTTCATTATTCCATGCTAATGTATTCAAGCGTGAGCCTGCTTTAAACACTCTAATTTTTTCAAAGTAACAGTCCTGATTCCCCACAACACCAAATAAATGACATCGTGGTTCGTCAGAAGGGAGAAACCAACAATACCAGTACGTACCGAGGCACGACCGACATGATGGTTCCGAAATTCAACTACGAGCTTTTTAACTGCAGCAACTTTAATATACGCTATTGGAGCTGGAATTACCGCGGCTGCTGGCACCAGACTTGCCCTCCAA
+
DDDDDIIIIHHHHIIIGFHIIIIIIIIIIIIIIIIGEFFEHIFHHHEEHIHHIIIGEHHHHHGHHIIHHHHHGHIIIIIHHHGEHHHEHIIEHHHIHIIIIIHHIIIIIIHIHIIIIIHHIIIIIHIIIHHIHHHHHHIIHHIHHEGHIIIIIHIIIIIIIIIHGIHHIIIIIIIIHHHHIIIIHIIHIIIHHIIIHHIHIHGHEIIIIIIIIIIIIIIHIIIIIGIIIIIIIIIIIIIIHGCHHF0GIIIIIHIIIIIIIIHIIIIIIIIIIIIIIIIIIHHIHIIIIIIIIHIHIIIIIIIIIIIIIIIIIIIIIIIIIIHIIIIIIIIIIIIIIIHDDDDD
@HISEQ:969:HM2KJBCX2:2:1103:16378:12458 2:N:0:ACTATGCA
ATTATACGGCGCCCCAACTATCCCTATTAATCATTACGGTGATCCTAGAAACCAACAAAATAGAATCATGCCGTCCTATTTTATTATTCCATGCTAATGTATTCAAGCAAAATGCCTGCTTTAAACACTCTAATTTTTTCAAAGTAAAGGTCCTGGTTCCCCGTGACACCCAATTAAGGGCATCGCGGTTCTCCAGAAGGTGAGAAATTGACTACACCAGTTCATACCCCTTAAGGCACGACCGATGTGTCAATCCCGAAATTCAACTACGAGCTTTTTAACTGCAACAACTTTAATATACGCTATTGGAGCTGGAATTACCGCGGCTGCTGGCACCAGACTTGCCC
+
DDDDDIIHIHIIHIHIIIIIIHHIIIIIHHIIHIHHHIIIIHIHHHIIEHIHHHIIEHCHHHE@HHCHHIHHIIIIIHIIIIIIIFHII@HHHCHHEHIIIHHIIHHHHIHIIIIHFHIIIIIIIIIHIHIIHHHIIHIIIIIHHIIHGIIIIHHHIIHGIIHHHIIIIIIHIIIIIIHHIHIIIHHIHIIIIIHHIHIHHHHHIIHIIIIIIIHHHHIIIIIIIHIIIIHHHHIIIIIIIHHFGGIIHIHHFHIIHGIIHHIIIIIHIHIIIIIIIIIIIIIIIIIIIIIIIHIIIIIHIHIIIIIIIIIIHGGIIIIIIIIIIIIIIIIIIIIIIHHHG?DDDDD
@HISEQ:969:HM2KJBCX2:2:1103:17161:11582 2:N:0:ACTATGCA
ATTATACGGCGCCCCAACTATCCCTATTAATCATTACGGTGGTCCTAGAAACCAACAAAATAGAACCACAACGTCCTATTCTATTATTCCATGCTAATCTATTCAAGCAATAGCCCGCTTTAAACACTCTAATTTTTTCAAGGTAATGGTCCTGGCTCCCCAACACACCCAATAAAGGACATGCTGGCTCACCAGAAGGAAGACCCGACAGCAGACAGTACTCGCCAAAGACGGACCGCCCGGCCAGGCCTAAAATTCAACTACGAGCTTTTTAACTGCAACAACTTTAATATACGCTATTGGAGCTGGAATTACCGCGGCTGCTGGCACCAGACTTGCCCTCCAA
+
DDDDDIIHIIIIIIIHIHIIHIIIIIIIIIIIIIIIIIHIIIIHHIIHHIIIIIIIIIIIIHHIHIHHIIIIIHHHHIIHHIIIIIIIIIIIHIHIIIIIIIIIIIIIIIIIIIIIHIIIIIIIIIIHIIHHIIIHHHHHIIHHHIIIIIIIIHIHGIIIIIIIIIIHIIIIIIIIIIIIIIIIIIIIIIIIIIIIIIIIIHIIIIIIIIIIIIIIIIIIIIIIIIIIIIIIIIIIIIIIIIIIHIIIIHIIIIIIIIIIIIHIIIIIIIIIIIIIIIIIIIHIIIIIGIIIIIIIIIIIIIIIIIIIIIIIHIIIIIIIIIIIIIIIIIIIIIIIIIIIIDDDDD
@HISEQ:969:HM2KJBCX2:2:1103:6651:12826 2:N:0:ACTATGCA
ATTATACGGCGCCCCAACTATCCCTATTAATCATTACGTCGATCCTAGAAACCAACAAAATAGGATCGAACGTCCTATTTCATTATTCCATGCTAATGTATTCAAGCGTTAGCCTGCTTTAAACACTCTAATTTTTTCAAAGTAACAGTCCTGTTTCCCTGCAACACCAAATTAATGACATTACAGTTCTTCAGAAAGGAGGAATCAGCGAAGCCAGTGCATACCAGTGGCACGACCAACCTGCTGACCCCGAAATTCAACTACGAGCTTTTTAACTGCAACAACTTTAATATACGCTATTGGAGCTGGAATTACCGCGGCTGCTGGCACCAGACTTGCCCTCCAA
+
DDDDCIIHGIIGIIIHHIIHIIIIIIIIIIIIIIIIIIIIHDHHIIIIIIIHHIIIIIIHIFGCHIHIIHIIHHHIIIIIIIIIIIIHIIIHGHIIIIIIIHIIIIIIIIIIIIIIIIIIIIIHHIIHGIIIHHIHIIGHIIIIIIIIHHIIIIIIIIIIIIIIIIIHIHCGIIIIIIIIIIIIIIHIHIIIHIIIIIIIIIIIIIIIIIIIIIIIIIIIIIIIIIIIIIIIHIIIHHHIIHIHFIHIIIIIIIIIIIIIIIIIIIIIIIIIIIHIIIIIIIIHIIIIIIIIIIIIIIIIIIIIIIIIIIIIIIIIIIIIIIIIIIIIIIIIIIIIIIIIIDDDDD
@HISEQ:969:HM2KJBCX2:2:1103:1591:12894 2:N:0:ACTATGCA
ATTATACGGCGCCCCAACTATCCCTATTAATCATTACGTCGATCCTAGAAACCAACAAAATAGAATCAAACGTCCTATTTCATTATTCCATGCTAATGTATTCAAGCGTGAGCCTGCTTTAAACACTCTAATTTTTTCAAAGTAACAGTCCTGATTCCCCACAACACCAAATAAATGACATCATGGTTCGTCAGAAGGGAGAAACCAACAATACCAGTACGTACCGAGGCACGACCGACATGATGGTCCCGAAATTCAACTACGAGCTTTTTAACTGCAGCAACTTTAATATACGCTATTGGAGCTGGAATTACCGCGGCTGCTGGCACCAGACT
+
D@ADDHHHEHHDHIIIFHIHHIIHIIIIIHGGHHIIIHHIIIGHIIHFEHHIIIIIIIIGIHIHHHIIIIHGFHHIHHHIFHFHIIIIGGHIIIIIIHHHHIIHHIGIIHIHHHIHIIIHHIHIIIIHIHIIIFEHDIIIIIHIIIHHIIIIIHHIHHHEHHHGHHGHHHHIIIIIHHHIHGHHIIHIIIHIIIIIIIIIIIIIIHIIGIII3IIHGIIHIIHHHIHIIHIHHEHEIIGIIIIIIHGGIIHIIIIIIIIIHHIIHHIIHIIIHIHIIIIIIIHGIIIIIIIHIIIIIIIIIIIIHIIIIIIIIIIIIIIHIIIIIIIIGIDDDDD
@HISEQ:969:HM2KJBCX2:2:1103:2980:12913 2:N:0:ACTATGCA
ATTATACGGCGCCCCAACTATCCCTATTAATCATTACGGTGATTCAGAAACCAACAAAACAGGACCACCGTCCTATTTTATTATTCCATGCTAATGTATTCAGACGTAAGCCTGCTTTGAACACTCTAATTTTTTCAAGGTAAAGGTCCTGGTTTCCCACCACGCTAAATTAATAACATGATGGTTCCCCAGAAGGTAGAAATTCCACACGCCAGTACAGACAATTGCCCGACCAACGGTAGAACCCCGAAATTCAACTACGAGCTTTTTAACTGCAACAACTTTAATATACGCTATTGGAGCTGGAATTACCGCGGCTGCTGGCACCAGACTTGCCTCCAA
+
DDCDDHIFHHIHIIIIDHIHEHIIIIIIIIIIIIHIIIHGHHIHHHHIIIIEHHIIFHHHIH?GGHGHGCHHCEHIIEEFEHHIHHIIIIGIIHIIIIIFIIIIIEHFHCHHHEHIGGHHCFHIIHIH?GHIIHHIHGIIIIHIGIIHIHHFFHHIIIIIIIHIIHHHIHHHHHHHHIIIHHEEIHIIHIIIIIHHIIIIIIIIHIIIIIEHIIHHIIIIIHIIHHIHHIHHIIIIIHIHFHHHHIIIIIIHIIHHGHHHHHHEGIHIIIIHIHIIIIHGIIIIIHHHHHHIIIIIIIIIIIIHHIIIIIHIIGIIIIIIIHIIIIIIIIIIIIHIIDDDDD
@HISEQ:969:HM2KJBCX2:2:1103:7767:13600 2:N:0:ACTATGCA
ATTATACGGCGCCCCAACTATCCCTATTAATCATTACGGTGATCCTAGAAACCAACAAAATAGAACCATGCCGTCCTATTCTATTATTCCATGCTAATGTATTCGAGCAAAAATGCCTGCTTTAAACACTCTAATTTTTTCAAGGTAAAGGTCCTGGATCCGCAAGACACCCAATAAAGGACATCAAGTTTCTCCAGAAGGTGAGAAATCAACAGTAACAGTTCATACCCCTTAAGGCATGACCATCACGTCAATCCCGAAATTCAACTACGAGCTTTTTAACTGCAACAACTTTAATATACGCTATTGGAGCTGGAATTACCGCGGCTGCTGGCACCAGACTTGCCCTCCAA
+
DDDDCIIIHIIHIIIHIIIIIIHHIIIIIGIIIIIIIIIHCHHIIIIHIIHIHIIIG@FHHIHIIIIIIIHIGIIIIIHHHHHIIIIIIHIIIHIIHHIHFEHIIIIGIIIIIIGHIIHIIHHHGIIIHHIIIIIIIIHGHIFHHGIIHIIHIIIGEFCHHHHHIIIIIIIIIIIIHIHIHHIIIIIFHFFIIIIIIIIHIIIIIIHIIIIIIIHHFHIIIIIHHHHIIIIIIGIIIIIIIIIIIHHGIHHDGIIIHHIIHIIIHGIIIIIIIHIIIIIIIHIIIIIIIIIIIIIIIIIHIIIIIIIGIIHIIGIHEIIIIIIIIIIIIIIIIIHIIIIIIIIIIIIIDDDDD
@HISEQ:969:HM2KJBCX2:2:1103:14763:13541 2:N:0:ACTATGCA
ATTATACGGCGCCCCAACTATCCCTATTAATCATTACGGTGATCCTAGAAACCAACAAAATAGAACCATGCCGTCCTATTCTATTATTCCATGCTAATGTATTCGAGCAAAAATGCCTGCTTTAAACACTCTAATTTTTTCAAGGTAAAGGTCCTGGATCCGCAAGACACCCAATAAAGGACATCAAGTTTCTCCAGAAGGTGAGAAATCAACAGTAACAGTTCATACCCCTTAAGGCATGACCATCACGTCAATCCCGAAATTCAACTACGAGCTTTTTAACTGCAACAACTTTAATATACGCTATTGGAGCTGGAATTACCGCGGCTGCTGGCACCAGACTTGCCCTCCAA
+
DDDDDIIIIIIIIIIIIIIIIIIHHIIIIIIIIHHIIIIIIIIHIIHIIIIIIIIIHIIIIIHIIIIIHHHIIHHIIIIIIIIIIIIIIIIHGHIIIIHHIHHIHHIHIIIIIIIHHIIIIIIIIIIIIIIIIIIIIIHIIIIIIIIHHIHHIHIIHHHIIIIIIIIIIIIIHHHIIIIIIIIIIIHIIIIIIHIIIIIIIIIIIIHIIIIIIIHGIIIIIIHIIIHIIIIIIIIHIIIIIIIIIIIIIIHFIHCIGHIIIIHIIIIIIHIIIIIIIIIIIHIIIIIIIIIIIIIIHHIIIIIIIIIIIIIIIIIIIIIIIIIIIIIIIIIIIIIIIIIIIIIIIIIIDDDDD
@HISEQ:969:HM2KJBCX2:2:1103:3684:13834 2:N:0:ACTATGCA
ATTATACGGCGCCCCAACTATCCCTATTAATCATTACGTCGATCCTAGAAACCAACAAAATAGGTTCGATCGTCCTATTTCGTTATTCCATGCTAATGTATTCAAGCGCGAGCCTGCTTTAAGCACTCTAATTTTTTCAAAGTAACAGTCCTGTTTCCCCGCAACAACAAATTAATGCCATCACGGTTCTACAAGAAGGAGGGACCAGTGAGGCCAGTGCATACCAGTGGCACGACCAACCTACTGGCCCCGAAATTCAACTACGAGCTTTTTAACTGCAACAACTTTAATATACGCTATTGGAGCTGGAATTACCGCGGCTGCTGGCACCAGACTTGCCCTCCAA
+
DDDDDIHHIIIIIIIIIIIIIIIIIIIHIIIIIIIIIIHIIIIIHIIHIGIIIIIIHIIIIIIIIIIIIIIIIHIIHIIIHIIIIIIHIIGHHIIIIIIIIHIIIIIIIIIIIIIIIHIIIIIIIIIIIIIIIIIHIIIIIIIIIIIIIIIIIIIIIIIIIIIIIIIIIIIHHIIHIIIIIIIIIIIIHIIIIIIIIIIIIIIIIIIIIIIIIIIIIIIIIIIIIIIIIIIIIIIIIIIIHIIHHIIIIIIIIIIIIIIIIIIIIIIIIIIIIIIIIIIIIIIIIIIIIIIHIIIIIIIIIIIIIIIIIIIIIIIIIIIIIIHIIIIIIIIIIIIIIIIIIDDDDD
@HISEQ:969:HM2KJBCX2:2:1103:13620:14476 2:N:0:ACTATGCA
ATTATACGGCGCCCCAACTATCCCTATTAATCATTACGGTGATCCTAGAAACCAACAAAATAGAACCATGCCGTCCTATTCTATTATTCCATGCTAATGTATTCGAGCAAAAATGCCTGCTTTAAACACTCTAATTTTTTCAAGGTAAAGGTCCTGGATCCGCAAGACACCCAATAAAGGACATCAAGTTTCTCCAGAAGGTGAGAAATCAACTGCAACAGTTCATACCCCTTAAGGCATGACCATCACGTCAATCCCGAAATTCAACTACGAGCTTTTTAACTGCAACAACTTTAATATACGCTATTGGAGCTGGAATTACCGCGGCTGCTGGCACCAGACTTGCCCTCCAA
+
DDDDDIHHIHIGIIIIIIIIIIIIIIIIIIHIIIIIIIGHHIIHCGHHHHIHHIIHIHIIIIHHHHFEHHGIHIGHIGHHIHHIHHHHIEHIHHIIHHHHHHHHHHHHHIIIIIHGHHIEHHHEHECFEHGHHHGHHIIIFHEHFHIIIIHGHHHHIGEHHIIFHGHHIHHIH:HIHHHFIIHGIIHHHHHHHIIIHIIIIIHIIIIGIIIIIHHHIIHIGIIIHIHIIHHFCHIHHIIIIHHGIIIIIHEGIIIIIIIIIIIIIIIIIHIIIIIIIIIIIHIIIIIIIHHIHHIIIHDHHIIIIHIHIIIIIIIIIIHCIIIGIIIIHIIIIIIIIHIIIIIIIIIIDDDDD
@HISEQ:969:HM2KJBCX2:2:1103:13282:13659 2:N:0:ACTATGCA
ATTATACGGCGCCCCAACTATCCCTATTAATCATTACGGTAGTCCTAGAAACCAACAAAATAGAACCACAACGTCCTATTCTATTATTCCATGCTAATCTATTCAAGCAATAGCCCTCTTTAAACACTCTAATTTTTTCAAGGTAATGGTTCTGGCTCCCCAACACACCCAATAAAGGGCATACTGGTTCACCAGAAGGAAGACCCGACAGCAGACAGTACTCGCCAAAGACGGACCGCCCGACCAGGCCTAAAATTCAACTACGAGCTTTTTAACTGCAACAACTTTAATATACGCTATTGGAGCTGGAATTACCGCGGCTGCTGGCACCAGACTTGCCCTCCAA
+
DD@D@H1CG<<CC?HE<0DHHHHHIHHCFEHHECHEHHIIIEGEHHHEH@@DCH?HH1FCGCEHHIIHC@10<E@<D1<F1<1<C<F@@@?GF?E@GEHHIHHHHIEEEGFE>HDC%1<EHHHHGG8CIHHFHHIHEHHGHIIIHHIHHHGCHE@<FHCIIHHEHHFIIIIIIIHH3@GHHIHFDF;9HFHE9HHIIIIIHDHAGIIIHIHHIHHIHFHIHIIIIHEIHHHHDIHHGFHH?HIHEIIIHEIIHHHHHHHHHEHGGGEHHHHHCHGHEIIIHIIHHIFHIIIIIHIHHEGDCHFHEHHIHHHHHIIHHIIIHHIIHIHHIIIHIIIIHHHHH@CDDD
@HISEQ:969:HM2KJBCX2:2:1103:7535:14863 2:N:0:ACTATGCA
ATTATACGGCGCCCCAACTATCCCTATTAATCATTACGGTGATCCTAGAAACCAACAAAATAGAATCATGCCGTCCTATTTTATTATTCCATGCTAATGTATTCAAGCAAAATGCCTACTTTAAACACTCTAATTTTTTCAAAGTAAAGGTCCTGGTTCCCCGCGACACCCAATTAAGGGCATTGCGGTTCTCCAGAAGGTGAGAAATTGACTACACCAGTTCATACCCCTTAAGGCACGACCGATGTGTCAATCCCGAAATTCAACTACGAGCTTTTTAACTGCAACAACTTTAATATACGCTATTGGAGCTGGAATTACCGCGGCTGCTGGCACCAGACTTGCCCTCCAA
+
DBDADGHHHHIIIHHIIHIIIIIHHHHHIIIIIGHHIIHIIIIIHIHIIIHIIHHHCHHHGHHHHIGHHG11C@HHI1CGHHHEHEGHHIIIIHIHIIHHICIIIIIHIIIIIIIHHIHIHFHHHHIHHHHHIIIIHHHCGH?IIHHEHHHHHGHHHHHCIIGHHDIIHHIHIHHIHIIIIGIIIIIIIIIIIHHHFGIIIIIIIIIIIHGIIHHIIIIIIIIIHHHIIIIIHIGIHIHHCHIHIHIIIHGFFHHHHHIIGIIIIHHEEHHGIIIIIIIIIIIIHHIIGHHGIIIHIIIHIIIIHIHIGHHIIIIIIIIIHIIIIIHIIIIIHHHIHHIIIIIIIIIDDDDD
@HISEQ:969:HM2KJBCX2:2:1103:18703:16030 2:N:0:ACTATGCA
ATTATACGGCGCCCCAACTATCCCTATTAATCATTACGGTGGTCCTAGAAACCAACAAAATAGAATCATCCGTCCTATTTTATTATTCCATGCTAATGTATTCAAGCAAAATGCCTGCTTTAAACACTCTAATTTTTTCAAAGTAAAGGTCCTGGTTCCTCGCGGCACCCAATTAAGGACATCGCGGTTCTCCAGAAGGTGAGAAATTGGCTACACCAGTTCATACCCCTTAAGGCACGACCGATGTGCCAATCCCGAAATTCAACTACGAGCTTTTTAACTGCAACAACTTTAATATACGCTATTGGAGCTGGAATTACCGCGGCTGCTGGCACCAGACTTGCCCTCCAA
+
DDDDDIIIIIIHGIIIIIIIIIIIIIIHIIIGHIIIIIIIHIICEHHHIHIIIIIIIIIHHIHIGHIIIHIHIIIIIIIHIIIIIIIHHEHIIIIIIIIIIIHIHIIIHHHIIIIIIIIIIHEHIIIIIIHIIIIIIIIIIIIHIIIIHHHHHIIHHIHIIIIIIIIIIIIIIIIIIIIIIIHIGIIHHIIHIIIIIIIIIIIIIIHIIGIIIIIIIIIIIIIIIIIIIIIIIIHIIIIIIIIIIIIIIIIIIIIIIIIIIIIIIIHIIIIIIIIIIIIIIIIIIIIIIIIIIIIIIIIIIIIIHHIIIIIIIIIIIIIIIIIHIIIIIIIIIIIIIIIIIIIIIIDDDDD
@HISEQ:969:HM2KJBCX2:2:1103:3270:16916 2:N:0:ACTATGCA
ATTATACGGCGCCCAACTATCCCTATTAATCATTACTTCAGTCCTAGAAACCAACAAAATAGAACCGAAGTCCTAAATTATTATTCCATGCTAATGTATTCAAGGCATAAGCCTGCTTTAAACACTCTAATTTTTTCAAAGTAATAGAGCTAGATCGCGACGACAGCCCAGTGAAGGGTGCCGCCGTTTTCTAGCAGGATGGCAGACGCGCGCCAGCACTCACACTCGTAACCGAGGTGGGCCAGGTGCGTCAAACCAGAAATCCAACTACGAGCTTTTTAACTGCAGCAACTTTAATATACGCTATTGGAGCTGGAATTACCGCGGCTGCTGGCACCAGACTTGCCCTCCAA
+
DDDDDIIHIIIIIIIIIIIIIIIIIIIIIIIIIIIIIIIIIIIIIIIHIIIIIIIIIGIIIIIIIIIIGHIIIIIIIIHIIIIIIIIIHIIIIIIIIIIHIFHIIIHIIIIIIIIIIIIIIIIHIIIIIHIIIIHIIIIIIIIIHHIIIIIIIIIIIIIIIIIIIIIIIIIIIIIIIIIIIIIIIIIIIIIIIIIIIIIIIIIIIIIIIIIIIIIIIIIIIIIIIIIIIIIIIIIIIIIIIIIIIIIIIHHHIIIIIIIIIIIIIIIIIIIIIIIIIIIIIIIIIIIIIIIIIIIIIIIIIIIIIIIIIIIIIIIIIIIIIIIIIIIIIIIIIIIIIIIIIIIIIIIIDDDDD
@HISEQ:969:HM2KJBCX2:2:1103:8342:17137 2:N:0:ACTATGCA
ATTATACGGCGCCCCAACTATCCCTATTAATCATTACGGTGATCCTAGAAACCAACAAAATAGAACCATGCCGTCCTATTCTATTATTCCATGCTAATGTATTCGAGCAAAAATGCCTGCTTTAAACACTCTAATTTTTTCAAGGTAAAGGTCCTGGATCCGCAAGACACCCAATAAAGGACATCAAGTTTCTCCAGAAGGTGAGAAATCAACAGTAACAGTTCATACCCCTTAAGGCATGACCATCACGTCAATCCCGAAATTCAACTACGAGCTTTTTAACTGCAACAACTTTAATATACGCTATTGGAGCTGGAATTACCGCGGCTGCTGGCACCAGACTTGCCCTCCAA
+
CDDDDIIIGIIIIIIIIIIIIIIIIIIIIIIIIIIHIIIIIIIIIIHHIIIIIIIIIIIIIIGHIIIIIHHIIHHIIIGHHIIGIIIIIIIIIGEHIHFHI@GIIIIIHIHIIIIHIIIIIIIIIIIIIIIIIIIIIIIHIIIIIIIIIIIIIIIIIIIIIIIHIIHIIHIIIIIIIIIIIIIIIIIIIHHIIIIIIIIIIIIIIIIIIIIIIIIIIHIIIIIHIHIIIIIIIIIIIIIIIHIIIIIHIIHHHIHIIIIIIIIIIHIIIIIIHIIIIIIIIIIH?IIIIIHIIIIIIIIIIIIIIIHIHIIIIIIIIIIIIIIIIIIIIHIIIIIIIIIIIIIIIHIIDDDDD
@HISEQ:969:HM2KJBCX2:2:1103:13404:17329 2:N:0:ACTATGCA
ATTATACGGCGCCCCAACTATCCCTATTAATCATTACGTCGATCCTAGAAACCAACAAAATAGAATCAAACGTCCTATTTCATTATTCCATGCTAATGTATTCAAGCGTGCGCCTGCTTTAAACACTCTAATTTTTTCAAAGTAACAGTCCTGATTCCCCACGACACCAAATTAATGACATCGCGATTCTTCAGAAGGTAGGAACCAATAATGCCAGTGCGTACCGAGGCACGACCGACAATCTGATCCCGAAATTCAACTACGAGCTTTTTAACTGCAACAACTTTAATATACGCTATTGGAGCTGGAATTACCGCGGCTGCTGGCACCAGACTTGCCCTCCAA
+
ADBDDIIIIIIIGHIIIIGIIHHIIIIIIIHIHIIHHIIIHIHHIIIIIGIIIIIIHIIIIIGHIIIIIIHHIHGHHIIIIIIHIIIHHHHIHIIIIIIIIHIIIIHIIGIIIIIIIHIIHGHHIHHIIIIIHIIHHIIIHIIIIIIHIIIIIIIIHHHIIIIHIIIIIHHIIHIIIIIIIIIHHHHHIIIIIIIIIIIIIHIIHHIHGIHHIGIIIIIIHIIHIIIIIIIIIIIIIIIIIIIHIIIIIHIIIIIIIIIIIIIIIIIIIIIIIHIIIIIIIHIIIIIIIIIHIIIIIIIHIIIIIIIIIHHIIIIIIIIIIIIHIIGIIIIIIIIIIIIIDDDDD
[truncated: 29,567,827 more chars]
