# Supplementary material for: Response of arbuscular mycorrhizal fungal community in soil and roots to grazing differs in a wetland on the Qinghai-Tibet plateau
Source: PeerJ. 2020 Jun 19;8:e9375. doi: 10.7717/peerj.9375 (PMC7307571; doi:10.7717/peerj.9375)
Supplement: Supplemental Information 23 [file peerj-08-9375-s023.zip › Root non-grazing 11-15/53.fastq]

@HISEQ:969:HM2KJBCX2:2:1101:10702:2452 2:N:0:ACTATGCA
ATTCAGATGGCACCCAACTATCCCTATTAATCATTACGTCGATCCTAGAAACCAACAAAATAGAATCAAACGTCCTATTTCATTATTCCATGCTAATGTATTCAAGCGCGAGCTTGCTTTAAACACTCTAATTTTTTCAAAGTAACAGTCCTGATTTCCCATGACACCAAATTAATGACATCGTGGTTCGTCAGAAGGGAGAAACCAATAATGCTAGTACGTACAAAGTACGACCGACATATTAGTCCCGAAATTCAACTACGAGCTTTTTAACTGCAACAACTTTAATATACGCTATTGGAGCTGGAATTACCGCGGCTGCTGGCACCAGACTTGCCCTCCA
+
DDDADIIIIIGHIIIIIIIIIIIIIIIIIIIIIIIIIIIIGIIHIIIIIIIHIHIIHIIIIHHIIIIIIIIIEHIIIIIIEHIHIIIIIIIIEIIIIIIIIIHHIHIIIIIHIIIIIIIIIIIIHIIIIIIIIIIIHHIIIIIIIHIIIIIIHIIIIIHIIIIIIIIIIIIHIIIIIIIIIIIIGIIIIIIIIIIIIIIIIIIIIIIIIHHIHIIIIIIIIHIIIIIIIIIIIIIIIIIHHHHIIIIHIIIIHIGIIIIIIIIIIIIIIIIIIIIIIIIIIIIIIIIIIIIHIHIIIIIIIIIIIIIIIIIIIIIIIIIIIIIIIIIIIIIIIIIIIIDDDDD
@HISEQ:969:HM2KJBCX2:2:1101:17548:4044 2:N:0:ACTATGCA
ATTCAGATGGCACCCAACTATCCCTATTAATCATTACGTCGATCCTAGAAACCAACAAAATAGAATCAAACGTCCTATTTCGTTATTCCATGCTAATGTATTCAAGCGTGAGCCTGCTTTAAACACTCTAATTTTTTCAAAGTAACAGTCCTGATTCCCCATGACACCAAATTAATGACATCATGGTTCGTCAGAAGGTAGGAATCAATAATACCAGTACGTACAATAGCACGACCAATAAATTGATCCCGAAATTCAACTACGAGCTTTTTAACTGCAACAACTTTAATATACGCTATTGGAGCTGGAATTACCGCGGCTGCTGGCACCAGACTTGCCCTCCAA
+
DDDDDIIIIIIIIIIIIIIIIIHIIIIIIIIHIIHIIIIIIIIIIIIIIIIIIIIIIIIIIIIIIIIHIIIIIIIHIIIIIIIIIIIIIIIIIHIIIIIIIIIIIIIIIIIIIIIIIIIIGIIIIIIIIIIIIIIIIIIIIIIIIIHIHHIIIHIIIIIIIIIIIIIIIIIIIIIIIIIIHIIIIIIIIIIGIIIIIIIIIIIIIIIIIHIIIIIIIIIIIIIIIIIIIIIIIIIIIIIIIIIIIIIIHIIIIIIIIIIIIIIIIIIIIIIIIIHIIIIIIIIIIIHIIIIIIIIIIIIIIIIIIIIIIIIIIIHIIIIIIIIIIIIIIIIIIIIIIIIIDDDDD
@HISEQ:969:HM2KJBCX2:2:1101:7602:4276 2:N:0:ACTATGCA
ATTCAGATGGCACCCAACTATCCCTATTAATCATTACGTCAATCCTAGAAACCAACAAAATAGGATCGAACGTCCTATTTCATTATTCCATGCTAATGTATTCAAGCGTTAGCCTGCTTTAAACACTCTAATTTTTTCAAAGTAACAGTCCTGTTTCCCTGCAACACCAAATTAATGGCATTACAGTTCTTCAGAAAGGAGGAATCAGCGAAGCCAGTGCATACCAGTGGCACGACCAACCTGCTGACCCCGAAATTCAACTACGAGCTTTTTAACTGCAACAACTTTAATATACGCTATTGGAGCTGGAATTACCGCGGCTGCTGGCACCAGACTTGCCCTCCAA
+
DDDDDHEHHHHHHIIIIIIHHIIIIGIIIIIIIHIIIIHIEEHHII?HHIIIIIIHIIGEHEHE@GHIHIII<FHIEHEHHHHICHHIEHHHIIIIIIIIIIIIIIIHIIHIHIHIIIHFGHIHIIIIIIIIIIHIIHEHGIIIIIIIIIIIIIIIIIIIIHHHGHIHHGHHHHIIIIHIHHIIIIIIHIIIIIIIIIIHHIIIIIIIIIIIIHIIIHIHHIIIHIIIIIIIGIIIIIIIIIIHGIIIHIIIIIIIIHHIIHIIIIIIIIIIIIIIIIHHHH?IIIIIIIIIIIIIHIIIIIIIIIIIIIIIIIIIIHIIIIIIIIIIIHIHIHIIIIIIIDDDDD
@HISEQ:969:HM2KJBCX2:2:1101:11532:4036 2:N:0:ACTATGCA
ATTCAGATGGCACCCAACTATCCCTATTAATCATTACGTCAATCCTAGAAACCAACAAAATAGGATCAAACGTCCTATTTCATTATTCCATGCTAATGTATTCAAGCGTTAGCCTGCTTTAAACACTCTAATTTTTTCAAAGTAACAGTCCTGTTTCCCTGCAACACCAAATTAATGACATTACAGTTCTTCAAGAAGGAGGAACCAGTAAAGCCAGTACATACCAGAGGCACGACCAACTTACTAATCCCGAAATTCAACTACGAGCTTTTTAACTGCAACAACTTTAATATACGCTATTGGAGCTGGAATTACCGCGGCTGCTGGCACCAGACTTGCCCTCCAA
+
DDDDDDGH?1FHEHDHEHHGHIHIIIIIIICHEHEHIIHECHHGHHHHIHHHGGG@EHIIHHH1CDHIHI@DGHHHHFE?FFH@GHIIIIGEEHEHIIHHIIHHHHIEHHIEHIHHHFHHGHHIIIIIHIIIIHHHHHIHHHHIHIIIHHHIIIIHHIIHGIHIIHIIIIIHFIHGEGHIHHHEEIHHIIHEHIHIIHIHIIHGIGIIIIHHEE;HHHIHIIIHHEHHHIHHHHEIIII;IHHGFIIIHIIHIHHIIIGCEHHIIHIIIIIIHHGIIIIIIIIIIIIIIIIIIIIIIHHHFIIIIIIIIIIIIIHHIIIIIIGIIIIIIIIIHIIIHGIIIDDDDD
@HISEQ:969:HM2KJBCX2:2:1101:19410:4662 2:N:0:ACTATGCA
ATTCAGATGGCACCCAACTATCCCTATTAATCATTACGGTGGTCCTAGACCAACAAAATAGAACCAACGTCCTATTCTATTATTCCATGCTAATCTATTCAAGCAAAAGCCCGCTTTAAACACTCTAATTTTTTCAAGGTAATGGTCCTGGTTCCCCGACACACCCAATAAAGGGCATACCGGCTCACCAGAAGGATAGACCCGACAGCAGAACAGTACTCGCCAGAGACGGACCGTCCGGTCAGGCCTAAAATTCAACTACGAGCTTTTTAACTGCAACAACTTTAATATACGCTATTGGAGCTGGAATTACCGCGGCTGCTGGCACCAGACTTGCCCTCCAA
+
DDDDDIIIIIIIIIIIIIIIIHHIIIIIHIIIIIIIIIIIIIIGIHIIIIIIIIIHIIIHIIIIIHIIIIIIIIIIIGIIIIHHIIIIGIIIHHIIIIIIIHHHIIIIIIIIIIIHHIHIIIIIIIIIIIIIEHHHIHHIIIIIIIIIIIHHHIIIIHIIIIIGHIIIIHGCHGHHIIIIIIHGIHIIHIIIIIIIIIHHIIIIIIIIIHHHIIIIIIIIIIHIIIIIIIIIIIIIIIIHIIHIIIIIIIIIIHGIIIIHIIIIIIIIIHIIIIIIIIIIIIIIIHIIIHIIIIIIIIIIIIIIIIIIIIIIIIIIIIIIIIIIIIIIIIIIIIIIIIIDDDDD
@HISEQ:969:HM2KJBCX2:2:1101:13878:5487 2:N:0:ACTATGCA
ATTCAGATGGCACCCAACTATCCCTATTAATCATTACGTCGATCCTAGAAACCAACAAAATAGAATCAAACGTCCTATTTCATTATTCCATGCTAATGTATTCAAGCGTAAGCCTGCTTTAAACACTCTAATTTTTTCAAAGTAACAGTCCTGATTCCCCACGACACCAAATTAATGACATCGCGGTTCTTCAGAAGGTAGGAACCGATAATGCCAGTGCGTACCGAAGCACGACCAACAATTCGATCCCGAAATTCAACTACGAGCTTTTTAACTGCAACAACTTTAATATACGCTATTGGAGCTGGAATTACCGCGGCTGCTGGCACCAGACTTGCCCTCCAA
+
DDDDDIIIIIIHIIIIIIIIIIIIIIIIIIIIIIIIIIIIIIIIIIIIIIIIIIIIIIIIIIIHIIIIIHHIIHIHIIIIIIIIIIIIIIIIIIIIIIIIIIIHIIIIIIIIIIIIIIIIIIIIIIIHIIIIIIIIIHIIIIIIIIIIHIHIIIIIIIIIIIIIIHIIIIIIIIIIHIIHHHIIHIIIIIIIIIIIIIIIIIIIIIIIIIIIIIIIIIIIIIIIIIIIIIIIIIIIIIIIIHGFIIHIIIIIIIIIIIIHIIIIIIIIIIIIIHIIIIIIIIIIIIIIIIIIHIIIIIIIIIIIIIIIIIIIIIIIIIIIIIIIIIIIIIIIIIIIIIIIDDDDD
@HISEQ:969:HM2KJBCX2:2:1101:12784:5591 2:N:0:ACTATGCA
ATTCAGATGGCACCCAACTATCCCTATTAATCATTACGGTGGTCCTAGACCAACAAAATAGAACCAACGTCCTATTCTATTATTCCATGCTAATCTATTCAAGCAAAAGCCCGCTTTAAACACTCTAATTTTTTCAAGGTAATGGTCCTGGTTCCCCGACACACCCAATAAAGGGCATACCGGCTCACCAGAAGGATAGACCCGACAGCAGAACAGTACTCGCCAGAGACGGACCGTCCGGTCAGGCCTAAAATTCAACTACGAGCTTTTTAACTGCAACAACTTTAATATACGCTATTGGAGCTGGAATTACCGCGGCTGCTGGCACCAGACTTGCCCTCCAA
+
DCDDDHIIIHIIIIIIIIIIIIIIIIIIIIIIIIIIIIIIIIIIIIIIIIIIHIHHIIIIGHIIIIIHIIIIIIIIIIIIIHIIIIHHHHIIIIIIIIIIIIIIIIIIIIHIIIIIIIIIHIIIHIIIIHIHIHIIIIIIIIIIIIIIIHHHHIIIIIHHIIIIIIIIHHIIIHIHHHIIIIIIHHIIIIIIIIIIHIIIIIIIIIIIIIIIHIIIIIIIIIIIIIIIIIIIIIHHIIIIIIHIIIHHIIIIIIIIIIIIHIIGIIIIIIIIIIIIIIIIIIIHIIIIIIIHIIIHHHGIIIIIIIIIIIIIIIIIIIIIIIIIIIIIIIIIIIIIIIIDDDDD
@HISEQ:969:HM2KJBCX2:2:1101:10839:5811 2:N:0:ACTATGCA
ATTCAGATGGCACCCAACTATCCCTATTAATCATTACGGTGATCCTAGAAACCAACAAAATAGAACCAATCCGTCCTATTTCATTATTCCATGCTAATGTATTCAGACTTAAGCCTGCTTTAAACACTCTAATTTTTTCAAAGTAACAGTCCTGATTTCCCAACACACCAAATTAATGACATGAAGGTTCTTCAGAAGGTAGAAATTCGCCACTACTGTACGGACCGTAAAGCCCGACCATAGGACAAATTTCGAATTTCAACTACGAGCTTTTTAACTGCAACAACTTTAATATACGCTATTGGAGCTGGAATTACCGCGGCTGCTGGCACCAGACTTGCCCTCCAA
+
CDDDDIIHIIIIIIIIGIIIIIIIIIIIIIIHIHIIIIHIIIIIIIHIHIIIIIHHIIIIIIIIIIIGIIIIIIIIIIHHIFIIIGII@EHHHIEHHEHIIHIIIIIIIIIIIIHIIIHIIIIIHIIIIIIHIIIIHIIIIIHIIIHIIIIIIHHIIGHHIIIIHIIIIHIIIHIHIIHIIIIIIIIIIHHGHIIIIIHIIIIIGIHIIIIIIIIIIIIIIIIIIIIIIIIIIIIIIIIIHHHIIIHIIIHHGGHIIIHIIIIHIIIIIIIIIHIIIIIIIIIIIIIIHIIIIIIIIIIIIIIIIIIIIIIIIIIIIHGIIIIIIIIIIIIIIIIIIIIIIIIDDDDD
@HISEQ:969:HM2KJBCX2:2:1101:20496:5771 2:N:0:ACTATGCA
ATTCAGATGGCACCCAACTATCCCTATAATCATTACGTCAATCCTAGAAACCAACAAAATAGGATCGAACGTCCTATTTCATTATTCCATGCTAATGTATTCAAGCGTTAGCCTGCTTTAAACACTCTAATTTTTTCAAAGTAACAGTCCTGTTTCCCTGCAACACCAAATTAATGGCATTACAGTTCTTCAGAAAGGAGGAATCAGCGAAGCCAGTGCATACCAGTGGCACGACCAACCTGCTGACCCCGAAATTCAACTACGAGCTTTTTAACTGCAACAACTTTAATATACGCTATTGGAGCTGGAATTACCGCGGCTGCTGGCACCAGACTTGCCCTCCAA
+
DDDDDIHIIHIIHHHGIIHIIIIIIIIIIIIIIIIIIIIIIIIIIHHIIIIIHIHIIIGHHHHIHIGHIIHGHGIIIGHIHHIIHHHHHIHHHIFIIIIIIIHGHIIIIIIIIIIHHIHIIHIIIIHIHHIIIHIIIHIIGHIIIHHHIIIHHHHIEHIIIIHHHIIIIHHGHHIIIIIIIIIIIIIIIIIIIIHIIIIIIIIHIIIIHIIIIIIIGIIIIIIIIIHGIIIIIIIIIHHHIHHFII<IIIIIIIIIIIIIIIIIIIIIIIIIIIIIIIIIIIIIIIIIIIIIIIIIIIIIIIIIIIIIIIIIIIIIIIGIIIIIIIIIIIIIIIIIIIIIDDDDD
@HISEQ:969:HM2KJBCX2:2:1101:20023:5537 2:N:0:ACTATGCA
ATTCAGATGGCACACTATCCCTATTAATCATTACGTCAATCCTAGAAACCAACAAAATAGGATCGAACGTCCTATTCTATTATTCCATGCTAATCTATTCAAGCAATAGCCCGCTTTAAACACTCTAATTTTTTCAAGGTAATGGTCCTGGCTCCCCAACACACCCAATAAAGGGCATACTGGTTCACCAGAAGGAAGACCCGACAGCAGACAGTACTCGCCAAAGACGGACCGCCCGGCCAGGCCTAAAATTCAACTACGAGCTTTTTAACTGCAACAACTTTAATATACGCTATTGGAGCTGGAATTACCGCGGCTGCTGGCACCAGACTTGCCCTCCAA
+
DDDDDIIIIIIIIIIIIIIIIIIIIIHIIIIIIIIIIIIIIIIIIIIIIIIIIIHIIIIIIGIIIHIIIIIIIIIIIIIIIIHIHHIIIIIIIIIIIIHIIIIIIIIIIIIIIIIIIIHHHIHIHIIIIHHHHHIHIIHIIIIIHHIIIHHIHIHIIIIIIIIIIHIIIIHIIHIIIIIIIIIHHIIHIIIIIIIIHIIIIIIIIIIIIIIIIIIIIHIIIIIIIIIIIIIIIIIIIIIIHIIIIIIIIIIIIIIIIIIIIIIIIIIIIIIIIIIIIIIHIIIIIIIIIIIIIIIHIIIIIIIIIIIIIIIIIIIIIIIIIIIIIIIIIIIIIIIIIDDDDD
@HISEQ:969:HM2KJBCX2:2:1101:4744:6717 2:N:0:ACTATGCA
ATTCAGATGGCACCCAACTATCCCTATTAATCATTACGTCGATCCTAGAAACCAACAAAATAGAATCAAACGTCCTATTTCATTATTCCATGCTAATGTATTCAAGCGCGAGCTTGCTTTAAACACTCTAATTTTTTCAAAGTAACAGTCCTGATTTCTCGCGACACCAAATTAATGACATCGTGGTTTGTCAGAAGGGAGAAACCAATAATGCTAGTACGTACAAAGTACGACTGACATATTAGTCCCGAAATTCAACTACGAGCTTTTTAACTGCAACAACTTTAATATACGCTATTGGAGCTGGAATTACCGCGGCTGCTGGCACCAGACTTGCCCTCCAA
+
A@DDCHHIIHIIIEHHIHIIIIIIIIIIEHIIIIIHHHHIHDHIIIIIIIIIIIIIIIIIIHIIGHIHIIIH<FCEGIHIIHHGCHHIHIHGHIIIIIIIIIHIICIHHHHHHIGFIIIIIHHHHHFGHIHHIHFHHHEEHIHHIIIHHHHHIIIIIIIIHIIIGIIIIIIIIHIHIIIIHIHIGIIIHHIIIIIIIIGIIIHHGIIIIIIIHG@HHIIIIHHHIHHIIHHIIIIIIIIHIIHIHHH?IHHHIHIIIIIIIIHIHIIIIIIIIIIIIIHHHHG?HIIIHIHHHHHIIIHIIIIIIIIIIHIIIIIIIIIIIIIIIIHIHIIIIIHHHHIDDDDD
@HISEQ:969:HM2KJBCX2:2:1101:1951:7730 2:N:0:ACTATGCA
ATTCAGATGGCACCCAACTATCCCTATTAATCATTACGTCAATCCTAGAAACCAACAAAATAGGATCAACGTCCTATTTCATTATTCCATGCTAATGTATTCAAGCGCGAGCCTGCTTTAAACACTCTAATTTTTTCAAAGTAACAGTCCTGATTCCCCGCCACACCAAATTAATGACATGATGGTTCGTCAGAAGGTAGGAACCAGTAACACCAGTACGTACCTAAGGCACGACCAACGTACTGATCCCGAAATTCAACTACGAGCTTTTTAACTGCAACAACTTTAATATACGCTATTGGAGCTGGAATTACCGCGGCTGCTGGCACCAGACTTGCCCTCCAA
+
D@@@DFGHIF1GHEGEHDHCGECGHECGEEHECC@@G1<FHCGHFFCFF@HHIECEEH@EHHHF@CFFCHHG1<EHHEHHH?CHH@CHHFF11CDCHHEFGDCHHEHHICDEHHHFHHIEHHIBHHFGG@CFFFE/FHEHHCGFHHEHIHA@FCHHHHIIIHHHHHHE??EHHCGHGGF@@HHGCHDHHHHECHHGCCCGIIHHHFFHHHHGIIIIIIHHFHCHHHHHCIIHHHGHHHHHHHF@IHHDHFEGEHC?HGGHECEEIHHHCEHHF@IIIHEHFF<IIHHD@<=EEIHEHIHGCHFEHHFEHIHIIHHCHHCHEEHHHGIIHH@HIHHIHHG@@D@D<
@HISEQ:969:HM2KJBCX2:2:1101:7612:7772 2:N:0:ACTATGCA
ATTCAGATGGCACCCAACTATCCCATTAATCATTACCTCGACTCCGAAAGCCAACGAAATAGAACCGAGGTCCTATTCCATTATTCCATGCACTAATGTTCAGGCTGTAGCGCCTGCTTTGAGCACTCCAATTTTTTCAAAGTAAACGTGCTGGCCACTCAAGGCACTCGATTAAGAGAACCAAGAACAAACCAACAAAATCGTCCGGGCGAACATTAAACACCACAGGGTGCAACATTCACCCGAAACCGAGATCCAACTACGAGCTTTTTAACCACAACAACTTTAATATACGCTATTGGAGCTGGAATTACCGCGGCTGCTGGCACCAGACTTGCCCTCCAA
+
DDDDDIIIIEHHIIIIIIIIIIIIIIIIIIIIHIIIIIIIIIIIIIIIIIIIHIIIIIIIIIIIIIIGIIIIIHHIIIHIIIIIIIHHIIIIIGIIIIIIIIIIHHIIIIIIIIIIIIIIIIHHIIIIIIHIIIIIHIIIIHHHIHHIIHHIIHIIIIIIIIIIIIHHHIHIHIIIIIIIIIIIIIIIIIIIIIIIIIHHHIIHIIIIIIIIIIIIIIHHHHIIIIIIHHIIIIIIIIHHHHHHIIIIIIIIIIIIIIIIIIIIIIIIIIIHIIHGDHHHIHHIIIIIIIGIHIIIIIIIIIIIIIIIIIIIIIIIIIIIIIIIIIIIIIIIIIIIIIIIDDDDD
@HISEQ:969:HM2KJBCX2:2:1101:12840:7781 2:N:0:ACTATGCA
ATTCAGATGGCACCCAACTATCCCTATTAATCATTACGTCGATCCTAGAAACCAACAAAATAGAATCAAACGTCCTATTTCATTATTCCATGCTAATGTATTCAAGCGTAAGCCTGCTTTAAACACTCTAATTTTTTCAAAGTAACAGTCCTGATTCCCCACGACACCAAATTAATGACATCGCGGTTCTTCAGAAGGTAGGAACCAATAATGCCAGTGCGTACCGAAGCACGACCAACAATTTGATCCCGAAATTCAACTACGAGCTTTTTAACTGCAACAACTTTAATATACGCTATTGGAGCTGGAATTACCGCGGCTGCTGGCACCAGACTTGCCCTCCAA
+
DBDADHHIGEHIIIIEHIIIIIIIIIIIIIIIIIIIIHHFHIIIHIIIIGIIIIIIIIIHHIHIIHIIEHIHHHHHFHHII@EHHIIEE@GHHHIIIIIIIIIIIIHHHIIHCIHEHHEHHIIIIIHHIHGIHHHHIIHIHIHHHHHHFEHHFHHHIHIIIHIIHHIGIHHHHIIIHHHIHIGIIIIIIIHIIIIHHHHHHFIIHHIIIIHIIIHIIIIIIIIHIIHIIHIIIIIIIHIIIHHHHIIIIIIHIHHIIIIIIHIIIHIIIIIIIIIIHIIIIIIHHGIHIIIIHIIIHIIIIIIIIIIIIIIIIIIIIIIIIHIIHEIIIIIIIIHIIIIIDDDDD
@HISEQ:969:HM2KJBCX2:2:1101:20784:7812 2:N:0:ACTATGCA
ATTCAGATGGCACCCAACTATCCCTATTAATCATTACGTCAATCCTAGAAACCAACAAAATAGGATCGAACGTCCTATTTCATTATTCCATGCTAATGTATTCAAGCGTTAGCCTGCTTTAAACACTCTAATTTTTTCAAAGTAACGGTCCTGTTTCCCTGCAACACCAAATTAATGACATTACAGTTCTTCAGAAAGGAGGAATCAGCGAAGCCAGTGCATACCAGTGGCACGACCAACCTGCTGACCCCGAAATTCAACTACGAGCTTTTTAACTGCAACAACTTTAATATACGCTATTGGAGCTGGAATTACCGCGGCTGCTGGCACCAGACTTGCCCTCCAA
+
00DDDIIIIGIG1C0CGHCG?CGHIIH1<<DG1D@EEHHHHEH<@CCGHICGCGHHCCH1DD1<1<CDEEHE<@GHF1D?<<1F@C@C?GEEHCHHIHHFEFD8FHHIHIIIHHEEHFCEI8HA<@HHFHHIIHHACHHHIHHHGHIHFGHDF<FGIHHHEGGIIIH7IHHHHHGEHGGIIHHIIIGHFIIHIHIGI;IHEIHHGHHGIIHIIIIIIFCHHFIHIIIHIGHHGIIHEIIGIIFHFGIIGGHIHHFIHIIIHGDIHFIHHIIIIIIIIIHIIHIHHHHIIIHIIHHHHHIHHIIIHHHHHIIIIIIIIHIGIIIHHHGIIIIGIHIIIIIIIDDADD
@HISEQ:969:HM2KJBCX2:2:1101:13755:8180 2:N:0:ACTATGCA
ATTCAGATGGCACCCAACTATCCCTATTAATCATTACGTCAATCCTAGAAACCAACAAAATAGGATCGAACGTCCTATTTCATTATTCCATGCTAATGTATTCAAGCGTTAGCCTGTTTTAAACACTCTAATTTTTTCAAAGTAACAGTCCTGTTTCCCTGCAACACCAAATTAATGACATTACAGTTCTTCAAGAAGGAGGAATCAGTAAAGCCAGTACACACCATTGGCACGACCAACCTACTGACCCCGAAATTCAACTACGAGCTTTTTAACTGCAACAACTTTAATATACGCTATTGGAGCTGGAATTACCGCGGCTGCTGGCACCAGACTTGCCCTCCAA
+
CDDDDIIIIIIIIIIEHIIIHIHIIHIIIIIIIIIIIGIIIHIIIIIHIIHIIIIIIIHIIHHIIIHIIHIHHHHIIIHHHHHHIHIHEHHHGEHHHIIIHHHHHIHIIIHGHHHIIIIIIIHIHIIIIIIIIIHIIIIIIIIIIHHIHIIIIIIIIIIIIIIIIIIGIHIHIIIIHHIIIIIIIIIIIIIIIIIIIII;IIIIIIIIIIIIIIIIIIIHHIII=IIIIIIIIIIIIIIHIIIHHGIIIIIIIIIIIHHIIIIIIIIIIIIHIIHIIIIIIIIHHHIIIIIIIIIIIHGHGIIIIIIIIIIIIIIIIIIIIIIIIIIIIIIIIIIIHIIIIDDDDD
@HISEQ:969:HM2KJBCX2:2:1101:20041:8950 2:N:0:ACTATGCA
ATTCAGATGGCACCCAACTATCCCTATTAATCATTACGGCTCTCCTAGAAACCAACAAAATAGGAGCGCCGTCCTATTCCATTATTCCATGCTAATGTATTCGAGCAAAGGCCTGCTTTGAACACTCTAATTTTTTCAAAGTAAAAGTCCTGCTTCCCGAAACACGCCCAGTGAAGGGCATGCCGTTCCGCAGAAGGAAAGGCCCGGCCGAACCAGTGCACGCGGTGAGGCGGACCGGTCAGCCAGGCCCAAGGTTCAACTACGAGCTTTTTAACTGCAACAACTTTAATATACGCTATTGGAGCTGGAATTACCGCGGCTGCTGGCACCAGACTTGCCCTCCAA
+
DDDCDIIIIIIIIHIIIIIIIIIIIIIIIIIIIIIIIIHHIIIIIIIIHIIHIIIIIIIIIIIIIIIIIIIIIHIHIIHIIIHHIIIGIGCHHHIIIIHHHHIIHIIIHIIIIIIIGIIIIIIIIIIIIIIIIHIIIIIHHHIIIHIHIIIIIIIIIIIHHHHHIIIHIIHEHIIIIIIIIHGIHHHIHHHIIIIIIIIIIIIIIIIIIIIIIIIIIIIIIIIIIIIIIIIIIIIIIIIIIIIIIIIHIIIIIIIIIIIIIIIIIIIIIIIIIIIIIIIIIIIIIIHIIIIGGHIIHIIIIIIIIIIIIIIIIIIIIIIIIIIIIIIIIIIIIIIIIIIIDDDDD
@HISEQ:969:HM2KJBCX2:2:1101:20562:8924 2:N:0:ACTATGCA
ATTCAGATGGCACCCAACTATCCCTATTAATCATTACGGTGATCCTAGAAACCAACAAAATAGAACCATGCCGTCCTATTCTATTATTCCATGCTAATGTATTCGAGCAAAAATGCCTGCTTTAAACACTCTAATTTTTTCAAGGTAAAGGTCCTGGATCCGCAAGACACCCAATAAAGGACATCAAGTTTCTCCAGAAGGTGAGAAATCAACAGTAACAGTTCATACCCCTTAAGGCATGACCGTCACGTCAATCCCGAAATTCAACTACGAGCTTTTTAACTGCAACAACTTTAATATACGCTATTGGAGCTGGAATTACCGCGGCTGCTGGCACCAGACTTGCCCTCCAA
+
D@@BB1<<FCH?GH=11<D@1CC@D@EEC<GHIHG11DCHH1FH1CF<FCC<CCFHGC?<D<1<DC<C1<1<EC/<011111DC111<DGH11<CG@1<1DD<D1G@DCHHEG<1CHGBCCGGG2DHF<FGEHIHFHHHHII?F@GIH?HECEHEGHHH?GFHCHFCIIHECHIIHFHEIHHGC<G2CHHFHGCGF@HHF6?IHHHIHIHEHHHCGEEIHHG4HG@ADEHCEEGCHHHHHE<DHIIHFHAFCEHCHCGGC1FCEHGCHG<HHIIHHHIHFC<HHFCE@IIHEFG<CCHHHGHIIIIHHIIIHHFFIG@HHCHCDHFG@IIIIHHGEHHHIIHGIIHHEABADD
@HISEQ:969:HM2KJBCX2:2:1101:3193:10369 2:N:0:ACTATGCA
ATTCAGATGGCACCCAACTATCCCTATTAATCATTACGTCGATCTTAGAAACCAACAAAATAAGATCAAACGTCCTATTTCATTATTCCATGCTAATGTATTCAAGCGAATGCCTGCTTTAAACACTCTAATTTTTTCAAAGTAACAGTCCTGATTTCCCACGACACCAAATTAATGACATCGTGGTTCGTCAGAAGGGAGAAACCGACAGGGCCAGTACACACCAGAGGCGCGACCGACCCGTCGATCCCGAAATTCAACTACGAGCTTTTTAACTGCAACAACTTTAATATACGCTATTGGAGCTGGAATTACCGCGGCTGCTGGCACCAGACTTGCCCTCCAA
+
DDDDDIHIIGIHIIIIIIIIIIHIIIIIHIHIIIIIIIIHIHIHIIIIGIIHHIIIIIIIIHIIEHIIIIHHHIIIIIIIIIHHIIIHGHHHIIIIIIIIIIIIIIIIIIIIIIIIIIIIIIHIIIIIHIIHIIIIHHHIIIIIIIIIIHIIHIHIIIHHIIIIIIIIIIIIIIIIIIIIIIHHHIIIIIIIIIIIIIIIHHHGIIIIIIIIIIIIIIIIIIIHIIIIIIIIIIIIIIHIIHIHHIIIIHIIIIIIIIIIIIIIIIIIIIIIIIIIIIIIIIIIIHIIIIIIIHIIIIIIIIIIIIIIIIIIIIIIIIIIIIIIIIIIIIIIIIIIIIIIIDDDDD
@HISEQ:969:HM2KJBCX2:2:1101:6513:11381 2:N:0:ACTATGCA
ATTCAGATGGCACCCAACTATCCCTATTAATCATTACGTCAATCCTAGAAACCAACAAAATAGGATCGAACGTCCTATTTCATTATTCCATGCTAATGTATTCAAGCGTTAGCCTGCTTTAAACACTCTAATTTTTTCAAAGTAACAGTCCTGTTTCCCTGCAACACCAAATTAATGACATTACAGTTCTTCAGAAAGGAGGAATCAGCGAAGCCAGTACATACCAGTGGCACGACCAACCTGCTGACCCCGAAATTCAACTACGAGCTTTTTAACTGCAACAACTTTAATATACGCTATTGGAGCTGGAATTACCGCGGCTGCTGGCACCAGACTTGCCCTCCAA
+
DDDDDIIIIEHHIIIIIIIIIIIIIIIIIIIIIIIIIIIIIIIIIIIIHIIIHIIIIIIIIIEHHIIIIIIIIIIIIHIIHIIIIIIGIIIHIIIIIIIIIIIHHIIIIIIIIIIIIIIIIIIIIIIIIIIIIIIIIHIHIIIIIIIIIIIIIIIIHIHIIIIIIIIIIIIIIIIIIIIIIIIIIIIIIIIIIIIIIIIIIIIIHIIIIIHIIIIIIIIIIIIIIIIIIIIIIIIIIIHIIIIIHIIIIIIIIIIIIIIIIIIIIIIIIIIIIIIIIIIIIIIIIIIIIHIIIIIIIIIIIIIIIIIIIIIIIIIIIIIHIIIIIIIIIIIIIIIIIIIIIDDDDD
@HISEQ:969:HM2KJBCX2:2:1101:10445:11324 2:N:0:ACTATGCA
ATTCAGATGGCACCCAACTATCCCTATTAATCATTACGTCAATCCTAGAAACCAACAAAATAGGATCGAACGTCCTATTTCATTATTCCATGCTAATGTATTCAAGCGTTAGCCTGCTTTAAACACTCTAATTTTTTCAAAGTAACAGTCCTGTTTCCCTGCAACACCAAATTAATGACATTACAGTTCTTCAAGAAGGAGGAATCAGTAAAGCCAGTACATACCATAGGCACGACCAACCTACTGACCCCGAAATTCAACTACGAGCTTTTTAACTGCAACAACTTTAATATACGCTATTGGAGCTGGAATTACCGCGGCTGCTGGCACCAGACTTGCCCTCCAA
+
DDDDDIIIIIIIIGIHHIIIIIIIIIIIIIIIIIIIIIIIIIIIIIIIIIIHIIIIIIIIIIIIIIIIHIIIHHHIIHHIIIIIIIHHHGEHHIIIIIIIIIFHIIHIIIIIGIIIIIIIHIIIIIIHIHHHIIHHHIIIIIIIIIIIIIIIIIIIIHHIIIIIIHIIHIHHIIIIIIIIIIIIIIIIIIIIIIIIIIIIIIIIIIIIIIHIIIIIIIIIIIIIIIIIIIIIIIIIIIHIIIHHHIIIIIIIIIIIIIIIIIIIIIIIIIIIIIIIIIIIIIIIIIIIIIIIIIIIIIIIIIIIIIIIIIIIIIIIIIIIIIIIIIIIIIIIIIIHIIIIIDDDDD
@HISEQ:969:HM2KJBCX2:2:1101:15981:11880 2:N:0:ACTATGCA
ATTCAGATGGCACCCAACTATCCCTATTAATCATTACGTCAATCCTAGAAACCAACAAAATAGGTTTGAACGTCCTATTTCATTATTCCATGCTAATGTATTCAAGCGTTAGCCTGCTTTAAACACTCTAATTTTTTCAAAGTAACAGTCCTGTTTCCCTGCAACACCAAATTAATGGCATTACAGTTCTTCAGAAAGGAGGAATCAGCGAAACCAGTTCATACCAGTGGCACGACCAACCTGCTGACCCCGAAATTCAACTACGAGCTTTTTAACTGCAACAACTTTAATATACGCTATTGGAGCTGGAATTACCGCGGCTGCTGGCACCAGACTTGCCCTCCAA
+
DDDDDIIIIIHIIIIIIIIIIGIIIIIIIIIIIIIIIIIIIIIIIIIIIIIHIIIIGHIIIIIHHHHHIIHHIIIIIIIIIIIIIIIIIHHIGHIIIHHIIIIIIIIIIIIIIIIIIIIIIIIIIIIIIIIIIHHIIIIIHIIIIHIIIIIIIIIIIIIIHIIIIIHHIIIIHIIIIIIIIIIIIIIIIIIIIIIIIIIIIIIIIIIIIIIIIHHIHHHIIIIIIIIIIIIIHIIHIIIIIIIIHHIIHIIIIIIHIIIIIIIIIIIIIIIHHIIIIIIIIIIIIIIIIIIIIIIIIIIIIIIIIIIIIIIIIIIIIIIIIHIIIIIIIIIIIIIIIIIIIDDDDD
@HISEQ:969:HM2KJBCX2:2:1101:19266:12155 2:N:0:ACTATGCA
ATTCAGATGGCACCCAACTATCCCTATTAATCATTACGGTGATCCTAGAAACCAACGAAATAGAATCAGTCCGTCCTATTTCATTATTCCATGCTAATGTATTCAGACGATAGTCTGCTTTAAACACTCTAATTTTTTCAAAGTAACAGTTCTGATTTCCAATCACACCAAATAAATGGCATGAAAGTTCCTCAGAAGGTAGAGATCCATCTCACCAGTACAGACAATTAAGCCTGACCAATGGGTAGACCCCGAAGTTCAACTACGAGCTTTTTAACTGCAACAACTTTAATATACGCTATTGGAGCTGGAATTACCGCGGCTGCTGGCACCAGACTTGCCCTCCAA
+
DDDDDIIGIIIIIIIIIIIIIIIIIIIIIIIIIIIHIIIIIHIIIIIIIIIIIIIIIIIIIHHIIIIIIIIHIIIIIIIIIIHIIIIIIIIIIIIHHHIIIGHHIIIIHIIIIIIIIIIIIHIIIIIIHIIIIIIIIIIHIIHIIIIIHGIHHIIIIHIIHIIIHHHHIIIIIHIIIIIIIHIIIIIIIIIIIIIIIIIIIIIIIHHIHHIHIIIIHIIIIIIIHIIIIIIIIIIIIIIIIIIIHGDIIIIIIIIIIIIIIIHHIIIIIIHIIIIIIIIIIIHIIIIHIIIIHIIIIIIIIHIIIIIIIIIIIIIIIIIIIIIIIIIIIIIIIIIIIIIIIIIDDDDD
@HISEQ:969:HM2KJBCX2:2:1101:5872:12151 2:N:0:ACTATGCA
ATTCAGATGGCACCCAACTATCCCTATTAATCATTACGTCGATCCTAGAAACCAACAAAATAGAATCAAACGTCCTATTTCGTTATTCCATGCTAATGTATTCAAGCGTGAGCCTGCTTTAAACACTCTAATTTTTTCAAAGTAACAGTCCTGATTCCCCATGACACCAAATTAATGACATCATGGTTCGTCAGAAGGTAGGAATCAATAATACCAGTACGTACAATAGCACGACCAATAAATTGATCCCGAAATTCAACTACGAGCTTTTTAACTGCAACAACTTTAATATACGCTATTGGAGCTGGAATTACCGCGGCTGCTGGCACCAGACTTGCCCTCCAA
+
DDCDDIIIIHHIIHIIIIHIIIIIIHIIIIIHIIIHIIIIIIIIHIHIIIIIIGIIHIIGHHHHHIIIIIIIIEHIIHHHIIII?GHHIIHHHIIIIIIIIIIIIIIHIHIIIIIIIIIIIIIIIIIIIIIIHIIIIIIIIIIIIIIHIGIIIIIIIIIIIHIIIIIIIIIHIIIIIIIIIIIHIIIIIIIIIIIIIIIIIHIIIIIIIIIIIIIIIIIHIIIIIIHIIIIIIIIIIIIIIIIHIIIIIIIIIIIIIIIIIIIIIIIIIIIIIIIIIIIIIIIIIHIIIIIIHIIIIIIIIIIIIIIIIIIIIIIIIIIIIIIIIIIIIIIIIIIIIIIIDDDDD
@HISEQ:969:HM2KJBCX2:2:1101:6864:12183 2:N:0:ACTATGCA
ATTCAGATGGCACCCAACTATCCCTATTAATCATTACGTCAATCCTAGAAACCAACAAAATAGGATCAAACGTCCTATTTCATTATTCCATGCTAATGTATTCAAGCGTTAGCCTGCTTTAAACACTCTAATTTTTTCAAAGTAACAGTCCTGTTTCCCTGCAACACCAAATTAATGACATTACAGTTCTTCAAGAAGGAGGAACCAGTAAAGCCAGTACATACCAGAGGCACGACCAACTTACTAATCCCGAAATTCAACTACGAGCTTTTTAACTGCAACAACTTTAATATACGCTATTGGAGCTGGAATTACCGCGGCTGCTGGCACCAGACTTGCCCTCCAA
+
DDDADIIII?GHIHHHHHIIIIIIIIIHIIHIIIIIIIIIIIIIIIIIHGHHIIIICHHHIHHIIIIIIICEEHIIIIIHHIIHHHIIIIFHIIIIIIIHHHHHIIIIHHHHIGHHIHHHHHHIIIIIIIHHHFHHHFHHIHIIIIIHHHHIHHIIIHIIIIIIHHHIHHHHHIIIHIHHIGIIIHIHIIIIIIIHIIIIIIHGHHCHHHFIHHGHHGHHHIIHHHIHGGIHIIHH?HHGHIHGEHHHHIIHGFHIHGHHHGCHIIIIIIHIIHIIIIHHHIIHHGHHFHGIHIIIHHFFHIIIIIHIIIIIIIHIIIIIIIIGHGIHIIIGIIHHHHHGGDDDDD
@HISEQ:969:HM2KJBCX2:2:1101:18604:12220 2:N:0:ACTATGCA
ATTCAGATGGCACCCAACTATCCCTATTAATCATTACGTCAATCCTAGAAACCAACAAAATAGGATCAAACGTCCTATTTCATTATTCCATGCTAATGTATTCAAGCGTTAGCCTGCTTTAAACACTCTAATTTTTTCAAAGTAACAGTCCTGTTTCCCTGCAACACCAAATTAATGACATTACAGTTCTTCAAGAAGGAGGAACCAGTAAAGCCAGTACATACCAGAGGCACGACCAACCTACTAATCCCGAAATTCAACTACGAGCTTTTTAACTGCAACAACTTTAATATACGCTATTGGAGCTGGAATTACCGCGGCTGCTGGCACCAGACTTGCCCTCCAA
+
DDDDDIIIIIHIIIIIIIIIIIIIIIIIIIIHIIIIIIIIIIHHIHIIIIIIIIIIIIHIHIHIIIIIHIHGHIIHHHIIIIHIIIIIIHIIGGHIIIIHIIHHIIIIIHIIHIIIIIIIHIIIIIIHHHIIIIIIIIIIIIHHIFHHHIIIHIIIHIIIIIIIHIIHHIIHIIIIIIIIHIIIIIIIHIIIIIIIIIIIIIIIIIIIIIIIIIIIHIIIIIIIIIIIIIIIIIIIIIIIIIIHHIIHIIIIIIIIIIIIIIHIIIIIIIIIIIIIIIIIIIIIIIIIIIIIIIIIIIIIIIIIIIIIIIIIIIIIIIIIIIIIIIIIIIIIIIIIIIIIIDDDDD
@HISEQ:969:HM2KJBCX2:2:1101:9299:12510 2:N:0:ACTATGCA
ATTCAGATGGCACCCAACTATCCCTATTAATCATTACGTCAATCCTAGAAACCAACAAAATAGGATCGAACGTCCTATTTCATTATTCCATGCTAATGTATTCAAGCGTTAGCTTGCTTTAAACACTCTAATTTTTTCAAAGTAACAGTCCAAATTCCCCGCAACACCAAATTAATGGCATTACGGCTCATCAGGAAGGAGGAATCAGTGAGACCAGTACATACCAGAGGCATGACCAACCTACTAACCCCGAAATTCAACTACGAGCTTTTTAACTGCAACAACTTTAATATACGCTATTGGAGCTGGAATTACCGCGGCTGCTGGCACCAGACTTGCCCTCCAA
+
BDCDDIIII?GHHIIIIIIIHIIHIIIIIIIIHIIIIIIIIIHIHIHIIIIIHIIIIIIIIIHHIIIIHIIGIIIIHIIIIIIHIIIHIHIIGIIIIIIIIHIIIIIIIIIIIIIHIIIHHHHIIIIIIIIHHHHHHIIIIIHIIIIHHIIIHHHIIIIIIIIIIIIIIIIIIIIIIIIIIIIIIIIHIIIIIIIIIIIIIIIHHIIIIIIIIIIIIIIIIIIIIIIHIIIIIHIIHIIIIIHHHIHIIIIIIIIIIIIIHIIIIIIIIIIIIIIIIIIIIIIIIIHIIIIIIIIIIIIIIIIIIIIIIIIIIIIIIIIIIIIIIIIIIIIIIIIIIIIIIDDDDD
@HISEQ:969:HM2KJBCX2:2:1101:18860:12402 2:N:0:ACTATGCA
ATTCAGATGGCACCCAACTATCCCTATTAATCATTACGGTGATCCTAGAAACCAACGAAATAGAATCAGTCCGTCCTATTTCATTATTCCATGCTAATGTATTCAGACGATAGTCTGCTTTAAACACTCTAATTTTTTCAAAGTAACAGTCCTGATTTCCCATCACACCAAATAAATGGCATGAAAGTTCCTCAGAAGGTAGAGATCCATCTCACCAGTGCAGACAATTAAGCCTGACCAATGGGTAGACCCCGAGGTTCAACTACGAGCTTTTTAACTGCAACAACTTTAATATACGCTATTGGTGCTGGAATTACCGCGGCTGCTGGCACCAGACTTGCCCTCCAA
+
DDDADHIIIIIIHEHHIIIHIHHHHHIGHIFHIIHIIGIHHEHHIEHIIIIHFHHIHHIHHIHHHHIIHIIGHG?CDCHHHHEHGHHIIHHIIIHH@CIHHIIIIHHIIIIIHIIIIHFFIIHHHHHGHIIHHIIIIHHHIIIIIHHHHIHHHHIIIHIHIIIIHIIIHHHIHIIIIIIIIIHIGIHHHEIGHIIHIIIHHHIHHHIIIIIIIIIIIIIIIIIIIIIIIGIHHIIIIHIHHIIHDFDIIIIIIHG@IIIIIIIIHHHHHIGHIIIIIHIHFIIHIIHGFHIIIIIHDFHIIIIIIIIIIIIIHIIIIIIIIHIIIHIIIIIIHHHHIIIIIIIDDDDD
@HISEQ:969:HM2KJBCX2:2:1101:3838:12644 2:N:0:ACTATGCA
ATTCAGATGGCACCCAACTATCCCTATTAATCATTACTTCAATTCTAGAAACCAACAAAATAGAACCGAAGTCCTAAATTATTATTCCATGCTAATGTATTCAAGGCATAAGCCTGCTTTAAACACTCTAATTTTTTCAAAGTAATAGAGCTAGATGGCGACGACAAGCCCAGTAAAGGGTTGTCGCCGTTCTCAAGCAAGATGGTAGACGCGCGCCAGCACACACACTCGTAACCGAGGCGGACCAGGTGCGTCAAACCAGAAATCCAACTACGAGCTTTTTAACTGCAGCAACTTTAATATACGCTATTGGAGCTGGAATTACCGCGGCTGCTGGCACCAGACTTGCCCTCCAA
+
DDDDDIIIIIIIIIHIIIIHIIIIIIIHIIIIIIIIIGIIGIIIIIIIIIIIIIIIIIHIIIIIIIIIIIIHHHHHIIIGHIIIHHIIGIHFIHIHIIIIHFHHHEIIIIIIIIIHIHIHHIIIHIHIIIHIIIIHIIIHIIIHIHIIIIHGIIIHIIHHIIIIIIHIIIIIIIIHIIIGIHIIIHHIIHHIHIIIIIIIIIIIIIIIHHIIIIIIIIIIIIIIIIIIIIIIHIHIIIIIIIIIIIIIIIIIHHHIIIIIIHIIHHIIIIIIIIIIIIIIIHIIIIIIIIIIIIIIIIIIIIIIIIIIIIIIIIIIIIIIIIIIIIIIIIIIIIIIIIIIIIIIIIIIIIIDDDDD
@HISEQ:969:HM2KJBCX2:2:1101:6849:13282 2:N:0:ACTATGCA
ATTCAGATGGCACCCAACTATCCCTATTAATCATTACGTCAATCCTAGAAACCAACAAAATAGGATCGAACGTCCTATTTCATTATTCCATGCTAATGTATTCAAGCGTTAGCCTGCTTTAAACACTCTAATTTTTTCAAAGTAACAGTCCTGTTTCCCTGCAACACCAAATTAATGACATTACAGTTCTTCAAGAAGGAGGAATCAGTAAAGCCTGTACATACCATAGGCACGACCAACCTACTGACCCCGAAATTCAACTACGAGCTTTTTAACTGCAACAACTTTAATATACGCTATTGGAGCTGGAATTACCGCGGCTGCTGGCACCAGACTTGCCCTCAA
+
DDADDIIIIHIIHIIHIIIIIIIIIIIIIHHIIIIIIHHIHHIIIIIIIIIHIIIIIIIIIHHHFIIIHIIIIEHIIGIHGIIIHIIIHIIIIIIGHHHHIHHIIIIIIIIHIIIHIIIIIIHIIIHHHHHHHHHIIHHIHGHHIIIHIIIHHIHHIIIHHFIIHIIIIIIIIIIIIHHHIIIIIIIHHIHIIHHHIHIIFIHHHIIIHHHIGIHHIHIIHHHIIIIGIIHHGHHHHHHHGFHHHHEHIIIIIIIIIIHIIIIIHFIIIIIIIHIIIIIIIIIIIIIIIHIIIIIHHIHIIIIHIIIIIIIIIIIIIIIIIIIIIIIIIIIHIIIIIIIIDDDDD
@HISEQ:969:HM2KJBCX2:2:1101:15774:13456 2:N:0:ACTATGCA
ATTCAGATGGCACCCAACTATCCCTATTAATCATTACGTCAATCCTAGAAACCAACAAAATAGGATCGAACGTCCTATTTCATTATTCCATGCTAATGTATTCAAGCGTTAGCCTGCTTTAAACACTCTAATTTTTTCAAAGTAACAGTCCTGTTTCCCTGCAACACCAAATTAATGACATTACAGTTCTTCAGAAAGGAGGAATCAGCGAAGCCAGTACATACCAGTGGCACGACCAACCTGCTGACCCCGAAATTCAACTACGAGCTTTTTAACTGCAACAACTTTAATATACGCTATTGGAGCTGGAATTACCGCGGCTGCTGGCACCAGACTTGCCCTCCAA
+
DDDDDIIIIGIIIIIIIIIIIIIIIHIIIIIIIIIIIIIIIIHIIIHHIIIIIIIIIIIIIIIIIIIIIGCHHIIIIIIIIIIIHIIIIIIIHIIHIIIIIIIIHIIIIIIIIIIIHIIIIIIIHIIIIIIHHIHHHFIIIIIIIIIIIIIHIIIIIIHIHIIIIIIIIIIIIIIHIIIIIIIIHIIIIIIIIIIIIIIIIIIIIIIIIIIIIIIIIIIIIIIIIIIIIIIIIIIIIIHIIIIHGIIIIIIIIIIIIIIIIIIIIIIIIIIIHIHIIIIIIIIIIHIIIIIIIIIIIIIHIIIIIIIIIIIIIIIIIIIIIIIIIIIIIIIIIHIIIIIIIDDDDD
@HISEQ:969:HM2KJBCX2:2:1101:15134:13811 2:N:0:ACTATGCA
ATTCAGATGGCACCCAACTATCCCTATTAATCATTACGTCAATCCTAGAAACCAACAAAATAGGATCAAACGTCCTATTTCATTATTCCATGCTAATGTATTCAAGCGTTAGCCTGCTTTAAACACTCTAATTTTTTCAAAGTAACAGTCCTGTTTCCCTGCAACACCAAATTAATGACATTACAGTTCTTCAAGAAGGAGGAACCAGTAAAGCCAGTACATACCAGAGGCACGACCAACCTACTAATCCCGAAATTCAACTACGAGCTTTTTAACTGCAACAACTTTAATATACGCTATTGGAGCTGGAATTACCGCGGCTGCTGGCACCAGACTTGCCCTCCAA
+
DDDDDIIIIHIIIHIIIIIIHIIIIIIIIIIIIHIIIHHIGIHIIIHIIIIIHHIIIIIIIIHIIIIHHH1CGHIIHIHIIIIIIIHHHHIHIIIIIHHHHHGHIHIIIIIIIIIIIIHHIIHIIIHIIIIIIIIIHHIIIIIIIHIIHIIIIHIIIIIIIIIIIIHHIHHGHIHIIIIIIIIIIIHIIIHIIIIGIIIIHIHHHFHHHHHIIGIIIIIIIIIIIIIIIIIIIHHHHCCIIHHHHIIIIIIIIIIIIIIHHECIHEIIHIIIIHHIHIIIIIIIHIIIIGIIIHIIIIIHHIIIIIIIIIIIIIIIIIIIIIIIIIIIIIIIIIHHIIIIIDDDDD
@HISEQ:969:HM2KJBCX2:2:1101:20375:13846 2:N:0:ACTATGCA
ATTCAGATGGCACCCAACTATCCCTATTAATCATTACGTCGATCCTAGAAACCAACAAAATAGAATCAAAAGTCCTATTTCATTATTCCATGCTAATGTATTCAAGCGTAAGCCTGCTTTAAACACTCTAATTTTTTCAAAGTAACAGTCCTGATTCCCCACGACACCAAATTAATGACATCGCGGTTCTTCAGAAGGTAGGAACCAATAATGCCAGTGCGTACCGAAGCACGACCAACAATTTGATCCCGAAATTCAACTACGAGCTTTTTAACTGCAACAACTTTAATATACGCTATTGGAGCTGGAATTACCGCGGCTGCTGGCACCAGACTTGCCCTCCAA
+
DD@DDCHH?GGHHHHHHDHHEHFD@FHHHIHIIHIHIHIIDCCFHG?CGHHFHHIIHIIGHIIIHIIIH11<DGHHIIEFH11D1EHIIEHHHIGHIIHIIHHHEDEGEGHDGDF@HGHGEHCHGHEHHHHDHGGHEIHHCHHHGFCHFHGF@EDEHIIHH=HHHFGEGHEGHGC@HHIHDIH;;IIIHII;H9IHGEEF@CIIIHIHEHHI0HIHEE<EECEGHGCECIHIHHEEHHHIHHGFFCHIHEHGCHHEH@GEC<E?H?HIIIIIHFCIHHIHEHHGEHHHHC@HIHHIFIHHHGHHHGECIHHHHIIHIIGIIHIHIIIIIIIIIIIHHIIHADDDB
@HISEQ:969:HM2KJBCX2:2:1101:16157:14166 2:N:0:ACTATGCA
ATTCAGATGGCACCCAACTATCCCTATTAATCATTACATCGATCCTAGAAACCAACAAAATAGAATCGGATGTCCTATTTCATTATTCCATGCTAATGTATTCAAGCGTGAGCCTGCTTTAAACACTCTAATTTTTTCAAGGTAACAGTCCTAATTCCCCGTGACACCAAATTAATGGCATTACGGTTCTTTAGAAGGTGAGAAATCAATAATATCAGTACATACCAACGGCATGACCGAAACATTGATCCCGAAATTCAACTACGAGCTTTTTAACTGCAACAACTTTAATATACGCTATTGGAGCTGGAATTACCGCGGCTGCTGGCACCAGACTTGCCCTCCAA
+
DDDDDIIIIGFHIIGHGIIIIIIIGHIIIIIHIIIIHIIHIGIFHIIIIHIGHHHHGIIIHIIGIHHHHHHCHGGHHHHIHIHIIIIICEGHCHHIIIIIHGIIIIIIIIIHIIIIHIIIIIHHIIHGIIHHIIIIIIHHIIIIIIIHHIHIIHHHIIIIHIIIIIIIIIIHIHIIIIHIIIIIIIHIIIIIIIIIIIHIIIIIIHIIIIIIIIIIIIIIIIIIIIIIIII=IIIIIIIIIIIIHGIIIIHIIIIIIIIIIIIIIIIIIIIIIIIHIIIIIIIIIIIIIIIIIIIIIIIIIIIIIIIIIIIIIIIIIIIIIIIIIIIIIIIIIIIIIIIIIIDDDDD
@HISEQ:969:HM2KJBCX2:2:1101:14086:14720 2:N:0:ACTATGCA
ATTCAGATGGCACCCAACTATCCCTATTAATCATTACGTCAATCCTAGAAACCAACAAAATAGGATCGAACGTCCTATTTCATTATTCCATGCTAATGTATTCAAGCGTTAGCTTGCTTTAAACACTCTAATTTTTTCAAAGTAACAGTCCAAATTCCCCGCAACACCAAATTAATGGCATTACGGCTCATCAGGAAGGAGGAATCAGTGAGACCAGTACATACCAGAGGCATGACCAACCTACTAACCCCGAAATTCAACTACGAGCTTTTTAACTGCAACAACTTTAATATACGCTATTGGAGCTGGAATTACCGCGGCTGCTGGCACCAGACTTGCCCTCCAA
+
DDDDDIIIIIIIIIIIIIIIIIIGIGIIHHIIIIIHHHHIIIIIIHIHGHHIIGHEEEHIIIGHHIIIHIEHIHIIIIHIIIIIIIIIIIIHHEHFHGHIHIIIIIIGIIIIHIIIIIIIIIHHHIHIHIIIIIHIIIHIHIIIIIIIIIHIIIIHIIIIIHIHHIIHIIIHIIIHIGIIIIIIIIIHIIIIIIIIIIIIIIIIIIIIIIIIIIIIIIIIIIIIIIIIIIIIIIIIIIHIIHHHGHHIIIIIIIIIIIIIIHCHHHIIIIIIIIIIIIIIIIIIIIIIIIIHIIIIIIIIIIIIIIIIIIIIIIIIIIIIIIIIIIIIIIIIIHHHHIIIIDDDDD
@HISEQ:969:HM2KJBCX2:2:1101:11075:14904 2:N:0:ACTATGCA
ATTCAGATGGCACCCAACTATCCCTATTAATCATTACATCGATCCTAGAAACCAACAAAATAGAATCTGATGTCCTATTTCATTATTCCATGCTAATGTATTCAAGCGTAAGCTTGCTTTAAACACTCTAATTTTTTCAAGGTAACAGTCCTAATTCCCCATAACATCAAATAAATGACATTATGGTTCTTTAGAAGGTGAGAACCAATAAAACCAGTACATACCAAGGCATGACCGATTCCTTGATCCCGAAATTCAACTACGAGCTTTTTAACTGCAACAACTTTAATATACGCTATTGGAGCTGGAATTACCGCGGCTGCTGGCACCAGACTTGCCCTCCAA
+
DDDDDHIII?HIIIIIIIIIIIIIIIIHIIIIIIIIIIIIIHIFIIIIIIIHIIIIHIIFIIIIIIHIHIIII?HHIIIIIIIIHHHHHIIHGEHIIIIIHGIIIIIIIIIHHHHHIIIIIIIIIIIIHIIIIIIIIIIIHHIIIIIIIIIIIIIIIIIIIIIIIHIHIIIIIIHIIIIIIHIIIIIIHIIIIIIIIIIIIIIIIIIHIIIIIIIIIIIIIHIIIIIHIIHIIIIIIIIIIHHGHIIIIIIIHIIIIIIIIIIIIIIIIIIIIIIIIIIIIIIIIIIIIIIIIIIIIIIIIIIIIIIIIIIIIIIIIIIIIIIIIIIIIIIIIIIIIIIIDDDDD
@HISEQ:969:HM2KJBCX2:2:1101:3076:15372 2:N:0:ACTATGCA
ATTCAGATGGCACCCAACTATCCCTATTAATCATTACGTTGTACCTAGAAACCAACAAAATAGGTTCGAACGTCCTATTTCATTATTCCATGCTAATGTATTCAAGCGCGAGCCTGCTTTAAACACTCTAATTTTTTCAAAGTAACAGTCCTGATTCCCCACCACACCAAATTAATGACATGATGGTTCGTCAGAAGGTAGAAATCAGTAACACCAGTACGTACCGAAGGCACGACCAGCGTACTAATCCCGAAATTCAACTACGAGCTTTTTAACTGCAACAACTTTAATATACGCTATTGGAGCTGGAATTACCGCGGCTGCTGGCACCAGACTTGCCCTCCAA
+
DDDDDIIIIHIIIIIIIIIIIIHIIIIIIHHIHIIIIIHHIIIHHHIIIHEHHHHIEHIIIIHIHHIIIIHHGHHHEHIFHIIIIIIEHEHIHIIIIIIIIIIIIIIIIIIIIIIIIIIIIIIIHIHIIIIIIIHHHIHHHIHIIIIIIIIIIIIIIIIHIHHIHHIIIIIIIIIHIHIIIIIIIIIIIIIIIIIIIIIIIIHGHIIIIIHIIIIIIIIIIIIIIIGHIIIIIIHIHIIIIIIHHHHHIIIIIIIIHIHIHHHIIIIIIIIIIIIIIIIIIIIHHIIHIIIIIHIIIIIIIIIIIIIIIGIIIIIIIIIIIIIIIIIIIIIIIIIIIIIIIDDDDD
@HISEQ:969:HM2KJBCX2:2:1101:13581:15501 2:N:0:ACTATGCA
ATTCAGATGGCATATCCCAACTATCCCTATTAATCATTACGTCAATCCTAGAAACCAACAAAATAGGATCAAACGTCCTATTTCATTATTCCATGCTAATGTATTCAAGCGTTAGCCTGCTTTAAACACTCTAATTTTTTCAAAGTAACAGTCCTGTTTCCCTGCAACACCAAATTAATGACATTACAGTTCTTCAAGAAGGAGGAACCAGTAAAGCCAGTGCATACCAGAGGCACGACCAACCTACTAATCCCGAAATTCAACTACGAGCTTTTTAACTGCAACAACTTTAATATACGCTATTGGAGCTGGAATTACCGCGGCTGCTGGCACCAGACTTGCCCTCCAA
+
DDDDDIIHIIGIIIIIIIIIIIIIIIIIIIIIIIIIIIIIIIIIIIIIHHIIIIIIHIIIIIIIIIGFHIHHIIIHHIIIIIHHIIHHIIEGHIIGHGHIIIHHIIIIIIIIHIHIIHIHHIIIIIIHIGHHIHHIIIIIIIIIIIIIIIHIIIIIIIIIIIIIIIIIIIIHIIHHIIIIIIIIIIIIIIHIHIIIIIIIIIIIIIHIIIIIIIIIIIIIIIHIIIIIIIIIIIIIIIIIIHIIHGHHHDCIHHIIIIIHIIIIHHHIIIIIIIIHIHIIIIIIIIIIIIHIIIIIIIIIIIIIIIIIIIIIIIIIIIIIIIIIIIIIIIIIIIIIIIIIIIIIDDDDD
@HISEQ:969:HM2KJBCX2:2:1101:1911:15321 2:N:0:ACTATGCA
ATTCAGATGGCACCCAACTATCCCTATTAATCATTACGGTGATCCTAGAAACCAACAAAATAGAACCATGCCGTCCTATTCTATTATTCCATGCTAATGTATTCGAGCAAAAATGCCTGCTTTAAACACTCTAATTTTTTCAAGGTAAAGGTCCTGGATCCGCAAGACACCCAATAAAGGACATCAAGTTTCTCCAGAAGGTGAGAAATCAACAGTAACAGTTCATACCCCTTAAGGCATGACCATCACGTCAATCCCGAAATTCAACTACGAGCTTTTTAACTGCAACAACTTTAATATACGCTATTGGAGCTGGAATTACCGCGGCTGCTGGCACCAGACTTGCCCTCCAA
+
@ADDDIFHHEHH1DH1DEHI?1<DGHHHGHIHH@GHIIGHH?GHHHEHHEHIHGHFH11<F1CHHH1CEHEFHEEDHG@GHE1GHIGHFHGHHIIEHFHHH<1@GGEHIHEGIHIHHHHHHHDHEHFHGCGIHHEIHHHCG?HHIIIHHIHIHHHI?EEIHIHHCGEIHEIHIHEHDEHHHGIIIIHHHHHHHIHHHHFIIHIHHIHHHIHIHIHFIIIIIIHIIHHIIIIIIIIHIIIHHHHIHHEHHHHHIHHIIHGG@IHIHGCHEHHG<HGECIGIIIHHHIIHFGCHHHHHHHDIHIHHIIIIIIHHHHHHHHHCHCDCCIIIIIIIIHHHIHGHHIGIIHEIDDDD@
@HISEQ:969:HM2KJBCX2:2:1101:11547:16513 2:N:0:ACTATGCA
ATTCAGATGGCACCCAACTATCCCTATTAATCATTACGTCAATCCTAGAAACCAACAAAATAGGTTTGAACGTCCTATTTCATTATTCCATGCTAATGTATTCAAGCGTTAGCCTGCTTTAAACACTCTAATTTTTTCAAAGTAACAGTCCTGTTTCCCTGCAACACCAAATTAATGACATTACAGTTCTTCAGAAAGGAGGAATCAGCGAAACCAGTTCATACCAGTGGCACGACCAACCTGCTGACCCCGAAATTCAACTACGAGCTTTTTAACTGCAACAACTTTAATATACGCTATTGGAGCTGGAATTACCGCGGCTGCTGGCACCAGACTTGCCCTCCAA
+
DDDDDIGHIGIIIIIIIHHHHIHIIIIIIIHHIIHIIIIIIIIIIIIGHIIIIIIIIIHIIIHHIHIHGIIHHHHIIIHHHIIHHIHIIIIIHHEHIIIIIIIIIIIIIIIIIIIIIIIIIIIIIIIIIIIIIIIIHHHHIIHIIIIIIIIIIIIHHIIIIIIIIIIIIIIHIIHIIIIIHIIIIHHIIIIIIIIIIIIIIIIIIIIIIIIIIIIHFGIIIIIIIIIIIIIIIIIIIIIIIIIHGIIIIHIIIIIIIIIIIIIIIIIIIIIIIIIIIIIIIIIIIIIIIHHHIIIIIIIIIIIIIIIIIIIIIIIIIIIIIIIIIIIIIIIIIIIIIIIIIDDDDD
@HISEQ:969:HM2KJBCX2:2:1101:3200:15770 2:N:0:ACTATGCA
ATTCAGATGGCACCCAACTATCCCTATTAATCATTACGTCAATCCTAGAAACCAACAAAATAGGATCAAACGTCCTATTTCATTATTCCATGCTAATGTATTCAAGCGTTAGCCTGCTTTAAACACTCTAATTTTTTCAAAGTAACAGTCCTGTTTCCCTGCAACACCAAATTAATGACATTACAGTTCTTCAAGAAGGAGGAACCAGTAAAGCCAGTACATACCAGAGGCACGACCAACCTACTAATCCCGAAATTCAACTACGAGCTTTTTAACTGCAACAACTTTAATATACGCTATTGGAGCTGGAATTACCGCGGCTGCTGCCACCAGACTTGCCCTCCAA
+
<@@<D11FCC11DC0D<0C<F11<<1<<<1<<DC1D1D<<<<<1<<F1G1C<1<D<DHCCF<11DD<1F<G@<1DHEHIIE@HHEHI11F11D@CGF@@G%EHHHHCHHHHDAF<A?HHEEFCEEEH1D6DEB<GH?HFEAFHHH@H@DA7HF9<DE<FECCHHGF0CFFH?EIIHFHEHGHHHHHHHHGHHFIIIHGEHG2IH@CHHHHHEGC<11HFEFFF@EG@EEIHHCFG?CD<HHIHD<D<<??<FGCC<@F<0HGCGHHHEHCCEHGHCIH@HHCGGCC@@IGIHHHHEHHHHHH@HCFCECHHEDFEC?HHHHHHCHFDHHEHG1HCC@EDEF@DD@0
@HISEQ:969:HM2KJBCX2:2:1101:2560:17030 2:N:0:ACTATGCA
ATTCAGATGGCACCCAACTATCCCTATTAATCATTACGTCAATCCTAGAAACCAACAAAATAGGATCAAACGTCCTATTTCATTATTCCATGCTAATGTATTCAAGCGTTAGCCTGCTTTAAACACTCTAATTTTTTCAAAGTAACAGTCCTGTTTCCCTGCAACACCAAATTAATGACATTACAGTTCTTCAAGAAGGAGGAACCAGTAAAGCCAGTACATACCAGAGGCACGACCAACCTACTAATCCCGAAATTCAACTACGAGCTTTTTAACTGCAACAACTTTAATATACGCTATTGGAGCTGGAATTACCGCGGCTGCTGGCACCAGACTTGCCCTCCAA
+
DDDDDIIIIIIIIIIIIIIIIIHIIIIIIIIIIIIIIIIIIIIIHHIIGIIIIIIIIIIIIIIIIIIIIIIHIIIIIIIIIGIHIIIHGIIHHIIIIHHIIHIIIHHHIIIIIIIIIHIIIIIIIIIIIHHIIIIHIIIIIIIIIIIIIIIIIIHIHHHHHIIIIIIHIIHHIIHIIIIIIIIIIIIIIIIIIIIIIIIIIGIIIIHIIIIIIIIIHHIIIIIIIIIIIIIIIIIIIIHIHHGGGGHIIIIIIIIHGIIHHHFIIIIIIIIIIIIIIIIIIIIIIIIIIIIIIIIIIIIIIIIIIIIIIIIIIIIIIIIIIIIIIIIIIIIIIIIIIIIIIDDDDD
@HISEQ:969:HM2KJBCX2:2:1101:10829:18131 2:N:0:ACTATGCA
ATTCAGATGGCACCCAACTATCCCTATTAATCATTACGTCGATCCTAGAAACCAACAAAATAGAATCAAACGTCCTATTTCATTATTCCATGCTAATGTATTCAAGCGCGAGCCTGCTTTAAACACTCTAATTTTTTCAAAGTAACAGTCCTGATTCCCCACGACACCAAATTAATGACATCGTGGGTAGGAATCAATTTGACCAGTACGTACCGAGGCACGACCGACCAACAGATCCCGAAATTCAACTACGAGCTTTTTAACTGCAACAACTTTAATATACGCTATTGGAGCTGGAATTACCGCGGCTGCTGGCACCAGACTTGCCCTCCAA
+
DDDDDHIIIIHIIIIHIGIIIIIHIIGIIHIFEHHHIIHIIIHIIHIIHIHIHIIHIIIGHHEHIIIIIIIIIIIHHHEHHHIIIHIIHHFHHHIIIIIIIGIHHHHGHIIIGIHHHHIHHIIIIIIIIIIHIIHHIHIHIIIIIIIHHIIIHHIHIIIIHHIIIIIGGIIGHIIIIIHHHIIHIIIIIIIIHIIHIIIIHGIIHIIIHHHIHI<IIIIIIIIIIHHIHEFDGHHHHGIIIHHHFIIIIHHHFIIIIIHIHIIIIIIIIIIIHGHHIIIHHIIIIIIIIIIIIIIIIIIIIIIIIIHHHIIIHIIIIIIIHFIHIIIIIDDDDD
@HISEQ:969:HM2KJBCX2:2:1101:3465:17838 2:N:0:ACTATGCA
ATTCAGATGGCACCCAACTATCCCTATTAATCATTACGTCAATCCTAGAAACCAACAAAATAGGATCGAACGTCCTATTTCATTATTCCATGCTAATGTATTCAAGCGTTAGCCTGCTTTAAACACTCTAATTTTTTCAAAGTAACAGTCCTGTTTCCCTGCAACACCAAATTAATGACATTACAGTTCTTCAGAAAGGAGGAATCAGCGAAGCCAGTGCATACCAGTGGCACGACCAACCTGCTGACCCCGAAATTCAACTACGAGCTTTTTAACTGCAACAACTTTAATATACGCTATTGGAGCTGGAATTACCGCGGCTGCTGGCACCAGACTTGCCC
+
DDDDDIIIIIGIIIIIIIIIIIIIIHIIIIIIIIIIIIIIIHIHGHIIIIIIIIIIIIIIIIIIGIIIHHIIHHIIIIIIIHIIIIIIGHHIIIIIIIIIIIIIIIIIIIIIHHIIIIIIIIHHIIIIIIIIIIIIIIIIIIIIIIIIIIIIIIIIIIIIIIIIIIIIIIHIIIIIIIIIIIIIIIIIIIHIIIIIIIIIIIIIIIIIIIIIIIIIIIIIIIIIIIIIIIIIIIIIIIHIHIIIIIIIIIIHIIIIIIIIIIIIIIIIIIIIIIHIIIIIIIIIIIIIIIIIIIIIIIIIIIIIIIIIIIIIIIIIIIIIIIIIIIIIIIIIIIIIDDDDD
@HISEQ:969:HM2KJBCX2:2:1101:11810:18064 2:N:0:ACTATGCA
ATTCAGATGGCACCCAACTATCCCTATTAATCATTACGTCAATCCTAGAAACCAACAAAATAGGATCAACGTCCTATTTCATTATTCCATGCTAATGTATTCAAGCGCGAGCCTGCTTTAAACACTCTAATTTTTTCAAAGTAACAGTCCTGATTCCCCACCACACCAAATTAATGACATGATAGTTCGTCAGAAGGTAGGAATCAGTAACACCAGTACGTACCGAAGGCACGACCAGCGTACTAATCCCGAAATTCAACTACGAGCTTTTTAACTGCAACAACTTTAATATACGCTATTGGAGCTGGAATTACCGCGGCTGCTGGCACCAGACTTGCCCTCCAA
+
DDDDDHIIIIIIIIIIIIHIIHHIIIIIIIIIIIIIIIHIIIIIIIIHIIIIHIIIIIHIIIHIIHIIIIIHIIIIIIIIIIIIGEIIIIHHIHHIIIIHIIIHIIIIIIIIIIIIIHHIIIIIIIIIIIIIIIIIIIIIIIIIIIIIIIIHIIIIIIIIIIIIIIIIIIIIIIIIIIIIIIIHIIIIIIIIIIIIIIIIIIIIIIIHIIIIIIIIIIIIIIHIIIIIIIIIIIIIIIIIIIHHIIIIIIHIIIIHIIHGHHIIIHIIIIHIHGIIHIIIIIIIIIIIIIIIIIIIIIIIIIIIIIIIIIIIIIIIIIIIIIIIIIIIIIIIIIIIIIIIDDDDD
@HISEQ:969:HM2KJBCX2:2:1101:12170:19191 2:N:0:ACTATGCA
ATTCAGATGGCACCCAACTATCCCTATTAATCATTACATCGATCCTAGAAACCAACAAAATAGAATCGGATGTCCTATTTCATTATTCCATGCTAATGTATTCAAGCGTGAGCCTGCTTTAAACACTCTAATTTTTTCAAGGTAACAGTCCTAATTCCCCGTGACACCAAATTAATGGCATTACGGTTCTTTAGAAGGTGAGAAATCAATAATATCAGTACATACCAACGGCATGACCGAAACATTGATCCCGAAATTCAACTACGAGCTTTTTAACTGCAACAACTTTAATATACGCTATTGGAGCTGGAATTACCGCGGCTGCTGGCACCAGACTTGCCCTCCAA
+
DCADDIIHHIIIIIHIIIIIIIIIIIIIIIIIHHGHHHIIIIHIIIIIHIIIIIIIIIIIIHIHEHHHHHIIIIIIIHHIGHHHIHIIIHHEEEHHHIHHHHHHIIHHHIIHIIIIHIHGHIHIIIHHIHIHIIIHHHIIIIIIIIIIHIIIIIIIIIIIIIIHHIIIIIIIIIIIIIIIIIIIHIHEHHIIIIIIIIIIIIIIIIIHIIIIIIIIGIHIIIIIIIIIIIIIIIIIIIIIIIIHHC<HIIIHIIIIIIIIIIIIIIIHIIIIIIIHIIIIIIIIIIIHIIIIHIHIIIIIIIHIIIIIIIIIIIIIIIIIIIIIIIIIIIIIIIIIIIIIIIDDDDD
@HISEQ:969:HM2KJBCX2:2:1101:15230:19614 2:N:0:ACTATGCA
ATTCAGATGGCACCCAACTATCCCTATTAATCATTACGTCAATCCTAGAAACCAACAAAATAGGATCAAACGTCCTATTTCATTATTCCATGCTAATGTATTCAAGCGTTAGCCTGCTTTAAACACTCTAATTTTTTCAAAGTAACAGTCCTGTTTCCCTGCAACACCAAATTAATGACATTACAGTTCTTCAAGAAGGAGGAACCAGTAAAAGCCAGTACATACCAGAGGCACGACCAACTTACTAATCCCGAAATTCAACTACGAGCTTTTTAACTGCAACAACTTTAATATACGCTATTGGAGCTGGAATTACCGCGGCTGCTGGCACCAGACTTGCCCTCCAA
+
DDDDDIIIHIIIIHHIIIIIIIIIIIIIIIIIIIIHIHIIIIIIHIIHIIIIIIIIE1FHHIHIIIIIIIIFHIIIIIEHIIIIIIIIIIIIFHHIIIIIIIIIIHIIIIIIHHIIIGIIIIIIIIHIHHHIIIIIIIIIIIIHIIIHHIIIIIIIIIIIIIIIIIIIIIIIIIIIIHIHIIIIHIIIIIIIIIIIIIIIIHHHIIIIIIIIIHIIIIIIIIGIIIIIIIIIIIIHIIIHIIHIHHIIIIIHIIIIIHIIIIIHIIIIIIIIHIHIHHIIIIIIIIIGIIIIIIIIIIIEIIIIIIIIIIIIIIIIIIIIIIIIIIIIIIIIIIHIIIIHIIDDDDD
@HISEQ:969:HM2KJBCX2:2:1101:11727:19366 2:N:0:ACTATGCA
ATTCAGATGGCACCCAACTATCCCTATTAATCATTACGTCGATCCTAGAAACCAACAAAATAGAATCAAACGTCCTATTTCGTTATTCCATGCTAATGTATTCAAGCGTGAGCCTGCTTTAAACACTCTAATTTTTTCAAAGTAACAGTCCTGATTCCCCAAGACACCAAATTAATGACATCATGGTTCGTCAGAAGGTAGGAATCAATAATACCAGTACGTACAATAGCACGACCAATAAATTGATCCCGAAATTCAACTACGAGCTTTTTAACTGCAACAACTTTAATATACGCTATTGGAGCTGGAATTACCGCGGCTGCTGGCACCAGACTTGCCCTCCAA
+
DDDDDIIIIIIIIIIIIIIIIIIIIIIIIIIIIIIIIIIIIIIHIIIHIIIIIIIIIIIIIIHIIIIIIIHIIIHIIIIIIHIIIIIIIIIIIIIIIIIIIGHHIIIIIIIIIIIIIIIIIIIIIHIIIIIIIIIIIHHHIHIIIIIIIIIIIIIIIIIIIIIIIIIIIIIIIIIIIIIIIIIIIIIIIIIIIIIIIIIIIIIIIIIIIIIIIIIIIIIIIIIIIIIIIIIIIIIIIIIIIIIHIIIIIIIIIIIIIIIIIIIIIIIIIIIIIIIIIIIIIIIIIHIIIIIIIIIIIIIIIIIIIIIIIIIIIIIIIIIIIIIIIIIIIIIIIIIIIIIIDDDDD
@HISEQ:969:HM2KJBCX2:2:1101:9788:19568 2:N:0:ACTATGCA
ATTCAGATGGCACCCAACTATCCCTATTAATCATTACGGTGATCCTAGAAACCAACGAAATAGAATCAGTCCGTCCTATTTCATTATTCCATGCTAATGTATTCAGACGATAGTCTGCTTTAAACACTCTAATTTTTTCAAAGTAACAGTCCTGATTTCCCATCACACCAAATAAATGGCATGAAAGTTCCTCAGAAGGTAGAGATCCATCTCACCAGTGCAGACAATTAAGCCTGACCAATGGGTAGACCCCGAGGTTCAACTACGAGCTTTTTAACTGCAACAACTTTAATATACGCTATTGGAGCTGGAATTACCGCGGCTGCTGGCACCAGACTTGCCCTCCAA
+
DDDDDHIIIEGHIIIIIIIIIIIIIIIFHHHHIFHIIHDHHHFHHHHHHHHHHIGHHEGHHIGHIE@GGHHH@HHHHHGHHHFIIIIGEFHGHGHHEHHHH@CGHHHHEHIIIHIIIIHIIHIBGGIHHHHIHHHHHHHIHIHFHHHIHHIHHIIHHHIIIIIIIHHHHIHIHHFHIIHHHHIGHICGHIIIHHGHHHHHIIHHIIIHHHHHHHHIHIIGHHHHHIIIIIIIHIIIIH=IHHEIHGDHHGIGIHGHIHHIHHHIIIIHHGIHHIIIIIIIIIHIIIHIIHIIIIHHDIIIIGIIIIIIHHGEIIHHDDIHIIIIGFIIIHGHHHHGIHIIIIIDDDDB
@HISEQ:969:HM2KJBCX2:2:1101:13673:18874 2:N:0:ACTATGCA
ATTCAGATGGCACCCAACTATCCCTATTAATCATTACGTCAATCCTAGAAACCAACAAAATAGGATCGAACGTCCTATTTCATTATTCCATGCTAATGTATTCAAGCGTTAGCTTGCTTTAAACACTCTAATTTTTTCAAAGTAACAGTCCAAATTCCCCAAAACACCAAATTAATGGCATTAAGGTTCATCAGGAAGGAGGAATCAGTGAGACCAGTACATACCAGAGGCATGACCAACCTACTAACCCCGAAATTCAACTACGAGCTTTTTAACTGCAACAACTTTAATATACGCTATTGGAGCTGGAATTACCGCGGCTGCTGGCACCAGACTTGCCCTCCAA
+
DCDDDHHIIIHIIHIIGHHIIIIIIIIIIIIIIIIHIIIIIIIHHHIHHIIIIIIHIIIIIIIH?HHIIIHHHHCHIIIIIIIIEHIIGIIIIIIIIIIIIFIIIHHIHIIIIIHHHIIIIIIIIHHIIIEGHHIIIIHIIIIIIIIIIIIHHHIIIIHIIIHIIHIIIIIHHGIHHIFIHIIIIIGIIHIIIIIIIIIIIIIIIIHIHIHHGIIGIIIIIIIIFIIHFIHIIIHHCH@HHCHHHHHHDFHEIHGIHFHEHECEIHIHIIIIIIIIIIIHHHIHIHGIIHIIHIIHIIIIIIIHIIIIIGIIIIIIHIIIIIIIIIHHHIIIHIIIIHIIHDCDDD
@HISEQ:969:HM2KJBCX2:2:1101:12747:19831 2:N:0:ACTATGCA
ATTCAGATGGCACCCAACTATCCCTATTAATCATTACGTCGATCCTAGAAACCAACAAAATAGAATCAAACGTCCTATTTCGTTATTCCATGCTAATGTATTCAAGCGTGAGCCTGCTTTAAACACTCTAATTTTTTCAAAGTAACAGTCCTGATTCCCCATGACACCAAATTAATGACATCATGGTTCGTCAGAAGGTAGGAATCAATAATACCAGTTCGTACAATAGCACGACCAATAAATTGATCCCGAAATTCAACTACGAGCTTTTTAACTGCAACAACTTTAATATACGCTATTGGAGCTGGAATTACCGCGGCTGCTGGCACCAGACTTGCCCTCCAA
+
DDDDDIIIIIIIIIIIIIIIIIIIIIIIIHIIIHIIIIIIIIIIIIIIIIIIIIIIIHIIIIHIIIIIIIIIHIIIIHHIIIIIIIIIHIIIIIIHIIIIIIIIIIIIIIHIIIIIIIIIIIIIIIIIIIIIIIIIIIIIIIIIIIIIIIHIIHHIIIHIIIIHHIIIHIIIIIIIIIIIIIIIIIIHIIHIIIIIIIIIIIIIIIIIIIIIIIIIIIIIIIIIIIIIIIIIIIIIIIIIIIIIIIIIIIIIIIIIIIIIIIIIIIIIIIIIIIIIIIIIIIIHIIIIIIIIIIIIIIIIIIIIIIIIIIIIIIIIIIIIIIIIIIIIIIIIIIIIIIIIDDDDD
@HISEQ:969:HM2KJBCX2:2:1101:9026:20319 2:N:0:ACTATGCA
ATTCAGATGGCACCCAACTATCCCTATTAATCATTACGGTGATCCTAGAAACCAACAAAATAGAACCATGCCGTCCTATTCTATTATTCCATGCTAATGTATTCGAGCAAAATGCCTGCTTTAAACACTCTAATTTTTTCAAGGTAAAGGTCCTGGTTCCACATGACACCCAATTAAGGACATCATGCTTCTCCAGAAGGTGAGAAATCAACTGCGACAGTTCATACCCCTTAAGGCACGACCATCACGTCAATCCCGAAATTCAACTACGAGCTTTTTAACTGCAACAACTTTAATATACGCTATTGGAGCTGGAATTACCGCGGCTGCTGGCACCAGACTTGCCCTCCAA
+
<0<DBGCGHHE?CG01<<CGCHHFH?F1FFFH1CE1<<@G@ECHCH1FEH1GF@H<<CF@FHIEHIH@?C1DC<EHH?CCC1FF1CFD@11DGEG@FC?CECDGCHHFGH1<D>GHHHIHIHIIE@E?G1HEHFHACGHHGBEG?HAB1EHHGFHHHCIHEHGEFCFFFGEEHFH9HCHHGH@FHHGC/ECIHGFFCCE@EHHGIHHIHHEIHFEEIIHIGHGCHHHGHHHIHHF;HHIHHIHHHGGHEEHFEHIHHIIIHHIIHIHHHHHEHGGHIHEFIHHHHEIIHHHEEEHGHGIHDGECHEIFHGIIIIIIHHDHGIIIIIIIHIIHFIHIIHFGEEIIIHHDDDD<
@HISEQ:969:HM2KJBCX2:2:1101:7554:20415 2:N:0:ACTATGCA
ATTCAGATGGCACCCAACTATCCCTATTAATCATTACGTCAATCCTAGAAACCAACAAAATAGGATCAAACGTCCTATTTCATTATTCCATGCTAATGTATTCAAGCGTTAGCCTGCTTTAAACACTCTAATTTTTTCAAAGTAACAGTCCTGTTTCCCTGCAACACCAAATTAATGACATTACAGTTCTTCAAGAAGGAGGAACCAGTAAAGCCAGTGCATACCAGAGGCACGACCAACCTACTAATCCCGAAATTCAACTACGAGCTTTTTAACTGCAACAACTTTAATATACGCTATTGGAGCTGGAATTACCGCGGCTGCTGGCACCAGACTTGCCCTCCAA
+
DDDDDIIIIIIIIIIHHIHIIIIIIIIIIIIIIIIIIIIIIIIIIIIIIIIHIHFHGIIIIIEHIIIIHIHGHHHIHIIIIIIIIIIIIIIIIIIIIIIHIIHHIIIIIIIIIIHIHHIIIHHHHIIHHIIIIIIIIIIIIIIIHIHIIIIIIIIIIIIIIIIIIIGIIHIHIIIIIIIIIIIIIIIIGIHIHIIIIIIIHIIIIIIIIIIIII<IIIIIIIII<IIIIIIIIIIIIIHIHHHHHIIHIIIIIIIIIIIIIIIIIHIIIIIIIIHIIIIIIIIIIIIIIIIIIIIIIIIIIIIIIIIIIIIIIIIIIIIIIIIIIIIIIIIIIIIIIIIIIDDDDD
@HISEQ:969:HM2KJBCX2:2:1101:3746:21184 2:N:0:ACTATGCA
ATTCAGATGGCACCCAACTATCCCTATTAATCATTACATCGATCCTAGAAACCAACAAAATAGAATCTGATGTCCTATTTCATTATTCCATGCTAATGTATTCAAGCGTAAGCTTGCTTTAAACACTCTAATTTTTTCAAGGTAACAGTCCTAATTCCCCATAACATCAAATAAATGACATTATGGTTCTTTAGAAGGTGAGAACCAATAAAACCAGTACATACCAAGGCATGACCGATTCCTTGATCCCGAAATTCAACTACGAGCTTTTTAACTGCAACAACTTTAATATACGCTATTGGAGCTGGAATTACCGCGGCTGCTGGCACCAGACTTGCCCTCCAA
+
DDDDDIIIIIIIIIIIIIIIIIIIIIIIIIIIIIIIIIIIIHIHIIIHHIIIHIIIIIIIIIIIIIIIHIIIIIIIIIIIIIHIIIIHIIIIIIIIIIIIIIIIIIHIIIIIHIIIHIIIIIIIIIIIIIIIIIIIIIIIIIIIIIIIIIIIIIIHIIIIIIIIIIIIIIIIIHIIIIIIIIIIIIIIIIIIIIIIIIIIIIIIIIIIIIIIIIIIIIIIIIIIIIIIIIIIIIIIIIIIIIIHIIIIIIIIIIIIIIIIIIIIIIIIIIIIIIIIIIIIIIIIIIIIIIIIIIIIIIIIIIIIIIIIIIIIIIIIIIIIIIIIIIIIIIIIIIIIIIIIDDDDD
@HISEQ:969:HM2KJBCX2:2:1101:5186:21794 2:N:0:ACTATGCA
ATTCAGATGGCACCCAACTATCCCTATTAATCATTACGGTGATCCTAGAAACCAACAAAATAGAACCATGCCGTCCTATTTTATTATTCCATGCTAATCTATTCAAGCACTAGCTTGCTTTAAGCACTCTAATTTTTTCAAGGTAATAGCTCTGCTTCCCCAACGCACCAAATTAATGGCATGAAGGTTATTCAGAAGGTAAGAATCCATCAAATCAGTACGAACAGTGAAGCCCGACCGATAGACAGATTCCGAAATTCAACTACGAGCTTTTTAACTGCAACAACTTTAATATACGCTATTGGAGCTGGAATTACCGCGGCTGCTGGCACCAGACTTGCCCTCC
+
DDDDDIIIIIIIIIIIIIHIIIIIIIIIIIIIIIIIIIIIIIIIIIGHGHIIIIIIIIIIIIHHIIIIIHHIIIIHIIIIIIIIIIIIIHFHHGIHIIIIIIIHIIIIIIIIIIIIIIIIIIIIIIIIIIIIIIIIHIHIIHIIIIIIIIIIIIHIIIIIIIIIIIIHIIIIIIIIIIIIIIIIIIIIIIIIIIIIIIIIIIIIIIIIIIIIIIIIIIIIIIIIIIIIIIIIIIIII?IIIIIIIIIIIIIIIIIIIIIIIIIIIIIIIIIIIIIIIIIIIIIIIIIIIIIIIIIIIIIIIIIIIIIIIIIIIIIIIIIIIIIIIIIIIIIIHG<<<IIIIDDDDD
@HISEQ:969:HM2KJBCX2:2:1101:13654:21348 2:N:0:ACTATGCA
ATTCAGATGGCACCCAACTATCCCTATTAATCATTACGTCGATCCTAGAAACCAACAAAATAGAATCAAACGTCCTATTTCGTTATTCCATGCTAATGTATTCAAGCGTGAGCCTGCTTTAAACACTCTAATTTTTTCAAAGTAACAGTCCTGATTCCCCATGACACCAAATTAATGACATCATGGTTCGTCAGAAGGTAGGAATCAATAATACCAGTACGTACAATAGCACGACCAATAAATTGATCCCGAAATTCAACTACGAGCTTTTTAACTGCAACAACTTTAATATACGCTATTGGAGCTGGAATTACCGCGGCTGCTGGCACCAGACTTGCCCTCCA
+
DDDDDIIIIIIHIIIIIIIIIIIIIHIIIHIIIIIHIIIIIIIIIIIIIIIIIIIIIGIIIIIIGIIGIIHHIIHIIIIIIIIIGIIHHIIIIIIGHHIIIHIIIIHIIIIIIIIHIIIIHIIIIIIIHIHIIIIIIIIHIIIIIIIIIIIIIIIIIIIIIIIHIHIIIIIIIIIIIIIIIIIIIIIIIIIIIIIIIIIHIIIIIIIIIIIIIIIIIIIIIIIIIIIIIIIIIIIIIIIIIIIIIIIIIIHIIIHIIIIIIIIIIIIIIIIIIIIIIIIIIIIIIIHIIIIIIIIIIIIIIIIIIIIIIIIIIIIIIIIIIIIIIIIIIIIIIIIIIIIDDDDD
@HISEQ:969:HM2KJBCX2:2:1101:15876:21799 2:N:0:ACTATGCA
ATTCAGATGGCACCCAACTATCCCTATTAATCATTACGTCAATCCTAGAAACCAACAAAATAGAATCAAACGTCCTATTTCATTATTCCATGCTAATGTATTCAAGCGTAAGCCTGCTTTAAACACTCTAATTTTTTCAAAGTAACAGTCCTGATTCCCCACGACACCAAATTAATGACATCGCGGTTCTTCAGAAGGTAGGAACCGATAATGCCAGTGCGTACCGAGGCACGACCAACAATTCGATCCCGAAATTCAACTACGAGCTTTTTAACTGCAACAACTTTAATATACGCTATTGGAGCTGGAATTACCGCGGCTGCTGGCACCAGACTTGCCCTCCAA
+
DDDDDIIIIIIIIIIHIIHHHIIIIIIIIIIIIIIIIGHIIIHIIIIIIIIIIIIIEHHIIIHIIIIIIHIIHHHHIHIIGIIIIHIIHHIHIIIIIEHIIHIIIIIHIHIIIIIHHHHHHIHIHEHIIIIIIIIIIIIHHIIIIIIIHIHHHHHHHIHIHIDHIIIIIHHIIIIIIIIIIIIIIHGIIIHHHIIIIHIIIIIIIIIIHIIIIHIIIHIIIIIHIIIIIIIIIIIIHGIHHHGHEHCIIIIIIIIGIIIIHHIIHIHIIIIIIIIIIIIIIIIIIIIIIHIHIIIIIIIHIIIIIIIIIIIHIIHIIIIIIIIIIIIIIIIIIIIIIIIIDDDDD
@HISEQ:969:HM2KJBCX2:2:1101:12984:22134 2:N:0:ACTATGCA
ATTCAGATGGCACCCAACTATCCCTATTAATCATTACGTCGATCCTAGAAACCAACAAAATAGAATCAAACGTCCTATTTCGTTATTCCATGCTAATGTATTCAAGCGTGAGCCTGCTTTAAACACTCTAATTTTTTCAAAGTAACAGTCCTGATTCCCCAAGACACCAAATTAATGACATCATGGTTCGTCAGAAGGTAGGAATCAATAATACCAGTACGTACAATAGCACGACCAATAAATTGATCCCGAAATTCAACTACGAGCTTTTTAACTGCAACAACTTTAATATACGCTATTGGAGCTGGAATTACCGCGGCTGCTGGCACCAGACTTGCCCTCCAA
+
DDDDDIIIIGIIIIIIIIIIIIIIIIIIIIIIIIIIIIIIIIIIIIIIIIIIIIIIIGIIIIIIIIIIIIHIIIIIIIIIIIIIIIHHHIIGIIHIIIIIHHIIIIHIIIIHHIIIIIHIIIIIIIIIIIIIIIIIIIIIIIIIIIIIIIIIIHIIIHIIIIIIIIHIIIIHIIIIIIIIIIIIIIIIIIIIIIIIIIIHIIIHHHIIIIIHHIIIIIIIIIIIIIIIIIIIIIIIIIIIIIIHIIIIIIHIIHHIIIIIIIIIIIIIIIIIIIIIIIIIIIIIHIIIIIIIIIIIIIIIIHIIIIIIIIIIIIIIIIIIIIIIIIIIIIIIIIIIIIIIDDDDD
@HISEQ:969:HM2KJBCX2:2:1101:2712:22799 2:N:0:ACTATGCA
ATTCAGATGGCACCCAACTATCCCTATTAATCATTACGTCGATCCTAGAAACCAACAAAATAGAATCAAACGTCCTATTTCATTATTCCATGCTAATGTATTCAAGCGTAAGCCTGCTTTAAACACTCTAATTTTTTCAAAGTAACAGTCCTGATTCCCCACGACACCAAATTAATGACATCGCGGTTCTTCAGAAGGTAGGAACCAATAATGCCAGTGCGTACCGAAGCACGACCAACAATTTGATCCCGAAATTCAACTACGAGCTTTTTAACTGCAACAACTTTAATATACGCTATTGGAGCTGGAATTACCGCGGCTGCTGGCACCAGACTTGCCCTCCAA
+
DCDDDIIIIIIIIIIIIIIIIIIIIIIIIIIIIIIIIHIIIHHHIIHIIIIIIIHIIIIHIIIHIIIFHIHIFHGIIIIIIIHHHHIIIIIIIIIIIIIIIIIIIFIGIIIIIIIIIHIIHHIIIIIHIIIIIIIHHIIIIIIHHHHHHIIIIIIIIIIIIIIIIIIIIHIIIIIIIIIIIIHIIIIIIIIIIIHIIIIIIIIIHHIIIIIIIIIIIIIIIIIHIIIIIIIIIIIGIIIIIIHGIIIIIIIIHIIIIIIIIHIIIIIIIIIIIIIIIIIIIIIIIIIIIIIIIIIIIIIIIIIIIIIIIIIIIIIIIIIIIIIIIIIIIIIIIIIIIIIIDDDDD
@HISEQ:969:HM2KJBCX2:2:1101:4303:23206 2:N:0:ACTATGCA
ATTCAGATGGCACCCAACTATCCCTATTAATCATTACGTCGATCCTAGAAACCAACAAAATAGAATCAAACGTCCTATTTCATTATTCCACGCTAATGTATTCAAGCGTGCGCCTACTTTAAACACTCTAATTTTTTCAAAGTAACAGTCCTGATTCCCCACGACACCAAATTAATGACATCGTGGTTCTTCAGAAGGTAGGAACCAATAATGCCAGTGCGTACCGAAGCATGACCGACAATTTGATCCCGAAATTCAACTACGAACTTTTTAACTGCAACAACTTTAATATACGCTATTAGAGCTGGAATTACCGCAGCTGCTGGCACCAGACTTGCCCTCCAA
+
DDDCDIHIIIHHIIIHHIIIIICHHHHHCHHCFHHHIHIIHHHIHHHIIIGIGHHHIHHIEHHCEEHHGHFHGEHHIIEHG1CGCFHHHHHIHHIHHIHHIGIHICDDGEHEHHIHGHHHHCBHHIHIIIIIHGHIIIIIIHIHHHHGHIIHFGHHHIHIIIIIHHIHIIHIIIIIIHHHFHHHHEHHIIIIFIIIIIIGIHIIHIIHHIIIIIIIIIIHEFIIIIHHIHIHEFIIIHIIHEHIIIIHDGIIIHGGIHHHHHHHGHIIIHHIHHHHIHHFFHCC@HIHCHEHIHIIIHHEHIIHIIIIIHHHHHHEHHHHHHIIHCEHIIHHHIIHHDHIDCDDD
@HISEQ:969:HM2KJBCX2:2:1101:3311:23630 2:N:0:ACTATGCA
ATTCAGATGGCACCCAACTATCCCTATTAATCATTACATCGATCCTAGAAACCAACAAAATAGGTTCGATCGTCCTATTTCGTTATTCCATGCTAATGTATTCAAGCGCGAGCCTGCTTTAAGCACTCTAATTTTTTCAAAGTAACAGTCCTGTTTCCCCGCAACAACAAATTAATGCCATCACGGTTCTACAAGAAGGAGGGACCAGTGAGGCCAGTGCATACCAGTGGCACGACCAACCTACTGGCCCCGAAATTCAACTACGAGCTTTTTAACTGCAACAACTTTAATATACGCTATTGGAGCTGGAATTACCGCGGCTGCTGGCACCAGACTTGCCCTCCAA
+
DDDDDIIIIIIGHHGIIIIIIHIIIIIIHIIIIIIIIIIIIIIHDHHIIIIIIIIIIHIIIIIGHHHIIIIHHIIIIIIHIIIIIHIIHHIIGIHIIIIHIGEIIHIHHIIIHIIIIIHHIIGIIIIIIIGIIIIIIHHHHIHIIIIHIIIIIHIHIIIIIIIIIIIIIIIIIIIIIIIHHIIIIIIIIIIIIIIIIIIIIIIIIIIIIIIIIIIIIIIIIIIIIIIIIIIIIIIIIIIIIIIHHIIIIIIIIIIIIIIIIIIIIIIIIIIIIIIIIIIIIIIIIIIIIIIIIHIIIIIIIIIIIIIIIIIIIIIIIIIIIIIIIIIIIIHIIIIIIIIIIDDDDD
@HISEQ:969:HM2KJBCX2:2:1101:2653:24438 2:N:0:ACTATGCA
ATTCAGATGGCACCCAACTATCCCTATTAATCATTACTTCGGTCCTAGAAACCAACAAAATAAAACCAAAGTCCTATTTTATTATTCCATGCTAATGTATTCAGGCGTAGGCCTGCTTTAAACACTCTAATTTTTTCAAAGTAAAAGTCCTGGTTCCCTGCCGCACCGAATAAACGACACGACAGTTTACCAGAAGGGAAGACCCAGCCAGGACAGTACAAACCCTAAGGCAGACCGTCCAACCAGGCCTAAAATTCAACTACGAGCTTTTTAACTGCAACAACTTTAATATACGCTATTGGAGCTGGAATTACCGCGGCTGCTGGCACCAGACTTGCCCTCCAA
+
DDDCDFHIIHIIIIIIHIIIIHEHHIEHCHIHIIIIIIEEHIIHGHHIHIGIEHIIIIIIIIIIIIHIIEHFHIIEIIHHHIIIGHHHCFEEFHIIIIIIHFIHIIIIIHHIHIIHHHIHIHHHHHHHIIIIHHIIHHIGHHIIIIIHHEHHHHHHHHGHGHDEHHHHHHHGGHIIHFIIIIIIIIHHHHGHIHIGHIIIIIIGIIIIIIHIIIIIIIIIHHIHHHGHIHHIIIIIIHIHIIHHHIIIHHHHHIIIHHIIIIIIIIIIIIIIIIIIIIIIIIIIIIHIHIHHEIIIIIIIIIIHIIIIIIIIIIIIIIIIIIIIIIIIIIIHIIIIIIIIDDDCD
@HISEQ:969:HM2KJBCX2:2:1101:18504:24184 2:N:0:ACTATGCA
ATTCAGATGGCACCCAACTATCCCTATTAATCATTACGTCAATCCTAGAAACCAACAAAATAGGATCAAACGTCCTATTTCATTATTCCATGCTAATGTATTCAAGCGTTAGCCTGCTTTAAACACTCTAATTTTTTCAAAGTAACAGTCCTGTTTCCCTGCAACACCAAATTAATGACATTACAGTTCTTCAAGAAGGAGGAACCAGTAAAGCCAGTACATACCAGAGGCACGACCAACTTACTAATCCCGAAATTCAACTACGAGCTTTTTAACTGCAACAACTTTAATATACGCTATTGGAGCTGGAATTACCGCGGCTGCTGGCACCAGACTTGCCCTCCAA
+
DDDDDIIIIIIIIIIIIIIIIIIIIIIIIIIIIIIIIIIIIIIHIIIIIIIIIIIIIIIIIIIIIIIIIIIIIIHIHIIIIIIIIIIIIIIIIIIIIIIIIIIIIIIIIIIIIIIIIIIIIIIIIIIIIHIIIIIIIIIIIIIIIIIIIIIIIIIIIIIIIIIIIIIIIHIHIIIIIIIIIIIIIIIIIIIIIIIIIIIIIIIIIIIIIIIIIIIIIIIIIIIHIIIIIIIIIIIIIIIIIIIHHIIHIIIIIIIIIIIIIIIIIIIIIIIIIIIIIIIIIIIIIIIIIIIIIIIIIIIIIIIIIIIIIIIIIIIIIIIIIIIIIIIIIIIIIIIIIIIIIDDDDD
@HISEQ:969:HM2KJBCX2:2:1101:7224:23685 2:N:0:ACTATGCA
ATTCAGATGGCACCCAACTATCCCTATTAATCATTACGTCAATCCTAGAAACCAACAAAATAGGATCAACGTCCTATTTCATTATTCCATGCTAATGTATTCAAGCGCGAGCCTGCTTTAAACACTCTAATTTTTTCAAAGTAACAGTCCTGATTCCCCGCCACACCAAATTAATGACATGATGGTTCGTCAGAAGGTAGGAACCAGTAACACCAGTACGTACCTAAGGCACGACCAACGTACTGATCCCGAAATTCAACTACGAGCTTTTTAACTGCAACAACTTTAATATACGCTATTGGAGCTGGAATTACCGCGGCTGCTGGCACCAGACTTGCCCTCCAA
+
DDDDDIIIIHIIIIIIIHIIIIIIIIIIIIIIIIIIIIHIIIIIHIHIIIIIIIIIIIIIIIIIIIIIHIIHIIGIIHIIIIIIIIIIIIIIIIIIIIIIIIIIIIIIIIIIIIIIIIIIIIIIHIIIIIIHIIIHHIIIHIIIIIIIIIHIIHHIIIIIIIIIIIIIIIIIIIHIIIIIIIIIIIIIIIIIIIIIIIIIIIIIIIIIIIIIIIIIIIIIIIIIIIIIIIIIIIIIIIIIIIIHIIIIIIIIIIHIIIIIIIIIIIIIIIIIIIIIIIIIIIIIIIIIIIIIIIIIIIIIIIIIIIIIIIIIIIIIIIIIIIIIIIIIIIIIIIHIIIIIDDDDD
@HISEQ:969:HM2KJBCX2:2:1101:12001:24899 2:N:0:ACTATGCA
ATTCAGATGGCACCCAACTATCCCTATTAATCATTACCAGGTTCAACAAACCAACAAAAGTAGAACCAAAGTCCTATTTTATTATTCCATGCTAATGTATTCAAGCGTAAGCCTGCTTTAAACACTCTAATTTTTTCAAAGTAAAAGTCCTGGGTAACTCGACGCACCGAATAAACGGCACGCCGTCTCCCCAGAAGGTGAACCCCGGCCCAAATAGTACCGACCAAAAGGCCGGACCATTAAGCCAGGGCTAAAATTCAACTACGAGCTTTTTAACTGCAACAACTTTAATATACGCTATTGGAGCTGGAATTACCGCGGCTGCTGGCACCAGACTTGCCCTCCAA
+
DDDDDHIIIHIIIIIIIIIIIHIIIIIIIIIIIIIIIIIIIEHIIIIIHIIIHIIIIIIIIIIGIIIIIIIIIIIHIIIIIIIIIIIHIIIHIHIGHIIIIIHHIIIIIIIIIIIIIIIHIIIIIIGIIIIIIHIIIIHHHIIIIIIIIHIIIIIIIIIIIIIIHHIIIHIIHDIIIIIIIIIIHHIHHHIIIIIIIIIIHHIHIIIIIIIIIIIIIIIIIIIHIIIIII=IIIIIIIIIIIIIHHIIIIIIIIIIIIIIIIIIIIIIIIIIIIIIIIIIIIIIIIIIIIIIIIIIIIIIIIIIIIIIIIIIIIIIIIIIIIIIIIIIIIIIIIIIIIIIIIDDDDD
@HISEQ:969:HM2KJBCX2:2:1101:12656:24606 2:N:0:ACTATGCA
ATTCAGATGGCACCCAACTATCCCTATTAATCATTACAGCGGTCCTAGAAACCAACAAAATAGAACCGATGTCCTATTCTATTATTCCATGCTAATGTATTCGAGCAAAGGCCTGCTTTGAACACTCTAATTTTTTCAAGGTAAAAGTCCTGGTTCCCCACGACACCCAGTAAAGGGCATCGGGTTTCCCAGAAGGAAAGACCCGACCGAATCCGTACGCTCGATTAGGAGGACAGATCAGCCAGGTCCAAGGTTCAACTACGAGCTTTTTAACGGCAACAACTTTAATATACGCTATTGGAGCTGGAATTACCGCGGCTGCTGGCACCAGACTTGCCCTCCAA
+
DDDDDIIIIIIIIIHIIIIIIIIIIIIIIIIIIIIHIIIIIIIIIIIIIIIIIIIIIIIIHIIIIIIDHIHHHIIIIIIIIIIIIIIIIIIIIIHHIIIIIIHHHIIHHIIIIIIIIIIIIIIIIIIHIIHIIIIIIIIIIHGHIIIIIIIIIIHIIIIIIIIIIIIIIIIIIIIIIIIIIIIIIIIIGIIIIIIIIIIIIIIIIIIIIIIIIIIIIIIIIIIIIIIIIIIIIIIIIIIIIIHIIIIHIIIIIIIIIIIIIIIIIIIIIIIIIIIIIIIIHIIIIIIIIIIIIIIIIIIIIIIIIIIIIIIIIIIIIIIIIIIIIIIIIIIIIIIIIIIDDDDD
@HISEQ:969:HM2KJBCX2:2:1101:7869:24781 2:N:0:ACTATGCA
ATTCAGATGGCACCCAACTATCCCTATTAATCATTACGGTGATTCTAGAAACCAACAAAATAGAATTATGCCGTCCTATTTTATTATTCCATGCTAATGTATTCAAGCAAAATGCCTGCTTTAAAAACTTTAATTTTTTCAAAGTAAAGGTCATGGTTCCCCGTGACACCCAATTAAGGCCATAGCGGTTCTCCAGAAGGTGAGAAATTGACTACACCAGTTCATACCCCTTAAGGCACGACCGATGTGTCAATCCCGAAATTCAACTACGAGCTTTTTAACTGCAACAACTTTAATATACGCTATTGGAGCTGGAATTACCGCGGCTGCTGGCACCAGACTTGCCCTCCAA
+
00<<011<1D1D1CG<G01<<1DG11<F1D11<1D11<DH1E11<1<11<G1DCG<1DGH11111111<11<CHIIIIIII1FHHIIIHHIHIIIIIIIIIFHHGIIH1<<C1<111<1DG@GH1/101/1<1<GHHI.EGH?1<D1CF/<D/111<0<DF1.<0<01D10<0D/<0<G-/<C-//<.<</FH/C@FHHH<CHD:D<000<D7<FDACE1111100/1/D111IIGHC/GHHE1HD1D:1FIIIIIIIIIIIIIIIIIIIIIIIIIIIIIIIIIIIIIIIIIIIIIIIIHIIIIIIIIIIIIIIIIIIIIIIIIIIIIIIIIIIIIIIIIIIIIIIIDDDDD
@HISEQ:969:HM2KJBCX2:2:1101:7542:25748 2:N:0:ACTATGCA
ATTCAGATGGCACCCAACTATCCCTATTAATCATTACGTCGATCCTAGAAACCAACAAAATAGAATCAAACGTCCTATTTCGTTATTCCATGCTAATGTATTCAAGCGTGAGCCTGCTTTAAACACTCTAATTTTTTCAAAGTAACAGTCCTGATTCCCCATGACACCAAATTAATGACATCATGGTTCGTCAGAAGGTAGGAATCAATAATACCAGTACGTACAATAGCACGACCAATAAATTGATCCCGAAATTCAACTACGAGCTTTTTAACTGCAACAACTTTAATATACGCTATTGGAGCTGGAATTACCGCGGCTGCTGGCACCAGACTTGCCCTCCAA
+
DDDDDIIIIIIIIHIIIIIIIIIIIIIIIIIIIIIIIIIHHDHHHIHIIIIIIIIIIIIIIHIHHIIHIHIFHHIDHHHHIIIIIIIHHHIHGHHIIIIIIIIIIIIIIIIIGHIIIIIIIHHIIIIIIHHHHIIIIIIGIIIIIIIIIIIHIIIHIIIIIIIIIIIHIIIIIIIIIIIIIIIHIIIIIIIIIIIIIIIIIIIIIIIIIIHIHHIIIIIIIIIIIHIHIIIIIIIIIIIIIIIHIIIIIIHIIIIIIIIIIIIIHIIIIIIIHIIIIIIIIHIIIIIIIIHIIIIIIHHHIIIIIIIIIIIIIIIIIIIIIIIIIIIIIIIIHIIIIIIIDDDDD
@HISEQ:969:HM2KJBCX2:2:1101:16257:25738 2:N:0:ACTATGCA
ATTCAGATGGCACCCAACTATCCCTATTAATCATTACGGTGATCCTAGAAACCAACAAAATAGAACCATGCCGTCCTATTCTATTATTCCATGCTAATGTATTCGAGCAAAAATGCCTGCTTTAAACACTCTAATTTTTTCAAGGTAAAGGTCCTGGATCCGCAAGACACCCAATTAAGGACATCAAGTTTCTCCAGAAGGTGAGAAATCAACAGCGACAGTTCATACCCCTTAAGGCACGACCATCACGTCAATCCCGAAATTCAACTACGAGCTTTTTAACTGCAACAACTTTAATATACGCTATTGGAGCTGGAATTACCGCGGCTGCTGGCACCAGACTTGCCCTCCAA
+
DDDCDIIIICEHIIIIIIIIIHIIIIIIIIIIIIIIIIIIIIIIHIIIIIIHIIIIIIIIHIIIHIHIIIHIIIIIIIIHIIGIIHIIHGGHIIIIIIIIHFHIIIIHIIIIIIIIIIIIIIIIHHIHIIHHIIIIIIIIIIIIIIIIIIGIIIIIIIHIIIHIIIIIIIIIIIHIIHIHIIIIIIIIHIIIHIIIIIIIIIIIIIIIIIIIIIIIIIIIIIIIIIIHIIIIIIIIHIIIIIIIIIIHIIHHIHIIIIIIIIIHIIIHIIIIIIIIIIIIIHIIIIIIIIIIIIIIIIIHIIIIIIIIIIIIIIIIIIIIIIIIIIIIIIIIIIIIIIIIIIIIIIIIDDDDD
@HISEQ:969:HM2KJBCX2:2:1101:7595:25803 2:N:0:ACTATGCA
ATTCAGATGGCACCCAACTATCCCTATTAATCATTACGGTGATCCTAGAAACCAACGAAATAGAATCAGTCCGTCCTATTTCATTATTCCATGCTAATGTATTCAGACGATAGTCTGCTTTAAACACTCTAATTTTTTCAAAGTAACAGTCCTGATTTCCCATCACACCAAATAAATGGCATGAAAGTTCCTCAGAAGGTAGAGATCCATCTCACCAGTGCAGACAATTAAGCCTGACCAATGGGTAGACCCCGAGGTTCAACTACGAGCTTTTTAACTGCAACAACTTTAATATACGCTATTGGAGCTGGAATTACCGCGGCTGCTGGCACCAGACTTGCCCTCCAA
+
DCDDDHIIHCHIIIIIIIIIFIIIHIIIIIIGHHIIIIIIHIIIIIHIIIIIFHHHIIIHIICHIHHEDHHHIFHGIHHIIIIIIHIIEHIHGHEHHIHHIHHIIIIIIIIIHFEHHHIHIIIIIHHGIIIIHHHIHIEC?GHIIIHHIHIIIIIIGIIIIHHIIIIIHHIGHIHHIHIIIIIHIIIIIIHIIIIIIIHHHHGIGIIIHHHHHIIIIIIHIHIHII=IGIIIHHHHIIIIHHHHHCFIIIIIIIIIIIIIIHIHIIIEHHEIIHIHIGIIIIIIIIIIHHIHIIIHHHIHHIIIIHIIIIIIIIHIHHHIIIIIIIIIHIIIIIIIIHIIIIIDADDB
@HISEQ:969:HM2KJBCX2:2:1101:19942:26067 2:N:0:ACTATGCA
ATTCAGATGGCACCCAACTATCCCTATTAATCATTACGTCAATCCTAGAAACCAACAAAATAGGATCGAACGTCCTATTTCATTATTCCATGCTAATGTATTCAAGCGTGTGCCTGCTTTAAACACTCTAATTTTTTCAAAGTAACAGTCCTGACTCCCCACAACATCAAATTAATGACATCATGATTCATCAGAAGGGAGAAATCAATGACATTAGTACGTACCGAAGGCACGACCGACGTATTGATCCCGAAATTCAACTACGAGCTTTTTAACTGCAACAACTTTAATATACGCTATTGGAGCTGGAATTACCGCGGCTGCTGGCACCAGACTTGCCCTCCAA
+
DDDDDC@F@CHEHGHIIIIIIIIEHIHIFHHHHHIEHHIHHHII?EHFHGHIHHIIIEHIIHIIHHHE=GFHHIIGIIIGHEHIEHIHIIIHEHHIHIIIHIHIIIHHIHHIIIIIGIHHIIIIHHHHHIHHFHHIIEHIHEHIIIHHHHIHHHEHHIGHIIIIH9HGHHCFHHHHIIHIIIIHIIIHHIHIHHHIIIIIIIIHHIIIIIIIHHIIIIIHHIIIGIIIIIIIIIIHIHGIHHHHFIIHIIIHHHIIIIIIIHHIIIIHIIIIIHGIIIHIIIIIHGGIIIIIIIIIIIIIIIIIIHHIIIIIIIIIIIIIIIIIIIIIIIIIIHIIIIIIIDDDDD
@HISEQ:969:HM2KJBCX2:2:1101:13712:26271 2:N:0:ACTATGCA
ATTCAGATGGCACCCAACTATCCCTATTAATCATTACATCGATCCTAGAAACCAACAAAATAGAATCGGATGTCCTATTTCATTATTCCATGCTAATGTATTCAAGCGTGAGCCTGCTTTAAACACTCTAATTTTTTCAAGGTAACAGTCCTAATTCCCCGTGACACCAAATTAATGGCATTACGGTTCTTTAGAAGGTGAGAAATCAATAATATCAGTACATACCAACGGCATGACCGAAACATTGATTCCGAAATTCAACTACGAGCTTTTTAACTGCAACAACTTTAATATACGCTATTGGAGCTGGAATTACCGCGGCTGCTGGCACCAGACTTGCCCTCCAA
+
DDDDDIIIIGIIIIIIIIIIIIIIIIIIIIIIIIIIIIIIIIIIIIIIIIHHHHIIIIIHIIIIIIHGI=HHIIIIHIIIIIIGEIHHIIIIIHIIIIHIIIIIIIIIIIIIHIIIIIIIIIIHIIIIIIIIIIIIIIHHHHHIHIIIIHHIIIIIIIIIIIIIIIHIIIIIIIIIIIIIIIIHIIIIIIIIIIIIIIIIIIIIIIIIIIIIIIIIIIIIIIIIIIIIIIIIIIIIHIIHIIIIHHIIIIIIIIIIIIIIIIIIIIIIIIIIIIIIIIIIIIIIIIIIIIIIIIIIIIIIIIIIIIIIIIIIIIIIIIIIIIIIIIIIIIIIIIIIIIIIIIDDDDD
@HISEQ:969:HM2KJBCX2:2:1101:12341:27802 2:N:0:ACTATGCA
ATTCAGATGGCACCCAACTATCCCTATTAATCATTACGTCAATCCTAGAAACCAACAAAATAGGATCAACGTCCTATTTCATTATTCCATGCTAATGTATTCAAGCGCGAGCCTGCTTTAAACACTCTAATTTTTTCAAAGTAACAGTCCTGATTCCCCACCACACCAAACTAATGACATGATGGTTCGTCAGAAGGTAGGAATCAGTAACACCAGTACGTACCGAAGGCACGACCAGCGTACTAATCCCGAAATTCAACTACGAGCTTTTTAACTGCAACAACTTTAATATACGCTATTGGAGCTGGAATTACCGCGGCTGCTGGCACCAGACTTGCCCTCCAA
+
DDDDDHIHHHIIIIIIIIIIIIIIIIIIIIIIIIIIIIIIIIIIIIIIIHIHIIIIHIIHIIHHHHIIIIIHIHIIIIIIIIIIIIIIIIIIHIIIIIIIIIHIHIHHIIIIHHIIIIIIIIIIIIIIIIIIIIIIIHIIHIIHHIIIHIIIIIIGIHIHIIIHHIIIIIIIIIIIIIIIIIIIIIIGIIIIIIIIIIIIIIIHIIIIIIIIIIIIIIIIIIIHIIIIIIIIIIIIIIIIIIIHIIIIIIIIIIIIIIIIIIIIIIIIIIIIIIIIIIIIIIIIIIIIIIIIIIIIIIIIIIIIIIIIIIIIIIIIIIIIIIIIIIIIIIIIIIIIIIIIDDDDD
@HISEQ:969:HM2KJBCX2:2:1101:13042:27549 2:N:0:ACTATGCA
ATTCAGATGGCACCCAACTATCCCTATTAATCATTACATCGATCCTAGAAACCAACAAAATAGAATCGGATGTCCTATTTCATTATTCCATGCTAATGTATTCAAGCGTAAGCTTGCTTTAAACACTCTAATTTTTTCAAGGTAACAGTCCTAATTCCCCATAACATCAAATAAATGACATTATGGTTCTTTAGAAGGTGAGAACCAATAAAACCAGTACATACCAAGGCATGACCGATTCCTTGATCCCGAAATTCAACTACGAGCTTTTTAACTGCAACAACTTTAATATACGCTATTGGAGCTGGAATTACCGCGGCTGCTGGCACCAGACTTGCCCTCCAA
+
DDDDDHIIGHIIIHIIIIIIIHIIIIIIIHIIIIIIIHIHIHICHIIHHIIIIIIHHHHHHEHEHHIIIIIIIIIHHHHHHHHHGIIHHIGEHHHIIIIIHFIHHIIIIIIIIHIIIIHIIIIIHIIIHIIIIIHGIIIIHHIHHIIHEHHHIIIIIHHIIIIIIIHIIIIIIIIHIIIIHIIIHHHIIIIHIIIIIIHHIIIIIIIIIIIIIIHIIIIIIIIIIIIHIIIIHIHIIIIIIIHGIIIIHIIIIIIIIIIIIIIIIIIIIIIIIHIIIIIIIIIIIIIIIHIIHHIIHIIIIIIIIIIIIIIIIIIIIIIIIIIIIIIIIIIIIIIIIIIIDDDD@
@HISEQ:969:HM2KJBCX2:2:1101:3658:29279 2:N:0:ACTATGCA
ATTCAGATGGCACCCAACTATCCCTATTAATCATTACGTCGATCCTAGAAACCAACAAAATAGAATCAAACGTCCTATTTCATTATTCCATGCTAATGTATTCAAGCGTGCGCCTGCTTTAAACACTCTAATTTTTTCAAAGTAACAGTCCTGATTCCCCACGACACCAAATTAATGACATCGCGGTTCTTCAGAAGGTAGGAACCAATAATGCCAGTGCGTACCGAGGCACGACCGACAATCTGATCCCGAAATTCAACTACGAGCTTTTTAACTGCAACAACTTTAATATACGCTATTGGAGCTGGAATTACCGCGGCTGCTGGCACCAGACTTGCCCTCCAA
+
DADDDEHIIIHFHHHHHEEHIIIHEHIHIEHCHHHHGIIIIIHHEGHHIHHHEHHIEHHIHIEEHGHIIG?EF?<DD1CGCHEHHHIIGHHHHIIHIHHHIEHHIIHCDHIDEHFHHHIIHIHHHGHGFHIHIHIIHGDHGHIHHEHHGHHIIIIIHIHHIHHHIHHHFHGIHHHHIIIIIHHIIHIHHHFGCIIIIIIHIHHHGGFHHHEE@HHBIIHIHIIIHEHHHHDHIHHIIIHFF@H<IHIHHHEEIFHIHHHIIHIHEFHIIIIIHHIHHIIIIIIIIIIHIHDHHEFIIIHIIHIGIHHHHHHIIIIHHEIIIIHIHIIIHHIIHIIIIIIIDDDDD
@HISEQ:969:HM2KJBCX2:2:1101:3274:29291 2:N:0:ACTATGCA
ATTCAGATGGCACCCAACTATCCCTATTAATCATTACGTCAATCCTAGAAACCAACAAAATAGGATCGAACGTCCTATTTCATTATTCCATGCTAATGTATTCAAGCGTTAGCTTGCTTTAAACACTCTAATTTTTTCAAAGTAACAGTCCAAATTCCCCAAAACACCAAATTAATGGCATTAAGATTCATCAGGAAGGAGGAATCAGTGAGACCAGTACATACCAGAGGCATGACCAACCTACTAACCCCGAAATTCAACTACGAGCTTTTTAACTGCAACAACTTTAATATACGCTATTGGAGCTGGAATTACCGCGGCTGCTGGCACCAGACTTGCCCTCCAA
+
@BBDD@<FHH?HHEHC@GHHIGC1<DGH?CFHHIH1DHIGH@HHIIIH?GCFFHCHHHCHIGIECHHEEGEH1GHDHHG?FFHHHHEGE1G@1CF?HIIIHHECEHHCHHGHHHHHH@GHCGDHHHFGEHE@EEEGHHFGCHHFIHIHGF@GIFHGCHCHIGHF<<<CHHHHGGHHHIHHEHIHIHEHHHD0DC@EHEHHCIHFEHHFIIHFCC/HEFHEHEHHHIFEG@CIIIIGHIIHHGIHHIHGHHEHGHF1?HHGE=IHEGIGIIIHHHCIIHHHHEHHHHGIIIIIHIIIHIHIHFIHCIIIIIIHHHDHHHHHIIHIIHIIIHIIIIIIIIIIIDDBDD
@HISEQ:969:HM2KJBCX2:2:1101:21164:30477 2:N:0:ACTATGCA
ATTCAGATGGCACCCAACTATCCCTATTAATCATTACGTCAATCCTAGAAACCAACAAAATAGGATCAAACGTCCTATTTCATTATTCCATGCTAATGTATTCAAGCGTTAGCCTGCTTTAAACACTCTAATTTTTTCAAAGTAACAGTCCTGTTTCCCTGCAACACCAAATTAATGACATCACAGTTCTTCAAGAAGGAGGAACCAGTAAAGCCAGTGCATACCAGAGGCACGACCAACCTACTAATCCCGAAATTCAACTACGAGCTTTTTAACTGCAACAACTTTAATATACGCTATTGGAGCTGGAATTACCGCGGCTGCTGGCACCAGACTTGCCCTCCAA
+
D<D@<CGEHHHHHEGHFHEHEHIIHHIHIHEHF<CEHHCGHHHEHHIHHHHHHEEHHIHFHHGEE<FFGHHDC@0EFHHHHC1FEH?EC?DHF?FHEFGG@DDHHHEHHGH?GFHHHHFEGCG@8HHHGHEHF@<AHHHGEHHHHFCHHFHHEIHFHIIIHEHHIIIIIHIHIHHIHGHHHHHHHCHHIHHIGIIHIIIIIHHHI:IIIIIHIIIIIIIHHGIIIHIHHIIHHIHIHGCHHHFC<IHHIHHHIHHIIIIIHHEHHGIIIIIHHGDHIIIHHHIHIIIIHIIHIIIIIIHHHIIIIIIIIIIHIIIIIIIIIIIHIIIIIIIIIIIIIIIIIDDDDB
@HISEQ:969:HM2KJBCX2:2:1101:11036:31988 2:N:0:ACTATGCA
ATTCAGATGGCACCCAACTATCCCTATTAATCATTACGTCAATCCTAGAAACCAACAAAATAGGATCGAACGTCCTATTTCATTATTCCATGCTAATGTATTCAAGCGTTAGCTTGCTTTAAACACTCTAATTTTTTCAAAGTAACAGTCCAAATTCCCCGCAACACCAAATTAATGGCATTACGGATCATCAGGAAGGAGGAATCAGTGAGACCAGTACATACCAGAGGCATGACCAACCTACTAACCCCGAAATTCAACTACGAGCTTTTTAACTGCAACAACTTTAATATACGCTATTGGAGCTGGAATTACCGCGGCTGCTGGCACCAGACTTGCCCTCCAA
+
DDDDDIEHEEHIIHHIIIIIIIIIIIIIIIIIIIHGIIIIHIHIIHIHIIIHIIHIIIIIHGHEGEHGIIIDDH=EHIHIHIIHHHHHEHIHHIGGIIIIHHHHHGHHHIIHIIIIIHHHIIIHHHHIIIIIIHHIHIIHHHIHHHHHHHHIHHHHIIIIHIIIIHHHIIIIIIIHHIIIIIIIHIIIIIIIIIIIIIIIIIHIIHIIIIGIHHHHHHHIIIHHIIIIHIIIHIIIIIIIIIHHHIIIHHIIIHIHHIIHGECHHIIIIIIIIIIIIIIIIIIIHIHHIIHHIIIIIHHHIIHIIIIIIIIHGIHIIIIIIIIIIIIIIIIIIIIHIIIIIDDDDD
@HISEQ:969:HM2KJBCX2:2:1101:12434:33200 2:N:0:ACTATGCA
ATTCAGATGGCACCCAACTTCCCTATTAATCATTACTTCAGTCCGCAAACACCAACAAACTAGAACCAAAGTCCTAACTTATTATTCCATGCTAATGTATTCATAGCCGCAAACGCCTGCTTTAAACACTCTAATTTTTTCAAAGTAAACGATCTAGTCGATCCCGCTGCGCTCAATCAAGAGTGAGCGGGGTCGGCCTAGAAGGATGGCTGCAGCAGTATGGCACTCACACACATCACTGTGGTGGGCCACACTGCACCCAACCAGAAATCCAACTACGAGCTTTTTAACTGCAGCAACTTTAATATACGCTATTGGAGCTGGAATTACCGCGGCTGCTGGCACCAGACTTGCCCTCCAA
+
DBDADFHIHFIIIIIIIIIHIIIIIIH@HEHCHIHIECHHHDHIGHHHCHHIIIHHIHHIIIIHHHIIEHH@GHIIIGEHEG1GHHIIIIHIIHIGHHHHHDEHEHFHIIIIIIIHHHHIHHCHHGHIIIIHHEHHHHHIHHIIIHIHCIHEHHIIIIIIHIIIIIHHHIIIIHHIIIIHHHIIIHIIIIIHHIHIIHHIIHEHEIIIIIIIIIIIIIIIHHIHIHHIHHHIIIIHIHIIIIIIIHHHIIIIIIGIHHCCHHHHIIHIIHEIGIHHCIIIIGIHIHHIIIHHIIIIIIHHCFIHIIIIIIIIIHH?HHIIIIHIIIHIHIGIHIIIIIIIIIHHIHHHGIHHHHIIDDD@A
@HISEQ:969:HM2KJBCX2:2:1101:2077:33633 2:N:0:ACTATGCA
ATTCAGATGGCACCCAACTATCCCTATTAATCATTACGTCAATCCTAGAAACCAACAAAATATGATCAAACGTCCTATTTCATTATTCCATGCTAATGTATTCAAGCGTTAGCCTGCTTTAAACACTCTAATTTTTTCAAAGTAACAGTCCTGTTTCCCTGCAACACCAAATTAATGACATTACAGTTCTTCAAGAAGGAGGAACCAGTAAAGCCAGTACATACCAGAGGCACGACCAACCTACTAATCCCGAAATTCAACTACGAGCTTTTTAACTGCAACAACTTTAATATACGCTATTGGAGCTGGAATTACCGCGGCTGCTGGCACCAGACTTGCCCTCCAA
+
DDDDDIIIIIIGIIIIIIIIHIIIIIIIIIIIIIIIIIIIIIIIIIIIIIIIIIIIIIIIIIIHIIIIIIIIHHIIIIIIIIIIIIIHIIIGHIIIIIIHIGHIIIHIHIIIIIIIIIIIIIIHIIIIIIIIIIIIIIIIIIHIIIIIIIIIIHHIIHIIIIIIIIHIIIIHHIII:IIIIIIIIIIIHIHIIIIIHIIIIIIIHIIIIIIHIIIIIIIIIIIIIIIIIIIIIIIIIIIIIIHHGIIHIIHHIIIIIIIIIIIIIIIIIIIIIIIIIIIIIIIHIIIIIIIIIIIIIIIIIIIIIIIIIIIIIIIIIIIIIIIIIIIIIIIIIIIIIIIIIDDDDD
@HISEQ:969:HM2KJBCX2:2:1101:14914:34323 2:N:0:ACTATGCA
ATTCAGATGGCACCCAACTATCCCTATTAATCATTACGTCGATCCTAGAAACCAACAAAATAGGTTCGATCGTCCTATTTCGTTATTCCATGCTAATGTATTCAAGCGCGAGCCTGCTTTAAGCACTCTAATTTTTTCAAAGTAACAGTCCTGTTTCCCCGCAACAACAAATTAATGCCATCACGGTTCTACAAGAAGGAGGGACCAGTGAGGCCAGTGCATACCAGTGGCACGACCAACCTACTGGCCCCGAAATTCAACTACGAGCTTTTTAACTGCAACAACTTTAATATACGCTATTGGAGCTGGAATTACCGCGGCTGCTGGCACCAGACTTGCCCTCCAA
+
DDDDDGGIH?GHHFGHHIHIIHIIIIIIIIIIIIHHHEHHIIIIHIIIIIIIIIIHIHHIIHEHIIIIHIIIIIIIIHGIIHHHIIIIHIHEHIGHHHIIIEHHIHIIHIIHIIIIIIIHHHHGFHHHHHHIHHHHEIIHIIIIIIHHEIHCIHIHIIIIIIIIIIHHIIHIIIHHIIIIIIIIIIHIIIIIIHIIIIIIIIIIIIIHIIIIIIIIIIIIIHIIIIIIIIIIIIIHIIHI=IIHHIIIIHIIIIIIIIIIIIIIIGIIIIIIIHIIIIIHIIIIIIIIIHIIIIIIIIIIIIIIIIIIIIIIIIIIIIIIIHIIIIIIIIIIIIIIIIIIIDCDDD
@HISEQ:969:HM2KJBCX2:2:1101:3501:34585 2:N:0:ACTATGCA
ATTCAGATGGCACCCAACTATCCCTATTAATCATTACGTCGATCCTAGAAACCAACAAAATAGAATCAAACGTCCTATTTCATTATTCCATGCTAATGTATTCAAGCGCGAGCTTGCTTTAAACACTCTAATTTTTTCAAAGTAACAGTCCTGATTTCCCATGACACCAAATTAATGACATCGTGGTTCGTCAGAAGGGAGAAACCAATAATGCTAGTACGTACAAAGTACGACCGACATATTAGTCCCGAAATTCAACTACGAGCTTTTTAACTGCAACAACTTTAATATACGCTATTGGAGCTGGAATTACCACGGCTGCTGGCACCAGACTTGCCCTCCAA
+
DDDDDHIIIIIIIIIIIIIIIIIIIIIIIIIIIIIIIIIIIGIIIIIIIIIIIIIIIIIIIHHHIIIIGIIIIIIIIIIIIIIIHIIGIIIIIIIIIIIIIIIIIIIIIIIIIIIIIIIHHHIHIIIIIIIIIIIIIIIIIIIIIIIIIIIIIIIHIHIIIIIIIIIIIIIHI/IIIIIIHIIIIIIIIIIIIIIIIIHIIIIIIIIIIIIIIIIIIIIIIIIIIIIIIIIIIIIIIIIIIIHIIIIIIIIIIIIIIIIIIIIIIIIIIIIIIIIIIIIIIIIIHIIIIIIIIIIIIHIIIIIIIIIIIIIIIIIIIIIIIIIIIIIIIIIIIIIIIIIDDDDD
@HISEQ:969:HM2KJBCX2:2:1101:10530:34502 2:N:0:ACTATGCA
ATTCAGATGGCATCCAACTATCCCTATTAATCATTACGTCAATCCTAGAAACCAACAAAATAGGATCGAACGTCCTATTTCATTATTCCATGCTAATGTATTCAAGCGTTAGCTTGCTTTAAACACTCTAATTTTTTCAAAGTAACAGTCCAAATTCCCCGCAACACCAAATTAATGGCATTACGGATCATCAGGAAGGAGGAATCAGTGAGACCAGTACATACCAGAGGCATGACCAATCTACTAACCCCGAAATTCAACTACGAGCTTTTTAACTGCAACAACTTTAATATACGCTATTGGAGCTGGAATTACCGCGGCTGCTGGCACCAGACTTGCCCTCCAA
+
DDBDDIIIIIIHIIIIIIIIIIHIIGIIIIIIIIIIIIIIIIIIGIIIIIIHIIHIIIIIHHHIFHIIIIIIIIIIIIHIIIIIIIIG?HHHCFHHIHIHHGIIIHIIHIIIIIIIIIIIIIIGHIIIIIIIIIHIIIHGHIIIIIIIHIIIIIIHIIHIIIIIIIIIIIIIIIIIIIIIIIIIIIIIIIIHIIIIIIIIIIIIIIIIIIIIIIIIIIIIIIIIIIIIIIIIIIIIIIIIIIIHHIIIIIIIIIIIIIIIIIIIIIIIIIHIIIIIIIIIIIIIIIIIIIIIIIIIIIIIIIIIIHIIIIIIIIIIIIIIIIIIIIIIIIIIIIIIIIIIIDDDDD
@HISEQ:969:HM2KJBCX2:2:1101:10175:35228 2:N:0:ACTATGCA
ATTCAGATGGCACCCAACTACCCTATTAATCATTACGTCGATCCTAGAAACCAACAAAATAGAATCAAACGTCCTATTTCATTATTCCATGCTAATGTATTCAAGCGTAAGCCTGCTTTAAACACTCTAATTTTTTCAAAGTAACAGTCCTGATTCCCCACGACACCAAATTAATGACATCGCGGTTCTTCAGAAGGTAGGAACCGATAATGCCAGTGCGTACCGAAGCACGACCAACAATTCGATCCCGAAATTCAACTACGAGCTTTTTAACTGCAACAACTTTAATATACGCTATTGGAGCTGGAATTACCGCGGCTGCTGGCACCAGACTTGCCCTCCAA
+
DD@DDHEHIIIHIIIGHIHHIIII@HHHIHHEHIHHFGHHDHHHHGGHIIH?CFEHEIHHIGHHHHHIHEEHEFHHEGFGEHIIIIECGGEEHHIHGIIIIIHHGGHIIIHEEEHIHIHHIIIHIIHIIIIHIIIIIIHHIHHHGHHHIIHHHHHHHCHGEGHIHHHIIIIHIHHHEIIIIIIHIHIHIHIHHHIGHFIIIIIIIIIGIIIIIIIIIHHIIIIIIIHIIHIIHHHIHHHHEGHIHDIIIIIIIIIIIIIIIIIIIIIIIIIIIIIIIIIIIIIIIIIIIIIHIIIIIIIIIIIIIIIIIIIIHIIIIIIIIIIIIIIIIIIIIHIIIIIDDDDD
@HISEQ:969:HM2KJBCX2:2:1101:18200:35037 2:N:0:ACTATGCA
ATTCAGATGGCACCCAACTATCCCTATTAATCATTACGTCAATCCTAGAAACCAACAAAATAGGATCGAACGTCCTATTTCATTATTCCATGCTAATGTATTCAAGCGTTAGTCTGCTTTAAACACTCTAATTTTTTCAAAGTAACAGTCCTGTTTCCCTGCAACACCAAATTAATGACATTACAGTTCTTCAAGAAGGAGGAATCAGTAAAGCCAGTACATACCATAGGCACGACCAACCTACTGACCCCGAAATTCAACTACGAGCTTTTTAACTGCAACAACTTTAATATACGCTATTGGAGCTGGAATTACCGCGGCTGCTGGCACCAGACTTGCCCTCCAA
+
DDDDDIIIIIIIIIIIIIIIIIIIIIIHIIIIIIIIIIIIIIIHHIGIIIIIIIIIIIIIIIIIHIIIIIIIIIHIIIIIIIIIGHIGHIIIIIIIIIIIIHIIIIIHHHIIIIIIIIIIIIIIIIIIIIIIIIIG?IHIIIIIIIIIIIIIIHIIIIHIHIIIIIIIIIIHHIIIIIIIIIIIIIIIHIIIIIIIIIIIIIIIIIIIIIIIIIIIIIIIIIIIIIIIIIIIIIIIIIIIIIIHHIIIIIIIIIIIIIIIIIIIIIIIIIIIIIIIIIIIIIIIIIIIIIIIIIIIIIIIIIIIIIIIIIIIIIIIIIIIIIIIIIIIIIIIIIIIIIIIIDDDDD
@HISEQ:969:HM2KJBCX2:2:1101:10976:35437 2:N:0:ACTATGCA
ATTCAGATGGCACCCAACTATCCCTATTAATCATTACGTCGATCCTAGAAACCAACAAAATAGAATCAAACGTCCTATTTCGTTATTCCATGCTAATGTATTCAAGCGTGAGCCTGCTTTAAACACTCTAATTTTTTCAAAGTAACAGTCCTGATTCCCCATGACACCAAATTAATGACATCATGGTTCGTCAGAAGGTAGGAATCAATAATACCAGTACGTACAATAGCACGACCAATAAATTGATCCCGAAATTCAACTACGAGCTTTTTAACTGCAACAACTTTAATATACGCTATTGGAGCTGGAATTACCGCGGCTGCTGGCACCAGACTTGCCCTCCAA
+
DDDDDIIIIIGIHEEHHHHHIIHIIIIHHFHHIIIIIIHHIIICGHHEHHIHIIIIIIGHEFGHIIEHCHEGEHHEEHIIHIIIIHIHEH@FHHIIHHHHIHEHIHHIHHCHI@HIIHIIIIHHGHIHHHIIIIIHHHIHIIHHIIIIHIIIIHHCIHHIIIIIIHHHIIIIIIIIIIHIIIIIIIIIIIIIIIIIIIIIIIIIHIHHHHHHHIIIIHIHHIIIIHFHIHHHIIIIIIIHIIIHIIIIIIIHIIIIIIIIGHHIIIIIIIIIIIIIIIIIIHHIHHHHIIIIHHIIIIIIIHIIIIIHIIIIIIIIIIIIIIIIIIIIIIIIIIIIIHHIDDDDD
@HISEQ:969:HM2KJBCX2:2:1101:7235:35517 2:N:0:ACTATGCA
ATTCAGATGGCACCCAACTATCCCTATTAATCATTACGTCAATCCTAGAAACCAACAAAATAGGATCAAACGTCCTATTTCATTATTCCATGCTAATGTATTCAAGCGTTAGCCTGCTTTAAACACTCTAATTTTTTCAAAGTAACAGTCCTGTTTCCCTGCAACACCAAATTAATGACATTACAGTTCTTCAAGAAGGAGGAACCAGTAAAGCCAGTACATACCAGAGGCACGACCAACCTACTAATCCCGAAATTCAACTACGAGCTTTTTAACTGCAACAACTTTAATATACGCTATTGGAGCTGGAATTACCGCGGCTGCTGGCACCAGACTTGCCCTCCAA
+
DDDDDHIIIIIIIHIIHIIIIIIIIIIIIIIIIHIIIIIIIIIHIIHIIIHHHIIIIIIIIIGHIIIIGIHIIIGIHIIIHIIIIIIIIHIIHIIIIIIIIHHIIIIIIIIIIIIIIIIIIIIIIIIIIIIIIHGIIIIIIIIIIIIIIIIIIIIIIIIIIIIIIIIIIHHIIIIIIIIIIIIIIIHHIIIIIIIIIIIIHIIIIIIIIIIIIIIIIIIIIIIIIIIIIIIIIIIIIIIIIIHHIHIHIHHHIIIHHIIIIIHIIIIIIIIIIIIIIIIIIIIIIIIIIIIIIIIIIIIHHIIIIIIIIIIIIIIIIIIIIIIIIIIIIIIIIIIIIIIIIDDDDD
@HISEQ:969:HM2KJBCX2:2:1101:1416:36215 2:N:0:ACTATGCA
ATTCAGATGGCACCCAACTATCCCTATTAATCATTACGTCAATCCTAGAAACCAACAAAATAGGATCGAACCTCCTATTTCATTATTCCATGCTAATGTATTCAAGCGTTAGCCTGCTTTAAACACTCTAATTTTTTCAAAGTAACAGTCCTGTTTCCCTGCAACACCAAATTAATGACATTACAGTTCTTCAGAAAGGAGGAATCAGCGAAGCCAGTGCATACCAGTGGCACGACCAACCTGCTGACCCCGAAATTCAACTACGAGCTTTTTAACTGCAACAACTTTAATATACGCTATTGGAGCTGGAATTACCGCGGCTGCTGGCACCAGACTTGCCCTCCAA
+
DDD@@F@HHCGEGHFEE@1D<FH?1<<1<@<C?F1<FG1<0<1<FHHCFHEH11<0<D<FEE1111C0011/1<<GH111CCHCC1C?C1DGE1GE@HEHH@EFFCHHEIIIHH?FHHG@DGAG1IHGFHHFHCEH?GHFC8FHHGG1<HHHA?HGC@CG/IHHGCHHIIHHHHHIIHHHHFEHG@?HHIGHIIIHIIIHHFHHEIIIIGHHGHFIHFEHEFIIIHHEHFHCHHIHHIHEHFE>GHHHHCIHHIHHHG@GHHHHIIIIIHHIHHHIHGHHHGCHHHEHHIIHGIIHIHHHHHIIHHHCHEIIIIIHIIHHIIGIIIHECHG1HHHHHDC@HD?DBD
@HISEQ:969:HM2KJBCX2:2:1101:5908:36639 2:N:0:ACTATGCA
ATTCAGATGGCACCCAACTATCCCTATTAATCATTACGGTGATCCTAGAAACCAACAAAATAGAACCATGCGTCCTATTTCATTATTCCATGCTAATGTATTCAGGCAATAGCCTGCTTTAAGCACTCTAATTTTTTCAAGGTAACAGTCCTGCTTCCCCAACGCACCAAATTAATGGCATGCTGGTTATTCAGAAGGTAGGAATCCATCACGCCAGTACAGACCCAAAAGCCCGACCAACGGATAAACCCCGAAATTCAACTACGAGCTTTTTAACTGCAACAACTTTAATATACGCTATTGGAGCTGGAATTACCGCGGCTGCTGGCACCAGACTTGCCCTCCAA
+
DDDDDIIIIIIIIIIIIIIIIIHIIHIIHIIIIIIHHIIIIIIIIIIIIIIIHHIIIGIHIIIFHIIIIIHIHHHIIIIIIHIFHHIHIIIGIIIIIIIIIHIIIIIIIIHIIIIIIIIIIIIIIIIHHHIHIIIIHIHIIIIIIIHIIIIHIIHIIIIIIIIIIIIIIIIIIIIIIIIIIIIIIIIIIIIIIIIHIIIIIIIHIIIIIIIIIIIIIIIIIIIIIIHHGIIHIIIIIIHHIIIIHEIIIIIIIIIIIIIIHIIHIIHIIIIIIIIIIIIIIIIIIIIIIIIIIIIIIIHIIIIIIIIIIIIIIIIIIIIIIIIIIIIIIIIIIIIIIIIIIIDDDDC
@HISEQ:969:HM2KJBCX2:2:1101:8366:36478 2:N:0:ACTATGCA
ATTCAGATGGCACCCAACTATCCCTATTAATCATTACATCGATCCTAGAAACCAACAAAATAGAATCTGATGTCCTATTTCATTATTCCATGCTAATGTATTCAAGCGTAAGCTTGCTTTAAACACTCTAATTTTTTCAAGGTAACAGTCCTAATTCCCCATAACATCAAATAAATGACATTATGGTTCTTTAGAAGGTGAGAACCAATAAAACCAGTACATACCAAGGCATGACCGATTCCTTGATCCCGAAATTCAACTACGAGCTTTTTAACTGCAACAACTTTAATATACGCTATTGGAGCTGAAATTACCGCGGCTGCTGGCACCAGACTTGCCCTCCAA
+
DCDCDIIIIIIIIII?HIHIIIIIIIIIIIHIIIIIIIIIIIIIIIIIIIIIIIIIIIIIIIHIIIIIIIIIIIIIIIIIIIIIIIIIIIIIIIIIIIIIIIIIIIHIIIIIIIIIIIIIIIIIIIIIIIIIIHIHGHIIIIIIIIIIIIIIIIHIIIIIIIIIIHIIIIIIIIIIIIIIIIIIIIIIIIIIIIIIIIIIIIIIIIIIIIIIIIIIIIIIIIIIIIIIIIIIIIIIIIIIIIHFIIIIIIIIIIIIIIIIIHIIIIHIIIIIIIIIIIIIIIIHIGIIIIIIIIIIIIIIIIIIIIIIIIIIIIIIIIIIIIIIIIIIIIIIIIIIIIHIDDDDC
@HISEQ:969:HM2KJBCX2:2:1101:4917:37191 2:N:0:ACTATGCA
ATTCAGATGGCACCCAACTATCCCTATTAATCATTACGTCGATCCTAGAAACCAACAAAATAGAATCAAACGTCCTATTTCATTATTCCATGCTAATGTATTCAAGCGCGAGCTTGCTTTAAACACTCTAATTTTTTCAAAGTAACAGTCCTGATTTCCCATGACACCAAATTAATGACATCGTGGTTCGTCAGAAGGGAGAAACCAATAATGCTAGCACGTACAAAGTACGACCGACATATTAGTCCCGAAATTCAACTACGAGCTTTTTAACTGCAACAACTTTAATATACGCTATTGGAGCTGGAATTACCGCGGCTGCTGGCACCAGACTTGCCCTCCAA
+
DDDDDIIIHIIIIIIIIIIIIIIIIIIIIIIIIIIIIHHIIIIIIIIIIIIIIIIIIIIIIIIIIIIIGIHHIIIIIIIIIIIIIIIIHIIIIIIIIIIIIIIIIIIIIIIIIIIIIIIIIIIIIIIIIIIIIHCIIIIIIIIHIIIIIIIIIHIIIIIIIIIIIIIIIIHHEIIIIIIIIIIIIIIIIIIIIIIIIIHIIIIIIIIIIHIIIIHHHH@HIIIIIIHIIIIIIIHIIIIIIIIIIIIIIIIIIIIIIIIIIIIIIIIIIIIIIIIIIIIIIHIIHHIIIIIIIIIIIIIIIIIIIIIIIIIIIIIIIIIIHIIIIIIIIIIIIIIIIIIDDDDD
@HISEQ:969:HM2KJBCX2:2:1101:8398:37606 2:N:0:ACTATGCA
ATTCAGATGGCACCCAACTATCCCTATTAATCATTACGGTGATCCTAGAAACCAACAAAATAGAACCATGCCGTCCTATTCTATTATTCCATGCTAATGTATTCGAGCAAAAATGCCTGCTTTAAACACTCTAATTTTTTCAAGGTAAAGGTCCTGGATCCGCAAGACACCCAATTAAGGACATCAAGTTTCTCCAGAAGGTGAGAAATCAACAGCGACAGTTCATACCCCTTAAGGCATGACCATCACGTCAATCCCGAAATTCAACTACGAGCTTTTAAACTGCAACAACTTTAATATACGCTATTGGAGCTGGAATTACCGCGGCTGCTGGCACCAGACTTGCCCTCCA
+
DDD@DHHHHEHHIIIHIHIIHIIGHHIHEFCCEHECHGHHHIEGEEHIIHHEGFHHEEHHHHHEHEHII@GHH0/<C?CGEHEH?CHFGGHHEEFEGHIIHHHHIHHHGEEHFECEIHHHHHGCHHHHHHHHHGHBFBCCFGHHIHIIIHFHIIIIIIIIHIIIHHEHHHIHFHCIHIIIIEHCIHHH?FGIIIIIHIHHHHIIIHHIIIIIIHFHHEIHFIHHHHHHIIIFIHHIIIHIIIIGGIGIGHHGIIIIIIIIIIIIHIIIIHIHHIIIIHFHFGIIIIIIIHHGIIIIIHHGCIIIIHHFEHIHHHFEIHHHIHHHIIIIIHHIIIIHIHIHIIIIIHHADB@B
@HISEQ:969:HM2KJBCX2:2:1101:19003:37656 2:N:0:ACTATGCA
ATTCAGATGGCAACTATCCCTATTAATCATTACGTCGATCTTAGAAACCAACAAAATAAGATCAAACGTCCTATTTCATTATTCCATGCTAATGTATTCAAGCGAATGCCTGCTTTAAACACTCTAATTTTTTCAAAGTAACAGTCCTGATTTCCCACGACACCAAATTAATGACATCGTGGTTCGTCAGAAGGGAGAAACCGACAGGGCCAGTACACACCAGAGGCGCGACCGACCCGTCGATCCCGAAATTCAACTACGAGCTTTTTAACTGCAACAACTTTAATATACGCTATTGGAGCTGGAATTACCGCGGCTGCTGGCACCAGACTTGCCCTCCAA
+
D@D@DHHHHIIIIHHIGHIHHHIIEGHHIHIIIIIIIIHIIHEHIHHHIIIHIIIIIIIIHIIHHHHGHFHHEHHHHIHIIIIHHIIIIIHGIHIIIEIIIHFHIIIHIIHHHIGHIIIIIIIIIIIIIHHIDHHIIIHIIIIIIIIIIIIIHIHHHIIIIHIIHIHHHIIIIIIIIIIIIIIIIIHIIIIIIIIIIIHHIIIIIIIIIIIIIIIIIIIIIIIIIIIIIIIIIIIIIIIIHIIIIHIHIIIIIIIIIIIIIIIIIIIIIIIIIIIIIIIIHHHIIIIIIIIIIIIIIIIIIIIIIIIIIIHIHIIIIIIIIIIIIIIIIHIIIIIIIDD@DD
@HISEQ:969:HM2KJBCX2:2:1101:7821:37936 2:N:0:ACTATGCA
ATTCAGATGGCACCCAACTATCCCTATTAATCATTACGTCAATCCTAGAAACTAACAAAATAGGATCAACGTCCTATCTCATTATTCCATGCTAATGTATTCAAGCGCGAGCCTGCTTTAAACACTCTAATTTTTTCAAAGTAATAGTCCTGATTCCCCGCCACACCAAATTAATGACATGATGGTTCGTCAGAAGGTAGGAATCAGTAACACCAGTACGTACCGAAGGCACGACCAACGTACTAATCCCGAAATTCAACTACGAGCTTTTTAACTGCAACAACTTTAATATACGCTATTGGAGCTGGAATTACCGCGGCTGCTGGCACCAGACTTGCCCTCCAA
+
DDDDDIIIIIIIIIIIHIIIIIIIIIIIIIIIIIIIIIIHHIIIIIIIHIIIIIIIIIIIIIHIIIIIIIHIHIIIIIHIIIIIHIIIIIIIIIIIIIIIIHHIHIIIIIIIIIIIIIIIHIIHIIIIIIIIIIIIIHHHIIIIIIIGIIIIIIIIIIIIIIIIIIIIIIIIIIIIIIIIIIIIIIIIIIIIIIIIIIIIIIIIIIIIIIIIIIIIIIIIIIIIIIIIIIIIIIIIIIIIIIHHIIIIIIIIIIIIIIIIIHIIIIIIIIIIIIIIIIIIIIIIIIIIIIIIIIIIIIIIIIIIIIIIIIIIIIIIIIIIIIIIIIIIIIIIIIIIIIIIDDDDD
@HISEQ:969:HM2KJBCX2:2:1101:3494:38601 2:N:0:ACTATGCA
ATTCAGATGGCACCCAACTATCCCTATTAATCATTACGTCGATCCTAGAAACCAACAAAATAGAATCAAACGTCCTATTTCATTATTCCATGCTAATGTATTCAAGCGCGAGCTTGCTTTAAACACTCTAATTTTTTCAAAGTAACAGTCCTGATTCCCCATGACACCAAATTAATGACATCGTGGTTCGTCAGAAGGGAGAAACCAATAATGCTAGTACGTACAAAGTACGACCGACATATTAGTCCCGAAATTCAACTACGAGCTTTTTAACTGCAACAACTTTAATATACGCTATTGGAGCTGGAATTACCGCGGCTGCTGGCACCAGAC
+
DDDDDIIIIIIHIIIIIIIIIIIIIIIIIHIIIIIIIIIIIIIIIIIIIIIGIIHHHHHIIIHHIIIIHIHHIIIIGIIIIIHIIIIIIIIIIIIIIIIIIIHIIIIIIIIIIIIIIIIIIIIIIHIIIIIIHIIIIIHIIIIIIIIIIIIIIIIIIIIIIIIIIIIIIIIIIIIIIIIIIIIIIIIIIIHIIIIIIIHIIIIIIIHIIIIIIIIIIIIIIIIIIIIIIIHHIIIIIIIIIIIIIIIIIIIIIIIIIIIIIIIIIIIIIIIIIIIIIIIIIHIIIIIIIIHIIIIIIIIIIIIIIIIIIIIIIHIIIIIIIIIIIIIHDDDDD
@HISEQ:969:HM2KJBCX2:2:1101:12989:38251 2:N:0:ACTATGCA
ATTCAGATGGCACCCAACTATCCCTATTAATCATTACGGCGGTCCTAGAAACCAACAAAAATAGAACCACACGTCCTATTCTATTATTCCATGCTAACGATATCCGAGCACAAGCCTGCTTTGAACACTCTAATTTTTTCACAGTAAAAGTCCTGGTTCCCCGGCCACAGCCAGTGAAGGCCATGGGGCTCCCCAGAAGGAAAGGCCCAGCCGGACCCGTACTCGCGGTGAGGCGGACCGGCCAGCCAGGCCCAAGGATCAACTACGAGCTTTTTAACTGCAACAACTTTAATATACGCTATTGGAGCTGGAATTACCGCGGCTGCTGGCACCAGACTTGCCCTCCAA
+
ADBDDHIHIIII?GEEH=HHIHIHHEHIIIIIHIHHIHIGIIHDDH?CGHIHIGGHHHH1GHE?GHHHI11<FGCHDFCE1<FHEECE?@HHE1@FF1FCGC>HHGHGHHHFHHIIIHHHHHHEHGIHHHFEHCHEHEHHIHHIIHHEHHEHHHHEHHIIIIIIIHIFHFHFIHIIIHHHHFIHHFIIHCHIIIIHHIHHIIIIIHE7DHIHFIIIIHGD/GHIGIIHIIIHHEHDIIIIIIIIHHEIIHHHHHGEFHHIHHGDIIIHIHIHHHHHIIHGIHGGEGHIHIIIIIHIIIIIHGHCIGIIIIIIIHCIHHHIIIIIIIHIGIIIIHHIIIIHIHG@ADD@
@HISEQ:969:HM2KJBCX2:2:1101:17580:38846 2:N:0:ACTATGCA
ATTCAGATGGCACCCAACTATCCCTATTAATCATTACAGCGGTCCTAGAAACCAACAAAATAGAACCGATGTCCTATTCTATTATTCCATGCTAATGTATTCGAGCAAAGGCCTGCTTTGAACACTCTAATTTTTTCAAGGTAAAAGTCCTGGTTCCCCACGACACCCAGTAAAGGGCATCGGGTTTCCCAGAAGGAAAGACCCGACCGAATCCGTACGCTCGATTAGGAGGACAGATCAGCCAGGTCCAAGGTTCAACTACGAGCTTTTTAACGGCAACAACTTTAATATACGCTATTGGAGCTGGAATTACCGCGGCTGCTGGCACCAGACTTGCCCTCCAA
+
DDDDDHHIIIIHIIIIIIIIIIIIIIIIIIIIHIIIIIIIHIIIIIIGIHHHHIIIIIHHHIIIHIIIHIIIIIIIGHIIHGIIIHIIGHIIIHIIIIIIIHIHHIIGIIIHIIIIIIIHHIIIIIIIIHIHIIIHIGIHHIIHIIIIIIIIIIIIIIIIIIIIIIIIIIIIIIIIIIIIIIIIIIIIHIII<IIIIIIIIGIIIIIIIIIIIIIIIIII>IIIIIIIIIIIIIIIIIIIIIHIIIIIIIIIIIIIIIIIIIIIIIIIIIIIIIIIIIIIIIIIIIIIIIIIIIIIIIIIIIIIIIIIIIIIIIIIIIIIIIIIIIIIIIIIIIIIIIIDDDDD
@HISEQ:969:HM2KJBCX2:2:1101:5005:39524 2:N:0:ACTATGCA
ATTCAGATGGCACCCAACTATCCCTATTAATCATTACGTCGATCCTAGAAACCAACAAAATAGGTTCGATCGTCCTATTTCGTTATTCCATGCTAATGTATTCAAGCGCGAGCCTGCTTTAAGCACTCTAATTTTTTCAAAGTAACAGTCCTGTTTCCCCGCAACAACAAATTAATGCCATCACGGTTCTACAAGAAGGAGGGACCAGTGAGGCCAGTGCATACCAGTGGCACGACCAACCTACTGGCCCCGAAATTCAACTACGAGCTTTTTAACTGCAACAACTTTAATATACGCTATTGGAGCTGGAATTACCGCGGCTGCTGGCACCAGACTTGCCCTCCAA
+
DDCDDIIIIIIIIIHIIIIIIIIIIGIIIIIIIIIIIIIIIIIGIIIIIIIHGHIIIIIIHHHGHIHIEHHHIIIFHHHIIIIIIIIHHHIIIIHIIIIIHEGIIIIIIIIIHIHHIIHIIIIHIIHIIIIHIIIIIIIHIIHIIIIIIIIIIIIHIIHHHHIIIIIIIIIHIHIIIHIIIIIIIIIHIIIIIIIIIIIIIIIIIIIIIIIIGIIIIIIIIIIIIIIIIIHIIIIIIIIIIIIIHIIIIIIIIIIIIHHIIIIIIIIIIIIIIIIIIIIIIIIIIIIIIIIHIIIIIIIIIIIIIIIHIIIIIIIIIIIIIIIIIIIIIIIIIIIIIIIIHDDDDD
@HISEQ:969:HM2KJBCX2:2:1101:3656:38962 2:N:0:ACTATGCA
ATTCAGATGGCACCCAACTATCCCTATTAATCATTACGTCAATCCTAGAAACCAACAAAATAGGATCAACGTCCTATTTCATTATTCCATGCTAATGTATTCAAGCGCGAGCCTGCTTTAAACACTCTAATTTTTTCAAAGTAACAGTCCTGATTCCCCACCACACCAAATAAATGACATAATGGTTCGTCAGAAGGTAGGAATCAGTAACACCAGTACGTACCGAAGGCACGACCAGCGTACTAATCCCGAAATTCAACTACGAGCTTTTTAACTGCAACAACTTTAATATACGCTATTGGAGCTGGAATTACCGCGGCTGCTGGCACCAGACTTGCCCTCCAA
+
<<D0<GHHIFHIGHIIIHGGHII1@FGHHHHIIE?CGHC@=CGH@H?FHHH<CEGHECHHFHFFHHEF?GEDFE0@E<D@GCGHI<GIHHHI?FCHHHH?HHFHHIIHIDHHHFEIIHHHG@F<IHHFFHHGIHHFHIIHHHIIHIIHIHHHIHBEHHFCEGHIIHHHHHHHHHFEGHHHGHIHHHIHIIIIIHIIIHIIHHIEHIIIHIIGIHHIIIHIHHHHGIIIIIHHHEGDIGIIHHFEHGIHIIIHHHFHEIHHGIIIHIHHHIHHHCHFHIHIIHEHHGIIHIIIIHHIIIIIIIIHIIIHHGIHHGIIHIIHHEHIIIIHIHHGIIIIGIHEDACDD
@HISEQ:969:HM2KJBCX2:2:1101:9397:39642 2:N:0:ACTATGCA
ATTCAGATGGCACCCAACTATCCCTATTAATCATTACATCGATCCTAGAAACCAACAAAATAGAATCGGATGTCCTATTTCATTATTCCATGCTAATGTATTCAAGCGTGAGCCTGCTTTAAACACTCTAATTTTTTCAAGGTAACAGTCCTAATTCCCCGTGACACCAAATTAATGGCATTACGGTTCTTTAGAAGGTGAGAAATCAATAATATCAGTACATACCAACGGCATGACCGAAACATTGATCCCGAAATTCAACTACGAGCTTTTTAACTGCAACAACTTTAATATACGCTATTGGAGCTGGAATTACCGCGGCTGCTGGCACCAGACTTGCCCTCCAA
+
DCDDDIIIIHIIIIIIIIIIIIHIIIIIIIIIIIIIIIIHIIIIIIIIIIIIIIIIHIIHIIIIIIHIIIIIIIIIIIIIIIIHHIIIIIIIIHHIHIIIIIIIIIIIIIIHIIIIIIIIIIIIIIIIIIIIIHIIIIIIIIIIIIIIIIIIIIIIIIIIHIHIIIIIIIIIIIIIIIIIIIIIIIIIIIIIIIIIIIIIIIIIIIIIIIIIIIIIIIIIIIIIIIIIHIIIIIIIIIIIIIIIIHIIIIIIHIIIIIIIIIIIIIIIIIIIIIIIIIIIIIIIIIIIIIIIIIIIIIIIIIIIIIIIIIIIIIIIIIIIIIIIIIIIIIIIIIIIIIIIIIDDDDD
@HISEQ:969:HM2KJBCX2:2:1101:13748:40509 2:N:0:ACTATGCA
ATTCAGATGGCACCCAACTATCCCTATTAATCATTACGTCGATCCTAGAAACCAACAAAATAGAATCAAACGTCCTATTTCATTATTCCATGCTAATGTATTCAAGCGTGCGCCTGCTTTAAACACTCTAATTTTTTCAAAGTAACAGTCCTGATTCCCCACGACACCAAATTAATGACATCGCGGTTCTTCAGAAGGTAGGAACCAATAATGCCAGAGCGTACCGAGGCACGACCGACAATCTGATCCCGAAATTCAACTACGAGCTTTTTAACTGCAACAACTTTAATATACGCTATTGGAGCTGGAATTACCGCGGCTGCTGGCACCAGACTTGCCCTCCAA
+
DDDDDIIEHEC@HEHFHHIIIHIIGHIIHGHGHIHEHHGEHIIIHHFHHFHIGHIIIIIIHHHCHHHHHHIIIIHIIICHHIIHIHHHCHIIFHEIIIIIIHHIHIIGHDIIIIIIHEIHHHHHHHIHIIIIIIHIHHHHIIIIIHIIIIIIHHIIIIHHHIHIIIIHIIIHIHHHHGHHIIIIIIIGHHHIIIIIIIHIIIIIIIHIHIHIIIIIIIIIIIIGIIIIIIIIIIIGIIIIHHECIIIIHIIIHIIIIIIHIHHIIIIIIIIIHDIIIIIIHIIIIHIIIIIIIIIIIIIIIIIIIIIIIIIIIIIHIIIIIIIIIIIIIIIIIHHIHHHIDDDDD
@HISEQ:969:HM2KJBCX2:2:1101:11512:40659 2:N:0:ACTATGCA
ATTCAGATGGCACCCAACTATCCCTATTAATCATTACATCGATCCTAGAAACCAACAAAATAGAATCGGATGTCCTATTTCATTATTCCATGCTAATGTATTCAAGCGTGAGCCTGCTTTAAACACTCTAATTTTTTCAAGGTAACAGTCCTAATTCCCCGTAACACCAAATTAATGGCATTACGGTTCTTTAGAAGGTGAGAAATCAATGATAACAGTGCATACCAACGGCATGACCGAAATATTGATCCCGAAATTCAACTACGAGCTTTTTAACTGCAACAACTTTAATATACGCTATTGGAGCTGGAATTACCGCGGCTGCTGGCACCAGACTTGCCCTCCAA
+
DDADDCHHHHHIEHHEHFFHGHHIIHHIGICHHEDHHIHHHHHHHIHIIIIIHHHIEGEHHH@HHHIIGIIIGEHHHGHHIHIGIIIHHHH1@CHHEGGEHHHGHHIIHHEHEHHHIHIHHHHGEHIHHFGHHEHHGIHHIHG?HGIIIHEHIIIIHIIIIHHHCFCHHHIIIIIIG;IIIIIGIHGHGIHIIHHHHI;GIIHIIHHIIIHIHCCIIIIIIIIII<IIIIIGIIEIIIIIIHGHGDHIHGIIIIIHHFIIIIIIIIHHHIIHIIIHHHIGHIIHEHIHGGHIHHHIHEHHHGGIIIIIIHHHEDIIIIIIIIIIIIIIIIIIHHHHHIIIIHBB@D@
@HISEQ:969:HM2KJBCX2:2:1101:2815:39519 2:N:0:ACTATGCA
ATTCAGATGGCACCCAACTATCCCTATTAATCATTACGTCAATCCTAGAAACCAACAAAATAAGATCGAACGTCCTATTTCATTATTCCATGCTAATGTATTCAAGCGTTAGCTTGCTTTAAACACTCTAATTTTTTCAAAGTAACAGTCCAAATTCCCCGCAACACCAAATTAATGGCATTACGGTTCATAAAGAAGGAGGAATCAGTGAGACCAGTACATACCAGAGGCATGACCAACCTACTAACCCCGAAATTCAACTACGAGCTTTTTAACTGCAACAACTTTAATATACGCTATTGGAGCTGGAATTACCGCGGCTGCTGGCACCAGACTTGCCCTCCAA
+
DDDDDIIIIIIIIIIIIIIIIIIIIIIIIHIIIIGIIIIICHIGHIHIIIIIIIIIIIIIIIIIIGII=FHDHHFHIIIIIHIIGIIIIIIIIIIIIHHIIIIIHIHHHIIIIIIIIIIIIIIHIHIIIIIIIIIIIIIIIIIIIIIIHIIIHHIHHIHHIIIIIIIIIIIIIIIIIIIIIIIIIHIIIHIIIIIIIIIIIIIIHIIIIIIIIIIIIIIIIIHIIIIIHHIIIIIIIIIIIIHHGFEIIGIIIIIIHIIHIIIIIIIIIIIIIIIIIIIIIIIIIIIIIIIIIIIIIIIIIIIIIIIIIIHIIIIIIIIIIIIIIIIIIIIIIIIIIIIIIDDDDD
@HISEQ:969:HM2KJBCX2:2:1101:17784:42062 2:N:0:ACTATGCA
ATTCAGATGGCACCCAACATCCCTATTAATCATTACGTCAATCCTAGAAACCAACAAAATAGGATCGAACGTCCTATTTCATTATTCCATGCTAATGTATTCAAGCGTTAGCCTGCTTTAAACACTCTAATTTTTTCAAAGTAACAGTCCTGTTTCCCTGCAACACCAAATTAATGACATTACAGTTCTTCAAGAAGGAGGAATCAGTAAAGCCAGTACACACCATTGGCACGACCAACCTACTGACCCCGAAATTCAACTACGAGCTTTTTAACTGCAACAACTTTAATATACGCTATTGGAGCTGGAATTACCGCGGCTGCTGGCACCAGACTTGCCCTCCAA
+
DDDDDHIIHIIIIIIHIIIIIIIIIIIIIIIIIIIIIIIIHIIIIIIIIIIIIIIIIHHIHIHGIIIIIIIIIIIIIIIIIIIIIIIHIIIGIIIIHIIIIHHHHHIIIIIIIIIIIIIIIIIIIIIHIIHIHHIIIIIIIIIIIIIIIIIIIIIIHIIIIIIIIIHIHHIIIGHIIIIIIIIIIIIIIIHIIIGIIHIIHIIHIIIIIHIIIIIIIIIIIHIIIIIIIIIIIIIIIIIIIIHEIIIIIIIIIIIIIIIIIIIIIIIIIIIIIHIIIIIIIHHIIIHIIIIIIIIIIIIIIIIIIIIIIIIHIIIIIIIIIGIIIIIIIIIIIIIIIIIIDDDDD
@HISEQ:969:HM2KJBCX2:2:1101:4252:42385 2:N:0:ACTATGCA
ATTCAGATGGCACCCAACTATCCCTATTAATCATTACGTCAATCCTAGAAACCAACAAAATAGGATCGAACGTCCTATTTCATTATTCCATGCTAATGTATTCAAGCGTTAGCCTGCTTTAAACACTCTAATTTTTTCAAAGTAACAGTCCTGTTTCCCTGCAACACCAAATTAATGACATTACAGTTCTTCAAGAAGGAGGAATCAGTAAAGCCAGTACACACCATTGGCACGACCAACCTACTGACCCCGAAATTCAACTACGAGCTTTTTAACTGCAACAACTTTAATATACGCTATTGGAGCTGGAATTACCGCGGCTGCTGGCACCAGACTTGCCCTCCAA
+
DDDDDIIIIIIIGIIIIIIIIHIIIIIIIIIIIIIIIIIIIIIIIIIHIIIIIIIIIIIIIIHHHHIIIIIIIIIIIIHIIIIIIIIHIIHIIIIIIHIIIHGIIIIIHHIHHIIIIIIIIIIIIIIIIIHIIIIIIHIIIHHIIIIIHIIIHHHIIIIIIIIIIIHHIIHHIIIIIIIIIIIIIIIIIIIIIIIIIIIIIIIIHIIIIIHIIIHIIIIIIIHIIIIHIIIIIIIIIIHIIHHHHIIIIIIIIIIIIHHHIIIIIIIIIIIIIHHG1IIIIIIIIIIIIIIIIIIIIIHIIIIIIIIIIIIIIIIIIIIIIIIIIIIIIIIIIIIIIIIIIDDDDD
@HISEQ:969:HM2KJBCX2:2:1101:20381:42412 2:N:0:ACTATGCA
ATTCAGATGGCACCCAACTATCCCTATTAATCATTACGTCAATCCTAGAAACCAACAAAATAGGATCGAACGTCCTATTTCATTATTCCATGCTAATGTATTCAAGCGTTAGCCTGCTTTAAACACTCTAATTTTTTCAAAGTAACAGTCCTGTTTCCCTGCAACACCAAATTAATGACATTACAGTTCTTCAAGAAGGAGGAATCAGTAAAGCCAGTACATACCATTGGCACGACCAACCTACTGACCCCGAAATTCAACTACGAGCTTTTTAACTGCAACAACTTTAATATACGCTATTGGAGCTGGAATTACCGCGGCTGCTGGCACCAGACTTGCCCTCCAA
+
DDCDDIIIIIIIHIIIIIIIIIIIIHIIIIIIIIIIIIIGIIIIIIIIIIIHIIIIIIIIIIIIIIIIIHHIHIIIIIIIIIIIIGIIIIIHHIIIIHIIIIHIIIIIIIIIIIIIIIIIIIIIIIIIIIIIIIIIIIIIIIIIIIIIIIIIIIIHIIIIIIIIIIHIIIIHIIIIIIIIIIIIIHIIIIIIHIIIIIIIIIIIIIIIIIIIIIHIIIIIIHIIIIIIIIIIIIIIHIIIIIHHFIIIIIIIIIIIIIIIIIIIIIIIIIIIIIIIIIIIIIIIIIIIIIIIIIIIIIIIIIIIIIIIIIIIIIIIIIIIIIIIIIIIIIIIIIIIIIIIIDDDDD
@HISEQ:969:HM2KJBCX2:2:1101:2270:43466 2:N:0:ACTATGCA
ATTCAGATGGCACCCAACTATCCCTATTAATCATTACGTCAATCCTAGAAACCAACAAAATAGGATCGAACGTCCTATTTCATTATTCCATGCTAATGTATTCAAGCGTTAGCTTGCTTTAAACACTCTAATTTTTTCAAAGTAACAGTCCAAATTCCCCGCAACACCAAATTAATGGCATTACGGATCATCAGGAAGGAGGAATCAGTGAGACCAGTACATACCAGAGGCATGACCAATCTACTAACCCCGAAATTCAACTACGAGCTTTTTAACTGCAACAACTTTAATATACGCTATTGGAGCTGGAATTACCGCGGCTGCTGGCACCAGACTTGCCCTCCAA
+
<0DBBCHEH?C1<DEGECGHE1CFCGHHE?1<FFC1GHG@0D1<11D1C<F1<CFHCHHGHIE1G1<C0CGHIH=CHHIHIIEE@CGHHHIIIIIIIIHHIIIIIIIGIIIIIIHGGHHHHHEHGHHGHHHHHHHHHIFIIHIIIIIIHIIIHHHHIIHIIIIIHIIIHIIGHIIIIIIHIHIIHIIHHIIIIIIIIIIIIIIIIIIIHIIIIIHIIIIIIIIIIIIIIIIIIIIIIIIIIHGHGHDIIIIIIIIIIIIIIIIIIIIIIIIIIIHIIIIIIIIIIIIIIIIIHEIIIIIIIIIIIIIIIIIIIIIIIIIIIIIIIIIIIIIIIIIIGIIIIDDDDD
@HISEQ:969:HM2KJBCX2:2:1101:18656:43416 2:N:0:ACTATGCA
ATTCAGATGGCACCCAACTATCCCTATTAATCATTACGGCTCCCCTAGAAACCAACAAAATAGGAAAGCCGTCCTATTCTATTATTCCATGCTAATGTATTCGAGCAAAGGCCTGCTTTGAACACTCTAATTTTTTCAAAGTAAAAGTCCTGGTTCCCCGACACACCCAGTAAAGGGCATGCGAATCCCCAAGAGGAAAGATCCGGCCGGACCAGTGCACGCGGTGAGGCGGACCGGCCAGCCAGACCCAAGGTTCAACTACGAGCTTTTTAACTGCAACAACTTTAATATACGCTATTGGAGCTGGAATTACCGCGGCTGCTGGCACCAGACTTGCCCTCCAA
+
DDDDDIIIIIIIIIIIIIHIHHIIIIIHHHIIIIIHIGIIIIGIIIIIIIIHIIIIIIIIIIIIIIHHHHHHEHHIIHIIIIHIIIIIIIHIIIIIHHIIIGHIIIIIIHIIIIIIIHGGHHHIHHIIHIIIIIIIIIIIIHIIIIHHIHEHHHHIGIHHIHHGHIIIIIHIIIIIIIIIHIHHHDIIHIIIIIIIIHIIHHHIIIIIIHHHIIIHIIIHIIIIIIIIIIIIIIIIIIHIHHHIIIIIIIIIIIHIGIIIIIIIIIIIIIIIIIIIIIIHIHIIHIIHIIIIIIIIIIIIIIIIIIIIIIIIIIIIIIIIIIIIIIIIIIIIIIIIIIIDDDDD
@HISEQ:969:HM2KJBCX2:2:1101:4285:43953 2:N:0:ACTATGCA
ATTCAGATGGCACCCAACTATCCCTATTAATCATTACATCGATCCTAGAAACCAACAAAATAGAATCTGATTTCCTTTTTCATTATTCCATGCTAATGTATTAAAGCGTAAGCTTGCTTTAAAACTTCTAATTTTTTAAAGTTAACAGTCTTAATTCCCCATAACATCAAATAATTGACATTATGGTTCTTTAAAAGGTGAGAACCAATAAAACCAGTACATACCAAGGCATGACCGATTCCTTGATCCCGAAATTCAACTACGAGCTTTTTAACTGCAACAACTTTAATATACGCTATTGGAGCTGGAATTACCGCGGCTGCTGGCACCAGACTTGCCCTCCAA
+
0000<11<D1<FHIIGIIIIIIIIIHIIIGEHIIGHIEHH<EHIIIHFIHIHHIIIHHIGHIH1GHI?11111<111<<<11<11D<<1<<11<D1C111<1/GA<8C?GEDHHE11HG1BDF$$$<1CH@HGGHG.1HF8$7D1'<1<<$<G@D1IHF1C1DD<<0CHG<EFH#<00900/C?F/D0<<.0<.D<<00HF0G<D1<11E1D1</<:/1111@H=IIIIHHEIHG<::/1:11</IHHIIIIIIIIIIIIIHIIIIIIIIIIIIIIIIIIIIIIIIIIIIIIIIIIIIIHIIIIIIIIIIIIIIIIIIIIIIIIIIIIIIIIIIIIIIIIDDDDD
@HISEQ:969:HM2KJBCX2:2:1101:20693:44402 2:N:0:ACTATGCA
ATTCAGATGGCACCTAACTATCCCTATTAATCATTACGGTGATCCTAGAAACCAACAAAATAGAACCATGCCGTCCTATTCTATTATTCCATGCTAATGTATTCGAGCAAAAATGCCTGCTTTAAACACTCTAATTTTTTCAAGGTAAAGGTCCTGGATCCGCAAGACACCCAATAAAGGACATCAAGTTTCTCCAGAAGGTGAGAAATCAACAGTAACAGTTCATACCCCTTAAGGCATGACCGTCACGTCAATCCCGAAATTCAACTACGAGCTTTTTAACTGCAACAACTTTAATATACGCTATTGGAGCTGGAATTACCGCGGCTGCTGGCACCAGACTTGCCCTCCAA
+
DBDDDIIIHIIIIIIIIIIIIIIIIIIIIIIIIIIIIHIHHIIHIIIIIIIIIIIIIIIIIIIIIIHIIICHGHGIIIIIHIIIIIIIHFHIIHIIIHHHIFHHGHHHIIIIIIIIIHIIIIIIIIHHHHIIIIIIHHHHHIIIIIHHHIIHIIIHIHHIIIIIIIHHIHIHIIIIIIIIIIIIIIIIIHHIIIIIIIIIIIHIHIIIIIIIIIIIHIIIIIIIHHHIIIIIHIIIIIIIIIIIIHIIIHGDHHHIIIIIIIIHIIHIIHIIIIIIIIIIIIIIIIIIIIHIIIIIIIIIHIHIIIIIIIIIIIIIIIIIIIIIIIIIIIIIIIIIIHIIIIIIIIIIDDDDD
@HISEQ:969:HM2KJBCX2:2:1101:7724:44210 2:N:0:ACTATGCA
ATTCAGATGGCACCCCAACTATCCCTATTAATCATTACGTCAATCCTAGAAACCAACAAAATAGGATCGAACGTCCTATTTCATTATTCCATGCTAATGTATTCAAGCGTTAGCCTGCTTTAAACACTCTAATTTTTTCAAAGTAACAGTCCCGTTTCCCTGCAACACCAAATTAATGACATTACAGTTCTTCAGAAAGGAGGAATCAGCGAAGCCAGTACATACCAGTGGCACGACCAACCTGCTGACCCCGAAATTCAACTACGAGCTTTTTAACTGCAACAACTTTAATATACGCTATTGGAGCTGGAATTACCGCGGCTGCTGGCACCAGACTTGCCCTCCAA
+
0D<D@EH@11GHIE0<<D0CC1C<CFEFGEEG@?<C@GHDC@CH1FHIIG?G?EH1<C1F?GHGCFE1<<<DCF@E@HFHHE@1C1<1@H?HHEH1CIHHHDF@CG>GEIIIHGHH?HGHBB1AEFIIHGCGCFGH?CH?FCHFHHGF51DEE@@G<CEHFHHGIIIH4HHHEHEGCHHIIIIIHIIHGC<#HFIIIHIGHHGIIHIIIHHHHIHHIHHFHIIIIHHHIHIIIHFCHHGCIHHHC<HHECGIHIIIIIIIIIIIIIIHIHHIHHHEIIIIIHHFGEHIHIHIIIIHHIIIHHIIHHIGIIIHHIIIIIIHIIIIIHFHIHHFCCFEEIIDHE@A@D@
@HISEQ:969:HM2KJBCX2:2:1101:13602:43886 2:N:0:ACTATGCA
ATTCAGATGGCACCCAACTATCCCTATTAATCATTACGTCGATCCTAGAAACCAACAAAATAGGTTCGATCGTCCTATTTCGTTATTCCATGCTAATGTATTCAAGCGCGAGCCTGCTTTAAGCACTCTAATTTTTTCAAAGTAACAGTCCTGTTTCCCCGCAACAACAAATTAATGCCATCACGGTTCTACAAGAAGGAGGGACCAGTGAGGCCAGTGCATACCAGTGGCACGACCAACCTACTGGCCCCGAAATTCAACTACGAGCTTTTTAACTGCAACAACTTTAATATACGCTATTGGAGCTGGAATTACCGCGGCTGCTGGCACCAGACTTGCCCTCCAA
+
D@BBDIHHHI?GE10<FEHIIIGHGEHHGHHE@GFFEHHGDHHHHHH1C@@GEHHIHEHHHEEHHCEC@GHH<CEHGFHHHHIEHHHIHHEHIHEEIIHHEH@HIHIIIIIIIIHEHECHIHHHIHHGHHHFGIHEHHHIIHGFIHIIIHHHHFCGHHIHHIIHIIHIIHHHEHHFHIHIIIHIIHIHIIIIIIIIIHIIIHEIIIIIIIIHHIHHHEHIIIIIIIIIHIIIIIIHIIHIHHHFHIIIIIIHIIHGHIIIIIIGIIIIHHHIHGIIHIIIIIIIHIIHIHIIIIIIIHIIIIIIHHHGFHHIIIIHIIIIIIIIIIIIIIIIIIIHIIIIIDDCDB
@HISEQ:969:HM2KJBCX2:2:1101:12469:45234 2:N:0:ACTATGCA
ATTCAGATGGCACCCAACTATCCCTATTAATCATTACGTTGATCCTAGAAACCAACAAAATAGAATCGAACGTCCTATTTCATTATTCCATGCTAATGTATTCAAGCGCGTGCCTGCTTTAAACACTCTAATTTTTTCAAAGTAACAGTCCTGATTCCCCACGACACCAAATTAATGACATCATGGCTCCTCAGAAAGGAGAAACCAATAACACCAGTACATACCAGAGGCATGACCGACGTATTGATCCCGAAATTCAACTACGAGCTTTTTAACTGCAACAACTTTAATATACGCTATTGGAGCTGGAATTACCGCGGCTGCTGGCACCAGACTTGCCC
+
DDDDDIIIIIIIIIIIIIIIIIIIIIIIIIIHIIIIIIIIIHIIIHIHIIIIIIIIIIIIIIIHIIIHHHHIHIIHIIIIHIIIIIIHIIIIIIIIIIIIIIIIIIIIIIIIIIIIIHIIIIHIIIIIHIIIIIIIIIHIIIIIIIIIIIIIIIIIIIIIIIIIIIIIIIIIIIIIIIIIIIIIIIIIIIIIIIIIIIIIIIIIIIIIIIIHHIIIIIIIIIIIIIIIIIIIIIIHIIHDHGIIIIIIIIIIIHIIIIIIIIIIIIIIIIIIIIIIIIIIIIIIIIIIIIIIIHIIIIIIIIIIIGIIIIIIIIIIIIIIIIIIIIIIIIIIIIIIDDDDD
@HISEQ:969:HM2KJBCX2:2:1101:3525:46847 2:N:0:ACTATGCA
ATTCAGATGGCAACCAACTATCCCTATTAATCATTACGTCGATCTTAGAAACCAACAAAATAAGATCAAACGTCCGATTTCATTATTCCATGCTAATGTATTCAAGCGAATGCCTGCTTTAAACACTCTAATTTTTTCAAAGTAACAGTCCTGATTTCCCACGACACCAAATTAATGACATCGTGGTTCGTCAGAAGGGAGAAACCGACAGGGCCAGTACACACCAGAGGCGCGACCGACCCGTCGATCCCGAAACCGAGATCCAACTACGAGCTTTTTAACCGCAACAACATTAATATACGCTATTGGAGCTGGAATTACCGCGGCTGCTGGCACCAGACTTGCCCTCCAA
+
D@BADHEHHCHH1<CCH0FC1F1C<<CGHEFEHHH1C?F?CCHHEGHHHHID1DGEF?1C@<CGEHIC@1F0<GE<HD<<<CG?@CE@@HEE1<<DG1G@1<EEHHHFGCIIHEIIIIHGGH?H?HCDHGC<FEGHHHHHH5EGHHHIIHFEEHHHGHIHHIIIIHHHIIIIGIIHIHHHDHHHHIIHHIHEIHHCIIHHHIHHIIGIIHIIIHIIHIIIIIIIIIHFFHIIGIIIHHCIGIIIGGIIHHDIIIIIIIIIIIIIGIIIIIIIIIIIIHIHIIIIHHIHIIIIIIIIIIIIIIIIIIIIIIIIIIIIIIIIIIIIHIIIIIIIIIIIIIIHEHHIIIIDDDCD
@HISEQ:969:HM2KJBCX2:2:1101:16935:46954 2:N:0:ACTATGCA
ATTCAGATGGCACCCAACTATCCCTATTAATCATTACGTCAATCCTAGAAACCAACAAAATAGGATCAAACGTCCTATTTCATTATTCCATGCTAATGTATTCAAGCGTTAGCCTGCTTTAAACACTCTAATTTTTTCAAAGTAACAGTCCTGTTTCCCTGCAACACCAAATTAATGACATTACAGTTCTTCAAGAAGGAGGAACCAGTAAAGCCAGTACATACCAGAGGCACGACCAACCTACTAATCCCGAAATTCAACTACGAGCTTTTTAACTGCAACAACTTTAATATACGCTATTGGAGCTGGAATTACCGCGGCTGCTGGCACCAAACTTGCCCTCCAA
+
DDDDDIIHIIIIIIIHIIIIIIIIIIIIIGHIIHIIIIHHIIIHIIIHIIIIIIIIIIIIIIIFHIIHHIIGHIIIHGHIIHIIIIIIHHIHIIIIIIIIIIHIIIIIIIIIIIIIIHIIIIIIIIIIIIIIIIHIIIIIIIIIIIIIIIIIIIIHIIIHHIIIIIIIIIIIIIIIIIIIIIIIIIIIIIIIHIIIIIIHIIIHIHIIIIIHIHIIIIIIIIIIIIIIIIIIIIIIIIHHHGCHGIIIIIIIIIIIIIIHIHHIIIGIIIIIIIIHIIIIIIIIIIIIIIIIIIIIIIIIIIIIIIIIIIIIIIIIIIIIIIIIIIIIIIIIIHIIIIIIIDDDDD
@HISEQ:969:HM2KJBCX2:2:1101:17106:46953 2:N:0:ACTATGCA
ATTCAGATGGCACCCAACTATCCCTATTAATCATTACGTCAATCCTAGAAACCAACAAAATAGGATCAAACGTCCTATTTCATTATTCCATGCTAATGTATTCAAGCGTTAGCCTGCTTTAAACACTCTAATTTTTTCAAAGTAACAGTCCTGTTTCCCTGCAACACCAAATTAATGACATTACAGTTCTTCAAGAAGGAGGAACCAGTAAAGCCAGTGCATACCAGAGGCACGACCAACCTACTAATCCCGAAATTCAACTACGAGCTTTTTAACTGCAACAACTTTAATATACGCTATTGGAGCTGGAATTACCGCGGCTGCTGGCACCAGACTTGCCCTCCAA
+
DDDDDIIHIIIIIIIIIIIGHHHIIIIIIIIIIIIIIIFEHIEHIIIHIIIIIIIIIHIIIIEHHIIIHIICCHHGHHHHHIIIGHIIHHIIIHIIIIHIIIIIIIIIHIIIIHIIIIIHHIIHHIIIIIIIIIIIHIIIIIIIHIIIIIIIIIIIIIIIIIIIIIIIIIIHHIIIIIIIIIIIIIIIIIHIIIIHIIIIIHHHHIIIIIIIIIIIIIIIIIIIIIIIIGIIIIIIIIHIIIHHHIIHIHIIIIIIIIHIIHEIIIIIIIHIIIIIIIHGIHIHIIIIIIIIIIIIIIIHIIIIIIIIIIIIIIIIIIIIIIIIIIIIIIIIIIIIIIIIIDDDDD
@HISEQ:969:HM2KJBCX2:2:1101:8434:46789 2:N:0:ACTATGCA
ATTCAGATGGCACCCAACTATCCCTATTAATCATTACGTCGATCCTAGAAACCAACAAAATAGAATCAAACGTCCTATTTCGTTATTCCATGCTAATGTATTCAAGCGTGAGCCTGCTTTAAACACTCTAATTTTTTCAAAGTAACAGTCCTGATTCCCCATGACACCAAATTAGTGACATCATGGTTCGTCAGAAGGTAGGAATCAATAATACCAGTACGTACAATAGCACGACCAATAAATTAATCCCGAAATTCAACTACGAGCTTTTTAACTGCAACAACTTTAATATACGCTATTGGAGCTGGAATTACCGCGGCTGCTGGCACCAGACTTGCCCTCCAA
+
DDDCDIIIIIIIGHIIIIIIIIHIIIIIIIIIHIHIIIIIIIHGHIIIHIIIIIIIIIIIIIHIIIIIIHHHHIIIIGHIICHHIIHHIIIHIIIIIHHHHIIHHIHHHIIHHIIIIIHHHIIIIIIHIHIIIIIIIHHHIHHHHHIIIHIIHIIHIHFHIIIIIHHHGHHHHH5HIIIHIHIIIIIIIIIIIIIIIIIHIIIIIHHHHGIIIIIIIIIIIIIIIHIIIIIIIIIIIHHHHHIHIIIIIHIIHIHIIIIIIIIIIIIIIIIIIIIIIIIIIIIIHHHHIIHIHIIIIIHIIIIIIIHGDHHIIIIIIIIIIIIIHFIIIIIHHHEHIIIIDDDDD
@HISEQ:969:HM2KJBCX2:2:1101:13218:47108 2:N:0:ACTATGCA
ATTCAGATGGCACCCAACTATCCCTATTAATCATTACAGCGGTCCTAGAAACCAACAAAATAGAACCGATGTCCTATTCTATTATTCCATGCTAATGTATTCGAGCAAAGGCCTGCTTTGAACACTCTAATTTTTTCAAGGTAAAAGTCCTGGTTCCCCACGACACCCAGTAAAGGGCATCGGGTTTCCCAGAAGGAAAGACCCGACCGAATCCGTACGCTCGATTAGGAGGACAGATCAGCCAGGTCCAAGGTTCAACTACGAGCTTTTTAACGGCAACAACTTTAATATACGCTATTGGAGCTGGAATTACCGCGGCTGCTGGCACCAGACTTGCCCTCCAA
+
0DD@DEHH11D@HC@@GHHI?H1<FHHHHHC<@CEEHIHE<C@EHE@FHEHEHHGIIEECGG@?GF1<//<<?11<C@@1GHH1CH@<D?11DF@GH@EHE=EG?GCGHEFCGHGHH@HFH8FHHHHFDG?CC<@ECFHEEEGG@HFGHHF)@D?9HCDG=HD6ACHHG?HEBDG8@@IIHGEEEC<<?@HFGIEIHIIIIHH?EIIHHECIHHHFHGIIGIGIHHHHGGCHHHIIIHFG?HCHEEH@GHEG?CCEIIGIIHEIHIHFGHHIIIIHEEHGF<1F@HHIHG@ECHHIIIGIHHEHIIIIHHHIIIHHC?EHHIIIIIIIIIHIHIIIHGC?DDD@
@HISEQ:969:HM2KJBCX2:2:1101:12668:48003 2:N:0:ACTATGCA
ATTCAGATGGCACCCAACTATCCCTATTAATCATTACGTCAATCCTAGAAACCAACAAAATAGGATCGAACGTCCTATTTCATTATTCCATGCTAATGTATTCAAGCGTTAGCCTGCTTTAAACACTCTAATTTTTTCAAAGTAACAGTCCTGTTTCCCTGCAACACCAAATTAATGGCATTACAGTTCTTCAGAAAGGAGGAACCAGCAAAGCCAGTGCATACCAGTGGCACGACCAACCTGCTGATCCCGAAATTCAACTACGAGCTTTTTAACTGCAACAACTTTAATATACGCTATTGGAGCTGGAATTACCGCGGCTGCTGGCACCAGACTTGCCCTCCAA
+
DBBDDIHIHIIIIIIIIIIIIIIIIIIIIHHIIIIIIIIIIIIIHIHIIIIIIIIIHIIHIHIICHGHIIIIIIHIIIIIHIIIIIIHIEEHEHIIIIIIHIIIHIIIIHIIHIIIIIIIIIIIIHIIIIIIIIIIIIIIIIIHIIIIHIIIIIIIHIIGIIIIIIIIIIHIIIIIIIIIIIIIIHIIIIIIIIIIIIIIIIIIIIIIIIIIIIIIIIIIIIIIIIIIIIIIIIIIIIIIIIIHGIIIIIIIIIIIIIIIIIIIIIIIIIIIIIIIIIIIIIIIHIIIIIIIIIIIIIIIIIIIIIIIIIIIIIIIIIIIIIIIIIIIIIIIIIIIIIIIIDDDDD
@HISEQ:969:HM2KJBCX2:2:1101:4540:48424 2:N:0:ACTATGCA
ATTCAGATGGCACCCAACTATCCCTATTAATCATTACGTCGATCCTAGAAACCAACAAAATAGAATCAAACGTCCTATTTCGTTATTCCATGCTAATGTATTCAAGCGTGAGCCTGCTTTAAACACTCTAATTTTTTCAAAGTAACAGTCCTGATTCCCCAAGACACCAAATTAATGACATCATGGTTCGTCAGAAGGTAGGAATCAATAATACCAGTACGTACAATAGCACGACCAATAAATTGATCCCGAAATTCAACTACGAGCTTTTTAACTGCAACAACTTTAATATACGCTATTGGAGCTGGAATTACCGCGGCTGCTGGCACCAGACTTGCCCTCCAA
+
DDDDDIIIHIIIIIIIIIIIIIHIIIIIIIIIIIIIIIIIIHIIGIIIIIIIIIIIIIIIIIHHIIIIIHHGHHICHHHIIEIIIIIIHIIIIIIIIHHIIIIIIIIHHHIHIIIIIIHIHIIIIIIIIIHIIIHIHIIIIIIIIIHIIIIIIIIIHIIFIIIIHIHIIIIIIIIIIIIIIIIHIIIIIIIIIIIIIIIIIIHIIIIHIIIIIIIIIIIIIIIIIIIIIHIIIIIHIIIIIIIHIIIIIIIIHIIIIIIIIIIIIIIIIIIIIIIIIIIIIIIIHIIHIIIIIIIIIIIIIIIIGIIIIIIIIIIIIIIIIIIIIIIIIIIIIIIIIIIIDDDDD
@HISEQ:969:HM2KJBCX2:2:1101:8741:48596 2:N:0:ACTATGCA
ATTCAGATGGCACCCAACTATCCCTATTAATCATTACGTCAATCCTAGAAACCAACAAAATAGGATCGAACGTCCTATTTCATTATTCCATGCTAATGTATTCAAGCGTTAGCTTGCTTTAAACACTCTAATTTTTTCAAAGTAACAGTCCAAATTCCCCAAAACACCAAATTAATGGCATTAAGATTCATCAGGAAGGAGGAATCAGTGAGACCAGTACATACCAGAGGCATGACCAACCTACTAACCCCGAAATTCAACTACGAGCTTTTTAACTGCAACAACTTTAATATACGCTATTGGAGCTGGAATTACCGCGGCTGCTGGCACCAGACTTGCCCTCCAA
+
DDDDBCEHIHIIHIIHIIIIEHEHHHHHFHHEHHIIIIIECCHHHHEHIIH@CGHIHFHHHE1@HHHIGGEFG1CGFFEHEHH?HHHCFHHIIIHHIIHIFHHHIIIIHIIIIIIHHHIHFHHIHEHFHHIHHHIIGHHIIIIHIIGHIIHIIIIHDHDEHCIIHFGIIIHHHIIHHIIIIIIIIIIIIIHIIIIIIIIIIIIIIIIIIIIIIIIIIIIHIHHHHIIIHHIIIIIHHIIIIIIHHIH;GIIIIIIIIGIHIHHHIGIIIIIIHHHIIIIIIHHGHHHIHIIIIHIIIIIHIIIIIIIIIHIIIIIHIIIIIIIIIIIIHIIIIIIIIIIIIDDDDD
@HISEQ:969:HM2KJBCX2:2:1101:16827:49015 2:N:0:ACTATGCA
ATTCAGATGGCACCCAACTATCCCTATTAATCATTACGGTGATCCTAGAAACCAACAAAATAGAACCATGCCGTCCTATTCTATTATTCCATGCTAATGTATTCGAGCAAAAATGCCTGCTTTAAACACTCTAATTTTTTCAAGGTAAAGGTCCTGGATCCGCAAGACACCCAATAAAGGACATCAAGTTTCTCCAGAAGGTGAGAAATCAACAGTAACAGTTCATACCCCTTAAGGCATGACCATCACGTCAATCCCGAAATTCAACTACGAGCTTTTTAACTGCAACAACTTTAATATACGCTATTGGAGCTGGAATTACCGCGGCTGCTGGCACCAGACATGCCCTCCAA
+
DDDDDIIIIIIIIIIIIIIIIIHIHHHHHIGHIIHIIHHIIIHIIIIHHIIHIHIIIIHHIIHHIIIIHEHIHHHGHHHHGGEEFHHIGHHHEHEHGHHFHHHHIIIIHHGHIIHHHHGHHHIHHHHIIIIIHGHIIIIIIIIIIIIIHIIIIIIIIIHIIIIIIIIIIIHIIIIIIIIIIIIIIIIIHHIIIIIIIIIIIIIIIIIIIHGIIIIHIHHHHGGIHIHHIIIIIIIIIIIHIHIIHHHHIHHFIIIIIIIIIIIIHHHHIIIIHIIIIIIIIIIIIIIIIIHHIIIIIIIHGIIIIIIIIIIIIIIIIIIIIIIIIIIIIIIIIIIIIIIIHIIIIIIIDDDDD
@HISEQ:969:HM2KJBCX2:2:1101:17974:48085 2:N:0:ACTATGCA
ATTCAGATGGCACCCAACTATCCCTATTAATCATTACGTCGATCCTAGAAACCAACAAAATAGAATCAAACGTCCTATTTCATTATTCCATGCTAATGTATTCAAGCGCGAGCTTGCTTTAAACACTCTAATTTTTTCAAAGTAACAGTCCTGATTTCCCATGACACCAAATTAATGACATCGTGGTTCGTCAGAAGGGAGAAACCAATAATGCTAGTACGTACAAAGTACGACCGACATATTAGTCCGGAAATTCAACTACGAGCTTTTTAACTGCAACAACTTTAATATACGCTATTGGAGCTGGAATTACCGCGGCTGCTGGCACCAGACTTGCCCTCCAA
+
DDDDDIHIIIIIIIIHIIHIIIIIIIIIIIIIIIIHIEHHIIIIIIIHIIIIIIIIIIIGHICHIIIIGHIIIHIFHIIIIHIIIIIIIIHHIIIIIIIIIIIIIHIIIHIIIIIHIIIIIIHHIHIIIHIIIIIIIIIHIIHHIIIIHIIIIIIIIIIIIIIIIHIIHIIHHIIIIHHIIIIIIIIIIIIIIIIIIIIIIIIHIIIIIIIIIIIIIIIIHHHIIIHIIIIIIIIIIIIHIIIIIIHIIIIIIIIIIIIIIIIIIIIIIIIIIIIIIIIIIIIIHIIIIIIIIIIIIIIIIIIIIIIIIIIIIIIIIIIIIIIIIIIIIIIIIIIIIIIDDDDD
@HISEQ:969:HM2KJBCX2:2:1101:5346:49411 2:N:0:ACTATGCA
ATTCAGATGGCACCCAACTATCCCTATTAATCATTACGGTGATCCTAGAAACCAACAAAATAGAACCAAACCGTCCTATTTTATTATTCCATGCTAATGTATTCAGACGGATGCCTGCTTTAAACACTCTAATTTTTTCAAAGTAACAGTCCTGATTTCCCCCCACACCAACTGAATGACATGGAGATTCCTCAGAAGGTAGGAACTCGTCACACCAGTGCAGACAGTTAAGCCTGACCAATGGGCAAATCCCGAAGTTCAACTACGAGCTTTTTAACTGCAACAACTTTAATATACGCTATTGGAGCTGGAATTACCGCGGCTGCTGGCACCAGACTTGCCCTCCAA
+
DDDDDIIIIHGIIIIIIIIIIIIIIIIIIHIIIIIIIIIIIIHIIIIIIIIIIIGIIIIIIIHIIIGHHIIFHIHIIIIIIIIIIHIIIIIIIGIIIHIIIIHIIIIIIHIIIHIIIIIIIHHIIIIIIIIIIIIHIIIIIIIIIIHIHIIHIHIIIIIIIIIIHIIIIIHIIIIIIHIIIIIIIIIIIHIIIIIIIIIHHIIIIIIIIIIIIIIIIIIIIIIIIIIIIIIIIIIIIIIIIIIIHHHIIIIIIIIIIIIIIIIIIIIIIIIIIIIIIIIIIIIIIIIIIIIIIIIIIIIIIIIIIIIIIIIIIIIIIIIIIIIIIIIIIIIIIIIIIIIIIIIDDDDD
@HISEQ:969:HM2KJBCX2:2:1101:14851:48819 2:N:0:ACTATGCA
ATTCAGATGGCACCCAACTATCCCTATTAATCATTACGTCAATCCTAGAAACCAACAAAATAGGATCAACGTCCTATTTCATTATTCCATGCTAATGTATTCAAGCGCGAGCCTGCTTTAAACACTCTAATTTTTTCAAAGTAACAGTCCTGATTCCCCACCACACCAAATTAATGACATAATGGTTCGTCAGAAGGTAGGAATCAGTAACACCAGTACGTACCGAAGGCACGACCAGCGTACTAATCCCGAAATTCAACTACGAGCTTTTTAACTGCAACAACTTTAATATACGCTATTGGAGCTGGAATTACCGCGGCTGCTGGCACCAGACTTGCCCTCCAA
+
BADDDI?GHIIIHHHHHIIIHCHIIGIIIIIGHGIIIIHGIIIIIIIIIIIIHIIIIIIIIIHCHIHIIIIIIIIHIIIHFIHIIIHIHH?EHCHIIIIIIIIIIIHDHHIHHHFHIHHIHHIIIIIIIEHHHIHHHHIIHHIIHHHHHHHGFGGHHHHHIIIHIIHHHHHIIIHIIIIIHHHIIHHHIIHIIIIIIIHHHIIHIHHIIIIHIHGIIIIIIIHIIIHHHHIIIIIHIHHHGHIHIIIIIIIHHHFHHHGEIIIIIHIIIIIIIIIIIHHHDEIHIIIIIIIIIIIIIIHIIIIIHIIIIIIIIIIIIIIIIIHIIIIIIIIHHHIIIIIIBDDD@
@HISEQ:969:HM2KJBCX2:2:1101:7829:49542 2:N:0:ACTATGCA
ATTCAGATGGCACCCAACTATCCCTATTAATCATTACGTCAATCCTAGAAACCAACAAAATAGGATCGAACGTCCTATTTCATTATTCCATGCTAATGTATTCAAGCGTTAGCCTGCTTTAAACACTCTAATTTTTTCAAAGTAACAGTCCTGTTTCCCTGCAACACCAAATTAATGACATTACAGTTCTTCAAGAAGGAGGAACCAGTAAAGCCAGTACATACCAGAGGCACGACCAACCTACTAATCCCGAAATTCAACTACGAGCTTTTTAACTGCAACAACTTTAATATACGCTATTGGAGCTGGAATTACCGCGGCTGCTGGCACCAGACTTGCCCTCCAA
+
DDDDDHIIIIIIIIIIHIIIIHIIIIIIIIIIIIIIIIHHIIIIHHIIIIHIIIIIIIIIIIIIIIIIIHHIHHHIIIIIIIIIIIIIHIIIHHIHIIIIIIIHHHHIIHIHIHHIIHIIHHHIIIIHIIHIIIIIIIIIIIIIIIIHIIIIIIIIIHIIIIIIIIIIHIIHHIIIIIIIIHIIIIIIIHIIIIIIHIIIIIIIIHIIHIIIIIIIIIIIIIIIIIIIHIIIIIIIIIIIIIIHHIIHIIHIIIIIHIIHHHHIHIIIIIIIIIIIIIIIIIIIIIIIIIIIIIIIIIIIIIIIIIIIIIIIIIIIIIIGIIIIIIIIIIIIIIIIIIIIIDDDDD
@HISEQ:969:HM2KJBCX2:2:1101:4344:49322 2:N:0:ACTATGCA
ATTCAGATGGCACCCAACTATCCCTATTAATCATTACGGTGATTCAGAAACCAACAAAACAGGTTCACCGTCCTATTTTATTATTCCATGCTAATGTATTCAGACATAAGCCTGCTTTGAACACTCTAATTTTTTCAAGGTAAAGGTCCTGGTTTCCTACCACGCTAAATTAATAACATGATAGTTCCCCAGAAGGTAGAAATTCTACACGCCAGTACAGACAATAGCCCGACTAACGATAGAACCCCGAAATTCAACTACGAGCTTTTTAACTGCAACAACTTTAATATACACTATTAGAGCTGGAATTACCGCGGCTGCCGGCACCAGACTTGCCCTCCAA
+
DDDDDIHIIHIIIIIGIIHIIIIIIIIIIIIIIIIIIIIIIIIIIHIIIIIHIIIIIIIIIIIHIIEHHHIIHHHIIIIIIIIII@HHIIIIIIIIIIIHHGIIIIIIIHIHHHGHIIIHIHHHIIIIHIHIIIIIIIIIHIIIIHIIIIHHHIIIIHIIFHHHHIIIIHIIIIHIIIIIHIIIIHHIIIIIIIIIIIIIIIIIIHIIIIIIIIIIIIHIIIIIIIIIIIIIIIIIIIIHHFHD<GIIIIIIIIIIIIHIIIIIIIIIIIIIIIIIIIIIIIHIIIIHGIIIIIIIIIIIIIIIIIIIIIIIIIIIIIIIIIIIIIIIIIIIIIIIIHDDDDA
@HISEQ:969:HM2KJBCX2:2:1101:17852:49620 2:N:0:ACTATGCA
ATTCAGATGGCACCCAACTATCCCTATTAATCATTACGGTGATCCTAGAAACCAACAAAATAGAACCATGCCGTCCTATTCTATTATTCCATGCTAATGTATTCGAGCAAAAATGCCTGCTTTAAACACTCTAATTTTTTCAAGGTAAAGGTCCTGGATCCGCAAGACACCCAATAAAGGACATCAAGTTTCTCCAGAAGGTGAGAAATCAACAGTAACAGTTCATACCCCTTAAGGCATGACCGTCACGTCAATCCCGAAATTCAACTACGAGCTTTTTAACTGCAACAACTTTAATATACGCTATTGGAGCTGGAATTACCGCGGCTGCTGGCACCAGACTTGCCCTCCAA
+
DDDDDIIIIEHIIIIIIIIIIIIIHHIIIIGIIIIIIIIIIIIHHIIIHIIIIIIIIIIIIIHHHIEHIIHHGIIGIGIIIIIIIIIIIIIIEHHIIIHIIGHHHIHIIIIIIIIIIIIIIIIIIIIIGIIIIIIIIIIIIIIIIIIIIIIIIGIIHHIIHGHIIHGHEHIIIIHIIIIIIHIIHIIIIIIHHIIIIIIIIIIIIIIIIIIIIIIIIIIIIIHIIIIIIIIIIIIIHIIIIIIIIIIIIIHFIHHIIIIIIIIIIIIIIIIIIIIIIIIIIIIIIIIIIIIIIIIIIIIIIIIIIIIIIIHIIIIIIIIIIIIIIIIIIIIIIIIIIIIIIIIIIIIIDDDDD
@HISEQ:969:HM2KJBCX2:2:1101:18932:48879 2:N:0:ACTATGCA
ATTCAGATGGCACCCAACTATCCCTATTAATCATTACGTCGATCCTAGAAACCAACAAAATAGAATCAAACGTCCTATTTCGTTATTCCATGCTAATGTATTCAAGCGTGAGCCTGCTTTAAACACTCTAATTTTTTCAAAGTAACAGTCCTGATTCCCCATGACACCAAATTAATGACATCATGGTTCGTCAGAAGGTAGGAATCAATAATACCAGTTCGTACAATAGCACGACCAATAAATTGATCCCGAAATTCAACTACGAGCTTTTTAACTGCAACAACTTTAATATACGCTATTGGAGCTGGAATTACCGCGGCTGCTGGCACCAGACTTGCCCTCCAA
+
DDDDDIIIIHGHHHIIIIIIIHIIHIIIHIIIIIIIIIIIIIIIIIIIIIIIIIIIIIIGIIIIIHIIHIHGHIIIIIGHFFHHHHHFHIIHIIIIHHHHHFHHIHIDHIIIGHIIICHIIGIIHIIIHIGEGDGHHHHHHIHHGHIHGGHHHHIIHIHHIIFIIIHHEHHHHHHHHHHEHIIIIHHFHIHHIIIIHHHHIIIIHHIHIIHHIHIGIIIIIHIIHHGII4IIIII>IHIIIHIHIII1HIGIHHCHGIIIIIIIIIIIIIIIIHIIIIIIIIIHGIIIIIIIIIIIIIIIIIIIIIIIIIIIIIIIIIHIIIIIIIIIIIIHIIIIIIIIDDDDD
@HISEQ:969:HM2KJBCX2:2:1101:15752:50506 2:N:0:ACTATGCA
ATTCAGATGGCACCCAACTATCCCTATTAATCATTACGTCAATCCTAGAAACCAACAAAATAGGATCAACGTCCTATTTCATTATTCCATGCTAATGTATTCAAGCGCGAGCCTGCTTTAAACACTCTAATTTTTTCAAAGTAACAGTCCTGATTCCCCGCCACACCAAATTAATGACATGATGGTTCGTCAGAAGGTAGGAACCAGTAACACCAGTACGTACCTAAGGCACGACCAACGTACTGATCCCGAAATTCAACTACGAGCTTTTTAACTGCAACAACTTTAATATACGCTATTGGAGCTGGAATTACCGCGGCTGCTGGCACCAGACTTGCCCTCCAA
+
DDDDDHIIIIIIIIIIIIIIIIIIIIIIIIFC@HHHHCG@HHHIHHH?HHIIIIHHIIIFHFHHE@@GFFHEGGHHIIEGHHFHIHHEHHHFEHHHHFGHHIIIHIIHHCHGIHIIIIHIHGGHIHIHHIIHIHIHEHIIHFIHIHGCIIHHIHGIHHIIIIIIHIIIIIIIIHIIIIIIIIIIIIIIIIIIIIIIIIIIIIIIIIIIIIIIIIIIIIIIIIIIIIIIIIIIIHIHIIIIIIIHGIIIIIIIIIIIIIIHHIIHIIIIIIIIIIIIIIIIIIHHIIIIIIIIIIIIIIIIIIIIIIIIIIIIIIIIIIIIIIIIIIIIIIIIIIIIIIIIDDDDD
@HISEQ:969:HM2KJBCX2:2:1101:2594:50919 2:N:0:ACTATGCA
ATTCAGATGGCACCCAACTATCCCTATTAATCATTACGTCAATCCTAGAAACCAACAAAATAGGATCAACGTCCTATTTCATTATTCCATGCTAATGTATTCAAGCGCGAGCCTGCTTTAAACACTCTAATTTTTTCAAAGTAACAGTCCTGATTTCCCACCACACCAAATTAATGACATGATGGTTCGTCAGAAGGTAGAAATCAGTAACACCAGTACGTACCGAAGGCACGACCAGCGTACTAATCCCGAAATTCAACTACGAGCTTTTTAACTGCAACAACTTTAATATACGCTATTGGAGCTGGAATTACCGCGGCTGCTGGCACCAGACTAGCCCTCCAA
+
DDDDDIIIIIIIIIIIIIIIIIIGIHIIIIIIIIIIIIIIIIIHIIIIIIIIIIGIIIIIIIDFHHIIIIIHIIIIIIHHHIHIIIICFHHIIIIIIIIIIHHHIIIIIIIIIIIIHHIHHHIIIIIIIIIIIIIIIIIIIIIIIIIIIIIIIIIHIIIIHHHIIIHIIIIIIIIIIIIIIIIIIIIIIHIIIIIIIIIIIIIHIIIIIIIIIIIIIIIIIIIIIIIIIIIIIIIIIIIIHIIHHHHIIIIIIIHIIIIIIIIIIIIIIIIIIIIIIIIIIIIIIIIIIIIIIIIIIIIIIIIIIIIIIIIIIIIIIIIIIIIIIIIIIIIIIIIIIIIIDDDDD
@HISEQ:969:HM2KJBCX2:2:1101:20996:50947 2:N:0:ACTATGCA
ATTCAGATGGCACCCAACTATCCCTATTAATCATTACGTCGATCCTAGAAACCAACAAAATAGAATCAAACGTCCTATTTCATTATTCCATGCTAATGTATTCAAGCGTGCGCCTGCTTTAAACACTCTAATTTTTTCAAAGTAACAGTCCTGATTCCCCACGACACCAAATTAATGACATCGCGGTTCTTCAGAAGGTAGGAACCAATAATGCCAGTGCGTACCGAAGCACGACCGACAATTTGATCCCGAAATTCAACTACGAGCTTTTTAACTGCAACAACTTTAATATACGCTATTGGAGCTGGAATTACCGCGGCTGCTGGCACCAGACTTGCCCTCCAA
+
@B@DBHHHFHC1D<<DGH<G1<CHGEEHHIGIIGEEHHEH<C11<@F@GHIIHII@CHHHC?1D?1<C111<<1C0<<11DE1<D<1<FCE@11<@6%FDHGDEHEHH<<HCC6@CGHEF<GEHEH1<G:1F@EEFGCE:G8;DHB6@G<<@BCE=D?<EHH.<8EFFEE/F8DHF8CEEE7/DGGH8<GF<ECFHCD:DDDCGGECHE@<BIFHC<>ECEF<<CHEFHEC?D/C@HHFGCF<<EC///HHHHGFC<1<EC<<11@<CHGF<1<@HIIHHC<11HF1F<GC<0<<1G@GGHG@<EHF<EEHHCH?CDHC?HHHHHGEEIHFGEHHHHDHH@D@@@
@HISEQ:969:HM2KJBCX2:2:1101:7154:51431 2:N:0:ACTATGCA
ATTCAGATGGCACCCAACTATCCCTATTAATCATTACGTCAATCCTAGAAACCAACAAAATAGGATCAAACGTCCTATTTCATTATTCCATGCTAATGTATTCAAGCGTTAGCCTGCTTTAAACACTCTAATTTTTTCAAAGTAACAGTCCTGTTTCCCTGCAACACCAAATTAATGACATTACAGTTCTTCAAGAAGGAGGAACCAGTAAAGCCAAGTACATACCAGAGGCACGACCAACTTACTAATCCCGAAATTCAACTACGAGCTTTTTAACTGCAACAACTTTAATATACGCTATTGGAGCTGGAATTACCGCGGCTGCTGGCACCAGACTTGCCCTCCAA
+
DDDDDIIIIIIIIIIIIIIIIIIIIHIIIIIIIIIGIIIIHIIIIIIIHIIIIIIIIIIIHIHIIIIHIIIIIIIIIIIIHIIIIIIIIIIIHIIHIIIIIIIIIIIIIIIHIIIIIIIIIGIIIIIIHIIIHIHHHIIHHIHIIIIIIIIIIIIIIIIHIIIIIIIIIIIHIHIIIIIIIIIIIIIIHIIIIIIIIIIHHHIHIIIIIIIIIIIIIIIIIIIIIIIIIIIIIIIIIIIIIIIIHHIIHIIHIIIIIHIIIIIIIIIIIIIIIIIIIIIIIIIIIIIIIIIHHIIIIIHIIIIIIIIIIIIIIIIIIIIIIIIIIIIIIIIIIIIIIIIIIIDDDDD
@HISEQ:969:HM2KJBCX2:2:1101:7220:52183 2:N:0:ACTATGCA
ATTCAGATGGCACCCAACTATCCCTATTAATCATTACGGTGATCCTAGAAACCAACAAAATAGAACCATGCCGTCCTATTCTATTATTCCATGCTAATGTATTCGAGCAAAAATGCCTGCTTTAAACACTCTAATTTTTTCAAAGTAAAGGTCCTGGATCCGCAAGACACCCAATAAAGGACATCAAGTTTCTCCAGAAGGTGAGAAATCAACTGCAACAGTTCATACCCCTTAAGGCATGACCATCACGAGAATCCCAAAATTCAACTACGAGCTTTTCAACTGCAACACCTTTAATATACGCTATTGCAGCTGGAATTACCGCGGCTGCTGGCACCAGACTTGCCCTCCAA
+
DDDDDIHIIIHIIIIIIIIIIIIHIIHIIGIIIHIHIHFHHIIIIIIIIHIIIHHIIHIIIHIFHIIIIIIIIIHHIIHHIIIIIIFHIIIIIHIIHIIIIHHHFGGIIIIIFGHIIIIIEIGFIIGFHGFGIIIFHGFFHHHFIGFIGEGHEHFEFFIGIGFEHGFEHIEIGIGHFH=CHHFIIIGCCHCHHIIG-CGEHGFHHHEHFIFHHGGHHH8H1AFHHH:HHHEEEEFF8E8FCHHHCE8EHE11<11C<1<<<11<<1<10/D1C@1D<1<1C<?CGED<<11<<111<1000/CC<111<111GD<<<11CH?/CE@<C<?@<C?EGFC@D<D1<0<010<DD<
@HISEQ:969:HM2KJBCX2:2:1101:9803:52542 2:N:0:ACTATGCA
ATTCAGATGGCACCCAACTATCCCTATTAATCATTACATCGATCCTAGAAACCAACAAAATAGAATCAAACGTCCTATTTCATTATTCCATGCTAATGTATTCAAGCGTAAGCCTGCTTTAAACACTCTAATTTTTTCAAAGTAACAGTCCTGATTCCCCACGACACCAAATTAATGACATCGCGGTTCTTCAGAAGGTAGGAACCAATAATGCCAGTGCGTACCGAAGCACGACCAACAATTTGATCCCGAAATTCAACTACGAGCTTTTTAACTGCAACAACTTTAATATACGCTATTGGAGCTGGAATTACCGCGGCTGCTGGCACCAGACTTGCCCTCCAA
+
DCDDDIIIIIGIIIIIIIIIIIIIIIIHIIIIIIIIIIIIIIHIHIIIIIIIIGIIIIIIIIIHIIIIHIIIEHHIIIIIIIIGHHHIHHIIIIHIIIIIIIIIIIIIIIIHHIIIIIHHIIIIIIIHIIIIIIHHHHHIIIIIIIIIIIIHIIIIIIIIIIIIIIIIIIIIIIIIIHIIIIIIIIIIIIHHIIIIIIHHIIIIHIIIIIIIIIIIIIIIIIIIIIIIIIIIIIIIIIIIIIIHIIIIIHIIIHIIIIIIIIIIIIIIIIIIIHIIIHIIIIIIIIIHIIHIHIIIIIIIIIIIIIIIIIIIIIIIIIIIIIIIIIIIIIIIIIIIIIIIDCCDD
@HISEQ:969:HM2KJBCX2:2:1101:16575:51835 2:N:0:ACTATGCA
ATTCAGATGGCACCCAACTATCCCTATTAATCATTACATCGATCCTAGAAACCAACAAAATAGAATCGGATGTCCTATTTCATTATTCCATGCTAATGTATTCAAGCGTGAGCCTGCTTTAAACACTCTAATTTTTTCAAGGTAACAGTCCTAATTCCCCGTGACACCAAATTAATGGCATTACGGTTCTTTAGAAGGTGAGAAATCAATAATATCAGTACATACCAACGGCATGACCGAAACATTGATCCCGAAATTCAACTACGAGCTTTTTAACTGCAACAACTTTAATATACGCTATTGGAGCTGGAATTACCGCGGCTGCTGGCACCAGACTTGCCCTCCAA
+
DDDDDIIIIIIIIIIIIIIIGHIIIIIIIIIIIIIIHIIIIHIHCHIIIIIIIIIIIIIIIIIIIIIHIDHHIIIIIIIIIHIIIIIEHIIIIIIIHIIIIFHIIIIIIIIIIIIIIIIIHIIIIIHIIIIIIIIIIIIIIHIIHHHIIIIIIIIIHIIIIIIIIIHIIIIIIIIIIIIIIIIIIIIHIIIIIIIIIIIIIIIIHIIIIIIIIIIIIIIIIIIIHIIIIIIIIIIIIIIIIIIIHHIIIIIIIIIIIIIIIIIIIIIIIIIIIIIHIIIIIIIIIIIIIIIIIIIIIIIIIIIIIIIIIIIIIIIIIIIIIIIIIIIIIIIIIIIIIIIIIIDDDDD
@HISEQ:969:HM2KJBCX2:2:1101:2325:53266 2:N:0:ACTATGCA
ATTCAGATGGCACCCAACTATCCCTATTAATCATTACATCGATCCTAGAAACCAACAAAATAGAATCGGATGTCCTATTTCATTATTCCATGCTAATGTATTCAAGCGTGAGCCTGCTTTAAACACTCTAATTTTTTCAAGGTAACAGTCCTAATTCCCCGTGACACCAAATTAATGGCATTACGGTTCTTTAGAAGGTGAGAAATCAATAATATCAGTACATACCAACGGCATGACCGAAACATTGATCCCGAAATTCAACTACGAGCTTTTTAACTGCAACAACTTTAATATACGCTATTGGAGCTGGAATTACCGCGGCTGCTGGCACCAGACTTGCCCTCCAA
+
DBDDDHIIIHIIIIIIIIIHGIIIIIIIHIIIIIHIIIIHIHIHIIIHHIHEHHIIIIIHH?GHIGIIIIIIHEHGHGHIIIHIIIIHC1FHHIIIIIHIGHICHHIIHHHHEHHHIHIIHHIIHIIHHIIHIHHHHFHIIIIIIIIIIIIIHHECHIHHIIIIIHHHHHIHFIIIIIHIIIIIIHIIIHIIIIIIIIIIIIIIIIIII<IIIHH<IIIIIIIIIIIIIIIIIIIIIIIIIIGIHGIIHIIIIIIIIIIIIIIIIIIIIIIIIIIIIIIIIIIIIIIIIIHIIIIIIIIIIIIIIIIIIIIIIIIIIIIIIIIIIIIIIIIIIIIIIIIIIIDDDDD
@HISEQ:969:HM2KJBCX2:2:1101:9243:53402 2:N:0:ACTATGCA
ATTCAGATGGCACCCAACTATCCCTATTAATCATTACGGTGGTCCTAGAAACCAACAAAATAGAACCATGCCGTCCTATTTTATTATTCCATGCTAATGTATTCAAGCAAAAATGCCTGCTTTAAACACTCTAATTTTTTCAAAGTAAAGGTCCTGGTTCCCCGCGGCACCCAATTAAGGACATCGCGGTTCTCCAGAAGGTGAGAAATTGACTGCACCAGTTCATACCCCGTAAGGCACGACCGATGCGCCAATCCCGAAATTCAACTACGAGCTTTTTAACTGCAACAACTTTAATATACGCTATTGGAGCTGGAATTACCGCGGCTGCTGGCACCAGACTTGCCCTCCAA
+
DDDADGHIIIIHHHIHIIIIIIHHHHHIHIIIIIIHIGHIIIIHHHIIIHIIIIIIHIIIIIIIIIIIGHFHHCEHHHIHHIHEHIIGEHGIIHIIGIGIICEIIIHHIIIIHIIIGIHHIIIHIIIHGHIIIIHIIHHIIHHIIIHHIIHIIIIHHHEHHIIIIIHHIHIIIIIIIIIIIIIIIIIIIIHIIGIIIIIIIIHIIIIIIIIIIIIIIIIIIIIIIIIIIIIIIIIIIIIIIHIIIIIIIHGDIIIIIIIIIIIIIIIHIHIIIIIIIIIIIIIIIIIIIIHIIIIIIIIIIIIIIIIIIIIIIIIIIIIIIIIIIIIIIIIIIIIIIIIIIIIIIIIIDDDDD
@HISEQ:969:HM2KJBCX2:2:1101:19956:52100 2:N:0:ACTATGCA
ATTCAGATGGCACCCAAACTATCCCTATTAATCATTACGTCGATCCTAGAAACCAACAAAATAGGATCAAACGTCCTATTTTATTATTCCATTCTAATGTATTCAAGCGTTAGCCTGCTTTAAACACTCTAATTTTTTCAAAGTAACAGTCCTGTTTCCCCGCAACACCAAATTAATGGCATCACGGTTCTTCAAGAAGGAGGAATCAGCAAGGCCAGTTCATACCAGTGGCACGACCAACCTGCTGACCCCGAAATTCAACTACGAGCTTTTTAACTGCAACAACTTTAATATACGCTATTGGAGCTGGAATTACCGCGGCTGCTGGCACCAGACTTGCCCTCCAA
+
DDDDDIEHHGHI1EHG?1<CE1D??GHHIEHHHHHE1CDHEHCHHIIHHFHFFFHFGHFHHHCEEHIHF?CFGH?@CHHEHHIHIHEHEHE@11<<FHFHFFHEHEEHHIHGEHHH@EGHHHHHHHHG@CEHIHHHHHEGFHIHGHF@GCHGFGHHDIHC?EIIIHH:GHGHHHIIHHGIHHEIHH;IIIIIGIII;IIIIHIIHIIHIHHEHGC6EH7EHIIIHHGIHHGIHHFEIHHFEHGFGHIIIGIIIIHGIGHHHEHHGIHHFIIIIIHIHIIHIIIIIIIIIIIHG=HHHCHIIGIIHH?HHIHIIIHIHHIIIIIIIGIIIHHHIHHE@HHDHIDD@?D
@HISEQ:969:HM2KJBCX2:2:1101:15395:53648 2:N:0:ACTATGCA
ATTCAGATGGCACCCAACTATCCCTATTAATCATTACGTCGATCCTAGAAACCAACAAAATAGAATCAAACGTCCTATTTCATTATTCCATGCTAATGTATTCAAGCGCGAGCCTGCTTTAAACACTCTAATTTTTTCAAAGTAACAGTCCTGATTTCCCACGACACCAAATTAATGACATCGTGGTTCGTCAGAAGGTAGGAATCAATTTGACCAGTACGTACCGAGGCACGACCGATCAACTGATCCCGAAATTCAACTACGAGCTTTTTAACTGCAACAACTTTAATATACGCTATTGGAGCTGGAATTACCGCGGCTGCTGGCACCAGACTTGCCCTCCAA
+
DDDDDIIIIIIHIIIIIIIIIIIIIIIIIIIIIIIIIIIIIIIIIIIIIIIIIIIIIIIIIIIIIGHIIIIIHIHIIIIIHIIIIIIGEHIHHHHIIHIIIGIHIHIIIIIIIIIIIIHHIIIIIIIIHIHIHHIIIHIIIIIHIIIIHIIIIIIIIHIIIIIIIIIIIIIIIIIIHIIIIIIIIHIIIIIIIIIIIIIIHIIIIIIIIIIHHIIIHIIIIIIIIIIIIIIIIIIIIIIIIIHHIIIIIHIIIIIIIGIIIIIIIIIIIIIIIHGIIIIIIIHEIIIIIIIIIIIIIIHHIIIIIIIIIIIIIIIIIHIIIIHIIIIIIIIIIGIIIIIHDDDDC
@HISEQ:969:HM2KJBCX2:2:1101:6513:54228 2:N:0:ACTATGCA
ATTCAGATGGCACCCAACTATCCCTATTAATCATTACGTCGATCCTAGAAACCAACAAAATAGGTTCGATCGTCCTATTTCGTTATTCCATGCTAATGTATTCAAGCGCGAGCCTGCTTTAAGCACTCTAATTTTTTCAAAGTAACAGTCCTGTTTCCCCGCAACAACAAATTAATGCCATCACGGTTCTACAAGAAGGAGGGACCAGTGAGGCCAGTGCATACCAGTGGCACGACCAACCTACTGGCCCCGAAATTCAACTACGAGCTTTTTAACTGCAACAACTTTAATATACGCTATTGGAGCTGGAATTACCGCGGCTGCTGGCACCAGACTTGCCCTCCAA
+
DDDDDIIIIIIIIIIIIIIIHIIIIIHIIIIIIIIIIIIIIIIIIIIIIHIIIHHIIIIIIIHIIIIIIIIIHIIIIIIHIIIIIIIIIGHIIIIHHGIIHHIHIHIIHHHHHIHIIIIIHIIHIIIIHIIIIIHHIHHIIIHIIIIHHIIIIHHIIIGIIIIIIIIHIIIHIHIIIIIIIIIIIIIIHIIIHIIIIIIIIIIIIIIIIIIIIIIIIIIIIIIIIIIIIIIIIIIIIIIIIIIHHIIIIHHIIIIIIHHHIIIIIIIIIIIIIIIIIIIIIIIIIIIIIIIIIIIIIIIIIIIIIIIIIIIIIIIIIIIIIIIIIIIIIIIIIIIIIIIIIDDDDD
@HISEQ:969:HM2KJBCX2:2:1101:12839:53993 2:N:0:ACTATGCA
ATTCAGATGGCACCCAACTATCCCTATTAATCATTACGTCGATCCTAGAAACCAACAAAATAGAATCAAACGTCCTATTTCGTTATTCCATGCTAATGTATTCAAGCGTGAGCCTGCTTTAAACACTCTAATTTTTTCAAAGTAACAGTCCTGATTCCCCAAGACACCAAATTAATGACATCATGGTTCGTCAGAAGGTAGGAATCAATAATACCAGTACGTACAATAGCACGACCAATAAATTGATCCCGAAATTCAACTACGAGCTTTTTAACTGCAACAACTTTAATATACGCTATTGGAGCTGGAATTACCGCGGCTGCTGGCACCAGACTTGCCCTCCAA
+
DDDCDIIIIIIIIIIHHIIIIIEEHHIHIHIEHIIHHHIIHDHIIIIIIIIIIIIIIIHEHHHHHFHHIEFEEGHHIFHHHHHHFHHIGIHHHHHHIHHIIHHIHIHHEHGDEHHHFBFHHIGHIHEHIIHIIHHGHHIIHHIHIHHIGHHIHIIIIHHHHHIHHHIIHIHIIIHFCFHHGHIIHHIIHIIHIIIIHHIHHGHIIHIHIHHHIIHIHHHGHHHHHIHHFHHIHHHHHGHEHHEFIHHHHHHHHEHGGIIHHHHHHHHHHHIHFHHFEFHF@EHHHCGHGEEEHIIHHHIHIIIIIHHIHIHHHHDDHIIHHHHHHIHIHIHHIHGIHIIIDCCDD
@HISEQ:969:HM2KJBCX2:2:1101:11721:54030 2:N:0:ACTATGCA
ATTCAGATGGCACCCAACTATCCCTATTAATCATTACGTCGATCCTAGAAACCAACAAAATAGAATCAAACGTCCTATTTCATTATTCCATGCTAATGTATTCAAGCTCGAGCTTGCTTTAAACACTCTAATTTTTTCAAAGTAACAGTCCTGATTTCCCGCGACACCAAATTAATGACATCGTGGTTCGTCAGAAGGGAGAAACCAATAATGCTAGTACGTACAAAGTACGACCGACATATTAGTCCCGAAATTCAACTACGAGCTTTTTAACTGCAACAACTTTAATATACGCTATTGGAGCTGGAATTACCGCGGCTGCTGGTACCAGACTTGCCCTCCAA
+
DD@@<<D1GH?GHICGF@GHI<FH@GH@H?GHII?FHHH?EDEH=FHFE1DF@CGHIHHIIHFEFFE?GF@CDF@ECGHIECECEC?DGCFHHEHHHEHEHHFHGECHHHI0EHEIHIIHHFGF1D@@@G@H@EHEIHIHGH1DHHECC@DFIHGCCHHCCCDHEDH:D1EHGHGHFCHHIIHHHE.EHHFHIIHHHIHEIHHHHCHHFECFEACHIIIHGGGHHIHHHHIHIHHEFDCHHIHIHHGIHHIIIIHFHHCEHEIHGHIHHHHHCC?HGEIHGCEIHFGFG0EE/CCEHHHIHIIHEIHCHHCIGE?/HG?HHG@GC1HHCGCEHHHHHHGB<@D<
@HISEQ:969:HM2KJBCX2:2:1101:11654:54295 2:N:0:ACTATGCA
ATTCAGATGGCACCCAACTATCCCTATTAATCATTACGGTGGTCCTAGAAACCAACAAAATAGAACTACAACGTCCTATTCTATTATTCCATGCTAATCTATTCAAGCAATAGCCCGCTTTAAACACTCTAATTTTTTCAAGGTAATGGTCCTGGCTCCCCAACACACCCAATAAAGGGCATACTGGTTCACCAGAAGGAAGACCCGACAGCAGACAGTACTCGCCAAAGACGGACCGCCCGGCCAGGCCTAAAATTCAACTACGAGCTTTTTAACTGCAACAACTTTAATATACGCTATTGGAGCTGGAATTACCGCGGCTGCTGGCACCAGACTTGCCCTCCAA
+
DDDDDEIIIIIIIIIIHIIIIHIIIIIIIIHIIIGHIIGHIGHIIIHHIGHHIGIIIIIIIIHIIHIIIIHGH@DHGH1<@HHIIGIIC@@FHHIIIIIHFDGHIIIIEHIIIHIEIHHHHFFHHIIIIHHIIIIIHHHHHHIIIIIIIIHIIHHHGHHHHIIIHHIHGHHHHIHHFHHHGHIHIHHEGGIHIIIIIIIIIIHIIIIIIIIHIIIIIHIIIHIHHIIIHHHIIIIIIIHHHHHIHIIIIIIIIIIIIIIIIIIIIIIIIIIIIIHIIIIIIIIIIIIGIIEHHDHIIIIIIIIIIIIIIIIIIIIIIIIIIIIIIIIIIIIIIIIIIIIIIDDDDA
@HISEQ:969:HM2KJBCX2:2:1101:4467:55372 2:N:0:ACTATGCA
ATTCAGATGGCACCCAACTATCCCTATTAATCATTACGGTGGTCCTAGACCAACAAAATAGAACCAACGTCCTATTCTATTATACCATGCTAATCTATTCAAGCAAAAGCCCGCTTTAAACACTCTAATTTTTTCAAGGGAATGGTCCTGGTTCCCCGACACACCCAATAAAGGGCATACCGGCTCACCAGAAGGATAGACCCGACAACAGAACAATACTCGCCAGAGACGGACCGTCCGGTCAGGCCTAAAATTCAACTACGAGCTTTTTAACTGCAACAACTTTAATATACGCTATTGGAGCTGGAATTACCGCGGCTGCTGGCACCAGACTTGCCCTCCAA
+
D@?@?<CG1C1FECHG@CG@1DDG@CG@HC@1<1<CC1<<1EH111D11<11D0<G@1DG1CFH1<<<0D10CFHIHHHE?F11<D@G1<1F1<DHF@FHFC8<D@<7111<//80HGB@FBFHGCDHCC?GF8<DGG6&F<B<(8<?GB1GD1<?1FGB7HH@ACHGCHIH;HHEHE@CDFHC.../?HCHGHCHHHDF</C0HHCE@C0<<<0GC/</<C1<@FHHFCDHE//DC<C@A1@HFFFHFIHHEG1HD<@<<@GC@DGIHIHIIIHHIHHHEEHHHIHHGC<<HC@GIHHHHGHEGHIHGGCECCC/HED1HEHHIIHCHHEIIIHHCE?D@@@@
@HISEQ:969:HM2KJBCX2:2:1101:4680:55498 2:N:0:ACTATGCA
ATTCAGATGGCACCCAACTATCCCTATTAATCATTACGTCGATCCTAGAAACCAACAAAATAGGGTCAAACGTCCTATTTCATTATTCCATGCTAATTTATTCAAGCGTGTGCCTGCTTTAAACACTCTAATTTTTTCAAAGTAACAGTCCTGATTCCCCATGAAACCAAATTAATGACATCACAGTGCGTCAGAAGGTAGAAATCAATGATACCAGTTCATACCAGAGGCACGACCAATATATTGATCCCGAAATTCAACTACGAGCTTTTTAACTGCAACAACTTTAATATACGCTATTGGAGCTGGAATTACCGCGGCTGCTGGCACCAGACTTGCCCTCCAA
+
?DD@BFEHIE1<<C01<0DE11<FCG11<<<11111<<C1C<1CGH?1<C@F1C<D<CGHC1<11D@11DG01<00<<1<<1FEH1C11<FHCC1<D/<DCGG81<DG60FDA1G@?C@(11<FCCA8<<<%DGFGH3GDCGB<<<81DGH;1+<C'<CGH@D<#0<D0<0D0<<<#<//6<./CC<0#<<0DC<<DGG.11<<C/$:7HGEF1@C<:A<<11/CG<CE<0<<1111EFHCA/11@C///111FHD1?@<1<C0C<10D1CEED<<<<11C<<<11CD<11<<</11G@HHHHGEHHG<<1<<</C//1??EE<11D1C<<?F11D1GC<E@?000
@HISEQ:969:HM2KJBCX2:2:1101:9334:55932 2:N:0:ACTATGGA
ATTCAGATGGCACCCAACTATCCCTATTAATCATTACGTCAATCCTAGAAACCAACAAAATAGGATCGAACGTCCTATTTCATTATTCCATGCTAATGTATTCAAGCGTTAGCTTGCTTTAAACACTCTAATTTTTTCAAAGTAACAGTCCAAATTCCCCGCAACACCAAATTAATGGCATTACGGATCATCAGGAAGGAGGAATCAGTGAGACCAGTACATACCAGAGGCATGACCAATCTACTAACCCCGAAATTCAACTACGAGCTTTTTAACTGCAACAACTTTAATATACGCTATTGGAGCTGGAATTACCGCGGCTGCTGGCACCAGACTTGCCCTCCAA
+
DDDDDIIIIIIIIIIIIIIIIIIIIIIIIIIIIIIIIIIIIIIIHHIIIIIIIIIIIIIIIIHIIIIIHIIIIIIIGHIIIIIIIIIIIIIIIHIHIIIIIIIIIIIIIIIHIIHIIIIIIIIIHIIIIIHIIIIIIIIIIIIIIIIIIIIIIIIIIIIIIIIIIIIHIIIIIIIIIIIIHIIIIIIIIIIIIHIIIIIIIIIIIIIIIIIIIIIIIIIIIIIIIIIIIIIIIIIIIIIIIIIIHHHIIIIIIIIIIIIIIIIIIIIIIIIIIIIIIIIIIIIIIIIIIIIIIIIIIIIIIIIIIIIIIIIIIIIIIIIIIIIIIIIIIIIIIIIIIIIIIDDDDD
@HISEQ:969:HM2KJBCX2:2:1101:9297:55372 2:N:0:ACTATGCA
ATTCAGATGGCACCCAACTATCCCTATTAATCATTACGGTGATCCTAGAAACCAACGAAATAGAATCAGTCCGTCCTATTTCATTATTCCATGCTAATGTATTCAGACGTTAGCCTGCTTTAAACACTCTAATTTTTTCAAAGTAACAGTCCTGATTTCCAATCACACCAAATTAATGACATGAAAGTTCCTCAGAAGGTAGAGATTTATCTCACCAGTACAGACAATTAAGCCTGACCAATGGGTAAACCCCGAAGTTCAACTACGAGCTTTTTAACTGCAACAACTTTAATATACGCTATTGGAGCTGGAATTACCGCGGCTGCTGGCACCAGACTTGCCCTCCAA
+
DDDDDGGHIHIIHIHFFHHHICHHHIIHGHGEHHIHIIGHHEH@@FEGGHIHGHHHHIGCGFHIHHHGIHHHIIIG@GHHIHHCHIFHF@GIIHCFHGIHHHHHGIIEHIHHIIHIHHHHIIHIHIIIHIHIIHHHFHHHIIIIIIIIIH?IIHFHH?@HFIIIIIHFHIIIIHIHIHHHHHHHIIIIIIHHHEEIIHHHIHHHHHFHHHHHHIIIIIIIIIHHHGHIHIIIIGHHHHHHHHIIIHGDIHHGIIIIIIIIIIIHIHIFHIHIIIIIIHIIIIIIHHHHGHIHIHHHIIHEIIIHIIIIHIIIIIIIIIIHIIIIIIIIIIIIIIIIIIIIIIHACDBD
@HISEQ:969:HM2KJBCX2:2:1101:1993:56569 2:N:0:ACTATGCA
ATTCAGATGGCAATCCCAACTATCCCTATTAATCATTACGTCGATCCTAGAAACCAACAAAATAGAATCAAACGTCCTATTTCATTATTCCATGCTAATGTATTCAAGCGTGAGCCTGCTTTAAACACTCTAATTTTTTCAAAGTAACAGTCCTGATTCCCCACAACACCAAATAAATGACATCATGGTTCGTCAGAAGGGAGAAACCAACAATACCAGTACGTACCGAGGCACGACCGACATGATGGTCCCGAAATTCAACTACGAGCTTTTTAACTGCAGCAACTTTAATATACGCTATTGGAGCTGGAATTACCGCGGCTGCTGGCACCAGACTTGCCCTCCAA
+
DDDCDIIIIIIIIIIIIIIIIIHIIIIIIIIIIIIIIIIIIIIIIIIIIIIIIIIIIIIIIIIIIIIIIGIIIIHHIIIHHIIIIIIIIIIIIHGIHHIIHIHIHHHIIHHIIIIIIIIHIIHIIIIHHIHIHIIIHIIIIIIIIIHHIIHIHIHHHHIIIIIIIIIIIIIIIIIHIIIHIHHIIIIIHIIIIIIIIIIIIIIIIHIIIIIIIIHIIIIIIIIIIIIIIIIIIIFIIIIIIIIIHHIIIIIIIIIIIIIIHHIHIIIIIIIIIIIIIIIIIIIIIIIIIIIIIIIIIIIIIIIIIIIIIIIIIIIIIIIIIIIIIIIIIIIIIIIIIIIIIIDDDDD
@HISEQ:969:HM2KJBCX2:2:1101:11691:57876 2:N:0:ACTATGCA
ATTCAGATGGCACCCAACTATCCCTATTAATCATTACGGTGATCCTAGAAACCAACAAAATAGAACCATGCCGTCCTATTCTATTATTCCATGCTAATGTATTCGAGCAAAAATGCCTGCTTTAAACACTCTAATTTTTTCAAGGTAAAGGTCCTGGATCCGCAAGACACCCAATTAAGGACATCAAGTTTCTCCAGAAGGTGAGAAATCAACAGCGACAGTTCATACCCCTTAAGGCATGACCATCACGTCAATCCCGAAATTCAACTACGAGCTTTTTAACTGCAACAACTTTAATATACGCTATTGGAGCTGGAATTACCGCGGCTGCTGGCACCAGACTTGCCCTCCAA
+
DDDDDIIIHHIIIIIIIIIIIIIHIIIIIIIIHIIIIIIIIIIHHIIIHIIHCHIIIIHGGHHIIIIIGIIHIIIHIHCHHHIIIIIIIIIIE?HHGHHIIHHIIIIIIIIIIIIIIIIIHIIIIIIIGIIIIHIHIIHHIIIIIHIHIHGHIIIIIIIIIIIIHHIHHIHIIIIIHIIHIIIIIIIIIIIIIIIIIIIIIIHIIIIIIIIIIHIIIIIIIIIIIIHIIIIIIIIIIIIIIIIIIIHIIHIHIIIIIGIIIGIIIIIIIIIIIIIIIIIIHIIIIIIIIIHIIIIIIIHHHIIIHIHIIIIIIIIIIIIIIIIHCHIIIGIIIIIIIIIIIIIIIIHIDDDDD
@HISEQ:969:HM2KJBCX2:2:1101:8834:57129 2:N:0:ACTATGCA
ATTCAGATGGCACCCAACTATCCCTATTAATCATTACGTCGATCCTAGAAACCAACAAAATAGAATCAAACGTCCTATTTCATTATTCCATGCTAATGTATTCAAGCGTAAGCCTGCTTTAAACACTCTAATTTTTTCAAAGTAACAGTCCTGATTCCCCACGACACCAAATTAATGACATCGCGGTTCTTCAGAAGGTAGGAACCGATAATGCCAGTGCGTACCGAGGCACGACCAACAATTCGATCCCGAAATTCAACTACGAGCTTTTTAACTGCAACAACTTTAATATACGCTATTGGAGCTGGAATTACCGCGGCTGCTGGCACCAGACTTGCCCTCCAA
+
DCDDDIIIIIHIIIIIIIIIIIIIIIIIIIHIIIIIIIIIIIIIIIIIIIIIIIHIHIIIIIIIIIIIHIHHHIIIHIIIIIIHIIIHGHIHHHIIIHIIIHHHIIH/IIHIIIIIIHIIHHIIIIIIIIIHHIHHHHIIIIIIIIIIHIIIIIIIIIIIIIIHHHIIIIHIIIIIIIIIIIIIIIIIIIIIIIIIIIIIIIIIIIIIIHIIIIIIIIIIIIIIIHIIIIIIIIIIH1HIIHEGIIIIIIIIIIIIIIIIIIIIIIIIIIIIIIIIIIIIIIIHIIIGIIIIIIIIIIIIIIIIIIIIIIIIIIIIIIIIIIIIIIIIIIIIIIIIIIIIDDDDD
@HISEQ:969:HM2KJBCX2:2:1101:17039:57790 2:N:0:ACTATGCA
ATTCAGATGGCACCCAACTATCCCTATTAATCATTACGTCGATCCTAGAAACCAACAAAATAGAATCAAACGTCCTATTTCATTATTCCATGCTAATGTATTCAAGCGTAAGCCTGCTTTAAACACTCTAATTTTTTCAAAGTAACAGTCCTGATTCCCCACGACACCAAATTAATGACATCGCGGTTCTTCAGAAGGTAGGAACCAATAATGCCAGTGCGTACCGAAGCACGACCAACAATTTGATCCCGAAATTCAACTACGAGCTTTTTAACTGCAACAACTTTAATATACGCTATTGGAGCTGGAATTACCGCGGCTGCTGGCACCAGACTTGCCCTCCAA
+
DDDDDHIIIIIIIIIIIIHHHIIIIIIIIIHIIIIIIIIIIIIIIIIIIIIHIIIIIIIIIIHHIIIHIIHHFHHIHHHIIHGHIIIIIIHHHHIIIIIIIIIHIIIIIIIIIIIHIHIHHHIIHIHHIIIIIIHIHHHHIIIIIIIIIIIIIIIIHIHIIIIHHHIIIIIIIIIIHHIIIIIIIIIIHIIIIIIHIIIIHIIIIHIIHIHIIHHHIIIIIIIIHIIHHIIIIIIIIIIIIIHGIIIIIIIIIIIIIIIHHHIIHIIIIIHIHHIIIIIIIIIIIIIIIIHHIIIIIIIIIIIIIIIIIIIIIIIIIIIIIIIIIIIIIIIIIIIIIIIIDDDDD
@HISEQ:969:HM2KJBCX2:2:1101:12843:59163 2:N:0:ACTATGCA
ATTCAGATGGCACCCAACTATCCCTATTAATCATTACGTCAATCCTAGAAACCAACAAAATAGGATCGAACGTCCTATTTCATTATTCCATGCTAATGTATTCAAGCGTTAGCCTGCTTTAAACACTCTAATTTTTTCAAAGTAACAGTCCTGTTTCCCTGCAACACCAAATTAATGACATTACAGTTCTTCAGAAAGGAGGAATCAGCGAAGCCAGTTCATACCAGTGGCACGACCAACCTGCTGACCCCGAAATTCAACTACGAGCTTTTTAACTGCAACAACTTTAATATACGCTATTGGAGCTGGAATTACCGCGGCTGCTGGCACCAGACTTGCCCTCCAA
+
DDDDDIIIIHGIHIIHIIIIIIIIIIIIIIIIIIIIIIIIIIIHIIIIIIIIIIIIIIIIIHHHIIIHIIHIIIIIIHIIIIIIIIIIIIIIIIHIHIHIHIIIIIIHHIIIIIIIIIIIIIIIIIIIIIIIIIIIHHIIIIIIIIIIHIIIIIIIIIHHHIIIIIIIIIIIIIIIIIIIIIIIIIIIHIIIIIIIIIIIIIIIHIIIIIIIIIIIIIIIIIIIIIIIIIIIIIIIIIIIIIIHHIIIIIIIIIIIIIIIHIIIIIIIIIIIIIIIIIIIIIIIIIIIIIIIIIIIIIIIIIIIIIIIIIIIIIIIIIIIIIIIIIIIIIIIIIIIIIIIIDDDDD
@HISEQ:969:HM2KJBCX2:2:1101:16586:59255 2:N:0:ACTATGCA
ATTCAGATGGCACCCAACTATCCCTATTAATCATTACGTCAATCCTAGAAACCAACAAAATAGGATCAAACGTCCTATTTCATTATTCCATGCTAATGTATTCAAGCGTTAGCCTGCTTTAAACACTCTAATTTTTTCAAAGTAACAGTCCTGTTTCCCTGCAACACCAAATTAATGACATTACAGTTCTTCAAGAAGGAGGAACCAGTAAAGCCAGTACATACCAGAGGCACGACCAACCTACTAATCCCGAAATTCAACTACGAGCTTTTTAACTGCAACAACTTTAATATACGCTATTGGAGCTGGAATTACCGCGGCTGCTGGCACCAGACTTGCCCTCCAA
+
DBDBBIFHHEHHIIHF?CHIIIHFHHHHHFHHE1CGHHCHHDEHEH@EEEFHHHEHHCGHHIIH?1DFH@H=@CEGHIHHFHHGCHHIHIC1<D@EHCH@HGGFH@?EHHEEHHIHEHHHH1<<CE@GFG@EEHHHH?EHIAGHHIGHHIEFEHEHCCDDD<.C@GECFDHHHI?EEGD<<<GHGI<</<FHCHH?G@I:H;<<HHE@GEE<6:CC<:GFA@F<<AAEH7GCCC<FCCGE=@<A1F-/<<1C@G<<1G@G<0/E1<EIHF1<@D<@HHGFCC<CD1CHFHEHHHEG1GCCGC1GEFHEHGFECHC<CHCHHEHIIHGGCG@CFHHEHE?FHDD0<0
@HISEQ:969:HM2KJBCX2:2:1101:14721:59617 2:N:0:ACTATGCA
ATTCAGATGGCACCCAACTATCCCTATTAATCATTACGTCAATCCTAGAAACCAACAAAATAGGATCAAACGTCCTATTTCATTATTCCATGCTAATGTATTCAAGCGTTAGCCTGCTTTAAACACTCTAATTTTTTCAAAGTAACAGTCCTGTTTCCCTGCAACACCAAATTAATGACATTACAGTTCTTCAAGAAGGAGGAACCAGTAAAGCCAGTACATACCAGAGGCACGACCAACCTACTAATCCCGAAATTCAACTACGAGCTTTTTAACTGCAACAACTTTAATATACGCTATTGGAGCTGGAATTACCGCGGCTGCTGGCACCAGACTTGCCCTCCAA
+
DDDDDIIIIGHHHHIIIIIIIIIIIIIIIIIIIIIIIIIIIIIHGIIHIIIHIHIIIIIGIEGIIIIIIIHIIIIHIHIIIHIIIIIIIIIIHHIIIIIIIIIIIIIIIHHIIIIIIIIIIIIIIIIIIIIIIIIIHHHHIIIIIIIIIIIIIHIIIIIIIIIIIIIIIIIHIIHIIIIGIIIIIIIIIIIIIIIIIIIIIIIIIIIIIIIIIIHIIIIIIIIIIIIIIIIIIIIIIIHIIIIHHIIIIIIIIIIIIIHHIHIIIIIIIIIIIIIIIIIIIIIIIIIIIIIIIIIIIIHHHIIIIIIIIIIIIIIIIIIIIIIIIIIIIIIIIIIIIIIIIDDDDD
@HISEQ:969:HM2KJBCX2:2:1101:10254:59699 2:N:0:ACTATGCA
ATTCAGATGGCACCCAACTATCCCTATTAATCATTACGTCAATCCTAGAAACCAACAAAATAGGATCAAACGTCCTATTTCATTATTCCATGCTAATGTATTCAAGCGTTAGCCTGCTTTAAACACTCTAATTTTTTCAAAGTAACAGTCCTGTTTCCCTGCAACACCAAATTAATGGCATTACAGTTCTTCAGAAAGGAGGAATCAGCGAGACCAGTACGTACCAATGGCACGACCAACCTGCTGACCCCGAAATTCAACTACGAGCTTTTTAACTGCAACAACTTTAATATACGCTATTGGAGCTGGAATTACCGCGGCTGCTGGCACCAGACTTGCCCTCCAA
+
DDDDDIIIIHIIIIIIIIIIIIIIIIIIIIIIIIIIIIHHIIIIIIIIIIIIHHIIIHIIIIIIIIIHIIIIIIIIIIIHIIIIIIIHIIIGIIIIIIIIIIIIHIIIIIIHGIIIIIIIIIIIIIIHIIIIIIIIIHHIIIIIIIIIIIHIIIIIIIIIIHHIIIIIIIIIHIIIIIIIIIIIIIIIHIIIIIIIIIIIIIIIIIIIIIIIIIIIIIIIIIIHIIIIIIIIIIIIIIIIIIIIIIIIIIIIIIIIIIIIIIIIIIIIIIIIIIIIIIIIIIIIIIIIIIIIIIIIIIIIIIIIIIIIIIIIIIIIIIIIIIIIIIIIIIIIIIIIIIIIIDDDDD
@HISEQ:969:HM2KJBCX2:2:1101:1956:59911 2:N:0:ACTATGCA
ATTCAGATGGCACCCAACTATCCCTATTAATCATTACGTCAATCCTAGAAACCAACAAAATAGGATCGAACGTCCTATTTCATTATTCCATGCTAATGTATTCAAGCGTTAGCCTGCTTTAAACACTCTAATTTTTTCAAAGTAACAGTCCTGTTTCCCTGCAACACCAAATTAATGGCATTACAGTTCTTCAGAAAGGAGGAATCAGCGAAGCCAGTGCATACCAGTGGCACGACCAACCTGCTGACCCCGAAATTCAACTACGAGCTTTTTAACTGCAACAACTTTAATATACGCTATTGGAGCTGGAATTACCGCGGCTGCTGGCACCAGACTTGCCCTCCAA
+
DDDDDIIIIHIIIIIIGHIIIIIIIIIIIIIIIIIIIIIIIIIIIIIIIIHIHIIIIIIIIIHHIIIIIIIIIIIIIIIIIIIIIIIIIIIIHHIGIIIIHIIIHIIIIIHIIIIIIIIIIIIIIIIIIIIIIIIIIIIHHIHIIHIIIIIIIIIHIIIIIIIIIIIIIIHIIIIIIIHIIIIIIIIIHHIIIIIIIIIIIIIIIIIIIIIIIIIIIHIIIGIIIIIIIIIIIIIIIIIIIIIHDIIIIIIIIIIIIIIIIIIIIIIIIIIIIIIIIIIIIIIIIIIIIIIIIIIIIIIIIIIIIIIIIIIIIIIIIIIIIIIIIIIIIIIIIIIIIIIIIDDDDD
@HISEQ:969:HM2KJBCX2:2:1101:19236:59868 2:N:0:ACTAAGCA
ATTCAGATGGCACCCAACTATCCCTATTAATCATTACGTCGATCCTAGAAACCAACAAAATAGGGTCAAACGTCCTATTTCATTATTCCATGCTAATGTATTCAAGCGTTAGCTTGCTTTAAACACTCTAATTTTTTCAAAGTAACAGTCCTGATTCTCCACGACACCAAATTAATGACATCATGGTTCGTCAGAAGGGAGAAACCAATAAAATCAGTACGTACCAGAGGCACGACCAATTAATTGATCCCGAAATTCAACTACGAGCTTTTTAACTGCAACAACTTTAATATACGCTATTGGAGCTGGAATTACCGCGGCTGCTGGCACCAGACTTGCCCTCCAA
+
BDDDBFHHHGHIIHIIIHFHHHHIIIGHIIIIIIHIIHIIGDCGHHHHIIIHHIIEHIIIIIGEECHHHIHDHHHIHIHHIHIIIHIIIHHFHEHHHHHHGHHIIHHIIIIFHHGHHHHHIIIIIGHHHIHIHIHIHIHHIIIIIIIIHIIIIIIIIHFIIIIIIIIIIHIHIIIIIHIIIIIIIIIIIIIIIIIIIIIIIIIIIIIIIIIIIIIIIIIIIIIIIIIIIIIIIIIIIIIIHHIHGIIIIIIHIIIIIIIHIIIIIIHIIIIIIIIIHIIIIIIIIIHIIIIIIIIIIIIHIIIIIIIIIIIIIIIIIIIIIIIIIIIIIIIIIIIIIIIIHDDDDD
@HISEQ:969:HM2KJBCX2:2:1101:19214:59961 2:N:0:ACTATGCA
ATTCAGATGGCACCCAACTATCCCTATTAATCATTACGTCAATCCTAGAAACCAACAAAATAGGATCGAACGTCCTATTTCATTATTCCATGCTAATGTATTCAAGCGTTAGCCTGCTTTAAACACTCTAATTTTTTCAAAGTAACAGTCCTGTTTCCCTGCAACACCAAATTAATGGCATTACAGTTCTTCAGAAAGGAGGAATCAGCGAAGCCAGTGCATACCAGTGGCACGACCAACCTGCTGACCCCGAAATTCAACTACGAGCTTTTTAACTGCAACAACTTTAATATACGCTATTGGAGCTGGAATTACCGCGGCTGCTGGCACCAGACTTGCCCTCCAA
+
DDDDDIIIIIIIIIIIIIIIIIIIIIIIIIIIIIIIIIHIIIIIIHHGHIIHHIIIIIIIIIHHHIIIIIHHIHHIIIIIIIHIIIIIHIHFHHIIHIIIIHHHIIIIHHIIHHIIIIIIIIIIIIIIIIIIIIIIHHIIIIIIIIIHHIIIIIIIIIIIIHIIIHGIIIIHIIIIIIIIIIIIIIIIIHIIIIIIIIIIIIIIIIIIIIIIIIIIIIIIIIIIIIIIIIIIIIIIIIIIIIIHGIIIIIIIIIIIIIIIIIIIIIIIIIIIIIIIIIIIIIIIIIIIIIIIIIIIIIIIIIIIIIIIIIIIIHIIIIIIIIIIIIIIIIIIIIIIIIIIIDDDDD
@HISEQ:969:HM2KJBCX2:2:1101:13160:59913 2:N:0:ACTATGCA
ATTCAGATGGCACCCAACTATCCCTATTAATCATTACGTCGATCCTAGAAACCAACAAAATAGGGTCAAACGTCCTATTTCATTATTCCATGCTAATGTATTCAAGCGTGTGCCTGCTTTAAACACTCTAATTTTTTCAAAGTAACAGTCCTGATTCCCCATGACACCAAATTAATGACATCATAGTTCGTCAGAAGGTAGAAATCAATAATACCAGTGCATACCGGAGGCACGACCAATATATTGATCCCGAAATTCAACTACGAGCTTTTTAACTGCAACAACTTTAATATACGCTATTGGAGCTGGAATTACCGCGGCTGCTGGCACCAGACTTGCCCTCCAA
+
DDDDDHHIIHIHHIHIIIIIIIIIIIIIHHIIIIIHIIIIIIIHIIIIHIIEHIIIGIIIIIIHHIIIIEHGHEHHIIIIIIIIHIIHIIIGHIIIIIIIIHIIIIIIIIIIIIIIIIIIIIHIIIIIIIIIIIIHIIIIIIIIIIHIHIIIIIIIIIHHIIIIHIHIIIGHIIIIIIIIIIHHIIIIIIHIHHIIIIHHHIIIIIIIIIIHIIIIHHHIIHIHHIIIIIIIIIHIHIIHIIIIHIIIIIIIIIIIIIIIIIIIIIIIIIIIIIHHHHIIIIIIIHHHHIHIIIIIIIIIHIIIIIIIIIIIIIIIDIIIIIIIIIIIIIIIIIIIIIIIIDDDDD
@HISEQ:969:HM2KJBCX2:2:1101:19334:60472 2:N:0:ACTATGCA
ATTCAGATGGCACCCAACTATCCCTATTAATCATTACGTCGATCCTAGAAACCAACAAAATAGAATCAAACGTCCTATTTCGTTATTCCATGCTAATGTATTCAAGCGTGAGCCTGCTTTAAACACTCTAATTTTTTCAAAGTAACAGTCCTGATTCCCCATGACACCAAATTAATGACATCATGGTTCGTCAGAAGGTAGGAATCAATAATACCAGTTCGTACAATAGCACGACCAATAAATTGATCCCGAAATTCAACTACGAGCTTTTTAACTGCAACAACTTTAATATACGCTATTGGAGCTGGAATTACCGCGGCTGCTGGCACCAGACTTGCCCTCCAA
+
DDDDDIIIIIIIIHHIIIIIIIIIIIIIIIIIIIIIIIIIIIIIHHIIIIIHIIIIIIIIIIIIIIIIIIHIIFIIIIIIHIIIIIIIIIIIIGIIIHIIIIIIIHIIIHIIIIIIIIIIIIIIIIIIHIHHHHIIIIIIIIIIIIIIIIIIIIIIIHIIIIIIIIHIIHHHIIIIIIIHIIIIIIIIIIIIIIIIIIIIIIHIIIIIIIIIIIIIIIHHIIIIIIIIHIIHIIIGIIIIIIIHIIIIHIIIIIIHIIIIIIIIIIIIIIIIIIIIIIIIIIIIHGHHIIIIIIIIIIIIIIIIIIIIIIIIIIIIIIIIIIIIIIIIIIIIIIIIIIIIDDDDD
@HISEQ:969:HM2KJBCX2:2:1101:19729:60350 2:N:0:ACTATGCA
ATTCAGATGGCACCCAACTATCCCTATTAATCATTACATCGATCCTAGAAACCAACAAAATAGAATCGGATGTCCTATTTCATTATTCCATGCTAATGTATTCAAGCGTAAGCCTGCTTTAAACACTCTAATTTTTTCAAGGTAACAGTCCTAATTCCCCGTGACACCAAATTAATGGCATTACGGTTCTTTAGAAGGTGAGAAATCAATAATATCAGTACATACCAACGGCATGACCGAAACATTGATCCCGAAATTCAACTACGAGCTTTTTAACTGCAACAACTTTAATATACGCTATTGGAGCTGGAATTACCGCGGCTGCTGGCACCAAACTTGCCCTCCAA
+
DDDDDIIIIIIIIHIIIIIIIHHIIIHIIIIIIIIIIIIIIIIEHHHIHIIIIIIIIIIIIIIIIHIIIIIIIHIHHHIIGGEHIIC<GHIGIIHHIIIIIEHHIIHIIIIIIIIHIIIIIIIIIIIIHHIIIIIIHIIIIIHIIIIHIIHHIIIIHIIHIHIIIIIHIIIIHIHIIIIHHIIIIIHIIHIIIIIIIIIIIIIIIHIIIIIIIHGHIIIIIIIIIIIIIIHIIIIIIIIIIIIIGHIIHIIIIIIIIIIIIIIIIIIIIIIIIIIIIIIIIIIIIIIIIIIIIIIIIIIIIIIIIIIIIIIIIIIIIIIIIIIIIIIIIIIIIIIHHIIIIIDDDDD
@HISEQ:969:HM2KJBCX2:2:1101:8749:59217 2:N:0:ACTATGCA
ATTCAGATGGCACCCAACTATCCCTATTAATCATTACGTCGATCCTAGAAACCAACAAAATAGAATCAAACGTCCTATTTCGTTATTCCATGCTAATGTATTCAAGCGTGAGCCTGCTTTAAACACTCTAATTTTTTCAAAGTAACAGTCCTGATTCCCCATGACACCAAATTAATGACATCATGGTTCGTCAGAAGGTAGGAATCAATAATACCAGTACGTACAATAGCACGACCAATAAATTGATCCCGAAATTCAACTACGAGCTTTTTAACTGCAACAACTTTAATATACGCTATTGGAGCTGGAATTACCGCGGCTGCTGGCACCAGACTTGCCCTCCAA
+
DDDDCHIHHF<CCGHEHHEHIFHHHIIIHHEGHFHH?EHHIIII@GHI?@FFHIHHHGHIHEFHHIGIHECH@HH0CHHGGHHHIGIHEGHICHHEHIHHHIHHHIHEEIIIIHHGHHHHEHHHHHIIIHHIEGGIHGIIIIHHHHIIIIIHEHEFHHHHIHIGIIIIHHIHHIIIIHHGHIIIIIIIIIIIIIIIIIIIIHIIIIIHIIIHGIIIIIIIIIHIIIIIIIIIIIIIIIIHIIIIIIHIIIIIIIIHIIIHHHIIIIIIIIIIIIHHIHIIHIIIIIIIHHIIIIIIIIIIIIIIIIIIHHHIIIIIIIIIIIIIIIGIIIIIHIHIIIHHDDD0@
@HISEQ:969:HM2KJBCX2:2:1101:13691:61209 2:N:0:ACTATGCA
ATTCAGATGGCACCCAACTATCCCTATTAATCATTACATCGGTCCGTAAACCATCAAAATAGAACCAATGTCCTATTTCATTATCCCATGCTAATGTATTCAAGGCAAAAACGCCTGCTTTGAACACTCTATTTTTCTCAAAGTAAACTATCGGAATCCCATGAGCACTTAGTGAAAAGTACCAAAACATGTTCCTCCGAAGTACATGGCCAACATTCTCGCATGCGCATGACCGTGAGGCCACGGACGCTCGAATATCAACCAAGACTCAGACTACGAGCTTTTTAACTGCAACAACTTTAATATACGCTATTGGAGCTGGAATTACCGCGGCTGCTGGCACCAGACTTGCCCTCCAA
+
DDDDDHIIIIIIIIIIHIIIIIIIIIIIIIIIIIIHIIIIIIIIIIIHHHIIFIIHHIIIIIIIIIIHIIHHIIIIIIIIIIIIHHIIGIIIIGHHHIHHHCF?CHHHHIIIIGIIIIIIIIIIIHIIIIIIIIIIHHHIIIIIIHHIIIIIIHIIHIIIIIIIIIIHHIIIIIIHIHIIIIIIIHHIIIIHEGHIIIIIIIHIHIIHIIIHIIIIHIIIIIIIIIIIIIIIIIIIHIIIIIIIIIIIIIIIIIIIHGIIIGHHHHGIIIIHHIHIIIIIIGIIIIIIIHIIIIIIIIIIIIHIIIHIIGIIIIIIIIIIIIIIIIIIIIIIIIIGIIIIIIIIIIIIIIIIIHDCDDD
@HISEQ:969:HM2KJBCX2:2:1101:13791:61205 2:N:0:ACTATGCA
ATTCAGATGGCACCCAACTATCCCTATTAATCATTACGGTGATCCTAGAAACCAACAAAATAGAACCATGCCGTCCTATTCTATTATTCCATGCTAATGTATTCGAGCAAAAATGCCTGCTTTAAACACTCTAATTTTTTCAAGGTAAAGGTCCTGGATCCGCAAGACACCCAATTAAGGACATCAAGTTTCTCCAGAAGGTGAGAAATCAACAGCAACAGTTCATACCCCTTAAGGCACGACCATTACGTCAATCCCGAAATTCAACTACGAGCTTTTTAACTGCAACAACTTTAATATACGCTATTGGAGCTGGAATTACCGCGGCTGCTGGCACCAGACTTGCCCTCCAA
+
DADDDHIIIHIIIGHHHHHIIIIHHIIIHHIIGIIGFHIIHIIIHHHIIIHFEHHHHIIGHHHHHFHIHHI@HHH<GHIHIIHHIIFHIIHIIIIICGCGHCGHHHH=HIHHIIFHIHIGHIIHHHHIIIIIIHIHIIHHIHIIHHHHHIHHIIHIIHEHHIGIIIIGIIIIIHIHHIHHCGHHEHEIHEH@EIIIIIHFIIHIIIHIIIIIIIIHHCEHIIHIHHIHEIIHIIIH<HDIIHIIIIIIHHHHIIHIIIIIIHHIHIIIIHIIHHGIIIGIHHGIIIIIIIHGIHGIIIIHHIIIIIIIIIIIIIIHIIIIIIIIHIIGIIHIIHIIHGIIIIIIHGIIDDDDD
@HISEQ:969:HM2KJBCX2:2:1101:10051:60286 2:N:0:ACTATGCA
ATTCAGATGGCACCCAACTATCCCTATTAATCATTACGTCAATCCTAGAAACCAACAAAATAGGATCGAACGTCCTATTTCATTATTCCATGCTAATGTATTCAAGCGTTAGCCTGCTTTAAACACTCTAATTTTTTCAAAGTAACAGTCCTGTTTCCCTGCAACACCAAATTAATGACATTACAGTTCTTCAAGAAGGAGGAATCAGTAAAGCCAGTACATACCATAGGCACGACCAACCTACTGACCCCGAAATTCAACTACGAGCTTTTTAACTGCAACAACTTTAATATACGCTATTGGAGCTGGAATTACCGCGGCTGCTGGCACCAGACTTGCCCTCCAA
+
DDDDDIIIIIIIIIIIIHIIHIIIIIIIIIIIIIIIIIIHIIIHIIHHHIIIHHIHHIIIIIHGHIIIIIIHHGHHGHHHCHHHIIIIIIIHIIIIIHIIIHIIIIIIHHIIIIIIIIIIIIIIIIIHHIHHIIIIHIIHIIIIIHIIIIIIHHIIHHIGIIIIIIHIIIIIIIIIIIIIIIIIIIIIIIHHIIIIIIIIHHIIIIIIIIIIIIIIIIIIIIIIIIIIIIIIIIIHHIHIIIIHHIIIIIIIIIIIIIIIIIIIIIIIHHIIIIHIIIIIIIIIIIIIIIIIIIIIIIIIIIIHIIIIIIIGIIIIIHIIIIIIIIIIIIIIIIIIIIIIIDDDDD
@HISEQ:969:HM2KJBCX2:2:1101:6532:61565 2:N:0:ACTATGTA
ATTCAGATGGCACCCAACTATCCCTATTAATCATTACGTCAATCCTAGAAACCAACAAAATAGGATCAAACGTCCTATATCATTATTCCATGCTAATGTATTCAAGCGTTAGCTTGCTTTAAACACTCTAATTTTTTCAAAGTAACAGTCCTGTTTCCCTGCAACACCAAATTAATGACATTACAGTTCTTCAAGAAGGAGGAACCAGTAAAGCCAGTACGTACCAGAGGCACGACCAACTTGCTGATCCCGAAATTCAACTACGAGCTTTTTAACTGCAACAACTTTAATATACGCTATTGGAGCTGGAATTACCGCGGCTGCTGGCACCAGACTTGCCCTCCAA
+
DDDADHIIHIIHHIIIIIIIIIIIIIIIIIIIIIIIIIIIIIIIHIIIIIIIGHIIIIIIIHHIIIIIIIIIIIGIIIIIIIIIIIIIIIIIIIIGHHHIHHHIIIIIIHIIIIIIIIIIIIIIIIIIIIIHIIIIHIIIIIHHIIIIIIIIIIIIHIHIIIIIIIIIIIIHHIIIIIHIIIIIIIIIHIIIIIIGIIIIHIIIIIIIIIIIIIIIIIIIIIIIIIIIIIIIIIIIIIIII=IIHIIIIIIIIIIIIIIIIIIIIIIIIIIIIIIIIIIIIIIIIIIIIIIIIIIIIIIIIIIIIIIIIIIIIIIIIIIIIIIIIIIIIIIIIIIIIIIIIDDDDD
@HISEQ:969:HM2KJBCX2:2:1101:18175:60602 2:N:0:ACTATGCA
ATTCAGATGGCACCCAACTATCCCTATTAATCATTACATCGATCCTAGAAACCAACAAAATAGAATCGGATGTCCTATTTCATTATTCCATGCTAATGTATTCAAGCGTAAGCTTGCTTTAAACACTCTAATTTTTTCAAGGTAACAGTCCTAATTCCCCATAACATCAAATAAATGACATTATGGTTCTTTAGAAGGTGAGAACCAATAAAACCAGTACATACCGAGGCATGACCGATTCCTTGATCCCGAAATTCAACTACGAGCTTTTTAACTGCAACAACTTTAATATACGCTATTGGAGCTGGAATTACCGCGGCTGCTGGCACCAGACTTGCCCTCCAA
+
BBDDDHIIHIIGIIHHIIIIIIGIIIIIIIIIIIIIIIIIIIIGHIIIIIIIIGIIEHIGIIEHIIIGHHHIICHIIIIIIGIIIIIHHIGIIIIIIHIIIIIIIIIIIIIIIIIHIIIIIIIIHHIGIIIIIHHHHHIIHEIIIIIIIIIIIHHHHIIHHHIIIIHIIIIIIIIIIIIIIIIIIIHIHIIHIIIIIIHFIIIIIIIIIIIIIIHIIIIIIIIIIIIIIIIIIIIIIIHIIHHHIIIIIIIIHIIIIIIIIIIIIIIIIIIIIIIIIIIIIIIIIIIIIIIIHIIIIIIIIIIIIIIIIIIIIIIIIIIIIIIIIIIIIIIIIIIIIIIIDDDDD
@HISEQ:969:HM2KJBCX2:2:1101:15412:61956 2:N:0:ACTATGCA
ATTCAGATGGCACCCAACTATCCCTATTAATCATTACGGTGATTCAGAAACCAACAAAACAGGACCACCGTCCTATTCTATTATTCCATGCTAATGTATTCAGACGTAAGCCTGCTTTGAACACTCTAATTTTTTCAAGGTAAAGGTCCTGGTTTCCCACCACGCTAAATTAATAACATGATAGTTCCCCAGAAGGTAGAAATTCTACACACCAGTACAGACTTGTTAGCCCGACCAACGGTAGAATCCCGAAATTCAACTACGAGCTTTTTAACTGCAACAACTTTAATATACGCTATTGGAGCTGGAATTACCGCGGCTGCTGGCACCAGACTTGCCCTCCAA
+
DDDDDHIIIGIHHHEEHIHHGE@HGHIIHHHIIIIHIEHGHEHIHIIIIIFFHCGHHHIHHHHHHEHIIHI0EHHIIIIHEHIEHHHIIIGHHIHHIHHIHHIHHEIIHIEHIHHHEEGIIHFHGHHHHIIIIIIIHH@EHGCGHIIIIIIHHHHHHHHGHHHIHHHIEHHIIHIIIHIIHIHIHIHEIIIIIHHHHHGHHHHHHIHIIIIIIIIFIIHHEGIIIGHHIIHIIIHIIHHCIHFDHHDFIFHHIIIHIHHHCIIIIHIHIIHHEIIIIHHIIGIIHIHEFIHHHIIGIIIIIIIIIHHHIHHHHDDIIIIIIIHHIIIHHIIIHIIHIHFHDDDDD
@HISEQ:969:HM2KJBCX2:2:1101:5529:61616 2:N:0:ACTATGCA
ATTCAGATGGCACCCAACTATCCCTATTAATCATTACGTCGATCCTAGAAACCAACAAAATAGGGTCAAACGTCCTATTTCATTATTCCATGCTAATGTATTCAAGCGTGTGCCTGCTTTAAACACTCTAATTTTTTCAAAGTAACAGTCCTGATTCCCCATGACACCAAATTAATGACATCACAGTTCGTCAGAAGGTAGAAATCAATAATACCAGTGCATACCAGAGGCACGACCAATATATTGATCCCGAAATTCAACTACGAGCTTTTTAACTGCAACAACTTTAATATACGCTATTGGAGCTGGAATTACCGCGGCTGCTGGCACCAGACTTGCCCTCCAA
+
DDDDDIIIIIIIIIIIIIIIHIIIIIIIIIIIIIIIIIIIIIIIIIIIIIIIIIIIIIHHIHHIHIIIIIHIIIIIIIIIIIIIIIIIIIIIIIIIIIIIIHIIHHHIIIIHIIIIIIHHIIHIIIIIIIIIIHIIHIIIIIIIIIIIIHIIIIIIIIIIIIIIHIIIIIHIIIIIIIIIIIIIHIIIIIHG0IIIIIIIIIIIIIIIIIIIIIIIIHIIHIIIIIIIIIIIIIIIIIIIIIIIHIIIIIIIIIIIIIIIIIIIIIIIIIGIIIHIIIIIIIIHIIHHIIIIIIIIIIHIIIIIIIIIIIIIIIIIIIIIIIIIIIIIIIIHHDIIIIIIIDDDDD
@HISEQ:969:HM2KJBCX2:2:1101:13824:62588 2:N:0:ACTATGCA
ATTCAGATGGCACCCAACTATCCCTATTAATCATTACGGTGATCCTAGAAACCAACGAAATAGAATCAGTCCGTCCTATTTCATTATTCCATGCTAATGTATTCAGACGATAGTCTGCTTTAAACACTCTAATTTTTTCAAAGTAACAGTCCTGATTTCCCATCACACCAAATAAATGGCATGAAAGTTCCTCAGAAGGTAGAGATCCATCCTACCAGTGCAGACAATTAAGCCTGACCAATGGGTAGACCCCGAAGTTCAACTACGAGCTTTTTAACTGCAACAACTTTAATATACGCTATTGGAGCTGGAATTACCGCGGCTGCTGGCACCAGACTTGCCCTCCAA
+
DDDDDIIIIHIIIIIHHIIHIIIIIGIIICHIIIIIIHIIHIHHIHIIIHIICGHIHIFHIIIIIHHFHIICHG?CHHHIIIIIIIHIIIG@E1FHFEHIHHIHHEGHIIIIIIIHGFIHIHHHHHEHHIIIIIIIHEIIHHHHIIIHIIIHFHHIIHGIHHHIHHIH:IIIIIIIIHHIIIIIIIIIIIIIIIIIIIIIHIIIIIIIIHH:IIIIIIIIIIIIIIIIIIIIHIIIGIIIGIIIGHBIIIIIIIIIHIIIIIIIIIIIIIIIIIIIIIIIIIIIIIHIIIIIIIIIIIIIIIIIIIIIIIIIIIIIIIIIIIIIIIIIIIIIIIIIIIIIIIIDDDDD
@HISEQ:969:HM2KJBCX2:2:1101:13892:62634 2:N:0:ACTATGCA
ATTCAGATGGCACCCAACTATCCCTATTAATCATTACGGTGATCCTAGAAACCAACGAAATAGAATCAGTCCGTCCTATTTCATTATTCCATGCTAATGTATTCAGACGTTAGCCTGCTTTAAACACTCTAATTTTTTCAAAGTAACAGTCCTGATTTCCCATCACACCAAATAAATGGCATGAAAGTTCCTCAGAAGGTAGAGATTCATCTCACCAGTGCAGACAATTAAGCCTGACCAATGGGTAAACCCCGAAGTTCAACTACGAGCTTTTTAACTGCAACAACTTTAATATACGCTATTGGAGCTGGAATTACCGCGGCTGCTGGCACCAGACTTGCCCTCCAA
+
DDDDDIIIIHIIIIIIIHIIIHHHIHIIIIIIIIIIIHHIIGFHIIIIGIIIIIIIIGHIIIIIGIFHIIIIIHHIHIHHIIIIIIIIIHIIIHI?FHIIIHIHIHIIIIIIIIIHIHHIHHIIIIIHIIIIIIIIIIIIIIIIIIIIIIIIIIIIIIIHIIIIIIIIIIIIIIIIIIIIIIIIIIIIIHIIIIIIIIIIIHIIIHIIIHIIIIIIIIIIIIIIIIIIIIIIIIIIIIIIIIIIIHEIHHIIIIIIIIIIIIIIIIIIIIIIIIIIIIIIIIIIIIIIIIIIIIIIIIIIIIIIIIIIIIIIIIIIIIIIIIIIIIIIIIIIIIIIIIIIIIIDDDDD
@HISEQ:969:HM2KJBCX2:2:1101:9911:63213 2:N:0:ACTATGCA
ATTCAGATGGCACCCAACTATCCCTATTAATCATTACGGTGATCCTAGAAACCAACAAAATAGAACCATGCCGTCCTATTCTATTATTCCATGCTAATGTATTCGAGCAAAAATGCCTGCTTTAAACACTCTAATTTTTTCAAGGTAAAGGTCCTGGATCCGCAAGACACCCAATTAAGGACATCAAGTTTCTCCAGAAGGTGAGAAATCAACAGCGACAGTTCATACCCCTCAAGGCATGACCATCACGTCAATCCCGAAATTCAACTACGAGCTTTTTAACTGCAACAACTTTAATATACGCTATTGGAGCTGGAATTACCGCGGCTGCTGGCACCAGACTTGCCCTCCAA
+
DDDDDHHIIIIIIIIIIIIIHHIIIIHIGIIIIIIIIIIIIIGIIIIIIIIIIHIIIIIIIIIIIIIIHHFHHIGHFFGHHHIEHCFHIIIHIIIIIIHIIIFHHIHHHHIIIIHIIIHIIIIIIIIIIIHIHIIIIHIIHIIIIHGFIIIHHIIHHIIHIIIHIIIIIIGIIIIHIHIIIIIHEEHHHHHIIIIIIHHIIIIIIIIIIIIIIIIIIIIIIHIIIIIIHIIIIIIIIIIIIIIIIIIIIIIHIIIIHGHIIIIIHHEHHHGHGIIIIIIIIIIIIIIIIIIIIIIIIIIHHIIIIIIIIIIIHIIIIIIIIGGIIIIIIIIIIIHIIHIIIIIIIIIIDDDDD
@HISEQ:969:HM2KJBCX2:2:1101:4646:63008 2:N:0:ACTATGCA
ATTCAGATGGCACCCAACTATCCCTATTAATCATTACGTCAATCCTAGAAACCAACAAAATAGGATCAACGTCCTATTTCATTATTCCATGCTAATGTATTCAAGCGCGAGCCTGCTTTAAACACTCTAATTTTTTCAAAGTAACAGTCCTGATTCCCCACCACACCAAATTAATGACATGATGGTTCGTCAGAAGGTAGAAATCAGTAACACCAGTACGTACCGAAGGCACGACCAGCGTACTAATCCCGAAATTCAACTACGAGCTTTTTAACTGCAACAACTTTAATATACGCTATTGGAGCTGGAATTACCGCGGCTGCTGGCACCAGACTTGCCCTCCAA
+
DDCDDIIIIIIIIIIIIIIIIIIIIIIIIIIIIIIIIIIIIIIIIIIIIHIIIIHIIGHIIHHIGHHIIIIIHIIIHHHIIIIIIIGIIIHGHIIIIIIIHIIIIIIIIIIIIIIIIIIIIIIIIIIIIHIIIIIIIHIIIIIIIIIIIIIHIIIIIIIIIIIIIIIIIIIIIIHHIIIIIIIIIIIIIIIIIIIIIIIIIIIIIIIIIIIIIIIIIIIIIIIIIIIIIIIIIIIIIIIIIIIHHIIIIIIIIIIIIIHIIIIIIIIIIIIIIIIIIIIIIIIIIIIIIIIIIIIIIIIIIIIIIIIIIIIIIIIIIIIIIIIIIIIIIIIIIIIIIIIIDDDDD
@HISEQ:969:HM2KJBCX2:2:1101:10887:63047 2:N:0:ACTATGCA
ATTCAGATGGCACCCAACTATCCCTATTAATCATTACGGTGGTCCTAGAAACCAACAAAATAGAACCATGCCGTCCTATTTTATTATTCCATGCTAATGTATTCAAGCAAAAATGCCTGCTTTAAACACTCTAATTTTTTCAAAGTAAAGGTCCTGGTTCCCCGCGGCATCCAATTAAGGACATCGCGGTTCTCCAGAAGGTGAGAAATTGACTGCACCAGTTCATACCCCGTGAGGCACGACCGATGCGCCAATCCCGAAATTCAACTACGAGCTTTTTAACTGCAACAACTTTAATATACGCTATTGGAGCTGGAATTACCGCGGCTGCTGGCACCAGACTTGCCCTCCAA
+
DCDADIIIIHIIIIIIIIIIIIIIGIHIIIIGIIIIIHIHIIHHHIIHICHHIIIHIHIFHIHIIIGIH11GHHHDH?GHGHGEHEEHIHHHHIIIHEGHHGGIIIHIHHIIHIGIHHHHGIHIIIIIIIIHHIIIIHHIIIHIIHHIHGHHHIIHHIIIIHHHDHIHIIIIIIHHIIIHIHIIIIIIIIIIIIIIIIIIIIIIHIIIIIIIIIIIIIIIIIIIIIIIIIIIIIIIIIIIIIIIIIIIHIIHIIIIIIIIIIIIIIIIIIIHIIIIIIIIIIIIIIIIIHHIIHIIIIIIIIIIIIIIIIIIIIIIIIIIIHIIIIIIIIIIIIIIIIIIIIIIIIIHDDDDD
@HISEQ:969:HM2KJBCX2:2:1101:8593:63789 2:N:0:ACTATGCA
ATTCAGATGGCACCCAACTATCCCTATTAATCATTACGTCAATCCTAGAAACCAACAAAATAGGATCGAACGTCCTATTTCATTATTCCATGCTAATGTATTCAAGCGTTAGCCTGCTTTAAACACTCTAATTTTTTCAAAGTAACAGTCCTGTTTCCCTGCAACACCAAATTAATGGCATTACAGTTCTTCAGAAAGGAGGAATCAGCGAAGCCAGTGCATACCAGTGGCACGACCAACCTGCTGACCCCGAAATTCAACTACGAGCTTTTTAACTGCAACAACTTTAATATACGCTATTGGAGCTGGAATTACCGCGGCTGCTGGCACCAGACTTGCCCTCCAA
+
DDDDDHIIIHIIFHHIHIIIIIIIIIIHIIIIIIIIIIIIIHIIIIIIIIIIFHIIHIHHIIIIIHIHFHFIIHFHHHIIIIIIIIIHHHIIIIIEHHIIIHHHIIHIIHIHHHIIHHIHHHIGHHIIHHHIHHIIIIIHHHIIHGIHHHHIHHIIHIIHHIIIIIIIIIHHIIHGHIIIIIIIHIIHHHEIHGIIIIIIIIIHHGIIIIGIIIHIHIHHIIIIIIIIIHHIIIIIIIHHHHHHFEGHDGIIIIIIIFGIIHIIIIIIHIIIHHIIGIIHIIIIIIIIIIIGIIIIIGIIIIIIIIIHIIIIIIIIIIIIIIIIIIIIIIIHEHIHIIIIIDDDDD
@HISEQ:969:HM2KJBCX2:2:1101:16822:62595 2:N:0:ACTATGCA
ATTCAGATGGCACCCAACTATCCCTATTAATCATTACGTCAATCCTAGAAACCAACAAAATAGGATCGAACGTCCTATTTCATTATTCCATGCTAATGTATTCAAGCGTTAGCTTGCTTTAAACACTCTAATTTTTTCAAAGTAACAGTCCAAATTCCCCAAAACACCAAATTAATGGCATTAAGGTTCATCAGGAAGGAGGAATCAGTGAGACCAGTACATACCAGAGGCATGACCAACCTACTAACCCCGAAATTCAACTACGAGCTTTTTAACTGCAACAACTTTAATATACGCTATTGGAGCTGGAATTACCGCGGCTGCTGGCACCAGACTTGCCCTCCAA
+
DBDDDIIIIIIIIHIIIIHIHIHIIIIIIIHIIIIIIIIIIIIIIIIIHIIIIIIIHIIIIIIIIIIHHHIGHHIIIIHHIIIHIHEIIIIIIIIIIIHIHIIHIIIHIIIIIIIIIHHIIIHIIIHHIIIIHHHIIIHHIIIIIHIIHIHHIIHIIIHHHGIIIIIIIIHIIIHIIIIIHIIIIIIIIIIIIIIIIIIIIIIIIHIIIIIIIIIIIHIIIIIIIHIHIIIIIIIIIIIIIHHHDIHIIIIIIIHHIIIIIHHIIIIIIIIIIIIIIIIIIIIHIIIIIIIIIIIIIIIIIIIIIIIIIIIIIIIIIIIIIIIIIIIIIIIIIIIIIIIIIDDDDD
@HISEQ:969:HM2KJBCX2:2:1101:11701:63589 2:N:0:ACTATGCA
ATTCAGATGGCACCCAACTATCCCTATTAATCATTACATCGATCCTAGAAACCAACAAAATAGAATCGGATGTCCTATTTCATTATTCCATGCTAATGTATTCAAGCGTGAGCCTGCTTTAAACACTCTAATTTTTTCAAGGTAACAGTCCTAATTCCCCGTGACACCAAATTAATGGCATTACGGTTCTTTAGAAGGTGAGAAATCAATAATATCAGTACATACCAACGGCATGACCGAAACATTGATCCCGAAATTCAACTACGGGCTTTTAACTGCAACAACTTTAATATACGCTATTGGAGCTGGAATTACCGCGGCTGCTGGCACCAGACTTGCCCTCCAA
+
DBDDDHIIIIIIIIIIIIIIIIIIIIIIIIIIIIIIIIIIIIIIIIIIIIIIHIIIIIIIIIHIIIIHHIIIIIIIIIIIIIIIIIIIIIIIIIIIIIGIHFHHHHIIIIIHHIIIIIIIIHIIIIIIIHHIIIIIIIIIIFHI<IIIHIHHHIIIIIF;DHHIIHI;IIEH;IEGDGHIII;HI:HHGHHHICGHEHIIIIIIGIIIHIIIIIIHICACCGHHEEH:IIHIGI?EHGHHH::1<8FE/HC<1G<1D1<<<<<</<11?IIIIIIIIIIIIIIIIIIIIIIIIIIIIIIIIIIIIIIIIIIIIIIIIIIIIIIIIIIIIIIIIIIIIIIIIDDDDD
@HISEQ:969:HM2KJBCX2:2:1101:10714:63550 2:N:0:ACTATGCA
ATTCAGATGGCACCCAACTATCCCTATTAATCATTACGTCAATCCTAGAAACCAACAAAATAGGATCAAACGTCCTATTTCATTATTCCATGCTAATGTATTCAAGCGTGTGCTTGCTTTAAACACTCTAATTTTTTCAAAGTAACAGTCCTGATTCTCCATGACACCAAATTAATGACATCACAGTTCATCAGAAGGGAGAAATCAATGATGTCAGTACATACCAAAGGCATGACCGGCACCTTGATCCCGAAATTCAACTACGAGCTTTTTAACTGCAACAACTTTAATATACGCTATTGGAGCTGGAATTACCGCGGCTGCTGGCACCAGACTTGCCCTCCAA
+
DDDDDIIIIIIIIIIIIIIIIIIIIIIIIIIIIIIIIIIHIHIIHEEHHIIIEHGHIIIIHFH@GGHIIHEHCHHFEHHHHEHEHHHIIIIGE<GHIIIHHIIHIHIIIIIIIIHGIIIIIIIIIIIIIHHIIIIIHIIIIIIIIIIIIHHIHHHHHIIIIHIHGIHIHIIGIIHIIHIIIIIHIIIH;HHIIIIIIIIIIIIIHIIHHIIIIIIIIIIIIIII<IIIIIIIIGIIIIIIIIIHHIIIIIIIIIIIIIIIIIIIIIIIIIIIIIIIIIIIIIIIIIIIIIIIIHIIIHIIIIIIIIIIIIIIIIIIIIIIIIIIIIIIIIIIIIIIIIIIIDDDDD
@HISEQ:969:HM2KJBCX2:2:1101:14556:63846 2:N:0:ACTATGCA
ATTCAGATGGCACCCAACTATCCCTATTAATCATTACGGTGATCCTAGAAACCAACGAAATAGAATCAGTCCGTCCTATTTCATTATTCCATGCTAATGTATTCAGACGATAGTCTGCTTTAAACACTCTAATTTTTTCAAAGTAACAGTCCTGATTTCCCATTACACCAAATAAATGGCATGAAAGTTCCTCAGAAGGTAGAGATCCATCTCACCAGTGCAGACAATTAAGCCTGACCAATGGGTAGACCCCGAGGTTCAACTACGAGCTTTTTAACTGCAACAACTTTAATATACGCTATTGGAGCTGGAATTACCGCGGCTGCTGGCACCAGACTTGCCCTCCAA
+
DDDD?EHIIHHIIIIIIIHIIIIHHIIIIHIGHHHHIHIIHIHCEHHIIIHFHIHHHEHHHIFHHCCGHHHHIIHIIIEHHHIIHHICHIIHGH@H@DEGHHHEIHHIIIIHHHHCIFHHIIGHHHIIIHIIHHHHIDIIIIHIIIIIIIIIIHIHIIIIHIIIIIIIIIIIHIIIIIHHIIIIIIIIIIIIHHIHIIFIIIIIIIIIIHIGIIIIIIIHIIIIIIIIIIHIIIIIIIIIIIIIIHDHHIGIIIHHFIIIIIHIIIIIGHIIHEIIIIIIIIIHHHIHIIIIIIHIHIIIIIIIIIIIIIIIIIIIIIIIIIIIIIIIIIIIIIIIIIIIIIIDDDDD
@HISEQ:969:HM2KJBCX2:2:1101:18062:63896 2:N:0:ACTATGCA
ATTCAGATGGCACCCAACTATCCCTATTAATCATTACGGTGATCCTAGAAACCAACAAAATAGAACCATGCCGTCCTATTTTATTATTCCATGCTAATGTATTCAGGCACTAGCCTGCTTTGAGCACTTTAATTTTTTCAAGGTAATAGTCCTGCTTCCCCAACGCACCAAGTGAATGGCATGCTGGTTATTCAGAAGGTAAGAACCCACCACACCAGTACGGACAGTGAAGCCCGACCGATGGACAGATTTCGAAATTCAACTACGAGCTTTTTAACTGCAACAACTTTAATATACGCTATTGGAGCTGGAATTACCGCGGCTGCTGGCACCAGACTTGCCCTCCAA
+
DDDDDGIIIIIIIIIIIHIIIHIIIIIIIIIIHIIIIHIIIIIHIIIIGHIHIIIIHIIIIIHIHIHIIIIHIIIIIIIIHIIIIIIIIIIIIIIIHIIHIHHIIIHIIIIIIIIIIIHIHIIIIIIIIIIHIIIIIIIIIIIIIIIIIIIIIIHHHIIIIIIIIHHIHIIIIIIIIIIIIIIIIIHHIIIIIIIIIHIIIIIII;IIIIIIIHIIIIIIIIIIIIIIIIIIIIIIIIIIIIIIIHGIIIIIIIIIIIIIIIIIIIIIIIIIIIIIIIIHIIIIIIHIIIIIIIIIIIIIIIIIIIIIIIIIHIHIIIIIIIIIIIIIIIIIIIIIIIIIIIIDDDDD
@HISEQ:969:HM2KJBCX2:2:1101:8298:64289 2:N:0:ACTATGCA
ATTCAGATGGCACCCAACTATCCCTATTAATCATTACGGTGATCCTAGAAACCAACAAAATAGAACCATGCCGTCCTATTCTATTATTCCATGCTAATGTATTCGAGCAAAAATGCCTGCTTTAAACACTCTAATTTTTTCAAGGTAAAGGTCCTGGATCCGCAAGACACCCAATTAAGGACATCAAGTTTCTCCAGAAGGTGAGAAATCAACAGCGACAGTTCATACCCCTTAAGGCATGACCATCACGTCAATCCCGAAATTCAACTACGAGCTTTTTAACTGCAACAACTTTAATATACGCTATTGGAGCTGGAATTACCGCGGCTGCTGGCACCAGACTTGCCCTCCAA
+
DADDDIIIIIIIIIIIIIIIIIIIIIIIIIIIIIIIIIIIIIIGHHGIHIIIIIIIIIIGHHHHFHIHHHIGIIHHIIIIIIIHIIIIIHHIIGIIIIHHIFHGIHEHIIIIIIIIIIIIIHIIIIIIIHHIIIGIIIIIIIHIHIIIIIIIIIIIIIHIIIIIIHIIHHHIIIIIIIIIIIIGIIHHIIHIIIIIIIIIIIIIIIIIHIIIIIIIIIIIIIIIIIIIIIIIIIIIIIIIIIIIIIIIIIHHIIIIIIIIIIIIIIIIIIIIIIIHIIIIIIIIIIIIIGIIIIIIIIIIIIIIIIIIIIIIIIIIIIIIIIIIIIIIIIIIIIIIIIIIIHIIIIIIDDDDD
@HISEQ:969:HM2KJBCX2:2:1101:18389:64261 2:N:0:ACTATGCA
ATTCAGATGGCACCCAACTATCCCTATTAATCATTACGGTGATCCTAGAAACCAACGAAATAGAATCAGTCCGTCCTATTTCATTATTCCATGCTAATGTATTCAGACGATAGTCTGCTTTAAACACTCTAATTTTTTCAAAGTAACAGTCCTGATTTCCCATCACACCAAATAAATGGCATGAAAGTTCCTCAGAAGGTAGAGATCCATCTCACCAGTGCAGACAATTAAGCCTGACCAATGGGTAGACCCCGAAGTTCAACTACGAGCTTTTTAACTGCAACAACTTTAATATACGCTATTGGAGCTGGAATTACCGCGGCTGCTGGCACCAGACTTGCCCTCCAA
+
DDDDDHIIIIIIIIIIIIIIIIIIHIIIIIIIIIIIIIIIIHIIIIIIIIIIHIIIIIIIIIHIIIHIIIHHIIHHHHHHIIIIIGIIIIIIHIIIIIIIHIHIIIHHHHHIIIIHIIIIIIIIIIIIIIIIIIIIIIIIIIHHIIIIHIIIIIIIIIIIIIHIIIIIIIIIIIIIIIHIHIIHIIIIIHIIIIIIIIHIIIIIIIIIHHIIIIIIIIIIIIIIIIIIIIIIIIHIIIIIIIIIHHEIIIHIIIIIIIIIIIIIIIIIIIIIIIIIIIIIIIIIIIHHFHIIIIIIIIIIIIIIIIIIIIIIIIIIIIIIIIIIIIIIIIIIIIIIIIIIIIIDDDDD
@HISEQ:969:HM2KJBCX2:2:1101:10823:64608 2:N:0:ACTATGCA
ATTCAGATGGCACCCAACTATCCCTATTAATCATTACGTCGATCCTAGAAACCAACAAAATAGAATCAAACGTCCTATTTCGTTATTCCATGCTAATGTATTCAAGCGTGAGCCTGCTTTAAACACTCTAATTTTTTCAAAGTAACAGTCCTGATTCCCCATGACACCAAATTAATGACATCATGGTTCGTCAGAAGGTAGGAATCAATAATACCAGTTCGTACAATAGCACGACCAATAAATTGATCCCGAAATTCAACTACGAGCTTTTTAACTGCAACAACTTTAATATACGCTATTGGAGCTGGAATTACCGCGGCTGCTGGCACCAGACTTGCCCTCCAA
+
DDDCDIIIIIIIIIIIIIIIIIIIIIIIIIIIIIIHIIIIIIIIIIIHIIIIHIIGIHIIIIHHHIIIHIIHHIHIIIHHIIIIIHHHIIIIIIHIIHIIIIHIIHIIIIIIIHIIIIIIHHIHIIIIIIIIIIIIIIIIHHIIIIHIIIHIIHIIHIIIIIIIIIHIIIIIIIIIIIIIIIIIGIIHIIIHIIIIHHIIHIIHHIIIIIIIIIHIIIIIIIIIIIIIIIIIIIIIIHIIIIIIIIIIIHGIIIIIIIIIIIIIIIIIIIIIIIIIIIIIIIIHHHGIIIIIIIIIIIHIIIIIIIIIIIIIIIIIIIIIIGIIIIIIIIIIIIIIIIIIDDDDD
@HISEQ:969:HM2KJBCX2:2:1101:5764:64652 2:N:0:ACTATGCA
ATTCAGATGGCACCCAACTATCCCTATTAATCATTACGTCGATCCTAGAAACCAACAAAATAGGTTCGATCGTCCTATTTCGTTATTCCATGCTAATGTATTCAAGCGCGAGCCTGCTTTAAGCACTCTAATTTTTTCAAAGTAACAGTCCTGTTTCCCCGCAACAACAAATTAATGCCATCACGGTTCTACAAGAAGGAGGGACCAGTGAGGCCAGTGCATACCAGTGGCACGACCAACCTACTGGCCCCGAAATTCAACTACGAGCTTTTTAACTGCAACAACTTTAATATACGCTATTGGAGCTGGAATTACCGCGGCTGCTGGCACCAGACTTGCCCTCCAA
+
DDDDDIIIIIHIIIIIIIIIIIIIIIIIIIIIIIIIIIIIIIIHIIIIIIIIIIHIIIEHIIIIIIIIIIIIIHIIIIIIIIIIIIIIIIIIIIGIIIHIIIIIIIIIIIIIIIIIIIIIIIIIIIIIIIIIIIIIIIIIIIIIIHIIIIHIIIIIIIIIIIIIIIIIIIIIIIIHIIIIIIIIIIIIIIIIIIIIIHIIIIIIIIIIIIHIIIIIIIIIIIIIIIIIHIHIIIIIIIIIIIHHHIIIIIIHIIIIIIIIIIIIIIIIIIIIIIIIIIIIIIIIIIIIIIIIHHIIIIIIIIIIIIIIIIIIIIIIIIIIIIIIIIIIIIIIIIIIIIIIIDDDDD
@HISEQ:969:HM2KJBCX2:2:1101:2777:66041 2:N:0:ACTATGCA
ATTCAGATGGCACCCAACTATCCCTATTAATCATTACGTCAATCCTAGAAACCAACAAAATAGGATCGTCGTCCTATTTCATTATTCCATGCTAATGTATTCAAGCGTTAGCCTGCTTTAAACACTCTAATTTTTTCAAAGTAACAGTCCTGTTTCCCCGCAACACCAACTTAATGGCATTACGGTTCTACAAGAAGGAGGAATCAGTAAAGCCAGTGCATACCAGTGGCACGACCAACTTGCTGACCCCGAAATTCAACTACGAGCTTTTTAACTGCAACAACTTTAATATACGCTATTGGAGCTGGAATTACCGCGGCTGCTGGCACCAGACTTGCCCTCCAA
+
DDDDDIIIIIIIIIIIIIIIIIIIIIIIIIIIIIIIIIIIIIIIIIIIIIIIHIIIHIIIIHIIIIIIIHIGIIIIIIIIIIIHHIIHIIIGIIIIIIIIIHIHIIIIIIIIIIIIIIIIIIIHIIIIIGIIIIHIIIIHIIIIIIIIIIIIIIHIIIIIIIIIIIIHHIIIIIIIIIIIIIIIIIHHIIIIIIIIIIIIIIIIIIIIIIIIIIIIIIIIIIIIIIIIIIIIIIIIIIIIIIHDIIIIIIIIIIIIIIIIIIIIIGIIIIIIIIIIHIIIIIIIIIIIIIIIIIIIIIHHIIIGIIIIIIIIIIIIIIIIIIIIIIIIIIIIIIIIIIIIDDDDD
@HISEQ:969:HM2KJBCX2:2:1101:15790:65406 2:N:0:ACTATGCA
ATTCAGATGGCACCCAACTATCCCTATTAATCATTACGTCGATCCTAGAAACCAACAAAATAGAATCAAACGTCCTATTTCATTATTCCATGCTAATGTATTCAAGCGTGAGCCTGCTTTAAACACTCTAATTTTTTCAAAGTAACAGTCCTGATTCCCCACAACACCAAATAAATGACATCATGGTTCGTCAGAAGGGAGAAACCAACAATGCCAGTACGTACCTAGGCACGACCGACATGATGGTCCCGAAATTCAACTACGAGCTTTTTAACTGCAGCAACTTTAATATACGCTATTGGAGCTGGAATTACCGCGGCTGCTGGCACCAGACTTGCCCTCCAA
+
DDDADHIIIIIIIIIIIIHIEHHHIGHIIIHHHIEHHIHIHIIHIIHGHEIHHHHHHIEEHEHHIHH@1FHECCEHFHGHGHIHHHIIH?FHCEHHIIIIIGIIIIGIIHIGIHIIIIIIIHIIIIIIHHIIIIIIHHHHIIIIIIIIIIIIHIIHHIIHIIIHHHIIHIIIHIIIHGHIIIIIIIIIIIIIIIIIIIIIIIIIIIIIIIHIIIIIIIIIIIIIIIIIIIIIIIIIIIIIIIIHIIIIIHIIIIIIIIIIHFIIIIIIIIIIIIIIIIIIIIIIIIIIIIIIIIIIIIIHIIIIIIIIIIIIIIIIIIIIIIIIIIIIIIIIIIIIIIIIDDDDD
@HISEQ:969:HM2KJBCX2:2:1101:14650:66061 2:N:0:ACTATGCA
ATTCAGATGGCACCCAACTATCCCTATTAATCATTACGTCAATCCTAGAAACCAACAAAATAGGATCAAACGTCCTATTTCATTATTCCATGCTAATGTATTCAAGCGTTAGCCTGCTTTAAACACTCTAATTTTTTCAAAGTAACAGTCCCGTTTCCCTGCAACACCAAATTAATGACATTACAGTTCTTCAAGAAGGAGGAACCAGTAAAGCCAGTACATACCAGAGGCACGACCAACCTACTAATCCCGAAATTCAACTACGAGCTTTTTAACTGCAACAACTTTAATATACGCTATTGGAGCTGGAATTACCGCGGCTGCTGGCACCAGACTTGCCCTCCAA
+
D@DDDFHHIIIIIIIGIIIIIHIEHHIIIIIIHIHHIIIIIIIIFHEHIIIIHIIIIIIIIIHGEHHEHHIHGHDHHHIGHHIGHII1FHHHHIIHIHGEHHHHHHFHHHHIIIIHIHHHHIHHHHIIIIIIIIHIIIHIHIIIIIIHHHIIIIIIHHIIIHIIIIHIHHHHEIIIHFFHIHIIIHIIIIIHIIIHIIHHFHGHHHIIIHIIIIIIIIIIIIIGIIIIIIIHIIIIIIH<IHHGCIHHIIIIIIHHIHHHHHCIIHHFIIIIIIIIIIIIIIIIIIHIIIIIIIIIIIHHGIIIIHIIIIIIIIIHIIIHIIIIIIIIIIIIIIIIIHIIIDDDDD
@HISEQ:969:HM2KJBCX2:2:1101:1841:66575 2:N:0:ACTATGCA
ATTCAGATGGCACCCAACTATCCCTATTAATCATTACATCGATCCTAGAAACCAACAAAATAGAATCGGATGTCCTATTTCATTATTCCATGCTAATGTATTCAAGCGTGAGCCTGCTTTAAACACTCTAATTTTTTCAAGGTAACAGTCCTAATTCCCCGTGACACCAAATTAATGGCATTACGGTTCTTTAGAAGGTGAGAAATCAATAATATCAGTACATACCAACGGCATGACCGAAACATTGATCCCGAAATTCAACTACGAGCTTTTTAACTGCAACAACTTTAATATACGCTATTGGAGCTGGAATTACCGCGGCTGCTGGCACCAGACTTGCCCTCCAA
+
<<00<DCFC1FGHC@HCG11<1DGHIHIIII1FGHC<1<<CCH@HCH?HCGHFHHHICHHEFC@HHIF@CHH1<CCHEF11<DCCHHHC?C?111<11DCEEHHH?HDHIHHIHHFCFBCC<FHGFHHHF<FH?C1<DEHHGFGGFHHIHGCFF@GDCEGH@9EHGFHHFDCCHHFFC@CEHIHHHG@@FEHEDEDHCCCGHCHHIHHGCHIHGDHHIHHHIHHG0HHHEHHFHIIIHHEF<<DBF<?<H?F@HIIFIIHIHIIGHFG0FHG@CF<C?HH?HHIHEHGHFHIHGEC1HHHFIIIGHHHIHEF1DIHHHHHHHHHIHHHHGHHEDCC1HGIIHB@DD0
@HISEQ:969:HM2KJBCX2:2:1101:8607:66613 2:N:0:ACTATGCA
ATTCAGATGGCACCCAACTATCCCTATTAATCATTACGTCAATCCTAGAAACCAACAAAATAGGATCGAACGTCCTATTTCATTATTCCATGCTAATGTATTCAAGCGTTAGCCTGCTTTAAACACTCTAATTTTTTCAAAGTAACAGTCCTGTTTCCCTGCAACACCAAATTAATGACATTACAGTTCTTCAGAAAGGAGGAATCAGCGAAGCCAGTACATACCAGTGGCACGACCAACCTGCTGACCCCGAAATTCAACTACGAGCTTTTTAACTGCAACAACTTTAATATACGCTATTGGAGCTGGAATTACCGCGGCTGCTGGCACCAGACTTGCCCTCCAA
+
DDDDDIIIIIIIIIIIIIIIIIIIIIIIIIIIIIIIIIIIIIIIIIIIIIIIIIIIIIIIIHIIIIIHIHIIHHIIIIIIIIIIIIIIIIIHGIIIIIIIIIIIIIIIIIIIHIIHIIIIIIIIIIIIHIIIIIIIIIIHIIIIIIIIIIIIIIIIIHIHIIIIIIIIIIIIIIIIIIIIIIIIIIIIIIIIIIIIIIIIIIIIIIIIIIIIIIIIIIIIIIIIIIIIIIIIIIIIIIIIIIIHGIIIIIIIIIIIIIIIIIIIIIIIIIIIIIIIIIIIIIIIIIIIIIIIIIIIIIIIIIIIIIIIIIIIIIIIIIIIIIIIIIIIIIIIIIIIIIIIIDDDDD
@HISEQ:969:HM2KJBCX2:2:1101:5345:67201 2:N:0:ACTATGCA
ATTCAGATGGCACCCAACTATCCCTATTAATCATTACGTCAATCCTAGAAACCAACAAAATAGGATCGAACGTCCTATTTCATTATTCCATGCTAATGTATTCAAGCGTTAGCTTGCTTTAAACACTCTAATTTTTTCAAAGTAACAGTCCAAATTCCCCGCAACACCAAATTAATGGCATTACGGATCATCAGGAAGGAGGAATCAGTGAGACCAGTACATACCAGAGGCATGACCAACATACTAACCCCGAAATTCAACTACGAGCTTTTTAACTGCAACAACTTTAATATACGCTATTGGAGCTGGAATTACCGCGGCTGCTGGCACCAGACTTGCCCTCCAA
+
DDDDDIIIIIIIIIIIIIIIIIIIIIIIIHIIIGHIIIIIIIIHIIIIIIIIIIIIIHHIIIIIGHEHFHHIHIIIIIHHIIIIGIIIIIHIIIHHIHIIIHIIIIIIIIIIIIIIIIIIIIHIIIIIIIHHIHIIIIIIIIIIIIIIHIIIIIHIIIIIIIIIIHIIIIIIIIIIIIIIIIIIIHIIIIIIIIIIIIIIIIIIIIIIIIIIIIIIIIIIIIIIIIIIIIIIIIIIIIIIIIIHHHFIIIIIIIIIIIIIIIIIIIIIIIIIIIIIIIIIIIIIIIIIIIIIIIIIHIIHIIIIIIIIIIIIIIIIIIIIIIIIIIIIIIIIIIIIIIIIIDDDDD
@HISEQ:969:HM2KJBCX2:2:1101:19674:67119 2:N:0:ACTATGCA
ATTCAGATGGCACCCAACTATCCCTATTAATCATTACGGTGATCCTAGAAACCAACAAAATAGAACCATGCCGTCCTATTCTATTATTCCATGCTAATGTATTCGAGCAAAAATGCCTGCTTTAAACACTCTAATTTTTTCAAGGTAAAGGTCCTGGATCCGCAAGACACCCAATTAAGGACATCAAGTTTCTCCAGAAGGTGAGAAATCAACAGCGACAGTTCATACCCCTTAAGGCATGACCATCACGTCAATCCCGAAATTCAACTACGAGCTTTTTAACTGCAACAACTTTAATATACGCTATTGGAGCTGGAATTACCGCGGCTGCTGGCACCAGACTTGCCCTCCAA
+
DDDDDIIIIIIIIIIIHIHHIIIIIIIIIIIIIIIIIIIIIHHHHHIIIIIIIIIIIIIIIIIIIHHHIIHHIIHIIIIIIIHIIHIIHHIIIIIIIIIIIHGIIIHHHIHIHHIIIIIIHIIIIIHIIIIIIIIIHHIIIIHHIIIIIIIHHIIIIIIIIIIIIIIIIIHIIIIIIIIIIIIIIIIGIHFIIIIIIIIIIIIIIIIIHIIIIIIIIIIHIHIIIIIIIIIIIIIIIIIIIIIIIIIIHIHGIIIIIIHIIIIIIIIIIIIIIIIIIIIIIIIIIIIIIIIIIIIIIIIIIIIIIIIIIIIIIIIHIIIIIIIIIIIIIIIIIIIIIIIIIIIIIIIIDDDDD
@HISEQ:969:HM2KJBCX2:2:1101:20897:67202 2:N:0:ACTATGCA
ATTCAGATGGCACCCAACTATCCCTATTAATCATTACCTCGACTCCGAAAGCCAACGAAATAGAACCGAGATCCTATTCCATTATTCCATGCACTAATGTTCAGGCTGTAACGCCTGCTTTGAGCACTCCAATTTTTTCAAAGTAAACGTGCTGGCCACCCAATGGCACCCGATTAAGAGAACCATGGCCGAACCAGCAGAATCGTTTGCCCCAGCAGAACCACAACAAAGTGGACCACCGGAGCAAAACCGAGATCCAACTACGAGCTTTTTAACCGCAACAACTTTAATATACGCTATTGGAGCTGGAATTACCGCGGCTGCTGGCACCAGACTTGCCCTCCAA
+
DADCDHIIIIIIHHIIIGIIHIIIIIIIIHCHIIIHIHIGIHIHHHHIIHIIHIIIIIIIHHHIIIEHIGIH?G@GH@EHHEFHIHIIIGHIGHHHII?HEHHFHHHEGCHHDEHGEHFFGHCHHIIHIIHHIIIHEHHEHHHHHHHIHHIIHFHHHHGHH?IIII;IIIIIIHGIIHHGHHHHHGHIIIGHIIIHHIIIHIIIIHHIIIHFHIHIIHHFIIHGHIHHHIIIIIIIIIIII?HHHIIIIIIIHIIIIIIIIIIIIIIIIIIIIIIIIIIIIHHGHIHHIIIIIIIIIIIIIHIIIIIIIIIIIIIIIIIIIIIIIHHIIIIIIIIIIIIIICDDDD
@HISEQ:969:HM2KJBCX2:2:1101:11207:68470 2:N:0:ACTATGCA
ATTCAGATGGCACCCAACTATCCCTATTAATCATTACGTCGATCCTAGAAACCAACAAAATAGAATCAAACGTCCTATTTCATTATTCCATGCTAATGTATTCAAGCGTGAGCCTGCTTTAAACACTCTAATTTTTTCAAAGTAACAGTCCTGATTCCCCACAACACCAAATAAATGACATCATGGTTCGTCAGAAGGGAGAAACCAACAATACCAGTACGTACCGAGGCACGACCGACATGATGGTCCCGAAATTCAACTACGAGCTTTTTAACTGCAGCAACTTTAATATACGCTATTGGAGCTGGAATTACCGCGGCTGCTGGCACCAGACTTGCCCTCCAA
+
DDDDDIIIIGHIHHIIIIIIIIHHIIIHIHIHIHHIIIIIIDHIHIIIHIIHIIIIIGHHHIHCEEHFIIIIFFHIHHGHIIIIIIIIIIIHHHIIHIIIHHHHEGHIIIHIHIHHIIIHIIIIIIIIIIIHIHIHFHHIIIHIIIIIIIIIHIIEIIHHIIIIHHIIIIIIIHHIHHHGHIIHIIIIIIIIIIIIIIIIIIIIIIIIIIIIIIIIIIIIIIIIHIIIHHHIIIIIIIIIHHG9HIIIIIIIIIHHIIIHIHHGIHIGIHIIIIIHIIIIHIIIHGIIIHIIIIIIIIIIIIIHIIIIIIHIIIIIIIIIIIIGIIIIIIIIIIIIIIIIDDDDD
@HISEQ:969:HM2KJBCX2:2:1101:21265:67570 2:N:0:ACTATGCA
ATTCAGATGGCACCCAACTATCCCTATTAATCATTACGTCAATCCTAGAAACCAACAAAATAGGATCGAACGTCCTATTTCATTATTCCATGCTAATGTATTCAAGCGTTAGCCTGCTTTAAACACTCTAATTTTTTCAAAGTAACAGTCCTGTTTCCCTGCAACACCAAATTAATGACATTACAGTTCTTCAGAAAGGAGGAATCAGCGAAGCCAGTGCATACCAGTGGCACGACCAACCTGCTGACCCCGAAATTCAACTACGAGCTTTTTAACTGCAACAACTTTAATATACGCTATTGGAGCTGGAATTACCGCGGCTGCTGGCACCAGACTTGCCCTCCAA
+
DB@?DHHGHGIHIHIIIHGHEHIHHIIIIIGHIFHHIHFEEHHGHFHIIIHIIHIIIIHHIFCHEHHGEHFC110DEEEG1C?GHHFHHHHIC?GHEHHHHGFHEHHHFHIHFGGHIGHHFHHHHHHHIIIIIHIHHHHHIHHHGIHHHGHHHHHIIHIIIHGHHHGHHF?HGHIHHHHCIHIHFIIIIIIIIHGIIIHHIIHIIIIHIIIIIIIHIIIIHIIHIIIIIIIIIIIIHHCIHIHHDHIIIHGIHEHIIIIHIIIHHFIIIIIHFFEIIIIIIIHHIHIIHHIIIIIIIHEIIIHHIIIIIIIIIIIIIHIIIIIIIIIIHIHEHGIIIHIIIDDDDD
@HISEQ:969:HM2KJBCX2:2:1101:11227:68393 2:N:0:ACTATGCA
ATTCAGATGGCACCCAACTATCCCTATTAATCATTACGTCGATCCTAGAAACCAACAAAATAGGTTCGATCGTCCTATTTCGTTATTCCATGCTAATGTATTCAAGCGCGAGCCTGCTTTAAGCACTCTAATTTTTTCAAAGTAACAGTCCTGTTTCCCCGCAACAACAAATTAATGCCATCACGGTTCTGCAAGAGGGAGGGACCAGTGAGGCCAGTGCATACCAGTGGCACGACCAACCTACTGGCCCCGAAATTCAACTACGAGCTTTTTAACTGCAACAACTTTAATATACGCTATTGGAGCTGGAATTACCGCGGCTGCTGGCACCAGACTTGCCCTCCAA
+
DDDDCIIFIIIIIIIIIIIIHIIFIIIIIIIIIIHIHIIIIIIHHIFIIIIIIIIIIGIIIIIIHIIIGIIHIIIIIIHIHIIHIIHHHHIIIHHIIHIIHGHIIIIHIIIHIIIGHIIIIIIIHIIIIIIIIIIIIHHIHHIIIIIIIIIIIIIHHHHGHHHHHHHIIIIIIIHIHGHHIIIGHCHHFIHIIGGHHGHHHHHEHHIHIHHHIHHIIIHIGHHHHHEFHHIIIHEHIIHIIFCHHHHHHEHHGHHHCHHG?CCC1F@D1ECIHHHIIHIHFHHHIIHHHHEHGEHHHHEIHHGHHHEGHIIIIHIGIIIIIIGIIIHCHHIIIHHHIIDGH@DDDD
@HISEQ:969:HM2KJBCX2:2:1101:11258:68814 2:N:0:ACTATGCA
ATTCAGATGGCACCCAACTATCCCTATTAATCATTACGTCAATCCTAGAAACCAACAAAATAGGATCAACGTCCTATTTCATTATTCCATGCTAATGTATTCAAGCGCGAGCCTGCTTTAAACACTCTAATTTTTTCAAAGTAACAGTCCTGATTCCCCGCCACACCAAATTAATGACATGATGGTTCGTCAGAAGGTAGGAATCAGTAACACCAGTACGTACCGAAGGCACGACCAACGTACTAATCCCGAAATTCAACTACGAGCTTTTTAACTGCAACAACTTTAATATACGCTATTGGAGCTGGAATTACCGCGGCTGCGGCACCAGACTTGCCCTCCAA
+
DDDDDIIIIHHIIHIIIIIIIIIIIIIIIIHIIIIHHHHHIIIIHHGHIIIIHHIHIHHGGHGHHIEHIIIIIIIIIIIIIIIIIGG?FHHFHIIIHIIIHHIIIIIIIIIHIHIIHGHHFHIHIHHIHIIIGHIIHHIIIIIHHIIIHHHIIIIIHHIHHCIIIIIIIIHFIIIHHIIIIIIIHEHHIHIIIIIIIIIIIIIHIIIIIIIIIIIIIHHIIIIIIIIIIHIIIIIIIIIIIIHIIIHDHHIHHHIIHIIIIHIIIIIIIIHIIIIIIIIIIIIIIIIIIIIHHIIIHIHHIIIIIIIIIIHIIIIIHIIIIIIIIIIIIIIIHIIIIIIDDDDD
@HISEQ:969:HM2KJBCX2:2:1101:3426:69155 2:N:0:ACTATGCA
ATTCAGATGGCACCCAACTATCCCTATTAATCATTACGTCAATCCTAGAAACCAACAAAATAGGATCAACGTCCTATTTCATTATTCCATGCTAATGTATTCAAGCGCGAGCCTGCTTTAAACACTCTAATTTTTTCAAAGTAACAGTCCTGATTCCCCGCCACACCAAATTAATGACATGATGGTTCGTCAGAAGGTAGGAATCAGTAACACCAGTACGTACCGAAGGCACGACCAACGTACTAATCCCGAAATTCAACTACGAGCTTTTTAACTGCAACAACTTTAATATACGCTATTGGAGCTGGAATTACCGCGGCTGCTGGCACCAGACTTGCCCTCCAA
+
ADDDDIIIIIIHIIIIIIIIIIIIIIIIIIIIIIHIIIIIIIIIHIIIIIIHIIIIIHIIHEHGIIIIIIIHIIIIIHIIHHIIIIIIHIIHIIIIIIIIIGHHIIIIIGIHIHHHHHFHHHHHIIIHIHHGHHIIIIHIIIIIHHHHIHHHIHFIHHHHIIIIIHHHHIIHHHFGHIHHIHIGEHCHIIIIIIIHHIHIIIHHHIHHIHIIIHIIIIIHIIIHHIIIIIIIIHIIIIIHGIHHIIIIHIIHIHHIHHIHGIIIHIIIIHIIHHGIHHHHIIHHIHGIIIHHEIIIIIIIIIIIIIIIHIHHIIIIIIIIIIIIHIIIIIGIHIIIIIIIDDDDD
@HISEQ:969:HM2KJBCX2:2:1101:21102:68379 2:N:0:ACTATGCA
ATTCAGATGGCACCCAACTATCCCTATTAATCATTACGGTGATCCTAGAAACCAACGAAATAGAATCAGTCCGTCCTATTTCATTATTCCATGCTAATGTATTCAGACGATAGTCTGCTTTAAACACTCTAATTTTTTCAAAGTAACAGTCCTGATTTCCAACCACACCAAATAAATGGCATGAAAGTTCCTCAGAAGGTAGAGATCCATCTCACCAGTGCAGACAATTAAGCCTGACCAATGGGTAGACCCCGAAGTTCAACTACGAGCTTTTTAACTGCAACAACTTTAATATACGCTATTGGAGCTGGAATTACCGCGGCTGCTGGCACCAGACTTGCCCTCCAA
+
B?DDDHHEHHIHEEHEHHHHCHHHHHHHHI?HECFGCHH@EHIFHIIHIIIH1GHHIEHHHIIIHIIHIHEEG11EEE11@CGCHFDE1CGEE@?GH?GHHHHHGHIHHHIIIHHFHIHIIIIHHHHIHIHIIGGHIIHHFGHFGHHIIHIIHHFHHHHHHHIIHHGHHGIIHHHIIIIHHIHHHHHIIIIIIIIHGIIHIIHIIIIIHIIIIIIIIIIIIIIIIIIIIIIIIIIIIIIIIHIIHGHIIIIIIIIGIIIIIIIIIIIHIIIIIIHIHIIIIIIIIIIIIIIIIIHIIIIIIIIIIHIIIIIIIIHIIIIIIIIIIIIIIHIIIIIHIIIIIIIDDDDD
@HISEQ:969:HM2KJBCX2:2:1101:19645:69531 2:N:0:ACTATGCA
ATTCAGATGGCACCCAACTATCCCTATTAATCATTACTCATTTCACCAAAAACCAACAAAATTCGCGACACGAGTCATAACTTATTATTCCATGCTAATGTACTCATAACTTTCAGCCTGCTTTAAACACTCTAATTTTTTCAAAGTAAAGGTCCTGGATTGCGAACCCAACCCAGTAAAGGGCAGGAACGTTCTCCAGGAAGATGGTAAGCGCGCATCGGCACTCACACACGATACCGTGGCGGGCCAAGCGCACTATACCAGAAATCCAACTACGAGCTTTTTAACTGCAACAACTTTAATATACGCTATTGGAGCTGGAATTACCGCGGCTGCTGGCACCAGACTTGCCCTCCAA
+
0<DDDIEC<<1GH10110<FHH1<<<<<1<D11<1<D1F11<<F1<111D1DE01<0<1<1<F1<</C</C0CD<11<1<<C1<F<1<11<1<F1<<CC1D<1<1FHIHIIE1<1<11<1<<<<1<DHEHH@?BF1GHB<.<?EHEHF@HHGHHDCC?C5<G?9<ADHEEHG2DH?GA8?7EHHHGGA:IIHHF.HF@A8FF@EHA?G<?BHCFE>?F<00F<C<HFEHFFA<@CEDFGHIF?G@EBHEECCF@GF@IIIIIHIIHFCGHHHHDHHFHEIHEHHEIHHFGEHGEGGF?FHIHFIHIHHHFF?HEFHHGED<C?EHIIHGIIIIIIIHHIHHHIHIHIHHHIHED@DD?
@HISEQ:969:HM2KJBCX2:2:1101:12641:69535 2:N:0:ACTATGCA
ATTCAGATGGCACCCAACTATCCCTATTAATCATTACGGTGATCCTAGAAACCAACAAAATAGAACCATGCCGTCCTATTCTATTATTCCATGCTAATGTATTCGAGCAAAAATGCCTGCTTTAAACACTCTAATTTTTTCAAGGTAAAGGTCCTGGATCCGCAAGACACCCAATAAAGGACATCAAGTTTCTCCAGAAGGTGAGAAATCAACAGTAACAGTTCATACCCCTTAAGGCATGACCATCACGTCAATCCCGAAATTCAACTACGAGCTTTTTAACTGCAACAACTTTAATATACGCTATTGGAGCTGGAATTACCGCGGCTGCTGGCACCAGACTTGCCCTCCAA
+
ADDDDIHHEHIIIIIIIIIHIHIIIIIIIIIIIIIIIHFIHHIIEHHHHIHHIIIIIIIIIHIIIIIIIHIIIIIHIHIIIIIIHHHIHIIHHHHIIHHGHGGIIHHHIIIIIIHIIIIIIIIIIIIHIHIIIHIIIIIIIIIIIHIIIHIIIHHIIIHIIIHIHIIIIIHIIIIIIHIHIIHIIHHHHHHHIIIIIIIIIIIIIIIIHIIIIIIIIIIHIHHIIIIIIIIIIIIIIIIIIIIIIIIIHHGDHIHHIIHIIIIIHIHIIIIIIIIIIIIIIIIIIIIIIIIIIHIIHIIHHIIIIIIIIIIIIIIIIIIIIIIIIIIIIIIIIIIIIIIIIIIIIIIIDDDDD
@HISEQ:969:HM2KJBCX2:2:1101:20856:69883 2:N:0:ACTATGCA
ATTCAGATGGCACCCAACTATCCCTATTAATCATTACGTCGATCCTAGAAACCAACAAAATAGGTTCGATCGTCCTATTTCGTTATTCCATGCTAATGTATTCAAGCGCGAGCCTGCTTTAAGCACTCTAATTTTTTCAAAGTAACAGTCCTGTTTCCCCGCAACAACAAATTAATGCCATCACGGTTCTACAAGAGGGAGGGACCAGTGAGGCCAGTGCATACCAGTGGCACGACCAACCTACTGGCCCCGAAATTCAACTACGAGCTTTTTAACTGCAACAACTTTAATATACGCTATTGGAGCTGGAATTACCGCGGCTGCTGGCACCAGACTTGCCCTCCAA
+
DDDDDIIIIEHIIIIIIHHIHIIIIIIIIIGIIIIIIIIIHIIHIIIIIIIIIIIIIIIIIIHIIIIIHHIGHIIGIEHIHIIIIIIIIIIHGFIIIGHIHHHHIHIIIIIHIIIHIIHIIHIIIIIIIIHIHIIIIGIIIIHIIHHHIIIIIIIIIIHIIIIIIHHHIIIHIIIIHHHIIIIIIIIIHHHHIHIIIIIIIIIHHIIIIHEIIIIII=IIIIIIIIIIHDHIIIIIIIHHIIGFGHIIGIIIIIIIIIIIIIIIIIIIIIIHHGHIHIIIIIIIIIIIIIIIIHIIIIHIIIIIIIIIIIIIIIIIIIIIIIIIIIIHIIIIIIIIIIIIIDDDDA
@HISEQ:969:HM2KJBCX2:2:1101:17684:70168 2:N:0:ACTATGCA
ATTCAGATGGCACCCAACTATCCCTATTAATCATTACGGTGATCCTAGAAACCAACAAAATAGAATCATGCCGTCCTATTTTATTATTCCATGCTAATGTATTCAAGCAAAATGCCTGCTTTAAACACTCTAATTTTTTCAAAGTAAAGGTCCTGGTTCCCCGCGACACCCAATTAAGGGCATCGCGGTTCTCCAGAAGGTGAGAAATTGACTACACCAGTTCATACCCCTTAAGGCACGACCGATGTGTCAATCCCGAAATTCAACTACGAGCTTTTTAACTGCAACAACTTTAATATACGCTATTGGAGCTGGAATTACCGCGGCTGCTGGCACCAGACTTGCCCTCCAA
+
DDDDDIIIIIIIIIIIIIIIIIIIIIIIIIIIIIIIIIIIIIHIIIIIIIIIIIIIIFGHIIIIIHHIIIHIIHHIIIIIIIIIIIIIIIIIIIIGIIIIIHHIIIIIIIIIIIIIIIIIIIIHIHIIIIIIIIHIIIIIHHHHIIHHHIHIIIHHHIHHIIIIIIIIIIIIIIIIIIIIIIIIIIIIIIIIIIIIIIIIIIHIIIIHIIIIIIIHHIIIGIIIIHHIHIIIIIIIIHIHIIIIIIIIIHGIIGIIIIIIIIIIIIIIIIIIIIIIIIIIIIIIIHIIIIIIHIGIIHDHIHIIIIIIIIIIIIIIIIIIHIIIIIIIIIIIIIIIIIIIIIIIIIHDDDDD
@HISEQ:969:HM2KJBCX2:2:1101:11401:68875 2:N:0:ACTATGCA
ATTCAGATGGCACCCAACTATCCCTATTAATCATTACGTCGATCCTAGAAACCAACAAAATAGAATCAAACGTCCTATTTCATTATTCCATGCTAATGTATTCAAGCGTGAGCCTGCTTTAAACACTCTAATTTTTTCAAAGTAACAGTCCTGATTCCCCACAACACCAAATAAATGACATCATGGTTCGTCAGAAGGGAGAAACCGACGATGCCAGTACGTACCGAGGCACGACCAACATGATGGTCCCGAAATTCAACTACGAGCTTTTTAACTGCAGCAACTTTAATATACGCTATTGGAGCTGGAATTACCGCGGCTGCTGGCACCAGACTTGCCCTCCAA
+
DDCDDIIIHHIIIIIIIIIIIIIIIIIIIIIIIIIIIIIIIIIHIIIIHIIIIIIIIIIHIIHIIIIIIIIIIIIIIIIIIIIIHIIIIIIIIIIIIIIIIIIIIIIIIIIIIIIIIIIIIIIIIIIIIIIIIIIIIIIIIIHIIIIIIIIIIIIIIIIIIIIHHHIIIIIIIIIIIIIIIIIIIIIIIIIHIIIIIIIIIIIIIIIIIIIIIIIIIIIIIIIIIIIIIIIIIIIIIIIIIIHHIIIIIIIIIIIIIIIIIIIIIIIIIIIIIIIIIIIIIIIIIIIIIIIIIIIIIIIIIIIIIIIIIIIIIIIIIIIIIIIIIIIIIIIIIIIIIIIIDDDDD
@HISEQ:969:HM2KJBCX2:2:1101:17552:71066 2:N:0:ACTATGCA
ATTCAGATGGCACCCAACTATCCCTATTAATCATTACGTCAATCCTAGAAACCAACAAAATAGGATCGAACGTCCTATTTCATTATTCCATGCTAATGTATTCAAGCGTTAGCCTGCTTTAAACACTCTAATTTTTTCAAAGTAACAGTCCTGTTTCCCTGCAACACCAAATTAATGGCATTACAGCTCTTCAGAAAGGAGGAATCAGCGAAACCAGTACATACCAGTGGCACGACCAACCTGCTGACCCCGAAATTCAACTACGAGCTTTTTAACTGCAACAACTTTAATATACGCTATTGGAGCTGGAATTACCGCGGCTGCTGGCACCAGACTTGCCCTCCAA
+
DDDDDHIIIIIIIIIIIIIIIIIIIIIIIIIIIIIIIIIIIIIIIIIIIIIIIIIIIIHHIIIHHIIIGIIIIHIIIIIIIIIIIIIIIIIIIIIIIIIIIIHHIIIHIIIIIIIIIIIIHIIIIIIIIIIIIIIIIIHHIIIIIIIIIIIIIIIIHIIIIIIIIIIIIIIIIIIIIGIIIIIIIIHIGIIIIIIIIIIIIIIHIIIIIIIIIIIIIIIIIIIIIIIIIIIIIIIGIIHI=GIIHIIIIIIIIIIIIIIIIIIIIIIIIIIIIIIIIIIIIIIIHIIIIIIIIIIIIIIIIIIIIHIHIIIIIIIIIIIIIIIIIIIIIIIIHIIIIIIIIDDDDD
@HISEQ:969:HM2KJBCX2:2:1101:18452:71634 2:N:0:ACTATGCA
ATTCAGATGGCACCCAACTATCCTATTAATCATTACGTCAATCCTAGAAACCAACAAAATAGGATCGAACGTCCTATTTCATTATTCCATGCTAATGTATTCAAGCGTTAGCCTGCTTTAAACACTCTAATTTTTTCAAAGTAAAAGTCCTGTTTCCCTGCAACACCAAATTAATGACATTACAGTTCTTCAAGAAGGAGGAATCAGTAAAGCCAGTACATACCATTGGCACGACCAACCTACTGACCCCGAAATTCAACTACGAGCTTTTTAACTGCAACAACTTTAATATACGCTATTGGAGCTGGAATTACCGCGGCTGCTGGCACCAGACTTGCCCTCCAA
+
DDDDDHIIIIIIHIHHIIIIIIIHHHIIIIHIIIIIIIHHIIIIIIIHIIHIIEHIHIIIIHHHIHHHHHHIIIIGHIEHEHHIIHHFHIIHHHHIIIIIIIIHIIIHIIIIHIIHIIIIIIHIIIIIIIIIIHIIIIIIIIIIIIIHIIIIIIIIIIIIIIIIIIIIIIIHIIIIIIIIIIHIIIIIIIIIIIIIIIIIIIIIIIIIHGIIIIIIIIIIIIIIIIIIIIII=IIIIIIIIHHIIIIIIIIIIIIIIIIIIIIIIIIHIIIIIIIIIIIIIIIIIHIIIIIIIIIIIIIIIIIIIIIIIIIIIIIHIIIIIIIIIIIIIIIIIIIIIIIIDDDDD
@HISEQ:969:HM2KJBCX2:2:1101:18525:71533 2:N:0:ACTATGCA
ATTCAGATGGCACCCAACTATCCCTATTAATCATTACGTCGATCCTAGAAACCAACAAAATAGAATCAAACGTCCTATTTCGTTATTCCATGCTAATGTATTCAAGCGTGAGCCTGCTTTAAACACTCTAATTTTTTCAAAGTAACAGTCCTGATTCCCCATGACACCAAATTAATGACATCATGGTTCGTCAGAAGGTAGGAATCAATAATACCAGTACGTACAATAGCACGACCAATAAATTGATCCCGAAATTCAACTACGAGCTTTTTAACTGCAACAACTTTAATATACGCTATTGGAGCTGGAATTACCGCGGCTGCTGGCACCAGACTTGCCCTCCAA
+
CDDDDIIIIIIIIIIIIIHIIIIHIIIIIIIIIIIIIIIIIIIIIIIIIIIIIIIIHIHIIIIHIIIIIIIIIIHIIIIIIIIIIIIIIIIIIIIIIIIIIIIHIIIHIIIIHIIIIIIIHIIIIHIIIIIIIHIIHIIIIIIIIIIIIIIIIIIIHIHIIIIIIIIIIIIHIIIIIIHIHIIIIHHIIHGIIIIIHIIIIIIIIIIIIIIIIIIIIIIHIIIIIIIHIIIIIIIIIIIIIIIHIIIIHIIIIIIHIIIIIIIIIIIIIIIIIIIIHIIIIIIIIHIIIIIIIIIIIIIIIIIIIIIIHIIIIIIIIIIIHIIIIIIIIIIIIIIIIIIIDDDDD
@HISEQ:969:HM2KJBCX2:2:1101:10831:72165 2:N:0:ACTATGCA
ATTCAGATGGCACCCAACTATCCCTATTAATCATTACGTCAATCCTAGAAACCAACAAAATAGGATCGAACGTCCTATTTCATTATTCCATGCTAATGTATTCAAGCGTTAGCCTGCTTTAAACACTCTAATTTTTTCAAAGTAACGGTCCTGTTTCCCTGCAACACCAAATTAATGACATTACAGTTCTTCAGAAAGGAGGAATCAGCGAAGCCAGTGCATACCAGTGGCACGACCAACCTGCTGACCCCGAAATTCAACTACGAGCTTTTTAACTGCAACAACTTTAATATACGCTATTGGAGCTGGAATTACCGCGGCTGCTGGCACCAGACTTGCCCTCCAA
+
DDDDDIIIIIIIIIIIIIIIIIIIIIIIIIIIIIIIIIIIIIIIIHIIIIIIIIIIIIIIIIIIIIIIIIHIIGIIIIIIHIIIIIIHHIIIIIIIIIIIIIIIIIIIIIIIIIIIIIIIIIIIIIIIIIIIIIIIIIIIIIIIIHIIIIIIIIIIIIIIIIIIIIIIIIIIIIIIIIIIIIIIIIIIIIIIIIIIIIIIIIIIIIIIIIHIIIIIIIIIIIIIIIIIIIIIIIIIIIIIIIIIIIIIIIIIIIIIIIIIIIIIIIIIIIIIIIIIIIIIIIIIIIIIIIIIIIIIIIIIIIIIIIIIIIIIIIIIIIIIIIIIIIIIIIIIIIIIIIIIIDDDDD
@HISEQ:969:HM2KJBCX2:2:1101:16272:72807 2:N:0:ACTATGCA
ATTCAGATGGCACCCAACTATCCCTATTAATCATTACGTGGCCCTAAAACCAACAAAATAAAACCATCGTCCTATTTTATTATTCCATGCTAATGTATTCAAGCAAAAATGCCCGCTTTAAACACTCTAATTTTTTCAAAGTAAAGGTCCTGATGCATCGAAACACCCAAGAGCATCCCGACTCACCAGAAGGTGAGAAATTGGCTACACACCATTTCATGCCCCTAAAGGCACGACCGATATATCCCAATCCCGAAATTCAACTACGAGCTTTTTAACCGCAACAACACTAATATACGCTATTGGAGCTGGAATTACCGCGGCTGCTAATACCAGACTTGCCCTCCAA
+
DDDDDIIIIIIIFIHIIIIIIIIIIIIIIIIIHIIIIIIIIHHIIIHIIIIIIIIIIIIIIIIIIIIIIIIIIEHIIIIIIHIIIIIIIFHHHIIIIIIHIHHHHIIHHHHHHHHIIIIHIHHHIIIIIIIHHIIIIIHHHIIIIIIIHIIIIIIHIHIIIIIIIIIIIIIIHIHEHHHIIIIIIIIIHIHHIIHHHIHHIIIIIIIIIIIIIIIHGIHIIIHIIIIIIIHIIHIIIIIIIIIIHHHGHHFIIIIIIIHIIIIIIIIIIIIIIIIHIIIIIIIIIIIIIIIIIIIHHHHIIIIIIIIIIIIIIHIIIIIIIIIIIIIHIIIIIIIIIIIIIIIHDDDDD
@HISEQ:969:HM2KJBCX2:2:1101:9686:73469 2:N:0:ACTATGCA
ATTCAGATGGCACCCAACTTCCCTATTAATCATTACGTCAATCCTAGAAACCAACAAAATAGGATCAAACGTCCTATTTCATTATTCCATGCTAATGTATTCAAGCGTTAGCCTGCTTTAAACACTCTAATTTTTTCAAAGTAACAGTCCTGTTTCCCTGCAACACCAAATTAATGGCATTACAGTTCTTCAGAAAGGAGGAATCAGCGAAGCCAGTGCATACCAGTGGCACGACCAACCTGCTGACCCCGAAATTCAACTACGAGCTTTTTAACTGCAACAACTTTAATATACGCTATTGGAGCTGGAATTACCGCGGCTGCTGGCACCAGACTTGCCCTCCAA
+
DDDDDIIIIIIIIIIIIIIHIIIIIIIIIIIIIIIIIHIIIIIIHHIIIIIIIIIIHHIIGHHIIHIHHHHEHIIIIHIIIIIIIIIIIGHHIIIIIIIHIIHIIIIIIIIIIIIIIIIIIHIHHIIIHIIIIIIIIIIIIIIIIIIIIIIIIIIIIIIIIIIIIIIIIIHIIIIHHHFIIIIIIIIIIIIIIIIIIIIIIIIIIIIIIIIIHIIIHIIIIIIIIIIIIIIIIIIIIIIIIIHGIHIIIIIIIIIIIIIIIIIIIIIIIIIIIIIIIIIIIIIIIIIIIIIIIIIIIIIIIIIIIIIIIIIIIIIIIIIIIIIIIIIIGIIIHIIIIIIIDDDDD
@HISEQ:969:HM2KJBCX2:2:1101:14904:73000 2:N:0:ACTATGCA
ATTCAGATGGCACCCAACTATCCCTATTAATCATTACGGTGATCCTAGAAACCAACAAAATAGAACCATGCCGTCCTATTCTATTATTCCATGCTAATGTATTCGAGCAAAAATGCCTGCTTTAAACACTCTAATTTTTTCAAGGTAAAGGTCCTGGATCCGCAAGACACCCAATTAAGGACATCAAGTTTCTCCAGAAGGTGAGAAATCAACAGCGACAGTTCATACCCCTTAAGGCATGACCATCACGTCAATCCCGAAATTCAACTACGAGCTTTTTAACTGCAACAACTTTAATATACGCTATTGGAGCTGGAATTACCGCGGCTGCTGGCACCAGACTTGCCCTCCAA
+
DDDDDIIIIIIIIIIHIIIIIIIIIIIIIIHIIIIIIIIIIIIHIIIIHIIIIIIIIIIIIIHHHHFHIHHHIIIIIIIIIIIIIIIIIIIIIIIIIIGIIHHIIIIIIIIIIIIIHIIIIIIIIIIIIHIIIIIIIIIIIIIIIIIIIHIIIIIIIIIHHIIIIIIIIIIIIIIIIIIIIIIIIIIIIIIIIIIIIIIIIIIIIIIIIIIIIIIIIIIIIIIIIIIIIIIIIIIIHIIIIIIIIIIIIIHFIIIIIIIIIIIIIIIIIIIIIIIIIIIIIIIIIIIIIIIIIIIIIIIIHIIIIIIIIIIIIIIIIIIIIIIIIIIIIIIIIIIIIIIIIIIIIIIIDDDDD
@HISEQ:969:HM2KJBCX2:2:1101:19684:73459 2:N:0:ACTATGCA
ATTCAGATGGCACCCAACTATCCCATTAATCATTACGTCAATCCTAGAAACCAACAAAATAGGATCGAACGTCCTATTTCATTATTCCATGCTAATGTATTCAAGCGTTAGCCTGCTTTAAACACTCTAATTTTTTCAAAGTAACAGTCCTGTTTCCCTGCAACACCAAATTAATGACATTACAGTTCTTCAGAAAGGAGGAATCAGCGAAGCCAGTGCATACCAGTGGCACGACCAACCTGCTGACCCCGAAATTCAACTACGAGCTTTTTAACTGCAACAACTTTAATATACGCTATTGGAGCTGGAATTACCGCGGCTGCTGGCACCAGACTTGCCCTCCAA
+
DDDDDHHHEHHIIIIIGGHHIIII<<DGHHGCHHEEHHCEHEGHCFC1CCFCFGCH?HHHHFHHHEC=?C/C1<DCGGHFHHHFEHFCCEG1C@GGHHHGGE@FCCHHIGIIIHHHBGHE@GCE@?HHCHCHHHII@AHIIHGECCHHCHHGIIFDE@HHCHHHIHHHHFCEHEHHIHGIIIIIIHHIHEGIHIHIIIIIGIHIIIGIIIHHHFHHFHEIHHGIIGIFHFHIFGGFGIFHEGHFFA/HHFHIIIIIIIIHEFHFHEHHGEIHIHGHIIIIIIHGHIIIIIHIIIIHGIIHH@IIGIHHHHHHHIIHIHIIHHIIIIIIIIIIIIIIIHGF@@DDD
@HISEQ:969:HM2KJBCX2:2:1101:20470:73403 2:N:0:ACTATGCA
ATTCAGATGGCACCCAACTATCCCTATAATCATTACGGTGATTCAGAAACCAACAAAACAGGACCACCGTCCTATTTTATTATTCCATGCTAATGTATTCAGACATAAGCCTGCTTTGAACACTCTAATTTTTTCAAGGTAAAGGTCCTGGTTTCCTACCACGCTAAATTAATAACATGATAGTTCCCCAGAAGGTAGAAATTCTACACGCCAGTACAGACAATAGCCCGACCAACGATAGAACCCCGAAATTCAACTACGAGCTTTTTAACTGCAACAACTTTAATATACGCTATTGGAGCTGGAATTACCGCGGCTGCTGGCACCAGACTTGCCCTCCAA
+
CDDDDIIIIHIHIIIIIIIIIIIIIIIIIIIIIIIIIIIHIIIFGHIIIIIHIIIIIIIIIIIIIIIHIFEHHIIIIIHIIIIIIIIIIHFHII@GHIIHHEHHHIIIEIIHIHIHIHIHIHIGIIIHGHHIIHIIIHIIIIHHHHHEHGIHIHGHHIIIHDHGHIIHHHIIIIIIIIIIIIIHGDIIHIHIIHIHIHIIIIHGIIIIIIHIIIII=IIIIHHHHHHIIIIIIIGIIIHHGIIIIIIIIIIIIIIIIIIIIIIIIIIIIIIIHIIIIIIIIIIIIIIIHHIIIIIIIIIIIIIIIIIIIIIIIIIIIIIIIIIIIIIIIIIIIIIIIDDDDD
@HISEQ:969:HM2KJBCX2:2:1101:1740:74745 2:N:0:ACTATGCA
ATTCAGATGGCACCCAACTATCCCTATTAATCATTACGTCAATCCTAGAAACCAACAAAATAGGATCGAACGTCCTATTTCATTATTCCATGCTAATGTATTCAAGCGTTAGCCTGCTTTAAACACTCTAATTTTTTCAAAGTAACAGTCCTGTTTCCCTGCAACACCAAATTAATGACATTACAGTTCTTCAGAAAGGAGGAATCAGCGAAGCCAGTGCATACCAGTGGCACGACCAACCTGCTGACCCCGAAATTCAACTACGAGCTTTTTAACTGCAACAACTTTAATATACGCTATTGGAGCTGGAATTACCGCGGCTGCTGGCACCAGACTTGCCCTCCAA
+
DDDDDIIIIGHIIIIIIIIIIIIIIIIIIIIIIIIIIIIIIIIIIIIIIIIHIIIIIIIIHHHHIIIIGIIIIIHIIIIIIIIHIIIHHHIIGIIIIIIIHIHHHIIIHIIIIHIIIIIIIIIIIIIIIIHIIIIIIIIIEIIIIIIIIIIIIIIIIIIIIIHHIHIIIHHGHIIIIIIIIIIIIIIIIIIIIHIIIIIIIIHHIIIII<HHIIIIIIIIIIIIIIIIIIHIIIIIIIIIIIIHGIIIIIIHHIIIIIIIIIIIIGIIIIIIIIIIIIIIIIIIIIIIIIIIIIIGIIIIIIIIIIIIIIIIIIIIIIIIIIIIIIIIIIIIIHIIIIIIIDDDDD
@HISEQ:969:HM2KJBCX2:2:1101:7534:74898 2:N:0:ACTATGCA
ATTCAGATGGCACCCAACTATCCCTATTAATCATTACGTCAATCCTAGAAACCAACAAAATAGGATCAAACGTCCTATTTCATTATTCCATGCTAATGTATTCAAGCGTTAGCCTGCTTTAAACACTCTAATTTTTTCAAAGTAACAGTCCTGTTTCCCTGCAACACCAAATTAATGACATTACAGTTCTTCAGAAAGGAGGAATCAGCGAGACCAGTACGTACCAATGGCACGACCAACCTGCTGACCCCGAAATTCAACTACGAGCTTTTTAACTGCAACAACTTTAATATACGCTATTGGAGCTGGAATTACCGCGGCTGCTGGCACCAGACTTGCCCTCCA
+
CDCDDIIIIGIIIIIIIIIIIIIGIIIIIIIHGIIIIIIIIIIIGIIIIHGGHHIIHHHIIEHIEHHHHIIIIIIIEEHHIIIIIHIIIHGHIIHIIIIIIIIHHHIIIIIIIIIIIIIHHHHIIIIIIIIIIIHIGHIIIIIIIIIIIIIIIHIIIHIIIIIIIIIIIIIIIIIIIIIIIIIIIIIIHIIIIIIIIIHIIIIIIIIIIHFHIIIIIIIIIIIIIIIIIIIIIIIIIII<IIIHIHHIIIHIIHIIIIIIIIIIIIIIIIIIIIHIHIIIIIIIGHIIIHIIIIIIIHIHIIHHIIIIIIIIIIIIHIIIIIIHIIIIIIIIIIIIIIIIDDDDD
@HISEQ:969:HM2KJBCX2:2:1101:9955:74890 2:N:0:ACTATGCA
ATTCAGATGGCACCCAACTATCCCTATTAATCATTACGGTGATCCTAGAAACCAACAAAATAGAACCATGCCGTCCTATTCTATTATTCCATGCTAATGTATTCGAGCAAAAATGCCTGCTTTAAACACTCTAATTTTTTCAAGGTAAAGGTCCTGGATCCGCAAGACACCCAATTAAGGACATCAAGTTTCTCCAGAAGGTGAGAAATCAACAGCGACAGTTCATACCCCTTAAGGCATGACCATCACGTCAATCCCGAAATTCAACTACGAGCTTTTTAACTGCAACAACTTTAATATACGCTATTGGAGCCGGAATTACCGCGGCTGCTGGCACCAGACTTGCCCTCCAA
+
BDDDDIIIIHIIIHIIIIIIIHHHIIIIIHIIIIIIIIIIIIIIIIIIIIHHIIIIIHIHHIIIHGHIIHIIHHDHHIIIIIIIIIIIGHIIGIHHHIH<CGHIIHHIIIIIIIHHIIIIIIHHIHHIIHIIIIIIIIIIIIIIIIIIIIIIHIIIIIHIHIGIIIIIIIHIIIIHIIIIIIIIIIIIHIIIIIIIIIIIIIIIIIIIIIIIIIIHIIIIIIIHIIIIIIIIIIIIIIIHIHIHIIIIIIIHIIIIIIIIIIIIIIIIHHHIHGHIIIIHIHHIIIIIIIIIIIIIIIHHHIIIHIIIIIIIIIIIIIIGIIIIIIIIHIIIIIIIHIHIIIIIIIIIDDDDD
@HISEQ:969:HM2KJBCX2:2:1101:8335:75816 2:N:0:ACTATGCA
ATTCAGATGGCACCCAACTATCCCTATTAATCATTACGGTGATCCTAGAAACCAACAAAATAGAACCATGCCGTCCTATTCTATTATTCCATGCTAATGTATTCGAGCAAAAATGCCTGCTTTAAACACTCTAATTTTTTCAAGGTAAAGGTCCTGGATCCGCAAGACACCCAATAAAGGACATCAAGTTTCTCCAGAAGGTGAGAAATCAACAGTAACAGTTCATACCCCTTAAGGCATGACCGTCACGTCAATCCCGAAATTCAACTACGAGCTTTTTAACTGCAACAACTTTAATATACGCTATTGGAGCTGGAATTACCGCGGCTGCTGGCACCAGACTTGCCCTCCAA
+
0B<0DC?@HHI?<<GHIHHI1CGCHHHFHGHIEH@G@1GHHEC<1<FGE?F1<DGEH1CHE?1DDF<FH?11<<//0<<<1<<1DC1<11<<1<1<C1<1DG1HGGIIHHGCIHHGEIIIIH8GGBEHHIHHHIIHIH8F8HGIGHGEEIIIHEHHHIHHDHEEGHHIIHIHIIIHHH9IIIHHIIIHCHHGHHFIHHIIHEEIIIIIIFIIHIGIHHFH@HCHHHGIHCIHIIHIIHHHHIHIIIIIHHHFHIHIHHFIHHHIIIIHHHHHHHHIHIHIHHHIIIIIIIIIIIIIIIIIHIIIIIIGIHIIHHIHIHHHHHIIHIHIIIIIIIIIIIIIIIIHHIIIDDDD@
@HISEQ:969:HM2KJBCX2:2:1101:19293:76161 2:N:0:ACTATGCA
ATTCAGATGGCACCCAACTATCCCTATTAATCATTACGTCGATCCTAAAAACCAACAAAATAGAATCAAACGTCCTATTTCGTTATTCCATGCTAATGTATTCAAGCGTGAGCCTGCTTTAAACACTCTAATTTTTTCAAAGTAACAGTCCTGATTCCCCATGACACCAAATTAATGACATCATGGTTCGTCAGAAGGTAGGAATCAATAATACCAGTACGTACAATAGCACGACCAATAAATTGATCCCGAAATTCAACTACGAGCTTTTTAACTGCAACAACTTTAATATACGCTATTGGAGCTGGAATTACCGCGGCTGCTGGCAACAGACTTGCCCTCCAA
+
DDDCDIIIIHIIIIIIIIIHIIIIIIIIIIIIIIIHIIIIIIIIIIIIIIIIIIIIIIHIIIHHIIIIIIIGIIIIIIIIGIIIIIIIIIIIHGHHIIIIIIIIIIHIIHHHHIIIIIIIIIIIIIIIIIIIIIIIIIIIIIIIIIIIIIIIIIIIIIIIIIIIIHIIIIIHIIIIIIIIIIIIIIIHIIIIIIIIIIIIIIIIIHIIIIIIIHIIIIIIHIIIIIIIIIIIIIIIIIIIIIIHIIIIIIIIIIIIIIIIIIIIIIIIIIIIIIIIIIIIIIIIIIIIIIIIIIIIIIIIIIIIIIIIIIIIIIIIIIIIIIIIIIIIIIIIIIIIIIIIDDDDD
@HISEQ:969:HM2KJBCX2:2:1101:18050:75993 2:N:0:ACTATGCA
ATTCAGATGGCACCCAACTATCCCTATTAATCATTACGGTGATCCTAGAAACCAACAAAATAGAACCATGCCGTCCTATTCTATTATTCCATGCTAATGTATTCGAGCAAAATGCCTGCTTTAAACACTCTAATTTTTTCAAGGTAAAGGTCCTGGTTCCACATGACACCCAATTAAGGACATCATGCTTCTCCAGAAGGTGAGAAATCAACTGCGACAGTTCATACCCCTTAAGGCACGACCATCACGTCAATCCCGAAATTCAACTACGAGCTTTTTAACTGCAACAACTTTAATATACGCTATTGGAGCTGGAATTACCGCGGCTGCTGGCACCAGACTTGCCCTCCAA
+
DDDDCIIIIGHIIHHIIIIIIIIIIIIIIIGHHIIIIIIIHIIGHHIIHIIIIIIIIIIGGGEEHHHIHGECDHHHHHHHHIHIHFIIIIGIHHIIIIIIHDGHIHHIHFHHIHGIIIIIIIIHHHHHHIIHHHIIHHEIIIIIHHIIIIIIHIHIIIIIIIIIIIHHHIIIHIIIIIIIIHIIHHIIIHHIGIIIIIGHIHGIIHGIIIIIIIIIIIIIIHHHIIHHHHHHHIIIIIIIIIHIIIIIIIHIIIIIIIIIIIIIIIIHHIIIIIIIIIIIIIIIIIIIIHIHIIHIHIHGIIIHIIIIIIHIIHIIIIIIIIHIIHIIGIIIIIIIIIHIIIIIIHHADDDB
@HISEQ:969:HM2KJBCX2:2:1101:7481:77243 2:N:0:ACTATGCA
ATTCAGATGGCACCCAACTATCCCTATTAATCATTACGTCAATCCTAGAAACCAACAAAATAGGATCGAACGTCCTATTTCATTATTCCATGCTAATGTATTCAAGCGTTAGCCTGCTTTAAACACTCTAATTTTTTCAAAGTAACAGTCCTGTTTCCCTGCAACACCAAATTAATGACATTACAGTTCTTCAGAAAGGAGGAATCAGCGAAGCCAGTGCATACCAGTGGCACGACCAACCTGCTGACCCCGAAATTCAACTACGAGCTTTTTAACTGCAACAACTTTAATATACGCTATTGGAGCTGGAATTACCGCGGCTGCTGGCACCAGACTTGCCCTCCAA
+
DDDADHHIIIIIIIIIIIIIHIIIIIIIIGIIIIIIIIIIHIIIIIIIIIIHIIIIHIIIIIGHIIIGHIHIHIHHIIIIIIIGHIIIIIIIIIIIHIIIHGIIIIIHIIIIIHIIIIIIIHHHIIIIIIIIIIIHIHIIIIIIIIIIHIIIIIHIIHIIIIIIIIIIGIHHIIIIIIIIIIIIIIIIIIIHHIHIHIIIHIIIHHIIIIIIIIHHIIIIIIIHIIIIIIIIIIIIIIHIIIIHGHHHGIIIIHIIIIIIIIIIIIIIIIIIIIHIIIIIIIIIIIIIIIIIIIIIIIIIIIIIIIIIIIIIIIIIIIIIIIIIIIIIIIIIIIHIIIIIIDDDDD
@HISEQ:969:HM2KJBCX2:2:1101:19141:77130 2:N:0:ACTATGCA
ATTCAGATGGCACCCAACTATCCCTATTAATCATTACGTCAATCCTAGAAACCAACAAAATAGGATCGAACGTCCTATTTCATTATTCCATGCTAATGTATTCAAGCGTTAGCTTGCTTTAAACACTCTAATTTTTTCAAAGTAACAGTCCAAATTCCCCGCAACACCAAATTAATGGCATTACGGATCATCAGGAAGGAGGAATCAGTGAGACCAGTACATACCAGAGGCATGACCAATCTACTAACCCCGAAATTCAACTACGAGCTTTTTAACTGCAACAACTTTAATATACGCTATTGGAGCTGGAATTACCGCGGCTGCTGGCACCAGACTTGCCCTCCAA
+
BDCADIIIHHIIHHIIIIIIHIIIIIIIIIIIIIIIIIIIIIIGIIIIIIIIHIIIIIIHIIIIIIIDEHHDHHIIIIIIIIIIIIIFHIIIIIHIIIHIIHHGIIIHGHHIIIIIIIIIIIIHIIIIIIIIIIIIIHIIIIIIIIHGHHHHHIIIIIIIHIIHHHIHIIIIIIIIIIIIIIIIIIGIIIIIIIIIIIIIHHIIIIIIIIHIIIIIHIIIIIIIIIHIIIIIIIIIIIIIIIIIHIHIIIIIIIIHIIIIIIIIIIIIIIIIIIIIIIIIIIIIIIIIIIIIIIIIIIIIIIIIIIIIIIIIIIIIIIIIIIIIIIIIIIIIIIIIIIIIIDDDDD
@HISEQ:969:HM2KJBCX2:2:1101:16982:78418 2:N:0:ACTATGCA
ATTCAGATGGCACCCAACTATCCCTATTAATCATTACGTCGATCCTAGAAACCACCAAAATAGAATCAAACGTCCTATTTCATTATTCCATGCTAATGTATTCAAGCGCGAGCTTGCTTTAAACACTCTAATTTTTTCAAAGTAACAGTCCTGATTTCCCGCGACACCAAATTAATGACATCGTGGTTCGTCAGAAGGGAGAAACCAATAATGCTAGTACGTACAAAGTACGACCGACATATTAGTCCCGAAATTCAACTACGAGCTTTTTAACTGTAACAACTTTAATATACGCTATTGGAGCTGGAATTACCGCGGCTGCTGGCACCAGACTTGCCCTCCAA
+
<0<D@<1<<@F?FEGEHE?GHHHGC<<CGHHCGHEG111<<EHICHHEEHHCGH1<<DE@EECEC@@?@FHH@FE0C<<1<FHH1D1DF1<1<DG@F@<161<CE@C0<E/@G/@<FB<6<CGH9HFEE<HHFH@GHGG1D@GHEHFFCHHHACCC9HCDFC;.<ECEH??DGEHFD?HEHE/CC<:D<GGG<C0C@?HD008/<@CHFF1<EHDA</<HFA@@GHGF6FE<:CCD<1@G<1CD:<//1<F1HCC<10HE?GD1@E1@F<11<HHGCG1F1F1HFCF<100<C?C<11CD1CEF1<1@H@<</CCCGFCCGCCHHD<<F1<<1EED/01@?@@@
@HISEQ:969:HM2KJBCX2:2:1101:11228:79040 2:N:0:ACTATGCA
ATTCAGATGGCACCCAACTATCCCTATTAATCATTACGTCAATCCTAGAAACCAACAAAATAGGATCGAACGTCCTATTTCATTATTCCATGCTAATGTATTCAAGCGTTAGCCTGCTTTAAACACTCTAATTTTTTCAAAGTAACAGTCCTGTTTCCCTGCAACACCAAATTAATGGCATTACAGTTCTTCAGAAAGGAGGAATCAGCGAAGCCAGTGCATACCAGTGGCACGACCAACCTGCTGACCCCGAAATTCAACTACGAGCTTTTTAACTGCAACAACTTTAATATACGCTATTGGAGCTGGAATTACCGCGGCTGCTGGCACCAGACTTGCCCTCCAA
+
DDDDCHIIIIIIIIIGIIHHIIIIIIIIIHIHHHIIHIHIHIIGIIIIHIIIIHIHIHHHHHIHGIIIHIIIIIIIIIHIIHHIIIIIIIIIIHIIIIIIIHIIIHIIIIIIIIIIIHIIIIIIIHIIIIHIIIIIHIGIIIIIIHIIIIIIIHIIIIIHIHIIIIHIIIHIIIIIIIIIIIHEHHIIIIIIIIIIIIIIHIIIHIIIIIIIIIIIIIIIIHHIIIIIIIIIIGIIIIIIIHHCFIIIIIIIIHIHHIIIIIIIIIIIIIIIIIIIIIIIIIIIIHHIIIIIIIIIIIIIIIIIIIIIIIIIIIIIIIIIIIIIIIHIIIIIIIIIIIHIIDDDDD
@HISEQ:969:HM2KJBCX2:2:1101:15513:80437 2:N:0:ACTATGCA
ATTCAGATGGCACCCAACTATCCCTATTAATCATTACGGTGATCCTAGAAACCAACGAAATAGAATCAGTCCGTCCTATTTCATTATTCCATGCTAATGTATTCAGACGTTAGCCTGCTTTAAACACTCTAATTTTTTCAAAGTAACAGTCCTGATTTCCCATCACACCAAATAAATGGCATGAAAGTTCCTCAGAAGGTAGAGATTCATCTCACCAGTACAGACAATTAAGCCTGACCAATGGGTAAACCCCGAAGTTCAACTACGAGCTTTTTAACTGCAACAACTTTAATATACGCTATTGGAGCTGGAATTACCGCGGCTGCTGGCACCAGACTTGCCCTCCAA
+
DCDDDHIIIIHIIH@HIHIIGHIHIIGIIEHIIIIIIHIIHIIIHHICHHEFHHIIIIIIIIICHHIIGHHHHHHDHHIFHHIIIIIIHHIIIGI1FHHHHHHFHHIIIIIIIEFHHIFHIHIHEHHHGHHHIIHHHHHGHHHIGIIIIIEHH7GHCHGGHHHHEHIIIHHHCHGHHCGHIIIHIHHHHHHHIIIHIIIHHIIHHFHHIIIHIIIHHIHHHIIHHHGIIIII;HI<IGIHHHDCIHDHHHIIHHIHHHIHIIIIHHFHHHEHFIIHHGIHH@HHHGCEIIHIIHHIHGHIGIHIIIHIHG@FHFHHHHHDHECHIHHGE@CC@HHFIIIIIIIDDDDD
@HISEQ:969:HM2KJBCX2:2:1101:2059:79474 2:N:0:ACTATGCA
ATTCAGATGGCACCCAACTATCCCTATTAATCATTACGTTGTACCTAGAAACCAACAAAATAGGTTCGAACGTCCTATTTCATTATTCCATGCTAATGTATTCAAGCGTTTGCCTGCTTTAAACACTCTAATTTTTTCAAAGTAACAGTCCTGACTCCCCACAACACCAAATTAATGACATCATGGTTCATCAGAAGGGAGAAATCAACGACGCCAGTGCGTACCGAAGGCACGACCGACGTATTGATCCCGAAATTCAACTACGAGCTTTTTAACTGCAACAACTTTAATATACGCTATTGGAGCTGGAATTACCGCGGCTGCTGGCACCAGACTTGCCCTCCAA
+
DDDDDIIIIIIIIIIIIIIIIIIIIIIIIIIIIIIIIIIIIIIIIIIIIIIIIIIIIIIIIIIIIIIIIIIIIIIIIIIHHIIIIIIIIIIIGHGHIIIIHGHEHHIIIIIIHIIHHHII=IIIIIIIIIIIIIEHHIIHHHHHHIIIHHHHGHIIIIIIIIIHHGH<HI9HCHFH;FHHHHH:/CHGHIHIHHGIHGHHHIH?FDHHECDF=EHHHFHG=HGH?DE?HHEEHEF<5H?HGGDC<<FHHH<1GD1HHHC<GIHHF1HIIHGE?EDE@?GHIHHHG?D1D1HH@<<11<1?HHHHFHED<?HIIHIIHHCHEGECHFE1HH@FFCHHHG<@@<0DD<
@HISEQ:969:HM2KJBCX2:2:1101:1746:80018 2:N:0:ACTATGCA
ATTCAGATGGCACCCAACTATCCATATTAATCATTACGTCAATCCTAGAAACAAACAAAATAGGATCGAACGTCCTAGTTCACTATTCCATGCTAATGTATTCAAGCGTTAGCCTGCTTTAAACACTCTAATTTTTTCAAAGTAACAGTCCTGTTTCCCTGCAACACCAAATTAATGGCATTACAGTTCTTCAGAAAGGAGGAATCAGCGAAGCCAGTGCATACCAGTGGCACGACCAACCTGCTGACCCCGAAATTCAACTACGAGCTTTTTAACTGCAACAACTTTAATATACGCTATTGGAGCTGGAATTACCGCGGCTGCTGGCACCAGACTTGCCCTCCAA
+
<@00D1<<111DH1D?C0FEHI1111<11<F1<FCHH?<DC<1D1DCCCFEH1<E1<1DH1FHHI1<00<</D1D0F11<<11<D<CG@HH1C<DGHIHIHHIHIHDFHHHH7HHCHHHGHHFHHIGHHGG>EEEHHHHHHIHHHGGIIIIIHHIIIIIHHIIIIIHHHEH@H:IIIIIIIHII;;IIHIHIIIIIII;IHIIIIIIIIIIIGIGGIIGGHGIIIIIIGHIGIGIIIGHIIGIHCIIIGIIIIIIIIIIIIIIHHIIIIIIIIHGHHGIIIIIHIIIIIIIIIIIIIIIIHIIIIIIIIIIIIIIIIIIIIIIIIIIIIIIIIIIHHHIIIDDDDD
@HISEQ:969:HM2KJBCX2:2:1101:8021:80481 2:N:0:ACTATGCA
ATTCAGATGGCACCCAACTATCCCTATTAATCATTACGTCAATCCTAGAAACCAACAAAATAGGATCAACGTCCTATTTCATTATTCCATGCTAATGTATTCAAGCGCGAGCCTGCTTTAAACACTCTAATTTTTTCAAAGTAACAGTCCTGATTCCCCACCACACCAAATTAATGACATGATGGTTCGTCAGAAGGTAGAAATCAGTAACACCAGTACGTACCGAAGGCACGACCAGCGTACTAATCCCGAAATTCAACTACGAGCTTTTTAACTGCAACAACTTTAATATACGCTATTGGAGCTGGAATTACCGCGGCTGCTGGCACCAGACTTGCCCTCCAA
+
DDDDDIIIIIIIIIIIIIIIIIIIIHIIIIIIIIIHIIIIIIIIFIIIIIIIIIIIGIIIIIIIGHIIIIIHFHHIIIIIEHHIIHIIIIIIGHIIIIIIIIHIIIIIIIIIIIIIIIIIIIHIIIIIIIIIIIHIIIIHIHIIIIIHHIIIIIIIIGHFFHHIHIHIIIIIIIIIIIIIIIIIIIIHIIIIIIIIIIIIIIIIIIIIIIIIIIIIIIIIIIIIIIIIIIIIIIIIIIIIIIHHIHIHGIIIIIIIIIIIIHIIIIIIIIIIIIIIIIIIIIIIIIIIIIIIIIIIIIIIIIIIIIIIIIIIIIIIIIIIIIIIIIIIIIIIIIIIIIIIDDDDD
@HISEQ:969:HM2KJBCX2:2:1101:9625:80437 2:N:0:ACTATGCA
ATTCAGATGGCACCCAACTATCCCTATTAATCATTACGTTGATCCTAGAAACCAACAAAATAGAATCGAACGTCCTATTTCATTATTCCATGCTAATGTATTCAAGCGCGTGCCTGCTTTAAACACTCTAATTTTTTCAAAGTAACAGTCCTGATTCCCCACGACACCAAATTAATGACATCATGGCTCCTCAGAAAGGAGAAACCAATAACACCAGTACATACCAGAGGCATGACCGACGTATTGATCCCGAAATTCAACTACGAGCTTTTTAACTGCAACAACTTTAATATACGCTATTGGAGCTGGAATTACCGCGGCTGCTGGCACCAGACTTGCCCTCCAA
+
DDDDDIGHIHIIIIIIIIIIIIIIIIIIIIIIIIIIIIIIIIIFIIIIIHIIIIIIIIIIIIHIIIIIIHIIIIIIIIIIFIIIIIIIIIIIHIIIIIIIIIIIIIIIIIIIIIIIIIIIIIIIIIIHHHIIHHIGHHIIIIIIIIHIHIHIIIIIIIIIIIIIIIHIIIIIIIIIIIIIIIIIIIIIIIIIIIIHIIIIIIIIIIIIIIIHHIIIIIIIIIIIIIIIIIIIHHHIIIIIIIIHFIIIIIIIIIIIIIIIIIHIIIIIIHIIHIHIIIIIIIIHIIIIIIIIIHIIIIIIIIIIIIIIIIIIIIIIIIIIIIIIIIIIIIIIIHIHIIIIIDDDDD
@HISEQ:969:HM2KJBCX2:2:1101:2080:81216 2:N:0:ACTATGCA
ATTCAGATGGCACCCAACTATCCCTATTAATCATTACGTCAATCCTAGAAACCAACAAAATAGGATCAAACGTCCTATTTCATTATTCCATGCTAATGTATTCAAGCGTTAGCCTGCTTTAAACACTCTAATTTTTTCAAAGTAACAGTCCTGTTTCCCTGCAACACCAAATTAATGACATTACAGTTCTTCAGAAAGGAGGAATCAGCGAGACCAGTACGTACCAATGGCACGACCAACCTGCTGACCCCGAAATTCAACTACGAGCTTTTTAACTGCAACAACTTTAATATACGCTATTGGAGCTGGAATTACCGCGGCTGCTGGCACCAGACTTGCCCTCCAA
+
DDDDDIIIIIIIIIIIIIIIIIIIIIIIIIIIIIIIIIIIHIIHHIIIIIIIIIIIIIIIIIIIIIIIIIIIIGHHIHIIIIIIIIIIIHIIIIIIIIIIIIIIIIIHIIIHHIIIIIHIIIIIIIIIIIIIIIIIIIIIIIIIIIHIIIIIIHHIIIIIIIIIIIIIIHIHIIIIIIIIIIIIIIIIIIIIIIIIIIIIIIIIIIIIIIIIIIIIIIIIIIIIIIIIIIIIIIIIIIIIIIIHHIIIIIIIIIIIIIIIIIIIIIIIIIIIIIHIIIIIIIIIIIIIIIIIIIIIIIIIIIIIIIIIIIIIIIIIIIIIIIIIIIIIIIIIIIIIIIIIIDDDDD
@HISEQ:969:HM2KJBCX2:2:1101:2438:81175 2:N:0:ACTATGCA
ATTCAGATGGCACCCAACTATCCCTATTAATCATTACGTCAATCCTAGAAACCAACAAAATAGGATCGAACGTCCTATTTCATTATTCCATGCTAATGTATTCAAGCGTTAGCCTGCTTTAAACACTCTAATTTTTTCAAAGTAACAGTCCTGTTTCCCTGCAACACCAAATTAATGGCATTACAGTTCTTCAGAAAGGAGGAATCAGCGAAGCCAGTGCATACCAGTGGCACGACCAACCTGCTGACCCCGAAATTCAACTACGAGCTTTTTAACTGCAACAACTTTAATATACGCTATTGGAGCTGGAATTACCGCGGCTGCTGGCACCAGACTTGCCCTCCAA
+
DDDDDIIIIIIIIIIIIIIIIIIIIIIIIIIIIIIIIIIIIIIHHHIIIIIIIIIIIGIIIHIIIIIIIIIIIHIIIIIIIIIIIIIIIIIIIIIHIHFHIIIIIIIIIIIHIIIIIIIIIIIIIIIIIIIIIIIIIIIIIIIIHIHIIIIIIIIIIHIIIIIIIIIIIIIGHHHIIIIIIIIIIIIIIIIIIIIIIIIIIGIIIIIIIIIIIIIIIIIIIIIIIIIIIIIIIIIIIIIIIIIHHIIIIIIIIIIIIIIIIIIIIIIIIIIIIIIIIIIIIIIIIIIIIIIIIIIIIIIIIIIIIIIIIIIIIIIIIIIIIIIIIIIIIIIIIIIIIIIIIDDDDD
@HISEQ:969:HM2KJBCX2:2:1101:8940:81273 2:N:0:ACTATGCA
ATTCAGATGGCACCCAACTATCCCTATTAATCATTACGTCAATCCTAGAAACCAACAAAATAGGATCGAACGTCCTATTTCATTATTCCATGCTAATGTATTCAAGCGTTAGCTTGCTTTAAACACTCTAATTTTTTCAAAGTAACAGTCCAGATTCCTCGCAACACCAAATTAATGGCATTACGGCTCATCAGGAAGGAGGAATCAGTGAGACCAGTACATACCAGTGGCATGACCAACCTACTAACCCCGAAATTCAACTACGAGCTTTTTAACTGCAACAACTTTAATATACGCTATTGGAGCTGGAATTACCGCGGCTGCTGGCACCAGACTTGCCCTCCAA
+
<DDD@?HEHCHH@EGHHHII@CFCHHHHHEHHHHIHEGHHHFHF1CCECHHHIIHIGFFHIHIIIFECCEHCFHHHCCHIIFHHHCECFEH1FG?EGGCFH@HHHDHF@CG@?IIHEEEHHGAF<EFIIIIIHIHFGIHHHGGHIIFIHHHHHHAGDEEDGHIIIIIHHG@GEHIIIIIIIHHIIIHGIIIIIHEFIIIIHIIHHIIIIIIHGIIIIIHIIIIII;HIIGIIHHEIIHGIIHHGCHFIHIHIIIIHHIIIIIHIHGIIIIIHHHHHHHIIHIIIIHHIIHHHGCHGHIIIHCIIIHHIIIIHIHGHHIHIIIIIIIIIIIIIHIHIIHIIIDBDDB
@HISEQ:969:HM2KJBCX2:2:1101:7688:82144 2:N:0:ACTATGCA
ATTCAGATGGCACCCAACTATCCCTATTAATCATTACGTCAATCCTAGAAACCAACAAAATAGGATCGTCGTCCTATTTCATTATTCCATGCTAATGTATTCAAGCGTTAGCCTGCTTTAAACACTCTAATTTTTTCAAAGTAACAGTCCTGTTTCCCCGCAACACCAACTTAATGGCATTACGGTTCTACAAGAAGGAGGAATCAGCAAAGCCAGTGCATACCAGTGGCACGACCAACTTGCTGACCCCGAAATTCAACTACGAGCTTTTTAACTGCAACAACTTTAATATACGCTATTGGAGCTGGAATTACCGCGGCTGCTGGCACCAGACTTGCCCTCCAA
+
DDDDDIIIIIIIIIIEHIHIIIIIIIIIIIIIIIIIIIIIIIIIIIIIIIIIIIIIIIIIIIIHIIIIIIIHIIIIIHHIIIHIIIIIIIIIHIGIIHIIIIIIIIIIIIIIIIIIIIIIIHIIIIIIIIIIIIIIIIIIIIIIIIIIIIIIIHIIIIIIIIIIIIIIIIIIIIIIIIIIIIIIIIIIIIIIIIIIIIIIIIIIIIIIIIIIIIIIIIIIIIIIIIIIIIIIIIIIIIIIIIHIIIIIIIIIIIIIIIIIIIIIIIIIIIIIIIIIIIIIIIIIIIIIIIIIIIIIIIIIIIIIIIIIIIIIIIIIIIIIIIIIIIIIIIIIIIIIIIIIDDDDD
@HISEQ:969:HM2KJBCX2:2:1101:1704:83121 2:N:0:ACTATGCA
ATTCAGATGGCACCCAACTATCCCTATTAATCATTACGTCAATCCTAGAAACCAACAAAATAGGATCAACGTCCTATTTCATTATTCCATGCTAATGTATTCAAGCGCGAGCCTGCTTTAAACACTCTAATTTTTTCAAAGTAACAGTCCTGATTCCCCACCACACCAAATTAATGACATGATGGTTCGTCAGAAGGTAGGAATCAGTAACACCAGTACGTACCGAAGGCACGACCAGCGTACTAATCCCGAAATTCAACTACGAGCTTTTTAACTGCAACAACTTTAATATACGCTATTGGAGCTGGAATTACCGCGGCTGCTGGCACCAGACTTGCCCTCCAA
+
AA0@BFGHEHEHECGC@GEHIHHH?GHFHHE1CFHHIIE@GHIH?@GHIHII?F@@@H1DGEHHHHHIIHCDF=G1CEEHFHIHIIIH?CEHG@1@DEE@FEFIIHHHHHHCHEHHGHHHHFHHIIIHHHHFHHFHHHGEGGEEHIHHGHEHEFHIIHG?HGHFCGIIIIIHHHHHGHGHIIGIIIIIHHIIHHHIIHHHIHHFIHHIIIHHFGIIHHHIII=HHHIIIHHIHIIIIHIIHHHHIIIIHGIHIHEEIHIHCHHHGIIIIHIIHGIGHHFHIIHHIHIHIHHHHIIIIHFIIHIIIIHIIIIHIHHIHHHIIIIIHIIIIHIHFHGIGIIIDDABB
@HISEQ:969:HM2KJBCX2:2:1101:19687:82905 2:N:0:ACTATGCA
ATTCAGATGGCACCCAACTATCCCTATTAATCATTACGTCAATCCTAGAAACCAACAAAATAGGATCGAACGTCCTATTTCATTATTCCACGCTAATGTATTCAAGCGTTAGCCTGCTTTAAACACTCTAATTTTTTCAAAGTAACAGTCCTGTTTCCCTGCAACACCAAATTAATGGCATTACAGTTCTTCAGAAAGGAGGAATCAGCGAAACCAGTTCATACCAGTGGCACGACCAACCTGCTGACCCCGAAATTCAACTACGAGCTTTTTAACTGCAACAACTTTAATATACGCTATTGGAGCTGGAATTACCGCGGCTGCTGGCACCAGACTTGCCCTCCAA
+
B@DDAHGGHEFHIIEHIDHHIICFHCG@FHHCEEFHHHGHHDHIIHGE@HHII?GHIEHHF?GEHHHHG@GHHE0@HHE@G@GIH@1<GG1<?CCCHHHHGHIIIHGHEHEHHGCHHGHHHHIHGIIHIHHIIEHHHHEHHHHIHIIGHHGHHHFIHGHHFHHHFHIHHFHHIHHFEHH?GHHHHH?HEHIHIIIIIHHIIHHHEEHGHIIHHIIHGDFHHEHHHFHEHHHIHHIIHEHCFFGH8CCEHCGFEEHHHH@HHHHHIIHIHHF?CIHEEIIIHHHHHHCIIHHHEIHHHIHHHFIHHIIHIGHIHHHCHIIIIIHIIHEFEIIHGCEEIIHHIDADD@
@HISEQ:969:HM2KJBCX2:2:1101:17417:83096 2:N:0:ACTATGCA
ATTCAGATGGCACCCAACTATCCCTATTAATCATTACGTCAATCCTAGAAACCAACAAAATAGGATCAAACGTCCTATTTCATTATTCCATGCTAATGTATTCAAGCGTTAGCCTGCTTTAAACACTCTAATTTTTTCAAAGTAACAGTCCTGTTTCCCTGCAACACCAAATTAATGACATTACAGTTCTTCAAGAAGGAGGAACCAGTAAAGCCAGTACATACCAGAGGCACGACCAACCTACTAATCCCGAAATTCAACTACGAGCTTTTTAACTGCAACAACTTTAATATACGCTATTGGAGCTGGAATTACCGCGGCTGCTGGCACCAGACTTGCCC
+
DDDDDIIIIIIIIIIIIIIIIIIIIIIIIIIIIIIIIIIIIIIHIIIIIIIIIIIIIIIGIIGHHIIIIIIIIIIIIIIIIIIIIIIIGHIIIIIIIIIIIIIIIIIIIIIIIHIIIIHIIIIIIIIIIIIIIIHIHIIIIIIIIIIHIIIIIHIHHIIIHIIIIIIIIIIHHIIIIIIIIIIIIIIIIIIIIIIIIIIIIIHFIHIIIIIIIIHIIIIIIIIIIIIIIIIIIIIIIHHFIIIIIIHDIIIIIIIIIIIIIIHIIIIIIIIIIIHIIIIIIIIIIIIIIIIIIIIIIHIIIIIIIIIIIIIIIIIIIIIIIIIIIIIIIIIIIIIIDDDDD
@HISEQ:969:HM2KJBCX2:2:1101:18073:83257 2:N:0:ACTATGCA
ATTCAGATGGCACCCAACTATCCCTATTAATCATTACGGTGATCCTAGAAACCAACAAAATAGAATCATGCCGTCCTATTTTATTATTCCATGCTAATGTATTCAAGCAAAATGCCTGCTTTAAACACTCTAATTTTTTCAAAGTAAAGGTCCTGGTTCCCCGTGACACCCAATTAAGGGCATCGCGGTTCTCCAGAAGGTGAGAAATTGACTACACCAGTTCATACCCCTTAAGGCACGACCGATGTGTCAATCCCGAAATTCAACTACGAGCTTTTTAACTGCAACAACTTTAATATACGCTATTGGAGCTGGAATTACCGCGGCTGCTGGCACCAGACTTGCCCTCCAA
+
DDDDDIIIIIHIIIIHHIIIIIIIIIIIIIIIIIIGIIIIHHIIIIIIIIIHIIHIIIHIGIIIHIIIIIIIIIIIIHIIIIIGIIIIIIIIIIIHIIGHGFIIIIIHIIIIIHIIIIIIIIIIIIIIIIIHHHHHHIIHHIIIIIIIIIIHIIHIHEHIIHHHIIIIIIIIIIHHIIHIIIHIGHIIHHIIIIIIIIIHGIIIIIIHHIIIIIIIIIIIIIIIHIIIIHHII<GIIIIIIIIHHIIHIIHIIIIIIHIIIHHIIIIHIIIIIIIIIIIIIIIIIIIIIHIIHIIIIHHIGIIIIIIIIIIIIIIIHIIIIIIIIIIIIIIIIIIIIIIIIIIIIIIDDDDC
@HISEQ:969:HM2KJBCX2:2:1101:18662:84208 2:N:0:ACTATGCA
ATTCAGATGGCACCCAACTATCCCTATTAATCATTACGGTGATCCTAGAAACCAACAAAATAGAACCATGCCGTCCTATTCTATTATTCCATGCTAATGTATTCGAGCAAAATGCCTGCTTTAAACACTCTAATTTCTTCAAGGTAAAGGTCCTGGTTCCACATGACACCCAATTAAGGACATCATGCTTCTCCAGAAGGTGAGAAATCAACTGCGACAGTTCATACCCCTTAAGGCACGACCATCACGTCAATCCCGAAATTCAACTACGAGCTTTTTAACTGCAACAACTTTAATATACGCTATTGGAGCTGGAATTACCGCGGCTGCTGGCACCAGACTTGCCCTCCAA
+
ADDDDIIIIIIIIIIIIIIIIIIIIIIIIIIIIIIIIGIIIIIIIIIIIIIHIHIIIIIIIIIIIHIIIGIIIHIIIIIIIIIIIIIIHGHIHIIIHHHHIHHGEHHIIIHIHIIIIIIIHHGIIIIIHIIIGIHI1HHGIHIHHHIHHIIIHIHIHIIIHHIIIIIHIEHIIHIIIIIHIHIIHHIIIIIIIIIIIIIIIIIIIIHHIIIIIIIIIIIIIIIIIIIIIHHIIIII<IHIIIIIHIIIIHHIHIIIIHHIIHIIIIIIIIIIHIHIIIIIIIIIIIIIIIIIIIIIIIIIIIIIIIIIIIIIIIIIIIIIIIIIIIIIIIIIIIIIIIIIIIIIIIIDDDDD
@HISEQ:969:HM2KJBCX2:2:1101:7691:84836 2:N:0:ACTATGCA
ATTCAGATGGCACCCAACTATCCCTATTAATCATTACGGTGGTCCTAGAAACCAACAAAATAGAACCATGCCGTCCTATTTTATTATTCCATGCTAATGTATTCAAGCAAAAATGCCTGCTTTAAACACTCTAATTTTTTCAAAGTAAAGGTCCTGGTTCCCCGCGGCATCCAATTAAGGACATCGCGGTTCTCCAGAAGGTGAGAAATTGACTGCACCAGTTCATACCCCGTGAGGCACGACCGATGCGCCAATCCCGAAATTCAACTACGAGCTTTTTAACTGCAACAACTTTAATATACGCTATTGGAGCTGGAATTACCGCGGCTGCTGGCACCAGACTTGCCCTCCAA
+
DDDDDGECD<1<1DE?GCGGHEH1DGHIIHIFG@@EH?EHIIEECFEFHEHIIIIHI1CGF@DCEEHHHGHEEH<<GHHG1FH1FHG@EEHGHEHE@G?GH<1@G@@DH@FGHIIHHHFFHGIIHG@@HHEHEFFHG0CHHF/HHHH8HECFHHCHAC?4HHIHGGIIHHFGIIHEEEAGHH.IDDHHIHHIIIIIIHIIFIHF@EHEIIIIIIIIHEIIHHHIHHCIHIIHHII;EHCHEGHH=IGHDH?FHHDCIHE@?EHIHGCECHHIIHHHIIIIHHEHHEHHHHFHEHHHGIHIIIIHEIHHIIIIIIIIIIIIIIIIIIIHIIIIIHCIHIHHIHIHIHHF@D@@B
@HISEQ:969:HM2KJBCX2:2:1101:1853:84936 2:N:0:ACTATGCA
ATTCAGATGGCACCCAACTATCCCTATTAATCATTACGTCAATCCTAGAAACCAACAAAATAGGATCGAACGTCCTATTTCATTATTCCATGCTAATGTATTCAAGCGTTAGCCTGCTTTAAACACTCTAATTTTTTCAAAGTAACAGTCCTGTTTCCCTGCAACACCAAATTAATGACATTACAGTTCTTCAGAAAGGAGGAATCAGCGAAGCCAGTGCATACCAGTGGCACGACCAACCTGCTGACCCCGAAATTCAACTACGAGCTTTTTAACTGCAACAACTTTAATATACGCTATTGGAGCTGGAATTACCGCGGCTGCTGGCACCAGACATGCCCTCCAA
+
DDDDDIIIIIIIIIIIIIIIIIHIIIIIIIIIIHIIIIIIIIIIIIIIIIIIIIIIIIIGIIIIIIIIIIHIIIHIIIIIIIIIIHIGHIIIIIIIIIIIIIIHIIIIIIIIIIIIIIIIHIIIIIIIIIIHIIHIIIIIIIIIIIIIIIIIIIIIIIIIHIIIIIIIIIIIIIIIIIIIIIIIIIIIHIIIIIIIIIIIIIIIIIIIIIIIIIIIIIIIIIIIIIIIHHIIIIIIIIHIIIIHHIIIIIIIIIIIIIIIIIIIIIIIIIIIIIIIIIIIIIIIIIIIIIIIIIIIIIIIIIIIIIIIIIIIIIIIIIIIIIIIIIIIIIIIIIIIIIIIIDDDDD
@HISEQ:969:HM2KJBCX2:2:1101:6642:84974 2:N:0:ACTATGCA
ATTCAGATGGCACCCAACCATCCCTATTAATCATTACATCGATCCTAGAAACCAACAAAATAGAATCGGATGTCCTATTTCATTATTCCATGCTAATGTATTCAAGCGTGAGCCTGCTTTAAACACTCTAATTTTTTCAAGGTAACAGTCCTAATTCCCCGTGACACCAAATTAATGGCATTACGGTTCTTTAGAAGGTGAGAAATCAATAATATCAGTACATACCAACGGCATGACCGAAACATTGATCCCGAAATTCAACTACGAGCTTTTTAACTGCAACAACTTTAATATACGCTATTGGAGCTGGAATTACCGCGGCTGCTGGCACCAGACTTGCCCTCCAA
+
DDDCDIIIIIIIIGIHIIIIIIIIHIIIIIIIIIIIIIHIIIIIIIIIIIIIIIIHIIGEHIIIIIIIIIHHHIIHHIIIIIIGHHIHIIIIIHIIIIIHIIIIIIIIIIIIGIIHHHIIIIIIIIIHIIIIIIIHGIIIIIIIIIHHIIHIIIIIIIHIIIHIIIIIIIIIIIIIHHIIIIIIHIIIIIIIIIIIIIIHIIIIIIIIIIIIIIIIIIIIIIIIIIIIIIIIIIIIIIIIIIHIIIIIHIIGIIIIIIIIIIIIIIIIIIIIIIIIIIIIIIIIIIIIIIIIIIIIIIIIIIIIIIIIIIIIIIIIIIIIIIIIIIIIIIIIIIIIIIIIIIDDDDD
@HISEQ:969:HM2KJBCX2:2:1101:9580:85570 2:N:0:ACTATGCA
ATTCAGATGGCACCCAACTATCCCTATTAATCATTACGTCGATCCTAGAAACCAACAAAATAGAATCAAACGTCCTATTTCGTTATTCCATGCTAATGTATTCAAGCGTGAGCCTGCTTTAAACACTCTAATTTTTTCAAAGTAACAGTCCTGATTCCCCAAGACACCAAATTAATGACATCATGGTTCGTCAGAAGGTAGGAATCAATAATACCAGTACGTACAATAGCACGACCAATAAATTGATCCCGAAATTCAACTACGAGCTTTTTAACTGCAACAACTTTAATATACGCTATTGGAGCTGGAATTACCGCGGCTGCTGGCACCAGACTTGCCCTCCAA
+
DDDDDIIIIIIIIIIIIIIIIIIIIIIIIIIIIIIIIIIIIGIIIIIIIIIIIIIIIIIIIHIEHIIHIIIIHIHHIIIIIIIIIIIHIIIIGIIIIIIIIIIIIHHHIIIIHHIIIIIIHHIHIIIIIIIIIIIIIIIIIIIIIIIHIIIIIIIIHIHHIIIIIIIIIIIIIIIIIHIIIIIIIIIIIIIIIIIIIIIIIIIIIIIIIIIIHIIIIIII<IIGIIIIIIIIIIIIIIIIIIIHIIIIIIIIIIIIIIIIIIIIIIIIIIIIIIIIIIIIIIHIIIIIIIIIIIIIIIIIIIIIIIIIIIIIIIIIIIIIIIIIIIIIIIIIIIIIIIIIDDDDD
@HISEQ:969:HM2KJBCX2:2:1101:19435:85753 2:N:0:ACTATGCA
ATTCAGATGGCACCCAACTATCCCTATTAATCATTACGGTGATCCTAGAAACCAACAAAATAGAACCATGCCGTCCTATTCTATTATTCCATGCTAATGTATTCGAGCAAAAATGCCTGCTTTAAACACTCTAATTTTTTCAAGGTAAAGGTCCTGGATCCGCAAGACACCCAATTAAGGACATCAAGTTTCTCCAGAAGGTGAGAAATCAACAGCGACAGTTCATACCCCTTAAGGCATGACCATCACGTCAATCCCGAAATTCAACTACGAGCTTTTTAACTGCAACAACTTTAATATACGCTATTGGAGCTGGAATTACCGCGGCTGCTGGCACCAGACTTGCCCTCCAA
+
DDDDDHIIHIIIIIIHIIHHIIIIIIIIIIIIIIIIHHIIIIHHHIHHIIHHIIIIIIIIIIHIHIIIICGE<G<HIIHIHIIHHIIIHHFCH?GGHHIIIEFHIHHIHIIHIIHHEHHHIIIIIIIIHIIIIIIIIIHIIIIHIIIIIIIIIIIIIIIHHHIIIHHIIIIIIIIIIIIIIIIIIIIIIHHIHHIIIIIIIIIIIIIIIIIIIIIIIIIIIIIIIIIIIIIIIIIIIIIIIIIIIIIIIIHGIIIIIIIIIIIIIHIIIHIIIIIIIIIIIIIIIIIIIIIIHIIIIIIHHIIIIIIHIIIIIHIIIIIIIIIIIIIIIIIIIIIIIIIIIIIIIIIIDDDDD
@HISEQ:969:HM2KJBCX2:2:1101:16564:86358 2:N:0:ACTATGCA
ATTCAGATGGCACCCAACTATCCTATTAATCATTACTTCAGTCCTAGAAACCAACAAAATAGAACTAAAGTCCTATTCCATTATTCCATGCTAATATATTCAAGCAAACATGCCTGCTTTAAACACTCTAATTTTTTCAAAGTAAAAGTCTTGGATCCCTAGCGCACTCAATTAAGAGCACACTAGTTCCCCAAAAGGAAAAGCCCAAAGTTGCAGTACAAACCTTTCGGTTGACGGCAACTATAAGCCCAAAATTCAACTACGAGCTTTTTAACTGCAACAACTTTAATATACGCTATTGGAGCTGGAATTACCGCGGCTGCTGGCACCAGACTTGCCCTCCAA
+
DDCDDIIHIFHHHIIIHHHHGIHIIIIIIIIIIIIIIIIIHHIIHIGIIIH1FHHHHHHIIIGIIHIIIGHEHHIIHE?HIIHIHIIHIGEHIHGHIIHIHGIIIIIIHHHHHHIHIHHIHIIIIHHIIHIHIIIIHHIIIICHIIIIIHHFHIIIHIIIIIHEIIIIIHIHHHIIIHIIIIIIIHIIHIIIIIIIIIIIIIIIIIIIIIIIIIIIIIIHIIIIIIIIIHIIIIIIIIIIIHHHIIIHIIIIIIIHIIHIIIIIIIIIIIIIIIIIIIIIIIIIIHIIIIHIHGIIIIIIIIIIIIIIIIIIIIIIIIIIIIIIIIIIIIIIIIIIIIIIDDDDD
@HISEQ:969:HM2KJBCX2:2:1101:9032:86707 2:N:0:ACTATGCA
ATTCAGATGGCACCCAACTATCCCTATTAATCATTACGGTGATCCTAGAAACCAACAAAATAGAACCATGCCGTCCTATTCTATTATTCCATGCTAATGTATTCGAGCAAAAACGCCTGCTTTAAACACTCTAATTTTTTCAAGGTAAAGGTCCTGGATCCGCAAGACACCCAATTAAGGACATCAAGTTTCTCCAGAAGGTGAGAAATCAACAGCGACAGTTCATACCCCTTAAGGCACGACCATCACGTCAATCCCGAAATTCAACTACGAGCTTTTTAACTGCAACAACTTTAATATACGCTATTGGAGCTGGAATTACCGCGGCTGCTGGCACCAGACTTGCCCTCCAA
+
DDDDDIIIIIIIIIIIIIIIIHIIIIIIIIIIIIIHIIIIIGHIIIIIIIHDFCHIHIIFHEGHIIFHHIIIIIIIIIIHIHIIIIIIHHHHIIIHIIIHHCGHIIIIIIIII,IIIIIIIIIIIIIIIHIIIHHIIIIIHIIHIIIIIIIIGIIIHHHIHHHIIIIIIIIIIIIHIIHFIIIIIIIIIIIIIIIIIIIIIIIIIIIIIIHIIIIIIIIIIIIIIIIIIIIIIHHI<IIIIIIIIIIIIHHFHHIIIIHIIIIIIIIIIIIIIIIIIIIIIIIIIIIIIIIIIIIIIIIIIIIIIIIIIIIIIIIHIIIIIIIIIIIIIIIIIIIIIIIIIIIIIIIIDDDDD
@HISEQ:969:HM2KJBCX2:2:1101:4576:86170 2:N:0:ACTATGCA
ATTCAGATGGCACCCAACTATCCCTATTAATCATTACGTCGATCCTAGAAACCAACAAAATAGAATCAAACGTCCTATTTCATTATTCCATGCTAATGTATTCAAGCGTAAGCCTGCTTTAAACACTCTAATTTTTTCAAAGTAACAGTCCTGATTCCCCACGACACCAAATTAATGACATCGCGGTTCTTCAGAAGGTAGGAACCGATAATGCCAGTGCGTACCGAGGCACGACCAACAATTCGATCCCGAAATTCAACTACGAGCTTTTTAACTGCAACAACTTTAATATACGCTATTGGAGCTGGAATTACCGCGGCTGCTGGCACCAGACTTGCCCTCCAA
+
DDDDDIIIIIIHIIIIIIHIIIIIIIIIIIIIHIIIIIIIIIIIIIIIIIIIIIIIIIIIIIIIIIIIIIIIIGIIIIIIIIIHIIIIGHGHHIIIIIIIIIIIIIIIIHIHIIIIIIIIIIIIIIIIIIIIIIIIIIHIIHIIIHIIHIIIIIIHIHIIIIIIIIIIIIIIIIIIHHIIIIGIIIIIIIIIHIIIIIIIIIHIIIIIIIHIIIIIGIIIHHIIIIIHIIIIIIIIIIIIIHHDIIIIIIHIIIIIIIIHHIIIIIIIIIIIIIIIIIIIIIIIIIIIIIIIIIIIIIIIIIIIIIIIIIIIIIIIIIIIIIIIIIIIIIIIIIIIIIIIDDDDD
@HISEQ:969:HM2KJBCX2:2:1101:1839:86919 2:N:0:ACTATGCA
ATTCAGATGGCATCCCAACTATCCCTATTAATCATTACGTCGATCCTAGAAACCAACGAAATAGAATCAAACGTCCTATTTCGTTATTCCATGCTAATGTATTCAAGCGTGAGCCTGCTTTAAACACTCTAATTTTTTCAAAGTAACAGTCCTGATTCCCCATGACACCAAATTAATGACATCATGGTTCGTCAGAAGGTAGGAATCAATAATACCAGTACGTACAATAGCACGACCAATAAATTGATCCCGAAATTCAACTACGAGCTTTTTAACTGCAACAACTTTAATATACGCTATTGGAGCTGGAATTACCGCGGCTGCTGGCACCAGACTTGCCCTCCAA
+
DDDDDIIIHHIIIIIIIIIIIIIIIIIIIIIIIIIIIIIIIIIIIIIIIIIIIIIIIIHIIIIIIIIIIHIIGIIIIIIIIHHIIIIIHIIIIIIIIIIIIIIIIIIIIIIIIHIIIIIIIIIIIIIIIIIHIIIIIIIIIIIIIIIIIIIHHHIIIHIIIIIIIIIIIIIIIHIIIIIIIIIIIIIIIIIIIIIIIIIIIIIIIIIIIIIIIIIIIIHIIIIIIIIIIIIIIIIIIIIIIIIIHIIIIIIIIIIIIIIIIIIIIIIIIIIIHIIIIIIIIIIIIHHIIIIIIIIIIIIIIIIIIIIIIIIIIIIIIIIIIIIIIIIIIIIIIIIIIIIIIDDDDD
@HISEQ:969:HM2KJBCX2:2:1101:14547:87025 2:N:0:ACTATGCA
ATTCAGATGGCACCCAACTATCCCTATTAATCATTACGTCGATCCTAGAAACCAACAAAATAGAATCAAACGTCCTATTTCATTATTCCATGCTAATGTATTCAAGCGTAAGCCTGCTTTAAACACTCTAATTTTTTCAAAGTAACAGTCCTGATTCCCCACGACACCAAATTAATGACATCGCGGTTCTTCAGAAGGTAGGAACCGATAATGCCAGTGCGTACCGAGGCACGACCAACAATTCGATCCCGAAATTCAACTACGAGCTTTTTAACTGCAACAACTTTAATATACGCTATTGGAGCTGGAATTACCGCGGCTGCTGGCACCAGACTTGCCCTC
+
DDDDDHIIIHIIHIHIIIIHHIIIIIIHHIIIIIHHIHCGHIHHIIHIGIHHHIIHIHEHIIEHHHIIIII=FC=HHIIIHHIIIIGHIHHEHIHFHHHHGFGHIHHEHIHHHIIHEHHHGHCFCHHIHHIIIIIIIIHE?HHIHHFIIIIHEEGHHHHIHGHHIIIIGIIIIIIIGIIIHIIIIHIIHIIHIIHHHIIHHIIIIIHHHHHIIHHIHIIIIHHGIHHCIIHHIIIIIIGGGHHIIIHHHHEIIIIIIHHIIIIHEIHHEIIHFDIIIIHHHHEIIIIIHIIIHIIIIIIHHIIHIHHIIIIHIIHHIIIIIIIIIHIIHIHHIIIHCDBBDD
@HISEQ:969:HM2KJBCX2:2:1101:12298:86746 2:N:0:ACTATGCA
ATTCAGATGGCACCCAACTATCCCTATTAATCATTACGGTGATCCTAGAAACCAACAAAATAGAACCATGCCGTCCTATTCTATTATTCCATGCTAATGTATTCGAGCAAAAATGCCTGCTTTAAACACTCTAATTTTTTCAAGGTAAAGGTCCTGGATCCGCAAGACACCCAATAAAGGACATCAAGTTTCTCCAGAAGGTGAGAAATCAACAGTAACAGTTCATACCCCTTAAGGCATGACCATCACGTCAATCCCGAAATTCAACTACGAGCTTTTTAACTGCAACAACTTTAATATACGCTATTGGAGCTGGAATTACCGCGGCTGCTGGCACCAGACTTGCCCTCCAA
+
DDDDDHIIIIIIIIIIIIIIIIIIIIIIIIIIIIIIIIIIIHHIIIIIIIIIIIIIIIHIIIGHHIHIIIIIIHIDHIIIIIIIIHIIIIIIHHIIIIIIIFHIIIIIIIIIIIIIIIIIIIIIIIIIIIHIIIIIIIIHHIIIIIIIIHGHHIIIIIIIHIHIIHHIIIIIIIIIIIHHIIIIIIIIHHHHIIIIIIIIIIIIIIHIIIIIIIHIIIIIIIIIIIHHIIIIIIIIIIIIIIIIIIIIIIHHIIIIIIIHHIIIIIIIIIIIIIHIIIIIHHGIIIIIIHIIIIIHHIIIIIIIIIHIIIIIIIIIIIIIIIIIIIIIIIIIIIIIIIIIIIIIIIIIDDDDD
@HISEQ:969:HM2KJBCX2:2:1101:6688:88207 2:N:0:ACTATGCA
ATTCAGATGGCACCCAACTATCCCTATTAATCATTACGTTGATCCTAGAAACCAACAAAATAGAATCGAACGTCCTATTTCATTATTCCATGCTAATGTATTCAAGCGCGTGCCTGCTTTAAACACTCTAATTTTTTCAAAGTAACAGTCCTGATTCCCCACGACACCAAATTAATGACATCATGGCTCCTCAGAAAGGAGAAACCAATAACACCAGTACATACCAGAGGCATGACCGACGTATTGATCCCGAAATTCAACTACGAGCTTTTTAACTGCAACAACTTTAATATACGCTATTGGAGCTGGAATTACCGCGGCTGCTGGCACCAGACTTGCCCTCCAA
+
DDDBDIIIIIIHIIIIIIIIIIIIIIIIIIIIHIIIIIIIIIIIIIIIIIIIHIIIHIHIIIHIIHIHHIIIIIIIHIIIIIIIIIIIIIIHIIIIIIHIIFIIIIIIIIIIIIIIIIIIIIIIIIIIIIIIIHIIIIIIIIHIHIIIIIIIIIIHIIHIIIIIHIIIIIIIIIIIIIIIIIIIIIIHHIIIIIIIIIIIIIIIIIIIIIHHHIIIIIIIIIIIIIIIIIIIIIIIIIIIIIIHHIIIIIIIIHIIIIIIIIIIIIIIIIIIIIHIIIIIIIIIIIIIIIIIIIIIIIIIIIIIIIIIIIIIIIIIIIIIIIIIIIIIIIIIIIIIIIIIIDDDDD
@HISEQ:969:HM2KJBCX2:2:1101:18677:88607 2:N:0:ACTATGCA
ATTCAGATGGCACCCAACTATCCCTATTAATCATTACATCGATCCTAGAAACCAACAAAATAGAATCTGATGTCCTATTTCATTATTCCATGCTAATGTATTCAAGCGTAAGCTTGCTTTAAACACTCTAATTTTTTCAAGGTAACAGTCCTAATTCCCCATAACATCAAATAAATGACATTATGGTTCTTTAGAAGGTGAGAACCAATAAAACCAGTACATACCAAGGCATGACCGATTCCTTGATCCCGAAATTCAACTACGAGCTTTTTAACTGCAACAACTTTAATATACGCTATTGGAGCTGGAATTACCGCGGCTGCTGGCACCAGACTTGCCCTCCAA
+
DDDDDIIIIIHIIIIIIIIIIIIIIIIIIIIIIIIIHIIIIIIHIIIIGIIHIIIIHIIIIIIIIIIIIIIIIIIIIIIGHIIIIIIHHIIIGIIIIIIIIIHIIIIIIIIIIIIIIIIIHHHHIIIHHHIIIIIIIIIIHIIIIIIIHHHIHHIIHHGIIIIHHIHIIIIIIIIIIIIIIIIIIIIIIIHIIIIIIHIIIIIIIIIIIIIIIIIIIIIIIIIIHIIIIIIIIIIIIIIIIIHHIIIHIIIIHIIIIIIHIIIIIIIIIIIIIIIIIIIIIIIIIIIIIIIIIIIIIIIIIIIIIIIIIIIIIIIIIIIIIIIIIIIIIIIIIIIIIIIIDDDDD
@HISEQ:969:HM2KJBCX2:2:1101:15204:89278 2:N:0:ACTATGCA
ATTCAGATGGCACCCAACTATCCCTATTAATCATTACGGTGATCCTAGAAACCAACAAAATAGAACCATGCCGTCCTATTCTATTATTCCATGCTAATGTATTCGAGCAAAAATGCCTGCTTTAAACACTCTAATTTTTTCAAGGTAAAGGTCCTGGATCCGCAAGACACCCAATAAAGGACATCAAGTTTCTCCAGAAGGTGAGAAATCAACAGTGACAGTTCATACCCCTTAAGGCATGACCATCACGTCAATCCCGAAATTCAACTACGAGCTTTTTAACTGCAACAACTTTAATATACGCTATTGGAGCTGGAATTACCGCGGCTGCTGGCACCAGACTTGCCCTCCAA
+
DDDDDIGIFHIIHIIEHHIIIIGIIHHIHHIHHHIIHIHIIHIIIIIHIIHHHIHHIHHIIIGFIIIIIIIIHHCHHIIHHIIIHGHIIHIH1FG?1DFHHHHIIIHHHHHIHIHHIIIIHHIHGHHIIIHIHEHIIHHDIGIIIIIIIIIIIIHIIIHHHIIIIIHCIIIIIIIIIIIIIIHIIIIIIIIHHHGIIIIIIIIIIIIIIIHIIIIIIIIIIIIIIIII<IIIIIIIIIIIHIIIIIIHIIHFIHHIIIIIIIIIIIIIIIIIIIIIIGIIIHIIIIIIIIIIIGIIIIIIIIIIIIIIIIIIIIIIIIIIIIIIIIIIIIIIIIIHIIIIIIIIIIIIDDDDD
@HISEQ:969:HM2KJBCX2:2:1101:14430:88770 2:N:0:ACTATGCA
ATTCAGATGGCACCCAACTATCCCTATTAATCATTACGTCAATCCTAGAAACCAACAAAATAGGATCGAACGTCCTATTTCATTATTCCATGCTAATGTATTCAAGCGTTAGCCTGCTTTAAACACTCTAATTTTTTCAAAGTAACAGTCCTGTTTCCCTGCAACACCAAATTAATGGCATTACAGTTCTTCAGAAAGGAGGAATCAGCGAAGCCAGTGCATACCAGTGGCACGACCAACCTGCTGACCCCGAAATTCAACTACGAGCTTTTTAACTGCAACAACTTTAATATATGCTATTGGAGCTGGAATTACCGCGGCTGCTGGCACCAGACTTGCCCTCCAA
+
@DBDDHIIIGCHFE<CFHII?GHGIHIHGHHHIHIIHHHIIIIIEHHHHGHHHIIIIIIHHIEEEEHCHHHCHHIHEGCHIIIIHEHIEHFCEHIIGECHIH@CGHHHHHHHHIIFHHIIIHHIHHHHIHFHHIIEHIIGIHIIHHHIHHHHHHBFHGIIIIHHHHIFIIHHIIGHIIIIIIIHIIIIIIHIHIHIHHHGIIIIHIIIIIHIIIIHIIIIHHHHIIIIHIIIHGIIIHGCHHHHCHEIHDHHHIHIHHHIIIIIHIHIIIHHIIHIIIIHHHHHHEIIHHIIIIIIIIIIIIIIIIIIIIIHHIHCHCIIHHIIHHIGHIHHEIHHHHIIIBDDD@
@HISEQ:969:HM2KJBCX2:2:1101:5212:89588 2:N:0:ACTATGCA
ATTCAGATGGCACCCAACTATCCCTATTAATCATTACGGTGATCCTAGAAACCAACAAAATAGAACCATGCGTCCTATTTCATTATTCCATGCTAATGTATTCAGGCAATAGCCTGCTTTAAGCACTCTAATTTTTTCAAGGTAACAGTCCTGCTTCCCCAACGCACCAAATTAATGACATGCTGGTTATTCAGAAGGTAGGAATCCATCACGCCAGTACAGACCCAAAAGCCCGACCAACGGATAAACCCCGAAATTCAACTACGAGCTTTTTAACTGCAACAACTTTAATATACGCTATTGGAGCTGGAATTACCGCGGCTGCTGGCACCAGACTTGCCCTCCAA
+
DDDDDIIIIHIHIIIIIIIIIIIIIIIIIIHHIIIIIIIIIIIIIIIIHIIHIHIIIIIHHHHIIIHIIIIIIGIIHIIHIIIIIIIIGIIIIIIHIIIHGGEHHIHIIIIHHIIIIHHIGIIIIIIIIHIIIIIIIIIIIIIIIIIIIIIIIIIHIIHIIHHHHIIIIIIIIIIIIHHIIIIIIIIIIIIHIIIIIIIIIHIIIHIIIIIIIIHIIIIIIIIIIIIIIIIIIIIHIII<IIIHFEIGHIIIIIIIHIIIIIIIIIIIIIIIIIIIIIIIIIIIIIIIIIIIIIIIIIIIIIIIIIIIIIIIIIIIIIIIIIIIIIIIIIIIIIIIIIIIIIDDDDD
@HISEQ:969:HM2KJBCX2:2:1101:20998:90540 2:N:0:ACTATGCA
ATTCAGATGGCACCCAACTATCCCTATTAATCATTACGTCGATCCTAGAAACCAACAAAATAGAATCAAACGTCCTATTTCGTTATTCCATGCTAATGTATTCAAGCGTGAGCCTGCTTTAAACACTCTAATTTTTTCAAAGTAACAGTCCTGATTCCCCATGACACCAAATTAATGACATCATGGTTCGTCAGAAGGTAGGAATCAATAATACCAGTTCGTACAATAGCACGACCAATAAATTGATCCCGAAATTCAACTACGAGCTTTTTAACTGCAACAACTTTAATATACGCTATTGGAGCTGGAATTACCGCGGCTGCTGGCACCAGACTTGCCCTCCAA
+
D<@<DFH@CHFGE<GCF=EH<FHI?FHE1GGHE1<DHC<1/F1<DHHHHEH1<FGGHHHHHIHEHGHHEHHH11<0<<1<D<DGE11DFE1DEE1GHGFGEFECHFEGHDH@GHHI?C1GDCCHH@G@FCGHHFHIHFFEHFGHHGHHEHIHGDHEHD<7CFFCGDDCEEGIGGHHHEFFECGGCHHCCHHHHHGFCG@HHHGIHGEHFF<F<HIHHHFGHHFCF:DDHHHHFHHC?HGFCDECD?HGHIIEGEHHEHHHGHIHEHGHIHHFCDIIHHHFCFHHIFHHHHHHHHIHEGHFIHFIIIIIHGIHHHHIHHHEHIIGIIIIIIHHHHHGHCEIDDDDD
@HISEQ:969:HM2KJBCX2:2:1101:7072:90915 2:N:0:ACTATGCA
ATTCAGATGGCACCCAACTATCCCTATTAATCATTACGTCGATCCTAGAAACCAACAAAATAGAATCAAACGTCCTATTTCATTATTCCATGCTAATGTATTCAAGCGTAAGCCTGCTTTAAACACTCTAATTTTTTCAAAGTAACAGTCCTGATTCCCCACGACACCAAATTAATGACATCGCGGTTCTTCAGAAGGTAGGAACCAATAATGCCAGTGCGTACCGAAGCACGACCAACAATTTGATCCCGAAATTCAACTACGAGCTTTTTAACTGCAACAACTTTAATATACGCTATTGGAGCTGGAATTACCGCGGCTGCTGGCACCAGACTTGCCCTCCAA
+
DDDCDEHIIGIIIIIIIHHIIHHHHHIIIIIIIIIIIIIIIIIIIIIIIIIIIIIIIIIIIIIHIIIIHIHIHHDHGIHIHHIIHIIHHHHHGHHHIHIIIHHIIIHIHIIIIIIIIHHIIIIIIIIFHIHHHIIHHHHHIIIIIIHIHIIHIHIIHIIIIIIHIIHIIHIHHIIIIIHIIIIIHIIHIIIIIIIIIHIIIHIIIIIIIIIIIGIIIIIIHIIIIIIHIIIIIIG>IIIIIIIHIIIIIIIIIIIHIHIIIHIIIIIHIIIIIIIIIIIIIIIHIIIIIIIIIIIIIIIIIIIIIIIIIIIIIIIIIIIIIIIIIIIIIIIIIIIIIIIIDDDDD
@HISEQ:969:HM2KJBCX2:2:1101:10456:91678 2:N:0:ACTATGCA
ATTCAGATGGCAGCCAACTATCCCTATTAATCATTACGTCAATCCTAGAAACCAACAAAATAGGATCGATCGTCCTATTTCATTATTCCATACCAATGTATTCAAGCGTTAGCCTGCTTTAAACACTATAATTTTTTCAAAGTAACAGTCCTGTTTCCCTGCAACACCAAATTAATGACATGACAGTTCTTCAAGAAGGAGGAATCAGTAAAGCCAGTACATACCATAGGCACGACCAACCTACTGACCCCGAAATTCAACTACGAGCTTTTTAACTGCAACAACTTTAATATACGCTATTGGAGCTGGAATTACCGCGGCTGCTGGCACCAGACTTGCCCTCCAA
+
<<D0<11DH11<0<<11<C1D11<D11<11<11<1<<D11<0<11<1F1DH111<<1<1DG<11<D1D011/<10011<1<CC1F11F11<111<C<CC1<<<1<110<HE<0H??8HH@BFBCF6F$<161<11<E3?@HGA1HHEF<$?A8C;1E067HIHFC8G<<0HF9DC-D/C<<-AC/@CGHEF@HEC0CCDC>C@<0EHHFHF<1H@HHGCHFAC<1CD<<0G<HF</EHG@H?HDD=FC<HGF@H?EIHIHEHC0F@C@?HFF?HHFECEHHFC<<1<1<1GEC</<EIHF1@HHHEEG<1CD<<<H<CF<1F1<?GCCIIHCF<G@D0CE@@D@D?
@HISEQ:969:HM2KJBCX2:2:1101:3047:92041 2:N:0:ACTATGCA
ATTCAGATGGCACCCAACTATCCCTATTAATCATTACGGTGATCCTAGAAACCAACGAAATAGAATCAGTCCGTCCTATTTCATTATTCCATGCTAATGTATTCAGACGATAGTCTGCTTTAAACACTCTAATTTTTTCAAAGTAACAGTCCTGATTTCCCATCACACCAAATAAATGGCATGAAAGTTCCTCAGAAGGTAGAGATCCATCCTACCAGTGCAGACAATTAAGCCTGACCAATGGGTAGACCCCGAAGTTCAACTACGAGCTTTTTAACTGCAACAACTTTAATATACGCTATTGGAGCTGGAATTACCGCGGCTGCTGGCACCAGACTTGCCCTCCAA
+
DCDDDIIIIIIIIFHGIIIIIHIIIIIIIGIIIIIIIIIIIIIIIIIIIIIIIIIIIGGHIIIIIIGHIIGIHIHHHIIIHIIIIIIIIHIIIIIIIIHIIIIIIIIIIIIIIHIIIIHIIHIIHIIIIIIIIIIIIIIIIIIIHHIIIHIIIIIHIIIIHHHIIIIIHIIIIIIIIIIIIIIHIIIIHIIIIIIIIIIIIIIIIIIIIHIIIIIIIIIIIIIIIIIIIIIIIIIIIIIIIIIIIHHIIIIIIIIIIIIIIIIIIIIIIIIIIIIIIIIIIIIIIIIIIIIIIIIIIIIIIIIIIIIIIIIIIIIIIIIIIIIIIIIIIIIIIIIIIIIIIIIDDDDD
@HISEQ:969:HM2KJBCX2:2:1101:11311:91836 2:N:0:ACTATGCA
ATTCAGATGGCACCCAACTATCCCTATTAATCATTACGTCGATCCTAGAAACCAACAAAATAGAATCAAACGTCCTATTTCATTATTCCATGCTAATGTATTCAAGCGCGAGCCTGCTTTAAACACTCTAATTTTTTCAAAGTAACAGTCCTGATTTCCCACGACACCAAATTAATGACATCGTGGTTCGTCAGAAGGTAGGAATCAATTTGACCAGTACGTACCGAGGCACGACCGATCAACTGATCCCGAAATTCAACTACGAGCTTTTTAACTGCAACAACTTTAATATACGCTATTGGAGCTGGAATTACCGCGGCTGCTGGCACCAGACTTGCCCTCCAA
+
DDDDDIIIIFHIIIIHIIIIIIIIIIIIIIIIIIIIIHIIGIIIIIIIIIIIIIIIIIIIIIHHIIIIIIIIIIIIHIIIIIIIIIIIIIIIIIIIIHIIIIIIIIIIIIIIHIIIIIIIIIIIIIIIIIIIIIIIIIIIIIIIIIIHHIIIIIHIIIIIIIIIIIHIIIIIIIIIIIIIIIIIIIIIIIIIIIIIIIHHIIIIIHIIIIIIHGIIIIIIIIIIIIIIIIIIIIIIIIIIIIIHIIIIIIIIIIIIIIIIIIIIIIIIIIIIIIIIIIIIIIIIIIIIIIIIIIHIIIIIIIIIIIIIIIIIIIIIIIIIIIIIIIIIIIIIIIIIIIIIDDDDD
@HISEQ:969:HM2KJBCX2:2:1101:5513:92462 2:N:0:ACTATGCA
ATTCAGATGGCACCCAACTATCCCTATTAATCATTACATCGATCCTAGAAACCAACAAAATAGAATCGGATGTCCTATTTCATTATTCCATGCTAATGTATTCAAGCGTGAGCCTGCTTTAAACACTCTAATTTTTTCAAGGTAACAGTCCTAATTCCCCGTGACACCAAATTAATGGCATTACGGTTCTTTAGAAGGTGAGAAATCAATAATATCAGTACATACCAACGGCATGACCGAAACATTGATCCCGAAATTCAACTACGAGCTTTTTAACTGCAACAACTTTAATATACGCTATTGGAGCTGGAATTACCGCGGCTGCTGGCACCAGACTTGCCCTCCAA
+
BDDDDHHHHHHFHEEHHIHHIGIHIIIIFEHHHCHHIIIIFHHEHHIIHGIIIGIHIIIIIICEHIHEHIIHIEHHHHIIGIIIIIGHHIGHC?GHIHFIIHHHHHHHHEHHGHHHGIHIIIIIHHHHHHHEHAGHHHHIIIHIIIIIFIIGHIHIHHHGIIIHEGHHHHIHIHHIIGIHIIIIIIIGIIIHGIIIHHHIHIGHIHHFHIIIHIIIHIIIIIIHHIIHIHHHHIIIIIHHGIIIHFIIIHGIIIIIIIHIHIIIIIIIIIIHIHGIIHIIHIIIHIIIIIIIIIIIIIIIHIIIIIIIIIIHIIIIIIIIIIIIIIIIIIHIIIIIIIIIIHDDDD@
@HISEQ:969:HM2KJBCX2:2:1101:19884:92400 2:N:0:ACTATGCA
ATTCAGATGGCACCCAACTATCCCTATTAATCATTACGTTGATCCTAGAAACCAACAAAATAGAATCGAACGTCCTATTTCATTATTCCATGCTAATGTATTCAAGCGCGTGCCTGCTTTAAACACTCTAATTTTTTCAAAGTAACAGTCCTGACTCCCCACAACATCAAATTAATGACATCATGATTCATCAGAAGGGAGAAATCAATGACATTAGTACGTACCGAAGGCACGACCGACGTATTGATCCCGAAATTCAACTACGAGCTTTTTAACTGCAACAACTTTAATATACGCTATTGGAGCTGGAATTACCGCGGCTGCTGGCACCAGACTTGCCCTCCAA
+
DACDDIIIHHIIIIHIHHIIIIIIIIIIIIIHIIIIIIIIHIIIIHIEHIIIIIIIIIIIIHIEHFHHGIIHIIIHHHHHIIGIFHHFHHHHCHIIIIIHHHHIIHIHIHHHHHIIHIIIHGIIHIHHHIHEHIFHFIIIIIHIIIIIHHIIIIIHIIHIHHHIIIHHHIHHHIIIIIIIIIIIIIIIIIHHIIIIIIIIIIIIIIIIIIIIIIIIIIIIIIIIIIIIIIIIIIHIIIIIHHHHHIGIIIHIIIIHIIIIIIIIIIIIIIIIIIIIIIIIIIIHIIHIIIIIIHIGIHIIIIIIIIIHIIIIIIIIIIIIIIIIIIIIIIIIIIIIIIIIIDDDDD
@HISEQ:969:HM2KJBCX2:2:1101:12385:92622 2:N:0:ACTATGCA
ATTCAGATGGCACCCAACTATCCCTATTAATCATTACGTCGATCCTAGAAACCAACAAAATAGAATCAAACGTCCTATTTCATTATTCCATGCTAATGTATTCAAGCGTAAGCCTGCTTTAAACACTCTAATTTTTTCAAAGTAACAGTCCTGATTCCCCACGACACCAAATTAATGACATCGCGGTTCTTCAGAAGGTAGGAACCGATAATGCCAGTGCGTACCGAAGCACGACCAACAATTCGATCCCGAAATTCAACTACGAGCTTTTTAACTGCAACAACTTTAATATACGCTATTGGAGCTGGAATTACCGCGGCTGCTGGCACCAGACTTGCCCTCCAA
+
DDDDDIIIHIIIHIIIIIIIIIIIIIIIIIGIIIIIIIIIIHIIIIIIGIIHIIIIHIIIIGIIIIIIHIIIHIIHIIIIIIIIIIIIIIGIHIIIIIIIIIIIIIIIIIIIIIHIIIIIIIIIIIIIHHIIIIIIIIIIIIHIIIIIIIIIIIIIIIIIIIIIHIIHIIIIIIIIIIIIGIIIIIIIIIIIIIIIIIIIHIIIIIIIIIIIIIIIIIIIIIIHIIIIIIIIIIIIIIIIIIHGIIIIIIIIIIIIIIIIIHIIIIIIIIIIIIIIIIIIIIIIIIIIIIIIIIIIIIIIIIIIIIIIIIIIIIIIIIIIIIIIIIIIIIIIIIIIIIIIDDDDD
@HISEQ:969:HM2KJBCX2:2:1101:6095:93320 2:N:0:ACTATGCA
ATTCAGATGGCACCCAACTATCCCTATTAATCATTACATCGATCCTAGAAACCAACAAAATAGAATCGGATGTCCTATTTCATTATTCCATGCTAATGTATTCAAGCGTGAGCCTGCTTTAAACACTCTAATTTTTTCAAGGTAACAGTCCTAATTCCCCGTGACACCAAATTAATGGCATTACGGTTCTTTAGAAGGTGAGAAATCAATAATATCAGTACATACCAACGGCATGACCGAAACATTGATCCCGAAATTCAACTACGAGCTTTTTAACTGCAACAACTTTAATATACGCTATTGGAGCTGGAATTACCGCGGCTGCTGGCACCAGACTTGCCCTCCAA
+
DDDCDIIHIHIIIIIIIGIIIIIIIIIIIIHIIIIIIIEIIIGIIIIIIIIIIIIGIHIIHIIIIHIIIIIIIIIIIIIHHHHIHIIIIIHHHHEHIIIIIIIIIIIHIIIIIIIIIIHHIIIHIIIIIHHHIIIIIIIIIIIIIIIIIIIIIIIIIIHIIIIIHIIIIIIIIIIIIIIIIIIIIIIIIIIIIIIIIIIIIIIIIIIIIIIIIIIIIIIIHIHHIIIIIIIIIIIIIIIIIIIHGDIHIIIIIIIIIIIIIIIIIIIIIIIIIIIIIIIIIIIIIIIIIIIIIIIIIIIIIIIIIIIIIIIIIIIIIIIIIIIIIIIIIIIIIIIIIIIIIICDDDD
@HISEQ:969:HM2KJBCX2:2:1101:18508:93531 2:N:0:ACTATGCA
ATTCAGATGGCACCCAACTATCCCTATTAATCATTACGTCGATCCTAGAAACCAACAAAATAGAATCAAACGTCCTATTTCATTATTCCATGCTAATGTATTCAAGCGCGAGCTTGCTTTAAACACTCTAATTTTTTCAAAGTAACAGTCCTGATTTCCCGCGACACCAAATTAATGACATCGTGGTTCGTCAGAAGGGAGAAACCAATAATGCTAGTACGTACAAAGTACGACCGACATATTAGTCCCGAAATTCAACTACGAGCTTTTTAACTGCAACAACTTTAATATACGCTATTGGAGCTGGAATTACCGCGGCTGCTGGCACCAGACTTGCCCTCCAA
+
DDDDDIIIIIIIIIIIIIIIIIIIIIIIIIIIIIIIIHIIHIGEHIIIIIIIIIIIIIIIIIHIIHIIIIIIIHIIIIHIIIIIIIIIIIHIIIIIIIIIHHHIHIIIIIIIHIIIIIIIIIIIHIHHHIIIIIIHHIIIIIIIIIIHIIIIIIIIIIHIIIHIIIIIIIIHIIIIIIIIHIIIIIIIIIGIIIIIIIIIIIIIIIIIIIIIIIIIIIIIIIIIIIIIIIIIIIIIIIIHIIHHHIGIIIIIIIIIIIIHIIHIIIIIIIIIIIIIIIIIIIIIHHHIIIIIIIIIIIIIIIIIIIIIIIIIIIIIIIIIIIIIIIIIIIIIIIIIIIIDDDDD
@HISEQ:969:HM2KJBCX2:2:1101:8923:94389 2:N:0:ACTATGCA
ATTCAGATGGCACCCAACTATCCCTATTAATCATTAAGTCAATCCTAGAAACCAACAAAATAGGATCGAACGTCCTATTTCATTATGCCATGCTAATGTATTCAAGCGTTAGCCTGCTTTAAACACTCTAATTTTTTCAACGTAACAGTCCTGTTTCCCTGCAACACCAAATTAATGACATTACAGTTCTTCAAGAAGGAGGAATCAGTAAAGCCAGTACATACCATTGGCACGACCAACCTACTGACCCCGAAATTCAACTACGAGCTTTTTAACTGCAACAACTTTAATATACGCTATTGGAGCTGGAATTACCGCGGCTGCTGGCACCAGACTTGCCCTCCAA
+
DA@<@1<DCG?F1<0C@0<D@H@@CFEGH1D1<11<1<<11D1F1C1<<<C?E110<1CF1F@H?G@H01<<<1<<<1<D11<<1F1C<FH@@GC1FHFFDHD11D1CCE@EH@F<HEEG<8<<<BFFG?E<FF1<<2F1$HGEGCB111AD;FD:DHEC@74<EGCCCEEGDCGD//HHFCCGG/5CHC/HHHGF@HDFIII:IHEECC<=IGIIHGHHHD:HHHEGD0GDFGB-HFDC:/AGHE<CCE1G1HC@FECEIIIHE@IHG@1HH?HHGCC?@GD11<<F?E?HGHIHGD1@GFHE?F?IHG1HHHIHEC<CH@CHHC1D<F<11<HEEEDE<0BDD0
@HISEQ:969:HM2KJBCX2:2:1101:11562:94122 2:N:0:ACTATGCA
ATTCAGATGGCACCCAACTATCCCTATTAATCATTACGTCAATCCTAGAAACCAACAAAATAGGATCGAACGTCCTATTTCATTATTCCATGCTAATGTATTCAAGCGTTAGCCTGCTTTAAACACTCTAATTTTTTCAAAGTAACAGTCCTGTTTCCCTGCAACACCAAATTAATGACATTACAGTTCTTCAAGAAGGAGGAATCAGTAAAGCCAGTACACACCATTGGCACGACCAACCTACTGACCCCGAAATTCAACTACGAGCTTTTTAACTGCAACAACTTTAATATACGCTATTGGAGCTGGAATTACCGCGGCTGCTGGCACCAGACTTGCCCTCCAA
+
DDDCDIHHHHIIIIIGHHHIEHIIHFHHIIIIHIGHHHHHHIIIIHEHHFEHHIHH?CHEHC<FEHHH@GIIECEHIHEEFECHHEHFHGFH?FHIIIIHHHHHHHHCHGHHGIIIIIHIHHHHHIIIIIIHIHHIHHHIIIHHIIIHHHIIHIIIIIIHGCIHGHFIHHEIHIHIIHHEHIIIIIHHHHHHGHHGIHHIHFHC@GHHEHHGHEFHIHHEHFHEIHHFHEDHHGG9EIHHIHHFEHIDHCIIIIIIIHEIGIIFIHIIHIIIIHHIHHF?HHHGHEHG?HIHIIHHHHEIHIIIIHIIIHIIHHDHHHIHGIHIHHHIIIIIHCEHHIIIHDDADA
@HISEQ:969:HM2KJBCX2:2:1101:3323:94913 2:N:0:ACTATGCA
ATTCAGATGGCACCCAACTATCCCTATTAATCATTACGTCAATCCTAGAAACCAACAAAATAGGATCGAACGTCCTATTTCATTATTCCATGCTAATGTATTCAAGCGTTAGCCTGCTTTAAACACTCTAATTTTTTCAAAGTAACAGTCCTGTTTCCCTGCAACACCAAATTAATGGCATTACAGTTCTTCAGAAAGGAGGAATCAGCGAAGCCAGTGCATACCAGTGGCACGACCAACCTGCTGACCCCGAAATTCAACTACGAGCTTTTTAACTGCAACAACTTTAATATACGCTATTGGAGCTGGAATTACCGCGGCTGCTGGCACCAGACTTGCCCTCCAA
+
DDDBCIGIIHIHIIIIIIIIHGHIHIIIIIIIIHIIIHIIIHIHIIIIIIIGHIIIIIGIIIHIIIIIDHHHHIGI?HHHIIIIIHHCGHHIHIIGIHIIIHHIIHHIHHHDHFHHIEHIHGHIIIIIIIHIIIHIDHIHHIIHIIIIHIIIHHIIHHIIGIIIIHHIHIIIIIIIIIHIGIIIIIIHHIIIHIIIIIIIIIIHIIIIHIIIIIHIHIIIIIIHIIIIIIIIIHI>IIIIIIIHHHFIIIIIIIIIHIIIIIIIIIIIIHIIIIHIIIIHIIIIIIIHIIIIIIIIIGIIIIIIIIHIIIIIIIIIIIIHIIIIIIIIIIIIHHIIIIIIIDDDDD
@HISEQ:969:HM2KJBCX2:2:1101:7051:94895 2:N:0:ACTATGCA
ATTCAGATGGCACCCAACTATCCCTATTAATCATTACGTCAATCCTAGAAACCAACAAAATAGGATCAAACGTCCTATTTCATTATTCCATGCTAATGTATTCAAGCGTTAGCCTGCTTTAAACACTCTAATTTTTTCAAAGTAACAGTCCTGTTTCCCTGCAACACCAAATTAATGACATTACAGTTCTTCAAGAAGGAGGAACCAGTAAAGCCAGTACATACCAGAGGCACGACCAACCTACTAATCCCGAAATTCAACTACGAGCTTTTTAACTGCAACAACTTTAATATACGCTATTGGAGCTGGAATTACCGCGGCTGCTGGCACCAGACTTGCCCTCCAA
+
DDDDDIIIIIIIIIIIIIIIIIIIIIIIIIIIIIIIIIIIIIIIIIIIHIIIIIIIIIIHIIHGHIIIFIIIHIIIHIIIIIIHIIIIHIIIIIIIIIIIIHIIIIIIIIIIIIIIIIIIIIIIIIIIIIIIIIIIIIIIIIIIIIIIIIIIIIIIIIIIIIIIIIIIIHIHIIIIIIIIIIIIIHIIIIIIIIIIIIIIIIIIIHIIIIIIIIIIIIIIIIIIIIIIIIIIIIIIIIIIHIIHHIHHIIIIIIIIIIIIIHHIIIIIIIIIIIIIIIIIIIIIIIIIIIIIIIIIIIIIIIIIIIIIIIIIIHC/IIIIIIIIIHIIIIIIIIIIIIIIIDDDDD
@HISEQ:969:HM2KJBCX2:2:1101:16343:94828 2:N:0:ACTATGCA
ATTCAGATGGCACCCAACTATCCCTATTAATCATTACGTCGATCCTAGAAACCAACAAAATAGAATCAAACGTCCTATTTCATTATTCCATGCTAATGTATTCAAGCGCGAGCCTGCTTTAAACACTCTAATTTTTTCAAAGTAACAGTCCTGATTTCCCACGACACCAAATTAATGACATCGTGGTTCGTCAGAAGGTAGGAATCAATTTGACCAGTACGTACCGAGGCACGACCGATCAACTGATCCCGAAATTCAACTACGAGCTTTTTAACTGCAACAACTTTAATATACGCTATTGGAGCTGGAATTACCGCGGCTGCTGGCACCAGACTTGCCCTCCAA
+
BDDDDHHHHIIIIHIHIIHHIIHIIIIIIHIHIIHFHHIHHHHCHHIIIHIIHEHIIGHEHHIIIIIIIIIEGGHGHIIIHIHHHHHHGEHIHHHIIIIIIGIHHIHHGIIHIHIHHIIIIHHGHIIHIIIHIIHIIIHIIIHHHGHHEHHGEGGHHIIHHGHIIIIHHHGFFHHIIHHHHHHEHHHHHHHIIIIHHFHHGEIHGHHIIIHHHHIHIIIIIIIIIIIHIIIIIIIHHIIIHHHHIHIIHHEIHHEHHHHHDIIIIIIHIIGIIIHHFIIIIHHGC1GIIHHIIIHGCGHHHIHHHGHHIHIHIIIIIIIHIHGGCHIIIIHHHIIHEIIHBDDDD
@HISEQ:969:HM2KJBCX2:2:1101:19405:95647 2:N:0:ACTATGCA
ATTCAGATGGCACCCAACTATCCCTATTAATCATTACGTCAATCCTAGAAACCAACAAAATAGGATCAAACGTCCTATTTCATTATTCCATGCTAATGTATTCAAGCGTTAGCCTGCTTTAAACACTCTAATTTTTTCAAAGTAACAGTCCTGTTTCCCTGCAACACCAAATTAATGGCATTACAGTTCTTCAGAAAGGAGGAATCAGCGAGACCAGTACGTACCAATGGCACGACCAACCTGCTGACCCCGAAATTCAACTACGAGCTTTTTAACTGCAACAACTTTAATATACGCTATTGGAGCTGGAATTACCGCGGCTGCTGGCACCAGACTTGCCCTCCAA
+
DDDADHEHHHIHHHFHIIIH@CFHHCFHHHHEHGG?GHH?HHHHHIHHHEECFEEEE1FHHF1<DF1CEH@EFFCHHC1@GHI?FEEC1FHHC@E1HFHHHCHFHIHGIIHHHHGGHCHFHEIIHHHIIHH@GEFHHIHH1HHGEIIHGEGECEHHDIIIIIHIHHIHHEHFHIHIIHIHGIIIIIHGIHIHIIIHIIIH2FD?HG?IIHIIIIIIIIIIIHHIFFHHFHHDFFEC?HIIIHHFGHIHHGIIIIIIIHHHCIIIIIIIIIIIIHIGIIIIIIHHIHFHHEHIIIIIIHIHHHIIIIIIIIIIGIIIIHIIIIIHGHHIIHIIIHHGHFIHHDDADB
@HISEQ:969:HM2KJBCX2:2:1101:17965:95547 2:N:0:ACTATGCA
ATTCAGATGGCACCCAACTATCCCTATTAATCATTACGTCAACCCTAGAAACCAACAAAATAGGATCAAACGTCCTATTTTATTATTCCATGCTAATGTATTCAAGCGTTAGCCTGCTTTAAACACTCTAATTTTTTCAAAGTAACAGTCCTGTTTCCCCGCAACACCAAATTAATGGCATCACGGTTCTTCAAGAAGGAGGAATCAGCAAGGCCAGTTCATACCAGTGGCACGACCAACCTGCTGACCCCGAAATTCAACTACGAGCTTTTTAACTGCAACAACTTTAATATACGCTATTGGAGCTGGAATTACCGCGGCTGCTGGCACCAGACTTGCCC
+
DDDDDHIIIIGHHHHIIIIIIIIIIIIIIIIIIIIIIIIIIIIIIIIIIIGIIIIIIIIIIIHHIHHIIIIIIHIIIIIIIIHIIIIIIIIIHIIIIIIIIIIIIIIIIIIIIIIIHIHIIIIIIIIIIIIIIIIIIIIIIIIIIIIHIIIIIIIIIIIIIIIIIIIIIIIHHIHIIIIIIIIIIIIIHIIIIIIIIIIIIIIIIIIIIIIIIIIIIIIIIIIIIIIIIIIIIIIIIHHGIIIIIIIIIIIIIIIIIIIIIIIIIIIIIIIIIIIIIIIIIIIIIIHHHIIIIIIIIIIIIIIIIIIIIIIIIIIIIIIIIIIIIIIIIIIIIIIIDDDDD
@HISEQ:969:HM2KJBCX2:2:1101:13570:95352 2:N:0:ACTATGCA
ATTCAGATGGCACCCAACTATCCCTATTAATCATTACGTCGATCCTAGAAACCAACAAAATAGGGTCAAACGTCCTATTTCATTATTCCATGCTAATGTATTCAAGCGTGTGCCTGCTTTAAACACTCTAATTTTTTCAAAGTAACAGTCCTGATTCCCCATGACACCAAATTAATGACATCACAGTTCGTCAGAAGGTAGAAATCAATAATACCAGTGCATACCAGAGGCACGACCAATATATTGATCCCGAAATTCAACTACGAGCTTTTTAACTGCAACAACTTTAATATACGCTATTGGAGCTGGAATTACCGCGGCTGCTGGCACCAGACTTGCCCTCCAA
+
DBDDBFIIIIIGIIIIIHHHIIIIIHIIIIIIHHIHIIIIHIIHHIFHIIHHIIEHIHIEHHIIGIHI@HHHHHIIGHHGGFHIIIGEHHIIHHIIIHIHIHIIIIHIIIIIIHIIIHHIIIIIIIIIIIHIIIIIIHHIIHIIIIIIHFHHHIIHIHIIGEHIIIIIIIHHHIHIIIHIHIIIIIIHIIHIIHIHIHHHIIIIIHGGHIIHIIIIIIIIIIIIIIIIIIIIIIIIIIIIIHIIHIIIIIIHIIIIHIIIIIIIIIIIIIIIIIIHIIIIIIIIHHIIIIIIIIIIIIIIIIIIIIIIHHIIIIIIIIIIIIIIIIIIIIIIIIIIIIIIIDDDDD
@HISEQ:969:HM2KJBCX2:2:1101:7544:96591 2:N:0:ACTATGCA
ATTCAGATGGCACCCAACTATCCCTATTAATCATTACGTTGTACCTAGAAACCAACAAAATAGGTTCGAACGTCCTATTTCATTATTCCATGCTAATGTATTCAAGCGTTTGCCTGCTTTAAACACTCTAATTTTTTCAAAGTAACAGTCCTGACTCCCCACGACACCAAATTAATGACATCATGGTTCATCAGAAGGGAGGAATCAACGACCCCAGTGCGTACCGAAGGCACGACCGACGTATTGATCCCGAAATTCAACTACGAGCTTTTTAACTGCAACAACTTTAATATACGCTATTGGAGCTGGAATTACCGCGGCTGCTGGCACCAGACTTGCCCTCCAA
+
BDCD@HHIIHIHIIIIIGHIHIIFHIIII@GHHHHHIHIIHEE@@GHIIIGH?EHHHICHIIHHIEHCHFHHIIIIIHICG?HHIIIFHHIIGIICHHIIIIHIIHHFGHHHIIIHFHEHIHHHEHHHFIGHIIHHHHIHHIHHGHHHGHIIIIHHGIHEGHCHHDHHHHHGHHHHHIGIIIGIHIHHHGHHGIHIHHHHHFFHGFEHHE<<EEHHIIHCEFHFGE@CIHHIIHHHHHEHHCHHEFHHHCCHHFEHHECHH=DIIGIIIIIIHHHGHIIFGHHGHF?IHEHCIHIHGEHIHHIIHHHIIHHIHHHHHDEHIHFHIHHHIIHFHFEEHHHEHDABDD
@HISEQ:969:HM2KJBCX2:2:1101:2842:97028 2:N:0:ACTATGCA
ATTCAGATGGCACCCAACTATCCCTATTAATCATTACGTCAATCCTAGAAACCAACAAAATAGGATCGAACGTCCTATTTCATTATTCCATGCTAATGTATTCAAGCGTTAGCCTGCTTTAAACACTCTAATTTTTTCAAAGTAACAGTCCTGTTTCCCTGCAACACCAAATTAATGACATTACAGTTCTTCAAGAAGGAGGAATCAGTAAAGCCAGTACATACCATAGGCACGACCAACCTACTGACCCCGAAATTCAACTACGAGCTTTTTAACTGCAACAACTTTAATATACGCTATTGGAGCTGGAATTACCGCGGCTGCTGGCACCAGACTTGCCCT
+
DDDDDIIIIIIIIIHIIIIIIIIIIIIIIIIHIIIIHIHHIIIHIIIIIIIIHIIIIIIIIHHHHIIIIIIIIIIHIIIIIIIIIIIIIIIIIIIIIHIIGHIIIIIIIIHIHHIHHIHIHIHHIIIIIIIIIIHIHIHIIIIIIIIIIIIIIIHIIIIHIIIIIIHIIHHHHHHIIIIIIIIIIIIIIHIHIHIIIIIHIHIIIIIIHIHIHIIIIIIIIIIIIIIHIIIIIIIHIIHHDIIIIIIIIIIIIIGIHIIIIIIIIIIIIIIIIIIIIIIIIIHEIIIIIIHIIIIIIIIHHIIIIIIIIIIIIIIIIIIIIIIIIIIIIHIIIIIIIDDDDD
@HISEQ:969:HM2KJBCX2:2:1101:18283:97240 2:N:0:ACTAAGCA
ATTCAGATGGCACCCAACTATCCCTATTAATCATTACGTCAATCCTAGAAACCAACAAAATAGGATCGAACGTCCTATTTCATTATTCCATGCTAATGTATTCAAGCGTTAGCTTGCTTTAAACACTCTAATTTTTTCAAAGTAACAGTCCAAATTCCCTAAAACACCAAATTAATGGCATTAAGGTTCATCAGGAAGGAGGAATCAGTGAAACCAGTACATACCAGAGGCACGACCAACCTACTAATCCCGAAATTCAACTACGAGCTTTTTAACTGCAACAACTTTAATATACGCTATTGGAGCTGGAATTACCGCGGCTGCTGGCACCAGACTTGCCCTCCAA
+
00<0<1111<11<GHIHIIIEGHIIIGIHIIIIIIIHIIHIIIIIIIIIIHHIIHIIGCHHHHIIIIIIIIDIHHHHIIIIHHGHHIHHGIIGHHHIHHIIHHIIIIHIIIII@IIHIIIIHIIIIIIIIIHIIIHIIIHIHFIIIIIEHG11?GEHGC),1IIIHHIIIIIHIHHG?IIHHH<#IIIH9FHH?IIIIHIIHIIIHHIH$<1$IIIIIIIIIIIIH:IIHIIIIIIIIIIHHHFF/C-IIIIIIIIIIIIIIIIIIHIIIIIIIIIIIIIIIIIIIHHIIIIIIIHIIIIIIIIIIIIIIIIIIIIIIIIIIIIIIIIIIGIIIIIIIIIIDDDDD
@HISEQ:969:HM2KJBCX2:2:1101:7054:97382 2:N:0:ACTATGCA
ATTCAGATGGCACCCAACTATCCCTATTAATCATTACGTCAATCCTAGAAACCAACAAAATAGGATCGAACGTCCTATTTCATTATTCCATGCTAATGTATTCAAGCGTTAGCCTGCTTTAAACACTCTAATTTTTTCAAAGTAACAGTCCTGTTTCCCTGCAACACCAAATTAATGACATTACAGTTCTTCAGAAAGGAGGAATCAGCGAAGCCAGTACATACCAGTGGCACGACCAACCTGCTGACCCCGAAATTCAACTACGAGCTTTTTAACTGCAACAACTTTAATATACGCTATTGGAGCTGGAATTACCGCGGCTGCTGGCACCAGACTTGCCCTCCAA
+
DDDDDIIIIIIIIIIIIIIIIIIIIIIIIIIIIIIIIIIIIHIIIIIIIIHHIIIHIIIIIIIIHIIHHHIHHIIIIHIIIIIIIIIIIIHIIIIIIIIIIIIIIIIIIIIIIIIIIIIIIHIIIIIIIIIIIIIIIHIIIIIIIIIIIIIIIIIIIIIIIIIIIIIIIIIHIIIIIIIIHIIIIIIIIIIIIIIIIIIIIIIIIIIIIIIIIIIIIIIIIIIIIIIII=IIIIIIIIIIIIIHGIIIIIIIIIIIIIIIIHIIIIHIIIIIIIHIIIIIIIIIIIIIIIIIIIIIIIIIIIIIIIIIIIIIIIIIIIIIIIIIIIIIIIIIIIIIIIIIIDDDDD
@HISEQ:969:HM2KJBCX2:2:1101:14452:97058 2:N:0:ACTATGCA
ATTCAGATGGCACCCAACTATCCCTATTAATCATTACATCGATCCTAGAAACCAACAAAATAGAATCTGATGTCCTATTTCATTATTCCATGCTAATGTATTCAAGCGTAAGCTTGCTTTAAACACTCTAATTTTTTCAAGGTAACAGTCCTAATTCCCCATAACATCAAATAAATGACATTATGGTTCTTTAGAAGGTGAGAACCAATAAAACCAGTACATACCAAGGCATGACCGATCCCTTGATCCCGAAATTCAACTACGAGCTTTTTAACTGCAACAACTTTAATATACGCTATTGGAGCTGGAATTACCGCGGCTGCTGGCACCAGACTTGCCCTCCAA
+
D@@@DFHIHHHHIHIIIIIIIHHHHIEHIIIIIIIHIGIIIIIGIIIHHHIIIIIIHCHHIIEHHIIIIIHIHEEHIGH1DHIIIIIIGIIEFGHIGIHHHHIIHHHIIHIIIHIHIHHHHEIHHHIIIIIIIIHIEIIIHHIHHHHHHHIHIHHIHHEHIHHFHHFIIIIHIIIIIIIIIIIIIHIIIHIIIIIIIIHIIIIIIIIIIIIIIHIIIIIIIIIIIIIIIIIIIIIIIIIIIIHHIIIIIIIIIIIIIHIIIIIHHIHIIIIIHHIIIIIIIIIIIIIIHIIIIIIIIIIIIIIIIIIIIIIIIIIIIIIIIIIIIIIIIIHHHIIIIIIIDDDDB
@HISEQ:969:HM2KJBCX2:2:1101:3229:98102 2:N:0:ACTATGCA
ATTCAGATGGCACCCAACTATCCCTATTAATCATTACGTCAATCCTAGAAACCAACAAAATAGGATCAAACGTCCTATTTCATTATTCCATGCTAATGTATTCAAGCGTTAGCCTGCTTTAAACACTCTAATTTTTTCAAAGTAACAGTCCTGTTTCCCTGCAACACCAAATTAATGACATTACAGTTCTTCAAGAAGGAGGAACCAGTAAAGCCAGTACATACCAGAGGCACGACCAACTTACTAATCCCGAAATTCAACTACGAGCTTTTTAACTGCAACAACTTTAATATACGCTATTGGAGCTGGAATTACCGCGGCTGCTGGCACCAGACTTGCCCTCCAA
+
DDDDDIIIIHIIIIIIIIIIIIIIIIIIIIIIIIIIIIIIIIIIIIIIIGIHIIIIHIIIIIIIIIIIIIIIIIHIIIIIIIIIGIIHIIIIIIIIIIIIIHHIIIIIIIIIIIHIIIIIIIIIIIIIHIIIIIIIIIIHIHIIIHIIIIIIIIIHIIIIIIIIIIIIIIIHHIIIIIIIIIIIIIIIIIIIIIIIIIIIIIIHIIIIIIIIIIIIIIIIIHIIIIIIIIIIIIIIHIHIIIIHHIHIIHHIHIIIIIIIIIIIIIIIIIIIIIIIIIIIIIIIIIIIIIIIIIIIIIIHHIIIIIIIIIIIIIIIIIIIIIIIIIIIIIIIIIIIIIIIIDDDDD
@HISEQ:969:HM2KJBCX2:2:1101:12087:98761 2:N:0:ACTATGCA
ATTCAGATGGCACCCAACAAGCCCTATTAAGTATTACGTCAATCCTAGAAACCAACAAAATAGGACCAACGTCCTCTTTCATTATTCCATGCTAATGTATTCAAGCGCGAGCCTGCTTTACACACTCTAATTTTTTCAAAGTAACAGTCCTGATTCCCCACCACACCAAATTAATGACATGATGGTTCGTCAGAAGGTAGGAATCAGTAACACCAGTACGTACCGAAGGCACGACCAGCGTACTAATCCCGAAATTCAACTACGAGCTTTTTAACTGCAACAACTTTAATATACGCTATTGGAGCTGGAATTACCGCGGCTGCTGGCACCAGACTTGCCCTCCAA
+
0<<0011<1C?1<G01101111111<1<<11<1<1111<<<D@<1D11<C11<1D0<<1<D11<G11<@00<10<1<1<<<11<D<11111111<DEFHHHF?FG=><G/C<<<<@1HFH0D@@EHHGCB1<G@GA&<1<*HE?HHDHHGD.?=HC7.7..77D:8D89,.@HHECHCHFHG<<CCE=IHGIFCD<GG0DCC0@EEGA:0EFHCIHFHEEGC<<<1HEE<<FC<CHEHGHHFHGIHHHH@C@1D1HG@HGE<CC<HGHHHFCHEG@C<<HEHFCH@FCFECHEHFCG?HHHCC<1FEHGIHHHHHDIEHG@EHHGCIHEHIIIHCC@DE@CDD@B
@HISEQ:969:HM2KJBCX2:2:1101:3904:99505 2:N:0:ACTATGCA
ATTCAGATGGCACCCAACTATCCCTATTAATCATTACGGTGATCCTAGAAACCAACGAAATAGAATCAGTCCGTCCTATTTCATTATTCCATGCTAATGTATTCAGACGATAGTCTGCTTTAAACACTCTAATTTTTTCAAAGTAACAGTCCTGATTTCCCATCACACCAAATAAATGGCATGAAAGTTCCTCAGAAGGTAGAGATCCATCCTACCAGTGCAGACAATTAAGCCTGACCAATGGGTAGACCCCGAAGTTCAACTACGAGCTTTTTAACTGCAACAACTTTAATATACGCTATTGGAGCTGGAATTACCGCAGCTGCTGGCACCAGACTTGCCCTCCAA
+
DDDDDIIIIHHIIIIIIIIHIIIIIIIIIIIIIIIIIIIIIIIIIIIEHIHHHIIIIHIIIIHIIIIIIIIIIIICHIIIIIIIIIIIIIIIIIIHIIIIIIIIIIIIIIIIIIIIIIIIIIIIIHIIGIIIIIIIHIIIIIIIIIIIIIIIIIIIIIIIIIIIIIHIHIIIIIIIIIIIIIIIIIIIIIIIHIIIIIIIIIIIIIIIIIIIIIIIIIIIIIIIIIIIIIIIIIIIIIIHIIIIIHDIIIIIIIIIIIGIIIIIIIIIIIIIIIIIIIIIIIIIIIIIHHIIIIIIIIIIIIIIIIIIIIIIIIIIIIIIIIIIIIIIIIIIIIIIIIIIIIIDDDDD
@HISEQ:969:HM2KJBCX2:2:1101:7883:99660 2:N:0:ACTATGCA
ATTCAGATGGCACCCAACTATCCCTATTAATCATTACGTCAATCCTAGAAACCAACAAAATAGGATCAAACGTCCTATTTCATTATTCCATGCTAATGTATTCAAGCGTTAGCCTGCTTTAAACACTCTAATTTTTTCAAAGTAACAGTCCTGTTTCCCTGCAACACCAAATTAATGACATTACAGTTCTTCAAGAAGGAGGAACCAGTAAAGCCAGTACATACCAGAGGCACGACCAACTTACTAATCCCGAAATTCAACTACGAGCTTTTTAACTGCAACAACTTTAATATACGCTATTGGAGCTGGAATTACCGCGGCTGCTGGGACCAGACTTGCCCTCCAA
+
DDDDDIIIIIIIIIIGIIIIIGIIIIIIIHIIIIIIIIIIIIIIIIIIIIIIIIIIIIIIIIIHGIIIIHIHHIIIHIIIIIIIIIIIIIIIIIIIIIIIIIIIIIIIIIIIIIIIIIIIIIIIIIIIIIIIIIIIIIIIIIIIIIIIIIIIIIIIIIIIIIIIIIIIIIIIHIIIIIIIIIIIIIIIHIIIIIIIIIIIIIIIIIIIIIIIIIIIIIIIIIIIIIIIIIIIIIIIIIHIIIHHIIIIIIHIIIIIIIIIIIHIIIIIIIIIIIIIIIIIIIIIIIIIIIIIIIIIIIIHHIIIIIIIIIIIIIIIIIIIIIIIIIIIIIIIIIIIIIIIIDDDDD
@HISEQ:969:HM2KJBCX2:2:1101:18899:100133 2:N:0:ACTATGCA
ATTCAGATGGCACCCAACTATCCCTATTAATCATTACGTCGATCCTAGAAACCAACAAAATAGGTTCGATCGTCCTATTTCGTTATTCCATGCTAATGTATTCAAGCGCGAGCCTGCTTTAAGCACTCTAATTTTTTCAAAGTAACAGTCCTGTTTCCCCGCAACAACAAATTAATGCCATCACGGTTCTACAAGAGGGAGGGACCAGTGAGGCCAGTGCATACCAGTGGCACGACCGACCTACTGGCCCCGAAATTCAACTACGAGCTTTTTAACTGCAACAACTTTAATATACGCTATTGGAGCTGGAATTACCGCGGCTGCTGGCACCAGACTTGCCCTCCAA
+
DDDDDHHIHIIIHIHIIIIGIGHIIHIIHIHHHEHEHHGHHHHHHHGGHFHF1FHIIGHHHIHCEEHIHICEH?GHHHHIGIIIIIGIG1<FHHIIIIEEHCGHIIIIIIIHHIIHHHIIBBB@IHIIIIHHIHHEIIIIHHEHHHFHGIHHIHIIGHHHIII;HFIHHIIHHHIHIIIIIIHIIIIHHIHEFIHHHIIIIHHHIGIIIIGHIIIIFGGIHIIIIHIIHHIIIGHIIHFFHHIHHIHHGIHHIIIIIHIIIIIIIIIIHIGIHIHGHIIHHGIIIIIIIIHGHHIIIIIIIIHIIIIIIIIIIIIIIIIIIIIIIIIIIIIIHHHIIIIIHDDDDD
@HISEQ:969:HM2KJBCX2:2:1101:13581:100133 2:N:0:ACTATGCA
ATTCAGATGGCACCCAACTATCCCTATTAATCATTACGTCAATCCTAGAAACCAACAAAATAGGATCAACGTCCTATCTCATTATTCCATGCTAATGTATTCAAGCGCGAGCCTGCTTTAAACACTCTAATTTTTTCAAAGTAATAGTCCTGATTCCCCGCCACACCAAATTAATGACATGATGGTTCGTCAGAAGGTAGGAATCAGTAACACCAGTACGTACCGAAGGCACGACCAACGTACTAATCCCGAAATTCAACTACGAGCTTTTTAACTGCAACAACTTTAATATACGCTATTGGAGCTGGAATTACCGCGGCTGCTGGCACCAGACTTGCCCTCCAA
+
DCADDIIIIIGGHH@HHHIHIFHIIGIIGEHIHHHHFHHEHDE<CGHIIGIHIHHIIIGIICEC@GHHHHHIHHIIIIIIGIIIIHHHCCFHHHEHHHIIIEFGHGIHHHHHCIFHHGCEE81DEE@GGIIII?HEFHHEEHHHHIII?HGHIIHIIHCFDIIHHHIIIIIHHHHHGHIIIIIIIIIIIHIHIIIHIHHHFHIIIIIIIIHIHHIIIIIIIIIIIIIIIHHIIHIHHIIIIIHHIIIIHIIIIHHHIIIIIIIIIIIHGIIHIIIIIIIIIIIIIIIIIHIIHIIIHIIIIIIIIIIIIIIIHCIIIIIIIIIIIIIIIIIGIIIIIIIIDDDDC
@HISEQ:969:HM2KJBCX2:2:1102:4971:2401 2:N:0:ACTATGCA
ATTCAGATGGCACCCAACTATCCCTATTAATCATTACGTCAATCCTAGAAACCAACAAAATAGGATCGAACGTCCTATTTCATTATTCCATGCTAATGTATTCAAGCGTTAGCCTGCTTTAAACACTCTAATTTTTTCAAAGTAACAGTCCCGTTTCCCTGCAACACCAAATTAATGACATTACAGTTCTTCAGAAAGGAGGAATCAGCGAAGCCAGTACATACCAGTGGCACGACCAACCTGCTGACCCCGAAATTCAACTACGAGCTTTTTAACTGCAACAACTTTAATATACGCTATTGGAGCTGGAATTACCGCGGCTGCTGGCACCAGACTTGCCCTCCAA
+
DDCDDIIIIHIIIHIIIIIHIIIIIIIIIGHHHIIEHIHHDHIIIIIIIIIIIIIIHIIHIIIIIHIIHHHHHIIHCHEHHFHH1<DDFC?<FHFHHHHHHHHHEEEGHHEHHGIHICHHHFFHHGFCGGGFEHHEHHHGHHHFCGHCFGHEGGHGEC@DDHHHHHGIHHEHIHFFEHHHCHHHHHIIIHHGEHFHGIHHHHHEEHHFDHHF=IHEHIHHHHHEIIFFGEHIGIHIIIHHHFHFA@HCHHFIHFHIIIHHEIIIIIHIIIIIIHIHHFIHHIIIHHHHIHIHIHHEEEHEHEIHHCIIIIIIHIIIIHIHEIIIHHGIIIIHGHIHHIHHC<@0AB
@HISEQ:969:HM2KJBCX2:2:1102:14847:2190 2:N:0:ACTATGCA
ATTCAGATGGCACCCAACTATCCCTATTAATCATTACGTCAATCCTAGAAACCAACAAAATAGGATCGAACGTCCTATTTCATTATTCCATGCTAATGTATTCAAGCGTTAGCCTGCTTTAAACACTCTAATTTTTTCAAAGTAACAGTCCTGTTTCCCTGCAACACCAAATTAATGACATTACAGTTCTTCAGAAAGGAGGAATCAGCGAAGCCAGTACATACCAGTGGCACGACCAACCTGCTGACCCCGAAATTCAACTACGAGCTTTTTAACTGCAACAACTTTAATATACGCTATTGGAGCTGGAATTACCGCGGCTGCTGGCACCAGACTTGCCCTCCAA
+
@DDDDHHHEHHHH1GHHIGHHHICFHIHIIHHHEHIHIHCEHH<GHIIIIIHIHIIHII?EF1DECH0<CFE<@EEHHGHHIIHIIGHHHHHEHIGIIIIFHHCHIHHHHIHCHHIIHHHIHHGHHHEHHHIIHGEFGFGHHHHHHGHHHFGHIHIHHGCGHHHCHHCG<FFHHHHHIGIHIIIHIIIHHHEFGFHIHHHHIIIHHIIIIIHIIHHIIIHHHGGFHHCGIHIIHIIIIHEHHIHEIIHDEFEIIIHHHHIIIHHHGHIIIHIHHHIIIIHHHIIIHHIIHFIIHIHIHHIIIIHHHEFEIIIIIHIIIIIIHIHIHH@HIIIHHHEIGIIIDBDDD
@HISEQ:969:HM2KJBCX2:2:1102:5332:2661 2:N:0:ACTATGCA
ATTCAGATGGCATCCCAACTATCCCTATTAATCATTACGTCGATCCTAGAAACCAACAAAATAGAATCAAACGTCCTATTTCGTTATTCCATGCTAATGTATTCAAGCGTGAGCCTGCTTTAAACACTCTAATTTTTTCAAAGTAACAGTCCTGATTCCCCATGACACCAAATTAATGACATCATGGTTCGTCAGAAGGTAGGAATCAATAATACCAGTACGTACAATAGCACGACCAATAAATTGATCCCGAAATTCAACTACGAGCTTTTTAACTGCAACAACTTTAATATACGCTATTGGAGCTGGAATTACCGCGGCTGCTGGCACCAGACTTGCCCTCCAA
+
CDDDDIIIIHIIIIIIIIIIIIIIIIIIHHIIIIIIHIIIIIIIIIIIIIIHIIIIIIIIIIIGHIIIGHIHIHIGIIIIIIIIIHHHIIIIIIIIHIIIIHHIIIIIIIIIIIIIHIIHIIIIIIIIIIIIHIIIIIIIIIIIIIIIIHIIIIIIIIIIIIIIIIIIIIIIIIIIIIIIIHIIIIIIIIIIIIIIIIIIIIIIIIIIIIIIIIIIIHIIIIIIIIIIIIIIIIIHIIIIIIIHGIIIIIIIIIIIIIIIIIIIIIIIIIIIIIIIIIIIIIIIIIIIIIIIIIIIIIIIIIIIIIIIIIIIIIIIIIIIIIIIIIIIIIIIIIIIIIIIIDDDDD
@HISEQ:969:HM2KJBCX2:2:1102:16695:2430 2:N:0:ACTATGCA
ATTCAGATGGCACCCAACTATCCCTATTAATCATTACGTCAATCCTAGAAACCAACAAAATAGGATCGTCGTCCTATTTCATTATTCCATGCTAATGTATTCAAGCGTTAGCCTGCTTTAAACACTCTAATTTTTTCAAAGTAACAGTCCTGTTTCCCCGCAACACCAACTTAATGGCATTACGGTTCTACAAGAAGGAGGAATCAGCAAAGCCAGTGCATACCAGTGGCACGACCAACTTGCTGACCCCGAAATTCAACTACGAGCTTTTTAACTGCAACAACTTTAATATACGCTATTGGAGCTGGAATTACCGCGGCTGCTGGCACCAGACTTGCCCTCCAA
+
DDDDDIIIEGHIIIIIIIIIIIEHIIIIIIHIIIIIIIHIHIIHIIIIIIIIIIIIIIIIIIHHEHHHHIDDHHHEHGIIIIIHHIIIIGHHHHGIHIHHHHHHIIIIIIIIIIIIIIIIIHIHIIIHHIIIIIHHHHIHIIIIIIIIIHIIIIIIIIHHIHIIIIIIIIIIHIIIIIIIIIIIIIIHIIIIIIIIIIIIIIIIIIIIIIIIIIIIIIIIIIIIIHIIIIIIIIIIIHIIIHGHHIIIIIIIIIIIIIIIIIIIIIIIIIIHIIIIIIIIIIIIIIIIIIIIHIIIIIHHIIIIIIIIIIIIIIIIIIIIIIIIIIIIIIIIIIIIIIIIDDDDD
@HISEQ:969:HM2KJBCX2:2:1102:12280:3234 2:N:0:ACTATGCA
ATTCAGATGGCACCCAACTATCCCTATTAATCATTACGTCAATCCTAGAAACCAACAAAATAGGATCAAACGTCCTATTTCATTATTCCATGCTAATGTATTCAAGCGTTAGCCTGCTTTAAACACTCTAATTTTTTCAAAGTAACAGTCCTGTTTCCCTGCAACACCAAATTAATGACATTACAGTTTTTCAAGAAGGAGGAACCAGTAAAGCCAGTACATACCAGAGGCACGACCAACCTACTAATCCCGAAATTCAACTACGAGCTTTTTAACTGCAACAACTTTAATATACGCTATTGGAGCTGGAATTACCGCGGCTGCTGGCACCAGACTTGCCCTCCAA
+
DDDDDIIIIIIIIIIIIIIIIIIIIIIIHIIIIIIIIHIIIIIHIIIIIIIHIIIIIIIIIIHIIIIIIIIIIGIIIIIIIIHIIIIIIGIIGIIIIIIIIIIIIIIIIIIHIIIIIIIIIIIIIIIIIIIIIIIIGIIIIIIIIIIIIHIIIIIIHIGIHIIIIIIIIIIHIIIIIIIIIIIIIIIGIIIIIIIIIIIIIIIIIIIIIIIIIIIIIIIIIIIIII=IIIIIIIIIIIIIHIIIHIIIIHIIIIIIIIIIIIIIIIIIIIIIIIIIIIIIIIIIIIIHIIIIIIIIIIIIIIIIIIIIIIIIIIIIIIIIIIIIIIIIIIIIIIIIIIIIIDDDDD
@HISEQ:969:HM2KJBCX2:2:1102:11640:3164 2:N:0:ACTATGCA
ATTCAGATGGCACCCAACTATCCCTATTAATCATTACGTCAATCCTAGAAACCAACAAAATAGGATCAAACGTCCTATTTCATTATTCCATGCTAATGTATTCAAGCGTTAGCCTGCTTTAAACACTCTAATTTTTTCAAAGTAACAGTCCTGTTTCCCTGCAACACCAAATTAATGACATTACAGTTCTTCAGAAAGGAGGAATCAGCGAGACCAGTACGTACCAATGGCACGACCAACCTGCTGACCCCGAAATTCAACTACGAGCTTTTTAACTGCAACAACTTTAATATACGCTATTGGAGCTGGAATTACCGCGGCTGCTGGCACCAGACTTGCCCTCCAA
+
DDDDDIIIHIHIGIIIIIIIIIIIIIIIIIIIIIIIIIIIIGIIGHIIIIIIIIIIHIIIIIIIIIIIHIIHHHIIIIGGHHIIIIIIHIIHIIIIIIIIIHGIIIIIIIIIHIIIIHIIIGIIIIIIIIIIHIIIIHHHHIIIIIIIIIIIIIIGIIIIIIIIIIIIIIIIIIIIIIIIIIIIIIIIIIHIIIIIIIIIIIIIIIIIIIIHIIIIIIIIIIIIIIIIIIIIIIIIIIIIIIIHHIIHHHHHIIIIIIIIIIIIIIIIIIIIIIHIIIIHIIIIIIIIHHIIIIIIIIIIIIIIIIIIIIIIIIIIIIIIIIIIIIIIIIIIIIIIIIIIIDDDDD
@HISEQ:969:HM2KJBCX2:2:1102:6717:3772 2:N:0:ACTATGCA
ATTCAGATGGCACCCAACTATCCCTATTAATCATTACGTCAATCCTAGAAACCAACAAAATAGAATCAAACGTCCTATTTCATTATTCCATGCTAATGTATTCAAGCGTGAGCCTGCTTTAAACACTCTAATTTTTTCAAAGTAACAGTCCTGATTCCCCACAACACCAAATAAATGACATCATGGTTCGTCAGAAGGGAGAAACCAACAATGCCAGTACGTACCGAGGCACGACCGACATGATGGTCCCGAAATTCAACTACGAGCTTTTTAACTGCAGCAACTTTAATATACGCTATTGGAGCTGGAATTACCGCGGCTGCTGGCACCAGACTTGCCCTCCAA
+
CCADDIHIHHIHIIHIIEHIHHIHHHIIIIIIIIIIIIIHHHIIHIIIIIIGHHHIGHHEHEHHIIFHHIIHHIIIHIGIIIIIHIIHIIHHHHHHIIIIIIIIIHHIHIIIIIIIIIHHIIHHIIHIHIIIIHHGHIIIIIIIIHIIIIIIHHHHIHIIIIIHIHIHIIHHHHIIIIIIHIHIHGHGIIIIHIIIIIIIIIIIIIIIIIIIIIIIIHHIIIIIIII>HIIIIIIHIIIIIHHEIIHIIIIIIIIIIHHHHHIIIHIIIIIIIIIIIIIIIIIIIIIIIIGIIIIIIIIIIIIIIIIIIIIIIIIIIIIIIIIIIIIIIIIHHIHIIIIIDDDDD
@HISEQ:969:HM2KJBCX2:2:1102:9803:3891 2:N:0:ACTATGCA
ATTCAGATGGCACCCAACTATCCCTATTAATCATTACGTCAATCCTAGAAACCAACAAAATAGGATCGAACGTCCTATTTCATTATTCCATGCTAATGTATTCAAGCGTTAGCCTGCTTTAAACACTCTAATTTTTTCAAAGTAACAGTCCTGTTTCCCTGCAACACCAAATTAATGACATTGCAGTTCTTCAGAAAGGAGGAATCAGCGAAGCCAGTGCATACCAGTGGCACGACCAACCTGCTGACCCCGAAATTCAACTACGAGCTTTTTAACTGCAACAACTTTAATATACGCTATTGGAGCTGGAATTACCGCGGCTGCTGGCACCAGACTTGCCCTCCAA
+
DDDDDIIIIIIIIIIIIIIIIIIIIIIIIIIIIIIIIIIHIIIIIIIIIIHHIIIIIFHIIIIHEIIHIIIIIHIIIGIIIIIIIIIIIIIHCHHIIIIIIIHIIIIIIIIIIIIIIIIIIIHIIIIIIIIIIIIIIIIIIIIIIIIIIIIIIIIIIIIIIIIIIIIIIIIHHIIIIIIIIIIIIIIHIIIIIIIIIIIIIIIIIIIIIIIIIIIIIHIIIIIIIIIIIIIIIIIIIIIIIIIHGIGIIIIIIIIIIIIIIIIIIIIIIIIIIIHIIIIIIIIIIIIIIIIIIIIIIIIIIIIIIIIIIIIIIIIIIIIIIIIHIIIIIIIIIIIIIIIIIDDDDD
@HISEQ:969:HM2KJBCX2:2:1102:15695:4683 2:N:0:ACTATGCA
ATTCAGATGGCACCCAACTATCCCTATTAATCATTACGTCGATCCTAGAAACCAACAAAATAGAATCAAACGTCCTATTTCATTATTCCATGCTAATGTATTCAAGCGTGAGCCTGCTTTAAACACTCTAATTTTTTCAAAGTAACAGTCCTGATTCCCCACAACACCAAATAAATGACATCATGGTTCGTCAGAAGGGAGAAACCGACGATGCCAGTACGTACCGAGGCACGACCAACATGATGGTCCCGAAATTCAACTACGAGCTTTTTAACTGCAGCAACTTTAATATACGCTATTGGAGCTGGAATTACCGCGGCTGCTGGCACCAGACTTGCCCTCCAA
+
DDDDDIIIIGHIIIIEHIIEHIHHHHIIIHHIIGIHIHHIGHIIHGIIIHHIIGHHIEEHHH?EHHIIG@GEFHHCHIH@HHIIIEEHIICCEHHGIIHGG@CGHHIIIIHIHIEFGHHHIGHEHHHIHIIHHGHHHHGHIHGHIIHCFGHIIHHIHEFHHHIIHHHIHEFHHHHEHHGCGCHIIIIIIHHIIIHHHI;IIIGIHEIIHGIIIIIIHHHIHIHFIGIIIIIHHHHFIIIFHFG<HIIIIIHIIIIIIHIHHFHHIIIIIIIIIIIIGIIIIIIIIIIIIIIIIIIIIIIIIIIHHIIIIIIIIIIIIIIIIIIIIIIIIIIIIIHIIIIIDDDDD
@HISEQ:969:HM2KJBCX2:2:1102:16484:4806 2:N:0:ACTATGCA
ATTCAGATGGCATCCCAACTATCCCTATTAATCATTACGTCGATCCTAGAAACCAACAAAATAGAATCAAACGTCCTATTTCGTTATTCCATGCTAATGTATTCAAGCGTGAGCCTGCTTTAAACACTCTAATTTTTTCAAAGTAACAGTCCTGATTCCCCATGACACCAAATTAATGACATCATGGTTCGTCAGAAGGTAGGAATCAATAATACCAGTACGTACAATAGCACGACCAATAAATTGATCCCGAAATTCAACTACGAGCTTTTTAACTGCAACAACTTTAATATACGCTATTGGAGCTGGAATTACCGCGGCTGCTGGCACCAGACTTGCCCTCCAA
+
DDDDDIIIIIHHIIGIIIGIIIIIIIIIIIIIHIIIIIIIIHIIHIHHHIIIIIIIIIIIIIGHHIIIIIIIIICEHHIIIHHHIIIIGHIHGHHIIIIIIHHIIIIHIIIIIIHIIHHIIIIIIIIIIIIIIIHHIIHIIHIIIIIIIIIIHIIIHHGIIIIIIIIIIIHIHIIIIIIIIIIIIIIIIIHGIIIIIIIIIIIIHHHIIIIIHIIIIIIIIIIIIIIIIIIIIIIIIHIGIIIIHHHIIIIIIIIIIIIIIIIIIIIIIIIIIIIIIIIIIIIIIIIIIIIIIIIIIIIIIIIIIIIIIIIIIIIIIIIIIIIIIIIIIIIIIIIIIIIIIDDDDD
@HISEQ:969:HM2KJBCX2:2:1102:5717:5008 2:N:0:ACTATGCA
ATTCAGATGGCACCCAACTATCCCTATTAATCATTACGGTGATCCTAGAAACCAACGAAATAGAATCAGTCCGTCCTATTTCATTATTCCATGCTAATGTATTCAGACGATAGTCTGCTTTAAACACTCTAATTTTTTCAAAGTAACAGTCCTGATTTCCCATCACACCAAATAAATGGCATGAAAGTTCCTCAGAAGGTAGAGATCCATCTCACCAGTGCAGACAATTAAGCCTGACCAATGGGTAGACCCCGAAGTTCAACTACGAGCTTTTTAACTGCAACAACTTTAATATACGCTATTGGAGCTGGAATTACCGCGGCTGCTGGCACCAGACTTGCCCTCCAA
+
DCDDDIIIGIIIIHIIIIIHIIIIIIIIIIIIIIIIIIIIIIIIIIGIHIIIIIIIIIIHIGIHHHIHHIIHEHFHHGHHIIIIIIIIIIHIHHIHIFIHIIIIHHHIIIIIIIHHHHHGIIIHHHIIHHIIIHIIIIIIIIHIIIIIGHIHHHIIHHHHIIIIIIIIHIIHIIIIIIHIIIIIIIIIHHHHIIIIIIIIIIIIIGIIHHIIIIIIIIIIIIIIIIHIIIIHIIIIIIIIIIIHHGDIIIIIIIIIHIIIIIIIIIIIIIIIIIIIIIIIIIIIHIIHHIIHFIIIIIIIIIIIIIIIIIIIIHIIIIIHIIIIIIIIHIIIIIIHIIIIIIIDDDDD
@HISEQ:969:HM2KJBCX2:2:1102:6565:4840 2:N:0:ACTATGCA
ATTCAGATGGCACCCAACTATCCCTATTAATCATTACATCGATCCTAGAAACCAACAAAATAGAATCGGATGTCCTATTTCATTATTCCATGCTAATGTATTCAAGCGTGAGCCTGCTTTAAACACTCTAATTTTTTCAAGGTAACAGTCCTAATTCCCCGTGACACCAAATTAATGGCATTACGGTTCTTTAGAAGGTGAGAAATCAATAATATCAGTACATACCAACGGCATGACCGAAACATTGATCCCGAAATTCAACTACGAGCTTTTTAACTGCAACAACTTTAATATACGCTATTGGAGCTGGAATTACCGCGGCTGCTGGCACCAGACTTGCCCTCCAA
+
DDDDBIIIHGIHICHGHGHIHIIIHIGEHGHFHHHIIHHIHEHHCHHC@FEIHIHHEHEHHHHHFHIIIIDHHIIHIIHIGHHIHHHHHIIHFH@1GHF?EEGHIHHEIHHGHIHIIIHHGCCHHGIHGHHHHHHGHHFHHHIGHIHIHEHIIHHHHHHHEIIIHEEHEH?HIIHHHEEGHHHCHGCHHHHEIIIIHHCHHEHHCHIHHIIIIIIIIIHHGHEGHHHIIIIHHHHECHHIHHEFGCGIIIHIIIIIIHIHIIHHHHGHIIIIIIHHGHHIHHEFHHF?HIHHHEIHGHEIIIIIIHIHHHHHIIHIGIIIIGIIIIIIIHIIIIHHCHGIHIDD@@@
@HISEQ:969:HM2KJBCX2:2:1102:15256:4976 2:N:0:ACTATGCA
ATTCAGATGGCACCCAACTATCCCTATTAATCATTACCTCAAGTTCCGAAAACCAACAAAATAGAACCGAGGTCCTATTCCATTATTCCATGCGCGGTTATTCAGGCAAACTGCCTGCTTTGAGCACTCTAATTTTTTCAAAGTAAACGTTCCGGCCACCCGAGGCACTCAGCGAAGAGCACCGGGGGAAAACCGGGAGGTAGGTCAGGACGGGCAGTATCGTCGCGAAACGAACCGCGAGCCTGGACCCGAGATCCAACTACGAGCTTTTTAACTGCAACAACTTTAATATACGCTATTGGAGCTGGAATTACCGCGGCTGCTGGCGCCAGACTTGCCCTCC
+
CADDDHIIHHHIIGHIHIIHIHHHGEHHHIIIIIIHHIHHEHHHHIIIIHIIHHIHHIIIIIIEHC?FDH<CHFHHIHIHHIGGH?GCGGHEHHHHHIHIHIIHIHHGHHHHIIIIIIIIGHIIHIIIIIHIHIIIIIIIIIIIGIIHHECHHIIIHIHHHHIIHIIHHIIIIIIIIIIHIIHIHHIIIIIHIIIIIIIIHIIIIIIIIIIIIIGHHHHIHIHIIIIII?IIIIIIIIIIIIIIIIIIIIIIIIIIIIIIHIIIIIIIIIIIIIIIIIIIIIIIIIIIIIIIHIIIIIIIIIIIHHIIIIIIIIIIIIIIIIIIHHC1IIIIIIIIIIDDDDD
@HISEQ:969:HM2KJBCX2:2:1102:13354:5864 2:N:0:ACTATGCA
ATTCAGATGGCACCCAACTATCCCTATTAATCATTACGTCAATCCTAGAAACCAACAAAATAGGATCAAACGTCCTATTTCATTATTCCATGCTAATGTATTCAAGCCTTAGCCTGCTTTAAACACTCTAATTTTTTCAAAGTAACAGTCCTGATTTCCTGCAACACCAAATTAATGACATTACAGTTCGTCAAGAGGGAGGAATCAGTGAGACCAGTACATACCAGAGGCATGACCAACCTACTAACCCCGAAATTCAACTACGAGCTTTTTAACTGCAACAACTTTAATATACGCTATTGGAGCTGGAATTACCGCGGCTGCTGGCACCAGACTTGCCCTCCAA
+
DDDDDIIIIIIHIIIIIGIIIIIIIIIIIIIIIIIIIHIIIIIIIIHIIIIIIIIIHGIIIIIHHHHHHIHIHHGIIIIIIIIIIIIIIGHIFHIIIIIIIIIIIHIIIIIIIIIIHHHIIIIIIIIIIIHHIGIHHIIIIIHIIIIHHGIIIIIIHIHIIIIIIIIIHIHHHIIIIIIHHHIIIIIIIIIIIIIIIIHIHHIIHIHIHHIIHHHHIIIIIIIIIIIIIIIIIIIIIIIIIIIHIIIIIIIIIIIIHIIIIIHIIIIIIIIIIIIIIIIIIIIIIIIIIIHIIIIIIIIIIIIIIIIIIIIIIIIIIIIIIIIIIIIIIIIIIIIIIIIIIDDDDD
@HISEQ:969:HM2KJBCX2:2:1102:19608:6123 2:N:0:ACTATGCA
ATTCAGATGGCACCCAACTATCCCTATTAATCATTACGTCGATCCTAGAAACCAACAAAATAGAATCAAACGTCCTATTTCATTATTCCATGCTAATGTATTCAAGCGTAAGCCTGCTTTAAACACTCTAATTTTTTCAAAGTAACAGTCCTGATTCCCCACGACACCAAATTAATGACATCGCGGTTCTTCAGAAGGTAGGAACCGATAATGCCAGTGCGTACCGAGGCACGACCAACAATTCGATCCCGAAATTCAACTACGAGCTTTTTAACTGCAACAACTTTAATATACGCTATTGGAGCTGGAATTACCGCGGCTGCTGGCACCAGACTTGCCCTCCAA
+
DDDDDIHHIHIIIIIIIIIIIIIIIGIHHHIIIIIHIIIIIGHIIHHHIIIGIIIIIIIIHHHHIIIIIHIIHHEHIIIIIIIIIIIIHHHHHHHIIIIIHGIIIIIIIIIIIIIIIHIIIIIHIIIIIHIIHHIIHHHIIIIIIIIHIHHHIIIIIIIIIIICIIIIIIIIIIHIIIIHIIIIIHIIIIIIIIIIIIIHHHIIIIIIIIIIIIIIIIIIIIIIIIIHHIIIIIIIIIIIHGFDIIHIIIHIIIIIIIIHHHIIIIIIIIHIIHIIIIIIIIIIHIHIIIIIIIIIIIIIIIIIIIHHIIIIIIIIIIIIIIIIIIIIIIIIIIIIIIIIDDDDD
@HISEQ:969:HM2KJBCX2:2:1102:6314:7482 2:N:0:ACTATGCA
ATTCAGATGGCACCCAACTATCCCTATTAATCATTACGGTGATTCAGAAACCAACAAAACAGGACCACCGTCCTATTCTATTATTCCATGCTAATGTATTCAGACGTAAGCCTGCTTTGAACACTCTAATTTTTTCAAGGTAAAGGTCCTGGTTTCCCACCACGCCAAATTAATAACATGATGGTTCCCCAGAAGGTAGAAATTCTACACACCAGTACAGACTTGGTAGCCCGACCGACGGTAGAACCCCGAAATTCAACTACGAGCTTTTTAACTGCAACAACTTTAATATACGCTATTGGAGCTGGAATTACCGCGGCTGCTGGCACCAGACTTGCCCTCCAA
+
DDDDDEHHIIIIIIIIIIIIIIGIIIIHIHIIIIIIIIHIIIHHGHHIIHIIIIIHHIIIIIIIGIHIIHIHIIGIIIIIGHIIIHHIIHIIIIIIHHHGHHGHIIIIIHIIIIIIIIIIIIIIIIIIIHIIHHIIIIHIIIHGIIIIIIHIIIIIIIIIIHIIHHIIIIIIIIIIHHIIIIHIIIHIIIIIIIIIIIIIIIHHIIIHIHHIIHIIHHIIIIIHIIIIIIIHIIHDHIIIIHHFIHCIIIIIIIIIIHIIIIIIIIIIIIIIIIIIIIIHHHCIIHHHIIIIIIIIIIIIIIHHHIIIIIIIHGIIHIIIIIIIIIIIIIIIIIHIIGIHDDDDD
@HISEQ:969:HM2KJBCX2:2:1102:3885:7752 2:N:0:ACTATGCA
ATTCAGATGGCAATCCCAACTATCCCTATTAATCATTACATCGATCCTAGAAACCAACAAAATAGAATCGGATGTCCTATTTCATTATTCCATGCTAATGTATTCAAGCGTGAGCCTGCTTTAAACACTCTAATTTTTTCAAGGTAACAGTCCTAATTCCCCGTGACACCAAATTAATGGCATTACGGTTCTTTAGAAGGTGAGAAATCAATAATATCAGTACATACCAACGGCATGACCGAAACATTGATCCCGAAATTCAACTACGAGCTTTTTAACTGCAACAACTTTAATATACGCTATTGGAGCTGGAATTACCGCGGCTGCTGGCACCAGACTTGCCCTCCAA
+
DCDBDIIIIIIDDCHHHIIIIIIIIIIIIIIIHIIIIIIIIHIIHIIIIIIIIHHHIIIIIGIIIIHIGIIIIHIIIHIIIHIIHHHHICGHIIHHFHIIIHHHHHIIHIIIIIHHHHHHIIIIIIIIIHIIIIIIIIIHIHHIIIIIIIIIHIIIIIIIIIHIIIIIIIIIIIIIIIIIIIIIIIIIIIHHIIIIIIIII;IIIIHHIIIIIIIIIIIIIIIIIIIIIIIIIIIIIIIIIIIIIIHDGIHIIIIIIIIIGHIIIIIIIIIIIIIIIHIIIHIIIIIIHIIIIIIIIIIIHIIIIIIIIIIIIIIIIIIIIIIIIIIIIIIIIIIIIIIIIIIIDDDDD
@HISEQ:969:HM2KJBCX2:2:1102:13264:8081 2:N:0:ACTATGCA
ATTCAGATGGCACCCAACTATCCCTATTAATCATTACGTCAATCCTAGAAACCAACAAAATAGGATCAAACGTCCTATTTCATTATTCCATGCTAATGTATTCAAGCGTTAGCCTGCTTTAAACACTCTAATTTTTTCAAAGTAACAGTCCTGTTTCCCTGCAACACCAAATTAATGACATTACAGTTCTTCAAGAAGGAGGAACCAGTAAAGCCAGTACATACCAGAGGCACGACCAACCTACTAATCCCGAAATTCAACTACGAGCTTTTTAACTGCAACAACTTTAATATACGCTATTGGAGCTGGAATTACCGCGGCTGCTGGCACCAGACTTGCCCTCCAA
+
ABDDDIIHHHHHHHHHH=GHHHHIIHHIIIIIIIIIIIHEHIH?HIIGIIIIIIHIIIIHHHHHIIIIIHIIGEHIHHIGGHIHIGIIHIIIGIIIIIIIHHIHHHIHHHIHHIIIIHHHIEHIIIIGHHIIIHHIHIIIHIHIHIIHHIHHHGIIIIHIHHHIHIHIIIHGDHHIIIIIHIIIIIHGHHIHIHIIIHHHHHHIHHHIIIIIHIIIIIIIIGIIHIHHHGIIHHIIIHEHHHHGHHHHIIHIIIIIIIIIHHFIIHIIIIGIIHIIHIIIIIIIHHEHIIIIIIIIIIIIHIIIIHIIIIIIIIIGIIIIIIIIIIHGIIIIIIIIIHIIIDDDDD
@HISEQ:969:HM2KJBCX2:2:1102:19847:7971 2:N:0:ACTATGCA
ATTCAGATGGCACCCAACTATCCCTATTAATCATTACGGTGATCCTAGAAACCAACAAAATAGAACCATGCCGTCCTATTCTATTATTCCATGCTAATGTATTCGAGCAAAAATGCCTGCTTTAAACACTCTAATTTTTTCAAGGTAAAGGTCCTGGATCCGCAAGACACCCAATTAAGGACATCAAGTTTCTCCAGAAGGTGAGAAATCAACAGCGACAGTTCATACCCCTTAAGGCATGACCATCACGTCAATCCCGAAATTCAACTACGAGCTTTTTAACTGCAACAACTTTAATATACGCTATTGGAGCTGGAATTACCGCGGCTGCTGGCACCAGACTTGCCCTCCAA
+
DCDDDIIIIIIIIIIIIIIIIIIHIIIIIIIIIIIIIIIIIIIIIIIIIIIIIIIIIIIIIIIIIIIIIIIIIIIIIIIIIIIIIIHIIIIIHIIIIIHEHGHHIIIIIIIIHIIIIIIIIIIIIIIIIIIIIIIIIIIHIIIIIIIIIIIIIIIIIHHIHIIIIIIIIIIIIIHIIIIIHIHIIIIIHHGHHIIIIIIIIIIIIIIIHIIIIIIIIIIIIIIIIIIIIIIIIIIIIIIIIIIIIIIIIIIHIIIIIIIIIIIIIIIIIIIIIIIIIIIIIIIIIIIIIIIIIHIIIIIIIIIIIIIIIIIIIIIIIIIIIIIIIIIIIIIIIIIIIIIIIIIIIIIIDDDDD
@HISEQ:969:HM2KJBCX2:2:1102:4901:8725 2:N:0:ACTATGCA
ATTCAGATGGCACCCAACTATCCCTATTAATCATTACGGTGATCCTAGAAACCAACGAAATAGAATCAGTCCGTCCTATTTCATTATTCCATGCTAATGTATTCAGACGATAGTCTGCTTTAAACACTCTAATTTTTTCAAAGTAACAGTCCTGATTTCCCATCACACCAAATAAATGGCATGAAAGTTCCTCAGAAGGTAGAGATCCATCTCACCAGTGCAGACAATTAAGCCTGACCAATGGGTAGACCCCGAGGTTCAACTACGAGCTTTTTAACTGCAACAACTTTAATATACGCTATTGGAGCTGGAATTACCGCGGCTGCTGGCACCAGACTTGCCCTCCAA
+
DDCDDIIIIIIIIIIGIIIIIIIIIIIIIIIIIIIIIIIIIIIIIIIIIIIIIIIIIHIHIIIHHIIIIIIIHIIHIIIIIIIIIIIIIHIIIIIGIIIIIIHIIIIIIIIIIIIIIIIIIIIHIIIIIIIIIIIIIIIIGHHHHIIIIIIIIIIIIIIIIIIIIIIIIIIIIIIIIIIIIIIIIIIIIIIIIIIIIIIIIIIIIIIIIIIIIIIIIIIIIIIIIIIIIIIHIIIIIIIIIIIIIHHIIIIIIIIIIIIIIIIIIIIIIIIIIIIIIIIIIIIIIIIIIIIIIIIIIIIIIIIIIIIIIIIIIIIIIIIIIIIIIIIIIIIIIIIIIIIIIIIDDDDD
@HISEQ:969:HM2KJBCX2:2:1102:10325:8841 2:N:0:ACTATGCA
ATTCAGATGGCACCCAACTATCCCTATTAATCATTACGTCAATCCTAGAAACCAACAAAATAGGATCGAACGTCCTATTTCATTATTCCATGCTAATGTATTCAAGCGTTAGCTTGCTTTAAACACTCTAATTTTTTCAAAGTAACAGTCCAAATTCCCCGCAACACCAAATTAATGGCATTACGGCTCATCAGGAAGGAGGAATCAGTGAGACCAGTGCATACCGATGGCATGACCAATCTACTAACCCCGAAATTCAACTACGAGCTTTTTAACTGCAACAACTTTAATATACGCTATTGGAGCTGGAATTACCGCGGCTGCTGGCACCAGACTTGCCCTCCAA
+
DDDDDIIIIIIIIIIIIIIIIIIIIIIIIIIIIIIIIIIIIIIIHIIIIIIIIIIIIIIIIIHIIIIIHIIHHIIIIIIIIIIIIIIGHIIIIIIIIIIIHGIIIIIIIIIIIIIIIIIIIIIIIIIIIIIIIIIIIIIIIIIIIIIIIIIIIIIIIIIIIIIIIIIIIIIIIIIIIIIIIIIIIIIIIIIIIIIIIIIIIIIIIIIIIIIIIIIIIIIIIIIIIIIIIIIIIIIIIIIIIIIHHIHIIIIIIIIIIIIIIIHIIIIIIIIIIIIIIIIIIIIIIIHIIIIIIIIIIIIIIIIIIIIIIIIIIIIIIIIIIIIIIIIIIIIIIIIIIIIIIDDDDD
@HISEQ:969:HM2KJBCX2:2:1102:13914:9379 2:N:0:ACTATGCA
ATTCAGATGGCACCCAACTATCCCTATTAATCATTACGTCGATCCTAGAAACCAACAAAATAGAATCAAACGTCCTATTTCATTATTCCATGCTAATGTATTCAAGCGTGAGCCTGCTTTAAACACTCTAATTTTTTCAAAGTAACAGTCCTGATTCCCCACGACACCAAATAAATGACATCATGGTTCGCCAGAAGGGAGAAACCAACAATACCAGTACGTACCGAGGCACGACCGACATGATGGTCCCGAAATTCAACTACGAGCTTTTTAACTGCAGCAACTTTAATATACGCTATTGGAGCTGGAATTACCGCGGCTGCTGGCACCAGACTTGCCCTCCAA
+
DDDDDIIIIIIIHHIHIIHHIIIIIIIIIIIIIIIIHIIIIIIIIIIIIHIHIIIIIIIHIIIIIIIIIIIIHHHHHIIHIIIIIIIIIIIIIIIIIIIIIHIIIIIIIIIIIIIIIIIIIIIIHIIIIIIIIIIIIIIIIIHHIIIIIIIIIIIIIIIIIIIIIIIIIIIIIIIIIIIIIIIIIIIIIIIIIIIIHIIIIIIIIIIIIIIIIIIIIIIIIIIIIIIIIIIIIIIIIIIIIIHHIIIHIIIIIIIIIIIIIHIIIIIIIIIIIIIIIIIIIIIIIIIIIIIIIIIIIIHHIIIIIIIIIIIIIIIIIIIIIIIIIIIIIIIIIIIIIIIIDDDDD
@HISEQ:969:HM2KJBCX2:2:1102:6729:9631 2:N:0:ACTATGCA
ATTCAGATGGCACCCAACTATCCCTATTAATCATTACGTCGATCCTAAAAACCAACAAAATAGGGTCAAACGTCCTATTTCATTATTCCATGCTAATGTATTCAAGCGTGTGCCTGCTTTAAACACTCTAATTTTTTCAAAGTAACAGTCCTGATTCCCCATGACACCAAATTAATGACATCACAGTTCGTCAGAAGGTAGAAATCAATAATACCAGTGCATACCGGAGGCACGACCAATATATTGATCCCGAAATTCAACTACGAGCTTTTTAACTGCAACAACTTTAATATACGCTATTGGAGCTGGAATTACCGCGGCTGCTGGCACCAGACTTGCCCTCCA
+
CDDDDIIIIHHIGHIHIIIIIIIIIIIIIIIIIIIIIIIIHIIHIIIIIIIIIIIIIIIIIIIIIIIIIIIGHHHHIIIIIIIIIIIHIIHFHIIIIIIIIIIIIIIIIIIIGIIIIIIIIIIIIIIIIIIIIIIIHIIIIIIIIIIIHIIIIIIIIIIIIIIIIIIIIIIIHIIHIIIIIIIIIIIHHIIIIIIHIIIIIIIIIIIIIIIIIIIIIIIIIIIIIIIIIIIIIIIIHHIIIIHHHIIIIIIIIIIIIIIIIIIIIIIIIIIIIHIIIIIIIIIIIIIIIIIIIIIIIIIHHIIIIIIIHIHIIIIIGIIIIIIIIIIIIIIIIIIIIIIHDDDDD
@HISEQ:969:HM2KJBCX2:2:1102:15368:9531 2:N:0:ACTATGCA
ATTCAGATGGCACCCAACTATCCCTATTAATCATTACGGTGGTCCTAGAAACCAACAAAATAGAACCACAACGTCCTATTCTATTATTCCATGCTAATCTATTCAAGCAATAGCCCGCTTTAAACACTCTAATTTTTTCAAGGTAATGGTCCTGGCTCCCCAACACACCCAATAAAGGACATGCTGGCTCACCAGAAGGAAGACCCGACAGCAGACAGTACTCGCCAAAGACGGACCGCCCGGCCAGGCCTAAAATTCAACTACGAGCTTTTTAACTGCAACAACTTTAATATACGCTATTGGAGCTGGAATTACCGCGGCTGCTGGCACCAGACTTGCCCTCCAA
+
B@D@DIIII?HHIGFHIHCFECGECHHHHH@GCHIHICCGHHIEFHC@FCHHHIIIHHIFGHGHHIIIHFEHHHEH=CGHHHHHIGIHHHIIFEHCHHHEGHHHIIIFIHHIIIHHGHHFHEFFGHHFC@FHHHCHHDHHIIIHGHHFHHIIIHCDHIHHEIIHHHHGIHIGIIIHHHHHHIIHGIIHHHHHIFHHHIIHCHHIIIIIIHGGIIHIIIFHDCGIHIIHHEHHDIIIHIIIFHHEHIIHHEHHIIIIIIIIHHHIIIIHFIIIIHFIHHIIIIIHF<HHIIHEGHDIIHIIIIIIIHHIIHIIIIIIIIIIIHHHHHHIIIIIIHHHEIGHH@DAD@
@HISEQ:969:HM2KJBCX2:2:1102:21246:9940 2:N:0:ACTATGCA
ATTCAGATGGCACCCAACTATCCCTATTAATCATTACGGTGATCCTAGAAACCAACAAAATAGAACCATGCCGTCCTATTCTATTATTCCATGCTAATGTATTCGAGCAAAAATGCCTGCTTTAAACACTCTAATTTTTTCAAGGTAAAGGTCCTGGATCCGCAAGACACCCAATAAAGGACATCAAGTTTCTCCAGAAGGTGAGAAATCAACAGTAACAGTTCATACCCCTTAAGGCATGACCGTCACGTCAATCCCGAAATTCAACTACGAGCTTTTTAACTGCAACAACTTTAATATACGCTATTGGAGCTGGAATTACCGCGGCTGCTGGCACCAGACTTGCCCTCCAA
+
B<D0DHHHFHEHCCCCFH?HHIIHFHEHEHHIIFG?EHE@EECFHGIHFHGHEHHCHFEFHHHIIGEGGEFHG<//<<<<1CGEHH1<@1C1C1<<G11<CCHGEHHCHEHHIHIIIHIFEHHF?CHHIIHHCFHHHHIHEFHHGGHHHIHEHHHHGFHI9GHEHFHHGHHHIIHFHCHEGEHHHHHHHEHIIIIIHGHGIIIHIIGIIIHHHHIHEEHGEGFHGE<IIIIIIHFIIIHGHCIIIGIHGHG<GHHIIHHE?HIIHHEHHCHG?IIIIIIIIIIIIIHHHHIIHHGHFHHHEIIIHHIIIIHIHHIIIIHGIIIHIIIIIIIIIIIFIIHHGIIIIIIIDDDDD
@HISEQ:969:HM2KJBCX2:2:1102:14007:9709 2:N:0:ACTATGCA
ATTCAGATGGCACCCAACTATCCCTATTAATCATTACATCAATCCTAGAAACCAACAAAATAGGATCAACGTCTTATTTCATTATTCCATGCTAATGTATTCAAGCGCGAGCCTGCTTTAAACACTCTAATTTTTTCAAAGTAACAGTCCTGATTCCCCACCACACCAAATTAATGACATGATGGTTCGTCAGAAGGTAGGAATCAGTAACACCAGTACGTACCGAAGGCACGACCAGCGTACTAATCCCGAAATTCAACTACGAGCTTTTTAACTGCAACAACTTTAATATACGCTATTGGAGCTGGAATTATCGCGGCTGCTGGCACCAGACTTGCCCTCCAA
+
DDCDDIIIIIIIIHIIIIIIIIIIIIIIIIIIIIIIIIHIIIIIIIIIIIIHIIIIIIIHIGIGIHIIIIIHHHHIIIIIIIIIIIIHEHHHIIIIIIIIIGIIIIIIIIIIIIIIIIIIIIIIIIIIIIIIIIIIIHIIIIIIIIIIIIIIIIHIIHIIIHIIHIIIIIIIHIIIHHIIIIIIIIIIIIIIIIIIIIIIIIIIIIIIIIIIIIIIIIIIIIIIIIIIIIIIIIIIIIIIIIIHIIIIIIIIIIIIIHIIIIIIIIIIIIIIIIIIIIIIIIIIIIIIIIIIIIIIIIIIIIIIHIIIIIIIIIIIIIIIIIIIIIIIIIIIIIIIIIIIDDDDD
@HISEQ:969:HM2KJBCX2:2:1102:13135:9505 2:N:0:ACTATGCA
ATTCAGATGGCACCCAACTATCCCTATTAATCATTACGTCAATCCTAGAAACCAACAAAATAGGATCGAACGTCCTATTTCATTATTCCATGCTAATGTATTCAAGCGTTAGCCTGCTTTAAACACTCTAATTTTTTCAAAGTAACAGTCCTGTTTCCCTGCAACACCAAATTAATGGCATTACAGTTCTTCAGAAAGGAGGAATCAGCGAAGCCAGTACATACCAGTGGCACGACCAACCTGCTGACCCCGAAATTCAACTACGAGCTTTTTAACTGCAACAACTTTAATATACGCTATTGGAGCTGGAATTACCGCGGCTGCTGGCACCAGACTTGCCCTCCAA
+
DDDDCIIIIIIIHIHHIGIIIFHIIIGHIIHGHHIHIIEHIIHHEHFHHIIHIHHHIEHIIGIIHIIGIIEEGEHHHHHCEHHHHIIEHIIIHIHHIIIHFGHGHIGIHHIHEHHHIIIIHIHHHIIHHIIIIIIHIGCFGIHIIIHIHIHIIIIIHHHIIIIIHHHHHHHFHIIIIIIIIIIIIIHIHHIIHIHIHHHHFHIHHIIIHIIIIIIIIHIIIIIHIIIIIIIIIIIIHIHIIHHHIIIIIIIIIIIIHIIIIIIIIIIIIIIHIIIIHHIIIIIIIIIIIIIIIIIIIIIIHIIIIIIIIIIIIIHHHIIIIIIIIIHIIIIIIIHHHIIIIDDDDD
@HISEQ:969:HM2KJBCX2:2:1102:14410:9787 2:N:0:ACTATGCA
ATTCAGATGGCACCCAACTATCCCTATTAATCATTACGTCAATCCTAGAAACCAACAAAATAGGATCGAACGTCCTATTTCATTATTCCATGCTAATGTATTCAAGCGTTAGCCTGCTTTAAACACTCTAATTTTTTCAAAGTAACAGTCCTGTTTCCCTGCAACACCAAATTAATGACATTACAGTTCTTCAAGAAGGAGGAATCAGTAAAACCAGTACATACCATAGGCACGACCAACCTACTGACCCCGAAATTCAACTACGAGCTTTTTAACTGCAACAACTTTAATATACGCTATTGGAGCTGGAATTACCGCGGCTGCTGGCACCAGACTTGCCCTCCAA
+
BDD?BGHC??CFGG@EEHCCCFCCCEC@HHHGHHIHHHE1EHICCHHHEEHH1FHHG1CEEGH@E@G0<FH/<1<CEHIH?<F1F@1<<<<FHEECIIIIIHFHGHHEIIIHGHEHHCHHIHFIIHHFEFIHGFIHHHBCHHHFHIIIHHHEHHHG<HGHHEGGHGEGFFHIHHHFCGHGFHIHHHEFIIH:HIHEIIIHIHIIIIIIIIIIHIIIIGIIIIIGHGHH;HHH<HH;IIHIHGFFI<IHHCFEHHIIHIHIIIHHHHIIHIHIIHHIIIIIIIIHIIHIIIIIIIIIIIIGIIIIIIIIIIHHHHHDGHIIIIHIIIHHGIHFIIIIHHHHHBBBDB
@HISEQ:969:HM2KJBCX2:2:1102:15597:10709 2:N:0:ACTATGCA
ATTCAGATGGCACCCAACTATCCCTATTAATCATTACGTCAATCCTAGAAACCAACAAAATAGGATCAAACGTCCTATTTCATTATTCCATGCTAATGTATTCAAGCGTTAGCCTGCTTTAAACACTCTAATTTTTTCAAAGTAACAGTCCTGTTTCCCTGCAACACCAAATTAATGACATTACAGTTCTTCAAGAAGGAGGAACCAGTAAAGCCAGTACATACCAGAGGCACGACCAACCTACTAATCCCGAAATTCAACTACGAGCTTTTTAACTGCAACAACTTTAATATACGCTATTGGAGCTGGAATTACCGCGGCTGCTGGCACCAGACTTGCCCTCCAA
+
DDDDDIIIIIIIGIIIIIEHIIIIIIIIIIIIIIIIIIIIIIIHHIIIIIIIHHIIIIIGHIHHGHIIHIGCH?EHIHHIHHIIIIIGIIIIGG?HIHIHHIIHIIIIIIIHIHIIIIIIIIIIIIIHIGHIIHIIHHHHIIIHIIHIIIIIIIIIIIIIGIIIHGHIIIHHIIIIIIIHHHHIHIHHIIIIHIIIIIIIIIHHHHHIHIIIIIIIIIIIIIIIIIIIIIIIIIIHEHHIIIHHEIHHHHIHGIIHHIHGIHHIIHGIIIIIIHDHIIIIIIIIIIIIIIIIIIIHIIIHHIIIIIIIIIIIHIIIGIIIIIIIIIIIIIIIIIIHIIIIIDDDDD
@HISEQ:969:HM2KJBCX2:2:1102:7936:11145 2:N:0:ACTATGCA
ATTCAGATGGCACCCAACTATCCCTATTAATCATTACGTCGATCCTAGAAACCAACAAAATAGGTTCGATCGTCCTATTTCGTTATTCCATGCTAATGTATTCAAGCGCGAGCCTGCTTTAAGCACTCTAATTTTTTCAAAGTAACAGTCCTGTTTCCCCGCAACAACAAATTAATGCCATCACGGTTCTACAAGAAGGAGGGACCAGTGAGGCCAGTGCATACCAGTGGCACGACCAACCTACTGGCCCCGAAATTCAACTACGAGCTTTTTAACTGCAACAACTTTAATATACGCTATTGGAGCTGGAATTACCGCGGCTGCTGGCACCAGACTTGCCCTCCAA
+
DADDCHHHIGHIIEHHHIIIIIHIIIIIIHHEHHIHIIIHHHIGGHHIHIIIIIHHHEHCHFHIHIIIIIIIGHIIIIEHIEGHHHII?FGHGHEFHHFGHHFHIIHICFCHHHIHIIHHIHHHIIHIHHIIIHFCHIIE?FFHFGHEHGHIHHIIIIGIIIHHHIIHHHHGHHIIIIIIIIFIHHHHHIIIIIIIIIIIIIIHIIIIIIIIIIHIIIHIHIHII<IIIIIIIHIHIIIIIIIHEIHHEIHHIIIHHIIIIIIIIHIIIIIIIIIIHIIHIHIHIIIIIHHEHIIIIIIHHIIIIIIIIIIIIIIIIIIIIHIIIIIIIIIIIIIIIIIIIDDDDD
@HISEQ:969:HM2KJBCX2:2:1102:12311:10694 2:N:0:ACTATGCA
ATTCAGATGGCACCCAACTATCCCTATTAATCATTACGTCAATCCTAGAAACCAACAAAATAGGATCGAACGTCCTATTTCATTATTCCATGCTAATGTATTCAAGCGTTAGCCTGCTTTAAACACTCTAATTTTTTCAAAGTAACAGTCCTGTTTCCCTGCAACACCAAATTAATGACATTACAGTTCTTCAGAAAGGAGGAATCAGCGAAGCCAGTGCATACCAGTGGCACGACCAACCTGCTGACCCCGAAATTCAACTACGAGCTTTTTAACTGCAACAACTTTAATATACGCTATTGGAGCTAGAATTACCGCGGCTGCTGGCACCAGACTTGCCCTCCAA
+
DDDDDIHIIIIIGHHHIHHIIIIIEHHIHIIIGHIIIIHGHHHGHHIHIIIHHHHHIIFEGHEHIIIIHGHHHHHHFHHHFHHGHII?FEHHHIGHIGIHIHHIIIHGHHHGHEHHIIIIHHHGHIIIIHIHIHIHHHHHIIIIIHGIHGHHGHHIIHGIIIIIIIHIIHIIIIIIIIIHHIIIIHHHIIIIIHIIIIIIIIHIIIIIIIIIIIIIIIIIIIIIIIIIIIIIIIIHHFEIIIIHGHIIHIIIIIIIIIIIIIIIIIIIIIIIIIIIIIIIIIIIIIIIIGIIIIIIHHIIIIIGIIIIIIIIIIIIIIIIIIIIHIIIIIIIIIIIIIIIIDDDDD
@HISEQ:969:HM2KJBCX2:2:1102:15322:9965 2:N:0:ACTATGCA
ATTCAGATGGCACCCAACTATCCCTATTAATCATTACGTCGATCCTAGAAACCAACAAAATAGAATCAAACGTCCTATTTCGTTATTCCATGCTAATGTATTCAAGCGTGAGCCTGCTTTAAACACTCTAATTTTTTCAAAGTAACAGTCCTGATTCCCCATGACACCAAATTAATGACATCATGGTTCGTCAGAAGGTAGGAATCAATAATACCAGTACGTACAATAGCACGACCAATAAATTGATCCCGAAATTCAACTACGAGCTTTTTAACTGCAACAACTTTAATATACGCTATTGGAGCTGGAATTACCGCGGCTGCTGGCACCAGACTTGCCCTCCAA
+
DDDDDIIIIIIIIIIIIIIIIIIIIIIIIIIHHIIIIIIIIIIHIIIIIIIIIIIIIHIIHIIIHIIIIIIIIIGHIIIIIIIIIIIIIIIIIHIIIIIIIHIIIHIGHIIIGIIIGIIIIIIIIIIIIIHIIHIIIIIIIHIIHGIIIIIIHIIIIIHIIIIIIIIIIIIHHIHIIIIIIHIIIIHIIIHIIIIIIIIIIHIIHIIIIIIIIIHIIIIIIIIIIIIIIIIIIIIIIHIIIHHHHHDIIIIIIIIIIIIIIIIIIIIIIIIIIIIHIHIIIIHIIIHIIIIIIIIIIIIIIIIIIIIIHIIIIIIIIIIIIIIIIIIIIIIIHIIIIIIIADDDD
@HISEQ:969:HM2KJBCX2:2:1102:17167:11362 2:N:0:ACTATGCA
ATTCAGATGGCACCCAACTATCCCTATTAATCATTACGTCGATCCTAGAAACCAACAAAATAGAATCAAACGTCCTATTTCGTTATTCCATGCTAATGTATTCAAGCGTGAGCCTGCTTTAAACACTCTAATTTTTTCAAAGTAACAGTCCTGATTCCCCATGACACCAAATTAATGACATCATGGTTCGTCAGAAGGTAGGAATCAATAATACCAGTACGTACAATAGCACGACCAATAAATTAATCCCGAAATTCAACTACGAGCTTTTTAACTGCAACAACTTTAATATACGCTATTGGAGCTGGAATTACCGCGGCTGCTGGCACCAGACTTGCCCTCCAA
+
DDBADIIIIIIIIIIIIIIIHIIIIIIIHIIIIIIIIIIIIIIIIIIIIIIIIIIIIIIHIIHIIIHIIIIIIIIIIIHIIIIIIIHHHHHGHIHIHIIIHHIHIIIIIIIIIIIIIHIIIIIIIIIIIIIIIIIIIIIIIIIIIIIIHIIIIIIIIIIHIIIIIIIIIIIIIIIIIHIIIIIIIIIHHIHIIIIIIIIIIIIIIIIIIIIIIIIIIIIIIIIIIIIIIIIIIIIIIIIIIIIIIIIIIIIIIIIIIIIIIIIIIIIIIIIIIIIIIIIIIIIIHHIIIIIIIIIIIIIIIIIIIIIIIIIIIIIIIIIIIIIIIIIIIIIIIIIIIIIIDDDDD
@HISEQ:969:HM2KJBCX2:2:1102:14571:12030 2:N:0:ACTATGCA
ATTCAGATGGCACCCAACTATCCCTATTAATCATTACATCGATCCTAGAAACCAACAAAATAGAATCGGATGTCCTATTTCATTATTCCATGCTAATGTATTCAAGCGTGAGCCTGCTTTAAACACTCTAATTTTTTCAAGGTAACAGTCCTAATTCCCCGTGACACCAAATTAATGGCATTACGGTTCTTTAGAAGGTGAGAAATCAATAATATCAGTACATACCAACGGCATGACCGAAACATTGATCCCGAAATTCAACTACGAGCTTTTTAACTGCAACAACTTTAATATACGCTATTGGAGCTGGAATTACCGCGGCTGCTGGCACCAGACTTGCCCTCCAA
+
ADDDDHHIIFHIHIIIHIIIGIIHIIHHHIIFFHIIIIHHHHHHGEHHHHIHHIII?CHGHHHHIHICG0C?EHHFHHHIHIHHHIIIHFIIIFHIHHCGCCGEHCFEFGHIHHHHHHHHGFGHHIEFHHEGHACHHFHHHHEHHHHIHHHHIHHIHIHHHHHIHHGGHIHHHIHHEHHFHIHIIHHEEHIIHHGHIFEIIIIHHIIIHHIHHIIIIIIHHHIGEHHGDHHHGHGGDGHHIIIHGCHCDHIIHIGIHHHHHEIIIIIIIHHHHF@DHIGHIIIIHHHHHEGG=EHHHHHIHIIIIHFHIIHIHIIIIIIIIIHHHHIIIIIIIHFEHEFIIID@BD?
@HISEQ:969:HM2KJBCX2:2:1102:16373:13131 2:N:0:ACTATGCA
ATTCAGATGGCACCCAACTATCCCTATTAATCATTACGTCGATCCTAGAAACCAACAAAATAGAATCAAACGTCCTATTTCATTATTCCATGCTAATGTATTCAAGCGTAAGCCTGCTTTAAACACTCTAATTTTTTCAAAGTAACAGTCCTGATTCCCCACGACACCAAATTAATGACATCGCGGTTCTTCAGAAGGTAGGAACCGATAATGCCAGTGCGTACCGAGGCACGACCAACAATTCGATCCCGAAATTCAACTACGAGCTTTTTAACTGCAACAACTTTAATATACGCTATTGGAGCTGGAATTACCGCGGCTGCTGGCACCAGACTTGCCCTCCAA
+
ADDDDIIIIIEGHHIIIHIIIIIIIGHHHHHIIIIIHHIHIIICGHIIIIIHIIIGHIHIHHIGHHIIIIIHHIIHIIIIHIHIHIIHGGHHHHFHIHIHHHHHIIHHIHIHIIIIHIIIIIIIHIIGHHGHHHIHHIIIIHIIIIHIIIHHHIHIIIIIIGFIIIHIIHIHHIIHHIIHHHHHHHIIIHIHHIIHHHHGHGIIIHIIIIIIIIHHIIHHEHHIHGHHEIIIHIIHIIIIHGF<HIHIIHFIHGFDFHIHHHGFFHIIIIHGIIIIIIIIIIIHHHHHIHHHIHHHFHIIHGIHHHGFIHHGIHHHHHHHIIIIIHIIIIIIIIIIIIIIDDDDD
@HISEQ:969:HM2KJBCX2:2:1102:7463:13584 2:N:0:ACTATGCA
ATTCAGATGGCACCCAACTATCCCTATTAATAATTACGTTGATCCTAGAAACCAACGAAATAGAACAAATCCGTCCTATTTCTTTATTCAATGCTAATGTATTCAGACGTTAGCCTGCTTTAAACACTCTAATTTTTTCAAAGTAACAGTCCTGATTTCCTATCACACCAACTAAATGGCATGAAAGTTCCTCAGAAGGTAGAGATTTATCTCACCAGTACAGACAATTAAGCCTGACCAATGGGTAAACCCCGAAGTTCAACTACGAGCTTTTTAACTGCAACAACTTTAATATACGCTATTGGAGCTGGAATTACCGCGGCTGCTGGCACCAGACTTGCCCTCCAA
+
0D<001<<DGHEHI=@<01<<DG@11D1D1<11<1<<C1DH@<G1<<<CHHI?HC00<E01D1F1C11<DFC0<<<01D1<11<11<1D1<<11<D11IHIIGHEE1@<F8GHEI:IIHIHHGG8FIHHHE9IIIIIEHHGHIIIHHFHHIHEF?CE?HHCCH:IHHEHGHCIHHIH:HHHG5F/1HCHC<HHEF7HIIGHIHIH9@C;HCC@EF<IH;IHCHIEHHHIHIHHHHHII9EIHEH:C<HFAHHHEIIFIIIHIIIIIIHIIIIIIIIIIIIIIIIIIIIIHIIIIIIIIIIGIIIIHIIHHF1IIIIIIIIIIIIIHIIIIIIIIIIIIIIIIIDDDDD
@HISEQ:969:HM2KJBCX2:2:1102:13355:12754 2:N:0:ACTATGCA
ATTCAGATGGCACCCAACTATCCCTATTAATCATTACGTCAATCCTAGAAACCAACAAAATAGGATCAAACGTCCTATTTCATTATTCCATGCTAATGTATTCAAGCGTTAGCCTGCTTTAAACACTCTAATTTTTTCAAAGTAACAGTCCTGTTTCCCTGCAACACCAAATTAATGACATTACAGTTCTTCAGAAAGGAGGAATCAGCGAGACCAGTACGTACCAATGGCACGACCAACCTGCTGACCCCGAAATTCAACTACGAGCTTTTTAACTGCAACAACTTTAATATACGCTATTGGAGCTGGAATTACCGCGGCTGCTGGCACCAGACTTGCCCTCCAA
+
@DDDBIIIIHIIIHIIIIIIIIIIIIIIIIIIHIIIIIIIIIHIIIIIIIIIIIIHIIIIIII??GIIHIIIEHHIIIEHIGIIIIIHHIIHHGHIIHIIIHIIIHHEHIIIHHIIIIIIIIIIIIHIIIIIIHHHHIIIHIHIHIHHHIIIIIIHIGIIIIIIIIIIIIHGGHHIIIHIHIIHHGHIIIIIIIIIIHIIHHHIHIHIHIHHIIIIIIIIIIIIIIIIIHIIHHIHIHIIIIHHFIIIIGIHIIIIHIIIIIIIIIIIIIIIIIIIIIIIIIIHHIIIIIIIIIIIIIIIIIIIIIIIIIIIIIIHIIIIIIIIIIIIIIIIIHIIIIIIIDDDDD
@HISEQ:969:HM2KJBCX2:2:1102:9718:14841 2:N:0:ACTATGCA
ATTCAGATGGCACCCAACTATCCCTATTAATCATTACGGTGGTCCTAGAAACCAACAAAATAGGATCAAACGTCCTATTTCATTAATACAAGCTAATGTATTCAAGCGTTAGCCTGCTTTAAACACTCTAATATTTTCAAAGTAACAGTCCAGTTTCCCCGCAACACAAAATTAATGGCATTACGGTTCATCAGGAAGGAGGAATCAGTAAGACCAGTACGTACCAATGGCACGACCAATCTACTAACCCCGAAATTCAACTACGAGCTTTTTAACTGCAACAACTTTAATATACGCTATTGGAGCTGGAATTACCGCGGCTGCTGGCACCAGACTTGCCCTCCAA
+
D0<@01<D111<F10<101111<CG111<<1CD<1<C1<<<0E1@1<1D1111<1<D1<F1F111<D1<<G0<<CH11<1CF11C1<1<<1<1<DH0GF@@EHGC1EEHEF8G1G@HFIHHG@IHGGHGD8C$<GF1FB1EG@EHFEHEF?HEFE?C?E1@.EHEHC#HHHD:CEEFEE@@HHIIHG:HGFHH@HCDHHHEIIH@>HFCGCE@F>HGHHHHHEHHIHHHFIHFCEHHHFCEFHF1/HDDIHCEEHIEIHE1HCEEEIIIHHHF1FFIHIHFFEF@@HEHHFIHIHEIHIIHEFHF@HHIIHEDHIHHCEHHHIIHHH@CCHHEDHEHHHHF@@0@0
@HISEQ:969:HM2KJBCX2:2:1102:2013:14885 2:N:0:ACTATGCA
ATTCAGATGGCACCCAACTATCCCTATTAATCATTACGTCAATCCTAGAAACCAACAAAATAGGATCAACGTCCTATTTCATTATTCCATGCTAATGTATTCAAGCGCGAGCCTGCTTTAAACACTCTAATTTTTTCAAAGTAACAGTCCTGATTCCCCACCACACCAAATTAATGACATGATGGTTCGTCAGAAGGTAGAAATCAGTAACACCAGTACGTACCGAAGGCACGACCAGCGTACTAATCCCGAAATTCAACTACGAGCTTTTTAACTGCAACAACTTTAATATACGCTATTGGAGCTGGAATTACCGCGGCTGCTGGCACCAGACTTGCCCTCCAA
+
DDDDDIIIIIIIIIIIIIIIIIIIIIIIIIIIIIIIIIIIIIIIIIIIIIIIIIIIIIHIHIHHIIIIHIIIIIIIIIIIIIIIHIIIIIIIIIHIIIIIHHHIIIIIIIIIIIIIIIIIIIIIIHIIIIIIHIIIIIIIIIIIIIIIHGIIIHIIIIIIIIGHHIIIIIIIIHHHIIIIIIIIHHHIIIIIIIIIIIIIIIIIIIIIIIIIIIIIIIIIIIIIIIIIIIIIIIIIIIIIIIHGIIIIIIIIIIIIIIIIIHIIIIIIIIIIIIIIIIIIIIIIIIIIIIIIIIIIIIIIIIIIIIIIIIIIIIIIIIIIIIIIIIIIIIIIIIIIIIIIDDDDD
@HISEQ:969:HM2KJBCX2:2:1102:1923:15437 2:N:0:ACTATGCA
ATTCAGATGGCACCCAACTATCCCTATTAATCATTACGGTGGTCCTAGAAACCAACAAAATAGAACCACAACGTCCTATTCTATTATTCCATGCTAATCTATTCAAGCAATAGCCCGCTTTAAACACTCTAATTTTTTCAAGGTAATGGTCCTGGCTCCCCAACACACCCAACAAAGGACATGCTGATTCACCAGAAGGAAGACCCGACAGCAGACAGTACTCGCCAAAGACGGACCGCCCGGCCAGGCCTAAAATTCAACTACGAGCTTTTTAACTGCAACAACTTTAATATACGCTATTGGAGCTGGAATTACCGCGGCTGCTGGCACCAGACTTGCCCTCCAA
+
DDD@DHHHGIIHIHIHFHIHIICHGHIHIFHGEHHIHHDGEHHHHHGIHHHHHHHIH?G?EHFHHHHHIH?HD1<0<FFCHHGIHECGHEHHIHGHIHHECD@DCH5@HHG<CGHHHHHHHHHHHHEHG@FFFCACFHCHHHHHIIHHHHHECB@FFIGIHHHHECIIGIHHHHEH:HEFEHHGHHG:GF/HHHHFHIHIHHIIIIIIIIIHHHFIIIIHIHIIIHIFHHHHDHDIHIIHHHHHHHHG?GIIIHHGHHEIIIHHIHIHHIIHHHGHGIIHHHIHIIHIIGHHIIHIIIHIIHHFF?IIIIIIIIIIHHFIIHIIIHHEHHEIHEIIIHHDGDBDD?
@HISEQ:969:HM2KJBCX2:2:1102:9059:15146 2:N:0:ACTATGCA
ATTCAGATGGCACCCAACTATCCCTATTAATCATTACGTCGATCCTAGAAACCAACAAAATAGAATCAAACGTCCTATTTCATTATTCCATGCTAATGTATTCAAGCGTGCGCCTGCTTTAAACACTCTAATTTTTTCAAAGTAACAGTCCTGATTCCCCACGACACCAAATTAATGACATCGTAGTTCTTCAGAAGGTAGGAACCAATAATGCCAGTGTGTACCGAAGCACGACCGACAATTTGATCCCGAAATTCAACTACGAGCTTTTTAACTGCAACAACTTTAATATACGCTATTGGAGCTGGAATTACCGCGGCTGCTGGCACCAGACTTGCCCTCCAA
+
DDDDDIIIIGIIHIIHIIHHIHIHIIIIIIIIIIIIHIIIIIIIIHHIIGIIFHIIIIIIIIHHIIIIHGHIHGIHIIIHIIIHEHIFHHIIIIIIIIIHGIHHIIGIHIIHHHIIIIIIGIIIIIHIIIIHHHIHIIIIIIIIHIIIIIIHHIIIHHHIHIIIIIIIIHEFGIHIIIIIIIGIIIIHIIIIIIIIIIHHIHHHGHHIIHIIIHGIIIIIIIIHHIIIIIIIIIIHIIIIIIHHHHHIIIIIIIHIIIIIIIIHHIIIIHHIHGIIIIIIIIIIIIIIIIIIHIIIIIHHIIHGIIIIIIIIIIHHIIIIIIHIIHIIIIIIIGIIIIIIDCDDD
@HISEQ:969:HM2KJBCX2:2:1102:18265:14884 2:N:0:ACTATGCA
ATTCAGATGGCACCCAACTATCCCTATTAATCATTACGTTGATTCTAGAAACCAACAAAAATAGAATCTAACGTCCTATTTCATTATTCCATGCTAATGTATTCAAGCGCGTGCCTGCTTTAAACACTCTAATTTTTTCAAAGTAACATCCTGACTCCCCACAACATCAAATTAATGACATCATGATTCATCAGAAGGGAGAAATCAATGACATTAGTACGTACCAAAGGCACGACCGACGTATTGATCCCGAAATTCAACTACGAGCTTTTTAACTGCAACAACTTTAATATACGCTATTGGAGCTGGAATTACCGCGGCTGCTGGCACCAGACTTGCCCTCCAA
+
DDDDDIIIHHHIHIIIIIIHIIIIIIIIIIIIIIGIIIIIIIHIIIHIIIIIIHIIIIIGIIIHIHIHIHIIIIIIIIIIIGHIFHIHIIIIEHIIHIIIIHHHIIGIIIIIIIHIIIFHIHIIHIHHIIIIIIIIHIIIHIIIHIIHIHIIIHIIIIIIHIIHHIIIIIHHHHIIHHEHHIIIGIIIIIIHHIIIIIIIHIIHHGIIIIIHIIIHIIIIIIHIIIIIIHIIHHHHHIHHIIIHHIIHHIIIIIIIIIIIIIIIIIIIIIIIIIIIIIIIIHIIIIIIHIIIIHIIHIIIIIIIIIIIIIIIIIIIIIIIIIIIIIIIIIHIIIIIIIIIIDDDDD
@HISEQ:969:HM2KJBCX2:2:1102:4383:15474 2:N:0:ACTATGCA
ATTCAGATGGCATATCCCAACTATCCCTATTAATCATTACGTCAATCCTAGAAACCAACAAAATAGGATCGAACGTCCTATTTCATTATTCCATGCTAATGTATTCAAGCGTTAGCCTGCTTTAAACACTCTAATTTTTTCAAAGTAACAGTCCTGTTTCCCTGCAACACCAAATTAATGACATTACAGTTCTTCAAGAAGGAGGAATCAGTAAAGCCAGTACACACCATTGGCACGACCAACCTACTGACCCCGAAATTCAACTACGAGCTTTTTAACTGCAACAACTTTAATATACGCTATTGGAGCTGGAATTACCGCGGCTGCTGGCACCAGACTTGCCCTCCAA
+
DDDDDIIIIIIIIIIIIIIIIIIIIIIIIIIIIIIIIIIIIIIIIIIIIIIIIIIIIIIIIIIIIIIIIIIIIGIHHHIIIHIIIIHIHIGHIIIHIIIIIIIIIIIIIHIIIIIIIIIIIIIIIIIIIIIIIHIHIIIIHIIIIIIIIIIIIIIIIIIIIHIIIIIIIIIIIHHHIIIIIIIIIIIIIIIIHIIIIIIIIIIIIIIIIIIHIIIIIIIIIIIIIIIIIIIIIIIIIIIIIIIIIIIHIIIIIIIIIIIIIIIIIIIIIIIIIIIIIIIIIIIIIIIIIIIIIIIIIIIIIIIIIIIIIIIIIIIIIIIIIIIIIIIIIIIIIIIIIIIIIIIIDDDDD
@HISEQ:969:HM2KJBCX2:2:1102:20431:15041 2:N:0:ACTATGCA
ATTCAGATGGCACCCAACTATCCCTATTAATCATTACGGTGATCCTAGAAACCAACAAAATAGAACCATGCCGTCCTATTCTATTATTCCATGCTAATGTATTCGAGCAAAAATGCCTGCTTTAAACACTCTAATTTTTTCAAGGTAAAGGTCCTGGATCCGCAAGACACCCAATTAAGGACATCAAGTTTCTCCAGAAGGTGAGAAATCAACAGCGACAGTTCATACCCCTTAAGGCACGACCATCACGTCAATCCCGAAATTCAACTACGAGCTTTTTAACTGCAACAACTTTAATATACGCTATTGGAGCTGGAATTACCGCGGCTGCTGGCACCAGACTTGCCCTCCAA
+
DDDCDIIIIHIIIIIIHIIIIHIIIIIHIIIIIIIIIIIIIIIIIIIIIIIIIIIIIIIHIIIIIIIIIHGIIIIHIIIIIIIIIIIIIIIIIIIIIIFHHHHHIIIIIIHHIIIIIIIHHHICHHIIIIIIIIIIIHHIIIIIIIIHIIIHIHIIIHHIIIIIIIIIIHHHIIHHIIIIHIIIIIIIHIHHHIIIIIIHEIIHIIIIIIIIIIIIIIIIIIIIIIIIIIIIIIIIIIIIIIII>IIIIIGGIIIIIIIIIIIIIIIIIHIIIIIIIIIIIIIIIIIIIIIIIIIIIIIIIIIIIIIIIIIIIIIIIIIIIIIIIIIIIIIIIIIIIIIIIIIIIIIIDDDDD
@HISEQ:969:HM2KJBCX2:2:1102:17363:16330 2:N:0:ACTATGCA
ATTCAGATGGCACCCAACTATCCCTATTAATCATTACGTCAATCCTAGAAACCAACAAAATAGGATCAACGTCCTATTTCATTATTCCATGCTAATGTATTCAAGCGTTAGCCTGCTTTAAACACTCTAATTTTTTCAAAGTAACAGTCCTGTTTCCCTGCAACACCAAATTAATGACATTACAGTTCTTCAAGAAGGAGGAATCAGTAAAGCCAGTACATACCATAGGCACGACCAACCTACTGACCCCGAAATTCAACTACGAGCTTTTTAACTGCAACAACTTTAATATACGCTATTGGAGCTGGAATTACCGCGGCTGCTGGCACCAGACTTGCCCTCCAA
+
DDDDDHIIIIIIIHIIIIIIIIIIIIIIIHHIIIIIIIIIIIIIIIHFHHIIIIIIHHHIHIHHHHIIIIHHIHIIHIIIIHIIIGIIIEHHIIIIGIHIIHIIHIIIIIIIIIIIIIIIIIIIIIIIIIIIIHIHIIIIHHIIIIIHIIIIIIIHIIIIIIIIIIIHIIIIIIIIIIHIIIIIIIIHIIIIIIIIIIIIIIIIIIIIIIHIIHIIIIIIIIIIIIIIIIIIIIIIHIIIIIHHIIIHIIIIIIIIIIIIIIIIIIIIIIIIIIIIIIIIIIIIIIIIIIIIIIIIIIIIIIIIIIIIIIIIIIIIIIIIIIHF1IIIIIIIIIIIIIIIDDDDD
@HISEQ:969:HM2KJBCX2:2:1102:12592:17160 2:N:0:ACTATGCA
ATTCAGATGGCACCCAACTATCCCTATTAATCATTACGTCGATCCTAGAAACCAACAAAATAGAATCAAACGTCCTATTTCATTATTCCATGCTAATGTATTCAAGCGCGAGCCTGCTTTAAACACTCTAATTTTTTCAAAGTAACAGTCCTGATTTCCCACGACACCAAATTAATGACATCGTGGTTCGTCAGAAGGTAGGAATCAATTTGACCAGTACGTACCGAGGCACGACCGATCAACTGATCCCGAAATTCAACTACGAGCTTTTTAACTGCAACAACTTTAATATACGCTATTGGAGCTGGAATTACCGCGGCTGCTGGCACCAGACTTGCCCTCCAA
+
BADBDIIIIIIIEHIHIIHE@@GGHIIIGHIHHHIHIHHEHCHGEHHIHHIHHIIIHEEFHHHIICFHHHGHHHECGCHHIIIIIIGGGH?CHEHIGHFHHEIHIHIIIHIHHCGHIIHHHHIEFIHHIHHGCGHHHHEIHGIIHHHHCGIIHIHHIIFEFHHHHIIHGHHFHHHHHHIHHIIIGHHGEFGDHIHFIIHHHIIIHHIIIHIHGIIHHHHHIHHIIIHECHIIIHIIIIIIIIHHHHEHHHEIIHHIHIIHGIIIIHGHHIHIIIIIIIIIHGCHGEIHHIHHGHIHIIHIHIHIHIIIIIIHIIHIIIIIIIHGGIHHIHIIHIIIIIIIDDDDD
@HISEQ:969:HM2KJBCX2:2:1102:21215:17025 2:N:0:ACTATGCA
ATTCAGATGGCACCCAACTATCCCTATTAATCATTACGTCGATCCTAGAAACCAACAAAATAGAATCAAACGTCCTATTTCATTATTCCATGCTAATGTATTCAAGCGCGAGCTTGCTTTAAACACTCTAATTTTTTCAAAGTAACAGTCCTGATTTCCCATGACACCAAATTAATGACATCGTGGTTCGTCAGAAGGGAGAAACCAATAATGCTAGTACGTACAAAGTACGACCGACATATTAGTGCCGAAATTCAACTACGAGCTTTTTAACTGCAACAACTTTAATATACGCTATTGGAGCTGGAATTACCGCGGCTGCTGGCACCAGACTTGCCCTCCAA
+
D@DADHHGHIHHHHHHHDEHEHHHHHGHHI@EHHEGHHEEHHHGIHHCFEHFDGGCGHGHEHHGG1@FGHHC1<@CFDGGHHIIE<1<CF<G?@FFIHHH@GFHFIHHGHHEIHHFHIHHHHIIHGHEHFHHGEGHEEGIHIHHHHHFEHFHHFHIHIGHG?EGHHHFHHHHEHIGIHHEHHHHHHDIIIIIIIHIHIIIIIHFIHHHHFHIHHIHIIIIHII=HHFIIIIHHIGIIHEHIFGIIIGHIIHIHIIIIHIIIIIHIIHIIHHGCHHIIIHHHDHGHIIIIHHHIIIHIIIIIGIHIIIHIIIIIIIIIIIIIIIIIIIIIIIHIIIIIIHDCDDD
@HISEQ:969:HM2KJBCX2:2:1102:13826:17720 2:N:0:ACTATGCA
ATTCAGATGGCACCCCACTATCCCTATTAATCATTACGGTGATCCTAGAAACCAACAAAATAGAACCATGCCGTCCTATTCTATTATTCCATGCTAATGTATTCGAGCAAAATGCCTGCTTTAAACACTCTAATTTTTTCAAGGTAAAGGTCCTGGTTCCACATGACACCCAATTAAGGACATCATGCTTCTCCAGAAGGTGAGAAATCAACTGCGACAGTTCATACCCCTTAAGGCACGACCATCACGTCAATCCCGAAATTCAACTACGAGCTTTTTAACTGCAACAACTTTAATATACGCTATTGGAGCTGGAATTACCGCGGCTGCTGGCACCAGACTTGCCCTCCAA
+
DDDDDIIIIIGIIIIIIIIIIIIIIIHIHHHIIHIHHHIIHHIHIIIIIIHHHEHIIIIHIGEHHIGHHFIIIHHHHEEHHHHHIIHFH?HHCHGHFGGFGHHHHIHIIIIHIIHIIIIHHHHIIIHHHIIIHHIHHIHIIIIHIIIIHIIIIIHHIIIIIIIIIIIHEIIIIIHHIIIIHIIIIIHHIHIIIIIIIIIIIIHHHHIIIIHIIIIIIIIIHHIIIIIIIIIIIIIIIIIIIIIIIIIIIHGIHHIIIIIIIIIIIIIIIIIIIIIIIIHHGIIIIIIIHHIIHHIIIIIIIIIIIIIIIIIIIIIIHIIIIIIIIIIIHIIIIIIIIIIIIIIIIIIDDDDD
@HISEQ:969:HM2KJBCX2:2:1102:4359:17994 2:N:0:ACTATGCA
ATTCAGATGGCACCCAACTATCCCTATTAATCATTACGGTGGTCCTAGAAACCAACAAAATAGAACCACAACGTCCTATTCTATTATTCCATGCTAATCTATTCAAGCAATAGCCCGCTTTAAACACTCTAATTTTTTCAAGGTAATGGTCCTGGCTCCCCAACACACCCAATTAAGGACATACTGGTTCACCAGAAGGAAGACCCGACAACAGGACAGTACTCGCCAAAGACGGACCGCCCGGCCAAGTCTAAAATTCAACTACGAGCTTTTTAACTGCAACAACTTTAATATACGCTATTGGAGCTGGAATTACCGCGGCTGCTGGCACCAGACTTGCCCTCCAA
+
ADDDDIIIIIIHHHIIIIIIIIIIIIIIIIIIIIIIIIHIIIIIIIIIIIIIHIIIIIGIIIHIIIIHHIIIHGHCHIIIIIIIIIIHIIIIIHHIIIIIIHIIIIIIIIIIIHHIIIIIIIHIIIIIIIIIHHHHHIHIIIIIIIIIHIIIIIIIIIIIIIIIIIIIIIIIIIIIIIIIIIIIIIIIIIIIIIIIIIIIIHHIIIIIIIIIIIIIIIIIIIIIIIIIIIIHIIIIIIIIIIIIIIIIIIIIIIIIIIIIIIIHIIIIIIIIIIIIIIIIIIIIIIIIIIIIIIIIIIIIIIIIIIIIIIIIIIIIIIIIIIIIIIIIIIIIIIHIIIIIIIDDDDD
@HISEQ:969:HM2KJBCX2:2:1102:18215:17827 2:N:0:ACTATGCA
ATTCAGATGGCACCCAACTATCCCTATTAATCATTACGTCAATCCTAGAAACCAACAAAATAGGATCGAACGTCCTATTTCATTATTCCATGCTAATGTATTCAAGCGTTAGCCTGCTTTAAACACTCTAATTTTTTCAAAGTAACAGTCCTGTTTCCCTGCAACACCAAATTAATGACATTACAGTTCTTCAGAAAGGAGGAATCAGCGAAGCCAGTACATACCAGTGGCACGACCAACCTGCTGACCCCGAAATTCAACTACGAGCTTTTTAACTGCAACAACTTTAATATACGCTATTGGAGCTGGAATTACCGCGGCTGCTGGCACCAGACTTGCCCTCCAA
+
DDDCDIIIIIIIGIIHIIHIIHIIIHIIGIIIIIIIIIHIIIIIIIIIIIIHHHIHGHHHIIHIEHHHIIGIIIHIIIIIIIIIHIHHHHHFHIIGGHHHHHGHHIIIIIIIIGHIHHIIHGHIIIIHHGIIIHIIHIHIHHGHHIHEGGHGGIIHHIGHEGHHEHHIIIHGHHHGHIHFFHG@GIHIHGIIHHHHHGIHHIHH@HHHIHHHCFHHCGH;;HIIHIIIHHEEDHHI>IIIHHHHGIHHIIHHHIIHHGHHCECEHCHHGIIIIHIHFIHHHHEIHCIIIIHHFIIGHHHEHHIIHHIIIIIEHIIIIIIIIIIIIIIIIIIIIIFIIIIIIDDDDD
@HISEQ:969:HM2KJBCX2:2:1102:9511:18068 2:N:0:ACTATGCA
ATTCAGATGGCACCCAACTATCCCTATTAATCATTACGTCGATCCTAGAAACCAACAAAATAGAATCAAACGTCCTATTTCGTTATTCCATGCTAATGTATTCAAGCGTGAGCCTGCTTTAAACACTCTAATTTTTTCAAAGTAACAGTCCTGATTCCCCAAGACACCAAATTAATGACATCATGGTTCGTCAGAAGGTAGGAATCAATAATACCAGTACGTACAATAGCACGACCAATAAATTGATCCCGAAATTCAACTACGAGCTTTTTAACTGCAACAACTTTAATATACGCTATTGGAGCTGGAATTACCGCGGCTGCTGGCACCAGACTTGCCCTCC
+
DDDCDIIIIHIHIIIHIIHHIIHIIIIHIIIHIIHFHIIIHHIHHIIHIIHEHIHHGIIIIIHIIIIIIEHH<DEHIIIIIGHIIIIHHFFHHIIIIHIIIHIIIIHHIIHHHHIIIHIIIIHHIHHIHIHHIIIIHIIHHIHIIIIIIHHIIIIIHIHHHHFHHHFHHIIIHIIIIIHHIIHHHIIHIHIHIIIIIIIIIIIIIIIIIIHIGIIHHIIIHIIIIIIIHIIIIIIIIIIIIIIIIIIIHHHDCEIIIIIIHHIIIIIIIIIIIIHHEIIIIIHHHHHHIIIIIIIHHHGIIIIIHIIIIIIIIIIIIIIIIIIIIIIIIIHEC@IIIIDDDDD
@HISEQ:969:HM2KJBCX2:2:1102:4286:18587 2:N:0:ACTATGCA
ATTCAGATGGCACCCAACTATCCCTATTAATCATTACGTCAATCCTAGAAACCAACAAAATAGGATCAACGTCCTATTTCATTATTCCATGCTAATGTATTCAAGCGCGAGCCTGCTTTAAACACTCTATTTTTTTCAAAGTAACAGTCCTGATTCCCCACCACACCAAATTAATGACATGATGGTTCGTCAGAAGGTAGAAATCAGTAACACCAGTACGTACCGAAGGCACGACCAGCGTACTAATCCCGAAATTCAACTACGAGCTTTTTAACTGCAACAACTTTAATATACGCTATTGGAGCTGGAATTACCGCGGCTGCTGGCACCAGACTTGCCCTC
+
DDADCHIIIIGIIHHIGHIIIIIIGIHIIIIIGIIIIIIIIHIIIIIIIHIHHIIIIIIIIHHHEHHIIIGHHIIIGGHHHIGHHIHHHHHIHHIIIIHHIIIIIIIIIIIHHIIIIIIIHIEEIIHHHHIIIIIIIIIHIIIIIHIHIHIHHIHIIHHIIIIIIIIIIIIIIIHHIIIIIIIIIHIHIIIIIHHIIIIIIIIIIIIIIIIIIIIIIIIIIIIIIIIIIIIIIIHHIIIHHHHIHIIIIIIIIIIHIIIIIIIIIIHIIIIHIIIIIIIIHIIIIHGIIIIIIIIIIIHIIHIIIIIIIIIIIHIIIIIIIHIIIIIIIIIIIIIIHDDDDD
@HISEQ:969:HM2KJBCX2:2:1102:4510:18139 2:N:0:ACTATGCA
ATTCAGATGGCACCCAACTATCCCTATTAATCATTACGGTGATCCTAGAAACCAACAAAATAGAACCATGCCGTCCTATTCTATTATTCCATGCTAATGTATTCGAGCAAAATGCCTGCTTTAAACACTCTAATTTTTTCAAGGTAAAGGTCCTGGTTCCACATGACACCCAATTAAGGACATCATGCTTCTCCAGAAGGTGAGAAATCAACTGCGACAGTTCATACCCCTTAAGGCACGACCATCACGTCAATCCCGAAATTCAACTACGAGCTTTTTAACTGCAACAACTTTAATATACGCTATTGGAGCTGGAATTACCGCGGCTGCTGGCACCAGACTTGCCCTCCAA
+
DDDDDIIIIIIIIIIIIIIIHIIIIIIIIGIIIIIIIIIIIIIHIIIIIIIIIIIIIIIIIIHIIIIIHHFIIIIHIGIHHIIIHHIIIIIIIHIIIHIHHHHHIIIIIIIIIIIIIHIIHHIIIIIIIIIIHIIIHIIIIIIIIIIIIIIIIIHIIIHIIIIIIIIIIIHHIHFIIIIIIIIIIIIHIIIIIIIIIIIIIIIIIIIIIIIIIIIIIIIIIIIIIIIIIIIIIIIIIIIIIIIIIGIIIHHIHIIIIIIIIIIIIIIIIIIIIIIIIIIIIIIIIIIIIIIIIIIIIIIHIIIIIIIIIIIIIIIIIIIIIIIIIIIIIIIIIIIIIIIIIIIIIIIDDDDD
@HISEQ:969:HM2KJBCX2:2:1102:19564:18102 2:N:0:ACTATGCA
ATTCAGATGGCACCCAACTATCCCTATTAATCATTACATCGATCCTAGAAACCAACAAAATAGAATCAAAACGTCCTATTTCATTATTCCATGCTAATGTATTCAAGCGTAAGCCTGCTTTAAACACTCTAATTTTTTCAAAGTAACAGTCCTGATTCCCCATGACACCAAATTAATGACATCATGGTTCGTCAGAAGGGAGAAATCAATAAGCTAGTACGTACCAAAGGCACGACCAACATATTGATCCCGAAATTCAACTACGAGCTTTTTAACTGCAACAACTTTAATATACGCTATTGGAGCTGGAATTACCGCGGCTGCTGGCACCAGACTTGCCCTCCAA
+
DDDDDHIIIIIIHHIIIIIIGIIIIIHIIHIIIIHIIIIHIHH?GFHHIIIHHHIIIIHGHIIHGIIIIHIIHGGHHIIHIHHIIHHHIGHHFHIIIIHIIGHIIIGIIIIIIHHHIHFHIIIHHIIHIIHIHHIIIIIHHIIIHIIIHIIIHHIIHHIIHHHHHIGHIIIHFHIHHIIIIHIHHIIIIHHHIIIHIHHHIIIIHHIIHIIIHIHIIIIIIIIIIIIIHEIIIHIIIII<IIHHFHHCHHHHIIIIHIIIIIIIGIIIIIIIIIIIIIIIIIIIIHHHIHIIIIIIIIIIIIIIIIIHFIHIIIIIIHIIIIIIIIHIIIIIIIIIIIIIIDDDDD
@HISEQ:969:HM2KJBCX2:2:1102:13351:18970 2:N:0:ACTATGCA
ATTCAGATGGCACCCAACTATCCCTATTAATCATTACGTCAATCCTAGAAACCAACAAAATAGGATCGAACGTCCTATTTCATTATTCCATGCTAATGTATTCAAGCGTTAGCCTGCTTTAAACACTCTAATTTTTTCAAAGTAACAGTCCTGTTTCCCTGCAACACCAAATTAATGACATTACAGTTCTTCAAGAAGGAGGAATCAGTAAAGCCAGTACATACCATAGGCACGACCAACCTACTGACCCCGAAATTCAACTACGAGCTTTTTAACTGCAACAACTTTAATATACGCTATTGGAGCTGGAATTACCGCGGCTGCTGGCACCAGACTTGCCCTCCAA
+
DDDDDIIIIIIIIIIIIIIIIIIIIIIIIIIIIIIIIIIIIIIFHIIIIIIIHHHIEE?HHIHIIIIIIIIIHEHIIHIHEHIHIIIHGHHHGIIHHIIIIHIHHHIIIIHHIHIGIHIIHHIIIIIIIIIIHHIIIIIHIIIHIIIIIIIIIIIHIIIIIIIIIIIHIIIHHIHIHIIIIIIIIHIHIIIIIIIIIHIIIIIIHIIIIIIIIIHIIHIIIIIIIIHHHHIIIIIIIIHHHHHGHHHHIIIHIIIHHIIIIIIIIIIIIIIIIIIIIIIIIIIIIIHIHIIIIIIIIIIIIIIIIIIIIIIIIIIIIIIIIIIIIIIIIIIIIIIIIIIIIDDDDD
@HISEQ:969:HM2KJBCX2:2:1102:9390:19735 2:N:0:ACTATGCA
ATTCAGATGGCACCCAACTATCCCTATTAATCATTACGTCAATCCTAGAAACCAACAAAATAGGATCGAACGTCCTATTTCATTATTCCATGCTAATGTATTCAAGCGTTAGCCTGCTTTAAACACTCTAATTTTTTCAAAGTAACAGTCCTGTTTCCCTGCAACACCAAATTAATGGCATTACAGTTCTTCAGAAAGGAGGAATCAGCGAAGCCAGTGCATACCAGTGGCACGACCAACCTGCTGACCCCGAAATTCAACTACGAGCTTTTTAACTGCAACAACTTTAATATACGCTATTGGAGCTGGAATTACCGCGGCTGCTGGCACCAGACTTGCCCTCCAA
+
DDDDDIIIIIIIIIIIIIIIIIIIIIIIIIIIHIIIIIIIIIIIHIIEHHIIIIIIIGHIIIIIIHIHIHHIHIGHIIIIIIIHHIIIGIIHHIIIHHIIHHHIIIIIIIIIIIIIIIIIHIIHHHIIIIIIIIIIIIIIIIIIHHIIIIIIIIIIIIIIIIIIIIIIIIIIIIIIHIIIIIIIIIIIIIIIIIIIIIIIIIIIHIIIIIIHIIIIIIIIIIIIIIIIIIIIIIIIIIIIHHIIHIIIIIHHIIIIIIIIIIIIIIIIIIIIIIHIIIIIIIIIIIIIIIIIIIIIIIIIIIIIIIIIIIIIIIIIIIIIIIIIIIIIIIIIIIIIIIIIIDDDDD
@HISEQ:969:HM2KJBCX2:2:1102:21134:19053 2:N:0:ACTATGCA
ATTCAGATGGCACCCAACTATCCCTATTAATCATTACGTCAATCCTAGAAACCAACAAAATAGGATCGAACGTCCTATTTCATTATTCCATGCTAATGTATTCAAGCGTTAACCTGCTTTAAACACTCTAATTTTTTCAAAGTAACAGTCCTGTTTCCCTGCAACACCAAATTAATGACATTACAGTTCTTCAAGAAGGAGGAATCAGTAAAGCCAGTACATACCATAGGCACGACCAACCTACTGACCCCGAAATTCAACTACGAGCTTTTAAACTGCAACAACTTTAATATACGCTATTGGAGCTGGAATTACCGCGGCTGCTGGCACCAGACTTGCCCTCCAA
+
D0D?@GEEGHGH?C=CGGHH<@GHIHFHFH?<CCEFEHD?@EFCG?HHHEHE@@E=GHHHHHHHHEHHEH?C1@00<1<?GG?@<DD<?FGH11DC@F@CG<FHHHGHA8DHHHDHH@GECFHEFHFFGGHHEECHEFH@GHEHHFGHHFDEFCCDIGHHGIHHEFGHEGHIHIHGGHHCEHHHHEGGGIGHEIIIHIHFHHHIHIHHHGF@HIHEHGIFHHIHHHIHIHIHFHIIIHGGHHGF<CHIIGHGFHEIIIIIHFHHHHHIIIIHHFGIIIHIIIIHIIIIHIIIIIIHIHHHHIIIIIIIIIIIIIIIIIIIIIIIIIIIIIIIIHIIIIIIIDDBDD
@HISEQ:969:HM2KJBCX2:2:1102:13899:20156 2:N:0:ACTATGCA
ATTCAGATGGCACCCAACTATCCCTATTAATCATTACATCGATCCTAGAAACCAACAAAATAGAATCGGATGTCCTATTTCATTATTCCATGCTAATGTATTCAAGCGTGAGCCTGCTTTAAACACTCTAATTTTTTCAAGGTAACAGTCCTAATTCCCCGTGACACCAAATTAATGGCATTACGGTTCTTTAGAAGGTGAGAAATCAATAATATCAGTACATACCAACGGCATGACCGAAACATTGATCCCGAAATTCAACTACGAGCTTTTTAACTGCAACAACTTTAATATACGCTATTGGAGCTGGAATTACCGCGGCTGCTGGCACCAGACTTGCCCTCCAA
+
DDDDDGHHHIIIIHIIIIHHIIIIIIHIHIIIIIIIIIIIIHHIHHEHIHIHHHIHIIIHHFHHHHIIIHIIIHFHIIIIIIIIIIGGHIHIGIIIIIIIIIIIIIHHIHHIEHIHIIIIIIHHHHIIIIIHIIIIIIIIIIIIHFHHIIIIHIIIIIHHIIIIIIIIIIHHIIIIIIIIIHIIIIIIIIIIIHIIIIIIIIIIIIIIIIIIIIIHIIIIIIIIHIIIHGIIIIIIIIIIIIIIIHIIIHIHGIIIIIIIIIIHIHIIIIIIIIIIIIIIIIIIIIIIIIIIIIIIIIIIIIIIIIIIIIIIIIIHIIHIIIIHIIIIIIIIIIIIIIIIGIDDDDD
@HISEQ:969:HM2KJBCX2:2:1102:5935:21371 2:N:0:ACTATGCA
ATTCAGATGGCACCCAACTATCCCTATTAATCATTACGTCAATCCTAGAAACCAACAAAATAGGATCGAACGTCCTATTTCATTATTCCATGCTAATGTATTCAAGCGTTAGCTTGCTTTAAACACTCTAATTTTTTCAAAGTAACAGTCCAAATTCCCCGCAACACCAAATTAATGGCATTACGGATCATCAGGAAGGAGGAATCAGTGAGACCAGTACATACCAGAGGCATGACCAACCTACTAACCCCGAAATTCAACTACGAGCTTTTTAACTGCAACAACTTTAATATACGCTATTGGAGCTGGAATTACCGCGGCTGCTGGCACCAGACTTGCCCTCCAA
+
DDDCDIIIIIIIIIIIIIIIIIIIIHIIIIGIIIIIIIIIIIIIIIIIIIIIIIHIIIIIIIIIIIIIIIIIIIHIHHIIIIIIIIHIIIHIIHHIIIIIIIIIIIIIIIIIIIIIIIIIHHHIIIIIIHIIIIIIIIHHHIHIIIIIIIIIIHHIIIIHIIIIIIIIIIIIIIIIIIIHIIIIIIGIIIIIIIHIIIIIIIIIIIIIIIIHIIHHIIIIIIIIIIIHGIIIIIIIIIHIHIHHFIHIIHIIIIIIIIIIIIIIIIIIIIIIHHHIIIIIIIIIIHIIIIHIIHIIIIIIIIIIIIIIIIIIIIIIIIIIIIHIIIIIIIIIHIIHIIIIIDDDDD
@HISEQ:969:HM2KJBCX2:2:1102:17508:21708 2:N:0:ACTATGCA
ATTCAGATGGCACCCAACTATCCCTATTAATCATTACGTCAATCCTAGAAACCAACAAAATAGGATCGAACGTCCTATTTCATTATTCCATGCTAATGTATTCAAGCGTTAGCTTGCTTTAAACACTCTAATTTTTTCAAAGTAACAGTCCAAATTCCCCGCAACACCAAATTAATGGCATTACGGCTCATCAGGAAGGAGGAATCAGTGAGACCAGTACATACCAGAGGCATGACCAACCTACTAACCCCGAAATTCAACTACGAGCTTTTTAACTGCAACAACTTTAATATACGCTATTGGAGCTGGAATTACCGCGGCTGCTGGCACCAGACTTGCCCTCCAA
+
DDDDDGIHIIIIHEHHHHHIIIIIIIIIHHIIIIIEHIIIGHHIHHHIIIIIIIIIIIIIIFHICHHEHIHHHHHHIIHIIIGCGHHE?CFFHHIHIGHHFHIIHEHHIIIFHHHIHHHHEHHHIHHHHHHHHHIHHIIHHIIIIHHHHEHHGEHHHHIGIHIHIHHFIHHHIHIIHHIHHHIIHGFHCFEHIHIIIIIIHHIHFHHIIIIIH@HHIHIIIIIG<IIIIIIIIIIIIH<HHHIHHHEIIHHIIIHEEHHEHHHHIHGIIIIIIGIIHIIIIIIHHHHIIIIIIIIIIIHHHIIIIIIIHIIIIIIIIIIIIIIIGIIIIHIIIIIHIIIIIDDDDD
@HISEQ:969:HM2KJBCX2:2:1102:13229:22207 2:N:0:ACTATGCA
ATTCAGATGGCACCCAACTATCCCTATTAATCATTACGTCAATCCTAGAAACCAACAAAATAGGATCGAACGTCCTATTTCATTATTCCATGCTAATGTATTCAAGCGTTAGCCTGCTTTAAACACTCTAATTTTTTCAAAGTAACAGTCCTGTTTCCCTGCAACACCAAATTAATGACATTACAGTTCTTCAGAAAGGAGGAATCAGCGAAGCCAGTGCATACCAGTGGCACGACCAACCTGCTGACCCCGAAATTCAACTACGAGCTTTTTAACTGCAACAACTTTAATATACGCTATTGGAGCTGGAATTACCGCGGCTGCTGGCACCAGACTTGCCCTCCAA
+
DADDDIIIIHHIHHIHIIIIIIIIIIIIIIIIIIIGIIIIGIHHIIHIIIIHCHIIIIIIGHHIIHIIIIGHHIIHFHIIIIIIIHHECGEEGHIIIHIIIHHHHIIIHHHHHGHIIHHIIIIHIIIIIIIIIIIIGIIIIIIIHIIIIIIIIIIIIHIHIGHIIIHIIIIHIIHIIIIHHIIIHIIIIHHIIIIIIIIIIIIIIIIIIIIIIIIIIIIIIIIIIIIIIIIIIIIIIIHIIIIIHIHIHIIIIIIIIIIIHHIIIIIIIIIIIHHHIIIIIIIIHIIIIIIIIIIIIIIIIIIIIIIIIIIIIIIIIIIIIIIIIIIIIIIHIIHIIIIIIDDDDD
@HISEQ:969:HM2KJBCX2:2:1102:8921:22254 2:N:0:ACTATGCA
ATTCAGATGGCACCCAACTATCCCTATTAATCATTACGTCAATCCTAGAAACCAACAAAATAGGATCGAACGTCCTATTTCATTATTCCATGCTAATGTATTCAAGCGTTAGCTTGCTTTAAACACTCTAATTTTTTCAAAGTAACAGTCCAAATTCCCCGCAACACCAAATTAATGGCATTACGGTTCATCAGGAAGGAGGAATCAGTGAGATCAGTACATACCAGAGGCATGACCAACCTACTAACCCCGAAATTCAACTACGAGCTTTTTAACTGCAACAACTTTAATATACGCTATTGGAGCTGGAATTACCGCGGCTGCTGGCACCAGACTTGCCCTCCAA
+
DDDCDIIIIIIIIIIIIIIIIIIIIIIIIIIIIIIIIIIIIIIIIIIHIIIIIIIIIIIIIIHIIIIIIIHHHHHHHIIIIIHIHIIHHIIIGHGHIIIIIIHIIIIIIIIIIIIIIIIIHIIIIIIIIIIIIIIIIIGIIIIIIHIIHHIHHIIIIIHHIHIIHHHFIIIIIIIIIIIIHIIIIIIIIIIIIIIIIIIIHIHIIIIIIIIIIIIIIIIIIIIIIIHIIIIIIIIIIIIIIIHHHIIIIIIIIIIHIIIIIIIIIIIIIIIIIIIIIIIIIIIIIIIIIIIIIIIIIIIIIIIIIIIIIIIIIIIIIIIIIIIIIIIIIIIIIIIIIIIIIDDDDD
@HISEQ:969:HM2KJBCX2:2:1102:10097:23155 2:N:0:ACTATGCA
ATTCAGATGGCACCCAACTATCCCTATTAATCATTACGTCAATCCTAGAAACCAACAAAATAGGATCGAACGTCCTATTTCATTATTCCATGCTAATGTATTCAAGCGTTAGCTTGCTTTAAACACTCTAATTTTTTCAAAGTAACAGTCCAAATTCCCCGCAACACCAAATTAATGGCATTACGGCTCATCAGGAAGGAGGAATCAGTGAGACCAGTACATACCAGAGGCATGACCAACCTACTAACCCCGAAATTCAACTACGAGCTTTTTAACTGCAACAACTTTAATATACGCTATTGGAGCTGGAATTACCGCGGCTGCTGGCACCAGACTTGCCCTCCAA
+
DDDDDHIIIIIIIIIIIIIIIIIIIIIIIIIIIIIIIIIIIIIIIIIIIIIIIHIIIIIIIIIHIIIIIIHIHIIIIIIIIIIIIIGHHIIGIIHIIHIIIIIIIIIIIIIIIHIHHIIIIIIIIIIIHIIIIIIHHIIIIIHIIIIIHGIIHIIIIIIIGIIIIIHIIIIIIIIIIIIIIIIIIIIIIIIIIIIIIIIIIIIIIIIIIIIIIIIIIII<IIIIIIIIIIIIIIIIIIHIIIIHHIHIIIIIIIHIIIIIIIIIIIIIIIIIIIIIIIIIIIIIIIIIIIIIIIIIIIIIHIIIIIIIIIIIIIIIIIIIIIIIIIIIIIIIIIIIHIIIIDDDDD
@HISEQ:969:HM2KJBCX2:2:1102:19627:22684 2:N:0:ACTATGCA
ATTCAGATGGCACCCAACTATCCCTATTAATCATTACGTCGATCCTAGAAACCAACAAAATAGAATCAAACGTCCTATTTCGTTATTCCATGCTAATGTATTCAAGCGTGAGCCTGCTTTAAACACTCTAATTTTTTCAAAGTAACAGTCCTGATTCCCCATGACACCAAATTAATGACATCATGGTTCGTCAGAAGGTAGGAATCAATAATACCAGTACGTACAATAGCACGACCAATAAATTAATCCCGAAATTCAACTACGAGCTTTTTAACTGCAACAACTTTAATATACGCTATTGGAGCTGGAATTACCGCGGCTGCTGGCACCAGACTTGCCCTCCAA
+
@DDD@HEGHH1CDEEFI=FHHIHEH?GCFHH1DHHCHHEHI?GGHHCHEHHC<C1DEHIIHHHEHHCHHFHEHHIHFHCHFGCHHHHHHHHHFHEFHHEHIDCEEFFEHFAEHHHHHHHIHHHIHFDFGHHIIIHEDFEGEGGIHIIGFHHHFHIGGIIHFHHIIIIFIHFG?HFGEHG@HIHFDIHEGEEHHGHHCEHHH7IHHEHIIIHHGIHHHHHHECIHHEHGHIIIIHHHHIIHFGEIIIHGIGIIHHHHEHHE@EE@HDEHHIHHIHHFHIHIIIHECGHHIIHHIHHHEHHHH@HEFEGGIIHIIIIHHHCHHHHIIIIIGIHIHHHIIIIIDCDDD
@HISEQ:969:HM2KJBCX2:2:1102:7314:24209 2:N:0:ACTATGCA
ATTCAGATGGCACCCACTATCCCTATTAATCATTACGTCAATCCTAGAAACCAACAAAATAGGATCGAACGTCCTATTTCATTATTCCATGCTAATGTATTCAAGCGTTAGCTTGCTTTAAACACTCTAATTTTTTCAAAGTAACAGTCCAAATTCCCCAAAACACCAAATTAATGGCATTAAGGTTCATCAGGAAGGAGGAATCAGTGAGACCAGTACATACCAGAGGCATGACCAACCTACTAACCCCGAAATTCAACTACGAGCTTTTTAACTGCAACAACTTTAATATACGCTATTGGAGCTGGAATTACCGCGGCTGCTGGCACCAGACTTGCCCTCCAA
+
DDDDDIHIIIIHIIIIIIIHIIIIIIIIIIIIIIIGIIEHIIIIIIIIIHHHIHHIICFHIHHIHIIHHHIIIII1FHHIIIIIIHIIIHC@FHFHHHGHHCHHCHHIIIHIIIIHHIIIIHH26GGHCHHIIHHHEGHIIHHHGHHBDGHHEHHIHHHIHGIIHHEGIIIIHFHHEIIIIIII;IIIIIIHIIHHFIIIIIII;IH:<IIIHIHIHIIIIIHHIIIIIG=IIIIIHEHGIIHGHFIIHGIIIIIIIIIIHIIIIHIIIIHIIIIIIIIIIIIHHGHHIIIIIIIIIIIIIIIIIIIIIIIHIIIIIIIIIIIIIIIIIIIIHIHIIIIIDDDDD
@HISEQ:969:HM2KJBCX2:2:1102:7576:24292 2:N:0:ACTATGCA
ATTCAGATGGCACCCAACTATCCCTATTAATCATTACGTCGATCCTAGAAACCAACAAAATAGGTTCGATCGTCCTATTTCGTTATTCCATGCTAATGTATTCAAGCGCGAGCCTGCTTTAAGCACTCTAATTTTTTCAAAGTAACAGTCCTGTTTCCCCGCAACAACAAATTAATGCCATCACGGTTCTACAAGAAGGAGGGACCAGTGAGGCCAGTGCATACCAGTGGCACGACCAACCTACTGGCCCCGAAATTCAACTACGAGCTTTTTAACTGCAACAACTTTAATATACGCTATTGGAGCTGGAATTACCGCGGCTGCTGGCACCAGACTTGCCCTCCAA
+
D?DDDHIIIIIIIIIIIIIIIIIIIIIIIIHIIIIIIIIIIIIIIIIIIIIHIIIIIIIIIIIIHII?HHHCFHIIIIHIIIIIIIFHIIIIIIIIIIIHIIIIHHIIIIIHEHIIIIIHIIIIIIIIHIIIIHHIIIIIHIIIHHHIIIIIIIHIIHIIIIIIIIIIIIIHIIIIIIIIIIIIIIIIIIIIIHIIIIIIIIIHIIIIIIIIIIIIIIIIIIIIIIIIIIIIIIIIIIIIIIIHHHIIIIIIIIIIIIIIIIIIIIIIIIIGIHHIIIIIIIIIIIIIIIIIIHIIIIIIIIIIIIIIIIIIIIIIIIIIIIIIIIIIIIIIIIHIIIIIIDDDDD
@HISEQ:969:HM2KJBCX2:2:1102:9057:23530 2:N:0:ACTATGTA
ATTCAGATGGCACCCAACTATCCCTATTAATCATTACGTCGATCCTAGAAACCAACAAAATAGAATCAAACGTCCTATTTCATTATTCCATGCTAATGTATTCAAGCGCGAGCTTGCTTTAAACACTCTAATTTTTTCAAAGTAACAGTCCTGATTTCCCGCGACACCAAATTAATGACATCGTGGTTCGTCAGAAGGGAGAAACCAATAATGCTAGTACGTACAAAGTACGACCGACATATTAGTCCCGAAATTCAACTACGAGCTTTTTAACTGCAACAACTTTAATATACGCTATTGGAGCTGGAATTACCGCGGCTGCTGGCACCAGACTTGCCCTCCAA
+
DDDDDIIIIIIIHIIIIIIIIIIIIIIIIIIIIIIIIIIIIIIIIIIIIIIIIIIIIIIIIIHHIIIIIIIIIIIIIIIIIIIIIHIHIIIIIIIIIIIIIIIIIIIIIIIIIHIIIIIIIIIIIHIIIIIIIIIIIIIIIIIIIIIIIIIIIIIIIIIIIIIIIIIIIIIIIIIIIIIIIIIIIIIIIIIHIIIIHHHIIIIIIIIIIHIIIIIIIIIIIIIIIIIIIIIIIIIIIIIIIIIIIIIIIIIIIIIIIIIIIIIIIIIIIIIIIIIIIIIIIIIHIIIIIIIHIIIIIIIIIIIIIIIIIIIIIIIIIIIIIIIIIIIIIIIIIIIIIIIDDDDD
@HISEQ:969:HM2KJBCX2:2:1102:1898:24577 2:N:0:ACTATGCA
ATTCAGATGGCACCCAACTATCCCTATTAATCATTACGGTGATTCAGAAACCAACAAAACAGGACCACCGTCCTATTTTATTATTCCATGCTAATGTATTCAGACGTAAGCCTGCTTTGAACACTCTAATTTTTTCAAGGTAAAGGTCCTGGTTTCCCACCACGCTAAATTAATAACATGATGGTTCCCCAGAAGTTAGAAATTCCACACGCCAGTACAGACAATTGCCCGACCAACGGTAGAACCCCGAAATTCAACTACGAGCTTTTTAACTGCAACAACTTTAATATACGCTATTGGAGCTGGAATTACCGCGGCTGCTGGCACCAGACTTGCCCTCCAA
+
D@BDDIE@E@1<1@0@@<1<<11<<@CHH?DFHHH?<<0CE1@11<DCFF@1D<<<<CCFF?1D<DEH@/<0/<FHEHFCFH@FH?CHH1CGC?F?HEIHH@GB@?@F@5?GHFHHC0@GECHFEG@CHHHHHIGHHB68C1CC1<<1GF<FCC71AF?10EDGCHGCC@@FFHEHHHHH@@C5GE/F0EG2HD<(DGFEF0D0C<<-:<<0<<.<HF<CCC1HD/C<<<@C@GEEC<B/CD?F:EC@FGFCIIHHGHHHD@G@EGC@EHECF<ECHHEGD<11G1D1<<<C?EG<C<@EHHFG1HEHGIHHCH?HHGD1FGC@HG<<1<@CCGCDHED@D@D
@HISEQ:969:HM2KJBCX2:2:1102:10795:25270 2:N:0:ACTATGCA
ATTCAGATGGCACCCAACTATCCCTATTAATCATTACGTCAATCCTAGAAACCAACAAAATAGGATCAAACGTCCTATTTCATTATTCCATGCTAATGTATTCAAGCGTTAGCCTGCTTTAAACACTCTAATTTTTTCAAAGTAACAGTCCTGTTTCCCTGCAACACCAAATTAATGACATTACAGTTCTTCAAGAAGGAGGAACCAGTAAAGCCAGTACATACCAGAGGCACGACCAACCTACTAATCCCGAAATTCAACTACGAGCTTTTTAACTGCAACAACTTTAATATACGCTATTGGAGCTGGAATTACCGCGGCTGCTGGCACCAGACTTGCCCTCCAA
+
DDDDDHIIHHHHIHIIIGIGIHIIIIIIIIHIIIIIIIIIIHIIIIIIIIIGIHHHIIIIHIIHHIIIHHIIGHHIIIIHIIHIIIIIIIIIIIHIHIIHHHHIIHIIIIIIIIIIIHIIIIHIIIIHIIIIIGIHHHIIHIIIIIIIIHHHIIIIHIHHIIIIIIIIIIHGIIIIIIIIIIIIIIHGIIIIIIIIIIIIIIIHHHIIIIIIIIIIIIIIIHIIIIIHIHIIIIIIIIIHIIHGDHHEIIIIIIHIIIIIIIHIIIIIHIIIIIIIIIIIIIIIHHFHHIIIIIIIHHIHHIIIIIIIIIIIIIIIIIIIIIIIIIHIIIIIIIIIIIIIIDDCDD
@HISEQ:969:HM2KJBCX2:2:1102:11124:25981 2:N:0:ACTATGCA
ATTCAGATGGCACCCAACTATCCCTATTAATCATTACGTCGATCCTAGAAACCAACAAAATAGAATCAAACGTCCTATTTCATTATTCCATGCTAATGTATTCAAGCGCGAGCCTGCTTTAAACACTCTAATTTTTTCAAAGTAACAGTCCTGATTCCCCACGACACCAAATTAATGACATCGTGGGTAGGAATCAATTTGACCAGTACGTACCGAGGCACGACCGACCAACAGATCCCGAAATTCAACTACGAGCTTTTTAACTGCAACAACTTTAATATACGCTATTGGAGCTGGAATTACCGCGGCTGCTGGCACCAGACTTGCCCTCCAA
+
DDDDDIIIIIHIGIIIIIIIIIIIIGHIIIIIIIIIIHEHIIIIIIIIIIIIIIIIIIIHHIHHIIIHIIIIIHIIIIIIIIIIIIIIIIIHIIIIIIIIIHHIIIIIIIIIIIIIIIIHIIIIIIIIIIIIIIIIGIIIIIIIIIIIIIIIIIIIIIIIIIIIIIIIIIIIIIIIIIIIIIIIIHIIIIIIIIIIIIIIIHIIIIIIIIIIIIIIIIIIIIIIIIIIHHGHHIIHIIIHIHIIIIIIIHHIIIIIIIIIIIIIIIIIIIGIIHHIIIIIIHIIIIIHIIIIIIIIHIIIIIIIIIIIIIIIIIIIIIIIIIIIIIIIIDDDDD
@HISEQ:969:HM2KJBCX2:2:1102:11172:26263 2:N:0:ACTATGCA
ATTCAGATGGCACCCAACTATCCCTATTAATCATTACGTCGATCCTAGAAACCAACAAAATAGAATCAAACGTCCTATTTCGTTATTCCATGCTAATGTATTCAAGCGTGAGCCTGCTTTAAACACTCTAATTTTTTCAAAGTAACAGTCCTGATTCCCCATGACACCAAATTAATGACATCATGATTCGTCAGAAGGTAGGAATCAATAATACCAGTACGTACAATAGCACGACCAATAAATTGATCCCGAAATTCAACTACGAGCTTTTTAACTGCAACAACTTTAATATACGCTATTGGAGCTGGAATTACCGCGGCTGCTGGCACCAGACTTGCCCTCCAA
+
0DDD011GHEHIGH@EHHGHEEF?1DCCCGHHHHFHIE<<<?G10FHEE@H1CCGEEGHGE1<FH1FH1CC0<D@0CEFEHHC@CH?1CG<1DFFHHICF@@DGG1DHEA0C8<C1EGB<C<6CHHHCDHGDC1<FD<<HF<<HHHHHECHFHHCHH01<<1G<<FD0CF@C8HDC0<<DC/F<CF<<<C<IIIIHF?CEG1H@GCEHCHHFI1<7CGD@G@D<BCCGC@EFD<ACD11@D<<<:/C<DHHCFD1F<FCC<HEH@G0GHGC<<<<F<<CCCF<<<<CHEGCCDCC<<<<C@HEGC@IHEHGCC//CDIHCG@F@FEHEHHC<CDC@HHHCD00@@
@HISEQ:969:HM2KJBCX2:2:1102:5944:26438 2:N:0:ACTATGCA
ATTCAGATGGCACCCAACTATCCCTATTAATCATTACGTCAATCCTAGAAACCAACAAAATAGGATCAACGTCCTATTTCATTATTGCATGCTAATGTATTCAAGCGCGAGCCTGCTTTAAACACTCTAATTTTTTCAAAGTAACAGTCCTGATTTCCCACCACACCAAATGAATGACATGATGGTTCGTCAGAAGGTAGGAATCAGTAACACCAGTACGTACCGAAGGCACGACCAGCGTACTAATCCCGAAATTCAACTACGAGCTTTTTAACTGCAACAACTTTAATATACGCTATTGGAGCTGGAATTACCGCGGCTGCTGGCACCAGACTTGCCCTCCAA
+
<DDD@H1<CCGCCHHHEECHIF1CG@GHE@F<G@CCEHCC@G<11DGH1@EH@EE0D<<GE@HE1DE@E1<<DHHIEH@?FHHEHG1<F1C1DF?GHHHGGHHFHHE=EHDEEHIGHHFC@FHHHHFGHHC@GHHIHHIIIIHHA@FHHHGFFHHHHHGFGECGEFHG?GGHGIHHHHHHIHIHHHHCHGIIIIIGIIHHHHFHIHIHEGHH;HHFFIHHGHEHHHHCHEGHEIIEGCGCEGGCGCDHHDCEFC<CGFCEECHH?IIHIHEIHIHHIHHHG<<<11CG@CHECHIIFIHHFHHHHIHHGFEHHHIHHEHHHCGEIHGCHHHGFHEHGHHHDD@<<
@HISEQ:969:HM2KJBCX2:2:1102:4329:26918 2:N:0:ACTATGCA
ATTCAGATGGCACCCAACTATCCCTATTAATCATTACGGTGATCCTAGAAACCAACAAAATAGAACCATGCCGTCCTATTCTATTATTCCATGCTAATGTATTCGAGCAAAAATGCCTGCTTTAAACACTCTAATTTTTTCAAGGTAAAGGTCCTGGATCCGCAAGACACCCAATTAAGGACATCAAGTTTCTCCAGAAGGTGAGAAATCAACAGCGACAGTTCATACCCCTTAAGGCATGACCATCACGTCAATCCCGAAATTCAACTACGAGCTTTTTAACTGCAACAACTTTAATATACGCTATTGGAGCTGGAATTACCGCGGCTGCTGGCACCAGACTTGCCCTCCAA
+
DDDDDIIIIIIIIIIIIIIIIIIIIIIIIIIIIIIIIIIIIIIIHIIIIIIHIIIIIIIHIIIIIHIIIIGHHHIIIIIIIIIIIIIIGHHIIIIIIIIIICHHHIIIIIIIIIIIIIIIIHIIIIIIIIIIIIIIHIIHHIIIIIIIIIIIIIHIIIIIIIIIIIIIIIIIIIIIIIIIIIIIIIIIIIIIIIIIIIIIIIIIIIIIIIIIIIIIIIIIIIIIIIIIIIIIIIIIIIIIIIIIIIIIIIIHIIIIIIIIIIIIIIIIIHIIIIIIIIIIIIIIIIIIIIIIIIIIIIIIIIIIIIIIIIIIIIIIIIIIIIIIIIIIIIIIIIIIIIIIIIIIIIIIDDDDD
@HISEQ:969:HM2KJBCX2:2:1102:1903:27543 2:N:0:ACTATGCA
ATTCAGATGGCACCCAACTATCCCTATTAATCATTACGTCAATCCTAGAAACCAACAAAATAGGATCAAACGTCCTATTTCATTATTCCATGCTAATGTATTCAAGCGTTAGCCTGCTTTAAACACTCTAATTTTTTCAAAGTAACAGTCCTGTTTCCCTGCAACACCAAATTAATGGCATTACAGTTCTTCAGAAAGGAGGAATCAGCGAGACCAGTACGTACCAATGGCACGACCAACCTGCTGACCCCGAAATTCAACTACGAGCTTTTTAACTGCAACAACTTTAATATACGCTATTGGAGCTGGAATTACCGCGGCTGCTGGCACCAGACTTGCCCTCCAA
+
DDCDDIIIIHHIHHIC?HIFHIIIHEHIIHHIIIIIHIIIIIIIIIIHIIHHHIIIIIIEHHHHHHIGHHIGGHHHIIHHIHHIEHHIIHG?EHIIIGHEHDHFIHHIIIIIIHI;GHIHIHIGHIIHHHFHHHIIHIIIGHHIHIIGIIHGHHIICHHGFHHHIIIIIHHHHIIIHGDHIHIIIIHHHIIHIIIIIIIHHGHHIIIIHIHHHDEHHHIHHHHGIGIHIIHHEHHHEHHIIHGF<HHGIHIHHIIHGHIIIIIIIHIIIIGHFGCHGIIIIHHHHGHHHGGIHIIIIHIIHGHIIHIIIIIHIIIIIIIHIIIIIGIIIIHIIIIIIHE<@<<DD<
@HISEQ:969:HM2KJBCX2:2:1102:7091:27444 2:N:0:ACTATGCA
ATTCAGATGGCACCCAACTATCCCTATTAATCATTACGTCGATCCTAGAAACCAACAAAATAGAATCAAACGTCCTATTTCATTATTCCATGCTAATGTATTCAAGCGTACGCCTGCTTTAAACACTCTAATTTTTTCAAAGTAACAGTCCTGATTCCCCACGACACCAAATTAATGACATCGCGGTTCTTCAGAAGGTAGGAACCAATAATGCCAGTACGTACCGAAGCACGACCAACAATTCGATCCCGAAATTCAACTACGAGCTTTTTAACTGCAACAACTTTAATATACGCTATTGGAGCTGGAATTACCGCGGCTGCTGGCACCAGACTTGCCCTCCAA
+
DDD@DGEECFE@CECE<EHHIGH?CEHHHHHFHHGGHEHHIIGC@GHCGHHHFEEE?<@HHHFH?<CFHHHHH1GE1D@G@FHHCHH1<1CCHHHIHHHIIHGIGIIHIHIIHHIIIHCHIIHHIHHIHHFHHIHIIIGHIGHHIIIIIIHHGHHGIHIHHHHHHHHIHIIHIIIIHHIIHIHHHIHHHIIIIHIIIIIIGIIIIIIIIIIHIIIIIHHHIIIIIIHIIIIHIIGIIIHHGECDHHDIIIIIHIIIIIIIIIIIIIIIIIIIIHHIIHIIIIIIIHHIIIIIIIIHHIIIIIHHIIHHIIIIIIIIIIIIIIIIIIIIIIIIIIIIHIIIDCDDD
@HISEQ:969:HM2KJBCX2:2:1102:3835:27839 2:N:0:ACTATGCA
ATTCAGATGGCACCCAACTATCCCTATTAATCATTACGTCGATCCTAGAAACCAACAAAATAGAATCAAACGTCCTATTTCGTTATTCCATGCTAATGTATTCAAGCGTGAGCCTGCTTTAAACACTCTAATTTTTTCAAAGTAACAGTCCTGATTCCCCAAGACACCAAATTAATGACATCATGGTTCGTCAGAAGGTAGGAATCAATAATACCAGTACGTACAATAGCACGACCAATAAATTGATCCCGAAATTCAACTACGAGCTTTTTAACTGCAACAACTTTAATATACGCTATTGGAGCTGGAATTACCGCGGCTGCTGGCACCAGACTTGCCCTCCAA
+
ADDDDIIIIIIIIIIIIIIIIIIIIIIIIIIIIIIIIIHIIHIHIIIIIIIIIIHIIIIIIIIIIIIIIHIIIIIIHHHIIIIIGIIIIIIIIIIIIIIIIIIIIIIIIIIIHIIIIIIIIIIIIIIIIIIIIIIIIIIIIIIIIIIIIIIIIIIIIIIIIIIHIIHIIIIHHIIIIIGIIIIIIIIIIIIIIIIIIIIIIIIIIIIIIIIIIIIIIIIIIIIIIIIIIHIIIIIIIIIIIIIHIIIIIIHIIIIIIIIIIIIIIIIIIIIIIIIIIIIIIIIIHHIIHEIIIIIIIIIIIIIIIIIIIIIIIIIIIIIIIIIIIIIIIIIIIIIIIIIIDDDDD
@HISEQ:969:HM2KJBCX2:2:1102:8159:28027 2:N:0:ACTATGCA
ATTCAGATGGCACCCAACTATCCCTATTAATCATTACGTCGATCCTAGAAACCAACAAAATAGAATCAAACGTCCTATTTCATTATTCCATGCTAATGTATTCAAGCGTAAGCCTGCTTTAAACACTCTAATTTTTTCAAAGTAACAGTCCTGATTCCCCACGACACCAAATTAATGACATCGCGGTTCTTCAGAAGGTAGGAACCGATAATGCCAGTGCGTACCGAAGCACGACCAACAATTCGATCCCGAAATTCAACTACGAGCTTTTTAACTGCAACAACTTTAATATACGCTATTGGAGCTGGAATTACCGCGGCTGCTGGCACCAGACTTGCCCTCCAA
+
DDDDDIIIIGIIHIIIIHHHIIIIIIIIIIHIIIIIIIIIIIIIIIHIIIIHHHHIIIIIHHGHIIIIEIHIIIIIIIIIIIIIHIIHIIIIIIIIHIHIIIIIIIIIIIHHIHHHIIIIIIHIIIIIIIIIHIIHIIIIIIIIIIIIIIIIIIIIIIIIIHIIIIIIIHIIIIIIIHIIIIIIIIIIIIIIIIIIIIIIIIIIHIIIIHIIIIIIIIIIIIIIIIIIIIIIHIIHIIIIIIHGIIIIIIIIIIIIIIIIIIIIIIIIIIIIIHIIIIIIIIIIIIIIIIIIIIIIIIIIIIIIIIIIIIIIIIIIIIIIIIIIIIIIIIIIIIIIIIIIDDDDD
@HISEQ:969:HM2KJBCX2:2:1102:6621:28099 2:N:0:ACTATGCA
ATTCAGATGGCACCCAACTATCCCTATTAATCATTACGTCAATCCTAGAAACCAACAAAATAGGATCAACGTCCTATTTCATTATTCCATGCTAATGTATTCAAGCGCGAGCCTGCTTTAAACACTCTAATTTTTTCAAAGTAACAGTCCTGATTCCCCGCCACACCAAATTAATGACATGATGGTTCGTCAGAAGGTAGGAACCAGTAACACCAGTACGTACCTAAGGCACGACCAACGTACTGATCCCGAAATTCAACTACGAGCTTTTTAACTGCAACAACTTTAATATACGCTATTGGAGCTGGAATTACCGCGGCTGCTGGCACCAGACTTGCCCTCCAA
+
DDDDDIIIIIIIIIIIIIHIIIIIIIIIIIIIIIIIIIIIIIIIHIIIIIIIIIIIIIIIIIIIIIIIIIIIIIIIIIIGIIIIIIIIIIIIIIIIIIIIIHHIIIHIIIIIHIIIHIIIIIIIIIIIIIIIIIIIIIIIIIIIIIIIIHIIIIIIHIIIIIIIIIIIIIHHIIIIIIIIIIIIIHIIIIIIIIIIIIIIIIIIIIHIIIIIIIIIIIIIIIIIIIIIIIIIIIIIIIIIIIIIIIIIIIIIIIIIIIIIIIIIHIIIIIIIIIIIIIIIIIHHIIIIIIIIIIIIIIIIIIIIIIIIIIIIIIIIIIIIIIIIIIIIIIIIIIIIIIIIDDDDD
@HISEQ:969:HM2KJBCX2:2:1102:9873:28061 2:N:0:ACTATGCA
ATTCAGATGGCACCCAACTATCCCTATTAATCATTACGGTGATCCTAGAAACCAACAAAATAGAACCATGCCGTCCTATTCTATTATTCCATGCTAATGTATTCGAGCAAAAATGCCTGCTTTAAACACTCTAATTTTTTCAAGGTAAAGGTCCTGGATCCGCAAGACACCCAATTAAGGACATCAAGTTTCTCCAGAAGGTGAGAAATCAACAGCGACAGTTCATACCCCTTAAGGCATGACCATCACGTCAATCCCGAAATTCAACTACGAGCTTTTTAACTGCAACAACTTTAATATACGCTATTGGAGCTGGAATTACCGCGGCTGCTGGCACCAGACTTGCCCTCCAA
+
DDDDDIIIIHHIHIIIIIIIIIIIIIIIIIIIHHHHIIHHIIHIIIIIIIIHIIIIIIIIIIHHIIIIIDHHDCHHIHIIIIIHIIIIHHII?HHIFHEGHHFHFHHHHIIIIIHIHHIIHHIGIHHIIIIIHIIHIIHIIIIIIIIGHIHHFIIIIGHHEHIIIHIHHIIIIIHIIIIIIIIIIIIIHFHIIIIIIHHIIIIIIIIIIHHFHFIIIHIIIIIHIIHIIIHIIIIIIIHIIIIIIIIHHHHHIIIIIIIIIIIIIIIIHHIHHIIIIIIIIGIIIIIIIIIIIHIIIIHHGIIIIIIIIIIIIIIIIIIIIIIIIIIIIIIIIIIIIIIIIIIIIIIIDDDDD
@HISEQ:969:HM2KJBCX2:2:1102:8990:28248 2:N:0:ACTATGCA
ATTCAGATGGCACCCAACTATCCCTATTAATCATTACGGTGGTCCTAGAAACCAACAAAATAGAACCACAACGTCCTATTCTATTATTCCATGCTAATCTATTCAAGCAATAGCCCGCTTTAAACACTCTAATTTTTTCAAGGTAATGGTCCTGGCTCCCCAACACACCCAATAAAGGACATACTGGTTCACCAGAAGGAAGACCCGACAGCAGACAGTACTCGCCAAAGACGGACCGCCCGGCCAGGCCTAAAATTCAACTACGAGCTTTTTAACTGCAACAACTTTAATATACGCTATTGGAGCTGGAATTACCGCGGCTGCTGGCACCAGACTTGCCCTCCAA
+
DDDDDHHIGEHHHIIHHHIHIHIHIIHHIHHCGHIIIFHIIHH@GHIIIEHHCHHHHIHHHHHHIGHHIHHHHHHHHIEHHHHIIIIHFCHGEEHHHIGGIIIIIHHHIHIIIIIHIIHHIHHGHIIHHHHGHGHIIHIIHIIIHIGIIHIIHIIIHIHH@GHHHHIHHIHEIIIHHHHHIIIIIIIHHFIIHGHIIIIHIHIGIEHIHHHHHIIIIIIIIIIGIIIIIIHIIIIHHGIGIIIHEHIIGIIIIIIHIHHHGGDIIHIHIIIHIIIIIIIIIIIIIIIIIIIHHHIIIIIHIIHIIIIIIIIIIIIIIIHHGIIIHIIIIIIHIIIHIIIIIDBDDB
@HISEQ:969:HM2KJBCX2:2:1102:12009:28488 2:N:0:ACTTTGCA
ATTCAGATGGCACCCAACTATCCCTATTAATCATTACGGTGATCCTAGAAACCAACGAAATAGAATCAGTCCGTCCTATTTCATTATTCCATGCTAATGTATTCAGACGTTAGCCTGCTTTAAACACTCTAATTTTTTCAAAGTAACAGTCCTGATTTCCAATCACACCAAATTAATGACATGAAAGTTCCTCAGAAGGTAGAGATTTATCTCACCAGTACAGACAATTAAGCCTGACCAATGGGTAAACCCCGAAGTTCAACTACGAGCCTTTTAACTGCAACAACTTTAATATACGCTATTGGAGCTGGAATTACCGCGGCTGCTGGCACCAGACTTGCCCTCCAA
+
DDD@DHHIIHIIGIIIFHHHIGHEIIGHIGIIIHIIHIIIGIH@FHH1CHHEHH?GHEHIIIHII?HHHIH?G<1CH?HHFGH?FHHIHIHHCHHHIGHIIIIHHEHHIIIHIHGHHGIHIIHHHHIHHHHEIHIHIHHHIEIIIIHIIHCIIIHIHF?HHGHIIIIHEIHIIIGIHHCFHIHIHFIHIGIIFEGGEIIIIIIIIIIIHHIHHIIHIHIIHIIIIIIIIIIIIHIHIIIIIIHHGFDIIHIIIIIIGHFCHHEFIHIIIHIIHIHHHIIIIIIIIHIHHGIIIIIIIIIIIIIIIHIIIIHIIIHIIIIIIIIIIIHIIHIIIIHGGIIIHGHDDDDD
@HISEQ:969:HM2KJBCX2:2:1102:13854:28607 2:N:0:ACTATGCA
ATTCAGATGGCACCCAACTATCCCTATTAATCATTACGCTGGTCCATAACACCAACAAAACAGGACCAAAATTGCGTCCTATTCTATTATTCCATGCTAATCTATTCAAGCTAATTGCCTGCTTTGAGCACTCTAATTTTTTCACAGTAATTACAGCTGGTGAGTTAAAACTAGACTTGACCTTAATCAGCCAAACCTATACCCTTTCCAACCATATAATCAAAAACGGGTTCAGAAGATTATAAACTTGCTTAAAACAAGTTATATAAAACTTCCTTAAAATGCTAGATACATTCACTTGTCGCAAACGTTCCAACACCCCGTCCTTCACGTTCAACTACGAGCTTTTTAACTGCAACAACTTTAATATACGCTATTGGAGCTGGAATTACCGCGGCTGCTGGCACCAGACTTGCCCTCCAA
+
DDDDDIIIIIIIIIHIIIIIIIIIIIIIIIIGIIIIIIIIGIIIIIIIIIIIIIIIIIIIIIHIIIIIIIEHHHIIHHIIIIIHIHIIIIIIHIIIIIIIIGHIIIIHIIIIIIIIIIIIIIEHGHIIIIIIIIIIIGIHHHGHIIIIIIIIIIIGHHEHHFHHHIIHHIHIHHHHIGGIIIIHHHIHHHGHIHIIIIIIIIIHHHHIHHHIHIHIIIHDIIIIHHIIHHIGIIIHIIIHHIIIHHHIHHIIHIIIHIIHIIIIIIIHIIIIIIIIIIIIIIIIIIIIIIIIIIIIIIIIIIIIIIIIIHIIIIIIIIIIHFIIIIIIIIIIIIIHIIIIIIIIIIIIIHHHIHIIIIIIIIIIIIIIIIIIIIIIIIIIIIIIIIIIIHIIIHIIIIIIIIIIIIIIIIIIHIIIIIDDDDD
@HISEQ:969:HM2KJBCX2:2:1102:5812:29468 2:N:0:ACTATGCA
ATTCAGATGGCACCCAACTATCCCTATTAATCATTACGTCAATCCTAGAAACCAACAAAATAGGATCGAACGTCCTATTTCATTATTCCATGCTAATGTATTCAAGCGTTAGCTTGCTTTAAACACTCTAATTTTTTCAAAGTAACAGTCCAAATTCCCCGCAACACCAAATTAATGGCATTACGGATCATCAGGAAGGAGGAATCAGTGAGACCAGTACATACCAGAGGCATGACCAATCTACTAACCCCGAAATTCAACTACGAGCTTTTTAACTGCAACAACTTTAATATACGCTATTGGAGCTGGAATTACCGCGGCTGCTGGCACCAGACTTGCCCTCCAA
+
DDDDDIHIIHIIHIIHIIIIIIIIHIIIIIIIIIHIIIIIIIIIIIIIIIIIIHIIIIHIIIGIHHHIIIIIIIIIIIIGIHIHHIIIIIIHIIIIIIIIIIIHIIIIIIIIIIIIHIHIIIGHIIIIIHIHIIHHHHIIIIHIIIIIHIHHIFHHIIIIIIIIIHIHIIIIIIIHIIHGHHHIHIIIIIIIIIIIIIIIIHHHIIIIIHHGCFIIIIIIIIIIIIIIHIIIIIIIIIIHIIIHHHHIIIIIIIIIIIIIIHHIHIIIHIIIIIIIIIIIIIIIIIHGIIIHIIIIIIIIIIHIIIIIIIIIIIIIIIIIIIGIIIIIIIIIIHIIHIIIIDDDDD
@HISEQ:969:HM2KJBCX2:2:1102:7912:29255 2:N:0:ACTATGCA
ATTCAGATGGCACCCAACTATCCCTATTAATCATTACGTCGATCCTAGAAACCAACAAAATAGAATCAAACGTCCTATTTCGTTATTCCATGCTAATGTATTCAAGCGTGAGCCTGCTTTAAACACTCTAATTTTTTCAAAGTAACAGTCCTGATTCCCCATGACACCAAATTAATGACATCATGGTTCGTCAGAAGGTAGGAATCAATAATACCAGTACGTACAATAGCACGACCAATAAATTGATCCCGAAATTCAACTACGAGCTTTTTAACTGCAACAACTTTAATATACGCTATTGGAGCTGGAATTACCGCGGCTGCTGGCACCAGACTTGCCCTCCAA
+
DDDBDIIIIIIIIIIGIIIIIIIIIIIIIIIIIIIIIIIIIIIIIIIGIIIIHIIIIHIIIIIHIIIIIIIIIIIIIIIIIHHIIIIIIIIIGIIIIIIIIIHHIIIIIHIIIIIIIIIIIHIIIIIIIIIIIIIIIIIIIIIIIIIIIIIIIIIIIIIIIIIIIIIIIIIHIIIIIIIIIIIIIIHIIHIIIIIIIIIIIIIIIIIIIIIIIIIIIIIIIIIIIIIIIIIIIIIIIIIIIIIIIIIIIIIIIIIIIIIIIIIIIIIIIIIIIIIIIIIIIIIIIIIIIIIIIIIIHIIIIIIIIIIIIIIIIIIIIIIIIIIIIIIIIIIIIIIIIIIIDDDDD
@HISEQ:969:HM2KJBCX2:2:1102:19846:29854 2:N:0:ACTATGCA
ATTCAGATGGCACCCAACTATCCCTATTAATCATTACTCATTTCCCCAAAAACCAACAAAATTCGAGATACGAGTCCTAAATTATTATTCCATGCTAATGTATTCATAACTTTCAGCCTGCTTTAAACACTCTAATTTTTTCAAAGTAAAGGTCCTGGATTGCGAACCCAACCCAGTAAAGGGCAGGAACGTTCTCCAGGAAGATGGTAAGCGCGCATCGGCACTCACACACGATACCGTGGCGGGCCAAGCGCACTATACCAGAAATCCAACTACGAGCTTTTTAACTGCAACAACTTTAATATACGCTATTGGAGCTGGAATTACCGCGGCTGCTGGCACCAGACTTGCCCTCCAA
+
DDDDDIIIIIIIIIHIIIIIIHHIIHIIIIHIHIIIIHIIHIIIIHIIIIIHGHIIIIIIIIIIIGIIIHHHHHHGEHIIIIIHIHIIIIGIIIHHIIIIHFHIIIIIHIIIIIIHHIIIHHHIIIHIIHIHHHHIIHIIIHIIHGHHIIHHHHHIIHHHHIGHIIHHIGHIGHHHIIIIIIIIHIIHIIIEHHIIIIIIIIHHHGIHIIIIIIHHHHIIHIIIHIIIIIIIGIIIIIIHHHIIIIIIIIHHHHIHHHIIHIIIIIHHIIIIIHIIIIIIIIIHIIHHHIIIIIHHHFFFHIIIIIHIIHHIIIIIIIIIIIIIIIIIIIIIHIIHIIIIIIIIHIIIIIIIIDDBDA
@HISEQ:969:HM2KJBCX2:2:1102:19821:30226 2:N:0:ACTATGCA
ATTCAGATGGCACCCAACTATCCCTATTAATCATTACGTCGATCCTAGAAACCAACAAAATAGAATCAAACGTCCTATTTCATTATTCCATGCTAATGTATTCAAGCGTGCGCCTGCTTTAAACACTCTAATTTTTTCAAAGTAACAGTCCTGATTCCCCACGACACCAAATTAATGACATCGCGATTCTTCAGAAGGTAGGAACCAATAATGCCAGTGCGTACCGAGGCACGACCGACAATCTGATCCCGAAATTCAACTACGAGCTTTTTAACTGCAACAACTTTAATATACGCTATTGGAGCTGGAATTACCGCGGCTGCTGGCACCAGACTTGCCCTCCAA
+
D@@<01CE?<DGHE0CFDHHHIFHHHHECFHEH?CF?CCG/?EGHHG?FHGHIHHCEFEFCHIHHHHGCCGHEHH=CHFHCC@F1FHIGIHC1@F@HHGEHEHGF?7CH=E5EEHHHHHHIGIIHEEFCFEE<?EGCF<1CAFFHHHEGH8H@FDEHECCHHHCEEIHF/CHIHIIHHHC5HFHHHG@GHGHHFHHFF?GHHHHF@HCGCHHCHFHDHEG=ECCECHACHEE@CDEHHGHG1<1ECFC/@HGHF<CFCHHECHHEHHEHEHHF<CHIIHHGGC11?HHEECCIIIIIHHEFHGHHIHIIIHDHE/<DHIHHHGHHGHEHD<<@HEGG?@H@?DDD
@HISEQ:969:HM2KJBCX2:2:1102:20530:30340 2:N:0:ACTATGCA
ATTCAGATGGCACCCAACTATCCCTATTAATCATTACATCGATCCTAGAAACCAACAAAATAGAATCTGATGTCCTATTTCATTATTCCATGCTAATGTATTCAAGCGTAAGCTTGCTTTAAACACTCTAATTTTTTCAAGGTAACAGTCCTAATTCCCCATAACATCAAATAAATGACATTATGGTTCTTTAGAAGGTGAGAACCAATAAAACCAGTACATACCAAGGCATGACCGATCCCTTGATCCCGAAATTCAACTACGAGCTTTTTAACTGCAACAACTTTAATATACGCTATTGGAGCTGGAATTACCGCGGCTGCTGGCACCAGACTTGCCCTCCAA
+
DDDDDIIIIIIIIIIIIIIIIIIIIIIIIIIIIIIIIIIIIIIIIIIGHHIIIIIIIIIIIIGIIIIIIIIIIIIIIIIIIIIIIIIHIIIIIIHIIIIIIIIIIIIIIIIIIIIIIHIIHIHIHIIIIHIIIIIIIIIIIHIIIIIIIIIHIIIIHHHIIIIIIIIIIIIHIIIIIIIIIIIIIIIIIIIIIIIIIIIIIIIIIIIIIIIIIIIIIIIIIIIIIIIIIIIIIIIIIIIIIIIHIIIIIIIIIIIIIIIIIIIIIIIIIIIIIIIIIIIIIIIIIIIIIIIHHIIIIIIIIIIIIIIIIIIIIIIIIIIIIIIIIIIIIIIIIIIIIIIIDDDDD
@HISEQ:969:HM2KJBCX2:2:1102:5641:30730 2:N:0:ACTATGCA
ATTCAGATGGCACCCAACTATCCCTATTAATCATTACGGTGATTCAGAAACCAACAAAACAGGACCACCGTCCTATTTTATTATTCCATGCTAATGTATTCAGACATAAGCCTGCTTTGAACACTCTAATTTTTTCAAGGTAAAGGTCCTGGTTTCCTACCACGCTAAATTAATAACATGATAGTTCCCCAGAAGGTAGAAATTCTACACGCCAGTACAGACAATAGCCCGACCAACGATAGAACCCCGAAATTCAACTACGAGCTTTTTAACTGCAACAACTTTAATATACGCTATTGGAGCTGGAATTACCGCGGCTGCTGGCACCAGACTTGCCCTCCAA
+
BAA@BGCHHHIIIIFHHHHHIIHHHHGEEEHHIIHHIICDHHIIIF?EEH1FEFHHHIFH@GHIHH@CCEDGHIH@GEHIIIHIIIEHIIIIIIIHIIIHIHFBEHHIIIHIHHIGHII@DHHFHGHHDIHHIHHHACEHIHG?HHHHHIGIHHIIHHIIHGHIIHIFHHGIIIIHIIHHHHHHH@GHHGHIHHHHHHIIIIIIIIIIIIHHHHHHGFAEHGIGIIHHIHEHHIIHIIHEHFHCHHIHIIHHCHEHHIIIIHIHHHHIIIHHHHGIIHHHGIIHHEIIIIHHHHHHIIIIIHIHHE@GHHIIHIIIIIIIHIIIIIIHFIIIHIIIHHDABDD
@HISEQ:969:HM2KJBCX2:2:1102:7037:30561 2:N:0:ACTATGCA
ATTCAGATGGCACCCAACTATCCCTATTAATCATTACATCGATCCTAGAAACCAACAAAATAGAATCGGATGTCCTATTTCATTATTCCATGCTAATGTATTCAAGCGTGAGCCTGCTTTAAACACTCTAATTTTTTCAAGGTAACAGTCCTAATTCCCCGTAACACCAAATTAATGGCATTACGGTTCTTTAGAAGGTGAGAAATCAATGATAACAGTGCATACCAACGGCATGACCGAAATATTGATCCCGAAATTCAACTACGAGCTTTTTAACTGCAACAACTTTAATATACGCTATTGGAGCTGGAATTACCGCGGCTGCTGGCACCAGACTTGCCCTCCAA
+
DCDDDIIIIIIIIIIIIIIIIHIIIIIIIIIIIIIIIIIIHIIHIIIIIIIIGIIIIIIHIIIHGIIGIHIHIIIIIIIIIIIIIIIIHIHIHIHIIIIIIIHIIHIIHIIIIIHGIIIIHIIIIIIIIIIIIIIIIIIHIIIIIIIIIIIIIIIIHIIIIIIIIIHIIHIIIIIIIIIIIIIIIIIIIIIIIIIIIIIIIIIIIIIIIIIIIIIIIIIIHIIIIIGIIIIIIIIIIHIIIIIHHIIIIIIIIIIIIIIIIIIIIIIIIIIIIIIIIIIIIIIIIIIIIIIIIHHIIIIHHHIIIIIIIIIIIIIIIIIIIIIIIIIIIIIIIIIIIIIIIIDDDDD
@HISEQ:969:HM2KJBCX2:2:1102:10503:30729 2:N:0:ACTATGCA
ATTCAGATGGCACCCAACTATCCCTATTAATCATTACGTCAATCCTAGAAACCAACAAAATAGGATCGTCGTCCTATTTCATTATTCCATGCTAATGTATTCAAGCGTTAGCCTGCTTTAAACACTCTAATTTTTTCAAAGTAACAGTCCTGTTTCCCCGCAACACCAACTTAATGGCATTACGGTTCTACAAGAAGGAGGAATCAGCAAAGCCAGTGCATACCAGTGGCACGACCAACTTGCTGACCCCGAAATTCAACTACGAGCTTTTTAACTGCAACAACTTTAATATACGCTATTGGAGCTGGAATTACCGCGGCTGCTGGCACCAGACTTGCCCTCCAA
+
D@DDDHHIHHHIIHHIHEGHIIHIIHIIIIIHIIHHIIHIIIIIGIIIIIIIHIICHHHIIIEHHEHIHIIIFDHHIIIIIIIIHIIIIHIFHHHIIIIIHFIHIIIIIHIIIIIIHIIIIIIIHIIIIIIIGHHGHHIGIIIIIIIIIHHIHHCIHIIIIHHHIHHIHIIIIHIGHHIIIIHHIHHHIIIIIIIIIHIHIIIIIHIHFHHIIIIHGIIIGIHIIIHIHHIIIIIIHHHEHHG?;DIIIHHIIIIIIIHIIIIIIIIIIIIIHFIIIIIHIIIIIIIIHFHIIIIIHHHHIIIIIIIIIIIIIIIIIIIIIIIIIHIIIIIIIIIIIIIIDAACD
@HISEQ:969:HM2KJBCX2:2:1102:16182:31102 2:N:0:ACTATGCA
ATTCAGATGGCACCCAACTATCCCTATTAATCATTACGTCAATCCTAGAAACCAACAAAATAGGATCGAACGTCCTATTTCATTATTCCATGCTAATGTATTCAAGCGTTAGCTTGCTTTAAACACTCTAATTTTTTCAAAGTAACAGTCCAAATTCCCCGCAACACCAAATTAATGGCATTACGGATCATCAGGAAGGAGGAATCAGTGAGACCAGTACATACCAGAGGCATGACCAATCTACTAACCCCGAAATTCAACTACGAGCTTTTTAACTGCAACAACTTTAATATACGCTATTGGAGCTGGAATTACCGCGGCTGCTGGCACCAGACTTGCCTCCAA
+
BDDDAHHHHHHHCGHHIIIIE@@FEHHHH?FCFEGHHIG?GHHGHHIHH@GFGEHHFHIIIIFCHEHHIIGHEHHIIEHHEHIIIIIIGIIHE?FIIIHIHHHIIIIHIIIIIIIIIIIIIIIIIIIIHIIIIIIIHIIHIIIIIHIHFHIIHHHGHDHIIIIIIIIIIHHEIIIIIIIIIIIIIIIIIIHIIIIHIIIIIIIIIIIIIHHIIIIIIIIIIIIIIIIIIHIIIIHIIIIHIHHDIIIIIIIIIIIIIIIIIIHHIIIIIHIIIIHIIIIIIIIIIIIIIIIIIIIIIIIIIIIIIIIIHIIIIIIIGIIIIHIHHIHEIIIIHIIIIIIIDDDDD
@HISEQ:969:HM2KJBCX2:2:1102:7177:31439 2:N:0:ACTATGCA
ATTCAGATGGCACCCAACTATCCCTATTAATCATTACGTCAATCCTAGAAACCAACAAAATAGGATCGAACGTCCTATTTCATTATTCCATGCTAATGTATTCAAGCGTTAGCCTGCTTTAAACACTCTAATTTTTTCAAAGTAACAGTCCTGTTTCCCTGCAACACCAAATTAATGACATTACAGTTCTTCAGAAAGGAGGAATCAGCGAAGCCAGTACATACCAGTGGCACGACCAACCTGCTGACCCCGAAATTCAACTACGAGCTTTTTAACTGCAACAACTTTAATATACGCTATTGGAGCTGGAATTACCGCGGCTGCTGGCACCAGACTTGCCCTCCAA
+
DDDDDIIIIIIIGHHHHIHIGEHIIGIIIHIHHIIIIHIHIIHHEHEHHHGGHHHHIIIGIIHHIHHIIIIIIIHIHHIHF@GHCCH?HHIIIFFHHHEIIIIIIGIIHIHHIIIHIHHHIIIIIIHHHIIIIIIHIIIIIIIIIIIIIIIIIIHHIIGIIHIHFIHIIHGFHHIIIHIGIIIIIIIIHHGIHIIIIHIIIIIIHIHIIIIIHCIIIIIIIHIHGIIIIIIIIGIHIIHHHIIHFIHHHHHIIIIIIIIHIIIHIIIIIIIIHIHIIIIIIIIIIIIIIIHIIIIIHIIHHIIIIIIIIHHFIIIIIIIIIIIIIIIIIIIIIHHGIIIIIDDDDD
@HISEQ:969:HM2KJBCX2:2:1102:13734:32004 2:N:0:ACTATGCA
ATTCAGATGGCACCCAACTATCCCTATTAATCATTACGTCGATCCTAGAAACCAACAAAATAGAATCAAACGTCCTATTTCGTTATTCCATGCTAATGTATTCAAGCGTGAGCCTGCTTTAAACACTCTAATTTTTTCAAAGTAACAGTCCTGATTCCCCATGACACCAAATTAATGACATCATGGTTCGTCAGAAGGTAGGAATCAATAATACCAGTTCGTACAATAGCACGACCAATAAATTGATCCCGAAATTCAACTACGAGCTTTTTAACTGCAACAACTTTAATATACGCTATTGGAGCTGGAATTACCGCGGCTGCTGGCACCAGACTTGCCCTCCAA
+
DDDDDHHIIIIIIIHIIIGIIGHIHHIIIIIIIIIIIIIIHIIIIIIIIIIHIHIIIIIIHGHHIIIEHFHGHIGIIIIIIIIGIIHGHHIIGIIIIIIIIIHIIFHHIIHHFHIHIIIIIIIHHIIIGHGHGHHIIIIIIIIHHHGHHIIIHHIIIHEHIHIHIIIIHIHHIIIIIIHIHIIIIHHIIIHIIIIIIIIIHIIIHIIIIIIHFIIIIIIIIHIIHIHIIIIIIIIIIIIIIIIHIHHIHIIIIIIIIIIIIIIIIIIIIIIHIIIIIIIIIIIIIIHIIIIIIIIIIIIIIIIIIIIIIIIIIIIIHIIIIIIIIIIIIIIIIIIIIIIIDDDDA
@HISEQ:969:HM2KJBCX2:2:1102:20610:32251 2:N:0:ACTATGCA
ATTCAGATGGCACCCAACTATCCCTATTAATCATTACATCGATCCTAGAAACCAACAAAATAGAATCGGATGTCCTATTTCATTATTCCATGCTAATGTATTCAAGCGTGAGCCTGCTTTAAACACTCTAATTTTTTCAAGGTAACAGTCCTAATTCCCCGTGACACCAAATTAATGGCATTACGGTTCTTTAGAAGGTGAGAAATCAATAATATCAGTACATACCAACGGCATGACCGAAACATTGATCCCGAAATTCAACTACGAGCTTTTTAACTGCAACAACTTTAATATACGCTATTGGAGCTGGAATTACCGCGGCTGCTGGCACCAGACTTGCCCTCCAA
+
CDDDDIIIIIIIIIIIIIIIIIIIIIIIIIIIIIIIIIHHIIIHIIIIIIIIIIIIIIIIIIEHIIIIIHIIIIIIIIIIHIIIIIIIHIIIIIIIIIHIIHIHIIIIIIIIIIHIIIIIHHFIIHIIIIIIIIIHHIIHIHIIIIHHHIHIHIIHIIIIHIHIIHHIIIIIIIIIIIHIIIIIIIIIIIIIIIIIHIIIIIIIIIIIIIIIIIIIIIIIIIIIIIIIIIIIIIIIIIIIIIIIHHIIIIIIIIIIIIIIIIIIIIIIIIIIIIIIIIIIIIIIIIIIIIIIIIIIIIIIIIIIIIIIIIIIIIIIIIIIIIIIIIIIIIIIIIIIIIIIIIDDDDD
@HISEQ:969:HM2KJBCX2:2:1102:16589:32587 2:N:0:ACTATGCA
ATTCAGATGGCACCCAACTATCCCTATTAATCATTACGTCGATCCTAGAAACCAACAAAATAGAATCAAACGTCCTATTTCATTATTCCATGCTAATGTATTCAAGCGCGAGCTTGCTTTAAACACTCTAATTTTTTCAAAGTAACAGTCCTGATTTCCCGCGACACCAAATTAATGACATCGTGGTTCGTCAGAAGGGAGAAACCAATAATGCTAGTACGTACAAAGTACGACCGACATATTAGTCCCGAAATTCAACTACGAGCTTTTTAACTGCAACAACTTTAATATACGCTATTGGAGCTGGAATTACCGCGGCTGCTGGCACCAGACTTGCCCTCCAA
+
DDDDDIIIIHHHHI@HHIIIIIIIIIIIIIHIIIIIIIIIIIIIIIIIIIIIIGIIGEHHIIIIIIIIIIIHIIIIIIIHIIIIIIIHIHIGIHIIIHHIHFIHIIHIIIIIIIHIIIIIIIIHHHGHIIIHIIHIIHHIIIHIHHHIIIIIIIHHHIIHIIIIIIHIIIIIIIIIIIIIIIIIIIIIIIIIIIIIIIIIIIIIIIIIHIIHHIIIIIIIIIIIIIIIIIIIIIIIIIIIIHHIIIHDHHHIIIIIIIIIIIIIIIIIIIIIIIIIIIIIIHIIIIIIIIIIIIIIIIIIIIIIIIIIIIIIIIIIIIIIIIIIIIIIIIIIIIIIIIIDDDDD
@HISEQ:969:HM2KJBCX2:2:1102:14722:32722 2:N:0:ACTATGCA
ATTCAGATGGCACCCAACTATCCCTATTAATCATTACGTCAATCCTAGAAACCAACAAAATAGGATCAAACGTCCTATTTCATTATTCCATGCTAATGTATTCAAGCGTTAGCTTGCTTTAAACACTCTAATTTTTTCAAAGTAACAGTCCTGTTTCCCTGCAACACCAAATTAATGGCATTACAGTTCTTCAGAAAGGAGGAATCAGCGAAGCCAGTACATACCAGTGGCATGACCAACCTGCTGACCCCGAAATTCAACTACGAGCTTTTTAACTGCAACAACTTTAATATACGCTATTGGAGCTGGAATTACCGCGGCTGCTGGCACCAGACTTGCCCTCCAA
+
DDDDDHHIIIHIIIIIIIIIIHIIIIIIIIIIIIIHIIIIIIIHIIIIIIIIIIIIIIIGHHHHHIIIIIIIIIHIIIIIIIIIIIIHIHIIIIIIIHHHIIHIIHHHHIIIIHHHIIHIIIIIIIIEHIIIIHHHIIGHIIIIIIIIIIIIIIHIIHIIIIIIIIIIIIIIIIIIIIGIIIIIIIIIIIIIIIIIIIIIIIIIIIIIHIIIIIIIIIIIIIIIIIIIIIIIIIIHIIIIIIIHFIIHIIIIIIIIIIIIIIIIIIIIIIIIHIIIIIIIIIIIIIHIIIIIIIIIIIIIIIIIIIIIIIIIIIIIIIIIIIIIIIIIIIIIIIIIIIIIIDDDDD
@HISEQ:969:HM2KJBCX2:2:1102:15716:33276 2:N:0:ACTATGCA
ATTCAGATGGCACCCAACTATCCCTATTAATCATTACGTCGATCCTAGAAACCAACAAAATAGAATCAAACGTCCTATTTCATTATTCCATGCTAATGTATTCAAGCGTGCGCCTGCTTTAAACACTCTAATTTTTTCAAAGTAACAGTCCTGATTCCCCACGACACCAAATTAATGACATCGCGGTTCTTCAGAAGGTAGGAACCAATAATGCCAGAGCGTACCGAGGCACGACCGACAATCTGATCCCGAAATTCAACTACGAGCTTTTTAACTGCAACAACTTTAATAAACGCTATTGGAGCTGGAATTACCGCGGCTGCTGGCACCAGACTTGCCCTCCAA
+
D@BAB?GH?CEHHE0GHGHHGIFHEHHIGIH?E?FHI?<CCC?FHHGCFEEHHHHHIHHHCHHIG?FGFFHE11DDHEC1C<CHHCFHII1<1CHH@?GGHHG@F4=CCHHEHB660FCBDGCB??GDHFC1AC?GEECEEGFEHHHCFHHBDC@1C?DBH<7C<CECHHEH@FGFCFHFCDCIHEG@?HGEHHG?HFHHHEHHHGEHEECEHAGHHHHGC?HG@CFHE:EG</>CF@GCCHECIHFHCHHD1G1?HFD1E<@D1FHC@?GHGCFCCECCCHHHHGFHHC<0EDEHC1HCHHHHEEHHIHEDEEC<HHC<C1@EFGIIIHCHD1E@CDGFD0DB0
@HISEQ:969:HM2KJBCX2:2:1102:10204:32387 2:N:0:ACTTTGCA
ATTCAGATGGCACCCAACTATCCCTATTAATCATTACGTCAATCCTAGAAACCAACAAAATAGGATCGTCGTCCTATTTCATTATTCCATGCTAATGTATTCAAGCGTTAGCCTGCTTTAAACACTCTAATTTTTTCAAAGTAACAGTCCTGTTTCCCCGCAACACCAACTTAATGGCATTACGGTTCTTCAAGAAGGAGGAATCAGCAAAGCCAGTGCATACCAATGGCACGACCAACTTGCTGACCCCGAAATTCAACTACGAGCTTTTTAACTGCAACAACTTTAATATACGCTATTGGAGCTGGAATTACCGCGGCTGCTGGCACCAGACTTGCCCTCCAA
+
AADDDIIIGHHIIIIGIHIIHHFHIIHIHIHIIHIIIGHHIIIIIIIIHIIHEEHHIIFEEHHHIHIIHHIIGDHIEHHHHIIEHIEHIGIHIIIIIHHHIIIIHHHCGHDIHHIIHIHIIHIHHHIIIIIIHIIIIIIIIIIHIGHIIIHHIHHHHHIIIHIIHHHGHIIIIIHIIIIIIIIIIHIHHIIIIIIIIIIGIIHHHIIIHIHIHIIHHIIIIIHIHHIIIHIIHEFHIHHHIEGDHHGHIIIHIHHHHHHHHIIIIGIIIIIIIHIIIIHIIIHIHGEIIIHFHIIIHIIIIIIIIIIIHIIIIIIIIHHIHIHIIIHEIIHIIHIIGHIIDDDDD
@HISEQ:969:HM2KJBCX2:2:1102:10544:32330 2:N:0:ACTATGCA
ATTCAGATGGCACCCAACTATCCCTATTAATCATTACGTCGATCCTAGAAACCAACAAAATAGAATCAAACGTCCTATTTCATTATTCCATGCTAATGTATTCAAGCGCGAGCTTGCTTTAAACACTCTAATTTTTTCAAAGTAACAGTCCTGATTTCCCGCGACACCAAATTAATGACATCGTGGTTCGTCAGAAGGGAGAAACCAATAATGCTAGTACGTACAAAGTACGACCGACATATTAGTCCCGAAATTCAACTACGAGCTTTTTAACTGCAACAACTTTAATATACGCTATTGGAGCTGGAATTACCGCGGCTGCTGGCACCAGACTTGCCCTCCAA
+
DDDCDIIIIIIIIIIIIIIIIIIIIIIIIIIIIIIIIIIIIIIIIIIIIIIIIIIIIIIIIIHIIIIGIIIIIIIIIIIIIIIIIIIHIIIIIIIGIIIGIHIIIGIIIIIGIIIIIIIIIIIIIIHIHIIIIIIIGIIIHIIIIIIGIHIIHGIIIHIFIGHIIHIIIIEHIIIIHIIHIIIIIIIIIIIIIHHHIIIGICHDGBHHIHIIIIIHHHIE1AEHIGIIIHIICHHHEHH?GHIIHHDFHHFC@D<<1EHEC@CGCEC<<1<D11HCF<1<11C11EC<1C0<<1GEEEFC1GCC11<CDC?ECHD<F<?FHEHCF@?FEHGD1G<</<10<<D<
@HISEQ:969:HM2KJBCX2:2:1102:7555:33994 2:N:0:ACTATGCA
ATTCAGATGGCACCCAACTATCCCTATTAATCATTACGTCAATCCTAGAAACCAACAAAATAGGATCGAACGTCCTATTTCATTATTCCATGCTAATGTATTCAAGCGTTAGCTTGCTTTAAACACTCTAATTTTTTCAAAGTAACAGTCCAAATTCCCCGCAACACCAAATTAATGGCATTACGGATCATCAGGAAGGAGGAATCAGTGAGACCAGTACATACCAGAGGCATGACCAACCTACTAACCCCGAAATTCAACTACGAGCTTTTTAACTGCAACAACTTTAATATACGCTATTGGAGCTGGAATTACCGCGGCTGCTGGCACCAGACTTGCCCTCCAA
+
D@DBDHEIIHHHHHFHEHEHIIIIHIFHIIH?CHHHHEF?CEEFCFFH?GHIIIHHHHHFH@DCDGHHCF@<<@EHHII?EHFGHHF@GHC@EEHHIIHHIHHEHDFHEGHHHHHFHGIIIHHHIHIHIIHHHHIIIHHFEHHHEIIIHI7IIIIIHHEHHIIHGDGHGIIIGIHIHIIIIHIIIIIIIIIIIIIIIIIIIIIGIIIIIIHHHHIIIIIIIIIGIIIIIGIHIIIIHIHHIIHHHIEHHHGHIIIIIIIIIIDIIHHIIIIIIIIIHIIIHHHIIIIIHIIGIIIIIIIIHIIIIIIIHIIIIIIIHIIIIIIIIHIHIIIIHHEHIIIIIDDDDD
@HISEQ:969:HM2KJBCX2:2:1102:17876:33913 2:N:0:ACTATGCA
ATTCAGATGGCACCCAACTATCCCTATTAATCATTACGTCAATCCTAGAAACCAACAAAATAGGATCGAACGTCCTATTTCATTATTCCATGCTAATGTATTCAAGCGCGAGCCTGCTTTAAACACTCTAATTTTTTCAAAGTAACAGTCCTGATTCCCCACCACACCAAATTAATGACATGATGGTTCGTCAGAAGGTAGGAATCAGTAACACCAGTACGTACCGAAGGCACGACCAGCGTACTAATTCCGAAATTCAACTACGAGCTTTTTAACTGCAACAACTTTAATATACGCTATTGGAGCTGGAATTATCGCGGCTGCTGGCACCAGACTTGCCCTCCA
+
AD@DDFEHH1@C<1<1FHHE1<FFHHIIHHIIEHIIFHH@0<DEEHHEFE?DGCGHCG1CGCFE@FHHHGH?FCGHCCCFGHHHEHG<<<GH?GFIIIHIIIEDIIIIIHIGIIIIIIIIHHIHIIIHHIHHHHIHGHGHIIHHIGIIIIIGHHHHHHHGDCHHHGHGHIIHIIIHHHHHHHIHIIIGIHGIIIIHGIIIHIIHHHIIIHIHIIIIHGHIIIHHIHIIIIIIIIIDIIHII.GGIIIIHCHIIIIHGIIIHHFHHIHHHGIIIIHIHGIIIHIHHHIIIIIHEGIHHEIHHIIIIIIIIHIIHIHIIHIIIIIIIIIIIIHHHIIIHIIIDDDDD
@HISEQ:969:HM2KJBCX2:2:1102:2789:33411 2:N:0:ACTATGCA
ATTCAGATGGCACCCAACTATCCCTATTAATCATTACGGTGATCCTAGAAACCAACAAAATAGAACCATGCCGTCCTATTCTATTATTCCATGCTAATGTATTCGAGCAAAATGCCTGCTTTAAACACTCTAATTTTTTCAAGGTAAAGGTCCTGGTTCCACATGACACCCAATTAAGGACATCATGCTTCTCCAGAAGGTGAGAAATCAACTGCGACAGTTCATACCCCTTAAGGCACGACCATCACGTCAATCCCGAAATTCAACTACGAGCTTTTTAACTGCAACAACTTTAATATACGCTATTGGAGCTGGAATTACCGCGGCTGCTGGCACCAGACTTGCCCTCCAA
+
DDDDDIIIIIGIIIIIGHHIIHIGIIIIIHIIHHHIIIIIIHHIEHHIIIIIIIIIIIIIIIGHHHIIIIEECHHIHHHHHIIIIIGHHHHCHIIIIIHHIGHHIHFHIIHIIIGHIEHHHHAGDIHIIIIIIIIIIIHIHHIIHIIHHCHIHHIIHHHHIIIIIIIIFHHHHHHIIIIIHHHHHIIGIHIIHHIIIIIIIHIHIHHIIHHIIIIIIIIIIIIHIIIIIIIIIHIIIIIIHIIHIHHHHGIIHIHIIIHIIHIIIIIHHIIHHIIIIIHIIIIIIIIIIIHHIIIIIGIIHIIIIIHIIHIIIIIIIGIIIIIIHHIHIIIIHHHIIIHHIHIIIIIDDDDD
@HISEQ:969:HM2KJBCX2:2:1102:3375:36356 2:N:0:ACTATGCA
ATTCAGATGGCACCCAACTATCCCTATTAATCATTACGTCGATCCTAGAAACCAACAAAATAGGGTCAAACGTCCTATTTCATTATTCCATGCTAATGTATTCAAGCGTGTGCCTGCTTTAAACACTCTAATTTTTTCAAAGTAACAGTCCTGATTCCCCATGACACCAAATTAATGACATCACAGTTCGTCAGAAGGTAGAAATCAATAATACCAGTTCATACCAGAGGCACGACCAATATATTGATCCCGAAATTCAACTACGAGCTTTTTAACTGCAACAACTTTAATATACGCTATTGGAGCTGGAATTACCGCGGCTGCTGGCACCAGACTTGCCCTC
+
DDDDDIIIIIIIIIIHHIIIIIIIIIIIIIHIIIIIIIIHIHHHHIIIIIIHIIIIIHHEHHHHGHIIIIIIIIIIIIHIIIIIIIIGHIIIIIIIHIIHFIHHHHIIIIIIIIIIHIHIHHIIIIIIIIIIIIIHIIIIIIIIIIIHIIIIIIHHIHIIIIIIIIHIIIIIIIIIIHHIIIIIIIIIIHGIIIHIIIHIIIIIIIIIIIIHIIIIIIHIIIIIIIIIIIIIIIIIIIIIHFIIIIIIIIIIIIIIIIIIIIIIIIIIIIIIIIIIIIIIIIIIIIIIIIGIIIIIIIIHHIIIIIIIIIIIIIIIIIIIIIIIIIIIIIIIIIIIIIDDDDD
@HISEQ:969:HM2KJBCX2:2:1102:4914:36442 2:N:0:ACTATGCA
ATTCAGATGGCACCCAACTATCCCTATTAATCATTACGGTGGTCCTAGAAACCAACAAAATAGAACTACAACGTCCTATTCTATTATTCCATGCTAATCTATTCAAGCAATAGCCCGCTTTAAACACTCTAATTTTTTCAAAGTAACAGTCCTGACTTCCCACAACACCAAATTAATGACATCATGGTTCATCAGAAGGGAGAAATCAACGACGCCAGTACGTACCGAAGGCACGACCGACGTATTGATCCCGAAATTCAACTACGAGCTTTTTAACTGCAACAACTTTAATATACGCTATTGGAGCTGGAATTACCGCGGCTGCTGGCACCAGACTTGCCCTCCAA
+
DDDDDIIIIIIIHIIIIIIIIIIIIIIIIIIIIIIIIIHHIIIIIIIIIIIIIHIIIIIIIIHIIIHHGIGIIHHHIIIIIIIIIIIIIIIIIIIIIIIIIIIHIIIIIIIIIIGIIIIIIHIHIIIIIIIIIIHHHHHHHIIIIIIIIHIIIIIIIIIHHIIIHHIIIIIIIHIIIIIIIHIIIIIIIIIIIIIIIIHIIIIIIIIIIIIIIIIIHIIIIIIIIIIIIIIIIIIIIIIIIIHHHHHIIIIIHIIIIIIIIIIIIIIIIIIIIIIIIIIIIIIHIIIIIIIIIIIIIIIIIIIIIIIIIIIIIIIIIIIIIIIIIIIIIIIIIIIIIIIIHIDDDDD
@HISEQ:969:HM2KJBCX2:2:1102:4483:36588 2:N:0:ACTATGCA
ATTCAGATGGCACCCAACTATCCCTATTAATCATTACGTCAATCCTAGAAACCAACAAAATAGGATCGAACGTCCTATTTCATTATTCCATGCTAATGTATTCAAGCGTTAGCTTGCTTTAAACACTCTAATTTTTTCAAAGTAACAGTCCAAATTCCCCAAAACACCAAATTAATGGCATTAAGGTTCATCAGGAAGGAGGAATCAGTGAGACCAGTACATACCAGAGGCATGACCAACCTACTAACTCCGAAATTCAACTACGAGCTTTTTAACTGCAACAACTTTAATATACGCTATTGGAGCTGGAATTACCGCGGCTGCTGGCACCAGACTTGCCCTCCAA
+
DBDDCIIIIEHHIIIHIIIIIGGHIHHHIGHEEHHHHHIHHDHHHHHHIIEGGHICH1CHHIHHHIIGIHHHIH0CEHHHIHIIHIIIHIIEGHIHIHHIIIIHHHIHHHHGHCHHIIIIHIHHHHHHHHC?FHFHIIHHEHIIIIIHIHIIHHHHIGIHHHHIGHHEHEHEHHHHHIHHHEIHIIIIIHHIHHIHIIHIIHIIHIIHHHHHGEIHHHIIIIIHHGHHEHIIIHHHHIHIIHHFGIIIHHHHIHIHHIHHHIIIIHIIIIIIIHIIIIIIHHIIIHGHHIIHHIGIIHIIIIIIIHEHGHIIGIIIIIIIGIIIHHIIIIIHIIIIIHIIID@DDA
@HISEQ:969:HM2KJBCX2:2:1102:9744:36779 2:N:0:ACTATGCA
ATTCAGATGGCACCCAACTATCCCTATTAATTATCACGTCAATCATAGAAATCAACAATATAGGTTCGAACGTACTATTTCATTATTCCATGCTTATGTATTCAGTCGCTAGCCTACTTTAAATAATCTAATTTTTACAAAGTAACAGTCCTGTTTCCCCTCAACACAAAATTAATGGCATTACGGTTCTACAAGGAGGAGGAGTCAGCGAGCCAGTGCATACCATTGGCACGACGGACATGCTAACCCCGAAATTCAACTACGAGCTTTTTAACTGCCACAACTTTAATATACGCTATTGGAGCTGGAATTACCGCGGCTGCTGGCACCAGACTTGCCCTCCAA
+
0@D0DH<11<11<1<CCHI?F111<1111<D1D11<D0D<D01<11<C1<G1<1DG<C1<1D1DG11<<@G/D11<11<11<1<1<1111<1111<<D11<1<<1/<0/00/11<//1<CEC1/</?HB8;FFB18%<F81F<<1B112@1<<<HDCC?7/<C<1C7$<11?G<6C,=FGC6:</AHF<<</<//-<CAD<00D00C<AC0B1<1CD11DF1F<1HGC=0A/<<</1<CC<D<D<///A<1<<1D<11C1<<<11<0ECGD<D<0CC<0CCD1<<1FECF0HCDEHGGCCC<HC@@ECGD1?HC/<EHGIHE1CDC<11<<<111<D/C1DD0<?
@HISEQ:969:HM2KJBCX2:2:1102:11185:37052 2:N:0:ACTATGCA
ATTCAGATGGCACCCAACTATCCCTATTAATCATTACGTCAATCCTAGAAACCAACAAAATAGGTTTGAACGTCCTATTTCATTATTCCATGCTAATGTATTCAAGCAAATTGCCTGCTTTAAACACTCTAATTTTTTCAAAGTAACAGTCCTGTTTCCCTGCAACACCAAATTAATGACATTACAGTTCTTCAGAAAGGAGGAATCAGCGAGACCAGTTCATACCAGTGGCACGACCAGCCTGCTGACCCCGAAATTCAACTACGAGCTTTTTAACTGCAACAACTTTAATATACGCTATTGGAGCTGGAATTACCGCGGCTGCTGGCACCAGACTTGCCCTCCAA
+
DDDDDIIIIGHIIIIIIIIIIHIIIGIIIIIIIIIIIIIIIIIHIIIIHIIHIIIIIHIIIIIIHHEHIIIIIIIIGHHIIHIIIIHEHHIIIIIIIIIIHHIIIGIIIIIIIIIIIIIIIIIIIIIIIIIHHHHHHHIHIIHIIIIIIIIIHIHHIIIIIHIIIIIIIHIIIIIHIIHHIIIIIIIIIGIIIIIIIIIIIIIIIHIIIIIIIIHIIIIIIIGIIIIIIIIIIIIHGIHIIIIHGHIIIIIIIIIIIIHIIIIIHIIIIIIIIIIIIIIIIIIIIIHGHIHIIIIIIIHIIHIIIIIGIIIIIIIIIIIIIIIIIIIIIIIIIIHHHIIIIIDDDDD
@HISEQ:969:HM2KJBCX2:2:1102:13314:36827 2:N:0:ACTATGCA
ATTCAGATGGCACCCAACTATCCCTATTAATCATTACATCGATCCTAGAAACCAACAAAATAGAATCGGATGTCCTATTTCATTATTCCATGCTAATGTATTCAAGCGTGAGCCTGCTTTAAACACTCTAATTTTTTCAAGGTAACAGTCCTAATTCCCCGTGACACCAAATTAATGGCATTACGGTTCTTTAGAAGGTGAGAAATCAATAATATCAGTACATACCAACGGCATGACCGAAACATTGATCCCGAAATTCAACTACGAGCTTTTTAACTGCAACAACTTTAATATACGCTATTGGAGCTGGAATTACCGCGGCTGCTGGCACCAGACTTGCCCTCCAA
+
DDDDDIIIIGHIHHIIIIIIHIIIHIIIIIGIIGHIEHIHHIIHGIIIGHHEHIHIIIIIIIIIGHICH0DDHEHHHHHHHIHHHHIEHHIGGGIIHIIIHHIIHEHHEIHHIIHHFHIIIHHHIIIIIIIIIHIIHIIIHIHHIIIIIIIIIIIIIIIHIIIIIIGIIIIIHIIII:HIIIIIIIIIIIIIIIIIIIIIIIIIIHIIIIIIIIIGIGIIIIIIIIIIIIIIIIGIIIIIIIIIHGIIIIIIIIIIIIIIIIIIIIIIIIIIIIIIIIIIIIIIIIIIIIIIIIIIIIIIIIIIIIIIIIIIIIIIIIIIIIIIIIIIIIIIIIIIIIIIIIDDDDD
@HISEQ:969:HM2KJBCX2:2:1102:20056:37601 2:N:0:ACTATGCA
ATTCAGATGGCACCCAACTATCCCTATTAATCATTACGTCAATCCTAGAAACCAACAAAATAGGATCAACGTCCTATTTCATTATTCCATGCTAATGTATTCAAGCGCGAGCCTGCTTTAAACACTCTAATTTTTTCAAAGTAACAGTCCTGATTCCCCGCCACACCAAATGAATGACATGATGGTTCGTCAGAAGGTAGGAACCAGTAACACCAGTACGTACCTAAGGCACGACCAACGTACTGATCCCGAAATTCAACTACGAGCTTTTTAACTGCAACAACTTTAATATACGCTATTGGAGCTGGAATTACCGCGGCTGCTGGCACCAGACTTGCCCTCCAA
+
D@DDDIHHHIGIICHIEDHIHIIII?HHEHHFE@GCHGIIIIIIIIFHGEC<FGHIHEHCHCHI?GEFHIIIIEHH@GCGEHEHIHHICGHHHH@HHIECEIHHIECHHHHIHHEHHHHEH6GEHHHCIHGHIHHHHHAHHFIHHFBEHHEF?ADHFHGIEEIIIIIIHFHIHCHIIIIIHHHIIIHHHHHFHII<IIGHII;HIHGAHIHIIIIHFGHIHIHIIHHEEDIIIHHIIIHHEG@FIIHHHCGHHH@EIHIIHHHIIIHHEHIHIHIHHIHHIIHG?HIHHEIIIHEEHHEHHHHFHEIHHHHIIIIHHEIHHIHHGHIIHHIHHHEHIIIHDADDD
@HISEQ:969:HM2KJBCX2:2:1102:14472:38513 2:N:0:ACTATGCA
ATTCAGATGGCACCCAACTATCCCTATTAATCATTACGGTGATCCTAGAAACCAACAAAATAGAACCATGCCGTCCTATTCTATTATTCCATGCTAATGTATTCGAGCAAAAATGCCTGCTTTAAACACTCTAATTTTTTCAAGGTAAAGGTCCTGGATCCGCAAGACACCCAATAAAGGACATCAAGTTTCTCCAGAAGGTGAGAAATCAACTGCAACAGTTCATACCCCTTAAGGCATGACCATCACGTCAATCCCGAAATTCAACTACGAGCTTTTTAACTGCAACAACTTTAATATACGCTATTGGAGCTGGAATTACCGCGGCTGCTGGCACCAGACTTGCCCTCCAA
+
DDCCDIIIIIIIIIIIIIIIIIHIIHIIIIIIIHIIIGIIIIIIIIIIIIIIIHIIIIIIIIHHIIHEHHHECHHHHIHIGHHIIIIGCHHIHIIIGIHHHHIIIIHHHIIIIHIHHIIIHHIHIHHIIHIIIIIIIIHIIIIIIIHHGIGIIIGIIIHIHHIIIGIIIIIIIIIIIIIIFIIIIIHIHIHIGIIIIIIIHGIIIIIIHGIIIIIIIIIIHIIIIIIIHHHIIIIIIIIIIIIIIIHEIIHHIIIIIIIIIIIIIIIIIHIIIIIIIIIIIHIIHIIIIIIIIIIIIIIIHIIIIIIIIIIIIIIIIIIIIIIIIIIIIIIIIIIIIIIIIIIIIIIIDDDDD
@HISEQ:969:HM2KJBCX2:2:1102:6223:39232 2:N:0:ACTATGCA
ATTCAGATGGCACCCAACTATCCCTATTAATCATTACGTCAATCCTAGAAACCAACAAAATAGGATCGAACGTCCTATTTCATTATTCCATGCTAATGTATTCAAGCGTTAGCCTGCTTTAAACACTCTAATTTTTTCAAAGTAACAGTCCTGTTTCCCTGCAACACCAAATTAATGACATTACAGTTCTTCAAGAAGGAGGAATCAGTAAAGCCAGTACATACCATTGGCACGACCAACCTACTGACCCCGAAATTCAACTACGAGCTTTTTAACTGCAACAACTTTAATATACGCTATTGGAGCTGGAATTACCGCGGCTGCTGGCACCAGACTTGCCCTCCAA
+
DDDDDIIIICHIIIIIIIIIIIIIIIIIIIIIIIIIIIIIIIIIIIIIIIIIIIIIIIIIIIIIHIIIIHFHHIHIIIIIGHHHIIIIEHHHIIHHIIIIHIIHIHIIIHIHHHIIIIIIIIGHIIIIIHHHIIIIIIIHIIIIIIIIHHIIIIIIHIIIIIIIIIIIIIIIHIIIIIIHIIIIIIIIIIIIIIIIIIIIIHIIIIIIIIIHIIIIIIIIIIIIIIIIIIHHIIIIIIIIIIHHGIHIIIIIIIIIHIIIIIIIIIIIIIIIIIIIHIIIIIIIIIIIIIIIIIIIIIIIIIIIIIIIIIIIIIIIIIIIIIIIIIIIIIIIIIIIIIIIIDDDDD
@HISEQ:969:HM2KJBCX2:2:1102:5460:39848 2:N:0:ACTATGCA
ATTCAGATGGCACCCAACTACCCTATTAATCATTACGTCGATCCTAGAAACCAACAAAATAAGATCAAACGTCCTATTTCATTATTCCATGCTAATGTATTCAAGCGTGTGCCTGCTTTAAACACTCTAATTTTTTCAAAGTAACAGTCCTGATTCCCCATAACACCAAATTAATGACATCATAGTTCGTCAGAAGGGAGAAATCAATAATACCAGTACATACCGAAGTACGACCGATATATTGATCCCGAAATTCAACTACGAGCTTTTTAACTGCAACAACTTTAATATACGCTATTGGAGCTGGAATTACCGCGGCTGCTGGCACCAGACTTGCCCTCCAA
+
DDDDDHHIHHHIHIIIIIHHIIIIIIIIIIIIIIIIIHHIIIHIIHIHIIIHHHHHIEEHEHHIIIHIIIGHIIIIIGHIHIIIIIIHHIIIIIGIIIIIIHIHIIIIIIHIHHHHHGIHEHEHIIIIIIIHHFIHIHIHEIHFIHHHIIIIHHHHHIHHIIIHHHHHHIHEIIIIIIHHIIIIIIGHIGIIIGIIHIHIIIIIIIIIHIIHIHIIIIIIHGGIIIIHIIIIIIIIIIIIHIHHIIIIIHIIIIIIGIIHIIIIIIIIIHHIIIIIIHIIIHIHHHHIIIHIIIIIIIIIIIIIIIIIIIIIIIIIIIIIIIHIIIIIIIIIIIIIIIIDCDDD
@HISEQ:969:HM2KJBCX2:2:1102:15966:40156 2:N:0:ACTATGCA
ATTCAGATGGCACCCAACTATCCCTATTAATCATTACGTCGATCCTAGAAACCAACAAAATAGAATCGGATGTCCTATTTCATTATTCCATGCTAATGTATTCAAGCGTGAGCCTGCTTTAAACACTCTAATTTTTTCAAGGTAACAGTCCTAATTCCCCGTGACACCAAATTAATGGCATTACGGTTCTTTAGAAGGTGAGAAATCAATAATATCAGTACATACCAACGGCATGACCGAAACATTGATCCCGAAATTCAACTACGAGCTTTTTAACTGCAACAACTTTAATATACGCTATTGGAGCTGGAATTACCGCGGCTGCTGGCACCAGACTTGCCCTCCAA
+
DDDDDIIHIHIIIGIHIIIIIIIIIIIIIIIIIIIIHIHIIIIIIIHIIIIHIIIIIIIIIIHIHIIIIIHIIIIIIIGGHIIHIIIIIIIHIIIHIIIHIIIHIHIIIIIIIIIIIIIHIIIIIIIIIIHIIIIIHIIIIIIIHIIIHIIIIIIHHIHIIHHIIIIIIIHIHIIIHIIIIIIIIIIIIIIIHIIIIIIIIIIIIHIIIIIIIIIIIIIIIIIIIIIIIIIIIIIIIIIIIIIIIGIIIIIIIIIIIIIIIIIIIIIIIIIIIIIHIIIIIIIIIIIIIIIIIIIIHIIIHHIIIIIIIIIIIIIIIIIHIIIHIIIIIIIIIIIIIIHIIHDDDDD
@HISEQ:969:HM2KJBCX2:2:1102:13525:39839 2:N:0:ACTATGCA
ATTCAGATGGCACCCAACTATCCCTATTAATCATTACGTCGATCCTAGAAACCAACAAAATAGAATCAAACGTCCTATTTCGTTATTCCATGCTAATGTATTCAAGCGTGAGCCTGCTTTAAACACTCTAATTTTTTCAAAGTAACAGTCCTGATTCCCCAAGACACCAAATTAATGACATCATGGTTCGTCAGAAGGTAGGAATCAATAATACCAGTACGTACAATAGCACGACCAATAAATTGATCCCGAAATTCAACTACGAGCTTTTTAACTGCAACAACTTTAATATACGCTATTGGAGCTGGAATTACCGCGGCTGCTGGCACCAGACTTGCCCTCCAA
+
DDDDDIIHIIIHIIIIIIIIIIIGIIIIHHIGHIIIIIIHIIIFHHIIIIIIIHEHIIIIIIIIIHHIHHHIICHHIIIIIIHIHIH?@CGHIIIFHIIHIIIIHHGIHIIHIIIHIIIIHHIIIIIIHHIIHIIIHIHHHHIHHIIIIIIHHIIHEFIIIIHHIIIIIIIIIIIHIIIIIHIIIIHIIIIIIHIIIIHHIIIIHHIHIIIIIIIIIIIIIIIIIIIIIIIIIIIIIIIIIIIHIIIHHHHIIIIIIIIIIIIIIIIIIIIIIIIIIIIIIIIIIIIIIIIIIIIIIIIIIIIIIIIIIIIIIIIIIIIIIIIIIIIIIIIIIIIIIIIIDDDDD
@HISEQ:969:HM2KJBCX2:2:1102:2821:40843 2:N:0:ACTATGCA
ATTCAGATGGCACCCAACTATCCCTATTAATCATTACGGCGGTCCTAGAAACCAACAAAATAGAACCGCGCGTCCTATTCTATTATTCCATGCTAATGTATCCGAGCAAAGGCCTGCTTTGAACACTCTAATTTTTTCAAAGTAAAAGTCCTGGTTCCCCGACACGGCCAGTGAAGGCCATGCGGCTCCCCAGAAGGAAAGGCCCGGCCGGACCAGTGCACGCGGTGAGGCGGACCGGCCAGCCAGGCCCAAGGTTCAACTACGAGCTTTTTAACTGCAACAACTTTAATATACGCTATTGGAGCTGGAATTACCGCGGCTGCTGGCAGCAGACTTGCCCTCCAA
+
CADDDIIIIIIIIIIIIIIIIIIIIIIIHHIIIIIIIHHIIIIIIIIIIIIIIIIIIHHIHIHIIIIFHDHIIIHIHHHIIHIIIIIHIIHCFHIIHIIIIHIIIIIIHIIIIIIIIIIIIEHIIIIHIIHIIIIIHIIHIIHIIIIHHHIIIIIHIIIIIIIHIIIGIIIHIHIIIIIIIIIIHHIIHIIIIHIIIIIIIIHIIIIIIIIHIIII=IIIIIIIIIIIII==IIIIIIIIIIIHIIIIHIIIIIIIIIIIIIIIIIIIIIIIIIIIIIIIIIIIIIIIIIIIIIIIIIIIIIIIIIIIIIIIIIIIIIIIIIIIIIHD1IIIIIIIIIHHDDDDD
@HISEQ:969:HM2KJBCX2:2:1102:1459:41980 2:N:0:ACTATGCA
ATTCAGATGGCACCCAACTATCCCTATTAATCATTACATCGATCCTAGAAACCAACAAAATAGAATCAAAACGTCCTATTTCATTATTCCATGCTAATGTATTCAAGCGTAAGCCTGCTTTAAACACTCTAATTTTTTCAAAGTAACAGTCCTGATTCCCCATGACACCAAATTAATGACATCATGGTTCGTCAGAAGGGAGAAATCAATAAGCTAGTACGTACCAAAGGCACGACCAACATATTGATCCCGAAATTCAACTACGAGCTTTTTAACTGCAACAACTTTAATATACGCTATTGGAGCTGGAATTACCGCGGCTGCTGGCACCAGACTTGCCCTCCAA
+
DDDDDIIIIIIIIIIIIIIIIIIIIIIIIIIIIIIIHIIIIIIIIIIIIIIIIIIIIIHIIIIIIIIIIGIIHHHIIIIIIHIIIIIIIIFHGHIIIIIIIIIIIIIIIIIIHHIIHIHIIIIIIIHIIIHHIIHHIIIIHHIIIIIIIIIIIIIHHIIIIIIIIIIIIIIIIIIIIIIIIIIIIIIIIIIIIIIIIIIIIIIIIIHIIIIIIHIIIIIIIIIIIIIIIIIIIIIIIIIIIIIIHIIIIGHIIIIIIIIIIIIIIIIIIIIIIIIIIIIIIIIIIIIIIIIIIIIIIIIIIIIIIIIIIIIIIIIIIIIIIIIIGIIIIIIIIIIIIIIIIDDDDD
@HISEQ:969:HM2KJBCX2:2:1102:15727:42554 2:N:0:ACTATGCA
ATTCAGATGGCACCCAACTATCCCTATTAATCATTACATCGATCCTAGAAACCAACAAAATAGAATCGGATGTCCTATTTCATTATTCCATGCTAATGTATTCAAGCGTGAGCCTGCTTTAAACACTCTAATTTTTTCAAGGTAACAGTCCTAATTCCCCGTGACACCAAATTAATGGCATTACGGTTCTTTAGAAGGTGAGAAATCAATAATATCAGTACATACCAACGGCATGACCGATACATTGATCCCGAAATTCAACTACGAGCTTTTTAACTGCAACAACTTTAATATACGCTATTGGAGCTGGAATTACCGCGGCTGCTGGCACCAGACTTGCCCTCCAA
+
DDDDDIIIIIIIIIIHEHIIHHHIIIIIIIIIIIIIIIIIIIIIIIIIHIIIIIIIIIIIIHFHHIIHHHHHHIIIIIIIIHIIIIIHIIIGHHIIHHHHHGIIIHHIHIHDIIHHFHIIIIIHHIIIHIIIIIIIIIIIIIIIIIIIIHIHIIIIGIIHGIIIIIIIIIIIIIIIIIIIIIIIIIIIHIIIIIIIIIIIIIIIIIIIIIIIIIIIIIIIIIIIIIIIIIIIIIIIIIIIIIIHGEIIIIIIIIIIIIIIIIIIIIIIIIIIIIIIIIIIIIIIIIIIIIIIIIHIIIIIIIIIIIIIIIIIIIIIIIIIIIIIIIIIIIIIIIIIIIIIIIDDDDD
@HISEQ:969:HM2KJBCX2:2:1102:7769:42531 2:N:0:ACTATGCA
ATTCAGATGGCACCCAACTATCCCTATTAATCATTACGTCAATCCTAGAAACCAACAAAATAGGATCGAACGTCCTATTTCATTATTCCATGCTAATGTATTCAAGCGTTAGCTTGCTTTTAACACTCTAATTTTTTCAAAGTAACAGTCCAAATTCCCCGCAACACCAAATTAATGGCATTACGGATCATCAGGAAGGAGGAATCAGTGAGACCAGTACATACCAGAGGCATGACCAACCTACTAACCCCGAAATTCAACTACGAGCTTTTTAACTGCAACAACTTTAATATACGCTATTGGAGCTGGAATTACCGCGGCTGCTGGCACCAGACTTGCCCTCCAA
+
DDDDDIIIIGHIHIIIIIIHIIIIIIIIHIIIIIIIIIIIIIHIIIIIIIIIHHIIIIIIIIIIGIIIIIIIIIIIIIIIIIIIIIIIHEHIHIIIIIIIIHIIIIIIIHIIIIIIIIIIIIIIIIHIIIGIHIIIHHIFIIIIIIIIHIHIIIIHIIIIIIIIIIIIIIIIIIIIIIIHIIIIIIIIIIIIIIIIIHIIIIIIIIIIIIIHIIIIIIIIIIIHIIIIIIIIIIIIHIIIIIIHIIIIIIIIIIHIIIIIIIIIIIIIIIIIIIIIIIIIIHIHIIIIIIIIIHIIIIIIIIIIIIIIIIIIIIIIIIIIIIIIIIIIIIIIIIIHIIIIIDDDDD
@HISEQ:969:HM2KJBCX2:2:1102:8991:42830 2:N:0:ACTATGCA
ATTCAGATGGCACCCAACTATCCCTATTAATCATTACTTCAGTCCTAGAAACCAACAAAATAGAACTAAAGTCCTATTCCATTATTCCATGCTAATATATTCAAGCAAACATGCCTGCTTTAAACACTCTAATTTTTTCAAAGTAAAAGTCTTGGATCCCTAGCGCACTCAATTAAGAGCACACTAGTTCCCCAAAAGGAAAAGCCCAAAGTTGCAGTACAAACCTTTCGGTTGACGGCAACTATAAGCCCAAAATTCAACTACGAGCTTTTTAACTGCAACAACTTTAATATACGCTATTGGAGCTGGAATTACCGCGGCTGCTGGCACCAGACTTGCCCTCCAA
+
DDDDDIIIIIIIHIIIIIIIIIIIIIIIIIIIIIIIIIIIIHIIHIIIIIIIIIHIIIIIIIHHHIIIIHHHIIIIIHIIIIHHIIIIIHIIIIIIIIIIIIIIIIIIIIIIIHIIIHHHIIIGGIIIIIIIIIIGHHHIIIIIIIIIIHIIIHIIIIIIIIIIIIIIIIIIIIIIHIIIIIIIIIIIIIGIIIIHIIIIIIIIIIIIIIIIIIIIIIIIIIIIIIIIIIIIIIIIIIIIIHHGHIIIIIGIIIIIIIIIIGIIIIIIIIIIIIIIIIIIIIIIIIHIIIIIIIIIIIIIIIIIIIIIIIIIIIIIIIIIIIIIIIIIIIIIHIIIIIIIHDDDDD
@HISEQ:969:HM2KJBCX2:2:1102:19108:42500 2:N:0:ACTATGCA
ATTCAGATGGCACCCAACTATCCCTATTAATCATTACGTCAATCCTAGAAACCAACAAAATAGGATCAAACGTCCTATTTCATTATTCCATGCTAATGTATTCAAGCGTTAGCCTGCTTTAAACACTCTAATTTTTTCAAAGTAACAGTCCTGTTTCCCTGCAACACCAAATTAATGACATTACAGTTCTTCAAGAAGGAGGAACCAGTAAAGCCAGTACATACCAGAGGCACGACCAACCTACTAATCCCGAAATTCAACTACGAGCTTTTTAACTGCAACAACTTTAATATACGCTATTGGAGCTGGAATTACCGCGGCTGCTGGCACCAGACTTGCCCTCCAA
+
DDDCDIIIIIIIIIIIIIIIIIIIIIIIIIIIHHIIIIIIIIIIIIIHIIIFHHIIIIIHIIIGIIIIIHIIIIIIIIIIIHIIIIIHIIIIIIIIIIHIIIHIIIIIIIIHIEHHIIIIIHIIIIIIIIHIIIIIIIIHIIIIIIIIIIIHHHIIIIIIIIIIIIIIIIIHIIIIIIIIIIIIIIIIIIIIIIIIIIIIIIIIIIIIIIIIIIIIIIIIIIIIIHIIIIIIIIIIIIIIIHHHGIIIIGIIIIIIHIIIIIIIIIIIIIIIIIIIIIIIIIIIIIIIIIIIIIIIIIHHHIIIIIIIIIIIHIIIIIIIIIIIIIIIIIIIIIIIIIIIIDDDDD
@HISEQ:969:HM2KJBCX2:2:1102:15107:43111 2:N:0:ACTATGCA
ATTCAGATGGCAATCCCAACTATCCCTATTAATCATTACGTCGATCCTAGAAACCAACAAAATAGAATCAAACGTCCTATTTCGTTATTCCATGCTAATGTATTCAAGCGTGAGCCTGCTTTAAACACTCTAATTTTTTCAAAGTAACAGTCCTGATTCCCCATGACACCAAATTAATGACATCATGGTTCGTCAGAAGGTAGGAATCAATAATACCAGTACGTACAATAGCACGACCAATAAATTAATCCCGAAATTCAACTACGAGCTTTTTAACTGCAACAACTTTAATATACGCTATTGGAGCTGGAATTACCGCAGCTGCTGGCACCAGACTTGCCCTCCAA
+
DDDDDIHIIIIIIIIIIIIIIIIIIIIIIIIIIIIIIIIIIIIIIIIIHIIIIIIIIHHHIIIIIIIIIIIIIIHIIIIIGHIHIIIIIIIGIIIIIIIIHIHIIIIIIIIIIIHIIIIIIIIIIIIIIIIIIIIIIIIHIIHIIIIIIIIIIIIIIIIIIIIIIIIIIIIIIIIIIIIIIIIIIIIIIHIIIGIIIIHIIIIIIIHIIIIIIIIIIIIIIIIIIIIIIIIIIIIIHIIIIIIIIIIIIGIIIIIIIIIIIIIIIIHIIIIIIIIIIIIIIIIIIIIIIIIIIIIIIIIIIIIIIIIIIIIIIIIIIIIIIIIIIIIIGIIIIIIIIIIIIIDDDDD
@HISEQ:969:HM2KJBCX2:2:1102:16974:44164 2:N:0:ACTATGCA
ATTCAGATGGCACCCAACTATCCCTATTAATCATTACATCGATCCTAGAAACCAACAAAATAGAATCGGATGTCCTATTTCATTATTCCATGCTAATGTATTCAAGCGTAAGCTTGCTTTAAACACTCTAATTTTTTCAAGGTAACAGTCCTAATTCCCCATAACATCAAATAAATGACATTATGGTTCTTTAGAAGGTGAGAACCAATAAAACCAGTACATACCAAGGCATGACCGATTCCTTGATCCCGAAATTCAACTACGAGCTTTTTAACTGCAACAACTTTAATATACGCTATTGGAGCTGGAATTACCGCGGCTGCTGGCACCAGACTTGCCCTCCAA
+
DDDDDIIIIIIIHGHIHIIIIIIHIHIGIIHIHIHIHICGFFHHIIIHIIIIHIIIIIIIIHFIIHHHDHDHHIHHIIHIHIHHHIICEHEHHECIIHHHHHFHIIIHIIIIIIIIIIHHHHHHHHIHIIHIIIIIHHHHIIHHHHHHHIHHHHHIGIHFHHHHHEHEIHIGHHEHEEHGHHHIIIIIIIIIIIHGIIIIIIHHGIIIIIHHFHHHIHHHH<IIHHFIIIIIHEIGIIIIHDCDIIIIIHHHCHIIIIIHHFHHEIIIIIIHH@HIIIIHHHHHIIHIGIIIHIIIIHIIIHHIIIHHCHHGIIIIHIIIIIIIHIHFHHIHHIIIIIIIDDBDD
@HISEQ:969:HM2KJBCX2:2:1102:4716:45733 2:N:0:ACTATGCA
ATTCAGATGGCACCCAACTATCCCTATTAATCATTACGTCAATCCTAGAAACCAACAAAATAGGATCAACGTCCTATTTCATTATTCCATGCTAATGTATTCAAGCGCGAGCCTGCTTTAAACACTCTAATTTTTTCAAAGTAACAGTCCTGATTCCCCGCCACACCAAATTAATGACATGATGGTTCGTCAGAAGGTAGGAATCAGTAACACCAGTACGTACCGAAGGCACGACCAACGTACTAATCCCGAAATTCAACTACGAGCTTTTTAACTGCAACAACTTTAATATACGCTATTGGAGCTGGAATTACCGCGGCTGCTGGCACCAGACTTGCCCTCCAA
+
DBDDDIHHHCHHIHHHHHHHHIIIIGHHHIHIIIIIIIIIGHIHIIHIEHHIHIIIIGI?FCCGHHI?GEDCGHIIIIHHHIIIHE1FHIIIIHHEFHHIHFHHCHCHHHHHIIGIHIHHHFHIHIHIGHHHHHHHHIIHIHHHIIHHIIIHHHHHHIHIHIIIIIIIIIIFIIIIIIIIIIIIIIIHIIHIIIIIIIIIIIIHIIIIIIIIIHIIIHGIIHHIIIIIIIIIIIIIIIIIHIIIIIIIIIIIHIIHIIHIIIIIHIIIIIIIHHIIHIIIIIIIIGIIIIHHHIIIIGIIIIIIIIIIIIIIHIIIHIIIIIIIHIHIIIHHHIIIIIHICCDDD
@HISEQ:969:HM2KJBCX2:2:1102:14093:44626 2:N:0:ACTATGCA
ATTCAGATGGCACCCAACTATCCCTATTAATCATTACATCGATCCTAGAAACCAACAAAATAGAATCGGATGTCCTATTTCATTATTCCATGCTAATGTATTCAAGCGCGAGCCTGCTTTAAGCACTCTAATTTTTTCAAAGTAACAGTCCTGTTTCCCCGCAACAACAAATTAATGCCATCACGGTTCTACAAGAAGGAGGGACCAGTGAGGCCAGTGCATACCAGTGGCACGACCAACCTACTGGCCCCGAAATTCAACTACGAGCTTTTTAACTGCAACAACTTTAATATACGCTATTGGAGCTGGAATTACCGCGGCTGCTGGCACCAGACTTGCCCTCCAA
+
DDDDDIIIIIIIIIIIGIIIGHIIIIIIIIIIIHIIIIIIIIIIIIIIIIHHIIIIIIIHIIIHIIIIIHIIIIIIIIIHHIIIIIIGHHIIHHIIIIIIIIHIIIIIIIIIHIIIIIIIIIIHIEHIIIIIIIIIIIIIIIIIIIIIIHIIIIIIIIIIIIIIIIIIHIHIIIIIIIIIIIIIIIIIHIIIIIIIIIIIIIIHIIIIIIIHHEIIIHIHIIIIIIIIIIIIIIIIIIIIIHHHGIHIHIIIIIIIIIIIHIIIIHGIIIIIIIHIIIIIIIHIIIIIIIIHHGIIIIIIIIIIIIIIIIIIIIIIIIIIIIIIIIIIIIIIIIIIIIIIIDDDDD
@HISEQ:969:HM2KJBCX2:2:1102:14619:46047 2:N:0:ACTATGCA
ATTCAGATGGCACCCAACTATCCCTATTAATCATTACGGTGGTCCTAGAAACCAACAAAATAGAACCACAACGTCCTATTCTATTATTCCATGCTAATCTATTCAAGCAATAGCCCGCTTTAAACACTCTAATTTTTTCAAGGTAATGGTCCTGGCTCCCCAACACACCCAACAAAGGACATGCTGGTTCACCAGAAGGAAGACCCGACAGCAGACAGTACTCGCCAAAGACGGACCGCCCGGCCAGGCCTAAAATTCAACTACGAGCTTTTTAACTGCAACAACTTTAATATACGCTATTGGAGCTGGAATTACCGCGGCTGCTGGCACCAGACTTGCCCTCCAA
+
DDCCDIIIIIIIIIGIIIIIIIIIIIIIIIIIIGHHIIIHIHIIIIIIIIIIIIIIIIHIHHIIIIGHIIIDHHGIIIHIIIICHHHHHHIIIIIHIIHIIIHIIIHIIIIIIHIIIHHIIIIIIIIIIIIHHHHIIIIIIIIIIIIIIIHIIIHIIHIFIHHHHGHIIIIIIIHIIIIIIIHIHHIIIHIIIIIIIIIIFIIIIIIIIIIIIGIIIIHHIGIIIIIIIIHHIIHIIIIIHHHHGIHIHFIIIIIIIIIIIHHIIIGIIIIIIIHIIIIIIIIHHIHIIIIIIHIIIIIIIIIIIIIIIIIIIIIIIIHHIIIIIIIHIIIIIIIIIIIIIDDDDD
@HISEQ:969:HM2KJBCX2:2:1102:14918:46115 2:N:0:ACTATGCA
ATTCAGATGGCACCCAACTATCCCTATTAATCATTACATCGATCCTAGAAACCAACAAAATAGAATCTGATGTCCTATTTCATTATTCCATGCTAATGTATTCAAGCGTAAGCTTGCTTTAAACACTCTAATTTTTTCAAGGTAACAGTCCTAATTCCCCATAACATCAAATAAATGACATTATGGTTCTTTAGAAGGTGAGAACCAATAAAACCAGTACATACCAAGGCATGACCGATTCCTTGATCCCGAAATTCAACTACGAGCTTTTTAACTGCAACAACTTTAATATACGCTATTGGAGCTGGAATTACCGCGGCTGCTGGCACCAGACTTGCCCTCCAA
+
DDDDDIIIIIIIIIIIHIIIIIIIIIIIIIIIIHIIIIIIIIIIHIIIIIIIIIIIIIIIIIIIIIHHIHIIIIHIHIHIIIIHIIHIIIIIGIIIIIIIIGIIIIIIIIHHIIIIIIIIIHIIIIIIIIIIHIIIIIIHIIIIIIIIIIHIIIIIIIIIIIIIIIIIIIIIIIIIIIIIIIIIHIIIIIIIIIIIIIIIIIIIIIIIIIIIIIIIIIIIIIIIIIIIIIIIIIIIIIIIIIHHIIIHIIIIIIIIIIIIIHIIHIIIIIIIIHIIIIIIIIIIIIIIIIIIHIIIIIIIIIIIIIIIIIIIIIIIIIIIIIIIIIIIIIIIIIIIIIIIDDDDD
@HISEQ:969:HM2KJBCX2:2:1102:3665:46029 2:N:0:ACTATGCA
ATTCAGATGGCACCCAACTATCCCTATTAATCATTACGTCGATCCTAGAAACCAACAAAATAGAATCAAACGTCCTATTTCATTATTCCATGCTAATGTATTCAAGCGTACGCCTGCTTTAAACACTCTAATTTTTTCAAAGTAACAGTCCTGATTCCCCACGACACCAAATTAATGACATCGCGGTTCTTCAGAAGGTAGGAACCGATAATGCCAGTGCGTACCGAGGCACGACCAACAATTCGATCCCGAAATTCAACTACGAGCTTTTTAACTGCAACAACTTTAATATACGCTATTGGAGCTGGAATTACCGCGGCTGCGGGCACCAGACTTGCCCTCCAA
+
DDDDDIIIIIIIIGHHIIIIHHIIIIIIIIIIIIHIHIIHIHFGHIHIIIIIHHHIIIIIIIIHIGIHIIIHHHIIIHIIIIIGIIIIHIIIHIIIIIIHGIHHIIIIIIHGHIIIHHHIHHIIIIIHIIIIIIIIIHIHIIIIIIIIIIIHHIIIIIIIIIHHHIIIIIIIIIIIIIIIIIIIIIIIIIIIIIHIIIIIIHIIIIIIIIIIIIIIIIIIIHIIIIIIIIIIIIIIIHGI;HHGHHIIHIHIIIIIIIIIIIIIIIIIIIIIIIIIIIIIIIHIIIIIHIIIIIIIIIIIIIIIIIIIIIIIIIIIIIIIIIIIIIIIIIIIIIIIIIIIDDDDD
@HISEQ:969:HM2KJBCX2:2:1102:10698:47419 2:N:0:ACTATGCA
ATTCAGATGGCACCCAACTATCCCTATTAATCATTACGTCGATCCTAGAAACCAACAAAATAGGGTCAAACGTCCTATTTCATTATTCCATGCTAATGTATTCAAGCGTGTGCCTGCTTTAAACACTCTAATTTTTTCAAAGTAACAGTCCTGATTCCCTATGACACCAAATTAATGACATCACAGTTCGTCAGAAGGTAGAAATCAATGATACCAGTTCATACCGGAGGCACGACCAATATATTGATCCCGAAATTCAACTACGAGCTTTTTAACTGCAACAACTTTAATATACGCTATTGGAGCTGGAATTACCGCGGCTGCTGGCACCAGACTTGCCCTCCAA
+
DDDDDIIIIHIIIIIIIIIIIIIIHIIIIIIIIIIIIIIGIIIIIIIIIIIHIIIIIIIIIII?GHHIIIIIIIIIIIHHIIIIIIIHIIIIIHIGHHIIIIHIIIIIIIIIIIIIIHHHHHHIIIIIIIIIIIIIIIIIIIIIIIIHIIIIHIIIIIHIIIIIIIHIIIHIIIIIIIIIIIIIIIIIIIIIIIIIIIIIIIIIIIIIIIIIIIHCIIIIIIIIIIIIIIIIIIIIIIIIIIHIIIIIIIIIIIIIIIIIIIIIIIIIIIIIIIIIIIIIIIIIIIIIIIIIIIIIIIIHHIIIIIIIIIIIIIIIIIIIIIIIIIIIIIIIIIIIIIIIIDDDDD
@HISEQ:969:HM2KJBCX2:2:1102:4564:48489 2:N:0:ACTATGCA
ATTCAGATGGCACCCAACTATCCCTATTAATCATTACGTCAATCCTAGAAACCAACAAAATAGGATCGAACGTCCTATTTCATTATTCCATGCTAATGTATTCAAGCGTTAGCTTGCTTTAAACACTCTAATTTTTTCAAAGTAACAGTCCAAATTCCCCGCAACACCAAATTAATGGCATTACGGATCATCAGGAAGGAGGAATCAGTGAGACCAGTACATACCAGAGGCATGACCAATCTACTAACCCCGAAATTCAACTACGAGCTTTTTAACTGCAACAACTTTAATATACGCTATTGGAGCTGGAATTACCGCGGCTGCTGGCACCAGACTTGCCCTCCAA
+
DDDDDIIIIIIIIIIHIHIIIIIHIIIIIIIIIIIIIIIIIIIHHIIIIIIIIHIIIIIIIIHHIIIIHIIIIGIIIIIIIIIIIIIIIIIIHIIIIIIIIIIIIIIIIIIHIIIIIIIIIIIIIIIIIIHIIIIIHHGIIIIIIIIIIIIHIIIIIIHHIHHIIIIIIIIIIIHHIIIIIIIHIIIIIIIIIIIIIIIIIIIIIIIHIHIIIIIIIIIIIIIHIIIIIIIIIIIIIIIHIIHHHIIIIIIIIIIIIIIIIIIIIIIIIIIIIIIIIIIIIIIIIIIIIIIIIIIIIIIIIIIIIIIIIIIIIIIIIIIIIIIIIIIIIIIIIIIIIIIIIDDDDD
@HISEQ:969:HM2KJBCX2:2:1102:10502:48902 2:N:0:ACTATGCA
ATTCAGATGGCACCCAACTATCCCTATTAATCATTACGGTGATCCTAGAAACCAACAAAATAGAACCATGCCGTCCTATTCTATTATTCCATGCTAATGTATTCGAGCAAAAATGCCTGCTTTAAACACTCTAATTTTTTCAAGGTAAAGGTCCTGGATCCGCAAGACACCCAATTAAGGACATCAAGTTTCTCCAGAAGGTGAGAAATCAACAGCAACAGTTCATACCCCTTAAGGCACGACCATTACGTCAATCCCGAAATTCAACTACGAGCTTTTTAACTGCAACAACTTTAATATACGCTATTGGAGCTGGAATTACCGCGGCTGCTGGCACCAGACTTGCCCTCCAA
+
DDDDDIIIIHIIIIIIIIIIIIIIIIIIIIIIIIIIIIIIIIIIHIHIIIIIIIIIIIIIIIIIIIIIIIIIIIIIIIIIIIIIIIIIIIIGIIIIIIIIIHHIIIIIIIIIIIHIIIIIIIIIIIIIIIIIIIIIIIIIIIIIHIIIIIIIIIIIIIIIIIIIIIIIIIIIIIIHIIHIIIIIIIIIIIIIIIIIIIIIIIIIIIIIIIIIIIIIIIIIIIIIIIIIIIIIIIIIIIIIIIIIIIIIIIHHIIIIIIIIIIIIIIIIIIIIIIIIIIIIIIIIIIIIIIIIIIIIIIIIIIIIIIIIIIIIIIIIIIIIIIIIIIIIIIIIIIIIIIIIIIIIIIIIDDDDD
@HISEQ:969:HM2KJBCX2:2:1102:8015:49317 2:N:0:ACTATGCA
ATTCAGATGGCACCCAACTATCCCTATTAATCATTACGTCAATCCTAGAAACCAACAAAATAGGATCGAACGTCCTATTTCATTATTCCATGCTAATGTATTCAAGCGTTAGCCTGCTTTAAACACTCTAATTTTTTCAAAGTAACAGTCCTGTTTCCCTGCAACACCAAATTAATGACATTACAGTTCTTCAGAAAGGAGGAATCAGCGAAGCCAGTACATACCAGTGGCACGACCAACCTGCTGACCCCGAAATTCAACTACGAGCTTTTTAACTGCAACAACTTTAATATACGCTATTGGAGCTGGAATTACCGCGGCTGCTGGCACCAGACTTGCCCTCCAA
+
DDDDDIIIIGIIIIIIIIIIIIGIIIIIIIIHIIIIIIIIIIIHIIIIIIIHIIIIIIIHIGIEHHIIIHIIHIIHIIIIIIHIIIIIIIIIHIIIIIIIHIIIHIIIHIIIIIIIIIIHIIIIIHIIHIIHIIIIHIIIIIIIIIIIHIIIIIIHHHIIIIIIIHIIIIHHHIIIIIIIIIIIHIIIIIIIIIIIIIIIIIIIIIIIIIIIIIIIIIIHIIIIIIIIIIIIIIIIIIIIIIHGDIHIIIHIIIIIIIIIHIIIIIIIIIIIIIIIIIIIIIIHIIIIIIIIIIIIHIIIHIIIIIIIIIIIIIIIIIIIIIIIIIIIIIIIIIIIIIIIIDDDDD
@HISEQ:969:HM2KJBCX2:2:1102:1452:49620 2:N:0:ACTATGCA
ATTCAGATGGCACCCAACTATCCCTATTAATCATTACGTCGATCCTAGAAACCAACAAAATAGAATCAAACGTCCTATTTCGTTATTCCATGCTAATGTATTCAAGCGTGAGCCTGCTTTAAACACTCTAATTTTTTCAAAGTAACAGTCCTGATTCCCCATGACACCAAATTAATGACATCATGGTTCGTCAGAAGGTAGGAATCAATAATACCAGTACGTACAATAGCACGACCAATAAATTGATCCCGAAATTCAACTACGAGCTTTTTAACTGCAACAACTTTAATATACGCTATTGGAGCTGGAATTACCGCGGCTGCTGGCACCAGACTTGCCCTCCAA
+
BDBDDIIIIIICHFHIIHIIHHC@FHIIIIIIIIIIIIIHDHIGHHHGEGFHEHHHIIHEHHFGEGHCHEGGDGHG?F1FHHHHIIGEHHCHHEHHIHFIHIIHHIIHIIHIIIIIHIIHHHIHIIIIIIIHHGIHFIHIIIIHIHHIHIIIIIIHHIIIIIIIIHIHHIIIIIIIIIHIIIIIHIIIIIIII;IIIIIIIIIIIHIIIIIIHIIIIIIIIIIIIIIIIIIIIIHIIIIIIIHHIIIIIIIIIIIIIIIIIIIIIIIIIIIIIIIIIIIIIIIIIIIIIIIIIIIIIIIIIIIIIIIIIIIIIIIHIIIIIIIIIIIIIIIIIIIIIIIIDDDDD
@HISEQ:969:HM2KJBCX2:2:1102:13883:49903 2:N:0:ACTATGCA
ATTCAGATGGCACCCAACTATCCCTATTAATCATTACGTCAACCCTAGAAACCAACAAAATAGGATCAAACGTCCTATTTTATTATTCCATGCTAATGTATTCAAGCGTTAGCCTGCTTTAAACACTCTAATTTTTTCAAAGTAACAGTCCTGTTTCCCCGCAACACCAAATTAATGGCATCACGGTTCTTCAAGAAGGAGGAATCAGCAAGGCCAGTTCATACCGGTGGCACGACCAACCTGCTGACCCCGAAATTCAACTACGAGCTTTTTAACTGCAACAACTTTAATATACGCTATTGGAGCTGGAATTACCGCGGCTGCTGGCACCAGACTTGCCCTCCAA
+
B?BDDHHIIIHIHEHHHEHHIIIIIHEHIHIHHEHHIHHHIHHIDHIIHGEHIIHIIHHFHIIHHIIIHIIF@GHIIGECEGHGHIEHIHIEHHHIIHHGGIHIIHE@GHHIIHIHEHHHHIIHHIHHEEHHEHHHHGFHHHHHHHEFGHHHHFHHIHHHHIIHIHHHIIHHHHHHHFHHHHHHEHHIHHIIIIHHIIEHIIHHFCHHHHH@GIIIIHFHHIHHEHCHHEHHGEEHEDEHGEH@DGEEF?HHIIHHHIHHHE<E@EHIIHEGGFCIHIIHGHEGHHGHGHHEGHHHHIIIHHEHHIIHIHGEHHHHHHEHHEHIHHHEEHGDC<HGHEHEHDADDD
@HISEQ:969:HM2KJBCX2:2:1102:15440:50159 2:N:0:ACTATGCA
ATTCAGATGGCACCCAACTATCCCTATTAATCATTACGTCAATCCTAGAAACCAACAAAATAGGATCAAACGTCCTATTTCATTATTCCATGCTAATGTATTCAAGCGTTAGCCTGCTTTAAACACTCTAATTTTTTCAAAGTAACAGTCCTGTTTCCCTGCAACACCAAATTAATGACATTACAGTTCTTCAAGAAGGAGGAACCAGTGAAGCCAGTACATACCAGAGGCACGACCAACCTACTAATCCCGAAATTCAACTACGAGCTTTTTAACTGCAACAACTTTAATATACGCTATTGGAGCTGGAATTACCGCGGCTGCTGGCACCAGACTTGCCCTCCAA
+
DDDDDHIIIIIHHHIIIIIIIIIIIIIIIIIIHIIIIIIIIHHHIIIIGHHHIIIIIIIIIHHIHGIIIIHIHIIIIIHIIIIIIIIHGHHIHIIIIIHIIHGHIIIIIIIHGHIIIIHHHIIIHIIIIIIIIIIHIHGIIIIIIIIIIIIIIIIIHHIIIIIIIIHIIIHHIIIIIIIIIIIIIIIIIIIIIIIIIIIIIHIIIIIIIIIIIIIIIIIIIIIIIIIIIIIIIIIIIIIIIIHHIIIIIIIIIIIIIIIIIIIIIIIIIIIIIIIIIIIIIIIIIIHHIIIIIIIIIIIIIIIIIIIIIIIIIIIIIIHIIIIIIIIIIIIIIIIIIIIIIDDDDD
@HISEQ:969:HM2KJBCX2:2:1102:15674:50153 2:N:0:ACTATGCA
ATTCAGATGGCACCCAACTATCCCTATTAATCATTACGTCGATCCTAGAAACCAACAAAATAGAATCAAACGTCCTATTTCATTATTCCATGCTAATGTATTCAAGCGCGAGCTTGCTTTAAACACTCTAATTTTTTCAAAGTAACAGTCCTGATTTCCCGCGACACCAAATTAATGACATCGTGGTTCGTCAGAAGGGAGAAACCAATAATGCTAGTACGTACAAAGTACGACCGACATATTAGTCCCGAAATTCAACTACGAGCTTTTTAACTGCAACAACTTTAATATACGCTATTGGAGCTGGAATTACCGCGGCTGCTGGCACCAGACTTGCCCTCCAA
+
DCDDDIIIIIIIIIIIGIIIHIIIIIIIIIIIIIIIIIIIIHIIHIIIIIIIIIIIIHIIHIIIIIIIIHICFHHIGIHIIIIIIHHIIIIIIIHIIIIIIHIHHIHIIHIIIIIIIIIIIIIIIIIIIIIIIIIIIHHIHIIIHIIIIHIIHIIHIIHIIIIIIIIIIIIIIIIIIHHIIIIIIHIIIIIIIIIIIIIIIIIIHIIIIIIIIIIHIIIIIIIIIIIIIIIIIIGIIIIIIHGIHIHIIIIIIIIIIIIIIIIIIIIIIIIIIIIIIIIIIHIIIIIIIHIIIIIIIIIIIIIIIIIIIIIIIIIIIIHIIIIIIIIIIIIIIIIIIIIDDDDD
@HISEQ:969:HM2KJBCX2:2:1102:17089:49013 2:N:0:ACTATGCA
ATTCAGATGGCACCCAACTATCCCTATTAATCATTACATCGATCCTAGAAACCAACAAAATAGAATCGGATGTCCTATTTCATTATTCCATGCTAATGTATTCAAGCGTGAGCCTGCTTTAAACACTCTAATTTTTTCAAGGTAACAGTCCTAATTCCCCGTGACACCAAATTAATGGCATTACGGTTCTTTAGAAGGTGAGAAATCAATAATATCAGTACATACCAACGGCATGACCGAAACATTGATCCCGAAATTCAACTACGAGCTTTTTAACTGCAACAACTTTAATATACGCTATTGGAGCTGGAATTACCGCGGCTGCTGGCACCAGACTTGCCCTCCAA
+
DDCCDGHHIFHIIIHIGIFEEHHIIIIIIIIIIIIIIIIIHGGHH@GHIGHHHHIIEFHHHH?HHHIHGHHHHHHIIHIFEHFHHCHHHEHHIFHHEHHHFCG@GHIHHHIIHHHIIFHHGHFHFHCEIIHHIHHEIHHHHHHGH?HHCHHHHIIIGIIIHHHHEDDCHHHHHEHHIHHGG?HHHIIHGECIIIIHHFFEHHHIIGIHGHHHHGCGFHG@;HCH;EHHD@ECG9ECCHHHHFIHECEF?CIHIHCHFG@CIHHIHHG?HCHGCEFCFHEC?IIHGGCEEHGHCHGHHHHIIIIIHIHIIIHIIIIHHHIIIIHE@EHEEFHGEFCECHIIHEDDBD@
@HISEQ:969:HM2KJBCX2:2:1102:6369:50785 2:N:0:ACTATGCA
ATTCAGATGGCACCCAACTATCCCTATTAATCATTACGTCGATCCTAGAAACCAACAAAATAGAATCAAACGTCCTATTCCGTTATTCCATGCTAATGTATTCAAGCGTGAGCCTGCTTTAAACACTCTAATTTTTTCAAAGTAACAGTCCTGATTCCCTATAACACCAAATTAATGGCATTATAGTTCGTCAGAAAGGAGAAACCGATTATACCAGTACGTACAATAGCACGACCAGTAAGCCGGTCTCGAAATTCAACTACGAGCTTTTTAACTGCAACAACTTTAATATACGCTATTGGAGCTGGAATTACCGCGGCTGCTGGCACCAGACTTGCCCTCCAA
+
DDDDDIIIHCHIIIIIIIIIIIIIIIIIIIIIIHIHIIIIIIIHIHIIIIIIIIIIIIIIIIIHIIIIHIIIIIIHHHIIIIIIIIIHHIIIIIHIIIIIIIIIIIHIIIIIIIHIIIIIIIIHHHIIIIIIHIIIIIIIIIIIIGHIIIIHIIIIIHIIIIIHHHIHIIIIIIHHHIIIIIIIIIHIIIIHEEHIIIIHIIIIIIIIIHIIIIGIGGIIIIIHIIIIIIIIIIHIIIHIIIHCIIIIIIHIIIIIIHHHIHIIHHIHIIIIHIIIIIIHIIIIIIIIIIIIIIIIIIIIHIIIIIIIIIIIIIIIIIIIIIIIIIIIIIIIIIIIIIIIDDDDD
@HISEQ:969:HM2KJBCX2:2:1102:7112:50558 2:N:0:ACTATGCA
ATTCAGATGGCACCCAACTATCCCTATTAATCATTACGTCAATCCTAGAAACCAACAAAATAGGATCAAACGTCCTATTTCATTATTCCATGCTAATGTATTCAAGCGTTAGCCTGCTTTAAACACTCTAATTTTTTCAAAGTAACAGTCCTGTTTCCCTGCAACACCAAATTAATGACATTACAGTTCTTCAAGAAGGAGGAACCAGTAAAGCCAGTACATACCAGAGGCACGACCAACCTACTAATCCCGAAATTCAACTACGAGCTTTTTAACTGCAACAACTTTAATATACGCTATTGGAGCTGGAATTACCGCGGCTGCTGGCACCAGACTTGCCCTCCAA
+
DBA0BC1DC1<1DCC@<CGHG1C@GCG?<FCDHEEG@1CCCG@<CCCHHCFFCGHC<1D1D<111<<GF@<G1<<DH?CCHFHE@1D@<11<1<<D@GGHFFA@DCB60HC>EIHDFGHEHIGHHHGHHBE9CIHIHEGFFFHIF?GHAD9DFH8D17CDG?HD<<1CD<0<HHEHC@C:F@FC</</CC<0FB0CGC@HAHF<0EHDDIIIFEGC@HFD1>HHG@DF@HCECEEHGG<1:11<1</<?CC@1D<<<<1<C@HC<<<01EG<<<<<<11HFFFCCIHC<D1GC<CIHG<@HEIEHE@C@IIIIHHHCFC@FEEEEHC<D<<1<<<G<0CGEDD@D@
@HISEQ:969:HM2KJBCX2:2:1102:15876:51462 2:N:0:ACTATGCA
ATTCAGATGGCACCCAACTATCCCTATTAATCATTACGTCGATCCTAGAAACCAACAAAATAGAATCAAACGTCCTATTTCATTATTCCATGCTAATGTATTCAAGCGTAAGCCTGCTTTAAACACTCTAATTTTTTCAAAGTAACAGTCCTGATTCCCCACGACACCAAATTAATGACATCGCGGTTCTTCAGAAGGTAGGAACCGATAATGCCAGTGCGTACCGAAGCACGACCAACAATTCGATCCCGAAATTCAACTACGAGCTTTTTAACTGCAACAACTTTAATATACGCTATTGGAGCTGGAATTACCGCGGCTGCTGGCACCAGACTTGCCCTCCAA
+
DADDDIIIIIIIIIIIIGHHIIIHIIIIIIGIIIIIIHIIIIIIIIIIIIIIGHGIIIIIIIHIIGIIIIIHFHHHHHHHIIIIHHHIIIIEHHHIIIIIIIIIIIHHIIIHHHHIIIHIIHIIIIIIIIIIIIIIIIIHIIIHIIIIIHIIIHHHHIIHHHIHHIIIIIHHHHHHFGIIIIIIIIIIIIIGHIIIIIIIIHHHGHIIIIIIHHIIIIGIIIIIIIIIHHIIIIIIIIIIIIHDIIIIIIIIIIIIIIIIIIIIIIIIIIHIHHIIIIIIIIIIIHIIIIHHHIIHIIIIIIIIIIIIIIHHIIIIIIIIIIIIIIIIIIIIIIIIIIIIDDDDD
@HISEQ:969:HM2KJBCX2:2:1102:10720:51519 2:N:0:ACTATGCA
ATTCAGATGGCACCCAACTATCCCTATTAATCATTACGGTGATCCTAGAAACCAACAAAATAGAACCATGCCGTCCTATTCTATTATTCCATGCTAATGTATTCGAGCAAAAATGCCTGCTTTAAACACTCTAATTTTTTCAAGGTAAAGGTCCTGGATCCGCAAGACACCCAATTAAGGACATCAAGTTTCTCCAGAAGGTGAGAAATCAACAGCGACAGTTCATACCCCTTAAGGCATGACCATCACGTCAATCCCGAAATTCAACTACGAGCTTTTTAACTGCAACAACTTTAATATACGCTATTGGAGCTGGAATTACCGCGGCTGCTGGCACCAGACTTGCCCTCCAA
+
B@BBDHEGH1@<GHHHHIIIF@GHHECFEE@F1DCEHFHF1DEEHHH@FHIE@1CEHFHHIG1D<@GFHEH@H0<C<FHHFH1GF1FFH1C?FEE1<FEHC1<CHEEHHHH@EHHHCHHGCGHHB<GGHHHGHCH@CGHCFIIHHFHCFCHHHHFEHGHFHGHHHFCEHHEHC</?HGEHHHHIHHHFFC?HGFIHFHHHHEIHHHIFHEHHHGHIHIFHHHFGIIIDIHIIIHIIHHEIHHEHHCHHIIHFHHIIIHHHIHEIHHCG@HIHG?EFHIIHHFEHHCHHHHHHHCCEHF=HDHEEHHHEHEHHHHHEIHHHHHHIIHHHIIHHIIHIIHHIHHIHHIIIDDBDB
@HISEQ:969:HM2KJBCX2:2:1102:18752:51701 2:N:0:ACTATGCA
ATTCAGATGGCACCCAACTATCCCTATTAATCATTACGTCGATCCTAGAAACCAACGAAATAGGATCAAACGTCCTATTTCATTATTCCATGCTAATGTATTCAAGCTAATGCTTGCTTTAAACACTCTAATTTTTTCAAAGTAACAGTCCTGATTCCCCACGACACCAAATTAATGACATCATGCTTCGTCAGAAGGGAGAAACCAATTGTACCAGTTCATACCGTAGGCACGACCGATAAATTGATCCCGAAATTCAACTACGAGCTTTTTAACTGCAACAACTTTAATATACGCTATTGGAGCTGGAATTACCGCGGCTGCTGGCACCAGACTTGCCCTCCAA
+
DDDDDIIIHGHHIIIIIIIIIIIIIHIIIIIIIIHIIIIIIHIIIIIHHIIIIIEIHHHHHIGHIHIIHHIIGHIICHHIGIIIIIIIIIGFHIHIIIHHIHIIHIHIHHHHHIIHIIIIIIHHIIIIIIGIIIHIIHIHHIIIIIIHIIIIIGHHIHIIIIIIIIHIIIIHIIIHHIIIIIIIIIIIIIIHIHFHIHIIHHIIIIIIIIIHHIIIIIIIIIHIIHIIIHIHGIIIHIIIIIIHHIIIIIGIIIIIIIIIIHIIIHHHHHIIIIIIIIIIIIIIIGIIIIIIIIIIHIHHGIIIIIIIIIIIIIHIIIIIIIIIIHIIIIIIIIIIIIHGIDDDDD
@HISEQ:969:HM2KJBCX2:2:1102:19688:52066 2:N:0:ACTATGCA
ATTCAGATGGCACCCAACTATCCCTATTAATCATTACGGTGATCCTAGAAACCAACAAAATAGGATCAACGTCCTATTTCATTATTCCATGCTAATGTATTCAAGCGCGAGCCTGCTTTAAACACTCTAATTTTTTCAAAGTAACAGTCCTGATTCCCCGCCACACCAAATGAATGACATGATGGTTCGTCAGAAGGTAGGAACCAGTAACACCAGTACGTACCTAAGGCACGACCAACGTACTGATCCCGAAATTCAACTACGAGCTTTTTAACTGCAACAACTTTAATATACGCTATTGGAGCTGGAATTACCGCGGCTGCTGGCACCAGACTTGCCCTCCAA
+
DDDDDIIIIIIIIIIIIIIIIHIIIIIIIIIIIHIIIIIIIIIIIIIIIIIHIIIIIIIIHIHIIIIIIIIHIIHHIIIIIIIIIIIHIHHIIIIIIHIIHHGHIIIGIIIIIGIGIIHIHHIHIIHIIHIIIIGHHIIIIIFHFHHHIHIIIIIHIIIIHIIIIIIIIIIIIHIHHIIHIIIIIIIIIIIIIIIIIIIIIIIIIIIIHHIHIIHIIIIIIIIIIIIIIIIIIIIIIIIIIIHHIIIIIIIIIIIIIIIIIHIIIHIIIIIIIIIIIIIIIIIIIIIIIHIIHIIIIIIIIIIIIIIIIIIIIIIIIIIIIIIIIIIIIHIIIIIIIIIIDDDDD
@HISEQ:969:HM2KJBCX2:2:1102:17056:52024 2:N:0:ACTATGCA
ATTCAGATGGCACCCAACTATCCCTATTAATCATTACGTCGATCCTAGAAACCAACAAAATAGAATCAAACGTCCTATTTCGTTATTCCATGCTAATGTATTCAAGCGTGAGCCTGCTTTAAACACTCTAATTTTTTCAAAGTAACAGTCCTGATTCCCCATGACACCAAATTAATGACATCATGGTTCGTCAGAAGGTAGGAATCAATAATACCAGTACGTACAATAGCACGACCAATAAATTGATCCCGAAATTCAACTACGAGCTTTTTAACTGCAACAACTTTAATATACGCTATTGGAGCTGGAATTACCGCGGCTGCTGGCACCAGACTTGCCCTCCAA
+
DDDDDIIIIIIIIIIIIIIIIHIIHHIIHIEHHGHHIIIIGHHGIIHIIIIIIIIIIIIGFHHHGHHHHIIHFHHHHGHHHHDGHHEHHIIHIIIIIIIIIIHHIIIHIIGIHIIHIIIIIHIHHHIHIIIIIIHHHHHHIHHGIIIIHHIIIIIIIIIHIIIIHHHIIIIHIIIIIHHHHIIIIIIIIIIIIIIIIIIIHIIIHHIIIHHHGIIHIIIIIIIIIIIIIIIIHHIGIIHIHIHHIIIIIIIIIIHIIIIIFHIIIIIIIIIIIHIIIIIIHIHIIIIIIIIHHIIIIHFHIIHIIIIIIIIIIIIIIIIIIGIIIIIIIIHHFHHEIIIIDDDBD
@HISEQ:969:HM2KJBCX2:2:1102:16382:51921 2:N:0:ACTATGCA
ATTCAGATGGCACCCAACTATCCCTATTAATCATTACATCGATCCTAGAAACCAACAAAATAGAATCGGATGTCCTATTTCATTATTCCATGCTAATGTATTCAAGCGTGAGCCTGCTTTAAACACTCTAATTTTTTCAAGGTAACAGTCCTAATTCCCCGTGACACCAAATTAATGGCATTACGGTTCTTTAGAAGGTGAGAAATCAATAATATCAGTACATACCAACGGCATGACCGAAACATTGATCCCGAAATTCAACTACGAGCTTTTTAACTGCAACAACTTTAATATACGCTATTGGAGCTGGAATTACCGCGGCTGCTGGCACCAGACTTGCCCTCCAA
+
DDDBDIIHHCDHIHHGH0<CHHH?GHHGHDHGHGH@ECFHIEFI=HHHHIIIH@EHEHIFGGHHHH1CHCEDH@@FHIGF<CGHIIG?GHH@GH1DF@IHHHE@@GF@HFBEGC<DADHHHHHHHHHFHHHDHHIIH8IHBDHHG@EBBH8IHFGHEH@HFEHIIIIHHHG<GHGHEEHIIHIIHHIIHHHHHHIHFGEGHHIIHEIIHHIHHHHIHGIIIIIIIGIIIIHFHIEIIHFIIIHHGCEHHHDIHIIHGCIIHHEHHGHCHHHHIHHHIIHIIIIIHHHHHHHHHHIHHIHIIIHHHGGCCDIHHHIHHDIIHIHFIHIIIIIIIIIIIIHIIIADDBB
@HISEQ:969:HM2KJBCX2:2:1102:7293:52932 2:N:0:ACTATGCA
ATTCAGATGGCACCCAACTATCCCTATTAATCATTACGTCAATCCTAGAAACCAACAAAATAGGATCGAACGTCCTATTTCATTATTCCATGCTAATGTATTCAAGCGTTAGCCTGCTTTAAACACTCTAATTTTTTCAAAGTAACAGTCCTGTTTCCCTGCAACACCAAATTAATGACATTACAGTTCTTCAGAAAGGAGGAATCAGCGAAGCCAGTTCATACCAGTGGCACGACCAACCTGCTGACCCCGAAATTCAACTACGAGCTTTTTAACTGCAACAACTTTAATATACGCTATTGGAGCTGGAATTACCGCGGCTGCTGGCACCAGACTTGCCCTCCAA
+
DBDDDIIIIGIIIIIIIIIIIIIIIIIIIIIIIIIIIIIIIIIIIIIIIIIIIIIIHIEHIIIHIHHGHHIIIGHHIIIIIIIHIHHIIIIIGIIIIIIHIIHHHHIIHIIIIIIIIIIIIIIIIIIIIHIIIIIIIIIIIIIIIHIIIIIIIHIIIHIIIIIIIIIIIIIIIIIIIIIIIIIIIIIIIIIIIIIIIIIHIIIIIIIIIIIIIIIIIIIIIIIIIIIIIIIIIIIIIIIIIIIHGIIIIIIIIIIIIIIIIIIIIIIIIIIIIIIIIIIIIIIIIIIIIIIIIIIIIIIIIIIIIIIIIIIIIIIIIIIIIIIIIIIIIIIIIIIIIIIIIDDDDD
@HISEQ:969:HM2KJBCX2:2:1102:11664:52878 2:N:0:ACTATGCA
ATTCAGATGGCACCCAACTATCCCTATTAATCATTACGTCGATCCTAGAAACCAACAAAATAGAATCAAACGTCCTATTTCATTATTCCATGCTAATGTATTCAAGCGTACGCCTGCTTTAAACACTCTAATTTTTTCAAAGTAACAGTCCTGATTCCCCACGACACCAAATTAATGACATCGCGGTTCTTCAGAAGGTAGGAACCAATAATGCCAGTACGTACCGAAGCACGACCAACAATTCGATCCCGAAATTCAACTACGAGCTTTTTAACTGCAACAACTTTAATATACGCTATTGGAGCTGGAATTACCGCGGCTGCTGGCACCAGACTTGCCCTCCAA
+
DDDDDIIIIIIIIIIIIIIIIIIIIIIIIIIIIIIIIIIIIIIIIIIIIIIGHHIIIIIIIIIIIIIIIIIHIHHIIHIIIIIIIIIIIIHIIIIIIIIIHHHIIIHIIIHHIIIIHIHHIHHHIIIIIIIIIIIHHIIIIIIIIIIIHGIIIIIIIIIHGHHIHHIIIIIHIIIHHHIIIHIIIIIIIIIIIIIIIIIIIIIIIHIIIGIIIIIIIIIIIIIIIIIIIIIIIIHHHIIHHHGDIIIIIIIHIIIIIIIIIIIIIIIIIIIIHHIIIIIIIIIIIIIIIIIIIIIIIIIIIIIIIIIIIIIIIIIIIIIIIIIIIIIIIIIIIIIIIIIIDDDDD
@HISEQ:969:HM2KJBCX2:2:1102:3951:54181 2:N:0:ACTATGCA
ATTCAGATGGCACCCAACTATCCCTATTAATCATTACGTCAATCCTAGAAACCAACAAAATAGGATCGAACGTCCTATTTCATTATTCCATGCTAATGTATTCAAGCGTTAGCCTGCTTTAAACACTCTAATTTTTTCAAAGTAACAGTCCTGTTTCCCTGCAACACCAAATTAATGACATTACAGTTCTTCAAGAAGGAGGAATCAGTAAAGCCAGTACATACCATAGGCACGACCAACCTACTGACCCCGAAATTCAACTACGAGCTTTTTAACTGCAACAACTTTAATATACGCTATTGGAGCTGGAATTACCGCGGCTGCTGGCACCAGACTTGCCCTCCAA
+
DCDDDIIIH?FHIIIGHHIIIIGEGHHHHIIHHIIIIIHIIHFIHGHHHEEIIHIHIIIIIIIGHHIEHIIHCFEHIHHHGHHI?<FHIIEHEHEEIIHIIHHHIIHHHHECHHHHIIIIHH?GHHHHHGFHIIHHHIIFHHIEHIIIHFHHHGEHHHHHHHHHHHFHHIIIIIGHHHIHIIIIIIHHHHIHHHIIHHIIIIHIIIIIIHIIHHIHHHIIIIIIIIIHHFHGIIIIIHHGHHIHHIHHHCCCHFIIHIHIIIIHIHHHFHIHHHGIIIIHHHEFEFEHIIHIIHHIHHIIIHIHHIHHIIIIIIHHHEFHIIIIIIIIIHHEGGIIIIHEEBDBDD
@HISEQ:969:HM2KJBCX2:2:1102:10026:54292 2:N:0:ACTATGCA
ATTCAGATGGCACCCAACTATCCCTATTAATCATTACGTCGATCCTAGAAACCAACAAAATAGAATCAAACGTCCTATTTCGTTATTCCATGCTAATGTATTCAAGCGTGAGCCTGCTTTAAACACTCTAATTTTTTCAAAGTAACAGTCCTGATTCCCCATGACACCAAATTAATGACATCATGGTTCGTCAGAAGGTAGGAATCAATAATACCAGTACGTACAATAGCACGACCAATAAATTGATCCCGAAATTCAACTACGAGCTTTTTAACTGCAACAACTTTAATATACGCTATTGGAGCTGGAATTACCGCGGCTGCTGGCACCAGACTTGCCCTCCAA
+
DDDDDIIIIIIIIIIIHIIHIIIIIIIIIIIIIIIIIIIIIIIIIIIIIIIIIIIIHIIHIIIHHIIIIIIIHIIIIHIIIIIIIIIIIIIHHIIIIIIIIIIIIIIIIIIHHIIIIIIIIIIIIIIIIIIIIIIIIIIIIIIIIIIIIIIIIIIIIIIIIIIIIIIHIIIIIIIIIIIIIIIIIIIHIIIIIIIIIIIIIIHIIIIIIIIIIIIIIIIIIIIIHIIIIIIIIIIIIIIIIIHHIIIIIIIIHHIIIIIIIIIIHIIIHIIIIIIIIIIIIIIIIIIIIIIIIIIIIIIIIIIIIIIIIIIIIIIIIIIIIIIIIIIIIIIIIIIIIIIIDDDDD
@HISEQ:969:HM2KJBCX2:2:1102:11535:54386 2:N:0:ACTATGCA
ATTCAGATGGCACCCAACTATCCCTATTAATCATTACGGTGATCCTAGAAACCAACGAAATAGAACCAAGCCGTCCTATTTCATTATTCCATGCTAATGTATTCGAGCAAAATGCCTGCTTTAAACACTCTAATTTTTTCAAGGTAAAGGTCCTGGTTCCACATGACACCCAATTAAGGACATCATGCTTCTCCAGAAGGTGAGAAATCAACTGCGACAGTTCATACCCCTTAAGGCACGACCATCACGTCAATCCCGAAATTCAACTACGAGCTTTTTAACTGCAACAACTTTAATATACGCTATTGGAGCTGGAATTACCGCGGCTGCTGGCACCAGACTTGCCCTCCAA
+
DDCDDIIHIHHIIIIHEHIIIIIIIHIIIIHIIIIIIIHEHHIHIIIIIIIIIIIIIIICHHHIHIGHIGHFHIIHIHGCHHGIIIIIIIIIIIIIIIGGHHIIIHHIHIIIIIIIIIIHFHEHIIIIIHHHIIIHHHIHHIIHIHHHHIHIIIHIIIIIIIIIIHHIIIIIHIIIIIIIIHIIIHGHIHIIIHIIIIIIIIIIIHIIHIHIIIIIIIIIIIGIIIIHHIIIIIIIIHGIIIIIIIHHIHGIGIIIHIIIIIIIIHIIHIIIIIIIIHGIHIIIHIHIIIIIIIIIIIHHIIIIIIIIIIIIIIIIIIIIIHIHIIIIIIIIIIIHIIIIIIIIIIICDDDD
@HISEQ:969:HM2KJBCX2:2:1102:1996:55271 2:N:0:ACTATGCA
ATTCAGATGGCACCCAACTATCCCTATTAATCATTACGTCAATCCTAGAAACCAACAAAATAGGATCGAACGTCCTATTTCATTATTCCATGCTAATGTATTCAAGCGTTAGCCTGCTTTAAACACTCTAATTTTTTCAAAGTAAAAGTCCTGTTTCCCTGCAACACCAAATTAATGACATTACAGTTCTTCAAGAAGGAGGAATCAGTAAAGCCAGTACATACCATTGGCACGACCAACCTACTGACCCCGAAATTCAACTACGAGCTTTTTAACTGCAACAACTTTAATATACGCTATTGGAGCTGGAATTACCGCGGCTGCTGGCACCAGACTTGCCCTCCAA
+
DDDDDIIIIHIEHHIIIIHHIFIIIIIIIIIHIHIIIIIIIIIIHIIHHIIIIIHIHHHHHIHHHIIGIIIIIGHHGHIIIIIEHIIIIIIEHHIIIIIIIIHGHHHHHHGGIIIHIIIIHIIIIHIIIH?HHHHHIIHIHHIIHIIIHIHIIIHIIIIIIIIIIHIIIIIHIHIIIIHIIHIIIIHEGHGHHIIIIHIIIIHHIIIIIIIHIIHIIIIGIIIIIIIIIII=I=IIIHHIIIHHGIHIHIIIIIIIIIIIIIIIIIIIIIIIIIIIIIIIIIGIIIIIIIIIIIIIHIHGGIIIIIIIIIIHHIIIGIIIIIIIIIIIIIIIIIIIIIHIIDDDDD
@HISEQ:969:HM2KJBCX2:2:1102:2012:55996 2:N:0:ACTATGCA
ATTCAGATGGCACCCAACTATCCCTATTAATCATTACGGTGATCCTAGAAACCAACAAAATAGAATCATGCCGTCCTATTTTATTATTCCATGCTAATGTATTCAAGCAAAATGCCTGCTTTAAACACTCTAATTTTTTCAAAGTAAAGGTCCTGGTTCCCCGCGACACCCAATTAAGGGCATTGCGGTTCTCCAGAAGGTGAGAAATTGACTACACCAGTTCATACCCCTTAAGGCACGACCGATGTGTCAATCCCGAAATTCAACTACGAGCTTTTTAACTGCAACAACTTTAATATACGCTATTGGAGCTGGAATTACCGCGGCTGCTGGCACCAGACTTGCCCTCCAA
+
DDDDDIIIIEHIIIIIIIIIIIIIIIIIIIIIGIIIIIIIIIIHHIIIIIIIIIIIIIIHIIIIIIIIIHHIGIIIIIIIIIIIIIIIIHIHHIIIIIIIIHIIIIIIHIHIIIIIIIIIIIIHHIHIIIIIIIIIIIIIIHIIIIIIIIIIHHHHIIIIIIHIIIIHIIIIIIIIIIIIHEHIHIIIIIIIIIIIIIIIIIIIIIIIIIIIIIIIIIIIIIIIIHIIIIIIIIIIIIIIIIIIII=IIIHIHIIIIHIIIIIIIIIIIIIIIIIIIIIIIIIIIIIIIHIIIIIIIIIIIIIIIIIIIIIIIIIIIIIIIIIIIIIIIIIIIIIIIIIIIIIIIIIDDDDD
@HISEQ:969:HM2KJBCX2:2:1102:12799:55627 2:N:0:ACTATGCA
ATTCAGATGGCACCCAACTATCCCTATTAATCATTACGTCAATCCTAGAAACCAACAAAATAGGATCGAACGTCCTATTTCATTATTCCATGCTAATGTATTCAAGCGTTAGCTTGCTTTAAACACTCTAATTTTTTCAAAGTAACAGTCCAAATTCCCCGCAACACCAAATTAATGGCATTACGGATCATCAGGAAGGAGGAATCAGTGAGACCAGTACATACCAGAGGCATGACCAATCTACTAACCCCGAAATTCAACTACGAGCTTTTTAACTGCAACAACTTTAATATACGCTATTGGAGCTGGAATTACCGCGGCTGCTGGCACCAGACTTGCCCTCCAA
+
D@DDDIIIIE@HHGEHIIEHHHHIIIIIIIIHFHIIIIIIIIH@EHHIHIHGEHHHHGHIHHGHHIHIHHIGIIHHHIHH@HHHIIIIHHHHHHHIHHIIIIIIIIHIIIIIIIHIHIIIHIIHHHFIIHHHIIIIHIIIIIIIIIIIIIIIIIIHIIIIIIIHGHHHIIIIIIHIIIIIIIIIIIIHHIIIHGIHIIIHHIIIIIIIIIIIIHIIHIIIIIIHIIIIIIIIIIIGIIIHIIIHHHIIIIIIIIIHHIIIIIIIIIIIIIHIIIHIIIIIIIIIIIIIIIHIIIIIIIIIIIIIIIIIIIIIIIIIIIIIIIIIIIIIIIIIIIIIIIIIIDDDD@
@HISEQ:969:HM2KJBCX2:2:1102:11747:55224 2:N:0:ACTATGCA
ATTCAGATGGCACCCAACTATCCCTATTAATCATTACGGTGATCCTAGAAACCAACAAAATAGAACCATGCCGTCCTATTCTATTATTCCATGCTAATGTATTCGAGCAAAAATGCCTGCTTTAAACACTCTAATTTTTTCAAGGTAAAGGTCCTGGATCCGCAAGACACCCAATTAAGGACATCAAGTTTCTCCAGAAGGTGAGAAATCAACAGCGACAGTTCATACCCCTTAAGGCATGACCATCACGTCAATCCCGAAATTCAACTACGAGCTTTTTAACTGCAACAACTTTAATATACGCTATTGGAGCTGGAATTACCGCGGCTGCTGGCACCAGACTTGCCCTCCAA
+
DDDDDIIIIIIHHIIIIIIIIIIIIIIIIIIIIIIIIEHIIIIHHIIIIIIHIIIIIIIIIIIIIIIHHDHHHEHHIIGHHIIIHIGHHIEHHEHIIIIIHHHIIHHHIIIIIIIIIIIIHHIHIIIIIHHHHIHIIIIIHIIIIIIIIIIIGIIIIIIIIIIIIIIIIIIIIHIIIIIIIIIIIIIIIIIHIIIIIIIIIHIIIIIIIIHIIIIIIIIIIIIIIIIIIIIIIIIIIIIIIIIIIIIIIIIHIIIIIHIIIHIIIIIIIIIIIIIIIIIIIIIIIIIIIIIIIIIIIIIIHIIIIIIIIIIIIIIIIIIIIIIIIIIIIIIIIIIIIIIIIIIIIIIIDDDDD
@HISEQ:969:HM2KJBCX2:2:1102:6792:55530 2:N:0:ACTATGCA
ATTCAGATGGCACCCAACTATCCCTATTAATCATTACGTCAATCCTAGAAACCAACAAAATAGGATCGAACGTCCTATTTCATTATTCCATGCTAATGTATTCAAGCGTTAGCCTGCTTTAAACACTCTAATTTTTTCAAAGTAACAGTCCTGTTTCCCTGCAACACCAAATTAATGGCATTACAGTTCTTCAGAAAGGAGGAATCAGCTAAGCCAGTGCATACCAGTGGCACGACCAACCTGCTGACCCCGAAATTCAACTACGAGCTTTTTAACTGCAACAACTTTAATATACGCTATTGGAGCTGGAATTACCGCGGCTGCTGGCACCAGACTTGCCCTCCAA
+
DDDDDIIIIHIHIIIIIIIIIIIIIIIIIHIIIIIIIIIIIIIIIHIIHIHIHIIIIHIIHIIHHIIIHIIIIHHIIIHHIIIIIIIIGHIGIIGIIIIIHHHIIHIIIIIHIHIIIHIIIIIHIIIHHHHHHHIIIIIIHIIHIIIIIIIHIIHIHIHHIIIIIIIIIIIIIIIIIIIHHIIIIIIIHIIIIIIIIIIHHIIIHIIIIIIIIIIIHIIIHIIIIIIIHGIIIIIIIHHIIHIHHIIHIHHIIIIIIIIIIIIIIHIIIIIIIHHIIIIIIIIIIIIIIIIIHIIIIIIHIIIIIIIIIIIIIIIIIIIHHIIIIIIIIIIIHHIIIIHHHDDDDD
@HISEQ:969:HM2KJBCX2:2:1102:11499:56674 2:N:0:ACTATGCA
ATTCAGATGGCACCCAACTATCCCTATTAATCATTACGTCAATCCTAGAAACCAACAAAATAGGATCAAACGTCCTATTTCATTATTCCATGCTAATGTATTCAAGCGTTAGCCTGCTTTAAACACTCTAATTTTTTCAAAGTAACAGTCCTGTTTCCCTGCAACACCAAATTAATGACATTACAGTTCTTCAAGAAGGAGGAACCAGTAAAGCCAGTACATACCAGAGGCACGACCAACCTACTAATCCCGAAATTCAACTACGAGCTTTTTAACTGCAACAACTTTAATATACGCTATTGGAGCTGGAATTACCGCGGCTGCTGGCACCAGACTTGCCCTCCAA
+
DCADDHIIIIHIIIIIIIIIIIIIIHHHIIIIIIIIIIIIIIIIIIIIIIIIIIIIIIIIIIHIIGIIIIIIHIIIGIIIIIIIIIHIIIHIIIIIIFGIHFHHIGFHFHHGHIIIIIHIIIIIIIIIIIIIIIHIIIHHIHHIIIIIIHIIIIIIIIIHIHIIIEHIHIHHHHCHFGHIIIII;HHGCEF?EHGHGHDCCDHFHCC@FGHFCEDF?77FCCGH?8<A/CH5?EH<DHIIHG?GCEH4IIIIIIIIHIIHIHHIIIIIIIIIIHHIIIIIIIIIIIIIIIIIIIIIIIIIIIIIIIIIIIIIIIIIIIIIIIIIIIIIIIIIIIIIIIIIIDDDDD
@HISEQ:969:HM2KJBCX2:2:1102:11711:54031 2:N:0:ACTATGCA
ATTCAGATGGCACCCAATATCCCTATTAATCATTACGGTGGTCCTAGAAACCAACAAAATAGAACCATGCCGTCCTATTTTATTATTCCATGCTAATGTATTCAAGCAAAAATGCCTGCTTTAAACACTCTAATTTTTTCAAAGTAAAGGTCCTGGTTCCCCGCGGCATCCAATTAAGGACATCGCGGTTCTCCAGAAGGTGAGAAATTGACTGCACCAGTTCATACCCCGTGAGGCACGACCGATGCGCCAATCCCGAAATTCAACTACGAGCTTTTTAACTGCAACAACTTTAATATACGCTATTGGAGCTGGAATTACCGCGGCTGCTGGCACCAGACTTGCCCTCCAA
+
DDDDDIIIIIIIIIIIIIIIHIIIIIIIIIIIIIIIIHHIIIIIIHIIIIIHIIIIIIIIGHIIIIIIIIGHHHIIIIGHIIIIIIIIIHHEEIIHIHHIIGIIIHHIIIIIIIIHIIIIIHIHHHIIIIIIIIHIIIIIHIHIIIIIIIIIIIHHHHHIIIIIHIIIIIIIIIIIIIIIIIIIIIIIIIIIHIIIIIIIIIIIIIIIIIIIIHIIIHIIIIIIHHIIIIIIIIIIIIIIIIIIIIIIIHHIIIIIIIIIIIIIIIIIIIIIIIIIIIIIIIIIIIIIIIIIIIIIIIIHIIIIIIIIIIIIIIIIIIIIIIIIIIIIIIIIIIIIIIIIIIIIIIIDDDDD
@HISEQ:969:HM2KJBCX2:2:1102:17914:57430 2:N:0:ACTATGCA
ATTCAGATGGCACCCAACTATCCCTATTAATCATTACGTCAATCCTAGAAACCAACAAAATAGGATCAAACGTCCTATTTCATTATTCCATGCTAATGTATTCAAGCGTTAGCCTGCTTTAAACACTCTAATTTTTTCAAAGTAACAGTCCTGTTTCCCTGCAACACCAAATTAATGACATTACAGTTCTTCAAGAAGGAGGAACCAGTAAAGCCAGTGCATACCAGAGGCACGACCAACCTACTAATCCCGAAATTCAACTACGAGCTTTTTAACTGCAACAACTTTAATATACGCTATTGGAGCTGGAATTACCGCGGCTGCTGGCACCAGACTTGCCCTCCAA
+
DDDCDIIIIHIHIIIIIIIIIIIIIIGIIIIIIIIIIIIIIIIIIIIIIIIIIIIIHIIIIIIIIIIIIIIGIIHIIIIIIIIIIIIIIIHIHIIIIIIIIIIIIIIHIIIIIIIHIIIIIIIIIIIIIIIIIIIIIIIIIIIIIIIIHIIIIIIIIIHIHIIIIIIIIIIIIIIIIIIIIHIIIIIIHIIIIIIIIIIIIIIIIIIIIIIIHIIIIIIIIIIIIIIIIIIIIIIIIIIIIIIHHIIIIIIIIIIIIIIIIHHIIIIIIIIIIIIIIIIIIIIIIIIIIIIIIIIIIIIIHIIIIIIIIIIHIIIHIIIIIIIIIIIHIIIIIIIIIIIIIDDDDD
@HISEQ:969:HM2KJBCX2:2:1102:3291:58994 2:N:0:ACTATGCA
ATTCAGATGGCACCCAACTATCCCTATTAATCATTACGGTGGTCCTAGAAACCAACAAAATAGAATCATCCGTCCTATTTTATTATTCCATGCTAATGTATTCAAGCAAAATGCCTGCTTTAAACACTCTAATTTTTTCAAAGTAAAGGTCCTGGTTCCCCGCGGCACCCAATTAAGGACATCGCGGTTCTCCAGAAGGTGAGAAATTGACTACACCAGTTCATACCCCTTAAGGCACGACCGATGTGTCAATCCCGAAATTCAACTACGAGCTTTTTAACTGCAACAACTTTAATATACGCTATTGGAGCTGGAATTACCGCGGCTGCTGGCACCAGACTTGCCCTCCAA
+
DDDDDIIIIGIIIIIHIIIIIHIIHIIIIIIIIIIIHIIIIIIHIIIIIIIIIIIIIIGIIIIIIIIIIIHHHIIIIIIIIIIHHHIIHIGHEHHGIIIIIHIHHIIIIIIIIHIIHIHHIIIIIGIIIIIIIIIHIIIHHIIIIHHHIIIIHIIHIIIIIHHEHHIHHIIIIIIIIIIIIIIGIIIIIIIIIIHIIIIIIIIIIIIIIIIIIHHIIIIIIIIIIIIIIIIIIIHIIIIIIIIIIIIIIHIHHIIIIIIIIIIIIIIIIIIIIIIIIIIIIIIIIIIIIIIIIIIIIIIIIIIIIIIIIIIIIIIIIIIIIIIIIIIIIIIIIIIIIIIIIIIIIIDDDDD
@HISEQ:969:HM2KJBCX2:2:1102:5640:59973 2:N:0:ACTATGCA
ATTCAGATGGCACCCAACTATCCCTATTAATCATTACGTCAATCCTAGAAACCAACAAAATAGGTTTGAACGTCCTATTTCATTATTCCATGCTAATGTATTCAAGCAAATGCCTGCTTTAAACACTCTAATTTTTTCAAAGTAACAGTCCTGTTTCCCTGCAACACCAAATTAATGACATTACAGTTCTACAGAAAGGAGGAATCAGCGAGACCAGTTCATACCAGTGGCACGACCAGCCTGCTGACCCCGAAATTCAACTACGAGCTTTTTAACTGCAACAACTTTAATATACGCTATTGGAGCTGGAATTACCGCGGCTGCTGGCACCAGACTTGCCCTCCAA
+
DDDDDIIIIHIIIIIIIGHIIIIIIIIIIIIHIIIIHGHIIIIIIIIIIIIHHHIIIIHIIIIIIIIHIIIGHIIIIIIIHHHHIIHFHHHHHHIIIHHIIHHIIIIIIHIIIIIIIHHHHHHIHIIHHHIIIIIHHHIIIIIIIIIIIIIIIIIIIIIIIIIIIIIIIIIIHIIIIIIIIIIIIIIHHIIIIIIIIIIIIIIIIIIIIIHIIIIIIIIIIIIIIIIIIIIIIIIIIIIIIIHFDIIIIIIIIIIIIIIIIIIIIIIIIIIIIIHIIIIIIIIIIIIIIIIIIIIIIIIIIIIIIIIIIIIIIIIIIIIIIIIIIIIIIIIIIIIIIIIIIDDDDD
@HISEQ:969:HM2KJBCX2:2:1102:18181:59748 2:N:0:ACTATGCA
ATTCAGATGGCACCCAACTATCCCTATTAATCATTACGTCAATCCTAGAAACCAACAAAATAGGATCGAACGTCCTATTTCATTATTCCATGCTAATGTATTCAAGCGTTAGCCTGCTTTAAACACTCTAATTTTTTCAAAGTAACAGTCCTAACTCCCCATGACACCAAATAAATGAAATCATGGTTCGTCAGAAGGGAGAAATCAATGATACCAGTACGTACCAGAGGCACGACCGATATATTGATCCCGAAATTCAACTACGAGCTTTTTAACTGCAACAACTTTAATATACGCTATTGGAGCTGGAATTACCGCGGCTGCTGGCACCAGACTTGCCCTCCAA
+
ADDDDIIIIHIIIIGIIIIIHIIIIIIIIIIIGHIIIIIIIIIHHIIIIIIIIIIIIIHIIHHIHHHEHHIHIIIHIHIHIIHIIIIIHIIIIH?EIIHIIIIIIIIIIHHIIHIIHHHHIIIHHIIIIIIIIIHHIIIIIIIHIIIHHHHEHHHEIIHIIHHGHIGIIIHIIIIFHIIIIIIIIIIHHIEIIIIIIIIIIIIIIGIIIIIHIHIHIHIIIIIIIIIIIIIIIIIIIHEEIIIIIIIIHIIIIHIHIIIIHHIIIIIIGIIIHHIIIIIIIIIIIHHHIIIIIIIIIIIIIIIIIIIIIIIIIIIIIIIIIIIIIIIIIIIIIIIIIIIIIDDDDD
@HISEQ:969:HM2KJBCX2:2:1102:20158:59497 2:N:0:ACTATGCA
ATTCAGATGGCACCCAACTATCCCTATTAATCATTACGGTGATCCTAGAAACCAACAAAATAGAACCATGCCGTCCTATTTTATTATTCCATGCTAATCTATTCAAGCACAAGCCTGCTTTAAGCACTCTAATTTTTTCAAGGTAATAGCTCTGCTTCCCCAACGCACTAACTTAATAGCATGATGGTTATTCAGAAGGTAGGAATTCATCAGGCCAGTACGGACAGTGAAGCCCGACCAACCGACAAACTCCGAAATTCAACTACGAGCTTTTTAACTGCAACAACTTTAATATACGCTATTGGAGCTGGAATTACCGCGGCTGCTGGCACCAGACTTGCCCTCCAA
+
DDDDDIIIIIHHHHIIHIIIIIIIIIIIIHIIIIIIIFIIIIIIIIIEHHHEHIIIIIIIIIHIIEHHEF@GHHHHHIIIHIIHIII@<FC@?CHHIEHIIHHIHHHIIIIIGGHIIHIHIIHIIIIIIIIIIIIIIIIIIIIIIIHHIIIIHHHGHIIIIIIIIHIIIIIIIIIIIIIIGIIIIIIIIHHHHIIIIIIIII;IIIIIIIIIIIIIIIIIII1IIIIIIIIIIIIIHIIIIIIIIHHIIGIIHIIIIIIIIIIIIIIIIIIIIIIIIIIIIIIHIHIIIIIIIHHHIIIIIIIIIIIIIIIIIIIIIIHHIIIIIIIIIIIIIIIIIIIIIIIDDDDD
@HISEQ:969:HM2KJBCX2:2:1102:3453:59867 2:N:0:ACTATGCA
ATTCAGATGGCACCCCAACTATCCCTATTAATCATTACATCGATCCTAGAAACCAACAAAATAGAATCGGATGTCCTATTTCATTATTCCATGCTAATGTATTCAAGCGTGAGCCTGCTTTAAACACTCTAATTTTTTCAAGGTAACAGTCCTAATTCCCCGTAACACCAAATTAATGGCATTACGGTTCTTTAGAAGGTGAGAAATCAATGATAACAGTGCATACCAACGGCATGACCGAAATATTGATCCCGAAATTCAACTACGAGCTTTTTAACTGCAACAACTTTAATATACGCTATTGGAGCTGGAATTACCGCGGCTGCTGGCACCAGACTTGCCCTCCAA
+
DDDDDIIIIHIIIIIIIIIIHIIIIIIIIIIIIIIIIIIIHGIIIIIIIIIIIIIIIHHIIIIIIHIIIIHIIIIIIIIIIHIIIIIIIIIGIIHIIIHHIIHIIIIIIIIIIIIIIIIIIIIIIIIIGHHIIIIIIHGIIIIHIIIIHHGHIIIHIIIIIIIIIIIIIIIIIHIIIIIIIIIIIIHHIHHIIIIIIIIIIIIIIHHHIIIIIIIHIIIIIIIIIHIIIIIIIIIIIIIIIIIIHGFIIIIIIIIIIIIIIIIIIIIIIIIIIIIIHIIIIIIIIIIIIIIIIIIIIGIIIIIIIIIIIIIIIIIIIIIIIIIIIIIIIIIIIIIIIIIIIIIDDDDD
@HISEQ:969:HM2KJBCX2:2:1102:11009:61194 2:N:0:ACTATGCA
ATTCAGATGGCACCCAACTATCCCTATTAATCATTACGTCAATCCTAGAAACCAACAAAATAGGATCAAACGTCCTATTTCATTATTCCATGCTAATGTATTCAAGCGTTAGCCTGCTTTAAACACTCTAATTTTTTCAAAGTAACAGTCCTGTTTCCCTGCAACACCAAATTAATGACATTACAGTTCTTCAAGAAGGAGGAACCAGTAAAGCCAGTACATACCAGAGGCACGACCAACTTACTAATCCCGAAATTCAACTACGAGCTTTTTAACTGCAACAACTTTAATATACGCTATTGGAGCTGGAATTACCGCGGCTGCTGGCACCAGACTTCCCTCCAA
+
CDDDDIIIIIIIIIIIIIIIIIIIIIIIIIIIIIIIIIIIHGHHIIHHIHIIHIIIIIIIIIIIHIIIIIIHIIIIIIIIIIIIIIIGEHIIIIHGIIIIIHIIIIHIIIIIHIIIIIIIIIIIIIIIIIIIIIIIIIIIIIIIIHIIHIIIIIIIIIHIIIIIIHHHIIIIIIHIIIIIIIIIIIIIIIIIIIIIIIIIHIIIIHHIIIIHIIIIIIIIIIIIHHHIIIIIHHHIIIIIHHHHHIIHIIIIIIHHIIIIIIHHIIIIIIHIIIIIIIIIIIIHIGHHIHIIIIIIIIIHHHIIHIIIIIIIIIIIIIIGIIHIIIIIHHIIIIIIIIIIDDDDD
@HISEQ:969:HM2KJBCX2:2:1102:17442:61952 2:N:0:ACTATGCA
ATTCAGATGGCACCCAACTATCCCTATTAATCATTACGTCGATCCTAGAAACCAACAAAATAGAATCAAACGTCCTATTTCATTATTCCATGCTAATGTATTCAAGCGTAAGCCTGCTTTAAACACTCTAATTTTTTCAAAGTAACAGTCCTGATTCCCCACGACACCAAATTAATGACATCGCGGTTCTTCAGAAGGTAGGAACCGATAATGCCAGTGCGTACCGAGGCACGACCAACAATTCGATCCCGAAATTCAACTACGAGCTTTTTAACTGCAACAACTTTAATATACGCTATTGGAGCTGGAATTACCGCGGCTGCTGGCACCAGACTTGCCCTCCAA
+
DDDDDIIIIIIIIIIIIIIIIIIIIIIIIIIIIIIIIIIIIIIIIIIIIIIIIIIIIIIGIHHHHHIHIIIIHIIIIIIIHIIIIIIIIIHHIIIIIIIIIIIIIIIIIIIIIIIIIIIIIHIIIIIIIIIIIIIIIIIIIIIIIIIIIIIIIIIIIIIIIIIIIIIIIIIIIIIIIIIHIIIIIIIIIIIIIIIIIIIIIIIIIIIIIIIIIHIIIIIIIIIIIIIIIIIIIIIIIIIIIHHHIGIIIIIIIIIIIIIIIIIIIIIIIIIIIIIIIIIIIIIIIIIIIIIIIIIIIIIIIIIIIIIIIIIIIIIIIIIIIIIIIIIIIIIIIIIIIIIIDDDDD
@HISEQ:969:HM2KJBCX2:2:1102:3986:62718 2:N:0:ACTATGCA
ATTCAGATGGCACCCAACTATCCCTATTAATCATTACGTCGATCCTAGAAACCAACAAAATAAGATCAAACGTCCTATTTCATTATTCCATGCTAATGTATTCAAGCGCGAGCCTGCTTTAAACACTCTAATTTTTTCAAAGTAACAGTCCTGATTTCCCGCCACACCAAATAAATGGCATAACGGTTCTTCAGAAGGGAGGAATCAGTGACACCAGTACATACCAAAGGCACGACCAGCGTACTGATCCCGAAATTCAACTACGAGCTTTTTAACTGCAACAACTTTAATATACGCTATTGGAGCTGGAATTACCGCGGCTGCTGGCACCAGACTTGCCCTCCAA
+
DDDDDIIIHIHIIGIHIIIHIIIIIIIIHIIIIIHIIHIGGIIHIIHHIIIIGIGIHHIIIIHIHIHIIIIHIHHHIHIHIIIIHIIIIHHHHEHIIIIIIHHIIFHHIIHIHIIIIIIIIHIIIIIIIIHIIIIIIIIHHGHHIIHIIHEHHIHHHIHEIIIIIHHHIHIIIHHIIIIIIIIIIIIHHIIIIIIGIIIIGIIIIIIIIIIIIIIIIIIIIIIIIIIIIIIIIIIIIIIIIIHHHIIIIIHIIIIIIIIIIIIHIIIIIIIIIIIHIIIIIIIIIIIIIIIIIIIIIIIIIIIIIIIIIIIIIIIIIIIIIIIIIIIIHIIIIIIIIIIIIDDDDD
@HISEQ:969:HM2KJBCX2:2:1102:5975:63311 2:N:0:ACTATGCA
ATTCAGATGGCACCCAACTATCCCTATTAATCATTACGTCAATCCTAGAAACCAACAAAATAGGGTCGAACGTCCTATTTCATTATTCCATGCTAATGTATTCAAGCGTTAGCCTGCTTTAAACACTCTAATTTTTTCAAAGTAACAGTCCTGTTTCCCTGCAACACCAAATTAATGGCATTACAGTTCTTCAGAAAGGAGGAATCAGCGAAGCCAGTTCATACCAGTGGCACGACCAACCTGCTGACCCCGAAATTCAACTACGAGCTTTTTAACTGCAACAACTTTAATATACGCTATTGGAGCTGGAATTACCGCGGCTGCTGGCACCAGACTTGCCCTCCAA
+
0<0<<F1<C1F1DGHHIHIIIIIIIIIIIIIHIIIIIIII=EHHFIIIIIIGHIIHHIIIIII?CCG<EHHHHIIIHIIIIIIIIHIIIIIIIHFHIHIIIHIIIIIIIHHHIIIIIHHIIIIIIIIIHFIIIIIIHIIIHIIIIIHIIIIIHIIIIIIIIIIIIIIIIIIIIIIIIHIIIIIHIIIIIIHIH@CIIIIIIHHG@IHH?CIIIIIIIHCIIIIIIHIIIIIIIIIIIIIIHH<FF<IGIIIIIIIIIIIIIIIIHIIIIIIIIIIIIIIIIIIIIHIIIIIIIIIIIIIIIIIIIIIIIIIHIIIIIIIIIIIIHIIIIIIIIIIIIIIIIDDDDD
@HISEQ:969:HM2KJBCX2:2:1102:15775:62967 2:N:0:ACTATGCA
ATTCAGATGGCACCCAACTATCCCTATTAATCATTACGTCAATCCTAGAAACCAACAAAATAGGATCGAACGTCCTATTTCATTATTCCATGCTAATGTATTCAAGCGTTAGCCTGCTTTAAACACTCTAATTTTTTCAAAGTAACAGTCCTGTTTCCCTGCAACACCAAATTAATGACATTACAGTTCTTCAAGAAGGAGGAATCAGTAAAGCCAGTACACACCATTGGCACGACCAACCTACTGACCCCGAAATTCAACTACGAGCTTTTTAACTGCAACAACTTTAATATACGCTATTGGAGCTGGAATTACCGCGGCTGCTGGCACCAGACTTGCCCTCCAA
+
DDDDDIIIIIIIIIIHIIIIIIIIIIIIIIIIIIIIIIIIIHIIHIIHIIHHIIIIIIIIIEHHHIIHIIIHIIIIIIIIIIIIIIHIIGIHHIHIIIHIIIIIIIIIIIIHIIIIHIIIIIHIIIIIIIIIIHIHIIIIIIIIIIIIIHGHIIIIIIIIIIIIIIIHIIIIIIIIIIIIIIIIIIIIIIIIHIIHIIIIIIIIIIIIIIIIIHIIIIIHHIIIHIIIIIIIIIHIIIIIIIHIHIIIIIIIIIIIIIIIIIIIIIIIIIIIIIHIIIIIIIIHIIIIIIIIIIIIIIIHHIIIIIIIIIIIIIIIIIIIIIIIIIIIIIIIIIIIIIIIIDCDDD
@HISEQ:969:HM2KJBCX2:2:1102:15732:63091 2:N:0:ACTATGCA
ATTCAGATGGCACCCAACTATCCCTATTAATCATTACGTCGATCCTAGAAACCAACAAAATAGGTTCGATCGTCCTATTTCGTTATTCCATGCTAATGTATTCAAGCGCGAGCCTGCTTTAAGCACTCTAATTTTTTCAAAGTAACAGTCCTGTTTCCCCGCAACAACAAATTAATGCCATCACGGTTCTACAAGAAGGAGGGACCAGTGAGGCCAGTGCATACCAGTGGCACGACCAACCTACTGGCCCCGAAATTCAACTACGAGCTTTTTAACTGCAACAACTTTAATATACGCTATTGGAGCTGGAATTACCGCGGCTGCTGGCACCAGACTTGCCCTCCAA
+
DDDDBC?FEF?FEHIHIEFHHHHHHHHHFEEGHHHHHIGE<CEHHHHGH?HHCHHGHHHIHIHGH1DEEHH/<FHHHI@CGEFHH@GHCHEGHEH?HHHFHH8HC<HHHGHGHFEHHIHCHHIIIIIIIHIIHHHHHGGCHIIHEHFHGGFHHIHFIIHHHFGHIHEHEHHIHIIIHDIIIIHHIIHIGIHIIIIHIIIHHGHHIHIIIIIH?CHIIHIHIHHIHHIIHIIIIIIGIIIHIHIHHIHDHDHIIHIIIHHIIIIIIHHFHIIIIHIIIIIIHHHEIIIGIHIIHHIIIIIIHIIIIIIIHIIIIIIIIIIIIIIIIIIHHIIHIIIHHIIIIDDDDA
@HISEQ:969:HM2KJBCX2:2:1102:15860:63187 2:N:0:ACTATGCA
ATTCAGATGGCACCCAACTATCCCTATTAATCATTACGTCAATCCTAGAAACCAACAAAATAGGTTCGAACGTCCTATTTCATTATTCCATGCTAATGTATTCAGGCGCTGGCCTGCTTTAAACACTCTAATTTTTTCAAAGTAACAGTCCTGTTTCCCCGCAACACCAAATTAATGGCATTACGGTTCTACAAGAAGGAGGAATCAGCAAGCTAGTACATACCAGTGGCAAGACCAACCTGCTGATCCCGAAATTCAACTACGAGCTTTTTAACTGCAACAACTTTAATATACGCTATTGGAGCTGGAATTACCGCGGCTGCTGGCACCAGACTTGCCCTCCAA
+
DDDDDIIHHIIIIIIIIIIIHIIIIIIIIIIIHIIIIIIIHIIIIIGIIIIHIIIIIHIIIIGHHIIHIIIIHIIIIIIIHHIIIHHIHIIHHIIIIHIIHIIIIIIIHIIIIIHIIHHIHIIIIIIIIIHIIIIIIIIIIIHIIIIIFIIHIHIIIIHIHIIIIIIIIIIHHIIIIIIIIIIIIIIIIIIIIIIIIIIIIIIIIIIIIIIIIHIIIIHIIIIIIIIIIIIIIIIIIIIHIIHHIIIIIIIIIIIIIIIIIIIIIIIIIIHIIHIIIIIIHIIIIHIIIIIIIIIIIIIIIIIIIIIIIIIIIIIIIIIIIIIIIIIIIIIIIIIIIIIIDDDDD
@HISEQ:969:HM2KJBCX2:2:1102:6485:64342 2:N:0:ACTATGCA
ATTCAGATGGCACCCAACTATCCCTATTAATCATTACGTCAACCCTAGAAACCAACAAAATAGGTTCGAACGTCCTATTTCATTATTCCATGCTAATGTATTCAAGCGTTTGCCTGCTTTAAACACTCTAATTTTTTCAAAGTAACAGTCCTGACTCCCCACAACACCAAATTAATGACATCATGGTTCATCAGAAGGGAGAAATCAACGACGCCAGTGCGTACCGAAGGCACGACCGACGTATTGATCCCGAAATTCAACTACGAGCTTTTTAACTGCAACAACTTTAATATACGCTATTGGAGCTGGAATTACCGCGGCTGCTGGCACCAGACTTGCCCTCCAA
+
DDDDDIHHEFHHHIIFHDHFIIHIIIHHEHIHIIIII?FGH=HHGIIHCHHIIIHCGHIIIIG?GEFCCGHHCHHHHIEHIIFIFHHGIIH1FHHEHHIHHFIHHHIIHHIDHHHIIIHHIFEHHHHHHIIHHHFFEHCEIIHHGIHIIHHHHIHHIGIHHIIIHHGHH?HGHEDHFCFHGHHHCIIHHHHGHCEHHHIIHIHIIIIHHHIIIHIIIIGIHFHHIIHHHHHIHDHHIIIGIHIHDGIIIHHG@EIIIHFCHIIIIIHIIIIIIIIIIIHIHHHHHHHHIHIHIHHIHCHGFIIIIIIGIIIIIIIHHIHIGIIHIGIIIHIIIIHGCHHIIDABDD
@HISEQ:969:HM2KJBCX2:2:1102:3169:64820 2:N:0:ACTATGCA
ATTCAGATGGCACCCAACTATCCCTATTAATCATTACGTCAATCCTAGAAACCAACAAAATAGGATCAAACGTCCTATTTCATTATTCCATGCTAATGTATTCAAGCGTTAGCCTGCTTTAAACACTCTAATTTTTTCAAAGTAACGGTCCTGTTTCCCTGCAACACCAAATTAATGACATTACAGTTCTTCAGAAAGGAGGAATCAGCGAAGCCAGTGCATACCAGTGGCACGACCAACCTGCTGACCCCGAAATTCAACTACGAGCTTTTTAACTGCAACAACTTTAATATACGCTATTGGAGCTGGAATTACCGCGGCTGCTGGCACCAGACTTGCCCTCCAA
+
BDDDDIIIIIIIIIIIIIIIIIIIIIIIIIIIIIHIIIIIIIIIIIIIIIIIIIIIIIIIIIIIIIIIIIIIHFHHIIIIIIIIIIIIIIIHIHIIIIIIIIIIIIIIHIIIIIIIIIIIHIIIIIIIIIIIIIIIIIIIIIIIIIIIIIIIIIIIIIIIIIIIIIIIIIIIIIIIIIIIIIIIIIIHIIIIIIIIIIIIIIIIIIIIIIIIIIIIIIIIIIIIIIIIIIIIIIIIIIIIIIIHHIIIIIIIIIIIIIIIIIIIIIIIIIIIIIIIIIIIIIIIIIIIIIIIIIIIIIIIIIIIIIIIIIIIIIIIIIIIIIIIIIIIIIIIIIIIIIIIIDDDDD
@HISEQ:969:HM2KJBCX2:2:1102:8512:66038 2:N:0:ACTATGCA
ATTCAGATGGCACCCAACTATCCCTATTAATCATTACGTCGATCCTAGAAACCAACAAAATAGAATCAAACGTCCTATTTCATTATTCCATGCTAATGTATTCAAGCGTACGCCTGCTTTAAACACTCTAATTTTTTCAAAGTAACAGTCCTGATTCCCCACGACACCAAATTAATGACATCGCGGTTCTTCAGAAGGTAGGAACCAATAATGCCAGTACGTACCGAAGCACGACCAACAATTCGATCCCGAAATTCAACTACGAGCTTTTTAACTGCAACAACTTTAATATACGCTATTGGAGCTGGAATTACCGCGGCTGCTGGCACCAGACTTGCCCTCCGA
+
DDDDDIIIIHIIIIIIIIIIGIIIIIIGIIIIIIIIIFHIIIFHHIIIIIIIIIIIIHIIGIHEHHIIIIIIHIIIIIIHIIIIIHIIIIHIIIIIIIIHHEHIIHIIIIIIIIIIIIIIHHHIIHHIIIIIIIIIIIIHHHIIIIIIIIHIIIIIIIHIIIIIIIIIIIIIIIIIIIHHIIHIIIIGIIIHIIIIIIIIIIIHHHIIIIIIIIIIIIIIIIIIIIIIIIIIIIIIIIIIIIHGIIIIIIIIIIIIIIIIIIIIIIIIIIIIIIIGIIIIIGHIIIIIHIIIIIIIIIIIIIIIIIIIIIIIIIIIIIIIHIIIIIIIIIIHIIIIIIIIDDDDD
@HISEQ:969:HM2KJBCX2:2:1102:20837:65908 2:N:0:ACTATGCA
ATTCAGATGGCACCCAACTATCCCTATTAATCATTACGTCGATCCTAGAAACCAACAAAATAGAATCAAACGTCCTATTTCATTATTCCATGCTAATGTATTCAAGCGTAAGCCTGCTTTAAACACTCTAATTTTTTCAAAGTAACAGTCCTGATTCCCCACGACACCAAATTAATGACATCGCGGTTCTTCAGAAGGTAGGAACCAATAATGCCAGTGCGTACCGAAGCACGACCAACAATTTGATCCCGAAATTCAACTACGAGCTTTTTAACTGCAACAACTTTAATATACGCTATTGGAGCTGGAATTACCGCGGCTGCTGGCACCAGACTTGCCCTCCAA
+
DBDDDIHIHIHIIIIHIIIIIIIIIIIIIIIIIIIIIIIGIIIIHHIIIIIHIIIIIIGIIIHHIIIIIIHHHHHIHH?E@GHIIIIGGIFHHHIIIHIIHHHHHIIIIIIHHHHHIHEHHHHIIIIIIHIIHHGHIIIIHIIIIIIIIIHIIHIIIIIIHIIIIIIHIIIIIIHHGIHHIIIIIIIIIIHIIIIIIIIIIIIIIIIIIIIIHIIIIIIIIIIIIIIIIIIIIHIIIIIIIIIHIIIIIIIIIIIIIIIIIIIIIIIIIIIIIIIIIIIIIIIIIIIIIIIIHIIIIIIIIIIIIIIIIIIIIIIIIIIIIIIIIIIIIIIIIIIIIIIIDDDDD
@HISEQ:969:HM2KJBCX2:2:1102:20803:66188 2:N:0:ACTATGCA
ATTCAGATGGCACCCAACTATCCCTATTAATCATTACTTCGGTCCTAGAAACCAACAAAATAGAACCAAAGTCCTATTCTATTATTCCATGCTAATGTATTCAAGCGAATGCCTGCTTTAAACACTCTAATTTTTTCAAAGTAAAAGTCCTGGTTCCCTGCCGCGCTGAGTAAACAACACGACAGCTCACCAGAAGGTAAGGCCCAGTCAGGACAGTACAAACCCAAAGGCAGACCGTCCAACCGGGCCTAAAATTCAACTACGAGCTTTTTAACTGCAACAACTTTAATATACGCTATTGGAGCTGGAATTACCGCGGCTGCTGGCACCAGACTTGCCCTCCAA
+
DDDDDIIIIIIIIIIIIIIIIIIIIIIIIIIIIIIIIHHIIIIIIIIIIIIIIIIIIHHIIIIIIIIHIIHHHHGIGCGFHIIIIIHIIIEHHIIIIHHHIIHHIIHHHIIIIIHIIIIIIIIIIIIIIHIHHIIIIHIIIIIIIIIHHIIHGIHIIIHIIIIIIIIIIIIIIIIIIIIIIIIIIIIHIIIIIIHIIIIIIIGIIIIIIIIIIIIIIIIIIIIIIIIIIIIIIIIIIIIIIHHFIIIIIIIIIIIIIIIIIHIIIIIIIIIIIIIIIIIIIIIIIIIIIIIIHIIIIIIIIIIIIIIIIIIIIIIIIIIIIIIIIIIIIIIIIIIIIIIIDDDDD
@HISEQ:969:HM2KJBCX2:2:1102:9799:66376 2:N:0:ACTATGCA
ATTCAGATGGCACCCAACTATCCCTATTAATCATTACGTCAATCCTAGAAACCAACAAAATAGGATCGAACGTCCTATTTCATTATTCCATGCTAATGTATTCAAGCGTTAGCCTGCTTTAAACACTCTAATTTTTTCAAAGTAACAGTCCTGTTTCCCTGCAACACCAAATTAATGACATTACAGTTCTTCAAGAAGGAGGAATCAGTAAAGCCAGTACATACCATAGGCACGACCAACCTACTGACCCCGAAATTCAACTACAAGCTTTTTAACTGCAACAACTTTAATATACGCTATTGGAGCTGGAATTACCGCGGCTGCTGGCACCAGACTTGCCCTCCAA
+
DBDDDIHIIGHIHIIIHIFHHIIIIIIIIIIHIIIHIIIHIIIHGIIIIIIIIIIHIC@GHIF?HHECHFFDHHHHFHIIGHIHGFHIIHHHIIIIIIIIIHHHHHHHHHIIHIIIIIIIIHHHIIIIIIIIIIIHGHIIHIIIIIIIIIIIIIIIIHIIIIIIIIHIIIIIIIIIIIIIIIIIIIIIHIIIIIIIII;IIIIIIIIIIIIIIIIIIIIIII<IIIIHH=IIIHHIIIIIIHGHHIIIIHIHIIIIIIGIIIHIHHIIIIIIHIIIIIIIIIIIIHIIIIIIIHIIIIIIHIIIIIIIHIIIIIIIIIIIIIIIIIIIIIHIIIHIIIIIIDDDDD
@HISEQ:969:HM2KJBCX2:2:1102:8554:67240 2:N:0:ACTATGCA
ATTCAGATGGCACCCAACTATCCCTATTAATCATTACGGTGATCCTAGAAACCAACAAAATAGAACCATGCCGTCCTATTCTATTATTCCATGCTAATGTATTCGAGCAAAAATGCCTGCTTTAAACACTCTAATTTTTTCAAGGTAAAGGTCCTGGATCCGCAAGACACCCAATAAAGGACATCAAGTTTCTCCAGAAGGTGAGAAATCAACAGTAACAGTTCATACCCCTTAAGGCATGACCATCACGTCAATCCCGAAATTCAACTACGAGCTTTTTAACTGCAACAACTTTAATATACGCTATTGGAGCTGGAATTACCGCGGCTGCTGGCACCAGACTTGCCCTCCAA
+
DCCDDIIIHIHHIIIIIIIIHIIIIIIIIIIIIIIIIHIIIHIIIIIIIIIIHIIIIIIHIHHHHHHHHIIICHIIIIIHHEHHIGHHIIIIGIIIHIIHHHIIIIIIIIIIIIIIIIIIIIIIIIHIIIIIIIIHHIIHIIIIIIIIIGIIHIIIIIIIHIIIIIIIIIIIIIIIIIIIIIIIIIGIHHHIHFIIIIIIIIIIIIIIHIIIIIHHHHHIHHHHIIIIIIIHHHIIHIIIIHHHIIIIIIHDIIHIIIIIIIIHHHIIIHHIIHIHHIIIIIIIIIIIIIIHIIIHIHHIHIIIIIIIIIIIHIIIIIIIIIIIIIIIIIIIIIIIIIIIIIIIIIIIDDDDD
@HISEQ:969:HM2KJBCX2:2:1102:4447:66866 2:N:0:ACTATGCA
ATTCAGATGGCACCCAACTATCCCTATTAATCATTACGGTGGTCCTAGACCAACAAAATAGAACCAACGTCCTATTCTATTATTCCATGCTAATCTATTCAAGCAAAAGCCCGCTTTAAACACTCTAATTTTTTCAAGGTAATGGTCCTGGTTCCCCGACACACCCAATAAAGGGCATACCGGCTCACCAGAAGGATAGACCCGACAACAGAACAGTACTCGCCAGAGACGGACCGTCCGGTCAGGCCTAAAATTCAACTACGAGCTTTTTAACTGCAACAACTTTAATATACGCTATTGGAGCTGGAATTACCGCGGCTGCTGGCACCAGACTTGCCCTCCAA
+
ADCADHIIHIHIHIIIIIIIIHHIIIIIIIIHIIIIIEHIIIIIIHHIIIIIIIIIIIIIIGIIIIIIIGHDHIIIIHIIICHIIIGHHIIIIIIHHHHGHDGFIIIIIHEHHHIHIIIHIIIIHHIIIIIHHHHIHHFGIIGIIIHFHCHIIIHIIIIIHGHFGGIIHHIIIHIHHHIIIIIIIIIHIHHHIIIIIIIIGIIIIHHHGHHHIHHIIHHIIIIHIIHIHHIIIIIIIIHIIIIIIHGHGIIIIIIHHIGIIHIIIHHIIIIGIIIIHHHIIIIIIIIIIIIHIGIIIHHIIIIIIIIIIIIIHIHIIIHIIIIHIIIIIIHFIIIIIIIDDBDD
@HISEQ:969:HM2KJBCX2:2:1102:5978:67285 2:N:0:ACTATGCA
ATTCAGATGGCACCCAACTATCCCTATTAATCATTACGTCGATCCTAGAAACCAACAAAATAGGATTAACGTCCTATTTCATTATTCCATGCTAATGTATTCAAGCGTTAGCCTGCTTTAAACACTCTAATTTTTTCAAAGTAACAGTCCTGATTTCCCGCAACACCAAATTAATGACATCACGGTTCGTCAAGAAGGAGGAATCAGTAAAGCCAGTACATACCGAAGGCATGACCAACTTACTAACCCCGAAATTCAACTACGAGCTTTTTAACTGCAACAACTTTAATATACGCTATTGGAGCTGGAATTACCGCGGCTGCTGGCACCAGACTTGCCCTCCAA
+
DDDDDIIIIIHIHHIGGHIIIIHIHIIIIHIIIIIFHHIIHHHIIIIIIIHIIGGHIIIIIIHIHIHIIIIIHHIIIGHHHIHIIHIHIIIIIIGIIIIIIIHIIIHIIIIHHIIIHHIIHGIIIHIIIIIIIIHHHIIIIIIIIIIIIIIIIIIHIIIIIIIHIIIIIIHHIHIIIIIIIIIIIHHHHIIIIIIIIIIGIIIIIIIHHIIIIIIIIIIHIHIHIIIIIIIIIIIIIIIIHIHHHEIIIHIIIIIIIIIHHIIIIIHCIIIIHHIIIIIIHHHIIHHIIIIHIIIIIHGIHIIIIHHIIIIHIIHIIIIIIIIIIIIIIIHIIIIIIIIIDDDDD
@HISEQ:969:HM2KJBCX2:2:1102:11170:67860 2:N:0:ACTATGCA
ATTCAGATGGCACCCAACTATCCCTATTAATCATTACGGTGGTCCTAAAACCAACAAAATAGAACCAACGTCCTATTCTATTATTCCATGCTAATCTATTCAAGCAAATGCCCGCTTTAAACACTCTAATTTTTTCAAGGTAATGGTCCTGGTTCCCCGACACACCCAATAAAGGGCATCCCGGCTCACCAGAAGGATAGACCCGACGACAGAACAGTACTCGCCAAAGACGGACCATCCGGCCAGGCCTAAAATTCAACTACGAGCTTTTTAACTGCAACAACTTTAATATACGCTATTGGAGCTGGAATTACCGCGGCTGCTGGCACCAGACTTGCCCTCCAA
+
DCDCDIIIGIHIHIIIIIHIIHIHIIIIIHIIIIIIHIIIHIHIHIIHHIHEHIIHEHIHIIIHHIIIIIIIIIIIIIIIIIHIIIIIHIIHIHIIIIIHIHHIHIIIIHHHIIHHHHHIHIIHHHHIIIIIIHHIIHIIIHHIIGHIIIHHHHGIIIIIIIIIHIEIIIIIIHIIIIHIIIIIHIHHCIIIIIIIIIIIIHIIIIIIIIHIIIHHIIIIIIIIIIIIIHIIIIIIHHHHIIIHIIIIIIIIHIIIIIIHHHIIIIIIIIHIIIIIIIIIIIIIIIIIIIIIHIIIIIIIIIIIIIIIHIIHIIIIIIIIIIIIIHIIIIIHHIIIIIIIDDDDD
@HISEQ:969:HM2KJBCX2:2:1102:8051:68627 2:N:0:ACTATGCA
ATTCAGATGGCACCCAACTATCCCTATTAATCATTACGTCAATCCTAGAAACCAACAAATTAGGTCCACGTCCTAATTCATTTATCCATTGTAATGTATTCAAGCGCGAGCCTGCTTTAAACACTCTAATTTTTTCAAAGTAACAGTCCTGTTTCCCTGCAACACCAAATTAATGACATTACAGTTCTTCAAGAAGGAGGAATCAGTAAAGCCAGTACATACCAGAGGCACGACCAACTTACTAATCCCGAAATTCAACTACGAGCTTTTTAACTGCAACAACTTTAATATACGCTATTGGAGCTGGAATTACCGCGGCTGCTGGCACCAGACTTGCCCTCCAA
+
DDDDDIIIIHIIIIIIIIIIIIIIIIIIIIIIHIIIIIIIIIIIIIIIIH1D1D10DFH111D1111<1011<011<D111<11D1<111111<II9I8I9IIIH3IH:IHH.HC;IGIIH8HIIHF@HHGHHIIIHII9I9IHI9HIII88HHIHIIHIIIIHEHHIHGGHHIGIGGIIIIIGIGIIIIIIGGIGIIGIGIFIHGIIIIIHIIGIHGIGIIIIGIGIIIIGIIIIIGIIIFFIIGGIIGHIIIIIIIIIIIHIIIIIIIIIIIIIIIIIIIIIHIIIIIHIIIIIIIIIIIIIIIIIIIIIIIIIHIIIIIIIIIIIHHIHIIHIIIIDDDDD
@HISEQ:969:HM2KJBCX2:2:1102:1816:69242 2:N:0:ACTATGCA
ATTCAGATGGCACCCAACTATCCCTATTAATCATTACGGTGGTCCTAGAAACCAACAAAATAGAACCATGCCGTCCTATTTTATTATTCCATGCTAATGTATTCAAGCAAAAATGCCTGCTTTAAACACTCTAATTTTTTCAAAGTAAAGGTCCTGGTTCCCCGCGGCATCCAATTAAGGACATCGCGGTTCTCCAGAAGGTGAGAAATTGACTGCACCAGTTCATACCCCGTGAGGCACGACCGATGCGCCAATCCCGAAATTCAACTACGAGCTTTTTAACTGCAACAACTTTAATATACGCTATTGGAGCTGGAATTACCGCGGCTGCTGGCACCAGACTTGCCCTCCAA
+
DCDDDIIIIHIIIIIIIIIIIIIIIIIIIHIGIIIIIIIIIIIIHIIIIHHIGIIIIHIGIIHIIIIIIHFHIIIIIIHHIIHHIIIEHHGHIIHIIIIIIGHIIIIIGIIIIIHIIIHIHIIIHIHIIIIIHHIIIIIIIIIIIIIIIIIIHHIHIHIIHIIIIIHIIIIIIIIIIHIIIIIHIIHHIIIIIIIIIIIIIIIIIIIIIIIIIIIIIHIIIIIIIIHIIIIIIIIIHIIIIIIHIIIIIIHGIIIIIIIIIIIIIHIIIIIIIIIIIIIIIIIIIIIIIIIIIIIIIIIIIIIIIIIIIIIIIIIIIIIIIIIIIIIIIIIIIIIIIIIIIHIIIIIIDDDDD
@HISEQ:969:HM2KJBCX2:2:1102:20531:69013 2:N:0:ACTATGCA
ATTCAGATGGCACCCCACTATCCCTATTAATCATTACATCGATCCTAGAAACCAACAAAATAGAAACGACGTCCTATTCCATTATTCCATGCACGAATATCCAAGCGTGTAAAGCCTGCTTTGAGCACTCTAATTTTTTCAAAGTAAACCTGGCGGCGCCCCAGGACACTCGGTTAAGAGCACCCTGACGCCTCCGCCACACCATTCACGGGCCAATGGGACAGTCGCGCCAAACAGCGGACCGTCCCCTACCCGCCGAGATCCAACTACGAGCTTTTTAACCGCAACAACTTTAATATACGCTATTGGAGCTGGAATTACCGCGGCTGCTGGCACCAGACTTGCCCTCCAA
+
DDDDDIIIIIIIIHIIIIIIIIIIIIHIIIIIIIIIIIIIIIIIHIIIIIIHIIIIIHIIIIHIHIIIIIIIIHIIIIIIIIIIIIIIHIIIIIIIIIHHH<HHIIIHIIIHIIHHHIIIIHIIHIIHHIIIFIHHHHHIHHHHHHHIHIIHHIIHHHIIIEHHGHHHHHHIHHHIHIGHHHIIIIIHIHIIHIHIHIIIIIIIIHHCIIIIIIIII=IHIIHI<IIIIHIIIIIIIIIIIIIIHIIIIHHIIIIIHIIIHIIIIIIIIIIIIIIIIIIIIIIIIIIIIHIIIIIIIIIIIIIIIIIIIIIIIIIIIIIIIIIIIIIIIIIIIIIIIIIIIIIIIIIDDDDD
@HISEQ:969:HM2KJBCX2:2:1102:14181:69775 2:N:0:ACTATGCA
ATTCAGATGGCACCCAACTATCCCTATTAATCATTACGTCGATCCTAGAAACCAACAAAATAGAATCAAACGTCCTATTTCATTATTCCATGCTAATGTATTCAAGCGCGAGCTTGCTTTAAACACTCTAATTTTTTCAAAGTAACAGTCCTGATTTCCCGCGACACCAAATTAATGACATCGTGGTTCGTCAGAAGGGAGAAACCAATAATGCTAGTACGTACAAAGTACGACCGACATATTAGTCCCGAAATTCAACTACGAGCTTTTTAACTGCAACAACTTTAATATACGCTATTGGAGCTGGAATTACCGCGGCTGCTGGCACCAGACTTGCCCTCCAA
+
DDDDDIIIGIIIIIIIHIIIIIIIIIIIIIIIHIHHHIIIIIIIHIIIGIIIIIIIIHHIHIIHIHIIEHIGHIIIIHHHHIIIIIIIEIIIIFHIIIIIIIIIIIIIIIIHHIIIIIIIIIIIHIIIIIIIIIHHIIIIHIHHHIIIIIIIIIIIHHHHIHIHHIIIIIHIIIIIIHIIHHHIIIIIIIIIIHHIIIIIIGIIIIIIIIIIIIIIIIIIIIIIIIIIHHD<HHHIIIIIIIHIIIIIIIIIIIIIIIIIIIIIIIIIIIIIIIIIIIIIIIIIIHIIIIIIIIIIIIIIIIIIIIIIIHIIIIIIIIIIIIIIIIIIIIIHIIIIIIIDDDDD
@HISEQ:969:HM2KJBCX2:2:1102:8458:70593 2:N:0:ACTATGCA
ATTCAGATGGCACCCAACTATCCCATTAATCATTACGTCGATCCTAGAAACCAACAAAATAGAATCAAACGTCCTATTTCATTATTCCATGCTAATGTATTCAAGCGTGAGCCTGCTTTAAACACTCTAATTTTTTCAAAGTAACAGTCCTGATTTCCCACAACACCAAATAAATGACATCATGGTTCGTCAGAAGGGAGAAACCAACAATGCCAGTACGTACCGAGGCACGACCGACATGATGGTCCCGAAATTCAACTACGAGCTTTTTAACTGCAGCAACTTTAATATACGCTATTGGAGCTGGAATTACCGCGGCTGCTGGCACCAGACTTGCCCTCCAA
+
DDDDDIIIIIIIIIIIIIIIIIIIIIIIIIIIIIIIIHIIIIIIHIIIIIIIIIIIHIIIIHIIIIHIIIIGHHIIIGIIIIIIIIIIIIIIIGIIIIIIIIIIIIIIIIIIIIIIIIIIIHIIIIIIIIIHIIIHIIHIIIIIIIIIIIIIHIIIIIIHHIIIIIIIIIIIIIHHIIIIIIIIIIIIIIIIIIIIIIIIIIIIIIIIIIIIIIIIIIIIIIIIIIIIIIIIIIIIIIIIIHEIIIIIIIIIIIIIIIIIIIIIIIIIIIIIIIIIIHIIIIIIHIIIIIIIIIIIIIIIIIIIIIIIIIIIIIIIIIIIIIIIIIIIIIIIIIIIIIIDDDDD
@HISEQ:969:HM2KJBCX2:2:1102:6022:71632 2:N:0:ACTATGCA
ATTCAGATGGCACCCAACTATCCCTATTAATCATTACGGTGATCCTAGAAACCAACAAAATAGAACCATGCCGTCCTATTCTATTATTCCATGCTAATGTATTCGAGCAAAAATGCCTGCTTTAAACACTCTAATTTTTTCAAGGTAAAGGTCCTGGATCCGCAAGACACCCAATTAAGGACATCAAGTTTCTCCAGAAGGTGAGAAATCAACAGCGACAGTTCATACCCCTTAAGGCATGACCATCACGTCAATCCCGAAATTCAACTACGAGCTTTTTAACTGCAACAACTTTAATATACGCTATTGGAGCTGGAATTACCGCGGCTGCTGGCACCAGACTTGCCCTCCAA
+
DDD?DIIGHIIIIHHIHHIHIIIIHFHIIGIHIIIIIIIIIIGIIIIIIIHHGHGHHHHHHHFHHIIHIHHGIHHIIIGIIIIHIIEC?EHEHCGFHIE@?DEFHHIIIIHIIHIIIIIHFHFGEFHIIHHHIHIIIIHIIIIIIIIFGIIIIIHHHEHHIIIIIIIIIIIIIHIIIIIIIIIIIIIHEHHHIHIIIHIIHIIHGFHHFHHIIIIHFIIIIIIIIHIIIIIIIIIIIIHGIIIIIHIIIIHGIIIIIIHHIIIIIIIHIIIIIIIIIIIIIIIIIIIIHGIIIIIIIIIIIHIIIIIIIIIIIIIIIIIIIIIIIIIIIIIIFIIIIIIIIIIIIIIIDDDDD
@HISEQ:969:HM2KJBCX2:2:1102:14197:71804 2:N:0:ACTATGCA
ATTCAGATGGCACCCAACTATCCCTATTAATCATTACGTCAATCCTAGAAACCAACAAAATAGGATCAACGTCCTATTTCATTATTCCATGCTAATGTATTCAAGCGCGAGCCTGCTTTAAACACTCTAATTTTTTCAAAGTAACAGTCCTGATTCCCCACCACACCAAATTAATGACATGATGGTTCGTCAGAAGGTAGGAATCAGTAACACCAGTACGTACCGAAGGCACGACCAACTTGCTGACCCCGAAATTCAACTACGAGCTTTTTAACTGCAACAACTTTAATATACGCTATTGGAGCTGGAATTACCGCGGCTGCTGGCACCAGACTTGCCCTCCAA
+
DCDDDHIIHIIIIHIIIIIIIIIIIIIIIIIIIIIIIIIIIIIIIIIIIIIIIIIIIIIIIIIIIIIIIIHEHIHIIIIIIIIIHHHHIIIHIIIIIIIIIIIIIIIIIIIIIIIIIIIHIHIIIIIIIIIIIIIIIIIIIIIIIIIIIIIIHHIIIIIIIIIIIIIIIIIIIIIIIIIIIIIIIIIIIIIIIIIIIIIIIIIIIIIIIIIIIIIHIIIIIIIIIIIIIIIIIIIIIIIIIIHFIIIIIIIIIIIIIIIHHHIIIIIIIIIIIIIIIIIIIIIIIIIIIIIIIIIIIIHIIIIIIIIIIIIIIIIIIIIIIIIIIIIIIIIIHIIIIIHIDDDDD
@HISEQ:969:HM2KJBCX2:2:1102:11733:72408 2:N:0:ACTATGCA
ATTCAGATGGCACCCAACTATCCCTATTAATCATTACGTCAATCCTAGAAACCAACAAAATAGGATCAAACGTCCTATTTCATTATTCCATGCTAATGTATTCAAGCGTTAGCCTGCTTTAAACACTCTAATTTTTTCAAAGTAACAGTCCTGTTTCCCTGCAACACCAAATTAATGACATTACAGTTCTTCAAGAAGGAGGAACCAGTAAAGCCAGTACATACCAGAGGCACGACCAACCTACTAATCCCGAAATTCAACTACGAGCTTTTTAACTGCAACAACTTTAATATACGCTATTGGAGCTGGAATTACCGCGGCTGCTGGCACCAGACTTGCCCTCCAA
+
DDDDDIIHIGIIIEHIGIIIIIIIIHHHIIIIIHIIICHHHHIGHIIIIIIHHHHIIEHHHHHHI?HHIIIIHIGHHHHHIHEEHHHIIIIIHFHHIIIIIHHIIHHGDGEIIIHHIIIIHHEHIIHHHIIIHIHIHIIIHIIIIHIIIIHIHHIIHIIIIIIHIIIHIIHEGIIIHGHHHHIHIIIHIIIIGIIIIIIIIHIIIIIHHIIIIHIIIIIIIIIIIIHHIIIIIIIHHHHIHHHGDHHIIIIIIHFGIHHEIHEHIHIIIIIIIHHIIHIHIIIIIIIIIIIGIIIIIIIIIIIIIIIIIIIIIIIIIIIIIIIIIIIIIIHHIHIIIIIGIDDDDD
@HISEQ:969:HM2KJBCX2:2:1102:7214:72975 2:N:0:ACTATGCA
ATTCAGATGGCACCCAACTATCCCTATTAATCATTACATCGATCCTAGAAACCAACAAAATAGAATCGGATGTCCTATTTCATTATTCCATGCTAATGTATTCAAGCGTGAGCCTGCTTTAAACACTCTAATTTTTTCAAGGTAACAGTCCTAATTCCCCGTGACACCAAATTAATGGCATTACGGTTCTTTAGAAGGTGAGAAATCAATAATATCAGTACATACCAACGGCATGACCGAAACATTGATCCCGAAATTCAACTACGAGCTTTTTAACTGCAACAACTTTAATATACGCTATTGGAGCTGGAATTACCGCGGCTGCTGGCACCAGACTTGCCCTCCAA
+
DDDDDIIIIHHIIHIHHIIIIHIIIIIIIIIIIIIIIIIIIIIIIHHHHIIEHHIIIIIIIHHHHIIIHIHCHIIIIICHHIIHIIIHHIHI?HHHIIIHIIIIIIIHIHHHIIHHHIHIIIIIIIIHIIIIIIIHHHHIIIIIIIIIIIIIIIIIHHGIIIIIHIHEIIIHHIHHHIGIIIIIIIIIHIIIIIIIIIIHIIIIIIIIHIIIIHHIIIHIHIIIIIII<IIIIIGIGHIIIIIHHGIHIIGIIIIIIIIIIHIIIGIIIIIHIIIHIIIIIIGIHIIHIIIIGIIIIIIIIIIIIIIIIIIIIIIIIIIIIIIIIIIIIIIIIIIIIIIIIIDDDDD
@HISEQ:969:HM2KJBCX2:2:1102:5923:73045 2:N:0:ACTATGCA
ATTCAGATGGCACCCAACTATCCCTATTAATCATTACGTCGATCCTAGAAACCAACAAAATAGGGTCAAACGTCCTATTTCATTATTCCATGCTAATGTATTCAAGCGTGAGCCTGCTTTAAACACTCTAATTTTTTCAAAGTAACAGTCCTGATTCCCCGCGACACCAAATTAATGACATCACGGATCTTCAGAAGGGAGAAACCAGTGACACCAGTGCATACCAAAGGCATGACCAGCGTACTGATCCCGAAATTCAACTACGAGCTTTTTAACTGCAACAACTTTAATATACGCTATTGGAGCTGGAATTACCGCGGCTGCTGGCACCAGACTTGCCCTCCA
+
DCDDDIIIIIIIIHIICHHIIIIIIIIIIIIIIIIIIIIIIHIIIIIIIIIIIIIGIIIGIIHIIIIIIIIIHHHHIHHIHHIIIHHIIHHIGHIIIIIIHHHHIIIIIIIIIIIIIIHHHIIIIHIIHIIIIIHIIIIIIIHIIIIHIIIIIIIIIIIIIIIIIIIIIIHHIHIIIHIIIIIIIIGIIIIIIIIIIIIIHIIIIIIIIIHIIIIIIIIIIIIIIIIHIIIIIIIIIIGHIIHHIHHHHIIIIIIIHHHGHIHIIIIIIIIHIHHHIIIIIIIHHIIIIIIIHHIIIIIIIIIIIIHIIIIIIIIIIIIHHIIIHIIIIIIIHIIIIIIIDDDDD
@HISEQ:969:HM2KJBCX2:2:1102:1875:72593 2:N:0:ACTATGCA
ATTCAGATGGCACCCAACTATCCCTATTAATCATTACGTCGATCCTAGAAACCAACAAAATAGAATCAAACGTCCTATTTCATTATTCCATGCTAATGTATTCAAGCGCGAGCTTGCTTTAAACACTCTAATTTTTTCAAAGTAACAGTCCTGATTTCCCATGACACCAAATTAATGACATCGTGGTTCGTCAGAAGGGAGAAACCAATAATGCTAGTACGTACAAAGTACGACCGACATATTAGTCCCGAAATTCAACTACGAGCTTTTTAACTGCAACAACTTTAATATACGCTATTGGAGCTGGAATTACCGCGGCTGCTGGCACCAGACTTGCCCTCCAA
+
DDDDDIIIIIIIIIIIIGIIIIIIIIIIIIIIIIIIHIIIIIIIIIIIIIHHIIIIIIHIIIIIIIIIIIIIICHIIIHIIIIIIIIIIIIIHIIIIIIIIIIIIHIIIIIIIHIIIIIIIIIIIHHIHIIIIIIIIIIIIIIIIIIIIIIIIIIHIIIIIIIIIIIHIHHHHIHIIIIHCHIIIIIIIIIIIIIIIIIIIIIIIIIIIIIHHIIIIIIIIHIIIIIIIIIIIIIIIIHFHIIHIIIIIHIIIIIIIIIHIIIIIIIIIIIIIIIIIIIIIIIHHHIIIIIIIIIIIHIIIIIIHIIIHIIIIIGIIIIGIIIIIIIIIIIIIIIIIIIDDDDD
@HISEQ:969:HM2KJBCX2:2:1102:11073:72935 2:N:0:ACTATGCA
ATTCAGATGGCACCCAACTATCCCTATTAATCATTACATCGATCCTAGAAACCAACAAAATAGAATCGGATGTCCTATTTCATTATTCCATGCTAATGTATTCAAGCGTGAGCCTGCTTTAAACACTCTAATTTTTTCAAGGTAACAGTCCTAATTCCCCGTGACACCAAATTAATGGCATTACGGTTCTTTAGAAGGTGAGAAATCAATAATATCAGTACATACCAACGGCATGACCGAAACATTGATCCCGAAATTCAACTACGAGCTTTTTAACTGCAACAACTTTAATATACGCTATTGGAGCTGGAATTACCGCGGCTGCTGGCACCAGACTTGCCCTCCAA
+
DDDDDIIIIIIIIIIIIIIIIIIIIIIIIIIIHIIIIIIIIIIIHIIIIIIIIIIIIIHIIIIIIIIHIIIIIIIIIIIIIIIIIIHIIIHIIIIIIIIIIHIIIIIIIIIIIIIIIIIIIIIIIIIIIIIIIHIIHIIIIIIIIIIIIIIIIIIIIIIIIIIIIIIIIIIIIIIIIIIIIIIHIIIIHHIIHIIIIIIIIIIIIIIIIIIIIIIIIIIIIIIIHIIIIIIIIIIIIIIIIIIIHIIIHGIIIIIIIIIIIIHIIIIIIIIIIIIIIIIIIIIIIIIIIIIIIGIIIIIIIIIIIIIIIIIIIIIIIIIIIIIIIIIIIIIIIIIIIIIIIIDDDDD
@HISEQ:969:HM2KJBCX2:2:1102:4281:73603 2:N:0:ACTATGCA
ATTCAGATGGCACCCAACTATCCCTATTAATCATTACGTCGATCCTAGAAACCAACAAAATAAAATCAAACGTCCTATTTCGTTATTCCATGCTAATGTATTCAAGCGTGAGCCTGCTTTAAACACTCTAATTTTTTCAAAGTAACAGTCCTGATTCCCCAAAACACCAAATTAATGGCATTATGATTCGTCAGAAAGGAGAAACCAATAATACCAGTACGTACAAAAGCACGACCAGTAAACCGGTCTCGAAATTCAACTACGAGCTTTTTAACTGCAACAACTTTAATATACGCTATTGGAGCTGGAATTACCGCGGCTGCTGGCACCAGACTTGCCCTCCAA
+
CDDCDIIIIIIIIIIIIIIIIIIIIIIIIIIIIIIIHIIIIIIIIIIIIIIIIIIIIIHIIIIIIIIIIIIIIHIIIHIIIIIIIIIIHIHIIIIIIIIIIHHIIHIHHIIIGIIHIIIIIIHIIIIIIIIIIHIIHHIIIIIIIHIHHHIIIIIHHIGIIIHIHIHIIIIIIIIHIIIIHIIIIIIIIIHIIIIIIIIHHIIIHFIIIIIIIIIIIIIIIIIIIHHIIIIIIIIIIIIHHHHEIIIIIHIIIIIIIIIIIIIIIIIIIIIIIIHIIIIIIHHIIHHHIIIIIIIIIIIIIIIIIIIIIIIIIIIIIIIIIIIIIIIIIIHIIIIIIIIIDDDDD
@HISEQ:969:HM2KJBCX2:2:1102:19225:73365 2:N:0:ACTATGCA
ATTCAGATGGCACCCAACTATCCCTATTAATCATTACGTCAATCCTAGAAACCAACAAAATAGGATCGTCGTCCTATTTCATTATTCCATGCTAATGTATTCAAGCGTTAGCCTGCTTTAAACACTCTAATTTTTTCAAAGTAACAGTCCTGTTTCCCCGTAACACCAACTTAATGGCATTACGGTTCTACAAGAAGGAGGAATCAGCAAAGCCAGTGCATACCAGTGGCACGACCAACTTGCTGACCCCGAAATTCAACTACGAGCTTTTTAACTGCAACAACTTTAATATACGCTATTGGAGCTGGAATTACCGCGGCTGCTGGCACCAGACTTGCCCTCCAA
+
DDDDDIIIIIIIIIIIIIIIIIIIIIIIIIIIIIIIIIIIIIIIIIIIIIIIIIIIIIIIIIIIIIIHHIIIIIIIIIIIIIIIIIFHIIIIGIIIIIIIIIHIHIIIIIIIIIIIIIIIIIIIIIIIIIIIIIIIIIIIIIIIIIIHIIIIIIIIIIIIIIIIIIIIIIIIIIIIIIIIIIIIIIIHIIIIIIIIIIIIIIIIIIIIIIIIIIIIIIIIIIIIIIIHIIIIIIIIIIIIIHGHIIIIIIIIIIIIIIIIIIIIIIIIIIIIIHIIIIIIIIIIIIIIIIIIIIIIIIIIIIIIIIIIIIIIIIIIIIIIIIIIIIIIIIIIIIIIIIIIDDDDD
@HISEQ:969:HM2KJBCX2:2:1102:19966:73677 2:N:0:ACTATGCA
ATTCAGATGGCACCCAACTATCCCTATTAATCATTACGTCAATCCTAGAAACCAACAAAATAGGATCGAACGTCCTATTTCATTATTCCATGCTAATGTATTCAAGCGTTAGCCTGCTTTAAACACTCTAATTTTTTCAAAGTAACAGTCCTGTTTCCCTGCAACACCAAATTAATGACATTACAGTTCTTCAGAAAGGAGGAATCAGCGAAGCCAGTACATACCAGTGGCACGACCAACCTGCTGACCCCGAAATTCAACTACGAGCTTTTTAACTGCAACAACTTTAATATACGCTATTGGAGCTGGAATTACCGCGGCTGCTGGCACCAGACTTGCCCTCC
+
DBDDDIIIIHIC<GEFHIIEHHHIIHHHIIHHCHIGIHHHH=HEHIIIIIIIHHIIHGHHIFFH1<1DCHFHHICHHHIICFHIHGC1D1<GHIHIHHHHIIHHHGIIIHIIHGCGHHHGCFIIHIIGIIIIHIIHHHHHHIIHHHGIHFFHFFHIHHIGIHHIHHIIIHFFIIHFHHIHIIIIIHIIIHHIHHIIGIIHIHIIIHHHHEIIHIIIIHIIIHIIIHIHIIIHIIIIIIIIHHGIIIIHHIHEHIIIHIIIIIIIIIIIIIHGIIIHGIHIIIIIIIGIIIHIIIIHIIIHGIHIIIIHHIHIIIIIIHHGHIHHHIIIIHIIIIHHHIHDDBBD
@HISEQ:969:HM2KJBCX2:2:1102:19138:73862 2:N:0:ACTATGCA
ATTCAGATGGCACCCAACTATCCCTATTAATCATTACGTCGATCCTAGAAACCAACAAAATAGAATCAAACGTCCTATTTCGTTATTCCATGCTAATGTATTCAAGCGTGAGCCTGCTTTAAACACTCTAATTTTTTCAAAGTAACAGTCCTGATTCCCCATGACACCAAATTAATGACATCATGGTTCGTCAGAAGGTAGGAATCAATAATACCAGTACGTACAATAGCACGACCAATAAATTAATCCCGAAATTCAACTACGAGCTTTTTAACTGCAACAACTTTAATATACGCTATTGGAGCTGGAATTACCGCGGCTGCTGGCACCAGACTTGCCCTCCAA
+
DDD?@HHIIHGHIIIIIIHIIHIHHIHIIFHHIIHIHFHHHIIIHHIHIIIIHHHIIIIIIIEHEHHIIIHIIGHHHHHGEHIIHII?FGHHHHIHGIIIIIIIIIIIIHHIHHHECIHHIIIHHIHIIHIIHIIHHIHIIIIIIHIGIIHIIIIHHHIHHIGIIIIIIIHIHIIIIIIIIGHIIIHGIHIHIIIIIIIIIIIIIIIIIIHHIIIIIIIIIIIIIIIIIIIIIIHIIIIIHIIHHIIIIIIHIIIIIIIIHIIIIIIIIIHIIIIIIIIIIIIHHHHHIIIIIIIIIIIIIIIIIIIHIIIIIIIIIIIIIIIIIIIIIIIHHIIIIIIIDDDDD
@HISEQ:969:HM2KJBCX2:2:1102:20865:74494 2:N:0:ACTATGCA
ATTCAGATGGCACCCAACTATCCCTATTAATCATTACGGTGATCCTAGAAACCAACAAAATAGAACCATGCGTCCTATTTCATTATTCCATGCTAATGTATTCAGGCAATAGCCTGCTTTAAGCACTCTAATTTTTTCAAGGTAACAGTCCTGCTTCCCCAACGCACCAAATTAATGGCATGCTGGTTATTCAGAAGGTAGGAATCCATCACGCCAGTACAGACCCAAAAGCCCGACCAACGGATAAATCCCGAAATTCAACTACGAGCTTTTTAACTGCAACAACTTTAATATACGCTATTGGAGCTGGAATTACCGCGGCTGCTGGCACCAGACTTGCCCTCCAA
+
BD@BDGHIIIGGEEEHIIIIEFHHHHIIIIIIIHHEFHIEHEEEHHIIIIIIHIIIIIHIHGHHIIIHF?HD@CHEHHFHHEGEHFHEHHHHGHFEHFHIHGEFFCHGIIFHHHHGFHHHHIHIIIIIIHEEHHHGH8HEHF6HH8C89I9IH8D8HGFHHHHF7DEEEEIIFHEIIHFFIIIIIIHIIIHGIHHHIHIHHFHHGIIIFGGIHHIIGGFEHHHIIIIIHEIIIIFFIGHHIIGHGDIIIIIIHHIHGIIHHIIIIIIIIIIIIIIIIIIIHIHIHIIIIIIIIIIIIIHIIIIIIIIIIHIIIIIIIIIIIIIIIIIHIIIIIIHIIIIIIIDDDDD
@HISEQ:969:HM2KJBCX2:2:1102:16775:74987 2:N:0:ACTATGCA
ATTCAGATGGCACCCAACTATCCCTATTAATCATTACGTCAATCCTAGAAACCAACAAAATAGGATCAACGTCCTATTTCATTATTCCATGCTAATGTATTCAAGCGCGAGCCTGCTTTAAACACTCTAATTTTTTCAAAGTAACAGTCCTGATTCCCCACCACACCAAATAAATGACATGATGGTTCGTCAGAAGGTAGGAATCAGTAACACCAGTACGTACCGAAGGCACGACCAGCGTACTAATCCCGAAATTCAACTACGAGCTTTTTAACTGCAACAACTTTAATATACGCTATTGGAGCTGGAATTACCGCGGCTGCTGGCACCAGACTTGCCCTCCAA
+
DDCDDIIIHIIIIHIIIIGHHHHIIIIIIIIIIHIHIHHIIIIFIIHHHHIHHHHIIHIHIIIGHHIHIIHHHHEGGHHHIIIGHHHIIIHIIIIIIIIIHHHHIIIIIIIIIIIIIIIIHHIIGIIHIIIIIIIIIIIIIIIIIIHIIIIIIIIIIIIIIIHIIIIHIIIIIHIIIIHIIIIIIIIIIIHIHIIIIIIIIIIIIIIIIIIIIIIIIIIIIIIIHIIIIIIIIHIIIIII>IIGIIIIIIIIIIIIIHGIIHIIIIIIIIIIIIIIIIIIIIIIIHIIIIHIHIIIIIIIIIIIIIIIIIIIIIIIIIIIIIIIIIIIIIIIIIHIIIIIDDDDD
@HISEQ:969:HM2KJBCX2:2:1102:5426:75187 2:N:0:ACTATGCA
ATTCAGATGGCACCCAACTATCCCTATTAATCATTACGTCGATCCTAGAAACCAACAAAATAGAATCAAACGTCCTATTTCATTATTCCATGCTAATGTATTCAAGCGTAAGCCTGCTTTAAACACTCTAATTTTTTCAAAGTAACAGTCCTGATTCCCCACGACACCAAATTAATGACATCGCGGTTCTTCAGAAGGTAGGAACCAATAATGCCAGTGCGTACCGAAGCACGACCAACAATTTGATCCCGAAATTCAACTACGAGCTTTTTAACTGCAACAACTTTAATATACGCTATTGGAGCTGGAATTACCGCGGCTGCTGGCACCAGACTTGCCCTCCAA
+
D@DDD@@CC?1FH1E11<GEHIE111<<<@G1<C1<F<<D</1D0F?1CCFHIHECC<<1<DH1CFFG1<G@1<<<FE@1<<<G1<<GHI1<1DCGHG@EG@D1DHFIHHG<G@DG@GHEDB<FBHEGFEHDG?EFHFA?HGHHHIHHGIHHDHHEGIHGDA@GHBHGHIHGHEHEFFEDCDDCGIGHIIIIIIHGCFHEHHIIHHEGGIIIHHIIHGEHGGHIIHHEHEHDFGEHHCHHGECHHHIHHHEGEHHHIHIHIHEGCHHHHHHCHEIHHIHIIHHGHCGEH@HHIIIHHHIHFHHEFFHHHHHHHIHHIIGHIIIHHIIHHHHHGHEHHGHE@BBDB
@HISEQ:969:HM2KJBCX2:2:1102:16812:75674 2:N:0:ACTATGCA
ATTCAGATGGCACCCAACCATCCCTATTAATCATTACATCGATACTAGAAACCAACAAAATAGAATCCGAAGTCCTATTCCATTATTCCATGCTAATGTATTCAAGCGTAAGCTTGCTTTAAACACTCTAATTTTTTCAAGGTAACAGTCCTAATTCCCCATAACATCAAATAAATGACATTATGGTTCTTTAGAAGGTGAGAACCAATAAAACCAGTACATACCAAGGCATGACCGATCCCTTGATCCCGAAATTCAACTACGAGCTTTTTAACTGCAACAACTTTAATATACGCTATTGGAGCTGGAATTACCGCGGCTGCTGGCACCAGACTTGCCCTCCAA
+
DB00<<CFHHHID@GC100<1<GFHI1GC<<1<11<1<1D0111<C11<1<F1DCE11<GH11D1111<00/1<<1<1<1<F11<<C1<DC1<1<H@DEEGGCIHHHHFGIIHCECGHHIHCHGCHHHHGIIIHIH8HHH9H9IHHHHHGHHHHHIH9FHEHGCGII9IIIHIIIHIIIIIIIIIGFIHFFFHHIIHIIGIIHIIHIHGHIIIIHGGIIHIIHIIIFIIIIHGHGHFGIHGHG<GIGIGIIIIIHIIIIIHIIIHIIIIIIIIIIIIIIIIHIIHIIIIIIIHIHIIIIIHIIIIIIIHIIIIIIIIIIIIIIIIIIIIIIIHIIIIIIHDDDDD
@HISEQ:969:HM2KJBCX2:2:1102:8754:75623 2:N:0:ACTATGCA
ATTCAGATGGCACCCAACTATCCCTATTAATCATTACGTCAATCCTAGAAACCAACAAAATAGGATCAAACGTCCTATTTCATTATTCCATGCTAATGTATTCAAGCGTTAGCCTGCTTTAAACACTCTAATTTTTTCAAAGTAACAGTCCTGTTTCCCTGCAACACCAAATTAATGGCATTACAGTTCTTCAGAAAGGAGGAATCAGCGAGACCAGTACGTACCAATGGCACGACCAACCTGCTGACCCCGAAATTCAACTACGAGCTTTTTAACTGCAACAACTTTAATATACGCTATTGGAGCTGGAATTACCGCGGCTGCTGGCACCAGACTTGCCCTCCAA
+
DDADBHIIIGHH@EHHHDGHGEHHHIIIIIIIIIHIHGGHHCHGEHFHEEHFCHFHEHCFHEHHC1FHHICGECHHIHEHEGCCCGCCFCHHGIFEIIIIHHHHGHHHHHHHHHHHEHIHIIHHHEIIIIIIIIIHHFHHHHHHIGHHFHHGHEEHIHIIHHIHHHIHH?HE?IIHHHEIHHHHHIHHGIHHHH@FIIGIHIIIIIIIIHIIHHGHHHFAHHEHCIGHHHIHHHHHHHIIHFE@<EDIHGIIHEIIIIIIIHHHIHIHIIIIIIHHGFIIIIHHHEHHHHIHHGHIHHHGFIIIIHIIIIIHIIIIHGIIHHIIIHGHIIHIIHHIIIIHHBDDDD
@HISEQ:969:HM2KJBCX2:2:1102:3453:75604 2:N:0:ACTATGCA
ATTCAGATGGCACCCAACTATCCCTATTAATCATTACGTTGATCCTAGAAACCAACAAAATAGAATCGAACGTCCTATTTCATTATTCCATGCTAATGTATTCAAGCGCGTGCCTGCTTTAAACACTCTAATTTTTTCAAAGTAACAGTCCTGATTCCCCACGACACCAAATTAATGACATCATGGCTCCTCAGAAAGGAGAAACCAATAACACCAGTACATACCAGAGGCATGACCGACGTATTGATCC
+
HHHFHIIIIIHIIHIIIIIIHHHIIIIIIIIHGIIHHIIIIIIIHHHIIHIIIIIIIIIHIIIIHHIIIIIIHHIIIHHHHHIIIHHIIIHIIIIIIIIIHIIIIIIIIIIIIIIIIHIHHIHHHHHHIIIIIHIIHIHGIIIIIIIIHHHGHIHHIIGIIIIIIIHIIIIHHIIIIIIIHIIHIIHHIIHIIIIIIIIIIIIIIIIIIHIIHHHIIIIIIIHIHHIHIIIIGIHHIIIII?IIIDGHED
@HISEQ:969:HM2KJBCX2:2:1102:14730:74759 2:N:0:ACTATGCA
ATTCAGATGGCACCCAACTATCCCTATTAATCATTACATCGATCCTAGAAACCAACAAAATAGAATCGGATGTCCTATTTCATTATTCCATGCTAATGTATTCAAGCGTGAGCCTGCTTTAAACACTCTAATTTTTTCAAGGTAACAGTCCTAATTCCCCGTGACACCAAATTAATGGCATTACGGTTCTTTAGAAGGTGAGAAATCAATAATATCAGTACATACCAACGGCATGACCGAAACATTGATCCCGAAATTCAACTACGAGCTTTTTAACTGCAACAACTTTAATATACGCTATTGGAGCTGGAATTACCGCGGCTGCTGGCACCAGACTTGCCCTCCAA
+
DDDDDIIIIIIIIIIIIIIIIIHIHIIIIIHIIIIIIIIIIHIHIIIIIIIIIIIIIIIIIIIIIIIIHIIHHEHIIIIIIIIIIIIIGHIIIIIIIIIIIIIIIIIIHHIIIIIIGHHHIIIIIIIIIIIIIHIIIIIHIIHIIIIIIIHHHCIHGHIIIIIIIIIHHIIIIIIIIIIIIIIIIIIIIIIIIIIHIIIIHIIIIIIIIIIIIIIIIIIIIIIIHHIIIIIIIIIIHIIIIIIHHGGIIIIIIIIIIIIIIIIIIIIIIIIIHHIHHIIIIIIIIIHIIIIIIIHIIIIIIHHIIIIIIIIIIIIIIIIIIIIIIIIHIIIIIIIIIIIIIIDDDDD
@HISEQ:969:HM2KJBCX2:2:1102:13976:76125 2:N:0:ACTATGCA
ATTCAGATGGCACCCAACTATCCCTATTAATCATTACGGTGATCCTAGAAACCAACAAAATAGAACCATGCCGTCCTATTCTATTATTCCATGCTAATGTATTCGAGCAAAAATGCCTGCTTTAAACACTCTAATTTTTTCAAGGTAAAGGTCCTGGATCCGCAAGACACCCAATAAAGGACATCAAGTTTCTCCAGAAGGTGAGAAATCAACAGTAACAGTTCATACCCCTTAAGGCATGACCATCACGTCAATCCCGAAATTCAACTACGAGCTTTTTAACTGCAACAACTTTAATATACGCTATTGGAGCTGGAATTACCGCGGCTGCTGGCACCAGACTTGCCCTCCAA
+
DDDDDIGIIIIIIIIIIIIIIIIIIIIIIIHIIIIIIIIIIIIIIIIIIIIIIIIIIIIIIIEHHIIIHFHHHGHHIIIHIIIIIHIHIIIHHIIIIHHEHFHIHIIIIIIIIIIIIHIIHHIHIIIIIIIIIIIIHIHIHIIHHIIIHIIIIHIIIHHHIHHIIIIIIIIHIIIIIIIIIIIIIIIIIIIIHIIIIIIIIIIIIIIIIIIIIHIIIIIIIIIIIIHIIIIIIIIIIIIIIIIIIIIHIIHDIHHIHIIIIIIIIIIIIIIIIIIIIIHIIIIIIIGIIIIIIIIIIIHHHIIIIIIIIIIIIIHIIIIIIIIHHIIIIIIIIIIIIIIIIHIIIIIIDDDDD
@HISEQ:969:HM2KJBCX2:2:1102:6483:76994 2:N:0:ACTATGCA
ATTCAGATGGCACCCAACTATCCCTATTAATCATTACATCGATCCTAGAAACCAACAAAATAGAATCTGATGTCCTATTTCATTATTCCATGCTAATGTATTCAAGCGTAAGCTTGCTTTAAACACTCTAATTTTTTCAAGGTAACAGTCCTAATTCCCCATAACATCAAATAAATGACATTATGGTTCTTTAGAAGGTGAGAACCAATAAAACCAGTACATACCAAGGCATGACCGATTCCTTGATCCCGAAATTCAACTACGAGCTTTTTAACTGCAACAACTTTAATATACGCTATTGGAGCTGGAATTACCGCGGCTGCTGGCACCAGACTTGCCCTCCAA
+
DDDDDHIIIHHIIIIIIIIIIIIIIIIIIIIIIIIIIIIIIIIIIIIIHIIIIIIIIHIHIIIIIIIIIIIIIGHIIIIIIIIIIIHIHIIIHHIIIIIIIIIIIIHIIIIIIIIIIIIIIHIIIIIGIIIIIIIIIIIIIIIIIIIIIIHIIIIIIIIIIIIIIIIIIIIIIIIIIIIIIIIIIIIIIIIIIIIIIIIIIIIIIHIIIIIIIIIIIIIIIIIIIIIIIIII=IIIIIIIIIHHIIIIIIIIIIIIIIIIIIIIIIIIIIIIIIIIIIIIIIIIIIIIIIIIIIIIIIIIIIIIIIIIIIIIIIIIIIIIIIIIIIIIIIIIIIIIIIIIDDDDD
@HISEQ:969:HM2KJBCX2:2:1102:3448:76095 2:N:0:ACTATGCA
ATTCAGATGGCACCCAACTATCCCTATTAATCATTACGTCAATCCTAGAAACCAACAAAATAGGATCGAACGTCCTATTTCATTATTCCATGCTAATGTATTCAAGCGTTAGCTTGCTTTAAACACTCTAATTTTTTCAAAGTAACAGTCCAAATTCCCCGCAACACCAAATTAATGGCATTACGGCTCATCAGGAAGGAGGAATCAGTGAGACCAGTACATACCAGAGGCATGACCAACCTACTAACCCCGAAATTCAACTACGAGCTTTTTAACTGCAACAACTTTAATATACGCTATTGGAGCTGGAATTACCGCGGCTGCTGGCACCAGACTTGCCCTCCAA
+
DDDDDIIIIIIIIIIIIIIIIIHIIIIIIIIIHIIIIIIHIIIIIIIIIIIIIIIIIGIIIIIHIIIHHIHIIIIIHHGIHHIHIIIHIHIHHIIIIIIIIIIIHIIIIIIIIIIIHHIIIIIIIHIIIIHHHHHHHHHIHIIIIIIIHIIHHHIIIIIIIIIIIIIIIIIIIIIIIIIIHIIHIIIGIIIIIIIIIIIIIIIHHHIIIIIHIIIIIIIIIIIIIIIIIIIIIIIIIIIIIHHHHIHIIIIIIIIIIIIIIIIIIIIIIIIIIIHIIIIIIIIIIIIIIIIIIIIIIIIIHIIIIIIIIIIIIIIHIIIIIIIIIIIIIIIIIIIIIIIIIDDDDD
@HISEQ:969:HM2KJBCX2:2:1102:20560:76143 2:N:0:ACTATGCA
ATTCAGATGGCACCCAACTATCCCTATTAATCATTACGTCGATCCTAGAAACCAACAAAATAGAATCAAACGTCCTATTTCGTTATTCCATGCTAATGTATTCAAGCGTGAGCCTGCTTTAAACACTCTAATTTTTTCAAAGTAACAGTCCTGATTCCCCATGACACCAAATTAATGACATCATGGTTCGTCAGAAGGTAGGAATCAATAATACCAGTACGTACAATAGCACGACCAATAAATTGATCCCGAAATTCAACTACGAGCTTTTTAACTGCAACAACTTTAATATACGCTATTGGAGCTGGAATTACCGCGGCTGCTGGCACCAGACTTGCCCTCCAA
+
CDDDDIIIIGIIIIIIIIIIIIIIIIIIIIGIIIIIIIIIIIIIHIIIIIIIIIIIIIIIIIGIEFHHHHHHHHIIIHGIIHIIIHIHEGHIIIIIHHIIIIIIIIIIIIIIHIIIIHHIIIIIIIIIIHIHHIIIIHHHIIIIIIIIIIIIIIIHIHIIIHHIIIIHIIIHIIIIIIIIIIIIIIIGIIIIIIIIHIIIIIIIIIIIIIIIIIIIIIIIIIIIIIIIHIIIIIIIIIIIIIHGIIIIIIIIIIIIIIIIIIIIIIIIIIIIIIIIIIIIIIIIHHIIIIIIIIIIIIIIIIIIIIIHIIIIIIIIIIIIIIIIIIIIIIIIIIIIIIIIDDDDD
@HISEQ:969:HM2KJBCX2:2:1102:15656:77399 2:N:0:ACTATGCA
ATTCAGATGGCACCCAACTATCCCTATTAATCATTACGTCGATCCTAGAAACCAACAAAATAGAATCAAACGTCCTATTTCATTATTCCATGCTAATGTATTCAAGCGCGAGCTTGCTTTAAACACTCTAATTTTTTCAAAGTAACAGTCCTGATTTCTCGCGACACCAAATTAATGACATCGTGGTTTGTCAGAAGGGAGAAACCAATAATGCTAGTACGTACAAAGTACGACTGACATACTAGTCCCGAAATTCAACTACGAGCTTTTTAACTGCAACAACTTTAATATACGCTATTGGAGCTGGAATTACCGCGGCTGCTGGCACCAGACTTGCCCTCCAA
+
<B@D0D1<<1<CH1<<C@GH11<<1<CF<CE@<11C1<FC//<C@FF11D<D1C@HH1<<DF111<C<1D@@<1CHH@1D<1@<<<D<@GHHHI1@GHHGG<<G<D<G?ECFFGFE?HB81<<B181<<D<G8<HHE@HHFHH@G@HECEGIIHH5HHGHFHFEEGCC@HHEEHG@GCDGHCHFDE<?CC@<@FEEHCHHCFCBFHFHFGEH6CEGCFHFHECACHHGF<CCCIHIIHFC@1GHDCDHC1C1HCGF@E@CCHG<@@HGGC<<<FGECC<F<HC1CEHFC<<<?E@CCECCC@FG<CEGC<?C</</CC1F<<1?H?IIHCGDC<C<<EHD<0@<
@HISEQ:969:HM2KJBCX2:2:1102:12584:77482 2:N:0:ACTATGCA
ATTCAGATGGCACCCAACTATCCCTATTAATCATTACGGTGATCCTAGAAACCAACAAAATAGAACCATGCCGTCCTATTCTATTATTCCATGCTAATGTATTCGAGCAAAAATGCCTGCTTTAAACACTCTAATTTTTTCAAGGTAAAGGTCCTGGATCCGCAAGACACCCAATTAAGGACATCAAGTTTCTCCAGAAGGTGAGAAATCAACAGCGACAGTTCATACCCCTTAAGGCATGACCATCACGTCAATCCCGAAATTCAACTACGAGCTTTTTAACTGCAACAACTTTAATATACGCTATTGGAGCTGGAATTACCGCGGCTGCTGGCACCAGACTTGCCCTCCAA
+
DDCABIIHIIHEHHIHFCHIIHHHHHHHHH@HG11DGEGHEHCHHHHIHIIIHHHFHHHIHIHCGHEHGFHECGCCHH@H1FHIIIHHGHICDFFHEHHHHFHHFHFHHIHHHGEHHHIHHHHHHIHHGHHIHEHHHF<HEHHIFHGHIHHH?GIHHHDIHHIIHCHIIGHHIHHHIIHHHGIIIIIIIHEGHFHHHIIHIHIHHIIHHHIHHIHHHHHHHIIIIIHHHHHIIHHGEIIIFIHHHHHIIHHCHIHHGHHIIIIHGFEHDHIIIIIIIIHHHIIIHHIIHHDCEHIIIIHIIIIIIIIIHHIHIHIIIIIIIIIHDHHHIHHIIIIIHIHGGHGEHGHHDADDD
@HISEQ:969:HM2KJBCX2:2:1102:9403:76702 2:N:0:ACTATGCA
ATTCAGATGGCACCCAACTATCCCTATTAATCATTACGTCAATCCTAGAAACCAACAAAATAGGATCAACGTCCTATTTCATTATTCCATGCTAATGTATTCAAGCGCGAGCCTGCTTTAAACACTCTAATTTTTTCAAAGTAACAGTCCTGATTCCCCACCACACCAAATTAATGACATGATGGTTCGTCAGAAGGTAGGAATCAGTAACACCAGTACGTACCGAAGGCACGACCAGCGTACTAATCCCGAAATTCAACTACGAGCTTTTTAACTGCAACAACTTTAATATACGCTATTGGAGCTGGAATTACCGCGGCTGCTGGCACCAGACTTGCCCTCCAA
+
DDDDDIIIIHHIEHIIIIIIIIGIIIIIIIIIIIIIIIIIIIIIHIHIIIIIIIIIIIIHHHHHIIIHHIHGHHIGHIHIIIIIGIIHHGHHIIIIIIIIIHHIIIIIIIIHIIIIHHIHIIIIIIIIIIIHHIHIIIIIIIIIIHIHGHIIIIIIIIHHIIIIIHIIIIHHIIIHHIIIIIIIIIIIIIIIIIIIIIIIIIIHHHIHIIIIIIIIIIHIIIIIIIIIIIIIIIIIIIIIIIHGIIIIIIIIIIHIHIIIHHHIIIIIIIIIIIIIIIIIIIIIHIIIIIIIHIIIIIIIIIIIIIIIIIIIIIIIIIIIIIIIIIIIIIIIIIIIIIIIDDDDD
@HISEQ:969:HM2KJBCX2:2:1102:10056:78386 2:N:0:ACTATGCA
ATTCAGATGGCACCCAACTATCCCTATTAATCATTACGTCAATCCTAGAAACCAACAAAATAGGATCAAACGTCCTATTTCATTATTCCATGCTAATGTATTCAAGCGTTAGCCTGCTTTAAACACTCTAATTTTTTCAAAGTAACAGTCCTGTTTCCCTGCAACACCAAATTAATGACATTACAGTTCTTCAAGAAGGAGGAACCAGTAAAGCCAGTACATACCAGAGGCACGACCAACTTACTAATCCCGAAATTCAACTACGAGCTTTTTAACTGCAACAACTTTAATATACGCTATTGGAGCTGGAATTACCGCGGCTGCTGGCACCAGACTTGCCCTCCAA
+
BDDCDIIIHFHIIIIIIIIHIIHIIEHIHIIIIIIIIGIIIIIIIIGGIIIIIIIIIIIIIIGHHHIIHIIIIIIIIHIIIIIIHIIIHIIIHIIHIIIIIIIIIIIIHHIIIIIIIIHIIIIIIIIIIIIIIIHIIIIIIIIIIIHIIIIIIIIIIIIIIIIIIIIIIIIIIIHIIIIHHIIIIIIIIHIHGIIIIIIIIIIIIIIIIIIHIIHIIIIIIIIIIHIIIIIIIIIIIIIIIIIHGIHHIIIIIIIIIIIIIIHIIIIIIIIIIIIIIIIIIHIHIIIIIIIIIIIIIIIHHIIIIIIIIIIIIIIIIIIIIIIIIIIIIIIIIIIIIIIIIDDDDD
@HISEQ:969:HM2KJBCX2:2:1102:10408:78812 2:N:0:ACTATGCA
ATTCAGATGGCACCCAACTATCCCTATTAATCATTACGTCAATCCTAGAAACCAACAAAATAGGATCGAACGTCCTATTTCATTATTCCATGCTAATGTATTCAAGCGTTAGCCTGCTTTAAACACTCTAATTTTTTCAAAGTAACAGTCCTGTTTCCCTGCAACACCAAATTAATGACATTACAGTTCTTCAAGAAGGAGGAATCAGTAAAACCAGTACATACCATAGGCACGACCAACCTACTGACCCCGAAATTCAACTACGAGCTTTTTAACTGCAACAACTTTAATATACGCTATTGGAGCTGGAATTACCGCGGCTGCTGGCACCAGACTTGCCCTCCAA
+
DDDDDIHIHHIIIIIIIIIIIIIIIIHIIIIIIIIHIIIIIIIHGIIIIIIIIIIIIHHIIIIIIIHCEHIIIIIIHIIIIIIIIIIIIHHHHHGHIHHIIGEIIIIHIHIIHIHGIHIIIIIIIIHIHIIIHHHIIIIIIIHIHHHIHIIIHHIHHIIIIIIIIIHIIIIIIIIIIIIIHIIIHHGIHIIIIIIIIHHHHHHHGIIIIIHIIHHIIIIIIIIHHFIIIIIIHIIHIIIIHGHHHIIIHIIIIHIHIIIIHHHIIIIIHIIIIIHIHHIIIIIIIHIIIIIIIIIIIIIIIIIIIIIIIIIHIIIIIIIIIIIIIIIIIIIIIIIIIIIIIDDDDD
@HISEQ:969:HM2KJBCX2:2:1102:12059:78693 2:N:0:ACTATGCA
ATTCAGATGGCACACAACTATCCCTATTAATCATTACGTCGATACTAAAAACCAACAAAATAGAATCAAACGTCCTATTACATTATTCCATGCTAATGTATTCAAGCGCGAGCCTGCTTTAAACACACTAATTTTTTCAAAGTAACAGTCCTGATTTCCCGCGACATCAAATTAATGACATCGTGGTTCGTCAGAAGGTAGGAATCAATTTGACCAGTACGTACCGAGGCACGACCGATCAACTGATCCCGAAATTCAACTACGAGCTTTTTAACTGCAACAACTTTAATATACGCTATTGGAGCTGGAATTACCGCGGCTGCTGGCACCAGACTTGCCCT
+
00DB@1F<F?HIG1DH@H1GEF11<1CC1F11<<D1<C<1//11/1<<1<<C<1<GE?F<F@1D1<<<1<1<<1<0<111<<F1<11DF11FEHIHHHHHEFIHH3IIHHH6HHHGHHI5IIHHHE@?EFE?HIHFHG@IIHEGDHF7?HGAEHGFHIFHHIIIIIGIHEFHFIHHCEGHDIFFIIHHEGHHCFGHIFHEGHIHHHHHIHHFIHEGCFFHHHHHFGHCHHH?=FIIHGCFGHIGHGIHCGCHEHHEHEIIIHIHEHHHIIIHHHIIHIHIIIIHGIGIHHE@<HEGHIHIHHIHIIIIIHFHHHIIIIGHHIIHHEEFIHEIHIIIDDDDD
@HISEQ:969:HM2KJBCX2:2:1102:21109:79061 2:N:0:ACTATGCA
ATTCAGATGGCACCCAACTATCCCTATTAATCATTACGGTGGTCCTAGAAACCAACAAAATAGAACCCTTAGCCGTCCTATTTTATTATTCCATGCTAATGTATTCAGACGATAAAGCCTGCTTTAAACACTCTAATTTTTTCAAGGTAATGGTCCTGGTTCCGCCAGACACCAAATAAATGACATCTGACCTCGCCAGAAGGTAAGAGACCCGCGGAGCCAGTGATGGACAGTTAAGCCCAACCGACCCGCAGCTCCCGAAATTCAACTACGAGCTTTTTAACTGCAACAACTTTAATATACGCTATTGGAGCTGGAATTACCGCGGCTGCTGGCACCAGACTTGCCCTCCAA
+
D@D?DEF?GHHHFHHFHCFFHIIIGH@HEH1DE1CGHIICCHEHGHHECEGEHII0@CHECFEGH1@E@FFF?1CCEHCG?GHHFEEHE1DGE1<1FHE11<D1C@D<CEEEECBGDFG@@?IHFHHH(C5@GBGFGIHHCEHFHEHHCCGB<HIIHHHFEHIGIIHHEEHHHHHFG?ECFHHIIFIHHHHHEHIIHIHFGIIIHHFHCIIGHIIIGHIIIIHHIIIIHFHHIHIIIHIHIHCIHFHIIIHHGIIIIIIIIHGIIHHIIHEIIHIHHHIIIHHIIHIIIIIIIIHIIIIIIHIIIHGIIIIIIIIIIIIIIIIIIIIIHIIIHIIIIIHHHHIIIIIIIDDDDB
@HISEQ:969:HM2KJBCX2:2:1102:16321:79234 2:N:0:ACTATGCA
ATTCAGATGGCACCCAACTATCCCTATTAATCATTACGGTGATCCTAGAAACCAACGAAATAGAATCAGTCCGTCCTATTTCATTATTCCATGCTAATGTATTCAGACGATAGTCTGCTTTAAACACTCTAATTTTTTCAAAGTAACAGTCCTGATTTCCCATCACACCAAATAAATGGCATGAAAGTTCCTCAGAAGGTAGAGATCCATCTCACCGGTGCAGACAATTAAGCCTGACCAATGGGTAGACCCCGAGGTTCAACTACGAGCTTTTTAACTGCAACAACTTTAATATACGCTATTGGAGCTGGAATTACCGCGGCTACTGGCACCAGACTTGCCCTCCAA
+
A@DADCCGGH1DC<EH@<CEHE<CCFHEH1FC@CE?1<C1CCGCCGHHHGEG@C@EH@=HD@EFEHF?EFGHE@1C<GGIIHHHHHHII1@CG@HHECGHIHCHGIHHDHHHIHHHE8<CHH?@CFHGEH?FDHHGEHHHHFEFBGBF?C@C;<DFGHHF?<<HHHFGFECFGHHFFDGDGCCEH9D<CHCCHEGIHHIHIHHCFF@C@HEEHGEHH-H9HHHHHH7;ECG1@1D6CGAFEGC1DF<0D<C<<1<11<1@GE<0EE?HF<1C1FFHHC1HHEFHGHHHDHGC@HHDC1FIHCIHEGD<11HGD1/HHC/HHCCGEG@1C@CCFD1<<<<0/=E@DB@D
@HISEQ:969:HM2KJBCX2:2:1102:3764:78590 2:N:0:ACTATGCA
ATTCAGATGGCACCCAACTATCCCTATTAATCATTACGTCAATCCTAGAAACCAACAAAATAGGATCAACGTCCTATTTCATTATTCCATGCTAATGTATTCAAGCGCGAGCCTGCTTTAAACACTCTAATTTTTTCAAAGTAACAGTCCTGATTCCCCACCACACCAAATTAATGACATGATGGTTCGTCAGAAGGTAGAAATCAGTAACACCAGTACGTACCGAAGGCACGACCAGCGTACTAATCCCGAAATTCAACTACGAGCTTTTTAACTGCAACAACTTTAATATACGCTATTGGAGCTGGAATTACCGCGGCTGCTGGCACCAGACTTGCCCTCCAA
+
DDDDDIIIIIIIIIIIIIIIHIIIIEHIIIHIIIIIHHIIIIIIIIIIIIIIIIIIIIIIIIGHIIIIIIGHIIIGHHHIIIIIHHIIIIIIEHIIIIIIIIIIIIIIIIIIIHHHIIIIIIIIHHIIIIIIIIIIHIIIIIIIIIIIIIIHHIIIIIHHHIIIIIIIIIIIIIIIIIIIIIIIIIIIIIIIIIIIIIIIIIIIIIIIIIIIIIIIIIIIIIIIIIIIIIIIIIIIIIIIIIHHIIIIIIIIIIIIIIIIIHIIIIIIIIIIIIIIIIIIIIIIIIIIIIIIIIIIIIIIIIIIIIIIIIIIIIIIIIIIIIIIIIIIIIIIIIIIIIIIDDDDD
@HISEQ:969:HM2KJBCX2:2:1102:21193:79377 2:N:0:ACTATGCA
ATTCAGATGGCACCCAACTATCCCTATTAATCATTACGTCGATCCTAGAAACCAACAAAATAGAATCAAACGTCCTATTTCATTATTCCATGCTAATGTATTCAAGCGTAAGCCTGCTTTAAACACTCTAATTTTTTCAAAGTAACAGTCCTGATTCCCCACGACACCAAATTAATGACATCGCGGTTCTTCAGAAGGTAGGAACCAATAATGCCAGTGCGTACCGAAGCACGACCAACAATTTGATCCCGAAATTCAACTACGAGCTTTTTAACTGCAACAACTTTAATATACGCTATTGGAGCTGGAATTACCGCGGCTGCTGGCACCAGACTTGCCCTCCAA
+
D@ADCHIGHIHHIGFHHGCGEFHEEGHCFHEGHCGHFHDEDDECHFHC@FHHHFHEHGHGHGHHIC?CHEEF<<@@F?EH?HFEHHHHCH@G?1CF@FEFHEHHHEHEGHHEEHFFHG@@@GEHHHIIHHIIFEEFDHHHHHFHHGGHG?HHGHHEIHHHHHHHIHHGHFHHHHHHHIIIIIIHHGCEGHIIIHIHIHHHIIIIIHHGGEHHHHGHIIIIHIIIHIHHIIHIHEIIHHHHHHHDIIIHHHG?HEIIIHHHDHIHDHIIIHHHHEIIIIIIIIHIIHHHHHEGIHIIIHHFHIHHHHIHHIIIIIIIIIIIHIIIHIIIIIHIHIIIIIIHDDDDD
@HISEQ:969:HM2KJBCX2:2:1102:16672:79279 2:N:0:ACTATGCA
ATTCAGATGGCACCCAACTATCCCTATTAATCATTACATCGATCCTAGAAACCAACAAAATAGAATCGGATGTCCTATTTCATTATTCCATGCTAATGTATTCAAGCGTGAGCCTGCTTTAAACACTCTAATTTTTTCAAGGTAACAGTCCTAATTCCCCGTGACACCAAATTAATGGCATTACGGTTCTTTAGAAGGTGAGAAATCAATAATATCAGTACATACCAACGGCATGACCGAAACATTGATTCCGAAATTCAACTACGAGCTTTTTAACTGCAACAACTTTAATATACGCTATTGGAGCTGGAATTACCGCGGCTGCTGGCACCAGACTTGCCCTCCAA
+
?@DDDIEE<FCHH@EHEEHC1DFEF1FGE@H@CHHECH?<0DGHEHHFC<<1<CFHE1<GCC@@CFG10<D<DDC<CC1<11<11<1<FHF?1CHE1HFEHIGHHIGHHIIHEIIHCHHHHGBGHGHIHEHIHHHH@GIIHHHIIIG8HHIIIIIHDHHHHHIHHHGIIIIHEHHCHGIHHGHIIHIIH;HGGIIII;IIIIHIII;IIIIIIIHHHHHHEHII<IIIIHIIIIIIHIHHHHIHHGIIIIIIIIIIHIHIHGIHIIHHGGHIIIHHIIIIHIIIHIIIHHHIIHHIIIIIIHHIHGIIIIIIIIIIIIIIIIIIIIIIIIIIIIIIIIIIHIDDDDC
@HISEQ:969:HM2KJBCX2:2:1102:5848:80218 2:N:0:ACTATGCA
ATTCAGATGGCACCCAACTATCCCTATTAATCATTACATCGATCCTAGAAACCAACAAAATAGAATCGGATGTCCTATTTCATTATTCCATGCTAATGTATTCAAGCGTGAGCCTGCTTTAAACACTCTAATTTTTTCAAGGTAACAGTCCTAATTCCCCGTGACACCAAATTAATGGCATTACGGTTCTTTAGAAGGTGAGAAATCAATAATATCAGTACATACCAACGGCATGACCGAAACATTGATCCCGAAATTCAACTACGAGCTTTTTAACTGCAACAACTTTAATATACGCTATTGGAGCTGGAATTACCGCGGCTGCTGGCACCAGACTTGCCCTCCAA
+
DADCBEHIHIIIIIIIHIIGGHIIIHHIIIHGIIIIIIIIIIHHHIIIGIIIIEHHHFHIIIIIIIIIICGDHIIIIIHHIIIIGEHHHFGGIHGGHHIHIHIIHHIHIIIIIIIIHHGHIHIIIIIIIIIIIIIHIIHFIIIIHIIIHHIIIIHIIIIIHHHHGIHIIIIHIIIIIIIIIIHHHIIHHFIIIIIIHIHIIIIIIIIHHIIIHIHHHIIIIIIHGIIIIIIIIIIHFGIIIIIIHHHHHHCIIIIHGIIIIIIIIIIIIIIHIIIIIIIIHIIIIIIIIIIHFHIIIIIIIIIIIIIIIIIIIIIIIIIIIIHIIIIIIIIIIIIHGHIIIIDDDDD
@HISEQ:969:HM2KJBCX2:2:1102:5474:80531 2:N:0:ACTATGCA
ATTCAGATGGCACCCAACTATCCCTATTAATCATTACGGTGATCCTAGAAACCAACAAAATAGAACCATGCCGTCCTATTCTATTATTCCATGCTAATGTATTCGAGCAAAATGCCTGCTTTAAACACTCTAATTTTTTCAAGGTAAAGGTCCTGGTTCCACATGACACCCAATTAAGGACATCATGCTTCTCCAGAAGGTGAGAAATCAACTGCGACAGTTCATACCCCTTAAGGCACGACCATCACGTCAATCCCGAAATTCAACTACGAGCTTTTTAACTGCAACAACTTTAATATACGCTATTGGAGCTGGAATTACCGCGGCTGCTGGCACCAGACTTGCCCTCCAA
+
@@@B@1DHC11C<<D11<DFC@1<CFEEHEHHH1FD?EF<DHG1D<C<1D<<<C@01FHHHEHHF1CCCCH?<GE/D@1CFHEHEHFH?1GGCDHC11D@11DCFF6CEIHGFD?EHGFH?CIHFFEGFEIIHIHIHEB1CHF1AF<CHHEGBH5@FF?HEGGCCDGD<1EIHEFCE@FC/DHHGGCF/1HD/<@</#?EF@C#EGDG?EHEHHEHHGD1@CHHHHHFEEHHHHC0CHDHHGCGGIIFEFC@CHHDHHHFGHIIIHHECEG@?HIHH@EHH?EGCHEFHHEHCIHHHHGCE<E<<<F@CCFFIFHEIIHHHDIH?HEGHG@F?CFHEHCD<GHHC010@@@B
@HISEQ:969:HM2KJBCX2:2:1102:1819:80845 2:N:0:ACTATGCA
ATTCAGATGGCACCCAACTATCCCTATTAATCATTACGTCAATCCTAGAAACCAACAAAATAGGATCGAACGTCCTATTTCATTATTCCATGCTAATGTATTCAAGCGTTAGCTTGCTTTAAACACTCTAATTTTTTCAAAGTAACAGTCCAAATTCCCCAAAACACCAAATTAATGGCATTAAGGTTCATCAGGAAGGAGGAATCAGTGAGACCAGTACATACCAGAGGCATGACCAACCTACTAACCCCGAAATTCAACTACGAGCTTTTTAACTGCAACAACTTTAATATACGCTATTGGAGCTGGAATTACCGCGGCTGCTGGCACCAGACTTGCCCTCCAA
+
DDDCDIIIIIIIHIIIIIIIIIIIIIIIIIIIIIIIIIIIIIIIIIIIIIIIIIIIFHIIIIIIIIIHHHHDHHHIIIIIIIIIIIIIIHIHHHHIIIIIIIIIIIIIIIIIIIIIIHHIIIIIIIHIIIHHIIIIHIIIIIIIIIIIIIIIHHHHIIHIIIHHIHHIIIHIIIIIIIIIIIIIIIIIIHHIIIIIIIIIIIIIIHIIIIIIIHIIIIIIIIIIIIIIIIIIIIIIIIIIIIIHGIHIIIIIIIIIIIIIIIHIIIIIIIIIIIIIIIIIIIIIIIIIIIIIIIIIIIIIIIIIIIIIIIIIIIIIIIIIIIIIIIIIIIIIIIIIIIIIIDDDDD
@HISEQ:969:HM2KJBCX2:2:1102:3912:81455 2:N:0:ACTATGCA
ATTCAGATGGCACCCAACTATCCCTATTAATCATTACGTCAACCCTAGAAACCAACAAAATAGAATCTAACGTCCTATTTCATTATTCCATGCTAATGTATTCAAGCGCGTGCCTGCTTTAAACACTCTAATTTTTTCAAAGTAACATCCTGACTCCCCACAACATCAAATTAATGACATCATGATTCATCAGAAGGGAGAAATCAATGACATTAGTACGTACCAAAGGCACGACCGACGTATTGATCCCGAAATTCAACTACGAGCTTTTTAACTGCAACAACTTTAATATACGCTATTGGAGCTGGAATTACCGCGGCTGCTGGCACCAGACTTGCCCTCCAA
+
DDDDDIIIIIIIIIIIIIIIIIIIIIIIIIIIIIIIIIIIIIIIIIIIIHHIIIIIIIIIIIHIIIIIIIIGHIGHIIIIIIIIIIIIHIIIHIIIIIIIIIIIIIGIIIIIIIIIIIIIIIIIIIIIHIIIIIIIHIIIIIIIIIIIIIIIIIIIHIIIIIIIIIIIIIIIIIIIIIIIIIIIIIIIIIIIIIIIIHIIIIIIIIIIIIIIIIIIIIHIIIIHIIIIIIIIIIIIIIIHHHHIIIIIIIIIIIIIIIIIIIIIIIIIIIIIIIIIIIIIIHGIIIIIIHIHHIIIIIIIIIIIIIIIIIIIIIIIIIIIIIIIIIIIIIIIIIIIIIIIDDDDD
@HISEQ:969:HM2KJBCX2:2:1102:17591:81673 2:N:0:ACTATGCA
ATTCAGATGGCACCCAACTATCCCTATTAATCATTACGTCAATCCTAGAAACCAACAAAATAGGATCGAACGTCCTATTTCATTATTCCATGCTAATGTATTCAAGCGTTAGCCTGCTTTAAACACTCTAATTTTTTCAAAGTAACAGTCCTGTTTCCCTGCAACACCAAATTAATGGCATTACAGTTCTTCAGAAAGGAGGAATCAGCGAAGCCAGTGCATACCAGTGGCACGACCAACCTGCTGACCCCGAAATTCAACTACGAGCTTTTTAACTGCAACAACTTTAATATACGCTATTGGAGCTGGAATTACCGCGGCTGCTGGCACCAGACTTGCCCTCCAA
+
DDDDDIIIIIIIIIIIIIIIIIIIIIIIIIIIIIIIIIIIIIIIIIIIIIIIHIIIIIHIIHIIHIIHHIIIIIIIIIIIIIIIIIIIIIHIIIIIIIIIIIHIIIIHIHIIIIHIIIIIIIIIIIIIIIHIIIIIIIHIHIIIHIIIIIIIIIIIIIIIIIIIIIIIIIIIIIIIIIIIIIIIIIIIIIIIIIIIIIIIIIIIIIIIIIIHIIIIIHIIIIIIIIIIIIIIIIIIHIIIIIIHHIIIIIIIIIIIHHIIIIIIIIIIIIIIIIHIIIIIIIIIIIHIIIIIIIIIIIIIIIIIIIIIIIIIIIIIIIIIIIIIIIIIIIIIIIIIIIIIIDDDDD
@HISEQ:969:HM2KJBCX2:2:1102:6943:81426 2:N:0:ACTATGCA
ATTCAGATGGCACCCAACTATCCCTATTAATCATTACGTCAATCCTAGAAACCAACAAAATAGGTTTGAACGTCCTATTTCATTATTCCATGCTAATGTATTCAAGCGTTAGCCTGCTTTAAACACTCTAATTTTTTCAAAGTAACAGTCCTGTTTCCCTGCAACACCAAATTAATGGCATTACAGTTCTTCAGAAAGGAGGAATCAGCGAAACCAGTTCATACCAGTGGCACGACCAACCTGCTGACCCCGAAATTCAACTACGAGCTTTTTAACTGCAACAACTTTAATATACGCTATTGGAGCTGGAATTACCGCGGCTGCTGGCACCAGACTTGCCCTCCAA
+
DDDDDIIIIHHHIIIIIIIIIIHIIIIIIIIIIIIIIIIIIIIIIIIIHIGHHIIIIIIIIIIIIIIIGIIIHIIHIIIIIIIIIIIIIHHIHIIIIIIIIIIIIIGIIIIIIIIIIIHIIIHIIIIIIIIIIIIIIIIIIIIIIIIIIIIIIIIIIIIIIIIIIIIIIIIIIIIIIIIIIIIIIIIIIIIIIIIIIIIIIIIIIIIIIIIIHIHIHIIIIIIIIIIIIIIIIIIIIIIIIIHHHHIIIIIIIIIIIIIIIIIIIIIIIIIIIIIIIIIIIIIIIIIIIIIIIIIIIIIIIIIIIIIIIIIIIIIIIIIIIIIIIIIIIIIIIIIIIIIIIDDDDD
@HISEQ:969:HM2KJBCX2:2:1102:14444:82097 2:N:0:ACTATGCA
ATTCAGATGGCACCCAACTATCCCTATTAATCATTACGTCGATCCTAGAAACCAACAAAATAGGTTCGATCGTCCTATTTCGTTATTCCATGCTAATGTATTCAAGCGCGAGCCTGCTTTAAGCACTCTAATTTTTTCAAAGTAACAGTCCTGTTTCCCCGCAACAACAAATTAATGCCATCACGGTTCTACAAGAAGGAGGGACCAGTGAGGCCAGTGCATACCAGTGGCACGACCAACCTACTGGCCCCGAAATTCAACTACGAGCTTTTTAACTGCAACAACTTTAATATACGCTATTGGAGCTGGAATTACCGCGGCTGCTGGCACCAGACTTGCCCTCCAA
+
@DDDDIIIIIGCCE@CFEFHIEHHHIIGIIIGIHHIFHIHHDHFHGCC?GCCDCCCGHHHECCCFE1EHHIIIG0<C1DHGHG?HHF11<EGHHIGIHHIHHEHHHHDHHIC?GIIFHHIIHHHHCHEEHIIIIHHHHIHHHFHHFHGDFHHHCHHH<HDIGIIIIIIHHF/HIIIHEHHHHGIIIGIIIIIIIIHIIIIHGHIIIIIIHHIIIIIIHIHIIIIIIIGIGIHHHHHHHIHHHGC<HGHHHHIIIIIIIIIIIIIHHIIIHIHIIIIIIHIHIHIHFIHFHIIIIIIIHIIIIIHHFHHHIHHIIIIHHHHIIIIIIHIIIHHHIIIIIIIHDD?AD
@HISEQ:969:HM2KJBCX2:2:1102:8120:82129 2:N:0:ACTATGCA
ATTCAGATGGCACCCAACTATCCCTATTAATCATTACGTCAATCCTAGAAACCAACAAAATAGGATCGAACGTCCTATTTCATTATTCCATGCTAATGTATTCAAGCGTTAGCTTGCTTTAAACACTCTAATTTTTTCAAAGTAACAGTCCAAATTCCCCGCAACACCAAATTAATGGCATTACGGCTCATCAGGAAGGAGGAATCAGTGAGACCAGTACATACCAGAGGCATGACCAACCTACTAACCCCGAAATTCAACTACGAGCTTTTTAACTGCAACAACTTTAATATACGCTATTGGAGCTGGAATTACCGCGGCTGCTGGCACCAGACTTGCCCTCCAA
+
CDDDDIIIHEHHIIIIIIIIIIIGIIIIIIIIIIIIIIHIIIIIIIHIIIIIIIIIIEFHIIIIIIIIIIIIIIIHHIIIGHIIIIIIIIIIIIHIIIIIIIIIIIIIIIIIIIHGHIIIIIIHHIHHIIIHIIHHHIIIIIIIHIIIIIIIIIHHIIIIIIIIHHIIIIIIIIIIIHIIIIIIIIIIIIIIIIIIIIIIIIIIIIIHHIIIHHIIIIIIIIIIIIIIIIIHIIIIIIIIIIHHGHIIIIIIIIIGIIIIIIHIIIIIIIIIIIIIIGIIIIIIIIHHIIIIHIIIIIIIIIIIIIIIIIIIIIIIIIIIIIIIIIIIIIIIIIIIIIIIIDDDDD
@HISEQ:969:HM2KJBCX2:2:1102:9475:82405 2:N:0:ACTATGCA
ATTCAGATGGCACCCAACTATCCCTATTAATCATTACATCGATCCTAGAAACCAACAAAATAGAATCGGATGTCCTATTTCATTATTCCATGCTAATGTATTCAAGCGTGAGCCTGCTTTAAACACTCTAATTTTTTCAAGGTAACAGTCCTAATTCCCCGTGACACCAAATTAATGGCATTACGGTTCTTTAGAAGGTGAGAAATCAATAATATCAGTACATACCAACGGCATGACCGAAACATTGATCCCGAAATTCAACTACGAGCTTTTTAACTGCAACAACTTTAATATACGCTATTGGAGCTGGAATTACCGCGGCTGCTGGCACCAGACTTGCCCTCCAA
+
DDDDDHIII?FHHHHGEGHGGEH@HHHHHHIIFHHIIHHHIHHE@FHHIHIIIHIIIIIFIHIHHECC@EHHHIIIEHEDGHHIIIIGEHHEHHFHEIIIIHIIIIHGEGGGHIHHCHIHHIIIIHHIIH?HGHHHIHHHHIHHGEIHIHIIHHIGIHHIIHHHHHI9IIHEHHHIIHIIIIHIIIIIIIHGIIIHIIGIHEHHHIIHIHHIIHGHIIHHHHHHHFHHHHHIHFGHIIIGHHHHHEGHIIHIIIIIIIIIIIGIIIIHGHHHIHHHIIHIIIHHHHHIIHIHHHIIIIIIHIIIIIIIIIIIIIHHHHIIIIIIIIIIIIIIHHHEHIIIIIDDDCD
@HISEQ:969:HM2KJBCX2:2:1102:9222:83659 2:N:0:ACTATGCA
ATTCAGATGGCACCCAACTATCCCTATTAATCATTACGTCAATCCTAGAAACCAACAAAATAGGATCGAACGTCCTGTTTCATTATTCCATGCTAATGTATTCAAGCGTTAGTCTGCTTTAAACACTCTAATTTTTTCAAAGTAACAGTCCTGTTTCCCTGCAACACCAAATTAATGACATTACGGTTCTTCAGAAGGGAGGAACCACTAAAGCCAGTGCATACCGAAGCACGACCAACAATTCGATCCCGAAATTCAACTACGAGCTTTTTAACTGCAACAACTTTAATATACGCTATTGGAGCTGGAATTACCGCGGCTGCTGGCACCAGACTTGCCCTCCAA
+
DDDDDIIIHIGIIIIIIF1DEHHHIIIHIHIIIIIIHIIIIIIIHHIIIHHIIIHIIIIIHEGHIIGDHIIIHHIHHHIHHHIHIGGHHIHGGIHCHCHEIDFHHCHHHAHI=GHHEHIFIIDHHFIHHEGIIHHHDHFHIHHIIIIIHHFHH3D@GEH<2G3ECCHHHHEHGHHII;H=I##/%EHFHHHHIEIH&G&HIIH0(:)#5:D4<FAFCFHC,FHHEE:>IIIGGGGHFHD:<10<FA-IIIHIHIIHGIHHIIIIIIIIIIIIIHIIIIIIIIIIIIIIIGIIIIIIIIIIIIIIIIIIIIIIIIIIIIIIIIIIIIIIIIIIIIIIIIIIDDDDD
@HISEQ:969:HM2KJBCX2:2:1102:17996:84224 2:N:0:ACTATGCA
ATTCAGATGGCACCCAACTATCCCTATTAATCATTACGGTGGTCCTAGAAACCAACAAAATAGAACCCTTAGCCGTCCTATTTTATTATTCCATGCTAATGTATTCAGACGATAAAGCCTGCTTTAAACACTCTAATTTTTTCAAGGTAATGGTCCTGGTTCCGCCAGACACCAAATAAATGACATCTGACCTCGCCAGAAGGTAAGAGACCCGCGGAGCCAGTGATGGACAGTTAAGCCCAACCGACCCGCAGCTCCCGAAATTCAACTACGAGCTTTTTAACTGCAACAACTTTAATATACGCTATTGGAGCTGGAATTACCGCGGCTGCTGGCACCAGACTTGCCCTCCAA
+
DDDDDIIIIIIIIIIIIIIIIIIIIIIIIIIIIIIIIHIIIIIIIIIIIIIIIIIIIIIIIIHIIIIHIIIHIIHHHIIIIIGIIIIIIIHIIICGFHHHHHFHHIIIIIIIIIIIHFHHHGHIIIHIIIHIIHHIFHIIIIIIIIIIIIIIIIIIIHHHIIIIHHIIIIHEIIIIIIIIIIIIIIIIIHIIHIHEIIIIIIIIIIIIIIIIIIIIIIIIIIIIIIIIIIIIIIIHGIIIIIIIIIIIIIIHFIIIIIIIIIIIIIIIIIIIIIIIIIIIIIIIIIIIIIIIIIIGIIIIIIIIIIIIIIIIIIIIIIIIIIIIIIIIIIIIIIIIIIIIIIIIIIIIIDDDDD
@HISEQ:969:HM2KJBCX2:2:1102:15205:84867 2:N:0:ACTATGCA
ATTCAGATGGCACCCAACTATCCCTATTAATCATTACGTCAATCCTAGAAACCAACAAAATAGGATCGAACGTCCTATTTCATTATTCCATGCTAATGTATTCAAGCGTTAGCCTGCTTTAAACACTCTAATTTTTTCAAAGTAACAGTCCTGTTTCCCTGCAACACCAAATTAATGACATCATGGTTCGTCAGAAGGTAGGAATCAATAATACCAGTACGTACAATAGCACGACCAATAAATTGATCCCGAAATTCAACTACGAGCTTTTTAACTGCAACAACTTTAATATACGCTATTGGAGCTGGAATTACCGCGGCTGCTGGCACCAGACTTGCCCTCCAA
+
DDDDDIIIIHHIIIHIIIIHIIHIHIIIHIIIIIIIIIIIIIIHFHHIIIIHIIIIHIIIIHGHIIIIHIIIIGIIHIIIIIIHIIIHHHHIIIIIIIIIIIIIIIIIIIIIIIIIIIIIIIIIIIIHIIIIIGIIIHIIIIIIIIIIHIIIIIIHIIHIIIIIIIIIIIIIIIIIHHIIIIHIIIIIIIGIIIIIIIIIIIIIIIIIIIIIIIIIIIIIIGIIIIGIIIIIIIIIIIIIIIHHIIIIGIIIIIIIIIIIIIIIIIIIIIIIIIIIIIIIIIIIIIIIIIIIHIIIIIIHIIIIIIIIIIIIIIIIIIIIIIIIIIIIIIIIIIIIIIIIDDDDD
@HISEQ:969:HM2KJBCX2:2:1102:5759:85113 2:N:0:ACTATGCA
ATTCAGATGGCATCCCAACTATCCCTATTAATCATTACGGTGATCCTAGAAACCAACAAAATAGAACCATGCCGTCCTATTTTATTATTCCATGCTAATCTATTCAAGCACTAGCTTGCTTTAAGCACTCTAATTTTTTCAAGGTAATAGCTCTGCTTCCCCAACGCACCAAATTAATGACATGAAGGTTATTCAGAAGGTAAGAATCCATCAAATCAGTACGAACAGTGAAGCCCGACCGATAGACAGATTCCGAAATTCAACTACGAGCTTTTTAACTGCAACAACTTTAATATACGCTATTGGAGCTGGAATTACCGCGGCTGCTGGCACCAGACTTGCCCTCCAA
+
DCDADICHHI?HIIIIIIIIIIHHIIIIIFEEHIFIIIIIIIGICHHHHIHHIHIIHE?H?GHIIIG@<FC1FHEHCH??@EHH?HHIHIHIHIIIIIGIHF1<<GHGIIFHC1CEHFH@HHHHHIEHE1FFHHHIII9IG9IIHI9IIII8IH9HH=III8GI.IIIH.IIII:IIIIIIIHIIGGIIIHIGGIIIIIIHIIIIHIIIHHIIHEIGGGIIIIIHIIIIGIIHIIGIIIIGIGGGHFFGIIIIIIIHIFIHIIIIIIIIHIHIIHIIHHF1IHHHIIIIIIIIIHGHIIIIIHIIIIIIIIIIIIIIIIIIIIIIIIIIIIIIIIIIIIIHIIIDDDDD
@HISEQ:969:HM2KJBCX2:2:1102:8302:85438 2:N:0:ACTATGCA
ATTCAGATGGCACCCAACTATCCCTATTAATCATTACGTCGATCCTAGAAACCAACAAAATAGGGTCAAACGTCCTATTTCATTATTCCATGCTAATGTATTCAAGCGTGAGCCTGCTTTAAACACTCTAATTTTTTCAAAGTAACAGTCCTGATTCCCCGCGACACCAAATTAATGACATCACGGATCTTCAGAAGGGAGAAACCAGTGACACCAGTGCATACCAAAGGCATGACCAGCGTACTGATCCCGAAATTCAACTACGAGCTTTTTAACTGCAACAACTTTAATATACGCTATTGGAGCTGGAATTACCGCGGCTGCTGGCACCAGACTTGCCCTCCAA
+
B@B@BEHEG1@G1C<EH<F1@EH?FHHH1<D1DF@1<DG?DHH1C<F1<D1F1F@HHH??D<1<11<FHH1<<CEGEHEHEF?CHG1<FHHFHIHHECFHGDGCCGB6<<DDCGFEHGEEF@@IIHHG@FEHHB1FC@11FHIHHFB@GGHIIHEHHGIIIHHGEFCCHCHCIHHH@HGEEGHEGHCDHHHHG@HHGHHIHEG@HIIHHGGEGFHHHHHHHEFHH:CC1HHHHHHHHHDH<EHHFGHCHECGHGC1CHHGGCCHECEHHD1ECEFCCHFEGF<<HIHEEEFGHIIHHHEHHC@GHHHGHFC<CHCHHHEHHHIIIIHHHIIHHHHEHCDHHD@@@?
@HISEQ:969:HM2KJBCX2:2:1102:7286:85686 2:N:0:ACTATGCA
ATTCAGATGGCACCCAACTATCCCTATTAATCATTACCTCGACTCCGAAAGCCAACGAAATAGAACCGAGATCCTATTCCATTATTCCATGCACAAGTGTTCAGGCTGTAGCGCCTGCTTGAGCACTCCAATTTTTTCAAAGTAAACGTGCTGGCCACACATGGCACTCGATTAAGAGAACCATGCACGAACCAACAAAATCGTCCGGGCAAACAGTAGACACCGCAAGGTGCACCGCTCGCCCGAAACCGAGATCCAACTACGAGCTTTTTAACCGCAACAACGTTAATATACGCTATTGGAGCTGGAATTACCGCGGCTGCTGGCACCAGACTTGCCCTCCAA
+
DDBD@FHHICHHHE=GHIHEFEEC?G<GHHHHHIIGIIIIIHHIHE<EHHHGIIHGHEE=GE?@GEHDC/<C111CCCGHHHHIHFE?CFFGFHEHIIIHFHGIIHEHHHEHDGIHHEGHHEH@@IHHHHHFEFHGIIIHHIEIHHHFGFFHIHDHHIHHHHIIHGEGHIIIIIHEFF@B?FIGHHHC::EC9HHHHDDEEHHDHHHFG0HHHIHHFF?GHHIHGIIHE4HECCHFIIHHHD?GFIHHHCCHHHIIHHHHGC0FHHHHHIIIHHHHGIIIIIIHIIHFHHGIIHIHIHHH@HHGHHHIIIIIIHC<IIGIIHHIIEHGCHEHHIHEGHHEBADDD
@HISEQ:969:HM2KJBCX2:2:1102:12325:87068 2:N:0:ACTATGCA
ATTCAGATGGCACCCAACTATCCCTATTAATCATTACGTCGATACTAGAAACCAACAAAATAGAATCAAACGTCCTATTTCGTTATTCCATGCTAATGTATTCAAGCGTGAGCCTGCTTTAAACACTCTAATTTTTTCAAAGTAACAGTCCTGATTCCCCAAGACACCAAATTAATGACATCATGGTTCGTCAGAAGGTAGGAATCAATAATACCAGTACGTACAATAGCACGACCAATAAATTGATCCCGAAATTCAACTACGAGCTTTTTAACTGCAACAACTTTAATATACGCTATTGGAGCTGGAATTACCGCGGCTGCTGGCACCAGACTTGCCCTCCAA
+
@D@DDGEHIGHI1G0CGDHH1DE@F?@HHE1CE@F<GCC<C/<1<DF11DCFHHC0G?FGE<1<<<1<<GH=1C@@HH1@EHCCHHHHE?FHIE<GC@@FHHHHEGFB<CHC1A<FEDC1CAF88FHFIHEFGHGE/FG@HHHHGFHHEH87C<EC<HFIHHGDCDGHEHF@CFHGHECEGGEHIHECFE@EGECECCC<8D@7ECHHHGG1DBHG@<<F6EGFEEFHE@<FCHE??CEGCD1CHHDDCD1GEH?FHHE<C<E@EHEHEFCC1D1HFHEGHGCC1F@GCHHHHCG@HHHCCHHIIIIIHD<?C?CF/IHHHH@@FC<CF1G@GCEHGHHF@D<<0
@HISEQ:969:HM2KJBCX2:2:1102:11484:87654 2:N:0:ACTATGCA
ATTCAGATGGCACCCAACTATCCCTATTAATCATTACGTCGATCCTAGAAACCAACAAAATAGAATCAAACGTCCTATTTCATTATTCCATGCTAATGTATTCAAGCGCGAGCCTGCTTTAAACACTCTAATTTTTTCAAAGTAACAGTCCTGATTTCCCGCGACATCAAATTAATGACATCGTGGTTCGTCAGAAGGTAGGAATCAATTTGACCAGTACGTACCGAGGCACGACCGATCAACTGATCCCGAAATTCAACTACGAGCTTTTTAACTGCAACAACTTTAATATACGCTATTGGAGCTGGAATTACCGCGGCTGCTGGCACCAGACTTGCCCTCCAA
+
DDBDAHIEEHEHEHIIIIHIEHHIIIIIIIEIIHIIIHHH<EGHIHIIIIIHGIIIHIIH1C<CCEFEHH?DEHHEHEHIIHEHIIIHIIEHFFHIHIIIIHIHHHDIGIIHIIIIHIIIIIHHIIIHIIHIHIIIIIHIHIIIIIIIIIIIIIIIIIIIIIIIIIHIIIIHIIIIIIIIIIIIIIIIIIIIIIIIIIIIIIIIIIIIIIIIIIIIIIIIIIIIIIIIIIIIIIIIIIIIIHHFIIIIIHIIIIIIIIIIIIIIIHHIIIIIIIIIIIIIIIIIIIIIIIIIHIIIIHIIIIIIIIIIIIIIIIIIIIIIIIIIIIIIIIIIIIIIIIIIDDDDD
@HISEQ:969:HM2KJBCX2:2:1102:5528:87887 2:N:0:ACTATGCA
ATTCAGATGGCACCCAACTATCCCTATTAATCATTACGTCAATCCTAGAAACCAACAAAATAGGATCGAACGTCCTATTTCATTATTCCATGCTAATGTATTCAAGCGTTAGCCTGCTTTAAACACTCTAATTTTTTCAAAGTAACAGTCCTGTTTCCCTGCAACACCAAATTAATGACATTACAGTTCTTCAAGAAGGAGGAATCAGTAAAGCCAGTACATACCAGAGGCACGACCAACTTACTAATCCCGAAATTCAACTACGAGCTTTTTAACTGCAACAACTTTAATATACGCTATTGGAGCTGGAATTACCGCGGCTGCTGGCACCAGACTTGCCCTCCAA
+
DDDDDIIIIIIIIIIIIIIHIIIIIIIIHHHHIIIIIIIIIGIHIIIIIIIIHHIIIIIIIIHIHIIIDHHIIHHIEHHHGHHIIIHFGHHHFHHIIIIHIIIIIIIIIIIIGIIIIIHIIHHIIIIIIIFGHHHHHIIIHIIIIIIHIIIIIIIIIIIIIIIIIIIIIIIHHIIIIIIIHIIIIIIIIIIIIIIIIIIIIIHHHIIIIIHIIIIIIIIIIIIIIIIIIIIIIIIHIIHIIIIHHIIIIIIIIIIIIIIIIHIIIIIIIIIIHIHIIIIIIIHIIIIIIIIIIIIIIIIHIIIIIIIIIIIIHIIIIIIIIIIIIIIIIIIIIIIIIIIIIDDDDD
@HISEQ:969:HM2KJBCX2:2:1102:19214:87902 2:N:0:ACTATGCA
ATTCAGATGGCACCCAACTATCCCTATTAATCATTACGTTGATCCTAGAAACCAACAAAATAGAATCGAACGTCCTATTTCATTATTCCATGCTAATGTATTCAAGCGCGTGCCTGCTTTAAACACTCTAATTTTTTCAAAGTAACAGTCCTGATTCCCCACGACACCAAATTAATGACATCATGGCTCCTCAGAAAGGAGAAACCAATAACACCAGTACATACCAGAGGCATGACCGACGTATTGATCCCGAAATTCAACTACGAGCTTTTTAACTGCAACAACTTTAATATACGCTATTGGAGCTGGAATTACCGCGGCTGCTGGCACCAGACTTGCCCTCCAA
+
DCDDDHHIIIIIIIHFHHHIIIIIIIIIIIIIIIIIIIIIIIIIHIIIIIIIGHIIIIIIIIIIIHIHIIIIHIIHCHHIIIIIGHEHHIIIIIIIIIHIIHHHHIIIIIIIHHIIIGIIIIHIIIIIHHHFHHIHIIIIIIIIGHHHHIIIIIIIIIIHHIIHIIHHH@HHIIGIIIIGHIHHHHDIIHIIIHH@IIIIIIIIIIIHGIIIHIIIIIIIIIIGIIIIHHIIIHHIIIIIIFHHGIIHFIGIIHGIIIHIIIIIHIIIIIIIIHIIFGIFEHEHHIHHHHHIHHIGIHGFECIIIIHHIIIIIIIIHIIIIHIHHHHHGIHHHHIIHIIIHADD@D
@HISEQ:969:HM2KJBCX2:2:1102:4862:88229 2:N:0:ACTATGCA
ATTCAGATGGCACCCAACTATCCCTATTAATCATTACGTCAATCCTAGAAACCAACAAAATAGGTTTGAACGTCCTATTTCATTATTCCATGCTAATGTATTCAAGCGTTAGCCTGCTTTAAACACTCTAATTTTTTCAAAGTAACAGTCCTGTTTCCCTGCAACACCAAATTAATGGCATTACAGTTCTTCAGAAAGGAGGAATCAGCGAAACCAGTTCATACCAGTGGCACGACCAACCTGCTGACCCCGAAATTCAACTACGAGCTTTTTAACTGCAACAACTTTAATATACGCTATTGGAGCTGGAATTACCGCGGCTGCTGGCACCAGACTTGCCCTCCAA
+
DDCDDHIIIIIIIIIIIIIIIIIIIIIIIIIIIIIIIIIIIIIIIIIIIIIIIIIIHIHIIIIIGHIHHIIIIHIIIIIIIGHIHHHHHHHIGIIIHIIIIIIIHHIIIIIIIIIIIIIIIIIIIIIHHIIIIIIIIIIHIIIIIIHIHIIHIIIIHIIHIIIIIIIIIIIHIIHIIIIIIIIIIIIIIIIHIIIIIIIIIIIIHIIIIIIIHIIIIIIIIIIIHHF6IIIIIIIIIIIIIIIHGIIIIIIIIIIIIIIIIIIIIHIIIIHIIIIIIIIIIIIIIIIIIIIIIIIIIIIIIIIIIIIIIIIIIIIIIIIIIIIIIIIIIIIIIIIIIIIIIDDDDD
@HISEQ:969:HM2KJBCX2:2:1102:14263:88528 2:N:0:ACTATGCA
ATTCAGATGGCACCCAACTATCCCTATTAATCATTACGTCGATCCTAGAAACCAACAAAATAGGTTCGATCGTCCTATTTCGTTATTCCATGCTAATGTATTCAAGCGCGAGCCTGCTTTAAGCACTCTAATTTTTTCAAAGTAACAGTCCTGTTTCCCCGCAACAACAAATTAATGCCATCACGGTTCTACAAGAGGGAGGGACCAGTGAGGCCAGTGCATACCAGTGGCACGACCGACCTACTGGCCCCGAAATTCAACTACGAGCTTTTTAACTGCAACAACTTTAATATACGCTATTGGAGCTGGAATTACCGCGGCTGCTGGCACCAGACTTGCCCTCCAA
+
DDDDDIIIIIIIIIIHIIHIIIIIIIIIIIIIIIIIIIIIIIIGIIIIIIIHIIIIIIIIIGHHIIIIIIIIIIIIIIIIIHIIIGIIIIIIIIIIIIIIIIIHIIIIIIIIIIIIIHIHIIIIIIIIIIIIIIIIIHHIIIIIIIIIHIIIIIIIIIIIIIIIIIIIIIIIIIIIIIIIIIIIIIIIIIIIIIIIIIIIIIIIIIIIIIHIHIIIIIIIIIIIIIIIIIIIIIIIIIIIIIIHGIIIIIIIIIIIIIIIIIIIIIIIIIIIIIHIIIIIIHIIIIIIIIIIIIIIIIIIIIIIIIIIIIIIIIIIIIIIIIIIIIIIIIIIIIIIIIIIIDDDDD
@HISEQ:969:HM2KJBCX2:2:1102:2706:89143 2:N:0:ACTATGCA
ATTCAGATGGCACCCAACTATCCCTATTAATCATTACGTCGATCCTAGAAACCAACAAAATAGAATCAAACGTCCTATTTCGTTATTCCATGCTAATGTATTCAAGCGTGAGCCTGCTTTAAACACTCTAATTTTTTCAAGGTAACAGTCCTAATTCCCCGTGACACCAAATTAATGGCATTACGGTTCTTTAGAAGGTGAGAAATCAATAATATCAGTACATACCAACGGCATGACCGAAACATTGATTCCGAAATTCAACTACGAGCTTTTTAACTGCAACAACTTTAATATACGCTATTGGAGCTGGAATTACCGCGGCTGCTGGCACCAGACTTGCCCTCCAA
+
DADCDIIIIIIIIIHIIIIHIIIGIIIIIIIIIIIIIIHIHIIIHIGIIIIHIIHIIGCHHHHHHHIIEHGIIGFHIIIIIIIIIIIIIIIIGHHHIIIIIHHHHHIIIIIIIGHHIHHHIIIIIIIIIIIIHHHIIIIIIIIIIIIIIHHIIHHHHIHIIIIIIIIIIIHHHHHIIHHIIHIIIIIIIIIIIIIHIIHIIHIIIHIIIIHHHHHIIHGIIHIIIIIII=GIIIIIIHHIIIIIHCHIIIIIHHIIIIIIIIIIIIIIIIIIIIIIHIIIIIIIIIIHIIIGIIIIIIIIIIIIIIIIIIIIIIIHIIIIIIIIIIIIIIIIIIIIIIIIIHDDDDD
@HISEQ:969:HM2KJBCX2:2:1102:19171:90724 2:N:0:ACTATGCA
ATTCAGATGGCACCCAACTATCCCTATTAATCATTACGTCAATCCTAGAAACCAACAAAATAGGATCGAACGTCCTATTTCATTATTCCATGCTAATGTATTCAAGCGTTAGCCTGCTTTAAACACTCTAATTTTTTCAAAGTAACAGTCCTGTTTCCCTGCAACACCAAATTAATGACATTACAGTTCTTCAGAAAGGAGGAATCAGCGAAGCCAGTGCATACCAGTGGCACGACCAACCTGCTGACCCCGAAATTCAACTACGAGCTTTTTAACTGCAACAACTTTAATATACGCTATTGGAGCTGGAATTACCGCGGCTGCTGGCACCAGACTTGCCCTCCAA
+
DDDDDIIHIIIIIIIIIIIIIIIIIIIIHIGIIIIIIIIIIHIHIIIIIHIIIIIIIIIIIIGHIHEHIHIIHHHIIIIIIIGIIIID?FHHGHHIHHHIIIIIIIIIIIIIIIIGIIIIIIIIHIIHHIIIIIIIHHIHIIIIIIIIIIIIIIIIHHIHIIIIHHHIIIIHHIIIIIIIIIIIIIIIIIIIIIIIIIIIIIIIIIIIIIIIIIIIIIIIIIIIIIIIIIIIIIIIIIIIIIHHHHIIIIIIIIIIIIIIIIIIIIIIIHHIIIIIIIIIIIIIIIIIIIIIIIIIIIIIIIIIIIIIIIIIIIIIIIIIIIHIIIIIIIIIIIIIIIIIIDDDDD
@HISEQ:969:HM2KJBCX2:2:1102:13806:90133 2:N:0:ACTATGCA
ATTCAGATGGCACCCAACTATCCCTATTAATCATTACGTCGATCCTAGAAACCAACAAAATAGAATCAAACGTCCTATTTCATTATTCCATGCTAATGTATTCAAGCGCGAGCTTGCTTTAAACACTCTAATTTTTTCAAAGTAACAGTCCTGATTTCCCATGACACCAAATTAATGACATCGTGGTTCGTCAGAAGGGAGAAACCAATAATGCTAGTACGTACAAAGTACGACCGACATATTAGTCCCGAAATTCAACTACGAGCTTTTTAACTGCAACAACTTTAATATACGCTATTGGAGCTGGAATTACCGCGGCTGCTGGCACCAGACTTGCCCTCCA
+
DDDDDIIIIIIIIHHIIIIIIIIIIIIIIIIIIIIIIIIIIIIIIIIIIIIIIIIIIIIIIIIGIIIIIIIHIIIIHIIIIIIIIIIIIIIIIIIIIIIIIIHHIIHIIIIHIIIIIIHIIIIIIIIIIIIIIIIIIIIIIIHIIIIHIHIIIIIHIIHHIIIIIIIIIIIIIIIIIIIIIIIIIIIIIIIHIIIIIIIIIIIIIIIIIIIIIIHIIIIIIIIIIIIIIIIIIIIIIIIIHIIIIIIIIIIIIIIIIIIHIIIIIIIIIIIIIIIIIIIIIIIIHHIIIIIIIIIIIIIIIIIIIIHIIIIIIHIIIIIIIIIIIIIIIIIIIIIIIIDDDDD
@HISEQ:969:HM2KJBCX2:2:1102:17140:90696 2:N:0:ACTATGCA
ATTCAGATGGCACCCAACTATCCCTATTAATCATTACATCGATCCTAGAAACCAACAAAATAGAATCGGATGTCCTATTTCATTATTCCATGCTAATGTATTCAAGCGTGAGCCTGCTTTAAACACTCTAATTTTTTCAAGGTAACAGTCCTAATTCCCCGTGACACCAAATTAATGGCATTACGGTTCTTTAGAAGGTGAGAAATCAATAATATCAGTACATACCAACGGCATGACCGAAACATTGATCCCGAAATTCAACTACGAGCTTTTTAACTGCAACAACTTTAATATACGCTATTGGAGCTGGAATTACCGCGGCTGCTGGCACCAGACTTGCCCTCCAA
+
DDDDDIIIIIIIIIIIIIIIHHIIHHIIIIIHHHIIIIIIHIIIIIIIIIIIIIIIIIIIH?HHHIIIHIIDHHIIHIIIGHIIIIIIIIIHHHHIIIIHHHHHIIHHHGIIIIIHHIHIIIIIIIIIIIIIIIHIEHIIIIIIIIIIHIIHIIHIIIHHIIIIIIIIIIIIIIIIIIIIIIIIIIHIHHIIIHII;IIIIIIIIIHIIIIIIIIIIHHIHIIHIIIIIIIIIIIIGIIGIIIIHFIIIIIIIIIIIIIIHGIIIIIIIIIIIIIIIIIIIIHIIIIIIIIIIIIIIIIIIIIIIIIIIIIIIGIIIIIIHIIIIIIIIIIIIIIIIIIIIIDDDDC
@HISEQ:969:HM2KJBCX2:2:1102:20276:90009 2:N:0:ACTATGCA
ATTCAGATGGCACCCAACTATCCCTATTAATCATTACGTCAATCCTAGAAACCAACAAAATAGGATCAAACGTCCTATTTCATTATTCCATGCTAATGTATTCAAGCGTTAGCCTGCTTTAAACACTCTAATTTTTTCAAAGTAACAGTCCTGTTTCCCTGCAACACCAAATTAATAACATTACAGTTCTTCAGAAAGGAGGAATCAGCGAAGCCAGTACATACCAAAGGCACGACCAACCTGCTAACCCCGAAATTCAACTACGAGCTTTTTAACTGCAACAACTTTAATATACGCTATTGGAGCTGGAATTACCGCGGCTGCTGGCACCAGACTTGCCCTCCAA
+
CDCDDIHHHIHIIIIIIIHHHIIIIIHIIIHIHEHIIIIIIIHIIIIIIIIIIIFHIGIIIIHIHHIIIIGHHHIIIIHHHHIHIHIIGEHHIFHEHIIIIHHHIHIIHIHHHIIIIIIIIHIGGIIIIIIIIIIIIHHIIIIIIIIIIIIIHHHHIIIIIIIIIIIIHIEHHHIHIEIHIIHIIIIHIHIIIIIHIIIIIIIIIIIHHIIIIIGIIHIIIIIIIIIIIIIIIIHIIIHIIIHHHIIHIHFIIIIIIIIIIIIIIIIIIIIIHHGIIIIIIIIIIHIIHIIIHHIHHIHIIIIIIHIIIIIIIIHHIHHHIIIGIHIIIIIIIHIIHIHGHDBDDD
@HISEQ:969:HM2KJBCX2:2:1102:19298:91326 2:N:0:ACTATGCA
ATTCAGATGGCACCCAACTATCCCTATTAATCATTACGTCAATCCTAGAAACCAACAAAATAGGATCAAACGTCCTATTTCATTATTCCATGCTAATGTATTCAAGCGTTAGCCTGCTTTAAACACTCTAATTTTTTCAAAGTAACAGTCCTGTTTCCCTGCAACACCAAGTAAATGACATCACAGTTCTTCAAGAAGGAGGAATCAGTGAGGCCAGTGCATACCAGTGGCACGACCAACCTACTGACCCCGAAATTCAACTACGAGCTTTTTAACTGCAACAACTTTAATATACGCTATTGGAGCTGGAATTACCGCGGCTGCTGGCACCAGACTTGCCCTCCAA
+
DDDCDIIIIGIIHIIIIIIHIGIIIIIIIIIHIIIIHIIIIIIIHHIIEGHIIIHIIHIIIIHCCGHHFEH=DHHIGIIIIIHIIIIIGHHIHIGHIIIIIHHHIIIIIIHHIHHIIIIIIIIIIIHIIIIIIIIIIIHHIIHIIGIIIIIIIIIHHIIHHIHIIIIIIHIIIIIIIIIIIIIIIIIHIIIIIIIHIIIHHHIIIIIIIIIIIIHHIIIIIIIIIIIIIIIHIIIIIIHIIIIHHIIIHGIIIIIIIIIIIIIIIIIIIIIIIIHIIIIIIIIIHIHHHIIIIIIIIIIIIIIIIIIIIIIIIIIIIIIIIIIIIIIIIIIIIIIIIIIIIDDDDD
@HISEQ:969:HM2KJBCX2:2:1102:17721:92576 2:N:0:ACTATGCA
ATTCAGATGGCACCCAACTATCCCTATTAATCATTACGTCAATCCTAGAAACCAACAAAATAGGATCGAACGTCCTATTTCATTATTCCATGCTAATGTATTCAAGCGTTAGCCTGCTTTAAACACTCTAATTTTTTCAAAGTAACAGTCCTGTTTCCCTGCAACACCAAATTAATGACATTACAGTTCTTCAGAAAGGAGGAATCAGCGAAGCCAGTTCATACCAGTGGCACGACCAACCTGCTGACCCCGAAATTCAACTACGAGCTTTTTAACTGCAACAACTTTAATATACGCTATTGGAGCTGGAATTACCGCGGCTGCTGGCACCAGACTTGCCCTCCAA
+
DDDCDIIIIIIIIIIIIIIIIIIIIIIIIIIIIIIIIIIIIIIIIIIIIIIHHIIIIIIIIIIIIIIHIIIIIIHIIIIIHIIIIIIIIIHIIIIIIHIIIHIIIIIIIIIIIIIIIIIIHIIIIIIHIIIIIIHHHIIIHIIIIIIIIIIIGIIIIIIIIIIIIIHIIHHHIIIIIIIIIIIIIIIIIIIIIIIIIIIHHIIIHIIIIIIIIIIIIIIIIIIIIIIIIIIIIIIIIIIIIIIHHIIIIIIIIIIIIHIIIIIIIIIIIIIIIIIIIIIIIIIIIIIIIIIIIIIIIIIIIIIIIIIIIIIIIIIIIIIIIIIIIIIIIIIIIIIIIIIIIDDDDD
@HISEQ:969:HM2KJBCX2:2:1102:13468:93213 2:N:0:ACTATGCA
ATTCAGATGGCACCCAACTATCCCTATTAATCATTACGTCGATCCTAGAAACCAACAAAATAGGGTCAAACGTCCTATTTCATTATTCCATGCTAATGTATTCAAGCGTGTGCCTGCTTTAAACACTCTAATTTTTTCAAAGTAACGGTCCTGATTCCCCATGACACCAAATTAATGACATCACAGTTCGTCAGAAGGTAGAAATCAATAATACCAGTGCATACCAGAGGCACGACCAATATATTGATCCCGAAATTCAACTACGAGCTTTTTAACTGCAACAACTTTAATATACGCTATTGGAGCTGGAATTACCGCGGCTGCTGGCACCAGACTTGCCCTCCAA
+
DDDDDIIIHIIIHIIIIIIIIIIIIIIIIIIIIIIIIIIIIIHHHHIIIIIIIIIIHIIIHHHHIIIIIIIIIIIIIIIIIIIIIIIHIIIIHIIHIHHHHGIHIIIIHIIIIIIIHHHIHIIIIIIHHIIIIIIIIIIIIIHIIIIIIIIIIIIHIIIIHIIIIIIIIIIIIIIIIIIIEIIIIHIIHIIIIIIHHIIHHIIIIIIIIIIIIIIIIIIIIIIIIIIIIGIIIIIIIIIIIIHIIIIHIIIIIIIHHIHIIIIIIIIIIIIIIIIIIIIIIIIHHHHIIIIIIIIIIIIHIIIIIIIHIIIIIIIIIIIIIIIIIIHIIIIIIIIIIIIIIDDDDD
@HISEQ:969:HM2KJBCX2:2:1102:12762:93583 2:N:0:ACTATGCA
ATTCAGATGGCACCCAACTATCCCTATTAATCATTACGGTGGTCCTAGACTAACAAAATAGAACCAACGTCCTATTCTATTATTCCATGCTAATCTATTCAAGCAAAAGCCCGCTTTAAACACTCTAATTTTTTCAAGGTAATGGTCCTGGTTCCCCGACACACCCAATAAAGGGCATACCGGCTCACCAGAAGGATAGACCCGACAACAGAACAGTACTCGCCAGAGACGGACCGTCCGGTCAGGCCTAAAATTCAACTACGAGCTTTTTAACTGCAACAACTTTAATATACGCTATTGGAGCTGGAATTACCGCGGCTGCTGGCACCAGACTTGCCCTCCAA
+
DDDDDIIIIIIIHIIIIIIIIIIIIIIIIIIIIIIIIIIIIIIIIIIGIIIIIIIEHIIIIIHIIHIIIHHIIHHIIIIHIIHHHIIIIIIIIIIIIIIIIIIIIIIIIIIIIIIHIIIIIIIIIIIIIIIIIHIIIIIIIIIIHIIIHIIIHIIIIIIHIIIIIHIIIIIIIIIIIIIIIIIIIIIIIIHIHIIIIIIIIIHIIIIIIIIIIIIIIIIIIIIIIIIIIIIIIIIIIIIIIIHIIIIHIIIIIIIIIIIIHIIIIIIIIIIIIIIIIIIIIIIIIIIIIIIIIIIIIHHIIIIIIIIIIIIIIIIIIIIIIIIIIIIIIIIIIIIIIIIDDDDD
@HISEQ:969:HM2KJBCX2:2:1102:1847:94897 2:N:0:ACTATGCA
ATTCAGATGGCACCCAACTATCCCTATTAATCATTACGTCGATCCTAGAAACCAACAAAATAGGGTCAAACGTCCTATTTCATTATTCCATACTAATGTATTCAAGCTAATACCTGCTTTAAACACTCTAATTTTTTCAAAGTAACAGTTCTAACTCCCCATAACACCAAATTAATGACATCATGGTTCGTCAGAAGGGAGAAATCAATGATACCAGTACGTACCAGAGGCACGACCGATATATTGATCCCGAAATTCAACTACGAGCTTTTTAACTGCAACAACTTTAATATACGCTATTGGAGCTGGAATTACCGCGGCTGCTGGCACCAGACTTGCCCTCCAA
+
CDDDDIIIIIIIIIIIIIIIIIIIIIIIIIIIIIIIIIIIIIIHIIIIIIIIIIIIIIIIIIIIIIIIIIIIIIIIHIIIIIIIIIIEHIIIGIIIIIIHIIHIIIIIIIIIIIIIIIHIIHIIIIIIIIIIHIIIIIIIIIHIIIIIIHIIIIHHIHIIIIIIIIIIIIIHIIIIIIIIH;IIIIIIIHIIIIIHIIIIIIIIIIIIIIIIIIIIIIIIIIIIIIIIIIIIIIIIIIIIIIIIHIIIIIIIIIIIIIIIIIIIIIIIIIIIIIIIIIIIIIIIIIIIIIIIIIIIIIIIIIIIIIIIIIIIIIIIIIIIIIIIIIIIIIIIIIIIIIIIIDDDDD
@HISEQ:969:HM2KJBCX2:2:1102:8324:95111 2:N:0:ACTATGCA
ATTCAGATGGCACCCAACTATCCCTATTAATCATTACATCGATCCTAGAAACCAACAAAATAGAATCGGATGTCCTATTTCATTATTCCATGCTAATGTATTCAAGCGTGAGCCTGCTTTAAACACTCTAATTTTTTCAAGGTAACAGTCCTAATTCCCCGTGACACCAAATTAATGGCATTACGGTTCTTTAGAAGGTGAGAAATCAATAATATCAGTACATACCAACGGCATGACCGAAACATTGATCCCGAAATTCAACTACGAGCTTTTTAACTGCAACAACTTTAATATACGCTATTGGAGCTGGAATTACCGCGGCTGCTGGCACCAGACTTGCCCTCCAA
+
DDDDDIIIGCHHI?GCFHHIHHEIIGHHHHICHHIIHIHIHHGHHH?HFHEFHHIIHIG@HHHIIIIIIEEHGHHIGGEHICH@HIGHHIIIIIHFHIIIHHHHIHGEGHHHECHGHHIIHIHIIICHIHHIIHGHHHGIIHIHHFIIIHIIIGIIIHCGHHIHHIHFIIHIHIIIHIHIHHHHHIIIIHIIIIIIIHGHIIIIIIHHIHIIIIHHFIIIIIIIIHHHIIIIHIIHIGIIHHHHGGHIIHIHEIIHHHIIIIIIIHIIIIIIIHHFHHIIHHGIIIIHIIIHIFGDHHIHCGHIIIHEIIHHHIHIIIIIIHIIIIIIIIIIIIIIIIIIHIDDDDD
@HISEQ:969:HM2KJBCX2:2:1102:15547:95305 2:N:0:ACTATGCA
ATTCAGATGGCACCCAACTATCCCTATTAATCATTACGTCAATCCTAAAAACCAACAAAATAGGATCGAACGTCCTATTTCATTATTCCATGCTAATGTATTCAAGCGTTAGCTTGCTTTAAACACTCTAATTTTTTCAAAGTAACAGTCCAAATTCCCCGCAACACCAAATTAATGGCATTACGGCTCATCAGGAAGGAGGAATCAGTGAGACCAGTACATACCAGAGGCATGACCAACCTACTAACCCCGAAATTCAACTACGAGCTTTTTAACTGCAACAACTTTAATATACGCTATTGGAGCTGGAATTACCGCGGCTGCTGGCACCAGACTTGCCCTCCAA
+
DDDDDIIIGIIIIIIIIIIIIIIIIIIIIIIIIIIIIGHHIIIIIIIIIIIIIIIIIHIIIIHHHIHHHHIIIIIIHEHIIIIIIIICGHEHHHHIHIIIIIIIIIIIHIIIHIIIIIEGHHHHIIIIIIIIIIIIIIIIIIIIIIIHIIIIIIIIIIIIIIIIIHIHIHIIIIIIIIIHHIIIIIIIIIIIIIIHIIIIIIIIIIIIIIIIIIIIIIIIIIII<IIIIIII=IHIIIHIHH<GDHFIIIIIIIIIIIIIIIHIIIIIIIIIIIIIIIIIIIIIIIIIIIIIIIIIIIIIIIIIIIIIIIIIIIIIIIIIIIIIIIIIIIIIIIIIIIIIIDDDDD
@HISEQ:969:HM2KJBCX2:2:1102:11522:95782 2:N:0:ACTATGCA
[truncated: 31,502,101 more chars]
