# Supplementary material for: Response of arbuscular mycorrhizal fungal community in soil and roots to grazing differs in a wetland on the Qinghai-Tibet plateau
Source: PeerJ. 2020 Jun 19;8:e9375. doi: 10.7717/peerj.9375 (PMC7307571; doi:10.7717/peerj.9375)
Supplement: Supplemental Information 23 [file peerj-08-9375-s023.zip › Root non-grazing 11-15/54.fastq]

@HISEQ:969:HM2KJBCX2:2:1101:12935:2087 2:N:0:ACTATGCA
TAAACGCGACTCCCCAACTATCCCTATTAATCATTACATCGATCCTAGAAACCAACAAAATAGANTCGGATGTCCTANNTNATTATTCCATGCTAATGTATTCAAGCGTGAGCCTGCTTTAAACACTCTAATTTTTTCAAGGTAACAGTCCTAATTCCCCGTGACACCAAATTAATGGCATTACGGTTCTTTAGAAGGTGAGAAATCAATAATATCAGTACATACCAACGGCATGACCGAAACATTGATCCCGAAATTCAACTACGAGCTTTTTAACTGCAACAACTTTAATATACGCTATTGGAGCTGGAATTACCGCGGCTGCTGGCACCAGACTTGCCCTCCAA
+
DDDDBIIIIIIIFHCHIIIIIHIHIIHIHHIIIIIIIHIHEHIIIIHIGHIIHHHHHHHHIIHH#<<E?GHIIIGH?##<#<<DGHIFHHHGGIIGIIIIIHHHI+FGFGGGFFGFFHCHIHHHHIIIIE=HHGEIIIIIHIHEFGHIIHIIIHHIGIIIHHHHIIIHIIHHIIHIIIIHHHIIIIHIIIIIIHHCFIIIIIIHIIIIIIIIIIHIIIIIIIIIIIIIIIIHII=IIHIIIIHHCGIIHHDIIIIIIIIIIIIIIIIIIIIIIIIIIIIIIIIIIIIIIIIIIIHIIIIIHHIIIIIIIIIIHIIIIIIHIIIIIIIIIIIIIIIIIIIIIIDDDDD
@HISEQ:969:HM2KJBCX2:2:1101:7382:2911 2:N:0:ACTATGCA
TAAACGCGACTCCCCAACTATCCCTATTAATCATTACGTCGATCCTAGAAACCAACAAAATAGAATCAAACGTCCTATTTCGTTATTCCATGCTAATGTATTCAAGCGTGAGCCTGCTTTAAACACTCTAATTTTTTCAAAGTAACAGTCCTGATTCCCCATGACACCAAATTAATGACATCATGGTTCGTCAGAAGGTAGGAATCAATAATACCAGTACGTACAATAGCACGACCAATAAATTGATCCCGAAATTCAACTACGAGCTTTTTAACTGCAACAACTTTAATATACGCTATTGGAGCTGGAATTACCGCGGCTGCTGGCACCAGACTTGCCCTCCAA
+
DDDDDIIIIIIIIHIHIIIIIIIIIIIIIIIIIIIIIIIIIIIIIIIIIIIHIIIIIIIHIIIHIGIGIIHHHHHHIHIIHHHIHIIGIIIIHIIIIIIIIHFHIHIIIHIHIIIIIIHIIIIIIIHIIIIIIIIIIIIHIIIIIIHIIIIIIIIIIIIGIIIIIHHIIHIIIIIIHIIIIIIIIIIIIIGIIIIIIIIIIIIIIIIIIIHIIIIIIIIIIIIIIHIIIIIIIIIIIIIIIIIIIIIIIIIIIIIIIIIIIIIIIIIIIIIIIIIIIGIIIIIIIIIIIIIHIIIIIIIIIIIIIIIIIIIIIIIICIIIIIIIIIIIIIIIIIIIIIIIDDDDD
@HISEQ:969:HM2KJBCX2:2:1101:7159:3064 2:N:0:ACTATGCA
TAAACGCGACTCCCCAACTATCCCTATAATCATTACGGTGGTCCTAAAACCAACAAAATAGAACCAACGTCCTATTCTATTATTCCATGCTAATCTATTCAAGCAAATGCCCGCTTTAAATACTCTAATTTTTTCAAGGTAATGGTCCTGGTTCCCCGAAACACCCAATAAAGGGCATCCCGGCTCACCAGAAGGATAGACCCGACGACAGAACAGTACTCGCCAATGACGGACCATCCGGCCAGGCCTAAAATTCAACTACGAGCTTTTTAACTGCAACAACTTTAATATACGCTATTGGAGCTGGAATTACCGCGGCTGCTGGCACCAGACTTGCCCTCCAA
+
@DD@BHHDHCHIICEHEEEHH@<DHHHEFHHEGCHHE<GC0DHIE?CFG?GHCEHHHHHCH1D<CGFHHCHEH@1<<CGHIECCHHFCC@@?<CHHHH@HCF@1CHHHHEHIIIIIGHHFHEHHHHE?HEHHEHGCHGFHIIHCHEGEGGHHCGHIHGDHIIIHGHEHEHHEF@HGHIHHHFCHIIHHHIIHIEH@HHCCGHDHHHIHGIGHHIHHGCHHFICFHHGEHHGFCHHHCDCCC?GHEFH@HHGCHHHGFEGCCGF@HHCEHFFC<EIIIHIIIIHG@FFEC@HIDEHHG<FEHHIHIHHEHH?E<CDDHFHGHGFHIHGHHECHHIFIIIHD?AD@
@HISEQ:969:HM2KJBCX2:2:1101:14891:2828 2:N:0:ACTATGCA
TAAACGCGACTCCCCAACTATCCCTATTAATCATTACGTCGATCCTAGAAACCAACAAAATAGGGTCAAACGTCCTATTTCATTATTCCATGCTAATGTATTCAAGCGTGTGCCTGCTTTAAACACTCTAATTTTTTCAAAGTAACAGTCCTGATTCCCCATGACACCAAATTAATGACATCATAGTTCGTCAGAAGGTAGAAATCAATAATACCAGTGCATACCGGAGGCACGACCAATATATTGATTCCGAAATTCAACTACGAGCTTTTTAACTGCAACAACTTTAATATACGCTATTGGAGCTGGAATTACCGCGGCTGCTGGCACCAGACTTGCCCTCCAA
+
DDDDDIIIIIIIIIIIIGIIIIIIIGIIIIIIIIIIIIIICHIIIIIIIIIIIIHIIIIHIIHIIHIIIIHIIIIIHHIIIIIIEHHIIIIIGIHIIIIIHGIIHIHIIIIIIIIIIHHIIIIIIIIHHIGIIIIIIIIIHHIIIHIHGHHIIIIIIIIIIIIIIIIIIIHHIIIIIIIGIIIIIIIHIIHGIIIIIIIIIIIIIIIIIIIHIIIIIHIIIHIIIIIIIIIIIIIIHIIIIIIIHIIIIIIIIIIIIIIIIIIIIIIGIIIHIHHIHIIIIIIHIHHHIIGIIIHIIIIHIIIIIIIIIIIIIHIIIIIIIIIIIIIHIIIHIIIIIGIIIDDDDD
@HISEQ:969:HM2KJBCX2:2:1101:17699:3106 2:N:0:ACTATGCA
TAAACGCGACTCCCCAACTATCCCTATTAATCATTACGGCGGTCCTAGAAACCAACAAAATAGAACCGCACGTCCTATTCTATTATTCCATGCTGTAATATTCGAGCAAAGGCCTGCTTTGAACACTCTAATTTTTTCAAAGTAAAAGTCCTGGTCCCCAACACACCCAGTGAAGGGCATGCGGTTCTCCAGAAGAAAAGGCCCGGCCGGACAAGTGCACGCGGTGAGGCGGACCCGCCAGCCAGGCCAAAGGTTCAACTACGAGCTTTTTAACTGCAACAACTTTAATATACGCTATTGGAGCTGGAATTACCGCGGCTGCTGGCACCAGACTTGCCCTCCAA
+
DDDDDHIIIIIIIIIIIIHIIIIIIIIIIIIIIIIIIIIIIIIHIIIIIIIIIIIHIIIHIIHIHIIEHHIIIIIIGIIIIIIIIIIIIIHIIIIIIHIIIHHHIIIIIIHIIIIIIIIIIIIIHIIIIIIIIIIIIIIIIIIIIIIIIIIIIIIIHHIIIIIIIIIIHIIIIHIIIIIIIIIIIIIIHHIIIIIIIIIIHDIIIIIIIIIIHIIIIIIIIIHIIIIIIIIIIIIIIIIIIIHIIIIHIIIIIIIIIIIIIIIIIHIIIIIIIIIIIIIIIIIIIIIIIIIIIIIIIIIIIIIIIIIIIIIIIIIIIIIIIIIIIIIIIIIIIIIIIIIDDDDD
@HISEQ:969:HM2KJBCX2:2:1101:18703:3140 2:N:0:ACTATGCA
TAAACGCGACTCCCCAACTATCCCTATTAATCATTACGTCAATCCTAGAAACCAACAAAATAGGATCGAACGTCCTATTTCATTATTCCATGCTAATGTATTCAAGCGTTAGCTTGCTTTAAACACTCTAATTTTTTCAAAGTAACAGTCCAAATTCCCCAAAACACCAAATTAATGGCATTAAGATTCATCAGGAAGGAGGAATCAGTGAGACCAGTACATACCAGAGGCATGACCAACCTACTAACCCCGAAATTCAACTACGAGCTTTTTAACTGCAACAACTTTAATATACGCTATTGGAGCTGGAATTACCGCGGCTGCTGGCACCAGACTTGCCCTCCAA
+
BDDDBIHHIIIIIIIIIIIIIIIIIHIIIIIIIIIIIIIIIIIIIIIIIIIIHHIIHHHEHHHIFIIHHHHHHIIIIIIIIIIIIIIHIIIIGIIIIIHHIHHHHHIIIIIHIIIIIIIIIIIIHIIHIIIIIIIHIIIIHIIIIIIHHGHIIIIIIIIIHHGHHIIHHHHHHIIIIHHIHIIIIIIIIHIIIIIIIIIIIIIIIIIIIIIHHHHIIIIIIIIIIIIHIIIIIIIIHIHHHIIHHIIIIIIIIIIIIIIHHIIIIIIIIIIIIIIIIIIIIIIIIHIIIIIIIIIIIIIIIIIIIIIIIIIIIIIIIIIIIIIIIIIIIIIIIIIIIIIIIDDDDD
@HISEQ:969:HM2KJBCX2:2:1101:5650:3671 2:N:0:ACTATGCA
TAAACGCGACTCCCCAACTATCCCTATTAATCATTACGTCGATCCTAGAAACCAACAAAATAGGATCAACGTCCTATTTCATTATTCCATGCTAATGTATTCAAGCGCGAGCCTGCTTTAAACACTCTAATTTTTTCAAAGTAACAGTCCTGATTCCCCGCCACACCAAATGAATGACATGATGGTTCGTCAGAAGGTAGGAACCAGTAACACCAGTACGTACCTAAGGCACGACCAACGTACTGATCCCAAAATTCAACTACGAGCTTTTTAACTGCAACAACTTTAATATACGCTATTGGAGCTGGAATTACCGCGGCTGCTGGCACCAGACTTGCCCTCCAA
+
DDDDDHIIIIIIGHHGIIIIIIIIHIIIIHIIIIIFHIIIIIIHIHIIIIGIIGIIHIGHIIHIIIH?HHIIIIIHIIIIIIIIIIIHIIIHIIIIIHIIIIHIIIIIIIIIIIIIHIIHHIIIIIHHIFHIIHHHIIIIHHHIHHHHIIIIIHHIHIIIIIIIIIIIIIHHIIHIIIIIIIIIIHIIHIIIIIIIIIIIIIIIIIIIIIIIIIIIIIIIIIHIIIIIIIIIIIIIHIIIIIHHIIIIIHIIHIIHIIIHIIIIIIIIIIIIIIIIIIIIHHIIIIIIIHHEHIIIHIIIIIIIIIIIHIIIIIIIIIIIIIIIIIIIIIIIIIIIIIIHDDDDD
@HISEQ:969:HM2KJBCX2:2:1101:19371:2951 2:N:0:ACTATGCA
TAAACGCGACTCCCCAACTATCTCTATTAATCATTACTTCAGTCCTAGAAACCAACAAAATAGAACTAAAGTCCTATTCCATTATTCCATGCTAATATATTCAAGCAAACATGCCTGCTTTAAACACTCTAATTTTTTCAAAGTAAAAGTCTTGGATCCCTAGCGCACTCAATTAAGAGCACACTAGTTCCCCAAAAGGAAAAGCCCAAAGTTGCAGTACAAACCTTTCGGTTGACGGCAACTATAAGCCCAAAATTCAACTACGAGCTTTTTAACTGCAACAACTTTAATATACGCTATTGGAGCTGGAATTACCGCGGCTGCTGGCACCAGACTTGCCCTCCAA
+
DDDDDHEHIIIIHIIIIIIIIHIIIIIIIIIIIIIHIIIIIIIIHGHHIIIIFIIIIIIHHIHHIIIIIFHHHHIIIIHIIIIIIIIIHIHEHIHIIIIIHIIHHHFHIIHIHEIHHHHHIIIIIHIIIIIIIIIHHIFHIHHHHHHIHIHHHHHHHIIIIIH<EHHFIIIHHIIIIIHIIIIIIHIHIIIIIIIIIIIIIIIIHIIIIGIIIIIHIIIIIIIIIIIIIIIIIIIIIHEIHHHHIHIIIIIIIIIIIIIIHIIIIIIIIIIHIIIIIIIIIIIIIHHGIHGIIIIIIIIIIIIIIIHIIIIIIIIIIIIIIIIIIIIIIIIIIIIIIIIIHDDDDD
@HISEQ:969:HM2KJBCX2:2:1101:4497:4011 2:N:0:ACTATGCA
TAAACGCGACTCCCCAACTATCCCTATTAATCATTACGTCAATCCTAGAAACCAACAAAATAGGATCAACGTCCTATTTCATTATTCCATGCTAATGTATTCAAGCGCGAGCCTGCTTTAAACACTCTAATTTTTTCAAAGTAACAGTCCTGATTCCCCACCACACCAAATTAATGACATGATGGTTCGTCAGAAGGTAGAAATCAGTAACACCAGTACGTACCGAAGGCACGACCAGCGTACTAATCCCGAAATTCAACTACGAGCTTTTTAACTGCAACAACTTTAATATACGCTATTGGAGCTGGAATTACCGCGGCTGCTGGCACCAGACTTGCCCTCCAA
+
DDDDDIIIIIIIIIIIIIIIIIIIIIIIIIIIIIIIIIIIIIIIIIIIIIIIIIIIHIHFHHGHIHIIIIDHHHIIIIIIIIIHIIIHHIIIIIHIIIIIIIIIIIIIIIIIIIIIIIIIIIIIIIIIIIIIIIIIIIIGIIIIIIIIIIIIHIIIIIIIIHIIIIIIIIIIIIIIIIIIHIIIIIIIIIIIIIIIIIIIIIIIIIIIIIIIIIIIIIIIIIIIIIIIIIIIIIIIIIIIIIHHIIIIIIIIIIIIIIIIIHIIIIIIIIIIIIIIIIIIIIIIIIIIIIIIIIIIIIIIIIIIIIIIIIIIIIIIIIIIIIIIIIIIIIIIIIIIIIIIDDDDD
@HISEQ:969:HM2KJBCX2:2:1101:18022:4221 2:N:0:ACTATGCA
TAAACGCGACTCCCCAACTATCCCTATTAATCATTACGTCGATCCTAGAAACCAACAAAATAGAATCAAACGTCCTATTTCATTATTCCATGCTAATGTATTCAAGCGTAAGCCTGCTTTAAACACTCTAATTTTTTCAAAGTAACAGTCCTGATTCCCCACGACACCAAATTAATGACATCGCGGTTCTTCAGAAGGTAGGAACCGATAATGCCAGTGCGTACCGAAGCACGACCAACAATTCGATCCCGAAATTCAACTACGAGCTTTTTAACTGCAACAACTTTAATATACGCTATTGGAGCTGGAATTACCGCGGCTGCTGGCACCAGACTTGCCCTCCAA
+
DDADDIIIIIHHIIIIIIIIIIIIIGHIIIIIIIIIIIIIIIIIIIIIHIIIHHIIIIIGIIIIHHIGIIIIIIIIGHHIIIIIHIIIGHIIIIIIIIIIIIIIIHIIIIIIHIIIIIIIIIIHIIIIIIIIIIIIIIHIIHIIIIIIIIIIIIIIIHHIIIHIIIIIIIIIIIIHHHHHIIIIIIIIIIIIIIIIIIIIIIIIIIIIIIIIIIIIIIIIIIIIIIIIIHIIIIHHIIIIIIHHIIIIIIIIIIIIHIIIIIIIIIIIIIIIIIIHGIIIIIIIIIIIIIIIIIIIHIIIIIIIIIIIIIIIIIIIIHIIIIIIIIIIIIIIIIIIIIIIDDDDD
@HISEQ:969:HM2KJBCX2:2:1101:17719:4537 2:N:0:ACTATGCA
TAAACGCGACTCCCCAACTATCCCTATTAATCATTACGGTGGTCCTAGAAACCAACAAAATAGAACCATGCCGTCCTATTTTATTATTCCATGCTAATGTATTCAAGCAAAAATGCCTGCTTTAAACACTCTAATTTTTTCAAAGTAAAGGTCCTGGTTCCCCGCGGCATCCAATTAAGGACATCGCGGTTCTCCAGAAGGTGAGAAATTGACTGCACCAGTTCATACCCCGTGAGGCACGACCGATGCGCCAATCCCGAAATTCAACTACGAGCTTTTTAACTGCAACAACTTTAATATACGCTATTGGAGCTGGAATTACCGCGGCTGCTGGCACCAGACTTGCCCTCCAA
+
DDDDDIGHHIIIIIIIIIIGGIIIIIHIIIIIIIIIIIGHIIIHHHHIIIIHHEHHHHEE1@DGCHHHCHCCDEHHIIGHHIIIIIIIHII?D<FHHCECCC1CHHHCHFHHIHHHHIHIHIHHHHHIIIIHFHIHHIHHIIIIIIIIHHEIIIIIIIHIIGIIIIGIIIIIIIIIIIIIIIIIHIIIIIIIIIIHHIIIIIIIIIIIIIIIHGIIIIIIIIIII<IIIIIIIIIIIIGIIIIIIIIIIGHFHIHIIIIIIIIIIIIIIHIHIIIIIIIIIIIIIIIIIIIIIIIHIIIIIIIIIHIIIIIIIIIIIIIIIIIIIIIIIIIIIIIIIIIIIIIIIIIIDDDDD
@HISEQ:969:HM2KJBCX2:2:1101:1705:6175 2:N:0:ACTATGCA
TAAACGCGACTCCCCAACTATCCCTATTAATCATTACGTCGATCCTAGAAACCAACAAAATAGAATCAAACGTCCTATTTCGTTATTCCATGCTAATGTATTCAAGCGTGAGCCTGCTTTAAACACTCTAATTTTTTCAAAGTAACAGTCCTGATTCCCCATGACACCAAATTAATGACATCATGGTTCGTCAGAAGGTAGGAATCAATAATACCAGTACGTACAATAGCACGACCAATAAATTGATCCCGAAATTCAACTACGAGCTTTTTAACTGCAACAACTTTAATATACGCTATTGGAGCTGGAATTACCGCGGCTGCTGGCACCAGACTTGCCCTCCAA
+
DDCDDIHIIIIIIIIIIIIIIIIIIIIIIIIIIIIIIIIIIIIIIIIIIIIIIHIIIGHIIIIIIIIIIIIIIIIIIIIIIIIIIIIIIHIIIIIIIIIIIIIIIIIIIIIIHIIIIIHIIIIIIIIIIIIIIIIIHIIIIIIIIIIIIIIIIIIHIIHIIIIIIIHHIHHHIIIIIIIIIIIIIIIHIIHIIIIIIIIIIIIIIIIIIIIIIIIIIIIIIIIIIIIIIIIIIIIIIIIIIIHHIIIIIIIIIIIIIIIIIIIIIIIIIIIIIIIIIIIIIIIIIIIIIIIIIIIIIIIIIIIIIIIIIIIIIIIIIIIIIIIIIIIIIIIIIIIIIIIIDDDDD
@HISEQ:969:HM2KJBCX2:2:1101:8656:6059 2:N:0:ACTATGCA
TAAACGCGACTCCCCAACTATCCCTATTAATCATTACTTCAGTCCTAGAAACCAACAAAATAGAACCAAAGTCCTATTCCATTATTCCATGCTAATATATTCAAGCAAACATGCCTGCTTTAAACACTCTAATTTTTTCAAAGTAAAAGTCTTGGATCCCTAGCGCACTCAATTAAGAGCACACTAGTTCCCCAAAAGGAAAAGCCCAAAGTTGCAGTACAAACCTTACGGTTGACGGCAACTATAAGCCCAAAATTCAACTACGAGCTTTTTAACTGCAACAACTTTAATATACGCTATTGGAGCTGGAATTACCGCGGCTGCTGGCACCAGACTTGCCCTCCAA
+
DDDDDIIIIIIIIIIIIIIIIIIIIIIIHIIIIIIIIIIIIIIIIIIIIIIIIIIIIGHIIIIIIIIIIIIIIIIIIHIIIHIIIHIIIIIGIIIIIIIIHGHIGIIIIHIIHHIIIIIIGIIIIIIIIIIIIIIIIIIIIIIHIIIIIIIIHHIHHIGHHIIIHIIIIIIIIIIIHIHIIIIHIIIIIIIIIIIIHIIIIIIIIIIIIIIIIIIIIIIIHIIIIIIIIIIIIIIIIIIIIIHHHIIIIIIIIIIIIIHIIIIIIIIIIIIIIIIIIIIIIIIIIIIIIIIIIIIIIIIHIIIIIIIIIIIIIIIIIIIIIIIIIIIIIIIIIIHHIIIIIDDDDD
@HISEQ:969:HM2KJBCX2:2:1101:2482:6457 2:N:0:ACTATGCA
TAAACGCGACTCCCCAACTATCCCTATTAATCATTACAACGGTCCTAGAAACCAACAAAATAGAATCGTTGTCCTATTCTATTATTCCATGCTAATGTATTCTGGCATAAGCCTGCTTTAAACACTCTAATTTTTTCAAGGTAAAGGTCTTGGCTCCGAGCAACACCCAATAAAGGGCATTACACTTCCCCAAGCGGTGAGGCCCAACCGACCAGTACTCGTTACAAGAACGGACCAACCGGCCAAACCCAAAATTCAACTACGAGCTTTTTAACTGCAACAACTTTAATATACGCTATTGGAGCTGGAATTACCGCGGCTGCTGGCACCAGACTTGCCCTCCAA
+
DDDDAIIIIIIIHHIHHHEH@CHHIIII?H?GHIIHIIHIIIICHHIIIGIIIIIIIFIEHHHHIHHIIIIHHHE1FHH@GHI?HIII@GHGHEEIIIHHHHHEGIHHHFHHHHIIHHHHHHIIIIIHHHHHHEGHIHHHIHIHHIIIHHHGHHEDIHFIHIHIHHIHHIIHIIIHHHHHIIIHIIHIIIIIIIIHHGIIHIHHIIIIHIIIIIIIIIIHIHHHIIIIIIIIIHIIIIHIIHIHIIIIHIHHIIIIIIIIIIIIIHIIIHIIIIIIIIIIIIHIIHIIIIHIIIGIHIIIIIGIIIIIIIIIIIIIIIIIIIIIIIIHIIIIIIIIIIIIDDDDD
@HISEQ:969:HM2KJBCX2:2:1101:9463:6895 2:N:0:ACTATGCA
TAAACGCGACTCCCCAACTATCCCTATTAATCATTACGTCAATCCTAGAAACCAACAAAATAGGATCAAACGTCCTATTTCATTATTCCATGCTAATGTATTCAAGCGTTAGCCTGCTTTAAACACTCTAATTTTTTCAAAGTAACAGTCCTGTTTCCCTGCAACACCAAATTAATGACATTACAGTTCTTCAAGAAGGAGGAACCAGTAAAGCCAGTACATACCAGAGGCACGACCAACTTACTAATCCCGAAATTCAACTACGAGCTTTTTAACTGCAACAACTTTAATATACGCTATTGGAGCTGGAATTACCGCGGCTGCTGGCACCAGACTTGCCCTCCAA
+
DDDDDIIIIIIIHIIIIIIIIIIIIIIIIIIIIIIIIIIIIIIHHHIIIIIHHHIIHIHIIHHHHHIIHHHIIGHHIIIIIIIIIIIHGHIGIIHIIGHHIHHIIIIIIHIIIHIIIIIIIIIIIIIHIIIIIIHHEHIIIIIIIIIIIIHIHHHIIIIIIIIIIIIEHHHFGHHIHFIIIIIIIIIIHHHIHIIIIIHIIIIHIIIIHIIIIIIIIIIIIIIIHIIIIHIIIIIHIIIIIHIHHIIHIIHHHIIHHIIIIHIIIIIIIIIIIIHIIIHHIIIHHFHIHIIIIHIIIIIHHIIIIIIIIIIIIIIHIIIIIIIIIIIIIIIIIIIIIIIIIDDDDD
@HISEQ:969:HM2KJBCX2:2:1101:3723:7179 2:N:0:ACTATGCA
TAAACGCGACTCCCCAACTATCCCTATTAATCATTACTTCAGTCCTAGAAACCAACAAAATAGAACCAAAGTCCTATTCCATTATTCCATGCTAATATATTCAAGCAAACATGCCTGCTTTAAACACTCTAATTTTTTCAAAGTAAAAGTCTTGGATCCCTAGCGCACTCAATTAAGAGCACACTAGTTCCCCAAAAGGAAAAGCCCAAAGTTGCAGTACAAACCTTACGGTTGACGGCAACTATAAGCCCAAAATTCAACTACGAGCTTTTTAACTGCAACAACTTTAATATACGCTATTGGAGCTGGAATTACCGCGGCTGCTGGCACCAGACTTGCCCTCCAA
+
DDDDDIHIIIIIIHIIIIIIIHIIIIIIIIIIIIIIIIIIIIIHIIIIIIIIIIIIIIIIIIHHIIIIIIIIIHHIIIIHHHIIIFIHHIIIIIIIIIIIIIIIIIIHIHHIIIIIIIIHIIIIIIIIIIIIIIIIIIIIIIIIIIIIIIIIIIIIIIIIIIIIIIIIIIIIIIIIIIIIIIIIIIIIIIIIIIIIIIIIIIHIIIIIIIIIIIIIIIIIIIIHIIIIIIIIIIIIIIIIIIHHHIIIIIIIIIIIIHHHIIIIIIIIIIIIIIIIIIIIIIIIIIIIIIIIIHIIIIIIIIIIIIIIIIIIIIIIIIIIIIIIIIIIIIIIIIIIIIIIIDDDDD
@HISEQ:969:HM2KJBCX2:2:1101:15237:7618 2:N:0:ACTATGCA
TAAACGCGACTCCCCAACTATCCCTATTAATCATTACGTCAATCCTAGAAACCAACAAAATAGGATCGAACGTCCTATTTCATTATTCCATGCTAATGTATTCAAGCGTTAGCTTGCTTTAAACACTCTAATTTTTTCAAAGTAACAGTCCAGATTCCTCGCAACACCAAATTAATGGCATTACGGCTCATCAGGAAGGAGGAATCAGTGAGACCAGTTCATACCAGTGGCATGACCAACCTACTAACCCCGAAATTCAACTACGAGCTTTTTAACTGCAACAACTTTAATATACGCTATTGGAGCTGGAATTACCGCGGCTGCTGGCACCAGACTTGCCCTCCAA
+
DDDDDHIIIIIIIIIIIHHIIIIIIIIIIIHIIIIIIIIIIHIHIGIHIIIIIIIIIIIIIIHGHIHIIHFHHHHIIHHGHIIIIIHIHIIHGHIIHHHIHIHIIIIIHIIHIIIIHIIIIIIIIIIIIIIHIIIIIIIHIIIIIIIIIIIHHIIHIIHIIIIHIIIIIIIHIIIIIHHHHIIIIIIHHEIIIHIIIIIIIIIIIIIIIIIIIIIIIIIIIIIIIIIIHIIIIIH6IIHIIIHHHHEIIIIIIIIIIIHHIIHIIIIIIIIIIIIIHIIHIIIIIIIIIIIIIHIIIIIIIIIIIIIIIIIIIIIIIIIIIIIIIIIIIIIIIIIIIIIIIDDDDD
@HISEQ:969:HM2KJBCX2:2:1101:1903:7778 2:N:0:ACTATGCA
TAAACGCGACTCCCCAACTATCCCTATTAATCATTACGTCGATCCTAGAAACCAACAAAATAGAATCAAACGTCCTATTTCATTATTCCATGCTAATGTATTCAAGCGCGAGCTTGCTTTAAACACTCTAATTTTTTCAAAGTAACAGTCCTGATTTCCCGCGACACCAAATTAATGACATCGTGGTTCGTCAGAAGGGAGAAACCAATAATACTAGTACGTACAAAGTACGACCGACATATTAGTCCCGAAATTCAACTACGAGCTTTTTAACTGCAACAACTTTAATATACGCTATTGGAGCTGGAATTACCGCGGCTGCTGGCACCAGACTTGCCCTCCAA
+
DDDDDIGIIIIIIIIIIIIIIIIIIIIIIIIIIIIIIIIIIIIHIIIIIIIIIIIIIIIIIIFHIIIIIIHHHIIIIIIIIIIIHHIIIIIHIIIIIHIIIHHIIHIIIHIIGIIIIIHIIIIIHIIHIIIIIIIHIIIHHIIHIIIIIIIIIIIIHIIIIIIIIIIIIIIIIIIIIIHIIIIIHHIIIIIIIIIIIIIIIIIIIIIIIIIIIIIIIIIIIIIIIIIIIIIIIIIIIIIIIIIIIIIIIIIIIIIIIIIIIIIIIIIIIIIIIIIIIIIIIIIHHHIIIIIHIIIIIIIIIIIIIIIIIIIIIIIIIIIIHIIIIIIIIIIIIIIIIIIDDDDD
@HISEQ:969:HM2KJBCX2:2:1101:5758:8818 2:N:0:ACTATGCA
TAAACGCGACTCCCCAACTATCCCTATTAATCATTACTTCAGTCCTAGAAACCAACAAAATAGAACTAAAGTCCTATTCCATTATTCCATGCTAATATATTAAAGTTGTTGCAGTTAAAAAGCTCGTAGTTGAATTTCGGGGTCAGCAAGTTGGTCGTGCCACTGGTATGCACTGGCTTTGCTGATTCCTCCTTCTTGTAGAACCGTAATGCCATTAAGTTGGTGTTGCGGGGAAACAGGACTGTTACTTTGAAAAAATTAGAGTGTTTAAAGCAGGCTAACGCTTGAATACATTAGCATGGAATAATGAAATAGGACGACGATCCTATTTTGTTGGTTTCTAGGATTGACGTAATGATTAATAGGGATAGTTGGGCGCAGACAGACT
+
DDDDDHIIGIIHIIIIIIIIIIHHIHIIIIIGEHIIHHIIIIIIIIHIHIGIIHIII?CHHIIIHIIIIFHHIIIIIIIIHIIIHHIIIIHHHHEHHHIIEDGHHEHIIHHIIIHHHIHIFHGIIIIIGHGGEHIIHGIHIIIIHHHHHHGHIIIIIIIIIIIIHHIIIIHIIIIIHIIIHIIIIIIHIIHIHHIIIHIHHEEHIIIIIIIIIIIHIIIIIHIHIIIGIIIIHIIIHHIIHIIHIIIIGIIIIIIIIIIIIIIIIIIIIIIIIIIIIIIIIIIIIIHIIIIIIGHIIIIIIIIIIIIIIIIIIIIHIIIIIIHIIIIIGIIIIIIIHHIIIIIIIIIIHGIIHIIIIIIIIIIIIIIIHHIIIIIHIIIIIIIDDDDD
@HISEQ:969:HM2KJBCX2:2:1101:11947:8736 2:N:0:ACTATGCA
TAAACGCGACTCCCCAACTATCCCTATTAATCATTACGTCGATCCTAGAAACCAACAAAATAGAATCAAACGTCCTATTTCGTTATTCCATGCTAATGTATTCAAGCGTGAGCCTGCTTTAAACACTCTAATTTTTTCAAAGTAACAGTCCTGATTCCCCAAGACACCAAATTAATGACATCATGGTTCGTCAGAAGGTAGGAATCAATAATACCAGTACGTACAATAGCACGACCAATAAATTGATCCCGAAATTCAACTACGAGCTTTTTAACTGCAACAACTTTAATATACGCTATTGGAGCTGGAATTACCGCGGCTGCTGGCACCAGACTTGCCCTCCAA
+
DDB@DHDHHHIGHD0@EHHIHHCHHHHHGHIEHEHGHEHIII?HHIIIIIHHEHEH?EEHHIIH?GGHG?GHEGDHHH?<FEHGHHEH1<CHHIEHEH@EGHHHIG@B<CFCHHG@EHHCD1BAG?EGEHGHHFE@CHIHH@HHGGHHB<EFF7D?GH@HGC<CCCHCGHEFC@CE/C@GDHHF<<?EHD0<CC@HHEHHHEHEH?IHH?HFCFEG>AIHFFHGF@HHECEC1<1GCCCHG/<<1?HCGIIHH@GIHHHC0DHCCHGG?GHGHCHFCCDCHGFEF@FHIIIEE?GHE@EIH@HGGIHEHIHHHE<HHHG1HEEIHHECIIHGG@CE0HGH@DBDB
@HISEQ:969:HM2KJBCX2:2:1101:17571:7787 2:N:0:ACTATGCA
TAAACGCGACTCCCCAACTATCCCTATTAATCATTACGGTGGTCCTAGAAACCAACAAAATAGAACACAACGTCCTATTCTATTATTCCATGCTAATCTATTCAAGCAATAGCCCGCTTTAAACACTCTAATTTTTTCAAAGTAATGGTCCTGGCTCCCCAACACACCATACTGGTTCACCAGAAGGAAGACCCGACAGCAGACAGTACTCGCCAAAGACGGACCGCCCGGCCAGGCCTAAAATTCAACTACAAGCTTTTTAACTGCAACAACTTTAATATACGCTATTTGAGCTGGAATTACCGCGGCTGCTGGCACCAGACTTGCCCTCCAA
+
BDBDAIGIIIIIIIIIIIIIIIIIIGIIIIIIIIIIIIIIIIIIIHIIHIIIIIIIGHI@GHHIIIIHIIIHIIIHIIIIIIHHHIHIHIIHIHHIHIHIIIIIHIIIHIIIIIIHIIHIHIIIIIHIIIIIIIIHIIIIHIIIIIHIIIIIIIIHIHIHHHHCHGIIIIIHHIIIIIHIIIIIIIIIIHHIIIIIIHIIIIIIIIIIIIIIIIIIIIHII?IHIIIIIIIHGIIIII=IIIIIIIHIHIIIHIIIIIIIIIIIIIIIIIIIIIIIIIIIIHIIIHHIIIIIIIIIIIIIIIIIIIIIHIIHIIIIIIIHIIIIIIIIIDDDDD
@HISEQ:969:HM2KJBCX2:2:1101:11781:8794 2:N:0:ACTATGCA
TAAACGCGACTCCCCAACTATCCCTATTAATCATTACATCGATCCTAGAAACCAACAAAATAGAATCGGATGTCCTATTTCATTATTCCATGCTAATGTATTCAAGCGTGAGCCTGCTTTAAACACTCTAATTTTTTCAAGGTAACAGTCCTAATTCCCCGTGACACCAAATTAATGGCATTACGGTTCTTTAGAAGGTGAGAAATCAATAATATCAGTACATACCAACGGCATGACCGAAACATTGATCCCGAAATTCAACTACGAGCTTTTTAACTGCAACAACTTTAATATACGCTATTGGAGCTGGAATTACCGCGGCTGCTGGCACCAGACTTGCCCTCCAA
+
DDDDAHGHIIIIIFHHIIIIIIIGIIIIIIHHIIIIIHFFEHHHIHIHIIIIHIIIIHIIHIHHHIHGGGHHHHHIHEHHHIHHEHIHGIHHIIIIIIIHIHGHHHHHIHIHHIHHHIIIIIIHIIHHIIHHHIHIGHHHIIIIIIIIIIIIIHIHGIHIIIIIIIIIIIIIHIIIIIIIIHIIIIIHHHHIIIIHIIIIIIIIIIHIIIIIIIIIIIIIIIIIIIHIIIIIHIIIIIIIIIHHGDG<IHDIIGIIIIIIIIIIIGIIIIHIHHHGIIIIIIIIIIIIIHIIHIIIIIIIIIIIIIIIIIIIIIIIIIIIIIIIIIIIIHIIIIIIIIIHIHDDDDA
@HISEQ:969:HM2KJBCX2:2:1101:14403:9043 2:N:0:ACTATGCA
TAAACGCGACTCCCCAACTATCCCTATTAATCATTACGTCAATCCTAGAAACCAACAAAATAGGATCGAACGTCCTATTTCATTATTCCATGCTAATGTATTCAAGCGTTAGCCTGCTTTAAACACTCTAATTTTTTCAAAGTAACAGTCCTGTTTCCCTGCAACACCAAATTAATGACATTACAGTTCTTCAAGAAGGAGGAATCAGTAAAGCCAGTACATACCATAGGCACGACCAACCTACTGACCCCGAAATTCAACTACGAGCTTTTTAACTGCAACAACTTTAATATACGCTATTGGAGCTGGAATTACCGCGGCTGCTGGCACCAGACTTGCCCTCCAA
+
DDDDDDHIIIIIHIIHHIIIIIIHIIIIIIIIIIIIIIIIIIIIIIIHGHIIIIIIIIHIIIIIIHIGHIIIHIHIIIIIIHHIIIIHIIHFHIFHIIHIIHIIIIIIIIIHHHHIIIHHHHIIIIIIHHIIIIIIIIIIHHHHIHIHHHIIIIIIIIIIHIIIIIIHHHHIHHIIIIIIIIIIIIIIIIIIIIIIHIIIIHIIHIIIIIHHIHEIIIIIIIIGIIHHIIIIIIIIHHHIIGIHIIHIIHIIIIIIIIIIIIIIIIIIIIIIHHHGIIIIIIIIIIIIIIIIIIIIIIIIIIIIIIIIIIIIIIHIIIIIIIIIIIIIIIIIIHIIIIIGIDDDDD
@HISEQ:969:HM2KJBCX2:2:1101:4947:9060 2:N:0:ACTATGCA
TAAACGCGACTCCCCAACTATCCCTATTAATCATTACTCATTTCCCCAAAAACCAACAAAATTCGAGATACGAGTCCTAACTTATTATTCCATGCTAATGTATTCATAACTTTCAGCCTGCTTTAAACACTCTAATTTTTTCAAAGTAAAGGTCCTGGATTGCGAACCCAACCCAGTAAAGGGCAGGAACGTTCTCCAGGAAGATGGTAAGCGCGCATCGGCACTCACACACGATACCGTGGCGGGCCAAGCGCACTATACCAGAAATCCAACTACGAGCTTTTTAACTGCAACAACTTTAATATACGCTATTGGAGCTGGAATTACCGCGGCTGCTGGCACCAGACTTGCCCTCCAA
+
DDDBD0CHHIHEHIICHHIHHIHIIIIHHIIIIHHIIHHIG@HHC?HHHHIIHIGHHH?DHHII?GHHIEHGHHIH1CDFHCGFHE1@GCFHHI?CGHICEDCEEGCFHHEHIIHIHHIIIIIIHIIHHHHHHHHHHGHGHEHHHIHHHHEIIIHHFHHHCHDIHIIIIIHHIHIIHFHHGH:IIIIIIIIIIHGHHFHIHIIHIFIIHIIIIIIIHIIIIHIGIIIIIHHGIIIHDIIIIIHIIIIGHIHHIHHFHIHIIIIIIIIIIIIIIIIHIIIIHIIIIIIIIIIIIHHIIIIIIHIIIIIIIIIIIIIIIHIHIIIIIIIHIIIIHIIIIIIHIHIIIIIIIIIIIDCDDD
@HISEQ:969:HM2KJBCX2:2:1101:11455:9448 2:N:0:ACTATGCA
TAAACGCGACTCCCCAACTATCCCTATTAATCATTACGTCAATCCTAGAAACCAACAAAATAGGATCGAACGTCCTATTTCATTATTCCATGCTAATGTATTCAAGCGTTAGCCTGCTTTAAACACTCTAATTTTTTCAAAGTAACAGTCCTGTTTCCCTGCAACACCAAATTAATGACATTACAGTTCTTCAGAAAGGAGGAATCAGCGAAGCCAGTACATACCAGTGGCACGACCAACCTGCTGACCCCGAAATTCAACTACGAGCTTTTTAACTGCAACAACTTTAATATACGCTATTGGAGCTGGAATTACCGCGGCTGCTGGCACCAGACTTGCCCTCCAA
+
DDDDDIIIIIIIIIIIIIIIIIIIIIIIIIHIIIIIIIIIIIIIIHIHHIIHHIIIIIIIIIHHIIIIIIIIIIIIIIIIIIHIIIIIIIIIIIIIIIIIIIHHIHHHIIIIIHIIIHIIIHHHIIIIIIIIIIIIIIHIIHIIIIIIIIIIIIIIIIHIIIIIIIIIIIIIIIIIIIIIIIIIIIIIHIIIIIIIIIIIIIIIIIIIIIIIIIIIIIIIIIIIIIIIIIIIIIIIIIIIIIIHFIIIIIIIIIIIIIIIIIIIHIIIIIIIIIIIIIIIIIIIIIIIIIIIIIIIIIIIIIIIIIIIIIIIIIIIIIIIIIIIIIIIIIIIHHIIIIIIIDDDDD
@HISEQ:969:HM2KJBCX2:2:1101:6208:9988 2:N:0:ACTATGCA
TAAACGCGACTCCCCAACTATCCCTATTAATCATTACGGCGGTCCTAGAAACCAACAAAATAGAACCACACGTCCTATTCTATTATTCCATGCTAATATATTCGAGCATAGGCCTTCTTTAAGCGATCTAATTTGTTCAGAGTAAAAGTCCTGGTTCCCCAGCACACCCAGTGAAGGGCATGCGGTTCTCCAGAAGGAAAGGCCCAACCGAGCCAGTGCACGCGGTGAGGCGGACCGGCCGGCTAGGCCCAAGGTTCAACTACGAGCTTTTTAACCTCAACAACTTTAATATACGCTATTGGAGCTGGAATTACCGCGGCTGCTGGCACCAGACTTGCCCTC
+
DDCDDCHIHGHHHID10CEHHEEHHIHIH1FG1FFHHHFH?<CED?F@CHHFHFFEHH?CHHHC@GCF?1GEHFFF@G1<E1<G<@CFEEG1CHHIIIHHFHGFFCEHHHG@CHHEFHHIIIB@/HCEHEHFGG3<CHEGFGE?DC?/<C@FFHHGDEEEH=GHHFHHHGIHHEEF.EHG@EDDIHGHHHIIIHIIHGHEEHFHHHIHIIIIHHFHHHIIIHEHHCHHIIIIIIIIHIHHDE@GIIIIIIIIIIIGIHEGIHHHIIHEHFIG?HIIHHHIIIIIHEHIIIHEDIIHHHIIIIIIIIHHIIIIIIIIIIGIIIIIIIIIIIIIIIIIIDDDDD
@HISEQ:969:HM2KJBCX2:2:1101:11415:10010 2:N:0:ACTATGCA
TAAACGCGACTCCCCAACTATCCCTATTAATCATTACTTCAGTCCTAGAAACCAACAAAATAGAACTAAAGTCCTATTCCATTATTCCATGCTAATATATTCAAGCAAACATGCCTGCTTTAAACACTCTAATTTTTTCAAAGTAAAAGTCTTGGATCCCTAGCGCACTCAATTAAGAGCACACTAGTTCCCCAAAAGGAAAAGCCCAAAGTTGCAGTACAAACCTTTCGGTTGACGGCAACTATAAGCCCAAAATTCAACTACGAGCTTTTTAACTGCAACAACTTTAATATACGCTATTGGAGCTGGAATTACCGCGGCTGCTGGCACCAGACTTGCCCTCCAA
+
DDDDDHIIIIHIIIIIIIIIIIIIIIIIIIIIIIIIIIIIIHIIIIHHIIIIIIIIIFHIIIGHHHHIHHHHIIIIHIIIIIIHHHIIIHHHHHHEIIHIIIHGIIIIIIIHIIIIHIHHIIIIIIIIHIIHI?IIHHHHHHIIIIIIIHIIIHIIIIIIIIHHIIIIIHIIIIIIIIIIIIIIIHIIIIIIIIIIIIIHIIHIIIIIHHIIIIIIIIIIIIIIIIIIIIIIIIIIIIGIIIIHHIIIIIHIIIIIIIIIIIIIIIIIIIIIIIIIIIIIIIIIIIIIIIIIIIIIIIIIIIIIIIIIIIIIIIIIIIIIIIIIIIIIIIIIIHIIIIIIIDDDDD
@HISEQ:969:HM2KJBCX2:2:1101:16984:10144 2:N:0:ACTATGCA
TAAACGCGACTCCCCAACTATCCCTATTAATCATTACTTCAGTCCTAGAAACCAACAAAATAGAACTAAAGTCCTATTCCATTATTCCATGCTAATATATTCAAGCAAACATGCCTGCTTTAAACACTCTAATTTTTTCAAAGTAAAAGTCTTGGATCCCTAGCGCACTCAATTAAGAGCACACTAGTTCCCCAAAAGGAAAAGCCCAAAGTTGCAGTACAAACCTTTCGGTTGACGGCAACTATAAGCCCAAAATTCAACTACGAGCTTTTTAACTGCAACAACTTTAATATACGCTATTGGAGCTGGAATTACCGCGGCTGCTGGCACCAGACTTGCCCTCCA
+
DDDDDIIIIIIIIIIIIIIIIIIIIIIIIIHIIIIIIIIIIIIIIIIIIIIIIIIIIIIIIIIIIIIIIIFHHGHIIIIIIIIIIIIIIIHIIIIIIIIIIIIIIIIIIIIIHIIIIIIIHHHIIIIIIIIIIIIIIIIIHIIIHIIIIHIIIIIIIIIIIIIHIIIIIIIIIIIIIIIIIIIIIIIIHIIHIIIIIIIIIIIIIIIIIIIIIIIIIIIIIIHIIIIIIIIIIIIIIIIIIIIHIIIIIIIIIIHIIIIHIHHIIHIIIIIIIIIIIIIIIIIIIIIIIIIHIHIIIIIIIIIIIIIIIIIIIIIIIIIIIIIIIIIIIIIIIIIIIIIIDDDDD
@HISEQ:969:HM2KJBCX2:2:1101:19765:10051 2:N:0:ACTATGCA
TAAACGCGACTCCCCAACTATCCCTATTAATCATTACGTAAATCCTAGAAACCAACAAAATAGGATCGAACGTCCTATTTCATTATTCCATGCTAATGTATTCAAGCGTTAGCCTGCTTTAAACACTCTAATTTTTTCAAAGTAACAGTCCTGTTCCCCTGCAACACCAAATTAATGACATTACAGTTCTTCAGAAAGGAGGAATCAGCGAAGCCAGTGCATACCAGTGGCACGACCAACCTGCTGACCCCGAAATTCAACTACGAGCTTTTTAACTGCAACAACTTTAATATACGCTATTGGAGCTGGAATTACCGCGGCTGCTGGCACCAGACTTGCCCTCCAA
+
DDDDDIIIIIIIIIIIIIIIIIIIIIIIIIIIIIIIIIIIIIIIIIIIIIIIIIIIIIIHIIHIIIIIIIIIIIIIIIIIIIIIIIIIIIIIHIIIIIIIIIIIIIIIIIIIIIIHIIIIIIIIIIIHIIIIIHIIIIIIIIIIIIIIIIIIHHIIIIIIIIIIIIIIIIIIHIIIIIIHIIIIIIIIIIIIIIIIIIIIIIIIIIIIIIIIIIIIIIIIIIIIIIIIIIIIIIIIIIIIIIHHHIIIIIIIIIIIIIIIIIIIIIIIIIIIIIHIIIIIIIIIIIIIIIIIIIIIIIIIIIIIIIIIIIIIIIIIIIIIIIIIIIIIIIIIIIIIIIIIIDDDDD
@HISEQ:969:HM2KJBCX2:2:1101:8737:10351 2:N:0:ACTATGCA
TAAACGCGACTCCCCAACTATCCCTATTAATCATTACGGTGATCCTAGAAACCAACAAAATAGAACCATGCCGTCCTATTCTATTATTCCATGCTAATGTATTCGAGCAAAAATGCCTGCTTTAAACACTCTAATTTTTTCAAGGTAAAGGTCCTGGATCCGCAAGACACCCAATTAAGGACATCAAGTTTCTCCAGAAGGTGAGAAATCAACAGCGACAGTTCATACCCCTTAAGGCACGACCATCACGTCAATCCCGAAATTCAACTACGAGCTTTTTAACTGCAACAACTTTAATATACGCTATTGGAGCTGGAATTACCGCGGCTGCTGGCACCAGACTTGCCCTCCAA
+
DDDDDIIIIIIIIIIIIIIIIIIIIIIIIIIIHIIIIIIIIIIIIIHIIIIIIIIIIHIIIIHIIHIIIIHHHHICHHHHIIIIHHHHHHHIIIIIIHIIIIGHHHIEHIIIIIIIHIIIHIIIIIIIIIHIIIIIIIIHIGIIIIIIIIIIIIIIHHIIIHIIIIIIHIIIIIIIIIIIIIIIIIIIIIIHIIIIIIIIIIIIIIIIIIIIHHIIIIIIIIIIIIIIIIIIIIIIIIIIIIIIHHHHIIIHIIIIHGIIIIIIIIIIIIIIIIIIIIIIIIIIIIIIIIIIIGIIIIIIIIIIIIIIIIIIIIIIIIIIIIIIIIIIIIIIIIIIIIIIIIIIIIIHCDDDD
@HISEQ:969:HM2KJBCX2:2:1101:7325:10771 2:N:0:ACTATGCA
TAAACGCGACTCCCCAACTATCCCTATTAATCATTACGTCAATCCTAGAAACCAACAAAATAGGATCAAACGTCCTATTTCATTATTCCATGCTAATGTATTCAAGCGTTAGCCTGCTTTAAACACTCTAATTTTTTCAAAGTAACAGTCCTGTTTCCCTGCAACACCAAATTAATGACATTACAGTTCTTCAAGAAGGAGGAACCAGTAAAGCCAGTACATACCAGAGGCACGACCAACTTACTAATCCCGAAATTCAACTACGAGCTTTTTAACTGCAACAACTTTAATATACGCTATTGGAGCTGGAATTACCGCGGCTGCTGGCACCAGACTTGCCCTCCAA
+
DDDBDIIDHHHHHHHHHHIHHHHHHIIIHHIHHHHHIIIHHHIIHHHHHIHIIIII@GHFHHIGHHHIHIIGIIIIHHHIIIHHHIIEHHHIIIIGIHIIIHIHIIGIEGHHEIIIIIIHIFFGFHGHHIIIIHHIIHHHHIIHHIIHIIIHHHIIIHIHIHHHHHHHHIIHIIIIIIIIIIIIHIHHHIHFHIHIIIIIHIIIIIIIIIIIIIIIHHIIIIIIIIHIIHIIIIHHIHHHHHIHHIIIIIIIHHIHIIIIIIHIIIIIHIIIIIIIIIIIIIIIHGIHIIHGIIIIIIHGHIIIIIHFIIIIIIIIIIIIIIIIIIIIIIIIHHHGHIHIIDDDDD
@HISEQ:969:HM2KJBCX2:2:1101:18473:10403 2:N:0:ACTATGCA
TAAACGCGACTCCCCAACTATCCCTATTAATCATTACATCGATCCTAGAAACCAACAAAATAGAATCTGATGTCCTATTTCATTATTCCATGCTAATGTATTCAAGCGTAAGCTTGCTTTAAACACTCTAATTTTTTCAAGGTAACAGTCCTAATTCCCCATAACATCAAATAAATGACATTATGGTTCTTTAGAAGGTGAGAACCAATAAAACCAGTACATACCAAGGCATGACCAATTCCTTGATCCCGAAATTCAACTACGAGCTTTTTAACTGCAACAACTTTAATATACGCTATAGGAGCTGGAATTACCGCGGCTGCTGGCACCAGACTTGCCCTCCAA
+
DDDDDIGIIIIIIIIIIIIIIIIIIIIIIIIIGIIIIIIIIIIIIIIIIIIIIIIIIIIHIIIIIIIIIIIIIIIIIIIIIIIIIIIHIIIIHIIIIIIIIIIIIIIHIIIIIIIHIIIIIIIIGIHIIIIIIIIIIIHIIIIIIHIIIIIIIIIIHHIHIIIIIIIHIIIHIIIIIIIIIIIIIHIIIIIIIIIIIIHIIIIIIIIIIIIIIIIIIIIIIIIIIIIIIIIIIIIIIIIIIIIHIIIIIIIIIIHHIIIIIHIHHIIIIIIIIIIIIIIIIIIIIHIIIIIIHIIIIIIIIIIIIIIIIIIIIIHIIIIIIIIIIIIIIIIIIIIIIIIIDDDDD
@HISEQ:969:HM2KJBCX2:2:1101:3626:10545 2:N:0:ACTATGCA
TAAACGCGACTCCCCAACTATCCCTATTAATCATTACGTCAATCCTAGAAACCAACAAAATAGGATCGAACGTCCTATTTCATTATTCCATGCTAATGTATTCAAGCGTTAGCCTGCTTTAAACACTCTAATTTTTTCAAAGTAACAGTCCTGTTTCCCTGCAACACCAAATTAATGACATTACAGTTCTTCAAGAAGGAGGAATCAGTAAAGCCAGTACATACCATAGGCACGACCAACCTACTGACCCCGAAATTCAACTACGAGCTTTTTAACTGCAACAACTTTAATATACGCTATTGGAGCTGGAATTACCGCGGCTGCTGGCACCAGACTTGCCCTCCAA
+
DDDDBIHHIIIHHICEHCHHGHHHHHIIHHFEHHHIIIICHHI?CEH?FHIH@@G=EF?GHIHHIIICHECDHCE@CGGHH?GHHHECEHHEHHIIIGIIIHIHH<CGIHHHHCHHHHIHHHHHHHHHHHIHHH?GHGHHIIIIHHGHIIGHFHEHIE?HIIIIHIHIGIIIIIIIIHIIHHIIIFIHHIIIHFGHHHHGHHEGIIHIIHHIIGIHHIIIFIIIIIHIIHHHIHGHHGHIHGFCGIHIGIIHHHHHEHHIHHIIIHEHHHHIIIHIIIIIIIIIIIIIIIIHHIIIIIHIIHIIIIIIHIHGIIGHHHEGHIGIIHIIIIIIIIIIIHGIIDDADD
@HISEQ:969:HM2KJBCX2:2:1101:4751:10646 2:N:0:ACTATGCA
TAAACGCGACTCCCCAACTATCCCTATTAATCATTACGTCAATCCTAGAAACCAACAAAATAGGATCAAACGTCCTATTTCATTATTCCATGCTAATGTATTCAAGCGTTAGCCTGCTTTAAACACTCTAATTTTTTCAAAGTAACAGTCCTGTTTCCCTGCAACACCAAATTAATGACATTACAGTTCTTCAAGAAGGAGGAACCAGTAAAGCCAGTACATACCAGAGGCACGACCAACTTACTAATCCCGAAATTCAACTACGAGCTTTTTAACTGCAACAACTTTAATATACGCTATTGGAGCTGGAATTACCGCGGCTGCTGGCACCAGACTTGCCCTC
+
DDDCDCHIIIIIIHIIIGIIIIHIIIIIIIIIHIIIIIIHHHHHIH?FHHIIIIIIIIIHIHHHGHHHIHIHHHIIIHIIIHHIHHIHHIIIIIIIIIIHHIHIIFIHIIHHHIHIHIIIIHIIHIIHHIIIIIIIIGGIIIIIIIIIIIIIIIHIIIIIIIIIHIHIIIIHHIIIIIIIIIIIHIIIIIIIIIIIHIIIIHIHHIIIIIIIIIIIIIIIIIIIIIIHIHIIIIIIIIIIIHIIIIIIIIIIHIIHHIIIIIIIIIIHFIIIIIIIIIIHHIIIIIIIIIHIIIIIIIIIIIIIIIIIIIIIIIIIIHHHIIIIIIIIIIIIIIHHHHDDDD0
@HISEQ:969:HM2KJBCX2:2:1101:9856:11079 2:N:0:ACTATGCA
TAAACGCGACTCCCCAACTATCCCTATTAATCATTACGTCAATCCTAGAAACCAACAAAATAGGATCGAACGTCCTATTTCATTATTCCATGCTAATGTATTCAAGCGTTAGCCTGCTTTAAACACTCTAATTTTTTCAAAGTAACAGTCCTGTTTCCCTGCAACACCAAATTAATGACATTACAGTTCTTCAGAAAGGAGGAATCAGCGAAGCCAGTACATACCAGTGGCACGACCAACCTGCTGACCCCGAAATTCAACTACGAGCTTTTTAACTGCAACAACTTTAATATACGCTATTGGAGCTGGAATTACCGCGGCTGCTGGCACCAGACTTGC
+
DDCDDHDHHIHIIIIIIIFHHGHIIHIIHIGIHIIIIHHIIGIHHHIIIEHHHGEHHHIHHHG@EHHDHIIGECGHCFHHHHCFE@FCGHIIIIIHHIIHHEHHHIHIIIIIIHIIHHGIIHHHHHHHHIBHHHCHIHHHHHGHIIGIHHIIIHHHHIHIIHHH@HHHIIHIIHHGIHHHIHHHFHHHEHGIIIIIIIIII<IIIIIIIIHIIIIIIIHEIIIHIHIIHI=IIHE?FDHIIHIIIHHIHIIIIHEGIIIIIIIIIIGHIIHHGHHIIIHHIIIIIHHHGFIHGIIIHEHGHIIIIIIIIIIIIIIIIDIIIIIIIIHGD1IHHFDDDDD
@HISEQ:969:HM2KJBCX2:2:1101:14676:10801 2:N:0:ACTATGCA
TAAACGCGACTCCCCAACTATCCCTATTAATCATTACGTCAATCCTAGAAACCAACAAAATAGGATCAAACGTCCTATTTCATTATTCCATGCTAATGTATTCAAGCGTTAGCCTGCTTTAAACACTCTAATTTTTTCAAAGTAACAGTCCTGTTTCCCTGCAACACCAAATTAATGACATTACAGTTCTTCAGAAAGGAGGAATCAGCGAAGCCAGTACATACCAAAGGCACGACCAACCTGCTAACCCCGAAATTCAACTACGAGCTTTTTAACTGCAACAACTTTAATATACGCTATTGGAGCTGGAATTACCGCGGCTGCTGGCACCAGACTTGCCCTCCAA
+
DDDDDIIIIIIHHIIIIIIIIIIIIIIIIIIIIIIIIIIIIIIIIGHIIIIIHIIIGIHIIIHCHIIIIGIIHHIIIIIIIICHIIIIHIIHHHIIIIIIIIIIIIIIIHIIIHIIIIIIIGHIIIIIIIIIIIIIHIIIIIIIIIIIIIIIIIIIIIIIIIIIIIIHIHHIIIIIIIIIIIIIIIIHIIIIIIIIIIIIIIIIHIIIIIIIIIIIIIIIIIIIIIIIIIIIIIIIIIIIIIIIHIIIIIIIIIIIIIIIIIHIIIIIIIIIIIIIIIIIIIIIIIIIIIIIIIIIIIIIIIIIIIIIIIIIIIIIIIIIIIIIIIIIIIIIIIIIIIIIIDDDDD
@HISEQ:969:HM2KJBCX2:2:1101:18773:11734 2:N:0:ACTATGCA
TAAACGCGACTCCCCAACTATCCCTATTAATCATTACGTCGATCCTAGAAACCAACAAAATAGAATCAAACGTCCTATTTCGTTATTCCATGCTAATGTATTCAAGCGTGAGCCTGCTTTAAACACTCTAATTTTTTCAAAGTAACAGTCCTGATTCCCCATGACACCAAATTAATGACATCATGGTTCGTCAGAAGGTAGGAATCAATAATACCAGTTCGTACAATAGCACGACCAATAAATTGATCCCGAAATTCAACTACGAGCTTTTTAACTGCAACAACTTTAATATACGCTATTGGAGCTGGAATTACCGCGGCTGCTGGCACCAGACTTGCCCTCCAA
+
DDDDDHIHIIIIIIIIIIIIIIIIIIIIIIIIIIIIIIIIIIIIGEHIIIIIIIIIIEHIIHHHIIIIIIIIIHIIIIIIHIIIHIIHIIIIIIIIIIIIIIIIIIIIIIIIIIIIIIIIIIIIIIIIIIIIIIIIIIIIIIIIIIIIIIIIIIIIIIIIIIIIIIIIIIIIHIIIIIIIIIIIIHIHIIIIIIHIIIGIIIIIIIIHIIIIHIIIHF0IIIIIIIIIHII=IIIIIHIIIIIIIIIIIIIIIIIIIIIIIIIIIIIIIIIIIIIIIIIIIIIIHHIIIIIIIIIIIIIIIIIHIIIIIIIIIIIIIIIIIIIIIIIIIIIIIIIIIIIIDDDDD
@HISEQ:969:HM2KJBCX2:2:1101:2182:13518 2:N:0:ACTATGCA
TAAACGCGACTCCCCAACTATCCCTATTAATCATTACTCCGGTCCCGAAGGCCAACACAATAGGACCAGACTCCTATCACGTTATTCCATGCTAATGTATTCAGAGCATAAGCTTGCTTTGAGCACTCTAATTTTTTCAAAGTAACAGCGCCGGAACCGCGACCCAGCCAATTAAGGCCAGGAGCACGCCGCCGACAAAAGGGACGGAAGGGCAGGTGCACACCGAGTAGGCGGACCGACCCTTACGACCCAAGATCCAACTACGAGCTTTTTAACTGCAACAACTTAAATATACGCTATTGGAGCTGGAATTACCGCGGCTGCTGGCACCAGACTTGCCCTCCAA
+
BDBDDHHHHHHCHIHIGHIIIIIHHIIIIIIEEHHHHIIIIHHHICCHIGIIHIIIIGHIIIIIIIIIHICC@EHEHIIHHFHHEHHHIIIEEHI@HHHFHEHHIIIIIHFIHHFHHGEFFIIIHHHHHHEHHIIHHHIGHEHIIIIIGHGHHIGHHHDDHFGHHHHFIHIHHIHGHHEHIHIIHHHIHIIIHHHHFHIIIHHIHIHIHHIIHHCHHGIHIIHHEHHHHIIHHHIGIIIHHEFHFIHHIIIHEGHEHEG@HG?HHFHHIIHHIHG?HHC?EG@CIIIGHEHCHHHHIIIIHHHIHIHHHHD1HHGIGIIHIHHEIHHFCEIHIIIIIHHIIDADBD
@HISEQ:969:HM2KJBCX2:2:1101:2868:14051 2:N:0:ACTATGCA
TAAACGCGACTCCCCAACTATCCCTATTAATCATTACGTCAATCCTAGAAACCGACAAAATAGGATCGAACGTCCTATTTCATTATTCCATGCTAATGTATTCAAGCGTTAGCCTGCTTTAAACACTCTAATTTTTTCAAAGTAACAGTCCTGTTTCCCTGCAACACCAAATTAATGACATTACAGTTCTTCAGAAAGGAGGAATCAGCGAAGCCAGTGCATACCAGTGGCACGACCAACCTGCTGACCCCGAAATTCAACTACGAGCTTTTTAACTGCAACAACTTTAATATACGCTATTGGAGCTGGAATTACCGCGGCTGCTGGCACCAGACTTGCCCTCCAA
+
DDDDCIIGIIHIIIIIIIIIHIIIIIHIIIIIIIIIIIHEHHIHIIIIIIIHEHIIIICFHHHHIIIHIIIIHIIHIHHHHHIIHHIHHHIGHHIIIIIIHGHHIIIIIIIIGHIIIHIIHHHIHIIIHHIIHHHIIIIIIIIIHGIHHIIIIIIIIIIIHIIIIIIIIIIHIIHGHHHIIIIIIHFIIIIIIIIIIIIGIIIIIIIIIIHIIIIIIIIIIIIIIIIIIIIIIHIIHIIIIIHHHIIIIIIIIIIIIIIIIHIIIIIIHIIIHIIIIIIIIIIIIIIIIIIIIIIIIIIIIIIIIIIIIIIIIIIIHHIIIIHIIIIIIIIHIHIIIIIIIDDDDD
@HISEQ:969:HM2KJBCX2:2:1101:8809:14146 2:N:0:ACTATGCA
TAAACGCGACTCCCCAACTATCCCTATTAATCATTACGTCAATCCTAGAAACCAACAAAATAGGTTTGAACGTCCTATTTCATTATTCCATGCTAATGTATTCAAGCAAATGCCTGCTTTAAACACTCTAATTTTTTCAAAGTAACAGTCCTGTTTCCCTGCAACACCAAATTAATGACATTACAGTTCTACAGAAAGGAGGAATCAGCGAGACCAGTTCATACCAGTGGCACGACCAGCCTGCTGACCCCGAAATTCAACTACGAGCTTTTTAACTGCAACAACTTTAATATACGCTATTGGAGCTGGAATTACCGCGGCTGCTGGCACCAGACTTGCCCTCCAA
+
DDDDDIIHIHHIIIIIIIIIIIIIIIIGIHHIIEHIIIIIIIIIIIIIIIHIHIIIIGHHII1GFGEHHHHHHEHIIIHHHIHIIGHIIIHHHGEHHHHHHIIHHIIIHHHHIIIIGIIIIHHHHHIIIIIHIIHHIHHHIHHIIIIIHHFHFHHIHIIHIIIHHIIIIIHIHHGC<CFEHIHHGHIIHHHGFHHHHHHHHHIIHIGIIIIIHIIIII<IIIIIGIIIIIIIIIHIIIIIHHHHFIIIGIIIHIGIIIIIIIIIIIIIIIIIIIHIIIIIHHGFHHFIIIIIHIIIIIIIIIIIIIIIIIIIIIIIIIIIIIIIIIIIIIIIIIHIIIIIIDDDDD
@HISEQ:969:HM2KJBCX2:2:1101:11462:13942 2:N:0:ACTATGCA
TAAACGCGACTCCCCAACTATCCCTATTAATCATTACGGTGGTCCTAGAAACCAACAAAATAGAACCACAACGTCCTATTCTATTATTCCATGCTAATCTATTCAAGCAATAGCCCGCTTTAAACACTCTAATTTTTTCAAGGTAATGGTCCTGGCTCCCCAACACACCCAATTAAGGACATGCTGGTTCACCAGAAGGAAGACCCGACAACAAGACAGTACTCGCCAAAGACGGACCGCCCGGCCAGGCCTAAAATTCAACTACGAGCTTTTTAACTGCAACAACTTTAATATACGCTATTGGAGCTGGAATTACCGCGGCTGCTGGCACCAGACTTGCCCTCCAA
+
DDDDDHIIIIIHIIIIIIIIIIIIIIIIIIIIIIIIIIIIIIHIIIIIHIIIIIIIIIIGIIHHHIIHIIHIHCHHHHHGHEHHIHHIIIIIHIHHIHHIIIIIIIHHIIHIHIHIIIIIIHIHIIIHGHHIIIIIIIHIHHIGIIIHIHIIHIHIGIIIIIHHHIHIIIIIIIIIIIIIIIIIIIIIHIHGIIIIIIIIIIHIIIIIHIHHIIIHIHIIIIIIHHIII=IIIIIIIIIIIIIGGHIIIIIIIIIIIIIIIIIIIIIIIIIIIIIIIIIIIIIIIIHIIIIIIIIIIIIHIIIIIIIIIIIIIIIIIIIIIIIIIIIIIIIIIIIIIIIIIIDDDDD
@HISEQ:969:HM2KJBCX2:2:1101:14087:13911 2:N:0:ACTATGCA
TAAACGCGACTCCCCAACTATCCCTATTAATCATTACGTCGATCCTAGAAACCAACAAAATAGGACGATCGAACCTATTTTGTTGGTTTCTAGGATCGATCGTCCTATTTCGTTATTCCATGCTAATGTATTCAAGCGCGAGCCTGCTTTAAGCACTCTAATTTTTTCAAAGTAACAGTCCTGTTTCCCCGCAACAACAAATTAATGCCATCACGGTTCTACAAGAGGGAGGGACCAGTGAGGCCAGTGCATACCAGTGGCACGACCAACCTACTGGCCCCGAAATTCAACTACGAGCTTTTTAACTGCAACAACTTTAATATACGCTATTGGAGCTGGAATTACCGCGGCTGCTGGCACCAGACTTGCCCTCCAA
+
DDDDDIIIIIIIIFIHIIIIIIGHHIHHHHHHHIIIII@GHHIICHHIIIIIIIIEHHHIIHHCHIEDHECGIIIHIIHEHHCF1CEEFCGHEEHHIIGIIHID0CFCFHIFHHGGHFCCHHHIICGIHFIHIIIIHGHIHIIIIHIIIHHHGHIIHIIHHIHIEHHIIHHIIIHGEHHIHHGHIIIIIIIIIHIHIIIIIHHHHGHFHHCHIHHHHHIIIIIIHHIIIIIIIIGHHIIIIIIIIII=IIIIHHIIIIIIIIIIIIHIIIIHGGEHIHC/HGIIIIIIIIIHHIIHHIIIIIIIIIIIIHHHCIIIIIIIIIIHGIIIIIHIIIIIIIIIIIIIIIIIIIIIIHIIIIIIIHIHIHIIIIHDDDDB
@HISEQ:969:HM2KJBCX2:2:1101:2429:14037 2:N:0:ACTATGCA
TAAACGCGACTCCCCAACTATCCCTATTAATCATTACTTCAGTCCTAGAAACCAACAAAATAGAACTAAAGTCCTATTCCATTATTCCATGATAATATATTCAAGCAAACATGCCTGCTTTAAACACTCTAATTTTTTCAAAGTAAAAGTCTTGGATCCCTAGCGCACTCAATTAAGAGCACACTAGTTCCCCAAAAGGAAAAGCCCAAAGTTGCAGTACAAACCTTTCGGTTGACGGCAACTATAAGCCCAAAATTCAACTACGAGCTTTTTAACTGCAACAACTTTAATATACGCTATTGGAGCTGGAATTACCGCGGCTGCTGGCACCAGACTTGCCCTCCAA
+
DDD0<<FC<EHHHCC@EHIIFHGHHIII@1FHHICHHHIHHHHHCHH?ECGHCCHHE@HHHHEFHHIEGE1<1GHI1CGEHIIHHIIIHHH1DFCGIHEIIHHEHEHFHIHIIGIIHIHIIIIHHIIIHIIIIIIHHHHEHIHHHIGHHEFHHG@FDFIIHHHHIIIHEIIHEHHCHIHIIIIHIIIIIIIIHEIHHEIHHIIHEHIIIIHHHIHIHEIIHFGIHDIIIIHHIIIIIIGIIHFCGHHEFIHIIIHIHHHGHH?HHHIHHIIHIIIIIHEIIIIHIIHEHHIHE<IIHHIIHHGCIIIHIIIIDIHHHIHHIIIIIIIHIGIIIHIHIIIIIDDDDA
@HISEQ:969:HM2KJBCX2:2:1101:8027:13865 2:N:0:ACTATGCA
TAAACGCGACTCCCCAACTATCCCTATTAATCATTACTTCAGTCCTAGAAACCAACAAAATAGAACCAAAGTCCTATTCCATTATTCCATGCTAATATATTCAAGCAAACATGCCTGCTTTAAACACTCTAATTTTTTCAAAGTAAAAGTCTTGGATCCCTAGCGCACTCAATTAAGAGCACACTAGTTCCCCAAAAGGAAAAGCCCAAAGTTGCAGTACAAACCTTTCGGTTGACGGCAACTATAAGCCCAAAATTCAACTACGAGCTTTTTAACTGCAACAACTTTAATATACGCTATTGGAGCTGGAATTACCGCGGCTGCTGGCACCAGACTTGCCCTCCAA
+
DDDDDIHIIIIIIIIIIIIIIIIIHIIIIIIIGHIHIHHIIIIIIIIHIIIIIIIIIIHIIHGHIIIIIHEFHHIIII?FHIIHHHHGIIHFHHIHHIIHHHHHEHIIIIIIIIIIIIIIHHHHIIIIIIIIIHHIHHIHIIIIFHHIHIIHIGIGIIIIIHIIIHHHGIIIIIIHIIIIIHIIIIIIIGHGIIHHHIIIFIIIHHIIIIIIIIIIIIIIIIHIGIIIIIIIIIIHIIIHHHGGHIIIIGIIGIIIIHCIIHIIIHIIIIIIIIIIIIIHIIIIIIIIIIIHIIIIIIIIIIIIIIIIIIIIIIIIIIIIIIIIIIIIIIIIIIHIIIIIHDDDCD
@HISEQ:969:HM2KJBCX2:2:1101:5301:14733 2:N:0:ACTATGCA
TAAACGCGACTCCCCAACTATCCCTATTAATCATTACGTCGATCCTAGAAACCAACAAAATAGAATCAAACGTCCTATTTCATTATTCCATGCTAATGTATTCAAGCGCGAGCTTGCTTTAAACACTCTAATTTTTTCAAAGTAACAGTCCTGATTTCCCGCGACACCAAATTAATGACATCGTGGTTCGTCAGAAGGGAGAAACCAATAATGCTAGTACGTACAAAGTACGACCGACATATTAGTCCCGAAATTCAACTACGAGCTTTTTAACTGCAACAACTTTAATATACGCTATTGGAGCTGGAATTACCGCGGCTGCTGGCACCAGACTTGCCCTCCAA
+
DDDDDIIIIIIIIIIIIIHIIIIIIIIIIIIIIIIIIIIIIIIIIIIIIIIIIIIIIIIIIIHIIIIIIIHIHHHIIIIIIHIGIIIHHIIIIIIIIIIIIIHHIIIIIIIIIIIIHIIIIIIIIIIIIIIIIIIIIIIIHIIIIIIIIIIIIIIIIIIIIHIIIIIIIIHIHIIIHHIIIIIIIIIIIIIIIIHHIIIHIIIIIIIIIIHIIIIIIIIIIIIIIIIIIIIIIIIIIIIIIIHIIIIIIIIIIIIIIIIIIIIIIIIIIIIIHIIIIIIHIHIIIHIIIIIIIIIIIIIIIIIIIIIIIIIIIIIGIIIIIIIIIIIIIIIIIIIIIIIDDDDD
@HISEQ:969:HM2KJBCX2:2:1101:17278:15847 2:N:0:ACTATGCA
TAAACGCGACTCCCCAACTATCCCTATTAATCATTACGGTTGTCCTAGAAACCAACAAAATAAAACAACTTCGTCCTATTCTATTATTCCATGCTAATGTATTCCGGCATAAGCCTGCTTTAAACACTCTAATTTTTTCAAGGTAAAGGTCCTGACTACCCGCAACACCCAATAAAGGACATTACGTATCACCAGGCGGATAGACCCGACACAACCAGTACTCATCTAAAAGATGGACCAATTGGCCGAATCCAAAATTCAACTACGAGCTTTTTAACTGCAACAACTTTAATATACGCTATTGGAGCTGGAATTACCGCGGCTGCTGGCACCAGACTTGCCCTCCAA
+
DDABDIG<D??GEHHHHHEH?GCHE1GEHE1<GEGH1GHHIIIDHHHHE@CCGC1CE11CHHHHCG<C?EH1<CHHC1<DGHHHFHHHCG?FHHEHH@GHGGEHCGDEHEHIIIHIHHEEH?HHGGEHHHIGHHF6BCCG?FFECHHHHHHEHEGIIHHGHEFEHHCHF@EFFH?EGFFGHHHHEHFEF?HGECG?EHHHH?HGHCGHHEHHHFHFCGF4FIIHGHHGIIIIIHEIHFHHI<HEGFEHEG?IHGHHG<@EHHHEHIHGE@GIHHHECFHHECHHHFGEC@HHF@HHDFEFHEGFHHHCHIIHHEHHIIHHHHGHEH?HHHFIIHHHHEEEHHF@@@B<
@HISEQ:969:HM2KJBCX2:2:1101:16538:16473 2:N:0:ACTATGCA
TAAACGCGACTCCCCAACTATCCCTATTAATCATTACTTCAGTCCTAGAAACCAACAAAATAGAACTAAAGTCCTATTCCATTATTCCATGCTAATATATTCAAGCAAACATGCCTGCTTTAAACACTCTAATTTTTTCAAAGTAAAAGTCTTGGATCCCTAGCGCACTCAATTAAGAGCACACTAGTTCCCCAAAAGGAAAAGCCCAAAGTTGCAGTACAAACCTTTCGGTTGACGGCAACTATAAGCCCAAAATTCAACTACGAGCTTTTTAACTGCAACAACTTTAATATACGCTATTGGAGCTGGAATTACCGCGGCTGCTGGCACCAGACTTGCCCTCCAA
+
D@D0D0CHHCHHHHHIIHEEEHHHHHIEHHHHEHIIHHHGEGH?GHHHHIIICGHHHEEHHIFHHHFHHI1CCHHIE?GEHHFHEHHHIHHFEEF?HHG@HGC<?HHHHEHHHIIIHHEHHHHIHHGGH@IHHEHCHDGFHHIEHHGIHEGFGHHGHIFDIHFDGIIIGEFHIHIHFIIIHG<GHIGFHEGHGHHEIGEEGHHHHGEHIHHCI<IHHHHGIIIIHFIIDGHHIIIGHHHHHHGHHIIHGGHHHHHEIHHEE@HHHHFC?IIIIIIHF1EEIIHHGFEGHHHHHEHGEHHEHHHGIIIHIIIIIIHHCIIIIIHHHEHIHIIHHFHHIIIIHBBDDD
@HISEQ:969:HM2KJBCX2:2:1101:20214:16349 2:N:0:ACTATGCA
TAAACGCGACTCCCCAACTATCCCTATTAATCATTACGTCGATCCTAGAAACCAACAAAATAGGTTCGATCGTCCTATTTCGTTATTCCATGCTAATGTATTCAAGCGCGAGCCTGCTTTAAGCACTCTAATTTTTTCAAAGTAACAGTCCTGTTTCCCCGCAACAACAAATTAATGCCATCACGGTTCTACAAGAGGGAGGGACCAGTGAGGCCAGTGCATACCAGTGGCACGACCAACCTACTGGCCCCGAAATTCAACTACGAGCTTTTTAACTGCAACAACTTTAATATACGCTATTGGAGCTGGAATTACCGCGGCTGCTGGCACCAGACTTGCCCTCCAA
+
DDDDDIHIHIIIIIIIIHIIGIIIIIIIIIIIIIIIHHIIHHIIIIIHIHIIIIGIIIIIIIHIHHIIHIHIIIIIHHHIIHHIIIIHIHIHHHHIIHHIIGHHIHIIIIIIIIIIIIIIHIIIIIIIIIIIIIIIIIIHIIIIIHHIHHIIIIHHIHIHIIIIIIIIIIIIIIIIIHHHIIEIHIIHEIIHIIIIIIIIIIIIIIIIIIIIIIIIIIIIIIIIIIIIIIIIIIIIIIIIIIHHHIIIIIHIIIIIIIIIIIIIIIIIIIIIIIIIIIIIIIIIIIIIIIIIIIIIIIIIIIIIIIIIIIIIIIIIIIIIIIIIIIIHIIIHHHIIIIIIIDDDDD
@HISEQ:969:HM2KJBCX2:2:1101:2342:15823 2:N:0:ACAATGCA
TAAACGCGACTCCCCAACTATCCCTATTAATCATTACAGCGGTCCTAGAAACCAACAAAATAGAACCGATGTCCTATTCTATTATTCCATGCTAATGTATTCGAGCAAAGGCCTGCTTTGAACACTCTAATTTTTTCAAGGTAAAAGTCCTGGTTCCCCACTACGCCCAGTGAAGGGCATAGGGTTCCCCAGGAGGAAAGGCCCGACCGAATCCGTGCGCTCGATTAGGAGGACAGATCAGCCAGGCCCAAGGTTCAACTACGAGCTTTTTAACTGCAACAACTTTAATATACGCTATTGGAGCTGGAATTACCGCGGCTGCTGGCACCAGACTTGCCCTCCAA
+
DDDCBEHCDHII@HHH=GH@FHHIIIHIHFH?GHIEHEGHHHI?<GH1FGHEHHIIIIIHGDFEHIEH<H=HHEHCHHIIIIHEHI?GHHIE?GFHEHIHCFEHHHHEHHHIIIIHGHIHGCFCHDHHFCEHHHF?FEHIIIHF?HIHHFHGHHIIHHIHIIHHHIHHHHIIIHIIHHHFGIHHIHDFHIIIIHHHHEIIIIHHHGIFHIHCDHIIHHHHHFF11IIIIIIHHIIHIHHIFHEIHGEHHIHHHHHFIIHIIIIIHHIIIIIHHHHHIIHIHG@HIIIIIIHEIHHHHGIHIGIHIIIIIIHHHHHDIIIIIHIIIIIIIIHIIHHIIIIDDBBB
@HISEQ:969:HM2KJBCX2:2:1101:3032:17821 2:N:0:ACTATGCA
TAAACGCGACTCCCCAACTATCCCTATTAATCATTACGTCGATCCTAGAAACCAACAAAATAGAATCAAACGTCCTATTTCATTATTCCATGCTAATGTATTCAAGCGTGAGCCTGCTTTAAACACTCTAATTTTTTCAAAGTAACAGTCCTGATTCCCCACAACACCAAATAAATGACATCATGGTTCGTCAGAAGGGAGAAACCAACAATGCCAGTACGTACCTAGGCACGACCGACATGATGGTCCCGAAATTCAACTACGAGCTTTTTAACTGCAGCAACTTTAATATACGCTATTGGAGCTGGAATTACCGCGGCTGCTGGCACCAGACTTGCCCTCCAA
+
DDDDDIIIIHHIIIHHHIIIIIIIIIIIIIGIIIIIIIIIIIIGIIHIIIIIIIIIHHIHIIIHIIIIIIHHIEHHIIIHIHHIIIIHIHIEEGHIIIHIHFIIIIIIIIIIHHIHIIHIIHIHHIIIIIIIIIIIHHIHIHGHIIIIIIIIIHHIIIIIIIIHIIIIIIIHIIHIIHHIGIIIHHIIIIIIIIIIIIIIIIIIIIIIIIIHHIIIIIIHIIIIHHIIIIIIIIIIIIIIIIHHIIIIIIIIIIIIIIIHHHIIIIIIIIIIIIIHIIIIIIIIIIIIIIIIIIIIIIIIIIIIIIIIIIIIIIIIIIIIIIIIIIIIIIIIIIIIHIIIDDDDD
@HISEQ:969:HM2KJBCX2:2:1101:13080:17834 2:N:0:ACTATGCA
TAAACGCGACTCCCCAACTATCCCTATTAATCATTACGTCAATCCTAGAAACCAACAAAATAGGATCAAACGTCCTATTTCATTATTCCATGCTAATGTATTCAAGCGTTAGCCTGCTTTAAACACTCTAATTTTTTCAAAGTAACAGTCCTGTTTCCCTGCAACACCAAATTAATGACATTACAGTTCTTCAAGAAGGAGGAACCAGTAAAGCCAGTACATACCAGAGGCACGACCAACTTACTAATCCCGAAATTCAACTACGAGCTTTTTAACTGCAACAACTTTAATATACGCTATTGGAGCTGGAATTACCGCGGCTGCTGGCACCAGACTTGCCCTCCAA
+
DDDDDIIIIIIIIIIIIIIIIIIIIIIIIIIHHHIIIIIIHHHIHHIIIIIIIIIIHFHIIHIECHIIIIIIIHHHHIIIFHHIIIIIHHIHCHIHIIIIIHIIIIGIHIIIIIIIHIIIIIIIIIIIIIIIIIIIIIHIIIIIIIIIIIIIIIIIHIHIIIIIIIIIIIIHIIIIIIIIIIIIIIIIIIIIIIIIIIIIIIIIIIIIIIIIIIIIHIIIIIIIIIIIIIIIIIIIIIIIIIIHIIIIIIIIIIIHHIHIIIIIIIIIIIIIIIIIIIIIIIIIIIIIIIIIIIIIIIIIIIIIIIIIIIIIIIIIIIIIIIIIIIIIIIIIIIIIIIIIIDDDDD
@HISEQ:969:HM2KJBCX2:2:1101:7686:18372 2:N:0:ACTATGCA
TAAACGCGACTCCCCAACTATCCCTATTAATCATTACTTCAGTCCTAGAAACCAACAAAATAGAACTAAAGTCCTATTCCATTATTCCATGCTAATGTATTCAAGCAAACATGCCTGCTTTAAACACTCTAATTTTTTCAAAGTAAAAGTCTTGGATCCCTAGCGCACTCAATTAAGAGCACACTAGTTCCCCAAAAGGCACGACCAACCTGCTAACCCCGAAATTCAACTACGAGCTTTTTAACTGCAACAACTTTAATATACGCTATTGGAGCTGGAATTACCGCGGCTGCTGGCACCAGAC
+
DBDDDHDDHHD@HHHHIIFHGGHEGHEEHIIIIIHIIIIIGHHIHHHHIHHHHGHHHIIIIIHHHHIIIHHIHHHIHHHHHHHIIIIIIHHHIHIIHHIIIIHIHIIIHHHHIIIIHFHHHHIIIIIIIHIHHIGHHIIIIHHIIIIIIIGIHHHGHIIHHHIIIIIHHHIIIIIIHHHIIIHIHFIIIIIHIHHIHIHIIHHHHIIIIIIHIGIIIIIIIIHIHHHII=HHIIIIIIHHHIIIIIIIIIIHHHHIHIIGHHDIIIIIHIGIIIIFIHIHHIHIIHIIIHIIIIIIIIIADDDB
@HISEQ:969:HM2KJBCX2:2:1101:14726:18350 2:N:0:ACTATGCA
TAAACGCGACTCCCCAACTATCCCTATTAATCATTACGTCAATCCTAGAAACCAACAAAATAGGATCGAACGTCCTATTTCATTATTCCATGCTAATGTATTCAAGCGTTAGCCTGCTTTAAACACTCTAATTTTTTCAAAGTAACAGTCCTGTTTCCCTGCAACACCAAATTAATGGCATTACAGTTCTTCAGAAAGGAGGAATCAGCGAAGCCAGTACATACCAGTGGCACGACCAACCTGCTGACCCCGAAATTCAACTACGAGCTTTTTAACTGCAACAACTTTAATATACGCTATTGGAGCTGGAATTACCGCGGCTGCTGGCACCAGACTTG
+
D@B@B@EEHGIH1FHH=GHHIIEGFHHIIHIHCHHHHIFH@CGFHIIIIHIIHIHH@@HEGHH?EHFIHEHIHCHHHIIIIHIIIGIIIHHHGHHIHH@@FCGHEGEHIGHIAEF?B@IHHHIEHHG?GEHHHE@DDHHHGGFHFEHIHF@G@FCHHIGHHIIHCD<65?FFHEFGCCF/CGFCG@<GE@0<GHFF?EF<:CHF?CBGGHCEC<HAHF<CD6A1DH<CD<0F<EHF>HEH@@EF@F<@@F11@HF1@IIHIHC<1CD<C@HEIIIIHG1<<F1<EG<CCC@HGG<F1HFDD1C<<11@<F<<<</?FCHHHEE?HGC<<@D@?DD?@D
@HISEQ:969:HM2KJBCX2:2:1101:18975:18943 2:N:0:ACTATGCA
TAAACGCGACTCCCCAACTATCCCTATTAATCATTACGTCGATCCTAGAAACCAACAAAATAGAACTAAAGTCCTATTCCATTATTCCATGCTAATATATTCAAGCAAACATGCCTGCTTTAAACACTCTAATTTTTTCAAAGTAAAAGTCTTGGATCCCTAGCGCACTCAATTAAGAGCACACTAGTTCCCCAAAAGGAAAAGCCCAAAGTTGCAGTACAAACCTTTCGGTTGACGGCAACTATAAGCCCAAAATTCAACTACGAGCTTTTTAACTGCAACAACTTTAATATACGCTATTGGAGCTGGAATTACCGCGGCTGCTGGCACCAGACTTGCCCTCCAA
+
DDDDAHHHDDHHIIIIIHHHHIIHIIIIIHIIGHHIIFHHIDHHHIIHGIIHHHIIIHIIIIHCFHIIHCCHHIIIIHHEHHHEEHHEHGHHHFEHGEEHHEGGFHHGHEGHIHHGEFBCFIIHFHGEHHFHHHIHIIIHHIHHGHIHGDEEHFHEHHHHHHHCDIHHGECC@FHHIIHEHHHF@HHGECGF?HGIHHHFHHHEHGHHHHCGC6HHHGFFFE@F;HE?HHFEIHIIHHIIHIFGIHHGEDHGHHHHGEFCHCCHHIIHHIIIHHHIIHHGHHHHFGECGCHHCGHEEHEHEEIHIHEHIIHHDHHDIIIHHIIHIIIGHHHHGEHEEGIHG@@@D<
@HISEQ:969:HM2KJBCX2:2:1101:2501:18888 2:N:0:ACTATGCA
TAAACGCGACTCCCCAACTATCCCTATTAATCATTACGTCGATCCTAGAAACCAACAAAATAGAATCAAACGTCCTATTCCGTTATTCCATGCTAATGTATTCAAGCGTGAGCCTGCTTTAAACACTCTAATTTTTTCAAAGTAACAGTCCTGATTCCCTATAACACCAAATTAATGGCATTATAGTTCGTCAGAAAGGAGAAACCGATTATACCAGTACGTACAAAAGCACGACCAGTAAGCCGGTCTCGAAATTCAACTACGAGCTTTTTAACTGCAACAACTTTAATATACGCTATTGGAGCTGGAATTACCGCGGCTGCTGGCACCAGACTTGCCCTCCAA
+
DDDDDIIIHIGFHIIIHIHHHHIIIIIIIIIIIIIIHIIICHHHHIIHIIIIHIIIIIHIIIEHFFHHGHIIIIIIIHIIHIIIIIIIIHHHGHIHHHIIIIHIIHHIHHIIIIIIIHHIHHHHIIHHHIIIHIHHIHIIIIIIIGIIIHIIIIIIIIIHIIHIIHIIHHHHIIIHHIIIIIIIIHIHHIIIIIIIIIIIIIIIIIIHIIIIHIIIIIIHIIIIIHIIIIIIIIIIIIIIIIHFIIIIIIIIIIIIIIIIIIIIHIHIIIIIIIIHHEHIIIIIIHIIIIIIIIHIIIIIIIIIIIIIIIIIIIIIIIIIIIIIIIIIIIIIIIIIIIIIBDDDD
@HISEQ:969:HM2KJBCX2:2:1101:9969:19936 2:N:0:ACTATGCA
TAAACGCGACTCCCCAACTATCCCTATTAATCATTACAACGGTCCTAGAAACCAACAAAATAGAATCGTTGTCCTATTCTATTATTCCATGCTAATGTATTCTGGCATATGCCTGCTTTAAACACTCTAATTTTTTCAAGGTAAAGGTCTTGGCTCCGAGCAACACCCAATAAAGGGCATTACCCTTCCCCAAGCGGTGAGGCCCAACCGCCCAGTACTCGTTACAAGAACGGACCAACCGGCCAAACCCAAAATTCAACTACGAGCTTTTTAACTGCAACAACTTTAATATACGCTATTGGAGCTGGAATTACCGCGGCTGCTGGCACCAGACTTGCCCTCCAA
+
DDDDDIIIIIIIIIIIIIIIIIIIIIIIIIIIIIIIIIIIIIIIIIIIIIIIHIIIIFIIIIIIIIIHHIIIIGIGHIIIIIIHIIHIIIIIIIHIIIIIGDGHGHIHIIHIIIIGIIIIIIIIIIIIGIHHIHHIHIIIIIHIIIHIIHHEHHIIIIIIIIIIIIIIIIIIIIHIHFHHHIIIIIGHIIIHHIIIIIIIIHIIIHIIIIIIIIIGIIIIIIIIIIIIIIIIIIIHIIIHHFE@IHHIIIIIIIIIHIIIHHIIIIIIIIIIIIIIIIIIIHIIIIIIIHHHHIIGHIIIIIIIIIIIIIIIIIIIIIIIIIIIIIIIIIIIIIIIIIIIDDDDD
@HISEQ:969:HM2KJBCX2:2:1101:13772:19391 2:N:0:ACTATGCA
TAAACGCGACTCCCCAACTATCCCTATTAATCATTACGGTGATCCTAGAAACCAACAAAATAGAACCATGCCGTCCTATTCTATTATTCCATGCTAATGTATTCGAGCAAAAATGCCTGCTTTAAACACTCTAATTTTTTCAAGGTAAAGGTCCTGGATCCGCAAGACACCCAATTAAGGACATCAAGTTTCTCCAGAAGGTGAGAAATCAACAGTAACAGTTCATACCCCTTAAGGCACGACCATTACGTCAATCCCGAAATTCAACTACGAGCTTTTTAACTGCAACAACTTTAATATACGCTATTGGAGCTGGAATTACCGCGGCTGCTGGCACCAGACTTGCCCTCCAA
+
DCDDDIIIIIIIIIIIIIIHIIIIIIIIIIIIIIIIIIIIIIIIGIIIIIGIIIIIIIIIIGIHIIIIIH@FHHIIGIIHIIIIIIIIIIIIIIIIIIIIHGHIIIEIIIIIIIIHHIIHIIIIIHHHIIIIIIGIHIHIIIIIIIIIIIIHHGIHIIHHIIIIIIIIIHIIHGIIIIIHIIHIIIIIIIIIIIIIIIIIIHIIIIIIIIIIIIIIIIIIIIIIIIIHIIIIIIIIIIIIIIIIIIIIIIIHIIIIHIIIIIIIIIIIIHIIIGIIIIIIIIIIIIIIHIIIIIIIIIIIIIIIIIIIIIIIIIIIIIIIIIIIIIIIIIIIIIIIIIIIIIIIIIIIDDDDD
@HISEQ:969:HM2KJBCX2:2:1101:14422:19467 2:N:0:ACTATGCA
TAAACGCGACTCCCCAACTATCCCTATTAATCATTACCTCAATGCTCTACAAAACCAACAAAATAGAACCGAGGTCCTATTCTATTATTCCATGCAACATTATTCAGGCGTAAGGCCTGCTTTAAGCACTCTAATTTTCTCAAAGTAAACGCATCGGCCACCGAAAACACCCAATAAAGGACATCAACGGCCAACCGATTAATTAGGACCAGACATGTAGTAACAGCAATCAAGCGTACCACATGCTAGTGCCCGAGATCCAACTACGAGCTTTTTAACTGCAACAACTTTAATATACGCTATTGGAGCTGGAATTACCGCGGCTGCTGGCACCAGACTTGCCCTCCAA
+
DDDDDIIHIIIIIFHHFHIHIIIGIIIIIHIIGGGHHHIIIIIHHGHHHIIIIIIHIIIIIIIIIICHIHH<DHHEHI?FHHHHIIIIIIIHIHGHIIIHHCIHIIIIIHHHHHHHIIHIHHGIHIHHIIIHHIHHHIHIIHIGHIHCIIIHHHHFIHHHDIIIIIIIIIHIIHIHHHIIHHIHII;HEGIIIIHGHIIIIIIIIIIIIIIIIIIIIHIHIIIIIIHHIHGGHIIHIIIIIHHHHFHGIIIIIIIIHHHEIIIIIIIIIIIIIIIIIIIIHEHIIHHHCHIIIIIIHGIIHIHIIIIIHIIHHHEIIIIIIIHIIIHIHIIIGIIIIIIIHIIHBDAD@
@HISEQ:969:HM2KJBCX2:2:1101:8404:20567 2:N:0:ACTATGCA
TAAACGCGACTCCCCAACTATCCCTATTAATCATTACTCATTTCACCAAAAACCAACAAAATTCGCGACACGAGTCCTAACTTATTATTCCATGCTAATGTATTCATAACTTTCAGCCTGCTTTAAACACTCTAATTTTTTCAAAGTAAAGGTCCTGGATTGCGAACCCAACCCAGTAAAGGGCAGGAACGTTCTCCAGGAAGATGGTAAGCGCGCATCGGCACTCACACACGATACCGTGGCGGGCCAAGCGCACTATACCAGAAATCCAACTACGAGCTTTTTAACTGCAACAACTTTAATATACGCTATTGGAGCTGGAATTACCGCGGCTGCTGGCACCAGACTTGCCCTCCAA
+
DDDD@=H/<C/<GH=ECHHGC?FHHIFHHGEHFHHEH1CGHE<@GGHHIEC?CGHHIIIEHIE@GDDCFHHHDHCCFHHHII?CC@@HGH?GH?HHHHIHCDCHEEHFHHCGHGIII@<GHHEFH@HHHH@BFHCFEEH@BG0BCHCHGHGEBDGGACEEDHDB<.C??A9@EGHE;FEEIIHHGHIHHHIHFF8HHIIHGFHFHHHHDDIIGHDFGIIIIHHHG?HEIIIHIHGHHCHDHHIHHHHIHHHCIHIHGHIHIIIIIIHHHIIIIHHIIIIIHIIHHHIIHIHIIHIIHEHHFEHCHEHIIIIHEHIIIHEIIIHCIHGHHDEHIHIFIIHEHIIIHHHHHIIGIDDDDB
@HISEQ:969:HM2KJBCX2:2:1101:20745:20955 2:N:0:ACTATGCA
TAAACGCGACTCCCCAACTATCCCTATTAATCATTACCTCGACTCCGAAAGCCAACGAAATAGAACCGAGATCCTATTCCATTATTCCATGCACTAATGTTCAGGCTGTAGCGCCTGCTTTGAGCACTCCAATTTTTTCAAAGTAAACGTGCTGGCCACTCAAGGCACTCGGTAAAGAGAACCATGAACGAACCAACAAAATCGTCCAAGCAAACAGTAAACATCGCAAGATGCACCATTCACCTGAAACCGAGATCCAACTACGAGCTTTTTAACCACAACAATTCTGATATACGCTATTGGAGCTGGAATTACCGCGGCTGCTGGCACCAGACTTGCCCTCCAA
+
DDDDDIIIIIIIIIIIIIIIIIIIIIIIIIIIHIIIIIHIIIIIHHIIIIIIIIIIIIIIIIGIIIIIIIHHHIIIIHHIIHIIIIIIIIIIIIIIIIHHIHHIIIHIIIIIIIIIHIIIHHHGHHIIIHIGIHIIIIIIIIIIIIHIIIIIIIHIHIIIHIHHHIIIIIHIIIIIIIGHFIIIHHIIIIIIIIHHIIHHIIIIIIIIIIIIIIIIIIHIIIIIIIIIIIIIIIIIIIHIIHHHHIIIIIIIIIIIIIIIIIHIIHIIIIIIIIIIHHHHHHIIIIIIIIIIIIIIIIIIIIIIIIIIIIIIIIIIIIIIIIIIIIIIIIIIIIIIIIIIIDDDDD
@HISEQ:969:HM2KJBCX2:2:1101:7565:21658 2:N:0:ACTATGCA
TAAACGCGACTCCCAACTATCCCTATTAATCATTACGTCAATCCTAGAAACCAACAAAATAGGATCAACGTCCTATTTCATTATTCCATGCTAATGTATTCAAGCGTTAGCCTGCTTTAAACACTCTAATTTTTTCAAAGTAACAGTCCTGTTTCCCTGCAACACCAAATTAATGACATTACAGTTCTTCAAGAAGGAGGAACCAGTAAAGCCAGTACATACCAGAGGCACGACCAACTTACTAATCCCGAAATTCAACTACGAGCTTTTTAACTGCAACAACTTTAATATACGCTATTGGAGCTGGAATTACCGCGGCTGCTGGCACCAGACTTGCCCTCCAA
+
DDDDDIIIIIIIHIIIIIIIIIIIIIIIIIIIIIIIIIIIIIIIIIHIIIIIIIIIIIIIIIIIIIIIIIIIIIIIIIIIIIIIIGIIIHHIHHIIIIIIHDIIIIIIIIIIIIIHIIIIIIIIIIIIHIIIIIIIIIHIIIIIIIIIIIIIIIIIIIIIIIIIIIIIIIIIIIIIIIIIIIIIIIHIIHIHIIHIIHIIIIIIIIHIIIIIIIIIIIIIIHIIIIIIIIIIIIHIHIIHHIIIIIIIIIIIIIIIIIIIHIIHIIIIIIIIIIIIIIIIIIIIIIIIIIIIIIIIHIIIIIIIIIIIIIIIIIIIIIIIIIIIIIIIIIIIIIIIIIIDCDDD
@HISEQ:969:HM2KJBCX2:2:1101:4191:21456 2:N:0:ACTATGCA
TAAACGCGACTCCCCAACTATCCCTATTAATCATTACATCGATCCTAGAAACCAACAAAATAGAATCTGATGTCCTATTTCATTATTCCATGCTAATGTATTCAAGCGTAAGCTTGCTTTAAACACTCTAATTTTTTCAAGGTAACAGTCCTAATTCCCCATAACATCAAATAAATGACATTATGGTTCTTTAGAAGGTGAGAACCAATAAAACCAGTACATACCAAGGCATGACCGATTCCTTGATCCCGAAATTCAACTACGAGCTTTTTAACTGCAACAACTTTAATATACGCTATTGGAGCTGGAATTACCGCGGCTGCTGGCACCAGACTTGCCCTCCAA
+
DADADHI<EDCCHIIIEEHHIIIHIEHHIHHHHIGHHHFCECHHEHGHHIIIEHIIIIIHHGIHGEFFEHCGHHFECGHCC@HHCGEHGHHHECHEHHEHHEGHH<GEIHHHDHGECIHHHIEFHHFHGHGIIHHHFFHIIGEHEFHHFHHFIIHHIHHHHIIIF0GEIIFIIIIHHEHIHHFHIHIHHHHIIIIIIIIIHFHHIIIIHIHHHIHIHHEHHHHHFHIIIIIIIIIH;HHEHHEH<HFIIIIIIIIIIIIIIHIIIIIIIIIIIIIIIIIIIIIIIIIIIIIIIIIIIIIIIIIIIIIIIIIIIIIIIIIIIIIIIIIIIIIIIIIIIIGIDDDDD
@HISEQ:969:HM2KJBCX2:2:1101:7000:21565 2:N:0:ACTATGCA
TAAACGCGACTCCCCAACTATCTCTATTAATCATTACTTCAGTCCTAGAAACCAACAAAATAGAACTAAAGTCCTATTCCATTATTCCATGCTAATATATTCAAGCAAACATGCCTGCTTTAAACACTCTAATTTTTTCAAAGTAAAAGTCTTGGATCCCTAGCGCACTCAATTAAGAGCACACTAGTTCCCCAAAAGGAAAAGCCCAAAGTTGCAGTACAAACCTTTCGGTTGACGGCAACTATAAGCCCAAAATTCAACTACGAGCTTTTTAACTGCAACAACTTTAATATACGCTATTGGAGCTGGAATTACCGCGGCTGCTGGCACCAGACTTGCCCTCCAA
+
DDDDDIIIIIHIIIIIIIIIIIHIIIIIIIIIIIIIIIIIIIIIIIHIIIIIHIIIIIIHIHGHIIIIIHEHIIHIII?GHIIIIHIHIIHIIIIHIIIIIIIHIIIIIIIHHFIHHHIIIIIIIIIIIIIIIIIIIIIIIIIIIIIIIIIIIIIIIIIHIIIIIIIIIIIIIIIIIIIIIIIHIIIIIHHIIIIHIIIIIIIIHDHHHIIIIIIIIIIIIIIIIIIIIIHIIIIIIIIIIHGHGIIIIIIIIIHIHIHIIHDIIIIIIIIIIIIIIIIIIIIIIIHIIIIIIIIIIIIIIIIIIIIIIIIIIIIIIIIIIIIIIIIIIIIIHHIIIIIIIDDDDD
@HISEQ:969:HM2KJBCX2:2:1101:3569:21576 2:N:0:ACTATGCA
TAAACGCGACTCCCCAACTACCCTATTAATCATTACGTCAATCCTAGAAACCAACAAAATAGGATCAAACGTCCTATTTCATTATTCCATGCTAATGTATTCAAGCGTTAGCCTGCTTTAAACACTCTAATTTTTTCAAAGTAACAGTCCTATTTCCCTGCAACACCAAATTAATGACATTACAGTTCTTCAGAAAGGAGGAATCAGCGAAGCCAGTACATACCAAAGGCACGACCAACCTGCTAACCCCGAAATTCAACTACGAGCTTTTTAACTGCAACAACTTTAATATACGCTATTGGAGCTGGAATTACCGCGGCTGCTGGCACCAGACTTGCCCTCCAA
+
DDDDDIIIIIIIIIIIIIIIIHIIIIIIIIIIIIIIIIIIIIIHIIIIIIIIIIIIIHIHIHGGHIIHIIIIIIIIIIIIIIIIIHIIIIIIIIIIIIHIIHHIIIIIIIIIIIIIIIHIHHIIIIIIIHIIIIIIIIIIIIIIIIIIIIIIIIIIIIIIIIIIIIIIIIIIIIIIIIIIIIIIIIIIIIIIHIIHIIIIIIIIIIIIIIIIIIIIIIIIIIIIIIIIHIIIIIIIIIIIIIIIIIIIHIIIIIIIIIIIIIHIIIIIIIIIIIIIIIIIIIIIIIIIIIIIIIIIIIIHIIIIIIIIIIIIIHIIIIIIIIIIIIIIIIIIIIIIIIIIDDDDD
@HISEQ:969:HM2KJBCX2:2:1101:16341:21626 2:N:0:ACTATGCA
TAAACGCGACTCCCCAACTATCCCTATTAATCATTACGGTGATCCTAGAAACCAACAAAATAGAACCATGCCGTCCTATTCTATTATTCCATGCTAATGTATTCGAGCAAAAATGCCTGCTTTAAACACTCTAATTTTTTCAAGGTAAAGGTCCTGGATCCGCAAGACACCCAATAAAGGACATCGAGTTTCTCCAGAAGGTGAGAAATCAACAGTAACAGTTCATACCCCTTAAGGCATGACCATCACGTCAATCCCGAAATTCAACTACGAGCTTTTTAACTGCAACAACTTTAATATACGCTATTGGAGCTGGAATTACCGCGGCTGCTGGCACCAGACTTGCCCTCCAA
+
D@DDBIGIIIIIIIIIIIIIIIIIIGIIIIIIIIIHIIHIIIIIIIHHHHGHHHIIIIIIIIIIHIHIHHHIIIIIIIIIHIHIIIIIHHIIIHIIIHIIIHHHIIIIIIIIHHIIIIIIIIIIIIIHIIIHHHHHIIIIIIHHIIIIIIIIIIIIHHHIIIIHHHIIIIIHIIIIIIHHIIIIIIIHHIIHIIIIIIIIIHIIHIIIHIIIIIIHIIIHIHGIHIIIIIIIHIIHHIHIIIIIIHIIIIHGIHEIIHHIIIHHIIIIIIIIIHEIIIHHIIIIIIIIIIHHHHHIIGIGIIIIHHGIIHIIIIHHIIHHIIIIIIIIIIIIIIIIIHHHIIIIIIIIDDDDD
@HISEQ:969:HM2KJBCX2:2:1101:5371:21024 2:N:0:ACTATGCA
TAAACGCGACTCCCCAACTATCCCTATTAATCATTACAGCGGTCCTAGAAACCAACAAAATAGGGTCAAACGTCCTATTTCATTATTCCATGCTAATGTATTCAAGCGTGTGCCTGCTTTAAACACTCTAATTTTTTCAAAGTAACAGTCCTGATTCCCCATGACACCAAATTAATGACATCACAGTTCGTCAGAAGGTAGAAATCAATAATACCAGTGCATACCGGAGGCACGACCAATATATTGATCCCGAAATTCAACTACGAGCTTTTTAACTGCAACAACTTTAATATACGCTATTGGAGCTGGAATTACCGCGGCTGCTGGCACCAGACTTGCCCTCCAA
+
DDDDDHIIIIIIIIIIIIIIIIIIIIIIIIIIHIIIIIIIIHHIIIIIGGIIIIIIHIHCHIIHHIIHIIIIHIIIIIIHIIHIIIIIHIIGHIIEIHIIHHHIIIIIHIIIIIIIIIIIIIHIIIIIIHHIIHHHHIIHIIIIIIIHIIIIIIIIIHHIHIIIIIIIIIHHIIIIIIIIHIIIIIIIIIHIIIIIIIIIIIIIIIIIIIIIIIIIIIIIIIIIIIIIIIIIIIIIIIIHIIIIIIIIIIIIIIHIIIHIIIIIIIIIIIIIIIHIIIIIIIIIIIIIIIIIIIIIIIIIIIIIIIIIIIIIIIHIIIIIIIIIIIIIIIIIIIIIIIIIIDDDDD
@HISEQ:969:HM2KJBCX2:2:1101:20229:22641 2:N:0:ACTATGCA
TAAACGCGACTCCCCAACTATCCCTATTAATCATTACGTCAATCCTAGAAACCAACAAAATAGGATCGAACGTCCTATTTCATTATTCCATGCTAATGTATTCAAGCGTTAGCCTGCTTTAAACACTCTAATTTTTTCAAAGTAACAGTCCTGTTTCCCTGCAACACCAAATTAATGACATTACAGTTCTTCAGAAAGGAGGAATCAGCGAAGCCAGTACATACCAGTGGCACGACCAACCTGCTGACCCCGAAATTCAACTACGAGCTTTTTAACTGCAACAACTTTAATATACGCTATTGGAGCTGGAATTACCGCGGCTGCTGGCACCAGACTTGCCCTCCAA
+
BADBDEHEDHHIIIIIIIIIIHHHIIIIIIIIIIIIIIHIHIIIIHIIIHHIHIIIH?HHHECC@HHHHHGDGHDHHHIIEHHIGHGHEFIEHHGHIIIHEEHHIIHHIIIIHHHGHIIHIHHIHIIIHIIIIGHHHHHHHHIIHHCIIIHHHHHHIHHHFEIIIIIIHEHHHIIIHGHHIHIGIIHHHHIIIIIIIIIIIIIHIHHHHIIFHIHIIIHHHFHIHHHIIHIIH3GHIIHHIHHHGIIFCHIHIIHIIHHHHIIHHIGIIIHEHHIIIIIIIIIIIIIIIIIIIIIIIIIHIHIIIIIIIIIIGIHHIIIHHIHCIIIHIIIIIHHEHIIIIDDDDD
@HISEQ:969:HM2KJBCX2:2:1101:1722:22915 2:N:0:ACTATGCA
TAAACGCGACTCCCCAACTATCCCTATTAATCATTACTTCAGTCCTAGAAACCAACAAAATAGAACTAAAGTCCTATTCCATTATTCCATGCTAATATATTCAAGCAAACATGCCTGCTTTAAACACTCTAATTTTTTCAAAGTAAAAGTCTTGGATCCCTAGCGCACTCAATTAAGAGCACACTAGTTCCCCAAAAGGAAAAGCCCAAAGTTGCAGTACAAACCTTTCGGTTGACGGCAACTATAAGCCCAAAATTCAACTACGAGCTTTTTAACTGCAACAACTTTAATATACGCTATTGGAGCTGGAATTACCGCGGCTGCTGGCACCAGACTTGCCCTCCAA
+
DDDDDEHCHDDHHHHIIIIHIHHHHIHGIEHGHIIIIIIIHCHEHCGGHIHGIIIIHEHIHHIHFHEEHHEHHIHIHH?FFHHHHHHHHIIG?HIHHIHIGHHFEHHHFIIIHGHGEHGIHHHHHGHHHHGHIIIHEEHHHHIIIIIIHIIIIIIIHHHHHHHIHHIIHGIHGHIIIHGHHFHHHIHHHHHHGHHEEIHIHFCHGD@HIIHFCIIIIHIHHEIII<DIIHIIIHHHHHCHHEGBFHHIIH?GEC@GGHEGHHCHHHIIIIIIHIIIIIHFHHHIIHHIHIIHHEIIIHHIHIHHHFIIIIHEIHHIIHHIIHHEIIIFIIIIHHIIIIIHHDDDDD
@HISEQ:969:HM2KJBCX2:2:1101:3760:22795 2:N:0:ACTATGCA
TAAACGCGACTCCCCAACTATCCCTATTAATCATTACGTCAATCCTAGAAACCAACAAAATAGGATCAACGTCCTATTTCATTATTCCATGCTAATGTATTCAAGCGCGAGCCTGCTTTAAACACTCTAATTTTTTCAAAGTAACAGTCCTGATTCCCCGCCACACCAAATTAATGACATGATGGTTCGTCAGAAGGTAGGAATCAGTAACACCAGTACGTACCGAAGGCATGACCAACGTACTAATCCCGAAATTCAACTACGAGCTTTTTAACTGCAACAACTTTAATATACGCTATTGGAGCTGGAATTACCGCGGCTGCTGGCACCAGACTTGCCCTCCAA
+
DDDDDHHIIHIIIIHHHIHIIGHIIGIHEHIHH?HHGEHIHHGIGEHIGHHIIIHHHHHIHIHIHGHEHCHHFHHFHHGHHHCHI?1GCGH@GHIIHIHHIEGHIHHHHIIHIHHHHHHIIIIIIIIIHFHHIHHGHIIHHHHHHIIIHHIIHEHHGHIHHIIIIIHHIHHIIIHIIIHHIIHHHHIIIIIIHIIFIIIIHHIHIIHCHHEHIHIIIIIIIII=IIIHIHHHHFHIHIIIIIIHIHIIIIIIIIIIIIIIIHHHHIIIIIIHFHIIIIIHHHIHHGHHHHHIIIIGIIIIIHIIIIIIGHHIIIHHHHHHIIIHHHHHIIIIHIIHHGIHACDDD
@HISEQ:969:HM2KJBCX2:2:1101:15090:22794 2:N:0:ACTATGCA
TAAACGCGACTCCCCAACTATCCCTATTAATCATTACTTCAGTCCTAGAAACCAACAAAATAGAACTAAAGTCCTATTCCATTATTCCATGCTAATATATTCAAGCAAACATGCCTGCTTTAAACACTCTAATTTTTTCAAAGTAAAAGTCTTGGATCCCTAGCGCACTCAATTAAGAGCACACTAGTTCCCCAAAAGGAAAAGCCCAAAGTTGCAGTACAAACCTTTCGGTTGACGGCAACTATAAGTCCAAAATTCAACTACGAGCTTTTTAACTGCAACAACTTTAATATACGCTATTGGAGCTGGAATTACCGCGGCTGCTGGCACCAGACTTGCCCTCCAA
+
DDDCDIIIIIIIIIIIIIIIIIIIIIIIIIIIIIIIIIIIHIIIIHHHHIIIIIIIIHHEHIHHIIIGHHHHHHIIIIIIIIGIIIHIIHH?GHHHIIIIIIIHIIIIIIIIIHIHHIIHIIIIHHHIHHIIHIIHEHIIIIIIIIIIIIIIIIHHHIIIIHGIHIIIHHIIIIIIIIHIIIIIIIIIIIIIIIIIIIIIIIHHGIIIIIIIIIIIIHHIIIIIIIIIIIIII=IIIIIIIIHHHIIIHIIIIIIHHHIIIIIIHIIIIIIIIIIIIIIIIIIIIIIIIIIHIHIIIIIIIIIIIIIIIIIIIIIIIIIIIIIIIIIIIIIIIIHIIIIIGDDDDD
@HISEQ:969:HM2KJBCX2:2:1101:15928:23361 2:N:0:ACTATGCA
TAAACGCGACTCCCCAACTATCCCTATTAATCATTACGTCAATCCTAGAAACCAACAAAATAGGATCGAACGTCCTATTTCATTATTCCATGCTAATGTATTCAAGCGTTAGCCTGCTTTAAACACTCTAATTTTTTCAAAGTAACAGTCCTGTTTCCCTGCAACACCAAATTAATGGCATTACAGTTCTTCAGAAAGGAGGAATCAGCGAAGCCAGTGCATACCAGTGGCACGACCAACCTGCTGACCCCGAAATTCAACTACGAGCTTTTTAACTGCAACAACTTTAATATACGCTATTGGAGCTGGAATTACCGCGGCTGCTGGCACCAGACTTGCCCTCCAA
+
DDDDDIIIIIIIIIIIIIIIIIIIIIIIIIIIHIIIIIIIIIIHIIIIHIIIIIIIIIIHIIIIIHGCHHIIHHHIHIIIIHIIHIIIGIIIGIIIHIIHIIIHIIIHIIIIIIIIIIHIIHHIIIIIHIIIIIIHHIIIHIIIIHHIHIIIIIIIIIIIIIIIIHIIIIIIIIIIIIIIIIIIIIIIIIIHIIIIIIIIIIIIIIIIIIIIIIIIIIIIIIIIIIIIII==IIIIIIIIIIIHHIIIIIIIIIIIIIIIIIIIIIIIIIIIIIHIIIIIIHIIIIIIIIIIIIIIIIIIIIIIHIIIIIIIIIIIIIIIIIIIIIIIIIHIIHIIIIIIIDDDDD
@HISEQ:969:HM2KJBCX2:2:1101:18505:22020 2:N:0:ACTATGCA
TAAACGCGACTCCCCAACTATCCCTATTAATCATTACGTCAATCCTAGAAACCAACAAAATAGGATCGAACGTCCTATTTCATTATTCCATGCTAATGTATTCAAGCGTTAGCTTGCTTTAAACACTCTAATTTTTTCAAAGTAACAGTCCAAATTCCCCAAAACACCAAATTAATGGCATTAAGGTTCATCAGGAAGGAGGAATCAGTGAGACCAGTACATACCAGAGGCATGACCAACCTACTAACCCCGAAATTCAACTACGAGCTTTTTAACTGCAACAACTTTAATATACGCTATTGGAGCTGGAATTACCGCGGCTGCTGGCACCAGACTTGCCCTCCAA
+
DDCDDIHIIIIIIIIIIIIIIIIIIHIIIHIIIIIIHHIIIIIIIHIIIIIIHHIIIHGHIIIHIIIHIIIIHIHHIIHHHHIIIHIHHHIIEHIIIIHIIIIHHIIHHIIIIIIIIIIIIIHHIIHIIIIIIIHIGHIIIIIIIIIHGIIIHIHIIIIIIIIIIHIGIIIIHHIIIIHIIIHIIIHIIIIIIIIIIIIIIIIIIIIIIIIIIIIIIIIIIIIIIIIIIIIIIIIIIIIIHHHGEHHIIIIIIIIIIIIIHIIHIIIIIIIIIIIIIIIIIIIIIIIIIIIIIIIIIIIIIIIIIIIIIIIIIIIIIIIIIIIIIIIIIIIIIIIIIIIIIDDDDD
@HISEQ:969:HM2KJBCX2:2:1101:17756:23197 2:N:0:ACTATGCA
TAAACGCGACTCCCCAACTATCCCTATTAATCATTACGTCGATCCTAGAAACCAACAAAATAGAATCAAACGTCCTATTTCATTATTCCATGCTAATGTATTCAAGCGTGCGCCTGCTTTAAACACTCTAATTTTTTCAAAGTAACAGTCCTGATTCCCCACGACACCAAATTAATGACATCGCGGTTCTTCAGAAGGTAGGAACCAATAATGCCAGTACGTACCGAAGCACGACCAACAATTCGATCCCGAAATTCAACTACGAGCTTTTTAACTGCAACAACTTTAATATACGCTATTGGAGCTGGAATTACCGCGGCTGCTGGCACCAGACTTGCCCTCCAA
+
DDDDCIIIIIIIIIIIIIIIIIIIIIIIIIIIIIIIIGHHIIIIIIIIIIIIIIIIIHHHHIHIIIIIIIIIIIIIIIIIIIIIIIIIGIIIIIIHIGIIIIHHIIIHHIIIHHHIIIIIIIIIGHHIIIIIIIIIIIIIIIHHIHHIHIIIIIGIIIIIIIIIHIIIIIIIIIHIHIIIIIHHCHHIHHIHHHHHHHHIHIIIIHHDFHHIIHIHFHIHHHHIHHHHHHHIIGHIHHHHHHHHHHEHHIIIIIIIIIIIIIIIIIIIIIIIIIIIIIIIIIIIIIIIIIIIIIIIIIIIIIIIIIIIIIIIIIIIIIIIIIIIIIIIIIIIIIIIIIIIDDDDD
@HISEQ:969:HM2KJBCX2:2:1101:5479:23448 2:N:0:ACTATGCA
TAAACGCGACTCCCCAACTATCCCTATTAATCATTACTTCAGTCCTAGAAACCAACAAAATAGAACCAAAGTCCTATTCCATTATTCCATGCTAATATATTCAAGCAAACATGCCTGCTTTAAACACTCTAATTTTTTCAAAGTAAAAGTCTTGGATCCCTAGCGCACTCAATTAAGAGCACACTAGTTCCCCAAAAGGAAAAGCCCAAAGTTGCAGTACAAACCTTTCGGTTGACGGCAACTATAAGCCCAAAATTCAACTACGAGCTTTTTAACTGCAACAACTTTAATATACGCTATTGGAGCTGGAATTACCGCGGCTGCTGGCACCAGACTTGCCCT
+
DDDADIIIIIIIIIIIIIIIIIIIIIIIIIIIIIIIIIIIIHIIIIIIIIIIIIIIICCHHIEHIIIIIIIHIIIIIHIIIIIIIIIGIIIIIIIIIIGIIIIIGIIIIIIIIIHIHIIHIIIIHIIIIIIIIIIIIIIHIIIIIIIIIIIIIIHHHIIIHIIIHIIIIIIIIIIIIIIIIIIIIIIIIIHIIIIIIIIHHHIIIIIIIIIIIIIIIIIIIIIIIIIIIIIIIIIIHIHHHIIIIIIIIIIIIIIIIHHHHGFIIIIIIIIIIIIIIIIIIIIIIIIIIIIIIHIIIIIHIIIIIIIIIIIIIIIIIIIIIIIIIIIIIIIIIIIIIDDDDD
@HISEQ:969:HM2KJBCX2:2:1101:10349:24172 2:N:0:ACTATGCA
TAAACGCGACTCCCCAACTATCCCTTTTAATCATTACATCGATCCTAGAAACCAACAAAATAGAATCGGATGTCCTATTTCATTATTCCATGCTAATGTATTCAAGCGTGAGCCTGCTTTAAACACTCTAATTTTTTCAAGGTAACAGTCCTAATTCCCCGTGACACCAAATTAATGGCATTACGGTTCTTTAGAAGGTGAGAAATCAATAATATCAGTACATACCAACGGCATGACCGAAACATTGATCCCGAAATTCAACTACGAGCTTTTTAACTGCAACAACTTTAATATACGCTATTGGAGCTGGAATTACCGCGGCTGCTGGCACCAGACTTGCCCTCCAA
+
DDDDDIIHGIDGIIIIHHHIIIGIIIIIIIIIIIIHHIIIIHHIIIIHIHGHIIIIHIIHHEFEEGH?=HHIHHHIHEHHCFGGH@HHCHIIFHIHEHHIHCHHIIHHIIIHHIIHHHHHHIIFHIHHIHHIHIIIHHIIIGIHHHHHIIIIHHHHIIIIIIIIIIIIIHHHHIIIHFHIIIIIHHIIIIIHIIIIIIIHIIIIHHIHIHEIIIIIIIIIIIIHIIIIIIGIIIIIIIIIIHIHHGIIHHIHIIIIIHIIIIIIIIIHIHHGHGIHIHIHHIIIIHHHHHHHHCIIIIHIIIIIIIIIIIIIIHIIHIIIIIIIIIIIIIIIIIIIHIHIIIDDCDD
@HISEQ:969:HM2KJBCX2:2:1101:10822:24037 2:N:0:ACTATGCA
TAAACGCGACTCCCCAACTATCCCTATTAATCATTACTTCAGTCCTAGAAACCAACAAAATAGAACTAAAGTCCTATTCCAGCTCCAATAGCGTATATTAGTGTTGTTGCGGTTAAAAAGCTCGTAGTTGAATTTCGGGATTGACGTGATGGTCATGCCTTAAGGGGTATGAACTGTTACTGTTGATTTCTCACCTTCTGGAGAAACTTGATGTCCTTTATTGGGTGTCTTGCGGATCCAGGACCTTTACCTTGAAAAAATTAGAGTGTTTAAAGCAGGCATTTTTGCTCGAATACATTAGCATGGAATAATAGAATAGGACGGCATGGTTCTATTTTGTTGGTTTCTAGGATCACCGTAATGATTAATAGGGATAGTTGGGGTCTCTCTACGC
+
DDDDDIGDHHIIIIIIIIIIIIIIHHIIIIIHHIIIIHIHIIIIGIIIHIIIIIIIIIIIHHIHHIIIIHGHIHGHHIIIGHIICHHIICHEHHIIIHIHHHICFHIIIIIIDFEHHHHGHI?HIIIIIHFEHHEFEHDCDHIHIIIHIIIHIHHHFHHHHIHEBFHHHGFHHHHFFHIIIIHIIHHHIIIIIIIIIHHHHIIIIHIIIGIIIHEIII=HHFFFIIIIIIIIIIIIIHIIHIHGIIHHHIHHIIIIHHIIHHEHIIIIHHEFFIIIIIIIIIIHIIGIHIHHGHIHIIIIGIHHEHIIIIHEIIHHHHDHHIIIIIIIIHHIIIIIIIIIIIIIIIIIIIHHIIIIIIHIIHHIIIIIIHIHHIIIIIIIIHHE0IIIIDDDDD
@HISEQ:969:HM2KJBCX2:2:1101:9100:24290 2:N:0:ACTATGCA
TAAACGCGACTCCCCAACTATCCCTATTAATCATTACTTTGGCTTTAGAAACCAACGAAATAAGGCCAAAGTCCTATTTCATTATTCCATGCTAATATGTTCAAGCTTGAAAGCCTGCTTTAAACACTCCAATTTTTTCAAAGTAAAAGTTCTGGTTCACCAGCTGCACCGAAGTAACAACTGGCTAACCCAGAAGGTGGAGCCCGGTTCGTAAAGGTACCGACCAGTGAAGGCCGAACCTCACAAACCAAGGCCAAAATTCAACTACGAGCTTTTTAACTGCAACAACTTTAATATACGCTATTGGAGCTGGAATTACCGCGGCTGCTGGCACCAGACTTGCCCTCCAA
+
DDDD@HCDHHHHEHEHIGHHI?@HEHIHIHHEHIHHHIII?HHIHHHIGEHHFHFHIIIIIHIHHGHHHGEHFGI@GHHIHHFFHH1DEGFF@ECHIII1GHHHHIIHIIHHHIIHH@HHIIEHIHIHIIIHIHHHHHHIHHIHHHGHIHIIIIHHHHHIHFHGIIIIIIIIIIHIIHIIHHHFFIHIIHIIIIHIIIIIIHEDHIIIHIIHIHHGIIIIIIHIHIIIHIIHHHHIIIGIIHIIIHHIHHIIHDFIIIIIIIIIIIIIIIIIIIIIIIIIIIIIIHHIIHIIIIIIIHIIIIIIHIHIIIHIIIIIIIIIIIIIIIIIIIIIHIIGIIIIIIIIIDDDDD
@HISEQ:969:HM2KJBCX2:2:1101:12584:23597 2:N:0:ACTATGCA
TAAACGCGACTCCCCAACTATCCCTATTAATCATTACGTCAATCCTAGAAACCAACAAAATAGGATCGAACGTCCTATTTCATTATTCCATGCTAATGTATTCAAGCGCGAGCCTGCTTTAAACACTCTAATTTTTTCAAAGTAACAGTCCTGATTTCCCGCCACACCAAATTAATGACATGACGGTTCGTCAGAAGGGAGGAATCAGAAACACCAGTACATACCAGAGGCACGACCAGCGCACTGATCCCGAAATTCAACTACGAGCTTTTTAACTGCAACAACTTTAATATACGCTATTGGAGCTGGAATTACCGCGGCTGCTGGCACCAGACTTGCCCTCCAA
+
DDDDDIIIIIIIIIIIIIIIIIIHIHIIIIIIIIIIIIIIIIIIIIIIIIIIIHIIHIFHIIIHIHHIH?GDHGHIFHIIHIIIHIIIGIIIIIIGIHHIIIIHIIHIHHHIIIIHGHHHHHHIIIIIIIIIIIIIHIIIIIIIIIIIIIIIIIIIIIIIIIIIIIIIIIIIIIIIIIIHHIIIIIIIIIIIIIIIIIIIIIIIIHHIIIHHIGIIIIIIIIIIIIIIIIIIIIIIHIIIIIIIIIIIIIIIIIIIIIIIIIHIIIIIIIIIIIIIIIIIIIIIIIIIIIIIIHIIIIIHIIIIIIIIIIIIIIIIIIIIIIIIIIIIIIIIIIIIIIIIIDDDDD
@HISEQ:969:HM2KJBCX2:2:1101:19478:24160 2:N:0:ACTATGCA
TAAACGCGACTCCCCAACTATCCCTATTAATCATTACGGTGATCCTAGAAACCAACAAAATAGAACCATGCCGTCCTATTCTATTATTCCATGCTAATGTATTCGAGCAAAAATGCCTGCTTTAAACACTCTAATTTTTTCAAGGTAAAGGTCCTGGATCCGCAAGACACCCAATTAAGGACATCGAGTTTCTCCAGAAGGTGAGAAATCAACAGCAACAGTTCATACCCCTTAAGGCACGACCATTACGTCAATCCCGAAATTCAACTACGAGCTTTTTAACTGCAACAACTTTAATATACGCTATTGGAGCTGGAATTACCGCGGCTGCTGGCACCAGACTTGCCCTCCAA
+
DDDDDIIIIIHIIIIIIIIIIHIIIIIIIIIHIIIIIIIIIIIIIIFHIIIIIIIIIHIIIIIIIIHIIIHIHIGHHIIIIIIIIHIIHIEFCEHHHIIHIHHIHHHIIIIIIIIIIIIHIIIHHIHIHIHHIIIHHHGHIEHHIIHHGHIHIIIIIHHIHHIHHHHHHHIIIIIHGHHHIIIHIIIHHIIIHIIIIHIIIIIIHIIIIIIIIIIIIIIIHIHIIHHIIIIIIIIIIIIIIIIIIIIIIIHGIHIIIIIIIIIIIHIIIIIIIIIIIIIIIIIIHIIIIIIIIIIIIIIIIIIIIIIIHIIIIIIIIIIIIIIIIIIIIIIIIIIIIIIIIIIIIIIIDDDDD
@HISEQ:969:HM2KJBCX2:2:1101:6465:23626 2:N:0:ACTATGCA
TAAACGCGACTCCCCAACTATCCCTATTAATCATTACTTCAGTCCTAGAAACCAACAAAATAGAACTAAAGTCCTATTCCATTATTCCATGCTAATGTATTCGAGCAAAGGCCTGCTTTGAACACTCTAATTTTTTCAAAGTAAAAGTCCTGCTTCCCAAACCACGCCCAATAAAGGGCATGGCGTTCCGCAGAAGGAAAGGCCCGGCGCAACCAGTGCACGCGGTGAGGCGGACCGGCCCGCCAGGCCCAAGGTTCAACTACGAGCTTTTTAACTGCAACAACTTTAATATACGCTATTGGAGCTGGAATTACCGCGGCTGCTGGCACCAGACTTGCCCTCCAA
+
DDDDDIIIIIIIIIIIIIIHHHIIIIIIIIIIIIIHIIIIIIIIIIIIIIIIIIIIIIIGIIHIIIIIIIIIIIIIIIIIHIIGHIIIIIIHHHIIHHIIIIIIIIIIIIIHIIHIIIIIGIIIIIIIIIIIIIIIIIIIIIIIIIIIIIIIIIHIIIIHIIIIIIIIIIIIIIHIIIIIIIIIIIIIGIHIIIIIIIIIIIIIIIIIIIIIIIIIIIIIIIIIIIIIIIIHIIIIIIIIIIIHIIIIIIIIIIIIIIIIIIIIIIIIIIIIIIIIIIIIIIIIIIIIIIHHGIIIIIIIIIIIIIIIIIIIIIIIIIIIIIIIIIIIIIIIIIIIIIIIDDDDD
@HISEQ:969:HM2KJBCX2:2:1101:11605:24698 2:N:0:ACTATGCA
TAAACGCGACTCCCCAACTATCCCTATTAATCATTACGTCAATCCTAGAAACCAACAAAATAGGATCAAACGTCCTATTTCATTATTCCATGCTAATGTATTCAAGCGTTAGCCTGCTTTAAACACTCTAATTTTTTCAAAGTAACAGTCCTGTTTCCCTGCAACACCAAATTAATGACATTACAGTTCTTCAAGAAGGAGGAACCAGTAAAGCCAGTGCATACCAGAGGCACGACCAACCTACTAATCCCGAAATTCAACTACGAGCTTTTTAACTGCAACAACTTTAATATACGCTATTGGAGCTGGAATTACCGCGGCTGCTGGCACCAGACTTGCCCTCCAA
+
DDDDDHIIIIGHFHIIIIIGHIHIIIIIIIIIIIIIIHHIIIHHIIIGHHHHIIHGF1GHIHFHHIIIIHIG@GHICEHHHHIHIIIICHIHHHIEEIHIIEFEHHHIIIIHHGA?GHGIIIHHHHIIHIIIHFFHHIIIIHIHHIIIIIHIIIHHIIIHHIIIIIICHHIIHHIIHIHHIIIIIHECIIIHHGIIIIIHHGGGIIHIHIHIIHIIHIIIIIIIIIIIIIIIIHIIIIHIIHHHGIHCHIHHIHGEIIIIHHHHIHIIHHHIIIHIIIIIIIIHHHIIIIIIIIIIIIHHIIIHIIIIIIIIIHDDIIIIIHIIIIIHHIHHIIHHHHIIHD@D@D
@HISEQ:969:HM2KJBCX2:2:1101:11596:26317 2:N:0:ACTATGCA
TAAACGCGACTCCCCAACTATCCCTATTAATCATTACGTCAATCCTAGAAACCAACAAAATAGGATCAACGTCCTATTTCATTATTCCATGCTAATGTATTCAAGCGCGAGCCTGCTTTAAACACTCTAATTTTTTCAAAGTAACAGTCCTGATTCCCCGCCACACCAAATTAATGACATGATGGTTCGTCAGAAGGTAGGAACCAGTAACACCAGTACGTACCTAAGGCACGACCAACGTACTGATCCCGAAATTCAACTACGAGCTTTTTAACTGCAACAACTTTAATATACGCTATTGGAGCTGGAATTACCGCGGCTGCTGGCACCAGACTTGCCCTCCAA
+
DDDDDIIHIIIIIIIIIIIIHHIIIIIIIIIIIIIIIIIIIIIIIIIHIIIIIIIIEHEGHIDFHEFHIIHEFHIIHHIIIIIIHHIIIIHHIIIIHIHHHHHDHIIHHHIIIIIIIIIHHHFGHHIIHHIIIHIHIHHHHIIHIIHHHHIHHIGIIIIIIIIIHHIIIHHIIIIHEIIIIIIIIIIIIHEIIIIIIIIIIIIHHIIHIIIIIIIIIIGIIIIIIIIIIIIIIIIHIIIIGIHGIIIHIIIIIIIIIIIIIHIIIIIIIIIIIHIIIHEIIIIIIIIIIIIIIIIIIIIIIIIIIIIIIIIIIIIIIIIIIIIIIIIIIIHHHGHHIIIIDDDDD
@HISEQ:969:HM2KJBCX2:2:1101:9987:27159 2:N:0:ACTATGCA
TAAACGCGACTCCCCAACTATCCCTATTAATCATTACATCGATCCTAGAAACCAACAAAATAGAATCGGATGTCCTATTTCATTATTCCATGCTAATGTATTCAAGCGTGAGCCTGCTTTAAACACTCTAATTTTTTCAAGGTAACAGTCCTAATTCCCCGTGACACCAAATTAATGGCATTACGGTTCTTTAGAAGGTGAGAAATCAATAATATCAGTACATACCAACGGCATGACCGAAACATTGATCCCGAAATTCAACTACGAGCTTTTTAACTGCAACAACTTTAATATACGCTATTGGAGCTGGAATTACCGCGGCTGCTGGCACCAGACTTGCCCTCCAA
+
DDDDDIIIIIIIIIIFHIIHHHIGHIGIIIHHIIGHHIHIIIHHHHIHIHIIIHHHIHHFHIIIHFHHHHHIIGIIIIIHIGHHHIHEG@HHHIHIIGEIHFIHHHHIHHHIIIIIIIHIIHIIIIIGIIHHHIIIHIHHIHHFHIIIHIIIIIIIIIHEHHHHIIHIIIHHIIIIIIIIIIIHHIIIIIIIIIIIIIIHIHIIIGIIIHHHIIIIHGFIIIIIIIIIHIIIIIIIII=IIIIIHFIHHIHHHIIIIIHIIIIIIIGIIIIIIIHHIIIIHIIIHIIHIIIIHIHIIIIIIIHHGHIIIIHHIIIIIIIIIIIIIIIIIIIIIIHIIIIIIHDDDCD
@HISEQ:969:HM2KJBCX2:2:1101:18358:27291 2:N:0:ACTATGCA
TAAACGCGACTCCCCAACTATCCCTATTAATCATTACTTCAGTCCTAGAAACCAACAAAATAGAACTAAAGTCCTATTCCATTATTCCATGCTAATATATTCAAGCAAACATGCCTGCTTTAAACACTCTAATTTTTTCAAAGTAAAAGTCTTGGATCCCTAGCGCACTCAATTAAGAGCACACTAGTTCCCCAAAAGGAAAAGCCCAAAGTTGCAGTACAAACCTTTCGGTTGACGGCAACTATAAGCCCAAAATTCAACTACGAGCTTTTTAACTGCAACAACTTTAATATACGCTATTGGAGCTGGAATTACCGCGGCTGCTGGCACCAGACTTGCCCTCCAA
+
DDDDDIHIIIIIIIIIIHIHIIIIIIIIIIIIIIIIIIHHHHIHFHHIIIIIIIIIIHIHHHIIIIIIIGIIHIHHIGHHGIIIIIHFHHIGHHHIIIIIIFIIIIIIIIIIIHHIIIIIIIIIIHHHIIIIIHIHHIEIIIIIIIIIIIIIHHHHHIIGIIIIIIIIIIIIIIIHHIIIIIIIIIIIIIIHIIIIIIIIIIIIIHIIIIIIIIIIIIIIIIIIIIIIIIIIIIIIII=HHHFGHII<IIIIIIIIHIIIIIHIIIIIIIIIIIIIIIIIIIIIIIHHIIIIIHIIIIIIIIIIIIIIIIIIIIIIIIIIIIIIIIIIIIIIIIIIIIIIIDDDDD
@HISEQ:969:HM2KJBCX2:2:1101:8522:27410 2:N:0:ACTATGCA
TAAACGCGACTCCCCAACTATCCCTATTAATCATTACGTCAATCCTAGAAACCAACAAAATAGGATCAAACGTCCTATTTCATTATTCCATGCTAATGTATTCAAGCGTTAGCTTGCTTTAAACACTCTAATTTTTTCAAAGTAACAGTCCTGTTTCCCTGCAACACCAAATTAATGGCATTACAGTTCTTCAGAAAGGAGGAATCAGCGAAGCCAGTACATACCAGTGGCATGACCAACCTGCTGACCCCGAAATTCAACTACGAGCTTTTTAACTACAACAACTTTAATATACGCTATTGGAGCTGGAATTACCGCGGCTGCTGGCACCAGACTTGCCCTCCAA
+
DDDDDIIIIIIIIIIIIIIIIIIIIIIIIIIIIIIIIIIIIIIIIIIIIIIIIIHIIIIIIIIIHIIIIIIIIIIIIIIIIIHIIIIIGHIIHIIIIIIIIIIIIIIIIIIIIIIIIIIIIIIIIIIIIIIIIIIIIIIIIIIIIIIIIIIIIIIIIIIIIIIIIIIIIIIIIIIIIIIIIIIIIIIIIIIIIIIIIIIIIIIIIIIIIIIIIIIIIIIIIIIIIIIIIIIIIIIIIIIIIIIHIIIIIIIIIIIIIIIIIIIIIIIIIIIIIIIIIIHIHHIHIIIIIIIIIIIIIIIIIIIIIIIIIIIIIIIIIIIIIIIIIIIIIIIIIIIIIIIIIDDDDD
@HISEQ:969:HM2KJBCX2:2:1101:10162:27618 2:N:0:ACTATGCA
TAAACGCGACTCCCCAATATCCCTATTAATCATTACGTCAATCCTAGAAACCAACAAAATAGGATCAACGTCCTATTTCATTATTCCATGCTAATGTATTCAAGCGCGAGCCTGCTTTAAACACTCTAATTTTTTCAAAGTAACAGTCCTGATTCCCCACCACACCAAATTAATGACATGATGGTTCGTCAGAAGGTAGAAATCAGTAACACCAGTACGTACCGAAGGCACGACCAGCGTACTAATCCCGAAATTCAACTACGAGCTTTTTAACTGCAACAACTTTAATATACGCTATTGGAGCTGGAATTACCGCGGCTGCTGGCACCAGACTTGCCCTCCAA
+
DDDDDHHHHDCHHHIIGIIEHHHFHHHIHIIIHHHIHCFHHIG?CGGHHIHHHHIGEGHIII1GHGHHHIEHGH1DHGHHHHHHEH1GHHHGHEIHHHDIHHGD?CCHHHIIIHHHHHHEHHIIHIIHEHGIHGHHHHIIHHGCHHFGHHHHHHHHGBHCIHEEGIIIIIGHHEF<C@IIHHHHGIIIIIIHHIIIIIIHGCCFHHFIHIIHGIIIHCIIHGHIHHGHIHIIHHIHHHIHHHGHHHDIIFHGHHIHIHIGHHHFIGIIIHHIHHHHEEHHHCIHIHIIHGEHIHHHIIHIIGIIIIIIIHHHDCIIIIIIIIIIHHHIIIIHHIIIIHIDDBAB
@HISEQ:969:HM2KJBCX2:2:1101:18988:27166 2:N:0:ACTATGCA
TAAACGCGACTCCCCAACTATCCCTATTAATCATTACCTCGACTCCGAAAGCCAACGAAATAGAACCGAGATCCTATTCCATTATTCCATGCACTAATGTTCAGGCTGTAGCGCCTGCTTTGAGCACTCCAATTTTTTCAAAGTAAACGTGCTGGCCACCCATGGCACTCGATTAAGAGAACCATGAACGAACCAACAAAATCGTCCGGGCAAACAGTAGACACCGCAAGGTGCACCGCTCGCCCGAAACCGAAATTCAACTACGAGCTTTTTAACTGCAACAACTTTAATATACGCTATTGGAGCTGGAATTACCGCGGCTGCTGGCACCAGACTTGCCCTCCAA
+
DDCDDIIIIIIHHIIHHIFHIIIIIIIHIIHGIIGIIHIGIIIIIIIIIIHIHIIGIIGHGEGHHHIIIIIGHHHIHIIHIIIIIIIIIIIIHIIIGIIHHFHHHIIHIIIIIHIIIIIIHHIIHHHHHIHIIIIHHIIIHHIIIIIHHHIIIIHIIHHHHIHECHIIHIIIHHIIHHHHHEHIIIHHIIHHIIIHHIHHIIIIIIHIIHGI=IIIIIIHIHIIHHHIIIIIIIHIIIIIGIHGHHIIIIHIIIIHIIIIHHHHIIHHHIHEIHIHIHHIIHHHFHHIIIIIIIIIIHGIIIHIIIHIIIIIIIHIIIIIIIIHIIIIIIHHIHIIIIIIIDDDCD
@HISEQ:969:HM2KJBCX2:2:1101:9510:27470 2:N:0:ACTATGCA
TAAACGCGACTCCCCAACTATCCCTATTAATCATTACGTCGATCCTAGAAACCAACAAAATAGAATCAAACGTCCTATTTCATTATTCCATGCTAATGTATTCAAGCGTGCGCCTGCTTTAAACACTCTAATTTTTTCAAAGTAACAGTCCTGATTCCCCACGACACCAAATTAATGACATCGCGGTTCTTCAGAAGGTAGGAACCAATAATGCCAGTGCATACCGAAGCACGACCGACAATCTGATCCCGAAATTCAACTACGAGCTTTTTAACTGCAACAACTTTAATATACGCTATTGGAGCTGGAATTACCGCGGCTGCTGGCACCAGACTTGCCCTCCAA
+
DCDDDHHIIIIIHIIIIIIIIIIIIIIIIIIIIIIIIIIIIIIHIHHIIIIIIIIIIIIIIIIHHIIFHIIIHHHIIIIIIIIIIIICHIHIEHIIIIIIIHIHHIHIHHHIIIIIGIIIHHIIIIIIIIIIIIIIHIIIIIIIIHIIIIIIIIIIHGHIIHIHIIIIIIIIHIIIIIIIIIIIIHIIIIIIIIHIIIIIIIIIIIIIIIIIIIIIIIIIIIIIIIIIHIIIIIIIIIIIIHHFIIIIHIIHIIIIIIIIHHIIIIIIIIIIIHIIIIIIIIIIIIIIIIIIIIHIIIIIIIIIIIIIIIIHIIIIIIIIIIIIIIIIIIIIIIIIIIIIDDDDD
@HISEQ:969:HM2KJBCX2:2:1101:14951:27901 2:N:0:ACTATGCA
TAAACGCGACTCCCCAACTATCCCTATTAATCATTACGTCGATCCTAGAAACCAACAAAATAGGTTCGATCGTCCTATTTCGTTATTCCATGCTAATGTATTCAAGCGCGAGCCTGCTTTAAGCACTCTAATTTTTTCAAAGTAACAGTCCTGTTTCCCCGCAACAACAAATTAATGCCATCACGGTTCTGCAAGAGGGAGGGACCAGTGAGGCCAGTGCATACCAGTGGCACGACCAACCTACTGGCCCCGAAATTCAACTACGAGCTTTTTAACTGCAACAACTTTAATATACGCTATTGGAGCTGGAATTACCGCGGCTGCTGGCACCAGACTTGCCC
+
DDDDDIIIIIIIIIIIIIIIIHIIIIIIIIIIIIIIIIIHFHIIIIIIIIIIIHIIIIIIIIIIHIIIIIIIHHHIIHIHIHIIIIIIIIIIIIIIIIIIIIIHIIIIIIIIIIIIIIIIIIIIIIIIIIIIIIIIIIHIIIIIIIIIIIIIIIIIIIIIIIIIIIIIIIIHIIIIIIIIIIHIIIIIIIIHIIIIIIIIIIIIIIIIIIIIIIHIIIIIIIIIIIIIIIIIIIIIIIHGIIIIIIIIIIIIIIIIIIIIIIHIIIIIIIIIIIIIIIIIIIIIIIIIIIIIIHIIIIIIIIIIIIIIIIIIIIIIIIIIIIIIIIIIIIIIIIIIDDDDD
@HISEQ:969:HM2KJBCX2:2:1101:10987:27819 2:N:0:ACTATGCA
TAAACGCGACTCCCCAACTATCCCTATTAATCATTACGGTGGTCCTAGAAACCAACAAAATAGAACACAACGTCCTATTCTATTATTCCATGCTAATCTATTCAAGCAATAGCCCGCTTTAAACACTCTAATTTTTTCAAAGTAATGGTCCTGGCTCCCCAACACACCATACTGGTTCACCAGAAGGAAGACCCGACAGCAGACAGTACTCGCCAAAGACGGACCGCCCGGCCAGGCCTAAAATTCAACTACAAGCTTTTTAACTGCAACAACTTTAATATACGCTATTTGAGCTGGAATTACCGCGGCTGCTGGCACCAGACTTGCCCTCCAA
+
DDDDDIIIIIIIIIIIHIIIIIIIIIIIIHIIIIIIIIHIIHIIHIIIIIIIHHIIHIHIIIIGHIIIIHIIIIIIIIIGIIIIIIIIIIIIIIIIIIIIHIHHIHIIIIIIIIHIIIIIIHHHIIIIIHHHIIIIIIGIIIIIIIIIIIIIHGHIIIIIIIIIIIIIIIIIIIIIIIIHIIIIIIIIIIIIIIIIIIIIIIIHIIHIIIIIIIIIIIHHIIIIIIIIIHIIHIIIIIGIIIIIIIIIIIIIIIIIIIIIIIIGIIIIIIIIIIIIIIIIIHIIIIIIIIIIIIIIIIIHIIIIIIIIIIIIIIIIIIIIIIIIIIIIIDDDDD
@HISEQ:969:HM2KJBCX2:2:1101:15522:28178 2:N:0:ACTATGCA
TAAACGCGACTCCCCAACTATCCCTATTAATCATTACGTCGATCCTAGAAACCAACAAAATAGAATCAAACGTCCTATTTCGTTATTCCATGCTAATGTATTCAAGCGTGAGCCTGCTTTAAACACTCTAATTTTTTCAAAGTAACAGTCCTGATTCCCCATGACACCAAATTAATGACATCATGGTTCGTCAGAAGGTAGGAATCAATAATACCAGTACGTACAATAGCACGACCAATAAATTGATCCCGAAATTCAACTACGAGCTTTTTAACTGCAACAACTTTAATATACGCTATTGGAGCTGGAATTACCGCGGCTGCTGGCACCAGACTTGCCCTCCAA
+
DDDDDIIIIIHIIIIIIIIIIIIIIIHIIIIIIIIIIIIIIIIIIHIIIIIHIFHHHIIIIGHIHIIIIIIIHHIIHIIIIIIIIIIHHIIIIIIIIIIIIIIIIIIIIIIIIIIIIIIIIHIIIIIIIIIIIHIIIIIIIIIIIIIIIIIIIIIIIIIIIIIIGIIHIIIIIIIIIIIIIIIIIIIIIIIIIIIIIIIIIIIIIHIIIIIIHIIIIIIIIIIIIIIIIIIIIIIIIIIIIIIHIIIIIIIIIIIIIIIIIIIIIIIIIIIIHIIIIIIIIIIIIHIHIIIIHIIIIIIIIIIIIIIIIIIIIIIIIIIIIIIIIIIIIIIIHIIIIIIIDDDDD
@HISEQ:969:HM2KJBCX2:2:1101:3889:28253 2:N:0:ACTATGCA
TAAACGCGACTCCCCAACTATCCCTATTAATCATTACGTCAATCCTAGAAACCAACAAAATAGGATCAAACGTCCTATTTTATTATTCCATGCTAATGTATTCAAGCGTTAGCCTGCTTTAAACACTCTAATTTTTTCAAAGTAACAGTCCTGTTTCCCCGCAACACCAAATTAATGGCATCACGGTTCTTCAAGAAGGAGGAATCAGCGAGGCCAGTGCATACCAGTGGCACGACCAACCTGCTGACCCCGAAATTCAACTACGAGCTTTTTAACTGCAACAACTTTAATATACGCTATTGGAGCTGGAATTACCGCGGCTGCTGGCACCAGACTTGCCCTCCAA
+
D?D@@@F<CE/D11D<G01<1111DGEH1FH1F<DCHE<<001<<CF@1<D1DHICHCG1CHFE1111<1FGH1DEC?1<GHIH@1<D1CGH1DGEIIHGHFHFGIHIIIIHIIIGIHIIIHIIIH8IIIIIIIHIIIHHHIIIIIHIIHIIIHHHHHD<IIIIIIIIIHIHHIIHDCHGE/HHCIIIHIIHFCBIIIIII<IIIIIIHHH@IIIIIIIIIIIIHD/IIIGIIIIIIIHIIIIFFIGIIIIIIIIIIIIIIIIIIIIIIIIIIIIIHIIIIIIIIIHIIIIIIIIIIIIIIIIIIIIIIIIIIIIIIIIIIIIIIIIIIIIIIIIIIIIIIDDDDD
@HISEQ:969:HM2KJBCX2:2:1101:18620:27966 2:N:0:ACTATGCA
TAAACGCGACTCCCCAACTATCCCTATTAATCATTACGTCAATCCTAGAAACCAACAAAATAGGATCGAACGTCCTATTTCATTATTCCATGCTAATGTATTCAAGCGTTAGCCTGCTTTAAACACTCTAATTTTTTCAAAGTAACAGTCCTGTTTCCCTGCAACACCAAATTAATGGCATTACAGTTCTTCAGAAAGGAGGAATCAGCGAAGCCAGTGCATACCAGTGGCACGACCAACCTGCTGACCCCGAAATTCAACTACGAGCTTTTTAACTGCAACAACTTTAATATACGCTATTGGAGCTGGAATTACCGCGGCTGCTGGCACCAGACTTGCCCTCCAA
+
DBD@@HHHIHIHIHIIIIIIIIIHHIIHHHHHIIIIIICHHIIHIIIIIIHHHHHHHHHHHCHHHIHIIIIIHHIIIIHHIEHI?FE@FHHE?GHHIIIIIIIIIIHIHIIIHHIFHHHIIGHIHHHHHHHHHIHHHHFHIIIIHIIFHEHHHGHIIHIIIIIIIIIIIHHFHHHHIIIIIHIIIHHHHHCIIHEHIIIIHIIHHHIIIHHIHIIIHIIIIIIIIIHIIHIIHHHIIH;HIIHGDHHDIDHHHHHHHHIHIHH@GGCHIIIIIHGIIHIIIIIHGGGHIHHHIHDHIIIHIIIIIHHHHIIHIIIIIIIIHIIIIIIIIIIIIIIIIIIIIDDDBD
@HISEQ:969:HM2KJBCX2:2:1101:15919:28254 2:N:0:ACTATGCA
TAAACGCGACTCCCCAACTATCCCTATTAATCATTACGTCAATCCTAGAAACCAACAAAATAGGATCAAACGTCCTATTTCATTATTCCATGCTAATGTATTCAAGCGTTAGCCTGCTTTAAACACTCTAATTTTTTCAAAGTAACAGTCCTGTTTCCCTGCAACACCAAATTAATGACATTACAGTTCTTCAAGAAGGAGGAACCAGTAAAGCCAGTACATACCAGAGGCACGACCAACCTACTAATCCCGAAATTCAACTACGAGCTTTTTAACTGCAACAACTTTAATATACGCTATTGGAGCTGGAATTACCGCGGCTGCTGGCACCAGACTTGCCCTCCAA
+
DDDDCIIIIIIIIIIIIIIIHIIIIIIIIHIIIIIHIIIIIIIIGIIIHIIIHIHHHHHHHIIGHHIIIIIHHGHHIIIIIGIIHIIIHIIIIHECHHHIIHHIHIHHHHHHHIIIHIIIHGHIHHIIIHIIHHIIIIIIIIIIIIIIHIIIHIIIIHIIHHIIIIIIIIIHHHIIIIHHHIIIHHHHHHIHIIIIHIIIHHIIIIIIHIIHIIIIIIIIHBHEIGIIIII=IIHIHIIIHIIHHHHEHIHIHHHEEIIIIHHIHIIHHHIFIHHHEHHIIIIIGIHHIIIIIHIIIIIIIIIIIIIHIIIIIIIHHIIHIIIHIIIIIIIIHHIIIIIIHDDDDD
@HISEQ:969:HM2KJBCX2:2:1101:4868:28834 2:N:0:ACTATGCA
TAAACGCGACTCCCCAACTATCCCTATTAATCATTACGTCAATCCTAGAAACCAACAAAATAGGATCGAACGTCCTATTTCATTATTCCATGCTAATGTATTCAAGCGTTAGCCTGCTTTAAACACTCTAATTTTTTCAAAGTAACAGTCCTGTTTCCCTGCAACACCAAATTAATGACATTACAGTTCTTCAAGAAGGAGGAATCAGTAAAGCCAGTACACACCATTGGCACGACCAACCTACTGACCCCGAAATTCAACTACGAGCTTTTTAACTGCAACAACTTTAATATACGCTATTGGAGCTGGAATTACCGCGGCTGCTGGCACCAGACTTGCCCTCCAA
+
DDBDDIIIIIIIHIIIIIIGIHHIIIIIIIIIIIIHIIIIIIIIIIIIIIIIIIIHIHIHHHHIGIGIIIIIIIIIIIIHIIIIIIIHHIHHCHH<HHIIIGHHIGIIIHIIIIIIHIIIHHIIHHIIIHIHHHIHHIIHCIHIHIIIIIHIHHIIIHHHHHHHHIHIIFHGIIIIHCHIHIIIHHHHHIIIIIIIIIIIHGIIHIIIIIIIIIIIIHIIIIHIIIIIIHHIIIHIIIIIHHGGGIIIIIIIIIIIIIIIIIIHHHIGIIIIGIHIIIIIIIIIIIHFHHIIIIIIIHIIIIIIHHIIIIIHIIIIIIIIHHGIIIIIIIIIIIIHIIIHHDDDDD
@HISEQ:969:HM2KJBCX2:2:1101:20324:28548 2:N:0:ACTATGCA
TAAACGCGACTCCCCAACTATCCCTATTAATCATTACTTCAGTCCTAGAAACCAACAAAATAGAACTAAAGTCCTATTCCATTATTCCATGCTAATATATTCAAGCAAACATGCCTGCTTTAAACACTCTAATTTTTTCAAAGTAAAAGTCTTGGATCCCTAGCGCACTCAATTAAGAGCACACTAGTTCCCCAAAAGGAAAAGCCCAAAGTTGCAGTACAAACCTTTCGGTTGACGGCAACTATAAGCCCAAAATTCAACTACGAGCTTTTTAACTGCAACAACTTTAATATACGCTATTGGAGCTGGAATTACCGCGGCTGCTGGCACCAGACTTGCCCTCCAA
+
DDDDDIIIIIIIIIIIIIIIIIIIIIIIIIHIIIIIIIIIIIIHHHIIIIIIIIIIIIHIIHGHHIIIIIHHIHIHIIIIIIIIIGIHIIIHIIIEHHIHHHHHIIIIIHIIIIIIIHHIIIIIIIIIHIIIIIIIHHIIIIIHIIIIIIIIIHHIIHIIIIIIIHIGIIIIIIIIIIIIIIIIIIIIHEHHHHIIIHIIIIIIIHIIIIIIIIIIIIIIIIIIIIIIIIIIIIIIIHHIIIHHHIIIIIIIIIIIIIIIIIIIIIIIIIIIIIIIIIIIIIIIIIIIIIIIIIHIIIIIIIIIIIIIIIIIIIIIIIIIIIIIIIIIIIIIIIIIIIIIIDDDDD
@HISEQ:969:HM2KJBCX2:2:1101:13142:29110 2:N:0:ACTATGCA
TAAACGCGACTCTCTATCTATCTTTATTAATCATTACGGTGATCCTAGAAACCAACAAAATAGAACCATGCCGTCCTATTCTATTATTCCATGCTAATGTATTCGAGCAAAAATGCCTGCTTTAAACACTCTAATTTTTTCAAGGTAAAGGTCCTGGATCCGCAAGACACCCAATTAAGGACATCAAGTTTCTCCAGAAGGTGAGAAATCAACAGCGACAGTTCATACCCCTTAAGGCATGACCATCACGTCAATCCCGAAATTCAACTACGAGCTTTTTAACTGCAACAACATTAATATACGCTATTGGAGCTGGAATTACCGCGGCTGCTGGCACCAGACTTGCCCTCCAA
+
00000<<</<C0111111<<D111<1<11C<D@EE1FE@GEEHCGEF@1<DFH?GHHGCGEHG1CG1<F1C</<?/01D11<DGCC?GG11<DC1<C@E<1<D1@@@DC?@CGHHHFCG?@HFA1DABGB<8D1>8CC?AFCHHEEF?HCH1HHHFF7<CEFG(F8C0<GHGHFGC:/CHG?FEG/EHF?EHHGIHCFHC@B0<0HGF0F?G<0@1GCIIHC1CGC</1@F<F?C<1CHF<:EGHEDHE1F<HE?<HG<1F<1CCC<<0HEF1EHHFC1<<1F<HHGC?F<<1C?FD1@EG<E@1C@E@HHGH@CE@HCHC/HCC1HF@<C@1FC<HGD1C<1<0/0<@D@D<
@HISEQ:969:HM2KJBCX2:2:1101:11332:29102 2:N:0:ACTATGCA
TAAACGCGACTCCCCAACTATCCCTATTAATCATTACAGCGGTCCTAGAAACCAACAAAATAGAACCGATGTCCTATTCTATTATTCCATGCTAATGTATTCGAGCAAAGGCCTGCTTTGAACACTCTAATTTTTTCAAGGTAAAAGTCCTGGTTCCCCACGACACCCAGTAAAGGGCATCGGGTTTCCCAGAAGGAAAGACCCGACCGAATCCGTACGCTCGATTAGGAGGACAGATCAGCCAGGTCCAAGGTTCAACTACGAGCTTTTTAACGGCAACAACTTTAATATACGCTATTGGAGCTGGAATTACCGCGGCTGCTGGCACCAGACTTGCCCTCCAA
+
DDDDDIIIIIIIIIIIIIIIIIIIIIIIIIIIIIIIIIIIIIIIIIFHIIIIIIIHHHIIIIIIIIIIHIIFHIIHIIIIHIIIIIIHIHIIIIIIIIIHIIIIHHIIHIIIIIIIIHIIIIIIIIIIIIIIIIIIIIIIIIIIIIIIIIIIIIIIIIIIIIIIIIIIIIIIIIIIIIIIIIIIIIIIIIIIIIIIIIIIIIHIIIIIIIIIIIIIIIIIIIIIIIIIIIIIIIIIIIIIIIHIIIIGIIIIIIIIIIIIIIIIIIIIIIIIIIIIIIIIIIIHIIIIIIIIIIIIIIIIIIIIIIIIIIIIIIIIIIIIIIIIIIIIIIIIIIIIIIIDDDDD
@HISEQ:969:HM2KJBCX2:2:1101:8651:29689 2:N:0:ACTATGCA
TAAACGCGACTCCCCAACTATCCCTATTAATCATTACTTCAGTCCTAGAAACCAACAAAATAGAACCAAAGTCCTATTCCATTATTCCATGCTAATATATTCAAGCAAACATGCCTGCTTTAAACACTCTAATTTTTTCAAAGTAAAAGTCTTGGATCCCTAGCGCACTCAATTAAGAGCACACTAGTTCCCCAAAAGGAAAAGCCCAAAGTTGCAGTACAAACCTTACGGTTGACGGCAACTATAAGCCCAAAATTCAACTACGAGCTTTTTAACTGCAACAACTTTAATATACGCTATTGGAGCTGGAATTACCGCGGCTGCTGGCACCAGACTTGCCCTCCAA
+
DDDDDIIIIIIIIIIIIIIIHIIHIIIIIIIIIIIHIIIIIIIIIIIIIIIIIIIIIGHHIIIIIIHIIIIHIIIIIHIHIHIIIHHIIIIGHHIIIIIIIIIIHIHHIIIIIHHIHIHIIIIIIIIIHIIHIIIHIHIIIIIIIIIIIIIIIIHIIIIIIIIIIIIIIHIIIIIIIIIIIIIIIIIIIIIIIIIIIIIIIIIIIIIIIIIIIIIIIIIIIHIIIIIIIIIIIIIIIIIIIIHHHIIIIIIIIIIIIIIHIIIIIIIIIIIIIIIIIIIIIIIIIIIIIIIIIIIIIIIIIIIIIIIIIIIIIIIIIIIIIIIIIIIIIIIIIIIIIIIIIDDDDD
@HISEQ:969:HM2KJBCX2:2:1101:17365:29974 2:N:0:ACTATGCA
TAAACGCGACTCCCCAACTATCCCTATTAATCATGACTTCAGTCCACAAACACCAACAAAAAGAGGACCGGAGCCCACTATTATTATTCCATGCTAATGTATTCATAGCAAACATAGCCTGCTTTAAACACTCTAATTTTTTCAAAGTAAAAGATCTAGACTTACACTACCCCGACCAATGAAGGACAGAGCAGTGAGCTAGAAGGATGGCCTGGCCAAGCCGGCACTCACACACGAATCCGTATGCGGGCCTGCTGCACCACACCAGAAATCCAACTACGAGCTTTTTAACTGCAGCAACTTTAATATACGCTATTGGAGCTGGAATTACCGCGGCTGCTGGCACAGACTTGCCCTCCAA
+
DDDDDIIIIIIIIIIIIIIIIIIIIIIIIIHIIIIIIIIIIIIIIIIIIIHIIIIIIIIIIIIHIIHHIEHHEHIIIIIIIIIHIIIHIIIIHHHHEEHHIEHHIIIIIIIIIIIIHIIIIHIIIIHIIIHIIIIIIHIIIIIIIIIIHHHIIIIIIIIIIHIIIIIHIIIIIIIIIHEIHIIIIIIIIHIIIIIIIIHIIIIIIIIIIIIIIIIIHIHIIIIIIIIIIIIIIIIIIIIIIHGEIIIIIIIIIIIIIIHHIHIHHIIIIIIIIHIIIIIIIIIIIIIIIIIIIIIIIIIIIIIIIIIIIHIIIIIIIIIIIIIIIIIIIIIIIIIIIIIIIIIIIIIIIIIIIIIIDDDDD
@HISEQ:969:HM2KJBCX2:2:1101:11377:29530 2:N:0:ACTATGCA
TAAACGCGACTCCCCAACTATCCCTATTAATCATTACTTCAGTCCTAGAAACCAACAAAATAGAACCGAAGTCCTAAATTATTATTCCATGCTAATGTATTCAAGGCATAAGCCTGCTTTAAACACTCTAATTTTTTCAAAGTAACAGTCCTGTTTCCCCGCAACAACAAATTAATGACATTACAGTTCTTCAAGAAGGAGGAATCAGTAAAGCCAGTACACACCATTGGCACGACCAACCTACTGACCCCGAAATTCAACTACGAGCTTTTTAACTGCAACAACTTTAATATACGCTATTGGAGCTGGAATTACCGCGGCTGCTGGCACCAGACTTGCCCTCCAA
+
DDDDDIIIIIIIIIIHIHIIIIIIIIIIIIIIIIIIIIGIIIIIIIIIIIIIIIHIIIIHHHEHIIIHIHHHHIIIHIHIIIIHHIIIIIIIIIIIIHHHIIIIIIIHIIIHIIIIGIHIIIIIIIIIIHGIIIIHIIIIIIIIIIIIIIIIIIHHIIHIIIIIIIIIIIIIIHHIIIIIIIIIIIIIIIIIIIIIIIIIIIIIIIIIIIIIIIIIIHIIIIIIIIIIIIIIIIIIIIIIIHHHHIIGIIHIIIIIIHIIIIIIIIIIIIIIIIIIIIIIIIIIIIIIIIIIIHGIIIIIIIIIIIIIIIIIIIIIIIIIIIIIIIIIIIIIIIIIIIIIIDDDDD
@HISEQ:969:HM2KJBCX2:2:1101:19048:30190 2:N:0:ACTATGCA
TAAACGCGACTCCCCAACTATCCCTATTAATCATTACTCTGGTCCTAGAAACCAACAAAATAGAACCAAAGTCCTATTCTATTATTCCATGCTAATGTATTCAAGCGTAAGCCTGCCTTAAACACTCTAATTTTTTCAAAGTAAAGGTTCTGGTTCCCCAAAGCACTCAGTGAAGAGGACCTTGGTTCCCCAGAAGGTAAGAGCCTACAATGCCAGTACCGTCATTTGACGGACCAACTTGCAGACTCCGAAATTCAACTACGAGCTTTTTAACTGCAACAACTTTAATATACGCTATTGGAGCTGGAATTACCGTGGCTGCTGGCACCAGACTTGCCCTCCAA
+
DDDDDIIIIIIIIIIIIIIIIHIIIIIIIIIIIIIIIHHHHIIIIIIIHIIIIIIHIIIIIIIGIIIIIIIFHGHIIIIIIIIIIIHIIIIIHIIIIIIIIIHIIIIIHIIIIHHHHHIIHIIIIIHIIHHIHHHIIIIIIHHIIIIHIIIIHHHIIIIIIIIIIIIIHIIIIIIIHIIIIIIIIHIIIIIIIIIIIIIIIIIIHIIIIIIIIIIIIIIIIIIIHIIIIIGIIIIIIHIIHHFIIIHIIIIIIHHIIIIIIIIIIIIIHIIIIIIIIHIIIIIIIIHIIIIIIIIIIIIIHIIIIIIIIIIIIIIIIIIIIIIIIIIIIIIIIIIIIIIDDDDD
@HISEQ:969:HM2KJBCX2:2:1101:5432:30262 2:N:0:ACTATGCA
TAAACGCGACTCCCCAACTATCCCTATTAATCATTACAGCGGTCCTAGAAACCAACAAAATAGAACCGATGTCCTATTCTATTATTCCATGCTAATGTATTCGAGCAAAGGCCTGCTTTGAACACTCTAATTTTTTCAAGGTAAAAGTCCTGGTTCCCCACGACGCCCAATAAAGAACATCGGGTTCCCCAGAAGGAAAGACCCGACCGAATCCGTACGCTCGATTAGGAGGACAGATCAGCCCGGTCCAAGGTTCAACTACGAGCTTTTTAACGGCAACAACTTTAATATACGCTATTGGAGCTGGAATTACCGCGGCTGCTGGCACCAGACTTGCCCTCCAA
+
DDDDDGIIIIIIIIHHIIIIIHHHIIIIIIIIIIIIIIHHIHHIIHHIEHHIIIIIIIIHIIHFHIIGHEHHIIHHHHIIIHHIIIHHHIIIIIIIIIIHHFHHIIIIIIIHHIHIIIIIIHHHIIIIIIIIIIIIHIHIIIHIIIHHIIIIIIHIIIIIIIIIIIIIIIIIIIIIHIHIIIIIHHIIIIIIIIIGIHIIHIIIIIIIIIHIIIIIIIIGIIIIIIIIIIIIIIIIIIIIIHHIIIIHIIIIIIIIIIIIIIIIIIIIIIIIIIIIIIIIIIIIIIIIIIIIIIIIIIIIIIIIIIIIIIIIIIIIIIIIIIIIIIIIIIIIIIIIIIIDDDDD
@HISEQ:969:HM2KJBCX2:2:1101:9511:30534 2:N:0:ACTATGCA
TAAACGCGACTCCCCAACTATCCCTATTAATCATTACGGTGGTCCTAGAAACCAACAAAATAGAACCACAACGTCCTATTCTATTATTCCATGCTAATCTATTCAAGCAATAGCCCGCTTTAAACACTCTAATTTTTTCAAGGTAATGGTCCTGGCTCCCCAACACACCCAATTAAGGACATACTGGTTCACCAGAAGGAAGACCCGACAACAGGACAGTACTCGCCAAAGACGGACCGCCCGGTCAAGTCTAAAATTCAACTACGAGCTTTTTAACTGCAACAACTTTAATATACGCTATTGGAGCTGGAATTACCGCGGCTGCTGGCACCAGACTTGCCCTCCAA
+
DDDDDIHIIIIIIICHHIHHIHHIGIIIHGHIIIIIIIGIIIIIHHFHHHCHHHHHIIGDHE@FHIIIHIIIIFIIIIIHIH?FHIHFHGEEHHHHIIIHIFHHHHHHIHIHGIIHHHIHIHHIIHIHHIHIHIHHHHHHHHHIIIIGHIIHHEEHHHHHHHHHHEHHIHHHHIIHIGGHHHHIIIIIIIIHIIIIIHIIGHHIGHIIIIIIIIIIIIIIHIIIIIIIIIHHIIIIIFGIIIIHFIIIIGHIIIIIIIHHIIHHIIIIIIIIIIIHIIIIHHIIIIIIIIIIIHIIHHHHHHIIIIHIIIIIIIIIIIHIIIIIIIHIIIIIIIIGIIIIIIDDDDD
@HISEQ:969:HM2KJBCX2:2:1101:12779:31394 2:N:0:ACTATGCA
TAAACGCGACTCCCCAACTATCCCTATTAATCATTACGTCGATCCTAGAAACCAACAAAATAGAATCAAACGTCCTATTTCATTATTCCATGCTAATGTATTCAAGCGCGAGCCTGCTTTAAACACTCTAATTTTTTCAAAGTAACAGTCCTGATTTCCCACGACACCAAATTAATGACATCGTGGTTCGTCAGAAGGTAGGAATCAATTTGACCAGTACGTACCGAGGCACGACCGATCAACTGATCCCGAAATTCAACTACGAGCTTTTTAACTGCAACAACTTTAATATACGCTATTGGAGCTGGAATTACCGCGGCTGCTGGCACCAGACTTGCCCTCCAA
+
DDDDDIIIIIIIIIIIIHIIIIIIIIIIIIIIIIHHIIIIIIIHHIIIIIIIIIIIEHIEHGHHIIIIHIIIHEHHFHEHHIIHEHHHEHHIGGHHHIIIIIHHIIIIHIIIHIHIHIIIIIIIHHIHIIHHHIIIHIIIIIIHIIIIIIIIIIIHIIIIIIIHIIIIIIIIIIIIIHIIHHHEHIHIIIIIIIIIIIIHIHGIIIIIIIIIIGIIIIIIIIIIIIIIIHIIIIIIIIHIHHHFIIIIIHIIIIIHIIIIIIIIIIIIIIHIIIIIGIIIIIIIHIIIIIHIIIIIIIIHIIIIIIIIIIIIIIIHIIIIHIHIIIIIIIIIIIIIIIIIDDDDD
@HISEQ:969:HM2KJBCX2:2:1101:7103:31455 2:N:0:ACTATGCA
TAAACGCGACTCCCCAACTATCCCTATTAATCATTACTTCGGTCCTAGAAACCAACAAAATAAAACCAAAGTCCTATTTTATTATTCCATGCTAATGTATTCAGGCGTAGGCCTGCTTTAAACACTCTAATTTTTTCAAAGTAAAAGTCCTGGTTCCCTGCCGCACCGAATAAACGACACGACAGTTTACCAGAAGGGAAGACCCAGCCAGGACAGTACAAACCCTAAGGCAGACCGTCCAACCAGGCCTAAAATTCAACTACGAGCTTTTTAACTGCAACAACTTTAATATACGCTATTGGAGCTGGAATTACCGCGGCTGCTGGCACCAGACTTGCCCTCCAA
+
DDDDDIIIIIIIIIIIIIIHIHIIIIIIHIIIIIIIIIIIHIIIHIHHIIIIIHIIHIIGIIIIIIIIIIHHIHIGIIIIIIIIIIIFHHIIIIIIIIIIIIHIIIIHIIIIIIIIIIIIIIHHHIIIIIIIIIIIIIHFHHIIIIHIIIIIIHIIIIIIHIIIIIHHIIHHHHIIIIIIIIIIIIIHHFIIIIIIIIIIIIIIIIIIIIIIIIIIIIIIHIIHHHIIIIIIIIIIIIIIIHHHIIIIHIIIIIIIIIIIHHIIIIIIIIIIIIIIIIIIIIIIHIIIIIIIIIIIIIIIIIIIIIIIIIIIIIIIIIIIIIIIIIIIIIIIIIIIIIHIDDDDD
@HISEQ:969:HM2KJBCX2:2:1101:15714:31407 2:N:0:ACTATGCA
TAAACGCGACTCCCCAACTATCCTATTAATCATTACTTCAGTCCTAGAAACCAACAAAATAGAACTAAAGTCCTATTCCATTATTCCATGCTAATATATTCAAGCAAACATGCCTGCTTTAAACACTCTAATTTTTTCAAAGTAAAAGTCTTGGATCCCTAGCGCACTCCAAAGTCCAACTACGAGCTTTTTAACTGCAACAACTTTAATATACGCTATTGGAGCTGGAATTACCGCGGCTGCTGGCACCAGA
+
DDDHDIIIIIIIIIIIHIIIIIIIIIIIIIIIIIIHIHIIIIIIIIIIIIIIIIIIIHIIIIIIIIIIHIHIIIIIHHHHIGIIHIIIIIIIIIIIHHHIIIIIHIIIHIIIHIIIIIIIHHHHHIIHHHHIIIIIHHIHIIIIIIIIIHHHIIIIIHIIIIIIIIIHHGHIIIIIIHIIIIIIIHHHHIIIIIIIIHIIIHHIIIHIIIIHIIIHHGHHI=IIIIIHIIIIIIIIIIIIIIHIIIIHEEDDD
@HISEQ:969:HM2KJBCX2:2:1101:6791:31738 2:N:0:ACTATGCA
TAAACGCGACTCCCCAACTATCCCTTAATCATTACGTCGATCCTAGAAACCAACAAAATAGAAACGACGTCCTATTCCATTATTCCATGCACGAATATCCAAGCGTGTAAAGCCTGCTTTGAGCACTCTAATTTTTTCAAAGTAAACCTGGCGGCGCCCCAGGACACTCGGTTAAGAGCACCCTGACGCCTCCGCCACACCATTCACGGGCGAATGGGACAGTCGCGCCAAACAGCGGACCGTCCCCTACCCGCCGAGATCCAACTACGAGCTTTTTAACCGCAACAACTTTAATATACGCTATTGGAGCTGGAATTACCGCGGCTGCTGGCACCAGACTTGCCCTCCAA
+
DDDDDIIIIIIIIIIIIIIIIIIIIIIIIIIIIIIIHHIIIIIIIIIIIIIHIIIIIGHHIIIIIIIIIIIIIIIHHIIIIGIIIIIIIIIIHIHIIIIIIGGIIIIIIHIIIIIIIIIIIIIIIIIIIIIIIIIIIIIIIIHHIHIIHIHHHHHHIIIHIHHIIIHHIIHHHHHIHHIHIIIIHGIGIHHHIHIIIIIIIIIHIHIIIHIIIIIIIIIHIIIIHHHIIHIIIIIIIHEHIHGIIIIHIIIIIHIIIIIIIIIIIIIIIIIIIIIIIIIIIIIIIIIIIIIIIIIIIHIIIIIIIIIIIIIIIIIIIIIIIIIIIIIIIIIIIIIIIIIIIIIIIDDDDD
@HISEQ:969:HM2KJBCX2:2:1101:10453:31806 2:N:0:ACTATGCA
TAAACGCGACTCCCCAACTATCCCTATTAATCATTACTCATTTCACCAAAAACCAACAAAATTCGCGACACGAGTCCTAACTTATTATTCCATGCTAATGTATTCATAACTTTCAGCCTGCTTTAAACACTCTAATTTTTTCAAAGTAAAGGTCCTGGATTGCGAACCCAACCCAGTAAAGGGCAGGAACGTTCTCCAGGAAGATGGTAAGCGCGCATCGGCACTCACACACGATACCGTGGCGGGCCAAGCGCACTATACCAGAAATCCAACTACGAGCTTTTTAACTGCAACAACTTTAATATACGCTATTGGAGCTGGAATTACCGCGGCTGCTGGCACCAGACTTGCCCTCCAA
+
DBDDDIIIIIIIIIIIIIIIIIIIIIIIIIHIIIIIIIIIIHIIIIIIIGIIIIIIIIHIIIIIIIIIIGHIHHHIIIIIIIIIIHHHIHFEHHIIIIHHICGHHIIIIIIIIIHIHIIHHHIHHHHHIIIHIIIHHGIIIIIHIIIIIIIIHIIIIIIIHHHIIIIIHHHHHIIIIHIHIIIIHHIIIIIIHGHHIIIIIIIIIIIIIIIIIIIIIIIIGIIIIIHIIIIIIIIIIIIIIIIIIIIIIIIIIIIIHIIIIIIIIIHIIIIIIIHIIIIIIIIIIIIIIIIIIIIIIIIIIIIIIHIIIIIIIIIIIIIIIIIHIIIIIIIIIIIIIIIIIIIIIIIIIIIIIDDDDD
@HISEQ:969:HM2KJBCX2:2:1101:15571:32012 2:N:0:ACTATGCA
TAAACGCGACTCCCCAACTATCCCTATTAATCATTACTTCAGTCCTAGAAACCAACAAAATAGAACTAAAGTCCTATTCCATTATTCCATGCTAATATATTCAAGCAAACATGCCTGCTTTAAACACTCTAATTTTTTCAAAGTAAAAGTCTTGGATCCCTAGCGCACTCAATTAAGAGCACACTAGTTCCCCAAAAGGAAAAGCCCAAAGTTGCAGTACAAACCTTTCGGTTGACGGCAACTATAAGCCCAAAATTCAACTACGAGCTTTTTAACTGCAACAACTTTAATATACGCTATTGGAGCTGGAATTACCGCGGCTGCTGGCACCAGACTTGCCCTCCAA
+
DDDDDIIIIIIIIIIIHIIIIIIIIIIIIIIIIIIIIIIIIIIHIIIIHIGIHHHIIHHHIIHCFHIIIIHHHIIIGIGHIIHIIGIHHIHEHHIHHIIHIIIIIHIIIIIHIHHIIIIHIHIIIIIIIIIIHIIHIIIIIIIIHIIHIIIIHGHHHIIIIIIIIIIIHIHIIIIIIIIHHIIHIIIIHHHIIIIIIIIIHIIHIIIIIIIIIIIIIIIIIIIIIHIIIIIIIIIIIIIIIIIHHIIIIHIHIIGIIIIIIIHIIIIIIIIHIIIIIIIIIIIIIIIIIIIIIHIIIIIIIIIIIIIIIIIIIIIIIIIIIIIIIIIIIIIIIHIIIIIIIDDDDD
@HISEQ:969:HM2KJBCX2:2:1101:20520:32520 2:N:0:ACTATGCA
TAAACGCGACTCCCCAACTATCCCTATTAATCATTACGTCGATCCTAGAAACCAACAAAATAGGGTCAAACGTCCTATTTCATTATTCCATGCTAATGTATTCAAGCGTGTGCCTGCTTTAAACACTCTAATTTTTTCAAAGTAACAGTCCTGATTCCCCATGACACCAAATTAATGACATCACAGTTCGTCATAAGGTAGAAATCAATAATACCAGTGCATACCGGAGGCACGACCAATATATTGAGCCCGAAATTCAACTACGAGCTTTTTAACTGCAACAACTTTAATATACGCTATTGGAGCTGGAATTACCGCGGCTGCTGGCACCAGACTTGCCCTCCAA
+
DDD@00/CHHH=FHH?EEHGGGH@<CFHH@GCE1D@HGCH<CEHEHC@1FHHHGHDG@@D<GHHF1<CGFH=<<DDFE1GH?1FG@CHIIIGEEE@HHHHICFCC11<EEGDGA<1FCG<FGHGHHBG@B6GHH1CC@C1CCCCBEA@H?G<GHD@G7GGCFHEHHDCDC<D<EHCA</:<<<///.D/ED<<.G@?HHGF@EGCHHG@@1HDC<1AC1F<:<:<1/:10GC<1DCGCHEFAEC</<-/<11CHD11ECHC=CE<<1G1FEEHC<FCIHFFEHCG<CF<1<0=H?IHG@CEGCC@DD1HEEGHHC</<CEHCHIHGCCCHGECGHCHCDHHDB<D@
@HISEQ:969:HM2KJBCX2:2:1101:14460:32487 2:N:0:ACTATGCA
TAAACGCGACTCCCCAACTATCCCTATTAATCATTACGTCAATCCTATTTCATTATTCCATGCTAATGTATTCAAGCGTTAGCCTGCTTTAAACACTCTAATTTTTTCAAAGTAACAGTCCTGTTTCCCTGCAACACCAAATTAATGACATTACAGTTCTTCAAGAAGGAGGAACCAGTAAAGCCAGTACATACCAGAGGCACGACCAACCTACTAATCCCGAAATTCAACTACGAGCTTTTTAACTGCAACAACTTTAATATACGCTATTGGAGCTGGAATTACCGCGGCTGCTGGCACCAGACTTGCCCTCCAA
+
DDDDDIIHIIIIIIIIIIIIHIIIIIIIIHHIIIIIIIIIIIIHIIHIHIIIIHIIHIIIHIGEHIIIIIIIIIIIIIIIHIGIIIIIHHIIHIHIIIIIIIIIHHHHIIIIHIIIIIHIHIIIIIIIHIIIIIIIIHIIHHHHIIIIIIIIIIIIIHIIIIIIIIIHIIIIIIIHIIIIIIIIIIIIIIIIIIIIIIIIIIIIIIIIHIIIIHHIIFIIIIIIIIIIIIIIIIIIIIIIIIIIIIIIIIIIIIIIIIIIIIIIIIIIIIIIIIIIIIIIIIIIIIIIIIIIIIIIIIIIIIIIIIIIIIIDDDDD
@HISEQ:969:HM2KJBCX2:2:1101:13260:32993 2:N:0:ACTATGCA
TAAACGCGACTCCCCAACTATCCCTATTAATCATTACTTCAGTCCTAGAAACCAACAAAATAGAACTAAAGTCCTATTCCATTATTCCATGCTAATATATTAAAGTTGTTGCAGTTAAAAAGCTCGTAGTTGAATTTCGGGGTCAGCAGGTTGGTCGTGCCACTGGTATGCACTGGCTTCGCTGATTCCTCCTTTCTGAAGAACTGTAATGCCATTAATTTGGTGTTGCAGGGAAACAGGACTGTTACTTTGAAAAAATTAGAGTGTTTAAAGCAGGCTAACGCTTGAATACATTAGCATGGAATAATGAAATAGGACGTTTGATCCTATTTTGTTGGTTTCTAGGATTGACGTAATGATTAATAGGGATAGTTGGGAGCAACGGACTC
+
@@DDDIIIIIGCHHCEEHIGIIIFHIIH?CGHHIIHHIII1FEH?FE@1DEH1<FHHHH?GGHHHF?EF?HD?EGEHHH@HGHHEH?CEGHFGF<DCFE@C?@1C@HHHHEFHHEEEEHIIHGIIGCH1EHHGGIIHH1<HHHCIHHHEHA<DHEHHEHIHIIHIIHFF@HHHHHGIHHGHIHIHIIIIHHFGEGHHFIHEE@EIHIIIIGIEGHHHGEHIHII<HHII=HIIIIIIHHEHEEIIHIHHIIIIHHHHF<HHHHHHHHHIIIIIIIIHIIHHHFEHHC<HHIIHHHH@IHHFIHIIIHIIIIIHHHFHIIHIIHHHIHEHHIHIHIHHHFIHHEF@IIIIIHIIHIHFFHGIHIIHFHIHHHIIHIHIHC0HHHIDDD@D
@HISEQ:969:HM2KJBCX2:2:1101:17767:32968 2:N:0:ACTATGCA
TAAACGCGACTCCCCAACTATCCCTATTAATCATTACTTCAGTCCTAGAAACCAACAAAATAGAACTAAAGTCCTATTCCATTATTCCATGCTAATATATTCAAGCAAACATGCCTGCTTTAAACACTCTAATTTTTTCAAAGTAAAAGTCTTGGATCCCTAGCGCACTCAATTAAGAGCACACTAGTTCCCCAAAAGGAAAAGCCCAAAGTTGCAGTACAAACCTTTCGGTTGACGGCAACTATAAGCCCAAAATTCAACTACGAGCTTTTTAACTGCAACAACTTTAATATACGCTATTGGAGCTGGAATTACCGCGGCTGCTGGCACCAGACTTGCCCTCCAA
+
DBCDCGIHHIIIIIIIIIIIIFHIIHIIIIEHIIIIIIIIIIIHHHIIIIHHIIIIIHEHHHFHHIIIHHFHGEHHHHIIIIIHHIHHIII?HHFHHIIIHIHIIIIIIIIIIHIIHIHHIHIHHHIIIHIIIHGIIHIIIIIIHIIIHIIIIIGHHHIIIIIIIIIGIIIIIHIIHHHHIIIIIIIIIHHIIIIIIIIIIIIIIIIIIIIIIIIIIIIIIHIIIGIIIIIIIIIIHIIIGIHHHIIIIIHIIIIHHIIHHIIIIIIIIIIIIIIIHIIIIIIIIIHHIIIIIIIIIIIIIIIIIIIIIIIIIIIIIIIIIHIIIIIIIIIIIIIHIIIIIDDDDD
@HISEQ:969:HM2KJBCX2:2:1101:9608:34169 2:N:0:ACTATGCA
TAAACGCGACTCCCCACTATCCCTATTAATCATTACGTCAATCCTAGAAACCAACAAAATAGGATCGAACGTCCTATTTCATTATTCCATGCTAATGTATTCAAGCGTTAGCCTGCTTTAAACACTCTAATTTTTTCAAAGTAACAGTCCTGTTTCCCTGCAACACCAAATTAATGGCATTACAGTTCTTCAGAAAGGAGGAATCAGCGAAACCGGTACATACCAGTGGCACGACCAACCTGCTGACCCCGAAATTCAACTACGAGCTTTTTAACTGCAACAACTTTAATATACGCTATTGGAGCTGGAATTACCGCGGCTGCTGGCACCAGACTTGCCCTCCAA
+
DDDDDIIIIIIIIIIIIIIIIIIIIIIIIIIIIIIIIIIIHIIIHIIIIIIIIIIIHIHHHHFHIIIIIIGIIIIIIIIHIHHHIIGHIIHHHHHIIIIIIHHIIIHHIIHHIHIIIIIIHIIIHIIHIIHIIIIIIIIHIIIIHHIIIIIIIIIIIIHIIIIHHEHHHIIIIIIIIIIIIIIIIIIIIIIIIHIIIIIIIIIIIIIIIIIHHIIIIIIIIIIIIIIIIIHIIIIIHHIIIHHFIHIIHGIIIIIIIIIIIIIIIIIIIIIIIHIIIIIIIIIIIIIIIIIIIIIIIHIIIIIIIIIIIIIIIIIIIIIIIIIIIIIIIIIIHIIIIIIIDDDDD
@HISEQ:969:HM2KJBCX2:2:1101:17592:34013 2:N:0:ACTATGCA
TAAACGCGACTCCCCAACTATCCCTATTAATCATTACGGTGATCCTAGAAACCAACAAAATAGAACCATGCCGTCCTATTCTATTATTCCATGCTAATGTATTCGAGCAAAAATGCCTGCTTTAAACACTCTAATTTTTTCAAAGTAAAGGTCCTGGTTCCTCGCGGCACCCAATTAAGGACATCGCGGTTCTCCAGAAGGTGAGAAATTGACTACACCAGTTCATACCCCTTAAGGCACGACCGATGTGTCAATCCCGAAATTCAACTACGAGCTTTTTAACTGCAACAACTTTAATATACGCTATTGGAGCTGGAATTACCGCGGCTGCTGGCACCAGACTTGCCCTC
+
DDDDDIIIHHHIIIIIIIIIIIIIIIHIIIHIIIIIIIIIIIIEEHHIIIIIHIHIHIIGGFGHHIIIIHIIIIIIIIHIGHIIIIHIHIGIFHIIIEHFIIIHFIHIIIHHIIIIHHHIIIIIIIIIIIIIIHHHHIIHIIHIIIHIIIIIIHIIIIIIIIIIGIIIHHIIIIIIIHIIIIHIIIIIIIIIHIIIIIIIIIIIIIIIIIIIIIIIHIIIIIIIIIIIHIIIIIIIIIIIIIIIIIHIHIIIIHIHIIIIIHIIIIIIIIIIIIIIIIIIIIIIIIIIIIIIHHHIIIIHHIIIIIIIIIIIIIIIIIIIIIIHIIIIIIHIIIIIIIIIIIIIIDDDDD
@HISEQ:969:HM2KJBCX2:2:1101:6568:34662 2:N:0:ACTATGCA
TAAACGCGACTCCCCAACTATCCCTATTAATCATTACGTCAATCCTAGAAACCAACAAAATAGGATCAAACGTCCTATTTCATTATTCCATGCTAATGTATTCAAGCGTTAGCCTGCTTTAAACACTCTAATTTTTTCAAAGTAACAGTCCTGTTTCCCTGCAACACCAAATTAATGGCATTACAGTTCTTCAGAAAGGAGGAACCAGCGAGACCAGTACGTACCAAAGGCACGACCAACCTGCTGATCCCGAAATTCAACTACGAGCTTTTTAACTGCAACAACTTTAATATACGCTATTGGAGCTGGAATTACCGCGGCTGCTGGCACCAGACTTGCCCTCCAA
+
DDDDDIIIIIIIIIIIIIIIIIIIIIIIIIIIIIIIIIIIIIIIHIIIIIIIIIIIIIIHIIIIIIIIIIIIHIIIIIIIIIIIIIIIIIIIIHHIIIIIIIIIIIIIIIIIIIIIIIIIIIHIIIIIIIIIIIIIIIIIIIHIIHIIIIIIIIIIIIIIIIIIIIIIIIHIHIIIIIIIIIIIIIIIIIIIIIIIIIIIIIIIIHIIIIIIIIIIIIIIIIIIIIIIIIIIIIIIIIIIIIIIHIIIIIIIIIIIIIIIIIIIIIIIIIIIIIIIIIIIIIIIIIIIIIIIIIIIIIIIIIIIIIIIIIIIIIIIIIIIIIIIIIIIIIIIIIIIIIIIIDDDDD
@HISEQ:969:HM2KJBCX2:2:1101:5769:33985 2:N:0:ACTATGCA
TAAACGCGACTCCCCAACTATCCCTATTAATCATTACGGTGATTCAGAAACCAACAAAACAGGACCACCGTCCTATTTTATTATTCCATGCTAATGTATTCAGACATAAGCCTGCTTTGAACACTCTAATTTTTTCAAGGTAAAGGTCCTGGTTTCCTACCACGCTAAATTAATAACATGATAGTTCCCCAGAAGGTAGAAATTCTACACGCCAGTACAGACAATAGCCCGACCAACGATAGAACCCCGAAATTCAACTACGAGCTTTTTAACTGCAACAACTTTAATATACGCTATTGGAGCTGGAATTACCGCGGCTGCTGGCACCAGACTTGCCCTCCAA
+
DDDDDIIIIIGIIHHIIIIIIIIIIIIIIIIIIIIIIIIIIGIIIIIIIIIIHIIIIFHHHHHHHIIGIIIIIIIIIIIIIIIIIIHGHIHHHIIIIIIIIHHIHIIIIIHIIIIIIIHIHIIIIIIIIIHHIIIIHIIIHIIIIIIIIIGHHIIGIIIIHIIIIIIIIIIIIIIIIIIIIIIHIIIIIHIHH?IIIIHIIIIHIIIIIIIHIIHIIIIIIIIIIIIIIIIIIIIIHIIHHHHHIIHHIHIIIIIIIIIHIIHIIIIIIHHHIIIIIIHGHHHGIIIIIIFIIIIIIIIIIIIHIIIIIIIIIIIIHIIIIIHIIIIIIIIHIGIIHIDDDDD
@HISEQ:969:HM2KJBCX2:2:1101:1573:35663 2:N:0:ACTATGCA
TAAACGCGACTCCCCAACTATCCCTATTAATCATTACGGTGATCCTAGAAACCAACAAAATAGAACCATGCCGTCCTATTCTATTATTCCATGCTAATGTATTCGAGCAAAATGCCTGCTTTAAACACTCTAATTTTTTCAAGGTAAAGGTCCTGGTTCCACATGACACCCAATTAAGGACATCATGCTTCTCCAGAAGGTGAGAAATCAACTGCGACAGTTCATACCCCTTAAGGCACGACCATCACGTCAATCCCGAAATTCAACTACGAGCTTTTTAACTGCAACAACTTTAATATACGCTATTGGAGCTGGAATTACCGCGGCTGCTGGCACCAGACTTGCCC
+
DCCDDICC<CEHHCEHHFHHF@F1C1DC?C1<C@1CGD@C<EECHHFGCHEHE1FEHGFCGHHHHCCF1<FC<0CDEGCHHEGG<11<1<11CCH?HHIHHIHHHHGHHHHCFHCEH@EIHHGHCIIHHHHFHHFFC1?H@@HGECGHHIH@FGIHHE@HHED@GCFEEHCHHGE?GIIHHIHHGHIIIHFIHHFHHHIIIIIIIHCIIIIIIIIHHHIHF1AF@CDIHFGHGCHCGHHGDCC1>CCEEHHIIHDHG@CHHHCHHIHCHHGFHHHHHIIIIIIIHHHIHHHIIIHCHIIHIIEHIIHHHHIIHHHEHHFDHC/HHHHHHHHH@HIHHIHCFHDB@?D
@HISEQ:969:HM2KJBCX2:2:1101:17631:35630 2:N:0:ACTATGCA
TAAACGCGACTCCCCAACTATCCCTATTAATCATTACAGCGGTCCTAGAAACCAACAAAATAGAACCGATGTCCTATTCTATTATTCCATGCTAATGTATTCGAGCAAAGGCCTGCTTTGAACACTCTAATTTTTTCAAGGTAAAAGTCCTGGTTCCCCACTACACCCAGTGAAGGGCATAGGGCTCCCCAGAAGGAAAGACCCGACCGAATCCGTGCGCTCGATTAGGAGGACAGATCAGCCAGGTCCAAGGTTCAACTACGAGCTTTTTAACGGCAACAACTTTAATATACGCTATTGGAGCTGGAATTACCGCGGCTGCTGGCACCAGACTTGCCCTCCAA
+
DDDDDIIIIIHIHIGIIIIIIIIHIIIIHHIIIIIIIIIIHGIHIIIIIIHIHIIIIIIIIIHIIIIIGGHHIIIHIIIIIIIIIIIIIIIHIIIIIIIIIFHHHHIIHIGIIIIIIIIIHIHIIIIIHIIIIHHCHHHIHHHHHIIGHHHIHIIHIIIIIIIIIIHHIHIHIHIIIHIHHEHHCCGHEIIIFIIHHIHHIIIIIHHFHH@HIIIIIHHHHHHHHIHHIIIIHHGIIIIIIIHHHCFHIHIIIIIFIIIIIHIIIHGHIHGHHHHHHIFIIIIHIIIIIIIHIHIIIHIIIIIIIIIIIIIIIIGHIIHHGIIIHHIIIIHGHGIIIIHDDDDD
@HISEQ:969:HM2KJBCX2:2:1101:12422:36216 2:N:0:ACTATGCA
TAAACGCGACTCCCCAACTATCCCTATTAATCATTACTTCAGTCCTAGAAACCAACAAAATAGAACTAAAGTCCTATTCCATTATTCCATGCTAATATATTCAAGCAAACATGCCTGCTTTAAACACTCTAATTTTTTCAAAGTAAAAGTCTTGGATCCCTAGCGCACTCAATTAAGAGCACACTAGTTCCCCAAAAGGAAAAGCCCAAAGTTGCAGTACAAACCTTTCGGTTGACGGCAACTATAAGCCCAAAATTCAACTACGAGCTTTTTAACTGCAACAACTTTAATATACGCTATTGGAGCTGGAATTACCGCGGCTGCTGGCACCAGACTTGCCCTCCAA
+
BDDDAHIHHIIIIIIIGIIHHIIIIIGIHHIIIHIIIFHIIIIHIIIIIIIIIIIIHIIIIHEEHIIIIIHIIIIIIIIIHIIIHEHHEGHHGHHIIIIIHGIIIHHIHHIHGIHEGHBFHHHHHHIIHHHIIHIHIIEHHIIIIHFIHHHHIIHIIIIIIIIHHIHHHHIHIIIHHCIIIIIHHHIIHCEFIIIHIIIIIIIIGIHIIIIIIIIIIIIIHIHIHIHIIHIIIIIHIHHIHIIHIIIIIIIIIIIHIHHGHIIHIHGIHIIIHIIIIIIIIIIIIHHIIIIIHHHHHIHIHIIIIIIIIIIHHIIIIHIIIIIIIIIIIIIHIIIHIIIIIDDDDD
@HISEQ:969:HM2KJBCX2:2:1101:5283:35188 2:N:0:ACTATGCA
TAAACGCGACTCCCCAACTATCCCTATTAATCATTACTTCAGTCCTAGAAACCAACAAAATAGAACTAAAGTCCTATTCCATTATTCCATGCTAATATATTCAAGCAAACATGCCTGCTTTAAACACTCTAATTTTTTCAAAGTAAAAGTCTTGGATCCCTAGCGCACTCAATTAAGAGCACACTAGTTCCCCAAAAGGAAAAGCCCAAAGTTGCAGTACAAACCTTTCGGTTGACGGCAACTATAAGCCCAAAATTCAACTACGAGCTTTTTAACTGCAACAACTTTAATATACGCTATTGGAGCTGGAATTACCGCGGCTGCTGGCACCAGACTTGCCCTCCAA
+
DDDDDIIIIIIIIIIIIIIIIIIHIIIIIIIIIIIIIIIIIIIIIIHIIIIIIIIIIIIIHIFHHHIIIIEHHIIFHIIHIHHHHIIIFHIIIIIIIIIIIIIHHIIIIIIIIIIIIHIIIIIIIIIIIIIIIIIIIIIIIIIIIIIIIIIIIHHIIIIIIIIIIIIIIIIIIIIIIIIIIIIIIIIIIHIIIIIIIIIIIIIIIIIIIIIIIIIIIIIIIIIHIIIIIIIIIIIIIIIIIHHHHHIIIIIIIIIIIIIIIIIIIIIIIIIIIIIIIIIIIIIIIIIIIIIIIIIIIIIIIIIIIIIIIIIIIIIIIIIIIIIIIIIIIIIIIIIIIIIIIDDDDD
@HISEQ:969:HM2KJBCX2:2:1101:16596:36347 2:N:0:ACTATGCA
TAAACGCGACTCCCCAACTATCCCTATTAATCATTACGGTGGTCCTAGAAACCAACAAAATAGAACCACAACGTCCTATTCTATTATTCCATGCTGATCTATTCAAGCAATAGCCCGCTTTAAACACTCTAATTTTTTCAAGGTAATGGTCCTGGCTCCCCAACACACCCAATAAAGGACATGCTGGCTCACCAGAAGGAAGACCCGACAGCAGACAGTACTCGCCAAAGACGGACCGCCCGGCCAGGCCTAAAGTTCAACTACGAGCTTTTTAACTGCAACAACTTTAATATATGCTATTGGAGCTGGAATTACCGCGGCTGCTGGCACCAGACTTGCCCTCCAA
+
0D<<DEH<</CHHHEEHGHHE<FEHHHEE1@11<<D<<C<1CC1CGHEHHICGEHC?C?DEHGHIHH?DHEEHCE0<1<<<DG?HHF1CC?<@DHHHHFHHHGGH??GHHEHCCCGGG@HGD@CIHHGDGEHHHHGCC6GGEHHHIIHECHEGCHHDHIIHEHGHHH:GCEHHFEA2@:HCIIIHHIH?HHEHGEB@HG?H;HEC@IHHHHHHHGEH8HHDHHIHHIHHHHHCGHDDGGGH@HGDHFGG?IHHEHHGIIIIHIIIIIIIIIIHHGIGHIIIIHFHEEIHIHIHF@IHCHHHHGEIIIIIIHHHEHHIHHHHIHHHIIIIHHCHHHCIHHIHD@@DD
@HISEQ:969:HM2KJBCX2:2:1101:10333:35976 2:N:0:ACTATGCA
TAAACGCGACTCCCCAACTACCCTATTAATCATTACGGTGATCCTAGAAACCAACAAAATAGAACCATGCCGTCCTATTCTATTATTCCATGCTAATGTATTCAAGCGTTAGCTTGCTTTAAACACTCTAATTTTTTCAAAGTAACAGTCCAGATTCCTCGCAACACCAAATTAATGGCATTACGGCTCATCAGGAAGGAGGAATCAGTGAGACCAGTACATACCAGTGGCATGACCAACCTACTGACCCCGAAATTCAACTACGAGCTTTTTAACTGCAACAACTTTAATATACGCTATTGGAGCTGGAATTACCGCGGCTGCTGGCACCAGACTTGCCCTCCAA
+
DD@DDIIHIIIIIIIHHIIIIIIIIHIIIIIIIGHIIHIIGHIIIIIIIGIIIHIIIIIIECHHIIIIIIIIIHIHHHGIIHIIIIHHIIIIHHIIHHHIIHHHHHHHIIHHIIIIIHHHHGHHIIHHHIHHIHHHHHHHIIHGHHHIHHHIHHFHHIIHHHHFHHIIIIIHIHHIHHIIHIHHDIHHIIHIIHHIIIHHEHHHHHHIIHEHHHHHIIIIHHIHIIIIIHHHHHIIIIIIHHHHHHIIHIIHHHHCIHIHHHHHHGCIGIIGHGHIIIIIIIIIIHHIHIHIIHHHIHHHHIIHIIIIIIHGIIIIIIHIHIIIIIIIIIGIIIIIIIIIIDDDDD
@HISEQ:969:HM2KJBCX2:2:1101:18872:35941 2:N:0:ACTATGCA
TAAACGCGACTCCCCAACTATCCCTATTAATCATTACGTTGATTCTAGAAACCAACAAAAATAGAATCTAACGTCCTATTTCATTATTCCATGCTAATGTATTCAAGCGCGTGCCTGCTTTAAACACTCTAATTTTTTCAAAGTAACATCCTGACTCCCCACAACATCAAATTAATGACATCATGATTCATCAGAAGGGAGAAATCAATGACATTAGTACGTACCAAAGGCACGACCGACGTATTGATCCCGAAATTCAACTACGAGCTTTTTAACTGCAACAACTTTAATATACGCTATTGGAGCTGGAATTACCGCGGCTGCTGGCACCAGACTTGCCCTCCAA
+
DDDDDIHIGIIIHIIIIIIIIIIIIIIIIIIIIIIIIIIIIIIHHIIHIIIIIIIIIIGGIIIIIHIIHIHFHHHHHGIIIIIIIIIIIHIIIIIHIIIIIHHHHIIIIHHIIIIIIHIIIIHIHIIIIIIIIIIIIIIIHIIHIHIHIIIIIIIIHIIIIIIIIIIHIGIIHIIIIIIIIIIIIIIHIIHHHFIIIIIIIIIIIIIIIIIIIIIIHIIIIIIIIIIIIIIIIIIIIIIIIHHHGIIIIIIIIIIIIIIIHHIIIIIIIIIIIIIIIIIIIIIIIIIIIIIIIIIIIIIIIIIIIIIIIIIHIIIIIIIIIIIIIIIIIIIIIIIIIHIIIDDDDD
@HISEQ:969:HM2KJBCX2:2:1101:8283:37660 2:N:0:ACTATGCA
TAAACGCGACTCCCCAACTATCCCTATTAATCATTACGTCGATCCTAGAAACCAACAAAATAGAATCAAACGTCCTATTTCGTTATTCCATGCTAATGTATTCAAGCGTGAGCCTGCTTTAAACACTCTAATTTTTTCAAAGTAACAGTCCTGATTCCCCATGACACCAAATTAATGACATCATGGTTCGTCAGAAGGTAGGAATCAATAATACCAGTACGTACAATAGCACGACCAATAAATTGATCCCGAAATTCAACTACGAGCTTTTTAACTGCAACAACTTTAATATACGCTATTGGAGCTGGAATTACCGCGGCTGCTGGCACCAGACTTGCCCTCCAA
+
DDDDDIIIIIIIIIIIIIIIIIIIIIIIIIIIIIIIIIIIIIIIIIIIIIIIIIGHHIIIIIIIHIIIHIIIHIIIFHHIIIIIIIIHIIIIIIIIIIHIIIIIIIIIIIHIHIIIIIIIIIIIIIIIIIHIHIIIIIIIIIIIIIIIHIIIIIIIIHIIIIIIIIIIIIHHIIHIIIIIIIIIIIIIIIIIIIIIIIIIIIIIIIIIHIIHIIIIIIIIIIIIIIIIIIIIIIIIIIIIIIII=IIIIIIIIIIIIIIIIIIIIIIIIIIIIIIIIIIIIIIIHHIIIIIIIIIIIIIIIIIIIIIIIIIIIIIIIIIIIIIIIIIIIIIIIIIIIIIIDDDDD
@HISEQ:969:HM2KJBCX2:2:1101:6254:37266 2:N:0:ACTATGCA
TAAACGCGACTCCCCAACTATCCCTATTAATCATTACTTCAGTCCTAGAAACCAACAAAATAGAACCAAAGTCCTATTCCATTATTCCATGCTAATATATTCAAGCAAACATGCCTGCTTTAAACACTCTAATTTTTTCAAAGTAAAAGTCTTGGATCCCTAGCGCACTCAATTAAGAGCACACTAGTTCCCCAAAAGGAAAAGCCCAAAGTTGCAGTACAAACCTTTCGGTTGACGGCAACTATAAGCCCAAAATTCAACTACGAGCTTTTTAACTGCAACAACTTTAATATACGCTATTGGAGCTGGAATTACCGCGGCTGCTGGCACCAGACTTGCCCTCCAA
+
DDDDDIIIIIIIIIIIIIIIIHIIIIIIIHIIIIIIIIHIIHIIIIIHIIIIIGIIIHIGHIHHIIIIIIHIIIIHGHHIIIIIIIIIHIIIIIHIIIIIIHHIHIHHHIIIIHIIHHHIIIIHHIIIIIIHIIIIIIGHIIIHIIIIIHIIIHIIIIIIIIIIIIIIIIIHHIHIIIIHIIIIIIIIHHHIIIIHIIIIHIIIIIIIIGIIIIGIIIIIIIIIIIIIIIIIIIHIIIHIIIHHHIIIIIIIIIIIHGIIIIHIIIIHIIIIIIIIIIIIIIIIIIIIHIIIIIIIIIIIIIIIIIIIIIIIIIIIIIIIIIIIIIIIIIIIIHIIIIIIIDDDDD
@HISEQ:969:HM2KJBCX2:2:1101:3310:38623 2:N:0:ACTATGCA
TAAACGCGACTCCCCAACTATCCCTATTAATCATTACGTCAATCCTAGAAACCAACAAAATAGGATCGAACGTCCTATTTCATTATTCCATGCTAATGTATTCAAGCGTTAGCCTGCTTTAAACACTCTAATTTTTTCAAAGTAACAGTCCTGTTCCCCTGCAACACCAAATTAATGACATTACAGTTCTTCAGAAAGGAGGAATCAGCGAAGCCAGTGCATACCAGTGGCACGACCAACCTGCTGACCCCGAAATTCAACTACGAGCTTTTTAACTGCAACAACTTTAATATACGCTATTGGAGCTGGAATTACCGCGGCTGCTGGCACCAGACTTGCCCTCCAA
+
DDDDDHIIIIIIIIIIIIIIHIIIIHIIIIIIIIIIIIIIIIIGIIIIHIIIIIIIIIGFHIHGGHIIIIIIIGIIEHIIIGIIIIIHHHIIHIIGIIHGIIIIIIIIIIIIIIIIIIIIIHIIIIIIIIIIIIIIIIHIIIIIIHIIIIIIIIIHIIIIIIIIIHHHIIIIHIIIIIIIIIIIIIIIIIHIIIIIIIIIIIIIIIIIIIIIIIIIIIIIIIIIIIIIIIIIIIIIIIHHIIIHHIIIIIIIIIIIIIIIIIIIIIIIIIIIIIIIIIIIIIIIIIIIIIIIIIIIIIIIIIIIIIIIIIIIIIIIIIIIIIIIIIIIIIIIIIIIIIIIIDDDDD
@HISEQ:969:HM2KJBCX2:2:1101:20669:38453 2:N:0:ACTATGCA
TAAACGCGACTCCCCAACTATCCCTATTAATCATTACTCCAGTTGCTAAAAAACCAACAAAATAGAACCGAAGTCCTACGGTGTTATCCCATGCTAATAGTATTCACGGCGTAAGCCTGCTTTGAACACTCTAATTTTTTCAAAGTAAAGGTGATCAAGAGTCGGATGATCTCCAACCAACCCAGAGTAAACCAGGTGAGCTGAAGGTCCGCAAATGACCACAGAAGCTGACACGCTCTTCAACACTATCATCCCAGAAGAGACGTAGGCCAGAGAGCGTAATGTCAGGAAATCCAACTACGAGCTTTTTAACTGCAACAACTTTAATATACGCTATTGGAGCTGGAATTACCGCGGCTGCTGGCACCAGACTTGCCCTCCAA
+
DCDDDIIIIIIIIIIIIIIHIIIIIIIIIIIHIIIIIIIIIIIIIIIIIIIIIIIGIIIIIIIIIHHIIIIIIHHIIIIIIIIIGIIIIHIIHIIIIIIIIDHHHIIIHIIIIIIIIIIIIIIIIIIIIIIIIIIIIIIIIIIIHHIIIIIIIIIGGIIIHFIHHIIHIGHHHFHHHIIIHHIIIIIIHIIIIIIGIIIIIIIIIIIIIIIHIIGIHGIIIIIIIIIIIIIIIIIIIIIIIIIIIIIIIIIIIIIIIIIIIIIIIIIIIIIIIIIIIIIIHDIIIIIIIIIIIIIIIIIIIIIIIIIIIIIIIIIIIIIIIIIIIIIIIIIIIIIIIIIIIIIIIIIIIIIIIIIIIIIIIIIIIIIIIIIIIIIIIIDDDDD
@HISEQ:969:HM2KJBCX2:2:1101:19625:38138 2:N:0:ACTATGCA
TAAACGCGACTCCCCAACTATCCCTATTAATCATTACTCTGGTCCTGAAAACCAACAAAACAGAACCATAGTCCTATTCTATTATTCCATGCTAATGTATTCAAGCAAATGCCTGCTTTGAACACTCTGATTTTTTCAAGGTAAACAACATTAGCTTTAACACTAATGTAAAAAATGATTCAAATAAATCTTACTCCTAAAAGTAAAATAAATTCAATATCACAAGATTCAACTACGAGCTTTTTAACTGCAACAACTTTAATATACGCTATTGGAGCTGGAATTACCGCGGCTGCTGGCACCAGACTTGCCCTCCAA
+
DDDBB</C<CCCH10<E<FEGHCHHEGFFDCH?FF@<F@GFFHCCFHEEH@G0@H0<C111<DF1<GEHH@FHGHHFHIGC@HHGHHHAFGHCHHHCHHHIIHHEEHHCCGHEHIIHIHHIIHHHHHIIG??FHGCHHF<HHGIIHIIHHEHHHHEIIIIHHHHEEGCIIIIII;HEEGE?HCIIHHHHFHFFC97HEIIHHGIHHHIHFHGCHEGEFHCIHIHHHFCGFHHEGDE?@FG?FEHCHHIHFIIHHGCHIHHG@FCEHIHHCHFHHCIIIIHHHHECHHCIIIHHGEHIG@HHIHHEHHHHIHHEDBBDA
@HISEQ:969:HM2KJBCX2:2:1101:12234:38425 2:N:0:ACTATGCA
TAAACGCGACTCCCCAACTATCCCTATTAATCATTACGTCAATCCTAGAAACCAACAAAATAGAACCGAAGTCCTAAATTATTATTCCATGCTAATGTATTCAAGGCATAAGCCTGCTTTAAACACTCTAATTTTTTCAAAGTAATAGAGCTAGATCGCGACGACAACCCAGTGAAGGGCGCCGCCGTTTTCTAGCAGGATGGCAGACACGCGCCAGCACTCACACTCGTAACCGAGGCGGGCCAGGTGCGTCAAACCAGAAATCCAACTACGAGCTTTTTAACTGCAGCAACTTTAATATACGCTATTGGAGCTGGAATTACCGCGGCTGCTGGCACCAGACTTGCCCTCCAA
+
DDDDDIIIIIGIIIIIIIIHIIHIIIIIIIIIIIIIIIIIIIIIIHIIIGIIIIHHIHIIIIHIIIIIIIHHHIIIIIIIIIHIIIHIIIHHHHIEGHIHHGGFIHIIIIIIIIIIIIIHIHIHIIIIIIIIIIHIHIIIIIIIIIIIIIIIIIIIIIIIIHHIIIIIHIHHGIHGHHIGIHIIHIIIIIIIIIIIIIIIIIIIIHIIHIIIIIIHIIIHIIIIIIIIIIIIIHHIIIIIIIHIIII-IIIHHIIIIIIIIIIIIIIIIIIIIIIIIIIIIIIIIIIIIIIIIIIIIIIIIIIIIIIIHIIIIIIIIIIIIIIIIIIIIIIIIIIIIIIIIIIIIIIIIDDDDD
@HISEQ:969:HM2KJBCX2:2:1101:10050:38938 2:N:0:ACTATGCA
TAAACGCGACTCCCCAACTATCCCTATTAATCATTACTTCAGTCCTAGAAACCAACAAAATAGAACTAAAGTCCTATTCCATTATTCCATGCTAATATATTCAAGCAAACATGCCTGCTTTAAACACTCTAATTTTTTCAAAGTAAAAGTCTTGGATCCCTAGCGCACTCAATTAAGAGCACACTAGTTCCCCAAAAGGAAAAGCCCAAAGTTGCAGTACAAACCTTTCGGTTGACGGCAACTATAAGCCCAAAATTCAACTACGAGCTTTTTAACTGCAACAACTTTAATATACGCTATTGGAGCTGGAATTACCGCGGCTGCTGGCACCAGACTTGCCCTCCAA
+
DDDCDHHIIIIIIIIIIIIIIIHIIIGHHIHIHHIIIIIIIHIHHIHIGHIIIIIIIIIHIIHIIIIIIIHHHHIIIHIIIIIGHHHHHHHHIHIIIIIIIIIIHIIHIIIHHEHHIHHIHFIIHHIIIIIIIHHIIIIIIIIIIIIHIIHIIIHIHIIIIIIIIIIIHIIIIIHIIIIIIIIIIIIIIIIIIHIIIIIIIIIIIIIIIIIIIIIIIIIIIIIIIIIIIIIIIIIIIIHIHHHHHIIIIIIIIIIIHIIIIHIIIIIIIIIIIIIIHIIIIIIIIHHIIIIIIIIIIIIHIIIIIIIIIIIIIIIIIIIIIIIIIIIIIIIIIIIIIIIIIDDDDD
@HISEQ:969:HM2KJBCX2:2:1101:10933:39576 2:N:0:ACTATGCA
TAAACGCGACTCCCCAACTATCCCTATTAATCATTACTTCAGTCCTAGAAACCAACAAAATAGAACTAAAGTCCTATTCCATTATTCCATGCTAATATATTCAAGCAAACATGCCTGCTTTAAACACTCTAATTTTTTCAAAGTAAAAGTCTTGGATCCCTAGCGCACTCAATTAAGAGCACACTAGTTCCCCAAAAGGAAAAGCCCAAAGTTGCAGTACAAACCTTTCGGTTGACGGCAACTATAAGCCCAAAATTCAACTACGAGCTTTTTAACTGCAACAACTTTAATATACGCTATTGGAGCTGGAATTACCGCGGCTGCTGGCACCAGACTTGCCCTCCAA
+
DDD@BGDHHHIEHHHHEHIIIIIIIIIIHHHHIIHIHHIIIIIIIHIIIIIHCGHHHIIIIHHHIIHHIIIEHIIIIHGEFHHHIHHIHIIG?GHIIEHIHFGHHHHEHGHHDIHHHHHHHIGHIIIHHGHHHHFHCGEHFIIHHIHIIIIHHIHHHHEHGGHHHEHEIHHIHIIIHHHHIIIHHIHIHDDFIIHHHHIHHHIIHHEEGCHH?HHIHIIIIHHHIIHIHIIGHHIHHEFHFDCFGHIIIIIIHHHHHHHHH@EGIHIHFIIIHHIIIIIHIIIIIIHGIIIHIHIIIIIIIIIIIHGIIIIIIIIIIHIIIIIIIIHIIIIIHIHHIIHHH@DB@@
@HISEQ:969:HM2KJBCX2:2:1101:13530:39371 2:N:0:ACTATGCA
TAAACGCGACTCCCCAACTATCCCTATTAATCATTACGTCAATCCTAGAAACCAACAAAATAGGATCGAACGTCCTATTTCATTATTCCATGCTAATGTATTCAAGCGTTAGCCTGCTTTAAACACTCTAATTTTTTCAAAGTAACAGTCCTGTTTCCCTGCAACACCAAATTAATGACATTACAGTTCTTCAGAAAGGAGGAATCAGCGAAGCCAGTGCATACCAGTGGCACGACCAACCTGCTGACCCCGAAATTCAACTACGAGCTTTTTAACCGCAACAACTTTAATATACGCTATTGGAGCTGGAATTACCGCGGCTGCTGGCACCAGACTTGCCCTCCAA
+
DADDD=EHHIHHEEHIHIGHIHIIIIIIIGHIIIHHIICHIHIIGHIIHIIIHIFHIHIIGEGFHHHEHIHHHEGHHIHHIHHIIHIHHICGH?GCHHHIIGHHHHIGIHHHIHIHHHHIHHHIIIIHHHHHHIFIHHIIHHHIHHHHIIIHHGHHHHGHHHIIIIIIIIHHIHIHHHIIIHHHHHHHHHHHHCGHIIIHIIIIHIIIHIHHHHGIIIIFHHHIIHIHIIIIIIHHIHHHHE@GGHHHDGIIIIIIIIIHHGIHIIIIIIIIGIHIIHHIIIIHHHIHIIIHEIIHHHHEHHIIIHGIIIIIIIHIHIIIHIFHEEIIIIIHHGEEHHIIIDCDDD
@HISEQ:969:HM2KJBCX2:2:1101:21052:39456 2:N:0:ACTATGCA
TAAACGCGACTCCCCAACTATCCCTATTAATCATTACATCGATCCTAGAAACCAACAAAATAGAATCGGATGTCCTATTTCATTATTCCATGCTAATGTATTCAAGCGTGAGCCTGCTTTAAACACTCTAATTTTTTCAAGGTAACAGTCCTAATTCCCCTTGAAACCAAATTAATGGCATTACGGTTCTTTAGAAGGTGAGAAATCAATAATATCAGTACATACCAACGGCATGACCGATACATTGATCCCGAAATTCAACTACGAGCTTTTTAACTGCAACAACTTTAATATACGCTATTGGAGCTGGAATTACCGCGGCTGCTGGCACCAGAC
+
<D@B@EHGDD/<F1<@0CECGEH1@G1FCCDD1C<1<F1<DE1D0DE11<1FGHHIHE?<1<111<@10<C?1<<1C11<1<<1DCHHEF<F?1<D@1FHC<<DHCGCH=60FBDH@FDEHE@F<CECCGCGHF1D61/GECC<FCGEH1C<DGEHHHGEHGCC#C?DHHHICCHG<D#0@@CCC?IHHG?GGC7FGCDD<CHHHG<DFEHGGFHE?HFHFDEGHG=GE@E@DCGHC011HF<<C<1GHIIHHEHGGCEFEHGCHF<C=@HE@HGHHEHHHHFDHHHEHHCGC=EHECEIHFFHD1EDG<GGHE<HHIHGIHHHFIHHFCEDDD<D
@HISEQ:969:HM2KJBCX2:2:1101:7254:40015 2:N:0:ACTATGCA
TAAACGCGACTCCCCAACTATCCCTATTAATCATTACGTGGTCCTAAAACCAACAAAATAGAACCATCGTCCTATTTTATTATTCCATGCTAATGTATTCAAGCAAAAATGCCCACTTTAAACACTATATTTTTTTCAAAGTAAAAGTCCTAGTTCATTGAAACACCCAAGAGCATCCCAATTCACCAGAAGGTGAGAAATTGGCTACACACCAATTCATGCCCCTAAAGGCATGACCGATATATCCCAATCCCGAAATTCAACTACGAGCTTTTTAACCGCAACAACACTAATATACGCTATTGGAGCTGGAATTACCGCAGCTGCTAATACCAGACTTGCC
+
DDDDDIIIIIIIIIHIIIIIIIHIIIIIHIHIHIIIIIIIIIHHHHIIIIIIIIHHHIIIGHIHHIIGIHHHIIIIIIIIIIIIHIIIHHHHHIHIIIIIHHIHHIIIIIIGHIIHHHIHGHIIIHIIIIIIIIIIHIIIIHHIIIIIHIHIIIIIIIIIIIHIIIHHDHHGIIHHIIHHIHHHIHIIIIIIIIIIIIIHHHH<HIHGEHIIIIIHHIHIIIIIIIIIIIIIIIHHIIIH=CHIHIIIIIHIIIIIIIIHHGIIHEHHHIIIIIIIIIIIIIIIIHHFFIIIIIIIIIIIIHIIIIIIHHIIIIIIIIIIIIGIIIIIIIIIIHIIIIDDDDD
@HISEQ:969:HM2KJBCX2:2:1101:7707:40584 2:N:0:ACTATGCA
TAAACGCGACTCCCCAACTATCCCTATTAATCATTACTACAGTCCTAGAAACCAACAAAATAGAACTAAAGTCCTATTCCATTATTCCATGCTAATATATTCAAGCAAACATGCCTGCTTTAAACACTCTAATTTTTTCAAAGTAAAAGTCTTGGATCCCTAGCGCACTCAATTAAGAGCACACTAGTTCCCCAAAAGGAAAAGCCCAAAGTTGCAGTACAAACCTTTCGGTTGACGGCAACTATAAGCCCAAAATTCAACTACGAGCTTTTTAACTGCAACAACTTTAATATACGCTATTGGAGCTGGAATTACCGCGGCTGCTGGCACCAGACTTGCCCTCCAA
+
DDDDDHIIIIIIIIIIIHIIIIIIHIIHHHHHIIIIIIHIIIIHIIIIIIIIIIIIIIIIIIHIIIIIIIFHHGIIIHGHHIIHHHIHHHHIHIHGIIHIIIIHHIHHIIIIHHIIIIIIIHIIHIEGIIIHIHHIIHHHIIIHHHEIHHIHHHIHHHHIIIIIIGIIHIIHIHIIIHHIIIHHIIIHIIGIIIIIIHIIIIIIGIIIIIIIIIIIIIIIIIHIIIIIIIIIIHHIIIIIHHHHHIIIIIIIIIIIIIIIIIHHIHIIIIIIIIIHIIIIIIIIIIIIIIIHHHIIIIIIIIIIIIIIIHIIGIHIIIIIIIIIIIIIIIIIIIIIIIIIIDDDDD
@HISEQ:969:HM2KJBCX2:2:1101:20014:41294 2:N:0:ACTATGCA
TAAACGCGACTCCCCAACTATCCCTATTAATCATTACGGTGATTCAGAAACCAACAAAACAGGACCACCGTCCTATTTTATTATTCCATGCTAATGTATTCAGACATAAGCCTGCTTTGAACACTCTAATTTTTTCAAGGTAAAGGTCCTGGTTTCCTACCACGCTAAATTAATAACATGATAGTTCCCCAGAAGGTAGAAATTCTACACGCCAGTACAGACAATAGCCCGACCAACGATAGAACCCCGAAATTCAACTACGAGCTTTTTAACTGCAACAACTTTAATATACGCTATTGGAGCTGGAATTACCGCGGCTGCTGGCACCAGACTTGCCCTCCAA
+
DDDDDIHIIIIIIHIIIIIIIIIIIIIIIIIIIIIIIIIIIHIHIIIIIIIIIIIII?GHHFFEHIGHIIIIGIIHHHIIIIHIIIHHIIGIGIIIIIIIIHIIHIIIIIIHHIIIIIHHHHIHHHIIIIIIIIIIIIIHIIIIIFIIIIIIHIIGHHHIHIHHIIIIIHHIHIIIIIIIHHIHIIIIIGIIIIIIHIIIIIIIHIHIIIIIGIIIIIIIIIIIIIIIIIIIIIIIIIIHIHIIIIIIIIIIIIIIIIIIIIIIIHIIIIIIIIIIIIIIIIIIIIIIHIHIIIIIIIIIIIIIIIIIIIIIIIIIIIIIIIIIIIIIIIIIIIIIIIDDDDD
@HISEQ:969:HM2KJBCX2:2:1101:19894:41253 2:N:0:ACTATGCA
TAAACGCGACTCCCCAACTATCCCTATTAATCATTACGGTGATCCTAGAAACCAACAAAATAGAATCATGCCGTCCTATTTTATTATTCCATGCTAATGTATTCAAGCAAAATGCCTGCTTTAAACACTCTAATTTTTTCAAAGTAAAGGTCCTGGTTCCCCGTGACACCCAATTAAGGGCATCGCGGTTCTCCAGAAGGTGAGAAATTGACTACACCAGTTCATACCCCTTAAGGCACGACCGATGTGTCAATCCCGAAATTCAACTACGAGCTTTTTAACTGCAACAACTTTAATATACGCTATTGGAGCTGGAATTACCGCGGCTGCTGGCACCAGACTTGCCCTCCAA
+
DDDDDIIIIIIIIIIIIIIIIIIIIIIIIIIIIIIIIIHIIIIIIIIGGIIIGIIIIIIIIIIIIIIIIIIHIIIIIIIIIIIIIIIIIHHIIIIIIIIIIGHIIIIIIIIIIHIIIIIIIIIGIIIIIIIIHIIIIHIGIIIIIIIIIIIIIIIIIIIIIIIIHIIIIIIIIIIIIIIIIIIIIIIHIHIIIIIIIIIIIIIIIIIHIIIIIIIIIIIIHIIIIIIIIIIIIIIIIIIIIIIIIIIIIHGIHHIIIIIIIIIIIIIIIIIIIIIIIIIIIIIIIIIIIIIIIIIIIIIHIIIIIIIIIIIIIIIIIIIIIIIIIIIIHIIIIIIIIIIIIIIIIIIDDDDD
@HISEQ:969:HM2KJBCX2:2:1101:1415:41605 2:N:0:ACTATGCA
TAAACGCGACTCCCCAACTATCCCTATAATCATTACGTCAATCCTAGAAACCAACAAAATAGGATCGAACGTCCTATTTCATTATTCCATGCTAATGTATTCAAGCGTTAGCCTGCTTTAAACACTCTAATTTTTTCAAAGTAACAGTCCTGTTTCCCTGCAACACCAAATTAATGACATTACAGTTCTTCAAGAAGGAGGAATCAGTAAAGCCAGTACATACCATTGGCACGACCAACCTACTGACCCCGAAATTCAACTACGAGCTTTTTAACTGCAACAACTTTAATATACGCTATTGGAGCTGGAATTACCGCGGCTGCTGGCACCAGACTTGCCCTCCAA
+
DDDDDIIIIIIIIIIIIIHIIIIIIIIIIIIIIIIIIHIIIIIIIIHHGGHIIHHIHHIIHH?HHIII1FCEHHHHHGHIIIIIHIIHIIIHIIIIIIIIHGHHHIIHIIIHHIIIIIIIIIIHIHGHIIIIIHIIIHIIIIIIIIIIIIIIIIIIIIIIIIIIIIIIIIHIIIIIIHIHIIIIIIIHHI/IIIIIIIIIIIIIIIIIIIIIHHIIIIIIIIIIIIIIIIIIIIIIIIIIIIHHIHIIIIIIIIGIIIIIIIIIIIIIIIIIIIIIIIIIIIIIIIIIIIIIIIIIIIIIIIIIIIIIIIIIIIIIIIIIIIIIIIIIIIIIIIIIIIIIDDDDD
@HISEQ:969:HM2KJBCX2:2:1101:17176:42169 2:N:0:ACTATGCA
TAAACGCGACTCCCCAACTATCCCTATTAATCATTACGTCAATCCTAGAAACCAACAAAATAGGATCGAACGTCCTATTTCATTATTCCATGCTAATGTATTCAAGCGTTAGCCTGCTTTAAACACTCTAATTTTTTCAAAGTAACAGTCCTGTTTCCCTGCAACACCAAATTAATGACATTACAGTTCTTCAGAAAGGAGGAATCAGCGAAGCCAGTACATACCCGTGGCACGACCAACCTGCTGACCCCGAAATTCAACTACGAGCTTTTTAACTGCAACAACTTTAATATACGCTATTGGAGCTGGAATTACCGCGGCTGCTGGCACCAGACTTGCCCTCCAA
+
DDDDDIIIIIIIIIIIIIIIIIIIIIIIICHIIIHIIIIIIIIIIIIIIIIIIIHIIIEGHIIIIIIIHIIHIIHIIIIIHIIHIIIIEHIIIIIEHIIIIIHHHHIIHIIIHIIIIIIIHGHIIIIIHIIIIIIHHIIIIIIIIIIIIIIIHIIIIIIIIIIHIIIIIHIIIIIIIIIIGIIIIIIIIIIIIIIIIIGIIIHIIIIIIIIIHIIIIIIIIIIIIIIIIIIIIII>IIIIIIIHFIHIIIIIIIIIIIIIIIIIIIHIIIIIIIHIIIIIIIIIIIIIIIIIIIIIIIIIIIIIHIIIIIIIIIIIIIIIIIIIIIGIIIIIIIIIIIIIIDDDDD
@HISEQ:969:HM2KJBCX2:2:1101:9715:42258 2:N:0:ACTATGCA
TAAACGCGACTCCCCAACTATCCCTATTAATCATTGCTCACAAATCCAAAAACCAACAAAATACGATAAACGAGCCCTAACTTATTATTCCATGCTAATGTATTCATAACTAACCGCCTGCTTTAAACACTCTAATTTTTTCAAAGTAAAGGTCCTGGATTGCGAACCCAACCCAGCAAAGGGCAGGAACGTTCTCCAGGAAGATGGTAAGCGCGCATCGGCACTCACACACGAAACCGTGGCGGGCCAAGCGCACTATACCAGAAATCCAACTACGAGCTTTTTAACTGCAACAACTTTAATATACGCTATTGGAGCTGGAATTACCGCGGCTGCTGGCACCAGACTTGCCCTCCAA
+
DDDCDGHIDHIIHIIIHHIIIIIIIHIIIIIIIIIIHHIIIHFHHHHIIIIHHHHIIIGHIIIIHIIIIIHHGDHHHIIHIHHIIIHIIICHIHHHFH@HH<<FHHHHIIIIIIHHHEEHHHHGHIHGHIIHFHHHHIIHIIIIHIIHGIIHHIHIIIIHIHHIIIIHHEDHHHHHHIIIIIIIIIIIHHIIHFGBHIIHHIIIIIIIIHIIHEHHCIIIIIIHIIIIIHHIHGHIIIIIIHIIIIHIIIIIIIHHEIIIHIIIIIIIIIIIHIIIIGHHIIIIIIIHHIIIIIIIIHIIIIIHIHIIIIIIIIIIIHIIIIIIIIIIIIIIIIIIIIIIIIIFHGIHHIIIIDDCDD
@HISEQ:969:HM2KJBCX2:2:1101:11585:42103 2:N:0:ACTATGCA
TAAACGCGACTCCCCAACTATCCCTATTAATCATTACGTCAATCCTAGAAACCAACAAAATAGGATCGAACGTCCTATTTCATTATTCCATGCTAATGTATTCAAGCGTTAGCCTGCTTTAAACACTCTAATTTTTTCAAAGTAACAGTCCTGTTTCCCTGCAACACCAAATTAATGGCATTACAGTTCTTCAGAAAGGAGGAATCAGCGAAGCCAGTTCATACCAGTGGCACGACCAACCTGCTGACCCCGAAATTCAACTACGAGCTTTTTAACTGCAACAACTTTAATATACGCTATTGGAGCTGGAATTACCGCGGCTGCTGGCACCAGACTTGCCCTCCAA
+
DDDDDCCEHIH@HHHHHIHIIHHHIHHIIHHHIIHHIEFHIIIIIIIHIIIGIFIIIIGHHHEHEHHHHHHHHHIIIIHFHIIHHHHHIHEHHFGHHHHFIIIHHIHHHHIHEEFEHGHHHHGHHIHHIIHIIIHIIIIHHIIIHIHIIIIIIHHIIHHIHHIIIGHHIHHFIHIHHHHHHIIHHHIIHIIGIIIIIIIIIHHHGIIIHFEHIHHIIIIHHHHEHIIHHHIHGIII=HEHIGIHFHHIIIIIIHHHIHIIIIIIIIIIIIIIIHHIIGIIIIIIGIIHHIIIIHHIIHIIIIIIIGIIIIIIIIHIIIIIIIIIIIIIIIHHIIIIIIIIIDBADA
@HISEQ:969:HM2KJBCX2:2:1101:19193:42672 2:N:0:ACTATGCA
TAAACGCGACTCCCCAACTATCCCTATTAATCATTACTTCAGTCCTAGAAACCAACAAAATAGAACTAAAGTCCTATTCCATTATTCCATGCTAATATATTCAAGCAAACATGCCTGCTTTAAACACTCTAATTTTTTCAAAGTAAAAGTCTTGGATCCCTAGCGCACTCAATTAAGAGCACACTAGTTCCCCAAAAGGAAAAGCCCAAAGTTGCAGTACAAACCTTTCGGTTGACGGCAACTATAAGCCCAAAATTCAACTACGAGCTTTTTAACTGCAACAACTTTAATATACGCTATTGGAGCTGGAATTACCGCGGCTGCTGGCACCAGACTTGCCCTCCAA
+
DBDDDIIIIIIIIIHIIHIHIIGIHHHHIIIHGIIIIIIIIHHIGIIIIGIGHHIHIIIHHHFCHIIHHIHIIHFHHIHHIIHHIIIIIIHCEEHHIHHHIGIIIHIIIIHHGIIIIHGHHIIHHHHIIHHHHEHHGDHIIIIHHHHIIHIIIIIGIIIIHHIIIIIIIIIIIIIIIIIIIHIIIIIIIHIIIIIIIIIIIIIIIIIIIIIIIIIIIIIIIHHIIIIIIIIIIIIIIIIIIIIHHIIIIIIIIIIIIIIIIHHHIHIIIIIIIIIIIIIIIIIIIIIIIIIIIHIIIIIIIIIIIIIIIIIIIIIIIIIIIIIIIIIIIIIIIIIIIIIIIDDDDB
@HISEQ:969:HM2KJBCX2:2:1101:19494:42260 2:N:0:ACTATGCA
TAAACGCGACTCCCCAACTATCCCTATTAATCATTACATCGATCCTAGAAACCAACAAAATAGAACCAAACGTCCTATTTCATTATTCCATGCTAATGTATTCAAGCGTGAGCCTGCTTTAAACACTCTAATTTTTTCAAAGTAACAGTCCTGATTCCCCACAACACCAAATAAATGACATCGTGGTTCGTCAGAAGGGAGAAACCAACAATACCAGTACGTACCGAGGCACGACCGACATGATGGTCCCGAAATTCAACTACGAGCTTTTTAACTGCAGCAACTTTAATATACGCTATTGGAGCTGGAATTACCGCGGCTGCTGGCACCAGACTTGCCCTCC
+
BADDDIHIHIEHHIIIIDHHEHHHII?HIIIGHIIFIE1GDHIH=GEEHEGG1DEEHIHHHIGHI1DFCH@@FHHEHGCG@H@GECFG1C111EFHFEEEHEEDDEHHHCHC<HCEHGCHFCHEHHHHEGFHF8BDHHGIIIIHHHHF9<C<<EA@CHHIHHHHEAIHHHHHF@CH@HGEHGHIHDHHEHHIIHIHHHHD0CD<C8HHG@DBHCEIHFIGIIIIIIIHIIHHGEIIIHEHFCHII=GH4HGHHG@IHGHGHCHGIIHHGIIIIIGIIIIHHHHHIHHIIIIIIHIIHIHEIIIHHEHIIIIHHDIIIIIIIIHIIHHIHIIIIHFIHHCDDDD
@HISEQ:969:HM2KJBCX2:2:1101:11140:41925 2:N:0:ACTATGCA
TAAACGCGACTCCCAACTATCCCTATTAATCATTACGTCAACCCTAGAAACCAACAAAATAGGATCAAACGTCCTATTTTATTATTCCATGCTAATGTATTCAAGCGTTAGCCTGCTTTAAACACTCTAATTTTTTCAAAGTAACAGTCCTGTTTCCCCGCAACACCAAATTAATGGCATCACGGTTCTTCAAGAAGGAGGAATCAGCGAGGCCAGTGCATACCATTGGCACGACCAACCTGCTGACCCCGAAATTCAACTACGAGCTTTTTAACTGCAACAACTTTAATATACGCTATTGGAGCTGGAATTACCGCGGCTGCTGGCACCAGACTTGCCCTCCAA
+
DDDDDIGIIIIIIIIIIIIIIIIIIIIIIIHHIIIHIIIHHHGHHIHIIIIGIIIHIIIIHGHHIIIGIEHHIHHHIIIIIIIIIIHIIIIIHIHIIIIIIIIIHIIIIIIIIIIHIIIIIIIHIIIHHIIIIIIIIIIIIIIIIIHHIIIIIIIIIIIIIIIIIIIIIHIIIIIIIIIIIIIIIIIIIIIIIIIIIIIIIIIIIIIIIIIIIIIIIIIIIIIIIIIIIIIIIIIIIHIIIIHGIIIIIIIIIIIIIIIIIIIIIIIIIIIIIIIIIIIIHIIIIIIIIIIIIIIIIIIIIIIIIIIIIIIIIIIIIIIIIIIIIIIIIIIIIIIIIIIIDDDDD
@HISEQ:969:HM2KJBCX2:2:1101:3673:42819 2:N:0:ACTATGCA
TAAACGCGACTCCCCAACTATCCCTATTAATCATTACGGCGGTCCTATAACCAACAAAATAGAACCGCACGTCCTATTCTATTATTCCATGCTAATGTATTCGAGCATAGGCCTGCTTTGAACACTCTAATTTTTTCAAAGTAAAAGTCCTGGTTCCCCGCACGCCCAGCGAAGGGCATGCGTACCCCCAGAGTGAAAGCCCCGGCCGGGCCAGTGCACGCGGTGAGGCGGACCAGCCGGCGCGGGGCCCAGGTTCAACTACGAGCTTTTTAACCACAACAACTTTAATATACGCTATTGGAGCTGGAATTACCGCGGCTGCTGGCACCAGACTTGCCCTCCAA
+
DD@D@H<?/CCC1C<DGH1<11<C@C@CHC<@<<D@GH</<EFD<GECGC1FCG0DCFH1CHEHEGH<CCDCEE0<<11<1<1FHI?11<C@<FGEF@@1><D@@<<GGEGEH6<<<BBC<CF0@G7<8<0G706<G@HHFGA@E@GAEIHHHH/FEC?E7:?C?7CGEEF.HFHB88FFIHHHECF/7/78IHHGH@CD</<DC/?C0HHC0H@</CCIIIIHIIHCCG@D@?DE:CC/C<DIHHFFG<F<G1D1F<HGHGHHGCCIHHF@@HCFC1<CHFF1@@FHGEHCCEEFFIHGHFIHHIIIIIHIIHHHIHHGE<@HCEHHIHIHIIIHCEE@@@DD
@HISEQ:969:HM2KJBCX2:2:1101:12069:43415 2:N:0:ACTATGCA
TAAACGCGACTCCCCAACTATCCCTATTAATCATTACGTCAATCCTAGAAACCAACAAAATAGGATCGAACGTCCTATTTCATTATTCCATGCTAATGTATTCAAGCGTTAGCCTGCTTTAAACACTCTAATTTTTTCAAAGTAACAGTCCTGTTTCCCTGCAACACCAAATTAATGGCATTACAGTTCTTCAGAAAGGAGGAATCAGCTAAGCCAGTGCATACCAGTGGCACGACCAACCTGCTGACCCCGAAATTCAACTACGAGCTTTTTAACTGCAACAACTTTAATATACGCTATTGGAGCTGGAATTACCGCGGCTGCTGGCACCAGACTTGCCCTCCAA
+
BBD?DEDDC?C@G1EGHHGHGCHHHEHEHC?1FHEHHH@FECH@?CGHEHEHEEEE<@?GEEHI?<D@EHHD<CEHIIH@1GEEH?CECFHCCEEHHHHGFIHGHHEEEHHIAEHH?IHHGHHHIIHEHHHCHEHIGHHHHHHHHIHHHFHEHGB<F@@HIHHIHH@FEHFEHIIIIIHIIIHIIHHHHHHIIIHIHEHH<IIIHHIIEIHHHEHIHIHIGHHIHGIIH=HHDHHHH@AHIFIHGFDHIGIIIIIIHGIIGIIHIIIIIIIIIHIIHIIHHHFIIIIIIIIIIIIIHIIIIIIIIIIIHIIIIIHHGIHHHEGIIIHHHHHHIIHFGIIIIDDDDD
@HISEQ:969:HM2KJBCX2:2:1101:7502:44728 2:N:0:ACTATGCA
TAAACGCGACTCCCCAACTATCCCTATTAATCATTACTTCAGTCCTAGAAACCAACAAAATAGAACTAAAGTCCTATTCCATTATTCCATGCTAATATATTCAAGCAAACATGCCTGCTTTAAACACTCTAATTTTTTCAAAGTAAAAGTCTTGGATCCCTAGCGCACTCAATTAAGAGCACACTAGTTCCCCAAAAGGAAAAGCCCAAAGTTGCAGTACAAACCTTTCGGTTGACGGCAACTATAAGCCCAAAATTCAACTACGAGCTTTTTAACTGCAACAACTTTAATATACGCTATTGGAGCTGGAATTACCGCGGCTGCTGGCACCAGACTTGCCCTCCAA
+
DDBDDHIIIIIHIHHGHIHHHCHIIIIIIIIIIIIIIHHHIGIHHIH?GHHIEEHHHHIIHEF?@HHGGIGHIIIIIIIIIIIHGHHIHHHHH?FHHHHHEIIIHHHIHHIIIHIIGIHIIIHIHHHHHIHHIIGEFHIIHHHHIGHHHHIHIFIIHIIHHCHHFHDHHHHHHHIIHHIHIHIIGIIIIGHHHHHIIIIHEHIHHHIIHIIHI<IIIIIGIHIGI2IIIIHHIIHGIHHHHIHHHIIIIIIIIIIHIH@HHHIIIHIIIIIIHHHGIIIIHIIIHEIIHHHGGIIIHHHHHIIHHHIIIHHFIIIIIIIIIIIIIIIHIIHFHGHEIIIIIBDDBD
@HISEQ:969:HM2KJBCX2:2:1101:13550:43838 2:N:0:ACTATGCA
TAAACGCGACTCCCCAACTATCCCTATTAATCATTACTTCAGTCCTAGAAACCAACAAAATAGAACCAAAGTCCTATTCCATTATTCCATGCTAATATATTCAAGCAAACATGCCTGCTTTAAACACTCTAATTTTTTCAAAGTAAAAGTCTTGGATCCCTAGCGCACTCAATTAAGAGCACACTAGTTCCCCAAAAGGAAAAGCCCAAAGTTGCAGTACAAACCTTACGGTTGACGGCAACTATAAGCCCAAAATTCAACTACGAGCTTTTTAACTGCAACAACTTTAATATACGCTATTGGAGCTGGAATTACCGCGGCTGCTGGCACCAGACTTGCCCTCCAA
+
DDDDDIIIIIIIHHIHICHIIHIIHHHIIHIIIIIIIIIIIHIIIIIIIIIIIHIIIIHIIIHHIIHHHHHHIIIGHHHHIIIIIGGHIIG?GHIHHIIIIFIHHHIIIIIIIIIIHHIIIIHGIIHIHIIIIIIIHIIIIIICIIIIIHIHHHIHHIHIHIHHHHIIIIIHHHIIHIHFIIIIHIIIIIIHIIIIIHIIIIIHHHIIIIIIHIIIIHIIIIIIIIHIIIHIIIIIIIIIIHGHGIIIIHIIIIIIIHIIIHHHIGIIIHIHIIIIIGIIIIIIHIHIIIIIIIHHIHHIIIIIIIIIIIIIIIIIIIIIIIIIIIIIIIIIIIIIIIIGIDDDDD
@HISEQ:969:HM2KJBCX2:2:1101:17036:44533 2:N:0:ACTATGCA
TAAACGCGACTCCCCAACTATCCCTATTAATCATTACATCGATCCTAGAAACCAACAAAATAGAATCTGATGTCCTATTTCATTATTCCATGCTAATGTATTCAAGCGTAAGCTTGCTTTAAACACTCTAATTTTTTCAAGGTAACAGTCCTAATTCCCCATAACATCAAATAAATGACATTATGGTTCTTTAGAAGGTGAGAACCAATAAAACCAGTACATACCAAGGCATGACCGATTCCTTGATCCCGAAATTCAACTACGAGCTTTTTAACTGCAACAACTTTAATATACGCTATTGGAGCTGGAATTACCGCGGCTGCTGGCACCAGACTTGCCCTCCAA
+
DDDDDIIIIIIIIIIIIIGIIIIIIIIIIIHHIIHIIIIIIIIIIHHHIIIIIIIIIIIIIIHHHIIHIIHHIIHHIIIIIIIIIIIIIIIIIIIIIIIIIIIIIHIIIIIIIIIIIIIIIIIIIIIIIHIIIIIHIIIIIIIIIIIIIIIIIIIIIIHIIIIIIIIIIIIIIIIIIIIIIIIIIIIIHIIIIIIIIIIIIIIIIIIIIIIIIIIIIIIIIIIIIIIIIIIIHIIIIIIIIIIHIIIIIIHIIIIIIIIIIHIIIIIIIIIIIIIIIIIIIIIIIIIIIIIIHIIIIIIIIIIIIIIIIIIIIIIIIIIIIIIIIIIIIIIIHIIIIIIIDDDDD
@HISEQ:969:HM2KJBCX2:2:1101:13392:45343 2:N:0:ACTATGCA
TAAACGCGACTCCCCAACTATCCCTATTAATCATTACTTCAGTCCTAGAAACCAACAAAATAGAACTAAAGTCCTATTCCATTATTCCATGCTAATATATTCAAGCAAACATGCCTGCTTTAAACACTCTAATTTTTTCAAAGTAAAAGTCTTGGATCCCTAGCGCACTCAATTAAGAGCACACTAGTTCCCCAAAAGGAAAAGCCCAAAGTTGCAGTACAAACCTTTCGGTTGACGGCAACTATAAGCCCAAAATTCAACTACGAGCTTTTTAACTGCAACAACTTTAATATACGCTATTGGAGCTGGAATTACCGCGGCTGCTGGCACCAGACTTGCCCTCCAA
+
DDDDDIIIIIIIIIIIIIIIIIIIIIIIIIIIIIIIIIIIIIIIIGIIIIIIIIIIHIIIIIIIIIIIIIIIIHHIIIIHIIHIIIIHIIIIIIIIIIIIIIIIIHIIIIIIIIIHIIIHIIIHHIIIIIIHIIIIIIIIIIIIIIIIIIIHIIIIIIHHIIIIIIIIIIIIIIIIIIIIIIIIIIIIHIIIIIIIIIIIIIIIIIIIIIIHGIIIIIIIIIIIIIIHIIIIIIIIIIIIIHIGHHIIIIIIIIIIHIIHIIIIIIIIIIIIHIIIIIIIIIIIHHHHHHIIIIIIIIIIIIIIIIIIIIIIIIIIIIIIIIIIIIIIIIIIIIIIIIIIIDDDDD
@HISEQ:969:HM2KJBCX2:2:1101:8568:45906 2:N:0:ACTATGCA
TAAACGCGACTCCCCAACTATCCCTATTAATCATTACTTCAGTCCTAGAAACCAACAAAATAGAACTAAAGTCCTATTCCATTATTCCATGCTAATATATTCAAGCAAACATGCCTGCTTTAAACACTCTAATTTTTTCAAAGTAAAAGTCTTGGATCCCTAGCGCACTCAATTAAGAGCACACTAGTTCCCCAAAAGGAAAAGCCCAAAGTTGCAGTACAAACCTTTCGGTTGACGGCAACTATAAGCCCAAAATTCAACTACGAGCTTTTTAACTGCAACAACTTTAATATACGCTATTGGAGCTGGAATTACCGCGGCTGCTGGCACCAGACTTGCCCTCCAA
+
DDDDDIIIIIIIIIIIIIIIIIIIIIIIIIIIIIIIIIHHIHIIIIIIIIIHHIIGIIIIIHGHIIIIIIIFHHIIIIGIIIIIIIHIIIIFHIIHIIHIIHHIIIIIIIIIIIIIIIIIIIIIIHIIIHIEHIIIIIIIIHHHIIHIIIIIIHHHHIIIIHHIIIIIIIIIIIIIHIIIIIIIIIIIIIIIIIIIIIIIIIIIIHIIIIIIIIIIIIIIIIIIIIIIIIIIIIIIIIIIHHHHHIIIIIIIIIIIIIIIIIIIIIIIIIIIIIIIHIIIIIIIIIHIIIIIIIIIIIIHIIIIIIIIIIIIIIIIIIIIIIIIIIIIIIIIIHHIIIIIIDDDDD
@HISEQ:969:HM2KJBCX2:2:1101:2256:45922 2:N:0:ACTATGCA
TAAACGCGACTCCCCAACTATCCCTATTAATCATTACGTCGATCCTAGAAACCAACAAAATAGAATCAAACGTCCTATTTCGTTATTCCATGCTAATGTATTCAAGCGTGAGCCTGCTTTAAACACTCTAATTTTTTCAAAGTAACAGTCCTGATTCCCCATGACACCAAATTAATGACATCATGGTTCGTCAGAAGGTAGGAATCAATAATACCAGTACGTACAATAGCACGACCAATAAATTGATCCCGAAATTCAACTACGAGCTTTTTAACTGCAACAACTTTAATATACGCTATTGGAGCTGGAATTACCGCGGCTGCTGGCACCAGACTTGCCCTCCAA
+
DDDDDIIIIIIIIIIIIIIIIIIIIIHIHHIIIIIIIIIIIIIIIIIIHIIIIIIIIIIHIIIFIIHIIIHHIIIIIIIIIIIIIIIHEHIIGIGIIIIIIIHIIIIIHHIIIIIIIIHHHHHHIIIIIIIIIHHIIIIIIIIIIIIIIIIIIIIIHIIIIIIIIIIIIIIIHIIIIIIIIIIIIIIIIHIIIIIIIIIIIIIIIIIIIIIHHIIHHHHIIIIIIIIIIIIIIIIIIIIIIIHHIIIIIIIIIIIIIIIIIIIIIIIIIIIIIIIIIIIIIIIIIIIIIIIIHIIIIIIIIIIIIIIIIIIIIIIIIIIIHIIIIIIIIIIIIIIIIIIIDDDDD
@HISEQ:969:HM2KJBCX2:2:1101:2144:46199 2:N:0:ACTATGCA
TAAACGCGACTCCCCAACTATCCCTATTAATCATTACGTCAATCCTAGAAACCAACAAAATAGGATCAACGTCCTATTTCATTATTCCACGCTAATGTATTCAAGCGCGAGCCTGCTTTAAACACTCTAATTTTTTCAAAGTAACAGTCCTGATTCCCCACCACACCAAATTAATGACATGATGGTTCGTCAGAAGGTAGAAATCAGTAACACCAGTACGTACCGAAGGCACGACCAGCGTACTAATCCCGAAATTCAACTACGAGCTTTTTAACTGCAACAACTTTAATATACGCTATTGGAGCTGGAATTACCGCGGCTGCTGGCACCAGACTTGCCCTCCAA
+
DDDDDIIIIIHIGIIIIIIIIIIIIHIIIIHIIIIIIIIIIHIIIIIIIIIIGHHIFHHHHIHHHIIIIIIIGIIHIIHIHIIIIHHGI1DEHIGIIIIHHEGHIIHIIHGHIIIIIHIHHIIHIIHIIGIIIIIIIIIHIIIIIIIIIIIIIHHIIIIIIIIHIIIIIIIIIIIIIIIIIIIIIIIIIIHIIIHIIIIIIIIIIIIIHIIIIIIIIIIIIIGIIIIHIIIIIIIIIIIIIIIHIIIIIIIIIIHIIIIIIIIIIIIIIIIIIHIIIIIIIIIIIIIIIIGIHIIIIIIIIIIIIIIIIIIIIIHIIIIIIIIIIIIIIIIIIIIIIIIIDDDDD
@HISEQ:969:HM2KJBCX2:2:1101:14478:46570 2:N:0:ACTATGCA
TAAACGCGACTCCCCAACTATCCCTATTAATCATTACGTCAATCCTAGAAACCAACAAAATAGGATCGAACGTCCTATTTCATTATTCCATGCTAATGTATTCAAGCGTTAGCTTGCTTTAAACACTCTAATTTTTTCAAAGTAACAGTCCAAATTCCCCGCAACACCAAATTAATGGCATTACGGATCATCAGGAAGGAGGAATCAGTGAGACCAGTACATACCAGAGGCATGACCAATCTACTAACCCCGAAATTCAACTACGAGCTTTTTAACTGCAACAACTTTAATATACGCTATTGGAGCTGGAATTACCGCGGCTGCTGGCACCAGACTTGCCCTCCAA
+
DDB@DEHHIIIIIIIIIIHIIIIIIHIHIIIIIIIHIIIIIIIIIIIIIIIIIIIIHHEEHIHIHIHIIIIIHHHHHIGHIIIHIIIH@GGHHIIIIIIIIGIIIIIIIIIIIHIHHHHIIHIIIIIIIHHIIIHHHIFHIIIIIIIGIHIHIHIIIIIIIHHFIIIIIHHIHIIIIHIIIIIIIIIIIIIIHIIIIIHIIIHHHIHIIIIIIIIIIIIIIIIIIIIIHGIIIIIIIHIIIIIHCIIHGHHIHIIHHIIIIIHIHHGIIIHHIHHIIIIIIIIIIIIHIIIIIIIIIIIIIIIIHIIIIIIIIIIIGIIIIIIIIIIIIIIIIIIHIIIIIDDDDD
@HISEQ:969:HM2KJBCX2:2:1101:15973:46560 2:N:0:ACTATGCA
TAAACGCGACTCCCCAACTATCCCTATTAATCATTACGTCAATCCTAGAAACCAACAAAATAGGATCGAACGTCCTATTTCATTATTCCATGCTAATGTATTCAAGCGTTAGCCTGCTTTAAACACTCTAATTTTTTCAAAGTAACAGTCCTGTTTCCCTGCAACACCAAATTAATGACATTACAGTTCTTCAGAAAGGAGGAATCAGCGAAGCCAGTACATACCAGTGGCACGACCAACCTGCTGACCCCGAAATTCAACTACGAGCTTTTTAACTGCAACAACTTTAATATACGCTATTGGAGCTGGAATTACCGCGGCTGCTGGCACCAGACTTGCCCTCCAA
+
BBDDDIIIIIIHIIIIHIIIIIIIIIIIIIIIIHIIIIIIIIIHIIIIIIIIIIIIHHFHIIIIIIHIIIIIHHIIIGHCFHIIIIIIIFHHIIHIIHIIIHIIIIIIIIIIIIIIHIIIIIIIIIIIIIIIHHHHHIIIIIHIIIIIHEHI?HGHHIHIHHHFIIIHHIFFHHHIIIIHHHHIIIHGHHHHHHHIIIIIIIIHHIGIIIIHIIIHHIIIIIIIIIGECIHIIIIHIIHHFHFGFHHHHHG?IHHIIIIIIIIIIIGIHHHIIIIIIIHIHHIIIHHGIIIIIIIGIIIHGIIIIIHHGHHGHIIIGIIIIIIIIIIIIIIIIHHHHCIHH@DBDD
@HISEQ:969:HM2KJBCX2:2:1101:11872:48633 2:N:0:ACTATGCA
TAAACGCGACTCCCCAACTATCCCTATTAATCATTACTCCGGTCACGAAGGCCAACACAATAGGACCAGACTCCTATCACGTTATTCCATGCTAATGTATTCAGAGCATAAGCTTGCTTTGAGCACTCTAATTTTTTCAAAGTAATAGCACTGGAACCGCGACCCAGCCAATTAAGGCCAGGAGCACGCTGCTGATAAAAGGGACGGAAGGGTAGGTGCACACCGAGTAGGCGGACCGACCTTTACGACCCAAGATCCAACTACGAGCTTTTTAACTGCAACAACTTAAATATACGCTATTGGAGCTGGAATTACCATGACTTCTGGCACCAGACTTGCCCTCCAA
+
@DDDDCC</E?E?1GGHHHHFFHHIIFHHII?CECHEHGHICDDH?0DEH<<CCGHHHH1<GCD@G1<DCCD?<F?FHEC<C@EECGFHIC1DHEEHHE@G?HHCF1ECEHHCCF@<F?EFDG?E?<CHFGDHHGCG?BDG6<F@GCFGHFF<EHHDHHHEHHHIHGCHHHEHIHFG<DFHHHHHHEH?G@>C@HIFHIHI<ECHFHIIHI<HHHG@HDHHHIIIIIIIIH<DHHHHHG?HHH@CDIHCHHHGEHFHHIHIHIHHGHFHIIHHHEFIIIHHHHIIIGIHIHHHHHH?HIIIIIIHFIHHHHHGIHHEHHHIIIHIIIHIIIIIHHHIIGHIDDDDD
@HISEQ:969:HM2KJBCX2:2:1101:4131:48655 2:N:0:ACTATGCA
TAAACGCGACTCCCCAACTATCCCTATTAATCATTACGTCGATCCTAGAAACCAACAAAATAGAATCAAACGTCCTATTTCATTATTCCATGCTAATGTATTCAAGCGCGAGCTTGCTTTAAACACTCTAATTTTTTCAAAGTAACAGTCCTGATTCCCCATGACACCAAATTAATGACATCGTGGTTCGTCAGAAGGGAGAAACCAATAATGCTAGTACGTACAAAGTACGACCGACATATTAGTCCCGAAATTCAACTACGAGCTTTTTAACTGCAACAACTTTAATATACGCTATTGGAGCTGGAATTACCGCGGCTGCTGGCACCAGACTTGCCCTCCAA
+
DDDDDIIIIIIIIHIIIHIHIIIIIIIIIIIIIHIIIGIIIHHIIIGIIIIIIIHHHIIIIIHHEHIIIIIIHIIIIIIGIIIIIIIHIIIHIIIIIIHIIHIHIHHHHHIIHHHIIGIIIIHIGHHHHIFHIIIIGIIIIIIIIIHIHHIIHIIIIIIIHIIIIIIIIHHIHHHIIIHIHIIIIIIIIIIIIIIIIIIIHIIHIIIIHHIHGIIIIIIIIHIIIIIIIIIIIIIIIHIHIIHIIIIIIIIIIHIIIIIIIIIIIHIIIIIHIIGIIIIIIHHHHIIIIIIIIIIIIIIIIIIIIIIIHIIIIIIIIIIIIIIIIIIIIIIIIIIIIIIDDDDD
@HISEQ:969:HM2KJBCX2:2:1101:2337:49020 2:N:0:ACTATGCA
TAAACGCGACTCCCCAACTATCCCTATTAATCATTACGTCAATCCTAGAAACCAACAAAATAGGATCAACGTCCTATTTCATTATTCCATGCTAATGTATTCAAGCGCGAGCCTGCTTTAAACACTCTAATTTTTTCAAAGTAACAGTCCTGATTCCCCACCACACCAAATTAATGACATGATGGTTCGTCAGAAGGTAGAAATCAGTAACACCAGTACGTACCGAAGGCACGACCAGCGTACTAATCCCGAAATTCAACTACGAGCTTTTTAACTGCAACAACTTTAATATACGCTATTGGAGCTGGAATTACCGCGGCTGCTGGCACCAGACTTGCCCTCCAA
+
DDADDIIIIIIIIIIIIIIIIIIIIIIIIIIGIIIIIIIIIIIIIIIIIIIIIIIIIIHIIIIHIHIHIIGHIHIIIIIIIIIIHHEFHHIGHFHHHIIIIIIHIHIHIIIHHIIIIHIIIHIHIHIHHIIHGHIHIIIIIIIIIIIIIIIHHIHIIIHHIHHIHIIIIIIIIIHIIIIIIIIIIIIIIIIIIIIIIIIIIIIHIIIIIIIIIIIIIIIIIIIIIIIIIIIIIIIHIIIIIIIHHIIIIIIIIIHIIIIIIIIIIIIIIIIIIIIIIIIIIIIIIIIIIIIIHIIIIIIIIIIIIIIIIIIIIIIIIIIIIIIIIIIIIIIIIIIIIIIIDDDDD
@HISEQ:969:HM2KJBCX2:2:1101:3758:49738 2:N:0:ACTATGCA
TAAACGCGACTCCCCAACTATCCCTATTAATCATTACGTCGATCCTAGAAACCAACAAAATAGAATCAAACGTCCTATTTCATTATTCCATGCTAATGTATTCAAGCGTGAGCCTGCTTTAAACACTCTAATTTTTTCAAAGTAACAGTCCTGATTCCCCACAACACCAAATAAATGACATCATGGTTCGTCAGAAGGGAGAAACCAACAATGCCAGTACGTACCTAGGCACGACCGACATGATGGTCCCGAAATTCAACTACGAGCTTTTTAACTGCAGCAACTTTAATATACGCTATTGGAGCTGGAATTACCGCGGCTGCTGGCACCAGACTTGCCCTCCAA
+
DDDDDIIIIIIIIIIIIIIIIIIIIHIIIHIIIIIHIIIIIIIIIIIIIIIIIIIIIHIIIIIIHIIIIIIIHIIIIIIIIIIIIIIIIIIIGIIIIIIIIIIIIIIHIIIHIIIIIIIIIIHIHIHIIHHHIHIIIIIIIIIIIIIIHIIIIIIIIIIHIIIIIIIIIIIIIIIHHHIHHIIIIIIIHHIIIIIIIIIIIIIIIIIIIIIIIIIIIIIIIIIIIIIIIIIIIIIIIIIHIIHHIIIIIIIIIIIIIIIIIIIIIIIIIIIIIIIIIIIIIIIIIIIIIIIIIIIIIIIIIIIIIIIIIIIIIIIIIIIIIIIIIIIIIIIIIIIIIIIIDDDDD
@HISEQ:969:HM2KJBCX2:2:1101:7602:49824 2:N:0:ACTATGCA
TAAACGCGACTCCCCAACTATCCCTATTAATCATTACGTCGATCCTAGAAACCAACAAAATAGAATCTGATGTCCTATTTCATTATTCCATGCTAATGTATTCAAGCGTAAGCTTGCTTTAAACACTCTAATTTTTTCAAGGTAACAGTCCTAATTCCCCATAACATCAAATAAATGACATTATGGTTCTTTAGAAGGTGAGAACCAATAAAACCAGTACATACCAAGGCATGACCGATTCCTTGATCCCGAAATTCAACTACGAGCTTTTTAACTGCAACAACTTTAATATACGCTATTGGAGCTGGAATTACCGCGGCTGCTGGCACCAGACTTGCCCTTC
+
DDCDDEHDHIIIIIHEHIHEHHHHIGIIIIIHHIIIIIHHIIIIHEHHEEHHIHIHHHIIIIHCHHIHHHIIIIIIIHIHIHIHHHHHHEGEHIIHEEHHHIIIIIIIIIIIHHHHHFHHHHFGFHGIIEGHGHIH<HIHHHHIIHHIHHHHIIHHIHHHHIIHIIGFHFFHHEGFHHIIEHHHHHHHHHEHHGEIIIHEHIIIHHHIIHHGHIHGIIIIHHHHHHHFHGEIIHHEHIHH@<HIIIHIHHCHEHGGIIIHGCHHEIIIIHIHCIIIIHIHHHHCECIIIIIIHIIIHIGHHIIIIIHEHGIIHHCIGIIGIHEIIIIHHFIHG@IIIHBDDDD
@HISEQ:969:HM2KJBCX2:2:1101:10138:49036 2:N:0:ACTATGCA
TAAACGCGACTCCCCAACTATCCCTATTAATCATTACTTCAGTCCTAGAAACCAACAAAATAGAACTAAAGTCCTATTCCATTATTCCATGCTAATATATTCAAGCAAACATGCCTGCTTTAAACACTCTAATTTTTTCAAAGTAAAAGTCTTGGATCCCTAGCGCACTCAATTAAGAGCACACTAGTTCCCCAAAAGGAAAAGCCCAAAGTTGCAGTACAAACCTTTCGGTTGACGGCAACTATAAGCCCAAAATCCAACTACGAGCTTTTTAACTGCAACAACTTTAATATACGCTATTGGAGCTGGAATTACCGCGGCTGCTGGCACCAGACTTGCCCTCCAA
+
DDDDDIIIIIIIIIIIIIIIIIIIIIIIIIIIHHIIIIIIIIIIIIIIIIIIIIIIIHIIIIIHIIIGHIIIIIHIIIIHHHIIIIHIIIIIHHIHIIIIIHIIIIIIIIIIIIIIIIIIIIHHIIIIIIIIIHIIIIIIIIIIIIIIIIIIIIIIHIIIIIHIIHIIIIIIIIIIIHIIIIIIIIIIIIIIHIIIIIIIIIIIIHIIIIIIIIIIIIIIIIIIIIIIIIIIIIIIII=IIIHHHIIIIIIIIIIHIIIIIIIIIIIIIIIIIIIIIIIIIIIIIIIIIIIHIIIIIIIIIIIIIIIIIIIIIIIIIIIIIIHIIIIIIIIIIIIIIIIIIDDDDD
@HISEQ:969:HM2KJBCX2:2:1101:10105:49065 2:N:0:ACTATGCA
TAAACGCGACTCCCCAACTATCCCTATTAATCATTACTCCAGTTGCTAAAAAACCAACAAAATAGAACCGAAGTCCTACGGTGTTATCCCATGCTAATAGTATTCACGGCGTAAGCCTGCTTTGAACACTCTAATTTTTTCAAAGTAAACGTGATCAAGAGTCGGATGATCTCCAACCAACCCAGAGTAAACCAGGTGAGCTGAAGGTCCGCAAATGACCACAGAAGCTGACACGCTCTTCAACACTATCATCCCATAAGAGACGTAGGCCAAGGAGCGTAATGTCAGGAAATCCAACTACGAGATTTTTAACTGCAACAACTTTAATATACGCTACTGGAGCTGGAATTACCGCGGCTGCTGGCACCAGACTTGCCCTCCAA
+
DDD@DIIH/<<DHEHC0CHI?1FCCCCF@ECC1<<CGECG<CHEEC@DGEFHCHICGEEHIECG@FGHHD/CH@CG1D@0CH1<<CG1CGE@<1CFEEC@D<<<FH1FH</EHHGH11<FHHD1<DGF1<F0DFF<<0<<.DEEH/<DG-<-B?FD<//<<</<?,8-.7;@G:87:7CHFB6#.>DGBBGG:;@.#C7*EG?D88A?8C<<5</*6HF<D/<FECED@G@@6@/HG@<1D:<1</111.11D<1E?ED1D1<0111<1D<1GHDHG@G<<11G<1<111F<111<<E<GGD1<11CG<GD<1<1<<<C1D1<111F@EGDC1?GF@<C<<CD1<1C<<C<</C<11EG<1<@HCIHG<FC?E?HDGHD0@BD
@HISEQ:969:HM2KJBCX2:2:1101:17306:50357 2:N:0:ACTATGCA
TAAACGCGACTCCCCAACTATCCCTATTAATCATTACATCGATCCTAGAAACCAACAAAATAGAATCGGATGTCCTATTTCATTATTCCATGCTAATGTATTCAAGCGTGAGCCTGCTTTAAACACTCTAATTTTTTCAAGGTAACAGTCCTAATTCCCCGTGACACCAAATTAATGGCATTACGGTTCTTTAGAAGGTGAGAAATCAATAATATCAGTACATACCAACGGCATGACCGAAACATTGATCCCGAAATTCAACTACGAGCTTTTTAACTGCAACAACTTTAATATACGCTATTGGAGCTGGAATTACCGCGGCTGCTGGCACCAGACTTGCCCTCCAA
+
D@@DDGHHDHIIIIIHDHIIHHHHHCHIHHHHHHHHIFHHEHHGIIHE@EG?GHEHHIIIHIHHHHIHIGHHHGGHC@HCHCGHIIIEHHHICC1FHHHHIHGIGIHHHHHG@HHIIGHGHIHHEHCHHHHIIIIIHHHCIHHHFHHIIIHIHHIHHHFHHIIIGIIIIIIIIHIIIFIIIIIIHHIHEIHHGIIIHIIIIIHHIHHHHIIHIIIIHHFHHI=HIHHHIIIIIIIIII=IIIIIHGGHIHIIHIIIIHHGIIIIIIFIIIIIIIHGIIIIIIIIIIIIIIIIIIIIIHEHHHIIIIIIIIIIIIIIIIIHIIIIHIIIIIIIIIIIHHIHIIDDCDD
@HISEQ:969:HM2KJBCX2:2:1101:3432:50389 2:N:0:ACTATGCA
TAAACGCGACTCCCCAACTATCCCTATTAATCATTGCTCCGACTTGACCAAAACCAACAAAAATAAGTCTGAGCCCTTTATTATTATTCCATGCTAATGTATTCACAGCGTAAGCCTGCTTTAAACACTCTAATTTTTTCAAAGTAAATGATCTGGAACACATGCTCCCAACCCAGTGAAGGGCAGAAGCAGTATCCCAGAAGGAGCCGAGAACCCTCCAGCACTCACGTCCTTGTGGGGCGCGGGCTAGATTGCTCTCAGAGAAATCCAACTACGAGCTTTTTAACTGCAACAACTTTAATATACGCTACTGGAGCTGGAATTACCGCGGCTGCTGGCACCAGACTTGCCCTCCAA
+
DDADDIGIHIIIHIIIIIIIIIHIIHIIIIIIIIIIIIHHHHIIGIHIIHIIIIIIIIIIIIIIHHIGGEHECHFFHHIHIIIIHHIIFHHHIHIIHHHHIHHGIIIHIIIIIIIIIIIIIIIIIHIIIIIIHIIIIIIIIIIIHHIIIIHHHIHIHIIIIIIIIHIHIIIIIIIIIIIIIIIIIIIIHIIIHIIIHIIIIIIIIIHIIIIIIIIIIIIIIIHIIIIIIIIIIIIIIIIIIIIIIIIIIIIIIIIIIIIIIIIIIIIHHHIIHIIIIIIIIIIIIIIIIIIIIIIIIIIIIIIIIIIIIIIIIIIIIIIIIIIIIIIIIIIIIIIIIIIIIIIIIIIIIIIIDDDDD
@HISEQ:969:HM2KJBCX2:2:1101:11481:50780 2:N:0:ACTATGCA
TAAACGCGACTCCCCAACTATCCCTATTAATCATTACGTCGATCCTAGAAACCAACAAAATAGAATCAAACGTCCTATTTCATTATTCCATGCTAATGTATTCAAGCGCGAGCCTGCTTTAAACACTCTAATTTTTTCAAAGTAACAGTCCTGATTTCCCACGACACCAAATTAATGACATCGTGGTTCGTCAGAAGGTAGGAATCAATTTGACCAGTACGTACCGAGGCACGACCGATCAACTGATCCCGAAATTCAACTACGAGCTTTTTAACTGCAACAACTTTAATATACGCTATTGGAGCTGGAATTACCGCGGCTGCTGGCACCAGACTTGCCCTCCAA
+
DDDDDHHIIIDHIIIIIIEHHIIIIIIIIIIIIHHIIIIIIIIIHEHHIIIHHHHIIIIGHIHIHIIIIIIHHHHIIGHHIHHHHIHHIIEHHHGHHGIHHHHFIIIIIIIHHIIHIHIIIIIIIIIIIHHHIIIIIIIHIIGIIIIIHHHHHIIIIIHHHHIIIHIIIIHHHHHI;HIHGIIIIIIIIIIIIIIIIIIIIIIIIIIIIIIIHIIIIIIIIIIHIIIIIIHI=IIIII?IIHHG=HIIIIIIIIIIIIIIIIIHIIIIIIIIIIIIIIIIIIIIHIIHIIIIIIIIHGHHIIIIGIIIIIIIIIIIIIIIIIIIIIHIIIIIIIIIIIIIDDDDD
@HISEQ:969:HM2KJBCX2:2:1101:12513:50629 2:N:0:ACTATGCA
TAAACGCGACTCCCCAACTATCCCTATTAATCATTACGTCGATCCTAGAAACCAACAAAATAGAATCAAACGTCCTATTTCGTTATTCCATGCTAATGTATTCAAGCGTGAGCCTGCTTTAAACACTCTAATTTTTTCAAAGTAACAGTCCTGATTCCCCATGACACCAAATTAATGACATCATGGTTCGTCAGAAGGTAGGAATCAATAATACCAGTACGTACAATAGCACGACCAATAAATTGATCCCGAAATTCAACTACGAGCTTTTTAACTGCAACAACTTTAATATACGCTATTGGAGCTGGAATTACCGCGGCTGCTGGCACCAGACTTGCCCTCCAA
+
D@<D0<CEECH=C<<C<<<GH1<C<CCHIIIC11CCCEE1E?<@G1FFHGHHHHECC<CHHEHIIIH@FHCH1C0D1<1<<DC<GHHCCHEHHECE@CDIIHGHIIHHGHIHFCHHHHEHGGG@HGG@HDHDEIHECEHHHGGFCCHHHGFGHIIIIIHEFHHHHGHFIHGGHHHHIIFHIIIHHHDFHFEHHHHF@IIHIHIHGHIGHHEFHEHHG?HIIHIHIHHIGIIHHIIIIHHEHIIHHHDIIHIIIEHHEHGGCHEC@HCGIHGHHHGIIHHHHHGD<C@FCIHHIHGHEHFIIHHHHHGCCGEDHHHIHCHFHHHIIIHIIIIHIIIIIHIIDD@?D
@HISEQ:969:HM2KJBCX2:2:1101:3789:51163 2:N:0:ACTATGCA
TAAACGCGACTCCCAACTATCCCTATTAATCATTACGTCAACCCTAGAAACCAACAAAATAGGATCAAACGTCCTATTTTATTATTCCATGCTAATGTATTCAAGCGTTAGCCTGCTTTAAACACTCTAATTTTTTCAAAGTAACAGTCCTGTTTCCCTGCAACACCAAATTAATGACATTACAGTTCTTCAAGAAGGAGGAACCAGTAAAGCCAGTACATACCAGAGGCACGACCAACCTACTAATCCCGAAATTCAACTACGAGCTTTTTAACTGCAACAACTTTAATATACGCTATTGGAGCTGGAATTACCGCGGCTGCTGGCACCAGACTTGCCCTCCAA
+
DDDDDIIIIHHIIIIIIIIIIIIIIIIIIIIIHIIIIIIIIIHIIIIIIIIHFHHIIHIIHIHHIIIHIHIIIIIIIIIIIIHIIHIIIIIHIIIHIHIHHIHHIIIIIHGHHIIIIIIIHHIIIIIIIIIIIIIIIIIIIIHIIIIIIIIIIIIIIIHIIIIIIIHIHIIHIIIHIIIIHIIIIIIIIIIIIIIIIIIIIIHIHIIIIIIIIHIIIIIIIIIIIIIIIIIIIIIIIHGIIHHGIIIIIIIIIIIIIIIIHEHIIIIIIIIIIIIIIIIIIIIIIIIIIIIIIIIIIIIIIIIIIIIIIIIIIIIIIIIIIIIIIIIIIIIIIIIIIIIIDDDDD
@HISEQ:969:HM2KJBCX2:2:1101:18501:49864 2:N:0:ACTATGCA
TAAACGCGACTCCCCAACTATCCCTATTAATCATTACGTCAATCCTAGAAACCAACAAAATAGGATCGAACGTCCTATTTCATTATTCCATGCTAATGTATTCAAGCGTTAGCCTGCTTTAAACACTCTAATTTTTTCAAAGTAACAGTCCTGTTTCCCTGCAACACCAAATTAATGACATTACAGTTCTTCAGAAAGGAGGAATCAGCGAAGCCAGTGCATACCAGTGGCACGACCAACCTGCTGACCCCGAAATTCAACTACGAGCTTTTTAACTGCAACAACTTTAATATACGCTATTGGAGCTGGAATTACCGCGGCTGCTGGCACCAGACTTGCCCTCCAA
+
DD@@DHDHH<EHI@HICHEFEHHHHIEHIIHEHHIGH?GFHCHHEHHIIIIII?@HEE@@HE1<1CD=0<GHH1DC1DHHHCHHHH?@<F1DGFEE@FHH@<CEHHCHHHIEEE1DG?1DHGFHHIIHIICHFHGIIFHCF1DGHCHHHFHFHIIGCCGH?GDCD@E/<GHHHHHHHC/@FF@HDGEFGHHD7CHGHE<CCEC:HHHHE<@F11HCCEHCEDG?6A1CE<AG?@@D@C47IHHFFC<CD<F@HHHC<<1EGD/CF@1<G1IGIHHHFD<<11D1D1D1?F1HHG?@1EHFD1H@EE@GC?@@HHDEC/1ED11C@F<1<FG?EHEG?G/FE@BDD@
@HISEQ:969:HM2KJBCX2:2:1101:8125:50655 2:N:0:ACTATGCA
TAAACGCGACTCCCCAACTATCCCTATTAATCATTACGGTGGTCCTAGAAACCAACAAAATAGAACCACAACGTCCTATTCTATTATTCCATGCTAATCTATTCAAGCAATAGCCCGCTTTAAACACTCTAATTTTTTCAAGGTAATGGTCCTGGCTCCCCAACACACCCAATAAAGGACATACTGGTTCACCAGAAGGAAGACCCAACAACAGACAGTACTCGCCAAAGACGGACCGCCCGGCCAGGCCTAAAATTCAACTACGAGCTTTTTAACTGCAACAACTTTAATATACGCTATTGGAGCTGGAATTACCGCGGCTGCTGGCACCAGACTTGCCCTCCAA
+
DDDDDIGIIIIIIIIIIIIIIIIIIIIIIIIIIIIIIIIIIHIIIIIIIHIIIIIIIHHIIIHIIIIIIHIHIHIIIIHIIIIIIIIIIIHHHIIIIIIIIHHIHIHIIIHIFIIHIHHHHIIIIIIIIIIIIIIIIIIIIIIIIIIIHIIHHHIIHIIIIIIIIHIGIIIIIIIIIIIIIIIIIIIIIHIIIIIIIIIIIIIHIIIIHIHIIIIIIIHIIIIIIIIIIIIIIIIIIIIIIIIIHIIIIIIIIIIIIIIIIHHHIIIIIIIIIIIIIIIIIIIIIIIIIIIIIHIIIIIIIIIIIIIIIHIIIIIIIIIIIIIIIIIIIIIIIIIIIIIIIDDDDD
@HISEQ:969:HM2KJBCX2:2:1101:14853:50798 2:N:0:ACTATGCA
TAAACGCGACTCCCCAACTATCCCTATTAATCATTACGGCGGTCCTAGAAACCAACAAAATAGAACCAACGTCCTATTCTATTATTCCATGCTAATGTATCCGAGCATAGGCCTGCTTTGAACACTCTAATTTTTTCAAAGTAAAAGTCCTGGTTCCCCAACACACCCAGTAAAGGGCATGAGGCTCCCCAGAAGGAAAGATCCGGCCGGACCAGTACACGCGGTGAGGCGGACCGGCCAGCCAGACCCAAGGTTCAACTACGAGCTTTTTAACCGCAACAACTTTAATATACGCTATTGGAGCTGGAATTACCGCGGCTGCTGGCACCAGACTTGCCCTCCAA
+
DDDDDIHIIIHIIIIIIIIIHIIIIIIIIIIIIIIIIIIIIIIIIIHIIIIIIIIIHHIIIHHIIIHIHGHHIIIIIIIIIIIIIIIIIIHIIIIIIHHHIIIIIIHIIIHHHIIIIIIIIIIIIIIIHIIIIIIIIIIGIHIIIIHIIIIIIIHIIHIIHIIIIIIIIIIIIHIIIIIIIIIIIIIIIIIIIIIIIIIIHHHIIIIHIIIIIIIIIIIIIIIIIIIIIIIIIIIIIIIIIIHIIIIIIIIIIIIIIIIIIIIIIIIIIIIIIIIIIIIIIIIIIIIIIIIIIIIIIIIIIIIIIIIIIIIIIIIIIIIIIIIIIIIIIIIIIIIIIIIDDDDD
@HISEQ:969:HM2KJBCX2:2:1101:8329:51351 2:N:0:ACTATGCA
TAAACGCGACTCCCCAACTATCCCTATTAATCATTACGTCGATCCTAGAAACCAACAAAATAGAATCAAACGTCCTATTTCGTTATTCCATGCTAATGTATTCAAGCGTGAGCCTGCTTTAAACACTCTAATTTTTTCAAAGTAACAGTCCTGATTCCCCATGACACCAAATTAATGACATCATGGTTCGTCAGAAGGTAGGAATCAATAATACCAGTACGTACAATAGCACGACCAATAAATTGATCCCGAAATTCAACTACGAGCTTTTTAACTGCAACAACTTTAATATACGCTATTGGAGCTGGAATTACCGCGGCTGCTGGCACCAGACTTGCCCTCCAA
+
DCDDBHHIGHIIIIIIIIIIIIIIIIIIIIIIIIIIIIIIIIHHIIIIHIIIIIIHHIHIIEHIIIHIIHHIHHHIIIIHIEGHHIIIGHHIGHHIIIHIHGHHIHIIIIIIIIIIIHIIIIIIIIIIIIIIIIIIIIIIHHHHIHIIHIIIIHHHIHHHHHHHIIIEIHEHHHHHIIIIHGHHGHHIGIHIIIHIIIIIIIHHHHHIIHHHHHIHHHHIIHHHHEIIIIIIHGHIHGHHHIHIHHHHIIIIHIIIHIIIIIIIIIHIIIIIIIIIIHIIIHHGCHHIIHIIIIIHHIIIHIIIIIIIIIIHHHHIIIIIIIHHIHIIIIHHIIIIIIIIDDDDB
@HISEQ:969:HM2KJBCX2:2:1101:8638:51265 2:N:0:ACTATGCA
TAAACGCGACTCCCCAACTATCCCTATTAATCATTACTTCAGTCCTAGAAACCAACAAAATAGAACCAAAGTCCTATTCCATTATTCCATGCTAATATATTCAAGCAAACATGCCTGCTTTAAACACTCTAATTTTTTCAAAGTAAAAGTCTTGGATCCCTAGCGCACTCAATTAAGAGCACACTAGTTCCCCAAAAGGAAAAGCCCAAAGTTGCAGTACAAACCTTTCGGTTGACGGCAACTATAAGCCCAAAATTCAACTACGAGCTTTTTAACTGCAACAACTTTAATATACGCTATTGGAGCTGGAATTACCGCGGCTGCTGGCACCAGACTTGCCCTCCAA
+
DDDDDIIIIIIIIIIIIIIIIIIIIIIGIIIIIIIIIIIIIIIIIIIIIIIIIIIIIHIIIIIHIIIIIIHEHHIIIIIHHHHIHIIHIIGHIHIIIIHHIHGHIIIIIIIHIIIIGIIIIIIIIIIGHHIIIIHHIIIIIIIIIIIIIIIIIIHIIIIHIIIIIIIIHIIIHIIIIIIIIIIIIIHIIIIIIIIIIGIIIIIIIIIIIIIIIIIIHIIIIIHIIIGIIIIIIIIIIIIIIHHHHIIIIIIIIIIIIIHIIIIIIHIIIIIIIIIIIIIIIIIIIHHIIIHIIIIIIIIIIIIIIIIIIIIIIIIIIIIIIIIIIIIIIIIIIIIIIHIIIDDDDD
@HISEQ:969:HM2KJBCX2:2:1101:5146:51707 2:N:0:ACTATGCA
TAAACGCGACTCCCCAACTATCCCTATTAATCATTACATCGATCCTAGAAACCAACAAAATAGAATCTGATGTCCTATTTCATTATTCCATGCTAATGTATTCAAGCGTAAGCTTGCTTTAAACACTCTAATTTTTTCAAGGTAACAGTCCTAATTCCCCATAACATCAAATAAATGACATTATGGTTCTTTAGAAGGTGAGAACCAATAAAACCAGTACATACCAAGGCATGACCGATTCCTTGATCCCGAAATTCAACTACGAGCTTTTTAACTGCAACAACTTTAATATACGCTATTGGAGCTGGAATTACCGCGGCTGCTGGCACCAGACTTGCCCTCCAA
+
DDDDDIIIIIIGIHHIIIIIIIHGHHHIGIIIIHIHHIHIHHIEHHHHIHIIHHFHHFHIIIIIIIHHEHIEHEEHIHIICGEHII@<CHHHHC@HFHGIIIIHHHHHIHIHHHGIHHHHHEFHHHHHIIHIIIHHHIIIHEHIIHIGIHFGCHHHGHGCIIIHHIHHIIIIIIIIIHIIIIII;HHHCIHIIIIIHIIIIIIIIIIIIIIIIIIIIIIIIIIIIIIHIIIIGIIIGIIIIHHDFIIIIIHIIIIIIIIHHFHIHHIHIHHIIIIIIHIIIIIHIHHIIIHIIHGIIIIHIIIIIIIIIIIIIIHDGIIIIIIIIIIIIIIHHHIIHIIIDDDB@
@HISEQ:969:HM2KJBCX2:2:1101:20378:51584 2:N:0:ACTATGCA
TAAACGCGACTCCCAACTATCCCTATTAATCATTACATCGATCCTAGAAACCAACAAAATAGAATCGGATGTCCTATTTCATTATTCCATGCTAATGTATTCAAGCGTGAGCCTGCTTTAAACACTCTAATTTTTTCAAGGTAACAGTCCTAATTCCCCGTGACACCAAATTAATGGCATTACGGTTCTTTAGAAGGTGAGAAATCAATAATATCAGTACATACCAACGGCATGACCGAAACATTGATCCCGAAATTCAACTACGAGCTTTTTAACTGCAACAACTTTAATATACGCTATTGGAGCTGGAATTACCGCGGCTGCTGGCACCAGACTTGCCCTCCAA
+
DDDCDIIIIIIIIIIIIIIIIIIIIIIIIIIIIIIIIIHHIIIIIIIIIIIHIIIIIIHIIIIIIIIGIIIHHHIHIHIIIIIIIIIGHI?GHHIIIIIHIHIIIHIIGIIIIIIIIIIHHHHHIIIIIIIIIIHIIIIIIIIIIHHGFIIIHIIIIIIHIIIIIIIIIIIIIIIIHIIIIIIIIHIIIIIIIIIIIIIIIIIIIIIIIIIIIIIIIIHIIIIIIIIIIIIIHIIIIIIIIIIHFIIIIHIIIIIIIIIIIIIIIIIIIIIIIIIIIIIIIIIIIHIIIIIIIIIIIIIIIIIIIIIIIIIIIIIIIIIIIIIIIIIIIIIIIIIIIIIIIDDDDD
@HISEQ:969:HM2KJBCX2:2:1101:5053:51583 2:N:0:ACTATGCA
TAAACGCGACTCCCCAACTATCCCTATTAATCATTACTTCAGTCCTAGAAACCAACAAAATAGAACTAAAGTCCTATTCCATTATTCCATGCTAATATATTCAAGCAAACATGCCTGCTTTAAACACTCTAATTTTTTCAAAGTAAAAGTCTTGGATCCCTAGCGCACTCAATTAAGAGCACACTAGTTCCCCAAAAGGAAAAGCCCAAAGTTGCAGTACAAACCTTTCGGTTGACGGCAACTATAAGCCCAAAATTCAACTACGAGCTTTTTAACTGCAACAACTTTAATATACGCTATTGGAGCTGGAATTACCGCGGCTGCTGGCACCAGACTTGCCCTCCAA
+
0<DD00/CEHGEHHHCG0GHHF@11CC1GHE@<1DCFC@HHHGI1FF@GCHI@EEC1<<C<F11C@111<1DG1GHHHHCC1DCF?1DHC<F?GH1IHHFHEC@6@CGF<?5<HHF?@D5AA1HFAH?IHIHC?FHHC1@HHHHGHIHGHIIIIHHFEHDHHIHHIHHEHGHHHHIHIIGIIHGGIIIIFHDHHEIIHHEGIIIHFIHHHGHEECCIIIIIHEHHFFHHHHFIIIGIHIHHIFCAEHHFFIHHEHFHHHHEHHIIIIIHIIIIIHIIHIIIIHHEEIIHHIIIIIIIHHIIIIIIIIIIHHGIIHHIIIIIIHHIIIIIIIHIIIIIIHHC?DBD@
@HISEQ:969:HM2KJBCX2:2:1101:8632:52293 2:N:0:ACTATGCA
TAAACGCGACTCCCCAACTATCCCTATTAATCATTACGGTGATCCTAGAAACCAACAAAATAGAACCATGCCGTCCTATTCTATTATTCCATGCTAATGTATTCGAGCAAAAATGCCTGCTTTAAACACTCTAATTTTTTCAAGGTAAAGGTCCTGGATCCGCAAGACACCCAATTAAGGACATCAAGTTTCTCCAGAAGGTGAGAAATCAACAGCGACAGTTCATACCCCTTAAGGCATGACCATCACGTCAATCCCGAAATTCAACTACGAGCTTTTTAACTGCAACAACTTTAATATACGCTATTGGAGCTGGAATTACCGCGGCTGCTGGCACCAGACTTGCCC
+
DCBDDHDIIIIHHGHHIIIIIIIHIHHIHHIHHIIHIIGIFHIIHHIHIHFHHIIHGHFHHHIGCEEHIHIH?CE?EHFHHFHHIGEEHIIIG?GHIIIHHEHHHHHEFGEIHHHHHIHHEHHHGHIHHHHHHIHHHIG?HHHHFHHCHGHFEIIHHHCEGHHHHHIHHHIIIHHHHIHHIHHHIHGIHHHIHGHHIIIHHHGHHIHGEIHIHIIIIIIHHIIIIIIIHIHHIIIIIIIIIHIHEGDHIIIIIHIIIIIIIHIIIHHHIIIIHIIIHHIIHGHHIIIIIIHIHIIIHIHHGIIHHIIIIIIIIIHIIIIIIIIIIIIIHIIIIIIIHHIIIIIDDDDD
@HISEQ:969:HM2KJBCX2:2:1101:10227:52146 2:N:0:ACTATGCA
TAAACGCGACTCCCCAACTATCCCTATTAATCATTACGTGGTCCTAAAACCAACAAAATAGAACCATCGTCCTATTTTATTATTCCATGCTAATGTATTCAAGCAAAAATGCCCGCTTTAAACACTATATTTTTTTCAAAGTAAAAGTCCTAGTTCATTGAAACACCCAAGAGCATCCCAATTCACCAGAAGGTGAGAAATTGGCTACACACCGATTCATGCCCCTAAAGGCATGACCGATATATCCCAATCCCGAAATTCAACTACGAGCTTTTTAACCGCAACAACACTAATATACGCTATTGGAGCTGGAATTACCGCGGCTGCTAATACCAGACTTGCCCTCCAA
+
DDDDCIIIGIIIIIIIIIIIIIIIIIFIIIIIIIIIHHIIHIIIHHIIIIFIHIIIIIIHIIIIIIHIHHEHIIHIIIIIIIIIHIIIHIGFGHHIIIHIIIIIIHHHHIIHIIIHHHHHHHIIIIHIIIIHHHHIIHHHIIHIHIIIHIIIIIIIIIHIIHHHIHIIIIIGIIIIHHIHHHIIHIIIIIIHIIIHIIIHIHIIIIHHHIIIIIGIIHIIIIIIIIIIIIIIIIIIIIIHIIIGIHFDHHHGIHIIIHHIIIIIIHIIIIIIIIIIIIIIIIIIIIHIHIIIIIIIIIIIIIIHIIIIIIIIIIIHIIIIIIIIIGIIIIIIIIIIIIIIIIIIDDDDD
@HISEQ:969:HM2KJBCX2:2:1101:11454:52597 2:N:0:ACTATGCA
TAAACGCGACTCCCCAACTATCCCTATTAATCATTACGTCGATCCTAGAAACCAACAAAATAGGGTCAAACGTCCTATTTCATTATTCCATGCTAATGTATTCAAGCGTGTGCCTGCTTTAAACACTCTAATTTTTTCAAAGTAACAGTCCTGATTCCCCATGACACCAAATTAATGACATCACAGTTCGTCAGAAGGTAGAAATCAATAATACCAGTGCATACCAGAGGCACGACCAATATATTGATCCCGAAATTCAACTACGAGCTTTTTAACTGCAACAACTTTAATATACGCTATTGGAGCTGGAATTACCGCGGCTGCTGGCACCAGACTTGCCCTCCAA
+
@DDDAEHIIIIHIIIIIIIIIIHIHIHIIHIHIHIHGFGHHHIIIIIHIIHIIIHIHHHIHIIHEGHG1FHHGHHEFEHFHIHIIIII?HHHHIHHIIIIIIHHIIIIIHHHHHHEHHHIIIIIHIIIIIIIHGHGHHIGHIIHHIIHHHIIHGHIIIIIIIIIIHIIIHHHIIIIHIHIIHHIIIIHEIHHIIIHIIIHIIIIIHHCFHHIIIIIIIIIHIHHIGIHIIIHIHHGIHEIHHHHHIHHFHHIIIIHHIHIHDIIIIHIIIIIIIHIHIIHIH@HHHHIHIIIIIIIIHHHHHIIIIIIIIHIIIIIHIIIIIIIIIHHHIIHIIIIIHIIIDDDDD
@HISEQ:969:HM2KJBCX2:2:1101:3472:52797 2:N:0:ACTATGCA
TAAACGCGACTCCCCAACTATCCCTATTAATCATTACATCGATCCTAGAAACCAACAAAATAGAATCGGATGTCCTATTTCATTATTCCATGCTAATGTATTCAAGCGTGAGCCTGCTTTAAACACTCTAATTTTTTCAAGGTAACAGTCCTAATTCCCCGTGACACCAAATTAATGGCATTACGGTTCTTTAGAAGGTGAGAAATCAATAATATCAGTACATACCAACGGCATGACCGAAACATTGATCCCGAAATTCAACTACGAGCTTTTTAACTGCAACAACTTTAATATACGCTATTGGAGCTGGAATTACCGCGGCTGCTGGCACCAGACTTGCCCTCCAA
+
DDDDDIGIIIIIIIIIIIIIIIIIIIIIIIIIIIIEHIIIIIIIIIIIIIIIHHIHHIIIIIIHHHIIIDHHHHHIHGHIHIIIHHHGHEHIIIIIIIIHHIIHIHIHHHHIIIIIHHIIIIIIHIIHHIBFHHHIIIHHHGHIIHCHIHHHHHHIIIHHHIIIIIIIHIIHIIHIIHHFIIIIIIIIHIIHIIIIIIIIIHHIIIIIHHHHHHHIIHIHIIIIIIHIIIIIIGIIIIIIHIHGHGIIHIIIIIIIIIIIIIIIIGIIIHIIIIIIIIIIIIHIIIHIIIIIIIGIIIIIHHIIIIIHIIIIIIIIIIIIIIIIIIIIIIIIIIIIIIIIIIDDDDD
@HISEQ:969:HM2KJBCX2:2:1101:1913:53092 2:N:0:ACTATGCA
TAAACGCGACTCCCCAACTATCCCTATTAATCATTACTTCAGTCCTAGAAACCAACAAAATAGAACTAAAGTCCTATTCCATTATTCCATGCTAATATATTCAAGCAAACATGCCTGCTTTAAACACTCTAATTTTTTCAAAGTAAAAGTCTTGGATCCCTAGCGCACTCAATTAAGAGCACACTAGTTCCCCAAAAGGAAAAGCCCAAAGTTGCAGTACAAACCTTTCGGTTGACGGCAACTATAAGCCCAAAATTCAACTACGAGCTTTTTAACTGCAACAACTTTAATATACGCTATTGGAGCTGGAATTACCGCGGCTGCTGGCACCAGACTTGCCCTCCAA
+
DDDDDH</FDHIIIIIIIGIIHIIHHIIIIIIIIIHIIIIHIHIHHGHEHGHHIIIHI?CHEFGGHHC1@CCF?GCCE111CGH@G1<1D<1CDHCHIIGHHHHHHIIIIIHHIIHGIIIIHIHIIIIHHIHHGHHHGIIIIIIIIIIIHHIIIHIIIIIIIHHGII;IIIHIHHHHHHII;IIIIHIHHHIIIIIIIIIIIIIIIIIIIIIIIIIIIGIIIIIIFIIIIIIIGIIGIIIHIFHHHIIIIIIIIIIHIIHIIIIIIIIIIIIIIIIIIIIIIIIIIIIIIIIIIIIIIIIIIIIIIIIIIIIIIIIIIIIIIIIIIIIIIIIIIIIIIIIIDDDDD
@HISEQ:969:HM2KJBCX2:2:1101:17462:51771 2:N:0:ACTATGCA
TAAACGCGACTCCCCAACTATCCCTATTAATCATTACGGTGGTCCTAGAAACCAACAAAATAGAACCACAACGTCCTATTCTATTATTCCATGCTAATCTATTCAAGCAATAGCCCGCTTTAAACACTCTAATTTTTTCAAGGTAATGGTCCTGGCTCCCCAACACACCCAATAAAGGACATGCTGGCTCACCAGAAGGAAGACCCGACAGCAGACAGTACTCGCCAATGACGGACCGCCCGGCCAGGCCTAAAATTCAACTACGAGCTTTTTAACTGCAACAACTTTAATATACGCTATTGGAGCTGGAATTACCGCGGCTGCTGGCACCAGACTTGCCCTCCAA
+
DDDDDIIHHIIIIIIHIIIIIIHHIIIIIIIIIIIIIIIIIIIHIIHIGHIHHIIIGIGCHIHIHIIIIIIIHEHIIGIHIIIIIGHIHIEHGFEFIIIIIIHIIHIIIIIHIIIIHIHIIIIHHIHIIIHHIIIIIIIIIIIIIHIIIIIIHHHDHIIIIIIIIIIIIIIIHFHHIIIIIIIIIIIIIIIIIIIHIIIIHIIIIIIIIIIIIIIIIIIIIIIIIIIIIIIIIIIIIIIIIIIIIIIIHIIIIIIIIIIIIIHIIIIIIIIIIIIIIIIIIIIIIIIIIIIIIHIIIIIHIIIIIIIIIIIIIIIIIIIIIIIIIIIIIIIIIIIIIIIIIDDDDD
@HISEQ:969:HM2KJBCX2:2:1101:11828:53272 2:N:0:ACTATGCA
TAAACGCGACTCCCCAACTAACCCTATTAATCATTACGTCAATCCTAGAAACAAACAAAATAGGATCGAACTTCCTCTTTCATTATTCCATGCTAATGTATTCAAGCGTTAGCCTGCTTTAAACACTCTAATTTTTTCAAAGTAACAGTCCTGTTTCCCTTCAACACCAAATTAATGACATTACAGTTCTTCAAGAAGGAGGAATCAGTAAAGCCAGTACATACCATAGGCACGACCAACCTACTGACCCCGAAATTCAACTACGAGCTTTTTAACTGCAACAACTTTAATATACGCTATTGGAGCTGGAATTACCGCGGCTGCTGGCACCAGACTTGCCCTCCAA
+
<D<<00</<<<01<<DE01D111<DG1FHFHEHHHF1EEGCCH1<1C1<FGG11<D1<GHHH11<1<0<FG1<1D11<DHH?1<1D1<1<1<1<D<G5EFF<CHH,EIHHH3<AHEH?HHBD@<CECGF6FHEFGCGFG1ACFGGB<?DDGA<CGGH6HF#CHEEG?EF0GCGHHE8CGECFCC52HG?IHHF@FF@@GHHHGB0CGAF@1HFG1CFEB:?IGHD?@EFCACHFHBIHG/1C<B:<</<<1<1?HD1IHGCDDHEHIHHEGGC1GG@?HHIIHHFHEHHECHGGIH@@HHGGHHHFECHHGE/E?<IIHHHEEIIHHHGHCC1HHHHGCCFDD@<@
@HISEQ:969:HM2KJBCX2:2:1101:3224:53329 2:N:0:ACTATGCA
TAAACGCGACTCCCCAACTATCCCTATTAATCATTACGTCAATCCTAGAAACCAACAAAATAGGATCGAACGTCCTATTTCATTATTCCATGCTAATGTATTCAAGCGTTAGCTTGCTTTAAACACTCTAATTTTTTCAAAGTAACAGTCCAAATTCCCCAAAACACCAAATTAATGGCATTAAGGTTCATCAGGAAGGAGGAATCAGTGAGACCAGTACATACCAGAGGCATGACCAACCTACTAACCCCGAAATTCAACTACGAGCTTTTTAACTGCAACAACTTTAATATACGCTATTGGAGCTGGAATTACCGCGGCTGCTGGCACCAGACTTGCCCTCCAA
+
DD@DDH<CHDHECCCGHIIHHHHHHIHIIHIHGHIGHHHIIHIFGHHEGHIIHHEHHIGHIHGECCGEHIIDCGHIIHHCEHHHHHEEHHG1DHHHHFIIIHHHHIIIIIGIHHHHHHFGHHEGHHIHIIHHHHEHHHHFHGHHHGFFD?EGHIIHHG<HGHHIHHIHIHIIHHIIIIHHIHIIIIEFHEHHIHGIHHHGHIIIHGHGI;EHHHHHHHIIIHHIHIHHAEHIHHEDIHHHHHHHHIHIHHIHIHF?IIHHFHHIHHHEHIIIIIHIHEHIHHEEIIHIHHGIIHIIIIIIHHHHHIIIIHHHHIIIIHHHHHHIIIIIIIIHHHIHHIIIIDBDDD
@HISEQ:969:HM2KJBCX2:2:1101:1796:54526 2:N:0:ACTATGCA
TAAACGCGACTCCCCAACTATCCCTATTAATCATTACTTCAGTCCTAGAAACCAACAAAATAGAACTAAAGTCCTATTCCATTATTCCATGCTAATATATTCAAGCAAACATGCCTGCTTTAAACACTCTAATTTTTTCAAAGTAAAAGTCTTGGATCCCTAGCGCACTCAATTAAGAGCACACTAGTTCCCCAAAAGGAAAAGCCCAAAGTTGCAGTACAAACCTTTCGGTTGACGGCAACTATAAGCCCAAAATTCAACTACGAGCTTTTTAACTGCAACAACTTTAATATACGCTATTGGAGCTGGAATTACCGCGGCTGCTGGCACCAGACTTGCCCTCCAA
+
DDDABEHHHDIIIIIIIIIIIIIIIHIIHHIGIIIIIIIIIIIIEHGHHHHHHIGHHHIIIIHIIGHIHHIIIIIIIIIHIIIIIIHHIIIIGIIHIHHGFGGIHIIIIIIIIIIIIIIHHHHBGHIIIIIIIIIIIHHHHHHIHIHHIIIIIIHHDGIIIHHIGHHIHGIIHHHIIIHIHHHHIIIHIIIIIHHHHIHIIIHHIIIIIIIIIIIIIIIIHIHHIIIIIIIGIIIIIIGHHFGHHIIIIIIHIIIGIIHHIHHIIIIHGIIIIIIIIIIIIIHIIIIIIIIIIIIIGIGIIIIIIIIIIIIIIIIIIIIIIIIIIIIIIIIIIHHHFIIIHCDDDD
@HISEQ:969:HM2KJBCX2:2:1101:12024:54510 2:N:0:ACTATGCA
TAAACGCGACTCCCCAACTATCCCTATTAATCATTACGTCAATCCTAGAAACCAACAAAATAGGATCGAACGTCCTATTTCATTATTCCATGCTAATGTATTCAAGCGTTAGCCTGCTTTAAACACTCTAATTTTTTCAAAGTAACAGTCCTGTTTCCCTGCAACACCAAATTAATGACATTACAGTTCTTCAGAAAGGAGGAATCAGGGAAGCCAGTGCATACCAGTGGCACGACCAACCTGCTGACCCCGAAATTCAACTACGAGCTTTTTAACTGCAACAACTTTAATATACACTATTGGAGCTGGAATTACCGCGGCTGCTGGCACCAGACTTGCCCTCCAA
+
DDBDDIIIIIIIIIIIIIIIIIIIIIIIIIIIIIIIIIIIIIIHIIIIIIIIFHIHGIIIHIFHIHHHHHHHHGIIIIHIIFHHIIHHHIIHIIIIIIIIIIIIIIIHHHIICGHHIIIIIIIIIIIIHHHIIIIIHIIIIIIIHHHHIHHHHHIIIIIIIIHHHHIGIIIHHIIHIHIHIHHIIIIIIIIHFGIIIIIHGIHHIGIHHIIIIHIIIHEEHIIIIIIIIIHHGIIIIIIIHHHHGIIHIIIIIIIIIHHIIIIIIIIIIIIIIIIIIIIIIIIIIIIIIIIIIIIHIIIIIIIIGIIIIIIIHDIIIIIIIIIGIIIIIIIHIIIIIIIIIDDDDD
@HISEQ:969:HM2KJBCX2:2:1101:8205:55385 2:N:0:ACTATGCA
TAAACGCGACTCCCCAACTATCCCTATTAATCATTACGGTGGTCCTAGAAACCAACAAAATAGAACCACAACGTCCTATTCTATTATTCCATGCTAATCTATTCAAGCAATAGCCCGCTTTAAACACTCTAATTTTTTCAAGGTAATGGTCCTGGCTCCCCAACACACCCAACAAAGGACATGCTGGTTCACCAGAAGGAAGACCCGACAGCAGACAGTACTCGCCAAAGACGGACCGCCCGGCCAGGCCTAAAATTCAACTACGAGCTTTTTAACTGCAACAACTTTAATATACGCTATTGGAGCTGGAATTACCGCGGCTGCTGGCACCAGACTTGCCCTCCAA
+
DDDCCGIIIIIHHIIIIIIIIIIIHIIIIIIIIIIIIIIIIIIHIIIGIIIIHIIIIFEHHIGHHIIIIIIIDHIIIIIHHIIIIIIIIIIIHHIIIIIHIIIIIIIIIIIIIIHIIIIIIIEHIIHIIIIIIIIHHHIIHHIIHIIHIIIIIHHHHIHHIGIIIIIIIIIIIIIIIIIIIIIIHHHIHHIHIGIIIIIIHHGHIIIIIIIHIIIIIIHIIIIIIIIIIIIIIIIHIIIIIIIIHGIIIIIIIIIHIIIIIIIIIIIIIIIIIIIIIIIHHIIIIIIIIIIIIHIIIIIIIIIIIIIIIIIIIIIIIIIIIIHIIIIIIIIIIIIIIIIIIDDDDD
@HISEQ:969:HM2KJBCX2:2:1101:8234:55786 2:N:0:ACTATGCA
TAAACGCGACTCCCCAACTATCCCTATTAATCATTACTTCAGTCCTAGAAACCAACAAAATAGAACTAAAGTCCTATTCCATTATTCCATGCTAATATATTCAAGCAAACATGCCTGCTTTAAACACTCTAATTTTTTCAAAGTAAAAGTCTTGGATCCCTAGCGCACTCAATTAAGAGCACACTAGTTCCCCAAAAGGAAAAGCCCAAAGTTGCAGTACAAACCTTTCGGTTGACGGCAACTATAAGCCCAAAATTCAACTACGAGCTTTTTAACTGCAACAACTTTAATATACGCTATTGGAGCTGGAATTACCGCGGCTGCTGGCACCAGACTTGCCCTCCAA
+
DDDDDIIIIIIIIIIIIIIIIIIIIIIIIIIIIIIIIIIIIIIIIIIIIIIIHIIIIFHHIIFHIIIIHIHIHHHIIHIFHIIIIIIIIIHEHIIIHIHIHFHHIIIIIIIIIEHHIIIHIIIHIHIHIIIIIIIIIIIIIIIHHFHIHIIHIHIIIIIIIIIIIGIIIIIIHIIIIIIIIIIIIHIIHIHIIIIIIIIIIIIIIIIIIIIIIIIIIIIIIIIIIIIIIHIIIIIIIIIIIHGGGIHHHIIIIIIIIIIIIIIIIIIIIIIIIIIIIIIIIIIIIIIHHIIIIHIIIIIIIIIIIIIIIIIIIIIIIIIIIIIIIIIIIIIIIIIIIIIIIDDDDD
@HISEQ:969:HM2KJBCX2:2:1101:8995:56184 2:N:0:ACTATGCA
TAAACGCGACTCCCCAACTATCCCTATTAATCATTACGGTGATCCTAGAAACCAACAAAATAGAACCATGCCGTCCTATTCTATTATTCCATGCTAATGTATTCAGACGTAAGCCTGCTTTGAACACTCTAATTTTTTCAAGGTAAAGGTCCTGGTTTCCCACCACGCTAAATTAATAACATGATGGTTCCCCAGAAGGTAGAAATTCTACACACCAGTACAGACTTGGTAGCCTGACCAACGGTAGAACCCCGAAATTCAACTACGAGCTTTTTAACTGCAACAACTTTAATATACGCTATTGGAGCTGGAATTACCGCGGCTGCTGGCACCAGACTTGCCCTCCAA
+
DDDDDIIGIHIIIHIIGIIHIIIIIIIIIIHIIIIIIIIIIIIIHHIIIHIIIIIIIIGIIIHIIHIIIIIIIIHIIHIIIIIHIIIIIIHHHIHIFHFIIHHIIIIIHIHIHHHIIIIGHEHIIIIGIIIIIIIIH?9IIIIIIHIHIII9IIHIIIIHHHFIIIHHIIIHGFHIIIIIII;IIIIIIIIGII=III;HHIIIIHIIIIIIIIIIII=I4I=IIIIIIIIHIFIIIGGIGIIFHGDHIIIIIIIIIIIIGIIIIIIIIIIIIIIIHIIIIIIIIIIIIHIIIIIIIIIIIIIIIIIIIIHIIIIIIIIGIIIIIIIIIIIIIIIIIIIIIIIDDDDD
@HISEQ:969:HM2KJBCX2:2:1101:15422:54893 2:N:0:ACTATGCA
TAAACGCGACTCCCCAACTATCCCTATTAATCATTACGGCGACTCTAGAAACCAACAAAATAGAACCACACGTCCTATTTTATTATTCCATGCTAATGTATTCGGGCATAGGCCTGCTTTGAACACTCTAATTTTCTCAAGGTAAAGGTCCTGGTTCACCGACGCACCCAATAAAGGGCACATCGGCTCACCAAGAAGTAAGGCCCAGCCAGACAGTACAAGCTGAAAAGCTGACCATCCAGCCAGGTCTGAAGTTCAACTACGAGCTTTTTAACTGCAACAACTTTAATATACGCTATTGGAGCTGGAATTACCGCGGCTGCTGGCACCAGACTTGCCCTCCAA
+
@DDC@HHHI<EH?GHH@C@GHHHIIIIIIIIGHHIIIHHIIGIHHFHIHHIIHIIIGHHEHIHIHIIIGIED@GHEHHE?HHHIHHIHGHIIIIIHFHFHIDHIHIIIHIHCHIIIHHHHIIIHHIIHHHHHIIIHIIIIIIIGHHHHIHHG<HGHIHIIIIIGIIHHHIIIIHHEHHIIIIIIIIIIIIIHIIIHHHHIIIGHHIHIIHIHIIIIIIHHIIIIHIIIIIIIIHHHHEHHHHFHHHIIGIHIIIHGHIHEGHIIIIIIIIIHFIIIIIIIIHHGIHIIIIIIHGIHIIHIIIIIIIIIIIIIIHIIHIIIHGIIGHHHIIIIIIIIIHHIDCDDD
@HISEQ:969:HM2KJBCX2:2:1101:3337:56120 2:N:0:ACTATGCA
TAAACGCGACTCCCCAACTATCCCTATTAATCATTACGGTGGTCCTAGACCAACAAAATAGAACCAACGTCCTATTCTATTATTCCATGCTAATCTATTCAAGCAAAAGCCCGCTTTAAACACTCTAATTTTTTCAAAGTAACAGTCCTGATTTCCAACCACACCAAATAAATGGCATGAAAGTTCCTCAGAAGGTAGAGATCCATCTCACCAGTGCAGACAATTAAGCCTGACCAATGGGTAGACCCCGAAGTTCAACTACGAGCTTTTTAACTGCAACAACTTTAATATACGCTATTGGAGCTGGAATTACCGCGGCTGCTGGCACCAGACTTGC
+
DDDDDIIIIIIIIIIIIIIIIIIIIIHIIHIIIIIIIIIIIIIGIHIHIIIIIIIIIIHHHIIHHIIIIIIIIFHIGIIIIIHHHGIIIIIIIIIIIIIHHHGIIIIHIIIHIIHIIIIIIIIIGIIIIHIIIIIHIIIHHIHIIIIIIHIIHHIIHHIHIIIIIIIIIIHIHIIIIIIIIIIIIIIIIIIIIIIIIIIIIHIIIIIIIIIIIIIIIIIIIIIIIIIIIIIIIIIHIIIIIIIIIIIIIHIIIIGIIIIIIIIIIIIIIIIIIIHIIIIIIIIHHHIIIIIHIIIIIIIIIIIIIIIIIIIIIIIIIIIIIIIIIIIIIIIIDDDDD
@HISEQ:969:HM2KJBCX2:2:1101:6158:56042 2:N:0:ACTATGCA
TAAACGCGACTCCCCAACTATCCCTATTAATCATTACTCATTTCCCCAAAAACCAACAAAATTCGAGATACGAGTCCTAACTTATTATTCCATGCTAATGTATTCATAACTTTCAGCCTGCTTTAAACACTCTAATTTTTTCAAAGTAAAGGTCCTGGATTGCGAACCCAACCCAGTAAAGGGCAGGAACGTTCTCCAGGAAGATGGTAAGCGCGCATCGGCACTCACACACGATACCGTGGCGGGCCAAGCGCACTATACCAGAAATCCAACTACGAGCTTTTTAACTGCAACAACTTTAATATACGCTATTGGAGCTGGAATTACCGCGGCTGCTGGCACCAGACTTGCCCTCCAA
+
DDDDDIIIHIIIIHIIIGHHHHHIHHHHHIIIIIIIFHHIIIHHHHHICHHGIHEHFHHHE?HHHHFEEHHIIIHEEHCCHHHEHIIIIIHHCHHHIIIHHDHHIIIIEHIIIIIHHHI@GBEHHIHIIHHHIIHIIIIHHHHHGIHHHIHEHHIIHHIDIIIHHIHHHECHHIHHHHIHHHHIHIIIHHHHHHHHIIIIIIIIIIIIHIIIIHHHIHHIIIIHGIIIIHIHHIIIIIIIHIIHIIIHIIIHEIHHHHGIHIIIIIHIIIIIIIIIHHGIIHHHFIIIIIIIIIIIHIIHHIIIHIIIIIIIIIIIIIIIIIIIIIIIIIIIIIIIIIIIIIIIIIIIIIIIIDDDDD
@HISEQ:969:HM2KJBCX2:2:1101:4739:56996 2:N:0:ACTATGCA
TAAACGCGACTCCCCAACTATCCCTATTAATCATTACGTCAATCCTAGAAACCAACAAAATAGGATCAACGTCCTATTTCATTATTCCATGCTAATGTATTCAAGCGCGAGCCTGCTTTAAACACTCTAATTTTTTCAAAGTAACAGTCCTGATTCCCCACCACACCAAATAAATGACATGATGGTTCGTCAGAAGGTAGGAATCAGTAACACCAGTACGTACCGAAGGCACGACCAGCGTACTAATCCCGAAATTCAACTACGAGCTTTTTAACTGCAACAACTTTAATATACGCTATTGGAGCTGGAATTACCGCGGCTGCTGGCACCAGACTTGCCCTCCAA
+
DDDDAHHIIIIIIIIIHIIIHIHIGIIIIIIHIIIIIIIHHHIIHIIIIIIIIIIIIIIHIHGEHHHHIHHEHHIIIGHIIIIIIHIIIHHHIIIIIIIIIHIIIIIIIIIHHHIHIHIHIIIIIIIIIIIIIIIIIIIIIIIIIIIIIIIIIIIIIHIIIIIIIIIIIIIIIIIIIIHIIIIIIIIIIIIIIIIIIIIIIIIIIIIIIIIIIIIIIIHIIIIIIIIIIIIIIIIIIIIIIIIHIIIIIIIIIIIIIIIIIHIIIIIIIIIIIIIIIIIIIIIIIIIIIIIIIIIIIIIIIIIIIIIIIIIIIIIIIIIIIIIIIIIIIIIIIIIIIIIIDDDDD
@HISEQ:969:HM2KJBCX2:2:1101:5253:56850 2:N:0:ACTATGCA
TAAACGCGACTCCCCCAACTATCCCTATTAATCATTACGTCAATCCTAGAAACCAACAAAATAGGATCGAACGTCCTATTTCATTATTCCATGCTAATGTATTCAAGCGTTAGCCTGCTTTAAACACTCTAATTTTTTCAAAGTAACAGTCCTGTTTCCCTGCAACACCAAATTAATGGCATTACAGTTCTTCAGAAAGGAGGAATCAGCGAAGCCAGTACATACCAGTGGCACGACCAACCTGCTGACCCCGAAATTCAACTACGAGCTTTTTAACTGCAACAACTTTAATATACGCTATTGGAGCTGGAATTACCGCGGCTGCTGGCACCAGACTTGCCCTCCAA
+
DDDDDIIIIIIIIIIIIIIIIIIHIIIIIIIIIIIIIIIIIIIIIHHIGIIIIIHEHIHIHHIIHIIIIIIIHHIIIIIIIIIIIHIHGHHIHHIIIIIHIIIHHIGIIIIIIIIIIIIIIIIIIIIIIIHHHIIIIIIIIIIIIIIIIIIIIIIIIIIIIIHIIIIIIIIHHIIIIIIIIIIIIIIIHIIIIIIIIIIIIIIIIIIIIIIIIIIIIIIIIIIIIIIIIIIIIIIIIIIIIIIIHHIIHGIIIIIIIIIIIIIIIIIIIIIIIIIIIIIIIIIIIIIIIIIIIIIIIIIIIIIIIIIIIIIIIIIIHIIIIIIIIIIIIIIIIIIIIIIIIIDDDDD
@HISEQ:969:HM2KJBCX2:2:1101:3959:56792 2:N:0:ACTATGCA
TAAACGCGACTCCCCAACTATCCCTATTAATCATTACGTCGATCCTAGAAACCAACAAAATAGAATCAAACGTCCTATTTCGTTATTCCATGCTAATGTATTCAAGCGTGAGCCTGCTTTAAACACTCTAATTTTTTCAAATTAACAGTCCTGATTCCCCATGACACCAAATTAATGACATCATGGTTCGTCAGAAGGTAGGAATCAATAATACCAGTACGTACAATAGCACGACCAATAAATTAATCCCGAAATTCAACTACGAGCTTTTTAACTGCAACAACTTTAATATACGCTATTGGAGCTGGAATTACCGCGGCTGCTGGCACCAGACTTGCCCTCCAA
+
DCDDDIIIIIIIIIIIIIIIIIIIIIIIIIIIIIIIIIIIIIIIIIIIGIIIIIIIHIIIIHHHIIIHIIIHHIIIIHIIIGIIIIIIIIIIIIIIIIIHHHIIIHIIHIIIIHHHIIHIIIIIIIIIIHIIIIIIIIIHIHHHIIIIIIIIIIIIIHIIIIIIIIIIIIIIIIIIIIIIIIIIIIIIHIHIIIIIIIIIIIIIIIIIIIIIIIIIIIHIIIIIIIIIIIIIIIIIIIIIIIHIIIHIIIIIIIIIIIIIIIIIIIIIIIIIIIIIIIIIIIHIIIIIIIIIIIIIIIIIIIIIIIIIIIIIIIIIIIIIIIIIIIIIIIIIIIIIIIIIDDDDD
@HISEQ:969:HM2KJBCX2:2:1101:19355:57193 2:N:0:ACTATGCA
TAAACGCGACTCCCCAACTATCCCTATTAATCATTACTTCAGTCCTAGAAACCAACAAAATAGAACCAAAGTCCTATTCCATTATTCCATGCTAATATATTCAAGCAAACATGCCTGCTTTAAACACTCTAATTTTTTCAAAGTAAAAGTCTTGGATCCCTAGCGCACTCAATTAAGAGCACACTAGTTCCCCAAAAGGAAAAGCCCAAAGTTGCAGTACAAACCTTACGGTTGACGGCAACTATAAGCCCAAAATTCAACTACGAGCTTTTTAACTGCAACAACTTTAATATACGCTATTGGAGCTGGAATTACCGCGGCTGCTGGCACCAGACTTGCCCTCCAA
+
D@@BD@?FHDHGEECGHIIIIIIIIIIIIFHEHIHI@HHICHEGHHIGHHHH?HEHHHIHIIGHHICGGEHECFHGHHIFHIIIGHH1<EHEHHCHIIIHGHGHHIIHHEHFHHHFHEEIIHG6GIHEIIIIHIIHIHIHHIHEGHGHGHIIHGGHIIIHHFDIIIIIIHIHHIIIIHHIHIIIIIIHHIHDIIHHIH<IIIIIIHHHIIIIIHIIHIIIIIHIHDIIII=IH2III=IIIHHGHIHGIIIHHHIIIHIIIIHHIHHIIIIIIIIIIHIIIIIIIHHHHIIIIHIIIHIIHHIIHIIIHIIIIIIIIIIIIIHIIIIIIIIIIIIIIIIIHDDDDD
@HISEQ:969:HM2KJBCX2:2:1101:18653:57441 2:N:0:ACTATGCA
TAAACGCGACTCCCCAACTATCCCTATTAATCATTACTTCAGTCCTAGAAACCAACAAAATAGAACTAAAGTCCTATTCCATTATTCCATGCTAATATATTCAAGCAAACATGCCTGCTTTAAGCACTCTAATTTTTTCAAAGTAACAGTCCTGTTTCCCCGCAACAACAAATTAATGCCATCACGGTTCTACAAGAGGGAGGGACCAGTGAGGCCAGTGCATACCAGTGGCACGACCAACCTACTGGCCCCGAAATTCAACTACGAGCTTTTTAACTGCAACAACTTTAATATACGCTATTGGAGCTGGAATTACCGCGGCTGCTGGCACCAGACTTGCCCTCCAA
+
DDCDDIIIHIIIIIIIIIIIIIIIIIIIIIIIIIIIIIIIIIIIIIIIIIIGIIIIIHEHIIHHIIIHIIIHIHIIIIIHIIIIIIIIIIIHIHIIIIIIIIIIIIHHIIIHIHHIIHIHIIIIIIHIIIIIIIIIIIIIIHIIIIHIIHIIHIIIHHIHIIIIIIIIIIIIIHIIIIIHIIIIIIIIHIIIIIIIIIIIIIIIIIIIIIIIIIIHIIIIIIIIIIIIIIIIIIIIIIIIIIIIHHIIIIIIIIIIIIIIIIIIIIIIIIIIIIIIIIIIIIIIIIIIIIIIIIIIIIIIIHIIIIIIIIIIIIIIIIIIIIIIIIIIIIIIIIIIIIIHIIDDDDD
@HISEQ:969:HM2KJBCX2:2:1101:10803:57747 2:N:0:ACTATGCA
TAAACGCGACTCCCCAACTATCCCTATTAATCATTACGTCGATCCTAGAAACCAACAAAATAGAATCAAACGTCCTATTTCATTATTCCATGCTAATGTATTCAAGCGTGAGCCTGCTTTAAACACTCTAATTTTTTCAAAGTAACAGTCCTGATTCCCCACAACACCAAATAAATGACATCATGGTTCGTCAGAAGGGAGAAACCGACGATGCCAGTACGTACCGAGGCACGACCAACATGATGGTCCCGAAATTCAACTACGAGCTTTTTAACTGCAGCAACTTTAATATACGCTATTGGAGCTGGAATTACCGCGGCTGCTGGCACCAGACTTGCCCTCCAA
+
DC?DDIIIIIIIIHHIIIIGHHHIHHHHHEHHGEHEHIHGHIHHHIEEHHHHHHIIEHE?EHGEHEHHGHHHGHHH<FHHIHHIGEHFE?FHHIIGHEF@FCEHHHHHHFI@CFHGIHIEEHEECFG@FHHEEHGIHIIHGHGGHCFFGHHIIHHH0DEHHHEH@HHHHFHIHIHH/HFEH@GHHGEHHCEGD=CC?HHHFIIIHDCEG?HGAG9@CCHEC?HEED110HHE@D>DHHHG4CF@G?HE@F1FEEHFIIHHC?GEEHG@GF<1C<GEEHHG@HHGEECHHFE=HCEECGCF@?G?@CFCHEEDDHHCEC?CCE<EEIGFEHEEFCHHHHCC0@<?@
@HISEQ:969:HM2KJBCX2:2:1101:19095:57063 2:N:0:ACTATGCA
TAAACGCGACTCCCCAACTATCCCTATTAATCATTACGTCAATCCTAGAAACCAACAAAATAGGATCGAACGGCCTACTTCATTATTCCATGCTAATGTATTCAAGCGTTAGCCTGCTTTAAACACTCTAATTTTTTCAAAGTAACAGTCCTGTTTCCCTGCAACACCAAATTAATGACATTACAGTTCTTCAGAAAGGAGGAATCAGCGAAGCCAGTACATACCATTGGCACGACCAACCTACTGACCCCGAAATTCAACTACGAGCTTTTTAACTGCAACAACTTTAATATACGCTATTGGAGCTGGAATTACCGCGGCTGCTGGCACCAGACTTGCCCTCCAA
+
DCDDDHH/</<EHEC1<0<FH1D1<C1CCHGE11<C1DGG0<11<F11<G<<D110CCCH@1D1<DCC<C<C0<<011<D<<11<D1<11<111<1DG<FC1<1<CCGEEGE1GACGHB@2<@?HF@FDC@FHDFGCF8<FHHGHHI?CACCE@ECECG@DHCHED/DE<CHFCHG2<DCDHCFCHH<CCD/:ED7?GCCFEHEGHHDDHC<11IHHFECAAH@F?EGHHHHDD<HC/1HED<<1./:/HFHFCHHCEGCE0DIHHGCC@EHHGDC@FCECG<<C<G@G@@E=HDIIHGC<<CGEHFCEHD1/<DDE?E?CHEHEHGCHHD1D1C110<@F@D<00
@HISEQ:969:HM2KJBCX2:2:1101:12977:57872 2:N:0:ACTATGCA
TAAACGCGACTCCCCAACTATCCCTATTAATCATTACTTCAGTCCTAGAAACCAACAAAATAGAACTAAAGTCCTATTCCATTATTCCATGCTAATATATTCAAGCAAACATGCCTGCTTTAAACACTCTAATTTTTTCAAAGTAAAAGTCTTGGATCCCTAGCGCACTCAATTAAGAGCACACTAGTTCCCCAAAAGGAAAAGCCCAAAGTTGCAGTACAAACCTTTCGGTTGACGGCAACTATAAGCCCAAAATTCAACTACGAGCTTTTTAACTGCAACAACTTTAATATACGCTATTGGAGCTGGAATTACCGCGGCTGCTGGCACCAGACTTGCCCTCCAA
+
DDDDDIIIIIIIIIIIIHIIIIIIIIIIIIHHIIIIIIIIIHIHIIIIGIIHIIIIIIIIIIGHHIIIGHIIGIIHIIIIIIIIIIIIIIIEHIIIIIIIIIIIIIIHIIIIIHIIIIIHHIIIIIIHIIIIHGHHHHIIIIIHIIIIIIIIIIIHHIHHIIIIIIIIIIIIIIIHHIHIIHIIIIIIIHCIIIIIIIHIIIIIIIIIIIIHHHIIHIIIHIIIIIIIIIIIHIIIHIHIIHHHIIIIIIIIIIIIIIIIIIIIIIIHFGIIHIIIIGIIIIIIIHGHIIIIIIIIIIIIIIIIIIIIIIIIIIIIIIIIIIIIIIIIIIIIIIIIIIIHHDDDDD
@HISEQ:969:HM2KJBCX2:2:1101:9647:57466 2:N:0:ACTATGCA
TAAACGCGACTCCCCAACTATCCCTATTAATCATTACGGTGGTCCTAGAAACCAACAAAATAGAACCATGCCGTCCTATTTTATTATTCCATGCTAATGTATTCAAGCAAAAATGCCTGCTTTAAACACTCTAATTTTTTCAAAGTAAAGGTCCTGGTTCCCCGCGGCATCCAATTAAGGACATCGCGGTTCTCCAGAAGGTGAGAAATTGACTGCACCAGTTCATACCCCGTGAGGCACGACCGATGCGCCAATCCCGAAATTCAACTACGAGCTTTTTAACTGCAACAACTTTAATATACGCTATTGGAGCTGGAATTACCGCGGCTGCTGGCACCAGACTTGCCCTCCAA
+
DDDDDIIIIIHIIIIIHIIIIIIIIIHIIGIIIIIIIIIIIIIIIIIIIIIIIIIIIIIIIIHHIIIIIIHHIIIIIIIIIIIIIHGIIHIIGHIIIIIIIHIIIIIIIIHIIIHIIIIIIIIIIIHIIIIIIIIIIIIIIIIFHIIHHIHHIIIIIHHHIIIIIIIIIIIIIIIIIIIIIIIIIIIIIIIIIIIIIIIIIIIIIIIIIIIIIIIIIIIIIIIIIIIIIIIIIIIIIIIIIIHIIIIIIHHFIIIIIIIIIHIIIIIIIIIIIIIIIIIIIIIIIIIIIIIIIIIIIIIIHIIIIIIIIIIIIIIIIIIIIIIIIIIIIIIIIIIIIIIIIIIIIIIIDDDDD
@HISEQ:969:HM2KJBCX2:2:1101:1741:58426 2:N:0:ACTATGCA
TAAACGCGACTCCCCAACTATCCCTATTAATCATTACGTCAATCCTAGAAACCAACAAAATAGGATCAAACGTCCTATTTCATTATTCCATGCTAATGTATTCAAGCGTTAGCCTGCTTTAAACACTCTAATTTTTTCAAAGTAACAGTCCTGTTTCCCTGCAACACCAAATTAATGACATTACAGTTCTTCAAGAAGGAGGAACCAGTAAAGCCAGTACATACCAGAGGCACGACCAACCTACTAATCCCGAAATTCAACTACGAGCTTTTTAACTACAACAACTTTAATATACGCTATTGGAGCTGGAATTACCGCGGCTGCTGGCACCAGACTTGCCCTCCAA
+
DDDDDIHIIIIIIIIIIIIIIIIIIIIIIIIIIIIIIIIIIIIHIIIIIIIIIIIIIIHIIIHIIIIIGHIHHIHIIIIIIIIIIIHGHIIIGHHIIIIIIIIIIIIIIHIHIHIIIIIIIHHIIIIIHHIIIIIIIHIHIIIIIIIIIIIIIIIHIIIIIIIHIIIIIIHHIIHIIIIIIIIIIIIIHIIIIIIIIIIIIIIHIIIIIIIIIIIIIIIIIIIIIIIIIIIIIIIIIIIIIHHHGIHIIIIIIIIIIIIHIIIIIIIIIIIIIIIIIIIIHHIHIIIIIIIIIHIIIIIIIIIIIIIIIIIIIIIIIIIIIIIIIIIIIIIIIIIIIIIIIDDDDD
@HISEQ:969:HM2KJBCX2:2:1101:17151:58069 2:N:0:ACTATGCA
TAAACGCGACTCCCCAACTATCCCTATTAATCATTACGTCAATCCTAGAAACACACAAAATAGGATCAAACGCCCTATTTCATTATTCCATGCTAATGTATTCAAGCGTTAGCCTGCTTTAAACACTCTAATTTTTTCAAAGTAACAGTCCTGTTTTCCTGCAACACCAAATGAATGACATTACAGTTCTTCAAGAAGGAGGAACCAGTAAAGCCAGTACATACCAGAGGCACGACCAACTTACTAATCCCGAAATTCAACTACGAGCTTTTTAACTGCAACAACTTTAATATACGCTATTGGAGCTGGAATTACCGCGGCTGCTGGCACCAGACTTGCCCTCCAA
+
<<D@00//<C<<<GH1<<11FE1D<1D<11<<<<D@C@C1<<<111<<GEG111<<D1FH1F11<1111C1E/CCH1<DCC<<FHHH<11<11<C1D11<1<1GG<@F<CDDA68<D/8<DC1<@661BF1DCC11C1AG<6<DGB@<'<0DGHD<$<<<<C/<GH?<DHF<#D<CGCCG<DCEG</<00<<C00EHGCF7D1D7IHGCCD$/<91@?GD@<<F<1EIIHHE@II=G<?<$1<@1IIIIIIIIIIIIIIHHIHIIIIIIIIIIIHIIIIIIIIIIIIIIIIIIIIIIIIIIIIIIIIIIIIIIIIIIIIIIIIIIIIIIIIIIIIIIIIHIDDDCD
@HISEQ:969:HM2KJBCX2:2:1101:16924:58512 2:N:0:ACTATGCA
TAAACGCGACTCCCCAACTATCCCTATTAATCATTACGGCGACTCTAGAAACCAACAAAATAGAACCGCGCGTCCTATTTCATTATTCCATGCTAATGTATTCGGGCGAACACGCCTGCTTTGAACACTCTAATTTTCTCAAGGTAAACCGTCCTGGTTCCCCGACGCACCCAGTCAAGGGCACGCCGGCTCACCAAGAGGTAAGGCTCAGTCAAACAGTACACGCCGTTAAGCGGACCGCCCAACCAAGTCTGAAGTTCAACTACGAGCTTTTTAACTGCAACAACTTTAATATACGCTATTGGAGCTGGAATTACCGCGGCTGCTGGCACCAGACTTGCCCTCCAA
+
D@DDB@E/CCHHHIH1<@1<FH?FHEH@F1FHH1DGHH=E/<CCHEF<C<FHCG@HH11<FHHHHGH<CCCHHCHECCHC?1DEGH?EHHHCC1FCDHEFED>CEH@FFCHECHFHHGIHHFFH?G6HFGHH?FGHGCCGG?EF?DC.?:?EEHG@A-9HEDH?ACHGAHIC78?CEEFB.8-C?-GHEG@@D@CCFCFEHGHHHEEGC@EGFEH@F@HFEHCHHDHEHG6=HHH/?H?G<HEHHHEH@FHCHEHG1FCHHHIIIHG?HHHIHIHHFFEEHCHHEF?GEEFHC0C<HIHHHHIIIIHGHHD1IIHHIIIHHHGCEEHG@HHHHEIHEHEEC=HDD@AD
@HISEQ:969:HM2KJBCX2:2:1101:1397:59183 2:N:0:ACTATGCA
TAAACGCGACTCCCCAACTATCCCTATTAATCATTACGGTGATCCTAGAAACCAACAAAATAGAACCATGCCGTCCTATTCTATTATTCCATGCTAATGTATTCGAGCAAAAATGCCTGCTTTAAACACTCTAATTTTTTCAAGGTAAAGGTCCTGGATCCGCAAGACACCCAATTAAGGACATCAAGTTTCTCCAGAAGGTGAGAAATCAACAGCGACAGTTCATACCCCTTAAGGCATGACCATCACGTCAATCCCGAAATTCAACTACGAGCTTTTTAACTGCAACAACTTTAATATACGCTATTGGAGCTGGAATTACCGCGGCTGCTGGCACCAGACTTGCCCTCCAA
+
DDDDDGHIIIIIIIIIIIIIGIHHHHIGIHIIIIIIIIHHIIIIIIIIIIIIHIIIGHHHIHHHIIIIGHEHIHHIIIHCFEFHIGHHIHIIGHHHHIHIHFHIIIIIIIIIHHIHCHHIHIIHIHHHIIIIIHHIIIIIHIIIIIHHIHIIIIIIIIHIIIIIIHHGIIIIIIIGIIHHHHIHIHIIIIIIHIIIIHIIIIIHIIIIHIIIIIIIIIIIIIIIIIIIIIIIIIIIIIIIIHIIIIIIIIHGIIIIIIIIHIIIIIIIHHIIHIIIIIIIIIIIIIIIIIIIIIIIIIIIIIIIIIIIIIHIIIIIIIIIIIIIIIIIIIIIIIIIIGIIIIIIIIIIDDDDD
@HISEQ:969:HM2KJBCX2:2:1101:7832:59561 2:N:0:ACTATGCA
TAAACGCGACTCCCCAACTATCCCTATTAATCATTACGTCAATCCTAGAAACCAACAAAATAGAATCAAACGTCCTATTCCGTTATTCCATGCTAATGTATTCAAGCGTGAGCCTGCTTTAAACACTCTAATTTTTTCAAAGTAACAGTCCTGATTTCCCATAACACCAAATTAATGGCATTATAGTTCGTCAGAAGAGAGAAACCGATTATACCAGTACGTACAAAAGCACGACCAATAAACCGGTCTCGAAATTCAACTACGAGCTTTTTAACTGCAACAACTTTAATATACGCTATTGGAGCTGGAATTACCGCGGCTGCTGGCACCAGACTTGCCCTCCAA
+
DDDDDIIIIIIIIIIIIIIIIIIIIIIIIIIIIIIIIHIIIIIHHIIIIIIIIIHIIIIIIIIIIIIIIIIIIIIIIIIIIIIIIIIIIHIIIIIIIIIIIIIIIIIIHHIIHIHIIIIIIHIIHIIIIIIIIIIIHIIHHIIIIHHIIIIIIIIIIIIIIIIIIIIIIIIIIIIIIIIIIIIIIIIIIIIIIIIIIIIIIIIIIIIIIIIIIIIIIIIIIIIIIHIIIIIIIIIIIIIIHIHHIIIIIIIIIIIIIIIIIIIIIIIIIIIIHIIIIIIIIIIIIIIIIIIIIIIIIIIIIIIIIIIIIIIIIIIIIIIIIIIIIIIIIIIIIIIIIIIIDDDDD
@HISEQ:969:HM2KJBCX2:2:1101:11614:60321 2:N:0:ACTATGCA
TAAACGCGACTCCCCAACTATCCCTATTAATCATTACCTCAATGCTCTACAAAACCAACAAAATAGAACCGAGGTCCTATTCTATTATTCCATGCAACATTATTCAGGCGTAAGGCCTGCTTTAAGCACTCTAATTTTCTCAAAGTAAACGTACCGGCTACCGAAAACACCCAATAAAGGGCATCAACGGCCAACCGGTTGATTAGGACCAGACATGTAGTAAACGCAGTGAAGCGTACCACATGCTAGTACCCGAGATCCAACTACGAGCTTTTTAACTGCAACAACTTTAATATACGCTATTGGAGCTGGAATTACCGCGGCTGCTGGCACCAGACTTGCCCTCCAA
+
DDDDDHIIIIIIIIIIIIIIIIIIIIIIIIIIIIIIIIIIIIIIIGHIIIIIIIIIIIIIIIIIIEEHHHEHHIHHIHFFHHIIIIGIHEHEGHIIIIIIIHHHGIIHHIHHIHIHHIIIIHHIIIIIIIIIIHHIHHHHHHHCIIIIHIIIIIHHIIIIIIIIIIHIIIIHHIIIIHIIIIIIHIIIIIIIIIIIHIIIIIIIHIIHHIIIIIIIIIIIIHHHIIIIIIHIIIIIIIIIIIIIIIIHIIIIIIIIIIIHIIIIIIIIIIHIIIIIIIIIIIIIIIIIIIIIIIIIHIHIIIIIIIIIIIIIIIIIIIIIIIIIIIIIIIIIIIIIIIIIIIIIDDDDD
@HISEQ:969:HM2KJBCX2:2:1101:5815:60648 2:N:0:ACTATGCA
TAAACGCGACTCCCCAACTATCCCTATTAATCATTACGTCAATCCTAGAAACCAACAAAATAGGATCGAACGTCCTATTTCATTATTCCATGCTAATGTATTCAAGCGTTAGCCTGCTTTAAACACTCTAATTTTTTCAAAGTAACAGTCCTGTTTCCCTGCAACACCAAATTAATGACATTACAGTTCTTCAGAAAGGAGGAATCAGCGAAACCAGTGCATACCAGTGGCACGACCAACCTGCTGACCCCGAAATTCAACTACGAGCTTTTTAACTGCAACAACTTTAATATACGCTATTGGAGCTGGAATTACCGCGGCTGCTGGCACCAGACTTGCCCTCCAA
+
DDDDDIGIIIIIIIIIIIHIIIIIIIIIIIIIIIIIIIIIIIIIIHIIIIIIIIIIIIIHIHHIFIIIIIIIIIIIHIHIIIIIIIIIIIIIIIHIIIIIIIIIIIIIIIIIIIIIIIIIIIIIIIIIIIIIIIIIIHHIIIIIIIIIHIIIIIIIIIIIIIIIIIIIIIHIIIIIIIIIIIIIIIIIIIIIIIIIIIIIIIIIIIIIIIIIIIIIIIIIIIIIIIIIIIIIIIIIIIIIIIIHHIIIIIIIIIIIIIIIIIIIIIIIIIIIIIHIIIIIIIIIIIIIIIIIIIIIIIIIIIIIIIIIIIIIIIIIIIIIIIIIIIIIIIIIIIIIIIIIIDDDDD
@HISEQ:969:HM2KJBCX2:2:1101:3857:61181 2:N:0:ACTATGCA
TAAACGCGACTCCCCAACTATCCCTATTAATCATTACGTCAATCCTAGAAACCAACAAAATAGGATCGAACGTCCTATTTCATTATTCCATGCTAATGTATTCAAGCGTTAGCTTGCTTTAAACACTCTAATTTTTTCAAAGTAACAGTCCAAATTCCCCAAAACACCAAATTAATGGCATTAAGGTTCATCAGGAAGGAGGAATCAGTGAGACCAGTACATACCAGAGGCATGACCAACCTACTAACCCCGAAATTCAACTACGAGCTTTTTAACTGCAACAACTTTAATATACGCTATTGGAGCTGGAATTACCGCGGCTGCTGGCACCAGACTTGCCCTCCAA
+
DDDDDIIIIIIIIIIIIIIIIIIIIIIIIHIIIIIIIHIIIIIFIIIHHIIHIIIIHIHIIIHHHFHIIIHHHHHHHHIIHIIIIIHGIHHIIIIIIIIIIIHHHHIGIIIIIHIIHGIIIHHIIIIIIHIIIIIIIIIIIHHIIIIIHGIIHIHIIIHHIHIIIIHHIIIHIIIIIIHIIIIIIIIIIHIIIIIHIIIIIIIHIIHIIIIIIHIIIHIIIIIIIIHHHIIIIIIIIIIIIIIIHIIIIIIIIIIIIIIIIIHIIIIIIIIIIIIIIIIIIIIIIIIHIIIIIIIIIHIIIIIIIIIIIIIIIIIHIIIIIIIIIIIIIIIIIIIIIIIIIDDDDD
@HISEQ:969:HM2KJBCX2:2:1101:15984:61098 2:N:0:ACTATGCA
TAAACGCGACTCCCCAACTATCCCTATTAATCATTACGTCAATCCTAGAAACCAACAAAATAGGATCAACGTCCTATTTCATTATTCCATGCTAATGTATTCAAGCGCGAGCCTGCTTTAAACACTCTAATTTTTTCAAAGTAACAGTCCTGATTCCCCACCACACCAAATTAATGACATGATGGTTCGTCAGAAGGTAGAAATCAGTAACACCAGTACGTACCGAAGGCACGACCAGCGTACTAATCCCGAAATTCAACTACGAGCTTTTTAACTGCAACAACTTTAATATACGCTATTGGAGCTGGAATTACCGCGGCTGCTGGCACCAGACTTGCCCTCCAA
+
DDDDDIIIIIIIIIIIIIIIIIIIIIIIIIIIIIIIIIIIIIIIIIIIIIIIIIIIIIIHIIIIIIIIIIIIIHIIIIIIIIIIIIIIIIIIIIHHIIIIIHIIIIIIIIIIIIIIHHIIIIIIIIIIIIIIIIIIIIIIIIIIIHIIIHIHHHIIIIIIIIIIIIIIIIIIIIIIIIIIIIIIIHHIIHIIIIIIIIIIIIIIIIIIIIIIIIIIIIIIIIIIIIIIIIIIIIIIIIIIHHIHIIIIIIHIIIIIIIIIIHIIIIIIIIIIIIIIIIIIIIIIIIIIIIIIIIIIIIIIIIIIIIIIIIIIIIIIIIIIIIIIIIIIIIIIIIIIIIIIDDDDD
@HISEQ:969:HM2KJBCX2:2:1101:18638:61365 2:N:0:ACTATGCA
TAAACGCGACTCCCCAACTATCCCATTAATCATTACTTCAGTCCTAGAAACCAACAAAATAGAACTAAAGTCCTATTCCATTATTCCATGCTAATATATTCAAGCAAACATGCCTGCTTTAAACACTCTAATTTTTTCAAAGTAAAAGTCTTGGATCCCTAGCGCACTCAATTAAGAGCACACTAGTTCCCCAAAAGGAAAAGCCCAAAGTTGCAGTACAAACCTTTCGGTTGACGGCAACTATAAGCCCAAAATTCAACTACGAGCTTTTTAACTGCAACAACTTTAATATACGCTATTGGAGCTGGAATTACCGCGGCTGCTGGCACCAGACTTGCCCTCCAA
+
DDDDDIIIIGIIIIIIIIIIIIIIIHHIIIIIIIIIGIIIIIIIIIHIIIIHIIHFHHIIIIIIIIIIHHIHIHFIIHIHHIIIHIIHHHGGHHIIIIIIIIHIHHIHHIIIHIIHIHHIHHIIIIIIIIIHHHIIHIIIIIIIIIIIIIIIHIHHIHIIIIIIHIIIIIIIIIIIGIIIHIHIIIIIIIIIHIIIIIIIIIIIIIIIIIIIIIIIIIIIIII=IGIIIIIIIIII4IIIHGHHIIIHIIIIIIIIIIIIIIIIIIIIIIIIIIIIIIIIIIIIIIIIIIHIHIIIIIIIIIIIIIIIIIIIIIIIIIIIIIIIIIIIIIIIIIIIIIIIDDDDD
@HISEQ:969:HM2KJBCX2:2:1101:13213:61340 2:N:0:ACTATGCA
TAAACGCGACTCCCCAACTATCCCTATAATCATTACTTCAGTCCTAGAAACCAACAAAATAGAACTAAAGTCCTATTCCATTATTCCATGCTAATATATTCAAGCAAACATGCCTGCTTTAAACACTCTAATTTTTTCAAAGTAAAAGTCTTGGATCCCTAGCGCACTCAATTAAGAGCACACTAGTTCCCCAAAAGGAAAAGCCCAAAGTTGCAGTACAAACCTTTCGGTTGACGGCAACTATAAGCCCAAAATTCAACTACGAGCTTTTTAACTGCAACAACTTTAATATACGCTATTGGAGCTGGAATTACCGCGGCTGCTGGCACCAGACTTGCCCTCCAA
+
DDDDDIIIIIIIIIIIIIIIIIIGIIIIIIIIIHIIIIIIIIIIHIIIIIIIIIIIHIIIIHGIIIIIHIIIIHHIIIIIHIIIIIIHIIIIIIIIIIIIIIIGIHIIIIIIIIIIIIIIIHIIIIIIIIIIIHHHIIIIIIIIIIHIIIIIIIIHIIIHHIIIIHHIIIIIIIIIIIIIIIHHIHIIIHHIIIIIIIIIIIIIIIIIIIIIIIIIIIIIIIIIIIIIIIIIIIIIIIIIHIHIIIIIIIHIIIIHIIIIIIIIIIIIIIIIIIIIIIIIIIIIIHHIIIIIIIIIIIIIIIIIIIIIIIIIIIIIIIIIIIIIIIIIIIIIIIIIIIIIDDDDD
@HISEQ:969:HM2KJBCX2:2:1101:19699:61992 2:N:0:ACTATGCA
TAAACGCGACTCCCCAACTATCCCTATTAATCATTACGGTGATCCTAGAAACCAACAAAATAGAACCATGCCGTCCTATTCTATTATTCCATGCTAATGTATTCGAGCAAAAATGCCTGCTTTAAACACTCTAATTTTTTCAAGGTAAAGGTCCTGGATCCGCAAGACACCCAATTAAGGACATCAAGTTTCTCCAGAAGGTGAGAAATCAACAGCGACAGTTCATACCCCTTAAGGCATGACCATCACGTCAATCCCGAAATTCAACTACGAGCTTTTTAACTGCAACAACTTTAATATACGCTATTGGAGCTGGAATTACCGCGGCTGCTGGCACCAGACTTGCCCTCCAA
+
D?DDD=/</CCHE?CH@EHIIEG@FHIIHCH@EHHHEHCFC1EH@1GHHIGI@HCEHHHHHI?HF@GHH1<<C@<EHII1DHEEHHEHICCHEEFHFE1@GEEEIHEHEG8FHFDHI6<1DFE?HHCDHEFD@DGH@F?HGAHHAGGHHHHE0DHFF?HHHE;HHFIHHHEFCEEEHHHEHEECIIHHHIIIHFIHGEHHDGHHFIIIH2HHHH8I=HHHIIIIIIFFFCIIHIHG?GCCEHHCFHCDE@CEHF</?E@HHHIHHHCHGCHHG@IIIGIIIIIIIHHHEHHHCHEIHFHHCHEHHIHGEHHIH@FHEHHHHHDCHFHHEEHHHHIIIHIHIIHGCC=IDDB@D
@HISEQ:969:HM2KJBCX2:2:1101:7231:61890 2:N:0:ACTATGCA
TAAACGCGACTCCCCAACTATCCCTATTAATCATTACGGTGATTCAGAAACCAACAAAACAGGACCACCGTCCTATTTTATTATTCCATGCTAATGTATTCAGACATAAGCCTGCTTTGAACACTCTAATTTTTTCAAGGTAAAGGTCCTGGTTTCCTACCACGCTAAATTAATAACATGATAGTTCCCCAGAAGGTAGAAATTCTACACGCCAGTACAGACAATAGCCCGACCAACGATAGAACCCCGAAATTCAACTACGAGCTTTTTAACTGCAACAACTTTAATATACGCTATTGGAGCTGGAATTACCGCGGCTGCTGGCACCAGACTTGCCCTCCAA
+
DDBADIHIIIIIIIIIIIIIIIIIIIIIIIIIIIIHIHIIIIIIIHIIIHIIIHIHIIIHIIGHIIIHIIIIIIFIIIIIIHHIGHIIIIIIIIIHHIIIIIIIIIHHHIIIIIIHHIIHIIIIIIIIHHHHIIIHHIHIIHIHIIIIIIIIHIIIIIHIIHHIIIIIIIIIIIIIIIIIIIIIIHIIIIIIIIIIIIIHIHIHHIIIIIIIIGIIIIIIIIIIIIIIIHIIIIIIIIIIHGIIIIIIIIIIIIIIHIHIHIIIGIIIIIIIIIIIIIIIIIIIIIIIIGHIIIIIIIIIIIIIIIIIIIIHIIIIIIIIIIIIIIIIIIIIIIIIIIDDDDD
@HISEQ:969:HM2KJBCX2:2:1101:9459:61032 2:N:0:ACTATGCA
TAAACGCGACTCCCCAACTATCCCTATTAATCATTACGTCGATCCTAGAAACCAACAAAATAGGTTCGATCGTCCTATTTCGTTATTCCATGCTAATGTATTCAAGCGCGAGCCTGCTTTAAGCACTCTAATTTTTTCAAAGTAACAGTCCTGTTTCCCCGCAACAACAAATTAATGCCATCACGGTTCTACAAGAGGGAGGGACCAGTGAGGCCAGTGCATACCAGTGGCACGACCAACCTACTGGCCCCGAAATTCAACTACGAGCTTTTTAACTGCAACAACTTTAATATACGCTATTGGAGCTGGAATTACCGCGGCTGCTGGCACCAGACTTGCCCTCCAA
+
DDDDDIIIIIIHIIIIIIIIIIIIIIIIIIIIIIIIIIHIHIHGHHHIIIIHIIIIIIIHIEHHIIIIIIIHIIIIIIIIIIII@HHHIIIIIIIIIIIIIHHIIIIIIIIIIIIIIIIIIHHHIIHIIIIIIIIIIIIIIIIIIIIIIIIIIIIHIIIIIHIIIIIIIIIHHIHHIIIIIIIIIIIIIIIIIIIIIIIIIIIIIIIIIIIIIIIIIIIIIIIIIIIIIIIIIIIIIIIIIIIHHIIIIHIIIIIIIIIIIIIIIIIIIIIIIIIIIIIIIIIIIIIIIIIIIHIIIIIIIIIIIIIIIIIIIIIIIIIIIIHIIIIIIIIIIIIIIIIIIDDDDD
@HISEQ:969:HM2KJBCX2:2:1101:1976:61965 2:N:0:ACTATGCA
TAAACGCGACTCCCCAACTATCCCTATTAATCATTACGTCGATCCTAGAAACCAACAAAATAGAATCAAACGTCCTATTTCATTATTCCATGCTAATGTATTCAAGCGTGAGCCTGCTTTAAACACTCTAATTTTTTCAAAGTAACAGTCCTGATTCCCCACAACACCAAATAAATGACATCATGGTTCGTCAGAAGGGAGAAACCAACAATGCCAGTACGTACCTAGGCACGACCGACATGATGGTCCCGAAATTCAACTACGAGCTTTTTAACTGCAGCAACTTTAATATACGCTATTGGAGCTGGAATTACCGCGGCTGCTGGCACCAGACTTGCCCTCCAA
+
DDDD@H?HHEDHIIIIIIHIIIIIIIIIIIIIIIIIIIIIHIIIIIIIIIIIIHIIIGIHHHHGHGHH@ECHIHHIHIIIIHHIIIIIIGHIIIIIIIIIHHHIIIIGHIIIIIIIIIHIIIIIIHHIIIIIHHIIIIIHHIIIHHHHIIGEHEHIIHIHFDHGHIIHIIHIHG8@FCFEFHGCE@HEGFHHHIIIIHEHIIHHHGGHHIHHGHC@FAIHHGIHF@HIIIIIIIIHHI?IIIHDIHCIIIIIIIIIIIIIIIIIIIIIIIIIIIIIIIIHIIIIIIIIIIIIIIIIIIIIIIIIIIIIIIIIIIIIIIIIIIIIIIIIIIIIIIIIIIIIDDDDD
@HISEQ:969:HM2KJBCX2:2:1101:18980:62908 2:N:0:ACTATGCA
TAAACGCGACTCCCCAACTATCCCTATTAATCATTACGTCGATCCTAGAAACCAACAAAATAGGATCGAACGTCCTATTTCATTATTCCATGCTAATGTATTCAAGCGTTAGCCTGCTTTAAACACTCTAATTTTTTCAAAGTAACAGTCCCGTTTCCCTGCAACACCAAATTAATGACATTACAGTTCTTCAGAAAGGAGGAATCAGCGAAGCCAGTACATACCAGTGGCACGACCAACCTGCTGACCCCGAAATTCAACTACGAGCTTTTTAACTGCAACAACTTTAATATACGCTATTGGAGCTGGAATTACCGCGGCTGCTGGCACCAGACTTGCCCTCCAA
+
DDDDDIGIIIIIIIIIIIIIIIIIIIIIIIIIIIIIIIIIH<HHGHIIIIIIIIIIEHEHHHHIFHIDHIIII?HHHIIHHIIIIIIIGHIIIIIEIIIIIIIIIHIIIIIIIIIIIIIIIIIIIIIIHIHIIIIIHHIIIHIIIIHIHHIIHIIIIIIIHIHIIIIIHHHHHIIIIIIHIIIIIIIIIIIIIIIIIIIIIIIIIIIIHIIIIIIIIIIIIIIIIIIIIIIIIIIIIIIIIHHHGGIHIIIIIIIIIIIIIIIIIIIIIIIIIIIIIIIIIIIIIIIIIIIIIIIIIIIIIIIIIIIIIIIIIIIIIIIIIIIIIIIIIIIIIIIIIIIIIDDDDD
@HISEQ:969:HM2KJBCX2:2:1101:7467:62313 2:N:0:ACTATGCA
TAAACGCGACTCCCCAACTATCCCTATTAATCATTACTTCAGTCCTAGAAACCAACAAAATAGAACTAAAGTCCTATTCCATTATTCCATGCTAATATATTCAAGCAAACATGCCTGCTTTAAACACTCTAATTTTTTCAAAGTAAAAGTCTTGGATCCCTAGCGCACTCAATTAAGAGCACACTAGTTCCCCAAAAGGAAAAGCCCAAAGTTGCAGTACAAACCTTTCGGTTGACGGCAACTATAAGCCCAAAATTCAACTACGAGCTTTTTAACTGCAACAACTTTAATATACGCTATTGGAGCTGGAATTACCGCGGCTGCTGGCACCAGACTTGCCCTCCAA
+
DDDBDIIHHHHHIHIIIHIIHIIIIIEHHHHHIIIHHHHIIHIIIHIIIIIIIIIIIIHHHHIIIHCHHFHHHEHIHIIIHIHHFHIIIIHHIHCHHIIIHIIIIIIHIIIIHIIIIHFHIIHHHEHIIHIIIIIHHEIHHEIHHGIIIIHIIHHHHIIIHHHHHHIHDIIIHGHIIIHHHHHHIIHHHHHIHEHHHHHHHHGIHEEIHEIIGIIIIIIIHHHHHHHHCIIHIHHDHH@FCHHGGHHHGIIIHHIIHHHHIIHIIIHHIIIHHGIIIIIHIIIHHIIIIIHHG@IHHCIIIIIIIIIIHHHHIIIIIIIIIIIIIIIIHIIIHGIIHHCDIDDDCD
@HISEQ:969:HM2KJBCX2:2:1101:9575:62391 2:N:0:ACTATGCA
TAAACGCGACTCCCCCAACTATCCCTATTAATCATTACGGTGGTCCTAGAAACCAACAAAATAGAACCACGACGTCCTATTCTATTATTCCATGCTAATCTATTCAAGCAATAGCCCGCTTTAAACACTCTAATTTTTTCAAGGTAATGGTCCTGGCTCCCCAACACACCCAATTAAGGACATACTGGTTCACCAGAAGGAAGACCCGACAACAGGACAGTACTCGCCAAAGACGGACCGCCCGGCCAAGTCTAAAATTCAACTACGAGCTTTTTAACTGCAACAACTTTAATATACGCTATTGGAGCTGGAATTACCGCGGCTGCTGGCACCAGACTTGCCCTCCAA
+
ADDDDIIIIIIIIIHIIIIIIIHIHIIIIIIIGHIIIIIIIIIIIIIIHIIGHHIIIHGHIHIIIIIIIIHICHHHHIIIIIIIIIIHHHHIIGHIIIIIHDGHHIHCCHIIIHIIHIHHFHHIHHEIHIIIHHHHIIHIIIIIIIIHHHIGIIGIHHIIIHHHHHHIIIIIIIGIIHHHIIHGIIIHHHHIIFHGCIIIIHFIIIGGIGIIIHIIHFGIGGIIIIIIIIIGIIHIFIIFIIIIGIIIIGIHIIIIIIHIHIIIHIIHHIIIIIIIIIIIIIIHIIIIIIIHIIIIIIIIIIIIIIIGIIIIIIIIIIIIIIIIIIIIIIIIIIIIIHHHIIIDDDDD
@HISEQ:969:HM2KJBCX2:2:1101:4777:63428 2:N:0:ACTATGCA
TAAACGCGACTCCCCAACTATCCCTATTAATCATTACGGTGGTCCTAGACCAACAAAATAGAACCAACGTCCTATTTTATTATTCCATGCTAATCTATTCAAGCAAAAGCTCGCTTTAAACACTCTAATTTTTTCAAGGTAATGGTTCTGGTTCCCCGACACACCCAATAAAGGACATATCGGCTCACCAGAAGGATAGACCCGACAACAGGACAGTACTCGCCAGAGACGGACCGCCCGGTCAGGCCTAAAATTCAACTACGAGCTTTTTAACTGCAACAACTTTAATATACGCTATTGGAGCTGGAATTACCGCGGCTGCTGGCACCAGACTTGCCCTCCAA
+
DDDDDIIIIIIIIIIIIIIIIIIIIIIIIIIIIIIIIIIIIIIGIIIIIIIIIIIHIIHIHIIIIHIIHHIHIHIHIIIIIIIIHGGIHIIIIIIIIHIIIHHHIHIIHIIHIIIIIIIIIIHIIIIIIIIHIIIIIIIIIIIIIIIIIIIHHIIIIIIIIHIIIIIIIIIIIIIIIIIHIIIIIIIIHIIIIIIIIIIIIIIIIIIIIIIIIIIIIIIIIIIIIIIIIIIIIIIIIIIIIIIIIIIIIIIIIIIIIIIIIIIIIIIIIIIIIIIIIIIIIIIIIIIIIIIHIIIHGGGIIIIIIIIIIIIIIIIIIIIIIIIIIIIIIIIIIIIIIIIDDDDD
@HISEQ:969:HM2KJBCX2:2:1101:15245:63350 2:N:0:ACTATGCA
TAAACGCGACTCCCCAACTATCCCTATTAATCATTACTTCAGTCCTAGAAACCAACAAAATAGAACTAAAGTCCTATTCCATTATTCCATGCTAATATATTCAAGCAAACATGCCTGCTTTAAACACTCTAATTTTTTCAAAGTAAAAGTCTTGGATCCCTAGCGCACTCAATTAAGAGCACACTAGTTCCCCAAAAGGAAAAGCCCAAAGTTGCAGTACAAACCTTTCGGTTGACGGCAACTATAAGCCCAAAATTCAACTACGAGCTTTTTAACTGCAACAACTTTAATATACGCTATTGGAGCTGGAATTACCGCGGCTGCTGGCACCAGACTTGCCCTCCAA
+
DBDDAHIDCCHHIHIIGEHIIHIHHHICHHHHHH?EHEHCE@GEHIHEHHHGHHHEHIHHIIC@HHIIGH?GHGHH@CHHHHFHHHEGHH?HIIEHHH@HHGIHHIIIIHIHHHEIHIHGHHBGFEIIGHHHHHHFHEGHEHEHHEGHEHHHCFGHHHHIHIHHIIHHHIIIHIHFC?IIIIIHHIHHHCGHHIHIIIGIHHFHDHIIIHIIIHFIIIIIIHGIIHHHHHHHIIIIIHHFDDGHGHHFDIIIHHHHFHHHIIIIIHIHHIIIIIHHEHHEHHIIGHHIHFCHIIIIHHIIIIIIIIIHHIIHIHHHHHHHGIIHHIHEIIIIIHHEIHIHIDCDDD
@HISEQ:969:HM2KJBCX2:2:1101:15456:64446 2:N:0:ACTATGCA
TAAACGCGACTCCCCAACTATCCCTATTAATCATTACGGTGATCCTAGAAACCAACAAAATAGAACCATGCCGTCCTATTCTATTATTCCATGCTAATGTATTCGAGCAAAAATGCCTGCTTTAAACACTCTAATTTTTTCAAGGTAAAGGTCCTGGATCCGCAAGACACCCAATAAAGGACATCAAGTTTCTCCAGAAGGTGAGAAATCAACAGTAACAGTTCATACCCCTTAACGCATGACCGTCACGTCAATCCCGAAATTCAACTACGAGCTTTTTAACTGCAACAACTTTAATATACGCTATTGGAGCTGGAATTACCGCGGCTGCTGGCACCAGACTTGCCCTCCAA
+
DCDCDIIIIIIIIIIIIGIHIHHIHIIIIHIIIIIIIIGIIIIIHHIIIIIIIIIIGHIIIHGHIIEHIIIHHHIIIIIIIHIHHIIIIEHIG?HIHIIIIHHFHIHIHGIIIIIIIIIIIIIIIIIIHHHHHHIHIIHIIHGIIGHIHIIIIIIIIHHHGHHIIIIIIIIHIIIIIIIIIIIIIIIIHHHIHIIIIIIIIIIIIIIHGIIIIIIIIIIIIIHIIIIIGIHIHHFIHIIHHHIIIIIIHHHHIIIIIIIIIIIIIIIIIHHHIHIIHIHHIIIIIIIIIIIIHHIIIIIIIIHIIIIIIIIHIIIIIIIIIIIIIIIIIIIIIIIIIIIIIIIIIIIIDDDCD
@HISEQ:969:HM2KJBCX2:2:1101:20050:64266 2:N:0:ACTATGCA
TAAACGCGACTCCCCAACTATCCCTATTAATCATTACGTCAACCCTAGAAACCAACAAAATAGGATCAAACGTCCTATTTTATTATTCCATGCTAATGTATTCAAGCGTTAGCCTGCTTTAAACACTCTAATTTTTTCAAAGTAACAGTCCTGTTTCCCCGCAACACCAAATTAATGGCATCACGGTTCTTCAAGAAGGAGGAATCAGCGAGGCCAGTGCATACCATTGGCACGACCAACCTGCTGACCCCGAAATTCAACTACGAGCTTTTTAACTGCAACAACTTTAATATACGCTATTGGAGCTGGAATTACCGCGGCTGCTGGCACCAGACTTGCCCTCCAA
+
DDDDDIIIIIIIIIIIIIIGIIIHIIHIHIIIIIIIIIIIIIIIIIGHIIHIIHIIIIIIIHGHEHHIGIIIIIIIIHIIIIIIHHIHHIIIIIIIIIIIIHHIIHIIIIHIIIIIIIIIIIIIIIHEHHIIIIIIIHIHIHHGHHHIHIIIIIIIIIIHIIIHIIIIIIHHHHIIIIIIIIIIIHIIHIIIIIIIIIIIHHIIIIIIIIIIIIIIIIIHIIIIIHIIIIIIIIIIIIIIIIIHIIIIIIIIIIIIIIIHIHIIIIIIIIIIIIIIIGIIIIIHHEGHIIIIIIIIIIIIIIIIIHHIIIIIIIIIIIIIIIIIIIIIIIIIHHIIIIIIIBDDCD
@HISEQ:969:HM2KJBCX2:2:1101:13599:64816 2:N:0:ACTATGCA
TAAACGCGACTCCCCAACTATCCCTATTAATCATTACGTCAATCCTAGAAACCAACAAAATAGGATCGAACGTCCTATTTCATTATTCCATGCTAATGTATTCAAGCGTTAGCCTGCTTTAAACACTCTAATTTTTTCAAAGTAACAGTCCTGTTTCCCTGCAACACCAAATTAATGACATTACAGTTCTTCAGAAAGGAGGAATCAGCGAAGCCAGTACATACCAGTGGCACGACCAACCTGCTGACCCCGAAATTCAACTACGAGCTTTTTAACTGCAACAACTTTAATATACGCTATTGGAGCTGGAATTACCGCGGCTGCTGGCACCAGACTTGCCCTCCAA
+
DDDDDIIIIIIIIGHGHHIIIIIIHIIIHIIFHHIEHHIIIIHEDGHIIIIIIIIIIIHIHHIIFEHHIHHIIHHHIIIIIIIIIHHFEHH?GHHHIIIHIHIIIIIIIIIIIHHIIHIHHHIHHIIHHHIHIIIIIGHIIHHIIIIHIIIIHHIIIIIIIIIIIHHHIIHFIIHIHIIIHIIIHIIIHIHIIHHIIIHHIIIHHIIIIIIIGIIIIHIIHHIIIIIGIIIIGIIIIIIIHGHHGIHIIIIHIIIIIIIIHHIIIHIHIHIIIHIIHIIIIIIIIIHIIIHIIIIIIIIIHIIIIHGIIIIHIIIIIIIIIIIIIIIIIHIIIIIHIHIIIDDDDD
@HISEQ:969:HM2KJBCX2:2:1101:10412:65118 2:N:0:ACTATGCA
TAAACGCGACTCCCCAACTATCCCTATTAATCATTACATCGATCCTAGAAACCAACAAAATAGAATCGGATGTCCTATTTCATTATTCCATGCTAATGTATTCAAGCGTGAGCCTGCTTTAAACACTCTAATTTTTTCAAGGTAACAGTCCTAATTCCCCGTGACACCAAATTAATGGCATTACGGTTCTTTAGAAGGTGAGAAATCAATAATATCAGTACATACCAACGGCATGACCGAAACATTGATCCCGAAATTCAACTACGAGCTTTTTAACTGCAACAACTTTAATATACGCTATTGGAGCTGGAATTACCGCGGCTGCTGGCACCAGACTTGCCCTCCAA
+
DDDDDIIIIIIIHIIIIIIIIIIIIIIIIIIIIIIIIIIIIIIIIIIIIIIIIHIIHHIIIIHIIIIIIIIIIIIIIIIIIIIIIIIIIIHIIIIIIIIIIGIIIIIIIIIIIIIHIIIIIIIIIIIIIIHIIIIIIIIHIIIIIIIIIIIIIIIHIIIIIIIIIIIIIIIIIIIIIIIIIIIIIIIIIIIIIIIIIIHIIIIIIIIIIIIIIIIIIIIIIIIIIIIIIIIIIIIIIIIIIIIIIHIIIIIIIIIIIIHIIIIIIIIIIIIIIIIIIIIIIIIIIIIIIIIIIIIIIIIIHHIIIIIIIIIIIIIIIIIIIIIIIIIIIIIIIIIIIIIIIIDDDDD
@HISEQ:969:HM2KJBCX2:2:1101:12445:65537 2:N:0:ACTATGCA
TAAACGCGACTCCCCAACTATCCCTATTAATCATTACGGTGATCCTAGAAACCAACGAAATAGAATCAGTCCGTCCTACTTCATTATTCCATGCTAATGTATTCAGACGATAGTCTGCTTTAAACACTCTAATTTTTTCAAAGTAACAGTCCTGATTTCCCATCACACCAAATAAATGGCATGAAAGTTCCTCAGAAGGTAGAGATCCATCTCACCAGTGCAGACAATTAAGCCTGACCAATGGGTAGACCCCGAGGTTCAACTACGAGCTTTTTAACTGCAACAACTTTAATATACGCTATTGGAGCTGGAATTACCGCGGCTGCTGGCACCAGACTTGCCCTCCAA
+
DDDCDIIIIIIIHIIIIIIIIIIIIIIIIIGIIIIIIIHIIIIIIIHIIIIIIIIIHHIIIIIIIIIGHIIIIIIHHIIHIIIIIIIIIIIIIIIHIHIHIIIIIIIIIIIIIIIIIIIHIIIIIIIIIIIIIIIIIIIIHIIIIIIIIIIIIIIIIIIIIIIIIIHIIIIIIIIIHIGIIIIIIIIIIIIIIIIIIIIIIIIIIIIIIIIIIIIIIIIIIIIIIIIIIIIIIIIIIIIIIIIIHGDIIIIIIIIIIIIIIIIIIIIIIIIIIIIIIHEIIIIIIIIIHIIIIIIIIIIHIIIIIIIIIIIIIIIIIIIIIIIIIIIIIIIIIIIIIIIIIIIDDDDD
@HISEQ:969:HM2KJBCX2:2:1101:11187:65722 2:N:0:ACTATGCA
TAAACGCGACTCCCCAACTATCCCTATAATCATTACGGTGGTCCTAGAAACCAACAAAATAGAATCATCCGTCCTATTTTATTATTCCATGCTAATGTATTCAAGCAAAATGCCTGCTTTAAACACTCTAATTTTTTCAAAGTAAAGGTCCTGGTTCCCCGCGGCACCCAATTAAGGACATCGCGGTTCTCCAGAAGGTGAGAAATTGACTACACCAGTTCATACCCCTTAAGGCACGACCGATGTGTCAATCCCGAAATTCAACTACGAGCTTTTTAACTGCAACAACTTTAATATACGCTATTGGAGCTGGAATTACCGCGGCTGCTGGCACCAGACTTGCCCTCCAA
+
DDDDDIIIIIIIIIIIIIIIIIGIIIIIIIIIHIIIHGIIHIIIHIIHIIIHIIIIIIIIIIIIIIIIEHHIIIIIIIIIHIIIIIIHIIHIGHIIIIHIIIIIIIIIIIIIIIIIIIIIIIIIHIIIIIIIHHIIHIIIHIIIIIIIIIIIIIIIIIIIIIIIIIIHHIIIIGIIIIIIIHIIHIIHIIIIIIIIIIIIIIIIIIIIIIIIIHI<IIIIIIIIIIIIIIIIIIIIIIIIIIIIII=HFHHIIIIIIIIIIIIIIIIIIIIIIIIIIIIIIIIIIIIIIIIHIIIIIIIIIIIIIIIIIIIIHIIIIIIIIIIIIIIIIIIIIIIIIIIIIIIIIDDDDD
@HISEQ:969:HM2KJBCX2:2:1101:9467:65856 2:N:0:ACTATGCA
TAAACGCGACTCCCCAACTATCCCTATTAATCATTACGTCGATCCTAGAAACCAACAAAATAGAATCAAACGTCCTATTTCATTATTCCATGCTAATGTATTCAAGCGTGAGCCTGCTTTAAACACTCTAATTTTTTCAAAGTAACAGTCCTGATTCCTCACAACACCAAATAAATGACATCATGGTTCGTCAGAAGGGAGAAACCGACGATGCCAGTACGTACCGAGGCACGACCAACATGATGGTCCCGAAATTCAACTACGAGCTTTTTAACTGCAGCAACTTTAATATACGCTATTGGAGCTGGAATTACCGCGGCTGCTGGCACCAGACTTGCCCTCCAA
+
DDDDDIIIIIIHIIIIIIIIIIIIIIIIIIIIHIIIIIIIIIIIIIIIIIIIIIIIIIIIHHHHIIIIIIIIIIHIIIHHIIIIIIIIHHIIIIIIIIIIIIIIIIIIIIIIIIIIIGIIHIIIIHIIIIIIIIIIIIIIIIIIIIIIIIIIIIIHIIIIIIIIIIIIIIIIIIIIIIIIIIIIHIIIIIIIIIIIIIIIIIIIIIIIIIIIIIIIIIIIIIIIIIIIIIIIIIIIIIIIIIHHIIIIIIIIIIIIIIHIIHIIIIIIIIIIIIIIIIIIIIIIIIIIIIIIIIIIHIIIIIIIIIIIIIIIIIIIIIIIIIIIIIIIIIIIIIIIIIIIDDDDD
@HISEQ:969:HM2KJBCX2:2:1101:1325:65222 2:N:0:ACTATGCA
TAAACGCGACTCCCCAACTATCCCTATTAATCATTACGTCAATCCTAGAAACCAACAAAATAGGATCGAACGTCCTATTTCATTATTCCATGCTAATGTATTCAAGCGTTAGCCTGCTTTAAACACTCTAATTTTTTCAAAGTAACAGTCCTGTTTCCCTGCAACACCAAATTAATGACATTACAGTTCTTCAGAAAGGAGGAATCAGCGAAGCCAGTGCATACCAGTGGCACGACCAACCTGCTGACCCCGAAATTCAACTACGAGCTTTTTAACTGCAACAACTTTAATATACGCTATTGGAGCTGGAATTACCGCGGCTGCTGGCACCAGACTTGCCCTCCAA
+
DDDDDIHIIIIIIIIIIIIIIIIIIIIIIGHHIIIIIIIIIIHHIIIIIIIIIIIIIIIIIHGHIIIIHHIIIIIIIIIIIIIIIIIIIIIIIIIIHIIHIHHIIIIIHIIIIIIIIIIIIHIIIIHIIHHIIIIIIHIIIIIIIIIIIIIIIHIIIIIIIIIIIIIIIIIIIIIIIHHIIIIIIIIIIIHIIIIIIIIIIIIIHIIIIIIIIHIIIIHIIIIIIIIIIIIIIIIIIHHHHHIHFIIIIIHHIIIFHHIIIIIHIIIIIIIIIIIIIIIIIIIHIIIIIHHIHIIIIIIIIIIIIIIIIIIIIIIIIIIIIIIIIIIIIIIIIIIIIIIIIDDDDD
@HISEQ:969:HM2KJBCX2:2:1101:16488:66828 2:N:0:ACTATGCA
TAAACGCGACTCCCCAACTATCCCTATTAATCATTACGTTGATCCTAGAAACCAACAAAATAGAATCGAACGTCCTATTTCATTATTCCATGCTAATGTATTCAAGCGCGTGCCTGCTTTAAACACTCTAATTTTTTCAAAGTAACAGTCCTGACTCCCCACAACATCAAATTAATGACATCATGATTCATCAGAAGGGAGAAATCAATGACATTAGTACGTACCGAAGGCACGACCGACGTATTGATCCCGAAATTCAACTACGAGCTTTTTAACTGCAACAACTTTAATATACGCTATTGGAGCTGGAATTACCGCGGCTGCTGGCACCAGACTTGCCCTCCAA
+
DDDDDHIIIIIIIIIIIIIIIHIHHHIIIIIHIIIIIHIIHGIHFHIIIIHIHHHIIHIHIHHIIHHIHIHDHHHHIIIHHIHIGHICGHIH?GHEHIIIIHHHIIIIHIIIGIIHGHIIHHHHHIHEIHHIIIIHIIHIIIIIIIIIIIHIHIHHEHIIIIHHHFFIIIIIIIIIIIIHIIIIIIIIIHHIIIIIIIIIIIIIIIIIIIIIIIIIIIIIIIIIIHIIHII=IIIIIIIIIIHHFIIIIIHIIIIIIIIIIIIIIIIIIIIIIIIIIIIIIIIIIIIIIIIIIIIIIIIIIIIIIIIIIIIIIIIIIIIIIIIIIIIIIIIIIIIIIIIIIDDDDD
@HISEQ:969:HM2KJBCX2:2:1101:3707:66985 2:N:0:ACTATGCA
TAAACGCGACTCCCCAACTATCCCTATTAATCATTACGTGATCCTAGAAACCAACAAAACGGAACCACTGTCCTATTTCATTATTCCATGCTAATGTATTCAAGCAAATTAATGCCTGCTTTAAACACTCTAATTTTTTCAAAGTAAAAATTCTAGTTCATTGAGACACCCCATTAAGAACATCAACAATTCACCAGAAGGTGAGAAATTGGCTACACCAGTTCATGCCCCTTAAGGCACGACCGATGCATCAATTCCGAAATTCAACTACGAGCTTTTTAACCGCAGCAACTTTAATATACGCTATTGGAGCTGGAATTACCGCGGCTGCTGGCACCAGACTTGCCCTCCAA
+
DDDDDIIIIIIIIIIIIIIIHHIIIIIIIIIHIIIIIIIIIIIIIIIIIIIGIIIIIGIIHIHIIIIIIIIHIIIIIIGIIIIIIIHHIIIIIIIIIHFEHGHHIIIIIIIIIIIIIIIIHIIIIIIIIIIIIHIHHHHIHIIIHHIIIIIHIIIIHIIIIIHGHHIHIIHHIIHHIIIHIIIIIHIHHIHIIIIIIIIIIIIIIIIIIIIIIIIHHHHIIIIIIIIIIIIIIIIIIIIIIIIIIIIIIIHGIIIIIIIIIIIIIIIIIIIIIIIIIIIIIHIIHIIIIIIIIIIIIIIIIIIIIIIIIIIIIIIIIIIIIIIHIIIIIIIIIIIIIIIIIIIIIIIIDDDDD
@HISEQ:969:HM2KJBCX2:2:1101:15510:67247 2:N:0:ACTATGCA
TAAACGCGACTCCCCAACTATCCCTATTAATCATTACGTCGATCCTAGAAACCAACAAAATAGAATCAAACGTCCTATTTCGTTATTCCATGCTAATGTATTCAAACGTGAGCCTGCTTTAAACACTCTAATTTTTTCAAAGTAACAGTCCTGATTCCCCATGACACCAAATTAATGACATCATGGTTCGTCAGAAGGTAGGAATCAATAATACCAGTTCGTACAATAGCACGACCAATAAATTGATCCCGAAATTCAACTACGAGCTTTTTAACTGCAACAACTTTAATATACGCTATTGGAGCTGGAATTACCGCGGCTGCTGGCACCAGACTTGCCCTCCAA
+
DDDDDIIIGFHIIIHHIIIIIIHIIHIIIIHIIIIIIIIIIIIIIIIIIIIIIIIIIIIIIHIHIIHIHIHGFHHIHHIIIHIHGIIIIIIIEHHHHIIIHIIHH%IIIHIHHIIIHIIIIIHIIIIIIIIIIIIIIIIIHHHIIIHIIIIIIIIHIHGIIIIIIIIIIIIHIIIIIIIIIIIIIIIIIIIIIIIIIIIIHIIIIIIIIIIIIIIIIIHIIHIIIIIIIIIIIIIIIIIIIIIHIIIIIIIIIIIIIIIIIIIIIIIIIIIIIIIIIIIIIIIIIIIIIIIIHIIIIIIHIIIIIIIIIIIIIIIIIIIIIIIIIIIIIIIIIIIIIIIIDDDDD
@HISEQ:969:HM2KJBCX2:2:1101:16425:67617 2:N:0:ACTATGCA
TAAACGCGACTCCCCAACTATCCCTATTAATCATTACTTCAGTCCTAGAAACCAACAAAATAGAACTAAAGTCCTATTCCATTATTCCATGCTAATATATTCAAGCAAACATGCCTGCTTTAAACACTCTAATTTTTTCAAAGTAAAAGTCTTGGATCCCTAGCGCACTCAATTAAGAGCACACTAGTTCCCCAAAAGGAAAAGCCCAAAGTTGCAGTACAAACCTTTCGGTTGACGGCAACTATAAGCCCAAAATTCAACTACGAGCTTTTTAACTGCAACAACTTTAATATACGCTATTGGAGCTGGAATTACCGCGGCTGCTGGCACCAGACTTGCCCTCCAA
+
DDDDDGGIIHHHHHHIIIIIIHIIHHIIIHIHGHIHHIIHHHH@DFHHIIIHHHIIIIIHHHHHHIHIIICHGEDCHHCCHGHFHHHEGHHHGHHHHIIHIIHHIIGIIHIIIHHHHHIIIIIIIIHIIHIHHHHHHIHIIIIHIIIIIIGIIHHHHHIIIIHIHHIHIIIIIIIIIIIIIIIIIIIIIHHHIIIIIIHIIIIIIIIIIIIHHIIIHIIIHHIIIIIIIIIIIIIIIIIIIHHHIIIGIHHIIIIHHIIHIIIIIIIIIIIHIIIIIIIIIIIIIIHHIIIIIHIIIHHIIIIIIIIIIIIIIIIIIIIIIIIIHIIIIIIIHIIIIHIIIDDDDD
@HISEQ:969:HM2KJBCX2:2:1101:9574:67972 2:N:0:ACTATGCA
TAAACGCGACTCCCCAACTATCCCTATTAATCATTACGTCAATCCTAGAAACCAACAAAATAGGATCGAACGTCCTATTTCATTATTCCATGCTAATGTATTCAAGCGTTAGCTTGCTTTAAACACTCTAATTTTTTCAAAGTAACAGTCCAAATTCCCCGCAACACCAAATTAATGGCATTACGGCTCATCAGGAAGGAGGAATCAGTGAGACCAGTACATACCAGAGGCATGACCAACCTACTAACCCCGAAATTCAACTACGAGCTTTTTAACTGCAACAACTTTAATATACGCTATTGGAGCTGGAATTACCGCGGCTGCTGGCACCAGACTTGC
+
DDCDDGIIIIIIIIIIIHIIIIIIIIIIIHIHIIIIIHHIIIIEHIIIIIIIIIIIEHEHHHHHIIIIIIIHHGHIIHIIHIIIIIIHHIIHIIIIIIIIHIIIGIGIIIIIIIIHHIHHIIIIIIIHHIIIIIIIIIIIHIIIIHIIHHIIHHIIIIIIHIIIIIIIIIIIIIIHIIIIIIIIIIIIIIHIIIIIIIIIIIIIIIIIIIIIIIHIIIIIIIIIIIIIIIIIIIIHHGHHIIIIIIHIIIIIIIIIIIIIIIIIIIIIIIIIIIIIIIIIIIIIIIIIIIIIIIIIIIIIIHIIIIIIGIIIIIIIIIIIIIIIIIIIIIIIIIDDDDD
@HISEQ:969:HM2KJBCX2:2:1101:19431:67985 2:N:0:ACTATGCA
TAAACGCGACTCCCCAACTATCCCTATTAATCATTACGTCGATCCTAGAAACCAACAAAATAGAATCAAACGTCCTATTTCATTATTCCATGCTAATGTATTCAAGCGTGAGCCTGCTTTAAACACTCTAATTTTTTCAAAGTAACAGTCCTGATTCCCCACAACACCAAATAAATGACATCATGGTTCGTCAGAAGGGAGAAACCAACAATGCCAGTACGTACCTAGGCACGACCGACATGATGGTCCCGAAATTCAACTACGAGCTTTTTAACTGCAGCAACTTTAATATACGCTATTGGAGCTGGAATTACCGCGGCTGCTGGCACCAGACTTGCCCTCCAA
+
@DADBCHH<H<HGHIIGHIH@GH1FEHHIIHHCEHEHFIHIDGEHHIIHIIIHIHHHII?GHHIIIIIIHHIEEGH@GHHHGHHHIHHHIIIGICG@HHIIHCHHGHHHHHGHHHHHGEHHIHGHHHFHHHHHIIGIIIHIIHHIIIHIHHHIIIEHHGHHIHIHHHC<EHHFEHHGGGGFEGDHHCCHHEIIIIHHFEGHE@6GEGFFACFHEHHEFHHECFGGAEIIIHCHHHIFHIHDEGHHDHHHIIGHGDGHHGH@<IIIFEHIGHHIHFE?GIIIIIHHIFHCHIHHHIIHHHHHHHGIIIHGEEIIIHIHHGIIGIIHGIIIHHEHEIHHHHFDDDBA
@HISEQ:969:HM2KJBCX2:2:1101:12729:67007 2:N:0:ACTATGCA
TAAACGCGACTCCCCAACTATCCCTATTAATCATTACGGTGATCCTAGAAACCAACAAAATAGAACCATGCGTCCTATTTCATTATTCCATGCTAATGTATTCAGGCAATAGCCTGCTTTAAGCACTCTAATTTTTTCAAGGTAACAGTCCTGCTTCCCCAACGCACCAAATTAATGGCATGCTGGTTATTCAGAAGGTAGGAATCCATCACGCCAGTACAGACCCAAAAGCCCGACCAACGGATAAATCCCGAAATTCAACTACGAGCTTTTTAACTGCAACAACTTTAATATACGCTATTGGAGCTGGAATTACCGCGGCTGCTGGCACCAGACTTGCCCTCCAA
+
DDDDDIIHIIIHHHIIIIHHHIIGIIIIIIIHIHIIIIGIIIIIIHIIHIIIIIIIIIIHHHHIHIEHIIGHHIHIIGFHGHIIIIIIIHHEHIIIIIIIIHHHHHHIIIIGHIIGHGIHHHHHHHFGHHFIIIIHHIGHGHHHHHIHEIHHEHHHIHHIIDDGGFHHIHIHGIIIIIIIIIHHHHHHHHIHIIIIIHHHHHIHFIIHGIIIIIIIHHHHIIIIIIIIIIIIIHHHIIIIIHGHGDIHHIIIIIIIHIIIHHIHIIIIIIIIIIIIIIIIIIIIIIIIIIIHIIIIIIIIIIIIIIIIIIIIGIIIIIIIIIIIIIIIIIIIIIIIIIIIIIDBDDD
@HISEQ:969:HM2KJBCX2:2:1101:5263:68428 2:N:0:ACTATGCA
TAAACGCGACTCCCCAACTATCCCTATTAATCATTACGTCGATCCTAGAAACCAACAAAATAGGGTCAAACGTCCTATTTCATTATTCCATGCTAATGTATTCAAGCGTGAGCCTGCTTTAAACACTCTAATTTTTTCAAAGTAACAGTCCTGATTCCCCGCGACACCAAATTAATGACATCACGGATCTTCAGAAGGGAGAAACCAGTGACACCAGTGCATACCAAAGGCATGACCAGCGTACTGATCCCGAAATTCAACTACGAGCTTTTTAACTGCAACAACTTTAATATACGCTATTGGAGCTGGAATTACCGCGGCTGCTGGCACCAGACTTGCCCTCCAA
+
DDDDDIIIIIIHIIIIIIIIIIIIIIIIIIIIIIIHIIIIIIIIIIHIIIIIIIHIIIHIIIIIHHIIIIIIIHIIIIIIIIIIIIIIIIIIGIIIIIIIHGFEHHIHIIHHIHIGHHHHIIIIIIHGIHIHIIHIHHIIIIIIIIIIIIIIIIIIIIHIHIIIGIIIIHGHHHIIIIHIIIIHIIIIIIIIIIIIHIIIIIHIIIIIIIIIIIIIIIIIIHHHIIIIIIIIIHHIIIIIIIHGGHIGIIIIIIIHIHIIIIIIIIIIIIIIIIIIIIHIIHIIIIIIIIIIIIIHIIHHHIIIIIIIIIIIIIIIIIIIIIIIIIIIIIIIHIIIIIIIIDDDDD
@HISEQ:969:HM2KJBCX2:2:1101:9650:68616 2:N:0:ACTATGCA
TAAACGCGACTCCCCAACTATCCCTATTAATCATTACGTCGATCCTAGAAACCAACAAAATAGAATCAAACGTCCTATTTCATTATTCCATGCTAATGTATTCAAGCGTACGCCTGCTTTAAACACTCTAATTTTTTCAAAGTAACAGTCCTGATTCCCCACGACACCAAATTAATGACATCGCGGTTCTTCAGAAGGTAGGAACCAATAATGCCAGTACGTACCGAAGCACGACCAACAATTCGATCCCGAAATTCAACTACGAGCTTTTTAACTGCAACAACTTTAATATACGCTATTGGAGCTGGAATTACCGCGGCTGCTGGCACCAGACTTGCCCTCCAA
+
DDDDDIIIIIHIIIIIHIIIIIIIIIIIIIIIIIIIIIIIIIIIHIIGHHIHIIIIHIIIIHHIIIIHIIIGHIHIIIIIIIIIIIIIIIGHIHIIIIIHFIIHHIHHIIIHIIIIIIHIHIIIIIIHIHIIIHFIHIIIIIIHHHIIIHIHIIIIGIIHIIIIHIHIHHIIEIIIIIIIHIIIIIIIIIIIIIIIIIIIHHIIIIIIIIIIIHHIIIIIIIIIIIIIIIIIIIIIIIIIIIHGIIIIIIHHHIIIIIIIIIIIIIIIIIIIIIIIIIIIIHIIIIIIIIIIIIIIIIIIIIIIIIIIIIIIIIIIIIIIIHIIIIIIIIIIIIIIIIIIDDDDD
@HISEQ:969:HM2KJBCX2:2:1101:17740:68996 2:N:0:ACTATGCA
TAAACGCGACTCCCCAACTATCCCTATTAATCATTACATCGATCCTAGAAACCAACAAAACAGAATCGGATGTCCTATTTCATTATTCCATGCTAATGTATTCAAGCGTGAGCCTGCTTTAAACACTCTAATTTTTTCAAGGTAACAGTCCTAATTCCCCGTGACACCAAATTAATGGCATTACGGTTCTTTAGAAGGTGAGAAATCAATAATATCAGTACATACCAACGGCATGACCGAAACATTGATCCCGAAATTCAACTACGAGCTTTTTAACTGCAACAACTTTAATATACGCTATTGGAGCTGGAATTACCGCGGCTGCTGGCACCAGACTTGCCCTCCAA
+
DDDDDIIIIIIHHIHHIIIIIIIIIIIIIIIIIIIIHIIGIIIHIIIIIIIGIIHHIIHI1DDEHHIIHIIIIHIIHIIIIIIIIIIHIIHIGIIIIIIIIIIIIIIHIIIIIIIIIIIIIIHIIIIIIIIIHIIIIIIIIIIIIIIIIIIIIIIIIIIHIIIIIHHHIIIIIIIIIHIHIIIIIIIIHIIIIIIIIIIIIIIIHHIIIIHIIIIIIIHI<IIIIHHIHIIHIIIIIHIIIIIIIIIIIIIIIIIIIIIIIIHIIIIIGIIIIIIIIIIIIIHIIIIIIIIIIIHIIIIIIIIIIIIHIIIIIIIIIIIIIIIIIIIIIIIIIIIIIIIIIIDDDDD
@HISEQ:969:HM2KJBCX2:2:1101:19168:69060 2:N:0:ACTATGCA
TAAACGCGACTCCCCAACTATCCCTATTAATCATTACGTCGATCCTAGAAACCAACAAAATAGAATCAAACGTCCTATTTCGTTATTCCATGCTAATGTATTCAAGCGTGAGCCTGCTTTAAACACTCTAATTTTTTCAAAGTAACAGTCCTGATTCCCCATGACACCAAATTAATGACATCATGGTTCGTCAGAAGGTAGGAATCAATAATACCAGTACGTACAATAGCACGACCAATAAATTGATCCCGAAATTCAACTACGAGCTTTTTAACTGCAACAACTTTAATATACGCTATTGGAGCTGGAATTACCGCGGCTGCTGGCACCAGACTTGCCCTCCAA
+
DDDDDGGHIHIIIGHIHIIHHIHHHIIIIIIIHIIIIIIIIIIIHIIEHIIIHIIIIIIHHIEEHHHHHGFH@EHE@GHIIIHHCHGIIIIIGIIIIIIIIHHGFGHHHHHEIHIIHHHEHIIIHIHIHIFHHIHHIHHEIHHHIIIIIHHHHGGHEGIHIIIIIIIIIIHHHHHHHIHIIHIIIIIIHIGIIHHIIIIIIHIIIIIHIIIIHIIHHHIIIIIHIIIIIIIIIIIIIIIIIHHFIIIIIIIIIIIIIIIIIIIHIIIIIIIIIIIIIIHIIIIIIIHIIIIIHIIIIIIIIIIIIIIHHIIIIIIIIIIIIIIIIHIIIIIIIIIIIIIIDDDDD
@HISEQ:969:HM2KJBCX2:2:1101:14878:68926 2:N:0:ACTATGCA
TAAACGCGACTCCCCAACTATCCCTATTAATCATTACATCGATCCTAGAAACCAACAAAATAGAATCGGATGTCCTATTTCATTATTCCATGCTAATGTATTCAAGCGTGAGCCTGCTTTAAACACTCTAATTTTTTCAAGGTAACAGTCCTAATTCCCCGTGACACCAAATTAATGGCATTACGGTTCTTTAGAAGGTGAGAAATCAATAATATCAGTACATACCAACGGCATGACCGAAACATTGATCCCGAAATTCAACTACGAGCTTTTTAACTGCAACAACTTTAATATACGCTATTGGAGCTGGAATTACCGCGGCTGCTGGCACCAGACTTGCCCTCCAA
+
DDDDDIIIIIIIIIIHIIIIIHIIIIIIIIIFHIIIIIIIIIIHHIIIIIIHHIIIIHHIIIIIIIIHIHHHHHHHHIHIHIHIIHIHHIIHEHHIIIIIHGHIIHIHHIIIIIIIIIIIIIIGIIIIHIIIIIIIHIIIIIIIIIHIIIIIIHIIIHHIIIIIIIIIIIIIIIIIIIIIIIIIIIIIIIIIIIIIHIIIIIIIIHIIIIIIIIIIIIIIIHIIIIIIIIIIIIIIIIIIIIIHHFIIIIIIIIIIIIIIIIIIIIIIIIIIIIIIIIIIIIIIIIIIIIIIIIIIIIIIIIIIIIIIIIIIIIIIIIIIIIIIIIIIIIIIIIIIIIIIIIDDDDD
@HISEQ:969:HM2KJBCX2:2:1101:14495:69552 2:N:0:ACTATGCA
TAAACGCGACTCCCCAACTATCCCTATTAATCATTACGTCAATCCTAGAAACCAACAAAATAGGATCAAACGTCCTATTTCATTATTCCATGCTAATGTATTCAAGCGTTAGCCTGCTTTAAACACTCTAATTTTTTCAAAGTAACAGTCCTGTTTCCCTGCAACACCAAATTAATGACATTACAGTTCTTCAAGAAGGAGGAACCAGTAAAGCCAGTACATACCAGAGGCACGACCAACTTACTAATCCCGAAATTCAACTACGAGCTTTTTAACTGCAACAACTTTAATATACGCTATTGGAGCTGGAATTACCGCGGCTGCTGGCACCAGACTTGCCCTCCAA
+
DDDDDIIIIIIIIIIIIIIIIIIIHGHIIHHIIIIIIIIIIIIIIIIIIIIIIIIIHHIIIIHIIIIIIIIHHHIIIHIIIIIIIIIIIIIIIIHIIIIIIIHHHIHIIIIHIIHHIIIIIIHIIIIIHIIIIIIIHIHIIIIHHHHIIIIIIIIIIIIIIIIIIIHIIIIHIIIIIIIIIIIIIIIIIGIIIIIIIIIIIIIIIIIIIIIIIIIIIIIIIIIIIIIIIIIIIIHIIIIIIIIIHIIIIIIIIIIHIIIIIHHIIIIIIIIIIIHIIIIIIIIIIIIIIIIIIHIIIIIIIIIIIIIIIIIIIIIIIIIIIIIIIIIIIIIIIIIIIIIIHDDDDD
@HISEQ:969:HM2KJBCX2:2:1101:20339:69645 2:N:0:ACTATGCA
TAAACGCGACTCCCCAACTATCCTATTAATCATTACAGCGGTCCTAGAAACCAACAAAATAGAACCGATGTCCTATTCTATTATTCCATGCTAATGTATTCGAGCAAAGGCCTGCTTTGAACACTCTAATTTTTTCAAGGTAAAAGTCCTGGTTCCCCACCACACCCAGTGAAGGGCATGGGGTTCCCCAGGAGGAAAGGCCCGACCGAACCCGTGCGCTCGATTAGGAGGACAGGTCAGCCAGGCCCAAGGTTCAACTACGAGCTTTTTAACGGCAACAACTTTAATATACGCTATTGGAGCTGGAATTACCGCGGCTGCTGGCACCAGACTTGCCCTCCAA
+
DDDDDIIIIIIIIIIIIIIIIIIIIIHIIIIIIIIIIHIIIIIIIIIIIIIHIIII?HHHIHIIIHIGIIIIIHIIIIIIIIIIIIIIIIIIIHHHGHIIIHHHIIIIIIHIIIIIIIIIIIIIIIIIIIHIIIIIIIIIHIIIIIIIIHHIIIIHIIIIHIHIIIIIIIIHIIIIIIIIIIIIIIHIIIIIHIIIIIIHIIIIIIIIIIIIIIIIIIIIHIIIIIIIIIIIIIIIIIIIIHIIIIIIIIIIIIIIIIIIIIIIIIIIIIIIIIIIIIIIIIIIIIIIIIIIIIIIIIIIIIIIIIIIIIIIIIIIIIIIIIIIIIIIIIIIIIIIIIDDDDD
@HISEQ:969:HM2KJBCX2:2:1101:12488:69440 2:N:0:ACTATGCA
TAAACGCGACTCCCCAACTATCCCTATTAATCATTACGTCGATCCTAGAAACCAACAAAATAAGATCAAACGTCCTATTTCATTATTCCATGCTAATGTATTCAAGCGCGAGCCTGCTTTAAACACTCTAATTTTTTCAAAGTAACAGTCCTGATTCCCCGCCACACCAAATAAATGGCATAACGGTTCTTCAGAAGGGAGGAATCAGTGACACCAGTACATACCAAAGGCACGACCAGCGTACTGATCCCGAAATTCAACTACGAGCTTTTTAACTGCAACAACTTTAATATACGCTATTGGAGCTGGAATTACCGCGGCTGCTGGCACCAGACTTGCCCTCCAA
+
DDDDDIIHIHIGIIIIIIIIIIGHIIIIIIIHHGIHHFHHDHHHHHHIGIIGHHIGIIIGHFIGIHIHIGGDGH@EHHIHCGEHCHIIEHGHIHICIHGEHCIHHHCDDCHHGHHECIIHIIIIIHHIHIIIIHIHHHIIHHGIIHIHHIIIHHHHIIIIIIHIHHHHIHIIIIIHIIIIIIIIIIIHHIHIIIIIIIIIIIIIIGIHIHIIIIIIIIIHHHII<HHIIHIIHHH%IIIIIIHHDIIIIHIIIIIIIIIIHGDIIIIIIIIIIIIIIIIIIIIIIIIIIIIIIHIIIIIIIIIIIIIIIIIIIIIIIIIIIIIIHIIIIIIIIHIIIIIIIDDDDD
@HISEQ:969:HM2KJBCX2:2:1101:17853:69829 2:N:0:ACTATGCA
TAAACGCGACTCCCCAACTATCCCTATTAATCATTACTCATTTCCCCAAAAACCAACAAAATTCGAGATACGAGTCCTAAATTATTATTCCATGCTAATGTATTCATAACTTTCAGCCTGCTTTAAACACTCTAATTTTTTCAAAGTAAAGGTCCTGGATTGCGAACCCAACCCAGTAAAGGGCAGGAACGTTCTCCAGGAAGATGGTAAGCGCGCATCGGCACTCACACACGATACCGTGGCGGGCCAAGCGCACTATACCAGAAATCCAACTACGAGCTTTTTAACTGCAACAACTTTAATATACGCTATTGGAGCTGGAATTACCGCGGCTGCTGGCACCAGACTTGCCCTCCAA
+
DDDDDIIIIIGHIIIIIIIIIHHIIIIIHHIIIIIIIIIIIIIHIIIIIIIIIIIHIIGIIIIIIHIIIIHHHIHHHHIIHHIIIIIIIIGIIIIHIIIIIDFHHIIIIIIIIIHIIIIIIIIIIHIIIIHIIIHHIIIIIHHIIIHIIIIIIIIHHHGHIIIIIIIIIIHIIIIIHIGGIIIIIHIIIIIIHHHIIIIIIIIIIHHHIIHIIIIIIIIIIIIIIIIIIIIIIIIIIIIII=IHHI>IIIIGIIIIIIIIIHIHIIIIIIIIIHIIIIIIIIIIIIIIIIIIIIIIIIIIIIIIIIIIIIIIHIIIIIIIIIHIIIIIIIIIIIIIIIIIIIIIIIIIIIIIIDDDDD
@HISEQ:969:HM2KJBCX2:2:1101:9121:70014 2:N:0:ACTATGCA
TAAACGCGACTCCCCAACTATCCCTATTAATCATTACGTCGATCCTAGAAACCAACAAAATAGAATCAAACGTCCTATTTCGTTATTCCATGCTAATGTATTCAAGCGTGAGCCTGCTTTAAACACTCTAATTTTTTCAAAGTAACAGTCCTGATTCCCCATGACACCAAATTAATGACATCATGGTTCGTCAGAAGGTAGGAATCAATAATACCAGTACGTACAATAGCACGACCAATAAATTGATCCCGAAATTCAACTACGAGCTTTTTAACTGCAACAACTTTAATATACGCTATTGGAGCTGGAATTACCGCGGCTGCTGGCACCAGACTTGCCCTCCA
+
DDDDDIIIIIIIIIIIIIIIIIIIIIIIIIIIIIIIIIIIGIIIHIIHIGIIIIIIIHIIIIIIIIIIIIIIIIIIIIIIGIIIIIIIIIIGHIIIIHIIIIIHIHHIIIIIIIIHIIIIIIIIIIIIIHHIHHFHHIIIIIIIIIIIIIIIIIIIIIIIIIHIHIIIIIIIHIIIGIHIIIIIHIIHIIHIIHIIIIIIIIIHIIIIHIHHIIIHHHHIIIIIIIIIIIIHIHIIHIIIHIIHIIIIHIIIHIIIIIIIIIIIGHIIIIIIIIIIIIIIIIHIHHFHIIIIIIHIIIIIIIIIIIIIIIIIIIIIIIIHHIIIIIIIIIIIIIIIIIIDDDDD
@HISEQ:969:HM2KJBCX2:2:1101:4390:70722 2:N:0:ACTATGCA
TAAACGCGACTCCCCAACTATCCCTATTAATCATTACGTCAATCCTAGAAACCAACAAAATAGAATCAAACGTCCTATTTCATTATTCCATGCTAATGTATTCAAGCGTAAGCCTGCTTTAAACACTCTAATTTTTTCAAAGTAACAGTCCTGATTCCCCACGACACCAAATTAATGACATCGCGGTTCTTCAGAAGGTAGGAACCAATAATACCAGTGCGTACCGAGGCACGACCGACAATTTGATCCCGAAATTCAACTACGAGCTTTTTAACTGCAACAACTTTAATATACGCTATTGGAGCTGGAATTACCGCGGCTGCTGGCACCAGACTTGCCCTCCA
+
DDDDDIIIIIIIIIIIIIIIIIIIIIIIIIIIIIIIIIHIIIIIIIIIIIIIIIIIIIHHIIHHIIIIIIIIHGIIIIIIIIIIIIHHHIIIIGIIIIIIIIHIIIIIIIIIIHIIIIIIIHIIIIIIIIIIIIIIIIIIIIIIIIIIIIIIIIIIIHIIIIHIIIIIIIIIHIIIIIIIIIIIIIIIIIIIIIIIIIIIIIIIIIIIIIIIIIIIIIIIIIIIIIIIIIIIIIIIIIIIIIGIIIIIIIIIIIIIIIIIIIIIIIIIIIIIIIIIIIIIIIIIIIIIIIIHHIIIIIIIIIIIIIIIIIIIIIIIIIIIIIIIIIIIIIIIIIIIIIIDDDDD
@HISEQ:969:HM2KJBCX2:2:1101:8894:69156 2:N:0:ACTATGCA
TAAACGCGACTCCCCAACTATCCCTATTAATCATTACGTCAATCCTAGAAACCAACAAAATAGGATCGTCGTCCTATTTCATTATTCCATGCTAATGTATTCAAGCGTTAGCCTGCTTTAAACACTCTAATTTTTTCAAAGTAACAGTCCTGTTTCCCCGCAACACCAACTTAATGGCATTACGGTTCTACAAGAAGGAGGAATCAGCAAAGCCAGTGCATACCAGTGGCACGACCAACTTGCTGACCCCGAAATTCAACTACGAGCTTTTTAACTGCAACAACTTTAATATACGCTATTGGAGCTGGAATTACCGCGGCTGCTGGCACCAGACTTGCCCTCCAA
+
DDDDDIIIIIIIIIIIIIIIIIIIIIIIIHIIIIIIIIIIIIIIIIIIIIIIIIIIIIIIIIHIIIIIIIIIIIIIIIIIIIIIIIEHIIIGIIIIIIIIIHHIIIIIIIIIIIIIIIIIIIIIIIIIIHIIIIIIIIIIIIIIIHIIIIIIIIIIIIIIIIIIIIIIHIIIIIIIIIIIIIIIIIIIIIIIIIIIIIIIIIIIIIIIIIIIIIIIIIIIIIIIIIIIIIIIIIIIIIIIIIHGIIIIIIIIIIIIIIIIIIIIIIIIIIIIIIIIIIIIIIIIIIIIIIIIHIIIIIIIIIIIIIIIIIIIIIIIIIIIIIIIIIIIIIIIIIIIIIIIDDDDD
@HISEQ:969:HM2KJBCX2:2:1101:2285:70995 2:N:0:ACTATGCA
TAAACGCGACTCCCCAACTATCCCTATTAATCATTACTTCAGTCCTAGAAACCAACAAAATAGAACCAAAGTCCTATTCCATTATTCCATGCTAATATATTCAAGCAAACATGCCTGCTTTAAACACTCTAATTTTTTCAAAGTAAAAGTCTTGGATCCCTAGCGCACTCAATTAAGAGCACACTAGTTCCCCAAAAGGAAAAGCCCAAAGTTGCAGTACAAACCTTACGGTTGACGGCAACTATAAGCCCAAAATTCAACTACGAGCTTTTTAACTGCAACAACTTTAATATACGCTATTGGAGCTGGAATTACCGCGGCTGCTGGCACCAGACTTGCCCTCCAA
+
DDDDDIIIHHHGHIIIDHHHHIIIIIIGIHGIHIIIIIIIIIIIIHIIHIIHIHIIIHIIIHIHIIIHIIIHHIIIHGFEHIIIIIIIIIIHIEHHIIIHIHIHIIIHIHHIIIGIGIHHHHEHHIIIIIHHHHHHFHHHGGIIIIHHIIIIHHIHHIHIIHEDFIIHIIIIHIIHHHHHHIIIIIIIIHGFHHIIIIIHHHHIGHHIHIIIIIIIGIIIIHHIIIHIHIIIIHHHIIIHHHGGHIIIHIHIIIHEHGEEHIIIHIGIGIIIIIIIIIHFIHIIIIIIIIIIIIIIIIHIIHHIIIHIGIIIIIIHIHHIIHIIIIIIIIIIIHIIIIIIIDDDAD
@HISEQ:969:HM2KJBCX2:2:1101:17094:70756 2:N:0:ACTATGCA
TAAACGCGACTCCCCAACTATCCCTATTAATCATTACCTCGGAATTCCGAAAACCAACAAAATAGAACCGAGATCCTATTCCATTATTCCATGCTGTGTTATTCAGGCGGCATGCACCTGCTTAGAGCACTCTAATTTTTTCAAAGTAAACTTTCCAGCCACCCGCCACACTCGGTGAAGAGCATAGCGGGAGAGGCCGGTAGGTAGGTCACGGGACAGGCAGTAAGCCACCAAAACGGTGGACCGCCAGCCCGTGACTGACATCCAACTACGAGCTTTTTAACCGCAACAACTTTAGTATACGCTATTGGAGCTGGAATTACCGCGGCTGCTGGCACCAGACTTGCCCTCCAA
+
DDCDDIHIIIIIIIIIHIIIIIIHIIIIIIIIIIIIIIIIIIIIIHIIIIIIIIIIIIIIIIIIH?GHIIGIIHIHHHIIIHIIIIIIIIIHIGHHHHHHIIIHIIHIHIHHHIHIIIIIIHHIIHIIIIHHHIIIHIIIHHHHIIHHIIIHGHIIIIIHGIHHHIIHHHIGIIIHIIIIGIIIIIIIIIIIIIIIHIIIIIIIHIIIGIIIIIIIIIIIIIIIIIIIIIIIIHHEIIIIIIIIIIIIIIIIHIIIIIIIIIIHIIIIIIIIIIIIIIIIIIIIIIIIIIIHIIHIIIIIIIIIIIIIIIIIIIIIIIIHIIIIIIIIIIIIIIIIIIIIIIIIIIIIIDDDDD
@HISEQ:969:HM2KJBCX2:2:1101:11799:71296 2:N:0:ACTATGCA
TAAACGCGACTCCCCAACTATCCCTATTAATCATTACGTCGTTCCTAGAAACCAACAAAATAAAATCAAACGTCCTATTTCGTTATTCCATGCTAATGTATTCAAGCGTGAGCCTGCTTTAAACACTCTAATTTTTTCAAAGTAACAGTCCTGATTCCCTAAAACACCAAATTAATGGCATTATAGTTCGTCAGAAGAGAGAAACCGATTATACCAGTACGTACAAAAGCACGACCAGTAGACCGGTCTCGAAATTCAACTACGAGCTTTTTAACTGCAACAACTTTAATATACGCTATTGGAGCTGGAATTACCGCGGCTGCTGGCACCAGACTTGCCCTCCAA
+
DDDDDHHHIIIIIIIIIIIIIIIIIIIIIIHIIIIIIHIII/DFHIHIIHIIIIIIIIIHIHIIIHCHHIGIIIIIIIIHHHIIIIIIIIIIHHIIIIIIIIIIIIIIIIIHIIIHIIIIIHIIIIIIIIIIIIIIIIHH?IIIIIIIIIHIIIIIIIIIIIIIIIIIIIIHIIIIIIIIHIIIHIHIGIIHIIIIIIIIHIIIIIIIIIIIIIIIIIIIIIIIIIIIIIIIIIIIIIIIIIHHIIIIIIIIIIIIIIIIIIIIIIHIIIIIIIIIIIIIIIIIIIIIIIIIIIIIIHIIIIIIIIIIIIIIIIIIIIIIIIIIIHIIIIIIIIIIIIIICDDDD
@HISEQ:969:HM2KJBCX2:2:1101:3985:71467 2:N:0:ACTATGCA
TAAACGCGACTCCCCAACTATCCCTATTAATCATTACGTCAATCCTAGAAACCAACAAAATAGGATCGAACGTCCTATTTCATTATTCCATGCTAATGTATTCAAGCGTTAGCCTGCTTTAAACACTCTAATTTTTTCAAAGTAACAGTCCTGTTTCCCTGCAACACCAAATTAATGACATTACAGTTCTTCAAGAAGGAGGAATCAGTAAAGCCAGTACACACCATTGGCACGACCAACCTACTGACCCCGAAATTCAACTACGAGCTTTTTAACTGCAACAACTTTAATATACGCTATTGGAGCTGGAATTACCGCGGCTGCTGGCACCAGACTTGCCCTCCAA
+
DDDDDIIIIIIIIIIIIIIIIIIIIIIIIIIIIIIIIIIIIIIIIIIIIIIIIHIIIIHIIGIGHHIIHIGIIIIIIIIIIHIIIIIIHIIIGIIIIIIIIIIIIIIIIIIIIIIHHIIIIHIIIIIIIIIIIIIIIIIIIIIIIIIIIIIIIIIIIIHIIIIIIIIIIIIIIIIIIIIIIIIIIIIIHIIIIIIIIIIIIIIIHIIIIIIGIGIIIIIIIIIIIIIIIIIIIIIIIIHIIIHHHIIIIIIIHIIIIIIIIIIIIIIIIIIIIIIIIIIIIIIIIIIIIIIIIIIIIIIIIIIIIIIIIIIIIIIIIIIIIIIIIIIIIIIIIIIIIIIGIDDDDD
@HISEQ:969:HM2KJBCX2:2:1101:21149:70730 2:N:0:ACTATGCA
TAAACGCGACTCCCCAACTATCCCTATTAATCATTACTTCAGTCCTAGAAAACAACAAAATAGAACCAAAGTCCTATTCCATTTTTCCATGCTAATATATTCAAGCAAACATGCCTGCTTTAAACACTCTAATTTTTTCAAAGTAAAAGTCCTGGATCCCTAGTGCACTCAATTATGAGCACACTAGTTCCCCAAAAGGAAAAGCCCAAACTTGCAGTACAAACCTTACAGTTGACAGCAACTATAAGCCCAAAATTCAACTACAAGCTTTTTAACTGCAACAACTTTAATATATGCTATTGGAGCTGGAATTACCGCAGCTGCTGGCACCAGACTTGCCCTCCAA
+
DBDDDICHHIIGIIIGHHHHEHIHEHHHHHGHHEHEHGHIHHHHIHHHHIIIHIIIIIIHHIHHIGHIIIEHGHHHI??GHHIIFEHIHHHF1<FGHCHEFHEHHGHIHHIGCHEIHHFHFGHIIIHHHGHIIIHHHHHIIIHHHIIHHIIIHHHHIIHIIHIHHGHHHHHHE9HHHIIIIIIIIIIHHIIIIIIHIIIIHIIIIHIIHHIHIIIIIIIIHHHIIIIIIHIIIIIIIIIIHIHGDHFIIGIIHGIIIIIHIHHGD@IIIIIIIIIIIIIIIIIHIIHIIIIIIHIIIHGHHIIHIIIIIIIIIIIIIHFIIIIIIIIIIIIIIHIIHIIIIDCDDD
@HISEQ:969:HM2KJBCX2:2:1101:6017:71513 2:N:0:ACTATGCA
TAAACGCGACTCCCCAACTATCCCTATTAATCATTACGTCGATCCTAGAAACCAACAAAATAGGGTCAAACGTCCTATTTCATTATTCCATGCTAATGTATTCAAGCGTGTGCCTGCTTTAAACACTCTAATTTTTTCAAAGTAACAGTCCTGATTCCCCATGACACCAAATTAATGACATCATAGTTCGTCAGAAGGTAGAAATCAATAATACCAGTGCATACCGGAGGCACGACCAATATATTGATTCCGAAATTCAACTACGAGCTTTTTAACTGCAACAACTTTAATATACGCTATTGGAGCTGGAATTACCGCGGCTGCTGGCACCAGACTTGCCCTCCAA
+
DCDDDIIIIIGIIIIIIIIIHIIIIIIIIIIIIIIIIIIIIIIIIIIIIIHHIIIHHGHIIHIIHHIEHHIIIIGIHIIIIIHIIIHIIIIIIIIFIIIHIGHIIIIIIIIIIIIIIIHHIHIIIIIIHIIIIIIIIIIIIIIIIIIIIIIIIIHIIIIIIIIIIIIIIIHIIIIIIIIIIIIIIIIIIIIIIIIIIIIIIIIIIIIIIIIIIIIIIIIIIIIIIIIIIIIIIIIIIIIIHIIIHIIIIIIIIIIIIIIIIIIIIIIIIIIIHIIIIIIHHHIHIIIIIHIIIIIIIIIIHIIIIIIIIIIIIIIIIIIIIIHIIIIIIIIIIIIHIIIIIDDDDD
@HISEQ:969:HM2KJBCX2:2:1101:4836:73225 2:N:0:ACTATGCA
TAAACGCGACTCCCCAACTATCCCTATTAATCATTACGTCAATCCTAGAAACCAACAAAATAGGATCGAACGTCCTATTTCATTATTCCATGCTAATGTATTCAAGCGTTAGCCTGCTTTAAACACTCTAATTTTTTCAAAGTAACAGTCCTGTTTCCCTGCAACACCAAATTAATGACATTACAGTTCTTCAAGAAGGAGGAATCAGTAAAGCCAGTACATACCATAGGCACGACCAACCTACTGACCCCGAAATTCAACTACGAGCTTTTTAACTGCAACAACTTTAATATACGCTATTGGAGCTGGAATTACCGCGGCTGCTGGCACCAGACTTGCCCTCCA
+
DDDDDIGHIHIIIIHHIIIHIIGIIIIIIHIIIHIIIHIIIIIIHIHIHIIIIHIIIICHHHHHIIIIHFHIFHIIIIFHHIIHIIIGHHIH?GEHHHIIIIIHIHIIIIIIIHIIIIIIIHHIIIIIIIIIIIIIIIIIIIIIIIIIIIIIIIIIIIIIIIIIIIIIIIIIHIIIIIIIIIIIIIIIIIHIIIIIIIIIIIIIIIIIIIIIIIIIIIIIHIIIIIIIIHIIIIIIIIIIIHHFIIIIIIIIIIIIIIIIIIIIIIIIIIIIIIHIIIIIIIIIIIIIIIIIIIIIIIIIIIIIIIIIIIIHIIIIIIIIIIIIIIIIIIIIIIIIIIIIDDDDD
@HISEQ:969:HM2KJBCX2:2:1101:14200:73663 2:N:0:ACTATGCA
TAAACGCGACTCCCCAACTATCCCTATTAATCATTACGTCAATCCTAGAAACCAACAAAATAGGACGTTTGATCCTATTTCATTATTCCATGCTAATGTATTCAAGCGTTAGCCTGCTTTAAACACTCTAATTTTTTCAAAGTAACAGTCCTGTTTCCCTGCAACACCAAATTAATGACATTACAGTTCTTCAAGAAGGAGGAACCAGTAAAGCCAGTGCATACCAGAGGCACGACCAACCTACTAATCCCGAAATTCAACTACGAGCTTTTTAACTGCAACAACTTTAATATACGCTATTGGAGCTGGAATTACCGCGGCTGCTGGCACCAGACTTGCCCTCCAA
+
DDDDDIIIIIGHIIIIIIHGIIHHIHIIIIIIHEHHIIHHHHHHHIGIIIEHHIHIIIEEHH?GHIDHHGDGHHIHIHHIIIIIIII?GFHHIIHHIHIIHHHHHIHGGHIIHIHFIIHFHHIIIHIIHHIIIHHIIHHIIIIIHHHHIHHIIHHIIIIIIIIIIHHIHIHIHHHIIIIIIIIIIHIIHIIIIIIHIIHIIHFHHHIHHHEGIIHIIIIGIIIIIIIIIHIIIHHCEIHIHHFFGHEFHHEIIHIHEHGIIIHIIHIIIIIIIHH?HIIIIIGIIIGIIIIIIHCIIHHIIIHGHGIIIIIHIHHGGIIIIIIIIIGIIIIIHHHEHIHHHADDDD
@HISEQ:969:HM2KJBCX2:2:1101:7381:73472 2:N:0:ACTATGCA
TAAACGCGACTCCCCAACTATCCCTATTAATCATTACGTCGATCCTAGAAACCAACAAAATAGAATCAAACGTCCTATTTCATTATTCCATGCTAATGTATTCAAGCGCGAGCCTGCTTTAAACACTCTAATTTTTTCAAAGTAACAGTCCTGATTTCCCACGACACCAAATTAATGACATCGTGGTTCGTCAGAAGGTAGGAATCAATTTGACCAGTACGTACCGAGGCACGACCGATCAACTGATCCCGAAATTCAACTACGAGCTTTTTAACTGCAACAACTTTAATATACGCTATTGGAGCTGGAATTACCGCGGCTGCTGGCACCAGACTTGCCCTCCAA
+
DDDDDIIIIIHIIIHHIIIIHIIHHFHIIIIIIIIIIIIIIIIIHIIIIIIIIIIIHIHIIIIGIHIIIHIIIIIIIIIIIIHIIIIHHIIHIIIIIIHIIIIIIIIIHGHHIIIIIIIIIHIHIHIIHIHHGHIIHHHHGIIHIIIIIHIHIIIIIIIIIIIHIIIIHIHHIIHIIHIIIIIIIIIIIIHIHHIIIIIIIHIIIHIHGHHHHIIIHIHIIIIIIIIIHIIIHIIIIIIIHIIIIIIIIIIIIHIIIHIIHIIIIIIIIIIIIHIIIIIIIIHHHIIIHIIIIIIIIIHIIIIIIIIIIIIIIIIIIIHIIHIIIIIIIIHIIIIIIIIIDDDDD
@HISEQ:969:HM2KJBCX2:2:1101:8325:74866 2:N:0:ACTATGCA
TAAACGCGACTCCCCAACTATCCCTATTAATCATTACTTCAGTCCTAGAAACCAACAAAATAGAACTAAAGTCCTATTCCATTATTCCATGCTAATATATTCAAGCAAACATGCCTGCTTTAAACACTCTAATTTTTTCAAAGTAAAAGTCTTGGATCCCTAGCGCACTCAATTAAGAGCACACTAGTTCCCCAAAAGGAAAAGCCCAAAGTTGCAGTACAAACCTTTCGGTTGACGGCAACTATAAGCCCAAAATTCAACTACGAGCTTTTTAACTGCAACAACTTTAATATACGCTATTGGAGCTGGAATTACCGCGGCTGCTGGCACCAGACTTGCCCTCCAA
+
BBDDDHHHHGHIIIIIGHIIIGIHIIHIIHHFHHIIIIIIHIIIHIIIIIIIIIIGHHIHIIHIIIIIHIIIHGHFIIIHHHIHIIGHIIIGIGEHIHIIIHHIIIIIIHIIIHGIHIHHIIHHIIIIIIIIIIIHIIHHHIIHIGIIIIIIHHHHHIIIHDHHGIIIIIIHHIIHGCIHIIIIIIIIIIHIIIIHIIIIIIIIIIHIIIIIIIHIIIIIIHIIIIHHIIIIIIIIIIHHHIHHHIHHGIIIIIIIGIGHIHHIIIIIIIIIIIIIIIIIIIIIIHHHIHHGDHHIIIHIIIIIIIIIIIIIIIHIIIIIIHHIIIIIIIIGIIHIIIIIIDDDDD
@HISEQ:969:HM2KJBCX2:2:1101:1801:75063 2:N:0:ACTATGCA
TAAACGCGACTCCCCAACTATCCCTATTAATCATTACGTCAATCCTAGAAACCAACAAAATAGGATCGAACGTCCTATTTCATTATTCCATGCTAATGTATTCAAGCGTTAGCTTGCTTTAAACACTCTAATTTTTTCAAAGTAACAGTCCAAATTCCCCGCACCACCAAATTAATGGCATTACGGCTCATCAGGAAGGAGGAATCAGTGAGACCAGTGCATACCGATGGCATGACCAATCTACTAACCCCGAAATTCAACTACGAGCTTTTTAACTGCAACAACTTTAATATACGCTATTGGAGCTGGAATTACCGCGGCTGCTGGCACCAGACTTGCCCTCCAA
+
@B@@@=FCHDHIIH@@HC<CHEEGGEHHFCCCGHHHEECGCGEHHEHECEHE1C<E@HIIHHHH@<<<0<GHFHEE1FC<DGEEHEHI?1<@H@G?DGCE?GHHEGHEGE@BCH11@@<<<<@G9@FHEHEEHH@HG8DHE@HGCC1D<G@G0CC4HHF0CC:#<FHHE?GGHHDC<F<CG?CGHFGCGG?DF<0EHD@<<F6A<<<@D1@EGC@@<@ACFGEHFHCHF1CCGF6@C@HG1D<<<@@HC@1<1<D<1@HCG<<D<<?HCG<<<1<@G1FCCHFG1D1CC<1CEG<CC<<1<<<1@GC<<<CCC</?CC<1CCG@HIHF<<@CCCGEEHE0<@?DD@
@HISEQ:969:HM2KJBCX2:2:1101:4703:74691 2:N:0:ACTATGCA
TAAACGCGACTCCCCAACTATCCCTATTAATCATTACTTCAGTCCTAGAAACCAACAAAATAGAACTAAAGTCCTATTCCATTATTCCATGCTAATATATTCAAGCAAACATGCCTGCTTTAAACACTCTAATTTTTTCAAAGTAAAAGTCTTGGATCCCTAGCGCACTCAATTAAGAGCACACTAGTTCCCCAAAAGGAAAAGCCCAAAGTTGCAGTACAAACCTTTCGGTTGACGGCAACTATAAGCCCAAAATTCAACTACGAGCTTTTTAACTGCAACAACTTTAATATACGCTATTGGAGCTGGAATTACCGCGGCTGCTGGCACCAGACTTGCCCTCCAA
+
DDDDDHIIGIIIIIIIHIIIHIIIIIIIIIIIIIIIIIIIIIIHIIHIIIIGHIIIHIFHHHFHHIHGIHHHHHHHIHIIIIHHIGGEHHHHIHIIIIIHEIHHIHIIIIHGDHGHHIHIHHHIIHIHHIIGHGHIHHHIIIIIIIIIIHGHIHFHHHHHIIHEIHIHHEIIHHIHIHIHIHHHHHIHGCIIHHIIIIIIIIHIIIHIIHIHHIHIIHIIHHHIIIHIIIIIGIIIIIIIIIHHHHIHEHIIIIIIIHIHIGHIIHIHHIIIIIIIIIIIIIIIIIIIIIIIIIIIIIIIIIHIIIIIIIIIIIIHIIIIIIIIIIIHIIHHIHIIIIIGIDDCDD
@HISEQ:969:HM2KJBCX2:2:1101:18567:75009 2:N:0:ACTATGCA
TAAACGCGACTCCCCAACTATCCCTATTAATCATTACTTTGGTCCTCAAACCAACAAAATAAAACCAAAGTCCTATTCTATTATTCCATGCTAATGTATCCAAGCAAACGCCTGCTTTGAACACTCTAATTTATTCAAAGTAAACCCTTGGAGTCCTGCTGTTGCAGGCCCCCAAGTATAGGGAAACCCCGAAAAGTACTTGCAACGCAAGACCAGTCGGACAATCCCGAAGTTCGACTACGAGCTTTTTAACTGCAACAACTTTAATATACGCTATTGGAGCTGGAATTACCGCGGCTGCTGGCACCAGACTTGCCCTCCAA
+
DDDDDIIIIIIIIIIIIIIIIIIIIIIIHGHHIIIIIIIIHIIIIIHIIIIIIIIHIIIIIIIIIIIHIHHIIIIIIIIIHHIIIIIHIIIIIIIIIIIIIIIIIIIIIIIIIIIIIIIIIIIIIIIIIIIIIIIHIIIIIIIIIIIIIIIIIIIIIIIIIIIIIIIIIIIIIIIIIIIIIIIIIIIIIIHIIIIIIIIIIIIIIIIIIIIIIHIIIIHIHHIIIIIHHHIIIIIIHHIHIIIIIIIIIIIIIIIIIIIIIIHIIIIIIIIIIIIIIIIIIIIIIIIIIIIIIIIIIIIIIIIIIIIIIIIIIIIIIIDDDDD
@HISEQ:969:HM2KJBCX2:2:1101:17287:75377 2:N:0:ACTATGCA
TAAACGCGACTCCCCAACTATCCCTATTAATCATTACATCGATCCTAGAAACCAACAAAATAGAATCGGATGTCCTATTTCATTATTCCATGCTAATGTATTCAAGCGTGAGCCTGCTTTAAACACTCTAATTTTTTCAAGGTAACAGTCCTAATTCCCCGTGACACCAAATTAATGGCATTACGGTTCTTTAGAAGGTGAGAAATCAATAATATCAGTACATACCAACGGCATGACCGAAACATTGATCCCGAAATTCAACTACGAGCTTTTTAACTGCAACAACTTTAATATACGCTATTGGAGCTGGAATTACCGCGGCTGCTGGCACCAGACTTGCCCTCCAA
+
DDDDDIIIIIIIIIIIIIIIIIIIIIIIIIIIIIIIIIIIIIIIGIIIIIIIIIIIIIIIIIIIIIIHIIIIIIIIIIIIIIIIHIIIIIHIIIIIIIIIIHIIIIIHIIIIIIIIIIIIIIHIIIIHIIIIIIIIIIIIIIIIIIIIIIIIIIIIIIIIIIIIIIIIIIIIIIIIIIIIIIIIIIIIIIIIIIIIIIIIIIIIIIIIIIIIIIIIIIIIIIIIIIIIIIIIIIIIIIIIIIIIIHIIIIIIIIIIIIIIIIIIIIIIIIIIIIIIIIIIIIIIIIIIIIIIIIIIIIIIIIIIIIIIIIIIIIIIIIIIIIIIIIIIIIIIIIIIIIIIIIDDDDD
@HISEQ:969:HM2KJBCX2:2:1101:7706:75666 2:N:0:ACTATGCA
TAAACGCGACTCCCCAACTATCCCTATTAATCATTACGGTGATCCTAGAAACCAACAAAATAGAACCATGCCGTCCTATGTTATTATTCCATGCTAATCTATTCAAGCACAAGCCTGCTTTAAGCACTCTAATTTTTTCAAGGTAATAGCTCTGCTTCCCCAACGCACTAACTTAATAGCATGCTGGTTGTTCAGAAGGTAGGAATTCATCAGGCCAGTGCGGACAGTGAAGCCCGACCAACCGACAAACTCCGAAATTCAACTACGAGCTTTTTAACTGCAACAACTTTAATATACGCTATTGGAGCTGGAATTACCGCGGCTGCTGGCACCAGACTTGCCCTCCAA
+
<B<<@@?CCH/0<GHF0E<<<111<1C<<D11<111DG0D<1D1<D1C<1D1<<G0<1<1<1<FHGCC@<1FH0/<01<1<<DH?1C1111<@<C1<1FCHHC@HH8HIHH@HGHEH@@B@GEHGBD@EFHHCEE/GF@@CHFEIHHEGAAHIIIHE0HGEEEHHHHCHB<EHCEHEHG7EIHHGIGIIIHGCEHIHIHIIIHFC@EH?HIHHIIIIHFDC?EF1FIIIIFECD?D<-/HBDGEECCHHE@/HHIHHEHEEG?DHHGC1C1C1HCEHC@HC1<@HD@HHHEHH@HGIIHHHIIIIHIIHIHEIIIIIHHIIHFHE@HHHFEIIIHIHHHIIHHDDDB0
@HISEQ:969:HM2KJBCX2:2:1101:8757:75669 2:N:0:ACTATGCA
TAAACGCGACTCCCCAACTATCCCTATTAATCATTACGGTGGTCCTAGAAACCAACAAAATAGAACCACAACGTCCTATTCTATTATTCCATGCTAATCTATTCAAGCAATAGCCCGCTTTAAACACTCTAATTTTTTCAAGGTAATGGTCCTGGCTCCCCAACACACCCAATTAAGGACATGCTGGTTCACCAGAAGGAAGACCCGACAACAAGACAGTACTCGCCAAAGACGGACCGCCCGGCCAGGCCTAAAATTCAACTACGAGCTTTTTAACTGCAACAACTTTAATATACGCTATTGGAGCTGGAATTACCGCGGCTGCTGGCACCAGACTTGCCCTCCAA
+
DDDDDIIIIIIIIIIIIGIIIIIIIIIIIHHHHHHIIIIIIHIHIHIIIHIIIIIIIIIEHHHIIIHIGGHIHHIIIHIIIIHIIIIHIIIIHGHIIIIIIHHIIIIIIIIIIIHHIIIHHIHHIHIIHIHHHIIIHIIIIGHIIIIIIIHIIIIIIIIHHIIIIIIIIIIIHFIIIIIIIIIIIIIIIGIHIIIHIIIIIIIIIHHDIIHIIIIIIIIIIIIIIIIIIIHGHIIHIIIIIIIIHHIIIIHHHIHIIHIIIIIHIIIHIIIIIIIIIIIIIIIIIIIIIIIIIIIIIIIIIIIIIIIIIIIIIIIIIIIIIIIIIIIIIIIIIIIIIIHIIIDDDDD
@HISEQ:969:HM2KJBCX2:2:1101:5782:75909 2:N:0:ACTATGCA
TAAACGCGACTCCCCAACTATCCCTATTAATCATTACCTCGACTCCGAAAGCCAACGAAATAGAACCGAGATCCTATTCCATTATTCCATGCACTAATGTTCAGGCTGTAGCGCCTGCTTTGAGCACTCCAATTTTTTTAAAGTAAACGTGCTGGCCACATATAGCACTCGGTTAAGAGAACTATACACGAACCAACAAAATCGTCCGGTCAGACAGTAAACACCGCAAGGTGCACCGCCCGACTGAAACCGAGATCCAACTACGAGCTTTTTAACCGCAACAACTTTAATATACGCTATTGGAGCTGGAATTACCGCGGCTGCTGGCACCAGACTTGCCCTCCAA
+
DDDDDIIIIIIIIIIIIIIIIIIIIIIIIIIIIIIIIIIIIIHIIIIIIGIIIIIIHIIIIIIIIIIIIIIIIIIIIIIIGIIIIIIGHGGHIIIIIIIIIIHIIIIIIIIIIIIIIIIIIIIIIIIIIIIIIIIIIIIIIIIIIIIIIIIIIIIIIIIIIIIIIIIIIHIIIHIIIIIIIIIIHHHHIIIIIIIHIIIHIHIIIIIIIIIIIIIIIIIIHHHIIIHIIIIIIIHIIIIHIIIHHIIIIIIIIIIHIIGHIIHIIIIIIIIIIIIIIIIIIIIHHEIIIIIIIIIIIIIIIIIIIIIIIIIIIIIIIIIIIIIIIIIIIIIIIIIIIIIIIDDDDD
@HISEQ:969:HM2KJBCX2:2:1101:20348:75737 2:N:0:ACTATGCA
TAAACGCGACTCCCCAACTATCCCTATTAATCATTACGTCAATCCTAGAAACCAACAAAATAGGATCGAACGTCCTATTTCATTATTCCATGCTAATGTATTCAAGCGTTAGCCTGCTTTAAACACTCTAATTTTTTCAAAGTAACAGTCCTGTTTCCCTGCAACACCAAATTAATGACATTACAGTTCTTCAAGAAGGAGGAATCAGTAAAGCCAGTACACACCATTGGCACGACCAACCTACTGACCCCGAAATTCAACTACGAGCTTTTTAACTGCAACAACTTTAATATACGCTATTGGAGCTGGAATTACCGCGGCTGCTGGCACCAGACTTGCCCTCCAA
+
DDDDDIIIIIIIIIHIHIIIIIIGIIIIIIIIIIIIIIIIIIIIIIIIIIIIIIIIIIIHIIHIHIIIIIIIIIIIIIIIIIIIIIIIIIIIIIIIIIIIIHIIHHHIIIIHIHHIIHIIIIIIIIIIIIIIIIIIIIIIIIIIIIIIHIIIHHIIIIHIHHIIIIIIIIHHIIIIIIIIIIIIIIHIIHHIIIIIIIIIHHIIIIIIIIIIIIIIIIIIIIIIIIIIIIIIIIIIIHHIIIHHHIIIIIIIIIIIHIIIIIIIIIIIIIIIIIIIIIIIIIIIIIIIIIIIIIIIIIIIHIIIIIIIIIIIIIIIIIIIIIIIIIIIIIIIIIIIIIIIIDDDDD
@HISEQ:969:HM2KJBCX2:2:1101:20633:75528 2:N:0:ACTATGCA
TAAACGCGACTCCCCAACTATCCCTATTAATCATTACGTCGATCCTAGAAACCAACAAAATAGAATCAAACGTCCTATTTCGTTATTCCATGCTAATGTATTCAAGCGTGAGCCTGCTTTAAACACTCTAATTTTTTCAAAGTAACAGTCCTGATTCCCCATGACACCAAATTAATGACATCATGGTTCGTCAGAAGGTAGGAATCAATAATACCAGTTCGTACAATAGCACGACCAATAAATTGATCCCGAAATTCAACTACGAGCTTTTTAACTGCAACAACTTTAATATACGCTATTGGAGCTGGAATTACCGCGGCTGCTGGCACCAGACTTGCCCTCCAA
+
DD@DDIIIIHHIIHHHHIGHHIIIHIIHIIIIIIIIIIIIIIIIIGHHIIIIIIIIHIHGHIEHHHHIIIIIIIIHHHEHIIGHHIHHIIIHIIIHGHHHIFIIIHHHHIHHHIHIIHHFHHIGHHHHIIHIIIIIIHIIIIHHIHIIIIIIIHIIIIIIHIIIIHHIIIHEHIIIIIIIIIIIIHHHHIIIIIIIIIIHIIIIGIIIIIIIHIGIIIIIIIHIIIIIIIIIIIIIIIIIIIIIGIIIIIHHIIIIIHIIIIIIIIIIIIIIIIIIIIIIIIIIIIIIIIIIIIIIIIIIIIIIIIIIIIIIIIIIIIIIIIIIIIIIIIIIIIIIIIIIDDDDD
@HISEQ:969:HM2KJBCX2:2:1101:1688:75884 2:N:0:ACTATGCA
TAAACGCGACTCCCCAACTATCCCTATTAATCATTACGGTGATTCAGAAACCAACAAAACAGGACCACCGTCCTATTTTATTATTCCATGCTAATGTATTCAGACATAAGCCTGCTTTGAACACTCTAATTTTTTCAAGGTAAAGGTCCTGGTTTCCTACCACGCTAAATTAATAACATGATAGTTCCCCAGAAGGTAGAAATTCTACACGCCAGTACAGACAATAGCCTGACCAACGGTAGAACCCCGAAATTCAACTACGAGCTTTTTAACTGCAACAACTTTAATATACGCTATTGGAGCTGGAATTACCGCGGCTGCTGGCACCAGACTTGCCCTCCAA
+
DDDDDFHIIIIIIIIIIIIIIGIHIIIIIHIIIHHHHHIIIIIIIIIIGIIIIIIHIIIIIHH?GHIIIGHHIIIIIIIHHIIIIIHHIH?EHIIIIHHIFEHHHIIIIHHIIHGHGIIIHHHHIIIHGIIIIIHIIIIIIIIIIIIIIHHHIIIIIIIHIIIHIIIIIIIIIIHIIIIHHIHIHHHIIIIIIIIIIIIIIIIHIIIHIIIIIIIIIIIIIIIIIIIIIIIHIIIIIIIHHDIIIIIIIIIIIHIIIIIIIIIIIIIIIIIHIIIIIIHHFIIIIIHIHHHIIIIIIIIIIIIIIIIIIIIIIIIIIIIIIIIIIIIIIIIIIIIIIIDDDDD
@HISEQ:969:HM2KJBCX2:2:1101:14701:74393 2:N:0:ACTATGCA
TAAACGCGACTCCCCAACTATCCCTATTAATCATTACTCATTTCACCAAAAACCAACAAAATTCGCGATACGAGTCCTAACTTATTATTCCATGCTAATGTATTCATAACTTTCAGCCTGCTTTAAACACTCTAATTTTTTCAAAGTAAAGGTCCTGGATTGCGAACCCAACCCAGTAAAGGGCAGGAACGTTCTCCAGGAAGATGGTAAGCGCGCATCGGCACTCACACACGATACCGTGGCGGGCCAAGCGCACTATACCAGAAATCCAACTACGAGCTTTTTAACTGCAACAACTTTAATATACGCTATTGGAGCTGGAATTACCGCGGCTGCTGGCACCAGACTTGCCCTCCAA
+
@DDB@EHGIDC<<C<CGEHHIEHHFIHEHIHHHHHIHGEHHGE@C@CFHH@HH01CGHFIHHHHCGHHIH?CHFCHG@GEHCFHHEHEHHHH?<D1GHC@C<<CGHIFHHIHHIGCHG?HHHIHIHHHGHHHHGCGG@FHHHGHHFEFGHIHHHGGHHIHHHHGE<HHIIIIHIGHEH?HGGHHCGHHHHGAHG?IHHHEIHHHHEIIHHDHIHHHDHHEGHG>CCHGFFGHGHHHIGFHIHHHGECHIIIHHHGCC?HGHHGCHHIIIIHIIIIHHGHEHHHHHCFHHHCEHGHHHHGHEEFHCEHEHHHHHIIIHIIIIHIFHHDHHHFH@HHHEEHHD1EHFGHGHHH@E@D@DD
@HISEQ:969:HM2KJBCX2:2:1101:7333:76316 2:N:0:ACTATGCA
TAAACGCGACTCCCCAACTATCCCTATTAATCATTACGTCGATCCTAGAAACCAACAAAATAGAATCAAACGTCCTATTTCGTTATTCCATGCTAATGTATTCAAGCGTGAGCCTGCTTTAAACACTCTAATTTTTTCAAAGTAACAGTCCTGATTCCCCATGACACCAAATTAATGACATCATGGTTCGTCAGAAGGTAGGAATCAATAATACCAGTACGTACAATAGCACGACCAATAAATTGATCCCGAAATTCAACTACGAGCTTTTTAACTGCAACAACTTTAATATACGCTATTGGAGCTGGAATTACCGCGGCTGCTGGCACCAGACTTGCCCTCCAA
+
DDADDIDIIIIGIIEHHHHIIIIHGIIHHHIHHHIIIHIIHCEHCHIIHHGHIHEEHEHHIHHIGHHHHHIHFEHIHIGHIIHHHHHIHIFHCCHHIHGHIHHHIHHHHHIHHGGHHHHIIGHHHIHGHHIHFHHHIHHBIHGHHHHHGHHHHHGGGIIIIHFIIHHHHHHIIIIIIIIIIHHIFIIHIHIIIIGIHHEHHHIIHGHFGFHCHIHHHHH?HIIIIHIHHHHHHGHEHEG@FHEHIGIHHHHHIIHHHHHIHHEEFHHECHGEHHIIHIHIIHHIHHGGEFHIIIIGIIIIIIIIIHIHHF@HIHDDHHHHIIIIHHIIIIIIHIHIIIIHBCDDB
@HISEQ:969:HM2KJBCX2:2:1101:19466:76240 2:N:0:ACTATGCA
TAAACGCGACTCCCCAACTATCCCTATTAATCATTACGGTGGTCCTAGAAACCAACAAAATAGAACCACAACGTCCTATTCTATTATTCCATGCTAATCTATTCAAGCAATAGCCCGCTTTAAACACTCTAATTTTTTCAAGGTAATGGTCCTGGTTCCCCGAAACACCCAATAAAGGGCATCCCGGCTCACCAGAAGGATAGACCCGACGACAGAACAGTACTCGCCAAAGACGGACCATCCGGCCAGGCCTAAAATTCAACTACGAGCTTTTTAACTGCAACAACTTTAATATACGCTATTGGAGCTGGAATTACCGCGGCTGCTGGCACCAGACTTGCCCTCCAA
+
DADDBDHIIIIIIHIHHHIIIIIIIIHHIHIIIIIIIHHHIIIIIIIIIIIIEHHHHHHHHIGHHIIIIIIIHHHIHIHHHIIHIIIHIHHIHIIIIHHIIEHEIIIIIIHIIIIHHHHHHHGGHIIIHHHIIHHGHHHHHIFIHGIHHIIHIIIHHGHIIHIIIIIIIIIIIIHIIHHIIIIHIHIIIIHHIIHIHIHIHIHHHIIIIIIIIIHHIIIIIIIFIIIIIIHHHIHHIIIIHIIHHHHHIHIHIIIIIIHIIIIIIIIIHIIIIIHHHIIIIIIIIIIIHHIIIIIIIHHGHHIIIIIIIIIIIIIIIIIIIIIIHIIIIIIIIIIIIGIGIIIDDDDD
@HISEQ:969:HM2KJBCX2:2:1101:14941:76426 2:N:0:ACTATGCA
TAAACGCGACTCCCCAACTATCCCTATTAATCATTACTTCAGTCCTAGAAACCAACAAAATAGAACTAAAGTCCTATTCCATTATTCCATGCTAATATATTCAAGCAAACATGCCTGCTTTAAACACTCTAATTTTTTCAAAGTAAAAGTCTTGGATCCCTAGCGCACTCAATTAAGAGCACACTAGTTCCCCAAAAGGAAAAGCCCAAAGTTGCAGTACAAACCTTTCGGTTGACGGCAACTATAAGCCCAAAATTCAACTACGAGCTTTTTAACTGCAACAACTTTAATATACGCTATTGGAGCTGGAATTACCGCGGCTGCTGGCACCAGACTTGCCCTCCAA
+
<<DD0</<EC/D<1<DHH@EF<1@@FCHH?1<11CGHI1DG1111DHHIH@F1DFECEHIIE1CCGHHEHCF1DFHIIEEHEHHI?EEHI1D1DFHIGGF@HIHCIIHHEGHG?G@??BFHFCHHEHHEFHHHIF;EHHGFAHGGGHGF1FDFEEHA<@HDDCHHCEIH@GFHEHHHIGIHHFEFHFIIHEHHF/HCGIHHIE?EH)FCHHCH@CHFEGAHHEHIHHHHEHEEIHHHGHHH?HC?DCD0<EHHFHEHEHIHGC@@CHG1HEFIIHHHEHEHHHHGCGIHIH@HIHGIIIIIIIIGHFHFHHEHHHDHDHG?HGGFEHG<HGEHFEHHG<EG?@D0D
@HISEQ:969:HM2KJBCX2:2:1101:2139:76892 2:N:0:ACTATGCA
TAAACGCGACTCCCCAACTATCCCTATTAATCATTACGGTGGTCCTAGACCAACAAAATAGAACCAACGTCCTATTCTATTATTCCATGCTAATCTATTCAAGCAAATGCCTGCTTTAAACACTCTAATTTTTTCAAGGTAATGGTCCTGGCTCCCCGGTACACTCAATAAAGAACATGCCGGTTCACCAGAAGGTAAGACCCGACACAGAACAGTACTCGCCAAAGACGGACCGCCCGGCCAGGCCTAAAATTCAACTACGAGCTTTTTAACTGCAACAACTTTAATATACGCTATTGGAGCTGGAATTACCGCGGCTGCTGGCACCAGACTTGCCCTCCAA
+
DDDDDIIIIIIHIIIIIIIIIIIIHHIIIIIIIIIIIIIIEHIHHHIIHIIIGIIGHHIHHFIIIIIIIIIIIIII?HIIIIIIIFHIIIIHIIIIIIIIIGHHIIIIIIIIIIIIIIIIIIHIHIIHHIIHHHIIIIIIIIIIIIIIIHHHIIIIIIIIIIIIIIIIIIIIIIHHHIIIIHIIIIIIIIIIIIIIHIIHIIIHIIIIIIIIIIIIIHIIIIIIIHIIIIIIIIIIIIIIHHIIIIIIIIIIIIIIIIIIIIIIIIIIIIIIIIIIIIIIIIIIIIIIIIIIIIIHHGIIIIIIIIIIIIIIIIIIIIIIIIIIIIIIIIIIIIIIIIDDDDD
@HISEQ:969:HM2KJBCX2:2:1101:17277:77450 2:N:0:ACTATGCA
TAAACGCGACTCCCCAACTATCCCTATTAATCATTACGTCGATCCTAGAAACCAACAAAATAGAACCGAGATCCTATTCCATTATTCCATGCTGTGTTATTCAGGCGGCATGCACCTGCTTAGAGCACTCTAATTTTTTCAAAGTAAACTTTCCAGCCACCCGCCACACTCGGTGAAGAGCATAGCGGGAGAGGCCGGTAGGTAGGTCACGGGACAGGCAGTAAGCCACCAAAACGGTGGACCGCCAGCCCGTGACTGACATCCAACTACGAGCTTTTTAACCGCAACAACTTTAGTATACGCTATTGGAGCTGGAATTACCGCGGCTGCTGGCACCAGACTTGCCCTCCAA
+
DDDDDIIIIIIIGHIIIIIIIIIIIIIIIIIIIIIHIIIIIIICHIIIIIIIIIGIHIIGHHGHHIIHIIIIFHIIIIIIFHHHIFHIIIHIIIIIIIIIHFHHHIIIIHHIIIHIIIIIIIIIIHIIHHHHEIIIIIIIIIIHHIIIIIIIIIHGHHHIIIIIIIIHIIIIIIIIIIIIIIIIIIIIIIIIIIIIIIIIIIIIII=HIIIIIIIIIHIIIIIGIHIIIIIIHFIHHHIIIIIIGIIIIIHIIIIIIIIIIIIIIIIIIIIIIIIIIIIIIIIIIIIHIIIIHHIIIIIIIIIIIIIIIIIIIIIIIIIIIIHIIIIIIIIIIIIIIIIIIIIIIIIDDDDD
@HISEQ:969:HM2KJBCX2:2:1101:11593:77769 2:N:0:ACTATGCA
TAAACGCGACTCCCCAACTATCCCTATTAATCATTGCTCACAAATCCAAAAACCAACAAAATACGATAAACGAGCCCTAACTTATTATTCCATGCTAATGTATTCATAACTAACCGCCTGCTTTAAACACTCTAATTTTTTCAAAGTAAAGGTCCTGGATTGCGAACCCAACCCAGCAAAGGGCAGGAACGTTCTCCAGGAAGATGGTAAGCGCGCATCGGCACTCACACACGAAACCGTGGCGGGCCAAGCGCACTATACCAGAAATCCAACTACGAGCTTTTTAACTGCAACAACTTTAATATACGCTATTGGAGCTGGAATTACCGCGGCTGCTGGCACCAGACTTGCCCTCCAA
+
DDDDDIIIIIIIIIIIIIIIHHIIIIHHIIIIHHIIIHHIIIIIHIIHHIIIIIIHIIHIHIIIHIFIHHIIIIHIIIIIIHIHHIIIHIHHHHIIIIIIH<DEFHIIIIHHIIIDHIIHHHHIIHIIIHHHIIIIIHHHIIIIIIIHIIEHHIHHIHHHHIHHHHHIHEHIIIIIIIHIIHIGIIIHIIHGFHIIIIIIIHIIIGIIIHIIIIIIIIIIIIIIHIIIIIIHIIHIIIIIIIIIIIHIIIIHIIIIGHIIIIIIIIIIIHIIIIIIIIIHIIIIIIIHIIIIIIIIIIIIIIIIIIHIIIIIIIIIIIIIIIIIHIIIIIIIIIIIIIIIHHIIIHIIIIIIIDDDBA
@HISEQ:969:HM2KJBCX2:2:1101:5998:77906 2:N:0:ACTATGCA
TAAACGCGACTCCCCAACTATCCCTATTAATCATTACTTCAGTCCTAGAAACCAACAAAATAGAACTAAAGTCCTATTCCATTATTCCATGCTAATATATTCAAGCAAACATGCCTGCTTTAAACACTCTAATTTTTTCAAAGTAAAAGTCTTGGATCCCTAGCGCACTCAATTAAGAGCACACTAGTTCCCCAAAAGGAAAAGCCCAAAGTTGCAGTACAAACCTTTCGGTTGACGGCAACTATAAGCCCAAAATTCAACTACGAGCTTTTTAACTGCAACAACTTTAATATACGCTATTGGAGCTGGAATTACCGCGGCTGCTGGCACCAGACTTGCCCT
+
DDBDCIIIIHIIIIIIIIHHIIIIHIIIIIIHIIIIIIIIIIIIIIGHIIHIHIIIIIIFHGH?HIIIIIIHHIHIIHHIIIIGIHIHIIIIIIIIIIIIIIGHIIIIIIIHHIIIIIIHIIIHHHIIIIIIIIIIIIHIIIIIIIIIIIHIIIIHIIIIIIHHIIIIIIIIIIHHGHIIIIIGIIIIIIIIIIIIIIIIIIIIIIIIIIIIIIIIIIIIIIIIIIIIIIIIIIIIIIIIHHIIIIIIIHIIIIIIIIIHIIHIIHIIIIIIIIIIIIIIIIIIIHGIIIIIIHIIIIIIIIIIIIIIIIIIIIIIIIIIIIIIIIIIIIIIIIIIIDDDDD
@HISEQ:969:HM2KJBCX2:2:1101:4529:78622 2:N:0:ACTATGCA
TAAACGCGACTCCCCAACTATCCCTATTAATCATTACGGTGATCCTAGAAACCAACAAAATAGAACCATGCCGTCCTATTCTATTATTCCATGCTAATGTATTCGAGCAAAAATGCCTGCTTTAAACACTCTAATTTTTTCAAGGTAAAGGTCCTGGATCCGCAAGACACCCAATAAAGGACATCAAGTTTCTCCAGAAGGTGAGAAATCAACAGTAACAGTTCATACCCCTTAAGGCATGACCGTCACGTCAATCCCGAAATTCAACTACGAGCTTTTTAACTGCAACAACTTTAATATACGCTATTGGAGCTGGAATTACCGCGGCTGCTGGCACCAGACTTGCCCTCCAA
+
DDDDCIGHHIIHGIHHHIIIIIIIIIIIIIHIIIIIIIIIIIIIIIIIIIIIGIIIIIGHIIHHIIIIHIFHHIIHIHHHIIIHIIIIIHIIFHHIFHHIIIHIHHIIIIIIIIIIIIIHIIIHHIIIIHHIIIIIIIIIIIIHIIHIIIIIHIIHIIIIIIIIIHIIIIIIIIIIIIIIIIIIIIIIIIIIIIIIIIIIIIIIIIIIIIIIIHIIIIIIHIIIIIH<IIIIIIIIIIIIIIIHIIIIIHHDIIIIIIIIIIIIIIIIIIIIIIIIIIIIIIIIIIIIIIIIIIIIIIIIHIIIIIIIIIIIIIIIIIIIIIIIIIIIIIIIIIIIIIIIIIIIIIIIDDDDD
@HISEQ:969:HM2KJBCX2:2:1101:19433:78518 2:N:0:ACTATGCA
TAAACGCGACTCCCCAACTATCCCTATTAATCATTACGTCAATCCTAGAAACCAACAAAATAGGATCAAACGTCCTATTTCATTATTCCATGCTAATGTATTCAAGCGTTAGCCTGCTTTAAACACTCTAATTTTTTCAAAGTAACAGTCCTGTTTCCCTGCAACACCAAATTAATGACATTACAGTTCTTCAAGAAGGAGGAACCAGTAAAGCCAGTACATACCAGAGGCACGACCAACCTACTAATCCCGAAATTCAACTACGAGCTTTTTAACTGCAACAACTTTAATATACGCTATTGGAGCTGGAATTACCGCGGCTGCTGGCACCAGACTTGCCCTCCAA
+
DDDDDIIIIIIIIIIIIIIIIIIIIIIIIIIIIIIIIIIIIIIIIIIIIIIIIIIIIIIIIIIHGIIIIIIIIIHIIIIIIHIHIIIIIIIHIIIIIIIHIHHIIIIIIIIIIIIIIHIIIIHIIIIHIIIIIIIIHIGIIIIIIIIIIHIIIIIIIHIIIHIIIIIIIIIIIIIIIIHHIHIIIIIIIIIIIIIIIIIIIIHFIIIIIIIIIIIIIIIIIIIIIIIIIIIIIIIIIIHIIIHHHIIHIIIIIIIIHIIHIIHIIIIIIIIIIIIIIIIIIIIIIIIIIIIIIIIIIIIHHIIIIIIIIIIIIIIIIIIIIIIIIIIIIIIIIIIIIIIIIDDDDD
@HISEQ:969:HM2KJBCX2:2:1101:5459:78813 2:N:0:ACTATGCA
TAAACGCGACTCCCCAACTATCCCTATTAATCATTACGGTGATCCTAGAAACCAACAAAATAGAACCATGCCGTCCTATTCTATTATTCCATGCTAATGTATTCGAGCAAAAATGCCTGCTTTAAACACTCTAATTTTTTCAAGGTAAAGGTCCTGGATCCGCAAGACACCCAATAAAGGACATCAAGTTTCTCCAGAAGGTGAGAAATCAACTGCAACAGTTCATACCCCTTAAGGCATGACCATCACGTCAATCCCGAAATTCAACTACGAGCTTTTTAACTGCAACAACTTTAATATACGCTATTGGAGCTGGAATTACCGCGGCTGCTGGCACCAGACTTGCCCTCCAA
+
CDDDDHIIIHIIIIIIIIHHHHHIIIIIIHIIIHIIIIIIIIIHHHHIIGHGHIHIGHIHICGIIIIHIHIGIHHDHIHIHIIIIIHIIIIIGEHHHGHHHEGHFHHHHIIIIIIHHHHIHIIHGHHHIIHHHHHIIHHHFIIHIIIIIIIIIHHGHIIIIIHIIIGGIIIIIIIIIIHIIIIIIIIIIIIIIGIIIIIIIIHIIIHIHIHIIIIIIIIIIIHIIIIIHIIIIIIIIIIIIIIIIIIIHIIHIIIIIIHHIGIIIHIIIHHIIIIIIIIIIHIIIIIHIIIIIIIIIIIHIIIIHIIIIIIIIIIIIIIIIIIIIIIIIIIIIIIIIIIIIIIIIIIIDDDDD
@HISEQ:969:HM2KJBCX2:2:1101:12966:77579 2:N:0:ACTATGCA
TAAACGCGACTCCCCAACTATCCCTATTAATCATTACGGCGGTCCTAGAAACCAACAAAATAGAACCACACGTCCTATTCTATTATTCCATGCTAATATATTCGAGCATAGGCCTTCTTTAAGCGATCTAATTTGTTCAGAGTAAAAGTCCTGGTTCCCCAGCACACCCAGTGAAGGGCATGCGGTTCTCCAGAAGGAAAGGCCCAACCGAGCCAGTGCACGCGGTGAGGCGGACCGGCCGGCTAGGCCCAAGGTTCAACTACGAGCTTTTTAACCTCAACAACTTTAATATACGCTATTGGAGCTGGAATTACCGCGGCTGCTGGCACCAGACTTGCCCTCCAA
+
DDDDDIIIIIIIIIHIHIIIIIIIIIIIIIIIIIIIIIHIIIIIIIIGIIIIHIIIIIIHIIHIGHIIIIIIIIIHIIIIIIIIIIIIIIIIGIIIIGIIIIIIIIIIIIIIIIIIIIIIHIHIHIIIIHIIIIIIIIIIIIHIIHIIIIIIHIHHIIIIIHIIIIFHIIIIIIIHHHHIIIIHIIHIIIIIIIIIIIIIIIIIH>IIIIIIIIIIIIIIIIIIIIIIIIIIIIIIIIHIIIIHIIIIIIIHIIIIIIIIIIIIIIIIIIIIIIGIHHIIIIIIIIIIIIIIIIIIIIIIIIIIIIIIIIIIIIIIIIIIIIIIIIIIIIIIIIIIGIIIDDDDD
@HISEQ:969:HM2KJBCX2:2:1101:13100:78547 2:N:0:ACTATGCA
TAAACGCGACTCCCCAACTATCCCTATTAATCATTACTTCAGTCCGCAAACACCAACAAACTAGAACCAAAGTCCTAACTTATTATTCCATGCTAATGTATTCATAGCCGCAAACGCCTGCTTTAAACACTCTAATTTTTTCAAAGTAAACAATCTAGTCGATCCCGCTGCGCTCAATCAAGAGTGAGCGGGGTCGGCCTAGAAGGATGGCTGCAGCAGTATGGCACTCACACACATCACTGTGGCGGGCCACACTGCACCCAACCAGAAATCCAACTACGAGCTTTTTAACTGCAGCAACTTTAATATACGCTATTGGAGCTGGAATTACCGCGGCTGCTGGCACCAGACTTGCCCTCCAA
+
D@DDDIIIIIIIIIIIIIIIIIIIIIIIIIIGIIIHIIIIIIIIHHIIIIIIHIIIIHIIIIIIHIIHIIHHIHIHFIGIIIIIIGHHC@HHIIGHHHHIHGHIHIIIHIIIIIHIGIHGHHHHHIGHHIHIIIIIIIIHHIIIIHHHHHHHIIHIIIHIIIIHIIIIIIIHIIIIIIIIIIIIIIIIIIIIIHIIIIHIIIIIIIIIIIIIIIIIIIIIIIIIIIIHIIIIIIIIHIIIIIIIIIIIIIIIIIIIHIIIHIIIIIHHIIIIIIIIIIIIIIIIIIIIIIIIIIIIIIIIIIIIIIIIIIIIIIIIIIIIIHIIHIHIIIIIIIIIIIHIIIIIIIIIIIIIIIIIIDDDDD
@HISEQ:969:HM2KJBCX2:2:1101:6331:79920 2:N:0:ACTATGCA
TAAACGCGACTCCCCAACTATCCCTATTAATCATTACTTCAGTCCTAGAAACCAACAAAATAGAACTAAAGTCCTATTCCATTATTCCATGCTAATATATTCAAGCAAACATGCCTGCTTTAAACACTCTAATTTTTTCAAAGTAAAAGTCTTGGATCCCTAGCGCACTCAATTAAGAGCACACTAGTTCCCCAAAAGGAAAAGCCCAAAGTTGCAGTACAAACCTTTCGGTTGACGGCAACTATAAGCCCAAAATTCAACTACGAGCTTTTTAACTGCAACAACTTTAATATACGCTATTGGAGCTGGAATTACCGCGGCTGCTGGCACCAGACTTGCCC
+
CDADDIIIIIIIIFHIIIIIIIIIIIIIIIIIIIIIIIIIIIIIGIIIIIIIIIHIHHHIIIGHIGIIIHEHHIIHIEHHIIIIIHIHHIIGIHIIIIIIIIIGIIIIIIIIHHIIIIIHIIHIIIIIIIIIIIHIIHHIIHIIHIIIHIIIIIIHHIIIIIHIHEHIIIIHHIIIIIIIIIHIIIIIIIIIIIIIIIIGIIIIIIIIHIIIIIIIIIIIIIIIIIIIIIIIIIIIIIHGIIHIIIHGHIIIIIIIHIHIIIIIIIIIIIIIIHIIIIIHIIIIIIIIIIIIIHIIIIIIIIIIIIIIIIIIIIIIIIIIHIIHIIIIIIIIIIIIDDDDD
@HISEQ:969:HM2KJBCX2:2:1101:1498:79565 2:N:0:ACTATGCA
TAAACGCGACTCCCCAACTATCCCTATTAATCATTACGGTGATCCTAGAAACCAACAAAATAGAATCATGCCGTCCTATTTCGTTATTCCATGCTAATCTATTCAAGCATAAAGCCTGCTTTAAACACTCTAATTTTTTCAAAGTAACAGTCCTAGCTCCCTATTACACCTAGTGAAAGGCATAGTAGTTCACTAGAAGGTGGAGATTGACATTACCAGTACATATCCGAAGACACGACCGGTACGCCAATCCCGAAATTCAACTACGAGCTTTTTAACTGCAACAACTTTAATATACGCTATTGGAGCTGGAATTACCGCGGCTGCTGGCACCAGACTTGCCC
+
DDDDDHIIIIIIIIIIIIIIIIIIIIIIIIIIIIIIIIIIIGIHHIIIIIIIIIIIIIHIIIHHHHHIIIHHCHHIIIIEHIIIIHIIIIIIHIIIIIHGEFHHIIIIIIIIIHIHHIIIIIIHIIHHIIIIHIIIIIIIIHHIHIIIIHIIIIHHHIIIIIIIIIHIIIIIIIIIHIIHIIIIIIIIHIIIIIIIIIIIIIIIIIHIIIIIIIIIIIIIIIIIIIIIIIIIIIHHHEIIIIHIIIIIIIIIIIHHIIIIIIIIIHIIIIIIIIIIIIIIIIIIIIIIIIIIIIIIIIIIIIIIIIIIIIIIIIIIIIIIIIIIIIIIIIIIIIIIIIIDDDDD
@HISEQ:969:HM2KJBCX2:2:1101:14266:79661 2:N:0:ACTATGCA
TAAACGCGACTCCCCAACTATCCCTATTAATCATTACGGTGATCCTAGAAACCAACAAAATAGAACCATGCCGTCCTATTCTATTATTCCATGCTAATGTATTCGAGCAAAAATGCCTGCTTTAAACACTCTAATTTTTTCAAGGTAAAGGTCCTGGATCCGCAAGACACCCAATTAAGGACATCAAGTTTCTCCAGAAGGTGAGAAATCAACAGCGACAGTTCATACCCCTTAAGGCATGACCATCACGTCAATCCCGAAATTCAACTACGAGCTTTTTAACTGCAACAACTTTAATATACGCTATTGGAGCTGGAATTACCGCGGCTGCTGGCACCAGACTTGCCCTCCAA
+
DDDDDIIIIIIIIIIIIHIIIIIIIIIIIIIIIIIHIIIIIIIIIHIIIIIIIIIIIIIIIIHHHIIIICEHHHIIIIIIIIIIIHIIIIIHEHHIIIIIIFHHIIIIIIIIIIHHIHIIIIIIIIIHIIIIIIIIHIIIIIIIIIIIIIIHIIHIIIIIHIHIIIIIIIIHIIIIIIIIIIIIHIHIIIIIIIIIIIIIIHIHIIIIIIIIIIIIIIIIIIIIIIIIIGIIIIIIIIIIIIIIIIIIIIHHIIIIIIIIIIIIIIIIIHIIIIIIIIIIIIIIIIIIIIIIIIIIIIIIHIIIIIIIIIIIIIIIIIIIIIIIIIIIIIIIIIIIIIIIIIIIIIIIDDDDD
@HISEQ:969:HM2KJBCX2:2:1101:6594:79954 2:N:0:ACTATGCA
TAAACGCGACTCCCCAACTATCCCTATTAATCATTACGTCGATCCTAGAAACCAACAAAATAGGTTCGATCGTCCTATTTCGTTATTCCATGCTAATGTATTCAAGCGCGAGCCTGCTTTAAGCACTCTAATTTTTTCAAAGTAACAGTCCTGTTTCCCCGCAACAACAAATTAATGCCATCACGGTTCTGCAAGAGGGAGGGACCAGTGAGGCCAGTGCATACCAGTGGCACGACCAACCTACTGGCCCCGAAATTCAACTACGAGCTTTTTAACTGCAACAACTTTAATATACGCTATTGGAGCTGGAATTACCGCGGCTGCTGGCACCAGACTTGCCCTCCAA
+
<DDDDG<HHHC0<EGGCHHHEEF1CCG1@DH?F1CCHIGHICHHHIIC1FHHE1GHH1G@F@G?@1DF@EHEEHEE1<CCH1<@EGHG?@F@<DC<GHCGCDG@DGHCCB<HHHGDGG@CHHIHGGHHHHHHHF@<<A6CHHDHE@HGHECF@F/CHCGHEGIIHHHHHHEDEHHHHGD8/FCDEHG<8H9?HFHIHHDHHFHCIIHFHCHHC<EHIIHFHHDCGCFEE@GAHGE/EHHHF>CDFIIHIGIIIHIIIIHHHHIIHHHIHIIIHHIHIHIIHHIIHHHCIIIIIIIIHHECGIIIIIIIHHHIGIHHDHIHCHECIIIIHIIHHFCE@HIHED@BAB
@HISEQ:969:HM2KJBCX2:2:1101:19060:80199 2:N:0:ACTATGCA
TAAACGCGACTCCCCAACTATCCCTATTAATCATTACGTCAACCCTAGAAACCAACAAAATAGGATCAAACGTCCTATTTTATTATTCCATGCTAATGTATTCAAGCGTTAGCCTGCTTTAAACACTCTAATTTTTTCAAAGTAACAGTCCTGTTTCCCCGCAACACCAAATTAATGGCATCACGGTTCTTCAAGAAGGAGGAATCAGCAAGGCCAGTTCATACCAGTGGCACGACCAACCTGCTGACCCCGAAATTCAACTACGAGCTTTTTAACTGCAACAACTTTAATATACGCTATTGGAGCTGGAATTACCGCGGCTGCTGGCACCAGACTTGCCCTCCAA
+
DDDDDIIIIIGIIHIIIIIIIIIIIIIIIIIIIIIIIIIIIIIIIIHFHIIIIIIIIIIHIIHIIIIIIIIIIIIIIIIIIIIIIIHFHIIIIIIIIIHIHIHHIHHIIIIIIIIIIIIIIHHHIHIIIIIIIIHIIIHHHIIHIIHIIIIIIIIIIIIIIIIIIIIIIHIHHIIIIIIIIIIIHHIIIIIIIIIIIIIIIIIIIIIIIIIIIIIIIIIHIIIIIIIIIIIIIIIIIIIIIIHHCIIHIIIIIIIIIIIIIIIIIIIIIIIIIIIIIIIIIIIIIIIIIIIIIIIIIIIIIIIIIIIIHIIIIIIIIIIIIIIIIIIIIIIIIIIIIIIIIDDDDD
@HISEQ:969:HM2KJBCX2:2:1101:2629:80404 2:N:0:ACTATGCA
TAAACGCGACTCCCCAACTATCCCTATTAATCATTACGGTGATCCTAGAAACCAACAAAATAGAATCATGCCGTCCTATTTTATTATTCCATGCTAATGTATTCAAGCAAAAATGCCTGCTTTAAACACTCTAATTTTTTCAAAGTAAAGGTCCTGGTTCCTCGTGGCACCCAATTAAGGACATCACGGTTCTCCAGAAGGTGAGAAATTCACTACACCAGTTCATACCCCTTAAGGCACGACCGATGTGCAAATCCCGAAATTCAACTACGAGCTTTTTAACTGCAACAACTTTAATATACGCTATTGGAGCTGGAATTACCGCGGCTGCTGGCACCAGACTTGCCCTCCAA
+
DDDDDIIDHIIIIGHIIIIIIEFHIIIIIIIHIIGHHFHIEHHHICCHIGIIIIIIIHI?GEFCGHIGIHFEHHGHHHIHFHFIIIIIHHHEHHIHHGHFFGHGHIHFHIIHIHHEHEHHHIIGFGIIHIHHIIIIIHHHHHIIIIHHHHIHHFFHIIHHIIHEHHIIIHHIIHEHCHIGIIHHHIHHHHHIIIIIHHIIIIIIIHHHGIIIIHIIIHIHIIIIIIIIIHEIIIIIIIHIIIIIGIIHIHHGHHIHIIIHIIIIIGIHIIIIIIIIIIIHIIHIIIIIIIHHHIIIIIIIIIIHIIIIIIHIIIIIIIHHIIHIIIIIIIIIIIIGIHHIIGIIIIIIDDBDD
@HISEQ:969:HM2KJBCX2:2:1101:7805:79350 2:N:0:ACTATGCA
TAAACGCGACTCCCCAACTATCCCTATTAATCATTACGTCAATCCTAGAAACCAACAAAATAGGATCAACGTCCTATTTCATTATTCCATGCTAATGTATTCAAGCGCGAGCCTGCTTTAAACACTCTAATTTTTTCAAAGTAACAGTCCTGATTCCCCACCACACCAAATTAATGACATGATGGTTCGTCAGAAGGTAGAAATCAGTAACACCAGTACGTACCGAAGGCACGACCAGCGTACTAATCCCGAAATTCAACTACGAGCTTTTTAACTGCAACAACTTTAATATACGCTATTGGAGCTGGAATTACCGCGGCTGCTGGCACCAGACTTGCCCTCCAA
+
DDDDDIIIGIIIIIIIIIIIIIIIIIIIIIIIIIIGIIIIIIIIIIIIIIIIIIIIHIHIIIHCHGIIIIIHHHIIIHIIIHIIHIIIIIIIIHIIIIIIIIIIIIIIIIIIIIIIIIIIIIIIIIIIIIIIIIIIIIGIIIIIIIIIIIIIIIIIIIIIIIIIIIIIIIIHIIIIIIIIIIIIIIIIIIIIIIIIIIIIIIIIIIIIIIIIIIIIIIIIIIIIIIIIIIIIIIIIIIIIIIIHIIIIIIIIIIIIIIIIIHIIIIIIIIIIIHIIIIIIIIIIIIIIIIIIIIIIIIIIIIIIIIIIIIIIIIIIIIIIIIIIIIIIIIIIIIIIIIIIDDDDD
@HISEQ:969:HM2KJBCX2:2:1101:13952:80577 2:N:0:ACTATGCA
TAAACGCGACTCCCCAACTATCCCTATTAATCATTACTTCAGTCCTAGAAACCAACAAAATAGAACTAAAGTCCTATTCCATTATTCCATGCTAATATATTCAAGCAAACATGCCTGCTTTAAACACTCTAATTTTTTCAAAGTAAAAGTCTTGGATCCCTAGCGCACTCAATTAAGAGCACACTAGTTCCCCAAAAGGAAAAGCCCAAAGTTGCAGTACAAACCTTTCGGTTGACGGCAACTATAAGCCCAAAATTCAACTACGAGCTTTTTAACTGCAACAACTTTAATATACGCTATTGGAGCTGGAATTACCGCGGCTGCTGGCACCAGACTTGCCCTCCAA
+
DDDDDIIIIIIIIIIIIIIIIIIIIHIIIIIIIIIIIIIIIIIIIIIIIIIIIIIIIIIIIIHIIIIIIGIHHIIIIIIIIIIIIHIHIIHGHHIIIIIIIIIIHIIIIIIIIIIHIIIIIHIIIIIIIIIIIIIHIIIIHIIIIIIHIIIIIIHHIIIIIIIIIIIIIIIIIIIIIIIIIIIIIIIIIHIHIIIIIIIIIIIIIIIIIIIIIHIIIIIIIIIIIIIIIIIIIIIIIIIIIIHHGIIIIIIIIIHIIIIIIIHIIHIIIIIIIIIIIIIIIIIIIIIIIIIIIIIIIIIIIIIIIIIIIIIIIIIIIIIIIIIIIIIIIIIIIIIIIIIIIDDDDD
@HISEQ:969:HM2KJBCX2:2:1101:4405:80515 2:N:0:ACTATGCA
TAAACGCGACTCCCCAACTATCCCTATTAATCATTACGGTGATCCTAGAAACCAACAAAATAGAACCATGCGTCCTATTTCATTATTCCATGCTAATGTATTCAGGCAATAGCCTGCTTTAAGCACTCTAATTTTTTCAAGGTAACAGTCCTGCTTCCCCAACGCACCAAATTAATGGCATGCTGGTTATTCAGAAGGTAGGAATCCATCACGCCAGTACAGACCCAAAAGCCCGACCAACGGATAAATCCCGAAATTCAACTACGAGCTTTTTAACTGCAACAACTTTAATATACGCTATTGGAGCTGGAATTACCGCGGCTGCTGGCACCAGACTTGCCCTCCAA
+
DDDDDHGIIIIHIIHHIHIIIIIIIIIIIHIHHHHIIHHIIIIIIIIIIIIHHIIIIGFIIFHHIIIIIEHHHHHIIIIGCHHHHHEHHHIHIIIIIIHHIIIIIIHHIIICGIHEHHHHHIIGIIHIIIIIIIIHHHIIIHIIHHIIIIHIIIIHIIHHIHIGIIIFIIIHIHHGHIIIIIHHHEIIHGIIHIIIHHIIIIIHHIIIIIIIIIIIHHHIHGIHHHHHGHIIIHHHIHHHHHIIHFIIIIIIIIIIHIIIIIIHIIIIIIIIIGIIIIIIIIHFHIIHIIIIIHIIIIIGIHHHFHIIIIIHHIIIIIHIIIIIIIIIIIIIIIIIIIIHIIDDDDD
@HISEQ:969:HM2KJBCX2:2:1101:4242:80349 2:N:0:ACTATGCA
TAAACGCGACTCCCCAACTATCCCTATTAATCATTACGTCAATCCTAGAAACCAACAAAATAGGATCGAACGTCCTATTTCATTATTCCATGCTAATGTATTCAAGCGTTAGCCTGCTTTAAACACTCTAATTTTTTCAAAGTAACAGTCCTGTTTCCCTGCAACACCAAATTAATGACATTACAGTTCTTCAAGAAGGAGGAATCAGTAAAGCCAGTACATACCATTGGCACGACCAACCTACTGACCCCGAAATTCAACTACGAGCTTTTTAACTGCAACAACTTTAATATACGCTATTGGAGCTGGAATTACCGCGGCTGCTGGCACCAGACTTGCCCTCCAA
+
DDDDDIGHIIIIIIIIIIIIIIIIIHHIIIIIIIIIIIIIIIIIIIIIIIIIHIIIHHIIIIHEHEHHHIHHHHHIHIHHIIIIIIIIIIIEHIHIIIIIIHGIIIIIIIIHHIIIIIIIIIIIIIIHIIIHHHHHHIIIIIHIHIIIIIIIIHIIHIIIIIIIIIIIIIIIIIIHIIIIIIIIIIIIIIIIIIIIIIIIIIIIIIIIIIIIIHIIIIIIIIIIIIIIIIIIIIII>IIIIIIHI<IIIIIIIIIIIIIIIIIIIIIIIIIIIIIIIIIHIIIIHIIIIIIIIIIIIIIIIIIIIIIIIIIIIIIIIIIIIIIIIIIIIIIIIIIIIIIIIDDDDD
@HISEQ:969:HM2KJBCX2:2:1101:6283:81455 2:N:0:ACTATGCA
TAAACGCGACTCCCCAACTATCCCTATTAATCATTACTCCAGTTGCTAAAAAACCAACAAAATAGAACCGAAGTCCTACGGTGTTATCCCATGCTAATAGTATTCACGGCGTAAGCCTGCTTTGAACACTCTAATTTTTTCAAAGTAAAGGTGATCAAGAGTCGGATGATCTCCAACCAACCCAGAGTAAACCAGGTGAGCTGAAGGTCCGCAAATGACCACAGAAGCTGACACGCTCTTCAACACTATCATCCCAGAAGAGACGTAGGCCAAGGAGCGTAGTGTCAGGAAATCCAACTACGAGCTTTTTAACTGCAACAACTTTAATATACGCTACTGGAGCTGGAATTACCGCGGCTGCTGGCACCAGACTTGCCCTCCAA
+
DD@D@EHIIIGIIGIIIIIIIIIIIIIIIFHIIIIIIIHFEHIHIIEHIEHHIIHIIIIIGHHHHGEEHGDHEGHCFCHG0FHGEHECHHH?GHIIIIIHHFHHIHIICCHHIIHIIIEHIICHHHHHIGHHHIIIIIHHHHHHHIIIIIIIHHHIIIIHHGCIHHHHHBHEDHHHHHHHIHGIIHIHHHIIHIIIIHFHCHHIIHFFGIIHHIIEHIEIHHHIIHEEIIIIHIIGIIIFIIIIHIHCGIIIHEHIIIIIIIIIIIHIHIIIIIIIIIIIHGIIIHIIIIIHIIIIIIHFHHEHDIIIIIIIHIIHEHIIIIIHIIIIHHIIIIIHIHIIIIIIIIHIHHIIDIHHIIHHHHIHIHIIIHHHEHHCIHADDDD
@HISEQ:969:HM2KJBCX2:2:1101:2205:81305 2:N:0:ACTATGCA
TAAACGCGACTCCCCAACTATCCCTATTAATCATTGCTCACAAATCCAAAAACCAACAAAATACGATAAACGAGCCCTAACTTATTATTCCATGCTAATGTATTCATAACTAACCGCCTGCTTTAAACACTCTAATTTTTTCAAAGTAAAGGTCCTGGATTGCGAACCCAACCCAGCAAAGGGCAGGAACGTTCTCCAGGAAGATGGTAAGCGCGCATCGGCACTCACACACGAAACCGTGGCGGGCCAAGCGCACTATACCAGAAATCCAACTACGAGCTTTTTAACTGCAACAACTTTAATATACGCTATTGGAGCTGGAATTACCGCGGCTGCTGGCACCAGACTTGCCCTCCAA
+
DDADDHHIIIHHHIIIIIIHHIIIHIIHIHIHHHHIIIIIHHIIFHHIHIIHIIIIIHHIII??E?CHHHHIIIHHHIIHIIIIGHIHII?CECEHHHHHHDGHIIIIHHEHHHHHDDFGDGIIHIHHHHIHHGIIGHHHHGGHIHGHHHHIIIHHEIIHHHGFHHHEHHG=HIIIIHHHIIGIII<IIIIIHIHEGIIIIIIIIHHIHGHGIIIIGIHHIIHHIGIIIHHHHHHHHIIIIIHFIIIHIIHHIIIIHIIIHIHIHHIIGIIIHHIIIIIIIIIIIIIIIIIHIIIHIIHHIIIHIHIIIIIIIIIIIHIIIHIIIIIIIIIIHHIIIIIIIIIHIIIIIIIIIDDDDD
@HISEQ:969:HM2KJBCX2:2:1101:10696:81509 2:N:0:ACTATGCA
TAAACGCGACTCCCCAACTATCCCTATTAATCATTACGGTGGTCCTTGAACCAACAAAATAGAACCACAACGTCCTATTCTATTATTCCATGCTAATCTATTCAAGCAAAAGCCTGCTTTAAACACTCTAATTTTTTCAAGGTAATGGTCCTGGCTCCCCGGCACGCCCAATTAAGAACATACCGATTCACCAGAAAGATAGACCCGACGACAGAACAGTACTCGCCAGAGACGGACCGTCCGGCCAGGCCTAAAATTCAACTACGAGCTTTTTAACTGCAACAACTTTAATATACGCTATTGGAGCTGGAATTACCGCGGCTGCTGGCACCAGACTTGCCCTCCAA
+
DDDDDIIIIIIIIIIIIIIIIHHIIIIIIIIIIHIIIIIHHIIHIIIIIHHHIHHHHEHHIIGHIHHHIIIIHHHIFFHHIGIIIIHHIIIIIHIIIIIIIDHHIIIIIIIHHHHIHFIIIIIIHIIHIHIIIHHGHHHHHFFHHHHIIIIIHIIIIIIIIIIIIIIHHHIHHHHIHIIIIIHIHIIIHHHGIIIIIIIIIIIIIIIIIIIHIIIIGHIHIIHIIHHIIIIIHIIHHIIIHHIIIIIIIIIHIIIIHHIIIIHED@IIIIIIIIIIIIHIIIIIIIIHIIIIIIHIIIGIHIIIIIIIIIIIIHIIIIIIIIIIIIIIIIIIIHHHIIIIIIDDDDD
@HISEQ:969:HM2KJBCX2:2:1101:6766:80405 2:N:0:ACTATGCA
TAAACGCGACTCCCCAACTATCCCTATTAATCATTACTTCAGTCCTAGAAACCAACAAAATAGAACCAAAGTCCTATTCCATTATTCCATGCTAATATATTCAAGCAAACATGCCTGCTTTAAACACTCTAATTTTTTCAAAGTAAAAGTCTTGGATCCCTAGCGCACTCAATTAAGAGCACACTAGTTCCCCAAAAGGAAAAGCCCAAAGTTGCAGTACAAACCTTACGGTTGACGGCAACTATAAGCCCAAAATTCAACTACGAGCTTTTTAACTGCAACAACTTTAATATACGCTATTGGAGCTGGAATTACCGCGGCTGCTGGCACCAGACTTGCCCTCCAA
+
DDDDDIIIIIIIHIIGIIIIIIIIIIIIIIIIIIIIIIIIIHIIIIIIHIIIIIIIIG?HHIIIIIIIIHHIIGHIIHIIIIIIIIIIIIHIIIIIIIIIIHIIIIIIIIIIIIIIIIIIIIIIIHIIIIIIIHIGHIIHHIHGIIIIIIIIIIHIIIIIIIIIIIIIIIIIIIIIIIHIIIIIIIIIIIIIHIIIIIIIIIIIIIIIIIIIIIIIIIIIIIIIIHIIIIIIIIIIIIHIIHHHIIIIIIIIIIIIHIIIIHHIIIIIIIIIIIIIIIIIIIIIIIIIIIIIIIIIIIIIIIIIIIIIIIIIIIIIIIIIIIIIIIIIIIIIIIIIIIIIIDDDDD
@HISEQ:969:HM2KJBCX2:2:1101:2039:81993 2:N:0:ACTATGCA
TAAACGCGACTCCCCAACTATCCCTATTAATCATTGCTCACAAATCCAAAAACCAACAAAATACGATAAACGAGCCCTAACTTATTATTCCATGCTAATGTATTCATAACTAACCGCCTGCTTTAAACACTCTAATTTTTTCAAAGTAAAGGTCCTGGATTGCGAACCCAACCCAGCAAAGGGCAGGAACGTTCTCCAGGAAGATGGTAAGCGCGCATCGGCACTCACACACGAAACCGTGGCGGGCCAAGCGCACTATACCAGAAATCCAACTACGAGCTTTTTAACTGCAACAACTTTAATATACGCTATTGGAGCTGGAATTACCGCGGCTGCTGGCACCAGACTTGCCCTCCAA
+
DDDDDIIIIIIIIIIIIIIIIIIIIIIIIIIIIIIIIIIIIIIIIIIIIIIIIIIIIIIIIIHIIHIIHIIIIIIHGIIIIIIIIHIIIIGIIIGIIIIHHFFHHHHHIIHIIIIIIIIIIIIIIIHHHIIHHIHIIIIIHHIHHIHHIHIIIIHIIIIIIIIIIIIIIHHIIIIIIHIIIIIIIIIIIIIIHIIIIIIIIIIIIIIIIIIIIIIIIIIIIIIIIIIIIIIIIIIIIIIIIIIIIIIHIIIIIIIIIIIIIIIIIIIIIIIIIIHIIIIIIIIIIIIIIIIIIIIIIIIIIIIIIIIIIIIIIIIIIIIIIIIIIIIIIIIIIIIIIIIIIIIIIIIIIIIIIDDDDD
@HISEQ:969:HM2KJBCX2:2:1101:5314:82499 2:N:0:ACTATGCA
TAAACGCGACTCCCCAACTATCCCTATTAATCATTACGTCGATCCTAGAAACCAACAAAATAGAATCAAACGTCCTATTTCGTTATTCCATGCTAATGTATTCAAGCGTGAGCCTGCTTTAAACACTCTAATTTTTTCAAAGTAACAGTCCTGATTCCCCATGACACCAAATTAATGACATCATGGTTCGTCAGAAGGTAGGAATCAATAATACCAGTACGTACAATAGCACGACCAATAAATTGATCCCGAAATTCAACTACGAGCTTTTTAACTGCAACAACTTTAATATACGCTATTGGAGCTGGAATTACCGCGGCTGCTGGCACCAGACTTGCCCTCCAA
+
BD@DDF<DCHHHHIIHIIHHIIIHHIIIIHHIIIIIHHIIIHIHHGHGHIIIHHIIIHCHHIGHIIIIIHHHHHHIHIIIHIIHHIHFHHFHCHHIIHHIHIHHIHIIIHHHGHGHIHHHIIHIIIIIIIHHHHHIIIIHHGHIIHEIIHIIIHHEHHHFIIIIHEHHEHHIEIIIIHHIIIIIIIIIHIIIIIIIHFIIHIIIIIIHHHGHFHHHHHHHIHHIHIIIIHIIHGHEHHGIIHHHIHHHFHIIIHHIHHHIIHFHHIHHIIIIIIIIHG@EHIIIIHIIHIHIIIIIHIIIIIIIHIIHFIIHHHGHDIIHIIIIHIIIIHHHHIGIIIIH@@BD@
@HISEQ:969:HM2KJBCX2:2:1101:19542:81907 2:N:0:ACTATGCA
TAAACGCGACTCCCCAACTATCCCTATTAATCATTACGTCAACCCTAGAAACCAACAAAATAGGATCGATCGTCCTATTTCATTATTCCATGCTAATGTATTCAAGCGTTAGCTTGCTTTAAACACTCTAATTTTTTCAAAGTAACAGTCCTGTTTCCCCGCAACACCAACTTAATGGCATTACGGTTCTACAAGAGGGAGGAATCAGCGAGACCAGTGCATACCAGTGGCACGACCAACCTGCTGACCCCGAAATTCAACTACGAGCTTTTTAACTGCAACAACTTTAATATACGCTATTGGAGCTGGAATTACCGCGGCTGCTGGCACCAGACTTGCCCTCCAA
+
DD@DDIIIIHHIIII@GHIIIIIIIIIIHIIIIIIIIHIIIIIHIHIIIIIIIIIIIICHHIEHIHIIGIIIIIHIIIIGHIIIIIIIIIIIIIIIIIIIIIHIIIIIIIIIHIIIIHIIIHIIIHIIIIIIHIIIIIIIIIIIIIIHIIIIIIIIHIIIIIIIIIIIIIIIIIIIIIIIIHIIIIIIHIIIIIIIIIIIIIIHHIIIHHHEIIIIIIIIIIIIIIIIIIIIIIIIIIIIIIHHHIIIIIIHIIIIIIIIIIIIIIHIIIIIIIIIIIIIIIIIIIIIIIIIIIIIIIIIIIIIIIIIIIIIIIIIIIIIIIIIIIIIIIIIIIIIIIIIIDDDDD
@HISEQ:969:HM2KJBCX2:2:1101:18364:81915 2:N:0:ACTATGCA
TAAACGCGACTCCCCAACTATCCCTATTAATCATTACGTCAATCCTAGAAACCAACAAAATAGGATCGAACGTCCTATTTCATTATTCCATGCTAATGTATTCAAGCGTTAGCCTGCTTTAAACACTCTAATTTTTTCAAAGTAACAGTCCTGTTTCCCTGCAACACCAAATTAATGGCATTACAGTTCTTCAGAAAGGAGGAATCAGCGAAGCCAGTGCATACCAGTGGCACGACCAACCTGCTGACCCCGAAATTCAACTACGAGCTTTTTAACTGCAACAACTTTAATATACGCTATTGGAGCTGGAATTACCGCGGCTGCTGGCACCAGACTTGCCCTCCAA
+
DDDDDIIIIIIIIIIIGIIIIIIIIIIIIIIIIIIIIIIIIIIIIIIIIIIIIIIIHIIIHIHIIIIHIIIIIIIIIIIIIIIIIIIIIIHIIIFIIIIIIIIIIIIIIIIIIIIIIIIIIIIHIIIIIIIIIIIIIIIIIHIIIIHIIIIIIIIIHIIIIIIIIIIIIHIHIIIIIIIIIIIIIIIIIIIIIIIIIIIIIIIIIIIIIIIIIIIIIIIIIIIIIIIIIIIIIIIIIIIIIIIIHIIIIIIIIIIIIIIIIIIIIIIIIIIIIIIIIIIIIIIIIIIIIIIIIIIIIIIIIIIIIIIIIIIIIIIIIIIIIIIIIIIIIIIIIIIIIIIIIDDDDD
@HISEQ:969:HM2KJBCX2:2:1101:5732:83344 2:N:0:ACTATGCA
TAAACGCGACTCCCCAACTATCCCTATTAATCATTACGGTTGTCCTAGAAACCAACAAAATAAAACAACTTCGTCCTATTCTATTATTCCATGCTAATGTATTCCGGCATAAGCCTGCTTTAAACACTCTAATTTTTTCAAGGTAAAGGTCCTGACTACCCGCAACATCCAATAAAGGACATTACGTATCACCAGGCGGATAGACCCCACACAACCAGTACTCATCTAAAGATGGACCGATTGGCAGAATCCAAAATTCAACTACGAGCTTTTTAACTGCAACAACTTTAATATACGCTATTGGAGCTGGAATTACCGCGGCTGCTGGCACCAGACTTGCCCTCCAA
+
DDDCDIIIIIIIIIIIIIIIIIHGHIIIIIIIIHIIIIIIIIIIHIIIHCHHH?HHHHIIIIIIIIHHIHIIIIHIHIHIHIIHIIIIIIHIHHIIIIGIIHHIIHIIHIHIIIHIIIIIIHHIIHIIIIIHFHHIIHIIIIIIIIIIIIIHIHIIIIIHIIGIIIIIIIIIIGHHIIIIIHIIIIIIIIFIIIHIIIIIIIHIIIIIIHIIIIIIIIHIIHIIIIIIIIIIIIIIIIIIIIIHHFIIIIIIIIIIHIIIIIIIIIIIIHIIIIIHIIIIIIIIIIIIIIIIIHIIIIIIIIIIIHIIIIIIIIIIIIIIIIIIIIIIIIIIIIIIIIIIIIDDDDD
@HISEQ:969:HM2KJBCX2:2:1101:7574:83580 2:N:0:ACTATGCA
TAAACGCGACTCCCCAACTATCCCTATTAATCATTACTTCGGTCCTAGAAACCAACAAAATAGAACCAAAGTCCTATTTTATTATTCCATGCTAATGTATTCAAGCGAATGCCTGCTTTAAACACTCTAATTTTTTCAAAGTAAAAGTCCTGGTTCCCTGCCGCACTGAATAAACAGCACGACAGCTCACCAGAAGGGAAGACCCAGTCAGGACAGTACAAACCCTAGAGCAGACCGTCCAACCGGGCCTAAAATTCAACTACGAGCTTTTTAACTGCAACAACTTTAATATACGCTATTGGAGCTGGAATTACCGCGGCTGCTGGCACCAGACTTGCCCTCCAA
+
DDDDDIIIIIIIIIIIIIIIIIIIIIHIIIIIIIIIIIIIIIIIIIIIIIIIHIIIIHHIIIIIIHIIIIIHHHIIIIHIIIIIIIIIIIIIIIIIIIIIIIIIIIIIIIIHHIIIIIIIIIIIHIIIIHIIHIHHIHIIIIIIIIIHIIIIIIHIIIIHIIIHIHIIIIIIIIIHIIIIIIIHIHHIHIIIIIIIIIIIHIIIIIIIGIIIIHIIIIIIIIIIIHIIIIIIHHIIIIIIIHHFIIHIIIIIIIIIIIHIIIIIIIIIIIIIIIIIIIIIIHIIIIIIHHIHHIIIIIIIIIIIIIIIIIIIIIIIIIIIIIIIIIIIIIIIIIIIIIIIDDDDD
@HISEQ:969:HM2KJBCX2:2:1101:12271:83970 2:N:0:ACTATGCA
TAAACGCGACTCCCCAACTATCCCTATTAATCATTACGTCAATCCTAGAAACCAACAAAATAGGATCGAACGTCCTATTTCATTATTCCATGCTAATGTATTCAAGCGTTAGCTTGCTTTAAACACTCTAATTTTTTCAAAGTAACAGTCCAAATTCCCCGCAACACCAAATTAATGGCATTACGGCTCATCAGGAAGGAGGAATCAGTGAGACCAGTACATACCAGAGGCATGACCAACCTACTAACCCCGAAATTCAACTACGAGCTTTTTAACTGCAACAACTTTAATATACGCTATTGGAGCTGGAATTACCGCGGCTGCTGGCACCAGACTTGCCCTCCAA
+
DDDDDIIIIIIIIIIIIIIIIIIIIIIIIIIIIIIIIIIIIIIIHIIIIIIIIIIIHHIIIIHHHHIIIIIIIIHIIIIIIIIIIIHIIIIHIIIIIIIIIIIIIHEHIHHIHIIIIIIIIIHIIHHIIIIIIIIIIIHIIHIIIIIIIIIIIIIIIIIIIIIHEIIIIIHIHIIIIIIIIIIIIIIHIIIIIIIIIIIIIIIIIIIIIIIIIIIIIIIIIIIIIIIIIIIIIIIIIIIIIIHHHIIIIIIIIIIIHIIIIIIIIIIIIIIIIIIIIIIIIIIIIIIIIIIIIIIIIIIIIIIIIIIIIIIIIIIIIIIIIIIIIIIIIIIIIIIIIIIIIDDDDD
@HISEQ:969:HM2KJBCX2:2:1101:19557:84353 2:N:0:ACTATGCA
TAAACGCGACTCCCCAACTATCCCTATTAATCATTACGGCGACTCTAGAAACCAACAAAATAGAACTGCACGTCCTATTTTATTATGCCATGCTAATGTATTTGGGCATAGGCCTGCTTTGAACACTCTAATTTTCTCAAGGTAAACGTCCTGGTTCCCCAACACACCCAGTAAAGGGCATACTGGCTCACCAAGAAAGAGAACACGCCCAGACAGTACACACTGTGAGGTGGACTGCCCAGCCACATTCGAAGTTCAACTACGAGCTTTTTAACTGCAACAACTTTAATATACGCTATTGGAGCTGGAATTACCGCAGCTGCTGGCACCAGACTTGCCCTCCAA
+
DDDCDIIIIIIIHHIIIGHIIIIIIIIIIIIGIIGIIIIIIIIIIIIGIIIIHIHHHIIIHHHIHIHHIIIIHEHHIIIIHIIGHHIIIIIGIIIHHGHIIHHHFHHIIIIIIIIHIIGIHHIIIIIIIIIIHIIIIIIIIIIIIIIIIIIHHHHHHHIIIHHHHIIHHIHGIHIHHIIIIIIIIIIIIIHIIHHIIGIIHIIIIIHIIIIIII<HIIIIIIIIIIIIIIIHIIIHIIHHGH5FIIHHIIIIHIIHIIIIIIIIIIIIIIIIIHHHIIIIIIIIIHIIIIIHHHIIHIIIIIIIIIIIIIIIIIIIIIHIIHIIIIIIIIIIIIIIIIIIDDDDD
@HISEQ:969:HM2KJBCX2:2:1101:20885:84166 2:N:0:ACTATGCA
TAAACGCGACTCCCCAACTATCCCTATTAATCATTACGGTGATCCTAGAAACCAACAAAATAGAATCATGCCGTCCTATTTTATTATTCCATGCTAATGTATTCAAGCAAAATGCCTGCTTTAAACACTCTAATTTTTTCAAAGTAAAGGTCCTGGTTCCCCGCGACACCCAATTAAGGGCATCGTGGTTCTCCAGAAGGTGAGAAATTGACTACACCAGTTCATACCCCTTAAGGCACGACCGATGTGTCAATCCCGAAATTCAACTACGAGCTTTTTAACTGCAACAACTTTAATATACGCTATTGGAGCTGGAATTACCGCGGCTGCTGGCACCAGACTTGCCCTCCAA
+
ADBDDIIIIIIIIHIHHEHIIIHIIIIHIIHIFHIIGIHHIIGHIHHHIIIHHHIIGIIIIHHIIHIIIGHGICHHIHIFHHIIIIIIICHGF?HHHHHHHCGHHIIIIIHIIIHHEGHIIGHIIHIIHHHIIIHHFHHFFFHHIIIIGGIHIIIIIH:IHIIHHHHHHHHIIHIHIHEIHIHHIIHIIIGIIIIIIIIIIHIIIIIIIIIIIIIIIIIIIIIIHHHIHIIIIIHIIIIIIIIIIIIHIIHIIIIIIIIIIIIIIIIIIIIIIIIIIIIIIIIIIIHIIHIIIIIIIIIIIIIIHIIIIIIIIIIIIIIIIIIIIIIIIIIIIIIIIIIIIIIIIIIDDDDD
@HISEQ:969:HM2KJBCX2:2:1101:14866:85512 2:N:0:ACTATGCA
TAAACGCGACTCCCCAACTATCCCTATTAATCATTACGGTGATCCTAGAAACCAACAAAATAGAACCATGCCGTCCTATTCTATTATTCCATGCTAATGTATTCGAGCAAAAATGCCTGCTTTAAACACTCTAATTTTTTCAAGGTAAAGGTCCTGGATCCGCAAGACACCCAATAAAGGACATCAAGTTTCTCCAGAAGGTGAGAAATCAACAGTAACAGTTCATGCCCCTTAAGGCATGACCATCACGTCAATCCCGAAATTCAACTACGAGCTTTTTAACTGCAACAACTTTAATATACGCTATTGGAGCTGGAATTACCGCGGCTGCTGGCACCAGACTTGCCCTCCAA
+
D?DD?C/FHIHH?F0C@GHHIH?1FCG<GEH?1<EGFEC<<EHC1<<CH?HC11DHH1@CF@GHIICGH@<C<CD?E?GEHHEHEHEEE1FECFCH1D?<CC@H?EFDGG@D@GCHGIGHHECGB@ED@C@GGFHDHIIIHIIHHIHHDHHIFIIHIIDIIIIHHFEEEGIHIHH?IHH@GEIHEHIIHEHHHFHDGCHHIIIHFHHHEIIIIHEHFGHFG@HIHHHGIIIIHFHH@IIHHIGIHFHEHGC<GC<IHGHEHHF1HHIIHHHF?GHIIHIIHFCGHHFDHEHIHFIIHHE=GHHHHFHHEEEGEIHHGHGIIHDGIHIHHEEHHHEGIIIHHHFFHGIHBDD@B
@HISEQ:969:HM2KJBCX2:2:1101:19415:85418 2:N:0:ACTATGCA
TAAACGCGACTCCCCAACTATCCCTATTAATCATTACTTCAGTCCTAGAAACCAACAAAATAGAACTAAAGTCCTATTCAATTATTCCATGCTAATATATTCAAGCAAACATGCCTGCTTTAAACACTCTAATTTTTTCAAAGTAAAAGTCTTGGATCCCTAGCGCACTCAATTAAGAGCACACTAGTTCCCCAAAAGGAAAAGCCCAAAGTTGCAGTACAAACCTTTCGGTTGACGGCAACTATAAGCCCAAAATTCAACTACGAGCTTTTTAACTGCAACAACTTTAATATACGCTATTGGAGCTGGAATTACCGCGGCTGCTGGCACCAGACTTGCCCTCCAA
+
DCDDDIIHHIIIGIHIIHIIIIHIHIIIIIIIIIIIIIIIIHIHIIHIIIIHIIIIIIIHIIHIIIIIIIFEHHHIGHIHIHIIIIHEHHIIGIIIIIIHHHIIHIIIIIIIIIIIHHHIHIHIHHIIIHIIIIIIIIHIIIIIIIIIIIHIIIIIIIIIIIHHHIIIIIIIIIIIHHHHIIIIIIGIIIIIIIIIIIIIIIIIIIIIHIIIIIIIIIIIIIIIIIIIIIIIIIIIIIIIIIIHHIIIIIIIIIIIIIIIIIHIIIIIIIIIIIIIHHIIIIIIIIIIIIIIIIIIIIIIIIIIHIIIIIIIIIIIIIIIHIIIIIHIIIIIHHIIIIIIHDDDDD
@HISEQ:969:HM2KJBCX2:2:1101:8831:85606 2:N:0:ACTATGCA
TAAACGCGACTCCCCAACTATCCCTATTAATCATTACGGTGGTCCTAGACCAACAAAATAGAACCAACGTCCTATTCTATTATTCCATGCTAATCTATTCAAGCAAAAGCCCGCTTTAAACACTCTAATTTTTTCAAGGTAATGGTCCTGGTTCCCCGACACACCCAATAAAGGGCATACCGGCTCACCAGAAGGATAGACCCGACAGCAGAACAGTACTCGCCAGAGACGGACCGTCCGGTCAGGCCTAAAATTCAACTACGAGCTTTTTAACTGCAACAACTTTAATATACGCTATTGGAGCTGGAATTACCGCGGCTGCTGGCACCAGACTTGCCCTCCAA
+
DDDDDIIIIIIIIIIIIIIIIIIIIIIIIIIIIIIIIIIIIIIIIIIIIIIIIIIHIIIIIEHHHIHHIIIHIIIIIIIGIIIHIIHIIIIIHIIHHIHIIHHIIIIIIIIIIIHIIIHIIHIIIIIIIIIIIIIIHIIIIIIIIIIIHIHHGIIHIIIIIIIIIIIIIIIIIIIIIHIIIIIIIIIIIIIIIIIIIIIIIIIIIIIIIIIIIIIIIIIIIIIIIIIIIIIIIIIIIIIIIIHIIIIIIIIIIIIIIIIIIIIIIIIIIIIIIIIIIIIIIIIIIIIIIIIIIIIIHGGIIIIIIIIIIIIIIIIIIIIIIIIIIIIIIIIIIIIIIIIDDDDD
@HISEQ:969:HM2KJBCX2:2:1101:17978:86345 2:N:0:ACTATGCA
TAAACGCGACTCCCCAACTATCCCTATTAATCATTACGTCAATCCTAGAAACCAACAAAATAGGATCAAACGTCCTATTTCATTATTCCATGCTAATGTATTCAAGCCTTAGCCTGCTTTAAACACTCTAATTTTTTCAAAGTAACAGTCCTGATTTCCTGCAACACCAAATTAATGACATTACAGTTCGTCAAGAGGGAGGAATCAGTGAGACCAGTACATACCAGAGGCATGAGCAACCTACTAATCCCGAAATTCAACTACGAGCTTTTTAACTGCAACAACTTTAATATACGCTATTGGAGCTGGAATTACCGCGGCTGCTGGCACCAGACTTGCCCTCCAA
+
DDDDDIIIIIIIIIIIIIIHIIIIIIIIIIIIIIIIIIIIIIIIIIIIIIIIIIIIIIIHIHHHHIHIIIIIIIIIIIIIIIIIIIIHIIIGIIIIIIHIIIIIIIIIIIIIIIIIIIIIIIIIIIIIIIIIIIIIIIIIHIIIIIIIIIIIIIIIIIIIIIIHIIIIIIIHHIIIIIIIIIIHIIIIHIIIIIIIIIIIIIIIIIIIIIIIIIIIIIIIIIIIIIIIIIIIIIIIIIIIGIIHFIIHIIIIIIIIIIIIIIHIIIIIIIIIIIIIIIIIIIIIIIIIIIIIIIIHIIIIHIIIIHIIIIIIIIIIIIIIIIIIIIIIIIIIIIIIIIIIIDDDDD
@HISEQ:969:HM2KJBCX2:2:1101:11876:86481 2:N:0:ACTATGCA
TAAACGCGACTCCCCAACTATCCCTATTAATCATTACGTCGATCCTAGAAACCAACAAAATAGAATCAAACGTCCTATTTCGTTATTCCATGCTAATGTATTCAAGCGTGAGCCTGCTTTAAACACTCTAATTTTTTCAAAGTAACAGTCCTGATTCCCCATGACACCAAATTAATGACATCATGGTTCGTCAGAAGGTAGGAATCAATAATACCAGTACGTACAATAGCACGACCAATAAATTGATCCCGAAATTCAACTACGAGCTTTTTAACTGCAACAACTTTAATATACGCTATTGGAGCTGGAATTACCGCGGCTGCTGGCACCAGACTTGCCCTCCAA
+
DBD@D0?EH</<FEG1CCF?<CHEHHHEH1<FHHEH1DCGHHI@0DEHHHH?CFHHHF1DGI11@HHEEHH=GH=0D1FHEE<DEHIHIHHGE?E1C@GHG<HHIIHGCCGEH@@DCGHHGCIHH@H1FE@EGHF?AFEGCHGGFHHHCF7FFHFCCFF@<0HF?F?EHIHHHCGD?HHHHFHHDHE?CHIHHEEIIHFF1HIHFHFHDHHCGCAHFEDGHHHEHGD6=HCC@CCCHHGEHFCG8G0@FEC1H?EHCHHFHIIHHIHHHGH@HHFHEGFFF<F1CHHGFGE=HDHHEHEHFIHEGIHGIHHCC<CEC1F<CECCC@@D<<1C<CGD</<HDDB@D
@HISEQ:969:HM2KJBCX2:2:1101:17159:87177 2:N:0:ACTATGCA
TAAACGCGACTCCCCAACTATCCCTATTAATCATTACGGTGATCCTAGAAACCAACAAAATAGAACCATGCCGTCCTATTCTATTATTCCATGCTAATGTATTCGAGCAAAAATGACTGCTTTAAACACTCTAATTTTTTCAAGGTAAAGGTCCTGGATCCGCAAGACACCCAATTAAGGACATCAAGTTTCTCCAGAAGGTGAGAAATCAACAGCGACAGTTCATACCCCTTAAGGCATGACCATCACGTCAATCCCGAAATTCAACTACGAGCTTTTTAACTGCAACAACTTTAATATACGCTATTGGAGCTGGAATTACCGCGGCTGCTGGCACCAGACTTGCCCTCCAA
+
DBD@@GHDC?EHHHHCHIHHGIIGHFHIHHIHHGHHIHCGHIG1CFFHGIIHF@HFHIIIHECHFCEGEH?C?HDCEHCF1F?F@11<<1C@?DFGHHIHE<CHIHGD?CHHEGHHHHCFHEHCFCHEHEHFFHHHFIHHIIHHHHHHHHIHHHIHHG@@HFHECHCGHHHGIHHHGCHHHEEGCHHHHFDHEE?IHHIHIHGEGGGEHHHGIIHH=HHCIHEHIHHFHCGHIHFHHEHEIIHIIHHAGHGDEHHHIHIHHEEHG@GHECHHEHIIIIIIIIIIIIIIHHHIIIHHGIIHHHIIIIHHHG?HHIHHHHHIIIHIHIIIIIIIGIHHIGIHHIIIIHHH@D@@D
@HISEQ:969:HM2KJBCX2:2:1101:14178:87189 2:N:0:ACTATGCA
TAAACGCGACTCCCCAACTATCCCTATTAATCATTACGTGATCCTAAAACCAACAAAATAGAACCATCGTCCTATTTTATTATTCCATGCTAATGTATTCAAGCAAAAATGCCCGCTTTAAACACTCTAATTTTTTCAAAGTAAAGGTCCTGATTCATCGAAACACCCAAGAGCATCCCGAATCACCAGAAGGTGAGAAATTGGCTACACACCGTTTCATGCCCCTAAAGGCACAATCGATATATCCCAATTCCGAAATTCAACTACGAGCTTTTTAACCGCAACAACACTAATATACGCTATTGGAGCTGGAATTACCGCGGCTGCTAATACCAGACTTGCCCTCCAA
+
CDDDDHIHIHHIIIIIIIIIIHIGIIIIHIIIIIIIIHECHHHIII?GGHHHIGIHHHHIFHIHHHIIHHIHIHIGHHIIIIIIIIIIIIHIHHHIGHHHIHHGHIHGIHHIFIIIIIIHIIHHIIEHHHHHIIIIIIIIIIIIHIGHIIGIIIHHHHHHHHHIIIIIHGHIIHGHHIIIHFGIHHIHIIIIIIIHHIIIHIIIIHIHGHGIIIHIIIIIIGHIIIIIHGIIIIHFIHIHIIIIIIH9HHIHIIIHHIIIIIIIIHHHGIIIIIIGIIIIIHHIIIIHHIHHIHIIIIIIIIIHHIHIIGIIIIIIIIIIIIIIIIIHIIIHIIIIIHIIIIIHDDDDD
@HISEQ:969:HM2KJBCX2:2:1101:18058:87053 2:N:0:ACTATGCA
TAAACGCGACTCCCCAACTATCCCTATTAATCATTACGTCGATCCTAGAAACCAACAAAATAGAATCAAACGTCCTATTTCATTATTCCATGCTAATGTATTCAAGCGTGAGCCTGCTTTAAACACTCTAATTTTTTCAAAGTAACAGTCCTGATTCCCCACAACACCAAATAAATGACATCATGGTTCGTCAGAAGGGAGAAACCAACAATACCAGTACGTACCGAGGCACGACCGACATGATGGTCCCGAAATTCAACTACGAGCTTTTTAACTGCAGCAACTTTAATATACGCTATTGGAGCTGGAATTACCGCGGCTGCTGGCACCAGACTTGCCCTCCAA
+
DDDDDIIIIIIIIIIIIIIIIIIIIIIIIIIIIIHIHHHGHIIIIIIIIHIHHIIIIIIHHHHHIIIIIIIIIHIIIIIIIIIIIIIIIIIGHIHIIIIIIHHHIIIIHIHIIIIIIIIIIIHIIIIHIIIIIIIIIHIIHHHHIIIIIIIHIGHHIHHIHIIIIIIIHHHIIIIIHHIIIIIIIIIIIIIIIIIIIIIGIIIHHIIIHHHGIIIIIIIIIIIIIIIIIIIIIIIIIIIIHHHEIIIGIIIIIIIHIIIHHFHIIHIIIIIIIIIIIIIIIIIIHIIIIIIIIIIIHIIHIIIIIIIIIIIIIIIIIIIIIIIIIIIIIIIIIIIIIIIIDDDDD
@HISEQ:969:HM2KJBCX2:2:1101:17513:86595 2:N:0:ACTATGCA
TAAACGCGACTCCCCAACTATCCCTATTAATCATTACGGTGATCCTAGAAACCAACAAAATAGAACCATGCCGTCCTATTCTATTATTCCATGCTAATGTATTCGAGCAAAAATGCCTGCTTTAAACACTCTAATTTTTTCAAGGTAAAGGTCCTGGATCCGCAAGACACCCAAATAAAGGACATCAAGTTTCTCCAGAAGGTGAGAAATCAACAGTAACAGTTCATACCCCTTAAGGCATGACCATCACGTCAATCCCGAAATTCAACTACGAGCTTTTTAACTGCAACAACTTTAATATACGCTATTGGAGCTGGAATTACCGCGGCTGCTGGCACCAGACTTGCCCTCCAA
+
D@DDB0CCHHIIIIHHEHHIHEHIIIHHIHIIFHHIHEEHIHIHIFHHHHHHHHIHHEEFHHHEHIIHHGHEDEEHI?HDGEHEHGHHHFFHHH?EHHIHF<GHHHIGHIIHHGHHFIHIIGHHHEHIIIHIIHIHIIIHIIIIHIIIHGCGIHIHDEFHIHHIIIHDHHHHIHIIIIIIIHHGHIIIIIIIIHGIIIIIIIHIIIHFIIIHIIIIHIHIIIIIIIHGIIIIHIIIIHHIHHHIIIIIHHHH?IIHIHIIIIIIIIIIIIIIIIIIIIIIIIHIHIIIIIIIIHIIIIIIHEIIIIIIIIIIIIIIIIIIIIIIIIIIIIIIIIIIIIIIHIIIIIIIICCDDD
@HISEQ:969:HM2KJBCX2:2:1101:15206:87988 2:N:0:ACTATGCA
TAAACGCGACTCCCCAACTATCCCTATTAATCATTACGTCAATCCTAGAAACCAACAAAATAGGATCGAACGTCCTATTTCATTATTCCATGCTAATGTATTCAAGCGTTAGCCTGCTTTAAACACTCTAATTTTTTCAAAGTAACAGTCCTGTTCCCCTGCAACACCAAATTAATGACATTACAGTTCTTCAGAAAGGAGGAATCAGCGAAGCCAGTGCATACCAGTGGCACGACCAACCTGCTGACCCCGAAATTCAACTACGAGCTTTTTAACTGCAACAACTTTAATATACGCTATTGGAGCTGGAATTACCGCGGCTGCTGGCACCAGACTTGCCCTCCAA
+
DDDDDIIIIIIIIIIIIIIIHIIIIIHIIIIIIIIIIIIHIIIHIIIIIIIIIIIIIIHEHIHIIIHIIIHIIIIIIIIIHIIIIHIIGIIIIHIIIIIIGCGIIIIIHIIIIIIIHHIIHIIHIHIIIIIHIHIHIIHIIIIIIIIIIIIIIIIIIIIIIIHHHIGIIIIHHIIIIIHHIIIIIIIIIIIIIIIIIIIHIIIIIIIIIIIIIIIIIIIIIIIIIIIIIIIIIIIIIGIIIIIHFHHHIIIIIIIIIIIIIIIIIIIIIIIIIIIIIIIIIIIIIIIIIIIIIIIIIIIIIIIIIIIIIIIIIIIIIIIIIIIIIIIIIIIIIIIHIIIIIDDDDD
@HISEQ:969:HM2KJBCX2:2:1101:10051:87504 2:N:0:ACTATGCA
TAAACGCGACTCCCCAACTATCCCTATTAATCATTACTTCAGTCCTAGAAACCAACAAAATAGAACTAAAGTCCTATTCCATTATTCCATGCTAATATATTCAAGCAAACATGCCTGCTTTAAACACTCTAATTTTTTCAAAGTAAAAGTCTTGGATCCCTAGCGCACTCAATTAAGAGCACACTAGTTCCCCAAAAGGAAAAGCCCAAAGTTGCAGTACAAACCTTTCGGTTGACGGCAACTATAAGCCCAAAATTCAACTACGAGCTTTTTAACTGCAACAACTTTAATATACGCTATTGGAGCTGGAATTACCGCGGCTGCTAGCACCAGACTTGCCCTCCAA
+
DD@D@EHHIGHHHHHCEEEHH@FHHHHGIHHHHEHIIHHHHIHIIIIGHE?DCHHHCHEFHI1CFHFHGEHHEHHIFHHHGIGEHIIEGHEEEHHHGEEHHFHHFEHHIEHHIIGGHCHHEGHEG7AGBCC8<GHHHD@FIHIBFGHGHA@EFHHGCIIHGHHC@CCIIGF?CGIH2GCFFHFGHHHHC@FEHH=HHFCC@CHEGHDHIHHHEHEIIHGEHHCFEC/?DFDHHHEDHEEGCFCC@H@HC?HHCDFCHC1<C=HCG@HCCIHCCF<C@EEEFHHF<1@EEIHCECCGCCCFEGHGHCEIIHH@DE<CC?IHGHC<1F@@HIHHCC<<@HIHG<?@D<
@HISEQ:969:HM2KJBCX2:2:1101:7403:88487 2:N:0:ACTATGCA
TAAACGCGACTCCCCAACTATCCCTATTAATCATTACGTCGATCCTAGAAACCAACAAAATAGAATCAAACGTCCTATTCCGTTATTCCATGCTAATGTATTCAAGCGTGAGCCTGCTTTAAACACTCTAATTTTTTCAAAGTAACAGTCCTGATTCCCTAAAACACCAAATTAATGGCATTAAAGTTCGTCAGAAAGGAGAAACCGATTATACCAGTACGTACAATAGCACGACCAGTAAGCCGGTCTCGAAATTCAACTACGAGCTTTTTAACTGCAACAACTTTAATATACGCTATTGGAGCTGGAATTACCGCGGCTGCTGGCACCAGACTTGCCCTCCAA
+
DDDDDIIIIIIIHIIIIIIIIIIIIIIIIIIIIIIHIHIIIIIIIIIIIIIIIIIIHIIIHHFHIIIIIIIIIIIIIIIIIIIIIHIIIIIIIIIIIIIIIIIIIIHIIIIIIIIIIIIIIFHIIIIIIIIIIIIIIIIIIIIIIIIIIIIIIIIIIIIIIIIIIIIIIIIIIIIIIIIIIIIIIIIIIIIIIIIIIIIIIIIIIIIIIIHIIIIIIIIIIIIIIIIIIIIIIIIIIIIIIIIGIIIIIIIIIIIIIIIIIIIIIIIIIIIIIIIIIIIIIIIIIIIIIIIIIIIIIIIIIIIIIIIIIIIIIIIIIIIIIIIIIIIIIIIIIIIIIIIIDDDDD
@HISEQ:969:HM2KJBCX2:2:1101:18168:88465 2:N:0:ACTTTGCA
TAAACGCGACTCCCCAACTATCCCTATTAATCATTACTTCAGTCCTAGAAACCAACAAAATAGAACTAAAGTCCTATTTCATTATTCCATGCTAATGTATTCAGACGATAGTCTGCTTTAAACACTCTAATTTTTTCAAAGTAACAGTCCTGATTTCCCATCACACCAAATAAATGGCATGAAAGTTCCTCAGAAGGTAGAGATCCATCTCACCAGTGCAGACAATTAAGCCTGACCAATGGGTAGACCCCGAAGTTCAACTACGAGCTTTTTAACTGCAACAACTTTAATATACGCTATTGGAGCTGGAATTACCGCGGCTGCTGGCACCAGACTTGCCCTCCAA
+
<D@@00//CE/<1<0<<D<111<F<CG1D<1<<<DFH@@<FGH1<<1<1DG@<<DGHCCCC<<CHHFHCHF1<<1<111<<<<CFE@1<D1111<1<@@6?E?FFCHHHEHA<6AC1A<<2?EGF6FHFGDFHEHHFGEGEHHBC@C8FC:<D<@CG<<<<<CIHCCG0EGCC@GCH6CC<<HGFHH:C<DF5EHEAFD0CC@C:<1AE@CF1E@DC<A</GF1HHCHH@1A1<CHEG?ACG<C<EF</=C@C?HEHFCCHHHEGEFEGGEEHHHE@HHFIHHGF@FEGHHGEGCG@FHEHIHEIIHIIGIIHHHHDIIIGIHHHHEHHHGC<C@GHDHE1B0@<0
@HISEQ:969:HM2KJBCX2:2:1101:16912:88620 2:N:0:ACTATGCA
TAAACGCGACTCCCCAACTATCCCTATTAATCATTACATCGGTCCGTAAACCATCAAAATAGAACCAATGTCCTATTTCATTATCCCATGCTAATGTATTCAAGGCAAAAACGCCTGCTTTGAACACTCCATTTTTCTCAAAGTAAACTATCGGAATCCCATGAGCACTTAGTGAAAAGTACCAAAACATGTTCCTCCGAAGTACATGGCCAACATTCTCGCATGCGCATGACCGTGAGGCCACGGACGCTCGAATATCAACCAAGACTCAGACTACGAGCTTTTTAACTGCAACAACTTTAATATACGCTATTGGAGCTGGAATTACCGCGGCTGCTGGCACCAGACTTGCCCTCCAA
+
DDDDDIIIIIIIIIIIIIIIIIIIIIIIIIIIIIIHHHIIHIHHIIHHIIIIHIIIHIIIHHHIHIIIIIHHHIIIIIIIIHHGHHIIIHIIIIHHHHHHHDHGEGIIIIIIIIIIIIIIHIIHIIIIIIIIHHHHIIIIIIHIIIHHIHIIIIHIIIIIIIIIIIIIHIIIIIIIIIIIIIHHEHHIIIIIHIIIIIHHHIIIIIIIIHIHHHIIHIIIIIHIIIIIIIIIIIIIIIIIIIIIIIIIIIIIIIIIHGIIIIIIIHFIHIIIHIIIIIIIIIIIIIIHIHIIIIIIIIIIHIHIHIHIHIIIIIIIIIIIIIIIIIIIIIIIIIIIIIIIIIIIIIIIIIIIIIDDDDD
@HISEQ:969:HM2KJBCX2:2:1101:18631:89550 2:N:0:ACTATGCA
TAAACGCGACTCCCCAACTATCCCTATTAATCATTACGTCAATCCTAGAAACCAACAAAATAGGATCAAACGTCCTATTTCATTATTCCATGCTAATGTATTCAAGCGTTAGCCTGCTTTAAACACTCTAATTTTTTCAAAGTAACAGTCCTGTTTCCCTGCAACACCAAATTAATGACATTACAGTTCTTCAAGAAGGAGGAACCAGTAAAGCCAGTACATACCAGAGGCACGACCAACTTACTAATCCCGAAATTCAACTACGAGCTTTTTAACTGCAACAACTTTAATATACGCTATTGGAGCTGGAATTACCGCGGCTGCTGGCACCAGACTTGCCCTCCAA
+
0<0B00/CDHHHHHCEFHHGFH?CCFHHCFH1D?C@EGCH=EH?@GC1<CEF@HFC@?G?CEHH@11CG?@<1<<0<GH1?<DHDGHHHIIIHEE@GH@C@HHEECHCGHHGHG@F@<A@C11F<CHEHEHDF1ACDEG?GGGHIHHGC?CFCHGGGHHHIGIIHD9HIIIHHHFH#CDGEHHFEEHHIHHFGHEIIH:FCDIHH?F<8DEHED$HFHHHE@HEEHHG?CECAEHHEDACI;EF<FEHD?D1@<HHEHHHHCHE@HHHFGIHEHGHEGH@C@EGD1FGIHH@HHDEHGG@FC1HCHHCC?EHIHIIIIIHHHEIHIHE@EEECH@@CDDHCB0D@@
@HISEQ:969:HM2KJBCX2:2:1101:8147:88870 2:N:0:ACTATGCA
TAAACGCGACTCCCCAACTATCCCTATTAATCATTACATCGATCCTAGAAACCAACAAAATAGAATCGGATGTCCTATTTCATTATTCCATGCTAATGTATTCAAGCGTGAGCCTGCTTTAAACACTCTAATTTTTTCAAGGTAACAGTCCTAATTCCCCGTGACACCAAATTAATGGCATTACGGTTCTTTAGAAGGTGAGAAATCAATAATATCAGTACATACCAACGGCATGACCGAAACATTGATCCCGAAATTCAACTACGAGCTTTTTAACTGCAACAACTTTAATATACGCTATTGGAGCTGGAATTACCGCGGCTGCTGGCACCAGACTTGCCCTCCAA
+
DDDDDIIIIIIIIIIIIIIIIIIIIIIIIIIIIIIIIIIIIEHHIIHIIIIIIIIIIIIGIHIIIIIIIIIIIHIIIIIIIHIIIIIHHIIIHIIIIHIIIGIIIHIIIIIIIIIIIHIIIIIIIIIIHIIIIIIIIIIIIIIIIIIIIIIIIIIIIIIIHIIIIIIIIIIIIIIIIIIIIIIIIIIIIIIIIIIIIIIIIIHIIIHIIIIIIIIIIHIIIHHHIIIIIIIIIIIIIIIIIIIHHHIIIIIIIIIIIIIIIIIIIIIIIIIIIIIIIIIIIIIIIIIIIIIIIIIIIIIIHHIIHIIIIHIIIIIIIIIIIIIIIIIIIIIIIIIIIIIIIIDDDDD
@HISEQ:969:HM2KJBCX2:2:1101:17521:89471 2:N:0:ACTATGCA
TAAACGCGACTCCCCAACTATCCCTATTAATCATTACGTCGATCCTAGAAACCAACAAAATAGAATCAAACGTCCTATTTCATTATTCAATGCTAATGTATTCAAGCGTAAGCCTGCTTTAAACACTCTAATTTTTTCAAAGTAACAGTCCTGATTCCCCACGACACCAAATTAATGACATCGCGGTTCTTCAGAAGGTAGGAACCGATAATGCCAGTGCGTACCGAAGCACGACCAACAATTCAATCCCGAAATTCAACTACGAGCTTTTTAACTGCAACAACTTTAATATACGCTATTGGAGCTGGAATTACCGCGGCTGCTGGCACCAGACTTGCCCTCCAA
+
DDDDDIIIIIIIIIIIIIIIIIIIIIIIEHIIIIIIIIIIIIIIIIIIIIIIIIIIIIIHHHHHIIIIIIIHHIIIIIIIIIIIIIII1DHIIIIIIIIIIIIIHIIIIIIIIIIHIIIIIIIIIHIIIIIIIIIIIIIIIIIIIIIIIIIIIIIIIIIIIIIIIIIIIIHIIIIIIIIIIIIIIIIIIIIIIIIIIIIIIIIIIIIIIGIIIIIIIIIIIIIIIIIIHIIIIIIIIIIIIHHHIHHIIIIIIIIIIIIIIIIIIIIIIIIIIHIIIIIIIIIIIIIIIIIIIIIIIIIIIIIIIIIIIIIIIIIIIIIIIIIIIIIIIIIIIIIIIIIIDDDDD
@HISEQ:969:HM2KJBCX2:2:1101:6599:90069 2:N:0:ACTATGCA
TAAACGCGACTCCCCAACTATCCCTATTAATCATTACGTCAATCCTAGAAACCAACAAAATAGGATCGAACGTCCTATTTCATTATTCCATGCTAATGTATTCAAGCGTTAGCCTGCTTTAAACACTCTAATTTTTTCAAAGTAACAGTCCTGTTTCCCTGCAACACCAAATTAATGACATTACAGTTCTTCAGAAAGGAGGAATCAGCGAAGCCAGTGCATACCAGTGGCACGACCAACCTGCTGACCCCGAAATTCAACTACGAGCTTTTTAACTGCAACAACTTTAATATACGCTATTGGAGCTGGAATTACCGCGGTTGCTGGCACCAGACTTGCCCTCCAA
+
@D@DBI?CHIIIHHIEHEHIIIIIIIIIGHIGIIIIICH@CEEGHIIHIIIIHHIIIIIIIIGIIIGHIIIGIIGHIIIIIIIHHHIIIIIIGHIIIIIIIIIIIIIIHIIIIIIIIIIIIHIIHIIIIIIIIIIHIIIIHIIIHIHIHHIIIHIIHIIIIHIIIIIIIIIIIIIIIIIHIIIIIHHIIIIIIIIIIIIIIIIIIIIIIIIIIIIIIIIIIIIHGIIIHIIIIIIIIIIIIIIHFIIIIIIIIIIIIIIIIIIIIIIIIIIIIIIIIIIIIIIIIHHIIIIIIIIHIIIHHIIIIIIIIIIIIIIIIIIIIIIIIIIIIIIIIIIIIIIHIDDDDD
@HISEQ:969:HM2KJBCX2:2:1101:12656:90936 2:N:0:ACTATGCA
TAAACGCGACTCCCCAACTATCCCTATTAATCATTACGTCAATCCTAGAAACCAACAAAATAGGTTTGAACGTCCTATTTCATTATTCCATGCTAATGTATTCAAGCAAATTGCCTGCTTTAAACACTCTAATTTTTTCAAAGTAACAGTCCTGTTTCCCTGCAACACCAAATTAATGACATTACAGTTCTTCAGAAAGGAGGAATCAGCGAGACCAGTTCATACCAGTGGCACGACCAGCCTGCTGACCCCGAAATTCAACTACGAGCTTTTTAACTGCAACAACTTTAATATACGCTATTGGAGCTGGAATTACCGCGGCTGCTGGCACCAGACTTGCCCTCCAA
+
DDDADIIIIIIIIIIIFHIIIIIIIIIIIHIIIIHIIIIIHIIIHIIIEHGHIIHIIIIGIHIIIHIHHIHHHHIHIIIIEHHGHIHHIIHIIGIIIHIHIIIIIIIIHIIIHIIIHIIHIIHIHHIIIIIIIHHHHIHIHIIIIIIIIHIHIIIIIIIHIIIIIIIIHHHHIIIIIIIIIIIIIHIIIIIHHIIIIIIIIIIIIIIIIIIIIHIIIIIIIHHIIIIIIIIIIIIIIIIIIIIGHGIHFIIIHIIIIIIIIIIIIIIIIIIIIIIIIIGIIIHGIIHHIIIIIGIIIIIIIIIIIIIIIIIIIIIIIIIIIIIIIIIIIIIIIIIHIIIIIIDDDDD
@HISEQ:969:HM2KJBCX2:2:1101:3389:90895 2:N:0:ACTATGCA
TAAACGCGACTCCCCAACTATCCCTATTAATCATTACTTCAGTCCTAGAAACCAACAAAATAGAACTAAAGTCCTATTCCATTATTCCATGCTAATATATTCAAGCAAACATGCCTGCTTTAAACACTCTAATTTTTTCAAAGTAAAAGTCTTGGATCCCTAGCGCACTCAATTAAGAGCACACTAGTTCCCCAAAAGGAAAAGCCCAAAGTTGCAGTACAAACCTTTCGGTTGACGGCAACTATAAGCCCAAAATTCAACTACGAGCTTTTTAACTGCAACAACTTTAATATACGCTATTGGAGCTGGAATTACCGCGGCTGCTGGCACCAGACTTGCCCTCCAA
+
BDDCDIIIIIIIIHHIHIIIIIIIIIIIIGHHIIIIIIIIIIIIIIHIIHIIIIIIIIIIIHHHHIIIIIIIIIHIIIIIIIIIIIIIGHIGIGIIIIHHHHIHHHIIIHIIIIHHHHIIIIIHHIIIIIIIIIIIGIIHHHIGHIIIHHHIHHIHIHIIIHHIHIHHFHIIIIIIIIIIIIIIHIIIIIGIIIIIHHIIHIIIIIHIIIIIIIIIIIIIIIIIHHGIIIIIIIIIIIHHHHHFIIIIIIIIIIIIIIIIIIIIIIIIIIIIIIIGIIIIIIIIIHIIIIIIIIIIIIIIIIIIIIIIIIIIIIIIIIIIIIIIIIIIIIIIIIIIIIIIIDDDDD
@HISEQ:969:HM2KJBCX2:2:1101:3068:90165 2:N:0:ACTATGCA
TAAACGCGACTCCCCAACTATCCCTATTAATCATTACGTCGATCCTAGAAACCAACAAAATAGAATCAAACGTCCTATTTCGTTATTCCATGCTAATGTATTCAAGCGTGAGCCTGCTTTAAACACTCTAATTTTTTCAAAGTAACAGTCCTGATTCCCCATGACACCAAATTAATGACATCATGGTTCGTCAGAAGGTAGGAATCAATAATACCAGTTCGTACAATAGCACGACCAATAAATTGATCCCGAAATTCAACTACGAGCTTTTTAACTGCAACAACTTTAATATACGCTATTGGAGCTGGAATTACCGCGGCTGCTGGCACCAGACTTGCCCTCCAA
+
DDDCAIIIIIIIIIIGHIIHIIIHHHHHHGIEHHIHICHHHDHCEHEFHHHIIHIIIII?FHH1GHHIIEHEHH@GHIGHHGIIIHHCHHHIIECHHIHF<HGEHEEHIIFHHFFEHIIGGFEHGHHHIIHHHFHHHIHHHFHHHHHHHEIHHHHHHHHGGEGIIHHFEDF<FIHFIHIHHHHHFHGHHGGIIIIIHHHIIIHHHIHGEIHIIHFHDGHHHCFFCHFHHDHHHECHHHHGGFHHHHGD<HFCHIHIHHHEHIHHGHEIIHHEIHHIHIHHEG<CCECGCHEEHHEHEEEHHIHIIHIHEHHCH<E<IIHEHEHHHFHCIHFHCE@EHIHG?@D@B
@HISEQ:969:HM2KJBCX2:2:1101:12172:90553 2:N:0:ACTATGCA
TAAACGCGACTCCCCAACTATCCCTATTAATCATTACGGTGATCCTAGAAACCAACAAAATAGAACCATGCCGTCCTATTCTATTATTCCATGCTAATGTATTCGAGCAAAAATGCCTGCTTTAAACACTCTAATTTTTTCAAGGTAAAGGTCCTGGATCCGCAAGACACCCAATTAAGGACATCAAGTTTCTCCAGAAGGTGAGAAATCAACAGCGACAGTTCATACCCCTTAAGGCACGACCATCACGTCAATCCCGAAATTCAACTACGAGCTTTTTAACTGCAACAACTTTAATATACGCTATTGGAGCTGGAATTACCGCGGCTGCTGGCACCAGACTTGCCCTCCAA
+
DCDDDHHHIHHIC@@GCGI?FCGHHCHIICHICH@HIH@HIEHGEEEHHIHIIEGHIHI@GFF@GEHHCFEHDH<EHIGIEHEGHHIIEGHHH?GHIIIFHCFHGGE<HFDIHGDHHIFHHGHHFHHH@FHHHHHHHBEHGFEHEHHHFHEEHHFHCG?HHHGHFFHHGFEEHHEEGHHHHEHFH@IIIIHEHHEIIIIHFCHHHGGHGIHHHEFIIIHIHCHGIGHDEHGIHIHIFFIHHGCIIIFIHEGCHHDDCEHHIIHIIHIIHHE?GFHGIIHHHHHHCHIIGIHHIIIHHHHD<DECIIIHIIHGHHG?HHIHE</HCEHIHHGC1HIIHFIIIIHHCHHHBDB@B
@HISEQ:969:HM2KJBCX2:2:1101:2114:91955 2:N:0:ACTATGCA
TAAACGCGACTCCCCAACTATCCCTATTAATCATTACGGTGGTCCTAGAAACCAACAAAATAGAACACAACGTCCTATTCTATTATTCCATGCTAATCTATTCAAGCAATAGCCCGCTTTAAACACTCTAATTTTTTCAAAGTAATGGTCCTGGCTCCCCAACACACCATACTGGTTCACCAGAAGGAAGACCCGACAGCAGACAGTACTCGCCAAAGACGGACCGCCCGGCCAGGCCTAAAATTCAACTACAAGCTTTTTAACTGCAACAACTTTAATATACGCTATTTGAGCTGGAATTACCGCGGCTGCTGGCACCAGACTTGCCCTCCAA
+
DDDDDHIIIIIHIIIIHIIIIIIIIIIIIIIIHIIIIIIIIIIIIIHHIIIIHHIIIHIIIIIIIIIIHIIIIIIIIIHHIGHIIIIIIIIIIIIIIIIHIIIIIIIIIIIIIIIIIIHHHIIIIIIIHIIIIIHIIIIIIIIIIIIIIHIIIIHHIIIIIIIIIHIIIIIIIHIIIHHIIIIIIIIIHHIIIIIIIIIIIIIIIIIIIIIIIIIIHIHIIIIIIIIIHIIIHIIIIHIIIIIIHIIIIIIHHHIIHIIIIIIIIIIIIIIIIIIIIIIIIHIIIIIIIIIIIIIIIIIIIIIIIIIIIIIIIIIIIIIIIIIIIIIIIDDDDD
@HISEQ:969:HM2KJBCX2:2:1101:7296:91892 2:N:0:ACTATGCA
TAAACGCGACTCCCCAACTATCCCTATTAATCATTACGTCAATCCTAGAAACCAACAAAATAGGATCGAACGTCCTATTTCATTATTCCATGCTAATGTATTCAAGCGTTAGCTTGCTTTAAACACTCTAATTTTTTCAAAGTAACAGTCCAAATTCCCCGCAACACCAAATTAATGGCATTACGGCTCATCAGGAAGGAGGAATCAGTGAGACCAGTACATACCAGAGGCATGACCAACCTACTAACCCCGAAATTCAACTACGAGCTTTTTAACTGCAACAACTTTAATATACGCTATTGGAGCTGGAATTACCGCGGCTGCTGGCACCAGACTTGCCCTCCAA
+
DDDDDIIHIIIHIIIIIIIIIIIHIIIIIIIIIIIIIHIIIIHHGHHHIIIIIIIIIIHIIIIIIHIHHHHIIGHIIIIIIIIIIIIHIIIHGHHIHIHIHHHHHIIHIIIIIIIIIIIHIHHHHIIIIIIIIIHFHHHIHIIHHIIIIIIHHIHIIGIHHHGHHI/HIIHHHIIIHIIIIHIIIIHIIIIIIIIIIIHIIIIIIIIHIIIIHIHIIIIIIHIHIIIIIIIIIHIIIHIIIHIHGIHIIIHIIIIIIIIHHGIIIIIIIIIIHIIIIIIHIIIIIIIIIIIIIIIIIIIIIIIIIIIIIIHIIIIIIIIIIIIIIIIIIIIIIIHIIIIIIDDDDD
@HISEQ:969:HM2KJBCX2:2:1101:16408:92211 2:N:0:ACTATGCA
TAAACGCGACTCCCCAACTATCCCTATTAATCATTACATCGATCCTAGAAACCAACAAAATAGAATCGGATGTCCTATTTCATTATTCCATGCTAATGTATTCAAGCGTGAGCCTGCTTTAAACACTCTAATTTTTTCAAGGTAACAGTCCTAATTCCCCGTAACACCAAATTAATGGCATTACGGTTCTTTAGAAGGTGAGAAATCAATGATAACAGTGCGTACCAACGGCATGACCGAAATATTGATCCCGAAATTCAACTACGAGCTTTTTAACTGCAACAACTTTAATATACGCTATTGGAGCTGGAATTACCGCGGCTGCTGGCACCAGACTTGCCCTCCAA
+
DDDDDIIIIIIHHHHIIIHHHFHIHHHIHHHIIHIIHIIHIGIHEHHIIIIIIIIIIIIIGFGHHHHIHHHHII1DGGHIGHHIEHIGHEHIEHIHIIIIIHIIHHHIIIHIHIHIIHIIIIIIIIIIIIHIIIIIIIIIIIIIIIIIHHIHHHHIIIIHIIHIIIIHIIIIIIIIIIIIIIIIIIIIIIIIIIIIIIIHIIIIIHIIIIIIIIIIIIIHIIIIIIIIIIIIIIIIIIIIIIIHIHIIIIIIHIIIIIIIIIIIIIIIIIIIIIIIIIIIIIIIIIIIIIIIIIIIIIIIIIIIIIIIHHIHIIIIIIIIIIIIIIIIIIIIIIIIIIIIIIDDDDD
@HISEQ:969:HM2KJBCX2:2:1101:10548:91765 2:N:0:ACTATGCA
TAAACGCGACTCCCCAACTATCCCTATTAATCATTACGTCAATCCTAGAAACCAACAAAATAGGATCAACGTCCTATTTCATTATTCCATGCTAATGTATTCAAGCGCGAGCCTGCTTTAAACACTCTAATTTTTTCAAAGTAACAGTCCTGATTCCCCACCACACCAAATTAATGACATGATGGTTCGTCAGAAGGTAGGAATCAGTAACACCAGTACGTACCGAAGGCACGACCAGCGTACTAATCCCGAAATTCAACTACGAGCTTTTTAACTGCAACAACTTTAATATACGCTATTGGAGCTGGAATTACCGCGGCTGCTGGCACCAGACTTGCCCTCCA
+
DDDDDIHIIIIHIIIIIIIIIIHIIIIIIIIIIIIIIIIIIHIHHHHIIIIHIHHIIIIIIIHHHIIIIHIIIHIIIIIIIIIIIHIIIIHIIIHIIIIIIHHHIIIIIIIHIIIIHHIIIHEHIHHIIIIIIIIIIIIIIIHIIIIIIHIIIIIIIIIHIIIIIIIIIIIIIIIIIHIIIHGIIIIIIIIIIIIIIIIIIIIIIIHHHIIHIIIIIIIIIIIIIIIIIIIIIHIIIIIIIHHHIIIGIIIIIIIHHIHIIIIIIIIIIIIIIHIIIIIIIIIIIIIIIIIIIIIIIIIHIIIIIIIIIIIIIHIIHIIIIIIGIIIIIIIIIIIIIIIDDDDD
@HISEQ:969:HM2KJBCX2:2:1101:6784:92518 2:N:0:ACTATGCA
TAAACGCGACTCCCCAACTATCCCTATTAATCATTACTTCAGTCCTAGAAACCAACAAAATAGAACTAAAGTCCTATTCCATTATTCCATGCTAATATATTCAAGCAAACATGCCTGCTTTAAACACTCTAATTTTTTCAAAGTAAAAGTCTTGGATCCCTAGCGCACTCAATTAAGAGCACACTAGTTCCCCAAAAGGAAAAGCCCAAAGTTGCAGTACAAACCTTTCGGTTGACGGCAACTATAAGCCCAAAATTCAACTACGAGCTTTTTAACTGCAACAACTTTAATATACGCTATTGGAGCTGGAATTACCGCGGCTGCTGGCACCAGACTTGCCCTCCAA
+
DDDDDIIIIIIIIHIIIIIIIIIIIIIIIHIIIHIIIIHIIHIIIIIIIIIIHIIIIIIIHIHIIIIHHHIIIIIIIIIIIIIIIIHIIHIHHHIIIIHIIHHIIIHHIIIIHHIIHIIIIIIHIHHIIIHIIIIHHHIHGIHHHHHIIHIHHHHGIGHIIIIHHHHIHIIIIHIHHIIHHIHIIIIHHHHIIIIHIIIIHIIIIIIIHIIIIHIIHIIIIHHIIIIIIIIIIIIIIIIHIHHHIIHHHHHIIIHEHHHIIIHHHIIIIIIIIIIIIIIIIIIIHHEIHIIIIIIIIIIIIIHIIIIIIIIIIIIIIIIIIIIIIIIIIIIIIIIIIIIIIDDDDD
@HISEQ:969:HM2KJBCX2:2:1101:11388:92934 2:N:0:ACTATGCA
TAAACGCGACTCCCCAACTATCCCTATTAATCATTACTTCAGTCCTAGAAACCAACAAAATAGAACTAAAGTCCTATTCCATTATTCCATGCTAATATATTCAAGCAAACATGCCTGCTTTAAACACTCTAATTTTTTCAAAGTAAAAGTCTTGGATCCCTAGCGCACTCAATTAAGAGCACACTAGTTCCCCAAAAGGAAAAGCCCAAAGTTGCAGTACAAACCTTTCGGTTGACGGCAACTATAAGCCCAAAATTCAACTACGAGCTTTTTAACTGCAACAACTTTAATATACGCTATTGGAGCTGGAATTACCGCGGCTGCTGGCACCAGACTTGCCCTCCAA
+
DDCDCHGIIIIIIIIIIIIIIHHIHIIIIIHIIIIIIIHHIHIIFIHIHIIHHHIIHIGIIHHHEHHIIIGHIIIIIIIIIIIIIIGHHHIIGHHGHHHIIHGHHHIIIIIHHHHIIIHIIIIIIIIHIIIHIIIHHHHHHHIHIHHHIHHGHHFHHIHIHIIIIIHIIIIHIIIIHHIIIIIIHIHHHIHIIIIHIIHHIIIIIIIIIIIIIIIIIIIIIIIIIIHIIIIIIIIIIIIIIHHHGHHIIIIIIGHIIIIHIIIIIHIIIIIIIIIIIIIIIIIIIIIIIHIIIHIIIIIIIIIIIIIIIIIHIIIIIIIIIIIIIIIIIIIIIIIIIIIIIDDDDD
@HISEQ:969:HM2KJBCX2:2:1101:4881:91935 2:N:0:ACTATGCA
TAAACGCGACTCCCCAACTATCCCTATTAATCATTACGTCGATCCTAGAAACCAACAAAATAGGATCAAACGTCCTATTTCATTATTCCATGCTAATGTATTCAAGCGTTAGCCTGCTTTAAACACTCTAATTTTTTCAAAGTAACAGTCCTGTTTCCCTGCAACACCAAATTAATGACATTACAGTTCTTCAAGAAGGAGGAACCAGTAAAGCCAGTACATACCAGAGGCACGACAAACCTACTAATCCCGAAATTCAACTACGAGCTTTTTAACTGCAACAACTTTAATATACGCTATTGGAGCTGGAATTACCGCGGCTGCTGGCACCAGACTTGCCCTCCAA
+
BD@BDHCHCHHEHHE@G=FHIICHECHH?CF<?@FCC1<G<CHH0FG<@GEHIG1<1CCCGHIGIGII1@EH11CCHG1CGE<D<CEHHGH1FH@?HHHEECHGFIHEHIHGHGA?GEHIGGAFHCHHF1HHHCCGCEECH9IIHGEEG?GGCDCGIHGIIIGFHHGHHFHHIIHFHHGHGHHHHHEHHGFFGHECHF1GIHHHEGCFCHGIIHIIGIHHCEGFHH?HECFCHAHHHHGHHDF?EHCCHIHHHHE@GIIHHHHHCEIIIIHHHIHIIIIHHHEGHHHIIIIHHHHIIIIIHHHIHGIIIHHEIIIIHHHIIIIIIIHIIHIIIIIIIFHIHD@AAD
@HISEQ:969:HM2KJBCX2:2:1101:12607:92655 2:N:0:ACTATGCA
TAAACGCGACTCCCCAACTATCCCTATTAATCATTACGTCAATCCTAGAAACCAACAAAATAGGATCGTCGTCCTATTCCATTATTCCATGCTAATGTATTCAAGCGTTAGCCTGCTTTAAACACTCTAATTTTTTCAAAGTAACAGTCCTGTTTCCCCGCAACACCAACTTAATGGCATTACGGTTCTTCAAGAAGGAGGAATCAGCAAAGCCAGTGCATACCAGTGGCACGACCAACTTGCTGACCCCGAAATTCAACTACGAGCTTTTTAACTGCAACAACTTTAATATACGCTATTGGAGCTGGAATTACCGCGGCTGCTGGCACCAGACTTGCCCTCCAA
+
DDDDDIIIIIIIIIIIIIIIIIIIIHIHIIIIIIIIIIIIHHIIIIIIHIIIIIIIIIIEHHHIHHIIIGIHHHHIIHHIIIIHHHHHIIIIGIIIIIIIIIIHIHIIIIIIIIIIIIIHIIIIIHHHIIIIIIIIIIHIIIIIIIIIIIIIIIIIHHIIHHIIIIIIHIHHIIHIIIIIIIIIIIIIGIIIIHIIIIIIIIIIIIIIIIHIIHIIIIIIIIIIIIHIIIIHIIIIIIIIIHHDIHHIIIIIIIIIIIIIIIIIIIIIIIIIIIIIIIIIIIIIIIIIIIIIHIIIIIIIIIIIIIIIIIIIIIIIIIIIIIIGIIIIIIIIIIIIHIIIDDDDD
@HISEQ:969:HM2KJBCX2:2:1101:12642:93088 2:N:0:ACTATGCA
TAAACGCGACTCCCCAACTATCCCTATTAATCATTACGTCAATCCTAGAAACCAACAAAATAGGATCAACGTCCTATTTCATTATTCCATGCTAATGTATTCAAGCGCGAGCCTGCTTTAAACACTCTAATTTTTTCAAAGTAACAGTCCTGATTCCCCGCCACACCAAATTAATGACATGATGGTTCGTCAGAAGGTAGGAATCAGTAACACCAGTACGTACCGAAGGCACGACCAACGTACTAATCCCGAAATTCAACTACGAGCTTTTTAACTGCAACAACTTTAATATACGCTATTGGAGCTGGAATTACCGCGGCTGCGGCACCAGACTTGCCCTCCAA
+
DDDDDIIHIIIIIIIIIHIIIIIIIIIIIIIIIGIIIIIIIIIIIIIIIIIIIIIIHIIIIIHHIIIIIIIIHIIIIIIIIIIIIIIHIHIIIIIIIIIIIHHIHHIIIIIIIIIIIIIIIGIHHHIIIIIIIIIIIIIHHHIIIIHIIIIIIIIIHIIIIIIIIIIIIIIHIIIIIIIIIIIIIIIIIIIIIIIIIIIIIIIIIIIIIIIIIIIIIIIIIIIIIIIIIIIIIIIIIIIIIHHIIIIIIIIIIIIIIIIIIIIIIIIIIIIIIIIIIIIIIIIIIIIIIIIIHIGIIIIIIIIIIIIIIIIIIIIIIIIIIIIIIIIIIIIIIIIIIIIDDDDD
@HISEQ:969:HM2KJBCX2:2:1101:15790:92888 2:N:0:ACTATGCA
TAAACGCGACTCCCCAACTATCCCTATTAATCATTACGGTGATCCTAGAAACCAACAAAATAGAACCATGCCGTCCTATTCTATTATTCCATGCTAATGTATTCGAGCAAAAATGCCTGCTTTAAACACTCTAATTTTTTCAAGGTAAAGGTCCTGGATCCGCAAGACACCCAATTAAGGACATCAAGTTTCTCCAGAAGGTGAGAAATCAACAGCGACAGTTCATACCCCTTAAGGCTTGACCATCACGTCAATCCCGAAATTCAACTACGAGCTTTTTAACTGCAACAACTTTAATATACGCTATTGGAGCTGGAATTACCGCGGCTGCTGGCACCAGACTTGCCCTCCAA
+
BB@@DEDHD/CHIF@CGH?ECFCEHH?GHHHEEH?EECEHEFH@CHF@FH?HHFHH@FHIIH?1FHHIIE?C?E<EHFHEECEHEHHHH?GECEHHIGCEH1DH@FG=HH@CCHFHH1CGHEHFGHHHHFFFHHDGHEHCGEHHCFHHGHHHGHH@D7<CHF@.CHC/<CECC?8DC?G7IHHFHHGEHHEHHFGHDDGHEHIIHGGG?IIHGHE?HFFGGEGIHHEGIHIHIIHHHG1IHFHHHHC@HHCGHHIHHHHHHE?HEHGIHIGHEH@EHHCEGCHGHEHGCC<<<?EIHF@D<?CHECIIIHHIHHHHEF@HIIHCCGGCIIHIIHIHHGFGD1EHHDCD<@@D0
@HISEQ:969:HM2KJBCX2:2:1101:15649:92918 2:N:0:ACTATGCA
TAAACGCGACTCCCCAACTATCCCTATTAATCATTACTTCAGTCCTAGAAACCAACAAAATAGAACTAAAGTCCTATTCCATTATTCCATGCTAATATATTCAAGCAAACATGCCTGCTTTAAACACTCTAATTTTTTCAAAGTAAAAGTCTTGGATCCCTAGCGCACTCAATTAAGAGCACACTAGTTCCCCAAAAGGAAAAGCCCAAAGTTGCAGTACAAACCTTTCGGTTGACGGCAACTATAAGCCCAAAATTCAACTACGAGCTTTTTAACTGCAACAACTTTAATATACGCTATTGGAGCTGGAATTACCGCGGCTGCTGGCACCAGACTTGCCCTCCAA
+
DDDDDIIIIIIIHHHIIGIIIIIIIIIIIIIIIIHHIHIIICHIIHIGHHHIHIIIIIHIIIHEIIIIIIEHIIHIIGIHHIIIIIIIHHIGHHIIHIIIIIHHHFHIIIIIDHHGCIHHHIIIIIHIIHIIIIHHBCHHIHHHIIIIHIIIIIHHHIIIHHIIHIIIIIIIIIIIIIIIIIIIIIIIHIIHIIIIHIIHIIIIIIIIIGIIIIII=IIHIIIIIIIIIIIIIIIIIIIIIHHHHHHGIIIGIIIIIIHHIIIIIIIIIIIIIIHIHIIIIIIIIHHIIIIHIHIIIIIIIIIIIIIHIIIIIIIIIIIIIIIIIIIIIIIIIIIIIIIIIDDDDD
@HISEQ:969:HM2KJBCX2:2:1101:6600:93780 2:N:0:ACTATGCA
TAAACGCGACTCCCCAACTATCCCTATTAATCATTACTTCAATTCTAGAAACCAACAAAATAGAACCGAAGTCCTAAATTATTATTCCATGCTAATGTATTCAAGGCATAAGCCTGCTTTAAACACTCTAATTTTTTCAAAGTAATAGAGCTAGATAGCGACGACAAGCCCAGTGAAGGGTTATCGCCGTTTTCAAGCAAGATGGTAGACGCGCGCCGGCACACACACTCCTAGCGGAGGCGGCCCAGGTGCGTCAAACCAGAAATCCAACTACGAGCTTTTTAACTGCAGCAACTTTAATATACGCTATTGGAGCTGGAATTACCGCGGCTGCTGGCACCAGACTTGCCCTCCAA
+
DDDDDIIDHIHIIIIIIIIIIIIIIHIIHIIIIIIFHIIIIIIIIIIIIIIHIIIHIIGHIIHHIIICHHGEHHHHIIIIIIIIHHHHIHHGEEHHEHHFHEHHCHIIIIIIIIIIIIHIIGHHIHIHIHHIIHIHHHIIIIIIIIHHHIIIIHIIIIHIIHHHIIIIIIIIIIIIIIIIIIIIIIIIHHIIIIIHHIIIIIIIIIHIIIIIIIIHHIIHIIIIIIIIHHIIIIIIIIIIIIIIIIIIIIIGIHHIIIHHHHIIIIIIIIIIIHIIIIIIIIIIIIIIIIIIIIIIIIIIIIIIIIIHHFGIIIIIIIIIIIIIIIIIIIIIIIIIIIIIIGIIIIIIIIIDDDCD
@HISEQ:969:HM2KJBCX2:2:1101:3660:94059 2:N:0:ACTATGCA
TAAACGCGACTCCCCAACTATCCCTATTAATCATTACTTCAGTCCTAGAAACCAACAAAATAGAACTAAAGTCCTATTCCATTATTCCATGCTAATATATTCAAGCAAACATGCCTGCTTTAAACACTCTAATTTTTTCAAAGTAAAAGTCTTGGATCCCTAGCGCACTCAATTAAGAGCACACTAGTTCCCCAAAAGGAAAAGCCCAAAGTTGCAGTACAAACCTTTCGGTTGACGGCAACTATAAGCCCAAAATTCAACTACGAGCTTTTTAACTGCAACAACTTTAATATACGCTATTGGAGCTGGAATTACCGCGGCTGCTGGCACCAGACTTGCCCTCCAA
+
DDADDIIIIIIIIIIIIIIIIIIHIIIIIIIIIIGIIIIIII@GHHHIIIIIIIIIIIIIIIIIGIIIIIIIIGIIIIIIIIIIIIIIIIIHIIIIIIIIIIHIHIIIIIIIIIGIIIHIIIIIIIIIIIIHIHIGHHIIIIIIIIIIHHHIHIIIIIIHIIIIIIIIIIIIIHHIHIIHIIIIHHIIIHIIIIIIIIIIIIIIIIIIIIIIIIIIIIIIIIIIIIIIIIIIIIIIIIIIIHHHHIIIIIIIIIIIHIHHHHHIIIIIIIIIIIIIIIIIIIIIIHIIIIIIIIIIIIIHIIIIIIIIIIIHIIIIIIIIIIIIIIGIIIIIIIIIIIIIIDDDDD
@HISEQ:969:HM2KJBCX2:2:1101:3840:94009 2:N:0:ACTATGCA
TAAACGCGACTCCCCAACTATCCCTATTAATCATTACTTCAGTCCTAGAAACCAACAAAATAGTACCATGCCGTCCTATTCTATTATTCCATGCTAATGTATTCGAGCAAAAATGCCTGCTTTAAACACTCTAATTTTTTCAAGGTAAAGGTCCTGGATCCGCAAGACACCCAATAAAGGACATCAAGTTTCTCCAGAAGGTGAGAAATCAACAGTAACAGTTCATACCCCTTAAGGCATGACCATCACGTCAATCCCGAAATTCAACTACGAGCTTTTTAACTGCAACAACTTTAATATACGCTATTGGAGCTGGAATTACCGCGGCTGCTGGCACCAGACTTGCCCTCCAA
+
<<0DDH/CHHHFHF0100DECC1D1G<D1<C@F1<1F11DE1<D1<CE?CEHHIF0<1<C1CE1<DECCEHHHC</<<1<<11DFH111<1<DEF11<1<@1<EDF1HEEFCCHCEFDGEE?AA<@HHEFFC8F1@HEHHHFC7EB<1?E<<EF?HE?000?8CIHEE=HHED/HHEGHCG<EIHEHFGCEHF<C/7EHGG8;;FEE@@?HGEC%@CFD?@CEF<<FHHFFECC:/D<11CCA1GD0D0<11G?F</@?HG1<?C@HE0CE<@?HCFCED1<@CIHHHD<<C<1F1C<00H<HHGD<?HC<1CH@HD11CF<??CC11CEIHGEGCHFD<DD1G@?<10@BD0
@HISEQ:969:HM2KJBCX2:2:1101:20606:93266 2:N:0:ACTATGCA
TAAACGCGACTCCCCAACTATCCCTATTAATCATTACTTCAGTCCTAGAAACCAACAAAATAGAACTAAAGTCCTATTCCATTATTCCATGCTAATATATTCAAGCAAACATGCCTGCTTTAAACACTCTAATTTTTTCAAAGTAAAAGTCTTGGATCCCTAGCGCACTCAATTAAGAGCACACTAGTTCCCCAAAAGGAAAAGCCCAAAGTTGCAGTACAAACCTTTCGGTTGACGGCAACTATAAGCCCAAAATTCAACTACGAGCTTTTTAACTGCAACAACTTTAATATACGCTATTGGAGCTGGAATTACCGCGGCTGCTGGCACCAGACTTGCCCTCCAA
+
DDDDDIIIIIIIIIIHIHIIIIIIIIIIIIIIIIIIIIHIIHIIIIIIIIIIIIIIIIIHIIHHIIIHHIHHHEHHIIIIHIIIIIHIIHHIIIIIIIIIIGHIIIIIIIHHIHIIIIIIIIIHHHIHHHHIIIIIIIHIIHHGIIIIIIIIIIIIIHIIIIIIIIIIHIIIIHIIIHIIIIIIIHHGIIIIIIIIHHIIIIIIIGIIIIIIIIIIIIIIIIIIIIIHIIIIIIIIIIIIIHHGIIIIIIIIIIIIIIIIIIIIIIIIIIIIIIIIIIIIIIIIIIHIHIIIIIIIIIIIIIIIIIIIIIIIIIIIIIIIIIIIIIIIIIIIIIIIIIIIIDDDDD
@HISEQ:969:HM2KJBCX2:2:1101:17063:94188 2:N:0:ACTATGCA
TAAACGCGACTCCCCAACTATCCCTATTAATCATTACGTTGATCCTAGAAACCAACAAAATAGGTTCGAACGTCCTATTTCATTATTCCATGCTAATGTATTCAAGCTAAAGCCTGCTTTAAACACTCTAATTTTTGCAAAGTAACAGTCCTAACTCCCCATAACACCAAATAAATGACATCATGGTTCGTCAGAAAGGAGAGACCAATGATACCAGTACGTACCGAAGGCACGACCGACATATTGATCCCGAAATTCAACTACGAGCTTTTTAACTGCAACAACTTTAATATACGCTATTGGAGCTGGAATTACCGCGGCTGCTGGCACCAGACTTGCCCTCCAA
+
<0<<DC<FH/CHEG<FH0DC1<<1<DG11CG?@HFE1EHHH1D1<1<1<1D1<@1DGH?H1C1<1<1/1D1C1DC@11<<FHC1<1<DE?F??1@1E@6<1<1FGHHHH@1>6<<<1GCHHGHBFC7<F@HFE6C6#HB<CG?HEHHFHH6?DF?:@A(0;06:?C6IHDF5#D8<;<DCHEHHEC<DEHHE@HHIHHHG@IHFC?ECGEEFGEIIFCHGGHIHCFHEHFHHDFHIIHHHEFG@GFDCCDCF1F@?HGDC?HCEEGD01HHHC<<1<@EHC1C<<G<<1<1HEHD@<1C1C<F<GCEEHHGG?CCC/CIIHHH?F@?HFHHGCD11D0HHF<<0?@
@HISEQ:969:HM2KJBCX2:2:1101:11940:94148 2:N:0:ACTATGCA
TAAACGCGACTCCCCAACTATCCCTATTAATCATTACGGTGGTCCTTGAACCAACAAAATAGAACCACAACGTCCTATTCTATTATTCCATGCTAATCTATTCAAGCAAAAGCCTGCTTTAAACACTCTAATTTTTTCAAGGTAATGGTCCTGGCTCCCCGGCACACCCAATTAAGAACATACCGATTCACCAGAAAGATAGACCCGACGACAGAACAGTACTCGCCAGAGACGGACCGTCCGGCCAGGCCTAAAAGTCAACTACGAGCTTTTTAACTGCAACAACTTTAATATACGCTATTGGAGCTGGAATTACCGCGGCTGCTGGCACCAGACTTGCCCTCCAA
+
@@@@?EEEH?<GC<G?GHHGEHH?F@FH1CEE@GH?FH=H@@C1<CCFHHHCF1D1<FCGH<@1DC1C1<0<DHH=1DEGC1<<111111<<1D1C<CCHHGEFGG8GCF<DCGHEHIIHEG@HGHHHEFHHG@F@H@ECHF?@CHGGHFEGH=DD@ECHH@FHGHE?GH:HHHHIIII<IHHGCCHFHHCEHIIHIIHCHE=IHDHCIGHEIIIFE?HIIHDIHIIIHGGHHHIIGHDIFIGF@EIHIIIHHIIHIIHIIHHDIHHC@HGIHHHHFHHGCHHHIHHEEHE@HE<HHFEEFIIHIHHIHIIHHHHDDHCHIIIHIIIIHHFHHGGIHIHHHHD<@@@
@HISEQ:969:HM2KJBCX2:2:1101:5369:94604 2:N:0:ACTATGCA
TAAACGCGACTCCCCAACTATCCCTATTAATCATTACTTCAGTCCTAGAAACCAACAAAATAGAACCAAAGTCATATTCCATTATTCCATGCTAATATATTCAAGCAAACATGCCTGCTTTAAACACTCTAATTTTTTCAAAGTAAAAGTCTTGGATCCCTAGCGCACTCAATTAAGAGCACACTAGTTCCCCAAAAGGAAAAGCCCAAAGTTGCAGTACAAACCTTACGGTTGACGGCAACTATAAGCCCAAAATTCAACTACGAGCTTTTTAACTGCAACAACTTTAATATACGCTATTGGAGCTGGAATTACCGCGGCTGCTGGCACCAGACTTGCCCTCCAA
+
DDDDDGIIIIIIIIIIIIIIIIIIIIIIIIIIIIIIIIIIIIIIIIGIIIIIIIIIIIHHIIIHIIIIIIIIIIIIIHIGIIIIIIIIGIIIIHIIIIIIHIIIIIIIIIIIHIIIHIIIIIIIIIIIIIIIIIIIIIIIIIIHHIIIIIIIIIGIIIIIIHIIIIIIIIIIIIIIIIIIIIIIIIIIIIGIIIHIIIIIIIIIIIIIIIIIIIIIIIIIIIIIIIIIIIIIIIIIIIIIIIHHHIIIIIIIIIIIIIIIIIIIIIIIIIIIIIIIIIIIIIIIIIIIIIIIIIIIIIIIIIIIIIIIIIIIIIIIIIIIIIIIIIIIIIIIIIIIIIIIIDDDDD
@HISEQ:969:HM2KJBCX2:2:1101:15658:94552 2:N:0:ACTATGCA
TAAACGCGACTCCCCAACTATCCCTATTAATCATTACTTCAGTCCTAGAAACCAACAAAATAGAACCAAAGTCCTATTCCATTATTCCATGCTAATATATTCAAGCAAACATGCCTGCTTTAAACACTCTAATTTTTTCAAAGTAAAAGTCTTGGATCCCTAGCGCACTCAATTAAGAGCACACTAGTTCCCCAAAAGGAAAAGCCCAAAGTTGCAGTACAAACCTTACGGTTGACGGCAACTATAAGCCCAAAATTCAACTACGAGCTTTTTAACTGCAACAACTTTAATATACGCTATTGGAGCTGGAATTACCGCGGCTGCTGGCACCAGACTTGCCCTCCAA
+
DDDDDIIIHIIIIIIIIIIIIIIIIIIGIIIIHIIIIHIIIHHHIIHIIIIIIIIIIHIIIIHGHIIHIIFEHIIIIIIIIIHIIIIIIIIIII?GIIIHIHIIHHIIHIIHHIIIHIHHHIIIIIIIIIIHHHHIIIIIIIIIIHHIHHHIHHHHHIIIIIIIIHHIIIIIIIIIHHIHIIIIIHIHHHIIIHHF@@HIIIIIHHIIIHIIIIIIIIIIIIHIIIIII=IIIIIIIIIIHHGFGIIIIIIIIIIIHIIIIIHIIHIIIIIIHIIIIIIIIIIIIIIIIIIIIIIIIIIIIIIIIIIIIIIIIIIIIIIIIIIIIIIIIIIIIHHHIIIIIDDDDD
@HISEQ:969:HM2KJBCX2:2:1101:16230:94465 2:N:0:ACTATGCA
TAAACGCGACTCCCCAACTATCCCTATTAATCATTACGTCAATCCTAGAAACCAACAAAATAGGATCAAACGTCCTATTTCATTATTCCATGCTAATGTATTCAAGCGTTAGCCTGCTTTAAACACTCTAATTTTTTCAAAGTAACAGTCCTGTTTCCCTGCAACACCAAATTAATGGCATTACAGTTCTTCAGAAAGGAGGAATCAGCGAAGCCAGTGCATACCAGTGGCACGACCAACCTGCTGACCCCGAAATTCAACTACGAGCTTTTTAACTGCAACAACTTTAATATACGCTATTGGAGCTGGAATTACCGCGGCTGCTGGCACCAGACTTGCCCTCCAA
+
DDDDDIGIIIIIIIIIIIIIIIIIIIIHHHIIIIIIIIIIIIIIHHGIHIIIIIHIIGIIIIIIHIIIIIIIIIHIIIIIIIIIHIIHIIIIIIIIIHIIIHIIIIIIIHIIIHHIIIIIIIIIIIIIIIHIIIIIIIIIIIIIIIIIIIIIIHIIIIIIIIIIIIIIIHHHHHGHGIIIIIIIIIIHHIIIIIIIIIHIHHIIIIIIIIIIIIIIIIIIIIIIIIIIIIIIHIIIIIIIHHHHHIHIIIIHIIIIHIIIIIIIIIIIIIIHIIIIIHIIIIIIIIHHIHHIIIIIIIIIIIIIIIIIIIIIIIIIIIIIIIIIIIIIIIIIIIIIIIIIHDDDDD
@HISEQ:969:HM2KJBCX2:2:1101:14674:94021 2:N:0:ACTATGCA
TAAACGCGACTCCCCAACTATCCCTATTAATCATTACGGTGATTCAGAAACCAACAAAACAGGACCACCGTCCTATTCTATTATTCCATGCTAATGTATTCAAGCGCGAGCTTGCTTTAAACACTCTAATTTTTTCAAAGTAACAGTCCTGATTTCCCGCGACACCAAATTAATGACATCGTGGTTCGTCAGAAGGGAGAAACCAATAATGCTAGTACGTACAAAGTACGACCGACATATTAGTCCCGAAATTCAACTACGAGCTTTTTAACTGCAACAACTTTAATATACGCTATTGGAGCTGGAATTACCGCGGCTGCTGGCACCAGACTTGCCCTCCAA
+
DDDDDIIIIIIIIHHIIIIIIHIIIIIIIIIIIIIIIGIIIIIIIGIIIIHIIIIIIIHIIIHIHIIIGIHHIIIIIIIIIIIIIHIHHIIIIIIIIIIIIIIHIHIIIIIIIIIHHIIIIIIIIIIIIIIIIIIIIIIIIIIIIIIIIIIIIIIIIIIIHHIIIIIIIIHIIIIGIIIIIIIIIIIHHIIIIIIIIIIIIIIHIIIIHIIHIIIIIIIHIIHIIIIIIIIIIIIIIIIIHIIIIIIIIIIIIIIIIIIIIIIHIHIHIIIIIIIIIIIHIIIIIIIIIIIIIIIIIIIIIIIIIIIIIIIIIIIIIHIIIIIIIIIIIIIIIIIIIDDDDD
@HISEQ:969:HM2KJBCX2:2:1101:15603:95098 2:N:0:ACTATGCA
TAAACGCGACTCCCCAACTATCCCTATTAATCATTACGTCAATCCTAGAAACCAACAAAATAGGATCAACGTCCTATTTCATTATTCCATGCTAATGTATTCAAGCGCGAGCCTGCTTTAAACACTCTAATTTTTTCAAAGTAACAGTCCTGATTCCCCGCCCCACCAAATGAATGACATGATGGTTCGTCAGAAGGTAGGAACCAGTAACACCAGTACGTACCTAAGGCACGACCAACGTACTGATCCCGAAATTCAACTACGAGCTTTTTAACTGCAACAACTTTAATATACGCTATTGGAGCTGGAATTACCGCGGCTGCTGGCACCAGACTTGCCCTCCAA
+
DADDD0FDHHHHHIIIIIIHIIEEHHIFH?GHIHEHCE@EEEHGCHI?GHIHHIEH?CCHHH@@F@HHHIHH?EHHIHIIHIIIHHHHII?EHIHIHHHHIECD5GEHH/CHHHICHIHHHFHHIIIIHHFHGEHIIHHFG?FAGHEHIIIHEGDHHEIIHHIG@IHGHHIHFHGHEHHHIIIHHHHEIIHIIHII2IIHHEIIHHHFIIHHIGIIIIIIHHFD?IIHIIII;IHHHGIIHHHHIIIICHHHG1HFIIIIIHHGCFHHIIHIHHEIIIIIIHHHGHIGIHEEIHIGIHEHHIHIIIIIIIHIIIIHHIIIIIIIIIIHIHGIIHGIIIIIDDDDB
@HISEQ:969:HM2KJBCX2:2:1101:8054:94680 2:N:0:ACTATGCA
TAAACGCGACTCCCCAACTATCCCTATAAATCATTACTTCAGTCCTAGAAACCAACAAAATAGAACTAAAGTCCTATTCCATTATTCCATGCTAATATATTCAAGCAAACATGCCTGCTTTAAACACTCTAATTTTTTCAAAGTAAAAGTCTTGGATCCCTAGCGCACTCAATTAAGAGCACACTAGTTCCCCAAAAGGAAAAGCCCAAAGTTGCAGTACAAACCTTTCGGTTGACGGCAACTATAAGCCCAAAATTCAACTACGAGCTTTTTAACTGCAACAACTTTAATATACGCTATTGGAGCTGGAATTACCGCGGCTGCTGGCACCAGACTTGCCCTCCAA
+
DDDDDIIIIIIIIIHHIIIIIIIIIII1GGHIIIIIIIIIIIIIIIHIIIIIIIIIII?HIICHIIIGIIIIIIIHHIIHIIIHIIIHIIIHIIHEHHIIIIIIHIIHIHHHHHHIIIHIHIHHHIIIIHIIIIIIIIIHIIHGIHIIHHIIHGHIIHGIIHHGIHIIIIIIIIHIIIHHHHHHIIIIIIIIIIIIIHIIIIIHHIIHHIIIIIIIIIIHIIIIIIIIIIIIIIIIIIIIHHHHFIIHHIIIIHIIIHHHECEIIGIIIIIIIIIIIIIIIIHHIIIHEIIIIIIIIFIIIIIIIIIIIIIIIIHIIIIIHIHIIIIIIIIIIHHIHHHHIDDDDD
@HISEQ:969:HM2KJBCX2:2:1101:6597:95729 2:N:0:ACTATGCA
TAAACGCGACTCCCCAACTATCCCTATTAATCATTACCTCGACTCCGAAAGCCAACGAAATAGAACCGAGATCCTATTCCATTATTCCATGCACTAATGTTCAGGCTGTAGCGCCTGCTTTGAGCACTCCAATTTTTTCAAAGTAAACGTGCTGGCCACCCATGGCACTCGATTAAGAGAACCATGAACGAACCAACAAAATCGTCCGGGCAAACAGTAGACACCGCAAGGTGCACCGCTCGCCCGAAACCGAGATCCAACTACGAGCTTTTTAACCGCAGCAATATTAGTATACGCTATTGGAGCTGGAATTACCGCGGCTGCTGGCACCAGACTTGCCCTCCAA
+
DDDDDIIIIIIIIIIIIIIIIIIIIIIIIIIIIIIIIIIIIHIIIIIIIIIIIIIIIIIIIIHIHIGHIIIIIIIHHIIIIIIIIIIIIHGHIIIIHIIIIIIIHIIIIIIIIIIIIIIHHHHIIIIIIIIIIIIIIIIIIIIHIIIIIIIIIIHIIIIIIIIIHIIIIHIIHHIIIIIIIIIIIIIIIIIIIIII<IIIHHIIIIIIIIIIIIIIIIIII=IIIIIIIIIIIIIIIII>IIIIHIIIIIIIIIIIIIIIIIIIIIIIIIIIIIIIIIIIIIIIIIIIIIIIIIIIIIIIIIIIIIIIIIIIIIIIIIIIIIIIIIIIIIIIIIIIIIIIIDDDDD
@HISEQ:969:HM2KJBCX2:2:1101:6501:95271 2:N:0:ACTATGCA
TAAACGCGACTCCCCAACTATCCCTATTAATCATTACGTCAATCCTAGAAACCAACAAAATAGGATCGAACGTCCTATTTCATTATTCCATGCTAATGTATTCAAGCGTTAGCTTGCTTTAAACACTCTAATTTTTTCAAAGTAACAGTCCAAATTCCCCGCAACACCAAATTAATGGCATTACGGCTCATCAGGAAGGAGGAATCAGTGAGACCAGTACATACCAGAGGCATGACCAACCTACTAACCCCGAAATTCAACTACGAGCTTTTTAACTGCAACAACTTTAATATACGCTATTGGAGCTGGAATTACCGCGGCTGCTGGCACCAGACTTGCCCTCCAA
+
DDDDDIIIIIIIIIIIIIIIIIIIIHIIIIIIIIIIIIIIIIIIIIIIIIIIIIHIIIHIIIICHIIIIIIHIIIIHIHIIIHHHIIIHIHIIIIIIIIIIIIIHHIGIIIHIIIIIIIIIIIIIIIIIIIIIIHHHHHIIIIIIIIIIIIHIIIIIIIIIIIIIIIIIIIIIHHHIIIIIIIIIIIIIIIIIIIIHIIHHIIIIIIIIIIIIIIHIIIIIIIIIIIIHIIIIIIIIHHIIIHHHHHIIIIIIIIIHIIHHGEIIIIIIIIIIIIIIIIIIIIIHHGIIIIIIIIIIIIIIIIIIIIIIIIIIIHIIIIIIIIIIIIIIIIIIIIIIIIIIDDDDD
@HISEQ:969:HM2KJBCX2:2:1101:18362:96550 2:N:0:ACTATGCA
TAAACGCGACTCCCCAACTATCCCTATTAATCATTACGTCGATCCTAGAAACCAACAAAATAGAATCAAACGTCCTATTTCGTTATTCCATGCTAATGTATTCAAGCGTGAGCCTGCTTTAAACACTCTAATTTTTTCAAAGTAACAGTCCTGATTCCCCATGACACCAAATTAATGACATCATGGTTCGTCAGAAGGTAGGAATCAATAATACCAGTACGTACAATAGCACGACCAATAAATTAATCCCGAAATTCAACTACGAGCTTTTTAACTGCAACAACTTTAATATACGCTATTGGAGCTGGAATTACCGCGGCTGCTGGCACCAGACTTGCCCTCCAA
+
DDBDDEHIIHHFHIHHHIIIIIIIHIHIIHIEHIIGIIHIIIIHIIHIIIIIIIIHIH?CHHHHEHIIIIIFG?HEHHHIIHHHGHGH1GHIFFHHHHEIHHGHIHHHHHHHEIHIHHHFHHIHIHIHIHIIHIHHIHHHIHHHHHGHGHHHGHEGHHHHIIIHIIIIIIHHEIIIHIIIHIHIIIHHHFHGIHIIHHEE?EHHHHHHHIIIIGIIHIIIIHIIIIIHGHHHHHIIIHHIIIIIHIIHHGHIHHHIIIIHHHIIHEIHIHHIHHIHIHHHHHHHEHIHHHHHIGIIIIIIIIIIIIIIIIIIIIIIIIIIIIIIIHIIIIIIIIHHHIIIDCDDD
@HISEQ:969:HM2KJBCX2:2:1101:10435:97097 2:N:0:ACTATGCA
TAAACGCGACTCCCCAACTATCCCTATTAATCATTACGGTGATCCTAGAAACCAACAAAATAGAACCATGCCGTCCTATTTTATTATTCCATGCTAATCTATTCAAGCACAAGCCTGCTTTAAGCACTCTAATTTTTTCAAGGTAATAGCTCTGCTTCCCCAACGCACTAACTTAATAGCATGCTGGTTGTTCAGAAGGTAGGAATTCATCAGGCCAGTGCGGACAGTGAAGCCCGACCAACCGACAAACTCCGAAATTCAACTACGAGCTTTTTAACTGCAACAACTTTAATATACGCTATTGGAGCTGGAATTACCGCGGCTGCTGGCACCAGACTTGCCCTCCAA
+
DDDDCIIIIIIIIIIIIIIIHIHIIIIIIIIIIHHHIIIIIIIIIIHIIIIHIIIIIHH@HHFCHIIIHIIIIC?EHHHFHHIIIHHIGIIHGECGCFIIIIIIIIIIIIHIIIIIGIIIIIIIIHIIIIIIIIIIHHHHIIIIIIIIIIIIIIIIGIIHHHIIIHIIIIHIIIIHHHHHIIIIIIIIIIIHIIIIIIIIHIHIIIIIIIIIIIIIIIIIIIIIIIIIIHIIIIIIIIIIIIIIIHHIHHIIIIIIHIIIIIIIIIIIIIIIIIIIIIIIIIIIIIIIIIIIIIIIIIIIIIIIIIIIIIIIIIIIIIIIIIIIIIIIIIIIIIIIHIIIIIIDDDDD
@HISEQ:969:HM2KJBCX2:2:1101:8715:97022 2:N:0:ACTATGCA
TAAACGCGACTCCCCAACTATCCCTATTAATCATTACGTCAATCCTAGAAACCAACAAAATAGGATCAAACGTCCTATTTCATTATTCCATGCTAATGTATTCAAGCGTTAGCCTGCTTTAAACACTCTAATTTTTTCAAAGTAACAGTCCTGTTTCCCTGCAACACCAAATTAATGACATTACAGTTCTTCAAGAAGGAGGAACCAGTAAAGCCAGTACATACCAGAGGCACGACCAACTTACTAATCCCGAAATTCAACTACGAGCTTTTTAACTGCAACAACTTTAATATACGCTATTGGAGCTGGAATTACCGCGGCTGCTGGCACCAGACTTGCCCTCCAA
+
DDCDDHIIIHIIIIIIIIIIIIIIIIIIIHIIIIIIHIHIIIIIIIIIHIIIIIIIHIHIHIGHEHIIIIHIIIHHIIIIIIHIIIIHHHHHIIHIIIIIIIIIIHIIHHIHIIIIIIIIIIIIIIIHHHIIIIIIIIHIIIIIIIIIIIIIIIIHHIIIIHIIIIIIIIHHHIIIIIIIIIIIIIIIIIIIIIIIIIIIIIIIIIIIHIIIIIIIIIIIIHIIIIIIIH=IIIHIIIHIIIIIHHHIIIHIIHIHIIIIHIIIIIIIIIIIIHIIIIIIIIIIIIHIIIIIIIIIIHIHHIIIIIIIIIIIIIIIIIIIIIIIIIIIIIIIIIIIIIIIIDDDDD
@HISEQ:969:HM2KJBCX2:2:1101:18183:97517 2:N:0:ACTATGCA
TAAACGCGACTCCCCAACTATCCCTATTAATCATTACGTCAATCCTAGAAACCAACAAAATAGGATCGAACGTCCTATTTCATTATTCCATGCTAATGTATTCAAGCGTTAGCCTGCTTTAAACACTCTAATTTTTTCAAAGTAACAGTCCTGTTTCCCTGCAACACCAAATTAATGACATTACAGTTCTTCAAGAAGGAGGAATCAGTAAAGCCAGTACATACCATAGGCACGACCAACCTACTGACCCCGAAATTCAACTACGAGCTTTTTAACTGCAACAACTTTAATATACGCTATTGGAGCTGGAATTACCGCGGCTGCTGGCACCAGACTTGCCCTCCAA
+
DDDDDIIIIIIIIIIIIIIIIIIIIIIIIIHIIIIIIIIIIIIHIIIIIIIIIIIIIHHIIIHHIIIHHIIGHIIIIIIIIGIIIIIIIIIIIIIIIIIIIIHIIHIIIIIHIIIIIIIIHHIIIIIIIIIIIIIIIIIIIIIIIIIIIIIIIHIIIIIIIIIIIIIHIIIIIHIIIIIIIIIIIIIIHIIIIIHIIIIIIHIIIIIIIIIHIIIIIIIIIIIHIHIIIIIIIIIIIIIIIIHHIIIIIIIHIIIIIIIIIIIIIIIIIIIIIIHIIIIIIIIIIIIIIIIIIIIIIIIHIIIIIIIIIIIIIIIIIIIIIIIIIIIIIIIIIIIIIIIIIDDDDD
@HISEQ:969:HM2KJBCX2:2:1101:10133:97557 2:N:0:ACTATGCA
TAAACGCGACTCCCCAACTATCCCTATTAATCATTACTTCAGTCCTAGAAACCAACAAAATAGAACCAAAGTCCTATTCCATTATTCCATGCTAATATATTCAAGCAAACATGCCTGCTTTAAACACTCTAATTTTTTCAAAGTAAAAGTCTTGGATCCCTAGCGCACTCAATTAAGAGCACACTAGTTCCCCAAAAGGAAAAGCCCAAAGTTGCAGTACAAACCTTACGGTTGACGGCAACTATAAGCCCAAAATTCAACTACGAGCTTTTTAACTGCAACAACTTTAATATACGCTATTGGAGCTGGAATTACCGCGGCTGCTGGCACCAGACTTGCCCTCCAA
+
DDDDDFDDHHHHHIIEHGIIIIGHHIHHHGEHCHIIIHIIIIHCHHIIIGHIHIGHHHEHII1FEHIIII@GHHIIHHHHIHHHIIHEHHH1CGHHHGHHIIIHIHHHIHHIHHHHIHHHHHIIHHIIIHHIIHHIHIIIHHIIHHHIIIIIIIIIHIIIIHIHIIHIHHIIIIIIIIIII;IIIHIIIIIIIHIIIIIIIIIIIIHIIIIIIIIIIIIIIHHIIIIIIIIIHIIHIIIIIHHGHHIIHIIIIIIIIIGIIHHHIHIIIIIIIIIIIIIIIIIIIIHIHIHHHHHIIIIIIIIIIIIIIIIIIIIIIHIIIIIIIIIIIIIIIHIHIIIIIDDDBD
@HISEQ:969:HM2KJBCX2:2:1101:1544:98606 2:N:0:ACAATGCA
TAAACGCGACTCCCCAACTATCCCTATTAATCATTACGGTGGTCCTAGAAACCAACAAAATAGAATCATCCGTCCTATTTTATTATTCCATGCTAATGTATTCAAGCAAAATGCCTGCTTTAAACACTCTAATTTTTTCAAAGTAAAGGTCCTGGTTCCCCGCGGCACCCAATTAAGGACATCGCGGTTCTCCAGAAGGTGAGAAATTGACTACACCAGTTCATACCCCTTAAGGCACGACCGATGTGTCAATCCCGAAATTCAACTACGAGCTTTTTAACTGCAACAACTTTAATATACGCTATTGGAGCTGGAATTACCGCGGCTGCTGGCACCAGACTTGCCCTCCAA
+
DDBDDEHHIIIIIIIGHIIIIIIIIIIIIIIIIIHHICEHIHHIIIIIIIIIIIIIIHEHHHHIIIIIIIHIHHIIHIIIIIGIIIIIIIIIIHIIIIIHHHHEHHHHIHIH>FEHIIIHHHHHIIIHII=FIHFEHGHIHHIHIICEEHHIIHHFGHHIIHIIHEHIFHHIIHHIIIHIIIIIIIIIIIIGIIHHIIIIIIIHIIIHHHHIHIGIHIIIHEIIHHHIIIHII=IIIIHHHGIIIIHHHHHIHHHIIIGIIIIHIHIIIIIIHHIIIIHHIIHIHIHHIHHHEIIIHIIIHHIIIIIHGHHIIIIIIIIHDHCIHEIHGIIHIHFIIIIIIIHHHHDDDDD
@HISEQ:969:HM2KJBCX2:2:1101:20733:99092 2:N:0:ACTATGCA
TAAACGCGACTCCCCAACTATCCCTATTAATCATTACGTCAATCCTAGAAACCAACAAAATAGGATCGAACGTCCTATTTCATTATTCCATGCTAATGTATTCAAGCGCGAGCCTGCTTTAAACACTCTAATTTTTTCAAAGTAACAGTCCTGATTCCCCGCCACACCAAATTAATGACATGATGGTTCGTCAGAAGGTAGGAATCAGTAACACCAGTACGTACCGAAGGCACGACCAACGTACTAATCCCGAAATTCAACTACGAGCTTTTTAACTGCAACAACTTTAATATACGCTATTGGAGCTGGAATTACCGCGGCTGCTGGCACCAGACTTGCCCTCCAA
+
DDDDDIIIIIIIIIIIIIIIIIHIIIHIIIIIIIIIIIIIIIIIIIIIGIIIIIIIHGIIIIIHHIIIIHIIHHIIIIIIGIIIIIHIIGHGHHHIIHHHHFHHIHIHHIIGHIHHIHHHHIGHHIHIIIIHIHIIHHHHHHHHHGCFHIIIHHHHIIIIIIIIHHHEHIIHIIIIIHHGHHHIIIIIIIIHIIHHIIIIIIIIIIIIIIIHIIIIIIHIIIIIIIIIIIII=IIHIIIHFIIIGIHIIIIIIHHIIIHIIIHIIIIIIIIIHIIIIIIIIIIHGIIIIHHGHIIIIIIIIIIIIIIIIIIIIIIIIIIIIIIIIIIIIIIIIHHIIIIIICCDDD
@HISEQ:969:HM2KJBCX2:2:1101:19205:99282 2:N:0:ACTATGCA
TAAACGCGACTCCCCAACTATCCCTATTAATCATTACGGTGATCCTAGAAACCAACAAAATAGAACCATGCCGTCCTATTTTATTATTCCATGCTAATCTATTCAAGCACTAGCTTGCTTTAAGCACTCTAATTTTTTCAAGGTAATAGCTCTGCTTCCCCAACGCACCAAATTAATGACATGAAGGTTATTCAGAAGGTAAGAATCCATCAAATCAGTACGAACAGTGAAGCCCGACCGATAGACAGATTCGGAAATTCAACTACGAGCTTTTTAACTGCAACAACTTTAATATACGCTATTGGAGCTGGAATTACCGCGGCTGCTGGCACCAGACTTGCCCTCCAA
+
<@B@DHC<C/CGHFHHHDHE@<@<CFE@C<FHHHEEGHFHII?C1DFE@GHHHIIHHHHHIEHEHICE@1<C/<C?GC<F1<1CC@<<<C1@1<D<F1CCEF<GH@CE@GHG1<C<1D1FHHGH@BHFEEEHHGGHHGGGIIIIHHGC1<FHH@CECG?@@0HDEGEEHHG5/CG?F5HCHHG7HIHHFHHFHG<@D/<<CHHDDCG<0G9F3H@<IHEDAGC<C@HH:CCGC7GIHBIHFF1EIHFECHHEEHHHGG@HGHHHFCHFFDHFHHC<<CCHCG<D<DGC@FIHHHHHHEF@H@EIIHHEFGG@EIIIHDHHIGIHHHIHIIIHIHIHHHHGCFIDACDD
@HISEQ:969:HM2KJBCX2:2:1101:10211:100622 2:N:0:ACTATGCA
TAAACGCGACTCCCCAACTATCCCTATTAATCATTACGGTGGTCCTAGAAACCAACAAAATAGAACCACAACGTCCTATTCTATTATTCCATGCTAATCTATTCAAGCAATAGCCCGCTTTAAACACTCTAATTTTTTCAAGGTAATGGTCCTGGCTCCCCAACACACCCAATTAAGGACATACTGGTTCACCAGAAGGAAGACCCGACAACAGGACAGTACTCGCCAAAGACGGACCGCCCGGCCAAGTCTAAAATTCAACTACGAGCTTTTTAACTGCAACAACTTTAATATACGCTATTGGAGCTGGAATTACCGCGGCTGCTGGCACCAGACTTGCCCTCCAA
+
DDDDDIHIIIIIHIIIHIIIIIIIIIIIIHIIIIIIIIGHHHIIIIIHHHIIIFHIFCHHIIHIHHIIEEHIHHHHHIHIEEHGHHIFHIHIIEHHHIHIIIHHIIHHHHHHHHIHIIIIHHFGHHIIHIIEIIIIIIIIIIHIIHHHHHHIIHHHHIIGHIIIHHGHFHIIIIIIHHIIIIIIHGHIIIIIIIIIHHIIIIIHIIIIIHHFIIIHHIIIIIIIIIII=IIIIIIIIIIIIIIHHGHGIHHHIIIIHIIIHIIIIIHIIIIIIIHHHGIHIIHIIIIIHIIIIHGIHIIIIIIIIIIIIIIIIIGIIIIIIIIIIIIIIIIIIIIIIIIIIIDDDDD
@HISEQ:969:HM2KJBCX2:2:1101:12245:100700 2:N:0:ACTATGCA
TAAACGCGACTCCCCAACTATCCCTATTAATCATTACTTCAGTCCTAGAAACCAACAAAATAGAACCAAAGTCCTATTCCATTATTCCATGCTAATATATTCAAGCAAACATGCCTGCTTTAAACACTCTAATTTTTTCAAAGTAAAAGTCTTGGATCCCTAGCGCACTCAATTAAGAGCACACTAGTTCCCCAAAAGGAAAAGCCCAAAGTTGCAGTACAAACCTTACGGTTGACGGCAACTATAAGCCCAAAATTCAACTACGAGCTTTTTAACTGCAACAACTTTAATATACGCTATTGGAGCTGGAATTACCGCGGCTGCTGGCACCAGACTTGCCCTCCAA
+
DDCADIIIIHIIIIIIIIIIIGIIIIIIIIHIIIHIIIIHIGIHIHHHIHIHHHIIHIIIIIIHIIIIIIIIIIIGIEHHHIIIIIHIIHIIIHIIIIIIIHHIGIIIIIIHIIHIIIIIHIHIHIIIIIIIIIIIHHGIIIIIHIIIIIIIIHIIGIIIIIIIIHIHIIIIIIIHIIIIIIIIIIIIIIIIIIIIIIIIIIIIIIIIIIIHIIIIIIIIIIIIIIIIIIIIIIIIIIIIHIHHHIGIIIIIIIIIIIIIIIIIIIIIIIIIIIIHIIIIIIIIIIHHHIIIIHIIIHIIIIIIIIIIIIIIIIIIIIIIIHIIIIIIIIIIIIIIIIIIIDDDDD
@HISEQ:969:HM2KJBCX2:2:1101:21126:99354 2:N:0:ACTATGCA
TAAACGCGACTCCCCAACTATCCCTATTAATCATTACGTTGATCCTAGAAACCAACAAAATAGAATCGAACGTCCTATTTCATTATTCCATGCTAATGTATTCAAGCGCGTGCCTGCTTTAAACACTCTAATTTTTTCAAAGTAACAGTCCTGACTCCCCACAACATCAAATTAATGACATCATGATTCATCAGAAGGGAGAAATCAATGACATTAGTACGTACCGAAGGCACGACCGACGTATTGCTCCCGAAATTCAACTACGAGCTTTTTAACTGCAACAACTTTAATATACGCTATTGGAGCTGGAATTACCGCGGCTGCTGGCACCAGACTTGCCCTCCAA
+
@@DDDIHIIHHHHHHGHHCFFHHIEHHHHIFIHHEFHEHHHEHIHFHHEHHDHFHIHIIIIHEHIHHHEHHE<1<DC@@GCHEHIHIIHIGHFFFGHEHIEFCHH2HDEDD?H@FFHGHHIHIHHIEHHFHIGEHGHEGHHHFHEHHHHFC;@EC@DG@GHIIHIG?CDGGHGEHHGHIICHHHHHIIHHHHHHDHIIHIHIHHCCHGEFAIIIHIIII4HHHHHCCCHHGHHEHHHFFHIHEGDC-GGIIHGD1HHHFCHECHHHIIIHFHHEFIHHF?EG<CIIHHHIH@HCIGFIIIIHIHCGIHGCIIIIIIHHIGIIGIIIIIHIIHFFHIHIIIIDADD0
@HISEQ:969:HM2KJBCX2:2:1101:8146:101016 2:N:0:ACTATGCA
TAAACGCGACTCCCCAACTATCCCTATTAATCATTGCTCCGACTTGACCAAAACCAACAAAAATAAGTCTGAGCCCTTTATTATTATTCCATGCTAATGTATTCACAGCGTAAGCCTGCTTTAAACACTCTAATTTTTTCAAAGTAAATGATCTGGAACACATGCTCCCAACCCAGTGAAGGGCAGAAGCAGTATCCCAGAAGGAGCCGAGAACCCTCCAGCACTCACGTCCTTGTGGGGCGCGGGCTAGATTGCTCTCAGAGAAATCCAACTACGAGCTTTTTAACTGCAACAACTTTAATATACGCTACTGGAGCTGGAATTACCGCGGCTGCTAGCACCAGACTTGCCCTCCAA
+
DDDDDIGIIIIIIIIHIIIIIHIIIIIIIIIIIIIIGIHHIHIIIIIIIIIIIIIIIIIIIIIIHIIIIIIHIHIIHIIIHIIIIIIIIHIIIIIIGIIHIIEHIIIHIIIIIIIIIIIIIHHIIIIIIHIIIIIIIIIIHHIIIIIIIIIIIIIIIIIIIIHIHIHIHHIIHIIIIIIIIHIIIIIIIIIIIIIIIIIGIIIIIIIIIIIIIIIIIIIIIHHIIIIIIIHHIIHIIIIIIIIIIHIIIIIIHIIHIHIIIIIIIHIIIIIIIHIIIIHIIIIIIHIIIIIIIIIIIIIIIHHIIIIIHHHIIIIIIIIIIIIIIIIIIIIIIIIHHIGIIIIIIIIIIIIIDDDDD
@HISEQ:969:HM2KJBCX2:2:1101:3926:100824 2:N:0:ACTATGCA
TAAACGCGACTCCCCAACTATCCCTATTAATCATTACTTCAGTCCTAGAAACCAACAAAATAGAACCAAAGTCCTATTCCATTATTCCATGCTAATATATTCAAGCAAACATGCCTGCTTTAAACACTCTAATTTTTTCAAAGTAAAAGTCTTGGATCCCTAGCGCACTCAATTAAGAGCACACTAGTTCCCCAAAAGGAAAAGCCCAAAGTTGCAGTACAAACCTTTCGGTTGACGGCAACTATAAGCCCAAAATTCAACTACGAGCTTTTTAACTGCAACAACTTTAATATACGCTATTGGAGCTGGAATTACCGCGGCTGCTGGCACCAGACTTGCCCTCCAA
+
DDDDDHIIIIIIIIIIIIIIIIIIIIIIIIIIIIIIIIIIIIIIIIIIIIIIIIIIIIIIIIHIIIIIIIHIIIIHIHIIIHIHIIIIIIIHIIIIIIIIIIIIIIIIIIIIIIIIIIIIIIIIHIIIIIIIIIIIIIIIIIIIIIIIIIIIIIIGIIIIIIIIIIIIIIIIIHIIIIIIIIIIIIIIIIIIIIIIIIIIIIIIIIIIIIIIIIIIIIIIIIIIIIIIIIIIIIIIIIIIIHHIIIIIIIIIIIIIIIIIIIIIIIIIIIIIIIIIIIIIIIIIIIIIIIIIIIIIIIIIIIIIIIIIIIIIIIIIIIIIIIIIIIIIIIIIIIIIIIIIIDDDDD
@HISEQ:969:HM2KJBCX2:2:1101:3342:101123 2:N:0:ACTATGCA
TAAACGCGACTCCCCAACTATCCCTATTAATCATTACGTCGATCCTAGAAACCAACAAAATAGAATCAAACGTCCTATTTCATTATTCCATGCTAATGTATTCAAGCGTGCGCCTGCTTTAAACACTCTAATTTTTTCAAAGTAACAGTCCTGATTCCCCACGACACCAAATTAATGACATCGTAGTTCTTCAGAAGGTAGGAACCAATAATGCCAGTGTGTACCGAAGCACGACCGACAATTTGATCCCGAAATTCAACTACGAGCTTTTTAACTGCAACAACTTTAATATACGCTATTGGAGCTGGAATTACCGCGGCTGCTGGCACCAGACTTGCCCTCCAA
+
DDADDIIIIHHHIIIIIIHIIIHIIIIIIIIIIIIIIIIIIIIHIIIIIIIIIHIIEHEHIIIIIIIIHIIIIGHIIIIIIIIIHIIHIIIIHHHIHIHIIIIIIIIIIHIIIIIIIHIIHIIIIIIIIIIHHIHHIIIIIIIIIIIIIIIIIIIIIIIIIIIIIIHIIIIHHIIIIIIIIIIIIIIIIHIIIIIIIIIIIIIIIIIIIIIIIIIIIIIIIIIIIIIIIIIIIIIIIIIIIHHHIIIIIIIIIIHGIIIIIHHHIIIIIIIIIIIIIIIIIIIIIHIIIIIIIIIIIIHHIIIIIIIIIIIIIIIIIIIIIIIIIIIIIIIIIIIIIIIIDDDDD
@HISEQ:969:HM2KJBCX2:2:1102:3771:2198 2:N:0:ACTATGCA
TAAACGCGACTCCCCAACTATCCCTATTAATCATTACGTCAATCCTAGAAACCAACAAAATAGGATCGAACGTCCTATTTCATTATTCCATGCTAATGTATTCAGGCGTTAGCCTGCTTTAAACACTCTAATTTTTTCAAAGTAACAGTCCAGATTCCCTGCAACACCAAATTAATGGCATTACAGTTCATCAGGAAGGAGGAATCAGTGAAACCAGTACATACCAGTGGCATGACCAACCTACTGACCCCGAAATTCAACTACGAGCTTTTTAACTGCAACAACTTTAATATACGCTATTGGAGCTGGAATTACCGCGGCTGCTGGCACCAGACTTGCCCTCCAA
+
DDDDDIIIIIIIIIGIIIIIIIIIHIIIIIIIIIIIHIIIIIIIIIIIIIIIHHHIIHIIIIGGHHIHHIIIHIIHIIHIIIIHIIIIIIIIGIIIIIHIIIHHHGHIHIHGHIIIIIIHIIIIIIIHIIIHIIIIIIIIIIHHIIIIIIIIIIHHIHHIIIIIIIHHIIIIIIIIIIIIIIIIIIIIIHIIIIIHIIIIIIIIIIIIIIIIIIIIIIIIIIIIIIIIHIIIIIIIIIIIIIHHGIIHIIIIIIIHIIIIIIIIIIIIHIIIIIIIIIIIIIIIIIIIIIIIIIIIIIIIIIIIIIIIIIIIIIIIIIIIIIIIIIIIIIIIIIIIIIIIIDDDDD
@HISEQ:969:HM2KJBCX2:2:1102:3966:2570 2:N:0:ACTATGCA
TAAACGCGACTCCCCAACTATCCCTATTAATCATTACTTCAGTCCTAGAAACCAACAAAATAGAACTAAAGTCCTATTCCATTATTCCATGCTAATATATTCAAGCAAACATGCCTGCTTTAAACACTCTAATTTTTTCAAAGTAAAAGTCTTGGATCCCTAGCGCACTCAATTAAGAGCACACTAGTTCCCCAAAAGGAAAAGCCCAAAGTTGCAGTACAAACCTTTCGGTTGACGGCAACTATAAGCCCAAAATTCAACTACGAGCTTTTTAACTGCAACAACTTTAATATACGCTATTGGAGCTGGAATTACCGCGGCTGCTGGCACCAGACTTGCCCTCCAA
+
DDDDDIIHIIIIIIHHIIIIIIIIIHIIIIIIHIIIIIIIIIIIIGIHHHIIHIGIIIGIIIHGHHIEHGHIHII?FHHGIIIHIHHHIHHIHHHIHHIIIHIIIIIHHHHIIHIHIHIIIHHIIIIHIIIIIIIIIHHHIHIHIIHIGIIIIIHGHIHHHHGIIHIIIIIIIIHHIHHIIIHHIIHHHHIGIIIIIIIIIIIHCIIHFIIIIIIIIIIIHHIIIIIIIIIHIIIIHIHIHGGGEIIIIIHIHIHIIIIIIHHIIIIIIIHIIIIIIIIIIIIIIHEHHIIIIIIIIIIIIIIIIIIIIIIIIIIIIHIIIIIIIIIIIIIIIIHHEIIIICDDDD
@HISEQ:969:HM2KJBCX2:2:1102:12492:2814 2:N:0:ACTATGCA
TAAACGCGACTCCCCAACTATCCCTATTAATCATTACTTCAGTCCTAGAAACCAACAAAATAGAACTAAAGTCCTATTCCATTATTCCATGCTAATATATTCAAGCAAACATGCCTGCTTTAAACACTCTAATTTTATCAAAGTAAAAGTCTTGGATCCCTAGCGCACTCAATTAAGAGCACACTAGTTCCCCAAAAGGAAAAGCCCAAAGTTGCAGTACAAACCTTTCGGTTGACGGCAACTATAAGCCCAAAATTCAACTACGAGCTTTTTAACTGCAACAACTTTAATATACGCTATTGGAGCTGGAATTACCGCGGCTGCTGGCACCAGACTTGCCCTCCAA
+
DDDDDGDHIIIIIIIIIIIIIIIIIIIIIIIIIIIIIIHIHIIIEHIIHIIIIIIIIIIIIIIGIHIHIEHIIIHIIGHHEHHHIIIHIIHCGGFHIIIIIIIIGIIIIIIIHHHHHHIIIIIIIIIIIIHIGIIIIIIIIIIIIIIIIIIHHIIIHHGHIIIHHIHHFIIIHIIIIHHIIIIIIIIIIIHIIIIHIIIIIIIIIIIIIIIIIIIIIHIIIIIIIIIIII=IIIIIIIIIIHGGHHHIHIIIIIIIIIIHHIIIIIIIIIIIIIIIIIIIIIIIIIHHIIIIHIHIIIIIIIIIIIIIIIIIIIIIIIIIIIIIIIIIIIIIIIIIIIIIIDDDDD
@HISEQ:969:HM2KJBCX2:2:1101:10350:101232 2:N:0:ACTATGCA
TAAACGCGACTCCCCAACTATCCCTATTAATCATTACATCGATCCTAGAAACCAACAAAATAGAATCGGATGTCCTATTTCATTATTCCATGCTAATGTATTCAAGCGTGAGCCTGCTTTAAACACTCTAATTTTTTCAAGGTAACAGTCCTAATTCCCCGTGACACCAAATTAATGGCATTACGGTTCTTTAGAAGGTGAGAAATCAATAATATCAGTACATACCAACGGCATGACCGAAACATTGATCCCGAAATTCAACTACGAGCTTTTTAACTGCAACAACTTTAATATACGCTATTGGAGCTGGAATTACCGCGGCTGCTGGCACCAGACTTGCCCTCCAA
+
DCDDDHIIIIIIIHHIIIIIIIEHIIIIIIIIIIHHIIIIGIIIHHHHHIHHHHEEEEHHHHHHGHIHHHGHHHEHIIHHHHIIHGHHHIHIEHIIHIHIIIIIIIHHHIIIIIIIIIIIIHHIHGGIHFHHIIIHHIIIIIIIHIIIIIHHHHHHIIIIHHHIHHHIIIIHIIIIIIIIHEHHIIIIIIHIIHIHHHHHHHIIHGIIIIIHHIIIIIIIIIIIIIIHHIHIIIHIIIIIIHIHFFIIHIGHIIHIIIIIIHHHIIIIIIIIIIIHIHIIIIIIIHGIIIIIIIIIIIIIIIIHIHIIHIIIHIIIIIHIIIIIIIIHIIIIIIIIIIIIIIDDDDB
@HISEQ:969:HM2KJBCX2:2:1102:3640:3220 2:N:0:ACTATGCA
TAAACGCGACTCCCCAACTATCCCTATTAATCATTACGTCGATCCTAGAAACCAACAAAATAGGGTCAAACGTCCTATTTCATTATTCCATGCTAATGTATTCAAGCGTGTGCCTGCTTTAAACACTCTAATTTTTTCAAAGTAACGGTCCTGATTCCCCATGACACCAAATTAATGACATCACAGTTCGTCAGAAGGTAGAAATCAATAATACCAGTGCATACCGGAGGCACGACCAATATATTGATCCCGAAATTCAACTACGAGCTTTTTAACTGCAACAACTTTAATATACGCTATTGGAGCTGGAATTACCGCGGCTGCTGGCACCAGACTTGCCCTCCAA
+
DDDDDIHIIIIIHIIHHIHIIIIIIIIIIIIIIIIIIIIIIIIIIHIIIIIGHIHIIIIIHIHIIIIIIIIHHHHIIIHIIIIIIIIEHIIHHIIHIIIIHHIIIIIIIIIIHIHHIHIHIIIIIIIIIIIIIIIIIIIIIIIIIIIIIIIIIIIIIIIIIIIIIIIIIIIIIIIIIIIHIIIIHHHIIIIIIIIIIIHHIHIIIIIIIIIIIIIIIIIIIIIIIIIIIIIIIIIIIIIIIIIHHIIIIIIIIIIIIIIIIIIIIIIIIIIIIIHIIIIIIIIIIIIIIIIIIIIIHHHFFIIIIIIIIIIIIIIIIIIIIIIIIIIIIIIIIIIIIIIIIDDDDD
@HISEQ:969:HM2KJBCX2:2:1102:6294:3975 2:N:0:ACTATGCA
TAAACGCGACTCCCCAACTATCCCTATTAATCATTACGGTGATCCTATAAACCAACAAAATAGAACCATGCCGTCCTATTTTATTATTCCATGCTAATCTATTCAAGCACAAGCCTGCTTTAAGCACTCTAATTTTTTCAAGGTAATAGCTCTGCTTCCCCAACGCACTAACTTAATAGCATGCTGGTTATTCAGAAGGTAGGAATTCATCAGGCCAGTGCGGACAGTGAAGCCCGACCAACCGACAAACTCCGAAATTCAACTACGAGCTTTTTAACTGCAACAACTTTAATATACGCTATTGGAGCTGGAATTACCGCGGCTGCTGGCACCAGACTTGCCCTCCAA
+
DD?D<0<CDHHEHH=1DEG@FCHHEEFHHH@F@HF@H<G1<G@HHE@C@GFCHHH@E<11C111<<1<11<1/<C<<G<CHFG?C1<C1<FC<F<1<11DG<<??E@1DDGG1CIHFHHHG@DGHHIHIIGIIGIHHHHHHHGHIFHCHHH8IIHHHEHGECCHEHIHIHHEHHGHGH@D<@,IIH8HFIGHIHIHIIIHHGIIHIIIHEHCHEHIIIIHIHHGHIIIIIHDE<CCC<DFIHHF<1DCGHGIHHHIGIHHHHHHEIGHIIGHIIHHHIIIHHHHIIIHHHIIHHHHGIIIIIHIIIIIIIIIIIIIHEHHIIHHH?HIIHHHIIIHHECHDHEDB@@?
@HISEQ:969:HM2KJBCX2:2:1102:5754:3279 2:N:0:ACTATGCA
TAAACGCGACTCCCCAACTATCCCTATTAATCATTACTTCGGTCCTAGAAACCAACAAAATAGAACTAAAGTCCTATTCCATTATTCCATGCTAATATATTCAAGCAAACATGCCTGCTTTAAACACTCTAATTTTTTCAAAGTAAAAGTCTTGGATCCCTAGCGCACTCAATTAAGAGCACACTAGTTCCCCAAAAGGAAAAGCCCAAAGTTGCAGTACAAACCTTTCGGTTGACGGCAACTATAAGCCCAAAATTCAACTACGAGCTTTTTAACTGCAACAACTTTAATATACGCTATTGGAGCTGGAATTACCGCGGCTGCTGGCACCAGACTTGCCCTCCAA
+
DDDDDIIIIIIIIIIIIIIIIIIIIIIIIIIIIIIIIIIIIIIIIIIIIIIIIIFHIHHHIIHIIIIHIIIIIIIGIIIHIIIHHHIFHHHIHHHIIHHIIIIIIIIIIIIHIIIIIHIIHHIIIIIIIIIIIIIIIIIHHIIHIIIIIIIIIIIIIIIIIIHHHGIIIIIIIIIIIIIIIIIIIIIIIIIIIIIIIIIIIIIIIIIIIIIIIIIHIIIIIIIIIIIIIIIIIIIIIIIIIIIHHIIIIIIIIIIHHIIIIHHIIIIIHIGIIIIIIIIIIIIIIIHIIIIIIIIIIIIIIIIIIIHIIIIIIIIIIIIIIIIIIIIIIIIIIHIIIIIIIDDDDD
@HISEQ:969:HM2KJBCX2:2:1102:5864:3332 2:N:0:ACTATGCA
TAAACGCGACTCCCCAACTATCCCTATTAATCATTACGTCAATCCTAGAAACCAACAAAATAGGATCGAACGTCCTATTTCATTATTCCATGCTAATGTATTCAAGCGTTAACCTGCTTTAAACACTCTAATTTTTTCAAAGTAACAGTCCTGTTTCCCTGCAACACCAAATTAATGACATTACAGTTCTTCAAGAAGGAGGAATCAGTAAAGCCAGTACATACCATAGGCACGACCAACCTACTGACCCCGAAATTCAACTACGAGCTTTTTAACTGCAACAACTTTAATATACGCTATTGGAGCTGGAATTACCGCGGCTGCTGGCACCAGACTTGCCCTCCAA
+
DDADDIIIHHIIIIIHIIIIIIHHIIIIHHHIIIIIIIIIIHIIIIIIIIIHIIIIIGHHIIIIIIIIGHIIHIHHHIIIIHHHHGHIHIIIHIGHIIHHHIIIIIIHHHHIIIIHHIHHHIHHIHIHHIIIIIIHIIIIHIHHCHIIHIIHIIIIIHHIIIIIIIHIIIIHHHHIIIIIIIIIIIHIIIIIIIIIHIIIIIIHHIIIIIIIIIIIIIIIIIIIIIIGII=IIIIIIIHIIIHEHHHIHIHIIIHIHIIIIIIIIIIIIIIIIIHIIIHHIIIIIIIIIIIIIIIIIIIIIIIIIIIIIIIIGIIIIIIIIIHIIIIIIIIIIIHIIIIIIDDDDD
@HISEQ:969:HM2KJBCX2:2:1102:8706:4635 2:N:0:ACTATGCA
TAAACGCGACTCCCCAACTATCCCTATTAATCATTACGTCGATCCTAGAAACCAACAAAATAGAATCAAACGTCCTATTTCGTTATTCCATGCTAATGTATTCAAGCGTGAGCCTGCTTTAAACACTCTAATTTTTTCAAAGTAACAGTCCTGATTCCCCATGACACCAAATTAATGACATCATGGTTCGTCAGAAGGTAGGAATCAATAATACCAGTACGTACAATAGCACGACCAACCTACTGACCCCGAAATTCAACTACGAGCTTTTTAACTGCAACAACTTTAATATACGCTATTGGAGCTGGAATTACCGCGGCTGCTGGCACCAGACTTGCCCTCCAA
+
DDDDDIIIIIIIIIIIIIIIIIIIIIIIIIIIIIIIIIIIIIIIIIIIHHIIIIIIIIIIHHHHHIIIIIIIHFHIIHHIIIHIIIIHIIHGIIIIIIIIIIHIHHHHHIIIIIIHIIIIIHIIIIIIIIIIIIHIIIIIIIIIIIIIIIIIIIIIHHHIIHIIIIIIIHHGHIIHIIIIIIIIIIIIIIIIIIIIIIIIIIIIHIIIIIIIIIIIIIIHIIIIIIIIIIIIIIIIIHIHHHHHIIIIIIIIIIIHIHIIIIIIHIIIIIIIIHIIIIIIIIHIIHHIIIIIIIIIIIHHIIIIIIIIIIIIIIIIIIIIIIIIIIIIIIIIIHHIIIIIDDDDD
@HISEQ:969:HM2KJBCX2:2:1102:20079:4387 2:N:0:ACTATGCA
TAAACGCGACTCCCCAACTATCCCTATTAATCATTACGTTGATCCTAGAAACCAACAAAATAGGTTCGAACGTCCTATTTCATTATTCCATGCTAATGTATTCAAGCTAAAGCCTGCTTTAAACACTCTAATTTTTTCAAAGTAACAGTCCTAACTCCCCATAACACCAAATTAATGACATCATGGTTCGTCAGAAAGGAGAGACCAATGATACCAGTACGTACCGAAGGCACGACCGACATATTGATCCCGAAATTCAACTACGAGCTTTTTAACTGCAACAACTTTAATATACGCTATTGGAGCTGGAATTACCGCGGCTGCTGGCACCAGACTTGCCCTCCAA
+
DDDDDIIIIIIIIIIIIIIIIIIIIIIIIIIIIIIIIIIIIIIIIHIIIIIIIIIIIIHIHHHIIIIIHIIIIHIIIIIIIHIIIIIIHIIIIIIIIIIHHHIIIIIIIIIIIIIIIIIIIIIHIHHIIIIIIIIIIIIIIIIIHIIIIHIIIIIHIIHHHHHIIIIIIIIIIIIHIIIHIIIIIIHIIIHHIIIIIIIIHIIIIIIIIIHHIIIIIIIIIIIIIIIIIIIIIIIIIIIIIIIIHIIIIIIIIIIIIIIIIHIIIIIIIIIIIIIIIIIIIIIHIIHIIIIIIIIIIIIIIIIIIIIIIIIIIIIIIIIIIIIIIIIIIIIIIIIIIIIIIDDDDD
@HISEQ:969:HM2KJBCX2:2:1102:20715:4286 2:N:0:ACTATGCA
TAAACGCGACTCCCCAACTATCCCTATTAATCATTACGGTGGTCCTAGACCAACAAAATAGAACCAACGTCCTATTCTATTATTCCATGCTAATCTATTCAAGCAAAAGCCCGCTTTAAACACTCTAATTTTTTCAAGGTAATGGTCCTGGTTCCCCGACACACCCAATAAAGGGCATACCGGCTCACCAGAAGGATAGACCCGACAGCAGAACAATACTCGCCAAAGACGGACCGCCCGGCCAGGCCTAAAATTCAACTACGAGCTTTTTAACTGCAACAACTTTAATATACGCTATTGGAGCTGGAATTACCGCGGCTGCTGGCACCAGACTTGCCCTCCAA
+
@BD@@@HDHCH0<CGGHGHII@GHIIHHGHEEFFHHFC@<@G@GEHIIII?GHIIIHEHHHHEHHIHHEGCDGECCE1<FEHHHEHIEEFHGHIHHHHGIIHHEGHHH1HCHCD<EIIIHHHH@C@HHHHHEGEHHFHHHHHGDEFEHGCEE<GD?C.EGHIEGHHFD8<FCFBGIHHHHCCHHDFHG?HEIHHGGC8C<EHHHEEHIHIHHHHHECHHGIFGCHHIFCHHE</HFHDHHEHHIHG?IFHHEEHHEGHGD<GHFHHHHH?EEHGC?HHIHHIHHFFEHGIGHHF?IHEIIH?HHHIIIIIIHDH<CIIHEFHIHGHHHIHHHHIIHIIHDACD@
@HISEQ:969:HM2KJBCX2:2:1102:14741:4984 2:N:0:ACTATGCA
TAAACGCGACTCCCCAACTATCCCTATTAATCATTACGTCAATCCTAGAAACCAACAAAATAGGATCGAACGTCCTATTTCATTATTCCATGCTAATGTATTCAAGCGTTAGCTTGCTTTAAACACTCTAATTTTTTCAAAGTAACAGTCCAAATTCCCCAAAACACCAAATTAATGGCATTAAGATTCATCAGGAAGGAGGAATCAGTGAGACCAGTACATACCAGAGGCATGACCAACCTACTAACCCCGAAATTCAACTACGAGCTTTTTAACTGCAACAACTTTAATATACGCTATTGGAGCTGGAATTACCGCGGCTGCTGGCACCAGACTTGCCCTCCAA
+
DDDDDIIIIIIIIIIIIIIIIIIIIIIIIIIIIIIIIIIIIIIIIIIHIIIIIIIIIIEHHIIIIIIIIIIIIIIIIIIIIHIIIIIIIIIGIIIHHIIIIIIIIIIIIIIIIIIIIIIIIIIIIIHIIIIIIIIIIIIIIIIIIIIIHIIIIIIHIIIHIIIIIHIIIIIIIIIIIIIIHIIIIIIIIIIIIIIIIIIIIIIIIIIIIIIIIIIIIIIIIIIIIIIIIIIIIIIIIIIIIIIHHIIIIIIIIIIIIIIIIIIIIIIIIIIIIIIIIIIIIIIIIIIIIIIIIIIIIIIIIIIIIIIIIIIIIIIIIIIIIIIIIIIIIIIIIIIIIIIIIDDDDD
@HISEQ:969:HM2KJBCX2:2:1102:10700:5393 2:N:0:ACTATGCA
TAAACGCGACTCCCCAACTATCCCTATTAATCATTACGTCAATCCTAGAAACCAACAAAATAGGATCAAACGTCCTATTTCATTATTCCATGCTAATGTATTCAAGCGTTAGCCTGCTTTAAACACTCTAATTTTTTCAAAGTAACAGTCCTGTTTCCCTGCAACACCAAATTAATGACATTACAGTTCTTCAAGAAGGAGGAACCAGTAAAGCCAGTACATACCAGAGGCACGACCAACCTACTAATCCCGAAATTCAACTACGAGCTTTTTAACTGCAACAACTTTAATATACGCTATTGGAGCTGGAATTACCGCGGCTGCTGGCACCAGACTTGCCCTCCAA
+
DDCDDIHIIIIIIIIIIIIHIIIIIIIIIIIIIIIIIEHIHIIIIGIIIIIIIHIIHHHIIIHHHHHHIIIIIIIIHIIIIIHHIIIHHHHIIIIIIHIIHIIHIIIIHHIHIIIIIIIIIIIIIIIIIIIIIIIIIIIIIIIIIIIIIIIIIHHGIIHHIIIIIIIIIHIHIIHHIIIIHHIIIIIIIHIIIHIIIIIHIIIIIIIIIIIIIIIIIIIIIIIIIIIIIIIIIIIIIIIIIIIHIIIIIIHIIIIHHIIIHHEIIHIIIIIIIIHIIIIIIIIIIHHIIIIIHHIIIIIHIIIIIIIIIIIIIIIIIIIIIIIIIIIIIIIIIIIIIIIIIDDDDD
@HISEQ:969:HM2KJBCX2:2:1102:9571:5855 2:N:0:ACTATGCA
TAAACGCGACTCCCCAACTATCCCTATTAATCATTACGTCAATCCTAGAAACCAACAAAATAGGATCAAACGTCCTATTTCATTATTCCATGCTAATGTATTCAAGCGTTAGCCTGCTTTAAACACTCTAATTTTTTCAAAGTAACAGTCCTGTTTCCCTGCAACACCAAATTAATGACATTACAGTTCTTCAAGAAGGAGGAACCAGTAAAGCCAGTACATACCAGAGGCACGACCAACCTACTAATCCCGAAATTCAACTACGAGCTTTTTAACTGCAACAACTTTAATATACGCTATTGGAGCTGGAATTACCGCGGCTGCTGGCACCAGACTTGCCCTCCAA
+
DDDDDIIIIIIIIIIIIIIIIIIIIIIIIIIIIIIIIIIIIIIHIIIIIIIIIIIIHIIIIIIIIIIIIIIIIGIIHIIIIIIIIIIHHIIIHIIIIIIIIHHIIIIIIIIIIHHIIIIIIIIIIIIIIHHHHIIIIIIIIIIIIIIIIIIHIIIIIIIIHIIIIIIIIIIIIIIIIIIIIIIIIIIIIIIIIHIIIIIIIIIIIIIIIIIIIIIIIIIIIIIIIHIIIIIIIIIIIIHIIGHHGIHHIHIIIIIIIIIHIIIIIIIIIIIIIIIIIIIIIIIIIIIIIIIIIIIIIIIIIIIIIIIIIIIIIIIIIIIIIIIIIIIIIIIIIIIIIIIIIDDDDD
@HISEQ:969:HM2KJBCX2:2:1102:7811:6410 2:N:0:ACTATGCA
TAAACGCGACTCCCCAACTATCCCTATTAATCATTACGTCAATCCTAGAAACCAACAAAATAGGATCGAACGTCCTATTTCATTATTCCATGCTAATGTATTCAAGCGTTAGCCTGCTTTAAACACTCTAATTTTTTCAAAGTAACAGTCCTGATTTCCCACCACACCAAATTAATGACATGATGGTTCGTCCGAAGGTAGAAATCAGTAACACCAGTACGTACCGAAGGCACGACCAGCGTACTAATCCCGAAATTCAACTACGAGCTTTTTAACTGCAACAACTTTAATATACGCTATTGGAGCTGGAATTACCGCGGCTGCTGGCACCAGACTTGCCCTCCAA
+
DD@DBHHHHDHHEEEHHIIFEHEHHHEHHGHIIHHFH?DHECF1FHHH?HGEHEHI?F<GHIIEECH=CFHDHE0<DG1<GH1DGHHC1<<CGH?E<1<C<1DAGEECGHHGEHFDG@DCF1D@,HEGHG5CGHFGEDGHFFF<CCHF<DBACGH0CC0D@A@FG:FDCCFG@HGH;GD@GCFGFC<<<C@<#CHHHGFE@GC<<HEF0HHHH?FE<EHCHFIHEC5@EHHCAEH1ED@CCFHFEEFC<?F?HHCF@HHDCEEEHHFG<@GHEC<GECEGF11HFC1EEHHE@HHHCEHEHEFHGFC1CCHECHHE<HHGIHHHEEIIHEHHIGHEHHHHE@?DAD
@HISEQ:969:HM2KJBCX2:2:1102:16236:6372 2:N:0:ACTATGCA
TAAACGCGACTCCCCAACTATCCCTATTAATCATTACGGTGGTCCTAGAAACCAACAAAATAGAATCATCCGTCCTATTTTATTATTCCATGCTAATGTATTCAAGCAAAATGCCTGCTTTAAACACTCTAATTTTTTCAAAGTAAAGGTCCTGGTTCCCCGCGGCACCCAATTAAGGACATCGCGGTTCTCCAGAAGGTGAGAAATTGACTACACCAGTTCATACCCCTTAAGGCACGACCGATGTGTCAATCCCGAAATTCAACTACGAGCTTTTTAACTGCAACAACTTTAATATACGCTATTGGAGCTGGAATTACCGCGGCTGCTGGCACCAGACTTGCCCTCCAA
+
DBBDDHEHIIIHIHIIHIIIIIIIIIIIIIIIIIIIIHIHHIIHIIEGCHHIIGHHIIIHHIIGIH1<CHHECEDHHIHIIIIIFHHEHIIHHHEFHIIEHHHHIHIHHHIIHEH@CHHHIGGIIIHIIIIIIIIHEHHIIEFFHIHGG@HHHFEHHHHIHHIIIDHHIHHD.HHFHCGHHGIHGEIHHHHGIIHIIIHGHIGHIIHHHIIIIIHIIHIIIIIHHHHIHGFHF@HIIHHHIIIIIHHHIIHE<HIHHIIIIHHEIIHIIIIIIHIGHIHHGFGIIIHGCGFFHIIIIIHHIIIIIIIIHFHIEHIIHIIIHHHIIIIHIHHHIIIIHIIIEHHIHGBDADD
@HISEQ:969:HM2KJBCX2:2:1102:7903:5571 2:N:0:ACTATGCA
TAAACGCGACTCCCCAACTATCCCTATTAATCATTACTTCAGTCCTAGAAACCAACAAAATAGAACTAAAGTCCTATTCCATTATTCCATGCTAATATATTCAAGCAAACATGCCTGCTTTAAACACTCTAATTTTTTCAAAGTAAAAGTCTTGGATCCCTAGCGCACTCAATTAAGAGCACACTAGTTCCCCAAAAGGAAAAGCCCAAAGTTGCAGTACAAACCTTTCGGTTGACGGCAACTATAAGCCCAAAATTCAACTACGAGCTTTTTAACTGCAACAACTTTAATATACGCTATTGGAGCTGGAATTACCGCGGCTGCTGGCACCAGACTTGCC
+
DDDDDIIIIIIHIEHIHIIHHIHIHHHHHHHHIHEFEHFHH?FHEHIIHHIIHHHIHHHHIIHHHIIE1FHIHIIIHIIIII?G@FHCEEHHGIIIIIHHGEEHHIHHGFHHDIIHHEEFEEHHHHHEHGFHHHIFFHIIHGHHFIIHE@HCHCEGEHIHGHEHCDHI@HHHEHH@EGHHIIIIHHHIIIIIIHHIIIIIHFDEIHIHHHHIH;HHHGHHHHIIIHEBIHHIIIIHHEFHFIHHHIFIHIIIIHHEHIHHHHHHHFEIIIIIIIIIIHIIIHFIHHHGHHHGCEHIIIHHHHIHIHHEHIHHIHIIHHHIIHIHFHHF<<DIIHHBBCDD
@HISEQ:969:HM2KJBCX2:2:1102:11352:7745 2:N:0:ACTATGCA
TAAACGCGACTCCCCAACTATCCCTATTAATCATTACTTCAGTTATAGAAACCAACAAAATAGAACCGAAGTCCTAGATTATTATTCCATGCTAATGTATTCAGAGCAAACGCCTGCTTTAAACACTCTAATTTTTTCAAAGTAAAAGATCCAGTTCCAGCCGCCCAGTTAAGGGTAGCCGTTGCTGGAAGGATGGTAAACGCGCGCCGGCACTCACGGGCCTTTTGGGCCGCGGGCCAGGTGCATTAAACCAGAAGTCCAACTACGAGCTTTTTAACTGCAACAACTTTAATATATGCTCTTGGAGCTGGAATTACCGCGGCTGCTGGCACCAGACTTGCCCTCCAA
+
ADDADHIHIHHHEHIIIIHIIHHHHHHHIIIHEHHIIIIHIIHCGIIIIIIIGHIGE?GEH?@HHH?E?E<EC@HEC@DFHHIIIGFICHIFHHIHGGHHIHHFHGHDIIHHHGEHEHHHHHHEHHFHHHFHIHFHHIHHHHIIIHHHHIHHHHGEHFHHFIHEHGIHHCHIHHIHGHFFAG@GIIIIIHHIIHGHHHGHIIHIIHHHIGHHHIHHHGHHIIIIIIIHIIIHHGCHCIIIHEHCFHGIHHFCHCG?F<ECGCCGIHIIIFHHGIIHIGGIHHHFHCHHIHIIIHIHEHIHIHHHIIIIIIIIIIIIGIIGHHHIGIHIIHHGIIHEHHHHHHIDDBDB
@HISEQ:969:HM2KJBCX2:2:1102:15580:7998 2:N:0:ACTATGCA
TAAACGCGACTCCCCAACTATCCCTATTAATCATTACGGTGATCCTAGAAACCAACAAAATAGAACCATGCCGTCCTATTCTATTATTCCATGCTAATGTATTCGAGCAAAAATGCCTGCTTTAAACACTCTAATTTTTTCAAGGTAAAGGTCCTGGATCCGCAAGACACCCAATAAAGGACATCAAGTTTCTCCAGAAGGTGAGAAATCAACAGTAACAGTTCATACCCCTTAAGGCATGACCATCACGTCAATCCCGAAATTCAACTACGAGCTTTTTAACTGCAACAACTTTAATATACGCTATTGGAGCTGGAATTACCGCGGCTGCTGGCACCAGACTTGCCCTCCAA
+
DDDDDIGIIIIIIIIIIIIIIIIIIIIIIIIIIIIIIIIIIGIIIIIIIIIIIIIIIEHHHHEHHIIIIHIEHHIIIGHIHHIIIIHIIIIIIHIIIIHHHHHICHHIIIIIIIIIIIIIHIHHIIIIGIIIIIIIIHHIIHIHHHHEHHHGHIIIGHHHIHIIGIIIIIIIHIHIIHEFHFFCHHHHHDEF@HHHHIHHEIHGEGHHEIHHIHIHGGHGHEIIIIHIIIHHHHEIGIHIHHHHHHHHIHIHHIHHHFHHFHHCHCGHGIHHIIHFIIHFHFHHHHIIIHHEGHHFHHG@DCHIFIIIIHIIGGIIIHIIIIHHIIIGIHIIIHIHGIIIH@CIIHHFDD@DD
@HISEQ:969:HM2KJBCX2:2:1102:19988:7679 2:N:0:ACTATGCA
TAAACGCGACTCCCCAACTATCCCTATTAATCATTACGTCAATCCTAGAAACCAACAAAATAGGATCGAACGTCCTATTTCATTATTCCATGCTAATGTATTCAAGCGTTAGCCTGCTTTAAACACTCTAATTTTTTCAAAGTAACAGTCCTGTTTCCCTGCAACACCAAATTAATGGCATTACAGTTCTTCAGAAAGGAGGAATCAGCGAAGCCAGTGCATACCAGTGGCACGACCAACCTGCTGACCCCGAAATTCAACTACGAGCTTTTTAACTGCAACAACTTTAATATACGCTATTGGAGCTGGAATTACCGCGGCTGCTGGCACCAGACTTGCCCTCCAA
+
DDDDDIIIIIIIIIIIIIGIIIIIIIIIHIIIIIIHIHIIIIIIIHIIIIHIIIIIEHIIIIIIIIIIHIHIGHHIIIIIGIIHHIIIIIIHHIHHHHHHHHGIIIHHIHIIIIHIIIIIHIGHHIIHIIIIIIIIIIIIIIIIIIHIIHHIIIIIIIIHHHIIIIIIIIHHHIHIIHHIIIIIIIIHHIHHGHHGIIIHIHIIIIIIIIIIIIIIIIIIGIIIHHIHHIIIIGIIIIIIHHHHHIHCIIIHIIIHIIIHHIIIIIIIIIIIIIIIHIIIIIIHHEHHHHHIHIHIIIIHHHIIIIIIIIIIIIIIIIIIIIIIIIIIIIIIHIIHIIIIIDDDDD
@HISEQ:969:HM2KJBCX2:2:1102:14810:7111 2:N:0:ACTATGCA
TAAACGCGACTCCCCAACTATCCCTATTAATCATTACGGTGATCCTAGAAACCAACAAAATAGGATCGAACGTCCTATTTCATTATTCCATGCTAATGTATTCAAGCGTTAGCTTGCTTTAAACACTCTAATTTTTTCAAAGTAACAGTCCAAATTCCCCGCAACACCAAATTAATGGCATTACGGATCATCAGGAAGGAGGAATCAGTGAGACCAGTACATACCAGAGGCATGACCAACCTACTAACCCCGAAATTCAACTACGAGCTTTTTAACTGCAACAACTTTAATATACGCTATTGGAGCTGGAATTACCGCGGCTGCTGGCACCAGACTTGCCCTCCAA
+
DDDDDIGIHIIIIIIIIIIIIIIIIIIIFCHHIIHIIIIIIIIIIIIIIGHIHHIIC?CHHIIIIIIIHIHIIHIIIIHIIIHIIIIHIGIHHIGEIIIIIIIIIIGIIIIIIIIIIIIIIIIIIIIIIIIIIHHIIIHHIIHIIIIIIIIIIHHIIIHIHHIHHIGIIIIIIIIIIIIIIIIIIIIIIIHIIIIIIIIIIIIIIIIIIIIIIIIIIIIIIIIIIIIIIIIIIIHGHIIIIIIHIIIIIIIIIIIIIIIIIIIIIIIIIIIIIIHIIIIIIIIHGIIIIIIIHHIHIIIIIIIIIIIIIIIIIIIIHIIIIIIIIIIIIIIIIIIIIIIIIDDDDD
@HISEQ:969:HM2KJBCX2:2:1102:5728:8167 2:N:0:ACTATGCA
TAAACGCGACTCCCCAACTATCCCTATTAATCATTACGTCAATCCTAGAAACCAACAAAATAGGATCAAACGTCCTATTTCATTATTCCATGCTAATGTATTCAAGCGTGTGCTTGCTTTAAACACTCTAATTTTTTCAAAGTAACAGTCCTGATTCTCCATGACACCAAATTAATGACATCACAGTTCATCAGAAGGGAGAAATCAATGATGTCAGTACATACCAAAGGCATGACCGGCACCTTGATCCCGAAATTCAACTACGAGCTTTTTAACTGCAACAACTTTAATATACGCTATTGGAGCTGGAATTACCGCGGCTGCTGGCACCAGACTTGCCCTCCAA
+
DDDDDHIIIIIHIIIIIIHIIIIIIIIIHIIIIIIIIHIIIIHIIIFIIIIIIIIIIHIHIHHHHHIIHIIIHIIHIIIIIHIIHIIHHIIIIIIIIFHIIHIIIIIIIIIIHIIHIIIIIHIIIHIIIIHIIIIHHIIIGIIIIIIIIIIIIIIIIIIIIHIIIIIHIIIHIIIIIIIIIIIIIIIIIIIIIIIIIHGIIIIIIIIIIHIIIHIIHIIIIIIIHIIIIIIIIIIIIIHIIIIHEIIIIIIIIIIIIIIIIIIIIIIIIIIIIIHIIIIIIIIIIIIIIIIIIIIIIIIIIIIIIIIIIIIIIIIIIIIIIIIIIIIIIIIIIHIHIIIIIDDDDD
@HISEQ:969:HM2KJBCX2:2:1102:20584:8392 2:N:0:ACTATGCA
TAAACGCGACTCCCCAACTATCCCTATTAATCATTACGGTGATCCTAGAAACCAACAAAATAGAACCATGCCGTCCTATTCTATTATTCCATGCTAATGTATTCGAGCAAAATGCCTGCTTTAAACACTCTAATTTTTTCAAGGTAAAGGTCCTGGTTCCACATGACACCCAATTAAGGACATCATGCTTCTCCAGAAGGTGAGAAATCAACTGCGACAGTTCATACCCCTTAAGGCACGACCATCACGTCAATCCCGAAATTCAACTACGAGCTTTTTAACTGCAACAACTTTAATATACGCTATTGGAGCTGGAATTACCGCGGCTGCTGGCACCAGACTTGCCCTCCAA
+
DDDDDIIIHIIIIIIIIIIIIIIIIIIIIIIIIIIIIIIIHIIIIIIIIIIIIIIIIIIIIIIHIIIIIHIHHIIIIIIIIIIIIIIHIIIIGIIIIIHEHHHIIIIIIIIIGGHHHIIIIHIIIIIHHHIIIIIHHHIIIIIIHHGIIIIIIIIIHHIIIIIIIIIIIHHIIIIIIIIIHIIIIIIIHHGIIIIIIIIIIHIIIIIIIIIIIIIIIIIIIIIIIHIIIIIIIIIIIIIIIIIIIIIIIIHIIIIIIIIIIIIIHIIIIIIIIIIIIIIIIIIIIIIIIIIIHIIIIIIIIIIIIIIIIIIIIIIIIIIIIIIIHIIIIIIIIIIIIIIIIIIIIIIDDDDD
@HISEQ:969:HM2KJBCX2:2:1102:7501:8384 2:N:0:ACTATGCA
TAAACGCGACTCCCCAACTATCCCTATTAATCATTACGTCAATCCTAGAAACCAACAAAATAGGATCAAACGTCCTATTTCATTATTCCATGCTAATGTATTCAAGCGTTAGCCTGCTTTAAACACTCTAATTTTTTCAAAGTAACAGTCCTGTTTCCCTGCAACACCAAATTAATGACATTACAGTTCTTCAAGAAGGAGGAACCAGTAAAGCCAGTACATACCAGAGGCACGACCAACTTACTAATCCCGAAATTCAACTACGAGCTTTTTAACTGCAACAACTTTAATATACGCTATTGGAGCTGGAATTACCGCGGCTGCTGGCACCAGACTTGCCCTCCAA
+
DDDDDIIHIIIIIIIIIIIIHIIIIIIIIIIIIIIIIIIIIIIIIIIIIGIHIHIIIIGIIHGHHHHIIIIHHHHIIIIIEHIIIIIIIHGIIIIIHIIIIIIIIIIIIIIIIIIIIIIIIIHHHHIIIIIIHIIIHIIIIIHIIIIHHIIIIIIIIIIIIIIIIIHIHHHIIIIIIIIIHIIIIIIIHIIIIIIHIIIIIIIIIIIIIIIIIIIIIIIIIIIIIIIIIIIIIIIIIIIIIIIIIIIIIIIIIIIIIIIIIIIIIIIIIIIIIIHIIIIHIIIIIIIIIIIIIIIIIIIIIIIIIIIIIIIIIIIIIIIIIIIIIIIIIIIIIIIIIIIIIDDDDD
@HISEQ:969:HM2KJBCX2:2:1102:20681:8777 2:N:0:ACTATGCA
TAAACGCGACTCCCCAACTATCCCTATTAATCATTACGTCAACCCTAGAAACCAACAAAATAGGATCAAACGTCCTATTTTATTATTCCATGCTAATGTATTCAAGCGTTAGCCTGCTTTAAACACTCTAATTTTTTCAAAGTAACAGTCCTGTTTCCCCGCAACACCAAATTAATGGCATCACGGTTCTTCAAGAAGGAGGAATCAGCAAGGCCAGTTCATACCGGTGGCACGACCAACCTGCTGACCCCGAAATTCAACTACGAGCTTTTTAACTGCAACAACTTTAATATACGCTATTGGAGCTGGAATTACCGCGGCTGCTGGCACCAGACTTGCCCTCCAA
+
DDDDDIIIIIIIIIIIIIIIHIIIIIIIIHIIIIIIIIIIIHIIIIIHIIIIIIIIIIIGIIHHHHIIIIIIIIHIIIIIIIIHIIIHHHIIIIHHHIHHHIIIIHIIIIIHHIIIIIHHHHIIIIIIIIIIIIIIIIIIIIIHIIIIIHHIIIHIIIIHHHHIIIIIIIHIIIIII;IIIIIIIIIIIIIIIIIIIIIIIIIIIIIIIIHIII=IIIIIHIIIIIIIIIIIIIIIIIHIIIIHHIIIIIIIIIIIIIIIIIIIIIIIIIIIIIIIIIIIIIIIIIIIIIIIIIIIIIIIIIIIIIIIIIIIIIIIIIIIIIIIIIIIIIIIIHIIIIIIIDDDDD
@HISEQ:969:HM2KJBCX2:2:1102:13704:7949 2:N:0:ACTATGCA
TAAACGCGACTCCCCAACTATCCCTATTAATCATTACGTCGATCCTAGAAACCAACAAAATAGGGTCAAACGTCCTATTTCATTATTCCATGCTAATGTATTCAAGCGTGTGCCTGCTTTAAACACTCTAATTTTTTCAAAGTAACAGTCCTGTTTCCCTGCAACACCAAATTAATGACATTACAGTTCTTCAAGAAGGAGGAACCAGTAAAGCCAGTACATACCAGAGGCACGACCAACTTACTAATCCCGAAATTCAACTACGAGCTTTTTAACTGCAACAACTTTAATATACGCTATTGGAGCTGGAATTACCGCGGCTGCTGGCACCAGACTTGCCCTCCAA
+
ADADCII<CCFHHIIIIGHIEHIFHHHEHGFHIHHIIIIHHIIHHHHHIHHEHHIH?GHHGF<FCDHIGHIIIIIHIIIIIGHIHIIGECFHGIIIIGHIIIIIIIIIIIHIIIHFIIIHHHGHHHIIIIIHHHIIIIHHIIIHIIIIIIIIHFHIHIIIHIIIIIGIIHHHHIHIIIIGGIIIIIIHHIIHIIHIIIIIIIIIHHIIHIIGIIIIIIIIIHIIIIIIHGHIIIIIIHHHHHHFHIHHHIIIHHIHHIIIHIIIIIIIIIIIHHHIIIIIIIIIIHEIIIIIIIIHGEHGFIIIIIIIIIIIIIIIIIIIIIIIIIIIIIIIIIIIIIIHIDDADB
@HISEQ:969:HM2KJBCX2:2:1102:8828:9094 2:N:0:ACTATGCA
TAAACGCGACTCCCCAACTATCCCTATTAATCATTACGTTGATCCTAGAAACCAACAAAATAGAATCGAACGTCCTATTTCATTATTCCATGCTAATGTATTCAAGCGCGTGCCTGCTTTAAACACTCTAATTTTTTCAAAGTAACAGTCCTGACTCCCCACAACATCAAATTAATGACATCATGATTCATCAGAAGGGAGAAATCAATGACATTAGTACGTACCGAAGGCACGACCGACGTATTGATCCCGAAATTCAACTACGAGCTTTTTAACTGCAACAACTTTAATATACGCTATTGGAGCTGGAATTACCGCGGCTGCTGGCACCAGACTTGCCCTCCAA
+
DDDDDHIIIIIIIHIIIIIHIIIHHIIIIIIIIIIHIIIIIIIIHIIIIIIIIIIIHIIHHHIIIIIHIIIHIIIHHHIIIIIIIGIHHIHIIIIIIIIIHHEHHIHIDHIHIIHIIHIIIIIIIIIHIIIHIIIIIHIIIIIIHHHIIIHHIIIGIIIHIIIIIIIHIIIIHIIHHHHIIIIIIIHIIIIIIIHIHHGHHHIIIIIIHIIIIIIIIIIIIIIIIIIIIIIIIIIIHIIIIHHHIIIIIHIIIIIIIIIIIIIIIIIIIIIIIHHHIIIIIIIHHHHHIGIIIIIIIIIIIIIHIIHHHIIHIHIIHGIIIIHIIIIIIIIIIIIIIIIIIDDDDD
@HISEQ:969:HM2KJBCX2:2:1102:15749:9689 2:N:0:ACTATGCA
TAAACGCGACTCCCCAACTATCCCTATTAATCATTACGTCGATCCTAGAAACCAACAAAATAGAATCAAACGTCCTATTTCATTATTCCATGCTGATGTATTCAAGCGCGAGCCTGCTTTAAACACTCTAATTTTTTCAAAGTAACGGTCCTGATTCCCCATGACACCAAATTAATGACATCATGGTTCTTCAGAAGGGAGAAATCAAAATTGCCAGTACGTACCGAGGCACGACCAACAAATTGATCTCGAAATTCAACTACGAGCTTTTTAACTGCAACAACTTTAATATACGCTATTGGAGCTGGAATTACCGCGGCTGCTGGCACCAGACTTGCCCTCCAA
+
DD@DAGHIIIIIIHIHIIHEHHHHHHIIHHIIIIIGIHHHHIIHIIIHHGHHHHIIGIIIIIEHHHIHIIHH?GHIHIHIIIIEHFHIGH@CC@GIGHEHHFEHHIIHHHHDCHECHHGHGIIHHHIIIHIIIHIIHIHGIIIIIIEHGHIHHHGIHHIIHHIIIHIFIIIHIHIHIIIIIIHIIIIIIIIIIIIIIHHHHHIIIIHHHGHIGIHIIIIIIHIIIIHIGIIIHIIIIIHIIIIIIIIHIIHIHIIHIIIIIHIHHHIGIIHGFFIIIIIIIHGHIIIIIIIHGHIIIHIHHHHIIHIHIIIIIIHGIIIIIIIIHFIIIHHIIHIIIIIICDDDD
@HISEQ:969:HM2KJBCX2:2:1102:4776:9804 2:N:0:ACTATGCA
TAAACGCGACTCCCCAACTATCCCTATTAATCATTACATCGATCCTAGAAACCAACAAAATAGAATCGGATGTCCTATTTCATTATTCCATGCTAATGTATTCAAGCGTGAGCCTGCTTTAAACACTCTAATTTTTTCAAGGTAACAGTCCTAATTCCCCGTGACACCAAATTAATGGCATTACGGTTCTTTAGAAGGTGAGAAATCAATAATATCAGTACATACCAACGGCATGACCGAAACATTGATCCCGAAATTCAACTACGAGCTTTTTAACTGCAACAACTTTAATATACGCTATTGGAGCTGGAATTACCGCGGCTGCTGGCACCAGACTTGCCCTCCAA
+
DDDDDIIIIIIIIIIHHIIIHGIIIIIIIIIIIIIIIIIIIIIHIIHIIIIIIIIIIIIIIIHHHHIIIIIIIGHIIIIIHIIIIIIIIIIHHIIIIIIIIIIIIHIIIIIHIIIIIIIIIIIIIIIIIIIIIIIIIIIIHIIIIIHIIIIIIIIIIIIIIIIIIIIIIIIIIIIIIIIHIIIIIIIIIHHIIIIIIIIHIIIIHIIIIIIIIIIIIIIIIIIIIIIIIIIIIIIIIIIIIIIHGDIIIIIIIIIIIIIIIIIIIIIIIIIIIIIIIIIIIIIIIIIIIIIIIIIIIIIIIIIIIIIIIIIIIIIIIIIIIIIIIIIIIIIIIIIIIIIIIIDDDDD
@HISEQ:969:HM2KJBCX2:2:1102:8734:10289 2:N:0:ACTATGCA
TAAACGCGACTCCCAACTATCCCTATTAATCATTACATCGATCCTAGAAACCAACAAAATAGAATCGGATGTCCTATTTCATTATTCCATGCTAATGTATTCAAGCGTGAGCCTGCTTTAAACACTCTAATTTTTTCAAGGTAACAGTCCTAATTCCCCGTGACACCAAATTAATGGCATTACGGTTCTTTAGAAGGTGAGAAATCAATAATATCAGTACATACCAACGGCATGACCGAAACATTGATCCCGAAATTCAACTACGAGCTTTTTAACTGCAACAACTTTAATATACGCTATTGGAGCTGGAATTACCGCGGCTGCTGGCACCAGACTTGCCCTCCAA
+
DDCDDIIIIIIIIIIIIIIIIHHHHIIHIIHIIIIIIIHIIIIHHHHEIIFHIIHHIIIIIFEHHHIHIHHHIIIIIHIHHIIIIIHHIIIEHIIIIIIHIIIIIHHIIIHIIIIIIIIIIHIHIIIIIIHIIIIIHHIIHIIIIIIIIIIIIIHIIIIIIIIIIIHIIIIIIIIIHIIIIIIIIIIIIIIIIIIIIIIIIIIIIHIIIIIIIIIIIIIIIIIIIIIIIIIIIIIIIIIIIIIHFIIHIIIIIIIIIIIIIIIIIIIIIIIIIIHIIIIIIIIHIIIIIIIIIIIIIIIIIIIIIIIIIIIIIIIIIIIIIIIIIIIIIIIIIIIIIIIIIDDDDD
@HISEQ:969:HM2KJBCX2:2:1102:8529:10489 2:N:0:ACTATGCA
TAAACGCGACTCCCCAACTATCCCTATTAATCATTACATCGATCCTAGAAACCAACAAAATAGAATCGGATGTCCTATTTCATTATTCCATGCTAATGTATTCAAGCGTGAGCCTGCTTTAAACACTCTAATTTTTTCAAGGTAACAGTCCTAATTCCCCGTGACACCAAATTAATGGCATTACGGTTCTTTAGAAGGTGAGAAATCAATAATATCAGTACATACCAACGGCATGACCGAAACATTGATCCCGAAATTCAACTACGAGCTTTTTAACTGCAACAACTTTAATATACGCTATTGGAGCTGGAATTACCGCGGCTGCTGGCACCAGACTTGCCCTCCAA
+
DDDDDIIIIIIIIIIHIIIHHHIHIIIIIIIIIIIIIIIHHIGHGHIIIIIIIIIIIIIIIIIIIIIHHFHCEHHIHHHGHGIIIIECHHHHHHHIIIIIHHHEIIHIIHHGHHHHIHHHIHIGHHIHIIGHHIIIHHGGGHHHGEHIHHIGIHHIIIIIHHHHHHCHIIIHHIIIIHIHHHHHIHHHGEFHIIIIGHIHHIIIGHIHIIIIIHHIIIIIHHHIIIHIIIIIHHEHCAIIHHGGC<HHHHHHHIIIIIHFIHHHHEIHIIIHHIIIIIIIIIIIHGFIGIHIIHIHIIGIHHHEIIIIIHHHFHHIHGIHHIIHIIIIIIIIIIHHHIIIHHDADAD
@HISEQ:969:HM2KJBCX2:2:1102:8914:10882 2:N:0:ACTATGCA
TAAACGCGACTCCCCAACTATCCCTATTAATCATTACAGCGGTCCTAGAAACCAACAAAATAGAACCGATGTCCTATTCTATTATTCCATGCTAATGTATTCGAGCAAAGGCCTGCTTTGAACACTCTAATTTTTTCAAGGTAAAAGTCCTGGTTCCCCACGACACCCAGTAAAGGGCATCGGGTTTCCCAGAAGGAAAGACCCGACCGAATCCGTACGCTCGATTAGGAGGACAGATCAGCCAGGTCCAAGGTTCAACTACGAGCTTTTTAACGGCAACAACTTTAATATACGCTATTGGAGCTGGAATTACCGCGGCTGCTGGCACCAGACTTGCCCTCCAA
+
DDDDDIIGIIIIIIIIIHIIIIIIIIIIIIIIIIIIIIIIIIIIIIIIIIIHIIIIIIIIIIIIIIHIIIIIIIIIIIIIIIIIIIIIIIIIIIIIIIIIIIIIIIIIIHIIIIIIIIIIIIIIIIHIIIIIIIIIIIIIIIIIIIIHIIIIIIIIIIIIIIIIIIIIIIIIIIIIIIIIIIIIIIIIIIIHIIIIIIIIIIIHHHIIIIIIIIIIIIIIIIIIIIIIIIIIIIIIIIHIIIHIIIIIIIIIIIIIIIIIIIIIIIIIIIIHHIIIIIIIIIIIHIIIIIIHIIIIIIIIIIIIIIIIIIIIIIIIIIIIIIIIIIIIIIIIIIIIHIIDDDDD
@HISEQ:969:HM2KJBCX2:2:1102:8501:10640 2:N:0:ACTATGCA
TAAACGCGACTCCCCAACTATCCCTATTAATCATTACGTCAATCCTAGAAACCAACAAAATAGGATCGTCGTCCTATTTCATTATTCCATGCTAATGTATTCAAGCGTTAGCCTGCTTTAAACACTCTAATTTTTTCAAAGTAACAGTCCTGTTTCCCCGCAACACCAACTTAATGGCATTACGGTTCTACAAGAAGGAGGAATCAGCAAAGCCAGTGCATACCAGTGGCACGACCAACTTGCTGACCCCGAAATTCAACTACGAGCTTTTTAACTGCAACAACTTTAATATACGCTATTGGAGCTGGAATTACCGCGGCTGCTGGCACCAGACTTGCCCTCCAA
+
00<<0</<//<E1D<1<<1D1<1DH?H1C11<FH1F1EC<G@C1<1C1D111<110<C1<<<1GH?1<<<//<<0D@1D1D<<DG111<D1<1<1G@HHGG011==GDHB<C@F?@B@@1EGB@B1<@@G5@C1<C1CHAHIHHHH@G97<<CE09?<<<E.6HHEHEHH@HFHHHHHFED@#<C<<?HIHHH@IIHIHIHHG<@GC9EGC?IIH;IHFHG1IIIIIIIIHIHG?CGC1<<<<<FHHC?<1HHIG@<CD<E<GEIH@1EEHIFHH@C@F<<CCHH@HEIIHE<C<1@ECEGHGCC@ECCD1EF<C/<1EHG@C1CCCHCCC1FEEEH<E<0D??D
@HISEQ:969:HM2KJBCX2:2:1102:11756:11283 2:N:0:ACTATGCA
TAAACGCGACTCCCCAACTATCCCTATTAATCATTACTTCAGTCCTAGAAACCAACAAAATAGAACTAAAGTCCTATTCCATTATTCCATGCTAATATATTCAAGCAAACATGCCTGCTTTAAACACTCTAATTTTTTCAAAGTAAAAGTCTTGGATCCCTAGCGCACTCAATTAAGAGCACACTAGTTCCCCAAAAGGAAAAGCCCAAAGTTGCAGTACAAACCTTTCGGTTGACGGCAACTATAAGCCCAAAATTCAACTACGAGCTTTTTAACTGCAACAACTTTAATATACGCTATTGGAGCTGGAATTACCGCGGCTGCTGGCACCAGACTTGCCCTCCAA
+
DDDDDIIIIIIIIIIIIIHHIIIIGIIIIIIIIIIIIIIIIIHIHIIIIIHIIIIIIIIHIIHHHIIIIIHGHHIIIHIIIHHHHHHCHHHIHHHIIHIHIIIIHIIIIIIIIIIIIIHIIIIHIIIIIHHHHIIIIIIHHHHIHIHIIIHIIIIIIIHGIHIIIIIIIIIIIIIIIIIIIIIIIIIIHHHIHIHIIHIIIIIIIIIIHIIIIIIHIHIIIIIIIIIIIIIIIIIIIIIIIIHHFIHIIIIHIIIIIIIIIIIIIIIIIIIHIIIIIIIHIHIIIIHIIIIIIIIIIIIIIIIIIIIIIIIIIIIIIIIIIIIIIIIIIIIIIHIIIIIIIDDDDD
@HISEQ:969:HM2KJBCX2:2:1102:7071:11904 2:N:0:ACTATGCA
TAAACGCGACTCCCCAACTATCCCTATTAATCATTACGGTGATCCTAGAAACCAACGAAATAGAATCAGTCCGTCCTATTTCATTATTCCATGCTAATGTATTCAGACGATAGTCTGCTTTAAACACTCTAATTTTTTCAAAGTAACAGTCCTGATTTCCCATCACACCAAATAAATGGCATGAAAGTTCCTCAGAAGGTAGAGATCCATCTCACCGGTGCAGACAATTAAGCCTGACCAATGGGTAGACCCCGAGGTTCAACTACGAGCTTTTTAACTGCAACAACTTTAATATACGCTATTGGAGCTGGAATTACCGCGGCTGCTGGCACCAGACTTGCCCTCCAA
+
@@<@@0C/CF/EHHE100DHH1D1DEEC@11C<<@1<<0<<<<<<FH1DFE@1<1DC100<DGEHI@@1<<EG11<0<1<FH1<D11<<DFH?11<1<DFHHF?G/DEHFFIHHHHFADHHGIHFH?HHGHHDHHEFCC<<FHBFCG<<D1DCE1A<DED0DCHCDCC<<FG?HHHFFCCEFC<CIHHCIHEFCECCGAC0EHFHHHCF0GEAHHHEHEFCCIIIIFHIIIFIHHGH?HEIEFHFEGHF:CHGIIHHEGFCHEG?EHFD0EGHGCHGHHEDCHFHHHHHHHHEEEGHHHHHGHHHHEHHGHHFHDHCF/HGCIIHIIIIIIIIIIG<1GCC<1DD@<<
@HISEQ:969:HM2KJBCX2:2:1102:10801:11627 2:N:0:ACTATGCA
TAAACGCGACTCCCCAACTATCCCTATTAATCATTACGGCGGTCCTAGAAACCAACAAAATAGAACCACACGTCCTATTCTATTATTCCATGCTAATATATTCGAGCATAGGCCTTCTTTAAGCGATCTAATTTGTTCAGAGTAAAAGTCCTGGTTCCCCAGCACACCCAGTGAAGGGCATGCGGTTCTCCAGAAGGAAAGGCCCAACCGAGCCAGTGCACGCGGTGAGGCGGACCGGCCGGCTAGGCCCAAGGTTCAACTACGAGCTTTTTAACCTCAACAACTTTAATATACGCTATTGGAGCTGGAATTACCGCGGCTGCTGGCACCAGACTTGCCCTCCAA
+
DCDDDIIIHIIIHIIIHIIIIIIIIIIIIIIIHIIIIIIIIIIIIIIHIIIIIHHIGHHHHIHIIIIIIEHIIFIIFHHHHHHIIIIIIIIIIIIIIIIIIHIHIIHIIIHHHHHHIIIIIIIIIIIIIIHIIIHHHIIIIIIIIIGCHIIHHIIIHHIIGHIIIIIIHIIIIIIIHIIIIIIIHHIHHIIIHHIIIIIHIIIIIIIIIIHIIIIIIIIIIIIIIIIIIIIIIIIIIIIIIHIHIIIIIIIIIIIIIIIIIIIIIIIIIIIHIIHIHIIIIIIIIIIIIIIIHIIIIIIGIIIIIIIIIHIIIIIIIIIIIIIIIIIIIIIIIIIIIIIIDDDDD
@HISEQ:969:HM2KJBCX2:2:1102:6265:11836 2:N:0:ACTATGCA
TAAACGCGACTCCCCAACTATCCCTATTAATCATTACTCATTTCACCAAAAACCAACAAAATTCGCGACACGAGTCCTAACTTATTATTCCATGCTAATGTATTCATAACTTTCAGCCTGCTTTAAACACTCTAATTTTTTCAAAGTAAAGGTCCTGGATTGCGAACCCAACCCAGTAAAGGGCAGGAACGTTCTCCAGGAAGATGGTAAGCGCGCATCGGCACTCACACACGATACCGTGGCGGGCCAAGCGCACTATACCAGAAATCCAACTACGAGCTTTTTAACTGCAACAACTTTAATATACGCTATTGGAGCTGGAATTACCGCGGCTGCTGGCACCAGACTTGCCCTCCAA
+
DCDDDHHIIIHIIHHHIIIIII?HIHIHHIIHFHGHIHIHIIHIHFHHIHIIIDHEHIGHHHIGEDEHHIIIIIHFHIIGIGHHIIIEGGHGHIHHHEEHE<CHHHHEHHIHHHIHCEH@CHHHHHEFHHGEHHIHHHIIHIHHHHIHHIHIIHHIHCEHIHEH.IHHHHHHIIHHEFGIHHHGIIHHHIIIIIIGIHIIHHHHHEGIHHIIIIIGHHHIGIIIIIIHCHIHIIHIGIIIIIIIIIIIHIHIHIIHHIIIIIIIGHHIIIHGEHGIIIIIIIHIHIIIIGIIIIHHIIIGIIIIHIIIHIIIIHHIIIIHHGIIHIIGIIHHIIHIIIHHEIIIIIHEHEGIIDDADD
@HISEQ:969:HM2KJBCX2:2:1102:15092:12965 2:N:0:ACTATGCA
TAAACGCGACTCGCCCAACTATCCCTATTAATCATTACATCGATCCTAGAAACCAACAAAATAGAATCGGATGTCCTATTTCATTATTCCATGCTAATGTATTCAAGCGTGAGCCTGCTTTAAACACTCTAATTTTTTCAAGGTAACAGTCCTAATTCCCCGTGACACCAAATTAATGGCATTACGGTTCTTTAGAAGGTGAGAAATCAATAATATCAGTACATACCAACGGCATGACCGAAACATTGATCCCGAAATTCAACTACGAGCTTTTTAACTGCAACAACTTTAATATACGCTATTGGAGCTGGAATTACCGCGGCTGCTGGCACCAGACTTGCCCTCCAA
+
DCDDDGIIIHIIIIIIIIIIGIHHIIIIIIIIIIIIIIIIIIHIIIHIIIIIIIIIIHIHHHGIIHIIIIFHIIHIIIIGIIIIIGIGIIIIHHIIIHIIIHHIIIIIIIHHIHIIIIIIHHIHIIHHHHHHHIIIIIIIHIIIIHIIIIIHIIIIIHHIIIIIIIIIIIIIIIIIIIIIIIIIIIIIIIIIIIIHHIHIIIIIIIIIIIIIIIIIIIIIIIIIIIIIIIIIIIIIIIIIIIIIIHGIIIIIIIIIIIIIIIIIIIIIIIHIIIIIHIIIIIIIIIIIIIIIIIIIIIIIIIIIIIIIIIIIIIIIIIIIIIIIIIIIIIIIIIIIIIIIIIIDDDDD
@HISEQ:969:HM2KJBCX2:2:1102:9918:11787 2:N:0:ACTATGCA
TAAACGCGACTCCCCAACTATCCCTATTAATCATTACTCCAGTTGCTAAAAAACCAACAAAATAGAACCGAAGTCCTACGGTGTTATCCCATGCTAATAGTATTCACGGCGTAAGCCTGCTTTGAACACTCTAATTTTTTCAAAGTAAAGGTGATCAAGAGTCGGATGATCTCCAACCAACCCAGAGTAAACCAGGTGAGCTGAAGGTCCGCAAATGACCACAGAAGCTGACACGCTTTCAAACACTATCATCCCAGAAGAGACGTAGGCCAGAGAGCGTAATGTCAGGAAATCCAACTACGAGCTTTTTAACTGCAACAACTTTAATATACGCTACTGGAGCTGGAATTACCGCGGCTGCTGGCACCAGACTTGCCCTCCAA
+
DADDDFIIIIHIHHIIIIIGIIIIIIHIIIIIIIIIIIIIIIIIIHHIIIIIIIIFHIIGHIIIIIIIIHHIHGHHIIIIHHIIIIHHHHHIHEEGHIHGHDGEHHHHHHIIIIHIIGIIIIHIHHIIIEHHGIHHHEHHHHIIIIIIIHIIHIIIIIIIIHHHIIHIHIHIIIIIIIIIIIIHIIIGIIIIIIIIHIIIIIIIIIIIIIIHIIIIIIIIIIIIIIHIIIIIIIIIIIHGIIIHHIIIHIIIHIIIIIIIHIIIIIIIIIIIIIIIIIIIIHIIIIIIIIIIIIIIIIHIIIIIIIIIIIIIIIIIIIIIIIIIIIIIIIIIIIIIIIIIIIIIIIIIIIIIIIIIIIIIIIIIIIIIIIIIIIIIIIDDDDD
@HISEQ:969:HM2KJBCX2:2:1102:10026:13085 2:N:0:ACTATGCA
TAAACGCGACTCCCCAACTATCCCTATTAATCATTACGTCGATCCTAGAAACCAACAAAATAGAATCAAACGTCCTATTTCATTATTCCATGCTAATGTATTCAAGCGTAAGCCTGCTTTAAACACTCTAATTTTTTCAAAGTAACAGTCCTGATTCCCCACGACACCAAATTAATGACATCGCGGTTCTTCAGAAGGTAGGAACCAATAATGCCAGTGCGTACCGAAGCACGACCAACAATTTGATCCCGAAATTCAACTACGAGCTTTTTAACTGCAACAACTTTAATATACGCTATTGGAGCTGGAATTACCGCGGCTGCTGGCACCAGACTTGCCCTCCAA
+
DDCDDIIIIIIIIIIIIIIIIIIIIIIIIIIIIIIIIIIIIIIIIIIIIIIIIIIIIIIIIIIHIIIIIIIIIGHIIHIIGIIIHIIIIIHIHHIIIIIIIIIIIIIIIIIIIHIIIIIIIHIIIIIIIIIIIIIIIIIHIIIIIIIIIIIIIIHIHIIIIIIIHIIIIIHIIIIIIIIIIIIIIHIIIIIIIIIIIIIIIIIIIIIIIIIHIIIIIIIIIIIIIIIIIIIIIIIIIIIIIIHHIIIIIIIIIIIIIIIIIHIIIIIIIIIIIIIIIIIIIIIIIIIIIIHIIIIIIIIIIIIIIIIHEIIIIIIIIIIIIIIIIIIIIIIIIIIIIIIIDDDDD
@HISEQ:969:HM2KJBCX2:2:1102:13479:13606 2:N:0:ACTATGCA
TAAACGCGACTCCCCAACTATCCCTATTAATCATTACGTCAATCCTAGAAACCAACAAAATAGGATCGAACGTCCTATTTCATTATTCCATGCTAATGTATTCAAGCGTTAGCCTGCTTTAAACACTCTAATTTTTTCAAAGTAACAGTCCTGTTTCCCTGCAACACCAAATTAATGACATTACAGTTCTTCAAGAAGGAGGAATCAGTAAAGCCAGTACATACCATAGGCACGACCAACCTACTGACCCCGAAATTCAACTACGAGCTTTTTAACTGCAACAACTTTAATATACGCTATTGGAGCTGGAATTACCGCGGCTGCTGGCACCAGACTTGCCCTCCAA
+
DDDDDHHIIIIIIGIIIIIIIIIIIIIIIIIIIIIIIIIIIIIHHHIIIIIIIIIIIIIGHHCHHIIIIHHHIIHIIIIIIIIIHIIHHIIHIIIIIHHIIHIIIIHHHHIIIIHIIIIIIIIIIIIIIIIIIIIIIIHIIIIIIIIIIIIIIIHIIIIIIIIIIIIIIIIIIIIIIIIIIIIIHIIIIIIIIIIIIIIIIIIIIIIIIIIIIIIIIIIIIIIIIIHIIIIIIIIIIIIIIIHHHIIIIIIHIIIIIIIIIIIIIIIIIIIIIIHIIIIIIIIIIIIIIIIIIIIIIIIIIIIIIIIIIIIIIIIIIIIIIIIIIIIIIIIHH@IIIIIIIDDDDD
@HISEQ:969:HM2KJBCX2:2:1102:20216:13683 2:N:0:ACTATGCA
TAAACGCGACTCCCCAACTATCCCTATTAATCATTACGGTGGTCCTAGAAACCAACAAAATAGAACCACAACGTCCTATTCTATTATTCCATGCTAATCTATTCAAGCAATAGCCCGCTTTAAACACTCTAATTTTTTCAAGGTAATGGTCCTGGCTCCCCAACACACCCAATTAAGGACATACTGGTTCACCAGAAGGAAGACCCGACAACAGGACAGTACTCGCCAAAGACGGACCGCCCGGCCAAGTCTAAAATTCAACTACGAGCTTTTTAACTGCAACAACTTTAATATACGCTATTGGAGCTGGAATTACCGCGGCTGCTGGCACCAGACTTGCCCTCCAA
+
DDDDDIIHIIIIIHIIIIIIHIIIIIIIIIIIIIIIIHHIHHHHIIIIIHHIIHHIIIIIIIHHHIIICHHIIIIHIIIIIIIIIIIHIIIIHIIIIIEHHHHHIIIHIIIIIIHIHIHIIHHIIHIHHHHIIIIIIIIIHIIGIIHHEHIIIHHHHGIHIIIIIIIIIIIIIIIIIIIIIIIIIIIIIHIIIIIIIIIHHIIIIIIIHIIIIIIIIIIIIIIIIIIIIIIIIIIIIIIIIIIIHHIIIIIIIIIIIIGIIIIIIIIIIIIIIIIIIIIIIIIIIIIIIIIIIIHIIIIIIHIIIIIIIIIIIIIIIIIIIIIIIIIIIIIIIIIIIIIIIIDDDDD
@HISEQ:969:HM2KJBCX2:2:1102:15247:14057 2:N:0:ACTATGCA
TAAACGCGACTCCCCAACTATCCCTATTAATCATTACGGTGATCCTAGAAACCAACAAAATAGAACCATGCCGTCCTATTTTATTATTCCATGCTAATCTATTCAAGCACAAGCCTGCTTTAAGCACTCTAATTTTTTCAAGGTAATAGCTCTGCTTCCCCAACGCACTAACTTAATAGCATGCTGGTTATTCAGAAGGTAGGAATTCATCAGGCCAGTGCGGACAGTGAAGCCCGACCAACCGACAAACCCCGAAATTCAACTACGAGCTTTTTAACTGCAACAACTTTAATATACGCTATTGGAGCTGGAATTACCGCGGCTGCTGGCACCAGACTTGCCCTCCAA
+
<B@0<GH<FDIIIHECGEHGH<FFH@GHCHHEH1FEHCDGE1CGCHE1D@HHEFFHIHH1D1DFEHH1D1CFE0/FG?<CGHHIIIGCHHHFCH@1@<EHEHG@CGHHIHHFCGHHEHHFHHGHHHHHIIHHHHHHHHHEHEGGGIHGEHEHHGHIHHHHFHHGIHHAA7/CEHCEIHHHHHFHHHHHHHFHHHHHHEHIGIHHDC0CGHHHIHEE@/HGFHFHHGHGGFHHIIIHHHHIHE=CHHECDHHIHCHHIHFHHEHEHIHHIIIHHHEHGIIIIIIHHIGHHHHHEHIHDFIIHHGHEHHHEIHHIHHHE<DHFHHIHE?HIHGHHFHFH@IHHIIDD@D<
@HISEQ:969:HM2KJBCX2:2:1102:19242:13942 2:N:0:ACTATGCA
TAAACGCGACTCCCCAACTATCCCTATTAATTATTACCTCAATGCTCTACAAAACCAACAAAATAGAACCGAGGTCCTATTCTATTATTCCATGCAACATTATTCAGGCGTAAGGCCTGCTTTAAGCACTCTAATTTTCTCAAAGTAAACGCATCGGCCACCGAAAACACCCAATAAAGGACATCAACGGCCAACCGATTAATTAGGACCAGACATGTAGTAACAGCAATCAAGCGTACCACATGCTAGTGCCCGAGATCCAACTACGAGCTTTTTAACTGCAACAACTTTAATATACGCTATTGGAGCTGGAATTACCGCGGCTGCTGGCACCAGACTTGCCCTCCAA
+
DDDDDIIIIIIIIIIIIIIIHIIIIIIIIIIIIIIIIGIIIIIIIGIIIIIIIIIIIIIIIIHHIHHHHIFDCHCFFHHHHIIFGHHIIIIHIHHHIIIHIIIIIIHHIIIIIGIIHIHIIHIIIHIIHHIIIIIIHIIHHHIHHIHIIIIIIIIIIIIIIIIIHIIIIIIIIIIIIIIIIIIIIIIIIIDIIIIIHIIIIIIHIIIIIIIIIIIIIIIIIIIIIIIIIIIIIIHIIIIIIIIIIHFGIIIIIIIIIIIIIIIIIHIIIIIIIIIIIIIIIIIIIIIIIIIIIIHHGIIIIIIIIIIIIIIIIIIIIIIIIIIIIIIIIIIIIIIIIIIIIIIIDDDDD
@HISEQ:969:HM2KJBCX2:2:1102:5776:14605 2:N:0:ACTATGCA
TAAACGCGACTCCCCAACTATCCCTATTAATCATTACGTCAATCCTAGAAACCAACAAAATAGGATCGAACGTCCTATTTCATTATTCCATGCTAATGTATTCAAGCGTTAGCCTGCTTTAAACACTCTAATTTTTTCAAAGTAACAGTCCTGTTTCCCTGCAACACCAAATTAATGACATTACAGTTCTTCAGAAAGGAGGAATCAGCGAAGCCAGTTCATACCAGTGGCACGACCAACCTGCTGACCCCGAAATTCAACTACGAGCTTTTTAACTGCAACAACTTTAATATACGCTATTGGAGCTGGAATTACCGCGGCTGCTGGCACCAGACTTGCCCTCCAA
+
DDDDDIIIIIIIHIHIIIIIIIIIIIIIIIIIIIIIIIIIIIIHIIIIIHIIIIHIHIIGHHHIIIIIIHHIHHIIEHIIIIIIIIIIHIHHIHHIHGHIIHHHIHIIIIIIIIIHIIIIIIGIIIIHIIIIIIIIIIIIIIGIIHHIIIIIIIIIIIIIIIIIIIIIIIHHHIIIIIIIHIIIIIIHIIIIIIIIIIIIIIIIHIIIIIIIIIIIIIIIIIIIIIIIIIIIIIIIIIIIIIIHFIIIIIIIIIIIIIIIIIIIIIIIIIIIIIIIIIIIIIIIIIIIIIIIIIIIIIIIIIIIIIIIIIIIIIIIIIIIIIIIIIIIIIIIIHIIIIIIIDDDDD
@HISEQ:969:HM2KJBCX2:2:1102:12584:15267 2:N:0:ACTATGCA
TAAACGCGACTCCCCAACTATCCCTATTAATCATTACGTTGTACCTAGAAACCAACAAAATAGGTTCGAACGTCCTATTTCATTATTCCATGCTAATGTATTCAAGCGTTTGCCTGCTTTAAACACTCTAATTTTTTCAAAGTAACAGTCCTGACTCCCCACGACACCAAATTAATGACATCATGGTTCATCAGAAGGGAGGAATCAACGACCCCAGTGCGTACCGAAGGCACGACCGACGTATTGATCCCGAAATTCAACTACGAGCTTTTTAACTGCAACAACTTTAATATACGCTATTGGAGCTGGAATTACCGCGGCTGCTGGCACCAGACTTGCCCTCCAA
+
BDDADGHIIIIHHIIIII@GHHHHHHHIHHGHEHHIIH<GF@FFHHHGHHHFHFIII@FHFHH@D@G?GH?<1FHHFHE11<FHIIIIIH@C?1<CCGHHIIHHHHHEHGHIIHHHHCBFHHHIIIIIIIGHGHIHHFHHHHGHHHIHGHHHIIHCDGIIIHHIIIHHHHHIHIIIIIIIHIIIGIIIGIIIIIIIIIIIIHHIHIIIIIIIIIIIIIIIIIIHCFIIIGIHIIIIGIIIHHGHGHIGHIHIIHHIIIIIIIIIIIIIIIIIIIIIIIIIIIIIIIHIIIHH=HIIIIIIIIIIIHIIIIIIIIIIIIIIIIIIIIIIIIIIIIHIIHHHIDDDDD
@HISEQ:969:HM2KJBCX2:2:1102:12395:14655 2:N:0:ACTATGCA
TAAACGCGACTCCCCAACTATCCCTATTAATCATTACTTCAGTCCTAGAAACCAACAAAATAGAACTAAAGTCCTATTCCATTATTCCATGCTAATATATTCAAGCAAACATGCCTGCTTTAAACACTCTAATTTTTTCAAAGTAAAAGTCTTGGATCCCTAGCGCACTCAATTAAGAGCACACTAGTTCCCCAAAAGGAAAAGCCCAAAGTTGCAGTACAAACCTTTCGGTTGACGGCAACTATAAGCCCAAAATTCAACTACGAGCTTTTTAACTGCAACAACTTTAATATACGCTATTGGAGCTGGAATTACCGCGGCTGCTGGCACCAGACTTGCCCTCCAA
+
DDDDDGIIIIIIIIIIIIIIIIIIIIIIIIIIIIIIIIIIIIIHIIHIHIIIIIIIIIIEHIIGHIIIIIEHHIIIIGIIHIIIHIIHGIIHIHIIIIIIIIIIIIIHIIIIIIIIIIIHIIIIIIIIIIIIIIIHHHHIIIIIIIIIIIHIIIIHIIIHIIIIIIIIIIGIIIIIIIIIIIIIIIIIHIIIIIIIIIIIIHIIIIIIIIIIIIIIIIIIIIIIIIIIIIIIIIIIIIIIIHIHHIIIIIIIIIIIIHIIIIIIIIIIIIIIIIIIIIIIIHIIIIIIIHIIIIIHIIIIIIIIIIIIIIIIIIIIIIIIIIIIIIIIIIIIIIIIIIIIIDDDDD
@HISEQ:969:HM2KJBCX2:2:1102:9280:15839 2:N:0:ACTATGCA
TAAACGCGACTCCCCAACTATCCCTATTAATCATTACGTCAATCCTAGAAACCAACAAAATAGGATCGAACGTCCTATTTCATTATTCCATGCTAATGTATTCAAGCGTTAGCCTGCTTTAAACACTCTAATTTTTTCAAAGTAACAGTCCTGTTTCCCTGCAACACCAAATTAATGACATTACAGTTCTTCAGAAAGGAGGAATCAGCGAAGCCAGTACATACCAGTGGCACGACCAACCTGCTGACCCCGAAATTCAACTACGAGCTTTTTAACTGCAACAACTTTAATATACGCTATTGGAGCTGGAATTACCGCGGCTGCTGGCACCAGACTTGCCCTCCAA
+
DDDDDIIIIHIIIIIIIIIIIIIIIIIIIIIIIIIIIIHHIIIHIIIIIIIIIIIIHEHIHIHHHHIIIIHIHIIHIHIIIGHIIHIIHIIIHHIIHHIHIHHHIHHIIIIHIHFHHHHHHIIIIHHGIIIIIIIIHIHIHHIIIIIHHHHHIIIIGHHHHIIIIIIIIIIIIHIIHIIIHHIIIIIIHIIIIIIIIIIIHIHGIIIIIHIIIIIIIIIIIIIIIIIHHDIIHIIHIIIIHHEGGIIIIIIIIIIIIIIHFHIIIIHIGIIIHHHIIIIIIIIIHHFHIIIIIIIIIHIIIIIIIIIIIHIIHHGIHIIHEIHHIIIHHIIHIHIHIHIIHADDDD
@HISEQ:969:HM2KJBCX2:2:1102:20861:15959 2:N:0:ACTATGCA
TAAACGCGACTCCCCAACTATCCCTATTAATCATTACGTCGATCCTAGAAACCAACAAAATAGAATCAAACGTCCTATTTCATTATTCCATGCTAATGTATTCAAGCGCGAGCCTGCTTTAAACACTCTAATTTTTTCAAAGTAACAGTCCTGATTCCCCACGACACCAAATTAATGACATCGTGGGTAGGAATCAATTTGACCAGTACGTACCGAGGCACGACCGACCAACAGATCCCGAAATTCAACTACGAGCTTTTTAACTGCAACAACTTTAATATACGCTATTGGAGCTGGAATTACCGCGGCTGCTGGCACCAGACTTGCCCTCCAA
+
DDDDDIHDHIIIIIIIIIII?HIIHIHIIIIIIIIHIGHIIIIHGIIHIIIHHHIIIIIIIIHIHIIHIIGHFHHIIIIHHHHHIEEHIHIHHHIHHHHHHHHHHGGHIIIHHHIGIHGGHHHHHIIIIIIIHHHIIHHHHHHHHHHHIIHIIHHHIHIIIHHCHHIHIIHGHHHHIIIIHIIHIIHFIIIGIIIIIIHHHFI<IIIIGHIIHIIIIIHHHIIIIIIHHHGGIIIHIIIIHIIGEIGIIGHIIHHIGIIIHIHIIIIIIIHFIIIIHHHHHEIIIHHHHIIIIIIIIIIGIIIIIIIIIIIIIIIIIIIIHFIIIIIGIDDDDD
@HISEQ:969:HM2KJBCX2:2:1102:7506:15753 2:N:0:ACTATGCA
TAAACGCGACTCCCCAACTATCCCTATTAATCATTACGGTGATCCTAGAAACCAACGAAATAGAATCAGTCCGTCCTATTTCATTATTCCATGCTAATGTATTCAGACGATAGTCTGCTTTAAACACTCTAATTTTTTCAAAGTAACAGTCCTGATTTCCCATCACACCAAATAAATGGCATGAAAGTTCCTCAGAAGGTAGAGATCCATCTCACCAGTGCAGACAATTAAGCCTGACCAATGGGTAGACCCCGAGGTTCAACTACGAGCTTTTTAACTGCAACAACTTTAATATACGCTATTGGAGCTGGAATTACCGCGGCTGCTGGCACCAGACTTGCCCTCCAA
+
DDDDDIIIIIIIIIIIIIIIIIIIIIIIIIIIIHHIIIGIIIIGHHIIIIIFHIIIHIHHIIGHIIGGHIIIHIIIIIIIIHGHIIIIHHIIHIIIIGIIIIHHIIIIIIHIIHHIIHHIIIIIHHHIIIIHIIIIIIIIHIIHIIIIIIHCIIHIIIIIIHHIIIIIHIIIIIIIIIIIIIIIIIIIIIIIIIIIIIIIIIIIIIIIHIIIIIIIIIIIIIIIIIIIIIIIIIIIIIIIIIIIIHFIIHIIIIIIIIIIIIIIIIIIIIIIIIIHIIIIIIIHIIIIIIIIIIIIIIIIIIIIIIIIIIIIIIIIIIIIIIIIIIIIIIIIIIIIIIIIIIIDDDDD
@HISEQ:969:HM2KJBCX2:2:1102:20450:15209 2:N:0:ACTATGCA
TAAACGCGACTCCCCAACTATCCCTATTAATCATTACGTCAATCCTAGAAACCAACAAAATAGGATCGAACGTCCTATTTCATTATTCCATGCTAATGTATTCAAGCGTTAGCTTGCTTTAAACACTCTAATTTTTTCAAAGTAACAGTCCAGATTCCTCGCAACACCAAATTAATGGCATTACGGCTCATCAGGAAGGAGGAATCAGTGAGACCAGTACATACCAGTGGCATGACCAACCTACTGACCCCGAAATTCAACTACGAGCTTTTTAACTGCAACAACTTTAATATACGCTATTGGAGCTGGAATTACCGCGGCTGCTGGCACCAGACTTGCCCTCCAA
+
DDDDDIGHIIIIIIIIIIHIHIIIGIIIIIIIIHIIIIIIIIIIIIHHIIIIIIIIIHIIIIFHHHHHHHHIHHIIIIHHHIIIIIIEHGIHFIHHHHIIIHEIIIIHIIIIIIIIHGHIIHIIIHIIIHHHHIGHIIIIIIHIIIIHHHHIHIIHIHIIIIHIIIIIIIIHIIIIIIIIIIIIIIIIIHI<IIIGIIIIIIIHIIIIIIIIII=IIIIIIGIHIIIIFIIIIGIIGGIIIFGFHIIIIGHIIIIIIIIIIIIIIIIIIIIIIIIIIIIIIIIIIIIIIIIIIHIIIIIHHIIIIIIIIIIIIIIIIIIIIIIIIIIIIIIIIIIIIIIHIDDDDD
@HISEQ:969:HM2KJBCX2:2:1102:15452:16309 2:N:0:ACTATGCA
TAAACGCGACTCCCAACTATCCCTATTAATCATTACATCGATCCTAGAAACCAACAAAATAGAATCGGATGTCCTATTTCATTATTCCATGCTAATGTATTCAAGCGTGAGCCTGCTTTAAACACTCTAATTTTTTCAAGGTAACAGTCCTAATTCCCCGTGACACCAAATTAATGGCATTACGGTTCTTTAGAAGGTGAGAAATCAATAATATCAGTACATACCAACGGCATGACCGAAACATTGATCCCGAAATTCAACTACGAGCTTTTTAACTGCAACAACTTTAATATACGCTATTGGAGCTGGAATTACCGCGGCTGCTGGCACCAGACTTGCCCTCCAA
+
DDBDDIHHHIHHHHIIIIIHIIIIIIIIIIHHIIIIHIIHHIIIIIHHHIHICHHIFH?HHHGHIGGIHHHHIIIHIIIHHHHIIIIHIIHEFHIHIIIIIIIIHIHHHHIIIIIIIIIIIHHHGHHIIHHIIIIIIIHIIHIIIHIHHHHIIIHIHIIIIIIIHHGIHHHHHIIIIIIIHIIIIIHGHIIIIIIIIIIIIIIIIIIIIIIIIIIIIHIIIIIIIIHIIIGIIIIIIIIIHHGHGGIIIIHIIIIIIIIIIHIIIIIIHHIIHIIIIIIHIIIIIIIIIIIIIIIIIIIIIIIIIIIIIIIIGIIIIIIIIIIIIIIIIIIIIIIIIHHIHDDDDD
@HISEQ:969:HM2KJBCX2:2:1102:18648:16419 2:N:0:ACTATGCA
TAAACGCGACTCCCAACTATCCCTATTAATCATTACGTCAATCCTAGAAACCAACAAAATAGGATCGAACGTCCTATTTCATTATTCCATGCTAATGTATTCAAGCGTTAGCTTGCTTTAAACACTCTAATTTTTTCAAAGTAACAGTCCAAATTCCCCGCAACACCAAATTAATGGCATTACGGATCATCAGGAAGGAGGAATCAGTGAGACCGGTACATACCAGAGGCATGACCAATCTACTAACCCCGAAATTCAACTACGAGCTTTTTAACTGCAACAACTTTAATATACGCTATTGGAGCTGGAATTACCGCGGCTGCTGGCACCAGACTTGCCCTCCAA
+
DDDDDIIIIIIIHIIIIIIIIHIIIIIIIIHIHIIIIIIIIIIIIIIIIIIIIIIIIIIIHHHHHIHIHIIIIIIIIIIIIIIIIGICGHIIHHIIIIIHIIIHHHIIIIHIIIIHIIIIIIIIIIHIHIIIIHHIIIIIIIIIHIIHIHHIIIIIIIIIIHIIIIHIIIIHIIIIIIIHHHHHIIHIIIIIIIIIIIIIIIIIIIIIHIIIIIIIIIIIIIIHIIIIIIIIHIIIIIIIIIHIIIIIIIIIIIIIIIIIIIHIIIIIIIIIIIIIIIIIIIIIIIIIIIIIIIIIIIIHIIIIIIIIIIIIIIIIIIIIIIIIIIIIIIIIIIIIIIIIDDDDD
@HISEQ:969:HM2KJBCX2:2:1102:15679:16141 2:N:0:ACTATGCA
TAAACGCGACTCCCCAACTATCCCTATTAATCATTACTTCCATCCTAGAAACCAACAAAATAGAACAGAAGTCCTAAATTATTATTCCATGCTAATGTATTCATAGCGCAAGCCTGCTTTGAACACTCTAATTTTTTCAAAGTAAAAGATTCAGCCACTACCTGCCACCCAGTGAAGGGCACAGCATAATGTCTAAAATGATGGCAGGCGCACAACCGCACACACTCCCTAACGGAAGCGGACGGCGCGCACCAAGCCAGAAATCCAACTACGAGCTTTTTAACTGCAACAATTTTAATATACGCTATTGGAGCTGGAATTACCGCGGGTGCTGGCACCAGACTTGCCCT
+
DDDCDEHEHHHHIHIIIHIIIIIIIIIIIIHIIHHHIIFIIIIHIIHIIHIIHIHHEEHHIHHFEHFHHHC@GHHHIHGHIIHFHFIIIIHIIHIIGGHHIIIIIIIIIIIHIIIIIIHHHHGIIIHHIIHHIIIIIIIHIIIIIIIIHIIIIHHIHIIHHIIHHIIHIIHHIIHHHHHHIIIIGIIHIIIIHIIHHHIIHHIIIHIIIIIIIHHIHHIIHHHGHFIHHHHHHIIIIIIIIIIIIIIHHIIIIIIIIHIIIIIIIIIIIIIIIIIIIIIIIIHIIIIIIIIIIIIIIIIIIIIIIIIIHIIIIIIIIIIIIIIIIIIIIIIIIIIIIIIIIIIIIDDDDD
@HISEQ:969:HM2KJBCX2:2:1102:10231:16873 2:N:0:ACTATGCA
TAAACGCGACTCCCCAACTATCCCTATTAATCATTACGTCGATCCTAGAAACCAACAAAATAGGGTCAAACGTCCTATTTCATTATTCCATGCTAATGTATTCAAGCGTGTGCCTGCTTTAAACACTCTAATTTTTTCAAAGTAACGGTCCTGATTCCCCATGACACCAAATTAATGACATCACAGTTCGTCAGAAGGTAGAAATCAATAATACCAGTGCATACCGGAGGCACGACCAATATATTGATCCCGAAATTCAACTACGAGCTTTTTAACTGCAACAACTTTAATATACGCTATTGGAGCTGGAATTACCGCGGCTGCTGGCACCAGACTTGCCCTCCAA
+
DDBDDHGIIIIHHHIIIIIIIIIIIIIIIIIIIIIIIIIIIIIIIIIIIIIIIIIIIEEHHIHIIHHIGIIHIFIIIIIHHHIIIIIIHIIIIIIIIHHIIIIIIIIHIGIGIIIIIIIIIIIIHIIIIIIIHHHHIIIIHIIIIIIIIIIIIIIIIIIIIIIIHIIIIIIIIIIIIIIIIIIIIIGIIIIHIIIIIIIIIIIIIIIIIIIIIIIIIIIIIIIIIIIIIIIIIIIIIIIIIIIHHIGIIIIIIIIIHIIIHIIIIIIIIIIIIIIIIIHIIIIIIIIIIIIIIIIIIIHHHIIIIIIIIIIIIIIIIIIIIIHIIIIIIIIIIIIIIIIIIDDDDD
@HISEQ:969:HM2KJBCX2:2:1102:14169:17416 2:N:0:ACTATGCA
TAAACGCGACTCCCCAACTATCCCTATTAATCATTACGGTGATCCTAGAAACCAACAAAATAGAACCATGCCGTCCTATTTTATTATTCCATGCTAATGTATTCAGGCATAGGCCTGCTTTGAGCACTCTAATTTTTTCAAGGTAATGGTTCTGCTTCCCCGGCACATCAAATTAATGGCATACCGGTTATTCAGAAGGTAGGAATCCATCACACCAGTGCGGACCGTGAGGCCCGACCGACGGATAGATCCCGAAATTCAACTACGAGCTTTTTAACTGCAACAACTTTAATATACGCTATTGGAGCTGGAATTACCGCGGCTGCTGGCACCAGACTTGCCCTCCAA
+
CDDDDIIIIIIIIIIIIIIIIIIIIIIIIHIIIIIIIIIIHHIIIIIIIIIIIIIIIIIIIIHIIIIIIEHHIIGIIIIIIHIIIIIIIIIIGIIIIIIIIIIIIHIIIIHHIHIIIIHIIIIIHIIIIIIIIIIIIIIIIHIIIHIIIHIIIIIIIIIIHIIIIIIIIIIIIIIHIIIIIIIIIHIIHIIIIHHHIIIIIIIIIIIIIHIIIIIIIIIIIIIIIIIIIIIHIIIIIIIIIIIIIHGIIIIIIHIIIIIIIIIHHIIIIIIIIIIIIIIIIIIIHHHIIIIIIIHHIIIIIIIIIIIIIIIIIIIIIIIIIHIIIIIIIIIIIHIIIIIIIIIDDDDD
@HISEQ:969:HM2KJBCX2:2:1102:17369:17344 2:N:0:ACTATGCA
TAAACGCGACTCCCCAACTATCCCTATTAATCATTACGGTGATCCTAGAAACCAACGAAATAGAATCAGTCCGTCCTATTTCATTATTCCATGCTAATGTATTCAGACGATAGTCTGCTTTAAACACTCTAATTTTTTCAAAGTAACAGTCCTGATTTCCAACCACACCAAATAAATGGCATGAAAGTTCCTCAGAAGGTAGAGATCCATCTCACCAGTACAGACAATTAAGCCTGACCAATGGGTAGACCCCGAAGTTCAACTACGAGCTTTTTAACTGCAACAACTTTAATATACGCTATTGGAGCTGGAATTACCGCGGCTGCTGGCACCAGACTTGCCCTCCAA
+
DDDDDIIIIIIIHIIIIIIIIIIIIIIIIIIIIHIIIIIIIIIHIIIIIIIIHGHIHHICHIIGHIIGHHHHHIIGIIIHIIIHIIIGHHIIIIIIIIIIIIIIHIIIIIIIIIIIIIIIIIGHIIIIIIIIIIIIIIIIIHIIIIIIIIIIIIIIIIIIIIIHHIIIIIIIIHIIIIIIIIIIIIHIIIIIIIIIIIIIIIIIIIIIIIIIIIIIIIIIIHIIIIIIIIIIIIIIIIIIIIIIIHDIIIHIIIIIIIIIIIHHIIIIIIIIIIIIIIIIIIIIIIIIIHIIIIIIIIIIIIIIIIIIIIIIIIIIIIIIIIIIIIIIIIIIIIIIIIIIIIIDDDDD
@HISEQ:969:HM2KJBCX2:2:1102:12931:18162 2:N:0:ACTATGCA
TAAACGCGACTCCCCAACTATCCCTATTAATCATTACGTCAATCCTAGAAACCAACAAAATAGAATCAAACGTCCTATTTCATTATTCCATGCTAATGTATTCAAGCGTGCGCCTGCTTTAAACACTCTAATTTTTTCAAAGTAACAGTCCTGATTCCCCACGACACCAAATTAATGACATCGCGGTTCTTCAGAAGGTAGGAACCAATAATGCCAGTACGTACCGAGGCACGACCGACAGTCTGATCCCGAAATTCAACTACGAGCTTTTTAACTGCAACAACTTTAATATACGCTATTGGAGCTGGAATTACCGCGGCTGCTGGCACCAGACTTGCCCTCCAA
+
DCDDDIIIIIIIIIGIIIIIIIIHIIIIIHHIIIIIIIIIIIIHIIIIIIIIIIIIIIIIHIHIIIIHHFHHHIIIIIIIIIIIIIIIHIIIIIIIIIIIIHEHIIIIIIIIHIIIIHHHHIIIIIHIIIIHIIIIIIHHIIIIIIIIIIIIHFHIIIIIHIIHIIIIIIIIIIIIIHIHIIIIIIIIIIIIIIIIIIIIIIIIHIIIIIHIIIIIIIIIIIIIIIIIHIIIIIIIIIIIIHHGIIHIIIIIIIIIIIIIIIIIIIIIIIIIIIIIIIIIHIHIIIIIIIIIIIIIIIIIIIIIIIIIIIIIIIIIIIIIIIIIIIIIIIIHHHIIIIIIDDDDD
@HISEQ:969:HM2KJBCX2:2:1102:7296:18399 2:N:0:ACTATGCA
TAAACGCGACTCCCCAACTATCCCTATTAATCATTACGTCAATCCTAGAAACCAACAAAATAGGATCAAACGTCCTATTTCATTATTCCATGCTAATGTATTCAAGCGTTAGCCTGCTTTAAACACTCTAATTTTTTCAAAGTAACAGTCCTGTTTCCCTGCAACACCAAATTAATGACATTACAGTTCTTCAAGAAGGAGGAACCAGTAAAGCCAGTACATACCAGAGGCACGACCAACTTACTAATCCCGAAATTCAACTACGAGCTTTTTAACTGCAACAACTTTAATATACGCTATTGGAGCTGGAATTACCGCGGCTGCTGGCACCAGACTTGCCCTCCAA
+
DDDDDHIIIIHIHIIIIIIIIIIIIIIIIIIIIIIIIHIIIIIHIIIIIIIIIHIIIIIHIIGHHIIFHIIHHIHHHGHIIIIIIIIIIIHHEHHHHHIHIHIIIIIIHHIHIIIHIIIIIIIIIIIIIIHHHIHIIIIIIIIIIIIIIHHIHHHIIIIIHIIIIIIIIIIHIIIIIIIIIIIIIIIHIIHIIIIIIHIHHHHHIIIIIIIIIHIIHHHIHIIIIIIIIIIIIIIIIIHIHIHHHIIHIIIIIIHIIIHIIHFHIIIIIIIIIIIIIIIIIIIIIIHIIIHIIIIIIHHHHIHHIIIIIIIIIIIIIIIIIIIIIIIIIIIIIIIIIIIIIDDDDD
@HISEQ:969:HM2KJBCX2:2:1102:15019:18362 2:N:0:ACTATGCA
TAAACGCGACTCCCCAACTATCCCTATTAATCATTACGTCAATCCTAGAAACCAACAAAATAGGATCAAACGTCCTATTTCATTATTCCATGCTAATGTATTCAAGCGTTAGCCTGCTTTAAACACTCTAATTTTTTCAAAGTAACAGTCCTGTTTCCCTGCAACACCAAATTAATGACATTACAGTTCTTCAAGAAGGAGGAACCAGTAAAGCCAGTACATACCAGAGGCACGACCAACCTACTAATCCCGAAATTCAACTACGAGCTTTTTAACTGCAACAACTTTAATATACGCTATTGGAGCTGGAATTACCGCGGCTGCTGGCACCAGACTTGCCCTCCAA
+
CDDDDIIHIIIIHIIGIIIIIIHIIIIIHIHIIIIIIGHIIIIHEHIIIIIICHHIFHIIIIIHHGHIGIIIIHDHHHHIIHIIIIIGIHHHHIIIIIHIHIIIHIIIIIIIEIHHIIIIIIIHHIHIHIIIIIIIIIIHIIIIHHHIIIHIIIIIIIIHHHIIIIIIHIGHIHIIIIIIIHIIIIIIIIIGIIIIIIIIIIIHHHIIIIIIIIIIIIIIIIIIHIIIIIIIIGIIIIIIIIHHGIIIIIHIIHIIIGIHHHCHIHIIIIIIIIIIIIIIHIIHIHGIIIIIHHHIIIIIIIIIIIIIIIIIIIIIIIIHIIIHHIIHIIIIIIIIIIIIIDDDDC
@HISEQ:969:HM2KJBCX2:2:1102:4857:18694 2:N:0:ACTATGCA
TAAACGCGACTCCCCAACTATCCCTATTAATCATTACATCGATCCTAGAAACCAACAAAATAGAATCTGATGTCCTATTTCATTATTCCATGCTAATGTATTCAAGCGTAAGCTTGCTTTAAACACTCTAATTTTTTCAAGGTAACAGTCCTAATTCCCCATAACATCAAATAAATGACATTATGGTTCTTTAGAAGGTGAGAACCAATAAAACCAGTACATACCAAGGCATGACCGATTCCTTGATCCCGAAATTCAACTACGAGCTTTTTAACTGCAACAACTTTAATATACGCTATTGGAGCTGGAATTACCGCGGCTGCTGGCACCAGACTTGCCCTCCAA
+
DDDDDIIIIIIIIIIHIIIIIIIIIIIIIIIIIIIIIIIIIIIIIIIIIIIIIIIIIIIIIIIIIIIIIIHIIIIIIIIIIIIIHIIIIIIHIIIIIIIIIIIIIIIIIIIIIIIIIIIIIIIIIIIIIIIIIIIIIIIIIIIIIIIIIIIHIIIIIIIIIIIIIIIIIIIIIIHIIIIIIIIIIIIIIIIIIIIIIIIHIIIIIIIIIIIIIIIIIIIIIIIIIIIIIIIIIIIIIIIIIIIIIIIIIIIIIIIIIIIIIHIIIIIIIIIIIIIIIIIIIIIIIIIIIIIIIIIIIIIIIIIIIIIIIIIIIIIIIIIIIIIIIIIIIIIIIIIIIIIIDDDDD
@HISEQ:969:HM2KJBCX2:2:1102:16372:18838 2:N:0:ACTATGCA
TAAACGCGACTCCCCAACTATCCCTATTAATCATTACTTCAGTCCTAGAAACCAACAAAATAGAACTAAAGTCCTATTCCATTATTCCATGCTAATATATTCAAGCAAACATGCCTGCTTTAAACACTCTAATTTTTTCAAAGTAAAAGTCTTGGATCCCTAGCGCACTCAATTAAGAGCACACTAGTTCCCCAAAAGGAAAAGCCCAAAGTTGCAGTACAAACCTTTCGGTTGACGGCAACTATAAGCCCAAAATTCAACTACGAGCTTTTTAACTGCAACAACTTTAATATACGCTATTGGAGCTGGAATTACCGCGGCTGCTGGCACCAGACTTGCCCTCCAA
+
DDDDDIHIHHIIHIIIIIIIIIIIIIIIIIIIIIIIIIIIIIIIIIIIIIIIHIIIIIIHIHIIIIIFHHHIIIHHIIHHIHHHIIIHIHIIIHIIHIHIIIIIIIIIIIIIIIHIHIIIIIIIIIIIIIIHIHHIHHHIIIIHIIIIIHIIIIIIIIIHHHEDHHIHHIIIHHIHDHHIIIIHGHIIIHDIIIIIIHGIIIHIIIIHIIIHHFIHHHIIIIIIIIIIIIHIIIIIHIIIIHGGIIIIIHIIIIHGGIIHHHHHIIHIIIHHGIIIHHIIIIIIHHGGHHHHGIIIIHIIIIHIHIIHHIHHHIIIIIIIIIIIIIHIIIIIIIIIIIIIHDDDDD
@HISEQ:969:HM2KJBCX2:2:1102:16103:19060 2:N:0:ACTATGCA
TAAACGCGACTCCCCAACTATCCCTATTAATCATTACGTCAATCCTAGAAACCAACAAAATAGGATCGAACGTCCTATTTCATTATTCCATGCTAATGTATTCAAGCGTTAGCTTGCTTTAAACACTCTAATTTTTTCAAAGTAACAGTCCAAATTCCCCGCAACACCAAATTAATGGCATTACGGCTCATCAGGAAGGAGGAATCAGTGAGACCAGTACATACCAGAGGCATGACCAACCTACTAACCCCGAAATTCAACTACGAGCTTTTTAACTGCAACAACTTTAATATACGCTATTGGAGCTGGAATTACCGCGGCTGCTGGCACCAGACTTGCCCTCCAA
+
DCDDDIIHIIIIIIIIIIHIIIIIIIIIIIIIIIIIIIIGIIIIIIHIIIIIHIIIGIHIHHIIEHIIIHHHIIIIIIIIIIHIIIIIEHHIEHHHIIIHIIIIIIIHIIIIIIIIIIIIIIGIIIIIIIIIIIIIIHIIIIIIIIIIHIIHIIHIIIIIIIIIIIIIIIIIIIIIIIIIIIIIIIHIIIHIIHIIIIIIIHIIIIIIIIIIIIIIIIIIIIIIIIIIIHIIIIIIIIHIIIHHHIIIIIIIIIHHHIIIHIHHIIIIIIIIIIIIIIIIIIIIIIHIIIIIIIIIIIIHHIIIIIIIHIIIHIIIIIHIIIIIIIIIIIIIIIIIIIIIIDDDDD
@HISEQ:969:HM2KJBCX2:2:1102:14445:19226 2:N:0:ACTATGCA
TAAACGCGACTCCCCAACTATCCCTATTAATCATTACTTCAGTCCTAGAAACCAACAAAATAGAACTAAAGTCCTATTCCATTATTCCATGCTAATATATTCAAGCAAACATGCCTGCTTTAAACACTCTAATTTTTTCAAAGTAAAAGTCTTGGATCCCTAGCGCACTCAATTAAGAGCACACTAGTTCCCCAAAAGGAAAAGCCCAAAGTTGCAGTACAAACCTTTCGGTTGACGGCAACTATAAGCCCAAAATTCAACTACGAGCTTTTTAACTGCAACAACTTTAATATACGCTATTGGAGCTGGAATTACCGCGGCTGCTGGCACCAGACTTGCCCTCCAA
+
DDDDDHIIGIIIIIIIIIIIIIIIIIIIGIIIIIIIIIIIIIIIIIIIIHIIIIIIIIIIIHHHHIIIIIFEHHHIIHIIIIIIHHHHIIIIHHIIIIIHIIHIHIHHIIIIIHIIIHIIIIIIIIIHIIIIIIIIIIIHIIIIIIIIIIIIIIHIIIIIIHIIIHHIIIIHIIIIIIHIIIIIIIIIIIIIIIIHIIIIIIIIIIIIIIIIIIIIIIIIIIIIIIIIIIIIIIIIIIIIIIIHGIHIIIHIIIIHHIIIIIIIIIIIIIIIIIIIIIIIIIIIIIIIIIIIIIIIIIIIIIIIIIIIIIIIIIIIIIIIIIIIIIIIIIIIIIIIIIIIIDDDDD
@HISEQ:969:HM2KJBCX2:2:1102:3298:20087 2:N:0:ACTATGCA
TAAACGCGACTCCCCAACTATCCCTATTAATCATTACGGTGATCCTAGAAACCAACGAAATAGAACCAATCCGTCCTATTTCATTATTCCATGCTAATGTATTCAGACGTTAGCCTGCTTTAAACACTCTAATTTTTTCAAAGTAACAGTCCTGATTTCCTATCACACCAACTAAATGGCATGAAAGTTCCTCAGAAGGTAGAGATTTATCTCACCAGTACAGACAATTAAGCCTGACCAATGGGTAAACCCCGAAGTTCAACTACGAGCTTTTTAACTGCAACAACTTTAATATACGCTATTGGAGCTGGAATTACCGCGGCTGCTGGCACCAGACTTGCCCTCCAA
+
DDDDDIIIIIIHIIIIIIIIIIIIIIIIIIIIIIIIIIIIIHHHIHIIIIIIIIIIIHHIIIHIGIHIIIIIIIIIIIIIIIIIIIIIIIHIIHIIIIIIIIIIIIIIIIHHIHHHIIIIIIIIIIIHIIIIIIIHIIIIIIIHHIIIIIIIIIIIIIIIIHIIIIIIIIIIIIIIIHIIIIIIIIIIHIIIIIIIIIIIIIIIIIIIIIIHIIIIIIIIIIIIIIIIIIIIIIIIIIIIIIIIHHEIIIIIIIIIIIIIIIIIIIIIIIIIIIIIIIIIIIIIIIIHHHIIIIIIIIIIIIIIIIIIIIIIIIIIIIIIIIIIIIIIIIIIIIIIIIIIIIIDDDDD
@HISEQ:969:HM2KJBCX2:2:1102:10128:20912 2:N:0:ACTATGCA
TAAACGCGACTCCCCAACTATCCCTATTAATCATTGCTCACAAATCCAAAAACCAACAAAATACGATAAACGAGCCCTAACTTATTATTCCATGCTAATGTATTCATAACTAACCGCCTGCTTTAAACACTCTAATTTTTTCAAAGTAAAGGTCCTGGATTGCGAACCCAACCCAGCAAAGGGCAGGAACGTTCTCCAGGAAGATGGTAAGCGCGCATCGGCACTCACACACGAAACCGTGGCGGGCCAAGCGCACTATACCAGAAATCCAACTACGAGCTTTTTAACTGCAACAACTTTAATATACGCTATTGGAGCTGGAATTACCGCGGCTGCTGGCACCAGACTTGCCCTCCAA
+
B@@D@DHDHHDHEFE@EHH?GC@HHHHHIEHIIH1CFEHFEEHCHIGHHFEH@C@CECCECGHIIGC00<CGHCC<1G?GHGCFGHEE1DFC<F@FHH?1<<@@CGE?HEHCHIHHEEEHFHHFG?HBEGHHHEHIHG@HGHGFHGGHHEHHEIIIIIHHHHHHIIGHECGHEIIIIIIIIGIHHI=IHHIHHIHHIIIHHIIIHHHHHIHHIHIIHIIHIIIHH@IIIHHHHHHHDHHD=HDIHIIIIIHIIIHHGIIHHIIIIIHG?IIIIHIHIIHEIIIHHHHHEHIHIIIHIHIIHEHHHHIIHHGHIHHGIIIHIHHFIIIHHCIIHIIIIIIIIIHGEGIHHHHHIDDDB@
@HISEQ:969:HM2KJBCX2:2:1102:14879:20581 2:N:0:ACTATGCA
TAAACGCGACTCCCCAACTATCCCTATTAATCATTACGGTGATTCAGAAACCAACAAAACAGGACCACCGTCCTATTCTATTATTCCATGCTAATGTATTCAGACGTAAGCCTGCTTTGAACACTCTAATTTTTTCAAGGTAAAGGTCCTGGTTTCCCACCACGCTAAATTAATAACATGATAGTTCCCCAGAAGGTAGAAATTCTACACACCAGTACAGACTTGTTAGCCCGACCAGCGGTAGAATCCCGAAATTCAACTACGAGCTTTTTAACTGCAACAACTTTAATATACGCTATTGGAGCTGGAATTACCGCGGCTGCTGGCACCAGACTTGCCCTCCAA
+
DCDDDIHIIIIIIIIIIIIHIIIIIIIIIIIIIIIIHIIIIIIIIIIIIIHIHFHIIIHIIIHIIIIIIGHHIIIIHHIIIIIHIFHHHGFHHHHHIIIHIHHIIHIIHHIHHHEIIIHIHHIIIHHHIIIIIIIIIIHHIIIHHIIIIIIIIHHIIIIIIIIIHIHIIIIIIIIIIIIIIHIIIIIIIIIIHIIIIHIIIHHIGIIIIHIIIIIIIIIIHIIIIIIIIIIIIIIGIIIIIIHDIIIGIIIIIIIIIIIIHIIIIIIIIIIIGHIIHIIIIIHIIIIIHIIHHIIIIIIIIIHHHIIHIIIIIIIIIIIIIIIIIIIIIHHHHIIIIIIIDDDDD
@HISEQ:969:HM2KJBCX2:2:1102:4687:20262 2:N:0:ACTATGCA
TAAACGCGACTCCCCAACTATCCCTATTAATCATTACTTCAGTCCTAGAAACCAACAAAATAGAACTAAAGTCCTATTCCATTATTCCATGCTAATATATTCAAGCAAACATGCCTGCTTTAAACACTCTAATTTTTTCAAAGTAAAAGTCTTGGATCCCTAGCGCACTCAATTAAGAGCACACTAGTTCCCCAAAAGGAAAAGCCCAAAGTTGCAGTACAAACCTTTCGGTTGACGGCAACTATAAGCCCAAAATTCAACTACGAGCTTTTTAACTGCAACAACTTTAATATACGCTATTGGAGCTGGAATTACCGCGGCTGCTGGCACCAGACTTGCCCTCCAA
+
DDDDDHHHIIIIIIIGIIIIIIIIIHIIIIIIIIIHIIIIIIIGIIHIGHIIIIHIHFEEGHHCHHIIIICFHGHHIGGIIIIIIGIIIIEHIIIIIIIIHGHIGHHIIIIIIHIIIHIIIIIIHIHIIIIIIIHHHHHIIIIIIIIIIHIIIIIIHIIHHIIHHHHIIHIIGIIHIIGIIIIIIIIIIIIHHIIIIIHHHIIIIIHIIHIIIIIIIIIIIHHIIIIIIIIIIGIIIIIIIIIHGHHIHHIIIIIIIIIIIIHIIIIIIIIIIIIIIIIIIIIIIIIIIIIHIHIIIIIIIIIHIIIIIIIIIIIIIIIIIIIIIIIIIIIIIIIHIIIIIDDDDD
@HISEQ:969:HM2KJBCX2:2:1102:21074:21384 2:N:0:ACTATGCA
TAAACGCGACTCCCAACTATCCCTATTAATCATTACGTCGATCCTAGAAACCAACAAAATAGAATCAAACGTCCTATTTCATTATTCCATGCTAATGTATTCAAGCGCGAGCTTGCTTTAAACACTCTAATTTTTTCAAAGTAACAGTCCTGATTTCTCGCGACACCAAATTAATGACATCGTGGTTTGTCAGAAGGGAGAAACCAATAATGCTAGTACGTACAAAGTACGACTGACATATTAGTCCCGAAATTCAACTACGAGCTTTTTAACTGCAACAACTTTAATATACGCTATTGGAGCTGGAATTACCGCGGCTGCTGGCACCAGACTTGCCCTCCAA
+
@DDDAEDHEHEEEHHGIIIIGIIGIIHHHEHHGEFHHDGDHHIIHEGCFGCFHICHCHHHF?GHHEHH@DED@==C?<FFC<F@1<<CGC1F1@HEGHEHH@DHDC@CCHEF?GHFHEGCHIHFHHHIHGHHHGIIHIHHHEHGHCHCHHFHHHFHIHGIHIHIHHHEGEHIHGHHFHHCHEHGG:HHIGIIIGIIHHEHFDEHFHHHHHHGIGGIIIGHIIIHHHGHIIGIHIIIIHHIHGIGGIHGIIIIIHHHIHHIIHEFIIIIHHHHIIIIIHIHFIIHHIIIIIIIIIIIIIIIIIIIIIIIIIIIIIIIHIIIIIIIIIIIIIIIIIIIIIDDDCD
@HISEQ:969:HM2KJBCX2:2:1102:17857:21361 2:N:0:ACTATGCA
TAAACGCGACTCCCCAACTATCCCTATTAATCATTACGGTGGTCCTAGACCAACAAAATAGAACCAACGTCCTATTCTATTATTCCATGCTAATCTATTCAAGCAAAAGCCCGCTTTAAACACTCTAATTTTTTCAAGGTAATGGTCCTGGTTCCCCGACACACCCAATAAAGGGCATACCGGCTCACCAGAAGGATAGACCCGACAGCAGAACAGTACTCGCCAGAGACGGACCGTCCGGTCAGGCCTAAAATTCAACTACGAGCTTTTTAACTGCAACAACTTTAATATACGCTATTGGAGCTGGAATTACCGCGGCTGCTGGCACCAGACTTGCCCTCCAA
+
DDDDDHIIIIIIIIIIIIHIIIIIIIIIIIIIIIIIIIIIIIIHIHIIIIHHIIIIEHHHEHHHIIIHIIIHIIIIIIHIIIIIHIIIIIGGIIIHIIIHIHHIIIIIHIIIIIIIIIIIIIIHIHHEHIIIIHIIHIIIIIIIIIIIIIHIIIHIIIIIIIIIIIIIIIIGIIIIIIIIHHHIIIIIIIIIIIIIIIIHIIIIIIIIIIIIIIIIIIIIIIGIIIIIIIIIIIIIIHIIIIIIIIIIIIIIIIIIIIIIIIIIIIIIIIIIIIIIIIIIIHIIIIIIIIIHIIIHGDFIIIIIIIIIIIIIIIIIIIIIIIIIIIIIIIIIIHIIIIIDDDDD
@HISEQ:969:HM2KJBCX2:2:1102:8406:22030 2:N:0:ACTATGCA
TAAACGCGACTCCCCAACTATCCCTATTAATCATTACGTCAATCCTAGAAACCAACAAAATAGGATCGTCGTCCTATTTCATTATTCCATGCTAATGTATTCAAGCGTTAGCCTGCTTTAAACACTCTAATTTTTTCAAAGTAACAGTCCTGTTTCCCCGCAACACCAACTTAATGGCATTACGGTTCTTCAAGAAGGAGGAATCAGCAAAGCCAGTGCATACCAATGGCACGACCAACTTGCTGACCCAGAAATCCAACTACGAGCTTTTTAACTGCAACAACTTTAATATACGCTATTGGAGCTGGAATTACCGCGGCTGCTGGCACCAGACTTGCCCTCCAA
+
DDDDBHIIIIIIIIHHIIIIHIIHIHHIHIIIIIIIHHIIIIIIHIIHIIIIIHHGIIIHIIHHIIIGHHHDHIIIIIIGHHIIIGHHIIIGEHHHHIIHIIIIIIIHHIIIIIIIIIIIIIIIIIIIIIIIHHHIIIIIIIIHHIIHIHIIIIHIIIIIIIHIIHIIIIHIIHIIIIIHHIIIIIIIIIIIIIIIIIHHIIIIIIIIIIIIIIIIHIIIIIIIIIIIIIIIIIIIIIHHHHHGHIHHIIIIIIIIIIIIIIIIIIIIIIIIIHIHIIIIIIHIHHIIIIIIIIIIIIHHIIIIIIIIIIIIIIIIIIIIIIIIIIIIIIIIHHHIIIIIDDDDD
@HISEQ:969:HM2KJBCX2:2:1102:2612:21108 2:N:0:ACTATGCA
TAAACGCGACTCCCCAACTATCCCTATTAATCATTACTTCAGTCCTAGAAACCAACAAAATAGAACTAAAGTCCTATTCCATTAGTCCATGCTAATATATTCAAGCAAACATGCCTGCTTTAAACACTCTAATTTTTTCAAAGTAAAAGTCTTGGATCCCTAGCGCACTCAATTAAGAGCACACTAGTTCCCCAAAAGGAAAAGCCCAAAGTTGCAGTACAAACCTTTCGGTTGACGGCAACTATAAGCCCAAAA
+
DDDDDI>CFHE><1HEHHAHFFEFHH?HGHHHH?GHHFGEF@F11GF11HFCHHGGHHHHHHHHEGD<<C<EFCGFHHIHFDD<#<<1FFH<CHHGHHHCDHHF@CHHHHHEF?HGCD@GFIHH@HGIHCHHDHHEHEHHHHIHHHHHIHGEHEGDFCHDGHC@C?E1EEHHHHHFHCEHIIHEHHIHEDFCHH?HEHCGHHGD=C:<C1ED1HHIIGIHFHIGDC<??:CC</IHHFEGGECHIIHHD/@DD0B
@HISEQ:969:HM2KJBCX2:2:1102:5079:22897 2:N:0:ACTATGCA
TAAACGCGACTCCCAACTATCCCTATTAATCATTACGGTGATCCTAGAAACCAACAAAATAGAACCATGCCGTCCTATTCTATTATTCCATGCTAATGTATTCGAGCAAAAATGCCTGCTTTAAACACTCTAATTTTTTCAAGGTAAAGGTCCTGGATCCGCAAGACACCCAATAAAGGACATCAAGTTTCTCCAGAAGGTGAGAAATCAACAGTAACAGTTCATACCCCTTAAGGCATGACCGTCACGTCAATCCCGAAATTCAACTACGAGCTTTTTAACTGCAACAACTTTAATATACGCTATTGGAGCTGGAATTACCGCGGCTGCTGGCACCAGACTTGCCCTCCAA
+
DDDDDIIIIIIIIIIIIII?HHIIIIIIIIIIIIIIIHHIIIHIIIIIIIIIIIIIIIIIIIIIIIIIGHIIIIIIIIIIIIIIIHIIIGIIIIIIIIHIHDIIIIIIIIIIIIIIIHIIIIIIIIIHIIIIIIIIIIIIIIIIIIIIIIIIIIIIIIIIIHIIIIIIIIIIIIIIIIIIIIIIIIIHHHIIIIIIIIIIIIIIIIIIIIIIIIIIHIIIIHIIIIIIIIIIIIIIIIIIHIIIIIIIIHGIIIIIIIIIIIIIIIIIHIIIIIIIIIIIIIIIIIIIIIIIIIIIIIIIIIIIIIIIIIIIIIIIIIIIIIIIIIIIIIIIIIIIIIIIIIIIIIIDDDDD
@HISEQ:969:HM2KJBCX2:2:1102:5347:23401 2:N:0:ACTATGCA
TAAACGCGACTCCCCAACTATCCCTATTAATCATTACTTCAGTCCTAGAAACCAACAAAATAGAACTAAAGTCCTATTCCAGCTCCAATAGCGTATATCAGAATTGTTGTGGTTAAAAAGCTCGTAGTTGGATCTCGGTTTCAGGTGAATGGTGCATCTTGCGATGTTTACTGTTTGCTTGGACGATTTTGTTGGTTCGTTCATGGTTCTCTTTACCGAGTGCCTTGAGTGGCCAGCACGTTTACTTTGAAAAAATTGGAGTGCTCAAAGCAGGCGCTACAGCCTGAACATTAGTGCATGGAATAATGGAATAGGATCTCGGTTCTATTTCGTTGGCTTTCGGAGTCGAGGTAATGATTAATAGGGATAGTTGGGGTCGTTAAGCGT
+
DDDDDIIIIIIIIIIIIIIIIIIIIIIIIIIIIIIIIIIIIIIIIIIIIIIIIIHIIIIIIIIGHHIIHIHCHIHIIHIIIIIGIFHHIIIIIIIIIGHHECFFFHHHHHHHIHHIIIHHGCHHHHIIII?HEHGHGHIHHIIHIIIHIIIIIIIIIIIIIIIIIIIIIHGIIIHIIIIIIIHHHHHIHHGIIIIHHIIIIIIIIIIIIIIIIIIIIIIIIIHHIHIIIIIIIIIGIHIIIIIIIIHGGIIIIIIIIIIIIIIIHIIIIIIIIIIIHIIIIIIIIHIIIIIIIIIIIIIIIIIIIIIIIIIIIIIIIIIIIIIIIIIIIIIIIIIIIIIIIIIIIIIIIIIIIIIIIIIIIIIIIIIIIIIIIIIIIIIIIIDDDDD
@HISEQ:969:HM2KJBCX2:2:1102:3300:23739 2:N:0:ACTATGCA
TAAACGCGACTCCCCAACTATCCCTATTAATCATTACGGTGATCCTAGAAACCAACAAAATAGAACCATGCCGTCCTATTTTATTATTCCATGCTAATCTATTCAAGCACAAGCCTGCTTTAAGCACTCTAATTTTTTCAAGGTAATAGCTCTGCTTCCCCAACGCACTAACTTAATAGCATGCTGGTTATTCAGAAGGTAGGAATTCATCAGGCCAGTGCGGACAGTGAAACCCGACCAACCGACAAACTCCGAAATTCAACTACGAGCTTTTTAACTGCAACAACTTTAATATACGCTATTGGAGCTGGAATTACCGCGGCTGCTGGCACCAGACTTGCCCTCCAA
+
DDDDDIIIIIIIIIIIIIHEHIIGEHHHHHIIHIIGHIHIGIIIHHIHIHIIEH1<CHIHHHFH?GEHIHHIIGHHHHHHHFCHI1ECEH?HFEHGCEIHHEIIHIIHIIIIGHIIIGIIHIHHIIIIHIHHHHIHHHHHHIIIIIIIIIIIHGHIHIHIIHHIHIIIIHHIIIIIIIIIIIHIIIIHIIDIIIIIIIHHHHGIIIIIHHIIIIIIIIIIIII?IGIIIIIIIIIIHIIIIIIIIHGIHIIHIIIIIIIIIIIIIIIIIIIIIIIIIIIIIIIIIIIIIIIIIIIIIIIIIIIIIIIIIIIIIIHIIIIIIIIIIIIIIIIIIIIIIIIIIIIDDDDD
@HISEQ:969:HM2KJBCX2:2:1102:17297:22609 2:N:0:ACTATGCA
TAAACGCGACTCCCCAACTATCCCTATTAATCATTACGTCGATCCTAGAAACCAACAAAATAGAATCAAACGTCCTATTTCATTATTCCATGCTAATGTATTCAAGCGCGAGCCTGCTTTAAACACTCTAATTTTTTCAAAGTAACAGTCCTGATTCCCCACGACACCAAATTAATGACATCGTGGGTAGGAATCAATTTGACCAGTACGTACCGAGGCACGACCGACCAACAGATCCCGAAATTCAACTACGAGCTTTTTAACTGCAACAACTTTAATATACGCTATTGGAGCTGGAATTACCGCGGCTGCTGGCACCAGACTTGCCCTCCAA
+
DDDDDIIIIIHIIIIIIIIGHIIIIIIIIIIIIIIIIIIIIIIIIIIIIIHIHIIIIIIIIIHGIIIHIIIIFHIIIHHIIIIIIIIIIIIIIIIIIIIIHIHHEIIIIIIIIIIIIHHIIIIIIIIIIIIIIIIIIIIIIIIIIIIIHIIIIIIIIIIIIIIIIIIIIIIIIIIIIIIIIIIIIIIIIIIIIIIIIIIIIIIIIIIIIIIIIIIIIIIIIIIIIIIIIIIIIIIIIIIIIIIIIIIIIIIIIIIIIIIIIIHIIIIIIIIIIIIIIIIHHHIIIIIHHIIIIIIIIIIIIIIIIIIIIIIIIIIIIIIIIHIIIIIIIDDDDD
@HISEQ:969:HM2KJBCX2:2:1102:11112:23878 2:N:0:ACTATGCA
TAAACGCGACTCCCCAACTATCCCTATTAATCATTACATCGATCCTAGAAACCAACAAAATAGAATTAGATGTCCTATTTTATTATTCTATGCTAATGTATTCAAGCGTGAGCCTGCTTTAAACACTCTAATTTTTACAAAGTAACAGTCCTAATTCCCCGTGACACCAAATTAATGGCATTACGGTTCTTTAAAAGATGAGAAATTAATAATATCAGTACATACCAACGGCATGACCAAAACATTGATTTCGAAATTCAACTACGAGCTTTTTAACTGCAACAACTTTAATATACGCTATTGGAGCTAGAATTACTGTAGCTGCTAGCACCAGACTTGCCCTCCAA
+
CDDDDIIIIIIIIIIIIIIIIIIIIIIIIIHIIIIIIIIIIIIIIIIIIIHHHHIIHHHIIIHHIIIHIHIIIEHIIHHHFEHHIIGHIIIIGHIHHHHHHHHIHHHHIHIIIHHHIIIIIIIIHHHHHIHIIHIIIIIIIIHHIIIIHFIIHHHHIHIIHHHIIIHIHIHHHIIIIIIIHGIHHEIIIIIIIIIIIIIIIIHIIIIIIIIIIIIIHGHIIIHEIHHGEHIIHIIIIIIIIHIIIIIIIIIIIIIHIIIIIIIIIIIIIIIIIIHHIIIIIIIIIIHHIIIIIHIIIIIIIIIIIIIHHIIIIIIIIIIIHIGIIIIIIIIIIIIIIIIHFIDDDDD
@HISEQ:969:HM2KJBCX2:2:1102:5026:23765 2:N:0:ACTATGCA
TAAACGCGACTCCCCAACTATCCCTATTAATCATTACGGTGATCCTAGAAACCAACAAAATAGAACCATGCCGTCCTATTCTATTATTCCATGCTAATGTATTCGAGCAAAAATGCCTGCTTTAAACACTCTAATTTTTTCAAGGTAAAGGTCCTGGATCCGCAAGACACCCAATTAAGGACATCAAGTTTCTCCAGAAGGTGAGAAATCAACAGTAACAGTTCATACCCCTTAAGGCACGACCATTACGTCAATCCCGAAATTCAACTACGAGCTTTTTAACTGCAACAACTTTAATATACGCTATTGGAGCTGGAATTACCGCGGCTGCTGGCACCAGACTTGCCCTCCAA
+
DDDDDIIHHIIIIIIIIIIIIIIIIIIIIIIIIIIIIIHIIIHHIIIIIHIIHIIIIIHIHHHIHIIGHIIIIIIIIIIIIIIIIIIIIIIIIIIIIIIIIHHHHIIIIIIIIIIIIIIIIIIIIIIIIIIIIIIIIIIIIIIIIIIIIIIIIIIIIIIIIIIIIIHIIIIIIIHIIIIIIIIIIIIIIIHIIIIIIIIIIHIIIIIIIIIIIIIIIIIIIIIIIIIIIIIIIIIIIIIIIIIIIIIIIIHFIIIIIIIIIIIIIIIIIHIHIIIIIIIIIIIIIIIIIIIIIIIIIIIIHIIIIIIIIIIIIIIIIIIIIIIIIIIIIIIIIIIIIIIIIIIIIIIIDDDDB
@HISEQ:969:HM2KJBCX2:2:1102:12909:23862 2:N:0:ACTATGCA
TAAACGCGACTCCCCAACTATCCCTATTAATCATTACGTCAATCCTAGAAACCAACAAAATAGGATCAAACGTCCTATTTCATTATTCCATGCTAATGTATTCAAGCGTTAGCCTGCTTTAAACACTCTAATTTTTTCAAAGTAACAGTCCTGTTTCCCTGCAACACCAAATTAATGACATTACAGTTCTTCAGAAAGGAGGAATCAGCGAGACCAGTACGTACCAATGGCACGACCAACCTGCTGACCCCGAAATTCAACTACGAGCTTTTTAACTGCAACAACTTTAATATACGCTATTGGAGCTGGAATTACCGCGGCTGCTGGCACCAGACTTGCC
+
DDDDDIIIIIIIIIGHH=HIIIIIIIIIIIIIIHIIIIIIIGIHCHHHIIIIHIIIGHIIHHHGHHIIGIIGHIIIIHIIIHIHIIHIHHIIIIIHIIHIIIIHIIIIHIIHIIHIHIIIIIHIIIIIIIIHIIIIIIIIIIIIHIIIIIIHHHIIHIIIIIIIHIIHIIIIIIIHIIIIIIIIIIIHIIIIIIHIIIIIIIIIIIIIIIIIIIIIIIIIIIIIIIIHGFIIIIHDIHHIIIIIIIIIIHIIIIIIIIIIIIIIIIIIIIIIIIIIIIIIIIIHGIGIIIIIIIIIIIIIIIIIIIIIIIIIIIIIIIIIIIIIIIIIIIIIIHIDDDDD
@HISEQ:969:HM2KJBCX2:2:1102:14481:23844 2:N:0:ACTATGCA
TAAACGCGACTCCCCAACTATCCCTATTAATCATTACCTTGGTTCCGAAAACCAATAAAATAGAACCGAGGTCCTATTCCATTATTCCATGCACCACTATTCAGGCTTACGCCTGCTTTAAGCACTCTAATTTTTTCAAAGTAAATTTTCCAGCCATTCAAGACACTCAATAAAGAGCACCAAGAACGAACCGGATATTTTCGGTCAGAAAAAACAGTAACCACCCGTTAGGGGGACCGTAATTCTGGACCGAGATCCAACTACGAGCTTTTTAAACGCAACAATTTTAATATACGCTATTGGAGCTGGAATTACCGCGGCTGCTGGCACCAGACTTGCCCTCCA
+
DDDDAHIIIIIIIIIIIIIIIIIIIIIIIIIIIIIIIIIIIIIIIIIIIIIIIIHIIFHIIIHIIHIEHHHIIIIIIIIIIHIIIIIIIICHHIIHIIIIIIHGIIHIIIHHIIIIIIIIGIGIIIIIIIIIIHHIIIIIHIIIHIIHHHIIIIHHIIIIIIHHHHHHIHHHIIIIIIIIIIIIIIIIIIIIIIIIHIHIIGIIIIIIIIIIHHIIHIIIIHHIIIIIIIIIIIIIIIIIIIIIIIIIIIIIIIIIIIIIIIHIIIIIIIIIIIIIIIIIIIHIIIIIIIIIIHIIIIIIIIIIIIIIIIIIIIIIIIIIIIIIIIIIIIIIIIIIIIIIDDDDD
@HISEQ:969:HM2KJBCX2:2:1102:3397:24530 2:N:0:ACTATGCA
TAAACGCGACTCCCCAACTATCCCTATTAATCATTACGTCGATCCTAGAAACCAACAAAATAGGTTCGATCGTCCTATTTCGTTATTCCATGCTAATGTATTCAAGCGCGAGCCTGCTTTAAGCACTCTAATTTTTTCAAAGTAACAGTCCTGTTTCCCCGCAACAACAAATTAATGCCATCACGGTTCTGCAAGAGGGAGGGACCAGTGAGGCCAGTGCATACCAGTGGCACGACCAACCTACTGGCCCCGAAATTCAACTACGAGCTTTTTAACTGCAACAACTTTAATATACGCTATTGGAGCTGGAATTACCGCGGCTGCTGGCACCAGACTTGCCCTCCAA
+
DDDBDIIIIHIIIGIIIIIIIIIIIIIIIIIIIIIHIIIHIIIHIIIIIIIIHIIICHHIIIIIHHIHIIHIIIGHIHHHHIHIIIIIIIHHHHHHIIHIIIIHIIIIIIIIIIIIIHIIIHHHHIIHHHIIIIHIIHIIIIIIHIIIIIIIIIIIIIIIIIIIIIIIIIIHHHIIHIIIIIIIIIIIIHIIIIIHIIIIIIIIHIHIIIIIIIHIIHIIIIIIIIIIIIIIIIIIIIIIIIIHGHIIIIIIIIIIIIIIIIHIIIIIIIIIIIIIIIIIHIIIIIIIIIIIIHIIIIHIIIIIIIIIIIIIIIIIIIIIIIHIIIIIIIIIIIIIIIIIIDDDDD
@HISEQ:969:HM2KJBCX2:2:1102:2022:24360 2:N:0:ACTATGCA
TAAACGCGACTCCCCAACTATCCTATTAATCATTACATCGATCCTAGAAACCAACAAAATAGAATCGGATGTCCTATTTCATTATTCCATGCTAATGTATTCAAGCGTGAGCCTGCTTTAAACACTCTAATTTTTTCAAGGTAACAGTCCTAATTCCCCGTGACACCAAATTAATGGCATTACGGTTCTTTAGAAGGTGAGAAATCAATAATATCAGTACATACCAACGGCATGACCGAAACATTGATCCCGAAATTCAACTACGAGCTTTTTAACTGCAACAACTTTAATATACGCTATTGGAGCTGGAATTACCGCGGCTGCTGGCACCAGACTTGCCCTCCAA
+
DBBDDIIIIIIIICHHIIIHHHIIIIIIIIIIIIIIIIIIIIHHFHIIIIHHIIIIEHGH@CHHHHIIIIGIIIIHGIIIIIIIIFHHIIHEHHHHIIIHHHHIIHHIIIIIIIIHIIIIIGIIIGHIIHHHIIIIIIIIHHIHIIIHIIIIIHIHIIHIIIIFIIGIIIIIIIIIHIIIIIIIIIIIIIIIIIIHIIIHIIIIIIIIIIIIIHIIIIIIIIIIIIIIIIIHHIIIIIIIIIHHFHHHIIIIIIIIIIIIIIIIIIIIIHIIIHGIIIIIIIIHHHHIIIIIIHIIHHIIIIIIIIIIIIIIIIIIIIIIIIIIIIIIIIIIHIIIIIIIIDDDDD
@HISEQ:969:HM2KJBCX2:2:1102:13569:24475 2:N:0:ACTATGCA
TAAACGCGACTCCCCAACTATCCCTATTAATCATTACGTCAATCCTAGAAACCAACAAAATAGAACCAAAGTCCTATTCCATTATTCCATGCTAATATATTCAAGCAAACATGCCTGCTTTAAACACTCTAATTTTTTCAAAGTAAAAGTCTTGGATCCCTAGCGCACTCAATTAAGAGCACACCAGTTCCCCAAAAGGAAAAGCCCAAAGTTGCAGTACAAACCTTTCGGTTGACGGCAACTATAAGCCCAAAATTCAACTACGAGCTTTTTAACTGCAACAACTTTAATATACGCTTTTGGAGCTGAAATTACCGCGGCTGCTGGCACCAGACTTGCCCTCCAA
+
DDDDDHIIIIIHHHHHIIIIIIIIIIIIIIIIIIIIIHIIIGIIHHIIIIIIIIIIHGHIIIHHIIIIGHHHHIIHIIIHIIIIIIIIIIHHHIIIIIIIIIIIIIIIIHIIIEHIIIIIIHIIIIHIHIIHHHIIIHIIIIHIIIIIHIIGHHHHHIHEHIIHFHIHHHIIIIIIIIHIIIIIHHIIIIIIIIHHIIHIIIIIHIIIIHIHHIIIIIIIIIIIGIIHHIIIIIIIIIIIIHGHIHHIGIGIIIIIIIIIIHHIIIIIGHIIIIIIIIIIIHIIIHHHHHIIIHIIIIIIIIIIIHHIIIIIIIIIIIIIIHIIIIIHIIIIIIIIIIIIIDDDDD
@HISEQ:969:HM2KJBCX2:2:1102:8030:25224 2:N:0:ACTATGCA
TAAACGCGACTCCCCAACTATCCCTATTAATCATTACATCGATCCTAGAAACCAACAAAATAGAATCTGATGTCCTATTTCATTATTCCATGCTAATGTATTCAAGCGTAAGCTTGCTTTAAACACTCTAATTTTTTCAAGGTAACAGTCCTAATTCCCCATAACATCAAATAAATGACATTATGGTTCTTTAGAAGGTGAGAACCAATAAAACCAGTACATACCAAGGCATGACCGATTCCTTGATCCCGAAATTCAACTACGAGCTTTTTAACTGCAACAACTTTAATATACGCTATTGGAGCTGGAATTACCGCGGCTGCTGGCACCAGACTTGCCCTCCAA
+
DDCDDIIIIIIIIIIIIIIIIIIIIIIIIIIIIIIIIHIIIIIIIIIHIIIIIIIIHHFHIIIIIIIIIIGIIHHHIIHIIIHIIIIIIIIIIIHHIIIIIHH1IHIIIIIIGHIHHIIIIIHIIIHIIIHIIIIIIIHHIIIIIIIIHHHIIIIIIIHIIIIIIHIIHIHIIHIIIIIIIIIIIIIIHIIIIIIIIIIIIIIIIIIIIIIIIIIHIIHIIIIIIIIIGIIIIIIIIIIIHIHFIIIIIIIIIIIIIIIIIHIIIIIIIHIIIHIIIIIIIIIHIIIIIIIIIIIIIIIIIIIIIIIIIIIIIIIIIIIIIIIIIIIIIIIIIIIIIIIICDDDC
@HISEQ:969:HM2KJBCX2:2:1102:12918:24975 2:N:0:ACTATGCA
TAAACGCGACTCCCCAACTATCCCTATTAATCATTACGGTGATCCTAGAAACCAACAAAATAGAACCATGCCGTCCTATTCTATTATTCCATGCTAATGTATTCGAGCAAAATGCCTGCTTTAAACACTCTAATTTTTTCAAGGTAAAGGTCCTGGTTCCACATGACACCCAATTAAGGACATCATGCTTCTCCAGAAGGTGAGAAATCAACTGCGACAGTTCATACCCCTTAAGGCACGACCATCACGTCAATCCCGAAATTCAACTACGAGCTTTTTAACTGCAACAACTTTAATATACGCTATTGGAGCTGGAATTACCGCGGCTGCTGGCACCAGACTTGCCCTCCAA
+
DDDDDIGIIIIGEHIEHIIIIHIIIIHIEHIIHHIIIIIIIHHIIIIIIIHIIGIIIIIIIHHIIHIIIHHHIIHHGGHGIHHIIFHHIHIIII@HHHHHIGHHIIGHIIIIIIIIIIIIIIHHHIIIIGIIHHHIIIHIIIIIIIHIIHIIIIHIIIIHIIIIIIIIIIIIIIHHIIIIIIHHIIIIIHIIIIIHIIHIIIIIIIIIIHEHHIIIHIIHIHGIIIIIIIIIIIIIGIIIHIIIIIIHHHGIHIIIHIIIIIIIIIIGIIIIIIGIIIIIHIIIIIIIIIIIIIIIIIHHIIIIIIIIIIIIHIIIIIIIIIGIIIIIIIIIIIIIIIHIIIIIIIIDDDDD
@HISEQ:969:HM2KJBCX2:2:1102:3379:25654 2:N:0:ACTATGCA
TAAACGCGACTCCCCAACTATCCCTATTAATCATTACGGTGATCCTAGAAACCAACAAAATAGAACCATGCGTCCTATTTCATTATTCCATGCTAATGTATTCAGGCAATAGCCTGCTTTAAGCACTCTAATTTTTTCAAGGTAACAGTCCTGCTTCCCCAACGCACCAAATTAATGGCATGCTGGTTATTCAGAAGGTAGGAATCCATCACGCCAGTACAGACCCAAAAGCCCGACCAACGGATAAATCCCGAAATTCAACTACGAGCTTTTTAACTGCAACAACTTTAATATACGCTATTGGAGCTGGAATTACCGCGGCTGCTGGCACCAGACTTGCCCTCCAA
+
DDDDDIIIIIIIIIIIIIIIIIIIIIIIHIIIIIHHIIIIIIIIIIIIIIIGIIIIHHHIHIHHIIIIIIIIHIIHIHIIIIIGHIIGIIHIHIIFHIIIHIIIIIIIIIIIIIIIHHIIIIIIIIIIIIIIIIIIIIIIIIIIIIIIHIIHIIIIIIIHHIIHHIIIIIIIIIIIIHIIIIIHIIIIHIIIIHGIIIGIIIIIIIIIIIIIIIIIIIIIIIIIIIIIIHIIIHIHIIIHIIIIHFIIIHIIIIIIIIIIIIIIIIIIIIIIIIIIIHIIIIIIHIIIIIIIIIIIIIIIIIIIIIIIIIIIIIIIIIIIIIIIIIIIIIIIIIIIIIIIIIDDDDD
@HISEQ:969:HM2KJBCX2:2:1102:9343:25974 2:N:0:ACTATGCA
TAAACGCGACTCCCCAACTATCCCTATTAATCATTACGTCGATCCTAGAAACCAACAAAATAGGGTCAAACGTCCTATTTCATTATTCCATGCTAATGTATTCAAGCGTGTGCCTGCTTTAAACACTCTAATTTTTTCAAAGTAACAGTCCTGATTCCCCATGACACCAAATTAATGACATCACAGTTCGTCAGAAGGTAGAAATCAATAATACCAGTGCATACCGGAGGCACGACCAATATATTGATCCCGAAATTCAACTACGAGCTTTTTAACTGCAACAACTTTAATATACGCTATTGGAGCTGGAATTACCGCGGCTGCTGGCACCAGACTTGCCCTCCAA
+
DDDDDIIIIIIIIIIIIIIIIIIIIIIIIIIIIIIIIIIIIIIIIIIIIIIIIIIIIIHHIIIIIIIIGHIIIGHIIIIIIIIIIIIIIIIIGHIIIIIHIIHIIHIIIIIHIIIIHHIIIIIIIIIIIIIIIIIIIIIIIIIIIHIIIIHIIIIIHHIHIIIIIIIIIIIIIIIIIIIIIIIIIIIIIIIIIIIIIIIIIIIIIIIIIIIIIIIIIIIIIIIIIIIII=HIIIIIIIIIIIIHHIIIIIIIIIIIHIIIIIIIIIIIIIIIHIIIIIIIIIIIIIIIIIIIIIIIIHIHHIIIIIIIIIIIIIIIIIIIIIIIIIIIIIIIIIIIIIIIIDDDDD
@HISEQ:969:HM2KJBCX2:2:1102:14708:26233 2:N:0:ACTATGCA
TAAACGCGACTCCCAACTATCCCTATTAATCATTACGTCGATCCTAGAAACCAACAAAATAGAATCAAACGTCCTATTTCATTATTCCATGCTAATGTATTCAAGCGTAAGCCTGCTTTAAACACTCTAATTTTTTCAAAGTAACAGTCCTGATTCCCCACGACACCAAATTAATGACATCGCGGTTCTTCAGAAGGTAGGAACCAATAATGCCAGTGCGTACCGAAGCACGACCAACAATTTGATCCCGAAATTCAACTACGAGCTTTTTAACTGCAACAACTTTAATATACGCTATTGGAGCTGGAATTACCGCGGCTGCTGGCACCAGACTTGC
+
DDDDDIIIIIIIIIIHHIIIIIIIIIIIIIIIIIIIIHIIHIIIIIHIIIIIIIIHGHIIIIIIIIIIIIDHHHHIIIHIHIIIIIIHHHIHIIIIIHIHHGFIIIHIIIIIHHIHIIIIIIIIIIIIIIIIIIIIIIIIIIIIIHIIIIIIIIHHHIIIIIIIIIIIIIIIIIIIIIIIIIIIIIIHIGIIIIIIIIIIIIIIIIIIIHIIHIIIIIIIIIIIIIHIIIHIHHGHIIIIIIIIIIIIHIIIIIIIIIIIIIIIIIIIIIIHHIIIIIIIIIIIIIIIIIIHIIIIIIIIIIIIIIIIIIIIIIIIIIIIIIIIIIIIIIIIDDDDD
@HISEQ:969:HM2KJBCX2:2:1102:16653:26304 2:N:0:ACTATGCA
TAAACGCGACTCCCCAACTATCCCTATTAATCATTACATCGATCCTAGAAACCAACAAAATAGAATCTGATGTCCTATTTCATTATTCCATGCTAATGTATTCAAGCGTAAGCTTGCTTTAAACACTCTAATTTTTTCAAGGTAACAGTCCTAATTCCCCATAACATCAAATAAATGACATTATGGTTCTTTAGAAGGTGAGAACCAATAAAACCAGTACATAACAAGGCATGACCGATTCCTTGATCCCGAAATTCAACTACGAGCTTTTTAACTGCAACAACTTTAATATACGCTATTGGAGCTGGAATTACCGCGGCTGCTGGCACCAGACTTGCCCTCCAA
+
DDDDDIIIIIIHIHGHIIIIIIHHHHIIIIHEHIHIIIIIHEEEHIIIHHIHHIIII@HHHIHHHIEHHGHHGHHIEHHHIII@GHHCGHGHEHEHHHEHHHHIHEFHHHGGHIGIHHEHFHFHHHHIIIHHHHHHIHFHHHHHIGIHIHIHIIEEHFHHIIIHH@?FHHHHGHIHHHHIFHHHIHHHHGHIHHHC@HHFHHHFEFEHHFHFC7EHHHDGEHH0HHIHHEEHHGHGCHHHHEFH1IHEIHGDD1H@GGD<0?IHHIHFIHHHIHCHGHHHH@GE@F1<D1GE@IHEHIIHHGHHEHHHIHIHHHDDIIIIIIHFHHFCHD1@CHEGHHHHD@?DB
@HISEQ:969:HM2KJBCX2:2:1102:2218:26947 2:N:0:ACTATGCA
TAAACGCGACTCCCCAACTATCCCTATTAATCATTACTTGCGTTCACCAAAACCAACAAAATAGAACACAAGTCCTATTCTATTATTCCATGCTAATAAATTCAAGCAAAATCGCCTGCTTTGAGCACTCTTATTTTTTCAAAGTAACAGTCCTGGATTCCCGCAGCACTCAATTAAGGGCACTACGGTTCGCCAGAAGAAAGGATGCAGAAAAAGCAGTTCAATCCGTGAGGAAAGACCACTCCTCCACATCCAAAATTCAACTACGAGCTTTTTAACTGCAACAACTTTAATATACGCTATTGGAGCTGGAATTACCGCGGCTGCTGGCACCAGACTTGCCCTCCAA
+
BBBD@HHHDH?HCHHHHHIGEEHEH@FHHHIIHIIIIIEFHIDIHHIGHHHF?GHFHHFHHH1DFCHF1G1<C@EHIIICFCHIEHE?FGCHFEHHHIEIIIIIIIIIIIHHIHIIIHIIIIHHGIHIIIIIIIIIIIIIIIIIGHIIIIIIIHHIIHIIIIGIIIHIIIIIIIIIIIIIIIIIIIIIIIIIHIIIIIIIIIIIIIIIIIIIIIIIIIIIIIIIIIIIIIIIHIIIIHIIIIGGIIHGIIIIIIIIIIIIIHGHIIIIIIIIIIIHIIIIIIIIIIHIIHIIIIIIIIIIIIIIIIIIIIIIIIIIIIIIIIIIIIIIIIIIIIIIIIIIIIIIDDDDD
@HISEQ:969:HM2KJBCX2:2:1102:18646:26838 2:N:0:ACTATGCA
TAAACGCGACTCCCCAACTATCCCTATTAATCATTACGTCAATCCTAGAAACCAACAAAATAGGATCAAACGTCCTATTTCATTATTCCATGCTAATGTATTCAAGCGTTAGCCTGCTTTAAACACTCTAATTTTTTCAAAGTAACAGTCCTGTTTCCCTGCAACACCAAATTAATGGCATTACAGTTCTTCAGAAAGGAGGAATCAGCGAGACCAGTACGTACCAATGGCACGACCAACCTGCTGACCCCGAAATTCAACTACGAGCTTTTTAACTGCAACAACTTTAATATACGCTATTGGAGCTGGAATTACCGCGGCTGCTGGCACCAGACTTGCCCTCCAA
+
DBDDDIHHHIHH?GEGHIIIIIIIHIIIIIIIIIIIIIIIIIIIGIIHIHIIGHIIIHHHHHGHIIIIHIHIIIHIHHIHIIIEHFHHIIIHHGIIHIIHHIIHIGIHIIIIIIIGIIHHHIHHIIIIHHHIIIHHIHIHIIIIIIIIIIIHIHHHGHIIIIIIIIIIIIHGHIIIIIIIHGIIHIIIIIHIGIIIIIIIIIIIIIIIIIIIIIIIIIIIIIIIIIIIIIIIIIIIIIIIIIIHHIIIIIHIIIIIIIIHGIIIIIIIIIIIIIIIIIIIIIIIIIIIIIGIIIIHIIIIIIIIIIIIIIIIIIIIIIIIIIIIIIIIIIIIIIIIIIIIIDDDDD
@HISEQ:969:HM2KJBCX2:2:1102:19937:27532 2:N:0:ACTATGCA
TAAACGCGACTCCCCAACTATCCCTATTAATCATTACGTCAATCCTAGAAACCAACAAAATAAGATCGAACGTCCTATTTCATTATTCCATGCTAATGTATTCAAGCGTTAGCTTGCTTTAAACACTCTAATTTTTTCAAAGTAACAGTCCAAATTCCCCGCAACACCAAATTAATGGCATTACGATTCATAAGGAAGGAGGAATCAGTGAGACCAGTACATACCAGAGGCATGACCAACCTACTAACCCCGAAATTCAACTACGAGCTTTTTAACTGCAACAACTTTAATATACGCTATTGGAGCTGGAATTACCGCGGCTGCTGGCACCAGACTTGCCCTCCAA
+
DDBBDIDHIIHHIHIGHHHHHHIIIIIIIIIIIIIIHHIIIIIHHHHIIIIIHHIIIIHGHIIIIHIIHHIIIIHHIIIIIGHHHH@1<GHHIIIHIIIIIIIIIIHHIIIIIHIHHIIIHHHIIHHIIHIIIHIIIIIIIIIIIIHHIIIIIIHIIIHIHIIIHIIHIIIIIIIIIHIIIIIIIIIIIIIIIIIIIIIHHIIIIIIIIIIIIIIIIHIIIIIIIIIIIHIIIIIIIHH;HHHHGHHIIIIIIIIHHHIHIIHIIIIIIIIIIIIIIIIIIIHGIIIIIIIIIIIIIIIIIIIIIIIHHIIIIIIIIIIIIIIIIIIIIIIIIIIIIIIIIDDDDD
@HISEQ:969:HM2KJBCX2:2:1102:10204:27804 2:N:0:ACTATGCA
TAAACGCGACTCCCCAACTATCCCTATTAATCATTACGGTGATCCTAGAAACCAACAAAATAGAACCATGCCGTCCTATTCTATTATTCCATGCTAATGTATTCGAGCAAAATGCCTGCTTTAAACACTCTAATTTTTTCAAGGTAAAGGTCCTGGTTCCACATGACACCCAATTAAGGACATCATGCTTCTCCAGAAGGTGAGAAATCAACTGCGACAGTTCATACCCCTTAAGGCACGACCATCACGTCAATCCCGAAATTCAACTACGAGCTTTTTAACTGCAACAACTTTAATATACGCTATTGGAGCTGGAATTACCGCGGCTGCTGGCACCAGACTTGCCCTCCAA
+
DDDCDIIIIIIIIIIIIIIIIIIIIIIIIIIHIIIHIIIIGIIHIIIIIIIIII1EHIIHIIIHIIIIHEHFHHHHHIIIIIIIIIIIIIIIIFFHHFHHIHHHHIHGIIIIIHEFIGGHIIH?HEHEHGHHIIIIIFIHFHGGHIIIIHHEHHIHIGGHGIIIHHGIH?FIIIIHH?GH?/EHHGHHHHIGIIFHEHHHIHI@HHIIFHIC/0<<>CH<G@@GHHFCEEGHGHHG@CCC@>DHHHHH?F<1////1F<G@C1<1<DE/HHD10@<<11<1<D<<<E@?<C<111<<000C<<1EGHGFC@GCHFHGCC<E/C/CGC@1C@EDFCFC?EGCH?D<010<0D<
@HISEQ:969:HM2KJBCX2:2:1102:15209:28104 2:N:0:ACTATGCA
TAAACGCGACTCCCCAACTATCCCTATTAATCATTACTTCAGTCCTAGAAACCAACAAAATAGAACCAAAGTCCTATTCCATTATTCCATGCTAATATATTCAAGCAAACATGCCTGCTTTAAACACTCTAATTTTTTCAAAGTAAAAGTCTTGGATCCCTAGCGCACTCAATTAAGAGCACACTAGTTCCCCAAAAGGAAAAGCCCAAAGTTGCAGTACAAACCTTACGGTTGACGGCAACTATAAGCCCAAAATTCAACTACGAGCTTTTTAACTGCAACAACTTTAATATACGCTATTGGAGCTGGAATTACCGCGGCTGCTGGCACCAGACTTGCCCTCCAA
+
DDDDCIIIHIIIIIIIIIIIIIHIIIIIIIIIIIIIIGIIIIIIIIIIHIIGHIIIGHHIIIGIEHEGED1<D1<1D<F11<11<@G1<C<11<<<EIIIIIIIIIIIIIIHGHHHIIIIIIHIIHIIH9IIIIHHII8III99IIIIIIIIIHIIIIIHID:IIIII<IIIIHII;I;;I;II;IIIIIHIIIIHIIIIIIIIIIIIIIGIIIIIIGGGIIIIIIGIIIGIIIGGIIGIIHHHIIIGIIIIIIIIIIIIIIHIIIHIIIIIIIIIIHIIIIIIIIIHIIIIIIIIIIIIIIIIIIIIIIIIIIIIIIIIIIIIIIIIIIIIIIIIIIIIIDDDDD
@HISEQ:969:HM2KJBCX2:2:1102:11692:28672 2:N:0:ACTATGCA
TAAACGCGACTCCCCAACTATCCCTATTAATCATTACTTCAGTCCTAGAAACCAACAAAATAGAACTAAAGTCCTATTCCATTATTCCATGCTAATATATTCAAGCAAACATGCCTGCTTTAAACACTCTAATTTTTTCAAAGTAAAAGTCTTAGATCCCTAGCGCACTCAATTAAGAGCACACTAGTTCCCCAAAAGGAAAAGCCCAAAGTTGCAGTACAAACCTTTCGGTTGACGGCAACTATAAGCCCAAAATTCAACTACGAGCTTTTTAACTGCAACAACTTTAATATACGCTATTGGAGCTGGAATTACCGCGGCTGCTGGCACCAGACTTGCCCTCCAA
+
DDDDDIIIIIIIIIIIIIIIIIIIIIIIIHHIIIHIIIIIIGIIIIHIIIIIIIIIII@GHIEHIIIHIIIIIIHIIIIIIHIHIIIIIIHEHHHHIIIIIIIIIIIIIIIIIIHIIIIIIHIIIIIHIIIIIIIIHIIIIIIHIIIIIIIIIIIIHIIHIIIIIIIIIIIIIHIIIIGHIIIIIIIIIIHIHHIIIIIIIIIIIIIIIIIIIHIIIIIIIIIIIIIIIIIIIIIIIIIIHHGHHIIIHIIIIIIIIIHHIIHIIIIIIIIIIIIIIIIHIIIIIIHHHIIIIIIIIIIIIIIIIIIIIIIIIIIIIIIIIIIIIIIGIIIIIIIIIIIIIDDDDD
@HISEQ:969:HM2KJBCX2:2:1102:13869:28256 2:N:0:ACTATGCA
TAAACGCGACTCCCCAACTATCCCTATTAATCATTACATCGATCCTAGAAACCAACAAAATAGAATCGGATGTCCTATTTCATTATTCCATGCTAATGTATTCAAGCGTGAGCCTGCTTTAAACACTCTAATTTTTTCAAGGTAACAGTCCTAATTCCCCGTGACACCAAATTAATGGCATTACGGTTCTTTAGAAGGTGAGAAATCAATAATATCAGTACATACCAACGGCATGACCGAAACATTGATCCCGAAATTCAACTACGAGCTTTTTAACTGCAACAACTTTAATATACGCTATTGGAGCTGGAATTACCGCGGCTGCTGGCACCAGACTTGCCCTCCAA
+
DDDDDIIIIIIIIIIIIIIHIIIIIIIIIIIIIIIIIIHIIIIIHHIIIIIIIIIIIIIIIIHIIIIIIHIIIIIIIIIIIIIIIIIGHIIIIIIIIIIIIHIIIIIIIIIIIIIIIIIIIHIIIIIIIIIIIIIIIIIHIIIIHIIIIIIIIIIIIIIIIIIIIIIIHIIIIIIIIIIIIIIIIIIIIIIIIIIIIIIIIIIIIIIIIIIIIIIIIIIIIIIIIIIIIIIIIIIHIIIIIIIIIHIIIIIIHIIIIIIIIIIIIIIIIIIIIIIIIIIIIHCIIIIIIIIIIIIIIIIIIIIIIIIIIIIIIIIIIIIIIIIIIIIIIIIIIIIIIIIIIIDDDDD
@HISEQ:969:HM2KJBCX2:2:1102:1432:28801 2:N:0:ACTATGCA
TAAACGCGACTCCCCAACTATCCCTATTAATCATTACTTCAGTCCTAGAAACCAACAAAATAGAACTAAAGTCCTATTCCATTATTCCATGCTAATATATTCAAGCAAACATGCCTGCTTTAAACACTCTAATTTTTTCAAAGTAAAAGTCTTGGATCCCTAGCGCACTCAATTAAGAGCACACTAGTTCCCCAAAAGGAAAAGCCCAAAGTTGCAGTACAAACCTTTCGGTTGACGGCAACTATAAGCCCAAAATTCAACTACGAGCTTTTTAACTGCAACAACTTTAATATACGCTATTGGAGCTGGAATTACCGCGGCTGCTGGCACCAGACTTGCCCTCCAA
+
DDDDDIIHIIIIIIIGIIIIIIIIHIHHHHHIIIIIIIIIIHIIIIIIIIIIIIHIIIIIHHDHHIIHIICGHIIIIIHGHHHEHHIIIIIGHIIHIIHIGHHHHFHIIIIIHIHIIHHIIHIIIHIIIHHIIHHIIIIHIHIHIIIIIGIIHHHFGHHIIHHIIHHIHHIIIIIIIIIIIGHIIIHIIIIIHHHHHIIIIIIIIIHGIIIIIIIHIIIIHIHIIHIIIIIIIIIIIIHHIIHHDIIIGIIIIHEIIIIIIIHIIIIIIHIIIIIIIIHHIIIIIIIIGHHIIIIIIIIIIIIIIIHIIIIIIIIIIIIIIIIHIHIGIIIIIIIIIIIIIDDDDD
@HISEQ:969:HM2KJBCX2:2:1102:4931:28642 2:N:0:ACTATGCA
TAAACGCGACTCCCCAACTATCCCTATTAATCATTACGTCGATCCTAGAAACCAACAAAATAGGGTCAAACGTCCTATTTCATTATTCCATGCTAATGTATTCAAGCGTGAGCCTGCTTTAAACACTCTAATTTTTTCAAAGTAACAGTCCTGATTCCCCGCGACACCAAATTAATGACATCACGGATCTTCAGAAGGGAGAAACCAGTGACACCAGTGCATACCAAAGGCATGACCAGCGTACTGATCCCGAAATTCAACTACGAGCTTTTTAACTGCAACAACTTTAATATACGCTATTGGAGCTGGAATTACCGCGGCTGCTGGCACCAGACTTGC
+
@@0D@@HDHIIHE1CCHHHFEFHIGHHEHIH@CFGEHH<DCHH@CHHF@EHHIH?GGHHHHEFHGHHHIF?=DGH@HEHE1<<<F1CC1CIHHGHEIHHHCHEEGHHCHHCCEEHHB<DHFHEHBFIHIEFEHHHHHGHHEHGHEG@AFFHHEFH?@DDDHEFG@G<HEHHHFIIGHHHGHFEIGHIHHECGFACIHGIIHHHHGGIGHEIHHHHGIIIHHIHHCFHFGHFHHHHC@EDHFFHH@EE?DHHEHIIHHHHHIIIHHFHFHIHHFHIIIHHHHHFHIIHHHEEGD0C<1HGC@HHHIHGHHIHEIHHCHDG@HEHHHHEEGFHGIHD@BD@
@HISEQ:969:HM2KJBCX2:2:1102:8205:28970 2:N:0:ACTATGCA
TAAACGCGACTCCCCAACTATCCCTATTAATCATTACGTCAATCCTAGAAACCAACAAAATAGGTTTGAACGTCCTATTTCATTATTCCATGCTAATGTATTCAAGCGTTAGCCTGCTTTAAACACTCTAATTTTTTCAAAGTAACAGTCCTGTTTCCCTGCAACACCAAATTAATGGCATTACAGTTCTTCAGAAAGGAGGAATCAGCGAAACCAGTTCATACCAGTGACACGACCAACCTGCTGACCCCGAAATTCAACTACGAGCTTTTTAACTGCAACAACTTTAATATACGCTATTGGAGCTGGAATTACCGCGGCTGCTGGCACCAGACTTGCCCTCCAA
+
DDDDDIIIIIIIIIIIIHIIHHIIIIIIIIIIIIIIHIIGIIIHIIHIIIIIIIIIIIIHIHHIHHIHHIIGHIIIHIIIIHIIIIIHIIHIGHIIIIIIIHIIIIIIIIIHHHIIIIIIHIIIIIIIIIIIIIIIIIIIIIIIIIIIIIIIIIIIIIIIIIIIIIIIIIIIIIIIIIIIIIIIIIIHIIHIIIIGIIHIIIIIIHHIIIIHHIIIHIIIIIIIIIIIIIIIIIIIIIHIIIIHFHIIIIIHIIIIIIIIIIIIIIIIIIIIIHHIIIIIHIHIIIIIIIHIIIIIIIIIIIIFIIIIIIIIIIIIIIIIIIIIIIIIIIIIIIIIIIIIIDDDDD
@HISEQ:969:HM2KJBCX2:2:1102:19770:29447 2:N:0:ACTATGCA
TAAACGCGACTCCCCAACTATCCCTATTAATCATTACGGTGATCCTAGAAACCAACGAAATAGAATCAGTCCGTCCTATTTCATTATTCCATGCTAATGTATTCAGACGATAGTCTGCTTTAAACACTCTAATTTTTTCAAAGTAACAGTCCTGATTTCCCATCACACCAAATAAATGGCATGAAAGTTCCTCAGAAGGTAGAGATCCATCTCACCAGTGCAGACAATTAAGCCTGACCAATGGGTAGACCCCGAAGTTCAACTACGAGCTTTTTAACTGCAACAACTTTAATATACGCTATTGGAGCTGGAATTACCGCGGCTGCTGGCACCAGACTTGCCCTCCAA
+
BDDBDHIIIIIIIIIIIIIIIIIIIIIIIHHIIIIIICEHGEHIHIHHIHHIIHHIICEEEHHHIIIHHIIIHIGIHHIIIIIIIIIHIGIHEEHHHIIFGEHHHHHGIIIIIIHIIHIIHHHIIHIIIIIIGHIIIIIGIIIIHIIIIIIIIIIIHHIIIHFHIHIHIHIIIHHHIIIIIIIIIIIHHHIIIIIIIIIIIIIIIIIIHHHHIIIIIIIIIIIIIIIIIIIIIIIIHHIIIIHHG<<IIIIIIIIIIIIIIIIIIHIIIIHIIIIIIIIIHIIIIIIHGFHIIIIIIIIIIIIIIIIIIIHIIIIIIIIIIIIIIIIIIIIIIIIHHIIIIIIDDDDA
@HISEQ:969:HM2KJBCX2:2:1102:6913:29771 2:N:0:ACTATGCA
TAAACGCGACTCCCCAACTATCCCTATTAATCATTACGTCAATCCTAGAAACCAACAAAATAGAATCAAACGTCCTATTTCATTATTCCATGCTAATGTATTCAAGCGTAAGCCTGCTTTAAACACTCTAATTTTTTCAAAGTAACAGTCCTGATTCCCCACGACACCAAATTAATGACATCGCGGTTCTTCAGAAGGTAGGAACCAATAATACCAGTGCGTACCGAGGCACGACCGACATTCTGATCCCGAAATTCAACTACGAGCTTTTTAACTGCAACAACTTTAATATACGCTATTGGAGCTGGAATTACCGCGGCTGCTGGCACCAGACTTGCCCTCCAA
+
DDDDDIIIIHHIIIIIIHIHHHHIIIHIIHHIIIHIHHIIIIIHHIIIIIHHIIHIHFEHHIHHHIIHIIIHHIIIIHIIHIHHHHHIHEHHIGHIHHHHHGHHHGHIIIIIGHHIIGHIIHHHIGIGHHIHHHIIHIHHHGHHIHIHIHHGHHEGHGIHHHIIIIGIHIHHIICHHGGGHIHIHIHGEHIIIHIIHHGIIIHHHGIFHGIHIIHIIHHIIIHHHIIIIIIIIHIIHHHHIGGFEHHIGIIHHHHIIIIIIIIGIHHIHEHHHHIHHHHIIHC?HEHIIHIHIIHHCIIIIIIIIIHGIIHIIHIHHIIIIIIHIIIIIIIHIIIIHIIIDDCDD
@HISEQ:969:HM2KJBCX2:2:1102:14004:29928 2:N:0:ACTATGCA
TAAACGCGACTCCCCAACTATCCCTATTAATCATTACTTCAGTCCTAGAAACCAACAAAATAGAACTAAAGTCCTATTCCATTATTCCATGCTAATATATTCAAGCAAACATGCCTGCTTTAAACACTCTAATTTTTTCAAAGTAAAAGTCTTGGATCCCTAGCGCACTCAATTAAGAGCACACTAGTTCCCCAAAAGGAAAAGCCCAAAGTTGCAGTACAAACCTTTCGGTTGACGGCAACTATAAGCCCAAAATTCAACTACGAGCTTTTTAACTGCAACAACTTTAATATACGCTATTGGAGCTGGAATTACCGCGGCTGCTGGCACCAGACTTGCCCTCCAA
+
CDDDDGHHGHHHHHHIIIEHIIIHHGHIIIIHHIHIIIIIIIHHEEEHHHHHFHHHHHH1FGDFHIIGIGHIIIIGHIIIIIHHIFH1GGGEHIIHIIHIIGHHHHHHHHHH<@IHHFHGFHHHEHIHHHIHIEHGHHGHHFIHIIIIIIIIHIHHHGFHIIIHIHIIIIHIIIIIIIHGIHIHIIIIHHDH;GIIHIHHHHHHCHHIIHGIIIIIIIIHGHHGIIIIHIIIIIGIIIIIHEHHGFEHHDHIHHIHHH?IHHDIIHIIIHIHIIIIIHHEGCIIHHEIIHIHIIIIHIGIIIIIHIIIIIIIGIIHIIIIIIIIIIIIIIHHIIIIHIHIIDDDCD
@HISEQ:969:HM2KJBCX2:2:1102:18708:29841 2:N:0:ACTATGCA
TAAACGCGACTCCCCAACTATCCCTATTAATCATTACGTCGATCCTAGAAACCAACAAAATAGAATCAAACGTCCTAGTTCGTTATTCCATGCTAATGTATTCAAGCGTGAGCCTGCTTTAAACACTCTAATTTTTTCAAAGTAACAGTCCTGATTCCCCATGACACCAAATTAATGACATCATGGGTCGTCAGAAGGTAGGAATCAATAATACCAGTACGTACAATAGCACGACCAATAAATTGATCCCGAAATTCAACTACGAGCTTTTTAACTGCAACAACTTTAATATACGCTATTGGAGCTGGAATTACCGCGGCTGCTGGCACCAGACTTGCCCTCCAA
+
0D<DDCHH//<DFH=100<G?1<CEEHC111<GEF1DCF1//<10<C1C1CC11101111D1<C111<1DG0<C0<11<<11DFG?1111111C11<<1<1<C1<DF0<00<C<11F<CFEHAA<<<ACGH1HHEH@<EFF1?DC719/EGHF<8<0CG@D<@<@G@CFHG@ECD<CCC<CGC@<.,EH@CEG?GHHG0D<@F<1DED1CHGCHA<@CD/@AHCFHEHC:=B>EIGHG?HHHHDFDCCCD<EHGCE?C<1<<E11<01HEHE1D<<111CEEF11HCCD@C@</11?HEHGCC11<1CGD1<</</<1FHG1D@CCGIIHHCCCEGIHHF0ADBD
@HISEQ:969:HM2KJBCX2:2:1102:16005:30361 2:N:0:ACTATGCA
TAAACGCGACTCCCCAACTATCCCTATTAATCATTACGGTGATCCTAGAAACCAACGAAATAGAATCAGTCCGTCCTATTTCATTATTCCATGCTAATGTATTCAGACGTTAGCCTGCTTTAAACACTCTAATTTTTTCAAAGTAACAGTCCTGATTTCCCAACACACCAAATAAATGGCATAAAAGTTCCTCAGAAGGTAGAGATTCATCTCACCAGTGCAGACAATTAAGCCTGACCAATGGGTAAACCCCGAAGTTCAACTACGAGCTTTTTAACTGCAACAACTTTAATATACGCTATTGGAGCTGGAATTACCGCGGCTGCTGGCACCAGACTTGCCCTCCAA
+
DDDDDIIIIIIIGIIIIHIIIIIIIIIIIIIIIIIIIIIIIIIIIIIIIIIHIIIIIIIIIHIIIGIFHIIHIIIIIIIIIIIIIGEHHIHIHIIIIIIIIIIIIIIIIIIIIHIIIIIIIIIIIIIIIIIIIIIIHIIIIHHIIIIIIIIIIIIIIIIIIIIIIIIHHIIIIIIIIIIIIIIIIIIIIIIIIIIIIIIIIIIIIIIIIIIIIIIIIIIIIIIIIIIIIIIIIIIIIIIIIIIHGGHIIIIIIIIIIIIIIIIHIIIIIIIIIIHIIIIIIIIIIIIHGHIIIIIIIIIIIIIIIIIIIIIIIIIIIIIIIIIIIIIIIIIIIIIIIHIIIIIDDDDD
@HISEQ:969:HM2KJBCX2:2:1102:6671:30886 2:N:0:ACTATGCA
TAAACGCGACTCCCCAACTATCCCTATTAATCATTACTTCAGTCCTAGAAACCAACAAAATAGAACCAAAGTCCTATTCCATTATTCCATGCTAATATATTCAAGCAAACATGCCTGCTTTAAACACTCTAATTTTTTCAAAGTAAAAGTCTTGGATCCCTAGTGCACTCAATTAAGAGCACACTAGTTCCCCAAAAGGAAAAGCCCAAAGTTGCAGTACAAACTTTTCGGTTGACAGCAACTATAAGCCCAAAATTCAACTATGAGCTTTTTAACTGCAACAACTTTAATATACGCTATTGGAGCTGGAATTACCGCGGCTGCTGGCACCAGACTTGCCCTCCAA
+
DDDDDIIIIIIIHIIIIIIHIIIIHIIIIIIIIIIIIIIIIIIEHHIIIIIIHGHII?HHHIHHIIIIIIIHIIHHIHIEHIIIIHIIHIEHHHIIIIIIHHHIHHHHIIIIIHHIIHHHHHIIIHIIIHHIIIIIHHHIEIIIHIHIIIIHHHIIIIIGHIIIIIIIIIIIIIIHIIIIIIIIIIIIHGIHIIIIIIIIIIIIIIIIIIIIIIIIIIIIIIIIIIIIIIIIIIIIIIIIIHHHHIHIIIIIIIIIIIIIIIIIIIIIIIIIIIIIIIIIIIIIIIIIIIIIIIIIIIIHIIIIIIIIIIIIIIIIIIIIIIIIIIIIIIIIIIIIIIIIIDDDDD
@HISEQ:969:HM2KJBCX2:2:1102:4572:31514 2:N:0:ACTATGCA
TAAACGCGACTCCCCCAACTATCCCTATTAATCATTACGGTGATCCTAGAAACCAACAAAATAGAACCATGCCGTCCTATTCTATTATTCCATGCTAATGTATTCGAGCAAAAATGCCTGCTTTAAACACTCTAATTTTTTCAAGGTAAAGGTCCTGGATCCGCAAGACACCCAATTAAGGACATCAAGTTTCTCCAGAAGGTGAGAAATCAACAGCGACAGTTCATACCCCTTAAGGCATGACCATCACGTCAATCCCGAAATTCAACTACGAGCTTTTTAACTGCAACAACTTTAATATACGCTATTGGAGCTGGAATTACCGCGGCTGCTGGCACCAGACTTGCCCTCCAA
+
DDDDDIIIIIIIIIIIIIIIIIIIIIIIIIIIIIIIIIIIIIIIIIIIIIIIHIIIIIIHIIHIIIIIHIGFHHEHHIIIIIIIIIIIIIGIIIIIIIHHIGHHIHIIIIIIIIHIIIIIIIIIIIIIHEIIIHIIIIIHIIIHHIIIIIIIIIIIIHIIIIIHIIIIIIIIIIIIIIIIIIIIIIIIIIIGIIIIIIIIIIIIIIIIIHIIIIIIIIIIIIIIIIIIIIIIIIIIIIIIIIIIIIIIIIIIHIIIIIIIIIIIIIIIIIIIIIIIIIIIIIIIIIIIIIIIIHIIIIIIIIIIIIIIIIIIIIIIIIIIIIIIIIIIIIIIIIIIIIIIIIIIIIIIIDDDDD
@HISEQ:969:HM2KJBCX2:2:1102:5394:31679 2:N:0:ACTATGCA
TAAACGCGACTCCCCAACTATCCCTATTAATCATTACGTCAATCCTAGAAACCAACAAAATAGGATCGAACGTCCTATTTCATTATTCCATGCTAATGTATTCAAGCGTTAGCCTGCTTTAAACACTCTAATTTTTTCAAAGTAACAGTCCTGTTTCCCTGCAACACCAAATTAATGACATTACAGTTCTTCAAGAAGGAGGAATCAGTAAAGCCAGTACACACCATTGGCACGACCAACCTACTGACCCCGAAATTCAACTACGAGCTTTTTAACTGCAACAACTTTAATATACGCTATTGGAGCTGGAATTACCGCGGCTGCTGGCACCAGACTTGCCCTCCA
+
DDDDDIGIIIIIIIIIIIIIIIIIIIIIIIIIIIIIIIIIIIIIIIIIIIIIHIIIIIGHHIIIIIIIIIIIIIIIIIIIIIIIIIIIIIIIIIIIIIIIIIIIHIIIIIHIIHIIIIIIIIHIHIIIIIIIIIIIIIHIIIIIIIIIIIIIIIIIIIIIIIIIIIIIIIIHHIIIIIIIIIIIIIIIIHIIIIIIIIIIIIIHHIIIIIIIIIIIIIIIIIIIIIIIIIIIIIIIIIIIIIHIIIIIIIIIIIIIIIIIIIIIIIIIIIIIIIIIIIIIIIIIIIIIIIIIIIIIIIIIIIIIIIIIIIIIIIIIIIIIIIIIIIIIIIIIIIIIIIIIDDDDD
@HISEQ:969:HM2KJBCX2:2:1102:18710:32514 2:N:0:ACTATGCA
TAAACGCGACTCCCCAACTATCCCTATTAATCATTACCCCAGTCCTAGAAACCAACAAAATAAGACTGAAGTCTTATGTCATTATTCCATGCTAACATATTCAAACAATCGTTTGCTTTGAACACTCTAATTTTTTCAAAGTAAAATTCCTACAGTCAGAAAACACCAATAAAGGCACCTCCCACATGTAGAATAATTGGCTTAAAAAATGTAATCAACAATGTTGAAACAAGTTTTACACCAAAAGGTTCAACTACGAGCTTTTTAACTGCAACAACTTTAATATACGCTATTGGAGCTGGAATTACCGCGGCTGCTGGCACCAGACTTGCCCTCCAA
+
DDDDDHHHHIIIHHIIIIIHHHHIHIIIIGHIIIIIIIIGIIIGHIIIHIIIIIIIIIIIIIICFHHIHE?<CGHHIHIHHHIIHIFHHHHEHHHHGHIFEHHGHHHIIIIGEHHIEHHHHHEHHHHIIHIHHFFHHHIHHGIIHHGHHHHIIIEHIIIIHHHGHGHHHIIIHHHHHHIHHD@HHIIHIIGIHHIIIIIHG@HIHHIIIIIIIHIHGIIHHFHIIIIIIHIIHIGHHHIIHHIIIIIIHHEIIIIIIIIGIIIIIHHHHHIIIHHHHHHHIHHGGHEHIIHHHIIIHIIIIIHIIIIHHIIIIIIHHHEHCGIHEC@HFIHIIHDCDDD
@HISEQ:969:HM2KJBCX2:2:1102:10892:33068 2:N:0:ACTATGCA
TAAACGCGACTCCCCAACTATCCCTATTAATCATTACTTCAGTCCTAGAAACCAACAAAATAGAACTAAAGTCCTATTCCATTATTCCATGCTAATATATTCAAGCAAACATGCCTGCTTTAAACACTCTAATTTTTTCAAAGTAAAAGTCTTGGATCCCTAGCGCACTCAATTAAGAGCACACTAGTTCCCCAAAAGGAAAAGCCCAAAGTTGCAGTACAAACCTTTCGGTTGACGGCAACTATAAGCCCAAGGTTCAACTACGAGCTTTTTAACTGCAACAACTTTAATATACGCTATTGGAGCTGGAATTACCGCGGCTGCTGGCACCAGACTTGCCCTCCAA
+
DDDDDIIIGIIIIIIIIIIIGIIIIIHIIIIIIIIIIIIIIIIIHHIIHIIIIIIIIIIIIIHIIIIGIIHIHIIIIIIGIIIGIHICHHHIIIIIHIIIIIHIHHIIIIIIHGIHIHHHHIIHIIIIIIIIHIHIGHIIIIIIIIHHIIIIIHHGIIIIIIIIIIIHIIIIIIIIHIHIIIIIHHIIIIIIIIIIIHHIHIIIGIIIIIIIIHIIIIIIIIIIIIIIIIIIIIIIIIIIIIIHHIIIIIIIIIIIIIIIIIIIIIIIIIIIIIIIHIIIIIIIIHHIIIIIIIIIIIIIIIIIIIIIIIIIHIIIIIIIIIIIIHIIIIIIIIIIIIIIIDDDDD
@HISEQ:969:HM2KJBCX2:2:1102:9928:33157 2:N:0:ACTATGCA
TAAACGCGACTCCCCAACTATCCCTATTAATCATTACGTCAATCCTAGAAACCAACAAAATAGGATCAAACGTCCTATTTCATTATTCCATGCTAATGTATTCAAGCGTTAGCCTGCTTTAAACACTCTAATTTTTTCAAAGTAACAGTCCTGTTTCCCTGCAACACCAAGTAAATGGCATCACAGTTCTTCAAGAAGGAGGAATCAGTAAGGCCAGTACATACCAGTGGCACGACCAACCTACTGACCCCGAAATTCAACTACGAGCTTTTTAACTGCAACAACTTTAATATACGCTATTGGAGCTGGAATTACCGCGGCTGCTGGCACCAGACTTGCCCTCCAA
+
DDDDDIIIIIFHIIIHIIIIIIIIIIIIHIIIIIIIIHHIIIIIIHEHIHHIIHIIIIIIIIFHFHIHIIHIHIHIIHHIIIIIIHIHFCHHHIHIHIIIIIHHIEHHIHHHIIIIHIIIIHHHHIIIIIHHIIIIIHHIIIIIHHIIIIHIIHHHIGIIIIHIHHHHIIIIHHHIIIIHIIIIIIIHHIIHHIIHHIIIIIIIIIIIIIH<IHGIIIIIIIIIII=IIIIIIIIIIIIIIIIHGIIGIIHGHHIIIIIIIIIIHGIIIIIHIHIIIHIIIIIHIIIHIIIIIIIHIIIIIIIIIIIIIIIIIIIIIIIIIIHIIIIIIIIIIIHFIIIHHDDDDD
@HISEQ:969:HM2KJBCX2:2:1102:9906:33414 2:N:0:ACTATGCA
TAAACGCGACTCCCCAACTATCCCTATTAATCATTACGTCAATCCTAGAAACCAACAAAATAGGATCGAACGTCCTATTTCATTATTCCATGCTAATGTATTCAAGCGTTAGCCTGCTTTAAACACTCTAATTTTTTCAAAGTAACAGTCCTGTTTCCCTGCAACACCAAATTAATGACATTACAGTTCTTCAAGAAGGAGGAATCAGTAAAGCCAGTACACACCATTGGCACGACCAACCTACTGACCCCGAAATTCAACTACGAGCTTTTTAACTGCAACAACTTTAATATACGCTATTGGAGCTGGAATTACCGCGGCTGCTGGCACCAGACTTGCCCTCCAA
+
DBDDDHHHIIHIIIIIIIIIIIIIHIIIIIHIIIIIIIIIIIIIIHHIIIIIIIIIIIIIIIHIGIIHIIICHHHIIIHIIIIIIHIIHIHHHHHIIIIIIHHHIIHIIIIIIIIHIIIIIIIIIIIHIHGIIIIIHHHIIIIIIIIIIIIIIIIIIHIIIIIIIIIIIIIIIIIIIIIIIIIIIIIIIIIIHIIIIIIIIIIIIIIIIIIIIHIIIIIIIIIIIIIIIIIIIIIIIIHIIIHHGIIIIIIIIIIIIIIIIIIIIIIIIIIIIIIIIIIIIIIIIIIIIIIIIIIIIIIIIIIIIHIIIIIIIIIIIIIIIIIIIIIIIIIIIIIIIIIIIDDDDD
@HISEQ:969:HM2KJBCX2:2:1102:7127:33720 2:N:0:ACTATGCA
TAAACGCGACTCCCCAACTATCCCTATTAATCATTACGTCGATCCTAGAAACCAACAAAATAGAATCAAACGTCCTATTTCATTATTCCATGCTAATGTATTCAAGCGCGAGCTTGCTTTAAACACTCTAATTTTTTCAAAGTAACAGTCCTGATTTCCCGCGACACCAAATTAATGACATCGTGGTTCGTCAGAAGGGAGAAACCAATAATGCTAGTACGTACAAAGTACGACCGACATATTAGTCCCGAAATTCAACTACGAGCTTTTTAACTGCAACAACTTTAATATACGCTATTGGAGCTGGAATTACCGCGGCTGCTGGCACCAGACTTGCCCTCCAA
+
DDDDDHHHIIIH?HHIIHIHIHEHHHHIHIHIIIIIIIIIHIIHIIEHHIIE?EHHHIHIIIIIIIIHIIIHEHIIIIIGIHIHEH@GHCFGH@HEHHHIHHHIIGIIIIHHFEGFIIHIHHHHIIHGHHHHHIIIIIHIIIHIIIIHFIIIHIIIIIHHHGIIHIHHGFHEHHIIIHHIIIHIIHDEFHHHGFHHHIIIIIIIIIIIHHEEEHEHIIIH@GIIIIIHIIIIIGIHHHECHHHIFIIHIIIIIIIIIIIHIIIHHHIIIIIHIIIIIIIIIHHHGFHHIHHHIIIIHHHIIIIIIIIHHGIIGIIHIIIIIIHIIIIIIIIIHHIIIIIBDBD@
@HISEQ:969:HM2KJBCX2:2:1102:8864:32966 2:N:0:ACTATGCA
TAAACGCGACTCCCCAACTATCCCTATTAATCATTACATCGATCCTAGAAACCAACAAAATAGAATCGGATGTCCTATTTCATTATTCCATGCTAATGTATTCAAGCGTGAGCCTGCTTTAAACACTCTAATTTTTTCAAGGTAACAGTCCTAATTCCCCGTGACACCAAATTAATGGCATTACGGTTCTTTAGAAGGTGAGAAATCAATAATATCAGTACATACCAACGGCATGACCGAAACATTGATCCCGAAATTCAACTACGAGCTTTTTAACTGCAACAACTTTAATATACGCTATTGGAGCTGGAATTACCGCGGCTGCTGGCACCAGACTTGCCCTCCAA
+
DDDDDIIIIIIIIIIIIHIIIIIIIIIIIIIIIIIIIIIIIIIIIIIIIIIIIIIIIIIHIIHIIIIIIIIIIIHIIIIIIIIIIIIGHHIHHIIIIIIIIHIIIHIIIIIIIIIIIIIIIIIIHIHIIIIIIIIIIIIIIIIIIIIIIIIIIIIIHIIIIIIIIIIIIIIIHIIIIIHIIIIIIIIIIIIIIIIIIIIIIIIIIIIIIIHIIIIIIIIIIIIIIIIIIIIIIIIIIHIIIIIHGHIIIHIIIIIIIIIIIIIIIIIIIIIIIIIIIIIIIIIIIIIIIIIIIIIIIIIIIIIIIIIIIIIIIIIIIIIIIIIIIIIIIIIIIIIIIIIIIIDDDDD
@HISEQ:969:HM2KJBCX2:2:1102:4621:35074 2:N:0:ACTATGCA
TAAACGCGACTCCCCAACTATCCCTATTAATCATTACTTCAGTCCTAGAAACCAACAAAATAGAACCAAAGTCCTATTCCATTATTCCATGCTAATATATTCAAGCAAACATGCCTGCTTTAAACACTCTAATTTTTTCAAAGTAAAAGTCTTGGATCCCTAGCGCACTCAATTAAGAGCACACTAGTTCCCCAAAAGGAAAAGCCCAAAGTTGCAGTACAAACCTTACGGTTGACGGCAACTATAAGCCCAAAATTCAACTACGAGCTTTTTAACTGCAACAACTTTAATATACGCTATTGGAGCTGGAATTACCGCGGCTGCTGGCACCAGACTTGCCCTCCAA
+
DDDDDGIIIIIIIHIHHIHIIHHIIIIIIIIIIIIIIIIIHIIIGHHHHIHIIIIHHIEHIIHHHEHIHIEGHIIIICH?GHHEHHHEHIIGHFGGIIIIHGIIHHHHHIIIIIIHIIIIHHIHIIIIIIIHHHIIIGEIIIHEHIIIIIIHIGIGHIHHIIIIIIIIHIIIIIIIHIIIIGHEIHIHIIIIHHIHIIIIIHIIIHEIIIIIIIIIHIIIIHHIIIIIIIIIIIIIIIIIIHHHHIIIIIIIIIIHHEHIIIIIIIIIIIIIIIIIIIIGIIIIIIIHIIIIHIIIIHHIIIIIIIIIIIIIIIIGIIIIIIIIIIIIIIIIIIIIHIIIIDDDDD
@HISEQ:969:HM2KJBCX2:2:1102:14789:34637 2:N:0:ACTATGCA
TAAACGCGACTCCCCAACTATCCCTATTAATCATTACGTCGATCCTAGAAACCAACAAAATAGAATCAAACGTCCTATTTCATTATTCCATGCTAATGTATTCAAGCGCGAGCCTGCTTTAAACACTCTAATTTTTTCAAAGTAACAGTCCTGATTTCCCACGACACCAAATTAATGACATCGTGGTTCGTCAGAAGGTAGGAATCAATTTGACCAGTACGTACCGAGGCACGACCGATCAACTGATCCCGAAATTCAACTACGAGCTTTTTAACTGCAACAACTTTAATATACGCTATTGGAGCTGGAATTACCGCGGCTGCTGGCACCAGACTTGCCCTCCAA
+
DDCDDIIIIIHIIIIIIIHIIIIIIIIIIIIIIIIIIHIIIIIIIIIIIIIIIIIIIIIIIIIIIIIICHIIIIIIIHIIIIIIIIIHIGIIGIIIIIIIIIIIIIIIIIIIIIIIIIIIIIIIIIIIIIIIIIIIIIIIIIIIIIIIHIIIIIIIIIIIIHIIIIHIIIIIIIHHIIIIIIIIIIIIIIHIIIIIIIIIIIIIIIIIIHIIIIIIIIIIIIIIIIIIIIIIIIIIIIIIIIHHIIIIIIHIIIIIIIIIIIIIIIIIIIIIIIIIIIIIIIIIIIIIIIIIIIIIIIIIIIIIIIIIIIIIIIIIIIIIIIIIIIIIIIIIIIIIIIIIDDDDD
@HISEQ:969:HM2KJBCX2:2:1102:1925:34055 2:N:0:ACTTTGCA
TAAACGCGACTCCCCAACTATCCCTATTAATCATTACTTCAGTCCTAGAAACCAACAAAATAGAACTAAAGTCCTATTCCATTATTCCATGCTAATATATTCAAGCAAACATGCCTGCTTTAAACACTCTAATTTTTTCAAAGTAAAAGTCTTGGATCCCTAGCGCACTCAATTAAGAGCACACTAGTTCCCCAAAAGGAAAAGCCCAAAGTTGCAGTACAAACCTTTCGGTTGACGGCAACTATAAGCCCAAAATTCAACTACGAGCTTTTTAACTGCAACAACTTTAATATACGCTATTGGAGCTGGAATTACCGCGGCTGCTGGCACCAGACTTGCCCTCCAA
+
DDDDDIIIIIIIIIIIIIIIIIIIIIIIGIIIIIIIIIIIIIIHIHIHIGIIIIIIIIIIHIHHIIIIIIHHGHIIIIIIEHIHHHHIIIIEHHIIIIGHHIHIIIIIIIIHIIGIIHHHIHIHHIIIHIHHIIIHHIIIIIIIHIIIHHHHHFHIIIIHIIHHHHIIIIIHHIHIIHCIIIIIIIIIIIIIIIIIIHHIIIIHIIIIHIIIIIIIIIIIIIIIIIIIIIIIIIIIIIIIIIHHIIIIHIIIIIIHHHIIHHCHIIIIHIIIIIIIIIIIIIIIIHHHHIIHIIIIIIIIIIIIIIIIIIIIIIIIIIIIIIIIIIIIIIIIIIIIIIIIIDDDDD
@HISEQ:969:HM2KJBCX2:2:1102:9112:35239 2:N:0:ACTATGCA
TAAACGCGACTCCCCAACTATCCCTATTAATCATTACGGTGGTCCTAGAAACCAACAAAATAGAACCACAACGTCCTATTCTATTATTCCATGCTAATCTATTCAAGCAATAGCCCGCTTTAAACACTCTAATTTTTTCAAGGTAATGGTCCTGGCTCCCCAACACACCCAATTAAGGACATACTGGTTCACCAGAAGGAAGACCCGACAACAGGACAGTACTCGCCAAAGACGGACCGCCCGGCCAAGTCTAAAATTCAACTACGAGCTTTTTAACTGCAACAACTTTAATATACGCTATTGGAGCTGGAATTACCGCGGCTGCTGGCACCAGACTTGCCCTCCAA
+
DDDDDIIHIIIIIIIIIIIIIIIHIIIIIIIIIIIIHHHIIIIGHIIIIIIIIIIIIHEEHHGHIIIIIHIIIGHIIIHIIHIIHGIHIIIIFHHIIIIIIGHIIIIIIIIIIIHIIIIIIIIHHHIIIIHIHIHHGHIIIIIIIHIIIIIIIHIHHHIIIIHHEEHIIIIHHHIHHHHHGIIHIIIIIHIIFIIIIIIIHHFHHCHHIHHHHIHHIIIIIIHIIIIHHIIHIIIIIIIIIIIIIIIGIIGHHIIIHHIHIIGIHIIIHIIIIIIIIIIHIIIIIIIIIHIIIIIIIIHGHIIIIIIIIIIIIIIIIIIIIIIIIIIIHIIIIIHIIIIIIIDDDDD
@HISEQ:969:HM2KJBCX2:2:1102:3212:35307 2:N:0:ACTATGCA
TAAACGCGACTCCCCAACTATCCCTATTAATCATTACGGTGGTCCTAGACCAACAAAATAGAACCAACGTCCTATTCTATTATTCCATGCTAATCTATTCAAGCAAAAGCCCGCTTTAAACACTCTAATTTTTTCAAGGTAATGGTCCTGGTTCCCCGACACACCCAATAAAGGACATACCGGCTCACCAGAAGGATAGACCCGACAGCAGAACAGTACTCGCCAGAGACGGACCGTCCGGTCAGGCCTAAAATTCAACTACGAGCTTTTTAACTGCAACAACTTTAATATACGCTATTGGAGCTGGAATTACCGCGGCTGCTGGCACCAGACTTGCCCTCCAA
+
DDDDDIIIIIIIIIIIIIIIIIGIIIIIIIIIIIIIIIIIIHIFHIIIIIFHIIIIHHIIIIIIGIGHIIHHIIIIIIIIIIIHIGIIIIHIIIIHIIIIHHHIIHIIIHIIIHIHHIIHHIIIIIIIIIIIIIIIIIHHIIIIIHIHIIHHHIHIIIIGIIIIIHIIIIHIIIIIIIIIIIIIIIIHHIIIIIIIIIIHIIIHGHIIIHIIIIIIIHHII=IIIIIIIIIIIIIIIIIIIHHIIIIHIIIIIHIIIIIIIIIIIIIIIIIIIIIIIIIIIIIIIIIIIIIIIIIIHHHIIIIIIIIIIIIIIIIIIIIIIIIIIIIIIIIIIIIIIIIDDDDD
@HISEQ:969:HM2KJBCX2:2:1102:15077:35326 2:N:0:ACTATGCA
TAAACGCGACTCCCCAACTATCCCTATTAATCATTACGTCGATCCTAGAAACCAACAAAATAGAATCAAACGTCCTATTTCATTATTCCATGCTAATGTATTCAAGCGCGAGCTTGCTTTAAACACTCTAATTTTTTCAAAGTAACAGTCCTGATTTCCCGCGACACCAAATTAATGACATCGTGGTTCGTCAGAAGGGAGAAACCAATAATGCTAGTACGTACAAAGTACGACCGACATATTAGTCCCGAAATTCAACTACGAGCTTTTTAACTGCAACAACTTTAATATACGCTATTGGAGCTGGAATTACCGCGGCTGCTGGCACCAGACTTGCCCTCCAA
+
DDDDDIIIIIIIIIIHIIIIIIIIIIIIIIIIIIIIIIIIIIIIIIIIIIIIIHIIIIHHIIIIIIIIIHHIIIIIIIIIIIIIIIIHIIHIIIIIIIIIIFHIIHIHIIIHHHHIIHIHI=IIIIIIIIHIIHIIIIIIIIIIIIIEHIHIHIIIIIHIGHIHIHIHIIIHIHIIGCGGHHHFEDHHEHHIIIIIIIHHHEHHHIHHHIHHHEGHEGHIHHHHIFHIIIGCHDHHHHHHHEGG<DEGGGHHE@FCF<EHDHIHHDHHFE?GFF?GHFEFG<C<1EHHHE<@HCD1??GGHGCF@?HGF@CCHDDCHGGHHEIHHEHHG<HFHEHCC0<0<<D<
@HISEQ:969:HM2KJBCX2:2:1102:6232:34916 2:N:0:ACTATGCA
TAAACGCGACTCCCCAACTATCCCTATTAATCATTACGTCAATCCTAGAAACCAACAAAATAGGATCAAACGTCCTATTTCATTATTCCATGCTAATGTATTCAAGCGTTAGCCTACTTTAAACACTCTAATTTTTTCAAAGTAACAGTCCTGTTTCCCTGCAACACCAAATTAATGACATTACAGTTCTTCAGAAAGGAGGAATCAGCGAGACCAGTACGTACCAATGGCACGACCAACCTGCTGACCCCGAAATTCAACTACGAGCTTTTTAACTGCAACAACTTTAATATACGCTATTGGAGCTGGAATTACCGCGGCTGCTGGCACCAGACTTGCCCTCCAA
+
DDDDDIIIIIIIIIIHIIIIIIIIIIIIIIIHFHHIIIIIGHHHIIIIIIIIIIHIIG1FHHH@EEHHIGIEGHDHHIIEH?DHIIIIGFHHGICHIIIIIIHHEIIIHIIHIIIIIIIIIGIIHIHIIIIIIIHIIIIIIIIHHIIIIIIHHIIIIIIIIIIIHHFIIHIHHIIHG@HHIIIIIIIIIIIIIIIIIIIIIIIIIIGIIIIIIIIIIIHHIIHHIIIHHGIIIIIHHHIIIIIHHIIIIIIIIHIIIHGIIIIIIIIIIIIIIIIIIIIIIIIIIIIIHIIIIIIIIIIIIIIIIIIIHHHIIIIIIIIIIIHHIIIIIIIIHGIIIIIIIDDDDD
@HISEQ:969:HM2KJBCX2:2:1102:20145:35515 2:N:0:ACTATGCA
TAAACGCGACTCCCCAACTATCCCTATTAATCATTACGGCTCCCCTAGAAACCAACAAAATAGGAAAGCCGTCCTATTCTATTATTCCATGCTAATGTATTCGAGCAAAGGCCTGCTTTGAACACTCTAATTTTTTCAAAGTAAAAGTCCTGGTTCCCCGACACACCCAGTAAAGGGCATGCGAATCCCCAAGAGGAAAGATCCGGCCGGACCAGTGCACGCGGTGAGGCGGACCGGCCAGCCAGACCCAAGGTTCAACTACGAGCTTTTTAACTGCAACAACTTTAATATACGCTATTGGAGCTGGAATTACCGCGGCTGCTGGCACCAGACTTGCCCTCCAA
+
<@<<00<EHHI0FH@FCCH1GH?1<@@C<1G1@@C@F1<F/GEE<CC1<1<FHHHHE?111DH@GF1C1@C@</<<F1D@1111<<1D1<CF1FHFFG6GFG@1D@C6@<7CG11<FH1<1@CCFHFCHGCBCGF6GC@FF<@AF70<EGCC)<DCGCGHHH<EEEEEF:.88.8..A.HA@:CA.CHHFF///@FCFC?D-HFC-/C@GC1CHG@GCAHC<F<@C<EA<-<<C/HC=HE<11FCAFFHF1<<HEG@GHEFCFCFD11HHFECG1HHGCEHHGCHFEF1EHHDEHEFCEGHH@CG@G@HGCCECCDH@EHCFHCHGD<G<D<C<CG?E<00@B<
@HISEQ:969:HM2KJBCX2:2:1102:6256:35862 2:N:0:ACTATGCA
TAAACGCGACTCCCCAACTATCCCTATTAATCATTACCTCGACTCCGAAAGCCAACGAAATAGAACCGAGATCCTATTCCATTATTCCATGCACTAATGTTCAGGCTGTAGCGCCTGCTTTGAGCACTCCAATTTTTTCAAAGTAAACGTGCTGGCCACCCATGGCACTCGATTAAGAGAACCATGAACGAACCAACAAAATCGTCCGGGCAAACAGTAGACACCGCAAGGTGCACCGCTCGCCCGAAACCGAGATCCAACTACGAGCTTTTTAACCGCAGCAATATTAGTATACGCTATTGGAGCTGGAATTACCGCGGCTGCTGGCACCAGACTTGCCCTCCAA
+
BBDBDIIIIIIIHHIIIIIIIIIIIGIIIIIIIIIIIIIIGIIIIIIIHIIIIIIIGIIEHIH@GHIGHHIHIIHIHHIIFIIIIIIIIIIIIIIIIIIIIIHHEHIIIIHIHIHIIIIIIIIIIIIIIIIIIIIIHIIIHIHIIIHIIIIIIIIIIHIIIIIHIIHIIIIIIIIIIIIIIIIIIIIIIHHGGIIIIIIHHIIIIIIHIHHIIIIIIIIIIIIIIIIIIIIIIIIIIIIIIIHHGIIIIIGIHIIIIIHGHIHIIIIIIIIIIIIIIIIIIIIGIIIIIIIIIIIIIIIIIIIIIIIIIIIIIIIIIHIIIIIIIIIIIIIIIIIIIIIIIDDDDD
@HISEQ:969:HM2KJBCX2:2:1102:6282:36507 2:N:0:ACTATGCA
TAAACGCGACTCCCCAACTATCCCTATTAATCATTACGTCGATCCTAGAAACCAACAAAATAGAATCAAACGTCCTATTTCATTATTCCATGCTAATGTATTCAAGCGCGAGCTTGCTTTAAACACTCTAATTTTTTCAAAGTAACAGTCCTGATTTCCCGCGACACCAAATTAATGACATCGTGGTTCGTCAGAAGGGAGAAACCAATAATGCTAGTACGTACAAAGTACGACCGACATATTAGTCCCGAAATTCAACTACGAGCTTTTTAACTGCAACAACTTTAATATACGCTATTGGAGCTGGAATTACCGCGGCTGCTGGCACCAGACTTGCCCTCCAA
+
DDDDDHIIIHHIIIIIIIIIIIIIIIIIIIIIIIIIIIIIIIIIIIIIIIIIIHIIIIGIIIIIIIIIFHEHHEHHIIIHICHHHHHEHHIIIIIHIIIIIHGIIIHHIIIIIIIHHHIIHHHHHIIIIHHHIIHHIIIIIIHIIIIIHHHIIIIIIHHHIIIIHHEHIIIIIIIIIIIIIIIIIIHIHHHIIIIIIIIIIIIIIIHGIHEIIIIIIIIIIIIIIIIIIIIIIHIII?GIIIHIIIIIIHIIIIHHIHIIIIIIIIIIIIIIIIIIIIIIIIIIIIIIIIIIIIIIIIIIIIIIIIIIIIIIIIHIIIIIIIIIIIIIIIIIIIIIIIIDDDDD
@HISEQ:969:HM2KJBCX2:2:1102:12782:36369 2:N:0:ACTATGCA
TAAACGCGACTCCCCAACTATCCCTATTAATCATTACGGTAGTCCTAGAAACTAACAAAATAGAACCACAACGTCCTATTCTATTATTCCATGCTAATCTATTCAAGCAATAGCCCGCTTTAAACACTCTAATTTTTTCAAGGTAATGGTTCTGGCTCCCCAACACACCCAATAAAGGGCATACTGGTTCACCAGAAGGAAGACCCGACAGCAGACAGTACTCGCGAAAGACGGACCGCCCGACCAGGCCTAAAATTCAACTACGAGCTTTTTAACTGCAACAACTTTAATATACGCTATTGGAGCTGGAATTACCGCGGCTGCTGGCACCAGACTTGCCCTCCAA
+
<D0B@@/<CHHHH?0<CGCCEC1<CGCGGHF@GEDFCCE<1C<11<C1FHHC1<<C1<EHGH1CFHHC@GC0<1D0DHC1<CCC@GHHF1DD1<D11DECHFHCHHH?FC@DDFC<HEFHEHGCHHHHGFF<FFECFHHHHHHHHCEEHHFEF?AEHIIHCEB<D<<CEEHGIHHFA@HIHHHFHIHEFGEH?@HEIHHEHDGHCHHGHHHCHCEIHEHHHCDE<CHHHIHHDIHFDCCGHHHCDGC<EIHHHHHIHGHGECCG?HHDIHHHHEFHEFHHHIIIHG?GIHFHHGHE??HFGEFIHEFF<EFHIHGHHHHIIIHG?CECIHHFF<GCE@HFG@<0@B
@HISEQ:969:HM2KJBCX2:2:1102:18762:36896 2:N:0:ACTATGCA
TAAACGCGACTCCCCAACTATCCCTATTAATCATTACGTCGATCCTAGAAACCAACAAAATAGAATCAAACGTCCTATTTCATTATTCCATGCTAATGTATTCAAGCGCGAGCCTGCTTTAAACACTCTAATTTTTTCAAAGTAACAGTCCTGATTTCCCGCGACACCAAGTTAATGACATCGTGGTTCGTCAGAAGGTAGGAATCAATTTGACCAGTACGTACCGAGGCACGACCGATCAACTGATCCCGAAATTCAACTACGAGCTTTTTAACTGCAACAACTTTAATATACGCTATTGGAGCTGGAATTACCGCGGCTGCTGGCACCAGACTTGCCCTCCAA
+
DCDDDIIIIIIIHIHIIIIIIHIIIIIIIHIIIIIHIIIIHIIIIIIIIIIIHIIIHHEHIIHIIIIIIIIIIIIIIIIIIIIIHEHIHHIIHHHIIIIIIHIIIIIIIIIIHIIHIIIIIHIIIIHIHFHHIIIIIIIIIIHHIHIIIIIIIIIHIHIIIIIIIIIIIIIIIIIIIHIIIIIHHIIHIIHIIIIIIIIIIIIIIIIIIIIHHIIIIIIIIHIIIIIIIIIIIIIHIIIIIIHHIIIIIIIIIIHIIIIIIIIIIIIIIHIIIIIIIIIIHHFHHHHHIIIIHIIIIIIIIIIIIIIIIIIIIIIHIIIIIIIIIIIIIIIIIIIIIIIIDDDDD
@HISEQ:969:HM2KJBCX2:2:1102:18581:37672 2:N:0:ACTATGCA
TAAACGCGACTCCCCAACTATCCCTATTAATCATTACGTCAATCCTAGAAACCAACAAAATAGGATCGAACGTCCTATTTCATTATTCCATGCTAATGTATTCAAGCGTTAGCCTGCTTTAAACACTCTAATTTTTTCAAAGTAACAGTCCTGTTTCCCTGCAACACCAAATTAATGACATTACAGTTCTTCAGAAAGGAGGAATCAGCGAAGCCAGTACATACCAGTGGCACGACCAACCTGCTGACCCCGAAATTCAACTACGAG
+
DDDDDIIIIIIIIIIIIIIIIIIIIIIIIIIIIIIIIIIIIIIIIIIIIIIIIIIIIHIIIIIIIIIIIIIIHIIIIIIIIIIIIIIIIIIIIIIIIHIIIHIIIIIIIIIIIIIIIIIIIIHIIIIIIIIIIIIIIIIHHIIIIHIIIIIIIIIIIIIIIIIIIIIIIIIIIIIIHIIIIIIIIIIIIIIIIIIIIIIIIIIIIIIIIIIIIIIIIIIIIIIIIIIIIIIIIIIIIIIHIIIIIIIIIIIIIIIIIIIIIIDDDDD
@HISEQ:969:HM2KJBCX2:2:1102:19215:37769 2:N:0:ACTATGCA
TAAACGCGACTCCCCAACTATCCCTATTAATCATTACAACGGTCCTAGAAACCAACAAAATAGAACCAACGTCCTATTCTATTATTCCATGCTAATCTATTCAAGCAAAAGCCCGCTTTAAACACTCTAATTTTTTCAAGGTAATGGTCCTGGTTCCCCGACACACCCAATAAAGGGCATACCGGCTCACCAGAAGGATAGACCCGACAACAGAACAGTACTCGCCAGAGACGGACCGTCCGGTCAGGCCTAAAATTCAACTACGAGCTTTTTAACTGCAACAACTTTAATATACGCTATTGGAGCTGGAATTACCGCGGCTGCTGGCACCAGACTTGCCCTCCAA
+
DDADDGIHIHIIIIIIIIIIIIIIIIIIIIIIGEHHHIIIIIHIIIIIIIIHIIIIIIIHHIGIIHFHHEGEHHIIIIIIIGHHIIHIIIHHCHHIIHHIHHHIHIHIIIHHHHHHHHHHHHIIIIIIHHIIIHHHHIIIIIIIIIIIIIIIIHHIIIIHIIHIIIIIIIIIIHHHHHHHIIIIIHIIIIIIIIIIIHIIIIIIIIIIIHI=IHIIIIIIIIIIIIHHIIIIIIIIIHHHIIIIHGIIHHIIIIIIIIIIIIIIIIIIIIIIHIIIGIIIHIIIIHIIIHIIIIIIHHFGFIIIIIIIIIIIIIHIHIIIIIIIIIIIIIIIIHIIIIIIIDDDDD
@HISEQ:969:HM2KJBCX2:2:1102:3416:38159 2:N:0:ACTATGCA
TAAACGCGACTCCCCAACTATCCCTATTAATCATTACATCGATCCTAGAAACCAACAAAATAGAATCGGATGTCCTATTTCATTATTCCATGCTAATGTATTCAAGCGTGAGCCTGCTTTAAACACTCTAATTTTTTCAAGGTAACAGTCCTAATTCCCCGTGACACCAAATTAATGGCATTACGGTTCTTTAGAAGGTGAGAAATCAATAATATCAGTACATACCAACGGCATGACCGAAACATTGATCCCGAAATTCAACTACGAGCTTTTTAACTGCAACAACTTTAATATACGCTATTGGAGCTGGAATTACCGCGGCTGCTGGCACCAGACTTGCCCTCCAA
+
DDDDDIIIIIIIIIHHIIIIIIIIIIIIIIIIIIIIIIIIIIIGIIIIIIIIIIIIIIIHIIIIHIHIIIIIIHIIIIIIIIIIIIIIIIIIIIIIIIIIIIIIIIIIIIIIIIIIIIIIIIIIIIIIHIHIIIIHIIHIIIIIIIIIIIIIIIIHIIIIIIIIIIIIIIIIIIIIIIIIIIIIIIIIIIIIIIIIIIIIIIIIIIIIIIIIIIIIIHHHHIIIIIIIIIIIIIIIIIIIIIIIHGIIIIIIIIIHIIIIIIIIIIIIIIIIIIIIIIIIIIIIIIIIIIIHIIIIIIIIIIIIIIIIIIIIIIIIIIIIIIIIIIIIIIIIIIIIIIIIIIDDDDD
@HISEQ:969:HM2KJBCX2:2:1102:19974:38131 2:N:0:ACTATGCA
TAAACGCGACTCCCCAACTATCCCTATTAATCATTACGGTGGTCCTAGACCAACAAAATAGAACCAACGTCCTATTCTATTATTCCATGCTAATCTATTCAAGCAAAAGCCCGCTTTAAACACTCTAATTTTTTCAAGGTAATGGTCCTGGTTCCCCGACACACCCAATAAAGGGCATACCGGCTCACCAGAAGGATAGACCCGACAACAGAACAGTACTCGCCAGAGACGGACCGTCCGGTCAGGCCTAAAATTCAACTACGAGCTTTTTAACTGCAACAACTTTAATATACGCTATTGGAGCTGGAATTACCGCGGCTGCTGGCACCAGACTTGCCCTCCAA
+
DBDDDHIGHIHII1GHHIIIIIHHIIHIIIHEHIIIIIHHGHIHCFEHIIIIIHIIIIIHFIIIIIIIIHEHHHHHIIIIIIIIHFEHHIIEHHIIIHIIHGEEFHIIIIIIIHHIHHIIIHHHIIIHIIIIIIIIHHIIIIHIIIHHH@HHEHIHIHIHIHHIHIIIIIIIHHHHHIIIHIIIIIIIIIHIIIIIIHHFIIIIIIHHIIHII;GIIIIIIIIIIIIHHIIIIHIHHIIIIHGIIIHHIIIIHIIIIIIIHHIHHIIIHHGIIIIIIIIIIIIHIIIIIHIIIIHHHGGIIIIIHIIIIHGIIIIIIHIIIIIIHIIIIIIHIIHGIIIDDDDB
@HISEQ:969:HM2KJBCX2:2:1102:13231:38774 2:N:0:ACTATGCA
TAAACGCGACTCCCCAACTATCCCTATTAATCATTACGTCAATCCTAGAAACCAACAAAATAGGATCAAACGTCCTATTTCATTATTCCATGCTAATGTATTCAAGCGTTAGCCTGCTTTAAACACTCTAATTTTTTCAAAGTAACAGTCCTGTTTCCCTGCAACACCAAATTAATGACATTACAGTTCTTCAAGAAGGAGGAACCAGTAAAGCCAGTACATACCAGAGGCACGACCAACTTACTAATCCCGAAATTCAACTACGAGCTTTTTAACTGCAACAACTTTAATATACGCTATTGGAGCTGGAATTACCGCGGCTGCTGGCACCAGACTTGCCCTCCAA
+
DDDDDIIIIIIIIIIIIIIIIIIIIIIIIIIIIIIIIIIIIIIIIIGIIIIIIIIIIHIIIIIIIIIIHIIIIIIIIIIIIIIIIIIIIGHIGHHIIIIHIHIIIIIHIIIIGIIIIIIIIHHHIIIIIIIIIIIHIIIHFIIIIIIIHIIIIIIIIIIIIIIIIIIIIIHIHIIIIIIIIIIIIIIIIIIIIIIIIIHHIHGHIIIIIIIIIIIIIIIIIIIIIIIIIIIIIIIIIIIIIIHHHIIIIHIIIIIIHIIIIIIIIIIIIIIIIIIIIIIIIIIIIIIIIIIIIIIIIIIIIIIIIIIIIIIIIIIIIIIIIIIIIIIIIIIIIIIIIIIIHDDDDD
@HISEQ:969:HM2KJBCX2:2:1102:16224:39288 2:N:0:ACTATGCA
TAAACGCGACTCCCCAACTATCCCTATTAATCATTACGTCGATCCTAGAAACCAACAAAATAGAATCAAACGTCCTATTTCGTTATTCCATGCTAATGTATTCAAGCGTGAGCCTGCTTTAAACACTCTAATTTTTTCAAAGTAACAGTCCTGATTCCCCATGACACCAAATTAATGACATCATGGTTCGTCAGAAGGTAGGAATCAATAATACCAGTACGTACAATAGCACGACCAATAAATTGATCCCGAAATTCAACTACGAGCTTTTTAACTGCAACAACTTTAATATACGCTATTGGAGCTGGAATTACCGCGGCTGCTGGCACCAGACTTGCCCTCCAA
+
DDDDDIGIIHIHIIIHHIIIIIIIIHHIIIIIIIIIIHIIIIIIIHIIIIIIIHGIIIIHHHHHHEIIIIGIIIIII@HHIIIIHIIIIIIIIIIIIIIIIHIIIIIIIHIHIIIIIIIIHIIIIIIIIIIIIIIHIIIIHIIIIIIIIIIIHIHHIIIIHIIIIIIIIIHIIIHIIHIHHIIIIIIHIIIIIIIIIIIIIIIHHIIIIIIIHIIIIIIIIIIIIIIIIIIIIIIIIIIIIIIIIIIIIIIIIIIHIIIIFIIIIIIIIIIIIIHIIIIIIIIHHHIIIIIIHIIIIIIIIIIIIIIIIIIIIIIIIIIIIIIIIIIIIIIIIIIIIIIIDDDDD
@HISEQ:969:HM2KJBCX2:2:1102:6832:38283 2:N:0:ACTATGCA
TAAACGCGACTCCCCAACTATCCCTATTAATCATTACGGTGGTCCTAGAACCAACAACATAAAACCAACGTCCTTTTCTATTATTCCCTGCTAATCTATTCAAGCAAATGCCCGCTTTAAACACTCTAATTTTTTCAAGGTAATGGTCCTGGTTCCCCGACACACCCAATAAAGGGCATCCCGGCTCACCAGAAGGATAGACCCGACGACAGAACAGTACTCACCAAAGACGGACCATCCGGCCAGGCCTAAAATTCAACTACGAGCTTTTTAACTGCAACAACTTTAATATACGCTATTGGAGCTGGAATTACCGCGGCTGCTGGCACCAGACTTGCCCTCCAA
+
<<<D<0<EHIIHIIIC00DGIICCGC1<<1D1111<F?<<1<<C1F1<<<<F@DHHH1<D@111<<11<0<<00111<<<@<CHFH11<<CGC?GFH?111<11<<1CE11D>GH?HE1@<F<B1G6DF1DC<@<@FA68<81B<GEHBGGEB0C<GGFFB<CGFHF>?@8.88FA.--8C?AHF<C://A@D?FED/=<FF?<0<HF:D/@IHD<:<<1@CCCHEC<<CFACAHF@EIHH@C<D1IHEF@HGEG@G@C<0F@C<@C@IHGF@EGD<11FD1<111<1<?HE</G<<1HF@CCEHCCCHHIHHCCCCFEHCEGEHIHFGIH@CG@E=CEED@B@@
@HISEQ:969:HM2KJBCX2:2:1102:19055:39439 2:N:0:ACTATGCA
TAAACGCGACTCCCCAACTATCCCTATTAATCATTACATCGATCCTAGAAACCAACAAAATAGAATCTGATGTCCTATTTCATTATTCCATGCTAATGTATTCAAGCGTAAGCTTGCTTTAAACACTCTAATTTTTTCAAGGTAACAGTCCTAATTCCCCATAACATCAAATAAATGACATTATGGTTCTTTAGAAGGTGAGAACCAATAAAACCAGTACATACCAAGGCATGACCGATTCCTTGATCCCGAAATTCAACTACGAGCTTTTTAACTGCAACAACTTTAATATACGCTATTGGAGCTGGAATTACCGCGGCTGCTGGCACCAGACTTGCCCTCCAA
+
DDDDDIIIIIIIIIIIIIHIIIIIIIIHIIIIIIIIIIIIIIIIIIIHIHIIIIIIIHEHIIHIHIIIIIIHIHIIIIIIIIIIHGHHIIIIIIIIIIIIIHIIIIIIIIIIIIIIIIIIIIIIIIIIIIIIIHIIIIIIIIIIIIIIIIIIIHIIIIIIIIIIIIGIIIIIIIIIIIIIIIIIIIIIIIIIIIIIIIIIIIIIIIIIIIIIIHIIIIIIIIIIIIIIIIIIIIIIIIIIIIHGIIIIIIIIIIIIIIIIIHIIIIIIIIIIIIIIIIIIIIIIIIIIIIIIIIIIIIIIIIIIIIIIIIIIIIIIIIIIIIIIIIIIIIIIIIIIIIIIDDDDD
@HISEQ:969:HM2KJBCX2:2:1102:4391:39547 2:N:0:ACTATGCA
TAAACGCGACTCCCCAACTATCCCTATTAATCATTACTTCAGTCCTAGAAACCAACAAAATAGAACTAAAGTCCTATTCCATTATTCCATGCTAATATATTCAAGCAAACATGCCTGCTTTAAACACTCTAATTTTTTCAAAGTAAAAGTCTTGGATCCCTAGCGCACTCAATTAAGAGCACACTAGTTCCCCAAAAGGAAAAGCCCAAAGTTGCAGTACAAACCTTTCGGTTGACGGCAACTATAAGCCCAAAATTCAACTACGAGCTTTTTAACTGCAACAACTTTAATATACGCTATTGGAGCTGGAATTACCGCGGCTGCTGGCACCAGACTTGCCCTCCAA
+
DDDBDIHHHIIIIHHEHHHHIIIGIHIHIHE@FHHIIIIIHHHE?E<CGHHFHEEHICHEGHCCEHHIIGDGHEEHI?HHHGHHHFHHFH@GCGEHEIIIH@EIHIIHIIIHD?IHIIHIHIEHHHGHHFHHHHHIIIIIIIIHHHIIIIIIIIIHEIHHHHHHGIIGIIIIIHIIIIIHIHGGIIIIHHDIIIIGIHIIHHHHIHIIIH<IIIIIIIIIIIIIIIIIIIIIIIIIIHHIIHHGGIIGIHIHHIIHHHHIIIHIIIGIIIIIIHIIIIIIIIIIIIIHIIIIIIIIIIIIIIIIIIIHIIIIIIIIIIIIIIIIIIIIIIIIIIIIIIIIICDDDD
@HISEQ:969:HM2KJBCX2:2:1102:7309:39305 2:N:0:ACTATGCA
TAAACGCGACTCGCCCAACTATCCCTATTAATCATTACGGTGGTCCTAGAAACCAACAAAATAGAACCATGCCGTCCTATTTTATTATTCCATGCTAATGTATTCAAGCAAAAATGCCTGCTTTAAACACTCTAATTTTTTCAAAGTAAAGGTCCTGGTTCCCCGCGGCATCCAATTAAGGACATCGCGGTTCTCCAGAAGGTGAGAAATTGACTGCACCAGTTCATACCCCGTGAGGCACGACCGATGCGCCAATCCCGAAATTCAACTACGAGCTTTTTAACTGCAACAACTTTAATATACGCTATTGGAGCTGGAATTACCGCGGCTGCTGGCACCAGACTTGCCCTCCAA
+
DB@DD=HDHHHIIIDEEFHHIIGIIGEHIHHHIFHIIIIHHIIGEEHGGIHHFHEEE@GHEFHCHFHDHCC1C/DEHEEHFEFEHEGFCHE@HHIHIHE?C<D<FGHHHGEHIIGIIHIHIIIHHHEHHIIIHGHHGHIHHFHHCIIHGIIHHHIIIHIIIHIHIIIHIIIIHIIIIIHIIHHHGHIIHIHHHGHIIHIIHIGIH;GIIIIIIIIIIIHHHHFEHIHCCIHIIIIIIIIIIIHHIIHHHHHHGIHDHHHHGIIHIIHIIIIIIHIHHGIIIIIIIHIHHGEHHIIIIIIGHHIIIIIIIIIIIIIIHIIHIIHIHIIIIIIIHIIIIIIIIIIHIIIIIDDDDD
@HISEQ:969:HM2KJBCX2:2:1102:15433:40841 2:N:0:ACTATGCA
TAAACGCGACTCCCCAACTATCCCTATTAATCATTACTTCAGTCCTAGAAACCAACAAAATAGAACTAAAGTCCTATTCCATTATTCCATGCTAATATATTCAAGCAAACATGCCTGCTTTAAACACTCTAATTTTTTCAAAGTAAAAGTCTTGGATCCCTAGCGCACTCAATTAAGAGCACACTAGTTCCCCAAAAGGAAAAGCCCAAAGTTGCAGTACAAACCTTTCGGTTGACGGCAACTATAAGCCCAAAATTCAACTACGAGCTTTTTAACTGCAACAACTTTAATATACGCTATTGGAGCTGGAATTACCGCGGCTGCTGGCACCAGACTTGCCCTCCAA
+
DDDDDIIIIIHIIIIIIHIIIIIIIIIIHIHHIIIIIIIIHIIIIIIGIIIIIIHIHIHIIIEEHIHIIIGHHIIIIIIIHIIIIIIIIIGIIIIIIIIIIEHHIIIIIIHHHIIIIIIIIHHHIIIIIIIIIIIIHHHHGHIIIIIIHHIIIIHIIHIIHHIHIHIHIIIIIIIHHIIHIIIIIIIHHIIIGIIIIIIIIIIIIIIIIHIIHIIIHGIHIIIIIIIIIIIIIIIIIIIIHHHHGHIIIIIIIIIIIIIIIIIIIIHIIIIIIIIIIIIIIIIIIHGIIIIIIIIIIIIIIIIIIIIIIIIIIIIIIIIIIIIIIIIIIIIIIIIIIIIIIDDDDD
@HISEQ:969:HM2KJBCX2:2:1102:17251:40920 2:N:0:ACTATGCA
TAAACGCGACTCCCCAACTATCCCTATTAATCATTACGGTGATCCTAGAAACCAACGAAATAGAATCAGTCCGTCCTATTTCATTATTCCATGCTAATGTATTCAGACGTTAGCCTGCTTTAAACACTCTAATTTTTTCAAAGTAACAGTCCTGATTTCCCAACACACCAAATAAATGGCATAAAAGTTCCTCAGAAGGTAGAGATTCATCTCACCAGTGCAGACAATTAAGCCTGACCAATGGGTAAACCCCGAAGTTCAACTACGAGCTTTTTAACTGCAACAACTTTAATATACGCTATTGGAGCTGGAATTACCGCGGCTGCTGGCACCAGACTTGCCCTCCAA
+
DBDDBHEDHHHEF@GHIIIHHHIHIICE@GHIIIIIIHCHC?GC@GHEGEEHIHIHHH=CH@F1DFEHCFHH0GHCECHHEHHHFCHFHEHHH?CHI<HHIGIHFGIIHIIIHHHHHHIIGHHHHIHIGIIIHHIIIHIHIHHIIHHGHIHHHHHHHIHGFIHGIIHHHIIIIIIIIIIIIIIHHHIIIGHHHHHFIIIGIHIHIIIIIIIHCIIIIIHIIIIIIHIHIHHFHIHIHHIGIIIIIHDHHGIIIIIIHIIIIIGIIIIIIHHHIIHIIIIIIIIIIHHHHIIIIIIIIIIIHGIIIIIIIHHIIHHHIIIIIIIIHIIHGIIIIIHIIIIIIIIDCDBD
@HISEQ:969:HM2KJBCX2:2:1102:7734:41631 2:N:0:ACTATGCA
TAAACGCGACTCCCCAACTATCCCTATTAATCATTACGGCGACTCTAGAAACCAACAAAATAGAACCGCACGTCCTATTTTATTATTCCATGCTAATGTATTCGGGCATAGGCCTGCTTTGAACACTCTAATTTTCTCAAGGTAAAAGTCCTGGTTCCCCGATGCACGCCAATAAAGGGCACACCGGCTCACCAAGAGGTAAGACCCAGCCAGACAGTACATGCCGTTAAGCAGACCGCCCAGCCAGATCTGAAGTTCAACTACGAGCTTTTTAACTGCAACAACTTTAATATACGCTATTGGAGCTGGAATTACCGCGGCTGCTGGCACCAGACTTGCCCTCCAA
+
BDD?DCCCHHHCHE0FGHHHIHCFH@EEHHHG1DG1GCHC/<CHCHCHHEHHHGHIHIHEHHHIHIHHFHII?E0D<CH<G@GHHHI1<DFFEHHHHIFGCDGHHIIG@HGHHH1GH@H@HGF@HHHEHFHHEE@@CFH602<DGHHHIGH?G@<?C/<C.<@<EAHA?FEDEHHHHHI;HDCAHEGC?IIIIIHEEGCHEH?<H<HHE@EGFCEEHHCFF-ECHF@CIHHEECECE?@G@HHG<FCHHHHHEHIHHEEGEDHHIHIHHHHECIIHHGHIHGIHHGHHEHHH@CHHIIIHIIIHIIGHIHIIHHGHGIIHHIHHHHIHHHHHHHHEGCIHHAADD@
@HISEQ:969:HM2KJBCX2:2:1102:4191:42627 2:N:0:ACTATGCA
TAAACGCGACTCGCCCAACTATCCCTATTAATCATTACGGTGGTCCTAGAAACCAACAAAATAGAACCATGCCGTCCTATTTTATTATTCCATGCTAATGTATTCAAGCAAAAATGCCTGCTTTAAACACTCTAATTTTTTCAAAGTAAAGGTCCTGGTTCCCCGCGGCATCCAATTAAGGACATCGCGGTTCTCCAGAAGGTGAGAAATTGACTGCACCAGTTCATACCCCGTGAGGCACGACCGATGCGCCAATCCCGAAATTCAACTACGAGCTTTTTAACTGCAACAACTTTAATATACGCTATTGGAGCTGGAATTACCGCGGCTGCTGGCACCAGACTTGCCCTAA
+
DDDDDIHHIIIIIIIIHIIIIIIIIIIIIIIIIGHHIIIIIIIIIIIIIIIIIIIIIIHIIIGHIHIGFIHGHIHIIIIIIIIIIHIIIGHIIGHIIIIIHDIIIHIIIIIIIIIIIIIIIIIIIIHHIIIHIIHIHIIHGHIIIIHHIIIIIIIIIIHHIIIIIIIIIIIIHIIIIIIIIIIIIIIIIIIIIIIIIIIIIIIIIIHIIIIHIIIIIIIIIIIIIHIIIIIIIIIIIHHIIIIHIHIIIHGIIIIHIIIIIIIIIIIIIIIIIIIIIIIHIIIIIIIIIIIHIIIIIIIIIIHIIIIIIIIIIIIIIIIIIIIIIIIIIIIIIIIIIHHGD<CIHIIDDDDD
@HISEQ:969:HM2KJBCX2:2:1102:1943:42952 2:N:0:ACTATGCA
TAAACGCGACTCCCCAACTATCCCTATTAATCATTACGTTGATTCTAGAAACCAACAAAAATAGAATCTAACGTCCTATTTCATTATTCCATGCTAATGTATTCAAGCGCGTGCCTGCTTTAAACACTCTAATTTTTTCAAAGTAACATCCTGACTCCCCACAACATCAAATTAATGACATCATGATTCATCAGAAGGGAGAAATCAATGACATTAGTACGTACCAAAGGCACGACCGACGTATTGATCCCGAAATTCAACTACGAGCTTTTTAACTACAACAACTTTAATATACGCTATTGGAGCTGGAATTACCGCGGCTGCTGGCACCAGACTTGCCCTCCAA
+
DDBBDIIIIIIIIIIIIIIIIHIIHIIIIEHIIIIIIIIIIIIIIIIGIIIIIIIIHIGHIIIIIIIIIIIHHHIIIIHIIHIIIHIHIIHHICHEHIIIIIHHIIIIIIIIIIIIHIIHIIIIIIIIHIIIIIIIIIGHIHIHHHHGGHIIIHHIHIIIHHIIIIIIIIIIIIIIIIIIIIIIIIIIIIIIIIIIIIIIHIIIIIIIIIIIIIIIIIIIIIIIIIIIIIHGIIIIIIIIHHHHIIIIHIIIIIHIIIIIIHHIIIIIIIIIIIHIIIIIIHIHIIIIIIIIIHIIIIIIIIIIIIIIIIIIIIIIIIIIIIIIIIIIIIIIIIIIIIIIIDDDDD
@HISEQ:969:HM2KJBCX2:2:1102:17839:43482 2:N:0:ACTATGCA
TAAACGCGACTCCCCAACTATCCCTATTAATCATTACGTCAATCCTAGAAACCAACAAAATAGGATCGAACGTCCTATTTCATTATTCCATGCTAATGTATTCAAGCGTTAGCTTGCTTTAAACACTCTAATTTTTTCAAAGTAACAGTCCAAATTCCCCAAAACACCAAATTAATGGCATTAAGGTTCATCAGGAAGGAGGAATCAGTGAGACCAGTACATACCAGAGGCATGACCAACCTACTAACCCCGAAATTCAACTACGAGCTTTTTAACTGCAACAACTTTAATATACGCTATTGGAGCTGGAATTACCGCGGCTGCTGGCACCAGACTTGCCCTCCAA
+
DDDDDIIIIIIIIIIHIIIHIIIHHIIIHIIGIIIHIIIIIHHEHHEGIHIIHIIIIIGHHGHIGHIIHIEHHEGHHHIIHIIIIIIHGGHIIIIHHIHIHIHIIIIIIIIIHIIIIIIIIHHIIIIIHHIHIIHGHIHIHGHIIIHHHIIIHGCGHFIIHHHIHIIIIIIIIIHIIIIIIHIHGIIHHGHHIIIIIHIIIIIIIIHGHIIIIIHIHHIIIIIIIIIIIIIIIIIIIIIIHHHGHHEIIGHIIIIHHIHHGHIIIIGIIIIIIIIIIIIHIIIIHHHHIIIIIIIIIHIIHIHIIIIHHHHIIIIIIIHIIIHIIIIIIIIIIIIIIIIIIDDDDD
@HISEQ:969:HM2KJBCX2:2:1102:17104:43561 2:N:0:ACTATGCA
TAAACGCGACTCCCCAACTATCCCTATTAATCATTACCCCAGTCCTAGAAACCAACAAAATAAGACTGAAGTCTTATGTCATTATTCCATGCTAACATATTCAAACAATCGTTTGCTTTGAACACTCTAATTTTTTCAAAGTAAAATTCCTACAGTCAGAAAACACCAATAAAGGCACCTCCCACATGTAGAATAATTGGCTTAAAAAATGTAATCAACAATGTTGAAACAAGTTTTACACCAAAAGGTTCAACTACGAGCTTTTTAACTGCAACAACTTTAATATACGCTATTGGAGCTGGAATTACCGCGGCTGCTGGCACCAGACTTGCCCTCCAA
+
DDADDHIIIIIIIIIIIIIIIIIIIIIIIIIIIIIIIIIIIIIIIHIIIIIIIIIIIIHIIIIHIIIIIIHIHIIIIIIIIIIIIIIIIHIIIIHIIIIIHHIIIIIHIIIIIIIIIIIIIIIIHHIHIIIIIIIIIIIIHIIIIIIIIIIIIIIIIIIIIIIIIHIIIIIHIIIHHIIIIIIIIIIIIIIIIIIIIIIIIIIIIIIIIIIIIIIIIIIIIIIIIIIIIIIIIIIHHGIIIIIIIIIIIIIIIIIIIIIIIIIIIIIIIIIIIIIIIIIIIIIIIIIIIIIIHHIIIIIIIIIIIIIIIIIIIIIIIIIIIIIIIIIIIIIIIIDDDDD
@HISEQ:969:HM2KJBCX2:2:1102:17795:42911 2:N:0:ACTATGCA
TAAACGCGACTCCCCAACTATCCCTATTAATCATTACTTCAGTCCTAGAAACCAACAAAATAGAACTAAAGTCCTATTCCATTATTCCATGCTAATATATTCAAGCAAACATGCCTGCTTTAAACACTCTAATTTTTTCAAAGTAAAAGTCTTGGATCCCTAGCGCACTCAATTAAGAGCACACTAGTTCCCCAAAAGGAAAAGCCCAAAGTTGCAGTACAAACCTTTCGGTTGACGGCAACTATAAGCCCAAAATTCAACTACGAGCTTTTTAACTGCAACAACTTTAATATACGCTATTGGAGCTGGAATTACCGCGGCTGCTGGCACCAGACTTGCCCTCCAA
+
DDDDDIIIIIIIIIIIIIIIIIIIIIIIIIIIIIIIIIIIIIIIIIIIIHIHIIIIIIIIIIIHIIIHIIHIIGHIIIIIIHIIIIIIIIIIIIIIIIIIIIIIIIIIIIIIIIIIIIIIIIIIIIIIIIIIIHIIIIHIIIIIIIIIIIIIIIIIIIHIIIIHHIIIIIIIIIIIIIIIIIIIIIIIIIIIIIIIIIIIIIIIIIIIIIIIHIIIIIIIIIIIIIIIIIIIIIIIIIIIIHHHHIIIIIIIIIIIIIIIIIIIIIIIIIIIIIIIIIIIIIIIIHHHIIIIIIIIIIIIIIIIIIIIIIIIIIIIIIIIIIHIIIIIIIIIIIIIIIIIIDDDDD
@HISEQ:969:HM2KJBCX2:2:1102:10841:44885 2:N:0:ACTATGCA
TAAACGCGACTCCCCAACTATCCCTATTAATCATTACGTCAATCCTAGAAACCAACAAAATAGGATCAAACGTCCTATTTCATTATTCCATGCTAATGTATTCAAGCGTTAGCCTGCTTTAAACACTCTAATTTTTTCAAAGTAACAGTCCTGTTTCCCTGCAACACCAAATTAATGACATTACAGTTCTTCAAGAAGGAGGAACCAGTAAAGCCAGTACATACCAGAGGCACGACCAACCTACTAATCCCGAAATTCAACTACGAGCTTTTTAACTGCAACAACTTTAATATACGCTATTGGAGCTGGAATTACCGCGGCTGCTGGCACCAGACTTGCCCTCCAA
+
DDDDDIIHIIIIIIIIIIIIIIIIIIIIIIIIIIIIIIIIIIIIIHIIIIIIIIIIHIIIIIIHIIIIIIIIHGHHHHIIHIIIIIIIHIIIHIIIIIIIIHIHIIIIHIIIIIIIIIIIHIIIIIIIIIIIIIIIIIIHIIIIIIIIIIIIIIIIIIIIIHIIIIIIIIHIIIIIIHIIIIIIIIIIIIIIIIIIIIIIIIIIIIIIIIIIIIIIIIIIIIIIIIIIIIIIIIIIIIIIIIHHIIIHIIIIIIIHIIIIIIHIIIIIIIIIIIIIIIIIIIIIIIIIIIIIIIIIIIIIIIIIIIIIIIIIIIIIIIIIIIIIIIIIIIIIIIIIIIIIIDDDDD
@HISEQ:969:HM2KJBCX2:2:1102:15831:45627 2:N:0:ACTATGCA
TAAACGCGACTCCCCAACTATCCCTATTAATCATTACGGTGATTCAGAAACCAACAAAACAGGACCACCGTCCTATTTTATTATTCCATGCTAATGTATTCAGACATAAGCCTGCTTTGAACACTCTAATTTTTTCAAGGTAAAGGTCCTGGTTTCCTACCACGTTAAATTAATAACATGATAGTTCCCCAGAAGGTAGAAATTCTACACGCCAGTACAGACAATAGCCCGACCAACGATAGAACCCCGAAATTCAACTACGAGCTTTTTAACTGCAACAACTTTAATATACGCTATTGGAGCTGGAATTACCGCGGCTGCTGGCACCAGACTTGCCCTCCAA
+
DDDBB@CCF<CE@@HHI@C@FHIGHGGFHHHHHHHHIHHHHHII?@GHIIGFG?GHHICHH<1<CGHGH<<<E@HHHEHFCEFHG1<GHIIHHHI??FHIGGHHIIHIICHII@EHHGHHHFCHHEGHHIIIHHIHHIHHGHHHIIGIIHHHHFEGIHIHHHHHIIIIHGIIHIHGIIIIIHIIHFIIIIHIIIIIHIHIIIIHIIIHIIIHGIHIHIIIIIIIHIIIIIIIIIIII=HIHDIII<GIHHHIIIIIIIIHIIIIIIIIIIIIIIIIIIHIIIHIIIHIIIHHIIIIIIIIIIIIIIIIIIIIGIIHIIIIIIIIIIIIIIIIHIIIIHACDDB
@HISEQ:969:HM2KJBCX2:2:1102:19910:44554 2:N:0:ACTATGCA
TAAACGCGACTCCCCAACTATCCCTATTAATCATTACTTCAGTCCTAGAAACCAACAAAATAGAACTAAAGTCCTATTCCATTATTCCATGCTAATATATTCAAGCAAACATGCCTGCTTTAAACACTCTAATTTTTTCAAAGTAAAAGTCTTGGATCCCTAGCGCACTCAATTAAGAGCACACTAGTTCCCCAAAAGGAAAAGCCCAAAGTTGCAGTACAAACCTTTCGGTTGACGGCAACTATAAGCCCAAAATTCAACTACGAGCTTTTTAACTGCAACAACTTTAATATACGCTATTGGAGCTGGAATTACCGCGGCTGCTGGCACCAGACTTGCCCTCCAA
+
DDDDDIIIIIIIIIIIIIIIIIIIIIIIIIIIIIIIIIIIIIIIIIIIIHIIHIIIIIHIIHHIIIIHIIIHIHI1FHIHHIIIIIIIIIIIIIIIIIIIIIIIIIIIIIIIIHIIIIIIIIIIIIIIIIIIIIIIIIIHHIHIIIIIIHHHIIIIIIIIIHIIIIIIIIIIIIIIIIIIIIIIIIIIIIIIIIIIIIIIIHIIIIIIIIIIIIIIIIIIIIIIIIIIIIIIIIIIIIIIIHHHHIIIHIIIIIIIIIIIIIIIIIIHEIHIIIIIIIIIIIIIIIIIIIIIIIIIIIIIIIIIIIIIIIIIIIIIIIIIIIHIIIIIIIIIIIIIIIIIIDDDDD
@HISEQ:969:HM2KJBCX2:2:1102:6153:46469 2:N:0:ACTATGCA
TAAACGCGACTCCCCAACTATCCCTATTAATCATTACGGTGGTCCTAGAAACCAACAAAATAGAATCATCCGGCCTATTTTATTATTCCATGCTAATGTATTCAAGCAAAATGCCTGCTTTAAACACTCTAATTTTTTCAAAGTAAAGGTCCTGGTTCCCCGCGGCACCCAATTAAGGACATCGCGGTTCTCCAGAAGGTGAGAAATTGACTACACCAGTTCATACCCCTTAAGGCACGACCGATGTGTCAATCCCGAAATTCAACTACGAGCTTTTTAACTGCAACAACTTTAATATACGCTATTGGAGCTGGAATTACCGCGGCTGCTGGCACCAGACTTGCCCTCCAA
+
DABDDIEHHH<GEF@FHEFECHHH1FEGEHHGE@GE1DGF?EE<1D@1CGECDC1<@@<<11<FE11<<DC</<CEHH@@@1<DG1<1<CC@1CFHIC@1DFHF@D1@C@@<8<01<GHG?CGHHFHEHGHB>DG@GH81FBHGFHHEIGHHHHCECHH?<IHGCHC<HHHEFGIHGIHFIHHHHGEHGHHEHHII;CEGHHHHHIIHHHHGI<IGHHGGEGHHHIHIHHFHHE=HHHHEIHIHE@AEHGGCCDHH?HHEHHCEHHIIHIHFEECC?HHCG?HIHHHHGHIH?IIIHIIGIIHFEIHHIIHHIHHFHHIIIHHHHIIIIIIHHGIHHEHHIHHHHHABBDD
@HISEQ:969:HM2KJBCX2:2:1102:17197:46196 2:N:0:ACTATGCA
TAAACGCGACTCCCCAACTATCCCTATTAATCATTACGGTGATTCAGAAACCAACAAAACAGGACCACCGTCCTATTCTATTATTCCATGCTAATGTATTCAGACGTAAGCCTGCTTTGAACACTCTAATTTTTTCAAGGTAAAGGTCCTGGTTTCCCACCACGCCAAATTAATAACATGATGGTTCCCCAGAAGGTAGAAATTCTACACACCAGTACAGACTTGGTAGCCCGACCGACGGTAGAACCCCGAAATTCAACTACGAGCTTTTTAACTGCAACAACTTTAATATACGCTATTGGAGCTGGAATTACCGCGGCTGCTGGCACCAGACTTGCCCTCCAA
+
@DDD@HIHHIIFHEHEHDHHIIHEHHIIGCHHFHHHHHH1C<C@HFEHHHHGGF@GEEHHH1<G?EEHHH1EHG@@GH@EECCHIHHH@@HE??FHHEEHIFHHHHIHHHFECGH@HGG@GHHHGHGHHGHIHC/GBCHHHHFH?ECHHHIIEFD@HHHHIHE@?IFIIHHHEIHIIHHFCGDHGHH<IIHHGHHHEHIIHHCIHHIIHCCEHFHHHHHHCC8=HGHHDHHHC<HIIHHHHHD<<HHHDGIHIIGHIIHHEEIHHHGCHHHEIHIIIIHHHEIHHHHIIIHHGHEHHHHEIIIHH?GHEHHCHH<IIIGIIIHGIIHHGIHHCG@IIIHF@@B<0
@HISEQ:969:HM2KJBCX2:2:1102:13701:46299 2:N:0:ACTATGCA
TAAACGCGACTCCCAACTATCCCTATTAATCATTACGGTGATCCTAGAAACCAACAAAATAGAACCATGCCGTCCTATTCTATTATTCCATGCTAATGTATTCGAGCAAAAATGCCTGCTTTAAACACTCTAATTTTTTCAAGGTAAAGGTCCTGGATCCGCAAGACACCCAATAAAGGACATCAAGTTTCTCCAAAAGGTGAGAAATCAACAGTAACAGTTCATACCCCTTAAGGCATGACCGTCACGTCAATCCCGAAATTCAACTACGAGCTTTTTAACTGCAACAACTTTAATATACGCTATTGGAGCTGGAATTACCGCGGCTGCTGGCACCAGACTTGCCCTCCAA
+
DDDDDIIIIIIIIIIIIIIHIIIIHIIIIIIIIIIIIIIIIIIIGHHIIIIIIIIHGIIIIGHIIIIIIIFHHCHHIHIIIIIIIIIIHIIIGIIIIIIIIDHHHHHIIIIIIIIIIIIIHIIIHIIIIIIHHIIIIIIIIIIHIIIIIIIIIIIIHHIIIIIIHIIIIIIIIIIIIIIIIIIIIIIIIIHHHIIGIIIIIIIIIIIIIIIIIHIIIIIHIHIIIIIIIIIIIIIIIIIIIIIIIIIIIIDIHGIIIIIIIIHIIHHIIIIIIIIIIIIIHIIIIIIIIIIIHIIIIIIIIIIIIIIIIIIIIIIIIIIIIIIIIIIIIIIIIIIIIIIIIIIIIIGDDDDD
@HISEQ:969:HM2KJBCX2:2:1102:9140:46202 2:N:0:ACTATGCA
TAAACGCGACTCCCCAACTATCCCTATTAATCATTACGTCGATCCTAGAAACCAACAAAATAGAATCAAACGTCCTATTTCATTATTCCATGCTAATGTATTCAAGCGTGAGCCTGCTTTAAACACTCTAATTTTTTCAAAGTAACAGTCCTGATTCCCCACAACACCAAATAAATGACATCATGGTTCGTCAGAAGGAAGAAACCAACAATACCAGTACGTACCGAGGCACGACCGACATGATGGTCCCGAAATTCAACTACGAGCTTTTTAACTGCAGCAACTTTAATATACGCTATTGGAGCTGGAATTACCGCGGCTGCTGGCACCAGACTTGCCCTCCAA
+
DD@DDHHHHDHIIIIIIIIIIIIIIHIIIHIIIIIIIIIIGHIHIIIHIIIIIIIIIHHIIIHIIIIIIIIHHHHHHGHIFHIIIIIHIIHIIHIIIHIIIHFHHIHIIHHGIHHIHGIHHIIIIIHHIIHIHIIHHIIIIIIIIIIIHIHIIIHIIIIHIHGIIIHIIIIIIIIHHHIIIIHIHHHHGIIHIIIIIIIIIHIIGIIIIIIIIIIIIIIIIIIIIIIIIIIIIIIIIIIIIHHEIIIIHIGIIIIIIIHGIHHIIIIIIIIIIIHIIIIIIIIIIIIIIIIIIIIIIIIIIIIIIIIIIIIIIIIIIIIGIIIIIIIIIIIIIIIIIIIIDADDD
@HISEQ:969:HM2KJBCX2:2:1102:7362:47384 2:N:0:ACTATGCA
TAAACGCGACTCCCCAACTATCCCTATTAATCATTACTTCAGTCCTAGAAACCAACAAAATAGAACTAAAGTCCTATTCCATTATTCCATGCTAATATATTCAAGCAAACATGCCTGCTTTAAACACTCTAATTTTTTCAAAGTAAAAGTCTTGGATCCCTAGCGCACTCAATTAAGAGCACACTAGTTCCCCAAAAGGAAAAGCCCAAAGTTGCAGTACAAACCTTTCGGTTGACGGCAACTATAAGCCCAAAATTCAACTACGAGCTTTTTAACTGCAACAACTTTAATATACGCTATTGGAGCTGGAATTACCGCGGCTGCTGGCACCAG
+
DDDBBCHHHDHIHIHGEHIIHHH@HHHFHHHGCHCGHIIGHHIHHHHHICHGHIIIIHIIII?CGHHEHIGIHHIHHHHEHIIHHIIHIIIIIIIIHIIIIHHFHHIIIIIIIIHIIIIIIIIHIIIIIHHIIIIHHIHHHIIIHIIIIIHIHHHGIHIIIIIGIIHIIIIIIIIHEHHFHIHIIIIIHIIGHIIHFIHGHIIHHHIIIIIIIIIIIIHHHIIIIIIIIIIHIIHGIIIHIIIIIIIIIIHHFIIIHIGHIIHIIIIIIIIIIIIIIHIIIIIIIIHIIIIIIIIIIIIHIIIIIIIIIIIIHHIIIIIIIIIIIIIIDDDDD
@HISEQ:969:HM2KJBCX2:2:1102:17770:46929 2:N:0:ACTATGCA
TAAACGCGACTCCCCAACTATCCCTATTAATCATTACGTCGATCCTAGAAACCAACGAAATAGAATCAGTCCGTCCTATTTCATTATTCCATGCTAATGTATTCAGACGATAGTCTGCTTTAAACACTCTAATTTTTTCAAAGTAACAGTCCTGATTTCCCATCACACCAAATAAATGGCATGAAAGTTCCTCAGAAGGTAGAGATCCATCTCACCAGTGCAGACAATTAAGCCTGACCAATGGGTAGACCCCGAAGTTCAACTACGAGCTTTTTAACTGCAACAACTTTAATATACGCTATTGGAGCTGGAATTACCGCGGCTGCTGGCACCAGACTTGCCCTCCAA
+
DDCDCIHGIIIIIIIIIIIIIIIIIIIIIIIIIIIIIIIIIIIIIIIIIHIIIIIIHIIIIIGIIIIIIIIIIHIIIIIIIIHIIIIHIIIIHHIIIIHHIIIIIIIIIIIIIIIIIIHIIIIIIIIIIIIIIIIIIIIIHHIHIIIHHIHIHIIIIIIIIHIIIIIHFIIIIIIIIIIIIIIIIIIIIHIGIIIIIIIIIIHIIIIIHIIIIIIIIIIIIIIIIIIIIIIIIIIIIIIIIIIIIHHIIIIIIIIIIIIIIIIIIIIIIIIIIIIIIIIIIIIIIIIIHHIIIIIIIIIIIIIIIIIIIIIIIIIIIIIIIIIIIIIIIIIIIIIIIIIIIIIDDDDD
@HISEQ:969:HM2KJBCX2:2:1102:11295:46757 2:N:0:ACTATGCA
TAAACGCGACTCCCCAACTATCCCTATTAATCATTACGTCAATCCTAGAAACCAACAAAATAGGATCAAACGTCCTATTTCATTATTCCATGCTAATGTATTCAAGCGTTAGCCTGCTTTAAACACTCTAATTTTTTCAAAGTAACAGTCCTGTTTCCCTGCAACACCAAATTAATGACATTACAGTTCTTCAAGAAGGAGGAACCAGTAAAGCCAGTACATACCAGAGGCACGACCAACTTACTAATCCCGAAATTCAACTACGAGCTTTTTAACTGCAACAACTTTAATATACGCTATTGGAGCTGGAATTACCGCGGCTGCTGGCACCAGACTTGCCCTCCAA
+
DDDADIIDHIIIIGHCHHHIFGHHIHIIIIIHIIIGIHHEH@F@HEHIIIHIGEHHHGIGEHEECHEEGHHHHHHEHHIIHIIHHIHII1FHHIIIHHFGC<CHH?FHGGGIIFHHHHCHDHBFHCHHHIIIGIHHIIIFIIIHHEIHHHHHHED?<GEHFEHHIHEIHEHHCHHHFDGHHEGHIHGEHFH?HHGHIHHHGCIHHHIHHIHIHHEHHFGIIIHEFGIHHHIIIHHFGIHHEHIHEGHHHDG?HHECHHIIHHIHIHHECF@@FIIHEHHIIHHHEIIHFCEHHEEEEHGHGIIIIHGHHHHECHE?CHHHEHHGEG?CHCFHHCCHHGEDH@B@DD
@HISEQ:969:HM2KJBCX2:2:1102:6760:47256 2:N:0:ACTATGCA
TAAACGCGACTCCCCAACTATCCCTATTAATCATTACGGTGATCCTAGAAACCAACAAAATAGAATCATGCCGTCCTATTTTATTATTCCATGCTAATGTATTCAAGCAAAATGCCTGCTTTAAACACTCTAATTTTTTCAAAGTAAAGGTCCTGGTTCCCCGCGACACCCAATTAAGGGCATCGCGGTTCTCCAGAAGGTGAGAAATTGACTACACCAGTTCATACCCCTTAAGGCACGACCGATGTGTCAATCCCGAAATTCAACTACGAGCTTTTTAACTGCAACAACTTTAATATACGCTATTGGAGCTGGAATTACCGCGGCTGCTGGCACCAGACTTGCCCTCCAA
+
DDDDDIIIIIIIIIIIIIIIIIIIIIIIIIIIGIIIIIIIIIIIIIIIIIHIIIIIIIIIIIIHIIIIIIIIIIIIIIIIIIGHIHIIIGIIIIIIIIIIIDHHIIIIIIIIIIIIIIIIIIIHHIIIIIIIIIIIIIIIIIHHIIIIHIIIIHIIIHIIIIIIIHIIIIIIIIIIHIIIIHIIIIIIIIIIIIIIIIIIIIIIHIIIHIIIIIIIIIIIHHIIIHIIIIIIIIIIIIIIIIIIIIIIIIHIIIIIIHIIIIIIIIIIIIIIIIIIIIIIIIIIIIIIIHIIIIIIIIIHIIIIIIIIIIIIIIIIIIIIIIIIIIIIIIIIIIIIIIIIIIIIIIIDDDDD
@HISEQ:969:HM2KJBCX2:2:1102:14022:47091 2:N:0:ACTATGCA
TAAACGCGACTCCCCAACTATCCCTATTAATCATTACTTCAGTCCTAGAAACCAACAAAATAGAACTAAAGTCCTATTCCATTATTCCATGCTAATATATTCAAGCAAACATGCCTGCTTTAAACACTCTAATTTTTTCAAAGTAAAAGTCTTGGATCCCTAGCGCACTCAATTAAGAGCACACTAGTTCCCCAAAAGGAAAAGCCCAAAGTTGCAGTACAAACCTTTCGGTTGACGGCAACTATAAGCCCAAAATTCAACTACGAGCTTTTTAACTGCAACAACTTTAATATACGCTATTGGAGCTGGAATTACCGCGGCTGCTGGCACCAGACTTGCCCTCCAA
+
DDDDDIIIIIIIIIIIIIIIIIIIIIIIIIIIIIIIIIIIIIIIIIIIIIIIIIIIIIGGHGHHIIIHIIHHIIIIIIIIIIIIIIIIIIIIIIIIIIIIIIHIHIIIIIIIIIIIIIIIIIIIIIIIIIIIIIIHIIIIIIIIIIIIIIHHIIIIIIIIIIIIIIIIIIHIIIIIIIIIIIIIIHIIIHIIIIIIIIIIIIIIIIIIIIIIIIIIIIIIIIIIIIIIIIIIIIIIIIIIIHHGHIIIGIIIIIIIIIIIIIIIIIIIIIIIIIIIIIIIIIIIIIIIIIIIIHIIIIIIIIIIIIIIIIIIIIIIIIIIIIIIIIIIIIIIIIIIIIIIIDDDDD
@HISEQ:969:HM2KJBCX2:2:1102:18580:47615 2:N:0:ACTATGCA
TAAACGCGACTCCCCAACTATCCCTATTAATCATTACGTCGATCCTAGAAACCAACAAAATAGAATCAAACGTCCTATTTCGTTATTCCATGCTAATGTATTCAAGCGTGAGCCTGCTTTAAACACTCTAATTTTTTCAAAGTAACAGTCCTGATTCCCCATGACACCAAATTAATGACATCATGGTTCGTCAGAAGGTAGGAATCAATAATACCAGTACGTACAATAGCACGACCAATAAATTGATCCCGAAATTCAACTACGAGCTTTTTAACTGCAACAACTTTAATATACGCTATTGGAGCTGGAATTACCGCGGCTGCTGGCACCAGACTTGCCCTCCAA
+
DDDDAIIHIIIIIFIIIIIIHIIIIIIIHIIIIIIIIIIIIIIIIHIIIIIIHIIIIFHIHCGHHHIIIHIHHHIHIIIIIIIIIIIHIIIIIIIIIIHIIFHHIGIIIIIIIIIIIIHIIHHIIIIFIIHHHHIIIIIIIIIIIIIIIIHHIHIHIIIIHIHIHIHIIIIHHIIIIIIIIIIIHIIGHHHIIIIIIIIIIIIIIIIIIIIIHIIIIIIIIIIIIHIIIIIIIIHIIIIIIIIHIIIIIIIIIIIIIIIIIIIIIIIIIIIIIIIIIIIIIIIIIHHIIIIIIIHIIIIIIIIIIIIHIIIIIIIIIIIIIIIIIIIIIIIIIIIIIIIIDDDDD
@HISEQ:969:HM2KJBCX2:2:1102:17544:47833 2:N:0:ACTATGCA
TAAACGCGACTCCCCAACTATCCCTATTAATCATTACTTCAGTCCTAGAAACCAACAAAATAGAACTAAAGTCCTATTCCATTATTCCATGCTAATATATTCAAGCAAACATGCCTGCTTTAAACACTCTAATTTTTTCAAAGTAAAAGTCTTGGATCCCTAGCGCACTCAATTAAGAGCACACTAGTTCCCCAAAAGGAAAAGCCCAAAGTTGCAGTACAAACCTTTCGGTTGACGGCAACTATAAGCCCAAAATTCAACTACGAGCTTTTTAACTGCAACAACTTTAATATACGCTATTGGAGCTGGAATTACCGCGGCTGCTGGCACCAGACTTGCCCTCCAA
+
DDDDDIIIIIIIIIIIIIIIIIIIIIIIIIIIIIIIIIIIIHIIIIIIIIIIIIIIIHHIHEGGHIIIIIIIIHIIIIIIIIIIIIIIIHIHIIIIIIIIIHHHHIHIIIIIHHHIHHHIIIIHFHIIIIIIIIIIIIIHHHIIIIIIIIIIHFIHHIIIIIIHIHIIIIIIIIIIIIIHIHHGIIIIIHIIIIIIIIIIIIIIIIIIIIIHIIIIIIIIIIIIIIGIIIIHIIIIIIHHHHHHFIIIHHIHIIHIIGHHIIHIIIIIIIIIIIIIIIIIIIIIIIIIHIIIIHIIIIHIIIIIIIIIIIIIIIIIIIIGIGIIIIIIIIIIIHIIIHIIIDDDDD
@HISEQ:969:HM2KJBCX2:2:1102:1580:48593 2:N:0:ACTATGCA
TAAACGCGACTCCCCAACTATCCCTATTAATCATTACTTCAGTCCTAGAAACCAACAAAATAGAACTAAAGTCCTATTCCATTATTCCATGCTAATATATTCAAGCAAACATGCCTGCTTTAAACACTCTAATTTTTTCAAAGTAAAAGTCTTGGATCCCTAGCGCACTCAATTAAGAGCACACTAGTTCCCCAAAAGGAAAAGCCCAAAGTTGCAGTACAAACCTTTCGGTTGACGGCAACTATAAGCCCAAAATTCAACTACGAGCTTTTTAACTGCAACAACTTTAATATACGCTATTGGAGCTGGAATTACCGCGGCTGCTGGCACCAGACTTGCCCTCCAA
+
DDDDDIIIIIIIIIIHIHIIIIIIIIIIIIIIIIIIIIIIIIIIIIIIIIIIIIIIIIHHHIGHHIIIIHIIIHHIIHIIHHIIIIIIIHIIHHHIIIIIIIIIIIIIIIIHIIHIIIIHIIIIHIIHHHHIIIIHHHIHHHIIIIIIIIIIIHIIIIIIIIIIIIIIIIIGIIIIIIIIIIIIIIIIIHIIIIIIIIIIIIIIHHHIIHIIIIIIIIIIIIHIIIIIIIIIIIIIHIIIIIHHHIIIIIIIIIIIIHIIIIHIIIIIIIIIIIIIIIIIIIIIIIIIIIIIIIIIIIIIIIIIIIIIIIIIIIIIIIIIIIIIIIIIIIIIIIIIIIIIIDDDDD
@HISEQ:969:HM2KJBCX2:2:1102:15518:48718 2:N:0:ACTATGCA
TAAACGCGACTCCCCAACTATCCCTATTAATCATTACGTCAATCCTAGAAACCAACAAAATAGGATCAACGTCCTATTTCATTATTCCATGCTAATGTATTCAAGCGCGAGCCTGCTTTAAACACTCTAATTTTTTCAAAGTAACAGTCCTGATTCCCCGCCACACCAAATTAATGACATGATGGTTCGTCAGAAGGTAGGAACCAGTAACACCAGTACGTACCTAAGGCACGACCAACGTACTGATCCCGAAATTCAACTACGAGCTTTTTAACTGCAACAACTTTAATATACGCTATTGGAGCTGGAATTACCGCGGCTGCTGGCACCAGACTTGCCCTCCAA
+
DDDDDHIIIIIIIIIIIIIIIIIIIIIIIIIIIIIIIIIIIIIIIIIIIIIIIIIHHIIIIIGHIIIIII=GHHIIHHHHIIIIIIIIIIIIHIIIIIHIHGIIIIIIIIHHIIIIIIIIGIIIIIIIIHHHIIIIIIIIIHIIIIIIIIIHIHHIIIIIIIIIIIIHIIHIIIIIIIIIIIIIIIIIIIIIIIIIIIIIIIIIIIHIIIIIIIIIIIIIIIIIIIIIIIIIIIIIIIIIIIIHIIIIIIIIIIIIIIIIIHIIIIIIIIIIIIIIIIIIIIIIIIIIIIIIHIIIIIIIIIIIIIIIIIIIIIIIIIIIIIIIIIIIIIIIIIIIIIIIDDDDD
@HISEQ:969:HM2KJBCX2:2:1102:5200:48965 2:N:0:ACTATGCA
TAAACGCGACTCCCCAACTATCCCTATTAATCATTACGTTGTACCTAGAAACCAACAAAATAGGTTCGAACGTCCTATTTCATTATTCCATGCTAATGTATTCAAGCGTTTGCCTGCTTTAAACACTCTAATTTTTTCAAAGTAACAGTCCTGACTCCCCACGACACCAAATTAATGACATCATGGTTCATCAGAAGGGAGGAATCAACGACCCCAGTGCGTACCGAAGGCACGACCGACGTATTGATCCCGAAATTCAACTACGAGCTTTTTAACTGCAACAACTTTAATATACGCTATTGGAGCTGGAATTACCGCGGCTGCTGGCACCAGACTTGCCCTCCAA
+
DDDDDIIIIIIIIIIIIIIIHIIIIIIHIIIIIIIIIIIIHIIHIIHIEHHHIFIIIIIGIIHIIIIIIIHHIFHIIIIHHIIIIIIHGHHIIIIHIIIIIHHHIIIIIIIHHIHIIIIIIIIIHIIIIIHIIIGIHIHIIIIIIHHHGHIIIIIHIIIIIIIHHHEIIIIIIIIIIIIIIIIIIIIIIIIIIIIIIIIIIIIIIIIIIHHHIIIIIIIIIIIIIIIIIIIIIIIIIIIIIIIIHIIIIIIIIIIIIIIIIIIIIIIIIIIIIIIIIIIIIIIIIIIIIIIIIIIIIIIIIIIIIIIIIIIIIIIIIIIIIIIIIIIIIIIIIIIIIIIIIDDDDD
@HISEQ:969:HM2KJBCX2:2:1102:2619:48867 2:N:0:ACTATGCA
TAAACGCGACTCCCCAATATCCCTATTAATCATTACTTCAGTCCTAGAAACCAACAAAATAGAACTAAAGTCCTATTCCATTATTCCATGCTAATATATTCAAGCAAACATGCCTGCTTTAAACACTCTAATTTTTTCAAAATAAAAGTCTTGGATCCCTAGCGCACTCAATTAAGAGCACACTAGTTCCCCAAAAGGAAAAGCCCAAAGTTGCAGTACAAACCTTTCGGTTGACGGCAACTATAAGCCCAAAATTCAACTACGAGCTTTTTAACTGCAACAACTTTAATATACGCTATTGGAGCTGGAATTACCGCGGCTGCTGGCACCAGACTTGCCCTCCAA
+
D@@@DI<<//<<F1<C<F?@GCFC1<1<1CEHCEHEHI@?1C@1D<D1<F<<@ECC1DFC1<<CC@GH11<1<CEC?C1<FCHHEH1D<1<11<CHFCDGH<<1<?FIHHHH?G?1CGH?CHHFHEEDCH@HB1<$<1BB<GHBGH?EA@?GHHBFCHDCCC@.CEHDG@@G8?FF</HECHGG@EHE<C<<F<8CGCCHEI<HHHHDFE<81<A@EGG?CCECCEC<1@=C<<?GCG<<11FEGD=HCCC@HD<<C@<@D<EC?CHG@CCCFCC1@HHGCHHHECHGCC<C</HCCFCCHCCIHFFHEECHCHFE??HHIHFHHF1CHHHIIHGEEC<C<0<@0
@HISEQ:969:HM2KJBCX2:2:1102:7675:48698 2:N:0:ACTATGCA
TAAACGCGACTCCCCAACTATCCCTATTAATCATTACGTCGATCCTAGAAACCAACAAAATAGAATCAAACGTCCTATTTCATTATTCCATGCTAATGTATTCAAGCGTACGCCTGCTTTAAACACTCTAATTTTTTCAAAGTAACAGTCCCGATTCCCCACGACACCAAATTAATGACATCGCGGTTCTTCAGAAGGTAGGAACCAATAATGCCAGTACGTACCGAAGCACGACCAACAATTCGATCCCGAAATTCAACTACGAGCTTTTTAACTGCAACAACTTTAATATACGCTATTGGAGCTGGAATTACCGCGGCTGCTGGCACCAGACTTGCCCTCCAA
+
DDDDDIIIIIIIIIIIIIIIIIIIIIIIIIIIIIIIIIIIIIIIIIIIIIIIIIIIIIIIIIHIIIIIIIIIIIIIIIIIIIIIIIIIIIIGIIIIIIIIIGIIIIIIIIIIIIHIIIIIIHIIHIIIIIIIIIIIIIIIIIIIIIIIIIIHIIIIIIIIIIIIIIIIIIIIIIIIIIIIIIIHIIIIIIIIIIIIIIIIIIIIIIIIIIIIIIIIIIIIIIIIIIIIIIIIIIIIIIIIIIHGIIIIIIIIIIIIIIIIIIIIIIIIIIIIIIIIIIIIIIIIIIIIIIIIIIIIIIIIIIIIIIIIIIIIIIIIIIIIIIIIIIIIIIIIIIIIIIIIDDDDD
@HISEQ:969:HM2KJBCX2:2:1102:1286:49779 2:N:0:ACTATGCA
TAAACGCGACTCCCCAACTATCCCATTAATCATTACGGTGATCCTAGAAACCAACAAAATAGAACCATGCCGTCCTATTCTATTATTCCATGCTAATGTATTCGAGCAAAAATGCCTGCTTTAAACACTCTAATTTTTTCAAGGTAAAGGTCCTGGATCCGCAAGACACCCAATTAAGGACATCAAGTTTCTCCAGAAGGTGAGAAATCAACAGCGACAGTTCATACCCCTTAAGGCATGACCATCACGTCAATCCCGAAATTCAACTACGAGCTTTTTAACTGCAACAACTTTAATATACGCTATTGGAGCTGGAATTACCGCGGCTGCTGGCACCAGACTTGCCCTCCAA
+
DDDDDIIIIIHHHIIHHGHIHHIIIIIICHIIHHHHGHHHIGHHHHHHGHHIIIIFHIHEHE?GHHHDGHHIGHH@F@FFHIIIEFHH@HHHGHHHHCCHDFFEHHIEHHIHHGHIIGHHEFHEHHHFHIHGHEHFHHHIIHIIHIIIHIIIIIHHH?GHFEHHHHHHHHHHIHHHHIIIIIHIIIIIIIIIIIIIIIIIIIIIIIIHIIIIIIHHFHHHHIIIIIIIIHIIIIIIIHHIHHGIIIHIIIHIIIHIIIIHIIIIHIIIIIIHIIIIIIIIIIIIIIIIHIHIHHIIIIHGIIIIIIIIHHIIIIIIIIHIHHHIIIIIIHIIIIIIIIIIHIIIIIIDDDDD
@HISEQ:969:HM2KJBCX2:2:1102:17603:49879 2:N:0:ACTATGCA
TAAACGCGACTCCCCAACTATCCCTATTAATCATTACTTCAGTCCTAGAAACCAACAAAATAGAACTAAAGTCCTATTCCATTATTCCATGCTAATATATTCAAGCAAACATGCCTGCTTTAAACACTCTAATTTTTTCAAAGTAAAAGTCTTGGATCCCTAGCGCACTCAATTAAGAGCACACTAGTTCCCCAAAAGGAAAAGCCCAAAGTTGCAGTACAAACCTTTCGGTTGACGGCAACTATAAGCCCAAAATTCAACTACGAGCTTTTTAACTGCAACAACTTTAATATACGCTATTGGAGCTGGAATTACCGCGGCTGCTGGCACCAGACTTGCCCTCCAA
+
DDDDDHHIIIIIIIIIIIIIIIIIIIIIIIIIIIGHIIIIIIIIIIIIIHIIIIIIIIIHIHHHIIGIGIGFECHHIIIIIIIHIGHIIEHHIHIGIIGIHIHHIIIIIIIIIIHIHIIIHIIIIIIHIIHGIHEGHHIIIIIIIIIIIHHIIIHIIIIHIIIHIIHIHIIIIHHIIIIIIHHEIIIIIHHIIIIIIIIIIIIIIIIIIIIIIIIIIIIIIHIIIIHIIIIIIIIIIIHIHHHHHIIIHEEHHGIIIIIIIIIIIIIHIIIHGHIIIIIIIIIIIIIIIIIIHIIIHIIIIIIIIIIIIIIIIIIIGHIIIIIIIIIIIIIIIHIIIIIIIDDDDD
@HISEQ:969:HM2KJBCX2:2:1102:17217:49249 2:N:0:ACTATGCA
TAAACGCGACTCCCCAACTATCCCTATTAATCATTACGTCAATCCTAGAAACCAACAAAATAGGATCAACGTCCTATTTCATTATTCCATGCTAATGTATTCAAGCGTTAGCCTGCTTTGAGCACTCTAATTTTTTCAAATTAATAGCAATGGAACCGCGACCCAGCCAATTAAGGCCAGGAGCACGCCACCGACAAAAGGGATGGAAGGGCAGGTGCACACCGAGTAGGCGGACTGACCCTTACGACCCAAGATCCAACTACGAGCTTTTTAACCGCAACAACTTAAATATACGCTATTGGATCTGGAATTATCATGGCTGCTGGCACCAGACTTGCCCTCCAA
+
DDDDDIIIIIIIIIIIHIIIIIIIIIIIIIIIIIIIIIIIIIIIIHIIHIIIIIHHHHIHIIFHHIIIIIIIIIHHHIIIIFIHIHIIIIIGHIIIHIHHHEGIIIIIIIIHIIIIIIIIIIHIIHIIIIIIIIHIIIHIHIIIIIIIIIIHHHIHIIIIIIIIIIIIIIIIHIIIHIIIIIIIIIIIIIIIIIIIIIIIIIIIIIIIIIIIIIIIIIIIIIIIIIIIIIIIIIIIIHIIIHHFIIIIIIIIIIIIIIIIIIIIIIIIIIIIIIIIIIIIIIIIIIIIIIIIIIIIIIIIIIIIIIIIIIIIIIIIIIIIIIIIIIIIIIIIIIIIIIIIDDDDD
@HISEQ:969:HM2KJBCX2:2:1102:3762:49413 2:N:0:ACTATGCA
TAAACGCGACTCCCCAACTATCCCTATTAATCATTACATCGATCCTAGAAACCAACAAAATAGAATCTGATGTCCTATTTCATTATTCCATGCTAATGTATTCAAGCGTAAACTTGCTTTAAACACTCTAATTTTTTCAAGGTAACAGTCCTAATTCCCCATAACATCAAATAAATGACATTATGGTTCTTTAGAAGGTGAGAACCAATAAAACCAGTACATACCAAGGCATGACCGATTCCTTGATCCCGAAATTCAACTACGAGCTTTTTAACTGCAACAACTTTAATATACGCTATTGGAGCTGGAATTACCGCGGCTGCTGGCACCAGACTTGCCCTCCAA
+
DDDD?CHCHHIIF1DGHHHHEGHHHEFEH?FEHHEHGIHGHHGCG@EHGFHD@GHIHHCHHIIIIHIHHHE@1<C@FC?HHHHHGHHFHIHGEEHHHHHHHHIIHHHGIIHFHHHGHIIHHIHHEGHHHIIIIIIIIIHHEFIHHFHHIHFIHIHIHGHEHHCEEH?FHFHFHHGHHFHHHHIHEHHH?HEIIIHIIIIIIIIIHHIIIIIIIIIHIIIHHHHIHHHHIIHIHHIIHCHHEHHDCHDHGIIHHHHHEHHHHIIIHHIHHHGHFIIHIHEIHIHIIGHIHGHHIIIIIHIIIIHIIIIIIIIIIIHHIIIIIHHHHHHHGIIIHGIIIIHGDDDDD
@HISEQ:969:HM2KJBCX2:2:1102:19186:50350 2:N:0:ACTATGCA
[truncated: 35,087,855 more chars]
