# Supplementary material for: Response of arbuscular mycorrhizal fungal community in soil and roots to grazing differs in a wetland on the Qinghai-Tibet plateau
Source: PeerJ. 2020 Jun 19;8:e9375. doi: 10.7717/peerj.9375 (PMC7307571; doi:10.7717/peerj.9375)
Supplement: Supplemental Information 23 [file peerj-08-9375-s023.zip › Root non-grazing 11-15/55.fastq]

@HISEQ:969:HM2KJBCX2:2:1101:20817:2184 2:N:0:ACTATGCA
CCTCGGGTACTACCCAACTATCCCTATTAATCATTACTCCGATCCCGAAGGCCAACACAATAGGACCAGAATCCTATGATGTTATCCCATGCTAATGTATCCAGAGCGATTGCTTGCTTTGAGCACTCTAATTTCTTCAAAGTAATGATGTTGGAAACACGACCTGGCCAATTAAGGCTAGGAGCGCGATGACGGCTGAAGGGTCGAGTAGGTCGGTGCTCGCCGTGAGGCGGACCGGCCGACCTGGCCCAAGGTCCAACTACGAGCTTTTTAACTTCAACAACTTAATTATACGCTATTGGAGCTAGAATTACCATGGCTGCTGGCACCAGACTTGCCCTCCAA
+
DCDDDIIIIIIIIIIIIIIIIIIIIIIIIEIIIIIIIIIIIIIIIIHIIHGHIIIIIIIIIIIIIHIIIIIHIIIGIIIIIIIHHIIIIIHIIHHHHHIIIIHHIIIIIIIIHHIIIIIIIIIIIIIIIIIIHHIIIIIIIIIIIHIIIIIIIIIIIIIIHIIIIIIIIIHIHIHIIIIIIIIIIIIIHIHHIIIIHIIIIIIIIIHIGIIIIIIIIIIIIIIIIIIIIIIHHGIIIIIIIIIIIIIIIIIIIIIIHIIIIIIIIIIIIIIIIIIIIIIIIIIIIIIIHIIHHIIIIIIIIIIIIIIIIIIIIIIIIIIIIIIGIIIIIIIIIIIIIIIIDDDDD
@HISEQ:969:HM2KJBCX2:2:1101:7103:2552 2:N:0:ACTATGCA
CCTCGGGTACTACCCAACTATCCCTATTAATCATTACGTCGATCCTAGAAACCAACAAAATAGAATCAAACGTCCTATTTCATTATTCCATGCTAATGTATTCAAGCGTGCGCCTGCTTTAAACACTCTAATTTTTTCAAAGTAACAGTCCTGATTCCCCACGACACCAAATTAATGACATCGCGGTTCTTCAGAAGGTAGGAACCAATAATGCCAGAGCGTACCGAGGCACGACCGACAATCTGATCCCGAAATTCAACTACGAGCTTTTTAACTGCAACAACTTTAATATACGCTATTGGAGCTGGAATTACCGCGGCTGCTGGCACCAGACTTGCCCTCCAA
+
DDDDDIIIIIIIIIIGIIIIIIIIIIIIIIIIIIIIIIIIIIIIIHIIHHIIHIIIIIIIIIIHHIIIIIIIIHIIIIHIIIIIIIIIIIHIIIIIIIIIIHIIIIIHIHIIIHIIIIIIIHHIIIIIIIIIIHHIIIIIIIIIIIHIHIIIIIHIIIIIIIIIIIIIIIHHHHHIIHIHIIIIIIIIIIIIIIIIHIIHIIIIIIIIIGIHIIIIIIIIHIIIIIIHHIIIIIIIIIIIIIHIIHIIIIIIIIIIIIIIIIIIIIIIIIIIHGIIIIIIIIIIIIIIIIIIHHIIIIIIIIIIIIIIIIIHIIIIIIIIIIIIIIHIIIIIIIIIIIIIDDDDD
@HISEQ:969:HM2KJBCX2:2:1101:10095:3005 2:N:0:ACTATGCA
CCTCGGGTACTACCCAACTATCCCTATTAATCATTACGTCGATCCTAGAAACCAACAAAATAGGGTCAAACGTCCTATTTCATTATTCCATGCTAATGTATTCAAGCTAATGCCTGCTTTAAACACTCTAATTTTTTCAAAGTAACAGTCCTAACTCCCCATAACACCAAATTAATGACATCATGGTTCGTCAGAAGGGAGAAATCAATGATACCAGTACGTACCAGAGGCACGACCGATATATTGATCCCGAAATTCAACTACGAGCTTTTTAACTGCAACAACTTTAATATACGCTATTGGAGCTGGAATTACCGCGGCTGCTGGCACCAGACTTGCCCTCCAA
+
BDDDDIIHIIIIIIIIIIIIIIIIIIIIIIIIIIIIIIIIIIIIIIIIHIIIIIHHGIIIIIIIHIEHEHEHHIIIIIIIIIIIIIIEEHHHIIIIIHHIHHHIIIIIIIHIIIIIIIHIIHIIIIIGIIHHHIHHHIIHIIIIIHIIIIHHHIIGIIIHHIIHHHHHIHHHIIIIIIIIIIIIIIIHIIIHIIHGIIIIIIIIIIIIIIHIIHIIIIIIIIII=IIHIIIIIIHIGHIIIIIIHIIIIIIHIIHIIIIIIIIIIHIIIIIIIIIIIIIIIHIIIIIIIIIIIIIIIIIHIIIIHIIIIIIIIIIIIIIIIIIIIIIIIIIIIIIIIIIIIDDDDD
@HISEQ:969:HM2KJBCX2:2:1101:20766:2896 2:N:0:ACTATGCA
CCTCGGGTACTACCCAACTATCCCTATTAATCATTACGTCAATCCTAGAAACCAACAAAATAGGATCAACGTCCTATTTCATTATTCCATGCTAATGTATTCAAGCGCGAGCCTGCTTTAAACACTCTAATTTTTTCAAAGTAACAGTCCTGATTCCCCACCACACCAAATTAATGACATGATGGTTCGTCAGAAGGTAGAAATCAGTAACACCAGTACGTACCGAAGGCACGACCAGCGTACTAATCCCGAAATTCAACTACGAGCTTTTTAACTGCAACAACTTTAATATACGCTATTGGAGCTGGAATTACCGCGGCTGCTGGCACCAGACTTGCCCTCCAA
+
DDDDDIIIIIIIIIIIIHHIIIIIIII@HIIIIIIIIIIIIIIIIIIIHIIIIIIIIIIIIIIHIIIIIIHIIIIIIIIIIIIIIIHHIIIIIIIIHIIIIHHIHIIIIIHIIIIIIIIIIIHIIIHIIIIIIIIIIIIIIIIIIIIHIIIIIHIIIHIIIIIIIIHIIIIIHIIHIIIIIIIIIIIIIIIIIIIIIIIHHIIIIIIIIIIHIIIIIIIIIIIIIIIIIIIIIIIIIIIIIIIHIIIIGIIIIIIIIIIIIIIIIIIIIIIIIIIIIIIIIIHIIIIIIIIIHIIIIIIIIIIIIIIIIIIIIIIIIIIIIIIIIIIIIIIIIIIIIIIIDDDDD
@HISEQ:969:HM2KJBCX2:2:1101:7370:4997 2:N:0:ACTATGCA
CCTCGGGTACTACCCAACTATCCCTATTAATCATTACGTCGATCCTAGAAACCAACAAAATAGAATCAAACGTCCTATTTCATTATTCCATGCTAATGTATTCAAGCGTAAGCCTGCTTTAAACACTCTAATTTTTTCAAAGTAACAGTCCTGATTCCCCACGACACCAAATTAATGACATCGCGGTTCTTCAGAAGGTAGGAACCGATAATGCCAGTGCGTACCGAAGCACGACCAACAATTCGATCCCGAAATTCAACTACGAGCTTTTTAACTGCAACAACTTTAATATACGCTATTGGAGCTGGAATTACCGCGGCTGCTGGCACCAGACTTGCCCTCCAA
+
DDDDDHIIIIIEHIIHIIIIIIIIIIIIIIIIIIIIIIIIIIIIIIIHIHHHHHIIIHHIIIHHHIIIIIIIHIHIIIIIHHIIIIIIIIHHHIIIIIIIIIIIIHIHIIIHHHHHFEHHHIHIHIHHHHHIIIIIIIIIIIIIIHHIIIHIHHHHIHIIIIIIIHIHHIHIIIIIIHIIIIIIIHIIHIIIIIIIIIIHIIIIIHIIIIGIHIHIIIIIIIIIIIIIIIIIIHIIIIIIHFECHHHIIHIHIIIIIIIIHHHIIIIIIIIIIHIIIIIIIIIIIIIIIHFIHIIIIIIIIIIHIIIIIIIIIIIIIIIHIIIIIIIIIIIIIIIIIIIIDDCDD
@HISEQ:969:HM2KJBCX2:2:1101:9793:4047 2:N:0:ACTATGCA
CCTCGGGTACTACCCAACTATCCCTATTAATCATTACGTCGATCCTAGAAACCAACAAAATAGAATCAAACGTCCTATTTCATTATTCCATGCTAATGTATTCAAGCGTACGCCTGCTTTAAACACTCTAATTTTTTCAAAGTAACAGTCCTGATTCCCCACGACACCAAATTAATGACATCGCGGTTCTTCAGAAGGTAGGAACCAATAATGCCAGTACGTACCGAAGCACGACCAACAATTCGATCCCGAAATTCAACTACGAGCTTTTTAACTGCAACAACTTTAATATACGCTATTGGAGCTGGAATTACCGCGGCTGCTGGCACCAGACTTGCCCTCCAA
+
DDDDDIIIIIIIIIIIIIIIIIIIHIIIIIIIIIIIIIIIIIIIIIHGIIIIIIIIIIIGIIHFHIIIIHIIHHHHIIHIIIIIIIIIIHIIIHHIIIHHHIIIIIHHHHIHHHIIIIIIIHIIIIIIIIIIIIIIIIIIIIIIIIIIIIIIHIIHIIIIIIIIHHHIIIIHIIIIIHIIIIIIIIIIIIIIIIIIIIIIIIIIIIIIIHGIIHIIIIIHIIIIIIIIIIIIIIIIIIIIII<DIIIIIIIIIIIIIIIIIIIIIIIIIIIIIIIIIIIIIHHIIIIGIIIIIIIIIIIHIIIIGIIIIIIIIIIIIIIIIIIIIIIIIIIIHIIHIIIIDDDDD
@HISEQ:969:HM2KJBCX2:2:1101:1364:4782 2:N:0:ACTATGCA
CCTCGGGTACTACCCAACTATCCCTATTAATCATTACTCCGATCCCGAAGGCCAACACAATAGGACCAGAATCCTATGATGTTATCCCATGCTAATGTATCCAGAGCGATTGCTTGCTTTGAGCACTCTAATTTCTTCAAAGTAATGATGTTGGAAACACGACCTGGCCAATTAAGGCTAGGAGCGCGATGACGGCTGAAGGGTCGAGTAGGTCGGTGCTCGCCGTGAGGCGGACCGGCCGACCTGGCCCAAGGTCCAACTACGAGCTTTTTAACTTCAACAACTTAATTATACGCTATTGGAGCTAGAATTACCATGGCTGCTGGCACCAGACTTGCCCTCCAA
+
DDDDDIIIIIIIIIIIIIIIIIIIIIIIIIIHIGIIIIIIIGIIIIHIIIIIHHIIIIHIIHHHIIIIIIIIIIIIIHIIIIIIIIIIIIIIIIHIIIIIIHHHIIIIHIIIIIIIIIIIIIIIIIIIIIIIIIIHGIHHIIIIIIIIIIIIIIIIIIIIIIIIIIIIIIIIIIIIIIIIIIIIIIIIIIIIIIIIIIIIIIIIIIIIIIIIIIIIIIIIIIHHIIIIIIIIIIIIIIIIIIIIIIIIIIIIIIIIIIIIIIIIHIIIIIIHIHIIIIIIIHHIIIIIIIIIIIIIIIIIIIIIIIIIIIIIIIIIIIIIIIIIIIIIIIIIIIIIIIIIDDDDD
@HISEQ:969:HM2KJBCX2:2:1101:15168:4756 2:N:0:ACTATGCA
CCTCGGGTACTACCCAACTATCCCTATTAATCATTACGTCGATCCTAGAAACCAACAAAATAGAATCAAACGTCCTATTTCATTATTCCATGCTAATGTATTCAAGCGTAAGCCTGCTTTAAACACTCTAATTTTTTCAAAGTAACAGTCCTGATTCCCCACGACACCAAATTAATGACATCGCGGTTCTTCAGAAGGTAGGAACCGATAATGCCAGTGCGTACCGAAGCACGACCAACAATTCGATCCCGAAATTCAACTACGAGCTTTTTAACTGCAACAACTTTAATATACGCTATTGGAGCTGGAATTACCGCGGCTGCTGGCACCAGACTTGCCCTCCAA
+
DDDDDIIIIIIIIIIHHIIIIIIIIIIIIIIIIIIIIIHIIIIIIIHHIHHHHHIGHHHHGHHHIHIIIGIIIIGHHIIGIIHHHIIIGIIHHIIHIIHEHGHHIHHIIEHIHIFHIHHIHHEIIIHHHHFHHGEHHIIIIIIIIHHACHIHHHHCHCGDEHHHHHHHHIHHHIIIHIHHCHHIHIHHIIIIIIIIIIIIIIIIIHIIIIHHHHHHIH=IIIHIHIIHEHIIIHHHHIHHIHHCHECHIHGIIHIHHIHHIIIIHIIIIHFHHGHHHHHIIIIIIHHIHIHHHIHHGIIIIIIIHHIHFHIIIIIIIIIIIIHHIIIIIIIIIIIIIIIGDADCD
@HISEQ:969:HM2KJBCX2:2:1101:8742:4760 2:N:0:ACTATGCA
CCTCGGGTACTACCCAACTATCCCTATTAATCATTACTCCGATCCCGAAGGCCAACACAATAGGACCAGAATCCTATGATGTTATCCCATGCTAATGTATCCAGAGCGATTGCTTGCTTTGAGCACTCTAATTTCTTCAAAGTAATGATGTTGGAAACACGACCTGGCCAATTAAGGCTAGGAGCGCGATGACGGCTGAAGGGTCGAGTAGGTCGGTGCTCGCCGTGAGGCGGACCGGCCGACCTGGCCCAAGGTCCAACTACGAGCTTTTTAACTTCAACAACTTAATTATACGCTATTGGAGCTAGAATTACCATGGCTGCTGGCACCAGACTTGCCCTCCAA
+
DDDDDIIIHHHIIIIIIIIHIIIIIIIIIIIHIIIHIIIHIIIIHHIGHIGHIIIIIIIIIHIIIHEHHHIIHIIIIIIIIIIIIFHHHHHIHIHIIIIIIIIIIIIIIIIIIIIIIIIIIIIIHIIIIIIIHIHHHIIIIIIIIIIIIIIIIIIIIHHHIIHIIHGIIIIHHIHIIIIIIIIIIIIIIIIIIIIIHHIIIHIHIHHIHIIIIIIIIHHHIHFIIIIIIIIHIIIIIIIIIIHFIIHHIHHHIIIIIHIIHIGIIHIIIIIIIIHHHHHFFHHIIIHGIHIIIIIIIIIIGIIIIIIIHGHIIIIIIIHIIIIIIIIIIIIIIIIHIIIHDADCD
@HISEQ:969:HM2KJBCX2:2:1101:14266:5267 2:N:0:ACTATGCA
CCTCGGGTACTACCCAACTATCCCTATTAATCATTACGTCGATCCTAGAAACCAACAAAATAGAATCAAACGTCCTATTTCATTATTCCATGCTAATGTATTCAAGCGTAAGCCTGCTTTAAACACTCTAATTTTTTCAAAGTAACAGTCCTGATTCCCCACGACACCAAATTAATGACATCGCGGTTCTTCAGAAGGTAGGAACCGATAATGCCAGTGCGTACCGAAGCACGACCAACAATTCGATCCCGAAATTCAACTACGAGCTTTTTAACTGCAACAACTTTAATATACGCTATTGGAGCTGGAATTACCGCGGCTGCTGGCACCAGACTTGCCCTCCAA
+
DDDDDHIHHIGIIIIIIIIIIIIIHIIIIIIIIIIIIHIIIIIIIIIIIIIIIIIIIIIIIHHIIGFIIIIIIIIIIIHIIIGIIIIIIHHHIIGIHIHHIHHIIIIIIIIIHHIIIHIIHIIIIIIIIIIIIIIIHIHHIIIIIIIIIIIIIIHIIIIHIIIIIIIIIIIIIIIIIIIIIIIIHIIIIIIIIIIIHIIIIIIIIIIIIIIIIIIIIIIIIIIIIIIIIIIIIIIIIIIIIHGDIIIIIIIIIIIIIIIIIIIIIIIIIHIIIIIIIIIIIIIIIIIIIIIIIIIIIIIIIIIIIIIIIIIIIIIIIIIIIIIIIIIIIIIIIIIIIIIIDDDDD
@HISEQ:969:HM2KJBCX2:2:1101:9029:5712 2:N:0:ACTATGCA
CCTCGGGTACTACCCAACTATCCCTATTAATCATTACGGTGATCCTAGAAACCAACAAAATAGAACCATGCCGTCCTATTCTATTATTCCATGCTAATGTATTCGAGCAAAAATGCCTGCTTTAAACACTCTAATTTTTTCAAGGTAAAGGTCCTGGATCCGCAAGACACCCAATAAAGGACATCGAGTTTCTCCAGAAGGTGAGAAATCAACAGTAACAGTTCATACCCCTTAAGGCATGACCATCACGTCAATCCCGAAATTCAACTACGAGCTTTTTAACTGCAACAACTTTAATATACGCTATTGGAGCTGGAATTACCGCGGCTGCTGGCACCAGACTTGCCCTCCAA
+
DDDDCIHIIIIIIIIHIIIIIIIIIIIIHHIIIIIIECCHGHHIHIIGHHIIHIIHIHIIIIIIEHIIIHHHHHHIHIIIIIIIGFHIIHHIHIIHIIHHFGFGHHHHHIHHIHHIHIIIIHHHHHHIIIHIIFHHHIIIIIIIHHIIIHIIIIIHIIHHEFIIHIIIIIHIIIIIIHHIIIIIHIHHIIHIHHIIIIIIIIIIIIIIHIIIIIIHIIIIIIHIIHHHHIIHIIIHIIIIHIHIIIIHIHHDGHCIIIIIIIHHIIIIHIIIIIIHIIIIHHIIIIIIIIHHHHHIIIIIGHHIIHIIIIIIIIIIIIIHIIIIIIIIIIIIIIIIIIIIIIIIIIIIDDDDD
@HISEQ:969:HM2KJBCX2:2:1101:4064:5798 2:N:0:ACTATGCA
CCTCGGGTACTACCCAACTATCCCTATTAATCATTACGGCGGTCCTAGAAACCAACAAAATAGGACCGCACGTCCTATTCTATTATTCCATGCTAACGTATTCGAGCAAAGGCCTGCTTTGAACACTCTAATTTTTTCAAAGTAAAAGTCCTGGTCCCCAACACACCCAGTGAAGGGCATGCGGTTCTCCAGAAGAGAAGGCCCGGCCGGACAAGTGCACGCGGTGAGGCGGACCTGCCAGCCAGGCCAAAGGTTCAACTACGAGCTTTTTAACTGCAACAACTTTAATATACGCTATTGGAGCTGGAATTACCGCGGCTGCTGGCACCAGCTTGCCCTCCAA
+
DDDADIIIIIIIIHIIIIIIIIIIHIIIHIIHHIIHH?CHHHHHCHH@HHIHIIEEHHIHIIGHHHIC<D<FHCH@E?GEHHHGHIIEHCGHHIHHHHDHHHHCGCEHGHIIIIIHHHIHHHIHHHHHHHIIHHHGHIHHEIHHGFIHHHHHHHIHHHIIHHIIIHGG?IIIHIIIIIIIIIIIHHEIHHIIIHHIHHIHHFHIIIIHHIHEHIHIIIIIIHIIIIIIHIIHIIIIIIIHIHIIIIIIIIIIIIIIIIIHIIIIIIIIIIIIIIIIHCFHH@GIIIIIIIIIIIIIIIIIIIIIHIIIIIIIIIIIIIIHIIIIIIIHIIHEIIHIIHDCDDD
@HISEQ:969:HM2KJBCX2:2:1101:2599:6660 2:N:0:ACTATGCA
CCTCGGGTACTACCCAACTATCCCTATTAATCATTACGTCGATCCTAGAAACCAACAAAATAGGTTCGATCGTCCTATTTCGTTATTCCATGCTAATGTATTCAAGCGCGAGCCTGCTTTAAGCACTCTAATTTTTTCAAAGTAACAGTCCTGTTTCCCCGCAACAACAAATTAATGCCATCACGGTTCTACAAGAAGGAGGGACCAGTGAGGCCAGTGCATACCAGTGGCACGACCAACCTACTGGCCCCGAAATTCAACTACGAGCTTTTTAACTGCAACAACTTTAATATACGCTATTGGAGCTGGAATTACCGCGGCTGCTGGCACCAGACTTGCCCTCCAA
+
DDDDDIHIIIIIIIIIIIIIIIIIIIIIIIIIIIIIIIIIIIIIIIIIIIIIIIIIHIHHIIIIIIIIIIIIIIGIIIIIIIIIIIIIIIIIIIHIIIIIIHIIIIIIIIIIIIIIIIIHIIIIIIIIIIIIIIIIIIIIIIIIIIIIIIIHIIIIIIIHIIIIIIIIIIIIIIHIHIIHIIIIIIHIIIIIIIIIIIIIIIIIIIIIIIIIIIIIIIIIIIIIIIIIIIIIIIIIIIIIIIHHHIIIIIIIIIIIIIIIIIIIIIIIIIIIIIIIIIIIIIIHIIIIIIIIIIIIIIIIIIIIIIIIIIIIIIIIIIIIIIIIIIIIIIIIIIIIIIIIIDDDDD
@HISEQ:969:HM2KJBCX2:2:1101:7743:7353 2:N:0:ACTATGCA
CCTCGGGTACTACCCAACTATCCCTATTAATCATTACTCCGATCCCGAAGGCCAACACAATAGGACCAGAATCCTATGATGTTATCCCATGCTAATGTATCCAGAGCGATTGCTTGCTTTGAGCACTCTAATTTCTTCAAAGTAATGATGTTGGAAACACGACCTGGCCAATTAAGGCTAGGAGCGCGATGACGGCTGAAGGGTCGAGTAGGTCGGTGCTCGCCGTGAGGCGGACCGGCCGACCTGGCCCAAGGTCCAACTACGAGCTTTTTAACTTCAACAACTTAATTATACGCTATTGGAGCTAGAATTACCATGGCTGCTGGCACCAGACTTGCCCTCCAA
+
DDDDDIIIIIIIIIIIIIIIHIIIIIIIIIIIIIIIIIIIIIHIIIIIHIIIIIIIHIHHHHHHIIIIIIIIIHHGIIIIIIIIIIHIGIIGIHIIIIIIIHIHIIIIHHIIIIIHIIIIIIIIIIIIIIIIIIIIIIIIIIIIIIIIIIIIIHIHIHHHIIIIIIIIIIIIIIIIIIIIIIIIIIHIIIIIIHIIIHIHIHIIIIHHIIIIIIIIIIIIIIIHHGIIIIIIIIIIIIIIIIIHIIIIIIIIHIIIHIIIIIIIGIIIIIIIHHGIHIIHHHGIIIIIIIIIIIIIIIIIIIIIFIIIIIIIIIHIIIIIIIIIIIIIIIIIIIIIIIIIDDDDC
@HISEQ:969:HM2KJBCX2:2:1101:12406:7965 2:N:0:ACTATGCA
CCTCGGGTACTACCCAACTATCCCTATTAATCATTACGTCAATCCTAGAAACCAACAAAATAGGATCAAACGTCCTATTTCATTATTCCATGCTAATGTATTCAAGCGTTAGCCTGCTTTAAACACTCTAATTTTTTCAGAGTAACAGTCCTGTTTCCCTGCAACACCAAATTAATGACATTACAGTTCTTCAAGAAGGAGGAACCAGTAAAGCCAGTACATACCAGAGGCACGACCAACCTACTAATCCCGAAATTCAACTACGAGCTTTTTAACTGCAACAACTTTAATATACGCTATTGGAGCTGGAATTACCGCGGCTGCTGGCACCAGACTTGCCCTCCAA
+
DDDDDIIIIIIIIIIIIIIIIIIIIIIIIIIIIIIIIIIIIIIIIIIIIIIIIIIIIIIIIIIHIIHHHHIIHHHIIIIHIIIIIIIIIIIIIIIIIIIIIIIIIIIIIIIIIIIIIIIIIIIIIIIIIIIIIHIIIIIIIIIIIIIIIIIHHHIIIIIIIIIIIIIIIIIIIIIIIIIHIIIIIHIIIIIHIIIIIIIIIIIIHHIIIIIIIIIIIIIIIIIIIIIIIIIIIIIIIIHIIIHHIIIHIIIIIIIIIIIIIHIIIIIIIIIIIIIIIIIIIIIIIIIIIIIIIIIIIIIIIIIIIIIIIIIIIIIIIIIIIIIIIIIIIIIIIIIIIIIIIDDDDD
@HISEQ:969:HM2KJBCX2:2:1101:12917:7003 2:N:0:ACTATGCA
CCTCGGGTACTACCCAACTATCCCTATTAATCATTACGTCAATCCTAGAAACCAACAAAATAGGATCAAACGTCCTATTTCATTATTCCATGCTAATGTATTCAAGCGTTAGCCTGCTTTAAACACTCTAATTTTTTCAAAGTAACAGTCCTGTTTCCCTGCAACACCAAATTAATGACATTACAGTTCTTCAAGAAGGAGGAACCAGTAAAGCCAGTACATACCGGAGGCACGACCAACCTACTAATCCCGAAATTCAACTACGAGCTTTTTAACTGCAACAACTTTAATATACGCTATTGGAGCTGGAATTACCGCGGCTGCTGGCACCAGACTTGCCCTCCAA
+
DDADDIIIIIIIIIIGIIIIIIIGHIHGIIIHHHHHIIIIIIIIIICHIIIIIHIHI?GHHHHICHHHHHHIEHIDHHIIIGHHEFHHFHIIIICHIIIIIIIHIHHIIIHHIIIHIIIHIFHIIIIHHHHIHIHHHIIHHHHHIIHHIHHHFHHHIHIIIIIIHGIIIHIIIIIIHIIHHGHHIHHHHIIIHIIHHHHIIHIIIIIIIIIIIIIIIIIIIIIHIIHIIIIHIIIIHIIIHGHIGIHIIIIIIHHGHHHGCHHIHHHHHHIIHIHIIIIIIIIIIIHIIIIIHIHIIIIHIIHIIIIIIHIIIIIIIIIIIIIIIIIIIIIIIIIHIIIIIDDDDD
@HISEQ:969:HM2KJBCX2:2:1101:19427:8113 2:N:0:ACTATGCA
CCTCGGGTACTACCCAACTATCCCTATTAATCATTACGTCGATCCTAGAAACCAACAAAATAGAATCAAACGTCCTATTTCATTATTCCATGCTAATGTATTCAAGCGTAAGCCTGCTTTAAACACTCTAATTTTTTCAAAGTAACAGTCCTGATTCCCCACGACACCAAATTAATGACATCGCGGTTCTTCAGAAGGTAGGAACCAATAATGCCAGTGCGTACCGAAGCACGACCAACAATTTGATCCCGAAATTCAACTACGAGCTTTTTAACTGCAACAACTTTAATATACGCTATTGGAGCTGGAATTACCGCGGCTGCTGGCACCAGACTTGCCCTCCAA
+
DDDDDIIIIIIIIIIIIIIIIIIIIIIIIIIIIIIIIIIIIIIIIIIHIIIIIIIIIIIIIIHHIIIIIIIIIIIIIIIIIIIIIIIIIIIHIIIIIIIIIHHIIIIIIIIIGIHHIIIHIIIIIIIIIIIIIIIIIIIHIIIIIIIIIIIIIIIIIIHIHHIIIIIGIIHIIIIIIIIIIIIIIIIIIIIIIIIIIIIIIIHIIIIIIIIIIIIIIIIIIIIIIIIIIIIIIIIIIIIIIIIHIIIIIIIIIIIIIIIIIHIIIIIIIIIIIIIIIIIIIIIIIIIIIIIIHIIIIIIIIIIIIIIIIIIIIIIIIIIIIIIIIIIIIIIIIIIIIIIIDDDDD
@HISEQ:969:HM2KJBCX2:2:1101:17252:8598 2:N:0:ACTATGCA
CCTCGGGTACTACCCAACTATCCCTATTAATCATTACTCCGATCCCGAAGGCCAACACAATAGGACCAGAATCCTATGATGTTATCCCATGCTAATGTATCCAGAGCGATTGCTTGCTTTGAGCACTCTAATTTCTTCAAAGTAATGATGTTGGAAACACGACCTGGCCAATTAAGGCTAGGAGCGCGATGACGGCTGAAGGGTCGAGTAGGTCGGTGCTCGCCGTGAGGCGGACCGGCCGACCTGGCCCAAGGTCCAACTACGAGCTTTTTAACTTCAACAACTTAATTATACGCTATTGGAGCTAGAATTACCATGGCTGCTGGCACCAGACTTGCCCTCCAA
+
DDDDDIIIIIIIIIIIIIIIIIIIIIIIHIIIIIIIIIIIIIIIIIIIIIIIIIIIIIIHIIIIIHIIIHIIIIIIIIIIIIHIIIIIIHEHIHIIIIIIIIIIIIIIIIIIIIIIIIIIIIIIIIIIIIIIIIIIIIIIIIIIIIIIIIIIIIIIIIIIIIIIIIIIIIIIIIIIIIIIIIHIIIIIIHIIIIIIIIIIIIIIIIIIIIIIIIIIIIIIIIIIIIIIIIIIIIIIIIIIIIIHIIIIIIIIIIIIIIIIIIIIIIIIIIIIIIIIIIIIIIIIIIIIIIIIIIIIIIIIIIIIIIIIIIIIIIIIIIIIIIIIIIIIIIIIIIIIIIIIDDDDD
@HISEQ:969:HM2KJBCX2:2:1101:8926:8937 2:N:0:ACTATGCA
CCTCGGGTACTACCCAACTATCCCTATTAATCATTACTCCGATCCCGAAGGCCAACACAATAGGACCAGAATCCTATGATGTTATCCCATGCTAATGTATCCAGAGCGATTGCTTGCTTTGAGCACTCTAATTTCTTCAAAGTAATGATGTTGGAAACACGACCTGGCCAATTAAGGCTAGGAGCGCGATGACGGCTGAAGGGTCGAGTAGGTCGGTGCTCGCCGTGAGGCGGACCGGCCGACCTGGCCCAAGGTCCAACTACGAGCTTTTTAACTTCAACAACTTAATTATACGCTATTGGAGCTAGAATTACCATGGCTGCTGGCACCAGACTTGCCCTCCAA
+
DDDBDIIHHIIIIHHIIIIHIIIIIHIGIIIIIIGIIIIHIIIIIIHIIIIIIIIHIIIIIGHIHIIIIIGIIIIGIEHHHHIIIIIIIIIGHHHIHIIIIGHIIHIIGIHIIIIIIIIIHIIIIIIIHHIIIIIHGIHHIIIIIIIIIIHIHHIHHIIHHIIHIIIIIIIIIIIIIGIIIIIIHHHIHHIIIIHHEHGHIHHIIIHHIIIGIGIIIHIIHHECIHHIIHIHHHIIIIGHIHHHEHHHEIHHIHHHCIIIIIIHHHHIHHIHIHIIIHIIHGCIHGIIIHEE<IIIIIIIIIIHHHIHHIIIHHHIIIIHIIIIHHIIIIIIIGIIIIIIDDDDA
@HISEQ:969:HM2KJBCX2:2:1101:18140:9250 2:N:0:ACTATGCA
CCTCGGGTACTACCCAACTATCCCTATTAATCATTACGTCGATCCTAGAAACCAACAAAATAGAATCAAACGTCCTATTTCATTATTCCATGCTAATGTATTCAAGCGTAAGCCTGCTTTAAACACTCTAATTTTTTCAAAGTAACAGTCCTGATTCCCCACGACACCAAATTAATGACATCGCGGTTCTTCAGAAGGTAGGAACCAATAATGCTAGTACGTACAAAGTACGACCGACATATTAGTCCCGAAATTCAACTACGAGCTTTTTAACTGCAACAACTTTAATATACGCTATTGGAGCTGGAATTACCGCGGCTGCTGGCACCAGACTTGCCCTCCAA
+
DDDDDIIIIIIIIIHIIIIHIIIIIIIIIIIIIIIIIIIIIHIIIIIIIIIIIIIIIIIIIIHIIIIIIHIIIIIIIIIIIIIIIIIIIIIIIIIIIIIIIIIIIIIHIIIHIIIIIIIIIIHIIIIHIHIIHHIHHIIIIIIIIIIHHIIIIIIIIIIIIHIIIIIIIIIIIIIIIIIIIIIIIIIIIIIIIIIIIIHIIIIIIIIIIIIIIIIIIIIIIIIIIIIHHIIIIIIIIIIIIIHIHHIIIIIIIIIIIIIIIIIIIHIIIIIIIIIIIIIHIIIIIIIIIIIIIIIIIIIIIIIIIIIIIIIIIIIIIIIIIIIIIIIIIIIIIIIIIIIDDDDD
@HISEQ:969:HM2KJBCX2:2:1101:4383:9967 2:N:0:ACTATGCA
CCTCGGGTACTACCCAACTATCCCTATTAATCATTACGTGATCCTAAAACCAACAAAATAGAACCATCGTCCTATTTTATTATTCCATGCTAATGTATTCAAGCAAAAATGCCCGCTTTAAACACTCTAATTTTTTCAAAGTAAAGGTCCTGATTCATCGAAACACCCAAGAGCATCCCGAATCACCAGAAGGTGAGAAATTGGCTACACACCGTTTCATGCCCCTAAAGGCACAATCGATATATCCCAATTCCGAAATTCAACTACGAGCTTTTTAACCGCAACAACACTAATATACGCTATTGGAGCTGGAATTACCGCGGCTGCTAACACCAGACTTGCCCTC
+
@?BDDCCHFGEHDFG@GDHGEH1DCGHHE@GF<<<@H<11FHCEHH?F@GHEHH<F@GHH1DFHHI1GHHHH0F1DECC<DE1FHFCF1DEFHH1<1CFH?<<1HHGGH?DHHCG<EA@FHECFHEHHHHHHEFHCFEGE1<GEHHECFHB1CCGHIGCC?CE.<C0HHHHDC<C<HGGEHHEECHCF/D<EEC?GDHFG<?@IHCGHG<<0D=HD<<HHCCFC?F?HHG>@CCHHEGEHHEHGB11EHCCCIIHHFCHHHIHHHHHG@IHHD?CEF@HIHHIHHFHF<HHGIGCCDIHE?HCIHFHHG<<@<HHHEDCHC<CC?EEEGEHHC@CC@HCCHBD0@D
@HISEQ:969:HM2KJBCX2:2:1101:10808:10176 2:N:0:ACTATGCA
CCTCGGGTACTACCCAACTATCCCTATTAATCATTACGGCGGTCCTATTTTGTTGGTTTCTAGGACCGCACGTCCTATTCTATTATTCCATGCTAACGTATTCGAGCAAAGGCCTGCTTTGAACACTCTAATTTTTTCAAAGTAAAAGTCCTGGTCCCCAACACACCCAGTGAAGGGCATGCGGTTCTCCAGAAGAAAAGGCCCGGCCGGACAAGTGCACGCGGTGAGGCGGACCTGCCAGCCAGGCCAAAGGTTCAACTACGAGCTTTTTAACTGCAACAACTTTAATATACGCTATTGGAGCTGGAATTACCGCGGCTGCTGGCACCAGACTTGCCCTCCAA
+
DDDDDIIIIIIIIIIIIIIIIIIIIIIIIHIIIIIIIIHIHIHIHIIIIIIIIIIIIIIHHHHEHIIIIIIIIIIIGHIIIIIIIHIHIIIEHGIIIHIIIIHHHHHIIIIIIIIIIIIHIIIIIIIIIIIHIIIIIHIIIIIIIIIIIIIIIIIIIIIIIIHHGIIIIIIIIIIIIIIIIIIIHIIIIIIHIIIIIIIIIIIIIIIIIIIHIHIIIIIIIIIIIIIIIIIIIIIIIIIIIIHIIIIIIIIIIIIIIIIIIIIIIIIIIIIIIIIIIIIIIIIIIIIIIIIIIIIIIIIIIIIIIIIIIIIIIIIIIIIIIIIIIHIIIIIIIIIIIIIDDDDD
@HISEQ:969:HM2KJBCX2:2:1101:10670:10589 2:N:0:ACTATGCA
CCTCGGGTACTACCCAACTATCCCTATTAATCATTACGTCAATCCTAGAAACCAACAAAATAGGACGTTTGATCCTATTTCATTATTCCATGCTAATGTATTCAAGCGTTAGCCTGCTTTAAACACTCTAATTTTTTCAAAGTAACAGTCCTGTTTCCCTGCAACACCAAACTAATGACATTACAGTTCTTCAAGAAGGAGGAACCAGTAAAGCCAGTACATACCAGAGGCACGACCAACCTACTAATCCCGAAATTCAACTACGAGCTTTTTAACTGCAACAACTTTAATATACGCTATTGGAGCTGGAATTACCGCGGCTGCTGGCACCAGACTTGCCCTCCAA
+
00D@0<EHHHIII1DCFHHCGH?CEGHHEFEGF<CHHEH@CCHCHHI?FHIIHHHCHIIIIECH?HDEGIIH@CGHHG1DCFHF@HH?1D<F<CH?FHCGFHEIIHHHHIHGIHIIHEIIHHHIIHHEEGFHHHIHHHHEGHGGHHHEFHGHIHGHGCEHH?IIIIEHHHGHFIHGIHGGFFFGHHCC<FGHHH?EEFFIIHIHFHHHHHIHHHFHHGHEFHG@IGHIHIHD8HGHHIIFHIHGGHEGFHHIHFCHHHHHHCHECCF0<CHGHIH@HCGEGCHGC<1?HEHHG<CF?HIIIIGIHHEHGEGHDE/?IHIHGF@@IIHEHHGHGEHEG=F=HD?@D@
@HISEQ:969:HM2KJBCX2:2:1101:9335:10756 2:N:0:ACTATGCA
CCTCGGGTACTACCCAACTATCCCTATTAATCATTACGTCGATCCTAGAAACCAACAAAATAGAATCAAACGTCCTATTTCATTATTCCATGCTAATGTATTCAAGCGCGAGCTTGCTTTAAACACTCTAATTTTTTCAAAGTAACAGTCCTGATTTCCCGCGACACCAAATTAATGACATCGTGGTTCGTCAGAAGGGAGAAACCAATAATGCTAGTACGTACAAAGTACGACCGACATATTAGTCCCGAAATTCAACTACGAGCTTTTTAACTGCAACAACTTTAATATACGCTATTGGAGCTGGAATTACCGCGGCTGCTGGCACCAGACTTGCCCTCCAA
+
DDD@DHIIIIHHIEHIIIIHHHIIIIIIHHIHGIFEF1F@EDEHCH1DGHGHHI10CHHIIIHEC@FHHHIHFHCG?HHIIGHH1FGHH?CE@<IGIIFIHGHIIIGHFHFIIIHIHHHIHHHFHCEHFHGDHHHHHIHIIIIHHHIIHHHIHHEHEIIIIHEECHHEHH?HHHHIIHHHDIIIIHHHH;HIIIIIHIIIHIIIIHIHHEAHGHIIIIHHEHIIIIIIIIHHIIIIIHHDHIHIIIIIIGIIIHIHIIIHIIIIIIIIIIIHIHIIIIIHIHHHHHIIIHHHIIIIIHIIIIIIIIIIIIHIIIIIIIIIIIIIIIIIIIIHIIIIIIIBDDDD
@HISEQ:969:HM2KJBCX2:2:1101:16807:10549 2:N:0:ACTATGCA
CCTCGGGTACTACCCAACTATCCCTATTAATCATTACGTCGATCCTAGAAACCAACAAAATAGAATCAAACGTCCTATTTCATTATTCCATGCTAATGTATTCAAGCGTACGCCTGCTTTAAACACTCTAATTTTTTCAAAGTAACAGTCCTGATTCCCCACGACACCAAATTAATGACATCGCGGTTCTTCAGAAGGTAGGAACCAATAATGCCAGTACGTACCGAAGCACGACCAACAATTCGATCCCGAAATTCAACTACGAGCTTTTTAACTGCAACAACTTTAATATACGCTATTGGAGCTGGAATTACCGCGGCTGCTGGCACCAGACTTGCCCTCCAA
+
DDDDDHIHHHHIIIIIIHIIHIIIIIIIIIIIIIIIIHIIIIHIIIHIIIIIIIIIIIIIIIHHIHIIIIICDGHIHIHHIHHIIIHIHI@HGHHIHIIIIHHHHIHIHIIIIIIIIHGHHHIIIIIHHHHIIIIIIHIHIIIIIIIIIHHGHHHHIIIIIIIIIIIHIHIHHIIIIIIIIIIIIIIIIIIIIHIHIHIHIIIHIHHHHHIHIIIIIIIIIIIIIHHHIIIIIIIIIHHHIHGCIGIIIIIHIIIIIIIIIHIIHIIIIIHGHHIIIIIIHIIIIIIIIIHHEIIIIIIIIIIIIIIIIIIIIIIIIIIIIIIIIIIIIIIIIIIIIIIIDDDDD
@HISEQ:969:HM2KJBCX2:2:1101:19871:12474 2:N:0:ACTATGCA
CCTCGGGTACTACCCAACTATCCCTATTAATCATTACTCCGATCCCGAAGGCCAACACAATAGGACCAGAATCCTATGATGTTATCCCATGCTAATGTATCCAGAGCGATTGCTTGCTTTGAGCACTCTAATTTCTTCAAAGTAATGATGTTGGAAACACGACCTGGCCAATTAAGGCTAGGAGCGCGATGACGGCTGAAGGGTCGAGTAGGTCGGTGCTCGCCGTGAGGCGGACCGGCCGACCTGGCCCAAGGTCCAACTACGAGCTTTTTAACTTCAACAACTTAATTATACGCTATTGGAGCTAGAATTACCATGGCTGCTGGCACCAGACTTGCCCTCCAA
+
DDCDDIIIIIIIIEHHIIIIIIIIHHIIIIIHIHIHIIHIIIIHHIHIIIHIIIIHFGHIIIIHHIIIIIIIIC@HFHHHEHIIIIIGIIIIIIHIIIIIIHIHIIIIIIIIIHIHHHFHHHGHIIIHIHIIIHHGIHIIIIIIIIHIIIHIHHHFGHIHEHHHHHHIIIIIIHIIHHHIIIIIIHIIIHIHIHIIIIHIIIIIHIIIIIIIHDHHHHHGIIIIIIIIIIIIIHIIIIIIIHHFIIIIIIIIIHHHHIIIIHHIIIIIIIIIHIHHHIIHHHIIHEIIIHIHHIIIIIHIHHIIIHIIIIIIIIIIIIIIIIIIHHIIIIIIIIIIIIIHADDDD
@HISEQ:969:HM2KJBCX2:2:1101:4141:12700 2:N:0:ACTATGCA
CCTCGGGTACTACCCAACTATCCCTATTAATCATTACGGTGATTCAGAAACCAACAAAACAGGACCACCGTCCTATTCTATTATTCCATGCTAATGTATTCAGACGTAAGCCTGCTTTGAACACTCTAATTTTTTCAAGGTAAAGGTCCTGGTTTCCCACCACGCTAAATTAATAACATGATAGTTCCCCAGAAGGTAGAAATTCTACACACCAGTACAGACTTGTTAGCCCGACCAACGGTAGAATCCCGAAATTCAACTACGAGCTTTTTAACTGCAACAACTTTAATATACGCTATTGGAGCCGGAATTACCGCGGCTGCTGGCACCAGACTTGCCCTCCAA
+
DDDDDIIIIIIIIIIIIIIIIIIIIIIIIIIIIIIIIIIIIIIIIIIIGIIIIIIIIIIIIIHIIIIIIIIIHIIIIIIIHHIIIIGIHIGIIIIIIIIIIHHGIIIIIIIIIIIIIIIIIIIIIIIHHHIIIIHIIIIIIIIIIIIHIHIIIHHIIIIIIIIIIIIIIIIIIIIIIIIIIIIIIIIIIIIIIIIIIIIIIIIIIIIIIIIIIIIIIIIIIIIIIIIIIIIIIIIIIIIIIHHHIIIIIIIIIIIIIIIIIIIIIIIIIIIIIIIIIIIIIIIIIIIIIIIIIIIIHIIIIIIIIIIIIIIIIIIIIIIIIIIIIIIIIIIIIIIIIIIIDDDDD
@HISEQ:969:HM2KJBCX2:2:1101:10387:12756 2:N:0:ACTATGCA
CCTCGGGTACTACCCAACTATCCCTATTAATCATTACTCCGATCCCGAAGGCCAACACAATAGGACCAGAATCCTATGATGTTATCCCATGCTAATGTATCCAGAGCGATTGCTTGCTTTGAGCACTCTAATTTCTTCAAAGTAATGATGTTGGAAACACGACCTGGCCAATTAAGGCTAGGAGCGCGATGACGGCTGAAGGGTCGAGTAGGTCGGTGCTCGCCGTGAGGCGGACCGGCCGACCTGGCCCAAGGTCCAACTACGAGCTTTTTAACTTCAACAACTTAATTATACGCTATTGGAGCTAGAATTACCATGGCTGCTGGCACCAGACTTGCCCTCCAA
+
DDDDDIIIIIIIGIIIIIIHIHIIIIIIIHHHHIIHGIHHHHIGHIIIIIHHIIIIHIIIIHHFHIIIIHIIIIHCHHIIIIIIIIIHGHIHIIIIIIIIIHIHIIIIIIIIIIIIIIIIIIIHIIIIIIHHHIIIIIIIIIHIIIHIHHIIIIIHIIIIIIIIIIIIIIHIIHIIHHHIIIIIIIIIIIIIIIIIHIIIIII>IIIIIIIIIIIIIIIIIIIIIIIIIIIIIIIIIIIIIIHHIIIIIIIIIIHIHIIIIIIIIIIIIIIIIIIIIIIIIIIGIIIIIIIIIIIIIIIIIIIIIIIIIIIIIIIIIIIIIIIIIIIIIIIIIIIIIIIIDDDDD
@HISEQ:969:HM2KJBCX2:2:1101:13184:13765 2:N:0:ACTATGCA
CCTCGGGTACTACCCAACTATCCCTATTAATCATTACTCCGATCCCGAAGGCCAACACAATAGGACCAGAATCCTATGATGTTATCCCATGCTAATGTATCCAGAGCGATTGCTTGCTTTGAGCACTCTAATTTCTTCAAAGTAATGATGTTGGAAACACGACCTGGCCAATTAAGGCTAGGAGCGCGATGACGGCTGAAGGGTCGAGTAGGTCGGTGCTCGCCGTGAGGCGGACCGGCCGACCTGGCCCAAGGTCCAACTACGAGCTTTTTAACTTCAACAACTTAATTATACGCTATTGGAGCTAGAATTACCATGGCTGCTGGCACCAGACTTGCCCTCCAA
+
DDDDDIIIIIIIIIIIHIIIIIIIIIIIIIIIIIIIIIIIHIIIIIIIIIIIIIIIIIIIIIEIGHHIIIIIIIIIIIIIIIIIIIIIIIIIIIIIIIIIIIIIIIIIIIIIIIIIIIIIIHIIIIIIIIIIIIIIIIIIIIIIHIIHIIIIIIIIIIIIIIIIIIIIIIIIIIIIIHHIIIIIIIIIIIIIIIIIIIIIIIIIHIIIIIIIIIIIIIIIIIIIIIIIIIIIIIIHIIIIIIIHIIHHIIIIIIIIHIIIIIIIIIIIIIIIIHIIHHIIIIHIIIIIIIIIIIIIIIIIIIIIIIIIIIIIIIIIIIIIIIIIIIIIIIIIIIIIHIIIDDDDD
@HISEQ:969:HM2KJBCX2:2:1101:14863:14078 2:N:0:ACTATGCA
CCTCGGGTACTACCCAACTATCCCTATTAATCATTACTCCGATCCCGAAGGCCAACACAATAGGACCAGAATCCTATGATGTTATCCCATGCTAATGTATCCAGAGCGATTGCTTGCTTTGAGCACTCTAATTTCTTCAAAGTAATGATGTTGGAAACACGACCTGGCCAATTAAGGCTAGGAGCGCGATGACGGCTGAAGGGTCGAGTAGGTCGGTGCTCGCCGTGAGGCGGACCGGCCGACCTGGCCCAAGGTCCAACTACGAGCTTTTTAACTTCAACAACTTAATTATACGCTATTGGAGCTAGAATTACCATGGCTGCTGGCACCAGACTTGCCCTCCAA
+
BBDDBCHIIIIHGH@HHIIFECGGHIHHIIIHIIIIHIIIIIIIHH=GHHHIGHHHCEHHHIHEHHIIIHIIIIIIIHIHHIIIIIIHIHIFHEHIIHHHHIIIGHGIIHIIHIIIHHIIFCHIHHIGHHHHIHHHIIIHIHIIIIIIIIIIIIIIIHHHHIHHIIHHHIHHIHIH7IHHDEHHHGIIIIIHHIHHGIHHHHGIIIIIHHHHDHIII<HIIIHIHFHGHHEHHHIIHGHHIIHFIHGHEHHHHIIHIIIHHIHEHHIHIIIHIHIHIIHHDHHEHECIIIHIIHFHHIIIIHIIHHHIIIHIIIIIHHIHIHIHIHHIIIIIIHHHHHHGDDADD
@HISEQ:969:HM2KJBCX2:2:1101:12681:13322 2:N:0:ACTATGCA
CCTCGGGTACTACCCAACTATCCCTATTAATCATTACGGTGATCCTAGAAACCAACGAAATAGAACCAATCCGTCCTATTTCATTATTCCATGCTAATGTATTCAGACGTTAGCCTGCTTTAAACACTCTAATTTTTTCAAAGTAACAGTCCTGATTTCCTATCACACCAACTAAATGGCATGAAAGTTCCTCAGAAGGTAGAGATTTATCTCACCAGTACAGACAATTAAGCCTGACCAATGGGTAAACCCCGAAGTTCAACTACGAGCTTTTTAACTGCAACAACTTTAATATACGCTATTGGAGCTGGAATTACCGCGGCTGCTGGCACCAGACTTGCCCTCCAA
+
@@BD@=DHHHIIFCHHHHHGHHHI?GHEEGHIHHHHGIF@@EEIHHHHIHIHEHIEHEEEFEH1DG1CDHFCCCFC=1<GCFGHCEGHHHHGC?1CEGIHIHHHHHEHHHHHIHHGIIIIHIHHCEIIIIIHHIIIIIIHHHHEIHHHHHHIHHHD@HIHEFHIIHHHHHHIHIIIIHIIHFIIIHIHIHHFIHHHIHHIIIIHIHHHIIHIIIHIHIIIHHIIIIHIIHIIIIIIIIIIIHIIHHGIIIIIIIIIIHHIIIIIHHHIIIIIHHGHHIIHIHHIHHHHHIIIHHIIIIIIHHIHIIIIIHIIIIIIIIIIIIIIIIIIGIIIHIHIHGIIHIIADDDA
@HISEQ:969:HM2KJBCX2:2:1101:2255:14761 2:N:0:ACTATGCA
CCTCGGGTACTACCCAACTATCCCTATTAATCATTACGTCAATCCTAGAAACCAACAAAATAGGATCAACGTCCTATTTCATTATTCCATGCTAATGTATTCAAGCGCGAGCCTGCTTTAAACACTCTAATTTTTTCAAAGTAACAGTCCTGATTCCCCGCCACACCAAATGAATGACATGATGGTTCGTCAGAAGGTAGGAACCAGTAACACCAGTACGTACCTAAGGCACGACCAACGTACTGATCCCGAAATTCAACTACGAGCTTTTTAACTGCAACAACTTTAATATACGCTATTGGAGCTGGAATTACCGCGGCTGCTGGCACCAGACTTGCCCTCCAA
+
DDDDDIIIIIIIIHIIHIIIIIIIIIIIIHIIIIIIIIIIHIHIEHIIIHHIIIIIGIHIIIHIHIIHIIIIIIIIIIIIIIIIIIIGIIIHIIIIIIIIIHHHIIIIIIIHIIIIIIIIIIIIIIIIIIIHIHHHGIIIIIHGGHIIIIIHIHIIIIIHIIIIIIIIIIHIHIIIIIIIIIIIIHIHHHIHIIIIGHHIHIIIIIIGHIIIIIIHFIIIIHIIHIEHIIIIIIIIIHHHEIHFHIHIIHFIHEIIIIHHHHHIIIIIIIIIIIIIIIIIIIIIHIIIIIIIHIHIIIIIIIIIIIHIHIIIIIHIIIIIIIIIIIIIIIIIIIIIIIIIDDDDD
@HISEQ:969:HM2KJBCX2:2:1101:15510:15352 2:N:0:ACTATGCA
CCTCGGGTACTACCCAACTATCCCTATTAATCATTACGTCAATCCTAGAAACCAACAAAATAGGATCAAACGTCCTATTTCATTATTCCATGCTAATGTATTCAAGCGTTAGCCTGCTTTAAACACTCTAATTTTTTCAAAGTAACAGTCCTGTTTCCCTGCAACACCAAATTAATGACATTACAGTTCTTCAAGAAGGAGGAACCAGTAAAGCCAGTACATACCAGAGGCACGACCAACCTACTAATCCCGAAATTCAACTACGAGCTTTTTAACTGCAACAACTTTAATATACGCTATTGGAGCTGGAATTACCGCGGCTGCTGGCACCAGACTTGCCCTCCAA
+
DDDDDIIIIIIIIIIIIIIIIIIIIIIIIIIIIIIIIIIIIIIIIIIIIIIIHHHIIIIIIHHHIIIIIIIIIGHIIIIIIIIIIIIIIIIGHHIIIIIIIHIIIIHIIIIHHIIHIIIIIHIIIIIHIHIIIIIIHIIHIIIIHIIIIIIIIIIIIIIHIHIIIIIIIIHIIIIIIIIIIIIIIHIIIIIIIIIIIIIIIIIIHIIIIHIHHIIIIIIIIIHHHGIIIIHIIIIIIHHIIHGFHIHHHGIIIIIHIIIHIIIIIIIIIIIIIIIIIIIHIIIIHIIIIIIIIHIIIIIIIIIIIIIIIIIIIIIIIIIIIIIIIIIIIIIIIIIIIIIIIDDDDD
@HISEQ:969:HM2KJBCX2:2:1101:20579:15397 2:N:0:ACTATGCA
CCTCGGGTACTACCCAACTATCCCTATTAATCATTACGTCGATCCCAGAAACCAACAAAACAGAACCACAGGTCCTATTCCATTATTCCATGCTAATCTATGCAAGCGTACGCCTGCTTTGAACACTCTAATTTTTTCAAGGTAAACGTCCTGGCTCCCCGCGGCAGGCCGCCCGAAGGCCACCCGCCACGGCTCCCCAGGAGGAAAGGCCCGGCCTAAGAAAGGCAGTACTCGCCACCGAAGCAGCGGACCACCCGGCCGATCCCGAAATTCAACTACGAGCTTTTTAACTGCAACAACTTTAATATACGCTATTGGAGCTGGAATTACCGCGGCTGCTGGCACCAGACTTGCCCTCCAA
+
DDDDDIIIIIIIGIIIIIIIHIIIIIIIIIIIIIHIIIIIIIIIIIIIIIIHHIIIIIIIIIIHIIIIIIIIIIIIIIIIIIIIIHIIIIIIIIIIIIIIIFHIIIIIIIIIIIIIIIIIIIIIHIHIIIIIIIIIIIHIIIIIHHIIIIIIIIHIIIHEEGHHIIIHIIGIIEIHIHHGCHHIIHIHIIIIHEEHIIGIGIIHIHHHIIHHIIHHIIIIIIHIIIIHIIIIIIIIIIIIIIIIIIIIIIIIIIIIIIIHIIIIIIIIIIIIHIIIIHIIIIIIIIIIIIIIIIIIIIIIIIIIIIIIHIIIIIIIIIIIIIIIIIIIIIIIIIIIIIIIIIIIIIIIHIIIIIIIDDDDD
@HISEQ:969:HM2KJBCX2:2:1101:19967:16547 2:N:0:ACTATGCA
CCTCGGGTACTACCCAACTATCCCTATTAATCATTACATCGATCCTAGAAACCAACAAAATAGAATCGGATGTCCTATTTCATTATTCCATGCTAATGTATTCAAGCGTGAGCCTGCTTTAAACACTCTAATTTTTTCAAGGTAACAGTCCTAATTCCCCGTGACACCAAATTAATGGCATTACGGTTCTTTAGAAGGTGAGAAATCAATAATATCAGTACATACCAACGGCATGACCGAAACATTGATCCCGAAATTCAACTACGAGCTTTTTAACTGCAACAACTTTAATATACGCTATTGGAGCTGGAATTACCGCGGCTGCTGGCACCAGACTTGCCCTCCAA
+
@DDDDHIIHIHIICCFHHHHIICHHIIIHH?HHHHIHIHIIIIHHHIIHIIECHHIHEHGEHEHHIEHHEHHIGEFFHIICHHHH@EHHGHHHHIEHHHHIHHHHHHGE@HDDGHHIIHIHHIIIHHGE@GHIHEHEHIHFCHFFHHHIHFFHHHHHCEGEEEGFFHHHHHGHIIIHGGGCHHHGEHF@GEHIIIIHFHIHIGIHCIHHHHHHG@DHIGIHIIII<IIHIIHHIHHHHEEHHFGHAFC/F/HEHIIHHHIIIIIIIIHDHHHHGE@CHHG?HHHFE@GG<E?G@IHHHEIHIIIIIIIHG?HIHHHDH<IHHIHG?HHHEHHIHEHHEHIGH@DDD0
@HISEQ:969:HM2KJBCX2:2:1101:14088:15825 2:N:0:ACTATGCA
CCTCGGGTACTACCCAACTATCCCTATTAATCATTACTCCGATCCCGAAGGCCAACACAATAGGACCAGAATCCTATGATGTTATCCCATGCTAATGTATCCAGAGCGATTGCTTGCTTTGAGCACTCTAATTTGTTCAAAGTAATGATGTTGGAAACACGACCTGGCCAATTAAGGCTAGGAGCGCGATGACGGTTGAAGGGTCGAGTAGGTCGGTGCTCGCCGTGAGGCGGACCGGCCGACCTGGCCCAAGGTCCAACTACGAGCTTTTTAACTTCAACAACTTAATTATACGCTATTGGAGCTAGAATTACCATGGCTGCTGGCACCAGACTTGCCCTCCAA
+
DDDDDIIIIIIIIIIIIIIIIIIHHHIIIIIIIIIIIIIIIIIIIIIIIIHIIIIIIIIIIIHHIIIHGGIIEHHHIIIIIIIIIIIIIIIIIICHIIIIIIIIIIIIIIIIIIIIIIIIIIIIIIIIIIIIHHIIIIHIIIIIIIIIIIIIIIIIIIIIIIIIIIIIIIIIIHIIIIHHIIIIIIIIIIIIIIIIIIIIIIIHIHIIIIIIIIHIIIIIIIIIIIIIIIIIIIIIIIIIIIIHIIHHHIIIIIIIHIIIIIIIIIIIIHIIIIIIIIIIIIIIIIIIIIIHHIIIIIIIIIIIIIIIIIIIIIIIIIIIIIIIIIIIIIIIIIIIIIIIDDDDC
@HISEQ:969:HM2KJBCX2:2:1101:14059:15881 2:N:0:ACTATGCA
CCTCGGGTACTACCCAACTATCCCTATTAATCATTACGTCAATCCTAGAAACCAACAAAATAGGATCGAACGTCCTATTTCATTATTCCATGCTAATGTATTCAAGCGTTAGCTTGCTTTAAACACTCTAATTTTTTCAAAGTAACAGTCCAAATTCCCCGCAACACCAAATTAATGGCATTACGGCTCATCAGGAAGGAGGAATCAGTGAGACCAGTACATACCAGAGGCATGACCAACCTACTAACCCCGAAATTCAACTACGAGCTTTTTAACTGCAACAACTTTAATATACGCTATTGGAGCTGGAATTACCGCGGCTGCTGGCACCAGACTTGCCC
+
DDDDDIIIIIIIIHIIIIIIIIIIIIIIIIIIIIIIIIHIIIIIIIIIIIIIIIIIIIIIIIIIIIIIIIIIIIIIIHIIIIIIIIIIIIIIIIIIIIIIIIIIIIIIIIIIIIIIIIIIIIIIIIIIIIIIIIIIIIIIIIIIIIIIHIIIIIIIIIHIIIIIIIIIIIIIIIIIIIIIIIIIIIIIIIIIIIIIIIIIIIIIIIIIIIIIIIIIIIIIIIIIIIIIIIIIIIIIIIHGIIHIIIHIIIIIIIIIIIIHIIHIIIIIIIIIIIHIIIIHIIIIIIIIIIIIIIIIIIIIIIIIIIIIIIIIIIIIIIIIIIIIIIIIIIIIIIIIDDDDD
@HISEQ:969:HM2KJBCX2:2:1101:18318:17368 2:N:0:ACTATGCA
CCTCGGGTACTACCCAACTATCCCTATTAATCATTACGTCGATCCTAGAAACCAACAAAATAGAATCAAACGTCCTATTTCATTATTCCATGCTAATGTATTCAAGCGCGAGCTTGCTTTAAACACTCTAATTTTTTCAAAGTAACAGTCCTGATTTCCCGCAACACCAAATTAATGACATCGTGGTTCGTCAGAAGGGAGAAACCAATAATGCTAGTACGTACAAAGTACGACCGACATATTAGTCCCGAAATTCAACTACGAGCTTTTTAACTGCAACAACTTTAATATACGCTATTGGAGCTGGAATTACCGCGGCTGCTGGCACCAGACTTGCCCTCCAA
+
000<@0/<<<C11111<0<<FH11<CCE?1C?1<1<1<F<//C10<<D11<11<1<11<<1<1<@CGHHH1D<F0E1<FC<<<C@F111<11<1DGDF<F@<1<75<D5*8/F<<C1FCG<1<?@7@@<FE<GBCGF1?HGGCCEHHE<1<D1CD?@C('<@#G4FFGHHHFDED<<C7GDCGHCGHGC/EFH@HAD0HHHCC<<00FHEHFD=G?CDD<D1D11:D1F?HE<<1C1>CAC<<1-/</EFHG<11?EGE0E0CD1<1HEGEGCHHEHFC@F<1D11GHHHHHDIGIHHFC@1C1EHFC<1/C/C<CG<11111<1FHHHHEHEC1HDHC@0@D@
@HISEQ:969:HM2KJBCX2:2:1101:15589:18171 2:N:0:ACTATGCA
CCTCGGGTACTACCCAACTATCCCTATTAATCATTACATCGATCCTAGAAACCAACAAAATAGAATCGGATGTCCTATTTCATTATTCCATGCTAATGTATTCAAGCGTGAGCCTGCTTTAAACACTCTAATTTTTTCAAGGTAACAGTCCTAATTCCCCGTGACACCAAATTAATGGCATTACGGTTCTTTAGAAGGTGAGAAATCAATAATATCAGTACATACCAACGGCATGACCGAAACATTGATCCCGAAATTCAACTACGAGCTTTTTAACTGCAACAACTTTAATATACGCTATTGGAGCTGGAATTACCGCGGCTGCTGGCACCAGACTTGCCCTCCAA
+
DDDDDIIIIIIIIIIIIIIIIIIIIIIIIIIIIIIIIIIIIIIIIIIIIIIIIIIHIIIIIIIIHIHHIIIIIIIIIIHIIIIIIIIIIIIIHIIIIIIIIIIIIIIIIIIIIIIIIIIIIIIIIIIIIHIIIIIIIIIIHIIIIIIIIIIIIIIIIIIIIHIIIIIIIIIIIIIIIHGHIIIIIIIIIIIIIIIHHHIIIIIIIIIIIIIIIIIIIIIIIIIIIIIIIIIIIIIIIIIIIIIIHIIIIIIIIIIIIIIIIIIIIIIIIIIIIIIIIIIIIIIIIIIIIIIIIIIIIIIIIIIIIIIIIIIIIIIIIIIIIIIIIIIIIIIIIIHHIIIIIIDDDDD
@HISEQ:969:HM2KJBCX2:2:1101:9158:18313 2:N:0:ACTATGCA
CCTCGGGTACTACCCAACTATCCCTATTAATCATTACGTCAATCCTAGAAACCAACAAAATAGGATCAACGTCCTATTTCATTATTCCATGCTAATGTATTCAAGCGCGAGCCTGCTTTAAACACTCTAATTTTTTCAAAGTAACAGTCCTGATTCCCCGCCACACCAAATGAATGACATGATGGTTCGTCAGAAGGTAGAAACCAATAACACCAGTACGTACCTAAGGCACGACCAACGTACTGATCCCGAAATTCAACTACGAGCTTTTTAACTGCAACAACTTTAATATACGCTATTGGAGCTGGAATTACCGCGGCTGCTGGCACCAGACTTGCCCTCCAA
+
D@@D0CCHDEHIHHICHHC@FEHHIEHIICGHGEGHIIIIHHHIHIIIHIIIGHHII?HEE?H?HCCHHEHH?EE?GHCGHII?GFFHHHFHIG@IHIIFH@GHHHHHDHHGFHIHHHHEHIFHIIIIGFHIIEEHIHIHGGBCH?@HHBGE@BGHIHHHGIHEDEHHHEEIIHFEHIHHEFEDIGIIIIIHGIIIIHHIIIHHH<IHHHHHIHHHHIIIIIIHFGIHGIIIHEEHHGIIIIHHIIIIIHFECHHG@HIIIIIIFIIIIIHHHFHEEHIIIHHIHHEIIIIHHIHEHHIHIIIIGHIIIIIHHHHHIIIIIGHIIIHHHHIHHE?HIIHIDDAAD
@HISEQ:969:HM2KJBCX2:2:1101:16167:19572 2:N:0:ACTATGCA
CCTCGGGTACTACCCATCTATCCCTATTAATCATTACGTCAATCCTAGAAACCAACAAAATAGGATCAAACGTCCTATTTCATTATTCCATGCTAATGTATTCAAGCGTTAGCCTGCTTTAAACACTCTAATTTTTTCAAAGTAACAGTCCTGTTTCCCTGCAACACCAAATTAATGACATTACAGTTCTTCAGAAAGGAGGAATCAGCGAAGCCAGTGCATACCAAAGGCACGACCAACCTGCTAACCCCGAAATTCAACTACGAGCTTTTTAACTGCAACAACTTTAATATACGCTATTGGAGCTGGAATTACCGCGGCTGCTGGCACCAGACTTGCCCTCCAA
+
0<D<DC/1<<D<<CD1111DF<11<D@FEF<GEH@H1E<1CEGHHHCGC@GH@F1<EHHGECE1DFHCGHG@<F=HHFFEH@FE@FI1C<CGGHEHGGHFHHGCHCCEHGD<@E@DG@EDG@$HHHECHHHHFHHI.3F@ACGHDGHHHIIHGGCE?GEHGC1<;)<7FHIHFFC0FFH?HFG?FDC??FGEHEE@DFHEE?GECIHHHED<D>HFEHHHHHHIHFEHHG@<CEDC??CGHGAEFHHHHHC<<1FHG1GGC<<E@D1ECCHFG<<HH?IHFHHEEEIHHHHHHD<GHFHEECIIHHG@IHHC?HC<//CCE?IHHHEEFG@F@HECHCIHIB@DDA
@HISEQ:969:HM2KJBCX2:2:1101:7868:19859 2:N:0:ACTATGCA
CCTCGGGTACTACCCAACTATCCCTATTAATCATTACGGTGGTCCTAGAAACCAACAAAATAGAACCACAACGTCCTATTCTATTATTCCATGCTAATCTATTCAAGCAATAGCCCGCTTTAAACACTCTAATTTTTTCAAGGTAATGGTCCTGGCTCCCCAACACACCCAATTAAGGACATACTGGTTCACCAGAAGGAAGACCCGACAACAGGACAGTACTCGCCAAAGACGGACCGCCCGGCCAAGTCTAAAATTCAACTACGAGCTTTTTAACTGCAACAACTTTAATATACGCTATTGGAGCTGGAATTACCGCGGCTGCTGGCACCAGACTTGCCCTCCA
+
DDDDDGIIIIIIIIIIIIIIIIIIIIIIIIHIIIIIIIIIIIIIIIIIIIIIIIIIIHIIIIIIIIIIIIIIIHHIIIIIIIIIIIIIGIIIHIIIIIIIHHIIIIIIIIIHIGIIIHHIHIIHIIIIIIIHIIIIIIIIIIHIHIHIHHHHIHIIIIHHIHEHEHHIHHIHIIIHIIIIIIIIIIIIIIIIIIIIIIIIHHGIHIIIIIIIIIHHIIIHIIIIIIIIIIHHIIHHHIIIIIIHFIHIIIHIIIIIIIIHIIGHIIIIIIIIIIIHIIIHIIIHHIIIIHHIIHGIIIHHHHIHEIIIIIIIIGIIGIHIIIIIIIIIIIHIIIHIHIIIIDDDDD
@HISEQ:969:HM2KJBCX2:2:1101:7483:18381 2:N:0:ACTATGCA
CCTCGGGTACTACCCAACTATCCCTATTAATCATTACGTCGATCCTAGAAACCAACAAAATAGAATCAAACGTCCTATTTCATTATTCCATGCTAATGTATTCAAGCGTGCGCCTGCTTTAAACACTCTAATTTTTTCAAAGTAACAGTCCTGATTCCCCGCCACACCAACTAAATAGCATAACGGTTCATCAGAAGGGAGGAATCAGTGACACCGAAGGTACGACCAGCTTACTGATCCCGAAATTCAACTACGAGCTTTTTAACTGCAACAACTTTAATATACGCTATTGGAGCTGGAATTACCGCGGCTGCTGGCACCAGACTTGCCCTCCAA
+
A@@A@HHIHIIEDHIIIIHHHFHHHHIIFHIHHIIIHCGD?CGHHHEH?FEEEHHIHIIIIHHFHEHIGHCHC@HHHHC?GEHIIIHH@1CHHGHIIIIIHC@GHH?GHFDHGHIHHHHC?EFFEHHHHEEHIGEHIHHIHHHHHHHHIGHHHEHHHHHHHHHHHHIGFCGHHHHIHIIHHHHIIIHGHHHHIIIIHIGHHIIIIIIIIIIHIIIIIIGIIIIHHHIIIIHHH;HHIIHHG?I?IIIGHHHIIIIIIIIIIIIHHHGHHIIIIHHIIIIIIIIHIHHHIHHIIIIIIIIIIIIIIIIIHIIIIIIIIHIIIIIIIIHHIIHCDDAD
@HISEQ:969:HM2KJBCX2:2:1101:9554:21164 2:N:0:ACTATGCA
CCTCGGGTACTACCTAACTATCCCTATTAATCATTACGGTGGTCCTAGACCAACAAAATAGAACCAACGTCCTATTCTATTATTCCATGCTAATCTATTCAAGCAAAAGCCCGCTTTAAACACTCTAATTTTTTCAAGGTAATGGTCCTGGTTCCCCGGCACACCCAGTTAAGGACATACCGGCTCACCAGAAGGATAGACCCGACAACAGACAGTACTCGCCAGAGACGGACCGCCCGGTCAGGCCTAAAATTCAACTACGAGCTTTTTAACTGCAACAACTTTAATATACGCTATTGGAGCTGGAATTACCGCGGCTGCTGGCACCAGACTTGCCCTCCAA
+
DDDDDIIIIIHIIIIIIIIIIIIIIIIIIIIIIIIIIHIIIIIIIIIIIIHIHHHHIIIIHHIHIIIIIICGHFHHHHIHIIIHHHFHIIHFHIIIIHIIIHGHHIIIHFGHHIFHHIIIIIGGIIIHHIHHIHHGEHIHGHHHGHHHIIFHHHHGIHGHIIIIHHHHHIHIHIIIHHIHIHHFDEHHHHEHHIGHHHCH@6HIHH@IIIHIHIHHEHFIIHHHHHC@HC5HHCHHIHEHG?HEHEIHGFHHGHFEEEGCEEEIHHGHHHIIHEEE@GHHHFIIHHHIHHEEHHHCIIHIHGHECHIIIIIHHEC@CECHEHEHCHF?CHFHHGHDHG@@D@@
@HISEQ:969:HM2KJBCX2:2:1101:2928:21631 2:N:0:ACTATGCA
CCTCGGGTACTACCCAACTATCCCTATTAATCATTACGTCAATCCTAGAAACCAACAAAATAGGATCGAACGTCCTATTTCATTATTCCATGCTAATGTATTCAAGCGTTAGCTTGCTTTAAACACTCTAATTTTTTCAAAGTAACAGTCCAAATTCCCCAAAACACCAAATTAATGGCATTAAGGTTCATCAGGAAGGAGGAATCAGTGAGACCAGTACATACCAGAGGCATGACCAACCTACTAACCCCGAAATTCAACTACGAGCTTTTTAACTGCAACAACTTTAATATACGCTATTGGAGCTGGAATTACCGCGGCTGCTGGCACCAGACTTGCCCTC
+
@DDDDIIIIIIIIIEHEHEHFEHFEEHIHHHHHHIIIIIHHHHEHHHEGEHG@GHIEHHEGGEGHHIIIIHIFIDEHCGHCCCGHIGECG@1FHFHIHIHHIIHHIIIIHHIHHHCFHGFCHHIIIIGHHGHHHHHIIIIIIIIHHIHFIIHHHIIIHHHHHGFHIHIIGIHHHFHIIHECIIIIIIIIHGIIGIIIIIIHEIHHIIIIHIIHIHIIIIIIIIIIIIIIIIIIIIIIHEHFDHIHIHIIIIIIIHHFHIIIHEIIHHIIIHFIIHIHIIHIIGIIIHIHIHIGIIIIHIIIIIIIIIIGIIIIIIIIIIIIIIHIHHIIIIHHIIIIHDA@@@
@HISEQ:969:HM2KJBCX2:2:1101:9601:22892 2:N:0:ACTATGCA
CCTCGGGTACTACCCAACTATCCCTATTAATCATTACTCCGATCCCGAAGGCCAACACAATAGGACCAGAATCCTATGATGTTATCCCATGCTAATGTATCCAGAGCGATTGCTTGCTTTGAGCACTCTAATTTCTTCAAAGTAATGATGTTGGAAACACGACCTGGCCAATTAAGGCTAGGAGCGCGATGACGGCTGAAGGGTCGAGTAGGTCGGTGCTCGCCGTGAGGCGGACCGGCCGACCTGGCCCAAGGTCCAACTACGAGCTTTTTAACTTCAACAACTTAATTATACGCTATTGGAGCTAGAATTACCATGGCTGCTGGCACCAGACTTGCCCTCCAA
+
DDDDDIIIIIIIIHIIIIIIIIIIIIIIIIIIIIIIIIIIIIIIIIIIIIIIIIIIIIIIIIIHIIIIIIIIIHIIIIIIIIIIIHIIGIIIIIIIIIIIIIIIIIIIIIIIIIHIIIIIIIIIIIIIIIIIIIIIIIIIIIIIIIIIIIIIIIIIIIIIIIIIIIIIIIIIIIIIIIIIIIIIIIIIIIIIIIIIIIIIIIIIIIIIIHIIIIIIIIIIIIIIIII>IIIIIHIIIIIIIIIIIIIIIIIIIIIIIIIIIIIIIIHIIIIIIIIIIIIIIIHIIIIIIIIIIIIIIIIIIIIIIIIIIIIIIIIIIIIIIIIIIIIIIIIIIIIIIIIIDDDDD
@HISEQ:969:HM2KJBCX2:2:1101:20585:22663 2:N:0:ACTATGCA
CCTCGGGTACTACCCAACTATCCCTATTAATCATTACTCCGATCCCGAAGGCCAACACAATAGGACCAGAATCCTATGATGTTATCCCATGCTAATGTATCCAGAGCGATTGCTTGCTTTGAGCACTCTAATTTCTTCAAAGTAATGATGTTGGAAACACGACCTGGCCAATTAAGGCTAGGAGCGCGATGACGGCTGAAGGGTCGAGTAGGTCGGTGCTCGCCGTGAGGCGGACCGGCCGACCTGGCCCAAGGTCCAACTACGAGCTTTTTAACTTCAACAACTTAATTATACGCTATTGGAGCTAGAATTACCATGGCTGCTGGCACCAGACTTGCCCTCCAA
+
DDDDDIIIIIIIIIIIHIIIIIIIIIIIIIHIIIIIHHIIIIIIIIIIIIIIIIHIIIIIIIHIHIIHIHIIHIIEHIIHHIIIIIIIHIIIIHIIHHHIIIHIIIIIIIIIIIIIIIIIHIIIIIIIIIIIIIIIHIIIIIIIIIIIHIGIHIHHHIHIIIHIIIIHHIIIIIIIIIIIIIIIIIIIIIIIIIIIIIIHIIIIHIIIIIIIIIIIHHIHIIIIIIIIIIIIIIIIIIIIIHHFIIIIIIIIIIIFHIIIIIIIIIIIIIIIIIIIIIIIHIIIIIIIIIIIHIIIIIIHIIIIIIIIIIIIIIIIIIIIHIIIIIIIIIIIIIIIIIIIDDDDD
@HISEQ:969:HM2KJBCX2:2:1101:12291:23195 2:N:0:ACTATGCA
CCTCGGGTACTACCCAACTATCCCTATTAATCATTACGTCGATCCTAGAAACCAACAAAATAGAATCAAACGTCCTATTTCATTATTCCATGCTAATGTATTCAAGCGTAAGCCTGCTTTAAACACTCTAATTTTTTCAAAGTAACAGTCCTGATTCCCCACGACACCAAATTAATGACATCGCGGTTCTTCAGAAGGTAGGAACCAATAATGCCAGTGCGTACCGAAGCACGACCAACAATTTGATCCCGAAATTCAACTACGAGCTTTTTAACTGCAACAACTTTAATATACGCTATTGGAGCTGGAATTACCGCGGCTGCTGGCACCAGACTTGCCCTC
+
DDCCBHIIIIIIIHIIIIIIIIIIIIIIHIIIIIHIIIHHIHIIIIIHIIIIIIIIIIFHIGHIHHIGIHIIIGHIHHIIIHHIHHIGIIIHIIIIHHIIIHFHIEIHIIHHHIIIIIIIIIHIIIIHIIIIHHIIIHIIHHIIHHIIIIIHHHHIIIIIIIIIIIIHIIIHHIHIIIIIIIIHGIIIIIHIIIHHHIHIIIIIIHHHIHHEGIIIIIIHHIIIIIHHIIIIIIHHIIHHHIHHIIIIIIIHEHHHIIIIIIHIIIIIIIIHHCIHHIIIIIIIHHIIIIHHEIIIIHHIHIHIHGIIIIIIIIIIIHIIIHHHEHIIHIIIIIIIIDDDDD
@HISEQ:969:HM2KJBCX2:2:1101:9858:22921 2:N:0:ACTATGCA
CCTCGGGTACTACCCAACTATCCCTATTAATCATTACGTCAATCCTAGAAACCAACAAAATAGGATCGAACGTCCTATTTCATTATTCCATGCTAATGTATTCAAGCGTTAGCCTGCTTTAAACACTCTAATTTTTTCAAAGTAACAGTCCTGTTTCCCTGCAACACCAAATTAATGACATTACAGTTCTTCAAGAAGGAGGAATCAGTAAAGCCAGTACATACCATTGGCACGACCAACCTACTGACCCCGAAATTCAACTACGAGCTTTTTAACTGCAACAACTTTAATATACGCTATTGGAGCTGGAATTACCGCGGCTGCTGGCACCAGACTTGCCCTCCAA
+
0D@B<G/<ECEG1GHEFHEG1<DFGECGG<CFGC@FC@C10DHIIGIFCHHHE@EECGHE@H1GFE<EG?G<<FG0FEEEHCH1GEHIE?HHEH1FFHGEHCGGGHH?EHFDF@GHIHHFFGBC@HHGGIHHHIFHIHHHHHEIEHHG?E?HHHHHHHHEGGEGC<<FH@@HEHGHHIHHHIHF?EHHHHHEHIIIIHFHHHHH?GCIIHGCEHFHIIHHHHHEHHHHHIHGEFCC@GCHIIHGCHEIGIIIHEGHHEHHIHIHIHHHIHHHEHGIIHEHCHHHHHEG@HIHHEIHHHHHHHHEIIIIIHIHGHGHGHIHHHEIIIIIIIIIIHIHIIIIHDDDDD
@HISEQ:969:HM2KJBCX2:2:1101:6093:23244 2:N:0:ACTATGCA
CCTCGGGTACTACCCAACTATCCCTATTAATCATTACGTCAACCCTAGAAACCAACAAAATAGGATCAAACGTCCTATTTTATTATTCCATGCTAATGTATTCAAGCGTTAGCCTGCTTTAAACACTCTAATTTTTTCAAAGTAACAGTCCTGTTTCCCCGCAACACCAAATTAATGGCATCACGGTTCTTCAAGAAGGAGGAATCAGCAAGGCCAGTTCATACCAGTGGCACGACCAACCTGCTGACCCCGAAATTCAACTACGAGCTTTTTAACTGCAACAACTTTAATATACGCTATTGGAGCTGGAATTACCGCGGCTGCTGGCACCAGACTTGCCCTCCAA
+
DDDDDGIIIIIIIIIIIIHHFHHIIIIIIIIIIIIIIIIIIIIHGHHHIGIIIGIHHIIGIIIIIIIIHIIIIIIIHIIIIIIIHIIHIIIHGHHHIIIHIIIIIIIIIIHIIIIIIIHIIIIIIIIIIHHHHHHHHHIIIIIIIHHIIIHIIIIIHIIIIIIIIIHIIIIHHHIIIIIIIIIIIIIHIIIIIIIIIIIIIIHIIIIIIHGHIIIIIIIIIIIIIIHIIIIIIIHIHIIIIHHGGHHIIIIIIIIHIIIIIHHHGHIGIIIIIIIIIIIIIIIHIIHIIIIIHHIIIIIIIIIIIIIIIIIIIIIIIIIIIIIIIIIIIIIIHHHIIIIIIDDDDD
@HISEQ:969:HM2KJBCX2:2:1101:15346:22892 2:N:0:ACTATGCA
CCTCGGGTACTACCCAACTATCCCTATTAATCATTACGTCGATCCTAGAAACCAACAAAATAGAATCAAACGTCCTATTTCATTATTCCATGCTAATGTATTCAAGCGCGAGCTTGCTTTAAACACTCTAATTTTTTCAAAGTAACAGTCCTGATTTCTCGCGACACCAAATTAATGACATCGTGGTTTGTCAGAAGGGAGAAACCAATAATGCTAGTACGTACAAAGTACGACTGACATATTAGTCCCGAAATTCAACTACGAGCTTTTTAACTGCAACAACTTTAATATACGCTATTGGAGCTGGAATTACCGCGGCTGCTGGCACCAGACTTGCCCTCCAA
+
BDDDDHGIIHIFHIHIIIIIHCCHHIIHIIIIIIIHHHHHHIHIIIHIHIIHIIIIIICHHHHHHIHHHIHHHHIHIIHIHEHEHIHHHEHE?CGHHHFFH@GHDD?CGHH@8CGC<GHHHHHHHFHHIHIHGIIEIIHHFCEIIHHEFHHHGCAHHCGFGEHHGHH/ECD5IIHHFCGFEHGD/EHHG?IHGFFGHIFHHIHHHEFC<<EFFEHEAFCHHEHGEHC>ECD<<1C@FFFG<1@HDCGIH@HHGC?CHDCHHIHIIIHHIHGGD111HFD1HHFGECIIHG=H<GIHHHGFHHHEHFGHGHDDECIHHHHIIIHHHGHHHFHHEEECHHH@@DDD
@HISEQ:969:HM2KJBCX2:2:1101:11406:23013 2:N:0:ACTATGCA
CCTCGGGTACTACCCAACTATCCCTATTAATCATTACGTCGATCCTAGAAACCAACAAAATAGGTTCGATCGTCCTATTTCGTTATTCCATGCTAATGTATTCAAGCGCGAGCCTGCTTTAAGCACTCTAATTTTTTCAAAGTAACAGTCCTGTTTCCCCGCAACAACAAATTAATGCCATCACGGTTCTACAAGAAGGAGGGACCAGTGAGGCCAGTGCATACCAGTGGCACGACCAACCTACTGGCCCCGAAATTCAACTACGAGCTTTTTAACTGCAACAACTTTAATATACGCTATTGGAGCTGGAATTACCGCGGCTGCTGGCACCAGACTTGCCCTCCAA
+
DDDDDIIIIIIIIIIIIIIIIIIIIIIIIIIIIIIIIIIHIHIIIIIGIIIIIHIIIIIIHIIIIIIIIIIIIIIIIIHIIIHIHIIIIIIHIHIIHHIIIHIIIIIIIIIIIIIIIHIIIIIIIIIIIIIIIIIIIGHIHIIIIHIIIIHIIIIIHIIIIIIIIIIIIIIIIIIIIIIIHIIIHIIHHIIIIIIIIIIIHIIIIIIIIIIIIIHIIIIIIIIHIIIIIIIIIIIIIIIIIIIHIIIIHIHIIIIIIIIIIIIIIIIIIIIIIIIIIIIIIIIIIIIIIIIIIIIIIHIIIIIIIIIIIIIIIIIIIIIIIIIIIIIIIIIIIIIIIIIIIDDDDD
@HISEQ:969:HM2KJBCX2:2:1101:20003:22933 2:N:0:ACTATGCA
CCTCGGGTACTACCCAACTATCCCTATTAATCATTACATCGATCCTAGAAACCAACAAAATAGAATCGGATGTCCTATTTCATTATTCCATGCTAATGTATTCAAGCGTGAGCCTGCTTTAAACACTCTAATTTTTTCAAGGTAACAGTCCTAATTCCCCGTAACACCAAATTAATGGCATTACGGTTCTTTAGAAGGTGAGAAATCAATGATAACAGTGCATACCAACGGCATGACCGAAATATTGATCCCGAAATTCAACTACGAGCTTTTTAACTGCAACAACTTTAATATACGCTATTGGAGCTGGAATTACCGCGGCTGCTGGCACCAGACTTGCCCTCCAA
+
DDDDDIIIIIIIIIIIIIIIHIIIIIIIIIIIIIIHIIIIIIHIIHIIIHIIIIHIIIHHHHIIHIIHHIIIIIIIIIIIHIIIIIIIHIIIIIIIIIIIHHHIIIHIIIIHHIIIIIIIIHIIIIIIIIIIHIIIHIGHIHHHHHIIIIIIIIIIIHHIIIIIIIIIIIHHIIIIIIIGIIIIIIHIIIIIIIIIIIIHIIIIIHIIIHIIIIIHIIIIIIIIIIIIHHIIIIIIGIIIIIHHIHIIGIIIIIIIGIIIIIIIIIIIIIIIIIIIIIIIIIIIHHGIIIIIIIIIIIHIIHIIIIIIIIIIIIIIIIIIIIIIIIIIIIIIIIIIIIIIIIDDDDD
@HISEQ:969:HM2KJBCX2:2:1101:15146:23198 2:N:0:ACTATGCA
CCTCGGGTACTACCCAACTATCCCTATTAATCATTACGTCGATCCTAGAAACCAACAAAATAGAATCAAACGTCCTATTTCGTTATTCCATGCTAATGTATTCAAGCGTGAGCCTGCTTTAAACACTCTAATTTTTTCAAAGTAACAGTCCTGATTCCCCATGACACCAAATTAATGACATCATGGTTCGTCAGAAGGTAGGAATCAATAATACCAGTTCGTACAATAGCACGACCAATAAATTGATCCCGAAATTCAACTACGAGCTTTTTAACTGCAACAACTTTAATATACGCTATTGGAGCTGGAATTACCGCGGCTGCTGGCACCAGACTTGCCCTCCAA
+
DDDDDHIHHHHIHGHHIHHHIIHIIIHIEHGHIIIIIHIIIIIIHHHHHHIIIIIHIHCHHECDGHGEHG1EHHHEH?GG?FEFHCHCHIH@GHHIHIIHHDHHIIIGIIHIHHHIIIHHIHHHIIHIIIIHHHHIIIIIIIIIIHIIIIIIIIIHIIIIIHIIIIHIIIHHIIIIIIIIIIHIHIIIIIIIIIIIIIIIHGIIIIIHIIIIHIIIIIIIIIIIIIIIIIIIIIIIIIIIIIHFGIIIIGIIIHHFIIIIIIIIIIIIIIIIIHIIHIIIHIIIHHIIIIHIIIIIIIHIIIIHIIIIIHIIIIIIIIIIIIIIIIGIIIIIIIHIIIIIDDDDD
@HISEQ:969:HM2KJBCX2:2:1101:19509:22460 2:N:0:ACTATGCA
CCTCGGGTACTACCCAACTATCCCTATTAATCATTACGGCGGTCCTAGAAACCAACAAAATAGAACCGCACGTCCTATTCTATTATTCCATGCTAATGTATCCGAGCAAAGGCCTGCTTTGAACACTCTAATTTTTTCAAAGTAAAAGTCCTGGTTCCCCGACACGGCCAGTGAAGGCCATGCGGCTCCCCAGAAGGAAAGGCCCGGCCGGACCAGTGCACGCGGTGAGGCGGACCGGCCAGCCAGGCCCAAGGTTCAACTACGAGCTTTTTAACTGCAACAACTTTAATATACGCTATTGGAGCTGGAATTACCGCGGCTGCTGGCACCAGACTTGCCCTCCAA
+
BDDDDDCGHIHHIHIHIIIIIIIIIIHHIIIIIHEEFH=C<EC<FCGEHFHIHIII@@GHHGEHCFHDHHHIHIFH?1DHHHHE1GHCFHFFHIHIHGHIIHIGIIIIIIEIIIHHGHEHHHHIGHGHGGHHHIIIHIGIIIIIIIHIIIIHCHEFHIIHGIHHHIIIIIIHIIIIIIIIHIHHIIHHHIIIIIHHHIIIIIIIIIIIIIIIHIIHHHIIIIIIIIIIIIIIIIIIIIIIIIIHIIIHIIIIHIIHHIIIIIIIIGIIIIIIHIIIIIIIIIIIIIIIIIIIHIIIIIIIIIIIIIHIIIIIIIIIIIIIIIIIIIIIIIIIIIIIIIIIDDDDD
@HISEQ:969:HM2KJBCX2:2:1101:18227:23006 2:N:0:ACTATGCA
CCTCGGGTACTACCCAACTATCCCTATTAATCATTACGTCGATCCTAGAAACCAACAAAATAGGTTCGATCGTCCTATTTCGTTATTCCATGCTAATGTATTCAAGCGCGAGCCTGCTTTAAGCACTCTAATTTTTTCAAAGTAACAGTCCTGTTTCCCCGCAACAACAAATTAATGCCATCACGGTTCTACAAGAGGGAGGGACCAGTGAGGCCAGTGCATACCAGTGGCACGACCAACCTACTGGCCCCGAAATTCAACTACGAGCTTTTTAACTGCAACAACTTTAATATACGCTATTGGAGCTGGAATTACCGCGGCTGCTGGCACCAGACTTGCCCTCCAA
+
@DDDDIIIIIIIIIHIIIIIIIIIIIIIIIIIIIIIIIIIIIIEHIIIIIIIIIIIHHHHHIIIGEHHIIIIIIIIIIIIIIHIIIIIIIIIIIIIIHIHHFHIIIIIIIIIIIIIIHIHIHHIHIIIIIIIIIIGHIHHIIHIIIIIIIHIIHHHIHIHHIIIIIIIHHHHIIHIIIIIIIIIIIIIIIIHIIIIIIIIIIHIIIIIHHHIIIGIIIIIIIHHIIIIIIIIIIIIIIIIIHHGHIIIIHHIIIIIIIIIIIIIIIIIIIIIIIIIIHIIIIIIIIIIIIIHIIIIIIIIIIIIIIIIIIIIIIIIIIIIIIIIIIIIIIIIIIIIIIIIIDDDDD
@HISEQ:969:HM2KJBCX2:2:1101:18971:23766 2:N:0:ACTATGCA
CCTCGGGTACTACCCAACTATCCCTATTAATCATTACGTCGATCCTAGAAACCAACAAAATAGAATCAAACGTCCTATTTCATTATTCCATGCTAATGTATTCAAGCGTAAGCCTGCTTTAAACACTCTAATTTTTTCAAAGTAACAGTCCTGATTCCCCACGACACCAAATTAATGACATCGCGGTTCTTCAGAAGGTAGGAACCAATAATGCCAGTGCGTACCGAAGCACGACCAACAATTTGATCCCGAAATTCAACTACGAGCTTTTTAACTGCAACAACTTTAATATACGCTATTGGAGCTGGAATTACCGCGGCTGCTGGCACCAGACTTGCCCTCCAA
+
<DDBDH<GHIIIIEFHEGCGHHHEEEHIHIHIIIIIIECGHDHEHIIIH1FHIHHHIFHHH@F??EHH?GEHEHIIGIIIIFGHGH?CGHIHHEHHHIIHEHHGHHEHIIIIGHHHHFGHHH@GHHGHHHEEHHHHHIHGGHGFH@GHFEFHCFHH@FGEHIIIHFEHHGGCGHHHHHHGHIHHHGCCGC?IIHIHIHHHIHIHGHHHHGGEECHHHHHHHGHDIIHHHIIHIIHHHHHHHHHDFEDDH?IHCHHEIHHHHHIIHGHIGIIIHGCIIHFG?EHGCEHFF@HHCDEHGIHHHHIHHHCHHIIIIHIIIIHIGHIHIIIIIIHHHHEGEFCED@D@@
@HISEQ:969:HM2KJBCX2:2:1101:6062:24578 2:N:0:ACTATGCA
CCTCGGGTACTACCCAACTATCCCTATTAATCATTGCTCACAAATCCAAAAACCAACAAAATACGATAAACGAGCCCTAACTTATTATTCCATGCTAATGTATTCATAACTAACCGCCTGCTTTAAACACTCTAATTTTTTCAAAGTAAAGGTCCTGGATTGCGAACCCAACCCAGCAAAGGGCAGGAACGTTCTCCAGGAAGATGGTAAGCGCGCATCGGCACTCACACACGAAACCGTGGCGGGCCAAGCGCACTATACCAGAAATCCAACTACGAGCTTTTTAACTGCAACAACTTTAATATACGCTATTGGAGCTGGAATTACCGCGGCTGCTGGCACCAGACTTGCCCTCCAA
+
CADDDIIIHIIIEHHHIIIHCHHIIIIIGHHHIIIIHHFHHIIHEHHGGHHIHIIIIGHHHIIHHHHDHHHHIIIIHIHFEHHHHHFHH@GHHHHIIHHIE<FHHHIHIIIIHIIHHIHHIHHHHHHHHIIHIHIIIGHHHIIGHIHHHHIIHHIHIIIIHIIIEEEHIHHIIIHIHHIHIHIHHIHIIIIIHIHGIIIIIIIHIIIIIHIIIIIIGIIIIIIIIIIIIIHIHIIHIIIIIHIIIIIIIIIIIHIHGHIIIIHIIIIIIIIIIIIIIIIIIIIIIIIIIIIIIIIHHGIIIIIIFHIIIIIIHIIIIIIIIIIIIIIIIIIIIIIIIIIIIIIIIIIIIIIIIDDDDD
@HISEQ:969:HM2KJBCX2:2:1101:16563:24592 2:N:0:ACTATGCA
CCTCGGGTACTACCCAACTATCCCTATTAATCATTACATCGATCCTAGAAACCAACAAAATAGAATCGGATGTCCTATTTCATTATTCCATGCTAATGTATTCAAGCGTGAGCCTGCTTTAAACACTCTAATTTTTTCAAGGTAACAGTCCTAATTCCCCGTGACACCAAATTAATGGCATTACGGTTCTTTAGAAGGTGAGAAATCAATAATATCAGTACATACCAACGGCATGACCGAAACATTGATCCCGAAATTCAACTACGAGCTTTTTAACTGCAACAACTTTAATATACGCTATTGGAGCTGGAATTACCGCGGCTGCTGGCACCAGACTTGCCCTCCAA
+
DDDDDIIIIHHIIIIIIIIIIIIIIIIIIIIIIIIIIIIHHHHIIIIIIIIIIIIIIIIIIIIIIIIIIHIIIIIIIIGIIIIIIIIIGIIIIIIIIIIIIIIIIIIIIHIIIIIIIIIIIIIIIHIIIIIIIIIIIIIIIIIIIIIIIIHIIIIIIIIIIIHIIIIIIIIIIIIIIIIIIIIIIIIIIIIIIIIIIIGIIIIIIIIIIIIIIIIIIIIIIIIIIIIHIIIIIIIIIIIIIIIIIIIIIIIHIIIIIIIIIIIIIIIIIIIIIIIIIIIIIIIIIIIGIIIIIIIIIIIIIIIIIIIIIIIIIIIIIIIIIIIIIIIIIIIIIIIIIIIIIIDDDDD
@HISEQ:969:HM2KJBCX2:2:1101:16160:26114 2:N:0:ACTATGCA
CCTCGGGTACTACTCAACTATCCCTATTAATCATTACTCCGATCCCGAAGGCCAACACAATAGGACCAGAATCCTATGATGTTATCCCATGCTAATGTATCCAGAGCGATTGCTTGCTTTGAGCACTCTAATTTCTTCAAAGTAATGATGTTGGAAACACGACCTGGCCAATTAAGGCTAGGAGCGCGATGACGGCTGAAGGGTCGAGTAGGTCGGTGCTCGCCGTGAGGCGGACCGGCCGACCTGGCCCAAGGTCCAACTACGAGCTTTTTAACTTCAACAACTTAATTATACGCTATTGGAGCTAGAATTACCATGGCTGCTGGCACCAGACTTGCCCTCCAA
+
D@@@00CCCHHHI1D1<1<1DGC1<<CC@CG111<CCCHIID0FC10</CFH@@C1DH11<GH?G11<11D<1<DG1G1GHCD1FH1DHH1F@1<@?F1D8HHGE?GHH@H@@1@@6<D881<<8@B<EHGC81@<<@<<<<<<D1@0@B<;<;<DF0@?HHHC0C7<HB/D,AFGEFHEDG-?H@HB:/HFCC@G/@HAECA0D:<C?HIHIHF<//H:H?E1<1CGC/C<<<<<DGGIHHD1G@HG?HC<1D1?GD<1@CD<<1EFCEHCC<GD1GCCCEF<C<<11<<0E<1D@<1<<@F1<1HHFCF<CC<@FF1EHHEEFIHFCHEHF<<ED<G@DD<@@
@HISEQ:969:HM2KJBCX2:2:1101:19834:26081 2:N:0:ACTATGCA
CCTCGGGTACTACCCAACTATCCCTATTAATCATTACGTCGATCCTAGAAACCAACAAAATAGAATCAAACGTCCTATTTCATTATTCCATGCTAATGTATTCAAGCGTAAGCCTGCTTTAAACACTCTAATTTTTTCAAAGTAACAGTCCTGATTCCCCACGACACCAAATTAATGACATCGCGGTTCTTCAGAAGGTAGGAACCGATAATGCCAGTGCGTACCGAGGCACGACCAACAATTCGAGCCCGAAATTCAACTACGAGCTTTTTAACTGCAACAACTTTAATATACGCTATTGGAGCTGGAATTACCGCGGCTGCTGGCACCAGACTTGCCCTCCAA
+
@DDDBHIIIEHHHEHHIIHIHIIIIGHICHGFHHECFGHHDHIIIGIII?HHHIIIFHHIICHHHIIIIIHIIIIF?@CEHHGC1CHFHHHEHHHIEEFHIIG@HHIIHIEHHECEHCHHHHHIEHHGFFEGHFHIHIIHHFHIIIIHGHFCE@IIHHHHIIDHHGHHEHHGIHHH@CGHIIHHHFEHHHIIICEIHHIHEEHHIFHEH0GGDF@HHHCEEHEEHEHCEHHCC<1EHHCED<<<:<-<-HFGEHF<EFHIHCHEHEHHEHHEHEE@HIIHHHHHH@@IIHEE<HC@CGH<HHHEHECC1FEIIIHHIHCFCGCEFEHIIHHFCHHHEEGC<BDDB
@HISEQ:969:HM2KJBCX2:2:1101:12641:26672 2:N:0:ACTATGCA
CCTCGGGTACTACCCAACTATCCCTATTAATCATTACTCCGATCCCGAAGGCCAACACAATAGGACCAGAATCCTATGATGTTATCCCATGCTAATGTATCCAGAGCGATTGCTTGCTTTGAGCACTCTAATTTCTTCAAAGTAATGATGTTGGAAACACGACCTGGCCAATTAAGGCTAGGAGCGCGATGACGGCTGAAGGGTCGAGTAGGTCGGTGCTCGCCGTGAGGCGGACCGGCCGACCTGGCCCAAGGTCCAACTACGAGCTTTTTAACTTCAACAACTTAATTATACGCTATTGGAGCTAGAATTACCATGGCTGCTGGCACCAGACTTGCCCTCCAA
+
DADDDHIIIIIIIIIIIGIIIIIIIIIIIIIIIIIIIIIIIHHIIIIIHIIIIIIIIIIHIHCHEHHIGHICHHHEHGIHIHIHHIIIHIIGIIHIIIIIIEGHHHIGHHIIIHIIIIIIIIIIIIIIIIIIHGIIIIIHIIHHHIIHIIIIHIIIIIIIHIIIIIIIIIHGIHGIIIIIIIHIIHHIIIHIIIIIIHIIGIIIIIIIHIIIIIHIIIIHIIIIIHIHIIIIIIIIIIIIIIHHIIIIFHIHIIIIIIIIIIIIIIHIIIIIHHHHFHFHHFIIIIIIIIIIIHIIIIIIIIIIIIIIIIIIIIIIIIIIIIIIIIIIIIIIIIIIIIIIDDDDD
@HISEQ:969:HM2KJBCX2:2:1101:8583:26398 2:N:0:ACTATGCA
CCTCGGGTACTACCCAACTATCCCTATTAATCATTACTCCGATCCCGAAGGCCAACACAATAGGACTGGAATCCTATGATGTTATCCCATGCTAATGTATCCAGAGCGATGGCTTGCTTTGAGCACTCTAATTTCTTCAAAGTAACGATGCCGGAAACACGACCCGGCCAATTAAGGCTAGGAGCGCGATGCCGGCCGAAGGGTCGAGTAGGTCGGTGCTCGCCGTGAGGCGGACCGGCCGACCCGGCTCAAGGTCCAACTACGAGCTTTTTAACTGCAACAACTTAAATATATGCTATTGGAGCTGGAATTACCGCGGCTGCTGGCACCAGACTTGCCCTCCAA
+
BDDDDIIIHIHIIHIIIHIIIIHGHHIIHIIIIIIIIIIHIIIIIIGIIIIIGHHIEHHIHIIIIIIHIIIIIIIIHIIIIIHII?GGHIHIHHIIHIIIIHHHIIIIIIIHHIIHGIHHIIHIIIGIIIIIIIIIIIIIIIIIIIHHIHHHHIIIIIIHIIHHIIHHHHEHHHIIIHHIIIIIIIIHIIHGHIIIIIIGIIHHIIIHHIIHCHIIIIIIIIIIHEIIIIHHDDIIIHHIIHHHIIIHGHIIIIIIIIIIIIIIIIIIIHIIIIIIIIIIIIIIHHIIIHIIIIIIIIIIIIIIHIIIIIIHIIIIIIIIIIIIIIIIIIIIHHIHIIIIDDDDD
@HISEQ:969:HM2KJBCX2:2:1101:10117:26591 2:N:0:ACTATGCA
CCTCGGGTACTACCCAACTATCCCTATTAATCATTACGGTGATCCTAGAAACCAACGAAATAGAATCAGTCCGTCCTATTTCATTATTCCATGCTAATGTATTCAGACGTTAGCCTGCTTTAAACACTCTAATTTTTTCAAAGTAACAGTCCTGATTTCCCATCACACCAAATAAATGGCATGAAAGTTCCTCAGAAGGTAGAGATTCATCTCACCAGTACAGACAATTAAGCCTGACCAATGAGTAAACCCCGAAGTTCAACTACGAGCTTTTTAACTGCAACAACTTTAATATACGCTATTGGAGCTGGAATTACCGCGGCTGCTGGCACCAGACTTGCCCTCCAA
+
DDDDCIIIIIIIIIIIIIIIIIIIIIIIIIIIIIIIIIIIIIIIIIIIIIIIIIIIIGIIIIIHIIIIHHHIIIIIIIIIIIIIIIIHIGIIIIIHHIIIIHIIIIIIIIIIIIIIIIIIIIIIIIIIIIIIIIIIIIHHHIIIIIIIIHIIIIIIIIIIIIIHIIIHHIIIIIIIIIIIHIIIIIIIIIIIIIIIIIIIIIIIHHHIIIIIIIIHIIHIIIIIIIIIIIIIIIIIIIIIIIIIIHIIIIIIIIIIIIIIIIHIIIIIIIIIIIIHHIIIIIIIIIIIIIIIIIIIIIIIIIIIIIIIIIIIIIIIIIIIIIIIIIIIIIIIIIIIIIIIIIIDDDDD
@HISEQ:969:HM2KJBCX2:2:1101:17100:27613 2:N:0:ACTATGCA
CCTCGGGTACTACCCAACTATCCCTATTAATCATTACGGTTGTCCTAGAAACCAACAAAATAAAACAACTTCGTCCTATTCTATTATTCCATGCTAATGTATTCCGGCATAAGCCTGCTTTAAACACTCTAATTTTTTCAAGGTAAAGGTCCTGACTACCCGCAACATCCAATAAAGGACATTACGTATCACCAGGCGGATAGACCCCACACAACCAGTACTCATCAAAAGATGGACCGATTGGTAGAATCCAAAATTCAACTACGAGCTTTTTAACTGCAACAACTTTAATATACGCTATTGGAGCTGGAATTACCGCGGCTGCTGGCACCAGACTTGCCCTCCAA
+
DDDDDIHIIIIIIIIIIIIIIIIIIIIHIIHHHHHHIHGHHIIIIIIIHIIIIIIIIIIIIIIIHIIIIGHHFHHHHIHIHHIGEHHHIIIIGFHHIHIIIHIIIHIIHIHIHIIHHHHIIHIIIHIIIIIIIIIIIGHIHIIIIHIIIIIIIHIIIIHIIIHIIIIIHIIIHIIIIIIIIIIHHIHIIIIIIIIIIIIIIIHHIIIIIIIIIIIIIIIIIIIIIIIIHIIIIIIIIIIIIIIIHHIIIIHEIIIIHGIIIIIIIIIHIIIIIIIIIIIIIIIIIIHIIIIIIIHIIIIIIIIIIIIIIIIIIIIIIIIIIIIIIIIIIIIIIIIIIIIIIIDDDDD
@HISEQ:969:HM2KJBCX2:2:1101:18801:27683 2:N:0:ACTATGCA
CCTCGGGTACTACCCAACTATCCCTATTAATCATTACGGTGATCCTAGAAACCAACGAAATAGAATCAGTCCGTCCTATTTCATTATTCCATGCTAATGTATTCAGACGATAGTCTGCTTTAAACACTCTAATTTTTTCAAAGTAACAGTCCTGATTTCCCATCACACCAAATAAATGGCATGAAAGTTCCTCAGAAGGTAGAGATCCATCTCACCAGTGCAGACAATTAAGCCTGACCAATGGGTAGACCCCGAAGTTCAACTACGAGCTTTTTAACTGCAACAACTTTAATATACGCTATTGGAGCTGGAATTACCGCGGCTGCTGGCACCAGACTTGCCCTCCAA
+
DDDDDIIIIIHIIIIIIIIIIIIIIIIIIIIIIIIIIIIIHIIHIIIIIIIIIIIIIIIIIIIIIIHIIIIIIIIIIIIIIIIIIIHIIIIIHHIIIIIIIIIIIHIIIIIIIIIIHIIIIIIIIIIIIIIHIIIIIIIIIIIIIIIIIIIIHIIIHIIIIIIIIIIHHIIIIIIIIIHIIIIIIIIIIIIIIIIIIIIIIIIIIIIIIIIIIIIIIIHIIIIIIIIIIIIHIIIIIIIIIIII<HFIIIIIIIIIIIIIIIIIIHIIIIIIIIIIIIIIIIIIIIIIIIIIIIIIIIIIIHIIIIIIIIIIIIIIIIIIIIIIIIIIIIIIIIIIIIIIIIIDDDDD
@HISEQ:969:HM2KJBCX2:2:1101:6221:27674 2:N:0:ACTATGCA
CCTCGGGTACTACCCAACTATCCCTATTAATCATTACGTCAATCCTAGAAACCAACAAAATAGGATCGAACGTCCTATTTCATTATTCCATGCTAATGTATTCAAGCGTTAGCCTGCTTTAAACACTCTAATTTTTTCAAAGTAACGGTCCTGTTTCCCTGCAACACCAAATTAATGACATTACAGTTCTTCAGAAAGGAGGAATCAGCGAAGCCAGTGCATACCAGTGGCACGACCAACCTGCTGACCCCGAAATTCAACTACGAGCTTTTTAACTGCAACAACTTTAATATACGCTATTGGAGCTGGAATTACCGCGGCTGCTGGCACCAGACTTGCCCTCCAA
+
DDDDDIIIIIIIIIIIIIIIIIIIIIIIIIIIIIIIIIIIIIIIIIIIIIIIIIIIIIIIIHHIHIIIIIIIIIIIHIIIIIIIIIIIIIIIHIIIIIIIIGIIIIIIIIIHIIIIIIIIIIIIGIIIIIIIIIIIIIIIIIIIIIIIIIIIIIIIIIIIIIIIIIIIIIIIIIIIIIIIIIIIIIIIIIIIIIIIIIIIIIIIIIIIIIIIIIIIIIIIIIIIIIIIIIIIIIIIIIIIIIIHHIIIIIIIIIIIIIIIIIIIIIIIIIIIIIIIIIIIIIIIIIIIIIIIIIIIIIIHIIIIIIIIIIIIIIIIIIIIIIIIIIIIIIIIIIIIIIIIIDDDDD
@HISEQ:969:HM2KJBCX2:2:1101:20765:27247 2:N:0:ACTATGCA
CCTCGGGTACTACCCAACTATCCCTATTAATCATTACGGTGATCCTAGAAACCAACGAAATAGAATCAGTCCGTCCTATTTCATTATTCCATGCTAATGTATTCAGACGATAGTCTGCTTTAAACACTCTAATTTTTTCAAAGTAACAGTCCTGATTTCCCATCACACCAAATAAATGGCATGAAAGTTCCTCAGAAGGTAGAGATCCATCTCACCGGTGCAGACAATTAAGCCTGACCAATGGGTAGACCCCGAGGTTCAACTACGAGCTTTTTAACTGCAACAACTTTAATATACGCTATTGGAGCTGGAATTACCGCGGCTGCTGGCACCAGACTTGCCCTCCAA
+
DDDDDIIIIIIIIIIIIIIIIIIIIIIIIIIIIHIIIGIIIIIHIIIIIIIIIIIIIHIIIIIIIIIIIIHGIIIIIIIIIIIIIIIIIIIHIIIHIIEHIHHIIIIGIHHHIHIIIIIIIGIHHHIHHIIIIIIIIIIIIIIIIIIIIIIIHHHHIHHIHHHHIHHIHHIIHIIHIIIIIIIIIIIIIHIHIIIIIIIIIIHIGIGIIIIIIHHIIIIH:HIIIIIIIIHHIIIIIIIIIIIIIHFIIIIIIIIIIIIIHIIIHIIIIIIIIIIIHIIIIIIIIIIIIIIIIIIHHIIIIIIIIIIIIIIIIIIIIIIIIIIIIHIIIIIIIIIHIIIIIIIDDDDD
@HISEQ:969:HM2KJBCX2:2:1101:15673:27490 2:N:0:ACTATGCA
CCTCGGGTACTACCCAACTATCCCTATTAATCATTACGGTGATCCTAGAAACCAACAAAATAGAACCATGCCGTCCTATTCTATTATTCCATGCTAATGTATTCGAGCAAAAATGCCTGCTTTAAACACTCTAATTTTTTCAAGGTAAAGGTCCTGGATCCGCAAGACACCCAATTAAGGACATCAAGTTTCTCCAGAAGGTGAGAAATCAACAGCGACAGTTCATACCCCTTAAGGCATGACCATCACGTCAATCCCGAAATTCAACTACGAGCTTTTTAACTGCAACAACTTTAATATACGCTATTGGAGCTGGAATTACCGCGGCTGCTGGCACCAGACTTGCCCTCCAA
+
DDDDDIIHHIIIIFIHGHHIIIIIIIIIIIIIIIIHHHGHEIIHHIHGEHIIIIIIHIHIIIIIIHHIIIIFHHHIIIIIIIIIHIHIIIHIGHIHHHHEHEHIHIGIIIGHIIIHGIIIHFFFGHHHHHHHHIIHHHFHHHHIIIIHIHDHHGHGHHHHFIIIGIHEIIIIIIIHIIHIIIHHHHGFHHHIHIIIIHHIIIIIIIIIHIIIIHIIIIHIIIHIHHHIHHHIIIIIIIIIIHIIIIIIHE?CIIIIIIIIIIIIIIHIHHIHHIIIIIHIIHIIIIIIIIIIHHIIIHHIIIIIIIIIIIIGIIIIHIHIIIIIIIIIIIHIIIHHIIIIHIIIIIIIDCDDB
@HISEQ:969:HM2KJBCX2:2:1101:5257:27673 2:N:0:ACTATGCA
CCTCGGGTACTACCCAACTATCCCTATTAATCATTACTCCGATCCCGAAGGCCAACACAATAGGACCAGAATCCTATGATGTTATCCCATGCTAATGTATCCAGAGCGATTGCTTGCTTTGAGCACTCTAATTTCTTCAAAGTAATGATGTTGGAAACACGACCTGGCCAATTAAGGCTAGGAGCGCGATGACGGCTGAAGGGTCGAGTAGGTCGGTGCTCGCCGTGAGGCGGACCGGCCGACCTGGCCCAAGGTCCAACTACGAGCTTTTTAACTTCAACAACTTAATTATACGCTATTGGAGCTAGAATTACCATGGCTGCTGGCACCAGACTTGCCCTCCAA
+
DDDDDIIIIIIIIIIIIIIIIIHIIIIIIIIIIIIIIIIIIIIIIIGIIIIGIIIIIIIIHHHHIIIIIIIIIIIIIIIIIIIIIIIIIIIGIIIIIIIIIIHIIHIIIIIIIIIIGIIIIIIIIIIIIIIIIIHIIIIIIIIIIIIIIIHIIIIIIIIIIIIIIIIIIIIIIIHIIIHIIIIIIIIIIIIIIIIIIIIIIIIIIIIIIIIIIIIIIIIIIIIIIIIIIIIIIIIIIIIIIIIHIIIIIIIIIIIIIIIIIIIIIIIIIIIIIIIIIIIIIIHIIIIIIIIIIIIIIIIIIIIIIIIIIIIIIIIIIIIIIIIIIIIIIIIIIIIIIIIIDDDDD
@HISEQ:969:HM2KJBCX2:2:1101:14785:27395 2:N:0:ACTATGCA
CCTCGGGTACTACCCAACTATCCCTATTAATCATTACATCGATCCTAGAAACCAACAAAATAGAATCTGATGTCCTATTTCATTATTCCATGCTAATGTATTCAAGCGTAAGCTTGCTTTAAACACTCTAATTTTTTCAAGGTAACAGTCCTAATTCCCCATAACATCAAATAAATGACATTATGGTTCTTTAGAAGGTGAGAACCAATAAAACCAGTACATACCAAGGCATGACCGATTCCTTGATCCCGAAATTCAACTACGAGCTTTTTAACTGCAACAACTTTAATATACGCTATTGGAGCTGGAATTACCGCGGCTGCTGGCACCAGACTTGCCCTCCAA
+
DDDDDIIIIIIIIIIHIIIIHIIIIIIIIIIIIIHHHIIIIIIIIIHIIIIIIHIIIIIIIIIIIIIIIIIIIIIIIIHHIIIIHIIIIHIHIIIIIIIIIHIHIIIIIIIIIIIIIIIIIHIIIIIIIIIIIIIIIIIIIHIIIIIIIIIIIIIIIIHIIIIIIIIIIIIIIIIIHIIIIIIIHIIIIIIIIIIIIIIIIIIIIIIIIIIIIIIIIIIIIIIIIIIIIIIIIIIIIIIIHHHHIIIIIIIIIIHIIIIIIHIIIIIIIIIIIHIIIIIIIIIIIIIIIIIIIIIIIIIIIIIIIIIIIIIIIIIIIIIIIIIIIIIIIIIIIIIIIIIIDDDDD
@HISEQ:969:HM2KJBCX2:2:1101:17670:27679 2:N:0:ACTATGCA
CCTCGGGTACTACCCAACTATCCCTATTAATCATTACGGTGATCCTAGAAACCAACGAAATAGAACCAATCCGTCCTATTTCATTATTCCATGCTAATGTATTCAGACGTTAGCCTGCTTTAAACACTCTAATTTTTTCAAAGTAACAGTCCTGATTTCCTATCACACCAACTAAATGGCATGAAAGTTCCTCAGAAGGTAGAGATTTATCTCACCAGTACAGACAATTAAGCCTGACCAATGGGTAAACCCCGAAGTTCAACTACGAGCTTTTTAACTGCAACAACTTTAATATACGCTATTGGAGCTGGAATTACCGCGGCTGCTGGCACCAGACTTGCCCTCCAA
+
DBDBDGHHHIIIHE@HFHIIIHIIIIIHHHHHHHHEG@CCEFFHHHII?GHHHCGHGFHIHHHHHHHHEHHEIEHIIIIIIHIIGHIHII?@CEHHIHGHIIHEHIHIIIHHHHHHIHIHIHIIIIHHHHHHHIIIHIIIIIIIHHCFFHHHGHFEHHIHGEIIIIIFFHHEIIIIHIHHHIIIIIIHFIIHIIIIIIIIIIIIIHIIIIIIIHIHIIIIIIHIIIIIIIIIIHIIIIIIIIIIIHEIIHDIHIIIIIIIIIIIIIIHEIIIIIIIIIIIIIIIIHHIIIIIIIIIIIIIIIIIIIIIIIIIIIIIIIIIIIIIIIIIIIIIIIIIIIIHIIIDDDDD
@HISEQ:969:HM2KJBCX2:2:1101:2240:27755 2:N:0:ACTATGCA
CCTCGGGTACTACCCAACTATCCCTATTAATCATTACTCCGATCCCGAAGGCCAACACAATAGGACCAGAATCCTATGATGTTATCCCATGCTAATGTATCCAGAGCGATTGCTTGCTTTGAGCACTCTAATTTCTTCAAAGTAATGATGTTGGAAACACGACCTGGCCAATTAAGGCTAGGAGCGCGATGACGGCTGAAGGGTCGAGTAGGTCGGTGCTCGCCGTGAGGCGGACCGGCCGACCTGGCCCAAGGTCCAACTACGAGCTTTTTAACTTCAACAACTTAATTATACGCTATTGGAGCTAGAATTACCATGGCTGCTGGCACCAGACTTGCCCTCCAA
+
DDDDDIIIIIHGHFHHHIIIIIIIIIHIIIIEHIIIIIIIIHIIIIIIIIIHHIIIIIIIHIIIHIIIIHIIHGIIIHIIIIIIIIIIFHHGG@HIIIHHHIHHHIIIIIIIIIIHIIHIIIHIIHIIIIEIHHIIIIIIIIIIIIIIIIIIIHIHHIIIIHHIIIIIIIIIHHIIIIHIIIIIIIIIHIIIIIIIIIIIHHHHIIIIHIIIIIIHIIHHIIIIIGIIIHIIHHIIIIIIIIIHIIIIHIIIIIIIHIIIIIIHIIHIIIIHHEIHEIIIIIIIIIIIIHIIIIIIIIIIIIIIIIIIIHHIIIIIIIIIIIHHIIIIIIIIIIIIIIIIDDDDD
@HISEQ:969:HM2KJBCX2:2:1101:19244:27994 2:N:0:ACTATGCA
CCTCGGGTACTACCCAACTATCCCTATTAATCATTACGTCAATCCTAGAAACCAACAAAATAGGATCAACGTCCTATTTCATTATTCCATGCTAATGTATTCAAGCGCGAGCCTGCTTTAAACACTCTAATTTTTTCAAAGTAACAGTCCTGATTCCCCACCACACCAAATTAATGACATGATGGTTCGTCAGAAGGTAGAAATCAGTAACACCAGTACGTACCGAAGGCACGACCAGCGTACTAATCCCGAAATTCAACTACGAGCTTTTTAACTGCAACAACTTTAATATACGCTATTGGAGCTGGAATTACCGCGGCTGCTGGCACCAGACTTGCCCTCCAA
+
0<DDB=HIHIIIICGHEEHHIIHH@CGGEEH@HHGEHCGHH@GHHHCGFHCGHH?0CFHICHHG?@GHHHG<CGHHHHCHHH1CH1FHHH1FF@CFHHHFIHIIHIIHHG<EFGC@DHHHIHIHIIC1GFDHFGIHGC1CIIIIHFHHFIHFHEHIHHHHHGHHHIIHHHGHFHGGHFF?EFGDEHIIHHIHEIHEHIIIHHFEHH:HHHFCEHIIHIHHEHGHEGHCHGFCHHCHHHHHHGFC?IIHDHHHHGH@HCHHHEHIIIHGFHHHHIIIHHFGGFIIIHHFHHHHIIIIHFHHIIIHEGEHHIHIHIHIIIHHHEFHIIIHHIGIIHHEHIIH@D@B@
@HISEQ:969:HM2KJBCX2:2:1101:20835:28930 2:N:0:ACTATGCA
CCTCGGGTACTACCCAACTATCCCTATTAATCATTACTCCGATCCCGAAGGCCAACACAATAGGACCAGAATCCTATGATGTTATCCCATGCTAATGTATCCAGAGCGATTGCTTGCTTTGAGCACTCTAATTTCTTCAAAGTAATGATGTTGGAAACACGACCTGGCCAATTAAGGCTAGGAGCGCGATGACGGCTGAAGGGTCGAGTAGGTCGGTGCTCGCCGTGAGGCGGACCGGCCGACCTGGCCCAAGGTCCAACTACGAGCTTTTTAACTTCAACAACTTAATTATACGCTATTGGAGCTAGAATTACCATGGCTGCTGGCACCAGACTTGCCCTCCAA
+
DDDADIIIIIIIIIIIIIIIIIIIIHIIHIHHIIIIIIIIIIIIIIIIIIHIIHIIIIIIIIIHIIIIGIIIIIIIIIIIIIGIIIIIIIHHHIIIIIIHIHHIIHIHIIIIIIIHIIIIIIHIHIIIIIHIIIIIIHIIIIIIIIIIIIHIIIIIIHIGHHIHHIIIIIIIHHIIIIIIIIIIHHHIFHHEHHIIGIHHIIIIIIIIIIIIIIIIIIIFIIIIIIIIHIHHIIIIIIIIIHHCIGHIIIIIIIIIIIIIIIIIIIIIIIIIGIIIHHGIIIIIHIIIIIFHEIIIIIIIIIIIIIIIIIIIIIIIIIIIIIIHIIIIIIIIIIIIIIIIDDDDD
@HISEQ:969:HM2KJBCX2:2:1101:10796:29087 2:N:0:ACTATGCA
CCTCGGGTACTACCCAACTATCCCTATTAATCATTACGGTGGTCCTAGAAACCAACAAAATAGAACCACAACGTCCTATTCTATTATTCCATGCTAATCTATTCAAGCAATAGCCCGCTTTAAACACTCTAATTTTTTCAAGGTAATGGTCCTGGCTCCCCAACACACCCAATTAAGGACATACTGGTTCACCAGAAGGAAGACCCGACAACAGGACAGTACTCGCCAAAGACGGACCGCCCGGCCAAGTCTAAAATTCAACTACGAGCTTTTTAACTGCAACAACTTTAATATACGCTATTGGAGCTGGAATTACCGCGGCTGCTGGCACCAGACTTGCCCTCCAA
+
DDDDDIIIIIIIIIIIIIIIIIIIIIIIIIIIIIIIIIIIIIIIIIIIIIIIIIIIIIIIIIHIIIIIIIIIIIIIIIIIIIIIIIIIIIIIIGIGIIHHIHHIIIIIIIIIHIIIIIIIIIIIIIIHIIIIIIIIIIIIIIIIIIIIHIHIIIIIIIIIIIIIIIIIIHIHHHIHIIIIIIIIIIIIIIIIIIIIIIIIIIIIIIIIIIIIIIIIIIIIIIIIIIIHIIIIIIIIIIIIIIIIIHIIIIIIIIIIIIIIIIIHIIIIIIIIIIIIIIIIIIIIIIIIIIIIIIIIHIIIIIIIIIIIIIIIIIIIIIIIIIIIIIIIIIIIIIIIIIIIIIDDDDD
@HISEQ:969:HM2KJBCX2:2:1101:16224:28704 2:N:0:ACTATGCA
CCTCGGGTACTACCCAACTATCCCTATTAATCATTACTCCGATCCCGAAGGCCAACACAATAGGACCAGAATCCTATGATGTTATCCCATGCTAATGTATCCAGAGCGATTGCTTGCTTTGAGCACTCTAATTTCTTCAAAGTAATGATGATGGAAACACGACCTGGCCAATTAAGGCTAGGAGCGCGATGCCGGCTGAAGGGTCGAGTAGGTCGGTGCTCGCCGTGAGGCGGACCGGCCGACCTGGCCCAAGGTCCAACTACGAGCTTTTTAACTTCAACAACTTAATTATACGCTATTGGAGCTAGAATTACCATGGCTGCTGGCACCAGACTTGCCCTCCAA
+
DDDBBHDGCHIIHEEDCEHCGHFGH1@GCGH?<GG@E@FHHHHICFHCEHC1<EHHHICHHC1FGHIHICH@1FCHFFHFEHHIIHHHEHGFHHHHIIHHIHHHHHHHHHIHHHGIHHIHHHIIHHHHFHIHHHHICHHIIIHHHHHHHHEIHHIHGECHIIHIIIHFHIHHIIIHHIHHIIIGHIIIIIIIIIHHIHHFHFIIHIIIHIIIFIIIGHIIIHIHHFGHIHHHIHDHHDIHHHHDEHIHCHHHHHHIIHIIHHHIIHIHHEHHIHF<<G@GHGCEIIHHHIIIHGIIIHHF@FIIIIIHIHGCHHHHHHGIHGIIHFIIIIIIIIHIIHHH@CDDD
@HISEQ:969:HM2KJBCX2:2:1101:12881:29048 2:N:0:ACTATGCA
CCTCGGGTACTACCCAACTATCCCTATTAATCATTACGGTGATCCTAGAAACCAACGAAATAGAATCAGTCCGTCCTATTTCATTATTCCATGCTAATGTATTCAGACGTTAGCCTGCTTTAAACACTCTAATTTTTTCAAAGTAACAGTCCTGATTTCCCATCACACCAAATAAATGGCATGAAAGTTCCTCAGAAGGTAGAGATTCATCTCACCAGTGCAGACAATTAAGCCTGACCAATGGGTAAACCCCGAAGTTCAACTACGAGCTTTTTAACTGCAACAACTTTAATATACGCTATTGGAGCTGGAATTACCGCGGCTGCTGGCACCAGACTTGCCCTCCAA
+
DDDDDIHIIIIIIIIIHIHHHIIIIHHIIIIIIIIIIIIHIIHEHGIIHIIIIIGHIIIFHIHEHIHIIIEHIHIIIFHIHIIIIHIHHIIIIHHIIIHHIIIIHHHHHHHHHIIIGIIHHHHHIHIIHIIGHHHI@HIIHIIHIIIIIIIHHHHIFFHHHIHIIHHEIIIIHIIIHIIIIIIHHHIHIIHGIIIIIIIIIIHHFHIIIIHIIIIIIIIIIIIIIIIIIIIIIIHIIIIIIIH3FFDIIIIIIIIIIHIIIIIIIIIIIIIIIIIIIIIIIIIIIIHHIIIIIIIIIIIIIIIIIIIIIIIIIIIIIIIIIIIIIIIIIIIIIIIIIIIIIIIDDDDD
@HISEQ:969:HM2KJBCX2:2:1101:20590:29730 2:N:0:ACTATGCA
CCTCGGGTACTACCCAACTATCCCTATTAATCATTACGTCAATCCTAGAAACCAACAAAATAGGATCAAACGTCCTATTTCATTATTCCATGCTAATGTATTCAAGCGTTAGCCTGCTTTAAACACTCTAATTTTTTCAAAGTAACAGTCCTGTTTCCCTGCAACACCAAATTAATGACATTACAGTTCTTCAAGAAGGAGGAACCAGTAAAGCCAGTACATACCAGAGGCACGACCAACCTACTAATCCCGAAATTCAACTACGAGCTTTTTAACTGCAACAACTTTAATATACGCTATTGGAGCTGGAATTACCGCGGCTGCTGGCACCAGACTTGCCCTCCAA
+
DDDDDIHIIIIIIIIIIIIIIIIIIIIIIIIIIIIIIIIIIIIIIIIIIIIIIIIIHIIIIIHIIIIIIIIIIIIIIIIIIIIIIIIIIHIIIHIIIIIIIGIIIIIHIIIIIIHGIIIIIIIIIIIIIIIIIIIIIIIIIHHIIIIIIIIIIIIIHIIIIIIIIIIIIIIHHIIIIIIIIIIHIIIIIIIIIIIIIIIIIIIIIIIIIIIIIIIIIIIIIIIIIIIIIIIIIIIIIIIIIIIIHIIHIIIIIIIIIIIIIIIIIIIIIIIIIIIIIIIIIIIIIIIIIIIIIIIIIIIIIIIIIIIIIIIIIIIIIIIIIIIIIIIIIIIIIIIIIIIIIDDDDD
@HISEQ:969:HM2KJBCX2:2:1101:18879:30020 2:N:0:ACTATGCA
CCTCGGGTACTACCCAACTATCCCTATTAATCATTACTCCGATCCCGAAGGCCAACACAATAGGACCAGAATCCTATGATGTTATCCCATGCTAATGTATCCAGAGCGATTGCTTGCTTTGAGCACTCTAATTTCTTCAAAGTAATGATGTTGGAAACACGACCTGGCCAATTAAGGCTAGGAGCGCGATGACGGCTGAAGGGTCGAGTAGGTCGGTGCTCGCCGTGAGGCGGACCGGCCGACCTGGCCCAAGGTCCAACTACGAGCTTTTTAACTTCAACAACTTAATTATACGCTATTGGAGCTAGAATTACCATGGCTGCTGGCACCAGACTTGCCCTCCAA
+
DDDDDIIIIIIIIIIIIIIIIIIIIIIIIIIIIIIIIIIIIIIIIIIIHIIGIIIIIIIHIHHIIIIIIGIIIIIIIIIIIIIIHIIIHHHIIIHIIIIIIIIIIIIIHIIIIIIIIIIIIIIIIIIIHIIIHIIIIIIIIIIIIIIIIIIIIIIIIIIIIIIIIIIIIIIHIIHIIIIIIHHIIIIIIIIIIIIIIIIIIHIIIIIIIIIIIIIIIIIHIIIIIIIIIIIIIIHIIIIIIIIHIIIIIIIIIIIIIIIIIIIIIIIIIIIIIIIIIIIIIIHIIIIIIIIIIIIIIIIIIIIIIIIIIIIIIIIIIIIIIIIIIIIIIIIIIIIIIIIIDDDDD
@HISEQ:969:HM2KJBCX2:2:1101:13934:31109 2:N:0:ACTATGCA
CCTCGGGTACTACCCAACTATCCCTATTAATCATTACTCCAGTTCAATAACCAATAAAATGAACAAGAGTCCTATTCCATTATTCCATGCTAATATATACAGGCAAACGCCTGCTTTGAACACTCTAATTTTTTCAAAGTAAAATGCCTGCTCCCTAAGCCCACCAATGAAGGAGGAGAATAGATCACAAGCGGATGCGCGACGCTCACACGCCGTAAAGAATGTGATCGCCGCACAGAAGTTCAACTACGAGCTTTTTAACTGCAACAACTTTAATATACGCTAGTGAAGCTGGAATTACCGCGGCTGCTGGCACCAGACTTGCCCTCCAA
+
DDDDDIIIIIIIIIFHIIIIIHHHIIIIIIIIIIIHIIIIIIIHIIIIIIIIIIII@HIIHIIIIIIIIIIHHEHIIHIHIHIIIHHIIHHIIIIIIIIHIIIHHIHHHHHIIIIIIIIIIIIIIIIHHIHIIHHHHHIHHHHGHIIIHIIHIHIIIIIIIHHHIIHIHIHIHHHHHIIIIHHIIIIIIIIIIIIIIIIIIIIIHIIHIHHHHIIIIIIIIIIIIIIIHHIIIII>IIIIII=IIIIIIIIIIHHIIIIIIIIIIIIIIHHEIIIIIHIHIIIIIIIIHIIIIIIHIHHIIIIIIIHIIHIIIGIIIIIIIIIIIIIDADDD
@HISEQ:969:HM2KJBCX2:2:1101:9036:31547 2:N:0:ACTATGCA
CCTCGGGTACTACCCAACTATCCCTATTAATCATTACTCCGATCCCGAAGGCCAACACAATAGGACCAGAATCCTATGATGTTATCCCATGCTAATGTATCCAGAGCGATTGCTTGCTTTGAGCACTCTAATTTCTTCAAAGTAATGATGTTGGAAACACGACCTGGCCAATTAAGGCTAGGAGCGCGATGACGGCTGAAGGGTCGAGTAGGTCGGTGCTCGCCGTGAGGCGGACCGGCCGACCTGGCCCAAGGTCCAACTACGAGCTTTTTAACTTCAACAACTTAATTATACGCTATTGGAGCTAGAATTACCATGGCTGCTGGCACCAGACTTGCCCTCCAA
+
DDDDDIIIIIIIIIIIIIIIIIIIIIIIIIIIIIIIIIGIIIIIIIIIIIIIHIIIIIIIHIIHIHIIIIIIIIIIIIEHIIIIIIIIIIIIIICIIIIIIIIIIIIIIIIIIIIIIIIIIIIIIIIIIIIIIIHIIIIIIIIIIIIIIIIIIIIIIIIIIIIIIIIIIIIIIIIIIHIIIIIIIIIIIIIIIIIIIIIIIHIIIIIIHIIIIIIIIIIIIIIIIIHIIIHHIIIIIHIIIIHHIIIIIHIHIIHIHIIIIIIIIIIIIIIIIIIIIIIIIIIIIIIIIIIIIIIIIIIIIIIIIIIIIIIIIIIIIIIIIIIIIIIIIIIIIIIIIIIIDDDDD
@HISEQ:969:HM2KJBCX2:2:1101:18269:31400 2:N:0:ACTATGCA
CCTCGGGTACTACCCAACTATCCCTATTAATCATTACTCATTTCCCCAAAAACCAACAAAATTCGAGATACGAGTCCTAAATTATTATTCCATGCTAATGTATTCATAACTTTCAGCCTGCTTTAAACACTCTAATTTTTTCAAAGTAAAGGTCCTGGATTGCGAACCCAACCCAGTAAAGGGCAGGAACGTTCTCCAGGAAGATGGTAAGCGCGCATCGGCACTCACACACGATACCGTGGCGGGCCAAGCGCACTATACCAGAAATCCAACTACGAGCTTTTTAACTGCAACAACTTTAATATACGCTATTGGAGCTGGAATTACCGCGGCTGCTGGCACCAGACTTGCCCTCCAA
+
DCCDDIIIIIIIIIIIIHIIIIIIIIIIIHHHIIIIIHIHHIIIHIIIHIGIHIIIIIIIIIIII?FHHIIIGHHHIIHHHIIIIIHIEHEGHHHIIIIIICFHHIGIHIIIIIIIIGIIIHGHGHIHHHIIIHHHGIHIIIIIHIIIIIIIIGIIHFHHIHHGIIHIIIHHIIHIIIIIIHIIIIIIIIIHFHHHHIIIIIIHIIIHIIIHHEIIHIIIIIIIIIIIIIIIIIIIIIIIIIIIIIHIIIIIIIIIHIIIGIIIIIHIIIIIIHIIIHIIIIIIIIIIIHIIIIIIHHHGHIIIIIIIIIIIGIIIIIIIIIIIIIIIIIIIIIIIIIIIIIIIIIIIIIIIIDDDDD
@HISEQ:969:HM2KJBCX2:2:1101:18265:31960 2:N:0:ACTATGCA
CCTCGGGTACTACCCAACTATCCCTATTAATCATTACGGTGATCCTAGAAACCAACGAAATAGAATCAGTCCGTCCTATTTCATTATTCCATGCTAATGTATTCAGACGATAGTCTGCTTTAAACACTCTAATTTTTTCAAAGTAACAGTCCTGATTTCCCATCACACCAAATAAATGGCATGAAAGTTCCTCAGAAGGTAGAGATCCATCTCACCAGTGCAGACAATTAAGCCTGACCAATGGGTAGACCCCGAGGTTCAACTACGAGCTTTTTAACTGCAACAACTTTAATATACGCTATTGGAGCTGGAATTACCGCGGCTGCTGGCACCAGACTTGCCCTCCAA
+
CDDDDIIIIIIIIIIIIIIIIIIIIIIIIIHIIIIIIIIIIIIIIIIIIIIIIIIIIGFHIIIIIIIIHIIHIHIIHHIIIIIIIIIIHIIHHHHIIIEHHHHHIIIIIIIIIIIIIIHHIIIIHIIIIIIIIHIIHIIIIIIIIIIIIHIIIIIHIIIIIIIIIIIHHIIIIIHIHIIIIIIIIIIIIHIIIIIIIIIIIIIIIIIIHHHFIIIIIIIIIIIIIIIIIIIIIIIIIIIIIIHHHGF<IIIIIIIIIIIIIIIHIIIIGIIIIIIIIIIIIIIIIIIIIIIIIIGHIIIIIIIIIIIIIIIIIIIIIIIIIIIIIIIIIIIIIIIIIIIIIIIDDDDD
@HISEQ:969:HM2KJBCX2:2:1101:10874:32451 2:N:0:ACTATGCA
CCTCGGGTACTACCCAACTATCCCTATTAATCATTACGTCGATCCTAGAAACCAACAAAATAGGTTCGATCGTCCTATTTCGTTATTCCATGCTAATGTATTCAAGCGCGAGCCTGCTTTAAGCACTCTAATTTTTTCAAAGTAACAGTCCTGTTTCCCCGCAACAACAAATTAATGCCATCACGGTTCTACAAGAAGGAGGGACCAGTGAGGCCAGTGCATACCAGTGGCACGACCAACCTACTGGCCCCGAAATTCAACTACGAGCTTTTTAACTGCAACAACTTTAATATACGCTATTGGAGCTGGAATTACCGCGGCTGCTGGCACCAGACTTGCCCTCCAA
+
DDDDDHIIIIIIIGGHIIIIIIIIIIIIIIIIIIIIIIIIIIIIHIIIIIIIIIIIIIHIIIHIHIHHIHHIHHIIIHIIIIHIIIIIIIIIIIIIIIIHIHHIIHHHIIIIIIHIIIIIIIIIIIIIIHIIIIIIIIIIIIIIIIIIIIIIIIIIIIIHIHIIIIIIIIIIIIIIIHIIIIIIIIIIIIIIIIIIIIIIIIIIIIIIHIHHIIIIIIIIIIIIIIIIIIIIIIIIIIIIHIIHIIIIIIIIIIIIIIIIIIIIIIIIIIIIIIIIIIIIIIIIIIIIIIIIIIIIIIIIIIIIIIIIIIIIIIIIIIIIIIIIIIIIIIIIIIIIIIIIIDDDDD
@HISEQ:969:HM2KJBCX2:2:1101:4204:32854 2:N:0:ACTATGCA
CCTCGGGTACTACCCAACTATCCCTATAATCATTGCTCACAAATCCAAAAACCAACAAAATACGATAAACGAGCCCTAACTTATTATTCCATGCTAATGTATTCATAACTAACCGCCTGCTTTAAACACTCTAATTTTTTCAAAGTAAAGGTCCTGGATTGCGAACCCAACCCAGCAAAGGGCAGGAACGTTCTCCAGGAAGATGGTAAGCGCGCATCGGCACTCACACACGAAACCGTGGCGGGCCAAGCGCACTATACCAGAAATCCAACTACGAGCTTTTTAACTGCAACAACTTTAATATACGCTATTGGAGCTGGAATTACCGCGGCTGCTGGCACCAGACTTGCCCTCCAA
+
DDDDDIIIIIIIIHIIIIIIIIIIIIIIIIIIIIIIIIIIIIIIIIIIIFHIHIIIIIIIIIIIIIIIEHHIHIIIIIGIHIIIHIIIIIIIHHIHHIIHHDGEHHIIIIHIIHHIIHIIHIIIIIIHIIIHIHHHIIIIIIIIIIIIHHIIIIIIIHIIIIIGHIIHIHIHHIIIIIIHIIIIIHIIIIIHIIIIIIIIIIIIIIIHIIIIGIIIIIIIIIIIHIHIIIIIHIIIIIIIIIIIIIIIIIIIIIIHIIIIIIIIIIIIIIIIIIIIIIIIIIIIHIIIIIIIIIIIIHIHIIIIIIIIIIIIIIIIIIIIIIIIIIHIIIIIIIIIIIIIIIIIIIIIIIIIDDDDD
@HISEQ:969:HM2KJBCX2:2:1101:16095:33211 2:N:0:ACTATGCA
CCTCGGGTACTACCCAACTATCCCTATTAATCATTACGTCAATCCTAGAAACCAACAAAATAGGATCAAACGTCCTATTTCATTATTCCATGCTAATGTATTCAAGCGTTAGCCTGCTTTAAACACTCTAATTTTTTCAAAGTAACAGTCCTGTTTCCCTGCAACACCAAATTAATGACATTACAGTTCTTCAAGAAGGAGGAACCAGTAAAGCCAGTACATACCAGAGGCACGACCAACTTACTAATCCCGAAATTCAACTACGAGCTTTTTAACTGCAACAACTTTAATATACGCTATTGGAGCTGGAATTACCGCGGCTGCTGGCACCAGACTTGCCCTCCAA
+
DDDDDIIIIIIIIIIHIIIIIIIIIIIIIIIIIIIIIIIIIIHHIIHIHIIIIIIIIIIGHHHIHIIIHIIHHHIIHIIIIIHIIIIHHIIIIHIIIIIIIIIIIIIIIIIIIIIIIIIIIHHIIIHIIIIIIHIIIIIIIIIIIIHIIIIIIIIIIIIIHIIIIIIHIIIIIIIIIIIIIIIIIIIIIIIIIIIIIIIIIIIIIIIIIIIIIIIIIIIIIIIIIIIIIIIIIIIIIIIIIIIHIIHHIIIIIIIHHIIIHIHIIIIIIIIIIIIIIIIIIIIIIIIIIIIIIIIIIIIHIIIIIIIIIIIIIIIIIIHIIIIIIIIIIIIIIIIIIIIIIDDDDD
@HISEQ:969:HM2KJBCX2:2:1101:16085:32911 2:N:0:ACTATGCA
CCTCGGGTACTACCCAACTATCCCTATTAATCATTACGTCGATCCTAGAAACCAACAAAATAGAATCAAACGTCCTATTTCATTATTCCATGCTAATGTATTCAAGCGCGAGCTTGCTTTAAACACTCTAATTTTTTCAAAGTAACAGTCCTGATTTCCCGCGACACCAAATTAATGACATCGTGGTTCGTCAGAAGGGAGAAACCAATAATGCTAGTACGTACAAAGTACGACCGACATATTAGTCCCGAAATTCAACTACGAGCTTTTTAACTGCAACAACTTTAATATACGCTATTGGAGCTGGAATTACCGCGGCTGCTGGCACCAGACTTGCCCTCCAA
+
DDDDDIIIIIIIIIIIIIIIIIIIIIIIIHIIHHIIHIIIIIIHIIIIHIIIIIIIIIIIIHIHIIIIIIIIIIIIHIIIHHHIHIIHHHIIIIIIIIIIIIIIIIIIIHHIIIIIHIIIIIIIIGHIIHGHIIIIIHHHIIIIIIIIIIIIHIIIIIIIIIIIIIIIIIIHIIIIIIIIIIIIIIIIIIIIIIIIIHIIHIIIIIIIIIIIIIIIIIIIIIIIIIIHIIIIIIIIIIIHHIIIIIIIIHIIIIIIIIIIIIIIIIIIIIIIIIIIIIIIIIHHHHIIIIIIIIIIIIIIIIIIIIIIIIIIIIIIIIIIIIIIIIIIIIIIIIIIIIIDDDDD
@HISEQ:969:HM2KJBCX2:2:1101:4995:33188 2:N:0:ACTATGCA
CCTCGGGTACTACCCAACTATCCCTATTAATCATTACGGTGATCCTAGAAACCAACAAAATAGAACCATGCCGTCCTATTCTATTATTCCATGCTAATGTATTCGAGCAAAATGCCTGCTTTAAACACTCTAATTTTTTCAAGGTAAAGGTCCTGGTTCCACATGACACCCAATTAAGGACATCATGCTTCTCCAGAAGGTGAGAAATCAACTGCGACAGTTCATACCCCTTAAGGCACGACCATCACGTCAATCCCGAAATTCAACTACGAGCTTTTTAACTGCAACAACTTTAATATACGCTATTGGAGCTGGAATTACCGCGGCTGCTGGCACCAGACTTGCCCTCCAA
+
BDDDDIIIIIIIIIIIIIIIIIIIIIIIIIIIIIIIIIIIIIIIIIIIHFIIHHIIIIIIHIHHIIIIIHIIIIIIIIIIIIIIIIIIHIIIHHIIIIIIHHHIHIIIHIIHHHEHIIIIIIIHHHHHHIHIHIIIHHIHGHIIIIIIHHHHHGHFGGCHHHIIEGEHHIIHHHHIIGHHIHIIIIGHHEEGHHCHHIH@GFHHHFGFHGEGHGHCHG?@FGGFHHIHHFHIHGEEEFEHCDHHHFIIHDGHHHGIHGCCIIGFHEHHHHEGIHHHIHFHHIHEGEHIHHCGCHIIHE=CGHHCIGHIHHEHHEHIHIIIIDHCIHCGIIGIHHHGHGIHIGIIHHCB<@DD
@HISEQ:969:HM2KJBCX2:2:1101:2873:33254 2:N:0:ACTATGCA
CCTCGGGTACTACCCAACTATCCCTATTAATCATTACGTCGATCCTAGAAACCAACAAAATAGAATCAAACGTCCTATTTCATTATTCCATGCTAATGTATTCAAGCGTGCGCCTGCTTTAAACACTCTAATTTTTTCAAAGTAACAGTCCTGATTCCCCACGACACCAAATTAATGACATCGCGATTCTTCAGAAGGTAGGAACCAATAATGCCAGTGCGTACCGAGGCACGACCGACAATCTGATCCCGAAATTCAACTACGAGCTTTTTAACTGCAACAACTTTAATATACGCTATTGGAGCTGGAATTACCGCGGCTGCTGGCACCAGACTTGCCCTCCAA
+
DDDDDHIIIIIIIIIHIIIHIIIIIIIIIIIHHIHHIIIIIIIIIHIHIHIIIHIIIIIIIIIIIIIIGHHIHIIIHHIIIIHIIIIHIHIIHIHHIIIIIIIHIIIIIIIIIIIIIHHHCHIHHHHIIIIIIIIIIIIIIIIIIIHHHIHIIIIIIIIHIIHHHHIHIIIIIHHIHIHIIIHIIGHHHHIHIIIIIHEIIHIHHHIIHHHEGIIIIIIHHHIIIIIIHH<?IIIIIIIIHHGGIHIIIIIIIIHIHIIHHHIGIIIIIIIIIHIIIIIIHIIIIIIHIIIIIIIIIIIIIIIIIIIIIIIIIIIIIIIIIIIIIIIIIIIIIIIIIIIIDDDDD
@HISEQ:969:HM2KJBCX2:2:1101:19287:33572 2:N:0:ACTATGCA
CCTCGGGTACTACCCAACTATCCCTATTAATCATTACTCCGATCCCGAAGGCCAACACAATAGGACCAGAATCCTATGATGTTATCCCATGCTAATGTATCCAGAGCGATTGCTTGCTTTGAGCACTCTAATTTCTTCAAAGTAATGATGTTGGAAACACGACCTGGCCAATTAAGGCTAGGAGCGCGATGACGGCTGAAGGGTCGAGTAGGTCGGTGCTCGCCGTGAGGCGGACCGGCCGACCTGGCCCAAGGTCCAACTACGAGCTTTTTAACTTCAACAACTTAATTATACGCTATTGGAGCTAGAATTACCATGGCTGCTGGCACCAGACTTGCC
+
DDDDDIIIIIHIIIIIIIIIIGIIIIIIIIHIIIIIIIIIIIIIIIIIIHIIIIIIIIIIIIHIIIHHEHFHHIGHIHIIIIIIIIIIIIHIIIIIIIIIIHIIIHIHIIHIIIIIIIIIIIIIIHIIIIIIHHIIIIIIIIIIIIIIIIIIIIIIIIIIIIIIIIIIIIIIIIHIIIIIIIIIIIIIIIIIIIIIIIIIIHGIIIHIGIIHIIIIIHIIIIIIHIIIIIIIIIIIHHIIIIIIIIIIIIIIIGIIIIIIIIIIIIIIIIIIIIIIIIIIHIIIIIIIIIHIHIIIIIIIIHIIIIIIIIIIIIIIIIIIIIIIIIIIIIIIIIDDDDD
@HISEQ:969:HM2KJBCX2:2:1101:8737:34206 2:N:0:ACTATGCA
CCTCGGGTACTACCCAACTATCCCTATTAATCATTACGGTGATCCTAGAAACCAACAAAATAGAATCATGCCGTCCTATTTTATTATTCCATGCTAATGTATTCAAGCAAAATGCCTGCTTTAAACACTCTAATTTTTTCAAAGTAAAGGTCCTGGTTCCCCGCGTCACCCAATTAAGGACAGCGCGGTTCTCCAGAAGGTGAGAAATTGACTACACCAGTTCATACCCCTTAGGGCACGACCGATGTGTCAATCCCGAAATTCAACTACGAGCTTTTTAACTGCAACAACTTTAATATACGCTATTGGAGCTGGAATTACCGCGGCTGCTGGCACCAGACTTGCCCTCCAA
+
DDDDDIGIHGIHIIIIIIIIIIIIIIIIIIIHIHIIIIIIIIIIHHIIIIHIGIIGI?FHIHHGGEHHIII1EGCHHIHGIIIIIIIICHGHHHIGHCGGH@GHIGIIIIIIIIHIIIIIHIIIIHGIIHIHHHIIIIIHHHEHHH?HHHIIIIIHHDIIIIIIHIIIIHIHHHHIIIHHGIIIIIIIHIIIIIIIIIIIIIIIIIIIHIIIIIIHIIIIIIIIIIIIIIIHIIIIIIIIIIIIIIIIIHGIIIIIIHHIIHGIIIIIIGIIIHIIIHIIIIIIHGIHHHIIIIIIIIIIIIIIIIIIIIIIIIIIIIIIIIIIIIIIIIIIIIIIIIIIIIIIIIIDDDDD
@HISEQ:969:HM2KJBCX2:2:1101:13495:35266 2:N:0:ACTATGCA
CCTCGGGTACTACCCAACTATCCCTATTAATCATTACGGTGATCCTAGAAACCAACGAAATAGAATCAGTCCGTCCTATTTCATTATTCCATGCTAATGTATTCAGACGATAGTCTGCTTTAAACACTCTAATTTTTTCAAAGTAACAGTCCTGATTTCCCATCACACCAAATAAATGGCATGAAAGTTCCTCAGAAGGTAGAGATCCATCTCACCAGTGCAGACAATTAAGCCTGACCAATGGGTAGACCCCGAGGTTCAACTACGAGCTTTTTAACTGCAACAACTTTAATATACGCTATTGGAGCTGGAATTACCGCGGCTGCTGGCACCAGACTTGCCCTCCAA
+
DDDDDIIIIIIIIIIIIIIIIIIIIIIIIIIIIIIIIIIIIIIHIIIIIIIIIIIIIHIIIIIIIIIIIIIIIIHIIIIIIIIIIIIIIIIIIIIIIIIIIIIIIIIIIIIIIIIIIIIIIIIIIIIIIIIIIIIIIIIIIIIIIIIIIHHIIIIIIIHHIIHIIIIIHIIIIIIIIIHIIIIIIIIIIIIIIIIIIIHIIIIIIIIIIIIIIIIIIIIIIIIIIIIIIIIIIIIIIIIIIIIIHHHIIGIIIIIIIIIIIIIIIIIIIIIIIIIIIIIIIIIIIIIIIIIIIIIIIIIIIIIIIIHIIIIIIIIIIIIIIIIIIIIIIIIIIIIIIIIIIIIDDDDD
@HISEQ:969:HM2KJBCX2:2:1101:12880:34975 2:N:0:ACTATGCA
CCTCGGGTACTACCCAACTATCCCTATTAATCATTACTCCGATCCCGAAGGCCAACACAATAGGACCAGAATCCTATGATGTTATCCCATGCTAATGTATCCAGAGCGATTGCTTGCTTTGAGCACTCTAATTTCTTCAAAGTAATGATGTTGGAAACACGACCTGGCCAATTAAGGCTAGGAGCGCGATGACGGCTGAAGGGTCGAGTAGGTCGGTGCTCGCCGTGAGGCGGACCGGCCGACCTGGCCCAAGGTCCAACTACGAGCTTTTTAACTTCAACAACTTAATTATACGCTATTGGAGCTAGAATTACCATGGCTGCTGGCACCAGACTTGCCCTCCAA
+
CDDDDIIIIIIIIIIIIIIIIHIIIIIIIIIGIIIIIIIIIDHIIIIIIIIIIIIIIIHIIHHIIIHIIIIIGIIHIIIIIIIIIIIIIIIGIIIIIIHIHFHIIIIIIIIIIIIIIIIIIIIIIIIIIIIIIIIIIIIIIIIIIIIIIIIIIIIIIIIIIIIIIIIIIIIIIIIIIHIIIIIIIIIHIIIIIIIIIIIIIIIIIIIIIHIIIIIIIIIIIIIIIIIIIIIIIIIIIIIIIIIHIIIIIIIIIIHHIIIIIIIIIIIIIIIIIIIIIIIIIIIIIIIIIIIIIIHIIIIIIIIIIIIIIIHHIIIIIIIIIIIIIIIIIIIIIIIIIIIIDDDDD
@HISEQ:969:HM2KJBCX2:2:1101:16183:35543 2:N:0:ACTATGCA
CCTCGGGTACTACCCAACTATCCCTATTAATCATTACGTCAATCCTAGAAACCAACAAAATAGGATCAAACGTCCTATTTCATTATTCCATGCTAATGTATTCAAGCGTTAGCCTGCTTTAAACACTCTAATTTTTTCAAAGTAACAGTCCTGTTTCCCTGCAACACCAAATTAATGACATTACAGTTCTTCAAGAAGGAGGAACCAGTAAAGCCAGTACATACCAGAGGCACGACCAACCTACTAATCCCGAAATTCAACTACGAGCTTTTTAACTGCAACAACTTTAATATACGCTATTGGAGCTGGAATTACCGCGGCTGCTGGCACCAGACTTGCCCTCCAA
+
DDDDDIIIIIIIHIIIIIIIIIIIIIIIIIIIIIIIIIIIIIIIIIIIIIIIIIIIHGIGIIHHHIIIIIHHHHIIHIIIIIIIIIIIHIIHIIIIIHHIIIIHIIIIIIIIIHHIIIHIIIHIIIIIIIIIIHIIIHIIIIIIIIIHIIIIIIIIIIIIIIIIIIIHIHIHHHIIIIHIIIIIIIIIIIIIIIGIIIIHIIIIIIIIIIIIIIIIHIIIIIIIIIIIIIIIIIIIHIIIHHHFHIIIIIIIIIIHIIIIHHHIIIHIIHIIIIIIHGIIIIIIIIIIIIIIIIIIIIIIIIIIHIHIIIIHIIIIIIIIIIIIIIIIIIIIIIIIIIHIIDDDDD
@HISEQ:969:HM2KJBCX2:2:1101:2335:36639 2:N:0:ACTATGCA
CCTCGGGTACTACCCAACTATCCCTATTAATCATTACTTCATCCCTAGAAACCAACAAAATAGAAACGAAGTCCTAAATTATTATTCCATGCTAATGTATTCATAGCACAAGCCTGCTTTAAACACTCTAATTTTTTCAAAGTAAAAGATGTAGTTCCACTCCCCAGTAAAGAGGAGTTTCCCTACAAGGATGGCAGACGCACACCGATACTCGCATACCTTGCGGCAGCGGACCAGGCGCACCATACCAGAAATTCAACTACGAGCTTTTTAACTGCAGCAACTTTAATATACGCTATTGGAGCTGGAATTACCGCGGCTGCTGGCACCAGACTTGCCCTCCAA
+
DDDDDIIIIIIIIIIIIIIIIIIIIIIIIIIIIIIIIIIIIIIIIIIHHIIIIIIIIIHIIIHHIIHEHHGEHIIIIIIIHIIIIIGIIIIGIHHIIHIIIIIIIIIIHIHIIIIIIIIIHIIHIIIIIIIIIIIIIIIIHIIIIIIIIIIIIIIIIIHIIIIIIIIIIIIIIIIIIIIIIIIIIIIIIIIIIIIIIIIIIIIIIIIIIIHHIIIIIIIIIIII<IIIIIIIIIIIIIIIIIIIIIIGIIIIIIIIIIIIIIIIIIIIIIIIIIIIIIIIIIIIIIIIIIIIIIIIIIIIIIIIIIIIIIIIIIIIIIIIIIIIIIIIIIIHHIIIIIHIDDDDD
@HISEQ:969:HM2KJBCX2:2:1101:17311:36150 2:N:0:ACTATGCA
CCTCGGGTACTACCCAACTATCCCTATTAATCATTACGTGATCCTAAAACCAACAAAATAGAACCATCGTCCTATTTTATTATTCCATGCTAATGTATTCAAGCAAAAATGCCCGCTTTAAACACTCTAATTTTTTCAAAGTAAAGGTCCTGATTCATCGAAACACCCAAGAGCATCCCGAATCACCAGAAGGTGAGAAATTGGCTACACACCGTTTCATGCCCCTAAAGGCACAATCGATATATCCCAATCCCGAAATTCAACTACGAGCTTTTTAACCGCAACAACACTAATATACGCTATTGGAGCTGGAATTACCGCGGCTGCTAATACCAGACTTGCCCTCCAA
+
DADDDIHEHHCG@HHHHIIH@HH?HIHGHIEHHIIIIHGEHFHEH1DG?GHIHEEFHHIHIIIH?FE@EH<CGHHG@HGH@HHCHGCEEGCHHHEHH@FE@E@CHHHHGEHEH>ECC?GGHHEGAGHB@@@GBF@GEGGHHHHHIE@HHEIHHHGHIHIIHGGBC@HGIHHEEHC:DF:D<IIIHHGHDCHHHCHH@HHHHG@?HHG;EHHIHCHFHGHHCC@?FEHIIIIGIIIIIIIIIHHC@;C7HDCCHHG<EGC?GIIIIIHHHGHHHGIHGHDGIIHHGFCGEHIIHHHHHHIHHHIIHHHHGHHHHHEHHIIIGIHHHHEIHHGGHHHHGGIIIIIIDDDDD
@HISEQ:969:HM2KJBCX2:2:1101:13242:37066 2:N:0:ACTATGCA
CCTCGGGTACTACCCAACTATCCCTATTAATCATTACATCGATCCTAGAAACCAACAAAATAGAATCTGATGTCCTATTTCATTATTCCATGCTAATGTATTCAAGCGTAAGCTTGCTTTAAACACTCTAATTTTTTCAAGGTAACAGTCCTAATTCCCCATAACATCAAATAAATGACATTATGGTTCTTTAGAAGGTGAGAACCAATAAAACCAGTACATACCAAGGCATGACCGATTCCTTGATCCCGAAATTCAACTACGAGCTTTTTAACTGCAACAACTTTAATATACGCTATTGGAGCTGGAATTACCGCGGCTGCTGGCACCAGACTTGCCCTCCAA
+
DDDCCIIIIIIIIHIIIIIIIIIIIIIIIGIIIIIIIIIIIIIIIIHHHIHIIIIIGHIIHIIHIIIIIIIIIIGIIIIIIIIIHHIIHHHIIIIIIHIIIIIIIHIIIHIIIIIIIIIIHHIIIHFHIIHHHHIIIIIIIIIIIIIIIHIIIIIIIIIHIHIHHHHIHIIIIIIIIIIIHHIIIGIIIIIIIIIIIIHIIIIIHHIHIIIIIIIIIIIIIIIIIIIIIIIIIIIIIIIIIIIHIIIIIIIIIIHIIIIIHIHIGIIIIIIIIHIIIIIIIIIIIIIIIIIHHIIIIIIIIIIIIIIIIIIIIIIIIIIIIIIIIIIIIIIIIIIIIHIIDDDDD
@HISEQ:969:HM2KJBCX2:2:1101:7364:36618 2:N:0:ACTATGCA
CCTCGGGTACTACCCAACTATCCCTATTAATCATTACTCCGATCCCGAAGGCCAACACAATAGGACCAGAATCCTATGATGTTATCCCATGCTAATGTATCCAGAGCGATTGCTTGCTTTGAGCACTCTAATTTCTTCAAAGTAATGATGTTGGAAACACGACCTGGCCAATTAAGGCTAGGAGCGCGATGACGGCTGAAGGGTCGAGTAGGTCGGTGCTCGCCGTGAGGCGGACCGGCCGACCTGGCCCAAGGTCCAACTACGAGCTTTTTAACTTCAACAACTTAATTATACGCTATTGGAGCTAGAATTACCATGGCTGCTGGCACCAGACTTGCCCTCCAA
+
DDDDDIIIIIIIIIIIIIIIIIIIIIIIIIIIIIIHIIIIIIIIIIIIIIIIIIIIIIIIIIIIIIIIIIIIIIIIIIGIIIIIIIIIIIIIIIIIIIIHIIIIIIIIIIIIIIIIIIIIIIIIIIIIIIHIHIIIIIIIIIIIIIIIIIHIIIIIIIIIIIIIIIIIIIIIIIHIIIIIIIIIIIIIIIIIIIIIIIIIIIIIIIIIIIIIIIIIIIIIIIIIIIIIIIIIIIIIIIIIIIIIIIIIHHIIIIIIIIIIIIIIIIIIIIIIIIIIIIIIIIIIIIIIIIIIIIIIIIIIIIIIIIIIIIIIIIIIIIIIIIIIIIIIIIIIIIIIIIIIDDDDD
@HISEQ:969:HM2KJBCX2:2:1101:19084:36517 2:N:0:ACTATGCA
CCTCGGGTACTAACCCAACTATCCCTATTAATCATTACGTCAATCCTAGAAACCAACAAAATAGGCTCAAACGTCCTATTTCATTATTCCATGCTAATGTATTCAAGCGTTAGCCTGCTTTAAACACTCTAATTTTTTCAAAGTAACAGTCCTGTTTCCCTGCAACACCAAATTAATGACATTACAGTTCTTCAAGAAGGAGGAACCAGTAAAGCCAGTGCATACCAGAGGCACGACCAACCTACTAATCCCGAAATTCAACTACGAGCTTTTTAACTGCAACAACTTTAATATACGCTATTGGAGCTGGAATTACCGCGGCTGCTGGCACCAGACTTGCCCTCCAA
+
0D@DB=HHH@EHFHIIIHH@F11<FGFFC1DCHE@CCC1DEC=HHIHE@@<<F<CG0EHE1<FC111<<G1<<<1<CGC1<@<CGHCHF?G1@FEHIH@G@F@FEHHHAADGC1?FEHICC@GBGFFEEHEFF@B<D<E@EHGHG?FEHBHFFD@?F6CFC??IHEIHHHHD<FHC@GFCC@F</@5CCFC/HDG<?EHGEC<GGIIHF@HEFC?HGGF11GCIIIHHGAEHHDHIIHIHHGCGGDC?IHDHIFHG<<HD<ECC<FFC<@IHHEHHHDCEHIHHCG@HFCG@GIHHHHIIIHHHF1CC11HHHCE?<DDEFIHIIH@CGFHGF@EHHIIIIHB@DDD
@HISEQ:969:HM2KJBCX2:2:1101:4959:36799 2:N:0:ACTATGCA
CCTCGGGTACTACCCAACTATCCCTATTAATCATTACATCGATCCTAGAAACCAACAAAATAGAATCGGATGTCCTATTTCATTATTCCATGCTAATGTATTCAAGCGTGAGCCTGCTTTAAACACTCTAATTTTTTCAAGGTAACAGTCCTAATTCCCCGTGACACCAAATTAATGGCATTACGGTTCTTTAGAAGGTGAGAAATCAATAATATCAGTACATACCAACGGCATGACCGAAACATTGATCCCGAAATTCAACTACGAGCTTTTTAACTGCAACAACTTTAATATACGCTATTGGAGCTGGAATTACCGCGGCTGCTGGCACCGGACTTGCCCTCCAA
+
BBDDBHIIIIIIIHHFIIIIIIIIIHIHIIIHIIIHDGHIIIIIHIIIIHIIHHHIIIIGIHGIIIIIGIIHHHIIIIIIGHHHIHIIEHIIGIIHIHHIGGHIIFHDHGIGIGIIGIIIIH?HIGGHIEHIIFF?CGHHE@GH?HIHIIHHHIIIEHHHCHEHEHHHHF<CFCEHDD/F9HHEDE<EHEHIHHHH7CGHF<FDFHHIHIHHHIHHGIHHHH?HHHGGHGFGD>EACFEC<CCD1FGHH@C<<1C1F1IIHGHHE11C0<1@F<11HHG@<FEC<<@@GHHEHECC@1@?IF?HHHHHHFHGC/?FEC<111HC1C@?DEE<<111E@C<@<<0<D<
@HISEQ:969:HM2KJBCX2:2:1101:8980:37674 2:N:0:ACTATGCA
CCTCGGGTACTACCCAACTATCCCTATTAATCATTACGGTGATCCTAGAAACCAACAAAATAGAACCATGCCGTCCTATTCTATTATTCCATGCTAATGTATTCGAGCAAAAATGCCTGCTTTAAACACTCTAATTTTTTCAAGGTAAAGGTCCTGGATCCGCAAGACACCCAATTAAGGACATCAAGTTTCTCCAGAAGGTGAGAAATCAACAGCGACAGTTCATACCCCTTAAGGCATGACCATCACGTCAATCCCGAAATTCAACTACGAGCTTTTTAACTGCAACAACTTTAATATACGCTATTGGAGCTGGAATTACCGCGGCTGCTGGCACCAGACTTGCCCTCCAA
+
0@BB@HHGHF@@GHIIIIIIIIIIIIIIIIIGIIHIII=<CHIHIIIIGIIIIGIIIIGIIIIII@GHC@CG?0E/0<FHHECHEEFFHH<1111DGEE1C<C11D@E?H?HFE5BFHHGEEF6CE1F8<8DB<GHI86EGF@GC@HHF<<D1BDG?CHHC<CH7<HHHE<DGH/DGD@FFCGHGF<<DDEGC/<<CG<FEGHHHCDDFFIHE<:6@GCFDF1BGIHF<6<6FFGCIHGBIIIHGHIHIFGDIIIIIIIIIIIIIIIIIHIGIIIIIIIIIIIIIIIIIIIIIIHIIIIIHIIIHIIIIIIIHIIHIIIIIIIIIIIIIHIIIIIIIIIIIIIIIIIIDDDDD
@HISEQ:969:HM2KJBCX2:2:1101:19004:38703 2:N:0:ACTATGCA
CCTCGGGTACTACCCAACTATCCCTATTAATCATTACTTCAGTCCTAGAAACCAACAAAATAGAACTAAAGTCCTATTCCATTATTCCATGCTAATATATTCAAGCAAACATGCCTGCTTTAAACACTCTAATTTTTTCAAAGTAAAAGTCTTGGATCCCTAGCGCACTCAATTAAGAGCACACTAGTTCCCCAAAAGGAAAAGCCCAAAGTTGCAGTACAAACCTTTCGGTTGACGGCAACTATAAGCCCAAAATTCAACTACGAGCTTTTTAACTGCAACAACTTTAATATACGCTATTGGAGCTGGAATTACCGCGGCTGCTGGCACCAGACTTGCCCTCCAA
+
DDDDDIIIIIIIIFHIIIIIIIIIIIIIIIIIIIIIIIIIIIIIIIHIHIHIIIIIIIIIIIHHHIIHIIHHIIIIIIIHIIIIIIIIHIIIIIIIIIIIIIHIIIIIIIIIIIIIIIIIIIIIIIIIIIIIIHIIIIIIIIIIIIIIIHIIIIHHIIIIIIIIIGIIIIIIIIIIIIIIIIIIIIIIIIIIIIIIIIIIIIIIIIIIIIIIHIIIIIIIIIIIIIIIIIIIIIIIIIIIIIIHIIIIIIIIIIIIIIIIIIHIIIIIIIIIIIIIIIIIIIIIIIIIIIIIIIIIIIIIIIIIIIIIIIIIIIIIIIIIIIIIIIIIIIIIIIIIIIIIIDDDDD
@HISEQ:969:HM2KJBCX2:2:1101:5336:37838 2:N:0:ACTATGCA
CCTCGGGTACTACCCAACTATCCCTATTAATCATTACGTCGATCCTAGAAACCAACGAAATAGGATCAAACGTCCTATTTCATTATTCCATGCTAATGTATTCAAGCTAATGCTTGCTTTAAACACTCTAATTTTTTCAAAGTAACAGTCCTGATTCCCCACGACACCAAATTAATGACATCATGCTTCGTCAGAAGGGAGAAACCAATTGTACCAGTTCATACCGTAGGCACGACCGATAAATTGATCCCGAAATTCAACTACGAGCTTTTTAACTGCAACAACTTTAATATACGCTATTGGAGCTGGAATTACCGCGGCTGCTGGCACCAGACTTGCCCTCCAA
+
DDDDDHHHHIHHIIIIHIIIIIIIIIIIIGIIIIIIIIGHIIIIIIIIIIIIIIIIIIGIIIIHHIIIGFHHHHIIIIIHIIIIIHHIIIHIGHEHIIIIHHHHIHIIIIIIHHHIIIHHIIIGIHHIIIIIIHHHIIIHIHHIHIHGHHHIGHFHGIHHHGIHIIIHHIIIIIHHHHHEHHHIHIHHIIIIIHIIIHIHHHIIIIHIIIIIIGIIIIHIIHHIHIIIIIHHDHGHHHHIIIHHCHIIIHHHIIIIIHEHEIIIIIIGIIIIIIIIGIIIIIIHHFIIIIIIGIIIHIIHHIIIIGIIHGIIIIIIIGIIIIIIIIGIIIHHHHEIHHGIHDDBDD
@HISEQ:969:HM2KJBCX2:2:1101:10369:39261 2:N:0:ACTATGCA
CCTCGGGTACTACCCAACTATCCCTATTAATCATTACGTCGATCCTAGAAACCAACAAAATAGGTTCGATCGTCCTATTTCGTTATTCCATGCTAATGTATTCAAGCGCGAGCCTGCTTTAAGCACTCTAATTTTTTCAAAGTAACAGTCCTGTTTCCCCGCAACAACAAATTAATGCCATCACGGTTCTACAAGAAGGAGGGACCAGTGAGGCCAGTGCATACCAGTGGCACGACCAACCTACTGGCCCCGAAATTCAACTACGAGCTTTTTAACTGCAACAACTTTAATATACGCTATTGGAGCTGGAATTACCGCGGCTGCTGGCACCAGACTTGCCCTCCAA
+
DDDDDIIIIIIIIIIIIIIIIIIIIGIIIIIIIIIIIIIIIIIIIIHIIIIIIIIIIIIFHHIIIIHIIIIIIIIIIIHIIIIHIIIIIIIIIIIIIIIIIIIIIIIIIIIIIIIIIIIIIIIHIIIIIIIIIIIIIIIIIIHHHIIIIIIIIIIIIIIIIIIIIIIIIIIIIIIIIIIIIIIIIIIIIIIIIIIIIIIIIIIIIIIIIIIIIHHIIIIIIIIIIIIIIIIIIIIIIIIIIIIHHIIGIIIIIIIIIIIIIIIIIIIIIIHIIIIIIIIIIIIIIIIIIIIIIIIIIIIIIIIIIIIIIIIIIIIIIIIIIIIIIIIIIIIIIIIIIIIIIDDDDD
@HISEQ:969:HM2KJBCX2:2:1101:10685:38656 2:N:0:ACTATGCA
CCTCGGGTACTACCCAACTATCCCTATTAATCATTACTCCGATCCCGAAGGCCAACACAATAGGACCAGAATCCTATGATGTTATCCCATGCTAATGTATCCAGAGCGATTGCTTGCTTTGAGCACTCTAATTTCTTCAAAGTAATGATGTTGGAAACACGACCTGGCCAATTAAGGCTAGGAGCGCGATGACGGCTGAAGGGTCGAGTAGGTCGGTGCTCGCCGTGAGGCGGACCGGCCGACCTGGCCCAAGGTCCAACTACGAGCTTTTTAACTTCAACAACTTAATTATACGCTATTGGAGCTAGAATTACCATGGCTGCTGGCACCAGACTTGCCCTCCAA
+
DDDDDIIIIIIIIIIIIIIIIIIIIIIIIIIIIIIIIIIIIIIIIIGFIIIIIIIIIIIIIIIIHIIIIIIIGIIIIIHIIHHIIIIIIIIIIIIIIIIIIHIIIIIIIIIIIIIIHIIIIIIIIIIIIIIIHHIIIIIIIIIIIIIIHIIIIIIHIIIIIIIIIIHIIIIIHIIIIHHIIIIIIIIHHIIIIIHIIIIIIIIHIIIIIIIIIIIIIIIHIIIIIIIIIIIIHIHHIIIGIIIHIIHHIIIHIIIIIIIIHIIIIIIIIIIIIHHHGIGIIHHIHIIIIIIIIIIIIIIIIIIIIIIIIHGHIIIIIIIIIIIIIIIIIIIIIIIIIIIHDDDDC
@HISEQ:969:HM2KJBCX2:2:1101:14232:39586 2:N:0:ACTATGCA
CCTCGGGTACTACCCAACTATCCCTATTAATCATTACGGTGATCCTAGAAACCAACGAAATAGAATCAGTCCGTCCTATTTCATTATTCCATGCTAATGTATTCAGACGTTAGCCTGCTTTAAACACTCTAATTTTTTCAAAGTAACAGTCCTGATTTCCCATCACACCAAATAAATGGCATGAAAGTTCCTCAGAAGGTAGAGATTCATCTCACCAGTGCAGACAATTAAGCCTGACCAATGGGTAAACCCCGAAGTTCAACTACGAGCTTTTTAACTGCAACAACTTTAATATACGCTATTGGAGCTGGAATTACCGCGGCTGCTGGCACCAGACTTGCCCTCCAA
+
DDDDDIIIIIIIIIIIIIIIIHIIIIIHIIIIIHIIIIIIIIIIIIGHIIIIIIIIGIIIIIIIIIIIIIIIIIIIIIIHIIHIIIIIIIIIIIIIIIIHIHHIHIIIIIIIIIIIIIIIIIIGHHIIIIIIIIIIIIIIIIIIIIIIIIIIIIIHIIIIIIHIIIIIIIIIIIIIIIIIIIIIIIIIIIIIIIHHIIIIIIIIIIIIIIIIHIIIIIIHIIIIIIIIIIIIIIIIIIIIIIIHHGFIHHIIIIIIIIIIIIIIIIIIIIIIIIIIIIIIIIHIIIHIHIIIIIIIIIHIIIIIHHIIIIIIIIIIIIIIIIIIIIIIIIHIIIIIIIIIIIIDDDDD
@HISEQ:969:HM2KJBCX2:2:1101:17221:40595 2:N:0:ACTATGCA
CCTCGGGTACTACCCAACTATCCCTATTAATCATTACATCGATCCTAGAAACCAACAAAATAGAATCGGATGTCCTATTTCATTATTCCATGCTAATGTATTCAAGCGTGAGCCTGCTTTAAACACTCTAATTTTTTCAAGGTAACAGTCCTAATTCCCCGTGACACCAAATTAATGGCATTACGGTTCTTTAGAAGGTGAGAAATCAATAATATCAGTACATACCAACGGCATGACCGAAACATTGATCCCGAAATTCAACTACGAGCTTTTTAACTGCAACAACTTTAATATACGCTATTGGAGCTGGAATTACCGCGGCTGCTGGCACCAGACTTGCCCTCCAA
+
DDDDCHIIIIIIIIIIIIIIIIIIIIIIIIIIIIIIIIIIIIIIIIIHIIIIIIIIIIH@HH?GHHIIIIIIIHIIIIIIHIIIIIIIIHIIIIHIIIIIIIIIIIIIHHIHIIIIIIIHIIIIIIIIIIIIIIIIIIIIIIIIIIIIIIIIIIIIHIHHIIIIIIIIIIIIIIIIIIIIIIIIIIIIIIIIIIIIIHIIIIIIIIIIIIIIIIIIIIIIIIIIIIIIIIIIIIIIIIIIIIIIHHIIHIIIIIIIIIIIIIIIIIIIIIIIIIIIIIIIIIIIIIIIIIIIIIIIIIIIIIIIIIIIIIIIIIIIIIIIIIIIIIIIIIIIIIIIIIIIIIDDDDD
@HISEQ:969:HM2KJBCX2:2:1101:19448:40660 2:N:0:ACTATGCA
CCTCGGGTACTACCCAACTATCCCTATTAATCATTACGGTGGTCCTAGAAACCAACAAAATAGAACCACAACGTCCTATTCTATTATTCCATGCTAATCTATTCAAGCAATAGCCCGCTTTAAACACTCTAATTTTTTCAAGGTAATGGTCCTGGCTCCCCAACACACCCAATAAAGGACATACTGGTTCACCAGAAGGAAGACCCAACAACAGACAGTACTCGCCAAAGACGGACCGCCCGGCCAGGCCTAAAATTCAACTACGAGCTTTTTAACTGCAACAACTTTAATATACGCTATTGGAGCTGGAATTACCGCGGCTGCTGGCACCAGACTTGCCCTCCAA
+
00<DDH<H?1<<11<<<01<C11<C<FHI?@G1<1D<1DCH0<<1C@1<DFGHEHH111D1111<CCGGEEE?<C0<<C@G@FEGG1<1<111D1DHHCGEG@EFHHEHGHHHIH<HCG@FGHIHIIHHIIIHHIIHHHEHIHHHEHIHG@GAEHE@HDHHHH8630E94HHHHHHHIIIIIHFHHHGEC/EIIIIIHIIHFHGHIHHECGHFGFIHHHHCCGIIHEEHG@IHHHHIIIHHHH?@IHCGIIHHHGHGHHG@=HEIIHG@HHCHIIIHHHHHHHHC@@HF<10E<HEEHF@IIHHHGF1C<EHHHCIHHH?EIIHHHIG@FHHEHHHHCE=@@DDDD
@HISEQ:969:HM2KJBCX2:2:1101:9546:39798 2:N:0:ACTATGCA
CCTCGGGTACTACCCAACTATCCCTTTTAATCATTACGTCGATCCTAGAAACCAACAAAATAGAATCAAACGTCCTATTTCATTATTCCATGCTAATGTATTCAAGCGTAAGCCTGCTTTAAACACTCTAATTTTTTCAAAGTAACAGTCCTGATTCCCCACGACACCAAATTAATGACATCGCGGTTCTTCAGAAGGTAGGAACCAATAATGCCAGTGCGTACCGAAGCACGACCAACAATTTGATCCCGAAATTCAACTACGAGCTTTTTAACTGCAACAACTTTAATATACGCTATTGGAGCTGGAATTACCGCGGCTGCTGGCACCAGACTTGCCCTCCAA
+
DDDDDIIIIIIIIIIIIIHIIGHIIIIIIHIIHIIIIIIIIIIHIIHIIIIIIIIIIIIIIIHHIGGIGHIIIGHIIIIIIHIIIIIIIIIIHIIIIIIIIIIIIIIIIIIIIIIIIIIIIHHIIIIIIIIIIIIHHIIIIIIIIHIIIIIIIIIIIHIIIIIIIIIIIIIIIIIIIIIIIIIIIIIIIIIIIIIIIIIIIIIIIIIIIHIIIIIIIIIIIIIIIIIIIIIIIIIIIIIIIIHIIIIIIIIIIIIIIIIHIHIIIIIIIIIIIIIIIIIIIIIIIHGIIIIIIIIIHIIIIIIIIIIIIIIIIIIIIIIIIIIIIIIIIIIIIIIIIIIIDDDDD
@HISEQ:969:HM2KJBCX2:2:1101:15319:41917 2:N:0:ACTATGCA
CCTCGGGTACTACCCAACTATCCCTATTAATCATTACGGTGGTCCTAGACCAACAAAATAGAACCAACGTCCTATTCTATTATTCCATGCTAATCTATTCAAGCAAAAGCCCGCTTTAAACACTCTAATTTTTTCAAGGTAATGGTCCTGGTTCCCCGACACACCCAATAAAGGGCATACCGGCTCACCAGAAGGATAGACCCGACAGCAGAACAGTACTCGCCAGAGACGGACCGTCCGGTCAGGCCTAAAATTCAACTACGAGCTTTTTAACTGCAACAACTTTAATATACGCTATTGGAGCTGGAATTACCGCGGCTGCTGGCACCAGACTTGCCCTCCAA
+
DDDDDIIIHIIIIIIIIIIIIIHHIIIIIIIIIIIIIIIIIGHIHIIIIIIIIIIGHIIIHHIIIIIIIIIIIIIIEHIHIIIIIIIIHIIIIIIIIIIIIEHIHIIIIIIIIIIHGHIIIIIIIIIIIIIIIIIIIIHIIHHIIIIIIIHIIIIIIIIIIIIIIIIIIIIIIIHIIIIIIIIIIIHIIIIIIIIIIIIIIIIIIIIIIIIIIIIIIIIIIIIIIIIIIIIIIIIIIIIIIIHIIIIIIIIIIIIIIIIIIIIIIIIIIIIIIIIIIIIIIIIIIIIIIIIIIIIGGDFIIIIIIIIIIIIIIIIIIIIIIIIIIIIIIIIIIIIIIIIDDDDD
@HISEQ:969:HM2KJBCX2:2:1101:3000:43360 2:N:0:ACTATGCA
CCTCGGGTACTACCCAACTATCCCTATTAATCATTACGTCGATCCTAGAAACCAACAAAATAGAATCAAACGTCCTATTTCGTTATTCCATGCTAATGTATTCAAGCGTGAGCCTGCTTTAAACACTCTAATTTTTTCAAAGTAACAGTCCTGATTCCCCAAGACACCAAATTAATGACATCATGGTTCGTCAGAAGGTAGGAATCAATAATACCAGTACGTACAATAGCACGACCAATAAATTGATCCCGAAATTCAACTACGAGCTTTTTAACTGCAACAACTTTAATATACGCTATTGGAGCTGGAATTACCGCGGCTGCTGGCACCAGACTTGCCCTCCAA
+
DDDDDIIIIIIHHIIIIIIIIIIIIIIIIIIIIIIIIIIIIIIIIIIIHIIIIIIIIIIHIIIHIIIIIIIHHIIIIIIIIIIIIIIGIIIIIIIIIIIIIHHIIIIIIIHIIHIHHIIIIHHIIIIIIIIIIIIIIIIIIIIIIIIIIIIIIIIIIIIIIIIIIIIIIIIIIIIIIHIIIIIIIIIIIIIIIIIIIIIHIIIIIIIIIIIHHIHIIGHIIIIIIIIIIIIIIIIIIIIIIIIHIIIIIIIIIIIIIIIIIIIIIIIIIIIIIIIIIIIIIIIIIIIIHIIHHEIIIIIIIIIIIIIIIIIIIIIIIIIIIIIIIIIIIIIIIIIIIIIIDDDDD
@HISEQ:969:HM2KJBCX2:2:1101:6000:42849 2:N:0:ACTATGCA
CCTCGGGTACTACCCAACTATCCCTATTAATCATTACGTCAATCCTAGAAACCAACAAAATAGGATCGAACGTCCTATTTCATTATTCCATGCTAATGTATTCAAGCGTTAGCCTGCTTTAAACACTCTAATTTTTTCAAAGTAACAGTCCTGTTTCCCTGCAACACCAAATTAATGACATTACAGTTCTTCAAGAAGGAGGAATCAGTAAAGCCAGTACATACCATTGGCACGACCAACCTACTGACCCCGAAATTCAACTACGAGCTTTTTAACTGCAACAACTTTAATATACGCTATTGGAGCTGGAATTACCGCGGCTGCTGGCACCAGACTTGCCCTCCAA
+
DDDCDIIIIIIIIIIIIIIIIIIIIGHIIIHIIIIIIIIIIIIIIIIHIIIIIIHIIHIFHIIIHIIIIIIIHIGIIIIIIIIIIIIIIIIIIIGIIIIIHHHIIIIIIIGHHGIIIIIIIIIIIIIIHIHIIIIIIIHHHIIIIIHIIIIIIIIHHHIIHIIIIIIIIIIIIIIIIIIIIIIIIIIIIIIIIHIIIIIIIIHIHIIIIIIIIIHIIIIIIIIIIIIIIIIIIIIIIIGIIHHHIIHIHIIHIIHGIIIIIIIIIIHIIIIIIIHIIIGIIIIIIIIIIIIIIIIIIIIHHIIIIIIIIIIIIIIIIIIIIIIIIIIIIIIIIHIIIIIIIDDDDD
@HISEQ:969:HM2KJBCX2:2:1101:13549:42944 2:N:0:ACTATGCA
CCTCGGGTACTACCCAACTATCCCTATTAATCATTACGTCGATCCTAGAAACCAACAAAATAGAATCAAACGTCCTATTTCGTTATTCCATGCTAATGTATTCAAGCGTGAGCCTGCTTTAAACACTCTAATTTTTTCAAAGTAACAGTCCTGATTCCCCATGACACCAAATTAATGACATCATGGTTCGTCAGAAGGTAGGAATCAATAATACCAGTACGTACAATAGCACGACCAATAAATTGATCCCGAAATTCAACTACGAGCTTTTTAACTGCAACAACTTTAATATACGCTATTGGAGCTGGAATTACCGCGGCTGCTGGCACCAGACTTGCCCTCCAA
+
DDDDDIIIIIIIIIIIIIIIIIIIIHIIIIIIIIIIIIIIIIIIIIIIIIIIHHIIIGHHHHHIIIIIIIIIIIIIIIIIIIIIIIIIIIIIHIIIHIIIIIIIIIIIIIIIIIIIGIIIHHHHIHIIIIHIIIIIIIIIIIHIIIIIIIIIIIIIHHIIHHIIIIIIIIIIIIIIHIHIIIHIIIIIHIIIIIIIIIIIIIIIIIIIIIIIIIIIIIIIIII=IIIIIIIIIIIIIIIIIIIHIIIIIIIIIIHIIIIIIIIIIIIIIIIIIIIIIIIIIIIIHGIIIIIIIIIIIIIIIIIIIIIIIIIIIIIIIIIIIIIIIIIIIIIIIIIIIIIIDDDDD
@HISEQ:969:HM2KJBCX2:2:1101:3808:43833 2:N:0:ACTATGCA
CCTCGGGTACTACCCAACTATCCCTATTAATCATTACGGTGATCCTAGAAACCAACAAAATAGAACCATGCCGTCCTATTCTATTATTCCATGCTAATGTATTCGAGCAAAATGCCTGCTTTAAACACTCTAATTTTTTCAAAGTAAAGGTCCTGGTTCCCCGCGACACCCAATTAAGGGCATCGTGGTTCTCCAGAAGGTGAGAAATTGACTACACCAGTTCATACCCCTTAAGGCACGACCGATGTGTCAATCCCGAAATTCAACTACGAGCTTTTTAACTGCAACAACTTTAATATACGCTATTGGAGCTGGAATTACCGCGGCTGCTGGCACCAGACTTGCCCTCCAA
+
DDCDAIIIIIIIIIIIIIIIIIIIIIIIIIIIIIIIIIIIIIIIIIIIHIIIIIIIIIIIIHHHIIIHIIIIIIIIIIIIIIIIIHIIIIIIIHIIHIHHHHHIIIIIIIIIIIIIIIIIIIIHIHIIIIIIIIIIIIIIIIIIIIIIIIIIHHIIIIIIIIIIIIIIIIIIIIIIIIIIIIIIIIIIIIIIIIIIIIIIIIIIIIIIIIIIIIIIHIIIHIIIIIIIIIIHIIIIIIIIIIIIIIIIIIHIIIIIIIIIIIIIIIIIIIIIIIIIIIIIIIIIIIIIIIIIHIIIIIIIIIIIIIIIIIIIIIIIIIIIIIIIIIIIIIIIIHIIIIIIIIIIIIHDDDDD
@HISEQ:969:HM2KJBCX2:2:1101:4264:43845 2:N:0:ACTATGCA
CCTCGGGTACTACCCAACTATCCCTATTAATCATTACGTCGATCCTAGAAACCAACAAAATAGAATCAAACGTCCTATTTCATTATTCCACGCTAATGTATTCAAGCGTGCGCCTACTTTAAACACTCTAATTTTTTCAAAGTAACAGTCCTGATTCCCCACGACACCATATTAATGACATCGTGGTTCTTCAGAAGGTAGGAACCAATAATGCCAGTGCGTACCGAAGCATGACCGACAATTTGATCCCGAAATTCAACTACGAACTTTTTAACTGCAACAACTTTAATATACGCTATTAGAGCTGGAATTACCGCAGCTGCTGGCACCAGACTTGCCCTCCAA
+
ADDBBHIIIIIIGHHIIIHHIIHIIHIIIIEHHHHHIIIIIIGCEHHEHHIIHHHHEHIIIIEHHHIICHGEGHHHIIIHIIHHHIIIGGIIIIIIIHEIIIHHIIIIHHHHHHHIHIIIIHHHHHIHIIHIHIIIIHHIIIHHIHHHHIIIIIIIIIIIIIIIHIIHF/IHHHIIIIIIHIIIIIIHHHIHHHHIIIHIIIIIIGIIHEEIIIIIIIIIIIIIIIIIIHIIIHHHIIIIHHHHHIIIIIIHHHHFIIHHHHIIHHIIIIIIIIIIIIHIHHHIIIIIHIGIIIIIIHIIIIIIIIIIIIIIIIIIIIIIIIIIIIIHIIHIIIIIIIHEDADAD
@HISEQ:969:HM2KJBCX2:2:1101:20418:44484 2:N:0:ACTATGCA
CCTCGGGTACTACCCAACTATCCCTATTAATCATTACGTCAATCCTAGAAACCAACAAAATAGGATCGAACGTCCTATTTCATTATTCCATGCTAATGTATTCAAGCGTTAGCCTGCTTTAAACACTCTAATTTTTTCAAAGTAACAGTCCTGTTTCCCTGCAACACCAAATTAATGACATTACAGTTCTTCAGAAAGGAGGAATCAGCGAAGCCAGTGCATACCAGTGGCACGACCAACCTGCTGACCCCGAAATTCAACTACGAGCTTTTTAACTGCAACAACTTTAATATACGCTATTGGAGCTGGAATTACCGCGGCTGCTGGCACCAGACTTGCCCTCC
+
DBDDDHCHIF@HIEHGHIEHCCGCGHIIIEH?HIIH?HE1DEHECHIHGHH@<GGHHIHH1<@C<GEHD?CH?GHHIIIIH@GCGC@HGEEFCEHHHIHIH@HGFHHIHGHHG@C@8<1<GCGHHHHHFHGHHCHGCHHHHHHHHHIIIHHHIHHGHHHIHIHHGHHHHHHGHHHI9IIIHHHCHGGCDH@IIHHHII;HIIIHHHGHIIIHIIIHHHHGIIIHFIIHHHHDIIIIIIIHHHIIIIIHDDHHIHIIIHIIHHHIIHIHHIIIHHGHHIIIIHIHGEEFHHHIIIIIIHHHHIIIIIIIHHIIIIGIIIHFIGIIIIIIIIIIIIIIIIIDDDDD
@HISEQ:969:HM2KJBCX2:2:1101:6551:44310 2:N:0:ACTATGCA
CCTCGGGTACTACCCAACTATCCCTATTAATCATTACGGTGATCCTAGAAACCAACGAAATAGAATCAGTCCGTCCTATTTCATTATTCCATGCTAATGTATTCAGACGATAGTCTGCTTTAAACACTCTAATTTTTTCAAAGTAACAGTCCTGATTTCCCATCACACCAAATAAATGGCATGAAAGTTCCTCAGAAGGTAGAGATCCATCTCACCAGTGCAGACAATTAAGCCTGACCAATGGGTAGACCCCGAGGTTCAACTACGAGCTTTTTAACTGCAACAACTTTAATATACGCTATTGGAGCTGGAATTACCGCGGCTGCTGGCACCAGACTTGCCCTCCAA
+
DDDDDIIIIIIIIIIIIIIIIIIIIIIIIIIIIIIIIIIIIIIIIHIIIIIIIIIIIIIIIIHHHHIIIIHHIHIIIIIIIGIIIIIIGHIIGHIIIIIIIHIIIIIIIIIIIIIIIIIIIIIIIIIHIIIHIIIIIIIIIIIIIIIIIIIIIIIIIIHIHIIIIIIHHIIIIIIIIIIIIIIIIIIIIIIIIIIIIIIIIIIIHIIIIIIIIIIIIIIIIIIIIIIIIIIIIIIIIIIIIIIHHGFIIIIIIIIIIIIIIIIIIIIIIIIIIIIIIIIIIIIIIIIIIIIIIIIIIIIIIIIIIIIIIIIIIIIIIIIIIIIIIIIIIIIIIIIIIIIIIIIDDDDD
@HISEQ:969:HM2KJBCX2:2:1101:18774:43686 2:N:0:ACTATGCA
CCTCGGGTACTACCCAACTATCCCTATTAATCATTACGTCAATCCTAGAAACCAACAAAATAGGATCGAACGTCCTATTTCATTATTCCATGCTAATGTATTCAAGCGTTAGCCTGCTTTAAACACTCTAATTTTTTCAAAGTAACAGTCCTGTTTCCCTGCAACACCAAATTAATGACATTACAGTTCTTCAAGAAGGAGGAATCAGTAAAGCCAGTACATACCATTGGCACGACCAACCTACTGACCCCGAAATTCAACTACGAGCTTTTTAACTGCAACAACTTTAATATACGCTATTGGAGCTGGAATTACCGCGGCTGCTGGCACCAGACTTGCCCTCCAA
+
@DDDDHIIIIIHIIIIIIIIIIIIIIIIIIIIIIIIIIIIIIIIIIIIIIIIIIIIIHFHIIHIIHIIIIIGIIIIIHIIIGHHIIIHHHHGHHIIIIIIIHGHIIHIIHHHIGIIIHIIIGIIIHIHHIHHHIIIIHIIIIHGGHHHHHHHIHH-8HHCDDIHHHHIIIHHHIHHHHFEHHFHHEHGFHHHHHHIIIHIIIIHHIIIIHIIHHEHHHGHIIHIHIHIGGIIIIIIIIHIHG<DGHEGHCHIIHECHEIHGIIIIIIHCHG?HIIIHHIHFHGGHGHEIIHHIIIIHIIIGIIIIHHHEIIIIHHHIHHHF?HEIHHIHHHHIIIIHIHFCDBDDD
@HISEQ:969:HM2KJBCX2:2:1101:13103:45133 2:N:0:ACTATGAA
CCTCGGGTACTACCCAACTATCCCTATTAATCATTACTCCGATCCCGAAGGCCAACACAATAGGACCAGAATCCTATGATGTTATCCCATGCTAATGTACCCAGAGCGATTGCTTGCTTTGAGCACTCTAATTTCTTCAAAGTAATGATGTTGGAAACACGACCTGGCCAATTAAGGCTAGGAGCGCGATGACGGCTGAAGGGTCGAGTAGGTCGGTGCTCGCCGTGAGGCGGACCGGCCGACCTGGCCCAAGGTCCAACTACGAGCTTTTTAACTTCAACAACTTAATTATACGCTATTGGAGCTAGAATTACCATGGCTGCTGGCACCAGACTTGCCCTCCAA
+
DBDDCCHIIIHIIGHHIIIIHCHHIIIIIIIIHHIIHGHHEHHHHIIHHIHHHIIIEHEHI?HHIFHHIGHIHHIIIHEHIIIHIIIHIGHHHIHIHIIIIIIIIIIIIIIIIIIIIIIIIIIIIIIIIIIIIIHIIIIIIIIIIIIIIIHIIHIIHIIIHIIIIIIIHIIIIIIIIIIIIIIIIIIIIIIIIIIIIIIIIHIIIIIIHHIIHIIIIHIIIIIIIIIIIIIIIIIIIIIIIIHHIIIIIHIIIIIIIIIIIIIIIIIIIIIIIIIIIIIIIIIIIIIIHHIIIIIIIIIIIIIIIIIIIIIHHIIIIIIIIIIIIIIIIIIHIIIIIIIIDDDDD
@HISEQ:969:HM2KJBCX2:2:1101:6758:45329 2:N:0:ACTATGCA
CCTCGGGTACTACCCAACTATCCCTATTAATCATTACGGTGATCCTAGAAACCAACAAAATAGAACCAATCCGTCCTATTTCATTATTCCATGCTAATGTATTCAGACTTAAGCCTGCTTTAAACACTCTAATTTTTTCAAAGTAACAGTCCTGATTTCCTAACACACCAAATTAATGACATGAAGGTTCTTCAGAAGGTAGAAATTCGCCACTACTGTACGGACCGTAAAGCCCGACCATAGGACAAATTTCGAATTTCAACTACGAGCTTTTTAACTGCAACAACTTTAATATACGCTATTGGAGCTGGAATTACCGCGGCTGCTGGCACCAGACTTGCCCTCCAA
+
BDDDBIIHIIIIIIIIIIIIIHIIIIIIIIIIIIIIIIIIIIIIIIIIHHIIIHIIIIIIIIHIIIIIIIIIHHIIHHIIIHIHIIIIICHHIHIIFIIHIHHIIIIIIIIIHHCHIIIIIHHHIIIIHIIIIIIIHIIIIIIIIHIHHHIIHIHIIIII1HIIIIIIIIIIIIIHIIIIIGIIIIIHHHHHIIIIIIIIIIIIHIIIIIIIIIIIHIHIIIIIIIIIIIHIIIIIIIIHIHHIIIHIIIIHHHIIIIIIIIIIIIIIIIIIIIIIIHIIIIIIIIHHEIIIIIIIIIIHIIIIIIIIIIIIIIIIIIIIIIIIIIIIIIIIIIIIIIIIIIIDDDDD
@HISEQ:969:HM2KJBCX2:2:1101:19548:46051 2:N:0:ACTATGCA
CCTCGGGTACTACCCAACTATCCCTATTAATCATTACAGCGGTCCTAGAAACCAACAAAATAGAACCGATGTCCTATTCTATTATTCCATGCTAATGTATTCGAGCAAAGGCCTGCTTTGAACACTCTAATTTTTTCAAGGTAAAAGTCCTGGTTCCCCACGACACCCAGTAAAGGGCATCGGGTTTCCCAGAAGGAAAGACCCGACCGAATCCGTACGCTCGATTAGGAGGACAGATCAGCCAGGTCCAAGGTTCAACTACGAGCTTTTTAACGGCAACAACTTTAATATACGCTATTGGAGCTGGAATTACCGCGGCTGCTGGCACCAGACTTGCCCTCCAA
+
DDDDDIIIIIIIIIIIIIIIIIIIIIIIIIIIIIHIIIIIIIIIIIIGIIIIIIIIIIIIIIIEHHIIHIIIIHIIIGHIIIIIIIIIIIIGIIIIIIIIIHIIIIIIIIIIIIIIIIIIHIIIIIIIIIIIIHIIIIIIIHIIIIIIIIIIIIIIIIIIIIIIIHIIIIIIIIIIIIIIIIHIIIIIGHIIIIIHIIIIIIIIIIIIIIIIIIIIIIIIIIIIHIIIIIIIIIIIIIIIIIHIII=IIIIIIIIIIIIIIIHIIIIIIIIIIIIIIIIIIIIIIIIIIIIIIIIIIIIIIIIIIIIIIIIIIIIIIIIIHIIIIIIIIIIIIIIIIIIDDDDD
@HISEQ:969:HM2KJBCX2:2:1101:2702:46322 2:N:0:ACTATGCA
CCTCGGGTACTACCCAACTATCCCTATTAATCATTACTCCGATCCCGAAGGCCAACACAATAGGACCAGAATCCTATGATGTTATCCCATGCTAATGTATCCAGAGCGATTGCTTGCTTTGAGCACTCTAATTTCTTCAAAGTAATGATGTTGGAAACACGACCTGGCCAATTAAGGCTAGGAGCGCGATGACGGCTGAAGGGTCGAGTAGGTCGGTGCTCGCCGTGAGGCGGACCGGCCGACCTGGCCCAAGGTCCAACTACGAGCTTTTTAACTTCAACAACTTAATTATACGCTATTGGAGCTAGAATTACCATGGCTGCTGGCACCAGACTTGCCCTCCAA
+
DDADDIIIIIIIIHIIHIIIIIIIIIIIIHHHHHIIIIIIIIIIIIHIIIIIIIHIHIIGHHGHHHHGIIIIIIIFIIIIIIHIIIIHHHIHIIHIIIIIIGHIIIHIHIIIIIIIHIHIIIIIIIIIIIIIHHIIIIIHIIIIIIIIIIIIIIIIIIIIHIIIIIIIIHIIIIHGIHHIHHIHHGIHIIHHIIHHIIIHICHIGIIIIIIIIIIHGIIHHHHIIIIHIHHDHDHDIHHHFHCHHEHHIHHCIIHHEIIHHHHHIIIIIHIIIIIIIHHHHIHHFIIIIIIIIIGIIIIIIIIIIIIIHIIIIHEIIHIIIIIIIIHEIIHFIIIIIIIIDDBDD
@HISEQ:969:HM2KJBCX2:2:1101:17068:46403 2:N:0:ACTATGCA
CCTCGGGTACTACCCAACTATCCCTATTAATCATTACGTCAATCCTAGAAACCAACAAAATAGGATCAAACGTCCTATTTCATTATTCCATGCTAATGTATTCAAGCGTTAGCCTGCTTTAAACACTCTAATTTTTTCAAAGTAACAGTCCTGTTTCCCTGCAACACCAAATTAATGACATTACAGTTCTTCAAGAAGGAGGAACCAGTAAAGCCAGTGCATACCAGAGGCACGACCAACCTACTAATCCCGAAATTCAACTACGAGCTTTTTAACTGCAACAACTTTAATATACGCTATTGGAGCTGGAATTACCGCGGCTGCTGGCACCAGACTTGCCCTCCAA
+
DDDDDIIIIIIIIIIIIIIIIIIIIIHIIIHIIIIIIIIIIIIIIIIIHIIIIIIIIIIIIFGHIHIIIIIIEHHHIHIHHIIHIIIIIHDHHHHIIIIIIIIHIHIIIIIIIIIIIIIIIIIIIIIIIIIIIIIIHIIIIIIIIIIIIIIIIIIIIIIIIIIHIIIIIIIHIIIIIIIIIIIIIIIIIIIIIIHHCIIIIIIIIIIIIIIHIIIIIIIIIIIIIIIIIIIIIIIIIIIIHHHHGHHIIIIIHIIIHIIIIIHIIIIIIIIIIIIHIIIIIIIIIIIIIIIIIIIIIIIIIIIIIIIIIIIIIIIIIIIIIIIIIIIIIIIIIIIIIIIIIDDDDD
@HISEQ:969:HM2KJBCX2:2:1101:13575:46394 2:N:0:ACTATGCA
CCTCGGGTACTACCCAACTATCCCTATTAATCATTACGTCAATCCTAGAAACCAACAAAATAGGATCAAACGTCCTATTTCATTATTCCATGCTAATGTATTCAAGCGTTAGCCTGCTTTAAACACTCTAATTTTTTCAAAGTAACAGTCCTGTTTCCCTGCAACACCAAATTAATGACATTACAGTTCTTCAAGAAGGAGGAACCAGTAAAGCCAGTACATACCAGAGGCACGACCAACCTACTAATCCCGAAATTCAACTACGAGCTTTTTAACTGCAACAACTTTAATATACGCTATTGGAGCTGGAATTACCGCGGCTGCTGGCACCAGACTTGCCCTCCAA
+
DDDDDIIIIIIIIIIIIIIIIIIHIIIIIIIIIIIIIIIIIIIIIIHIHIHHIHIIIHIIHHHIIIIIIIIGIHHIIIIIIIIIIIIGHGIIIIIIIIHHIHHHIIHGHIIIIIIIIIIIHIIIIHIIIIIIIIIIIIIIIIIIIIIIIIIHIIIIIIIHHHHIIIIIIHIIIIHIIIIIIIIIIIIIIIIIIIIHIIIHFIIIHIIIIIIIIHIHHIIIIIIHIIIIIIIIIIIIIIHIHHHDHHHCHIHIIIHFCHIIIIIIIIIIIIIIIIIHIGIIIIIIIIHIIHHIIIIIIIIIIIIIIHIHHIIIIIIIIIIIIIIIIIIIIIIIIIIIIIIIIDDDDD
@HISEQ:969:HM2KJBCX2:2:1101:8084:46314 2:N:0:ACTATGCA
CCTCGGGTACTACCCAACTATCCCTATTAATCATTACGTCAATCCTAGAAACCAACAAAATAGGATCAACGTCCTATTTCATTATTCCATGCTAATGTATTCAAGCGCGAGCCTGCTTTAAACACTCTAATTTTTTCAAAGTAACAGTCCTGATTCCCCGCCACACCAAATTAATGACATGATGGTTCGTCAGAAGGTAGGAACCAGTAACACCAGTACGTACCTAAGGCACGACCAACGTACTGATCCCGAAATTCAACTACGAGCTTTTTAACTGCAACAACTTTAATATACGCTATTGGAGCTGGAATTACCGCGGCTGCTGGCACCAGACTTGCCCTCCAA
+
CDDDDIIIIIIIIIIHIIIIIIIIIIIIIIIIIIIIIIIIIIIIIIIIHIIIIIIIGIIIIIHGHIHIIGHHHHIHIHIIIIIIIIHIIIIIHIHIIHIIIGHHGHIIIIIIIIIHHHGHIIIIIHIIIIIHIHIHIIIIIIHHHIHHIIIIIIIIIGIIIIIIIIIIIHHHIIIIIIIIIIIIIIIIIIIIHGHIHIIIIIIIIIHHHFIIIIIIIIIIIIIHIIIHIIIIIHHIIIIIIHHHIIIIIHIIIIIIIIHIIHIIIIIIIIIIHHIIHIIIIIIIIHIIIIIIHIHHIIIHIIIIIIIIIIIIIIIIIIIIIIIIIIIIIIHIIIIIGIIIDDDDD
@HISEQ:969:HM2KJBCX2:2:1101:5095:46693 2:N:0:ACTATGCA
CCTCGGGTACTACCCAACTATCCCTATTAATCATTACGTCAATCCTAGAAACCAACAAAATAGGATCAAACGTCCTATTTCATTATTCCATGCTAATGTATTCAAGCGTTAGCCTGCTTTAAACACTCTAATTTTTTCAAAGTAACAGTCCTGTTTCCCTGCAACACCAAATTAATGACATTACAGTTCTTCAAGAAGGAGGAACCAGTAAAGCCAGTACATACCAGAGGCACGACCAACCTACTAATCCCGAAATTCAACTACGAGCTTTTTAACTGCAACAACTTTAATATACGCTATTGGAGCTGGAATTACCGCGGCTGCTGGCACCAGACTTGCCCTCCAA
+
DDDDDIIIIIIIIIIIIIIIIIGIIIIIIIIIIIIIIIIIIHIHHHHIHHIIIIIIIIIHDDFHHIHIIIIIIGIHHIIIIIIIIIIGEHIIIIIIIIIIIHIIIIIIIIIIIIHHHIHIIIHIIIIIIIHIIIIIIIIIIIIIIHIHHHHHHIIIIIHHHIIIIIIIIIHGHHHIIIIIIIIHIHIIHIIIIIIIIIIHHHIIHHHIHIIIIIIIHIIIIIIIIIIHHHIIHIIIIIHIHHHHIIHIIIIIIIHHGIIIIIHHIIIIIIIIIIIIIIIIIIIIIHGGIIIIIIIIIIIIIIIIIHIHHIIIIIIIIIIIIIIIIIIIIIIIIIIIIIIIHDDDDD
@HISEQ:969:HM2KJBCX2:2:1101:12197:47471 2:N:0:ACTATGCA
CCTCGGGTACTACCCAACTATCCCTATTAATCATTACGGTGGTCCTAGACCAACAAAATAGAACCAACGTCCTATTCTATTATTCCATGCTAATCTATTCAAGCAAAAGCCCGCTTTAAACACTCTAATTTTTTCAAGGTAATGGTCCTGGTTCCCCGACACACCCAATAAAGGACATACCGGCTCACCAGAAGGATAGACCCGACAGCAGAACAGTACTCGCCAGAGACGGACCGTCCGGTCAGGCCTAAAATTCAACTACGAGCTTTTTAACTGCAACAACTTTAATATACGCTATTGGAGCTGGAATTACCGCGGCTGCTGGCACCAGACTTGCCCTCCAA
+
BDDDDIHIIIIIIIHIIIIIIIIIIIIIIHIIIIIIIIIIIIIIHIIIIIIIIIIIIIIHHIHIIIIIHHIIIHHIIIIIIIIIHIIIHIIIIIIIIIIIIHHHHHIIIIHIIIIIIIIIIIIIIIGHHIIIIIIIHHIIHHIIIIIHHIIIIIIIIIIIIIIIIIIHHIIIIIIIIIIIIHIHIIIIHHIIIIIIHIIIIIIIIIIIIIIIIIIHHHIIIIIIIIIIIIIIIIIIIIHIIIHIIIIIIIIIIIIIIIIIIIIIHIIIIIIIIIIIIIIIIIIIIIIIIIIHIIIHFFGIIIIIHIIIIIIIIIIIIIIIIIIIIIIIIIIHIIIIIIIDDDDD
@HISEQ:969:HM2KJBCX2:2:1101:6287:48528 2:N:0:ACTATGCA
CCTCGGGTACTACCCAACTATCCCTATTAATCATTACGTCAATCCTAGAAACCAACAAAATAGGATCGAACGTCCTATTTCATTATTCCATGCTAATGTATTCAAGCGTTAGCCTGCTTTAAACACTCTAATTTTTTCAAAGTAACAGTCCTGTTTCCCTGCAACACCAAATTAATGACATTACAGTTCTTCAGAAAGGAGGAATCAGCGAAGCCAGTACATACCAGTGGCACGACCAACCTGCTGACCCCGAAATTCAACTACGAGCTTTTTAACTGCAACAACTTTAATATACGCTATTGGAGCTGGAATTACCGCGGCTGCTGGCACCAGACTTGCCCTCCAA
+
DDDDDIIIIIIIIIIIIIIIIIIIIIIIIIIIIIIIIIIIIIIIIIHHIIIIIIIIIHHHHHHIHIIIIHIIHHIIHIIIIIIIIIIHHIIHIIIHIIIIHHHHHHHHHHIHHHIIIGIIIIHIIIIHIIIIIIIIIIHIHIIIIIIIIIIIIIIIIHHIIIHHHHHIHIGHIHIIIIIIIIIIIIHHIIIIIIIIHIIIIIIHHIIIIHHHHHHHHIIIIIIIIIHHHIIIIIIHIIIIIHIIHIIIIIIIIIIIIIIIIIIIIIIIIIIIIIIIIIIIIIIIIIIIIIIIIIIIIIIIIIIIIIIIIIIIIIIIIIIIIIIIIIIIIIIIIIIIIIIIIDDDDD
@HISEQ:969:HM2KJBCX2:2:1101:17396:48428 2:N:0:ACTATGCA
CCTCGGGTACTACCCAACTATCCCTATTAATCATTACGTCGATCCTAGAAACCAACAAAATAGAATCAAACGTCCTATTTCATTATTCCATGCTAATGTATTCAAGCGTAAGCCTGCTTTAAACACTCTAATTTTTTCAAAGTAACAGTCCTGATTCCCCACGACACCAAATTAATGACATCGCGGTTCTTCAGAAGGTAGGAACCGATAATGCCAGTGCGTACCGAAGCACGACCAACAATTCGATCCCGAAATTCAACTACGAGCTTTTTAACTGCAACAACTTTAATATACGCTATTGGAGCTGGAATTACCGCGGCTGCTGGCACCAGACTTGCCCTCCAA
+
DDDDDIIIIIIIIIIIIIIIHHIIIHIIIIIIIIIIIIIIIIIIIIIIHIIIIIIIIIIHIIHHIEHIIIIIIIIIIIIIIIIIIIIIIIIIIIIIIIIIIIIIIIIIIIIHIIIIIHHIHIIIIIIIIIIIIIIIIIIIIIIIIIIIIIIIIIIIIIIIIIIIIHIIIIHHIIIIIIIIIIIIIIIIIIIIIIIIIIIIIIIIIIIIIIIIIHIIIHF0IIIIIIIIIIIIIIIIIIIIIHHIIHIIIIIIIIIIIIIIIIIIIIIIIIIIIIIIIIIIIIIIIIIIIIIIIIIIIIIIIIIIIIIIIIIIIIIIIIIIIIIIIIIIIIIIIIIIIIIIDDDDD
@HISEQ:969:HM2KJBCX2:2:1101:20267:49881 2:N:0:ACTATGCA
CCTCGGGTACTACCCAACTATCCCTATTAATCATTACATCGATCCTAGAAACCAACAAAATAGAATCGGATGTCCTATTTCATTATTCCATGCTAATGTATTCAAGCGTGAGCCTGCTTTAAACACTCTAATTTTTTCAAGGTAACAGTCCTAATTCCCCGTGACACCAAATTAATGGCATTACGGTTCTTTAGAAGGTGAGAAATCAATAATATCAGTACATACCAACGGCATGACCGAAACATTGATCCCGAAATTCAACTACGAGCTTTTTAACTGCAACAACTTTAATATACGCTATTGGAGCTGGAATTACCGCGGCTGCTGGCACCAGACTTGCCCTCCAA
+
BDDBD@EHHEFHIIIIFGHIHIIIIHFHHHHHHHIHEHIHHIIHIIIIIIIFGHHHEHIIIIEGHHIHHIIHIEHHIHIIGHIIHIIGGHHFHHHIIIIIHHHHIGHHHHHIIFHHIHHHHHIEG@E?EHIIHHFHIHHHGHIHHIHHHHHIIIIHDGIHGGIIHHHHHIHHHHHFHEGIHHHHHGHHG?ECIHHHHFFGHHIIIIIIIIIHGGGIHGIHIIHIHIIHIHFIIIIHHHHIIIHHEEIIHHIHHIIIHHHHHIHIHEHCHIIIIHIHHE?HHHG@HHEHIIHEHIHIIHIIIHHIIIIHHHHHGIIIHIIHIIHHIFIGIIIIHIIIIIHIIIDDDDD
@HISEQ:969:HM2KJBCX2:2:1101:2297:51542 2:N:0:ACTATGCA
CCTCGGGTACTACCCAACTATCCCTATTAATCATTACGTCAATCCTAGAAACCAACAAAATAGAATCAAACGTCCTATTTCATTATTCCATGCTAATGTATTCAAGCGTAAGCCTGCTTTAAACACTCTAATTTTTTCAAAGTAACAGTCCTGATTCCCCACGACACCAAATTAATGACATCGCGGTTCTTCAGAAGGTAGGAACCAATAATACCAGTGCGTACCGAGGCACGACCGACAATCTGATCCCGAAATTCAACTACGAGCTTTTTAACTGCAACAACTTTAATATACGCTATTGGAGCTGGAATTACCGCGGCTGCTGGCACCAGACTTGCCCTCCAA
+
DCDDDIIIIIIIIIIHIHIIIIIIIIIIIIIIIIIHIIIIIIIGIIIHIIIIIIIIHIIGHIIHIIIIIHHHHHHIIIIIIIIIIIIHHIIHHHIIIHIHIIIIIHIIIIIIIIIGIHIIIIHIHIIIIIIIIIIIHHIIIIIIIIIIIIIIIGHIIIIHHHIIIIIIIIIHIIIIIIIIIIHIIIHHIHHIIIIIIIIIIIIIIIIIIIHHHIHHIHIIIIIIIIIIIIIIIIIIIIHIIHHHIHHIIIIIIIIIIIIIIIIIIIIIIIIIIIIIIIIIIIIIIIIIIIIIIIIIIIIIIIIIIIIIIIIIIIIIIIIIIIIIIIIIIIIIIIIIIIIIDDDDD
@HISEQ:969:HM2KJBCX2:2:1101:4458:52073 2:N:0:ACTATGCA
CCTCGGGTACTACCCAACTATCCCTATTAATCATTACGGTGATCCTAGAAACCAACGAAATAGAATCAGTCCGTCCTATTTCATTATTCCATGCTAATGTATTCAGACGTTAGCCTGCTTTAAACACTCTAATTTTTTCAAAGTAACAGTCCTGATTTCCAATCACACCAAATTAATGACATGAAAGTTCCTCAGAAGGTAGAGATTTATCTCACCAGTACAGACAATTAAGCCTGACCAATGGGTAAACCCCGAAGTTCAACTACGAGCTTTTTAACTGCAACAACTTTAATATACGCTATTGGAGCTGGAATTACCGCGGCTGCTGGCACCAGACTTGCCCTCCA
+
ABDDDGIIHIHIIII?HHHIGHCGHHEHHHIIIIIEHEHHH@GFHHEHCEH1CHHIIEHCCGEHIGCFHICHHHHIIIIIGIHIGHHGGEHHIHIEEHHHHFCHHHIIIFIHHHHHGGIHGHICEHIHHHHEHFEHHIICDHIIHIHHIHFCHIIGGGHHHHHDGHHGHIHIGIHHHHHIIIIHHGIHHCHHIIIHIHIHHHHFEGCFHHHHIIIIHIHHHHHHHHHFHHIIHIIIHH?FIIHG@CHHHDHIIIHHIHIIHHIHHHHHHIHIHHFHGHEHIHHEGEEHIFIIIIHIIIHHHHHHHEHC@IIIIHHHDIIIIHIIHEEIIHEIIHIIHHIHHCD@DDD
@HISEQ:969:HM2KJBCX2:2:1101:3851:52526 2:N:0:ACTATGCA
CCTCGGGTACTAGCCCAACTATCCCTATTAATCATTACGTCAATCCTAGAAACCAACAAAATAGGATCAAACGTCCTATTTCATTATTCCATGCTAATGTATTCAAGCGTGAGCCTGCTTTAAACACTCTAATTTTTTCAAAGTAACAGTCCTGATTCCCCACAACACCAAATAAATGACATCATGGTTCGTCAGAAGGGAGAAACCGACGATGCCAGTACGTACCGAGGCACGACCAACATGATGGTCCCGAAATTCAACTACGAGCTTTTTAACTGCAGCAACTTTAATATACGCTATTGGAGCTGGAATTACCGCGGCTGCTGGCACCAGACTTGCCCTCCAA
+
?BDDADHIIIIHHHFHHHHIIIIGHHGHHIIIHIHHIHHHIHHIIIIIIIHIHIIHIIEHHIIHGFHHIIII=GHIHHHHHGEHHIIHIH?CFHHHHGHHH@GHHHEHFHIHIIIIHHHHHEHIIIIHEHIHHIIIGIIIIHHIHHHGIHHIGHHIIIIEGHHHIGIHHFHHHGHHHFFHIIHHIIIIHHEHCI;IIHHIGIIIIIIIIHHDEIIHIIIIIIIIIIIIHIIIIHIHIIIIIIIHGIIHIGHIHHIIIIIIIIIHGIIIIIIIHHHIIHGHHEIIIHIIHIIIIIIIIIIHHIIIIIIIIIIGIIIIHHIIFIHEHHHGIIHHHHHEIHDGIBD@B<
@HISEQ:969:HM2KJBCX2:2:1101:11426:52126 2:N:0:ACTATGCA
CCTCGGGTACTACCCAACTATCCCTATTAATCATTACGTCAATCCTAGAAACCAACAAAATAGGATCAAACGTCCTATTTCATTATTCCATGCTAATGTATTCAAGCGTTAGCCTGCTTTAAACACTCTAATTTTTTCAAAGTAACAGTCCTGTTTCCCTGCAACACCAAATTAATGACATTACAGTTCTTCAAGAAGGAGGAACCAGTAAAGCCAGTACATACCAGAGGCACGACCAACTTACTAATCCCGAAATTCAACTACGAGCTTTTTAACTGCAACAACTTTAATATACGCTATTGGAGCTGGAATTACCGCGGCTGCTGGCACCAGACTTGCCCTCCAA
+
DDDDCIIIIIIIIIIIIIIIHIIIIIIIIIIIIIIIIIIIIIIIIIIIIIIIIIIIIIIIIIHHIIHIIIIIIIIIIIIIIIIIIIHIGIIIIIIIIIIIIIHHHHIIHIIIIIIIIIIIIIIIIIIIIIIIIIIIIIIIIIIIIIIIIIIIIIIIIIIIIIIIIIIIIIIHIIIIIIIIIIIIIIIIIIIIIIIIIIIIIIIIIHHIIIIIIIIIIIIIIIIIIIIIIIIIIIIIIIHIIIIHHIIHIIIIIIIIIIIIIIIIIIIIIIIIIIIIIIIIIIIIIIIIIIIIIIIIIIHHHIIIIIIIIIIIIIIIIIIIIIIIIIHIIIIIIIHIIIIIIDDDDD
@HISEQ:969:HM2KJBCX2:2:1101:1813:52420 2:N:0:ACTATGCA
CCTCGGGTACTACCCAACTATCCCTATTAATCATTACGTCAATCCTAGAAACCAACAAAATAGGATCAACGTCCTATTTCATTATTCCATGCTAATGTATTCAAGCGCGAGCCTGCTTTAAACACTCTAATTTTTTCAAAGTAACAGTCCTGATTCCCCACCACACCAAATTAATGACATGATGGTTCGTCAGAAGGTAGAAATCAGTAACACCAGTACGTACCGAAGGCACGACCAGCGTACTAATCCCGAAATTCAACTACGAGCTTTTTAACTGCAACAACTTTAATATACGCTATTGGAGCTGGAATTACCGCGGCTGCTGGCACCAGACTTGCCCTCCAA
+
DDCDDHIIIIIIIIIFHHIIHIHIIIIIIIIIIIIIIIIIIIIIIIIGGIGHHIIIIIHIIIGIIIHEEHIIHHIIIIIIIIHIIIIHIGIIIIGIIHHIIHHHHHHIIIIIHIHHHIIIHGHIIIGIHIIIEHGGHIGIIIHIIIIIIIIHHHIIHIIIIIIIHIIIIIIIHHIIHIIIIIIIIHHIIIIIIHIIIIIHIIIHIIIIHIIIIIIIIIIIHIIIIIIIHIIIIIIIIIIIIIHHIIHHIIIIIIHIIIIIIIIIIIIIIIIIIIIIIIIIIIIIIIIIIIIHIIIIIIIIIIIIIIIIIIIHIIIIIIIIIIGIIIIIIIIIIIIIIIIIDDDDD
@HISEQ:969:HM2KJBCX2:2:1101:14476:52325 2:N:0:ACTATGCA
CCTCGGGTACTACCAACTATCCCTATTAATCATTACGTCAATCCTAGAAACCAACAAAATAGGATCGAACGTCCTATTTCATTATTCCATGCTAATGTATTCAAGCGTTAGCTTGCTTTAAACACTCTAATTTTTTCAAAGTAACAGTCCAAATTCCCCGCAACACCAAATTAATGGCATTACGGCTCATCAGGAAGGAGGAATCAGTGAGACCAGTGCATACCGATGGCATGACCAATCTACTAACCCCGAAATTCAACTACGAGCTTTTTAACTGCAACAACTTTAATATACGCTATTGGAGCTGGAATTACCGCGGCTGCTGGCACCAGACTTGCAA
+
BBDDBIGIHIHIIIIIIIIHGHHIIIHHIIHIIIIIIHIHHIHIIIIEHHIIIGIHIHIIIHIIIIEHIIIIFHHHIIIIIIIIHHHHGHHHHHIHHHGHHIGFHIIIIIHHHIHIIHHHEHHHHIIIIIIHHHHHHIIIIIIIIIHHIIHIIHIIHHIIIHHHHHHHIIHIHICEIHIIHIIIHHIIHIGIIIHHHIIHIIHHIIIIIIIHHIIHIHIIIIIHFGIIHIHHHGHHHHHIHIIIHIIHHHIIIIHHGEHHGCCEIIIIHHIHHGIHIHHHHHHHEIHIIIIHEIIIIIHHHIIIIHHHHIIIIIIIIIIHIIIIIIIIIIIIIIIDDDDD
@HISEQ:969:HM2KJBCX2:2:1101:13530:53092 2:N:0:ACTATGCA
CCTCGGGTACTACCCAACTATCCCTATTAATCATTACTCCGATCCCGAAGGCCAACACAATAGGACCAGAATCCTATGATGTTATCCCATGCTAATGTATCCAGAGCGATTGCTTGCTTTGAGCACTCTAATTTCTTCAAAGTAATGATGTTGGAAACACGACCTGGCCAATTAAGGCTAGGAGCGCGATGACGGCTGAAGGGTCGAGTAGGTCGGTGCTCGCCGTGAGGCGGACCGGCCGACCTGGCCCAAGGTCCAACTACGAGCTTTTTAACTTCAACAACTTAATTATACGCTATTGGAGCTAGAATTACCATGGCTGCTGGCACCAGACTTGCCCTCCAA
+
DDDDDCHEHIHHHECHHIIIIIH?HHFHHIIIIIIIIHIIIHHIHHHGHDHH?EHHEHHGFHHIGHIGHIE1FHHHIEHIIHHHHGIHGHCHHGIHIHECGFGHCGHHFFHHHEIHIIIHHHIHHHIIIIGIIIHFHIIHHHHIHHEHHHHFEHHCHHFHHHHIIF?HGFB/HCHHHHHHGHCHHHHIIIHHIIIIHCIHEHHGHHHGHHIHHEEHC/HEIIHEHEGHHIHH??HIIHHHHHHGGIHEFEHF<<EIIHE<=DHHHGIHHEEHGFC<CHG@HHHHGHHIIHHIIIGIHGIHHF?HIIHIHGCEHHIHHEHHGHIIHEEIIHGDIHHIHIHIDA@AB
@HISEQ:969:HM2KJBCX2:2:1101:17108:52908 2:N:0:ACTATGCA
CCTCGGGTACTACCCAACTATCCCTATTAATCATTACGTCAATCCTAGAAACCAACAAAATAGGATCGAACGTCCTATTTCATTATTCCATGCTAATGTATTCAAGCGTTAGCCTGCTTTAAACACTCTAATTTTTTCAAAGTAACAGTCCTGTTTCCCTGCAACACCAAATTAATGACATTACAGTTCTTCAGAAAGGAGGAATCAGCGAAGCCAGTACATACCAGTGGCACGACCAACCTGCTGACCCCGAAATTCAACTACGAGCTTTTTAACTGCAACAACTTTAATATACGCTATTGGAGCTGGAATTACCGCGGCTGCTGGCACCAGACTTGCCCTCCAA
+
CDDDDIIIIIIIIIIIIIIIHIIIIHIIIIIIIIIIIIIIIIIIIIIIIIIHIIIIIIIIIIHHIIIIIIIIIIIIIIIIIIIIIIIIIIIIIIIHIIIIIIIIIIIIIHIIIIIIIIIHIIIIIIIIIIIIIIIIHIHHIIHIIIIIIIIIIIIIHIIIIIIIIIIIIIIIIIIIIIIIIHIIIIIIIIIIIIIIIIIIIIIIIIIIIIIIIIIIIIIIIIIIIIIIIIIIIIIIIIIIIIIHHIIIIIIIIIIIIIIIIIIIIIIIIIIIIIIIIIIIIIIIIHIIIIIIIIIIIIIIIIIIIIIIIIIIIIIIIIIIIIIIIIIIIIIIIIIIIIIIIDDDDD
@HISEQ:969:HM2KJBCX2:2:1101:7180:53084 2:N:0:ACTATGCA
CCTCGGGTACTACCCAACTATCCCTATTAATCATTACGTCAATCCTAGAAACCAACAAAATAGGATCGAACGTCCTATTTCATTATTCCATGCTAATGTATTCAAGCGTTAGCCTGCTTTAAACACTCTAATTTTTTCAAAGTAACAGTCCTGTTTCCCTGCAACACCAAATTAATGACATTACAGTTCTTCAAGAAGGAGGAATCAGTAAAGCCAGTACATACCATAGGCACGACCAACCTACTGACCCCGAAATTCAACTACGAGCTTTTTAACTGCAACAACTTTAATATACGCTATTGGAGCTGGAATTACCGCGGCTGCTGGCACCAGACTTGCCCTCCAA
+
DDDDAIIIIIIIIIHIHIIIIIHIIIIIIIIIIIIIIHHHHHIIIIIIIIIIHIIIIIIHHIHIGIIIIIHGHHIIGIIIIIIHIIIICHHHIHHHIIIIIIHHHHHEIHHIIIIHIHIIHHHIHIIHIIHIGHHIIIIIHHHHHHHFHIIIIIIIIIIIIHIIIIIIIIIHIIHIIIHIIIIIIIIIIIIIIHIIIIIHHIIIHIIIIIIIIIIIIIIIIIIIIIIIIIIIIIIIHHHIIIHHFIIIIIIIIIIHIIIIIIIHIIIIHIIIIIIIHHIHHIIIHIIIIIIIIIIIIIIIIIIIIIIIIIIIIIIHIIIIIIIIIIIIIIIHIIHHIIIIIDDDDD
@HISEQ:969:HM2KJBCX2:2:1101:5803:53130 2:N:0:ACTATGCA
CCTCGGGTACTACCCAACTATCCCTATTAATCATTACGTCAATCCTAGAAACCAACAAAATAGGATCAACGTCCTATTTCATTATTCCATGCTAATGTATTCAAGCGCGAGCCTGCTTTAAACACTCTAATTTTTTCAAAGTAACAGTCCTGATTCCCCACCACACCAAATTAATGACATGATGGTTCATCAGAAGGTAGGAATCAGTAACACCAGTACGTACCGAAGGCACGACCAACGCACTAATCCCGAAATTCAACTACGAGCTTTTTAACTGCAACAACTTTAATATACGCTATTGGAGCTGGAATTACCGCGGCTGCTGGCACCAGACTTGCCCTCCAA
+
BB@D@0CHHEGECEHHECHIEHH@GHIEHGGIH1111<FHHEC1CCGECHHH1CCG1C@GHHII1F@EGHC1DE0<DFHH@C<FH@111<<DEGHCHIFCG<;EDFE5CE<@F@<FCC6FH@AGGAGFIHHHC8GCGCAHCGHIHE?FGHGH1=FIHEDFHFHEHGHCHEHI?CCF<D<DHD?F8?<FC?GHF/GFCHF?FCG@EGCEG;CFE?IHG;IHHHGC=F?CGHH@CCC<GHH?C<D>FIHGHCD1IH@H?HHEGHC<1HCFFHECCHHHHGCCCCCD1@@EHEHHCDEHEGGD<HEIIHEGC1ECHHDDDHEHGIIHHHHHIHH@HHIIIIIIBDDDD
@HISEQ:969:HM2KJBCX2:2:1101:8155:53728 2:N:0:ACTATGCA
CCTCGGGTACTACCCAACTATCCCTATTAATCATTACGGTGATCCTAGAAACCAACAAAATAGAACCATGCCGTCCTATTTTATTATTCCATGCTAATGTATTCAGGCATAGGCCTGCTTTGAGCACTCTAATTTTTTCAAGGTAATGGTTCTGCTTCCCCGGCACATCAAATTAATGGCATACCGGTTATTCAGAAGGTAGGAATCCATCACACCAGTGCGGACCGTGAGGCCCGACCGACGGATAGATCCCGAAATTCAACTACGAGCTTTTTAACTGCAACAACTTTAATATACGCTATTGGAGCTGGAATTACCGCGGCTGCTGGCACCAGACTTGCCCTCCAA
+
DDDDDIIIIIIIIIIIIIIIIIIIIIIIIIIIIIIIIIIIIIIIIIIIIIIIIIIHHHIIIIHHIIIIIIIIIIHHIIIIIIIIIIIIIIIIHIHIIIIIIIHIIIIIIIIHIIIIIIIIIHIIHHHHIIIIIIIIIIIIIIIIIIIIIIIIIIHHIIHIIIIIIHHIIHIIIIIHHIIIIIIIIIIIHIIIHIIGIIHGIIIHIIIIIIIIIIIIIIIIIIIIIIIIIIIIIIIIIIIIIIIIHHIIIIIIIIIIIIIIHIIIIIIIIIIIIIIIIIHIIIIIIIIIIIIIIIIIIIIIIIIIIIIIIIIIIIIIIIIIIIIIIIIIIIIIIIIHIIIIIIIDDDDD
@HISEQ:969:HM2KJBCX2:2:1101:12404:53502 2:N:0:ACTATGCA
CCTCGGGTACTACCCAACTATCCCTATTAATCATTACGTCAATCCTAGAAACCAACAAAATAGGATCGAACGTCCTATTTCATTATTCCATGCTAATGCATTCAAGCGTTAGCCTGCTTTAAACACTCTAATTTTTTCAAAGTAACAGTCCTGTTTCCCTGCAACACCAAATTAATGACATTACAGTTCTTCAGAAAGGAGGAATCAGCGAAGCCAGTGCATACCAGTGGCACGACCAACCTGCTGACCCCGAAATTCAACTACGAGCTTTTTAACTGCAACAACTTTAATATACGCTATTGGAGCTGGAATTACCGCGGCTGCTGGCACCAGACTTGCCCTCCAA
+
DDDDDIIIIIIIIIIIIIIIIIIIIIIIIIIIIIIIIIIIIIIIIIIIIIIIIIIIIIIIIIIIIIIIIIIIIHIIHIIIIIIIIIIHIIIHIIIIIIIIIIIHIIIIIIHIHIIIIIIIIIIIIIIIIIIHIIIHIIIIIIIIIIIIIIIIIIIIHIIIIIIIIIIIIIIIIIIIIIIIIIIIIIIIIIIIIIIIIIIIIIIIIIIIIIIIIIIIIIIIIIIIIIIIIIIIIIIIIIIIIIIIHIIIIIIIIIIIIIIIIIIIIIIIIIIIIIIIIIIIIIIIIIIIIIIIIIIIIIIIIIIIIIIIIIIIIIIIIIIIIIIIIIIIIIIIIIIIIIIIIDDDDD
@HISEQ:969:HM2KJBCX2:2:1101:3233:54177 2:N:0:ACTATGCA
CCTCGGGTACTACCCAACTATCCCTATTAATCATTACGTCAATCCTAGAAACCAACAAAATAGGATCAAACGTCCTATTTCATTATTCCATGCTAATGTATTCAAGCGTTAGCCTGCTTTAAACACTCTAATTTTTTCAAAGTAACAGTCCTGTTTCCCTGCAACACCAAATTAATGACATTACAGTTCTTCAAGAAGGAGGAACCAGTAAAGCCAGTACATACCAGAGGCACGACCAACTTACTAATCCCGAAATTCAACTACGAGCTTTTTAACTGCAACAACTTTAATATACGCTATTGGAGCTGGAATTACCGCGGCTGCTGGCACCAGACTTGCCCTCCAA
+
DBDD@EHHIIIIIIFHIIIHIIIIHIHIIIIIIII?HHIIIIIIHIIGHIIIIIIHIIIIIIIFHIHHIEHIHIIHIHHHHHHIHHIEIIIIHIIIIHIIIHIIHHIIHIIIIIHIIIIHHHHHGIIIIIHHHHHIIHHHHHHHHIIIIIIHHHIHIHHHHIIIIIIIIIIIIIIIIIIIIIIIIIIIIHHHGIIIIIIIHIIHIHHIIIIIIIIIIIIIIHHIIIIIIIIIIIIIIHGIIIIIHIIIIIIIIIHIIIIIIIIIIIIIIIIIIIHIIIIIIIIIIIIIIIIIIIIIIIIHHIIIIIIIIIIIIIIIIIIIIIIIIIIIIIIIIIIIIIIIIDDDDD
@HISEQ:969:HM2KJBCX2:2:1101:3162:54879 2:N:0:ACTATGCA
CCTCGGGTACTACCCAACTATCCCTATTAATCATTACATCGATCCTAGAAACCAACAAAATAGAATCGGATGTCCTATTTCATTATTCCATGCTAATGTATTCAAGCGTGAGCCTGCTTTAAACACTCTAATTTTTTCAAGGTAACAGTCCTAATTCCCCGTGACACCAAATTAATGGCATTACGGTTCTTTAGAAGGTGAGAAATCAATAATATCAGTACATACCAACGGCATGACCGATACATTGATCCCGAAATTCAACTACGAGCTTTTTAACTGCAACAACTTTAATATACGCTATTGGAGCTGGAATTACCGCGGCTGCTGGCACCAGACTTGCCCTCCAA
+
DDDDDIIIIIIIIIIIIIIIIIIHIHIIIIIIIIIEHHIIIIIIIIIIIIIIHIIIEHIIHHHIIIIIIIIIIIIIIIHIIIIIGIIHIIIHIIEHIIIIIHFHIIIIIIGHIIHIIHIIIHIIIIIIIIHGIIIIIHEHHIIIIHHIIIIIIHHIIIIIIIIIHHHIIIIHIHHIHIIHHHIIHHHIHFEIIHHIHIIIIHIIIHIIIIIIHHHHHHIIHHHIIHFIIIIIHGIIIIIHIHHHD@HFEEIIHIIIIIHIIIIIHHIHIIHIIIIIIHIIIIIIIIHIHIIIIHHIIIHHGGIIIIIIIIIIIIIIIIIHIIIIIIIIIIIIIIIIIIIIIICDDDD
@HISEQ:969:HM2KJBCX2:2:1101:14760:53626 2:N:0:ACTATGCA
CCTCGGGTACTACCCAACTATCCCTATTAATCATTACATCGATCCTAGAAACCAACAAAATAGAATCGGATGTCCTATTTCATTATTCCATGCTAATGTATTCAAGCGTGAGCCTGCTTTAAACACTCTAATTTTTTCAAGGTAACAGTCCTAATTCCCCGTGACACCAAATTAATGGCATTACGGTTCTTTAGAAGGTGAGAAATCAATAATATCAGTACATACCAACGGCATGACCGAAACATTGATCCCGAAATTCAACTACGAGCTTTTTAACTGCAACAACTTTAATATACGCTATTGGAGCTGGAATTACCGCGGCTGCTGGCACCAGACTTGCCCTCCAA
+
DDDDDIIIIIIIHIIIIIIIHIIIIIIIIIIIHIIIIIIIIIIIIIIIIIIIIIIIHHIIIIIIIIIIHIIIIIIIIIIIIHHIHIIGGIHHHIIIIHIIIIIIIHHIIHIIIIIIIHIIIIIIIIIIIIIIIIIIHIIIIIIIIIIIIIIHIIIIIIIGIIIIIIIIIIIIIIIIIIIIIIIIHIIIIIIIIIIIIIIIIIIIIIHIIIIIIIIIIIIIIIIIIIIIIIIIIIIIIIIIIIIIHHIIIIIIHIIIIIIIIIIIIHIIIIIIIIHIIIHIIIIIIIIGIIIIIIIIIIIIHHIIIIIIIIIIIIIIIIHIIIIIIIIIIIIIIIIIIIIIIIDDDDD
@HISEQ:969:HM2KJBCX2:2:1101:8702:55057 2:N:0:ACTATGCA
CCTCGGGTACTACCCAACTATCCCTATTAATCATTACGTCAATCCTAGAAACCAACAAAATAGGATCGAACGTCCTATTTCATTATTCCATGCTAATGTATTCAGGCGTTAGCCTGCTTTAAACACTCTAATTTTTTCAAAGTAACAGTCCAGATTCCCTGCAACACCAAATTAATGGCATTACAGCTCATCAGGAAGGAGGAATCAGTGAGACCAGTACATACCAGTGGCATGACCAACCTACTGACCCCGAAATTCAACTACGAGCTTTTTAACTGCAACAACTTTAATATACGCTATTGGAGCTGGAATTACCGCGGCTGCTGGCACCAGACTTGCCCTCCAA
+
DBDDDIHIIHHIIHIIIIIIIIIIIIIIIIIIIIIIIIIIIIIIIIIGHIIIIIIIHIIIIHHIIIIIIIIIIIIIHIIIIIIHIIIIHIIIIIIIIGIIIIIIIIIIIIIIIIIIIIIIHIIIIIHIIIIIIIIIIIIIIIIIIIIIIIIIIIIHHIHIHIIIIIIIIIIHIIIIIIIIIIIIIIIIIHHIIIIIIIIHIIIIIIIIIIIGIIIHIIIIIIIIIIIIIIIHIHIIIIHIIHGHEIIIIIIIIIIIHHIIIIHIIIIIIIIIIIIIIIIIHIIIIIIIIIIIIIIIIIIIIIIIIIIIIIIIIIIIIIIHIIIIIIIIIIIIIIIIIIIIIDDDDD
@HISEQ:969:HM2KJBCX2:2:1101:6608:54777 2:N:0:ACTATGCA
CCTCGGGTACTACCCAACTATCCCTATTAATCATTACTCCGATCCCGAAGGCCAACACAATAGGACCAGAATCCTATGATGTTATCCCATGCTAATGTATCCAGAGCGATTGCTTGCTTTGAGCACTCTAATTTCTTCAAAGTAATGATGTTGGAAACACGACCTGGCCAATTAAGGCTAGGAGCGCGATGACGGCTGAAGGGTCGAGTAGGTCGGTGCTCGCCGTGAGGCGGACCGGCCGACCTGGCCCAAGGTCCAACTACGAGCTTTTTAACTTCAACAACTTAATTATACGCTATTGGAGCTAGAATTACCATGGCTGCTGGCACCAGACTTGCCCTCCAA
+
DD@DDIIIHIHIIIIIIIIHIIIIIIIIIIIIIIIIIIIIIIIHIIIIIIIGIIIIHIIIIHGHIIHIIHIIIIIHIHIIIIIHIIIHHHHIIIIIIIIIIIIIIIIIHHIIIHIIIHIIIIIIIIIIIIHIIHHIIIIIIIIIIIIIIIIIIIIIIIIIIIIIIIIIIIIIIIIIIHIIIHIHIIIIIIIIIIIIIIIIIIIIIIIIIIIIIIIGIIIIIIIIIIIIIIIIIHIIIIIIIIHHIIIIIIIIIIIIIIIIIIIIHHIIIIIIIIIIIIHIIIIIIIIIIIIIIIIHIIIIIIIIIIIIIIIIIIIIIIIIIIIIIIIIIIIIIIIIIIIIDDDDD
@HISEQ:969:HM2KJBCX2:2:1101:13711:55146 2:N:0:ACTATGCA
CCTCGGGTACTACCCAACTATCCCTATTAATCATTACGTTGATCCTAGAAACCAACAAAATAGAATCGAACGTCCTATTTCATTATTCCATGCTAATGTATTCAAGCGCGTGCCTGCTTTAAACACTCTAATTTTTTCAAAGTAACAGTCCTGATTCCCCACGACACCAAATTAATGACATCATGGCTCCTCAGAAAGGAGAAACCAATAACACCAGTACATACCAGAGGCATGACCGACGTATTGATCCCGAAATTCAACTACGAGCTTTTTAACTGCAACAACTTTAATATACGCTATTGGAGCTGGAATTACCGCGTCTGCTGGCACCAGACTTGCCCTCCAA
+
DDDDDGIIIIIIIHIHIIIIIIIIIIIIIIIIIIIIIIIIIIIIIIHHIIIIHIIIIIIIIIIIGIHIIIHHHIIIIIIIIIIIIIIHIHIHIIIIIHIIIHGIIIIIHIIHIIIIIHHIIIIIIIIIIHIIHHHIHIIHIIIIIIIIIIIIIIIIIIHIHHIIIIIIIIHHIIIIIIIIIIIIIIIIIIGIIIIIIIIIIIIHHHHIIIIIHHIIIIIHIIIIIIIIIIIIIIIIIIIIIIHHGIIIIIIIIIIIIIIIIIIIIIIIIIIIIIHIIIIIIIIIIIIIIIHIIIIIIIIIIIIIIIIIIIIIIIIIIIIIIIIIIIIIIIIIIIIIIIIIIDDDDD
@HISEQ:969:HM2KJBCX2:2:1101:17831:56181 2:N:0:ACTATGCA
CCTCGGGTACTACCCAACTATCCCTATTAATCATTACGTCGATCCTAGAAACCAACAAAATAGAATCAAACGTCCTATTTCATTATTCCATGCTAATGTATTCAAGCGCGAGCCTGCTTTAAACACTCTAATTTTTTCAAAGTAACGGTCCTGATTCCCCATGACACCAAATTAATGACATCATGGTTCTTCAGAAGGGAGAAATCAAAATTGCCAGTACGTACCGAGGCACGACCAACAAATTGATCTCGAAATTCAACCACGAGCTTTTTAACTGCAACAACTTTAATATACGCTATTGGAGCTGGAATTACCGCGGCTGCTGGCACCAGACTTGCCCTCCAA
+
DDDDDIIIIIIIIIIIIIIIIIIIIIIIIIIIIIIIIIIIIIIIIIIIIIIIIIIIIIIIIIIIIIIIIIIIIHIIIIIIHIIIIIIGIIHIIIIIIIIIIIIIIIIIIIIIIIIIIIIIIIIIIIIIIIIIIIIIIIHHIIIIIIIIIIIIIIIIIIIIIIIIIIIIIIIIIIIIIIIIIIIIIIIIIIIIIIIIIIIIHIIIIHIIIIIIIIIIIIIIIIIIIIIIIIIIIIIIIIIIIIIHIIIIIIIIIIIIIIHE1IIIIIIIIIIIIIIIIIIIIIIIIIIIIIIIIIIIIIIIIIIIIIIIIIIIIIIIIIIIIIIIIIIIIIIIIIIIIIIIDDDDD
@HISEQ:969:HM2KJBCX2:2:1101:4387:56967 2:N:0:ACTATGCA
CCTCGGGTACTACCCAACTATCCCTATTAATCATTACGTCAATCCTAGAAACCAACAAAATAGGATCGAACGTCCTATTTCATTATTCCATGCTAATGTATTCAAGCGTTAGCCTGCTTTAAACACTCTAATTTTTTCAAAGTAACAGTCCTGTTTCCCTGCAACACCAAATTAATAACATTACAGTTCTTCAAGAAGGAGGAATCAGTAAAGCCAGTACATACCATAGGCACGACCAACCTACTGACCCCGAAATTCAACTACGAGCTTTTTAACTGCAACAACTTTAATATACGCTATTGGAGCTGGAATTACCGCGGCTGCTGGCACCAGACTTGCCCTCCAA
+
DCDD@@HHHIIIIEHHIIIIIIIIIIHIIIIIIHIHIHHIEHHIIIIIIIHIHHIIIIIIHHIIHHHIIIICHHIIIHHHECGHIIIIEHIGIEGCIIHIHIGIHDFEHHIHGHIHFHIIHHHHFIIHHHHHHHGHHGHHHIIIIIIHIHIIIHHGIIHIIIHGHIIIIHHIHGFD#IIIHHIIIIHHIIIHHHHHIHHHH:IIHIIIIIIIHIIIIIIIIHIHIIIHGIHIIIHHHEHIHHFFEIHHIIIHHHHHIIIIIIIIIIIHIIHIIHEIIIIIIHIHIIHIIIIIIIIIIIIIIIIIIIIIIIHHDIIIIIIIIIIIIIIIIIIIIHIIIIIGIDDDDD
@HISEQ:969:HM2KJBCX2:2:1101:2834:57501 2:N:0:ACTATGCG
CCTCGGGTACTACCCAACTATCCCTATTAATCATTACGTCAATCCTAGAAACCAACAAAATAGGATCAAACGTCCTATTTCATTATTCCATGCTAATGTATTCAAGCGTTAGCCTGCTTTAAACACTCTAATTTTTTCAAAGTAACAGTCCTGTTTCCCTGCAACACCAAATTAATGACATTACAGTTCTTCAAGAAGGAGGAACCAGTAAAGCCAGTGCATACCAGAGGCACGACCAACCTACTAATCCCGAAATTCAACTACGAGCTTTTTAACTGCAACAACTTTAATATACGCTATTGGAGCTGGAATTACCGCGGCTGCTGGCACCAGACTTGCCCTCCAA
+
DCDDDGIIIIIHIIIIIIIIIIIHFHIIIFHHHHIHIIIIGIIIHIIHCHIIIIIIEHCHGHHHIHHIGHIIHIIIHIIIIHIIHHHHHIIHIGFHIIIHIIHIIIIIIIHIIIIHHHHHIHGHIIIIHIEHHHIIIIHGIIIIIIHHHIIIIHIHHHHIHIIIHIHIIIHIIIIHIIIHHHIIIIIHHIIIIIIIIIIIIIHIHHHIIIIIIIIIIHIIGIIHIIIIHIIIHIIIHHFI<HHHGHDEIIIIIIIIIIIIIHIIIIIIHIHIIHFIHIIGIIHGHHHIHHHIIIIHIHHHIIIIIIIIIIIIIIHIIIIIIIGIIIIIIIIIHHIHIIIIIDDDDC
@HISEQ:969:HM2KJBCX2:2:1101:11693:58110 2:N:0:ACTATGCA
CCTCGGGTACTACCCAACTATCCCTATTAATCATTACGGTGATCCTAGAAACCAACGAAATAGAATCAGTCCGTCCTATTTCATTATTCCATGCTAATGTATTCAGACGATAGTCTGCTTTAAACACTCTAATTTTTTCAAAGTAACAGTCCTGATTTCCCATCACACCAAATAAATGGCATGAAAGTTCCTCAGAAGGTAGAGATCCATCTCACCAGTGCAGACAATTAAGCCTGACCAATGGGTAGACCCCGAAGTTCAACTACGAGCTTTTTAACTGCAACAACTTTAATATACGCTATTGGAGCTGGAATTACCGCGGCTGCTGGCACCAGACTTGCCCTCCAA
+
DBDA@0FHHHIIIHHFHHIIIIEEHIIIIHIHHH?1GHHHHHIIIIIEHGHHHH@HEEHHHIIIIIIIIHIIGH@D0GHHHIGHGF@FHDGHHHHEFHHHHDCGHCEHDHIIHGFCH1CFFFHHICEC@GE@HHIHHHHEHFHHHHH@CDFHHI@F@GGHFFHEHHG?HGDDGFHH<HHHHIHIIIHIHIIIIIHEIH2E?EEHHHFGEFC@EHGEHH=@FGGF?IGHFHHFCFD1GFHFCC1GE<<0HIHHEFC<?IIHGH?FIHHCGHIHHHECFHEEHFC1@GHEHHIHHHGECEIIHG@HHHHHEF<CHEHHHCHHFIHHG?FF@GCGEFHCC?HECCD@@<0<
@HISEQ:969:HM2KJBCX2:2:1101:15463:58354 2:N:0:ACTATGCA
CCTCGGGTACTACCCAACTATCCCTATTAATCATTACGTCGATCCTAGAAACCAACAAAATAGAATCAAACGTCCTATTTCATTATTCCATGCTAATGTATTCAAGCGTGCGCCTGCTTTAAACACTCTAATTTTTTCAAAGTAACAGTCCTGATTCCCCCCGACACCAAATTAATGACATCGCGGTTCTTCAGAAGGTAGGAACCAATAATGCCAGAGCGTACCGAGGCACGACCGACAATCTGATCCCGAAATTCAACTACGAGCTTTTTAACTGCAACAACTTTAATATACGCTATTGGAGCTGGAATTACCGCGGCTGCTGGCACCAGACTTGCCCTCCAA
+
DDDDDIIIIIIIIIIIIIIIIIIIIIIIGIIIIIIIIIIIIIIIIIHIIIIIIIIIIIHIIIIIIHIIIIIIIIHIHIIIIIIIIIIHHHIIIIIHHIIIIIIIIIIIIIIGIIIIIIIIIIIIIIIIIIIIIIHIIIIIIIIIIIIHHIHIIIIIIIHIDIIIIIIIIIIIIIIIIHHIHIIIIIIIIIIIIIIIIIIHIHIIIIIHIIIIIIIIIIIIIIIIIIIIIIIIIIIIIIIIIIHHIIIIIIIIIIIIIIIIIIIIIIIIIIIIIIIIIIIIIIIIIIIIIIIIIIIIIIIIIIIIIIIIIIIIIIIIIIIIIIIIIIIIIIIIIIIIIIIIDDDDD
@HISEQ:969:HM2KJBCX2:2:1101:12756:58692 2:N:0:ACTATGCA
CCTCGGGTACTACCCAACTATCCCTATTAATCATTACGTCAATCCTAGAAACCAACAAAATAGGATCGAACGTCCTATTTCATTATTCCATGCTAATGTATTCAAGCGTTAGCTTGCTTTAAACACTCTAATTTTTTCAAAGTAACAGTCCAAATTCCCCAAAACACCAAATTAATGGCATTAAGGTTCATCAGGAAGGAGGAATCAGTGAGACCAGTACATACCAGAGGCATGACCAACCTACTAACCCCGAAATTCAACTACGAGCTTTTTAACTGCAACAACTTTAATATACGCTATTGGAGCTGGAATTACCGCGGCTGCTGGCACCAGACTTGCCCTCCAA
+
DDDDDHIIIIIIIIIIIIIIIIIIIIIIIIIIIIIIIIIIIIIIIIIIIIIIIIIIIIIIIIHIIHIIIIIHHIIIIIIIIIIIIIIGHIIIIIIIIIIIIIIIIIHIIIIIIIIIIIIIIIIIIIIIIIIIIIIIIIIIIIIIIIIIHIIIIIIHIIIIIIIIIIIIIIIIIIIIIIIIIIIIIIIIIIIIIIIIIIIIIIIIIIIIIIIIIIIIIIIIIIIIIIIIIIIIIIIIIIIIIHIIHIIIIIIIIIIIIIIIIIIIIIIIIIIIIIIIIIIIIIIIIIIIIIIIIIIIIIIIIIIIIIIIIIIIIIIIIIIIIIIIIIIIIIIIIIIIIIIIIDDDDD
@HISEQ:969:HM2KJBCX2:2:1101:6958:59053 2:N:0:ACTATGCA
CCTCGGGTACTACCCAACTATCCCTATTAATCATTACGTCAATCCTAGAAACCAACAAAATAGGATCGAACGTCCTATTTCATTATTCCATGCTAATGTATTCAAGCGTTAGCTTGCTTTAAACACTCTAATTTTTTCAAAGTAACAGTCCAAATTCCCCGCAACACCAAATTAATGGCATTACGGCTCATCAGGAAGGAGGAATCAGTGAGACCAGTGCATACCGATGGCATGACCAATCTACTAACCCCGAAATTCAACTACGAGCTTTTTAACTGCAACAACTTTAATATACGCTATTGGAGCTGGAATTACCGCGGCTGCTGGCACCAGACTTGCCCTCCAA
+
DDCDDIIIIIIIIIIIIIIIIIIIIIIIIIIIIIIIIIIIHIIHIIIIHIIIIIIIIIIIIIHIIIHIIEHHIIGHIIIIGHIIIIIIIIHIIIGIIHIIHGHIIIIIIIIIIIIHIIIIIHHIIIIIIIIIIIEIIHIIIIIIIIIIHHIIHIIIIIHIIIIIIIIIIIIIIIIIIIIIIIIIIIIIIIIIIIIIIIIIIIIIIIIIIIIIIIIIIIIIIIIIIIIIIIIIIIIIIIIIIIIHFHHIIIIIIIIIIIIHIHIIIIIIIIIIIIIIIIIIIIIIIIIIIIIIIIIIIIIIIIIIIIIIIIIIIIIIIIIIIIIIIIIIIIIIIIIIIIIIIDDDDD
@HISEQ:969:HM2KJBCX2:2:1101:4827:59803 2:N:0:ACTATGCA
CCTCGGGTACTACCCAACTATCCCTATTAATCATTACGTCAATCCTAGAAACCAACAAAATAGGATCAAACGTCCTATTTCATTATTCCATGCTAATGTATTCAAGCGTTAGCCTGCTTTAAACACTCTAATTTTTTCAAAGTAACAGTCCTGTTTCCCCGCAACACCAAATTAATGGCATCACGGTTCTTCAAGAAGGAGGAATCAGCGAGGCCAGTGCATACCATTGGCACGACCAACCTGCTGACCCCGAAATTCAACTACGAGCTTTTTAACTGCAACAACTTTAATATACGCTATTGGAGCTGGAATTACCGCGGCTGCTGGCACCAGACTTGCCCTCCAA
+
DDDDDIIIIIIIIIIIIIIIIIIIIIIIIIIIIIIIIIIIIIIIIIIIHIIIIIIIIIIHHHHHIIIIGIIIIIIIIIIIIIIIIIHEHIIIHIHIIIIIIIIHIIHIIIIIIIIIIIIIIIIIIIIIIIIIIIIIIHIIIIIHIIIIIIIIIIIIIIIIIIIIIIIIIIIIIIIIIIIIIIIIIIIIHIIIIIIIIIIIIIIIIIIIIIIIIIIIIIIIIIIIIIIIIIIIIIIIIIIIIIIHHIIIIIIIIIIIIIIIIIIIIIIIIIIIIIIIIIIIIIIIIIIIIIIIHIIIIIIIIIIIIIIIIIIIIIIIIIIIIIIIIIIIIIIIIIIIIIIIIDDDDD
@HISEQ:969:HM2KJBCX2:2:1101:9423:60057 2:N:0:ACTATGCA
CCTCGGGTACTACCCAACTATCCCTATTAATCATTACGGTGATCCTAGAAACCAACGAAATAGAATCAGTCCGTCCTATTTCATTATTCCATGCTAATGTATTCAGACGATAGTCTGCTTTAAACACTCTAATTTTTTCAAAGTAACAGTCCTGATTTCCCATCACACCAAATAAATGGCATGAAAGTTCCTCAGAAGGTAGAGATCCATCTCACCAGTGCAGACAATTAAGCCTGACCAATGGGTAGACCCCGAAGTTCAACTACGAGCTTTTTAACTGCAACAACTTTAATATACGCTATTGGAGCTGGAATTACCGCGGCTGCTGGCACCAGACTTGCCCTCCAA
+
DDDDDIIIIIIIIIIIHIIHIIIIIIIIIIIIIIIIIIIIIIIIIIIIIIIHIIIIIIIHIIHIIIIIIIGEHIHHIIIIHIIIIIIIIIIIIIIIHHIIIHIHHHIIIIIHHIIIIIIIIIIIIHIIIIIIIIIIIIIIIIIIHIIIIIIIIIIIIIIIIIIIIIIIHIIIIIIIIIIIIIIIIIIIIIHIIIIIIIIHHIIIIIIIIIIIIIIIIIIIIIIIIIIIIHIIIIIIIHHGIIIHHFFIIIIIIIIIIIIIIIIIIIIIIIIIIIIIIIIIIHIIIIHHHHHIHIIIIIIIIIIIIIIIIHIIHIIIIIIIIIIIIIIIIIIIIIIIIIIIIHIDDDDD
@HISEQ:969:HM2KJBCX2:2:1101:11570:60392 2:N:0:ACTATGCA
CCTCGGGTACTACCCAACTATCCCTATTAATCATTACGGTGATCCTAGAAACCAACGAAATAGAATCAGTCCGTCCTATTTCATTATTCCATGCTAATGTATTCAGACGATAGTCTGCTTTAAACACTCTAATTTTTTCAAAGTAACAGTCCTGATTTCCAACCACACCAAATAAATGGCATGAAAGTTCCTCAGAAGGTAGAGATCCATCTCACCAGTGCAGACAATTAAGCCTGACCAATGGGTAGACCCCGAAGTTCAACTACGAGCTTTTTAACTGCAACAACTTTAATATACGCTATTGGAGCTGGAATTACCGCGGCTGCTGGCACCAGACTTGCCCTCCAA
+
DDDDDGIHHIIIIIIIIIIIHGHHIIIGIIHHHHGEHIIIIIIIIIHHIIIIIHHHHIIHIIIIIIIIIIHHIHHHHHIIHIIIHIIIHFHICHGEHHIIIIIIIIIIIHIIIIIIIIIIIIIIIIHIIIIHHHIIIIIIIIIIIIIIHIIIIIIIIIIIIIHIIIIGIIIIIIHIIIIIIIIIHIHIIIIIIIIIIIIIIGIIIIIHGIIIIIIIIIIIIIIIIIIIIIIIIIIIIIIIIIIIHGDIIIIIIIIIIIIIIIIHIIIIIIIIIIIIIIIIIIIIIIIHIIIIIIIIIIIIIIIIIIIIIIIIIIIIIIIHIIIIIHIIIIIIIIIIIIIIIIIDCDDB
@HISEQ:969:HM2KJBCX2:2:1101:7819:60504 2:N:0:ACTATGCA
CCTCGGGTACTACCCAACTATCCCTATTAATCATTACGTCAATCCTAGAAACCAACAAAATAGGATCGAACGTCCTATTTCATTATTCCATGCTAATGTATTCAAGCGTTAGCCTGCTTTAAACACTCTAATTTTTTCAAAGTAACAGTCCTGTTTCCCTGCAACACCAAATTAATGACATTACAGTTCTTCAAGAAGGAGGAATCAGTAAAGCCAGTACATACCATAGGCACGACCAACCTACTGACCCCGAAATTCAACTACGAGCTTTTTAACTGCAACAACTTTAATATACGCTATTGGAGCTGGAATTACCGCGGCTGCTGGCACCAGACTTGCCCTCCAA
+
DDCDDIIIIIIIIIIIIIHIHHHIFHHHIGIIIIIIIIHFHHGHHHHIEHHIIIIIIIIIIHHIIIHEHHIIHIIHHIIIIIIIIIIIIIIIIIHIHHIIHHIHIIIIIIIHIIIIIIIIIHHIIIIIIIIIIIIHHHIHIIHHHIIHIIIIIHIIIIIIIIHHIIIIIIIHHIIIIIIIIIIIHIIHHGGIIIIIIIIGIHHHIIIIIIIIIIHIIIIIIIIIFHHIIIIIIIHHIIIIIIIHHGHHIIIIIIIIIIIIIIIIIIGIIIIIIIIIIIIIHFIIIIIIHHHIHIIIIHIIIIIIIIIIIIIIIIIIIIIIIIIIIIIIIIIHIIIHHIIIIDDDDD
@HISEQ:969:HM2KJBCX2:2:1101:4925:60999 2:N:0:ACTATGCA
CCTCGGGTACTACCCAACTATCCCTATTAATCATTACTCCGATCCCGAAGGCCAACACAATAGGACCAGAATCCTATGATGTTATCCCATGCTAATGTATCCAGAGCGATTGCTTGCTTTGAGCACTCTAATTTCTTCAAAGTAATGATGTTGGAAACACGACCTGGCCAATTAAGGCTAGGAGCGCGATGACGGCTGAAGGGTCGAGTAGGTCGGTGCTCGCCGTGAGGCGGACCGGCCGACCTGGCCCAAGGTCCAACTACGAGCTTTTTAACTTCAACAACTTAATTATACGCTATTGGAGCTAGAATTACCATGGCTGCTGGCACCAGACTTGCCCTCCAA
+
DDDDDIIIIIIIIIIIIIIIIIIIIIIIIIIIIIIIIIIIIIIIIIIIIGHHIIIIIIIIIIIIIIIIGIIIIIIIIIIIFIIIIIIIIIIIIIEIIIIIIIIHIIIIIIIIIIIIIIIIIIIIIIIIIIIIIIIIIIIIIIIIIIIIIIIIIIIIIIIIIIIIIIIIIIIIIIIIIHIIIIIIIIIIIIIIIIIIIIIIIIIIIIIIIIIIIIIIIIIIIIIIIIIIIIIIIIIIIIIIIIIHIIIIIIIIIIIIIIIIIIIIIIIIIIIIIHIIIIIIIIIIIIIIIIIIIIIIIIIIIIIIIIIIIIIIIIIIIIIIIIIIIIIIIIIIIIIIIIIIDDDDD
@HISEQ:969:HM2KJBCX2:2:1101:9673:61769 2:N:0:ACTATGCA
CCTCGGGTACTACCCAACTATCCCTATTAATCATTACTCCGATCCCGAAGGCCAACACAATAGGACCAGAATCCTATGATGTTATCCCATGCTAATGTATCCAGAGCGATTGCTTGCTTTGAGCACTCTAATTTCTTCAAAGTAATGATGTTGGAAACACGACCTGGCCAATTAAGGCTAGGAGCGCGATGACGGCTGAAGGGTCGAGTAGGTCGGTGCTCGCCGTGAGGCGGACCGGCCGACCTGGCCCAAGGTCCAACTACGAGCTTTTTAACTTCAACAACTTAATTATACGCTATTGGAGCTAGAATTACCATGGCTGCTGGCACCAGACTTGCCCTCCAA
+
DDD@@EHIIIIIIGIIHHIIIIHIIIIIIIIIIHIIIIHIHIIGHHGIIIIIIIIIIIIIIIHFHHHGIIHIIIHHIIHIIHGHHIIIIHHGIIHIHHIGIIIHHHIIIHIIHHIIIIIIIIIIIIIIIIIIIHIGHIIIIHIIIIIIHHHIHIIIIIIHIIIIIIIIHIHIIIIIHIIIIIHHHIIIHIIIIIHHIHHIIIIIIHIIHIIIIIIHHHGIIIIIIIIIIIHHIIIIIIIHIIIHIIIHHHHIIIIIIIIIIHGIIHIIIIIIIIHHHIIHHIIIIHIIIIIHHIIIIIIIIIIIIIIIIHIIIIHIIIIIIIIIIIIIIIIIIIIIIIIIDDDDC
@HISEQ:969:HM2KJBCX2:2:1101:19774:61345 2:N:0:ACTATGCA
CCTCGGGTACTACCCAACTATCCCTATTAATCATTACGTCAATCCTAGAAACCAACAAAATAGGATCAAACGTCCTATTTCATTATTCCATGCTAATGTATTCAAGCGTTAGCCTGCTTTAAACACTCTAATTTTTTCAAAGTAACAGTCCTGTTTCCCTGCAACACCAAATTAATGGCATTACAGTTCTTCAGAAAGGAGGAACCAGCAAAGCCAGTGCATACCAGTGGCACGACCAACCTGCTGATCCCGAAATTCAACTACGAGCTTTTTAACTGCAACAACTTTAATATACGCTATTGGAGCTGGAATTACCGCGGCTGCTGGCACCAGACTTGCCCTCCAA
+
DDDDAHHIIIHGHIIIIIHGHHIHIHHIIIHHHHIIIHHHHHHIGIIEHHIEHIIIIIIIGIHEEHHHGHHHHI==GGHGHIIIIHG@GEFEHHHHIHHHHHHIHGHH@GGGFFFHCHGFHE;ECGBCFHHHFEHHIHEGHF<@FFGHHGDGHHHIG6HGGHHFCFH=GCHHEGHHHF?GHHFHC/FDFHHHDHHDGHEHGD:FDCF@?G<7HEFC@E@?FHHE?CFF@=FIHHEHED1?HF1/FHIHHHG1<GD1<<1C?=C=HEHHIHHFCCD1CG@EF@G@G<<<11<<<EHF1EFF@HGGCCCIHHEG/CDC?HHF1GEGF1CHCHGEEGHCHGEEGD@DDB
@HISEQ:969:HM2KJBCX2:2:1101:3358:62162 2:N:0:ACTATGCA
CCTCGGGTACTACCCAACTATCCCTATTAATCATTGCTCACAAATCCAAAAACCAACAAAATACGATAAACGAGCCCTAACTTATTATTCCATGCTAATGTATTCATAACTAACCGCCTGCTTTAAACACTCTAATTTTTTCAAAGTAAAGGTCCTGGATTGCGAACCCAACCCAGCAAAGGGCAGGAACGTTCTCCAGGAAGATGGTAAGCGCGCATCGGCACTCACACACGAAACCGTGGCGGGCCAAGCGCACTATACCAGAAATCCAACTACGAGCTTTTTAACTGCAACAACTTTAATATACGCTATTGGAGCTGGAATTACCGCGGCTGCTGGCACCAGACTTGCCCTCCAA
+
BDDDDIGHIIIIIGIIIIHIIHHIGIHHHGIIHIIHIGIIIHHHIGHIHHHHIFHGIIHEHHHEH?HHFHE0ECHCHHCHHFHHIIIIHHHHH?EGC1GHHHIIHHHFIHHG?FHIGHHCHEHHHHIIIIIIHHHCGHHHHHGHHIHHIIIIIIIIIIIIIIHHGIIHHHIFHIIIIIIIIHGHFIIIIIIIHIHIHHHIIIIHFFHIIIHI<IIIIIIIIIIHHIIIIIIIHHHHEFIIGIHIHIIGGIIIIHHGFIIHHHHIIIIIIIHHHHCHHIIIIIIIIIIHIHIIIIIIIIIIIIIHHHIGIIIHIIIIIIHIIIIIIIHIIIIIIIIIIIIIIIIIIIIIIIIIIDDDDD
@HISEQ:969:HM2KJBCX2:2:1101:16073:62489 2:N:0:ACTATGCA
CCTCGGGTACTACCCAACTATCCCTATTAATCATTACGGCGGTCCTAGAAACCAACAAAATAGAACCGCACGTCCTATTCTATTATTCCATGCTGTAATATTCGAGCAAAGGCCTGCTTTGAACACTCTAATTTTTTCAAAGTAAAAGTCCTGGTCCCCAACACACCCAGTGAAGGGCATGCGGTTCTCCAGAAGAAAAGGCCCGGCCGGACAAGTGCACGCGGTGAGGCGGACCTGCCAGCCAGGCCAAAGGTTCAACTACGAGCTTTTTAACTGCAACAACTTTAATATACGCTATTGGAGCTGGAATTACCGCGGCTGCTGGCACCAGACTTGCCCTCCAA
+
ABDBDHHIIIIHHCHII0DGGHHHFHIIGHIFHHIHIGFHIIIHIIIIGHIEHI1D1C?GHGHHIHCDEHHIIC@GC@EGH?HIHHHDCGHH1FFIIHHCHHHHIIIHIIHHHHIIHIIIGHGGHEFFFHEHHHGGHHHHHFHHHIHGHHHHEHHHHIHHHHE<FHEIHHIIHGH@IIHHGIHIHHHHH?HHIIIHHGIIGHIHIIHHCCIIHHGFIIIIIHFIHHHIHIHGGHH?GHIHHFEIIHHFIHGIHIIIIIHHF0HHCHHIHHHHHIIHIHHGHIHFIIIIIIHIIIIIIIIIIHEHHG?HHEIHHDHC@HHIIIHHGHHGIIHHIHFIHHG?@BDD
@HISEQ:969:HM2KJBCX2:2:1101:4669:63419 2:N:0:ACTATGCA
CCTCGGGTACTACCCAACTATCCCTATTAATCATTGCTCACAAATCCAAAAACCAACAAAATACGATAAACGAGCCCTAACTTATTATTCCATGCTAATGTATTCATAACTAACCGCCTGCTTTAAACACTCTAATTTTTTCAAAGTAAAGGTCCTGGATTGCGAACCCAACCCAGCAAAGGGCAGGAACGTTCTCCAGGAAGATGGTAAGCGCGCATCGGCACTCACACACGAAACCGTGGTGGGCCAAGCGCACTATACCAGAAATCCAACTACGAGCTTTTTAACTGCAACAACTTTAATATACGCTATTGGAGCTGGAATTACCGCGGCTGCTGGCACCAGACTTGCCCTCCAA
+
DDDDDIIIIIIIIIIIIIIIIIIIIIIIIIIIIIIIIIIIIIIIIHIIIIIIIHIIIIIEHHHIHHIHHHIHIIIHIIIIIIIIIHIGIGHIIHHIIIHHHDHHHIIIHIHIIIIHIIIIIIHIHIIIIHHI1IHHHHIIHIIIHHHIIHIHHIIIIIHHIIIIIIIIIIIIGIIIIIIIIHIIIIIIIHIIIIIIIIIIIIIIIIIIIIIIIIIIIIIIIIIIIIIIIIIIIIIIIIIIIIIIIIIIIIIIIIIHHHIIHIIIIIIIIIIIIIIIIIHIIIIIIIIIIIIIIIIIIIIIIIIIIIIIIIIIIIIIIIIIIIIIIIIIIIIIIIIIIIIIIIIIIIIIIIIIIDDDDD
@HISEQ:969:HM2KJBCX2:2:1101:18384:63781 2:N:0:ACTATGCA
CCTCGGGTACTACCCCAACTATCCCTATTAATCATTACGTCGATCCTAGAAACCAACAAAATAGAATCAAACGTCCTATTTCATTATTCCATGCTAATGTATTCAAGCGCGAGCCTGCTTTAAACACTCTAATTTTTTCAAAGTAACAGTCCTGATTTCCCACGACACCAAATTAATGACATCGTGGTTCGTCAGAAGGTAGGAATCAATTTGACCAGTACGTACCGAGGCACGACCGATCAACTGATCCCGAAATTCAACTACGAGCTTTTTAACTGCAACAACTTTAATATACGCTATTGGAGCTGGAATTACCGCGGCTGCTGGCACCAGACTTGCCCTCCAA
+
DDDDDDHHIIEHHHEHHIHHIIHHIIIHIIIIIGIIIIGIIIHIIIIIIIHIIIIGHHHIGIIHEHHIIGIIIIGHIGIHIHIIIIIIIIIIHIHEHHHHIHHHHIHHHIIIIIHHEHHHHIIHHIIIIIIHHHHIIIHIIIIIIHIIIHHHHIIIIHIIIHHIIIIIIIIHGHIIIIHIIHIIHHHHIIIIIIIIHIIIIHHEIHIIHIHHGGHHHHHIHIIIIIIIIIIIHIIIIIIHIHHHHIIHIIIIIIIIIIIHIHIIIHIIIIIHIIIIIHIIIIHIIHHHIIIIIIIIIIIIIIIIHIIIIIIIIIIIIIIIIIIIIGIIIIIIIIIHIIIIIDDDDD
@HISEQ:969:HM2KJBCX2:2:1101:1887:63425 2:N:0:ACTATGCA
CCTCGGGTACTACCCAACTATCCCTATTAATCATTACTCCGATCCCGAAGGCCAACACAATAGGACCAGAATCCTATGATGTTATCCCATGCTAATGTATCCAGAGCGATTGCTTGCTTTGAGCACTCTAATTTCTTCAAAGTAATGATGTTGGAAACACGACCTGGCCAATTAAGGCTAGGAGCGCGATGACGGCTGAAGGGTCGAGTAGGTCGGTGCTCGCCGTGAGGCGGACCGGCCGACCTGGCCCAAGGTCCAACTACGAGCTTTTTAACTTCAACAACTTAATTATACGCTATTGGAGCTAGAATTACCATGGCTGCTGGCACCAGACTTGCCCTCCAA
+
DDCCCIIIIIIIIIIIHIIIIIEHIHHIHHHIIIIIIIIIIGHIIIIIIIHIIIHIIIHIIIIIHIIIFHGIIHIHHHHIIIIGHHIIIIFHHIHIIIIIIHHIIIHIHIIHIIIIIIIIHIHIIGIIIIIIIIIIIIIIIIHIIIIIIIIIIIHHIIIIIIHIHIIHIIIIHIIIIIIIIIIIIIIIIIIIIHIIIIIIIHIIIIHIIIIIIIIIGIIIHIIHIIIIIIIIIIIIIIIIIIIHIIIIHIIIIIIHHIIHIIIIIIHIIIIIIIIIIIIIIIIIIIIIIIIIIIIIIIIIIIIIIIIIIIIIIIIIIIIIIIIIIIIIIIIIIIIIIIIIDDDDC
@HISEQ:969:HM2KJBCX2:2:1101:11655:64748 2:N:0:ACTATGCA
CCTCGGGTACTACCCAACTATCCCTATTAATCATTACGTCGATCCTAGAAACCAACAAAATAGGTTCGATCGTCCTATTTCGTTATTCCATGCTAATGTATTCAAGCGCGAGCCTGCTTTAAGCACTCTAATTTTTTCAAAGTAACAGTCCTGTTTCCCCGCAACAACAAATTAATGCCATCACGGTTCTGCAAGAGGGAGGGACCAGTGAGACCAGTGCATACCAGTGGCACGACCAACCTACTGGCCCCGAAATTCAACTACGAGCTTTTTAACTGCAACAACTTTAATATACGCTATTGGAGCTGGAATTACCGCGGCTGCTGGCACCAGACTTGCCCTCCAA
+
DDDDDHIIIIIIIIIIIIIIIIIIIIIIIIIIIIIIIIIIIIIIIIIIGIIIIIIIIIIIIIIHIIIIIIIIHIIIIIHFIIIIIIIIIIIIIIIIIIIIIHIHIIIIIIIIIIIIIIIIIHIIIIIIIIIIIIHIIIIIIIIIIIIIIIIIHHHEIIHIIIHIHIIIIIIIIIIIHHIIIIIIIIIHIIIIHIIIIIIIIIIIIIIIIIIIIIIIIHIIIIIIIIHIIIIIIIIIIIIIIIIHHIIIIIHIIIIIIIIIIIHIIIIIIIIIIIIIIIIIIIIIIIIHIIIIIHIIIIIIIIIIIIIIIIIIIIIIIIIIIIIIIIIIIIIIIIIIIIIIIDDDDD
@HISEQ:969:HM2KJBCX2:2:1101:5639:64986 2:N:0:ACTATGCA
CCTCGGGTACTACCCAACTATCCCTATTAATCATTACGTCGATCCTAGAAACCAACAAAATAGAATCAAACGTCCTATTTCATTATTCCATGCTAATGTATTCGAGCAAAAATGCCTGCTTTAAACACTCTAATTTTTTCAAAGTAACAGTCCTGATTCCCCACGACACCAAATTAATGACATCGCGGTTCTTCAGAAGGTAGGAACCAATAATGCCAGTGCGTACCGAAGCACGACCAACAATTTGATCCCGAAATTCAACTACGAGCTTTTTAACTGCAACAACTTTAATATACGCTATTGGAGCTGGAATTACCGCGGCTGCTGGCACCAGACTTGCCCTCCAA
+
DDDDDIIIIIIIIIIIIIIIIIIIIIIIIIIIIIIIIIIIIIIIIIHIHIIIIIIIIIIHIIIHIIIHIIIIIIHIGIHIHIIIIIIIIIIIIIIIIIIIIIIIHIIIIIIIIIIIIIIIIIIIIIIIIIIIIIIIIIIIIIIIIIIIIIIIIIIIIIIIHIIIIIIIIIIIIIIIIIIIIIIIIIIIIIIIHIIIIIIIIIIIIIIIIIIIIIIIIIIIIIIIIIIIIIIIIIIIIIIIIIIIIHIIIIIIIIIIIHIIIIIIIIIIIIIIIIIIIIIIIIIIIIIIIIIIIIIIIIIIIIIIIIIIIIIIIIIIIIIIIIIIIIIIIIIIIIIIIIIIIIDDDDD
@HISEQ:969:HM2KJBCX2:2:1101:13499:64802 2:N:0:ACTATGCA
CCTCGGGTACTACCCAACTATCCCTATTAATCATTACGTCGATCCTAGAAACCAACAAAATAGAATCAAACGTCCTATTTCATTATTCCATGCTAATGTATTCAAGCGTAAGCCTGCTTTAAACACTCTAATTTTTTCAAAGTAACAGTCCTGATTCCCCACGACACCAAATTAATGACATCGCGGTTCTTCAGAAGGTAGGAACCGATAATGCCAGTGCGTACCGAAGCACGACCAACAATTCGATCCCGAAATTCAACTACGAGCTTTTTAACTGCAACAACTTTAATATACGCTATTGGAGCTGGAATTACCGCGGCTGCTGGCACCAGACTTGCCCTCCAA
+
BDDDDIIIIHHHCHHHIIIIIIGIEHIIIHIIIIIIIGIIHHIIGHIHHHIHIGIIIIIGHHHHHIIGIHHDHEHIIIIIIIIIIIIHIIIIIIIIIIIIIHIIIIIIIIIIIIIIIIIIIIIIIIIIIIIIIIIHIIIIHIIIIIHIHIIHIHHIIIIIIIIIHHIIHIHHHIIIIHIIIIHIIIHIIHIIIIIIIIIIIIIIIIIIIIIIIIIIIIIIIIIIHIIIIIIIIHHHHIIIHHGGHIHIIIIIIIIIGIIIHHHIIIIIIIIIIIHIIIIIIIIIHHHHIIIHHIHIIIIIHIIIIIIIIIIHIIIIIIIIIIIIIIIIIIIIIIIIIIIIDDDDD
@HISEQ:969:HM2KJBCX2:2:1101:13463:65241 2:N:0:ACTATGCA
CCTCGGGTACTACCCAACTATCCCTATTAATCATTACGGTGATCCTAGAAACCAACAAAATAGAATCATGCCGTCCTATTTTATTATTCCATGCTAATGTATTCAAGCAAAATGCCTGCTTTAAACACTCTAATTTTTTCAAAGTAAAGGTCCTGGTTCCCCGCGACACCCAATTAAGGGCATCGCGGTTCTCCAGAAGGTGAGAAATTGACTACACCAGTTCATACCCCTTAAGGCACGACCGATGTGTCAATCCCGAAATTCAACTACGAGCTTTTTAACTGCAACAACTTTAATATACGCTATTGGAGCTGGAATTACCGCGGCTGCTGGCACCAGACTGCCCTCCAA
+
DDDDDGIIIIIIIIIIIIIIIHHIIIIIIHIIIIIIIIIIIIIIIIIIIIIIIIIIIIHIHHHIIIIIIHIIIIIIIIIIIIIIIIIIIIGIIGIIIIFHHHIIHIFIIIIIIIIIIIIIIIIIIIHIIIIIIIIIIIIIIHIIIIIIIIIIIIIIIIIIIIIIIIIIIIIIIIIIIIIIIIIIIIIIIIIIIIIIIIIIHIIIIIIIIIIIIIIGIIIIIIIIHHIIIIIIIIIIIIIIIIIIIIIIIHIIIHIIIIIIIIHIIIIIIIIIIIIIIIIIIHIIIIIIIIIIIIIIIIIHIIIIIIIIIIIIIIIIIIIIIIIIIIIIIIIIIIIIIIIIIIIIIIDDDDD
@HISEQ:969:HM2KJBCX2:2:1101:8455:66007 2:N:0:ACTATGCA
CCTCGGGTACTACCCAACTATCCCTATTAATCATTACTCCGATCCCGAAGGCCAACACAATAGGACCAGAATCCTATGATGTTATCCCATGCTAATGTATCCAGAGCGATTGCTTGCTTTGAGCACTCTAATTTCTTCAAAGTAATGATGTTGGAAACACGACCTGGCCAATTAAGGCTAGGAGCGCGATGACGGCTGAAGGGTCGAGTAGGTCGGTGCTCGCCGTGAGGCGGACCGGCCGACCTGGCCCAAGGTCCAACTACGAGCTTTTTAACTTCAACAACTTAATTATACGCTATTGGAGCTAGAATTACCATGGCTGCTGGCACCAGACTTGCCCTCCAA
+
@@DDDHIIIGIHEHHIIIIHHHFHIIIHIHIIIIIHHHIHIIIIIHIFHIGHIIIIIIIEHHHHIIHIIIIIIHHHIIHGIHIHHIHHIIIHIIFIIIIIHEIIIIIIIIIHIIIIHHHHIHCHHIHHIIIHHIIIHGIHEHIIIIHHIIIIIIHHHIIHHHIEIIHFHHHEHGEHHEHEGHHHHHHECGHGIIHHHHIHIIIHHHHHHFHHHDIIIHDHHDGIIIIIIHIIHHHH<HIGHIIHHHHECGHGCCC@CHIIGIIIIHEHGEHIIIIIIHHIIHHHFEIIIIHHIIIIIIIIIIIHEEHHIHC@HHHIIIIHIIIHHIIIIIIHHIIIHIIGDBDDB
@HISEQ:969:HM2KJBCX2:2:1101:5432:66350 2:N:0:ACTATGCA
CCTCGGGTACTACCCAACTATCCCTATTAATCATTACGGTGATCCTAGAAACCAACAAAATAGAACCATGCCGTCCTATTCTATTATTCCATGCTAATGTATTCGAGCAAAAATGCCTGCTTTAAACACTCTAATTTTTTCAAGGTAAAGGTCCTGGATCCGCAAGACACCCAATAAAGGACATCAAGTTTCTCCAGAAGGTGAGAAATCAACTGCAACAGTTCATACCCCTTAAGGCATGACCATCACGTCAATCCCGAAATTCAACTACGAGCTTTTTAACTGCAACAACTTTAATATACGCTATTGGAGCTGGAATTACCGCGGCTGCTGGCACCAGACTTGCCCTCCAA
+
DDDDDIIIIIIIIIIIIIIIIIIIIIIIIIIHIIIIIIIIIIIIIIIIIIIIIIIIIIIIIIIIIIIIHHIICGHHIHIHIIIIIIIIHHHIIIIIIHHHHGHIIIIIIIHIIIIIIIIIIIIIIIIIIIIIIHIIHHIIIIIHIIIIIIIIIIIIIIIIIIIIIIIIIIIIIIIIIIIIIIIIIIIIIHHIIIIIIIIIIIIIIIIIIIIIIIIIIIIIIIIIIIIIIIIIIIIIHIIIIIIIIIIIIIHGIIIIIIIIIIIIIIIIIIIIIIIIIIIIIIIIIIIIIIIIIIIIIIIIIIIIIIIIIIIIIIIIIIIIIIIIIIIIIIIIIIIIIIIIIIIIIIIIDDDDD
@HISEQ:969:HM2KJBCX2:2:1101:9900:66375 2:N:0:ACTATGCA
CCTCGGGTACTACCCAACTATCCCTATTAATCATTACATCGATCCTAGAAACCAACAAAATAGAATCGGATGTCCTATTTCATTATTCCATGCTAATGTATTCAAGCGTGAGCCTGCTTTAAACACTCTAATTTTTTCAAGGTAACAGTCCTAATTCCCCGTGACACCAAATTAATGGCATTACGGTTCTTTAGAAGGTGAGAAATCAATAATATCAGTACATACCAACGGCATGACCGAAACATTGATCCCGAAATTCAACTACGAGCTTTTAACTGCAACAACTTTAATATACGCTATTGGAGCTGGAATTACCGCGGCTGCTGGCACCAGACTTGCCCTCCAA
+
DDDDBHHIIIIIIIIIIIFIIIIIIIIIIIIIIIIIIIIIHHIIIIIGHIHHHHIIIIIHIHHHHIHHHHGHFEHIIIIIIIIIIIIIIIGHHCFHHHHHGFHIIIIHHHHDHHIIHIHHHHIIHIIIIIIIHIHHIIHEIHHHIIIHIIIIIIHIIIHIIIIIIIIIIHHHHHIHIHHIIIIIIIIHIIIIIIIIIIIIIIIIIIIIIIIIIIIIIIHHIIIIIHIHIIIIIIIIIIIIIIIIHIIIHHGIIIIHIIIIIIIIIIIIIIIIIIHIIIGIIIIIIIIIIIIIIIIIHIHIIIIIIIIIIIIIIIIIIHIIIIIIIIIIIIIIIHIIIIIIIDDDDD
@HISEQ:969:HM2KJBCX2:2:1101:3011:66830 2:N:0:ACTATGCA
CCTCGGGTACTACCCAACTATCCCTATTAATCATTACGGTGATCCTAGAAACCAACAAAATAGAACCATGCCGTCCTATTCTATTATTCCATGCTAATGTATTCGAGCAAAAATGCCTGCTTTAAACACTCTAATTTTTTCAAGGTAAAGGTCCTGGATCCGCAAGACACCCAATTAAGGACATCAAGTTTCTCCAGAAGGTGAGAAATCAACAGCGACAGTTCATACCCCTTAAGGCATGACCATCACGTCAATCCCGAAATTCAACTACGAGCTTTTTAACTGCAACAACTTTAATATACGCTATTGGAGCTGGAATTACCGCGGCTGCTGGCACCAGACTTGCCCTCCAA
+
DDDCDIIIIIIIIIIIIIIIIIIHIIIIIIIIIIIIIIIIIIHIHIIIIIIIHIIIIIIIIIIIIIIIIGIIHHI<HGHIHIIIIIIIIIIIIEHHIHHGHHGHHIIIIIIIIIIIHIIIIIIIIHHIIIIIIIIHIIHIIIIIIIIIIIIHIIIIIIIIIIIIIIIIHHIIIIIIHIIIIIIIIIIIIIIIIIIIIIIIIIIIHIIIHIIIIIIIIIIIIIIIIIIIIIIIIIIIIIIIIIIIIIIIIIHHIIIIIIIIIIHG@IIIIIIIIIIIIIIIIIIIIIIIIIIIIIIIIIIIIIIIIIIIIIIIIIIIIIIIIIIIIIIIIIIIIIIIIIIIIIIIIIIIDDDDD
@HISEQ:969:HM2KJBCX2:2:1101:1614:66891 2:N:0:ACTATGCA
CCTCGGGTACTACCCAACTATCCCTATTAATCATTACGTCGATCCTAGAAACCAACAAAATAGAATCAAACGTCCTATTTCATTATTCCATGCTAATGTATTCAAGCGTAAGCCTGCTTTAAACACTCTAATTTTTTCAAAGTAACAGTCCTGATTCCCCACGACACCAAATTAATGACATCGCGGTTCTTCAGAAGGTAGGAACCAATAATGCCAGTGCGTACCGAAGCACGACCAACAATTTGATCCCGAAATTCAACTACGAGCTTTTTAACTGCAACAACTTTAATATACGCTATTGGAGCTGGAATTACCGCGGCTGCTGGCACCAGACTTGCCCTCCAA
+
DDDADFIIIIGHHIHGCD<FGHHECHHFHIHHHIEHHEHHHDHHGCHHHHHCEHHIIIEHHH<GHGHIH1<CFGCEEHCEH?HHHH1<DHHHHF@EHGHH8<FHHEHHHEHHHHFFHH1HCBECEHCHGIHHGEHH<FHEHHHHIIHHHHHHIIHIHF@HHIHGIIDBDCHGHHHIGHHHIHHHDH<C/FFGIHEIHGHCDIHEHGEGFA1HC?@CC6<CGD<D/HHHGDEHD<C1GCGEHC@1B6<@<@CCHH?HGEIHEFEHHHDHHHGCECFCHC1EHIHF1GIHEF@CEDHEHHCIIHEGFCHHEHEHDDCHEG<?HGHHIHHIIHHGGHEGEHHED<0D0
@HISEQ:969:HM2KJBCX2:2:1101:6391:67359 2:N:0:ACTATGCA
CCTCGGGTACTACCCAACTATCCCTATTAATCATTACGTCGATCCTAGAAACCAACAAAATAGAATCAAACGTCCTATTTCATTATTCCATGCTAATGTATTCAAGCGCGAGCTTGCTTTAAACACTCTAATTTTTTCAAAGTAACAGTCCTGATTTCCCGCGACACCAAATTAATGACATCGTGGTTCGTCAGAAGGGAGAAACCAATAATGCTAGTACGTACAAAGTACGACCGACATATTAGTCCCGAAATTCAACTACGAGCTTTTTAACTACAACAACTTTAATATACGCTATTGGAGCTGGAATTACCGCGGCTGCTGGCACCAGACTTGCCCTCCAA
+
DDDDDIIIIIIIIIIIIIIIIIIIIIIIIIIIIIIIIIIIIIIIIIGIIIIIIIIIIIIIIIIIIIIIIIIIIIIIIIHHIIIIIIIIGIIIHIIHIHIIIIIIIIIIIIHIIIIIIIIIIIIIIIIHIIHIIIIIHIIIIIIIIIIIHIIIIIIIIIHIIIIIIIIIIHHHHIHIIIIIIHIIIIHIIIIIIIIIIIIIIIIIHIIIIIIIIIIIIIIHIHIIIIIIIIIIIIHIIIIIIIIIIIIIIHIIIIIIIIIIIIIIIIIIIIIIIIIIIIIIIIIIIIIIIIIIIIIIIIIIIIIIIIIIIIIIIIIIIIIIIIIIIIIIIIIIIIIIIIICDDDD
@HISEQ:969:HM2KJBCX2:2:1101:17254:67847 2:N:0:ACTATGCA
CCTCGGGTACTACCCAACTATCCCTATTAATCATTACGTCGATCCTAGAAACCAACAAAATAGAATCAAACGTCCTATTTCGTTATTCCATGCTAATGTATTCAAGCGTGAGCCTGCTTTAAACACTCTAATTTTTTCAAAGTAACAGTCCTGATTCCCCAAGACACCAAATTAATGACATCATGGTTCGTCAGAAGGTAGGAATCAATAATACCAGTACGTACAATAGCACGACCAATAAATTGATCCCGAAATTCAACTACGAGCTTTTTAACTGCAACAACTTTAATATACGCTATTGGAGCTGGAATTACCGCGGCTGCTGGCACCAGACTTGCCCTCCAA
+
D@DDCHHIHHHIHIIHFHHH1CEHHHHHHEHHIHHCH?CCCHHCHHHE@GHHIHHHHH?GHHEHIHHHHFHHICHHHICHHHHH@GHH1FGHCGHHGHHH@HHHH?GHIHGH@HF?GHHIHIHHGGHHGGG@GHHFDHHHHIIHHHHHIHHHHDF@CFFCHHHIIHHGCCGFFHEHH<HIFHHHEHHHHHGHGHHHHHGGFEIHGFHEHGHHFEHFHC@HHHGHH@HHHEHHGC9GGEEGE;CCHGGHGGCGCF1H@HHHGHCHGHHHHIHIIHIHHIHGEHFFC?CIIHEGCHEE?HHHHHFHCEIIHF<EF<DDDIHHIIIIHIHHHHHEHHHHHIIHDDDD@
@HISEQ:969:HM2KJBCX2:2:1101:3578:68084 2:N:0:ACTATGCA
CCTCGGGTACTACCCAACTATCCCTATTAATCATTACGTCAATCCTAGAAACCAACAAAATAGGATCAAACGTCCTATTTCATTATTCCATGCTAATGTATTCAAGCGTTAGCCTGCTTTAAACACTCTAATTTTTTCAAAGTAACAGTCCTGTTTCCCTGCAACACCAAATTAATGACATTACAGTTCTTCAGAAAGGAGGAATCAGCGAAGCCAGTACATACCAAAGGCACGACCAACCTGCTAACCCCGAAATTCAACTACGAGCTTTTTAACTGCAACAACTTTAATATACGCTATTGGAGCTGGAATTACCGCGGCTGCTGGCACCAGACTTGCCCTCCAA
+
DDDD@GHIIIIGHHIIHIIIIIIIIIIIIIEEHICHHHHHHHIHHHHHEEC@CHEHHFIHHHHHHHHHIHIIHHEHHIIIHHIFEHEHH@EHEHHEHHHHEHHHHIIIIIIHFHHHHIIIHIIIIIIIHIHIIIHHIIIHHHHHHHEHGCIHIIHGIHHHHHIIHHIHHHH@IHIHHHIIIIIHHHHHHIIIIGHHIIIIIHIIIIIHIGIHIHIIIIIIIHHH:HHGIIIIIIHIIIIIHEEGCIIIHHIHGIIIIIIHHHHIIIIIGIIIIHHIIIIIIIIIIIIHHIIIIIIIIIIIIIIHIIIIIIIIIIIIIIIIIIIIIIHHIIIIIHIIIIIIIDBDAD
@HISEQ:969:HM2KJBCX2:2:1101:5598:68562 2:N:0:ACTATGCA
CCTCGGGTACTACCCAACTATCCCTATTAATCATTACGGCGGTCCTAGAAACCAACAAAATAGGACCGCACGTCCTATTCTATTATTCCATGCTAACGTATTCGAGCAAAGGCCTGCTTTGAACACTCTAATTTTTTCAAAGTAAAAGTCCTGGTCCCCAACACACCCAGTGAAGGGCATGCGGTTCTCCAGAAGAAAAGGCCCGGCCGGACAAGTGCACGCGGTGAGGCGGACCTGCCAGCCAGGCCAAAGGTTCAACTACGAGCTTTTTAACTGCAACAACTTTAATATACGCTATTGGAGCTGGAATTACCGCGGCTGCTGGCACCAGACTTGCCCTCCAA
+
000<@H<D?C1@G11<D0GH@FEC<DGEH1GF1DCH@E0/<CCCEH?1<FC1<1<CEHEFHE1G11<//<CC<GG=?111<1GF11C1<1C1<<G@CECH@<@1H@HEGHIHHHHIHGG<B3HHHIHFHHADC0HGFHIHIHFF@@AHHHH@DHDHH@IHHE/E<HHHEHHGGGGHIGHGHEEHCG@AFHHHAHEGG@HBIHHEHHDCIHFIGIIIIIIIIIHH@EHCCC@GHCCEHEHFHEEIHGCHIIHFIIHHHH@IIHHFHHFHHHFCCFD@HHHEHCF@E@EIIIIHHGCCHFHHIHIHIIIIIIIIHHHHIH@HEF@HHHHIHHHGC?IIIIID@@@D
@HISEQ:969:HM2KJBCX2:2:1101:4037:68985 2:N:0:ACTATGCA
CCTCGGGTACTACCCAACTATCCCTATTAATCATTACGTCAATCCTAGAAACCAACAAAATAGGATCAAAAGTCCTATTTCATTATTCCATGCTAATGTATTCAAGCGTTAGCCTGCTTTAAACACTCTAATTTTTTCAAAGTAACAGTCCTGTTTCCCTGCAACACCAAATTAATGACATTACAGTTCTTCAAGAAGGAGGAACCAGTAAAGCCAGTACATACCAGAGGCACGACCAACTTACTAATCCCGAAATTCAACTACGAGCTTTTTAACTGCAACAACTTTAATATACGCTATTGGAGCTGGAATTACCGCGGCTGCTGGCACCAGACTTGCCCTCCAA
+
DDDDDIIIIIIIIIIIIIIIIIIIIIIIIIHIIIIIIIIIIIIIIIIIIIIIIIIIIIIIIIHHHIIIHIIIHIHIIIIIIIIIIHIIGIIIIIIGIIIIIIIIIIIIIIIIGIIIIIIIIIIIGIIIIIHIIIIIIHIIIIIIIIIIIHIIHIIIIIIHIIIIIIIIIIHIIIIIIIIIHIIIIIIIIIIIIIIIIIIIIHIHHIIIIIIIIIIIIIIIIIIIIIIIIIIIIIIIIIIIIIIHHIIIIIIIIIIIIIIIIIIIIHIIIIIIIIIIIIIIIIIIIIIIIIIIIIIIIIIIIIIIIIIIIIIIIIIIIIIIIIIIIIIIIIIIIIIIIIIIIDDDDD
@HISEQ:969:HM2KJBCX2:2:1101:14934:68551 2:N:0:ACTATGCA
CCTCGGGTACTACCCAACTATCCCTATTAATCATTACGGTGATCCTAGAAACCAACAAAATAGAATCATGCCGTCCTATTTTATTATTCCATGCTAATGTATTCAAGCAAAATGCCTGCTTTAAACACTCTAATTTTTTCAAAGTAAAGGTCCTGGTTCCCCGCGACACCCAATTAAGGGCATCGCGGTTCTCCAGAAGGTGAGAAATTGACTACACCAGTTCATACCCCTTAAGGCACGACCGATGTGTCAATCCCGAAATTCAACTACGAGCTTTTTAACTGCAACAACTTTAATATACGCTATTGGAGCTGGAATTACCGCGGCTGCTGGCACCAGACTTGCCCTCCAA
+
DDDDDIIIIIIIIIIIIIIIIIIIIIIIIIIIIHHIIIIIIIIIIGIHIIIIIIIIIIIIIIHIIGHIIIHHHIIIIIIHIHIHHIIIIIIIIIIHIIIHIHIIIIIIIIGIHHIIIIIIIIIIIIIIIIHIIIIIIIIIHIIIIIIIIIIIIHIIHIIIIIIIIIIIIIIIIIIIHHHIIIIIIIIIIIIIIIIIIHIIIIIIIIIIIIIIIIIHIIIIIIIIHGIIIIIIIIIIIIIIIIIIIIIIIIHIIIIIIIIIIIIGIIIIIIIIIIIIIIHIIIIIIIIIIIIIIIIIIIIHIIIIIIIIIIIIIIIIIIIIIIIIIIIIIIIIIIIIIIIIIIIIIIIDDDDD
@HISEQ:969:HM2KJBCX2:2:1101:7497:68488 2:N:0:ACTATGCA
CCTCGGGTACTACCCAACTATCCCTATTAATCATTACGTCGATCCTAGAAACCAACAAAATAGAATCAAACGTCCTATTTCATTATTCCACGCTAATGTATTCAAGCGTGCGCCTACTTTAAACACTCTAATTTTTTCAAAGTAACAGTCCTGATTCCCCACGACACCAAATTAATGACATCGTGGTTCTTCAGAAGGTAGGAACCAATAATGCCAGTGCGTACCGAAGCATGACCGACAATTTGATCCCGAAATTCAACTACGAACTTTTTAACTGCAACAACTTTAATATACGCTATTAGAGCTGGAATTACCGCAGCTGCTGGCACCAGACTTGCCCTCCAA
+
DDDDDHIIIIHIIHIIIIIIHIIIIIIIIIIIIIIIIIIIIIIIHIIHHIIIIIIIIIHHHHHIIIIHIHIIFIIGHIIGHGIHIIHIIIHF?HHIIIIHHHIHIIIHIIIHHIIIIIHIIIIIIHIIIIHIIIIIHIHHHIIIIIIIIIIIIIHIIIIIIIIIIHIHIIIIIIGIIHHHHIIIIIIIIHHIIIIHGGHIIIIIIIIHIIIIIIIIIIIIIIIIIIIIIIIIHHIIIIIIIIHGIIIIIIIIIIIIIIIIIIIIIHIIIIHIIIIIIIIIIIHIIIIIIIIIIIIIIIIIIIIIIIIIIIIIIIIIIIIIIIIIIIIIIIIIIIIIIIIHDDDDD
@HISEQ:969:HM2KJBCX2:2:1101:13686:68817 2:N:0:ACTATGCA
CCTCGGGTACTACCCAACTATCCCTATTAATCATTACTCCGATCCCGAAGGCCAACACAATAGGACCAGAATCCTATGATGTTATCCCATGCTAATGTATCCAGAGCGATTGCTTGCTTTGAGCACTCTAATTTCTTCAAAGTAATGATGTTGGAAACACGACCTGGCCAATTAAGGCTAGGAGCGCGATGACGGCTGAAGGGTCGAGTAGGTCGGTGCTCGCCGTGAGGCGGACCGGCCGACCTGGCCCAAGGTCCAACTACGAGCTTTTTAACTTCAACAACTTAATTATACGCTATTGGAGCTAGAATTACCATGGCTGCTGGCACCAGACTTGCCCTCCAA
+
DDDDCIIIIGHEHHHHHIHIIGIIIIIIIHIHIIIIIGIHHHHIIIIGHHHIGIGIIHIIGIHIEHCHH?GHHHIHIHIIHHHGHIIHHHFHII?HHHHIHHHG@FHHIIIIIHIIIHIIHHIIIIIHIIIHIIHIIIIIIIIIIIHGHHEIIIHHHHIIHHHIIHIIIIIIHHIHGHIIIGIIHIHEHIIIHIIHHIIHGHHHGHIIIIIIIIIIIIIHHHEHIIIIIIH8IIGIIHHIIIIFHEHHIIHHHHHEHIIIIIIHHHHFCHHIHFHIGIIHHCHEHCIIIIIIHIHIHIIIIHIHIIIIIIHHIIHIEEHEIIHFIIIIHHIHHEIIIIHH?ADD@
@HISEQ:969:HM2KJBCX2:2:1101:3392:68919 2:N:0:ACTATGCA
CCTCGGGTACTACCCAACTATCCCTATTAATCATTACGGCGGTCCTAGAAACCAACAAAATAGGACCGCACGTCCTATTCTATTATTCCATGCTAACGTATTCGAGCAAAGGCCTGCTTTGAACACTCTAATTTTTTCAAAGTAAAAGTCCTGGTCCCCAACACACCCAGTGAAGGGCATGCGGTTCTCCAGAAGAGAAGGCCCGGCCGGACAAGTGCACGCGGTGAGGCGGACCTGCCAGCCAGGCCAAAGGTTCAACTACGAGCTTTTTAACTGCAACAACTTTAATATACGCTATTGGAGCTGGAATTACCGCGGCTGCTGGCACCAGACTTGCCCTCCAA
+
BBDADIIHHIIIHIIIIIIHIIIIIGIIIIIIIIIIIIHIIIIIIIIIGHIIGIIIEHIIIIHHGHHFHHIDHHHHIEHIIFIIHIIIGGHIHHEHEHEHHDHGHHIIIIHHGIIIIIIIGCG@HHE@FFHHIIIIGIHEHIIHHHIHHIIHCHIIIIIEIHHHHFIIIIIIIIIIIIIIIIIIHDHHFEIIHHIIIIHIIHDHIIHHGIIIIIIIIIIIIIIIIIIIIIIIIIIIIHIHIHIIIIHIIIIIIIIIIIIIIIIIIIIIIIIIIIIIIIIIIIIIIIIIIIIHIIIIIIIIIIIIIIIIIIIIIIIIIIIIIIIIIIIHIIHHIIIIHIIDDDDD
@HISEQ:969:HM2KJBCX2:2:1101:12903:69175 2:N:0:ACTATGCA
CCTCGGGTACTACCCAACTATCCCTATTAATCATTACATCGATCCTAGAAACCAACAAAATAGAATCGGATGTCCTATTTCATTATTCCATGCTAATGTATTCAAGCGTGAGCCTGCTTTAAACACTCTAATTTTTTCAAGGTAACAGTCCTAATTCCCCGTGACACCAAATTAATGGCATTACGGTTCTTTAGAAGGTGAGAAATCAATAATATCAGTACATACCAACGGCATGACCGAAACATTGATCCCGAAATTCAACTACGAGCTTTTTAACTGCAACAACTTTAATATACGCTATTGGAGCTGGAATTACCGCGGCTGCTGGCACCAGACTTGCCCTCCAA
+
DDDDDIIIIIIIIHHIIIIIIIIIIIIIIIIIIIIIIIIIIIIIIIIIIIIIIIIIHIIIIIIIHHIIIIIIIIIIHIIIIIIIIIIIGIIIIIIIIIIIIIIIIIIIIIIIIIIIIIIIIIIIIIIIIIIIIIIIHHIHIIIIIIIIIIIIHIIIIIHIHIHIIIIIIIIIIIIIIHIIIIIIIIIIIIIIIIIIIIIIIIIIIHIIIIIIIIIIIIIIIIIIIIIIIIIIIIIIIIIIIIIIHIIIIIIIIIIIHIIIIIIIIIIIIIIIIIIIIIIIIIIIIIIIIIIIIIIIIIIIIIIIIIIIIIIIIIIIIIIIIIIIIIIIIIIIIIIIIIIIIIDDDDD
@HISEQ:969:HM2KJBCX2:2:1101:12733:70237 2:N:0:ACTATGCA
CCTCGGGTACTACCCAACTATCCCTATTAATCATTACGTCGATCCTAGAAACCAACAAAATAGGGTCAAACGTCCTATTTCATTATTCCATGCTAATGTATTCAAGCGTGTGCCTGCTTTAAACACTCTAATTTTTTCAAAGTAACGGTCCTGATTCCCCATGACACCAAATTAATGACATCACAGTTCGTCAGAAGGTAGAAATCAATAATACCAGTGCATACCAGAGGCACGACCAATATATTGATCCCGAAATTCAACTACGAGCTTTTTAACTGCAACAACTTTAATATACGCTATTGGAGCTGGAATTACCGCGGCTGCTGGCACCAGACTTGCCCTCCAA
+
DDDDDIIIIIIIIIFHIIHHFHIHIIHIIHHIHIHEHEHHHHHICHHHIIIIIIIIIIIHHIIIEHHIIIH=CCHHEHHHHEHHHIIIEEGHHFHFIHHHIIGIIIIIIIIIIIHHHIIIIIIIIIIIIIIIHIIIHIIIIIHHIHIIIHIIIIIHIIIIHIIIIHGIIIIIIIIIIIIIIIIIIIHIIIIIIIIHHIIIIIIIIIIIIIIIIIIIIIIIIIIIIIIIIIIIIIIIIIIIIIIIHIIIIIIIIIIIIIIIIIIIIIIIIIIIIIIIIIIIIIIIIIIIIIIIIIIIIIIIIIIIIIIIIIIIIIIIIIIIIIIIIIIIIIIIIIIIIIIIIDDDDD
@HISEQ:969:HM2KJBCX2:2:1101:3541:70123 2:N:0:ACTATGCA
CCTCGGGTACTACCCAACTATCCCTATTAATCATTACGTCAATCCTAGAAACCAACAAAATAGGATCAACGTCCTATTTCATTATTCCATGCTAATGTATTCAAGCGCGAGCCTGCTTTAAACACTCTAATTTTTTCAAAGTAACAGTCCTGATTCCCCACCACACCAAATTAATGACATGATGGTTCGTCAGAAGGTAGAAATCAGTAACACCAGTACGTACCGAAGGCACGACCAGCGTACTAATCCCGAAATTCAACTACGAGCTTTTTAACTGCAACAACTTTAATATACGCTATTGGAGCTGGAATTACCGCGGCTGCTGGCACCAGACTTGCCCTCCAA
+
DADDDIIIHHIIHHFEHHHEHIGEFHIIIIIFHHIIIHHGIHHIHIFIHIHHHIGHIIGHFCGHFHHIHIDD10EHHGHIIIIEHCHEHEH?GHHIHHHHHIIIHHDHHIHHHHFHG@HHGFHHIIIIHIHIHHHCHGGIIHIIIIHHIHHHHGHHHHEEHHIIIIIHHHIIIIIIIIIHHHIIIIIIIIIIIHIIIHHHIIIHHHEIIIIIIIHHGFHIIIIHHEGIIIIIIIIIHIHIIIHHIIIIIIIHIIIIIIHHHFHIHHIIHIIIIHIIIIIIIIIIIHHIIIIIIIIIIIIIIIIIHHIIIIIIIIIHIIIIIIIIIIIIIIIIIIIIIIIIADDDD
@HISEQ:969:HM2KJBCX2:2:1101:16952:70752 2:N:0:ACTATGCA
CCTCGGGTACTACCCCAACTATCCCTATTAATCATTACGTCAATCCTAGAAACCAACAAAATAAGATCGAACGTCCTATTTCATTATTCCATGCTAATGTATTCAAGCGTTAGCTTGCTTTAAACACTATAATTTTTTCAAAGTAACAGTCCAAATTCCCCGCAACACCAAATTAATGGCATTACGGTTCATAAGGAAGGAGGAATCAGTGAGACCAGTACATACCAGAGGCATGACCAACCTACTAACCCCGAAATTCAACTACGAGCTTTTTAACTGCAACAACTTTAATATACGCTATTGGAGCTGGAATTACCGCGGCTGCTGGCACCAGACTTGCCCTCCAA
+
DADDDIHIIIHIIIIIGEEHHIHIHHIIIIH@FHIG@FHHHGHHHIHIIIIIIIHHHHHIFIIIHIIIIGHHIHHHICHHHHHIIHHEHHIIIIIIIIGEHGFIHHEIIHGHHIGIIIIGHHHIIIHHIHHHHFHHH?HHHIIIHFHHHIIIHHHHHHIGIHHHHHGDFEHHHHHIHIIHHIHIIIHIHIHGFIIIHHIIIIGIIIIIIHIHHHIIIHHHHHHDEHHIHIH<HIIHIIIIIIIHHGFFHGIIIIIIIHEEGIHHHHFHIHHHHHIIHIIIHGFIHIHIHHGHGHEIGIIIIHIIIIIIIIIIIIIHHIIIIIIIIIIHGIIIIHEHIIHIIIDDBDA
@HISEQ:969:HM2KJBCX2:2:1101:12926:70990 2:N:0:ACTATGCA
CCTCGGGTACTACCCAACTATCCCTATTAATCATTACGGTGATCCTAGAAACCAACGAAATAGAATCAGTCCGTCCTATTTCATTATTCCATGCTAATGTATTCAGACGATAGTCTGCTTTAAACACTCTAATTTTTTCAAAGTAACAGTCCTGATTTCCCATCACACCAAATAAATGGCATGAAAGTTCCTCAGAAGGTAGAGATCCATCTCACCAGTGCAGACATTTAAGCCTGACCAATGGGTAGACCCCGAAGTTCAACTACGAGCTTTTTAACTGCAACAACTTTAATATACGCTATTGGAGCTGGAATTACCGCGGCTGCTGGCACCAGACTTGCCCTCCAA
+
CDDDDIIIIIHHIIHIIIIIIIIIIIIIIHHIIIIIIIIIIIIIIIIIHIIIIIIIIIHHHHHHHHIIIIIIIIIIIIIIIIIIIIIIIIIIIIIIIIIIHHHIIIIIIIIIIIIIHHIIIIIIIIHIIIIIIIIIIIIIIIIIIIIIHIIIIIIIIIIIHIIIIIIHHIIIIIIIIIIIHIIIIIIIIIIIIIIHIIIIIIIIIIIIIIIIIIIIIIIIIIIIIIIHIIIIIIIIIIIIIIIIIHHIIIIIIIIIIIIIIIIIIIIIIIIIIIIIIIIIIIIIIIIIIIIIIIIIIIIIIIIIIIIIIIIIIIIIIIIIIIIIIIIIIIIIIIIIIIIIIIIDDDDD
@HISEQ:969:HM2KJBCX2:2:1101:16576:71115 2:N:0:ACTATGCA
CCTCGGGTACTACCCAACTATCCCTATTAATCATTACTCCGATCCCGAAGGCCAACACAATAGGACCAGAATCCTATGATGTTATCCCATGCTAATGTATCCAGAGCGATTGCTTGCTTTGAGCACTCTAATTTCTTCAAAGTAATGATGTTGGAAACACGACCTGGCCAATTAAGGCTAGGAGCGCGATGACGGCTGAAGGGTCGAGTAGGTCGGTGCTCGCCGTGAGGCGGACCGGCCGACCTGGCCCAAGGTCCAACTACGAGCTTTTTAACTTCAACAACTTAATTATACGCTATTGGAGCTAGAATTACCATGGCTGCTGGCACCAGACTTGCCCTCCAA
+
DDDDDIIIIIIIIIIIHIIIIIIIHIHIIIIIIIIIIIIIIIIIIIIIIIIIIIIIIIIGIIIIIIIIHIIIGIIIIIIIIIHIIIIIIHHHHIHIIIHIIGGHIIIIIIIIIIIIIIIIIIIIIIIIHIIIHIIIIIIIIIIIIIIIIIHIIIIIIIIIIIIIIIIIIIIHIIIIIHHIIIIIIIIHIIIHIIIIIIIIIIIIIIIIHIIIIIIIIIIIIIIIIIIIIIIHHHIIIIIIIIHHIIIIIIIIIIIIIHIHIIIIIIIIHIIIIIIIHHHIHHHHIIIIIIIIHIIIIIIIIIIIIIIIIIIIIIIIIIIIIIIIIIIIIIIIIIHIIIIIDDDDD
@HISEQ:969:HM2KJBCX2:2:1101:1601:71976 2:N:0:ACTATGCA
CCTCGGGTACTACCCAACTATCCCTACTAATCATTACCTTGGTTCCGAAGACCAACAAAATAGAACCAAAGTCCTATTTCATTATTCCATGCAACAGTATTCAGGCGAAGATGCCTGCTTTGAGCACTCTAATTTTTTCAAAGTAAACGTACTGACCGCCTGTGACACTCGGTGAAGAGCACCACAGGACAGAGGCAGTAGAGTGCCCAGCCTGACAGTAACCACGCATTGTGGACCGTCAGGACGTGGGCTGAGATCCAACTACGAGCTTTTTAACCACAACAACTTTAATATACGCTATTGGAGCTGGAATTACCGCGGCTGCTGGCACCAGACTTGCCCTCCAA
+
DDDDDIIIIIIIIIIIHIIIIIIIIIIGIIIIIHIIIIIHIIIIIIIIIIIIIHIIIIIIIIHIIIIIIIIIIHIIIIIIFHIIIIIIHHIIIIIIIIIIHIHIIIIIIHIIIIIIIIIIIIIIIIIIIIIHHIIIIIIIIIIIIIIIIIIHHHHIIIIIIIIIHHHIHIIIIHIIIIIIIIIIIIIIIIIIIIIIIIHHIHIIIIIIIIIIIIIIIIIIIIHHIIIIIIIIIIIIIIIIIIIIHHIIIIIIIIIIIIHIIIIIIIIIIIIIIIHHIIHIIIIIIIIIIIIIIIIIIIIIIIIIIIIIIIIIIIIIIIIIIIIIIIIIIIIIIIIIIIIIIIDDDDD
@HISEQ:969:HM2KJBCX2:2:1101:17508:72089 2:N:0:ACTATGCA
CCTCGGGTACTACCCAACTATCCCTATTAATCATTACTCCGATCCCGAAGGCCAACACAATAGGACCAGAATCCTATGATGTTATCCCATGCTAATGTATCCAGAGCGATTGCTTGCTTTGAGCACTCTAATTTCTTCAAAGTAATGATGTTGGAAACACGACCTGGCCAATTAAGGCTAGGAGCGCGATGACGGCTGAAGGGTCGAGTAGGTCGGTGCTCGCCGTGAGGCGGACCGGCCGACCTGGCCCAAGGTCCAACTACGAGCTTTTTAACTTCAACAACTTAATTATACGCTATTGGAGCTAGAATTACCATGGCTGCTGGCACCAGACTTGCCCTCCAA
+
DBBADH<GDHHHCCGHGIHIHEFHI1DHHIIGHIHHEEHFICHC=EHGC//<CCHGECHGHFHCHEHIIIHHHHHHHCFHHEHHIHGE111<F?<FHHGHC7GHHF?DDEIIIHIHGEHGFHIC?<CEECHHHHHH?1@DCFEGHHGH?HHGFF@FCGCGHH.B<F+@FFBCAF@EEFB/CGDDDCHDHG@F@IHHHCFGCEHHEC<@EEC?C<HH?<F?E/01<1C<0:/AHCDC0C//HGCCHED/CHHF1HHG1C<10<CC@<E1IHECC<D11D1F<11<<1CEF<00<<CHF<C1HHH?G@GEEHE@F@1HGC1GFED1?@<1HHHHC<EEDDG?B0BB0
@HISEQ:969:HM2KJBCX2:2:1101:18506:72376 2:N:0:ACTATGCA
CCTCGGGTACTACCCAACTATCCCTATTAATCATTACGTCGATCCTAGAAACCAACAAAATAGAATCAAACGTCCTATTTCATTATTCCATGCTAATGTATTCAAGCGTGCGCCTGCTTTAAACACTCTAATTTTTTCAAAGTAACAGTCCTGATTCCCCACGACACCAAATTAATGACATCGCGGTTCTTCAGAAGGTAGGAACCAATAATGCCAGTGCGTACCGAAGCACGACCAACAATTTGATCCCGAAATTCAACTACGAGCTTTTTAACTGCAACAACTTTAATATACGCTATTGGAGCTGGAATTACCGCGGCTGCTGGCACCAGACTTGCCCTCCAA
+
DDDDDIIIIIIIIIIHIIIIIIIIIIIIIIIIIIIIIIIIIIIIIIIIIIIIIIIIHHIIIIIIIIIIIIIIIIIIIIIIIIIIIIIHHIIIIHIIIIIIIHIIIIIIIIIIIIIIIIIIIIIIIIIIIIIIIIIIIIIIIIIIIHIIIIIIIIIHIHIIIIIIIIIIIIIIIIIIIIIIIIIIIIIIIIIIIIIIIIIIHIIIIIIIIIHIIIIIIIIIIIIIIIIIIIIIIIIIIIHIIIIHIIIIIIIHIIIIIIIIHEHIIHIIIIHIIIIIIIIIIIIIIIIIIIIIIIIIIIIHIIIIIIIIIIIIIIIIIIIIIIIIIIIIIIIGIIIIIIIIDDDDD
@HISEQ:969:HM2KJBCX2:2:1101:3655:72196 2:N:0:ACTATGCA
CCTCGGGTACTACCCAACTATCCCTATTAATCATTACGTCAATCCTAGAAACCAACAAAATAGGATCGAACGTCCTATTTCATTATTCCATGCTAATGTATTCAAGCGTTAGCCTGCTTTAAACACTCTAATTTTTTCAAAGTAACAGTCCTGTTTCCCTGCAACACCAAATTAATGGCATTACAGTTCTTCAGAAAGGAGGAATCAGCGAAGCCAGTGCATACCAGTGGTACGACCAACCTGCTGACCCCGAAATTCAACTACGAGCTTTTTAACTGCAACAACTTTAATATACGCTATTGGAGCTGGAATTACCGCGGCTGCTGGCACCAGACTTGCCCTCCAA
+
DDDDDHIHIIIIIIIIIHIIIIIIIIIIHIIIIIIIIIIIIIIIIIIIIIIIGHIIIGIIIIIIIIIHHIHHHIIIIIIIIIIIIIIGHIIHIIIIIIIIIIIIIIIIIIIIIIIIIIIHHIIIIIIIIIIIIIHIIIIIIIIIIIHIIIIIIIIIIIIIIHIIIIIHHIHHHHIIIIIIIIIIIIIIIIIIIIIIIIIIIIIIIIIIIIIIIIIIIIIIIIIIIIIHIIIIIIIIIIIIIIHHIIIIIIIIIIIIIIIIIIIHIIIIIIIIIIIIIIIIIIIIIIIIIIIIIIIIIIIIIIIIIIIIIIIIIIIIIIIIIIIIIIIIIIIIIIIIIIIIIDDDDD
@HISEQ:969:HM2KJBCX2:2:1101:18911:73246 2:N:0:ACTATGCA
CCTCGGGTACTACCCAACTATCCCTATTAATCATTACGTCAATCCTAGAAACCAACAAAATAGGATCGAACGTCCTATTTCATTATTCCATGCTAATGTATTCAAGCGTTAGCTTGCTTTAAACACTCTAATTTTTTCAAAGTAACAGTCCAAATTCCCCGCAACACCAAATTAATGGCATTACGGCTCATCAGGAAGGAGGAATCAGTGAGATCAGTACATACCAGAGGCATGACCAACCTACTAACCCCGAAATTCAACTACGAGCTTTTTAACTGCAACAACTTTAATATACGCTATTGGAGCTGGAATTACCGCGGCTGCTGGCACCAGACTGCCCTCCAA
+
DDCDDGIIIIIIIIIIIIIIIIIIIIIIIHIIIIIHIIHIIIHHFHIHHIIIIIIIIEHHIIIICEFDHEHIHIHIIIIIIIIIHEHCHIHIIIIIIIHHHCHHIIHEHHHHHIIGIIIIIGHIGIIHHI@IIHHHIHIIIIIIIIHHHHHHIHHHDFHGGD=GEDFHHFIIIIHHHGHCFIHHEIIIHGIIIHIIIIIIIIIIHIIHIHIIHGIIIIIIIHIIIIIHHGHHHIIIIHIIHHD<CCCHHHF?HHHFEIIIIIHHGCEIIHIHIIIHHGEHIHEHHEHCIIIGGIIIIIHGHHHHHHIHGHHHHEHIIIIIIIIHEHIIIIIIIIIIHIIIDCDDA
@HISEQ:969:HM2KJBCX2:2:1101:5426:73448 2:N:0:ACTATGCA
CCTCGGGTACTACCCAACTATCCCTATTAATCATTACGTCGATCCTAGAAACCAACAAAATAGAATCAAACGTCCTATTTCATTATTCCATGCTAATGTATTCAAGCGCGAGCTTGCTTTAAACACTCTAATTTTTTCAAAGTAACAGTCCTGATTTCCCATGACACCAAATTAATGACATCGTGGTTCGTCAGAAGGGAGAAACCAATAATGCTAGTACGTACAAAGTACGACCGACATATTAGTCCCGAAATTCAACTACGAGCTTTTTAACTGCAACAACTTTAATATACGCTATTGGAGCTGGAATTACCGCGGCTGCTGGCACCAGACTTGCCCTCCAA
+
DDDDDIIIIIIIIIIIIIIIIIIIIIIIIIIIIIIIIIIIIIIIIIIIIIHIIIIIIIGHIIHHIIIIIHHIHHIIIIIIHIIIIIIIHIHIIIIIIIIIIIIIIIIHIHIIIIIIIIIIIHIIIIIIIIIIIIIHHIIIIHIIIIIIIIIIIIIIIIIIIIIIIIIIIIIIIHIIIIIIIIIIIIIIIIIIIIIIIIIIIIIIIIIIIIIIIIIIIIIIIGHIIIIIIIIIIIIIIIHIHIHIIIIIIIIIHIIIIIIIIIIIIIIIIIIIIIIIIIIIIIIIHIIIIIIIIIIIIIIIIIIIIIIIIIGIIIIIIIIIIIIIIIIIIIIIIIIIIIIDDDDD
@HISEQ:969:HM2KJBCX2:2:1101:3483:73422 2:N:0:ACTATGCA
CCTCGGGTACTACCCAACTATCCCTATTAATCATTACATCGATCCTAGAAACCAACAAAATAGAATCGGATGTCCTATTTCATTATTCCATGCTAATGTATTCAAGCGTGAGCCTGCTTTAAACACTCTAATTTTTTCAAGGTAACAGTCCTAATTCCCCGTGACACCAAATTAATGGCATTACGGTTCTTTAGAAGGTGAGAAATCAATAATATCAGTACATACCAACGGCATGACCGAAACATTGATCCCGAAATTCAACTACGAGCTTTTTAACTGCAACAACTTTAATATACGCTATTGGAGCTGGAATTACCGCGGCTGCTGGCACCAGACTTGCCCTCCAA
+
@@@0@@<<<D<G1<@@G@CHF@G?G@F@@G@@@CEHCEFEHHEE0CHE<GHE1<1=G@CHCF1FFEG1<0<<<<1CFHCHGEC?<GC111<11<D@1<@F6?EE@1<DE50D<1<DEHHIHHHF<1?E?GDCCFC@@GAC<&EGHEHCIHHHGFGCCHCCE<0HCEECEFHGCFFGHEHGECGC<GGFE@0CI:ECHE7FHFHHFDFHHH@HEGHHHB1HEG?FDE@EDCFHFFDHHHGGECHHHEFHCFE1GCG?CE?IIHHCFHHEHGGC@FIHF1G@GHHHGF<1HHF?HIHHGHEHHHC1FGF<<1IHIIIHH?FC@@1HFEHECHHG?@HGCHFHHHD?DD@
@HISEQ:969:HM2KJBCX2:2:1101:3788:74408 2:N:0:ACTATGCA
CCTCGGGTACTACCCAACTATCCCTATTAATCATTACGTCGATCCTAGAAACCAACAAAATAGAATCAAACGTCCTATTTCGTTATTCCATGCTAATGTATTCAAGCGTGAGCCTGCTTTAAACACTCTAATTTTTTCAAAGTAACAGTCCTGATTCCCCATGACACCAAATTAATGACATCATGGTTCGTCAGAAGGTAGGAATCAATAATACCAGTTCGTACAATAGCACGACCAATAAATTGATCCCGAAATTCAACTACGAGCTTTTTAACTGCAACAACTTTAATATACGCTATTGGAGCTGGAATTACCGCGGCTGCTGGCACCAGACTTGCCCTCCAA
+
BDDDDHHHHIIIIHHHIHIGIIIIIIIIIIIIIIIIIIIIIIHIIIIIHHIHIIIIIIIIIIGEHHIIEHIHIHHIIHHIIIIIIIHIIGHHIIIIIHIIIHHHHCHHIHICHHIHIHIHIIHHIIIIHHIIIHIIIIHIHIHIIIIIIGIIIGIIHIIIIHGHHEHHIIHHHHGHGFHHCHHHHIIHIIIIGHFGHH?FHHGGHHHHIIIIIIIHDHGE@GHHHHHGEEDF@FIHGHHHIHHCGEFCIHHIIIIIIIIHHHEEFHFIIIIIIIIIIIIIIHIIHIIIIIIIIIIIIIHHIIIIIIIIIIIIIIIIIIIIIHIIIIIIIIIIIIIIIIIIDDDDD
@HISEQ:969:HM2KJBCX2:2:1101:19702:74131 2:N:0:ACTATGCA
CCTCGGGTACTACCCAACTATCCCTATTAATCATTACGGTGATTCAGAAACCAACAAAACAGGACCACCGTCCTATTTTATTATTCCATGCTAATGTATTCAGACGTAAGCCTGCTTTGAACACTCTAATTTTTTCAAGGTAAAGGTCCTGGTTTCCCACCACGCTAAATTAATAACATGATGGTTCCCCAGAAGGTAGAAATTCCACACGCCAGTACAGACTATTGCCCGACCAACGGTAGAACCCCGAAATTCAACTACGAGCTTTTTAACTGCAACAACTTTAATATACGCTATTGGAGCTGGAATTACCGCGGCTGCTGGCACCAGACTTGCCCTCCAA
+
DDDDCIIIIIIIIIIIIIIIIIIHIIIIIHIIIIIIIIIIIIIIIHIIIIIIIIIIIIIIIIFHIHIHIIIHIHIIIIIIIIIIHIHHHHHIIIIIIIIIIHIHIIIIIIIIIIIIIIIGIHIIIIIIIIIIHIIIIIIIHIGIIIIIIIIIIHIIIIIIIIIIIIIHIIIIIIIIIIIIIIIIHHIIIIIIIIIIIIIIIIIHIIIIHIIIIIIIIIIIIIIIIIIIIIIIIIIHIIHGHFIIIIIIIIIIIIIIIIIIIIIHIIIIHIIHIIIIIIIIIIIIIIIIIIIIIIIIIIIIIIIIIHIIIIIIIIIIIIIHIIIIIIIIHIIIIIIIIIDDDDD
@HISEQ:969:HM2KJBCX2:2:1101:8866:74512 2:N:0:ACTATGCA
CCTCGGGTACTACCCAACTATCCCTATTAATCATTACGTCAATCCTAGAAACCAACAAAATAGGATCAACGTCCTATTTCATTATTCCATGCTAATGTATTCAAGCGCGAGCCTGCTTTAAACACTCTAATTTTTTCAAAGTAACAGTCCTGATTCCCCGCCACACCAAATGAATGACATGATGGTTCGTCAGAAGGTAGAAACCAGTAACACCAGTACGTACCTAAGGCACGACCAACGTACTGATCCCGAAATTCAACTACGAGCTTTTTAACTGCAACAACTTTAATATACGCTATTGGAGCTGGAATTACCGCGGCTGCTGGCACCAGACTTGCCCTCCAA
+
DDDDDIIIIIIHIIIHIIIIIIIIIIIIIIIIIIIIIIIIIIIIIIIHHHIIIIIHIHIIIIHIIIIIIIIIHIHIIIIIIIIIH?EHFFHIIIIIIIIIHCHHHHHIIIIIIIIIIHIIIHIIIIIIHHHIIIHHIHIIIHIIIHFHIIHHHHCIHHHHIIIIHIIHIIIIIIIIHHHIHHIIIIIIIIIIIGIIIIIIHIHIIIIIHHIHIHIIIIIIIIIIIIIIHIIIIIIIIIIIIIHFIHGIGIIIIIIHIIIIIIIIIIIIIIIIIIIIIIIIIIIIIIIIHIIHIIIIIIIIIIHHIIIIIIIIIIIIIIIIIIHIIIIIIIIIIIIIIIIIDDDDD
@HISEQ:969:HM2KJBCX2:2:1101:18379:74797 2:N:0:ACTATGCA
CCTCGGGTACTACCCAACTATCCCTATTAATCATTACTCCGATCCCGAAGGCCAACACAATAGGACCAGAATCCTATGATGTTATCCCATGCTAATGTATCCAGAGCGATTGCTTGCTTTGAGCACTCTAATTTCTTCAAAGTAATGATGTTGGAAACACGACCTGGCCAATTAAGGCTAGGAGCGCGATGACGGCTGAAGGGTCGAGTAGGTCGGTGCTCGCCGTGAGGCGGACCGGCCGACCTGGCCCAAGGTCCAACTACGAGCTTTTTAACTTCAACAACTTAATTATACGCTATTGGAGCTAGAATTACCATGGCTGCTGGCACCAGACTTGCCCTCCAA
+
BBD@D=CHHIEHE@HHEHHIHIIIIIIHHIIEEHIEHHCEHHHIIGHI<CHHHIIHIGHHIIHIIIHIEHHHHHIIIIIIGHHHIHHHIHEHHHHHIHHIHHHHHGFCFFEHHHHHHIEIHHCHHHGIIIHHHHHHIIHHHHIHHHHIIIHIIHIHHHHHFFEHGHGHHIHHHFDEHHHHIGEHHIIIIIIIHIHCIHIIIHGHHHHHEGEHCIHIIIIGIHHEIHIHHFHIIHHIIHDCHF@CHFHIH?HFIHHHEHEHHHH@HCEIIHHHHGHHGFC?HHEIHIIHFIHEHHEHEIIIIHHFIIIIHHFEHHHIIHIGIIHHIIHIHEGIIIIHIHHH?DD@D
@HISEQ:969:HM2KJBCX2:2:1101:5292:75511 2:N:0:ACTATGCA
CCTCGGGTACTACCCAACTATCCCTATTAATCATTACGTTGATCCTAGAAACCAACAAAATAGAATCGAACGTCCTATTTCATTATTCCATGCTAATGTATTCAAGCGCGTGCCTGCTTTAAACACTCTAATTTTTTCAAAGTAACAGTCCTGACTCCCCACAACATCAAATTAATGACATCATGATTCATCAGAAGGGAGAAATCAATGACATTAGTACGTACCGAAGGCACGACCGACGTATTGATCCCGAAATTCAACTACGAGCTTTTTAACTGCAACAACTTTAATATACGCTATTGGAGCTGGAATTACCGCGGCTGCTGGCACCAGACTTGCCCTCCAA
+
BDDADHGHIIIIIHGHIIIIIIIIIIIIGHHEHHIIIIIIHIIIIIIIIIIIHHHIHIHIIIHIGIHHHHHIIIHIHIIIIIHIIHHEHHHHEEHHIHHHHIIIIIIHHHEHIIIIIIFIIHIIIIIIHIIHHHHHHIIHHIIIIHHIHIHIIIIIIIHHHIIHGIGIIIIIIIIIIIIIHIIIHHHHIIHIIIIIII2IIIIIIHIIIIIIIIIIIIIIIHIIIIIIIIIIIHCIIIIIIIIIHIIIHIIIIIIIIIIIIIIIIIIIIIIIIIIIIIIIIIIIIIIIIIIIIIIIIIIIIIIIIIIIIIIIIIIIIIIIIIIIIIIIIIIIIIIIIIIIIDDDDD
@HISEQ:969:HM2KJBCX2:2:1101:12677:75769 2:N:0:ACTATGCA
CCTCGGGTACTACCCAACTATCCCTATTAATCATTACTTCAGCTCTAGAAACCAACAAAATAGAACCGAAGTCCTAAATTATTATTCCATGCTAATGTATTCATAGCAAACGCCTGCTTGAAACACTCTAATTTTTTCAAAGTAAATGATCTAGTATCCCTGCTCACCTCAATGAAGAGATGACGTGATGAACTAGAAGGAAGGTAGATGAGTATCAGCACTCACACATGAAACCATGGCGGGCTAAACACATCCGACCAGAAATCCAACTACGAGCTTTTTAACTGCAGCAACTTTAATATACGCTATTGGAGCTGGAATTACCGCGGCTGCTGGCACCAGACTTGCCCTCCAA
+
DDDDDIIIIIIIIIIIIIIIIIIIIIIIIIIIIIIIIIIHIIIIIIHIIIIIIIIIIIHIIIHIIIIIHHIIIIIHIIIHIIIIIIIIIIIIIHIIIIHIIDHHIIIIIHIHHIIIIIIIIIIIIIIIIIIIIIIIIIIIIIIIIIIHIIIIIHIIIIIHIIIIIIIIIIIIIIIIIIIIIIIIIIIIHIIIIIIIIIIIIIIIIIIHIIIIHIIIIIIIIIIIIIIIIIIIIIIIIIIIIIIIIIIIIIIIIIIIIIIIIIIIIIIIIIIIIIIIIIIIIIIIHIIIIIIIIIIIIIIIIIIIIIIIIIIIIIIIIIIIIIIIIIIIIIIIIIIIIIIIIIIIIIIIIIDDDDD
@HISEQ:969:HM2KJBCX2:2:1101:8111:76338 2:N:0:ACTATGCA
CCTCGGGTACTACCCAACTATCCCTATTAATCATTACTCCGATCCCGAAGGCCAACACAATAGGACTGGAATCCTATGATGTTATCCCATGCTAATGTATCCAGAGCGATGGCTTGCTTTGAGCACTCTAATTTCTTCAAAGTAACGATGCCGGAAACACGACCCGGCCAATTAAGGCTAGGAGCGCGATGCCGGCCGAAGGGTCGAGTAGGTCGGTGCTCGCCGTGAGGCGGACCGGCCGACCCGGCTCAAGGTCCAACTACGAGCTTTTTAACTGCAACAACTTAAATATATGCTATTGGAGCTGGAATTACCGCGGCTGCTGGCACCAGACTTGCCCTCCAA
+
DDDDDIIIIIIIIIIIIHIHIIGIIIIGIIIIIHIIIIIIIIIIIIHHIDHHIIIIIIIIHIHGHHIHHHHIHIIIHHEFHHHHIIIIIIHIIIIIIIIHHGIIHHHHIHIIIIIHIIIIIHHIIIIIIIIHHHIIIIIIIIIHIIIIHHIIIIIIIHIIIIHIHIIIIIIHHFIIIIHIHIIHIIIIIHIIIIIHHIHHIIIIIIIIIHIIIIIIIIIIIIHIIIIIIIIIHHIIIIIIIIIIIIHIGHIIIIIIIIIIIIIHIIIIIIIIIHIIIIIIHIHIHHHIIIHHGIIIIIIIIIIIIHIIIIHHIIIIIIIIIIIIIIIIIIIIIIIIIIIIDDDDD
@HISEQ:969:HM2KJBCX2:2:1101:1432:76180 2:N:0:ACTATGCA
CCTCGGGTACTACCCAACTATCCCTATTAATCATTACGGTGGTCCTAGAAACCAACAAAATAGAACACAACGTCCTATTTCATTATTCCATGCTAATGTATTCAGGCGCTGGCCTGCTTTAAACACTCTAATTTTTTCAAAGTAACAGTCCTGTTTCCCCGCAACACCAAATTAATGGCATTACGGTTCTACAAGAAGGAGGAATCAGCAAGCTAGTACATACCAGTGGCAAGACCAACCTGCTGATCCCGAAATTCAACTACGAGCTTTTTAACTGCAACAACTTTAATATACGCTATTGGAGCTGGAATTACCGCGGCTGCTGGCACCAGACTTGCCCTCCAA
+
DDDDCIIIIIIIIIHIIIIIIIIIIHIHHIIIIIHHIHIHIIIIIIIIIIHIHIIIHIIIIIHHIIGIIGIIHIIIIIIHIIIIHHIHHHHFHIHIIIIIIIIHHIHHIIIIIIIIIIIIIHHIHHIHIHHIIIHIIIHHIIIIIHHIIIIIIIIIIIIIHHIIIIIIIIIIIIIHIIIIIIIIIIHHIHIHHIHIIIIIHIIIHGHHIHHHIIIIIIIIIHIIIIIIIIIIIHIIIIIIIHHHIIIIHIIIIIIIHIIIIHIIIIIIIIIIHFIIIIIIIIIIHIIIIIIIIIHIIIIIIIIIIIIIIIIIIIIIIIIIIIIIIIIIIIIIIIIIIIIIDDDCD
@HISEQ:969:HM2KJBCX2:2:1101:21063:77744 2:N:0:ACTATGCA
CCTCGGGTACTACCCAACTATCCCTATTAATCATTACTCCGATCCCGAAGGCCAACACAATAGGACCAGAATCCTATGATGTTATCCCATGCTAATGTATCCAGAGCGATTGCTTGCTTTGAGCACTCTAATTTCTTCAAAGTAATGATGTTGGAAACACGACCTGGCCAATTAAGGCTAGGAGCGCGATGACGGCTGAAGGGTCGAGTAGGTCGGTGCTCGCCGTGAGGCGGCCCGGCCGACCTGGCCCAAGGTCCAACTACGAGCTTTTTAACTTCAACAACTTAATTATACGCTATTGGAGCTAGAATTACCATGGCTGCTGGCACCAGACTTGCCCTCCAA
+
<@0<<0CCCECGHIFGECEH@CHGFH?GHIE@G@CEGH?HC<CEHHHIID/1C11CCCCEHH<1<DHE111D11C@@1GC@<CC1CGHHHHIC@@F@@<1@<GD@@1GGCHEGE?F11B18<<<%CHCD@GF?6F<CCCEDC<FHGCHHHHHGF@@CB<CBCHF<C??@8FF.@HEGADA:.-/?E@HF-HAF//.IHGDDC/HA<0HFG<C?HF?HHC<-HFHF>EE</<<<-FCHC:F/C@@GHHFE@HHHHCG1D<1EED11@CEHHHF<1HHCF<1<@FHGHEIIHHFHHHHHEHEGHEH?IIHEH@E@HH?HHE@1E@IHHHCHIHHFHHHGC@EDD@@@
@HISEQ:969:HM2KJBCX2:2:1101:10457:77438 2:N:0:ACTATGCA
CCTCGGGTACTACCCAACTATCCCTATTAATCATTACGGTGATCCTAGAAACCAACGAAATAGAATCAGTCCGTCCTATTTCATTATTCCATGCTAATGTATTCAGACGATAGTCTGCTTTAAACACTCTAATTTTTTCAAAGTAACAGTCCTGATTTCCCATCACACCAAATAAATGGCATGAAAGTTCCTCAGAAGGTAGAGATCCATCTCACCAGTGCAGACAATTAAGCCTGACCAATGGGTAGACCCCGAGGTTCAACTACGAGCTTTTTAACTGCAACAACTTTAATATACGCTATTGGAGCTGGAATTACCGCGGCTGCTGGCACCAGACTTGCCCTCCAA
+
CDDDDIIIIIIIIIIIIIIIIIIIIIIIIIIIIIIIIIGHHHIHIIIIIIIIIIIIIIIIIIGIIIHIIIIIIIIHIIIHIIHHHHIIHIHHEFHIIIIIIHHIIIHIIIIIIIIIIIIIIIIIHIIIIIIIIIIIIIIIIHIHIHHIIIHIIHIIIIIIIIHIIIIIIIIIIIIIHIHIIIHIIIIIIIIIIIIIIIIIHIIIIGIIIIIIIIIIIIIHIIIIIIIIIIIIIIIIIIIIIIHHHHDIIIIHIIIIIIIIIIIIHIIIIIIIIIIIIIIIIHIIIIIIHIIIIIIHIIIIIIIIIIIIIIIIIIIIIIIIIIIIIIIIIIIIIIIIIIIHIIIDDDDD
@HISEQ:969:HM2KJBCX2:2:1101:12977:76969 2:N:0:ACTATGCA
CCTCGGGTACTACCCAACTATCCCTATTAATCATTACGTTGATCCTAGAAACCAACAAAATAGAATCGAACGTCCTATTTCATTATTCCATGCTAATGTATTCAAGCGCGTGCCTGCTTTAAACACTCTAATTTTTTCAAAGTAACAGTCCTGATTCCCCACGACACCAAATTAATGACATCATGGCTCCTCAGAAAGGAGAAACCAATAACACCAGTACATACCAGAGGCATGACCGACGTATTGATCCCGAAATTCAACTACGAGCTTTTTAACTGCAACAACTTTAATATACGCTATTGGAGCTGGAATTACCGCGGCTGCTGGCACCAGACTTGCCCTCCAA
+
DDDDDIIIIIIIIIIIIIIIIIIIIIIIIHIIIIIIIIIIIHIIIIIIIIIIIIHIIIIIIIHHIIIIIIIIIIIIIIIIIIIIIIIHIIIIIIIIIIIIIIIIIIHIIIIIIIIIIIIIIIIIIIIIIIIIIIIIIIIIIIIIIIIIIIHIIHIIIIIIIIIHIIIIIIHIIIIIIIIIIIIIIIIIIHIIIIIIIIIIIIIIIIIIIIIHHIIIIIIIIIIIIIIIIIIIIIIIIIIIIIIIHIIIIIIIIIIIIIIIIIIIIIIIIIIIIIIIIIIIIIIIIIIIIIIIIIIIIIIIIIIIIIIIIIIIIIIIIIIIIIIIIIIIIIIIIIIIIIIIIDDDDD
@HISEQ:969:HM2KJBCX2:2:1101:14820:79096 2:N:0:ACTATGCA
CCTCGGGTACTACCCAACTATCCCTATTAATCATTACGTCGATCCTAGAAACCAACAAAATAGAATCAAACGTCCTATTTCATTATTCCATGCTAATGTATTCAAGCGTGAGCCTGCTTTAAACACTCTAATTTTTTCAAAGTAACAGTCCTGATTCCCCACAACACCAAATAAATGACATCATGATTCGTCAGAAGGGAGAAACCAACAATGCCAGTACGTACCTAGGCACGACCGACATGACGGTCCCAAAATTCAACTACGAGCTTTTTAACTGCAGCAACTTTAATATACGCTATTGGAGCTGGAATTACCGCGGCTGCTGGCACCAGACTTGCCCTCCAA
+
DDDDDHGIIIIIIIIIIIIHIIHIHIIIIIIIIIIIIIIIIIIIIIIIIIIIIIIIIIIIIIIIIIIIIGHIIIIIHIIIIIIIIIIIIHIIIIIIIIIHIIIIIIIIIIIIIIIIIIIIIGIIIIIIIIHHHEHIIGHIHHIIIHIHIIIIIIIIIIIIIIIIHHIIIIIIIIIIHHHHHIHHHIIIIIIIIIIIIIIIIIIIIIIIIIIIIIIIIIIIIIIIIIIIIIIIIIIIIIIIIIHFIIIIIIIIIIIIIIIIIIIIIIIIIIIIIIIIIIIIIIIIIIIIIIIIIIIIIIIIIIIIIIIIIIIIIIIIIIIIIIIIIIIIIIIIIIIIIIIIDDDDD
@HISEQ:969:HM2KJBCX2:2:1101:17342:78565 2:N:0:ACTATGCA
CCTCGGGTACTACCCAACTATCCCTATTAATCATTACATCGATCCTAGAAACCAACAAAATAGAATCTGATGTCCTATTTCATTATTCCATGCTAATGTATTCAAGCGTAAGCTTGCTTTAAACACTCTAATTTTTTCAAGGTAACAGTCCTAATTCCCCATAACATCAAATAAATGACATTATGGTTCTTTAGAAGGTGAGAACCAATAAAACCAGTACATACCAAGGCATGACCGATCCCTTGATCCCGAAATTCAACTACGAGCTTTTTAACTGCAACAACTTTAATATACGCTATTGGAGCTGGAATTACCGCGGCTGCTGGCACCAGACTTGCCCTCCAA
+
DDDDDIIIIIIIIIIIIIIIIIIIIIIIIIIIIIIIIIIIIIIIIIIIIIIIIIIIIICHHIHIIIIIIIIIIIIIIIIIIIIIIIIIIIIIGIGHHIIIIIIIIIIIIIIHIIIIIIIIIIIIIIIIIIHIHIIIIIIIIIIIIIIIIHIIIIIIIIIHIIIIIIIIIIIIIIIIIIIIIIIIIIIGIIIIIIIIIIIIIIIIIIIIIIIIIIIIIIIIIIIIIIIIIIIIIIIIIIIIIIIHIIIIIIIIIIIIIIIIIHIIIIIIIIIIIIIIIIIIIIIIIIIIIIIIHIIIIIIIIIIIIIIIIIIIIIIIIIIIIIIIIIIIIIIIIIIIIIIIDDDDD
@HISEQ:969:HM2KJBCX2:2:1101:14236:79710 2:N:0:ACTATGCA
CCTCGGGTACTACCCAACTATCCCTATTAATCATTACGGTGATCCTAGAAACCAACAAAATAGAACCATGCCGTCCTATTCTATTATTCCATGCTAATGTATTCGAGCAAAAATGCCTGCTTTAAACACTCTAATTTTTTCAAGGTAAAGGTCCTGGATCCGCAAGACACCCAATTAAGGACATCGAGTTTCTCCAGAAGGTGAGAAATCAACAGCAACAGTTCATACCCCTTAAGGCACGACCATTACGTCAATCCCGAAATTCAACTACGAGCTTTTTAACTGCAACAACTTTAATATACGCTATTGGAGCTGGAATTACCGCGGCTGCTGGCACCAGACTTGCCCTCCAA
+
DDDBDGHIIIIIIIIIIIIIIIIIIIIIIIHHII1DHHHIGIIIIIIIIIIIIIHIIIIIIIIIIIHIIHIIIHIIIGHHHIIIIIHEHFHIEIIIGIHHHIHIIIIIIIIIIHHHIIIIHIIIHIIIIIIIIIIHIIHHIIHHIIHIIIIHIIIIIIHIHIHIIIIHHFIIIIIIIIIIIIIIIIIIIIIIHIIIIHIIIIIHHHIHIIIIIIIIIIIIIIIIIIIIIIIIIIIIIIHIGIIIIIHIIIHHHHHGIHIHHIIHGIIIIHIHHIIIIIIIIHIIIIIIIHHGIHIIIIGHHIIIIIIIIIIIIIIIIIIIIIIIIHIIIIIIIIIIIIIIIIIIIIIIDDDDD
@HISEQ:969:HM2KJBCX2:2:1101:8041:79884 2:N:0:ACTATGCA
CCTCGGGTACTACCCAACTATCCCTATTAATCATTACGGTGATTCAGAAACCAACAAAACAGGACCACCGTCCTATTTTATTATTCCATGCTAATGTATTCAGACATAAGCCTGCTTTGAACACTCTAATTTTTTCAAGGTAAAGGTCCTGGTTTCCTACCACGCTAAATTAATAACATGATAGTTCCCCAGAAGGTAGAAATTCTACACGCCAGTACAGACAATAGCCCGACCAACGATAGAACCCCGAAATTCAACTACGAGCTTTTTAACTGCAACAACTTTAATATACGCTATTGGAGCTGGAATTACCGCGGCTGCTGGCACCAGACTTGCCCTCCAA
+
DDCDDIIIIIIIIIIIIIIIIHIIIIHIIIIIIIIIIIIIIIIIIIIIIGIIIIIIFIIIIIHIIIIIIIIIHIIIIIIIIIIIIHHIIIIIHIIIIIIIIIIIHIIIIIIIIIIIIIIIIIIIIIIIIIIIIIIIIIIIGIHIIIIHHIHIIIIHIIIIIIIIIIIIIIHIIIIIIIIIIIIIGHHIIIIIIIIIIIIIIIIIIIIIIIIHIIIIIIIIIIIIIIIIIIIIIHIIIIIIHHIIIIIIIIIIIIIIIIIIIIIIIIIIIIIIIIIIIIIIIIIIIIIIIIHIIIIIIIIIIIIIIIIIIIIIIIIIIIIIIIIIIIIIIIIIIIIIIIDDDDD
@HISEQ:969:HM2KJBCX2:2:1101:5671:80198 2:N:0:ACTATGCA
CCTCGGGTACTACCCAACTATCCCTATTAATCATTACGTCGATCCTAGAAACCAACAAAATAGGATCAAACGTCCTATTTCATTATTCCATGCTAATGTATTCAAGCGTTAGCCTGCTTTAAACACTCTAATTTTTTCAAAGTAACAGTCCTGTTTCCCTGCAACACCAAATTAATGACATTACAGTTCTTCAGAAAGGAGGAATCAGCGAAGCCAGTGCATACCAAAGGCACGACCAACCTGCTAACCCCGAAATTCAAATACGAGCTTTTTAACTGCAACAACTTTAATATACGCTATTGGAGCTGGAATTACCGCGGCTGCTGGCACCAGACTTGCCCTCCAA
+
DDDDDIIIIIIIIIIIIIIIIIIIIIIIIIIIIIIHIIIIIIIIIIHIIIIIIIIIIIIIIHFHHIIIII1DHHIIIIIIIIIIIIIIIIIIIIIIIIIIIIIIIIIIIIIIIIIIIIIIIIIIIIIHIIIIIIIIIIIIIIIIIIIIIIIIIIIIIIIIIIIIIIIIIIIIIIIIIIIIIIIIIIIIIIIIIIIIIIIIIIIIIIIIIIIIIIIIIIIIIIIIIIIIIIIIIIIIIIHIIIHHIIIIIIIIIIIIIIIIIIIIIIIIIIIIIIIIIIIIIIIIIIIIIIIIIIIIIIHGHIIIIIIIIIIIIIIIIIIIIIIIIIIIIIIIIIIIIIIIIDDDDD
@HISEQ:969:HM2KJBCX2:2:1101:6434:81368 2:N:0:ACTATGCA
CCTCGGGTACTACCCAACTATCCCTATTAATCATTACGGTGATCCTAGAAACCAACGAAATAGAATCAGTCCGTCCTATTTCATTATTCCATGCTAATGTATTCAGACGTTAGCCTGCTTTAAACACTCTAATTTTTTCAAAGTAACAGTCCTGATTTCCAATCACACCAAATTAATGACATGAAAGTTCCTCAGAAGGTAGAGATTTATCTCACCAGTACAGACAATTAAGCCTGACCAATGGGTAAACCCCGAAGTTCAACTACGAGCTTTTTAACTGCAACAACTTTAATATACGCTATTGGAGCTGGAATTACCGCGGCTGCTGGCACCAGACTTGCCCTCCAA
+
DDDDDIIIIIIIIIIIHIIIIIIIIIIIIHIHHIIIIIIIIIIIIIIIIIIIIIIIIGIIHEHHHIHIIIIIIIIIIIHIIIIIHCHHFHEHIGIIHHIIHFHCHGHIGHHIIIIHFGIHGHIHHHFFHHI=IIIIIIGHHHHHIHHHHIIHHHEGHIIHIIIHIHHH@EHHGHHHHHIHGHHH?HHIGGHGIHHHI@GHFHHFH8FHEIHIGHIHHIIIHHHHHG@HFFHHGC<<<GHIIIIIHFDHHCCEEIGGHHIHEEGGIIHIIIIHGHIHIIHIIHEHHHCGCEEF<IIIIIIHHIHIGIIHIHIIIHHHCHGIIIHHIIIIHGGEIIIIIHGE/HF?DDDD
@HISEQ:969:HM2KJBCX2:2:1101:5306:81760 2:N:0:ACTATGCA
CCTCGGGTACTACCCAACTATCCCTATTAATCATTACGTCGATCCTAGAAACCAACAAAATAGAATCAAACGTCCTATTTCATTATTCCATGCTAATGTATTCAAGCGTAAGCCTGCTTTAAACACTCTAATTTTTTCAAAGTAACAGTCCTGATTCCCCACGACACCAAATTAATGACATCGCGGTTCTTCAGAAGGTAGGAACCAATAATGCCAGTGCGTACCGAAGCACGACCAACAATTTGATCCCGAAATTCAACTACGAGCTTTTTAACTGCAACAACTTTAATATACGCTATTGGAGCTGGAATTACCGCGGCTGCTGGCACCAGACTTGCCCTCCAA
+
DDDDDIIIIIIIIIIIIIIIIIIIIIIIIIIIIIIHIIIHIIIIHIIIIIIHIIIIIIIIIIIIGIHIIHHHIIIIIIIIHIIIIIHGHIIIHIHIIIIIIHIIIIHHIIIIIHIIIIIIIHIIHIIHIIIIIIIIIIIIHIIHIIIIHHIIIIHHIIIHHHIIHIIIIIIIHIIIIIHIHIIIIIIIIIIIIIIIIIIIIIIIIHIIIIHIIIIIIIIIIIIIHIIHHIIIIIIIIIIHIHHHIIIIIIIHIIIIIIIIIHIIIIIIIIIIIIIIIIIIHIIIIIIIIIHIIIIIIIIIIIIIIIIIIIIIIIIIIIIIIIIIIIIIIIIIIIIIIIIIDDDDD
@HISEQ:969:HM2KJBCX2:2:1101:8922:82279 2:N:0:ACTATGCA
CCTCGGGTACTACCCAACTATCCCTATTAATCATTACGTCAATCCTAGAAACCAACAAAATAGGATCAAACGTCCTATTTCATTATTCCATGCTAATGTATTCAAGCGTTAGCCTGCTTTAAACACTCTAATTTTTTCAAAGTAACAGTCCTGTTTCCCTGCAACACCAAATTAATGACATTACAGTTCTTCAAGAAGGAGGAACCAGTAAAGCCAGTACATACCAGAGGCACGACCAACCTACTATCCCGAAATTCAACTACGAGCTTTTTAACTGCAACAACTTTAATATACGCTATTGGAGCTGGAATTACCGCGGCTGCTGGCACCAGACTTGCCCTCCAA
+
DDDDDIIIIIIIIIIIIIIIIIIIIIIIIIIIIIIIIIIIIIIIIIIIIIIIHIIIIIIIIIIHIIIIIIIIHIIIIIIIIIIIIIIHIHIIIIIIIIIIIFHIIIIIHIGIGHIIIHIIIIIIIIIIIIIIIIIIIIIHHHHIIHHIHH;IIIIIIIIIEHHHIIIHHGHHHHHHHEHGEHIIIFEHFGEHIIIFHEEEHHHEHIHHGHHIG?FECGHHHIHI1A<1D0@EEEDHGHHICGHEHHHHIIIIIIIHIIIHHHIIIIIIIIIIIIIIIIIIIIIIIIIIIIIIIIIIIIIIIIIIIIIIIIIIIHIIIIIIIIIIIIIIIIIIIIIIIIIIDDDDD
@HISEQ:969:HM2KJBCX2:2:1101:4797:82379 2:N:0:ACTATGCA
CCTCGGGTACTACCCAACTATCCCTATTAATCATTACTCCGATCCCGAAGGCCAACACAATAGGACCAGAATCCTATGATGTTATCCCATGCTAATGTATCCAGAGCGATTGCTTGCTTTGAGCACTCTAATTTCTTCAAAGTAATGATGTTGGAAACACGACCTGGCCAATTAAGGCTAGGAGCGCGATGACGGCTGAAGGGTCGAGTAGGTCGGTGCTCGCCGTGAGGCGGACCGGCCGACCTGGCCCAAGGTCCAACTACGAGCTTTTTAACTTCAACAACTTAATTATACGCTATTGGAGCTAGAATTACCGCGGCTGCTGGCACCAGACTTGCCCTCCAA
+
DDDDDIIIGIIIIIIIIIIIIIIIIIIIIIIIIIIIIIIIIIIIIIIIIIGIIIIIIIIIIIIIIIGIIIIIHIIIIIIIIIIIIIIIIFHIHIHIIIIIIIIIIIIIIIIIIIIIIIIIIIHIIIIIIIHHIIIIIIIIIIIIIIIIIIIIIIIIIIIIIIIIHHIIHIIIIIIIIIHIHHIIIIIIIIIIIIIIIIIIIIIIIIIIIIIIIIIIIIIIIIIIIIIIIIIIIHIIIIIIIIIHIIIIIIIIIIIIIIIIIIIIIIIIIIIIIIIIIIIHGGHIIIIIIIIIIIIIIIIIIIIIIIIIIIIIIIIIIIIIIIIIIIIIIIIIIIIIIIIHDDDDD
@HISEQ:969:HM2KJBCX2:2:1101:2306:82516 2:N:0:ACTATGCA
CCTCGGGTACTACCCAACTATCCCTATTAATCATTACGTCAATCCTAGAAACCAACAAAATAGGATCAACGTCCTATTTCATTATTCCATGCTAATGTATTCAAGCGCGAGCCTGCTTTAAACACTCTAATTTTTTCAAAGTAACAGTCCTGATTCCCCACCACACCAAATTAATGACATGATGGTTCGTCAGAAGGTAGAAATCAGTAACACCAGTACGTACCGAAGGCACGACCAGCGTACTAATCCCGAAATTCAACTACGAGCTTTTTAACTGCAACAACTTTAATATACGCTATTGGAGCTGGAATTACCGCGGCTGCTGGCACCAGACTTGCCC
+
DDDDDIIIIIIIIIIIIIIIIIIIIIIIIIIIIIIHIHIIIIIHIIGIIIIIIIIIIIIIIHHIHIIIIIIHHIIIIIIIIIIIIIIIHIIIIIIIIIIIIIIIIIIIIIHIIIIIIIIHHFFHIHIIIIIHHIIIIIIIIIIIIIIIIIIIIIIIIHIIIIIIIIIHIHIIIIIIIIIIIIIIIIIIIIIIIIIIIIIIIIIIIIIIIIIIIIIIIIIIIIIIIIIIIHIIIIIIIIHIIIIIIIIHIIIIIIIIIIIHHHIIHHIIIIIIIIIIIIIIIIHIIIIIIIIIIIIIIIIIIIIIIIIIIIIIIIIIIIIIIIIIIIIIIIHIIIIDDDDD
@HISEQ:969:HM2KJBCX2:2:1101:16447:82737 2:N:0:ACTATGCA
CCTCGGGTACTACCCAACTATCCCTATTAATCATTACGGTGATTCAGAAACCAACAAAACAGGACCACCGTCCTATTTTATTATTCTATGCTAATGTATTCAGACGTAAGCCTGCTTTGAACACTCCAATTTTTTCAAGGTAAAGGTCCTGGTTTCCCACCACGCTAAATAAATAACATGATGGTTCCCCAGAAGGTAGAAATTCCACGCGCCAGTACAGACTATTGCCTGACCAACGGTAGAACCCCGAAATTCAACTACGAGCTTTTTAACTGCAACAACTTTAATATACGCTATTGGAGCTGGAATTACCGCGGCTGCTGGCACCAGACTTGCCCTCCAA
+
DDDDCIIIIIIIIIIIIIIIIHHIIIIIIHIIIIIIHHIIIIIIHGHIHHHHHIIIIIIIHIIGIIHHHHHHHG@HHIIIIIIIIEHHIFEHHHIIIHIHHGGHHHIHIIHHIIIIIIHIIIIHIIGIHIIIIIHIIIIIIIIIIIIIIIIIIIIIIHIHGIIIIIIIIIIIIIIIIIIIIHIIIIIIHIIIIIHHHIIIHHHHHIIIHIIIIIIIIIIIIIIHIHIIIIIIIIIHHHHHHHIIIGIHHIIIHHIIIIGIIIIIIIIIIIIIIIIIIHHIIIHIIIIIIIIIIIIIIIIIIIIIHHIHHEHIIIIIIHHGHIIIIIIIIIIIIIIIIIDDDDD
@HISEQ:969:HM2KJBCX2:2:1101:21010:82770 2:N:0:ACTATGCA
CCTCGGGTACTACCCAACTATCCCTATTAATCATTACGGTGGTCCTAGAAACCAACAAAATAGAACCACAACGTCCTATTCTATTATTCCATGCTAATCTATTCAAGCAATAGCCCGCTTTAAACACTCTAATTTTTTCAAGGTAATGGTCCTGGCTCCCCAACACACCCAATTAAGGACATACTGGTTCACCAGAAGGAAGACCCGACAACAGGACAGTACTCGCCAAAGACGGACCGCCCGGCCAAGTCTAAAATTCAACTACGAGCTTTTTAACTGCAACAACTTTAATATACGCTATTGGAGCTGGAATTACCGCGGCTGCTGGCACCAGACTTGCCCTCCAA
+
DDCCDIIHIIIIHHIGIIHIIEHIIIHIIIHIHHIHIIHEHHGHIIIIHHIHIIHIHIIIIIHIIIHCHHHID<CGHGGC@@HEHIFCH?GGHGEGFC1CGCCHGGHHIIHIGHHHHHECEGEHHHIHHIIHHFGGHHFHHHEFGHC?FHGHFFEHCIIIHHBBCECGIIIGIHHHHHIIIFHHHCHIIIIIIIHFIHHHHCGIGIHHIHHH@EHCHHIFIIIGIIHHHEGCHCBDIIIIIIIGHFGHIFHIHIIHHHIHHIHFIIHHIIIHHHE@GHIIHIHIHIHHHHFHHHIIIHHFHHHHIIIIIIIIIIIIIIHGHHHIIIIHIIIIHHGIIIIIIIDDD@@
@HISEQ:969:HM2KJBCX2:2:1101:8835:83992 2:N:0:ACTATGCA
CCTCGGGTACTACCCAACTATCCCTATTAATCATTACGGTGATCCTAGAAACCAACAAAATAGAACCATGCCGTCCTATTCTATTATTCCATGCTAATGTATTCGAGCAAAATGCCTGCTTTAAACACTCTAATTTTTTCAAGGTAAAGGTCCTGGTTCCACATGACACCCAATTAAGGACATCATGCTTCTCCAGAAGGTGAGAAATCGACTGCGACAGTTCATACCCCTTAAGGCACGACCATCACGTCAATCCCGAAATTCAACTACGAGCTTTTTAACTGCAACAACTTTAATATACGCTATTGGAGCTGGAATTACCGCGGCTGCTGGCACCAGACTTGCCCTCCAA
+
DDDDCDCHGEHHHIIIIIIIIHIIIHIIIFHHIIEHHHIIIIHIHFHIIIHHHHHIICEHGHHCHHH1GHHIGCFHHIIIIIHIEHHHHHHIIHIGCH@HGFHGHHHHHIIHHHHIIIHFFIHHHFHIHHIHIGHHHHCGHHHHHHIIIHHHHIHHICGEHHIHIIIIHGIHGIHIHHHEGHHHIHHHHHHIGIIIHIIIIIIIIHIIIHGIIIIHIIIHHHIIIIIIIIIHIIHHHHHEHIHIIIHHIHIIHHHHCIIIIHIIIIIIIIIIIIHIIIIIIIIIIIIHIIIIIIIIIIIHIGHIIIIIIIIIIIIIIIIIIIIIIIIIIIIIIIIIIHHHIIIIIIIDDDDC
@HISEQ:969:HM2KJBCX2:2:1101:10502:84459 2:N:0:ACTATGCA
CCTCGGGTACTACCCAACTATCCCTATTAATCATTACATCGATCCTAGAAACCAACAAAATAGAATCGGATGTCCTATTTCATTATTCCATGCTAATGTATTCAAGCGTGAGCCTGCTTTAAACACTCTAATTTTTTCAAGGTAACAGTCCTAATTCCCCGTGACACCAAATTAATGGCATTACGGTTCTTTAGAAGGTGAGAAATCAATAATATCAGTACATACCAACGGCATGACCGAAACATTGATCCCGAAATTCAACTACGAGCTTTTTAACTGCAACAACTTTAATATACGCTATTGGAGCTGGAATTACCGCGGCTGCTGGCACCAGACTTGCCCTCCA
+
BDDDDIHIIIIHIIIIIIIIIIHIIIIIIGIIIIIIIIIIIIIIIIIIHIIIIIIIIIHIIIHIIIIEHHHIHIIIIIIIHIIIIIIHIIIIIIIGHIIIIGHIHHIIIIIIIIIIIIHIHHHHHIIIHIIIIIIIIIIIIIIIIIIHIIHHIHIHHDHHIIIIIIHIIIIIIIIIIIIIHIIIIHIIIIIHIIIGIIIIIIHIIIIIIIIIIIHIIIIIIIIIIHHIIIIIIHHIIIIIIIHHEIIEIHIIIIIIIIIIIIIIIIIHIIIIIIIHIIIIIIHIIIIIIIIIIIIIIIIIHHIIIHIIIIIIIIIIIIIHIIIIIIIIIIIIIIIIIIIIIDDDDD
@HISEQ:969:HM2KJBCX2:2:1101:11705:83545 2:N:0:ACTATGCA
CCTCGGGTACTACCCAACTATCCCTATTAATCATTACGTCAATCCTAGAAACCAACAAAATAGGATCAAACGTCCTATTTCATTATTCCATGCTAATGTATTCAAGCGTTAGCCTGCTTTAAACACTCTAATTTTTTCAAAGTAACAGTCCTGTTTCCCTGCAACACCAAATTAATGACATTACAGTTCTTCAAGAAGGAGGAACCAGTAAAGCCAGTACATACCAGAGGCACGACCAACCTACTAATCCCGAAATTCAACTACGAGCTTTTTAACTGCAACAACTTTAATATACGCTATTGGAGCTGGAATTACCGCGGCTGCTGGCACCAGACTTGCCCTCCAA
+
DDDDDIIIIIIIIIIIIIIIIIIIIIIIIIHIIIIIIIIIIIIIIIIIIIIIIIIIIIHIIIIHIIHIIIIIIGIIIIIIIHIIIIIIGHHIIIIIIIIIIIIHIIIIIIIIIIIIIIIIIIIIIIIIIIIIIIIIIIIIIIIIIIIIIIIIIIIIIIIIIIIIIIIIIIIIIIIIIIIIIIIIIIIIIIIIIIIIIIIIIIIHIIIIIIIIIIIIIIIIIIIIIIIIIIIIIIIIIIHIIIHHHIIIIIIIIIIIIIIIIIIIIHIIIIIIIIHIIIIIIIIIIIHIIIIIIIIIIIIIIIIIIIIIIIIIIIIIIIIIIIIIIIIIIIIIIIIIIIIIIDDDDD
@HISEQ:969:HM2KJBCX2:2:1101:14918:84644 2:N:0:ACTATGCA
CCTCGGGTACTACCCAACTATCCCTATTAATCATTACGTCAATCCTAGAAACCAACAAAATAGGATCAAACGTCCTATTTCATTATTCCATGCTAATGTATTCAAGCGTTAGCCTGCTTTAAACACTCTAATTTTTTCAAAGTAACAGTCCTGTTTCCCTGCAACACCAAATTAATGGCATTACAGTTCTTCAGAAAGGAGGAACCAGCGAGACCAGTACGAACCAAAGGCACGACCAACCTGCTGATCCCGAAATTCAACTACGAGCTTTTTAACTGCAACAACTTTAATATACGCTATTGGAGCTGGAATTACCGCGGCTGCTGGCACCAGACTTGCCCTCCAA
+
DDDDDIIIIIIIIIIIIIIIIIIIIIIIIIIHIIIIIIIIIIIIIIIIIIIIIIIIHIIIIIHIIIIIIIIHIIHIIIIIIIIIIIIHIIIIGIIIIIIIIIIIIIIIIIIIIIIIIIIIIIHIIIIIIIIIIIIIIIIIIIIIIIIIIIIIIIIIIIIIIHIIIIIIIIIIIIIIIIIIIIIIIIIIIIIIIIIIIIIIIIIIIIIIIIIIIIIIIIIHIIIHIIIIIII=IIIIIIIIIIIHHIIIIIIIIIIIIIIIIIIIIIIIIIIIIIIIIIIIIIIIIIIIIIIIIIIIIIIIIIIIIIIIIIIIIIIIIIIIIIIIIIIIIIIIIHIIIIIIIDDDDD
@HISEQ:969:HM2KJBCX2:2:1101:21121:84954 2:N:0:ACTATGCA
CCTCGGGTACTACCCAACTATCCCTATTAATCATTACTCCGATCCCGAAGGCCAACACAATAGGACCAGAATCCTATGATGTTATCCCATGCTAATGTATCCAGAGCGATTGCTTGCTTTGAGCACTCTAATTTCTTCAAAGTAATGATGTTGGAAACACGACCTGGCCAATTAAGGCTAGGAGCGCGATGACGGCTGAAGGGTCGAGTAGGTCGGTGCTCGCCGTGAGGCGGACCGGCCGACCTGGCCCAAGGTCCAACTACGAGCTTTTTAACTTCAACAACTTAATTATACGCTATTGGAGCTAGAATTACCATGGCTGCTGGCACCAGACTTGCCCTCCAA
+
DDADDHIHHIGIHHIHHFHIEHHGEHFHHIEHHFHHHHGEHHHHIIIIHIHGHHHHIIIIIIHHIHHHGEHFC@GHHHHHHHHFHGFHIHHHHHHFE@FHHDFHHHHIDHHHIIIHIIIHHIIIIIHHIHIHHHHHEHHIIHEIIHHHGGIIHHHIHIHIHHIIIHHIIHHHHGHIHIIHHHHHHIIHIIHIIIIIIIIHIHIHHECIIIIIIIIIIGIIIIIIIIIIIHHHIHIIIIIGEIHHIIHGIIIHIIIIIIIIIIIIHHGIIIIHHFIIIIIHHHHIIIIIIIHHHIIIIIIIIIIIIIIIIIIIIIIIIIIIIIIIIIIIIIIIIIIIIIIIDDDD@
@HISEQ:969:HM2KJBCX2:2:1101:3905:86089 2:N:0:ACTATGCA
CCTCGGGTACTACCCAACTATCCCTATTAATCATTACATCGATCCTAGAAACCAACAAAATAGAATCGGATGTCCTATTTCATTATTCCATGCTAATGTATTCAAGCGTGAGCCTGCTTTAAACACTCTAATTTTTTCAAGGTAACAGTCCTAATTCCCCGTGACACCAAATTAATGGCATTACGGTTCTTTAGAAGGTGAGAAATCAATAATATCAGTACATACCAACGGCATGACCGAAACATTGATCCCGAAATTCAACTACGAGCTTTTTAACTGCAACAACTTTAATATACGCTATTGGAGCTGGAATTACCGCGGCTGCTGGCACCAGACTTGCCCTCCAA
+
DDDDDIIIIIIIIIIIIIIIIIIIIIIIIIIIIIIIIIIIIIIIIIIIIIIIIIIIIHIIIIIIIIIIIIIIIIIIIIIIIIIIIIIIIIIIIIHIIIIIIHHIIIHIIIIIIIIIIIIIIIIIIIIIHHHIIIHIIIHIIIIIIIIIIIIIIIIIIIIIIIIIHIIIIIIIIIIIIIHHIIIHIIIIIIIIIIIIIIIIIIIIIIIIIIIIIHIIIIIIHIIIIIIIIIIIIIIIIIIIIIIIHHIIIIHIIIIIIIIIIIHHIIIIIIIIHGHHIIIIIIIIIIIIIIIIIIIIIIIIIIIIIIIIHIIIIIIIIIIIHIIIIIIIIIIIIIIIIIIHHGDDDDD
@HISEQ:969:HM2KJBCX2:2:1101:12243:85264 2:N:0:ACTATGCA
CCTCGGGTACTACCCAACTATCCCTATTAATCATTACTCCGATCCCGAAGGCCAACACAATAGGACCAGAATCCTATGATGTTATCCCATGCTAATGTATCCAGAGCGATTGCTTGCTTTGAGCACTCTAATTTCTTCAAAGTAATGATGTTGGAAACACGACCTGGCCAATTAAGGCTAGGAGCGCGATGACGGCTGAAGGGTCGAGTAGGTCGGTGCTCGCCGTGAGGCGGACCGGCCGACCTGGCCCAAGGTCCAACTACGAGCTTTTTAACTTCAACAACTTAATTATACGCTATTGGAGCTAGAATTACCATGGCTGCTGGCACCAGACTTGCCCTCCA
+
@BDDDHIHIHHHHHIH?EHGHHGHFHHHIIII?HHHFHHH</DHDHEED<DCGFGHHHIH@HCHHHIEEGHIIIIGIFHGIHEHHCCHHH@FE?FDEGHCHHHIFHHIGHIIHGIIFHIHHIHHGHHFHHHIHHFHIGHIHHHHIFHEGHGHHHHHHHIHHIIGHEHH@BFHHHFHHGFHHFEHEHIIHDEGEHGCCHHHFFHHCIIHHGCDCCE@DIHHIHIIIHHIHIIIHF>DEHIHGFEHHGEEIHHHHIIG@IIHHHHHHIIIIHEGEHE@FF1HEHECHHHIIIIHHHHHCF@GIGHIIHHIHHHIHGIHFHHCF?HEHCEGIHCFD11HEHG?B?D0
@HISEQ:969:HM2KJBCX2:2:1101:2086:86141 2:N:0:ACTATGCA
CCTCGGGTACTACCCAACTATCCCTATTAATCATTACGGTGATCCTAGAAACCAACAAAATAGAACCATGCCGTCCTATTCTATTATTCCATGCTAATGTATTCGAGCAAAAATGCCTGCTTTAAACACTCTAATTTTTTCAAGGTAAAGGTCCTGGATCCGCAAGACACCCAATTAAGGACATCAAGTTTCTCCAGAAGGTGAGAAATCAACAGCGACAGTTCATACCCCTTAAGGCATGACCATCACGTCAATCCCGAAATTCAACTACGAGCTTTTTAACTGCAACAACTTTAATATACGCTATTGGAGCTGGAATTACCGCGGCTGCTGGCACCAGACTTGCCCTCCAA
+
DDCDCHIIIIIIIIIIIIIIIIIIIIIIIIIIIIIIIIIIIIIIIIIIIIIIIIIIIIEHIIIGIIIIIHIHIHIHIIIIIIIIIIIHIGEHIIIHHIHFIHHIIHHIIIIIIIIHIHIIIHIIIIIHHIIIIIIIIIIIIIGIIIHIHIIIIIIIHHHIHIHIIIIIHIIIIIHIIIIIIIIIIIIIIIHIHIIIIIIIIIHIIIIIIIIIIIIIIIHIIIIIIHHIIIIIIIIIIIIIIIIIIIIIIIHHIIIHIGIIIIIIIIIIHHHIIIIIIIIIHIIIIIIIIIIIIIIIIIIIIIIIIIIIIIHIIIIIIIIIIIIIIIIIIIIIIIIIIIIIIIIIIIIIDDDDC
@HISEQ:969:HM2KJBCX2:2:1101:15194:86192 2:N:0:ACTATGCA
CCTCGGGTACTACCCAACTATCCCTATTAATCATTACGTCGATCCTAGAAACCAACAAAATAGAATCAAACGTCCTATTTCATTATTCCATGCTAATGTATTCAAGCGCGAGCTTGCTTTAAACACTCTAATTTTTTCAAAGTAACAGTCCTGATTTCCCACGACACCAAATTAATGACATCGTGGTTCGTCAGAAGGGAGAAACCAATAATACTAGTACGTACAAAGTACGACCGACATATTAGTCCCGAAATTCAACTACGAGCTTTTTAACTGCAACAACTTTAATATACGCTATTGGAGCTGGAATTACCGCGGCTGCTGGCACCAGACTTGCCCTCCAA
+
DDDDDIIIIIIIIIIIIIIIIIIIIIIIIIIIIIIIIIIIIIIIIIIIIIIIII1EHHIIIIGIIIIHIIHIIIIIIHIIIIIIIIIIIIIIIHHIIIIIIIIIIIIIIIIIIIIIIIIIIIIIIIIHIIIIIIIIIIIIIIIIIIIIIIIIIIIIIIIIIIIIIIIIIIIIIIIIIIIIIIIIIIIIIHIIIIIIIIIIIIIIIIIIIIIIIIIIIIIIIIIIIIIIIIIIIIIIIIIIIIIIIIIIHIIIIIIIIIIIIIIIIIIIIIIIIIIIIIIIIIIIIIIIIIIIIIIIIIIIIIIIIIIIIIIIIIIIIIIIIIIIIIIIIIIIIIIIIIIDDDDD
@HISEQ:969:HM2KJBCX2:2:1101:13668:86984 2:N:0:ACTATGCA
CCTCGGGTACTACCCAACTATCCCTATTAATCATTACTCCGATCCCGAAGGCCAACACAATAGGACCAGAATCCTATGATGTTATCCCATGCTAATGTATCCAGAGCGATTGCTTGCTTTGAGCACTCTAATTTCTTCAAAGTAATGATGTTGGAAACACGACCTGGCCAATTAAGGCTAGGAGCGCGATGACGGCTGAAGGGTCGAGTAGGTCGGTGCTCGCCGTGAGGCGGACCGGCCGACCTGGCCCAAGGTCCAACTACGAGCTTTTTAACTTCAACAACTTAATTATACGCTATTGGAGCTAGAATTACCATGGCTGCTGGCACCAGACTTGCCCTCCAA
+
CDDDDIIIIIIIIIIIIIIIIHIIIIIIIIIIIIIIIIIIIIIIIIIIHIIIIIIIIIIIHHIIHIIIIIIIIIIIIIIIIIIIIIIIIIIHIIIIIIIHIIIIIIIIIIIIIIIIIHIIIIIIIIIIIIIIIIIIIIIIIIIIIIIIIIIIIIIIIIIIIIIIIIIIHIIHIIIIIIIIIIIIIIIIIIIIIIIIIIIIIIIIIIIIIIIIIIIIIIIIIIIIIIIIIIIIIIIIIIIIIIIIIIIIIIIIIIIIIIIIIIIIIIIIIIIIIIIIHHIIIIHIIIIIIIIIIIIIIIIIIIIIIIIIIIIIIIIIIIIIIIIIIIIIIIIIIIIIIIIIDDDDD
@HISEQ:969:HM2KJBCX2:2:1101:21218:86560 2:N:0:ACTATGCA
CCTCGGGTACTACCCAACTATCCCTATTAATCATTACGGTGATCCTAGAAACCAACGAAATAGAATCAGTCCGTCCTATTTCATTATTCCATGCTAATGTATTCAGACGATAGTCTGCTTTAAACACTCTAATTTTTTCAAAGTAACAGTCCTGATTTCCCATCACACCAAATAAATGGCATGAAAGTTCCTCAGAAGGTAGAGATCCATCTCACCAGTGCAGACAATTAAGCCTGACCAATGGGTAGACCCCGAGGTTCAACTACGAGCTTTTTAACTGCAACAACTTTAATATACGCTATTGGAGCTGGAATTACCGCGGCTGCTGGCACCAGACTTGCCCTCCAA
+
ABDCDHHHHHIIHCEGHHIIFHHIHIIGIHHEHGHGHHIIHIFFHIIHHIHGHHIHHHHIIIHHIDEGGEHGEFHHGGH?EHH?GHEGCCG@HEEHHEHHHHIHHEHEHHHHHHHHHIHGFFHHHHIHHHHIIIGHHHHIIIIHHHHEHHHHFHHHFIHHHEIHEHHIIHHIEGHIHHIIHHHIHHHIIGII:HHHGHIIHHHHGIIHGGIIIHIIHIIIIIIIIIIIIIIIGHIIHIIIIIIHFGDHHIIIIIHIIIIHIHIHHHHEIIIIIIHHHIIIIIIIIIIIIIIHIHIIIIIIIIIIIIIIIIIIIIIIIIIIIIIIIIIIIIHIIIIHIIIIHIIDDDDD
@HISEQ:969:HM2KJBCX2:2:1101:12860:86891 2:N:0:ACTATGCA
CCTCGGGTACTACCCAACTATCCCTATTAATCATTACGTCGATCCTAGAAACCAACAAAATAGAATCAAACGTCCTATTTCATTATTCCATGCTAATGTATTCAAGCGCGAGCCTGCTTTAAACACTCTAATTTTTTCAAAGTAACAGTCCTGATTTCCCACGACACCAAATTAATGACATCGTGGTTCGTCAGAAGGTAGGAATCAATTTGACCAGTACGTACCGAGGCACGACCGATCAACTGATCCCGAAATTCAACTACGAGCTTTTTAACTGCAACAACTTTAATATACGCTATTGGAGCTGGAATTACCGCGGCTGCTGGCACCAGACTTGCCCTCCAA
+
ADDDDIIIIHIIIIHIIIIIHIIIIIHIIHHIIIIIIIIIHIIIHIGIHFHIHIHIHHFEHHHHIIGIIIHIIGIIIII1FHIIIHIHIEHIHIIIHIIIIHIHHHHIIIIIIIIIIIIIIIHIIIIIHIIIIHIIHIIIIHHHHHHHGIIIIHHHIIFHHHHIIIHIHIHHIIIHGHHIIIIHIIHHIIIHIHIIIIHHHHIGIIIHGIIIIIIIIIIIHIIIIIIIIIIHHHIIIHIIIIHIIIIIIIIIIIIIIIHIIIHIIIIIIIIIIHIIIIIIIIHIHHIIIIIHIIIIIHHIIIIIIIIIIIHIIIHIIIIIIIIGIIIIIIIIIIIIIIHIDDDDD
@HISEQ:969:HM2KJBCX2:2:1101:7023:87262 2:N:0:ACTATGCA
CCTCGGGTACTACCCAACTATCCCTATTAATCATTACGGTGATCCTAGAAACCAACGAAATAGAATCAGTCCGTCCTATTTCATTATTCCATGCTAATGTATTCAGACGATGGTCTGCTTTAAACACTCTAATTTTTTCAAAGTAACAGTCCTGATTTCCCATCACACCAAATAAATGGCATGAAAGTTCCTCAGAAGATAGAGATCCATCCTACCAGTGCAGACAATTAAGCCTGACCAATGGGTAGACCCCGAAGTTCAACTACGAGCTTTTTAACTGCAACAACTTTAATATACGCTATTGGAGCTGGAATTACCGCGGCTGCTGGCACCAGACTTGCCCTCCAA
+
DDDDDIIIIIIIIIIIIIIIIIIIIIIIIIIIIIIIIIIIIIIIIIIIIIIIIIIIHIIIIIHIHHIIIIIHIHHHICHIIIHHHIHIIIIIIIIIIIIIIIIIIIIIIII1IIIIIIHIIIIIIIIIIIIIIIHIIIIIIIIIIIIIIIIHIIIIIIIIIHIIIIIGIIIIIIIIIIIIIIIIIIIIIIIIIIIIIIIIIIIIIIIIIIIIIIIIIIIIIIIIIIIIIIIIIIIIIIIIIIIIIHHIIIIIIIIIIIIIIIIIIIIIIIIIIIIIIIIIIIIIIIIIIIIIIIIIIIIIIIIIIIIIIIIIIIIIIIIIIIIIIIIIIHIIIIIIIIIIIIIDDDDD
@HISEQ:969:HM2KJBCX2:2:1101:1338:87970 2:N:0:ACTATGCA
CCTCGGGTACTACCCAACTATCCCTATTAATCATTACTCCGATCCCGAAGGCCAACACAATAGGACCAGAATCCTATGATGTTATCCCATGCTAATGTATCCAGAGCGATTGCTTGCTTCGAGCACTCTAATTTCTTCAAAGTAATGATGTTGGAAACACGACCTGGCCAATTAAGGCTAGGAGCGCGATGACGGCTGAAGGGTCGAGTAGGTCGGTGCTCGCCGTGAGGCGGACCGGCCGACCTGGCCCAAGGTCCAACTACGAGCTTTTTAACTTCAACAACTTAATTATACGCTATTGGAGCTAGAATTACCATGGCTGCTGGCACCAGACTTGCCCTCCAA
+
DDDDDHIIIIIIIIIIIIIIIIIIIIIIIIIIIIIIIIIIIIIIIIHIIHIHIHIIIIIIIIHEHIIIIIHHHIIIIIIGIHHGIIIIIIHIIHIIIIIIIGHHIIIHHIIIIIIIIIIIHIIIIIIIIIIIIHIIIHIIIIIIIIIIIIIIIIIIIIIIHHIIIIIIIIIIIIIIIHIIIHHIHIIIIIIIIIIIIIIIIIIIIIIIIIIIIIIIIIIIIIIIIIIIIIIIIIIHIHIIIIIIIIHIIIIIIIIIIIIIIIIHHIHIIIIHIIIIIIIIIIIIIIIIIIIIIIIIIIIIIIIIIIIIIIIIIIIIIIIIIIIIIIIIIIIIIIIIIHIIDDDDD
@HISEQ:969:HM2KJBCX2:2:1101:13214:87129 2:N:0:ACTATGCA
CCTCGGGTACTACCCAACTATCCCTATTAATCATTACGTCGATCCTAGAAACCAACAAAATAGGGTCAAACGTCCTATTTCATTATTCCATGCTAATGTATTCAAGCGTGAGCCTGCTTTAAACACTCTAATTTTTTCAAAGTAACAGTCCTGATTCCCCGCGACACCAAATTAATGACATCACGGATCTTCAGAAGGGAGAAACCAGTGACACCAGTGCATACCAAAGGCATGACCAGCGTACTGATCCCGAAATTCAACTACGAGCTTTTTAACTGCAACAACTTTAATATACGCTATTGGAGCTGGAATTACCGCGGCTGCTGGCACCAGACTTGCCCTCCAA
+
DDDDBHIIIIIIIIIIIHGHHIIHHIIHIHHHIIIIIHIIHCHHIIGHHHGGHIHHFFHGHHGHHHIGHHHIHHFIHHIIIHIHHIGIFHGHHIHIIHHIHIIHHHHIIGHGHHHHEHIHHHHHHHHIHIHHGGGIIIHHIIIIIHHIIHHHEHHIIIIIIIIIIIIIIIHIHHIIIHHHIHHHHGIHDHHIIIIHHIIIIIIIGIIIHHIIHHIIIIHFHHIGIIIHHHIHHHGCIIIIHIHHGHHGIHHFIIIHIIIHIIHHHHHIIIIIIIIIHIIHIHIHIGHIIIIIIIIIIIIIIIIIIIIIIIIIIIIIHIIIIIIHIIIHIIIIIIIIIIIIIDDDDD
@HISEQ:969:HM2KJBCX2:2:1101:11286:87769 2:N:0:ACTATGCA
CCTCGGGTACTACCCAACTATCCCTATTAATCATTACGTCAATCCTAGAAACCAACAAAATAGGATCAACGTCCTATTTCATTATTCCATGCTAATGTATTCAAGCGCGAGCCTGCTTTAAACACTCTAATTTTTTCAAAGTAACAGTCCTGATTCCCCACCACACCAAATTAATGACATGATGGTTCGTCAGAAGGTAGGAATCAGTAACACCAGTACGTACCGAAGGCACGACCAGCGTACTAATCCCGAAATTCAACTACGAGCCTTTTAACTGCAACAACTTTAATATACGCTATTGGAGCTGGAATTACCGCGGCTGCTGGCACCAGACTTGCCCTCCAA
+
ACADDGIIHHHHIIIIIIEGHHIHEEHEEGHHIGIIIIIIHCHHHHHGEHIIGHGIH@HHGGEFHHHIIHIIHHEHHGHHEHHIIHHHEHIEHHH1IIHHIHIIHIHIIHHHIIIIIGIIIHIHHIIHIHHHHHHHIIHHIIHHFHIHHIIHIIGIIIIIIIGHIIIIHHHHIHHHIIHIIGIIIIHHIIHIIIIIIIIIIIIIIIIIIIIIIIIIIIIIIIHIIIHIIHHIIHGIIIIIIHCHIIHHHIIIIHIIIIHHHEIIIIIIHIIGHHIGIIIHHHGCHHIIIIIIHIIIIIIIIIIHIIIIIHIIIIIIIIIIIIIIIIIIIIIIIIIIHHIIDCDDD
@HISEQ:969:HM2KJBCX2:2:1101:5289:88028 2:N:0:ACTATGCA
CCTCGGGTACTACCCAACTATCCCTATTAATCATTACGTCGATCCTAGAAACCAACAAAATAGAATCAAACGTCCTATTTCATTATTCCATGCTAATGTATTCAAGCGTAAGCCTGCTTTAAACACTCTAATTTTTTCAAAGTAACAGTCCTGATTCCCCACGACACCAAATTAATGACATCGCGGTTCTTCAGAAGGTAGGAACCGATAATGCCAGTGCGTACCGAGGCACGACCAACAATTCGATCCCGAAATTCAACTACGAGCTTTTTAACTGCAACAACTTTAATATACGCTATTGGAGCTGGAATTACCGCGGCTGCTGGCACCAGACTTGCCCTCCAA
+
DDDDDIIIIIIIIIIIIIIIIIIIIIIHHIIIHIIIIIIIIIIIIIHHIIIIHIIIIIIIIHHHIIIIIIHIIIIIHIIIIHIIIIIIEHHHIIIIIIIIIGIHIIIIIIIHIHIIHIIIIIIIIIIHIIIIIIIIIIIIIIIHIIIIIIIIIHHHIIIIIIIIIIIIIIIHIIHIIGHIHIIIIIIIIIIIIIIIIIIIIIIIIIIIIIIIIIIIIIIIIIIIIIIIIIIIIIIIIIHIIHEHIIIIIIIIIIIIIIIIIIIIIIIIIIIIIIIIIIIIIIIIIIIIIIIIIIIIIIIIIIIIIIIIIIIIIIIIIIIIIIIIIIIIIIIIIIIIIIIIDDDDD
@HISEQ:969:HM2KJBCX2:2:1101:8166:87223 2:N:0:ACTATGCA
CCTCGGGTACTACCCAACTATCCCTATTAATCATTACGTTGATCCTAGAAACCAACAAAATAGAATCGAACGTCCTATTTCATTATTCCATGCTAATGTATTCAAGCGCGTGCCTGCTTTAAACACTCTAATTTTTTCAAAGTAACAGTCCTGACTCCCCACAACATCAAATTAATGACATCATGATTCATCAGAAGGGAGAAATCAATGACATTAGTACGTACCGAAGGCACGACCGACGTATTGATCCCGAAATTCAACTACGAGCTTTTTAACTGCAACAACTTTAATATACGCTATTGGAGCTGGAATTACCGCGGCTGCTGGCACCAGACTTGCCCTCCAA
+
DDDDDIIIIIIIIIIHIIIIIIIIIHHIIHIIIIIIHIIIIIIIIIIIIIIHIIIIIIIIIIIHIIIIIIIIHICHIIIIIIIIIIIIIIIIHHHHIIHIIIIIIIIHHIIIIIIIIIIIIIIIIIHHIIIIIIHIIIIHIIIIIIIIIHIHIIIIIIHIIIIIIHIIIIIIIIHIIHHIIIIIIIIIIIIIIIIIHIIIIIIIIIIIIIIIIIHIIIIIIIIIIIIIIIIIIIHIHIIIIIIHIIIIIIIHIIIIIIIIIIHHIIIIIIIIIIIIIIIIIHFGIIHIIIIGIIIIIIIIIIIIIIIIIIIIIIIIIIIIIIIIIIIIIIIIIIIIIIIIIDDDDD
@HISEQ:969:HM2KJBCX2:2:1101:2532:88081 2:N:0:ACTATGCA
CCTCGGGTACTACCCAACTATCCCTATTAATCATTACGTCGATCCTAGAAACCAACAAAATAGAATCAAACGTCCTATTTCATTATTCCATGCTAATGTATTCAAGCGTACGCCTGCTTTAAACACTCTAATTTTTTCAAAGTAACAGTCCTGATTCCCCACGACACCAAATTAATGACATCGCGGTTCTTCAGAAGGTAGGAACCAATAATGCCAGTACGTACCGAAGCACGACCAACAATTCGATCCCGAAATTCAACTACGAGCTTTTTAACTGCAACAACTTTAATATACGCTATTGGAGCTGGAATTACCGCGGCTGCTGGCACCAGACTTGCCCTCCAA
+
DBDDDHIHIIIIIIIIHHIIHIHHHIIIHIIHIIIHIIIHHIIIHHIHIHGHIIIIGIIIIIIIIIIHHHHIHFEHGIHIIIIIIIIH?HIGIHIIHIIIIHHIIHIIIIIHIIHIHIHHHHHHHIIIIIIIIHHHIIHHIHIHEHIIIIIIIIIIIIGIIIIIIIIIIIIIIIIIHHIIIIIIIIIHHIHIIHIHIIIIIIIIIIIHHHIIIIIIGIIHIIIIIIIIIIIHGH3IIIIIIHHFIIHHIHHIIIIHIHIIIIIIIIIIIHIHIIIIIIIIHHGHIIIIIIIHIIIIIIIIIIIIIIIIIIIIIIIIIIIIHHIIIIIIIIIIIIIIIIIHDDDDD
@HISEQ:969:HM2KJBCX2:2:1101:13546:88036 2:N:0:ACTATGCA
CCTCGGGTACTACCCAACTATCCCTATTAATCATTACTCCGATCCCGAAGGCCAACACAATAGGACCAGAATCCTATGATGTTATCCCATGCTAATGTATCCAGAGCGATTGCTTGCTTTGAGCACTCTAATTTCTTCAAAGTAATGATGTTGGAAACACGACCTGGCCAATTAAGGCTAGGAGCGCGATGACGGCTGAAGGGTCGAGTAGGTCGGTGCTCGCCGTGAGGCGGACCGGCCGACCTGGCCCAAGGTCCAACTACGAGCTTTTTAACTTCAACAACTTAATTATACGCTATTGGAGCTAGAATTACCATGGCTGCTGGCACCAGACTTGCCCTCCAA
+
DDDDDIIIIIIIIIIIIIIIIIIIIIIHIIHIIIIIIIIIIIIHIIICHIIIIIIIIIHHHHHHEHHIIHHHCHIHIIHIIHHEHHHIIIIGIIGIIIIHHIHIIIIIIHGIIIIIIIIIIHHIIIIIHIIIIIIIIIIIIIIIIIIIIIIIIHIIIIIIIIHIIIIIIIHHHIHIIIIIIIIIIIIIIIIIIIIIIIIHHHIIIIIIIIIIIIIIIIIIIIIIIIIIIIIIIIIIIIIIIIIHIHHHIIIIIIIIIIIIIIIIIIIIIIIIIHIIIIIIIIHIIIIIIIIIIIIIIIIIIIIIIIIIIIIHIIIIIIIIIIIIIIIIIIIHIIIIIIIIDDDDD
@HISEQ:969:HM2KJBCX2:2:1101:3990:88436 2:N:0:ACTATGCA
CCTCGGGTACTACCCAACTATCCCTATTAATCATTACTCCGATCCCGAAGGCCAACACAATAGGACCAGAATCCTATGATGTTATCCCATGCTAATGTATCCAGAGCGATTGCTTGCTTTGAGCACTCTAATTTCTTCAAAGTAATGATGTTGGAAACACGACCTGGCCAATTAAGGCTAGGAGCGCGATGACGGCTGAAGGGTCGAGTAGGTCGGTGCTCGCCGTGAGGCGGACCGGCCGACCTGGCCCAAGGTCCAACTACGAGCTTTTTAACTTCAACAACTTAATTATACGCTATTGGAGCTAGAATTACCATGGCTGCTGGCACCAGACTTGCCCTCCGA
+
ADBDDGHHHHHHHIIIHIIIIFHIIHIIHHICHIHGHHHIIHGIIIIHIIIIIIIIEHHIIIHGHHHHGGIH?HHHHHHCGHHIIIIIHG@CFFHIHHIIIHGHIHHHHHHHIHIHIIIIHGIHGHIIGHIIHHHFIIHHHIIIIHIIIHFHFCHHIHHIIIHIHIIHHIIIIHHIIIIIIIIIIIIIIIIIIIHGGIIHIHIIHIIHIIIIIIIIIIHIIHHIHIIIHIIIIDIHHGIHHHHEIIHHHIIIHIIGHIIIIIIIIHIIIHHIEGIIHHIIIHHIHHIIFHHHIHIIIGIIIIIIHIIIIIHIIIIIIIIIIIIIIHIHIIIIHIIIGIIH@D<0D
@HISEQ:969:HM2KJBCX2:2:1101:13045:88640 2:N:0:ACTATGCA
CCTCGGGTACTACCCAACTATCCCTATTAATCATTACGTCAATCCTAGAAACCAACAAAATAGGATCAAACGTCCTATTTCATTATTCCATGCTAATGTATTCAAGCGTTAGCCTGCTTTAAACACTCTAATTTTTTCAAAGTAACAGTCCTGTTTCCCTGCAACACCAAATTAATGACATTACAGTTCTTCAGAAAGGAGGAATCAGCGAGACCAGTACGTACCAATGGCACGACCAACCTGCTGACCCCGAAATTCAACTACGAGCTTTTTAACTGCAACAACTTTAATATACGCTATTGGAGCTGGAATTACCGCGGCTGCTGGCACCAGACTTGCCC
+
DDDDCIIIIIIIHIIIIIIIIIIIIIIIIIIIIIIHIIIIIIIIIIIIIIIIHIIIIIIGHHHHIIGIHIIIHHIIIGIIIIIIIIIIGHHIIIIIIIHIIHIHIIHIIHHHIIIIIIHHIHHIIIIIIIHIIIIIIIIIIIIIIHIIIIIIIHIIIHIIHHIIIIHHIIIHIIHIIIIIIIIHIIIIHHHIIIIIIIHIIIIIIIHIIIHIIIIIIIIIIIIIIIHIIIIIIIIIIHIHIIIIIIIIIIIIIIIIIIIIIIIIIIIIIIHIHHHIIIIIIIIIIIHHIIHIIIIIIHIIIIIIIIHIHIIIIIIIIIIIIIIIIIIIIIIIIIIIDDDDD
@HISEQ:969:HM2KJBCX2:2:1101:20555:88750 2:N:0:ACTATGCA
CCTCGGGTACTACCCAACTATCCCTATTAATCATTACGTCAATCCTAGAAACCAACAAAATAGGATCAACGTCCTATTTCATTATTCCATGCTAATGTATTCAAGCGCGAGCCTGCTTTAAACACTCTAATTTTTTCAAAGTAACAGTCCTGATTCCCCGCCACACCAAATTAATGACATGATGGTTCGTCAGAAGGTAGGAACCAGTAACACCAGTACGTACCTAAGGCACGACCAACGTACTGATCCCGAAATTCAACTACGAGCTTTTTAACTGCAACAACTTTAATATACGCTATTGGAGCTGGAATTACCGCGGCTGCTGGCACCAGACTTGCCCTCCAA
+
@BDBDEHIIIIIICHHIHHHHHHHIIGIIGHEHHIHIIHHIIIHIIHHIIIIHHHIIIIIIIIIHHHIIG=HHHIHHEHGHHHHHFHCHHCFEEHIGHIIICGHHGHHHIHIHHHEFEHHHCEC?G@HG:HHHIHIGGHHHIHFHCHEHHHCFHIHECHDHHHHHIHFHCFIEHHHHECHIIIIIIIHHHHEHFFHIIHHHIHHGFHGHG<<HGHFGHIIIIIIHHHHHHDHHHIHIH3HIHGCHIHIHHHEHHHFHHECE<GC@EDIIIIIIHHIHHGD1@@HHEIIIIIHCHEHHIIHIHIIIIHHIIHHIIHIHEHEIIIHIIIIIHFIHHGHEHHHBD@@D
@HISEQ:969:HM2KJBCX2:2:1101:19164:88769 2:N:0:ACTATGCA
CCTCGGGTACTACCCAACTATCCCTATTAATCATTACGTCAATCCTAGAAACCAACAAAATAGGATCAAACGTCCTATTTCATTATTCCATGCTAATGTATTCAAGCGTTAGTCTGCTTTAAACACTCTAATTTTTTCAAAGTAACAGTCCTGTTTCCCTGCAACACCAAATTAATGACATTACAGTTCTTCAAGAAGGAGGAACCAGTAAAGCCAGTACATACCAGAGGCACGACCAACTTACTAATCCCGAAATTCAACTACGAGCTTTTTAACTGCAACAACTTTAATATACGCTATTGGAGCTGGAATTACCGCGGCTGCTGGCACCAGACTTGCCCTCCAA
+
DDDDDIIIIIIIIHHIIHIIIIIIIIIIHIIIIIIIIIIIIIIIIIIIIIIIIIIIIIGHHHHIIIIIIIIGHIIHIIIIIHHIIIIIIIIIIIIIIIIIIHIIIIIIIIII1IIIIIIIIIIIIIIIIIIIIIIIIIIIHIIIIIIIHIIIIIIIIIIIIIIIIIIIIIHHIIIIIIIIHIIIIIIIIHIIIIIIIIIHHIIHGIHIIIIHIIIIIIIIIIIIIHIIIIIIIIIIIIHHIIIHIHHHIIIIIIHHHIIIIIIIIIIIIIIIHIHIIIIIIIIIIIIIHIIIIIIIIIIIIIIIIIIIIIIIIIIIIIIIIIIIIIIIIIIIIIIIIIIIIDDDDD
@HISEQ:969:HM2KJBCX2:2:1101:2405:89639 2:N:0:ACTATGCA
CCTCGGGTACTACCCAACTATCCCTATTAATCATTACGGTGATCCTAGAAACCAACAAAATAGAACCAATCCGTCCTATTTCATTATTCCATGCTAATGTATTCAGACTATAGCCTGCTTTAAACACTCTAATTTTTTCAAAGTAACAGTCCTGATTTCCCAACACACCAAATTAATGACATGAAGGTTCTTCAGAAGGTAGAAATTCGCCACTACTGTACGGACCGTAAAGCCCGACCATAGGACAAATTTCGAATTTCAACTACGAGCTTTTTAACTGCAACAACTTTAATATACGCTATTGGAGCTGGAATTACCGCGGCTGCTGGCACCAGACTTGCCCTCCAA
+
DDDDDIGIIIIIIHIIIIIIIIIIIIIIIIIIIIIIIIIIHIIHHIIHHIIIIIIIIIIIHHIIIIHIIIIIIIIHIHHIIHIIIIIIHIHIHHHIIIIIIHIIIIIIIIHHHIIIIIHIIIIIIHIHIIIIIIIIIHHHIIIIIIIIIIHHGIIIIIIIIIIHHIIHIIIIIIIIIIIIIIIIIIIIIIIIIIIIIIIHIIIIIHIIIIIIIIIIIIIIIIIIIIIIIIIIIIIIIIIIIIIIIIHIIIIHIIIIIIIIIIIHIIIIIIIIIIIIIIIIIIIIIIIIIIIIIHIIIIIIIIIIIIIIIIIIIIIIIIIIIIIIIIIIIIIIIIIIIIIIIIIDDDDD
@HISEQ:969:HM2KJBCX2:2:1101:12745:89755 2:N:0:ACTTTGCA
CCTCGGGTACTACCCAACTATCCCTATTAATCATTACGTCAATCCTAGAAACCAACAAAATAGGATCGAACGTCCTATTTCATTATTCCATGCTAATGTATTCAAGCGTTAGCCTGCTTTAAACACTCTAATTTTTTCAAAGTAACAGTCCTGTTTCCCTGCAACACCAAATTAATGGCATTACAGTTCTTCAGAAAGGAGGAATCAGCGAAGCCAGTGCATACCAGTGGCACGACCAACCTGCTGACCCCGAAATTCAACTACGAGCTTTTTAACTGCAACAACTTTAATATACGCTATTGGAGCTGGAATTACCGCGGCTGCTGGCACCAGACTTGCCCTCCA
+
BDDDDIIHHIIHHIHIIIHHIHIIIIIGIIIIHIIIIIIIIIHHIIIIHIIIIIIIIHHIIIHHHHHHIIIIICHHHHEHIGHHIHIHHHHHHHHIIHHHIIHHIIIIIHIHIIHIIIIIIHIHIHHEHHHHHIGHHHGIIIIIIIHIIIHHFHIHCHIIHIIIHIHIIHIHIIIIG@EGHHIIIIIIIIHHHHIIIIIIHIIHHHHIGIIIIIIIHIIIHHIIIIIIIIHIIIHHIHHHHFFCIIIIIIIIIIIIIFIIIIIHGHIHIIIIIIHHHHEHHHIHH@IIHHHHGIHIIHHEIIHHIHHHHIIIIIIHGHIIIIIIIIIHH@IHHG@EHHIIDDDDD
@HISEQ:969:HM2KJBCX2:2:1101:13684:90181 2:N:0:ACTATGCA
CCTCGGGTACTACCCAACTATCCCTATTAATCATTACGGTGATCCTAGAAACCAACGAAATAGAATCAGTCCGTCCTATTTCATTATTCCATGCTAATGTATTCAGACGATAGTCTGCTTTAAACACTCTAATTTTTTCAAAGTAACAGTCCTGATTTCCAACCACACCAAATAAATGGCATGAAAGTTCCTCAGAAGGTAGAGATCCATCTCACCAGTACAGACAATTAAGCCTGACCAATGGGTAGACCCCGAAGTTCAACTACGAGCTTTTTAACTGCAACAACTTTAATATACGCTATTGGAGCTGGAATTACCGCGGCTGCTGGCACCAGACTTGCCTCCA
+
DDDDDIIIHIIIIIIEHHHIIIGIIIIIIHIIGIIIIIIIHHIHHHIIIIIIIIHIIHIIIIIIIIIIIIIGIHHIIHIIIIIIIIIIIIIIGHIIIIIIIIIIIIIIIIIIIIIIIIIIIHIHHIIHIIHIIIIIIHIHHIIIIIIIIIHIIIIIIIIIIIIHIIHIIIIIIIIIIIIIIHHHIIIIIIIHIIIIIIIIIIIIIIIIIIIIIII;IIIIIIIIIIIIIIIIIIIIIIIIIIIHGIIIIIIIIIIIIIIIIIIIIIIIIIIIIIIIIIIIIHIIIIIIHCIIHHIIIIIIIIIIIIIIIIIIIIIIIIIIIIIIIIIHIIIIIIIIIIIIIDDDDD
@HISEQ:969:HM2KJBCX2:2:1101:10371:90145 2:N:0:ACTATGCA
CCTCGGGTACTACCCAACTATCCCTATTAATCATTACGTCGATCCTAGAAACCAACAAAATAGAATCAAACGTCCTATTTCGTTATTCCATGCTAATGTATTCAAGCGTGAGCCTGCTTTAAACACTCTAATTTTTTCAAAGTAACAGTCCTGATTCCCCATGACACCAAATTAATGACATCATGGTTCGTCAGAAGGTAGGAATCAATAATACCAGTACGTACAATAGCACGACCAATAAATTGATCCCGAAATTCAACTACGAGCTTTTTAACTGCAACAACTTTAATATACGCTATTGGAGCTGGAATTACCGCGGCTGCTGGCACCAGACTTGCCCTCCAA
+
@DDDDIIIIIIFHIIHHIHIIIIIIIIIIIIIIIIIIIIIIIIIIIIIIIIIIIIIIIIIIIIIIH@HHHHHEHFHGHHHEHHIHIHH@GH@GHIIHIIIIFHHIGFHEHHIHIHIHIIIHIIIIIIIIIIIIIIIIIIIIIIIIHHIIHHIIGHHIIIHHGGHIIIIIIIIIIHHGHIHEEEHHIIIHHHIIIIIIHFGHEHHHIIIHFHHGHHHHHGHGIIIIIHI<IHIIIIHHHGIHHHFHHEIIHGIIIIIIIIIIIIIIIIIIIIIIIIIIIIIIIIIIIIIIIIIIIIIIIIIIIIIIIIIIIIIIIIIIIIIIIIIIIIIIIIIIIIIIIIIDDDDD
@HISEQ:969:HM2KJBCX2:2:1101:3343:89296 2:N:0:ACTATGCA
CCTCGGGTACTACCCAACTATCCCTATTAATCATTACATCGATCCTAGAAACCAACAAAATAGAATCGGATGTCCTATTTCATTATTCCATGCTAATGTATTCAAGCGTGAGCCTGCTTTAAACACTCTAATTTTTTCAAGGTAACAGTCCTAATTCCCCGTGACACCAAATTAATGGCATTACGGTTCTTTAGAAGGTGAGAAATCAATAATATCAGTACATACCAACGGCATGACCGAAACATTGATCCCGAAATTCAACTACGAGCTTTTTAACTGCAACAACTTTAATATACGCTATTGGAGCTGGAATTACCGCGGCTGCTGGCACCAGACTTGCCCTCCAA
+
DDDDDIIIIIIGIIIIIIIIIIIIIIIIIIIIIIIIIIIIIHIIHIIIIIHIIIIIIIIIIHIIIGIIIIIIIIIIEIIIHGHIIIIIGHHHGIIIIIIHIIHHHIIIIHIIEIIIHHHHIIIGHIHIIIHHHIIIHHHIIIIIHIIHHHHIHHHHHIHHIIIIIIHHIIIHIIHIIIIIIIIIIHIIIIIIIIIIIIIIIIIIIIIIIIIIIIIIIIIIIHIIHIIIIIIIIIIIIIIIIIIIHHIIGIIIIIIIIIIIIIIIIIIIHFIIIIIIIIIIIIIIIIIIIIIIIIIIIIIIIIIIIIIIIIIIIIIIIIIIIIIIIIIIIIIIIIIIIIIIIIDDDDD
@HISEQ:969:HM2KJBCX2:2:1101:9027:90493 2:N:0:ACTATGCA
CCTCGGGTACTACCCAACTATCCCTATTAATCATTACGTCAATCCTAGAAACCAACAAAATAGGATCAAACGTCCTATTTCATTATTCCATGCTAATGTATTCAAGCGTTAGCCTGCTTTAAACACTCTAATTTTTTCAAAGTAACAGTCCTGTTTCCCTGCAACACCAAATTAATGACATTACAGTTCTTCAAGAAGGAGGAACCAGTAAAGCCAGTACATACCAGAGGCACGACCAACCTACTAATCCCGAAATTCAACTACGAGCTTTTTAACTGCAACAACTTTAATATACGCTATTGGAGCTGGAATTACCGCGGCTGCTGGCACCAGACTTGCCCTCCAA
+
DDDDDIIHIIGHHHHGHIHIIIIGHIIIIIHHIIIICEFHIIIHEHHHHIIIIIIIIIIHHGC1<<FEHFEHIIIIIIIHGIHIIIIIIIIHIHHHIIHIHFGIHHHHIIIIIIHIHIIIIIIIHHIIIIIIHHIIIIHHHIIIIHHIIIIIIHHHIHIIIHIHHHHHCIHHFIIIIHHIHHIIIHIIIHIIIIIIHIHHIIHHHCHHHHHIHIIHIHHIIHHHHIIHIIIIIHHIHGHIIHHFCHHCIIHIIIIIHHHHHGIIIIIIIHIIIIIHIIIIIIHIIGIIIIIIHIIIIHHGEHIIIIIIIIIIIHIIIIIIHIIIIIHHIIIIIIIHIIIIIDDDDD
@HISEQ:969:HM2KJBCX2:2:1101:21157:90720 2:N:0:ACTATGCA
CCTCGGGTACTACCCAACTATCCCTATTAATCATTACGTCGATCCTAGAAACCAACAAAATAGAATCAAACGTCCTATTTCATTATTCCATGCTAATGTATTCAAGCGTGCGCCTGCTTTAAACACTCTAATTTTTTCAAAGTAACAGTCCTGATTCCCCACGACACCAAATTAATGACATCGCGGTTCTTCAGAAGGTAGGAACCGATAATGCCAGTACGTACCGAAGCACGACCAACAATTCGATCCCGAAATTCAACTACGAGCTTTTTAACTGCAACAACTTTAATATACGCTATTGGAGCTGGAATTACCGCGGCTGCTGGCACCAGACTTGCCCTCCAA
+
@@D?BHHCEHEHGEHHHCGC11DDGHHIIIIIIECH1<<1CDEFHII@HHHHHHH@CH?HFIHHHECHHHHHCHG0FF@1<<FHHHEHHEEFHHHFHHHHIH@EHEHIEHHDHCCHE@8@CHHIIHEHIGIHHIHEHHHHHHFHIGHHHBF@@CHHHIHIHEB.ECHCH?CHHFHEFCGH<CEHFHE<IIIHHHFEFHG?GCF0HECD<<1<01HGFHIHHEHGIHGHGD/HHHIHFHIHIFEDB<CIEHE?HFHGCC@HD?IHFHIIIHHCEHIIIHF<<11FHCF<1HHHHHIHGFHHIHEHHHHHHHHIHDHHDHIFHHFEHHGEIHGGCIHHHCCID?ABD
@HISEQ:969:HM2KJBCX2:2:1101:11202:90601 2:N:0:ACTATGCA
CCTCGGGTACTACCCAACTATCCCTATTAATCATTACGTCAATCCTAGAAACCAACAAAATAGGATCAAACGTCCTATTTCATTATTCCATGCTAATGTATTCAAGCGTTAGCCTGCTTTAAACACTCTAATTTTTTCAAAGTAACAGTCCTGTTTCCCTGCAACACCAAATTAATGGCATTACAGTTCTTCAGAAAGGAGGAACCAGCAAAGCCAGTGCATACCAGTGGCACGACCAACCTGCTGATCCCGAAATTCAACTACGAGCTTTTTAACTGCAACAACTTTAATATACGCTATTGGAGCTGGAATTACCGCGGCTGCTGGCACCAGACTTGCCCTCCAA
+
DDDADIIIIIHIIIIIIIHIIIIIIIIIGIIIHIHIIIIHIIIIHHIIIIIIIIHIIIIIIIIHIIIIIIIHHHIIGIIIIIIHIIIIHIHGGHIHIIIIIIIHIIIHIIIHHGIIIIIIIIIIIIIIIIIIIIIIIIHIIIHHHIHIIIIIIIIHIIIIIIIIIIIIIIIIHIIIIIIIIIIIIHIHIHHIIIIIIIIIIIIIIIIIIIIIIIIIIIIIIIIIIIIIIIIIIIIIIIIIIIIHGIIIIIIIIIIIIIHHHIIIIIIIIIIIIIIHIIIIIIIIIIIIIIIIIIIIIIIIIIIIIIIIIIIIHIIIHIIIIIIIIIIIIIIIIIIIIIIIIDDDDD
@HISEQ:969:HM2KJBCX2:2:1101:9470:90809 2:N:0:ACTATGCA
CCTCGGGTACTACCCAACTATCCCTATTAATCATTACGTCAATCCTAGAAACCAACAAAATAGGATCAAACGTCCTATTTCATTATTCCATGCTAATGTATTCAAGCGTTAGCCTGCTTTAAACACTCTAATTTTTTCAAAGTAACAGTCCTGTTTCCCTGCAACACCAAATTAATGACATTACAGTTCTTCAAGAAGGAGGAACCAGTAAAGCCAGTACATACCAGAGGCACGACCAACTCTCTAATCCCGAAATTCAACTACGAGCTTTTTAACTGCAACAACTTTAATATACGCTATTGGAGCTGGAATTACCGCGGCTGCTGGCACCAGACTTGCCCTCCAA
+
DCDDDIIIIIIIIIIIIIHIIIIIIIIIIIIIIIIIIIIIIIIIIIIIHIIIIIIIIIIIIIIGIHIIIIIIHIIHIIIIIIIIIIIIEHIIIIIIIIIIIHIIIIIIIIIIIIIIIIIIIHHHHIIIIIHIIIIIIIIHIIIIIIIIHIIIIHIIIIIIIIIIIIIIIIHHIIIIIIIIIIIIIIIIIHHGIIIIIIIIIIIHIIIIIIIIIIIIIIIIIIIIIIIIIIIIIIIIIIHIHIIHGIIHIIIIIIIIIIIIIIIIIIIIIIIIIIIIIIIIIIIHIIIIIIIIIIIIIIIIIIIIIIIHIIIIIIIIIIIIIIIIIIIHIIIIIIIIIIIIIDDDDD
@HISEQ:969:HM2KJBCX2:2:1101:12007:91369 2:N:0:ACTATGCA
CCTCGGGTACTACCCAACTATCCCTATTAATCATTACGGTGGTCCTTGAACCAACAAAATAGAACCACAACGTCCTATTCTATTATTCCATGCTAATCTATTCAAGCAAAAGCCTGCTTTAAACACTCTAATTTTTTCAAGGTAATGGTCCTGGCTCCCCGGCACGCCCAATTAAGAACATACCGATTCACCAGAAAGATAGACCCGACGACAGAACAGTACTCGCCAGAGACGGACCGTCCGGCCAGGCCTAAAATTCAACTACGAGCTTTTTAACTGCAACAACTTTAATATACGCTATTGGAGCTGGAATTACCGCGGCTGCTGGCACCAGACTTGCCCTCCAA
+
DDDDDIIIIIIIIIIIIIIIIIIIIIIIIHIIIIIIIHHIFHIIIIIIHIIIIIIIIIHIIIIIIIIIIIIIIIHIIHIIIIIIIIIIHIIIHHIHIGIIIHHIGIIIHIIIIIHIIHH=IIIHIIIIIHHIIIIIFGIHIIIIH>IIIII<GECEHHIIIIIHIIHGHHGHGGE<@FFHIII<GHHHIHIHIIIHEFCGHEHIIHHDHGDC1IHIHH@HHHHHIHHICHHIHDGEDDHHHIHGCCH@HHFHGHF1HGCEIEHCEHEC=CHEIHHGEGC1<111CFGCGEFEEFEHHG@?F@FGEGHGCEHHGIIHIIDD<<?D1CHHEHCIIHGGHIHED1<<@D<
@HISEQ:969:HM2KJBCX2:2:1101:8185:91740 2:N:0:ACTATGCA
CCTCGGGTACTACCCAACTATCCCTATTAATCATTACGTCAATCCTAGAAACCAACAAAATAGGATCAACGTCCTATTTCATTATTCCATGCTAATGTATTCAAGCGCGAGCCTGCTTTAAACACTCTAATTTTTTCAAAGTAACAGTCCTGATTCCCCACCACACCAAATAAATGACATGATGGTTCGTCAGAAGGTAGAAATCAGTAACACCAGTACGTACCGAAGGCACGACCAGCGTACTAATCCCGAAATTCAACTACGAGCTTTTTAACTGCAACAACTTTAATATACGCTATTGGAGCTGGAATTACCGCGGCTGCTGGCACCAGACTTGCCCT
+
DAD0DHIIIGHIIGG1DEEHHGFHEGHHIICCCHHIIIH@GIHEFHHHHHHHEHHHGIEHHHHIIGIIIHHHHIIHHIIIIIIHHEEGHHHHHHHHECHIHIIHHGHHIHHDFGHHHHEHIHHHHHGHHHHIHIIIIIIHIIIIHIIIIIIHHHEHHHCHIIHEHHIIIIIHHIHIIIIHHFHHGIHGIHIIIHIHHHHGHFHHHIHIIIIIIHEHHIIIIIIIIIIIIIHIIIIIHHHFHIHGHEHHHGHIIIGIHHHIHDHHFIHHG?FEIIIIHIIIIHHEGHHHIIIIHIIIIIIHHHIHHHHIIIIIHIHIIIIIIIHHHHHHG@GEFHIHDAADD
@HISEQ:969:HM2KJBCX2:2:1101:8632:91586 2:N:0:ACTATGCA
CCTCGGGTACTACCCAACTATCCCTATTAATCATTACGTCAATCCTAGAAACCAACAAAATAGGATCAAACGTCCTATTTCATTATTCCATGCTAATGTATTCAAGCGTTAGCCTGCTTTAAACACTCTAATTTTTTCAAAGTAACAGTCCTGTTTCCCTGCAACACCAAATTAATGACATTACAGTTCTTCAAGAAGGAGGAACCAGTAAAGCCAGTACATACCAGAGGCACGACCAACTTACTAATCCCGAAATTCAACTACGAGCTTTTTAACTGTAACAACTTTAATATACGCTATTGGAGCTGGAATTACCGCGGCTGCTGGCACCAGACTTGCCCTCCAA
+
DDDBDIIIIIIIIIIIIIHIIIIIIIIIIIIIIIIIIIIIIIIIIIIIIIIIIIIIIIIIIIIHIIIIHIIIHHIHHIHIIIIIIIIIIIIIGIIFIIIIIIHIIIIIIIIIIIIIIIIIIHHHIIIIIIHIIIIIIIIIIIIIIIIIIIIIIIIIIIIIIIIIIIIIHHIIIIIIIIIIIIIIIIIIIIIHIIIIIIIIIIIIIIIIIIIIIIIIIIIIIIIIIIIHIIIIIIIIHI=IIIIIHHHHHIHFIIIIIIIIIIIIIIIIIIIIIIIIIIIIIIIIIIHIIIIIIIIIIIIIIIHIIIIIIIIIIIIIIIIIIIIIIIIIIIIIIIIIIIIIIDDDDD
@HISEQ:969:HM2KJBCX2:2:1101:6550:91750 2:N:0:ACTATGCA
CCTCGGGTACTACCCAACTATCCCTATTAATCATTACGTCAATCCTAGAAACCAACAAAATAGGATCAAACGTCCTATTTCATTATTCCATGCTAATGTATTCAAGCGTTAGCCTGCTTTAAACACTCTAATTTTTTCAAAGTAACAGTCCTATTTCCCTGCAACACCAAATTAATGACATTACAGTTCTTCAGAAAGGAGGAATCAGCGAAGCCAGTACATACCAAAGGCACGACCAACCTGCTAACCCCGAAATTCAACTACGAGCTTTTTAACTGCAACAACTTTAATATACGCTATTGGAGCTGGAATTACCGCGGCTGCTGGCACCAGACTTGCCCTCCAA
+
DDDDDIIIIIIIIHIIIIIIIIIIIIHIGIIIIIHHIHIIIIIIIICHHIIIIIIIIIIIIIHIIGHIIHIIIIIIIIIGIIIIIIIIIIIGHIIIIIIIIIIIIIIIIIIIIIIIIIIIIIIIIIIIIIIIIIIIIIIIIIIIIIIIIIIIIIIIIIIIIIIIIIIIIIIIIIIIIIIIIIIIIIIIHIIIIIIIIIIIIIIIIIIIIIIIIIIIIIIIIIIIIIIIIIIIIHIIIIHIIIIIIIHIIIIIIIIIIIIIIIIIIHIIIIIIIIIIIIIHIIIIIIIIIIIIIIIIIIIIIIIIIIIIIIIHIIIIIIIIIIIIIIIIIIIIIIIIIIIIIDDDDD
@HISEQ:969:HM2KJBCX2:2:1101:12756:91558 2:N:0:ACTATGCA
CCTCGGGTACTACCCAACTATCCCTATTAATCATTACTCCGATCCCGAAGGCCAACACAATAGGACCAGAATCCTATGATGTTATCCCATGCTAATGTATCCAGAGCGATTGCTTGCTTTGAGCACTCTAATTTCTTCAAAGTAATGATGTTGGAAACACGACCTGGCCAATTAAGGCTAGGAGCGCGATGACGGCTGAAGGGTCGAGTAGGTCGGTGCTCGCCGTGAGGCGGACCGGCCGACCTGGCCCAAGGTCCAACTACGAGCTTTTTAACTTCAACAACTTAATTATACGCTATTGGAGCTAGAATTACCATGGCTGCTGGCACCAGACTTGCCCTCCA
+
B@DBBEHHHHHIIGEEHIIIHIHEHIHIIGHHIIIIHHHIGGHIIIDHIIIEHHHIIIIEHHHHHHHHIHIIHIHHIIIIHIIIIHGHHHHHHHIIIIIIIIIHIIIIIIIIIHIIIIIIHIIHIIIIIIIIFHIIIIHIIHHIIIIIIIHIIIIIIIIIIIHIIGIIHIIIIHEIIIHHHIIHHHHHHHHHIIHIHIIIIIIGHHIIIIIIIIIIIIHHIIIHIIHHIGIIIHHIHIIIGHHIIIHHIIIIIIGEHIIIIHIIHHIIIIIIHHIIIIIIHHHIIIIIIHIHHIIIIIIIIIIIIGIIIIIIIIIIHHFIHHIIHHIIIHIIIIIHIIIDDDDD
@HISEQ:969:HM2KJBCX2:2:1101:13925:91870 2:N:0:ACTATGCA
CCTCGGGTACTACCCAACTATCCCTATTAATCATTACGTCGATCCTAGAAACCAACAAAATAGGTTCGATCGTCCTATTTCGTTATTCCATGCTAATGTATTCAAGCGCGAGCCTGCTTTAAGCACTCTAATTTTTTCAAAGTAACAGTCCTGTTTCCCCGCAACAACAAATTAATGCCATCACGGTTCTACAAGAAGGAGGGACCAGTGAGGCCAGTGCATACCAGTGGCACGACCAACCTACTGGCCCCGAAATTCAACTACGAGCTTTTTAACTGCAACAACTTTAATATACGCTATTGGAGCTGGAATTACCGCGGCTGCTGGCACCAGACTTGCCCTCCAA
+
CDDDDIIIIHIIIIGIIIGHIIIIIICCHHFHHIFHHIIIIHIIIIIIIIIIIIIIIIGIIIIIHHIIIIIIIIIHIHHIIIHIIGIIIIIIHIGGIHHH1?IHHHIIIIIIIIHIIIIIIHIHIIHHHIIIHIIHEHIIIIIIHIHIIIIIHIIHIIIIIIIIIIIIIIIIIHHHHHHIHIIIIIIIIIIHIIIHIIIIIIIIIIHIIHFGHFIIIIIIIIIIIIIIIIIIIIIIIIIIHHHEHIIIHHIIIIIIIIIIIIIIIHIIIIIIIIHIIIIHIHHIHIIIHIIIIIIIIIIIIIIIIIIIIIIIIIIIIIIIIIIIIIIIHIIIIIIIIIIIIDDCDD
@HISEQ:969:HM2KJBCX2:2:1101:14155:92439 2:N:0:ACTATGCA
CCTCGGGTACTACCCAACTATCCCTATTAATCATTACATCGATCCTAGAAACCAACAAAATAGAATCTGATGTCCTATTTCATTATTCCATGCTAATGTATTCAAGCGTAAGCTTGCTTTAAACACTCTAATTTTTTCAAGGTAACAGTCCTAATTCCCCATAACATCAAATAAATGACATTATGGTTCTTTAGAAGGTGAGAACCAATAAAACCAGTACATACCAAGGCATGACCGATTCCTTGATCCCGAAATTCAACTACGAGCTTTTTAACTGCAACAACTTTAATATACGCTATTGGAGCTGGAATTACCGCGGCTGCTGGCACCAGACTTGCCCTCCAA
+
DDDDDHIIHIIIIHIIIGIIHIHIIIIIIHIHHIIIIIIIIIIIIIIIIIIIIIHIIIHHHIIIGHIIIIIIIIIIIIIIIHIIIIIIHHHFCHHIIIIHHHHHIHIHHIIIIIIHIHIIIIIHIEHIIIIIIIIIIIIIIHIIHHIIHHIIIIIEIIHHHHHIIIHIIIHHHIIIIIIIIIHIIIIIHHIIIIIIIIIIIIIIIHIIIIIIIIIIIIIIIIHIHIIIHHIHIHIIIGIHHHHIIIHHIIIIHIIIIIHIIHHHFHHIIIHHHDIIGIIIIIIIIHIHHIIIIIIIIIIIIIIIIIIIIIIIIIIIIIIIIIIIIIIIIIIIIIIIIIIIDABDD
@HISEQ:969:HM2KJBCX2:2:1101:12184:92238 2:N:0:ACTATGCA
CCTCGGGTACTACCCAAACTATCCCTATTAATCATTACTCCGATCCCGAAGGCCAACACAATAGGACCAGAATCCTATGATGTTATCCCATGCTAATGTATCCAGAGCGATTGCTTGCTTTGAGCACTCTAATTTCTTCAAAGTAATGATGTTGGAAACACGACCTGGCCAATTAAGGCTAGGAGCGCGATGACGGCTGAAGGGTCGAGTAGGTCGGTGCTCGCCGTGAGGCGGACCGGCCGACCTGGCCCAAGGTCCAACTACGAGCTTTTTAACTTCAACAACTTAATTATACGCTATTGGAGCTAGAATTACCATGGCTGCTGGCACCAGACTTGCCCTCCAA
+
DDDDBIIIHHHHHGHHIIIIHIHIIIIHIFHIIHIIIIHEHDCHIIHIHGDHHHIHIGHHIICFHIHFHHGIH?GHHHGIHHGHIIIIFHIEFHIEHIHFFGIHHIHHHIHHHIIHIIIIIGIIHHIIIIIIHHHHHHIHHHIIIHIIIHIIIIIIHHFHIIIGIHGIIHIIIGHHGHHHHHHIHIIIHIIIIIIIIIIHHHHHIIIIIIIHIIIIIIHIIIIIIIIIHHGGIIHHIIIIIHHFHIHHIIIIIIHIHEHEHGIIHIHIHFGIIHHHIIIHIIIHIIHIHFHDHGHHHHIIIIIIIIIGIIIIIIIIIIIIIIIIIIHIIIIIIIGIHIHIIDADDB
@HISEQ:969:HM2KJBCX2:2:1101:18723:91914 2:N:0:ACTATGCA
CCTCGGGTACTACCCAACTATCCCTATTAATCATTACGTCGATCCTAGAAACCAACAAAATAGGTTCGAACGTCCTATTTCATTATTCCATGCTAATGTATTCGAGCGATTGCCTGCTTTAAACACTCTAATTTTTTCAAAGTAACAGTCCTGACTCCCCGTAACACCAAATGAATGACATCACGGCTCGTCAGAAGGGAGAAATCAATGACGTTAGTACGTACCGAGGCACGACCGACGTATTGATCCCGAAATTCAACTACGAGCTTTTTAACTGCAACAACTTTAATATACGCTATTGGAGCTGGAATTACCGCGGCTGCTGGCACCAGACTTGCCCTCCAA
+
CDDDDIIIIIIIIIIIIIIIIIIIIIIIIIIIIIIIIIIIIIIIIIIIIIIIIIIIIIIIIIIIIHIHIIIHIIIIIIHIIHIIIIIIHIIHIIIIIIIIIIIIHIIFIIIIIIIIIIHIIIIIIIIIIIIIIIIIIHIIIHHIIHIIIIHHIIIIIIIIIIIIIIIIIIHIIIHIHIIIIIIIIIIIIIHIIIIIIIIIIIIIIIIIIIIIIIIIIIIIIIIIIIIIIHIIIIIIIIIIIIIHIIIIHIIIIIIIIIIIIIIIIIIIIIIIIIIIIIIIHIIIIIIIIIIIIIIIIIIIIIIIIIIIIIIIIIIIIIIIIIIIIIIIIIIIIIIIIIIIDDDDD
@HISEQ:969:HM2KJBCX2:2:1101:14841:93789 2:N:0:ACTATGCA
CCTCGGGTACTACCCAACTATCCCTATTAATCATTACGTCGATCCTAGAAACCAACAAAATAGAATCAAACGTCCTATTTCATTATTCCATGCTAATGTATTCAAGCGCGAGCTTGCTTTAAACACTCTAATTTTTTCAAAGTAACAGTCCTGATTTCCCATGACACCAAATTAATGACATCGTGGTTCGTCAGAAGGGAGAAACCAATAATGCTAGTACGTACAAAGTACGACCGACATATTAGTCCCGAAATTCAACTACGAGCTTTTTAACTGCAACAACTTTAATATACGCTATTGGAGCTGGAATTACCGCGGCTGCTGGCACCAGACTTGCCCTCCAA
+
DDDDDIIIIIIIIIIIIIIIIIIIIIIIIIIIIIIIIIIIIIIIIIIIIIIIIIIIIIIIIIIIIIIIIIIIIIIIIIIIIIIIIIIIIIIIIIIGIIIIIIIIIIIIIIIIIIIIIIIIIIIIIIIIIIIIIIIIIIIIIIIIIIIIIIIIIIIIIIIIIIIIIIIIIIIIIIIIIIIIIIIIIIIIIIIIIIIIIIIIIIIIHIIIIIIIIIIIIIIIIIIIIIIIIIIIIIIIIIIHIIIIIIIIIIIIIIIIIIIIIIIIIIIIIIIIIIIIIIIIIIIHHHHIIIIIIIIIIIIIIIIIIIIIIIIIIIIIIIIIIIIIIIIIIIIIIIIIIIIDDDDD
@HISEQ:969:HM2KJBCX2:2:1101:3490:94091 2:N:0:ACTATGCA
CCTCGGGTACTACCCAACTATCCCTATTAATCATTACTCCGATCCCGAAGGCCAACACAATAGGACCAGAATCCTATGATGTTATCCCATGCTAATGTATCCAGAGCGATTGCTTGCTTTGAGCACTCTAATTTCTTCAAAGTAATGATGTTGGAAACACGACCTGGCCAATTAAGGCTAGGAGCGCGATGCCGGCTGAAGGGTCGAGTAGGTCGGTGCTCGCCGTGAGGCGGACCGGCCGACCTGGCCCAAGGTCCAACTACGAGCTTTTTAACTTCAACAACTTAATTATACGCTATTGGAGCTAGAATTACCATGGCTGCTGGCACCAGACTTGCCCTCCAA
+
D@DBDHGHHCGHFCGHFHEF?GECFH@HHHHHHHHHHFIIIIIDHEHEHHDFHHGG1<FE@CD@GHECEHCHIHHCE?GHCHHHIHE1DFHGHEEHEEGECEIEHHIFHEHIIIG@FGHHIFFEHHF?FGHAGEHGHHFIHFIHIHIHHIEHEGHHHGHDGHHIIIHHIHEHHHHHHIGHIHEIIHII<HGHFHEHEHFEEHH@IHFHFHFECHIIHF<<HHHHHHHHGHD8CFH?HH?HFHECHHHHHIHHFD1@<?GEHHEH@C@CGC@@D1@D1FCCCC<D1EEHGHHHHDGCHGC@CHEHF?EG@IHHGCCD@HHHGCEGC1HIIHF<GE@HIHGC@@<0?
@HISEQ:969:HM2KJBCX2:2:1101:9860:94069 2:N:0:ACTATGCA
CCTCGGGTACTACCCAACTATCCCTATTAATCATTACGTCAATCCTAGAAACCAACAAAATAGGATCAACGTCCTATTTCATTATTCCATGCTAATGTATTCAAGCGCGAGCCTACTTTAAACACTCTAATTTTTTCAAAGTAACAGTCCTGATTCCCCACCACACCAAATTAATGACATGATGGTTCGTCAGAAGGTAGGAATCAGTAACACCAGTACGTACCGAAGGCACGACCAGCGTACTAATCCCGAAATTCAACTACGAGCTTTTTAACTGCAACAACTTTAATATACGCTATTGGAGCTGGAATTACCGCGGCTGCTGGCACCAGACTTGCCCTCCAA
+
@D@DDHIIHIIHIIGEFHHEHEG@GHEGE@HHHHIHFECEHHGHHHHHHCGHEF?HIIIFHHHCGHHIIEEHI@EEHHE@FHHHCHF@FGCC@GFHIHEEEFHHHHCCE<EEHHFHHHHIIHIIH@EHFHHIHHHIIFHFHHHHHFEFCEHHGHHEHE?GHHHHE@CEHFECHGIHHIIIIIGIIIGIIGHIIIIIIHGHIIHHEIIIHHHHIIIHGIIIIHEIHHGHIHCHGCHIHIHHCHEDIHDIIIIIIIHHGEGECCHGFHHIIIHIHHEIIGIHEGCIHIHIHHHIHIHHIHHIIIIHHIIIIIHIIIHIIIIHIIGHIHHGC1HHGHHIIIIIADADB
@HISEQ:969:HM2KJBCX2:2:1101:14043:94682 2:N:0:ACTATGCA
CCTCGGGTACTACCCAACTATCCCTATTAATCATTACCGCGGTTCCAGAAACCAACAAAACAGAACCACAGGTCCTATTCCATTATTCCATGCTAATCTATGCAAGCGTACGCCTGCTTTGAACACTCTAATTTTTTCAAGGTAAACGTCCTGGCTCCCCGCGGCAGGCCGCCCGAAGGCCACCCGCCACGGCTCCCCAGGAGGAAAGGCCCGGCCTAAGAAAGGCAGTACTCGCCACCGAAGCAGCGGACCACCCGGCCGAGCCCAAAGTTCGACTACGAGCTTTTTAACTGCAACAACTTTAATATACGCTATTGGAGCTGGAATTACCGCGGCTGCTGGCACCAGACTTGCCCTCCAA
+
DACCDHIIIHIHIIIIIHHIIHHIIIIIIIIIHIHHIIIIIIIHIIIIIGHIIIIHGHHIIIHGIIIIIIHIIIIIIIIIIIIIIIIIIIIIIIIGHHHHIHHHIFGGGHIHHIIIHHIIIIIIHHHHHHHIIIHIHIIIIHHHHIIIHIHIIIIHHIHIIIHHHHHHHHHIIIIIIHIHGHHHHIHIIIHIHDIIHIIIIIIIIIIIHIGIHIIIIIIIIIIIIIIIIIIIIIIIIIIIIIIIIIIIIIIIIIIIIIHFIIIIHIHIHIIIHIIIIIIIIIIIIIIIIIIIIIIIIIHIIIIIIIIHHIIIIIIIIIIIIIIIIIIIIIIIIIIIIIIIIIIIIIIIIIIIIIIIDDDDD
@HISEQ:969:HM2KJBCX2:2:1101:14806:94614 2:N:0:ACTATGCA
CCTCGGGTACTACCCAACTATCCCTATTAATCATTACGTCGATCCTAGAAACCAACAAAATAGAATCAAACGTCCTATTTCATTATTCCATGCTAATGTATTCAAGCGTAAGCCTGCTTTAAACACTCTAATTTTTTCAAAGTAACAGTCCTGATTCCCCACGACACCAAATTAATGACATCGCGGTTCTTCAGAAGGTAGGAACCGATAATGCCAGTGCGTACCGAAGCACGACCAACAATTCGATCCCGAAATTCAACTACGAGCTTTTTAACTGCAACAACTTTAATATACGCTATTGGAGCTGGAATTACCGCGGCTGCTGGCACCAGACTTGCCCTCCAA
+
DDDDDIIIIIIIIIIIIIIIIIIIIIIIIIIIIIIIIIIIIIIIIIGHIIIHIIIIIIIIIIIIIIIIIIIIIIIIIIIIIIIIIIIIHIIIIIIIIIIIIHIIIIIIIIHIIIHIHIIIIIIIIIIIIIHIIIIIHHHIHIIIIIIIIIIIHIIIIIIIIIIIIIIIIIIHHIIIIHHHHIIIIIIIIIIIIIIIIIIIIIIIIIIIIIIIIIIIIIIIIIIIIIIIIIIIIIIIHIIIIHHDIIHIIIIIIIIIIIIIIIIIIIIIIIIIIIIIIIIIIIIIIHIIIIIIIIIIIIIIIIIIIIIIIIIIIIIIIIIIIIIIIIIIIIIIHIIIIIIIDDDDD
@HISEQ:969:HM2KJBCX2:2:1101:19537:94502 2:N:0:ACTATGCA
CCTCGGGTACTACCCAACTATCCCTATTAATCATTACGTCAATCCTAGAAACCAACAAAATAGGATCAAACGTCCTATTTCATTATTCCATGCTAATGTATTCAAGCGTTAGCCTGCTTTAAACACTCTAATTTTTTCAAAGTAACAGTCCTGTTTCCCTGCAACACCAAATTAATGACATCACAGTTCTTCAAGAAGGAGGAACCAGTAAAGCCAGTGCATACCAGAGGCACGACCAACCTACTAATCCCGAAATTCAACTACGAGCTTTTTAACTGCAACAACTTTAATATACGCTATTGGAGCTGGAATTACCGCGGCTGCTGGCACCAGACTTGCCCTCCAA
+
DCDDDIIIIIIIIIIIIIIIIIIIIIIIIIIIIIIIIIIIIIIIIIIIIIIIHIIIIIIIIIHIIIIIIIIIHIIIIIIIIIIIIIIGHHHHIIIIIIIHIIIIIIIIIIIIIIIIIIIIIIIIIIIIIIHIIIIIIIIIIIIIIIIIIIIIIIIIIIIIIIHIHIIIIIIIIIIIIIIIIIIIIIIIIIIIIIIIIIIIIHIHCIHIIIIIIIIIIIIIIIIIIIIIIIIIIIIIIIIIIIIHHIIHIIIIIIIIIIIIHIIIHIIIIIIIIIIIIIIIIIIIIIIIIIIIIIIIIIIIIIIIIIIIIIIIIIIIIIIIIIIIIIIIIIIIIIIIIIIIIDDDDD
@HISEQ:969:HM2KJBCX2:2:1101:18931:94942 2:N:0:ACTATGCA
CCTCGGGTACTACCCAACTATCCCTATTAATCATTACGTCAATCCTAGAAACCAACAAAATAGGATCGAACGTCCTATTTCATTATTCCATGCTAATGTATTCAAGCGTTAGCCTGCTTTAAACACTCTAATTTTTTCAAAGTAACAGTCCTGTTTCCCTGCAACACCAAATTAATGACATTACAGTTCTTCAAGAAGGAGGAATCAGTAAAGCCAGTACACACCATTGGCACGACCAACCTACTGACCCCGAAATTCAACTACGAGCTTTTTAACTGCAACAACTTTAATATACGCTATTGGAGCTGGAATTACCGCGGCTGCTGGCACCAGACTTGCCCTCCAA
+
DDDDDGIHHHIIIHIIIIIIIIIIIIIIIIIIIIIIIIIIIIHIIIIIIIIIIIIIIIIHHHHGHHHEHHHHHIIIIIHIIHHIIIIIIIIIHIIHIIIIIIHHIIHIHIIIIIIIIIIIIIIIIIIIIIIIIHHIIIIIIHIIIHEHHIIIIFHIIIIIHHHGHIIIIIHHIIIHHHHIIHIIHIE@IHHEHIIIIIHHIHIIHIIIHIHGIIIIIHIHHHGHHGIHHIIIIIIIIIIHGFIHHIIIIHIHIIIHIIIIIHIIIIIIIIIHIIIIIIIIIIIIHHIIIIIIFIIIIIIIIIIIIIIIIIIIIIIIIIIIIIIIIIHIIIIIIIIIIIIIIDDDDD
@HISEQ:969:HM2KJBCX2:2:1101:6201:95335 2:N:0:ACTATGCA
CCTCGGGTACTACCCAACTATCCCTATTAATCATTACGTCAATCCTAGAAACCAACAAAATAGGATCGAACGTCCTATTTCATTATTCCATGCTAATGTATTCAAGCGTTAGCTTGCTTTAAACACTCTAATTTTTTCAAAGTAACAGTCCAAATTCCCCGCAACACCAAATTAATGGCATTACGGATCATCAGGAAGGAGGAATCAGTAAGACCAGTACATACCAGAGGCATGACCAATCTACTAACCCCGAAATTCAACTACGAGCTTTTTAACTGCAACAACTTTAATATACGCTATTGGAGCTGGAATTACCGCAGCTGCTGGCACCAGACTTGCCCTCCAA
+
DDDDDIIIIIIHIHIIIIIIIGHIHIIIGIIIEHIHIIIIIIIGHIHIIIIIHHIIIIIIIHHIGIIIGHFHIIIIGIHHHHIIHHHHGHIIIIIIIIIIIIHIIIIIIIIIIIIIIIIIIIIIIIIIIIIIIIHIIIIIIIIIIHHIIHIIIHHHIIIIIIIIIIIIIIIIIIHIIIIIIIIIIIIIIIIIIIIIIIIIIIIIIIIIIIIIIIIIIIIIIIIIIIIIIIIIIIIIIIIIIIIHHIIIHHHHIIHIIIIIIIIIIIIIIIIIIIHIIIIIIIIIIIIIIIIIIIIHIIIIIIIIIIIIIIIIIIIIIIIIIIIIIIIIIIIIIIIIHIIIIDDDDD
@HISEQ:969:HM2KJBCX2:2:1101:17790:95352 2:N:0:ACTATGCA
CCTCGGGTACTACCCAACTATCCCTATTAATCATTACGGTGATCCTAGAAACCAACAAAATAGAACCATGCCGTCCTATTCTATTATTCCATGCTAATGTATTCGAGCAAAAATGCCTGCTTTAAACACTCTAATTTTTTCAAGGTAAAGGTCCTGGATCCGCAAGACACCCAATAAAGGACATCAAGTTTCTCCAGAAGGTGAGAAATCAACAGTAACAGTTCATGCCCCTTAAGGCATGACCATCACGTCAATCCCGAAATTCAACTACGAGCTTTTTAACTGCAACAACTTTAATATACGCTATTGGAGCTGGAATTACCGCGGCTGCTGGCACCAGACTTGCCCTCCAA
+
DDDDDIIIIIIIIIIIIIIIIIIIIIIIIIIIIIIIIIIIIIIIIIIIIIIIIIIIIIIIIHGHIIIIIHIIGHHGHIIIIIIIIIIHGIIIIHIIIIIIGDHIHHHIIIIIIIHIIHIIIIIIIIHIIIIIIIIIIIIIIIIIHHIIIIIHIIIHIHIIIIHIIIIIIHIIIIHIIIIIIHIIIIIIHIHIHIIIIIIIIIIIHIIIIIIIIIIIIIIIIIIIIIIIIIIIIIIIIIHIIIIIIIIIIHHHIHHIIIIIIIIIIIIIIIIIIIIIIIIIIIIIIIIIIIIIIIIIIIIIIIIIIIIIIIIIIIIIIIIIIIIIIIIIIIIIIIIIIIHIIIIIIIIIDDDDD
@HISEQ:969:HM2KJBCX2:2:1101:17388:97207 2:N:0:ACTATGCA
CCTCGGGTACTACCCAACTATCCCTATTAATCATTACGTCGATCCTAGAAACCAACAAAATAGGAGATCAAACGTCCTATTTTATTATTCCATGCTAATGTATTCAAGCGCGAGCTTGCTTTAAACACTCTAATTTTTTCAAAGTAACAGTCCTGATTCCCCGCCACACCAACTAAATAGCATAACGGTTCATCAGAAGGGAGGAATCAGTGACACCGAAGGTACGACCAGCTTACTGATCCCGAAATTCAACTACGAGCTTTTTAACTGCAACAACTTTAATATACGCTATTGGAGCTGGAATTACCGCGGCTGCTGGCACCAGACTTGCCCTCCAA
+
DDDDDIIIIIIIIIIIIIHIIIIIIIIIIIIIIIIIIIIIIIIIIIIIIHIIIIIIIIIIIHCHHHHIIIIIIICHHHHHIIIGIIHHIIIIIIIIHHIHIHHHIIIIIIIIIIHIIIIIIHIIIIIIIIIIHIIIIIIIIIIIIHIIIHHIHHIIIHIIIIIHIIIHHIIIIIIIHIHIHIIIIIIIIIIIIIIIIIIIIIIIIIIIIIIIIIIHIIIIIIIIIIIIIIIIIIIIHIIIIIIIIIIIIIIIIIIIIIIIIIIIIIIIIIIIIIIIIIIIIIIIIIIIIIIIHIIIIIIIIIIIIIIIIIIIIIIIIIIIIIIIIIIIIIIIIDDDDD
@HISEQ:969:HM2KJBCX2:2:1101:16555:96787 2:N:0:ACTATGCA
CCTCGGGTACTACCCAACTATCCCTATTAATCATTACTCCGATCCCGAAGGCCAACACAATAGGACCAGAATCCTATGATGTTATCCCATGCTAATGTATCCAGAGCGATTGCTTGCTTTGAGCACTCTAATTTCTTCAAAGTAATGATGTTGGAAACACGACCTGGCCAATTAAGGCTAGGAGCGCGATGACGGCTGAAGGGTCGAGTAGGTCGGTGCTCGCCGTGAGGCGGACCGGCCGACCTGGCCCAAGGTCCAACTACGAGCTTTTTAACTTCAACAACTTAATTATACGCTATTGGAGCTAGAATTACCATGGCTGCTGGCACCAGACTTGCCCTCCAA
+
DDDDDHIIIIIIIIIIIIIIIIIIIIIIIIIIIIIIIIIIIIIIIIIIIIIIIIIIIIIIIIHHIIIIIIIIHGIHIIIHIHIHIIIIIHIIHIIIIIIHIHIIIHIIIIIIHIIFHIIIIIIIIIIIIIIIIIIIIIIIIIIIIIIIIIIIIIIIIIIIHHIIIIIIIIIIIIIIIGIIIIIIIIIIIIIIIIIIIIIIIIIIIIIIIIIIIIIIIIIIIIIIIIIIIIIIIIIIIIIIIIIHIIIIIIIHIIIIIIIIIIIIIIIIIIIIIIIIIIIIIHHHIIIIIIIIHIIIIIIIIIIIIIIIIIIIIIIIIIIIIIIIIIIIIIIIIIIIIIIIDDDDD
@HISEQ:969:HM2KJBCX2:2:1101:6802:97434 2:N:0:ACTATGCA
CCTCGGGTACTACCCAACTATCCCTATAATCATTACGTCGATCCTAGAAACCAACGAAATAGGATCAAACGTCCTATTTCATTATTCCATGCTAATGTATTCAAGCTAATGCTTGCTTTAAACACTCTAATTTTTTCAAAGTAACAGTCCTGATTCCCCACGACACCAAATTAATGACATCATGCTTCGTCAGAAGGGAGAAACCAATTGTACCAGTTCATACCGTAGGCACGACCGATAAATTGATCCCGAAATTCAACTACGAGCTTTTTAACTGCAACAACTTTAATATACGCTATTGGAGCTGGAATTACCGCGGCTGCTGGCACCAGACTTGCCCTCCAA
+
DDDDDIIHIIIIIIIIIIIIIIHIIIIIIIHIIIIIIIIIIIIIIIIIIHIHIIIIGIIIIIIHIIIIIIIGHIIIIIIIIIIIIIHHIIIIIIIIIIIIIHIIIIIIIIIIIIIIIIIIIIIIIIIHHHIIIIIIIIIIIIIIIIIIIIIIIIIIIIIIIIIIIIIHHIIIIIIIHIIIIIIIIIIIIIIIIIIIIIIIIIIIIIIIIIIIIIIIIIIIIIIIIIIIIIIIIIIIIIIIIIIIIIIIIIIIIIIIIIIIIIIIIIIIIIIIIIIIIIIIIIIIIIIIIIIIIIIIIIIIIIIIIIIIIIIIIIIIIIIIIIHIIIIIIIIIIIHIIHIIDDDDD
@HISEQ:969:HM2KJBCX2:2:1101:4747:97559 2:N:0:ACTATGCA
CCTCGGGTACTACCCAACTATCCCTATTAATCATTACGTCAATCCTAGAAACCAACAAAATAGGATCAACGTCCTATTTCATTATTCCATGCTAATGTATTCAAGCGCGAGCCTGCTTTAAACACTCTAATTTTTTCAAAGTAACAGTCCTGATTCCCCACCACACCAAATTAATGACATGATGGTTCGTCAGAAGGTAGAAATCAGTAACACCAGTACGTACCGAAGGCACGACCAGCGTACTAATCCCGAAATTCAACTACGAGCTTTTTAACTGCAACAACTTTAATATACGCTATTGGAGCTGGAATTACCGCGGCTGCTGGCACCAGACTTGCCCTCCAA
+
BDBD@ECHDHHIIHGHGIEHHHI@GHHHHHIIIHHEH?DEEHICHHIHIIIIEHFHEHHEHHCG1@HHHC=<1DC1FGHFHHHIHIH@?C11DHHIHIHHIIHHGIIHIIHHHHFHHHIHGHHIIIGIIIHHIIIHGHIHIHFFHHIIIIHHHFHIIGIHGIIHHHIHHIIHIIIIIIIIIIIIIIIIIIHIIIIIIIIIIIHIIIIHIIIIIIIIIIIIIIIIGIIIIIHIIIIIIIGIHHHFHIIIIIHIIIIIIIIIIIIIIIIIIIIIIIIIIIIIIIIIIIIIIIIHIIIIIHHHIIIIIIIIIIIIIIIIIIIIIIIIIIIIIIIIIIIIIIIIDDDDD
@HISEQ:969:HM2KJBCX2:2:1101:14034:97565 2:N:0:ACTATGCA
CCTCGGGTACTACCCAACTATCCCTATTAATCATTACGTCAATCCTAGAAACCAACAAAATAGGATCAACGTCCTATTTCATTATTCCATGCTAATGTATTCAAGCGTTAGCCTGCTTTAAACACTCTAATTTTTTCAAAGTAACAGTCCTGTTTCCCCGCAACACCAACTTAATGGCATTACGGTTCTACAAGAAGGAGGAATCAGCAAAGCCAGTGCATACCAGTGGCACGACCAACTTGCTGACCCCGAAATTCAACTACGAGCTTTTTAACTGCAACAACTTTAATATACGCTATTGGAGCTGGAATTACCGCGGCTGCTGGCACCAGACTTGCCCTCCAA
+
DDDDDIIIIIIIIIIIIIIIIIIIIIIIIIIIGIIIIIIIIIIIIIIIIIIIIIIIIHIIIIIHIIIIIIHIIIIIIIIIIIIIIIIIIIIIIIHIIIIIIIIIIIHIIIIIIIIIIIIIIIIIIHIIIIIIIIIIIIIIIIIIIIIIIIIIIIIIIIIIIIIIIIHIIIIIIIIIIIHIHIIIIIIIIIIIIIIIIIIIIIIIIIIIIIIIIIIIHIIIIIIIIIIIIIIIIIIIIIIIIIHGIIIIIIIIIIIIIIIIIIIIIIIIIIIIIHIIIIIIIIIIIIIIIIIIIIIIIIIIIIIIIIIIIIIIIIIIIIIIIIIIIIIIIIIIIIIIIIIIDDDDD
@HISEQ:969:HM2KJBCX2:2:1101:20551:97382 2:N:0:ACTATGCA
CCTCGGGTACTACCCAACTATCCCTATTAATCATTACGTCAATCCTAGAAACCAACAAAATAGGATCAACGTCCTATTTCATTATTCCATGCTAATGTATTCAAGCGCGAGCCTGCTTTAAACACTCTAATTTTTTCAAAGTAACAGTCCTGATTCCCCACCACACCAAATTAATGACATGATGGTTCGTCAGAAGGTAGAAATCAGTAACACCAGTACGTACCGAAGGCACGACCAGCGTACTAATCCCGAAATTCAACTACGAGCTTTTTAACTGCAACAACTTTAATATACGCTATTGGAGCTGGAATTACCGCGGCTGCTGGCACCAGACTTGCCCTCCAA
+
DDDDDIIIIIIIIIIIIIIIIIIIIIIIIIIIIIIIIIIIIIIIIIIIIIIIIIIIIIIIIIIHHIIIIIIHIIHIIIIHHIIIIIIIIIIIIIIIHIIIIHIHGEHIIHIHIIIHIIIIIIIIIIIIIIIIIIIIIIIIIIIHHIIHHHIIHIIIIHIIIHHHHIIIIIIIIIIIIIIIIIIIIIIIIIIIIIIIIIIIIIIHIIIHIIIIIIIIHIIIIIII<IIIIIIIIIIIIIIIIIIIIIIIIIIIIIIIIIHIIIIIIHIIIIIIIIIIIIIIIIIIIIIIIIIIIIIIIIIIIIIIIIIIIIIIIIIIIIIIIIIIIIIIIIIIIIIIIIIIDDDDD
@HISEQ:969:HM2KJBCX2:2:1101:7648:98941 2:N:0:ACTATGCA
CCTCGGGTACTACCCAACTATCCCTATTAATCATTACTCCGATCCCGAAGGCCAACACAATAGGACCAGAATCCTATGATGTTATCCCATGCTAATGTATCCAGAGCGATTGCTTGCTTTGAGCACTCTAATTTCTTCAAAGTAATGATGTTGGAAACACGACCTGGCCAATTAAGGCTAGGAGCGCGATGACGGCTGAAGGGTCGAGTAGGTCGGTGCTCGCCGTGAGGCGGACCGGCCGACCTGGCCCAAGGTCCAACTACGAGCTTTTTAACTTCAACAACTTAATTATACGCTATTGGAGCTAGAATTACCATGGCTGCTGGCACCAGACTTGCCCTCCAA
+
DBDDDIIIIHIIIIHIIIIIIIIIIIHIHHHHHIIIIIIIIIIIIIIIIIIIIIIIIHIGIIIIIGIHIIIIIIIIIIHEEHIHHEHIIIIIIGIIIIIHIIIIIIHIIIHIIIIIIIIIIIIIIIIIIIIHHIIIIIHIIIIIIIIHGIIHHIIHHIIIIIIIIIIIHHIHHFIIIIIIHIIHIIIIIHHHIIIIIIIIIIIIIHIIHIIIGIIIIIIIIIIIIIIIIIIIIHIIIIIIIIIHIIIIHIIIIIIIIIIIIIIIIIIIIIIIIIIIIIIHHHHIIIIHIIIIHIIIIIIIIIIIHIIIIIIIIIIIIIIIIIIIIIIIIIIIIIIIIIIIDDDDD
@HISEQ:969:HM2KJBCX2:2:1101:16631:97755 2:N:0:ACTATGCA
CCTCGGGTACTACCCAACTATCCCTATTAATCATTACTCCGATCCCGAAGGCCAACACAATAGGACCAGAATCCTATGATGTTATCCCATGCTAATGTATCCAGAGCGATTGCTTGCTTTGAGCACTCTAATTTCTTCAAAGTAATGATGTTGGAAACACGACCTGGCCAATTAAGGCTAGGAGCGCGATGACGGCTGAAGGGTCGAGTAGGTCGGTGCTCGCCGTGAGGCGGACCGGCCGACCTGGCCCAAGGTCCAACTACGAGCTTTTTAACTTCAACAACTTAATTATACGCTATTGGAGCTAGAATTACCATGGCTGCTGGCACCAGACTTGCCCTCCAA
+
DDDDDIIIIIIIIIIIIIIIIIIIIIIIIIIIIIIIIIIIIIIIIIIIIIIIIIIIIIIIIIHIIIIIFHIIIIIIIIHIIIIIIIIIIIIHIIIIIIIIIIIIIIIIIIIIIIIIIIIIIIIIIIIIIIIIIIIIIIIIIIIIIIIIIIIIIIIIIIIIIHIIIIIIIIIIIHIIIIIHIIIIIIIIIIIIIIIIIIIIIIIIIIIIIIIIIIIIIIIIIIIIIIIIIIIIIIIIIIIIIIIHIIIIIIIIIIIIIIIIIIIIIIIIIIIIIIIIIIIHHIIIIIIIIIIIIIIIIIIIIIIIIIIIIIIIIIIIIIIIIIIIIIIIIIIIIIIIIIIIDDDDD
@HISEQ:969:HM2KJBCX2:2:1101:10984:98723 2:N:0:ACTATGCA
CCTCGGGTACTACCCAACTATCCCTATTAATCATTACGGTGATCCTAGAAACCAACAAAATAGAATCATGCCGTCCTATTTTATTATTCCATGCTAATGTATTCAAGCAAAATGCCTGCTTTAAACACTCTAATTTTTTCAAAGTAAAGGTCCTGGTTCCCCGCGACACCCAATTAAGGGCATCGCGGTTCTCCAGAAGGTGAGAAATTGACTACACCAGTTCATGCCCCTTAAGGCACGACCGATGTGTCAATCCCGAAATTCAACTACGAGCTTTTTAACTGCAACAACTTTAATATACGCTATTGGAGCTGGAATTACCGCGGCTGCTGGCACCAGACTTGCCCTCCAA
+
DDCDDICEHIIIIIIHIHIIHIGHHHIIIGHIIIIIIHGIIGHIIIIGEHIIIIIIIEHEHHIGHHHIHHHHIIGHGFFHHIIIIIIHHHEEH?GHIHIIIGHEHHIHIIIIHHGIIHFHHIHHIGHIHHIHIIHHF?IIHGIHHHHIGIGIHHEGGHHGHHEHHIHIHHHHHHIGIHHIHHHIIIHIHHHIHIIIIGHIIIHIHGIIIHHEGIIIIIIHGIIIIIHHHIIIIIIIHHHHHHHHHHHHCEGHECD<HHHIHIIIHHHHIIIIIIIHFCIIIHHHHHHIHHHFHHIIIIIHHGHGCIIIIIFHIHIIHIIIIIIIIIIIIIIHGIIIIIIIIIIIIIHDD@BB
@HISEQ:969:HM2KJBCX2:2:1101:5040:99169 2:N:0:ACTATGCA
CCTCGGGTACTACCCAACTATCCCTATTAATCATTACTCCGATCCCGAAGGCCAACACAATAGGACCAGAATCCTATGATGTTATCCCATGCTAATGTATCCAGAGCGATTGCTTGCTTTGAGCACTCTAATTTCTTCAAAGTAATGATGTTGGAAACACGACCTGGCCAATTAAGGCTAGGAGCGCGATGACGGCTGAAGGGTCGAGTAGGTCGGTGCTCGCCGTGAGGCGGACCGGCCGACCTGGCCCAAGGTCCAACTACGAGCTTTTTAACTTCAACAACTTAATTATACGCTATTGGAGCTAGAATTACCATGGCTGCTGGCACCAGACTTGCCCTCCAA
+
DCDDDIIIIIIIIIIHIIIIIIIIIIIIIIIIIIHIIIIIIIIIIIIIIHHIIIHIIIIIIIIHIIHIIIIIIIIIIHIHIIIIIHHIHIHIIGHIIIHIIIIIIIIIHIIIIIIIIIIIGHHIIIIIIIIHIIIIIIIIIIIHIIHIIIHIIIIIIIIHIIHIIIIIIIIIIIIIIIIIIIIIIIIIIIIIIIIIIIIIIHIIIIIIIIIIIIIIIIIIIIIIIIIIIIIIIHIIIIIIIIIHIIIIHIIIIIIIIIIIIIIIIIHIIIIIIIIIIIIIIIHIIIIIIIIIIIIIIIIIIIIIIIIIIIIIIIIIIIIIIIIIIIIIIIIIIIIIIIIIDDDDD
@HISEQ:969:HM2KJBCX2:2:1101:16815:97868 2:N:0:ACTATGCA
CCTCGGGTACTACCCAACTATCCCTATTAATCATTACGTCAATCCTAGAAACCAACAAAATAGGATCAAACGTCCTATTTCATTATTCCATGCTAATGTATTCAAGCGTTAGCCTGCTTTAAACACTCTAATTTTTTCAAAGTAACAGTCCTGTTTCCCTGCAACACCAAATTAATGACATTACAGTTCTTCAAGAAGGAGGAACCAGTAAAGCCAGTGCATACCAGAGGCACGACCAACCTACTAATCCCGAAATTCAACTACGAGCTTTTTAACTGCAACAACTTTAATATACGCTATTGGAGCTGGAATTACCGCGGCTGCTGGCACCAGACTTGCCCTCCAA
+
DDDDDHIIHIIIIIIIIIIHHHIIIIHIIIHIIIIIIIHIIIIHIIIIIIIIIIIIIIIIIHIHGHIIIIIIHIIHIIIIIHIIIIIIHIHHIHHIHIIIIHHHIHHIHHIIIIHHHHHIIIIIHIIIIIIHHIIIIIIIIIIIIIIIIIIIIIIHIIHIIIIIHIHHHIIHHIIHHHHIIHIIIIHIHIIIIIIIIIIIIIIHIIIIIIIIIIIIIIIIHIIIIIIHIHHIIIIIHFFHIHHGHHGHIHIHHIIIHIIIIIHHIIIIIIIIHIHIIIIIIIIHIIIIIIIGHIIIIIIHIIIIIIIIIIIIIIHIIIIIIIIIIIIIIIIIIIHIIIIIIDDDDD
@HISEQ:969:HM2KJBCX2:2:1101:20874:98890 2:N:0:ACTATGCA
CCTCGGGTACTACCCAACCATCCCTATTAATCATTACTCCGATCCCGAAGGCCAACACAATAGGACCAGAATCCTATGATGTTATCCCATGCTAATGTATCCAGAGCGATTGCTTGCTTTGAGCACTCTAATTTCTTCAAAGTAATGATGTTGGAAACACGACCTGGCCAATTAAGGCTAGGAGCGCGATGACGGCTGAAGGGTCGAGTAGGTCGGTGCTCGCCGTGAGGCGGACCGGCCGACCTGGCCCAAGGTCCAACTACGAGCTTTTTAACTTCAACAACTTAATTATACGCTATTGGAGCTAGAATTACCATGGCTGCTGGCACCAGACTTGCCCTCCAA
+
DDDAAHIIIIIIIIIIIH0DFHIHIHIIIIIIIIIIIIIIIIIIIHIIIIHIIIIIIIIIIIHIIIIIHIIIIGIIIHHIIIIIIIIHIIIGHHHIIIIHHFIHHHHHHIIHIIIIIIIIIIIIIIHIIIIIIIIIIIIIIIIIIIIIHIIIIIIIHIHIHHGHIIIIIIIHHHHIIIIIIIHIHIIIIIHHIIIIIIIIIIIIIIIIIIIIIIIHIIIIIIIIIGIIIIGIIIIIIIIIIIIIGIIIIIIIIIIIIIIIIIIIIHHIIIIHHHIIIIIIIHHIIIIIIIIIIIIIIIIIIIIIIIIIIIIIIIIIIIIIIIIIIIIIIIIIIIIHIIIIDDDDD
@HISEQ:969:HM2KJBCX2:2:1101:9536:99981 2:N:0:ACTATGCA
CCTCGGGTACTACCCAACTATCCCTATTAATCATTACGTTGATCCTAGAAACCAACAAAATAGAATCGAACGTCCTATTTCATTATTCCATGCTAATGTATTCAAGCGCGTGCCTGCTTTAAACACTCTAATTTTTTCAAAGTAACAGTCCTGACTCCCCACAACATCAAATTAATGACATCATGATTCATCAGAAGGGAGAAATCAATGACATTAGTACGTACCGAAGGCACGACCGACGTATTGATCCCGAAATTCAACTACGAGCTTTTTAACTGCAACAACTTTAATATACGCTATTGGAGCTGGAATTACCGCGGCTGCTGGCACCAGACTTGCCCTCCAA
+
DDDDDIIIIIIIIIIIIIIIIIIIIIIIIIIIIIIIIIIIIIIIIIIIIIIIIIIIIIIIIIHIIIIIGHIHIIIIIIIIIIIIHIIIHIIHHIIIIIIIIHIIHHIIIIIIIIIIIIIIIIIIIIIIIIIIIIIIIIIIIHIIIIIIIHIIIIIHHIIIIIIIIHHIIIIIIIIIIIIIIIIIIIIHIHGIIIIIIIIIIIIIIIIIIIIIIIIIIIIIIIIIIIIIIIIIIIIIIIIIIIIHFIIIIIIIIIIIIIIIIIIIIIIIIIIIIIIIIIIIIIIIIIIIIIIIIIIIIIIIIIIIIIIIIIIIIIIIIIIIIIIIIIIIIIIIIIIIIIIIIDDDDD
@HISEQ:969:HM2KJBCX2:2:1101:20959:100927 2:N:0:ACTATGCA
CCTCGGGTACTACCCAACTATCCCTATTAATCATTACGTCAATCCTAGAAACCAACAAAATAGGATCAAACGTCCTATTTCATTATTCCATGCTAATGTATTCAAGCGTTAGCCTGCTTTAAACACTCTAATTTTTTCAAAGTAACAGTCCTGTTTCCCTGCAACACCAAATTAATGACATTACAGTTCTTCAGAAAGGAGGAATCAGCGAAGCCAGTACATACCAAAGGCACGACCAACCTGCTAACCCCGAAATTCAACTACGAGCTTTTTAACTGCAACAACTTTAATATACGCTATTGGAGCTGGAATTACCGCGGCTGCTGGCACCAGACTTGCCCTCCAA
+
ADDDDIDHHHIIIIIIIIHHHHHIIIHIIHDGHHHHIHEHIGHIFIIIHHHIHHCHHIIIHIH?HFHHIHGD<FEEFDGHHH<GHHHC?GGFHFHHHIHHIGGHHCHIHHHHFHGGG?IIHGHHHFHHHGIIIIHIIIIHHIIIIIIIHHHIHGHIIGHHFHFFIIIIIIHHHHHHHHEHIIIIIIIIIHIIIIHHIIIIIIIIIIIIIIIIIIIIIHC=IIIIIHHEHIHHIIIIIHHIIIHHFDCHHHIIIHIIIHEIHHCHHIIIIIIIIHHIHIIIIHIIIIIIIHHHGGIIHIIIIIIIIIIIIHIIIIIIIIIIIIIIIIIHIIIIHHIIIIIIIDDDDD
@HISEQ:969:HM2KJBCX2:2:1101:14394:100963 2:N:0:ACTATGCA
CCTCGGGTACTACCCAACTATCCCTATTAATCATTACGGTGATCCTAGAAACCAACAAAATAGAACCATGCCGTCCTATTCTATTATTCCATGCTAATGTATTCGAGCAAAATGCCTGCTTTAAACACTCTAATTTTTTCAAGGTAAAGGTCCTGGTTCCACATGACACCCAATTAAGGACATCATGCTTCTCCAGAAGGTGAGAAATCAACTGCGACAGTTCATACCCCTTAAGGCACGACCATCACGTCAATCCCGAAATTCAACTACGAGCTTTTTAACTGCAACAACTTTAATATACGCTATTGGAGCTGGAATTACCGCGGCTGCTGGCACCAGACTTGCCCTCCAA
+
@BDDACCHIIIIIHHHHIIHIHIIIEHEHHIIIHEHIGIIHHFHHIIHHGIH?EHHHIIHIIHHHHEHIFHIIIIGHH@FCFHIGHHHIEFE@?CG@GHGHGGHHHIIIIIHEHFHHHIIIIIHHHIHHFHIHIIHHIIIHIIIIIIIHIIIIHFEFFDEBCHHHHHCGHFHHHHHIIIIHHIHHIIIIHHHHHIHCHHH:HIHHHIIHHG<IHIIIHHEHGHGC@CHIIHHIIHGIHHHFIGIHIHFHHHIHIIIIIHCEHIIHHIHHHHHIHFIIHIIIHEHIHHGHGEHCFEEHG0GCGHFIGIHHEHIHIIIIIIIIHIIIIIIIHIHHHHHHIIIHHEIIIHDB0?D
@HISEQ:969:HM2KJBCX2:2:1101:5894:101024 2:N:0:ACTATGCA
CCTCGGGTACTACCCAACTATCCCTATTAATCATTACGTCGATCCTAGAAACCAACAAAATAGGGTCAAACGTCCTATTTCATTATTCCATGCTAATGTATTCAAGCGTGTGCCTGCTTTAAACACTCTAATTTTTTCAAAGTAACGGTCCTGATTCCCCATGACACCAAATTAATGACATCACAGTTCGTCAGAAGGTAGAAATCAATAATACCAGTGCATACCGGAGGCACGACCAATATATTGATCCCGAAATTCAACTACGAGCTTTTTAACTGCAACAACTTTAATATACGCTATTGGAGCTGGAATTACCGCGGCTGCTGGCACCAGACTTGCCCTCCAA
+
DDDDDIIIIIIIIIIIIIIIIIIIIIIIIIIIIIIIIIIIIIIIIIIIHIIIHIIIIIIIIIIIIIIIIIIIIIIIIIIIHIIIIIIIIIIIIIHHIIIIIIHIIIIIIIIIIHIIIIHIIIIIIIIIIIIIIIIIIIIIIIIIIIIIIIHIIIHIIIIIIIIIIIIIIIIIIIIIHGHIIIIIIIIIIIIIIIIIIIIIIIIIIIIIIIIIIIIIIHIIIIIIIHIIIHIIIIIIIIIIIIIIHHIIIIIIIHIIIIIIIHHHIIIIIIIIIIIIIIIIIIIIIIIHIIIIGIIIIIIHHIIIIIIIIIIIIIIIIIIHIIIIIIIIIIIIIIIIIIIIIDDDDD
@HISEQ:969:HM2KJBCX2:2:1102:9281:2704 2:N:0:ACTATGCA
CCTCGGGTACTACCCAACTATCCCTATTAATCATTACGTCGATCCTAGAAACCAACAAAATAGAATCAAACGTCCTATTTCATTATTCCATGCTAATGTATTCAAGCGTAAGCCTGCTTTAAACACTCTAATTTTTTCAAAGTAACAGTCCTGATTCCCCACGACACCAAATTAATGACATCGCGGTTCTTCAGAAGGTAGGAACCGATAATGCCAGTGCGTACCGAAGCACGACCAACAATTCGATCCCGAAATTCAACTACGAGCTTTTTAACTGCAACAACTTTAATATACGCTATTGGAGCTGGAATTACCGCGGCTGCTGGCACCAGACTTGCCCTCCAA
+
DDDCDIIIIIIIIIIIIIIIIIIIIHIIIIIIIIIIIIIIIIIIIIIIIIIIIIIIHIIIIIIIIIIIIHIIIIHIIIIIIIHHIIIIIIIIIIIIIIIIIIIIIIIIIIIIIIIIIIIIIHIIIIIIIIIIIIIIIIIIIIIIIIIIIIIIIIIIIIIIIHIIIIIIIIIIIIIIIIIIIIIIHIIIIIIIIIIIIIIIIIHIIIIIIIIIIIIIIIIIIHIIIIIIIIIIIIIIIIIIIHFHIIIIIIIIIIIIIIIIIHIHIIIIIIIIIIIIIIIIIIIIIIIIIIIIIIIIIIIIIIIIIIIIIIIIIIIIIIIIIIIIIIHIIIIIIIIIIIIIDDDDD
@HISEQ:969:HM2KJBCX2:2:1102:2716:2512 2:N:0:ACTATGCA
CCTCGGGTACTACCCAACTATCCCTATTAATCATTACGTCAATCCTAGAAACCAACAAAATAGGATCGAACGTCCTATTTCATTATTCCATGCTAATGTATTCAAGCGTTAGCCTGCTTTAAACACTCTAATTTTTTCAAAGTAACGGTCCTGTTTCCCTGCAACACCAAATTAATGACATTACAGTTCTTCAGAAAGGAGGAATCAGCGAAGCCAGTGCATACCAGTGGCACGACCAACCTGCTGACCCCGAAATTCAACTACGAGCTTTTTAACTGCAACAACTTTAATATACGCTATTGGAGCTGGAATTACCGCGGCTGCTGGCACCAGACTTGCCCTCCAA
+
CDDDDIIIIIIIIIIIIIIIIIIIIIIIIIIIIIIIIIIIIIIIIIIIIIIIHIIIHIIIIIIIIIIIIIHIIIIIIIIIIIIIIIHHHIIIIIIIIIIIIIIIIIIIIIIIIIIIIHIIIIIIIIIIIIIIIIIIIIIIIIIIIIIIIIIIIIHIGIIIIIIIIIIIIIIIIIIIIIIIIIIIIIIIIIIIIIIIIIIIIIIIIIIIIIIIIIIIIIIIIIIIIIIIIIIIIIIIIIIIIIIHCIIIIIIIIIIIIIIIIIIIIIIIIIIIIIIIIIIIIIIIIIIIIIIIIIIIIIIHHIIIIIIIIIIIIIIIIIIIIIIIIIIIIIIIIIIIIIIIIDDDDD
@HISEQ:969:HM2KJBCX2:2:1102:18895:2497 2:N:0:ACTATGCA
CCTCGGGTACTACCCAACTATCCCTATTAATCATTACGTCGATCCTAGAAACCAACAAAATAGAATCAAACGTCCTATTTCATTATTCCATGCTAATGTATTCAAGCGTAAGCCTGCTTTAAACACTCTAATTTTTTCAAAGTAACAGTCCTGATTCCCCACGACACCAAATTAATGACATCGCGGTTCTTCAGAAGGTAGGAACCGATAATGCCAGTGCGTACCGAAGCACGACCAACAATTCGATCCCGAAATTCAACTACGAGCTTTTTAACTGCAACAACTTTAATATACGCTATTGGAGCTGGAATTACCGCGGCTGCTGGCACCAGACTTGCCCTCCAA
+
DDDDDIIIIIIIIIIIIIIIIHHIIIIIIIIIIIIHHHIIIIIIIIIGIIHHHIIIIIIIIIIHIIIIIHIIIIIIHIIGIIHIIIIHIIHIHIGIIIIIIIIIIHIIIIIIIIIHIIIIIIIIIIIHHIIIIIHIIIIIIIIIIIIIIIIHIIIIIIIIIIIIIIIIIIIIIIIIIHHHIIIIIIIIIIIIIIIIIIIIIIIIIIIIIIIIIIIIIIIIIIIIIIIIIIIIIIIIIIIIIHHHIIIIIIHIIIIIIIIIHHIIIIIIIIIIIIIIIIIIIIIIIIIIIIIIIIIIIIIIIIIIIIIIIIIIIIIIIIIIIIIIIIIIIIIIIIIIIIHG0DDDD
@HISEQ:969:HM2KJBCX2:2:1102:10988:3111 2:N:0:ACTATGCA
CCTCGGGTACTACCCAACTATCCCTATTAATCATTACTCCGATCCCGAAGGCCAACACAATAGGACCAGAATCCTATGATGTTATCCCATGCTAATGTATCCAGAGCGATTGCTTGCTTTGAGCACTCTAATTTCTTCAAAGTAATGATGTTGGAAACACGACCTGGCCAATTAAGGCTAGGAGCGCGATGACGGCTGAAGGGTCGAGTAGGTCGGTGCTCGCCGTGAGGCGGACCGGCCGACCTGGCCCAAGGTCCAACTACGAGCTTTTTAACTTCAACAACTTAATTATACGCTATTGGAGCTAGAATTACCATGGCTGCTGGCACCAGACTTGCCCTCCAA
+
DBDDDIHIIIIIIHIIIIIIIIIIIGHIIIIIIIIIIIIIIIIIIIIIIIIHIHIIIIGIHHHIHIIHIIIIIHIIHIHHIHIIIGIIIHHHIIHIIIIIIIHIIIIIIIIIIIIIIIIIIIIIIIIIIIIIIIIIHHIIIIIIIIIIIIHIIIIIIIIIIIIIIIIHIIIIIIIIIIHIIIIIIIIIIIIIIIIIIIIIIIIIIIIIIIIIIIIIIIIIIIIIIIIIIIIIIIIIIIIIIIHFIIIIIIIIIIIIIIIIIIIIIIIIIIIIIIIIIIIIIIHIIIIIIIIHHIHIIIIIIIIIIIIIIIIIIIIIIIIIIIIIIIIIIIIIIIIIIIIIDDDDD
@HISEQ:969:HM2KJBCX2:2:1102:12712:3263 2:N:0:ACTATGCA
CCTCGGGTACTACCCAACTATCCCTATTAATCATTACGTTGATCCTAGAAACCAACAAAATAGAATCGAACGTCCTATTTCATTATTCCATGCTAATGTATTCAAGCGCGTGCCTGCTTTAAACACTCTAATTTTTTCAAAGTAACAGTCCTGATTCCCCACGACACCAAATTAATGACATCATGGCTCCTCAGAAAGGAGAAACCAATAACACCAGTACATACCAGAGGCATGACCGACGTATTGATCCCGAAATTCAACTACGAGCTTTTTAACTGCAACAACTTTAATATACGCTATTGGAGCTGGAATTACCGCGGCTGCTGGCACCAGACTTGCCCTCCAA
+
<@B@DGHHHCG?CCCCFHHEHCHCHFHHI1CCHHFEHEGHCH@FHHHHIHEHIIIIHHHEG?GHHEHFFHHIIIIIFHFEH?GC@EHC<CG1<@FHC@F@HCEEHCGHCHHI@@FEHH?GBFHGH@CCDEHGCHCHHFEHHGCG?1<<<<FEFCHH?<CHHHCGHEGGEHEFGCDGFHDCGHHIHHEEHECFCCHCEEHFCGEHEEGHHHHC?CCHCEGHEHGE@F@HC@@HH@HD<EHGCCFFD<@/?:F?IHFF1FCG@GCHHHCIHCCGHEHE?@CEGHHHEHHG<<G@<<F1?GCC1FHHFHIHEIGIHHHHCC1C<1CD<111GHEIIHEE1HDHGD0<<0
@HISEQ:969:HM2KJBCX2:2:1102:1364:3938 2:N:0:ACTATGCA
CCTCGGGTACTACCCAACTATCCCTATTAATCATTACGTCAATCCTAGAAACCAACAAAATAGGATCAAACGTCCTATTTCATTATTCCATGCTAATGTATTCAAGCGTTAGCCTGCTTTAAACACTCTAATTTTTTCAAAGTAACAGTCCTGTTTCCCTGCAACACCAAATTAATGACATTACAGTTCTTCAAGAAGGAGGAACCAGTAAAGCCAGTGCATACCAGAGGCACGACCAACCTACTAATCCCGAAATTCAACTACGAGCTTTTTAACTGCAACAACTTTAATATACGCTATTGGAGCTGGAATTACCGCGGCTGCTGGCACCAGACTTGC
+
DDDDDIIIIIIIIHIIIIIIIIIIIIIIIIIIIIIIIIIIIIIIIHIHIIIIIIIIIHHIIHHHIIIIIHIIIIIIIIIIIIIIIIIIIIHIHHGHHFHIIIIIIIIHHHIIIIIIIHHHHHHHIIHHHIIIIIIIIIIIHIIIIIIIIIIIIIIIIIIIIHIIIIIIIIIIIIIIIIIIIIIIIIIIIIIIHIIHIIIIIIIHIIIIIIIIIHIIIIIIIIIIIIIIIIIIIIIIHHHIIIIIIIHHHIIIIIHIIIIIIIIIIIHIIIIIIIIIIIIIIIIIIIIIIIIIIHIIHIIIHIIIIIIIIIIIIIIIIIIIIIIIIIIIIIIIIIDDDDD
@HISEQ:969:HM2KJBCX2:2:1102:16989:3237 2:N:0:ACTATGCA
CCTCGGGTACTACCAAACTATCCCTATTAATCATTACGTCGATCCTAGAAACCAACAAAATAGAATCAAACGTCCTATTTCGTTATTCCATGCTAATGTATTCAAGCGTGAGCCTGCTTTAAACACTCTAATTTTTTCAAAGTAACAGTCCTGATTCCCCATGACACCAAATTAATGACATCATGGTTCGTCAGAAGGTAGGAATCAATAATACCAGTACGTACAATAGCACGACCAATAAATTGATCCCGAAATTCAACTACGAGCTTTTTAACTGCAACAACTTTAATATACGCTATTGGAGCTGGAATTACCGCGGCTGCTGGCACCAGACTTGCCCTCCAA
+
DCDDCHIIIIHIIIIIIIEFHHIHHIIIGHHHIIIIIIFHHHIIIIIIIIIIIIIIIIHIHHHHHHIICH?GHEHIIIEHHIIIIII?HHH?GGFHHHIIIIGHIHHHHHHHHHHHHHHGHHIHIIHIHIIIIIHHHHHIHHHHHHHIHHIIHIIIIHIIIHHHHIIHHHIHHHHFHEHIIHHEGHHIHIGHIIIHIHIIIIHHHHIIIHGHFIHIIIHIIIIIIIIHHEEGHHHHHFHHHIHHIIHHHHHHHHIIHHHIIHHHCHHIIIIIIIIIIIIIIIHIIIIIHIHHGIIHHFIHIIIIIHIIIIIIIHHIIIIIIIHIIIIHIIIIIHIIIIIIDDDDD
@HISEQ:969:HM2KJBCX2:2:1102:16194:3547 2:N:0:ACTATGCA
CCTCGGGTACTACCCAACTATCCCTATTATCATTACTTCATTCCTAGAAACCAACAAAATAAGAACAAAGTCCTAGATTATTATTCCATGCTAATGTATTCAGAGCAATTGCTTGCTTTAAACACTCTAATTTTTTCAAAGTAAAAGATGCTAGACGGTTGATCGACCATACCAGTAAAGGCACAGCCGCCATCATAGCAAGGATGATGGGCACACGTCAACACACGTAACCTTGCGGCCACGGGCCGAGCGCACCACACCAGAAATCCAACTACGAGCTTTTTAACCGCAACAACTTTAATATACGCTATTGGAGCTGGAATTACCGCGGCTGCTGGCACCAGACTTGCCCTCCAA
+
<<DD@CDFHIHIIHIIIIGIIIIIIIIIIIHIHIIIIIIHIIHIIIHIIIHHEHIHIIIIIHEHIIIHHIIEHHIIIHIIIIIIGGHGIIIIIGHFCHHEHDGEHHIIHEHHHEEHFHIIHIIHHIIIIIHHHIIIIIIIIIIIIIIHIIIHHHHIIIIHHHCHIIHIIIIIIHGIIIIIIIHIIIIHHIIIHIIIIGIIIIIIGIIIIIIIIIIHHHIIHIIIIIIIIHIIIIIIIHGIIIIGIIIGIIIIIIHGIHHIIIHIHHFHIIHIHHHIIIIIIIIIIHIIHIIIIIHIIHIIIIIHHIIIIIIIIIIIIIIIIIIIIIIIIIIIIIIIIIIIIIIIIIIIIIIIDDDDD
@HISEQ:969:HM2KJBCX2:2:1102:16870:3628 2:N:0:ACTATGCA
CCTCGGGTACTACCCAACTATCCCTATTAATCATTACGGTGATCCTAGAAACCAACAAAATAGAACCACGCCGTCCTATTCTATTATTCCATGCTAATGTATTCGAGCAAAAATGCCTGCTTTAAACACTCTAATTTTTTCAAGGTAAAGGTCCTGGATCCGCAAGACACCCAATAAAGGACATCAAGTTTCTCCAGAAGGTGAGAAATCAACAGTAACAGTTCATACCCCTTAAGGCATGACCATCACGTCAATCCCGAAATTCAACTACGAGCTTTTTAACTGCAACAACTTTAATATACGCTATTGGAGCTGGAATTACCGCGGCTGCTGGCACCAGACTTGCCCTCCAA
+
DDDDDHIIIIIIIIIIIIIIIIIIIIIIIIIIHIIIIIIIIIIIIHHIIIIIIIIIHIIIIIIIIIIIIHIIIIIIIIHIIIIHHIHHIIIHIIIHIHHHHEGHIIIIIIHIIIIIIHIIGHIHHHIIHIIIIHHIHHIIIICIHHHIHHIIIHIHHHIGIIHHHIIIIICHHGIGHHIIHIIIIIIIHGGIHHIIIHHIIIIIHIHHCHIHHHHHHHIHCIHHGHHIHHIHIHIHHEFHHEIIIHGEHHGDHCHHDHIIIIIIIHHHHHIIIIIHIIIIHFIIHHHIHHHIIHHIIIHHDGIIIIIIIIIIIHIHIIIIIIIIIIIIIIHIIIIIIIIIIHIIIIIIDDDD@
@HISEQ:969:HM2KJBCX2:2:1102:8892:4999 2:N:0:ACTATGCA
CCTCGGGTACTACCCAACTATCCCTATTAATCATTACTCCGATCCCGAAGGCCAACACAATAGGACCAGACTCCTATCACGTTATTCCATGCTAATGTATTCAGAGCATAAGCTTGCTTTGAGCACTCTAATTTTTTCAAAGTAATAGTGTCGGAACCGCGACCCAGCCAATTAAGTCCAGGAGCACGCCGCCGACAAAAGGGAAGGAAGGGCAGGTGCACACCGAGTAGGCGGACTGACCTTTATGACCCAAGATCCAACTACGAGCTTTTTAACTGCAACAACTTAAATATACGCTATTGGAGCTGGAATTACAGCGGCTTTTGGCACCAGACTTGCCCTCCAA
+
DDDDCGHIIIHHIHHHHIIIIIEHIIIIIHIIIIHHIIHIIHIIIIGIIIIIIIIIHIHIIIHGHHIHCGHIFHIIIIHHIIHIIIIIIIIHGHHEHIIIIHHEHHIIIIIHGHHHGIHIIGIIIIIHHIHHIIIIIHHHGIHHGIIEDHHHIHHHIIHHHGHHHIHHGIHHIHHGGHFEFEHGIIIHDGHHHIIHHGIIIIHIIHIIIIIIIIIHHIHHHEGHIIIHIIIIHHHFIIIHHEFD<IIIIIHIIIIIIIHIIIHIIIIHIIIIIIIIIIIHHHHHIHHHEIHCIIIHGIIIIIIIHFIHIIIIIIHIIHIIGIIIIIIIIHHHIIIIIIIGIDDDDD
@HISEQ:969:HM2KJBCX2:2:1102:12858:4358 2:N:0:ACTATGCA
CCTCGGGTACTACCCAACTATCCCTATTAATCATTACGTCGATCCTAGAAACCAACAAAATAGAATCAAACGTCCTATTTCATTATTCCATGCTAATGTATTCAAGCGTGCGCCTGCTTTAAACACTCTAATTTTTTCAAAGTAACAGTCCTGATTCCCCACGACACCAAATTAATGACATCGCGGTTCTTCAGAAGGTAGGAACCAATAATGCCAGTACGTACCGAAGCACGACCAACAATTCGATCCCGAAATTCAACTACGAGCTTTTTAACTGCAACAACTTTAATATACGCTATTGGAGCTGGAATTACCGCGGCTGCTGGCACCAGACTTGCCCTCCAA
+
DBDDDHIIIIIIHFIHIIIIIIIIIIIIHHHHIIIGIHHHIIIIIIIIIIIIIIHIHIIIIIHIIIIIHHEHHEHHGIIIIIIIHIIGHHHHGIIHIIIIIIGHHIIIIIHIIIIHHHHHIIIIIIIHHIHIIIHIHIIIIHIIHHIHHHHHIHGHHIHFHEIIIIHIHIHHIHHHGHGIHIIIIIIIIHIIIIIIGIIIIHHHHHHGIIIHII=IIIIHIIIIIIIHHIIIIIIGIIIIHHIDIIIIIHFHHHIIHHIIIIIIIIIIIIIIIHHHIIIIIIIIHIIIIIIIIIIIIIHHIIIIIIIHIIIIIIIIIIIIIIIGIIIIIIIIIIIIIIIIDDDDD
@HISEQ:969:HM2KJBCX2:2:1102:9980:5311 2:N:0:ACTATGCA
CCTCGGGTACTACCCAACTATCCCTATTAATCATTACGTCGATCCTAGAAACCAACAAAATAGAATCAAACGTCCTATTTCATTATTCCATGCTAATGTATTCAAGCGTGAGCCTGCTTTAAACACTCTAATTTTTTCAAAGTAACAGTCCTGATTCCCCACAACACCAAATAAATGACATCATGGTTCGTCAGAAGGGAGAAACCAACAATGCCAGTACGTACCTAGGCACGACCGACATGATGGTCCCGAAATTCAACTACGAGCTTTTTAACTGCAGCAACTTTAATATACGCTATTGGAGCTGGAATTACCGCGGCTGCTGGCACCAGACTTGCCCTCCAA
+
DDDDCIHIIIIIIIIIIIIIIIIIIIIIGIIIIIIIIIIIIHIHIIIIIHIIIIIIGEHIIIHIIIHIIIIIHHHIFIHIIHIHHIIIIHIIGHIIIIIIIIIIIIHHEHEHGHIIIIGIHGHHHIHIIIHIIIIIIIIHHIHIHIIHHHIIIIIIIIEIHIIIHIHHIIHIHHHHHHHHIHIGIIIIIIHIHIHIIIIHHHIIIIIIIHIIIIHHFIIIIIIIIIIIIIIIIIIIIHGIIHHEHHHHIIIIIIIIIIIIIHIIHIHIIIIIHGIIIIIIIIIIIIHHHIIIHIIIIIIIIIIIIIIIIIIIIIIIIIIIIIIIIIIIHHFHIIIIIIIIDDDDC
@HISEQ:969:HM2KJBCX2:2:1102:16183:5577 2:N:0:ACTATGCA
CCTCGGGTACTACCCAACTATCCCTATTAATCATTACTCCGATCCCGAAGGCCAACACAATAGGACCAGAATCCTATGATGTTATCCCATGCTAATGTATCCAGAGCGATTGCTTGCTTTGAGCACTCTAATTTCTTCAAAGTAATGATGTTGGAAACACGACCTGGCCAATTAAGGCTAGGAGCGCGATGACGGCTGAAGGGTCGAGTAGGTCGGTGCTCGCCGTGAGGCGGACCGGCCGACCTGGCCCAAGGTCCAACTACGAGCTTTTTAACTTCAACAACTTAATTATACGCTATTGGAGCTAGAATTACCATGGCTGCTGGCACCAGACTTGCCCTCCAA
+
DDDDDIIIIIIIIIIIIIIIIIIIIHIIIIIIHIIIIIIIIIIIIIIIIIIIIIIIIIIHIIHHHIIIIIIIIIIHIIHIIIHIIIIIIIIIIGHIIHHHIIHIIIIIIIIIIIIIIIIIIIIIIIIIIIIIIIHIIIIIIIIIIIIIIIIIIIIIIIIIIIIIIHIIIIIIIIIIIIIIIIIIIIIIIIIIIIIIIIIIIIIIIIIIIHIIIIIIIIIIIIIIIIIIIIIIIIIIIIHIIIHHIIIIIIIHIHHIIIIIIIHIIIIIIIIIIIIIIIIIIIIIHIIIIIIHHIIIIIIHIIIIIIIIIIIIIIIIIIIIIIIIIIIIIIIIIIIIIIIIDDDDD
@HISEQ:969:HM2KJBCX2:2:1102:10949:5454 2:N:0:ACTATGCA
CCTCGGGTACTACCCAACTATCCCTATTAATCATTACGTCGATCCTAGAAACCAACAAAATAGAATCAAACGTCCTATTTCATTATTCCATGCTAATGTATTCAAGCGTAAGCCTGCTTTAAACACTCTAATTTATTCAAAGTAACAGTCCTGATTCCCCACGACACCAAATTAATGACATCGCGGTTCTTCAGAAGGTAGGAACCAATAATGCCAGTGCGTACCGAAGCACGACCAACAATTTGATCCCGAAATTCAACTACGAGCTTTTTAACTGCAACAACTTTAATATACGCTATTGGAGCTGGAATTACCGCGGCTGCTGGCACCAGACTTGCCCTCCAA
+
DBDDDHIIIIIIGHIIIIIIIIHIIIIIHIIFIIIHIIIIGHHIIIHIIIIHIIIIIHHHHIIEHIIIIIIIIIHIIIIHIIIHHIIIGHIIIIIIIIIIIIIIIIGIHIIIIIIIIHIIIIIIIIIIIIIHHIIIIIIIIIIIIHIIHIIIIHIIIIIIHIIIIIIIIIHHIIIIIIIIIIIIIIIIIIHIIIIIIIIIIIIIIHIHIIIIIIIIIIIIHHIIIIIIIIIIIIIIIIIIIIIHHIHIIIIIIIHHIIIIHHHIIIIIIIIIIHIIIIIIIIHHIIIIIIIHGIIIGIIIIIIIIIHIIIIIIIIIIIIIIIIIIIIIIIIIIIIIIIIIDDDDD
@HISEQ:969:HM2KJBCX2:2:1102:13731:6190 2:N:0:ACTATGCA
CCTCGGGTACTACCCAACTATCCCTATTAATCATTACGTCAATCCTAGAAACCAACAAAATAGGATCAAACGTCCTATTTCATTATTCCATGCTAATGTATTCAAGCGTTAGCCTGCTTTAAACACTCTAATTTTTTCAAAGTAACAGTCCTGTTTCCCTGCAACACCAAATTAATGACATTACAGTTCTTCAGAAAGGAGGAATCAGCGAAGCCAGTACATACCAGAGGCATGACCAACCTACTAACCCCGAAATTCAACTACGAGCTTTTTAACTGCAACAACTTTAATATACGCTATTGGAGCTGGAATTACCGCGGCTGCTGGCACCAGACTTGCCCTCCAA
+
DDDDBHHHIIIIHHIHIIIIIIIIIIIIIIIIIIIIIIIIIIIIIIIHIIIIIIIHHIIHIIHHIIIIGHHHHIIIIIIIHIIIIHIIHIHHIHHIIGIHHHHHIIIIHIIHIIIIIIIIIIIIHIIIIIIIIIHHIIIHIHIIIIHIIIIIIIIIIIIIHIIIIIHIIHIIIIIIIHHGCHIIIIIHHIIIIIIIIIIIIIIIIIIIIIIIIIGIIIIIIIIIIIIIHIIIIIIIIIIIHHHHIIIIIIIIIIIIIIIIIHIIIIIIIIIIIIIIIIIIIIIIIIGIIIIIIIIIHGIIIIIIIIIIIIIIIIIIIIIIIIIIIIIIIIIIIHIIIIIIIDDDDD
@HISEQ:969:HM2KJBCX2:2:1102:8466:6551 2:N:0:ACTATGCA
CCTCGGGTACTACCCAACTATCCCTATTAATCATTACATCGATCCTAGAAACCAACAAAATAGAATCGGATGTCCTATTTCATTATTCCATGCTAATGTATTCAAGCGTGAGCCTGCTTTAAACACTCTAATTTTTTCAAGGTAACAGTCCTAATTCCCCGTGACACCAAATTAATGGCATTACGGTTCTTTAGAAGGTGAGAAATCAATAATATCAGTACATACCAACGGCATGACCGAAACATTGATCCCGAAATTCAACTACGAGCTTTTTAACTGCAACAACTTTAATATACGCTATTGGAGCTGGAATTACCGCGGCTGCTGGCACCAGACTTGCCCTCCAA
+
DDADDHIHIHIIIIIIIIIIIHIIIIIIIIIIIIIIIIIIGHIIIIGHIIIIIIIIIHIIIHIHHIIHIIIIIIHIIIIIIIIIIIIIIIIIIIIIIIIIIIIIIIIIHHIIIIIIIIIIIIIIIIIIIIIIIHIIHHHHIHIIIIIIIIIIIIIIIIIIIIIIIIIIIIIIIIIIIIIIIIIIIIIIHIIIIIIIIIIIIIIIIIIIIIIIIIIIIIIIIIIIIIIIIIIIIIIIIIIIIIIHGFIIHIIIIIIIIIIIIIIIIIIIIIIIIIIIIIIIIIIIIIIIIIIIIIIIIHIIIHIIIIIIIIIIIIIIIHIIIIIIIIIIIIIIIIIIIIIIIIDDDDD
@HISEQ:969:HM2KJBCX2:2:1102:7423:7601 2:N:0:ACTATGCA
CCTCGGGTACTACCCAACTATCCCTATTAATCATTACGTTGTACCTAGAAACCAACAAAATAGGTTCGAACGTCCTATTTCATTATTCCATGCTAATGTATTCAAGCGTTTGCCTGCTTTAAACACTCTAATTTTTTCAAAGTAACAGTCCTGACTCCCCACAACACCAAATTAATGACATCATGGTTCATCAGAAGGGAGAAATCAACGACGCCAGTGCGTACCGAAGGCACGACCGACGTATTGATCCCGAAATTCAACTACGAGCTTTTTAACTGCAACAACTTTAATATACGCTATTGGAGCTGGAATTACCGCGGCTGCTGGCACCAGACTTGCCCTCCAA
+
CDDDDIIIIIIIIIIIIIIIIIIIIIIIIIIIIIIIIIIIIIIIIIIIIIIIIIIIIHIIIHIIIIHIIIIIIGIIIIIIIIIIIIIIIIIIHIIIIIIIIIIIIIIIIIIIIIIIIIIIIIIIIIIHHHIIIIIIIIIIIIIIIIIIIIIIHIIIIIIIIIHIIIIIIIIIIIIHHGIIHIIIIIIIIIIIIIIIIIIIIIIIIIIIIHHIIIIIIIIIIIIIIIIIIIIIHIIIIIIIIIIHHIIIIIIIIIIIIIHHIIIIIIIIIIIIIIHIIIIIIIIIIIIIIIIIIIIIIIIIIIIIIIIIIIIIIIIIIIIIIIIIIIIIIIIIIIIIIIIIIDDDDD
@HISEQ:969:HM2KJBCX2:2:1102:18771:7765 2:N:0:ACTATGCA
CCTCGGGTACTACCCAACTATCCCTATTAATCATTACGGTGGTCCTAGAAACCAACAAAATAGAACCACAACGTCCTATTCTATTATTCCATGCTAATCTATTCAAGCAATAGCCCGCTTTAAACACTCTAATTTTTTCAAGGTAATGGTCCTGGCTCCCCAACACACCCAATAAAGGACATGCTGGCTCACCAGAAGGAAGACCCGACAGCAGACAGTACTCGCCAAAGACGGACCGCCCGGCCAGGCCTAAAATTCAACTACGAGCTTTTTAACTGCAACAACTTTAATATACGCTATTGGAGCTGGAATTACCGCGGCTGCTGGCACCAGACTTGCCCTCCAA
+
DDDDCHIIIIIIHIHHHHIIIHIIIIIIHIHIIHHIIHHII=HHHIHIIHIHEHHHCHHIIFFHHHIIIIICCCHEEHHHHIHHIIIIGHHEHHIIGHIIIHHHEFFIHIHHDHIHHHHHHGHHFHHHHIHHHGIHHHHHHIIIEIIIIHHIIIIIHIHHIHIHHHGEFHHF/EEHIIIHIIIHHGHHGEHHHHHHHHIIIHIIIHIIIIHIIIHGII<IHHIIIIIHGDDC?CCIIHIHIIIHHIIHHHIIHHFHHGHIIHIHHEGGIIIIIIHIIHIIHIHIHIIIIHHHEEDHHIHHIHIIIIIIIIIIIIIGIIIHHHCIHIHFIHIHHHIIHIHHH@DBB@
@HISEQ:969:HM2KJBCX2:2:1102:7951:8330 2:N:0:ACTATGCA
CCTCGGGTACTACCCAACTATCCCTATTAATCATTACTCCGATCCCGAAGGCCAACACAATAGGACCAGAATCCTATGATGTTATCCCATGCTAATGTATCCAGAGCGATTGCTTGCTTTGAGCACTCTAATTTCTTCAAAGTAATGATGTTGGAAACACGACCTGGCCAATTAAGGCTAGGAGCGCGATGACGGCTGAAGGGTCGAGTAGGTCGGTGCTCGCCGTGAGGCGGACCGGCCGACCTGGCCCAAGGTCCAACTACGAGCTTTTTAACTTCAACAACTTAATTATACGCTATTGGAGCTAGAATTACCATGGCTGCTGGCACCAGACTTGCCCTCCAA
+
DDDDDGIIIIIIHHIHIIIIIIIIIIIIIIIIIIIHIIIIIIIIIIIIIIIHHIIIIIHIIIIIHHHHIIIIIIIIIIHHIIIIIHHIIIHIHIHHGHIIIHHHIHIIIHIFHIIIIIIIGIIIIIIIHHHIIIHIHIIIHIHIIIIIIIGHHIIIIIIIIIHHHIIHHIHHGGIIIIHIIIIIIIHIIIIHHHIHFHGHIIHIIIIIHIIIIIIIIIIIHIIIIHIIGIIHIIGIHIIIHHGHIHIHHIIHHGIIIIIHIIIHIIIIIIIIIIIHGIHIIHHHHEIIHHHHGIIIIIIIIIIIIIIIIIIIHIHIIIIHIIIIHEIIIHHGIIHIIIIIDDBDD
@HISEQ:969:HM2KJBCX2:2:1102:13728:8283 2:N:0:ACTATGCA
CCTCGGGTACTACCCAACTATCCCTATTAATCATTACGTCAATCCTAGAAACCAACAAAATAGGATCGAACGTCCTATTTCATTATTCCATGCTAATGTATTCAAGCGTTAGCTTGCTTTAAACACTCTAATTTTTTCAAAGTAACAGTCCAAATTCCCCGCAACACCAAATTAATGGCATTACGGCTCATCAGGAAGGAGGAATCAGTGAGACCAGTACATACCAGAGGCATGACCAACCTACTAACCCCGAAATTCAACTACGAGCTTTTTAACTGCAACAACTTTAATATACGCTATTGGAGCTGGAATTACCGCGGCTGCTGGCACCAGACTTGCCCTCCAA
+
DDDDDIIIIIIIHIIHIIIIIIIIIIIIIIIIIIIIIIIIIIIIIIHIHIIIIIIIIIIIIHHIIIIHHHIIIIIIIIIIIIIIIIIGHHHIHIIIIIIIIIIIIHIIIIIIIIHIIIIIIIIIIIIIIIHIIIIIIIIIIIIIIIIIHIIIHIIIIIIIHIIIIIIIIIIIIIIIIIIIIIIIIIIIIIIHIIIIIIIIIIIIIIIIIIIIIIIIIIIIIIIIIIIIIIIIIIIIIIIIIHHHHIIIIIIIIIIIIIIIIIIIIIIIIIIIIIIIIIIIIIIIIIIIIIIIIIIIIIIIIIIIIIIIIIIIIIIIIIIIIIIIIIIIIIIIIIIIIIIIIDDDDD
@HISEQ:969:HM2KJBCX2:2:1102:21000:8678 2:N:0:ACTATGCA
CCTCGGGTACTACCCAACTATCCCTATTAATCATTACGTCAATCCTAGAAACCAACAAAATAGGATCGAACGTCCTATTTCATTATTCCATGCTAATGTATTCAAGCGTTAGCCTGCTTTAAACACTCTAATTTTTTCAAAGTAACAGTCCTGTTTCCCTGCAACACCAAATTAATGACATTACAGTTCTTCAGAAAGGAGGAATCAGCGAAGCCAGTACATACCAGTGGCACGACCAACCTGCTGACCCCGAAATTCAACTACGAGCTTTTTAACTGCAACAACTTTAATATACGCTATTGGAGCTGGAATTACCGCGGCTGCTGGCACCAGACTTGCCCTCCAA
+
ABA@DHHFDEHHECCGHHCGCEHGEHGHHHHHHHEEFHGCGHGHIHHIIHHHIIIHIHIHHIHHHHEHHHEH11DEHC?CEFH?GCFH1D@C?1CEEFDEEGCEECCHECFEH@@GGHHFDGHHGIIHEHHIHIHEHHHHIIHEGB<HHHHF<<DHIHIHDEFHGECGGGHGHHIHEHHGHEHHCGIHIIIIIHHCIHHHIIIHHIHHIHHHFGIIIHIHEG@HFHIHHIHHHIHHFHHIEGFFCHHHIGIHHHIIHECIIHEHHFIIIIIIHHGIIHHHIHIIIGHHGHIIHDIIIIHHHIHHIIIIIIIHGIIGHIIIIIHEIIHHEHHIHGIIIIIIIDDDCD
@HISEQ:969:HM2KJBCX2:2:1102:2976:9408 2:N:0:ACTATGCA
CCTCGGGTACTACCCAACTATCCCTATTAATCATTACGCCAATCCTAGAAACCAACAAAATAGGATCGAACGTCCTATTTCATTATTCCATGCTAATGTATTCAAGCGCGAGCCTGCTTTAAACACTCTAATTTTTTCAAAGTAACAGTCCTGATTCCCCGCCACACCAAATTAATGACATAACAGTTCGTCAGAAGGGAGGAATCAGAAACACCAGTACATACCAGAGGCACGACCAGAGAACTGATCCCGAAATTCAACTACGAGCTTTTTAACTGCAACAACTTTAATATACGCTATTGGAGCTGGAATTACCGCGGCTGCTGGCACCAGACTTGCCCTCCAA
+
DCDDDIIIHIIIIIIIIIIIIIIHIIIIIIIIIIIIIIGIIIIIIIIIIIIIIIIIHHIIIIHIIIIIIHIIIIIIHHIIIIIIIIIHHIIIIHIIIIIIIHHHIIIIIIHIIIIHIIIIIIIIIIIIIIIIIIIIIHIIIIIIIIIIIIIIIIIIIIIIIIIIIIIIIIHIIIIIIIIIIIIIIIIIIIHIIIIIIIIIHIIIIIIIIIIIIIIIIIIIIIIIIIIIIIIIIIIIIIIIIIIHFIIHH?IIIIIIIIIIIIIIIIIIIIGIIIIIIIIIIIIIIIIIIIIIIHIIIIIIIIIIIIIIIIIIIIIIIIIIIIIIIIIIIIIIIIIIIIIIIDDDDD
@HISEQ:969:HM2KJBCX2:2:1102:10308:9164 2:N:0:ACTATGCA
CCTCGGGTACTACCCAACTATCCCTATTAATCATTACGTCAATCCTAGAAACCAACAAAATAGGATCGAACGTCCTATTTCATTATTCCATGCTAATGTATTCAAGCGTTAGCCTGCTTTAAACACTCTAATTTTTTCAAAGTAACAGTCCTGTTTCCCTGCAACACCAAATTAATGACATTACGGTTCTTCAAGAAGGAGGAATCAGTAAAGCCAGTACATACCATTGGCACGACCAACCTACTGACCCCGAAATTCAACTACGAGCTTTTTAACTGCAACAACTTTAATATACGCTATTGGAGCTGGAATTACCGCGGCTGCTGGCACCAGACTTGCCCTCCAA
+
@BDDDIIIIIIIIHIIIIIIIIHIIIIIHIIIIHIIIIIHIIIIIHIIIIIGIIIIHIIHIIHHGHH=EGEHHIIIIIHIHIIHIHIICHGHHIIIIIIIIHHIIIIIIIHGHIHIHHIIHHHIIIHIIHHIHIIIIIIHIIIIIIIIIHIIIIIIIIIIIIIIIIIIIHHHIIIIIIIIHIIIIIIIIIIIHIIIIIIIIIIIIIHIIIGIIHIIIIIIIIIIIIIIIIIIIIIHHHFIHHGFFHEHIIHIIIIIIIIIIIIIHIIIIIIIIIIIIIIIIIIIIIIIIIHIIIIIIIHHHIIIIIIIIIIIIIIIIIIIIIIIIIIIIIIIIIIIIIIIIDDDDD
@HISEQ:969:HM2KJBCX2:2:1102:14129:9365 2:N:0:ACTATGCA
CCTCGGGTACTACCCAACTATCCCTATTAATCATTACGTCGATCCTAGAAACCAACAAAATAGAATCAAACGTCCTATTTCATTATTCCATGCTAATGTATTCAAGCGTGCGCCTGCTTTAAACACTCTAATTTTTTCAAAGTAACAGTCCTGATTCCCCACGACACCAAATTAATGACATCGCGGTTCTTCAGAAGGTAGGAACCAATAATGCCAGTGCGTACCGAGGCACGACCGACAATCTGATCCCGAAATTCAACTACGAGCTTTTTAACTGCAACAACTTTAATATACGCTATTGGAGCTGGAATTACCGCGGCTGCTGGCACCAGACTTGCCCTCCAA
+
DDDDDIIIIIIIHIIIIIIIIIIIIIIIHIIIIIIIIIIIIIIIIHIGIIIIIIIIIIIIIIIHIIIIIIIGHIIIGIHIIIIIGIIIGHIIIIIIIIIHHHIHIIIIIIIIHIIHIIIIIIIIIIIIIIIIIIIIIIIIIIIIIIIIIIIIIIIIIIIIIIIIIIIIIIHIIIIIIIIIIIIIIIIIIIIIIIIIIIIIIIIIIIHIIIIIIIIIIIIIIIIIIIIIIIIIIIIIIIIIIIHHIIIHIIIIIIIIIIIIIHIIIIIHIIIIIIIIIIIIIIHIIIIIIIIIIIIIIIIIIIIIIIIIIIIIIHIIIIIIIIIIIIIIIIIIIIIIIIIIDDDDD
@HISEQ:969:HM2KJBCX2:2:1102:15660:9046 2:N:0:ACTATGCA
CCTCGGGTACTACCCAACTATCCCTATTAATCATTACGTCGATCCTAGAAACCAACAAAATAGAATCAAACGTCCTATTTCATTATTCCATGCTAATGTATTCAAGCGCGAGCTTGCTTTAAACACTCTAATTTTTTCAAAGTAACAGTCCTGATTTCCCATGACACCAAATTAATGACATCGTGGTTCGTCAGAAGGGAGAAACCAATAATGCTAGTACGTACAAAGTACGACCGACATATTAGTCCCGAAATTCAACTACGAGCTTTTTAACTGCAACAACTTTAATATACGCTATTGGAGCTGGAATTACCGCGGCTGCTGGCACCAGACTTGCCCTCCAA
+
DDDDDHIIIIIIIGIIIIHIHIHIIIIIHIIHHIIIIHCGCHHHHIHCHIHHIHHIHFHHIHHEHFHIIIIH@EEHHHGHII@HIGEHIIIIIHHHIHIIIHHHIHHHDHHHEHEFHFHIHHHGHHHHHHEIHHHGEHIIIHHHFGHHHIIIHHIIHGHHHHGFHHEHIHHIGIIIHHGIHHGIHHIIIHIHIIIHHIHIHEHEHHIHHEHIIIIIIIHIIIIIII;IHHGHEIIGIIHIHHGHHHDDFHHEFIHHFEGHIHIHGD@HIIIIHIIIHGCCEHHIHHIIHHEEHIIIIIIIGIIIIIHIIIHIIIIIIIHIIIIHIHIHIHIHIHGIIIIDBACD
@HISEQ:969:HM2KJBCX2:2:1102:7178:10590 2:N:0:ACTATGCA
CCTCGGGTACTACCCAACTATCCCTATTAATCATTACTCCGATCCCGAAGGCCAACACAATAGGACCAGAATCCTATGATGTTATCCCATGCTAATGTATCCAGAGCGATTGCTTGCTTTGAGCACTCTAATTTCTTCAAAGTAATGATGTTGGAAACACGACCTGGCCAATTAAGGCTAGGAGCGCGATGACGGCTGAAGGGTCGAGTAGGTCGGTGCTCGCCGTGAGGCGGACCGGCCGACCTGGCCCAAGGTCCAACTACGAGCTTTTTAACTTCAACAACTTAATTATACGCTATTGGAGCTAGAATTACCATGGCTGCTGGCACCAGACTTGCCCTCCAA
+
DDDDDHIIIIIIIIIIIIIIIIIIIIIIIIIIIIIIIIIIIIIIIIIIIIIIIIIIIIIIIIHHIIIIIIIIIIIIIIIIIIIHIIIIIIIIHIIIIIIIIHHIIIIIIIIIIIIIIIIIIIIIIIIIHIIIIHIIIIIIIIIIIIIIIIIHIIIIIIIIIIIIIIHIIIIIIIIIIIIIIIIIIIIIIIIHIIIIIIIIIIIIIIIIHIIIIIIIIIIIIIIIIIIIIIIIIIIIIIIIIIHHIIIIIIIIIIIIIIIIIIIIIIIIIIIIIIIIIIIIIIIIIIIIIIIIIIIIIIIIIIIIIIIIIIIIIIIIIIIIIIIIIIIIIIIIIIIIIIIIDDDDD
@HISEQ:969:HM2KJBCX2:2:1102:16558:10195 2:N:0:ACTATGCA
CCTCGGGTACTACCCAACTATCCCTATTAATCATTACGGCGGTCCTAGAAACCAACAAAATAGAACCGCACGTCCTATTCTATTATTCCATGCTGTAATATTCGAGCAAAGGCCTGCTTTGAACACTCTAATTTTTTCAAAGTAAAAGTCCTGGTCCCCAACACACCCAGTGAAGGGCATGCGGTTCTCCAGAAGAAAAGGCCCGGCCGGACAAGTGCACGCGGTGAGGCGGACCTGCCAGCCAGGCCAAAGGTTCAACTACGAGCTTTTTAACTGCAACAACTTTAATATACGCTATTGGAGCTGGAATTACCGCGGCTGCTGGCACCAGACTTGCCCTCCAA
+
DDBDDIIIIIIIHIIIIHIIIIIIIIIIIIHIIIIIIIIIIIIIIIIIIIIHHHIIHIIHIIHIHIICDHHHIEHHIHHIHIIIIGIFHHIIEHIIHIIIIHIIIIIIHHIIIIIIIIHIIIIIIIIIIIIIIIIIIIIIIIIIIIIIIIIIHIIIIIIIIIIIIIIHIIIIIIIIIIIIIIIIIIHGHIIIIIIIIIIIIIIIIIIIIIIIHIIIHIIIIIIIIIIIIIIIIIIIIIIIIHEIIIIIIIIIIIIIIIIIIIIIIGIIIIIIIIIIIIIIIIIIIIIIIIIIIIIIIIIIIIIIIIIIIIIIIIIIIIIIIIIIIIIIIIIHIIIIIIIDDDDD
@HISEQ:969:HM2KJBCX2:2:1102:2818:10905 2:N:0:ACTATGCA
CCTCGGGTACTACCCAACTATCCCTATTAATCATTACGTCGATCCTAGAAACCAACAAAATAGAATAAAACGTCCTATTTCATTATTCCATGCTAATGTATTCAAGCGCGAGCTTGCTTTAAACACTCTAATTTTTTCAAAGTAACAGTCCTGATTTCCCGCGACACCAAATTAATGACATCGTGGTTCGTCAGAAGGGAGAAACCAATAATGCTAGTACGTACAAAGTACGACCGACATATTAGTCCCGAAATTCAACTACGAGCTTTTTAACTGCAACAACTTTAATATACGCTATTGGAGCTGGAATTACCGCGGCTGCTGGCACCAGACTTGCCCTC
+
@?DDBHIIHHHHIHIIIHHHFFHIIIIIIIIHIIIIIIIIIDHHIIIIHIHHIIIIIIIIIIIEHHIHHHIHIEHIIIIIIIHIFHIEICHGIHHHIHIIIHIIIHHDIHIIHHHIIHHHHIIHHIHIIHHIHHHIIIHHIIHHIHIIIIHIIIIIIIIIIIIIIIIHIHHHHHIIIIIHIHIIIIHHIIIIIIIHHHGIIIHHHIIIIIIIHIIHIHIIIIIHFIIIIIIIIIIHIIIHIIHIIHIIIIIIHIIIIIIIIIIIIIIIIIIHHHIIIIHEIHGHIHIIHIIIIIIIIIIIIHIIIIIIIIIIIIIIIIIIIIHIIIIIIIIIIIIIDDDDD
@HISEQ:969:HM2KJBCX2:2:1102:1906:11006 2:N:0:ACTATGCA
CCTCGGGTACTACCCAACTATCCCTATTAATCATTACTCCGATCCCGAAGGCCAACACAATAGGACCAGAATCCTATGATGTTATCCCATGCTAATGTATCCAGAGCGATTGCTTGCTTTGAGCACTCTAATTTCTTCAAAGTAATGATGTTGGAAACACGACCTGGCCAATTAAGGCTAGGAGCGCGATGACGGCTGAAGGGTCGAGTAGGTCGGTGCTCGCCGTGAGGCGGACCGGCCGACCTGGCCCAAGGTCCAACTACGAGCTTTTTAACTTCAACAACTTAATTATACGCTATTGGAGCTAGAATTACCATGGCTGCTGGCACCAGACTTGCCCTCCAA
+
DDDDDIIIIIIIIIIIIIIIIIHIIHIHIIIIIIIIIIIIIHIIIIHHHHIHIIIIIIIEHEHHHHHIIIIIIIIIIIIIIIIHIIIIIIIIIHHIIIGHIIIIIIIIIIIIIIIIIIIIIIIIIIIIIIIIIIIIIIIIIIIIIIIIIIIIIIIIHIIIIIHIIIIIIHIHIIIIIIGIIIIIIIIIIHIIIIIIIIIIIIIHIIIIIIIIIIIIIIIIIIIIIIIIIIIIIIIIIIIIIIHGIIIIIIIIIIIIIIIIIIIIIIIIIIIIIIIHGIIIHHGHIIIIIIIIIIIIIIIIIIIIIIIIIIIIIIIIIIIIIIIIIIIIIIIIIIIIIIIIDDDDD
@HISEQ:969:HM2KJBCX2:2:1102:15321:10378 2:N:0:ACTATGCA
CCTCGGGTACTACCCAACTATCCCTATTAATCATTACGTCGATCCTAGAAACCAACAAAATAGAATCAAACGTCCTATTTCATTATTCCATGCTAATGTATTCAAGCGTAAGCCTGCTTTAAACACTCTAATTTTTTCAAAGTAACAGTCCTGATTCCCCACGACACCAAATTAATGACATCGCGGTTCTTCAGAAGGTAGGAACCGATAATGCCAGTGCGTACCGAAGCACGACCAACAATTCGATCCCGAAATTCAACTACGAGCTTTTTAACTGCAACAACTTTAATATACGCTATTGGAGCTGGAATTACCGCGGCTGCTGGCACCAGACTTGCCCTCCAA
+
D@BDBCCHIIIIGEFHEH@GH?CEFFFFHIHHGHHFHHHH?EGGHHGGHGIGGHHEHHGHGIHHIHIHIIEHHE=GHIII1<F<FHHHCCCF11<GHHGHHHEGG@HIIIIC@EDIHHHHHHEHHHHHHGHEEHHFHIIIHHGIIIHHEHHEGHIHECHCHEHHHDIIIIIHIIHHEHEHHDHHIHHHHHIIIHHHHIHHHIIIIHIGIHHHHHHEHGIFHF<>IHGHHDI=HEH9HHIHGG@FHHIHHCCFHIIGEEHEHHH@HCC@HGHHIHHHEGGFHHEEFCEGHHHIIDHHIIHEH@IHH?HCHIHEHHHHDIGIIIGHHIHHFHIHFHIHHDEED@@DD
@HISEQ:969:HM2KJBCX2:2:1102:13768:11351 2:N:0:ACTATGCA
CCTCGGGTACTACCCAACTATCCCTATTAATCATTACGTCAATCCTAGAAACCAACAAAATAGGATCGAACGTCCTATTTCATTATTCCATGCTAATGTATTCAAGCGTTAGCCTGCTTTAAACACTCTAATTTTTTCAAAGTAACAGTCCTGTTTCCCTGCAACACCAAATTAATGACATTACAGTTCTTCAAGAAGGAGGAATCAGTAAAGCCAGTACACACCATTGGCACGACCAACCTACTGACCCCGAAATTCAACTACGAGCTTTTTAACTGCAACAACTTTAATATACGCTATTGGAGCTGGAATTACCGCGGCTGCTGGCACCAGACTTGCCCTCCAA
+
DDDDDIIIIIIIIIIIIIIIIIIIIIIIIIIIIIIIIIIIIIIIIIIIIHIIIIIIIIIIIIIHGIIIGHIIIIIIIIIIIIIIIIIEHHHIIIIIIIIHHIIIIIIIIIHIIIIIIIIIIIIIHIIIIIIIIIIIIIIIIIIIIIIIIIIIIIIHIIIIIIIIIIIIIIHIIHHIIIHIIIIIIIIIIIIIIIIIIIIIIIIIHIIIIIIIIIIIIIIIIIIIIIIIIIIIIIIIIIHIIIIHHIIIIIIIIIIIIIIIIIIIIIIIIIIIIIIIIIIIIIIIIHIIIIIIIIIIIIIIIIIIIIIIIIIIIIIIIIIIIIIIIIIIIIIIIIIIHIIIIDDDDD
@HISEQ:969:HM2KJBCX2:2:1102:19104:10738 2:N:0:ACTATGCA
CCTCGGGTACTACCCAACTATCCCTATTAATCATTACTCCGATCCCGAAGGCCAACACAATAGGACCAGAATCCTATGATGTTATCCCATGCTAATGTATCCAGAGCGATTGCTTGCTTTGAGCACTCTAATTTCTTCAAAGTAATGATGTTGGAAACACGACCTGGCCAATTAAGGCTAGGAGCGCGATGCCGGCTGAAGGGTCGAGTAGGTCGGTGCTCGCCGTGAGGCGGACCGGCCGACCTGGCCCAGGGTCCAACTACGAGCTTTTTAACTTCAACAACTTAATTATACGCTATTGGAGCTAGAATTACCATGGCTGCTGGCACCAGACTTGCCCTCCAA
+
DDDDDIIIIIIIIIIIIIHIIIIIIIIIHIIIIIIIIIIIIIIIIIHIHIIIIIIIIIIHIHHIIIIIHIIIIIIIIIHIIIHIIHIIIIHIIIIIIIIIIIIIIIIIIIHIIIIIIIIIIIIIIIIIIIIIIIIIHIIIIIIIIIIIIIHIIIIIIIIIIIIIIIIIIIIIIIIIIIIIIIIIIIIIIIIIIIIIIIIIIIIIIIIIIIIIIIIIIIIIIIIIIIIIIIIIIIIIIIIIIIIHIIIIHHIIGIIIIIIIIIIIIIIIHIIIIIIIIIIIIIIIIIIIIIIIHIIIIIIIIIIIIIIIIIIIIIIIIIIIIIIIIIIIIIIIIIIIIIIIDDDDD
@HISEQ:969:HM2KJBCX2:2:1102:4209:11844 2:N:0:ACTATTCA
CCTCGGGTACTACCCAACTATCCCTATTAATCATTACGTCAATCCTAGAAACCAACAAAATAGGATCGAACGTCCTATTTCATTATTCCATGCTAATGTATTCAAGCGTTAGCCTGCTTTAAACACTCTAATTTTTTCAAAGTAACAGTCCTGTTTCCCTGCAACACCAAATTAATGACATTACAGTTCTTCAGAAAGGAGGAATCAGCGAAGCCAGTGCATACCAGTGGCACGACCAACCTGCTGACCCCGAAATTCAACTACGAGCTTTTTAACTGCAACAACTTTAATATACGCTATTGGAGCTGGAATTACCGCGGCTGCTGGCACCAGACTTGCCCTCCAA
+
DDDDAIIIIIIIIIIIIIIIHIIIIIIIIIIIIIIIIIIIIIIIIIHIHIIIIIHIGIHHHHHIIIIIIIIIIGIIIIIIIIIIIIIIIIHIHIHIIIHIIIIHIIIIHHIHIIIIIIIIIIIIIIIIIIIIIIIIIIIIIIHHIHHIHHIIIIIIIIIIIIIIIIIIIIIHIIIIIIIIIIIIIIIIIHIHIIIIIIIIIIIIIIIIIIIIIIIIIIIIIIIIIIIIIIIIIIIIIIHIIIIHHIIIIIIIIIIIIIIIIIIIIIIIIIIIIIHIIIIIIIIIIIIIIIIIIIIIIIIIIIIIIIIIIIIIIIIHIIIIIIIIIIIIIIIIIHIIIIIIIDDDDD
@HISEQ:969:HM2KJBCX2:2:1102:7666:11770 2:N:0:ACTATGCA
CCTCGGGTACTACCCAACTATCCCTATTAATCATTACGTCGATCCTAGAAACCAACAAAATAGAATCAAACGTCCTATTTCGTTATTCCATGCTAATGTATTCAAGCGTGAGCCTGCTTTAAACACTCTAATTTTTTCAAAGTAACAGTCCCGATTCCCCAAGACACCAAATTAATGACATCATGGTTCGTCAGAAGGTAGGAATCAATAATACCAGTACGTACAATAGCACGACCAATAAATTGATCCCGAAATTCAACTACGAGCTTTTTAACTGCAACAACTTTAATATACGCTATTGGAGCTGGAATTACCGCGGCTGCTGGCACCAGACTTGCCCTCCAA
+
DDDDDIIIIIIIIIIIIIIIIIIIIIIIIIIIIIIIIIIIIIIIIIIIIIIIIIIIIHHIIIHIHIIIIIIIIIHIIIIIIIIIIIIHIIIIIIIIIIIIIIHIIIIIIIIIIIIIIIIHHIIIIIIIIIIIIIIIIIIIIIIIIIIIIIIIIIIIIIIIIIIIIIIIIIIIIIIIIHIIIIIIIIIIIIHIIIIIIIIIIIIIIIIIIIIIHIIIIIIIIIIIIIIIIIIIIIIIIIIIIIIHIIIIIIIIIIIIIHIIIIIIIIIIIIIIIIIIIIIIIIIIIIIIIIIIHIIIIIIIIIIIIIIIIIIIIIIIIIIIIIIIIIIIIIIIIIIIIIIIDDDDD
@HISEQ:969:HM2KJBCX2:2:1102:6917:11413 2:N:0:ACTATGCA
CCTCGGGTACTACCCAACTATCCCTATTAATCATTACGTCAATCCTAGAAACCAACAAAATAGGATCAACGTCCTATTTCATTATTCCATGCTAATGTATTCAAGCGCGAGCCTGCTTTAAACACTCTAATTTTTTCAAAGTAACAGTCCTGATTCCCCGCCACACCAAATTAATGACATGATGGTTCGTCAGAAGGTAGGAACCAGTAACACCAGTACGTACCTAAGGCACGACCAACGTACTGATCCCGAAATTCAACTACGAGCTTTTTAACTGCAACAACTTTAATATACGCTATTGGAGCTGGAATTACCGCGGCTGCTGGCACCAGACTTGCCCTCCAA
+
DDDDDGIIIIIIIIIIIIIIIIIIIIIIIIIIIIIIIIIIIIIIIIIIHIIIIIIIIIIIHIHHIIIIICHHHIIIIIIIIIIIIIHHIIIHIIIIIIIIIHIIIIIIIIIIIIIIIIIHIIIIIIIIIIIIIIIIIIIIIIHHIIIIIIIIHHIIIIIIIIIIIHIIIIIIIIIIHIIIIIIIIIIIIIIIIIIIIIIIIIIIIIIIIIIIIIIIIIIIIIIIIIIIIIIIIIIHIIIIIIIIIIIIIIIIIIIIIIIIIIIIIIIIIIIIIIIIIIIIIIIIIIIIIIIIHIIIIIIIIIIIIIIIIIIIIIIIIIIIIIIIIIIIIIIIIIHIIIIIDDDDD
@HISEQ:969:HM2KJBCX2:2:1102:7511:11330 2:N:0:ATTATGCA
CCTCGGGTACTACCCAACTATCCCTATTAATCATTACGGCGGTCCTAGAAACCAACAAAATAGGACCGCACGTCCTATTCTATTATTCCATGCTAACGTATTCGAGCAAAGGCCTGCTTTGAACACTCTAATTTTTTCAAAGTAAAAGTCCTGGTCCCCAACACACCCAGTGAAGGGCATGCGGTTCTCCAGAAGAGAAGGCCCGGCCGGACAAGTGCACGCGGTGAGGCGGACCTGCCAGCCAGGCCAAAGGTTCAACTACGAGCTTTTTAACTGCAACAACTTTAATATACGCTATTGGAGCTGGAATTACCGCGGCTGCTGGCACCAGACTTGCCCTCCAA
+
DDDDDIIIIIIIIIIIHIIIHHIHHIHIIIIIHIIIIHDHI/CHHIIIHIIIIFHHF@HHIHHCHIHGHDCHHIIFEHHHHIHIIIIIIIEHHHIIIIHGEIIHIIHHHHIIIIIHIIIIIIIIIIIIHIHHHHIIIIIIIHIIIIIIIIIIHHIIIIIHIIHHHIIIIIIIHIIIIIIHIIIIIIIHIHIIIIIIIIIIIHIHIIIIIIIIHII4IIIIIIIIIIIIIIIIIIIIIIIIHHEIIIIHIGIIIIIIIIIIIIIIIIIIIIIHHIHIIIIIHIIIIIIIIIIIIIIIIIIIIIIIIIIIIIIIIIIIIIIIIIIIIIIIIIIIIHIIIIIDDDDD
@HISEQ:969:HM2KJBCX2:2:1102:16805:12633 2:N:0:ACTATGCA
CCTCGGGTACTACCCAACTATCCCTATTAATCATTACATCGATCCTAGAAACCAACAAAATAGAACCATGCCGTCCTATTCTATTATTCCATGCTAATGTATTCGAGCAAAAATGCCTGCTTTAAACACTCTAATTTTTTCAAGGTAAAGGTCCTGGATCCGCAAGACACCCAATAAAGGACATCAAGTTTCTCCAGAAGGTGAGAAATCAACAGTAACAGTTCATACCCCTTAAGGCATGACCATCACGTCAATCCCGAAATTCAACTACGAGCTTTTTAACTGCAACAACTTTAATATACGCTATTGGAGCTGGAATTACCGCGGCTGCTGGCACCAGACTTGCCCTCCAA
+
DADDDIIIIIIIIIIIIIIIHIHIIHHHHIIIIHIHHIHIIIHHIHHGFHIIHIIIIGIHIIHIIIFHHIHIHIIIIIIIIHIIIHHIIIIHHHFHIIHHGHIHIIIIIIIIIHHIIIIGHIHHIIIIIIIIIIHIIIIIHIIIIHHHIIIIIIIIIIIIIIIIIIHIIIIIIIFHHFIIIIIIIHHIIIIIHGIHIHIHHHIIIIIIIIIIIIIIHHHIIIIIIHEIIIIIIIIIIIIIIHIIIIIHIHGDHIIHIIIIIHHIIIIIIIIIHIIIIIIIIIIIIIIIIIIIIIIIHHIHGIIIIHIIIIIIIIIIIIIIIIIIIIIIIIIIIIHIIIIIIIIIIIIIDDDDD
@HISEQ:969:HM2KJBCX2:2:1102:11043:12310 2:N:0:ACTATGCA
CCTCGGGTACTACCCAACTATCCCTATTAATCATTACATCGATCCTAGAAACCAACAAAATAGAATCGGATGTCCTATTTCATTATTCCATGCTAATGTATTCAAGCGTGAGCCTGCTTTAAACACTCTAATTTTTTCAAGGTAACAGTCCTAATTCCCCGTGACACCAAATTAATGGCATTACGGTTCTTTAGAAGGTGAGAAATCAATAATATCAGTACATACCAACGGCATGACCGAAACATTGATCCCGAAATTCAACTACGAGCTTTTTAACTGCAACAACTTTAATATACGCTATTGGAGCTGGAATTACCGCGGCTGCTGGCACCAGACTTGCCCTCCAA
+
<B0B@0CCC11<@11110C@CCCHEH?G?1<<1DCH1<@1<<CE0@<111DC<<1E1@1CG?<F1<<<<<0C<C?<CC1111<1D1G@EH11<<1<1<GHHG@@1EGCGCED?HFEFHG?F<@@HHHHGEGFHHHHEGFIH6HHBEHGGHHHHIHDIHFGFDHIHGEGHHHCHHHFHHHGHHHC@EGCHHHHIHHC?GCH:HHIIHIHIHIFHHEC?A<<8CCDHEHECIHHAIHC/G?HHGHIHGIHEDDCFC1EHHHIHHGF0HCCHHF<<@C1HHGIIHHHHHFCGG?HHIHHEECHEHHGEHHHCEIFHCDDCDDIHHHHG@IIHCHHG@GCDE0<HH?AABD
@HISEQ:969:HM2KJBCX2:2:1102:12183:12647 2:N:0:ACTATGCA
CCTCGGGTACTACCCAACTATCCCTATTAATCATTACATCGATCCTAGAAACCAACAAAATAGAATCGGATGTCCTATTCCATTATTCCATGCTAATGTATTCAAGCGTAAGCTTGCTTTAAACACTCTAATTTTTTCAAGGTAACAGTCCTAATTCCCCATAACATCAAATAAATGACATTATGGTTCTTTAGAAGGTGAGAACCAATAAAACCAGTACATACCAAGGCATGACCGATTCCTTGATCCCGAAATTCAACTACGAGCTTTTTAACTGCAACAACTTTAATATACGCTATTGGAGCTGGAATTACCGCGGCTGCTGGCACCAGACTTGCCCTCCAA
+
DDDDDIIIIIIIIIIIIIIIIIIIIIIIIIIIIIIIIIIIIIIIIIIIIIIIIIIIIIIIIIHIIIIIIHIIIIIHIIIIIIIIIIIIIIIIIIIIIIIIIIIIIIGIIIIIIIIIIIIIIIHIIIIIIHIIIIIIIIIIIIIIIIIIIHIIIIIIIHGIIIIIIIIIIIIIIIIIIIIIIIIIIIIIHIIIIIIIIIIIIIIIIIIIIIIIIIIIIIIIIIIIIIIIIIIIIIIIIIIIIIHHIIIIIIIIIIIIIIIIIIIIIIIIIIIIIHIIIIIIIIIIIIIIIIIIIIIIIIIIIIIIIIIIIIIIIIIIIIIIIIIIIIIIIIIIIIIIIIIIDDDDD
@HISEQ:969:HM2KJBCX2:2:1102:7375:12693 2:N:0:ACTATGCA
CCTCGGGTACTACCCAACTATCCCTATTAATCATTACGTCAATCCTAGAAACCAACAAAATAGGATCAACGTCCTATTTCATTATTCCATGCTAATGTATTCAAGCGCGAGCCTGCTTTAAACACTCTAATTTTTTCAAAGTAACAGTCCTGATTCCCCACCACACCAAATTAATGACATGATGGTTCGTCAGAAGGTAGAAATCAGTAACACCAGTACGTACCGAAGGCACGACCAGCGTACTAATCCCGAAATTCAACTACGAGCTTTTTAACTGCAACAACTTTAATATACGCTATTGGAGCTGGAATTACCGCGGCTGCTGGCACCAGACTTGCCCTCCAA
+
DDDDDIHIIIIIIIIIIIIIIIIIIIIIIIIIIIIIIIIIIIIIIIIIIIIIHIIIIFHHIIHIIIIIIIIIHIIIIIIIIIIIIIIIIIIGIIIIIHIIIIIIIIIIIIIIIIIIIIHIIIIIIIIIIHIIIIIIIIIIIIIIIIIIIIIIHIIIIIIIIIIIIIIIIIIIIIIHIIIIIIIIIIIIIIIIIIIIIIIIIIIIIIIIIIIHIIIIIHIIIIIIIIIIIIIIIIIIIIIIIIHIIIIIIHIIIIIIIIIIIIIIIIIIIIIIIHIIIIIIIIIIIIIIIIIIHIIIHIIIIIIIIIIIIIIIIIIIIIIIIIIIIIIIIIIIIIIIIIIIDDDDD
@HISEQ:969:HM2KJBCX2:2:1102:19369:12642 2:N:0:ACTATGCA
CCTCGGGTACTACCCAACTATCCCTATTAATCATTACTCCGATCCCGAAGGCCAACACAATAGGACCAGAATCCTATGATGTTATCCCATGCTAATGTATCCAGAGCGATTGCTTGCTTTGAGCACTCTAATTTCTTCAAAGTAATGATGTTGGAAACACGACCTGGCCAATTAAGGCTAGGAGCGCGATGACGGCTGAAGGGTCGAGTAGGTCGGTGCTCGCCGTGAGGCGGACCGGCCGACCTGGCCCAAGGTCCAACTACGAGCTTTTTAACTTCAACAACTTAATTATACGCTATTGGAGCTAGAATTACCATGGCTGCTGGCACCAGACTTGCCCTCCAA
+
DDDDDIHIIIIIIHIIIIIIIIIIIIIIIIIIIIIIIIIIIIIIIIIIHIIIIIIIGIIIIIIIIIIGIIIIIIIIIIHIIIIIIIIIIIIIIIHIIIIIIHIIIIIIIIIIIIIIIIIIIGIIIIIIIIIHIIIIIIIIIIIIHHIIIIIIIIIIIIIIIIIHIIIIIIIIIHIIIIHIIIIIIIIIIIIIIIIIIIIIIIIIIIIIIIIIHIIIIIIIIIIIIIIIIIIIIIIIIIIIIIHHIIIIIIIIIIIIIIIIIIIIIIIIIIIIIIIIIIIIIIHIIIIIIIIHIIIIIIIIIIIIIIIIIIIIIIIHIIIIIIIIIIIIIIIIIIIIIIIIDDDDD
@HISEQ:969:HM2KJBCX2:2:1102:9161:12614 2:N:0:ACTATGCA
CCTCGGGTACTACCCAACTATCCCTATTAATCATTACTCCGATCCCGAAGGCCAACACAATAGGACCAGAATCCTATGATGTTATCCCATGCTAATGTATCCAGAGCGATTGCTTGCTTTGAGCACTCTAATTTCTTCAAAGTAATGATGTTGGAAACACGACCTGGCCAATTAAGGCTAGGAGCGCGATGACGGCTGAAGGGTCGAGTAGGTCGGTGCTCGCCGTGAGGCGGACCGGCCGACCTGGCCCAAGGTCCAACTACGAGCTTTTTAACTTCAACAACTTAATTATACGCTATTGGAGCTAGAATTACCATGGCTGCTGGCACCAGACTTGCCCTCCAA
+
DADDDIIIIIIIIIIIIIIIIIIIGIIIIIIGIIIIIIIIIHIHIIC@HHIIIIIIIIEHHIHGIIGHHHIHHIHIIIHHHHHIIIIIIH?GHHHEHIIIIEHHHHIHIHIIHIIIIIGIIHIIIIIIIIIIHGIHIHHIIHIHHHHHHHIIIIIIIHHHIHHEHHHHIHHHHHHIHHFHIHGIIHIIIIIIIIHHCIHHHHIIIIHIIHHHIIHIHHHIIIHHHHHIIIIIHIIIIIIIIHEFHIGIIHHFHGIIIIIIIIIIIHHHIIIHGIIIHIHHEHGIIIGIIGIIHIIIHHHHHIHHIIIIIHEEIIIIIHIIHGIHHHHIGIIHHGIIIIIIDDDDA
@HISEQ:969:HM2KJBCX2:2:1102:8909:11268 2:N:0:ACTATGCA
CCTCGGGTACTACCCAACTATCCTATTAATCATTACTCCGATCCCGAAGGCCAACACAATAGGACCAGAATCCTATGATGTTATCCCATGCTAATGTATCCAGAGCGATTGCTTGCTTTGAGCACTCTAATTTCTTCAAAGTAATGATGTTGGAAACACGACCTGGCCAATTAAGGCTAGGAGCGCGATGACGGCTGAAGGGTCGAGTAGGTCGGTGCTCGCCGTGAGGCGGACCGGCCGACCTGGCCCAAGGTCCAACTACGAGCTTTTTAACTTCAACAACTTAATTATACGCTATTGGAGCTAGAATTACCATGGCTGCTGGCACCAGACTTGCCCTCCAA
+
@DDB@CCHD?CHEGECGHI?HEHECFCHEGDCFHCGHIFH<HDHHI=CCCFEHHHIHFEHHHGGHHIHHIIHIEEHECHECFHHGFHHHFFHCGHHHHHFIIIIIIIIGGEIIIHGIIIHGGHCHHHHHIIHFHHHGGIIFHIIIHIHIHHHHIHIHH?ED.HIHHIIIIHIIHEGGHHEHHHHIIIIHIIHIGIHHHHDCIIIIIHGIHDIIIIIGIIIHFFHIHGIIIIHHIIHIIIHGCEIIHEEIIHGIIHGIHEIHIHHHDIHIHCHGIHHIHHHF<ECFHHHHHEEIHEGIIIIHIIHEIIHHHHHHEHHHFHEHEHHEEIIIIHHG@GEGHG@0@DB
@HISEQ:969:HM2KJBCX2:2:1102:18374:11945 2:N:0:ACTATGCA
CCTCGGGTACTACCCAACTATCCCTATTAATCATTACTCCGATCCCGAAGGCCAACACAATAGGACCAGAATCCTATGATGTTATCCCATGCTAATGTATCCAGAGCGATTGCTTGCTTTGAGCACTCTAATTTCTTCAAAGTAATGATGTTGGAAACACGACCTGGCCAATTAAGGCTAGGAGCGCGATGACGGCTGAAGGGTCGAGTAGGTCGGTGCTCGCCGTGAGGCGGACCGGCCGACCTGGCCCAAGGTCCAACTACGAGCTTTTTAACTTCAACAACTTTAATATACGCTATTGGAGCTGGAATTACCGCGGCTGCTGGCACCAGACTTGCCCTCCAA
+
0BDDDIIIIIIIIIHHHIIIIGHHIFHHGEHHFHIGHEHHIIHIIIIIIHCHHHHIHIIHH?FFCGHID@GEHEHIHCGHHIHHEHHEHH<DC@CIIHF?HEHGECHHIIIHHHIIIIIHIIHHGEHHIIIIIHGHHFHGIHIIHHHHEHGGHHIHHHHHGHHIIIHHHGCHHHHHHCIHHHGHHDEIHHIIIIIHDGHIHDHHHHIIIHGI=IIIHIHFHHIHIIIHGIHDEEHHHHHHHHECHHHHIIHHFHCEFIIHEHHIIIHHHIHGFGEIHIIHHGFHH?GFGHGE<HIIHHGHGHIIHIIIIIIIIHGHIIIIHIHHIHIIIHGHHIIIHIHH?ADDD
@HISEQ:969:HM2KJBCX2:2:1102:3553:13201 2:N:0:ACTATGCA
CCTCGGGTACTACCCAACTATCCCTATTAATCATTACGTCGATCCTAGAAACCAACAAAATAGAATCAAACGTCCTATTTCGTTATTCCATGCTAATGTATTCAAGCGTGAGCCTGCTTTAAACACTCTAATTTTTTCAAAGTAACAGTCCTGATTCCCCATGACACCAAATTAATGACATCATGGTTCGTCAGAAGGTAGGAATCAATAATACCAGTACGTACAATAGCACGACCAATAAATTGATCCCGAAATTCAACTACGAGCTTTTTAACTGCAACAACTTTAATATACGCTATTGGAGCTGGAATTACCGCGGCTGCTGGCACCAGACTTGCCCTCCAA
+
DDDDDIIIIIIIIIIIIIIIIIIIIIIIIIIIIIIIIIIIIIIIIIIIIIIIHIIIFIHHIIIIIIIIIIIIIIIIIIIIIIIIHIIIGIIHIIIIIIIIIHHHHIIIIIHIIIIIIHIIIIIIIIIIIIIIIIIIIIHIIIIIHHIHIIIHHHIIIIIIIHIIHIIHHIIIIIHHIHHIIIIIGIHIIIIIIIHIIIIIIIIHHHHHHHIHHHIIIHHGIIIHIIIIIIHHHHHGIHHIIHHFIIIIIIIIIHGHIIIIIIIIIIIIIIIIIIIIIIIIIIIIGIHIIIIIIHEIIIHIIIHIIIIIIIIIIIIIIIIIIIIIIIHIIIIIIIIIIIIIDDDDD
@HISEQ:969:HM2KJBCX2:2:1102:10414:13790 2:N:0:ACTATGCA
CCTCGGGTACTACCCCAACTATCCCTATTAATCATTACGTCGATCTTAGAAACCAACAAAATAAGATCAAACGTCCTATTTCATTATTCCATGCTAATGTATTCAAGCGAATGCCTGCTTTAAACACTCTAATTTTTTCAAAGTAACAGTCCTGATTTCCCACGACACCAAATTAATGACATCGTGGTTCGTCAGAAGGGAGAAACCGACAGGGCCAGTACACACCAGAGGCGCGACCGACCCGTCGATCCCGAAATTCAACTACGAGCTTTTTAACTGCAACAACTTTAATATACGCTATTGGAGCTGGAATTACCGCGGCTGCTGGCACCAGACTTGCCCTCCAA
+
DDDDDIIIIIIIIIIIIIIIIIIIIIIIIIIIIIIIIIIIIIIIIIIIIIIIIIIIIIIIIIIIIIIIIHIHIIIIIIIIIIIIIIIIIIIIIIIIIIIIIHIIIIIHIIIIHIIIIIIIIIIIIIIHIIIGIIIIHIIIIIIIIIIIIIIIIIIIIIIIIIIIIIIIIIIIIIIIIIHIIIIIIIIIIIIHIIIIIIIIIIIHHIIIIIIIHIIIIIIIIIIIIIIIIIIIIIIIIIIIIIIIHEIIIIIIIIIIIIIIIIIIIIIIIIIIIIIIIIIIIIIIIIIIIIIIIIIIIIIIIIIIIIIIIIIIIIIIIIIIIIIIIIIIIIIIIIIIIIIIIIDDDDD
@HISEQ:969:HM2KJBCX2:2:1102:15013:14792 2:N:0:ACTATGCA
CCTCGGGTACTACCCAACTATCCCTATTAATCATTACGTCGATCCTAGAAACCAACAAAATAGAATCAAACGTCCTATTTCATTATTCCATGCTAATGTATTCAAGCGTAAGCCTGCTTTAAACACTCTAATTTTTTCAAAGTAACAGTCCTGATTCCCCACGACACCAAATTAATGACATCGCGGTTCTTCAGAAGGTAGGAACCGATAATGCCAGTGCGTACCGAAGCACGACCAACAATTCGATCCCGAAATTCAACTACGAGCTTTTTAACTGCAACAACTTTAATATACGCTATTGGAGCTGGAATTACCGCGGCTGCTGGCACCAGACTTGCCCTCCAA
+
DDDDDIIIIIIIIIIIIIIIIIIIIIIIIIIIIIIIIIHIIIIIIIHIIIIIIIIIIIIIIIHIIIIHIIIIIGIHIIIIHIIIIIIIIIIHIIIIIIIIIIIIIHIIIIIIIIIIIIIIIIIIIHIIIIIIIIIHIIIIIIIIIIIIIIIIHIIIIIIIIIIHIIHIIIIIIIIIIIIIIIIIIIIIIIIIIIIIIIIIIIIIIIIIIIIIIIIIIIIIIIIIIIIIIIIIIIIIIIIIIHHDIIIIIIIIIIIIIIIIIIIIIIIIIIIIIIIIIIIIIIIIIIIIIIIIIIIIIIIIIIIIIIIIIIIIIIIIIIIIIIIIIIIIIIIIIIIIIIIIDDDDD
@HISEQ:969:HM2KJBCX2:2:1102:14396:15313 2:N:0:ACTATGCA
CCTCGGGTACTACCCAACTATCCCTATTAATCATTACGGTGATTCAGAAACCAACAAAACAGGACCACCGTCCTATTCTATTATTCCATGCTAATGTATTCAGACGTAAGCCTGCTTTGAACACTCTAATTTTTTCAAGGTAAAGGTCCTGGTTTCCCACCACGCTAAATTAATAACATGATAGTTCCCCAGAAGGTAGAAATTCTACACACCAGTACAGACTTGTTAGCCCGACCAACGGTAGAATCCCGAAATTCAACTACGAGCTTTTTAACTGCAACAACTTTAATATACGCTATTGGAGCTGGAATTACCGCGGCTGCTGGCACCAGACTTGCCCTCCAA
+
DCDDBHIIIIIIIIIIIIIIIIHIIIIIIIIIIIIIIHHIIIIIIIIIIIIIIIHIIIIIIIHHIHHHHDHIHEHHHIHIIIIIHGHIGIIHIIIIIIIGHFHIIGHHHE?GHHHIHHIIHIIIHIHHCHIIIIHIHHIHIIIIIIHIHHHHHH;HHCHIIGGHIHIIEHEHHHHGEFHIHHHGGEGCE@HGGFHHGHHHHEHHHHHHIEHEEHCAEHFE1@D6CHHHC?<HEEECH@EHIF@7ECEHIIH?HECE1FHHCEHGHGHHHCHE@1HHHG1CHHHG@<D<<1HIHDFHHHGC<1HHCGHECHECC/?HC<EGIHHD1CEHCHC<1HECE<G<D<DDD
@HISEQ:969:HM2KJBCX2:2:1102:1536:15541 2:N:0:ACTATGCA
CCTCGGGTACTACCCAACTATCCCTATTAATCATTACGTCAATCCTAGAAACCAACAAAATAGGATCAAACGTCCTATTTCATTATTCCATGCTAATGTATTCAAGCGTTAGCCTGCTTTAAACACTCTAATTTTTTCAAAGTAACAGTCCTGTTTCCCTGCAACACCAAGTAAATGGCATCACAGTTCTTCAAGAAGGAGGAACCAGTAAGGCCAGTACATACCAGTGGCACGACCAACCTACTGACCCCGAAATTCAACTACGAGCTTTTTAACTGCAACAACTTTAATATACGCTATTGGAGCTGGAATTACCGCGGCTGCTGGCACCAGACTTGCCCTCCAA
+
DDDDDIIIIIIIIIIIIIIIIIIIIIIIIIIIIHIIIIIIIHIHIIIIIIIIIIIIHIIIIIHIHIIIIIIIIIIIIIHIIIIIHIIIIIIIIIIIIIIIIHHHIEHIIIIHHIHHIIIHIIHIIIHIIIIIIIIIIGIIIHHIHIIHHIHHHGIIIHIIHIHGHIIIHIDGHIHIIHEHC@@CGHHHHFHHIHHHHIGHIIHHHII@HEHCHHHFFFD<C9AFFEEEHEHC6@HHG?HHF1AF1<<AIHHEEIHCHHEE<C<CC@CEHIIIHHF<11CCG@EH@CIHEG<0<<<<1<<CD@G1F<CHIHHEE?GHCCEG?CE1@HGC?EF<@D1<EC<IIDDDDD
@HISEQ:969:HM2KJBCX2:2:1102:13098:15879 2:N:0:ACTATGCA
CCTCGGGTACTACCCAACTATCCCTATTAATCATTACGTCGATCCTAGAAACCAACAAAATAGAATCAAACGTCCTATTTCATTATTCCATGCTAATGTATTCAAGCGTACGCCTGCTTTAAACACTCTAATTTTTTCAAAGTAACAGTCCTGATTCCCCACGACACCAAATTAATGACATCGCGGTTCTTCAGAAGGTAGAAACCGATAATGCCAGTGCGTACCGAAGCACGACCAACAATTCGATCCCGAAATTCAACTACGAGCTTTTTAACTGCAACAACTTTAATATACGCTATTGGAGCTGGAATTACCGCGGCTGCTGGCACCAGACTTGCCCTCCAA
+
DDDDDHIIIIIIHIIIIIIIIIIIIIIIHIIIIIIIIIIIIIIIIIIIHIIIEHIIIIIIHIHIIIIIIGHIIIHIIIIIIIIIIIIDFEHIIIIIIIIIIIIIIIIIIIIIIHIIIIIHIGHIIIIHIIHHIIIIIIIIIIIIIIIIIIIIIIIIIIIIIIIIIIIIIIIIIIHIHIIIIIIIIIIIIIIIIIIIIIHIIIIIIIIHHIIIIIIIIIHIIHIIIIIIIIIIIIHHHIHHIHFHIIIIIIHIIIIIIIIIIIIIIHIIIIIIIIIIIIIIIIIIIIIIIIIIIIIIIIIHIIIHIIIHIIIIIIIIIHIIIIIHIIIIIIIIIIIIIIIIDDDDD
@HISEQ:969:HM2KJBCX2:2:1102:9058:16031 2:N:0:ACTATGCA
CCTCGGGTACTACCCAACTATCCCTATTAATCATTACTCCGATCCCGAAGGCCAACACAATAGGACCAGAATCCTATGATGTTATCCCATGCTAATGTATCCAGAGCGATTGCTTGCTTTGAGCACTCTAATTTCTTCAAAGTAATGATGTTGGAAACACGACCTGGCCAATTAAGGCTAGGAGCGCGATGACGGCTGAAGGGTCGAGTAGGTCGGTGCTCGCCGTGAGGCGGACCGGCCGACCTGGCCCAAGGTCCAACTACGAGCTTTTTAACTTCAACAACTTAATTATACGCTATTGGAGCTAGAATTACCATGGCTGCTGGCACCAGACTTGCCCTCCAA
+
DDDDDIIIIIIIHIIIIIIIIIIIIIIIIIIIIIIIIIIIIIIIIGHIHIHHEHHIICGCFHHHHIIHIIGCFFHHHHEHIIHIHII1<C<1DHHHIHIHIHIIIIIHHHIIIIIHHIIHHHHHHHIHIIIIIHHIIIIIIIIIIIIIIIHIIIIIIIIHIHIIIIIIIIIIIIIIIIHIHIIIIIIIIHIHIIIIIIIIIIIIIIIHIIIIIIIIIHIIIIIIIIIIIIIIHHIIIIIIIIHHIIIIIHIHIIIIIIIIIIIIIIIIIIIIIIIIHHIIIIHIIIIIIIIHHIIHIIIIIIIIIIIIIIHHIIIIIIIIIIIIIIIIIIIIIIHIIHIIDDDDD
@HISEQ:969:HM2KJBCX2:2:1102:15293:16020 2:N:0:ACTATGCA
CCTCGGGTACTACCCAACTATCCCTATTAATCATTACATCGATCCTAGAAACCAACAAAATAGAATTGGATGTCCTATTTTATTATTCTATGCTAATGTATTCAAGCGTGAGCCTGCTTTAAACACTCTAATTTTTACAAAGTAACAGTCCTAATTCCCCGTGACACCAAATTAATGGCATTACGGTTCTTTAAAAGATGAGAAATTAATAATATCAGTACATACCAACGGCATGACCAAAACATTGATTTCGAAATTCAACTACGAGCTTTTTAACTGCAACAACTTTAATATACGCTATTGGAGCTAGAATTACTGTGGCTGCTAGCACCAGACTTGCCCTCCAA
+
DDDDDIIIIIIIHIIHIGHHIIIHIIHIIIIIIIIIHHIIIIIIIHIHIIHIIIHHIIIIIIHHIGIGEHHHHIIIIIIIHHIIIIIIIIIIIIHIIIIIHHIIIHHFIHIIHIIIIIIIHIIIIIIIIIIIIIHIIIIHIIIIIIHIIHIIIHHIHHHIIIIIIIHHIHIIHHIIIHIIIHIIIIHIHIIIIIIIIIIIIIIIIIIIIIIIIIIIIIIIHHHIIIIHHHIIIIIIIIIHIHIHFHIIHHIIIIIIHIIIIIIIIIIGIIIIIIHIIIIIIIIIIIIIIIIIIHIIIIIIIIIIIIIIIIIIIIIIHIIIIIIIIIIIIIIIIIIIIIIHIIDDDDD
@HISEQ:969:HM2KJBCX2:2:1102:17020:16433 2:N:0:ACTATGCG
CCTCGGGTACTACCCAACTATCCCTATTAATCATTACAGCGGTCCTAGAAACCAACAAAATAGAACCGATGTCCTATTCTATTATTCCATGCTAATGTATTCGAGCAAAGGCCTGCTTTGAACACTCTAATTTTTTCAAGGTAAAAGTCCTGGTTCCCCACGACACCCAGTAAAGGGCATCGGGTTTCCCAGAAGGAAAGACCCGACCGAATCCGTACGCTCGATTAGGAGGACAGATCAGCCAGGTCCAAGGTTCAACTACGAGCTTTTTAACGGCAACAACTTTAATATACGCTATTGGAGCTGGAATTACCGCGGCTGCTGGCACCAGACTTGCCCTCCAA
+
DDBDDIHHEHEHG?HIIIIIHIIIIIIHIIHHIHHHHHHIHCHHHHHIIHHIHHHHHGHHIHHHHIICDEECDHH?GHIIHHEGFDGHGHCHHGHHIIIHDHEGHEHIIHDHHHIIHHHHHIIHHHHHIIIIEIIHHHIHIHGHHHHCHIHHIHEEHIIIIHIIHIIIIIIHHHHHIIIIIHIIIIIIGIIHHHEIHHHHGHIHGHIHHG@EIIIHHH@EIHIHHHIIIHHIIIIHEHGHHCDDHHIGIIIIIIIIIIIIHHIIIIIIIIIIHIIIIIIHHHIIIIIIHHHHIIIHIIIIIIIIIIHGIIIIIIIHHIIIIHHHIIIHHIIIIHIIIHHBDCDD
@HISEQ:969:HM2KJBCX2:2:1102:9638:16285 2:N:0:ACTATGCA
CCTCGGGTACTACCCAACTATCCCTATTAATCATTACGTCAATCCTAGAAACCAACAAAATAGGATCGAACGTCCTATTTCATTATTCCATGCTAATGTATTCAAGCGTTAGCCTGCTTTAAACACTCTAATTTTTTCAAAGTAACAGTCCTGTTTCCCTGCAACACCAAATTAATGACATTACAGTTCTTCAAGAAGGAGGAATCAGTAAAACCAGTACATACCATAGGCACGACCAACCTACTGACACCGAAATTCAACTACGAGCTTTTTAACTGCAACAACTTTAATATACGCTATTGGAGCTGGAATTACCGCGGCTGCTGGCACCAGACTTGCCCTCCAA
+
DDDCDIIIIIIIIHIIIIIIIIIIIIIIIHHHHIIIIIIIIHIIIIIHIIIIIIIIIIIIIIIIHIIIIIIIHIIIIIHIIHIIHHIHFIIIIIIIIIIIIHHIIIHHIIIEHHIIIIHIIIIIIIIIIIHHIIHIIIIIIIIIIIIIIIIIIIIIIIIIIIIIIIIIIIIHHIIIIIIIIIIIIIIIIIIHIIIIIIIIIIIIIIIHIIIIHIIIIIIIIIIIIIIIIIIIIIIIIIIIIIIHHIIIHIIIIIIIIIIIIIIIIIIIIIIIIIHIIIIIIIIHIIIIIIIIIIIGIIIIHIIIIIIIIIIIIIIIIHIIIIIIIIIIIIIIIIIIIIIIIDDDDD
@HISEQ:969:HM2KJBCX2:2:1102:14846:16985 2:N:0:ACTATGCA
CCTCGGGTACTACCCAACTATCCCTATTAATCATTACGGTGATCCTAGAAACCAACGAAATAGAATCAGTCCGTCCTATTTCATTATTCCATGCTAATGTATTCAGACGATAGTCTGCTTTAAACACTCTAATTTTTTCAAAGTAACAGTCCTGATTTCCCATCACACCAAATAAATGGCATGAAAGTTCCTCAGAAGGTAGAGATCCATCCTACCAGTGCAGACAATTAAGCCTGACCAATGGGTAGACCCCGAAGTTCAACTACGAGCTTTTTAACTGCAACAACTTTAATATACGCTATTGGAGCTGGAATTACCGCGGCTGCTGGCACCAGACGTGCCCTCCAA
+
DDDDDIIIIIIIHIIIIIIHIIIIIIIIIIIHIIIIIIIIIIIIIIIIIIIIIIIIIIIHIIHIIIIIIIIIIIIIIIIIIIIIHIHIHEHIIIIHGIIHIIIIIIIIIIIIIIIIIIHIIIIHIIIIIIIIIIIIIIHIHIHIIIIIIIIIHHHIIIIIIIIIIIIHHHIHIIIIIHIIIIIIIIIIIHIHHH0IIIIIIIIIIIIIIIIIIIIIIIIIIIIIIIIIIIIIIIIIIIIIIIIHHHGIIIIIIIIIIIIIIIIHIIIIIIIIIIHIIHIIIIIIIIIIIIIIIIIIIIIIIIIIIIIIIIIIIIIIIIIIIIIIHIIIIIIIIIIHIIIIIIIDDDDD
@HISEQ:969:HM2KJBCX2:2:1102:1346:17514 2:N:0:ACTATGCA
CCTCGGGTACTACCCAACTATCCCTATTAATCATTACGGTGGTCCTTGAACCAACAAAATAGAACCACAACGTCCTATTCTATTATTCCATGCTAATCTATTCAAGCAAAAGCCTGCTTTAAACACTCTAATTTTTTCAAGGTAATGGTCCTGGCTCCCCGGCACACGCAATTAAGCACATACCAATTCACCAGAAAGATAGACCCAACGACAGAACAGTACTCGCCAGAGACGGACCGTCCGGCCAGGCCTAAAATTCAACTACGAGCTTTTTAACTGCAACAACTTTAATATACGCTATTGGAGCTGGAATTACCGCGGCTGCTGGCACCAGACTTGCCCTCCAA
+
DDDDDIIIHIIIIIIIIIIIIIIIIIIIIIIIIIIIIIIIIIIIIIIIHHIIIIIIIHIIIHIIIIIIIHIIGHIIIIIHIIIIIIIIHIIIHIIHHHIHHFHIIIHIHIIIIHIIIHHHIIIIIIHHIIIIIIIIIIIIIIIIIIIIIIIIIIHIIIIIIIIIIIIHIIIIIHIIIIHHGEIIIIHIIIIIIIIIIIHIIHEIIHIIIIIIIIIIIIIIHIHIIIIIIIIHIIIIIIIIIIIIIHIIIIIIIIIIIIIIHHHEIIHIIIIIIIIIIIIIIIIIHIIIIIIIIHHIIIHIIIIIIIIIIIIIIIIIIIIIIIIIIIIIIIIIIIIIIIIIIIDDDDD
@HISEQ:969:HM2KJBCX2:2:1102:5532:17927 2:N:0:ACTATGCA
CCTCGGGTACTACCCAACTATCCCTATTAATCATTACGTCGATCCTAGAAACCAACAAAATAGAATCAAACGTCCTATTTCATTATTCCATGCTAATGTATTCAAGCGCGAGCTTGCTTTAAACACTCTAATTTTTTCAAAGTAACAGTCCTGATTTCTCGCGACACCAAATTAATGACATCGTGGTTTGTCAGAAGGGAGAAACCAATAATGCTAGTACGTACAAAGTACGACTGACATATTAGTCCCGAAATTCAACTACGAGCTTTTTAACTGCAACAACTTTAATATACGCTATTGGAGCTGGAATTACCGCGGCTGCTGGCACCAGACTTGCCCTCCAA
+
DDDDDIIIIIIIIIIIIIIIIIIIIIIIIIIIIIIIIIIIIIIIIIIIIIHIIIIIIIIIIIHHIIIIIHIIIIHIIIIIIIIIIIIIIIIIIIIGIIIIIIIIIIIIIIIIIIIIIIIHIIIIGIIIIIIIIIIIIIIIIIIIIIIHHIIIIIIIIIIIIIIIIIIIIIIIIIIIIIIIIIIIIIIIIIIIIIIIIIIIIIIIIIIIIIIIIIIIIIIIIIIIIIIIIIIIIIIIIIIIIIHIIIIIIIIIIIIIIIIIIIIIIIIIIIIIIIIIIIIIIIIIIIIIIIIIIIIIIIIIIIIIIIIIIIIIIIIIIIIIIIIIIIIIIIIIIIIIIIIDDDDD
@HISEQ:969:HM2KJBCX2:2:1102:4696:17788 2:N:0:ACTATGCA
CCTCGGGTACTACCCAACTATCCCTATTAATCATTACGGTGATCCTAGAAACCAACAAAATAGAACAATCCGTCCCATTCTAATATTCCAAGCTAATTGTTTCGAGCAAAAATGCCTGCTTTAAACACTCTAATTTTTTCAAGGTAAAGGTCCTGGATCCGCAAGACACCCAATTAAGGACATCAAGTTTCTCCAGAAGGTGAGAAATCAACAGCGACAGTTCATACCCCTTAAGGCATGACCATCACGTCAATCCCGAAATTCAACTACGAGCTTTTTAACTGCAACAACTTTAATATACGCTATTGGAGCTGGAATTACCGCGGCTGCTGGCACCAGACTTGCCCTCCAA
+
CDDDDIIIIIIIIIIIIIHIIIIHIIIIIIIIIIIIIIIIIIIIIIHIIIIIIIIIIHHIIICHHH<<11<011<011<1111<11<1D<1111<<11<11<GIH9H:IIHH99HG55EHIH8HH8GH9GIHGHHIIIIIII8IHIII.IHIII9IIIHIIHIIIIHIIII<HEIIIGIIIIIIHHIIHFFEHIIIIIGIIIIIIHHHHIIIIGIIIIIIIIIIGHGIIIIIIIGIIIIIIGIIGGGIIGHIIIIIIIIIIIIIIIIIIIIIIIIIIIIIIIIIIIIIIIIIIIIIIHHHIIIIIIIIIIIIIIIIIIIIIIHIIIIIIIIIIIIIIIIIIIIIIIIDDDDD
@HISEQ:969:HM2KJBCX2:2:1102:7168:16360 2:N:0:ACTATGCA
CCTCGGGTACTACCCAACTATCCCTATTAATCATTACGTCAATCCTAGAAACCAACAAAATAGGATCGAACGTCCTATTTCATTATTCCATGCTAATGTATTCAAGCGTTAGCCTGCTTTAAACACTCTAATTTTTTCAAAGTAACAGTCCTGTTTCCCTGCAACACCAAATTAATGACATTACAGTTCTTCAGAAAGGAGGAATCAGCGAAGCCAGTGCATACCAGTGGCACGACCAACCTGCTGACCCCGAAATTCAACTACGAGCTTTTTAACTGCAACAACTTTAATATACGCTATTGGAGCTGGAATTACCGCGGCTGCTGGCACCAGACTTGCCCTCCAA
+
DDDDDIIIIIIIHIIIIIIIIIIIIIIIIIIIIIIIIIIIIIIIIIIIIIIIIIIIIIIIIIIIIIHIHIIIIIIIIIIIIIIIIIIIHIIIIIIIIIIIIIIIIIIHIIIIIIIIIIIIIIIIIIIIIIIIIIIHIIIIIIIIIIIIIIIIIIIIIIIIIIIIIIIIIIIIIIIIIIIIIIIIIIIIIIHIIIIHIIIIIIIIIIIIIIIIIIIIIIIIIIIIIIIIIIIIIIIIIIIIIIIHGIIIIIIIIIIIIIIIIIIIIIIIIIIIIHHIIIIIIIIIIIIIIIIIIIIIIIIHHIIIIIIIIIIIIIIIIIIIIIIIIIIIIIIIIIIIIIIIIDDDDD
@HISEQ:969:HM2KJBCX2:2:1102:5499:17566 2:N:0:ACTATGCA
CCTCGGGTACTACCCAACTATCCCTATTAATCATTACGTCGATCCTAGAAACCAACAAAATAGAATCAAACGTCCTATTTCATTATTCCATGCTAATGTATTCAAGCGTAAGCCTGCTTTAAACACTCTAATTTTTTCAAAGTAACAGTCCTGATTCCCCACGACACCAAATTAATGACATCGCGGTTCTTCAGAAGGTAGGAACCAATAATGCCAGTGCGTACCGAAGCACGACCAACAATTTGATCCCGAAATTCAACTACGAGCTTTTTAACTGCAACAACTTTAATATACGCTATTGGAGCTGGAATTACCGCGGCTGCTGGCACCAGACTTGCCCTC
+
DDDDDIIIHIIIIIIIIIHIIIIIIGIIHIIIIIIIIIIIIIIIIIHIIFHIIIIIIIIIHIHHIIIHIIIIIIIIIIGIIIIIIHHIIIIIIIIIIIIIIIIHHIIIIIIHIIIIIIIIIIIIIHHHIIIHHHIHIHHHIIIIIIIIHIIIIIIIIHIIIIIIIIHHHIIIIIIIIIIHFIIIIIIIHIIIIIIIIIIIIIHIIIHHIIHHIIIIIIIIIHHIIIIIIIIIIIHHHIIHHHHIHIIIHIIIHIIIIIIHIHIIHIHIIIIIIIIIIIIIIIHIIIIGIIIIHHHIHIIIIIIIIIIIIIIIIIIIIIIIIIIIIIIIIIIIIIHIIDDDDD
@HISEQ:969:HM2KJBCX2:2:1102:19532:18705 2:N:0:ACTATGCA
CCTCGGGTACTACCCAACTATCCCTATTAATCATTACGTCGATCCTAGAAACCAACAAAATAGAATCGGATGTCCTATTTCATTATTCCATGCTAATGTATTCAAGCGTGAGCCTGCTTTAAACACTCTAATTTTTTCAAGGTAACAGTCCTAATTCCCCGTGACGCCAAATTAATGGCATTACGGTTCTTTAGAAGGTGAGAAATCAATAATATCAGTACATACCAACGGCATGACCGAAACATTGATCCCGAAATTCAACTACGAGCTTTTTAACTGCAACAACTTTAATATACGCTATTGGAGCTGGAATTACCGCGGCTGCTGGCACCAGACTTGCCCTCCAA
+
DDDDBHIIIFHIHHHIIIHIHHHIIIIIIIHIHIIHIIIIIIIIIIIIIIIIHIIHIIIHHIHHIIIIIIHDHIIIHIIHHIHIIIIHHHIIHIIIIIIHIHIIHEIHIHGIIIHHHIHIIHHIHGIIHIIHHHIGHIIHHEGIIHIHHHHGHHHHHHHIHEHHH0HIIHHHIIHIHHIIIHIIIHIIHHIIIHIIHHEGIIIIIIHIIIIIIIIIGIIIIHHHIIIIHIGIIIHIIHIIIIIHHFFHDIIIIIIIIIIIIHGHIHHHIIIIIIIIIIIIIIIIIIIIIIIIIHIIIIHIIIIIIIIIIIHIIIIIIIIHIIIHIIHEIIIHIIIIIIHIIIDDDDD
@HISEQ:969:HM2KJBCX2:2:1102:8331:17999 2:N:0:ACTATGCA
CCTCGGGTACTACCCAACTATCCCTATTAATCATTACGGCGGTCCTAGAAACCAACAAAATAGAACCGCACGTCCTATTCTATTATTCCATGCTAATGTATCCGAGCAAAGGCCTGCTTTGAACACTCTAATTTTTTCAAAGTAAAAGTCCTGGTTCCCCGACACGGCCAGTGAAGGCCATGCGGCTCCCCAGAAGGAAAGGCCCGGCCGGACCAGTGCACGCGGTGAGGCGGACCGGCCAGCCAGGCCCAAGGTTCAACTACGAGCTTTTTAACTGCAACAACTTTAATATACGCTATTGGAGCTGGAATTACCGCGGCTGCTGGCACCAGACTTGCCCTCCAA
+
DDDDDGIIIIIIIIIIIIIIIIIIIIIIIIIIIIIIIIIIIIIIIIIIIIIIIIIIIGIIIIHIIIIHIIIIIHIIIIIIIIIIIIIIIGHIIIHHIIHIIIHIIIHIIIIHHIIIIIHIHHHEIIIIIIIIIIIHIIIIIIIIIIIIIIIIIIIIIIIIIIIIIIIIIIIIIIIIIIIIIIIIIIIIIIIIIIIIIIIIIIIIIIIIIIIIIIIIIIIIIIIIIIIIIIIIIIIIIIIIIIIHIIIIIIIIIIIHIHIIIIIIIIIHIIIIIIIIIIIIIIIIIIIIIIIIHIIIIIIIIIIIIIIIIIIIIIIIIIIIIIIIIIIIIIIIIIIIIIIIDDDDD
@HISEQ:969:HM2KJBCX2:2:1102:15214:18781 2:N:0:ACTATGCA
CCTCGGGTACTACCCAACTATCCCTATTAATCATTACGTCGATCCTAGAAACCAACAAAATAGAATCAAACGTCCTATTTCATTATTCCATGCTAATGTATTCAAGCGTGAGCCTGCTTTAAACACTCTAATTTTTTCAAAGTAACAGTCCTGATTCCCCAAGACACCAAATTAATGACATCATAGTTCGTCAGAAGGAAGAAACCAATAAATTAGTACGTACCAAGGCACGACCAACATATTGATCCCGAAATTCAACTACGAGCTTTTTAACTGCAACAACTTTAATATACGCTATTGGAGCTGGAATTACCGCGGCTGCTGGCACCAGACTTGCCCTCCAA
+
DD?BD0CGDHEGC?CEHFFH?F?ECECHHFC<@HHIHEF?CEHHFHI@CHIHCFHHHIIHIHEHHHH?GFCH<G@H@1DFHHHIHHIH@CHHHHHIIE?IHHFHHIHGHEEDGF?GH?DIHHFAHHHEHHIIHHHHIHIHIIIHIIIIIIHIHIHDHHHHH@EHFIGIHHHFGIHHHFGGHGIHHHHIIHEFHCIHHIIIIIIIGHHIIIHHHHG@?HEIHHHIIIHEHIIHHGHHGEHEIHDHHEEIIIHHHGHFFHEHIIHHHEHIHIHEHIHIIIHHHDEHHHHHHHHHCIIIIIIIIHIIIIIIIIIHIHCHIIIIIIHGEIIIIHHHHHHDHHIDDDDA
@HISEQ:969:HM2KJBCX2:2:1102:2456:18594 2:N:0:ACTATGCA
CCTCGGGTACTACCCAACTATCCCTATTAATCATTACGTCGATCCTAGAAACCAACAAAATAGAATCAAACGTCCTATTTCGTTATTCCATGCTAATGTATTCAAGCGTGAGCCTGCTTTAAACACTCTAATTTTTTCAAAGTAACAGTCCTGATTCCCCATGACACCAAATTAATGACATCATGGTTCGTCAGAAGGTAGGAATCAATAATACCAGTTCGTACAATAGCACGACCAATAAATTGATCCCGAAATTCAACTACGAGCTTTTTAACTGCAACAACTTTAATATACGCTATTGGAGCTGGAATTACCGCGGCTGCTGGCACCAGACTTGCCCTCCAA
+
DD@DDHIIIIIIIIIIGHIIIIIGIIIIIIIHIIIIIHHHIHIIIIHHGHIIIIIIIIIHIIIFHHHHHHIHHHHIHHIHIIIHIIIHIHHIIIIHIIGIIGHHHIIIIIHIIHHHIHHHIIHIIIIIIHIIIHHIIIIHIIIIHIIIIHIHGHFHHHHHHIGEIIHIIIHHHIHHIIIIGIIHIHIIHIIHHHIHHHHHIHHHHHIIHHIIHHHIIIHIIIIIIIIIIIIIHEHIIIGIIHHGIIHHHHIHIIIIIIIHIIHFFIIIIHHIHHIHIHHIIIHIHHIHHHHIIIIIIIIIIHIIIIIIHIIIHIHIIIIIIIIIIIIIIIIIHIIIIIIGDDCDB
@HISEQ:969:HM2KJBCX2:2:1102:1578:20248 2:N:0:ACTATGCA
CCTCGGGTACTACCCAACTATCCCTATTAATCATTACTCCGATCCCGAAGGCCAACACAATAGGACCAGAATCCTATGATGTTATCCCATGCTAATGTATCCAGAGCGATTGCTTGCTTTGAGCACTCTAATTTCTTCAAAGTAATGATGTTGGAAACACGACCTGGCCAATTAAGGCTAGGAGCGCGATGACGGCTGAAGGGTCGAGTAGGTCGGTGCTCGCCGTGAGGCGGACCGGCCGACCTGGCCCAAGGTCCAACTACGAGCTTTTTAACTTCAACAACTTTAATATACGCTATTGGAGCTGGAATTACCGCGGCTGCTGGCACCAGACTTGCCCTCCAA
+
DDDDDIIIIIIIIHIIIIIIIIIIIIIIIIIIIGIHIIIIIIIIIIIIIHIIIIIIIIIIIIHHCHIIIIIIIIIIIHIIIIIIIIIIIIIIIGHIIIIIHHIHIIIIHIIIIIIIIIIIIIIHIIIIIIIIIIIIIIIIIIIIIIIIIIIIIIIIIIIIIIIIIIIIIIIIHIIIIIIIIIIIIIIIHIIIIIIIIIIIHHIIIIIIIIIIIIIIIIIIIIIIIIIIIIIIIHIHIIIIIIHIIIIIIIIIIIIIIIIIIIIHHIIIIIIIIIIIIIIIIIHIIIIIIIHHIIIIIIIIIIIIIIIIIIIIIIIIIIIIIIIIIIIIIIIIIIIIIIIIDDDDD
@HISEQ:969:HM2KJBCX2:2:1102:5744:20222 2:N:0:ACTATGCA
CCTCGGGTACTACCCAACTATCCCTATTAATCATTACCTCGACTCCGAAAGCCAACGAAATAGAACCGAGATCCTATTCCATTATTCCATGCACTAATGTTCAGGCTGTAGCGCCTGCTTTGAGCACTCCAATTTTTTCAAAGTAAACGTGCTGGCCACTCAAGGCACTCGGTAAAGAGAACCATGAACGAACCAACAAAATCGTCCAAGCAAACAGTAAACATCGCAAGATGCACCATTCACCTGAAACCGAGATCCAACTACGAGCTTTTTAACCACAACAATTCTGATATACGCTATTGGAGCTGGAATTACCGCGGCTGCTGGCACCAGACTTGCCCTCCAA
+
DDDDDIIIIIIIIIIIIIIIIIIIIIIIIHIIIIIIIIIIIIIIIIIIIIIIIIIIIIHHIIHIHIIIGHIIIIIIIIIIIIIHIIIIIIIIIIIIIIIIIIIHIIIHIIHIIIIIIIIIHHHIIIIIIIIIIGIIIIIHIIIIIIIIIIIIIIIIIIIGIIIIIIIIGIIIHIIIIIIIIIIIIIIIIIIIIIIIIIIHIIHIHIIIIIIIIIIIIIIHHIIHIIIIIIIIIIIIIIIIHHIHGIIIIIIIIIIIIIIIIIIIIIIIIIIIIIHIHHHHHHIIIIIIIIIIIIIIIIIIIIIIIIIIIIIIIIIIIIIIIIIIIIIIIIIIIIIIIIIIICDDDD
@HISEQ:969:HM2KJBCX2:2:1102:19698:19700 2:N:0:ACTATGCA
CCTCGGGTACTACCCAACTATCCCTATTAATCATTACTTCAGCTCTAGAAACCAACAAAATAGAACCAAAGTCCTAAATTATTATTCCATGCTAATGTATTCATAGCAAAAAGCCTGCTTTAAACACTCTAATTTTTTCAAAGTAAATGATCTGGATCGCGTGTCCGGCCCAGTGAAGGGTAGACACGTTTTCCAGAAGGATGGCAGACACGCACCGGCACTCACACACGTAACCGTGGCGGGCCAGGCATATCAAACCAGAAATCCAACTACGAGCTTTTTAACTGCAACAACTTTAATATACGCTACTGGAGCTGGAATTACCGCGGCTGCTGGCACCAGACTTGCCCTCCAA
+
@DDDCDHHGIIHCHIGHIIIGHEHFHHHHIIIIIIIIIIHHIHHHIIICHHIHHIIIHIHIIIIIEHHCHEGGGGHI?GHHHDFHCGCGHHIHIHEEGCFC<CGHHHIIIIIIIHIIHH1HFHHHHIIIIHHIIHHIHIIIIHGHGHIIHHHHIHHHHHHIIIIHIIIIHIGHIIIHHIIGIIHIIIHHHHIIIIIIIIHHHIIIHHHIIIIIIIIIIGIH:HIIIIIIGHIHEHIIIIGIIIIFIIIIIHHHHIIIIIIIIIHIIIIHIIHHIIIIIIIIHIIIIIIIIIIHIIIIHIIIHIIIIIIIIHHIIIIHIIIHIIIIIIIIIIIIIIIIHIIIIIIHIIIIIDDDDA
@HISEQ:969:HM2KJBCX2:2:1102:15553:21178 2:N:0:ACTATGCA
CCTCGGGTACTACCCAACTATCCCTATTAATCATTACGTCGATCCTAGAAACCAACAAAATAGAATCAAACGTCCTATTTCATTATTCATGCTAATGTATTCAAGCGCGAGCCTGCTTTAAACACTCTAATTTTTTCAAAGTAACGGTCCTGATTCCCCATGACACCAAATTAATGACATCATGGTTCTTCAGAAGGGAGAAATCAAAATTGCCAGTACGTACCGAGGCACGACCAACAAATTGATCTCGAAATTCAACTACGAGCTTTTTAACTGCAACAACTTTAATATACGCTATTGGAGCTGGAATTACCGCGGCTGCTGGCACCAGACTTGCCCTCCAA
+
DDBDDI<<CE@CDEFHH=@GHHHIHHIIIHHFGFEFHEHHHH@1CFHHFEHIHHHEHHIGIGIHEHE?GHE=@GHEHHH11<CHHIHHHCHFHCHICGGHHHEHCHEC@@EAEHFCGHHFCGCEHGECHHHHHEHHBFHHHHHHHCE@HHHEHHHHIHIHGCGFFHIICHEHG@?GCG?GFHHEHHHEGEHDIHIIHEIHIIIIIHHEHHH9EHIHFGBGGGGIIIIHHIIGHFEEH@@GCCHIIH=HGHHEFHIIIHEHHIHEEHGGHIHFEHHIIIHFHHIIIIIHHECHHIIHHIHHGFCFIIHFHHHHHCH<IHCIHEEHHHDGHEFCHHGE?FIDB@0@
@HISEQ:969:HM2KJBCX2:2:1102:15699:20891 2:N:0:ACTATGCA
CCTCGGGTACTACCCAACTATCCCTATTAATCATTACGGTGATCCTAGAAACCAACGAAATAGAATCAGTCCGTCCTATTTCATTATTCCATGCTAATGTATTCAGACGTTAGCCTGCTTTAAACACTCTAATTTTTTCAAAGTAACAGTCCTGATTTCCAATCACACCAAATTAATGACATGAAAGTTCCTCAGAAGGTAGAGATTTATCTCACCAGTACAGACAATTAAGCCTGACCAATGGGTAAACCCCGAAGTTCAACTACGAGCTTTTTAACTGCAACAACTTTAATATACGCTATTGGAGCTGGAATTACCGCGGCTGCTGGCACCAGACTTGCCCTCCAA
+
DDDDDIIIIIIIHIIIIIIIIIIIIHIIIIIIIHIIIIIIIIIIIIIGGHIIIIIIIIIIIIHHIHHIHIIIHIIIIIIIIIIIIIIIHIGIHHIIIIHIHIIIIIIIIIIIIIGIIIIIIIIIHIIHIIIHIHIHIIHIHHIIIIIIIIHIIIIIIIIIIIGIHIHHHIIIIHHIIIIIIIIIIIIHIHIIIIIIIIHIIIIIIIIIIIIIIIIIIIIIIIIHHIIIIIIIIIIIIIIIIIIIIFDIIIIIIIIIIIIIIIIIIIIIIIIIIIIIIIIIGIIIIIIIIIIIIIIIIIIIIIIIIIIIIIIIIIIIIIIIIIIIIIIIIIIIIIIIIIIIIIIDDDDD
@HISEQ:969:HM2KJBCX2:2:1102:8734:21294 2:N:0:ACTATGCA
CCTCGGGTACTACCCAACTATCCCTATTAATCATTACGTCGATCCTAAAAACCAACAAAATAGGGTCAAACGTCCTATTTCATTATTCCATGCTAATGTATTCAAGCGTGTGCCTGCTTTAAACACTCTAATTTTTTCAAAGTAACAGTCCTGATTCCCCATGACACCAAATTAATGACATCACAGTTCGTCAGAAGGTAGAAATCAATAATACCAGTGCATACCGGAGGCACGACCAATATATTGATCCCGAAATTCAACTACGAGCTTTTTAACTGCAACAACTTTAATATACGCTATTGGAGCTGGAATTACCGCGGCTGCTGGCACCAGACTTGCCCTCCAA
+
DDADDIIIIHIIIIIIIIIIIIGIIIIIIIIIIIIIIHIIIHIIIIIIIIIIIIIIIIIHIIIIIIIIIHIIHGHIIHIIIIIIIIIHHIIIHIIHIIIIIIIIIIIIIIIIIIIIIHIIIIIIHIIIIIHIIIIIIIIIIIIIIIIIIIIIIIIIIIIIIIIIIIIIIIIIIIIIIIIIIIIIIIIIIIIIIIIIIIIIIIIIIIIIIIIIIIIIIIIIIIIIIIIIIIIIIIIIIIIIIIIHIIIIIIIIIIIIIIIIIIIIIIIIIIIIIHHIIIIIIIIIIIIIIIIIIIIIIIIHHIIIIIIIIIIIIIIIIIIIIIIIIIIIIIIIIIIIIIIIIDDDDD
@HISEQ:969:HM2KJBCX2:2:1102:7005:21591 2:N:0:ACTATGCA
CCTCGGGTACTACCCAACTATCCCTATTAATCATTACGTCGATCCTAGAAACCAACAAAATAGAATCAAACGTCCTATTTCGTTATTCCATGCTAATGTATTCAAGCGTGAGCCTGCTTTAAACACTCTAATTTTTTCAAAGTAACAGTCCTGATTCCCCAAGACACCAAATTAATGACATCATGGTTCGTCAGAAGGTAGAAATCAATAATACCAGTACGTACAATAGCACGACCAATAAATTGATCCCGAAATTCAACTACGAGCTTTTTAACTGCAACAACTTTAATATACGCTATTGGAGCTGGAATTACCGCGGCTGCTGGCACCAGACTTGCCCTCCAA
+
CADDDIIIIIIIIIIIIIIIIIIIIIIIIIIIIIIIHIHIIIIIIIHIIIIIIIIIIIGHHIHFHIIIIIIIHHIIIHIIIIIIIIIHIIHIIHIIIIIIIIIIIIIIIIHIIIIIIIHIHIIIIIIIIIIIIIIIHHHIIIIIIIIIIHIIIIIIIIIIIHIIIIIIIIIIIIIIIIIIIIIIIIIIHIHIIIIHIIIHIIIIIIIIIIIIIIIIIIIIIIIIIIIIIIIIIHHHIIIIHGGDIHIIHIIIIIIIIIIIIIIIIIIIIIIIIIIIIIIIIIIIIHIIIIIIHIIIIIIHIIIIIIIIIIIHHIIIIIIIIIIIIIIIIIIIIIIIIIIIDDDDD
@HISEQ:969:HM2KJBCX2:2:1102:12195:21307 2:N:0:ACTATGCA
CCTCGGGTACTACCCAACTATCCCTATTAATCATTACGGTGATCCTAGAAACCAACAAAATAGAACCAATCCGTCCTATTTCATTATTCCATGCTAATGTATTCAGACTATAGCCTGCTTTAAACACTCTAATTTTTTCAAAGTAACAGTCCTGATTTCCCAACACACCAAATTAATGACATGAAGGTTCTTCAGAAGGTAGAAATTCGCCACTACTGTACGGACCGTAAAGCCCGACCATAGGACAAATTTCGAATTTCAACTACGAGCTTTTTAACTGCAACAACTTTAATATACGCTATTGGAGCTGGAATTACCGCGGCTGCTGGCACCAGACTTGCCCTCCAA
+
DDDDDIIIIIIIIIIIIIIIIIIIIIIIIIIIIIIIIIIIIIHHIIHIIIIIHIIIHIIIIIHHHIIIIIIIIIIIIIIIIIIIIIIIIIIIIHIIIIIHIIIIIIIIIHIIIIHIIIIIHIIHIIIHIIIIIIIIIIIIHHIIIIIIIIHGIIIIIIIIIIIIIIIIIIHIIIIIIIIIIIIIIIHIIIIIIIIIIIIIIIIIIIIIIIIIIIIIIIIIIIIIIIIIIIIHIIIIIIIIIIIIIIIIIIIIIIIIIIIIIIIIIIIIIIIIIIIIIIIIIIIIIIIIIIIIIIIIIIIIIIIIIIIIIIIIIIIIIIIIIIIIIIIIIIIIIIIIIIIIIIIDDDDD
@HISEQ:969:HM2KJBCX2:2:1102:6197:22010 2:N:0:ACTATGCA
CCTCGGGTACTACCCAACATCCCTATTAATCATTACGTCGATCCTAGAAACCAACAAAATAGAATCAAACGTCCTATTTCATTATTCCATGCTAATGTATTCAAGCGTGCGCCTGCTTTAAACACTCTAATTTTTTCAAAGTAACAGTCCTGATTCCCCACGACACCAAATTAATGACATCGCGGTTCTTCAGAAGGTAGGAACCGATAATGCCAGTACGTACCGAAGCACGACCAACAATTCGATCCCGAAATTCAACTACGAGCTTTTTAACTGCAACAACTTTAATATACGCTATTGGAGCTGGAATTACCGCGGCTGCTGGCACCAGACTTGCCCTCCAA
+
DDDDDHIIIIIIHIIIIHIIIIIIHHHFHIHHIIGIEHHDHIIIHIIIGHIHIGIEHHIIIHHFHHIHHIIIHCHEGFIIHIIIHIHHGIIHHHIIIIIIIIIIIIIIIHHIIIIIIIIIIIIIIIHIIIIIHIIIIIIIIIIIIIIIIIIHIIIIIIIIIIIIIIIIIIIIIIIIIIIIIIIIIIIIIIIIIIIIIIIIIIIIIIIIIIIIIIIIIIIIIIIIIIIIIIIHHIIIIIHIHHGIIIIIIIIIIIIIIIIIIIIIIIIIIIIIIIIIIIIIIIIIIIIIIIIIIIIIIIHIIIIIIIIIIIIIIIIIIIIIIIIIIIIIIIIHIIIIIIIDDDDD
@HISEQ:969:HM2KJBCX2:2:1102:13002:22737 2:N:0:ACTATGCA
CCTCGGGTACTACCCAACTATCCCTATTAATCATTACTCCGATCCCGAAGGCCAACACAATAGGACCAGAATCCTATGATGTTATCCCATGCTAATGTATCCAGAGCGATTGCTTGCTTTGAGCACTCTAATTTCTTCAAAGTAATGATGTTGGAAACACGACCTGGCCAATTAAGGCTAGGAGCGCGATGACGGCTGAAGGGTCGAGTAGGTCGGTGCTCGCCGTGAGGCGGACCGGCCGACCTGGCCCAAGGTCCAACTACGAGCTTTTTAACTTCAACAACTTAATTATACGCTATTGGAGCTAGAATTACCATGGCTGCTGGCACCAGACTTGCCCTC
+
DD@?BCHIIIHHHIHIIIIIIEHHIHIIGHHHEGHHEGHHHGHHHII0FDHIIIHHGHHIIIHEHH@HHFHH?FHFHHHIHHIHHEEHHHFHHHIHIIHHIHGGGIIIHHGHHHHHIIIIIIIIIIIIGHHIHHHEHGHHIIIIHIHIIHHHHIIHIIHIIHHHEHHHEHFEGHGECIIHHEIGIIHHEGHHHGIGIIIIIHHIIIIIIIGIHHGIIIIGIHHHIGIIIIIHIIGIIIHHHIHHIIHEHEHEHFIGHIIIIIHIGIIIHIIIHHIHHIIIHGIIIIIHIIHFHIHHHHHEHFHIIIIIIIIIHEFHIIIIIHIHHHHHIHHHHIHIIDBBDD
@HISEQ:969:HM2KJBCX2:2:1102:2761:22975 2:N:0:ACTATGCA
CCTCGGGTACTACCCAACTATCCCTATTAATCATTACGGTGATCCTAGAAACCAACAAAATAGAATCATGCCGTCCTATTTTATTATTCCATGCTAATGTATTCAAGCAAAATGCCTGCTTTAAACACTCTAATTTTTTCAAAGTAAAGGTCCTGGTTCCCCGCGACACCCAATTAAGGGCATTGCGGTTCTCCAGAAGGTGAGAAATTGACTACACCAGTTCATACCCCTTAAGGCACGACCGATGTGTCAATCCCGAAATTCAACTACGAGCTTTTTAACTGCAACAACTTTAATATACGCTATTGGAGCTGGAATTACCGCGGCTGCTGGCACCAGACTTGCCCTCCAA
+
DDDDDIIIIIIIIIIIIIIIIIIIIIIIIIIIIIHIHIIIHIIIIIIIHIIIIIIIHIIIIIIGIHIIIGIIIIIHIIIHHHIIIIIIIIIIIIFIHIIIHFIIIIIIIIIIHIIIIIIIIIIIIIIIIHIHIIIHIIIIIIIIIIIIIIIIIIIIHHIIIHIIIIIIHIIIIIIIIIIIIIIIIIIIIIIIIIIIIIIIIIIIIIIHIIIIIIIIIIIIIIIIIHIIIIHIIIIIIIIIIIIIIIIIIGHIHIIIIIIIIIIIIIIIIIIIIIIIIIIIIIIIIIIIIHIIIIIIIIIIIIIIIIIIIIIIIIIIIIIIIIIIIIIIIIIIIIIIIIIIIIIIIIIDDDDD
@HISEQ:969:HM2KJBCX2:2:1102:12247:22984 2:N:0:ACTATGCA
CCTCGGGTACTACCCAACTATCCCTATTAATCATTACGGTGATCCTAGAAACCAACAAAATAGAACCAATCCGTCCTATTTCATTATTCCATGCTAATGTATTCAGACTTAAGCCTGCTTTAAACACTCTAATTTTTTCAAAGTAACAGTCCTGATTTCCCAACACACCAAATTAATGACATGAAGGTTCTTCAGAAGGTAGAAATTCGCCACTACTGTACGGACCGTAAAGCCCGACCATAGGACAAATTTCGAATTTCAACTACGAGCTTTTTAACTGCAACAACTTTAATATACGCTATTGGAGCTGGAATTACCGCGGCTGCTGGCACCAGACTTGCCCTCCAA
+
DDDDDIIIIIIIIIIIIIIIIIIIIIIIIIIIIIIIIIIIIIIIIIHIIIIIIIIIIIIIIIIIIIIIIIIIHHIIIIIIIIIIIIIIIGIIIIIIIIIIIHIIIIIIIIIIHHIIIIIIIIIIIHHIIIIIIIIIIIIIIIIIIIIIIIIIIIIIIIIIIIIIIIIIIHIIIIIIIIIIIIIIIIIIIIHIHIIIIIIIIIIIIIIIIIIIIIHIIIIIIIIIIIIIIIIIIIIIIIIIIIIIIHGIIIIIHHIIIIIIIIIIIIIIIIIIIIIHIIIIIIIIIIIIIIIIIIIIIIIIIIIIIIIIIIIIIIIIIIIIIIIIIIIIIIIIIIIIIIIIIIIDDDDD
@HISEQ:969:HM2KJBCX2:2:1102:8009:23093 2:N:0:ACTATGCA
CCTCGGGTACTACCCAACTATCCCTATTAATCATTACGTCAATCCTAGAAACCAACAAAATAGGATCGAACGTCCTATTTCATTATTCCATGCTAATGTATTCAAGCGTTAGCCTGCTTTAAACACTCTAATTTTTTCAAAGTAACAGTCCTGTTTCCCTGCAACACCAAATTAATGACATTACAGTTCTTCAGAAAGGAGGAATCAGCGAAGCCAGTGCATACCAGTGGCACGACCAACCTGCTGACCCCGAAATTCAACTACGAGCTTTTTAACTGCAACAACTTTAATATACGCTATTGGAGCTGGAATTACCGCGGCTGCTGGCACCAGACTTGCCCTCCAA
+
DDDDDHHIHIIIIHCHIGHHIIIIHIIIIHIHIHIIIIFII=EHHHFHHHHIIHHIIHIIIIEHEHIHIIEH<DGHHEGGHIIHGEHHHHHHGGIIIFHIIIHHGEHHHHHGGHEHHHIHHHHHGGHEHEEHGIIHHIHHIIIIHHIHIHHHIHHHHIIIIIIIIIHCFHIIIIHGIIIIHIIIIIIGIIIHGIIIIIIIHIIIGIIIIIIIIIIIIIIIHFIIIIIIIIIIIHIHHHEIHEFF<IHGIHIHGGFHIIIIHGIHHIIIHHHIHHFIIIIIIHHIIHIIIIIIIIIIHIIIIIIIIIIIIIIHIHIIIIIIHIIIIIIIIHIFIHHHHHHHHDBBDD
@HISEQ:969:HM2KJBCX2:2:1102:20412:23125 2:N:0:ACTATGCA
CCTCGGGTACTACCCAACTATCCCTATTAATCATTACGTCGATCCTAGAAACCAACAAAATAGGTTCGATCGTCCTATTTCGTTATTCCATGCTAATGTATTCAAGCGCGAGCCTGCTTTAAGCACTCTAATTTTTTCAAAGTAACAGTCCTGTTTCCCCGCAACAACAAATTAATGCCATCACGGTTCTACAAGAGGGAGGGACCAGTGAGGCCAGTGCATACCAGTGGCACGACCGACCTACTGGCCCCGAAATTCAACTACGAGCTTTTTAACTGCAACAACTTTAATATACGCTATTGGAGCTGGAATTACCGCGGCTGCTGGCACCAGCTTGCCCTCCAA
+
DDDDDIIIIIIIIIIIIIIIIIIIIHIIIIIIIIIIIIIIIIIIIIIHIIIIIIIIGIIIIIHIHHIHHIGIIIIIIIIIIIIIIHHIHIGHEHHIIHIIIDGIIIIIIIIIIIIIIHHHIIIIIIIIIIIIIIIIIIIHHIIIIIIIHIIIIHHHIIIIHIIIIIIIIIIIIIIIIIIIIIIIIIIIHIIIIIIIIIIIIIIIIIIIIIIIIGHIIFIHIIIIIIIIIIIIIIIIIIIIIIHHIIIIIIHIIIIIIIIIIIIIIHIIIIIIIIIIIIHIIIIIIIIHIIIIHHIIIIIIIIIIIIIIIIIIIIIIIIIIIIIIIIIIIIIIIIIIIIIIDDDDD
@HISEQ:969:HM2KJBCX2:2:1102:1946:24313 2:N:0:ACTATGCA
CCTCGGGTACTACCCAACTATCCCTATTAATCATTACGTCAATCCTAGAAACCAACAAAATAGGATCGAACGTCCTATTTCATTATTCCATGCTAATGTATTCAAGCGTTAGCCTGCTTTAAACACTCTAATTTTTTCAAAGTAACAGTCCTGTTTCCCTGCAACACCAAATTAATGACATTACAGTTCTTCAGAAAGGAGGAATCAGCGAAGCCAGTACATACCAGTGGCACGACCAACCTGCTGACCCCGAAATTCAACTACGAGCTTTTTAACTGCAACAACTTTAATATACGCTATTGGAGCTGGAATTACCGCGGCTGCTGGCACCAGACTTGCCTCCAA
+
DCDDDIIIIIIIIIIIIIIIIIIIIIIIIIIIIIGIIIIIIEHIIIHIFHIHHHIIIIICGGFHGHIIIIIIIIIHHIIHGGHIIIIIIIIGIIIIIIIIIIIIIIIIIIIGHHIIIIIIIIIIIIIIHHIIIIHIIIIIIIIIIIIIIIIIIHHHIHIIIIHIIIIIIHHHIIIIIIIIIIIHHIIHIIIIIIIIIIIIIIIIHIIIIIIIIIIIIIHIIIIIIIHIIIIIIIIIIIIIIIHHIIHIIIIIIIIIIIIIIIIIIIIIIIIIIHHIIIIIIIIIIIIIIHIIIIIIIIIIIIIIIIIIIIIIIIIIIIIIIIIIHIIIHIIIIIIIIIIHDDDDD
@HISEQ:969:HM2KJBCX2:2:1102:16016:24423 2:N:0:ACTATGCA
CCTCGGGTACTACCCAACTATCCCTATTAATCATTACGTCAATCCTAGAAACCAACAAAATAGGATCAACGTCCTATTTCATTATTCCATGCTAATGTATTCAAGCGCGAGCCTGCTTTAAACACTCTAATTTTTTCAAAGTAACAGTCCTGATTCCCCGCCACACCAAATGAATGACATGATGGTTCGTCAGAAGGTAGAAACCAGTAACACCAGTACGTACCTAAGGCACGACCAACGTACTGATCCCGAAATTCAACTACGAGCTTTTTAACTGCAACAACTTTAATATACGCTATTGGAGCTGGAATTACCGCGGCTGCTGGCACCAGACTTGCCCTCCAA
+
DDDDDIIIIIIIHHIIHHIIIIIIIIIIIIIIIIIIIIIIIIIIIIIIIIIIIIHIIIIHHGHIIIIGIIIHHIHHIIIIIIIIIIIHHHIHIIIHHHIIIHHIIIIIIIIIHIIIIIIIIIIIIIIIHIIHIIIHIIIIIIIIHIIIIIIIIIIIIIIIIIIIIIIIIIHIIIIIIIIIIIIIIIIIIIIIIIIIIIIIIIIIIIIIIHIHIIIIHIIIIIIIIIIIIIIIIIHIIIIIIIHIIIIHIIIIIIIIIIIIIIIIIHIIIIIIIHIIIIIIIIIIIIIIIIIIIIIIIIIIIIIHIIIIIIIIIIIIIIIIIIIIIIIIIIIIIIIIIIIIDDDDD
@HISEQ:969:HM2KJBCX2:2:1102:17989:24798 2:N:0:ACTATGCA
CCTCGGGTACTACCCAACTATCCCTATTAATCATTACGGTGATCCTAGAAACCAACACAATAGAATCAAACGTCCTATTTCATTATTCCATGCTAATGTATACAAGCGCGAGCTTGCTTTAAACACTCTAATTTTTTCAAAGTAACAGTCCTGATTTCCCACGACACCAAATTAATGACATCGTTGTTCGTCAGAAGGGAGAAACCAATAATACTAGTACGTACAAAGTACGACCGACATATTAGTCTCGAAATTCAACTACGAGCTTTTTAACTGCAACAACTTTAATATACGCTATTGGAGCTGGAATTACCGCGGCTGCTGGCACCAGACTTGCCCTCCAA
+
@B@D@0/CCFD@DE@CH0<1<@C<CFH<1C1FE1F1D1CC?@DFHH<DF1<1DFHD?1<<GH@<F<GC<<D0CGC=<C1<<D11C1D<@GC<1<1D1CGH1/<DF1BGH/C/C<F1D1HEHIE<A<1<:A1<<C1<<1FA?F<HF0HB<9<9<C?1C<C0D:.::</CE@<F9EEC@H@IH@HF#<HCC#5CGGED0@FC<'GCHGAH?<<9D119B8116@FFCG?D1HCCF<<<B<111/?F?@A<1@D<<<1<CEE=IHEGC0F1<EEGHHF<@<EHF<@HF1CC<<<CE<11DD11HCF<111CGE<HIHC<<11HIHG@CHD1CD1CCHC@<D10@DDD
@HISEQ:969:HM2KJBCX2:2:1102:2154:25494 2:N:0:ACTATGCA
CCTCGGGTACTACCCAACTATCCCTATTAATCATTACGGCGGTCCTAGAAACCAACAAAATAGGACCGCACGTCCTATTCTATTATTCCATGCTAACGTATTCGAGCAAAGGCCTGCTTTGAACACTCTAATTTTTTCAAAGTAAAAGTCCTGGTCCCCAACACACCCAGTGAAGGGCATGCGGTTCTCCAGAAGAGAAGGCCCGGCCGGACAAGTGCACGCGGTGAGGCGGACCTGCCAGCCAGGCCAAAGGTTCAACTACGAGCTTTTTAACTGCAACAACTTTAATATACGCTATTGGAGCTGGAATTACCGCGGCTGCTGGCACCAGACTTGCCCTCCAA
+
DDDDDIIIIIIIIHIHIIIIIIIIIIIIIIIIIIIIIIIIIIIIIIIIIIIIIIIIHHIHHEGHIIIIHGHHIIIGCHIIIIIIIHIGIIIIIIIIIIIHHGIHIIIIIIIIIIIIIIIIIIIIHIIIIIIIIIIIIIIIIIIIIIIIIIIIIIHIIIIIIHHIIIIIIIIIIIIIIIIIHIIIIIIIIIIIIIIIIIIIIIHIHIIIIIIIIIIIIIIIIIIIIIIIIIIIIIIIIIIIIIHIIIIHIIIIIIIIIIIIIIIIIIIIIIIIIIIIIIIIIIIIIIIIIIIIIIIIIIIIIIIIIIIIIIIIIIIIIIIIIIIIIIIIIIIIIIIIIIIDDDDD
@HISEQ:969:HM2KJBCX2:2:1102:10796:26596 2:N:0:ACTATGCA
CCTCGGGTACTACCCAACTATCCCTATTAATCATTACCTCGAGCTCCGAAAACCAACAAAATAGAACCGAGGTCCTATTCCATTATTCCATGCACCACTATTCAGGCTTGCGCCTGCTTTAAGCACTCTAATTTTTTCAAAGTAAATCTTCCAGCCACCCAAGCCACTCAATGAAGAGCAGCAAGGGAAAACCGGATAAATTAGACCAGGAAAAGCAGTAACCACTCATTGAGGGACCGCTATCCTAGGTCGCAGATCCAACTACGAGCTTTTTAAACGCAACAACTTTAATATACGCTATTGGAGCTGGAATTACCGCGGCTGCTGGCACCAGACTTGCCCTCCAA
+
DDDDDIIIIIIIIIIIIIIIIIIIIIIIIHIIHIIIIHIIIHIIIIIIIHHIHHIIIIIGHHGHCEEHIIIII?FHIIHIIIIIIIIIIIIHIHEHHHHIIEIHHHHHHHHIIIHHHIHIIIHIIIIIIIIIIHIIIIIIIIHHHHIIIIIIIHHIHIIIIIIIIIIIIHHIIIIIHHIHHIHGIIHGGIIHHHHIIIIIIIIIIIIIHIIHIIHIIIIIHIIIIIIHHHIHIIIIIHIIIIIIIHHIIHIIIIIIHIIIIHIIIIIIIIIIIIIIIIIIIIIIHIIIIIIIIHHIIIIIIIIIIIIIIIIIIIIIIIIIIIIIHIIIIIIIIIIIIIIIIIDDCDD
@HISEQ:969:HM2KJBCX2:2:1102:15041:25827 2:N:0:ACTATGCA
CCTCGGGTACTACCCAACTATCCCTATTAATCATTACGTCAATCCTAGAAACCAACAAAATAGGATCGAACGTCCTATTTCATTATTCCATGCTAATGTATTCAAGCGTTAGCTTGCTTTAAACACTCTAATTTTTTCAAAGTAACAGTCCAAATTCCCCGCAACACCAAATTAATGGCATTACGGCTCATCAGGAAGGAGGAATCAGTGAGACCAGTACATACCAGAGGCATGACCAACCTACTAACCCCGAAATTCAACTACGAGCTTTTTAACTGCAACAACTTTAATATACGCTATTGGAGCTGGAATTACCGCGGCTGCTGGCACCAGACTTGCCCTCCAA
+
DCDDDIIHIIHIIHIHHHIIHIFHHIIIHIIHIIHFHH1GHHIIHIHIIIHIIHIIIHIGHIIHHGEGHFHDFHHIIIIHHEFHG@HHHIE<FHCCHGGHFIHHHHFHIHGHHIGHIIHIHHH1FHHCHH@GHGFFEGIIIHIIHHCHEFHHHHHGIHHIHIIIHHHHIIIIIIHHIHGHHIHHGIIIIHHGEIHHIHHHEE<HEHIIHGFEHIIIIIIIHIIIIHGHIH?HHHHIIIHIIIHHHHCIHIGIIHEC?HHFIIIIHIHHEHEEGIHIHFEGHCIIIHHHIHHIIIIIIIIIIIIIIHIHGGIIHIIHHIIHHIHGIIIIHIIIHIIIIHIIHDCDDD
@HISEQ:969:HM2KJBCX2:2:1102:17417:26768 2:N:0:ACTATGCA
CCTCGGGTACTACCCAACTATCCCTATTAATCATTACGGCGACTCTAGAAACCAACAAAATAGAACCACACGTCCTATTTTATTATTCCATGCTAATGTATTCGGGCATAAGCCTGCTTTGAACACTCTAATTTTCTCAAGGTAAAAGTCCTGGTTCCCCAATGCACACCAATAAAGGGCACACCGGCTCACCAAGAGGTAAGACCCAGCCGGACAGTACATGCCGTTAAGCAGACCACCCAGCCAGGCCTGAAGTTCAACTACGAGCTTTTTAACTGCAACAACTTTAATATACGCTATTGGAGCTGGAATTACCGCGGCTGCTGGCACCAGACTTGCCCTCCAA
+
DDDDDIIHIIIIIIIIIIHHIHIIIGIGHHHHHIHGHHGHHIHHIH@GHHHEHEEHHGIHHHHIIIIIIIIIHIIIHEGEGHIIEHIEHHEECFHEG?CHCGHHIHCHHGEGGHH@HHHEHFHHHHFGHIHHGHGFHHHHGHFIHIHIIIIHFHHHIHFHHGEEHHGHIHIHHIHHGC?GIIIIHEIHFHHIHIIIHHHHHHHHIIHHDDIIHIHHHHHHHHCHHIIHIIIIIIIIIIGIIIHECIHIIIIIIIIIIIIIIIIIIIIIIIIIIIIIIIIIIIIIIIIIIIIIIHIIIIIIIIIIIIIIIIIHIIIIIIIIIIIIIIIIIIIIIIIIIIIIIDDDDD
@HISEQ:969:HM2KJBCX2:2:1102:15279:25934 2:N:0:ACTATGCA
CCTCGGGTACTACCCAACTATCCCTATTAATCATTACGTCAATCCTAGAAACCAACAAAATAGGATCAAACGTCCTATTTCATTATTCCATGCTAATGTATTCAAGCGTTAGCCTGCTTTAAACACTCTAATTTTTTCAAAGTAACAGTCCTGTTTCCCTGCAACACCAAATTAATGACATTACAGTTCTTCAAGAAGGAGGAACCAGTAAAGCCAGTACATACCAGAGGCACGACCAACTTACTAATCCCGAAATTCAACTACGAGCTTTTTAACTGCAACAACTTTAATATACGCTATTGGAGCTGGAATTACCGCGGCTGCTGGCACCAGACTTGCCCTCCAA
+
DDDDDIIIIHIIIIIIIIIIIIIIIIIIIIIIIGIIIIIIIIIIIIIIIIIIHIIIIHIGIHIIIIIIIIIDHHHIIIIIIIIIIIIIIIIHGHHHHIIHIHIIIIHHIIIHHIIIIIIIIIIIIIIIIHHHIIIIIIIIIIIIIIIIIIIIHHHIIIIHIIIIIIIIIHHHHIIIIIIHGIIIIIIHHHIHIIIIIIIHIIIIIIIIHIIIIIIIIIIIIIIIIIIIIIIIIIIIIIHIIIIIIIIHIIIIIIIIIIIIIIIIIIIIIIIIIIIIIIIIIIIIIIIIIIHIIIIIIIIHHIIIIIIIIIIIIIIIIIIHIIIIIIIIIIIIIIIIIIIIIDDDDD
@HISEQ:969:HM2KJBCX2:2:1102:12659:27017 2:N:0:ACTATGCA
CCTCGGGTACTACCCAACTATCCCTATTAATCATTACGGTGATCCTAGAAACCAACGAAATAGAATCAGTCCGTCCTATTTCATTATTCCATGCTAATGTATTCAGACGATAGTCTGCTTTAAACACTCTAATTTTTTCAAAGTAACAGTCCTGATTTCCCATCACACCAAATAAATGGCATGAAAGTTCCTCAGAAGGTAGAGATCCATCTCACCAGTGCAGACAATTAAGCCTGACCAATGGGTAGACCCCGAAGTTCAACTACGAGCTTTTTAACTGCAACAACTTTAATATACGCTATTGGAGCTGGAATTACCGCGGCTGCTGGCACCAGACTTGCCC
+
BBDCDIII?HIIIIIIIIIHIIIIIIIIHIIIIIII?HHIIIIHHHIIIIHIIIIIIGIIIIEFHHHIIH?CHHEHHIHHHFI@HHHHIIIHIAHHIIIHIHHIIIIIIIHIIHIIIIIHIHIHGIHIIHHHHHIIIHEIIIIHIIHIHIHHEGIIIIHHHHIIIIHIHIHIGIIIHHEHHHEHHHIHIIIIIIIIIIIIIIIIIHHHGFIHIIIIHIIIIIIIIIIIHII=IIIIIHIIIHIIIHHIIHH=FIHHIHIIIHIHHGHHEIIIHHIIHIIIIIIIHIIIHGIIIIIIIGIIIIIIIIIIIIIIIIIHHHHIFIHHHIIHIIIHIIIHIIDDCDD
@HISEQ:969:HM2KJBCX2:2:1102:18031:27183 2:N:0:ACTATGCA
CCTCGGGTACTACCCAACTATCCCTATTAATCATTACGTCGATCCTAGAAACCAACAAAATAGAATCAAACGTCCTATTTCGTTATTCCATGCTAATGTATTCAAGCGTGAGCCTGCTTTAAACACTCTAATTTTTTCAAAGTAACAGTCCTGATTCCCCAAGACACCAAATTAATGACATCATGGTTCGTCAGAAGGTAGGAATCAATAATACCAGTACGTACAATAGCACGACCAATAAATTGATCCCGAAATTCAACTACGAGCTTTTTAACTGCAACAACTTTAATATACGCTATTGGAGCTGGAATTACCGCGGCTGCTGGCACCAGACTTGCCCTCCAA
+
DDDDAHIIIIIIIIIIHIIIIHHIIIIIIGIIIIIIIIIIIIIEHIHIIIIIIIIIHIGHHHHIIIIIHIIIIGEHIIIIIHHIIIIIIIHIHIIIIHHHIIIIIIIIIIIIHHIHIIHHIHHHHIIIIIIIIHIIIIIIIIHHIIIIIIHHIHIIIIIIIIIIIHHHIIHHHIIIIIIIHIIIIIIHHIIIIIIIIIIIIIIIHHIIIIIIHIIIIIIIIIIHIIIIIIIIIIIIIIIIIIIHIIIIIIHIIIIIHHHIGIIIIIIIIIIIIIIIIIIIIIIIIHIIIIIIIIIIIIIIIIIIIIIIHIIIIIIIIIHIIHIIIIIIIIIIIIIIIIIIDDDDD
@HISEQ:969:HM2KJBCX2:2:1102:8976:27264 2:N:0:ACTATGCA
CCTCGGGTACTACCCAACTATCCCTATTAATCATTACTCCGATCCCGAAGGCCAACACAATAGGACCAGAATCCTATGATGTTATCCCATGCTAATGTATCCAGAGCGATTGCTTGCTTTGAGCACTCTAATTTCTTCAAAGTAATGATGTTGGAAACACGACCTGGCCAATTAAGGCTAGGAGCGCGATGACGGCTGAAGGGTCGAGTAGGTCGGTGCTCGCCGTGAGGCGGACCGGCCGACCTGGCCCAAGGTCCAACTACGAGCTTTTTAACTTCAACAACTTAATTATACGCTATTGGAGCTAGAATTACCATGGCTGCTGGCACCAGACTTGCCCTCCAA
+
DDCCDIIIIIIIIIIIIIIIIIIIIIIIIIIIIIIIIIIIIHHIIIIIHHIGHIIIIIIIIIIHEHIIIIIIIGIIIIGIIIIIIHIIIIHIIIIIIIIIIFHHIIIIIIIHIIIIIIIIIIHIIIIIIIIIIIIIIIIIIIIHIIIIIIIIIHIIIIIIIIIIIIIIIHHIHIHIIIIIIIIIIIHIHHIIIIIIIHIIIIIIIIIIIHIHHIIIIIIIIIIIIIIIIIIIIIIIIIIIHIHGIIIIIIIHHHIIHIIIIIIIIIIIIIIIHHIIHIIIIIHHIIIIIIIIIIIIHIIIIIIIIIIIIIHIIIIIIIIIIHIIIIIIIIIIIIIIIIIIDDDDD
@HISEQ:969:HM2KJBCX2:2:1102:4787:27792 2:N:0:ACTATGCA
CCTCGGGTACTACCCAACTATCCCTATTAATCATTACGTCAACCCTAGAAACCAACAAAATAGGATCAAACGTCCTATTTTATATTCCATGCTAATGTATTCAAGCGTTAGCCTGCTTTAAACACTCTAATTTTTTCAAAGTAACAGTCCTGTTTCCCCGCAACACCAAATTAATGGCATCACGGTTCTTCAAGAAGGAGGAATCAGCAAGGCCAGTTCATACCAGTGGCACGACCAACCTGCTGACCCCGAAATTCAACTACGAGCTTTTTAACTGCAACAACTTTAATATACGCTATTGGAGCTGGAATTACCGCGGCTGCTGGCACCAGACTTGCCCTCCAA
+
BDDDDIIIIIIHGHIIIIIIIIIIIIIIIIIIIIIIIIIIIIIIIIIIEHIIIIIIIIIIIIIIHIIIIHIHHHHIIIIIIII11<<<1<1<1<<IIIIHHIIHHHEGHECHIHHCGIHHGHIIIIHF1IHHHHHHGHHIHHHHHI9IIIIHHFHIIIIII<III:IIIIIHIII;IIII;IIIIIIHIH;II;IIIIIHIIIIIIIIIIIIIIIIHIIIIIIII<IIIIIIIIIIIHIIIIHCIHIGHIIIIIIHIIIIIIIIIIIIIIIIIHIIIIIIIIHIHIIIIIIIIIIIIIHHIIIIIIIIIIIIIIIIIIIIIIIIIIIIIIIIHIHIHIIIDDDDD
@HISEQ:969:HM2KJBCX2:2:1102:20169:27677 2:N:0:ACTATGCA
CCTCGGGTACTACCCAACTATCCCTATTTATCATTACTCCGATCCCGAAGGCCAACACAATAGGACCAGAATCCTATGATGTTATCCCATGCTAATGTATCCAGAGCGATTGCTTGCTTTGAGCACTCTAATTTCTTCAAAGTAATGATGTTGGAAACACGACCTGGCCAATTAAGGCTAGGAGCGCGATGACGGCTGAAGGGTCGAGTAGGTCGGTGCTCGCCGTGAGGCGGACCGGCCGACCTGGCCCAAGGTCCAACTACGAGCTTTTTAACTTCAACAACTTAATTATACGCTATTGGAGCTAGAATTACCATGGCTGCTGGCACCAGACTTGCCCTCCAA
+
DDDDDIHHIIIIIIIIIIIIIIGIIIIIIIIIIIIIIIIIIHIIIHGIIIIIIIIIIIIIIIHHIIHIIIIIIIIIIICHHHIIIIIIIIHIIIHIIIIIIIHHIIIIIHIIIIIIIIIIIIIIIIIHIIIIIIHIIIIIIIIIIHIIIIHIIIHIIIIIIIIIIIIIIIIIIIIIIHHIIIIIIIHIIIIIIIIIIIIIIIIIIIIIIHIIIIIIIIIIIIIIIIIIIIIIIIIIIIIIIIIHIIIHIIIIIIIIIIIIIIIIIIIIIIIIIIIIIIIIIIIIIIIIIIIIHIIIIIIIIIIIIIIIIIIIIIIIIIIIIIIIIIIIIIIIIIIIIIIIDDDDD
@HISEQ:969:HM2KJBCX2:2:1102:10008:27862 2:N:0:ACTATGCA
CCTCGGGTACTACCCAACTATCCCTATTAATCATTACGTCAATCCTAGAAACCAACAAAATAGGATCAAACGTCCTATTTCATTATTCCATGCTAATGTATTCAAGCGTTAGCTTGCTTTAAACACTCTAATTTTTTCAAAGTAACAGTCCTGTTTCCCTGCAACACCAAATTAATGACATTACAGTTCTTCAGAAAGGAGGAATCAGCGAAGCCAGTACATACCAAAGGCACGACCAACCTGCTAACCCCGAAATTCAACTACGAGCTTTTTAACTGCAACAACTTTAATATACGCTATTGGAGCTGGAATTACCGCGGCTGCTGGCACCAGACTTGCCCTCCAA
+
CDDDDIIIIIHIHIIIIIIIIIIIIIIHIIIIIIIHIHIIIIIIIIHIIIIIIHIIHIHIIIGIHIHIIHIIIIIIIIIIIIIIGIIHHIIIHIIIIIIIIIIIIIIIIIIHIIIIIIIIIIIIIIIIIIIIIIIIHIIIHIIIIIIIIIIIIIIIIIIIIIIIIIIIIIIIIIIIIIIIIIIIIIIIIIIIIIIIIIIIHGIHIGIIIIIHIIIIIIHHIIIIIHIIIIIIIIIIHIIIIIHGGIIIIIIIIIIIIIIIIHHIIIHIIIIIIHHIIIIIIIIHGIHIIIIIIIIIIIIIIIIIIIIIIIIIIIIIIIIIIIIIIIIIIIIIIIIIIIIIIDDDDD
@HISEQ:969:HM2KJBCX2:2:1102:18263:28218 2:N:0:ACTATGCA
CCTCGGGTACTACCCAACTATCCCTATTAATCATTACTCCGATCCCGAAGGCCAACACAATAGGACCAGAATCCTATGATGTTATCCCATGCTAATGTATCCAGAGCGATTGCTTGCTTTGAGCACTCTAATTTCTTCAAAGTAATGATGTTGGAAACACGACCTGGCCAATTAAGGCTAGGAGCGCGATGACGGCTGAAGGGTCGAGTAGGTCGGTGCTCGCCGTGAGGCGGACCGGCCGACCTGGCCCAAGGTCCAACTACGAGCTTTTTAACTTCAACAACTTAATTATACGCTATTGGAGCTAGAATTACCATGGCTGCTGGCACCAGACTTGCCCTCCAA
+
DDDDDIIIIIIIIIIIIIIIIIIIIIIIIIIIIIIIIIIIIIIIIIGIIHIIIIIIIIIIIIIHIIIGIIHIHGHIIIIHIIIIIIIIIIIIIHHIIIIIIIHIHGIIIIIIIIIIIIIIIIIIIIIIIIIIIIIIIIIIIIIIIIIIIIIIIIIIIIIIIIIIIIIIIIHHIIIHIIIIIIIIIIIIIIIIIIIIIIIIIIIIIIIIIIIIIIIIIIIIIIIIIIIIIIHIIIIIIIIIIIIHIIIHHHIHIIHIGIIIIIIIIIIIIIIIIIIIIIIIIIHIIIIIIIIIIIIIIIIIIIIIIIIIIIIIIIIIIIIIIIIIIIIIIIIIIIIIIIIIDDDDD
@HISEQ:969:HM2KJBCX2:2:1102:16298:27382 2:N:0:ACTATGCA
CCTCGGGTACTACCCAACTATCCCTATTAATCATTACTCATTTCCCCAAAAACCAACAAAATTCGAGATACGAGTCCTAAATTATTATTCCATGCTAATGTATTCATAACTTTCAGCCTGCTTTAAACACTCTAATTTTTTCAAAGTAAAGGTCCTGGATTGCGAACCCAACCCAGTAAAGGGCAGGAACGTTCTCCAGGAAGATGGTAAGCGCGCATCGGCACTCACACACGATACCGTGGCGGGCCAAGCGCACTATACCAGAAATCCAACTACGAGCTTTTTAACTGCAACAACTTTAATATACGCTATTGGAGCTGGAATTACCGCGGCTGCTGGCACCAGACTTGCCCTCCAA
+
DDCDCHIHIGCH1D1<DHGDG<<<D<<FGFH@CHHHIHIIIEHC11D1<<1<<DG1<11<DCGCGF1CGHIHHEGCGH<<1DHHHE1FGH11<CGHH1D1<<<GCC<<11<DFHHHFE@CHHFIHHEBD6DGHHHHIIGHHHHIIHHIHFHHGECF?HHHIHIHGHHHIIHHIHHEIHHIHHGIHEGIIH:HFHFIHHEGHHHHEIHHHGHHGHHHECIIHIHHEGIIIIHHGHIFDDHDCDDG@CHIIFDE?HHHHHHHHFGEHIHHEHHHHHHHEHHIHHHHHIIIHHIFIHHHHHGCIIIIHH??HEGEHHHIHHIIHHIHIIIIHIIIHHFHHGIIIIHGEGD1?HIIHDDCDD
@HISEQ:969:HM2KJBCX2:2:1102:17041:28168 2:N:0:ACTATGCA
CCTCGGGTACTACCCAATATCCCTATTAATCATTACGTCAATCCTAGAAACCAACAAAATAGGATCAAACGTCCTATTTCATTATTCCATGCTAATGTATTCAAGCGTTAGCCTGCTTTAAACACTCTAATTTTTTCAAAGTAACAGTCCTGTTTCCCTGCAACACCAAATTAATGACATTACAGTTCTTCAAGAAGGAGGAACCAGTAAAGCCAGTACATACCAGAGGCACGACCAACCTACTAATCCCGAAATTCAACTACGAGCTTTTTAACTGCAACAACTTTAATATACGCTATTGGAGCTGGAATTACCGCGGCTGCTGGCACCAGACTTGCCCTCCAA
+
DDDDAHHIHHIIIHIIIIIHIIIIIHHHIHIIHHIHIDHIIIIIIIGHIIIIIIIIIIIIHFHHHHIIIIIIHIIIIHHHIHHHHCHIIIFHHHHIIHIHIHGHIIHIIIIIIIIIIHHIHHIHIIHIIIIIIIHIIIIIIIIIIIIHHIIIIIIHHHIIIIIIIIIIIIHIIIIIHIIIIIIIIIIIIIIIIIHIIIIHHHHIIIIIIIIIHIIIIIIIIIIIIIIIIIIIIIIIHEIIIHHHIGIIIIIIIIIIIIHIHHIIIIIIIIIIIIIIIIIIIIIIIIIIIIIIHIIIIIIIIIIIIIIIIIIIIIIIIIIIIIIIIIIIIIIIIIIIIIIIDDDDD
@HISEQ:969:HM2KJBCX2:2:1102:17627:29045 2:N:0:ACTATGCA
CCTCGGGTACTACCCAACTATCCCTATTAATCATTACGGTGATCCTAGAAACCAACAAAATAGAACCATACCGTCCTATTCTATTATCCCATGCTAATGTATTCGAGCAAAAATGCCTGCTTTAAACAAACACTCTAATTTTTTAAAGGTAAAGGTCCTGGATCCGCAAGACACCCAATAAAGGACATCAAGTTTCTCCAGAAGGTGAGAAATCAACAGTAACAGTTCATACCCCTTAAGGCATACCATCACGTCAATCCCGAAATTCAACTACGAGCTTTTTAACTGCAACAACTTTAATATACGCTATTGGAGCTGGAATTACCGCGGCTGCTGGCACCAGACTTGCCCTCCAA
+
000<@=DHDE@CD@1<D@EEECGHCGHIHIIHHEHIIHI11<DGC1<D@FHH1<C0DHEG@HECHFHFHI1D0E0/DF1@C1111CC?FGE@@@1<FG11<<1<CGHHH@GFHC71<<1<DEH?F@G<CBF<HFFGC@5F8CH.IIHAB6CAC$'1CEHE//C1DD.EFCEGD@/.D/G@FH@/DHIC@CCD<GHD.:CD::HFEGCHFGFEHEGHF<1HG<1D11D/D<0C1IHHF<1F<:CED1GFH><EC@D<<//<F<@HIIGIGIHEHCGG@@HHD@HHEIIHEHHHHHD1HC@F@G0<HEIHEEHF<<??HHEHHHIHD?HC@HEF11GEF<<G?H?G<CD0?HF@?DDD
@HISEQ:969:HM2KJBCX2:2:1102:4008:29366 2:N:0:ACTATGCA
CCTCGGGTACTACCCAACTATCCCTATTAATCATTACTTTGGTCCTTAAAACCAACAAAATAGAACCAAAGTCCTATTTGTTCATTCCATGCTAATGTATTCAAGGCGATTGCCTGCTTTAAACACTCTAATTTGTTCAAAGTGAAGGTCTGGAAGCGTCCGCAGCACAGTGAAGCACCGCCTCCGCCACCAGACGGAAGAGCCCAGAGTACAGTGCGCGGTTTACACCGGACCGTACGCCAAGCCCCAAAATCCAACTACGAGCTTTTTAACCGCAACAACTTTAATATACGCTATTAGAGCTGGAATTACCGCGGCTGCTGGCACCAGACATGCCCTCCAA
+
DDDDDIIIIIIIIIIIIIIIIIIIIIIIIIIIIIIIIIIIIIIIIIHIIHIIIIIIIIIIIIHEHIIIHIIHIHIIIIIIIIIIHIIIHIIIIIIIIIIIIIIIIHIIIIIIIIIIIIIIIIIIHIIIIHIIIIIIHIIIIIIIIIIIIIIHIIIIIIIIIIIIIIIIIIIIIIIIIIIIIIIIIIIIIIIIIIIIIIIHIIIIIIIIIIIIIIIIIIIIIIIIIIIIIIIIIIIIIIIIHHIIIIIIIIIIIIIIIIIIIIIIIIIIIIIIIIIIIIIIIIIIIIIIIIIIIIIIIIIIIIIIIIIIIIIIIIIIIIIIIIIIIIIIIIIIIIIIIIDDDDD
@HISEQ:969:HM2KJBCX2:2:1102:13102:30096 2:N:0:ACTATGCA
CCTCGGGTACTACCCAACTATCCCTATTAATCATTACGTCAATCCTAGAAACCAACAAAATAGGATCGAACGTCCTATTTCATTATTCCATGCTAATGTATTCAAGCGTTAGCCTGCTTTAAACACTCTAATTTTTTCAAAGTAACAGTCCTATTTCCCTGCAACACCAAATTAATGGCATTACAGTTCTTCAGAAAGGAGGAATCAGCTAAGCCAGTGCATACCAGTGGCACGACCAACCTGCTGACCCCGAAATTCAACTACGAGCTTTTTAACTGCAACAACTTTAATATACGCTATTGGAGCTGGAATTACCGCGGCTGCTGGCACCAGACTTGCCCTCCA
+
DBDDCGIIIIIIIHIIIIIIIIIIIIIIIIIIIIIIIIIIIGIIIIGIHHIIIHIIIEHHHIIIIHIIIIIIGHGHIIIIIIIIIHIIIIIIGHIIIIIIIHIIIHIIIIHHHHHHHIIIIHIIIIIIIIIIHHHHHIHIIIIIIIIIIIIIHHHHIHHHHIIIHIIIIIIIHIHIIIIIIIIIIIIIIIHIIIIIIIIHHIIIIIIIIIIIIIIIIIIIIIIIIIIIIIIIIIIIIIIIIHHIIIIIIHIIIIIHHIIIIHIIIIIIIIIIIIIIIIIIIIIHGFFHIIHIIIIIIIIIIIIIIIIIIIHHIIIIIIIIIIIIIIIIIIIIIIIIIIIIDDDDD
@HISEQ:969:HM2KJBCX2:2:1102:13846:30425 2:N:0:ACTATGCA
CCTCGGGTACTACCCAACTATCCCTATTAATCATTACGTCAATCCTAGAAACCAACAAAATAGGATCAAACGTCCTATTTCATTATTCCATGCTAATGTATTCAAGCGTTAGCCTGCTTTAAACACTCTAATTTTTTCAAAGTAACAGTCCTGTTTCCCTGCAACACCAAATTAATGACATTACAGTTCTTCAAGAAGGAGGAACCAGTAAAGCCAGTACATACCAGAGGCACGACCAACTTACTAATCCCGAAATTCAACTACGAGCTTTTTAACAGCAACAACTTTAATATACGCTATTGGAGCTGGAATTACCGCGGCTGCTGGCACCAGACTTGCCCTCCAA
+
DDDDDIIIIHIIGHHIIIIHIIIHHHGHIIIIIIIIIIHGIHIIIIHIEHHIIIIIIIIGHHHHFHIIIHIIIIIIIIIIIIIIIHIGHIIHIGIIIHIIIIIIIIIIIIIIHHHHIHIIIIIIIIIIIIIIIIIIIIHIHIHIHHIHHIIIIIIIIIIIIIHIIIIIIIHGHIIIIIIIIIIIIIIIIIIIIIIIIIIHHIIIIIIIIIHIIHIHIIIIIIIIII=HIHIIIIIIIIHHIIIIHIIIIIIIIIIIIIIIIIHIIIHIIIIIHHHG1IIIIIIIHIIIIIIIIHIIIIHGGIIIIIIIIIIIIIIIHIIIIIIIIIIIIIIIIIIIIIIIIDDDDD
@HISEQ:969:HM2KJBCX2:2:1102:5469:31087 2:N:0:ACTATGCA
CCTCGGGTACTACCCAACTATCCCTATTAATCATTACGTCGATCCTAGAAACCAACAAAATAGGGTCAAACGTCCTATTTCATTATTCCATGCTAATGTATTCAAGCGTGTGCCTGCTTTAAACACTCTAATTTTTTCAAAGTAACGGTCCTGATTCCCCATGACACCAAATTAATGACATCACAGTTCGTCAGAAGGTAGAAATCAATAATACCAGTGCATACCAGAGGCACGACCAATATATTGATCCCGAAATTCAACTACGAGCTTTTTAACTGCAACAACTTTAATATACGCTATTGGAGCTGGAATTACCGCGGCTGCTGGCACCAGACTTGCCCTCCAA
+
DDDDCIIIIIIIIIIIIIIIIIIIIIIIIIIIIIIIIIHIIIIIIIGIIIIIIHHIHHIIIIIIIIIIHIHHIIIIIIIIIIIIIIIIIIIIIIIIIIIIIHHHIIIIIIIIIIIIIIIIIIIIIHIIIIIIIIIIIIIHIIIIIIIIIIIIIIIIIIIIIIIHIIIHIIIHIIIIIIIIIIIIIIIIIIIHIIIIIIIIHIIIHIIIIIIIIIIIIIIIIIIIIIIIIIIIIIIIHIIIIIIIHIIIIIIIIIIIIIIIIIIIIIIIHIIIIIIIIIIIIIIHIIIIIIIIIIIIIIIHHIIIIIIIIIIIIIIIIIIIIIIIIIIIIIIHIIIIIIIIIDDDDD
@HISEQ:969:HM2KJBCX2:2:1102:16795:31269 2:N:0:ACTATGCA
CCTCGGGTACTACCCAACTATCCCTATTAATCATTACGGCGGTCCTAGAAACCAACAAAATAGGACCGCACGTCCTATTCTATTATTCCATGCTAACGTATTCGAGCAAAGGCCTGCTTTGAACACTCTAATTTTTTCAAAGTAAAAGTCCTGGTCCCCAACACACCCAGTGAAGGGCATGCGGTTCTCCAGAAGAGAAGGCCCGGCCGGACAAGTGCACGCGGTGAGGCGGACCTGCCAGCCAGGCCAAAGGTTCAACTACGAGCTTTTTAACTGCAACAACTTTAATATACGCTATTGGAGCTGGAATTACCGCGGCTGCTGGCACCAGACTTGCCCTCCAA
+
DDDDDIIIIIIIIIIIIIIIIIIIIIIIIIIIIIIIIIHIIIIIIIIIGIIHIIIIIIIIIIHHIHIEHIIIEHHHIHIIHHIIIIIIIIGHFHHHIIIIIIHIIIHIIIIIIIHIIHIIIIIIIIHHHHIIIHIHHHHIIIIIIIIIIIHIIIIIIIIIIIIIIIIIIIIIHIIIIHIIIIIIIIIIIIIIIIIIIHII:IIIIIIIIHIIIIIIIIIIIIIIIIHIIIIIIIIIIIIIIHGIIIIHIIIIIIIIIIIIIIIIIIIIIIIIIIIIIIIHHHIIIHIIIIIHIIIIIIIIIIIIIIIIIIIIIIIIIIIIHIIIIIIIIIIHIIIIIIIDDDDD
@HISEQ:969:HM2KJBCX2:2:1102:8597:31963 2:N:0:ACTATGCA
CCTCGGGTACTACCCAACTATCCCTATTAATCATTACGGTGATCCTAGAAACCAACAAAATAGAATCATGCCGTCCTATTTTATTATTCCATGCTAATGTATTCAAGCAAAATGCCTGCTTTAAACACTCTAATTTTTTCAAAGTAAAGGTCCTGGTTCCCCGCGACACCCAATTAAGGGCATCGCGGTTCTCCAGAAGGTGAGAAATTGACTACACCAGTTCATACCCCTTAAGGCACGACCGATGTGTCAATCCCGAAATTCAACTACGAGCTTTTTAACTGCAACAACTTTAATATACGCTATTGGAGCTGGAATTACCGCGGCTGCTGGCACCAGACTTGCCCTCCAA
+
DDDBBHHIIHIIHHHEGHIIIIIII@GHCHHHHFHFHEGHHHHHHGCHHEHHCEHHHIIHHFHHEHIIFHEHHIHIIHIHHIHFHHIIIHIHIIHIIIHHEDHHHIIHIIIHHHHIIIIIHIHHIIIIIHHHEIIHEHHHIHIIIHIIIIIIIIHIHIIIIIIIIIHIIIIHFHIIIIIIIHGGIIIIGIIIHIIHHHIHHIIIIIIIIIGIHIHFFHHIHIHHIIIIHIIIIIIIIIHHEIGIIIIHIHHIIIGIIIIIIIIIIIIIIIIIIIIIHIIIIIIIIIIIIIIGIIIIIIHHIIIIIIIHIGIIIIIHHIHIIIIIIIIIIIIIIIIIIIIIHHIIIIIDDDDD
@HISEQ:969:HM2KJBCX2:2:1102:18909:31543 2:N:0:ACTATGCA
CCTCGGGTACTACCCAACTATCCCTATTAATCATTACGTCAATCCTAGAAACCAACAAAATAGGATCAAACGTCCTATTTCATTATTCCATGCTAATGTATTCAAGCGTTAGCCTGCTTTAAACACTCTAATTTTTTCAAAGTAACAGTCCTGTTTCCCTGCAACACCAAATTAATGACATTACAGTTCTTCAAGAAGGAGGAACCAGTAAAGCCAGTACATACCAGAGGCACGACCAACTTACTAATCCCGAAATTCAACTACGAGCTTTTTAACTGCAACAACTTTAATATACGCTATTGGAGCTGGAATTACCGCGGCTGCTGGCACCAGACTTGCCCTCCAA
+
BDADDIIIIIIIIIIIIIIIIIIIIIIIIIIIIHIIIIIIHHIIIIIIIIIIIIHGHHIIIIIHHIIIHHIII?HHIHIHFHIIIHHIIIHIIIHIIHHIIFHHHHIHHHGHIIIIIIIHIHHHIIIIIHIIIHIHHHHIIIIIHGHHHGIIIHHIIHFEHHIIHHFIIIIHHIHHHHGIIIIIIIGIIIIGIHIHIIIIIIIHHFIIIIHIIIIIIIIIIHIH<IIIHIIIIIIIIHIIIIIHFIIHIIIIIIIIHHIHHGIIIIIIIIHIHGHIHIIIIIIIIIIHIHHIIIIIIIHGHIIIIIIIIIIIIIIIIIIGIHGIIHIIHIIHIHIIIIIIHDDDDD
@HISEQ:969:HM2KJBCX2:2:1102:8980:33045 2:N:0:ACTATGCA
CCTCGGGTACTACCCAACTATCCCTATTAATCATTACGTCGATCCTAGAAACCAACAAAATAGGTTCGATCGTCCTATTTCGTTATTCCATGCTAATGTATTCAAGCGCGAGCCTGCTTTAAGCACTCTAATTTTTTCAAAGTAACAGTCCTGTTTCCCCGCAACAACAAATTAATGCCATCACGGTTCTACAAGAAGGAGGGACCAGTGAGGCCAGTGCATACCAGTGGCACGACCAACCTACTGGCCCCGAAATTCAACTACGAGCTTTTTAACTGCAACAACTTTAATATACGCTATTGGAGCTGGAATTACCGCGGCTGCTGGCACCAGACTTGCCCTCCAA
+
DDDDDIIIIIIIIHIIIIIIIIIIIIIIIIIIIIIIIIIHHIIIIIIIIIIIIIIIIHHHIIIIIIIIIIIIIIHIIIIIIIIHIIIIIIIIIIIIHHIIIIIIIHIIIIIIIIIIIIIIIIIIIIIIIIIIIIIIIIIIIIIIIIIIIIIIIIIIIIIIIIIIIIIIIIIIIIIIIIIIIIIIIIHIHHIIIIIIIIIHGIIIIIIIIIIIIIHIIHHIIIIIIIIHHIIIIIIIHIIIHHHGHIIIHHHHIIIIIHHHIHIIIIIIIIIIIIHIIIIIIIIIIIIHIIIIHIIIIIIIIIIIIIIHHIIIIIIIIIIIIIIIIIIIIIIIIIIIIIIIIDDDDD
@HISEQ:969:HM2KJBCX2:2:1102:18061:32803 2:N:0:ACTATGCA
CCTCGGGTACTACCCAACTATCCCTATTAATCATTACGTCGATCCTAGAAACCAACAAAATAGAATCAAACGTCCTATTTCATTATTCCATGCTAATGTATTCAAGCGTAAGCCTGCTTTAAACACTCTAATTTTTTCAAAGTAACAGTCCTGATTCCCCACGACACCAAATTAATGACATCGCGGTTCTTCAGAAGGTAGGAACCGATAATGCCAGTGCGTACCGAGGCACGACCAACAATTCGATCCCGAAATTCAACTACGAGCTTTTTAACTGCAACAACTTTAATATACGCTATTGGAGCTGGAATTACCGCGGCTGCTGGCACCAGACTTGCCCTCCAA
+
DADD?HHHIH1CC1D<<<FHHFH1<GEHEH@HHHEH@EHCDHHGCCHIHIEHGHHC@GCHGHEHHHGHIIHCG1GHHHEH?@GGHFHCHH?HECEHHEGC@DFH@EECGFGC5DHHEHFHHBEFHHHHIIBGEEF6CGHHF@CGHEGHHHFGCHGE<CHDEBCCEC?FHFEHFFAC?HHE?<E<?FCFDFC?IHHF/CEC?CECCCHG?CHCC0HC/GHGEEECHHC1@IHBEG@EHHFHCHEDHFC-CHIHHE?@CEHEHDHCF1GCC?@GCF@D1EHHGF<1F<@EF?E0IHHFCC?F?EHCCEGHEHE<H<IHECFC@HEHHEHECHHFHHEGECE<?<<00
@HISEQ:969:HM2KJBCX2:2:1102:17286:32291 2:N:0:ACTATGCA
CCTCGGGTACTACCCAACTATCCCTATTAATCATTACGTCGATCCTAGAAACCAACAAAATAGAATCAAACGTCCTATTTCATTATTCCATGCTAATGTATTCAAGCGTAAGCCTGCTTTAAACACTCTAATTTTTTCAAAGTAACAGTCCTGATTCCCCACGACACCAAATTAATGACATCGCGGTTCTTCAGAAGGTAGGAACCGATAATGCCAGTGCGTACCGAGGCACGACCAACAATTCGATCCCGAAATTCAACTACGAGCTTTTTAACTGCAACAACTTTAATATACGCTATTGGAGCTGGAATTACCGCGGCTGCTGGCACCAGACTTGCCCTCCAA
+
DDDDDIIIIIIIIIIIIIIIIIIIIIIIIIIIIIIIIIIIIIIIIIIIIIIIIIIIIIIIIIIIIIIIIIIIHHIIIIIIIIIIIIIIIHIIIIIIIIIHIHHHIIIIIIIIIHIIIIIIIIIHIIIIIIIIIIIIIIHIIIIIIIIIIIIIIIIIIIIIIIIIIIIIIIIIIIIIIIIIIIIIIIIIIIIIIIIIIIIIIIIIIHIIIIIIIIIIIIIIIIIIIIIIIIIIIIIIIIIIIHGEIIIIIIIIIIIIIIIIIIIIIIIIIIIIIIIIIIIIIIIIIIIIIIIIIIIIIIIIIIIIIIIIIIIIIIIIIIIIIIIIIIIIIIIIIIIIIIIIDDDDD
@HISEQ:969:HM2KJBCX2:2:1102:10189:32053 2:N:0:ACTATGCA
CCTCGGGTACTACCCAACTATCCCTATTAATCATTACATCGATCCTAGAAACCAACAAAATAGAATCGGATGTCCTATTTCATTATTCCATGCTAATGTATTCAAGCGTGAGCCTGCTTTAAACACTCTAATTTTTTCAAGGTAACAGTCCTAATTCGCCGTAACACCAAATTAATGGCATTACGGTTCTTTAGAAGGTGAGAAATCAATAATATCAGTACATACCAACGGCATGACCGAAACATTGATCCCGAAATTCAACTACGAGCTTTTTAACTGCAACAACTTTAATATACGCTATTGGAGCTGGAATTACCGCGGCTGCTGGCACCAGACTTGCCCTCCAA
+
DA@ABHIIIIIIIIIIIIIHIHIIIIHIIIIIGHHHHIIIIIIGHIHGIIIIIHIIIIIIIGHIIIIHIGGHHHHIHHHHIHIIIIIFEEH??GHIIIHHFIHGEEIIIIIIIIHIIIIHHIEHHHFIIIIIIIIIIHHHIIHHCHHHHHIIIIHIIHHIIIIIIIIIIHHIHIIIIGHHIHHIIHHGIIHIIIHHGIIHIIIIIIIIIIIHGIHHIIHHHIII:IHIIIIIIIIIIIIIIHHGHDIHHHHHIIHIIIIIIIHIIIIIIHHHHHHIIIIIIHIIIIIIIIIIHHEIIIIHGHIIIIIIIIIIIIIIGIIIIIIIIIIIIIIHEIIIIIIIHCDADBB
@HISEQ:969:HM2KJBCX2:2:1102:17989:33361 2:N:0:ACTATGCA
CCTCGGGTACTACCCAACTATCCCTATTAATCATTACCGCGGTTCCAGAAACCAACAAAACAGAACCACAGGTCCTATTCCATTATTCCATGCTAATCTATGCAAGCGTACGCCTGCTTTGAACACTCTAATTTTTTCAAGGTAAACGTCCTGGCTCCCCGCGGCAGGCCGCCCGAAGGCCACCCGCCACGGCTCCCCAGGAGGAAAGGCCCGGCCTAAGAAAGGCAGTACTCGCCACCGAAGCAGCGGACCACCCGGCCGAGCCCAAAGTTCGACTACGAGCTTTTTAACTGCAACAACTTTAATATACGCTATTGGAGCTGGGATTACCGCGGCTGCTGGCACCAGACTTGCCCTCCAA
+
DDDDCIIIIIIIIIIIIIIIIHIIIIIIIIHIIIIIIIIIIIIIIIIHIIIIGHIIHIIIIIIIIIIIIIHEHIGIHFHHHIIIGIIIFHIIHIHHIIIIIHHHIEHHHHIIIIIIIHHGHHHIIIIIIIIIIIIIIIIIHEFHIIIIIHHIHHIIIIHIIIIHIEEEHHIHIIIHHIIIIIIIIHHHHIIIHHHHHIFIIIIIIGGIIIIHIIHEIIIIIHIHIIIIIIIIIIIIIIHI>IIIIIIIIIIIIIIIIIHEIIIIHHIIIIIHIIIIIIIIIIIIIIIIHIIIIIIIIIIIIIHIIIIIIIIIIIEEIHIIIIIIIIIIIIIIIIIIIIIIIIIIIIIIIIIIIIIIDDDDD
@HISEQ:969:HM2KJBCX2:2:1102:13218:33786 2:N:0:ACTATGCA
CCTCGGGTACTACCCAACTATCCCTATTAATCATTACGTCAATCCTAGAAACCAACAAAATAGGATCAAACGTCCTATTTCATTATTCCATGCTAATGTATTCAAGCGTTAGCCTGCTTTAAACACTCTAATTTTTTCAAAGTAACAGTCCTGTTTCCCTGCAACACCAAATTAATGACATTACAGTTCTTCAAGAAGGAGGAACCAGTAAAGCCAGTGCATACCAGAGGCACGACCAACCTACTAATCCCGAAATTCAACTACGAGCTTTTTAACTGCAACAACTTTAATATACGCTATTGGAGCTGGAATTACCGCGGCTGCTGGCACCAGACTTGCCCTCCAA
+
DDDBDGIIIHHIHHIIHIHHHEHHEHIIIIHHHHIIIIIEHIHIIEFEHHHHIFHHHGHHHHHHHCEEEHHIHEHHHHFHGGIHIGHEHEHHHIHFIIHHFGHFHIHHIEIHHGIHHDHHHHIIHIGHIHFHHGFFHFA1HIIIHHHIIIIIHHFHHIHIHIHIIIIHHIHFHIHHIHHHCIIIIIIHIIIIIIIHHHEHHHHIHHIHHHGIIIHHIIIIIHHHEIHIIGHDHHIHGH:HIHFGCHEAIHIIHHHEHHEEEECECGCHEHIHHGHHIIIHHHGDHGCEIIHIIHIGIHHIGIIHIIIIIHHHHHHDDIIHHIHIHFIIIIHCHIHHGGHIHB@BDD
@HISEQ:969:HM2KJBCX2:2:1102:17612:33795 2:N:0:ACTATGCA
CCTCGGGTACTACCCAACTATCCCTATTAATCATTACGGTGATCCTAGAAACCAACAAAATAGAACCATGCCGTCCTATTCTATTATTCCATGCTAATGTATTCGAGCAAAAATGCCTGCTTTAAACACTCTAATTTTTTCAAGGTAAAGGTCCTGGATCCGCAAGACACCCAATAAAGGACATCAAGTTTCTCCAGAAGGTGAGAAATCAACAGTAACAGTTCATACCCCTTAAGGCATGACCATCACGTCAATCCCGAAATTCAACTACGAGCTTTTTAACTGCAACAACTTTAATATACGCTATTGGAGCTGGAATTACCGCGGCTGCTGGCACCAGACTTGCCCTCCAA
+
DCDDDGIIHHHHIHIIIIIIIGIIIIIHHGHIHIGHHIGHIIFHIIIIIIIIIIIIIFIIHI?HIIIIHHIH<DHHHIHHHIIIIIIIHIIHHFHIHIHEGFHIIIIIHIHHIHIHHHHEHIHIHIIIIIHIIIIIIIHHIIIIIHHIIIIHGIIIIHEHIIIIIIIIIIIHIHIIHIIIIHIIIIIIHHHIIHIIHHIIIIIIIIIIIIIIIIIHIHIHIIIIHHHGIIIIIIIIIIIIIHIIIIIHIIHHIIHIIIIIIIIIIIIIIIIIIIIIIIIIIIIIIIIIIIIHIIHIIIHHHIIIIIIIIIIIIIIIIIIHIIHGIIIIIIIIIIIIIIIIIIIIIIIIDDDDD
@HISEQ:969:HM2KJBCX2:2:1102:19569:34579 2:N:0:ACTATGCA
CCTCGGGTACTACCCAACTATCCCTATTAATCATTACTCCGATCCCGAAGGCCAACACAATAGGACCAGAATCCTATGATGTTATCCCATGCTAATGTATCCAGAGCGATTGCTTGCTTTGAGCACTCTAATTTCTTCAAAGTAATGATGTTGGAAACACGACCTGGCCAATTAAGGCTAGGAGCGCGATGACGGCTGAAGGGTCGAGTAGGTCGGTGCTCGCCGTGAGGCGGACCGGCCGACCTGGCCCAAGGTCCAACTACGAGCTTTTTAACTTCAACAACTTAATTATACGCTATTGGAGCTAGAATTACCATGGCTGCTGGCACCAGACTTGCCCTCCAA
+
DDDDDIIIIIIIIIIIIIIIHHIIIIIIIIIIIIIIIIIIIIIIIIIIIIIIIIIIIIIGHIIIIIIIIIIIIIIIIIIIIIIIIIIIIIIIIIIIIIIIIHIIIIIIIIIIIIIIIIIHIIIIIIIIIIIIIIIIIIIIIIIIIIIIIIIIIHIIIIIIIIIIIIIIIIIIIIIIIIIIIIIIIIIIIIIIIIIIIIIIIIIIIIIIIIIIHIIIIIIIIIIIIIIHIIIIIIIIIIIIIIHHIIIIIIIIIIIIIIIIIIIIIIIIIIIIIIIIIIIIIIIIIIIIIIIIIIIIIIIIIIIIIIIIIIIIIIIIIIIIIIIIIIIIIHIIIIIIIIIIDDDDD
@HISEQ:969:HM2KJBCX2:2:1102:10619:34825 2:N:0:ACTATGCA
CCTCGGGTACTACCCAACTATCCCTATTAATCATTACGGTGATCCTAGAAACCAACGAAATAGAATCAGTCCGTCCTATTTCATTATTCCATGCTAATGTATTCAGACGTTAGCCTGCTTTAAACACTCTAATTTTTTCAAAGTAACAGTCCTGATTTCCCATCACACCAAATAAATGGCATGAAAGTTCCTCAGAAGGTAGAGATTCATCTCACCAGTGCAGACAATTAAGCCTGACCAATGGGTAAACCCCGAAGTTCAACTACGAGCTTTTTAACTGCAACAACTTTAATATACGCTATTGGAGCTGGAATTACCGCGGCTGCTGGCACCAGACTTGCCCTCCAA
+
DBDDDIGIIIIIIIIIIIIIIIIIIIIIHIIIIIIIIIIIHIGIEHFHHIIIIIHIIIIHIIIIIIIIHHHIHHIIIIIGHHIIIHHIHHIIIIHHHHIHHFIHIHIHHIHIHHHHFIIIIIIIIIIHIIIHIIIIIHHIIHIIHHIIIIIIIHIHIIIIIIIIIIIIIIIIHIHHHIIIIIIHIIIIIHHIIIIGIIIHHHIIIIIIIIIIIIIIIIIIIIIIIIIIIIIIHIIIIIIIIIIIHGHHHHHEHIHIIIIIIIIIIIIIGIHIIIIHIIIIIIIIHIIIIHIIIIIIIIIIIIIIIIIIIIIIIIIIIIIIIIIIIIIIIIIIIIIIIIIHIIIDDDDD
@HISEQ:969:HM2KJBCX2:2:1102:17950:35758 2:N:0:ACTATGCA
CCTCGGGTACTACCCAACTATCCCTATTAATCATTACTCCGATCCCGAAGGCCAACACAATAGGACCAGAATCCTATGATGTTATCCCATGCTAATGTATCCAGAGCGATTGCTTGCTTTGAGCACTCTAATTTCTTCAAAGTAATGATGTTGGAAACACGACCTGGCCAATTAAGGCTAGGAGCGCGATGACGGCTGAAGGGTCGAGTAGGTCGGTGCTCGCCGTGAGGCGGACCGGCCGACCTGGCCCAAGGTCCAACTACGAGCTTTTTAACTTCAACAACTTAATTATACGCTATTGGAGCTAGAATTACCATGGCTGCTGGCACCAGACTTGCCCTCCAA
+
DDDDDHHIIIIIHIIIIIIIIIIHIIIIIIIIIIIIIIIIIIIIIIIIIHIIIIHIIIIIIIHIIIIIIIIIIHHHIGIHHIIHHHIIIIIHIHIIHIIIIFGIHIIIIHHHIIIHHHIIIIIIIIIIIIIIIHIIIIIIIIHGIIIHHIIIIIHIHIHIHIIIIIIIIIIIHIIIIIGIIIIIIIHIHIIIIHIIIIIIIIHHIIIIIIHIIIIIIHIIIIIIIIIIIIIHHHIIIIIGIIGHIIHIHHIHIIIIHIIHIIIIIIIIIIIIIIHHIIIIIHHHIIIHFIHHHGIIIGIIIIIIIIIIHHFHIIIIIIIIIHIIIIIIIIIIIIIHIIIIDDDDC
@HISEQ:969:HM2KJBCX2:2:1102:5177:36774 2:N:0:ACTATGCA
CCTCGGGTACTACCCAACTATCCCTATTAATCATTACGTCGATCCTAGAAACCAACAAAATAGGGTCAAACGTCCTATTTCATTATTCCATGCTAATGTATTCAAGCGTGTGCCTGCTTTAAACACTCTAATTTTTTCAAAGTAACAGTCCTGATTCCCCATGACACCAAATTAATGACATCACAGTTCGTCAGAAGGTAGAAATCAATAATACCAGTGCATACCGGAGGCACGACCAATATATTGATCCCGAAATTCAACTACGAGCTTTTTAACTGCAACAACTTTAATATACGCTATTGGAGCTGGAATTACCGCGGCTGCTGGCACCAGACTTGCCCTCCAA
+
DDDDDIIIIIIIIIIIIIIIIIIIIIIIIIIIIIIIIIIIIIIIIIIIIIIIIIIIIIIFHIHHHHHGIIIIIIIIIIIIIIIIGIIIIIIIGIIIIIIIIHIIIIIIIHHIIIIIIIIIIHIIIIIIIIIIIIIIIIIIIIIIHHIIIIIIIIIIIIIIIIHIIIIIIIHIIIIIIIIIIIIIIIIIIIIIIIIIIIIIIIIIIIIIIIIIIIIIIIHIIIIIIIIIIIIIIIIIIIIIIIIHGIIIIIIIIIIIIIIIIIIIIIIIIIIIIIIIIIIIIIIIIIIIIIIIIIIIIIIIIIIIIIIIIIIIIIIIIIIIIIIIIIIIIIIIIIIIIIIIIDDDDD
@HISEQ:969:HM2KJBCX2:2:1102:5153:37659 2:N:0:ACTATGCA
CCTCGGGTACTACCCAACTATCCCTATTAATCATTACGTCAATCCTAGAAACCAACAAAATAGGATCGTCGTCCTATTTCATTATTCCATGCTAATGTATTCAAGCGTTAGCCTGCTTTAAACACTCTAATTTTTTCAAAGTAACAGTCCTGTTTCCCCGCAACACCAACTTAATGGCATTACGGTTCTACAAGAAGGAGGAATCAGTAAAGCCAGTGCATACCAGTGGCACGACCAACTTGCTGACCCCGAAATTCAACTACGAGCTTTTTAACTGCAACAACTTTAATATACGCTATTGGAGCTGGAATTACCGCGGCTGCTGGCACCAGACTTGCCCTCCAA
+
DDCDDIIHHIIIIIIHHCHIHIHHGHIIIHIHHIIIIIHIIIIIIIIIIIHIHGHHHFHIHGHHHHHEHIHHIHIIIIIHHEHHHHIIIHHIIIGHIIIIIHHHIIHHIIIIIIHIIIIIIIIHIIIIHHHHIIHHIIIIIIHHHHIHHHIHHHHIIHIIIIIIHGHHFHHHHGHFIIIIIIHEF@FHIIIIIHHIIIIIIIIGIIIIIIIHIHIIIIIIIHHHGIHHHIIIIIIIIHHHHHEGIIIHEHIIHIGIIHHHHHHIHIHHIIIGIIIIIIIIIIHHHFGIGIIHGHGFFHHHIIIHIIIHIHIIIIIIIIIHIIHGIIIIIIHIIIIIGHHFDDDDC
@HISEQ:969:HM2KJBCX2:2:1102:8874:37661 2:N:0:ACTATGCA
CCTCGGGTACTACCCAACTATCCCTATTAATCATTACGTCGATCCTAGAAACCAACAAAATAGAATCAAACGTCCTATATCGTTATTCCATGCTAATGTATTCAAGCGTGAGCCTGCTTTAAACACTCTAATTTTTTCAAAGTAACAGTCCTGATTCCCCATGACACCAAATTAATGACATCATGGTTCGTCAGAAGGTAGGAATCAATAATACCAGTACGTACAATAGCACGAACAATAAATTGATCCCGAAATTCAACTACGAGCTTTTTAACTGCAACAACTTTAATATACGCTATTGGAGCTGGAATTACCGCGGCTGCTGGCACCAGACTTGCCCTCCAA
+
<0DD00CGCHHH?F?110<<DC1<<1CD<1<1<DHCGE<<?/DH0DG11<C1@FEH?<1<1<D@GE@1CGC=D@C01<111CF1DE1DGHC<<1D@CCHAE<C@E:1GHH=@HE?FC1D@GG11111<D11FHIGICHHHHHCEEC:<<F71@DGEEF@CHHE0D@CE@F-DEGCCEGECF<C<F</<<CDHHECF<<DG8IEE0:CF7<FF?HHGHED1@FFGHD@E@ACA@</G1<11@11<:<///<1EGD1D11D<0C<<1?<CEGD11D1<1G@<<111EHD111D<</<11<<<1C111<@F@HCCE?C/C1G?HHHF@HIHIIGHFHGIIIHF0ADB@
@HISEQ:969:HM2KJBCX2:2:1102:16808:38679 2:N:0:ACTATGCA
CCTCGGGTACTACCCAACTATCCCTATTAATCATTACGTCAATCCTAGAAACCAACAAAATAGGATCGAACGTCCTATTTCATTATTCCATGCTAATGTATTCAAGCGTTAGCCTGCTTTAAACACTCTAATTTTTTCAAAGTAACAGTCCTGTTTCCCTGCAACACCAAATTAATGACATTACAGTTCTTCAGAAAGGAGGAATCAGCGAAGCCAGTACATACCAGTGGCACGACCAACCTGCTGACCCCGAAATTCAACTACGAGCTTTTTAACTGCAACAACTTTAATATACGCTATTGGGGCTGGAATTACCGCGGCTGCTGGCACCAGACTTGCCCTCCAA
+
DDDDDIIIIIIIIIIIIIIIHIIIIIIIIIIIIIIIIIIIIIIIIIHIIIIIIHIIIIIGIIHIHIIIIIIIHIIHIIHHIIIGHEHIIIHHIIIIIIHIIIHIHIIIIIHIIIIIIIIIHHIIHIIIIIIIIIIHIIIIIIIHIIIIIIIIIIIIIIIIIIIIIIIIIIIIIIIIIIIHIIIIIIIIIIIIIIIIIIIIIIIIIIIIIIIHIIIIIIIIIIIIIIIIIIIIIIIIIIHIIIIHGIIGIIIIIIIIIIIIIIIIIIIIIIIIIIHIIIIIIIIIIIIIIIIIHIHIIIIIIIIIIIIIIIIIIIIIIIIIIIIIIIIIIIIIIIIIIIIIIDDDDD
@HISEQ:969:HM2KJBCX2:2:1102:9881:38835 2:N:0:ACTATGCA
CCTCGGGTACTACCCAACTATCCCTATTAATCATTACGTCGATCCTAGAAACCAACAAAATAGAATCAAACGTCCTATTTCATTATTCCATGCTAATGTATTCAAGCGTAAGCCTGCTTTAAACACTCTAATTTTTTCAAAGTAACAGTCCTGATTCCCCACGACACCAAATTAATGACATCGCGGTTCTTCAGAAGGTAGGAACCGATAATGCCAGTGCGTACCGAGGCACGACCAACAATTCGATCCCGAAATTCAACTACGAGCTTTTTAACTGCAACAACTTTAATATACGCTATTGGAGCTGGAATTACCGCGGCTGCTGGCACCAGACTTGCCCTCCAA
+
DDDCDHDHEHIIIIHGHIIIHGIIIIIIIHHIHIHIIIIIHIIGHHIIIIIIIIIIGCCHHIHIIIIHIIICEEGGHIHIIGIIIIHIIIIGEEFHIHIIIIIIIIHIIIHHIIIIIIIIIHIIIIIIHHIIHIIHHHHIIIIIIIGIIIIIIHIHIHIIIHIHIIIIIHHHHIHIHIHIIIIIIIIHIIHIHIIGIIHIHIIIIIIHIIIIIIIIIIIIIIIIIIHIIIIIIIIIIIIGIHGHIIIIHIIIIIIIHIIIHEIIIIIIIIIHHHIIIIIIIIIIIIIIIIHHHGIIIIIIIIIIIHIIIIIIIIIIIIIIIIIIIIIIIIIIIIIIIIIIDDDDD
@HISEQ:969:HM2KJBCX2:2:1102:12600:39227 2:N:0:ACTATGCA
CCTCGGGTACTACCCAACTATCCCTATTAATCATTACTCCGATCCCGAAGGCCAACACAATAGGACCAGAATCCTATGATGTTATCCCATGCTAATGTATCCAGAGCGATTGCTTGCTTTGAGCACTCTAATTTCTTCAAAGTAATGATGTTGGAAACACGACCTGGCCAATTAAGGCTAGGAGCGCGATGACGGCTGAAGGGTCGAGTAGGTCGGTGCTCGCCGTGAGGCGGACCGGCCGACCTGGCCCAAGGTCCAACTACGAGCTTTTTAACTTCAACAACTTAATTATACGCTATTGGAGCTAGAATTACCATGGCTGCTGGCACCAGACTTGCCCTCCAA
+
CDDCDGHIIIIIIIIIIIIHIIIIIIIIIIIHIIIIIIIIHIIIIIIIIIHHHIIIIIHIIIHHHIIIIIGHHIHIIIHIIIIIIIIIIIIIIIGIIIIHIHHHHIHIIIIIIIIIIIIIIIIIIIIIIIIIIIIIHIHIIIIIIIIIIHHIIIHIIHIIIIIIIIIIHIIIIHIIIIIIIIIIIIIIIIIIIIIIHIIIIIIIIIIIIIIIIIIIIIIIIIIIIIIIIIIIIIIIIIIIIIIHIIHHIIIIIIIIIIIIIIIIIIIIIIIIIIIIIIIIIIIIIIIIIIIHGIIIIIIIIIIIIIIIIIIIIIIIIIIIIIIIIIIIIIIIIIIIIIIIDDDDD
@HISEQ:969:HM2KJBCX2:2:1102:3619:39499 2:N:0:ACTATGCA
CCTCGGGTACTACCCAACTATCCCTATTAATCATTACGGCGGTCCTAGAAACCAACAAAATAGGACCGCACGTCCTATTCTATTATTCCATGCTAACGTATTCGAGCAAAGGCCTGCTTTGAACACTCTAATTTTTTCAAAGTAAAAGTCCTGGTCCCCAACACACCCAGTGAAGGGCATGCGGTTCTCCAGAAGAAAAGGCCCGGCCGGACAAGTGCACGCGGTGAGGCGGACCTGCCAGCCAGGCCAAAGGTTCAACTACGAGCTTTTTAACTGCAACAACTTTAATATACGCTATTGGAGCTGGAATTACCGCGGCTGCTGGCACCAGACTTGCCCTCCAA
+
DDDDDIIIIIIIHHIIIHIIIIGIIIIIIIIIIIHIIIIIIIIIGIIIHHIHIIIHIIIIIIIIIHIIHIHIIGHIIIIIIIIIIHIIIGEHGIIIIIHIIIIIIHIIIIHHIIIIIIIIIIIIHGIIIIIIIIHIIIIIIIIIIIIIIHHIHHIHHIIIIIIIIIIIIIIIIIIIIIIIIIIIIHIIIIIIIIIIIIIIGIIIIIIIIIIIIIIHGIIIIIIIIIIIIIIIIIIIIIIIIHEIIIIHIIIIIIIIIIIIIIIIIIIIIIIIIIIIIIIIIIIIIIIIIIIIIIIIIIIIIIIIIIIIIIIIIIIIIIIIIIIIIIIIIIIIIIIIIIIDDDDD
@HISEQ:969:HM2KJBCX2:2:1102:4865:39705 2:N:0:ACTATGCA
CCTCGGGTACTACCCAACTATCCCTATTAATCATTACGTCGATCCTAGAAACCAACAAAATAGAATCAAACGTCCTATTTCATTATTCCATGCTAATGTATTCAAGCGCGAGCTTGCTTTAAACACTCTAATTTTTTCAAAGTAACAGTCCTGATTTCCCGCGACACCAAATTAATGACATCGTGGTTCGTCAGAAGGGAGAAACCAATAATGCTAGTACGTACAAAGTACGACCGACATATTAGTCCCGAAATTCAACTACGAGCTTTTTAACTGCAACAACTTTAATATACGCTATTGGAGCTGGAATTACCGCGGCTGCTGGCACCAGACTTGCCCTCCAA
+
DDDDDIIIIIIIIIIIIIIIIIIIHIIIIIIIIIIIIIIIIIIIIIIIIIIIIIIIIIHHIIIIIIIIIIIIIIIIGIIIHHIIIIIIIIHIGIIIIIIIIGIIIIIIIIIIIIIIIIIIIHIIIIIIIIIIIIIIIIIIHHIIIIIIIIIIIIIIIHHIIIHIIIIIIIIIIIIIIIIHCIIIGIIIIIIIIIHIIIIIIIIHIIIIIIIIIIIIIIIIIIIIIIIIIIIIIIIIIIIHIIHIIIIIIIIIIIIIIIIIIIIIIIIIIIIIIIIIIIIIIIIIIIIIIIIIIIIIIIIIIIIIIIIIIIIIIIIIIIIIIIIIIIIIIIIIIIIIIIIDDDDD
@HISEQ:969:HM2KJBCX2:2:1102:5202:39975 2:N:0:ACTATGCA
CCTCGGGTACTACCCAACTATCCCTATTAATCATTACTCATTTCCCCAAAAACCAACAAAATTCGAGATACGAGTCCTAACTTATTATTCCATGCTAATGTATTCATAACTTTCAGCCTGCTTTAAACACTCTAATTTTTTCAAAGTAAAGGTCCTGGATTGCGAACCCAACCCAGTAAAGGGCAGGAACGTTCTCCAGGAAGATGGTAAGCGCGCATCGGCACTCACACACGATACCGTGGCGGGCCAAGCGCACTATACCAGAAATCCAACTACGAGCTTTTTAACTGCAACAACTTTAATATACGCTATTGGAGCTGGAATTACCGCGGCTGCTGGCACCAGACTTGCCCTCCAA
+
DDBDDIIIIHIIIIIIIIIIIHHIIIHIIIIIIIIIIIIHIHIIIIIIIIIIIHHHHFEEHHIIIG@FGHIHEHHIEHHIIHIIHHEHHGHEHH?EGGHHEDGCGCHIIGHIIIIIIIHIHIIHIHHIHHHGIIIIIHHHHHIIIIHIIIIHHHHHGIHHIIHIIIHIIIIIHHHGIIIIIIIIIIIIIIHIIIHIIIIIIIIIIIIIIIIIIIIIIIIIIIIGHIIHIIIHHIIIIIIIIIIIHIIIIIIIIIIHHHIIIIIHIHHIIIIIIIIHIIIIIIIIIIIIIIIIIIIIIIIIIIIHIHHIIHIIHIIIIIIIIIIIIIIIIIIIIIIIIIIIIIIIIIIIIIIIIDDDDD
@HISEQ:969:HM2KJBCX2:2:1102:17960:40209 2:N:0:ACTATGCA
CCTCGGGTACTACCCAACTATCCCTATTAATCATTACTCCGATCCCGAAGGCCAACACAATAGGACCAGAATCCTATGATGTTATCCCATGCTAATGTATCCAGAGCGATTGCTTGCTTTGAGCACTCTAATTTCTTCAAAGTAATGATGTTGGAAACACGACCTGGCCAATTAAGGCTAGGAGCGCGATGACGGCTGAAGGGTCGAGTAGGTCGGTGCTCGCCGTGAGGCGGACCGGCCGACCTGGCCCAAGGTCCAACTACGAGCTTTTTAACTTCAACAACTTAATTATACGCTATTGGAGCTAGAATTACCATGGCTGCTGGCACCAGACTTGCCCTCCAA
+
DDDDDHIIIIIIIIIIIIIIIIIIIIIIIIIIIIIIIIIIIIIIIIIGHHIIIIIIIIIHIIGHIIIIGHIIIIIIIIIIIIIHHHIIIIGIIIIIIIIIIIIIIIIIIIIIHIIIIIIIIIIIIIIIIIIIIIIIIIIIIIIIIIIIIIIIIIIIIIIIIIIIIIIIIIIIIIIIIHIIIIIIIIIIIIIIIIIIIIIIIIIIIIIIIIIIIIIIIIIIIIIIIIIIIIIIIIIIIIIIIIIHIIHIIIIIIIIIIIIIIIIIIIIIIIIIIIIIIIIIIIIIIIIIIIIIIIIIIIIIIIIIIIIIIIIIIIIIIIIIIIIIIIIIIIIIIIIIIIIIDDDDD
@HISEQ:969:HM2KJBCX2:2:1102:17994:40230 2:N:0:ACTATGCA
CCTCGGGTACTACCCCAACTATCCCTATTAATCATTACGTCAATCCTAGAAACCAACAAAATAGGATCAACGTCCTATTTCATTATTCCATGCTAATGTATTCAAGCGCGAGCCTGCTTTAAACACTCTAATTTTTTCAAAGTAACAGTCCTGATTCCCCGCCACACCAAATGAATGACATGATGGTTCGTCAGAAGGTAGGAACCAGTAACACCAGTACGTACCTAAGGCACGACCAACGTACTGATCCCGAAATTCAACTACGAGCTTTTTAACTGCAACAACTTTAATATACGCTATTGGAGCTGGAATTACCGCGGCTGCTGGCACCAGACTTGCCCTCCAA
+
DDDDDECHHHIHHHHHFHIIIIHEHHIHIGEHHIIIEFECHFFGHHGHEHIIIFIIIICHIIIIHHHIHEHHHIHHEE@HIIE1C@CHEHEHHHIGIHIHHGHHHHHDHHHIHEFFGHHEHHHGHHGHIIFIHHHHIGIIIHHHEHHG<GHHEFC@IGHHGHIIHHIHHIHHIIHEIHHIHIIIIIIHDIIIIIIIIIIIIHIIIIIIIHIIIHIIIHIIIIIGI<IIIIHII=IIIIIIIIIHGIIIHIIIIIIIIIIIIIIIIIIIIIIIIIHIIIIIIIIIIIIIIIIIIIIHHIIIIIIIIIIIIIIIHIIIHIIIIIIIIIIIIIIIIIIIIIIIIDDDDD
@HISEQ:969:HM2KJBCX2:2:1102:18277:40675 2:N:0:ACTATGCA
CCTCGGGTACTACCCAACTATCCCTATTAATCATTACGTCAATCCTAGAAACCAACAAAATAGGATCAACGTCCTATTTCATTATTCCATGCTAATGTATTCAAGCGCGAGCCTGCTTTAAACACTCTAATTTTTTCAAAGTAACAGTCCTGATTCCCCGCCACACCAAATTAATGACATGATGGTTCGTCAGAAGGTAGGAATCAGTAACACCAGTACGTACCGAAGGCACGACCAACGTACTAATCCCGAAATTCAACTACGAGCTTTTTAACTGCAACAACTTTAATATACGCTATTGGAGCTGGAATTACCGCGGCTGCGGCACCAGACTTGCCCTCCAA
+
DDDDAIIIIIIIHHIHHIIFHHIIIIIIHIIIIIIHIHIIIIIHHIIHIIIIIIIIICHHHCFH@GHIIIIHHHGIIIHHHHEHIIIHHIIGIIIIIIHIHEHHHHHIIHIHIIIIHIIIHHIHIHIIIHHIHIHHEHHHHIIHIIIIHIHHHHHHHHHHIIIHHHCIIHHHHHHCHEHIIIHEGHIHIIIHGGGHHHF?IIHIIIIHHHHIIIHIHHHHGHHHIIHIHHHHHGHGIIIIHHGHHCHHHGIIHIH@EHHFHCIHGIHHCCEHHFIIHHCEF?FEIHGIHHG@CHHF?IHHHEIIHGIIIIGIHHIIIHHDIIIHHEHHG@HHIHFIIIIADDDD
@HISEQ:969:HM2KJBCX2:2:1102:1423:39887 2:N:0:ACTATGCA
CCTCGGGTACTACCCAACTATCCCTATTAATCATTACTCCGATCCCGAAGGCCAACACAATAGGACCAGAATCCTATGATGTTATCCCATGCTAATGTATCCAGAGCGATTGCTTGCTTTGAGCACTCTAATTTCTTCAAAGTAATGATGTTGGAAACACGACCTGGCCAATTAAGGCTAGGAGCGCGATGACGGCTGAAGGGTCGAGTAGGTCGGTGCTCGCCGTGAGGCGGACCGGCCGACCTGGCCCAAGGTCCAACTACGAGCTTTTTAACTTCAACAACTTAATTATACGCTATTGGAGCTAGAATTACCATGGCTGCTGGCACCAGACTTGCCCTCCAA
+
@BDD?<FCEGFHHCHIHHEHHIHECFCEEEEHIIEHI<FHHIIHHEGDHCHIEHHHHIHHIIHH?GHIHEFHHIIIIIGHIHHHIHIIIIEHHHHIIIHHIDGHEEHEHHHHIIHHHIIIEHHHIHIIIIIIHHHIHHHHHHIIIIIIHIHGHIIHHHIIIIIIIIHHIIHFIIIIIHIIHIIIIIIIIIIIIIHHIIIIHIIIIIHIHIIIIIHHHIIIHE@HIIHIIIHHHEE>IHIIIHHHHHHEIHIIIIHFGFHIIHHIGIHIHIGIHGHIIHEGFCDEHIIHIIHHGIIIIIHIIIHHHIIHEHIIIHGIIHFGHIHHHGHIHHHFHHHGG<@FD0@D0
@HISEQ:969:HM2KJBCX2:2:1102:15576:39305 2:N:0:ACTATGCA
CCTCGGGTACTACCCAACTATCCCTATTAATCATTACGTCGATCCTAGAAACCAACAAAATAGAATCAAACGTCCTATTTCGTTATTCCATGCTAATGTATTCAAGCGTGAGCCTGCTTTAAACACTCTAATTTTTTCAAAGTAACAGTCCTGATTCCCCATGACACCAAATTAATGACATCATGGTTCGTCAGAAGGTAGGAATCAATAATACCAGTACGTACAATAGCACGACCAATAAATTGATCCCGAAATTCAACTACGAGCTTTTTAACTGCAACAACTTTAATATACGCTATTGGAGCTGGAATTACCGCGGCTGCTGGCACCAGACTTGCCCTCCAA
+
@BDDDGHFDHIIHHHCHIIHHFHHHIIHIIIIIIIIIE<GDHHCEHHFHHIEEHIIIIH@HHFHCFHIHHHHIHDHHH@EHHEHHHHFEHHIIIIHEHIHIHCEHHIIHHHHHGEFHEIIIHHHHHIIHHGHGHIIHCHHHHFBHGHHIGIIIIIHHHEHHIHFHIHHHEIHIIHHFH?HIHIIH9IIIIHHIIHIHIIHIHFDDCIHHFHHGHHHHHGIGEHEDGEIIHHGHHEEIGHGGCFGIHIIIHEGHIHHIIHHIHHHEIHIHHGIHHIIIHIIIHIHGHHEHHIHHIGIIHIHHIIIHIIIIHIIIIIHIIHIIIIIIIHHHHHIIIIIIIIIDDBD@
@HISEQ:969:HM2KJBCX2:2:1102:12834:39984 2:N:0:ACTATGCA
CCTCGGGTACTACCCAACTATCCCTATTAATCATTACTCCGATCCCGAAGGCCAACACAATAGGACCAGAATCCTATGATGTTATCCCATGCTAATGTATCCAGAGCGATTGCTTGCTTTGAGCACTCTAATTTCTTCAAAGTAATGATGTTGGAAACACGACCTGGCCAATTAAGGCTAGGAGCGCGATGACGGCTGAAGGGTCGAGTAGGTCGGTGCTCGCCGTGAGGCGGACCGGCCGACCTGGCCCAAGGTCCAACTACGAGCTTTTTAACTTCAACAACTTAATTATACGCTATTGGAGCTAGAATTACCATGGCTGCTGGCACCAGACTTGCCCTCCAA
+
DDDDDIIIIGHIIIIFHHIIIIIIGIIIIIIIIIIIIHHIIIIIIIHIIIIIHIHIGIIHIECEHIIGIIHIIHIIIIGIIIIIIIGIIIIIIIHIIIIHFHHFHHIIIIIIIIIFHHHIIIIIIIIIIIHHHCHHIIIIIIIIIIIHHIIIIIIIIIIIIIIIIHHHHHHHIIIIHHIIIIIHIIIIIIIIIIIIIHIIIIIIIIHIIIIIHIIIIIIIIIIIIHHHIIIIIHIIIIIIIHHHIIHHHIHIIIIHHIIIIIIIIIIIIIIIIIIGIIIIHIHIIIIIIIIIIIIIIIIIIIIIHIIIIIIIIIHIIIIIIHIIIIIIIIIIIIIIIIIIDDDDD
@HISEQ:969:HM2KJBCX2:2:1102:12852:41719 2:N:0:ACTATGCA
CCTCGGGTACTACCCAACTATCCCTATTAATCATTACGGTGGTCCTAAAACCAACAAAATAGAACCAACGTCCTATTCTATTATTCCATGCTAATCTATTCAAGCAAATGCCCGCTTTAAACACTCTAATTTTTTCAAGGTAATGGTCCTGGTTCCCCGACACACCCAATAAAGGGCATCCCGGCTCACCAGAAGGATAGACCCGACGACAGAACAGTACTCGCCAAAGACGGACCATCCGGCCAGGCCTAAAATTCAACTACGAGCTTTTTAACTGCAACAACTTTAATATACGCTATTGGAGCTGGAATTACCGCGGCTGCTGGCACCAGACTTGCCCTCCAA
+
BBDB@EHEHIIIIEEHHCHHIIE<F@FGE1FE@G?<1D@GC=EHEHCCGGCE@CGHF?1D<1<<D@@1@G?HHHIGEC@GFC?DCE?@@EHHE1FCE1<<1<G@<FCHH11DDHC8EGHEHC1D16BCHCG@FEB@EEBCG??B<<DGFHEFHGHHHEFHHHEFHDB/FEFBCGHHCHD@EHE@HEF<CHEHHDGIHFGCCHEC@D0<FEHF/CF<FHHB<DC?EHGC<<?E@GE<0/:DC@CCD1>F@CEEE@<CHGDC@CEEHCCEHGF?@GHHCEEHIHHF<@HEGEEEH<1D1@CFC?GFHEHHFHGHHHIHIIHHG1EHIIIGHHIHG1CCEDHGD0B@B
@HISEQ:969:HM2KJBCX2:2:1102:8229:41734 2:N:0:ACTATGCA
CCTCGGGTACTACCCAACTATCCCTATTAATCATTACGGTGGTCCTAGAACCAACAAAATAGAACCAACGTCCTATTCTATTATTCCATGCTAATCTATTCAAGCAAATGCCCGCTTTAAACACTCTAATTTTTTCAAGGTAATGGTCCTGGTTCCCCGACACACCCAATAAAGGGCATCCCGGCTCACCAGAAGGATAGACCCGACGACAGAACAGTACTCACCAAAGACGGACCATCCGGCCAGGCCTAAAATTCAACTACGAGCTTTTTAACTGCAACAACTTTAATATACGCTATTGGAGCTGGAATTACCGCGGCTGCTGGCACCAGACTTGCCCTCCAA
+
DDCDDIIIIIIIIIIIIIIIIIIIIIIIIIIIIIIIIIHIIIIIIIGIHIIIIIII?GHIHHHIIHHIIIHFHIIIIIIIIIIIIIIHIHIIHIIIIIIIIGIHIIIIIIIIIIIIIIIHHIIIIHIIIIIIIIIIHHHIIIIIIIIIIHIHIHHHIIIIIIIIIIIIIIIIIIIIIIIIGIIIHIIIGIIIIIIIIIIIIIIIIIIIIIIIIIIIIIIIIIIIIIIIGIIIIIIIIIIIIIIHIIIIIIIIIIIIIIIHHHIIIIIIIIIIIIIIIIIIIIIIIIIIIIIIHIIIHHHHIIIIIIIIIIIIIIIIIIIIIIIIIIIIIIIIIIIIIIIIDDDDD
@HISEQ:969:HM2KJBCX2:2:1102:5825:41913 2:N:0:ACTATGCA
CCTCGGGTACTACCCAACTATCCCTATTAATCATTACTCCGATCCCGAAGGCCAACACAATAGGACCAGAATCCTATGATGTTATCCCATGCTAATGTATCCAGAGCGATTGCTTGCTTTGAGCACTCTAATTTCTTCAAAGTAATGATGTTGGAAACACGACCTGGCCAATTAAGGCTAGGAGCGCGATGACGGCTGAAGGGTCGAGTAGGTCGGTGCTCGCCGTGAGGCGGACCGGCCGACCTGGCCCAAGGTCCAACTACGAGCTTTTTAACTTCAACAACTTAATTATACGCTATTGGAGCTAGAATTACCATGGCTGCTGGCACCAGACTTGCCCTCCAA
+
DDDDDIIIIIIIIIIIIIIIIIIIIIIIIIIHIIIIIIIIIIIIIIIIHHIIIIIIIIIFIHHHIIIIIIIIHIIIIIIIIIIIIIIIIIIIIHIIIIIIIGHIIIIIIIIIIIIIIIIIHIIIIIIIIIIIIIIIIIIIIIIIIIIIIIIIIIIIIIIIIHIHIIIIIIIIIIIIIIIIIIIIIIIHIIIIIIIIIIIIIIIIIIIIIHIIIIIIIIIIIIIIIIIIIIIIIIIIIIIIIIIHIIIIIIIIIIIIIIIIIIIIIHIIIIIIIIIHIIHIIIHIIIIIIIIIIIIIIIIIIIIIIIIIIIIIIIIIHIIIIIIIIIIIIIIIIIIIIIIIDDDDD
@HISEQ:969:HM2KJBCX2:2:1102:10930:42039 2:N:0:ACTATGCA
CCTCGGGTACTACCCAACTATCCCTATTAATCATTACGTCGATCCTAGAAACCAACAAAATAGGGTCAAACGTCCTATTTCATTATTCCATGCTAATGTATTCAAGCGTGTGCCTGCTTTAAACACTCTAATTTTTTCAAAGTAACGGTCCTGATTCCCCATGACACCAAATTAATGACATCACAGTTCGTCAGAAGGTAGAAATCAATAATACCAGTGCATACCAGAGGCACGACCAATATATTGATCCCGAAATTCAACTACGAGCTTTTTAACTGCAACAACTTTAATATACGCTATTGGAGCTGGAATTACCGCGGCTGCTGGCACCAGACTTGCCCTCCAA
+
DDDDAGHFHIIIIIIHHHIIGHIIIIIIHHIIIIIIIHGHIIIIIIIIHHIHHHIIIIIIIIGGFEHHHIHIIIIIIGGFIIHHHIHIHHIGHIIIIHIIIFIHIIIIIIIIIIIIIIGHHHHIIIIIIIHIHIIIHHHIIIHIHIHIIIIIIHHIIIIIIIIIIIIIHIHHIIIIIIHIIIIIHIIIIIIHIIIIIIIIIIIIHHIIHIIIIIIIIIIIIIIIIIIIIIIIIIIIIIIIIIIIHIHHHIIHIIIIIIGIIIIIIIIHIIIIIIIIIIIIIIIIIIHIIIIIIHIIIIIIIIIIIIIIIIIIGIIIIIIIIIGIIIIIIIIHIIIIIIIIIDDDDD
@HISEQ:969:HM2KJBCX2:2:1102:9609:42370 2:N:0:ACTATGCA
CCTCGGGTACTACCCAACTATCCCTATTAATCATTACGTCGATCCTAGAAACCAACAAAATAGAATCAAACGTCCTATTTCATTATTCCATGCTAATGTATTCAAGCGTGCGCCTGCTTTAAACACTCTAATTTTTTCAAAGTAACAGTCCTGATTCCCCACGACACCAAATTAATGACATCGCGGTTCTTCAGAAGGTAGGAACCAATAATGCCAGTACGTACCGAAGCACGACCAACAATTCGATCCCGAAATTCAACTACGAGCTTTTTAACTGCAACAACTTTAATATACGCTATTGGAGCTGGAATTACCGCGGCTGCTGGCACCAGACTTGCCCTCCAA
+
DDDDDHIIIIIIIIIIIIIIIIIIIIIIIIIIIIIIIIIIIIIIIIIIIIIIHHIIIIIIIIHIIIIIIIIHHIIIIIIIIIIIIIIIIHHHIIIIHIIIIHHIIIGIIIIHIIIIIIHIIIIIHIIIIIIIIIIIIIIHIIIIIIIIIIIIIIIIIIIIIIIIIIIIIIIIIIIIIIIHIIIIIIIHIIIIIIIIIIIIIIIIIIIIHIIIIIIIIIIIIIIIIIIIIIIIIIHIIIIIIIHGIIIIIIIHIIIIIIIGIIIIIIIIIIIIIIIIIIIIIIIIIIIIIIIIIIIIIIIIIIIIIIIIIIIIIIIIIIIIIIIIIIIIIIIIIIIIIIIIDDDDD
@HISEQ:969:HM2KJBCX2:2:1102:4426:42272 2:N:0:ACTATGCA
CCTCGGGTACTACCCAACTATCCCTATTAATCATTACGGTGATCCTAGAAACCAACGAAATAGAATCAGTCCGTCCTATTTCATTATTCCATGCTAATGTATTCAGACGATAGTCTGCTTTAAACACTCTAATTTTTTCAAAGTAACAGTCCTGATTTCCCATCACACCAAATAAATGGCATGAAAGTTCCTCAGAAGGTAGAGATCCATCTCACCAGTGCAGACAATTAAGCCTGACCAATGGGTAGACCCCGAGGTTCAACTACGAGCTTTTTAACTGCAACAACTTTAATATACGCTATTGGAGCTGGAATTACCGCGGCTGCTGGCACCAGACTTGCCCTCCAA
+
DDDDDIGIIIIIIIIIIIIIIIIIIIIIIIIIIIIIIIIIIIIIIIIIIIIIIIIIIIIHIIIIIIIIEHIHGHIHIIIIIIIIIIHIIIIIHIIIIHIIIHIIIIIIIIHIIIIIIIIIIIIIIIIIIIIIIIIIIIIIIIIIIIIIIIIIIIIIIIIIIIIIIIIIHIIIIIIIIIIIIIIIIIIIIIIIIIIIIIIIIIIIIIIIIIIIIIIIIIIIIIIIIIIIIIIIIIIIIIIIIIIIHGFIIIIIIIIIIIIIIIIIIIIIIIIIIIIIIIIIIIIIIIIIIIIIIIIHIIIIIIIIIIIIIIIIIIIIIIIIIIIIIIIIIIIIIIIIIIIIIIIDDDDD
@HISEQ:969:HM2KJBCX2:2:1102:8433:42288 2:N:0:ACTATGCA
CCTCGGGTACTACCCAACTATCCCTATTAATCATTACGTTGATTCTAGAAACCAACAAAAATAGAATCTAACGTCCTATTTCATTATTCCATGCTAATGTATTCAAGCGCGTGCCTGCTTTAAACACTCTAATTTTTTCAAAGTAACATCCTGACTCCCCACAACATCAAATTAATGACATCATGATTCATCAGAAGGGAGAAATCAATGACATTAGTACGTACCAAAGGCACGACCGACGTATTGATCCCGAAATTCAACTACGAGCTTTTTAACTGCAACAACTTTAATATACGCTATTGGAGCTGGAATTACCGCGGCTGCTGGCACCAGACTTGCCCTCCAA
+
DDDCDIIIGIIIIIIIIIIIIIIIIIIIIIIIHIIIIIHHIGHIHIHIIHIHIIIGIHIFHIHIIEHIIIIIIIHIIIIIIIHIHHIIHIHFHHHIIIHHIHIHIIIIIIIIIIIIIHHHHIIIIHIHHIIHHIIIIIIHBGHIIIIIIIIIIIIHHIHIIIIIIIIHHIIIIIIIIIIIIIIIIIHIIHIIIIIIIIIIIIIIIIIIIIIIHF@HIIIIIIIIIIIGIIIHIIIIIIIIIIHIFIIIIIIIIIIIIIIIIIIIIIIIIIIIIIIIIIIIIIGHHIIIIIIIHIIIIIIIIIIIHIIHIIIIIIIIIIIIIIIIIIIIHIHIIHIIIIHHHDDDDD
@HISEQ:969:HM2KJBCX2:2:1102:20184:42910 2:N:0:ACTATGCA
CCTCGGGTACTACCCAACTATCCCTATTAATCATTACTTCATCCTTAGAAACCAACAAAATAAGAACAAAGTCCTAAATTATTATTCCATGCCAATGTATTCAGAGCAAATGCCTGCTTTAAACACTCTAATTTTTTCAAAGTAAAAGATCTAGTTCCCGACCCCAACCCAGTGAAGAGCAGAGCCGTTCCCTAGAAGGATGGTAGACGCACGCCAGCACTCACTAACCGAAGCCAGTGGGCCAGGCGCATCATACCAGAAATCCAACTACGAGCTTTTTAACCGCAACAACTTTAATATACGCTATTGGAGCTGGAATTACCGCGGCTGCTGGCACCAGACTTGCCCTCCAA
+
DDDCDIIIIIIIIIIIIIIHIIIIIHIIIIIIIIIIIIIIIIIIIIIIIGIIIIIIIIIIIIIHHHIIIIEHHIHIIIIIIIIHIIIIIIHIHHIIIIIHFEHIIIIIIIIIIIIHHHIHHIIHIIIHIIIIIIIIIIIIIIIIIIIIIIIIIHIHHHHHIIIIIHIGIIIIIHHIIIIIIIIHIHIIIIHIIIIIIIIIIIIIIIIIIIHIIIIIIIIIIIIHIIIIIIIIIIIIIIIIIIIIIIIIIIIHIIIIIIIIIIIIIIIIIIIIIIIIIIIIIIIIIIIIIIIIIIIIIIIHIIIIIIIIIIIIIIIIIIIIIIIIIIIIIIIIIIIIIIIIIIIIIIIIDDDDD
@HISEQ:969:HM2KJBCX2:2:1102:1993:43211 2:N:0:ACTATGCA
CCTCGGGTACTACCCAACTATCCCTATTAATCATTACGTTGATCCTAGAAACCAACAAAATAGAATCGAACGTCCTATTTCATTATTCCATGCTAATGTATTCAAGCGCGTGCCTGCTTTAAACACTCTAATTTTTTCAAAGTAACAGTCCTGACTCCCCACAACATCAAATTAATGACATCATGATTCATCAGAAGGGAGAAATCAATGACATTAGTACGTACCGAAGGCACGACCGACGTATTGATCCCGAAATTCAACTACGAGCTTTTTAACTGCAACAACTTTAATATACGCTATTGGAGCTGGAATTACCGCGGCTGCTGGCACCAGACTTGCCCTCCAA
+
DDDDDIIIIIIIIIIIIIIIIHIIIIIIIIIIIIIIIIIIIIIIIIIIHIHIIIIIIIIHIIHHIIIIIIIIIIIIIIIIHIIIIIHIIIIIIIGIIHIIIHHHIIIIIIHIIIIIIIIIIIHIHIHIIIIIIIIIIIIHIIIHHIIIIIIHIIIIIIIIIIIIIIHIIIIIIIIIIIIIIIIIIIIIIIIIIIIIIIIIIIIIIIIIIIIIIIIIIIIIIIIIIIIIIIIIIIIIGIIIIIIHFIIIIIIIIIIIIIIIIIIIIIIIIIIIIIIIIIIIIIIIIIIIIIIIIIIIIIIIIIIIIIIIIIIIIIIIIIIIIIIIIIIIIIIIIIIIIIIIIDDDDD
@HISEQ:969:HM2KJBCX2:2:1102:18133:43743 2:N:0:ACTATGCA
CCTCGGGTACTACCCAACTATCCCTATTAATCATTACGTCAATCCTAGAAACCAACAAAATAGGATCGAACGTCCTATTTCATTATTCCATGCTAATGTATTCAAGCGTTAGCCTGCTTTAAACACTCTAATTTTTTCAAAGTAACAGTCCTGTTTCCCTGCAACACCAAATTAATGACATTACAGTTCTTCAGAAAGGAGGAATCAGCGAAGCCAGTACATACCAGTGGCACGACCAACCTGCTGACCCCGAAATTCAACTACGAGCTTTTTAACTGCAACAACTTTAATATACGCTATTGGAGCTGGAATTACCGCGGCTGCTGGCACCAGACTTGCCCTCCAA
+
@@D@?GDHDHHIIIEHCHHII1CCCGGEHHH@FCHHHHH10<F1FHHIGIIIEGHIIIG1FHGEH<@GHGHCD1<E@E@E1@C@ECE1<1C<C?CHHHGCF@@DEEGHHEIHHEHHIHAIHFF?GGIIIHHFHEFHCEHHHGCEHEHFEIGIHHHHDHIHHHHFHGHD<CGDDEHHIHGHHHHHEEHEHFEEIGIIIIIIIHIHHIHFGIIIHHHIHFHIHHIHGIIIHEIHHHI>IHEHFAHHEIHHHHHHHHHHHCHE@HEIIHIIHIHEG@FHGHHIHHHEFCCEIHCH=IHIHGIIIHIHHIHIIIHEHIHHDHIIHIIIGG1EFIIHHGHHHEDHE?DDDD
@HISEQ:969:HM2KJBCX2:2:1102:10944:43989 2:N:0:ACTATGCA
CCTCGGGTACTACCCAACTATCCCTATTAATCATTACGTCAATCCTAGAAACCAACAAAATAGGATCAAACGTCCTATTTCATTATTCCATGCTAATGTATTCAAGCGTTAGCCTGCTTTAAACACTCTAATTTTTTCAAAGTAACAGTCCTGTTTCCCTGCAACACCAAATTAATGACATTACAGTTCTTCAAGAAGGAGGAACCAGTAAAGCCAGTACATACCAGAGGCACGACCAACCTACTAATCCCGAAATTCAACTACGAGCTTTTTAACTGCAACAACTTTAATATACGCTATTGGAGCTGGAATTACCGCGGCTGCTGGCACCAGACTTGCCCTCCAA
+
B0<0D</</1<G1F@G@0DG11<C1D1DHE1<D@@GF@C10DGE?CGHEHHGCGGHHHHIHI11FFFHECHEFF0=GHF?1FGHHHIHHI?FHCHHH@HHICHHHHHEFHGGCE?GHEE1HFFEFGHHEGHHHGHHCGHGHHHHHHHIHHHHIHEGEFHHHIHIIGHEEHGHFHHGHFEHE?H?HHG/CHFEHIIHHFGEEHGC0:HHEHHHFHHIIHGHGIHHEHHGC0GHE<C?ECCEEEFD<CGHF?@GECF<CGC<HDE<<1CDHF<D<CD<@F@CF<1C@<1HHHG<<GDGC1HGCCIIIGIHEHD</HHCCHHIHHHFEHIIHIHGEIHHECE@HDB@@?
@HISEQ:969:HM2KJBCX2:2:1102:19940:44983 2:N:0:ACTATGCA
CCTCGGGTACTAACCAACTATCCCTATTAATCATTACGTCAATCCTAGAAACCAACAAAATAGGATCAACGTCCTATTTCATTATTCCATGCTAATGTATTCAAGCGCGAGCCTGCTTTAAACACTCTAATTTTTTCAAAGTAACAGTCCTGATTCCCCACCACACCAAATTAATGACATGATGGTTCGTCAGAAGGTAGGAATCAGTAACACCAGTACGTACCGAAGGCACGACCAGCGTACTAATCCCGAAATTCAACTACGAGCTTTTTAACTGCAACAACTTTAATATACGCTATTGGAGCTGGAATTACCGCGGCTGCTGGCACCAGACTTGCCCTCCAA
+
DDDDDIIIIIIIIIIIIIIIIIIIIIIIIIHIIIIIIIHHIIIIIIIHHIIIIIIIIIIIIIIIIHHIIIHHHGHIIIHIEHIIFHHHHHIIGHHIHIHHHHIIIIHIIIIIIIIIIIGHIIIIIIIIIGIIIIIHIIIHIIIIIIIIIIIIIIGIHIIIHIIHHIIHIIIIIHHHHGHIIIIIIIIIIIIIIIIIIHIIIIIIIIIIIIIGIIIIIIIIIIIIIIIIIIIIIIIIIIHIIIHHHHIIIIIIIIIIIIIIIHIIIHIIIIIIIIIIIIIIIIIIIIIHIIIHIIIIIIHIIIIIIHIIIIIIIIHIIIIIIIIIIIIIIIIIIIIIIIIIDDDDD
@HISEQ:969:HM2KJBCX2:2:1102:3814:44439 2:N:0:ACTATGCA
CCTCGGGTACTACCCAACTATCCCTATTAATCATTACGGTGATCCTAGAAACCAACAAAATAGAACCATGCCGTCCTATTCTATTATTCCATGCTAATGTATTCGAGCAAAATGCCTGCTTTAAACACTCTAATTTTTTCAAGGTAAAGGTCCTGGTTCCACATGACACCCAATTAAGGACATCATGCTTCTCCAGAAGGTGAGAAATCAACTGCGACAGTTCATACCCCTTAAGGCACGACCATCACGTCAATCCCGAAATTCAACTACGAGCTTTTTAACTGCAACAACTTTAATATACGCTATTGGAGCTGGAATTACCGCGGCTGCTGGCACCAGACTTGCCCTCCAA
+
DCDDCIIIIIIIIIIIIIIIIIIIIIII?GHIIIIIIIIIIIIGHIIIIIIIIIIIIIIIIIIIHIIHIEHHIIHHHEHHHIIIIIIIIIIIIGIIIIHIIGHHIHIIIIIIIHGIIIIIIIIHHHIIIIIIFHHIIHHIIHIIIIIIGIHIIIHIHIHIIIIIIIIIIGIIIIIIIIIIHIIIIIIIIHIIIIIIHIIIIIIIIIIIIIIIIIIIIIIIIIHIIIIIIIIIIIIIGIIIIIIIIIIIIIHIHIIHIIIIIIIIIIIIHIIHIIIIIIHIIIIIIIIIIIIIIIIIIIIIIIIIIIIIIIIIIIIIIIIIIIIIIIIIIIIIIIIIIIIIIIIIIIIDDDDD
@HISEQ:969:HM2KJBCX2:2:1102:13946:45116 2:N:0:ACTATGCA
CCTCGGGTACTACCCAACTATCCCTATTAATCATTACTCCGATCCCGAAGGCCAACACAATAGGACCAGAATCCTATGATGTTATCCCATGCTAATGTATCCAGAGCGATTGCTTGCTTTGAGCACTCTAATTTCTTCAAAGTAATGATGTTGGAAACACGACCTGGCCAATTAAGGCTAGGAGCGCGATGACGGCTGAAGGGTCGAGTAGGTCGGTGCTCGCCGTGAGGCGGACCGGCCGACCTGGCCCAAGGTCCAACTACGAGCTTTTTAACTTCAACAACTTAATTATACGCTATTGGAGCTAGAATTACCATGGCTGCTGGCACCAGACTTGCCCTCCAA
+
<00<D@CGFHHIC1D@G@C1<<<<DHFHFHHHHEEHHEG@0CECECEG//<1DHHII1G?DHHHIIEHIGE??CHEHEHIH1D?GHIC@CDH?1<IIHHG1HHCEEEFEHHEHHEHHHHHFHGEFCHGFGFHHIIFB@HGBHEIIHGEHHIII@F@@HCGFFCGEDE0BIHHFHHIFHDHGCDDD>8B@EHIIHF@HHFFHCDGHFHFHHCHCHEIIHD?HHIG@FEGFCCHIIIIHBIHDHDF@HDIIIHHEHH@IIIIIIIIIIIIIIIIIIIH@IIIIIIIIIHIHIIIIIIIIIIIIIIIIIHIIIIIIHGCFIIIIIIIIIIIIIIIIIIIIIIIDDDDD
@HISEQ:969:HM2KJBCX2:2:1102:6054:45653 2:N:0:ACTATGCA
CCTCGGGTACTACCCAACTATCCCTATTAATCATTACGTCGATCCTAGAAACCAACAAAATAGAATCAAACGTCCTATTTCATTATTCCATGCTAATGTATTCAAGCGCGAGCTTGCTTTAAACACTCTAATTTTTTCAAAGTAACAGTCCTGATTTCCCATGACACCAAATTAATGACATCGTGGTTCGTCAGAAGGGAGAAACCAATAATGCTAGTACGTACAAAGTACGACCGACATATTAGTCCCGAAATTCAACTACGAGCTTTTTAACTGCAACAACTTTAATATACGCTATTGGAGCTGGAATTACCGCGGCTGCTGGCACCAGACTTGCCCTCCAA
+
DDDDDIIIIIIIIIHIIIIIIIIIIIIIIIIIIIIIIIIIIIIIIIHIEHHHIIIIIIIGIIIHHIIGIIIIHHIIIHHIIIIFIHIIIIHIIIIIIIIIIIHHIIIIIIIIIIIIIIIIIIIIHHHIIIIIIIIIIIIIIIIIIIIIIIIIIHHIIIIIIIIIIIIIIIIHIIIIIIIIHIIIIIIIIIIIIIIIIIHIIIIIIIIIIIIIIIIIIIIIIHIIIIHIIIIIIIIIIIIIIHGIIIIIIIIIIIIIIIIIIIIIHIIIIIIHHIIIIIIHHIIIIIIIIIIIIIIIIIIIIIIIIIIIIIIIIIIIIIIIIIIIIIIIIIIIIIIIIIIDDDDD
@HISEQ:969:HM2KJBCX2:2:1102:6954:45882 2:N:0:ACTATGCA
CCTCGGGTACTACCCAACTATCCCTATTAATCATTACGGTGATCCTAGAAACCAACAAAATAGAACCATGCCGTCCTATTTTATTATTCCATGCTAATCTATTCAAGCACAAGCCTGCTTTAAGCACTCTAATTTTTTCAAGGTAATAGCTCTGCTTCCCCAACGCACTAACTTAATAGCATGCTGGTTATTCAGAAGGTAGGAATTCATCAGGCCAGTGCGGACAGTGAAGCCCGACCAACCGACAAACTCCGAAATTCAACTACGAGCTTTTTAACTGCAACAACTTTAATATACGCTATTGGAGCTGGAATTACCGCGGCTGCTGGCACCAGACTTGCCCTCCAA
+
B0DD<<CHHIEHCC@C@<<D@1DHHHECGGH@EHCEHECGHHHGHHI?HHHIIIHHEHI?EC@1CCFHHCGFCGHHHHH1FE1<FHCCGIHECH@GGHHHHHFH1HIHHHHI?@HHHE@EIHGCHGHIIIIIIIGHECHGIHHIH<FHHHEHHEFHHHIHIHIHHHHDDH?F@FFHIIHEHECHEHFHHECEH@GCD@EFCC@IIIHGF0HHGHIHDIHHGHHIHHEHIIHC@FHH@F?HHHEGDCDHDE@IHGC1EHEHCEGIIIHHHGCHHF@GCE@HHFHGEHCG?EEG@EGC?@CC@HHHG@EHEEFH@HDHHHHCFEHHEEEHIHIHH@IHE?HECGCD<<<<
@HISEQ:969:HM2KJBCX2:2:1102:17657:45517 2:N:0:ACTATGCA
CCTCGGGTACTACCCAACTATCCCTATTAATCATTACGGTGATCCTAGAAACCAACAAAATAGAATCATGCCGTCCTATTTTATTATTCCATGCTAATGTATTCAAGCAAAATGCCTGCTTTAAACACTCTAATTTTTTCAAAGTAAAGGTCCTGGTTCCCCGCGACACCCAATTAAGGGCATCGCGGTTCTCCAGAAGGTGAGAAATTGACTACACCAGTTCATACCCCTTAAGGCACGACCGATGTGTCAATCCCGAAATTCAACTACGAGCTTTTTAACTGCAACAACTTTAATATACGCTATTGGAGCTGGAATTACCGCGGCTGCTGGCACCAGACTTGCCCTCCAA
+
D@DDB@FHIIIIIGHG1DF1<C@F<CGHGIIEHIIII10<EEEHHHEEGEH111CGGHHHHE1FE1DH?FDCHC<E0F@@CCGECE1D@C<1C1CEE@1FCDFHHHHHHEHIFHFCGHHCGHHFHHHGFFEFFCEHHHHEEHHH@GHHEHH8EIHHEH<??HEHHHHHHCHHFEHGHH;HHIIHHEHHEIIHGEIHHHEIHGHH;HFGEHIIIIHIHGHH8HCHHIH@8<GFFHHG=HHIHEHIIIIHHEHIHHCHEHHHCCCIHHE=ECIHGE?HG@GF<@?EEHGHCGGHHFGCGC<DCHFHEEIIIIHHHHHEHCHHHCDDHHEIHGHFIIIHEEEG@EHHIHHADBAA
@HISEQ:969:HM2KJBCX2:2:1102:18313:45674 2:N:0:ACTATGCA
CCTCGGGTACTACCCAACTATCCCTATTAATCATTACGTCGATCCTAGAAACCAACAAAATAGAATCAAACGTCCTATTTCGTTATTCCATGCTAATGTATTCAAGCGTGAGCCTGCTTTAAACACTCTAATTTTTTCAAAGTAACAGTCCTGATTCCCCATGACACCAAATTAATGACATCATGGTTCGTCAGAAGGTAGGAATCAATAATACCAGTACGTACAATAGCACGACCAATAAATTGATCCCGAAATTCAACTACGAGCTTTTTAACTGCAACAACTTTAATATACGCTATTGGAGCTGGAATTACCGCGGCTGCTGGCACCAGACTTGCCCTCCAA
+
DBDDDIIIIIIIHIIHEHIHI?FHHIIHHHHHEHIIIIIHCHH@GHHHF?HH@HIIFEHGHHIIIHIGHEHHHIIHHIHHHIIIHII?FHF?FHEHHHHHHDEHHHHIIIHHHHHHHHHHIIIIHIIHHHHIEIHGHIIHHHHIIFHGCGHHIHGIHIIIIIIIIHHIHHHFHIHIIIHIHIIIIHCHHIGIIIIIIHHHHIIIHHHHHFHIHIIIIHIIIIHEFHIHCIIHHIEHIHHHFHHFEFCIIIIIHIIIHIIHHIIIIIIIIIIIIIHHHIIIIIHFDDFHIIIHHHIIHIHIIIIIIIIIIIIIIIIIIIIIIHIIHHIIIIIIIIIIIIIHDADBA
@HISEQ:969:HM2KJBCX2:2:1102:11715:45308 2:N:0:ACTATGCA
CCTCGGGTACTACCCAACTATCCCTATTAATCATTACGGTGATCCTAGAAACCAACGAAATAGAACCAAGCCGTCCTATTTCATTATTCCATGCTAATATATTCAGACGTTAGCCTGCTTTAAACACTCTAATTTTTTCAAAGTAATAGTCCTGATTTCCAATCACACCAAATAAATGGCATGAAAGTTCCTCAGAAGGTAGAGATTTATCTCACCAGTACAGACAATTAAGCCTGACCAATGGGTAAACCCCGAAGTTCAACTACGAGCTTTTTAACTGCAACAACTTTAATATACGCTATTGGAGCTGGAATTACCGCGGCTGCTGGCACCAGACTTGCCCTCCAA
+
D?@BDECGHIHHHGHIFHHIHCG?F?GHIEE?GHHIIEHHEHHIIHEHEHHIIIIIHIIHGH11@FH?HHCG?DDHHHHHHHHEHIIIHHHIIEHIHHEHHHGHGAFGHGGHCHHHHHHEHFFEHHHIIIIGGIHHHHHI8HHIHIHHEHHHIHHHHHIHIHHHFC?HIHIHEEHFIIHDDHFHG?CHFFEFHCEFHF:HEHHCGH@HFFDC<FAGHHGGHHCGHHHHHGFHHFF1HIHD<@IIHGD</GHIHCIIIIHGC<HHIIHEEFHHGG<<<CCFC1FIHGCHCC?GD0HIHIHEIHHEGC1HHHEHHGHC?HGIIHIHFGHHHC@CH@HCHIIIHE?D??DB
@HISEQ:969:HM2KJBCX2:2:1102:1338:47778 2:N:0:ACTATGCA
CCTCGGGTACTACCCAACTATCCCTATTAATCATTACTCCGATCCCGAAGGCCAACACAATAGGACCAGAATCCTATGATGTTATCCCATGCTAATGTATCCAGAGCGATTGCTTGCTTTGAGCACTCTAATTTCTTCAAAGTAATGATGTTGGAAACACGACCTGGCCAATTAAGGCTAGGAGCGCGATGACGGCTGAAGGGTCGAGTAGGTCGGTGCTCGCCGTGAGGCGGACCGGCCGACCTGGCCCAAGGTCCAACTACGAGCTTTTTAACTTCAACAACTTAATTATACGCTATTGGAGCTAGAATTACCATGGCTGCTGGCACCAGACTTGCCCTCCAA
+
DDDDDIHIHHIIIHIHIIIIIIIIIIIIIIIIIIHIIIIIIIIIIIIIIDIIIHIIHIIIIHHGHHIIIIIIIIIIIIIIIIIIIIIIFIIIIIIIIHIHIIIIIIIIIIIHHIIIIIIIHIIHIHIIHIIIHIIIIHHIHHIIIIHIIIIIIIHHIIIHGHIIIHIIIIIIIIIIIIIIIIIHHHHIHIHHIIIHIIIIIIHIHHHIHIIIIIIIIHHHHHHIIIIIIIIHHCHIIHHIHHGIIHIHIIIIIIIIHIIIIIIIIIIIIIIIIIIIIIHIIIIIIIIIIIIHIIIIIIIIIIHIIIIIIIHIIIIHIIIIIIIIIIIIIIIIIIIIIIIIDDDDD
@HISEQ:969:HM2KJBCX2:2:1102:17666:48008 2:N:0:ACTATGCA
CCTCGGGTACTACCCAACTATCCCTATTAATCATTACGTCGATCCTAGAAACCAACAAAATAGAATCAAACGTCCTATTTCATTATTCCATGCTAATGTATTCAAGCGTAAGCCTGCTTTAAACACTCTAATTTTTTCAAAGTAACAGTCCTGATTCCCCACGACACCAAATTAATGACATCGCGGTTCTTCAGAAGGTAGGAACCAATAATGCCAGTGCGTACCGAAGCACGACCAACAATTTGATCCCGAAATTCAACTACGAGCTTTTTAACTGCAACAACTTTAATATACGCTATTGGAGCTGGAATTACCGCGGCTGCTGGCACCAGACTTGCCCTCCAA
+
DDDDDHIIIIIIIIIIIIIIIIIIIIIIIIIIIIIIIIIIIIIIIIIIIIIIIIIIIIIIIIHIIHIIIIIIIIIIHIIIIIIIIIIIIIIHIIIIIIIIIIIIIIIIIIIHIIIIIIIIIIIIIIIIIIIIIIIIIIIHIIIIIIIIIIIIIHHIIIIIIIIIIIIIIIIIHIIIIIIIIIIIIIIIIIIIIIIIIIIIIIIIIIIIIIIIIIIIIIIIIIIIIIIIIIIIIIIIIIIIIIIHIIIIHIIIIIIIIIIIIIIIIIIIIIIIIIIIIIIIIIIIIIIIIIIIIIIIIIIHIIIIIIIIIIIIIIIIIIIIIIIIIIIIIIIIIIIIIIIIDDDDD
@HISEQ:969:HM2KJBCX2:2:1102:15177:49256 2:N:0:ACTATGCA
CCTCGGGTACTACCCAACTATCCCTATTAATCATTACGTCGATCCTAGAAACCAACAAAATAGGGTCAAACGTCCTATTTCATTATTCCATGCTAATGTATTCAAGCGTGTGCCTGCTTTAAACACTCTAATTTTTTCAAAGTAACAGTCCTGATTCCCCATGACACCAAATTAATGACATCACAGTTCGTCAGAAGGTAGAAATCAATAATACCAGTTCATACCGGAGGCACGACCAATATATTGATCCCGAAATTCAACTACGAGCTTTTTAACTGCAACAACTTTAATATACGCTATTGGAGCTGGAATTACCGCGGCTGCTGGCACCAGACTTGCCCTCCAA
+
BA@@DHD1<1D?1F?@@CG<<DF11CFFHHIICHH1DG@GHIFHDFH@HCEHHH?0CED<<<1@<<DD1DEGCHEGHHHEEEHHIIIIHII?HHHHHHEFH1<7@71EHHHHHHGHHGFFGEGHGHHIHG1D?EED@HACGFHHHHFAC1@EEGGEHHGFEGCFHHHDCGEHIHGFGHEHIIHDEGCCCEEG@FHHGHEIIHIIIHGHHIHHGEHIIHGIIIIGHFIHEFGEHHDHHHEEHHHCHEDHBCHHGHHGIHEHEECEGEG@CIHEEEGEFCHHHHHHHHGFHFIHEIGHFHFECHHEHHCHHGF1DIHIHHIIHHCIIHHEHIIIHHHHHIIIHD@DDD
@HISEQ:969:HM2KJBCX2:2:1102:9137:49501 2:N:0:ACTATGCA
CCTCGGGTACTACCCAACTATCCCTATTAATCATTACGGCGGTCCTAGAAACCAACAAAATAGGACCGCACGTCCTATTCTATTATTCCATGCTAACGTATTCGAGCAAAGGCCTGCTTTGAACACTCTAATTTTTTCAAAGTAAAAGTCCTGGTCCCCAACACACCCAGTGAAGGGCATGCGGTTCTCCAGAAGAGAAGGCCCGGCCGGACAAGTGCACGCGGTGAGGCGGACCTGCCAGCCAGGCCAAAGGTTCAACTACGAGCTTTTTAACTGCAACAACTTTAATATACGCTATTGGAGCTGGAATTACCGCGGCTGCTGGCACCAGACTTGCCCTCCAA
+
DDDDDIIIIIIIGHIIIIIIIHIIIIIIIIIIIIIIIIGIHIIIIIIIEHIIHHIIHIIIIIIHHIIIHIIHHIIIHHHIGHIIIHIHHGHHIIHHGHIIHIHHIGGIIIHHFHIIIIIIIIIIIIIIIIIIIIIIIIHHHHIIIIIHIIIIIHIIIIHIIIIIIIIHIIHHIIHIIIIIIHIIIIIHHHIIIIIIIIIIIIIIIIIIIIHIIIIIIIIIIIIIIIIIIIIIHIIIIIHIIGIIIIIIIHIHIIIIIIIHIIIIIIIIIIIIIIIIIIIIIIIIIIIIIHHHIIIIIIIIIIIIIIIIIIIIIIIIIIIIIIIIIIIIIIIIIIIIIIIDDDDD
@HISEQ:969:HM2KJBCX2:2:1102:20420:49726 2:N:0:ACTATGCA
CCTCGGGTACTACCCAACTATCCCTATTAATCATTACCTCGACTCCGAAAGCCAACGAAATAGAACCGAGATCCTATTCCATTATTCCATGCACTAATGTTCAGGCTGTAGCGCCTGCTTTGAGCACTCCAATTTTTTCAAAGTAAACGTGCTAGCCACCCGTGGCACTCGGTTAAGAGAACCACGAACGAACTAACAAAATCGTCCGGGCAGACAGTACCAGACGAATCTGAACCATCCGCCCGAAACCGAGATCCAACTACGAGCTTTTTAACCGCAACAACTTTAATATACGCTATTGGAGCTGGAATTACCGCGGCTGCTGGCACCAGACTTGCCCTCCAA
+
@DDDDHIIIHFHHHFGHIHFHHHIIFHIIHHIHIFH<<C1<0?HHIHHHHIIIIIIHHHIIEEEFCFDHHGHHEHHH1@@HIECHEHFHIG1CCCEHHIEHECHHHIHHHE?>C?HH@HDIHH5FH??DHHHH1HHFCHIHIGGHIHHHGHFHHIIIHE?DCFGGIIHH@IIGIHHEG@GDH@IIHGCEFFE@EIHHHIIGCDHDEGD0HCHGHHIHE@@@GA<1@HHIHFIHHHFIHDHHHEDEIHC@IIHGGF11HIHHIHHHCHHHIIHHHDDEEHIIHHHHHF1C<0EDIHG@EEEHHHCE?IHIIIIIIHGHIIHEHEEIHEHIHHGCHEIHIHHDADDB
@HISEQ:969:HM2KJBCX2:2:1102:12854:49992 2:N:0:ACTATGCA
CCTCGGGTACTACCCAACTATCCCTATTAATCATTACGTTGTACCTAGAAACCAACAAAATAGGTTCGAACGTCCTATTTCATTATTCCATGCTAATGTATTCAAGCGTTTGCCTGCTTTAAACACTCTAATTTTTTCAAAGTAACAGTCCTGACTCCCCACAACACCAAATTAATGACATCATGGTTCATCAGAAGGGAGAAATCAACGACGCCAGTACGTACCGAAGGCACGACCGACGTATTGATCCCGAAATTCAACTACGAGCTTTTTAACTGCAACAACTTTAATATACGCTATTGGAGCTGGAATTACCGCGGCTGCTGGCACCAGACTTGCCCTCCAA
+
@DDABFIIIIIIHH@HEHGHIIC@EEHHHIII@GHIIIGHHIIIIHFGCFHHIIFHEHH?@GHI@GHCCDHCFHHH?FEHEEHHEHGEEHIIFHHIGFCCEGHIEFHGHGFHHC@>FH1DGH?1@CCEHEFEHEEFGHIH?1FHHHFHEGHHHHHHHEDCG.EE@H?EHH0FH/FGH/C<CCCE//<<CFHEH?E<DDDF@HD<:<<8</DCD13GCIHG@F<=E<@C<.D<C@IIHEGD1<CC<1<</-D<@?HHCF1GC<HD<1HIHD<<1<1C<IHCC<1<11@F<<1C@HCHIHC<CHC<C@G@G<@CCF/C</FFHG1HHD<1<HC<<<G@HC<<?D00@@
@HISEQ:969:HM2KJBCX2:2:1102:16689:50138 2:N:0:ACTATGCA
CCTCGGGTACTACCCAACTATCCCTATTAATCATTACGTCGATCCTAGAAACCAACAAAATAGAATCAAACGTCCTATTTCATTATTCCATGCTAATGTATTCAAGCGTAAGCCTGCTTTAAACACTCTAATTTTTTCAAAGTAACAGTCCTGATTCCCCACGACACCAAATTAATGACATCGCGGTTCTTCAGAAGGTAGGAACCGATAATGCCAGTGCGTACCGAGGCACGACCAACAATTCGATCCCGAAATTCAACTACGAGCTTTTTAACTGCAACAACTTTAATATACGCTATTGGAGCTGGAATTACCGCGGCTGCTGGCACCAGACTTGCCCTCCAA
+
DDDDDIIIIIIIIIIIIIHIIHIIIIIIIIIIIIIIIIIIIIIIIIIIIIIIIIIIIIIIIIIIIHIIHIIHIIIIIIIIIIIIIIHHIIIIIIIIIIHIIIIIIIIIIIIHIIIIIIIIIIHIIIIIIIIIIIHHIIIIIIIIIIIIIIIIIIIIIIIIIIHIIIIIIIIIIIIIHHIHIIIIIIIIIIIIIIIIIIIIIIIIIIIIIIIIIIIIIIIIIIIIIIIIIIIIIIIIIIIIIIHGIIIIIIIIIIIIIIIIHHIIIIIIIIIIIHIIIIIIIIIIIIIIIIHIHIIIIIIIIIIIIIIIIIIIIIIIIIIIIIIIIIIIIIIIIIIIIIIIDDDDD
@HISEQ:969:HM2KJBCX2:2:1102:10325:49803 2:N:0:ACTATGCA
CCTCGGGTACTACCCAACTATCCCTATTAATCATTACGTCGATCCTAGAAACCAACAAAATAGGTTCGATCGTCCTATTTCGTTATTCCATGCTAATGTATTCAAGCGCGAGCCTGCTTTAAGCACTCTAATTTTTTCAAAGTAACAGTCCTGTTTCCCCGCAACAACAAATTAATGCCATCACGGTTCTACAAGAAGGAGGGACCAGTGAGGCCAGTGCATACCAGTGGCACGACCAACCTACTGGCCCCGAAATTCAACTACGAGCTTTTTAACTGCAACAACTTTAATATACGCTATTGGAGCTGGAATTACCGCGGCTGCTGGCACCAGACTTGCCCTCCAA
+
DDDDCIIHIIIHIIIIIIGIHIIIIIIIIIIIIIIIIHHIDDHIIHGHIIIIIICHGFHHHIIFIGIIIHIDFEEHIIGHI?HIHHEHHIHIIHICHIIIIIIIIIIIIHHIIIHGHIIHHHHIIIIIIIIIIIIIHIHIIHIIHHIIIIIIIIIIIIIIIIIIHHIIIIIIIIIIIIIGHHIIIIIIIIIIIIIIIIIIIIIIIIIIGIIHIIIIIGIIIIIIIIIIIIIIIIIIIIIIGIHHHHIIIIIIIIIIIIIIIIIIIIIIIIIIIIIIIIIIIIIIIIIIIIIIIIIIIIIIIIIIIIIIIIIIIIIIIIIIIIIIIIIIIIIIIIIIIIIIIDDDDD
@HISEQ:969:HM2KJBCX2:2:1102:6747:51182 2:N:0:ACTATGCA
CCTCGGGTACTACCCAACTATCCCTATTAATCATTACGGCGGTCCTAGAAACCAACAAAATAGGACCGCACGTCCTATTCTATTATTCCATGCTAACGTATTCGAGCAAAGGCCTGCTTTGAACACTCTAATTTTTTCAAAGTAAAAGTCCTGGTCCCCAACACACCCAGTGAAGGGCATGCGGTTCTCCAGAAGAGAAGGCCCGGCCGGACAAGTGCACGCGGTGAGGCGGACCTGCCAGCCAGGCCAAAGGTTCAACTACGAGCTTTTTAACTGCAACAACTTTAATATACGCTATTGGAGCTGGAATTACCGCGGCTGCTGGCACCAGACTTGCCCTCCAA
+
CDDDDIHIIIIIHHIIIIIIIIIIIIIIIIIHHHIIIIHHIIIIIIIHHIIIIHHIHHHGIHIIHIIIIIIIIIHGHHIHHHHHIIHIIIIGIIIIIIIIIIIHIIIIIIIIIIIIIIIIIIHIIIIIIIIHHIHHIIIHHIHHIIHHHIIIIIIIIHHIIHIHIIIIIIIIIIIHIIIHIIIIIIGIHIIIIIIIIIIHHHHIIIHIIIHGHHIGIIIIIIIIIIIIIIIHIHIIIIIIIIHIIHGHIHIIIIIIIIIHIIIIIIIIIIIIIIIIIIIHHIIIIIIHIIHHIIIIHIIIIIIIIIIIIIIIIIIIIIIIHIIIIHIHIIIIIHIIHIHDCDDD
@HISEQ:969:HM2KJBCX2:2:1102:14396:52176 2:N:0:ACTATGCA
CCTCGGGTACTACCCAACTATCCCTATTAATCATTACTCCGATCCCGAAGGCCAACACAATAGGACCAGAATCCTATGATGTTATCCCATGCTAATGTATCCAGAGCGATTGCTTGCTTTGAGCACTCTAATTTCTTCAAAGTAATGATGTTGGAAACACGACCTGGCCAATTAAGGCTAGGAGCGCGATGACGGCTGAAGGGTCGAGTAGGTCGGTGCTCGCCGTGAGGCGGACCGGCCGACCTGGCCCAAGGTCCAACTACGAGCTTTTTAACTTCAACAACTTAATTATACGCTATTGGAGCTAGAATTACCATGGCTGCTGGCACCAGACTTGCCCTCCAA
+
DDDDDIIIIIIIIIIIIIIIIIIHHHIIIIIIIIIIIIIIIIIIIIIHIIHIIIIIIIIIFHHIIIIIIIIIIIIIHIIHIHHHIHIIIIIIIGIHIIIIIIHIIIIIIIIIHIHIIIIIIIGIIIIIIIIIIIIIIIIIIHIIIIIHIIHIIIIIHHIIIHHIIIIHIHIIIIIIIHHIHGHGIIHHDHHHIIIIIIHHIHHFIHIIIHHIIIIIIIHHFHHHHIHHHIIIIIHIIGHHHHHFGIHIHIIHIIIIIIIIIIIIIIHHIIIIIIGIHHCIHIFHIHIIIIIIIGIIIIIHIIIIIIIIIIIIIIIIIIIIIIIIIIIIIIIIIIHIIIIID@@@@
@HISEQ:969:HM2KJBCX2:2:1102:9046:52201 2:N:0:ACTATGCA
CCTCGGGTACTACCCAACTATCCCTATTAATCATTACTCCGATCCCGAAGGCCAACACAATAGGACCAGAATCCTATGATGTTATCCCATGCTAATGTATCCAGAGCGATTGCTTGCTTTGAGCACTCTAATTTCTTCAAAGTAATGATGTTGGAAACACGACCTGGCCAATTAAGGCTAGGAGCGCGATGACGGCTGAAGGGTCGAGTAGGTCGGTGCTCGCCGTGAGGCGGACCGGCCGACCTGGCCCAAGGTCCAACTACGAGCTTTTTAACTTCAACAACTTAATTATACGCTATTGGAGCTAGAATTACCATGGCTGCTGGCACCAGACTTGCCCTCCAA
+
@@DBDEDHDHHHICFHHIHCF@CEHFHHHE@HHHHIIHIIIIHIDEE@HCCC@GHEHHHIIC1<GHIFHIECFFG<FC@@CHH?1<1F@FGH@CHIIIHHGHGHGECEGGHFHIIEEGHHFBG@HHHFIIHIIHEFFCHHHHHECHHHHEFAFHB1AGGHHIIFH8F?HHGC<HII;HHHCEDHEDHGGG@GHHIIGHIEHCDHGC@D@IHE/HEIIIH<HGIH?HGGEGEHGIIIIHIIHGGDEHEIIIGD@HIHIIIIIIIIIIIIIIIIIIIHEIIIIIIIIHHHEIIIIIIIIIIIIIIIIIHIIIIIHHGCHIIIIIIIIIIIIIIIIIIIIIIIDDDDD
@HISEQ:969:HM2KJBCX2:2:1102:7388:53616 2:N:0:ACTATGCA
CCTCGGGTACTACCCAACTATCCCTATTAATCATTACTCCGATCCCGAAGGCCAACACAATAGGACCAGAATCCTATGATGTTATCCCATGCTAATGTATCCAGAGCGATTGCTTGCTTTGAGCACTCTAATTTCTTCAAAGTAATGATGTTGGAAACACGACCTGGCCAATTAAGGCTAGGAGCGCGATGACGGCTGAAGGGTCGAGTAGGTCGGTGCTCGCCGTGAGGCGGACCGGCCGACCTGGCCCAAGGTCCAACTACGAGCTTTTTAACTTCAACAACTTAATTATACGCTATTGGAGCTAGAATTACCATGGCTGCTGGCACCAGACTTGCCCTCCAA
+
DDDDDIIIIIIIIIIIIIIIIIIIIIIIIIIIIIIIIIIIIHIIIIGIIIIIIIIIIIIIIIIIIIIIIIIIIIIIIIIIIIHIIIIIIIIIIIIIIIIHIIIIIIIIIIIIIIIIIIIIIIIIIIIIIIIIIIIIIIIIIIIIIIIIIIIIIIIIIIHIIIIIIIIIIIIIIIHIIIIIIIIIIIIIIIIHIIIIIIIIIIIIIIIIIIIIIIIIIIIIIIIIIIIIIIIIIIIIIIIIIIIHIIHHIIIIIIIIIIIIIIIIIIIIIIIIIIIIIIIIIIIIIIIIIIIIIIIIIIIIIIIIIIIIIIIIIIIIIIIIIIIIIIIIIIIIIIIIIIIIDDDDD
@HISEQ:969:HM2KJBCX2:2:1102:13779:54074 2:N:0:ACTATGCA
CCTCGGGTACTACCCAACTATCCCTATTAATCATTACATCGATCCTAGAAACCAACAAAATAGAATCGGATGTCCTATTTCATTATTCCATGCTAATGTATTCAAGCGTGAGCCTGCTTTAAACACTCTAATTTTTTCAAGGTAACAGTCCTAATTCCCCGTGACACCAAATTAATGGCATTACGGTTCTTTAGAAGGTGAGAAATCAATAATATCAGTACATACCAACGGCATGACCGAAACATTGATCCCGAAATTCAACTACGAGCTTTTTAACTGCAACAACTTTAATATACGCTATTGGAGCTGGAATTACCGCGGCTGCTGGCACCAGACTTGCCCTCCAA
+
DDDDDIIIIIIIIIIIIIIIIIIIIIIIIIIIIIIIIIIIIIIIIIIIIIIIIIIIIGIIIHIIIIIIIIHIIIIIIIIIIIIIHIIIIIIIIIIHIIIIIIHIIIIIIIIIIIIIIHIIHIIHIIIIIIIIIIIIIIIIIIIIIIIIIIIIIIIIIIIIIIIIIIIIIIIIIIIIIIIIIIIIIIIIIIIIIIIIIIIIIIIIIIIIIIIIIIIIIIIIIIIIIIIIIIIIIIIIIIIIIIIIIIIIIIIIIIIIIIIIIIIIIIIIIIIIIIIIIIIIIIIIIIIIIIIIIIIIIIIIIIIIIIIIIIIIIIIIHIIIIIIIIIIIIIHIIIHIIIHIIIDDDDD
@HISEQ:969:HM2KJBCX2:2:1102:11621:55015 2:N:0:ACTATGCA
CCTCGGGTACTACCCAACTATCCCTATTAATCATTACGTCGATCCTAGAAACCAACAAAATAGGGTCAAACGTCCTATTTCATTATTCCATGCTAATGTATTCAAGCGTGTGCCTGCTTTAAACACTCTAATTTTTTCAAAGTAACGGTCCTGATTCCCCATGACACCAAATTAATGACATCACAGTTCGTCAGAAGGTAGAAATCAATAATACCAGTGCATACCAGAGGCACGACCAATATATTGATCCCGAAATCCAACTACGAGCTTTTTAACTGCAACAACTTTAATATACGCTATTGGAGCTGGAATTACCGCGGCTGCTGGCACCAGACTTGCCCTCCAA
+
DDDDDIIIIIIIIIIIIIHIHIIIIIIIIIIIIIIIIIIIIIIIIIIIIIIIIIIIIIIIIIIIIIHHHHIHIHHIHIIIIIIIIHIHHHHHIHIIIIIIIHIHIIIIIIHIIIIIIIHIIHHIIIIIIIHIIIIIIIIIIIIIIIIIIIIIIIIIIIIIIIIIIIIIIIIIIIIIIIHIIIIIHIHIIIIIIIIIIIIIIIIIIIIIIIIIIHIIIIIIIIIIIIIIIIIIIIIIIIIIIIIHHIGIIIIIIIIIIIIIIIIIHIIIIIIIIIIIIIIIIIHHIIIIIIIIIIHIIIIIIIIIIIIIIIIIHIIIIIIIIIIIIIIIIIIIIIIIIIIIIDDDDD
@HISEQ:969:HM2KJBCX2:2:1102:15639:55472 2:N:0:ACTATGCA
CCTCGGGTACTACCCAACTATCCCTATTAATCATTACGGTGATCCTAGAAACCAACAAAATAGAATCATGCCGTCCTATTTCGTTATTCCATGCTAATCTATTCAAGCATAAAGCCTGCTTTAAACACTCTAATTTTTTCAAAGTAACAGTCCTAGCTCCCTATTACACCTAGTGAAAGGCATAGTAGTTCACTAGAAGGTGGAGATTGACATTACCAGTACATATCCGAAGACACGACCGGTACGCCAATCCCGAAATTCAACTACGAGCTTTTTAACTGCAACAACTTTAATATACGCTATTGGAGCTGGAATTACCGCGGCTGCTGGCACCAGACTTGCCCTCCAA
+
CDDDDIIIIIIIIIIIIIIIHIIIIIIIIIIIIIIIIIIIIIIIIIIIIIIIIIIIHIIIIIHIHIHIIIIIIIIIIIIIIIIIHIIIIIIIHEHIIIIIHHIIIIHIIIIIIHHIIIIIIIIHIIIIIIIIIIIIIIIIHGIIIIIIIIIIIIIIIIHIIIIIIIIIIIIIIIIIIIIIIIIIIIIIIIIIIIIIIIIIIIIIIIIIIIIIIIIIIIIIIIIIIIIIIIIIIIHIIHIIIIIIIIHFIIHIIIIIIIIIIIIIIHGIIIIIIIIIIIIIIIIIIIIIIIIIIIIIHIIIIIIIIIIIIIIIIIIIIIIIIIIIIIIIIIIIIIIIIIIIIIIIDDDDD
@HISEQ:969:HM2KJBCX2:2:1102:10003:55626 2:N:0:ACTATGCA
CCTCGGGTACTACCCAACTATCCCTATTAATCATTACGGTGATCCTAGAAACCAACAAAATAGAACCATGCCGTCCTATTTTATTATTCCATGCTAATCTATTCAAGCACAAGCCTGCTTTAAGCACTCTAATTTTTTCAAGGTAATAGCTCTGCTTCCCCAACGCACTAACTTAATAGCATGCTGGTTATTCAGAAGGTAGGAATTCATCAAGTCAGTGCGGACAGTGAAGCCCGACCAACCGACAAACTCCGAAATTCAACTACGAGCTTTTTAACTGCAACAACTTTAATATACGCTATTGGAGCTGGAATTACCGCGGCTGCTGGCACCAGACTTGCCCTCCAA
+
DDDDDIHHIIIIIIIHHIIIIIIIIIIIIIIHIIIHIIIIIIIIIIIIIIHHIIIIIHIIIIIIIIIIIHHGHIIGIIIHIIIIIIIIIIIIIHIIHIIIIIHHHIIIIIIIIIIIHIHIIIIIIHHHIIIIIIIHIIIIIIIIIIIIIIIIIIIIIIIIIIHHIHHIIIIIIIIIIHIIIIIIIIIIIIIIIIIIIIIIIIIIIIHIHIIIIIIIIIIIIIIIIIIIIHIIHIIIII?IIIIIHHHIHIIIIGIIIIIIIIIIIIIIIIIIIIIIHIIIIIIIIIIIIIIIIIHHIIIIIIIIIIIHIIIIIIIIIIIIIIIHIIIIIIIIIIIIIIIIIIIDDDDD
@HISEQ:969:HM2KJBCX2:2:1102:15797:56154 2:N:0:ACTATGCA
CCTCGGGTACTACCCAACTATCCCTATTAATCATTACTCCGATCCCGAAGGCCAACACAATAGGACCAGAATCCTATGATGTTATCCCATGCTAATGTATCCAGAGCGATTGCTTGCTTTGAGCACTCTAATTTCTTCAAAGTAATGATGTTGGAAACACGACCTGGCCAATTAAGGCTAGGAGCGCGATGACGGCTGAAGGGTCGAGTAGGTCGGTGCTCGCCGTGAGGCGGACCGGCCGACCTGGCCCAAGGTCCAACTACGAGCTTTTTAACTTCAACAACTTAATTATACGCTATTGGAGCTAGAATTACCATGGCTGCTGGCACCAGACTTGCCCTCCAA
+
DDDDDIIIIIHIHHHIIIIIIHIIIIIIIIIIIIIIH1CHHIIIIIHHIIIIIIIIGIIIIGGHIIHIHHIIIHEHIIIIIIHIIFHIIHHGIHHIIIIHIIHIIHHIIHIIHHIIIIIIIIIIIIIIIIIIIIIIIIIIHIIIIIIIIIIIIIIIIIIIIIIIIIIIIIIHHIHIHIIIIIIIIIIIIIIIIIIHIIIHIIIIIIIIIIIIIIIIIIIIIIIIIIIIIIIIIIIIIIIIIIHIIIIIHIIIIIHIIIIIIIIIIIHIIIIIIIIIIIIIHHHIIIIIIIIIHIIIIIIIIIIIIIIIIIIIIIIIIIIIIIIIIIIIIIIIIIIIIIIIDDDDD
@HISEQ:969:HM2KJBCX2:2:1102:11307:56405 2:N:0:ACTATGCA
CCTCGGGTACTACCCAACTATCCCTATTAATCATTACGGCGGTCCTAGAAACCAACAAAATAGGACCGCACGTCCTATTCTATTATTCCATGCTAACGTATTCGAGCAAAGGCCTGCTTTGAACACTCTAATTTTTTCAAAGTAAAAGTCCTGGTCCCCAACACACCCAGTGAAGGGCATGCGGTTCTCCAGAAGAGAAGGCCCGGCCGGACAAGTGCACGCGGTGAGGCGGACCTGCCAGCCAGGCCAAAGGTTCAACTACGAGCTTTTTAACTGCAACAACTTTAATATACGCTATTGGAGCTGGAATTACCGCGGCTGCTGGCACCAGACTTGCCCTCCAA
+
ADDDDIIIIIIIIIIIIIIIIIIIIHIIIIHIIIIHIIIIIIIIHIIIHIIIIIIIHIIIIIHIHHIGHDHIHIIHIHIIIIIIIIIIGHHHIIIIIIIIIIIIIIHIIHIIHIIIIIIIIIIIHIIIIIIIHIIIIHIHIIIHIHIHIIIIHHIIIIIHHHEHGIIIIHIIHIIIIIHIIIIIIIIIIIIIIIIIIIIIIIIIIIIIHIIHIIHIIIIIIIIIIIIIIIIIIIIIIIIIIIHIIIIHIIIIIIIIIIIIIIIIIIIIIIIIIIIIIIIHHHIIIIIIIIHIIIIIIIHIIIIIIIIIIIIIIIIIIIIIIIIIIIIIIIIIIIIIIIIDDDDD
@HISEQ:969:HM2KJBCX2:2:1102:5202:56345 2:N:0:ACTATGCA
CCTCGGGTACTACCCAACTATCCCTATTAATCATTACGTCGATCCTAGAAACCAACAAAATAGAATCAAACGTCCTATTTCATTATTCCATGCTAATGTATTCAAGCGTAAGCCTGCTTTAAACACTCTAATTTTTTCAAAGTAACAGTCCTGATTCCCCACGACACCAAATTAATGACATCGCGGTTCTTCAGAAGGTAGGAACCGATAATGCCAGTGCGTACCGAAGCACGACCAACAATTCGATCCCGAAATTCAACTACGAGCTTTTTAACTGCAACAACTTTAATATACGCTATTGGAGCTGGAATTACCGCGGCTGCTGGCACCAGACTTGCCCTCCAA
+
DDDDDIIIIIIIIIIHIIIIIIIIIIIIIIIIIIIIIIIIIIIIIIGIHIIIIGIIHIIHIIIIIIIIIHHIHIIIIIIIIGIIIIHEHHIIIIHHIIIIIIIHIIIIIIIIIIIIIIIIIHHIIHIGIIIIHIHIHIIIIIIIIIIIHHIIIIIHIIIIIIIIIIIIGIIHHIIIIIIGIIIIIIIIIIIIIIIIHIIIIIIIIIIIIIIIIIIIIIIIIIIHIIIIIIIIIIIIIIIIIIHGIIIIIIIIIIIIIIIIIIIIIIIIIIIIIIIIIIIIIIIIIIIIIIIIIIIIIIIIIIIIIIIIIIIIIIIIIIIIIIIIIIIIIIIIIIIIIIIIDDDDD
@HISEQ:969:HM2KJBCX2:2:1102:5593:55810 2:N:0:ACTATGCA
CCTCGGGTACTACCCAACTATCCCTATTAATCATTACGGTGATCCTAGAAACCAACAAAATAGAACCATGCCGTCCTATTTTATTATTCCATGCTAATCTATTCAAGCACTAGCTTGCTTTAAGCACTCTAATTTTTTCAAGGTAATAGCTCTGCTTCCCCAACGCACCAAATTAATGGCATGAAGGTTATTCAGAAGGTAAGAATCCATCAAATCAGTACGAACAGTGAAGCCCGACCGATAGACAGATTCCGAAATTCAACTACGAGCTTTTTAACTGCAACAACTTTAATATACGCTATTGGAGCTGGAATTACCGCGGCTGCTGGCACCAGACTTGCCCTCCAA
+
DDDDDIIIIIIIIIIIIIIIIIIIIIHIIIIIIIIIHIIIIIIIIIIIIIIIIHIIIIHIIIIIIIIHIHIGIHHIIHIIIGIIIIHHIIIIIIIIGIHIIGHIIHIIIIIIIIIHIIIHHIIIHHIIIIIIIIIIIIIIIIIIIHIIIIIIIHIIIIIIHHHHIHHHIIHIHHIIIIIIIIIIIIIIIIIIIIIIIHIIIIIHHHIIIIHIIIIIIIIIIIIIIIIHIIIIHHIIIIIIIIIIIHGIIIIIIIIIHHFIHHHIIHIIIIIIGHIIIIIIIIIIGIIIIIIIIIIIIIIIIIIIIIIIIIIIIIIIIIIIIIIIIIIIIIIIIIIIIIIIIHFDDDDD
@HISEQ:969:HM2KJBCX2:2:1102:4512:57538 2:N:0:ACTATGCA
CCTCGGGTACTACCCAACTATCCCTATTAATCATTACGTCAATCCTAGAAACCAACAAAATAGGATCAACGTCCTATTTCATTATTCCATGCTAATGTATTCAAGCGCGAGCCTGCTTTAAACACTCTAATTTTTTCAAAGTAACAGTCCTGATTCCCCGCCACACCAAATGAATGACATGATGGTTCGTCAGAAGGTAGAAACCAGTAACACCAGTACGTACCTAAGGCACGACCAACGTACTGATCCCGAAATTCAACTACGAGCTTTTTAACTGCAACAACTTTAATATACGCTATTGGAGCTGGAATTACCGCGGCTGCTGGCACCAGACTTGCCCTCCAA
+
DDDDDIHIHIIIIIIIHHIHHIHHHHIHHGHHIHHIIHFHIIHIHIIHHGHIIIIHIE1DFHHIHGHIHHGHHHIIIICC@CGHIGHIIG?@GHIGHHHHHEHHHHHH/FCDHHGEHHIGHHIIIGHIIFFGHHHHIIHGHIHGHHFFFHGHHHHEDHFHHHHHIHIHHHHHHHIIIHIIIHIIHHIHHHHHHHIIHIHGHIHHIIIHEFHHEIHHHHIHIIHHEHHEHHHIFHHHHHHFHHHFHIIHF1IIIHFGHHGEIIHEEEIIIIHHFHIIIHGIIHCIHEHGIIHHIHGIIIIIHHEG@HHIHHHHHC?C<HGEGIIHEEHFIIHHIIIIHDEEDD?DD
@HISEQ:969:HM2KJBCX2:2:1102:1371:57684 2:N:0:ACTATGCA
CCTCGGGTACTACCCAACTATCCCTATTAATCATTACAGCGGTCCTAGAAACCAACAAAATAGAACCGATGTCCTATTCTATTATTCCATGCTAATGTATTCGAGCAAAGGCCTGCTTTGAACACTCTAATTTTTTCAAGGTAAAAGTCCTGGTTCCCCACTACGCCCAGTGAAGGGCATAGGGTTCCCCAGGAGGAAAGGCCCGACCGAATCCGTGCGCTCGATTAGGAGGACAGATCAGCCAGGCCCAAGGTTCAACTACGAGCTTTTTAACTGCAACAACTTTAATATACGCTATTGGAGCTGGAATTACCGCGGCTGCTGGCACCAGACTTGCCCTCCA
+
DDDDDIIIIIIIIIIIIIHIHHIIIIIIIIHIIIIIIIHIIIHIIIIHHIIIIIIIIIIIIIHIHIIHHHHEHHHIHIHHHHEHHHHEH@?GFHHHHGHIIHHHGHHHIHIIHHHFHHIHHHIEHEGHHIIIIIIIHGHHIIIHHHGHHEFHHFHHHHHHDFEGGHIHIIIIIHHIIHIIIIIIIIIIIIHIIHIIIIIIHHIHIIIIIIIIIIIIIIII>IIIIIIIIIIIIIIIIIIIHHIIIHIIIIIIIIIIIIIIIIIHIIIIIIHIIIIIIIIIIIIIIIIIIIIHIIIIIIIIIIIIIIIIIIIIIIIIIIIIIIIIIIIIIIIIIIIIIIDDDDD
@HISEQ:969:HM2KJBCX2:2:1102:14271:57737 2:N:0:ACTATGCA
CCTCGGGTACTACCCAACTATCCCTATTAATCATTACTCCGATCCCGAAGGCCAACACAATAGGACCAGAATCCTATGATGTTATCCCATGCTAATGTATCCAGAGCGATTGCTTGCTTTGAGCACTCTAATTTCTTCAAAGTAATGATGTTGGAAACACGACCTGGCCAATTAAGGCTAGGAGCGCGATGACGGCTGAAGGGTCGAGTAGGTCGGTGCTCGCCGTGAGGCGGACCGGCCGACCTGGCCCAAGGTCCAACTACGAGCTTTTTAACTTCAACAACTTAATTATACGCTATTGGAGCTAGAATTACCATGGCTGCTGGCACCAGACTTGCCCTCCAA
+
DDDDDGIIIIIIIIIIIIIIIIIIIIIIIIIIIIIIIIIIIIIIIIIIIHHIIIIIIIIIIIIIGIIIHIHIHIIIIHIHHHHHIIIIIIFEEHHIHIHIIIIHGIIIIIIIIIIIHIIHIIIIIIIIIIIIIIHIHIIHIIHIIIIIIIIIIHHHIIIIIIIHIIIIIIIIIHIIIIIIIIIIIIIIIHIIIIIIIIIIIIIIIIIIHIIIIIIIIIIIIIIII>IIIIIIIIIIIIIIIIIHIIIIIIIIIIIIIIIIIIIIIGIIIIIIIIIIIIIIIIHIIIIIIIIIIIIIIIIIIIIHIIIIIIIIIIIIIIIIIIIIIIIIIIIIIIIIIIIIDDDDD
@HISEQ:969:HM2KJBCX2:2:1102:11952:58206 2:N:0:ACTATGCA
CCTCGGGTACTACCCAACTATCCCTATTAATCATTACTCCGATCCCGAAGGCCAACACAATAGGACCAGAATCCTATGATGTTATCCCATGCTAATGTATCCAGAGCGATTGCTTGCTTTGAGCACTCTAATTTCTTCAAAGTAATGATGTTGGAAACACGACCTGGCCAATTAAGGCTAGGAGCGCGATGCCGGCTGAAGGGTCGAGTAGGTCGGTGCTCGCCGTGAGGCGGACCGGCCGACCTGGCCCAAGGTCCAACTACGAGCTTTTTAACTTCAACAACTTAATTATACGCTATTGGAGCTAGAATTACCATGGCTGCTGGCACCAGACTTGCCCTCCAA
+
DDDDDIIIIIIIIIIIIIIIIIIIIIIIIIIIIIIIIIIIIHIIIIIIIIHIIIIIIIIIIIIIIIIIIIIIIIIIIIIIIIIIIHIIIIHHIIIIIIIIHIIIHIIIIIIIIIIIIIIIIIIIIIIIIIIIIIIIIIIIIIIIIIIIIIIIIIIIIIIIIIIIIIIIIIIIIIIIIIIIIIIIIIIIIIIIIIIIIIIIIIIIIIIIIIIIIIIIIIIIIIIIIIIIIIIIIIIIIIIHIIIHIIHIIIIIIIIIIIIIIIIIIIIIIIIIIIIIIIIIIIIIIIIIIIIIIIIIIIIIIIIIIIIIIIIIIIIIIIIIIIIIIIIIIIIIIIIIIIIIDDDDD
@HISEQ:969:HM2KJBCX2:2:1102:8528:58415 2:N:0:ATTATGCA
CCTCGGGTACTACCCAACTATCCCTATTAATCATTACGTCAATCCTAGAAACCAACAAAATAGGATCGAACGTCCTATTTCATTATTCCATGCTAATGTATTCAAGCGTTAGCCTGCTTTAAACACTCTAATTTTTTCAAAGTAACAGTCCTGTTTCCCTGCAACACCAAATTAATGACATTACAGTTCTTCAAGAAGGAGGAATCAGTAAAGCCAGTACATACCATTGGCACGACCAACCTACTGACCCCGAAATTCAACTACGAGCTTTTTAACTGCAACAACTTTAATATACGCTATTGGAGCTGGAATTACCGCGGCTGCTGGCACCAGACTTGCCCTCCAA
+
DDDDDIHIIIIIIIIIIIIIIIIIIIIIIIIIIIIIIIHIIIIIIIIIIIIIIIIIIGIIIIGHHIIHIIIIIIIIIIIIIIIIIIIHIIIIHIIHIHIIIIIIIIIIIIIIIIIIIIIIHHHIIIIIIIIIIIIIIIIIIIIIIHIIIIIIIIIIIIIIIIIIIIIIIIIHIIIIIIIIIIIIIIIIIIIIIIIIIIIIIIIIIIIIIIIIIIIIIIIIIIIIIIIIIIIIIIIIIIIIIIIHHIIIIIIIIIIIIIIIIIIIIIIIIIIIIIIIIIIIIIIIIIIIIIIIIIIIIIIIIIIIIIIIIIIIIIIIIIIIIIIIIIIIIIIIIIIIIIIIIDDDDD
@HISEQ:969:HM2KJBCX2:2:1102:20775:57283 2:N:0:ACTATGCA
CCTCGGGTACTACCCAACTATCCCTATTAATCATTACTCCGATCCCGAAGGCCAACACAATAGGACCAGAATCCTATGATGTTATCCCATGCTAATGTATCCAGAGCGATTGCTTGCTTTGAGCACTCTAATTTCTTCAAAGTAATGATGTTGGAAACACGACCTGGCCAATTAAGGCTAGGAGCGCGATGACGGCTGAAGGGTCGAGTAGGTCGGTGCTCGCCGTGAGGCGGACCGGCCGACCTGGCCCAAGGTCCAACTACGAGCTTTTTAACTTCAACAACTTAATTATACGCTATTGGAGCTAGAATTACCATGGCTGCTGGCACCAGACTTGCCCTCCAA
+
DDDBDIIIIIIIIIIIIIIIIIIIIIIIIIIIIIIIIIIIIIIIIIIIIIIIIIIIIIIHIIIIGIIIIIIIEHIIHIIIIIIHIHIIIIIIHIIIIIGHIHHHIHHIHIIIIIHIHIIIIIIIIIIIIIIIIIIIIIIIIIIIIIIIIIIIIHHHIIIIIIHIIIIIIIIHIIIIIIIIIIIIIIIIIIIHIIIIIIIHIIIIIHHIIHIIIIIIIIIGIIIII>IIIIIIIHIIIIIIIIIIIIIIIIIIIIIIIIIIIIIIIIIIIIIIIIIIIIIIHIIIIIIIIIIIIIIIIIIIIIIIIIIIIIIIIIIIIIIIIIIIIIIIIIIIIIIIIIIIDDDDD
@HISEQ:969:HM2KJBCX2:2:1102:6571:59639 2:N:0:ACTATGCA
CCTCGGGTACTACCCAACTATCCCTATTAATCATTATGGTGGTCCTAGACCAACAAAATAGAACCAACGTCCTATTCTATTATTCCATGCTAATCTATTCAAGCAAAAGCCCGCTTTAAACACTCTAATTTTTTCAAGGTAATGGTCCTGGTTCCCCGGCACACCCAGTTAAGGACATACCGGCTCACCAGAAGGATAGACCCGACAACAGACAGTACTCGCCAGAGACGGACCGCCCGGTCAGGCCTAAAATTCAACTACGAGCTTTTTAACTGCAACAACTTTAATATACGCTATTGGAGCTGGAATTACCGCGGCTGCTGGCACCAGACTTGCCCTCCAA
+
DDDDDIIIIIIIIIIHIIIIIIIIIIIIIIIIIIIIIIIIIIIIIIIGHFHIIIIIHIIIHHIIIIIIHIIIIIIIIIIIIIIIIIIIIIIIHIIIIIIIIHGHHIIIIIIIIIIHIIIIIIIIIIIGHHIIIHIHIIIIIHIIIIIIIHHHIIIIIIIIIIIIIIIIIIIHIIIIIIIHIIIIIIIIIIIIHIIIIIIIIIIIIIIIIIIIIIIIIIIIIIIHIIIIIIIIIIIIIIIIIHIIIIIIIIIIIIIIIIIIIIIIIIIIIIIIIIIIIIIIIIIIIIIIIIIIIIHGIIIIIIIIIIIIIIIIIIIIIIIIIIIIIIIIIIIIIIIIIIDDDDD
@HISEQ:969:HM2KJBCX2:2:1102:16377:59554 2:N:0:ACTATGCA
CCTCGGGTACTACCCAACTATCCCTATTAATCATTACGTCGATCCTAGAAACCAACAAAATAGGATTAACGTCCTATTTCATTATTCCATGCTAATGTATTCAAGCGTTAGCCTGCTTTAAACACTCTAATTTTTTCAAAGTAACAGTCCTGATTTCCCGCAACACCAAATTAATGACATCACGGATCGTCAAGAAGGAGGAATCAGTAAAGCCAGTGCATACCAATGGCATGACCGACTTACTAACCCCGAAATTCAACTACGAGCTTTTTAACTGCAACAACTTTAATATACGCTATTGGAGCTGGAATTACCGCGGCTGCTGGCACCAGACTTGCCCTCCAA
+
00<@D=CGDFE1CHHHIIIIIIIIIHHICHIHIIIGHFIIIHH10D1<CGH@<1CC1DG?C<1DGHE1<DEH?EE1<GHIEHH@EH1C@F1<1D<C@F@GFHHICHEHHH8EEBFHFHEGBAB<8<CE1G@DH@;HCFG@8<DHAFC<HHH1F@CEHC7DC@DH?CFEGCD@EFEEIHGHHHHCCEEHHCHHFFE<C@C<CEGEGDAGHHHHFFD<C@HHGHIIHG@C?EF=GIIHHGF<CGGFBHIHIIHHEIHFIIIHIIHHIHIGIIIIIHHEHIIIIIIIIHIIIIIIIIIIIIHHIIIIIIIIIIIIIIIHIIIIIIHIHHIIIIIIIIIIIIIIDDDDD
@HISEQ:969:HM2KJBCX2:2:1102:5689:59524 2:N:0:ACTATGCA
CCTCGGGTACTACCCAACTATCCCTATTAATCATTACGTCGATCCTAGAAACCAACAAAATAGAATCAAACGTCCTATTTCATTATTCCATGCTAATGTATTCAAGCGTACGCCTGCTTTAAACACTCTAATTTTTTCAAAGTAACAGTCCTGATTCCCCACGACACCAAATTAATGACATCGCGGTTCTTCAGAAGGTAGGAACCAATAATGCCAGTACGTACCGAAGCACGACCAACAATTCGATCCCGAAATTCAACTACGAGCTTTTTAACTGCAACAACTTTAATATACGCTATTGGAGCTGGAATTACCGCGGCTGCTGGCACCAGACTTGCCCTCCAA
+
DDDDDIIIIIIIIIIIIIIIIIIIIIIIIIIIIIIIIIIIIIIIIIIIIIIIIIGIIIIIIIIIIIIIIHHHHIHIIIIIIIIIIIIHHIIIGHIIIIIIIIHIIIGHHHIIHIIGIIIIIIIIHIIIIIIIIIIIIIHIIIIII8IHGIIIIIHHIIIIIIIHHIIIIIHHIIIIIIIIIIIIIIIIIIIIIIIIHIIIIIIIIHIIIIIIIIIIIIIIIIIIIIIIIIIIIIIIIIIIIHGDIHHIIIIIIIIIIIIIIIIIIHD1IIIIIIIIIIIIIIIIIIIIIIIIIIIIIIIIIIIIIIIIIIIIIIHIIIIIIIIIIIIIIIIIIIIIIIIIDDDDD
@HISEQ:969:HM2KJBCX2:2:1102:6438:59908 2:N:0:ACTATGCA
CCTCGGGTACTACCCAACTATCCCTATTAATCATTACTCCGATCCCGAAGGCCAACACAATAGGACCAGAATCCTATGATGTTATCCCATGCTAATGTATCCAGAGCGATTGCTTGCTTTGAGCACTCTAATTTCTTCAAAGTAATGATGTTGGAAACACGACCTGGCCAATTAAGGCTAGGAGCGCGATGACGGCTGAAGGGTCGAGTAGGTCGGTGCTCGCCGTGAGGCGGACCGGCCGACCTGGCCCAGGGTCCAACTACGAGCTTTTTAACTTCAACAACTTAATTATACGCTATTGGAGCTAGAATTACCATGGCTGCTGGCACCAGACTTGCCCTCCAA
+
DCDDCIIHIIIIHIHHHIIHIIIIIIIIIIIIIHIIIIIIIIIIIIFIIIIIHIIIIIIIIHIEHIIIIIIIIIIIIIIIIIIHIIIIIIIIIIIIIIIHIIIIIIIIIIHIIIIIIIIIIIIIIIIIIIIIIIIIIIIIIIIIIIIIIIIIIIIHIIIIIIIIIHHHIIGIIIIIIHHIIIHIIIIIIIIIIIIHIIIIIHIIHIIIIIIIIIIIIIIIIIHIIIIIIIIIIGIIIIIIIIHGIIHIIIIIIIIIIIIIIIIIIIIIIIIHHHIHGIHIHHIIIIIIIIIIHIHIIIIIIIIIIIIIIIIIIIIIIIIIIIIIIIIIIIIIIIIIIIIIDDDDD
@HISEQ:969:HM2KJBCX2:2:1102:18506:60414 2:N:0:ACTATGCA
CCTCGGGTACTACCCAACTATCCCTATTAATCATTACGTCGATCCTAGAAACCAACAAAATAGAATCAAACGTCCTATTTCATTATTCCATGCTAATGTATTCAAGCGTGCGCCTGCTTTAAACACTCTAATTTTTTCAAAGTAACAGTCCTGATTCCCCACGACACCAAATTAATGACATCGCGGTTCTTCAGAAGGTAGGAACCAATAATGCCAGTGCGTACCGAGGCACGACCGACAATCTGATCCCGAAATTCAACTACGAGCTTTTTAACTGCAACAACTTTAATATACGCTATTGGAGCTGGAATTACCGCGGCTGCTGGCACCAGACTTGCCCTCCAA
+
DDCDDIIIIIIIIIIIIIIIIIIIIIIIGIIIIIIIIIIIIIIIIIIIIGIIIIIIIIIGHHHHIIIIIIHIIIHIIHIIIIIIIIIHIGIIGIHIHIIIIHHIIHHIIIHIIIIIIHIHIIIIIIIIIHIIIIIHIIIIIIIIIIIIIIIIIHHIIIIIIIIIIIIIIIHHIHHIIIIIIIIIIIIIIIIIIIIIIIIIIIIIHIIHIIIIIIIIIIIIIIIIIIIIIIIIIIHIIIIIIHHGIIIIIIIIIIIIIIIIIIIIIIIIIIIIIHIIIIIIIIIIIIIIIIIIIIIIIIIIIIIIIIIIIIIIIIIIIIIIIIIIIIIIIIIIIIIIIIIIDDDDD
@HISEQ:969:HM2KJBCX2:2:1102:20600:60160 2:N:0:ACTATGCA
CCTCGGGTACTACCCAACTTCCCTATTAATCATTACTCCGATCCCGAAGGCCAACACAATAGGACCAGAATCCTATGATGTTATCCCATGCTAATGTATCCAGAGCGATTGCTTGCTTTGAGCACTCTAATTTCTTCAAAGTAATGATGTTGGAAACACGACCTGGCCAATTAAGGCTAGGAGCGCGATGACGGCTGAAGGGTCGAGTAGGTCGGTGCTCGCCGTGAGGCGGACCGGCCGACCTGGCCCAAGGTCCAACTACGAGCTTTTTAACTTCAACAACTTAATTATACGCTATTGGAGCTAGAATTACCATGGCTGCTGGCACCAGACTTGCCCTCCAA
+
DDDDDIIIIIIIIIIIIIIIIIIIIIIIIIIIIIIIIIIIIIIIIIIGIIIIIIIIIIIIHIIIIIIIIIIIIIIIIIIIIIIIIHHIIIIIIIIIIIIIIHIHIHIIIIIIIIIIIIIIEIIIHIIIIIIHIIIIIIIIIIIIIIIIIIIIIIIIHHIIIIIIIIHHIHIIIIIIIHIIIIIHIIIIHIIIIIIIIIIIIIIHIIIIIIIIIIIHIIIIIIIIIIIIIIIIIIIIIIIIIIEIIIHHIIIIIIIIIIIIIIIIIIIIIIIIIIIIIIIIIIIIIIIIIIIHIIIGIIIIIIIIIIIIIIIIIIIIIIIIIIIIIIIIIIIIIIIIIIIDDDDD
@HISEQ:969:HM2KJBCX2:2:1102:2196:59508 2:N:0:ACTATGCA
CCTCGGGTACTACCCAACTATCCCTATTAATCAGTACGTCTATCCTTGAAACCAACAAAATAGAATCAAACGTTCTATTTCGTTATTCTATGCTAATGTATTCGAGCGTGAGCCTGCTTTAAACACTCTAATTTTTTCAAAGTAACAGTCCTGATTCTCCATGACACCAAATTAATGACATCATGGTTCGTCAGAAGGTAGGAATCAATAATACCAGTTCGTACAATAGCACGACCAATAAATTGATCCCGAAATTCAACTACGAGCTTTTTAACTGCAACAACTTTAATATACGCTATTGGAGCTGGAATTACCGCGGCTGCTGGCACCAGACTTGCCCTC
+
<DD@00CFEHEFCE1D1DHIGH1<1<FHIHH1D1<C1DH111<D111<<GGH1<<0D1D1D1<<FHEHIIH0F1<111<D1<F11<1D11<1D11HHEEHEHG%E<<<:7B<@<<18?6FIHFHHHH?BC1D<GHG<1<2@HH@IHCHG;HHHHC11#1@?HF<0<HEFEH@D/FH/FF?HCHF<D:0EEFCHHIHFHH>FHEEHIIHHEFF<HHHA<01F<<@IIHHFEHCCFC@CHHCDCIIIIHCIHIHG1F<D1D?HEEF1<CF1CHIHHH?GHHGHD<1<1IHHIHGE<F<CD1<CHHEHHG@HEIHE?HDDHGEGGG<<<C<HEHEGIHEHAADDD
@HISEQ:969:HM2KJBCX2:2:1102:4471:60484 2:N:0:ACTATGCA
CCTCGGGTACTACCCAACTATCCCTATTAATCATTACGTCGATCCTAGAAACCAACAAAATAGGTTCGATCGTCCTATTTCGTTATTCCATGCTAATGTATTCAAGCGCGAGCCTGCTTTAAGCACTCTAATTTTTTCAAAGTAACAGTCCTGTTTCCCCGCAACAACAAATTAATGCCATCACGGTTCTACAAGAAGGAGGGACCAGTGAGGCCAGTGCATACCAGTGGCACGACCAACCTACTGGCCCCGAAATTCAACTACGAGCTTTTTAACTGCAACAACTTTAATATACGCTATTGGAGCTGGAATTACCGCGGCTGCTGGCACCAGACTTGCCCTCCAA
+
DDCDDIIIIIIIIHIHHIIIIIIIIIIIIIIIIIIIIIIIIIIIIIIIIIIIIIIFHIIIIIIIIIIIIIIIIIGIIIHIIEHHIIHHHIHIIIIHIIIIHHGHIHIHIIIIIHHBHHHIIIIHIIIHHIIIIIIIIIIIIIIIHHHIIIHHIHHIIIIIIIIIIHHIIIIHEIIHIIHHHIHIIHIHHHIIIIIIIIHIIIIIIIIIIIIIIHHIIIIIIIIIIIIHHIHIIIHDHHHIIIIHEIIHDIIIIIIIIHHIIIIIIIIIIIIIIIIIIIIIIHHHIIHGIIIIIIIIIIIIHIIIIIIIIIIIIIIIIIIIIIIIIIIIHIIHHHHIIIIIH@@DDD
@HISEQ:969:HM2KJBCX2:2:1102:6363:61134 2:N:0:ACTATGCA
CCTCGGGTACTACCCAACTATCCCTATTAATCATTACGGTGGTCCTAGACCAACAAAATAGAACCAACGTCCTATTCTATTATTCCATGCTAATCTATTCAAGCAAAAGCCCGCTTTAAACACTCTAATTTTTTCAAGGTAATGGTCCTGGTTCCCCGGCACACCCAGTTAAGGACATACCGGCTCACCAGAAGGATAGACCCGACAACAGACAGTACTCGCCAGAGACGGACCGCCCGGTCAGGCCTAAAATTCAACTACGAGCTTTTTAACTGCAACAACTTTAATATACGCTATTGGAGCTGGAATTACCGCGGCTGCTGGCACCAGACTTGCCCTCCAA
+
DDDDDIIIIIIIIIIIIIIIIIIIIIIIIIIIIIIIIIIIIIIIIIIIIIIIIIIGIIIIIIIIIGIIHEHIIIIIIIIHHIIHIHHIIIIIIHIIIIIIIIIHIIIIHHIIIHIIIIIIIIIIIIIIIIIHIIIIIIIIIIIIIIIIIIIIHIIIHIIIIIIIIIIIIIHIIIIIIIIIIIIIIIIIIIIIHHIIIIIIIIIIIIIIIIIIIIIIIIIIIIHIIIIIIIIIIIIIIIIIIHIIIHIIIIIIIIHIIIIIIIIIIIHIIIIIIIIIIIHIIIIIIIIIIIIIIIHHHHIIIIIIIIIIIIIIIIIIIHIIIIIIIIIIIIIHIIIIIHDDDDD
@HISEQ:969:HM2KJBCX2:2:1102:11688:61019 2:N:0:ACTATGCA
CCTCGGGTACTACCCAACTATCCCTATTAATCATTACGGTGATCCTAGAAACCAACGAAATAGAATCAGTCCGTCCTATTTCATTATTCCATGCTAATGTATTCAGACGATAGTCTGCTTTAAACACTCTAATTTTTTCAAAGTAACAGTCCTGATTTCCCATCACACCAAATAAATGGCATGAAAGTTCCTCAGAAGGTAGAGATCCATCTCACCAGTGCAGACAATTAAGCCTGACCAATGGGTAGACCCCGAAGTTCAACTACGAGCTTTTTAACTGCAACAACTTTAATATACGCTATTGGAGCTGGAATTACCGCGGCTGCTGGCACCAGACTTGCCCTCCAA
+
DDDDDIIIIIIIIHHIIIIIIIIIIHIIIIIIIIHIIIIIIIIIIIIIIIIIIIIIIHIGIIIHIIIIIIIIIIGIIIIIIIIIIIIIIIHHIIIIIIHIHHIIIIIIIIIIIHHIGHIIIIIIIIIIIIIIIIIIIIIIHIIIIIIIIIHIIIHIIHIHIHIIIIIHIIIIIIIIIIIIIIIIIIIIIHIIIIIIIIIIIIIIIIIIIIIIIIIIIIIIIIIIIIIIIIIIIIIIIIIIIIIIIHHIIIIIIIIIIIIIIIIIIIIIIIIIIIIIIIIIIIIIIIIIIHIIIIIIIIIIIIIIIIIIIIIIIIIIIIIIIIIIIIIIIIIIIIIIIIIIIIIDDDDD
@HISEQ:969:HM2KJBCX2:2:1102:5721:61720 2:N:0:ACTATGCA
CCTCGGGTACTACCCAACTATCCCTATTAATCATTACTCCGATCCCGAAGGCCAACACAATAGGACCAGAATCCTATGATGTTATCCCATGCTAATGTATCCAGAGCGATTGCTTGCTTTGAGCACTCTAATTTCTTCAAAGTAATGATGTTGGAAACACGACCTGGCCAATTAAGGCTAGGAGCGCGATGACGGCTGAAGGGTCGAGTAGGTCGGTGCTCGCCGTGAGGCGGACCGGCCGACCTGGCCCAAGGTCCAACTACGAGCTTTTTAACTTCAACAACTTAATTATACGCTATTGGAGCTAGAATTACCATGGCTGCTGGCACCAGACTTGCCCTCCAA
+
DDDDDIIIIIIGIIIIIIIIIIIIIIIIIIIIIIIIIIIIIIIIIIIIIIIIIIIIIIIIIIHHIIIIIIIIIIIIIIIIIHIIIIIIIIIIIIIIIIIIIIIIIIIIIIIIIIIIIIIIIIIIIIIIIIIIIIIIIIIIIIIIIIIIIIIIIIIIIIIIIIIIIIIIIIIIGIIIIIIIIIIIIIIIIIIIIIIIIIIIHIIIIIIIIIIIIIIIIIIIIIIIIIIIIIIIIIIIIIIIIIHHIIIIIIIIIIIIIIIIIIIIIIIIIIIIIIIIIIIIIIIIIIIIIIIIIIIIIIIIIIIIIIIIIIIIIIIIIIIIIIIIIIIIIIIIIIIIIIIIDDDDD
@HISEQ:969:HM2KJBCX2:2:1102:13028:61775 2:N:0:ACTATGCA
CCTCGGGTACTACCCAACTATCCCTATTAATCATTACGCTGGTCCATAACACCAACAAAACAGGACCACCGTCCTATTTTATTATTCCATGCTAATGTATTCAGACATAAGCCTGCTTTGAACACTCTAATTTTTTCAAGGTAAAGGTCCTGGTTTCCTACCACGTTAAATTAATAACATAATAGTTCCCCAGAAGGTAGAAATTCTACACGCCAGTACAGACAATAGCCCGACCAACGATAGAACCCCGAAATTCAACTACGAGCTTTTTAACTGCAACAACTTTAATATACGCTATTGGAGCTGGAATTACCGCGGCTGCTGGCACCAGACTTGCCTTCCAA
+
<@@DDCHHHHIIIIGIIHIIIIHHHHHHHHIHEHH@HHIIHCGHHIIEHHHIIIFHHHHHIIHHHHIHHIIHECEHHHHHHC1CHFGH?D11DHHHHHHHIIHHHHIHHHIIHFIHIIIEHHHEIIHIHIHIIHGIIIIHHIIIIIIIIHHEHFHGGIIIHCIIHGHIIIHHHHFIIHFIHHFHIH@IFIIIIIIIIIIHIIIHHIIIIIIIIIIIIIIIIIIIIHIIIIIIIIIIHGHIIHFIIIIIHHIIHIHIIIIHIIGIHHHIIIIHHHEHIIIIIHHIIIIHHCG@HHIIIIIIIIHHHHGIHEHIIIHIIIIIIIIIIIIIIIIIIIIIIIIDDDDD
@HISEQ:969:HM2KJBCX2:2:1102:11027:61858 2:N:0:ACTATGCA
CCTCGGGTACTACCCAACTATCCCTATTAATCATTACGGTGGTCCTAGAAACCAACAAAATAGAACCACAACGTCCTATTCTATTATTCCATGCTAATCTATTCAAGCAATAGCCCGCTTTAAACACTCTAATTTTTTCAAGGTAATGGTCCTGGCTCCCCAACACACCCAATAAAGGACATGCTGGCTCACCAGAAGGAAGACCCGACAGCAGACAGTACTCGCCAAAGACGGACCGCCCGGCCAGGCCTAAAGTTCAACTACGAGCTTTTTAACTGCAACAACTTTAATATACGCTATTGGAGCTGGAATTACCGCGGCTGCTGGCACCAGACTTGCCCTCCAA
+
DCDDDIHIHIIIIHIIHIHGHHIIHIIIHHIIIIIHIIHHIIIIIIIIIIIIGEHHEHIIIGHIHIIIIIIHHHHIHHIIIIHIIFIHGIIIIIIIIFHIIHHIIIHIIHIIIIIIIIHIHHHIHIIIIIIIIHIHIIIIIIHFIIIHHHHHHHEHHHEHIIHIGIEFCEHIIIIIHHIHHGIIIHHIIIIGIIIIIIIHGHIIHHHIIIGIIIIIIIIIIHIIHHIIIIIHEIHHHIIHHIHEEHHGHHIIHIIIIIIIIIIHIHIIIIIIIHFIIIIIIIIIIIGIIIIIIHIIHIIGHIIIHIIGIIIIIIIHIIIHIIIIIIIIIIIHIIHIIIIHGBDDDA
@HISEQ:969:HM2KJBCX2:2:1102:20101:62857 2:N:0:ACTATGCA
CCTCGGGTACTACCCAACTATCCCTATTAATCATTACGTCGATCCTAGAAACCAACAAAATAGAATCAAACGTCCTATTTCATTATTCCATGCTAATGTATTCAAGCGCGAGCCTGCTTTAAACACTCTAATTTTTTCAAAGTAACAGTCCTGATTCCCCACGACACCAAATTAATGACATCGTGGGTAGGAATCAATTTGACCAGTACGTACCGAGGCACGACCGACCAACAGATCCCGAAATTCAACTACGAGCTTTTTAACTGCAACAACTTTAATATACGCTATTGGAGCTGGAATTACCGCGGCTGCTGGCACCAGACTTGCCCTCCAA
+
DADDAIIIIHHIIIIGEHIIIHIHIHIIIIHHIIHIIIIIIHIIHHGGHEHECFHHHFEHIICHHHHHIHI=F?HIIIIIFHIFIIIIHIIHHHHHIIIIIIHHIIIIIHHF?HHIIIIIIIHIHIIIIIIIIIIIHIIIIIHIIIIIIHIHHIIHIHIHHHIIHHHIIIIHIIIIHGIIIIIIIIIIIIIIHHIIIIIIIHIIIIIIIIIIIIIIIIIIIIHIIIIIHHGGGIIHIIIIIIIIIIHIIHHIIIIIIHIIIIIIIIIIIIIIIIIIIIIIIIIHIIIIIIIIHIIIIIIIIIIIIIIIIIIIIIIIIIIIIIIIIIIIIDDDDD
@HISEQ:969:HM2KJBCX2:2:1102:7010:63000 2:N:0:ACTATGCA
CCTCGGGTACTACCCAACTATCCCTATTAATCATTACTCCGATCCCGAAGGCCAACACAATAGGACCAGAATCCTATGATGTTATCCCATGCTAATGTATCCAGAGCGATTGCTTGCTTTGAGCACTCTAATTTCTTCAAAGTAATGATGTTGGAAACACGACCTGGCCAATTAAGGCTAGGAGCGCGATGACGGCTGAAGGGTCGAGTAGGTCGGTGCTCGCCGTGAGGCGGACCGGCCGACCTGGCCCAAGGTCCAACTACGAGCTTTTTAACTTCAACAACTTAATTATACGCTATTGGAGCTAGAATTACCATGGCTGCTGGCACCAGACTTGCCCTCCAA
+
DD@0BEHHEHIIIIHIHIHIGI?FH@C@EEFHHHEFGHE1EHHHHIEHHHGGHHIHIHHGHIHHIIIGEHH1<<CGE1CHHHHHEH?FHI?EHHHHHHHHIFHHIFHIIIIIHEHCCFHHHHHHFCGHIIGHHHGFEHHGHHHHIGFHEHIIIIHEHE?FHHIIHHIIIIHGABGHHHGHHIHHHHHHHHHHIIHHHGGFH/HEGEEIIIIIHIGHHHCFCHC<IIIIIII<HDIIHIHHHIHHIIHHEGHHFHIIHIHIIHGHHHCEHHGHHHHHIHGHHFFIIIIIIIHHGIHHEHEHEHHC<HHHIIHHG@CIHHHHHH@HHEEEEEHEHEEHECC@D@D<0
@HISEQ:969:HM2KJBCX2:2:1102:21061:63272 2:N:0:ACTATGCA
CCTCGGGTACTACCCAACTATCCCTATTAATCATTACGTCGATCCTAGAAACCAACAAAATAGAATCAAACGTCCTATTTCATTATTCCATGCTAATGTATTCAAGCGTAAGCCTGCTTTAAACACTCTAATTTTTTCAAAGTAACAGTCCTGATTCCCCACGACACCAAATTAATGACATCGCGGTTCTTCAGAAGGTAGGAACCGATAATGCCAGTGCGTACCGAGGCACGACCAACAATTCGATCCCGAAATTCAACTACGAGCTTTTTAACTGCAACAACTTTAATATACGCTATTGGAGCTGGAATTACCGCGGCTGCTGGCACCAGACTTGCCCTCCAA
+
@?BDDHHHDHEGHGECGHHHHHHHHHEHIIIGHHHIIFGEHIH?HEEHHFHHHHIIHIFFHHIIIGCHEEGHD?0DFG1G?CGEH1@GHHCFH1CF@FFGEGCFHGHFHHHEGFGBH@FHGHHFHIIHHHIGHHHHEGHIHHHHHG=HEIHHEHHFHHIIHHFHIIHHHHIIHGHHGCHHDIHHHHFGHHIIIHIIIIIHHHEHIHHEFD@HIHIIIIIIHHEHHGHIHFHHIFFHHHGHGGC<FHGIIIIHGIIIIHEEFHIHHHHHIIHHGHIHHHIHIHHHEEEGHHHFHIIIIIHHIIHIIIIIIIIIIIHCIIIIIIIIIIIIIIIHFIIGIIIIDDDDD
@HISEQ:969:HM2KJBCX2:2:1102:8320:63420 2:N:0:ACTATGCA
CCTCGGGTACTACCCAACTATCCCTATTAATCATTACATCGATCCTAGAAACCAACAAAATAGAATCGGATGTCCTATTTCATTATTCCATGCTAATGTATTCAAGCGTGAGCCTGCTTTAAACACTCTAATTTTTTCAAGGTAACAGTCCTAATTCCCCGTGACACCAAATTAATGGCATTACGGTTCTTTAGAAGGTGAGAAATCAATAATATCAGTACATACCAACGGCATGACCGAAACATTGATCCCGAAATTCAACTACGAGCTTTTTAACTGCAACAACTTTAATATACGCTATTGGAGCTGGAATTACCGCGGCTGCTGGCACCAGACTTGCCCTCCAA
+
DDDCDIIIIIIIIIIIIIIIIIIIIIIIIGHHIHIIIIIIIIIHHIIHHHIIIIIIIGIIIIHIIIIIIDHIIIIIIIIIIGHIIIIIGHIIIIHGIHHHHIIIIHIHIIIIIIIIIIIIIIIHHHIHIHIIIHIHHHIIIIIIIIIIIIIIIHHIHIIIHIHIHHEHIIIIIIIII:IIIIIIIHIHHHHIIIIIIIIIIHIIIIIIIIIIIHHHIIIIHIIIIIIIIIIIIIIIIIIIIIIHHEIGHIIHIIIIIHIHIIIIIIIIIHIIIIIIIIIIIIIIIIIIIIIIIIIIIIIIIIIIIIIIIIIIIIIIIIIIIIIIIHIIIIIIIIHIIIIIIIDDDDD
@HISEQ:969:HM2KJBCX2:2:1102:9369:63886 2:N:0:ACTATGCA
CCTCGGGTACTACCCAACTATCCCTATTAATCATTACGTCAATCCTAGAAACCAACAAAATAGGATCGAACGTCCTATTTCATTATTCCATGCTAATGTATTCAAGCGTTAGCCTGCTTTAAACACTCTAATTTTTTCAAAGTAACAGTCCTGTTTCCCTGCAACACCAAATTAATGACATTACAGTTCTTCAGAAAGGAGGAATCAGCGAAGCCAGTGCATACCAGTGGCACGACCAACCTGCTGACCCCGAAATTCAACTACGAGCTTTTTAACTGCAACAACTTTAATATACGCTATTGGAGCTGGAATTACCGCGGCTGCTGGCACCAGACTTGCCCTCCAA
+
DDDDDIIIIIIIIIIIIIIIIIHIIIIIIIIIIIIIIIIIIIIIIIIIGIIIIIIIIIIEHHIIIIIIIIIIHIIIIIIIIGIIIIIIIIIIIIIIIIIIIIIIIIIIIIIIIIIIIIIIIIIIIIIIIIIIIIIIIIIIIIIIIIIIIIIIIIIIIIIIIHHIIIIIIIIIHIIIIIIHHIIIIIIIIIIIIIIIIIIIIIIIIIIIIIIIIIIIIIIIIIIIIIIIIIIIIIIIIIHIIIIHHIIIIIIHIIIIIIIIIIIIIIIIIIIIIIIIIIIIIIIIIIIIIIIIIIIIIIIIIIIIIIIIIIIIIIIIIIHIIIIIIIIIIIIIIIIIIIIIIDDDDD
@HISEQ:969:HM2KJBCX2:2:1102:17758:63478 2:N:0:ACTATGCA
CCTCGGGTACTACCCAACTATCCCTATTAATCATTACGGTGATCCTAGAAACCAACGAAATAGAACCAAGCCGTCCTATTTCATTATTCCATGCTAATATATTCAGACGTTAGCCTGCTTTAAACACTCTAATTTTTTCAAAGTAATAGTCCTGATTTCCAATCACACCAAATAAATGGCATGAAAGTTCCTCAGAAGGTAGAGATTTATCTCACCAGTACAGACAATTAAGCCTGACCAATGGGTAAACCCCGAAGTTCAACTACGAGCTTTTTAACTGCAACAACTTTAATATACGCTATTGGAGCTGGAATTACCGCGGCTGCTGGCACCAGACTTGCCCTCCAA
+
D@DDBIIIIIIIGHIIFHIIIIIHIIHIHHIHIHIHIGIIEHHIIIIHHIGIIHHHIIFHHHGHHHIIGEHHHHIGHHCGHG1CGHHH?HHE?FEHIECIIHHCH1HFHHHIHGHEHHIHHGHGHGEFGFEFHHFCHHIFB@HGHHHIHFEHHFFGFCHIIIIHHHH@GHFHHCHHEI9HHECHGDHEFHEEHIIIIHGFC<GEHCEIHHGE9HCHIIHHIHGHGDGHBHIIIIHHFEIHHEEFGDDHCGIHHHHHHGIHHH@HHGHCHCGHEEHHHHHGGHG?HHHEGIHHCHIHHIIIIHHIHGHHC?HHHHHE<C?EC1GCHF@CHHCFHEIHHGIIIGG@0@@B
@HISEQ:969:HM2KJBCX2:2:1102:9192:64963 2:N:0:ACTATGCA
CCTCGGGTACTACCCAACTATCCCTATTAATCATTACTCCGATCCCGAAGGCCAACACAATAGGACCAGAATCCTATGATGTTATCCCATGCTAATGTATCCAGAGCGATTGCTTGCTTTGAGCACTCTAATTTCTTCAAAGTAATGATGTTGGAAACACGACCTGGCCAATTAAGGCTAGGAGCGCGATGACGGCTGAAGGGTCGAGTAGGTCGGTGCTCGCCGTGAGGCGGACCGGCCGACCTGGCCCAAGGTCCAACTACGAGCTTTTTAACTTCAACAACTTAATTATACGCTATTGGAGCTAGAATTACCATGGCTGCTGGCACCAGACTTGCCCTCCAA
+
CDDDDHIIIIIIIIIIIIIIIIIIIIIIIGIIIIIIIIIIIIIIIIIIIIIIIIIIIIIIIIIIIIIIHIIIIHIIIIHIIIIIIIIIIIIIIIHIIIIIIIIIIHIIIIIIIIIIIIIIIIIIIIIIIIIIIIIIIIIIIIIIIIIIIIIIIIIIIIIIIIIIHIIIIIIIIIIIIIIIIIIIIIIIIIIIIIIIIIIIIIIIIIIHIIIIIIIIIIIIIIIIIIIIIIIIIIIIIIIIIIHIIIIIIIIIIIIIIIIIIIIIIIIIIIIIIHIIIIIIIIIIIIIIIIIIIIIIIIIIIIIIIIIIIIIIIIIIIIIIIIIIIIIIIIIIIIIIIIIIDDDDD
@HISEQ:969:HM2KJBCX2:2:1102:6117:65435 2:N:0:ACTATGCA
CCTCGGGTACTACCCAACTATCCCTATTAATCATTACGTCAATCCTATAAACCAACAAAATAGGATCAAACGTCCTATTTCATTATTCCATGCTAATGTATTCAAGCGTTAGCCTGCTTTAAACACTCTAATTTTTTCAAAGTAACAGTCCTGTTTCCCTGCAACACCAAATTAATGACATTACAGTTCTTCAGAAAGGAGGAATCAGCGAAGCCAGTACATACCAGTGGCATGACCAACCTGCTGACCCCGAAATTCAACTACGAGCTTTTTAACTGCAACAACTTTAATATACGCTATTGGAGCTGGAATTACCGCGGCTGCTGGCACCAGACTTGCCCTCCAA
+
D?DDDHIHIIIIIHHIIGHHIIGHHHIIIHHHIIIIIIHHIGIIIIEHGHHIIIIIHGIGIIHIEHHCHHHIIIIIGHIHHIIIHIIIIIHHHHHHHIHIIHIIIIHIHIIIIIHIIHGHIGHHIIIIIIIIIIHHIIIIIIIIHIIIIHIIIHHIIIIIIIHIIIIHIHHHHIIIIIIIIIIIIIHHHIHIIIIIHIIIIIIHIIIHIIGIIHIIIIIIIHIIHIIHIIIIIHIIHIHIIIHHHIHIIIIIIGIHIIIIIIIHIIIIHEHHIHHHIIIIIHHCHIIHIHIIIIIIIHIHHIIIIIIIIIIIIIIHHHIIIIIIIHIIHIIIIHHHGIIIICDDDD
@HISEQ:969:HM2KJBCX2:2:1102:5049:65591 2:N:0:ACTATGCA
CCTCGGGTACTACCCAACTATCCCTATTAATCATTACCGCGGTTCCAGAAACCAACAAAACAGAACCACAGGTCCTATTCCATTATTCCATGCTAATCTATGCAAGCGTACGCCTGCTTTGAACACTCTAATTTTTTCAAGGTAAACGTCCTGGCTCCCCGCGGCAGGCCGCCCGAAGGCCACCCGCCACGGCTCCCCAGGAGGAAAGGCCCGGCCTAAGAAAGGCAGTACTCGCCACCGAAGCAGCGGACCACCCGGCCGAGCCCAAAGTTCGACTACGAGCTTTTTAACTGCAACAACTTTAATATACGCTATTGGAGCTGGAATTACCGCGGCTGCTGGCACCAGACTTGCCCTCCAA
+
CDDDDIIIIIIIIIIIIIIIIIIIIIIIIIIIIIIIIIIIIIIIIIIIIIIIIIIIIIIIIIHIIIIIIECFHIIHHIIIIHIIIIIIHIIIIIIIIIIIIEHHIIIIIIIIIIIHIIIIHHHHIIIIIIIIIIIIIIHHIIIGIHIIIIIIIIHFHHIIHHHHHDHDDHIIIIHHHHIIIIIIIHHIIIIIIIIIIIIHIIIIHIIHIIIIIIIIIIIIIIIIIIIIIIIIIIIIIIIIIIIGIIIIIIIIIIIIIIIIIIIIIIIIIIIIIIIIIIIIIIIHIIIIIIIIIIHIIIIIIIIIIIIIHIIIIIIIIIIIIIIIIIIIIIIIIIIIIIIIIIIIIIIIIIIIIIIIDDDDD
@HISEQ:969:HM2KJBCX2:2:1102:14186:65407 2:N:0:ACTATGCA
CCTCGGGTACTACCCAACTATCCCTATTAATCATTACGTCAATCCTAGAAACCAACAAAATAGGATCGAACGTCCTATTTCATTATTCCATGCTAATGTATTCAAGCGTTAGCTTGCTTTAAACACTCTAATTTTTTCAAAGTAACAGTCCAAATTCCCCGCAACACCAAATTAATGGCATTACGGATCATCAGGAAGGAGGAATCAGTGAGACCAGTACATACCAGAGGCATGACCAACCTACTAACCCCGAAATTCAACTACGAGCTTTTTAACTGCAACAACTTTAATATACGCTATTGGAGCTAGAATTACTGTGGCTGCTAGCACCAGACTTGCCCTCCAA
+
DDDDDIIIIIIIIIIIIIIIIIIIHIIIIIIIIIIIIIIIHIIIIIIIIIIIIIIIIIIIIIIIIIIIIHIIIIIIIIIIHIIHIIIGIIIIGIIIIIIIIIIIIIIIIIIIIIIIIIIIIIHHHGIIHHIIIIIIIIIIIIIIIIIIHIIIIIIIHIIIIIIIIIIIIIIIIHIIIIIIIIIIIIHIIIIIIIIIIIIIIIIIIIIIIIIIIIIIIIIIIIIIIIIHIIIIIIIIIIIIHHGHCHEIIIIIIIIIIIIIIHFIIIIIIIIIIIIIIIIIIIIIIIIIIIIIIIIIIIIIIIIIIIIIIIIIIIIIIIIIIIIIIIIIIIIIIIIIIIIIIDDDDD
@HISEQ:969:HM2KJBCX2:2:1102:11903:67496 2:N:0:ACTATGCA
CCTCGGGTACTACCCAACTATCCCTATTAATCATTACGTTGATCCTAGAAACCAACAAAATAGAATCGAACGTCCTATTTCATTATTCCATGCTAATGTATTCAAGCGCGTGCCTGCTTTAAACACTCTAATTTTTTCAAAGTAACAGTCCTGACTCCCCACAACATCAAATTAATGACATCATGATTCATCAGAAGGGAGAAATCAATGACATTAGTACGTACCGAAGGCACGACCGACGTATTGATCCCGAAATTCAACTACGAGCTTTTTAACTGCAACAACTTTAATATACGCTATTGGAGCTGGAATTACCGCGGCTGCTGGCACCAGACTTGCCCTC
+
DDDDAHIIIIHIHIHIHHIIIIIHHGIHIICGHIIHIIHHCCGCCGFEGHHHIIIIIIIIIHHGHEHIIIHG<FGHIHI?EHHHHGECGHC@1HHHIIHHHHEIIHHIDIHHEHHEHGEHHG@HIIEHIIIHHHHIIIIHHHEHHHHHHHIGHHHIHIHHHHHFHFGFEIIHHHHHIIIIIIIHIHGHHHHHHIIIIIIHFHCFIHIIIIHHIHHHIIIHIIIIIIIIIHHHHIIIIIHIHFHIIIIIIIIHGIIIHHIHHHIIHHHHHIIIHHHHHEEIIHIIIIIIIIIHHHIIHHIIIIIIIIIHHGHIHIIHIIIIIIHIIGIIIGIIHEIHIIDBDDD
@HISEQ:969:HM2KJBCX2:2:1102:16738:67649 2:N:0:ACTATGCA
CCTCGGGTACTACCCAACTATCCCTATTAATCATTACGTCAATCCTAGAAACCAACAAAATAGGATCGAACGTCCTATTTCATTATTCCATGCTAATGTATTCAAGCGTTAGCCTGCTTTAAACACTCTAATTTTTTCAAAGTAACAGTCCTGTTTCCCTGCAACACCAAATTAATGACATTACAGTTCTTCAGAAAGGAGGAATCAGCGAAGCCAGTACATACCAGTGGCACGACCAACCTGCTGACCCCGAAATTCAACTACGAGCTTTTTAACTGCAACAACTTTAATATACGCTATTGGAGCTGGAATTACCGCGGCTGCTGGCACCAGACTTGCCCTCCAA
+
DDDDDIHIIIHIHIIIIIIIIIIIIIIIIIIIIIIHIIIIIIIIIIIIIIIIIIIHIIIIIIGIIIIHIIIIIIIHHIIIIIIIIIIHIIIIHHHHHIIIIIIIIIIIIIIHIIIHIHIIIIIIHIIIHIIIIIIIIHIIHHHIIHHHIHIIIIIIIIHIHGIIIIIIIIIIIIIIIHIIIIIIIIIIIIIIIIIIIIIIIIIIIIIIIIHIIIIIIIHHGIIIIIIIGIIIHIIIIIHIIIIHGIIIIIIIIIIIIIIIIIHIIIIIIIIIIIHIIIIIIIIIIIIIIIIIIHIIIIIIIIIIIIIIIIIIIIIIIIIIIIIIIIIIIIIIIHIIIIIIIDDDDD
@HISEQ:969:HM2KJBCX2:2:1102:8481:67841 2:N:0:ACTATGCA
CCTCGGGTACTACCCAACTATCCCTATTAATCATTACGTCAATCCTAGAAACCAACAAAATAGAACCATGCCGTCCTATTCTATTATTCCATGCTAATGTATTCGAGCAAAAATGCCTGCTTTAAACACTCTAATTTTTTCAAGGTAAAGGTCCTGGATCCGCAAGACACCCAATAAAGGACATCGAGTTTCTCCAGAAGGTGAGAAATCAACAGTAACAGTTCATACCCCTTAAGGCATGACCATCACGTCAATCCCGAAATTCAACTACGAGCTTTTTAACTGCAACAACTTTAATATACGCTATTGGAGCTGGAATTACCGCGGCTGCTGGCACCAGACTTGCCCTCCAA
+
DDDDDIIIIIIIIIIIIIIIIIIHIIIIIIIIIIIIIIIIIIIIIIIIIIIIIIIIIIIIIIIIIIIIIHIIIIIIIIIIIIIIIIIIHIIIHIIIIIGEHHHIIIIIIIIIIIIIIIIIIIIIIIIIIIIIIHIIIIIIIIIIIIIIIIIIIIIIIGIIHIIIIIIIIIIHIIIIIIIIIIIIIIIIIIIIIIIIIIIIIIIIIIIIIIIIIIIIIIIIIIIIIIHIIIIIIIIIIIIIIIIIHIHHIIHFIIIIIIIIIIIIIIIIIIIIIIIIIIIIIIIIIIIIIIIIIIIIIIIIHIIIIIIIIIIIIIIIIIIIIIIIIIIIIIIIIIIIIIIIIIIIIIIIDDDDD
@HISEQ:969:HM2KJBCX2:2:1102:17055:66869 2:N:0:ACTATGCA
CCTCGGGTACTACCCAACTATCCCTATTAATCATTACGGTGGTCCTTGAACCAACAAAATAGAACCACAACGTCCTATTCTATTATTCCATGCTAATCTATTCAAGCAAAAGCCTGCTTTAAACACTCTAATTTTTTCAAGGTAATGGTCCTGGCTCCCCGGCACGCCCAATTAAGAACATACCGATTCACCAGAAAGATAGACCCGACGACAGAACAGTACTCGCCAGAGACGGACCGTCCGGCCAGGCCTAAAATTCAACTACGAGCTTTTTAACTGCAACAACTTTAATATACGCTATTGGAGCTGGAATTACCGCGGCTGCTGGCACCAGACTTGCCCTCCAA
+
DDDDDHIIIHHHIHEHHIHIIIIIIIIIHHIHIIHHIIEFHIHIIGIIIHGHIHIIIIIIIHHHIIIGEHHHEHHHIGHHHHIHHEGHGHICEFH@FHIHFIHHIHHEIIHIIIIGIIIHHHHIHHIHHHIIIIHHHHGGHHHIHIGIIIIIIHHHHHIICDGHEIHIHIIHGIIIIHHHIIHIHIIHHFEHHHHIIIHIIIIIIIIIIIIHIHIIIIIIIIIIIHIIIIIIHIIIIIHGHIIIHHIHHIIGIIIIHIIIIIHHIIIHEFIIIIIIIIIIIIIIIIIIIHHHHIHIIIIHGFIHIIIIIHIIIIIIIIIIIIIIIIIIIIHIIIIIHIGIIIDDDDD
@HISEQ:969:HM2KJBCX2:2:1102:7164:68176 2:N:0:ACTATGCA
CCTCGGGTACTACCCAACTATCCCTATTAATCATTACGTCAATCCTAGAAACCAACAAAATAGGATCGAACGTCCTATTTCATTATTCCATGCTAATGTATTCAAGCGTTAGCCTGCTTTAAACACTCTAATTTTTTCAAAGTAACAGTCCTGTTTCCCTGCAACACCAAATTAATGACATTACAGTTCTTCAAGAAGGAGGAATCAGTAAAGCCAGTACATACCATAGGCACGACCAACCTACTGACCCCGAAATTCAACTACGAGCTTTTTAACTGCAACAACTTTAATATACGCTATTGGAGCTGGAATTACCGCGGCTGCTGGCACCAGACTTGCCCTCCAA
+
DDDDDIHIIIIIIIIIIIIHIIHIHHIIIIHHIIIIIIIHIIIIIIIIIIIIIIIIIIIGHHHHIIIIIIIHIIIHIIIIIIIIIIGCFHHHHHHHIIIIHHIIIIIIIIIIIIIIIHIIIIIIHIIIIIIIIIIIIIIIIIIIIHIIIIIHHIIIIIIIIIIIIIIIIIIHHIIIIIIIIIIIIIIHIIIIIIIIIIIIIIIIIIIIIIIIIIIIIIIIIIIIIIIIIIIIIIIIIIIIIIHIHIHIEHIIIIIIIIIIIIIIIIHIIIIIIIIIHIIIIIIIIIIIIIIIIIIIIIIIIIIIIIIIIIIIIIIIIIIIIIIIIIIIIIIIIIIIIIIIIDDDDD
@HISEQ:969:HM2KJBCX2:2:1102:18403:69577 2:N:0:ACTATGCA
CCTCGGGTACTACCCAACTATCCCTATTAATCATTACTCCGATCCCGAAGGCCAACACAATAGGACCAGAATCCTATGATGTTATCCCATGCTAATGTATCCAGAGCGATTGCTTGCTTTGAGCACTCTAATTTCTTCAAAGTAATGATGTTGGAAACACGACCTGGCCAATTAAGGCTAGGAGCGCGATGCCGGCTGAAGGGTCGAGTAGGTCGGTGCTCGCCGTGAGGCGGACCGGCCGACCTGGCCCAAGGTCCAACTACGAGCTTTTTAACTTCAACAACTTAATTATACGCTATTGGAGCTAGAATTACCATGGCTGCTGGCACCAGACTTGCCCTCCAA
+
DDDDDIIIIIIIIIIIIIIIIIIIIIIIIIIIIIIIIIIIHIIIIIIIIIIIIIIIIIIIIHHIHIHIHHIIIIIIIIIIIIIIIHIIIIIGHIHIIIIHIIIIIIIIIIIIIIIIIIIIIIHIIIIIIIIIIIIIIIIIIIIIIIIIIIIIIIIIHIIIIIIIIIIIIIIIIIIIIIIIIIIIIIIIIHIIIIIIIIIIIIIIIIIIIIIIIIIIIIIIIIIIIIIIIIIIIIIIIIIIIIHHIIIHIIIIIIIIIIIIIIIIIIIIIIIIIIIIIIIHIIIIIIIIIIIIIIIIIIIIIIIIIIIIIIHHIIIIIIIIIIIIIIIIIIIIIIIIIIIIDDDDD
@HISEQ:969:HM2KJBCX2:2:1102:15736:69264 2:N:0:ACTATGCA
CCTCGGGTACTACCCAACTATCCCTATTAATCATTACGGCGGTCCTAGAAACCAACAAAATAGGACCGCACGTCCTATTCTATTATTCCATGCTAACGTATTCGAGCAAAGGCCTGCTTTGAACACTCTAATTTTTTCAAAGTAAAAGTCCTGGTCCCCAACACACCCAGTGAAGGGCATGCGGTTCTCCAGAAGAGAAGGCCCGGCCGGACAAGTGCACGCGGTGAGGCGGACCTGCCAGCCAGGCCAAAGGTTCAACTACGAGCTTTTTAACTGCAACAACTTTAATATACGCTATTGGAGCTGGAATTACCGCGGCTGCTGGCACCAGACTTGCCCTCCAA
+
DDDBDGIIIIHIIIIIIIHIIIGIIIIIIIHIIIIIIEGHIIIIIGHIGHIHFHHIHHIIIICHHHICHHHHEEHHHHFHCHIIIIIGIFHHFHGIIIIIHCFHHFGHGHIIHIIIHHHGFHIHIHHEHHHHIHIHIHIIIIIIIIIIIIHIIGIIHIIIIHHHHIHGGIIIIIIIIIIIIIIIIIIIHIIIIHIIIIIIIIHIIHHIHIIIIIIIIIIHIIIIIIIIIIIIIGIIIIIIIIIIIHEIIIIIIHIIHIIHIHIIIIIIIIHIIIIIIIIIHGIHHGIIIHHGHIIIIIIIIIIIIIIIIIIIIIGIIIIIGIIIIIIIIIIIIIIIIHIDDDDD
@HISEQ:969:HM2KJBCX2:2:1102:2662:69944 2:N:0:ACTATGCA
CCTCGGGTACTACCCAACTATCCCTATTAATCATTACGTCAATCCTAGAAACCAACAAAATAGGATCGAACGTCCTATTTCATCATTCCATGCTAATGTATTCAAGCGTTAGCCTGCTTTAAACACTCTAATTTTTTCAAAGTAACAGTCCTGTTTCCCTGCAACACCAAATTAATGACATTACAGTTCTTCAGAAAGGAGGAATCAGCGAAGCCAGTACATACCAGTGGCACGACCAACCTGCTGACCCCGAAATTCAACTACGAGCTTTTTAACTGCAACAACTTTAATATACGCTATTGGAGCTGGAATTACCGCGGCTGCTGGCACCAGACTTGCCCTCCAA
+
BBADDEIIIHHIFE@FH@@HICHCDEGHIHIHIIHHHHG@GEHFHIIGCHHIIHIDHHHHDFG?GGEHFHCHHDCHHHEHCHH?HEC<<FCCCHHEHFIHHHHEHHIIIHG@FHHA@EFGHGGEEIHHHIIHHHFHHHEEHGGHHHHHHFIHCIHHHIHEIIHHHHFEH@HHIHGEECGHIHHEG<ECCCEFHHHDHFHFGHHF@FH@HEGIHHHHHHIIIHIHHEEC?H=DIIHIIIHHG@D<1DC<IIGHEFIIIHIIIIHIIHHEIGHHHF<E<D@FGHGFFHHIHGIHHHHFHHGHHHFIIIIHCGHIHHHHHHFHEGHHIHHFHHEIIIIHHEIIHDBDDD
@HISEQ:969:HM2KJBCX2:2:1102:4469:70893 2:N:0:ACTATGCA
CCTCGGGTACTACCCAACTATCCCTATTAATCATTACTTCAGTCCTAGAAACCAACAAAATAGAACCGAAGTCCTAAATTATTATTCCATGCTAATGTATTCAAGGCATAAGCCTGCTTTAAACACTCTAATTTTTTCAAAGTAATAGAGCTAGATCGCGACGACAGCCCAGTGAAGGGTGCCGCCGTTTTCTAGCAGGATGGCAGACGCGCGCCAGCACTCACACTCGTAACCGAGGCGGGCCAGGTGCGTCAAACCAGAAATCCAACTACGAGCTTTTTAACTGCAGCAACTTTAATATACGCTATTGGAGCTGGAATTACCGCGGCTGCTGGCACCAGACTTGCCCTCCAA
+
DDDDCHIIIIIIIIIIIIIHIIHIIIIHIIIIHHHIIEHIHIIGHHHHIHIIIHHIHHIHIIIIIIIIHDHCHHHIEEHHIHHFHEHHIHEHHHEHEHHGE1DGHHHEHHIIGHH?FHEEHFFHHHHHHHIHF@HFEHHFHEFHHHIHHIHFIHI?HEGG@IHIHHHIIHHF?FC<HIIIIHHIIHHHHIHHGHEIIHHHHGCEIHHHIIIHHHHIHFFGCIIHHHHHGIDHIHIIIIIIHIHEHGIEIIIHEGHGCHIHHHHEHHHHIHIIIIHHFIIHHHHHEIIGIIIIIHHCHIIHHHHIIIIIIIIGIHIIIIIIIIIIIIIHHHECFIHEHGIHEEH?GIIHHD@B@D
@HISEQ:969:HM2KJBCX2:2:1102:21097:71361 2:N:0:ACTATGCA
CCTCGGGTACTACCCAACTATCCCTATTAATCATTACTCCGATCCCGAAGGCCAACACAATAGGACCAGAATCCTATGATGTTATCCCATGCTAATGTATCCAGAGCGATTGCTTGCTTTGAGCACTCTAATTTCTTCAAAGTAATGATGTTGGAAACACGACCTGGCCAATTAAGGCTAGGAGCGCGATGACGGCTGAAGGGTCGAGTAGGTCGGTGCTCGCCGTGAGGCGGACCGGCCGACCTGGCCCAAGGTCCAACTACGAGCTTTTTAACTTCAACAACTTAATTATACGCTATTGGAGCTAGAATTACCATGGCTGCTGGCACCAGACTTGCCCTCCAA
+
@A@@AHIGCCFFCGEFFHEHEH1@@F?CDG@@ECDFEDCHIHHHIHHCHHCHHIHEHHHEGHHDGEHGHII?@ECF1<FCC<1<<FFHHHHHECHGEFD<<<<FHHEHHHGGHHCIIHFBGHEHHHGHHHEEDFGFHGCGHIHHEFHHIHFHEGHHHHHHGHIIIIHEHFHG3CGEHHFEH@GDEHHFDHEDIHEGHHHHHHIIIHHIHHHHDHIHHHDHH?GHHIIHIHHHED?IHDHHHGHHIIIIGIIFIHHEHFIIHIHG?HGHHHCC@CHHEGC1GGCHHFC<GFCHHIHHGFIIIHHHHHHHFHHHIIHCIIIHHGIIIHEHIIHIHIHHHHHEDCDD?
@HISEQ:969:HM2KJBCX2:2:1102:8714:72420 2:N:0:ACTATGCA
CCTCGGGTACTACCCAACTATCCCTATTAATCATTACGTCAATCCTAGAAACCAACACAATAGGTTCGAACGTCCTATTTCATTATTCCATGCTAATGTATTCAGGCGCTAGCCTGCTTTAAACACTCTAATTTTTTCAAAGTAACAGTCCTGTTTCCCCGCAACACCAAATTAATGGCATTACGGTTCTACAAGAAGGAGGAGTCAGCGAGCCAGTGCATACCATTGGCACGACCGACCTGCTAACCCCGAAATTCAACTACGAGCTTTTTAACTGCAACAACTTTAATATACGCTATTGGAGCTGGAATTACCGCGGCTGCTGGCACCAGACTTGCCCTCCAA
+
00<<DC/D/<D11<F1101<D<11<1<F11<1<1D111<1<D11<DGE111C1<1<G11<C1FC1<GC1<GD<C001D1<<11<DF<1<C111D@HFDGH?4<CG1>/HHHHHIH?HG?HHG8<<?EIHHGDHBCDA<B1GHHG@AE?GHB?HG8CD??HHG@HHG?B:.CGHGC@:..@G.HHHFCC/EHEFAG:CCIHHEGECC0HDEHHHHG<EDEHGIIHHECFCGE?C</C<<1<1@EHGHHHAFG@FGCG?FED0CGCCEEH?HH@IHE@IHED<<1<111D<<<0HDFEEGEG@CFCF@HC<C</F<DCHCH@G1G@HHGEFG@<<<1CCC01D?@DB
@HISEQ:969:HM2KJBCX2:2:1102:16296:71541 2:N:0:ACTATGCA
CCTCGGGTACTACCCAACTATCCCTATTAATCATTACGGCGGTCCTAGAAACCAACAAAATAGGACCGCACGTCCTATTCTATTATTCCATGCTAACGTATTCGAGCAAAGGCCTGCTTTGAACACTCTAATTTTTTCAAAGTAAAAGTCCTGGTCCCCAACACACCCAGTGAAGGGCATGCGGTTCTCCAGAAGAGAAGGCCCGGCCGGACAAGTGCACGCGGTGAGGCGGACCTGCCAGCCAGGCCAAAGGTTCAACTACGAGCTTTTTAACTGCAACAACTTTAATATACGCTATTGGAGCTGGAATTACCGCGGCTGCTGGCACCAGACTTGCCCTCCAA
+
ADDDDIIIIIIHIIIIIIIIIIIIIHIIHIIIIIIHHIIGIIIIIIHIIIIIIHIIHIIIIIIGIIIIIIIIIHIIHHIIIIIIGHIHHHHIIIIIHHIIIHIHHIHIIIIIHIIIIIIIHIIIIIIIIIIIIIHIGIIIIIIIIIIIIIIIIHIIIIIIIIIIIIIIIIHIIIHIIIIIIIIIIIIHHHIIIHIIIIIIIIIIHHHIIIIIIHIIIIIIIIIIIIIIIIIIIIIIIIIHIIHIIIHHIHHIIIIIIIIHIIIIIIIIIIIIIIIIIIIIIIIIIIIIIIIIIIIIIHIIIIIIIIHIIIIIIIIIHIIIIIIIIIIIIIIIIIIIHIIDDDDD
@HISEQ:969:HM2KJBCX2:2:1102:7979:73603 2:N:0:ACTATGCA
CCTCGGGTACTACCCAACTATCCCTATTAATCATTACGTCGATCCTAGAAACCAACAAAATAGAATCAAACGTCCTATTTCATTATTCCATGCTAATGTATTCAAGCGCGAGCCTGCTTTAAACACTCTAATTTTTTCAAAGTAACAGTCCTGATTTCCCACGACACCAAATTAATGACATCGTGGTTCGTCAGAAGGTAGGAATCAATTTGACCAGTACGTACCGAGGCACGACCGATCAACTGATCCCGAAATTCAACTACGAGCTTTTTAACTGCAACAACTTTAATATACGCTATTGGAGCTGGAATTACCGCGGCTGCTGGCACCAGACTTGCCCTCCAA
+
DDDDDIIIIIIIHIIHHIIIIIIIIIIIIGHHGIIGIIIIHIIHIIIIIIIIIIHIGHEHIIIIIHIH?FHIIIIIIIIIHHHIIIIIIIIIIIIHIIIIIHHHIHHIHIHIHIIIIIIIIIIIIIIIIIHIIIIIIIHHIIIIIIIIHIHIIHHHIIIIIIIIIIIIIIIIIIIIIIIIIIIHIIIIIIHIIIIHIHIIHGIIIIHIIIHIIHIIIIHIIIIIHIIIIIIIIIIIIIIHIIHHIIHIIIIIIHHIHIIHIIIIIIHIIIIIIHIIIIIIIIIHHGIIIIIIIIIIHHGIIIIIIIIIGIIIIIIIIIIIIIIHIIIIIIIIIIIIIIIIDADDA
@HISEQ:969:HM2KJBCX2:2:1102:4178:73788 2:N:0:ACTATGCA
CCTCGGGTACTACCCAACTATCCCTATTAATCATTACGTCAATCCTAGAAACCAACAAAATAGGATCGAACGTCCTATTTCATTATTCCATGCTAATGTATTCAAGCGTTAGCCTGCTTTAAACACTCTAATTTTTTCAAAGTAACAGTCCTGTTTCCCTGCAACACCAAATTAATGGCATTACAGTTCTTCAGAAAGGAGGAATCAGCGAAGCCAGTGCATACCAGTGGCACGACCAACCTGCTGACCCCGAAATTCAACTACGAGCTTTTTAACTGCAACAACTTTAATATACGCTATTGGAGCTGGAATTACCGCGGCTGCTGGCACCAGACTTGCCCTCCAA
+
DDDAAIHIIIIHIHEHHIIIIGIIIFHHFHHHHIHGIIHHICHHHIIIIIIIGHHIIHIIIHHEGHIIHIIHHHIICGHIIFHHIIIHIIHHHIHIIIHIHCHEHIIIIIIIIIHHIIIIHHHFHIIHIIHIHHIHHHIIHIHHIIHEFIIIIIIIIIIIIIIIIIIIH6HHGIIIIIHIHIIIHGIIIIGHIIIHIIIIIIIIIIIIIIHIIHIIIIIIIIIIIIIIIIIIIIIIIIHIIIIHHIIIIIIIIIIIIIIIIHHHIIIIIIIIIHGG?IIIIIHIHIIIIIIIIIIIIIIIIIIIIHHHIIIIHIHIGIHIIIIIGIIIIIIIIHIIIIIIIDDDDD
@HISEQ:969:HM2KJBCX2:2:1102:9362:74007 2:N:0:ACTATGCA
CCTCGGGTACTACCCAACTATCCCTATTAATCATTACGGCGGTCCTAGAAACCAACAAAATAGGACCGCACGTCCTATTCTATTATTCCATGCTAACGTATTCGAGCAAAGGCCTGCTTTGAACACTCTAATTTTTTCAAAGTAAAAGTCCTGGTCCCCAACACACCCAGTGAAGGGCATGCGGTTCTCCAGAAGAGAAGGCCCGGCCGGACAAGTGCACGCGGTGAGGCGGACCTGCCAGCCAGGCCAAAGGTTCAACTACGAGCTTTTTAACTGCAACAACTTTAATATACGCTATTGGAGCTGGAATTACCGCGGCTGCTGGCACCAGACTTGCCCTCCAA
+
DDCDCIIIHIHHIHHI?=HEHHIIHIHIHGHIIIHIII=HHDHFCHGHIHIHHHHIIGIIGCCEHIIIDHHHHHGHEHHEGHIIIIIIC@FEHHEHHHHHHCCGHHHIIHGH?IHHHHIIFHHIIIHHHHIHEHIHIIHHGHFHHFHHEHEIHHHHFEIHHEHIHHHHHHCIHHGCHIGIIIIHHHHIIIIHIHHHHHHIHDGHGIHGHIIHIIHHHIIIIIHHIHIHIHIIIHIIIIIHGHHHHIHHGHIIHIIIHGIIIIIIIIGHIIHHGHHIIHGGHGIIHIIIHHEDIIHHIIIIIIIIIHHIHIHIIHIIHIHFIIIIHIHHIIHHHHGHHFHDDDDD
@HISEQ:969:HM2KJBCX2:2:1102:5169:74569 2:N:0:ACTATGCA
CCTCGGGTACTACCCAACTATCCCTATTAATCATTACTCCGATCCCGAAGGCCAACACAATAGGACCAGAATCCTATGATGTTATCCCATGCTAATGTATCCAGAGCGATTGCTTGCTTTGAGCACTCTAATTTCTTCAAAGTAATGATGTTGGAAACACGACCTGGCCAATTAAGGCTAGGAGCGCGATGACGGCTGAAGGGTCGAGTAGGTCGGTGCTCGCCGTGAGGCGGACCGGCCGACCTGGCCCAAGGTCCAACTACGAGCTTTTTAACTTCAACAACTTAATTATACGCTATTGGAGCTAGAATTACCATGGCTGCTGGCACCAGACTTGCCCTCCAA
+
<DBDDC<GHHFCFE@FHIIHI?@<FG<DCH@CCCGHHEC1CHEHHCGHIH<FHCHCHECHIC<ECFHHCE?GCCEEGHGEHHIIIIIGHHHGGHGIHGHFGHHFHG?CHHGGEIIHBGHHEHIIIIHHHIIHIHHHHHEHHHHFGCHIHEFHHFHHIHHEFFE.HGFGGHHEHIHGHHHGEHHCHDHHHHHHHIHHIHHHIICHCHIHHHIHCDEIHHHHHBHHHEEGEHHHHEIHIIHHHFIHIIHHG=GECHIIIIHEHC@G?CHEHHHIHFEHH@C<CG@HHCHFCIIGCCC@HHFIHGIHGIHHHHHIHIHHHHHHHIIHHEIIIIHEIHGEHHHC@@DBD
@HISEQ:969:HM2KJBCX2:2:1102:20372:74818 2:N:0:ACTATGCA
CCTCGGGTACTACCCAACTATCCCTTTAATCATTACTCCGATCCCGAAGGCCAACACAATAGGACCAGAATCCTATGATGTTATCCCATGCTAATGTATCCAGAGCGATTGCTTGCTTTGAGCACTCTAATTTCTTCAAAGTAATGATGTTGGAAACACGACCTGGCCAATTAAGGCTAGGAGCGCGATGACGGCTGAAGGGTCGAGTAGGTCGGTGCTCGCCGTGAGGCGGACCGGCCGACCTGGCCCAAGGTCCAACTACGAGCTTTTTAACTTCAACAACTTAATTATACGCTATTGGAGCTAGAATTACCATGGCTGCTGGCACCAGACTTGCCCTCCAA
+
DDDDDIIIIIIIIIIIIIIIIIIIIIIIIIIIIIIIIIIIIIIIIIIIIIIIIIIIIIIIIIIIIIIIIIIIIIIIIIIIIIIIIEHIIIIHIIIIIIIIHHHHIIIIIIIHIIHIIIIIIIIIHIIIIIIIIIIIIIIIIIIIIIIIIIIGIIIHIHIIHIIIIIIIIIIIIIIIHIIIIIIIIIIHIIIIIIIIIIIIIIIIIIIHIIIIIIIIIHEIIIHIHIIIIIIIHIIIIIIIIHHIIIHIIIIIIIIHIIIIIIIIIIIIIIIIHHIIIIIIIHIIIIIIIIIHHIIIIIIIIIIIIIIIIIIIIIIIIIIIIIIIIIIIIIIIIIIIIIIDDDDD
@HISEQ:969:HM2KJBCX2:2:1102:2481:75405 2:N:0:ACTATGCA
CCTCGGGTACTACCCAACTATCCCTATTAATCATTACGTCAATCCTAGAAACCAACAAAATAGGATCAAACGTCCTATTTCATTATTCCATGCTAATGTATTCAAGCGTTAGCCTGCTTTAAACACTCTAATTTTTTCAAAGTAACAGTCCTGTTTCCCTGCAACACCAAATTAATGACATTACAGTTCTTCAAGAAGGAGGAACCAGTAAAGCCAGTACATACCAGAGGCACGACCAACCTACTAATCCCGAAATTCAACTACGAGCTTTTTAACTGCAACAACTTTAATATACGCTATTGGAGCTGGAATTACCGCGGCTGCTGGCACCAGACTTGCCCTCCAA
+
DDDDDIIIIIIIIIIGIIIIIIGIIIIIGIHHIIIIIIIIIIIIIIIIHIHHIIIIIFIIIHHIGHIIIIHHHHIGHGIIIIIIHH@HHHIIHIICIHIIIHHGHHCGIIIIHHECIHHHHIIHIHHHHIIEFGHGCEHGGIHHHHHIIIHHHHIHDCHGIIIIIIIIIHHHIIIIIHIIIIIIIIIHIIIIIIIIIIIIIIIHHHHIIIIIIHIHHHIIIHHHGIIHIIIIHIHIHHHIHHHGHFFCHHEIIIIHHHIIIIIIIHHGIIIHHHGHIIIIHGIIIIIHHIIIIIIIIHIIIIIIIGIIGHHIIIIIIIHIIIIIIIIIIIIIIIIHHIIGIDDDBD
@HISEQ:969:HM2KJBCX2:2:1102:15737:75209 2:N:0:ACTATGCA
CCTCGGGTACTACCCAACTATCCCTATTAATCATTACTCATTTCCCCAAAAACCAACAAAATTCGAGATACGAGTCCTAAATTATTATTCCATGCTAATGTATTCATAACTTTCAGCCTGCTTTAAACACTCTAATTTTTTCAAAGTAAAGGTCCTGGATTGCGAACCCAACCCAGTAAAGGGCAGGAACGTTCTCCAGGAAGATGGTAAGCGCGCATCGGCACTCACACACGATACCGTGGCGGGCCAAGCGCACTATACCAGAAATCCAACTACGAGCTTTTTAACTGCAACAACTTTAATATACGCTATTGGAGCTGGAATTACCGCGGCTGCTGGCACCAGACTTGCCCTCCAA
+
DDDDDHIIHHIIIIIIIIIIIIIIIIIIIIIIIIIIIIIHIHIIIIIIIIIIIIIIIIHIHIIIIIHHIIHIIIHHIIIIIIIIIIIIHIGHIIIIIIIHHFHIIIIIIHIIIIIIIIIIHIIIIIIIIIIIIIHIIIIIHIIIIIIIIIIIIIIIIIIIIIIIIIIIIIHGIIIIHHHHHGIIIIHIIIIIHHIIIIIIIIIIIIIIHIIIHIIIHIIIIIIIIIHIIIIIHIIIIHIIIIIIIIHHIIIIIIIIIHIIIIIIIIHIIIIIIIIIIIIHIIIIIIIIIIIIIIIIIIIIIIIIIIIIIIIGIIIIIIIIIIIIIIIIIHIIIIIIIIIIIIIIIIIIIIIIIDDDDD
@HISEQ:969:HM2KJBCX2:2:1102:5545:75609 2:N:0:ACTATGCA
CCTCGGGTACTACCCAACTATCCCTATTAATCATTACGTCGATCCTAGAAACCAACAAAATAGGTTCGATCGTCCTATTTCGTTATTCCATGCTAATGTATTCAAGCGCGAGCCTGCTTTAAGCACTCTAATTTTTTCAAAGTAACAGTCCTGTTTCCCCGCAACAACAAATTAATGCCATCACGGTTCTACAAGAAGGAGGGACCAGTGAGGCCAGTGCATACCAGTGGCACGACCAACCTACTGGCCCCGAAATTCAACTACGAGCTTTTTAACTGCAACAACTTTAATATACGCTATTGGAGCTGGAATTACCGCGGCTGCTGGCACCAGACTTGCCCTCCAA
+
DDDDDIIIIIIIIIIIIIIIIIIIIIIIIIIIIIIIIIIIIHIIHIIIIHIIIIIIIIIIIIIHHIIIIIIGHHHHIIIIIIIHIIIIIIIIHIIIIIIIIHHIIHIIIIIIIIIIIIIHIIIIIIIIIIIIIIIIIIIIIIHIHIIIHIIIIHIHIIIIIIIIIIIIIIIHIIIHIIIHIIFIIIIIIIIIIIIIIIIIIIIIIIIIIIGIIIHIIIIIIHIIIIIIIIIIIIIIIIHIIIHHHIIIIIIIIIIIIIIIIIIIIIIIHIIIIHIIIIIIIIIHIIIIIIIIIIIIIIIIIIIIIIIIIIIIIIIIIIIIIIIIIIIIIIIIIHIIIIIIHDDDDD
@HISEQ:969:HM2KJBCX2:2:1102:3961:75771 2:N:0:ACTATGCA
CCTCGGGTACTACCCAACTATCCCTATTAATCATTACGTCAATCCTAGAAACCAACAAAATAGGATCGAACGTCCTATTTCATTATTCCATGCTAATGTATTCAAGCGTTAGCCTGCTTTAAACACTCTAATTTTTTCAAAGTAACAGTCCTGTTTCCCTGCAACACCAAATTAATGACATTACAGTTCTTCAAGAAGGAGGAATCAGTAAAGCCAGTACATACCATTGGCACGACCAACCTACTGACCCCGAAATTCAACTACGAGCTTTTTAACTGCAACAACTTTAATATACGCTATTGGAGCTGGAATTACCGCGGCTGCTGGCACCAGACTTGCCCTCCAA
+
DB@D@<?GHHIIIEIHEHEGHHHHEEHHEEHEHIIIHH@CEHHHEHIIGIHE@HHHHFHHHHE11<DEEEHD@G=HH?GCC@<DEEF?H@111CHHHEIGHCHIIHFHHHC<HH6EHCHHFFBGHHFGB@GIGHHIIHHHFHHFGGAD<EIHIIIHIIHHHGC<DFHEFCGFGEEFEHEHIIHIGIHHHHHEIIIIHIHHFIHHHIHHHGC@@EHH+HHHEEHHCIIHHHIIHHHIHHHHCHEHDCHHHDGCHHFIHIIHEIIHHHHIIHEHHHHIHFECHHGGHCHEHHEGEHGHIIGGHHGFHHIHHHGHHHHHIIIIIIHIHEGIHIHGCCIHGGCGEDDDDB
@HISEQ:969:HM2KJBCX2:2:1102:15202:76458 2:N:0:ACTATGCA
CCTCGGGTACTACCCAACTATCCCTATTAATCATTACGGTGATCCTAGAAACCAACGAAATAGAATCAGTCCGTCCTATTTCATTATTCCATGCTAATGTATTCAGACGATAGTCTGCTTTAAACACTCTAATTTTTTCAAAGTAACAGTTCTGATTTCCAATCACACCAAATAAATGGCATGAAAGTTCCTCAGAAGGTAGAGATCCATCTCACCAGTACAGACAATTAAGCCTGACCAATGGGTAGACCCCGAAGTTCAACTACGAGCTTTTTAACTGCAACAACTTTAATATACGCTATTGGAGCTGGAATTACCGCGGCTGCTGGCACCAGACTTGCCCTCCAA
+
DDDDDIIIIIIIIIIIIIIIIIIIIIIIIIIIIIIIIIIIIIIIIIIGIIHIIIIIIGIGHIIHIIIHIIIHIIIIIIIFIIIIIIIIIHIIIGIIHHIIIIIIIIIIIIIIIIIIIIIIIIIIIIIIIIIIIIIIIIIIIIIIIIIIIIIIIIIIIIIHIIIIIIIIIIIIIIIIIIIIIIIIIIIIIIIIIIIIIIIIIIIIIHIIIIIIIIIIIIIIIIIIIIIIIIIIIIIIIIIIIIIIIHGIIIIIIIIIIIIIIIIIIIIIIIIIIIIIIIIIIIIIIIIIIIIIIIIIIIIIIIIIIIIIIIIIIIIIIIIIIIIIIIIIIIIIIIIIIIIIIIIDDDDD
@HISEQ:969:HM2KJBCX2:2:1102:2569:77532 2:N:0:ACTATGCA
CCTCGGGTACTACCCAACTATCCCTATTAATCATTACGTCAATCCTAGAAACCAACAAAATAGGATCGAACGTCCTATTTCATTATTCCATGCTAATGTATTCAAGCGTTAGCCTGCTTTAAACACTCTAATTTTTTCAAAGTAACAGTCCTGTTTCCCTGCAACACCAAATTAATGGCATTACAGTTCTTCAGAAAGGAGGAATCAGCGAAGCCAGTGCATACCAGTGGCACGACCAACCTGCTGACCCCGAAATTCAACTACGAGCTTTTTAACTGCAACAACTTTAATATACGCTATTGGAGCTGGAATTACCGCGGCTGCTGGCACCAGACTTGCCCTCCAA
+
DDCDDCHHHHHHCHHIIIHHGHH?GEHCHHIIHII?EHHIDHHHHHHH?FEHHIIGHIGHIIECFCCD=@@CHIHICGHIIHHIIECHGI@FCEEFHHIHHHIHIIIIHHGHIHGHHHHEHHGGHIHHHIIIIIGIIHEIIHGIIHIHFHHIHHHHGHIGIIIIIHHHHGHHHIIIIIIIHHHGIHIHIFGIHIIIIIHIIHIIIIIIIIIIIIIIIIIIIIIIIIIIHIIIIIIIIHHHHHIIGIIIIHIIIIIIIIIIIIIIIIIIHHIIIIIIIIIIIIIHHEHHIIIIHIIIIIHIIIIIIIIIIIHGIIIIIIIIIIIIIHHHHIIIIIIHIIIIGDDDDD
@HISEQ:969:HM2KJBCX2:2:1102:10951:78205 2:N:0:ACTATGCA
CCTCGGGTACTACCCAACTATCCCTATTAATCATTACGGTGATCCTAGAAACCAACAAAATAGAACCAAACCGTCCTATTTTATTATTCCATGCTAATGTATTCAGACGGACGCCTGCTTTAAACACTCTAATTTTTTCAAAGTAACAGTCCTGATTTCCCCCCACACCAACTGAATGACATGGAGATTCCTCAGAAGGTAGGAACTCGTCACACCAGTGCAGACAGTTAAGCCTGACCAATGGGCAAATTCCGAAGTTCAACTACGAGCTTTTTAACTGCAACAACTTTAATATACGCTATTGGAGCTGGAATTACCGCGGCTGCTGGCACCAGACTTGCCCTCCAA
+
DDDDDIIIIHIIIIIIIIIHIIIIIIIIIIIIIIIIIIIIHIIIIIIIIIIIIIIIIHHIIIIIIIIHHIHHIIIIIHHHIIHHIIIIFHHHIHHHHHHIIHHHHIIHIIIIHHHHHIHGHHIIIHIIIIIHHHIHHIIIIIIHIIHHIIHIHIICHHHIIIIIHIIHIHIIIIIIIIIIIIHIIIIIHIIHIIIIIHHFIIIIHGHIIHIIIIIIIIIIIIIIIIIHHIIHFHIIIIIIHHHHHHFIIIIIIGIHHHEIIIIHIIIIIIIIIIIIIIHHIIIIIIHIIIIIIHHHIIIHIIIIIIHIIIIIIIHIIIIIIIIIGIIIIIIIIIIIIIHGIIIDDDDD
@HISEQ:969:HM2KJBCX2:2:1102:7080:78158 2:N:0:ACTATGCA
CCTCGGGTACTACCCAACTATCCCTATTAATCATTACGGTGATCCTAGAAACCAACGAAATAGAATCAGTCCGTCCTATTTCATTATTCCATGCTAATGTATTCAGACGATAGTCTGCTTTAAACACTCTAATTTTTTCAAAGTAACAGTCCTGATTTCCCATCACACCAAATAAATGGCATGAAAGTTCCTCAGAAGGTAGAGATCCATCTCACCAGTACAGACAATTAAGCCTGACCAATGGGTAGACCCCGAAGTTCAACTACGAGCTTTTTAACTGCAACAACTTTAATATACGCTATTGGAGCTGGAATTACCGCGGCTGCTGGCACCAGACTTGCCCTCCAA
+
DDDDDIIIIIIIIIHIIIIIIIIIIIIIIIIIIIIIIIIIIIIIIIIIIIHIIIIIIIHHIIIIIIIIIIIIIIIIHIIIIIIIIIIIIIIIHHIIIIIIIIIIIIIIIIIIIIHIIIIIIIHIHIIIIIIIIIIIIIGIIIIHIIIIIIIIIIIIIHIHIIIIIIIIIIIIIIIIHIIIIIIIIIIIIIHIIIIIIIIIIIIIIIIIIIIIIIIIIIIIIIIIIIIIIIIIIIIII=IIIIII<HFIIIIIIIIIIIIIIIIIIIIIIIIIIIIIIIIIIIIIIIIIIIIIIIIIIIIIIIIIIIIIIIIIIIIIIIIIIIIIIIIIIIIIIIIIIIIIIIIDDDDD
@HISEQ:969:HM2KJBCX2:2:1102:19277:78063 2:N:0:ACTATGCA
CCTCGGGTACTACCCAACTATCCCTATTAATCATTACGTCGATCCTAGAAACCAACAAAATAGGATTAACGTCCTATTTCATTATTCCATGCTAATGTATTCAAGCGTTAGCCTGCTTTAAACACTCTAATTTTTTCAAAGTAACAGTCCTGATTTCCCGCAACACCAAATTAATGACATCACGGTTCGTCAAGAAGGAGGAATCAGTAAAGCCAACAGTACATACCGAAGGCATGACCAACTTACTAACCCCGAAATTCAACTACGAGCTTTTTAGTTGCAACAACTTTAATATACCCTATTGGAGCTGGAATTACCGCGGCTGCTGGCACCAGACTTGCCCTCCAA
+
DB@@DCHIHGGHH@E?HHCHH@FHIHIGHHGHHHHHIIHFHDHEEGHCHHHGEGHCHEEGHGGHHIGIHE<<1<GHH1DCEHHHICGHFH?@CGHHHHHHHHHIHIHHHIHHFHFIHIHEG<1AHGEIIIFEGBGHCHHEIIHIHHG@HGGEHEHHIHDGHCHEEEHHHHIIHHHDHHIHHHHDHHHEDHHHGCHIIHIIIIIHIIHHFHFEHCIIHFIIHHHHIHHHHIHIIIHCHGIHIIIIHHHHIIHCHHEHHEIHHIIIHHHIHHIIHGHHEFIIHHGCHHHHIHHHHHIIIHEG@1HFC1HEHIIIHHIIHIDEEIHHIIIIHIIIIHGFHHHEDIIADAB@
@HISEQ:969:HM2KJBCX2:2:1102:20815:77932 2:N:0:ACTATGCA
CCTCGGGTACTACCCAACTATCCCTATTAATCATTACTTCAATTCTAGAAACCAACAAAATAGAACCGAAGTCCTAAATTATTATTCCATGCTAATGTATTCAAGGCATAAGCCTGCTTTAAACACTCTAATTTTTTCAAAGTAATAGAGCTAGATAGCGACGACAAGCCCAGTGAAGGGTTATCGCCGTTTTCAAGCAAGATGGTAGACGCGCGCCGGCACACACACTCCTAGCGGAGGCGGGCCAGGTGCGTCAAACCAGAAATCCAACTACGAGCTTTTTAACTGCAGCAACTTTAATATACGCTATTGGAGCTGGAATTACCGCGGCTGCTGGCACCAGACTTGCCCTCCAA
+
DDDDDHIIIIIIIHIIIIHIHIIIIIIIIIIHIIIIIHHIIGIIHIIIIIIIIIIIIIIIIIHIIIIHIIIHIIIIIIIIHHIIIIIIIIFHGHHHHIHFHCGHHFHIIIIIHHIHIGHHHHHIIHIIIIIIIHHHIIIIIIIHIIIIIIIHHIHHHIIHEHHIIIIHHFHIIIHHIHIIIIHGIHGIIHFIIHIIIIHGIHIIHIHHHIIIIIIIIHIIIIIIIIIGIIIIIIIIIIIIIIHIIIIIIIIIIIIIIIIIIHIIIIIIHHHHHIIIIIIIIIIIIIIIIIHIIIIIIIHIIIIIIIHHHGHIIIIIIIIIIIIIIIIIIIIIIIIIIIIIIIIIIIIIIIIDDDDD
@HISEQ:969:HM2KJBCX2:2:1102:20186:78308 2:N:0:ACTATGCA
CCTCGGGTACTACCCAACTATCCCTATTAATCATTACGTCAATCCTAGAAACCAACAAAATAGGATCAAACGTCCTATTTCATTATTCCATGCTAATGTATTCAAGCGTTAGCCTGCTTTAAACACTCTAATTTTTTCAAAGTAACAGTCCTGTTTCCCTGCAACACCAAATTAATGACATTACAGTTCTTCAGAAAGGAGGAATCAGCGAAGCCAGTACATACCAAAGGCACGACCAACCTGCTAACCCCGAAATTCAACTACGAGCTTTTTAACTGCAACAACTTTAATATACGCTATTGGAGCTGGAATTACCGCGGCTGCTGGCACCAGACTTGCCCTCCAA
+
DDCDCIIIIIIIIIIIGIIIIIIIIIIIIIIIIHIHIIIIIIHIIIHGHIIIIIIIIHIIHIGHIIIIIIIIIIHIIIIIIIIIGIIHHIIIGIGHHIHHIDIIIHIIIHIHIIIIIIHIHIIIHIIHHHHIIIIIIIIHIIHIIIIIIHHHHHIIEIIIGIIIIIIIIHHHIIIIIIIIIIIIIIHIIIIIIIIIIHHCIIIIIIIIIIHIIIIIIIIIIIIIIIIIIHIIHIIIIHIIIIIIIIIIIGIIIIHIIIIIIIHHIIIIIIIIIIIIIIIIIIIIIIIIIIIIIHIIIIIIIIIIIIIIIIIIIIIIIIIIIIIIIIIIIHHIIIIHIIHIIDDDDD
@HISEQ:969:HM2KJBCX2:2:1102:2385:78274 2:N:0:ACTATGCA
CCTCGGGTACTACCCAACTATCCCTATTAATCATTACGGTGATCCTAGAAACCAACGAAATAGAATCAGTCCGTCCTATTTCATTATTCCATGCTAATGTATTCAGACGATAGTCTGCTTTAAACACTCTAATTTTTTCAAAGTAACAGTCCTGATTTCCCATCACACCAAATAAATGGCATGAAAGTTCCTCAGAAGGTAGAGATCCATCTCACCAGTGCAGACAATTAAGCCTGACCAATGGGTAGACCCCGAAGTTCAACTACGAGCTTTTTAACTGCAACAACTTTAATATACGCTATTGGAGCTGGAATTACCGCGGCTGCTGGCACCAGACTTGCCCTCCAA
+
DDDDDGIIIIIIIIIIIIIHIIIIIIIIIIIIIIIIIIIIIHHIIIIHIIIIIIIIIIIHIIHGHHIIHIIIIIIIIIIIIIIIIIIIHHIIIIHIHIIIIIIIIIIIIIIIIIIIIIIIIIIIIIIIIIIHHIIIIIIHHIIIIIIIIIIIHIIIIIIIIHIIIIIIIIIIIIHIIIIIIIIIIIIIIIIIIIIIIIIHIIIIIIIIHHG1IIIIIIIIIIIIIIIIHIIIIIIIIIIIIIIHIHHIIIIIIIIIIIIIIIIIIIIIIIIIIIIIIIIIIIIIIIIIIIIIIIHIIIIIIIIIIIIIIIIIIIIIIIIIIIIIIIIIIIIIIIIIIIIIIIIDDDDD
@HISEQ:969:HM2KJBCX2:2:1102:9625:78742 2:N:0:ACTATGCA
CCTCGGGTACTACCCAACTATCCCTATTAATCATTACCGCGGTTCCAGAAACCAACAAAACAGAACCACAGGTCCTATTCCATTATTCCATGCTAATCTATGCAAGCGTACGCCTGCTTTGAACACTCTAATTTTTTCAAGGTAAACGTCCTGGCTCCCCGCGGCAGGCCGCCCGAAGGCCACCCGCCACGGCTCCCCAGGAGGAAAGGCCCGGCCTAAGAAAGGCAGTACTCGCCACCGAAGCAGCGGACCACCCGGCCGAGCCCAAAGTTCGACTACGAGCTTTTTAACTGCAACAACTTTAATATACGCTATTGGAGCTGGAATTACCGCGGCTGCTGGCACCAGACTTGCCCTCCAA
+
<@0D@@<<?CGH<<CGEHEGEGECHCCHGEHHG?GHH<0CCCHIHFFH?EECHCG0<@?1E@1<CEEE<@FCH?CGFFHHIEHEHG?CF?1CGEHIH1<CECEF1<DD<</HEF@EFHEEHFHHHHHHGF1CHHHEC?FHFGEHCBC0<HHIIHE@FHG6.<C.<CDECEDIHGHE;EFH<EGE@D?CHHH=HGCBEFGGHCGE@@HHHDHCH80HEHHEHEHIHGIHGHIHDHHHIHIIIIIDIGHHHGCHHHHDHE<<ECCEHHIHFHGIHFEHIHHHEGEH?IIIHHFHHHHHGCEHHIHHFCIIHDGHEFHHIIIIHHIIHIIHHCCGHHHIIIIHIHIIIIIIIIIIHDCFB@@@A
@HISEQ:969:HM2KJBCX2:2:1102:10520:78496 2:N:0:ACTATGCA
CCTCGGGTACTACCCAACTATCCCTATTAATCATTACTCCGATCCCGAAGGCCAACACAATAGGACCAGAATCCTATGATGTTATCCCATGCTAATGTATCCAGAGCGATTGCTTGCTTTGAGCACTCTAATTTCTTCAAAGTAATGATGTTGGAAACACGACCTGGCCAATTAAGGCTAGGAGCGCGATGACGGCTGAAGGGTCGAGTAGGTCGGTGCTCGCCGTGAGGCGGACCGGCCGACCTGGCCCAAGGTCCAACTACGAGCTTTTTAACTGCAACAACTTTAATATACGCTATTGGAGCTGGAATTACCGCGGCTGCTGGCACCAGACTTGCCCTCCAA
+
ADDDDIIIIIIIIIIIIIIIIIIIIIIIIIIIIIIIIIIIIIIIIIIIIIIIIIIIIIIIIIIHIIIGIIGIIIIHIIHIIIIIIIIIIIIIIIFIIIIIIHIHIIIIIIIIIHIIIIIIIIIIIIIIIIIIIIIIIIIIIIIIIIIIIIIIIIIIIIIIIIIIIIIIIIIGIIIIIIIIIIIIIIIIIIIIIIIIIIIIIIIIIIIIIIIIHIIIIIIGIIIIIIIIIIIIIIIIIIIIIIHHIIIIIHIIIIIIIIIIIIIIIIIIIIIIHIIIIIIIIIIIIIIIIIIHHIIIIIIIIIIIIIIIIIIIIIIIIIIIIIIIIIIIIIIIIIIIIIIIDDDDD
@HISEQ:969:HM2KJBCX2:2:1102:7699:78464 2:N:0:ACTATGTA
CCTCGGGTACTACCCAACTATCCCTATTAATCATTACGGTGATCCTAGAAACCAACAAAATAGAACCATGCCGTCCTATTTTATTATTCCATGCTAATCTATTCAAGCACAAGCCTGCTTTAAGCACTCTAATTTTTTCAAGGTAATAGCTCTGCTTCCCCAACGCACTAACTTAATAGCATGCTGGTTATTCAGAAGGTAGGAATTCATCAGGCCAGTGCGGACAGTGAAGCCCGACCAACCGACAAACTCCGAAATTCAACTACGAGCTTTTTAACTGCAACAACTTTAATATACGCTATTGGAGCTGGAATTACCGCGGCTGCTGGCACCAGACTTGCCCTCCAA
+
DADDDIIIIIIIIIIIHIIIIIIIIIIIIIIIIIIIIIIIIIIIIIIIIIIIIIIIGIHIIIIIHGHIIIIHHHDHIIIIIIIIIIIIIIIIIGHHIIIIIHHIIIHIIIIIIIIIHIIIIIIIIIIHIIIIIIIIIIIIIIIIIIIIIIIIIIIIIIIIIIIIIHIIIIIIIIIIIIIIIIIIIIIIIIHIIIIIIIIIIIIIIIIIIIIIIIHIIIIIIIIIIIIIIIIIIIIIIIIIIIIIIHHIHIIIIIIIIIIIIIIIIIIIIIIIIIIIIIIIIIIIIIIIIIIIIIHHIIIIIIIIIIIIIIIIIIIIIIIIIIIIIIIIIIIIIIIIIIIIIIIDDDDD
@HISEQ:969:HM2KJBCX2:2:1102:20050:80624 2:N:0:ACTATGCA
CCTCGGGTACTACCCAACTATCCCTATTAATCATTACTCCGATCCCGAAGGCCAACACAATAGGACCAGAATCCTATGATGTTATCCCATGCTAATGTATCCAGAGCGATTGCTTGCTTTGAGCACTCTAATTTCTTCAAAGTAATGATGTTGGAAACACGACCTGGCCAATTAAGGCTAGGAGCGCGATGCCGGCTGAAGGGTCGAGTAGGTCGGTGCTCGCCGTGAGGCGGACCGGCCGACCTGGCCCAAGGTCCAACTACGAGCTTTTTAACTTCAACAACTTAATTATACGCTATTGGAGCTAGAATTACCATGGCTGCTGGCACCAGACTTGCCCTCCAA
+
DDDDDHIIIIIIIIIIHIIIIIIIIIIIIIIIIIIIIIIIIIIIIIIIIHIIIIIIIIIIIIIIIIIIIIIIIHIIIIHIIIIHIIHIIIIIIIIIIIIIIIHIIIIIIIIIIIIIIIIIIIIIIIIIIIIIIIIIIIIIIIIIIIIIIIIIIIIIIIIIIIIIIIIIIIIIIIIIIIIIIIIIIIIIHIIIIIIIIIIIIIIIIIIIIIIIIIIIIIIIIIIIIIIIIIIIHIIIIIIIHIIHIIIIHHIIIIIIIIIIIIIIIIIIIIIIIIIIIIIIIIHIIIIIIIIIHIIIIIIIIIIIIIIIIIIIIIIIIIIIIIIIIIIIIIIIIIIIIIIIDDDDD
@HISEQ:969:HM2KJBCX2:2:1102:18575:81077 2:N:0:ACTATGCA
CCTCGGGTACTACCCAACTATCCCTATTAATCATTACGTCGATCCTAGAAACCAACAAAATAAGATCAAACGTCCTATTTCATTATTCCATGCTAATGTATTCAAGCGTGTGCCTGCTTTAAACACTCTAATTTTTTCAAAGTAACAGTCCTGATTCCCCATAACACCAAATTAATGACATCATAGTTCGTCAGAAGGGAGAAATCAATAATACCAGTACATACCGAAGTACGACCGATATATTGATCCCGAAATTCAACTACGAGCTTTTTAACTGCAACAACTTTAATATACGCTATTGGAGCTGGAATTACCGCGGCTGCTGGCACCAGACTTGCCCTCCAA
+
D@DABH/DEHHHCEHIFHHIIIIIIHGHIIIIIIIII@GGH<EHHIIIGIF?@HIIIIIIIHHIHEGHE@CCGHGIHHIH@EGHEHIIEHGHGHGFHHHIIIIHHHDCHHGHIIIHHHHHHIIIIGHHIIIIIHEHHHHHEIIIHHHIIEHHHHHIHHIIHIIHHHHHHHGGIIIHHIIIHIIHHIIGIIFHGCFIIIIHFHIEHHIIIIIIIIHIHIHHHIIIIIIHHHGHHIHGIHIIIHHFIIHDBHEIIHIIIHHHHHHHHFIIHIHHHIIIIIIHHGHHHHIHIIHHGHH?IIIIIIIIIIIIIHIIIIIHIIHHHIIIIIIIIIGHIIIIHGIIDDDDA
@HISEQ:969:HM2KJBCX2:2:1102:9582:81023 2:N:0:ACTATGCA
CCTCGGGTACTACCCAACTATCCCTATTAATCATTACGTCGATCCTAGAAACCAACAAAATAGCATCAAACGTCCTATTTCATTATTCCATGCTAATGTATTCAAGCGCGAGCTTGCTTTAAACACTCTAATTTTTTCAAAGTAACAGTCCTGATTTCCCATGACACCAAATTAATGACATCGTGCTTCGTCAGAAGGGAGAAACCAATAATGCTAGTACGTACAAAGTACGACCGACATATTAGTCCCGAAATTCAACTACGAGCTTTTTAACTGCAACAACTTTAATATACGCTATTGGAGCTGGAATTACCGCGGCTGCTGGCACCAGACTTGCCCTCCAA
+
D@D<@0<F/@FCCH?E1GHC?HHEHHCHECFHCHHFH1<FHD@10D@<F1<FHCHGHE1<@@11DGHEGHHH11CGEFF1<<CFHIHIIC?GH1@FEGDHE?HED@FC8<C<HEHBFC6<<GHHFHFHHEHH@HCHHEFDHGHGHGHEEE?CA0G?HHCHGHGEIHFIHHFDHHHIEGECHHEH7#CCHGEHCHEHHHC?EEFFIHHEC@GHHFHGC?HCGHHHCHHHHHFHHHHHIHEHHGDHGIIIIIHHIIHEIIIHHEEIGHIIIH?EHHHEHHHHEIHFHIHHHHHIGIIIIIIHHHHHG@G@HFIIHIHHHCCEIFIHHEHE?HEHEGIHDCIDDDDB
@HISEQ:969:HM2KJBCX2:2:1102:18062:81022 2:N:0:ACTATGCA
CCTCGGGTACTACCCAACTATCCCTATTAATCATTACGGTGATTCAGAAACCAACAAAACAGGACCACCGTCCTATTCTATTATTCCATGCTAATGTATTCAGACGTAAGCCTGCTTTGAACACTCTAATTTTTTCAAGGTAAAGGTCCTGGTTTCCCACCACGCTAAATTAATAACATGATAGTTCCCCAGAAGGTAGAAATTCTACACACCAGTACAGACTTGTTAGCCCGACCAACGGTAGAATCCCGAAATTCAACTACGAGCTTTTTAACTGCAACAACTTTAATATACGCTATTGGAGCTGGAATTACCGCGGCTGCTGGCACCAGACTTGCCCTCCAA
+
DDDDCIHIIIIIIIIIHIIHHIIIIIIIIIIIIIIIIIIIGIIIIHHIIIIHIIIIHFEHIHGHIHIIHGIIIIHHHHIHIIGIIHHHEHHIIHIIHIIHIHHIIHIIHIGIIIIIIIIIIEIIIIHHHIHIIIIHHHHIHIHIHHIIHGIHFHHIIIIIIHHIIHHHHHIIIIIIHHHIIIIIHIIGIIIIIIHHIIIIIIIIIHIIIIIIIIIIIIIHHHHIIIIHIIIIIHHIIIIIIHIGIIIIIHHHIIIIIIIIHIIIHHHHIIIIIIIHIIIHIIHIIIIHIIIIIHIIHHIIIIIIIHIIIIIIIIIIIIIIIIIIIIIIIIIIIIIIIIIIDDDDD
@HISEQ:969:HM2KJBCX2:2:1102:19306:81003 2:N:0:ACTATGCA
CCTCGGGTACTACCCAACTATCCCTATTAATCATTACGTCGATCCTAGAAACCAACAAAATAGAATCAAACGTCCTATTTCATTATTCCATGCTAATGTATTCAAGCGTACGCCTGCTTTAAACACTCTAATTTTTTCAAAGTAACAGTCCTGATTCCCCACGACACCAAATTAATGACATCGCGGTTCTTCAGAAGGTAGGAACCAATAATGCCAGTACGTACCGAAGCACGACCAACAATTCGATCCCGAAATTCAACTACGAGCTTTTTAACTGCAACAACTTTAATATACGCTATTGGAGCTGGAATTACCGCGGCTGCTGGCACCAGACTTGCCCTCCAA
+
DDDDDIIIIIIIIIHIIIIIIIIIIIIIIIIIIIIIIIIIIIIIIIIIIIIIIIIIIIIIIIIIIIIIIIIHHHIIIHHIHIIIIIIHIIIHHHIIIIIIIIIIIIIIIIHHIIIIIIIIIIIIIIIHHIIIIIHIIHIIIIIIIHIHHIIIIIIIIIIIHIHIIIIIIIHHIIIIIIIIIIIIIIHIIIIIHIIIIIIIIIIIIIIHIIIHIHIIIIIIIIIIIIIIIIIHIIIIIIIIIHGFIHHIIHGHIIHHIIIIIIIIIIIIIIIIIIIIIIIIIIHHIIIIIIIIIIIIIIIIIIIIIIIIIIIIIIIIIIIIIHIIIIIIIIIIIIIIIIIIDDDDD
@HISEQ:969:HM2KJBCX2:2:1102:18736:81315 2:N:0:ACTATGCA
CCTCGGGTACTACCCAACTATCCCTATTAATCATTACGTCGATCCTAGAAACCAACAAAATAGAACCGATGTCCTATTTCATTATTCCATGCTAATGTATTCAAGCGCGAGCCTGCTTTAAACACTCTAATTTTTTCAAAGTAACAGTCCTGATTCCCCGCCACACCAAATGAATGACATGATGGTTCGTCAGAAGGTAGGAACCAGTAACACCAGTACGTACCTAAGGCACGACCAACGTACTGATCCCGAAATTCAACTACGAGCTTTTTAACTGCAACAACTTTAATATACGCTATTGGAGCTGGAATTACCGCGGCTGCTGGCACCAGACTTGCCCTCCAA
+
DDDDDIIIIIIHIIIIIIIIIIIIIIIIIIIIIIIIIIIIIIIIIIIHIIIIIIIIIIIIIIIIIIIIHIGHIIIIIHIIIIIIIIHIIIIIIIIIIIIIIHHHHHHIIIHIIIHGHIIIIHIIIIHHIIIIIIIIHIIIHIHHHIIIIIIIIHIIIIIIIIIIIIIIIHIIIIIIIIIIIIIIIIIIIIIIIIIIIIIIIIIHIIIIIIIIIIIIIIIIIIIIIIIIIIIIIIIGIIIIIIIIIIIIIIIIIIIIIIIIIIIIIIIIIIIIIIIIIIIIIIIIIIIIIIIIIIIIIIIIIIIIIIIIIIIIIIIIIIIIIIIIIIIIIIIIIIIIIIIIDDDDD
@HISEQ:969:HM2KJBCX2:2:1102:14829:81573 2:N:0:ACTATGCA
CCTCGGGTACTACCCAACTATCCCTATTAATCATTACGTCAATCCTAGAAACCAACAAAATAGGATCAAACGTCCTATTTCATTATTCCATGCTAATGAATTCAAGCGTTAGCCTGCTTTAAACACTCTAATTTTTTCAAAGTAACAGTCCTGTTTCCCTGCAACACCAAATTAATGACATTACAGTTCTTCAAGAAGGAGGAACCAGTAAAGCCAGTACATACCAGAGGCACGACCAACCTACTAATCCCGAAATTCAACTACGAGCTTTTTAACTGCAACAACTTTAATATACGCTATTGGAGCTGGAATTACCGCGGCTGCTGGCACCAGACTTGCCCTCCAA
+
DBDDDIHIIIIIIIIIIIIHIIIHIIIIIIIIIIIHHIIIIIIIIIIIIIIIIIIIIIIIHHHHHIIHHHHHHIHIIIIIIIIIIIIIHIIIIIIIII%IIIHIIIHIIIIIIHIIIIHHIIIIIIHHIHIHHIHIIIIHIIIIIHIIIIHIIIIIIIIIHIIHHHHHIIHHIIIIIIIIIIIIIIHHIIIIIIHIIIGIIIIIIIIIIIIIIIIIIIIHIIIIIIIHHIIHIIIIIIIIHIHGHHIIIIIIIIIIIIHHHHIIIIIIIIIHHIIIIIIIIIHHHIIIIHIIIIIIIHIIIIIHHIIIIIIIIIIIIIIIIIIIIIIIIIIIHHHIIIIIHDDDDD
@HISEQ:969:HM2KJBCX2:2:1102:18577:82119 2:N:0:ACTATGCA
CCTCGGGTACTACCCAACTATCCCTATTAATCATTACTCCGATCCCGAAGGCCAACACAATAGGACCAGAATCCTATGATGTTATCCCATGCTAATGTATCCAGAGCGATTGCTTGCTTTGAGCACTCTAATTTCTTCAAAGTAATGATGTTGGAAACACGACCTGGCCAATTAAGGCTAGGAGCGCGATGCCGGCTGAAGGGTCGAGTAGGTCGGTGCTCGCCGTGAGGCGGACCGGCCGACCTGGCCCAAGGTCCAACTACGAGCTTTTTAACTTCAACAACTTAATTATACGCTATTGGAGCTAGAATTACCATGGCTGCTGGCACCAGACTTGCCCTCCAA
+
DDDDDIIIIIIIIHIIIIHIIIIIIIIIIIIIIIIIIIIIIIIIIIIIHIIIIIIIIIIFHIHIHIIIIIIIIIIIIIEHIIIIIIIHIIIIIICIIIIIIHIIIHIIIIIIGIIIIIIIIIIIIIIIIIIIIIIIIIIIIIIIIIIIIIIIIIIIIIIIIIIIIIIIIIIIIIIIIIHIIIIIIIIIIHIIIIIIIIIIIIIIIIIIIIIHIIIIIHHIIIIIIIIIIIIIHIIIIIIIIIIHIIHIIHIIIIIIIIIIIIIIIIIIIIIIIIIIIIIIHIIIIIIIIIIIIIIIIIIHIIIIIIIIIIIIIIIIIIIIIHIIIIIIIIIIIIHIIIIIDDDDD
@HISEQ:969:HM2KJBCX2:2:1102:1863:82653 2:N:0:ACTATGCA
CCTCGGGTACTACCCAACTATCCCTATTAATCATTACGGCGGTCCTATAACCAACAAAATAGAACCGCACGTCCTATGCTATTATTCCATGCTAATGTATTCGAGCATAGGCCTGCTTTGAACACTCTAATTTTTTCAAAGTAAAAGTCCTGGTTCCCCGCACGCCCAGCGAAGGGCATGCGTACCCCCAGAGTGAAAGCCCCGGCCGGGCCAGTGCACGCGGTGAGGCGGACCAGCCGGCGCGGGGCCCAGGTTCAACTACGAGCTTTTTAACCACAACAACTTTAATATACGCTATTGGAGCTGGAATTACCGCGGCTGCTGGCACCAGACTTGCCCTCCAA
+
<<D@BCH<FHIHG@?C?<F<GHFHHEHGCCHC11FFED=FHHHI/F1C<FCHH?0<<C1F@D@1FF/FHHD@C<01F1<D1<C1D?1FEH1D@EHE@GHHHHHHCGCEB<DHC?EEHIIFHIIHHHGFHH<GCFED0B?G6<DH0A@GFGHH?B<GHHHHHEHCHHH.G.@B/HEEGG=E8//IIHHDB0HGCFG=//FHHDDDC//CF0HFGE0HHC//@D1<D0G?DGHGECFHEH<DHHEHCC?EGCC?G@H@HCIIHHF<1<1CHCCHIHHHGC<DD<FGD<1<FEECDF<1<@HHHHCD<1HF<@?CFCDH1F1<C<<11D1CC@?CHE@HF0F?@DD<
@HISEQ:969:HM2KJBCX2:2:1102:12600:83099 2:N:0:ACTATGCA
CCTCGGGTACTACCCAACTATCCCTATTAATCATTACGGTGATCCTAGAAACCAACAAAATAGAACCATGCCGTCCTATTCTATTATTCCATGCTAATGTATTCGAGCAAAATGCCTGCTTTAAACACTCTAATTTTTTCAAGGTAAAGGTCCCGGTTCCACATGACACCCAATTAAGGACATCATGCTTCTCCAGAAGGTGAGAAATCAACTGCGACAGTTCATACCCCTTAAGGCACGACCATCACGTCAATCCCGAAATTCAACTACGAGCTTTTTAACTGCAACAACTTTAATATACGCTATTGGAGCTGGAATTACCGCGGCTGCTGGCACCAGACTTGCCCTCCAA
+
DDDDDIIIIIIIIIIIIIIIIIHIIIIIIGHIIIIIIIIIIIIIIIHIIIIIIIIIHIIIIIHIIIIIIIIIIHIIIIIIIIIIIIIIIIIHHHHHIIIIIHIIHIHIIIIIIIIIIHHIHIIIHIIIIIIIIIIIIIIIHIIHIIIIIIIIIIIIIIIIIIIIIIHIIIIIIIIIIIIIIIIIIIIIIIIIIIIIIIIIIIIIIIIIIIIIIIIIIIIIIIIIIIIIIIIIIIIIIIIIIIIIIIIHIIHIHIIIIIIIIIIIIIIIIIIIIIIIIIIIIIIIIIIIIIIIIIIIIIIIIIIIIIIIIIIIIIIIIIIIIIIIIIIIIIIIIIIIIIIIIIIIIIIDDDDD
@HISEQ:969:HM2KJBCX2:2:1102:16828:83011 2:N:0:ACTATGCA
CCTCGGGTACTACCCAACTATCCCTATTAATCATTACGTCGATCCTAGAAACCAACAAAATAGAATCATGCCGTCCTATTTCATTATTCCATGCTAATCTATTCAAGCATAAAGCCTGCTTTAAACACTCTAATTTTTTCAAAGTAACAGTCCTAGCTTCCTATTACACCTAATGAAAGGCATAATAGTTCACTAGAAGGTGGAGATTGACAACTACCAGTACATGTCCGAAAACACGACCGATATGCCAATCCCGAAATTCAACTACGAGCTTTTTAACTGCAACAACTTTAATATACGCTATTGGAGCTGGAATTACCGCGGCTGCTGGCACCAGACTTGCCCTCCAA
+
DDDDDIIIIIIIIIIIIIIIHIIIHIIIIIIIHHIIIHIIIIEHHHIHHIIIIIIIIICHHIGIIHIHHHG@CHHIIIIHIHHHIIHFEHIEHFHHHGHHHCGGHH6CGHIHIIIIHIIHHIEFGH<IHIHIGHHIHHHHHIHHIIIIIIIIHIHCIIIFGIIIHHHHIIIHIIHHIHIHGHHHHHIIHHHGHIHHHHIEHIIIIIIGIIIHIHHFHHFIIHIIIIGHIHHHIIHIFHHIGIGIIIHHGIIIIIIIIHHHIIIHIGHIHHIIIIIIHHHIIIIIIIIHHHHIIIIIIIIIIIIIIIIHIIIIIIIIIIIIIIIIIIIIIIIIIIIIIHIHIIIIIDDDDD
@HISEQ:969:HM2KJBCX2:2:1102:5695:83470 2:N:0:ACTATGCA
CCTCGGGTACTACCCAACTATCCCTATTAATCATTACGGCTCCCCTAGAAACCAACAAAATAGGAAAGCCGTCCTATTCTATTATTCCATGCTAATGTATTCGAGCAAAGGCCTGCTTTGAACACTCTAATTTTTTCAAAGTAAAAGTCCTGGTTCCCCGACACACCCAGTAAAGGGCATGCGAATCCCCAAGAGGAAAGATCCGGCCGGACCAGTGCACGCGGTGAGGCGGACCGGCCAGCCAGACCCAAGGTTCAACTACGAGCTTTTTAACTGCAACAACTTTAATATACGCTATTGGAGCTGGAATTACCGCGGCTGCTGGCACCAGACTTGCCCTCCAA
+
DDCDDIIIIIIIIIIIIIHIHIIIIHIIIIIIIIIHIIIIIIIIIIIIIHIIIIIIIIIIIGHIHIIIIIIIIIIHIIIIGIIIIIIIIIIGIIIIIIIIIIIHIIIIIIIIIIIIIIIIIIIHIIIIIIIIIIIIIIHIIHHIIIIHHIIHIHHIIIIIGHHIIIIIIIIIHHIIIIIIHIIIIHIIIHHHHHIIIIHHHHIIIIIIIIIIIIIHIIIIIIIIIHIIIIIIIIIIIIIIIHFIIHIHIIIIIIIIIIIIIIIIHIIIIIIIIIIIIIIIIIIIIIIIHIIHIIIIIIIIIIIIIIIIIIIIIIIIIIIIIIIIIIIIIIIIIIIIIIIDDDDD
@HISEQ:969:HM2KJBCX2:2:1102:9526:83614 2:N:0:ACTATGCA
CCTCGGGTACTACCCAACTATCCCTATTAATCATTACTTTGGTCCTCAAACCAACAAAATAAAACCAAAGTCCTATTCTATTATTCCATGCTAATGTATCCAAGCAAACGCCTGCTTTGAACACTCTAATTTATTCAAAGTAAACCCTTGGAGTCCTGCTGTTGCAGGCCCCCAAGTATAGGGAAACCCCGAAAAGTACTTGCAACGCAAGACCAGTCGGACAATCCCGAAGTTCGACTACGAGCTTTTTAACTGCAACAACTTTAATATACGCTATTGGAGCTGGAATTACCGCGGCTGCTGGCACCAGACTTGCCCTCCAA
+
DDB@D=CHHIIHHE@EHIIEHHIHIIEHHHHHHHHIEEHICHHHEHCEHHHIIIII?FCHHIHHHE1<<<@1DGFCEGHIGHFGHHH@CFHG@<DFGHHB1<C<EHIIIHIIHGHHFHIHHIHIHCHFF1AHEFAABDGBBB@CHEHFECFF1CHA8E?BDDCFHCH4C<H?HFHFCHFHEH5=?FIFHHCHHCHH9FCHH=HHHHG?GDHEFDC<HHH@D<FFHDHD<DEHFGD1<1@<0FEHG?HHIIHIHHHIIIHEHFFC1HHEHGIHHF<C1IHEHCGHEHHEHHCIHDHGF1IHH?HHGCHHHHEHGHGCHHDD@@@
@HISEQ:969:HM2KJBCX2:2:1102:9608:83746 2:N:0:ACTATGCA
CCTCGGGTACTACCCAACTATCCCTATTAATCATTACGTCGATCCTAGAAACCAACAAAATAGAATCAAACGTCCTATTTCATTATTCCATGCTAATGTATTCAAGCGCGAGCCTGCTTTAAACACTCTAATTTTTTCAAAGTAACAGTCCTGATTCCCCACGACACCAAATTAATGACATCGTGGGTAGGAATCAATTTGACCAGTACGTACCGAGGCACGACCGACCAACAGATCCCGAAATTCAACTACGAGCTTTTTAACTGCAACAACTTTAATATACGCTATTGGAGCTGGAATTACCGCGGCTGCTGGCACCAGACTTGCCCTCCAA
+
DDDCDGIHIIIIGIIIHHHIIHIIIIHIIIECHHHIIIIIIIIIIIIIIIIIII?EHHIIIIIHFHHIEHGHHIGHHHIIIHHHHIIIIHIHHIHHHHIIHHGIIIIHHHHHIHHIIHHIIGGEGHHHHIIIIIIIIIHHIIIIIIIIHIIIIIIHHHIHHHHHIHIHHHHIHGIHGHHHHIHIHHIHIGIIIIIIHIIIHIIIIIIHHHGIIIIHHIIIIHHHHHHIHCFHHIIHHIHIHGIHIIIHHEEHHGIIIIIIHIIIIGIIIHEHIIIGIIIIHHIHHHIIHIIIIIIHHHIIIIIIHHIIIIIIIHIGIHIHIHHHGIIGIDDDDD
@HISEQ:969:HM2KJBCX2:2:1102:15660:83473 2:N:0:ACTATGCA
CCTCGGGTACTACCCAACTATCCCTATTAATCATTACTCCGATCCCGAAGGCCAACACAATAGGACCAGAATCCTATGATGTTATCCCATGCTAATGTATCCAGAGCGATTGCTTGCTTTGAGCACTCTAATTTCTTCAAAGTAATGATGTTGGAAACACGACCTGGCCAATTAAGGCTAGGAGCGCGATGACGGCTGAAGGGTCGAGTAGGTCGGTGCTCGCCGTGAGGCGGACCGGCCGACCTGGCCCAAGGTCCAACTACGAGCTTTTTAACTTCAACAACTTAATTATACGCTATTGGAGCTAGAATTACCATGGCTGCTGGCACCAGACTTGCCCTCCAA
+
DDDDAHDHIGHHIHHIIHHIIHHHHHIIIIHHHHHIHIHCHHIHIIHHIHHIIIIIHIEEHHCGHIGFGHGIIIIGHHEHFCHEHIIHHHIGCEHIIIHHCFFHFIHHHIHIIIIIIIHIIHHHHIIIIHHIHIIGIIIIIIIIIIIIIIHHHIHIHIIIIHHIIIIHIIIHHHHIIHIIIIGHHIIIIIIIIHIIIIII<IIIIIIIIIIIIIIIIIIIIIIIIIIIHGIIIIIHHHHIIIHEIIHHHHHIHIH?HIIIHIIIHFHIIIIIIIIHIIIIHIIIIIIIIIIHEIIIIIHIIIIIHHIIIIIIIHIIIIIIHIIIIIIIIIIIIIIIIIIHDDDDD
@HISEQ:969:HM2KJBCX2:2:1102:15440:83887 2:N:0:ACTATGCA
CCTCGGGTACTACCCAACTATCCCTATTAATCATTACGTCGATCCTAGAAACCAACAAAATAGAATCAAACGTCCTATTTCATTATTCCATGCTAATGTATTCAAGCGTGAGCCTGCTTTAAACACTCTAATTTTTTCAAAGTAACAGTCCTGATTCCCCACAACACCAAATAAATGACATCATGGTTCGTCAGAAGGGAGAAACCAACAATACCAGTACGTACCGAGGCACGACCGACATGATGGTCCCGAAATTCAACTACGAGCTTTTTAACTGCAGCAACTTTAATATACGCTATTGGAGCTGGAATTACCGCGGCTGCTGGCACCAGACTTGCCCTCCAA
+
[truncated: 32,137,512 more chars]
