# Supplementary material for: Response of arbuscular mycorrhizal fungal community in soil and roots to grazing differs in a wetland on the Qinghai-Tibet plateau
Source: PeerJ. 2020 Jun 19;8:e9375. doi: 10.7717/peerj.9375 (PMC7307571; doi:10.7717/peerj.9375)
Supplement: Supplemental Information 24 [file peerj-08-9375-s024.zip › Root non-grazing 16-20/56.fastq]

@HISEQ:969:HM2KJBCX2:2:1101:15714:2252 2:N:0:ACTATGCA
TTCACCTGTATCCCCAACTATCCCTATTAATCATTACGTCGATCCTAGAAACCAACAAAATAGAATCAAACGTCCTATTTCGTTATTCCATGCTAATGTATTCAAGCGTGAGCCTGCTTTAAACACTCTAATTTTTTCAAAGTAACAGTCCTGATTCCCCATGACACCAAATTAATGACATCATGGTTCGTCAGAAGGTAGGAATCAATAATACCAGTACGTACAATAGCACGACCAATAAATTGATCCCGAAATTCAACTACGAGCTTTTTAACTGCAACAACTTTAATATACGCTATTGGAGCTGGAATTACCGCGGCTGCTGGCACCAGACTTGCCCTCCAA
+
DCDDDIIIIIHIIIIIIIIIIIIIIIIIIIIIIIIIIIIIIGIIIGIIIGIHIIIIIIIGIIFHIIIHHEEGHIIIEHHEHHHIIIHHGHHIGIHIIIIHIHHIIHIIIIIIIIIGHHIHHGHIIIIIIIHIIIIHIIIIIIIIIIIIIIIIIHIIIHHIIIHIIIHIIIIIIIIIIHHIIIIIIIIIIIIIIIIIIIIIIIIIHIIIIIIIIIIIIIIIIHHHIIHIHIIIIIIHIIIIIHHHIIIIIIIIIHGIIIIHHIIIIIIIIIIIIIIIIIIIIIIIIIIIIIIIHHIIIIIIIIIIIIIIIIIIIIIIHIIIIIIIIIIIIIIIIIHHIIIIDDDDD
@HISEQ:969:HM2KJBCX2:2:1101:21048:2656 2:N:0:ACTATGCA
TTCACCTGTATCCCCAACTATCCCTATTAATCATTACGTCAATCCTAGAAACCAACAAAATAGGATCAACGTCCTATTTCATTATTCCATGCTAATGTATTCAAGCGCGAGCCTGCTTTAAACACTCTAATTTTTTCAAAGTAACAGTCCTGATTCCCCGCCACACCAAATGAATGACATGATGGTTCGTCAGAAGGTAGAAACCAGTAACACCAGTACGTACCTAAGGCACGACCAACGTACTGATCCCGAAATTCAACTACGAGCTTTTTAACTGCAACAACTTTAATATACGCTATTGGAGCTGGAATTACCGCGGCTGCTGGCACCAGACTTGCCCTCCAA
+
BADDDIHIIIIIIHHIHHHHHIGIIHHIIIHIHGHIHHHHHHEHIIHGHIIHIIIIIHIIIIHHHIIHIIICHHHHEHEHIIHIHHHHHHEEHHHHHG@IHHHHHHHIIHHHHFHHHHIHHHHIIHHHHIIHHHIHIIHIHGHIFHEHIIIIHHIHIHIIIIHIIIIIIIIHHHIIIIHIIIIHHHIIIIIHIIIIIHIIHHIIIHHIHIIHIIIIIHIIIIIIIIIIIIIIIIIIIIIIIIIHIIIGIIIIIHIIIIIIIHHHHIIIIHHHHHIIIIIIIHHIIIIIIIHHGIIIIIIIIIIIIIIIIIIIIIIIIIIIIIIIIIIIIIIIIIIIIIIIDDDDD
@HISEQ:969:HM2KJBCX2:2:1101:7642:3092 2:N:0:ACTATGCA
TTCACCTGTATCCCCAACTATCCCTATTAATCATTACGGTGGTCCTAGAAACCAACAAAATAGAATCATCCGTCCTATTTTATTATTCCATGCTAATGTATTCAAGCAAAATGCCTGCTTTAAACACTCTAATTTTTTCAAAGTAAAGGTCCTGGTTCCCCGCGGCACCCAATTAAGGACATCGCGGTTCTCCAGAAGGTGAGAAATTGACTACACCAGTTCATACCCCTTAAGGCACGACCGATGTGTCAATCCCGAAATTCAACTACGAGCTTTTTAACTGCAACAACTTTAATATACGCTATTGGAGCTGGAATTACCGCGGCTGCTGGCACCAGACTTGCCCTCCAA
+
DDDDDIIHIIIHIIIIHIIIIIIIIIIIIGIIIIIIIIHIIHIIIIHIIIIIIIIIIIHHIHIIIIC@GHIGIIIIIIHIHIIIHIIIIHGHIIIIIIIHIIIIIHIHIIIIIHHHIIHIIIIIIIIIIIIIIIIIIIIHHIIIIIIIIIIIIIIIHIIIIIIIIGIIIIIIIIIIHIIIIIIIIIIIIIIHIIIIIIIIIIIIIIIHIIIIIIIIIIIIIIHIIIIIIIIIIIIIIIIIIIIIIIIIIHIIIIIIIIIIIIIIIIIIIIIIIIIIIIIIIIHIIIIIIIIIIIIIIIIIIIIIIIIIIIIIIIIIIIIIIIIIIIIIIIIIIIIIIIIIIIIIIIDDDDD
@HISEQ:969:HM2KJBCX2:2:1101:3994:3607 2:N:0:ACTATGCA
TTCACCTGTATCCCCAACTATCCCTATTAATCATTACGTCAATCCTAGAAACCAACAAAATAGGATCGAACGTCCTATTTCATTATTCCATGCTAATGTATTCAAGCGTTAGCCTGCTTTAAACACTCTAATTTTTTCAAAGTAACAGTCCTGTTTCCCTGCAACACCAAATTAATGGCATTACAGTTCTTCAGAAAGGAGGAATCAGCGAAGCCAGTTCATACCAGTGGCACGACCAACCTGCTGACCCCGAAATTCAACTACGAGCTTTTTAACTGCAACAACTTTAATATACGCTATTGGAGCTGGAATTACCGCGGCTGCTGGCACCAGACTTGCCC
+
BDDCDIIIIIIIIIIIIIIIIIIIIIIIIIIIIIIIIIIIIIIIIIHIIIIIIIIIIHGIIIIIHHIHHIIIIGIIIIIIIIIIIIHHIIIIHIHIIIIIIHIIIIHIIIIIIIIIIIIIIIIIIIIIIIIIIIIIIIIIIIIIIIIIIIIIIIIIIIIIIHIIIIIIIIIIHHIIIGIIIIIIIIIIGIIIIIIIIIIIIIIIIIIIIIIIIIIIIIIIIIIIIIIIIIIIIIIIIIIHIIIIIIIIIIIIIIIIIIIHIHHIIHIIIIIIIIHIGIIIHIIHIIIIIIIIIHIIIIIIIIIIIIIIIIIIIIIHIIIIIIIIIIIIIIIIIHIIDDDDD
@HISEQ:969:HM2KJBCX2:2:1101:17109:4183 2:N:0:ACTATGCA
TTCACCTGTATCCCCAACTATCCCTATTAATCATTACGTCAATCCTAGAAACCAACAAAATAGGATCAAACGTCCTATTTCATTATTCCATGCTAATGTATTCAAGCGTTAGCCTGCTTTAAACACTCTAATTTTTTCAAAGTAACAGTCCTGTTTCCCTGCAACACCAAATTAATGACATTACAGTTCTTCAAGAAGGAGGAACCAGTAAAGCCAGTGCATACCAGAGGCACGACCAACCTACTAATCCCGAAATTCAACTACGAGCTTTTTAACTGCAACAACTTTAATATACGCTATTGGAGCTGGAATTACCGCGGCTGCTGGCACCAGACTTGCCCTCCAA
+
DDDDDIHIIIIHHIIIIHHEHIIIIIIHIIGIHHHHHHHHHIIIIIIEFHEHIHIHHCEHHIIIGEHIHEHH@@EHIGIHHIICHHIHII?@HHGFHIHEHIE?F?GGHHHHFHHHHHEDHH<CHHHHHGIIIIIHIIFHIIIHHHHCGEGCEEGGFHHIHGEIHHHHHHHIIHHHEFHFFHHIIFGHEEHHHHGHHHHEHHGDEHHHHGGHIHHIIEHHGBIHIHHEGCIHHEEHHIHHHGCFG1EFHHC1EHG@FD1HE@HED1FIIIHHHF@HFIH@HG<<FC<<1@IIHHHHEHFIHEH@HFIIHCCCDHD?GGIIIIIIIHHHHHG<EDHHGCCD@D0@<D
@HISEQ:969:HM2KJBCX2:2:1101:21127:3559 2:N:0:ACTATGCA
TTCACCTGTATCCCCAACTATCCCTATTAATCATTACGTCGATCCTAGAAACCAACAAAATAGGGTCAAACGTCCTATTTCATTATTCCATGCTAATGTATTCAAGCGTGTGCCTGCTTTAAACACTCTAATTTTTTCAAAGTAACAGTCCTGATTCCCCATGACACCAAATTAATGACATCACAGTTCGTCAGAAGGTAGAAATCAATAATACCAGTGCATACCGGAGGCACGACCAATATATTGATCCCGAAATTCAACTACGAGCTTTTTAACTGCAACAACTTTAATATACGCTATTGGAGCTGGAATTACCGCGGCTGCTGGCACCAGACTTGCCCTCCAA
+
D@DB?E?@CG1DEHCHECHHEHHHIIHIIIIGIHHHHHGEHHFHHEHIIHHHIIIHHHHIIIEH?FCEGEHFC?GCGC<CEHHIH?DH?GHHHEHHHCGHGFEHIGHEHHHHHGEFHHHHHIIIIGAFDGHCFHGHHIHHIHHIHGHCGECH@HHGIIHEHIHHHIHCGIHIIIHHGHFGIIHHHIIIHHHHHHGIIIHIHFIHIIIHHHFIII<HIIIIGIIHIIIIIIIIHHHHHIHIHHEFDHHHCIIHEHHIHHHGIIHIIHHIIIIHHEFIHIHGHIHHIIIIHIIIIIHHFEHIHHIIIIIIIIIIIIIIHDGGIHIIIIIIIIIIIHIIIIIIIDDDBA
@HISEQ:969:HM2KJBCX2:2:1101:17006:4485 2:N:0:ACTATGCA
TTCACCTGTATCCCCAACTATCCCTATTAATCATTACGTCGATCCTAGAAACCAACAAAATAGGGTCAAACGTCCTATTTCATTATTCCATGCTAATGTATTCAAGCGTGAGCCTGCTTTAAACACTCTAATTTTTTCAAAGTAACAGTCCTGATTCCCCGCGACACCAAATTAATGACATCACGGATCTTCAGAAGGGAGAAACCAGTGACACCAGTGCATACCAAAGGCATGACCAGCGTACTGATCCCGAAATTCAACTACGAGCTTTTTAACTGCAACAACTTTAATATACGCTATTGGAGCTGGAATTACCGCGGCTGCTGGCACCAGACTTGCCCTCCAA
+
DDBDDIIHHIHIIHIIIIHIHHIIIIIIIIIIIIIIIHIIIHHIIHHHHIIIIIIIHHEEHHCFHHHIHIIIHIIHIHHHIIIGIIIIGIIIIIH?IHIIIIHIIIIIIIIIHIHHIHHHIHIIIIIHHIIIIIIHHHIHIIIIIIIHIIHIHHHHIIHIIIIIIIIIIIIIIIIIIIIIIIIIIIIHFIIIIIIIIIIIIIIIIIIIIHHIIIIIIIIIHIIIIIIIIIIIIIIIIIIIIIIHGIIIIIIIIIIIIIIHIHHIIHIIIIIIIIHIIIIIIIHIIIIIIIIHIHIIIIIIHIIIIIIIIIIIIIIIIIIIIIIIIIIIIIIIIIIIIIIIIDDDDD
@HISEQ:969:HM2KJBCX2:2:1101:9024:4637 2:N:0:ACTATGCA
TTCACCTGTATCCCAACTATCCCTATTAATCATTACGGTGGTCCTAGAAACCAACAAAATAGAACCACAACGTCCTATTCTATTATTCCATGCTAATCTATTCAAGCAATAGCCCGCTTTAAACACTCTAATTTTTTCAAGGTAATGGTCCTGGCTCCCCAACACACCCAACAAAGGACATGCTGATTCACCAGAAGGAAGACCCGACAGCAGACAGTACTCGCCAAAGACGGACCGCCCGGCCAGGCCTAAAATTCAACTACGAGCTTTTTAACTGCAACAACTTTAATATACGCTATTGGAGCTGGAATTACCGCGGCTGCTGGCACCAGACTTGCCCTCCAA
+
DDDD@HIHHIIIHEFHHIHIHHIHHHHHIHHHIIIIEHIIIIGHGHEHGHHHFHIHEHIHIHCCHHIIIGHIIIHIIIIIHEEHHHH?@GHIHHHIIGGHHFHGHIIHHIHEHDEHHHHIHGGGCFHGIHHGHIIHHHGCHHGHGHE@EE?FEHHIIICGC:E?DIHHHHHHIHHHIIHHIHHFI7EEHHHHFHIHFEHIHIHIIIHGHHIIIIIIIHFCAAF?EHHIIHE?HHHHHDDHEFDDHEF@@IHG@HHHHHHC@EC@CGIHHHEEEHIHIIIHHFIHHEC1<<0GEC@EHCDCGEIHHHEHCHHHIIHCEEF1HHGHIHIIIIHHIIHEHHEIB?ADA
@HISEQ:969:HM2KJBCX2:2:1101:18604:4529 2:N:0:ACTATGCA
TTCACCTGTATCCCCAACTATCCCTATTAATCATTATGTCGATCCTAGAAACCAACAAAATAGAATCAAACGTCCTATTTCATTATTCCATGCTAATGTATTCAAGCGCGAGCTTGCTTTAAACACTCTAATTTTTTCAAAGTAACAGTCCTTATTTCCCGCGACACCAAATTAATGACATCGTGGTTCGTCAGAAGGGAGAAACCAATAATGCTAGTACGTACAAAGTACGACCGACATATTAGTCCCGAAATTCAACTACGAGCTTTTTAACTGCAACAACTTTAATATACGCTATTGGAGCTGGAATTACCGCGGCTGCTGGCACCAGACTTGCCCTCCAA
+
<B@@01D11D111<11<0<1D<1<1<1<1CH?GHE?1111<<1DC11<D<<<1<1D1<11D111<<FHEH<0<<DC?<@CE1D<1<11<DD1<CHHHFH1<<@EHHDHIHGD8<@EHFDC66%6<DHH@CHDFHHBEF13HF@FFHH5FG@C$<FDHHH?0.-8<7GC<CFG@HHF:HE<CHED<DDEC</CG?IIHE@FHHGCHGGD1<@HCF1HHFGH>CIHEGHIIHHHCH=HHHH>GF<D</DCCEHHHF@CFEHHC0HHEEIIIIHFF<11?CHHHD1IHGFF1@HEEE@G?IHHHCHD<1<CGHCHCEC<<G1?HEGG@EG1C@HF1H@ECEEDDD@0
@HISEQ:969:HM2KJBCX2:2:1101:18907:5351 2:N:0:ACTATGCA
TTCACCTGTATCCCCAACTATCCCTATTAATCATTACGGTGATCCTAGAAACCAACAAAATAGAACCATGCCGTCCTATTCTATTATTCCATGCTAATGTATTCGAGCAAAATGCCTGCTTTAAACACTCTAATTTTTTCAAGGTAAAGGTCCTGGTTCCACATGACACCCAATTAAGGACATCATGCTTCTCCAGAAGGTGAGAAATCAACTGCGACAGTTCATACCCCTTAAGGCACGACCATCACGTCAATCCCGAAATTCAACTACGAGCTTTTTAACTGCAACAACTTTAATATACGCTATTGGAGCTGGAATTACCGCGGCTGCTGGCACCAGACTTGCCCTCCAA
+
BDADDHIGHHIIHHIIIIIHIIGIIIHIHHHIH?GHHHHIHIIIIHHHIIIHHHFHHHHHH1DEEHHIIHGGC@EHIHII@HHIHEHIIICHH?F@CFEHHCHHHEHFHIHHIHHIIHGHIIIGEEHHIHHHHIIIIHIHHHFHHHGHCIIHHIHIGHHHHHIIIHHGHHHHIIIHHEHGIHIIIHGHHCIHHHIHIIIIIIIIHHEFIHIIGHIIHGIGIIIIIHIHEGHIIIIGIDHHHIHIHGHGHFEIIHHIIIIIIHFIIHIHFHFEFIIIIIHHGHIHIIIHGIIIIIIIIHHDHEHGHHHHIIHIIGIIIIIIIHIIIIIIIIHHIIIHIIHHHHIIIHHADCBC
@HISEQ:969:HM2KJBCX2:2:1101:7621:5880 2:N:0:ACTATGCA
TTCACCTGTATCCCCAACTATCCCTATTAATCATTACGACGGTCCTAGAAACCAACAAAATAGAACCATACGTCCTATTCTATTATTCCATGCTAATATATTCGAGCGAAGGCCTGCTTTGAACACTCTAATTTTTTCAAAGTAAAAGTCCTGGTTCGCCAAGACATCCGGTAAAGGACATCAAGGTTAGCCAGGAGGAAAGATCCAACCAAAACCAGTACTCGCCTTGCGGCGGACCGGCTGGTTAGATCCAAAGTTCAACTACGAGCTTTTTAACTGCAACAACTTTAATATACGCTATTGGAGCTGGAATTACCGCGGCTGCTGGCACCAGACTTGCCCTCCAA
+
DDDDDIIIIIIIIIIIIIIIIIIIIIIIIIIIIIIIIIIIIIIIIIIIIIIHIIIIIIIIIIHIIIEHIIIHIHIIIHIIIIIIIIIIGIIIGIHHIIIIHIIIIIIIIIIIHIIIIIIIIIIIIIIIIIIIHHHIIIIIIIIIIIIIIIIIIIHHHIIHIIIIIIIIIIHHIIIIIHIIHHIIIIIIIIIIIIIIIIIIIIIIIIIIIIIIGHIIIIIIIIIIIIIIIIIIIIIIIIIIIIIIHGIIIIIIIIIIIIIIHIIIIIIIIIIIIIIIIIIIIIIIIIIIIIHIIIIIIIIIIIIIIIIIIIIIIIIIIIIIIIIIIIIIIIIIIIIIIIIIIIDDDDD
@HISEQ:969:HM2KJBCX2:2:1101:19533:5996 2:N:0:ACTATGCA
TTCACCTGTATCCCCAACTATCCCTATTAATCATTACCTCGAGCTCCGAAAACCAACAAAATAGAACCGAGGTCCTATTCCATTATTCCATGCACCACTATTCAGGCTTGCGCCTGCTTTAAGCACTCTAATTTTTTCAAAGTAAATCTTCCAGCCACCCAAGCCACTCAATGAAGAGCAGCAAGGGAAAACCGGATAAATTAGACCAGGAAAAGCAGTAACCACTCATTGAGGGACCGCTATCCTAGGTCGCAGATCCAACTACGAGCTTTTTAAACGCAACAACTTTAATATACGCTATTGGAGCTGGAATTACCGCGGCTGCTGGCACCAGACTTGCCCTCCAA
+
DDDDDIIIIIIIIIIIHIIIIIIIIIIIHIIIIIIIIIIIIIIIIIIIIIIIIIIHIIIIIIIIIIIIIIHHIIGIHHIIIIIIIIIIIIHIIIIIIIIHIEHIIHIIIIIIIIIIIIIIIIHIIIIIIIIIIHHIHIIIIHHIIHHHHHIIIHIIIHIIIHIIIIIIIIIHIIIIIIIIIIIIIHIIIIIIIIIIIIHIIIIIIIIIIIIIIIIIIIIIIHHHIHIIIIIIIHIIIIIIIIHIIHIIIIIIIHIHIIIIIIIHIIIIIIIIIIIIIIIIIIIIIIIIIIIHIIHIIIIIIIIIIIIIIIIIIIIIIIIIIIIIIIIIIIIIIIIIIIIIIIDDDDD
@HISEQ:969:HM2KJBCX2:2:1101:12540:6331 2:N:0:ACTATGCA
TTCACCTGTATCCCCAACTATCCCTATTAATCATTACGTCAATCCTAGAAACCAACAAAATAGGATCGAACGTCCTATTTCATTATTCCATGCTAATGTATTCAAGCGTTAGCTTGCTTTAAACACTCTAATTTTTTCAAAGTAACAGTCCAAATTCCCCGCAACACCAAATTAATGGCATTACGGATCACCAGGAAGGAGGAATCAGTGAGACCAGTACATACCAGAGGCATGACCAATCTACTAACCCCGAAATTCAACTACGAGCTTTTTAACTGCAACAACTTTAATATACGCTATTGGAGCTGGAATTACCGCGGCTGCTGGCACCAGACTTGCCCTCCAA
+
<D@@@CC?<F?CC1@F=CH<C11<FH?FFDHGHIHHIGHF0DGEHIFEHHFHHFF@C1<FHFHHCH1@@HGC@H0E@C@1FFGHEFGF111<@CGEIHEHEG?EC1<D6DG<<C<@@FF1EB1DC@<?EBDEHEHHGHIH<0HHCFE?GHEHIHEEECC1FHE<GDD0D0GHFGGH?HHGFHHHFHEHDHHHHF@@CC0FF&HH@HGEHE3@CHIH7<HHHHHH;AECE<GHEEHFHHC<EHGDEC<<?:IHHHC@EHHGHGCHHGFHFHHG@D?GHCHGCCHHD1CCHC<D0<C1HHF1CHHIIHFHIIHGCHC?IHG@?HEGC?@C<EHEHD<<E@?GD0@@<0
@HISEQ:969:HM2KJBCX2:2:1101:20376:6380 2:N:0:ACTATGCA
TTCACCTGTATCCCCAACTATCCCTATTAATCATTACGTCAATCCTAGAAACCAACAAAATAGGATCAACGTCCTATTTCATTATTCCATGCTAATGTATTCAAGCGCGAGCCTGCTTTAAACACTCTAATTTTTTCAAAGTAACAGTCCTGATTCCCCGCCACACCAAATGAATGACATGATGGTTCGTCAGAAGGTAGGAACCAGTAACACCAGTACGTACCTAAGGCACGACCAACGTACTGATCCCGAAATTCAACTACGAGCTTTTTAACTGCAACAACTTTAATATACGCTATTGGAGCTGGAATTACCGCGGCTGCTGGCACCAGACTTGCCCTCCAA
+
DDDDDIIIIIIIIIIIIIIIIIIIIIIIIIIIGHIHIIIIIIHHHIIIIIIIIIIIIIGIIIGGEHIIIIIIIIIIIHIIIIIHIIIIIHHIIIIIIIHIIHHIIIIIIIIIIIIIIIIIIIIIIIIIIIIIIHIIIIIHHHHHIIIIIIIIIIIHIHIIIIIIHGIIIIIIIHIIIIIIIIIIIHHIIIIIIIIHIHIIIIIIIIIIIIIIIIIIIIIIIIIIIIIIIIIIIIIIIIIIIIHHIIIIIIIIIIIIIIIHIIIIIIIIIIIIIIIIIIIIIIIIIIIIIIIIIIIIIIIIIIIIIIIIIIIIIIIIIIIIIIIIIIIIIIIIIIIIIIIIDDDDD
@HISEQ:969:HM2KJBCX2:2:1101:20333:6423 2:N:0:ACTATGCA
TTCACCTGTATCCCAACTTTCCCTATTAATCATTACGTCGATCCTAGAAACCAACAAAATAGAATCAAACGTCCTATTTCATTATTCCATGCTAATGTATTCAAGCGTAAGCCTGCTTTAAACACTCTAATTTTTTCAAAGTAACAGTCCTGATTCCCCACGACACCAAATTAATGACATCGCGGTTCTTCAGAAGGTAGGAACCAATAATGCCAGTGCGTACCGAAGCACGACCAACAATTTGATCCCGAAATTCAACTACGAGCTTTTTAACTGCAACAACTTTAATATACGCTATTGGAGCTGGAATTACCGCGGCTGCTGGCACCAGACTTGCCCTCCAA
+
DDDDDIIIIIIIHIIIIIIIIIIIHIIIIIIIIIIIIIGDHIIIIIIHIIIIIIIIIIIIIIHIIIIIIFIHIHIIIGIHIIIIIIHIIIIHIIIIIIIIIGIIHHIIIIHIIIIHIIIIHIIIIGHIIIIIIIIIIIIIIIIIHIIHIIIHIHHHHHIIIIIIIIHIIIIIIHIIIIHHIIIHHIIHIIIIIHIIIIHIIIIIHIHIIIHIIIIIIIIHIIIIIIIIIIIIIIIIIIIIIIHIIIIIIIIIIHHIIIIIIIIHIHIIIIIIIIIIIIIIIIIIIIIIIIIIIIIIIIIIIIIIIIIIIIIIIIIIIIIIIIIIIIIIIIIIIIIIIIIDDDDD
@HISEQ:969:HM2KJBCX2:2:1101:20777:6558 2:N:0:ACTATGCA
TTCACCTGTATCCCCAACTATCCCTATTAATCATTACGGTGATCCTAGAAACCAACGAAATAGAATCAGTCCGTCCTATTTCATTATTCCATGCTAATGTATTCAGACGATAGTCTGCTTTAAACACTCTAATTTTTTCAAAGTAACAGTCCTGATTTCCAACCACACCAAATAAATGGCATGAAAGTTCCTCAGAAGGTAGAGATCCATCTCACCAGTACAGACAATTAAGCCTGACCAATGGGTAGACCCCGAAGTTCAACTACGAGCTTTTTAACTGCAACAACTTTAATATACGCTATTGGAGCTGGAATTACCGCGGCTGCTGGCACCAGACTTGCCCTCCAA
+
D0DDBCGCG1CHHIIHHHHIHHHHFHGHHIIFH?FFHHHHHIHFGHHFCCEEHEHG@EGHHHEGH1FH@HEGHGHHHE1CGEHHHC?EHE?C?11<CHHHGGHHGFH?EHHIHHHHGA<HHEHIHIHGAGHHIGGB?CGHHHHEHHIIHHHHHE@HC8HHHHH=E?GCEHIHC?D00EECIHIIHIF:HEFHEIIIHIIHFHFHHEGHFFC@HFEHIHHHIIIHGHHHIHI<HIIHHFGHGIHHFHDGIHDHIGHHIHHEHHEGE=EHGDIIIIHIHIIIHEHHH?HHHHIIIIIIHHHGIHHHHHIHHIHHHCHIHHHHIHIIH?HHIHHIHEHFHGGHDEHB@@?D
@HISEQ:969:HM2KJBCX2:2:1101:20819:6700 2:N:0:ACTATGCA
TTCACCTGTATCCCCAACTATCCCTATTAATCATTACGTCAATCCTAGAAACCAACAAAATAGGATCGAACGTCCTATTTCATTATTCCATGCTAATGTATTCAAGCGTTAGCCTGCTTTAAACACTCTAATTTTTTCAAAGTAACAGTCCTGTTTCCCTGCAACACCAAATTAATGACATTACAGTTCTTCAAGAAGGAGGAATCAGTAAAGCCAGTACATACCATAGGCACGACCAACCTACTGACCCCGAAATTCAACTACGAGCTTTTTAACTGCAACAACTTTAATATACGCTATTGGAGCTGGAATTACCGCGGCTGCTGGCACCAGACTTGCCCTCCAA
+
CDDDDIHIIIIIIIIIIIIIIIIIIIIIIIIIIIIIIIIIIIIIIIIIGIIIIIIIIIIIIIHIIIIIIIIHIIIIIIIIIIIIIIIHIIIGHHIIIIHIIIHHIIHFHHIHIIIIHIIHIIHHHIHHEHIIIIIIIIIHIHHHIHIIIIIIIIIIIIIHHIIIHIGIIIIIIIHIIIHIIIIHIIIIIIIIIHIIHIIIIIIHHIIIHIIIIIHIIIIIIIII'IIIIIIIIIIIIIHIIHHHGIIIIIIIIIIIIIIIIIIIIIIIIIIIIIHIIIIIIIIIIHIIIIIIIIIIIIIIIIIIIIIIIIIIIIIIIIIIIIIIIIIIIIIIIIIIIIIIIDDDDD
@HISEQ:969:HM2KJBCX2:2:1101:16742:6693 2:N:0:ACTAAGCA
TTCACCTGTATCCCCAACTATCCCTATTAATCATTACGTCAATCCTAGAAACCAACAAAATAGGATCAACGTCCTATTTCATTATTCCATGCTAATGTATTCAAGCGCGAGCCTGCTTTAAACACTCTAATTTTTTCAAAGTAACAGTCCTGATTCCCCACCACACCAAATTAATGACATGATGGTTCGTCAGAAGGTAGAAATCAGTAACACCAGTACGTACCGAAGGCACGACCAGCGTACTAATCCCGAAATTCAACTACGAGCTTTTTAACTGCAACAACTTTAATATACGCTATTGGAGCTGGAATTACCGCGGCTGCTGGCACCAGACTTGCCCTCCAA
+
DDDDDIIIHHIIGIHHIIHIHIIHHIHHHHIHIIHHIHHHHHIIIIHGEHHIHIIIHFHIIIHHGIHEHHECEHHHHECHE@FHHHIIGEHE@?FIIIHHHHIIIHHIIIIIIIGHHHHHIHHIIIIHIIIHIIHHIHHHHIHHGHHHEIIIIHHHIIHIHHHIIIIIGGGIHGIHGHHIIIIHHHIIHIIIIIIIIIHHHHIIIIHFHIIIIIIIIIIIHIHIIHIGIIHHEHHIIHIIIHGCHCCGHHEHHEHHHHHHHHIIIIHHHIIIHFHIIIIIHEEHIHIIHIHDHHHEHIIIIIIIIIIIIIIIIIIIIHEIIIIIIIIHIIGIHIIIHHCIDDDDB
@HISEQ:969:HM2KJBCX2:2:1101:13421:7959 2:N:0:ACTATGCA
TTCACCTGTATCCCCAACTATCCCTATTAATCATTACGTCAATCCTAGAAACCAACAAAATAGGATCAACGTCCTATTTCATTATTCCATGCTAATGTATTCAAGCGCGAGCCTGCTTTAAACACTCTAATTTTTTCAAAGTAACAGTCCTGATTCCCCACCACACCAAATTAATGACATGATGGTTCGTCAGAAGGTAGGAATCAGTAACACCAGTACGTACCGAAGGCACGACCAGCGTACTAATCCCGAAATTCAACTACGAGCTTTTTAACTGCAACAACTTTAATATACGCTATTGGAGCTGGAATTACCGCGGCTGCTGGCACCAGACTTGCCCTCCAA
+
DDDDDIIIIIIHIIIIIIIIIIIIIIIIIIIIIIIIIIIIIIIIIIHIIIIIIGHIGIIIIIIGHIIHIIIHIIIGHIIIHIIIIIIHIIIIIGIIIIIIIIIIIIHIIIIHIIHHIIIHHHIIIIHIIIHIIIIIHIIIIIIIIIIIIIIIIIHIIIIIIIIIIIIIIIIIIIIIIIIIIIIIIIIIIIIIIIIIIIIIIIIIIIIIIIIIHIIIIIIIIIIIIIIIIIIIIIIIIIIIIIIIIIIIIIIIIIIIIIIIIIIIIIIIIIIHIIIIIIIIIIIIIIIIIIIIIIIIIIIIIIIIIIIIIIIIIIIIIIIIIIIIIIIIIIIIIIIIIIIIDDDDD
@HISEQ:969:HM2KJBCX2:2:1101:6149:8755 2:N:0:ACTATGCA
TTCACCTGTATCCCCAACTATCCCTATTAATCATTACGTCAATCCTAGAAACCAACAAAATAGGATCGAACGTCCTATTTCATTATTCCATGCTAATGTATTCAAGCGTTAGCTTGCTTTAAACACTCTAATTTTTTCAAAGTAACAGTCCAAATTCCCCGCAACACCAAATTAATGGCATTACGGATCATCAGGAAGGAGGAATCAGTGAGACCAGTACATACCAGAGGCATGACCAACCTACTAACCCCGAAATTCAACTACGAGCTTTTTAACTGCAACAACTTTAATATACGCTATTGGAGCTGGAATTACCGCGGCTGCTGGCACCAGACTTGCCCTCCAA
+
DDDDDIIIIIIIIIIIGIIIIIIIIHHIIIIIIIIIHIIIIGIIIIIHHIIIHIIIIIIIIIIIHIHIIIIIHIHHGHIHGIIIIIIIHIIIHHICIHHGHFHGIIHHIIIIIIIIIIIIHIHHHIHHIIIHGHHHIIIIIIIIIIIIHIHHHHHHIIHIIIIIIHIIHIIHHIHHHIIIIHIIIIIIIIIIIIIIIIIIIHHHFHIIIIHIIIIIIIIIIHIIIIIIIIIIIIIIIIHIIHGHGHEIIIHIIIGHHHHIIHHHIHIIIIIIIHHIGIIIIIIIHIGIIIIHIIIIIIIIIIIIIIIIIIIIHIIIHIIIIIIIIIIIIIIIIIIIIIIIIDDDDD
@HISEQ:969:HM2KJBCX2:2:1101:14649:8862 2:N:0:ACTATGCA
TTCACCTGTATCCCCAACTATCCCTATTAATCATTACATCGATCCTAGAAACCAACAAAATAGAATCGGATGTCCTATTTCATTATTCCATGCTAATGTATTCAAGCGTGAGCCTGCTTTAAACACTCTAATTTTTTCAAGGTAACAGTCCTAATTCCCCGTGACACCAAATTAATGGCATTACGGTTCTTTAGAAGGTGAGAAATCAATAATATCAGTACATACCAACGGCATGACCGAAACATTGATCCCGAAATTCAACTACGAGCTTTTTAACTGCAACAACTTTAATATACGCTATTGGAGCTGGAATTACCGCGGCTGCTGGCACCAGACTTGCCCTCCAA
+
@@B0DC1<DF?GH1<DD0FHE1<<1<C@E@G?CG?GHFHIGI1<<<C@GE@HHE1C1C@@@?G?E@?<0<E<GHHC1?GF11<<@CFEC?@1@1F1<HGGF?IIIIIHIHIDHIHGIIHIHHHHGHFHFEIHHHFIIIIHEHHHEHHH8IHHGIIHHCIIIGIHEIIHIIIIIIIIIIIHHHIIHHHEHEHHEHGHHHHHIHIIIIIIIIIIIGIIIIIHHHHHIHGCFHIIIGIIIIHIHHHCHFHIFHHHIIIIIIIIIIHHHHIIIIHIIIIIIIIHIIHIIHHHHEGIGIIIIIIIIIIHIIIIIIIIIIIIIIIIIHHGIIIIIIIIIIIIHIGHIGDDDDB
@HISEQ:969:HM2KJBCX2:2:1101:11028:9494 2:N:0:ACTATGCA
TTCACCTGTATCCCCAACTATCCCTATTAATCATTACGTCGATCCTAGAAACCAACAAAATAGAATCAAACGTCCTATTTCATTATTCCATGCTAATGTATTCAAGCGTGCGCCTGCTTTAAACACTCTAATTTTTTCAAAGTAACAGTCCTAATTCCCAACGACACCAAATTAATGACATCGCGGTTCTTCAGAAGGTAGGAACCAATAATGCCAGTGCGTACCGAAGCACGACCGACAATTTGATCCCGAAATTCAACTACGAGCTTTTTAACTGCAACAACTTTAATATACGCTATTGGAGCTGGAATTACCGCGGCTGCTGGCACCAGACTTGCCCTCCAA
+
0<@BD@C111<11<<<<<<C1D@1<@<DH?HCGC?111<<CECFEEE1<FHEF@E=111<111111<D<G?01100<<1<<C<FCG1DGHI1DHHF@@DF@?DHEDC<:H>CEEFHIBCHFB<68E@@HHED@HFHHB1AHEAEEHHH3FHF#0==FEH#EGB<?ECHHE7HACC.CCC-HE:GIHG<<CEHFCGHHEIHGCHHIHHHG0EFCFIHIHHGECGCEF@EHEEHGIBHEEHFF?F<C/HIIHGHFC@HHGHHHEHEHFE<EHG@CCHHHHHHGCC@C<1CC1IIIDHIHHGGC@HEFEEGHHHHDHIGIIIIIIHE@HHH@GGFCE?IFDHHADD@@
@HISEQ:969:HM2KJBCX2:2:1101:20031:9550 2:N:0:ACTATGCA
TTCACCTGTATCCCCAACTATCCTTATTAATCATTACGGTGATTCTAGAAACCAACAAAATAGAATCTTGCTATCCTATTTTATTATTCCTTGCTAATGTATTCAAGCAAAATGCCTGCTTTAAACACTCTAATTTTTTCAAAGTAAAGTTCCTGCTTCCCCGCGACACCCAATTAAGGGCATCGCGGTTCTCCAGAAGGTGAGAAATTAACTACACCAGTTCATACCCCTTAAGGCACGACCGATGTGTCAATCCCGAAATTCAACTACGAGCTTTTTAACTGCAACAACTTTAATATACGCTATTGGAGCTGGAATTACCGCGGCTGCTGGCACCAGACTTGCCCTCCAA
+
@DAD0FC1DCFCC1<CECG<GF<1<1<<11<1<1<FHIC<@GH111<11<1CGHHHE<CG@G1F11<111<111<11111<<1<F1F@HC11D@G11<1<<<@HG@1@<@@1<1HGB<IIH@H@B@CD1EHHHC<FE@.GE7HF<@0@B$E89HB$9<0</?3HHEG<<CHEHAFH5E7=IIHH<ECFG<HI:HI.HHHAG>HDGGC<<.G0@DCC?@HFHEAG<EHCF1HGFD<0.FDCD0D/HGB//<CGEC/EC<HHD1?EIIHEIHHGHDGCC?HIHH@IHHGHFD111CGF1HHHDIHHCFC@HG?G@CGHHHHHHDHCCG1EHHIIHFGEHD1CCHGIIFEDBD@?
@HISEQ:969:HM2KJBCX2:2:1101:19153:9288 2:N:0:ACTATGCA
TTCACCTGTATCCCCAACTATCCCTATTAATCATTACGTCAATCCTAGAAACCAACAAAATAGGATCGAACGTCCTATTTCATTATTCCATGCTAATGTATTCAAGCGTTAGCTTGCTTTAAACACTCTAATTTTTTCAAAGTAACAGTCCAAATTCCCCAAAACACCAAATTAATGGCATTAAGGTTCATCAGGAAGGAGGAATCAGTGAGACCAGTACATACCAGAGGCATGACCAACCTACTAACCCCGAAATTCAACTACGAGCTTTTTAACTGCAACAACTTTAATATACGCTATTGGAGCTGGAATTACCGCGGCTGCTGGCACCAGACTTGCCCTCCAA
+
DDDDDIIIIIIGIIIIIHHHIIIIIIHHIIIIIIIHIIIIHIIIIIIIIIIIIHIIIIIGHIHHGEHHHHIIHHGHHIIIIHHHHHHEHHHHHIIIIIIIIIIIIGIIIIIIIIIIIIIIIIIIIIIIIIIIIIIIIIIIIIIIIHIIHHIIIIIHIIIIIHIIIIIHIIIIGIIIIIIIIIIIHHIIIIIIIIIIIIIIIIIIIIIIIIIIIIIIIIIIIIIIIIIIHIIIH<IIIIHIIHIHGHHIIIIIIIIIHIIHIIIIIIIIIIIIIIIIIIIIIIIIIIIIIIIIIIIIIIIIIIIIIIIIIIIIIIIIIIIIIIHIIIIIIIIIIIIIIIIIIDDDDD
@HISEQ:969:HM2KJBCX2:2:1101:9078:9614 2:N:0:ACTATGCA
TTCACCTGTATCCCCAACTATCCCTATTAATCATTACGTCGATCCTAGAAACCAACAAAATAGAATCAAACGTCCTATTTCATTATTCCATGCTAATGTATTCAAGCGTAAGCCTGCTTTAAACACTCTAATTTTTTCAAAGTAACAGTTCTGATTCCCCACGACACCAAATTAATGACATCGCGGTTCTTCAGAAGGTAGGAACCGATAATGCCAGTGCGTACCGAAGCACGACCAACAATTCGATCCCGAAATTCAACTACGAGCTTTTTAACTGCAACAACTTTAATATACGCTATTGGAGCTGGAATTACCGCGGCTGCTGGCACCAGACTTGCCCTCCAA
+
DDDDDIIIIIHIIIIIIIGIIIIIIIIIIIIIIIIIIIIIIIIHIIIIIIIHIIIIIGIIIIHHIIIIIGIHHGHHHIHHHIIIIIIIHHIIIHHHHIIIIIIIIIIIIIIIIIIIIIHIHHHIIHIIIIIHHIIHIIHGHIHIIIIIIIIIHHIIIIIIIIIIIIIHIIIIIHHIIIHHHIIIIIIIIIIIIIIIIIIIHHIHIIIIIHHIIIIIIIIIIIIIIIIIIIIIIII>IIIHHEGEIHHHIIIIIHIIHIIIHHIIIIIIIIIIIIIIHIHIIIIHIIIIIIIIIIIIIIIHIIIIIIIHIIIIIIIIIIIIIIIIIIIIIIIIIIIIIIIIDDDDD
@HISEQ:969:HM2KJBCX2:2:1101:9583:9932 2:N:0:ACTATGCA
TTCACCTGTATCCCCAACTATCCCTATTAATCATTACATCGATCCTAGAAACCAACAAAATAGAATCGGATGTCCTATTTCATTATTCCATGCTAATGTATTCAAGCGTGAGCCTGCTTTAAACACTCTAATTTTTTCAAGGTAACAGTCCTAATTCCCCGTGACACCAAATTAATGGCATTACGGTTCTTTAGAAGGTGAGAAATCAATAATATCAGTACATACCAACGGCATGACCGAAACATTGATCCCGAAATTCAACTACGAGCTTTTTAACTGCAACAACTTTAATATACGCTATTGGAGCTGGAATTACCGCGGCTGCTGGCACCAGACTTGCCCTCCAA
+
DDDDDHIIIIIIIIIIHIIIIIIIIIIIIHIIIIIIIHHHIIIIIIIIGIIIIIIIIIIIIIHIIIIHIIIIIIIIIIIIIIIIIIIIIIIIIHHIHIIIIIIIIIIIIFIIHIIIIIIIIIIIIIIIIIIHHIHIIIIIHIIIIIIIIHIIIIIIIIIIIIIIIIIIIIIIIIIIIIIIHIIIIIIIHIIIIIIIHIIIIIIIIHIIIIIIIIHIIIIIIIIHIIIIIIIIIIIIIIIIIIIIIHIHHIIIIIIIIIIIIIIIIIIIIIIIIIIIIIIIIIIIIIIIIIIIIIIIIIIIHHIIIIIIIIIIIIIIIIIIIIIIIIIIIIIIIIIIIIIIIIDDDDD
@HISEQ:969:HM2KJBCX2:2:1101:10749:9766 2:N:0:ACTATGCA
TTCACCTGTATCCCAACTATCCCTATTAATCATTACGTCGATCCTAGAAACCAACAAAATAGAATCAAACGTCCTATTTCGTTATTCCATGCTAATGTATTCAAGCGTGAGCCTGCTTTAAACACTCTAATTTTTTCAAAGTAACAGTCCTGATTCCCCATGACACCAAATTAATGACATCATGGTTCGTCAGAAGGTAGGAATCAATAATACCAGTACGTACAATAGCACGACCAATAAATTGATCCCGAAATTCAACTACGAGCTTTTTAACTGCAACAACTTTAATATACGCTATTGGAGCTGGAATTACCGCGGCTGCTGGCACCAGACTTGCCCTCCAA
+
DDDDDIIIIIEHIIIIIIIIIIIIIIIIIIIIIIHIIHIIIIIGIIIIIIIHIIIIIIIIIHIHIIIEGGGHHIIIIIIIIIIIIIHHIIIHHIIIIIIIIIHIIIIIIHIIIIIIHIHIHHIIIIHIIIIIIIIIIIIIIIIIIIIIIIIIIIIIIIIIIIIIIIHIHIIIIIIIIIIIIIIHIIIHIIIIIIIIIIIIIIIIIIIIIIHHIIIIIIIIIIIIIIIIIIIIIIIIIIIIIHHIIIIIIIIIIIIIIIIIIIIIIIIIIIIIIIIIIIIIIIIIHIIIIIIIIIIIIIIIIIIIIIIIIIIIIIIIIIIIIIIIIIIIIIIIIIIIIIIDDDDD
@HISEQ:969:HM2KJBCX2:2:1101:7114:10341 2:N:0:ACTATGCA
TTCACCTGTATCCCCAACTATCCCTATTAATCATTACGTTGTACCTAGAAACCAACAAAATAGGTTCGAACGTCCTATTTCATTATTCCATGCTAATGTATTCAAGCGTTTGCCTGCTTTAAACACTCTAATTTTTTCAAAGTAACAGTCCTGACTCCCCACAACACCAAATTAATGACATCATGGTTCATCAGAAGGGAGAAATCAACGACGCCAGTACGTACCGAAGGCACGACCGACGTATTGATCCCGAAATTCAACTACGAGCTTTTTAACTGCAACAACTTTAATATACGCTATTGGAGCTGGAATTACCGCGGCTGCTGGCACCAGACTTGCCCTCCAA
+
DDDDDIIIIIIIIIIIIIIIIIIIIIIIIIIIIIIIIIIIIIIIIIIIIIIIIIIIIIIIIIIIIIIIIIHIIHIIIHIIIIIIGIIEHHIIHIHHHHIIHFHHHIIIIIIIIIIIIIIIIIHHHIIIIIGIIIIIHHIIIHHHIHIIIIIIHIIHIIIIIIIIHIIIIIIHHIIIIIIIIIGIIHHIIIHIIIHIHIIIIIIIHHIIIHEIIIIIIIIIIIIIIIHIIIIIIIIIIIIIHGHIHIIIIIHHIIIIIIIIIIIIIHIIIIIIIHIIIIIIIIIHIIIIIIIIIIIIIIHHHIIIIIIIIIIIIIIIIIIIIIIIIIIIIIIIIIIHHIIIIDDDDD
@HISEQ:969:HM2KJBCX2:2:1101:2105:10109 2:N:0:ACTATGCA
TTCACCTGTATCCCCAACTATCCCTATTAATCATTACATCGATCCTAGAAACCAACAAAATAGAATCGGATGTCCTATTTCATTATTCCATGCTAATGTATTCAAGCGTGAGCCTGCTTTAAACACTCTAATTTTTTCAAGGTAACAGTCCTAATTCCCCGTGACACCAAATTAATGGCATTACGGTTCTTTAGAAGGTGAGAAATCAATAATATCAGTACATACCAACGGCATGACCGAAACATTGATCCCGAAATTCAACTACGAGCTTTTTAACTGCAACAACTTTAATATACGCTATTGGAGCTGGAATTACCGCGGCTGCTGGCACCAGACTTGCCCTCCAA
+
DDDDDIIIIIIIGIHIIIIHHIIIIIIIIIIIIIIIIIIHIIIIIIIIHIIIIIIIIIFHIIHGHHIIHHHHHHIIIIGIIIIIHIIIIIIIIIIIHHIIHHIIIHIIIIIHIIIIIIIIIIIHIIIIHIIIIIIIIIIIIIIIIIIIIIHIIIIIIIIIIIIIIIIIIIIHIIIIIIIIIIIIIIHIIIIIIIIIIII;IIIHIIIIIHIIIIIIIIHIIIIIIIHHIIIIIIIIIIIIIIIIHGIIIIGIIIIIIIIIIIIIIIIIIIIIIIIIIIIIIIIIIIIIHIIIIIIIIIIIHHIIIIIIIIIIIIIIIIIIIIIIIIIIIIIIIIIIIIIIIIDDDDD
@HISEQ:969:HM2KJBCX2:2:1101:3660:10595 2:N:0:ACTATGCA
TTCACCTGTATCACCCAACTATCCCTATTAATCATTACATCGATCCTAGAAACCAACAAAATAGAATCTGATGTCCTATTTCATTATTCCATGCTAATGTATTCAAGCGTAAGCTTGCTTTAAACACTCTAATTTTTTCAAGGTAACAGTCCTAATTCCCCATAACATCAAATAAATGACATTATGGTTCTTTAGAAGGTGAGAACCAATAAAACCAGTACATACCAAGGCATGACCGATTCCTTGATCCCGAAATTCAACTACGAGCTTTTTAACTGCAACAACTTTAATATACGCTATTGGAGCTGGAATTACCGCGGCTGCTGGCACCAGACTTGCCCTCCAA
+
DDDDDIIIIIIIIIIIIIIIIIIIIIIIIIIIIIIIIIIIIIIIIIIIIIIIIIIIIIIHIIHIIIIIIIIHIIIHIIIIIIIIIIIIIIIIIIIIIHIIHFIIIIIIIIIIIIIIIIIIIIIIIIIIIIIIIIIIIIIIIIHIIIIIIIIIIIIIIIIIIIIIIIIHIIIIIIIIIIIIIIIIIIIIIIIIIIIIIIIIIIIIIIIIIIIIIIIIIIIIIIIIIIIIIIIIIIIIIIIIIIHGDIIIIIIIIIIIIIIIIIHIIIIIIIIIIIIIIIIIIIIIIIIIIIIIIIIIIIIIIIIIIIIIIIIIIIIIIIIIIIIIIIIIIIIIIIIIIIIIIDDDDD
@HISEQ:969:HM2KJBCX2:2:1101:13438:10888 2:N:0:ACTATGCA
TTCACCTGTATCCCCAACTATCCCTATTAATCATTACGGTGATCCTAGAAACCAACAAAATAGAATCATGCCGTCCTATTTTATTATTCCATGCTAATGTATTCAAGCAAAATGCCTGCTTTAAACACTCTAATTTTTTCAAAGTAAAGGTCCTGGTTCCCCGCGACACCCAATTAAGGGCATCGCGGTTCTCCAGAAGGTGAGAAATTGACTACACCAGTTCATACCCCTTAAGGCACGACCGATGTGTCAATCCCGAAATTCAACTACGAGCTTTTTAACTGCAACAACTTTAATATACGCTATTGGAGCTGGAATTACCGCGGCTGCTGGCACCAGACTTGCCCTCCAA
+
DDDDDIIIIIHHHIIHIHIIIIIIIIIIIIIIIIIIIIGHIIIIIIIIIHIIIIIIHGEHIIIEHIIIIHIHIIIHHIIIIIIIIHIIIIIHIIHIEHHHIHIHIHHHIHIIIIIIIIIIHIHIHIHIIIIIIIIIIIIIIIHIIIIIIIIIIIIIHHIIIIIIHHIHIIIHIGHIIHHHIIIIIHIIIIIIIIIIIIIIIIIIIHIHIIIIIIIIIHIIIIHHIIIIIHHHIIIIIHIIIIHIIIIIIHGIHIIIIIIIIIIIIIIHIIIIIIIIIIIIIIIIIIIIIIIIIIIIIIIIIIIIIIHIIIIIIIIIIIIIIIIIIIIIIIIIIIIIIIIIIHIIIIIDDDDD
@HISEQ:969:HM2KJBCX2:2:1101:15669:11459 2:N:0:ACTATGCA
TTCACCTGTATCCCCAACTATCCCTATTAATCATTACGTCAATCCTAGAAACCAACAAAATAGGATCGAAAGTCCTATTTCATTATTCCATGCTAATGTATTCAAGCGTTAGCCTGCTTTAAACACTCTAATTTTTTCAAAGTAACAGTCCTGTTTCCCTGCAACACCAAATTAATGACATTACAGTTCTTCAAGGAGGAGGAATCAGTAAAGCCAGTACATACCATTGGCACGACCAACCTACTGACCCCGAAATTCAACTACGAGCTTTTTAACTGCAACAACTTTAATATACGCTATTGGAGCTGGAATTACCGCGGCTGCTGGCACCAGACTTGCCCTCCAA
+
D0D@D?FC<FE1CCEEDEH11<FEFH?HHGEEHHHIICG?<CFHFHEHEEH1<G@EEHF?GCFFC11CCG0<<<FFHHGC1<<@1G1FC@G?C?@HECHHGFCHHEHHHGGHFHHHHFFHCHGEFGA1HHHGIHIIIHEEHFGGHHHHHG?HDGIIIHGIIGIHCHGCHFIIHHIH4EH;;GHIIIIIIH7HHHF@?DC:HHCFF0GGIIIII;FIIIIIHEHFHHHGFAIFEB<EED<IHHFFHHE?/<CHG1HC1FIIHHIHIHHEEIHG<1HHHHEIHHFHFHHIIHIHEGCFCHG@HCHEIIHHHIIIGIIHHIIIIIIGIIIHHHHHGIIHHHHHHADD@D
@HISEQ:969:HM2KJBCX2:2:1101:10620:11243 2:N:0:ACTATGCA
TTCACCTGTATCCCCAACTATCCCTATTAATCATTACGTCGATCCTAGAAACCAACAAAATAGAATCAAACGTCCTATTTCATTATTCCATGCTAATGTATTCAAGCGTAAGCCTGCTTTAAACACTCTAATTTTTTCAAAGTAACAGTCCTGATTCCCCACGACACCAAATTAATGACATCGCGGTTCTTCAGAAGGTAGGAACCAATAATGCCAGTGCGTACCGAAGCACGACCAACAATTTGATCCCGAAATTCAACTACGAGCTTTTTAACTGCAACAACTTTAATATACGCTATTGGAGCTGGAATTACCGCGGCTGCTGGCACCAGACTTGCCCTCCAA
+
DDDDDHIIIIHIIIIIIIIIIIIIIIIIIHIIIIIIIIIIIIIIIIGIEIHIIIIIIIIHIIIIGIIIIIIIIHIIIIIIIIIIGIIIGHIIIIHIIIIIHHHHIIIIIIIIIIIIHIIIIIIIIIIIIIIIIIIIIIIIIIHIIIIIIIIIIIIIIIIIIIIIIIIIIIIIIIIIIIIIIIIIIIIIIIIHIIIIIIIIIIIIHIIIIIIIIIIIIIIIIIIIIIIIIIIIIIIIIIIIGIHGIIIIIIIIIIIHIIIHHHIIIIIIIIIIIIIIIIIIIIIIIIIIIIHIIIIIIIIIIIIIIIIIIIIIIIIIIIIIIIIIIHIIIIIHIIIIIIIIDDDDD
@HISEQ:969:HM2KJBCX2:2:1101:12491:11151 2:N:0:ACTATGCA
TTCACCTGTATCCCAACTATCCCTATTAATCATTACATCGATCCTAGAAACCAACAAAATAGAATCGGATGTCCTATTTCATTATTCCATGCTAATGTATTCAAGCGTGAGCCTGCTTTAAACACTCTAATTTTTTCAAGGTAACAGTCCTAATTCCCCGTGACACCAAATTAATGGCATTACGGTTCTTTAGAAGGTGAGAAATCAATAATATCAGTACATACCAACGGCATGACCGATACATTGATCCCGAAATTCAACTACGAGCTTTTTAACTGCAACAACTTTAATATACGCTATTGGAGCTGGAATTACCGCGGCTGCTGGCACCAGACTTGCCCTCCAA
+
@DBDDGEEGHH@FFCHHFHIHIIIIHIIHIIHIIIIIEFGEHEEHHHGHEHHIHHFHEHICGHFHIHHEECFCGHHCFGHIGHHIIGEDHI1DH@FEGHHHHHIGHGHHIIGFFCHHHGEGGHHIHHHIHGHHHHHCHHHGEHGHEHHH@H@EGFHIIIHECCHHIHEF@G@HGHFHGEHHCEHEFC@C0HHHHFIIIIIIIHG?CHGHIIIIHIIIHGG@C@G0GIIHFHHHHDBHFHHHEHED?HHHHHHHCIHIHHHEIHHIIHCIIIHGCFEHIHHEEHG@CHEIIIIHG?HG1HFHHIHHHHIIIHHHHHDC?IHFHHEFHH@IIIEH@HHHHHG?@@?D@
@HISEQ:969:HM2KJBCX2:2:1101:3403:12650 2:N:0:ACTATGCA
TTCACCTGTATCCCCAACTATCCCTATTAATCATTACGTCAATCCTAGAAACCAACAAAATAGGATCGAACGTCCTATTTCATTATTCCATGCTAATGTATTCAAGCGTTAGCCTGCTTTAAACACTCTAATTTTTTCAAAGTAACAGTCCTGTTTCCCTGCAACACCAAATTAATGACATTACAGTTCTTCAAGAAGGAGGAATCAGTAAAGCCAGTACATACCAGAGGCACGACCAACCTACTGACCCCGAAATTCAACTACGAGCTTTTTAACTGCAACAACTTTAATATACGCTATTGGAGCTGGAATTACCGCGGCTGCTGGCACCAGACTTGCCCTCCAA
+
DDDDDIIIIIIIIIIIIIIIIIHIIIIIIIIIIIIIIIIIIIIIIIIIIIIIIIIIIIIIIIIIIIIHIIHIHEGHHIIIIIIIIIIIIIIIHIHIIIIIIIIIIIIIIIIIIIIIIIIIIIIIIIIIIIIIIIIIIIIIIIIIIIIIIHIIIIIIIIIIIIIIIIIHIHIIIIIIIIIIIIIIIIIIIIIIIIIIIIIIIIIIIIIIIIIIIIIIIIIIIIIIIIIIIIIIIIIIIIHIIIHHHIII=IIIIIIIIIIIIIIIIIIIIIIIIIIIIIIIIIIIIIIIIIIIIIIIIIIHHIIIIIIIIIIIIIIIIIIIIIIIIIIHIIIIIIIIIIIIIDDDDD
@HISEQ:969:HM2KJBCX2:2:1101:9393:12498 2:N:0:ACTATGCA
TTCACCTGTATCCCCAACTATCCCTATTAATCATTACGGTGGTCCTAGAAACCAACAAAATAGAACCACAACGTCCTATTCTATTATTCCATGCTAATCTATTCAAGCAATAGCCCGCTTTAAACACTCTAATTTTTTCAAGGTAATGGTCCTGGCTCCACAACACACCCAATAAAGGACATGCTGGCTCACCAGAAGGAAGACCCGACAGCAGACAGTACTCGCCAAAGACGGACCGCCCGGCCAGGCCTAAAATTCAACTACGAGCTTTTTAACTGCAACAACTTTAATATACGCTATTGGAGCTGGAATTACCGCGGCTGCTGGCACCAGACTTGCCCTCCAA
+
?DBDACGHHCHEEF@1CGHHIIEFHH1C@GHEFHICCECCGH=G1D1DD@@HIHEHHCF1@EHEHEFF?<<G/<D=EHF@CF1<FEE@EDEEEGHHHHEEDHFHHHHFH?GHHFH@GG?9B8DE8CFHFHEHECCGHHFHHFEHGHHHGIHIHFFF?CHHHHIHHHHHIEGHFG@DCEHHGHHHHIHHGHGGGDF@GF?DCDHHCHIIIHGIHHHIHHHHHEDHHHG?EHHHCADDHGHIFHHHEFEEC1HHIHIHIIIIHEDE?HHIIIHHEHFHH@HHHEIIHHHHGIIIIIIHHEGDFGGEF1HIHHHFHHIIHHHC1HCHHHHHHHIHGCEHHHCHHA@@@@
@HISEQ:969:HM2KJBCX2:2:1101:5819:12844 2:N:0:ACTATGCA
TTCACCTGTATCCCCAACTATCCCTATTAATCATTACGTCAACCCTAGAAACCAACAAAATAGGATCAAACGTCCTATTTTATTATTCCATGCTAATGTATTCAAGCGTTAGCCTGCTTTAAACACTCTAATTTTTTCAAAGTAACAGTCCTGTTTCCCCGCAACACCAAATTAATGGCATCACGGTTCTTCAAGAAGGAGGAATCAGCAAGGCCAGTTCATACCGGTGGCACGACCAACCTGCTGACCCCGAAATTCAACTACGAGCTTTTTAACTGCAACAACTTTAATATACGCTATTGGAGCTGGAATTACCGCGGCTGCTGGCACCAGACTTGCCCTCCAA
+
DDDDDHHIIIHIIIIIIIIGIIHIIIIIIIIIIIIIIIIIIIIIIIIIIIIIIIIIIIHHIGIEHHIIIIIIFIHIIIHHHIIHIIIIGIIHGHCGHIIIIIIIIIIIIIIIIIIIIIIHIIIHIIIIIIIIIIIHIIIIHIIIIIIIHIIIIIIIHIIIIIIIIIIIIIIHHIIIIIIIIIIIIIIIIIIIIIIIIIIIIIIIIIIIIIIIIIIIIIIIHIIIIIIIIIIIIIIIIIHIHIIHHIIIIIIIIIIIHIIIIIHHIIIIIIIIIIIIIIIIIIIHHIHIIIIIIIIIIIIHHIIIIIIIIIIIIIIIIIIIIIIIIIIIIIIIIIIGIIIIIDDDDD
@HISEQ:969:HM2KJBCX2:2:1101:7131:13164 2:N:0:ACTATGCA
TTCACCTGTATCCCCAACTATCCCTATTAATCATTACGTTGATCCTAGAAACCAACAAAATAGGTTCGAACGTCCTATTTCATTATTCCATGCTAATGTATTCAAGCTAAAGCCTGCTTTAAACACTCTAATTTTTTCAAAGTAACAGTCCTAACTCCCCATAACACCAAATTAATGACATCATGGTTCGTCAGAAAGGAGAGACCAATGATACCAGTACGTACCGAAGGCACGACCGACATATTGATCCCGAAATTCAACTACGAGCTTTTTAACTGCAACAACTTTAATATACGCTATTGGAGCTGGAATTACCGCGGCTGCTGGCACCAGACTTGCCCTCCAA
+
DDDDCIIIIIIIIIIIIIIIIIIIIIIIIIIIIIIIIIIIIHIHIIIIHIIIIIIIGIIIIHIIIIIIIHFHIIIIIIIIIIIIIIIIIIIHHIHHIIIIIGIIIIIHIHIHHHIHIIIIIIIIIIIIIIHHHIIIIIIHHHGIIIHHIIHIIHIIIIIIHIHHIIIHIIIIIIIIIIIIIIIIIIIIIHHIIIIIIHIIIIIIIIIIIIIIIHIIIIIIIIIIIIIIIIIIIIIIIIIIIIIHIIIIIIIIIIIIIIIIIIHHIIIIIIIIIIIIIIIIIIIIIIIIIIIIIIIIIIIIIIIIIIIIIIIIIIIIIIIIIIIIIIIIIIIIIIIIIIIIIDDDDD
@HISEQ:969:HM2KJBCX2:2:1101:20020:13293 2:N:0:ACTATGCA
TTCACCTGTATCCCCAACTATCCCTATTAATCATTACGTCGATCCTAGAAACCAACAAAATAGAATCAAACGTCCTATTTCGTTATTCCATGCTAATGTATTCAAGCGTGAGCCTGCTTTAAACACTCTAATTTTTTCAAAGTAACAGTCCTGATTCCCCATGACACCAAATTAATGACATCATGGTTCGTCAGAAGGTAGGAATCAATAATACCAGTTCGTACAATAGCACGACCAATAAATTGATCCCGAAATTCAACTACGAGCTTTTTAACTGCAACAACTTTAATATACGCTATTGGAGCTGGAATTACCGCGGCTGCTGGCACCAGACTTGCCCTCCAA
+
DADB@HHIIHIHFHHHFHFHHEEHIHIIIHIIIIIIIEHEHCHEEEHHGHEIHIIIIHECHECFHHEGHIHIIEHHIIFFGHHIIIIFHIHIGIIIIFHIF<FHHEHHH?BEAHH4:FDGEC<HHGHHGHEHFGHCCFGCF9DFHHG@HEFHHFHHHFDGEHEHIDHHIIIHIIGHHHFGHHFEHCCFGFDCHHHGHCGH<0HG@FGHHIDCHHEG?DA<1CEHHEHICEEHHGHCC1@HHGD1C?CIGHHG@<1CIHD<0EEFE?@EHCEE@F@1@@GEHGD<11EEF@GD0?G11ED<<1<?CDCEHF</F</GHHCCEH?C?GG@GGF<ECCCFHEEADBD@
@HISEQ:969:HM2KJBCX2:2:1101:11044:12672 2:N:0:ACTATGCA
TTCACCTGTATCCCAACTATCCATTAATCATTACGGCGGTCCTAGAAACCAACAAAATAGAACCGCACGTCCTATTCTATTATTCCATGCTGTAATATTCGAGCAAAGGCCTGCTTTGAACACTCTAATTTTTTCAAAGTAAAAGTCCTGGTCCCCAACACACCCAGTGAAGGGCATGCGGTTCTCCAGAAGAAAAGGCCCGGCCGGACAAGTGCACGCGGTGAGGCGGACCTGCCAGCCAGGCCAAAGGTTCAACTACGAGCTTTTTAACTGCAACAACTTTAATATACGCTATTGGAGCTGGAATTACCGCGGCTGCTGGCACCAGACTTGCCCTCCAA
+
D0@DDHIIGCH?EHHHHCGCCEHGHEHGEHHIFCCEFC<<<FCC<C11C@?<GEG@GHH@CG1CCC/<EHEH0<FC@C1DEC@H<@C?FEEC@CECHIHEEHEGFF@11<<7GFBCE?8<6<61DCH5F@F8DHEHEGGHHGHCC@E@@98<CCH/<<E/:/B<DH/GFG8/GCGEC:G/CECHHD:GCBGCHGGBHCF?HHEC@D<<C0HGE0ECHH@C?HECGCC11HE>FFG<??@<GD<11ED1@D1?IHHHGDCGCEHHC<1?FHECGFD@F<@CEEHGCCDHIHHCG<FC<<<C?G1H@D1<HHCCC@HHHEIHH?CFGC?FDD<GECCHD@@D0
@HISEQ:969:HM2KJBCX2:2:1101:9301:14451 2:N:0:ACTATGCA
TTCACCTGTATCCCCAACTATCCCTATTAATCATTACGTCAATCCTAGAAACCAACAAAATAGGATCGAACGTCCTATTTCATTATTCCATGCTAATGTATTCAAGCGTTAGCCTGCTTTAAACACTCTAATTTTTTCAAAGTAACAGTCCTGTTTCCCTGCAACACCAAATTAATGACAATACAGTTCTTCAAGAAGGAGGAATCAGTAAAGCCAGTACATACCATTGGCACGACCAACCTACTGACCCCGAAATTCAACTACGAGCTTTTTAACTGCAACAACTTTAATATACGCTATTGGAGCTGGAATTACCGCGGCTGCTGGCACCAGACTTGCCCTCCAA
+
DDDDCIIIIIIIIHIIIIIIIIIIIHIIIHIHIIIHIIIIIHIIIIIIGIIGIIIIIIHIIHHGHHIHIIHHHIIHIIHHIIIIHIIHGIGHHIIIHHHIIIIIIIIIIIIIHIIHIIIIIIIIHIIIIIGIIIIIIIIIIIHHIIIIIIIIIIIIIIIIIIIIIIIHIIIHIIIIIIIIIIIIIIIIIIIIIIIIIIIHIIIIIIIIIHIIIIIIIIIIIIIIHHHIIHIIIIIIIIIIIIIHHIHIHIIIIIIIHIIIIIIIIIIIIIIIIIIIIIIIIIIIIIIIIIIIIIIHIIIIIIIIIIIIIIIIIIIIIIIIIIIIIIIIIIIIIIIIIIIIIDDDDD
@HISEQ:969:HM2KJBCX2:2:1101:15654:15926 2:N:0:ACTATGCA
TTCACCTGTATCCCCAACTATCCCTATTAATCATTACGTCAATCCTAGAAACCAACAAAATAGGATCAAACGTCCTATTTCATTATTCCATGCTAATGTATTCAAGCGTTAGCCTGCTTTAAACACTCTAATTTTTTCAAAGTAACAGTCCTGTTTCCCTGCAACACCAAATTAATGACATTACAGTTCTTCAAGAAGGAGGAACCAGTAAAGCCAGTACATACCAGAGGCACGACCAACTTACTAATCCCGAAATTCAACTACGAGCTTTTTAACTGCAACAACTTTAATATACGCTATTGGAGCTGGAATTACCGCGGCTGCTGGCACCAGACTTGCCCTCCAA
+
BDDDDIHIIIIIIIIIIIIIIIIIIIIIIIIIIIIIIIHHHHIIIIHGIIIIIIIIHIHIIIHIHGIIIIEHHIEHFGIFHIFHIIHHHIHFHHHIIIIHHHIIIHHIIIHHIIIHIHIIHIIIIIIIIIIIIIHHDHIIIIIIIHIIIIIIIIGIIIIIIHIIIIHHIHHIIIIIIIIIIIIIIIIIIIIIIIIGHIIIIIIHIIIIIIIIIHIIIIIHIIIIIIIIIIIIIIIIIHHIIIIHHIIIIIIIIIIIIIIIIIIIIIIIIIIIGHHIIIIIIIIIIIIIIIIIIIIIHIHHHIHIIIIHIIIIIIIIIIIIIIIIIIIHIIIIIIIIIIGIIDDDDD
@HISEQ:969:HM2KJBCX2:2:1101:7116:16605 2:N:0:ACTATGCA
TTCACCTGTATCCCCAACTATCCCTATTAATCATTACGTCAATCCTAGAAACCAACAAAATAGGATCAAACGTCCTATTTCATTATTCCATGCTAATGTATTCAAGCGTTAGCCTGCTTTAAACACTCTAATTTTTTCAAAGTAACAGTCCTGTTTCCCTGCAACACCAAATTAATGACATTACAGTTCTTCAAGAAGGAGGAACCAGTAAAGCCAGTACATACCAGAGGCACGACCAACCTACTAATCCCGAAATTCAACTACGAGCTTTTTAACTGCAACAACTTTAATATACGCTATTGGAGCTGGAATTACCGCGGCTGCTGGCACCAGACTTGCCCTCCAA
+
DDDDDIIIIIIIIIIIIIIIIIIIIIIIIIIIIIIIIIIIIIIIIIIIIIIIHHIHIIIIHIHHIIIIIIIIIIIIIIIIHHIIIIIIIIHIIIIIIIIIIIIIHIIIIIIIIIIIIIIIHHIIHIIIIIIIIHIIIIIIIIHIIIIIHIIIIIHIIIIIIIIIIIIIIIIHIIIIIIIIIIIIIIIIIIHGHHIHIIIHIHIHHHIIIIHIIIIIIIIIIIIIIIIIIIIIIIIIIIIIIIIHHIIHIIIIIIIIHIIIIIHIIIIIHIIIIIIIIIIIIIIHHIIIIIIIIIIIIIIIIIIIIIIIIIIIIIIIIIIIIIIIIIIIIIIIIHHIIIIIIDDDDD
@HISEQ:969:HM2KJBCX2:2:1101:19948:16748 2:N:0:ACTATGCA
TTCACCTGTATCCCCAACTATCCCTATTAATCATTACGTCAATCCTAGAAACCAACAAAATAGGATCGAACGTCCTATTTCATTATTCCATGCTAATGTATTCAAGCGTTAGACTGCTTTAAACACTCTAATTTTTTCAAAGTAACAGTCCTGTTTCCCTGCAACACCAAATTAATGACATTACAGTTCTTCAAGAAGGAGGAATCAGTAAAGCCAGTACATACCATAGGCACGACCAACCTACTGACCCCGAAATTCAACTACGAGCTTTTTAACTGCAACAACTTTAAGATACGCTATTGGAGCTGGAATTACCGCGGCTGCGGGCACCAGACTTGCCCTCCAA
+
<<D0<<1<D<<C1<<<00<D@1<1<1DHF1GCGCCH<C11<<DFC11<<C@<1<<<E1<FHFC1DH@GD11<D1<<FC11<DEH@GHHHEGCHC@1<@CH?<CC<<1DG:<</11<<1<11DE1A1D1CACFHH@FC:DHFGFC:1G@?0AHEG<<70<G3IHGE5<<GG@<<CC0HF9HFGGEGCG<</C:FC<D</9<.<:D0FC0<0FEE?HD<DCHF@F1:HHF<8C<01D/@CDEH?<D<:/?<<1@<<C<1?ECHGCED<1HEHG<1FF<<11C<<C<<<1<<11D<HF?<<HG@D<C?HHGHEGC?</F/C@<C//01CG?D1D11C<1<CHEH?DD@@
@HISEQ:969:HM2KJBCX2:2:1101:6917:16908 2:N:0:ACTATGCA
TTCACCTGTATCCCCAACTATCCCTATTAATCATTACGTCGATCCTAGAAACCAACAAAATAGAATCAAACGTCCTATTTCATTATTCCATGCTAATGTATTCAAGCGCGAGCCTGCTTTAAACACTCTAATTTTTTCAAAGTAACAGTCCTGATTTCCCACGACACCAAATTAATGACATCGTGGTTCGTCAGAAGGTAGGAATCAATTTGACCAGTACGTACCGAGGCACGACCGATCAACTGATCCCGAAATTCAACTACGAGCTTTTTAACTGCAACAACTTTAATATACGCTATTGGAGCTGGAATTACCGCGGCTGCTGGCACCAGACTTGCCCTCCAA
+
CDDDDIIIIIIIIIIIIIIIIIIIIIIIIIIIIIIIIIIIIIIHIIIIIIIIIIIIIHIIIIIHIIIIIIHIIIHIIIIHIIHIIIICHHHHIIIIIHIIHEHHHHIIIIHHHHIIIIIHIHIIIIIHHIIIHHIIIIIIIHHIIIHIIIIIIIIIHHIIIIIIIIGIIIIHIIHIIIIIIIIHIIHIIIIIIIIIIIIIIIIIIIIIIIHHHIIIIIIIIIIIIIIIIIIIIIIIIIIIIIHHIIIIIIIIIIIIIIIIIIIIIIIIIIIIIIIIIIIIIIIIIIIIIIIIIIIIIIIIIIIIIIIIIIIIIIIIIIIIIIIIIIIIIIIIIIIIIIIIDDDDD
@HISEQ:969:HM2KJBCX2:2:1101:16836:17407 2:N:0:ACTATGCA
TTCACCTGTATCCCCAACTATCCCTATTAATCATTACAACGGTCCTAGAAACCAACAAAATAGAATCGTTGTCCTATTCTATTATTCCATGCTAATGTATTCTGGCATATGCCTGCTTTAAACACTCTAATTTTAGGCCTGGCCGGGCGGTCCGTCTTTGGCGAGTACTGTCCTGTGTCGGGTCCACCTTCTGGTGAACCAGTATGTCCTTTATTGGGTGTGCCGGGGAGCCAGGACCATTACCTTGAAAAAATTAGAGTGTTTAAAGCAGGCATTTGCTTGAATAGATTAGCATGGAATAATAGAATAGGACGTTGTGGTTCTATTTTGTTGGTTTCTAGGACCACCGTAATGATTATAGGGATAGTTGGGTGATAGTGAGGA
+
DDDDDCCHHHIHIIIIIIIIIIHHHIIIIHIIGHHIIGIIGHIIIIIIIIHIIGHIIIHICHCEHCGFHFH<DHHIH@HHHHHIIIIGGFHGGHHCEHHEECG1C<C@GHHCH1<CECHHHIIIIGHHFG?1FEHFHGCHHGHIIIIHIHEHHHHHHIIIIIIHHHIIHHHGH@EDIIIIIIHHHFIIIIIHIIHHHIIIHIIHHIIHIIIFHFHEHHFIHIHHHHHIGIGHIIIIIIIIIIIIFIIIIIIHIEHGIIIHHIIIIIHIIIIIIHIHIIIIIIIIIIIIIHIIIIHGIIIIIIIIIHIIIIHHIIIIIIIIIIHIIIIIIIHIIIIIIIIIIHHIIIIIIIIIIIIIIIIIIIIIIIIIIIIIIHGIIIIDDDDD
@HISEQ:969:HM2KJBCX2:2:1101:18500:17029 2:N:0:ACTATGCA
TTCACCTGTATCCCCAACTATCCCTATTAATCATTACGGTGATCCTAGAAACCAACAAAATAGAACCATGCCGTCCTATTCTATTATTCCATGCTAATGTATTCGAGCAAAATGCCTGCTTTAAACACTCTAATTTTTTCAAGGTAAAGGTCCTGGTTCCACATGACACCCAATTAAGGACATCATGCTTCTCCAGAAGGTGAGAAATCAACTGCGACAGTTCATACCCCTTAAGGCACGACCATCACGTCAATCCCGAAATTCAACTACGAGCTTTTTAACTGCAACAACTTTAATATACGCTATTGGAGCTGGAATTACCGCGGCTGCTGGCACCAGACTTGCCCTCCAA
+
DDDDDIIHHIIHIIHIIIIIIHIIIIIIHIEHIIIHIIIIIIIHHHIIIIIIHHIIIIIIIIHIIIIIIIGHDHICEHIHGFFHHIIHIEHFHIIIIHGIHHIIIHHHHIIHIHIGIIIIIIIIHHIEEGEFGHIIIHHHIIIHHHHEIIIIIHIIIIHIHHHGIIIIHGIIHHIIIHHIIIIIHHIIIIHIHHIIIIIIIIIHIIIIIIIIIIHHIHIIIIHIIIIIIIIIIIIIIIIIIIGIIIIIHEHIGIIIIIIHIIIIIIHHEIIIIHIHIIIIIIIIIIIIIIIIIHIIIIHHIHHIIIIIIIIIIIIIIIIIIIIHIIIIIIIIIIIIIIIIIIIIIIIDDDDD
@HISEQ:969:HM2KJBCX2:2:1101:8504:17764 2:N:0:ACTATGCA
TTCACCTGTATCCCAACTATCCCTATTAATCATTACGTCGATCCTAGAAACCAACAAAATAGAATCAAACGTCCTATTTCGTTATTCCATGCTAATGTATTCAAGCGTGAGCCTGCTTTAAACACTCTAATTTTTTCAAAGTAACAGTCCTGATTCCCCATGACACCAAATTAATGACATCATGGTTCGTCAGAAGGTAGGAATCAATAATACCAGTACGTACAATAGCACGACCAATAAATTGATCCCGAAATTCAACTACGAGCTTTTTAACTGCAACAACTTTAATATACGCTATTGGAGCTGGAATTACCGCGGCTGCTGGCACCAGACTTGCCCTCCAA
+
DDDDDIIIIHIIIIIIIIIIIIIIHIIIIIIIIIIHIIIIHIIHIIIIIIIIIIIHIIIIHIIIIIIIIHGHIGHIIIIIHIIIIIIFHIIGIIHHHHIIIIIIIIIIIIIIIIIHHIIIIIIIIIIIIIIIIIIIIIIIIIIIIIIIIIIIIIIIIIIIIIHIIHIHHHGHIII:IIIIIIIIIIHHIIIIIIIHHIIIIIIIIIIIIIIHIIIIIHGIIIIIIIIIIIIIHHIIIIIIHIHIIIIIIIIIIHIIIIIIIIIHIIIIIIIIIIIIIIIIIIIIIIIIIHHGHIIIIIIIIIIIIIIHIIIIIIIIIIIIIIIIIIIIIIIIIIIIIIIDDDDD
@HISEQ:969:HM2KJBCX2:2:1101:10754:17801 2:N:0:ACTATGCA
TTCACCTGTATCCCCAACTATCCCTATTAATCATTACCTCAATGCTCTACAAAACCAACAAAATAGAACCGAGGTCCTATTCTATTATTCCATGCAACATTATTCAGGCGTAAGGCCTGCTTTAAGCACTCTAATTTTCTCAAAGTAAACGCATCGGCCACTGAAAACACCCAATAAAGGGCATCAACAGCCAACCGATTGATTAGGACCAGACATGTAGTAACAGCAATCAAGCGTACCACATGCTAGTACCCGAGATCCAACTACGAGCTTTTTAACTGCAACAACTTTAATATACGCTATTGGAGCTGGAATTACCGCGGCTGCTGGCACCAGACTTGCCCTCCAA
+
DDDDDIIIIIIIHIIIIIIIIIIIIIIIIIIIIIIIIIIIIIIIIIIIIIIIIIIIIIIIIIIIIIGIIIIIHHHIHIIIIIIHIIIIIIIIIHIIIIIIHHIGIIIIIIIIIIIIIIIIIIIIIIIIIIIIIIIIIIIIIIIIIIIIIIIIIIIHIIIIIHIIIIIIIIIIIIIIIIGIIIIIIIIIIIIIIIIIIIHIIIIIIIIIIIIIIIIIIIIIIIIIIIIIIHIIIIIIIIIIIIII<HHFIIIIIIIIIIIIIIIIIIIIIIIIIIIIIIIIIIIIIIIIIIIIIIIIHIIIIIIIIIIIIIIIIIIIIIIIIIIIIIIIIIIIIIIIIIIIIIIIDDDDD
@HISEQ:969:HM2KJBCX2:2:1101:12769:17382 2:N:0:ACTATGCA
TTCACCTGTATCCCCAACTATCCCTATTAATCATTACGTCAATCCTAGAAACCAACAAAATAGGATCGAACGTCCTATTTCATTATTCCATGCTAATGTATTCAAGCGTTAGCCTGCTTTAAACACTCTAATTTTTTCAAAGTAACGGTCCTGTTTCCCTGCAACACCAAATTAATGACATTACAGTTCTTCAGAAAGGAGGAATCAGCGAAGCCAGTGCATACCAGTGGCACGACCAACCTGCTGACCCCGAAATTCAACTACGAGCTTTTTAACTGCAACAACTTTAATATACGCTATTGGAGCTGGAATTACCGCGGCTGCTGGCACTAGACTTGCCCTCCAA
+
DDCDDIIIIIIIIIIIIIIIIIIHIIIIIIIIHIIIIIIIIIIIIIIHIIIIIIIIIIIHHIHFIIIHIIIIIIIIIIIIIIIIIIIIHIIIIHHHIIIIIIIIIHIIIIHIIHIIHIIIHIIIIIIIIIIIIIIIIIHIIIIIHIIIIIIIIIIIIIHIIIIIIIIIIIIIHIIIIIIIIIIIIIIIHIIIIIIIIIIIIIIIIIIIIIIIIIIIIIIIIIIIIIIIIIIIIIIIIIIIIIIIHIIIIIIIIIIIIIIIIIIIIHGIIIIIIIIIIIIIIIIIIIIIIIIIIIIIIIIIIIIIIIIIIIIIIIIIIIIIIIIIIIIIIIIIIIIIIIIIIDDDDD
@HISEQ:969:HM2KJBCX2:2:1101:11878:18211 2:N:0:ACTATGCA
TTCACCTGTATCCCCAACTATCCCTATTAATCATTACGTCGATCCTAGAAACCAACAAAATAGAATCAAACGTCCTATTTCATTATTCCATGCTAATGTATTCAAGCGTGAGCCTGCTTTAAACACTCTAATTTTTTCAAAGTAACAGTCCTGATTCCCCACAACACCAAATAAATGACATCATGGTTCGTCAGAAGGGAGAAACCGACGATGCCAGTACGTACCGAGGCACGACCGACATGATGGTCCCGAAATTCAACTACGAGCTTTTTAACTGCAGCAACTTTAATATACGCTATTGGAGCTGGAATTACCGCGGCTGCTGGCACCAGACTTGCCC
+
DDDDDIIIIIIHIIIIIHIIIIIIIIIIIHHIHIFIIIIIIIIIIIIIIIIIIIIIIIIIIHHIIIIEHEHHIIIIIIIIICHIHHIIIIIIHIIIIIIIIIIHIIIIIIIHIIHHHIIIIIIIIIIIIIIIIIIIIIIIIIIIIIIIIIIIIIIGIHIIIIIIHIIIIIIIIIIIIIHIIIIIIIIIIIIIIIHHIIIIIIIIHIIIIIIIIIIIIIIIIIIIIIIIIIIIIIGIIIHIIIIIIIIIIIIIIIIIIIHIHHIIIIIIIIIIHHIIIIIIIIIIIIIIIHIIIIIIIIIIIIIIIIIIIIIIIIIIIIIIIIIIIIIIIIIIIIIDDDDD
@HISEQ:969:HM2KJBCX2:2:1101:8159:18481 2:N:0:ACTATGCA
TTCACCTGTATCCCCAACTATCCCTATTAATCATTACGTCAATCCTAGAAACCAACAAAATAGGATCGAACGTCCTATTTCATTATTCCATGCTAATGTATTCAAGCGTTAGCTTGCTTTAAACACTCTAATTTTTTCAAAGTAACAGTCCAAATTCCCCGCAACACCAAATTAATGGCATTACGGATCATCAGGAAGGAGGAATCAGTGAGACCAGTACATACCAGAGGCATGACCAACCTACTAACCCCGAAATTCAACTACGAGCTTTTTAACTGCAACAACTTTAATATACGCTATTGGAGCTGGAATTACCGCGGCTGCTGGCACCAGACTCGCCCTCCAA
+
DDDDDHIHIIIIIHIIIIIIIIIIIIIIIIIIIIHIIIIIIIIHHIIIGIIIIIIIIIIHIIIIIIIIIIIIIIIHHIIIIIHHHHIFEHHIHIHHHIIIIIIHIIIHHHIIHHHHHHIIIIIIIIIIIIIIIIIHIIHGIIHIIIIIHIIIIHHHIIGIHHIIIIIIIIIIIIIHIIIIIIIIIIIIIIHIIIIIIIIHIHIIHIIIIIHHHIHIIHIIIIIIIIIIIIIIIIIIIIIIIIIHIHFIIIIIIIIHEIIIIIIIIHIIIIIHIIHIIIIIIIIIIIIIIIIIIIIIIIIIIIIIHIIIIIIIIIIIIIIIIIIIIIIIIIIIIIIIIIIIIDDDDD
@HISEQ:969:HM2KJBCX2:2:1101:5627:18588 2:N:0:ACTATGCA
TTCACCTGTATCCCCAACTATCCCTATTAATCATTACGGTGATCCTAGAAACCAACGAAATAGAATCAGTCCGTCCTATTTCATTATTCCATGCTAATGTATTCAGACGATAGTCTGCTTTAAACACTCTAATTTTTTCAAAGTAACAGTCCTGATTTCCCATCACACCAAATAAATGGCATGAAAGTTCCTCAGAAGGTAGAGATCCATCTCACCAGTGCAGACAATTAAGCCTGACCAATGGGTAGACCCCGAGGTTCAACTACGAGCTTTTTAACTGCAACAACTTTAATATACGCTATTGGAGCTGGAATTACCGCGGCTGCTGGCACCAGACTTGCCCTCCAA
+
DDDDDIIIIIIHIIHIIIIIIIIIIIIIIIIIIIIIIGIIIIGIIIIIIIIIIIIIIIIIIHIIIIIIIIHHIIIIIIIIIIIIIIIIGHIIHIIIIHHIIHHHIIIIIIIIIIIIIHIIIIIIIIIIIIIIIIIIHHIIIIIIIIIIIIIIHIIIIIIIHHIIIIIHFHIIIHHIIIIHIIIIIIIIIIIIIIIIIIIIIIIIIHIIIHIIIIIIIIIIIIIIIIIIIIIIIIIIIIIIIIIHHHDIIIIIIIIIIIIIIIIIIIIIIIIIIIIIIIIIIIIIIIIIHIIIIIIIIIIIIIIIIIIIIIIIIIIIIIIIIIIIIIIIIIIIIIIIIIIIIIIDDDDD
@HISEQ:969:HM2KJBCX2:2:1101:5163:18767 2:N:0:ACTATGCA
TTCACCTGTATCCCCAACTATCCCTATTAATCATTACGTCAACCCTAGAAACCAACAAAATAGGATCAAACGTCCTATTTTATTATTCCATGCTAATGTATTCAAGCGTTAGCCTGCTTTAAACACTCTAATTTTTTCAAAGTAACAGTCCTGTTTCCCCGCAACACCAAATTAATGGCATCACGGTTCTTCAAGAAGGAGGAATCAGCGAGGCCAGTGCATACCATTGGCACGACCAACCTGCTGACCCCGAAATTCAACTACGAGCTTTTTAACTGCAACAACTTTAATATACGCTATTGGAGCTGGAATTACCGCGGCTGCTGGCACCAGACTTGCCCTCCAA
+
@@DBDHIIIIIIIIIHHIIIHHHIIIIIHGGHIIIHIIIIHGIHHHGEHEHIFHIIHIIIIIGHGFHIIIIIIIIIIIHHGHIIEHHHIIIHHHIIHIIHIHHHIHHHIHHGHHGHHHHGHHHHHHHIHHEHIIIHHIIIIIHHHFHHIGHHHIIHHHHHHHIGDHIIHHIGIHIGIHEHGHIIIIIIHIIHFHCGIIIHHIIIIHHHG?EHIIIIHHFHHHIFIGIIIIHDHGEIIHFHHHHHFHHHIIIHHHHFHFHGHHHIIHGCHIIHIIHHIIIIIIIIIHHIIHIHEEHHHHIHHIIIHIIIIIIIIIIIIIIIIIIIIIIIIIIHFEIIIIIIIDDDDD
@HISEQ:969:HM2KJBCX2:2:1101:5619:19382 2:N:0:ACTATGCA
TTCACCTGTATCCCCAACTATCCCTATTAATCATTACGTCAATCCTAGAAACCAACAAAATAGGATCGAACGTCCTATTTCATTATTCCATGCTAATGTATTCAAGCGTTAGCTTGCTTTAAACACTCTAATTTTTTCAAAGTAACAGTCCAAATTCCCCAAAACACCAAATTAATGGCATTAAGATTCATCAGGAAGGAGGAATCAGTGAGACCAGTACATACCAGAGGCATGACCAACCTACTAACCCCGAAATTCAACTACGAGCTTTTTAACTGCAACAACTTTAATATACGCTATTGGAGCTGGAATTACCGCGGCTGCTGGCACCAGACTTGCCCTCCAA
+
CDDDDIIIIIIIIIIIIIIIHIIIIIIIIGIIIIIIHIIIIIIIIIIIIIIIIIIIIIIGIIIIIIIIIIGIIHIIIIHIFHIGIGHHHIHGGIHIIIHHHHHIIHIIIHIIIIIHIIHIIIIHHIHHIHIIIIIGIIIIIIIIIIHIHIIHFHHIIIIHIIEIHGIIHIIIHHIIIIHIIIIIIIIGIIIIIIIIIIIIIHIIIIIIIIHHHIHIIIIIIIIIIIIIHIIIIIIIIIIIIIHGHHFIIIIIIIIIIIIIIIHIIIIIIIIIIIHIIHIIIIIIIIIIIIIIIIIIIHIIIIIIHIIIIHIIIIIIIIIIIIIIIIIIIIIIIIIIIIHIIDDDDD
@HISEQ:969:HM2KJBCX2:2:1101:11153:19581 2:N:0:ACTATGCA
TTCACCTGTATCCCCAACTATCCCTATTAATCATTACGTCAATCCTAGAAACCAACAAAATAGGATCGCACGTCCTATTCTATTATTCCATGCTAATGTATTCGGGCATAGGCCTGCTTTGAACACTCTAATTTTCTCAAGGTAAAAGTCCTGGTTCCCCGACGCACACCAATAAAGGGCACGCCGGCTCACCAAGAGGTAAGACCCAGCGAAGCAGTAAACACGCCGTTAAGCGGACCACCCCACCGGGCCTGAAGTTCAACTACGAGCTTTTTAACTGCAACAACTTTAATATACGCTATTGGAGCTGGAATTACCGCGGCTGCTGGCACCAGACTTGCCCTCCAA
+
DDDDDIIIIIIIHIIIIIIIHIIIIIIIIIIIIIIHIHHHIIIHHIHIIIIIGIIIIGHIIHHEHEHIIIIIHIIHIHIHIIIIIIIIIIIHIIIIIHIIIIIIHHHIIIIHHHIIIIHIIIIIIIIIHIHIIIIIIIIIIIIIIGHIIIIIIHHHIIIIHIIIIIIIIIHHIHIIIIHHHIHHGIHIIHHIIHIIHIIHIIIHIIIIIIIIIIIIIIIIHIHIIIIIIIIIIIIIIIIIIHHIHHHIIIIIIIIIIIIIIIIIIIIIIIIIIIIIIIIIIIIIIIIIIIIIIIIHIIIIIIIIIIIIIIIIIIIIIIIIIIIIIIIIIIIIIIHHIIIIIIIDDDDD
@HISEQ:969:HM2KJBCX2:2:1101:3890:20792 2:N:0:ACTATGCA
TTCACCTGTATCCCCAACTATCCCTATTAATCATTACGTCAATCCTAGAAACCAACAAAATAGGATCAACGTCCTATTTCATTATTCCATGCTAATGTATTCAAGCGCGAGCCTGCTTTAAACACTCTAATTTTTTCAAAGTAACAGTCCTGATTCCCCGCCACACCAAATGAATGACATGATGGTTCGTCAGAAGGTAGGAACCAGTAACACCAGTACGTACCTAAGGTACGACCAACGTACTGATCCCGAAATTCAACTACGAGCTTTTTAACTGCAACAACTTTAATATACGCTATTGGAGCTGGAATTACCGCGGCTGCTGGCACCAGACTTGCCCTCCAA
+
DDDDDIIIIIIIIIIIIIIIIIIIIIIIIIIIIIIIIIIIIIIIIIIIIIIIIIIIIIIGHHGFHIIIHHIHIIIIIIIIIIIGIHIGHIIGHIHHHIIIIHIIIIIHIIIIHIGIIIIIIIHIIIIHIIIIIIIIIHIIHHIIIIHHIIIIIIIIIIHIIIIIIIIIIIIIIIIIIIIIIIIIIIIIIHIIIIIIIIIIIIIIIIIIIIIIIIIIIIIIIIIIIIIIIIIIIIIIIIIIIIHIIIIIIIIIIIIIIIIIIIIIIIIIIIIIIIIIIIIIIIIIIIIHIIIIIIIIIIIIIIIIIIIIIIIIIIIIIIIIIIIIIIIIIIIIIIIIIIIIDDDDD
@HISEQ:969:HM2KJBCX2:2:1101:14378:22622 2:N:0:ACTATGCA
TTCACCTGTATCCCCAACTATCCCTATTAATCATTACGTCAATCCTAGAAACCAACAAAATAGGATCGAACGTCCTATTTCATTATTCCATGCTAATGTATTCAAGCGTTAGCTTGCTTTAAACACTCTAATTTTTTCAAAGTAACAGTCCAAATTCCCCGCAACACCAAATTAATGGCATTACGGATCATCAGGAAGGAGGAATCAGTGAGACCAGTACATACCAGAGGCATGACCAATCTACTAACCCCGAAATTCAACTACGAGCTTTTTAACTGCAACAACTTTAATATACGCTATTGGAGCTGGAATTACCGCGGCTGCTGGCACCAGACTTGCCCTCCAA
+
D@DDDHIHHHHHH@HE=CHHHHIHHHIIIHIIHIIGGEHEEHIGHHIIEHIICGHHHCEHIIECHFE=@GCCFGHCHEHHHIE?HIH1<@GCCHHGIIIIHHHIHHHHIIHHFHGHFIIHIIIHHHIIIIHEHHHIIHHIFHIIHHHHCHIHHFHIHGHHHEGFDFHHHHHIIIHHHIIIIIIHHHHIIIIIIIIIIIIIIIIHIHIIHIIIHHHIIIIEHIIIIIIIIIIIIIHIHFE?IIIHIHIIIIHHGIIIIIIHIIIHIIHHHIIIIHIIIIIHIIIHHIGIIGIIIIIIIGIIIIIHHIIIIIIHIIIHIIIIIIIIHIIIIIIIHIIIIHHIIBDDD@
@HISEQ:969:HM2KJBCX2:2:1101:8149:22676 2:N:0:ACTATGCA
TTCACCTGTATCCCCAACTATCCCTATTAATCATTACGTCGATCCTAGAAACCAACAAAATAGAATCAAACGTCCTATTTCGTTATTCCATGCTAATGTATTCAAGCGTGAGCCTGCTTTAAACACTCTAATTTTTTCAAAGTAACAGTCCTGATTCCCCATGACACCAAATTAATGACATCATGGTTCGTCAGAAGGTAGGAATCAATAATACCAGTACGTACAATAGCACGACCAATAAATTGATCCCGAAATTCAACTACGAGCTTTTTAACTGCAACAACTTTAATATACGCTATTGGAGCTGGAATTACCGCGGCTGCTGGCACCAGACTTGCCCTCCAA
+
DDD@DIHIIIHHIIIIGGHIIIIIIIIIIIIIIIIIIGIIHIIIIIIIIHHHHIIIIIGHIHCHHIIIIIIIIEHIHHHHIHIIHIHHEHHIIIIHHIIIIGIIIIIIIHHHFHIIIIIIHIFHHIIHIIIIIIIIIHHCIIIGIIIIIIIIHHIIIIIIIHIHF#CIIIHHHIIIIIIHIIIIIIIIIIIIIIIIIIIHIIIHHIIIIIIIHIIIIIIIIIIIIIIIIIIIIIIHIHIIIIHGIIIIIIIIIIHHIIIIIIHIIIIIIHGF<11IIIIIIIHHHHIIIIIIIIIIIIIIIHIIIIIIIIHIIIIIIIIIIIIIIIIIIIIIIIIIIIIIDDDDD
@HISEQ:969:HM2KJBCX2:2:1101:1912:22497 2:N:0:ACTATGCA
TTCACCTGTATCCCCAACTATCCCTATTAATCATTACGTCAATCCTAGAAACCAACAAAATAGGATCGAACGTCCTATTTCATTATTCCATGCTAATGTATTCAAGCGTTAGCTTGCTTTAAACACTCTAATTTTTTCAAAGTAACAGTCCAAATTCCCCGCAACACCAAATTAATCGCATTACGGCTCATCAGGAAGGAGGAATCAGTGAGATCAGTACATACCAGAGGCATGACCAACCTACTAACCCCGAAATTCAACTACGAGCTTTTTAACTGCAACAACTTTAATATACGCTATTGGAGCTGGAATTACCGCGGCTGCTGGCACCAGACTTGCCCTCCAA
+
DDDDDIICFHIIHHIIIIHIIIIHIIIIGHIIIIIIIIIHIIIIIHIHIIIIEHFHFHIIIIHHHIHIHGIIHIIIIIIHHEHICHIHIHIHHIHHIIHHHIIIHHEGGEHEHIIHIHIHHHHHHHH?HIHGHIHHHHHHIHIIHIGHIIHHHAHIIHIHHIHHHIHIIIIHHHIICIHHHHIHIHHHIIIIIIIIIIIIIIIIIIIIIIIIHIIIIIIIIIIIIIIIIIIIIIIHIHIIIIIHHHHIIIIIIIIHHIIIIIIIIIIIHIIIIIIIIHIIIIIIHEGIIIIIIIIIGIIHHIIIIIHHHIHHHHIIIIIIIIIIIIIIIIIHIIIHIIIIIDDDDD
@HISEQ:969:HM2KJBCX2:2:1101:11598:23499 2:N:0:ACTATGCA
TTCACCTGTATCCCCAACTATCCCTATTAATCATTACGGTGATCCTAGAAACCAACAAAATAGAATCATGCCGTCCTATTTTATTATTCCAAGCTAATGTATTCAAGCAAAATACCTGCTTTAAACACTCTAATTTTTTCAAAGTAAAGGTCCTGGTTCCCCGTGACACCCAATTAAGGGCATCGCGGTTCTCCAGAAGGTGAGAAATTGACTACACCAGTTCATACCCCTTAAGGCACGACCGATGTGTCAATCCCGAAATTCAACTACGAGCTTTTTAACTGCAACAACTTTAATATACGCTATTGGAGCTGGAATTACCGCGGCTGCTGGCACCAGACTTGCCCTCCAA
+
@DD@?@<@EGCCHCEC=EGHE?H<F?EEGHGHHHCFE10DCG1<1<<1DFFF1CFC1D1DFF11<1<FH11</<//0@11DG?ECEECH1C1DE1D@@C1CC1DHEHGGC@HF&B6B<F1G8<<FHHIHHIFFB1@<7C11@1B<81%<D1<1D@1B?:7<:.B0?<B<700C7D00F/:=C<CC/</.<D?G<//@DD<-/C/D0<<<0<00D0<0G@GIHHF<CDG<1F1<11D<//GED<HED1C<<<CF?C/G1<<<1CHFC<C/C<<101FEHC1D11D<<<1<1<1CCGC<<0GE1HEHC<<<1D<1<<GCE</</E<<1CF1GCD11<1?HD<<1<CCC1DBB00
@HISEQ:969:HM2KJBCX2:2:1101:6801:23271 2:N:0:ATTATGCA
TTCACCTGTATCCCCAACTATCCCTATTAATCATTACGTCGATCCTAGAAACCAACAAAATAGAATCAAACGTCCTATTTCGTTATTCCATGCTAATGTATTCAAGCGTGAGCCTGCTTTAAACACTCTAATTTTTTCAAAGTAACAGTCCTGATTCCCCATGACACCAAATTAATGACATCATGGTTCGTCAGAAGGTAGGAATCAATAATACCAGTACGTACAATAGCACGACCAATAAATTGATCCCGAAATTCAACTACGAGCTTTTTAACTGCAACAACTTTAATATACGCTATTGGAGCTGGAATTACCGCGGCTGCTGGCACCAGACTTGCCCTCCAA
+
DDDDDIIIIIIIIIIIIIIIIIIIIIIIIIIIIIIIIIIIIIIIIHHIIIIIIIIIHHIHIIIIIIIIIHIIIHIIIIIIIIIIIIIHIIIIIIIIIIIIIIIIIIIIIIIIIIIIIIIIIIIIIIIIIIIIIIIIIIIIIIIIIIIHIIIHHIIIIIIIIIIIIIIIIIIIIIIIIIIIIIIIIIIIHIHIIIIIIIIIIIIHHIIIIIIIHIIIIIHIIIIIIIIIIIIIIIIIIIIIIIHHIIIIIIIIIIIIIIIIIIIIIIIIIIIIIIIIIIIIIIIIIIHIIIIIIIIIIIIIIIIIIIIIIIIIIIIIIIIIIIIIIIIIIIIIIIIIIIIIDDDDD
@HISEQ:969:HM2KJBCX2:2:1101:19928:24368 2:N:0:ACTATGCA
TTCACCTGTATCCCCAACTATCCCTATTAATCATTACGTCAATCCTAGAAACCAACAAAATAGGATCGAACGTCCTATTTCATTATTCCATGCTAATGTATTCAAGCGTTAGCTTGCTTTAAACACTCTAATTTTTTCAAAGTAACAGTCCAAATTCCCCGCAACACCAAATTAATGGCATTACGGCTCATCAGGAAGGAGGAATCAGTGAGACCAGTGCATACCGATGGCATGACCAATCTACTAACCCCGAAATTCAACTACGAGCTTTTTAACTGCAACAACTTTAATATACGCTATTGGAGCTGGAATTACCGCGGCTGCTGGCACCAGACTTGCCCTCCAA
+
DDDDDIIIIIIIIIIIIIIIIIIIIHIHHHIIIIIIIIIIIIIHIIIIIFHIIIIIIIIIHHHHHHIHIHGIIIIIIIIIIIGHHHIIIIIIIIHHIIIIIIIIIIIGIIIIIHIHIIIIIIIIIHHHHHIHIIIIIIIHIIIIIIHHIIIIIHHHIIIIIIIIHIIIIIHHHIHIIIIIHIIIIIIIIIIIIIIIIIIIIIIIHIIIIIIIIIIIIIIIIIIIIIIIIIIIIIIIIIIIIIIHHIHIIIIIIIIIIIIIIIIIIIIIIIIIIIIIIIIIIIIIIIIIIIIIIIIIIIIIIIIIIIIIIIIIIIIIIIIIIIIIIIIIIIIIIIIIIIIIIDDDDD
@HISEQ:969:HM2KJBCX2:2:1101:14021:24577 2:N:0:ACTATGCA
TTCACCTGTATCCCCAACTATCCCTATTAATCATTACGTCAATCCTAGAAACCAACAAAATAGGATCAAACGTCCTATTTCATTATTCCATGCTAATGTATTCAAGCGTTAGCCTGCTTTAAACACTCTAATTTTTTCAAAGTAACAGTCCTGTTTCCCTGCAACACCAAATTAATGACATTACAGTTCTTCAAGAAGGAGGAACCAGTAAAGCCAGTACATACCAGAGGCACGACCAACCTACTAATCCCGAAATTCAACTACGAGCTTTTTAACTGCAACAACTTTAATATACGCTATTGGAGCTGGAATTACCGCGGCTGCTGGCACCAGACTTGCCCTCCAA
+
DDDDDIIIIIIIIIIIIIIIIIIIIIIIIIIIIIIIIIIIIIIIIIIHIIIIIIIIIIIIIIIIIIIHIIHIGHHIIHIIIHIIHIIHIIIIIIIIIIIIIIIIIIIIIIIIIIIIIIIIIHHIIIIIIIIIIIIIIHIIIIIIIIIIIIIIIIIIIIIIIIIIIIIIIIIHHIHIIHHIIIIIIIIIIIIIIIIIIIIIIIIHIIIIIIIIIIIIIIHIIIIIIIIIIIIIIIIIIIHIHIIHFIIHIIIIIIIIIIIIIIIIIIIIIIIIIIHIIIIIIIIIIIIIIIIIIIIIIIIIIIIIIIIIIIIIIIIIIIIIIIIIIIIIIIIIIIIIIIIIIDDDDD
@HISEQ:969:HM2KJBCX2:2:1101:7028:25013 2:N:0:ACTATGCA
TTCACCTGTATCCCCAACTATCCCTATTAATCATTACGGTGGTCCTAGAAACCAACAAAATAGAACCATGCCGTCCTATTTTATTATTCCATGCTAATGTATTCAAGCAAAAATGCCTGCTTTAAACACTCTAATTTTTTCAAAGTAAAGGTCCTGGTTCCCCGCGGCATCCAATTAAGGACATCGCGGTTCTCCAGAAGGTGAGAAATTGACTGCACCAGTTCATACCCCGTGAGGCACGACCGATGCGCCAATCCCGAAATTCAACTACGAGCTTTTTAACTGCAACAACTTTAATATACGCTATTGGAGCTGGAATTACCGCGGCTGCTGGCACCAGACTTGCCCTCCAA
+
DCDDDIIHHIIIIIHIIIIIIIIIIIHHIIIIIHEHHICHIIIIIHIIIIIIIIHIIIIHIIIHHHIIIIHEHHHHHHHHHIHIIHHFFHHHHIIIHHGHHGHHIIHIHGHH@HHIIIIHHHIHHIHIHFHFHGHHHIIIHHFHHHGIIIIIIIIHIGHIHIIIIHHIIHHHHIIIIHFG?IIIIIHHFIIIIIIIIIIIIIIIIIIHHHIIIIIIIIIIIIIIIIIIIHIIIIHHIIIIIIIIIIIIIHHHIIIIIIIHGIHHIIIIHDHHHIIIIIIIIHGIIIIIIHFIIHIHIIIHIIIIIIIHIIIIIIIIIIIIIIHIIHIIHIIIIIIIIIIIIIIIIIIIDDDDA
@HISEQ:969:HM2KJBCX2:2:1101:14489:24622 2:N:0:ACTATGCA
TTCACCTGTATCCCCAACTATCCCTATTAATCATTACGTCGATCCTAGAAACCAACAAAATAGGGTCAAACGTCCTATTTCATTATTCCATGCTAATGTATTCAAGCGTGTGCCTGCTTTAAACACTCTAATTTTTTCAAAGTAACAGTCCTGATTCCCCATGACACCAAATTAATGACATCACAGTTCGTCAGAAGGTAGAAATCAATAATACCAGTTCATACCGGAGGCACGACCAATATATTGATCCCGAAATTCAACTACGAGCTTTTTAACTGCAACAACTTTAATATACGCTATTGGAGCTGGAATTACCGCGGCTGCTGGCACCAGACTTGCCCTCCAA
+
DDDDDIIIIIIIIIIIIIHIIIIIIIIIIIIIIIIIIEHHHIIIIIHIIIIIIIIIIIIHGHHHHEHHIIGIHHIIIIIIIHFIIGHIIIIIHGIIHIIIIHIIIHIIIIIIIIIIIIIIIIIIIIIIIIIIIIIIHHHIIIIIHHIIHIIIHIIIIIIIIIIHIIIIIIIIIIIIIIIIIIIIIIIHIIIIIIIIIHIHIIIHHIIIIIIIIIIIIIIIIIIIIIIIIIIIIIIIIIIIIIIIHIIIIIIIIIIIIIIIIIIIIIIIIIIIIIIIIIIIIIIIIIIIIIIIIIIIIIHHHIIIIIIIIIIIIIIIIIIIIIIIIIIIIIIIIIIIIIIIIDDDDD
@HISEQ:969:HM2KJBCX2:2:1101:18808:25103 2:N:0:ACTATGCA
TTCACCTGTATCCCCAACTATCCCTATTAATCATTACGGTGATCCTAGAAACCAACAAAATAGAACCATGCCGTCCTATTCTATTATTCCATGCTAATGTATTCGAGCAAAAATGCCTGCTTTAAACACTCTAATTTTTTCAAGGTAAAGGTCCTGGATCCGCAAGACACCCAATAAAGGACATCAAGTTTCTCCAGAAGGTGAGAAATCAACAGTAACAGTTCATACCCCTTAAGGCATGACCGTCACGTCAATCCCGAAATTCAACTACGAGCTTTTTAACTGCAACAACTTTAATATACGCTATTGGAGCTGGAATTACCGCGGCTGCTGGCACCAGACTTGCCCTCCAA
+
DDDDDIIIIIIIIIIIIIIIIIHIIIIIIIIIIIIIGIIIIIIIIIIIIIIHIIIIIIIIIIHEHIIHIEHH?EHHIIIIHIIGIIIHHIIIHIIHIGIHIEHIIHHIIIIIIIIIHIIHHHHHIIHIHHIIIIIHIHIIIIIIIIIIIIIIIIIIIHIIIIIIIIIIIIIIIIIIIIIIIIIIIIIIIIIIIIIIIIIIIIIIHIIIIIIIIIIIIIIIIIHHIHIIIIIIIIIIIIIIIHIIIIIIIIIHIIHIIIIIIIIIIIIIIIIIIIIIIIIIIIIIHIIIIIIIIIIIIIIIIIIIIIIIIIIIIIIIIIIIIIIIIIIIIIIIIIIIIIIIIIIIIIIIDDDDD
@HISEQ:969:HM2KJBCX2:2:1101:18834:25169 2:N:0:ACTATGCA
TTCACCTGTATCCCCAACTATCCCTATTAATCATTACGGTGATCCTAGAAACCAACAAAATAGAATCATGCCGTCCTATTTCGTTATTCCATGCTAATCTATTCAAGCATAAAGCCTGCTTTAAACACTCTAATTTTTTCAAAGTAACAGTCCTAGCTCCCTATTACACCTAGTGAAAGGCATAGTAGTTCACTAGAAGGTGGAGATTGACATTACCAGTACATATCCGAAGACACGACCGGTACGCCAATCCCGAAATTCAACTACGAGCTTTTTAACTGCAACAACTTTAATATACGCTATTGGAGCTGGAATTACCGCGGCTGCTGGCACCAGACTTGCCCTCCAA
+
ADBBCI?FFHIEFHHHIHIIIIGEG@GHHHIEHIIHHIGHIGI<DFCECC<@CHIHGIIGHGIIICHHH@G@CEC<E1GHEH@<D1GHC<<FC?HHEHHIGGC@CGGHHHGFHHCGHCG@GHIHGGAEFEHEHCEEGHHIIHHHEHHEF?HEGHGEEDHGHHHHHHFHHHHHGFHIIIIHHIIHIIIIIHIHF5HIIIIHHEEHIIIHIIHHIIHIHHIHGHHIGIGIIII<HDBHHDIHIHIH=HGDHG?DCHHHHEFHHHEHHCIIHHGHHHHHHHGIHHIHFEIHEIIIIHIIIHFHHHEIIHIIHHCFEIIHIHHIIGIIIGIIHHIIIIIHEEIHHIHEDB@DD
@HISEQ:969:HM2KJBCX2:2:1101:15643:24816 2:N:0:ACTATGCA
TTCACCTGTATCCCCAACTATCCCTATTAATCATTACGTCAATCCTAGAAACCAACAAAATAGGATCGAACGTCCTATTTCATTATTCCATGCTAATGTATTCAAGCGTTAGCTTGCTTTAAACACTCTAATTTTTTCAAAGTAACAGTCCAAATTCCCCGCAACACCAAATTAATGGCATTACGGATCATCAGGAAGGAGGAATCAGTGAGACCAGTACATACCAGAGGCATGACCAACCTACTAACCCCGAAATTCAACTACGAGCTTTTTAACTGCAACAACTTTAATATACGCTATTGGAGCTGGAATTACCGCGGCTGCTGGCACCAGACTTGCCCTCCAA
+
@@DDDIIHEHHHIHIIIIIIIIIIIIIIIIIIIIIIIGHHIIIIIIIFHHIIIIHIGIIFHIHIHIHHHIIIH?HHIHGIIHIHHHHIGCHHHIGIHHHEIIHHIIIHHHIGHHHIIIIHHHHHHIIIIIIIHIIHHHHHCIIIIIIHHHGHGEFIHHHHCHIHHHIIIHIIIHHIIIIIIIIHEIFIHHIIIIHHIIIHIIIIIIHII<I<IIIIIIIIIIIIGHIIIIIIIIIIIIIHIHHADHGIIIIIIIIIIIIHFHHIIHIIIIIHGGHIIIIIIIIIIIIIIIIHHHIIHIHHHIIIIIIIIIIIIIIIIIIIIIIIIIIIIIIIIIIHIIIIIDDDDD
@HISEQ:969:HM2KJBCX2:2:1101:13816:24964 2:N:0:ACTATGCA
TTCACCTGTATCCCCAACTATCCCTATTAATCATTACGTCAATCCTAGAAACCAACAAAATAGGATCGAACGTCCTATTTCATTATTCCATGCTAATGTATTCAAGCGTTAGCCTGCTTTAAACACTCTAATTTTTTCAAAGTAACAGTCCTGTTTCCCTGCAACACCAAATTAATGGCATTACAGTTCTTCAGAAAGGAGGAATCAGCGAAGCCAGTACATACCAGTGGCACGACCAACCTGCTGACCCCGAAATTCAACTACGAGCTTTTTAACTGCAACAACTTTAATATACGCTATTGGAGCTGGAATTACCGCGGCTGCTGGCACCAGACTTGCCCTCCAA
+
DCDDDIIHIIIIIIIIIIIIIIIIIIIIIIIIIIIIIGIIGIIIIIHHHHHHIIIFHHIIIGIIIIG=HH@HHHIHIIIIGHIIIIIEHHIIHHIHIHHHIEHHHEFHIIIHHHIIHHHIIIIHGHHIIIIIIHIHHIHHHEHHIIIIHHHIIIHIHHHIIGIIIIIHIIHHGIHHIIIHEIIIIGIIIIIHGHHIIIIIGIHHGHIIIIIIGIIIIIIHGIII<IIIIIII=IIIIHIIIIIHIIIHIIHIIHHHIIIHHIHIIIIIIIHIIIHIIIIIIIIIIIHIIIIIIIIIIIIIIIIIIIIIIIIIIIIIIIIIIIIIIIIIIIIIIIIIIIIIIDDDDD
@HISEQ:969:HM2KJBCX2:2:1101:11069:26218 2:N:0:ACTATGCA
TTCACCTGTATCCCCAACTATCCCTATTAATCATTACGGTGATCCTAGAAACCAACAAAATAGAACCATGCCGTCCTATTCTATTATTCCATGCTAATGTATTCGAGCAAAAATGCCTGCTTTAAACACTCTAATTTTTTCAAGGTAAAGGTCCTGGATCCGCAAGACACCCAATAAAGGACATCAAGTTTCTCCAGAAGGTGAGAAATCAACAGTAACAGTTCATACCCCTTAAGGCATGACCGTCACGTCAATCCCGAAATTCAACTACGAGCTTTTTAACTGCAACAACTTTAATATACGCTATTGGAGCTGGAATTACCGCGGCTGCTGGCACCAGACTTGCCCTCCAA
+
DDDDDIIIIHHIIIIHIIIIHHIIIIIIIIIIHIIIIIHHIIHHHIHIIIIIHHIIIIIIHI?FEHIHIIIIIHIIHHHHIIIIIIIIIIIIIHIIIHHIIIIIIIIIIHHGEIHIIIIFHIHIIIIIIIIHHIIIIIIHHHEEHIIIIIIIIIIIHHIIIHIIIIHIIIIIIHIIIIIIIFIIIIIIIIIIIIIIIHIIIIIIIIIIHIIHIIIHHHHHHHHHHIHHIIHIIIIIHIIIHFIIIIIHIHHDHHEIIIIHHIIIIIIIHIIIHHIIHIHGIIIGIIIIHIHIIHIIIGIIHIHIHIHIIIIIIIIIIIIHIIHHIIIHIIIIIIIIIIIIIIHIIHIIDDDDD
@HISEQ:969:HM2KJBCX2:2:1101:7004:25956 2:N:0:ACTATGCA
TTCACCTGTATCCCCAACTATCCCTATTAATCATTACGGTGGTCCTAGAAACCAACAAAATAGAACCATGCCGTCCTATTTTATTATTCCATGCTAATGTATTCAAGCAAAAATGCCTGCTTTAAACACTCTAATTTTTTCAAAGTAAAGGTCCTGGTTCCCCGCGGCATCCAATTAAGGACATCGCGGTTCTCCAGAAGGTGAGAAATTGACTGCACCAGTTCATACCCCGTGAGGCACGACCGATGCGCCAATCCCGAAATTCAACTACGAGCTTTTTAACTGCAACAACTTTAATATACGCTATTGGAGCTGGAATTACCGCGGCTGCTGGCACCAGACTTGCCCTCAA
+
DDDDDIIIIIIIIIIIHIIIIIIIIIIIIHIIIIIHIIGIIIIIHIHIIIIIGHHIGIIIIIHCHFHIHCGHHHHHIHHIHIIHHIHHHIIIHHIIIHGHHCFHHIIIIIIIIIIHIIIIIIIHIIHIIIIIIHIIIHHHIHIHIIIIIHIGIIIIHIIIIIIIIIIIIIIIIHIIIIHHIIIHIIIHIIHIIIIIIIGIIIIIIIHHHIHIIIIHIIIIIIIII;GIIHHHIIIIIIIIIIIIIIIIHFGIIIIIIIIIIIIHIIIIIIIIIIIIIIHIIIIIIIIIIIHIIIHIIIIHHIIIIIIIIIIIIIIIIIIIIHIIIIIIIIIIIIIIIIIIIIIIIIHDDDDD
@HISEQ:969:HM2KJBCX2:2:1101:19910:26363 2:N:0:ACTATGCA
TTCACCTGTATCCCCAACTATCCCTATTAATCATTACGTCAACCCTAGAAACCAACAAAATAGGATCAAACGTCCTATTTTATTATTCCATGCTAATGTATTCAAGCGTTAGCCTGCTTTAAACACTCTAATTTTTTCAAAGTAACAGTCCTGTTTCCCCGCAACACCAAATTAATGGCATCACGGTTCTTCAAGAAGGAGGAATCAGCAAGGCCAGTTCATACCAGTGGCACGACCAACCTGCTGACCCCGAAATTCAACTACGAGCTTTTTAACTGCAACAACTTTAATATACGCTATTGGAGCTGGAATTACCGCGGCTGCTGGCACCAGACTTGCCCTCCAA
+
DDDDDIIIIGIHIHIGIIIIIIIIIIIHHGIIIIIIIIIIIIIIIIHGHIIHIHEHIHIIHEDFCHHIIHGIHIIIIIIIIHIIIIIIIIIIIIIIIIHIIGIIIIHIIHIHHHHHIIIIIIIIHIIIIIIHHHIIIIIIIIIIIIIIHIIIIIIIIHHIIIIIIIIIHIIHHIIIIIHHIIIIIIIIIIIIIHIHIIIIIIIIHIHIIIHGIIIIIIIIIIIIIIIHIIIIIIIIIHIHIIHGFIHGIIIIIIIIIHHHIHHIIIIIIIIIIIIIIIIIIHIIHHHHIIHIIHIHIIIIIIIIIIHHIIIIIIIIIHIIHGIIIIIIIIHHIIIIIIIIIDDDDD
@HISEQ:969:HM2KJBCX2:2:1101:16925:26683 2:N:0:ACTATGCA
TTCACCTGTATCCCCAACTTCCCTATTAATCATTACGGTGATCCTAGAAACCAACAAAATAGAACCATGCCGTCCTATTTTATTATTCCATGCTAATGTATTCAGGCACTGGCCTGCTTTGAGCACTCTAATTTTTTCAAGGTAATAGTCCTGCTTCCCCAGCGCACCAAGTAAATGGCATGCTGGTTATTCAGAAGGTAAGAACCCACCACGCCAGTACGGACAATGAAGCCCGACCAACGGACAGATTCCGAAATTCAACTACGAGCTTTTTAACTGCAACAACTTTAATATACGCTATTGGAGCTGGAATTACCGCGGCTGCTGGCACCAGACTTGCCCTCCAA
+
ADCDDIIHIIIIIIIIIHHIIIIIIIHHIIIIHHHIIIIIHIIIGHHHIIIIHHIIEHIIIIHHHIHIGHIGEHIHIHHIHIFEFIIHGHIIIHHHHHHIHHIGHIHHIIIHIIIIHHGHGFIIIIHHIHIIHIIIIIIIIIHHIIIIIIHIIIHGHIHHHIIIIHIIIHIHHHIIIIHIIIIIIIIHIIHHHHHHHHIHIHHHIIIIIIHGIHIIIIIIIHIIHIIIHHIIIHHIIIH;IIIHFHHHHHGIIIIIIIIHHIIHIIGIGIIIIIHHIIIIIIHHHIIHHIHIHHHIIIIIIHIIIIIIIIIIIIIIIIIIIIIIIIIIIIIIIIIIIIIIIIDDDDD
@HISEQ:969:HM2KJBCX2:2:1101:13364:27198 2:N:0:ACTATGCA
TTCACCTGTATCCCAACTATCCCTATTAATCATTACGGTGATCCTAGAAACCAACAAAATAGAATCATGCCGTCCTATTTTATTATTCCATGCTAATGTATTCAAGCAAAATGCCTGCTTTAAACACTCTAATTTTTTCAAAGTAAAGGTCCTGGTTCCCCGCGACACCCAATTAAGGGCATCGTGGTTCTCCAGAAGGTGAGAAATTGACTACACCAGTTCATACCCCTTAAGGCACGACCGATGTGTCAATCCCGAAATTCAACTACGAGCTTTTTAACTGCAACAACTTTAATATACGCTATTGGAGCTGGAATTACCGCGGCTGCTGGCACCAGACTTGCCCTCCAA
+
DDDDDIIGIIHIIHHHIIIIIIIIIIIIIHIIIIIIIHIIIIIIIIIIIHIHIIIIHIIIIIIIIIIIHHIIHIIHIIIHIIIIIIIGIIIIIIGIIGHIGIIIIHHIHIIIIIIIIIIIIIHHIIHIIIIIHIIIIIIIIHIIHIHHIIIIGFHFEFDIIHIIIIIIIIIIIHIIIDCHEHHHIIIHHIIIIIIIIIHHHIIIIIIIIIIIIIIIIIIIHIIHIIIIIIIIIIIIIIIIHIIIIIIIHHHEFHIIHIIIHHIIIIIIIIIIIIIIIIIIIHIIIIIHHIHGGHIIIHIIIHHHCGIIHIIIIIIIIIIIIIIIIIIIIIHIIIIIIIIIIIIIIHDDDDD
@HISEQ:969:HM2KJBCX2:2:1101:6905:27941 2:N:0:ACTATGCA
TTCACCTGTATCCCCAACTATCCCTATTAATCATTACGGTGATCCTAGAAACCAACAAAATAGAACCATGCCGTCCTATTCTATTATTCCATGCTAATGTATTCGAGCAAAAATGCCTGCTTTAAACACTCTAAATTTTTCAAGGTAAAGGTCCTGGATCCGCAAGACACCCAATTAAGGACATCAAGTTTCTCCAGAAGGTGAGAAATCAACAGCGACAGTTCATACCCCTTAAGGCATGACCATCACGTCAATCCCGAAATTCAACTACGAGCTTTTTAACTGCAACAACTTTAATATACGCTATTGGAGCTGGAATTACCGCGGCTGCTGGCACCAGACTTGCCCTCCAA
+
DDCDDIIIHIIIIIIIIIIIIIIIIIIIIHHIIIIIIEFHIIIIIHIIIIHIIIIIGIHIIIHHIIIIIIGHCHIIIIIIIIHHHI1<CFHIHIHIIIIIHFHHHIIIHIHHHHHIHIIIIIIHIHIIHIIIIHHIIIIIHIIIIIHIIIIIIIIIIHIIHIIIIIIIIIIIIHIIIIIIIIIIIIIIIHHHHIIIIIIIIIIHIIIIIIIIIIIIIIIIIIIIIIIIIIIIHIIHIIIIIIIIIIIIIIHHIIIIIIIIIIIIIIIIIHIIIIIIIIIIIIIIIIIIIIIIIIHIIIGIHIIIIIIIIIIIIIIIIIIIIIIIIIIIIIIIIIIIIIIIIIIIIIIIDDDDD
@HISEQ:969:HM2KJBCX2:2:1101:11695:28322 2:N:0:ACTATGCA
TTCACCTGTATCCCCAACTATCCCTATTAATCATTACGGTGATCCTAGAAACCAACAAAATAGAACCATGCCGTCCTATTCTATTATTCCATGCTAATGTATTCGAGCAAAAATGCCTGCTTTAAACACTCTAATTTTTTCAAGGTAAAGGTCCTGGATCCGCAAGACACCCAATTAAGGACATCAAGTTTCTCCAGAAGGTGAGAAATCAACAGCGACAGTTCATACCCCTTAAGGCACGACCATCACGTCAATCCCGAAATTCAACTACGAGCTTTTTAACTGCAACAACTTTAATATACGCTATTGGAGCTGGAATTACCGCGGCTGCTGGCACCAGACTTGCCCTCCAA
+
DDDDDIIIIIIIIIIIIIIIIIIIIIIIIIFHIIIIIHIIIIIIIIHIIIIIIIIIGIIIIIHHIIGFIHIIHHHHIIHHIIIIIIIHHIIHHHHIIIIHIEHHHIIIIIIIIIIIIHIHIHIIHHIIIIHIIHHHHHIIHIIIIIIIIIIIIIIIIHIIIIIIIIIIIIHIIIIIIIIIIIHEIIIIIIIIIIIIIIIIIIHIIIIIIIIIIIIHIIIIIIIIIIIIIIHIIIIIIIIIIIIIIHHIIIHHIIIIIIIIIIIIIIIIIIIIIIIHIIIIIIIIIIIIIIIIIIIIIIIIHGIIIIIIIIIIIIIIIIIIIIIIIIIIIIIIIIIIIIIIIIIIIIIIDDDDD
@HISEQ:969:HM2KJBCX2:2:1101:13013:27684 2:N:0:ACTATGCA
TTCACCTGTATCCCCAACTATCCCTATTAATCATTACGTCGATCCTAGAAACCAACAAAATAGAATCAAACGTCCTATTTCGTTATTCCATGCTAATGTATTCAAGCGTGAGCCTGCTTTAAACACTCTAATTTTTTCAAAGTAACAGTCCTGATTCCCCATGACACCAAATTAATGACATCATGGTTCGTCAGAAGGTAGGAATCAATAATACCAGTACGTACAATAGCACGACCAATAAATTGATCCCGAAATTCAACTACGAGCTTTTTAACTGCAACAACTTTAATATACGCTATTGGAGCTGGAATTACCGCGGCTGCTGGCACCAGACTTGCCCTCCAA
+
DDDCDGHIIIIIIIIIE0DGHHHEHHHIHHIGGHHFECHEEHHG0DDEHEEEHFGCEHHHHHIEHHIHCEHHHHHIHHEHHHHHHHHDCGHHIIGGHHHHIHHHHIHIHHHFHHGHHEHIIHHHHHIHHIEGHHHIIHHIHIIIIIIHGFIIHHHIIHGHHIIHHIIHHHHIIIIIIGEHIIIIIHIIHIGIIIIIGIIII:IIHEIHHIHHHIIHIIIIIIIIIIIIIIIG=IIHIIIIIIHHIIHHCHIIHHHIIIIIIIHIHIIIIIIIIHIIIIIIHIIHHHIIIIIIIIIIIHIHIIIHIIHIIHHIIHIHIIIIIIIIIIIHHIIIHHGHIIHIBDDD@
@HISEQ:969:HM2KJBCX2:2:1101:1773:29998 2:N:0:ACTATGCA
TTCACCTGTATCCCCAACTATCCCTATTAATCATTACGTCAATCCTAGAAACCAACAAAATAGGATCAAACGTCCTATTTCATTATTCCATGCTAATGTATTCAAGCGTTAGCCTGCTTTAAACACTCTAATTTTTTCAAAGTAACAGTCCTGTTTCCCTGCAACACCAAATTAATGACATTACAGTTCTTCAAGAAGGAGGAACCAGTAAAGCCAGTGCATACCAGAGGCACGACCAACCTACTAATCCCGAAATTCAACTACGAGCTTTTTAACTGCAACAACTTTAATATACGCTATTGGAGCTGGAATTACCGCGGCTGCTGGCACCAGACTTGCCCTCCAA
+
DDDDDIIIIIIIIIIIIIIIIIIIIIIIIIIIIIIIIIIIIIIIIIIIIIIIIIIIIHFHIIHHIIIIGIIIIIIIIIIIIIIIHIIIIIIHFHIGIIIIHIIIIHHIHIIIIIIIHIIIIIIIIIIIIIIIIIHIIIIIIIIIIIIIIIIIIIIIIIIIIIIIIIIIIIIIIIIIIIIIIIIIIIIIIIIIIIIIIIIIIIIIIIIIIIIIIIIIIIIIIIIIIIIIIIIIIIIIIIHIIIHHDIGIIIIIIIIIIIIHIIIIIIIIIIIIIIIIIIIIIIIIIIIIIIIIIIIIIIIIIIIIIIIIIIIIIIIIIIIIIIIIIIIIIIIIIIIIIIIIIDDDDD
@HISEQ:969:HM2KJBCX2:2:1101:13697:30045 2:N:0:ACTATGCA
TTCACCTGTATCCCCAACTATCCCTATTAATCATTACGTCAATCCTAGAAACCAACAAAATAGGATCAAACGTCCTATTTCATTATTCCATGCTAATGTATTCAAGCGTTAGCCTGCTTTAAACACTCTAATTTTTTCAAAGTAACAGTCCTGTTTCCCTGCAACACCAAATTAATGACATTACAGTTCTTCAAGAAGGAGGAACCAGTAAAGCCAGTACATACCAGAGGCACGACCAACTTACTAATCCCGAAATTCAACTACGAGCTTTTTAACTGCAACAACTTTAATATACGCTATTGGAGCTGGAATTACCGCGGCTGCTGGCACCAGACTTGCCCTCCAA
+
DDDDDIIIIIIIIIIIIIIIIIIIIIIIIIIIIIIIIIIIIIIFHIIIHIIIIHIIIIIHHHH?HHGIIIIHHHGHIIIHIIIIIIIHHIIIGEHHIIIIIIIIIIIIIIIIIIIIIIIIIIHIHIHIHHIIIIIIIIIIIIIIHIIIIIIIIIIIIIIHIIIIIIIIIIIIIIIIIIIIIIIIIIIIIIIIIIIIIIIIIIIIIIIIIIIIIIIIIIIIIIIIIIIIIIIIIIIIIIIIIIIHHIIIIIIIIIIIIIIIIIIIIIIIIIIIIIIIIIIIIIIIIIIIIIIIIIIIIIIIIIIIIIIIIIIIIIIIIIIIIIIIIIIIIIIIIIIIIIIIIDDDDD
@HISEQ:969:HM2KJBCX2:2:1101:19547:30215 2:N:0:ACTATGCA
TTCACCTGTATCCCCAACTATCCCTATTAATCATTACGTCGATCCTAGAAACCAACAAAATAGAATCAAACGTCCTATTTCATTATTCCATGCTAATGTATTCAAGCGTGCGCCTGCTTTAAACACTCTAATTTTTTCAAAGTAACAGTCCTGATTCCCCACGACACCAAATTAATGACATCGCGGTTCTTCAGAAGGTAGGAACCAATAATGCCAGTGCGTACCGAGGCACGACCGACAATCTGATCCCGAAATTCAACTACGAGCTTTTTAACTGCAACAACTTTAATATACGCTATTGGAGCTGGAATTACCGCGGCTGCTGGCACCAGACTTGCCCTCCAA
+
DDDDDIIIIIIIIHIIIIIIIIIIIIIIIIIIIIIIIIIIIIIIHIIIIIIIIIIIIIIHIIIHIIIIIIIHIIIHIIIIIIIIIIIHHIIIIIIIIIIIIHIIIIIIIHIHIIIIIIIHIIIIIIIIIHHHIIIIIIIIHHIHIIIIIIIIIIHHIIHGIIIIIIIHIIIIIIIIIIIIIIEIIIIHIIIIIIIIIIHHIIIIIIIHHIIIIIIIIIIIIHIHIIIIIIIIIIIIIIIIIHHHIIIIIIIIIIIIIHIIIIIIIIIIIIIIIIIIIIIIIIIIIIIIIIIIIIIIIIIIIIIIIIIIIIIIIIIIIIIIIIIIIIIIIIIIIIIIIIIIDDDDD
@HISEQ:969:HM2KJBCX2:2:1101:13336:30762 2:N:0:ACTATGCA
TTCACCTGTATCCCCAACTATCCCTATTAATCATTACGGTGATCCTAGAAACCAACAAAATAGAACCATGCCGTCCTATTTTATTATTCCATGCTAATATATTCAGGCACTGGCCTGCTTTGAGCACTCTAATTTTTTCAAGGTAATAGTCCTGCTTCCCCAACGCACCAAGTGAATGGCATGCTGGTTATTCAGAAGGTAAGAACCCACCACACCAGTACGGACAATGAAGCCCGACCGATGGACAGATTCCGAAATTCAACTACGAGCTTTTTAACTGCAACAACTTTAATATACGCTATTGGAGCTGGAATTACCGCGGCTGCTGGCACCAGACTTGCCCTCCAA
+
DDDDDIIIIIIIIIIIIIIIIIIIIIIIIIIIIIIIIIIIHIIIIIIIIIIIIIIIIIIIIIIIIIIIIHIHIIIIIIIIIIIIIIIIIHIIIHIIIIIIHHIIIIIIIIIIIIIIIIIIIIIIIIIIIIIIIIIIIIIIIIIIIIIIIIIIIIIIIIIIHHHIHIHIIIIIIIHIIIIIIIIIIIIIIIIIIIIIIIIIIIIHIIIIIIIIIIIIIIIIIIIIIIIIIIHIIIIIIIIIIIIIIIIIIIIIIIIIIIIIIIIIIIIIIIIIIIIIIIIIIIIIIIIIIIIIIIIIIIIIIIIIIIIIIIIIIIIIIIIIIIIIIIIIIIIIIIIIIIIIIIIDDDDD
@HISEQ:969:HM2KJBCX2:2:1101:14441:31386 2:N:0:ACTATGCA
TTCACCTGTATCCCCAACTATCCCTATTAATCATTACGTCAATCCTAGAAACCAACAAAATAGGATCAAACGTCCTATTTCATTATTCCATGCTAATGTATTCAAGCGTTAGCCTGCTTTAAACACTCTAATTTTTTCAAAGTAACAGTCCTGTTTCCCTGCAACACCAAATTAATGACATTACAGTTCTTCAAGAAGGAGGAACCAGTAAAGCCAGTACATACCAGAGGCACGACCAACCTACTAATCCCGAAATTCAACTACGAGCTTTTTAACTGCAACAACTTTAATATACGCTATTGGAGCTGGAATTACCGCGGCTGCTGGCACCAGACTTGCCCTCCAA
+
DCDDDIIIIIIIIIIIIIIIIIIIIIHHIIIIIIIIIIIIIIIIIIHIIIIIIIGIHIIHIIHHIIHHIIIIIGHIIIIIIIIHHIIIGIIIGIIIIHIIHIIIIIIIIIIIIIIIIHIIIIIIIIIIIIIIIIIIIHHHHIIIIIIIIIIIIIIIIIIIIIIIIIIIIIIHHIIIHHGHIIIIIIIIIIIHIIIIIIIIIIHHHIIIIIIHIIIIIIIIIIIIIIIIIIIIIIIIIIIIIIIHFIIHIIIIIIHIIIIHIIHIIHIIIIIIIIIIIIIIIIIIIIIIIIIIIIIIIIIIIIIIIIIIIIIIIIIIIIIIIIIIIIIIIIIIIIIIIIIIIDDDDD
@HISEQ:969:HM2KJBCX2:2:1101:6725:33091 2:N:0:ACTATGCA
TTCACCTGTATCCCCAACTATCCCTATTAATCATTACGTCGATCCTAGAAACCAACAAAATAGAATCAAACGTCCTATTTCATTATTCCATGCTAATGTATTCAAGCGTAAGCCTGCTTTAAACACTCTAATTTTTTCAAAGTAACAGTCCTGATTCCCCACGACACCAAATTAATGACATCGCGGTTCTTCAGAAGGTAGGAACCGATAATGCCAGTGCGTACCGAGGCACGACCAACAATTCGATCCCGAAATTCAACTACGAGCTTTTTAACTGCAACAACTTTAATATACGCTATTGGAGCTGGAATTACCGCGGCTGCTGGCACCAGACTTGCCCTCCAA
+
DDDDDIIIIHFIIHIIHIIIIIIIIIHIIIIIIIIIHIIIIIIIIGHIIHIIHHIIIIIIIIIHHHHIHIGHHIIIIIIIIHHIIIIHIIIIIIIIIHHHHHIIIIIIIIIIIIIHHIHIIIIIIIIIIIIIHIHIHIIHIHIIIIIHHIHHIIHHHIIIHIHHIIIHIIHIIIIHIHIIIIIIHHHIIHIIIIIIIIIIIIIIIIIIIIIIIIHHHGIIHHIIIIIIIIIIIIIIIIHHFEGGIIHIIIIIIIIIIIIIIIIIIIHGIIIIIHHIIIGIIIHIIHIIIIIHIIIIHIIIIIIIIIIIIIIIIIIIIIIIIIIIIHHIIIHHIIIIIIIHCCCDD
@HISEQ:969:HM2KJBCX2:2:1101:7172:33373 2:N:0:ACTATGCA
TTCACCTGTATCCCCAACTATCCCTATTAATCATTACGTCAATCCTAGAAACCAACAAAATAGGATCGAACGTCCTATTTCATTATTCCATGCTAATGTATTCAAGCGTTAGCCTGCTTTAAACACTCTAATTTTTTCAAAGTAACAGTCCTGTTTCCCTGCAACACCAAATTAATGACATTACAGTTCTTCAGAAAGGAGGAATCAGCGAAGCCAGTACATACCAGTGGCACGACCAACCTGCTGACCCCGAAATTCAACTACGAGCTTTTTAACTGCAACAACTTTAATATACGCTATTGGAGCTGGAATTACCGCGGCTGCTGGCACCAGACTTGCCCTCCAA
+
ABAAACHEHF111DHHE@1<111<@C1<GEHHGIHIF?@CHHIG1D1C@HGC<DH=H1G@CHE11<?EHE?FF1<<C@GFCEC@@CC@1D11<DGECEFCG?GCED@GF@51FECEFFFGIHHEEHCHHIHHIIHFHHGHHHHHHIHIHHFIHFCEHIHHGIIIGHECHHFGCHFGGCEHH?HHHIHIH7HHHHFHIHHHHIHIIGIIIHHIHHIIIIIIIIIIGIIIFFIIHEE?CIIIHHCCFHEDHDFHHEEHHGHHHEIHHEHIHHG@HFGFCGHHHHG1HHCHHHG=EGHGHIIHIIHIHEHGIHG1HHDDHHIHHCIIIIIHHIHHCHHHIIIHHD?@D<
@HISEQ:969:HM2KJBCX2:2:1101:1947:33925 2:N:0:ACTATGCA
TTCACCTGTATCCCCAACTATCCCTATTAATCATTACGGTGATCCTAGAAACCAACAAAATAGAACCATGCCGTCCTATTCTATTATTCCATGCTAATGTATTCGAGCAAAAATGCCTGCTTTAAACACTCTAATTTTTTCAAGGTAAAGGTCCTGGATCCGCAAGACACCCAATTAAGGACATCAAGTTTCTCCAGAAGGTGAGAAATCAACAGCAACAGTTCATACCCCGTAAGGCACGACCATCACGTCAATCCCGAAATTCAACTACGAGCTTTTTAACTGCAACAACTTTAATATACGCTATTGGAGCTGGAATTACCGCGGCTGCTGGCACCAGACTTGCCCTCCAA
+
DDDADIIIHHIIGE@EHHIIIHHHFHEHIIHIFHHHIHHIIHIIHIIEHHIHFFHIHHIHHFFHEHIIIEIHIHHIIHHGHIIIIIHIIHHE@CGCGHHHHFGHIIIIIIIIIHIIHHIIHHIIIHGHIHGIIIGHIIIHIIIIIIHIIHGIIIIIIHHIIIIIIIIIIIGIIHIIIIIIIIIIIIIHFHHIIIIIIIIIIIIIIIIIHIIIIIIIIIIIIIIIIIIIIIIIIIIHHHIIIIIIIHIIIIHGHFIIIIIIIIIIIIIIIHIIIIIIIIIIIHIIIIIIHIIIIIIIIIIIHIIIIIIIIIIIIIIIIIIIIIIIIIIIIIIIIIIIIIIIIIIIIIIIDDDDD
@HISEQ:969:HM2KJBCX2:2:1101:20134:34430 2:N:0:ACTATGCA
TTCACCTGTATCCCCAACTATCCCTATTAATCATTACGGTGATCCTAGAAACCAACAAAATAGAACCATGCCGTCCTATTCTATTATTCCATGCTAATGTATTCGAGCAAAATGCCTGCTTTAAACACTCTAATTTTTTCAAGGTAAAGGTCCTGGTTCCACATGACACCCAATTAAGGACATCATGCTTCTCCAGAAGGTGAGAAATCAACTGCGACAGTTCATACCCCTTAAGGCACGACCATCACGTCAATCCCGAAATTCAACTACGAGCTTTTTAACTGCAACAACTTTAATATACGCTATTGGAGCTGGAATTACCGCGGCTGCTGGCACCAGACTTGCCCTCCAA
+
DDDDDIHHIIIIGHIHGHIIIIIIIIGGHHCHHIIHHIIIIIIIIGHHHIIIIIIIIIIIIIFHIHHHIHEHIICHHIIHHIHHHEHHIEHIIGHIHHIFHCIHIFHIHGIHHHHHHGIHEHHHHHIIIHIHHIFIIEHHHGHHHE@CHHGIIHIHIIIHIIIIHIHIGIIIHIHHHFHI:IIIIIIHIHHIIGIHIIHHHGHDIHHIIIIIIIHHHIIIIGIHHIIHIIHIIIIIIIIIIIIIGGIHIHHHHEHIHIHIIIIIIIHGCEF@HHHIIIIIIIIIIHIIIIIIIIIIIIIIIIIIIHIIIIIIIHGIIIIIIIIHEIIIIIIIIIHIIIIIIIIIIIIDDDDA
@HISEQ:969:HM2KJBCX2:2:1101:10513:33564 2:N:0:ACTATGCA
TTCACCTGTATCCCCAACTATCCCTATTAATCATTACGTCAATCCTAGAAACCAACAAAATAGGATCAACGTCCTATTTCATTATTCCATGCTAATGTATTCAAGCGCGAGCCTGCTTTAAACACTCTAATTTTTTCAAAGTAACAGTCCTGATTCCCCGCCACACCAAATGAATGACATGATGATTCGTCAGAAGGTAGGAACCAGTAACACCAGTACGTACCTAAGGCACGACTAACGTACTGATCCCAAAATTCAACTACGAGCTTTTTAACTGCAACAACTTTAATATACGCTATTGGAGCTGGAATTACCGCGGCTGCTGGCACCAGACTTGCCCTCCAA
+
DDDDDIHIIHCE@?EEHI@CFHHIHHHHIIIIIIGIHHIGIIIHIHCFHHHIIHIIICG@GGGEEHHHI1DGC=GHHIIHEHIHHHIHIHHHHIHCHHIIIEF@8EHIGDCHDH<FHCHHBFFHIHIGCHIIIIIHIFHI1DF1GAFHIIIHIHHIIHEEC?EGHHCHFCHD<C<CHCHFIHIHFIHHHFCGHFHHGCFGH@F?GHH@HG?HEIHG@FHGGCEGHHHHHHECHGEFHFCHGFHHE@EHIGHHD11?CF<C<<G@EEEFG@@FHFHHCEEFEHHC@<1FE?@HGDEFF?EHHCC1HHHCIIGIHGHIIIHHHGHHD1CEHHCHG<@EECEGD0@@@
@HISEQ:969:HM2KJBCX2:2:1101:5436:34422 2:N:0:ACTATGCA
TTCACCTGTATCCCCAACTATCCCTATTAATCATTACATCGATCCTAGAAACCAACAAAATAGAATCGGATGTCCTATTTCATTATTCCATGCTAATGTATTCAAGCGTGAGCCTGCTTTAAACACTCTAATTTTTTCAAGGTAACAGTCCTAATTCCCCGTGACACCAAATTAATGGCATTACGGTTCTTTAGAAGGTGAGAAATCAATAATATCAGTACATACCAACGGCATGACCGAAACATTGATCCCGAAATTCAACTACGAGCTTTTTAACTGCAACAACTTTAATATACGCTATTGGAGCTGGAATTACCGCGGCTGCTGGCACCAGACTTGCCCTCCAA
+
DDDDDIIIIIIIIIIIIIIIIIIIIIIIIIIIIIIIIIIIIIIIIIHIIIIIIIIIGIGIIIIHIIIIHHIIIIIIIIIIEHIIIHIHHIHIIIIHIIIIIHIIIIIIIIIIHIIIIIIIIIIIHIIIIIIIIIIIIIIIHIIIIIIIIIIIIIIIIIIIIIIIIIIIIIIIIIIIIHIIIIIIIIIIIIIIIIIIIIIIIIIIIIIIIIIIIIIIIIIIIIIIIIIIIIIIIIIIIIIIIIIIHHIIIIIIIIIIIIIIIIIIIIIIIIIIIIIHIIIIIIIIIIIIIIIIIIIIIIIIIHIIIIIIIIIIIIIIIIIIIIIIIIIIIIIIIIIIIIIIIIDDDDD
@HISEQ:969:HM2KJBCX2:2:1101:17654:34371 2:N:0:ACTATGCA
TTCACCTGTATCCCCAACTATCCCTATTATCATTACGGTGATCCTAGAAACCAACAAAATAGAACCATGCCGTCCTATTCTATTATTCCATGCTAATGTATTCGAGCAAAAATGCCTGCTTTAAACACTCTAATTTTTTCAAGGTAAAGGTCCTGGATCCGCAAGACACCCAATAAAGGACATCAAGTTTCTCCAGAAGGTGAGAAATCAACAGTAACAGTTCATACCCCTTAAGGCATGACCATCACGTCAATCCCGAAATTCAACTACGAGCTTTTTAACTGCAACAACTTTAATATACGCTATTGGAGCTGGAATTACCGCGGCTGCTGGCACCAGACTTGCCCTCCAA
+
<DDD@HF<FH?GCEEHHIIIICHHCFE@FHHEC@HHHHFC1@<GH1CFC@CCC1GEGEHCFHHIIE111<DC<C/CE1G?DE?CGCG1G?11CEE111<<D11F<<DF@GH@1CCG1C6@FFFDDF16F?HHHCFEHFA<1HEFCFHG1AGIIHEHIHDDHHIEHCEEEHCCHGC@GG?HHGHIIHGDFF7EE@GIIHHHG?GGEHHGHHGEEFD<ACEHFIGHGCHHHEEEHEFC=FHDC@@HHACFAA<CC<?<EHHHEHHFEG@ECE@C1CCIHGEHHEGF1GCEIIHF1@EHHCDH?G?EIIHHHIHGEEG@HHEC?DCCEEHEHEHHHEHC@HEHECHEC<C@DDD0
@HISEQ:969:HM2KJBCX2:2:1101:16265:35775 2:N:0:ACTATGCA
TTCACCTGTATCCCAACTATCCCTATTAATCATTACGTCGATCCTAGAAACCAACAAAATAGGGTCAAACGTCCTATTTCATTATTCCATGCTAATGTATTCAAGCGTGAGCCTGCTTTAAACACTCTAATTTTTTCAAAGTAACAGTCCTGATTCCCCACAACACCAAATAAATGACATCATGGTTCGTCAGAAGGGAGAAACCAACAATACCAGTACGTACCGAGGCACGACCGACATGATGGTCCCGAAATTCAACTACGAGCTTTTTAACTGCAGCAACTTTAATATACGCTATTGGAGCTGGAATTACCGCGGCTGCTGGCACCAGACTTGCCCTCCAA
+
DDDDDIIIIIIHIFHIHHIIIIIIIIIIIIHIIIHHHHEHIIIHIIIIIIIHHHIIIIIIIIIIIIIIIIIIIHIIIIIIIIIIIIIHHIIHIIIIIHHIIFHIGIIIIIGIIIIIIIIIIHHIHIIIIIHIIIIIGHIIGHHHHHHIIIIIIIIHHHHHIIIIEEHHHHCHHGHGHHIIDEHIHHIIDECEHHHIIGIICHHHHCHHCFEHHHI@6<<0BE0D@@CHCHECEDHHDCHEFEHHHH?HF>HHGCGF@G<0/<<C@<1IIIHGF111CC@C@HC@IHGG@ECD<1C@FCGCG11<1<HFF1HC<F<C@HC?EC@HH@FFIIIIIIIIIIHDDDDD
@HISEQ:969:HM2KJBCX2:2:1101:2225:36211 2:N:0:ACTATGCA
TTCACCTGTATCCCAACTATCCCTATTAATCATTACGTCAATCCTAGAAACCAACAAAATAGGATCGAACGTCCTATTTCATTATTCCATGCTAATGTATTCAAGCGTTAGCTTGCTTTAAACACTCTAATTTTTTCAAAGTAACAGTCCAAGTTCCCCGCAACACCAAATTAATGGCATTACGGATCATCAGGAAGGAGGAATCAGTGAGACCAGTACATACCAGAGGCATGACCAACCTACTAACCCCGAAATTCAACTACGAGCTTTTTAACTGCAACAACTTTAATATACGCTATTGGAGCTGGAATTACCGCGGCTGCTGGCACCAGACTTGCCCTCCAA
+
D@@D0<<F@GG@1DE1DF1<<1<DHHII1G111D<<<<D0<<<1<C@FC1C<C1<C1<C<DF<GFHIC1FCG1<<11<<1<<CEHI@11<<1<<1G?HCE@<CE<@@7:CIIFIHGDG61EFGB<H@IHHCHEHGGGAA<<<BD8EGHGD@1$<1HHEC.CEC<<CHGIHGHHHEHHHEEHD@CHHFCCD000HEIHEFG@HFE?GD<<1<1HIIIHHHHH@HIIHH?ECF/HD/IHGE@IHHHIHC/?D<<1HEHHECGCIHHEIHEIHH@HG@C@IIHHFEIHG@E@HD0EHHF?HEEEG<CHIIIHHECHDCHIIIHIHCHHHGCFGCEEHHIGIHIDDDDD
@HISEQ:969:HM2KJBCX2:2:1101:12630:36276 2:N:0:ACTATGCA
TTCACCTGTATCCCCAACTATCCCTATTAATCATTACGTCAATCCTAGAAACCAACAAAATAGGATCGAACGTCCTATTTCATTATTCCATGCTAATGTATTCAAGCGTTAGCCTGCTTTAAACACTCTAATTTTTTCAAAGTAACAGTCCTGTTTCCCTGCAACACCAAATTAATGACATTACAGTTCTTCAGAAAGGAGGAATCAGCGAAGCCAGTGCATACCAGTGGCACGACCAACCTGCTGACCCCGAAATTCAACTACGAGCTTTTTAACTGCAACAACTTTAATATACGCTATTGGAGCTGGAATTACCGCGGCTGCTGGCACCAGACTTGCCCTCCAA
+
DDA@?HHEHIIIEHHIHHHH@H@GEEGHIIIIGIIHIHHHGHIGHI@EHIIHHIEHEEFHHH?H?HH0<@HDCGECFEGH1FHH1<@GHIEHEEFHHHGHC@HGHIIIHIIIHIIHEEFHHGHHHHHCHHIIIIHHHHFIIIFIIHHIIGIIIIIHIIII9HIIHIHGIIHFHHHHEIHHHFIHIIIIIIHIIHIIIIIIIIIIIIIIIIIHGIIIHHHGIHIIIHIHGHIHIIIHHHGGIIHHCGGHDHIHIIIHIIIIIIIHHHGIGIIIIHIIIIIIIHHIIHIIIIIIIHHHEHGHHHHHHFHHHIIIHIIIIIIIHIHIGIIIIIIIIIIIIHIIIBADDD
@HISEQ:969:HM2KJBCX2:2:1101:17770:36095 2:N:0:ACTATGCA
TTCACCTGTATCCCCAACTATCCCTATTAATCATTACGTCGATCCTAGAAACCAACAAAATAGGTTCGATCGTCCTATTTCGTTATTCCATGCTAATGTATTCAAGCGCGAGCCTGCTTTAAGCACTCTAATTTTTTCAAAGTAACAGTCCTGTTTCCCCGCAACAACAAATTAATGCCATCACGGTTCTGCAAGAGGGAGGGACCAGTGAGGCCAGTGCATACCAGTGGCACGACCAACCTACTGGCCCCGAAATTCAACTACGAGCTTTTTAACTGCAACAACTTTAATATACGCTATTGGAGCTGGAATTACCGCGGCTGCTGGCACCAGACTTGCCCTCCAA
+
DDDDDIIIIIIIHIHIIIIIIHHIIIIIIIIIIIIIIIIIHIIIIIHIIIIIIIIIIIGIIIIIIIIIIIIIIIIIIIHHHHIIHIIHIIIHIIHIIIIIIHHIIIHHIIIIIIIIIIIIIIIIIIIIIIIHIIIIIIIIIIIIIHIIIIIIIIIHIIHIIIIIIIIIIIHHIIIIIHIIIIIIIIIIIIIIIIIIIIIIIIIIIIIIIIHHIHHIIIIHIIIIIIIIIIIIIIIIIIIIIIIHHIIHHGIIIIIIIIIIIIIIIIIIIIIIIIIIIIIIIIIHHHIIIIIIIIIIIIIIIIIIIIHIIIIIIIIIIIIIIIIIIIIIIIIIIIIIIIIIIDDDDD
@HISEQ:969:HM2KJBCX2:2:1101:2029:36966 2:N:0:ACTATGCA
TTCACCTGTATCCCCAACTATCCCTATTAATCATTACATCGATCCTAGAAACCAACAAAATAGAATCGGATGTCCTATTTCATTATTCCATGCTAATGTATTCAAGCGTAAGCCTGCTTTAAACACTCTAATTTTTTCAAGGTAACAGTCCTAATTCCCCGTGACACCAAATTAATGGAATTACGGTTCTTTAGAAGGTGAGAAATCAATAATATCAGTACATACCAACGGCATGACCGAAACATTGATCCCGAAATTCAACTACGAGCTTTTTAACTGCAACAACTTTAATATACGCTATTGGAGCTGGAATTACCGCGGCTGCTGGCACCAGACTTGCCCTCCAA
+
DDDDDHIIIIIIIIIIIIHIIIIIIIIIIIIHIIIIIIIIIIIIIIIIHIIIIHIIIIIIIIIIIIIIHHIIHHGIIIGHIIIIIIIHIIIIIGHHIIHHIIIIIIIIIIIIIIIIIIIIIIIIIIIIIIIIIIIIIIIIIIIIIIIIIIIIIIIIIIIIIIIIIIIIIIIIIIIIIIIIIIIIIIIIIIIIIIIIIIIIIIIIIIIIIIIIIIIIIIIIIIIIIIIIIIIIIIIIIIIIIIIIHHIIIIIIIIIIIIIIIIIIIIIIIIIIIIIIIIIIIIIIIIIIIIIIIIIIIIIIIIIIIIIIIIIIIIIIIIIIIIIIIIIIIIIIIIIIIIIIIIDDDDD
@HISEQ:969:HM2KJBCX2:2:1101:14672:36789 2:N:0:ACTATGCA
TTCACCTGTATCCCCAACTATCCCTATTAATCATTACGTCAATCCTAGAAACCAACAAAATAGGATCGAACGTCCTATTTCATTATTCCATGCTAATGTATTCAAGCGTTAGCCTGCTTTAAACACTCTAATTTTTTCAAAGTAACAGTCCTGTTTCCCTGCAACACCAAATTAATGGCATTACAGTTCTTCAGAAAGGAGGAATCAGCGAAGCCAGTGCATACCAGTGGCACGACCAACCTGCTGACCCCGAAATTCAACTACGAGCTTTTTAACTGCAACAACTTTAATATACGCTATTGGAGCTGGAATTACCGCGGCTGCTGGCACCAGACTTGCCCT
+
DDDDDIIIIIIIIGHIIIIIHIIIIIIIIIIGIHIIIIIIHII?GHIIIIIIE?EHHIIGHHEEHIHIIHHHECHHGHEHIHIIHIIIFEHIIHIIIIIIHHHHIHHIIIIHIIHHIIHIIHHIIIIIHIHIIIIIIIIIIIIIIHIIIIHFIIIIIIIIIIHIHIIHIIIIHIIIIIIIIIIIIIIHHHIIIIIIIIIIIIIHHIIIIIIIIIIIIIIIIIIIIIIIIIIIIIIIIIHHEIIHIIIIIIIIIIIIIIIIIHHIHIIIHIIIIIIIIIIIIIIIIIIIIIIIIIIIIIIIIIIIIIIIIIIIIIIIIIIIIIIIIIIIIIIIIIIIIDDDDD
@HISEQ:969:HM2KJBCX2:2:1101:9238:36567 2:N:0:ACTAAGCA
TTCACCTGTATCCCCAACTATCCCTATTAATCATTACGGTGATTCAGAAACCAACAAAACAGGACCACCGTCCTATTTTATTATTCCATGCTAATGTATTCAGACATAAGCCTGCTTTGAACACTCTAATTTTTTCAAGGTAAAGGTCCTGGTTTCCTACCACGTTAAATTAATAACATGATAGTTCCCCAGAAGGTAGAAATTCTACACGCCAGTACAGACAATAGCCCGACCAACGATAGAACCCCGAAATTCAACTACGAGCTTTTTAACTGCAACAACTTTAATATACGCTATTGGAGCTGGAATTACCGCGGCTGCTGGCACCAGACTTGCCCTCCAA
+
DCDDDIHIIIIICFHHHEHIIHHHI@HHEEHHIHHIHICHGEHHFG@GGHHCEEHHG?FHHHDGEHHHGIIHCGHI@HHIIIIHI??FHHHHHIIHHHHHHIIHHHHFH?HCIIGIIIIHHACEHIHHGHIIHGFHHHHFHIIHIHDEGHHHHGHIHHHDHHHIHHIIHIIIHIIIIIHIIIHIIIHFIIIIHHHIHIIIIHIIIIIIIHIHHIIIIIIIIHHHHHHHGIIIHIIIIIIIIHIIHIIGIIHIIIHIIIIHHHIHHIIIIHHEGIIIIHIIIIHIIIIIIIHIIIIIIIIIIIIIIHIIIIIIHHIIIIIIIIIIIIIIIIIIIIIIIICDDDD
@HISEQ:969:HM2KJBCX2:2:1101:3619:37204 2:N:0:ACTATGCA
TTCACCTGTATCCCCAACTATCCCTATTAATCATTACGTCGATCCTAGAAACCAACAAAATAGGTTCGATCGTCCTATTTCGTTATTCCATGCTAATGTATTCAAGCGCGAGCCTGCTTTAAGCACTCTAATTTTTTCAAAGTAACAGTCCTGTTTCCCCGCAACAACAAATTAATGCCATCACGGTTCTACAAGAAGGAGGGACCAGTGAGGCCAGTGCATACCAGTGGCACGACCAACCTACTGGCCCCGAAATTCAACTACGAGCTTTTTAACTGCAACAACTTTAATATACGCTATTGGAGCTGGAATTACCGCGGCTGCTGGCACCAGACTTGCCCTCCAA
+
DDADDHIIIIIIHHIIIIIIIIIIIIIIIIHHIIIIIGIIIIIHIIIIIIIHFHIIIIIIIIFHEHHIGHHDHCGDHHHHIIIFHIIIHHIIIGIHHHHIIHIHHIIIIIIIIIIIIIHIIHHHHIIHIIIIHIIIHIIIHIIIIIIGIIIIHHHHHIIHHHIIIIIIIHHIIIIIIIIIIIIIIHIIIIHIIIHIIIIIIIHIIIIHIIIIIIIIIIIHIIIHIIIIIIIIIIIIIIIIIIHGDIIHIIIIIIIIIIIIIIIIIIIHIIIIIIIIIIIIIIIIIIIIIIHIIHIHIIIIIIIIIIIIIIIIIIIIIIIIIIHIIIIIIIIIIIIIIHIIIDDDDD
@HISEQ:969:HM2KJBCX2:2:1101:13336:36355 2:N:0:ACTATGCA
TTCACCTGTATCCCCAACTATCCCTATTAATCATTACGTCGATCCTAGAAACCAACAAAATAGAATCATACGTCCTATTTCATTATTCCATGCTAATGTATTCAAGCGTAAGCCTGCTTTAAACAATCTAATTTTTTCAAAGTAACAGTCCTGATTACCCACGACACCAAATTAATGACATCGCGGTTCTTCAGAAGGTAGGAACCAATAATGCCAGTGCGTACCGAAGCACGACCAACAATTTGATCCCGAAATTCAACTACGAGCTTTTTAACTGCAACAACTTTAATATACGCTATTGGAGCTGGAATTACCGCGGCTGCTGGCACCAGACTTGCCCTCCAA
+
<D0<D<<1<1FHHIEHICH<<1<<<GHIHCC11<@111<GCEHH0CG1<11<D<@G1C?C1<<1<<G11<1111<<1FH?11<<1<1C11<F1G@HFFDHHHH@C1C<D0FC@@68<HEHFCEE2%HFEHGHHGHCG@F6A8CHHFH<DEHCEHHD%<01BB;8B;EACH@IIFHH@HIHHECDHEHH5IIHHHF@C<<D<@HHE@FDHHHFD0HCHD/CHGHCHFCHFHHIHHHEGGG<C</DEC??AFCGGCD1EHGCCDHFHG<<EC1CFCEGC@GD@FC<<11@HHIHHCEHGEEHHFEFC@C@HDEDHDCDDEGFC@G<<EHHHHGEFCCGC?EED@@DD
@HISEQ:969:HM2KJBCX2:2:1101:17676:37119 2:N:0:ACTATGCA
TTCACCTGTATCCCCAACTATCCCTATTAATCATTACGTCAATCCTAGAAACCAACAAAATAGGATCAAACGTCCTATTTCATTATTCCATGCTAATGTATTCAAGCGTTAGCCTGCTTTAAACACTCTAATTTTTTCAAAGTAACAGTCCTGTTTCCCTGCAACACCAAATTAATGACATTACAGTTCTTCAAGAAGGAGGAACCAGTAAAGCCAGTGCATACCAGAGGCACGACCAACCTACTAATCCCGAAATTCAACTACGAGCTTTTTAACTGCAACAACTTTAATATACGCTATTGGAGCTGGAATTACCGCGGCTGCTGGCACCAGACTTGCCTCCAA
+
DDDDDIIIIIIIIIIIIIIIIIIIIIIIIIIIIIIIIHIIIIIHIIIHIIIIIIIIIIIIIIHIIHIIHIIIHHHIIIIIIIIIIIIHHIIIGIHIIHIIIHHHIIIIIIIHIIIIIIIIIIHHIIIIIIIIIIIIIIIIIIIIIIIIIIIIIIIIIIIIIIIIIIIHIHHHHIIIIHGIIIIIGIIIIIIIIIIIIIIIIIIIIIIIIIIIIIIIIIIIIIIIIIIIIIIIIIIIIIIIHHHHIIIHIIIIIIIIIIIIIIIIIIIIIIIIIIIIIIIIIIIIIIIIIIIIIIIIIIIIIIIIIIIIIIIIIIIIIIIIIIIIIIIIIIIIIIIIIIIIDDDDD
@HISEQ:969:HM2KJBCX2:2:1101:20014:38348 2:N:0:ACTATGCA
TTCACCTGTATCCCCAACTATCCCTATTAATCATTACGTCAATCCTAGAAACCAACAAAATAGGTTTGAAAGTCCTATTTCATTATTCCATGCTAATGTATTCAAGCGTTAGCCTGCTTTAAACACTCTAATTTTTTCAAAGTAACAGTCCTGTTTCCCTGCAACACCAAATTAATGGCATTACAGTTCTTCAGAAAGGAGGAATCAGCGAAACCAGTTCATACCAGTGGCACGACCAACCTGCTGACCCCGAAATTCAACTACGAGCTTTTTAACTGCAACAACTTTAATATACGCTATTGGAGCTGGAATTACCGCGGCTGCTGGCACCAGACTTGCCCTCCAA
+
@@DDBHIHGEEHHIIHGHHI?GHHHHHHII@GFHHC@GGHHDF@FEHECGHHI@C=@GHEHH1@EHHCHC1DCHFHHHHHH@CHCHHHEHGHGHHHFHCHIGEE8D@CCHDCHHEEFGHHHECCCEHGEHHFHEDFE<DHGEFFEEFFEHH?CGEHHCGDCC1;$0DHHHHEEDCG<<<D:F<:DEEGDGC@HCFHC/D<0IHHCGEHE<EHFF.:/FH?17C8GBFE1D00<7D5HCHHGHCD<ECCCDD1GHH@HEFD1<<0FC1@?HHEC?HC@<C<D1CHCEEG@FE@<@E1HGC1CEHD11C1HED<DC/EC<GG?F?EHHFC<@GFC<E@GIIIHDDDDD
@HISEQ:969:HM2KJBCX2:2:1101:3155:39184 2:N:0:ACTATGCA
TTCACCTGTATCCCCAACTATCCCTATTAATCATTACGTCAATCCTAGAAACCAACAAAATAGGATCGAACGTCCTATTTCATTATTCCATGCTAATGTATTCAAGCGTTAGCCTGCTTTAAACACTCTAATTTTTTCAAAGTAACAGTCCTGTTTCCCTGCAACACCAAATTAATGACATTACAGTTCTTCAGAAAGGAGGAATCAGCGAAGCCAGTACATACCAGTGGCACGACCAACCTGCTGACCCCGAAATTCAACTACGAGCTTTTTAACTGCAACAACTTTAATATACGCTATTGGAGCTGGAATTACCGCGGCTGCTGGCACCAGACTTGCCCTCCAA
+
DDDDDIIIIIIIIIIIIIIIIIIIIIIIIIIIIIIIIIIIIIIHIIHIHHIHIIIIIIIIHGHHHIHIGHHIIIIIEHIIIIIIIHIGHHHGHIIIIIIHHIHIIIIIIIIIIIIIIIIIIIIIIIIIIIIIIIIIIIIHIIIIIIIIIIIIHIIIIIIIIIIIIIIHHHHHIIIIIIIIIIIIIIIIIIIIIIIIIIIIIIIIIIIIIIIIIIIIIIIIIIIIIIIIIIIIIIIIIIHIIIIHHIIIIIIIIIIIIIIIIIIIIIIIIIIIIIIIIHIIIIIIIIIIIIIIIIIIIIIIIIIIIIIIIIIIIIIIIIIIIIIIIIIIIIIIIIIIIIIIIDDDDD
@HISEQ:969:HM2KJBCX2:2:1101:14235:38049 2:N:0:ACTATGCA
TTCACCTGTATCCCCAACTATCCCTATTAATCATTACGTCAATCCTAGAAACCAACAAAATAGGATCGAACGTCCTATTTCATTATTCCATGCTAATGTATTCAAGCGTTAGCTTGCTTTAAACACTCTAATTTTTTCAAAGTAACAGTCCAAATTCCCCGCAACACCAAATTAATGGCATTACGGCTCATCAGGAAGGAGGAATCAGTGAGACCAGTACATACCAGAGGCATGACCAACCTACTAACTCCGAAATTCAACTACGAGCTTTTTAACTGCAACAACTTTAATATACGCTATTGGAGCTGGAATTACCGCGGCTGCTGGCACCAGACTTGCCCTCCAA
+
DDDCCHHHHIIIIHIIIIIIIGHIIIIIIIHFIIHEHIIIIIIHHIIIIIIIIHIIGICEHHF@CCEH0CGIHHIIIIIIIHIIIIIIHHHIIIIHHHHIIHGHHIIIIHHHIIIIIIIIIIIIIIIIIIIIIIGIIIIHIIIIIIIIIIIIHIIIIHIIIHIIIIGIIIIIIIIHIIIIHIIIIIIIIHIIIIHHIIIIIIIIIIIIIIIIIIIIIIIIIIIHIIIIIIHIIIIIIIIIIIIHDHHIHIIGIIIIIIIIHGIIIIIIIIIIIIIIIIIIIIIIIIIHIIIIIIIIIIIHIIIHIIIIIIIIIIIIIIIIIIIIIIIIIIIIIIGIIIIIIDDDDD
@HISEQ:969:HM2KJBCX2:2:1101:17722:39802 2:N:0:ACTATGCA
TTCACCTGTATCCCCAACTATCCCTATTAATCATTACGTCAATCCTAGAAACCAACAAAATTGGGTCAAACGTCTTATTTCATTATTCCATGCTAATGTATTCAAGCGTGTGCCTGCTTTAAACACTCTAATTTTTTCAAAGTAACAGTCCTGATTTCCCATGACACCAAATTAATGACATCATGGTTTGTCAGAAGGTAGAAATCAACGATGCCAGTACGTACCGGAGGCACGACCGACATGTTGATCCCGAAATTCAACTACGAGCTTTTTAACTGCAACAACTTTAATATACGCTATTGGAGCTGGAATTACCGCGGCTGCTGGCACCAGACTTGCCCTCCAA
+
@D@B@G@HHCEHFHHFCCFHIIHHHEHHGE?GHHHHIHHIHEHI?HE?F?GEHFEHHGHHE1CC?<DCGEHHHHHHHEFHEFHIHHEGHCCGHFGHIHHFHHHHCHDHIHHIIHH@GHFIHGFHHEHIIIIHIHHCHIHIGHHHIHHEEHHHHIIIHHEHF?HGCFHGHHIIHIHIIIIIIHIHHIHHGHIIHHEGHHIIHIIHEHIIIHHHIHIIIHHHHIIIIIHHIIIIHGEDHHHIIHHGCHGHICFHIIIHIIIHHHHIHHEHIGIIIHEHIHHHIIIIHHIIIIIIIIIIHHIIIIIIIIHIHHHEIHIIHHIHGHCHHIHEHIIIHHIIIIIIIDDDDB
@HISEQ:969:HM2KJBCX2:2:1101:3844:40702 2:N:0:ACTATGCA
TTCACCTGTATCCCCAACTATCCCTATTAATCATTACATCGATCCTAGAAACCAACAAAATAGAATCGGATGTCCTATTTCATTATTCCATGCTAATGTATTCAAGCGTGAGCCTGCTTTAAACACTCTAATTTTTTCAAGGTAACAGTCCTAATTCCCCGTGACACCAAATTAATGGCATTACGGTTCTTTAGAAGGTGAGAAATCAATAATATCAGTACATACCAACGGCATGACCGAAACATTGATCCCGAAATTCAACTACGAGCTTTTTAACTGCAACAACTTTAATATACGCTATTGGAGCTGGAATTACCGCGGCTGCTGGCACCAGACTTGCCCTCCAA
+
DDDDDIIIIIIIIIIIIIIIIIIIIGGIIIFHHIHIIIIIHIIHHIIIIIIIIIIIHIGIIIIHHIIEDHHHIIIIIIFHIHHEHEEHIGHEHI1GHIIIIHIHIHIIHHIHHHHHIIIIIHIIIIIIIIIHHIIHIIIIIIHIIIIIHIIIIIIIIIIIIIIIIIIIIIIIIIIIIIIIIIIIIIIIIIIIIIIIIIIIIIIIIIHIIIIIIIIIIIIIIIIIHIIIIIIIIIIIIHIIIIIIIHIIIHIIIIIIIIIIIIIIIIIIIIIIIIIIIIIIIIIIIIIIIIIIIIIIIIIIHHIIIIIIIIIIIIIIIIIIIIIIHIIIIIIIIIIIIIIIIIDDDDD
@HISEQ:969:HM2KJBCX2:2:1101:9485:41201 2:N:0:ACTATGCA
TTCACCTGTATCCCCAACTATCCCTATTAATCATTACGTCAATCCTAGAAACCAACAAAATAGGATCAAACGTCCTATTTCATTATTCCATGCTAATGTATACAAGCGTTAGCCTGCTTTAAACACTCTAATTTTTTCAAAGTAACAGTCCTGTTTCCCTGCAACACCAAATTAATGACATTACAGTTCTTCAAGAAGGAGGAACCAGTAAAGCCAGTACATACCAGAGGCACGACCAACTTACTAATCCCGAAATTCAACTACGAGCTTTTTAACTGCAACAACTTTAATATACGCTATTGGAGCTGGAATTACCGCGGCTGCTGGCACCAGACTTGCCCTCCAA
+
DDCDDIIIIIIIIIIIIIIIIIHIIHIIIIIIIIIIIGIIIIIIIIIIIIIHIIIIIIHIIIHHIIIHIIIGHGIIIIIIIIIIIIIIGIIIIIIGIIIIIIIHIIIIIIIIHIIIIIIIIIHHHIIIHIIIIIIIIIIIHIIIIIIIIHIIIIIHIIIIIIIIIIIIIHIIIIIIIIIIIIIIIIIIIIIIIIIIIIIIIIIIIIIIIIIIHIIIIIIIIIIIIIIIIIIIIIIIIIIIIIIIHIIIIIIIIIIIHIIIIIIIIIIIIIIIIIIIIIIIIIIIIIIIIIIIIIIIIIIIIIIIIIIIIIIIIIIIIIIIIIIIIIIIIIIIIIIIIIIIIDDDDD
@HISEQ:969:HM2KJBCX2:2:1101:8260:40352 2:N:0:ACTATGCA
TTCACCTGTATCCCCAACTATCCCTATTAATCATTACGTCGATCCTAGAAACCAACAAAATAGAATCAAACGTCCTATTTCATTATTCCATGCTAATGTATTCAAGCGTAAGCCTGCTTTAAACACTCTAATTTTTTCAAAGTAACAGTCCTGATTCCCCACGACACCAAATTAATGACATCGCGGTTCTTCAGAAGGTAGGAACCAATAATGCCAGTACGTACCGAAGCACGACCAACAATTCGATCCCGAAATTCAACTACGAGCTTTTTAACTGCAACAACTTTAATATACGCTATTGGAGCTGGAATTACCGCGGCTGCTGGCACCAGACTTGCCCTCCAA
+
DDDDDHGIIIIIIIIIIIIIIIIIIIIIIIIIIIIIIIIHIIIIIIHIGIIIIIIIHIIIIIIIIIIIIIIIIHHIIHHIIIIIIIIGIIIHHIIIIIIIIIIIIIIIIIIIIIIHIIHIIIIIIIIIIIIIIIIIIIIIIIIIIIHIIIIIIIIIIIHIIIIIIIIIIIIIIIIIIIIIHIIIIIIIHIIIIIIIIIIIIIIHHIIIIIIHIIIIIIIHIIIIIIIIIIIIIIIIIIIIIHHGIHFHIIIIIIIIHIIIIIIIIIIIIIIIIIIIIIIIIIIIIIIIIHIIIIIIIIIIIIIIIIIIIIIIIIIIIIIIIIIIIIIIIIIIIIIIIIIIDDDDD
@HISEQ:969:HM2KJBCX2:2:1101:9315:40490 2:N:0:ACTATGCA
TTCACCTGTATCCCCAACTATCCCTATTAATCATTACGTCAATCCTAGAAACCAACAAAATAGGATCGAACGTCCTATTTCATTATTCCATGCTAATGTATTCAAGCGTTAGCTTGCTTTAAACACTCTAATTTTTTCAAAGTAACAGTCCAAATTCCCCGCAACACCAAATTAATGGCATTACGGATCATCAGGAAGGAGGAATCAGTGAGACCAGTACATACCAGAGGCATGACCAACCTACTAACCCCGAAATTCAACTACGAGCTTTTTAACTGCAACAACTTTAATATACGCTATTGGAGCTGGAATTACCGCGGCTGCTGGCACCAGACTTGCCCTCCAA
+
BBDD@@DFDHH?FFHIHD@E<F?@F<CFHGCCEEEHCCFHHHHF1FHHIHIHEHIIHIIIIH<<E@GC@ECCHHEHHFHHHGHHCC1CEE1<@1FHDC@FG?FGECCGIHGH?EGGHHF<DHGB<HFHHCHIIIIIIHHFGEGHHHGECEGFHFHHDCCEGIHHHHHHHHFHHHHGHHEEHHHGHHHGC<0HFF#IIHHHHIHHGCHG;;HEFHEHEHIIIIIH;HGFGE@CC2HDHEGHHGFC1HEH?DECD1HF@?CGE@EECHC=IIIIIHHHIHHHIHEIFIHEHHEFHHHHEHHFEEEF<1HEIHD@<HHHDHGHIHFHHHGHHHGFCGHHHIHIIDDDDA
@HISEQ:969:HM2KJBCX2:2:1101:20315:40845 2:N:0:ACTATGCA
TTCACCTGTATCCCCAACTATCCCTATTAATCATTACGTCGATCCTAGAAACCAACAAAATAGAATCAAACGTCCTATTTCATTATTCCATGCTAATGTATTCAAGCGCGAGCTTGCTTTAAACACTCTAATTTTTTCAAAGTAACAGTCCTGATTTCCCGCGACACCAAATTAATGACATCGTGGTTCGTCAGAAGGGAGAAACCAATAATGCTAGTACGTACAAAGTACGACCGACATATTAGTCCCGAAATTCAACTACGAGCTTTTTAACTGCAACAACTTTAATATACGCTATTGGAGCTGGAATTACCGCGGCTGCTGGCACCAGACTTGCCCTCCAA
+
DDDDDIIIIIIIIIIIIIIIIIIIIIIIIHIIIIIIIIIIIIIIHIIHIIHIIIIIHIIGIIHIIIIIIIHHHIIHIHHHHIHIIHIIHGIHHIIIIHIHHHHIIIIIIIIIIIIIIIIHIHHHIIIIIIIIIIIIHIIIIIIIIIIHIIIIHIIIIIIHIIIIIHHIIIIHIIIIIIIIIIIIIIIIIIIHIIIIIIIIIIIIIIIIIIIIIIIIIIHIIHIIIIIIIIIIIIIIIIIHHIHIIIIIIIIIIIIIIIIIIIIIIIIIIIIIIIIIIIIIIIIIHIIIIIIHIIIIIIIIIIIIIIIIIIIIIIIIIIIIIHIIIIIIIIIIIIIIIIIDDDDD
@HISEQ:969:HM2KJBCX2:2:1101:14721:41328 2:N:0:ACTATGCA
TTCACCTGTATCCCCAACTATCCCTATTAATCATTACGTCAACCCTAGAAACCAACAAAATAGGATCAAACGTCCTATTTTATTATTCCATGCTAATGTATTCAAGCGTTAGCCTGCTTTAAACACTCTAATTTTTTCAAAGTAACAGTCCTGTTTCCCCGCAACACCAAATTAATGGCATCACGGTTCTTCAAGAAGGAGGAATCAGCAAGGCCAGTTCATACCAGTGGCACGACCAACCTGCTGACCCCGAAATTCAACTACGAGCTTTTTAACTGCAACAACTTTAATATACGCTATTGGAGCTGGAATTACCGCGGCTGCTGGCACCAGACTTGCCCTCCAA
+
DDDDDIHIIIIIIIIIHHHIEHIIIIIIIIIIIIIIIIIIIHHHHHHHGHIIIIIIIIIHIIIHIIIHHHCG<FHIIIHHIIIIIIGIIIHIFHIIIHHIHDEHIGIHHGHEHIIIHHHHIHHHHHHHIGHIHEHBEFG?HIIIIIIIHIIIIIHHIGIHIIHHHIIHHHCHHIIHHIIIIIIHGHHIHHEHIIIIIHHGEIIIIHHHHEIIIIIIIHHFIHIIIHHIIHIHIIHIGHHHIGHHCIHHGIIIHEHIIIIHIIHIIIIIIIIIHIIHIIIIIIIIIIIIHIIIIIIGIIIIHGIIIHIIHIIHIIIIIIHIHIIIIIIIHIIIIIIIIIIHHBDDDD
@HISEQ:969:HM2KJBCX2:2:1101:17609:42232 2:N:0:ACTATGCA
TTCACCTGTATCCCCAACTATCCCTATTAATCATTACGTCGATCCTAGAAACCAACAAAATAGAATCAAACGTCCTATTTCATTATTCCATGCTAATGTATTCAAGCGTGCGCCTGCTTTAAACACTCTAATTTTTTCAAAGTAACAGTCCTGATTCCCCACGACACCAAATTAATGACATCGCGGTTCTTCAGAAGGTAGGAACCAATAATGCCAGAGCGTACCGAGGCACGACCGACAATCTGATCCCGAAATTCAACTACGAGCTTTTTAACTGCAACAACTTTAATATACGCTATTGGAGCTGGAATTACCGCGGCTGCTGGCACCAGACTTGCCCTCCAA
+
DDDDDIIIIIHIIIIIIIIIIIIIIIIIIIIIIIIIIIIIIGIIIIIIIIIIIHIIIHIEHHHIHIIIHIHHHIIIIIIIHHIIHIHHIHIIGIHIFHHHIGIIIIIIIIIIIIIIIIIIIIIIIIIIIIIIIHIIIIIIIIIIIIIIIGIIIIIIIIGIIIIIHIIIIHIHIIIIHIGIHIIIIIIIIIHIIIIIIIIIHIHIIIIIHHHHHIIIIIIIIIIHIIIIIIIIIIIIIIIIIIHHIIIIIIIIIIIIIGIIHHIIIIIIIIIIIIIIIIIIIIIIIIIIIIIIHIIIIIIIIIIIIIIIIIIIIIIIIIIIIIIIIIIIIIIIIIIIIIIIDDDDD
@HISEQ:969:HM2KJBCX2:2:1101:16647:42565 2:N:0:ACTATGCA
TTCACCTGTATCCCCAACTATCCCTATTATCATTACGGTGATCCTAGAAACCAACAAAATAGAACCATGCCGTCCTATTCTATTATTCCATGCTAATGTATTCGAGCAAAAATGCCTGCTTTAAACACTCTAATTTTTTCAAGGTAAAGGTCCTGGATCCGCAAGACACCCAATTAAGGACATCAAGTTTCTCCAGAAGGTGAGAAATCAACAGCGACAGTTCATACCCCTTAAGGCACGACCATCACGTCAATCCCGAAATTCAACTACGAGCTTTTTAACTGCAACAACTTTAATATACGCTATTGGAGCTGGAATTACCGCGGCTGCTGGCACCAGACTTGCCCTCCAA
+
@BBDDHH?GHCEHIHHHHHHHCHHGHIIECHIIIIIIHFHHFHFHHFHGHE<C1<CGHHEEHHIIIIIEEHDCC?HHEHIEHHIIIIHIIIHHHEEH?F11<CHGHHHHIHIHHHHEEIIHHE@HHIIIHHGHHIHHHHIIIHHFHHEHIIIHIIIHDHHHHHIHIHHIEIIIHIIIIIIIIIHIIIIIIHGIIIIHGIIIIIIIIIIIIHIIHIIIIIIIIIIIIIHIIIIHGII;IIIIIIHHHIIIIHIIIIGIIIIIIIIIIIIIIIIIIIIHIIIIIHIIHIIIIIIIIIIIIIHIIIHIIIIIIIIIIIIIIIIIIIIIIIIIIIIIIIHIIIIIIIIIIIDDDDD
@HISEQ:969:HM2KJBCX2:2:1101:15540:42942 2:N:0:ACTATGCA
TTCACCTGTATCCCCAACTATCCCTATTAATCATTACGTCGATCCTAGAAACCAACAAAATAGGTTCGATCGTCCTATTTCGTTATTCCATGCTAATGTATTCAAGCGCGAGCCTGCTTTAAGCACTCTAATTTTTTCAAAGTAACAGTCCTGTTTCCCCGCAACAACAAATTAATGCCATCACGGTTCTACAAGAGGGAGGGACCAGTGAGGCCAGTGCATACCAGTGGCACGACCGACCTACTGGCCCCGAAATTCAACTACGAGCTTTTTAACTGCAACAACTTTAATATACGCTATTGGAGCTGGAATTACCGCGGCTGCTGGCACCAGACTTGCCCTCCAA
+
DDDDDIIIIIIIIIIIIIIIIIIIIIIIIIIIIIIIIIIIIIIIIIIGIIIHHHIIIIHIIIHIHHIIIIIIIIIIIIIIIHIIIIIIIIIIGIIIIIIIIIIIIIIIIIIIIIIIIIIIIIIHIIIHIIIIIIIIIIIIIIIIIIHIIIIIIIIHIIIIHGIHHIIIIIIHIIIHIHIIIIIIIIIIIIIIIIIIIIIIIIIIIIIIIIIIIIIIIIIIIIIIIIIIIIIIIIIIIIIIIIIIHIIIHHIIIIIIIIIIIIIIIIIIIIIIIIIIIIIIIIIIIIIIIIIIIIIIIIIIIIIIIIIIIIIIIIIIIIIIIIIIIIIIIIIIIIIIIIIIIDDDDD
@HISEQ:969:HM2KJBCX2:2:1101:10278:43103 2:N:0:ACTATGCA
TTCACCTGTATCCCCAACTATCCCTATTAATCATTACGTGGTCCTAAAACCAACAAAATAGAACCATCGTCCTATTTTATTATTCCATGCTAATGTATTCAAGCAAAAATGCCCGCTTTAAACACTATATTTTTTTCAAAGTAAAAGTCCTAGTTCATTGAAACACCCAAGAGCATCCCAATTCACCAGAAGGTAAGAAATTGGCTACACACCGATTCATGCCCCTAAAGGCATGACCGATATATCCCAATCCCGAAATTCAACTACGAGCTTTTTAACCGCAACAACACTAATATACGCTATTGGAGCTGGAATTACCGCGGCTGTTAATACCAGACTTGCCCTCCAA
+
DDDDDIIIIIIIIIIIIIIIIIIIIIIIIIIIIIIIIIIIHHIIIIIIIIIIIIIIIIIHHHIIIIIHIIGHIIHIIIHHHIIHIIHHIIIHIHHIIHHIIHIHIIIIIIGIIIIIIIIHIIHHIIIIHIIHIIIIIIIIIIHIIIIIHIIIHIIIIIIIIIHIIIHHHIIIIIIHHHGHHGIIHIIIIIIIIIIIIIIIIIIIIIIHHIIII=IIIIIIIIIIIIIIIIIIIIIHIIIIIIIHHIHDIIHIIIIIIIIIIIIIIIIIIIIIIIIIIIIIIIIIIIIIIIIIIIIIIIIIIIIIIIIIIIIIIIIIIIIIIIIIIIIIIIIIIIIIIIIIIIIIDDDDD
@HISEQ:969:HM2KJBCX2:2:1101:10946:43393 2:N:0:ACTATGCA
TTCACCTGTATCCCCAACTATCCCTATTAATCATTACAGCGGTCCTAGAAACCAACAAAATAGAACCTCTGTCCTATTCTATTATTCCATGCTAATGTATTCGAGCAAAGGCCTGCTTTGAACACTCTAATTTTTTCAAGGTAAAAGTCCTGGTTCCCCGACACGCCCAGTGAAGGGCATGCGGCTCCCCAGAAGGAAAGGTCCGACCGAATCCGTGCGCTCGATTAGGAGGACAGATCAGCCAGACCCAAGGTTCAACTACGAGCTTTTTAACGGCAACAACTTTAATATACGCTATTGGAGCTGGAATTACCGCGGCTGCTGGCACCAGACTTGCCCTCCAA
+
DDDCDIIIHIIIIIIIIIIIIIIIIIIIIIIIIIIIIIIIIIIIIIIHGHHHIIIIGIFHIHHIIIIIFIGHEHIIIHIIIIHHGHEEHHGIIGIIHIIIIHGIHIIHHHIIIIIIIIIIIHIHIHHIIIIIIIHHHIIIIIIIIIIIIIIIGHIIGIIIIIIIIIIFIIIIIIIIIIIIIIIIHIHIIIIIIIIIIIIIIIIIIIIIIIIIIIIIIIIIIIIIIIIIIIIIIIIIIIIIIIHIIIHHIIHIIIHHHIIIIHIIIIIIIIIIIIIIIIIIIIIHHIIIIIIIIIIIIIIIIIIIIIIIIIHIIIIIIIIHIIIIIIIIIIIIHHIIIIIDDDDD
@HISEQ:969:HM2KJBCX2:2:1101:11061:44020 2:N:0:ACTATGCA
TTCACCTGTATCCCCAACTATCCCTATTAATCATTACGGTGATCCTAGAAACCAACGAAATAGAATCAGTCCGTCCTATTTCATTATTCCATGCTAATGTATTCAGACGATAGTCTGCTTTAAACACTCTAATTTTTTCAAAGTAACAGTCCTGATTTCCAACCACACCAAATAAATGGCATGAAAGTTCCTCAGAAGGTAGAGATCCATCTCACCAGTGCAGACAATTAAGCCTGACCAATGGGTAGACCCCGAAGTTCAACTACGAGCTTTTTAACTGCAACAACTTTAATATACGCTATTGGAGCTGGAATTACCGCGGCTGCTGGCACCAGACTTGCCCTCCAA
+
DDDDDHHIHIIIHIIIIIIIIIIIIIIIIIIIIIIIIIIIIIIGIIIIIIIIIIIIIIIIIIIIIHIIIIIIIIIIIIIIIIIIIGIIIIIIIIIIIIIIIHHIIIIIIIIIIIIIIIIIIIIIIIIIIIIGIIIIIIIIIIIIIIIIIIIIIIIIIIIIIIIIIIIIIIIIIIIIIIIIIIIIIIIIIIIIIIIIIIIIIIIIIIIIIIIIIIIIIIIIIIIIIIIIIIIIIIIIIIIIIIIIHHHIIIIIIIIIIIIIIIIIIIIIIIIIIIIIIIIIIIIIIIIIHHIIIIIIIIIIIIIIIIIIIIIIIHIIIGIIIIIIIIIIIIIIIIIIIIIIIIIDDDDD
@HISEQ:969:HM2KJBCX2:2:1101:10744:44452 2:N:0:ACTATGCA
TTCACCTGTATCCCCAACTATCCCTATTAATCATTACGGTGATCCTAGAAACCAACAAAATAGAACCATGCCGTCCTATTCTATTATTCCATGCTAATGTATTCGAGCAAAAATGCCTGCTTTAAACACTCTAATTTTTTCAAGGTAAAGGTCCTGGATCCGCAAGACACCCAATAAAGGACATCAAGTTTCTCCAGAAGGTGAGAAATCAACAGTAACAGTTCATACCCCTTAAGGCATGACCATCACGTCAATCCCGAAATTCAACTACGAGCTTTTTAACTGCAACAACTTTAATATACGCTATTGGAGCTGGAATTACCGCGGCTGCTGGCACCAGACTTGCCCTCCAA
+
DDDDDIIIIIIHHIIIIIIIIIIIIIIIIIIIIIIIIIIIIIIEHIGIIIIIIIIIIIGHIIIIIIIHIIIIIIIIIIIIIIIIIIIHHIIIIIIIIIIIIGEIIIHIIIIIIIIIIIIIIIIHIIIIIIIIIIIIIIIIIIIIIIIIIIIIIHIIIIIIIIIIIIIIIHIIIIIIIIIIIIIIIIIIHIHIIIHIIIIIIIIIIIIIIIIIIIIIIIIHIIIIIIGIIIIIIIIHHIIIIIIIIIIIIIHFIIIIIIIIIIIIIIIIIIIIIIIHIIIIIIIIIIIIIIIIIIIIIIIHIIHIIIIIIIIIIIIIIIIIIIIIIIHIIHIIIHIIIIIIIIIIIIIIDDDDD
@HISEQ:969:HM2KJBCX2:2:1101:20017:44889 2:N:0:ACTATGCA
TTCACCTGTATCCCCAACTATCCCTATTAATCATTACGTCAATCCTAGAAACCAACAAAATAGGATCAAACGTCCTATTTCATTATTCCATGCTAATGTATTCAAGCGTTAGCCTGCTTTAAACACTCTAATTTTTTCAAAGTAACAGTCCTGTTTCCCTGCAACACCAAATTAATGACATTACAGTTCTTCAAGAAGGAGGAACCAGTAAAGCCAGTGCATACCAGAGGCACGACCAACCTACTAATCCCGAAATTCAACTACGAGCTTTTTAACTGCAACAACTTTAATATACGCTATTGGAGCTGGAATTACCGCGGCTGCTGGCACCAGACTTGCCCTCCAA
+
DDDCDHHIIIIHFHHHIIGIFHIIIHIIIIIHHIIIIFHIIHIHHIGHHIIHIIIHHIHIIIH?HHHIIHFHE?GEEHGIEFHEIHIGEHHCHIIIIHFHGIIIIGHGHHHHHHFGCHHEHHHIHHHHIHIHHHH@EHHIIHHHHIIIIIHIIHHIIGIHHIHHHHHIIIHGIIIIHIIIHHIIIHIIIHHIIIIIIIHHHGIHIHGHHIIIIHIHHHHEIHIHIIHHHHIHDFIHIIHIH<HFCHHII2HHIHEHGIHIHHHHHHEIIHIIIIIIIIIIIIIIHHHIIIIIGIIIIIIIIIHIIIIIIIIIIHIIIIGIHHHIIIHIIIIIIIIHIIIIIDCDDD
@HISEQ:969:HM2KJBCX2:2:1101:4921:45839 2:N:0:ACTATGCA
TTCACCTGTATCCCCAACTATCCCTATTAATCATTACGTCAATCCTAGAAACCAACAAAATAGGATCGAACGTCCTATTTCATTATTCCATGCTAATGTATTCAAGCGTTAGCTTGCTTTAAACACTCTAATTTTTTCAAAGTAACAGTCCAAATTCCCCGCAACACCAAATTAATGGCATTACGGTTCATCAGGAAGGAGGAATCAGTGAGATCAGTACATACCAGAGGCATGACCAACCTACTAACCCCGAAATTCAACTACGAGCTTTTTAACTGCAACAACTTTAATATACGCTATTGGAGCTGGAATTACCGCGGCTGCTGGCACCAGACTTGCCCTCCAA
+
DDBDDIIIHIIHHEHHIIIIIIIIIHIIHIIIIIIHIIIHIIIIIIIIGIIIIIGIHIIIIIHIEGHHIHHHIIIIHHIIIIIIGIIFIIIIIIIIIIIIIIIIIIIIHIIHHHIIIIIIIHIIHIIIIIIIIIIIIIIIIIIIIIHHIIIHHIIHIIIHHIHIIIIIIIHHIIIIIIIIIIIIIIIIIIIIIIHIIIIHIIIIIIIIIIIIIIIIIIIIIIIIIIIIHIIIIIIIIIHIIIIHHHFIIIIIIIIIHIIHHHHIIIHIIIIIIIIIIIIIIIIIIIHIIHIIIIIIIIIHHIIIIIIHIIIIIIIIIIIIIIIIIIIIIIIIIIIIIIIIIDDDDD
@HISEQ:969:HM2KJBCX2:2:1101:14331:45429 2:N:0:ACTATGCA
TTCACCTGTATCCCAACTATCCCTATTAATCATTACGTCGATCCTAGAAACCAACAAAATAGAATCAAACGTCCTATTTCGTTATTCCATGCTAATGTATTCAAGCGTGAGCCTGCTTTAAACACTCTAATTTTTTCAAAGTAACAGTCCTGATTCCCCATGACACCAAATTAATGACATCATGGTTCGTCAGAAGGTAGGAATCAATAATACCAGTACGTACAATAGCACGACCAATAAATTGATCCCGAAATTCAACTACGAGCTTTTTAACTGCAACAACTTTAATATACGCTATTGGAGCTGGAATTACCGCGGCTGCTGGCACCAGACTTGCCCTCCAA
+
DDDDCHHIIGHIIIIHHHIHHHIIIIIIIIIIIIIIIIIIIIIHIIIIIIIHHHHHIIIIIHIIHHIIIIHHHHIIIHIIIIIIHIIIIGHGHIIIIIIIIIHIIIIHHHIHIIIIHHHHIIHIIIIHIIIIHHHHHHIIIHIIIIIIIIIIIIIIIIIIIIHIIIHIIIIIIIIIIIIIIIIIIIIIIIIIIIIHIHIIIIIIIIIIIIIIIIIIIIIIHIIHIHIIIIIIIIIIIHIIIHHIIIIIIIIIIIIIIIIIIHIIIIIIIIIIIIIIIIIIIIIHIIIIIIIIIIIIIIIIIIIHIIIIIIIIIIIIIIIIIIIIIIIIIGGIIIIIIIIDDDDD
@HISEQ:969:HM2KJBCX2:2:1101:13028:46730 2:N:0:ACTATGCA
TTCACCTGTATCCCCAACTATCCCTATTAATCATTACGTCAATCCTAGAAACCAACAAAATAGGATCGAACGTCCTATTTCATTATTCCATGCTAATGTATTCAAGCGTTAGCTTGCTTTAAACACTCTAATTTTTTCAAAGTAACAGTCCAAATTCCCCAAAACACCAAATTAATGGCATTAAGGTTCATCAGGAAGGAGGAATCAGTGAGACCAGTACATACCAGAGGCATGACCAACCTACTAACCCCGAAATTCAACTACGAGCTTTTTAACTGCAACAACTTTAATATACGCTATTGGAGCTGGAATTACCGCGGCTGCTGGCACCAGACTTGCCCTCCAA
+
DDDDDIIIIIIIHIIIIIIIIIIIIIIIIIIIIIIIIIIIIIIIIIIIIIIIIIIIIIIIIIHIHIIHIIHIIIHIIIIHHIIIIIIIIHIIIIIIHHGIHHIIIIIIIIIIIIIIIHIIIIIIIHHIIIIIIIIIIIIIIIIIIIIIIIIIIIHIIIIIIIIIIIIIIIIIIIIIIIIIIIIIIIIIIIIIIIIIIIIIIIIIIIIIIIIIIIIIIIIIIIIIIIIIIIIIIIIIIIIIIIIHGIHIIIIIIIIIIIIIIIIIIIIIIIIIIIIIIIIIIIIIIIIIIIIIIIIIIIIIIIIIIIIIIIIIIIIIIIIIIIIIIIIIIIIIIIIIIIIIIDDDDD
@HISEQ:969:HM2KJBCX2:2:1101:9627:47699 2:N:0:ACTATGCA
TTCACCTGTATCCCCAACTATCCCTATTAATCATTACGTCAATCCTAGAAACCAACAAAATAGGATCAACGTCCTATTTCATTATTCCATGCTAATGTATTCAAGCGCGAGCCTGCTTTAAACACTCTAATTTTTTCAAAGTAACAGTCCTGATTCCCCACCACACCAAATTAATGACATGATGGTTCGTCAGAAGGTAGGAATCAGTAACACCAGTACGTACCGAAGGCACGACCAGCGTACTAATCCCGAAATTCAACTACGAGCTTTTTAACTGCAACAACTTTAATATACGCTATTGGAGCTGGAATTACCGCGGCTGCTGGCACCAGACTTGCCCTCCAA
+
DDDDDIIIIIIHHIIIIIIIIIIIIIIIIIIIIIIIIIIIIIIHHIHIIIIIIIIIIIIHGHHIHHIIIIIIIIIIIIIIIIIHIIHHHIIIIHHIIIIIIHHIIIIIIIIHIIIIIIIHHIIIHIIHIIIIIIIIIIIIIIIIIIIIIIIIHHIIIHGHHIIIIIHHIHIIHHHIHIIIIIIIIIHIIIIIIIIIIIIIIIIIIIIHGHHIIIIIHHHIIIIIIIIIIIIIIIIIIIIIIIHGIIIIIIIIIIIIIIIIIHIIIIIIIIIIIIIIIIIIIIIIIIIIIIIIHIIIIIIIIIIIIIIIIIIIIIHIIIIIIIIIIIIIIIIIIIIIIIIIDDDDD
@HISEQ:969:HM2KJBCX2:2:1101:11289:48819 2:N:0:ACTATGCA
TTCACCTGTATCCCCAACTATCCCTATTAATCATTACATCGATCCTAGAAACCAACAAAATAGAATCGGATGTCCTATTTCATTATTCCATGCTAATGTATTCAAGCGTGAGCCTGCTTTAAACACTCTAATTTTTTCAAGGTAACAGTCCTAATTCCCCGTGACACCAAATTAATGGCATTACGGTTCTTTAGAAGGTGAGAAATCAATAATATCAGTACATACCAACGGCATGACCGATACATTGATCCCGAAATTCAACTACGAGCTTTTTAACTGCAACAACTTTAATATACGCTATTGGAGCTGGAATTACCGCGGCTGCTGGCACCAGACTTGCCCTCCAA
+
DDDDDIIIIIIIIIIHHIIIHHHIIHIIIIIIIIIIIIIIHGFFHHIHIIIIHIIIIHIIIIHHGIHG0@GHHEHHHHEHHIIIIGHIIIGCFGHIHHIGIIHIIIIIIIIIHIIIIIIIHHIIIIHHIIHIIIIIIIIIIIIIIIIHIIIIIIIIIIIIIIIIIIIIIIIIIIIIIIIIIIIIIIHIIIIIIIIIIIIIIIIIIIIIIIIIIIIIIIIIIIIIHIIIIIIIIIIIIHIIIIIHGEIIIIIIIIIIIIIIIIIIIIIIIIIIIIIIIIIIIIIIIIIHIIIIIIIIIIIIIIIIIIIIIIIIIIIIIIIIIIIIIIIIIIIIIIIIIIIIIIDDDDD
@HISEQ:969:HM2KJBCX2:2:1101:8557:49019 2:N:0:ACTATGCA
TTCACCTGTATCCCCAACTATCCCTATTAATCATTACGTCGATCCTAGAAACCAACAAAATAGAATCAAACGTCCTATTTCGTTATTCCATGCTAATGTATTCAAGCGTGAGCCTGCTTTAAACACTCTAATTTTTTCAAAGTAACAGTCCTGATTCCCCAAGACACCAAATTAATGACATCATGGTTCGTCAGAAGGTAGGAATCAATAATACCAGTACGTACAATAGCACGACCAATAAATTGATCCCGAAATTCAACTACGAGCTTTTTAACTGCAACAACTTTAATATACGCTATTGGAGCTGGAATTACCGCGGCTGCTGGCACCAGACTTGCCCTCCAA
+
DDDDCIHIIIIIIIIIIIIIHHHHIIGIIHIIIIIIIGIIIIIIIIIIIHIIHIIIIIIIIIHIIHIHIIIGHHHHIHFHHIIIIIIIIIGHIGIHHHHIIHHIIIIIIIHGHHHHHIHHHHIHIIIIIIIIHIHHIHHHIIHIIIIIIIIIIHIIGIIHIIIIIIIIIIIHIIIIIIHIHIIIIIIIIIIIIIIHIIIIIHIIIIIIIIIHHIIIHHIIIIIIIIIIIIIIIIIIIIIIIIIHIIIHIIIIIIIIIIIHIIHIIIHIIIIIIIIIHIIIIIIIIHHIIIIIIIIIIIIIIIHIIIIIIIIIIIIIIIIIIIIIIIHIIIIIIHEIIHHHCDDDA
@HISEQ:969:HM2KJBCX2:2:1101:7336:48996 2:N:0:ACTATGCA
TTCACCTGTATCCCCAACTATCCCTATTAATCATTACGTCAATCCTAGAAACCAACAAAATAGGATCGAACGTCATATTTCATTATTCCATGCTAATGTATTCAAGCGTTAGCCTGCTTTAAACACTCTAATTTTTTCAAAGTAACAGTCCTGTTTCCCTGCAACACCAAATTAATGACATTACAGTTCTTCAAGAAGGAGGAATCAGTAAAGCCAGTACACACCATTGGCACGACCAACCTACTGACCCCGAAATTCAACTACGAGCTTTTTAACTGCAACAACTTTAATATACGCTATTGGAGCTGGAATTACCGCGGCTGCTGGCACCAGACTTGCCCTCCAA
+
DDDDDIHIIEHHIHEHIIIIIHHHIIHHHHHIHIIIIH@GHIIIHIIIIIIIIHHHGHEHEHHGHIIHHHGHCHHIHHHHGHHIIIIGIIF1<FHHHHIIIIIIIHHIIIIHGHHHHIIHIIIIHIIIHIIIHIHHHIIHIIIHHHEHHIHIIIIHIIIIHIHHIIIIGGHHIIIIIIHHHHHIIIIIIIGHIHIIIIIIIIIHHHHIGIIIIIIIIIIIIIIIIIIIIHIHIIIIIHHIHHGEIIIHIIHHGHHHHIIIIIIIHIHIIIIIIIIIIIIIIIGIIIIIHHHIHIIIIH?HIIIIIIHIIIIIHIIIIIIIIIIIIIIIHIIIIIIIIIIIHBABBB
@HISEQ:969:HM2KJBCX2:2:1101:1393:49221 2:N:0:ACTATGCA
TTCACCTGTATCCCCAACTATCCCTATTAATCATTACGTCAATCCTAGAAACCAACAAAATAGGATCGAACGTCCTATTTCATTATTCCATGCTAATGTATTCAAGCGTTAGCTTGCTTTAAACACTCTAATTTTTTCAAAGTAACAGTCCAAATTCCCCGCAACACCAAATTAATGGCATTACGGCTCATCAGGAAGGAGGAATCAGTGAGACCAGTACATACCAGAGGCATGACCAACCTACTAACCCCGAAATTCAACTACGAGCTTTTTAACTGCAACAACTTTAATATACGCTATTGGAGCTGGAATTACCGCGGCTGCTGGCACCAGACTTGCCCT
+
DDDDDIIIIIIIIIIIIIIIIIIIIIIIIIIIIIIIIIIIIIIIIIIHIIIIIIIIIIIIIIIHIIIHFIGHHIIGIIHHIHIIIIFCHIIIIIIIHHHIHFHIIHIIIIIIIIHHHIIIIIIHIIHIIIIIIIIHIIIIIIIIIIGIIIIIIIIIIIIHEIIIIIIIIIHIIIIIIIIIIIIIIIIIIIIIIIIIIIIIIIIIHIIIIIIIHIIIIIIIIIIIIIIIIIIIIIIIIIHGDHHHIHHHIHHIIIIIIIIHIHFIIIIIIIIIIIIIIIIIIIIIIIIIIIIIIIIIIIIIIIIIIIIIIIIIIIIIIIIIIIIIIIIIIIIIIIIIIDDDDD
@HISEQ:969:HM2KJBCX2:2:1101:11836:48807 2:N:0:ACTATGCA
TTCACCTGTATCCCCAACTATCCCTATTAATCATTACGTCGATCCTAGAAACCAACAAAATAGAATCAAACGTCCTATTTCGTTATTCCATGCTAATGTATTCAAGCGTGAGCCTGCTTTAAACACTCTAATTTTTTCAAAGTAACAGTACTGATTCCCCATGACACCAAATTAATGACATCATGGTTCGTCAGAAGGTAGGAATCAATAATACCAGTACGTACAATAGCACGACCAATAAATTGATCCCGAAATTCAACTACGAGCTTTTTAACTGCAACAACTTTAATATACGCTATTGGAGCTGGAATTACCGCGGCTGCTGGCACCAGACTTGCCCTCCAA
+
CDDDDIIIIIIIIGIIIIHIIIIIIIIIIIIIIIIIHIIIIIIIIIIHIIIIIIIIIIIHIIIIIIIIIIGIHIHIIIHIIIIIIIIIIIIIGHIIIIIIGFHHIIIIIIIIIIIIIIHIIIIIIHIIIIIIIIHIHIIHIIGHIIIIIIIIIHIIIGHIIIHHIHHHHHIIHHIHIIIIIIIIIGIIIIIHIIIIIIIIIIIIHHIIIIIIIGIIIIIIIIIIIIIIIIIIIIIIIIIIIHHHIHIIIHIIIIHIIIIIIIIIIIIIIIIIIHIIIHIIIHIIIHIIIIHIHIIGIIIIIIIIIIIIIIIIIIIIIIIIIIIIIIIIIIIIIIIIIIIIDDDDD
@HISEQ:969:HM2KJBCX2:2:1101:15229:48759 2:N:0:ACTATGCA
TTCACCTGTATCCCCAACTATCCCTATTAATCATTACGTCGATCCTAGAAACCAACAAAATAGAATCAAACGTCCTATTTCATTATTCCATGCTAATGTATTCAAGCGTAAGCCTGCTTTAAACACTCTAATTTTTTCAAAGTAACAGTCCTGATTCCCCACGACACCAAATTAATGACATCGCGGTTCTTCAGAAGGTAGGAACCGATAATGCCAGTGCGTACCGAAGCACGACCAACAATTCGATCCCGAAATTCAACTACGAGCTTTTTAACTGCAACAACTTTAATATACGCTATTGGAGCTGGAATTACCGCGGCTGCTGGCACCAGACTTGCCCTCCAA
+
DDDDDIIIIIHIFIIIIIIIIIIIIIIIIIIIIIIIIIIIIIIIIIHHIIIIIIHIIIIHIH@GHIIIIIIIIHIIIIIIHIIIIIIHIHIIHIIIIIIIIIIIIIIIHIIIIHIIIIIIIIIIIHIHIIHIIIIIIIIIIIHHIIIIIIIIIIIIIIIIIHIIIIIIIHIHIIIIIIIIIIIIIIIIIIIIIIIIIIIIHIIIIIIIIIIIIHGIIIIIIIIIIIIIIIIIIIIIIIIIIIGEIIIIIIIIIIIIIHIIIIIIIIIIIIIIIIIIIIIIIIIIIIIIIIIIIIIIIIIIIIIIIIIIIIIIIIIIIIIIIIIIIIIIIIIIIIIIIIIIDDDDD
@HISEQ:969:HM2KJBCX2:2:1101:17469:49680 2:N:0:ACTATGCA
TTCACCTGTATCCCCAACTATCCCTATTAATCATTACGTCGATCCTAGAAACCAACAAAATAGAATCAAACGTCCTATTTCATTATTCCATGCTAATGTATTCAAGCGTAAGCCTGCTTTAAACACTCTAATTTTTTCAAAGTAACAGTCCTGATTCCCCACGACACCAAATTAATGACATCGCGGTTCTTCAGAAGGTAGGAACCGATAATGCCAGTGCGTACCGAGGCACGACCAACAATTCGATCCCGAAATTCAACTACGAGCTTTTTAACTGCAACAACTTTAATATACGCTATTGGAGCTGGAATTACCGCGGCTGCTGGCACCAGACTTGCCCTCCAA
+
DDDDDGIIIIHIIIIIIIIIIIIIIIIIHIIIIIIIIIIHIGIHHICHHIIIIHIIIIIGIIHHHIIIIHIHIIHHIIIIHIIIHIIIHIIIGHIIIIHIHEHHIIHIIIIHHHHIIHFHHHHHIIIHHIIIIHHIFHIHHHHIIIIIIIHHHHIIHIIHHHIIHHIIHIHGIIIIIHHHIIIIIIIHHIIIIHIIHIHHIIHIIIIHIIIIIIIIIIIIIIIIIIHHDIIIIHIHHHHIHHGHIIHGIIIIIIIIIIIIHIIIHHIHIIIHHHHIIIIIIIIIIHGIIIIIIIIIHIIIIIIIHIIIIIIIIIIIIIIIIIIIIIIIIIIIIIIIIIIIADDDD
@HISEQ:969:HM2KJBCX2:2:1101:18020:49734 2:N:0:ACTATGCA
TTCACCTGTATCCCCAACTATCCCTATTAATCATTACGTCAATCCTAGAAACCAACAAAATAGGATCAAACGTCCTATTTCATTATTCCATGCTAATGTATTCAAGCCTTAGCCTGCTTTAAACACTCTAATTTTTTCAAAGTAACAGTCCTGATTTCCTGCAACACCAAATTAATGACATTACAGTTCGTCAAGAGGGAGGAATCAGTGAGATCAGTACATACCAGAGGCATGACCAACCTACTAACCCCGAAATTCAACTACGAGCTTTTTAACTGCAACAACTTTAATATACGCTATTGGAGCTGGAATTACCGCGGCTGCTGGCACCAGACTTGCCCTCCAA
+
DDDDDIIIIIIIIIIIGIIIIIIIIIIIIIIIIIIIIIIIIIIIIIIIHIIIIIIIIHGIIHIIHIIIIIIIIIIIIIHIIIIIHIIIIIIGIIIIIIIIIIIIIIIHIIIIIIIIIIIIIIIIIIIIIIIIIIIIIIIIHIIIIIIIIIIIIIIIIIHIHIIHHHIIIIIHIIIIIIIIIIIIIIHIIHIIIIIIIIIIIIIIIIIIIIIIIIIIIIIIIIIIIIIIIIIIIIIIIIIIIIIHHIIIIIIIIIIIIIIIIIHIIIIIIIIIIIIIIIIIIIIIIIHHIIIIIIIIIIIHIIIIIIIIIIIIIIIIIIIIIIIIIIIIIIIIIIIIIIIIIDDDDD
@HISEQ:969:HM2KJBCX2:2:1101:10640:49128 2:N:0:ACTATGCA
TTCACCTGTATCCCCAACTATCCCTATTAATCATTACGTCGATCCTAGAAACCAACAAAATAGAATCAAACGTCCTATTTCATTATTCCATGCTAATGTATTCAAGCGTAAGCCTGCTTTAAACACTCTAATTTTTTCAAAGTAACAGTCCTGATTCCCCACGACACCAAATTAATGACATCGCGGTTCTTCAGAAGGTAGGAACCGATAATGCCAGTGCGTACCGAAGCACGACCAACAATTCGATCCCGAAATTCAACTACGAGCTTTTTAACTGCAACAACTTTAATATACGCTATTGGAGCTGGAATTACCGCGGCTGCTGGCACCAGACTTGCCCTCC
+
DCDDDHIIIIIIIIIIIIIIIIHIIGIIIIIIIIIIIIIIIIIHIIHIIIIIIIIIIIIGHHHHIIGHHIIIIIIIGIIIIIIIIIIHIIIGIIIIIIIHHEHIIHIIIIIIHIIIHIHHIHIIIIIHIIIHIIIIIIIHIIIIIIIIIIIIIIIHIHHHHIIIIIIHIIIIIIIIIIIIHIIIIHIIHIIIIIIHIIIHIIIIIIIIIIIIIIHIIIIIIIIIIIIIIIIIIIHIIIIHHHHIIIEIIHGIIIIIIHHHIIIIIIIIIIIIIHIIGIIIIIIIIIIIIIIIHIIIIIIIIHIIIIIIIIIIIIIIIIIIIIIIIIIIIIIHH?IIIHDDDDD
@HISEQ:969:HM2KJBCX2:2:1101:15565:50480 2:N:0:ACTATGCA
TTCACCTGTATCCCCAACTATCCCTATTAATCATTACGTCAATCCTAGGAACCAACAAAATAGGATCGAACGTCCTATTTCATTATTCCATGCTAATGTATTCAAGCGTTAGCCTGCTTTAAACACTCTAATTTTTTCAAAGTAACAGTCCTGTTTCCCTGCAACACCAAATTAATGACATTACAGTTCTTCAGAAAGGAGGAATCAGCGAAGCCAGTTCATACCAGTGGCACGACCAACTCTCTAATCCCGAAATTCAACTACGAGCTTTTTAACTGCAACAACTTTAATATACGCTATTGGAGCTGGAATTACCGCGGCTGCTGGCACCAGACTTGCCCTCCAA
+
DDDDDIIIIIIIIIIIIHIHHHEHIIIHHIEHIIIIFHIIHHH?GHH1DGHHIIIIICCGHHCGHIFCHE<FFFCHHIIIIIIIIIIIICHHHIGCIIHIIHIIHHHIIIIIIIIHHIHHHHIIIHIIHHHHIHHHEHHCGIIIIIHHHEIIHIIIIHIIIHIHHHGHIHHHHHIIHHHIIIHIIIIIIIIIIIIIIIHIIIIIIIIIIIIFGIIIGIIIIIHHIIIIIIIIIIIIIIHIHIIHHIGIIIGIIIIIIIIHIIIIIIIGIIIIIIIHIHHEHIIHIIIIHIHFIHIIIIIIIIIIIIIIHHIIIIIIIIIIIIIIIIIHIIHIIIIIIHIIIDDDDD
@HISEQ:969:HM2KJBCX2:2:1101:11044:50597 2:N:0:ACTATGCA
TTCACCTGTATCCCCAACTATCCTATTAATCATTACGTCGATCCTAGAAACCAACAAAATAGGTTCGATCGTCCTATTTCGTTATTCCATGCTAATGTATTCAAGCGCGAGCCTGCTTTAAGCACTCTAATTTTTTCAAAGTAACAGTCCTGTTTCCCCGCAACAACAAATTAATGCCATCACGGTTCTACAAGAAGGAGGGACCAGTGAGGCCAGTGCATACCAGTGGCACGACCAACCTACTGGCCCCGAAATTCAACTACGAGCTTTTTAACTGCAACAACTTTAATATACGCTATTGGAGCTGGAATTACCGCGGCTGCTGGCACCAGACTTGCCCTCCAA
+
DDDADIIIIIIIHIIIIIIIEGEHHHEHHHDEHIIIGIHHHEHIHHIIIIGIIGIIHHHIHHHIHHDEHIDHHGEGHGE1FCHFFHGHCHHHHHIIHHHHHEIHHHIIIIIIHHIIHEHHHHIHIFIIHGIIHIIHIHIIHIHEIIIHHEEGFFCHHHHIHIIHHHHFGHH@GFEIIIIIHIHHEHHEIHFIIIIIIIIIHHIIIIHHIIHIIIIHGIIIIIHIIIIIIIIIIIHIIIHHGHFHIIIHIIIIIIIIIHGIIIIIHHHCIIIIGHIIIHEHIIHHGEHIIHHHEIIHIIHIIIIIIIHGHHHIIIHGIIIIHHHIIIIIIIIIIIIIIIIIDDDDD
@HISEQ:969:HM2KJBCX2:2:1101:12465:50565 2:N:0:ACTAAGCA
TTCACCTGTATCCCCAACTATCCCTATAATCATTACGGTGATCCTATAAACCAACAAAATAGAACCATGCCGTCCTATTCTATTATTCCATGCTAATGTATTCGAGCAAAATGCCTGCTTTAAACACTCTAATTTTTTCAAGGTAACGGTCCTGGTTCCACATGACACCCAATTAAGGACATCATGCTTCTCCAGAAGGTGAGAAATCAACTGCGACAGTTCATACCCCTTAAGGCACGACCATCACGTCAATCCCGAAATTCAACCACGAGCTTTTTAACTGCAACAACTTTAATATACGCTATTGGAGCTGGAATTACTGCGGCTGCTGGCACCAGACTTGCCCTCCAA
+
0<00<11<1<<111D<00CFG?111D1<GH<FH@GG1<<1<1<FE11<<<CG@C@E1DFCC<1<11<11CD/</<0<1<<C<1DG<F@1CE11D11<1<C<1<@@<8<1AAA7<8A8DGHEEEEFAGFAF1<8</1BE?C:A<11:%B@<D.F79<D0F?5FD/CCHDFD<<@<<C<FCHFC9FDG@CIHHH@HGD<.<0HGD<<0CF@<</11D<1C:FHGGG<ECC@@F/EGB0/EEFF<FFHHHGF1CHHD?IHF1FC?GEC=C<<<<1C1IIHG<<HF@<D<CCCCIIH@EHFIHHGHF1@@?HH?EE?HEFHCHCHHHHHHH@HHIHHGHF<<1CEHIHHGAA@D0
@HISEQ:969:HM2KJBCX2:2:1101:20374:51750 2:N:0:ACTATGCA
TTCACCTGTATCCCAACTATCCCTATTAATCATTACGGTGATCCTAGAAACCAACGAAATAGAATCAGTCCGTCCTATTTCATTATTCCATGCTAATGTATTCAGACGATAGTCTGCTTTAAACACTCTAATTTTTTCAAAGTAACAGTCCTGATTTCCCATCACACCAAATAAATGGCATGAAAGTTCCTCAGAAGGTAGAGATCCATCTCACCAGTGCAGACAATTAAGCCTGACCAATGGGTAGACCCCGAAGTTCAACTACGAGCTTTTTAACTGCAACAACTTTAATATACGCTATTGGAGCTGGAATTACCGCGGCTGCTGGCACCAGACTTGCCCTCCAA
+
DDDDDHIIIIIIIGIIIIIIIIIIIIIIIIIIIIIIIIIIIIIIIIIGIIIIIIIIHIIIIHHGHIIIIHIIIHIIIIIIIIHIIIIIIIIHHIIIIIIIIIHIIIIHIIIIHIIIIIIIIIHIIIIIIIIIIIIIIIIIIIIIIIIIIIIIHHIIIIHIIIIIIIIHIIIIIIIIIIIIHIIIIIIIIIIIIIIHIIIIIIIIIIIIIIIHIIIIIIIIIIIIIIIIIIGIIIIIIIIIIIIHHHIIIIIIIIIIIIIIIIIIIIIIIIIIIIIIIIIIIIIIIIIIIIIIIIIIIIIIIIIIIIIIIIIIIIIIIIIIIIIIIIIIIIHIIIIIIIIIIIDDDDD
@HISEQ:969:HM2KJBCX2:2:1101:12161:51723 2:N:0:ACTATGCA
TTCACCTGTATCCCCAACTATCCCTATTAATCATTACGTCAATCCTAGAAACCAACAAAATAGGATCAAACGTCCTATTTCATTATTCCATGCTAATGTATTCAAGCGTTAGCCTGCTTTAAACACTCTAATTTTTTCAAAGTAACAGTCCTGTTTCCCTGCAACACCAAATTAATGACATTACAGTTCTTCAAGAAGGAGGAACCAGTAAAGCCAGTACATACCAGAGGCACGACCAACTCTCTAATCCCGAAATTCAACTACGAGCTATTTAACTGCAACAACTTTAATATACGCTATTGGAGCTGGAATTACCGCGGCTGCTGGCACCAGACTTGCCCTCCAA
+
DDDDDIIIIIIIIIIHIIIIIIHHIIIIIIIGIIIIIIIIIIIIIIIGHIIIIIHHIIIIIHIIHIIIIIHIHIIIIIGHHHIIIIIIHIHIIIIIIIIIIGIHIIIHHHIIHHIIIIIIIIHIHHHIIIIIIIIIHIHIIIIIIIIHGFIIIIIIIIHHIHIIIIIIIIIIHHIIIHIIIIIIIIIIIHHFHIIIIIIIHIIHIIIIIIIHIIHIIIIIIIIHIIIIIIIIIIIIHH8IIIHHHIIIIIIIIIIIIIIIIIIIIIIHIIIIHHIIIIIIIIIGIIIIIIIIIIIIIIIIIIIIIIIIIIIIIIGIIIIIIIIIIIIIIIIIIIIIIIGIIDDDDD
@HISEQ:969:HM2KJBCX2:2:1101:10114:52032 2:N:0:ACTATGCA
TTCACCTGTATCCCCAACTATCCCTATTAATCATTACGTCAATCCTAGAAACCAACAAAATAGGATCAAACGTCCTATTTCATTATTCCATGCTAATGTATTCAAGCGTTAGCCTGCTTTAAACACTCTAATTTTTTCAAAGTAACAGTCCTGTTTCCCTGCAACACCAAAATAATGACATTACAGTTCTTCAAGAAGGAGGAACCAGTAAAGCCAGTACATACCAGAGGCACGACCAACCTACTAATCCCGAAATTCAACTACGAGCTTTTTAACTGCAACAACTTTAATATACGCTATTGGAGCTGGAATTACCGCGGCTGCTGGCACCAGACTTGCCCTCCAA
+
DDBDBGHIHEE@GHIIIIIIGIIIIIIIIIIIHIIIIIHIIIIIIIIIIIIIHHHIFH?HHIHIIIIIHIHIHIHIHIIIIIIIIIIIGHHIIIIEHIIIIIIHHIIHIIIIGHHHHIIHIGHHHIIIIIIIIIIIHHIHHIIIIIIIIIIIIIIIIIIIIIIIIIIIIIIHIIIIIIIHGHIIIIIIGIIIIIIIHHIIIIIIIIIHHIHIIIIIIIIIIIIIIIIIIIIIIIIIIIHIHIHHIIIHIIIIIIIIHIIHHGIIIIIIIIIIIIIIIIIIIIIIIIIIIIIIIIIIIIIIIIIIIIIIIIIIIIIIIIIIIIIIIIIIIIIIIIIIIIIIIDDDDD
@HISEQ:969:HM2KJBCX2:2:1101:13285:52176 2:N:0:ACTATGCA
TTCACCTGTATCCCCAACTATCCCTATTAATCATTACGTCAATCCTAGAAACCAACAAAATAGGATCAAACGTCCTATTTCATTATTCCATGCTAATGTATTCAAGCGTTAGCCTGCTTTAAACACTCTAATTTTTTCAAAGTAACAGTCCTGTTTCCCTGCAACACCAAATTAATGACATTACAGTTCTTCAAGAAGGAGGAACCAGTAAAGCCAGTACATACCAGAGGCACGACCAACCTACTAATCCCGAAATTCAACTACGAGCTTTTTAACTGCAACAACTTTAATATACGCTATTGGAGCTGGAATTACCGCGGCTGCTGGCACCAGACTTGCCCTCCAA
+
DDDDDIIIIIIIIIIIIIIIIIIIIIIIIIIIIIIIIHIIIIIIIIHHIIIIHIIIIIIHIHIIHIIIIIIIIIIIIIIIIIIIIIIIFHHIIIIIIIIIIIIIHIIHIIIIIIIIIHIIIIIIIIIIIIIIIIIIIIIIIIIHIIIIHIHIHIIIIHHIHIIIIIIHIIIHHHIIIIIIHIIIIHIIIIIIIIIIIIIIHHHHIIHIIIIIIIIIHIIIIIIIIIIGIIIIIIIIIIHIIIIHHIIHIIIIIIIHHIIIIIHHIIHIIIIIIIIIIIIIIIIIIIIHIIIIIIIIIFIIIIIIIIIIIIIIHIIIIIIIIIIIIIIIIIIIIIIIIIIIIDDDDD
@HISEQ:969:HM2KJBCX2:2:1101:4197:52937 2:N:0:ACTATGCA
TTCACCTGTATCCCCAACTATCCCTATTAATCATTACGTCGATCCTAGAAACCAACAAAATAGAATCAAACGTCCTATTTCGTTATTCCATGCTAATGTATTCAAGCGTGAGCCTGCTTTAAACACTCTAATTTTTTCAAAGTAACAGTCCTGATTCCCCATGACACCAAATTAATGACATCATGGTTCGTCAGAAGGTAGGAATCAATAATACCAGTACGTACAATAGCACGACCAATAAATTGATCCCGAAATTCAACTACGAGCTTTTTAACTGCAACAACTTTAATATACGCTATTGGAGCTGGAATTACCGCGGCTGCTGGCACCAGACTTGCCCAA
+
DDDDDIIIIIIIIIIIIIIIIIIIIIIIIIIIIIIIIGIIGIIIIIHIHHIIIIHIIIIIIGHEHHIIIIIIIIIIIIIIHIIIIIIIIIIIIIIIIIIIIIIIIHIIHIIHHIIIIHIIIIHIIIIIHIIIIHIIIIIHIIIIIIIIIIIIIIIIGIIIIIIIIIIIIIIIIIIIIIIIHIIIIIIIIIHIIIIIIIIIIIIIIIIIIIIHIHIIIIIIIIIIIIIIIIIIIIIIIIIHHHIIIIHIIIIIIIIIIIIIIIIIIIIIIIHGIIIHIIIIIIIIIHHIIIIIIIIIIIHIIIIIIIIIIIIIIIIIIIIIIIIIIIIIIIIIIIIIIDDDDD
@HISEQ:969:HM2KJBCX2:2:1101:9775:53638 2:N:0:ACTATGCA
TTCACCTGTATCCCCAACTATCCCTATTAATCATTACGTCAATCCTAGAAACCAACAAAATAGAATCAAACGTCCTATTTCATTATTCCATGCTAATGTATTCAAGCGTGCGCCTGCTTTAAACACTCTAATTTTTTCAAAGTAACAGTCCTGATTCCCCACGACACCAAATTAATGACATCGCGGTTCTTCAGAAGGTAGGAACCAATAATGCCAGTACGTACCGAGGCACGACCGACAGTCTGATCCCGAAATTCAACTACGAGCTTTTTAACTGCAACAACTTTAATATACGCTATTGGAGCTGGAATTACCGCGGCTGCTGGCACCAGACTTGCCCTCCAA
+
CDDDDIIIIIIIHIIIIIIIIHIIIIIIIIIHIHIIHIIIIIIIHIIIIIIIHIIIHIHIIIHHIGIIGIIIFHIIHIGIIIIHIIIIIIIIHGHIHIIIIIHHHHHHHDHHIIIIIEHHIIIHIIIIHHHIIHIIHIHIIIIHHHIIHHIIIIIIIIIIHIIIIIIIIIIHIIIIIHGIIIIIIIIIHGIHIIIIIIIIIIIIIIIIIIIIIIIIIIIIIIIIIIIIHIIIIIIIIIIIIIHHIIIGHIIIIIIIIIIIIIIIIIIIIIIIIIIIIIIIIIIIIIIIIIIIHIIIIIIHIIIIIIIIIIIIIIIIIIIIIIIIIIIIIIIIHIIIIIIIDDDDD
@HISEQ:969:HM2KJBCX2:2:1101:12671:53458 2:N:0:ACTATGCA
TTCACCTGTATCCCCAACTATCCCTATTAATCATTACGTCAATCCTAGAAACCAACAAAATAGGATCAACGTCCTATTTCATTATTCCATGCTAATGTATTCAAGCGCGAGCCTGCTTTAAACACTCTAATTTTTTCAAAGTAACAGTCCTGATTCCCCGCCACACCAAATTAATGACATGATGGTTCGTCAGAAGGTAGGAATCAGTAACACCAGTACGTACCGAAAGCACGACCAACGTACTAATCCCGAAATTCAACTACGAGCTTTTTAACTGCAACAACTTTAATATACGCTATTGGAGCTGGAATTACCGCGGCTGCGGCACCAGACTTGCCCTCCAA
+
DDDDDHFHHIIIHHHHHIIIIIIIIFHHHIIHEGHHHHHHIIIGHHHHIIIIHEHHH@GHHIHEEHHIIHHIHIIIIIIIIHIIICEHIIICHCEGGHHEFDHHCH=DHHDFDHIIH@GFH@@CHHEEGFHHHEHDEIHGFHHHIIIHHHFDHFEIHIHIHHGHHGHHIHHHHHHGEIHGEHIHIHHEHCIIIIIIHIGHIIGIIHEHHHHIHIIIIIIIHHHHGIIHHHHDIIIGIIHHHHGHHHGIFHIIIHIHHHDE@<GEGIIH?HEF11HIIHHIHIHHGHCHHEHECHHHEIHHIIIIHIIHIIGIHHHDHHCHIIHHHFIIIHHHHHIIIHH@@BAD
@HISEQ:969:HM2KJBCX2:2:1101:5757:54021 2:N:0:ACTATGCA
TTCACCTGTATCCCCAACTATCCCTATTAATCATTACGGTGATCCTAGAAACCAACAAAATAGAACCATGCCGTCCTATTCTATTATTCCATGCTAATGTATTCGAGCAAAAATGCCTGCTTTAAACACTCTAATTTTTTCAAGGTAAAGGTCCTGGATCCGCAAGACACCCAATAAAGGACATCAAGTTTCTCCAGAAGGTGAGAAATCAACAGTAACAGTTCATACCCCTTAAGGCATGACCATCACGTCAATCCCGAAATTCAACTACGAGCTTTTTAACTGCAACAACTTTAATATACGCTATTGGAGCTGGAATTACCGCGGCTGCTGGCACCAGACTTGCCCTCCAA
+
DDDDDIIIIIIIIIIIIIIIIIIIIIIIHIIIIIIIIIIIIIIIIIIIHIIIIIIIIIIIIIGHHIIIIGGHIIIIIIIIIIIIIIIIIIIIHHHHHHGIIHHIIHHIIHHIIIIIIIIIHHHHGIIIIIIIIIIIIIIIIIIIIIIIIIIIIIIHIIIIIIIIIIHHIIHIIIIIIIIIIIIIIIIIHIHIIIIIIIIIIIIIIIIIIIIIIIIIIIIIIIHIIIIIIIIIIIIIIIIIIIIIIIIIIIHGIHDIIIIIIIIIIIIIIIIIIIIIIIIIIHIIIIIIIIIHIIIIIIHHHIHIIIIIIIIIIIIIIIIIIIIIIIIIIIIIIIIIIIIIIIIIIIIIDDDDD
@HISEQ:969:HM2KJBCX2:2:1101:11653:54693 2:N:0:ACTATGCA
TTCACCTGTATCCCCAACTATCCCTATTAATCATTACGTCAATCCTAGAAACCAACAAAATAGGATCAAACGTCCTATTTCATTATTCCATGCTAATGTATTCAAGCGTTAGCCTGCTTTAAACACTCTAATTTTTTCAAAGTAACAGTCCTGTTTCCCTGCAACACCAAATTAATGACATTACAGTTCTTCAAGAAGGAGGAACCAGTAAAGCCAGTACATACCAGAGGCACGACCAACCTACTAATCCCGAAATTCAACTACGAGCTTTTTAACTGCAACAACTTTAATATACGCTATTGGAGCTGGAATTACCGCGGCTGCTGGCACCAGACTTGCCCTCCAA
+
DDDDDIIIIIIIIIIIIIIIIIIIIIIIIIIIIIIIIIIIIIIIIIIHIIIIIIIIIIIIIIIHIIIIIIIIIIIIIIIHHIIIIIIIIIIIHIIIIIIIIIIIIIIIIIIHHIIIHHHIIIIIIIIIIIIIIIIIIIIIIIIIIIHIIIIIIIHIHIIIIHIIIIIIIIIIIIIIIIIIIIIIIIIIIIIIIIIIIIIIIIIIIIIIIIIIIIIIIIIIIIIIIIIIIIIIIIIIIIIIIIHHGIHIIIIIIIIIIIIIIGHIIIIIIIIIIIIIIIIIIIIIIIIIIIIIIIIIIIIIIIIIIIIIIIIIIIIIIIIIIIIIIIIIIIIIIIIIIIIIIDDDDD
@HISEQ:969:HM2KJBCX2:2:1101:20518:54434 2:N:0:ACTATGCA
TTCACCTGTATCCCCAACTATCCCTATTAATCATTACGTCAATCCTAGAAACCAACAAAATAGGATCGAACGTCCTATTTCATTATTCCATGCTAATGTATTCAAGCGTTAGCCTGCTTTAAACACTCTAATTTTTTCAAAGTAACAGTCCTGTTTCCCTGCAACACCAAATTAATGACATTACAGTTCTTCAAGAAGGAGGAATCAGTAAAGCCAGTACATACCATAGGCACGACCAACCTACTGACCCCGAAATTCAACTACGAGCTTTTTAACTGCAACAACTTTAATATACGCTATTGGAGCTGGAATTACCGCGGCTGCTGGCACCAGACTTGCCCTCCAA
+
DDDBAHIIIIIIHIIIIIIIIHEHHIIIIHHIIHIIIIIHIGHGHIIHIHGG@GFHIHHHEHCDHHIHIHHIEHHHHHFHIHHHIIEFHHHFHIIIIIHIHHGHHHHHHHIHEGHHHIHHHHHCHHHHHHIIIIIIIIHFCEDIIHHFEHGHHEGHIHIIHIHHHHHEIHHHEIIHIHHEEGHFIIHHHIGHIIIIIIIIIIIIHHFHHIIHIIHHIIIHIGIIHH@HIFHIIIHDHIHIIGHGFHIH?HHHIIIHHHIIIHIIIIHIIIHHIIHHHIIIIIIIIHHIHIHHIIIGIHIHIIIIIIIIIIIIIIIIIIIIIIIIHIHIIHIIIIIIIIIIIDADDD
@HISEQ:969:HM2KJBCX2:2:1101:4636:56791 2:N:0:ACTATGCA
TTCACCTGTATCCCCAACTATCCCTATTAATCATTACGGTGATCCTAGAAACCAACGAAATAGAATCAGTCCGTCCTATTTCATTATTCCATGCTAATGTATTCAGACGTTAGCCTGCTTTAAACACTCTAATTTTTTCAAAGTAACAGTCCTGATTTCCAATCACACCAAATTAATGACATGAAAGTTCCTCAGAAGGTAGAGATTTATCTCACCAGTACAGACAATTAAGCCTGACCAATGGGTAAACCCCGAAGTTCAACTACGAGCTTTTTAACTGCAACAACTTTAATATACGCTATTGGAGCTGGAATTACCGCGGCTGCTGGCACCAGACTTGCCCTCCAA
+
DDDDDIIIIIIIIIIIIIIIIIIIIIIIIIIIIIIIIIIIIIIIIIIIIIIIIIHIIIIIIIHIIIHIIIIIIIHIIIIIIIIIIIIIIHIIIIIIIIIIIIIIIIIIIIIIIHIIIIIIIIIIIIIIIIIIIIIIIIIIIHIIIIIIIIIIIIIIIIIIIHIIIIIIIIIIIIIIIIIIIIIHIIIIIIIIIIIIIIIHHIIIIIIIIIIIIIIIIIIIIIIIIIIIIIIIIIIIIIIIIIHIIHGIIIIIIIIIIIIIIIIIIIIIIIIIIIIIIIIIIIIIIIIIHIIIIIIIIIIIIIIIIIIIIIIIIIIIIIIIIIIIIIIIIIIIIIIIIIIIIIIDDDDD
@HISEQ:969:HM2KJBCX2:2:1101:7087:56856 2:N:0:ACTATGCA
TTCACCTGTATCCCCAACTATCCCTATTAATCATTACGTCGATCCTAGAAACCAACAAAATAGAATCAAACGTCCTATTTCATTATTCCATGCTAATGTATTCAAGCGTGAGCCTGCTTTAAACACTCTAATTTTTTCAAAGTAACAGTCCAAATTCCCCAAAACACCAAATTAATGGCATTAAGGTTCATCAGGAAGGAGGAATCAGTGAGACCAGTACATACCAGAGGCATGACCAACCTACTAACTCCGAAATTCAACTACGAGCT
+
DDBDAHIEHIIIIIIIIIIIHIIHIIIIIIIIIIIIHHGIIIIGGHHIIIIIHIIHHHIIHHIIIIIIHIHGHHHHHIGIIIIIIIIGHHGHEHIIIIHIIIIHIGHHIIIIIHHIIIIIIIIIIHHHIHIHHIIIHHIIIIHIHGIIIIHIIHHHIIIHHHHHHHFHHIIIHHHFIIIHHIIHGIIIIIHHIIIIIIIIIHIIIIIIIHEHEIIIHEIIHIIIIIIIIIHIIHGIHGHHFHGHGFHHFHHEHIHHHHHHHHHED@?AB
@HISEQ:969:HM2KJBCX2:2:1101:4155:57117 2:N:0:ACTATGCA
TTCACCTGTATCCCCAACTATCCCTATTAATCATTACATCGATCCTAGAAACCAACAAAATAGAACCGAAGTCCTAAATTATTATTCCATGCTAATGTATTCAAGGCATAAGCCTGCTTTAAACACTCTAATTTTTTCAAAGTAATAGAGCTAGATCGCGACGACAGCCCAGTGAAGGGTGCCGCCGTTTTCTAGCAGGATGGCAGACGCGCGCCAGCACTCACACTCGTAACCGAGGCGGGCCAGGTGCGTCAAACCAGAAATCCAACTACGAGCTTTTTAACTGCAGCAACTTTAATATACGCTATTGGAGCTGGAATTACCGCGGCTGCTGGCACCAGACTTGCCCTCCAA
+
@@DDBEHIHIIHFHIHFHIHHHHHHHFIGFHHGHHE1C1CC<CCGHIDC@GHDF@<G1DGH?HHHEG<///<DGHEFCDEHHG@HI?HHII?1FCG1<FCG1CCEIIGIHFHFIHFHIIIIHHGGFH@F1HCGGIIHHGHFH@HHEHHGIFHHHHHIHCIIIHHHFEHGEHHIIHHHGIHHHD5HHIIHHHHHIHHHGIIIIIGIIHGIIGIIHFHH?G@EIIIHG@GEIHIHCHH<HHHHIHGIHHH=EFEEHHHEIHEHHHIIIGIHEHHFIHIHIIIIHHIIIIIIIHHHFGIIHHHHIIIIHHEIIIIIHIIHHHIIIIIIIHIHIHIHIHC?IIHEHHCHHIHIBDDDB
@HISEQ:969:HM2KJBCX2:2:1101:16193:57672 2:N:0:ACTATGCA
TTCACCTGTATCCCCAACTATCCCTATTAATCATTACAACGGTCCTAGAAACCAACAAATAGAACCATTGTCCTATTCCATTATTCCATGCTAATGTATCCAAGCGATTGCCTGCTTTGAACACTCTAATTTTTTCACAGTAAAAGTCCTGGTTCCCCGCCACGGCCGGTTAAGGCCATGACGCTTCGCCAGAAGGTAGGACCCGACCACAGACAGTACTCACCCGAAGGGCGGACCGTCCAGCCAGGCCTGAAATTCAACTACGAGCTTTTTAACTGCAACAACTTTAATATACGCTATTGGAGCTGGAATTACCGCGGCTGCTGGCACCAGACTTGCCCTCCAA
+
DDDBDIIIIIIHIIIIIIIIIIIIIIIIHIIIIIIIIIIIIIIHIIIIIIIIIIIIIIGIIIIIIIIIII1CGHHIIGHHHIIIIIHIIGGHIIIIIIIIIIIIGHIIIIIIIIIIIIIIIIIIIIIIIIIIIIIIIIIHHHIIIHHIIIHIIIIIIIIIIIIIIIIIHIHHIIIIIIIIIIIIIIIIIIIIIIIIIIIIIIGIIIIIIIIIIIIIIIIIIIIIIIIIIIIIII?IIIIIIIIIHIIIIIIIIIIIIIIIIIIIIIIIIIIIIIIIIIIIIIIIIIIIIIIIIIIIHIIIIIIIIIIIIIIIIIIIIIIIIIIIIIIIIIIIIIIIIIIIIDDDDD
@HISEQ:969:HM2KJBCX2:2:1101:15509:58320 2:N:0:ACTATGCA
TTCACCTGTATCCCCAACTATCCCTATTAATCATTACTTCAGCTCTAGAAACCAACAAAATAGAACCGAAGTCCTAAATTATTATTCCATGCTAATGTATTCATAGCATTAAGCCTGCTTGAAACACTCTAATTTTTTCAAAGTAAAAGATCCAATACCATGTCACCCTTCAATGAAGAAGAGCAACACAGCGATTGGAAGGATGGCTAGAGCGTCGCGGCACTAACACACGAAACCGTGGCCGGCCAGACACTGCAAAGCCAGAAATCCAACTACGAGCTTTTTAACTGCAGCAACTTTAATATACGCTATTGGAGCTGGAATTACCGCGGCTGCTGGCACCAGACTTGCCCTCCAA
+
DDDDDIIIIIIIIIIIHIIIHIIIIIIIHHIIIIIIIIIHIIIIIIIIGIIIHHIIIIGHHHHIIIIIIIIIIGIIIGIIIIIIIIIIGIGIHIIIIIIIIFHHIHIIIIIIHFHIHIIIIIIHHIIIIIIIIIIIHHHIIIIHIIIIIHHHIIIIIIIIIIIIIIIIHHIIIIIHIIIIIIIIIIIIIIIIIIIIIIIIIIIIIIIIIIIIIIIIIIIIIIIIIIIIIIIIIIHIIIIIIIIIIIIIIIIIIIIIHIIIIIIIIIIIIIIIIIIIIIIIIIIIIIIIIIIIIIIIIIIIIIIIIHIHIIIIIIIIIIIIIIIIIIIIIIIIIIIIIIIIIIIIIIIIIIIIIDDDDD
@HISEQ:969:HM2KJBCX2:2:1101:17575:57120 2:N:0:ACTATGCA
TTCACCTGTATCCCCAACTATCCCTATTAATCATTACAGCGGTCCTAGAAACCAACAAAATAGAACCGATGTCCTATTCTATTATTCCATGCTAATGTATTCGAGCAAAGGCCTGCTTTGAACACTCTAATTTTTTCAAGGTAAAAGTCCTGGTTCCCCACGACGCCCAATAAAGAACATCGGGTTCCCCAGAAGGAAAGACCCGACCGAATCCGTACGCTCGATTAGGAGGACAGATCAGCCCGGTCCAAGGTTCAACTACGAGCTTTTTAACGGCAACAACTTTAATATACGCTATTGGAGCTGGAATTACCGCGGCTGCTGGCACCAGACTTGCCCTCCAA
+
DD@@DEHHIIEHIIICGHIIIIGHHFHHEHHFHIIIHIHHDCHDHIHHIIIIIHIF?H?@GH?FF@GDHHI@1@FHHEHCHHHIIHI111<<@CFFHFGCFHH7BC@HCIHIHHG@HBFFHIIIEHHF@FHIHE@CIHHIIIIIIHHEHIIHHIGHCIHHHHHIIIHGIIIIHHHFGCGGEE:G:EH?CHHGHE6EHIHIHHHHE<?GEHG@DDDIHHHEIHGIHHIIIIIIIHIGIIHHHCC=@IIHFIIGIIHFHHIHHGHHEEHHHHGECHHIHFIIIHHEHGHHHDIIIHHIIIIIIHFHHHECGIIIHHDHIIIIHIHHEHIIIIIIIHFIHHHDADDD
@HISEQ:969:HM2KJBCX2:2:1101:8439:58724 2:N:0:ACTATGCA
TTCACCTGTATCCCCAACTATCCCTATTAATCATTACGTCGATCCTAGAAACCAACAAAATAGAATCAAACGTCCTATTTCATTATTCCATGCTAATGTATTCAAGCGTAAGCCTGCTTTAAACACTCTAATTTTTTCAAAGTAACAGTCCTGATTCCCCACGACACCAAATTAATGACATCGCGGTTCTTCAGAAGGTAGGAACCAATAATGCCAGTGCGTACCGAAGCACGACCAACAATTTGATCCCGAAATTCAACTACGAGCTTTTTAACTGCAGCAACTTTAATATACGCTATTGGAGCTGGAATTACCGCGGCTGCTGGCACCAGACTTGCCCTCCAA
+
DDDDDIHIIIIIIHIIIIIIIIIIIIIIIIIIIIIIIIIIIIIHIIIIGHIHIIIIIIIIIIHGIIIIIIHIIIIIIIIIIIIIHIIIIHIIHIIIGIIIIIIIIIIIIIIIIIIIIIIIIIIIHIIIIIIIIIHIIIIIIIIIIIIIIIIIIIIIIIIIIIIIIIIIIIIIIIIIIIIIIIIIIIIIIIIIIIIIIIIIIIIIIIIIIIIIIIIIIIIIIIIIIIIIIIIIIIIIIIIIIIIHIIIIIIIIIIIIIIIIIHIIIIIIIIIIIIIIIHD1IIIIIIIIIIIIIIIIIIIIIIIIIIIIIIIIIIIIIIIIIIIIIIIIIIIIIIIIIIIIDDDDD
@HISEQ:969:HM2KJBCX2:2:1101:13995:57985 2:N:0:ACTATGCA
TTCACCTGTATCCCCAACTATCCCTATTAATCATTACGTCGATCCTAGAAACCAACAAAATAGAATCAAACGTCCTATTTCGTTATTCCATGCTAATGTATTCAAGCGTGAGCCTGCTTTAAACACTCTAATTTTTTCAAAGTAACAGTCCTGATTCCCCATGACACCAAATTAATGACATCATGGTTCGTCAGAAGGTAGGAATCAATAATACCAGTACGTACAATAGCACGACCAATAAATTGATCCCGAAATTCAACTACGAGCTTTTTAACTGCAACAACTTTAATATACGCTATTGGAGCTGGAATTACCGCGGCTGCTGGCACCAGACTTGCCCTCCAA
+
CDDBDIIIEHHIIHIFHIIIHHGIHIHHIIIIHIIIIGHHHIGHHIHEHIIIIGCHHEHIIIHIIHIIIIIHEHFIII?HHHHIGGHHEHHHHGHIHHHHHHEGHHHHHHHIHHHIFHHHHHIHIHHIHHEHIHIIDHHHECGIHHHHFIIIHIIIIIIGIIHIIHHHIHIHIIHIHEHHIHHHEHIHGHCHIHHGIHHHEGIIHHIIIHHIIIIIHIIIIIHGHIHGIIHGIIIIIIIIHHEHEHHHIIIIIIHIHIIIIHIIHIIIIIIIIIIIIIIIIIIHGHIHIIIHIIIIIIIIIIIIHIIIIIIIIIIIIIIIIIIIIIIIIIIIIIIIHIIIDDBDB
@HISEQ:969:HM2KJBCX2:2:1101:5370:59488 2:N:0:ACTATGCA
TTCACCTGTATCCCCAACTATCCCTGTTAATCATTACGTCGATCCTAGAAACCAACAAAATAGAATCAAACGTCCTATTTCATTATTCCATGCTAATGTATTCAAGCGCGAGCTTGCTTTAAACACTCTAATTTTTTCAAAGTAACAGTCCTGATTTCCCGCGACACCAAATTAATGACATCGTGGTTCGTCAGAAGGGAGAAACCAATAATGCTAGTACGTACAAAGTACGACCGACATATTAGTCCCGAAATTCAACTACGAGCTTTTTAACTGCAACAACTTTAATATACGCTATTGGAGCTGGAATTACCGCGGCTGCTGGCACCAGACTTGCCCTCCAA
+
DDDCDIIIIIIIHHIIIIIIIIIIIIIIIIIIIIIIHIIIIIIHIIIGHIIIIIIIIIIIIIIHGIIIIIIGIIIIIIIIIIIIIIIGHHHIIIIIIHIIIHHIIHHHIGIIIIHIIIIIIIIIHIIIIIIIIIIIIIIIIIIIIIIIIIIIIIIIIIGIIHHIIIIIIIIIIIIIIIIIIIIIIIIIIIIIIIIIIIIIIIIIIIIIIIIIIIIIIIIIIIIIIIIIHIIIIIIIIIIIIIIHHIIIHGHIIIIIIIIIIIIIIIIIIIIIIIIIIIIIIIIIIIIIIIIIIIIIIIIIIIIIIIIIHHHIIIIIIIIIIIIIIIIIIIIIIIIIIIIDDDDD
@HISEQ:969:HM2KJBCX2:2:1101:8774:59917 2:N:0:ACTATGCA
TTCACCTGTATCCCCAACTATCCCTATTAATCATTACGTCGATCCTAGAAACCAACAAAATAGAATCAAACGTCCTATTTCATTATTCCATGCTAATGTATTCAAGCGCGAGCTTGCTTTAATCACTCTAATTTTTTCAAAGTAACAGTCCTGATTTCCCGCGACACCAAATTAATGACATCGTGGTTCGTCAGAAGGGAGAAACCAATAATGCTAGTACGTACAAAGTACGACCGACATATTAGTCCCGAAATTCAACTACGAGCTTTTTAACTGCAACAACTTTAATATACGCTATTGGAGCTGGAATTACCGCGGCTGCTGGCACCAGACTTGCCCTCCAA
+
DDDDDIIIIHGIIIIIIIIIIIIIHIIIIIIIIIIIIIIIIIIIIIIIHHIHHIIIIIHHIIIHIHIIIIIIIIIHHIIIIIIIIHIGIIIIIIIHIIIIIHIIIIIIIIIGIIIIHHIIHH1IHHHIIIIIIIIIIHIIIIIHIIIIIIIIIIIIIIIIIIIIIIIIIIIHIIIIIIIIIIIIHIHIHIIIIIIIIIHIHIIIIIIIIIIIIIIIIIIIHIIIIIIIIIIIIIIIIIIIIIHIIIIIIIIIIIIIIIIIIIIIIIIIIIIIIIIIIIIIIIIIIIIIIIIIIIIIIIIIIIIIIIIIIIIHIIIIIIIIIIIIIIIIIIIIIIIIIIIDDDDD
@HISEQ:969:HM2KJBCX2:2:1101:7058:60138 2:N:0:ACTATGCA
TTCACCTGTATCCCCAACTATCCCTATTAATCATTACGTCAATCCTAGAAACCAACAAAATAGGATCAAACGTCCTATTTCATTATTCCATGCTAATGTATTCAAGCGTTAGCCTGCTTTAAACACTCTAATTTTTTCAAAGTAACAGTCCTGTTTCCCTGCAACACCAAATTAATGGCATTACAGTTCTTCAGAAAGGAGGAACCAGCAAAGCCAGTGCATACCAGTGGCACGACCAACCTGCTGATCCCGAAATTCAACTACGAGCTTTTTAACTGCAACAACTTTAATATACGCTATTGGAGCTGGAATTACCGCGGCTGCTGGCACCAGACTTGCCCTCCAA
+
DDDBDHIIHIIGIHHHIHIIIFHHIIIIIIHIIGHIIIIIIHIIIIIIIIIIIIIIIEHHHEGHHIHHEHGHHHFHIIGIIIHIIIIIIGEHFHHIIHIIIIIIIIHHHHHIIHHHHHIHHHIIIIHHHHHIHIHHHHIHEHIIIIIHHHGIIIIIIIIIIIIHHIHIIIIHHHHIIHIGHFIIIIIIIIIHIIIIIIIIIGII;IIIIHHIIIII=IIIIIIIIIIIIIII2IIHIIHIIIHHHIIIIHIIIIIIIIIIIIIIIIIIIIIIIIIHIHIHIIIIIIIIIIIIIIIIIIIIIIIIIIIIIIIIIIIHIIIIIIIIIIIIIIIIIHIIIIIIIDDDDD
@HISEQ:969:HM2KJBCX2:2:1101:13699:60141 2:N:0:ACTATGCA
TTCACCTGTATCCCAACTATCCCTATTAATCATTACGGTGATCCTAGAAACCAACAAAATAGAACCATGCCGTCCTATTCTATTATTCCATGCTAATGTATTCGAGCAAAAATGCCTGCTTTAAACACTCTAATTTTTTCAAGGTAAAGGTCCTGGATCCGCAAGACACCCAATAAAGGACATCAAGTTTCTCCAGAAGGTGAGAAATCAACTGCAACAGTTCATACCCCTTAAGGCATGACCATCACGTCAATCCCGAAATTCAACTACGAGCTTTTTAACTGCAACAACTTTAATATACGCTATTGGAGCTGGAATTACCGCGGCTGCTGGCACCAGACTTGCCCTCCAA
+
DDDDDIIIIIIIIHIIIIIIIIIIIIHIHIIIIIIIIIIGIIIIIGIIIIIHIIIIIIHHHIIHIIIIIHIHIHIIIIIIIIIIIIIIIIIGHIIIIIIIHFGIIIIIIIIIIIIIIIIIIIHIIIIIIIHIIIIIHIIIIIIIIIIIIIIIIIIIIIIIIIIIIIIIIIIIIIIIIIIIIIIIIIIIIIIIHIIIIIIIIIIIIIIIIIIIIIIIIIIIIIIHIIIIIIIIIIIIIIIIIIIIIIIIIIHIIIIIHF1IIIIIIIIIIIIIIIIIIIIIIIIIIIIIIIIIIIIIIIIIIIIIIIIIIIIIIIIIIIIIIIIIIIIIIIIIIIIIIIIIIIIIIIIDDDDD
@HISEQ:969:HM2KJBCX2:2:1101:11801:60476 2:N:0:ACTATGCA
TTCACCTGTATCCCCAACTATCCCTATTAATCATTACGGTGATTCAGAAACCAACAAAACAGGACCACCGTCCTATTTTATTATTCCATGCTAATGTATTCAGACGTAAGCCTGCTTTGAACACTCTAATTTTTTCAAGGTAAAGGTCCTGGTTTCCCACCACGCTAAATTAATAACATGATGGTTCCCCAGAAGGTAGAAATTCCACACGCCAGTACAGACAATTGCCCGACCAACGGTAGAACCCCGAAATTCAACTACGAGCTTTTTAACTGCAACAACTTTAATATACGCTATTGGAGCTGGAATTACCGCGGCTGCTGGCACCAGACTTGCCCTCCAA
+
DDDDDIIGIIIIHHIHIIHIIIIGIIIIIIGIHHIIIIDHHHIIIIHIIIIHHHIGIHIIIHFHIHHIIIHIIIGIIGIIIIIIIIIHHICHHIIIIIIIIIIHIIIIIIIIIIIIIIIIIIIHIIIIIIIHHIIIIHIHHIHIHIIIIIHIIHIIIIIIIIIIIIIIIHIIIHIIIIIIIIIHHHIHFHHHIIIIIIIIIHIIIIIIIIHHIIIIIIIIIIIIIIHIIIIIIIIIIIIIGHIIHIIIIIIIIIIIIIIIIIHIIIIIIIIHIIIIIIIIIIIIIIIIHHHIIIIIIIIIIIIIIIIIIIIIIIIIIIIIIHIIIIHIIIIIIIIIIIDDDCD
@HISEQ:969:HM2KJBCX2:2:1101:10405:60000 2:N:0:ACTATGCA
TTCACCTGTATCCCCAACTATCCCTATTAATCATTACGTCGATCCTAGAAACCAACAAAATAGGGTCAAACGTCCTATTTCATTATTCCATGCTAATGTATTCAAGCGTGTGCCTGCTTTAAACACTCTAATTTTTTCAAAGTAACAGTCCTGATTCCCCATGACACCAAATTAATGACATCACAGTTCGTCAGAAGGTAGAAATCAATAATACCAGTTCATACCAGAGGCACGACCAATATATTGATCCCGAAATTCAACTACGAGCTTTTTAACTGCAACAACTTTAATATACGCTATTGGAGCTGGAATTACCGCGGCTGCTGGCACCAGACTTGCCCTCCAA
+
DDDDDIIIIIIIIIIIIIIIIIIIIIIIIIIIIIIIIIIIIHIIIIIIIIIIIIIIIGHHIIGHGHIIIIIIIIIIIIIIIIIIIIIIHIIIIIIIIIIIIHHIIIIIIIIIIIIIHIHIIIIIIIIIIIHIIIIIIHIIIIIIIIIIIIIIIIIIIIIIIHIIIIIIIIHHIIHHIIIIIIIIIIIIIIIIIHIIIIIIIIIIIIIIIIIIIIIIIIIIIIIIIIIIIIIIIIIIIIIIIIIIHIIIIIIIIIIIIIIIIIIIIIHIIIIIIIIIIIIIIIIIIIIIIIIIIIIIIIIHHIIIIIIIIIIIIIIIIIIIIIIIIIIIIIIIIIIIIIIIHDDDDD
@HISEQ:969:HM2KJBCX2:2:1101:20164:60545 2:N:0:ACTATGCA
TTCACCTGTATCCCCAACTATCCCTATTAATCATTACGGTGATCCTAGAAACCAACGAAATAGAATCAGTCCGTCCTATTTCATTATTCCATGCTAATGTATTCAAGCGTGAGCCTGCTTTAAACACTCTAATTTTTTCAAAGTAACAGTCCTGATTCCCCATGACACCAAATTAATGACATCATGGTTCGTCAGAAGGTAGGAATCAATAATACCAGTACGTACAATAGCACGACCAATAAATTGATCCCGAAATTCAACTACGAGCTTTTTAACTGCAACAACTTTAATATACGCTATTGGAGCTGGAATTACCGCGGCTGCTGGCACCAGACTTGCCCTCCAA
+
DDDBBHIHHEH@CHIIIGHEFHGHHHHIHGIGHIIHIIHHHEHHIIIEHICG1CGHIHEH@11DEEHFFHHHDG1CGHIHIEHIIHIII?HHCHHIIIIIIHIIIIHHHIHIHHHHHFHHIIHHHIIIHIIIHIIHHGIIHGHIIIGHHHHEHHIHIIIHIIHIIIHGIIHHEFHGIIIIHGIIIHEHGIHHHEGIHCHHIHEHHHGIHIIHHIIIIHIIIGIIIIIIIHIIIIHHHHHIIHIHGIIIIIIIIIIFIIGIIIIIIHFHIIIHIIIIIIIIIHIIIIIHIHIIIIIIIIIIIIIIIIIIIIIIIIIHIIIIIIIIIIIIIIIIIIIIIIIIIBDDDD
@HISEQ:969:HM2KJBCX2:2:1101:14868:61365 2:N:0:ACTAAGCA
TTCACCTGTATCCCCAACTATCCCTATTAATCATTACGGTGATTCAGAAACCAACAAAACAGGACCACCGTCCTATTCTATTATTCCATGCTAATGTATTCAGACGTAAGCCTGCTTTGAACACTCTAATTTTTTCAAGGTAAAGGTCCTGGTTTCCCACCACGCTAAATTAATAACATGATAGTTCCCCAGAAGGTAGAAATTCTACACACCAGTACAGACTTGTTAGCCCGACCAACGGTAGAATCCCGAAATTCAACTACGAGCTTTTTAACTGCAACAACTTTAATATACGCTATTGGAGCTGGAATTACCGCGGCTGCTGGCACCAGACTTGCCCTCCAA
+
DDDDDIIHIIIIIIIIIIIIIIIIIIIIIIIIIIIIIEHHHIIIIIIEHIIHHGEHHIIIIECHHIHHHHHIHHHIIHIHIIHHIHIEHHGHHIIIHIIHFCGIIIIIIIIIIIHHIIIIIIIIIIIIIHIHIHGIIIIIIIHIIIIIIHIHIIHIGIIHGIHHFHIIHHGIIHIIIIIIIIIIIHIIHIIIIIHIIIIIIIIIIIIIIIIIIIIIIIIIIIIIIIIIIIIIIIIIIIIIIIHGIIIIIIIIIIIIIIIIIIIIIIIIIIIIIIIIIIIIIHIIIIIIIIIIHIIIIIIIIIIIIIIIIIIIIIIIIIIIIIIIIIIIIIIIIIIIIIIIDDDDD
@HISEQ:969:HM2KJBCX2:2:1101:15164:61341 2:N:0:ACTATGCA
TTCACCTGTATCCCCAACTATCCCTATTAATCATTACGTCGATCCTAGAAACCAACAAAATAGAATCAAACGTCCTATTTCATTATTCCATGCTAATGTATTCAAGCGTAAGCCTGCTTTAAACACTCTAATTTTTTCAAAGTAACAGTCCTGATTCCCCACGACACCAAATTAATGACATCGCGGTTCTTCAGAAGGTAGGAACCGATAATGCCAGTGCGTACCGAGGCACGACCAACAATTCGATCCCGAAATTCAACTACGAGCTTTTTAACTGCAACAACTTTAATATACGCTATTGGAGCTGGAATTACCGCGGCTGCTGGCACCAGACTTGCCCTCCAA
+
DDDDDIIIIIIIIIIIIIIIIIIIIIIIIIIIIIIIIGHIIIIIIIIHIIIIIIIIHHIIIIFHHIIIIIIIIIIIIIIIIIIHIIIIIIIIIIIIIIIIIIIIIIHIIIIHIHIIIIIIIHIIIIIIIIIIIIIIIIIIIIIIIIIIIIIIIIIIIIIIIIIIIIIIIIHHHIIIIIIIIIIIIIIIIIIIIIIIIIIIIIIIIIIIIIIIIIIIIIIIIHIIIIIIIIIIIIIIIIIIIIHHIIIIIIIIIIIIIIIIIIIIIIIIIIIIIHIIIIIIIIIIIIIIIIIIIIIIIIIIIIIIIIIIIIIIIIIIIIIIIIIIIIIIIIIIIIIIIIIIDDDDD
@HISEQ:969:HM2KJBCX2:2:1101:16567:61426 2:N:0:ACTATGCA
TTCACCTGTATCCCAACTATCCCTATTAATCATTACGTCAATCCTAGAAACCAACAAAATAGGATCGAACGTCCTATTTCATTATTCCATGCTAATGTATTCAAGCGTTAGCCTGCTTTAAACACTCTAATTTTTTCAAAGTAACGGTCCTGTTTCCCTGCAACACCAAATTAATGACATTACAGTTCTTCAGAAAGGAGGAATCAGCGAAGCCAGTGCATACCAGTGGCACGACCAACCTGCTGACCCCGAAATTCAACTACGAGCTTTTTAACTGCAACAACTTTAATATACGCTATTGGAGCTGGAATTACCGCGGCTGCTGGCACCAGACTTGCCCTCCAA
+
DDDDDIHHFHI@FDEHHCFE1GHHFHHHHHIHHHIFCGFHHH@CFHHHHIG1DH@HHHHHIIGCFHCEEHHEHHHFHHFHIIIIIIHGHH@?CCFHGHHIIIHHHHIIIIIHGHHHHIHHFHHH?IHHIIHHIIIIIHHHIIIHHHHHEGIIIIIIHEIIIIHHHIHIIIIIIIIIIIIHHHIIIHIHIIIIIHIIIIIHHIHHHIIIIIIIIIIIIIIIIIIIIIIIIIIIII=IIIIIGIFFGIIIIIIIIIIIIIIIIIIIIHIIIIIIIHIIIIIHHIHHHHIIIIIIIIIIIIIIIIIIIIIIIIIHHIIIIIIHIIIIIIIIIIIIIIIIIIHIDDDDD
@HISEQ:969:HM2KJBCX2:2:1101:21067:61710 2:N:0:ACTATGCA
TTCACCTGTATCCCCAACTATCCCTATTAATCATTACATCGATCCTAGAAACCAACAAAATAGAATCGGATGTCCTATTTCATTATTCCATGCTAATGTATTCAAGCGTGAGCCTGCTTTAAACACTCTAATTTTTTCAAGGTAACAGTCCTAATTCCCCGTGACACCAAATTAATGGCATTACGGTTCTTTAGAAGGTGAGAAATCAATAATATCAGTACATACCAACGGCATGACCGAAACATTGATCCCGAAATTCAACTACGAGCTTTTTAACTGCAACAACTTTAATATACGCTATTGGAGCTGGAATTACCGCGGCTGCTGGCACCAGACTTGCCCTCCAA
+
DA@DDCCHIIEHGHIHIGII??HHHHHIHHHFHHFHIIHGIHHIIIIHIIHHHHHHHHIIIIIIHHIHIIIG1<D@FHHF1FHHHFHHHHHH?1FHEFFIIHHHHGHHHHGHHHHGHGEHIIIGIIGHHHIIHIHHHIHHHEHHHIIEFGHHHHHDCHIIIHHEIIIIHHHIIIIIIHHHHHHDHEII:;IHIIHHIIHIHHIHGHHIGIHGHHIHGHHIHHGFHIIIIIIIHIIIHIIHIHHHE<EHGIIHIIHHIIHIHHHIHFIIIIIIIIHHHIIHIIIIHIHIIIIHHIHIIIIHHGIIHHIIIIIIHIIIIIIIIIIHIIIIHIIHHIIIIIIIIIDDDDC
@HISEQ:969:HM2KJBCX2:2:1101:15259:62094 2:N:0:ACTATGCA
TTCACCTGTATCCCCAACTATCCCTATTAATCATTACGGTGGTCCTAGAAACCAACAAAATAGAACCATGCCGTCCTATTTTATTATTCCATGCTAATGTATTCAAGCAAAAATGCCTGCTTTAAACACTCTAATTTTTTCAAAGTAAAGGTCCTGGTTCCCCGCGGCATCCAATTAAGGACATCGCGGTTCTCCAGAAGGTGAGAAATTGACTGCACCAGTTCATACCCCGTGAGGCACGACCGATGCGCCAATCCCGAAATTCAACTACGAGCTTTTTAACTGCAACAACTTTAATATACGCTATTGGAGCTGGAATTACCGCGGCTGCTGGCACCAGACTCGCCCTCCAA
+
DDDDDIIIIIIIIIIIIIIIIIIIIIIIIIIIIIIIIIIIIIIIIIIHIIIIIIIIHHIIIIIIHIIIIIGEHIIIIIIIIIHIIIIIIIIIGIIHGHHHIHHIIIHIIIIIIIHHEIHIIIIHIIIIIIIIIIIIIIIHIIIHIHIIIIIHIIIIIHHIIIIIIIGIIIIIIIIIIIIIHIHIIHIIIIIIIIIIIIIIIIIIIIIIIIIIIIIIIIIIGIIIIIHIIIIIIIIIIIIIIIIIIIIIIIIHIIIIIIIIIIIIIIIIIHIIIIIIIIIIIIIIIIIIIIIIIIIIIIIIIHIIIIIIIIIIIIIIIIIIIIIIIIIIIIIIIIIIIIIIIIIIIIIIDDDDD
@HISEQ:969:HM2KJBCX2:2:1101:9546:62011 2:N:0:ACTATGCA
TTCACCTGTATCCCCAACTATCCCTATTAATCATTACGTCAATCCTAGAAACCAACAAAATATGATCAACGTCCTATTTCATTATTCCATGCTAATGTATTCAAGCGCGAGCCTGCTTTAAACACTCTAATTTTTTCAAAGTAACAGTCCTGTTTCCCTGCAACACCAAATTAATGACATTACAGTTCTTCAGAAAGGAGGAATCAGCGAAGCCAGTGCATACCAGTGGCACGACCAACCTGCTGACCCCGAAATTCAACTACGAGCTTTTTAACTGCAACAACTTTAATATACGCTATTGGAGCTGGAATTACCGCGGCTGCTGGCACCAGACTTGCCCTCCAA
+
DDDDDIIIIIIIIIIIIIIIIIIIIIIIIIIIIIIIIIIIIIIIIIIIIIIIIIIIIHHIIIIIIIIIIIIHIIIIIIIIIIIIIIIIHIIIIIIIIIIIIIIIIHHIIIIIGIIIIIIIIIIIIIIIIIIIIIIHIIIIIIIIIIIIIHIHHEIIIIIIIIIIIIIIIIIIIIIIIIIIIIIIIIIHIIIIIIIIIIIIIIIIIIIIIIIIIIIIIIIIIIIIIIIIIIIIIIIIIIIIIIIHIIIIIIIIIIIIIIIIIIIIIIIIIIIIIIIIIIIIIIIIIIIIIIIIIIIIIIIIIIIIIIIIIIIIIIIIIIIIIIIIIIIIIIIIIIIIIIIIDDDDD
@HISEQ:969:HM2KJBCX2:2:1101:2039:62844 2:N:0:ACTATGCA
TTCACCTGTATCCCCAACTATCCCTATTAATCATTACGTCGATCCTAGAAACCAACAAAATAGAATCAAACGTCCTATTTCGTTATTCCATGCTAATGTATTCAAGCGTGAGCCTGCTTTAAACACTCTAATTTTTTCAAAGTAACAGTCCTGATTCCCCAAGACACCAAATTAATGACATCATGGTTCGTCAGAAGGTAGGAATCAATAATACCAGTACGTACAATAGCACGACCAATAAATTGATCCCGAAATTCAACTACGAGCTTTTTAACTGCAACAACTTTAATATACGCTATTGGAGCTGGAATTACCGCGGCTGCTGGCACCAGACTTGCCCTCCAA
+
DDDDDIIIIIIIIIIIIIIIIIIIIIIIIIIIIIIIIIIIIHIHIIIIHIGIIIIIIIIEHHHHIIIIHIHHHGIIIIIHIIIGIIIIGHHIIIIIIIIIIHGHIIIIIHIIHIIIHHIIIIHIIIIHHIIHIIIIIIIIIIIIIIIIIIIIIIIIIIIIIIIIIIIIIIIIIIIIIIIIIIIIIIIIIIIIIIIIIIIIIIIIIIIIIIIIIIIIIIIIIIIIIIIIIIIIIIIIIIIIIIIH<IIIIIIIIIIIIIIIIIIIIIIIIIIIIIIIIIIIIIIIIIIIIIIIIIIIIIIIIIIIIIIIIIIIIIIIIIIIIIIIIIIIIIIIIIIIIIIIDDDDD
@HISEQ:969:HM2KJBCX2:2:1101:9952:62393 2:N:0:ACTATGCA
TTCACCTGTATCCCCAACTATCCCTATTAATCATTACGTCAATCCTAGAAACCAACAAAATAGGATCGAACGTCCTATTTCATTATTCCATGCTAATGTATTCAAGCGTTAGCCTGCTTTAAACACTCTAATTTTTTCAAAGTAACAGTCCTGTTTCCCTGCAACACCAAATTAATGACATTACAGTTCTTCAGAAAGGAGGAATCAGCGAAACCAGTACATACCAGTGGCACGACCAACCTGCTGACCCCGAAATTCAACTACGAGCTTTTTAACTGCAACAACTTTAATATACGCTATTGGAGCTGGAATTACCGCGGCTGCTGGCACCAGACTTGCCCTCCAA
+
DDDDDIIIIHIIIIIIIIIIHIIIIIIIIIIIIIIIIIIIIIIIIIIHIHIIIIGIEIIIIIIIIIIHIIIIHIIIIIIIIIIIIGIIIIHIIIIIIIIIIIIIIIIIIIIIHIIIIIIIHIIIHHIIIIIIIIIIGHIIHIIIIIIIIHIIIIIIHIIIIIIIIIIIIIIHIIIIIIIIHIIIIIIIIIIIIIIIIIIIIIIIIIIIIIIIIIIIIIIIIIIIIIIIHIIIIIIIIIIIIIIIHIIIIIIIGIIIIIIIIIIIIIIIGIIIIIHIIIIIIIIIIIIIIIIIIIIIIIIIIIIIIIIIIIIIIIIIIIIIIIIIIIIIIIIIIIIIIIHIIDDDDD
@HISEQ:969:HM2KJBCX2:2:1101:9622:62972 2:N:0:ACTATGCA
TTCACCTGTATCACCCAACTATCCCTATTAATCATTACATCGATCCTAGAAACCAACAAAATAGAATCGGATGTCCTATTTCATTATTCCATGCTAATGTATTCAAGCGTGAGCCTGCTTTAAACACTCTAATTTTTTCAAGGTAACAGTCCTAATTCCCCGTGACACCAAATTAATGGCATTACGGTTCTTTAGAAGGTGAGAAATCAATAATATCAGTACATACCAACGGCATGACCGATACATTGATCCCGAAATTCAACTACGAGCTTTTTAACTGCAACAACTTTAATATACGCTATTGGAGCTGGAATTACCGC
+
DDDDDIIEFHHCHIIII?EFHIHIGHIIIHIIIHIIIIIIIIHIIHHGHGIIIEHHHIIIHHIHIIIGIGIIHHCHIIIHIHHIIIIIGIIHIIIIIIIIIIIIIIHHIIHHHIIIIIIIIIIHHHIIIIIIIGIIHHIHIIIIIIIIHIIGIIHHHIIIIIHIHHIIFHIIIIIIIIIIIIHIIIIIIIIIIIIIIIIHIIIIIIIIIIIIIIIIHHGIIIHHHHIIIIIIIIIIIHIIIIIIIIIIIIIIIIIIIIIIHIIHHIIIIIIIIIIIIIHIIIIIIIIIIIIIHHHHIIHHHHHIIIIIIIIIIIIDDDDD
@HISEQ:969:HM2KJBCX2:2:1101:2381:64548 2:N:0:ACTATGCA
TTCACCTGTATCCCCAACTATCCCTATTAATCATTACGTCAATCCTAGAAACCAACAAAATAGGATCAAACGTCCTATTTCATTATTCCATGCTAATGTATTCAAGCGTTAGCCTGCTTTAAACACTCTAATTTTTTCAAAGTAACAGTCCTGTTTCCCTGCAACACCAAATTAATGACATTACAGTTCTTCAGAAAGGAGGAATCAGCGAAGCCAGTGCATACCAAAGGCACGACCAACCTGCTAACCCCGAAATTCAACTACGAGCTTTTTAACTGCAACAACTTTAATATACGCTATTGGAGCTGGAATTACCGCGGCTGCTGGCACAAGACTTGCCCTCCAA
+
DD@DDIIEHHIHEHIHIIIIIIIIIIIIIIIIEHIGHHICHHHFEH1FHFHHHHIIHHEHHHII?HHIHIHHHCHIIIIHHHIIIIIHIEHHIHIIIHIHIGHHHIIHIIIHIIIIIHHIHHHEIIIHHIHHHIIGIHIHHIIIHHHHHHHFHHHHIHHHGIIIIIHIIHFHHIHIIIHHHIIIIHHEHHHHIIIHGIHG?IIHIIIIIHHIIIIHHI<IIHIIHHIHFHIIHHIIIIIIIIIIIIIHIIIIIIIHIIIIIHEHIHGIIIHIIHGIIIIIIIIHIIIIIIIIHHHHIIIIHIIIIIIIIIHHIIIIIIIIIIIIHIHIIIHHIIIIIIIIIDDDDD
@HISEQ:969:HM2KJBCX2:2:1101:13328:64604 2:N:0:ACTATGCA
TTCACCTGTATCCCCAACTATCCCTATTAATCATTACGTCGATCCTAGAAACCAACAAAATAGAATCAAACGTCCTATTTCGTTATTCCATGCTAATGTATTCAAGCGTGAGCCTGCTTTTAACACTCTAATTTTTTCAAAGTAACAGTCCTGATTCCCCAAGACACCAAATTAATGACATCATGGTTCGTCAGAAGGTAGGAATCAATAATACCAGTACGTACAATAGCACGACCAATAAATTGATCCCGAAATTCAACTACGAGCTTTTTAACTGCAACAACTTTAATATACGCTATTGGAGCTGGAATTACCGCGGCTGCTGGCACCAGACTTGCCCTCCAA
+
DDDDDIIIIIIHGHIIIIIIGIIIIIIIIHHHHIIHHIIIIIIIIIHIIIIIIIIIIIGHHHHHHIHIIIH=HEHHIIHIIIII?GHCGHHHIHGIIIIIHIIHIIIIIIIHGIHHGIIHIIIIIIIIHHIIHHIIIIIIIIIIIHIIHIIIIIHHIIIIIIIIIIIIIHHHEIIHHHIIHHIHIIIHHIHIIIIIIIHHHHIIIIIIIIIIIIIIIIIIIHIIIIIIIIIIIIIIHIHIIIHHIHHHGIIIIHHHIIIIIIIIIIIIIIIHIIHHHIIIIIIHHFGHIHIIIIIIIIIIIIIIIIIIIIIIIIIHIIIIIIIIIIIIIIIIIIHIIIIIDDDDD
@HISEQ:969:HM2KJBCX2:2:1101:16074:64804 2:N:0:ACTATGCA
TTCACCTGTATCCCCAACTATCCCTATTAATCATTACGTCAATCCTAGAAACCAACAAAATAGGATCGAACGTCCTATTTCATTATTCCATGCTAATGTATTCAAGCGTTAGCCTGCTTTAAACACTCTAATTTTTTCAAAGTAACAGTCCTGTTTCCCTGCAACACCAAATTAATGGCATTACAGTTCTTCAGAAAGGAGGAATCAGCGAAGCCAGTGCATACCAGTGGCACGACCAACCTGCTGACCCCGAAATTCAACTACGAGCTTTTTAACTGCAACAACTTTAATATACGCTATTGGAGCTGGAATTACCGCGGCTGCTGGCACCAGACTTGCCCTCCAA
+
DDDDDIGIIHIHHIIIIIIIIIGIHIHIIIIHHHIHIIIIIIIIIIIIIIIIIHIIHGHIHHHIIIHHHHIIIIHGHHHHHHHHHHHFHHHIHIIIIIIIIIIHIHHIIIHHIHIIIIIIIHIIHHIIHHHHHIIIIIHHIHIHIHIIHIIHHIIIIIIHIHIIIIHIIIHHIIHIHIIIHHIIIIHGHHHHIHIHIIIIIIIIIIIIIIIIHIIHIHHHIHHHIIIIHGIIIIIIIIIIIHHHGHHIIIHHIIIIIIIIHHHHIHIIIIHHHIIIHIIIIIHHHHHHGHEHHIHIHHIIIIHIIIIHHHHHCIIIHIIIHIIIIIHIIIIIHIIIIIIIIDDDDD
@HISEQ:969:HM2KJBCX2:2:1101:14977:64919 2:N:0:ACTATGCA
TTCACCTGTATCCCCAACTATCCCTATTAATCATTACATCGATCCTAGAAACCAACAAAATAGAATCGGATGTCCTATTTCATTATTCCATGCTAATGTATTCAAGCGTGAGCCTGCTTTAAACACTCTAATTTTTTCAAGGTAACAGTCCTAATTCCCCGTAACACTAAATTAATGGCATTACGGTTCTTTAGAAGGTGAGAAATCAATGATAACAGTGCATACCAACGGCATGACCGAAATATTGATCCCGAAATTCAACTACGAGCTTTTTAACTGCAACAACTTTAATATACGCTATTGGAGCTGGAATTACCGCGGCTGCTGGCACCAGACTTGCCCTCCAA
+
DDDCDIIIIIIIIIIIIIIIIIIIIIIIIIIIIIIIIIIIHIIIIIIIGIIIIIIHIIIIIIHIIIIIIIIGIHIIIIIIIIIIIIIIIIIIGHHHIIHIIIHHIHIIIIIIIIIIIIIIIIIIIIIIIIIIIIIIIIIIIIIIIIIIIHIIIIIIIIIIIIIIIIIIIIIIIIIIIIIIHIIIIIIIIIIIIIIIIIIIIIIIIIIIIIIIIIIIIIHIIIIIIIIIIIIIIIIIIIIIIIIHHFIIIIIIIIIIIIIIIIIIIIIIIIIIIIIIIIIIIIIIIIIIIIIIIIIIIIIIHIIIIIIIIIIIIIIIIIIIIIIIIIIIIIIIIIIIIIIIIIDDDDD
@HISEQ:969:HM2KJBCX2:2:1101:18537:64945 2:N:0:ACTATGCA
TTCACCTGTATCCCCAACTATCCCTATTAATCATTACGTCAATCCTAGAAACCAACAAAATAGGATCGAACGTCCTATTTCATTATTCCATGCTAATGTATTCAAGCGTTAGCCTGCTTTAAACACTCTAATTTTTTCAAAGTAACAGTCCTGTTTCCCTGCAACACCAAATTAATGACATTACAGTTCTTCAAGAAGGAGGAATCAGTAAAGCCAGTACACACCATTGGCACGACCAACCTACTGACCCCGAAATTCAACTACGAGCTTTTTAACTGCAACAACTTTAATATACGCTATTGGAGCTGGAATTACCGCGGCTGCTGGCACCAGACTTGCCCTCCAA
+
DDDDDIIIIIIIIIIIIIIIIIIIIIIIIHIIIIIIIIIIIIIIIIIIHHIIIIIIIIHIIIHHIIIIIIIGHHIIIIHIEHIGIHIEHIIGIIIIIIIIIGIIIHHHIIIIIIIIIIIIIIHHIHIIIHIIIIIHIIIIIIIIHIIIIIIIIIHIIIIIIIIIIIIIIIIIHIIIIIIIIHIIIIIIHGIIIIIIIIIIIIIIIIIIIIIIIIIIIIIIIIIIIIIIIIIIIIHIIHHIIHHHHIIIIIIIIIIIIIIIIIIIIIIIIIIIIIIIIIIIIIIIIIIIIIIIIIIIIIIIIIIIIIIIIIIIIIIIIIIIIIIIIIIIIIIIIIIIIIIIIDDDDD
@HISEQ:969:HM2KJBCX2:2:1101:16288:65436 2:N:0:ACTATGCA
TTCACCTGTATCCCCAACTATCCCTATTAATCATTACGTCGATCCTAGAAACCAACAAAATAGAATCAAACGTCCTATTTCATTATTCCATGCTAATGTATTCAAGCGCGAGCCTGCTTTAAACACTCTAATTTTTTCAAAGTAACAGTCCTGATTTCCCACGACACCAAATTAATGACATCGTGGTTCGTCAGAAGGTAGGAATCAATTTGACCAGTACGTACCGAGGCACGACCGATCAACTGATCCCGAAATTCAACTACGAGCTTTTTAACTGCAACAACTTTAATATACGCTATTGGAGCTGGAATTACCGCGGCTGCTGGCACCAGACTTGCCCTCCAA
+
DD@@DHHHIIIFEHHIIIIIIIIIHHIIHIIHIIIIIIIIIIHFGG?HFHHIHHIIIIIIHHICGHIIIIHHHHIHHIIGIIIIGHEHGHIIIHIIIHIHIGIIHHHHHIIHIIIHHGHIIIHIIIIIHHIIIIIIIIIIIIIIIIIIIIHHHIHHIHHHGHIIIIIIIIIHIIIIIIIHHIHIHIIIIIIIIIIIIIIIHIIIIIIIIIIIHIIIIIIIIIIIIIIGIIIIIIIIIIIIIIHHHIIIIIIIIHIIIIIIIIIHIGIIIIIIHHIIIIIIIHHGHGIIIIIIIIIIIIHGHIIIIHFHIIIIIIIIIIIIIHHIIIIIIIIHIIIHIIHIDDDDD
@HISEQ:969:HM2KJBCX2:2:1101:12753:65888 2:N:0:ACTATGCA
TTCACCTGTATCCCCAACTATCCCTATTAATCATTACGTCAATCCTAGAAACCAACAAAATAGGATCAAACGTCCTATTTCATTATTCCATGCTAATGTATTCAAGCGTTAGCCTGCTTTAAACACTCTAATTTTTTCAAAGTAACAGTCCTGTTTCCCTGCAACACCAAATTAATGACATTACAGTTCTTCAGAAAGGAGGAATCAGCGAAGCCAGTACATACCAAAGGCACGACCAACCTGCTAACCCCGAAATTCAACTACGAGCTTTTTAACTGCAACAACTTTAATATACGCTATTGGAGCTGGAATTACCGCGGCTGCTGGCACCAGACTTGCCCTCCAA
+
DDDDDIIIIIHIIIHHHHHIIIIIIIIIIIHIIIIIIIIIIIIIIIIIIIIIIIHIHFEHIIIIIIIIIIFHHHIHIHIIIIIIIIIHGIIIEHIFIIIIIHIIIIHIIIIIIIIIIIHIIIHIIIHIIIIIIIIHHIIIIIIIIIIIIIIIIIIHIIIIIIIIIIIIIIHGIIHIIIIIIIIIIIIIIIIIIHIIIIIIIIIIIIIIIIIIIIIIIIIIIIIIIIHIIIIIIIIIIIIIIIIIHIIIIIIIIIIIIIIIIIIIIIHIIIIIIIHIIIIIIIIHIIIIIIIIIIIIIIIIIIIIIIIIIIIIIIIIIIIIIIIIIIIIIIIIIIIIIIIIIDDDDD
@HISEQ:969:HM2KJBCX2:2:1101:7197:65778 2:N:0:ACTATGCA
TTCACCTGTATCCCCAACTATCCCTATTAATCATTACGTCAATCCTAGAAACCAACAAAATAGGATCGAACGTCCTATTTCATTATTCCATGCTAATGTATTCAAGCGTTAGCCTGCTTTAAACACTCTAATTTTTTCAAAGTAACAGTCCTGTTTCCCTGCAACACCAAATTAATGACATTACAGTTCTTCAGAAAGGAGGAATCAGCGAAGCCAGTGCATACCAGTGGCACGACCAACCTGCTGACCCCGAAATTCAACTACGAGCTTTTTAACTGCAACAACTTTAATATACGCTATTGGAGCTGGAATTACCGCGGCTGCTGGCACCAGACTTGCCCTCCAA
+
ABDDDIIIIIHHIIIIIIHIIIIIIIIIIIIIIIIIIIIIIIIHIIIIHIIIIIIIIIIHIIHHHIIHIIIIIHHIIIIHIHIIIIIEHIIIEHIGIIIIIHHIIIIIIIIIIHHIIIIIIIHHHIIIIIIIIIIIIIIIIIIIIIIIIIIIIIIIIIIHGIIIIIIIIIHHHIIIIIIIIIIIIIIIGIIIIIIIIIIIIIIIIIIIIIIIIIIIIIIHIIIIIIIIIIIIIIIHIIIIIIIHGIIIHIIIIIIIIIIIIIIIIIIIIIIHIIIIIIIIIIIIIIIIIIIIIIIIIIIIIIIIIIIIIIIIIIIIIIIIIIIIIIIIIIIIIIIIIIIIIDDDDD
@HISEQ:969:HM2KJBCX2:2:1101:2917:67329 2:N:0:ACTATGCA
TTCACCTGTATCCCCAACTATCCCTATTAATCATTACGTCAATTCTAGAAACCAACAAAATAGGATCGAACGTCCTATTTCATTATTCCATGCTAATGTATTCAAGCGTTAGCCTGCTTTAAACACTCTAATTTTTTCAAAGTAACAGTCCTGTTTCCCTGCAACACCAAATTAATGACATTACAGTTCTTCAGAAAGGAGGAATCAGCGAAGCCAGTACATACCAGTGGCACGACCAACCTGCTGACCCCGAAATTCAACTACGAGCTTTTTAACTGCAACAACTTTAATATACGCTATTGGAGCTGGAATTACCGCGGCTGCTGGCACCAGACTTGCCCTCCAA
+
DDDDDIIIIIIIIIIGHIIIIIHIIIIIIGHHIIIIIIIGIIHHEHIIIIIIIIIIIHIIIIIIIIGIHGFHHIIIIIIIGIIIIIIHHHIIHIIIIIHHIGIIIIIIIIIIIIIHIHIIIIHHHHIIIIIIIHHHIIHHIHHHIIIIIHIIIIIIHIHIIIIIIIIIHIIIIIHIIIIIIIIIIIIIIIIIIIIIIIIIIIIIGIIIIIIIIIIIIIIIIIIHIIIIIIIIII?IIHIIIIIHFIHIIIIIIIIIIIIIIIHIIIIIIIIIIIHIIIIHIIIIIIIIIIIIHIIIIIIIIIIIIIIIIIIIHIIIIIIIIIIIIIIIIIIIIHIIIIIIHDDDDD
@HISEQ:969:HM2KJBCX2:2:1101:4645:67807 2:N:0:ACTATGCA
TTCACCTGTATCCCCAACTATCCCTATTAATCATTACGTCGATCTTAGAAACCAACAAAATAAGATCAAACGTCCTATTTCATTATTCCATGCTAATGTATTCAAGCGAATGCCTGCTTTAAACACTCTAATTTTTTCAAAGTAACAGTCCTGATTTCCCACGACACCAAATTAATGACATCGTGGTTCGTCAGAAGGGAGAAACCGACAGGGCCAGTACACACCAGAGGCGCGACCGACCCGTCGATCCCGAAATTCAACTACGAGCTTTTTAACTGCAACAACTTTAATATACGCTATTGGAGCTGGAATTACCGCGGCTGCTGGCACCAGACTTGCCCTCCAA
+
DDDDDIIIIIIIIIIIIIIIIIIIIIIIIIIIIIIIIIIIIIIIIIIIGHHHIIIIIIIIIHGIIIIIIGHIIIIIHIIIIIIIIHIIIIIIHIIIIIIIHHHIIIIIIIIIIIIIHGHHIIIIIIHIIIHIIIIIIIGIIIIIIIHIIIIIIIHGHIIHHHIIIIIIIIHHIIIIIIIHHHIIDHHIIHHIIIIIIIIIHHIIIIIIIIIIIHIIIIIIIIIIIIIGIIIIIIIIIIIIIIIIHIIIIIIIIIIIIIIIIIIIIIIIHIIIIIIIIIIIIIIHIIIIIIIIIIIIIIIIIIIIIIIIIIIIIIIIIIIIIIIIIIIIIIIIIHIIIIIIIDDDDD
@HISEQ:969:HM2KJBCX2:2:1101:2010:68095 2:N:0:ACTATGCA
TTCACCTGTATCCCCAACTATCCCTATTAATCATTACGTCGATCCTAGAAACCAACAAAATAGAATCAAACGTCCTATTTCATTATTCCATGCTAATGTATTCAAGCGTGCGCCTGCTTTAAACACTCTAATTTTTTCAAAGTAACAGTCCTGATTCCCCACGACACCAAATTAATGACATCGTAGTTCTTCAGAAGGTAGGAACCAATAATGCCAGTGTGTACCGAAGCACGACCGACAATTTGATCCCGAAATTCAACTACGAGCTTTTTAACTGCAACAACTTTAATATACGCTATTGGAGCTGGAATTACCGCGGCTGCTGGCACCAGACTTGCCCTCCAA
+
DDDCDIIIIIIIIIIIIIIIIIIIIIIIIIIGHHIIIHIIIIIIGHHIIHIIIIHIIHIHIIHHHHIHFFFHGHHIHIIHIIHIIHHHHIGIHHHIHGHIFHHHIHHHIIIIHIIIIIHIGHHIHIIIHIIIIHHHGIIHIIIIHIIHIIIHHHHHGHHHIIIIIHGIIIIIIIIIIIIIIIIIIHIIIIIIIIIIIIIIIIIIIIHIIIIHIIIIIIIIIIIHHIIIIIIIIHIIIIIIIIIIIIIIIIIHIIIIIIIIIIIIIIIIIIIIIIIIIGIIIIIIIIIIIIIIIHIIIIHHIIIIHIIIIIIIIIIIIIIIIIIIIIIIIIIIIIIIIIIIDDDDD
@HISEQ:969:HM2KJBCX2:2:1101:15339:68205 2:N:0:ACTATGCA
TTCACCTGTATCCCCAACTATCCCTATTAATCATTACTTCAGTCCTAGAAACCAACAAAATAGAACCAAAGTCCTAAATTATTATTCCATGCTAATGTATGCACGGCAAATGCCTGCTTTAAACACTCTAATTTTTTCAAAGTAATAGATCCAGATCGCGACTCCACCCAGTGAAGGGCAAAGCCGTTTTCTGGAAGGATGGCAGATGCAACCCGGCACTCACACTCGTAACCGAGGCGGGCCAGGAACATCAAGCCAGAAATCCAACTACGAGCTTTTTAACTGCAGCAACTTTAATATACGCTATTGGAGCTGGAATTACCGCGGCTGCTGGCACCAGACTTGCCCTCCAA
+
DCDDDIIIIIIIIIIIIIIIHHHIIIIIIIIIIHHHIIIIIIIIIIIIHIIIIIIIIIHHIIHIIIIIIIHHIIIIHIIIIIHHEHIIIIIIIHEH?HEEHCHEFIIIIIHIIIIIIIIIIIIIIIIIIIHIIIIIIIIIIIIHHHIHHHIIIIHHHIHHGHHIIHIIIIIGIIIIIGIIHIIIIHIIIIIIHHHIIIIIIHHIIIHIIIIIIIHGIIHIIIIHIIIIIIIIIIIIIIIIIIIIIIIIIIHHIIIIIIIIIIIIIIIIIIIIIIIIIIIIIIIIIIIIIIIIIIIIIIIIIIIIIIIIIIIIIIIIIIIGIIIIIIIIIIIIIIIIIIIIIIIIIIIIDDDDD
@HISEQ:969:HM2KJBCX2:2:1101:16359:68215 2:N:0:ACTATGCA
TTCACCTGTATCCCCAACTATCCCTATTAATCATTACATCGATCCTAGAAACCAACAAAATAGAATCTGATGTCCTATTTCATTATTCCATGCTAATGTATTCAAGCGTAAGCTTGCTTTAAACACTCTAATTTTTTCAAGGTAACAGTCCTAATTCCCCATAACATCAAATAAATGACATTATGGTTCTTTAGAAGGTGAGAACCAATAAAACCAGTACATACCAAGGCATGACCGATCCCTTGATCCCGAAATTCAACTACGAGCTTTTTAACTGCAACAACTTTAATATACGCTATTGGAGCTGGAATTACCGCGGCTGCTGGCACCAGACTTGCCCTCCAA
+
DDDDBIIIIIIHHHIHIIIIIHIIHIIIHIIIIIIIIIIHHHIHHHIIHIIIIIIIIIIGIHIGIIIIIHIIIHIHHIIIIIIIHIIGHHIIIIIHIIHHIHIIIIIIIIIIIIIIIIIIIIIIIHIIHIHHHIIIIIHHHEHIIIGHHIHHHHHIIIIHIHIIHHHIIIHHIIHHHHHHHHGIHHHHIIHIHHIHHHHHHGIIHIIIIIIIIIIHHIIIIHIIIIHHHIIIHIIIIIIIIHFHHIIIIHHIIHEFIIIIHIHIIHIIIIHHIIIHHIIIIIIHHHHIIIIHIIHIHHIIHFIIHHHHIHIIIIIHIIIIIIIIIHIIIIHHIIIIIIIIDDDDD
@HISEQ:969:HM2KJBCX2:2:1101:15346:68702 2:N:0:ACTATGCA
TTCACCTGTATCCCCAACTATCCCTATTAATCATTACCTCAATGCTCTACAAAACCAACAAAATAGAACCGAGGTCCTATTCTATTATTCCATGCAACATTATTCAGGCGTAAAGCCTGCTTTAAGCACTCTAATTTTCTCAAAGTAAACGTACCGGCTACCGAAAACACCCAATAAAGGGCATAAACGGCCAACCGATTGATTAGGACTAGACAAGCAGTAACAGCAATTAAGCGTACCACATGCTAGTACCCGAGATCCAACTACGAGCTTTTTAACTGCAACAACTTTAATATACGCTATTGGAGCTGGAATTACCGCGGCTGCTGGCACCAGACTTGCCCTCCAA
+
DDDDDIIIIIIIIIIIIIIIIIIIIIIIIIIIIIIIIIIIIIIIIHIIIIIIIIIIHIIIIGHIIIIIIIIIIIIIIIHIIIIIIIIIIIIIIIIIIIIIIIIIIIIGHHIIIIIIIIIIIIIIIIIIIIIIIIHIIIIIIIIIIIIIIIIIIIIIIIIIIIIIIIIIIIIHIIIIIIIIIIIIIIIIIIIIIIIIIIIIIIIIIIIIHHHIIIIIIIIIIIIIIIIIIIIIIIIIIIIIIIIIIHHDIIIIIIIIIIIIIIIIIIIIIIIIIIIIIIIIIIIIIIIIIIIIIIIIIIIIIIIIIIIIIIIIIIIIIIIIIIIIIIIIIIIIIIIIIIIIIIIIDDDDD
@HISEQ:969:HM2KJBCX2:2:1101:3993:68764 2:N:0:ACTATGCA
TTCACCTGTATCCCCAACTATCCCTATTAATCATTACGTCAATCCTAGAAACCAACAAAATAGGATCAAACGTCCTATTTCATTATTCCATGCTAATGTATTCAAGCGTTAGCCTGCTTTAAACACTCTAATTTTTTCAAAGTAACAGTCCTGTTTCCCTGCAACACCAAATTAATGGCATTACAGTTCTTCAGAAAGGAGGAACCAGCGAGACCAGTACGTACCAATGGCACGACCAACCTGCTGACCCCGAAATTCAACTACGAGCTTTTTAACTGCAACAACTTTAATATACGCTATTGGAGCTGGAATTACCGCGGCTGCTGGCACCAGACTTGCCCTCCAA
+
DDDDDIIIIIIIIIIIIIIIIIIIIIIIIIIIIIIIIHIIIIIIIIIHIIIHEFHIHIIIIIIHIIIHHIHIIIIHHIHIHIIHIIIHHHIFHHEHIIIIIIGIIIIIIIIHIIIGIHIIIHIIHHHHIIHHIIIIIHIHIHHIIIIHHIGIIHIIHIHIGIIIIHHHHIIHIIIIIIIHHIIIIIIIIIIHIIIIIIHIIIIHIIIIIIIIIIIIIIHHIIIHGIIIIIIIIIIIHIIIIIIHHHHGIHIIHIIIIIHIIIIIIHIIIIIIHIHHHIHIHIIIIIIIIIIIIIIHIIIIIIIIIIIIIIIIIIHIIIIIIIHHF1IIIIIIIIIIIIIIIDDDDD
@HISEQ:969:HM2KJBCX2:2:1101:19343:68677 2:N:0:ACTATGCA
TTCACCTGTATCCCCAACTATCCCTATTAATCATTACGTCAATCCTAGAAACCAACAAAATAGTATCAAACGTACTATTTCATTATTCCATGCTAATGTATTCAAGCGTTAGCCTGCTTTAAACACTCTAATTTTTTCAAAGTAACAGTCCTGTTTACCTGCAACACCAAATTAATGACATTACAGTTCTTCAAGAAGGAGGAACCAGTAAAGCCAGTACATACCAGAGGCACGACCAACCTACTAATCCCGAAATTCAACTACGAGCTTTTTAACTGCAACAACTTTAATATACGCTATTGGAGCTGTAATTACCGCGGCTGCTGGCACCAGACTTGCCCTCCAA
+
D@B0<CFG@C@1<1<<DHIEF?1GH1<1<1<CE<C?E111<CC1CG<C1CFC1D10<C1CC111<<<C1110111<1C11<@C11111<GH1G1<11/<GE<0@<<HGGG<47?F1H@CBC@B8<6GA?C:HCGHEH6@1E6<1A?B1D<@DGCD@%?HG1HCGDGEHE1@1HFHEF<<</HG/F@CC@</AGD00GHCEH>FGH@C1HHD<1/HF/GD1C1HHFHC:1C@HHHHD@FC></<<@@/:C:HCD1?HEGC<10ECCF1<11CEHG<F@FHHCHEEIHGFC<<<0<C1?FD1FF<C1CC<1HEHC<?C/?<11<111CFHHHCFF<<<10/GHD?B@0
@HISEQ:969:HM2KJBCX2:2:1101:13936:68989 2:N:0:ACTATGCA
TTCACCTGTATCCCCAACTATCCCTATTAATCATTACGTCAATCCTAGAAACCAACAAAATAGGATCGAACGTCCTATTTCATTATTCCATGCTAATGTATTCAAGCGTTAGCCTGCTTTAAACACTCTAATTTTTTCAAAGTAACAGTCCTGTTTCCCTGCAACACCAAATTAATGACATTACAGTTCTTCAAGAAGGAGGAATCAGTAAAGCCAGTACATACCATAGGCACGACCAACCTACTGACCCCGAAATTCAACTACGAGCTTTTTAACTGCAACAACTTTAATATACGCTATTGGAGCTGGAATTACCGCGGCTGCTGGCACCAGACTTGCCCTCCAA
+
DDDDDHIIIIIIIIIIIIIIIIHIIIIIIIIIIIIIIIIIIIIIIIIIGIIIIIIIIIIHHHHIIIIIIIIIIHIIIIIIIIIIIIIIGIIIHIIIIIIIIIIIIIIIIIIIIIIIIIIIIIHHHIIIIHIIIIIIIIIIIIIIIIIIIIIIIIIIIIIIIIIIIIIIIIIIIIIIIIIIIIIIIIIIIHIIIIIIIIIIIIIIIIIIIIIIIIIIIIIIIIIIIIIIIIIIIIIIIIHIIIHHGIIIIIIIIIIIIIIIIIIIIIIIIIIIIIHIIIIIIIIIIIIIIIIIIIIIIIIIIIIHIIIIIIIIIIIIIIIIIIIIIIIIIIIIIIIIIIIIIDDDDD
@HISEQ:969:HM2KJBCX2:2:1101:7378:69019 2:N:0:ACTATGCA
TTCACCTGTATCCCCAACTATCCCTATTAATCATTACATCGATCCTAGAAACTAACAAAATAGAATCGGATGTCCTATTTCATTATTCCATGCTAATGTATTCAAGCGTAAGCTTGCTTTAAACACTCTAATTTTTTCAAGGTAACAGTCCTAATTCCCCATAACATCAAATAAATGACATTATGGTTCTTTAGAAGGTGAGAACCAATAAAACCAGTACATACCGAGGCATGACCGATTCCTTGATCCCGAAATTCAACTACGAGCTTTTTAACTGCAACAACTTTAATATACGCTATTGGAGCTGGAATTACCGCGGCTGCTGGCACCAGACTTGCCCTCCAA
+
D?BDDEE?FHH11DCGCEHEEGFHIIIIHHHGHFHH@@CGCHHH=GCHHHHC@FHH@GC?GC1<FGHH0DHHC@1GHE@GCGHIHG?1C1D11FEHF@F?HGEGHHEEEGG?@ECCFHHHGGA@HFH8F<DCHHHHHHGCC?ECFHHE?FHHFC@GFHIHHHHHE0?HHEFGEFIHGFGEHHEHHHIHFHHHHHEEFHHIH:@FC?GHFHHF1EHHIHG3CEHHHFHG?C@BECIHEHHHDHFGH<DC=GGCGHHHHHHHIIHEFHHCHHFD<DG@HHG<@GD?HHC<CC<EEGIIHFGHIIIHCCHHHIIGHHDHHHHGHC@HF?GCCEHECHHE=CECADDBB
@HISEQ:969:HM2KJBCX2:2:1101:7154:68270 2:N:0:ACTATGCA
TTCACCTGTATCCCCAACTATCCCTATTAATCATTACGGTGGTCCTAGAAACCAACAAAATAGAACCACAACGTCCTATTCTATTATTCCATGCTAATCTATTCAAGCAATAGCCCGCTTTAAACACTCTAATTTTTTCAAGGTAATGGTCCTGGCTCCCCAACACACCCAATAAAGGACATGCTGGCTCACCAGAAGGAAGACCCGACAGCAGACAGTACTCGCCAAAGACGGACCGCCCGGCCAGGCCTAAAATTCAACTACGAGCTTTTTAACTGCAACAACTTTAATATACGCTATTGGAGCTGGAATTACCGCGGCTGCTGGCACCAGACTTGCCCTCCAA
+
DADA@F?CFCHHHHIFEHHHHHHHHHIHE@EHHH1DGHHIFHIEHHIIIFIIHIIIHGGHHICFHHIIII?EHGHGHHHCED<CHHHIIIIHHGIIIHHFHHHHIIIHHHIGHIEHFDCFEHHGHHHHEIHHIHGHHDG@HFEHGGDFHHHHHCF??IIIHIHFDEEIHHHECHIHEHBFIHIIIIIHHGHCIHIIIIIIHIIGIIIGHIGIHHHGEEHHHHIIHHEIIHHIHIHIIIIIIHHHHIIGHCHHIHIHIIHIIHIIHEIHIIHIHHIIIIIIIIIHIHIHG@HEHEHFHHHHHIIIIHIIIIIHIIIIIIIIHIIHHHH?IIIIIIIIIIIIIDDDDD
@HISEQ:969:HM2KJBCX2:2:1101:18343:69282 2:N:0:ACTATGCA
TTCACCTGTATCCCCAACTATCCCTATTAATCATTACGTCAATCCTAGAAACCAACAAAATAGGATCAAACGTCCTATTTCATTATTCCATGCTAATGTATTCAAGCGTTAGCCTGCTTTAAACACTCTAATTTTTTCAAAGTAACAGTCCTGTTTCCCTGCAACACCAAATTAATGACATTACAGTTCTTCAAGAAGGAGGAACCAGTAAAGCCAGTACATACCAGAGGCACGACCAACTTACTAATCCCGAAATTCAACTACGAGCTTTTTAACTGCAACAACTTTAATATACGCTATTGGAGCTGGAATTACCGCGGCTGCTGGCACCAGACTTGCCCTCCAA
+
DDDDDIIIIIIIHHIIIHIIIIIIIIIIIIIIIIIIIIIIIIIEHIHIFHIIIHIIGIHGGCGHIIGIHHIIIIIIIIIIIHHHIIIIHHHIIIIHIHIIIIIIIIIIIIHHHHIIIIIIIIIIIIIIIIIHHHHIIIIHIIIIIIHIIIIIIIIIHHHHIIIIIIIHHHHIHHHIIIIIIIIIIIHHHHIIIIIIIIIIIIIHIIIIIIIIIIIIIIIHIIIIIIIIIIIIIIIIHIIIIIIHHIIIIIHIIGIIIIIIHIIIIIIHIIIIIIIIIIIIIIIIIIHIIIIIIIIIIIIHIIIIIIIIIIIIIIIIIIIIIHIIIIIIIIIIIIIIIIIIIDDDDD
@HISEQ:969:HM2KJBCX2:2:1101:15508:70344 2:N:0:ACTATGCA
TTCACCTGTATCCCCAACTATCCCTATTAATCATTACGGTGATCCTAGAAACCAACAAAATAGAACCATGCCGTCCTATTCTATTATTCCATGCTAATGTATTCGAGCAAAAATGCCTGCTTTAAACACTCTAATTTTTTCAAGGTAAAGGTCCTGGATCCGCAAGACACCCAGTTAAGGACATCAAGTTTCTCCAGAAGGTGAGAAATCAACAGTAACAGTTCATACCCCTTAAGGCACGACCATTACGTCAATCCCGAAATTCAACTACGAGCTTTTTAACTGCAACAACTTTAATATACGCTATTGGAGCTGGAATTACCGCGGCTGCTGGCACCAGACTTGCCCTCCAA
+
DDDDCIIIIIIIGIIIIIIHIIIIIIIIIIIIGIIIIIIIHHHIHIIIIGIIIIIII?GHHHHIIIHIIHIFHEFHHHIHIIHIGGIIHHIIEHIGIHIIIGHHHIIHIIIHIIIIIIIIIIIIHHIIHHIIHIIIIIIIIIGHIIIHIIIHIHHGHGGEIIIIIIIIIIGIIIHIIIGHHHIIGIHFHFGHFIIIIIIIIIIIIIIIIHHHHEHHIIIIIIIIHIHIIHIIIIIIIHFHIIIIIIIIIHHDIIHHCIIIIIIIIIIIIHIIIIIIIIIIIIIIIIHHIHIIIIIIIGHHHIHIIIIHHIIIIIIIIIIIIIIHIIIIIIIIIIIIIIHIIIIIIIIIDDDDD
@HISEQ:969:HM2KJBCX2:2:1101:11442:70816 2:N:0:ACTATGCA
TTCACCTGTATCCCCAACTATCCCTATTAATCATTACGTCAATCCTAGAAACCAACAAAATAGGATCGAACGTCCTATTTCATTATTCCATGCTAATGTATTCAAGCGTTAGCTTGCTTTAAACACTCTAATTTTTTCAAAGTAACAGTCCAAATTCCCCGCAACACCAAATTAATGGCATTACGGATCATCAGGAAGGAGGAATCAGTGAGACCAGTACATACCAGAGGCATGACCAATCTACTAACCCCGAAATTCAACTACGAGCTTTTTAACTGCAACAACTTTAATATACGCTATTGGAGCTGGAATTACCGCGGCTGCTGGCACCAGACTTGCCCTCC
+
@BDD@1C@G?DC1HCEHI<@C<CCGHIFHHHH?HHHIIIHFHHHCHHHHIIHEEHHIHFHHHGHHHEHH@GHHHCH?FGEHHHHE@F?FEHEE@CHHHEHIIHHHEHHIHHIHHEHHHHGHBGEGHFEIHHHHHEEGHHHIHHGHIIIHHHEHHC,IIHHHF<CHHHHECHIIIIIIIIIIHIIIIHHGHFHHHHIHIIIHHIIIIIHIIIIIIHIIIHIIHGCGIIGIIIIIIHHIHIIIIFIHHIIIIIIIIIIIIIIIIHHHHIIIIIIIHIIIIIHIIIHIIIHG?HEIIHHIHIIIIIIIIIGIIHGIIIIIIIHHIIIIIIIIIIHHHIIHHIDDDDD
@HISEQ:969:HM2KJBCX2:2:1101:3764:70906 2:N:0:ACTATGCA
TTCACCTGTATCCCCAACTATCCCTATTAATCATTACGGTGATCCTAGAAACCAACGAAATAGAATCAGTCCGTCCTATTTCATTATTCCATGCTAATGTATTCAGACGATAGTCTGCTTTAAACACTCTAATTTTTTCAAAGTAACAGTCCTGATTTCCCATCACACCAAATAAATGGCATGAAAGTTCCTCAGAAGGTAGAGATCCATCCTACCAGTGCAGACAATTAAGCCTGACCAATGGGTAGACCCCGAAGTTCAACTACGAGCTTTTTAACTGCAACAACTTTAATATACGCTATTGGAGCTGGAATTACCGCGGCTGCTGGCACCAGACTTGCCCTCCAA
+
DDDDDIIIIIIIIIIIIIIIIIIIIIIIIIIIHIIIIIIIIIIIIIIIIIIIIIIIIIIIIIGHIHIIHIIIIIIIIIIIIIIIIIIIIIIIHHIGIIIIIHIHIIIIIIIIHIIIIIIIIIIHIHIIHIIIIIIIIIIIIIIIIIIIIIIIIIIIIIIIIIIIIIIHHIIIIIIIIIIIIIIIIIIIIHIIIIIIIIIIIIIIIIIIIIIIIIIIIIIIIIIIIIIIIIIIIIIIIIIIIIIIIHHIIIIIIIIIIIIIIIIIIIIIIIIIIIIIIIIIIIIIIIIIIIIIIIIIIIIIIIIIIIIIIIIIIIIIIIIIIIIIIIIIIIIIIIIIIIIIIIIDDDDD
@HISEQ:969:HM2KJBCX2:2:1101:11572:71107 2:N:0:ACTATGCA
TTCACCTGTATCCCCAACTATCCCTATTAATCATTACGTCGATCCTAGAAACCAACAAAATAGAATCAAACGTCCTATTTCATTATTCCATGCTAATGTATTCAAGCGTGAGCCTGCTTTAAACACTCTAATTTTTTCAAAGTAACAGTCCTGATTCCCCACAACACCAAATAAATGACATCATGGTTCGTCAGAAGGGAGAAACCAACAATACCAGTACGTACCGAGGCACGACCGACATGATAGTCCCGAAATTCAACTACGAGCTTTTTAACTGCAGCAACTTTAATATACGCTATTGGAGCTGGAATTACCGCGGCTGCTGGCACCAGACTTGCCCTCCAA
+
DDDDDIIIIIHIIIIHHHHIHHHIIIIIIIIIIHIIIIIIIIIFHHHHHIIIGG@HHHIIIIHIIIIIIIIIFHGHIIIHIFHIIHHHGHIIIIIIIHFHHFGHHIIIIHHHHIHIIHHIGHHHIIIIIIIIIHHHIHHFFHHIIIIHIHIIIIIHHIIIHIHHHIIEIIHIIIIIGIHHHIII:HIIHHHGIHHIIIIIIIIIIIIHIHIIHHEIIIIIIIIIGIHHIIIHIHIIHIH>>IIHIHIIIGIIIIIIFHHHHDHHEIIGIIIIHHHIIIHHGIIIIIIIIIHIIHHHIIIIIIIIIIIHHIIIIIIHHFHHIIHGIHIHGGIIIIIIIIIIDDDDD
@HISEQ:969:HM2KJBCX2:2:1101:5358:71279 2:N:0:ACTATGCA
TTCACCTGTATCCCCAACTACCCTATTAATCATTACGTCGATCCTAGAAACCAACAAAATAGAATCAAACGTCCTATTTCATTATTCCATGCTAATGTATTCAAGCGCGAGCTTGCTTTAAACACTCTAATTTTTTCAAAGTAACAGTCCTGATTTCCCGCGACACCAAATTAATGACATCGTGGTTCGTCAGAAGGGAGAAACCAATAATGCTAGTACGTACAAAGTACGACCGACATATTAGTCCCGAAATTCAACTACGAGCTTTTTAACTGCAACAACTTTAATATACGCTATTGGAGCTGGAATTACCGCGGCTGCTGGCACCAGACTTGCCCTCCAA
+
DDDDDIIIIIIIIIIIIIIIIIIIIIIIIIIIIIIIIIIIIIIIIIHIIIIIIIIIIHIIIIEHIIIHIIHIHIIIIIIIIIIHIEHIIIIHHIIIIIIIIIIIIIIIIIIIIIIIIIIIIIIIIGIIIIIIIIIIIIIIIIIIIIHIIIHIIIIIIIIIIIIIIIIIIIIIIIIIIIGIIIIIIIIIIIIIIIIIIIIIIIIIIIIIIIIIIIIIIIIIIIIIIIIIIIIIIIIIIIHHHHIIIIIIIIIIIIIIIIIIIIIIIIIIIIIHIIIIIIIIIIIIIIIIIIIIIIIIIIIIIIIIIIIIIIIIIIIIIIIIIIIIIIIIIIIIIIIIIIDDDDD
@HISEQ:969:HM2KJBCX2:2:1101:18101:71620 2:N:0:ACTATGCA
TTCACCTGTATCCCCAACTATCCCTATTAATCATTACGTCAATCCTAGAAACCAACAAAATAGGATCGAACGTCCTATTTCATTATTCCATGCTAATGTATTCAAGCGTTAGCCTGCTTTAAACACTCTAATTTTTTCAAAGTAACAGTCCTGTTTCCCTGCAACACCAAATTAATGACATTACAGTTCTTCAAGAAGGAGGAATCAGTAAAGCCAGTACACACCATTGGCACGACCAACCTACTGACCCCGAAATTCAACTACGAGCTTTTTAACTGCAACAACTTTAATATACGCTATTGGAGCTGGAATTACCGCGGCTGCTGGCACCAGACTTGCCCTCCAA
+
CDCDCHIIIHIIGIIIIIIIIHIIIIIIIIIIIHIIHHIHHIIHHIIIFHHHFIIIEHHEHHHIIIIIIIIIHFHIGHIIGIIIGIIGHIIHHIHEHIIIIIHIIIIIIIIIHIIIIIIIIHIHIIIGIIIIHIIIHIHHHHIIIIIIIIIIIIIHHHIIIIIIIIIHIHIIHIIHIIIIIIIIIHIHIIHHIIIIIIIIIHHHHIIIHIIHIIIIIIIIIIIIIIIIIIIIIIIIIIIHIIIIHIIIIIIHIIIIIIIIIIIIHIIIIIIIIIHIIIIIIIHIIHHIIIIIIIIIIIIHIIIIIIIIIIIIIIIIIIIIIIIIIIIHIIIIIIIIIIIIIDDDDD
@HISEQ:969:HM2KJBCX2:2:1101:15621:71761 2:N:0:ACTATGCA
TTCACCTGTATCCCCAACTATCCCTATTAATCATTACGTCGATCCTAGAAACCAACAAAATAGAATCAAACGTCCTATTTCATTATTCCATGCTAATGTATTCAAGCGTACGCCTGCTTTAAACACTCTAATTTTTTCAAAGTAACAGTCCTGATTCCCCACGACACCAAATTAATGACATCGCGGTTCTTCAGAAGGTAGGAACCAATAATGCCAGTACGTACCGAAGCACGACCAACAATTCGATCCCGAAATTCAACTACGAGCTTTTTAACTGCAACAACTTTAATATACGCTATTGGAGCTGGAATTACCGCGGCTGCTGGCACCAGACTTGCCCTCCAA
+
DDDDDIIIIIIIIIIIIIIIIIIIIIIIIIIIIIIIIIIIIIIIIIIIHIIIIIIIHIIIIIHIIIIIIIIIHIIIIIIIIIIIIIIFHIIIHIIHIIHIIIIIIIIIIIIIIIIIIIIIIHIIIIIIIHHIHIIHIIIHIIIIIIIIIIIIIIIIIIHHIIIIIIIIHEHHHIIIIHHIIIIIIIIIIIIIIIIIIIIIIIIIIIIHIIIIIIIIIHIIIIIIIIIIIIIIIIIIIIIIIIHFIIIIIIIIIIIIHIIIIHIIIIIIIIIHIHIIIIIIIIIIIIIIIIIIHHIIIIIIIIIIIIIIIIIIIIIIIIIIIIIIIIIIIIIIIIIIIIIIDDDDD
@HISEQ:969:HM2KJBCX2:2:1101:11596:72056 2:N:0:ACTATGCA
TTCACCTGTATCCCCAACTATCCCTATTAATCATTACGTCGATCCTAGAAACCAACAAAATAGAATCAAACGTCCTATTTCGTTATTCCATGCTAATGTATTCAAGCGTGAGCCTGCTTTAAACACTCTAATTTTTTCAAAGTAACAGTCCTGATTCCCCATGACACCAAATTAATGACATCATGGTTCGTCAGAAGGTAGGAATCAATAATACCAGTACGTACAATAGCACGACCAATAAATTGATCCCGAAATTCAACTACGAGCTTTTTAACTGCAACAACTTTAATATACGCTATTGGAGCTGGAATTACCGCGGCTGCTGGCACCAGACTTGCCCTCCAA
+
DDDDDIIIIIIIIIIIIIIIIIIIIIIIIIIIIIIIIIIIIIIIIIIIIIIIIIIIIIIEHIHHIIHIIIIIHIIIIIIIIIIIIIIIIIIHIIIHHHIIIHIIIIIHHIIIIIIIIIIHIIHIIIIHIIIIHIIIIIIIIIIIIIIIHIIIIIIIHEIIIIGIIIIHIIIIIIIIIIIIIIIIIIIIIIIIIIIIIIIIIIIIIIIIIIIIIIIIIIIHIIIIIIIIIIIIIIIIIIIIIIIHIIIIIIIIIIIIIIIIIIIIIIIIIIIIIIIIIIIIIIIIIHIIIIIIIIIIIIIIIIIIIIIIIIIIIIIIIIIIIIIIIIIIIIIIIIIIIIIIDDDDD
@HISEQ:969:HM2KJBCX2:2:1101:11757:72232 2:N:0:ACTATGCA
TTCACCTGTATCCCCAACTATCCCTATTAATCATTACGTCAATCCTAGAAACCAACAAAATAGGATCGAACGTCCTATTTCATTATTCCATGCTAATGTATTCAAGCGTTAGCTTGCTTTAAACACTCTAATTTTTTCAAAGTAACAGTCCAAATTCCCCGCAACACCAAATTAATGGCATTACGGCTCATCAGGAAGGAGGAATCAGTGAGACCAGTACATACCAGAGGCATGACCAACCTACTAACCCCGAAATTCAACTACGAGCTTTTTAACTGCAACAACTTTAATATACGCTATTGGAGCTGGAATTACCGCGGCTGCTGGCACCAGA
+
DDDDDIIIIIIIIIIIIIIIHIIIIIIIIIIIIIIIIGHIIIIHIIHIHIIHIIIIHIGHIIHIHHIIIHHHHIIIIIIGIIIIIIIIIIIIIIIIIHIIIIIIIIIIIIIHHHIHIIIHIHHHHIIIIIIIIIIIIIIIIIIIIIIIIIIIIIIIIHIIIIIIIIIIIIIIIIIIIIIIIIIIIIIIIIIIIIIIIIIIIIIIIIIIIIIIIIIIIIIIIIIIIIIIIIIHFIIIIIIIIIIIIIHIIIIIIIIIIIIIIHHIIHIIIIIIIIIIIIIIIIIIIIIIIIIIIIIIIIIIIIIIIIIIIIIIIIIIIIIIIIIIIIIIIDDDDD
@HISEQ:969:HM2KJBCX2:2:1101:6536:71750 2:N:0:ACTATGCA
TTCACCTGTATCCCCAACTATCCCTATTAATCATTACGTCGATCCTAGAAACCAACAAAATAGAATCAAACGTCCTATTTCATTATTCCATGCTAATGTATTCAAGCGTGAGCCTGCTTTAAACACTCTAATTTTTTCAAAGTAACAGTCCTGATTCCCCACAACACCAAATAAATGACATCATGGTTCGTCAGAAGGGAGAAACCAACAATGCCAGTACGTACCTAGGCACGACCGACATGATGGTCCCGAAATTCAACTACGAGCTTTTTAACTGCAGCAACTTTAATATACGCTATTGGAGCTGGAATTACCGCGGCTGCTGGCACCAGACTTGCCCTCCAA
+
DCDDDIFHIIHGHHIIIIIIIIIIIIIIIIIIIIIIHIIIIIIIIIIIIIIIIIIIIIIIIIHIHIIIIIIIIGIIIGIHIIIIIIIIIIHEFHIIIIIIIHHIIIHIIHIHFIHIHHHHHIIHIIIHHIIIIIIGDHIIIIIIIHIHHHIIIIHHGHHHIHDIHFIHHIIIIIHIHHIIIIIIIIHIIIIIIIIIIIHIIIHDIGIIIIIIIIIIIHIIIIIIIIHHIIIIIIIIIIIIIIHHIIII=GIIIIIHIIIIIIIIIIIIIIIIIHIIIIIIHIIIIIIIIIIIIIIIIIIIIIIIIIIIIIIIIIIIIIIIIIIIIIIIIIIIIIIIIIHHDDDDD
@HISEQ:969:HM2KJBCX2:2:1101:1560:72074 2:N:0:ACTATGCA
TTCACCTGTATCCCCAACTATCCCTATTAATCATTACGTCGATCCTAGAAACCAACAAAATAGGGTCAAACGTCCTATTTCATTATTCCATGCTAATGTATTCAAGCGTGAGCCTGCTTTAAACACTCTAATTTTTTCAAAGTAACAGTCCTGATTCCCCGCGACACCAAATTAATGACATCACGGATCTTCAGAAGGGAGAAACCAGTGACACCAGTGCATACCAAAGGCATGACCAGCGTACTGATCCCGAAATTCAACTACGAGCTTTTTAACTGCAACAACTTTAATATACGCTATTGGAGCTGGAATTACCGCGGCTGCTGGCACCAGACTTGCCCTCCA
+
DDDDDIIIIIIIIIIIIIIIIIIIIIIIIIIIIIIIIIHHIIIHIHIIGIGIIIIIIIIIIHHIIIIHIIHHIGIIIIIIIIIIIIIHIIIIIIIHIIIIIIIIIIIIHIIIIIIIIIHIIIHIIIIIIIIIIIIIHIIIHIIIIIIIIHIIIHIIIIIIIIIIIIIIIIIIIIIIIIIIIIIIIIIIIIIIIIIIIIIIIIIIIIIIIIHIIIIIIIIIGIIIIIIIIIIIIIHIIIIIIIIIIIIIHIHIIIIIIIIIIIHIIIIIIIIIIIHHIIIIIIIIIIIIIIIIIHIIIIIIIIIIIIIIIIIIIIIIIIIIIIIIIIIIIIIIIIHIIIIIDDDDD
@HISEQ:969:HM2KJBCX2:2:1101:18836:71818 2:N:0:ACTATGCA
TTCACCTGTATCCCCAACTATCCCTATTAATCATTACGTAAATCCTAGAAACCAACAAAATAGGATCAACGTCCTATTTCATTATTCCATGCTAATGTATTCAAGCGCGAGCCTGCTTTAAACACTCTAATTTTTTCAAAGTAACAGTCCTGATTCCCCGCCACACCAAATTAATGACATGATGGTTCGTCAGAAGGTAGGAATCAGTAACACCAGTACGTACTGAAGGCACGACCAACGTACTAATCCCGAAATTCAACTACGAGCTTTTTAACTGCAACAACTTTAATATACGCTATTGGAGCTGGAATTACCGCGGCTGCTGGCACCAGACTTGCCCTCCAA
+
DDDDDIIIIIIIIIIIIIIIIIIIIIIIIIIHIIIIIIIIIIIGHIIIGHIIHIIIIIHIHHHIIIIHIIIIIIIHHIIIIIIIIIIEHIIHIIIIIIIIIHIIIIIIIIIHIIIIIHIIHHHHIIIIIIIIIIIIIIIIIIIIIIIIIIHHHHHIIIIIIIIIIIIIIIIIIIIIIIIIIIIIIIIIIIHIIIIIIIIIIIIHIIIIIIIIIIIIIIIIIIIIIIIIIIIIIIIIIIIIIIIIHIIIIIHIIIIHIIHIIIIIIIIIIIIIIIIIIIIIIIIIIIIIIIIIIIIIIIIIIIIIIIIIIIIIIIIIIIIIIIIIIIIIIIIIIIHIIIIIDDDDD
@HISEQ:969:HM2KJBCX2:2:1101:14307:72797 2:N:0:ACTATGCA
TTCACCTGTATCCCCAACTATCCCTATTAATCATTACGTCGATCCTAGAAACCAACAAAATAAGATCAAACGTCCTATTTCATTATTCCATGCTAATGTATCCAAGCGCGAGCCTGCTTTAAACACTCTAATTTTTTCAAAGTAACAGTCCTGATTCCCCGCCACACCAAATAAATGGCATAACGGTTCTTCAGAAGGGAGGAATCAGTGACACCAGTGCATACCAAAGGCACGACCAGCGTACTGATCCCGAAATTCAACTACGAGCTTTTTAACTGCAACAACTTTAATATACGCTATTGGAGCTGGAATTACCGCGGCTGCTGGCACCAGACTTGCCCTCCAA
+
DDDDDIIIIIHIIIIIIIIIHIIIIIIIIIIIIIIIIIIIIIIIIIIIIIIIIIIIIIIHIIIHIIIIIIIIIGHIIIIIIIIIIIIIHIIIIIIIIIIIIHHIIIIIIIIIHIIIIIIIIIIIIIHHHIIHIIIIHIIIIIIIIIIIIIHIIHIIIIIIIIIIIIIIIIIIIIIIIIIIIIIIIIIIIIHIIIIIIIIIIIIIIIIIGIIIIIIIIIIIIIIIIIIIIIIIIIIIIIIIIIIHFIIIIIIIIIIIIIIIIIIIIIIIIIIIHIIIIIIIIIIIIIIIIIIIIHIIIIIIIIIIIIIIIIIIIIIIIIIIIIIIIIIIIIIIIIIIIIIIIDDDDD
@HISEQ:969:HM2KJBCX2:2:1101:13685:72700 2:N:0:ACTATGCA
TTCACCTGTATCCCCAACTATCCCTATTAATCATTACGGTGATCCTAGAAACCAACAAAATAGAACCATGCCGTCCTATTTTATTATTCCATGCTAATGTATTCAGGCACTAGCCTGCTTTGAGCACTCTAATTTTTTCAAGGTAATAGTCCTGCTTCCCCAACGCACCAAATGAATGGCATGCTGGTTATTCAGAAGGTAAGAACCCACCACACCAGTACGGACAGTGAAGCCCGACCGATGGACAGATTCCGAAATTCAACTACGAGCTTTTTAACTGCAACAACTTTAATATACGCTATTGGAGCTGGAATTACCGCGGCTGCTGGCACCAGACTTGCCCTCCAA
+
DDDDDIIIIIIIIIIIIIIIIIIIIIIIIIIIIIIIIIIIIIIIIIIIIIIIIIIIIIIIIIHHIIIIIIIHHHIIIIIIIIIIIIIIIIIIIGIHGIIIIHGIIIIIIIIIIIIIIIIIIHIIIIIIIIIIIIIIIIIIIIIIIIHHIIIIIIIHIIIIIIIIIIIIIIIIIIIIIIIIIIIIIIIIIIIHIIIIIIIHIIIIIIIIIIHHIIIIIIIIIIIIIIIIIIIIIIIIIIIIIIIIIHGIIIIIIIIIIIIIIIIIIIIIIIIIIIIIIIIIIIIIIIIIIIIIIIIIIIIIIIIIIIIIIIIIIIIIIIIIIIIIIIIIIIIIIIIIIIIIIIIDDDDD
@HISEQ:969:HM2KJBCX2:2:1101:4533:72336 2:N:0:ACTATGCA
TTCACCTGTATCCCCAACTATCCCTATTAATCATTACGGTGATCCTAGAAACCAACAAAATAGAATCATGCCGTCCTATTTTATTATTCCATGCTAATGTATTCAAGCAAAATGCCTGCTTTAAACACTCTAATTTTTTCAAAGTAAAGGTCCTGGTTCCCCGCGACACCCAATTAAGGGCATTGCGGTTCTCCAGAAGGTGAGAAATTGACTACACCAGTTCATACCCCTTAAGGCACGACCGATGTGTCAATCCCGAAATTCAACTACGAGCTTTTTAACTGCAACAACTTTAATATACGCTATTGGAGCTGGAATTACCGCGGCTGCTGGCACCAGACTTGCCCTCCAA
+
DADDDIIIIHHIIEHHIIIIIIIIIIIIIIIIIIIIIIIIIIIIIIIIHHIIIIHIIIIGIIHEHHIIIECFHEHIHHIIIIIIIGFHEHIIEEHIIHIHIHHIHIGIIIIIIIHIHIIHIHIHHHHIIHHHHIIIIIHIHIIIIHIIIHIIIHHHHHHHIIHGIIHHIHIIIIIIIHHHIIIIGIGIHIIIIHIIIIIIHIIHGIIIIIIIHIIIHIIIIIIIIHIIIIIIIIHIIIIIIIIHIIIIIHHIHHIIIHHIIHIIIIIIIIIIIIIIIIIIIIIIIIIIIIIIIIIIIIIIIIIIIIIIIIIIIIIIIIIIIIIIIIHIIIIIIIIIIIIIIIIIIIIDDDDD
@HISEQ:969:HM2KJBCX2:2:1101:8327:73363 2:N:0:ACTTTGCA
TTCACCTGTATCCCAAACTATCCCTATTAATCATTACGTCAATCCTAGAAACCAACAAAATAAGATCGAACGTCCTATTTCATTATTCCATGCTAATGTATTCAAGCGTTAGCCTGCTTTAAACACTCTAATTTTTTCAAAGTAACAGTCCAGATTCCTCGCAACACCAAATTAATGGCATTACGTCTCATCAGGAAGGAGGAATCAGTGAGACCAGTACATACCAGTGGCATGACCAACCTACTAACCCCGAAATTCAACTACGAGCTTTTTAACTGCAACAACTTTAATATACGCTATTGGAGCTGGAATTACCGCGGCTGCTGGCACCAGACTTACCCTCCAA
+
DDDDDIIIIIIIIIIIIIIIIIIIIHIIIIIIIIIIIIIIIIIIIIIIIIIIIIIIIIIIIIIIIHGHIHHHIIIIIIIIIIIHIIIIIHGIIIIIIIIIIIIIIIIIIIIIIIIIIIIIIIIIIIIIIIIIIIIIIIHIIIHHIIIIIIHIIIIIIIIIIIIIIIIIIIIIIIIIIIIIIIIIIIIIIIHIIIIIIIIIHIIIIIIIIIIIIIIIIIIIIIIIIIIIIIIIIIIIIIIIIIIIIIEIIIIIIIIIIIIIIIIIIIIIIIIIIIIIIIIIIIIHIIIIIIIIIIIIIIIIIIIIIIIIIIIIIIIIIIIIIIIIIIIIIIIIIIIIHCIIIDDDDD
@HISEQ:969:HM2KJBCX2:2:1101:20571:73277 2:N:0:ACTATGCA
TTCACCTGTATCCCCAACTATCCCTATTAATCATTACGTCAATCCTAGAAACCAACAAAATAGGATCAAACGTCCTATTTCATTATTCCATGCTAATGTATTCAAGCGTTAGCCTGCTTTAAACACTCTAATTTTTTCAAAGTAACAGTCCTGTTTCCCTGCAACACCAAATTAATGACATTACAGTTCTTCAAGAAGGAGGAACCAGTAAAGCCAGTACATACCAGAGGCACGACCAACCTACTAATCCCGAAATTCAACTACGAGCTTTTTAACTGCAACAACTTTAATATACGCTATTGGAGCTGGAATTACCGCGGCTGCTGGCACCAGACTTGC
+
CDDDDIIIIIIHIIHIGIIIICHIIIIIIIIIIIIGIIIIIGIHHHGHIIHIFGHHHEHHIIHCFHIIHHFHEHIHIIIII?HEHHIIIIHHHIIHIIIIIHIHIHHHHHIIHHHIIHHIHHFHHIHHIIIIHHHHHHHHIIIIIIIIIIGHIIHHHGIIIIIIIHHHHEHHHHHIHIHFIHIIIIIHIHIIIHIIHIIIIIHII;HIHIIHHFHIIIIIIHIIHIHHIIHIHIHH<GIIIIIHHHDDIIHHHHGIIIHHHHHHIHGHIIIIIHIIHHIIHHIIIIIIIIIIIIIIIIIHHIIIIIIHHIIIIIIIIIIIHHHIIHIHGCIIIIDDDDD
@HISEQ:969:HM2KJBCX2:2:1101:13283:73716 2:N:0:ACTATGCA
TTCACCTGTATCCCCAACTATCCCTATTAATCATTACGTCAATCCTAGAAACCAACAAAATAGGATCAAACGTCCTATTTCATTATTCCATGCTAATGTATTCAAGCGTTAGCTTGCTTTAAACACTCTAATTTTTTCAAAGTAACAGTCCTGTTTCCCTGCAACACCAAATTAATGGCATTACAGTTCTTCAGAAAGGAGGAATCAGCGAAGCCAGTACATACCAGTGGCATGACCAACCTGCTGACCCCGAAATTCAACTACGAGCTTTTTAACTGCAACAACTTTAATATACGCTATTGGAGCTGGAATTACCGCGGCTGCTGGCACCAGACTTGCCCTCCAA
+
DDDDDIIIIIIIHHIIIIIIIIIIIIIIIIIIIIIIIIIIIIIHIIIFIIIIIIIIHHHIIIHHIIIIIIGIHIIIIIIIIHIIIIIIHIIIIIIEHIIIIIIIIIIIIIIIIIHIIIIIIHIIIIIIIIIIIIIIIIIIIIIIIIIHHIIIIIHIHHIIIIIIIIIIIIHHIIIIIIIHHIIIIIIIHIIIIIIIIIIIIIIIIIIIIIIIIIIIIIIIIIIIIIIIIIIIIIIIIIIIIIIHHIIIIIIIIIIIIIIIIIIIIIIIIIIIIIIIIIIIIIIIIIIIIIIIIIIIIIIIIIIIIIIIIIIIIIIIIIIIIIIIIIIIIIIIIIIIIIIIIDDDDD
@HISEQ:969:HM2KJBCX2:2:1101:6859:73887 2:N:0:ACTATGCA
TTCACCTGTATCCCCAACTATCCCTATTAATCATTACGTCAATCCTAGAAACCAACAAAATAGGATCGAACGTCCTATTTCATTATTCCATGCTAATGTATTCAAGCGTTAGCTTGCTTTAAACACTCTAATTTTTTCAAAGTAACAGTCCAAATTCCCCGCAACACCAAATTAATGGCATTACGGATCATCAGGAAGGAGGAATCAGTGAGACCAGTACATACCAGAGGCATGACCAATCTACTAACCCCGAAATTCAACTACGAGCTTTTTAACTGCAACAACTTTAATATACGCTATTGGAGCTGGAATTACCGCGGCTGCTGGCACCAGACTGCCCTCCAA
+
CDCDCIIIHIIIIIIIIIHGIIIIIIIIIIIIIIIIIIIIIIIHIIIIIIIHIIIIIIIIIHHHIIIIIHHHIIIIIIIIIIIIIIHEHIIIIIIIIHIIHHHIIIIIHIIIIIIIIIIIIIIIIIHIIIIIIIHIIIIIIIIIIIIHIHIIIIHHIHIIIIIHIHIIIIIHIIIIIIIIIIIIIIIIIIIIIIIIIHIIIIIIIIIIIIIIIIIIIIIIIIIIIIIIIIIIIIIIIIIIIHHFIIIIIIIIIIIIIIIIIIIIIIIIIIIIIIIIIIIIIIIIIIIIIIIIIHIIIIIIIIIIIIIIIIIIIIIIIIIHIIHIIIIIIIIIIIIIIIIIDDDDD
@HISEQ:969:HM2KJBCX2:2:1101:19080:73534 2:N:0:ACTATGCA
TTCACCTGTATCCCCAACTATCCCTATTAATCATTACGTCAATCCTAGAAACCAACAAAATAGGATCGAACGTCCTATTTCATTATTCCATGCTAATGTATTCAAGCGTTAGCTTGCTTTAAACACTCTAATTTTTTCAAAGTAACAGTCCAAATTCCCAAAACACCAAATTAATGGCATTAAGGTTCATCAGGAAGGAGGAATCAGTGAGACCAGTACATACCAGAGGCATGACCAACCTACTAACCCCGAAATTCAACTACGAGCTTTTTAACTGCAACAACTTTAATATACGCTATTGGAGCTGGAATTACCGCGGCTGCTGGCACCAGACTTGCCCTCCAA
+
DDDDDIIIIIIIIIIIIIIIIIIIIIIIIIIIIIIIIIIIIIIIIIIIIIIIIIIIHIGIIIIIIIHHHHIIIHIIHIHIIIIIIIIIIHIIHIIHIIHIIHIHIIIIIIIIIIIIIIIIIIIIIIHHHIIHIIIIIIIHIIIIIIIIHIIIIIIIIIIHIIHIIIIHIHIHIIIIIIIHIIIIIIIIIIIIIIIIIIIIIIIIIIIIIIHIIIIIIIIIIIIIIIIIIIIIIIIIIIIIIIHHIIIIIIIIIIIIIIIHIHIIIIIIIIIIIIIIIIIIIIIIIIIIIHIIIIIIIIIIIIIIIIIIIIIIIIIIIIIIIIIIIIIIIIIIIIIIIIIIDDDDD
@HISEQ:969:HM2KJBCX2:2:1101:10803:75598 2:N:0:ACTATGCA
TTCACCTGTATCCCCAACTATCCCTATTAATCATTACGTCAATCCTAGAAACCAACAAAATAGGATCAACGTCCTATTTCATTATTCCATGCTAATGTATTCAAGCGCGAGCCTGCTTTAAACACTCTAATTTTTTCAAAGTAACAGTCCTGATTTCCCACCACACCAAATGAATGACATGATGGTTCGTCAGAAGGTAGGAATCAGTAACACCAGTACGTACCGAAGGCACGACCAGCGTACTAATCCCGAAATTCAACTACGAGCTTTTTAACTGCAACAACTTTAATATACGCTATTGGAGCTGGAATTACCGCGGCTGCTGGCACCAGACTTGCCCTCCAA
+
DDDDDIIIIIIIIHIIIIIHIIIIIIIIIIIIIIIIIIIIIIIHIIHIHIIIIIIIIHIIIIIIIIIIIIIIIIIIIIIIIIIIIIIIIIIIIIIHHIIIIIIIIIIIIIIIIIIIIIIIIHIIIIIIIIIIIHIIIIIIIIIIIIIIIIIHHIHIIIIHIIIIHIIIIIIIIIIIIHIIIIIIIIIIIIHIIIIIIIIIIIIHIIIIIIIIIIIIIIIIIIIIIIIIIIIIIIIIIIIIIIIHIIIIIIIIIIIIIIIIIIIIIIIIIIIIIIIIIIIIIIIHIIIIIIIIIIIIIIIIIIIIIIIIIIIIIIIIIIIIIIIIIIHIIIIIIIGIIIIIDDDDD
@HISEQ:969:HM2KJBCX2:2:1101:8787:75629 2:N:0:ACTATGCA
TTCACCTGTATCCCCAAATATCCCTATTAATCATTACGTCAATCCTAGAAACCCACAAAATAGGATCGAACCTCCTATTTCATTATTCCATGCTAATGTATTCAAGCGTTAGCCCGCTTTAAACACTCTAATTTTTTCAAAGTAACAGTCCTGTTTCCCTGCAACACCAAATTAATGACATTACAGTTCTTCAGAAAGGAGGAATCAGCGAAGCCATTTCATACCAGTGGCACGACCAACCTGCTGACCCCGAAATTCAACTACGAGCTTTTTAACTGCAACAACTTTAATATACGCTATTGGAGCTGGAATTACCGCGGCTGCTGGCACCAGACTTGCCCTCCAA
+
00<<0D1D<GH11DG1D11111<D1C1G<G@C11FC@11100<1D<1<1DH@H0D0<<FHIH1CE<C0GC@/<<D11DFH?FCC1DC1<1<11<<111GFC1<<@<D0FDC?@1%@EHB<GBD6DGEEHFEIHIHHIEHBF6<GB(<9/GEHHIII9HFE5HE<GEHEIHF<DGF?-<<//CF<D/F<HHCD<EHGH@HD@HGCG@DFC0CF1D<//<1<<<<1<</1<HE<<IIIHHD1<<G<<=HCIIIIIHCIIIIIIIIIIIIIIIIIIIIIIIIIIIIIIIIIIIIIIIIIIIIIIIIIIIIIIIIIIIIIIIIIIIIIIIIIIIIIIIIIIIIIIDDDDD
@HISEQ:969:HM2KJBCX2:2:1101:19970:76044 2:N:0:ACTATGCA
TTCACCTGTATCCCCAACTATCCCTATTAATCATTACGTCGATCCTAGAAACCAACAAAATAGAATCAAACGTCCTATTTCATTATTCCATGCTAATGTATTCAAGCGCGAGCTTGCTTTAAACACTCTAATTTTTTCAAAGTAACAGTCCTGATTTCCCGCGACACCAAATTAATGACATCGTGGTTCGTCAGAAGGGAGAAACCAATAATGCTAGTACGTACAAAGTACGACCGACATATTAGTCCCGAAATTCAACTACGAGCTTTTTAACTGCAACAACTTTAATATACGCTATTGGAGCTGGAATTACCGCGGCTGCTGGCACCAGACATGCCCTCCAA
+
DDDDDIIIIIIIHHIIIIIHIIIIIIIIHHIIIIIIIIIIHIIIIIIIIIIIIIIIIIIGHHHIIIIIGEHHIIDHIIHHIH1FHIIHIIIIHHIIIIIIIIHIIIHIIIIIIIIIGIIIIIIIIIIIIIIIIIIHHIIIIIIIIIIIIIHIIIIIIIIIIIIIIIIIIIHIIIIIIIIIIIIIIHIIIIIIIIIIIIIIIIIIGIIIIIIIIIIIIIIIIIIIIIIIIIIIIIIIIIIIIIFIIIIIIIIIIIIIIIIIIIIIIIIIIIIIIIIIIIIIIIIHHHHIIIIIIIIIIIIIIIIIIIIIIIIIIIIIIIIIIIIIIIIIIIIIIIIIIIIDDDDD
@HISEQ:969:HM2KJBCX2:2:1101:10977:76825 2:N:0:ACTATGCA
TTCACCTGTATCCCCAACTATCCCTATTAATCATTACGTCGATCCTAGAAACCAACAAAATAGAATCAAACGTCCTATTTCATTATTCCATGCTAATGTATTCAAGCGTAAGCCTGCTTTAAACACTCTAATTTTTTCAAAGTAACAGTCCTGATTCCCCACGACACCAAATTAATGACATCGCGGTTCTTCAGAAGGTAGGAACCGATAATGCCAGTGCGTACCGAGGCACGACCAACAATTCGATCCCGAAATTCAACTACGAGCTTTTTAACTGCAACAACTTTAATATACGCTATTGGAGCTGGAATTACCGCGGCTGCTGGCACCAGACTTGCCCTCCAA
+
DDDDDIIIIIIIIHIIHIIIIIIIIIIIIIIIIIIIIIIIIIHIIIIIIIIIIIIIHHIFHHIIHIGHIIHIIGIIIIIIIIIIGIIIHIIHIIIIIIIIIIHIIIIHHIIIIIIIIIIIHHIIIHIIIHHIIHHIIIIIHIIIIIIIIIIIHHHIIHHHIHHIIIIIIIIIIIIIIIHIIIIIIIIIHIIIIIIIIIIIIIIIIIIIIIIIIIIIIIIHIIIIHIIIIIIIIIIIIIIIHIDHHIHIIIIIIIIHIIIIIIIIIIIIIIIIIIIIIIIIIIIIIIIIIIIIIIIIIIIIIIIIIIIIIIIIIIIIIIIIIIIIIIIIIIIIIIIIHIIIDDDDD
@HISEQ:969:HM2KJBCX2:2:1101:11158:76909 2:N:0:ACTATGCA
TTCACCTGTATCCCCAACTATCCCTATTAATCATTACATCGATCCTAGAAACCAACAAAATAGAATCGGATGTCCTATTTCATTATTCCATGCTAATGTATTCAAGCGTGAGCCTGCTTTAAACACTCTAATTTTTTCAAGGTAACAGTCCTAATTCCCCGTGACACCAAATTAATGGCATTACGGTTCTTTAGAAGGTGAGAAATCAATAATATCAGTACATACCAACGGCATGACCGAAACATTGATCCCGAAATTCAACTACGAGCTTTTTAACTGCAACAACTTTAATATACGCTATTGGAGCTGGAATTACCGCGGCTGCTGGCACCAGACTTGCCCTCCAA
+
BDDDDIIIIIIIIIIIIIIIIEHIIIIIIIIIIIIIIIIIIIIIIIIIIIIIIIIIIIIHHHEHIIIHGIIIIIIIIIIIIIIIIIIHIIIIIIIIIIIIIHIIIIHHHHIIIHIIIIIHIIIIHIIIIIIIIIIIIIIIIIIIIIIIIIIHIIIHIIIIIIIIIIIIIIIIIIIIIIIIIIIIIIIIIIIIIIIIIIIIIIIIIIIIHIIIIIIIIIIIIIIIIIIIIIIIIIIIIIIIIIIHHFIHIIIIIIIIIIIIIIIIIIIIIIIIIIIIIIIIIIIIIIIIIIIIIIIIIIIIHHIIIIIIIIIIIIIIIIIIIIIIIIIIIIIIIIIIIIIIIIDDDDD
@HISEQ:969:HM2KJBCX2:2:1101:20857:77129 2:N:0:ACTATGCA
TTCACCTGTATCCCCAACTATCCCTATTAATCATTACATCGATCCTAGAAACCAACAAAATAGAATCTGATGTCCTATTTCATTATTCCATGCTAATGTATTCAAGCGTAAGCTTGCTTTAAACACTCTAATTTTTTCAAGGTAACAGTCCTAATTCCCCATAACATCAAATAAATGACATTATGGTTCTTTAGAAGGTGAGAACCAATAAAACCAGTACATACCAAGGCATGACCGATTCCTTGATCCCGAAATTCAACTACGAGCTTTTTAACTGCAACAACTTTAATATACGCTATTGGAGCTGGAATTACCGCGGCTGCTGGCACCAGACTTGCCCTCCAA
+
DDDDDIIIIIIIIIIIIHIIIIIIIIIIIIHIIIIIIIIIIIIIIIIIIIIIIIIIIIIIIIIIIIIIIIIIIIIIIIIIIIIHIHIIHGHEHIIIIIIIIIIIIIIIIIIIIIIIIIIIIIIGHIIIIEHIIIIIIIHIIIIIIHIIIHHIIIIIGIIIIHIHHHHIIIIHGIIIIIIIIIIIHIIIGIIIIIIIIIHIIHHIIHIIIIIIIIIIIIIIIIIHIIIHIIIIIIIIIIHIIIHFGIIIIIIIIIIIIIIIIIIIIIIIIIIIIHIIHIIIIIIIIHIIIIIHIIIIIIIIIIIIIIIIIIIIIIIIIIIIIIIIIIIIIIIIIIIIIIIIDDDDD
@HISEQ:969:HM2KJBCX2:2:1101:5238:77596 2:N:0:ACTATGCA
TTCACCTGTATCCCCAACTATCCCTATTAATCATTACGTCAATCCTAGAAACCAACAAAATAGGATCGAACGTCCTATTTCATTATTCCATGCTAATGTATTCAAGCGTTAGCTTGCTTTAAACACTCTAATTTTTTCAAAGTAACAGTCCAGATTCCTCGCAACACCAAATTAATGGCATTACGGCTCATCAGGAAGGAGGAATCAGTGAGACCAGTACATACCAGTGGCATGACCAACCTACTAACCCCGAAATTCAACTACGAGCTTTTTAACTGCAACAACTTTAATATACGCTATTGGAGCTGGAATTACCGCGGCTGCTGGCACCAGACTTGCCCTCCAA
+
DBDADIIIIIIIIHIIHIIIIIIHIIIIIIIIIIIIIIIIIHHFHIIIIIIIHIIIIIIEHGHFCGHHIIIIIFIHHEHHHHIIIIIEGHIIIIIHIIIIIIIIIIIHHIIIIIIIIIIIIIIHIIIHHHHHIIHIIIIIIIIIIIIIIIIIHIIIIIIIIIIHIIIIIIIHIIIIIIIIIIIHIIIIIHFIIIIIIIIIIIIIIHIIHIIIIIIIIIIIIIIIIIIIIIIIIIIIHIHIIIHGCHEIIIIIIIIIHIIIIHEHIIIIIIIIIIIIIIIIIIIIIIIIIHIIIHIIIIIIIIIIIIIIIIIIIIIHGGIIIIIIIIIIIIIIIIIIIIIIIDDDDC
@HISEQ:969:HM2KJBCX2:2:1101:19203:77614 2:N:0:ACTATGCA
TTCACCTGTATCCCCAACTATCCCTATTAATCATTACGTCAATCCTAGAAACCAACAAAATAGGATCAAACGTCCTATTTCATTATTCCATGCTAATGTATTCAAGCGTTAGCTTGCTTTAAACACTCTAATTTTTTCAAAGTAACAGTCCTGTTTCCCTGCAACACCAAATTAATGGCATTACAGTTCTTCAGAAAGGAGGAATCAGCGAAGCCAGTACATACCAGTGGCATGACCAACCTGCTGACCCCGAAATTCAACTACGAGCTTTTTAACTGCAACAACTTTAATATACGCTATTGGAGCTGGAATTACCGCGGCTGCTGGCACCAGACTTGCCCTCCAA
+
DDDDDIIIIIIIIIIIIIIIIIIIIIIIIIIIIIIIIIIIIIIIIIIIIIIIIIIIIIIIIIFHHIHIIIIHIIIGIIIIIIIHIIIIHIIGHHIIIIIIIIIIIIGIIIIHHIIIIIIIIHHHIIIIIIHIIIIIIIHIIIIIIHHIIIIIIIIIHIIIIIIIIIIIIIIIIIIIIIIIIIIIIIIIHIIIIIIIIIIIIIIIIIIIIIIIIIIIIIIIIIIIIIIIIIIIIIIIIIIIIHIHHIIIIIIIIIIIIIIIIIIIIIIIIIIIIIHIIIIIIIIIIIIIIIIIIIIIIIIIIIIIIIIIIIIIIIIIIIIIIIIIIIIIIIIIIIIIIIIIIDDDDD
@HISEQ:969:HM2KJBCX2:2:1101:6009:78262 2:N:0:ACTATGCA
TTCACCTGTATCCCAACTATCCCTATTAATCATTACGTCGATCCTAGAAACCAACAAAATAGAATCAAACGTCCTATTTCGTTATTCCATGCTAATGTATTCAAGCGTGAGCCTGCTTTAAACACTCTAATTTTTTCAAAGTAACAGTCCTGATTCCCCATGACACCAAATTAATGACATCATGGTTCGTCAGAAGGTAGGAATCAATAATACCAGTACGTACAATAGCACGACCAATAAATTAATCCCGAAATTCAACTACGAGCTTTTTAACTGCAACAACTTTAATATACGCTATTGGAGCTGGAATTACCGCGGCTGCTGGCACCAGACTTGCCCTCCAA
+
D@@B@HHIFG?1@CCGHEFEFHHH?CFHHHDHEHH1<D1EDHIHHHHIC<FCFEH1FEEHHHIEGCHIHHCGE@GHEHH@GHHCFHHHIHHHHIIHECHH??DIIHEHE?HHGFHH1AFF6HHHAHFGEHDGFHEHHHGIHFGGGHHHHHGCHHHHHFHHH?IHG@FHHGGIHIIIHIIIIIHIIHIHHFEIGIIIIIIIHHIHHIHIHFFGFIHIHGHIHHF@GCEEHFCCH:HHHC1HEHHHHI;HHIIHHEIHEEHIHGCCGGIHHHEHHECFEFHFCGHEHGFF@ECEE1HIHHHEHIIHGIHIIIIIIHDGIHIIHHEIHFHEF@HIIIHHHE<0@B@D
@HISEQ:969:HM2KJBCX2:2:1101:13988:77703 2:N:0:ACTATGCA
TTCACCTGTATCCCCAACTATCCCTATTAATCATTACGTCAATCCTAGAAACCAACAAAATAGGATCGAACGTCCTATTTCATTATTCCATGCTAATGTATTCAAGCGTTAGCCTGCTTTAAACACTCTAATTTTTTCAAAGTAACAGTCCTGTTTCCCTGCAACACCAAATTAATGACATTACAGTTCTTCAAGAAGGAGGAATCAGTAAAGCCAGTACATACCATTGGCACGACCAACCTACTGACCCCGAAATTCAACTACGAGCTTTTTAACTGCAACAACTTTAATATACGCTATTGGAGCTGGAATTACCGCGGCTGCTGGCACCAGACTTGCCCTCCAA
+
DDDDDIIIIIIIIIHIIIIIIIIIIIIIIIIIIIHIIIIIIIIIIIIIIIIIIIIIIIIIIIGHIIHHIIIHHHIIIHIIIIHIIIIIIIGHIHIIIIIIHIIIIIIIIIIIIIIIIIIIIIIIIIIIIIIIIIIIIIIIIIIIIIIIIIIIIHIIIIIIIIIIIIIIIHIIIIHIIIIIIIIIIIIIIIIIIIIIIIIIIIIIIIIIIIIIIIIIIIIIIIIIIIIIIIHIIIIIIIHIIIHHHIIIIIIIIIIIIIIIIIIIIIIIIIIIIHIIIIIIIIIIIIIIIIIIIIIIIIIIIIIIIIIIIIIIHIHIIIIIHIHIIIIIIIIIIIIIIIIIIDDDDD
@HISEQ:969:HM2KJBCX2:2:1101:6802:78654 2:N:0:ACTATGCA
TTCACCTGTATCCCCAACTATCCCTATTAATCATTACGGTGATCCTAGAAACCAACAAAATAGAACCATGCCGTCCTATTTTATTATTCCATGCTAATCTATTCAAGCACAAGCCTGCTTTAAGCACTCTAATTTTTTCAAGGTAATAGCTCTGCTTCCCCAACGCACTAACTTAATAGCATGCTGGTTATTCAGAAGGTAGGAATTCATCAGGCCAGTGCGGACAGTGAAGCCCGACCAACCGACAAACTCCGAAATTCAACTACGAGCTTTTTAACTGCAACAACTTTAATATACGCTATTGGAGCTGGAATTACCGCGGCTGCTGGCACCAGACTTGC
+
DDDDDIIIIIIIIIIIIIIIIHIIHIIIIIHIIIIIIIIIIIIHHHIIHEHHIHHIIIIIIIIFIIHIIIGFHIGHIIIIIIIIIIIIIIIHHIHIIIIHIIIIHHIIIHIIIHIHHIHIIIIIIIIIIIIIIIHIIIIIHIIIIIIIIIIIIIIIIIIIIHHHHIIIHHHIIIIIIIIIIIIHIIIIIIHHIIIIIIIHIIIIIIIIIIIHIIHIIIIIIIIIIIIIIIIIIHHIIHHHIHIIIHHEIIIIIIHIIIIIHIIIHIIHIIIIIIIIIIIIIIIHGHIHIIIIIIIIIIIIIIIIIIIIIIHHIIIIIIIIIIIIIIIIIIIHIIIIDDDDD
@HISEQ:969:HM2KJBCX2:2:1101:14232:78345 2:N:0:ACTATGCA
TTCACCTGTATCCCCAACTATCCCTATTAATCATTACGGTGATCCTAGAAACCAACAAAATAGAACCATGCCGTCCTATTCTATTATTCCATGCTAATGTATTCGAGCAAAAATGCCTGCTTTAAACACTCTAATTTTTTCAAGGTAAAGGTCCTGGATCCGCAAGACACCCAATAAAGGACATCAAGTTTCTCCAGAAGGTGAGAAATCAACAGTAACAGTTCATACCCCTTAAGGCATGACCATCACGTCAATCCCGAAATTCAACTACGAGCTTTTTAACTGCAACAACTTTAATATACGCTATTGGAGCTGGAATTACCGCGGCTGCTGGCACCAGACTTGCCCTCCAA
+
DDDDDIIIIIHIIIIIIIIIIIIIHHIIIIIIIIIIIIIIIIIIIIIIIIIIIIIIIIIIIIHIIIIIIGIIIHHGIIIIIIIIIIIGHEHHHIIIIIHHIGHFIHIIIIIIIIIIIIIGIIIHIIIIHIIIIIIHIIIIIIIHIIIIIIIIIIIIIIIIIIIIIIHIIIHIIIIIIIIIIIIIHIIIIIIIIIIIIIIIIIIIIIHIIIIIIIIIIHIIIIIIHIIIIIIIIIIIIIIIIIIIIIIIIIHFIIIIIIHIIIIIIIIIIIIIIIIIIIIIIIIIIIIIIIIIIIIIIIIIHIIIIIIIIIIIIIIIIIIIIIIIIIIIIIIIIIIIIIIIIIIIIIIIDDDDD
@HISEQ:969:HM2KJBCX2:2:1101:17104:79732 2:N:0:ACTATGCA
TTCACCTGTATCCCCAACTATCCCTATTAATCATTACGTCAACCCTAGAAACCAACAAAATAGGATCAAACGTCCTATTTTATTATTCCATGCTAATGTATTCAAGCGTTAGCCTGCTTTAAACACTCTAATTTTTTCAAAGTAACAGTCCTGTTTCCCCGCAACACCAAATTAATGGCATCACGGTTCTTCAAGAAGGAGGAATCAGCAAGGCCAGTTCATACCGGTGGCACGACCAACCTGCTGACCCCGAAATTCAACTACGAGCTTTTTAACTGCAACAACTTTAATATACGCTATTGGAGCTGGAATTACCGCGGCTGCTGGCACCAGACTTGCCCTCCAA
+
DDDDDIIIIIIIIIIIIIIIIIIIIIIIIIIIIHIIIIHIIIIIIHIIIIIIIIIIIIHGHIEHHHHIIIIIHIIHIIIHIIIIIIIIIIIIIIIIIHHHIHHIIIHIIIIIIIIIGIIIIIIIIIIIHIIHHHHIIIIIIIIIIIIIIIIIIIIIIIIIIIIIIIIIIIIIIIIIIIIIIIIIIIIIGIIIIIIHIIIIIIIIIIIIIIIIIIIIIIIIIIIIIIIIIIIIIIIIIIHIIIIHHIIIIIIIIIIIIIIIIIIIIIIIIIIIIIIIIIIIIIIIIIHIIIIIIHIIIIIIIIIIIIIIIIIIIIIIIIIIIIIIIIIIIIIIIIIIIIIIIDDDDD
@HISEQ:969:HM2KJBCX2:2:1101:1503:80366 2:N:0:ACTATGCA
TTCACCTGTATCCCCAACTATCCCTATTAATCATTACGTCAATCCTAGAAACCAACAAAATAGGAGCAATGTCCTATTTCATTATTCCATGCTAATGTATTCAAGCGCGAGCCTGCTTTAAACACTCTAATTTTTTCAAAGTAACAGTCCTGATTCCCCGCCACACAAAATTAATGACATGATGGTTCGTCAGAAGGTAGGAACAAGTAACACCAGTACGTACCTAAGGCACGACCAACGTACTGATCCCGAAATTCAACTACGAGCTTTTTAACTGCAACAACTTTAATATACGCTATTGGAGCTGGAATTACCGCGGCTGCTGGCACCAGACTTGCCCTCCAA
+
<0<<0<1<DCC1C11<D0<FCFHHHH@<G?EHI1<111110<<1<<C1CC@<11101<CECEF11111<11<1<C<<<<1<1<<G1<<1<11<<G@?DHEC11CGHHCB<>?GE1D1DHHGBFCHE<FEECC@DF8<1DGHH?F1<1/1ADGH1%?1EHGC<DEH=#<DGEFEGE@C</FC>G//H@=FEGEEHHHEFD.?HF<.EHGHHEFHHIGHF<<C<C<1?G<00EC<011D<0FFHF<FHC//1EHGC<<@CH?HED@FIIHHCEGD1GEHHEHG?HCHHHG<D<0ECCCD1F<D<1C@F1HC<EHFC/<<<<D1HHHF<DDCF<11IHHCIHHB@0@0
@HISEQ:969:HM2KJBCX2:2:1101:18745:79784 2:N:0:ACTATGCA
TTCACCTGTATCCCAACTATCCCTATTAATCATTACGTCAATCCTAGAAACCAACAAAATAGGATCAAACGTCCTATTTCATTATTCCATGCTAATGTATTCAAGCGTTAGCCTGCTTTAAACACTCTAATTTTTTCAAAGTAACAGTCCTGTTTCCCTGCAACACCAAATTAATGACATTACAGTTCTTCAAGAAGGAGGAACCAGTAAAGCCAGTACATACCAGAGGCACGACCAACCTACTAATCCCGAAATTCAACTACGAGCTTTTTAACTGCAACAACTTTAATATACGCTATTGGAGCTGGAATTACCGCGGCTGCTGGCACCAGACTTGCCCTCCAA
+
DDDDDIIHIIIIIIIIIIIIIIIIIIIIIIIIIIIHIHIIIIIFHIIIGIIIIIIIIIIIIGHHHHIIIHIHIHIIIIIIIIIIIIIGIICHHHIIIIIIIIIIIIIIIIIIIIIIIIIIIIIHIIIIIIIIIIIIIIIIIIIIIIIIIIIIIIIIIIIHIIIIIIIIIIIIIIIIIIHIIIIIIIIIIIIIIIIIIIIIIIIIIIIIIIIIHIIIIIIIIIIIIIIIIIIIIIIIIHIIIHHHIIHIIIIIIIIIIIIIIIIIIIIIIIIIIIIIIIIIIIIIIIIIIIIIIIIIIIIIIIIIIIIIIIIIIIIIIIIIIIIIIIIIIIIIIIIIIIIIDDDDD
@HISEQ:969:HM2KJBCX2:2:1101:18756:80828 2:N:0:ACTATGCA
TTCACCTGTATCCCCAACTATCCCTATTAATCATTACAACGGTCCTAGAAACCAACAAATAGAACCATTGTCCTATTCCATTATTCCATGCTAATGTATCCAAGCGATTGCCTGCTTTGAACACTCTAATTTTTTCACAGTAAAAGTCCTGGTTCCCCGCCACGGCCGGTTAAGGCCATGACGCTTCGCCAGAAGGTAGGACCCGACCACAGACAGTACTCACCCGAAGGGCGGACCGTCCAGCCAGGCCTGAAATTCAACTACGAGCTTTTTAACTGCAACAACTTTAATATACGCTATTGGAGCTGGAATTACCGCGGCTGCTGGCACCAGACTTGCCCTCCAA
+
0D0<<<1CFHF1CEE1<DF1DHCG1CF1F1DG@FF?F?1GHCGE/D1<11<GHFE0<1<<<<C1<CHHH1D<DC@FC1<1<11D<FFHH@EH@D@DG?F8<EEE<<HEHHE@EDECHFCEBD8EHHHH?HEF@ECGEHF81<1<EEHG@C1CHFHHC7.?.7D.GHHHHHHGCHG?IHHEGHHED7GHGGHCE3HFCGG@8CBCA0@FHHGD0<C<EIG?FE?EC:?AGIIHHCGDEC1HHHEHHGIIHGEHG?G1FIHEHHEHHEHHEHHFFC<FH@GHGHHGHHHEG@IHHHIHHHHHEHGHHGGHFIIHIIIIHHHH?HGFGIIIIIIIHHHHIHDHF@D@@0
@HISEQ:969:HM2KJBCX2:2:1101:12575:81250 2:N:0:ACTATGCA
TTCACCTGTATCCCCAACTATCCCTATTAATCATTACGTCAATCCTAGAAACCAACAAAATAGGATCGAACGTCCTATTTCATTATTCCATGCTAATGTATTCAAGCGTTAGCCTGCTTTAAACACTCTAATTTTTTCAAAGTAACAGTCCTGTTTCCCTGCAACACCAAATTAATGGCATTACAGTTCTTCAGAAAGGAGGAATCAGCGAAGCCAGTGCATACCAGTGGCACGACCAACCTGCTGACCCCGAAATTCAACTACGAGCTTTTTAACTGCAACAACTTTAATATACGCTATTGGAGCTGGAATTACCGCGGCTGCTGGCACCAGACTTGCCCTCCAA
+
DBB@BECEGEHGHIIHHHIIIIE<<@C@C<G@H1CF?C<DH@FHHII1EHHIIIC0<DGEFHH1F@F00EHH<CGDHEEC@@<FGCHHIIF?E@1FHIHHHHHIIHEGHHHCIHHHFFGCHGHHIIIIHHHDHHHHEHHIIIHIHGIHIIHEHHHHIHHGHIIHHHGIIHIHHHHFIIIIHHIIHIIIHIIIIIHHFFIIIIIHIIIHIHHHEIIIIIGIIIIIIHHH:HHHDIIHGFHIHI<HFFIIIGHIHIHHHHGHEECHHHIIIHCHHHIIIIIIHIIHHECIIIIHHIIGIGIIIHHHIIHIIHIHIHHHHIIIHIHIIHHHHIIIIHHCIIIIHDBCDA
@HISEQ:969:HM2KJBCX2:2:1101:11162:81171 2:N:0:ACTATGCA
TTCACCTGTATCCCCAACTATCCCTATTAATCATTACGTCAATCCTAGAAACCAACAAAATAGGATCGAACGTCCTATTTCATTATTCCATGCTAATGTATTCAAGCGTTAGCCTGCTTTAAACACTCTAATTTTTTCAAAGTAACAGTCCTGTTTCCCTGCAACACCAAATTAATGACATTACAGTTCTTCAAGAAGGAGGAATCAGTAAAGCCAGTACATACCAGAGGCACGACCAACCTACTGACCCCGAAATTCAACTACGAGCTTTTTAACTGCAACAACTTTAATATACGCTATTGGAGCTGGAATTACCGCGGCTGCTGGCACCAGACTTGCCCTCCAA
+
DDDDCIIIIIIHHIIIIIIIIHHHIIIIIGHIIIIIIIIIHHHIIHIIIHIIIIEEHIFGHHHGHHHHHHEHCHHHGIIHIHGHIEHFEHHHHHIHIGIIIHHHHIIIIHHHHHIIIIIIIHHHIIIIIIIIIIIIHIIHHIIIIIHHHHIHIIIIIIIIIIIHIIIIIIHHIIHIIIIIHIIIIIIIIIHIIIIHHHIIIIIIHHIIIIIIIHIIIIIIIIIIIIIIIIIHHGIIIIIIIIIHHIIIIIIIIGIIIIIIIIIIIIIIIIIIIIIIIIIIIIIIHIIIIIIIIIIIIIIHIIIIHIIIIIIIIIIIIIIIIIIIIIIIIIIIHIIHIIIIIDDDDC
@HISEQ:969:HM2KJBCX2:2:1101:20959:81218 2:N:0:ACTATGCA
TTCACCTGTATCCCCAACTATCCCTATTAATCATTACGTCAATCCTAGAAACCAACAAAATAGGATCAACGTCCTATTTCATTATTCCATGCTAATGTATTCAAGCGCGAGCCTGCTTTAAACACTCTAATTTTTTCAAAGTAACAGTCCTGATTCCCCACCACACCAAATTAATGACATGATGGTTCGTCAGAAGGTAGGAATCAGTAACACCAGTACGTACCGAAGGCACGACCAGCGTACTAATCCCGAAATTCAACTACGAGCTTTTTAACTGCAACAACTTTAATATACGCTATTGGAGCTGGAATTACCGCGGCTGCTGGCACCAGACTTGCCCTCCAA
+
DDBDAI@GHHHHHHIHHIEHHHIGIIHIIIHIIHCHFHEHHHHHIIIIHIIIIIHIIIIIGHCHHCGHHCEEHDEHHFHEH@FHHHI1<CG1FGHFC1<CFHHGHHHDHHIHHEIHHHGHIIIFHHHHHIIHHHHEHGHIIHHHHIHIHGHHHHHIHFGFHHHHHIIHIHIHHHIHHHFGHHIIIIHGIIIIIHHIIIIIIIIIIIIIIIIIIIIIHHIIIIIIIHIIHHHGIHIIIIIIIIHGIIHIGHIHHHHIIHHIIHIIHIIIIIIIIHIIIIIIIHHIIHHIHIHHHIIHHHHHIIIIIIIIIIIHIIIHIIIIIIIIIIIIIIIIIIIIIIIIDDDBD
@HISEQ:969:HM2KJBCX2:2:1101:9407:81998 2:N:0:ACTATGCA
TTCACCTGTATCCCCAACTATCCCTATTAATCATTACGTCAATCCTAGAAACCAACAAAATAGGATCAACGTCCTATTTCATTATTCCATGCTAATGTATTCAAGCGCGAGCCTGCTTTAAACACTCTAATTTTTTCAAAGTAACAGTCCTGATTCCCCGCCACACCAAATTAATGACATGATGGTTCGTCAGAAGGTAGGAATCAGTAACACCAGTACGTACCGAAGGCACGACCAACGTACTAATCCCGAAATTCAACTACGAGCTTTTTAACTGCAACAACTTTAATATACGCTATTGGAGCTGGAATTACCGCGGCTGCGGCACCAGACTTGCCCTCCAA
+
DDDDDIIIIIIHHIIIIIIIIIIHIIIHIHIIHHIHEHHHIIIHHIIGHHIIHIIIIIIIHHFGEHHHHGHGHHIIHIIIHIIIIHHGHIHHGHEHHHHIIEHEHIGIGHIHHHHHIHHHHGHHHIIIIIHHIHGA?HIHFHHHHIIIIHIHHGCHD?HIIIIHIIIIIIIIIIIHIIIIIIHIIIIIIIGIIIIIIIIIIIIHHIHIIIIHIIIIIHGIIIHIIHFIIIIIIIIIIIIIIHGHHIGHHHHHIIIIIHHIHHIIGIIIIIIIIIIIIIIIGIIHGIIIIIIHHHHIHIIHIIIHIIIIIIIIHCIIIIIIIIIIIIIIIIHHHIIGIHGDDDDD
@HISEQ:969:HM2KJBCX2:2:1101:17510:82111 2:N:0:ACTATGCA
TTCACCTGTATCCCCAACTATCCCTATTAATCATTACGTCAATCCTAGAAACCAACAAAATAGGATCAAACGTCCTATTTCATTATTCCATGCTAATGTATTCAAGCGTTAGCCTGCTTTAAACACTCTAATTTTTTCAAAGTAACAGTCCTGTTTCCCTGCAACACCAAATTAATGACATTACAGTTCTTCAAGAAGGAGGAACCAGTAAAGCCAGTACATACCAGAGGCACGACCAACCTACTAATCCCGAAATTCAACTACGAGCTTTTTAACTGCAACAACTTTAATATACGCTATTGGAGCTGGAATTACCGCGGCTGCTGGCACCAGACTTGCCCTCCAA
+
DDDDDIIIIIIIIIIIIIIIIIIIIIIIIIIIIIIIIIIIIIIIIIIIGIIIIIIIHHIHGGGHEHIIIIIHIHIIIIIIHIIIHIIHIIIIIIIIIIIIIIIIIIIIIIIIIIIIIIIIIHHHIIIIIIIIIIIIIIIIIIIIIHIIIIHIIIIIIIIIIIIIIIIIIIIHIIIIIIIIIIIIIHIIIIIIIIIIIIIHIIIIIIHIIIIIIHIIIIIIIIIIIIIIIHIIHIIIIIHIIIHHGIHHIIIIIIIIIIIIIIHIIIIIIIIIIIIIIIIIIIIIIIIIIIIIIIIIIIIHHIIIIIIIIIIIIIIIIIIIIIIIIIIIIIIIIIIIIIIIIDDDDD
@HISEQ:969:HM2KJBCX2:2:1101:5705:82635 2:N:0:ACTATGCA
TTCACCTGTATCCCCAACTATCCCTATTAATCATTACGTCGATCCTAGAAACCAACAAAATAGAATCAAACGTCCTATTTCATTATTCCATGCTAATGTATTCAAGCGTGAGCCTGCTTTAAACACTCTAATTTTTTCAAAGTAACAGTCCTGATTCCCCACAACACCAAATAAATGACATCATGGTTCGTCAGAAGGGAGAAACCAACAATACCAGTACGTACCGAGGCACGACCGACATGATGGTCCCGAAATTCAACTACGAGCTTTTTAACTGCAGCAACTTTAATATACGCTATTGGAGCTGGAATTACCGCGGCTGCTGGCACCAGACTTGCCCTCCAA
+
DBBAAHHIIIE<CFHEEGHHIIHFEEHHIGHIGIHHIIIGDHIHHIIIGHHIIIIIIHHHIIIIHHHIHHIIIIIIIIHIIGHHEHHHHIIIHHEHHIHHHFFHIHIIIHIHFHHHHGIIHHHHIIGHIIIHIIGEHIIHEGGIIIIIIIHEGFDFHHHIHHHEHHHHHHIGHGHGFIHHHIIIIIIIHHGHHHGIIHHG@IHIIIIIHHGIHIIIIHHHEGIIHHIIHIHHHIHIIIIHIHHHIIIHHIHIIHIHHHHHEHHIIHIHEIIIIIIIIH?IIIIIIIIIIIHHIIIIIIIHIHIIHEIIIIHIIIIIIIIIHHIHIIIIIIIHHHHIFIIIDD@DD
@HISEQ:969:HM2KJBCX2:2:1101:15268:82156 2:N:0:ACTATGCA
TTCACCTGTATCCCCAACTATCCCTATTAATCATTACGTCAATCCTAGAAACCAACAAAATAGGATCAACGTCCTATTTCATTATTCAATGCTAATGTATTCAAGCGCGAGCCTGCTTTAAACACTCTAATTTTTTCAAAGTAACAGTCCTGATTCCCCACCACACCAAATTAATGACATGATGGTTCGTCAGAAGGTAGAAATCAGTAACACCAGTACGTACCGAAGGCACGACCAGCGTACTAATCCCGAAATTCAACTACGAGCTTTTTAACTGCAACAACTTTAATATACGCTATTGGAGCTGGAATTACCGCGGCTGCTGGCACCAGACTTGCCCTCCAA
+
0<0DD1<FGH@EHE?CHHEHEHICCGEFFCEDHHHEHIHHE=HC?HEE?FH11<DHHEH1D111DCH1CGH@HEC@GHC@G<FCGCC1<DGCH?<GFF@F1IHDC><HIHH@@8C6FDGHCHIHIIIHHFDCCFHIHFBIIIHEHHEDACHGHC=HDHCAHHHGHIHHHHGEHGGFH?ECFHHHHIHFIHEEFEHEHEGIIIIGIIIHHHHIIIHIHHEFCE=G@HIIFHEIHEHEHHIIHHHEHH?HCEE?IIHIHHGHDIHIHIHIIIHHHHIIIIIIHGC?HHIIIIHEEDGHEH@EEIIIHIIIHIHIHGHIIIIIIIIIIIIIIIIIIHHHHIHHBDDD<
@HISEQ:969:HM2KJBCX2:2:1101:6588:81501 2:N:0:ACTATGCA
TTCACCTGTATCCCCAACTATCCCTATTAATCATTACGGTGATCCTAGAAACCAACAAAATAGAACCATGCCGTCCTATTCTATTATTCCATGCTAATGTATTCGAGCAAAATGCCTGCTTTAAACACTCTAATTTTTTCAAGGTAAAGGTCCTGGTTCCACATGACACCCAATTAAGGACATCATGCTTCTCCAGAAGGTGAGAAATCAACTGCGACAGTTCATACCCCTTAAGGCACGACCATCACGTCAATCCCGAAATTCAACTACGAGCTTTTTAACTGCAACAACTTTAATATACGCTATTGGAGCTGGAATTACCGCGGCTGCTGGCACCAGACTTGCCCTCCAA
+
DDDDDIIIIIIIIIIIIIIIIIIIIIIIIHIIIIIIIIIIIIIHGIIIHIIGIIIIIIIIIIHHHIIIICHEIIHIIIIIHIIIIIIIIFHIHHIIHIHIIHIIIIIIIIIIIIHIIIIIIIIIIHIIIIHIIIIIIIIIIIHIIIIIIIIHIIHIIGIIIIIIIIIIIIIIIIIIIIIIIIIIIIIIIIIIIIIIIIIIIIIIIIIIIIIIIIIIIIIIIHIIIIIGIIIIIIIIIIIIIIIIIIIIIIHIIIIIIIIIIIIIIIHHHIIIGIIIIIIIIIIIIIIIIIIIIIIIIIIIIIIIIIIIIIIIIIIIIIIIIIIIIIIIIIIIIIIIIIIIIIIIIIIDDDDD
@HISEQ:969:HM2KJBCX2:2:1101:16057:83129 2:N:0:ACTATGCA
TTCACCTGTATCCCCAACTATCCCTATTAATCATTACGGTGATCCTAGAAACCAACAAAATAGAATCATGCCGTCCTATTTTATTATTCCATGCTAATGTATTCAAGCAAAATGCCTGCTTTAAACACTCTAATTTTTTCAAAGTAAAGGTCCTGGTTCCCCGCGACACCCAATTAAGGGCATCGCGGTTCTCCAGAAGGTGAGAAATTGACTACACCAGTTCATACCCCTTAAGGCACGACCGATGTGTCAATCCCGAAATTCAACTACGAGCTTTTTAACTGCAACAACTTTAATATACGCTATTGGAGCTGGAATTACCGCGGCTGCTGGCACCAGACTAGCCCTCCAA
+
DDDDDIIIIIIIIIIIIIIIIIIIIIIIIIIIIIIIIIIIIHIIHIHIIIIHIHHIIGIEHHHCEHIEHHGHHHIHIIIIIIIIIIIIHHIIHHIIHIIIIHIIIIIGIHIIIIHHIIIIIIGHHIIIHIHIHIIHHIIIIHHIIIIFHHIIIIHHHHIHIIIIHIIIHIIIIIHIIIIIIIIIIIIIIIIIIIIIIIIIIIIIIIIIIIIIIIIIIIIIIIIIHHIIIIIIIIIHIIIIIIIIIIIIIGHIIHIIIIIIIIHIIIIIIIHIHIIIIIIIIHIIIIIIIIIHHIHIIIIIIIIIIIIIIIIIIIHIHIHIIIIIIIIIIIIIIIIIIIIIIHHIIIIDDDDD
@HISEQ:969:HM2KJBCX2:2:1101:9499:83370 2:N:0:ACTATGCA
TTCACCTGTATCCCCAACTATCCCTATTAATCATTACGTCAATCCTAGAAACCAACAAAATAGGATCGAACGTCCTATTTCATTATTCCATGCTAATGTATTCAAGCGTTAGCCTGCTTTAAACACTCTAATTTTTTCAAAGTAACAGTCCTGTTTCCCTGCAACACCAAATTAATGACATTACAGTTCTTCAGAAAGGAGGAATCAGCGAAGCCAGTGCATACCAGTGGCACGACCAACCTGCTGACCCCGAAATTCAACTACGAGCTTTTTAACTGCAACAACTTTAATATACGCTATTGGAGCTGGAATTACCGCGGCTGCTGGCACCAGACTTGCCCTCCAA
+
DDDDCIIIHIHIIIIIHIIIIIIIIIHIIIIIIIIIIIIIIIIIIIIIHHIIIIIIIIIHHGIHHIIIIIHHIIIIIIIIIIIIIIIIIIIIIIIIIIHHIIHHHIGHIIIIIIIIIIHIHIIIIIIIIIIIIIIIIIIIIIIIIIIIIHIHIIIIIIIIIIIIIIIIIIHIHIIIIIIIIIIIIIIIHIIIIIIIIIIIIIIIIIIIIIIIIIIIIIIIIIIIIIIIIIIIIIIIIIIHIIIHHIIIIIGIHHHIHIIIIIIIIIIIIIIIIIIIIIIHIIIIIIIIIIIIIIIIIIIIIIIIIIIIIIIIIIIIIIIIIIIIIIIIIIIIIIIIIIIIIDDDDD
@HISEQ:969:HM2KJBCX2:2:1101:20228:82794 2:N:0:ACTATGCA
TTCACCTGTATCCCCAACTATCCCTATTAATCATTACGTCAATCCTAGAAACCAACAAAATAGGATCGAACGTCCTATTTCATTATTCCATGCTAATGTATTCAAGCGTTAGCCTGCTTTAAACACTCTAATTTTTTCAAAGTAACAGTCCTGTTTCCCTGCAACACCAAATTAATGACATTACAGTTCTTCAAGAAGGAGGAATCAGTAAAGCCAGTACATACCATTGGCACGACCAACCTACTGACCCCGAAATTCAACTACGAGCTTTTTAACTGCAACAACTTTAATATACGCTATTGGAGCTGGAATTACCGCGGCTGCTGGCACCAGACTTGCCCTCCAA
+
DDDDDIIIIIIIIIIIIIIIIIIIIIIIIIIIIIIIIIIIIIIIIIIGIIIIIIIIIIIIIGGHHIIHGHIIIIIIIIIIIIHIIIIIIIGIIIIIIIIIIHHHIIIIIIIIIIIIIHIIIHHIIIIIIIIIIHIIIIIIIIIIIHIIIIGIIIIIIIIIIIIIIIIGIIIIIIIIIIIIIIIIHIIIIIIIIIIIGIIIIIIIIIIIIIHIIIHIIIIHIIIIIIIIIIIIIIIIIHHIIIIIIIII4IIIIIIIIIIIIIIIIIIIIIIIIIIIIIIIIIHIIGIIIIIIIIIIIIIIIIIIIIIIIIIIIIIIIIIIIIIIIIIIIIIIIIIIIIHIIDDDDD
@HISEQ:969:HM2KJBCX2:2:1101:7835:83100 2:N:0:ACTATGCA
TTCACCTGTATCCCCAACTATCCCTATTAATCATTACGTCGATCCTAGAAACCAACAAAATAGGTTCGATCGTCCTATTTCGTTATTCCATGCTAATGTATTCAAGCGCGAGCCTGCTTTAAGCACTCTAATTTTTTCAAAGTAACAGTCCTGTTTCCCCGCAACAACAAATTAATGCCATCACGGTTCTACAAGAGGGAGGGACCAGTGAGGCCAGTGCATACCAGTGGCACGACCAACCTACTGGCCCCGAAATTCAACTACGAGCTTTTTAACTGCAACAACTTTAATATACGCTATTGGAGCTGGAATTACCGCGGCTGCTGGCACCAGACTTGCCCTCCAA
+
DDDDDIIIIIIIIIIIIIIIIIIIIIIIIIIIHIIIIHHIIIIIIIIIIIIIIIIIIIIIIIIHIIIIIIHIIIIIIIIIIIIIIIIIIIIIEHHIIIIIIIHIIIIIIIIIIIIIIIIIHIIIIIIIIIIIIIIIIIIIIIIIIIIIIIIIIIIIIIIIIIIIIIIIIIIIIIIIIIIIIIIIIIIIIIIIIIIIIIIIIIIIIIIIIIIIIIHIIIIIIIIIIIIIIIIIIIIIIIIIIIHHGIIIIIIIIIIIIIIIIIIIIIIIIIIIIIIIIIIIIIIIIIIIIIIIIHIIIIIIIIIIIIIIIIIIIIIIIIIIIIIIIIIIIIIIIIIIIIIIIDDDDD
@HISEQ:969:HM2KJBCX2:2:1101:8595:83458 2:N:0:ACTATGCA
TTCACCTGTATCCCAACTATCCCTATTAATCATTACGTCGATCCTAGAAACCAACAAAATAGAATCAAACGTCCTATTTCATTATTCCATGCTAATGTATTCAAGCGTACGCCTGCTTTAAACACTCTAATTTTTTCAAAGTAACAGTCCTGATTCCCCACGACACCAAATTAATGACATCGCGGTTCTTCAGAAGGTAGGAACCAATAATGCCAGTACGTACCGAAGCACGACCAACAATTCGATCCCGAAATTCAACTACGAGCTTTTTAACTGCAACAACTTTAATATACGCTATTGGAGCTGGAATTACCGCGGCTGCTGGCACCAGACTTGCCCTCCAA
+
DDDDDIHIHIIIIIIIIGIIIIIIIIIIIIIIIIIIIIIIIIIIIIIIIIIIIIIIIIIHIICHIIIHIIIIIIHIIIIIIIIIIIIIIIIFIIIIIIIIIIIIIIIIIIIIIIIIIIIIIIIHIIIIIHIIIIIIIIIIIIIIIIIIIIIIIIIIIIIIIIIIIIIIIIIIIIIIIIIIIIIIIIIIIIIIIIIIIIIIIIIIIIIIIHIIIIIIIIIIIIIIIIIIIIIIIIIIIIIIIHEIIIIIIIIIIIIIIIIIHIIIIIIIIIIIIIIIIIIIIIIIIIIIIIIIIIIIIIIIIIIIIIIIIIIIIIIIIIIIIIIIIIIIIIIIIIIIIIIDDDDD
@HISEQ:969:HM2KJBCX2:2:1101:7264:83500 2:N:0:ACTATGCA
TTCACCTGTATCCCCAACTATCCCTATTAATCATTACGTCGATCCTAGAAACCAACAAAATAGAATCAAACGTCCTATTTCATTATTCCATGCTAATGTATTCAAGCGTAAGCCTGCTTTAAACACTCTAATTTTTTCAAAGTAACAGTCCTGATTCCCCACGACACCAAATTAATGACATCGCGGTTCTTCAGAAGGTAGGAACCAATAATGCCAGTGCGTACCGAAGCACGACCAACAATTTGATCCCGAAATTCAACTACGAGCTTTTTAACTGCAACAACTTTAATATACGCTATTGGAGCTGGAATTACCGCGGCTGCTGGCACCAGACTTGCCCTCCAA
+
DDDDDIIIIIIIHIIIIIIIIIHIIIIIIIGIIIIIIIIIIIIIIIIIIIIIIIIIHIIIIIIIIIIIGIIIIIIIIIIIIIIIIIIIHIIIGHIIIIIHIIIIIIIHIIIIIIIIIIIIIIIIIIIIIIIIIIIIIIIIIIHIIIIIIIIIIIIIIHGIIIIIIIIIIIIIIIIIIIIIIIIIIIIIIIIIIIIIIIIIIIIIIIIHIIIIIIIIIIIIIIIIIIIIIIIIIHHHHIIIIIHIIIIIIIIIIIHIIIIIIIIIIIIIIIIIIIIIIIIIIIIIIIIIIIIIIIIIIIIIIIIIIIIIIIIHIIHIIIIIIIIIIIIIIIIIIIIIIIIIDDDDD
@HISEQ:969:HM2KJBCX2:2:1101:5514:83693 2:N:0:ACTATGCA
TTCACCTGTATCCCCAACTATCCCTATTAATCATTACGTCAATCCTAGAAACCAACAAAATAGGATCGAACGTCCTATTTCATTATTCCATGCTAATGTATTCAAGCGTTAGCTTGCTTTAAACACTCTAATTTTTTCAAAGTAACAGTCCAAATTCCCCGCAACACCAAATAAATGGCATTACGGATCGTCAGGAAGGAGGAATCAGTGAGACCAGTACATACCAGAGGCATGACCAACCTACTAACCCCGAAATTCAACTACGAGCTTTTTAACTGCAACAACTTTAATATACGCTATTGGAGCTGGAATTACCGCGGCTGCTGGCACCAGACTTGCCCTCCAA
+
DDDDDIIIIIIIIIIIIIIIIIIIIIIIIIIIIIIIIIIIIIIIIIIIIIIIIIIIIIIIIIIIIIIIIIIIIIIIIIIIIHIIIIIIIIIIIIIIIIIIIIIIIIIIIIIIIIIIHIIIIIIIIIIIIIIIIIIIIIIHIIIIIIIIHIIIIIIIIIIIIIIHIIIIIIIIIIHIIIIIIIIIIIIIIIIIIIIIIIIIIIIIIIIIIIIIIIIIIIIIIIIIIIIIIIIIIIIIIIIIIIIHGIIIIIIIIIIIIIIIIIHIIIIIIIIIIIIIIIIIIIIIIIIIIIIIIIIIIIIIIIIIIIIIIIIIIIIIIIIIIIIIIIIIIIIIIIIIIIIIIDDDDD
@HISEQ:969:HM2KJBCX2:2:1101:14958:84419 2:N:0:ACTATGCA
TTCACCTGTATCCCCAACTATCCCTATTAATCATTACGGTGATCCTAGAAACCAACAAAATAGAACCATGCCGTCCTATTCTATTATTCCATGCTAATGTATTCGAGCAAAATGCCTGCTTTAAACACTCTAATTTTTTCAAGGTAAAGGTCCTGGTTCCACATGACACCCAATTAAGGACATCATGCTTCTCCAGAAGGTGAGAAATCAACTGCGACAGTTCATACCCCTTAAGGCACGACCATCACGTCAATCCCGAAATTCAACTACGAGCTTTTTAACTGCAACAACTTTAATATACGCTATTGGAGCTGGAATTACCGCGGCTGCTGGCACCAGACTTGCCCTCCAA
+
DDDDDIIHIIIIIIIIIHIIIIIIIIIIIIIIIIIIIIIIIIIIIIIIIIHIIGHIIIGCHHHHIIHHIGHHIHHIHIHHFIIIIHIHIHHHIHIIHIHIHHIHIIIIHIIIIHIIIIIIIIIIIIHIIIIGIHHIHFHHHIIIIIIIIIHHHHHHHHHIIIIIIIIIIIIIIIIIIIIIIIIIIIIHHIIIIIIIIII;HHIIIIIIIIIIIHIIIIIIIIIHIIIIIIIIIIIHHHIIIIIIIIHIHHFHHIIIIIIIIIIIIIIIHIIHIIIIIIIIHIIIIIIIIIIIIIIIIHIIIIIIIIIIIHIIIIIIIIIIIIIIIIIIIIIIIIIIIIIIIIIIIIIDDDDD
@HISEQ:969:HM2KJBCX2:2:1101:13731:84585 2:N:0:ACTATGCA
TTCACCTGTATCCCCAACTATCCCTATTAATCATTACGGTGATCCTAGAAACCAACGAAATAGAATCAGTCCGTCCTATTTCATTATTCCATGCTAATGTATTCAGACGTTAGCCTGCTTTAAACACTCTAATTTTTTCAAAGTAACAGTCCTGATTTCCCATCACACCAAATAAATGGCATGAAAGTTCCTCAGAAGGTAGAGATTCATCTCACCAGTACAGACAATTAAGCCTGACCAATGGGTAAACCCCGAAGTTCAACTACGAGCTTTTTAACTGCAACAACTTTAATATACGCTATTGGAGCTGGAATTACCGCGGCTGCTGGCACCAGACTTGCCCTCCAA
+
DDDDDIIIIIIIIIIIIIIIIIIIIIIIIIIIIIIIIIHIIIIIIIIIIHHIIIIIIIIIIIIIIIIIIIIGIIIIIIIHIIIIIHHHIIIIGIIIIIIIIHHIIIIIIIIIIIIIIIIHHIIHIIHIIHIHHHIIIIIHIHIIIIIHIIIIIIIIIIIIIIIIIIIIIIIIIIHIIIIIIIIIIIIHHIIIIIIIIIIIIIIIIIIHIIIIGIHIIIIIIIIHIIIIIIIHIIIHIIIIIIIIHHDIIIIIHIIGIIIIIIIIIIIIIIIIIIIIIIIIIIIIIIIIIIIIIIIIHIIIIIIIIIIIIIIIIIIIIIIIIIIIHIIIIIIIIIIIIIGIIIIDDDDD
@HISEQ:969:HM2KJBCX2:2:1101:16080:84157 2:N:0:ACTATGCA
TTCACCTGTATCCCCAACTATCCCTATTAATCATTACGTCGATCCTAGAAACCAACAAAATAGAATCAAACGTCCTATTTCATTATTCCATGCTAATGTATTCAAGCGTGCGCCTGCTTTAAACACTCTAATTTTTTCAAAGTAACAGTCCTGATTCCCCACGACACCAAATTAATGACATCGTAGTTCTTCAGAAGGTAGGAACCAATAATGCCAGTGTGTACCGAAGCACGACCGACAATTTGATCCCGAAATTCAACTACGAGCTTTTTAACTGCAACAACTTTAATATACGCTATTGGAGCTGGAATTACCGCGGCTGCTGGCACCAGACTTGCCCTCCAA
+
DCDDDIIIIHIHIIIFHHIIIIIIIIIIIIIIIIIIIIIIIHHHHHFHEHIIIHIHIIIIIIHIIIHIGIGH1<EHHIGIHHIIHIIIGIIIFIIIIIIIIGIIIIIIIIIIIIIIIHIIIIHIIIIIIIHIHIHIIIIHHHHIHEHGHIIIIIIIIIHHIIIIIIIIIIIIIIIIIIIIIIIIIIIHIIIIIIIIIIIHIIIIIIIIIIIIIIIIIIIIIHIIIIIIIIIIIIIHIIIIHHHGIIIIIIIIIIHIIIIIIIIIIIIIIIIIIIIIIIIIIIIIIIIIIIIIIIIIIIIHHIIIIIHHIIIIIIIIIIIIIIIIIIIIIIIIIIIIIIIIDDDDD
@HISEQ:969:HM2KJBCX2:2:1101:10696:85164 2:N:0:ACTATGCA
TTCACCTGTATCCCCAACTATCCCTATTAATCATTACGTCGATCCTAGAAACCAACAAAATAGAATCTGATGTCCTATTTCATTATTCCATGCTAATGTATTCAAGCGTAAGCTTGCTTTAAACACTCTAATTTTTTCAAGGTAACAGTCCTAATTCCCCATAACATCAAATAAATGACATTATGGTTCTTTAGAAGGTGAGAACCAATAAAACCAGTACATACCAAGGCATGACCGATCCCTTGATCCCGAAATTCAACTACGAGCTTTTTAACTGCAACAACTTTAATATACGCTATTGGAGCTGGAATTACCGCGGCTGCTGGCACCAGACTTGCCCTCCAA
+
DDDDDIIIIHHHIIIIIIIIIIIIIIIIIIIHIIIIIHIIIIIIIIIIGIIHIIIIIIIIIIIIIIIHIHIIHIIIIIIIIHHIHIIIIIIIHHIIIHHIIHHHHHIIIIIIHIIIIIIIIHHIHIIHHIIIIIIIIIIIIIIIIIIIIIIIIIIIIIIIHIIHIIHIIIIIIIIIIIIHHIIIIIIIIIIIIIIIIIIIIIIIIIIIIIIIIIIIIIIIHIIIIIIIIIIIIIIIIIIIIIHHIIIIHIIIIIIHIIIIIIIIHIIIIIIIIIIIIIIIIIHHIGIIIIIIIIIIIIIIIIIIIIIIIIIIIIIIIIIIIIIIIIIIIIIIIIIIIIIIDDDDD
@HISEQ:969:HM2KJBCX2:2:1101:2119:84822 2:N:0:ACTATGCA
TTCACCTGTATCCCCAACTATCCCTATTAATCATTACGGTGGTCCTAGAAACCAACAAAATAGAACCATGCCGTCCTATTTTATTATTCCATGCTAATGTATTCAAGCAAAAATGCCTGCTTTAAACACTCTAATTTTTTCAAAGTAAAGGTCCTGGTTCCCCGCGGCATCCAATTAAGGACATCGCGGTTCTCCAGAAGGTGAGAAATTGACTGCACCAGTTCATACCCCGTGAGGCACGACCGATGCGCCAATCCCGAAATTCAACTACGAGCTTTTTAACTGCAACAACTTTAATATACGCTATTGGAGCTGGAATTACCGCGGCTGCTGGCACCAGACTTGCCCTCCAA
+
DDDDCIIIIIIFHIHHDFHIIIIIIIHHIHEHHHIIEHHFHIHIIIHHHIIIFHIIIIHHGHGEHHCHHGHIIHGHHHIHHFHHIEH1DG?GHHHIHIFFHEHGIHIHIIIIHHHHIHIFHCDHHHHFHHHHHGIIHIGFHHEHHHIIIHGIIIIIIHHIIHIHHHHGHGIIHEHHHIIHHHHIIHHHEHHIIIIIHIGIIHIIHHHIHHIIIIGGIIHIIHIHHGHIIIHHIIHIIIIIGGIIIIHGHCHGHHHIIIHGHHIIIHHG=CD1HIIIIIIHEHHIIIIIIHHIIHIHIHHHHHCHIIIHIIIIIIIHHHHIHDIIHIIHHGGIIIIIIIHHHHHIIIIIDDDDA
@HISEQ:969:HM2KJBCX2:2:1101:1880:85263 2:N:0:ACTATGCA
TTCACCTGTATCCCCAACTATCCCTATTAATCATTACGGTGATCCTAGAAACCAACAAAATAGAACCATGCCGTCCTATTCTATTATTCCATGCTAATGTATTCGAGCAAAAATGCCTGCTTTAAACACTCTAATTTTTTCAAGGTAAAGGTCCTGGATCCGCAAGACACCCAATTAAGGACATCAAGTTTCTCCAGAAGGTGAGAAATCAACAGCGACAGTTCATACCCCTTAAGGCACGACCATCACGTCAATCCCGAAATTCAACTACGAGCTTTTTAACTGCAACAACTTTAATATACGCTATTGGAGCTGGAATTACCGCGGCTGCTGGCACCAGACTTGCCCTCCAA
+
DDDDCIIIIIIHIIIIIIIIIIIIIIIIIIIIIIIIIIIIIIIIIIIIIIIIIIIIHIIIHHHHHIIIIIIIGIIIIIIIIIIIIIHIHIIIIIIIIIHHHHHIIIHIIIIIHIIIIIIHIHHHHHHHIIIIIIIIIIHIIIIIIIIIIIIIIIIIIIIIIIIIIIIIIIIIIIIIHIIIIIIIIIIIHIHIIIIIIIIIIIGIIIIHHIIIIIIIIIIIIHIIIIIIIIIIIIIIIIIIIIIIIIHHIIHHIIIIIIIIIIIIIIIIIIIIIIIIIIIIIIIIIIIIIIIIIIIIIIIIIIIIIIIIIIIIIIIIIIIIIIIIIIIIIIIIIIIIIIIIIIIIIIIIDDDDD
@HISEQ:969:HM2KJBCX2:2:1101:11473:86568 2:N:0:ACTATGCA
TTCACCTGTATCCCCAACTATCCCTATTAATCATTACGTCAATCCTAGAAACCAACAAAATAGGATCAAACGTCCTATTTCATTATTCCATGCTAATGTATTCAAGCGTTAGCCTGCTTTAAACACTCTAATTTTTTCAAAGTAACAGTCCTGTTTCCCTGCAACACCAAATTAATGACATTACAGTTCTTCAAGAAGGAGGAACCAGTAAAGCCAGTACATACCAGAGGCACGACCAACTTACTAATCCCGAAATTCAACTACGAGCTTTTTAACTGCAACAACTTTAATATACGCTATTGGAGCTGGAATTACCGCGGCTGCTGGCACCAGACTTGCCCTCCAA
+
BDDDBGGH11<CF@?CCEHHHEEHHHHHHII1FHEEHIIHIFEHEHHCEHHHIF10@<11DGHHH?FHHHCE1C@@GCCEEHHFHHEHHF1C1<F?E@CGH@G@GHEGHHHIHHEIHHGHEGAHFIHHEFIHHIHHEFHFFHHEHGIHHEHHCHFEHGHIHE=HIIHHIHHHHHHH9HCHFHHIHHI;IIIIIIIIHH:HHHGEHIH:IIIHHGIIIHHHIIHEHHIIIFHHHHHGIHFHIHHED1HECCFHEEHHGIHIHIIHCFGHHHHHFEDHHHGCGEIIIH@HIIHFIHHIIHHHHGIIHIGIIIIIIHIIIHIHHIHEHHHHGHHIIIGIHECHHD??D0
@HISEQ:969:HM2KJBCX2:2:1101:7781:86617 2:N:0:ACTATGCA
TTCACCTGTATCCCCAACTATCCCTATTAATCATTACTCATTTCCCCAAAAACCAACAAAATTCGAGATACGAGTCCTAAATTATTATTCCATGCTAATGTATTCATAACTTTCAGCCTGCTTTAAACACTCTAATTTTTTCAAAGTAAAGGTCCTGGATTGCGAACCCAACCCAGTAAAGGGCAGGAACGTTCTCCAGGAAGATGGTAAGCGCGCATCGGCACTCACACACGATACCGTGGCGGGCCAAGCGCACTATACCAGAAATCCAACTACGAGCTTTTTAACTGCAACAACTTTAATATACGCTATTGGAGCTGGAATTACCGCGGCTGCTGGCACCAGACTTGCCCTCCAA
+
D@DDBCGHHI@GHIIIIIIIIIIIIIIIIIIIIIIIIGFHHIIHIEHGHIHHHFHHIIGIHEHHEEHHHIFHGHHFHIHHIHHIIHHFHEEHHHCEEHHHHDCCFHHFHIHIHIHIIHHHHHCFGGCGGHHHFH3HFHEHHHGGIIHGHHHHHFEGHHHHHIHEHHHHGGHIHIIHHG?I:GCGFHHHIIIIIHHHIIHHFEHHEFCG@HIIIIFHHHHHGIIIIHHFIIIIIIIHH7IIIIIIIHHIIGHIIIHFGIHHIIIIIIIIIIIIIIIIIIIIIIIIIIIIIIIIIIIIIIIIIIIIIIIIIIIIIIIIIIIIIIIIIIIIIIIIIIIIIIIIIIIIIIIIIIIIIDDDDD
@HISEQ:969:HM2KJBCX2:2:1101:2019:87457 2:N:0:ACTATGCA
TTCACCTGTATCCCCAACTATCCCTATTAATCATTACGGTGATCCTAGAAACCAACAAAATAGAACCATGCCGTCCTATTCTATTATTCCATGCTAATGTATTCGAGCAAAAATGCCTGCTTTAAACACTCTAATTTTTTCAAGGTAAAGGTCCTGGATCCGCAAGACACCCAATAAAGGACATCAAGTTTCTCCAGAAGGTGAGAAATCAACAGTAACAGTTCATACCCCTTAAGGCATGACCATCACGTCAATCCCGAAATTCAACTACGAGCTTTTTAACTGCAACAACTTTAATATACGCTATTGGAGCTGGAATTACCGCGGCTGCTGGCACCAGACTTGCCCTCCAA
+
DDDDDIIHHIHEGHIIHHIIHHHIIIHIHIHIIIHIGIIIIIIGGHHHHIIHHHHHIHIHHIIHIIIIIIIHIIHHIIIHIHEEHIIIGHIIEHIIIHGHHHHHHHIIIIEIHHHHHIIIEIHIIHGHHIGIIIIIHHHIIIHGGHHHIIHHIHHGHHCD?DHHIHHIHHIIIIHHIIIHIHHIIHGIHHHIGHIIIIIHIIHHHHHHHIIIIHIIIIIIHHIIHHHGGHIIIIIIHIIHHIIIIIIHIIHHIIIIIIHIHEHGHIIIIIIIIIIIIIIIIIIIIIIIIIIIIIIIIHIIHIIIIIIIIIIIIIIIIIIIIIIIGIIIIIIIIHIIIIHIIIIIIIIIADDDD
@HISEQ:969:HM2KJBCX2:2:1101:12718:87792 2:N:0:ACTATGCA
TTCACCTGTATCCCCAACTATCCCTATTAATCATTACGTCAATCCTAGAAACCAACAAAATAGAATCAAACGTCCTATTTCATTATTCCATGCTAATGTATTCAAGCGTAAGCCTGCTTTAAACACTCTAATTTTTTCAAAGTAACAGTCCTGATTTCCCACGACACCAAATTAATGACATCGCGGTTCTTCAGAAGGTAGGAACCAATAATACCAGTTCGTACCGAGGCACGACCGACAATTTGATCCCGAAATTCAACTACGAGCTTTTTAACTGCAACAACTTTAATATACGCTATTGGAGCTGGAATTACCGCGGCTGCTGGCACCAGACTTGCCCTCCAA
+
DDDDDIIIIHIHIHHIGIIIIIIIIGIIIIIHIIIHIIIIIIIIHIHIGIIIIIIIIIHIHIIEHHHIIIIIIIIIIGHHIIIIIIIIIIIIIIIIIIIIIIIIIHHGIIIHIIIIIIHIIIIIIIHIIIHIIIHIIIIIIIIIIHIIIIIIIHGHIIIIIIIIIIHIHIEGHIHHHIIIIIIIIHIIIIIIIIIIIHIIIHIIIIIIIIIIIIIIIIIIIHIIHIIGIIIIIIHIII?HIIHEIIIIHIIIIIIIIIIIIIIIIIIIIIIIIIIIIIIIIIIIHIHIIIIIIIIIIIIIIIIIIIIIIIIIIIIIIIIHIIIIIIIIGIIIIIIIIGIIDDDDD
@HISEQ:969:HM2KJBCX2:2:1101:11367:87702 2:N:0:ACTATGCA
TTCACCTGTATCCCCAACTATCCCTATTAATCATTACGTCAATCCTAGAAACCAACAAAATAGGATCAAACGTCCTATTTCATTATTCCATGCTAATGTATTCAAGCGTTAGCCTGCTTTAAACACTCTAATTTTTTCAAAGTAACAGTCCTGTTTCCCTGCAACACCAAATTAATGGCATTACAGTTCTTCAGAAAGGAGGAATCAGCGAAGCCAGTGCATACCAGTGGCACGACCAACCTGCTGACCCCGAAATTCAACTACGAGCTTTTTAACTGCAACAACTTTAATATACGCTATTGGAGCTGGAATTACCGCGGCTGCTGGCACCAGACTTGCCCTCCAA
+
DDDDDIIIIIIIHIIIIIIIIIIIIIIIIHIIGIIHIIHIIIIHIIIIGHIIHIIIIHGEHHHIHIIIIIIIIIHIIIIIIIIIIGIIIIIIHHHIIIIIIIIIIIIIIIIIIIIIIIIIIIIIIIHIIIIIIIHIIIIIIIIIIIIIIIIIIIIIIHHIIIIIHIIIIIIIHIIIIIIIIIIIIIIIIIIIIIIIIIIIIIIGHIIIIIIIIIIIIIIIIIIIIIIIIIIIIIIIIIHIIIIIHIIIIIIIIIIIIIIIIIIIIIIIIIIIIIIIIIIIIIIHIIIIIIIIIIIIIIIIIIIHIIIIIIIIIIIIIIIIIIIIIIIIIIIIIIIIIIIIIDDDDD
@HISEQ:969:HM2KJBCX2:2:1101:1715:88474 2:N:0:ACTATGCA
TTCACCTGTATCCCCAACTATCCCTATTAATCATTACGTCAATCCTAGAAACCAACAAAATAGGATCGAACGTCCTATTTCATTATTCCATGCTAATGTATTCAAGCGTTAGCTTGCTTTAAACACTCTAATTTTTTCAAAGTAACAGTCCAAATTCCCCGCAACACCAAATTAATGGCATTACGGATCATCAGGAAGGAGGAATCAGTGAGAGCAGTACATACCAGAGGCATGACCAATCTACTAACCCCGAAATTCAACTACGAGCTTTTTAACTGCAACAACTTTAATATACGCTATTGGAGCTGGAATTACCGCGGCTGCTGGCACCAGACTTGCCCTCCAA
+
DADDDIGIHIIIIIHHHHIIIGIIIIIIHHIIIIIIIIIIHHHHHIHHIGHHHIIIGHHIIFE?HEHIHIHCGHDHHIFIIGHIIH?1FHFIHHIIIHHHHHHHHIHHHHIIIIIHIIIHIGHHIIIIIHIIIIIIIIHHHHFFIIIHHHIIIHHHIHIHIIIIIHIHHFIIIIIIIIIIIIHIIIIIIHIIIIIIIIIIIIIIHIHHIIIIIIIIIIIIIIHHGHHCIIIHIIIIHGHEHHHHDHH<IIIIIHIIIIIIHHHHIHIIIIIIIIHIIHIHHIHHIIIIIIIIIIIIIIIIIIIIIIIIIIIIIIIIIIIIIIIIIIIIIIIIIHIIIIIIIDDDDC
@HISEQ:969:HM2KJBCX2:2:1101:17676:89011 2:N:0:ACTATGCA
TTCACCTGTATCCCCAACTATCCCTATTAATCATTACGTCAATCCTAGAAACCAACAAAATAGGATCGAACGTCCTATTTCATTATTCCATGCTAATGTATTCAAGCGTTAGCTTGCTTTAAACACTCTAATTTTTTCAAAGTAACAGTCCAAATTCCCCGCAACACCAAATTAATGGCATTACGGATCATCAGGAAGGAGGAATCAGTGAGACCAGTACATACCAGAGGCATGACCAATCTACTAACCCCGAAATTCAACTACGAGCTTTTTAACTGCAACAACTTTAATATACGCTATTGGAGCTGGAATTACCGCGGCTGCTGGCACCAGACTTGCCCTCCAA
+
DDDDDIIIIIIIIIIIIIIIIIIIIIIHIIIIIIIIIIIIIIIIIIIIIIIIIIIIIIIIIIHIIIIHIHIHFHHIIIIIIIIIIIHIIIIIIIIIIIIIHHIIIIIIIIIHIIIHIIIIIIIIIIIIIIIIIIIIIIIHIHIIIIIIIIIHEIHHIHHHIIIHIIIIIIIIIIHIIIIIIIIIIIIHIIIEIIIIIIIIIIIIIIIIIIIIIIIIIIIIIIIIIIIIIIIIIIIIIIIIIIIHHIIIIIIIIIIIIIIIIIIIIIIIIIIIIIIIIIIIIIIIIIIIIIHIIIIIIIIIIIIIIIIIIIIIIIIIIIIIIIIIIIIHGIIIIIIIIIIIIDDDDD
@HISEQ:969:HM2KJBCX2:2:1101:18617:89008 2:N:0:ACTATGCA
TTCACCTGTATCCCCAACTATCCCTATTAATCATTACATCGATCCTAGAAACCAACAAAATAGAATCTGATGTCCTATTTCATTATTCCATGCTAATGTATTCAAGCGTAAGCTTGCTTTAAACACTCTAATTTTTTCAAGGTAACAGTCCTAATTCCCCATAACATCAAATAAATGACATTATGGTTCTTTAGAAGGTGAGAACCAATAAAACCAGTACATACCAAGGCATGACCGATTCCTTGATCCCGAAATTCAACTACGAGCTTTTTAACTGCAACAACTTTAATATACGCTATTGGAGCTGGAATTACCGCGGCTGCTGGCACCAGACTTGCCCTCCAA
+
DDDDDIHIHIIHIIIGIIIIHIIIIIIIIIIHIIHIIIHIHGIIIIGE1GFHIIIIHHHEHIIGHIIIHIHGHHIIHIEHHEHIHFHHFHIIIIIIIIIHIIIIHHIIGHHHEHHHHHIIHHHHHHIHGIIHIIHHIIIIHIIIIGIGIHIIIIHHIHIIIIHHHHHHIIGIIIIIHIIIHIHIHIIHHIIIIIIIHH0IIIIIIIIIIIHIIIIIIIIIIIIIIIIIIIIIIIIIIIIIIHHFIIIIIIFIIIHIIHIIHIIIIGHIHHIHHHIIIIIIIIIIHHIIIIIIIIIIIIIIIIIIIIHIIIIIIIIIIIIIIIIHHIIIIIIIIIHIIIIIDCDDD
@HISEQ:969:HM2KJBCX2:2:1101:2595:89652 2:N:0:ACTATGCA
TTCACCTGTATCCCCAACTATCCCTATTAATCATTACGTCAATCCTAGAAACCAACAAAATAGGTTCGAACGTCCTATTTCATTATTCCATGCTAATGTATTCAGGCGCTAGCCTGCTTTAAACACTCTAATTTTTTCAAAGTAACAGTCCTGTTTCCCCGCAACACCAAATTAATGGCATTACGGTTCTACAAGAAGGAGGAGTCAGCGAGCCAGTGCATACCATTGGCACGACCGACCTGCTAACCCCGAAATTCAACTACGAGCTTTTTAACTGCAACAACTTTAATATACGCTATTGGAGCTGGAATTACCGCGGCTGCTGGCACCAGACTTGCCCTCCAA
+
DDDDDIIIIIIIIIIHHIIIIIIIHIIIIHIHHIIIIIIIIIIIIHIHIIIIIIIIIIIGIIIIIIIIGHHIIIIIHIIIIIIIHIIHHHIHIIIIIIIHHHIIIIIIHIIIIIIHIIIIIHIIIIIHIIHHHIIIIIIHIIIIIIHIIIIIHHHHIIIIIIIIIIIIIIIIHIHHIIIIIIIIIIIIIIIIIIIIIIIIIIHIHIIIIIIIIIIIIIIIIIIIHIHHIIIIHHGHIIIIIHHHIIIIIIIIIIIIIIIIIHHIIIIIIIIIIHIIIIHIIIHIHGIIIIIIIIIIIIIIIIHIIIIIIIIIIIIIIIIIIIIIIIIIIIIHIHIIIIIHDDDDD
@HISEQ:969:HM2KJBCX2:2:1101:12613:89289 2:N:0:ACTATGCA
TTCACCTGTATCCCCAACTATCCCTATTAATCATTACATCGATCCTAGAAACCAACAAAATAGAATCTGATGTCCTATTTCATTATTCCATGCTAATGTATTCAAGCGTAAGCTTGCTTTAAACACTCTAATTTTTTCAAGGTAACAGTCCTAATTCCCCATAACATCAAATAAATGACATTATGGTTCTTTAGAAGGTGAGAACCAATAAAACCAGTACATACCAAGGCATGACCGATTCCTTGATCCCGAAATTCAACTACGAGCTTTTTAACTGCAACAACTTTAATATACGCTATTGGAGCTGGAATTACCGCGGCTGCTGGCACCAGACTTGCCCTCCAA
+
DDBDDIIIIIIIIHIGIHIIIIHIHIIIIHHIIIHIHIEHIHIGHIIIHIHIIIIIGIIHIIIIHIIIHIIHHI?FHHHIIHIIIIII?FHHEHHHIIIIIIIHIHGHHIHIIIIIIIIIIHGHFIIIHIIIHHIIIIIIHIIIIHIHHHIIHHHHIHHIIGIHIHHIIIIIIIIIIIIIIIGIIIIIIIIIIIIIIHIIIIIHFHIIIIIIIIIIIHIIIIIHIIIIIIIIIIIIIHIIHHHFIIIIIIIIIIHIIIIHIHIIIIIIIIIIIIIIIIHIHIIIIIIIIIIIIIIHIIIIIIIIIIIIIIIIIIIIHIIIIIIIIIIIHIIIIIIIIIIIDDDDD
@HISEQ:969:HM2KJBCX2:2:1101:8525:89996 2:N:0:ACTATGCA
TTCACCTGTATCCCCAACTATCCCTATTAATCATTACGTCAATCCTAGAAACCAACAAAATAGGATCGAACGTCCTATTTCATTATTCCATGCTAATGTATTCAAGCGTTAGCCTGCTTTAAACACTCTAATTTTTTCAAAGTAACAGTCCTGTTTCCCTGCAACACCAAATTAATGACATTACAGTTCTTCAGAAAGGAGGAATCAGCGAAGCCAGTACATACCAGTGGCACGACCAACCTGCTGACCCCGAAATTCAACTACGAGCTTTTTAACTGCAACAACTTTAATATACGCTATTGGAGCTGGAATTACCGCGGCTGCTGGCACCAGACTTGCCCTCCAA
+
DDDDDIIIIIIIIIIIIIIIIIHIIIIIIIHIIIIIIIIIIIIIHIIHIIIHIIIIIIHFHHHIHIIIIIIIIIIIIIIGHHIIIIIIGIIHGHIIIIIIIIIHIIIIHIIIIIIIIIIIIIIIIIIIIIIHIIIIIIIHHIIIIIIIIIHIIIIIIIIIIIIIIIIIIIHIIIIIIIIIIIIIIIIIIIIIIIIIIIIIIIIIHHIIIIIIIIIIIIIIIIIIIIIIIIIIIIIIIIHIIIIIHIIIIIIIIIIIIIIIIIIIIIIIIIIIIIIIIIIIIIIIIHHIIIIIIIIIIIIIIIIIIIIIIIIIIIIIIIIIIIIIIIIIIIIIIIIIIIIIIDDDDD
@HISEQ:969:HM2KJBCX2:2:1101:8678:90124 2:N:0:ACTATGCA
TTCACCTGTATCCCCAACTATCCCTTTAATCATTACGGTGATCCTAGAAACCAACAAAATAGAACCATGCCGTCTTATTCTATTATTCCATGCTAATGTATTCGAGCAAAAATGCCTGCTTTAAACACTCTAATTTTTTCAAGGTAAAGGTCCTGGATCCGCAAGACACCCAATTAAGGACATCAAGTTTCTCCAGAAGGTGAGAAATCAACAGCGACAGTTCATACCCCTTAAGGCATGACCATCACGTCAATCCCGAAATTCAACTACGAGCTTTTTAACTGCAACAACTTTAATATACGCTATTGGAGCTGGAATTACCGCGGCTGCTGGCACCAGACTTGCCCTCCAA
+
DDDDDIIIIIHIIIIIIIIIIIIIIIIIIIIIIIIIIIIIIIIIIIIIHIIGIIIHIIHIIHIIIIIIIEHIHHIIIIIIIHIIIHIGHGHIIIIIGIIIGDHIIIIIIIIHIHHIIIIIIIIIIIIIIFHIIIIIIIIIHIHHIIIIIIHHIHIIHHIIIIIIIIHHHGHIIIIIHHIIIIIIHHIHHHIHIIIIIIIIIIIIIIIHIIIIIIIIIIIIIIIIIIIIIIIIIIIIIIIHIIIIIIIIIHHIIIIIIHIIIIIIIIIIIIIIIIIIIIIIIIIIIIIHIIIIIIIIIIIIIIIIIHHIIIIIIIHIIIIIIIIIIIIIIIIIIIIIIIIIIIIIIIIDDDDD
@HISEQ:969:HM2KJBCX2:2:1101:21161:90356 2:N:0:ACTATGCA
TTCACCTGTATCCCCAACTATCCCTATTAATCATTACGTCAATCCTAGAAACCAACAAAATAGGATCAAACGTCCTATTTCATTATTCCATGCTAATGTATTCAAGCGTTAGCCTGCTTTAAACACTCTAATTTTTTCAAAGTAACAGTCCTGTTTCCCTGCAACACCAAATTAATGACATTACAGTTCTTCAAGAAGGAGGAACCAGTAAAGCCAGTACATACCAGAGGCACGACCAACCTACTAATCCCGAAATTCAACTACGAGCTTTTTAACTGCAACAACTTTAATATACGCTATTGGAGCTGGAATTACCGCGGCTGCTGGCACCAGACTTGCCCTCCAA
+
AADDAIEHHHIHHHHFHHHH?GHGHIHHIHHHC<CGHH<CDGEEHGIHIHIHIIIIIIIIHIHHIGHHHHHG@FH=GH1FHHFHIIHIIIHGEHHHGHEHHHEHHGHHHHIHHGHGHEEFHHIGHHHIIIHIIHHHHHHIHIHHFHHGHIHHHHGIIIIIIIIHHIHHHHHIIIIGIIIHIIHGIIIIIIIIIIIIIIIIIIHHIIIIHHIIIIIIIIIIHIIIHHHHHIIHHGGIIHHIIFGE<ECGGIIIIHGHIHCHIHFIIHIHIIIIIIIIIIIIIIIIIIIIIIIIIHIIIIIIIIIIIIIIIIIIIIIIIIIIIIIIIIIIIIIIIHIIIIIIIDDDDD
@HISEQ:969:HM2KJBCX2:2:1101:6191:90609 2:N:0:ACTATGCA
TTCACCTGTATCCCCAACTATCCCTATTAATCATTACGGTGATTCAGAAACCAACAAAACAGGACCACCGTCCTATTTTATTATTCCATGCTAATGTATTCAGACATAAGCCTGCTTTGAACACTCTAATTTTTTCAAGGTAAAGGTCCTGGTTTCCTACCACGCTAAATTAATAACATGATAGTTCCCCAGAAGGTAGAAATTCTACACGCCAGTACAGACAATAGCCCGACCAACGATAGAACCCCGAAATTCAACTACGAGCTTTTTAACTGCAACAACTTTAATATACGCTATTGGAGCTGGAATTACCGCGGCTGCTGGCACCAGACTTGCCCTCCAA
+
DDDDDIIIHHEGHEHHDFCG@GHIHIHIGEHIHIHIH@HFEEEHHHIIIHIHIFHIEFHHEHIIIGEHHHHHIGGIIIIGHIIIHIEHHHIHHIIIHIIIFHHHHIIIIIIHIIIIIIIHHIIIIIIIIIIIIIIIIIIIIHIIIIIHHIIIIHHIIIIIIIIIIIIIIIHIIHIIIIIIIIIIIIIIIIIIIIIIIIIIIIIIIIIIIIIIIIIIIIIIIIIIIIIIIIIIIIIIGIIIIHIHIIIIIIIIIIIIIIIIIIIIIIIIIIIIIIIIIIIIIIIIIIIIIIHIIIIIIIIIIIHIIIIIIHIIIIIIIIIIIIIIIIIIIIIIIIIIIIDDDDD
@HISEQ:969:HM2KJBCX2:2:1101:20178:90571 2:N:0:ACTATGCA
TTCACCTGTATCCCCAACTATCCCTATTAATCATTACGTCGATCCTAGAAACCAACAAAATAGAATCAAACGTCCTATTTCGTTATTCCATGCTAATGTATTCAAGCGTGAGCCTGCTTTAAACACTCTAATTTTTTCAAAGTAACAGTCCTGATTCCCCATGACACCAAATTAATGACATCATGGTTCGTCAGAAGGTAGGAATCAATAATACCAGTACGTACAATAGCACGACCAATAAATTAATCCCGAAATTCAACTACGAGCTTTTTAACTGCAACAACTTTAATATACGCTATTGGAGCTGGAATTACCGCGGCTGCTGGCACCAGACTTGCCCTCCAA
+
DDDDDIIIIIIIHIIIIIIIIIIIIIIIIIIIIIIIIIIIIIIIIIIIIIIIHIGIIIIIIIHGHIIIIIHIIIIIIIGHHIIIIHIIIIIIIIHIIIIIIHIIIHGIIIIIHIIIIIIIHIIIHIHIHIIIIIIIIIIIIIIIIIIHHEIIIIIIIHHHHIIIIIIIHIIHIIIIIIIIIIIIIIIIIIIIIIIIIIIIIHIIIHIIIIIIIIIIIIIIIIIIIIHIIIIIIIIIIIIIIIIHHIIIGIIIIIIIIIIIIIIIIIIIIIIIIIIIIIIIIIIIIIIIIIIIIIIIIIIIIIIIIIIIIIIIIIIIIIIIIIIIIIIIIIIIIIIIIIIIDDDDD
@HISEQ:969:HM2KJBCX2:2:1101:2436:90078 2:N:0:ACTATGCA
TTCACCTGTATCCCCAACTATCCCTATTAATCATTACATCGATCCTAGAAACCAACAAAATAGAATCGGATGTCCTATTTCATTATTCCATGCTAATGTATTCAAGCGTGAGCCTGCTTTAAACACTCTAATTTTTTCAAGGTAACAGTCCTAATTCCCCGTGACACCAAATTAATGGCATTACGGTTCTTTAGAAGGTGAGAAATCAATAATATCAGTACATACCAACGGCATGACCGAAACATTGATCCCGAAATTCAACTACGAGCTTTTTAACTGCAACAACTTTAATATACGCTATTGGAGCTGGAATTACCGCGGCTGCTGGCACCAGACTTGCCCTCCAA
+
0DDDDEHIFCHCHIHH@EHHII?1<DC1CCGFHHEHH@CH0DFH@H?1@1DHIEGHHHFC1FH?GCHEHHHDCDGCHHECGEEH1<DEFE@1<FHEHHHHH8EEGE@CHEGCHHIHHHHFAA@HEIHGBCCDHIHHIHHEHFHGFHEHFFHHHHGCFDFHHIHIIIHHGHFHHHHIIIHHIIEHEHI;IIIHIIIII:HHHHHHHIIIIIHHCHIHHHHFFCHIHECEIHIHHHECHHIHHHIHG<HHIIIIHHIIHHIIIIIIIIIIIHIIIIHGHHIIHHHHIHHHIIHEDIIIIIHFFCEHHCFIHHHEGHIIIIIIHIIIIIIIIIIIGIIIIIIIIHDDD@@
@HISEQ:969:HM2KJBCX2:2:1101:9488:91546 2:N:0:ACTATGCA
TTCACCTGTATCCCCAACTATCCCTATTAATCATTACGTCGATCCTAGAAACCAACAAAATAGAATCAAACGTCCTATTTCATTATTCCATGCTAATGTATTCAAGCGTAAGCCTGCTTTAAACACTCTAATTTTTTCAAAGTAACAGTCCTGATTCCCCACGACACCAAATTAATGACATCGCGGTTCTTCAGAAGGTAGGAACCGATAATGCCAGTGCGTACCGAAGCACGACCAACAATTCGATCCCGAAATTCAACTACGAGCTTTTTAACTGCAACAACTTTAATATACGCTATTGGAGCTGGAATTACCGCGGCTGCTGGCACCAGACTTGCCCTCCAA
+
DDDDDIIGIIEHIIIIIIHIIIIIIIIIIIIIHIIIIIIIIIIIIIHIIIIHHIIIIIIIIIHHIIIIIIIIIIIIIIIIIIIIHIHHHIIIIIIIIHHIIHGHHIIIIIIIIIIIIGIIHIIIIIIIIIHHIIIIIIIIIIIHIHIHFHHIHIIIIIIIIIHGHHHHHIIIIIIIHHHIIIHHHIIIIIIIIIIIIIIIIIHIHHEIIIIIHHIIHIGIHHIHHHHHHHIHHHHIIIIIIIHECHDHIHHHIIIIHIIIGIIIIHHHIIIIIIHEEGCHGGIGIHIHIIHHEHHGHEGHFIIHHIIHGHHIIIHHHIHEGGIIIIIIIIIIIIIIHIIIDDDDD
@HISEQ:969:HM2KJBCX2:2:1101:7439:92196 2:N:0:ACTATGCA
TTCACCTGTATCCCCAACTATCCCTATTAATCATTACGTCAATCCTAGAAACCAACAAAATAGGTTTGAACGTCCTATTTCATTATTCCATGCTAATGTATTCAAGCGTTAGCCTGCTTTAAACACTCTAATTTTTTCAAAGTAACAGTCCTGTTTCCCTGCAACACCAAATTAATGGCATTACAGTTCTTCAGAAAGGAGGAATCAGCGAAACCAGTTCATACCAGTGGCACGACCAACCTGCTGACCCCGAAATTCAACTACGAGCTTTTTAACTGCAACAACTTTAATATACGCTATTGGAGCTGGAATTACCGCGGCTGCTGGCACCAGACTTGCCCTC
+
DDD@@GEHFH<<C<GGHG1<<1CF?<CGHHIIGIFCE<<1<<EEE1D@GG@H1CDGE<FF1@111<<D1@CG<CECG11@<EEH@GHE@<1CGFCFHHEHGE?HE<?BEIHHFGHHHD1GFHHIHHE@EHCHHHIIGGIHIHFHHBFHGGGG?GFFHGHIIHIHHHHFH0CCCFEEE9</DFHEHHHCFGDD@HGIHIHG@HHHE?HCHC@GD<CC1DHHEGCD?HHHHCEHCHHC<5C@CAGEEGHD7IHC1EECEEIIHHECHCECHEHHEGCF@EFGC1FHG@GG?HC<EEHHGCF<@FC1HE@HHGGC<HHCFCFFF@HHHEHHHFCC<<?CEC0<<0D
@HISEQ:969:HM2KJBCX2:2:1101:5287:92166 2:N:0:ACTATGCA
TTCACCTGTATCCCCAACTATCCCTATTAATCATTACGTCAATCCTAGAAACCAACAAAATAGGATCGAACGTCCTATTTCATTATTCCATGCTAATGTATTCAAGCGTTAGCCTGCTTTAAACACTCTAATTTTTTCAAAGTAACAGTCCTGTTTCCCTGCAACACCAAATTAATGGCATTACAGTTCTTCAGAAAGGAGGAATCAGCGAAGCCAGTGCATACCAGTGGCACGACCAACCTGCTGACCCCGAAATTCAACTACGAGCTTTTTAACTGCAACAACTTTAATATATGCTATTGGAGCTGGAATTACCGCGGCTGCTGGCACCAGACTTGCCCTCCAA
+
@D@DDEF@GEHEHCEHIHFIIIEEHEHHH1<<DHFHH@F?G<FGCH?F?CFEHHECHIE1DG1C1D1<C<CH?<GE?@EHCEH?<<G11DHDFCFCIHHHCDHHHDEEIHHHHIHGHHHHIIFGG?HHGFHHHIHGIHHHHHHHHHIIHGIHHIIHIIHHGIHIHHH?IHHHEIHIHEIHHEIIIIIHHHIIHEIIIIIIIIIIHIIIIHII>IHIIIFHIHHGHIHEHIHIIHHIHG<HHFHHFIIIGHIIHIIIFIIIIHEHHHIIIIIHFHIIHIGHIIIHHFEIHHEHHH?GIIIIIIIHIIIHHHIIHIIIIIIIIIHIIIIIIIHHHFIIIHIIH@BDDD
@HISEQ:969:HM2KJBCX2:2:1101:19907:91250 2:N:0:ACTATGCA
TTCACCTGTATCCCCAACTATCCCTATTAATCATTACGTCGATCCTAGAAACCAACAAAATAGGGTCAAACGTCCTATTTCATTATTCCATGCTAATGTATTCAAGCGTGAGCCTGCTTTAAACACTCTAAGTAACAGTCCTGATTCCCCGCGACACCAAATTAATGACATCACGGATCTTCAGAAGGGAGAAACCAGTGACACCAGTGCATACCAAAGGCATGACCAGCGTACTGATCCCGAAATTCAACTACGAGCTTTTTAACTGCAACAACTTTAATATACGCTATTGGAGCTGGAATTACCGCGGCTGCTGGCACCAGACTTGCCCTCCAA
+
DDDABHIIIHHIHIIIIIIIIIIIIIIIGHHHHIIIIIIHIHIHIIIIIIIIIIIIIIIIIIHHIIIIIIGIHIHHHIIIHHHHGHIHHEIIIIIIHIIIIIIIIHIIIIIIIIIIIIIHIH%IIIIIIIIHHHIIIHHHHIHIIIIHHHGIIIIIHIIIIIIIIIIIIIIIIIIIIIIIIIIIIIIIIIIIIIIIIIIIIIIIIIIHHIIIIIIIIIIIIIIIIIIIHIIIIHFIIIIIIIIIIIIIIIIIIIIIIIIIIIIIHIIIIIIIIIIIIIIIIIIIIIIIIIIIIIIIIIIIIIIIIIIIIIIIIIIIIIIIIIIIIIIIIIIDDDDD
@HISEQ:969:HM2KJBCX2:2:1101:10489:93000 2:N:0:ACTATGCA
TTCACCTGTATCCCCAACTATCCCTATTAATCATTACGTCAATCCTAGAAACCAACAAAATAGGATCGAACGTCCTATTTCATTATTCCATACTAATGTATTCAAGCGTTAGCCTGCTTTAAACACTCTAATTTTTTCAAAGTAACAGTCCTGTTTCCCTGCAACACCAAATTAATGACATTACAGTTCTTCAAGAAGGAGGAATCAGTAAAGCCAGTACATACCATAGGCACGACCAACCTACTGACCCCGAAATTCAACTACGAGCTTTTTAACTGCAACAACTTTAATATACGCTATTGGAGCTGGAATTACCGCGGCTGCTGGCACCAGACTTGCCCTCCAA
+
DDCDDEHIIIIHI?HHHHIIIHHIHEHHEHHIH?HEHIHHEHIIHIHIGEHIGHHICGEHHFEFEHIDEHHDCHHHIHCFE@CEHEFHEIICHHIIIHHHHHHIHHHGIIIHIHHGGHFHHHHEHHEHIHHGAGHHHEHFHHGHHHEHHHHFGEEFGHDCEFHHECEHHF?HGHHG?DII:EF@FEHEFHEH5IIII:HHHFFGEFIHHGHHIIIHIHHHGCGHHIHHE0HIIHGIHGFHHEFHFHHDC<HFHEIIIIHIHHHHHGHECHHHHHHHIIHHHHHHHCHHHEHHEHDHHGG@HHHGCC@IHGF1CHDEDGIIHHEC@HGHFIIHHGE@GHIHGDDBDD
@HISEQ:969:HM2KJBCX2:2:1101:6766:92773 2:N:0:ACTATGCA
TTCACCTGTATCCCCAACTATCCCTATTAATCATTACGGTGATCCTAGAAACCAACAAAATAGAACCATGCCGTCCTATTCTATTATTCCATGCTAATGTATTCGAGCAAAAATGCCTGCTTTAAACACTCTAATTTTTTCAAGGTAAAGGTCCTGGATCCGCAAGACACCCAATAAAGGACATCAAGTTTCTCCAGAAGGTGAGAAATCAACAGTAACAGTTCATACCCCTTAAGGCATGACCATCACGTCAATCCCGAAATTCAACTACGAGCTTTTTAACTGCAACAACTTTAATATACGCTATTGGAGCTGGAATTACCGCGGCTGCTGGCACCAGACTTGCCCTCCAA
+
<DADDCHHIIIIIEHHCE@EFEECGHHHHHI@@HHHHHDHHIHHIIIIIHHIHHHHE@EHFF<GHH?GHHGECC<CH@1DEHHEHHH?C1F?FE@?FD?<DD<D@HHCC1FHHHHEECGEEGHGFHIFECBDCEFFCHGHHHHHGFFIHIIIHHHGHHHHHEHEFEHHCFEEG@CFCH@IHHHHIIIGFCHHGHGIHIHFDCHEHIHH?FEFIHIHGFEEHHF@DDGDEHEEHFFHEGCC<1E@HHEEHHFCHC/CHCC?FHEHGFEHEHHHCHDGIHF<EDCFGFEHHGEEEC@GFC<@CDEHHHHGHHEHHEHHHIHEHC/DCIHEHC1GEC1EHFEHHHGIIHHCDD@@D
@HISEQ:969:HM2KJBCX2:2:1101:16940:93812 2:N:0:ACTATGCA
TTCACCTGTATCCCCAACTATCCCTATTAATCATTACATCGATCCTAGAAACCAACAAAATAGAATCGGATGTCCTATTTCATTATTCCATGCTAATGTATTCAAGCGTAAGCTTGCTTTAAACACTCTAATTTTTTCAAGGTAACAGTCCTAATTCCCCATAACATCAAATAAATGACATTATGGTTCTTTAGAAGGTGAGAACCAATAAAACCAGTACATACCGAGGCATGACCGATTCCTTGATCCCGAAATTCAACTACGAGCTTTTTAACTGCAACAACTTTAATATACGCTATTGGAGCTGGAATTACCGCGGCTGCTGGCACCAGACTTGCCCTCCAA
+
AADDDIEHF@<CGHHHHHEHFHHIEHHHHHEEGFHE@EHECCGEHCHH@G@HE@F@<GF1C@11<GHHHIIHE1CGEEFHHEHIIIE1CFHHIEGHHHHFHHGCC1CGHHHFFHHHHGGFEFH@DF?FGG<F1GECH6A<GHHEGFEIHHHIHCHHHEGGE?FHHHEHHG@HH@HHHHIHIIHHGIHHCIIHHHEFHIIIHIHGGHIHIHCHHEIIHHIIHHFH;EIIHH@IHHEIHFDCHIHGHHE/?EHFHIHHF@CD0<DIIHECCHG@EEHHHHECHHFIHFCD1F@HHDHHGHHHEHHIHHFHHEHEIIHHIIHIHHEIHHHHHECEHHHHIHE1D@DD@
@HISEQ:969:HM2KJBCX2:2:1101:20327:94363 2:N:0:ACTATGCA
TTCACCTGTATCCCCAACTATCCCTATTAATCATTACGTCGATCCTAGAAACCAACAAAATAGGGTCAAACGTCCTATTTCATTATTCCATGCTAATGTATTCAAGCGTGAGCCTGCTTTAAACACTCTAAGTAACAGTCCTGATTCCCCGCGACACCAAATTAATGACATCACGGATCTTCAGAAGGGAGAAACCAGTGACACCAGTGCATACCAAAGGCATGACCAGCGTACTGATCCCGAAATTCAACTACGAGCTTTTTAACTGCAACAACTTTAATATACGCTATTGGAGCTGGAATTACCGCGGCTGCTGGCACCAGACTTGCCCTCCA
+
DDDDDHGHHHHECCHHHHEHFH@EHHIHHHHHHCHEDEHH/CEHIIHHFHHHIFHGIIHHHHECEDCGHHII@G0DHHHHFHHIII?CGEEHD?HHEFHHFG5GHHIHHHHIHGIHHHIHIHIIHEDFEHEGHHHHIHHHFEHHHHEHHDDDHIIID0DGHICCHHDFHEH/GDC/G@CDHEFH?F@GCHIHHH@<DC?HHHFE?C?IHHD6A@GGH<1CEGD1GCCHF0F1<<1@HCC/HGB@C<1:1<EE<<1<?HGHHIHHF@11?HHGDFC@EF@H?HHHHEC1IHHH?IHGF?F?C?IHDF<<CD<HCC11GC1EHGGHHHHGCCB0BD@
@HISEQ:969:HM2KJBCX2:2:1101:8729:94700 2:N:0:ACTATGCA
TTCACCTGTATCCCCAACTATCCCTATTAATCATTACGTCAATCCTAGAAACCAACAAAATAGGATCAAACGTCCTATTTCATTATTCCATGCTAATGTATTCAAGCGTTAGCCTGCTTTAAACACTCTAATTTTTTCAAAGTAACAGTCCTGTTTCCCTGCAACACCAAACTAATGACATTACAGTTCTTCAAGAAGGAGGAACCAGTAAAGCCAGTACATACCAGAGGCACGACCAACCTACTAATCCCGAAATTCAACTACGAGCTTTTTAACTGCAACAACTTTAATATACGCTATTGGAGCTGGAATTACCGCGGCTGCTGGCACCAGACTTGCCCTCCAA
+
DDDDDIIIIHIIIIIIIIIIIHIGIIIIIIIIIIIIIIIIIHIIGIIIGIIIFHHIIIHIHHHIGIIHIIIIIIIIIIIIIHHHEHIHHHIFHIIIIHIIIHIIIIIHHHIGIIIIIIIHHIIIIIIHHHHIIIIIHHHHIIIIIIIIIIIIHHIIIIHIIIIIIIIIIIIIIIHHIHIIIIIIIIIIIIIIIIIIIIIIIIIIIII;IIIIIIIIIIIIIIIIIIIIIIIIIIIIIHGIIIHHFIHGIIIIIIIIIIIHHIIIIIIIIIIIIIHIIIIIIIIIIIHIIIIIIIIIIIIHHIIIIIIIIIIIIIIIIIIIIIIIIIIIIIIIIIIIIIIIIDDDDD
@HISEQ:969:HM2KJBCX2:2:1101:15069:94647 2:N:0:ACTATGCA
TTCACCTGTATCCCCAACTATCCCTATTAATCATTACGTCAATCCTAGAAACCAACAAAATAGGATCGAACGTCCTATTTCATTATTCCATGCTAATGTATTCAAGCGTTAGCCTGCTTTAAACACTCTAATTTTTTCAAAGTAACAGTCCTGTTTCCCTGCAACACCAAATTAATGACATTACAGTTCTTCAGAAAGGAGGAATCAGCGAAGCCAGTGCATACCAGTGGCACGACCAACCTGCTGACCCCGAAATTCAACTACGAGCTTTTTAACTGCAACAACTTTAATATACGCTATTGGAGCTGGAATTACCGCGGCTGCTGGCACCAGACTTGCCCTCCAA
+
DDDDDIIIIIIIIIIIHIIIIIIIIIIIIIIIIIIIIIIIHHIIIIIIIIHIIHIIIIIIIIGGHIIIIIIIIIIIIIIHIIIIIIIIIIIIIIIIIIIIIIIIIIIIIIIIIIIIIIIIIIIIIIIIIIIIIIIIIIIIIHIIIIIIIHIIIIIHIIHIIIIIIIIHIIIIIIIIIIIIIIIIIIIIHIIIIIIIIIIIIIIIIIIIIIIIIIIIIIIIIIIIIIIIIIIIIIIIIIIIIHIIHIIIIIIIIIIIIIIIIIIIIIIIIIIIIIHIIIIIIIHIIIIIIIHIIIIIIIIIIIIIIIIIIIIIIIIIIIIIIIIIIIIIIIIIIIIIIIIIIDDDDD
@HISEQ:969:HM2KJBCX2:2:1101:19823:94631 2:N:0:ACTATGCA
TTCACCTGTATCCCCAACTATCCCTATTAATCATTACGTCGATCCTAGAAACCAACAAAATAGAATCAAACGTCCTATTTCATTATTCCATGCTAATGTATTCAAGCGTAAGCCTGCTTTAAACACTCTAATTTTTTCAAAGTAACAGTCCTGATTCCCCACGACACCAAATTAATGACATCGCGGTTCTTCAGAAGGTAGGAACCGATAATGCCAGTGCGTACCGAAGCACGACCAACAATTCGATCCCGAAATTCAACTACGAGCTTTTTAACTGCAACAACTTTAATATACGCTATTGGAGCTGGAATTACCGCGGCTGCTGGCACCAGACTTGCCCTCCAA
+
DDDDDIIIIIIIIIIIIIIIIIIIIIIIIIIIIIIIIIIIIIIIIIIHIIHIIIGI?HEEHHHHGHIIIIIIIIHIIIIIHHIIIIIIIHHHIIHIIHIHIHHHIIHHIIIIIIHIHHFHIIIIIIIIIIIIIIIIIIIIIIIIIIHHHHHIIIHHIIHIIIIIIIIIIIIIIIIIIIIIIIIIHIIHIIHIIIHIIIIHHHIIIIIIIIHIHIIIIIIIHIIIHIIIIIIIIIIIIIIIHGDD=HIIIIIIIHIHIIIIIIIIIIIIIIIIIIIIIIHIIIIIIHHHIIIIIIIIHIIIIIIIIIIIIIHIIIIIIIIIIIIIIHIIIIIIIIIIIHIICDDDD
@HISEQ:969:HM2KJBCX2:2:1101:4852:95384 2:N:0:ACTATGCA
TTCACCTGTATCCCCAACTATCCCTATTAATCATTACATCGATCCTAGAAACCAACAAAATAGAATCTGATGTCCTATTTCATTATTCCATGCTAATGTATTCAAGCGTAAGCTTGCTTTAAACACTCTAATTTTTTCAAGGTAACAGTCCTAATTCCCCATAACATCAAATAAATGACATTATGGTTCTTTAGAAGGTGAGAACCAATAAAACCAGTACATACCAAGGCATGACCGATTCCTTGATCCCGAAATTCAACTACGAGCTTTTTAACTGCAACAACTTTAATATACGCTATTGGAGCTGGAATTACCGCGGCTGCTGGCACCAGACTTGCCCTCCAA
+
DDDDDIIHHIHIHIIHIIIIIIIIIIIIIIIIIIIIIIIIIIIHIIIIIIHIIIGIHIIIIIHIGIIIIIIIIIGIHIHIHIIIIIGHIIIIGGIIIIIIIIIIIIIIIIIHIIIIIIIIIIHIHIIGIIIIIIIIHIIHHIIIIHIIIIIIIIIIIIIIIIIIIIIIIIIIIIHIIIIHIIIIIIHIIIIIIIIIIIIIIIIIIIIIIIIHIIIIIIIIIIIIIIIIIIIIIIIIIIIIIIIHIIIIIIIIIIIIHHIIIHIIHIIIIIIIIHIIIIIIIIIIIIIIIIIIHIIIIIIIIIIIIIIIIIIIIIHIIIIIIIIIIIIIIIIIIIIIIIIIDDDDD
@HISEQ:969:HM2KJBCX2:2:1101:6131:96231 2:N:0:ACTATGCA
TTCACCTGTATCCCCAACTATCCCTATTAATCATTACGGTGGTCCTAGAAACCAACAAAATAGAACCACAACGTCCTATTCTATTATTCCATGCACGAATATCCAAGCGTGTAAAGCCTGCTTTGAGCACTCTAATTTTTTCAAAGTAAACCTGGCGGCGCCCCAGGACACTCGGTTAAGAGCACCCTGACGCCTCCGCCACACCATTCACGGGCGAATGGGACAGTCGCGCCAAACAGCGGACCGTCCCCTACCCGCCGAGATCCAACTACGAGCTTTTTAACCGCAACAACTTTAATATACGCTATTGGAGCTGGAATTACCGCGGCTGCTGGCACCAGACTTGCCCTCCAA
+
BDDCDIIIIIIIIIIIIIHIIIHIIIIHIIIIIIIIIIGIIIIIIIIIIIIIIIIIIIIIIIIIIIHIIIIIIIGIIIIHHIIHIHIHHHHGIHGIHIGHHHHIIIIIIIIIIIIIIIIIIIIIIIIHIIIIIHIIHIIIHIHIIIIIHHIHHHIIIIIHIGIHHHEIIHHHIIHHHIIIIGIIIIIGGIIIIHIIIGIHIIIIIHHIIHIIHHHIIIIIIIIIHHIHHIHIHIIIHHIIIIHIHHCIIIIIHIIIIIIHIIIHIIIIHFHIIIIIIIIIIIHIIIIIIIIIIIIIIIIIHHIIIIIIIIIIIIIIIIIIIIIIIIIIIIIIIIIIIIIIIIIIIIIIIDDDDD
@HISEQ:969:HM2KJBCX2:2:1101:15167:96700 2:N:0:ACTATGCA
TTCACCTGTATCCCCAACTATCCCTATTAATCATTACGTCAATCCTAGAAACCAACAAAATAGGATCGAACGTCCTATTTCATTATTCCATGCTAATGTATTCAAGCGTTAGCTTGCTTTAAACACTCTAATTTTTTCAAAGTAACAGTCCAAATTCCCCGCAACACCAAATTAATGGCATTACGGATCATCAGGAAGGAGGAATCAGTGAGACCAGTACATACCAGAGGCATGACCAATCTACTAACCCCGAAATTCAACTACGAGCTTTTTAACTGCAACAACTTTAATATACGCTATTGGAGCTGGAATTACCGCGGCTGCTGGCACCAGACTTGCCCTCCAA
+
DDDDDIIIIIIIIIIIIIIHIIIIIIIIIIIIIIIIIIIIIIHIIIIIGIIIIIGIIIIIIIIEHHIIGIIIIIIIIIIIIIIGIIIHIIIGIIIIIIIIIHHIIIIIIIIHIIIHIHIIIIIIIHHIIIIIIIIIIIHHIIIIIIIIIIIIIIIIIIIIIIIIIIIHHIGHIIIIIIIIIIIIIIIIIIIIIIIIIIIIHIIIIHIIIIIIIIIIIIIIIIIIIIIIIIIIIIIIIIIIIIIHIIIIIIIIIIIIIIIIIIIIIIIIIIIIIIIIIIIIIIIIIIIIIIIIIIIIIIIIIIIIIIIIIIIIIIIIIIIIIIHIIIIIIIIIIIIIIIIIIDDDDD
@HISEQ:969:HM2KJBCX2:2:1101:13739:96596 2:N:0:ACTATGCA
TTCACCTGTATCCCCAACTATCCCTATTAATCATTACGTCAATCCTAGAAACCAACAAAATAGGATCAACGTCCTATTTCATTATTCCATGCTAATGTATTCAAGCGCGAGCCTGCTTTAAACACTCTAATTTTTTCAAAGTAACAGTCCTGATTCCCCACCACACCAAATTAATGACATGATGGTTCGTCAGAAGGTAGAAATCAGTAACACCAGTACGTACCGAAGGCACGACCAGCGTACTAATCCCGAAATTCAACTACGAGCTTTTTAACTGCAACAACTTTAATATACGCTATTGGAGCTGGAATTACCGCGGCTGCTGGCACCAGACTTGCCCTCCAA
+
DDDDDIIIIIIIIIIIIIIIIIIIIIIIIIIIIIIIIIIIIIIIIIIIHIIIIIGIIIIHHIIHHIHIIIHIIIIIIIIIIIIIIIIIIIIIIHHIIIIHIIHIIIHIIIIIIIIIIIIIIHIIHIIIIIIIIIIIIHHIIIIIIHIIIIIIIHGHIIIIIIIIIIIIIIIIIIIIIIIIIIIIIIIIIIIIIIIIIIIIIIIIIIIIIIIIIIIIIIIIIIII<IIIIIIIIIIIIIIIIIIHIIIIIIIIIIIIIIIIIHIIIIIIIIIIIIIIIIIIIIIIIIIIIIIIIHIIIIIIIIIIIIIIIIIIIIIIIIIIIIIIIIIIIIIIIIIIIIIIDDDDD
@HISEQ:969:HM2KJBCX2:2:1101:11993:96796 2:N:0:ACTATGCA
TTCACCTGTATCCCCAACTATCCCTATTAATCATTACGTCAATCCTAGAAACCAACAAAATAGGATCGAACGTCCTATTTCATTATTCCATGCTAATGTATTCAAGCGTTAGCTTGCTTTAAACACTCTAATTTTTTCAAAGTAACAGTCCAAATTCCCCGCAACACCAAATTAATGGCATTACGGATCATCAGGAAGGAGGAATCAGTGAGACCAGTACATACCAGAGGCATGACCAACCTACTAACCCCGAAATTCAACTACGAGCTTTTTAACTGCAACAACTTTAATATACGCTATTGGAGCTGGAATTACCGCGGCTGCTGGCACCAGACTTGCCCTCCAA
+
D@BDDIEHIIIEHHEHIIHHGEHHHHIIIHHIIIHHIIGHIIIIHHHIIIIIIIHIIHHIIHH?EHHEHIIIIIHIIIHHEFHHIIIIHHHHHHHHIHHIIHHHHHHIIIIHHHHIIIIIIHHCHHHHIGIIIIHIIHIIIHHEHHIIHHHEHGHICHIIHHDD?GHIHHEIIIIIGHHHHIIHIHIHHIIIHIIIIHIHIIIHIIIHHFHGHHHIGIIIIIIGIIIHIHHCIHHHHFHHHGDFHIHH<HHGG?IIHEIIHIHHIIIIIIHGFFCHHGHHHFHCHHIHHHHHGGHHEIHIIIIIIIIHGCIIHHD<GHIIIIIGIHHFHHGHHEHIHIIIHDDDDD
@HISEQ:969:HM2KJBCX2:2:1101:19585:97025 2:N:0:ACTATGCA
TTCACCTGTATCCCCAACTATCCCTATTAATCATTACGTCGATCCTAGAAACCAACAAAATAGAATCAAACGTCCTATTTCATTATTCCATGCTAATGTATTCAAGCGTAAGCCTGCTTTAAACACTCTAATTTTTTCAAAGTAACAGTCCTGATTCCCCACGACACCAAATTAATGACATCGCGGTTCTTCAGAAGGTAGGAACCGATAATGCCAGTGCGTACCGAGGCACGACCAACAATTCGATCCCGAAATTCAACTACGAGCTTTTTAACTGCAACAACTTTAATATACGCTATTGGAGCTGGAATTACCGCGGCTGCTGGCACCAGACTTGCCCTCCAA
+
DDDDDIIIIHIIIFIIIIIHIIHIIHHIIIIIIIIIIIIHIIHEHHIIGHIIIIIHIIIIHICGHHIHIIIIIIHHIIIIIIIIIHIHIIEGE?GIIIIIIIHHIGIHIIIIIIIHHHHIIIIIIIIIIIIIIIIIIIIIIIIIIIIHIIIIIHIHIIIIIIIIIIHIIIIIHIHHIIHHHIHIIHIIIIHIHGIIIIIIIIIIIIIIIIIIIIIIIIIHE@IIIIIHHIIIIIIIIIIIIHEEIIIIIIIIIHIHIIIIIHHIIIIIIIIIIIIIIIIIIIIIHFIIIGIIIIIIIIIIIIIIIIIIIIIIIIIIIIIIIIIIIIIIIIIIIIIIIIIIDDDDD
@HISEQ:969:HM2KJBCX2:2:1101:7655:97120 2:N:0:ACTATGCA
TTCACCTGTATCCCCAACTATCCCTATTAATCATTACGGTGATCCTAGAAACCAACGAAATAGAATCAGTCCGTCCTATTTCATTATTCCATGCTAATGTATTCAGACGTTAGCCTGCTTTAAACACTCTAATTTTTTCAAAGTAACAGTCCTGATTTCCCATCACACCAAATAAATGGCATGAAAGTTCCTCAGAAGGTAGAGATTCATCTCACCAGTGCAGACAATTAAGCCTGACCAATGGGTAAACCCCGAAGTTCAACTACGAGCTTTTTAACTGCAACAACTTTAATATACGCTATTGGAGCTGGAATTACCGCGGCTGCTGGCACCAGACTTGCCCTCCAA
+
DDDDDIIIIIIIIIIIIIIIIIIHIIIIIIIIIIIIIIIIIIIIIIIIIIIIIIIIIIIIIIIIIIIIIIIIIHIIIIIIIIIIIIIIIGIIHIIIHIIIIIHIIIIIIIIIIIIIIIIIIIIIIIIIIIIIIIIIIIIIIIIIIIIIIIIIIIIIIIIIIIIIIIIIIIIIIIIIIIIIIIIIIIIIIIIIIIIIIIIIIIIIIIIIIIIIIIIIIIIIIIIIIIIIIIIIIIIIIIIIIIIHHHIIIIIIIIIIIIIIIIIIIIIIIIIIIIIIIIIIIIIIIIIIIIIIIIIIIIIIIIIIIIIIIIIIIIIIIIIIIIIIIIIIIIIIIIIIIIIIIIIDDDDD
@HISEQ:969:HM2KJBCX2:2:1101:6710:97288 2:N:0:ACTATGCA
TTCACCTGTATCCCCAACTATCCCTATTAATCATTACGTCAATCCTAGAAACCAACAAAATAGGATCAAACGTCCTATTTCATTATTCCATGCTAATGTATTCAAGCGTTAGCCTGCTTTAAACACTCTAATTTTTTCAAAGTAACAGTCCTGTTTCCCTGCAACACCAAATTAATGACATTACAGTTCTTCAAGAAGGAGGAACCAGTAAAGCCAGTACATACCAGAGGCACGACCAACTTACTAATCCCGAAATTCAACTACGAGCTTTTTAACTGCAACAACTTTAATATACGCTATTGGAGCTGGAATTACCGCGGCTGCTGGCACCAGACTTGCCCTCCAA
+
DDADDHHHHHHHHIFEEEHHHIIHFCHGIIHIHIIHEGCHEHGECHHHEHHHHHHHIIICHHHE?FEHEHHIHIHIHIIIIIIIIIHIIIHIIHIIIHGIIIIIIIHIHHHHHHEHIHHHHIHHHIIHHHEHHHHIIIHGHHIGHHHIHHIHHFCHHIIIHIHIHHIHHHIHHIIHHHHIIIIIIHIHGHHHHGHFGHIIIHGHHFIIHIIIIHIIIIIIHFHHIIHIIIIIHHHHHHIHHHHHHIIIIIHIHIHHHIIIIIIIIHIHIIIIIIIIIIIHHIIIHIHIIHIIIIIIIIIHHIHIIHIIIHIIIIIIIIIIHIIIIIHIIHIIIHIIIIHGIBDDDD
@HISEQ:969:HM2KJBCX2:2:1101:2368:97331 2:N:0:ACTATGCA
TTCACCTGTATCCCCAACTATCCCTATTAATCATTACGTCGATCCTAGAAACCAACAAAATAGGTTCGATCGTCCTATTTCGTTATTCCATGCTAATGTATTCAAGCGCGAGCCTGCTTTAAGCACTCTAATTTTTTCAAAGTAACAGTCCTGTTTCCCCGCAACAACAAATTAATGCCATCACGGTTCTGCAAGAGGGAGGGACCAGTGAGGCCAGTGCATACCAGTGGCACGACCAACCTACTGGCCCCGAAATTCAACTACGAGCTTTTTAACTGCAACAACTTTAATATACGCTATTGGAGCTGGAATTACCGCGGCTGCTGGCACCAGACTTGCCCTCCAA
+
DDDDCIIIIIHIHIIIHIIHFEHIIIIIIIIIIIIIHHIHHHIGHHIIGIGIIIIIGIGHIHFIIHIIIIIIIIIIIIIIIIIIIIIIIIHIHIIIIIIHGFHIIIIIIIIIIIIIIHHIIIIIIIIIIHIIIIIIHHIIIIHIIHGIIIIIIIHIHIIHIHIIIIIIHIIHIHHHIIGGIIIIIIHGIHIHHIIIIHIIIIHIIIIIHIIIIIIIII<IIIIIIII=4IIIIIIIIIIIIHIIEIIIIIHIIIIIIIIIIIIIIIIIHIHD1IIIIIIIIIIIIIIIIIIIHHIIIIIIIIIIIIIIIIIIIIIIIIIIIIIIIIIIIIIIIIIIIIIIIDDDDD
@HISEQ:969:HM2KJBCX2:2:1101:5979:98496 2:N:0:ACTATGCA
TTCACCTGTATCCCCAACTATCCCTATTAATCATTACGGTGGTCCTAGAAACCAACAAAATAGAACCATGCCGTCCTATTTTATTATTCCATGCTAATGTATTCAAGCAAAAATGCCTGCTTTAAACACTCTAATTTTTTCAAAGTAAAGGTCCTGGTTCCCCGCGGCATCCAATTAAGGACATCGCGGTTCTCCAGAAGGTGAGAAATTGACTGCACCAGTTCATACCCCGTGAGGCACGACCGATGCGCCAATCCCGAAATTCAACTACGAGCTTTTTAACTGCAACAACTTTAATATACGCTATTGGAGCTGGAATTACCGCGGCTGCTGGCACCAGACTTGCCCTCCAA
+
DDDDDIIIIIIIIIIIIIIIIIIIHHIIHHHHIIIIIIIHIIIIIIEHIHIHIHIIHIIIHHGHIIIIIIHIIIIIIHIIIIIIIIIIIIIIIIIIIIIIGFHHHIIIIIIIIIIIHIIHIHHIHHIIIIIIIHIIIIIIIIIIIIIIIIIHIIHIIIIHIIIIIIHIIIIIIIIHHIIIIIIIIIIIIIIIIIIIIIIIIIIIIIIIHIIIIIHIIIIIIIIIIHIIIIIIIIIHIIIIIIIIIIIIIIHGIIIIIIIIIIIIIIHIHHHIIHIIIIIIIIIIIIIIIIHIIIHHIIIHHIIIIIIHIIIIIIIIIIIIIIIIIIIIIIIIIIIIIIIIIIIIIIIHCDDDD
@HISEQ:969:HM2KJBCX2:2:1101:1646:98016 2:N:0:ACTATGCA
TTCACCTGTATCCCCAACTATCCCTATTAATCATTACGTCAATCCTAGAAACCAACAAAATAGGATCAAACGTCCTATTTCATTATTCCATGCTAATGTATTCAAGCGTTAGCCTGCTTTAAACACTCTAATTTTTTCAAAGTAACAGTCCTGTTTCCCTGCAACACCAAATTAATGACATTACAGTTCTTCAAGAAGGAGGAATCAGTAAAGCCAGTACATACCAGAGGCACGACCAACTTACTAATCCCGAAATTCAACTACGAGCTTTTTAACTGCAACAACTTTAATATACGCTATTGGAGCTGGAATTACCGCGGCTGCTGGCACCAGACTTGCCCTCCAA
+
DDDDBIHIIIIIIIHHHIIIIIIIEHEEHEHHIGII@CGHIHHEGEEGHHHIHHEHHHHHFGHG@@GH@HEGGECGCHIC@HHHHHG?DCG1C<CHIIIGIHIEHHIIIIIHHCHHHHHF1<AFCIHHIIIIHGHHHIHIIIHIHHGHFFHFFHHEIGHHHIIHHHGD/FIHHHIIGIIIHIIIIHGHHEHIIIIIIIHIIHIHHIIIHHHIIIGIHIHHIHIIIIHIIIHIIIHIIIHHEHHFHIHAIIIIHFHIIIIIIIIHIHIIHIIIIHGHIIIIIIIHHIHHHEHIHHIIHHIHHIIIIIIIIIIIIIIIIIIIIIIIIIIIIIIIIHEIIIIIIDDDDD
@HISEQ:969:HM2KJBCX2:2:1101:4231:99079 2:N:0:ACTATGCA
TTCACCTGTATCCCCAACTATCCCTATTAATCATTACGTCAATCCTAGAAACCAACAAAATAGGATCGAACGTCCTATTTCATTATTCCATGCTAATGTATTCAAGCGTTAGCCTGCTTTAAACACTCTAATTTTTTCAAAGTAACAGTCCTGTTTCCCTGCAACACCAAATTAATGACATTACAGTTCTTCAAGAAGGAGGAACCAGTAAAGCCAGTGCATACCAGAGGCACGACCAACCTACTAATCCCGAAATTCAACTACGAGCTTTTTAACTGCAACAACTTTAATATACGCTATTGGAGCTGGAATTACCGCGGCTGCTGGCACCAGACTTGCCCTCCAA
+
DDDDDIIIIIIIIIIIHIIIIIIIIIIIIIIIIIIIIIIIIIIIIIIIIIIIIIHIIGHIIIIHCHHHIIGIGHHIHIHIIIIIIIIIHIIGHHIIHIIIIIHIIIIIHIIIHIIHHHHIIHGIIIIIIIIIHIHHIIHIIIIIIIIIIIIIIIIIHIIIIIIIIIHIIIIHHHIHIIIIIIIIIIIIGIIIIIIIIIIIIIIIIHIIIIIIIIIIIIIHIIIIIIIIIIIIIIIIIIIIIIIHHIHHIIIIIIIIIIIIIIHIIIIIIIIIIIIIIIIIHIIIIIIIIIIIHIIIIIIIIIIIIIIIIIIIIIIIIIIIIIIIIIIIIIIIIIIIIIIIIDDDDD
@HISEQ:969:HM2KJBCX2:2:1101:4678:99637 2:N:0:ACTATGCA
TTCACCTGTATCCCCAACTATCCCTATTAATCATTACGGTGATCCTAGAAACCAACAAAATAGAACCATGCCGTCCTATTCTATTATTCCATGCTAATGTATTCGAGCAAAAAATGCCTGCTTTAAACACTCTAATTTTTTCAAGGTAAAGGTCCTGGATCCGCAAGACACCCAATAAAGGACATCAAGTTTCTCCAGAAGGTGAGAAATCAACTGTAACAGTTCATACCCCTTAAGGCATGACCATCACGTCAATCCCGAAATTCAACTACGAGCTTTTTAACTGCAACAACTTTAATATACGCTATTGGAGCTGGAATTACCGCGGCTGCTGGCACCAGACTTGCCCTCCAA
+
DDDDDIIIIIIIIHHIIIIIIIIIIIIIHIIHIIIIIIIIIGIIIIHEHIIIIIGHHIIIIHEHHIIIIGHIIHIIHEEHHHHIIIIIEHHHHHIIHHHIGFHFHHIIIIIIHHIIIIIIIHIHHEHHIIIIHHHIGGHEHHHHIIHGEGHIGIHIIIHIHIIIEHEHEIHHHHEHEHHIIIIIIIIGIHFGHHHFGIIIIIHHIHHHHFGCIIHHHHHIIHIHIIIIIHHIIHEHHIHCGIIIIIIIIIHHFHIHD<IIIHEHHHCHIIIIIHHIIIIIHHHIIIIHEIIIHHEFG?HDIIIIIHHIIIIIHIIIIIIHIHHDHDHIIIIIIHEFHH@IIIIHHHH=H@D@DD
@HISEQ:969:HM2KJBCX2:2:1101:7403:101097 2:N:0:ACTATGCA
TTCACCTGTATCCCCAACTATCCCTATTAATCATTACGTCGATCCTAGAAACCAACAAAATAGAATCAAACGTCCTATTTCATTATTCCATGCTAATGTATTCAAGCGTACGCCTGCTTTAAACACTCTAATTTTTTCAAAGTAACAGTCCTGATTCCCCACGACACCAAATTAATGACATCGCGGTTCTTCAGAAGGTAGGAACCAATAATGCCAGTACGTACCGAAGCACGACCAACAATTTGATCCCGAAATTCAACTACGAGCTTTTTAACTGCAACAACTTTAATATACGCTATTGGAGCTGGAATTACCGCGGCTGCTGGCACCAGACTTGC
+
DDDDDIIIIIHIIIIIIIIIIIIIIIIIIIIIIIIIIIHHIIIIIIHHIIIIHHHIIHIHIIHHIHIIIHHIFHIIIIIHGHHHIIIHHHHIIIIIIIHIIIIHIHHIIIIIIIIIIIIIIIIIHHHHIIIHHIIIIIIIIIIIIIIIHHIIIIIHIIIIIIIIIIIHIHIIIIIIIIIIIIIIIIIIHIHIIIIHIIIIIIIIIIIHHHIIIIIIIIIIIIIIIIIIIIIIIIIHFIIIIIHIIIIIIHIIIIIIIIIIIIIIIIIIIIIIIIIIIIIIHIIIIHIIIIIIIIIIIIIIIIIIIIIIIIIIIIIIIIIIIIIIIIIIIIIIIDDDDD
@HISEQ:969:HM2KJBCX2:2:1102:15652:2209 2:N:0:ACTATGCA
TTCACCTGTATCCCCAACTATCCCTATTAATCATTACGTCAACCCTAGAAACCAACAAAATAGGATCAAACGTCCTATTTTATTATTCCATGCTAATGTATTCAAGCGTTAGCCTGCTTTAAACACTCTAATTTTTTCAAAGTAACAGTCCTGTTTCCCCGCAACACCAAATTAATGGCATCACGGTTCTTCAAGAAGGAGGAATCAGCGAGGCCAGTTCATACCATTGGCACGACCAACCTGCTGACCCCGAAATTCAACTACGAGCTTTTTAACTGCAACAACTTTAATATACGCTATTGGAGCTGGAATTACCGCGGCTGCTGGCACCAGACTTGCCCTCCAA
+
DDDDDIIHIIHIIIIHIIIIIIHIIIIIIHIIHHIIIIIIIHIFHIHIIIHIIIIIIIIIIIGCHIIIIHIFHIHIIIIHHHIIIHIIHIIIHHIIIIIIHIHIIIIIIIHHIHIIIIIHIHHIHIIIIIHIIIIIIHHGHHH1IHHHIIIIIIHHHHIIIIHIHIIIIIHHIIIIIIIIIIHIIHIIIIIHIIIIIIIIIIIIIIIIIIIIIHHIFIHIHIIHIIIIIIIIIIIIIIIIIIHHFIIIIIIIIIIIIIIIIIIIIIIIIIIIIIIIIIIIIIIIIIHIIIIIIIHIIIIIIIIIIIIIIIIIIIIIIIIIIIIIIIIIIIGIIIIIIIIIIDDDDD
@HISEQ:969:HM2KJBCX2:2:1102:10416:2214 2:N:0:ACTATGCA
TTCACCTGTATCCCCAACTATCCCTATTAATCATTACGTCAATCCTAGAAACCAACAAAATAGGATCAAACGTCCTATTTCATTATTCCATGCTAATGTATTCAAGCGTTAGCCTGCTTTAAACACTCTAATTTTTTCAAAGTAACAGTCCTGTTTCCCTGCAACACCAAATTAATGACATTACAGTTCTTCAAGAAGGAGGAACCAGTAAAGCCAGTACATACCAGAGGCACGACCAACCTACTAATCCCGAAATTCAACTACGAGCTTTTTAACTGCAACAACTTTAATATACGCTATTGGAGCTGGAATTACCGCGGCTGCTGGCACCAGACTTGCCCTCCAA
+
DDDCDIIIIIIIIIIIIIIIIIIIIIIIIIIIIIIIIIIIIIIIIIIIIIIHIIHIIHIIIIGHGIIIIHHEGHHIIHHHHIIIIIIHIHIIHIIIIIHIIIIIIIIIIIIHIHIIIIIIIIIIIIIIIIIIIIIIIIIIIIIIIIIIIIIIIIIIIIIIIIIIIIIIIHHHIIIIIIIIIIIIIIIIIIIIIIIIIIIIIIIIIIIIIIIIIIIIIIIIIIIIIIIIIIIIIIIIHIIIIHHHHIIIIIIIIIIIIIIHIIHIIIIIIIIIIIIIIIIIIIIIIIIIIIIIIIIIIIIIHIIIIIIIIIIIIIIIIIIIIIIIIIIIIIIIIIIIIIIIIDDDDD
@HISEQ:969:HM2KJBCX2:2:1102:3242:2627 2:N:0:ACTATGCA
TTCACCTGTATCCCCAACTATCCCTATTAATCATTACGTCGATCCTAGAAACCAACAAAATAGAATCAAACGTCCTATTTCATTATTCCACGCTAATGTATTCAAGCGTGCGCCTACTTTAAACACTCTAATTTTTTCAAAGTAACAGTCCTGATTCCCCACGACACCAAATTAATGACATCGTGGTTCTTCAGAAGGTAGGAACCAATAATGCCAGTGCGTACCGAAGCATGACCGACAATTTGATCCCGAAATTCAACTACGAACTTTTTAACTGCAACAACTTTAATATACGCTATTAGAGCTGGAATTACCGCAGCTGCTGGCACCAGACTTGCCCTCCAA
+
DD@@DC@GGH?GEHGEHIHE<FH1GEHIHIIIIICHIDFHHIE<GHH?CHIHHIIIEHHHHF@HHIHIIIEHHHFHEHFCHHIIIIEHGHHCHHEHHHG@HIIIHHHHEHGHHHHGHHIHAGHEHHGIHHHHHHHHIIHFIIHIHHHHHIIIGHHHIIIHEHHIIHHHHEHIIIIIHIIIHIIIHIIHEEGIHIII<HIIHHFIHHIIIIHHIGIHIIGHHHIHIIHEHHIIHGHIHHIHHIHGIIIHDHHIIIIHHCIIIIIIHHHGFIIIIIIIIHHHIIIIIIIIIH@HEIIIIIIIIIIIIIIIIHIIIIHIHIIIIIIIIHHIIHFCFIHHHIIIDDADD
@HISEQ:969:HM2KJBCX2:2:1102:16101:4068 2:N:0:ACTATGCA
TTCACCTGTATCCCCAACTATCCCTATTAATCATTACGTCAATCCTAGAAACCAACAAAATAGGATCAAACGTCCTATTTCATTATTCCATGCTAATGTATTCAAGCGTTAGCCTGCTTTAAACACTCTAATTTTTTCAAAGTAACAGTCCTGTTTCCCTGCAACACCAAATTAATGGCATTACAGTTCTTCAGAAAGGAGGAACCAGCAAAGCCAGTGCATACCAGTGGCACGACCAACCTGCTGATCCCGAAATTCAACTACGAGCTTTTTAACTGCAACAACTTTAATATACGCTATTGGAGCTGGAATTACCGCGGCTGCTGGCACCAGACTTGCCCTCCAA
+
DDD?DHIHHIIIIIIIIIIHIHIIIIIIIIIIIIIIIIIIIIIFHHHHHIIIHIIIHFHIHIHHGIIGGIIIIHIHHHHIIIIIIIIHEHHHIIIHIIIIIIHGIHHIIIHIHFFHGIHHIHHIHIIIIHIIHIIHIIIIIIHHIIIIIHHHGHHIHHHGHIIIIIIHIIHIHHIIHIHIIIIIIHHIIIHIIIHIIIIIHHHIIIIIIIHIIIIIIIIIIIIIIIIIIIIIIIIIIIIIIHHGGHIIIIIIIIIIIIIIIIIIIIIIIIIHIIHIIIIIIIIIIIIIIIIIIIIIIIIIIIIIIIIIHIIIIIIIIHIIIIIHIIIIIIIIIIIIIHHIIDDDDD
@HISEQ:969:HM2KJBCX2:2:1102:20645:4253 2:N:0:ACTATGCA
TTCACCTGTATCCCCAACTATCCCTATTAATCATTACGTCGATCCTAGAAACCAACAAAATAGGTTCGATCGTCCTATTTCGTTATTCCATGCTAATGTATTCAAGCGCGAGCCTGCTTTAAGCACTCTAATTTTTTCAAAGTAACAGTCCTGTTTCCCCGCAACAACAAATTAATGCCATCACGGTTCTACAAGAAGGAGGGACCAGTGAGGCCAGTGCATACCAGTGGCACGACCAACCTACTGGCCCCGAAATTCAACTACGAGCTTTTTAACTGCAACAACTTTAATATACGCTATTGGAGCTGGAATTACCGCGGCTGCTGGCACCAGACTTGCCCTCCAA
+
DDDDDIIIIIIIIIIIIIIIIIIIIIIIGIIIIIIIIIIIIIIIIIHIIIIIIIIIIIIGIHHHHHIIHIIIIIHIIIIIIIIIIIIIIIGHIIIIIIIHHFHHIHHHHIIIIIIIIIIIIIIIIIIHHIIIIIIIIIIHHIIIIHIIIIIIIIIIGHHHIIIIIHIHIIIIIIIIIGIHIIIIIIIIIIIIIIIIIHIIIIIIIIIIIIIIIIIIIIIIIIIIIIIIIIIIIIIIIHIIIHHHGIIIIIHIIIIIIIIIIIIIIIIIIIIIIIHIIIIIIIIIIIIIIIIIIIIIIIIIIIIIIIHIIIIIIIIIIIIIIIIIIIIIIIIIIIIIIIIIIDDDDD
@HISEQ:969:HM2KJBCX2:2:1102:1658:4574 2:N:0:ACTATGCA
TTCACCTGTATCCCCAACTATCCCTATTAATCATTACGTCAATCCTAGAAACCAACAAAATAGGATCGAACGTCCTATTTCATTATTCCATGCTAATGTATTCAAGCGTTAGCCTGCTTTAAACACTCTAATTTTTTCAAAGTAACAGTCCTGTTTCCCTGCAACACCAAATTAATGACATTACAGTTCTTCAGAAAGGAGGAATCAGCGAAGCCAGTGCATACCAGTGGCACGACCAACCTGCTGACCCCGAAATTCAACTACGAGCTTTTTAACTGCAACAACTTTAATATACGCTATTGGAGCTGGAATTACCGCGGCTGCTGGCACCAGACTTGCCCTCCAA
+
DDDDDIIHIIIIIIIIIIIIIIIIIIIHIIIIIIIIIIIIIIIFIIIIHIIGIIIIIIIHHHHIIIIICHGHGHIIFHHIIHHHIIIIIIIIGHHGHIIIIIIIIIIIIIIIIIIIIIIIHIIIIIIIHIIIIHHHHHHHFHIIIIIIIIIIIIIIIIIHIIIIIHHHIIIIIIIIIIIIIIIIIIIIIIIIIIIIIIIIIIIIIIIIIIIIIIIIIIIIIIIIIIIIIIIIIIIIIIHIIIIHFIIIIIIIIIIIIIIIIIIIIIIIIIIIIIIIIIIIIIIHIIIIIIIIIIIIIIIIIIIIIIIIIIIIIIIIIIIIIIIIIIIIIIIIIIIIIIIIIDDDDD
@HISEQ:969:HM2KJBCX2:2:1102:15197:4733 2:N:0:ACTATGCA
TTCACCTGTATCCCCAACTATCCCTATTAATCATTACGGTGATCCTAGAAACCAACAAAATAGAACCATGCCGTCCTATTCTATTATTCCATGCTAATGTATTCGAGCAAAAATGCCTGCTTTAAACACTCTAATTTTTTCAAGGTAAAGGTCCTGGATCCGCAAGACACCCAATAAAGGACATCAAGTTTCTCCAGAAGGTGAGAAATCAACTGCAACAGTTCATACCCCTTAAGGCATGACCATCACGTCAATCCCGAAATTCAACTACGAGCTTTTTAACTGCAACAACTTTAATATACGCTATTGGAGCTGGAATTACCGCGGCTGCTGGCACCAGACTTGCCCTCCAA
+
DCDDDIIIIIIIIIIIIIIIIHIIIIIIIIIIIIIIIIIIIIIIIIIIIHIIIIIIIIIHIIHGHIIIIHHHHIIIIIIIIIIIIIIIIIIIIIIIHIIHIGHIHIIIIIIIIIIIIIIIIIIHIIIIIIIIIIIIIIIIIIIIIIIHIIIIIIHIIIIIIIIIIHIIIIIIIIIIIHIIIIIIIIIIIIIIIIIIIIIIIIIIIIIHHHIIIIIIIIIIIIIIIIIIIGIHIIIIIIIIIIIIIIIIIIHHIIIIIIIIIIIIIIIIIIIIIIHIIIIIIHIIIIIIIIIIIIIIIIIIHIIIIIIIIIIIIIIIIIIIIIIIIIIHIIIIIHIIIIIIIIIIIIIIDDDDD
@HISEQ:969:HM2KJBCX2:2:1102:18934:4830 2:N:0:ACTATGCA
TTCACCTGTATCCCCAACTATCCCTATTAATCATTACGTCAATCCTAGAAACCAACAAAATAGGTTCGAACGTCCTATTTCATTATTCCATGCTAATGTATTCAGGCGCTAGCCTGCTTTAAACACTCTAATTTTTTCAAAGTAACAGTCCTGTTTCCCCGCAACACCAAATTAATGGCATTACGGTTCTACAAGAAGGAGGAGTCAGCGAGCCAGTGCATACCATTGGCACGACCGACATGCTAACCCCGAAATTCAACTACGAGCTTTTTAACTGCAACAACTTTAATATACGCTATTGGAGCTGGAATTACCGCGGCTGCTGGCACCAGACTTGCCCTCCAA
+
DDDDDIIIIIHIIHIIIIIIIIHIIIIIIIIIIIIIIIIIIIIIIICGHIHHIIIIIIIIIIHIEHIIHHIHHHHHHHIIHIIIIHHIIIIIIIHIIIIIIHIIIIHIIIHIIIIIHIIIIIIIIHIIIIIIIIIIIIIIIIIIIIIIHHHIIHGGHHIIIIIIIIIIIIHHHIIIIIIIIIIIIIIIGIIIIHIHIIIIIIIIIIIIIIIIIIIIIIIIIIIIIIIIIIIIIIIIIIIIIIIHIIIIIIIIIIIIIIIIHIIIIIIIIIIIIIIIIIIIIIIIIIIIIIIIIIIIIIIIIIIIIIIIIIIIIIIIIIIIIIIIIIIIIIIIIHIIIIIIDDDDD
@HISEQ:969:HM2KJBCX2:2:1102:18819:5424 2:N:0:ACTATGCA
TTCACCTGTATCCCCAACTATCCCTATTAATCATTACGTCAATCCTAGAAACCAACAAAATAGGATCAAACGTCCTATTTCATTATTCCATGCTAATGTATTCAAGCGTTAGCCTGCTTTAAACACTCTAATTTTTTCAAAGTAACAGTCCTGTTTCCCTGCAACACCAAATTAATGACATTACAGTTCTTCAAGAAGGAGGAACCAGTAAAGCCAGTACATACCAGAGGCACGACCAACCTACTAATCCCGAAATTCAACTACGAGCTTTTTAACTGCAACAACTTTAATATACGCTATTGGAGCTGGAATTACCGCGGCTGCTGGCACCAGACTTGCCCTCCAA
+
DDDDDIIIIIIIIIIIIIIIIIIIIIIIIIIIIIIIIIIIIIFHHIIIIIIIHIIIHIGIIIHHFHIIHIHFHHHIIIIIIIIIIIIIIIIIHIIIIHIIIHHIIIIIIIHIHIIIHIHIIHIIIIIIIIIIIIIIHIIIHHHIIIIIHHIIHHIIIHHIIIIIIHHIIHHIHHIIIIHIIIIHIIIIHIIIIIIIIIIIIIHHHGIIIIIIIIIIIIIIIIIIIIII<IIIIIIIIIIIIIHHFIHHIIIIIIIHIIIIHIIIIIIIIIIIIIIIIIIIIIIIIIIGIIIIIIIIIHIHHIIIIIIIIIIIIIIIIIIHIIIIIIIIIIIIIIIIIIIIIDDDDD
@HISEQ:969:HM2KJBCX2:2:1102:1840:6389 2:N:0:ACTATGCA
TTCACCTGTATCCCCAACTATCCCTATTAATCATTACGTCAATCCTAGAAACCAACAAAATAGGATCGAACGTCCTATTTCATTATTCCATGCTAATGTATTCAAGCGTTAGCCTGCTTTAAACACTCTAATTTTTTCAAAGTAACAGTCCTGTTTCCCTGCAACACCAAATTAATGACATTACAGTTCTTCAAGAAGGAGGAATCAGTAAAGCCAGTACACACCATTGGCACGACCAACCTACTGACCCCGAAATTCAACTACGAGCTTTTTAACTGCAACAACTTTAATATACGCTATTGGAGCTGGAATTACCGCGGCTACTGGCACCAGACTTGCCCTCCAA
+
DDDDDIGHHHCG@GHHEGHIHIIIHHHHIFHIIIIHIIIIIHH?GHIHIIHIHG@GHHIIFIIGHHHIGIIIHIGHHHII?CEHIIIH1CGHHECGHIIGFHHHHEHHIHHHHHHGHFHEIHFGFHEEHHCIGHHIHIHHIHHHHIGHIHIHFF@DHHHIFIIIIIIHHHIHHGIHIHHHHHIIIIIHHGHIIHHHIHHHHIIIIIHIIIIIHIIIIHIIIIIIIHHIIIIIHHHDGCHIHGHHDHHHHHGFCIHHIIIIIIIIIIIIIIIIHHHIIIHIHGIIHFIHIIHHHGCCHHHEGIIIIIIIIIIIHIHHHIHFIIIIIHHIIGIIIHHHIIIIIDDDDB
@HISEQ:969:HM2KJBCX2:2:1102:7452:6152 2:N:0:ACTATGCA
TTCACCTGTATCCCCAACTATCCCTATTAATCATTACGTCAATCCTAGAAACCAACAAAATAGGATCGAACGTCCTATTTCATTATTCCATGCTAATGTATTCAAGCGTTAGCTTGCTTTAAACACTCTAATTTTTTCAAAGTAACAGTCCAAATTCCCCGCAACACCAAATTAATGGCATTACGGCTCATCAGGAAGGAGGAATCAGTGAGACCAGTACATACCAGAGGCATGACCAACCTACTAACCCCGAAATTCAACTACGAGCTTTTTAACTGCAACAACTTTAATATACGCTATTGGAGCTGGAATTACCGCGGCTGCTGGCACCAGACTTGCCCTCCAA
+
DDDDDIIIIIIIIIIIIIGHIIIIIIIHIHIIIIIGIIHIIIIIIIIIIIIIIIHIHH1GFHGHHIHHHHIIHHIIIIHHIIIIIIIIIIGIHIIIIIIIIIIIIHHHIIIIIIIHHIIIIIIIIIIIIIHIIIIIIIIIIIIIIIIIHIHHHHHIIIIIIIIIIIHIIIIIIIIIIIIHIIIIIIIIIIIIIIIIIIIIHHFHHHHHHAIHHHIIIIIIIIIGIIIIIIIHIIHIIIIIIIHHHHAIIIIIIGIIHHHHHIIIIHIIHIIIIIIIIIIIIIHIIIIIIIIHIIHIIIIHIIIHIIIIIIIIIIGGIIIIHIIIIIIIIHIIIIIIIIIIIDDDDD
@HISEQ:969:HM2KJBCX2:2:1102:11160:6615 2:N:0:ACTATGCA
TTCACCTGTATCCCCAACTATCCCTATTAATCATTACGTCAATCCTAGAAACCAACAAAATAGGATCAAACGTCCTATTTCATTATTCCATGCTAATGTATTCAAGCGTTAGCCTGCTTTAAACACTCTAATTTTTTCAAAGTAACAGTCCTGTTTCCCTGCAACACCAAATTAATGACATTACAGTTCTTCAAGAAGGAGGAACCAGTAAAGCCAGTACATACCAGAGGCACGACCAACCTACTAATCCCGAAATTCAACTACGAGCTTTTTAACTGCAACAACTTTAATATACGCTATTGGAGCTGGAATTACCGCGGCTGCTGGCACCAGACTTGCCCTCCAA
+
DDDDDIIIIIIIIIIIIIIIIIIIIIIIIIIIIIHIIIIIHIIIIIIIIIIIIIHIHHIIIIHHHIIHHEHHEHHIIIIHIIIEHIIFHHHIIHHIHHHIIIIHIIIIHHIHGFHHIIIIIHHHHIIHIHIHIIIIIIIIIIIIIIIIGIIIIIIIIIIHIHHIHIIIIIHIIIIIIIIIIHIIIIIHHIIIIIIIIIIIIHIIIIIIIIIHIIIIIIIHIIIIIIHHIIIIIEIIIHFHIHHHEHDHIIIIIIIIIIIIIIIIIIIIIIIIIIHIIIIIHHIIIIIIIIIIIIIIIIIIIIIIIIIIIIIIHIIIIIIIIIHIIIIIIIIIIIIIIIIIIDDDDD
@HISEQ:969:HM2KJBCX2:2:1102:7114:7029 2:N:0:ACTATGCA
TTCACCTGTATCCCCAACTATCCCTATTAATCATTACGTCAATCCTAGAAACCAACAAAATAGGATCAAACGTCCTATTTCATTATTCCATGCTAATGTATTCAAGCGTTAGCCTGCTTTAAACACTCTAATTTTTTCAAAGTAACAGTCCTGTTTCCCTGCAACACCAAATTAATGACATTACAGTTCTTCAAGAAGGAGGAACCAGTAAAGCCAGTACATACCAGAGGCACGACCAACTTACTAATCCCGAAATTCAACTACGAGCTTTTTAACTGCAACAACTTTAATATACGCTATTGGAGCTGGAATTACCGCGGCTGCTGGCACCAGACTTGCCCTCCAA
+
CDDDDIHIHHGIHHHHIIIHIIIIIIHIIHIIIIIIIIIIIIIHGHIIIIHIIIIIIIIIHIIHHIIIHIIIIIIIIIIIIIIIHHIIFIIGHIHHIIIHIHIHHFHHIIIIIIIIIIIHIHIIIHIHHHHIIIHIIIIIIIIIIIIIIIIIIIIHHIIIGHIIIIHGIIIIIIIIIIIIHHIIIIIIGIIIIIIIIIIIIHIHIHIIIIIIIIGIIIIIIIIIIIIHIIIIIIHIIHHIHIHHHIIIIHIIIIIIHIIIIIIIIIIIIIIIIIHIIIIIIIIIIIIIIIIIIHIIIIIIIIIIIIIIIIIIIIIIIIIIIIIIIIIIIIIIIIIIIIIIIDDDDD
@HISEQ:969:HM2KJBCX2:2:1102:3875:7546 2:N:0:ACTATGCA
TTCACCTGTATCCCCAACTATCCCTATTAATCATTACATCGATCCTAGAAACCAACAAAATAGAATGCGATGTCCTATTTCATTATTCCATGCTAATGTATTCAAGCGTGAGCCTGCTTTAAACACTCTAATTTTTTCAAGGTAACAGTCCTAATTCCCTATAACATCAAATAAATGACATTATAGTTCTTTAGAAGGTGAGAACCAATAAAATCAGTACATACCAAGGCATGACCAACTAATTGATCCCGAAGTTCAACTACGAGCTTTTTAACTGCAACAACTTTAATATACGCTATTGGAGCTGGAATTACCGCGGCTGCTGGCACCAGACTTGCCCTCCAA
+
BDCDDHIIIGHHIIIIHIIHCHHHIIIIGIIHIHIIHIIIHHIIHHHIIIIIIHIIHEHIIIHIGHHH@CHIIIIHHHHHIIIIIIIIIII@GHIIIIIIIHIIIIIIIIIIHIIHHIHIHHIIHIIIHIIHIIIIIIGHIIIIIIIIIIIIIIHHIIIHIIIIIIHIIIHIHIIIIIIHHIIGIIIHIIHHIHIIHIIIIIIIIHIIIIIIHHIIIIIHIIHHHIIHIIIIIIIIIIIIIHFGIIIIIIIIHIIIIIHHHIIIIIIIIHIIIIIHIIIIIGIHIHIIIIIHIIIIIIIIIIIIIIIIIIIIIIIIIIIGIIIIIIIIIIHIIHIIIIIIDDDDD
@HISEQ:969:HM2KJBCX2:2:1102:21051:8013 2:N:0:ACTATGCA
TTCACCTGTATCCCCAACTATCCCTATTAATCATTACGTCGATCCTAGAAACCAACAAAATAGGATCAACGTCCTATTTCATTATTCCATGCTAATGTATTCAAGCGCGAGCCTGCTTTAAACACTCTAATTTTTTCAAAGTAACAGTCCTGATTCCCCACCACACCAAATTAATGACATGATGGTTCGTCAGAAGGTAGAAATCAGTAACACCAGTACGTACCGAAGGCACGACCAGCGTACTAATCCCGAAATTCAACTACGAGCTTTTTAACTGCAACAACTTTAATATACGCTATTGGAGCTGGAATTACCGCGGCTGCTGGCACCAGACTTGCCCTCCAA
+
DDDDDF1G1CFGHHIIIHHH?GFEEHHHHIGIIFHIHIHFHHCGHHIIHHHI?HH@GHIHCHICH?FFCF0<@00CCDFHH?CEGCEHGEG<C<D@CCH@@<<DCDHDEHHHHHIECHHHHH?GHHEHHHHHGDCE@FEEHFHGEHHHHHGEHHCIHFEGHE0DFGHHHFIHHHHGFHGIHGHHCHHHHCHHHFIIIIHHHHIIHIIHIIHHHGEHHHIHEHIIHIIIIGIFIIHFGHHAIIFGHIIFHFCHFEHHEIIIIHEC@FHEHHHGF<EFCC?HC?FHGIIHEHIHGHHFHHIHIIHHHHHGFIHHHHIHHHHHHHEHHEGCIHHIHIIHIIHHADBAD
@HISEQ:969:HM2KJBCX2:2:1102:12869:8890 2:N:0:ACTATGCA
TTCACCTGTATCCCCAACTATCCCTATTAATCATTACGTCAATCCTAGAAACCAACAAAATAGGATCGAACGTCCTATTTCATTATTCCATGCTAATGTATTCAAGCGTTAGCCTGCTTTAAACACTCTAATTTTTTCAAAGTAACAGTCCTGTTTCCCTGCAACACCAAATTAATGGCATTACAGTTCTTCAGAAAGGAGGAACCAGCAAAGCCAGTGCATACCAGTGGCACGACCAACCTGCTGATCCCGAAATTCAACTACGAGCTTTTTAACTGCAACAACTTTAATATACGCTATTGGAGCTGGAATTACCGCGGCTGCTGGCACCAGACTTGCCCTCA
+
@@B@DEGH<1<1<<D1@@C1<<<1DC?FEGCGHGE@HEH@E0D1D<C1D1C@1<D@11<@C<FHFC@CEEFCHHDH?GC<GHFIHCG?11DGCC1<HHHC@<F@5<@DCEG1EF@B1FEEHCBC<F@H@HHDCGGHHHHFIHGHHHHE@GHDCFGHCHFG<<DC<CDHEHD<HHFDH?DC</CG?FD?<D8HGHFCGEIHEEGFHHGEHHHEHEHIHFG<@GD<?F>CIIHHHHHIHHGHFFFGIHE<HHHCHIHCIIIIIHHGGCFH@HGHHGHG?C@DGHIGF??EHECE=DECCFHHHHHHHHCHCHHGDIIHHF<CECIIHEHG<EHGHHGHHGDDDDDB
@HISEQ:969:HM2KJBCX2:2:1102:7458:9272 2:N:0:ACTATGCA
TTCACCTGTATCCCAACTATCCCTATTAATCATTACGTCAATCCTAGAAACCAACAAAATAGGATCGAACGTCCTATTTCATTATTCCATGCTAATGTATTCAAGCGTTAGCTTGCTTTAAACACTCTAATTTTTTCAAAGTAACAGTCCAGATTCCTCGCAACACCAAATTAATGGCATTACGGCTCATCAGGAAGGAGGAATCAGTGAGACCAGTACATACCAGTGGCATGACCAACCTACTGACCCCGAAATTCAACTACGAGCTTTTTAACTGCAACAACTTTAATATACGCTATTGGAGCTGGAATTACCGCGGCTGCTGGCACCAGACTTGCCCTCCAA
+
<0DD0FD1<G1<<F?FE@F1G1CGCE1<1CFHHIHI@<<EHEG?FFHCH@HIHEE@<DHFCH?11<<DEC/<1EGC11<<CC@CHH1DEE@@C@FIIHFHEIHHDHIIGHGHHG@HEHHFGFFCHHGHHEHEEHEHIHFIIGHFIIHHFEHHEC?HHHHHEEHEEGIHHHHHFHHEIGHGHHHHHHFIHIIHHHEIIIIIIHGGHHHGIIHHIEIIIHHHEFIHHHHHHEHIIHIIIHIGFGCFHHIIHIHFIHIGIHHIHIIIIIIIIIIHIHHHIIIIHIIHHFHEIIIHIIHIIIIIIIIIIIIIHHCHIHHDHHHHHCHIGHIHIIHIHHEIHIHIDADBD
@HISEQ:969:HM2KJBCX2:2:1102:19354:8128 2:N:0:ACTATGCA
TTCACCTGTATCCCCAACTATCCCTATTAATCATTACGTCGATCCTAGAAACCAACAAAATAGAATCAAACGTCCTATTTCATTATTCCATGCTAATGTATTCAAGCGTGCGCCTGCTTTAAACACTCTAATTTTTTCAAAGTAACAGTCCTGATTCCCCACGACACCAAATTAATGACATCGCGGTTCTTCAGAAGGTAGGAACCAATAATGCCAGTACGTACCGAAGCACGACCAACAATTCGATCCCGAAATTCAACTACGAGCTTTTTAACTGCAACAACTTTAATATACGCTATTGGAGCTGGAATTACCGCGGCTGCTGGCACCAGACTTGCCCTC
+
DDDDDIIIIHIIIIHIIIIIIIIHIIIIHHIIIIICHHIIIGHHIIIIHHIIIIIIHHIEHHIGHIIHIHHIHIHIGIHHHIHIHIIHIHIIIIIIHIIIIIHIIHIIIHHDHIIIIIIIIIIIIHIIIIIIIIIIIIIIIIIIIIHIIIIIIIIHIIIIIIHIIIIIIIIHHIIIIIIIIIIIHIIIIIIIIIIIIIIIIIIIIIIIIIIIIIIIIIIHIIIIIIIIIIIIIIIIIIIHHHEIIIIIIIHIIIIHIIIIIIIIIHIIIIIIIIIHHIIIIIIHIIIIIIIIIIIIIIIIIIIIIIIIIIIIIIIIIIHIIIIIIIIIIIIIIIIIIDDDDD
@HISEQ:969:HM2KJBCX2:2:1102:6650:9179 2:N:0:ACTATGCA
TTCACCTGTATCCCCAACTATCCCTATAATCATTACGTCGATCCTAGAAACCAACAAAATAGAATCAAACGTCCTATTTCATTATTCCATGCTAATGTATTCAAGCGTGCGCCTGCTTTAAACACTCTAATTTTTTCAAAGTAACAGTCCTGATTCCCCACGACACCAAATTAATGACATCGCGGTTCTTCAGAAGGGAGAAATCAATAATGCCAGTACGTGCCGAGGCACGACCGACAAATTGATCTCGAAATTCAACTACGAGCTTTTTAACTGCAACAACTTTAATATACGCTATTGGAGCTGGAATTACCGCGGCTGCTGGCACCAGACTTGCCCTCCAA
+
DDDDDHIIIIIGHIHIIIIIIIIIIIIIIIIIIIIIIIIIIIIIIIIIIIIIIHIIHIHIIIIIIIIIIIIHIIIIIHIIIHHIIIIIIIIHIIIIIIIIIIHIIIIHHIGHIHIIIIIIIIHIIIIIHHIIIHIIIIIIIHIIIIIIIIIHIIIIIIIIIIIIIIHIIIIIIIIIIIIIIIIIIIIIIIIIIIIIIIIIIIIIIIIIIIIIIIIIIIIIIIIIIIIIIIIIIIIIIIIIIIHIIIIIIIIIIIIIIHIIIIIIIIIIIIIIIIIIIIIIIHIIIIIIIIIIIIIIIIIIIIIIIIIIIIIIIIIIIIIIIIIIIIIIIIIIIHIIIIIDDDDD
@HISEQ:969:HM2KJBCX2:2:1102:12583:8720 2:N:0:ACTATGCA
TTCACCTGTATCCCCAACTATCCCTATTAATCATTACGTCAATCCTAGAAACCAACAAAATAGGATCGAACGTCCTATTTCATTATTCCATGCTAATGTATTCAAGCGTTAGCTTGCTTTAAACACTCTAATTTTTTCAAAGTAACAGTCCAAATTCCCCGCAACACCAAATTAATGGCATTACGGATTATCAGGAAGGAGGAATCAGTAAGACCGGTACATACCAGAGGCATGACCAATCTACTAACCCCGAAATTCAACTACGAGCTTTTTAACTGCAACAACTTTAATATACGCTATTGGAGCTGGAATTACCGCGGCTGCTGGCACCAGACTTGCCCTCCAA
+
DDDDDIIIIIIIIIIIIIIIIIIIIIIIIIHHHHHHHHGHHHHEHIHEHHIIHIIHHHIHIIEHIHIIIIIGHHHIIHHHIHIIIIIIHIHIHHIIIIIHIHIIIIIIHIIIIIIIIIIIIIIIIHIIIIIIIIIIIIIIIIIIIIIHIIIIHIHDIIIIIIIIIIIIIIIHHIIHIIGIIIIIHIIIIIIIIIIIIIIIIIIIIIIIIIIIIIIIIIIIIIIIIIIIIIIIIIIIIIIIIIIIIIIIHIIIIIHIIIIIIIIIIIIIIIIIIIIIIIIIIIIHHIIIIIIIHHIIIIIIIIIIIIIHIIIIIIIIIIIIIIIIIIIIIIIIIIIIIIIIIDDDDD
@HISEQ:969:HM2KJBCX2:2:1102:9650:10273 2:N:0:ACTATGCA
TTCACCTGTATCCCCAACTATCCCTATTAATCATTACGGTGGTCCTAGAAACCAACAAAATAGAATCATCCGTCCTATTTTATTATTCCATGCTAATGTATTCAAGCAAAATGCCTGCTTTAAACACTCTAATTTTTTCAAAGTAAAGGTCCTGGTTCCCCGCGGCACCCAATTAAGGACATCGCGGTTCTCCAGAAGGTGAGAAATTGACTACACCAGTTCATACCCCTTAAGGCACGACCGATGTGTCAATCCCGAAATTCAACTACGAGCTTTTTAACTGCAACAACTTTAATATACGCTATTGGAGCTGGAATTACCGCGGCTGCTGGCACCAGACTTGCCCTCCAA
+
DDDDDIIIHIIIIIIIIIIIIIIIIIIIIIIIIIIIIIIIIIIIIIIIIIIHHIIIHIIIIIHIIIIIIIIHIIDHHIIIIIIIIIIIHIHFHHIHIIIIIIIIIHIIIIIIHIIIIIGIIIIIIIIIIIIIIIIGIIIIIIIIIIIIIIIIIIIIIIIIIIIIIIIIIIIIIIIIIIIIIIIIIIIIIIIIIIIIIIIIIIIIIIIIIIIIIIIIIIIIIIIIIIIIIIIIIHIIIIIIIIIIIIIIHGHHIIIIIIIIIIIIIIIIIIIIIIIIIIIIIIIIIIIIIIIIIIIIIIIIIIIIIIIIIIIIIIIIIIIIIIIIIIIIIIIIIIIIIIIIIIIIIIDDDDD
@HISEQ:969:HM2KJBCX2:2:1102:8200:10124 2:N:0:ACTATGCA
TTCACCTGTATCCCCAACTATCCCTATTAATCATTACGTCAATCCTAGAAACCAACAAAATAGGATCGAACGTCCTATTTCATTATTCCATGCTAATGTATTCAAGCGTTAGCCTGCTTTAAACACTCTAATTTTTTCAAAGTAACAGTCCTGTTTCCCCGCCACGCCCAGTGAAGAACATGACGGCTCACCAGAAGGTAAGACCCAGCCAGAGCAGTACGTACCAAAAGGCAGACCACTCAGCCAGGCCTAAAATTCAACTACGAGCTTTTTAACTGCAACAACTTTAATATACGCTATTGGAGCTGGAATTACCGCGGCTGCTGGCACCAGACTTGCCTTCCAA
+
DDDDDIIIIIIIIIIIIIIIIIIIIIIIIIIIIIIIIIHIIIIIIIIIHIIIIIIIHHGIHIHHIIIIGIHHIIIIGIIIIIIIIIIHIIIIIIIIIHIIIHIIIIIIIIIIIIIIIIIIIHIHHIIIIIHIIIIHIIIIIIIIIIIIIIIIIIHIIIIIIIIIIIIIIIIIIIIIIIIIIIIIIIIIIIIIIIIIIHHIIIIIIIIIIIIIIIIIIIIIIIIIIIIIIIIIIIIIIIIIIIIHHIIIHIIIIIIIIIIIHIIIIIIIIIIIIIIIIIIIIIIIIIIIIIIIIIIIIIHHHIIIIIIIIIIIIIIIIIIIIIIIIIIIIIIIIIIIIIIIIDDDDD
@HISEQ:969:HM2KJBCX2:2:1102:9502:11248 2:N:0:ACTATGCA
TTCACCTGTATCCCCAACTATCCCTATTAATCATTACGTCAATCCTAGAAACCAACAAAATAGGATCGAACGTCCTATTTCATTATTCCATGCTAATGTATTCAAGCGTTAGCCTGCTTTAAACACTCTAATTTTTTCAAAGTAACAGTCCTGTTTCCCTGCAACACCAAATTAATGACATTACAGTTCTTCAAGAAGGAGGAATCAGTAAAGCCAGTACATACCATAGGCACGACCAACCTACTGACCCCGAAATTCAACTACGAGCTTTTTAACTGCAACAACTTTAATATACGCTATTGGAGCTGGAATTACCGCGGCTGCTGGCACCAGACTTGCCCTCCAA
+
DDDDDIGIIIIIIIIIIIIGHIIIIIIHHHHHIHIIIIIIIIIIIIIIIGIIHFHHGHIIIIGHHIIIIIIIHHIIIIIIIIIIIIIHFFHHHHHIIIIHIHIHIIIIIIIIIIIHIIIIIHHIHIIHHIHIIHIHHIIIIIIHHIHHHHIIIIHHIHIIIIIIIIHIIIHIHHHHHHIGIIIHIIIIHIIIIIIIHIIIIIIIHIIIHHGIIHGIIIIIIIHHIIIIHIHIIIHHHHHIIIHHHIIIHIIIIIIIIIIIIIIIIHIIHIIIIIHIIIHIIHIHHIIIIIIIIIIIIIIIIIIGIIIIIIIIIIIIIIIIIIIGIIIIIIIIHHIIIIIIIDDDDD
@HISEQ:969:HM2KJBCX2:2:1102:10563:11158 2:N:0:ACTATGCA
TTCACCTGTATCACCCAACTATCCCTATTAATCATTACGTCAATCCTAGAAACCAACAAAATAGGATCGAACGTCCTATTTCATTATTCCATGCTAATGTATTCAAGCGTTAGCCTGCTTTAAACACTCTAATTTTTTCAAAGTAACAGTCCTGTTTCCCTGCAACACCAAATTAATGACATTACAGTTCTTCAAGAAGGAGGAATCAGTAAAGCCAGTACATACCATAGGCACGACCAACCTACTGACCCCGAAATTCAACTACGAGCTTTTTAACTGCAACAACTTTAATATACGCTATTGGAGCTGGAATTACCGCGGCTGCTGGCACCAGACTTGCCCTCCAA
+
DDDDDHIIIIIIIHIHIIIIEHHIIIIHIIIIIIIIIIIIIHIIIIIIIIIIIIIIIHHIHIIHIHIIIGIIIIIIIIIIIIHIIIIIIFHIHIIIHHIIHHHHIIIHIIIIIIIIGHIIIIIIIIIHIIIIIIIHHHIIIHHGHHIIIIIIHHIIIIIHHIIIIIIIIHIIIIIGHHHIHHHIIHGHIIIIIIIIIIIIIIIIIIIIIIIIIIIIIIIIIIIIIIIIIIIIIIIIIIIIIHIIHHIIIIIIIIIIIHIIIIIIIIIIIIIIIIIIIIIIIIIIIIIHIIIIIHIIIIIIIIIIIIIIIIIIIIIIIIIIIIIIIIIIIIIIIIIHIIIIIIDDDDD
@HISEQ:969:HM2KJBCX2:2:1102:16861:11014 2:N:0:ACTATGCA
TTCACCTGTATCCCCAACTATCCCTATTAATCATTACGGTGATCCTAGAAACCAACAAAATAGAACCATGCCGTCCTATTTTATTATTCCATGCTAATATATTCAGGCACTAGCCTGCTTTGAGCACTCTAATTTTTTCAAGGTAATAGTCCTGCTTCCCCAACGCACCAAGTGAATGGCATGCTGGTTATTCAGAAGGTAAGAACCCACCACACCAGTACGGACAATGAAGCCCGACCGATGGACAGATTCCGAAATTCAACTACGAGCTTTTTAACTGCAACAACTTTAATATACGCTATTGGAGCTGGAATTACCGCGGCTGCTGGCACCAGACTTGCCCTCCAA
+
DDDDDIIIIIIIHHIIIIIIIIIIHIIIIIHIIIIIIIIHHHHIHIIIIIIIHHIIHEHIIIIIIIIIIHIHHDHHIIHHIIGCGHHIIIIIHIHEHEHHIHHIIIIIIIIIIIIIIIHHIIIHIIIIIIHHHHHHHIHIIIIIIHIHIHIIIIIIIIIIIH9IIHIIHIHIIHHIIIIIHIIIIIIIIGIIIIIIIIIHIHHIIIIHIIHHIIIIIHIIIHIHIIIIIIGIIHIHHIIIIIIIHHHIIIIIIIIIIHIIIIIHFIIHIIIIIIHHGIIIIIIIIHIIIIIHIHHEIIIIIIIIIIIIIIIIIIIIIIIIIIIIIIIIIHIIIIIIIIIIIIIDDDDD
@HISEQ:969:HM2KJBCX2:2:1102:5867:10897 2:N:0:ACTATGCA
TTCACCTGTATCCCCAACTATCCCTATTAATCATTGCTCACAAATCCAAAAACCAACAAAATACGATAAACGAGCCCTAACTTATTATTCCATGCTAATGTATTCAAGCGTTAGCCTGCTTTAAACACTCTAATTTTTTCAAAGTAACAGTCCTGTTTCCCTGCAACACCAAATTAATGACATTACAGTTCTTCAAGAAGGAGGAACCAGTAAAGCCAGTACATACCAGAGGCACGACCAACTTACTAATCCCGAAATTCAACTACGAGCTTTTTAACTGCAACAACTTTAATATACGCTATTGGAGCTGGAATTACCGCGGCTGCTGGCACCAGACTTGCCCTCCAA
+
?@BDDIHIIIHIIIIIIIIGHHIIIIGIGIIIGIIII?EHIIIHEHHHIHIIIIIGIIIIEHIIHIIIIIIGIIHIIIIHIIHIIHIIHHFIHEHHHIIIIHIHHIIIIIHHIIIHHCGHHHIIHIIIHIIIIIIIIIHHGIIIIIIHIIHHIIIHIIHIIIIIIIHHHIIFHHHIIIIIHIIIIIIIIIHIIHHIIIIIIIIIIHHIIIIIIIIIIIIIIIIIIIHIIHIIIIIIIIIIIIIHHHHIHFIIHIIHIIIIIIIHEIIIIIIIIIIIIIIIIIIIIIIIIIHGIIIIHHIIIHHIIIIIIIIIIIIIIIIIIHIGIIIIIIIIIIIIIHHHIIHDDDDD
@HISEQ:969:HM2KJBCX2:2:1102:19929:11479 2:N:0:ACTATGCA
TTCACCTGTATCCCCAACTATCCCTATTAATCATTACGGTGATCCTAGAAACCAACAAAATAGAACCATGCCGTCCTATTTTATTATTCCATGCTAATCTATTCAAGCACAAGCCTGCTTTAAGCACTCTAATTTTTTCAAGGTAATAGCTCTGCTTCCCCAACGCACTAACTTAATAGCATGATGGTTATTCAGAAGGTAGGAATTCATCAGGCCAGTACGGACAGTGAAGCCCGACCAACCGACAAACTCCGAAATTCAACTACGAGCTTTTTAACTGCAACAACTTTAATATACGCTATTGGAGCTGGAATTACCGCGGCTGCTGGCACCAGACTTGCCCTCCAA
+
DDDDDIIIIFIIGIHIIIHIIIHIIIIIHIIIIIHHIHGIIHIIIHHHHHHIIIGII@HHHGGEFHIFHHHIIIDHHGIIIIIGHIHFHIFIGFHHHHIIGFFHHIIHIIIIIIIIHIIHIHCEHHEHIIIHIIIIHHIIHFIIHHGIHHHIHIIHGIIIIIHHEEHIHIHFHHIGHHHFHHIIIHHHHIHIIIIIIIIHHIHIHHIIIIIIIIIIHHFIHIIIIIIIIIIIIIIIIIHIIIIIIHGIIHEHEHIIIHHIIIIIIIIIIIIIIHGD1IIIIIIIIIHHIIIIIIHIIIHIIIGIHIIIIIIIIIIIHIIIIIIIIIIIIIIIIIIIIIIIHIIDDDDD
@HISEQ:969:HM2KJBCX2:2:1102:13682:12429 2:N:0:ACTATGCA
TTCACCTGTATCCCCAACTATCCCTATTAATCATTACGTCAATCCTAGAAACCAACAAAATAGGATCAAACGTCCTATTTCATTATTCCATGCTAATGTATTCAAGCGTTAGCCTGCTTTAAACACTCCAATTTTTTCAAAGTAACAGTCCTGTTTCCCTGCAACACCAAATTAATGACATTACAGTTCTTCAAGAAGGAGGAACCAGTAAAGCCAGTACATACCAGAGGCACGACCAACCTACTAATCCCGAAATTCAACTACGAGCTTTTTAACTGCAACAACTTTAATATACGCTATTGGAGCTGGAATTACCGCGGCTGCTGGCACCAGACTTGCCCTCCAA
+
DDDDDIHIIIIIIIIIIHIIIIGIIIIIIHIIIIIHIIHIIIIIIIIIIIIIHHIIIIHIIHFHHIIHIGGHFFHHIHIIGHIIHIIIHIGFHHIIIIIIIHHIIHIIIIIIIHIIIIIIIGHIHIHFHIHIIIIIHHIIIIIIIHIIIIIIIIHIHIIIIIIIIIIIIIIHIIIIIIIIIIIIIIHIIIIIIIIIIIIIIIIIIIIIIIIIIIIIIIIIIIIIIIIIIIIIIIIIIHHIIIHHHIHIIIHIIIIIIIIIIIIIIIIIIIIIIIHIIIIIIIIIIIIIIIIIIIIIIIIIIIIIIIIIIIIIHIIIIIIIIIIIIIIIIIIIIIIIIIIIIDDDDD
@HISEQ:969:HM2KJBCX2:2:1102:18709:12915 2:N:0:ACTATGCA
TTCACCTGTATCCCCAACTATCCCTATTAATCATTACGTCGATCCTAGAAACCAACAAAATAGAATCAAACGTCCTATTTCATTATTCCATGCTAATGTATTCAAGCGTAAGCCTGCTTTAAACACTCTAATTTTTTCAAAGTAACAGTCCTGATTCCCCACGACACCAAATTAATGACATCGCGGTTCTTCAGAAGGTAGGAACCGATAATGCCAGTGCGTACCGAGGCACGACCAACAATTCGATCCCGAAATTCAACTACGAGCTTTTTAACTGCAACAACTTTAATATACGCTATTGGAGCTGGAATTACCGCGGCTGCTGGCACCAGACTTGCCCTCCA
+
DDDDDIIIIIIIIIIIIIIIIIIIIIIIIIIIIIIIIIIIIHIIIIIGEHIIIIIIIIIIIHEGHIIIGIIIHIIIHIIIIHIIEHIGIHHIIIIIIIHIIIIIIIIIIIIIHIIHHIIIIIHIIIIIIIIHIIHHIIIIIIHIIIIIIIIIIIIHIIIIIIIIIIHIIIHIIIIIIIIIIIIIIIIIIIHIIIIIIIIIIIIIIIIIIIIIIIIIIIIIIHIGIIIHIIIHHIIIIIHIIIHHHIHIIIIIIIIHIIIIIIHIHIIIIIIIIIIIIIIIIHIIHIHIIIIIHIIIIIIIIIIIIIIIIIIIIIIHIIIHIIIIIIIIHIIIIIIIIIIDDDDD
@HISEQ:969:HM2KJBCX2:2:1102:15674:13473 2:N:0:ACTATGCA
TTCACCTGTATCCCCAACTATCCCTATTAATCATTACGTCGATCCTAGAAACCAACAAAATAGAATCAAACGTCCTATTTCGTTATTCCATGCTAATGTATTCAAGCGTGAGCCTGCTTTAAACACTCTAATTTTTTCAAAGTAACAGTCCTGATTCCCCATGACACCAAATTAATGACATCATGGTTCGTCAGAAGGTAGGAATCAATAATACCAGTACGTACAATAGCACGACCAATAAATTGATCCCGAAATTCAACTACGAGCTTTTTAACTGCAACAACTTTAATATACGCTATTGGAGCTGGAATTACCGCGGCTGCTGGCACCAGACTTGCCCTCCA
+
DDDADIIIIIIIIIIIHGIIGIIIHIIIIIIIIIIIHIIIIHHHIIIHHIIIIIFHHGIHIIHIIFEHHHHEHIHIGIGIIIIIIIIIIIIHHEHHIIHHIGIIIIIIHHIIHHIIIIIIIIIIIIIIHIIIIIIHHHHHHIIIHIIIHHIIHHHHIIIHHHIIHIHIIIIIHIIHIIIIIIIIHIIHIIHGIIIIIIHIIIIIIIIIIIIIHIIIIIIIIIIIIIIIIIIIIHIIIIIIIHHHIIIIIIIIIIHIIIIIIHHHHIIIHIIIIIIIIIHHHIIIIHIIIHIIIIIIIIIIIIIIIHIHIIIIIIIIIIIIIIIIIGIIIIIIIIIIIIIDDDDD
@HISEQ:969:HM2KJBCX2:2:1102:3739:13853 2:N:0:ACTATGCA
TTCACCTGTATCCCCAACTATCCCTATTAATCATTACGGTGATCCTAGAAACCAACAAAATAGAATCATGCCGTCCTATTTTATTATTCCATGCTAATGTATTCAAGCAAAATGCCTGCTTTAAACACTCTAATTTTTTCAAAGTAAAGGTCCTGGTTCCCCGCGACACCCAATTAAGGGCATCGCGGTTCTCCAGAAGGTGAGAAATTGACTACACCAGTTCATACCCCTTAAGGCACGACCGATGTGTCAATCCCGAAATTCAACTACGAGCTTTTTAACTGCAACAACTTTAATATACGCTATTGGAGCTGGAATTACCGCGGCTGCTGGCACCAGACTTGCCCTCCAA
+
DDDDDIIIIIIIIIIIIIIIIIIIIIIIIIIHIIIIIIHHIIIIIIIIHIIIIIIIHIIHIIIIIIIIIHIHIIIIIIIIIIIIIIIIIIIIIIIIIHIIIHIIIIIIIIIIIIIIIIIIIIIIHIIIIIIIIIIIIIIIIIIIIIIIIIIIIIHHHIIIHIIIIIIIIIIIIIIIIIIIIIHIIIIIHIIIIIIIIIIIIIIIIIIIIIIIHIIIIIIIIIIIIHIIIIIIIIIIIIIIIIIIIIIIIIHIIIIIIIIIIIIIIIIIIIIIIIIIIIIIIIIIIIIIIIIIIIIIIIIIIIIIIIIIIIIIIIIIIIIIIIIIIIIIIIIIIIIIIIIIIIIIIIIDDDDD
@HISEQ:969:HM2KJBCX2:2:1102:13868:13991 2:N:0:ACTATGCA
TTCACCTGTATCCCCAACTATCCCTATTAATCATTACGTCGATCCTAGAAACCAACAAAATAGAATCAAACGTCCTATTTCATTATTCCACGCTAATGTATTCAAGCGTGCGCCTACTTTAAACACTCTAATTTTTTCAAAGTAACAGTCCTGATTCCCCACGACACCAAATTAATGACATCGTGGTTCTTCAGAAGGTAGGAACCAATAATGCCAGTGCGTACCGAAGCATGACCGACAATTTGATCCCGAAATTCAACTACGAACTTTTTAACTGCAACAACTTTAATATACGCTATTAGAGCTGGAATTACCGCAGCTGCTGGCACCAACTTGCCCTCCAA
+
DDDDDIIIIIIIHIIIIIIIIIIIIIIIIIIIIIIIIIIIIIIIIIIIHIIIHIIIIIIIIIIIIIIIIIHIIIGIIIIIIIIIIIIIIIIIIIIIIIIIIHIIIIIIIIIIIIIIIIIHIIIIIIHHIIIIHHIIIIIIIIIIIIIIIIIIIIIIIIIIHIIHIIIIIIIIIIIIIIIIIIIIIIIIHIIIIIIIIIIIIIIIIIIIIIIIIIIIIHIHHIIIIIIIIIIIIIIIIIIIIIIIIIIIIIIIIIIHIIIIIHHIIIIIIIIIIIIIIIIHIHHIIIIIIIIIIIIIIIIIIIIIIIIIIIIIIIIIIIIIIIIIIIIIIIIHIIIIIIIDDDDD
@HISEQ:969:HM2KJBCX2:2:1102:11098:14215 2:N:0:ACTATGCA
TTCACCTGTATCCCCAACTATCCCTATTAATCATTACGTTGATCCTAGAAACCAACAAAATAGAATCGAACGTCCTATTTCATTATTCCATGCTAATGTATTCAAGCGCGTGCCTGCTTTAAACACTCTAATTTTTTCAAAGTAACAGTCCTGACTCCCCACAACATCAAATTAATGACATCATGATTCATCAGAAGGGAGAAATCAATGACATTAGTACGTACCGAAGGCACGACCGACGTATTGATCCCGAAATTCAACTACGAGCTTTTTAACTGCAACAACTTTAATATACGCTATTGGAGCTGGAATTACCGCGGCTGCTGGCACCAGACTTGCCCTCCAA
+
DDDDDIIIIIIIIIIIIIIIIIIIIIIIIIIIIIIIIHIIHIIHHIHIIIIIHIIIIIIIIIIIIIIHHHIIIIIIIIHHIIIIIIIFIIIHHIIIIIIIIHHIIIIHIIIIHIIIIIIIIIHIIIIIIIIEHIIHIIIIIIIIIIIIHIHIIHIIIIIIHIIIIIIHIIIIIIHIIIIIIIIIIIIHIIIIIIIIIIIIIIIIIIIIIIIIHIIIIIIIIIIIIHIIIIIIIIIIIIIIHHHHHIIIIIIHIIIIIIIIIIIIIIIIIIIIIIIIIIIIIIIHIGIIIIIIIIIIIIIIIIIIIIIIIIIIIIIIIIIIIIIIIIIIIIIIIIIIIIIIIDDDDD
@HISEQ:969:HM2KJBCX2:2:1102:8974:14329 2:N:0:ACTATGCA
TTCACCTGTATCCCCAACTATCCCTATTAATCATTACGGTGGTCCTAGAACCAACAAAATAGAACCAACGTCCTATTCTATTATTCCATGCTAATCTATTCAAGCAAATGCCCGCTTTAAACACTCTAATTTTTTCAAGGTAATGGTCCTGGTTCCCCGACACACCCAATAAAGGGCATCCCGGCTCACCAGAAGGATAGACCCGACGACAGAACAGTACTCACCAAAGACGGACCATCCGGCCAGGCCTAAAATTCAACTACGAGCTTTTTAACTGCAACAACTTTAATATACGCTATTGGAGCTGGAATTACCGCGGCTGCTGGCACCAGACTTGCCCTCCAA
+
DDDDCHIIIIIIHHIIHIIIIHHHIIIIIIIIIIIIIIGHHHIIIIIIIHHHHIIHIGHHHHHIIIIIGHHICHEHFGHIHIIHHHHEHCHIHHIIIHIHFGIHIIIIIIIIIIIHIIIIIHHIIFIIIHIIHGIIIIIIIIIHIIIIIHEHHHHHHIHIIIHIHHIIIIIIIIIIIIHHHIIHHIIIIIIIIIIIIIIIIIIIIIIIIIIIIIIIIIIIIHIIIIIIIIIIIIIHHHIIHIIHHIIIIIIIIIHHIIIIIHHIIHIIIIIIIIIIIIIIIIIIIIIIIHIIIIIIIIHHIIIIIIIHIIIHIIIIIIIIIIIIIIIIIIIIIIIIIIIIDDDDD
@HISEQ:969:HM2KJBCX2:2:1102:12196:15121 2:N:0:ACTATGCA
TTCACCTGTATCCCCAACTATCCCTATTAATCATTACGTCGATCCTAGAAACCAACAAAATAGAATCAAACGTCCTATTTCATTATTCCATGCTAATGTATTCAAGCGTAAGCCTGCTTTAAACACTCTAATTTTTTCAAAGTAACAGTCCTGATTCCCCACGACACCAAATTAATGACATCGCGGTTCTTCAGAAGGTAGGAACCGATAATGCCAGTGCGTACCGAGGCACGACCAACAATTCGATCCCGAAATTCAACTACGAGCTTTTTAACTGCAACAACTTTAATATACGCTATTGGAGCTGGAATTACCGCGGCTGCTGGCACCAGACTTGCCCTCCAA
+
DDDDCIIIIIHIIGIIHIIIIIIIIIIIIIIIIHHIHIHIIIIHHIHI?GEHHHIIEHIEHHECCHIIFHEHHHHIHIEEHIIIHHIHIGHHIHHIIHHIIFHFHHHHIIIIIIHEHHHHHGHHHHHHFIIHIHIIG@@GIIHIIIIIIHIIHHIHHHEHHGIIHIIIHHHEHHHHH@HHIIIIIIIIIHIGIIIHGIIIIIGIIIIIHIIIIIIIIIIIIHIHIHIIIIHHIIGIIIIIIHHEIDIIIIIIIIHGIIIHIIIIHIHIGIIIIIIIIHIHHIIIHHIIIIGIIIIIIIIIHIIIIIIIIIIIIIIIIIHIIIIIIIIHIIIIIIIIIIIIDDDDD
@HISEQ:969:HM2KJBCX2:2:1102:3214:16179 2:N:0:ACTATGCA
TTCACCTGTATCCCCAACTATCCCTATTAATCATTACGTCGATCCTAGAAACCAACAAAATAGGTTCGATCGTCCTATTTCGTTATTCCATGCTAATGTATTCAAGCGCGAGCCTGCTTTAAGCACTCTAATTTTTTCAAAGTAACAGTCCTGTTTCCCCGCAACAACAAATTAATGCCATCACGGTTCTACAAGAGGGAGGGACCAGTGAGGCCAGTGCATACCAGTGGCACGACCGACCTACTGGCCCCGAAATTCAACTACGAGCTTTTTAACTGCAACAACTTTAATATACGCTATTGGAGCTGGAATTACCGCGGCTGCTGGCACCAGACTTGCCCTCCAA
+
D@DADHHHHIHIIIHHHDHHIIGFHIIIGE@CHHHHHHFFHDGGHEHHHIEHHHIIHI?CCGHEFFE/CHIIHFHFHHCEEGHHCHH@GE1@?@@GHHHHFIIHHHIHHDHIIHHHIHEHBC?G@HGCHHIHHGGEHHGIHHHHGFF<FHHHEFCCHIHIIHGII@HIHIIEFHHHGGHFHG?HHEIIHHIHHHGEIIHHGFIIIHIHIHFIHHEHHIGIHGFHFEIIHIIII=HIHHHEG@HFGHDCCDIFHIIHIIIIIGIIIHIIIHIHHHHIHHIIIIIIHHHIIGIIIIIIIIGIIIIIIHIHIIIIHIIHIIIIIIIIIHIIHIHHHIIHIHIHIDDCDC
@HISEQ:969:HM2KJBCX2:2:1102:7229:16018 2:N:0:ACTATGCA
TTCACCTGTATCCCCAACTATCCCTATTAATCATTACGTCAATCCTAGAAACCAACAAAATAGGATCGAACGTCCTATTTCATTATTCCATGCTAATGTATTCAAGCGTTAGCTTGCTTTAAACACTCTAATTTTTTCAAAGTAACAGTCCAAATTCCCCAAAACACCAAATTAATGGCATTAAGGTTCATCAGGAAGGAGGAATCAGTGAGACCAGTACATACCAGAGGCATGACCAACCTACTAACTCCGAAATTCAACTACGAGCTTTTTAACTGCAACAACTTTAATATACGCTATTGGAGCTGGAATTACCGCGGCTGCTGGCACCAGACTTGCCCTCCAA
+
DDDDDIIIIIIIIHHHIIIIIIIIIIIIHIIIIIIIIIIIIIIIIIIIGIIIIHIIIHIIIIIIEHIIIIHHHIIIIIIIIIIIHIIHIIIIIIIIIIIIIIHIIIIIIIIIIIIHIIIIIIIIIIIIIIIHIIIIIIIIIIIIIIIIGIIIIIHHIIIIIIIHHHIIIIIIIIIIIIIIIIIIIIIIIHIIIIHIIIIHIIIHIIIIIIIIIIIIIIIIIIIIIIIIIIIIIIIIIIIIIIHHHIIHHIIIIIIIIIIHIIIIIIIIIIIIIIIIIIIIIIIIIIIIIIIIIIIIIIIIIIIIIIIIIIIIIIIIIIIIIIIIIIIIIIIIIIIIIIIIIDDDDD
@HISEQ:969:HM2KJBCX2:2:1102:18544:16109 2:N:0:ACTATGCA
TTCACCTGTATCCCCAACTATCCCTATTAATCATTACGTCAATCCTAGAAACCAACAAAATAGGATCAACGTCCTATTTCATTATTCCATGCTAATGTATTCAAGCGCGAGCCTGCTTTAAACACTCTAATTTTTTCAAAGTAACAGTCCTGATTCCCCGCCACACCAAATGAATGACATGATGGTTCGTCAGAAGGTAGAAACCAGTAACACCAGTACGTACCTAAGGCACGACCAACGTACTGATCCCGAAATTCAACTACGAGCTTTTTAACTGCAACAACTTTAATATACGCTATTGGAGCTGGAATTACCGCGGCTGCTGGCACCAGACTTGCCCTCCAA
+
CCDDDIIIIHHFGHIIIIIIHIIIIIIIIHHIIIIIIIIHIIIIIIHHIIIIGHIHHIHHIHIIHIIIIIHHIHHHHHGHHIIHIGHIIICFGHHIHIHHHFHHHHIHIIIHHIHEIHFHCFHFHHIIHHIIIIIIIHIHHHHIHIIHIIIIIIIHIHIIIIIIIIIIHHHIIIIIIIIIIIIIIIHHHIIIIIIIIIIHHHHIIIIIIIIIIIIIIIIIIIHIIIIIIHIIIIIIIIIIIIHHIHIIIIIIIIHHHHIIIIIIIIIIIIIIIIIIIIIIIIIIIIIIIIIIIIIIIIHHIIIIIIIIIIIIIIIIIIIIIIIIIIIIIIIIIIIIIIIIDDDDD
@HISEQ:969:HM2KJBCX2:2:1102:4427:16196 2:N:0:ACTATGCA
TTCACCTGTATCCCCAACTATCCCTATTAATCATTACGGTGATCCTAGAAACCAACGAAATAGAATCAATCCGTCCTATTTCATTATTCCATGCTAATGTATTCAGACGTTAGCCTGCTTTAAACACTCTAATTTTTTCAAAGTAACAGTCCTGATTTCCCATCACACCAAATAAATGGCATGAAAGTTCCTCAGAAGGTAGAGATTCATCTCACCAGTACAGACAATTAAGCCTGACCAATGGGTAAACCCCGAAGTTCAACTACGAGCTTTTTAACTGCAACAACTTTAATATACGCTATTGGAGCTGGAATTACCGCGGCTGCTGGCACCAGACTTGCCCTCCAA
+
@BDDD@C<D1<F<F@<CHH@1G1<C<CF1@1C1<<<D10<C<@HECC<1D<GC1<D01D<<?1DCC<D<G1<0D1<DFH1<1<<1D<C<1<C1<D1FHIHG@?HH6HHIIHIIHHFAFHHEHEGGHEHHHFHDHHEHCG?FHIGIIHHFFGGIIHHFHFHHHGFHHHFIHHEIIHHHEHIHEIHFEGHGHHIIIIHGI/HGGIIHIHHHEHIIIIGIIIIIIIIHGEG?IIIIIIGHEGIIIIHHEDIIIIIIIIIIIIIIIIIIIIIIIIIIHHHG?HHHHHHIHHEHIIIIIIIIIHHIIIIIIIIHHHIIIIIHHHIIIIIIIHHIHIIIIIHIIIGIIIDACDD
@HISEQ:969:HM2KJBCX2:2:1102:10245:15510 2:N:0:ACTATGCA
TTCACCTGTATCCCCAACTATCCCTATTAATCATTACGTCAATCCTAGAAACCAACAAAATAGGATCGAACGTCCTATTTCATTATTCCATGCTAATGTATTCAAGCGTTAGCCTGCTTTAAACACTCTAATTTTTTCAAAGTAACAGTCCTGTTTCCCTGCAACACCAAATTAATGACATTACAGTTCTTCAGAAAGGAGGAATCAGCGAAGCCAGTGCATACCAGTGGCACGACCAACCTGCTGACCCCGAAATTCAACTACGAGCTTTTTAACTGCAACAACTTTAATATACGCTATTGGAGCTGGAATTACCGCGGCTGCTGGCACCAGACTTGCCCTCCAA
+
DBDDDIIIIIIIIIIIIIIIIIIIIIIIIIIIIIIIIHIIIIIIIIHGIIIIIIIIHIIIIHHG1FHEHIIIIIIIIIIIIIIIIIIIIHIGIHHIIIIIIIIIIIIHIIIIIIHHIHHHIIIIIIIIHIIIIIIIIHIIIIIIIIIIIIIHIIIIIIIIHIIIIIIIIIHHIIIIIIIIIIIIIIIIIIIIIIIIIIIIIIIIIIIIIIIIIIIIIIIIIIIIIIIIIIIIIIII>IIIIIIHGIIIIIIIIIIIIIIIIIIIIIIIIIIIIHGIIIHIIIIIIIIIIIIIIIIIIIIIIIIIIIIIIIIIIIIIIIIIIIIIIIIIIIIIIIIIIIIIIDDDDD
@HISEQ:969:HM2KJBCX2:2:1102:17681:16103 2:N:0:ACTATGCA
TTCACCTGTATCCCCAACTATCCCTATTAATCATTACGTCGATCCTAGAAACCAACAAAACAGAATCAAACGTCCTATTTCATTATTCCATGCTAATGTATTCAAGCGTGAGCCTGCTTTAAACACTCTAATTTTTTCAAAGTAACAGTCCTGATTCCCCACAACACCAAATAAATGACTTCATGGTTCGTCAGAAGGGAGAAACCGACGATGCCAGTACGTACCGAGGCACGACCAACATGATGGTCCCGAAATTCAACTACGAGCTTTTTAACTGCAGCAACTTTAATATACGCTATTGGAGCTGGAATTACCGCGGCTGCTGGCACCAGACTTGCCCTCCAA
+
DDDDDIIIHIIIIIIIIIIIIIIIIIIIIIIIIHIIIIIIHIIIIIIHIIIIIHHIIHIIIIHIIHIIIIIIHIIIIIIIHIGIHIIIIIGIGHIHIIIIHEHIIHIGHHHGIIHHHGHHIIHIIIGIIIHHHIHHIIIIIIIGIIHIIIIHHHHIGEHIHGHHIHIHGHHIHIIIHEIIIIIIHHHGHHIIIHIIIIIIHIIIIIHIIIIIIIIIHIIIIIIIIIIIIIIIHIIIIIIHIHGFIIHIIHIIIIHGHECHHDHH?HHHIIHGHDHHIHFIIIIIIIIIIIIIIIIHHIIHGIIIIIIHGIIHIIIIIIIIIIIGIIIIIIIIIIIIIIHIDDDDD
@HISEQ:969:HM2KJBCX2:2:1102:3293:17424 2:N:0:ACTATGCA
TTCACCTGTATCCCCAACTATCCCTATTAATCATTACGTCGATCCTAGAAACCAACAAAATAGGGTCAAACGTCCTATTTCATTATTCCATGCTAATGTATTCAAGCGTGTGCCTGCTTTAAACACTCTAATTTTTTCAAAGTAACGGTCCTGATTCCCCATGACACCAAATTAATGACATCACAGTTCGTCAGAAGGTAGAAATCAATAATACCAGTGCATACCGGAGGCACGACCAATATATTGATCCCGAAATTCAACTACGAGCTTTTTAACTGCAACAACTTTAATATACGCTATTGGAGCTAGAATTACCGCGGCTGCTGGCACCAGACTTGCCCTCCAA
+
DDDDDIIIIIIIIIIIIIIIIIIHIIIIIIIIIIIIIIIIIIIIIIIIIIIIIIIIIEHIIIHHIIIIHHIHHHHIIIIIIHIIIIHHIIIIHIIGIIIIIHHIIHIIIIIIIIIIIHGHIHIIIIIIIIFIHIIIIHIHHIIIIIIIIIIIIIIHIIIIIIIIIIIIIIIGHIIIIIIIIIIIIHHHIIIIIIIIIIIIIIIIHIIIIIIIEIIIIHIIIIIIIIIIIIIIIIIIIIIIIIHHGIIHIIHGIIIIIIIIIIHHIHIIIIIIIIHIIIIIIIIIIIIHIIIIHIIIIHIHHIIIIIIIIIIIIIIIIIIIIIIIIIHIIIIIIIIIIIIIIDDDDD
@HISEQ:969:HM2KJBCX2:2:1102:14541:16520 2:N:0:ACTATGCA
TTCACCTGTATCCCCAACTATCCCTATTAATCATTACGTCGATCCTAGAAACCAACAAAATAGAATCAAACGTCCTATTTCATTATTCCACGCTAATGTATTCAAGCGTGCGCCTACTTTAAACACTCTAATTTTTTCAAAGTAACAGTCCTGATTCCCCACGACACCAAATTAATGACATCATGGTTCTTCAGAAGGTAGGAACCAATAATGCCAGTGCGTACCGAAGCATGACCGACAATTTGATCCCGAAATTCAACTACGAACTTTTTAACTGCAACAACTTTAATATACGCTATTAGAGCTGGAATTACCGCAGCTGCTGGCACCAGACTTGCCCTCCCA
+
DDDDDIIIHIEHHIIIIIIIIIIHHIIIIIHIHIIIIIIIIIIHGHIIIGHHHIIIHHHHIIHIIIIIIIHHHIHIIIIIIIIIIIIIHIIDCHIIGHHHHHHIIIIHHHHFIHHHHIIIIHHIIIIHIHIIIIIIIIIHHHGIIHIIHIIIIIIHIIIIIIIHIIHIIHIIIIIIHIIHHG?HIHIIIIIIIIIHIIIHIIIIIIIIIIIIIIIIIIIGIIIIHIIIHIIHHHIIIIIIIIHGIIIIIIIIIIIIIIIIHIIIHHIHIIIIHHIIIIIIHIIIIIIIIIIIIIIIIIIIIIIIIIIIIIIIIIIIIHIIIIIIIIIIIIIIIIIIIIIIDDDAD
@HISEQ:969:HM2KJBCX2:2:1102:6257:18189 2:N:0:ACTATGCA
TTCACCTGTATCCCCAACTATCCCTATTAATCATTACGTCGATCCTAGAAACCAACAAAATAGAATCAAACGTCCTATTTCATTATTCCATGCTAATGTATTCAAGCGTAAGCCTGCTTTAAACACTCTAATTTTTTCAAAGTAACAGTCCTGATTCCCCACGACACCAAATTAATGACATCGCGGTTCTTCAGAAGGTAGGAACCGATAATGCCAGTGCGTACCGAAGCACGACCAACAATTCGATCCCGAAATTCAACTACGAGCTTTTTAACTGCAACAACTTTAATATACGCTATTGGAGCTGGAATTACCGCGGCTGCTGGCACCAGACTTGCCCTCCAA
+
DDCDDIIIIGHHIIIIIIIHIIIIIHIIHIIIIIIIIIIIIIIIHIIEHHIIIIHIHCHIIIIGIIIIIIHFHIHIIIIIIIIIIIHHHIEHCGHIIIIIIIIGHHIGIIIIIIIIIIIIHHHHHIIIIIIIIIIHHIIHIIHHHHHIIIHIIIIIIIIIHHHIIIIIIIIIIIHIIIIIIIHIIIHIIHIIIIIHIIIHIIHIIIIIHIIHHHHIIIIIIHHHIHIIGIIIIIIIIIIHHHDDIIIIIHIIIIIIIIHHHHHHIIIIIIIIIHIIIHHIIHFHIIHHGIHHHIHHIIIIIIIIIHIIIIIIIIIIIIIIIIIIIHIIIIIIIIIIIIIIDCCDD
@HISEQ:969:HM2KJBCX2:2:1102:19718:18205 2:N:0:ACTATGCA
TTCACCTGTATCCCCAACTATCCCTATTAATCATTACGGTGGTCCTAGAAACCAACAAAATAGAATCATCCGTCCTATTTTATTATTCCATGCTAATGTATTCAAGCAAAATGCCTGCTTTAAACACTCTAATTTTTTCAAAGTAAAGGTCCTGGTTCCCCGCGGCACCCAATTAAGGACATCGCGGTTCTCCAGAAGGTGAGAAATTGACTACACCAGTTCATACCCCTTAAGGCACGACCGATGTGTCAATCCCGAAATTCAACTACGAGCTTTTTAACTGCAACAACTTTAATATACGCTATTGGAGCTGGAATTACCGCGGCTGCTGGCACCAGACTTGCCCTCCAA
+
DCADDHIHHIHHHHEHHIHIIFHHIHIIIIIIE?GGHIIHHCEDGFHHHHIHF?EHHH?HH@HGHHIIICCGH1CHGHEHHHHHIIIGHHII?FEHHHHIIHIHHHHIHFEHHGCHHHHIHIHFECHGHHFHIHHGGGEHHHHFH?HHHHHHIHHHHIHGHHDF5EG@HGIIHIHIIIIIHGGIHEHIIIIIHIIIIIHHIIIHGHIIHIHIHHHHIIHCIIHIIIIIIIIIIIHIIIHGDIIIIHIHHGHFIHIIIIIIHIIIHIIIHHEIIHIHIIIIHIIIIIHHCHHHHHIHHHGIIIIIIIIIIGIIHIIIIIIHIIIIIIIIIIIIIIIIIIIIIIIIIIDDDDD
@HISEQ:969:HM2KJBCX2:2:1102:12931:18472 2:N:0:ACTCTGCA
TTCACCTGTATCCCCAACTATCCCTATTAATCATTACGGTGATCCTAGAAACCAACAAAATGGAACCATGCCGTCCTATTCTATTATTCCATGCTAATGTATTCGAGCAAAATGCCTGCTTTAAACACTCTAATTTTTTCAAGGTAAAGGTCCTGGTTCCACATGACACCCAATTAAGGACATCATGCTTCTCCAGAAGGTGAGAAATCAACTGCGACAGTTCATACCCCTTAAGGCACGACCATCACGTCAATCCCGAAATTCAACTACGAGCTTTTTAACTGCAACAACTTTAATATACGCTATTGGAGCTGGAATTACCGCGGCTGCTGGCACCAGACTTGCCCTCCAA
+
DDDDDIIIIIIIIIIIIIIGIHHIIIIIIIIIIIHIIIIIIHIIHIIIIIIIIIHIIHIGI1DFGHHIHHIIIIIIHIIIIIIIIHIIIIIGGGHIIIIHECIIIIIIIIIHIHIIIHIHHIIHFHIIIIIIIIIIIIHHIIIIIIIHHIIIIIIIHHHIIIIIIIIIIIIHIHIIIIHIIIIIIIIIIIIIHIIIIIIIIIIIIIIIIIIIIIIIIIIIIIIIIIIIIIIIIIIIIIIIIIIIIIIIIHHIIIIIIIIIIIIIIIIIIIIIIIIIIIIIIIIIIIIIIIIIIIIIIIIIIIIIIIIIIIIIIIIIIIIIIIIIIIIIIIIIIIIIIIIIIIIIIIIDDDDD
@HISEQ:969:HM2KJBCX2:2:1102:11719:19030 2:N:0:ACTATGCA
TTCACCTGTATCCCCAACTATCCCTATTAATCATTACGTCGATCCTAGAAACCAACAAAATAGGTTCGATCGTCCTATTTCGTTATTCCATGCTAATGTATTCAAGCGCGAGCCTGCTTTAAGCACTCTAATTTTTTCAAAGTAACAGTCCTGTTTCCCCGCAACAACAAATTAATGCCATCACGGTTCTACAAGAGGGAGGGACCAGTGAGGCCAGTGCATACCAGTGGCACGACCGACCTACTGGCCCCGAAATTCAACTACGAGCTTTTTAACTGCAACAACTTTAATATACGCTATTGGAGCTGGAATTACCGCGGCTGCTGGCACCAGACTTGCCCTCCAA
+
DDDDDIIIIIHIIIIIIIIIIIIIIIIIIIIIIIIIIIIIIIIIIIIIIIIIIIIIHIIHIIHIHHIIHHHIIIIIHIIIIIHIIIIIGIIGHHIIIIIIHHHIIIHIIIIIIIIIIHIIIIIIIIIIIIIIIHIHIHIIIIIIIIIIHIIIHIIHIIIIIIIIIIIIHIHHIIIIIHHIIIIIIIIIHIIIIIIIIIHIIIIIGIIIIIIIIHIIIIIIIIIIIIIIIIIIIIIIIIIIIIIIIIIIIIHIIIIIIIIIIIIIIIIIIIIIIIIIIIIIIIIIIIIIIIIIIIIIIIIIIIIIIIIIIIIIIIIHIIIIIIIIIIIIIIIIIIIIIIIIIDDDDD
@HISEQ:969:HM2KJBCX2:2:1102:1741:18877 2:N:0:ACTATGCA
TTCACCTGTATCCCCAACTATCCCTATTAATCATTACGTCAATCCTAGAAACCAACAAAATAGGATCAAACGTCCTATTTCATTATTCCATGCTAATGTATTCAAGCGTTAGCTTGCTTTAAACACTCTAATTTTTTCAAAGTAACAGTCCTGTTTCCCTGCAACACCAAATTAATGGCATTACAGTTCTTCAGAAAGGAGGAATCAGCGAAGCCAGTACATACCAGTGGCATGACCAACCTGCTGACCCCGAAATTCAACTACGAGCTTTTTAACTGCAACAACTTTAATATACGCTATTGGAGCTGGAATTACCGCGGCTGCTGGCACCAGACTTGCCCTCCAA
+
DDDDDIIIIIIIIIIIIIIIIIIIIIIIHIHIIIIIIIIIIIIIIIHIHIIIHIIIHIFIIIIHIIIIIGIIIGHIIHIIHIIIIIIIIIIIHHIIIIIIIHIIIIIIIIIIIIIHIIHHIIIIIIIIIIIIIIIIIIIHIIIIIIIIIIIIIIIIIIHIIIIIIIIIIIIHIIIIIIIIIIIIIIIIIIIIIIIHIIIIIIIIIIIIIIIIIIIIIIIIIIIIIIIIIIIIIIIIIIIIIIIHHHIIIIIIIHIIIIIIIIIIIIIIIIIIIIIIIIIIIIIIIIIIIIIIIIIIHIIIIIIIIIIIIIIIIIIIIIIIIIIIIIIIIIIIIIIIIIIIIDDDDD
@HISEQ:969:HM2KJBCX2:2:1102:16790:19496 2:N:0:ACTATGCA
TTCACCTGTATCCCCAACTATCCCTATTAATCATTACGTCAATCCTAGAAACCAACAAAATAGGATCAACGTCCTATTTCATTATTCCATGCTAATGTATTCAAGCGCGAGCCTGCTTTAAACACTCTAATTTTTTCAAAGTAACAGTCCTGATTCCCCACCACACCAAATTAATGACATGATGGTTCGTCAGAAGGTAGAAATCAGTAACACCAGTACGTACCGAAGGCACGACCAGCGTACTAATCCCGAAATTCAACTACGAGCTTTTTAACTGCAACAACTTTAATATACGCTATTGGAGCTGGAATTACCGCGGCTGCTGGCACCAGACTTGCCCTCCAA
+
DDDDDHHGIIIIHHIHIIHHIHIIIHIHIIIIIIIIIGHHHIIIIIHIIHIIGIIIEHFHIIHIIIHIEHHHHHIHIHHHIIIIHHHHIIIHGIIIIIIIIHHHGIHIIIHHIIIIIIHHHHHIIIIHGIIIIIIIIIIIIIIIHHHGIIIIIIIIIIHGIIHIIIIIHHHHFHIIIIIIIIIIIIIIIIIIIIIIIIIIIHIIIIIIIIIIIIIIIHIIIIIIIIHIIIHIHIIIIIIIIIHGIIIIIIIIIIIIGIHIHEHIGIIIIIIIIIIIIIIIIIIHIIIIIIIIHIIIIIIIIIIIIIIIIIIIIIIIIIIIIIIIIIIIHIIIHIIIIIIIDDDDD
@HISEQ:969:HM2KJBCX2:2:1102:16935:19869 2:N:0:ACTATGCA
TTCACCTGTATCCCCAACTATCCCTATTAATCATTACCTCAATGCTCTACAAAACCAACAAAATAGAACCGAGGTCCTATTCTATTATTCCATGCAACATTATTCAGGCGTAGGCCTGCTTTAAGCACTCTAATTTTCTCAAAGTAAACGCATCGGCCACTGAAAACACCCAGTAAAGGGCATCAACAGCAAACCGATAGATTAGGACCGGACGTGTAGTAACAGCAATGAAGCGCACCACACGCCAGTACCCGAGATCCAACTACGAGCTTTTTAACTGCAACAACTTTAATATACGCTATTGGAGCTGGAATTACCGCGGCTGCTGGCACCAGACTTGCCCTCCAA
+
DDDDDIIIHFHIIIHIIIIIHHIIIIEHFCFFHHIHIIIHIIIHHFGHIIHIIHIIIGGHHIHHIEHHHI?H/?DFHHIHFHIIEHHIGIHIEHHFGEHIHFGIFHIIIIIHIIHHIIIHIHHHEHIHHHHHFIHHHHGHHIHHHHHIIIIIHIHHHIIIHHHIIIIIIIIIIIIHHIIIHIIIHHIIIIIIHIIIIIIHHHIIIHIIIIHIIIIIIIIIHHIHGIIIIIHIIHHEGHHHIIIIIIHIIIIIHIIIGHIIHHIHHIIIIIHIIIIIHIIHIIIIIIIHHHGIIHHEIIIIIIIIIHIIIIIIIIIIIIIIIIIIIIIIIIIIIIHHGIHIIIIDCDDD
@HISEQ:969:HM2KJBCX2:2:1102:16279:20099 2:N:0:ACTATGCA
TTCACCTGTATCCCCAACTATCCCTATTAATCATTACGTCAATCCTAGAAACCAACAAAATAGGATCAACGTCCTATTTCATTATTCCATGCTAATGTATTCAAGCGCGAGCCTGCTTTAAACACTCTAATTTTTTCAAAGTAACAGTCCTGATTCCCCACCACACCAAATTAATGACATGATGGTTCGTCAGAAGGTAGGAATCAGTAACACCAGTACGTACCGAAGGCACGACCAGCGTACTAATCCCGAAATTCAACTACGAGCTTTTTAACTGCAACAACTTTAATATACGCTATTGGAGCTGGAATTACCGCGGCTGCTGGCACCAGACTTGCCCTCCAA
+
DDDDBIGHFGHHGHHCHHIIIICFHHIIH?HHHIICHHIHGGHHCGH?<1DHHHHICHHHIIHIF?GC?GHHHHHCHHIFHHHEHIIIFEH?GFIIIHHCGE@DGHDEHGHGHIIIHGHHHHHHHGEEH@HHHIIIIHHHHDHHGCHGHHGHIH@HHEE?EHHHHHHHHGGHHGIIIHIIHEHHIHEIHFEHGHGHHHIHGIIIIIHHHHEHIGIIIIHHIIHIIIFHHHHHHHIIHHHFHHEIHHHHBGF?IIIHHHEGEHIIIIIIIIIHIIIHEIIIHHHHHIIHIIIIHHHHEHHHIIIIHIIIIHHHHIIGIIIIIFHHIIHIIIIIHHHHHHIIDDDDA
@HISEQ:969:HM2KJBCX2:2:1102:3853:20871 2:N:0:ACTATGCA
TTCACCTGTATCCCCAACTATCCCTATTAATCATTACGTCAATCCTAGAAACCAACAAAATAGGATCGAACGTCCTATTTCATTATTCCATGCTAATGTATTCAAGCGTTAGCTTGCTTTAAACACTCTAATTTTTTCAAAGTAACAGTCCAAATTCCCCGCAACACCAAATTAATGGCATTACGGCTCATCAGGAAGGAGGAATCAGTGAGACCAGTACATACCAGAGGCATGACCAACCTACTAACCCCGAAATTCAACTACGAGCTTTTTAACTGCAACAACTTTAATATACGCTATTGGAGCTGGAATTACCGCGGCTGCTGGCACCAGACTTGCCCTCCAA
+
DDDDDHIIIIIIIIIIIIIIIIHIIHIIIHIIIIIIIIIIIIIIIIIIIIIIIIHIIIGHHIHIIIIIIIEEHIIIIIIIIIIIIIIHIIHIIIIIIIIIIHIIIIHIHHIIIIIIHIIIIIIIIIIIIIIIIIIIIIIIIIIIIIIIIIIIIIIIHIIIIIIIIIHIIIHIHIIIIIIIIIIHHIIIIIIIIIIIIIIIIIIIIIIIIIIIIIIIIIIIIIIIIIIIIIIIIIIHIIIIIIIHFIHIHIIHIIIIIIIIIIIIIIIIIIIIIIIIIIIIIIIIIIIIIIIIIIIIIIIIIIIIIIIIIIIIIIIIIIIIIIIIIIIIIIIIIIIIIIIIIDDDDD
@HISEQ:969:HM2KJBCX2:2:1102:6528:20760 2:N:0:ACTATGCA
TTCACCTGTATCCCCAACTATCCCTATTAATCATTACGTTGATCCTAGAAACCAACAAAATAGAATCGAACGTCCTATTTCATTATTCCATGCTAATGTATTCAAGCGCGTGCCTGCTTTAAACACTCTAATTTTTTCAAAGTAACAGTCCTGACTCCCCACAACATCAAATTAATGACATCATGATTCATCAGAAGGGAGAAATCAATGACATTAGTACGTACCGAAGGCACGACCGACGTATTGATCCCGAAATTCAACTACGAGCTTTTTAACTGCAACAACTTTAATATACGCTATTGGAGCTGGAATTACCGCGGCTGCTGGCACCAGACTTGCCCTCCAA
+
DCDADGHHGHHHHHIFHHHHIIIHFGGFIHHIIIGIIIHHIHHGHIIIFHIEHIHG?EHCEHEHHHIIHGHH??@GGEHHHC@HHHIEHICHFEFGHF@GFDHHHEIHIIIIHIHHHHIHGIIIIIHFHIGIHHIHHHHIHIIIIIIIHHHIIHIIHIHIIIHHHIIIHIHHIGIIIHGIIIIIIHIIHHHHIIHFIIHHHHIIIHGIHHHHHHIIIHIIHIIHI<IHIIIIHHHHHAHIIIHHFIHFHDIIIIIIIIIIIIIIHIIHIIIIIHHIIIIIHIIHHEIHIIIHIIIHIIHHIHIIIHIIIIIHIIIIIGIIIIIIIIIIIIIIIHHHIIIIIDDDDD
@HISEQ:969:HM2KJBCX2:2:1102:5046:21072 2:N:0:ACTATGCA
TTCACCTGTATCCCCAACTATCCCTATTAATCATTACGTCGATCCTAGAAACCAACAAAATAGAATCAAACGTCCTATTTCATTATTCCATGCTAATGTATTCAAGCGCGAGCCTGCTTTAAACACTCTAATTTTTTCAAAGTAACAGTCCTGATTTCCCGCGACATCAAATTAATGACATCGTGGTTCGTCAGAAGGTAGGAATCAATTTGACCAGTACGTACCGAGGCACGACCGATCAACTGATCCCGAAATTCAACTACGAGCTTTTTAACTGCAACAACTTTAATATACGCTATTGGAGCTGGAATTACCGCGGCTGCTGGCACCAGACTTGCCCTCCAA
+
DDDDDIIIIIIIIIIIIIIIIIIIIIIIIHIIIIIIIIIIIIIIIIIIIIIIIIIIIHHIIIHIGIIIIIIIIGIIIIIIIIIIIIIHIIHHHHIIIIIIIIIIIIIIIIHHHIIIIIIIIHIIIIIIIIIIIIIIIIIIIIIIIIIIIIIIIIIIIIIIIIIIIIIIIIIIIIIIIIIIIIIIIIIIIIIIIIIIIIIIIIIIIIIIIIIIIIIIIIIIIIIIIIIIIIIIIIIIIIIIIIHCIIIIIIIIIIIIIIIIIIIIIIIIIIIIIIIIIIIIIIIIIIIIIIIIIIIIIIIIIIIIIIIIIIIIIIIIIIIIIIIIIIIIIIIIIIIIIIIIDDDDD
@HISEQ:969:HM2KJBCX2:2:1102:18191:20646 2:N:0:ACTATGCA
TTCACCTGTATCCCCAACTATCCCTATTAATCATTACGTCAATCCTAGAAACCAACAAAATAGGATCAAACGTCCTATTTCATTATTCCATGCTAATGTATTCAAGCGTTAGCCTGCTTTAAACACTCTAATTTTTTCAAAGTAACAGTCCTGTTTCCCTGCAACACCAAATTAATGACATTACAGTTCTTCAAGAAGGAGGAACCAGTAAAGCCAGTACATACCAGAGGCACGACCAACTCTCTAATCCCGAAATTCAACTACGAGCTTTTTAACTGCAACAACTTTAATATACGCTATTGGAGCTGGAATTACCGCGGCTGCTGGCACCAGACTTGCCCTCCAA
+
DDDDDIIGIHIHIIIIIIIIIIIHIIIIIIIIIIIIGHIIIIIIIIHHIIIIIIGHICHIHHHCHEHHFHHEHHIIIIIIIHIHHHHGHIIIIIIIIIIIIIIHHHIHHHHIIHHHHGIIIIIIIIIIIIIIIHHHIIIIIIIHHHIIIHHHIHHHIIIHHHHIHHHIIHHIGIHIIIIHHIHEHHIHGIIIIIIHIIHIIIIIIHHIIIIIIHIIIIHHIHIHIIHHHHIIIIIIHIHHHH=IIIIIIIIIIHHHEHGHIHDIIIIIHHGGIHIIIIIIIHHHIIHHHIIIIIHIIIIGIIIIIIIIIIIIIIIIIIIIIIIIIIIIIIIIIIIIIIIIHDADDA
@HISEQ:969:HM2KJBCX2:2:1102:20211:20149 2:N:0:ACTATGCA
TTCACCTGTATCCCCAACTATCCCTATTAATCATTACGTCGATCCTAGAAACCAACAAAATAGGTTCGATCGTCCTATTTCGTTATTCCATGCTAATGTATTCAAGCGCGAGCCTGCTTTAAGCACTCTAATTTTTTCAAAGTAACAGTCCTGTTTCCCCGCAACAACAAATTAATGCCATCACGGTTCTACAAGAAGGAGGGACCAGTGAGGCCAGTGCATACCAGTGGCACGACCAACCTACTGGCCCCGAAATTCAACTACGAGCTTTTTAACTGCAACAACTTTAATATACGCTATTGGAGCTGGAATTACCGCGGCTGCTGGCACCAGACTTGCCCTCCAA
+
DDBBDIGEDHHHIHHIIHHIHIHIEHIIIEHHIHHHIIHIIIHGIIIIIGHHHIHEEHHHEHE?CHHHEIHC@CEHIHEHHHHIIIIHIIGGEHIIHHHFHHHEGHDG??ICIIIHHHHHIHIHIGHHHHHHEHHFEIIIHGFHIIIIIIHHHHGCHGIHHFIHIIIIIIIIIHIIIHEHIHHHHHIHIHIHIIIIIIIHHIIHIII<IIIIHCHHIHIIIIIGIIIIHIIIII?IHHIIIIIHHIIGIIIHHIIIIHHHIIIIIIIIIIIIIIIIIIIHHFIIIIGIIIIHIHIIIIIIIIIIIIIIIHHHIIIIIIIIIIIIIIIIIIIIIHIIIIIIIBDDDD
@HISEQ:969:HM2KJBCX2:2:1102:12406:21846 2:N:0:ACTATGCA
TTCACCTGTATCCCCAACTATCCCTATTAATCATTACATCGATCCTAGAAACCAACAAAATAGAATCTGATGTCCTATTTCATTATTCCATGCTAATGTATTCAAGCGTAAGCTTGCTTTAAACACTCTAATTTTTTCAAGGTAACAGTCCTAATTCCCCATAACATCAAATAAATGACATTATGGTTCTTTAGAAGGTGAGAACCAATAAAACCAGTACATACCAAGGCATGACCGATTCCTTGATCCCGAAATTCAACTACGAGCTTTTTAACTGCAACAACTTTAATATACGCTATTGGAGCTGGAATTACCGCGGCTGCTGGCACCAGACTTGCCCTCCAA
+
@BBDBIIEGHIE@@HGGHIIHIFHHHHIIIIHHIHIIIIGHHHHHG?GHEHHIGIIIGIHIGHIGHIIICHCHIHHIIIIIIII?GHHCHHHHEHIIHHHHHHIHHHCIHHIHIIHHHHIHHIIHHIIIIIIIIHIIHHHHIIIIIIIIIIIIIIHHGIIIIIHHHHIIIIIIIIIIHHIIIIIIIIIHIHIIIIIIIIIIIIIIIIIHGHIIIIIIIIIIHIIIIIIHIII=IIIIIIIIIHHIIIIIGHIIIIIIIIHIIIIIIIIIIIHHHIIIIIIIIIIIIIIHHIIIIIIIIIIIIIIHIIIIIIIIIIIHIIIIIHIIIIIIIIIIIHIHHIIDDDDD
@HISEQ:969:HM2KJBCX2:2:1102:8261:22174 2:N:0:ACTATGCA
TTCACCTGTATCCCCAACTATCCCTATTAATCATTACGGCGGTCCTAGAAACCAACAAAATAGAACCGCACGTCCTATTCTATTATTCCATGCTAATGTATCCGAGCACAGGCCTGCTTTGAACACTCTAATTTTTTCACAGTAAAAGTCCTGGTGCCCCGCCACGGCCAGCGAAGGCCATGGGGTTTCCCAGAAGGAAAGGCCCAGCCGGACCAGTACTCGCGGTGAGGCGGACCGGCCAGCCAGGCCCAAGGGTCAACTACGAGCTTTTTAACTGCAACAACTTTAATATACGCTATTGGAGCTGGAATTACCGCGGCTGCTGGCACCAGACTTGCCCTCCAA
+
@DDABHHEHIGCHIIHHHGF@FHHFHEHHGIHHHEHH?CHDDCEHIIHHIHEFHHIEHHHHICHHGG?DD/C1<<CF@<FE?CFGEHEF@FHHFG@@<DG<HEEEHEEHE@CHE<<@HIHHHFGGGHEHH??F@HEHECFFCIHCHG/DGHGCGHHHEGEHCEHHDHHHHHHEEEAHHGHHG?HIIHGG@HHHHCBGHHG@GHIIIE@EFHCEIIHHHHDHCDDEGIHG<CHDC?C@@HHFF1CG?G@HCHHFCHGD1GIIIHGHEEIHEHEEGC<CD1FD<CGEHF@GGC0DHHHF<D1HCC1H@CCCFHHIIHH?EHGCCGGE@EF@IHEHCEHEHIGDDB@D
@HISEQ:969:HM2KJBCX2:2:1102:8234:22501 2:N:0:ACTATGCA
TTCACCTGTATCCCCAACTATCCCTATTAATCATTACGTCAATCCTAGAAACCAACAAAATAGGATCGAACGTCCTATTTCATTATTCCATGCTAATGTATTCAAGCGTTAGCCTGCTTTAAACACTCTAATTTTTTCAAAGTAACAGTCCTGTTTCCCTGCAACACCAAATTAATGACATTACAGTTCTTCAGAAAGGAGGAATCAGCGAAGCCAGTGCATACCAGTGGCACGACCAACCTGCTGACCCCGAAATTCAACTACGAGCTTTTTAACTGCAACAACTTTAATATACGCTATTGGAGCTGGAATTACCGCGGCTGCTGGCACCAGACTTGCCCTCCAA
+
DDDDCIIIIIHHIIIIIIIIIIIIIIIIIIIIIIIIIIIIIHIIIIIIIIIIIIHIIHIHIIGC?CGEHIIHHIHHIIIIIIIIIIHHGHHHEHHHIIIHIIHHIIIIIIIIIHIHHHHIIIIIIHIIHHIIIIIHIIIIIIIIIIIIIIIIIIIIIIIIIIIIIIIIIIIIHIIIHG?IIIIIIIIIIIHIIIIIIIIII;IIIIIIIIIIIIIIIIIIIIIIIIIIIIIIIIIIIIIIIIIHHIIIIIIIIIIIIIIIIIIIIIIIIIIIIIIIIIIIIIIIIIIIIIIIIIIIIIIIIIIIIIIIIIIIIIIIIIIIIIIIIIIIIIIIIIIIIIIIIDDDDD
@HISEQ:969:HM2KJBCX2:2:1102:11949:22746 2:N:0:ACTATGCA
TTCACCTGTATCCCCAACTATCCCTATTAATCATTACGGTGATCCTAGAAACCAACAAAATAGAACCATGCCGTCCTATTCTATTATTCCATGCTAATGTATTCGAGCAAAAATGCCTGCTTTAAACACTCTAATTTTTTCAAGGTAAAGGTCCTGGATCCGCAAGACACCCAATAAAGGACATCAAGTTTCTCCAGAAGGTGAGAAATCAACTGCAACAGTTCATACCCCTTAAGGCATGACCATCACGTCAATCCCGAAATTCAACTACGAGCTTTTTAACTGCAACAACTTTAATATACGCTATTGGAGCTGGAATTACCGCGGCTGCTGGCACCAGACTTGCCCTCCAA
+
@DDDDIIIIHIIICHHHCHHIHIHGHHIIHIHCHEFHEHHIEFHEHHEHIHIIEEHI?HFIIIECHHHHHGIDHDHIHHHHHHHIFCEHHHIIGIHHIHHHGFHHH?=?GFHHIIHIIHGEHHIGIIIIIGHHGIEHHHHHHHHEHGHGCHGIHHFIHHHGHHHIGHGHHHIIGHIHIIIHHEIHIIHHHHHHHHCHHHHIIHGHHHHIIIIIIHIFHHHHIGHIH<IHGCCGEGHHHCHCEHIHHHIHCCDIHCDHCHIIIIHIIIHGIHHHGIIHHHHCHIIIIIHHHHHHHHHHFFHHDHHHCIHHHIIHIIIIIIHHGHDCEHIIIIIIHHIIHHHEIIHHECHDBDDD
@HISEQ:969:HM2KJBCX2:2:1102:17164:23147 2:N:0:ACTATGCA
TTCACCTGTATCCCCAACTATCCCTATTAATCATTACGTCAATCCTAGAAACCAACAAAATAGGATCGAACGTCCTATTTCATTATTCCATGCTAATGTATTCAAGCGTTAGCCTGCTTTAAACACTCTAATTTTTTCAAAGTAACAGTCCTGTTTCCCTGCAACACCAAATTAATGACATTACAGTTCTTCAGAAAGGAGGAATCAGCGAAGCCAGTACATACCAGTGGCACGACCAACCTGCTGACCCCGAAATTCAACTACGAGCTTTTTAACTGCAACAACTTTAATATACGCTATTGGAGCTGGAATTACCGCGGCTGCTGGCACCAGACTTGCCCTCCAA
+
DDDCDIIIIIIIIIIIHIIIHIIIIIIIIIIIIIIHIIIIIIIIIIGIIHIIHIIIIIIHI?DGHHHHHHIGHIIIIIHIIIIIIIIIIGHHHHHHHIHIIIIIIIIIIIIIIIIIIIIHIIIIIIIIIIIIIIIIIIIIIIIIIIIIIHIIIIIIIHIIIIIIIIIIIIHHHHIIIIIGIIIIIIIIHIIIIIIIIIIIIIIIIIIIIIIIIIIIIIIIIIIIIIIIIIIIIIIIIIIIIIIHGIIIIIIIIIIIIIIIIIIIIIIIIIIIIIIIIIIIIIIIIIIIIIHIIHIIIIIIIIIIIIIIIIIIIIIIIIIIIIIIIIIIIIIIIHIIIIIIIDDDDD
@HISEQ:969:HM2KJBCX2:2:1102:13985:23401 2:N:0:ACTATGCA
TTCACCTGTATCCCCAACTATCCCTATTAATCATTACGTCAATCCTAGAAACCAACAAAATAGGATCGAACGTCCTATTTCATTATTCCATGCTAATGTATTCAAGCGTTAGCCTGCTTTAAACACTCTAATTTTTTCAAAGTAACAGTCCTGTTTCCCTGCAACACCAAATTAATGACATTACAGTTCTTCAAGAAGGAGGAATCAGTAAAGCCAGTACATACCATAGGCACGACCAACCTACTGACCCCGAAATTCAACTACGAGCTTTTTAACTGCAACAACTTTAATATACGCTATTGGAGCTGGAATTACCGCGGCTGCTGGCACCAGACTTGCCCTCCAA
+
DDDCAIIIHFHHIIFHHFHIIIIHHIHHIIIHIIIIIEFHIIIIIIGCCHIIHIIIHGHHFHHHIGIDHIIHHFHIGHEHIHHIHHGHHIHCHEHGIIHHHIHIIHHIIIHHIIIIIIHHHHHHHIIIHHHHFHHHHHHHIIIHHHIIIIHIIIIIIIHIIIIIHIIHIHGHHIHIIIIHHHIIIIIIIIIIIIIIIIIHHIIHGIIIIIIIHFHIIIIIIIIIHHIIIIIIIIHHIIHIIHGHHHEIIIIHIIIIHHIIIIIIIIHIIIIIIHHIIIIIIIHIIIHIIIHIIIIIIIIIHIIIIIIIIIIIIIIHIIIIIIIHIIIIIIIHIIIIIIIIIDDDDD
@HISEQ:969:HM2KJBCX2:2:1102:18378:22587 2:N:0:ACTATGCA
TTCACCTGTATCCCCAACTATCCCTATTAATCATTACGTCGATCCTAGAAACCAACAAAATAGAATCAAACGTCCTATTTCGTTATTCCATGCTAATGTATTCAAGCGTGAGCCTGCTTTAAACACTCTAATTTTTTCAAAGTAACAGTCCTGATTCCCCATGACACCAAATTAATGACATCATGGTTCGTCAGAAGGTAGGAATCAATAATACCAGTACGTACAATAGCACGACCAATAAATTGATCCCGAAATTCAACTACGAGCTTTTTAACTGCAACAACTTTAATATACGCTATTGGAGCTGGAATTACCGCGGCTGCTGGCACCAGACTTGCCCTCCAA
+
DDDDDIIIIHIIIIIIIIIIIHIIIIIIIIIIIIIIIIIIIIIIHIIIIHIIHIGIIHIHHHHHIIIIIIIHHIIIIIIIIHIIIIIIIIIHIIIIIIIIIHHHIIIHIIIIIIIIIIIIIHIHIHIIIIIHIIHIIIIIIIIIIIIIIIIIIIIIIIIIIHIIIIIHIIIHIIIIIIIIIIIIIIIIHHIIIIIIIIIIIIIIHIIIIIIIHIIIIHIIIIIHIIIIIIIIIIIIIIIIIIHHIIIIIIIIIIIIIIIIIIIIIIIIIIIIIIIIIIIIIIIIIIIIIIIIIIIIIIIIIHIIIIIIIIIIIIIIIIIIIIIIIIIIIIIIIIIIIIIIDDDDD
@HISEQ:969:HM2KJBCX2:2:1102:20288:23739 2:N:0:ACTATGCA
TTCACCTGTATCCCCAACTATCCCTATTAATCATTACGTCAATCCTAGAAACCAACAAAATAGGATCAAACGTCCTATTTCATTATTCCATGCTAATGTATTCAAGCGTTAGCCTGCTTTAAACACTCTAATTTTTTCAAAGTAACAGTCCTGTTTCCCTGCAACACCAAATTAATGGCATTACAGTTCTTCAGAAAGGAGGAATCAGCGAAGCCAGTGCATACCAGTGGCACGACCAACCTGCTGACCCCGAAATTCAACTACGAGCTTTTTAACTGCAACAACTTTAATATACGCTATTGGAGCTGGAATTACCGCGGCTGCTGGCACCAGACTTGCCCTCCAA
+
BDDDBIIIIIIIHIIIIIHHHIIHHHIIIIHIIHIIIHHHHHIIIIGHFHHEHIIIIIHIIG@HHCFHIIHEHHEHCGHHHIGIIIIGHIECHIIIIIHIHHCIIHHHHIIHHHHGFIHHHGIHHIHIIHIHIHHIIIIIIIIHHHHIHGIIIIIIIIIIIIIHIIHHCHHHIIHHHGIIIIIIHHIHGFHIIHHHHIIIIIIGIIIIIHIIIIIIIIFHGIIHEIIGGHHIHIHGIHFIIGFGGHHIIIIIIHIIHHIIHHEHIIIHIIIIIIIIIIIIIIIIHFIIIIHIEHIIIIIIIHHHIIHEHIIIIHIIIIIIIIIIIIIIIIIIHHHHIIIIIDDDDC
@HISEQ:969:HM2KJBCX2:2:1102:2755:23401 2:N:0:ACTATGCA
TTCACCTGTATCCCCAACTATCCCTATTAATCATTACGTCAATCCTAGAAACCAACAAAATAGGATCAACGTCCTATTTCATTATTCCATGCTAATGTATTCAAGCGCGAGCCTGCTTTAAACACTCTAATTTTTTCAAAGTAACAGTCCTGATTCCCCGCCACACCAAATTAATGACATGATGGTTCGTCAGAAGGTAGGAACCAGTAACACCAGTACGTACCTAAGGCACGACCAACGTACTGATCCCGAAATTCAACTACGAGCTTTTTAACTGCAACAACTTTAATATACGCTATTGGAGCTGGAATTACCGCGGCTGCTGGCACCAGACTTGCCCTCCAA
+
DDDDDIIIIIIIIIIIIIIIIIGIIIIIIIIIIIIIIIIIIHHHHHIIIIIEHHIHIIGIIIIHGHIIIIHIEHIIIIIIIIHHIIGHHIHEHHHHHIIIIIIIHHHIIGEHIIHHHHIIIIIHIHGIIIHIIIIIIHHHIIIFHIIIHIIIIHHIIIIIIIIIIIIIIIIHIIIIIIIIIIIIIIHIIIIIIIIIIIIIIIIIIIIIIIIIIIIIIIIIIIIIIIIIIIIIIIHIIIIHIHHDIIHIIHIIIIIIIIIIIIIIIIIIIIIIIHIIIIIIIIIIIIIIIIIIIIIIIIHHIIIIIIIIIIIIIIIIIIIIIIIIIIIIIIIIIIIIIIIIDDDDD
@HISEQ:969:HM2KJBCX2:2:1102:18385:24278 2:N:0:ACTATGCA
TTCACCTGTATCCCCAACTATCCCTATTAATCATTACGGTGATCCTAGAAACCAACAAAATAGAACCATGCCGTCCTATTCTATTATTCCATGCTAATGTATTCGAGCAAAAATGCCTGCTTTAAACACTCTAATTTTTTCAAGGTAAAGGTCCTGGATCCGCAAGACACCCAATAAAGGACATCAAGTTTCTCCAGAAGGTGAGAAATCAACAGTAACAGTTCATACCCCTTAAGGCATGACCATCACGTCAATCCCGAAATTCAACTACGAGCTTTTTAACTGCAACAACTTTAATATACGCTATTGGAGCTGGAATTACCGCGGCTGCTGGCACCAGACTTGCCCTCCAA
+
DDDDDIIIIIIIIHHIIIIIIIIHIIIIGGIIIIIHIIIIIIIIIIGIIGHHHIIGHHGIIIIEHIIIIHIHCGHIHIIHGHHIHIIIIHHHHHHIIHHHHFHIIHHHIIIIIIIIIIIIIHHIIIIIIIIIIIIIIIIIIIIHIIIIIIHHIIIIHIIHHHHHIIIIIIFIIIIIIIHIIIIHIIIIIHHIHIIIIIIIIIIIIIIIHIIIIIIIIIIIIIIIIIIIIIIIIIIIIIIIIIIIIIIIIIHHIIIIIIIIIIIIIIIIIHIHIIIIIIIIIIIHIIIIIIIIIIIIIIIIIIIIIIIIIIIIIIIIIIIIIIIIIIIIIIIIIIIIIIIIIHIIIIIIDDDDD
@HISEQ:969:HM2KJBCX2:2:1102:11304:24479 2:N:0:ACTATGCA
TTCACCTGTATCCCCAACTATCCCTATTAATCATTACGGTGATCCTAGAAACCAACAAAATAGAACCATGCCGTCCTATTCTATTATTCCATGCTAATGTATTCGAGCAAAAATGCCTGCTTTAAACACTCTAATTTTTTCAAGGTAAAGGTCCTGGATCCGCAAGACACCCAATAAAGGACATCGAGTTTCTCCAGAAGGTGAGAAATCAACAGTAACAGTTCATACCCCTTAAGGCATGACCATCACGTCAATCCCGAAATTCAACTACGAGCTTTTTAACTGCAACAACTTTAATATACGCTATTGGAGCTGGAATTACCGCGGCTGCTGGCACCAGACTTGCCCTCCAA
+
DDDDDIIIIIIIIIIIIIIIIIIIIIIIIIIIIIIIIIIIIIIIIIIIIIIIIIIIIIIIIIHIIIHIIIIIHHIIIIIIIIIIIIIIIIIIIIIIHIIIIIHIIIIIIIIIIIIHIIIIIIIIIIIIIIIIIIIIIIIIIIIIIIIIIIIIIIIIIIIIIIIIIIIIIIIIIIIIIIIIIIIIIIHIHIIIHIIIIIIIIIIIIIIIHHIIIIIIIIIIIHHIIIIIIIIIIIIIIIIIIIIIIIIIIIHFHIIIIIIIIIIIIIIIIIIIIIIIIIIIIHIIIIIIIIIIIIIIIIIIHIIIIIIIIIIIIIIIIIIIIIIIIIIIIIIIIIIIIIIIIIIIIIIIDDDDD
@HISEQ:969:HM2KJBCX2:2:1102:19662:25195 2:N:0:ACTATGCA
TTCACCTGTATCCCCAACTATCCCTATTAATCATTACTTCAGTCCTAGAAACCAACAAAATAGAACTAAAGTCCTATTCCATTATTCCATGCTAATATATTCAAGCAAACATGCCTGCTTTAAACACTCTAATTTTTTCAAAGTAAAAGTCTTGGATCCCTAGCGCACTCAATTAAGAGCACACTAGTTCCCCAAAAGGAAAAGCCCAAAGTTGCAGTACAAACCTTTCGGTTGACGGCAACTATAAGCCCAAAATTCAACTACGAGCTTTTTAACTGCAACAACTTTAATATACGCTATTGGAGCTGGAATTACCGCGGCTGCTGGCACCAGACTTGCCCTCCAA
+
DDDDDIIHIIIICGHIIIIIIHHIHIIIIIIIIIIHIIIHHIIIGHHIIHHHIIIIHHCHHHHHHIIIGEHHIIIIIIH1FFGHGIGGHHI?GHHIGHHIIIHIHHIIIIIIIHEHHHHHIIIHHHHIIIHHHHHIIHHHFIHFHIHIHHHIHGHIIIIIIIHHHIIIIIIIIHIHHHHIIIIHHHHGGHHHHHHHHH:IHGGIIHHIIHHFIIIHIIIIIIIHHGHIIHHHHHIHIIHIHHCFHIHIIHIIIIHHGIIHHHIIIIHHHIIIIIIHIIHGIIIIHGHHHHIIHGHGHHHHHHIHHIIIIIIIIIIIIIIIIIIIIIIHIHIHIHHHIIIIIDDDDD
@HISEQ:969:HM2KJBCX2:2:1102:4239:25094 2:N:0:ACTATGCA
TTCACCTGTATCCCCAACTATCCCTATTAATCATTACGTCGATCCTAGAAACCAACAAAATAGAATCAAACGTCCTATTTCGTTATTCCATGCTAATGTATTCAAGCGTGAGCCTGCTTTAAACACTCTAATTTTTTCAAAGTAACAGTCCTGATTCCCCAAGACACCAAATTAATGACATCATGGTTCGTCAGAAGGTAGAAATCAATAATACCAGTACGTACAATAGCACGACCAATAAATTGATCCCGAAATTCAACTACGAGCTTTTTAACTGCAACAACTTTAATATACGCTATTGGAGCTGGAATTACCGCGGCTGCTGGCACCAGACTTGCCCTCCAA
+
DDCDDIIIIHIIIIIIIIIIIIIIIIIIIIIIIIIIIIIIIIIHIIIIIIHIHIIIHIIIIHGHIIIHHIIHIIIIIIHIIIIIIIIIIIIIIIIIIIIHIGIIIIIIIIIIIIIIIIIIIIIIIIIIIIIIHIIIIIIIIIIIIIIIIIHIIIIIIIIIIIIIIIIIIIIIIIIHIIIIIIIIIIIHIIIIIIIIIIIIIIIIIIIIIIIIIIIIIIIIIIIIIIIIIIIIIIIIIIIIIIIHIIIIIIIIIIIIIIIIIIIIIIIIIIIIIIIIIIIIIIIIIIIIIIIIIIIIIIIIIIIIIIIIIIIIIIIIIIIIIIIIIIIIIIIIIIIIIIIIDDDDD
@HISEQ:969:HM2KJBCX2:2:1102:2273:25538 2:N:0:ACTATGCA
TTCACCTGTATCCCCAACTATCCCTATTAATCATTACATCGATCCTAGAAACCAACAAAATAGAATCGGATGTCCTATTTCATTATTCCATGCTAATGTATTCAAGCGTGAGCCTGCTTTAAACACTCTAATTTTTTCAAGGTAACAGTCCTAATTCCCCGTGACACCAAATTAATGGCATTACGGTTCTTTAGAAGGTGAGAAATCAATAATATCAGTACATACCAACGGCATGACCGATACATTGATCCCGAAATTCAACTACGAGCTTTTTAACTGCAACAACTTTAATATACGCTATTGGAGCTGGAATTACCGCGGCTGCTGGCACCAGACTTGCCCTCCAA
+
DDDDDIIIIIIIIIIIIIIIIIIIIIIIIIIHIIIIIIIIIIIIIIHIHIIIIIIIIEHIIIIIIIIHIGIIHGIIHIIHEHHIIIIIIIIIIIIIHIIIIHIHIHIHIIHIIIIIIIIIIIGIIIIIIIIHHIIIIIIIIIIIIHIIIIIIIIIHHIIIIIIIIIIIIIIIIIIIHIIIIIIIIIIIIIIIIIIIIIIIIIIIHIIIIIIIIIIIIIIIIIIIIIIIIIIIIIIIIIIIIIIHIGIIIIIIGIIIIIIIIIIIIIIIIIIIIIIIIIIIIIIIIIIIIIIIIIIIIIIIIIIIIIIIIIIIIIIIIIIIIIIIIIIIIIIIIIIIIIIIIIDDDDD
@HISEQ:969:HM2KJBCX2:2:1102:16149:25589 2:N:0:ACTATGCA
TTCACCTGTATCCCCAACTATCCCTATTAATCATTACGTCAATCCTAGAAACCAACAAAATAGGATCGAACGTCCTATTTCATTATTCCATGCTAATGTATTCAAGCGTTAGCTTGCTTTAAACACTCTAATTTTTTCAAAGTAACAGTCCAAATTCCCCGCAACACCAAATTAATGGCATTACGGATCATCAGGAAGGAGGAATCAGTGAGACCAGTACATACCAGAGGCATGACCAATCTACTAACCCCGAAATTCAACTACGAGCTTTTTAACTGCAACAACTTTAATATACGCTATTGGAGCTGGAATTACCGCGGCTGCTGGCACCAGACTTGCCCTCCAA
+
DDDDDIIIIIIIIIIIIIIIIIIIIIIIIIIIIIIIIIIHGHHHHIIGHIHIEHHIIIGHHIHIIIIIGIIIIIHIIIIIIIIIGIIEHIIIIIGEIGHIIIIIIIIIIIIIHHIIIIIIIHHHHIIIHIIIIIIIHIIIIIIIIIIIIIIIIFHIIHIIIIIIIIIHIIHIIIIIIIIIIIIIHIIIIIIIIIIHIIIIIIIIIIIIIHIIIIIIIIIIIIIIIIIIIIIIIHIIIIIHIIIHHIIIIIIIIIIIIIIIIHIIIIIIIIIIIIIIIIIIIIIIIIIIIIIIIIIIIIIIIIIIIIIIIIIIIIIIIIIIIIIIIIIIIIIIIIIIIHIIIDDDDD
@HISEQ:969:HM2KJBCX2:2:1102:10969:25696 2:N:0:ACTATGCA
TTCACCTGTATCCCCAACTATCCCTATTAATCATTACGTCGATCCTAGAAACCAACAAAATAGAATCAAACGTCCTATTTCATTATTCCATGCTAATGTATTCAAGCGTAAGCCTGCTTTAAACACTCTAATTTTTTCAAAGTAACAGTCCTGATTCCCCACGACACCAAATTAATGACATCGCGGTTCTTCAGAAGGTAGGAACCGATAATGCCAGTGCGTACCGAAGCACGACCAACAATTCGATCCCGAAATTCAACTACGAGCTTTTTAACTGCAACAACTTTAATATACGCTATTGGAGCTGGAATTACCGCGGCTGCTGGCACCAAACTTGCCCTCCAA
+
DDDDDIIIIIIIIIIIIIIIIIIIIIIIIIIIIIIIIIIIIIIIIIHIIIIIIIIIIIIIIIIHIHIIIIIIIIIIIIIIIIIIIHIIIHHIIHHHIIIIIIIIIIIIIIIIIIIIHIIIIIIIIIIHHIIHIIHHIIIIIIIIIIIIHIIIIIIIIIIIHIHHHIIIIIHIIIIIIIIIIIIIIIIIIIHIIIIIIIHHIIIIIIIIIHIIIIIIIIHIIIIIIIIIIIIIIIIIIIIIHHGHHIIIIIIIIIIIIIIHHHIIIIIIIIHHHHIIIIIIIHIIIIIIIIIIIIIIIIHIIIIIIIIHIIIIIIIIIIIHIIIIIIIIIIIIIIIIIIIIDDDDD
@HISEQ:969:HM2KJBCX2:2:1102:5627:27209 2:N:0:ACTATGCA
TTCACCTGTATCCCCAACTATCCCTATTAATCATTACGTCAATCCTAGAAACCAACAAAATAGGATCGAACGTCCTATTTCATTATTCCATGCTAATGTATTCAAGCGTTAGCCTGCTTTAAACACTCTAATTTTTTCAAAGTAACAGTCCTGTTTCCCTGCAACACCAAATTAATGACATTACAGTTCTTCAAGAAGGAGGAATCAGTAAAGCCAGTACATACCATTGGCACGACCAACCTACTGACCCCGAAATTCAACTACGAGCTTTTTAACTGCAACAACTTTAATATACGCTATTGGAGCTGGAATTACCGCGGCTGCTGGCACCAGACTTGCCCTCCAA
+
DDDDDIIIIIHIIIIIIIIIIIIIIIHIIIIIIIIIIIIIIIIIIIIIIHIIIIIIIIIIIIHIHIIIIIIIIIIIIIIIIIIIIIIIIIIIIIIIIIIIIIIIIIIIIIICHIIIIIIIIIIIHIIIIIIIIIIIIIIIIIIIIIIIIIIIIIIHIIHHIIIIIIIIIIIHHIIIIIIIIIIIIIIIIIIIIIIIIIIIHIIIHIIIIIIIIIIIIIIIIIIIIIIIIIIIIIIIIIIIIIHHGIIIIIIHIIIIIIIIIIIIIIIIIIIIIIIIIIIIIIIIIIIIIIIIIIIIIIIIHIIIIIIIIIIIIIIIIIIIIIIIIIIIIIIIIIIIIIIIIDDDDD
@HISEQ:969:HM2KJBCX2:2:1102:12449:25613 2:N:0:ACTATGCA
TTCACCTGTATCCCCAACTATCCCTATTAATCATTACGTCAATCCTAGAAACCAACAAAATAAGATCGAACGTCCTATTTCATTATTCCATGCTAATGTATTCAAGCGTTAGCCTGCTTTAAACACTCTAATTTTTTCAAAGTAACAGTCCAGATTCCTCGCAACACCAAATTAATGGCATTACGTCTCATCAGGAAGGAGGAATCAGTGAGACCAGTACATACCAGTGGCATGACCAACCTACTAACCCCGAAATTCAACTACGAGCTTTTTAACTGCAACAACTTTAATATACGCTATTGGAGCTGGAATTACCGCGGCTGCTGGCACCAGACTTGCCCTCCAA
+
DDDDDIIIIIHIHHIIIIIHIIIIIHIIIIIIIIIIIIIHIIIHIIIIGIHIIFHICHIIIIIHIIIHHHIHHHHIIIIIIIIGHIIIIHIHHIIEHIIIIHIHHIGHHIHHIIIHIHIIIIIIIIIIIIIHHHIIFIIIIIIIIIIIHIIIIHHHIIIIHIIIIIIIIHIIIIIIIIIIHIIIIIIIIHHIIIIIIIIHGIIIIIIIIIIIIIIIIIIIIIIIIIIHIIIIIIIIIHHIIIIHHIIIIIIIIIIIIIIIIIIIIIIIIIIIIHHIIIHIHHHHHIIHIIIIIHIIIIIIIIIIIIIIIIIIIIIIIIIIIIIIIIIIIIIIIIIIIIIIIDDDDD
@HISEQ:969:HM2KJBCX2:2:1102:15650:27237 2:N:0:ACTATGCA
TTCACCTGTATCCCCAACTATCCCTATTAATCATTACGTCAATCCTAGAAACCAACAAAATAGGATCAAACGTCCTATTTCATTATTCCATGCTAATGTATTCAAGCGTTAGCCTGCTTTAAACACTCTAATTTTTTCAAAGTAACAGTCCTGTTTCCCTGCAACACCAAATTAATGACATTACAGTTCTTCAAGAAGGAGGAACCAGTAAAGCCAGTGCATACCAGAGGCACGACCAACCTACTAATCCCGAAATTCAACTACGAGCTTTTTAACTGCAACAACTTTAATATACGCTATTGGAGCTGGAATTACCGCGGCTGCTGGCACCAGACTTGCCCTCCAA
+
DDDDDIIHIIIIIIIIIIIIIIIIIIIIIIIIIIIIIIIIIIIIIIGGIIIHIIIIIIHHHIHHIIIIIIHIIIIIIIIIIIIIIHIIIHIIIIHHIIIIIIHEIIIIIIIIHIIIIHHIHHHHIIIIIIIIIIIIIHIIIIHHIIIIIIIIIIHIIIIIHIIIIHIHIIIIIIIIIIIIHIIIIIIIIIIIIIIIIIIIIIIHIIIIIIIIIIIIIIIIIIIIIIIIIIIIIIIIIIIIIIHHHIHHIIIIIIIIIIIIIIIIIIIIIIIIIIIIIIIIIIIIIIIIIIIIIIHIIIIIIIIIIIIIIIIIHIIIIIIIIIIIIIIIIIIIIIIIIIIIIDDDDD
@HISEQ:969:HM2KJBCX2:2:1102:9742:27210 2:N:0:ACTATGCA
TTCACCTGTATCCCCAACTATCCCTATTAATCATTACGTCGATCCTAGAAACCAACAAAATAGAATCAAACGTCCTATTTCATTATTCCATGCTAATGTATTCAAGCGTAAGCCTGCTTTAAACACTCTAATTTTTTCAAAGTAACAGTCCTGATTCCCCACGACACCAAATTAATGACATCGCGGTTCTTCAGAAGGTAGGAACCGATAATGCCAGTGCGTACCGAGGCACGACCAACAATTCGATCCCGAAATTCAACTACGAGCTTTTTAACTGCAACAACTTTAATATACGCTATTGGAGCTGGAATTACCGCGGCTGCTGGCACCAGACTTGCCCTCCAA
+
DDDCDIHIIIIIIIIIIIIIIIIIIIIIIIIIIIIIIIIIIIIIIIIHIIIHIIIIIHIIHIHHIHIIIIIIIIIIII@HHIIIIGHHIIIHFIIHIIIIIIIIIHIIIIIIIIIIIIHIIHHHHIIIHIHIIIIIIIIIHIHHIIIIIIIIIIIIIIIIIIIIIIIIIIIIIIIIIIIIIIIIIIIIIIIIIIIIIIIIIIIIHIIIIIIIIIIIIIIIIIIIIIIIIIIIIIIIIIHIIHHHIIIIIIIIIIIGIIIIIHIIIIIIIIIIIHIIIIIIIIHHIIIIIIIIHIIIIIIIIIIIIIIIIIIIIIIIIIIIIIIIIIIIIIIIIIIIIIIIDDDDD
@HISEQ:969:HM2KJBCX2:2:1102:1995:25855 2:N:0:ACTATGCA
TTCACCTGTATCCCCAACTATCCCTATTAATCATTACGTCAATCCTAGAAACCAACAAAATAGGTTTGAACGTCCTATTTCATTATTCCATGCTAATGTATTCAAGCGTTAGCCTGCTTTAAACACTCTAATTTTTTCAAAGTAACAGTCCTGTTTCCCTGCAACACCAAATTAATGGCATTACAGTTCTTCAGAAAGGAGGAATCAGCGAAACCAGTTCATACCAGTGGCACGACCAACCTGCTGACCCCGAAATTCAACTACGAGCTTTTTAACTGCAACAACTTTAATATACGCTATTGGAGCTGGAATTACCGCGGCTGCTGGCACCAGACTTGCCCTCCAA
+
DDDDDHIHIIIIIIIIIIIIIHHHHIIIIHIIIIIIIIHHIIHHIIGHIIHHIIIHIIIHIIIIGHIIIHIIHHHIIIIIIGHIIIIIIIIIGHIIHIIIIHHHHHHIHIIIIIIHIIHIIIIIIIHIIHHIHIIHHIHIHHIIIIHHIIIIIHHIIIIHIIIIIHIIIIHHHIHHHIIIIIIIIIIIHHIIIIIIIIHIIHIIHIIGIHIHHIIIIHIIIIIIIIIIIIIIIIHIIHHIHIHHDHIIIIIIHIIIIHGIIIIIIIIIIIIIIIHIHHIIIIHGIIIHIHIGIGIIIIIIIIIIIIIIIIIIHIIIIIIIIIIIIIIIIIIIIIIIIIIIICDDDD
@HISEQ:969:HM2KJBCX2:2:1102:18173:27426 2:N:0:ACTATGCA
TTCACCTGTATCCCCAACTATCCCTATTAATCATTACGTTGATCCTAGAAACCAACAAAATAGGTTCGAACGTCCTATTTCATTATTCCATGCTAATGTATTCAAGCTAAAGCCTGCTTTAAACACTCTAATTTTTTCAAAGTAACAGTCCAAATTCCCCAAAACACCAAATTAATGGCATTAAGGTTCATCAGGAAGGAGGAATCAGTGAGACCAGTACATACCAGAGGCATGACCAACCTACTAACTCCGAAATTCAACTACGAGCTTTTTAACTGCAACAACTTTAATATACGCTATTGGAGCTGGAATTACCGCGGCTGCTGGCACCAGACTTGCCCTCCAA
+
DDDCDIIIIIIIIIIIHIIIIIIIIIIIIIIIIIIIIIIGHIIIIIIIIIIIHIIIIHGHIHHHHFIHGHIIIGHIIIIIIIIGIIGHHHIIIHHIIIIHHHHHIIIIIIIIIIIIIIIIIIIIIIIIIIIIIIIIIIIIIIIIIIIIHIIIIIIIIIIIIIIIIHIHIIIIIIIIIIIIIIIIIIHIIIIIIIIIIIIIIIIIIIIIIIIIIIIIIIIIIIIIIIIIIIIIIIIIIIIIIII=HIHIIIIIIIIIIIIHIIIIIIIIIIIIIIIIIIIIIIIIIIHHIIIIIIIIIIIIIIIIIIIIIIIIIIIIIIIIIIIIIIHIIIIIIIIIIIIIIDDDDD
@HISEQ:969:HM2KJBCX2:2:1102:1377:28363 2:N:0:ACTATGCA
TTCACCTGTATCCCCAACTATCCCTATTAATCATTACGGTGATCCTAGAAACCAACAAAATAGAACCATGCCGTCCTATTCTATTATTCCATGCTAATGTATTCGAGCAAAAATGCCTGCTTTAAACACTCTAATTTTTTCAAGGTAAAGGTCCTGGATCCGCAAGACACCCAATAAAGGACATCAAGTTTCTCCAGAAGGTGAGAAATCAACTGCAACAGTTCATACCCCTTAAGGCATGACCATCACGTCAATCCCGAAATTCAACTACGAGCTTTTTAACTGCAACAACTTTAATATACGCTATTGGAGCTGGAATTACCGCGGCTGCTGGCACCAGACTTGCCCTCCAA
+
DDDDDIIIHIIIIIIIHIIIIIIIIIIIIIIIIIIIIIHIIHIHIIGIIIIIIHIHHIIIIIIIIIIIIHIGHDDHHHHIIIIIIHIIIIGDGHHIIIIIIIIHIIHIIIHIIIIIIIIIIHIIIGIIIIIIHEHHIIIIIIIIHIIIHIHHIIIHIHEHIHFIIIIHHIIIIIIIHIIIIIIGIIIIHHHIIIIIIIIIIIIIIIIIIIIIIIIIIIIIIIIIIIIIIIIIIIIIIIIIIIIIIHHHIIHGIIIIIIIIIIIIIIIIIHIIIIIIIIIIIHIIIIIIIIIIIIIIIIIIIIIIIIIIIIIIIIIIIIIIIIIIIIIIIIIIIIIIIIIIIIIIIIIIDDDDD
@HISEQ:969:HM2KJBCX2:2:1102:9231:29556 2:N:0:ACTATGCA
TTCACCTGTATCCCCAACTATCCCTATTAATCATTACGGTGGTCCTAGAAACCAACAAAATAGAACACAACGTCCTATTCTATTATTCCATGCTAATCTATTCAAGCAATAGCCCGCTTTAAACACTCTAATTTTTTCAAAGTAATGGTCCTGGCTCCCCAACACACCATACTGGTTCACCAGAAGGAAGACCCGACAGCAGACAGTACTCGCCAAAGACGGACCGCCCGGCCAGGCCTAAAATTCAACTACAAGCTTTTTAACTGCAACAACTTTAATATACGCTATTTGAGCTGGAATTACCGCGGCTGCTGGCACCAGACTTGCCCTCCAA
+
DDDDDIIIIIIIIIIIIIIIIIIIIIIIIIIIIIIIIIGIIIIIIIIIGIIIIIGIIIIIHIHIIIIIIIIIGIIIGHIIHIIIIHIIHIIIIIIIIIIIIHHHIIHIIIHIIIIIIIIIIIIIIIHIIIHHIGIIIIIIIIIIIIIIIIIIIHIIIIIIIHHHIIIIIIIIHIIIHHIIIIIIIIIGIHIIIIIIIIIIHIIIIHIHIIIIIHHIIHHIHIIIIHIHIIIIIIIIIHIIIIIIIIIIIIIHHIIHIIIIIIIIIIIIIIIHIIIIIIIIIIIIIIIIIIIIIIIIIIIIIIIIIIIIIIIIIIIIIIIIIIIIIIIIIDDDDD
@HISEQ:969:HM2KJBCX2:2:1102:5582:29627 2:N:0:ACTATGCA
TTCACCTGTATCCCCAACTATCCCTATTAATCATTACGTCGATCCTAGAAACCAACAAAATAGAATCAAACGTCCTATTTCATTATTCCATGCTAATGTATTCAAGCGTGCGCCTGCTTTAAACACTCTAATTTTTTCAAAGAGCGCCCAACTATCCCTATTAATCATTACGGTGATTCAGAAACCAACAAAACAGGACCACCGTCCTATTTTATTATTCAATGCTAATGTATTCAGACATAAGCCTGCTTTGAACACTCTAATTTTTTCAAGGTAAAGGTCCTGGTTTCCTACCACGCTAAATTAATAACATGATAGTTCCCCAGAAGGTAGAAATTCTACACGCCAGTACAGACAATAGCCCGACCAACGATAGAACCCCGAAATTCAACTACGAGCTTTTTAACTGCAACAACTTTAATATACGCTATTGGAGCTGGAATTACCGCGGCTGCTGGCACCAGACTTGCCCTCCAA
+
DDDDDIIIIIIIIIIIIHHHHHIHIIIIIIIIGIIIIIHIIIIIIIIIIIIIIHIHIIIIIIHIIHIHHIIIIIIIHIIIGFHHIIHHIIIHGHGHHHHHHEHHHIEEHHIHHIIIIIHHEHIIIIHHHHGHHIIIIIHHH?F1<CCHHE1<<FHI?FF00C<F@CHF?FH<=</<CFHHHCD//<//</D<F.FEE.C-C.C,6GDEH98...69FEEF...-..8HEHHHHIIIGHGIHIIIIIIGIIIIHIIHFHGIIIIIIHHF?IIIHIHGIIHIIIIIHIIHHIIIIIIIIIHIIIIHHIIIIIIIIGIIIHHGIIIHIIIIHIIIIIHIIIIIIIIIIIIIIHIIIIIIIIIIHIIIIIIIIIIIIIHGIIIIIIIIIIIIIIIIIHIIHIIIIIIIIIIIIIIIIIHIIIIIIIIIHIHIIIIIIIIIIIIIIIIIIIIIIIIIIIIIIIIIIIIIIIIIIIIIDDDDD
@HISEQ:969:HM2KJBCX2:2:1102:6102:29563 2:N:0:ACTATGCA
TTCACCTGTATCCCCAACTATCCCTATTAATCATTACGGTGATCCTAGAAACCAACAAAATAGAACCATGCCGTCCTATTCTATTATTCCATGCTAATGTATTCGAGCAAAAATGCCTGCTTTAAACACTCTAATTTTTTCAAGGTAAAGGTCCTGGATCCGCAAGACACCCAATTAAGGACATCGAGTTTCTCCAGAAGGTGAGAAATCAACAGCAACAGTTCATACCCCTTAAGGCACGACCATTACGTCAATCCCGAAATTCAACTACGAGCTTTTTAACTGCAACAACTTTAATATACGCTATTGGAGCTGGAATTACCGCGGCTGCTGGCACCAGACTTGCCCTCCAA
+
D@DDDIHFHHHHIIHIIIIGIIHIIIIIHHHGFHHHHHIHIIIIIHIIIIIIIIIIHIHIIHHIIIIIIIIIIIHIIIIIHIIIHIIIIIHIIIIIIIHHIHHIHIIIIIIIIIHIIIHHHHIIHIIIIIFHIGIIIIHIIIHIIHHIIHHHIIIHIIIIIIIIHHIIIIHIIIIIIIIIIIIIIIIIIIIIIIIIIIIIIIIIIIIIIIIIIIIIIIIGIIIIIIHIIIIIIIIIIIIIIIIIIIIIIIIHIIIIIHIIIIIIIIIIIHIIIIIIIIIIIIIIIIIIIIIIIIIIIIIIIIIIIIIIIIIIIIIIIIIIIIIIIIIIIHIIIIIIIIIIIIIIIIIIDDDDD
@HISEQ:969:HM2KJBCX2:2:1102:2163:29233 2:N:0:ACTATGCA
TTCACCTGTATCCCCAACTATCCCTATTAATCATTACGTTGTACCTAGAAACCAACAAAATAGGTTCGAACGTCCTATTTCATTATTCCATGCTAATGTATTCAAGCGTTTGCCTGCTTTAAACACTCTAATTTTTTCAAAGTAACAGTCCTGACTCCCCACGACACCAAATTAATGACATCATGATTCATCAGAAGGGAGAAATCAACGACGCCAGTGCGTACCGAAGGCACGACCGACGTATTGATCCCGAAATTCAACTACGAGCTTTTTAACTGCAACAACTTTAATATACGCTATTGGAGCTGGAATTACCGCGGCTGCTGGCACCAGACTTGCCCTCCAA
+
DDDDDIIIIIIHIIIIIIIIIIIIIIIIIIHIIIHIIIIIIIIIHIIIGHHIIIIIIIGGHIIIIIIIIIIIIHIIIIIEHHIIIIIIIIIIHHIHIHIIIIIIIIIIIIIIIIIIIIIIIIHIIIHIIIIIIIIIIIIIIIIIIIIIIIHHIIIIIIIIIIIIIIIIIIIIIIIIIIIIIIIIIHHIIIHIIIIIIIIIIIIIIIIIIIHIIIIIIIIIIIIIIIIIIIIIIIIIIIIIIIHHCIIIIIIIIIIIIIIIIIHIIIIIIIIIIIHIIIIIIIIIHIIIIIIIIIIIIIIIIIIIIIIIIIIIIIIIIIIIIIIIIIIIIIIIIIIIIIIIIDDDDD
@HISEQ:969:HM2KJBCX2:2:1102:2319:30610 2:N:0:ACTATGCA
TTCACCTGTATCCCCAACTATCCCTATTAATCATTACGTCGATCCTAGAAACCAACAAAATAGAATCAAACGTCCTATTTCATTATTCCATGCTAATGTATTCAAGCGTAAGCCTGCTTTAAACACTCTAATTTTTTCAAAGTAACAGTCCTGATTCCCCACGACACCAAATTAATGACATCGCGGTTCTTCAGAAGGTAGGAACCAATAATGCCAGTGCGTACCGAAGCACGACCAACAATTTGATCCCGAAATTCAACTACGAGCTTTTTAACTGCAACAACTTTAATATACGCTATTGGAGCTGGAATTACCGCGGCTGCTGGCACCAGACTTGCCCT
+
DDDDDIIIIIHIIIIIIIIIIIIIIIIIIIIIIIIIIIIIIIIHIIHIHHIIIIHIIIHIIIIHHIIIIIIIHIHIHHIIIIIIFHIIIIIIIIIIIIIIIHHHIIIIIIGHIIIHIHHIIIIIIIIIHIIHHIIIIIIHIIIIIIIIIIIIIIIIIIIIIIIIIHIIIHIIHIIIIIIIIIIIIIIIIIIIIIIIIIIIIIIIIIIHIIIHIIIIIIIIIIIIIIIIIIIIIIIIIIIGIIIIIIIIIIIIIIIIIIIIHFIIIIIIIIIIIIIIIIIIIIIIIIIIIIIIHIIIIIIIIIIIIIIIHIHIIIIIIIIIIIIIIHIIIIIIIIIIDCDDD
@HISEQ:969:HM2KJBCX2:2:1102:19288:31045 2:N:0:ACTATGCA
TTCACCTGTATCCCCAACTATCCCTATTAATCATTACGGTGATCCTAGAAACCAACAAAATAGAATCATGCCGTCCTATTTTATTATTCCATGCTAATGTATTCAAGCAAAATGCCTGCTTTAAACACTCTAATTTTTTCAAAGTAAAGGTCCTGGTTCCCCGTGACACCCAATTAAGGGCATCGCGGTTCTCCAGAAGGTGAGAAATTGACTACACCAGTTCATACCCCTTAAGGCACGACCGATGTGTCAATCCCGAAATTCAACTACGAGCTTTTTAACTGCAACAACTTTAATATACGCTATTGGAGCTGGAATTACCGCGGCTGCTGGCACCAGACTTGCCC
+
DDBDDIIIIIIGIIIHIIIIII?FHIIIIHEGHGHIIIIHHEHHCHIEHIIGEHHHIGHHIHIHIHIIIIGICEHHIIEHHHCHIIHFHIIIIEHHHHGIHGEGHIHHHEEHFHHHHHHHHHHIHGHHIIIHIIIIIGDHHHHHHIIIFIHHIHHHHHIHIIEHCHIHIIIIIHIIHEIHEDHIIHHIHIFFCHIIHGFHHHIIHEIIHGHHFHHHHIIHFHIHHGGHIIIHIIHDHHHHGGGCD<EHHHHHFCDDEGGEHFEIHIIHDHGHGIHHFEIHHIGIHFFHFDFEHEHFHHHGHIHEIIIHHGHIHEEHIIIHHFHHEIHHFHHHEHCHHG@HHHDDDDD
@HISEQ:969:HM2KJBCX2:2:1102:18081:30164 2:N:0:ACTATGCA
TTCACCTGTATCCCCAACTATCCCTATTAATCATTACGTCAATCCTAGAAACCAACAAAATAGGATCAAACGTCCTATTTCATTATTCCATGCTAATGTATTCAAGCGTTAGCCTGCTTTAAACACTCTAATTTTTTCAAAGTAACAGTCCTGTTTCCCTGCAACACCAAATTAATGACATTACAGTTCTTCAAGAAGGAGGAACCAGTAAAGCCAGTACATACCGGAGGCACGACCAACTTACTGATCCCGAAATTCAACTACGAGCTTTTTAACTGCAACAACTTTAATATACGCTATTGGAGCTGGAATTACCGCGGCTGCTGGCACCAGACTTGCCCTCCAA
+
DDDDDIIIIIIIIIHIIIIIIIIIIIIIIIIHIIIIIIIIIIIIIIIIHIIIHIGIGIGIHHHHEHHHFHIGHEHHHHIIIIIIIII?HHIIIIIHIIIIIIIIIIHIIIIIHIIIIIIHIHHIIIIIIIIIIIIHIIIIHHHIIIIIIIIIHHIIIHIIIHIIIIIIIHHIHIIIIIIIIIIIIIIHIIIIIIIIIIIIIHIIIHHIIIIIIIIIIIIIIIIIIIIIIIIIIIIIIIIIIIHHHIIIIIIIIIIIIIIIIIIIIIIIIIIIIIIIIIIIIIIIHIIIIIIIIIIIIIIIIIIIIIIIIIIIHIIIHIIIIIGIIIIHIIIIIIIIIIIIIDDDDD
@HISEQ:969:HM2KJBCX2:2:1102:17659:31670 2:N:0:ACTATGCA
TTCACCTGTATCCCCAACTATCCCTATTAATCATTACGTCGATCCTAGAAACCAACAAAATAGAATCAAACGTCCTATTTCATTATTCCATGCTAATGTATTCAAGCGTAAGCCTGCTTTAAACACTCTAATTTTTTCAAAGTAACAGTCCTGATTCCCCACGACACCAAATTAATGACATCGCGGTTCTTCAGAAGGTAGGAACCAATAATGCCAGTGCGTACCGAAGCACGACCAACAATTTGATCCCGAAATTCAACTACGAGCTTTTTAACTGCAACAACTTTAATATACGCTATTGGAGCTGGAATTACCGCGGCTGCTGGCACCAGACTTGCCCTCCAA
+
DCDDDIIIIIIIIIIIIIIIHIIIIIIIIIIIIIIIIIIIIIIIIIIIIIIIIIIIIIIIIIIIIHIIIIIIIIIIIIIIIIIIIIIIIIIIGIIHIIIIIIIIIIIIIIIHHHIIIIHIIIIIIIIIIIIIIIIIIIIIIIIIIIIIIIIIIIIIIIIIIIIIIIIIIIIIIIIIIIIIIIIIIIIIIIIIIIHIIIIIIIIIIHIIIIIIIIIIIIIIIIIHIIIIIHIIIIIHIIIIIIIIIIIIIIIIIIIIIIIIIHIIIIIIIIIIGIIIIIIIIIHIIIIIIIIIIIIIIIIIIIIIIIIIIIIIIIIIIIIIIIIIIIIIIIIIIIIIIIIIDDDDD
@HISEQ:969:HM2KJBCX2:2:1102:5380:32022 2:N:0:ACTATGCA
TTCACCTGTATCCCCAACTATCCCTATTAATCATTACGGTGATCCTAGAAACCAACGAAATAGAATCAGTCCGTCCTATTTCATTATTCCATGCTAATGTATTCAGACGTTAGCCTGCTTTAAACACTCTAATTTTTTCAAAGTAACAGTCCTGATTTCCCAACACACCAAATAAATGGCATAAAAGTTCCTCAGAAGGTAGAGATTTATCTCACCAGTGCAGACAATTAAGCCTGACCAATGGGTAAACCCCGAAGTTCAACTACGAGCTTTTTAACTGCAACAACTTTAATATACGCTATTGGAGCTGGAATTACCGCGGCTGCTGGCACCAGACTTGCCCTCCAA
+
DDDDDIIGHIIIIIIHIIIIIIIIIIIHIGIHIHHIGIIIEHIIIIIGIIIIIHHIII0GGHHHHHIIIHHHIHIHH@HEHIIIIIIIGIIHIHIHHHHHHHIIHIIIIHIIHHHIIIHIIIIIIHIIIIHIIHHGHHHB@GHIHIIIIIHIIIHHHHHHIIIIIEIHIHIIHHHIIIGIIIIIIHIHHHHHHIIIIIIIIIIIIHHIIIIIIIIIIIIHGIIIIIIHIIIIIIIHIIIHIIIHHHDIIIHIIIIIIIIIIIIHIIHIIIIIIIIIIIIIIIIIIIIIIIIIIIIIIIIHIIIIIIIIIIIIIIIIIIIIIIIHIIIIIIIIIIIIIIIIHIIDDDD@
@HISEQ:969:HM2KJBCX2:2:1102:13176:31562 2:N:0:ACTATGCA
TTCACCTGTATCCCCAACTATCCCTATTAATCATTACGTCAATCCTAGAAACCAACAAAATAGGATCGAACGTCCTATTTCATTATTCCATGCTAATGTATTCAAGCGTTAGCTTGCTTTAAACACTCTAATTTTTTCAAAGTAACAGTCCAAATTCCCCAAAACACCAAATTAATGGCATTAAGATTCATCAGGAAGGAGGAATCAGTGAGACCAGTACATACCAGAGGCATGACCAACCTACTAACCCCGAAATTCAACTACGAGCTTTTTAACTGCAACAACTTTAATATACGCTATTGGAGCTGGAATTACCGCGGCTGCTGGCACCAGACTTGCCCTCCAA
+
BDDDDIIIIIIHHIIEHIIIHIHIIIIIIHIIIIIIIIIIFHHIEHHHEEHI?HHIIIHHGGGHEHHHHIIGHIHIGIHIIEHIIIIHIIIIEHIEIIIHHHIIIIIHIIIIIHHIHHIHHIIIHHHFHHHHHHHHIIHHIIIIIIIHHIIIHEEGEEIHHIIHHHIHIIIHHIIHHIIIIIIIIIIIIIIIIIHIIIIHHHIIHIHHHIIIIHIIIIIIIHIHHIIHHHIIIIIIIIIIIHHHIIIIIHHHIHIHHGIIHIIIHGFIIIIIIIIIIIIIIIIIIHFHHHIIIHHEHIIHHGIIIIIHIIHHIIIIGIHHIIHIIHFGIHIIIIIIIGIIIDDDDD
@HISEQ:969:HM2KJBCX2:2:1102:20292:31676 2:N:0:ACTATGCA
TTCACCTGTATCCCAACTATCCCTATTAATCATTACGGTGATCCTAGAAACCAACAAAATAGAATCATGCCGTCCTATTTTATTATTCCATGCTAATGTATTCAAGCAAAATGCCTGCTTTAAACACTCTAATTTTTTCAAAGTAAAGGTCCTGGTTCCCCGTGACACCCAATTAAGGGCATCGCGGTTCTCCAGAAGGTGAGAAATTGACTACACCAGTTCATACCCCTTAAGGCACGACCGATGTGTCAATCCCGAAATTCAACTACGAGCTTTTTAACTGCAACAACTTTAATATACGCTATTGGAGCTGGAATTACCGCGGCTGCTGGCACCAGACTTGCCCTCCAA
+
DDDDDIHIIIHIIIIIIIIIIIIIHIIIIIIIIIIIIIHIIIIIIIIIIIIHIIIIIIIIIIIIIIIIHHIIHHHIIIIIIIIIIIIIIIHIIIIIHEHIHIGHIFHIIHIIHGHHHHHIHHHIHHFHHIIGIIIIIIIHIIIHHHIHGIIIIIIHHHIHIHHIIIIIIIIIHEHIHHHIIIIIIIIIIGIGIIIIIIIIIIIIIIIIIIIIIIHIIIIIIIIIIIIIIIIIIIIIIIIIIHIIIIIIIHIIIIIIIIIIIIIIIIIIIIIIIIIIIIIIIIIIIIIIIIIIIIIIIIIIIIIIIIIIIIIIIIIIIIIIIIIIIIIIIIIIIIIIIIIIIIIIIIDDDDD
@HISEQ:969:HM2KJBCX2:2:1102:19171:33674 2:N:0:ACTATGCA
TTCACCTGTATCCCAACTATCCCTATTAATCATTACGTCGATCCTAGAAACCAACAAAATAGAATCATGCCGTCCTATTTTATTATTCCATGCTAATGTATTCAAGCAAAATGCCTGCTTTAAACACTCTAATTTTTTCAAAGTAAAGGTCCTGGTTCCCCGCGACACCCAATTAAGGGCATTGCGGTTCTCCAGAAGGTGAGAAATTGACTACACCAGTTCATACCCCTTAAGGCACGACCGATGTGTCAATCCCGAAATTCAACTACGAGCTTTTTAACTGCAACAACTTTAATATACGCTATTGGAGCTGGAATTACCGCGGCTGCTGGCACCAGACTTGCCCTCCAA
+
BDDDDIIIG1FEHIIIIIGHIHIIHHIEHHIIIIIGIIHIDHHHIHH@GFFHHHHHCFHHIIGHHHIIIIIHHIHIIIHIHIIIIIFGEHIGHHHEHHEHHHHIIHHHHGHHHHIIIHHHIIIHIIIIHHHHIIHHIHHHGHIHHHHHEHHHHIHHFHIIIIIHHIIIIIIIHHHFIHGIIHHIHHIIIIIHHHHIIIIGIIHHHIIHIIIII<IIIGHIIIHIIIIIIHHHHHIIIIIHHIIHIIIIIIIHHIIIIIIIIIIIIIIIIHIIIIIIIIIIIIGIIHHHDIIIHHGIIFIIIIIHFIHIHHIIIIIIIIHIHIIIHIIHIIIHIIIIIIIIIIIIIIDDBAD
@HISEQ:969:HM2KJBCX2:2:1102:10677:33843 2:N:0:ACTATGCA
TTCACCTGTATCCCAACTATCCCTATTAATCATTACGTCAATCCTAGAAACCAACAAAATAGGATCGAACGTCCTATTTCATTATTCCATGCTAATGTATTCAAGCGTTAGCCTGCTTTAAACACTCTAATTTTTTCAAAGTAACAGTCCTGTTTCCCTGCAACACCAAATTAATGGCATTACAGTTCTTCAGAAAGGAGGAATCAGCGAAGCCAGTGCATACCAGTGGCACGACCAACCTGCTGACCCCGAAATTCAACTACGAGCTTTTTAACTGCAACAACTTTAATATACGCTATTGGAGCTGGAATTACCGCGGCTGCTGGCACCAGACTTGCCCTCCAA
+
DCDADIGHIHHHEEHEHHHIIHIIIIIIIIIIIIIHIHIIIIIIHHIIHHIHIGIIIIFHIEHHHHHIIIIHIHIIIIGHHIHIHIIEHHHHHHHHEHIIIIIIHHHHIIIFHHIHHIIHHIHIIIIIIIIIIIIIIIIIIIIIIIIHIIIHEHHGIIIIIIIHIHHHIIIHIIIHHHHIHHGHIHHIHIIIIIIIIIIHIIIIIIIIIIIIIIIIIHIIHIIIIIIIIIIIIIIIIIIHHHHHIIIIHIIIIIHHIIIIIIIIIIIIIIIIIIIIIIIIIIIIHIHIIIIIHIHIIIIIHIIIIIIIIIIIIIIIIIIIIIIIIIIIIIIIIIIIIIIIDCDDD
@HISEQ:969:HM2KJBCX2:2:1102:14298:33672 2:N:0:ACTATGCA
TTCACCTGTATCCCCAACTATCCCTATTAATCATTACGGTGGTCCTAGAAACCAACAAAATAGAACCCTTAGCCGTCCTATTTTATTATTCCATGCTAATGTATTCAGACGATAAAGCCTGCTTTAAACACTCTAATTTTTTCAAGGTAATGGTCCTGGTTCCGCCAGACACCAAATAAATGACATCTGACCTCGCCAGAAGGTAAGAGACCCGCGGAGCCAGTGATGGACAGTTAAGCCCAACCGACCCGCGGCTCCCGAAATTCAACTACGAGCTTTTTAACTGCAACAACTTTAATATACGCTATTGGAGCTGGAATTACCGCGGCTGCTGGCACCAGACTTGCCCTCCAA
+
@DDDCI?1CFHFHCHGHHHHEHHCHHEHIIIHHH1FCGHE?0<1D@@@?CHEH11GHII?@FDGEEGEHHHHIIIIC?E1<1<GCHHEEHFEHCH?EEG@1<<DHHHFHCFEHHH?DGEHHEGFEBGIIHIIGIHHHEGCEEBHHHHHEHHEEAEHHEHD<DHCDIHIIIHHFGHHHF@2CIIHF/:CHEHHEIIIIIHIHGF<IIHHGIGHDHHHHHGIIHHGHEHHIIIIIGIIIGIFHGCIHECHIDHDDIHIIIIIIIIHHIHHHECIHFEIIHHIHCHFIIHIHEHHFHIHIIIIIHHFIIIIHIIIIIIIHHHHHCIIIHIIIIHIIIIIIHIIHHHHIHHGHD@<0B
@HISEQ:969:HM2KJBCX2:2:1102:2543:33418 2:N:0:ACTATGCA
TTCACCTGTATCCCCAACTATCCCTATTAATCATTACGTCAATCCTAGAAACCAACAAAATAGGATCAAACGTCCTATTTCATTATTCCATGCTAATGTATTCAAGCGTTAGCCTGCTTTAAACACTCTAATTTTTTCAAAGTAACAGTCCTGTTTCCCTGCAACACCAAATTAATGACATTACAGTTCTTCAAGAAGGAGGAACCAGTAAAGCCAGTACATACCAGAGGCACGACCAACTCTCTAATCCCGAAATTCAACTACGAGCTTTTTAACTGCAACAACTTTAATATACGCTATTGGAGCTGGAATTACCGCGGCTGCTGGCACCAGACTTGCCCTCCAA
+
DBDDDIIIIIIIIIIIIIIIIIIIIIIIIIIIIIHIIIIIIIIIIIHIIIIIHIIIIIIIIIIIFHIIIIIGIHHIIIIIIIIIIIIIIIIHIIHIIIIIIIIIIIGIIIIHHIIIIIIHIIIIIIIIIIIIHHHHIIHIIIIIIIIIIIIIIIIIIIIIHIHIIIIIIIHIIIIIHIHIHHIIIIHHIIIIIIIIIIIIIHIIIHIIIIIIIIIIIIIIIIIIIIIIIIIIIIIIIIHIHIHHFIIHIIIIIIIIHIIIIIIIIIIIIIIIIIIIIIIIIIIIIIIIIIIIIIIIIIIIIIIIIIIIIIIIIIIIIIIIIIIIIIIIIIIIIIIIIIIIIDDDDD
@HISEQ:969:HM2KJBCX2:2:1102:11003:34940 2:N:0:ACTATGCA
TTCACCTGTATCCCCAACTATCCCTATTAATCATTACATCGATCCTAGAAACCAACAAAATAGAATCTGATGTCCTATTTCATTATTCCATGCTAATGTATTCAAGCGTAAGCTTGCTTTAAACACTCTAATTTTTTCAAGGTAACAGTCCTAATTCCCCATAACATCAAATAAATGACATTATGGTTCTTTAGAAGGTGAGAACCAATAAAACCAGTACATACCAAGGCATGACCGATTCCTTGATCCCGAAATTCAACTACGAGCTTTTTAACTGAAACAACTTTAATATACGCTATTGGAGCTGGAATTACCGCGGCTGCTGGCACCAGACTTGCCCTCCAA
+
DDDCDIIIIIIIIIIIIIIIIIIIIIIHIIIIIIIIIIIHIIIIIIIIIIIIIIIIIFHIIIHIHIIIIIIIIIIIIIIIIIIIIIIIIIIHIIIIIIIIIIIIIHHIIIIIIIIIIIIIIIIIGHIIIIIIIIIIIIIIIIIIIIIIIIIIIIIIIIHIIIIIIIHIIIIIIIIIIIIIIIIIIIIIIIHIIIIIIIIIIIIIIIIIIIIIIIIIIIIIIIIIIIIIIIIIIIIIIIIIIIHFIIIIIIIIIIHIIIIIIIIIIIIIIIIIIIIIIIIIIIIHIIIIIIIIIIIIIIIIIIIIIIIIIIIIIIIIIIIIIIIIIIIIIIIIIIIIIIIIDDDDD
@HISEQ:969:HM2KJBCX2:2:1102:19112:36172 2:N:0:ACTATGCA
TTCACCTGTATCCCCAACTATCCCTATTAATCATTACGTCGATCCTAGAAACCAACAAAATAGGGTCAAACGTCCTATTTCATTATTCCATGCTAATGTATTCAAGCGTGTGCCTGCTTTAAACACTCTAATTTTTTCAAAGTAACAGTCCTGATTCCCCATAACACCAAATTAATGACATCACAGTTCGTCAGAAGGTAGAAATCAATAATACCAGTTCATACCAGAGGCACGACCAATATATTGATCCCGAAATTCAACTACGAGCTTTTTAACTGCAACAACTTTAATATACGCTATTGGAGCTGGAATTACCGCGGCTGCTGGCACCAGACTTGCCCTCCAA
+
DDDDDIIIIIHIIIIIIHIIIIIIIIIHIHIIIIIIIIIIIIIIIIIIIIIIIIIIIIIHIIIIIIIIIHIHIIIIIIIIIIIIIIIIHHIIIIIIIIIIIIIIIIIIIIIIIIIIIIIIIIIIIIIHHIIIHIIIIHIIIIIIIIIIIIIIIIIIIIIGHHHIIIIIIIIHHIIIHHHFHIIIIHIIIIIIIIIIIIIIIHIIHIIIIIIHIIIIIHHIIIIIIIIIIIIIIIHIIIIIIIIHGIIIIIIIIIIHIIIIIIIIIIIIIIIIIIIIIIIIIHIIIIHIIIIIIIIIIIIIIIIIIIIIIIIIIIIIIIIIIIIIIIIIIIIIIIIIIIIIIDDDDD
@HISEQ:969:HM2KJBCX2:2:1102:10154:36310 2:N:0:ACTATGCA
TTCACCTGTATCCCCAACTATCCCTATTAATCATTACGTGGTCCTAAAACCAACAAAATAGAACACCGTCCTATTTTATTATTCCATGCTAATGTATTCAAGCAAAAATGCCCGCTTTAAACACTCTAATTTTTTCAAAGTAAAGGTCCTAGTTCATTGAAACACCCAATTAAGAAGCATCCCAATTCACCAGAAGGTAAGAAATTGGCTACACACCGATTCATGCCCCTAAAAGCACGACCAATATATCCCAATCCCGAAATTCAACTACGAGCTTTTTAACCGCAACAACACTAATATACGCTATCGGAGCTGGAATTACCGCGGCTGCTAACACCAGACTTGCCCTCCAA
+
DDDDDIIIIIIIIGIIIIIIIIHIIIIIIIIIIIIIIIIIIIIIIIIIIIIIIIIHHIIIIIHIIIDHFHHIHIIIIIIIIGIIIIIFHIIIIIIIHIHIIHHIIIIHHHHIIIHHIIHHHHHIIIIIIIIHIIIIIIIHIIIIIIIHIIIIHHHIHHIHIHIIIHIIIIHIIIIIHHHHHIIIIIIHIIIIIIHEIIIIIIIIIIIIGIIIIIIIIHIIHIIIIIIIIIIIIIIIIIIHIIIHIIIHHHGDFDHIIIIIIIIIIIIIIHHIIIIIIIHHIIIIIIIIIIIHGIHIIIHHGIIIIIIIIIIIIIIIIIIIIIIIIIIIHIIIIIHGIHIIIIIIIIIIDDDDD
@HISEQ:969:HM2KJBCX2:2:1102:8243:36516 2:N:0:ACTATGCA
TTCACCTGTATCCCCAACTATCCCTATTAATCATTACGTCAATCCTAGAAACCAACAAAATAGGATCAACGTCTTATTTCATTATTCCATGCTAATGTATTCAAGCGCGAGCCTGCTTTAAACACTCTAATTTTTTCAAAGTAACAGTCCTGATTCCCCACCACACCAAATTAATGACATGATGGTTCGTCAGAAGGTAGGAATCAGTAACACCAGTACGTACCGAAGGCACGACCAGCGTACTAATCCCGAAATTCAACTACGAGCTTTTTAACTGCAACAACTTTAATATACGCTATTGGAGCTGGAATTATCGCGGCTGCTGGCACCAGACTTGCCCTCCAA
+
DBDDDIIIIIIIIIIHIIIIIIIIIIIIIIIHIHHIIIIIIHIHHHHGHIIIIIIIIHIIIHHIHIHIIFHEHHIIHIGIHHHFHHIIIGIIIHFHHIIIHHHHHHHIIIIIIIH?HHHIHIIIIIIIIHHHIHGHIIGHHHIIIIIHIIIHHIHGIIIHHHIHHIEHHHHIHIIIIIIIIHEFHHIIIHHIGIIIIIIHGIIHHHHHIIHII<IHHIIIIIIIIIIIIIHIIIHIIIIIIIHHHIIHIIIIIIIIGIIIIHIIHIIIIIIHIIIIIIIIHHHIIHGIIIIIIHIHIIIHIIIHIIIIIIIIIHIIIIHIIIHIIHGIIIIIIIHIIIIIDDCDD
@HISEQ:969:HM2KJBCX2:2:1102:11270:36794 2:N:0:ACTATGCA
TTCACCTGTATCCCCAACTATCCCTATTAATCATTACGTCAATCCTAGAAACCAACAAAATAGGATCGAACGTCCTATTTCATTATTCCATGCTAATGTATTCAAGCGTTAGCCTGCTTTAAACACTCTAATTTTTTCAAAGTAACAGTCCTGTTTCCCTGCAACACCAAATTAATGACATTACAGTTCTTCAGAAAGGAGGAATCAGCGAAGCCAGTACATACCAGTGGCACGACCAACCTGCTGACCCCGAAATTCAACTACGAGCTTTTTAACCGCAACAACTTTAATATACGCTATTGGAGCTGGAATTACCGCGGCTGCTGGCACCAGACTTGCCCTCCAA
+
@DDDDHCGEHEEGHIIIEH1CC1CHGE1<<1<1CHCGHFCCCH1F@FEE@G@G?CGE11111<<<1D00<FD<<00<<DGH?F11CFHHC11<111HCHHHGFHFCCCEHHCHHFCFHEHIHHABCCFCGBCAHHEEEHIIHFHCHGFHCFF@FHHDGHHIHG@CGHHH@EEFGHHHHFE@HHHFIIIHHIHIHIHIIHHHEHHHCECDDHHHHIGIIIIHFHIHIIIIGIHIHHHFGHHGCHDFHHHGIIHHHFFHGEHHEEGCCEHCGHHGHHHHIIHEIHGFHEFHHHHEGIHEIIIGIIIIIIIIIIIDIIIIIGHIIHHFEIHHHHHFFHIIIHHH@DD@@
@HISEQ:969:HM2KJBCX2:2:1102:10379:37381 2:N:0:ACTATGCA
TTCACCTGTATCCCCAACTATCCCTATTAATCATTACGTCAATCCTAGAAACCAACAAAATAGGATCGAACGTCCTATTTCATTATTCCATGCTAATGTATTCAAGCGTTAGCCTGCTTTAAACACTCTAATTTTTTCAAAGTAACAGTCCTGTTTCCCTGCAACACCAAATTAATGACATTACAGTTCTTCAGAAAGGAGGAATCAGCGAAGCCAGTACATACCAGTGGCACGACCAACCTGCTGACCCCGAAATTCAACTACGAGCTTTTTAACTGCAACAACTTTAATATACGCTATTGGAGCTGGAATTACCGCGGCTGCTGGCACCAGACTTGCCCTCCAA
+
DDDDDIIIIIIIHIIIIIIIIIIHIIIIIHIIIIIIIIIIIIIIHIIIIIIIHIIICHHIHHHIIIIIHIIIIHIIHIIIIGIIIIHFHHIIIIHIHIIIIHIHIIIIIHIIGIIIIIIIIIIIIIIIIIHIIIIIIIIIIIIIHHHIIIIIIIIIIIFHIIIIIIHGIIHHIIHIHGHHHHIIIHIIIIIIIIIIIIIIIIIIIIIIIIIIIIIIIIIIIIIIIIIIIIIIIIIIIIIIIIIHGIIIHIIIIIIIIIIIIIHIIIIIIIIIIIIIIIIIIIIIIIGIIIIIIIIIIIIIIIIIIIIIIIIIIIIIIIIIIIIIIIIIIIIIIIIIIIIIIDDDDD
@HISEQ:969:HM2KJBCX2:2:1102:11961:37153 2:N:0:ACTATGCA
TTCACCTGTATCCCCAACTATCCCTATTAATCATTACGTCGATCCTAGAAACCAACAAAATAGAATCAAACGTCCTATTTCGTTATTCCATGCTAATGTATTCAAGCGTGAGCCTGCTTTAAACACTCTAATTTTTTCAAAGTAACAGTCCTGATTCCCCATGACACCAAATTAATGACATCATGGTTCGTCAGAAGGTAGGAATCAATAATACCAGTACGTACAATAGCACGACCAATAAATTAATCCCGAAATTCAACTACGAGCTTTTAACTGCAACAACTTTAATATACGCTATTGGAGCTGGAATTACCGCGGCTGCTGGCACCAGACTTGCCCTCCAA
+
DDDDDIIIIIIIIIIIHEHIIIIIIIIIIHIIHIHHHIIIIIIIHIIIIIIIIHIIIIHIIIIIIIHIGIIIIHHHIIIIIIIIIIGGHIIIIGHIIHIIIIIIIHHIHIIIIIIIHIIIIHIIIIIIHIHIIHIIHIIIIIIIIIIIIIIIIIIIIIIIIIHIIHHHEHIHHIIIIIHIIIIIIIIIIIHIIIIIIIIIIIIIIIIIIIIHIIIIIHIIIIIIIIIIIIIIIIIHHIIIIHHHIIIIIIIIIHHIIIIIIIIIIIIIIIIIIIIIIIIIHGIIHHHIIIIIIIIIIIIIIIIIIIIHIIIIIIIIIIIIIIIIIIIIIIIIIIIIIIIDDDDD
@HISEQ:969:HM2KJBCX2:2:1102:21263:37541 2:N:0:ACTATGCA
TTCACCTGTATCCCCAACTATCCCTATTAATCATTACGTCGATCCTAGAAACCAACAAAATAGAATCAAACGTCCTATTTCGTTATTCCATGCTAATGTATTCAAGCGTGAGCCTGCTTTAAACACTCTAATTTTTTCAAAGTAACAGTCCTGATTTCCCATGACACCAAATTAATGACATCGTGGTTCGTCAGAAGGGAGAAACCAATAATGCTAGTACGTACAAAGTACGACCGACATATTAGTCCCGAAATTCAACTACGAGCTTTTTAACTGCAACAACTTTAATATACGCTATTGGAGCTGGAATTACCGCGGCTGCTGGCACCAGACTTGCCCTCCAA
+
<@DDDHCHHFEEHHHHEHCHEHIIIIIIGIHHIHIIIIHIICHIIIHHHHHHIIIIIHIGIIHIHGHHHIIHCEE@HHEEHHHHIIHIGH1DE?GHIHHHHHHHIIHHHHHHCHGHHHHHGHIHHIHHIHHIIIIHHIIHIHGHHIHHIHHHFEHHGIIIIHEHHHHHHGHIIIIHHHHHHHHHHIIIIIIIIIIIIIIHHIHHIIIIHHHIIIIIIHIIIIIIIHEIHHIHHIIIIIIIHHDIIIIIGIIHEIIIIIIIIIIHHHIIIIHHGIIIIIHHHHIIIIIHHHHHIIIHFIHIIHIIIIIIIIIIIIIIIIIIIIIIIIIIIHHHIIIIIIIDDDDD
@HISEQ:969:HM2KJBCX2:2:1102:9739:37899 2:N:0:ACTATGCA
TTCACCTGTATCCCCAACTATCCCTATTAATCATTACGTCGATCCTAGAAACCAACAAAATAGGTTCGAACGTCCTATTTCATTATTCCATGCTAATGTATTCGAGCGATTGCCTGCTTTAAACACTCTAATTTTTTCAAAGTAACAGTCCTGACTCCCCGTAACACCAAATGAATGACATCACGGCTCGTCAGAAGGGAGAAATCAATGACGTTAGTACGTACCGAGGCACGACCGACGTATTGATCCCGAAATTCAACTACGAGCTTTTTAACTGCAACAACTTTAATATACGCTATTGGAGCTGGAATTACCGCGGCTGCTGGCACCAGACTTGCCCTCCAA
+
DDDDDHIIIIGIIHHIHIIIIIIIIIIIIHIIIIIIIIIIHIIIIIIFIHIIIHGIGHHIHICHE@G/FEHHHIIIHHIIHIIIIIGHIHGIGIIHHGHIHHGHCFHHIIIHHIIIHIHHHHHIIIIIHHIIIHIIHIIHIIIHIIHHFHIHHHIIIHIHIIIIIHHIIIHIIIIIIIIIIIIIIIIIHIIIIIIIIIIHIIIIIIIIHIHIIIIIIIIIIIIIIIIIIHIIIIII>IIIIIHGIIIIIIIHIIIIIIIIIHIIHIIIIIIIIIIIIHIIIHHIIIHIIIHHGIIIIIIIIIIIIIIIIIIIIIIIIIIIIIIHIIIIIIIIIIIIIIIIDDDDD
@HISEQ:969:HM2KJBCX2:2:1102:15991:38295 2:N:0:ACTATGCA
TTCACCTGTATCCCCAACTATCCCTATTAATCATTACGTCGATCCTAGAAACCAACAAAATAGGGTCAAACGTCCTATTTCATTATTCCATGCTAATGTATTCAAGCGTGAGCCTGCTTTAAACACTCTAATTTTTTCAAAGTAACAGTCCTGATTCCCCGCGACACCAAATTAATGACATCACGGATCTTCAGAAGGGAGAAACCAGTGACACCAGTGCATACCAAAGGCATGACCAGCGTACTGATCCCGAAATTCAACTACGAGCTTTTTAACTGCAACAACTTTAATATACGCTATTGGAGCTGGAATTACCGCGGCTGCTGGCACCAGACTTGCCCTCCAA
+
DDDDCIIIIIIIIIIIIIIIIIIIIIIIIIIIIIIHIIIIIIIIIIIIIIIIIIIIHIIIIIIIEHHHIIIIIIHIHIIIIHIIIIIHHIIHIIIIIIHIIIIIIIIIIIIIIIIIHHHIIHIIIIIIIIIIIIIIIIIIHIIIIIHIIHHIIHIIIIIIIIIIIIIIIIIIIIIIIHIIHIIIIIIIIIHIIIIIIIIIIIIIIIIIIIIIIHIIIIIIIIIIIIIIIHIIIIIIIIIIIIHHFIIIIIIIIIIIIIIIIIHIIIIIIIIIIHHIIIIIIIIIIIIIIIIIIIIIIIIIIIIIIIIIIIIIIIIIIIIIIIIIIIIIIIIIIIIIIIIIIDDDDD
@HISEQ:969:HM2KJBCX2:2:1102:12868:38565 2:N:0:ACTATGCA
TTCACCTGTATCCCCAACTATCCCTATTAATCATTACGTCAATCCTAGAAACCAACAAAATAGGATCAAACGTCCTATTTCATTATTCCATGCTAATGTATTCAAGCGTTAGCCTGCTTTAAACACTCTAATTTTTTCAAAGTAACAGTCCTGTTTCCCTGCAACACCAAATTAATGGCATTACAGTTCTTCAGAAAGGAGGAATCAGCGAAGCCAGTACATACCAGTGGCACGACCAACCTGCTGACCCCGAAATTCAACTACGAGCTTTTTAACTGCAACAACTTTAATATACGCTATTGGAGCTGGAATTACCGCGGCTGCTGGCACCAGACTTGCCCTCCAA
+
@DD@@@HHFCHIIHHH=<GHHEHEHEHG?@HHEHEEHDHHHHCEHIC@HHHF<<DEEH@HE?11CFCHFEHHHGHFHIHHHIHIGHHCHC<D?11DGHHEFFHGHC<CHHHHHFFCF@@FFHH?HEHGEHHC@GHHIHHHIHHHHEHFHFGH8<D9DHGC?FIHGEGGD@C<HIIHHHHHHFIIHHGC?HHCE@EHHHEGIHGIHHHHFHHHCIIIIHHGHFCDFHHECFHCH@ECCDDE?G<<1HHCC<HHEHHHHEEEE=HHHGIIGHIHHHDHHGH?HIHGC<C1ECD<00DHIH@C@?IIHHHHHFHEHF<HHIIIFHHEEHHEHHF1HHEGEHHHFD?DDD
@HISEQ:969:HM2KJBCX2:2:1102:19958:39173 2:N:0:ACTATGCA
TTCACCTGTATCCCCAACTATCCCTATTAATCATTACGGTGATCCTAGAAACCAACGAAATAGAATCAGTCCGTCCTATTTCGTTATTCCATGCTAATGTATTCAGACGTTAGCCTGCTTTAAACACTCTAATTTTTTCAAAGTAACAGTCCTGATTTCCCAACACACCAAATAAATGGCATAAAAGTTCCTCAGAAGGTAGAGATTTATCTCACCAGTGCAGACAATTAAGCCTGACCAATGGGTAAACCCCGAAGTTCAACTACGAGCTTTTTAACTGCAACAACTTTAATATACGCTATTGGAGCTGGAATTACCGCGGCTGCTGGCACCAGACTTGCCCTCCAA
+
DDDDDIIIIIHIIIIIIIIIGIIIIIIIIIIIIIIIIIIIIHIIIHIHIIIIIIIIIIIHHHHEHEHIIIIHIIHIIIIIIIIIIIIHHHHHHEHIIIHHIGHHIGIIIHIIIIIIIIIIIHIHHHIIIIIHHHIIIIIIHHIIIIIIIHEHHHIIIIIGIHHIIHIIHHGIIIHIHIHIIIHHIIIIIIIIIIIIIIHGIIIIIIIIIIHIIIIIIIIIIIIIIIIIIIIIIIIIIIIIGIIIHHHHIIHHIIIIIIIIIIIIIHIIIIIGIIIHIIIIIIIIIHHHFHIIIIIIIIIIIIIIIIIIIHHIIIIIHIIIIIIIIIIIIIIIIHHIIIIIIIIDDDDD
@HISEQ:969:HM2KJBCX2:2:1102:11043:39063 2:N:0:ACTATGCA
TTCACCTGTATCCCCAACTATCCCTATTAATCATTACGTCAATCCTAGAAACCAACAAAATAGGATCAACGTCCTATTTCATTATTCCATGCTAATGTATTCAAGCGCGAGCCTGCTTTAAACACTCTAATTTTTTCAAAGTAACAGTCCTGATTCCCCGCCACACCAAATTAATGACATGATGGTTCGTCAGAAGGTAGGAATCAGTAACACCAGTACGTACCGAAGGCACGACCAACGTACTAATCCCGAAATACAACTACGAGCTTTTTAACTGCAACAACTTTAATATACGCTATTGGAGCTGGAATTACCGCGGCTGCTGGCACCAGACTTGCCCTCCAA
+
DDDCDIIIIIIIIIIIIIIIHHIHIHHIIIIGIIIIGIIIIIIIIIHIIIIIHIIIIHIIIHHIIII?GHHHGHIHIIIIHHHHHHGHFHIIGIIIIIHIHHHHIIIIIIIIIIHIHHIIIIIIIHIIIIIIIHIIIHIIIIIHIIIHIHHHIIIIIIHIIHIIIIIIIIHHIHIIIIIIIIIIIIHIIIIIIIIIIIIIHIIHIIIIIIIII<IIIIIIIIIIIIIIIIHIIIIIIIIIIIIIIIHHHIIIIIIIIIHIHHIIIIIIIIIIIIIIIIIIIHIIIIIIIIIIIIIIIIIIIIIIIIIIIIIIIIIIIIIIIIIIIIIIIIIIIIIIIIIIDDDDD
@HISEQ:969:HM2KJBCX2:2:1102:12095:39092 2:N:0:ACTATGCA
TTCACCTGTATCCCCAACTATCCCTATTAATCATTACGTCAATCCTAGAAACCAACAAAATAGGATCAACGTCCTATTTCATTATTCCATGCTAATGTATTCAAGCGCGAGCCTGCTTTAAACACTCTAATTTTTTCAAAGTAACAGTCCTGATTCCCCACCACACCAAATTAATGACATGATGGTTCGTCAGAAGGTAGAAATCAGTAACACCAGTACGTACCGAAGGCACGACCAGCGTACTAATCCCGAAATTCAACTACGAGCTTTTTAACTGCAACAACTTTAATATACGCTATTGGAGCTGGAATTACCGCGGCTGCTGGCACCAGACTTGCCCTCCAA
+
DDDDDIHIHIIIIGHIIIIIGIHIIIIIIIIIIIIIHHHIIIIIIIIIIIFHIHGHHIHHEFGHHFHIHIHEHHIIHFHIIIIGHGHHIIHHIHGIIIIHHHGHIIIIIIHIIIIIGIIIIIIHIIIIIIIIHHHIHIHIIIIIIIIIIHHHHHHEHIIIIIIIIIIHHIIIIIIIIIIIHFIIIIIIIGIIIIIHIIIIIIIIIIIIIIIHIIIIIHHHIIIGIIIIIHHHIHIIIIIIIIHHIH8IIIIIIIIIIGIIIHHIHHHIIHIIIIIIIIIIIIHHEGIHIIHHHIIIIIHIIIIIIIIIHIIHIIIIIIIIIIIIIIIIIIHHHHHHIIIIDBDDD
@HISEQ:969:HM2KJBCX2:2:1102:20916:39463 2:N:0:ACTATGCA
TTCACCTGTATCCCAACTATCCCTATTAATCATTACGTCGATCCTAGAAACCAACAAAATAGAATCAAACGTCCTATTTCATTATTCCATGCTAATGTATTCAAGCGTAAGCCTGCTTTAAACACTCTAATTTTTTCAAAGTAACAGTCCTGATTCCCCACGACACCAAATTAATGACATCGCGGTTCTTCAGAAGGTAGGAACCAATAATGCCAGTGCGTACCGAAGCACGACCAACAATTTGATCCCGAAATTCAACTACGAGCTTTTTAACTGCAACAACTTTAATATACGCTATTGGAGCTGGAATTACCGCGGCTGCTGGCACCAGACTTGCCCTCCAA
+
DBDDDIFHHIHHIHGHIHIIIIIIIIIIIHHIHIIIIHIIIIIIHIIHIIIIIIIIIIIIHHHIIIGIIHHHHIHIIFHHHIIIIIIIIHHIIHHHIIIIHHGHHHHHHIHHHIIIHIIIIHHHIIIHIIIIIHHIIIGFHHHHHIIIIHHHEIFHDFHHIHGIIIHHHHIIIIIHGHHIIIIIIIIIIIIHIIIIIIIIIIHHHIIIIGIIIIIIIIIIIIGIIIIIIIIIIIIIIIIIIHFIIIIIIIIIIIIIIIIIHIIIIIIIIIIHDIHIIHIIIIIIIIIIHHIHIIIIIHIIIIIIIIIIIIIIIIIIIIIIIIIIIIIIIIIIIIIIIIIDDDDD
@HISEQ:969:HM2KJBCX2:2:1102:7683:40379 2:N:0:ACTATGCA
TTCACCTGTATCCCCAACTATCCCTATTAATCATTACATCGATCCTAGAAACCAACAAAATAGAATCGGATGTCCTATTTCATTATTCCATGCTAATGTATTCAAGCGTGAGCCTGCTTTAAACACTCTAATTTTTTCAAGGTAACAGTCCTAATTCCCCGTGACACCAAATTAATGGCATTACGGTTCTTTAGAAGGTGAGAAATCAATAATATCAGTACATACCAACGGCATGACCGAAACATTGATCCCGAAATTCAACTACGAGCTTTTTAACTGCAACAACTTTAATATACGCTATTGGAGCTGGAATTACCGCGGCTGCTGGCACCAGACTTGCCCTCCAA
+
DDDDDIIIIHHHIIGIIHIIGHIHHIIIIHIHGHIIIIIIHIIIHIIIIHIIIIIIIIIIIIHIIIIIIHIGIIIIHIIIIIIIIIIHHIIIGIIIIIIHIIIIIIIIIIIIIIIIIIIHHHEHHHHIIIIIIIHIIIIIIIIIHIHIIIIIIIIIHIIIIIHIIIIHIIIIIIHIIIIIIIIIIIIIHIGIIIIIIIIIIGIIIIHIIIIIIHIIIIIIIIIIIIIIIIIIIIIIIIIIIIIIHGIIIIIIIIIIIIIIIIIHHIIIIIIIIIIIIIIIIIIIIIIIIIIIIIIIIIIIIIIIIIIIIIIIIIIIIIIIIIIIIIIIIIIIIIIIIIIIIIDDDDD
@HISEQ:969:HM2KJBCX2:2:1102:12852:39613 2:N:0:ACTATGCA
TTCACCTGTATCCCCAACTATCCCTATTAATCATTACGTCGATCCTAGAAACCAACAAAATAGAATCAAACGTCCTATTTCATTATTCCATGCTAATGTATTCAAGCGTACGCCTGCTTTAAACACTCTAATTTTTTCAAAGTAACAGTCCTGATTCCCCACGACACCAAATTAATGACATCGCGGTTCTTCAGAAGGTAGGAACCAATAATGCCAGTACGTACCGAAGCACGACCAACAATTCGATCCCGAAATTCAACTACGAGCTTTTTAACTGCAACAACTTTAATATACGCTATTGGAGCTGGAATTACCGCGGCTGCTGGCACCAGACTTGCCCTCCAA
+
DDDCDIIIIIHHIIIIIIIIIIIIIHIIIIIIIIIIIHIIIIIIIIIIIIIIIIIIIIGIIIGIIIIIHHHIHHIIIHIIIIIIIIIIHIIIFIIIIIIIIHIIIIIIIIIIHIIIIIIHIIIIIIIIIIHIIIIIIIHIIIHIIIIIIIIIIIIIIIHIIIIIIIIIIIIHIIIIIIIIIIIIIIIIIIIIIIIIIIIIIIIIIIIIIIIIIIIIIHIIIIIIIIIIIIIIIIIIIIIIIHGDIIIIIIIIIIIIIIIIIHIIIIIIIIIIIIIIIIIIIIIIIIIIIIIIIIIIIIIIIIIIIIIIIIIIIIIIIIIIIIIIIIIIIIIIIIIIIIIIDDDDD
@HISEQ:969:HM2KJBCX2:2:1102:16196:40756 2:N:0:ACTATGCA
TTCACCTGTATCCCAACTATCCCTATTAATCATTACGGTGATCCTAGAAACCAACAAAATAGAACCATGCCGTCCTATTCTATTATTCCATGCTAATGTATTCAAGCGTGAGCCTGCTTTAAACACTCTAATTTTTTCAAGGTAACAGTCCTAATTCCCCGTGACACCAAATTAATGGCATTACGGTTCTTTAGAAGGTGAGAAATCAATAATATCAGTACATACCAACGGCATGACCGAAACATTGATCCCGAAATTCAACTACGAGCTTTTTAACTGCAACAACTTTAATATACGCTATTGGAGCTGGAATTACCGCGGCTGCTGGCACCAGACTTGCCCTCCAA
+
DDDDDIIIIIIIHHHHIIIIIIIIIIHIEHHIIIIIIHHIHIIHIIIIIIIIHIIIIIIIIHHHIHIIGIHIIIGIIIIIIIIIHIIFFHIIIIIIIIHIIHHHHHHIIIIIGIIIIIIHHIIIIIIIIIIIIIIIIIIIIIIIIIIHIIIIIIIIIIIHIIIIHIIIIIIIIIIIIIIIIIIIIIIIIHHIIIIIIIIHIIIIIHIHHIIIHIHIIIIHIIIIIIIIIIIIIIIIIIIIIIHHHFIIIIIIIIIIIHIIIIIIIIHIIIIIIIIIIIIIIIIIIIIIIIIIIIHIIIIIIIIIIIIIIIIIIIIIIIIIIIIIHIIIIIIIIIIIIIIIIIDDDDD
@HISEQ:969:HM2KJBCX2:2:1102:1630:41306 2:N:0:ACTATGCA
TTCACCTGTATCCCCAACTATCCCTATTAATCATTACGGTGATCCTAGAAACCAACGAAATAGAATCAAGCCGTCCTATTTCATTATTCCATGCTAATGTATTCAGACGTTAGCCTGCTTTAAACACTCTAATTTTTTCAAAGTAACAGTCCTGATTTCCAATCACACCAAATTAATGACATGAAAGTTCCTCAGAAGGTAGAGATTTATCTCACCAGTACAGACAATTAAGCCTGACCAATGGGTAAACCCCGAAGTTCAACTACGAGCTTTTTAACTGCAACAACTTTAATATACGCTATTGGAGCTGGAATTACCGCGGCTGCTGGCACCAGACTTGCCCTCCAA
+
DDDDDIIIIIIIIHIIHHIIIIIIIIIIIHIIHIIIIIHIIIIIIIHIIIIIHIHIIIIIIIHIIIIHHIHHHHIIIIEHHIHHIIIIIIIIGEHIIIHIIIIIIIIIIIIIIHHHGGHIIIIIHIIIIIHIIIIIHIHHHIIIIIIIIHIIIIIIIIIIIIIIIHHIHIIIIIIHHIHGIIIIHIHIIIIIIIIGIIIIIIIIIIHHIHIIIIIIIIIIIIIHIIIIIIIIIIIIIIIIIIIIIHHIIIIIIIIIIIIIIIIIIIIIIIIIIIIIIIIIIIIIIIIIHHIIIIIIIIIIIIIIIIIIIIIIIIIIIIIIIIIIIIIIIIIIIIIIIIIIIIIDDDDD
@HISEQ:969:HM2KJBCX2:2:1102:15083:41225 2:N:0:ACTATGCA
TTCACCTGTATCCCCAACTATCCCTATTAATCATTACGTCAATCCTAGAAACCAACAAAATAGGATCAACGTCCTATTTCATTATTCCATGCTAATGTATTCAAGCGCGAGCCTGCTTTAAACACTCTAATTTTTTCAAAGTAACAGTCCTGATTCCCCGCCACACCAAATGAATGACATGATGGTTCGTCAGAAGGTAGGAACCAGTAACACCAGTACGTACCTAAGGCACGACCAACGTACTGATCCCGAAATTCAACTACGAGCTTTTTAACTGCAACAACTTTAATATACGCTATTGGAGCTGGAATTACCGCGGCTGCTGGCACCAGACTTGCCCTCCAA
+
DDDDDIIIIIIIIIIIHIIIIIIIIIIIIIIIIIIIIIIIIIIIIIHIHIIIIIIIIIIFHHGHHIIHHHHHHGIIIIIIHHIIIIHHIIIHIIIIHIHHHDHHHHGIIIIIHIIIHIHIIHIIIIHIIIIIHHHHHIIIHHIIIIIHHIIIHIIIIIIIGIIIIIIIIIIIIIIIIHHIIIIGIIIIIIIIIIIIIIIIIIIIIIIIIIIIIIIIIIIIIIIIIIIIIIIIIIIIIIIIIIHCIIIIIIIIIIIHIIIIIIIIIIIIIIIIIIIIIIHIIIIIIIIIIIIIIIIIIIIIIIIIIIIIIIIIIIIIIIIIIIIIIIIIIIIIIIIIIIIIDDDDD
@HISEQ:969:HM2KJBCX2:2:1102:5177:42650 2:N:0:ACTATGCA
TTCACCTGTATCCCCAACTATCCCTATTAATCATTACGGTGGTCCTAGAAACCAACAAAATAGAATCATCCGTCCTATTTTATTATTCCATGCTAATGTATTCAAGCAAAATGCCTGCTTTAAACACTCTAATTTTTTCAAAGTAAAGGTCCTGGTTCCCCGCGGCACCCAATTAAGGACATCGCGGTTCTCCAGAAGGTGAGAAATTGACTACACCAGTTCATACCCCTTAAGGCACGACCGATGTGTCAATCCCGAAATTCAACTACGAGCTTTTTAACTGCAACAACTTTAATATACGCTATTGGAGCTGGAATTACCGCGGCTGCTGGCACCAGACTTGCCCTCCAA
+
DCDDDIIIIIIIICHHIIIIIHIIIHIIIHIIHHIIIIIIIIIIIIIHCHGIIIIIIIHHIIIHFHHIIIIIHIIIIIIIIIIIIIIHIIIIIIIIIIIIIGIHHHIIHIIIIIIHGHIIEIIHHHHHHIIIIIIIHIIHIIIIIIIIH@IHHHHHHHGHIIIGIIIIIIIIHIIIIHIIHHIIIIIGIIIHIIIHHHHIHHHIIIHHIIIIIHHIIIHIIIIIIHIIIIIIIIIIIHHHHHIIIIIHEGIHIIIHG?IIIIIHIIIIHHGIIIIIIIIIIIIIIIIIIIIHHHEIIIIIIIIIIIIHIIIHIIIIIIIIIIHIIIIIIIIIIIIIIIIIIIIIIIDDDAD
@HISEQ:969:HM2KJBCX2:2:1102:13069:42704 2:N:0:ACTATGCA
TTCACCTGTATCCCCAACTATCCCTATTAATCATTACGTCAATCCTAGAAACCAACAAAATAGGTTTGAACGTCCTATTTCATTATTCCATGCTAATGTATTCAAGCGTTAGCCTGCTTTAAACACTCTAATTTTTTCAAAGTAACAGTCCTGTTTCCCTGCAACACCAAATTAATGACATTACAGTTCTTCAGAAAGGAGGAATCAGCGAAACCAGTTCATACCAGTGGCACGACCAACCTGCTGACCCCGAAATTCAACTACGAGCTTTTTAACTGCAACAACTTTAATATACGCTATTGGAGCTGGAATTACCGCGGCTGCTGGCACCAGACTTGCCCTCCAA
+
CDDBDHIIIIIE<FEHHFGHHHGEHGHHEHHIHIIHHHIIEH?FHHIH?F?GEHIIHHHIIEHFCEHH1F<<GHIHHIFH?FCHIIG1D@FH?GHGIIIIIHHHHHHCGEH@GHHHIIIHFHHGEC@EHFHGEHIIIEHHEHIIHFCHGH?FHFGEEC?DDHHHHHHECCFHEHCFHFHIHIIHHFEHFGEHHFEHHHHC@DHDGFEHHDGEEGCEEFE@CFGHEEGEFEGCEGHHHFEHGHHHGC@DCHGFCCEHGF1HHHC0@@?EF<D<1HHGC1EGHFF1C<?H@HHE<DDHG@HHC@GHECIHHHG1FFC<EE@HGHEHF1HEIHFH@ED1C0EC<<0<<<
@HISEQ:969:HM2KJBCX2:2:1102:20838:43433 2:N:0:ACTATGCA
TTCACCTGTATCCCCAACTATCCCTATTAATCATTACGTCAATCCTAGAAACCAACAAAATAGGATCAAACGTCCTATTTCATTATTCCATGCTAATGTATTCAAGCGTTAGCCTGCTTTAAACACTCTAATTTTTTCAAAGTAACAGTCCTGTTTCCCTGCAACACCAAATTAATGACATTACAGTTCTTCAAGAAGGAGGAACCAGTAAAGCCAGTACATACCAGAGGCACGACCAACCTACTAATCCCGAAATTCAACTACGAGCTTTTTAACTGCAACAACTTTAATATACGCTATTGGAGCTGGAATTACCGCGGCTGCTGGCACCAGACTTGCCCTCCAA
+
DDDDDIIIIIIIGHIIIIIIIIIIIIIIHIIIIIIIIIIHIIIHIIIIIIIHHIIIGHHIIIIHIIIIIHIIHHDHHHI?HHHFIHIIIIIHHCHIIHHIHGIHIGIIIHIIHIHIHHHHHIIHIIIIIHHIIIIIIHIIIIHHIIIIIIIIHHEHHIIIIHHIIHHIIIIIHHHIIHHHIIIIIIIIIIHHHHIIIIIIIIIHIIIIIIIIIIHIHHHIIIIHIIIIIIIIIIIIIIIIIHHGGHHHIIIIIIIIIIIIIIIIIIIIIIIIIIIIIIIIIIIIIIIIIGIIIIHIIIIIIIIIIIIIIIIIIIIIIIIIIIIIIIIIIIIIIIIIIIHIIDDDDD
@HISEQ:969:HM2KJBCX2:2:1102:13354:43280 2:N:0:ACTATGCA
TTCACCTGTATCCCAACTATCCCTATTAATCATTACGTCGATCCTAGAAACCAACAAAATAGGGTCAAACGTCCTATTTCATTATTCCATGCTAATGTATTCAAGCGTGAGCCTGCTTTAAACACTCTAATTTTTTCAAAGTAACAGTCCTGATTCCCCGCGACACCAAATTAATGACATCACGGATCTTCAGAAGGGAGAAACCAGTGACACCAGTGCATACCAAAGGCATGACCAGCGTACTGATCCCGAAATTCAACTACGAGCTTTTTAACTGCAACAACTTTAATATACGCTATTGGAGCTGGAATTACCGCGGCTGCTGGCACCAGACTTGCCCTCCAA
+
DDDDDIIHIIHHIIIIIIIIIIIIIIIIIIHIHIIIGHIIIIIIIIIGIIIHIIHIIGHIHHHIIIHFHIHGFHHGHIHIIIIIIHHIIIGIHIIIIIIIIHIHIIIIIIIIIIIIIHHIIIIIIIIIIIIIIIHIIIIIIIIIIHIHIIIGIHHHIIIIIIIIIIIIIHGHIIIIIIIIIIIIIIIIIIIIIIIIIIIHIIIIIIIIIIIIIIIIIHIIIIIIIIIIIIHIIIIIIIIIIIHCIIIIIIIIIIHIIIIIIIIIIIIIIIIIIIIIIIHIIIIIIIIIIIIIIIIIIHHHIIIIIIIIIIIIIIIIIIIIIIIIIIIIIIIIIIIIIIHIDDDDD
@HISEQ:969:HM2KJBCX2:2:1102:14161:42751 2:N:0:ACTATGCA
TTCACCTGTATCCCAACTATCCCTATTAATCATTACGTCAATCCTAGAAACCAACAAAATAGGATCGAACGTCCTATTTCATTATTCCATGCTAATGTATTCAAGCGTTAGCTTGCTTTAAACACTCTAATTTTTTCAAAGTAACAGTCCAGATTCCTCGCAACACCAAATTAATGGCATTACGGCTCATCAGGAAGGAGGAATCAGTGAGACCAGTACATACCAGTGGCATGACCAACCTACTAACCCCGAAATTCAACTACGAGCTTTTTAACTGCAACAACTTTAATATACGCTATTGGAGCTGGAATTACCGCGGCTGCTGGCACCAGACTTGCCCTCCAA
+
DADDDHIHIIIIIGIIIIII@?FHFHGCGEHHHIIIIIIIIIEFHH?FH@GCHHHEHIEFC1C11<D@1F/CGEHCHHGHHH?HFHCCHHH?FHHHIIIIHIHIHHEHIIHIIIGIIIHHHHHEIHIIIIIIIIIHIIIIIIIIIIIGIHIIHIIIIIIIIIIIHGIIIIIIIIIIIIIIIIII;IIIIIIIIIIIIIIIIIIII<IIIIIIIIIIIIIIIIIIIIIIIIIIIIIIIHIIIHHDHEIHIHIIIIIIHGHIHEIIHIIIIIIIIHIIIIIIIIIIIIIIIIIIIIIIIIIIIIHIIIIIIIIIIIIIIIIIIIIIIIIIIIIIIIIIIIIIDDDDD
@HISEQ:969:HM2KJBCX2:2:1102:2198:43328 2:N:0:ACTATGCA
TTCACCTGTATCCCCAACTATCCCTATTAATCATTACGTCAATCCTAGAAACCAACAAAATAGGATCAACGTCCTATTTCATTATTCCATGCTAATGTATTCAAGCGCGAGCCTGCTTTAAACACTCTAATTTTTTCAAAGTAACAGTCCTGATTCCCCACCACACCAAATTAATGACATGATGGTTCGTCAGAAGGTAGAAACCAGTAACGCCAGTACGTACCTAAGGCACGACCAACGAACTGATCCCGAAATTCAACTACGAGCTTTTTAACTGCAACAACTTTAATATACGCTATTGGAGCTGGAATTACCGCGGCTGCTGGCACCAGACTTGCCCTCCAA
+
DDBDDIHIIIIGHIIHHHIGIIHHIHIIIIIIHIIIIIIIIIIHHIFHHIIIEHGHHHIIHHEHHIIHHIIHHIIHGHHIIIIIIHGH?HHGHHIIIIIHHGHIIIHIIIIHIIHIHHIHHIIIIIHIHHIIIIHHIIFIIHHFIHIIIIIIIHIIHIIHGIIHIGIHHIHIHIHHHIIIIIIIIIIIIIIIIIHIIIIIIHFGIIIHHIIIIIIIIIHIIHEHHHIIIIHIIIIHIIHIIHHHIIIIIIIIIIIIIIIIIIIIIIIIIIHIHFHIIIIIIIIIIIIIIIIIIIIIIIIIIIIIIIIIIIHHIIIIGIIIIIIIIHHIIIIIIIIIIIIIDDDDD
@HISEQ:969:HM2KJBCX2:2:1102:1614:43705 2:N:0:ACTATGCA
TTCACCTGTATCCCCAACTATCCCTATTAATCATTACGTCAATCCTAGAAACCAACAAAATAGGATCGAACGTCCTATTTCATTATTCCATGCTAATGTATTCAAGCGTTAGCCTGCTTTAAACACTCTAATTTTTTCAAAGTAACAGTCCTGTTTCCCTGCAACACCAAATTAATGACATTACAGTTCTTCAAGAAGGAGGAATCAGTAAAGCCAGTACATACCATTGGCACGACCAACCTACTGACCCCGAAATTCAACTACGAGCTTTTTAACTGCAACAACTTTAATATACGCTATTGGAGCTGGAATTACCGCGGCTGCTGGCACCAGACTTGCCCTCCAA
+
0DDDDH111<D1CFEEIIIIEHHHGHHGIIICHHIIIGHHH@CCG1DFHCG?CFHHHHIHHH@1<<D0<1C/<<<EDGFHHHF1?1CH1<1<@1GFEHE@1EEEF7HA<<ADHFHHHGHHHGH@GHGFHHHHIHIHIHIHH7?GG?HHEEGG@FHEED1<0GHH14/IHHC?HHHH0IIIHIIIIHIHEFIIIHGHHHGEEHHHFHHGHEGHG?EHFHG?HHD1ECCEECIIEG=EHECHFFHHHIHHHHECGIIHD<GCHHHGIIIIIHHHHIIIHHG1HIGHIIHIIHHFHHCGHHIHHGEHG1FHHIIIHHHIHDIIHEHEHHIHHIIIHHGGIHHCHBADD@
@HISEQ:969:HM2KJBCX2:2:1102:2334:44132 2:N:0:ACTATGCA
TTCACCTGTATCCCCAACTATCCCTATTAATCATTACAGCGGTCCTAGAAACCAACAAAATAGAACCGATGTCCTATTCTATTATTCCATGCTAATGTATTCGAGCAAAGGCCTGCTTTGAACACTCTAATTTTTTCAAGGTAAAAGTCCTGGTTCCCCACGACACCCACTGAAGGGCATCGGGTTCCCCAGGAGGAAAGGCCCGACCGAATCCGTGCGCTCGATTGGGAGGACAGATCAGCCAGGCCCAAAGTTCAACTACGAGCTTTTTAACTGCAACAACTTTAATATACGCTATTGGAGCTGGAATTACCGCGGCTGCTGGCACCAGACTTGCCCTCCAA
+
B?DDBIHEEGHEEHHHHIIIIGCHFHHHHEGCCCE<DGC1EHHH/FC@EHHHIHHIIC1GHIHEGHEHHH=1CFHIIHIIEHHHHGHCEHFHHHHIIIHHCHEHHHIHIHEIIHHEGEHHEHHFHH@EEHHHFHHCF@HHHFGEGHGHHHGH@GHGE=GDCHDB<ECHHGFHGIHIHHDDIIIII3GIHGHHHIIIIIHIIIIIHEHHIIHHDGIHHHIIIIIHH2IIHHHHEIGIIHIIHE=I<HHIHHHIIHHFHGGIIIIIIHIHIIIIIHIIIIIIHIIHGCHHHHIHHCHD?HIIIIHGIIIIHEHIHECGIIHHEIIHIIIIIIHIIIHIGHHD@@DD
@HISEQ:969:HM2KJBCX2:2:1102:18505:43881 2:N:0:ACTATGCA
TTCACCTGTATCCCCAACTATCCCTATTAATCATTACGTCGATCTAAGAAACCAACAAAATAAGATCAACGTCCTATTTCATTATTCCATGCTAATGTATTCAAGCGCGAGCCTGCTTTAAACACTCTAATTTTTTCAAGGTAAAGGTCCTGGATCCGCAAGACACCCAATTAAGGACATCAAGTTTCTCCAGAAGGTGAGAAATCAACAGCGACAGTTCATACCCCTTAAGGCATGACCATCACGTCAATCCCGAAATTCAACTACGAGCTTTTTAACTGCAACAACTTTAATATACGCTATTGGAGCTGGAATTACCGCGGCTGCTGGCACCAGACTTGCCCTCCAA
+
D@@DDHH?FFHHIHHICHCFHEHIHHHHFIIHIIIHCGH?CH@GGHEFEHHI?GHHHHI@G@CC?EHHH1D1C001<<<GHHHIIE1DC@FG<GHCFEHHHIFHHEHIDHHHG@HIIHHHGFGEAFHIIGHEHFB<1HEG8<HHIHGE9CDED@?EC/@HEHIIHEHHF@<HEFHHHDDDHHHGHH?HFHCIHHGGHG6EIIHFFAGCCHHHHEIHEHIHFHHC<?FHHHHF6FCFHIIH<IHHGHEHHHHH<GEHHIGIIIIIIHHCHIHHIIHHHGIIHG<CFGCC@?HGCEHCHCEEHFHIIHHHEEIIIHIIIIIHIHHHGIIHHHHFFHHHHEIHHHHHD@?AD
@HISEQ:969:HM2KJBCX2:2:1102:16334:44394 2:N:0:ACTATGCA
TTCACCTGTATCCCCAACTATCCCTATTAATCATTACGGTGGTCCTAGAAACCAACAAAATAGAACCACAACGTCCTATTCTATTATTCCATGCTAATCTATTCAAGCAATAGCCCGCTTTAAACACTCTAATTTTTTCAAGGTAATGGTCCTGGCTCCCCAACACACCCAATTAAGGACATACTGGTTCACCAGAAGGAAGACCCGACAACAGGACAGTACTCGCCAAAGACGGACCGCCCGGCCAAGTCTAAAATTCAACTACGAGCTTTTTAACTGCAACAACTTTAATATACGCTATTGGAGCTGGAATTACCGCGGCTGCTGGCACCAGACTTGCC
+
DDDDDHIHIIIHIHFHIIHHIHIIIIHIIHIHIIIHIIHIIIIIHHIIHIIIHHIIIHIIGGHGHIHHIIIIHIIIHEHIGIHHIIIHIIIIHIIIIIIIIHHIHIIIIIIIIIHIIIIIHIIIHHHHIIIHIIHHHIIIHIIIIIIIIIHHHGHIIIIIIHIIIIIIHIIHIIIGIIIHIIIHGIIIIIIIIIIIIIIIIIIIIIHIIIIIIHHIIIIIIIIIIIIIIIIIIIIIIIIHIIIIIIIHHHHGIIIIIHIIIIIIHIIIIIIIIHIIIIHIIIIHHHIIIIIIIHHHHIHIHIIIIIIIIHIHIIIIHHIIIIHIHEHGIIIIIIIIDDDDD
@HISEQ:969:HM2KJBCX2:2:1102:11245:44923 2:N:0:ACTATGCA
TTCACCTGTATCCCCAACTATCCCTATTAATCATTACGTCAATCCTAGAAACCAACAAAATAGGTTTGAACGTCCTATTTCATTATTCCATGCTAATGTATTCAAGCGTTAGCCTGCTTTAAACACTCTAATTTTTTCAAAGTAACAGTCCTGTTTCCCTGCAACACCAAATTAATGGCATTACAGTTCTTCAGAAAGGAGGAATCAGCGAAACCAGTTCATACCAGTGGCACGACCAACCTGCTGACCCCGAAATTCAACTACGAGCTTTTTAACTGCAACAACTTTAATATACGCTATTGGAGCTGGAATTACCGCGGCTGCTGGCACCAGACTTGCCCTCCAA
+
DDDCDIIIIIIIGIIIIIIIHIIIIIIIIIIIIIIIIIHHIIIIIIHHHIIIIIIIHIIGHGHIIIIHHIIGIHHIIIIIHHIIIIHFHFHHHHIIIIHIIIIIIIIIIIIIIIIHIIIHGHHIIIIIHHHIIIHIIGIHHIIIIIIHHHIIIIHHIIIIHIHEIIIIHHHHHIIIIIHHIIIIIIHHHIIIHIHIIIIIIIIHHIIIIIIIIIIIIIIIIIIIIIIIIIGIIIIIIIIIIIIHHHIIIIIIIHIIHIIHIIHIIIIIIIIIIIIIIIIIHIIIIIIHIHIIHHIIIHIIIIIIHIIIIIIIIIIIIIIIIIIIIIHIIIIIIIIHGIIIIDDDDD
@HISEQ:969:HM2KJBCX2:2:1102:9412:44611 2:N:0:ACTATGCA
TTCACCTGTATCCCCAACTATCCCTATTAATCATTACGTCAACCCTAGAAACCAACAAAATAGGATCAAACGTCCTATTTTATTATTCCATGCTAATGTATTCAAGCGTTAGCCTGCTTTAAACACTCTAATTTTTTCAAAGTAACAGTCCTGTTTCCCCGCAACACCAAATTAATGGCATCACGGTTCTTCAAGAAGGAGGAATCAGCGAGGCCAGTTCATACCATTGGCACGACCAACCTGCTGACCCCGAAATTCAACTACGAGCTTTTTAACTGCAACAACTTTAATATACGCTATTGGAGCTGGAATTACCGCGGCTGCTGGCACCAGACTTGCCCTCCAA
+
DDDDCIIIIIHHIIIIIIIIHHIHHIIIIHIIIIIHHIIIIIIHIIHIIIIIHHIIIHHIHHGEHIIIHIIIIIIIIIIIHIIIIIIIHIIIIIGHHIIHIHHIIIIIIIIIHIIIHIIHIIIIIIIIIGIIHIIIHHIIIIIIIIIIIIHIIIHIIHIIIIIIIIIIIIIHIIIIHIHIIIIIIIHIHIIHHIHIHIIIIIHFIHGIIIIIIIIIIIIIIIIIIIIIIIIIHIIIIIIIIIIHFGIIIIIIIIHIIIIIIIIIIIIHIIIIIIIIIIIIIHFIIIHIIIIIIHIIHHIIIIIIIIIIIIIIIIIGIIIIIIIIIIIGIIIIIIIIIIIHECDDDD
@HISEQ:969:HM2KJBCX2:2:1102:14980:43794 2:N:0:ACTATGCA
TTCACCTGTATCCCCAACTATCCCTATTAATCATTACGTCAATCCTAGAAACCAACAAAATAGGATCAAACGTCCTATTTCATTATTCCATGCTAATGTATTCAAGCGTTAGCCTGCTTTAAACACTCTAATTTTTTCAAAGTAACAGTCCTGTTTCCCTGCAACACCAAATTAATGACATTACAGTTCTTCAAGAAGGAGGAACCAGTAAAGCCAGTACATACCAGAGGCACGACCAACCTACTAATCCCGAAATTCAACTACGAGCTTTTTAACTGCAACAACTTTAATATACGCTATTGGAGCTGGAATTACCGCGGCTGCTGGCACCAGACTTGCCCTCCAA
+
DDDC@HGHIHHIHI?GHHIIIHHEGHIIIIIIIHHHIGCGHEHIGHHIIIIIIIIIHHGGHHFFHIHIIHIHEHGHGH<@GHHIIIHHIH<C?FHFEHFHIIIIIHHEHHFDHFEHGGHHGAGGFHHHIIHGFHHIIIIIGHIIIGIIIHIGIHHHIHIHIIHHHHHHHFGHHHHHGIIIHIIIHHGCCGHHHHFEEHHHHECFHHHHEHIHHHIIIIIIIHHHHIIHIIIIHHHHHHGHGHC?GHIHIIIIHIIIIHIHIIIIIHGIHIHHIHIIIIIHIHGHHHIHHHIHIIIIIHIHIIHIHIHHIHIIIIIIIIIIIIHIIIIIIIIIIIIIHEDHIDADDB
@HISEQ:969:HM2KJBCX2:2:1102:4009:45010 2:N:0:ACTATGCA
TTCACCTGTATCCCAACTATCCCTATTAATCATTACGGTGATCCTAGAAACCAACAAAATAGAATCATGCCGTCCTATTTTATTATTCCATGCTAATGTATTCAAGCAAAATGCCTGCTTTAAACACTCTAATTTTTTCAAAGTAAAGGTCCTGGTTCCCCGCGACACCCAATTAAGGGCATCGCGGTTCTCCAGAAGGTGAGAAATTGACTACACCAGTTCATACCCCTTAAGGCACGACCGATGTGTCAATCCCGAAATTCAACTACGAGCTTTTTAACTGCAACAACTTTAATATACGCTATTGGAGCTGGAATTACCGCGGCTGCTGGCACCAGACTTGCCCTCCAA
+
DDDDDIIIIIIIIIIIIIIIIIIIIIIIIIIIIIIIIIIIIIIIIIGIIIIHIIIIIIHIIHGHIIIIHIHDECHIHIIIIIIIIIIIIIHIIIIIIIIIIHHIIIIIIIIHHHIIIIHHIIIHIIHIIIHIIHHIIIIHHIHHIIIIIHHIIIIHHHIIIHIIIIIIIIIIIIHHIIIIIHIIHIIIIIIIIIIIIIIIIIIIIIIIIIIIIIIIIIIIIIIIIIIIIIIIIIIIIIIIIIIIIIIIIHIIIIIIIIIIIIIIIIIIIIIIIIIIIIIIIIIIIIIIHIIIIIIIIHIIIIIIIIIIIIIIIIIIIIIIIIIIIIIIIIIIIIIIIIIIIIIIIIDDDDD
@HISEQ:969:HM2KJBCX2:2:1102:18822:44951 2:N:0:ACTATGCA
TTCACCTGTATCCCCAACTATCCCTATTAATCATTACGTCGATCCTAGAAACCAACAAAATAGAATCAAACGTCCTATTTCATTATTCCATGCTAATGTATTCAAGCGTACGCCTGCTTTAAACACTCTAATTTTTTCAAAGTAACAGTCCTGATTCCCCACGACACCAAATTAATGACATCGCGGTTCTTCAGAAGGTAGGAACCAATAATGCCAGTACGTACCGAAGCACGACCAACAATTCGATCCCGAAATTCAACTACGAGCTTTTTAACTGCAACAACTTTAATATACGCTATTGGAGCTGGAATTACCGCGGCTGCTGGCACCAGACTTGCCCTCCAA
+
DDDDCIIIIIIIGIIIHIIIIIIIIIIIIIIIIIIHIIIIHIIHHIIIIIIIIIIIIIIIIIIIIIIIHIIHIHIIIIIIIHIIIIIIHIIIIIHIIIIIIIIHIIIHIIIIIIIIIHHIIIIIIIIIIIIIIIIIIIIIIIHIIIGIIIIIIIIIIIIIIHIIIIIIHIIIIIIHIIIIIIIIIIIIIIIIIIIIIIHIHIIIIHIIIIIIIIIIIHIIIIIIIIIIIHIIIIHIIIIIHIHHIIHIIIIIIHIIIIIHGIIIIGIIIIIIIIIIIIIIIHGHIIIIIIIIIIIIIIIIIHIHIIIIIIIIIIIIIIHIHIIIIIIIIIIIIIIIIHIIDDDDD
@HISEQ:969:HM2KJBCX2:2:1102:11171:45735 2:N:0:ACTATGCA
TTCACCTGTATCCCCAACTATCCCTATTAATCATTACATCGATCCTAGAAACCAACAAAATAGAATCGGATGTCCTATTTCATTATTCCATGCTAATGTATTCAAGCGTGAGCCTGCTTTAAACACTCTAATTTTTTCAAGGTAACAGTCCTAATTCCCCGTGACACCAAATTAATGGCATTACGGTTCTTTAGAAGGTGAGAAATCAATAATATCAGTACATACCAACGGCATGACCGAAACATTGATCCCGAAATTCAACTACGAGCTTTTTAACTGCAACAACTTTAATATACGCTATTGGAGCTGGAATTACCGCGGCTGCTGGCACCAGACTTGCCCTCCAA
+
DDDDDIIIHIIIIIIIIIIIIIIIIIIIIIIIIIIIIIIIIIIIIIIIIIIIIIIIIIIHIIHHIIIIIIIIIIHIIII1DHHHIIIIIIIHIIHHIIIIIIIIIIHIIIIIIIIIIIIIIIIIIIIIIIIIIIIIIIIIIIIIIIIIIIIIIIIIIIIIIIIIIIIIIIIIIIIIIIIIIIIIIIIIIHHIIIIIIIIIIIIIIIIIIHIIIIIIIIIIIIIIIIIIIIIIIIIIIIIIIIIIHGIIIIIIIIIIIIIIIIIIIIIIIIIIIIIHIIIIIIIIIIHIIIIIIIIIIIIIIIIIIIIIIIIIIIIIIIIIIIIIIIIIIIIIIIIIIIIIIIDDDDD
@HISEQ:969:HM2KJBCX2:2:1102:1866:45718 2:N:0:ACTATGCA
TTCACCTGTATCCCCAACTATCCCTATAATCATTACGTTGATCCTAGAAACCAACAAAATAGAATCGAACGTCCTATTTCATTATTCCATGCTAATGTATTCAAGCGCGTGCCTGCTTTAAACACTCTAATTTTTTCAAAGTAACAGTCCTGACTCCCCACAACATCAAATTAATGACATCATGATTCATCAGAAGGGAGAAATCAATGACATTAGTACGTACCGAAGGCACGACCGACGTATTGATCCCGAAATTCAACTACGAGCTTTTTAACTGCAACAACTTTAATATACGCTATTGGAGCTGGAATTACCGCGGCTGCTGGCACCAGACTTGCCCTCCAA
+
DDDDDIIIIIIIHIIIIIIIIIIIIIIIIIIIIIIIIIIIIIHIIHIIIIIHIIIHIIIIIIIIIIHIIIIIIHIIIIIIIIIIIIIIIIIIIIIIIIIIIHIIIIIHIIIIIIIIHHIIIIIIIIIIIIIIIIIIIIIIIIIIIIHIIHIIIIHIFHHHIIIIIIIHHIIIIHIIIIIIIIIIHIIIIIIIIIIIHHIIIIIHIIIIIIIIHIIIIIIIIIIIIIIIIIIIIIIIIIIIIHIGIIIIIIIIIIIIIIIIIIIIIIHIIIIIIIIIIIIIIIIIIIIIIIIIHIIIIIIIIIIIIIIIIIIIIIIIIIIIIIIIIIIIIIIIIIIIIIIIDDDDD
@HISEQ:969:HM2KJBCX2:2:1102:19619:46273 2:N:0:ACTATGCA
TTCACCTGTATCCCCAACTATCCCTATTAATCATTACGTCAATCCTAGAAACCAACAAAATAGGATCGAACGTCCTATTTCATTATTCCATGCTAATGTATTCAAGCGTTAGCTTGCTTTAAACACTCTAATTTTTTCAAAGTAACAGTCCAAATTCCCCAAAACACCAAATTAATGGCATTAAGATTCATCAGGAAGGAGGAATCAGTGAGACCAGTACATACCAACGGCATGACCGAAACATTGATCCCGAAATTCAACTACGAGCCTTTTAACTGCAACAACTTTAATATACGCTATTGGAGCTGGAATTACCGCGGCTGCTGGCACCAGACTTGCCCTCCAA
+
DDDDDIIIIIIIFHIHFIIIIHIIHIIIHHHIHGIIIIICEHHCGHHHHHIIHHIHHIIGHHHHIHHIIHHHHHIHHIHHIFHIIHHGDFHHGGHCIHHHHIIIIIIIIIIIIIIIGIIIIHIHHHCGHHGHHIIHIIIIIIHIIIIHHHHIHIIIHIIIHHIIIIIIIIIHIIIIIHHIHHIIHIHHHHHIIIHIIIIHHEIIIIIIHFIIIIIIHIIIIHIIIIIIIIIIIIIIIIIIIIHGFIIIIIIIIIIIHIIIIIIIIIIIIIIIIIIIIIIHIIIIHHHHIHIIIIIIIIIIIIIIIIIHFIIIIIIIIIIIIIIIIGIIIIIIIIIIIIIIIDDDDD
@HISEQ:969:HM2KJBCX2:2:1102:11335:45274 2:N:0:ACTATGCA
TTCACCTGTATCCCCAACTATCCCTATTAATCATTACGTCAATCCTAGAAACCAACAAAATAGGATCGAACGTCCTATTTCATTATTCCATGCTAATGTATTCAAGCGTTAGCTTGCTTTAAACACTCTAATTTTTTCAAAGTAACAGTCCAAATTCCCCAAAACACCAAATTAATGGCATTAAGATTCATCAGGAAGGAGGAATCAGTGAGACCAGTACATACCAGAGGCATGACCAACCTACTAACCCCGAAATTCAACTACGAGCTTTTTAACTGCAACAACTTTAATATACGCTATTGGAGCTGGAATTACCGCGGCTGCTGGCACCAGACTTGCCCTCCAA
+
DDDDDIIIIIIIIIIIIIIIIIIIIHIIIIIIIIIIIIIIIIIIIIIIIIIIIIHHIIIIIIIIEHIIIIIIIHIIIIIIIIIIIIIGHIIIHIIIIIIIIIIIIHHHHHIIIIIIIIIIIIIIIIHHHIIIIIIIIIIHIIHIIIIHIIIIIIIIIIIIIIIIIIIIIIIHHIHIIIHHIIIIHHIIIIIIIIHIIIIHIIIIIIIHIIIIIIIIIIIIIIIIIIIIIIIIIIIIIIIIIIIHHIIIIIIIIIIIIIIIIIIIIIIIIIIIIIIIIIIIIIIIIHHIIIIIIIIIIIIIIIIIIIIHIIIIIIIIIIIIIIIIIIIIIIIIIIIIIIIIIDDDDD
@HISEQ:969:HM2KJBCX2:2:1102:9230:46062 2:N:0:ACTATGCA
TTCACCTGTATCCCCAACTATCCCTATTAATCATTACGTCAATCCTAGAAACCAACAAAATAGGATCGAACGTCCTATTTCATTATTCCATGCTAATGTATTCAAGCGTTAGCCTGCTTTAAACACTCTAATTTTTTCAAAGTAACAGTCCTGTTTCCCTGCAACACCAAATTAATGACATTACAGTTCTTCAAGAAGGAGGAATCAGTAAAGCCAGTACATACCATTGGCACGACCAACCTACTGACCCCGAAATTCAACTACGAGCTTTTTAACTGCAACAACTTTAATATACGCTATTGGAGCTGGAATTACCGCGGCTGCTGGCACCAGACTTGCCCTCC
+
@DBD@F@1<@F1<C@1<EHHFGH@1<GHCHI?GHIHEEEGEH?1<CGCHHCFEHHHIIHHIIG?E??<C@C?<C0<<DEEF1FE<CG11DH@G@HIHEHHHHE@G<E@HAB<1CGGCFFHGHGFGGHECB@EGGCFHFHHH0<GF?GHHE@HCD<FC<EH?CHGEF1DEHHHHHHECHCEHHHHHHC@?GDFHIHGFHEHHHHHGFCEHGF1?GF<:CGFGHIHF<?G?@E@H1GHHGD@1FE<<0E<C/<1G@GHCE1E@CCEFHHE?HHHHHGHGHG@CGIHGC<DCC1D0HFEEF<<DG?@IIHHGC<CC?HDIIHHGHEF@GHECFC<<<<HHGC0BAD?
@HISEQ:969:HM2KJBCX2:2:1102:10628:47170 2:N:0:ACTATGCA
TTCACCTGTATCCCCAACTATCCCTATTAATCATTACGTCGATCCTAGAAACCAACAAAATAGAATCAAACGTCCTATTTCATTATTCCATGCTAATGTATTCAAGCGTAAGCCTGCTTTAAACACTCTAATTTTTTCAAAGTAACAGTCCTGATTCCCCACGACACCAAATTAATGACATCGCGGTTCTTCAGAAGGTAGAAACCGATAATGCCAGTACGTACCGAAGCACGACCAACAATTCGATCCCGAAATTCAACTACGAGCTTTTTAACTGCAACAACTTTAATATACGCTATTGGAGCTGGAATTACCGCGGCTGCTGGCACCAGACTTGCCCTCCAA
+
?BBDBIII@?GHEEHHIIIIIIIIHHIIIHI1DGHHIECEDHHHEHHHIIIHHHCEHHH?CH?@DEHII<F@<GHHHFE@CF@EDCEEHH@1DCEHIIIHHIIHHHGGHHHCFHIHEHHHHEIIIIIIHHEHBCCFEHEHGIHHHHIHEHEHGGHEHCEGEHHGHHEHIHIIHHHFIIIHHIIHFHHHHIHIIIIIHHHIHIIIHCHGIIHGIIIIIIIIHHIIHHHEGHHHFEEHHGHGGCCDHDIHDHCHHFG?IIHHEEGGFEIIHEFGF<IHIIIIHHGGDCIHEHHHIHHIIIIIHEFCIIIIHG@HHDHIHHIIIHIIIIHHIHEHGHEHGIHIDDDDD
@HISEQ:969:HM2KJBCX2:2:1102:16025:45100 2:N:0:ACTATGCA
TTCACCTGTATCCCCAACTATCCCTATTAATCATTACGTCGATCCTAGAAACCAACAAAATAGAATCAAACGTCCTATTTCATTATTCCATGCTAATGTATTCAAGCGTACGCCTGCTTTAAACACTCTAATTTTTTCAAAGTAACAGTCCTGATTCCCCACGACACCAAATTAATGACATCGCGGTTCTTCAGAAGGTAGGAACCAATAATGCCAGTACGTACCGAAGCACGACCAACAATTCGATCCCGAAATTCAACTACGAGCTTTTTAACTGCAACAACTTTAATATACGCTATTGGAGCTGGAATTACCGCGGCTGCTGGCACCAGACTTGCCCTCCAA
+
D@0@BFHGHIIFH11<D0F@CGHHH?GHEHHHHHIGHIEH<<H1@G1D1CF<1@HHH?HCFFH11<1<1<C<GGHHHFCHHHHHIHHE1CC1FHEHHHHE?HG@EDEEGH<EDCG@HCHHGHHHHFFEHEHEGH?GHBFEHF?FF9?IHHFC<BCHE0DHHDGB?CCHGF;FFHIHGDGCC?C?DCHDHC0F@CFGH6FG?ECCHHHHCEDAC6<G?HGHCAHCHHG6HGCC%@HEGEHHDC0@ECHCA1?HHHHFECG<0EE@@CIHHGGEHFHGGIIHHHFCCCGHIHE=@DCG@HHCHHFHHCGEHFEHHDC/CEGC1CHHF1FHHHEHHHHHHDHF?@@@0
@HISEQ:969:HM2KJBCX2:2:1102:13796:47096 2:N:0:ACTATGCA
TTCACCTGTATCCCCAACTATCCCTATTAATCATTACGTCAATCCTAGAAACCAACAAAATAAGATCGAACGTCCTATTTCATTATTCCATGCTAATGTATTCAAGCGTTAGCCTGCTTTAAACACTCTAATTTTTTCAAAGTAACAGTCCAGATTCCTCGCAACACCAAATTAATGGCATTACGTCTCATCAGGAAGGAGGAATCAGTGAGACCAGTACATACCAGTGGCATGACCAACCTACTAACCCCGAAATTCAACTACGAGCTTTTTAACTGCAACAACTTTAATATACGCTATTGGAGCTGGAATTACCGCGGCTGCTGGCACCAGACTTGCCCTCCAA
+
BDD@0FHHHHI1DHEGHEHHHHHHIIIHIIIIHIIHHHGHHHHHHI?FHIIIIIGCHFH?@E1C@CHFHIIICCCGHIIII1FHHHHEHHIGCHIHIHFHIFHHHHB<GFHCFIHHHHGHGIFFFHGHCEHGFHHHEHEEHHHHIHGHEHEHHIHHHHEHFFEIHIFHHHHECCHHHHFGEFHIIHHHEF@EFCEHHHIIIIIHIHEHHEHHHGFHHHIIHHIHIIHHHCFHHECHCHFHEHHHCIHDDEC1HHEF<FIIIHCC1IGIIGIIIHG?FGFDFG<DCHHHG?CHEHHHHIGHIIHIIHHEHEHHHHDHDHHIHHEHGHFHGHIIHIHHIHHIHADBBD
@HISEQ:969:HM2KJBCX2:2:1102:20216:47156 2:N:0:ACTATGCA
TTCACCTGTATCCCAACTATCCCTATTAATCATTACGTCGATCCTAGAAACCAACAAAATAGAATCAAACGTCCTATTTCGTTATTCCATGCTAATGTATTCAAGCGTGAGCCTGCTTTAAACACTCTAATTTTTTCAAAGTAACAGTCCTGATTCCCCAAGACACCAAATTAATGACATCATGGTTCGTCAGAAAGTAGAAATCAATAATACCAGTACGTACAATAGCACGACCAATAAATTGATCCCGAAATTCAACTACGAGCTTTTTAACTGCAACAACTTTAATATACGCTATTGGAGCTGGAATTACCGCGGCTGCTGGCACCAGACTTGCCCTCCAA
+
DDDDDIHIIIEHHHIGHHIIIIIIIIIIIIIIIIIIHHIIIIIIIIIIIIIIIIIIHIHIIIHIIIIIIGDHIIIGIHIIGIIIIHIIIIIIHIIIIHIIIGIIHHIIIIIHIIIIIIIIIIIIIIIIIIIIIIIIIIIIIIGHIIIHHIIIIIIIIIIIIIIIIIIIIIIIIIIHIIIIIIIIIIHIIIIIIIIIIIIIIIIHFIIIIIIIHIIIIIIIIIHIIIIIIIIIIIHIIIIIIHFIIIIIIIIIIHIIIIIIIIIIIIIIIIIIIIIIIIIIIIIIIIIIIIIIIIHIHHHIIIIIIIIIIIIIIIIIIIIIIIIIIIIIIIIIIIIIIIIDDDDD
@HISEQ:969:HM2KJBCX2:2:1102:3216:47467 2:N:0:ACTATGCA
TTCACCTGTATCCCCAACTATCCCTATTAATCATTACGTCGATCCTAGAAACCAACAAAATAGAATCAAACGTCCTATTTCATTATTCCATGCTAATGTATTCAAGCGTAAGCCTGCTTTAAACACTCTAATTTTTTCAAAGTAACAGTCCTGATTCCCCACGACACCAAATTAATGACATCGCGGTTCTTCAGAAGGTAGGAACCAATAATGCCAGTGCGTACCGAAGCACGACCAACAATTTGATCCCGAAATTCAACTACGAGCTTTTTAACTGCAACAACTTTAATATACGCTATTGGAGCTGGAATTACCGCGGCTGCTGGCACCAGACTTGCCCTCCAA
+
DDDDDIIIIIIIIIIIIIIIIIIIIIIIIIIIIIIIIIIIIHIIIIHIIIIIIIHIIIIIIIIIHIIIIIHIHIIIIIIIIIIIIIIIHIIIGIIIIIIIIHHIIIIIIIIHIIIIIIIIIIIIIIIIHIHHIIIIIIIIIIIIIIHIIIHHIIIHIHIIIIIIIIIIIIIIIIIIIHHIIIIIIIIIIIIIIIIIIIIIIIIIIIIIIHIIIIIIIIIIIIIIIIIIIIIIIIIIIIIIIIIHIIIIIIIIIIIIIIIIIIIIIIIIIIIIIIIIIIIIIIIIIIIIIIIIIIIIIIIIIIIIIIIIIIIIIIIIIIIIIIIIIIHIIIIIIIIIIIIIDDDDD
@HISEQ:969:HM2KJBCX2:2:1102:8354:48574 2:N:0:ACTATGCA
TTCACCTGTATCCCCAACTATCCCTATTAATCATTACGTCGATCCTAGAAACCAACAAAATAGAATCAAACGTCCTATTTCGTTATTCCATGCTAATGTATTCAAGCGTGAGCCTGCTTTAAACACTCTAATTTTTTCAAAGTAACAGTCCTGATTCCCCATGACACCAAATTAATGACATCATGGTTCGTCAGAAGGTAGGAATCAATAATACCAGTACGTACAATAGCACGACCAATAAATTGATCCCGAAATTCAACTACGAGCTTTTTAACTGCAACAACTTTAATATACGCTATTGGAGCTGGAATTACCGCGGCTGCTGGCACCAGACTTGCCCTCCAA
+
@BBBAC@1DGHCGHIIIHIHIIIGHHHIE@HEHHGHHHICEHHGHHEHEHCEHHIIHICGHHFHIIGFEHI=HCHHHFEHH?DEEEGHCEFG?1DGEGCEHHFHHGHBF@G=FEHGIIIHGCGECGEEHHGHEFGHGE1IHHAGG1CFEEHEFHH?HHHHFHGGHHH@DE@EG@<DFCD@HEFHGHHEHFDHHHHECCFGGHHIHHGCHHIHIH?HG@GEHHHHIHED6CCE7@EIHIHHHGD/<<ED<HHHCGHHG?CE0HE?HECIHFIHGG1C1@GCIIHG@EH?GCD<</F<<C<<CGCHFC<EHIHHHHECH@E?IIHEF@HHFC<<C1H@HCE1BDDDD
@HISEQ:969:HM2KJBCX2:2:1102:17350:49277 2:N:0:ACTATGCA
TTCACCTGTATCCCCAACTATCCCTATTAATCATTACGTCAATCCTAGAAACCAACAAAATAGGATCAAACGTCCTATTTCATTATTCCATGCTAATGTATTCAAGCGTTAGCCTGCTTTAAACACTCTAATTTTTTCAAAGTAACAGTCCTGTTTCCCTGCAACACCAAATTAATGACATTACAGTTCTTCAAGAAGGAGGAACCAGTAAAGCCAGTACATACCAGAGGCACGACCAACCTACTAATCCCGAAATTCAACTACGAGCTTTTTAACTGCAACAACTTTAATATACGCTATTGGAGCTGGAATTACCGCGGCTGCTGGCACCAGACTTGCCCTCCAA
+
DDDDDIHIIIIIIIIIIEHHHIHHIIIIIIIIIHGFHEHHIIIHIIIHIIIHHIIIIEEHIIHHIHIIIIIFHIHIIHHHHHHHHHHGHIHIIHHGHHIIIIHHIHHHIIIGEIIIIIIIHIIIHIIIHIHHHIIIHHIHHIIIIIIIIIIIHIIIIIHIIIIIIIIIIIIIIIIIIIIIHIIIIIIIIIIIIIIIIIIIHIIHIIIIIIIIIHIIIIIIIIIIIIIIIIIIIIHIIIIIIIHHGIIIIIHIHIIIIIIIIIIIIHIHIIIIIIIIIIIIIIIIIIIIIIIIIIIIIIIIIIIIIIIIIIIIIIIIIIIIIIIIIIIIIIIIIIIIIIIIIDDDDD
@HISEQ:969:HM2KJBCX2:2:1102:10461:48506 2:N:0:ACTATGCA
TTCACCTGTATCCCCAACTATCCCTATTAATCATTACGTCGATCCTAGAAACCAACAAAATAGAATCAAACGTCCTATTTCATTATTCCATGCTAATGTATTCAAGCGCGAGCTTGCTTTAAACACTCTAATTTTTTCAAAGTAACAGTCCTGATTTCCCGCGACACCAAATTAATGACATCGTGGTTCGTCAGAAGGGAGAAACCAATAATGCTAGTACGTACAAAGTACGACCGACATATTAGTCCCGAAATTCAACTACGAGCTTTTTAACTGCAACAACTTTAATATACGCTATTGGAGCTGGAATTACCGCGGCTGCTGGCACCAGACTTGCCCTCCAA
+
DDDDDIIIIIIIIIIIIIIIIIIIIIIIIIIIIIIIIIIIIIIIIIIIIIIIIIIIIHIIIIIIIIIHIIIIIIIIIIIIIIIIIIIIIIIIHIIIIIIIIHIIIIIIIHHIIIIIIIIIIIIIIIIIIIIIIIIIIIIIIIIIIIIIIIIIIIIIIIIIHIIIIIIIIIIIIIIIIIIIIIIII.IIIIIIIIIIIIIIIIIIIIIIIIIIIIIIIIIIIIIIIIIIIIIIIIIIIIIIHIHIIIIIIIIIIIIIIIIIIIIIIIIIIIIIIIIIIIIIIIIIIIIIIIIHIIIIIIIIIIIIIIIIIIIIIIIIIIIIIIIIIIIIIIIIIIIIIIIDDDDD
@HISEQ:969:HM2KJBCX2:2:1102:9118:48554 2:N:0:ACTATGCA
TTCACCTGTATCCCCAACTATCCCTATTAATCATTACGTCAATCCTAGAAACCAACAAAATAGGATCAAACGTCCTATTTCATTATTCCATGCTAATGTATTCAAGCGTTAGCCTGCTTTAAACACTCTAATTTTTTCAAAGTAACAGTCCTGTTTCCCTGCAACACCAAATTAATGACATTACAGTTCTTCAAGAAGGAGGAACCAGTAAAGCCAGTGCATACCAGAGGCACGACCAACCTACTAATCCCGAAATTCAACTACGAGCTTTTTAACTGCAACAACTTTAATATACGCTATTGGAGCTGGAATTACCGCGGCTGCTGGCACCAGACTTGCCCTCCAA
+
DDDDDIGIIIIIIIIIIIIIIIIIIIIIIIIIIIIIIIHIIIHHIIIIIIIIIIIIIIIIIIIIIIIIIIHIIIIIHIIIIIIIIIIIIHHIIIHIIIIIIIIIIIIIIIHIIIHIIIIIIHIIIIIHHIIIIIIIIIIIIIIIIIIIIIIIIIIIIIIIHIIIIIHIIIHHIIIIIIIIIHIIIIIIIIIIIIIIIIIIIHHHIIIIIIIIIIIIIIIIIIIIIIIIIIIIIIIIHIIIIIIHHIIIHIIIIIIIIIIIIIIIIIIIIIIIIIIIIIIIIIIIIIIIIIIIIIIIIIIIIIIIIIIIIIIIIIIIIIIIIIGIIIIIIIIIIIIIIIIIIDDDDD
@HISEQ:969:HM2KJBCX2:2:1102:11766:50231 2:N:0:ACTATGCA
TTCACCTGTATCCCCAACTATCCCTATTAATCATTACGTCAATCCTAGAAACCAACAAAATAGGATCGAACGTCCTATTTCATTATTCCATGCTAATGTATTCAAGCGTTAGCTTGCTTTAAACACTCTAATTTTTTCAAAGTAACAGTCCAAATTCCCCGCAACACCAAATTAATGGCATTACGGATCATCAGGAAGGAGGAATCAGTGAGACCAGTACATACCAGAGGCATGACCAATCTACTAACCCCGAAATTCAACTACGAGCTTTTTAACTGCAACAACTTTAATATACGCTATTGGAGCTGGAATTACCGCGGCTGCTGGCACCAGACTTGCCCTCCAA
+
DDDDDIIIIIIIIIIIHIIIIHIIIIIIIIIIIIIIIIIIIIIIIIIIIIIIIHIIIIIIIIHHIIIIHIIIHIHIIHIIIIIIIIIIIIIIIHIIIIIIHIIIIIIIIIHIIIIHHIIIIIHIIIIIIIIIIIIIIIIIIIIIIIIIIHIIIIIHIIIIIIIIIIIIIIIIIIIIIIIIIIIIIIIIIHHIIIIIIIIIIIIIIIHIIIIIIIIIIIIIIIIIIHIIIIIIIIIIIIIIIIIHGIIIIIIIIIIIIIIIIIIIIHIIIIIIIIHIIIIIIIIIIIIIIIIIHHIIHIIIIIIIIIIIIIIIIIIIIIIIIIIIIIIIIIIIIIIIIIIIIDDDDD
@HISEQ:969:HM2KJBCX2:2:1102:12200:50121 2:N:0:ACTATGCA
TTCACCTGTATCCCCAACTATCCCTATTAATCATTACGGTGATCCTAGAAACCAACAAAATAGAACCATGCCGTCCTATTCTATTATTCCATGCTAATGTATTCGAGCAAAAATGCCTGCTTTAAACACTCTAATTTTTTCAAGGTAAAGGTCCTGGATCCGCAAGACACCCAATAAAGGACATCAAGTTTCTCCAGAAGGTGAGAAATCAACAGTAACAGTTCATACCCCTTAAGGCATGACCATCACGTCAATCCCGAAATTCAACTACGAGCTTTTTAACTGCAACAACTTTAATATACGCTATTGGAGCTGGAATTACCGCGGCTGCTGGCACCAGACTTGCCCTCCAA
+
D@DDDIIHHIIIIIIIIIIIIIHGIIIIIIIIGIIIIIIIIIIHGHIHIIIIFEECEHEHIIHIIIIIHHHHHIIHHIIIIIIIHHGHHGIHHHHHIHIIHFHIHIHHIIIHIIIHIIIIGGHHHIHHIIIIHHHHHHHGIHHIIIIIIHHIHIHIHCCIIIIIIIIHHEIIIIIIIIIIIGIIIIIIIIIIIHIIIIIIIIIIHIIIIIIIIIIIIIHIHIIIIHIHIHIIIIIHIIIIIHIIIIGHIIHFIIIIIIGIIIIIIHIIHHIIHIIHIIIIIIIIIIIIIIIHIIIIHIIHGIIIIIIIIIIIIIIIIIIIIIIIIIIIIIIIIHHIIIHIIIIIIIIIDDDDD
@HISEQ:969:HM2KJBCX2:2:1102:15025:50632 2:N:0:ACTATGCA
TTCACCTGTATCCCCAACTATCCCTATTAATCATTACGTCGATCCTAGAAACCAACAAAATAGAATCAAACGTCCTATTTCATTATTCCATGCTAATGTATTCAAGCGTGCGCCTGCTTTAAACACTCTAATTTTTTCAAAGTAACAGTCCTGATTCCCCACGACACCAAATTAATGACATCGCGGTTCTTCAGAAGGTAGGAACCAATAATGCCAGTGCGTACCGAGGCACGACCGACAATCTGATCCCGAAATTCAACTACGAGCTTTTTAACTGCAACAACTTTAATATACGCTATTGGAGCTGGAATTACCGCGGCTGCTGGCACCAGACTTGCCCTCAA
+
DCDDDIIIHIIIIIIIIIIIIIIIGIIIIIIHIIIIIIIIIIIHHIIIIIIIIIGIIIIIIIHIHIHHIIIGHCHIHIHIHIIIIHIIHIGFHHIIIIIIIHIHIHHIIIHHIIIHHIHIIHHIIIIIHGHHIIHHIIHIIIGIIIIIIIIIIHIHIIIIHHHIGIIIIIIIIHIIHHGHIIIIIIIIHIIHIIIIIIIIIHIIIIIIIIIIIHIIHIIIIIIIIIIIIIIIIIIIIIHIHHDHIIIIIIIIIIIIIIIIIHHIIIIHIIIIIIIIIIIIIHIIHIIIIIIIIIIIHIHHIIIIIIIIIIIIIIIGIIGIIIIHIIIIIIIIIIIIIIIDDDDD
@HISEQ:969:HM2KJBCX2:2:1102:19084:49998 2:N:0:ACTATGCA
TTCACCTGTATCCCCAACTATCCCTATTAATCATTACGGTGATCCTAGAAACCAACAAAATAGAACCATGCCGTCCTATTCTATTATTCCATGCTAATGTATTCGAGCAAAAATGCCTGCTTTAAACACTCTAATTTTTTCAAGGTAAAGGTCCTGGATCCGCAAGACACCCAATTAAGGACATCAAGTTTCTCCAGAAGGTGAGAAATCAACAGCGACAGTTCATACCCCTTAAGGCATGACCATCACGTCAATCCCGAAATTCAACTACGAGCTTTTTAACTGCAACAACTTTAATATACGCTATTGGAGCTGGAATTACCGCGGCTGCTGGCACCAGACTTGCCCTCCAA
+
BBDDDIIIIIIIIIIIIHIIIIHIIIIIHIIIIHGHHICHIHIHIIHHIIGHEHIIIIGIIEHGHIIHHHHIHIHIIIIIIIHHI?HIIFHEHFHHFIGICDDIIIIIIIIHIIIIHHIIHHIIIHHFHHIIIHHIIHIIIIHIIIIHHFIIIIIHIIGIIIIIIIIIIIIHIHHHHIIIIIIIIIIIIIHHHFIHIIIIIIIIIHIIHIIIIIIIIIIIIIHIHIIIIIIIIIIIIIIIIIIIIIIIIIHHIIIIIIIIIIIIIIIIIIIIIIIHIIIIIIIIIIIIIIIIIHIIIIIIIIIIIIIIIIIIIHIIIIIHIIIIIIIIIIIHIIIIIIIIIIIIIIIIDDDDD
@HISEQ:969:HM2KJBCX2:2:1102:17781:51190 2:N:0:ACTATGCA
TTCACCTGTATCCCCAACTATCCCTATTAATCATTACGGTGATCCTAGAAACCAACGAAATAGAACCAATCCGTCCTATTTCATTATTCCATGCTAATGTATTCAGACGTTAGCCTGCTTTAAACACTCTAATTTTTTCAAAGTAACAGTCCTGATTTCCTATCACACCAACTAAATGGCATGAAAGTTCCTCAGAAGGTAGAGATTTATCTCACCAGTACAGACAATTAAGCCTGACCAATGGGTAAACCCCGAAGTTCAACTACGAGCTTTTTAACTGCAACAACTTTAATATACGCTATTGGAGCTGGAATTACCGCGGCTGCTGGCACCAGACTTGCCCTCCAA
+
DDDDDIIIIIIIIIIIIIIIIIIIIIIIIIIIIIIHIHHIIIIIIIIHHIIIIIHIIHHIIIIIIIIHHIIIHIIIIIIIIIIIIIIIHIIIIGIIIIIIIIIIIHIIIIIIGIIIIIIIIIIIIIIIIIIIIIHIIIIIHIIIIIIIIIIIIIIIIIIIIIIIIIIIIIIIIIIIIIIIIIIIIIIIIIIIIIIIIIIIIIIIIIIIIIIIIIIIIIIIIIIIIIIIIIIIIIIIIIIIIIIIIHHHIIIIIIIIIIIIIIIIIIIIIIIIIIIIIIIIIIIIIIHHHIIIIIIIIIIIIIIIIIIIIIIIIIIIIIIIIIIIIIIIIIIIIIIIIIIIIIIDDDDD
@HISEQ:969:HM2KJBCX2:2:1102:13522:51115 2:N:0:ACTATGCA
TTCACCTGTATCCCCAACTATCCCTATTAATCATTACGTCAATCCTAGAAACCAACAAAATAGAATCTGATGTCCTATTTCATTATTCCATGCTAATGTATTCAAGCGTAAGCTTGCTTTAAACACTCTAATTTTTTCAAGGTAACAGTCCTAATTCCCCATAACATCAAATAAATGACATTATGGTTCTTTAGAAGGTGAGAACCAATAAAACCAGTACATACCAAGGCATGACCGATTCCTTGATCCCGAAATTCAACTACGAGCTTTTTAACTGCAACAACTTTAATATACGCTATTGGAGCTGGAATTACCGCGGCTGCTGGCACCAGACTTGCCCTCCAA
+
DDDDDIIIIIIIIIIIIIIIIIIIIIIIIIIIIIIHIIIHIIIIIIIIIIIIIIIIIIIIIIHIHIIIIIIHIIHIIIIIIIHIIIIIIHIIHIIIIIIIIIHIIIIIIIIIIIIIHIIIIIIIHIIIIIIIIIIIIIIIIIIIIIIIIIIIIIIIIIIIIIIIIIHIIIIHIIIIIIIIIIIIIIIIIIIIIIIIIIIIIIIIIIIIIIIIIIIIIIIIIIIIIIIIIIIIIIIIIIIIIIHHIIIIIIIIIIIIIHIIIHIIIIIIIIIIIIIIHIIIIIIIIIIIIIIIHIIIIIIIIIIIIIIIIIIIIIIIIIIIIIIIIIIIIIIIIIIIIIIIDDDDD
@HISEQ:969:HM2KJBCX2:2:1102:8446:51145 2:N:0:ACTATGCA
TTCACCTGTATCCCCAACTATCCCTATTAATCATTACGGTGATCCTAGAAACCAACAAAATAGAACCATGCCGTCCTATTCTATTATTCCATGCTAATGTATTCGAGCAAAAATGCCTGCTTTAAACACTCTAATTTTTTCAAGGTAAAGGTCCTGGATCCGCAAGACACCCAATAAAGGACATCAAGTTTCTCCAGAAGGTGAGAAATCAACAGTAACAGTTCATACCCCTTAAGGCATGACCATCACGTCAATCCCGAAATTCAACTACGAGCTTTTTAACTGCAACAACTTTAATATACGCTATTGGAGCTGGAATTACCGCGGCTGCTGGCACCAGACTTGCCCTCCAA
+
DDDDDIIIIIIIIIIIIIIIIIIIIIIIIIIHIIIIIIHIIIIGIIIIIIIIIGIIIIIHHHHHHIIIIIIIHEHIIGHHHIIIIIIIIHIIHGHIIIHHIHHHHIIIIIIIHIHIIIHGIIIIIIHIIIIIIIIIIHHIIIHIIIHIIIIHHHHIIIHHIHIHIHIIIIIHIIIIIIIIIIIGIIIHHHIIIIIIIIIIIIIHIIIIIIIIIIIIHHIIIIIIHIIIIIIIIIIIHIIIIIIHIIIIIHHDHHFGIIIIHHHIIIHHIHHHIIIIIIIIIIIIIIIIIIHIIIIIIIIIHIIIIIIIIIIIIIIIIIIIIIIIIIIIIIIIIIIIIIIIIIIIIIIIDDDDD
@HISEQ:969:HM2KJBCX2:2:1102:3732:51419 2:N:0:ACTATGCA
TTCACCTGTATCCCCAACTATCCCTATTAATCATTACGGTGATCCTAGAAACCAACAAAATAGGATCAAACGTCCTATTTCATTATTCCATGCTAATGTATTCAAGCGTTAGCCTGCTTTAAACACTCTAATTTTTTCAAAGTAACAGTCCTGTTTCCCTGCAACACCAAATTAATGACATTACAGTTCTTCAAGAAGGAGGAACCAGTAAAGCCAGTGCATACCAGAGGCACGACCAACCTACTAATCCCGAAATTCAACTACGAGCTTTTTAACTGCAACAACTTTAATATACGCTATTGGAGCTGGAATTACCGCGGCTGCTGGCACCAGACTTGCCCTCCAA
+
DDDDDIIIIIHHHIIIIIIIIIIIIIIIIIIIIIIIIIIIIIIIIIIIIIIIIIIIGHIIIHHIIIIIIIIIIIIIIIIIIIIIIIIIIIIIIIIIIIIIIIHHIIIIIIIIIIIIIIIIIIIIIIIIIIIIIIIIIIIHIIIIIIIIIIIIIIIIIIIIIIIIIIIIHIIHHHIHIIIIIIIIIIIIIIIIIIIIIIIIIIIIIIIIIIIIIIIIIIIIIIIIIIIIIIIIIIIIIIIIIIIHGIIHIIIIIIIIIIIIIIIIIIIIIIIIIIIIIIIIIIIIIIIIIIIIIIIIIIIIIIIIIIIIIIIIIIIIIIIIIIIIIIIIIIIIIIIIIIIIIDDDDD
@HISEQ:969:HM2KJBCX2:2:1102:3549:51680 2:N:0:ACTATGCA
TTCACCTGTATCCCCAACTATCCCTATTAATCATTACGTCAATCCTAGAAACCAACAAAATAGGATCGAACGTCCTATTTCATTATTCCATGCTAATGTATTCAAGCGTTAGCCTGCTTTAAACACTCTAATTTTTTCAAAGTAACAGTCCTGTTTCCCTGCAACACCAAATTAATGACATTACAGTTCTTCAGAAAGGAGGAATCAGCGAAGCCAGTGCATACCAGTGGCACGACCAACCTGCTAACCCCGAAATTCAACTACGAGCTTTTTAACTGCAACAACTTTAATATACGCTATTGGAGCTGGAATTACCGCGGCTGCTGGCACCAGACTTGCCCTCCAA
+
DADDDIIIIIIIHIHHIIIIIHHIHHIIIIIIIHHIIEGHGHHIHIIGHHHGFIIIHHIHIIHIIHHIIIIICHIIIHEHIIIIIIIIG@GHE?GHIIIHHIHFHHIIIIIIEHHHEHGHH@GEIHHEIHHGHIHIIHHFIHIIIIHIIHIIHHHHIIHGIIIIIHIIHHHIHIHHHIIIIIIIGIIHHIIHIHHIII1IIIIIIIIIIIHIHHHIIIIIIIHG<IIIIGHI=IIGHGGGIIHIHHHDIHIHGIIIIHHHIIIHHGIHHHIHHIHIGIIIIIHHHHGEIGIIHHHHIHIIIIIFIIIIIIHHHIIHHHIIHHIIIHHIIIIIIIIHIIIIIDDDDD
@HISEQ:969:HM2KJBCX2:2:1102:1755:52170 2:N:0:ACTATGCA
TTCACCTGTATCCCCAACTATCCCTATTAATCATTACTCATTTCCCCAAAAACCAACAAAATTCGAGATACGAGTCCTAAATTATTATTCCATGCTAATGTATTCATAACTTTCAGCCTGCTTTAAACACTCTAATTTTTTCAAAGTAAAGGTCCTGGATTGCGAACCCAACCCAGTAAAGGGCAGGAACGTTCTCCAGGAAGATGGTAAGCGCGCATCGGCACTCACACACGATACCGTGGCGGGCCAAGCGCACTATACCAGAAATCCAACTACGAGCTTTTTAACTGCAACAACTTTAATATACGCTATTGGAGCTGGAATTACCGCGGCTGCTGGCACCAGACTTGCCCTCCAA
+
DDDDDIIIHGFHEIIIIIIIIGGIIIIIIIIIHHIIIIIIIHIIIIIIIIHIHIIIIIIHIFCHIIE?HHHIICEHHIHIIIIIIIIHGCHIIIIHHIHGE<FCHHIHIIIIIIHHHHIIIIIIGHHHHHHHHIIHHHHIHGHHIIHIHIIIHHIHIHAFIHHHEHDCIHHIHIHHFHHIIHIHHIIHHGHHCHHHIIIIIHEFHIIIHHHHHHHIHGIIIIIIHEHFHHHGGIIIIHHIHEHIHHE<GIHHHHIHGIIIIHIIHEIIIIHEHHEHHIIHIIIIIIIIIIIHEIIHHIHIIIIIIHIHHIIIIIHIHGIIHIHHHIIHHHIHEIIIIIIIHGIIIHGIIIIIIDDDDD
@HISEQ:969:HM2KJBCX2:2:1102:16997:52303 2:N:0:ACTATGCA
TTCACCTGTATCCCCAACTATCCCTATTAATCATTACGTCGATCCTAGAAACCAACAAAATAGAATCAAACGTCCTATTTCATTATTCCATGCTAATGTATTCAAGCGTGAGCCTGCTTTAAACACTCTAATTTTTTCAAAGTAACAGTCCTGATTCCCCACAACACCAAATAAATGACATCATGGTTCGTCAGAAGGGAGAAACCAACAATGCCAGTACGTACCTAGGCACGACCGACATGATGGTCCCGAAATTCAACTACGAGCTTTTTAACTGCAGCAACTTTAATATACGCTATTGGAGCTGGAATTACCGCGGCTGCTGGCACCAGACTTGCCCTCCAA
+
BDDBDHHHIIGHHHGIHIGHHHEHCHHIEGEGHHHHIIHGD<<GHE?CGHHHHICE@HFIDE<CH@FEHHF=FFE@F?@FHHHHIIGHHHH@F1CHH0<IHHGFIIIIHHGDGHHEGEHHHG@GHGHHGGGEHFIIHGAFIIHHIHHHHHIIHFIIHIIIHHHHHIGHHIIIIHHGHFHHHGGHGHDHHGIIIIHIIIIHHHHIIIIIHFHHHGHFI=III<HIHHGIIIIHHHIIIIIIHFHGIIFHHHIFGIHHGHHHE?IHHIIIIIIIIHIIIIHHHFIHIIHFHIHGIIIIIIIIIIHIGIHIIIIIHIIIIIGIIHEIIIHHIIIHHIIHIHHGDDDDD
@HISEQ:969:HM2KJBCX2:2:1102:8353:52821 2:N:0:ACTATGCA
TTCACCTGTATCCCCAACTATCCCTATTAATCATTACTCCGGTCCCGAAGGCCAACACAATAGGGCCAGACTCCTATCGCGTTATTCCATGCTAATGTATTCAGAGCATAAGCTTGCTTTGAGCACTCTAATTTTTTCAAAGTAACAGCGTCGGAACTGCGACCCAGCCAATTATGGCCAGGAGCATGCCGCCGACAAAAGGGACGGAAGGGCAGGTGCACACCGAGTAGGCGGACCGACCCTTACGACCCAAGATCCAACTACGAGCTTTTTAACTGCAACAACTTAAATATACGCTATTGGAGCTGGAATTACCACGGCTGCTGGCACCAGACTTGCCCTCCAA
+
@<<DDE@CFHIHIIIIIIIIIIIIIIIIIIIIIIIIIC1GHHHHHH/EE?EHIIHIIIIHIIHHGEHHCGH1CHC1C1<CC/<<<G1FFHGF1<FCHIEFGGHIIHHHHCHIGGIHIHIIHIEFHHIHHIIIIIIIIIIIIHHHIIHHHIHHGIHEE<CIHG=<GHEIHHHHIHHGE?IH:IIHHHH;DIHHHHHHIHFGHHHIHHHIIIHCHH=>@HGHGEGC?HCIHHCHCIIIHEHG1D<<<HHHIHHGF?IHIIIIIIHIIIIIIIIIIIIIIIIIIIIIIIIFIIIIIIIIIIIIIIIIIIIIIIHHHIHEEHEIIIIIIIIIIIIIIIIIIIIIIDDDDD
@HISEQ:969:HM2KJBCX2:2:1102:17278:52803 2:N:0:ACTATGCA
TTCACCTGTATCCCCAACTATCCCTATTAATCATTACGTCAATCCTAGAAACCAACAAAATAGGTTTGAACGTCCTATTTCATTATTCCATGCTAATGTATTCAAGCGTTAGCCTGCTTTAAACACTCTAATTTTTTCAAAGTAACAGTCCTGTTTCCCTGCAACACCAAATTAATGACATTACAGTTCTTCAGAAAGGAGGAATCAGCGAAACCAGTTCATACCAGTGGCACGACCAACCTGCTGACCCCGAAATTCAACTACGAGCTTTTTAACTGCAACAACTTTAATATACGCTATTGGAGCTGGAATTACCGCGGCTGCTGGCACCAGACTTGCCCTCCAA
+
DDDDDHIIIIIIHGIIIIIIIIIIIIIIIIIIIIIHIIIIIIIIIIIIIIIIIIIGIIIIIIIIIIHFHHGHGHHIIIIIIIIIIIHGIHHHHHIIIIIIIIIIHIIIIIIIIIIIIIIIHIHIIIIIHIIIIIIIIIIIIIIIIIIIIIIIIIIIIIIIIIIIIIIIIIIIIIIIIIIIIIIIIIIIIHIIIIIIIIIIIIIIIIIIGIIIIIIIIIIIIIIIIIIIIIIIIIIIIIIIIIIHFIIIIIIIIIIIIIIIIIIIIHIIIIIIIIEIIIIIIIIIIIIIIIIIIHIIIIIIIIIIIIIIIIIIIIIIIIIIIIIIIIIIIIIIIIIIIIIIIDCDDD
@HISEQ:969:HM2KJBCX2:2:1102:6359:53898 2:N:0:ACTATGCA
TTCACCTGTATCCCCAACTATCCCTATTAATCATTACGGTGGTCCTAGAAACCAACAAAATAGAACCACAACGTCCTATTCTATTATTCCATGCTAATCTATTCAAGCAATAGCCCGCTTTAAACACTCTAATTTTTTCAAGGTAATGGTCCTGGCTCCCCAACACACCCAATAAAGGACATACTGGTTCACCAGAAGGAAGACCCGACAGCAGACAGTACTCGCCAAAGACGGACCGCCCGGCCAGGCCTAAAATTCAACTACGAGCTTTTTAACTGCAACAACTTTAATATACGCTATTGGAGCTGGAATTACCGCGGCTGCTGGCACCAGACTTGCCCTCCAA
+
@D0@0CGHHIIHHHIHGHIFHHCHHIIIHIIHIHHHHIEHIHHIHHHHIHIIICFHICHEFHIHHHIIIHIH/DGEEHI?GCHIEHIEHHEHIHHIIHIHEHGCHHHHHHHHDHIHHFHEEHHHHIHHCHGHIIIHHHIHIHHHIHIIIIIIIHHHHHEEG?HHDIIIHHIIIHHIIIHHIIIIIIIIHIIIIIIIIIHIIIIIIHIIIIIHHHIIIHIIIIIIIIIIIIIIHIIIIIIHIIHHEIIIHHIIIHHGIIIIIHHIIIIIHHIIHHFIHHIHHHIIIIIHHIIGIIIIIIIIIIHIIIIHIIIIIIIIIIIIIIIIIIIIIIIIIHIIIIIIIDDDDD
@HISEQ:969:HM2KJBCX2:2:1102:7304:54033 2:N:0:ACTATGCA
TTCACCTGTATCCCCAACTATCCCTATTAATCATTACGTCAATCCTAGAAGCCAACAAAATAGGATCGAACGTCCTATTTCATTATTCCATGCTAATGTATTCAAGCGTTAGCTTGCTTTAAACACTCTAATTTTTTCAAAGTAACAGTCCAAATTCCCCGCAACACCAAATTAATGGCATTACGGCTCATCAGGAAGGAGGAATCAGTGAGACCAGTACATACCAGAGGCATGACCAACCTACTAACCCCGAAATTCAACTACGAGC
+
DDDDDIIIIIIIIIIIIIIIIIIIIIIIIIIIIIIIIHHIIIIHIIIIII1IIIIIHIIIIIIIIIIIIIIIIIIIIIIIIIIIIIIIIIIIIIHIIIIIIIIIIIIIIIIIIIIIIIIIIIIIIIIIIIIIIIIIIIIIHIIIIIIIIIHIIIIIIIIIIIIIHHHHIIIHIIIIIIIIIIIIIIIIIIIIIIIIIIIIIIIIIIIIIIIHIIIIIIIIIIIIIIIIIIIIIIIIIIIIIIIIIIIIIIIIIIIIIIIHHIHDDDDD
@HISEQ:969:HM2KJBCX2:2:1102:5581:54929 2:N:0:ACTATGCA
TTCACCTGTATCCCCAACTATCCCTATTAATCATTACGTTGTACCTAGAAACCAACAAAATAGGTTCGAACGTCCTATTTCATTATTCCATGCTAATGTATTCAAGCGTTTGCCTGCTTTAAACACTCTAATTTTTTCAAAGTAACAGTCCTGACTCCCCACGACACCAAATTAATGACATCATGGTTCATCAGAAGGGAGGAATCAACGACCCCAGTGCGTACCGAAGGCACGACCGACGTATTGATCCCGAAATTCAACTACGAGCTTTTTAACTGCAACAACTTTAATATACGCTATTGGAGCTGGAATTACCGCGGCTGCTGGCACCAGACTTGCCCTCCAA
+
BDDDDIIIIHIHIIHHEHHHIIHIIIIIIIIIIHIIIIIIIIHIIIIHIIIIGH?GF1GHHHGHHHHIIHHGHHHHIGIHHGHIGHHHIHIHIHHEHIHIHIIHIHHIIIIIIIIHGHIIIEHIGIIIHHIHIIIIIFGHHHHIIIIHHHIIGHHHIIHHHHHHHGHIIHIIIHHFCHHHIHIGHI;HHFHIHHIIIIIHHHHGHIIIIHIIIHIIGIIIHFE@HHHEHGHEIIIHIIIIHHHEHIIIHHIIIIHEIIIIIIHHG?IHHHHFHCCIIHGGIIIIHGEHIHCHGIIIHHHGHIHHHHIHHCHHHHHHHHHHCIHGHHIIIIIHIIIIHGHHHDDDDA
@HISEQ:969:HM2KJBCX2:2:1102:6232:54835 2:N:0:ACTATGCA
TTCACCTGTATCCCCAACTATCCCTATTAATCATTACGTCGATCCTAGAAACCAACAAAATAGAATCAAACGTCCTATTTCATTATTCCATGCTAATGTATTCAAGCGTAAGCCTGCTTTAAACACTCTAATTTTTTCAAAGTAACAGTCCTGATTCCCCACGACACCAAATTAATGACATCGCGGTTCTTCAGAAGGTAGGAACCAATAATGCCAGTGCGTACCGAAGCACGACCAACAATTTGATCCCGAAATTCAACTACGAGCTTTTTAACCGCAACAACTTTAATATACGCTATTGGAGCTGGAATTACCGCGGCTGCTGGCACCAGACTTGCCCTCCAA
+
DDDDDIIIIIIIIIIHGIIIIIIIIIIIIIIHHIHHIIIIIHHHIIIIIIIIIIIIGIHIIIIFHHGFHHIIEGHHIIHIIIHHHHIIHIIIIIIHHHHIHFIIIIHIIIIIIIIHIIHHIIEHFHFHIIIHIIIIIIIIIIIIHHHIIIHGHHHGIIHGIIHHHIHIIIIIHIHIIHHIIHIGIIIIHIIIIIIIIIIIIIIIIIIIHIHIIIIIIIIHHIIIIIHIIIIIIIHHHII=IHGCIHIIIIIHIIIIIIIIIIIIIIIIIIIIHGC/IIIIHHIHIIHIIHIIIIIIHIIIHIIIIIIIIIIIIIIIIIIIIIIIIIIHIIIHHIIIIIIIDDDDD
@HISEQ:969:HM2KJBCX2:2:1102:1945:55713 2:N:0:ACTATGCA
TTCACCTGTATCCCCAACTATCCCTATTAATCATTACGGTGATCCTAGAAACCAACAAAATAGAACCATGCGTCCTATTTCATTATTCCATGCTAATGTATTCAGGCAATAGCCTGCTTTAAGCACTCTAATTTTTTCAAGGTAACAGTCCTGCTTCCCCAACGCACCAAATTAATGACATGCTGGTTATTCAGAAGGTAGGAATCCATCACGCCAGTACAGACCCAAAAGCCCGACCAACGGATAAATCCCGAAATTCAACTACGAGCTTTTTAACTGCAACAACTTTAATATACGCTATTGGAGCTGGAATTACCGCGGCTGCTGGCACCAGACTTGCCCTCCAA
+
DABDAHHHHIIIIIHIHHHIFHHHHIIIIIHHHIIEFEHHHHIHHHEH1FHEIIHICHCFGHEFHHIHIEHHHDHEHCGEEHFHHIHHHIIG<CGHHGHGHHHHF@HHGHIIHHHDGCEBCHIHHHHHHGGHFHHECHGFA<DHIHIHFHGDEHFHHHHFEG<GHHHGHIHHHHHHHHHHIHHHGDEFFCHHF<HEECCHFHHHGEEGDGHIHIIIHGGHEEIIHHIHIIHIHHHEIHHFCEFF@1GHEHGH@EGGIIHHHIHHIHHIHIGIHFHHHIHEIHHHGF?HGHFIIHHHEIIIHHGHEIHHGIHGC<HCC/HIIHHEIIHHHFIIIHHGGHDHGHDBDDD
@HISEQ:969:HM2KJBCX2:2:1102:17198:55595 2:N:0:ACTATGCA
TTCACCTGTATCCCCAACTATCCCTATTAATCATTACGGTGATCCTAGAAACCAACAAAATAGAACCATGCCGTCCTATTCTATTATTCCATGCTAATGTATTCGAGCAAAAATGCCTGCTTTAAACACTCTAATTTTTTCAAGGTAAAGGTCCTGGATCCGCAAGACACCCAATAAAGGACATCAAGTTTCTCCAGAAGGTGAGAAATCAACAGTAACAGTTCATACCCCTTAAGGCATGACCATCACATCAATCCCGAAATTCAACTACGAGCTTTTTAACTGCAACAACTTTAATATACGCTATTGGAGCTGGAATTACCGCGGCTGCTGGCACCAGACTTGACCTCCAA
+
DDDDDIIIIIIIIIIIIIIIIIIIIIIIIIIIIIIIIIIIIIIIIIIIIIIIIIIIHIHIIIIIIIIIIGIIHHIIIIFHIHHIIHIIIIIIHIIIIIIIIIIIIIIIIIIIIIIIHIIHIIIIIIIIIIIIIIIIIIHHIIIIIIIIIIIHIIIIIIIHIIIIIIHIIIIIIIIIIIIIIIIHIIIIIIIIIIIIIIIIIIIIIIIIIIIIIIIIIIIIIIIIIIIIIIIIIIIIIIIIIIIIIHHHH1HFIIHIIIIIIIIIIIIIHFIIIIIIIIIIIHIIIIIIIIIIIIIIIIIIHIIIIIIIIIIIIIIIIIIHIIIIIIIIIIIIIIIIIIIIIIIIIIIIDDDDD
@HISEQ:969:HM2KJBCX2:2:1102:8217:55337 2:N:0:ACTATGCA
TTCACCTGTATCCCCAACTATCCCTATTAATCATTACGTCAATCCTAGAAACCAACAAAATAGAATCAAACGTCCTATTTCATTATTCCATGCTAATGTATTCAAGCGTAAGCCTGCTTTAAACACTCTAATTTTTTCAAAGTAACAGTCCTGATTTCCCACGACACCAAATTAATGACATCGCGGTTCTTCAGAAGGTAGGAACCAATAATACCAGTTCGTACCGAGGCACGACCGACAATTTGATCCCGAAATTCAACTACGAGCTTTTTAACTGCAACAACTTTAATATACGCTATTGGAGCTGGAATTACCGCGGCTGCTGGCACCAGACTTGCCCTCCAA
+
DDDDDIIIIIIIHIIIIIIIIIIIIIIIIIIIIIIIIIIIIIIIIIHIHIIIIIIIIIIIIIIHIIIIIIIIIIIIIIIIIIIIIIIHIHIIIIIIIIIIIIIIIIIIIIIIIIIIHIIIIIIIIIIIIIIIIIIIIIIIIIIIIIIIIIIIIIIIIIIHIIIIIIIIIIIIIIIHIIIIIIIIIIIIHIIIIIIHIIIIIIIIIIIIIIIIIIIIIIIIIIIIIIIIIIIIIIIIIIIIIIHHIIIIIIIIIIIIIIIIIIIIIIIIIIIIIIIIIIIIIIIIIIIIIIIIIIIIIIIIIIIIIIIIIIIIIIIIIIIIIIIIIIIIIIIIIIIIIIIIDDDDD
@HISEQ:969:HM2KJBCX2:2:1102:2521:55609 2:N:0:ACTATGCA
TTCACCTGTATCCCCAACTATCCCTATTAATCATTACGTCAATCCTAGAAACCAACAAAATAGGATCGAACGTCCTATTTCATTATTCCATGCTAATGTATTCAAGCGTTAGCCTGCTTTAAACACTCTAATTTTTTCAAAGTAACAGTCCTGTTTCCCTGCAACACCAAATTAATGACATTACAGTTCTTCAGAAAGGAGGAATCAGCGAAGCCAGTACATACCAGTGGCACGACCAACCTGCTGACCCCGAAATTCAACTACGAGCTTTTTAACTGCAACAACTTTAATATACGCTATTGGAGCTGGAATTACCGCGGCTGCTGGCACCAGACTTGCCCTCCAA
+
DDDDDIIIIIIIIIIIHIIIIIIIIIIIIIIIIIIIIIIIIIIHIIIIFHIHIIIIIHGHHIIIEHHHHIGHEHIIGIIICHHIIIHHFIIIGCEHIIIIIIIIIIHIHHIIHFHIGHHHIHIIIIIGIIGIIIIHIIIHHIIIIIIIIIGIHIIIHHEHHCHHHIHHIGCHHHGGEHHCCHGHHHHEGHHHIGHGIIHEHHHHHHIEHHHHHHHHHHGHHHIIGIICIGHHHHHCHHHIIHHHFHHDGIHHHHHEEIHHE=CHHF?GEIIIIIHHHHEFHG?EG@1HGGCHHHHIHHEECCFEEHEF1HIIHIIHIIHHHHHFIIGHCIIHIIHHHHHEED@BDD
@HISEQ:969:HM2KJBCX2:2:1102:15925:56191 2:N:0:ACTATGCA
TTCACCTGTATCCCCAACTATCCCTATTAATCATTACGGTGATCCTAGAAACCAACAAAATAGAACCATGCCGTCCTATTCTATTATTCCATGCTAATGTATTCGAGCAAAAATGCCTGCTTTAAACACTCTAATTTTTTCAAGGTAAAGGTCCTGGATCCGCAAGACACCCAATTAAGGACATCGAGTTTCTCCAGAAGGTGAGAAATCAACAGCAACAGTTCATACCCCTTAAGGCACGACCATTACGTCAATCCCGAAATTCAACTACGAGCTTTTTAACTGCAACAACTTTAATATACGCTATTGGAGCTGGAATTACCGCGGCTGCTGGCACCAGACTTGCCCTCCAA
+
DDCDDIIIIIIIIIGIHHIIIIGIIIIIIIIIIIIIIHHIIIHIIIIIHGIIIIHIIHIHHIHHIIHIIIIGHHHIIIHHHHEHHIIHHH@HHHHGIICHIEEHFIIIIHFHHIIIIHIIFGIHHHHIFHHHIIIHIIGHIIIIHIIIIIHIIHIHIIIIHIIIIIIIIIHHIHHHIIHIIIHHIHHHIIHIIIIIIIIIIIIIIIIIHIIIIIHIIIIHIIHIIIIIIIIIIIIIIIIIIIIIIIIIIIIHIIIIIIIIIHIIIIIHIIIIIIIIIIIHHHIIIIIIIIIIIIIIIIIIHIIIIIIIIIIIIIIIIIIIIIIIIIIIIIIIIIIIHIIIIIHIIIIIBDDDD
@HISEQ:969:HM2KJBCX2:2:1102:20191:55760 2:N:0:ACTATGCA
TTCACCTGTATCCCCAACTATCCCTATTAATCATTACGTCAATCCTAGAAACCAACAAAATAGGATCAAACGTCCTATTTCATTATTCCATGCTAATGTATTCAAGCGTTAGCCTGCTTTAAACACTCTAATTTTTTCAAAGTAACAGTCCTGTTTCCCTGCAACACCAAATTAATGACATTACAGTTCTTCAAGAAGGAGGAACCAGTAAAGCCAGTACATACCAGAGGCACGACCAACCTACTAATCCCGAAATTCAACTACGAGCTTTTTAACTGCAACAACTTTAATATACGCTATTGGAGCTGGAATTACCGCGGCTGCTGGCACCAGACTTGCCCT
+
DDDDDIIIIIIIIIIIIIIIIHIIIIIIIIIIIIIIIIIIIHIIIIHIIIIIIIIIIIIIIIHHIIIHIIIIIGHIGHIIIIIIIIIIIIIIIIIIIHIIIIHHIHIIIIIIIIIIIIIIIIIIIIHHIIIIIIIHIIIIIIIIIHIIIIIIIHIIIIIIIIIIHIIIIIIIIIIIIIIIIIIIIIIIIIIHIIIIIIIIIHIII;IHIIIIIIIIIIIIIIIIIIIIIIIIIIIIIIHH&HHHIIIHIIIIIIIIIIIIIIIIHIIIIIIHIIIIIIIIIIIIIHIIIIIIIIIIIIIIIIIIIIIIIIIIIIIIIIIIIIIIIIIIIIIIIIIIIDDDDD
@HISEQ:969:HM2KJBCX2:2:1102:11178:56237 2:N:0:ACTATGCA
TTCACCTGTATCCCAACTATCCCTATTAATCATTACGTCGATCCTAGAAACCAACAAAATAGAATCAAACGTCCTATTTCGTTATTCCATGCTAATGTATTCAAGCGTGAGCCTGCTTTAAACACTCTAATTTTTTCAAAGTAACAGTCCTGATTCCCCATGACACCAAATTAATGACATCATGGTTCGTCAGAAGGTAGGAATCAATAATACCAGTACGTACAATAGCACGACCAATAAATTAATCCCGAAATTCAACTACGAGCTTTTTAACTGCAACAACTTTAATATACGCTATTGGAGCTGGAATTACCGCGGCTGCTGGCACCAGACTTGCCCTCCAA
+
DDDDDHIHIIEHIIIIHHIIIEHHIIIIIIIIHHHHHHIIGIIIIIHIIIIIIHIHHHHHIHIGHHIGIIHIIFIEHHHIIHIIIHHIEHHIIIEHGCHIHHHIHHHIIIGHHHHEHHIHHIIIIHIIIIIIIIIIIIIIIIIIIIIHHIIIIIIHHIIIIIIIHIHIIIIIIIIIIIIIIIIHIIIIIHFIIIHIIHHHIIHHHIHIIIIHIIIIIIIIGHIIIIIHIIIIIIGIIIIIIIIHHIHIIGIIIHIIIHIIIIIIIIIIIIIIIIIIHIIHHHHIGIIIIIHIIIIIIIIIHIIIIIIIIIIIIIIIIIIIIIIIIIIIIIIIIIIIIIHDDDDB
@HISEQ:969:HM2KJBCX2:2:1102:1611:56787 2:N:0:ACTATGCA
TTCACCTGTATCCCCAACTATCCCTATTAATCATTACGTCAATCCTAGAAACCAACAAAATAGGATCGAACGTCCTATTTCATTATTCCATGCTAATGTATTCAAGCGTTAGCCTGCTTTAAACACTCTAATTTTTTCAAAGTAACAGTCCTGTTTCCCTGCAACACCAAATTAATGACATTACAGTTCTTCAGAAAGGAGGAATCAGCGAAGCCAGTGCATACCAGTGGCACGACCAACCTGCTGACCCCGAAATTCAACTACGAGCTTTTTAACTGCAACAACTTTAATATACGCTATTGGAGCTGGAATTACCGCGGCTGCTGGCACCAGACTTGCCCTCCAA
+
DDD@DEF@HC11<DEHEC<FHHHHIHEHHEHHIIIIH?GHIIE?<<C1D@GE@HIIIHIIIFD?@EHGEHCHIHHHC<F?1111<<11<CE<<11DGIIHF@50DC@HF@@HCH1DG1@HHCCHGHEGHIGGGC168<<CC<CFH?HECA@CBDA<<ACHDHEHHEEIIIHIIHIGHIHIFIHCGIHHEECD</DDIIHGCF@C=IHHHHIHIHFHIHH?IHGCDEDCHG</FAGFIHFHHCCFAD?HIHHHIHCEGCCIIHEEEHCEIIIHIHHEIHEHCHHHGCGIHHEIIHDEFHIIHG1HHFHEIHHIIIHDHHHHHHHHHHC?IIHHCFCHIHIHHBD@DD
@HISEQ:969:HM2KJBCX2:2:1102:11138:56981 2:N:0:ACTATGCA
TTCACCTGTATCCCCAACTATCCCTATTAATCATTACGGTGATCCTAGAAACCAACAAAATAGAACCATGCCGTCCTATTCTATTATTCCATGCTAATGTATTCGAGCAAAAATGCCTGCTTTAAACACTCTAATTTTTTCAAGGTAAAGGTCCTGGATCCGCAAGACACCCAATAAAGGACATCAAGTTTCTCCAGAAGGTGAGAAATCAACAGTAACAGTTCATACCCCTTAAGGCATGACCATCACGTCAATCCCGAAATTCAACTACGAGCTTTTTAACTGCAACAACTTTAATATACGCTATTGGAGCTGGAATTACCGCGGCTGCTGGCACCAGACTTGCCCTCCAA
+
DDDDDIIIIIIIIIIIIIIIIIIIIIIIIIIIIIIIIIIIIIIIIIIIHHIIIIIIHIIIIIHIIIIIIIHIIIIIHIIIIIIIIIIIIIIIIIIIIIIIIIHHHIIIIIIIIIIIIIIIIIIIIHHIIIIIIIIIIIHIIIIIIIIIIHIIIIIIIIHIIHIIIHHHIHIIIHIIIIIIIIIIIIHHFIHIHIIIHIIIIIIIIIIIIIIIIIIHIIIIIIIIIHIIIIIIIIIIIIIIIIIGIIIIIIHCIIIIIIIIIIIIIIIGIIIIIIIIIIIIIIIIIIIIIIIIIIIIIIIIHIIIIIIIIIIIIIIIIIIIIIIIIIHIIIIIIIIIIIIIIIIIIIIIDDDDD
@HISEQ:969:HM2KJBCX2:2:1102:14534:56306 2:N:0:ACTATGCA
TTCACCTGTATCCCCAACTATCCCTATTAATCATTACATCGATCCTAGAAACCAACAAAATAGAATCGGATGTCCTATTTCATTATTCCATGCTAATGTATTCAAGCGTGAGCCTGCTTTAAACACTCTAATTTTTTCAAGGTAACAGTCCTAATTCCCCGTGACACCAAATTAATGGCATTACGGTTCTTTAGAAGGTGAGAAATCAATAATATCAGTACATACCAACGGCATGACCGAAACATTGATCCCGAAATTCAACTACGAGCTTTTTAACTGCAACAACTTTAATATACGCTATTGGAGCTGGAATTACCGCGGCTGCTGGCACCAGACTTGCCCTCCAA
+
DDDBDIIHHIIIHIIIHIIIIIIIIIIIIIIIIIIIIIIIIIIIIIIIIIIIIIIIIIIHIIGHHIIIIIIHHIIIIIIIIHIIIHHHEHIIIIHIIIIHIHHIIIGIHIHIIIIIIIIIIIHIIIIIIIIIIIIIIIIIIIIIIIIIIIIIIIIIIIIIIIIIIIIIIIIIIIIIIIIIIIIIIIIIHIIIIIIIIIIHIIIIIIIIIIIIIIIIIIIIIIIIIIIIIIIIIIIIIIIIIIIIHGIIIIIIIIIIIIIIIIIIIIIIIIIIIIIIIIIIIIIIIIIIIIIIHIIIIIIIIHIIIIIIIIIIIIIIIIIIIIIIIIIIIIIIIIIIIIIIIIDDDDD
@HISEQ:969:HM2KJBCX2:2:1102:7558:57660 2:N:0:ACTATGCA
TTCACCTGTATCCCCAACTATCCCTATTAATCATTACGTCAATCCTAGAAACCAACAAAATAGGATCAAACGTCCTATTTCATTATTCCATGCTAATGTATTCAAGCGTTAGCCTGCTTTAAACACTCTAATTTTTTCAAAGTAACAGTCCTGTTTCCCTGCAACACCAAATTAATGGCATTACAGTTCTTCAGAAAGGAGGAATCAGCGAGACCAGTACGTACCAATGGCACGACCAACCTGCTGACCCCGAAATTCAACTACGAGCTTTTTAACTGCAACAACTTTAATATACGCTATTGGAGCTGGAATTACCGCGGCTGCTGGCACCAGACTTGCCCTCCAA
+
DDDDDIIIIIIIIIIHHIIIIIIIIIIIIIIIIIIIIIIIIIIIIIIHIIIIIIIIIIIIIHHIIHHIIHHHHIIIIIIIIIIIIIIFHHIHHIIIIIIIIIIIIIIIIHIIIIIIIIIIIIIIIIIIIIIIIIIIIIIIIIIIIIIIIIIIIIIIIIIIIIIIIIHIIIHIIIIIIIIIIIIIIIIIIHIIIIIHIIIIIIIIIIIIIIIIIIIIIIIIIIIIIIIIIIIIIIIIIIIIIIIHHIIIIHIIIHIIIIIIIIIIIIIIIIIIIIHIIIIIIIIIIIIIIIIIIIIIIIIIIIIIIIIIIIIIIIIIIIIIHIIIIIIIIIIIIIIIIIIIIDDDDD
@HISEQ:969:HM2KJBCX2:2:1102:13690:57552 2:N:0:ACTATGCA
TTCACCTGTATCCCCAACTATCCCTATTAATCATTACGTCAATCCTAGAAACCAACAAAATAGGATCGAACGTCCTATTTCATTATTCCATGCTAATGTATTCAAGCGTTAGCTTGCTTTAAACACTCTAATTTTTTCAAAGTAACAGTCCAAATTCCCCGCAACACCAAATTAATGGCATTACGGATCATCAGGAAGGAGGAATCAGTGAGACCAGTACATACCAGAGGCATGACCAATCTACTAACCCCGAAATTCAACTACGAGCTTTTTAACTGCAACAACTTTAATATACGCTATTGGAGCTGGAATTACCGCGGCTGCTGGCACCAGACTTGCCCTCCAA
+
DDDDDIIIIIIIIIIIIIIIIIIIIIIIIIIIIIIIIIIIIIIIIIHIIHIGIIIIIIIIIIHIIIIFHHHIIIIIHIIIIHIIHIIIIIIIIGIIIIIIIIIIIHIIIIIIIIIIIIIIIIIIIIIIIIIHIIIIIIIHIHHIIIIIIIIIHHHIIIIIIIIIIIHIIIIIIIIIIIIIIIIIIIIIIIIIIIIIIIIIIIIIIIIIIIIIIIIIIIIIIIIHIIIIIIIIIIIIIIIIIIIHHIIIIIIIIIIIIIIIIIIIIIIIIIIIIIIIIIIIIIIIIIIIIIIIIIIIIIIIIIIIIIIIIIIIIIIIIIIIIIHIIIIIIIIIIIIIIIIIICDDDD
@HISEQ:969:HM2KJBCX2:2:1102:10016:58313 2:N:0:ACTATGCA
TTCACCTGTATCCCCAACTATCCCTATTAATCATTACGTCGATTTCCGAAAACCAACAAAATAGAAACGATGTCCTATTCCATTATTCCATGCACGAATATCCAAGCGTGTAAAGCCTGCTTTGAGCACTCTAATTTTTTCAAAGTAAACCTGGCGGCGCCCCAGGACACTCGGTTAAGAGCACCCTGACGCCTCCGCCACACCATTCACGGGCCAATGGGACAGTCGCGCCAAACAGCGGACCGTCCCCTACCCGCCGAGATCCAACTACGAGCTTTTTAACCGCAACAACTTTAATATACGCTATTGGAGCTGGAATTACCGCGGCTGCTGGCACCAGACTTGCCCTCCAA
+
DDDDDIIIIIIIIIIIIIIIIGIIIIIIIIIIIIIIIIIIIGIIHHIIGIHIIIIIIIIIIIIHIIIIIIIIIIHHHHIIIIIIIIIIIIIIGHIIIIIIIHHIIIIHHIIIIIHIIIIIIIIIIIHIIHIIIIIIIIIIGHIIHIIIIIIIIHIIHHHIHIIIIIIIIHHHIIIHHIHHHIIIIIIIIIHIIIIIIIIHHIIIIIIIIIIIIIIIIIIIIIIIIIIGIIIIHHHIHHIIIIIHEFIIIIHHIIIIIIIIIIIIIIIIIIIIIIIIIIIIHIIIIIIIIIIIIIIHIIIIHIIHIIIIIIIIHIIIIIIIIIIIIIIIIIIIIIIIIIIIIIIIIIIIDDDDD
@HISEQ:969:HM2KJBCX2:2:1102:17785:58447 2:N:0:ACTATGCA
TTCACCTGTATCCCAACTATCCCTATTAATCATTACGTCGATCCTAGAAACCAACAAAATAGAATCAAACGTCCTATTTCATTATTCCATGCTAATGTATTCAAGCGTAAGCCTGCTTTAAACACTCTAATTTTTTCAAAGTAACAGTCCTGATTCCCCACGACACCAAATTAATGACATCGCGGTTCTTCAGAAGGTAGGAACCAATAATGCCAGTGCGTACCGAAGCACGACCAACAATTTGATCCCGAAATTCAACTACGAGCTTTTTAACTGCAACAACTTTAATATACGCTATTGGAGCTGGAATTACCGCGGCTGCTGGCACCAGACTTGCCCTCCAA
+
BD@@?G?H<CGFHHIIHIIIFHEFHIIIHIHIIHHIIEH?HGHIIGIHIHIHHHHIHGHGHEEHHEHGEHF@1E0FHH1FEHHECCECGHCHI?HEHHECEG@HGEHHHFCCGE1EG@EHHHHIIFHHHGHEHAGHHGCEGHIIHHCGHCHHHBFEEHEHHFHHHGIIHHHHHHGHFHHGH5DFH@IHHIHHIHGHHHHHHIHG@HHHHHHIHHDHHCECEHEHEH@HHHHHHEEHHHHHGCCEBHCDHHHHHG@EHHG@CEEHIHG<1@EIIHEHIHHHHGCCD1GC1GCGDIHEIIHHHHFC1EGHIIIIIIIIHHHHHIIHEHIHHFIIHHEIIIIBDB@D
@HISEQ:969:HM2KJBCX2:2:1102:7390:58352 2:N:0:ACTATGCA
TTCACCTGTATCCCCAACTATCCCTATTAATCATTACGTCAATCCTAGAAACCAACAAAATAGGATCAAACGTCCTATTTCATTATTCCATGCTAATGTATTCAAGCGTTAGCCTGCTTTAAACACTCTAATTTTTTCAAAGTAACAGTCCTGTTTCCCTGCAACACCAAATTAATGACATTACAGTTCTTCAAGAAGGAGGAACCAGTAAAGCCAGTGCATACCAGAGGCACGACCAACCTACTAATCCCGAAATTCAACTACGAGCTTTTTAACTGCAACAACTTTAATATACGCTATTGGAGCTGGAATTACCGCGGCTGCTGGCACAGACTTGCCCTCCAA
+
DDDDDIIIIIIIIIIIIIIIIIIIIIIIIIHHIIIIIGIIIHIIIIIIIIIIIIHIHIGIIIIHEHFGHIIHHIHIIHIIIIIIIIIIIGIIIIIIIIIIIIIIIIIIIHIIIIIIIIIIIIIIIIIIIIIIIIIIIIIHIIIHIIIIHIIIIIIIHHIIIIIIIIIHIIIIIIIIIIIIIIIIHIIHIIHIIIIIIIIIIIIIIIIIIIIIIIIIIIIIIIIIIIIIIIIIIIIIIHHIIHHHIIIHIIIIIIGIIIIGIIIIIHIIIIIIIIIIIIIIIIIIIHIIIIIIIIIIIIIIIIIIIIIIIIIIIIHIIIIIIIIIIIIIIIIIIIIIIIIIDDDDD
@HISEQ:969:HM2KJBCX2:2:1102:6556:58908 2:N:0:ACTATGCA
TTCACCTGTATCCCCAACTATCCCTATTAATCATTACATCGATCCTAGAAACCAACAAAATAGAATCTGATGTCCTATTTCATTATTCCATGCTAATGTATTCAAGCGTAAGCTTGCTTTAAACACTCTAATTTTTTCAAGGTAACAGTCCTAATTCCCCATAACATCAAATAAATGACATTATGGTTCTTTAGAAGGTGAGAACCAATAAAACCAGTACATACCAAGGCATGACCGATTCCTTGATCCCGAAATTCAACTACGAGCTTTTTAACTGCAACAACTTTAATATACGCTATTGGAGCTGGAATTACCGCGGCTGCTGGCACCAGACTTGCCCTCCAA
+
DDDDDIIIIIHIIIIHIIHIIIIIIIIIIIIIIIIIIIIIIHIIHIIHIIHIIIIIIIIIIIIGIIIIIIHIIIIIIHIIIIIIIIIIIGHIHIIIIIIIIHIIIIIIIIIIIIIIIIIIIIIIIIGIIIIIIIHHHIIIIIIIIIIIIIIIIIIIGIIIIIIIIIIIIIIIIIIIIIIIIIIIIIIIIIIIIIIIIIIIIIIIIIIIIIIIIIIIIIIIIIIIIIIIIIIIIIIIIIIIIIHGIIIIIIIIIIIIIIIIIIIIIIIIIIIIIIIIIIIIIIIIIIIIIIIIHIIIIIIIIIIIIIIIIIIIIIIIIIIIIIIIIIIIIIIIIIIIIIIIDDDDD
@HISEQ:969:HM2KJBCX2:2:1102:3100:59352 2:N:0:ACTATGCA
TTCACCTGTATCCCCAACTATCCCTATTAATCATTACATCGATCCTAGAAACCAACAAAATAGAATCGGATGTCCTATTTCATTATTCCATGCTAATGTATTCAAGCGTGAGCCTGCTTTAAACACTCTAATTTTTTCAAGGTAACAGTCCTAATTCCCCGTGACACCAAATTAATGGCATTACGGTTCTTTAGAAGGTGAGAAATCAATAATATCAGTACATACCAACGGCATGACCGAAACATTGATCCCGAAATTCAACTACGAGCTTTTTAACTGCAACAACTTTAATATACGCTATTGGAGCTGGAATTACCGCGGCTGCTGGCACCAGACTTGCCCTCCAA
+
DDDDDIIIIIIIIIIIIIIIIIIIIIIIIIIIIIIIIIIHIIIIIIIIGHIIIIIIIIIFHHIIIHIIIHIIIIGHHHHIHIIHIIIHHIIIHIHIIIIIIIIIIIHHIIIIIIIIIIHIIHHIIIHHHIHIIIIIIIIIIIIHIIIIHIIIIHIIHHIHHIIIIIIIIIIHHIIIIIIIIIIIIIIIIIIIIIIIIIIIIIIIIIIIIIIIIIIIIIIIIIIIIIIIIIHIIIIIIIIIIIIIHFIIIGIIIIIIIIIIIIIIIIIIIIIIIIIHIIIIIIIIIIIIIIIIIIIIIIIIHHIIIIIIIIIIIIIIIIIIIIIIIIIIIIIIIIIIIIIIIIDDDDD
@HISEQ:969:HM2KJBCX2:2:1102:11977:58500 2:N:0:ACTATGCA
TTCACCTGTATCCCCAACTATCCCTATTAATCATTACGTCAATCCTAGAAACCAACAAAATAGGTTTGAACGTCCTATTTCATTATTCCATGCTAATGTATTCAAGCGTTAGCCTGCTTTAAACACTCTAATTTTTTCAAAGTAACAGTCCTGTTTCCCTGCAACACCAAATTAATGGCATTACAGTTCTTCAGAAAGGAGGAATCAGCGAAACCAGTTCATACCAGTGGCACGACCAACCTGCTGACCCCGAAATTCAACTACGAGCTTTTTAACTGCAACAACTTTAATATACGCTATTGGAGCTGGAATTACCGCGGCTGCTGGCACCAGACTTGCCCTCCAA
+
DDDDDIIIIIIIIIIIIIIIIIIIIIIIIIIIIIIIIIIIIIIIIIIIIIIIHHIIHIIIIIHHHHIHIIIGGIIHIIHIIGHIIIIIIIIIIIIIIIIIIIIIIHIIIIIIIIIIIHIIIIIIIIIIIIIIIIIIIIIIIIIIIIIIIIIIIIIIIIIIIIIIIIIIIIIIIIIIIIIIIIIIIIIIIIIIIIIIIIIHIIIIIIIIIIIIIIIIIIIIIIIIIIIIIHIIIIIIHIIIIIIHHIIIIIIIIIIIIIIIIHDHHHGIIIIIIIHIIIIIIIIIIIIIIIIIIHIIIIHIIIIIIIIIIIIIIIIIIIIIIIIIIIIIIIHHIHIIIIIIIDDDDD
@HISEQ:969:HM2KJBCX2:2:1102:14426:59669 2:N:0:ACTATGCA
TTCACCTGTATCCCCAACTATCCCTATTAATCATTACGGCGGTCCTAGAAACCAACAAAATAGAACCGCACGTCCTATTCTATTATTCCATGCTAATGTATCCGAGCAAAGGCCTGCTTTGAACACTCTAATTTTTTCAAAGTAAAAGTCCTGGTTCCCCGACACGGCCAGTGAAGGCCATGCGGCTCCCCAGAAGGAAAGGCCCGGCCGGACCAGTGCACGCGGTGAGGCGGACCGGCCAGCCAGGCCCAAGGTTCAACTACGAGCTTTTTAACTGCAACAACTTTAATATACGCTATTGGAGCTGGAATTACCGCGGCTGCTGGCACCAGACTTGCCCTCCAA
+
BD?DD1GGCHEFH@EHHEHH@E@HHHIHHHHEHIIIIIECHHHHIHIFHHH1FFFEHHICHG@?EFFCEHGHH?HHHEHHEHEHGGHIE@CGHIHHHFE@71HIHHHHHHHDCHHHHHIIHHHEIHHHHGHEFHHIHHHHIIHHHFHHHHHCE?DDHHE/HEHIHHEBCIIIIHIHHAHHHIIHDCGH2HFHHHHHIIIIIIIDII=GIIHHHGIIHHIIIIIIIGIIIIIIHIHIHIHHHIHGIHHHF@IIHIIHIIIIIIHIIHFIIIIIIIGIIIIIHIIIIIIIIIHIIGHEHGGFIIIHHHIIHHHHIIIIHIHHIIIIIIIIIIIHHHGIIIIIDBBDD
@HISEQ:969:HM2KJBCX2:2:1102:14571:59512 2:N:0:ACTATGCA
TTCACCTGTATCCCCAACTATCCCTATTAATCATTACGTCGATCCTAGAAACCAACAAAATAGAATCAAACGTCCTATTTCATTATTCCATGCTAATGTATTCAGGCGTGAGCCTGCTTTAAACACTCTAATTTTTTCAAAGTAACAGTCCTGATTCCCCACGACACCAAATAAATGACATCATGGTTCGTCAGAAGGGAGAAACCGACGATGCCAGTACGTACCGAGGCACGACCGACATGATGGTCCCGAAATTCAACTACGAGCTTTTTAACTGCAGCAACTTTAATATACGCTATTGGAGCTGGAATTACCGCGGCTGCTGGCACCAGACTTGCCCTCCAA
+
DDDDDIHIIIIIIIIIIIIIIIIIIIIIIIIIIIIIIIIIIIIIIIIIIIIIIIIIIIIIIIHIIIIHIIHHHIIIIIIIIIIIIIIIIIHIGHIIHIIIIIIHIIIHHIIIIIIHIIIHHHHHHIIHHIIIIHHHIIIIIIIIIIIIIIIIIIIIIIIGHIIIIIHIIIIIIIIIIIIIHHIIIIIIHIHIIIIIIIIIIIIIIIIIIIIIIIIIIIIIIIIIIHIIIIIIIIIIIIIIHIHGIIHHHIIIIIIIIIIIIHIIIIIIIIIIIHIIIIIIIIIIHIIIIIIIIIIIIIIIIIIIIIIIIIIIIIIIIIIIIIIIIIIIIIIIIIIIIIIIDDDDD
@HISEQ:969:HM2KJBCX2:2:1102:12575:59684 2:N:0:ACTATGCA
TTCACCTGTATCCCCAACTATCCCTATTAATCATTACGTCAATCCTAGAAACCAACAAAATAGGTTCGAACGTCCTATTTCATTATTCCATGCTAATGTATTCAGGCGCTGGCCTGCTTTAAACACTCTAATTTTTTCAAAGTAACAGTCCTGTTTCCCCGCAACACCAAATTAATGGCATTACGGTTCTACAAGAAGGAGGAATCAGCAAGCTAGTACATACCAGTGGCAAGACCAACCTGCTGATCCCGAAATTCAACTACGAGCTTTTTAACTGCAACAACTTTAATATACGCTATTGGAGCTGGAATTACCGCGGCTGCTGGCACCAGACTTGCCCTCCAA
+
DDDDDIIIIIIIIIIIIIIIIIIIIIIIIIIIIIIHIIIIIIIIIIIIIIIIHIIIIIIIIIHIIHIIIHHHHHIIIIIIIIIIIIIIIIIIIIIIIIIIIIIIIIIIIIIIIIIHIHIIIHIIIIIIIIIIIIIIIIIHIIIIIIIIIIIIIIIIIIIIIIIIIIIIIIIIIIIIIIIIIIIIIIIIIIIIIIIIIIIIIIIIIIIIIIIIIIIHIIIIIIIIIIIIIIIIIIIIIIIIHHHDIIIIIIIIIIIIIIIIIIIIIIIIIIIIIIIIIIIIIIIIIIIIIIIIIIIIIIIIIIIIIIIIIIHIIIIIIIIIIIIIIIIIIIIIIIIIIIIIDDDDD
@HISEQ:969:HM2KJBCX2:2:1102:18397:59630 2:N:0:ACTATGCA
TTCACCTGTATCCCAACTATCCCTATTAATCATTACGTCAATCCTAGAAACCAACAAAATAGGATCGAACGTCCTATTTCATTATTCCATGCTAATGTATTCAAGCGTTAGCTTGCTTTAAACACTCTAATTTTTTCAAAGTAACAGTCCAAATTCCCCGCAACACCAAATTAATGGCATTACGGATCATCAGGAAGGAGGAATCAGTGAGACCAGTACATACCAGAGGCATGACCAACCTACTAACCCCGAAATTCAACTACGAGCTTTTTAACTGCAACAACTTTAATATACGCTATTGGAGCTGGAATTACCGCGGCTGCTGGCACCAGACTTGCCCTCCAA
+
DDDDDIIIIIIIIHHHIIIGIIHIIIIIIHEHIIIIIIIIIEHIIIIIIIIIIIIIEHHIIHHHIGHIIGHHIHHHGHIHIIIIIIIHHIIIIIIIIIIIIHIIHIHHGIHHIIIIIIIIIIIHHIIIIHIIIIIHHHIIIIIIIHIIIIHHHIHHIIIHIFIIIIHHHHHIHHGIIIIIHIIIHIIIIFIIIIIIIHHIIIIIIIIHIHIIIHHHGHHHIIIIIII<IIIHHIIIIIIIHHGHHIHDIIHIIIHIIIHHHIIIIHIIIIIIIIIIIHHIIIIHIIIIIIIIIIIIIIIIIIIIHIHHIIHIIIIIIIIIIIHIIIIIIIIIIIHHIIIIDDDDD
@HISEQ:969:HM2KJBCX2:2:1102:2172:58856 2:N:0:ACTATGCA
TTCACCTGTATCCCCAACTATCCCTATTAATCATTACAACGGTCCTAGAAACCAACAAAATAGAATCGTTGTCCTATTCTATTATTCCATGCTAATGTATTCTGGCATATGCCTGCTTTAAACACTCTAATTTTTTCAAGGTAAAGGTCTTGGCTCCGAGCAACACCCAATAAAGGGCATTACCCTTCCCCAAGCGGTGAGGCCCAACCGACCAGTACTCGTTACAAGAACGGACCAACCGGCCAAACCCAAAATTCAACTACGAGCTTTTTAACTGCAACAACTTTAATATACGCTATTGGAGCTGGAATTACCGCGGCTGCTGGCACCAGACTTGCCCTCCAA
+
DDDDDIIIHIIIIIIIIIIIIIIIIHHHIHHHIIIIIIIICHHHIIIHHIIHHIIII?HHIHEHHIIHHHCEHIIIHIIHIIIIIIFHHIIGHHIIIHHIIHIHIHIIIIIIIIIIIIIIHHHFHIIIIIIIIHHHIHHIHHIIIHIIIHIHIIHHGIIHIHIIHHIHGIIIHHIIIIHIIIHIIIHCFHHHHHHIHHHIIHHEIIIIIIIIIIIIHHGIIGIIIIHIIIHHIHIIIIIIIHHHHGCIIHHIHIIHIIIIIHHHHIIHIIIIIIIIHIIIIIIIHIIIIIIIIIIIIIIIIIHHHIIIIIIIIIIIIIIHIIIIIIIIIIIIIIIIIIIIBADDD
@HISEQ:969:HM2KJBCX2:2:1102:15911:59989 2:N:0:ACTATGCA
TTCACCTGTATCCCAACTATCCCTATTAATCATTACGTCAATCCTAGAAACCAACAAAATAGGATCGAACGTCCTATTTCATTATTCCATGCTAATGTATTCAAGCGTTAGCTTGCTTTAAACACTCTAATTTTTTCAAAGTAACAGTCCAAATTCCCCGCAACACCAAATTAATGGCATTACGGATCATCAGGAAGGAGGAATCAGTGAGACCAGTACATACCAGAGGCATGACCAACCTACTAACCCCGAAATTCAACTACGAGCTTTTTAACTGCAACAACTTTAATATACGCTATTGGAGCTGGAATTACCGCGGCTGCTGGCACCAGACTTGCCCTCCAA
+
DDDDDIIIIIIIIIIIHIIHIHIHIIIIIIIHIIIIIIIIIIIHIGHHIIIHIIIIEHHHHIGHIHHIGI<GHHIIIIIHHIIGIIHIGGHIGIIIIIIIIHIIIIHIIIGIIIIIIIIHHFHHIIHHIIHHIHIIIIIIIIIIIIHGHIIHHIIIIIIIIIIIHGIIIIIIIIIIIIIIIIIIGIIIIIIIIIIIIIIIIIIIIIIIIIIIIIIIIIIIIIIIIIIIIIIIIIIIIHHIIIHHIIIIIIIIIIIIIIIIIIIIIIIIIIIIIIIIIIIIIIIIIIIIIIIIIIIIIIIIIIIIIIIIIIIIIIIIIIIIIIIIIIIIIIIIIIIIIIIIDDDDD
@HISEQ:969:HM2KJBCX2:2:1102:16668:59905 2:N:0:ACTATGCA
TTCACCTGTATCCCCAACTATCCCTATTAATCATTACGTCAATCCTAGAAACCAACAAAATAGGATCGAACGTCCTATTTCATTATTCCATGCTAATGTATTCAAGCGTTAGCTTGCTTTAAACACTCTAATTTTTTCAAAGTAACAGTCCAAATTCCCCGCAACACCAAATTAATGGCATTACGGATCATCAGGAAGGAGGAATCAGTAAGACCAGTACATACCAGAGGCATGACCAATCTACTAACCCCGAAATTCAACTACGAGCTTTTTAACTGCAACAACTTTAATATACGCTATTGGAGCTGGAATTACCGCGGCTGCTGGCACCAGACTTGCCCTCCAA
+
DDDDDIGIHIIIIIIIIIIIIIIIIIIIIIIIIIIIIIIIIIIIIIIIIIIIIIIIHIIIIIHIIIIIIIIIIIIIIIIIIIIIIIIIIIIHHIIGIIIIHIHHHIIIIIIIIIIIIIIIIIIIIHIHIIIIIIIIIIHIIIIIHIIIIIIIIIHIIIIIHIIIIIHHHHIIIIIIIIIIIIIIIIIIIIIIHHIIIIIIIHGHHHHIIIIIIHIIHHIIIIIIIIHHFIIIIIHHIIHIHHHHCIIIIHIIIIIIIIHIIHHIIIIIIIIIIIHHIIIIIHHFIIIIIIIIIIIIHIIIIIIHIIIIIIIIIIIIIIIIIIIHIIIIIIIIIHIIGIIIHDDDDD
@HISEQ:969:HM2KJBCX2:2:1102:11459:61174 2:N:0:ACTATGCA
TTCACCTGTATCCCCAACTATCCCTATTAATCATTACTCATTTCCCCAAAAACCAACAAAATTCGAGATACGAGTCCTAAATTATTATTCCATGCTAATGTATTCATAACTTTCAGCCTGCTTTAAACACTCTATTTTTTTCAAAGTAAAGGTCCTGGATTGCGAACCCAACCCAGTAAAGGGCAGGAACGTTCTCCAGGAAGATGGTAAGCGCGCATCGGCACTCACACACGATACCGTGGCGGGCCAAGCGCACTATACCAGAAATCCAACTACGAGCTTTTTAACTGCAACAACTTTAATATACGCTATTGGAGCTGGAATTACCGCGGCTGCTGGCACCAGACTTGCCCTCCAA
+
DDDDDIIIIIIIIIIIIIIIIIIIIIIIIIIIIIIHIIIIIIIIIIIIIIIIIIIIIIIIIIIIIHIIIIIIIIIIIHIGIIIHIIIIIIIIIHIIIHIIIHIIIIIIIIIIIIIIIIIIHIIIIIIHIIIIIIIIIIIIHIHIIIIIIIHIIIIIIIIIIIIIIIIIIIIIIIIIHIIIIIIHIIIIIIIIIIIHIIIIIIIIIIIIIIIIIIIIIIIIIIIIIIIIIIIIIIIIIIIIIIIIIIIIIIIIIIIHHIIIIIIIIIIIIIIIIIIIIIIIIIIIIIIIIIIIIIIIIIIIIIIIIIIIIIIIIIIIIIIIIIIIIIIIIIIIIIIIIIIIIIIIIIIIIIIIIDDDDD
@HISEQ:969:HM2KJBCX2:2:1102:16812:60367 2:N:0:ACTATGCA
TTCACCTGTATCCCCAACTATCCCTATTAATCATTACGTCAATCCTAGAAACCAACAAAATAGGATCAAACGTCCTATTTCATTATTCCATGCTAATGTATTCAAGCGTTAGCCTGCTTTAAACACTCTAATTTTTTCAAAGTAACAGTCCTGTTTCCCTGCAACACCAAATTAATGGCATTACAGTTCTTCAGAAAGGAGGAATCAGCGAGACCAGTACGTACCAATGGCACGACCAACCTGCTGACCCCGAAATTCAACTACGAGCTTTTTAACTGCAACAACTTTAATATACGCTATTGGAGCTGGAATTACCGCGGCTGCTGGCACCAGACTTGCCCTCCAA
+
DDDDDIIHIIIHEHHIIHFIIIIIIHIIIIH?HIIIIGHHIIIIIIHIHIIIIHHIHHHIIIEHHFHHIIIII?GHHHFEHHIHIIIHEHHHEEHEHGHFHHEHIIIHIIIIHIIHIHIHHIIHIHHHHHFHHGHEHHGHHIIIHIIIIIIIHIHHIIGIIIIIHHHIHHIHHIIIIIIIIIIIIHIIIHIIIIIIIIIIIII:IIHHHHIIHHIIIIIIIIIIIIIIIIHHIIHIIIIIIIIHDIIIIIIIIIIIIIHHHIHHIIIHIIIIHHDHGHIIIHHHIIIIIHIIIIIIIIHIIIIIIIIIIIIIIIIIHIIIIIIIHIIIIIIIIIIIIIIIIDDDDD
@HISEQ:969:HM2KJBCX2:2:1102:5098:61957 2:N:0:ACTATGCA
TTCACCTGTATCCCCAACTATCCCTATTAATCATTACGTCGATCCTAGAAACCAACAAAATAGAATCAAACGTCCTATTTCATTATTCCATGCTAATGTATTCAAGCGTGAGCCTGCTTTAAACACTCTAATTTTTTCAAAGTAACAGTCCTGATTCTCCACAACACCAAATAAATGACATCATGGTTCGTCAGAAGGGAGAAACCAACAATGCCAGTACGTACCGAGGCACGACCGACATGATGGTCCCGAAATTCAACTACGAGCTTTTTAACTGCAGCAACTTTAATATACGCTATTGGAGCTGGAATTACCGCAGCTGCTGGCACCAGACTTGCCCTCCAA
+
DDDDDIIIIIIIIIIIIIIIIIIIIIIIIIIIIIIIIIIIIIIIIIHIGIIIIIIIIIIIIIHFIIIIIIIIIIIIIIIIIHIIIHIIIIHHIHHIIIIIIIHIIIIIIIIIIIHIGIHIIIIIIIIIIIIIIIHIIIIHIIIIIIIIIHIIIIIIIIIIIIIIIIIIIIIIIIIIIIIIIHIIIIIIHHIHIIIIIIIIIIIIIIIIIIIIIIIIIIIIIIIIIIIIIIIIIIIIIIIIIIIHIIIIIIIIIIIIIIIIIHIIIIIIIIIIIIIIIIIIIIIIIIIIIIIIIIIIIIIIIIIIIIIIIIIIIIIIIIIIIIIIIIIIIIIIIIIIIIIIDDDDD
@HISEQ:969:HM2KJBCX2:2:1102:15796:62369 2:N:0:ACTATGCA
TTCACCTGTATCCCCAACTATCCCTATTAATCATTACGTCGATCCTAGAAACCAACAAAATAGAATCAAACGTCCTATTTCATTATTCCATGCTAATGTATTCAAGCGCGAGCTTGCTTTAAACACTCTAATTTTTTCAAAGTAACAGTCCTGATTTCCCGCGACACCAAATTAATGACATCGTGGTTCGTCAGAAGGGAGAAACCAATAATGCTAGTACGTACAAAGTACGACCGACATATTAGTCCCGAAATTCAACTACGAGCTTTTTAACTGCAACAACTTTAATATACGCTATTGGAGCTGGAATTACCGCGGCTGCTGGCACCAGACTTGCCCTCCAA
+
DDDDDIIIIIIIIIIIIIIIIIIIIIIIIIIIIIIIIIIIIIIIIIIIIIIIIIHIIIIIIIHGHIIIIIIIIHIIHIIIIIIIIHIIIIIIGIIHIIIIIHIIIIIIIIGHIIIIIIIIIIIIHIIIIIIIIIIIIIIIIIIIIIIIIIIIIIIIIIIIIHIIIIIIIIIIIIIIIIIIIIIIIIIIHIIIIIIIIIIIIIIHHIIIIIIIIIIIIIIIIIIIIIIIIIIIIIIIIIIIIIIIIIIIIIIIIIIIIIIIIIIIIHIIIIIIIIIIIIIIIIIIIIIIIIIIIIIIIIIIIIIIIIIIIIIIIIIIIIIIIIIIIIIIIIIIIIIIIIIDDDDD
@HISEQ:969:HM2KJBCX2:2:1102:2188:62705 2:N:0:ACTATGCA
TTCACCTGTATCCCCAACTATCCCTATTAATCATTACGTCAATCCTAGAAACCAACAAAATAGGATCAACGTCCTATTTCATTATTCCATGCTAATGTATTCAAGCGCGAGCCTGCTTTAAACACTCTAATTTTTTCAAAGTAACAGTCCTGATTCCCCACCACACCAAATTAATGACATGATGGTTCGTCAGAAGGTAGAAATCAGTAACACCAGTACGTACCGAAGGCACGACCAGCGTACTAATCCCGAAATTCAACTACGAGCTTTTTAACTGCAACAACTTTAATATACGCTATTGGAGCTGGAATTACCGCGGCTGCTGGCACCAGACTTGCCCTCCAA
+
DDDDDIIIIIIIIHIIHIIIIIIIIIIIIIIHGHIIIIIIIIIIGIIHIIIIIIHIIIIIIIHHIHIHIIIHHIHIHHIHIIIIIIHGHHIHHIIIHIIIIIHHHGHIIHIGIIIIIIIIHHIHHIIHIIIIIGIIIIIIIHHIIIIHIIIIIHIHIIIIIIIIIGIIHIIIIIIIIIIIIIIIIIIIIIIIIIIIIIIIIHIHIIIIIIIIIIIIIIIHIIIIIIIIIIIIIIIIIIIIIIHHIIIIIIIIIIIIIIIIIHIIIIIIIIIIIHIIIIIIIIIIIIIIIIIIIIIIIIIIIIIIIIIIIIIIIIIIIIIIIIIIIIIIIIIIIIIIIIIIDDDDD
@HISEQ:969:HM2KJBCX2:2:1102:6967:63285 2:N:0:ACTATGCA
TTCACCTGTATCCCCAACTATCCCTATTAATCATTACGGTGATCCTAGAAACCAACAAAATAGAATCATGCCGTCCTATTTTATTATTCCATGCTAATGTATTCAAGCAAAATGCCTGCTTTAAACACTCTAATTTTTTCAAGGTAACAGTCCTAATTCCCCATAACATCAAATAAATGACATTATGGTTCTTTAGAAGGTGAGAACCAATAAAACCAGTACATACCAAGGCATGACCGATTCCTTGATCCCGAAATTCAACTACGAGCTTTTTAACTGCAACAACTTTAATATACGCTATTGGAGCTGGAATTACCGCGGCTGCTGGCACCAGACTTGCCCTCCAA
+
ADDDDIICHCHCHCEHIHIHFIGHHHIIIIIHIIIEHHDIEHICFF@EHIFFHEHHIIICHHHHIHIFHGEHHHDIIIIIIHEFHIHHEHHIHCFECHHHIHHHHHIIIIHIIHHIIIIIIIIGIIIIIHHGGIHIFEHHHIHIHIIHHHIHGIIIIHIIIHHIGGIIHIIIIIIIIHIIIIIIIIIGIIIIIIHHIIIHHHIIHHHHHIIIIIHGIIIIHHIIIIIHIIIIHIIIHIIIHIHHHFIIHHIIIIIIIIHIIIIHHIIIIIIIIIHHIIHGHIHHHHIIIHIIIIHIHGIIIIIIIIIIIHIIIIIIIHIIIIIIIIIIIIIIIIIHHHIIIIDCDBD
@HISEQ:969:HM2KJBCX2:2:1102:5860:63898 2:N:0:ACTATGCA
TTCACCTGTATCCCCAACTATCCCTATTAATCATTACGTCGATCCTAGAAACCAACAAAATAGGGTCAAACGTCCTATTTCATTATTCCATGCTAATGTATTCAAGCGTGTACCTGCTTTAAACACTCTAATTTTTTCAAAGTAACAGTCCTGATTCCCCATGACACCAAATTAATGACATCACAGTTCGTCAGAAGGTAGAAATCAATGATACCAGTTCATACCAGAGGCACGACCAATATATTGATCCCGAAATTCAACTACGAGCTTTTTAACTGCAACAACTTTAATATACGCTATTGGAGCTGGAATTACCGCGGCTGCTGGCACCAGACTTGCCCTCCAA
+
DDBDD?FHHH11D<CFHHHIIIG1FHHHHH?HHHEGGHHHCHHHG@FFE@HIIHHGEHHI?GIIIHH?GGCCH1<C@11FEFEHH?H1FEGFH1GE@@DF@IEEG=DDG@G%@<?B?GFEHHHHGHHGFHCHGGEEHFGHIHHIIIHHFHGFHDCFHD<GHHEEFIHHGED0CHH98CEH7IHHG.EEGIIIIHHHHIHGDFHFHIIIIIIIIIFIHEFG@EEHHHDFEIHHIHHEHCEECHG?GHE/ECCEIIHHFFECHGIHECGGFHHEIIIIIHHCHHGCF@IIHHHHHHHIIIIFHIIIHHCIIHHHIIIHHE1FHEEHHHHFIHHHGHECE=HIIDBCDD
@HISEQ:969:HM2KJBCX2:2:1102:8299:64543 2:N:0:ACTATGCA
TTCACCTGTATCCCCAACATCCCTATTAATCATTACGTGATCCTAAAACCAACAAAATAGAACCATCGTCCTATTTTATTATTCCATGCTAATGTATTCAAGCAAAAATGCCCGCTTTAAACACTCTAATTTTTTCAAAGTAAAGGTCCTGATTCATCGAAACACCCAAGAGCATCCCGAATCACCAGAAGGTGAGAAATTGGCTACACACCGTTTCATGCCCCTAAAGGCACAATCGATATATCCCAATTCCGAAATTCAACTACGAGCTTTTTAACCGCAACAACACTAATATACGCTATTGGAGCTGGAATTACCGCGGCTGCTAATACCAGACTTGCCCTCCAA
+
DDDDDIIIIIIIIIIIIIIIIIIIIIIIIIIIIIIIHIGHHHIIIIIIIHIHIIHIIIIGHIIIIHIIHHGHIIIIIIIIIHHIIHIIIHIHIIIIIIHIHIIIIIHIHIIIIGHIIIIHHHIHHIIHHIIHHIIIIIIIIIIHHIIIIIIHIHIIIHIIIIIIIIIIIIIGIHHIIIIHHIIIIIIIIIIHHHIIIIHIIIIIIIIIIIIHHIIIIIIIIIIIIIIIIHIIIIIIIIIIIIIHIHGIIHHIHIIIIIIIIIIIIIIIIIIIIIIIIIIIIIIIIIIHIIIIIIIIIIIIIIIIIIIIIIIIIIIIIIIIIIIIIIIIIIIIIIIIIIIIIIIDDDDD
@HISEQ:969:HM2KJBCX2:2:1102:11098:65225 2:N:0:ACTATGCA
TTCACCTGTATCCCCAACTATCCCTATTAATCATTACGTCAATCCTAGAAACCAACAAAATAGGATCGAACGTCCTATTTCATTATTCCATGCTAATGTATTCAAGCGTTAGCCTGCTTTAAACACTATAATTTTTTCAAAGTAACAGTCCTGTTTCCCTGCAACACCAAATTAATGACATTACAGTTCTTCAAGAAGGAGGAATCAGTAAAGCCAGTACATACCATAGGCACGACCAACCTACTGACCCCGAAATTCAACTACGAGCTTTTTAACTGCAACAACTTTAATATACGCTATTGGAGCTGGAATTACCGCGGCTGCTGGCACCAGACTTGCCCTCCAA
+
DDDDBHFHHHIIHIIIIEFHIIIIIIIIIIHIHIIIIIHIHIIIEGHHHHHIIIIIICHHIHIIGEGGEHHEHIIIIGHHHGIIIGIIIHIHIIHHIIIIHHGHHEIHIIIIIIIIIIIIIIIIIIIIIIIIHHIEHEEHEHHIIIIIHHIHIIIIIHHIHIIIIHIHHHHFHIIHIIHHFHIHIIIIIHHIIIIIIIHHIIIIIIHIIII<IIIIIIHGIIIIHIIIIIHIHCIIHHHGHIHHHIIIIIIIIIIIIHIIGIIIHIIIIIIIIIIIIIIIIIIIIHIGIIIIIIIIHIHIIIIIIIIIIIIIIIIHIIIIHIIIIIIIIIIIIHIHIIHHEBADDD
@HISEQ:969:HM2KJBCX2:2:1102:15681:64751 2:N:0:ACTATGCA
TTCACCTGTATCCCCAACTATCCCTATTAATCATTACGTCAATCCTAGAAACCAACAAAATAGGATCGAACGTCCTATTTCATTATTCCATGCTAATGTATTCAAGCGTTAGCTTGCTTTAAACACTCTAATTTTTTCAAAGTAACAGTCCAAATTCCCCGCAACACCAAATTAATGGCATTACGGATCATCAGGAAGGAGGAATCAGTGAGACCAGTACATACCAGAGGCATGACCAACCTACTAACCCCGAAATTCAACTACGAGCTTTTTAACTGCAACAACTTTAATATACGCTATTGGAGCTGGAATTACCGCGGCTGCTGGCACCAGACTTGCCCTCCAA
+
DDDDDIIIIIIIIIIIIIIIIIIIIIIIIIIIIIIIIIIIIIIIIIIIIIIIIIIIIIHGIHGGIIIIIIIIHIIIIIHIIIIIIIIHIIIIGIIIIIIIIIGIIIIIIHIIIIIIIIIIIIIIIIIIIIIIIIIIHIIIIIIIIIIHGIIIIIIIIIIIIIIIIIIIIIIIIIIIIIIIIIIIIIIGIIIIIIIIIIIIIIIIIIIIIIIIIIIIIIIIIIIIIIIIIIIIIIIIIIIIIIIIHIIIIIIIIIIIIIIIIIIIIIIIIIIIIIIIIIIIIIIIIIIIIIIIIIIIIIIIIIIIIIIIIIIIIIIIIIIIIIIIIIIIIIIIIIIIIIIIIDDDDD
@HISEQ:969:HM2KJBCX2:2:1102:6856:65402 2:N:0:ACTATGCA
TTCACCTGTATCCCCAACTATCCCTATTAATCATTACGTCAATCCTAGAAACCAACAAAATAGGATCAACGTCCTATTTCATTATTCCATGCTAATGTATTCAAGCGCGAGCCTGCTTTAAACACTCTAATTTTTTCAAAGTAACAGTCCTGTTTCCCTGCAACACCAAATTAATGACATTACAGTTCTTCAAGAAGGAGGAACCAGTAAAGCCAGTGCATACCAGAGGCACGACCAACCTACTAATCCCGAAATTCAACTACGAGCTTTTTAACTGCAACAACTTTAATATACGCTATTGGAGCTGGAATTACCGCGGCTGCTGGCACCAGACTTGCCCTCCAA
+
DDDDDIIIIIHHHIIIIIIIIIIIIIIIIIIIIIIIIIIIIIIIIIIIHIIIIIIIIIIIIIHHCHIGHHIHIIIIHIIIIIIIIIIIIIFHIHIIIIIIIIHGHIHIIIHIIIIIIIIIIIIIIIIIIIIIIIIIIIIIIIIIIIIIHIIIIIIIIIIIIIIIIGIIIHHIIIIIIIIIIIIIIIIHIIIIIIIIIIIIIIIHIIIIIHIIIGIIIIIIIIIIHIIIIIIIIIIIIIIIIHHHIHIIIIIIIIIIIIIIIIIHIIIIIIIIIIIIIIIIIIIIIIIIIIIIIIIIIIIIIIIIIIIIIIIIIIIIIIIIIIIIIIIIIIIIIIIIIIIIDDDDD
@HISEQ:969:HM2KJBCX2:2:1102:17180:64917 2:N:0:ACTATGCA
TTCACCTGTATCCCAACTATCCCTATTAATCATTACATCGATCCTAGAAACCAACAAAATAGAATCGGATGTCCTATTTCATTATTCCATGCTAATGTATTCAAGCGTGAGCCTGCTTTAAACACTCTAATTTTTTCAAGGTAACAGTCCTAATTCCCCGTGACACCAAATTAATGGCATTACGGTTCTTTAGAAGGTGAGAAATCAATAATATCAGTACATACCAACGGCATGACCGATACATTGATCCCGAAATTCAACTACGAGCTTTTTAACTGCAACAACTTTAATATACGCTATTGGAGCTGGAATTACCGCGGCTGCTGGCACCAGACTTGCCCTCCAA
+
DDDDCIIHHIIIIIIIIIIIIIIIIIIIIIIIIIIIIIIIIIIIIIIIIHFGHIIIIIIIIIIGHHHHIHHIHHIHIGHIIIIIIEHGIIIEHHHIIIIIIIIIIIHIIIIIHIIIIIIHIIIIIIIIIIIIIIIIIIIIIIIIIIIIIIIIHHIIIHIIIHIIIIIIIIIIIIIHIIIIIHIIIIIIHIIIIHIHIIIHIIIIIIIIIIIIIIIIIIIIIIIIIIIIIIIIIIIIIIIIIIIHDIIGIIIIIIIIIIIIIIIIIIIIIIIIIIIIIIIIIIIIIIIIIIIIIIIIIIIIIIIIIIIIIIIIIIIIHIIIIIIIIIIIIGIIIIIIIIIHIDDDDD
@HISEQ:969:HM2KJBCX2:2:1102:9571:65815 2:N:0:ACTATGCA
TTCACCTGTATCCCCAACTATCCCTATTAATCATTACGTCGATCCTAGAAACCAACAAAATAGAATCAAACGTCCTATTTCGTTATTCCATGCTAATGTATTCAAGCGTGAGCCTGCTTTAAACACTCTAATTTTTTCAAAGTAACAGTCCTGATTCCCCATGACACCAAATTAATGACATCATGGTTCGTCAGAAGGTAGGAATCAATAATACCAGTACGTACAATAGCACGACCAATAAATTGATCCCGAAATTCAACTACGAGCTTTTTAACTGCAACAACTTTAATATACGCTATTGGAGCTGGAATTACCGCGGCTGCTGGCACCAGACTTGCCCTCCAA
+
DDDDDIIIIIIIIIIHIIIIIIIIHIIIIGIHGIIIIIIIIIIIIIIHHIIIIIIIIGHIIIHHHIHIHIHIIGIIHIIIHIHIIIIIIIIIGIIIIHIIIIIIIIIIIIIIIIIIIIIIIIIIIIIIIIIIIIIIHIIIIIIIIIIIIIIIIIIIIHIHHIIIIIIIIIIIIIIIIIIIIIIIIIIIIIIIIIIIIIIIIIIIIIIIIIIIIIIIHIIHIIIIIIIIIIIIIIIIIIIIIIIHIIIIIGIIIIIIIIIIIIIIIIIIIIIIIIIIIIIIIIIIIIIIIIIIHIIIIIIIIIIIIIIIIIIIIIIIIIIIIIIIIIIIIIIIIIIIIIIIDDDDD
@HISEQ:969:HM2KJBCX2:2:1102:13957:65525 2:N:0:ACTATGCA
TTCACCTGTATCCCCAACTATCCCTATTAATCATTACGTCAATCCTAGAAACCAACAAAATAGGATCGAACGTCCTATTTCATTATTCCATGCTAATGTATTCAAGCGTTTAGCTTGCTTTAAACACTCTAATTTTTTCAAAGTAACAGTCCAAATTCCCCGCAACACCAAATTAATGGCATTACGGATCATCAGGAAGGAGGAATCAGTGAGACCAGTACATACCAGAGGCATGACCAACCTACTAACCCCGAAATTCAACTACGAGCTTTTTAACTGCAACAACTTTAATATACGCTATTGGAGCTGGAATTACCGCGGCTGCTGGCACCAGACTTGCCCTCCAA
+
DDDDDIIIIIIIIIIIIIIIIIIIIIIIIIIIIIIIIGHIIIIIIIIIIIIIIIHIHIIHIIHHHIHEHIHIIIIIIIIIIIIIIIIIHHHIHIIIIIIIIIHHIIIHHHIIIHIIIIIIIIIIIHIIIIIHIIIIIIIIIIIIIIIIIHIIIIIIIIIIIIIIHHHIHIIIIIIHIIIIIIIIIIIIIIIIIIIIIIIIIIIIIIHIIIIHIIIIIIIIIIIIHIIIIIIIIIIIIIIIIIIIHHIIIIIIIIIIIIIHIIIHIIIIIIIIIIIIIIIIIIIIIIIIIIIIIIIIIIIIIIIIIIIIIIIIIIIIIIIIIIIIIIIIIIIIIIIIIIIIIIDDDDD
@HISEQ:969:HM2KJBCX2:2:1102:16036:65657 2:N:0:ACTATGCA
TTCACCTGTATCCCCAACTATCCCTATTAATCATTACCTCAGGTCCTTAAGACCAACAAAATAGAACCGAGGTCCTATTCCATTATTCCATGCAACATTATTCGGGCGTACACCAATGAAAGCAACGCCTGCTTTGAGCACTCTAATTTTTTCAAAGTAAACGTATCGATCGCCCATGACACCCGGTGAAGAGCACCATGGGACCTTACGAGTGTCCCCTCTCGGGAAACACTAATCGATAAGCTGTCCGGCAACTGTCAGTGGCCGCCTTTCAGAGACGGACCGACAGGCACGAACTGAGATCCAACTACGAGCTTTTTAACCGCAACAACTTTAATATACGCTATTGGAGCTGGAATTACCGCGGCTGCTGGCACCAGACTTGCCCTCCAA
+
ADDDAIGIIGIEHHHHDHICHHHHHHIHHHIHHIHCHGCFFH@HCHEGGHFHIHIGHFHHHHHHGIHHHIIDHHCEGHHHIIIE1DHCHHIHIIIIIEGHHHHHEHIIHIIIGEECGFGHEFHHGHHHHHHHIHGHHHIHIIIIIHIIIHHHIHIIIIHHHCHHHIHHHHHIHIHHIIHIIIHGFDHIHGHHCHIH?HHHHGHIHEIIIHHIHHHHIH?DCHCHIHHHIIHIIIIHEGHHFHHCIIHIHEIHIHHFHIIIIIIIHHIIIIIIIIHHHHEHIHHIIIHHIHHGHIIIIHHIIIGIIHIIIIIIIIIGGIIHHGIIIIIIGHGHHIIHIIHHGHHIIIIIIIIIIHIIIIIIIIHIIIIIIIIIIIIIIIIIIIHHIIIGDDDDD
@HISEQ:969:HM2KJBCX2:2:1102:11773:65707 2:N:0:ACTATGCA
TTCACCTGTATCCCCAACTTTCCCTATTAATCATTACGTCAATCCTAGAAACCAACAAAATAGGATCGAACGTCCTATTTCATTATTCCATGCTAATGTATTCAAGCGTTAGCCTGCTTTAAACACTCTAATTTTTTCAAAGTAACAGTCCTGTTTCCCTGCAACACCAAATTAATGACATTACAGTTCTTCAGAAAGGAGGAATCAGCGAAGCCAGTGCATACCAGTGGCACGACCAACCTGCTGACCCCGAAATTCAACTACGAGCTTTTTAACTGCAACAACTTTAATATACGCTATTGGAGCTGGAATTACCGCGGCTGCTGGCACCAGACTTGCCCTCCAA
+
@BDDDI?@FDHCHHHIIIHHCGGHHIIHHIIFEIHHIGECGHGEHHHEHHIGHHIIIIIIIE<<GHC=HHE/DCGHIHGEHH@GHHI@CECCCC@GGEGIGIHHHCHIHHHHFEHGFIHIIIIGHHHHGHHHHIHGGHHHHIIHIIIIHHHGHIIHHGFHHIIIHIHHHIIHHIIHIHIIIIHHIIHIIIHHHEHHGIIIIIIIIIIIHIIHIIIIIGIIHHHFIHHIHIIHDHEDHGCIHIHHCHCIHHHEIHIIIIIIIIIIIIIIIIHHHGCIIIIIIIIIIIHHHIIIHHHIIIHIIIIIIIIIIHIIIIIIIHIIIIIHIIIIIIHIIIIIIIIIIDDADB
@HISEQ:969:HM2KJBCX2:2:1102:18718:65668 2:N:0:ACTATGCA
TTCACCTGTATCCCCAACTATCCCTATTAATCATTACGGTGATCCTAGAAACCAACAAAATAGAACCATGCCGTCCTATTCTATTATTCCATGCTAATGTATTCGAGCAAAAATGCCTGCTTTAAACACTCTAATTTTTTCAAGGTAAAGGTCCTGGATCCGCAAGACACCCAATTAAGGACATCAAGTTTCTCCAGAAGGTGAGAAATCAACAGCGACAGTTCATACCCCTTAAGGCATGACCATCACGTCAATCCCGAAATTCAACTACGAGCTTTTTAACTGCAACAACTTTAATATACGCTATTGGAGCTGGAATTACCGCGGCTGCTGGCACCAGACTTGCCCTCCAA
+
DDDDDIIIIHHIHIIIHIIFEHIIIFHEIIIIHIIIHIIIIIIHHIHIHIIGGFHHIIHHIIHEGHIHHEHCH0CHIHIHIIEFHFHHEHIIIGHHIIIHIHHHHIGHHHHEHHFEHHHHHHHHIIIHHHIIIHHHHHIIIIHHIIIIIIIIHHHHHIHIIHIIIIHIIIHGIIHHHIHHIIIIIIIIIIHICIIIIIIHIHGIHIIHIIIIGIIIHHIIIIIIIIIIIIIEIIIIIIHIIIIHHHHEIHHGIHHHIIIHIHIIHIIIHIIIIHIHIIIIIIIIIIIIIHIIIIIIIIIIIIIIIIIIIIIIIIIIIIIIIIIIIIIIIIIIIIIIIIIIIIIIIIIIDDDDB
@HISEQ:969:HM2KJBCX2:2:1102:12392:65834 2:N:0:ACTATGCA
TTCACCTGTATCCCAACTATCCCTATTAATCATTACGTCAATCCTAGAAACCAACAAAATAGGATCGAACGTCCTATTTCATTATTCCATGCTAATGTATTCAAGCGTTAGCTTGCTTTAAACACTCTAATTTTTTCAAAGTAACAGTCCAAATTCCCCGCAACACCAAATTAATGGCATTACGGATCATCAGGAAGGAGGAATCAGTGAGACCAGTACATACCAGAGGCATGACCAATCTACTAACCCCGAAATTCAACTACGAGCTTTTTAACTGCAACAACTTTAATATACGCTATTGGAGCTGGAATTACTGCGGCTGCTGGCACCAGACTTGCCCTCCAA
+
DDDDDIFHHIIHHHIHHHHHIHHIIIHHIIIIHHIHIHIIHIIGIIIIIHIIIIGFHIIIIHCHIIHIIIGCGHE?GHGHHHH?HHHHIIHHHHIIIIHIHHHIHGHHHIIIHIHHHHHHFHHEGHHHHHHIHGHEHGHHGFIHHIE<DHE@DHFHDCEHHHIIHEIIHHCEHGH@EFGHHHFHHHEEHEIHHHHHGHIHEHHEIIHGIHHIHHHHIIIIIIFEIIHHHIIIIIIIIHEFIHCHHHIIIIIIIHIHIIIIIIIIIIIHIIIIIHHGIIIHHHIHHIHEH?HHIIHIIIIIHHIHIIHHIIIHGC/IHHGIIHHHHHIIHIHHEHHHIIIIDBDDD
@HISEQ:969:HM2KJBCX2:2:1102:9784:66654 2:N:0:ACTATGCA
TTCACCTGTATCCCCAACTATCCCTATTAATCATTACGGTGATCCTAGAAACCAACAAAATAGAACCACGCCCTCCTAATCAATTTCTCCATGCTAATGAATTCAAGCAAAATTTCCTGCTTTAAACACTCTAATTTTTTCAAGATAAAGGTCCTGGATCCGCAAGACACCCAATTAAGGACATCAAGTTTCTCCAGAAGGTGAGAAATCAACAGCGATAGTTCATACCCCTTAAGGCATGACCATCACGTCAATCCCGAAATTCAACTACGAGCTTTTTAACTGCAACAACTTTAATATACGCTATTGGAGCTGGAATTACCGCGGCTGCTGGCACCAGACTTGCCCTCCAA
+
<0D0<D<<DCH<1DC@0<GH@H?C@G@G1<G11DC<GH<<<1<DCC1D<@GFF1C@CHEHC1DGGGC110<</<101<11<11<1111<111111<<<111<11/111C1<D/</<1C6F)1(811<6<DG61<5BGH&1@G@($<8<?G01?8E77<<FH+GG:4+<GB</D/>EGE@<FGD<-//-EHFCFACC/@@C>HC<00D@FEGCGF<@FHFHHFGAC0E?IHHG<?HFHEHAHHHHIIFC<FF1GC//<HEG?EH@EFEG</@F<@EFHGE@GCF<1CC@GF<FHF<@HHG<<EGC1<GCFCHHEHEHIIIHHF<?HFEH@CHD<1CIHHCG<HCHGC0<B@@D<
@HISEQ:969:HM2KJBCX2:2:1102:11345:66425 2:N:0:ACTATGCA
TTCACCTGTATCCCCAACTATCCCTATTAATCATTACGTCAATCCTAGAAACCAACAAAATAGGATCAACGTCCTATTTCATTATTCCATGCTAATGTATTCAAGCGCGAGCCTGCTTTAAACACTCTAATTTTTTCAAAGTAACAGTCCTGATTCCCCACCACACCAAATAAATGACATGATGGTTCGTCAGAAGGTAGAAATCAGTAACACCAGTACGTACCGAAGGCACGACCAGCGTACTAATCCCGAAATTCAACTACGAGCTTTTTAACTGCAACAACTTTAATATACGCTATTGGAGCTGGAATTACCGCGGCTGCTGGCACCAGACTTGCCCTCCAA
+
DDDDDIIIIIIIIIIIIIIIIIIIIIIIIIIIIIIHIIIIIIIHIIIIGIIIIIHIIHHHIHHEHHHIIIGEHGHIIIHIIIIHIHIIIIIIIHIIIIHIIHHIIIIIIIIIIIIIHHIIHHIIIIIIIIIIIIIHIIIIIIHIIIIIIIIIIIHIIIIIIIIIIIGIIIIIIIIIIIIIIIIIIIIIIIIIIIIIIIIIIIIIIIIIIIIIIIIIIIIIIIHIIIIIIIIIIIIIIIIIIIHHHIIIIIHIIIIIIIIIIHIIIIIIIIIIIIIIIIIHGIIIIIIIIIIIIIIIIIIIIIIIIIIIIIIIIIIIIIIIIIIIIIIIIIIIIIIIIIIIDDDDD
@HISEQ:969:HM2KJBCX2:2:1102:5984:66996 2:N:0:ACTATGCA
TTCACCTGTATCCCCAACTATCCCTATTAATCATTACGTCGATCCTAGAAACCAACAAAATAGAATCAAACGTCCTATTTCATTATTCCATGCTAATGTATTCAAGCGCGAGCTTGCTTTAAACACTCTAATTTTTTCAAAGTAACAGTCCTGATTTCCCATGACACCAAATTAATGACATCGTGGTTCGTCAGAAGGGAGAAACCAATAATGCTAGTACGTACAAAGTACGACCGACATATTAGTCCCGAAATTCAACTACGAGCTTTTTAACTGCAACAACTTTAATATACGCTATTGGAGCTGGAATTACCGCGGCTGCTGGCACCAGACTTGCCCTCCAA
+
ADDBDHHIIHFFG?GHIII?CGHIFHHIHHHHIIIIIIIHIGHIHIHGHIIIEHIHEGH?@EHEHIIIIIIGCHIHEH?CHIHHHIIIIIHHIIIHGIIIGHHHHHGIIEIIGHIIIIIIHHEHHEEHEHEHHHHIHIIIIHHHHIIIHGHHHIHIIIHFGHIIHGHIIHHHIHHGHHHIIIIHHIIHHIIIIIIHHIIIIIH;IHIIIHIHIIIHIIIIHIIIHHIIIIIIHIIIIIHFHFGIHHIGHHHFIIIHGHHHIIIIHGIIIIIHHHGIIIHHHDEHIIHGIIIIIIGIIIIIHEIIIIIIIHHIIIIIIIIIIIIIGIHIIIHHIIIIIIHBCCDD
@HISEQ:969:HM2KJBCX2:2:1102:1996:66876 2:N:0:ACTATGCA
TTCACCTGTATCCCCAACTATCCCTATTAATCATTAGATCGATCCTAGAAACCAACAAAATAGAATCTGATGTCCTATTTCATTATTCCATGCTAATGTATTCAAGCGTAAGCTTGCTTTAAACACTCTAATTTTTTCAAGGTAACAGTCCTAATTCCCCATAACATCAAATAAATGACATTATGGTTCTTTAGAAGGTGAGAACCAATAAAACCAGTACATACCAAGGCATGACCGATTCCTTGATCCCGAAATTCAACTACGAGCTTTTTAACTGCAACAACTTTAATATACGCTATTGGAGCTGGAATTACCGCGGCTGCTGGCACCAGACTTGCCCTCCAA
+
DDDDDIIIIIIIHIHIIIIIIIIIIIIIIIHIIIIIIIIFIHIIIIFIHHIIGFHHHIIIIEHGHHIIIIIHHGHIHIIIIIIIIIIIIIHIIIIIIIIIHIIIIIHIIIHIHIIIIIHHIIIIIIIIHIIIIIIIIIIIIHIIIIIIIIIIIIIIIIIIIIIIIIIIHIIIIIIIIIIIIIIIIIIIIIIIIHIIIIIIIHGIIIIIIIIIIIIIIIIHIHIGHIIIIIIIHH=IIIIIIHGGIIIIIIIIGIIIIIIIIHHIHIGIIIHIHHHIIHIIIIIIIHIIGIIIIIIIIIIIIIIIIIIIIIIIIIIIIIIIIIIIIIIIIIIIIIIIIHIIDDDDD
@HISEQ:969:HM2KJBCX2:2:1102:9491:66835 2:N:0:ACTATGCA
TTCACCTGTATCCCCAACTATCCCTATTAATCATTACGTCGATCCTAGAAACCAACAAAATAGAATCAAACGTCCTATTTCATTATTCCATGCTAATGTATTCAAGCGTGCGCCTGCTTTAAACACTCTAATTTTTTCAAAGTAACAGTCCTGATTCCCCACGACACCAAATTAATGACATCGCGGTTCTTCAGAAGGTAGGAACCAATAATGCCAGTACGTACCGAAGCACGACCAACAATTCGATCCCGAAATTCAACTACGAGCTTTTTAACTGCAACAACTTTAATATACGCTATTGGAGCTGGAATTACCGCGGCTGCTGGCACCAGACTTGCCCTCCAA
+
@DDB@GFCGHHFFHHIHHIIEHHHHCFEFGE1<FEGDHHHC?DCEGF1D@FGCHHIEFC@GHG@DGCHCEHHH1<EEECG11<@@H1<1<FEHHHHIHHFIHHHFEFGHEEE<GF<CGHHE@CGHGFIHHGIHHHIHGCGGFHHGB1B<GEFFGHIHDB@HHEHEB@<@CFGEC?@GG.<GGHDIHGD<HIIHFCIHFGHEHC@@EHHHHHIHHEIIIIHIHHGIIHIHIHHA<GCFHHHFDC<HHCDCHHCIIHHFHHHEDEHEHHIIIHGFFIIIHHHGF<HHHHIIIIHECG?IIIIHGCHHIIHIIHIIHH<EHHHHD1HHHGHEHGCCHFHHHEHDADDD
@HISEQ:969:HM2KJBCX2:2:1102:6780:66529 2:N:0:ACTATGCA
TTCACCTGTATCCCCAACTATCCCTATTATCATTACGGCGACTCTAGAAACCAACAAAATAGAACCGCACGTCCTATTTTATTATTCCATGCTAATGTATTCCGGCGTGAGCCTGCTTTGAACACTCTAATTTTCTCAAGGTAAAGGTCCTGGTTCCCCGACGCACCCAGTGAAGGGCATGCCGGCTCACCAAGAGGTAAGGCCCGGCCAGACAGTACACACCGTTAGGCGGACCACCCGGCCAGGTCTGAAGTTCAACTACGAGCTTTTTAACTGCAACAACTTTAATATACGCTATTGGAGCTGGAATTACCGCGGCTGCTGGCACCAGACTTGCCCTCCAA
+
DDDCDIIIIIIIHIIIIHIIIIHIIIIIIIGGHIHIICHHHHHHHHFHIHHHIHHIHHIIIHHHEI<HIIGHHHHHIIIIIIIICEHIIIH?GHHHIIIIHHEHIHIIHIIGGHHIIHHHHIIHHIIIGGHHHHIHHHIIIIIHHIHHHHIIHIHHHEHIIIIIIIIIIIIIIIIIIIIHHEHIIIIHIIIIIHIHIIIIIIHHHHHHHIIIIIIIIIIHHIIIIIHIIIIIIIIIIIIIIIIIIIIIHHIIGIIHIIHIIHHIGIIIHIIIIIIIIIIIIIHEIIIIIIIHIIIIIIIIIIIIIIIIIIIIHIIIHIIIIIIIIIIIIIIHIHIHHIIBDDBB
@HISEQ:969:HM2KJBCX2:2:1102:13189:67471 2:N:0:ACTATGCA
TTCACCTGTATCCCCAACTATCCCTATTAATCATTACTCACAAATCCAAAAACCAACAAAATACGATAAACGAGCCCTAACTTATTATTCCATGCTAATGTATTCATAACTAACCGCCTGCTTTAAACACTCTAATTTTTTCAAAGTAAAGGTCCTGGATTGCGAACCCAACCCAGCAAAGGGCAGGAACGTTCTCCAGGAAGATGGTAAGCGCGCATCGGCACTCACACACGAAACCGTGGCGGGCCAAGCGCACTATACCAGAAATCCAACTACGAGCTTTTTAACTGCAACAACTTTAATATACGCTATTGGAGCTGGAATTACCGCGGCTGCTGGCACCAGACTTGCCCTCCAA
+
DDDDDIIIIIIIIIIFIIIIIIIIIHIIIIIIIGIIIIIIIIIIIIHIIIIIIIIGIHHHIIHHHHIIIHIIGIIIHHHIIIHIGHIIIHHIIIIIHIIIH@GHHIIHIIIIGIHHIIIIIIIIHHHHIIHHHIIIHIIIIIIIIIIIIIIIHHHIIIIIIIHIIIIIIIIIIIIIIIIIIIIIIIIIIIIHHHGHIIIIIIIIIIIIIIIIIIIIIIIIHIIIIIIIIIIIIHIIIIIIIIIIIIIIIIIIIIIIIIIIIIHHIIIIGIIIIIIIIIIIIIIIIIIIIIIIIIIHHIHIIIIIIHIIIIIIIIIIIIIIIIIIIIIIIIIIIIIIIIIIIIHIIIIIIIIIIDDDDD
@HISEQ:969:HM2KJBCX2:2:1102:6753:67348 2:N:0:ACTATGCA
TTCACCTGTATCCCCAACTATCCCTATTAATCATTACGTCAATCCTAGAAACCAACAAAATAGGATCGAACGTCCTATTTCATTATTCCATGCTAATGTATTCAAGCGTTAGCCTGCTTTAAACACTCTAATTTTTTCAAAGTAACAGTCCCGTTTCCCTGCAACACCAAATTAATGACATTACAGTTCTTCAGAAAGGAGGAATCAGCGAAGCCAGTACATACCAGTGGCACGACCAACCTGCTGACCCCGAAATTCAACTACGAGCTTTTTAACTGCAACAACTTTAATATACGCTATTGGAGCTGGAATTACCGCGGCTGCTGGCACCAGACTTGCCCTCCAA
+
DDDDDIIIIIIGIHIIIIIIIIGIIIHIIIIEHHHHIHHIHHHHIIIIIIIIHHIIIHIIIHEEIGIIIIIIHHHIIIIHIHHHIFHIHIHHIIIIIIHIIHHHIHIHIIIHGIIIHIIIHHHIIHIHHHHHIHHCHHIIHIIIIHHHHHHHIIIIIIHHHHHHHIHIHHHIIHHHFIIIHHHHIIHHHHHHIIIIIIIIIHIIHIIIIIIIIIIIIHIIIIIIIIIIIIIIHIIIIHHHIIHGEEHIIIIIIIIIIIIIIIIHIIIIIIIIIIHHHHHIIIIIIIIHIIIIHHIIIIIIIIIIIIIIHIIIIIIIGIIIIHIIIIIIIIIIIHIIIIIIIDACDD
@HISEQ:969:HM2KJBCX2:2:1102:1318:67597 2:N:0:ACTATGCA
TTCACCTGTATCCCCAACTATCCCTATTAATCATTACTTCATCCTTAGAAACCAACAAAATAAGAACAAAGTCCTAAATTATTATTCCATGCTAATGTATTCAGAGCAAATGCCTGCTTTAAACACTCTAATTTTTTCAAAGTAAAAGATCTAGTTCCCGACCCCAACCCAGTGAAGAGCAGAGCCGTTCCCTAGAAGGATGGTAGACGCACGCCAGCACTCACTAACCGAAGCCAGTGGGCCAGGCGCATCATACCAGAAATCCAACTACGAGCTTTTTAACCGCAACAACTTTAATATACGCTATTGGAGCTGGAATTACCGCGGCTGCTGGCACCAGACTTGCCCTCCAA
+
DDDDDIIIIIIIIIIIIIEHIIIHIIHIIIHIIIIIIHHHHIGHHIHHHIHIFHIIIHFHIIIHIHIIIIHHHHHIHIHIIIHIHCGHHHIEHIIIIIHFHEFHHIIIIIHIIGHHIIIIHHHHIIHIIIIIIIIIHIIIIIIIIIIIIIIHHIHIIIHHIIIIIIIIIIHIIIHHIIIIIIIIIIIIIIIIIIIIHIIIIIIIIIIIIIIIIIHHHIIIIIIIIIIIIIII=IGIIIIIIIIIIIIIIIIHIIIIIIHIIIIIIIIIIIIIIIIIIIIIHIIIIIIHHEFIIIIIIIIIHIIIIIHIIIIIIIIIIIIIIHIHIIIIIIIIIIIIIIIIIIHIIIIIDDDDD
@HISEQ:969:HM2KJBCX2:2:1102:15561:68038 2:N:0:ACTATGCA
TTCACCTGTATCCCCAACTATCCCTATTAATCATTACGGTGATCCTAGAAACCAACAAAATAGAACCATGCCGTCCTATTCTATTATTCCATGCTAATGTATTCGAGCAAAAATGCCTGCTTTAAACACTCTAATTTTTTCAAGGTAAAGGTCCTGGATCCGCAAGACACCCAATTAAGGACATCAAGTTTCTCCAGAAGGTGAGAAATCAACAGCGACAGTTCATACCCCTTAAGGCATGACCATCACGTCAATCCCGAAATTCAACTACGAGCTTTTTAACTGCAACAACTTTAATATACGCTATTGGAGCTGGAATTACCGCGGCTGCTGGCACCAGACTTGCCCTCCAA
+
DDDDDIIIIIIIIIIIIIIHIIIIIIIIIIIIIIIIIIIIIIIGIIIHIIIIIHIIGHHHIIGHHIIIIHIGHIGEHIHHIHIHIIIIHIIIIHHHFIFGHHIIIIHIIIIIIIHHIHIIHHIHHIIIHIIIIIIHIIIIIIIIIIIIHIIIIIIIIIIIHIIIIIIIIIIIIIIHGIIIIIIIIIIIIHIIIHIIIIIIIIIIIIIIIIIIIIIIHIIIIIIIIIIIIIIIIIIIIIIIIIIIIIIIIIIHIIIIIIIIIIIIIIIIIHIIIIIIIIIIIIIIIIIIIIIIIIIIIIIIIIIIIIIIIIIIIIIIIIIIIIIIIIIIIIIIIIIIIIIIIIIIIIIIDDDDD
@HISEQ:969:HM2KJBCX2:2:1102:8722:68393 2:N:0:ACTATGCA
TTCACCTGTATCCCCAACTATCCCTATTAATCATTACGTCAATCCTAGAAACCAACAAAATAGGATCGAACGTCCTATTTCATTATTCCATGCTAATGTATTCAAGCGTTAGCTTGCTTTAAACACTCTAATTTTTTCAAAGTAACAGTCCAAATTCCCCGCAACACCAAATTAATGGCATTACGGATCATCAGGAAGGAGGAATCAGTGAGACCAGTACATACCAGAGGCATGACCAATCTACTAACCCCGAAATTCAACTACAAGCTTTTTAACTGCAACAACTTTAATATACGCTATTGGAGCTGGAATTACCGCGGCTGCTGGCACCAGACTTGCCCTCCAA
+
DCDDDIHIIIIIIIIIIIIIIIIIIIIIIIIIIIIIIHIIIIIIIIIHHIIHIIIIGHHHIHHIIHHHIIIHIIIIHHIIIHIIIIIHFHGHHIIGIIIIHIIIIIHHHIIHIIIHIIIIHHHIIIIHIHHIIIIGHHHGHHIIIIIIIIIIHHHIIIIIIIIIHIIIIIIIHIHIIIIIIIIIIIIHIIIIIIIIIIIIIHHIIIIIIIIGIIIIIIIIIIIIIIIIIIIIIIIIHIIIIIIHHIIIIHIIIIIIIIIIIIIIIIIIIIIIIIIHIIIIIIIIIIIIIIIIIHIIIIIIIIIIIIIIIIIIIIIIIIIIIIIIIIIIIIIIIIIIIIIIIDDDDD
@HISEQ:969:HM2KJBCX2:2:1102:7660:68579 2:N:0:ACTATGCA
TTCACCTGTATCCCAACTATCCCTATTAATCATTACGTCGATCCTAGAAACCAACAAAATAAGATCAAACGTCCTATTTCATTATTCCATGCTAATGTATCCAAGCGCGAGCCTGCTTTAAACACTCTAATTTTTTCAAAGTAACAGTCCTGATTCCCCGCCACACCAAATAAATGGCATAACGGTTCTTCAGAAGGGAGGAATCAGTGACACCAGTGCATACCAAAGGCACGACCAGCGTACTGATCCCGAAATTCAACTACGAGCTTTTTAACTGCAACAACTTTAATATACGCTATTGGAGCTGGAATTACCGCGGCTGCTGGCACCAGACTTGCCCTCCAA
+
DDDDDIIIIIIIIIIIIIIIIIIIIIIIIIIIIIIIIIIIIIIIIIIIIIIIIIIIIIHIIIHIIIGIIIHIIHIIIIIHIIIIIIHHIIIHHHHIIHIIIEHHIHIIIIIIIIIHIIIIIHIIIIIIIIHIHIIIIIIIIIIIIIIIIIIIIIIIIIIIIIIIHIIIIIIIIIIIIIIIIIIIIIIIIIIIIIIIIIIIIIIIIIIIIIIIIIIIHIIIIIIIIIIIIIIIIIIIIIIIIIHHIIIIIIIIIIIIIIIIIHIIIIIIIIIIIIIIIIIIIIIIIIIIIIIHHIIIIIIIIIIIIIIIIIIIIIIIIIIIIIIIIIIIIIIIIIIIIIIIDDDDD
@HISEQ:969:HM2KJBCX2:2:1102:15215:69570 2:N:0:ACTATGCA
TTCACCTGTATCCCCAACTATCCCTATTAATCATTACGTAAATCCTAGAAACCAACAAAATAGGATCAACGTCCTATTTCATTATTCCATGCTAATGTATTCAAGCGCGAGCCTGCTTTAAACACTCTAATTTTTTCAAAGTAACAGTCCTGATTCCCCGCCACACCAAATTAATGACATGATGGTTCGTCAGAAGGTAGGAATCAGTAACACCAGTACGTACTGAAGGCACGACCAACGTACTAATCCCGAAATTCAACTACGAGCTTTTTAACTGCAACAACTTTAATATACGCTATTGGAGCTGGAATTACCGCGGCTGCTGGCACCAGACTTGCCCTCCAA
+
DDDDDIIIIIIIIIIIIIIIIIIIIIIIIIIIIHIIIIIIIIIIIIHFHIIIIIIIIIHGHIHHIHIIIIIIICHIIIIIIIIIIIIIIIIIIIIIIHIIHIHHIIIIIIIIIIIIIIIIHIIHIIIIIIIIIIIIHIIHIHHIIIIIIIIIIHHIIIIIIIIIIIIIIHIIIHIIIIIIIIIIIIIIIIIIIIIIIIIIIIIIIIIIIIIIIIIIIIIIIIIIIIIIIIIIIIIIIIIIIIIHIIIIIIIIIIIIIIIIIHIIIIIIIIIIIIIIIIIIIIIIIIIIIIIIHIIIIHHHIIIIIIIIIIIIIIIIIIIIIIIIIIIIIIIIIIIIIIIIDDDDD
@HISEQ:969:HM2KJBCX2:2:1102:2561:70010 2:N:0:ACTATGCA
TTCACCTGTATCCCCAACTATCCCTATTAATCATTACTTCAGTCCTAGAAACCAACAAAATAGAACCAAAGTCCTATTCCATTATTCCATGCTAATATATTCAAGCAAACATGCCTGCTTTAAACACTCTAATTTTTTCAAAGTAAAAGTCTTGGATCCCTAGCGCACTCAATTAAGAGCACACTAGTTCCCCAAAAGGAAAAGCCCAAAGTTGCAGTACAAACCTTACGGTTGACGGCAACTATAAGCCCAAAATTCAACTACGAGCTTTTTAACTGCAACAACTTTAATATACGCTATTGGAGCTGGAATTACCGCGGCTGCTGGCACCAGACTTGCCCTCCAA
+
DDDDDIIIIIIIIIIIIIIIIIIIIIIIIIIIIIIIIIIIIIIIIIIIHIIIHIIIIGIIIIHHHIIIIIIIIGIHIIIGEHIIIIIIIIIGIIIIIIIIHIIHIIIIIIIIIIIIIIIIIIIIIIIIIIIIIIIIIIIIIIIIIIIIIIHIHHIHHIHIIIIHHFIIIIIIIIIIIIIIIIIIHIIIIIIIIIIIIIIIIIIIIIIIIIIIIIIIIIIIIIHIIIIIIIIIIIIIIIIIIHHHHIIIIIIIIIIIIIIIIIIIIIIIIIIIIIIIIIIIIIIIIIIIIIIIIIIIIIIIIIIIIIIIIIIIIIIIIIIIIIIIIIIIIIIIIIIIIIIIIDDDDD
@HISEQ:969:HM2KJBCX2:2:1102:9654:70991 2:N:0:ACTATGCA
TTCACCTGTATCCCCAACTATCCCTATTAATCATTACGTCAATCCTAGAAACCAACAAAATAGGATCGAACGTCCTATTTCATTATTCCATGCTAATGTATTCAAGCGTTAGCCTGCTTTAAACACTCTAATTTTTTCAAAGTAACAGTCCTGTTTCCCTGCAACACCAAATTAATGACATTACAGTTCTTCAGAAAGGAGGAATCAGCGAAGCCAGTTCATACCAGTGGCACGACCAACCTGCTGACCCCGAAATTCAACTACGAGCTTTTTAACTGCAACAACTTTAATATACGCTATTGGAGCTGGAATTACCGCGGCTGCTGGCACCAGACTTGCCCTCCAA
+
DDDDDIIIIIIIIIIIIIIGHHIIIIGIIIEHHIHHIHHIHEHGIIIHIIIIIIIIIIIHHHCHHIIFHHEHHEEHHGHHHEFHIIHGIIHIGHIIIHHIIHHIIHIIHGIHHIIHIIIHIIIIIIIIIIIIIIIIH@EIIIIIHIIIHHIIHIIIIIIIIIIIIIIIHHHHHIIHHHHIHHIIIIIIHIIIIIIIIIIIIIIIIIIIIIIIIIIIIIHIIIIIHIIII=IIIIHHIIIIIIHGHHIIIIIIIIIIIHIIHIHHIIIHHIIIIIHIHIHGHGIHHHHHIIIIIHIHHIIIHIIIIIIIIHIIIIIIIIIIIIHHIHHIHIHCIHIIIIIIIADD@B
@HISEQ:969:HM2KJBCX2:2:1102:4961:71330 2:N:0:ACTATGCA
TTCACCTGTATCCCCAACTATCCCTATTAATCATTACGTCAATCCTAGAAACCAACAAAATAGGATCGAACGTCCTATTTCATTATTCCATGCTAATGTATTCAAGCGTTAGCTTGCTTTAAACACTCTAATTTTTTCAAAGTAACAGTCCAAATTCCCCGCAACACCAAATTAATGGCATTACGGATCATCAGGAAGGAGGAATCAGTGAGACCAGTACATACCAGAGGCATGACCAATCTACTAACCCCGAAATTCAACTACGAGCTTTTTAACTGCAACAACTTTAATATACGCTATTGGAGCTGGAATTACCGCGGCTGCTGGCACCAGACTTGCCCTCCAA
+
DDDDDIIIIIIIIIIIIIIIIIIIIIIIIHIIIIIIIIIIIIIIIIIIIIIIIIIIIIGHHIHIIIIIIHIIIIGIIIIIHIIIIIIHHIIIIIGHIIIIIHIIIIIIIIIIHIIIIIIIIIIIHIIIIIIIIIIIIIIIIIIIIIIIIIIHIHHHHIIHIIIIIIIIIIIIIIIIIIIIIIIIIIIIIIIIIIIIIIIIIIIIIIIIIIIIIIIIIIIIIIIIIIIIIIIIIIIIIIIIIIIHHIIIIIIIIIIIIIIIIIIIIIIIIIIIIIIIIIIIIIIIIIIIIIIIIIIIIIIIIIIIGIIIIIIIIIIIIIIIIIIIIIIIIIIIIIIIIIIIIDDDDD
@HISEQ:969:HM2KJBCX2:2:1102:10077:71640 2:N:0:ACTATGCA
TTCACCTGTATCCCCAACTATCCCTATTAATCATTACGTCAATCCTAGAAACCAACAAAATAGGATCGAACGTCCTATTTCATTATTCCATGCTAATGTATTCAAGCGTTAGCTTGCTTTAAACACTCTAATTTTTTCAAAGTAACAGTCCAAATTCCCCGCAACACCAAATTAATGGCATTACGGATCATCAGGAAGGAGGAATCAGTGAGACCAGTACATACCAGAGGCATGACCAATCTACTAACCCCGAAATTCAACTACGAGCTTTTTAACTGCAACAACTTTAATATACGCTATTGGAGCTGGAATTACCGCGGCTGCTGGCACCAGACTTGCCCTCCAA
+
DDDDDIIIIIIIIIIIIIIIIIIIIIIIIIIIIHIIIIIIIIIIIIIIHIIIHIHIIIIIIIHHGIIIIIIIIIIIIIHIIIIHIIIGIIIHIIIIIIIIIHIIIHIHHIIIIIIIIIIIHIIIIIHIIIIIIIIIIIHIIIHIIIIIHHHIIHHHIIIHIHIHIIHIIIIIIIIIIIIIIIIIIIIIHHIIIIIIIIIIIIIHIIIIIIIIIIIIIIIIIIIIIIHIIIIIHIIHIIIIIIIHFIIIIIIIHHIIIIIIIHIIIIIIIIIIIHIIIIIIIIIIIGIIIIIIIIIIIHIHIIIIIIIIIIIIIIIIIIIIIIIIIIIIIIIHIIIIIIIIIDDDDD
@HISEQ:969:HM2KJBCX2:2:1102:18600:71195 2:N:0:ACTATGCA
TTCACCTGTATCCCCAACTATCCCTATTAATCATTACGGTGGTCCTAGAAACCAACAAAATAGAATCATCCGTCCTATTTTATTATTCCATGCTAATGTATTCAAGCAAAATGCCTGCTTTAAACACTCTAATTTTTTCAAAGTAAAGGTCCTGGTTCCCCGCGGCACCCAATTAAGGACATCGCGGTTCTCCAGAAGGTGAGAAATTGACTACACCAGTTCATACCCCTTAAGGCACGACCGATGTGTCAATCCCGAAATTCAACTACGAGCTTTTTAACTGCAACAACTTTAATATACGCTATTGGAGCTGGAATTACCGCGGCTGCTGGCACCAGACTTGCCCTCCAA
+
DDDDDIIIIIIIHHIIIIIIIHIIIIIIIIIIIIIIIIIIIIIIIIIIHGHHHHIIIIHIIIHHIHIIIIIHIHIIHIIIIIIIIIIHIIIGHIIIIIIHIHIIIIIHIIIIHHHHHIIIIIIIHHIIIIIIIIIIIIIIIIIIIIIIIIIIIIIHIIIIIIIIIIIIHIIIIIIIIIIIIIIIIHHGIHHIIIIIIIIIIIIIIIHIIIIIIIIIIIIHIIIIIHIIIIIIIIIIIIIIIHIIIIIIIHHDIIIIIIIIIIIIIIIIIIIHIIIIIIIIIIIIIIIIHIIHIIIIIIIIIIIIIIIIIIIIIIIIIIIIIIIIIIIIIIIIIIIIIIIIIIIIIIDDDDD
@HISEQ:969:HM2KJBCX2:2:1102:18006:71775 2:N:0:ACTATGCA
TTCACCTGTATCCCCAACTATCCCTATTAATCATTACGTCGATCCTAGAAACCAACAAAATAGAATCAAACGTCCTATTTCATTATTCCATGCTAATGTATTCAAGCGTGAGCCTGCTTTAAACACTCTAATTTTTTCAAAGTAACAGTCCTGATTCCCCACAACACCAAATAAATGACATCATGGTTCGTCAGAAGGGAGAAACCAACAATACCAGTACGTACCGAGGCACGACCGACATGATGGTCCCGAAATTCAACTACGAGCTTTTTAACTGCAGCAACTTTAATATACGCTATTGGAGCTGGAATTACCGCGGCTGCTGGCACCAGACTTGCCCTCCAA
+
DDDDDIIIIIIIIIIIIIIIIIHIIIIIIIIIIIIIIIIIIGIHIIIIHHIIIHHIHHIIHEGCGFHHCHHIGHIHHHIIIIIIGHHHIIHHIICIIHHHIIIHIHIIIIIHHIIGHIHHHIIIIIHHIIIIIHHHIIIHIIIIIHIHHHHBHHEHHIIIHGHHHHHHIIHFHEHIIIIIIIHHCHHGIIHHIIIIIIHIIIHIIHIHHHIIIIIIIIIIIIIIIIIIIIIIIHHHIIIIIIHEIIIHGIHIIHIIIIIHHIIHIIIIIIIIIHHHIIIIIIIHHHIIIIIIIIIIIIIIIIIGIIHIIIIIIIIIIIIIIGIIIIIIIIIIIIIIIIIIDDDDD
@HISEQ:969:HM2KJBCX2:2:1102:5402:72590 2:N:0:ACTATGCA
TTCACCTGTATCCCCAACTATCCCTATTAATCATTACGTCAATCCTAGAAACCAACAAAATAGGATCAAACGTCCTATTTCATTATTCCATGCTAATGTATTCAAGCGTTAGCCTGCTTTAAACACTCTAATTTTTTCAAAGTAACAGTCCTGTTTCCCTGCAACACCAAATTAATGACATTACAGTTCTTCAAGAAGGAGGAACCAGTAAAGCCAGTACATACCAGAGGCACGACCAACTTACTAATCCCGAAATTCAACTACGAGCTTTTTAACTGCAACAACTTTAATATACGCTATTGGAGCTGGAATTACCGCGGCTGCTGGCACCAGACTTGCCCTCCAA
+
DDDDDIIIIIHIIIIIIIIIIIIIIIIIIIIHIIIIIIIIIIIIIIIIIIIHIIHIIHIIIIHIIHIIIIIIIIIIIIIHIIIIIII?HHIIIIIHIIIIIIHIIIIIIIIIHHIIIIIIIIIIIHIIIHIIIIIIIHIIIIIIIIGIIIIIIIIIIIIIIIIIIHHIIIHHIIIIIIIIIIIIIIHHEHEHH?IIIIIIIIIIIIIIIIIIIGIIIIIIIIIIIIIHIHIIIIIHIHHIIIIIHIIIIIIIIIIIIIIIIHHHHIIHIIIIIIIIIIIIIIIIIIHIIIIIIIIIIIIIIIIIIIIIIIIIIIIIIIIIIIIIIIIIIIIIIIIIIIIIIDDDDD
@HISEQ:969:HM2KJBCX2:2:1102:9927:72417 2:N:0:ACTATGCA
TTCACCTGTATCCCCAACTATCCCTATTAATCATTACGTCGATCCTAGAAACCAACAAAATAGAATCAAACGTCCTATTTCATTATTCCATGCTAATGTATTCAAGCGTAAGCCTGCTTTAAACACTCTAATTTTTTCAAAGTAACAGTCCTGATTCCCCACGACACCAAATTAATGACATCGCGGTTCTTCAGAAGGTAGGAACCGATAATGCCAGTGCGTACCGAGGCACGACCAACAATTCGATCCCGAAATTCAACTACGAGCTTTTTAACTGCAACAACTTTAATATACGCTATTGGAGCTGGAATTACCGCGGCTGCTGGCACCAGACTTGCCCTCCAA
+
DDDDDIHIIIIIIIIIIIHHHIIIIIIIHIIIIIIIGIIIIIIIIIIHHGEHIHHHIIIIIIHIIIIIIIIIHHHIIIGHIGHHIIIHIIIIIIGIIIIHHEIIIIIIIIIHIIIIIIHIIIIIIIIIIIIIHGIHGHHHHIIIIHIIHIIIIIIHIHIIIIIIIIIIIIIIIIIIIIIHIHIIIIHGIIIIIIIIIIIIIIIIIIIIIIIIIHIIIIIIIIIIIIIHIIHIIIIIIIIIIHFHIIIIIIIIIIIIIHIIIIIHIIIIIIIIIIIIIIIIIIIIIIIIIIHIIIIIIIIIIIIIIIIIIIIIIIIIIIIIIIIIIIIIIIIIIIHIIIIIDDDDD
@HISEQ:969:HM2KJBCX2:2:1102:5206:73278 2:N:0:ACTATGCA
TTCACCTGTATCCCCAACTATCCCTATTAATCATTACGTCGATCCTAGAAACCAACAAAATAGAATCAAACGTCCTATTTCATTATTCCATGCTAATGTATTCAAGCGCGAGCTTGCTTTAAACACTCTAATTTTTTCAAAGTAACAGTCCTGATTTCCCATGACACCAAATTAATGACATCGTGGTTCGTCAGAAGGGAGAAACCAATAATGCTAGTACGTACAAAGTACGACCGACATATTAGTCCCGAAATTCAACTACGAGCTTTTTAACTGCAACAACTTTAATATACGCTATTGGAGCTGGAATTACCGCGGCTGCTGGCACCAGACTTGCCCTCCAA
+
DDDDDHHHHII?CEEHIHIIIIHHHGHIIHIGHIIIIIIIHIIHHI?GHGIIIIIIIGIIIGHIIIHIHIIDHHHIIIHIHHFIEHIIGHHHHIIIIHHHHEIIIHHHHHIHHHHHHHIHIIIHHEGIIIHHIHIHHEGHIIIIIHHIIHIIIIIIIHIIIIIHGHHEHIIIHIIIIIHIIIIIIIIIHIIIIIIIIHHIHIIHHIIIIIIGIIHIIIIIHIIIIIIHHIIIIIGIIIHGHIIIIHIIIHIIIIIIIIIIIIIIIHIIIIIIIIIIIIIIIHHHHHIIIIIIIIIIIIIIIIIHIIIIIIIIIIIIIIIIIIIIIIIIIIIIHHHIIIIDDDDC
@HISEQ:969:HM2KJBCX2:2:1102:4893:73551 2:N:0:ACTATGCA
TTCACCTGTATCCCCAACTATCCCTATTAATCATTACGTCAATCCTAGAAACCAACAAAATAGGATCAACGTCCTATTTCATTATTCCATGCTAATGTATTCAAGCGCGAGCCTGCTTTAAACACTCTAATTTTTTCAAAGTAACAGTCCTGATTCCCCGCCACACCAAATTAATGACATGATGGTTCGTCAGAAGGTAGGAACCAGTAACACCAGTACGTACCTAAGGCACGACCAACGTACTGATCCCGAAATTCAACTACGAGCTTTTTAACTGCAACAACTTTAATATACGCTATTGGAGCTGGAATTACCGCGGCTGCTGGCACCAGACTTGCCCT
+
DDBDDIIIHIIIIIIIIHIIIIIIIIIIHHICHIIIIHHIIEHIHHHIIIIIIIGIIIIHIIIHHIHEHHIIHIHHIHIIIHIHHGIIIHHIHIIHGIIHHIHHHHHHIHDIIIIIIHGGGEHIIHHIIHHIIIIGHIHHHHHIIIGIIIIHHIHHHIIIIIIIIIIIIIHIIIIIHIIIIIIIIIIIIIIIIIIIIIIIIIIIIIIIIIHIIIIIIIGIIIIIIIIIIIIIIHHIIIHHIIIIIIIIIIIIHGIIIIHHHHHIIIIIIIIIIHIIIIIIIHHIIIIIIIIIIIIIIHHGIIIIIIIIIHIIIIIIIIIIIIIIIIIIIIIIIIIHDDDDD
@HISEQ:969:HM2KJBCX2:2:1102:3298:72774 2:N:0:ACTATGCA
TTCACCTGTATCCCCAACTATCCCTATTAATCATTACGTTGATCCTAGAAACCAACAAAATAGAATCGAACGTCCTATTTCATTATTCCATGCTAATGTATTCAAGCGCGTGCCTGCTTTAAACACTCTAATTTTTTCAAAGTAACAGTCCTGACTCCCCACAACATCAAATTAATGACATCATGATTCATCAGAAGGGAGAAATCAATGACATTAGTACGTACCGAAGGCACGACCGACGTATTGATCCCGAAATTCAACTACGAGCTTTTTAACTGCAACAACTTTAATATACGCTATTGGAGCTGGAATTACCGCGGCTGCTGGCACCAGACTTGCCCTCCAA
+
DDDDDIIIIIIIIIIIIIIIIIIIIIIIIIIIIIIIIIIIHIIHIIIIHIIIIIHIIIIIHIHHIIIIHIIIIHIIIIIIIIIIIIIIHIIIIIHIHIIIIIIIIIIIIIIHIIIIIIIIIIIIIIIIIIHIHIIIIIIIIIIIIIIIIIHIIIHEIIIGIIIIIIIIHIHHIIIIIIHHIIIIIIIIIIIIIIIIIIIIHIIIIIIIIIIIIIIIIIIIIIIIIIHIIIIIIIIIIIIIHHHHGIIHIIIHIIIIIIIIIIIIIIIIIIIIIIIIIIIIIIIIIIIIIIIIIIIIIIIIIIIIIIIIIIIIIIIIIIIIIIIIIIIIIIIIIIIIIIIIIDDDDD
@HISEQ:969:HM2KJBCX2:2:1102:11342:73331 2:N:0:ACTATGCA
TTCACCTGTATCCCCAACTATCCCTATTAATCATTACGTCAATCCTAGAAACCAACAAAATAGGATCGAACGTCCTATTTCATTATTCCATGCTAATGTATTCAAGCGTTAGCCTGCTTTAAACACTCTAATTTTTTCAAAGTAACAGTCCTGTTTCCCTGCAACACCAAATTAATGACATTACAGTTCTTCAAGAAGGAGGAATCAGTAAAGCCAGTACATACCATAGGCACGACCAACCTACTGACCCCGAAATTCAACTACGAGCTTTTTAACTGCAACAACTTTAATATACGCTATTGGAGCTGGAATTACCGCGGCTGCTGGCACCAGACTTGCCCTCCAA
+
DADDCIIIHHIIHIIIIIIIIIHIIIHIIIIIHIIIIIIIIIIIIIIIGIIIIIIIHIIIIIHIIHHHHIGIHIIIIIIIHHIIHHHIIIIIIIIGIIIGHIIIIHIIHIHIHIIIIHIIIIIIIHHHIIIIIIIHIIIIIIHIIIIIHIIIIIIIIIIIIIIIIIIIIIIIIIIIIIIIIHIIIIIIIIIHHIIIIIIIIIIIIIIIIIIIIHIIHIIIIIIIIIIIIIIIIIIIHIIIIIIHGIIIIIIIIIIHHIIIIIIIIIIIIIIIIIIIIIIIIIIIIIIIIIIIIIIIIIIHHIIIIIIIIIIIIIIIIIIIIIIIIIIIIIIIIIIIIIIIIDDDDD
@HISEQ:969:HM2KJBCX2:2:1102:10864:73962 2:N:0:ACTATGCA
TTCACCTGTATCCCAACTATCCCTATTAATCATTACATCGATCCTAGAAACCAACAAAATAGAATTGGATGTCCTATTTTATTATTCTATGCTAATGTATTCAAGCGTGAGCCTGCTTTAAACACTCTAATTTTTACAAAGTAACAGTCCTAATTCCCTGTGACACCAAATTAATGGCATTACGGTTCTTTAGAAGATGAGAAATCAATAATATCAGTACATACCAACGGCATGACCGAAACATTGATTCCGAAATTCAACTATGAGCTTTTTAACTGCAACAACTTTAATATACGCTATTGGAGCTAGAATTACTGTGGCTGCTAGCACCAGACTTGCCCTCCAA
+
DDDDDIIIIIIIIIIIIIHIHIIIIIIIIIIIIIIIIIIIIHIIIIIIIIIHIGIGIIIIIHIGIIIIHIHIIIIIIIIIIIIIIIIIIIIIIIIIIIHIIGIIIIIIIIIHIIIIIIIIIHIIIIIIIIIIIIIIIIIIIIIIIIIIIIIIIIIIIIIIIHIIIIIIIIIIIIIIIIHIIIIIIIIIIHIIIIIIIIIIIIHIHIIIIIIIIHIIIIIIIIIIIIIIIIIIIIIIIIIIIIIHHIIIIIIIIIIIIIIIIIIIIIIIIIIIIIIIIIIIIIIIIIIIIIIIIIIIIHIIIIIIIIIIIIIIIIIIIIIIIIIIIIIIIIIIIIIIIIIIHDDDDD
@HISEQ:969:HM2KJBCX2:2:1102:9937:73436 2:N:0:ACTATGCA
TTCACCTGTATCCCCAACTATCCCTATTAATCATTACGTCGATCCTAGAAACCAACAAAATAGGTTCGATCGTCCTATTTCGTTATTCCATGCTAATGTATTCAAGCGCGAGCCTGCTTTAAGCACTCTAATTTTTTCAAAGTAACAGTCCTGTTTCCCCGCAACAACAAATTAATGCCATCACGGTTCTACAAGAGGGAGGGACCAGTGAGGCCAGTGCATACCAGTGGCACGACCAACCTACTGGCCCCGAAATTCAACTACGAGCTTTTTAACTGCAACAACTTTAATATACGCTATTGGAGCTGGAATTACCGCGGCTGCTGGCACCAGACTTGCCCTCCAA
+
DDDDDIGIIIIIIIIIIIIIIIIIIIIIIIIIIIIIIIIIIGIIIIIIHIIIIIIIIIIIIIHIIIIIIIIIIIIIHIHHHIIIIIIIIIIHIIHHIHIIIHHHIHIIIIIHIIIIIIIIIIIIIHHHIIIIIIIIIIIHIIHIIIHIIIIIIGIHIIIIIIIIIIIHHIIIIIIIHIIIIIIIIIIIIIIIIGIIIIIIIIIIIIIIIIIIIIIIIIIIIIIIIIIIIIIIIIIIIIIIIIHHHIIIIIIIIIIIIIIIIIIIIIIIIIIIIIIIIIIIIIIIIIIIIIIIIIIIIIIIIIIIIIIIIIIIIIIIIIIIIIIIIIIIIIIIIIIIIIIIIDDDDD
@HISEQ:969:HM2KJBCX2:2:1102:9917:73070 2:N:0:ACTATGCA
TTCACCTGTATCCCCAACTATCCCTATTAATCATTACGTCAATCCTAGAAACCAACAAAATAGGATCAACGTCCTATCTCATTATTCCATGCTAATGTATTCAAGCGCGAGCCTGCTTTAAACACTCTAATTTTTTCAAAGTAACAGTCCTGATTCCCCGCCACACCAAATTAATGACATGATGGTTCGTCAGAAGGTAGGAATCAGTAACACCAGTACGTACCGAAGGCACGACCAGCGTACTAATCCCGAAATTCAACTACGAGCTTTTTAACTGCAACAACTTTAATATACGCTATTGGAGCTGGAATTACCGCGGCTGCTGGCACCAGACTTGCCCTCCAA
+
DA@@BCFHEFCFFHHHFIGF@FEE1F@HIHH@FFG@GHGEEEHEEHF1FHHIHHHIHIIIIIIHHGIEHGH@GHEEHHHFH<GHHHH?1DHHHHEH1CF<<FC<CDC?CC<FEHGHHFH@F@C<:FHHGDDEH1GFHGHHHGHHGHFGCFHFHF?D<IHGCHEHEIHHEH@EHIHIHIHHIIHHIIIIHHDIHHH@IIHHHHIHIIIHIHHHGGHHHHIIHHEHIHFH@FHHIHGHIGHHIIIHIIHHHFIHFHGCHHHIGIFHIHHIHEHHEH?HIIHHHHHIHIIIHHHHG?HFIIHHIIIIHFIIHHIHHGIGHIIGIIIIIIIHIHEFFGIIHIIIDDDDD
@HISEQ:969:HM2KJBCX2:2:1102:15927:74389 2:N:0:ACTATGCA
TTCACCTGTATCCCCAACTATCCCTATTAATCATTACATCGATCCTAGAAACCAACAAAATAGAATTGGATGTCCTATTTTATTATTCTATGCTAATGTATTCAAGCGTGAGCCTGCTTTAAACACTCTAATTTTTACAAAGTAACAGTCCTAATTCCCCGTGACACCAAATTAATGGCATTACGGTTCTTTAAAAGATGAGAAATTAATAATATCAGTACATACCAACGGCATGACCAAAACATTGATTTCGAAATTCAACTACGAGCTTTTTAACTGCAACAACTTTAATATACGCTATTGGAGCTAGAATTACTGTGGCTGCTAGCACCAGACTTGCCCTCCAA
+
<<<<01<1<<11<GHHIIIIIIIIIIIIIIIIIIIII1FH@GHHHIIIIIIIIIIIIIIIIIIFHI@F1DEHHIIHIIIGHIHHIIIC1GHHHHHHHHIIIDHHIHCHH@EFIHIIIIIIIHIHIHIHHHIGIIII1FCGGHHII'DGH1CG1?HHEHHD<<0D7HHHEHFHHIIICD<FHHHI1<FHHHIHGHD<#D*IGFEIHG<HCHHD111GIGIIIIIIIHE<CIIIH?GIIFG<1:/C1HFD0<1IIIIIIIIIIIIIIIIIIIIIIIIIIIIIIIIIIIIIIIIIIIIIIIIIIIIIIIIIFIIIIIHG1HCIIIIIIH@IIIIIIIIIIIIIIIDDDDD
@HISEQ:969:HM2KJBCX2:2:1102:3541:75177 2:N:0:ACTATGCA
TTCACCTGTATCCCCAACTATCCCTATTAATCATTACGTCGATCCTAGAAACCAACAAAATAGAATCAAACGTCCTATTTCATTATTCCATGCTAATGTATTCAAGCGTAAGCCTGCTTTAAACACTCTAATTTTTTCAAAGTAACAGTCCTGATTCCCCACGACACCAAATTAATGACATCGCGGTTCTTCAGAAGGTAGGAACCGATAATGCCAGTGCGTACCGAAGCACGACCAACAATTCGATCCCGAAATTCAACTACGAGCTTTTTAACTGCAACAACTTTAATATACGCTATTGGAGCTGGAATTACCGCGGCTGCTGGCACCAGACTTGCCCTCCAA
+
D@@@DHHIIHIIIIGGHIIIII@EHHHHHHHIFHHHHIIEEHIHHIGHIIIIHEHFI1EHIHHHIIIIGHIIIIIIGHIHH1FGHIIICHEHHFIIHIHIIHGCHGHHHIIIIHHHHHHFGFHEFEHBGHIFFHHIHHHIIHHIHHHHIIIIHHHHIHH7HHHHGFHEHECFHIIIIIIHHIIHI=HCE@GIIIIII<GHGIGIHHHHIHGCIHHIIHIHHIIIHHFHC>HIGIIHEGGEEHCEIHHHGIHIIIHIIHHHGIIIIIIHIIHIHHIIHIHIIIHIIIHIHIHHHIIIIIGHIIHIIIIHEIIIIIIIIIIIIHIHIHHHIIIHEHHHIIIIADDD@
@HISEQ:969:HM2KJBCX2:2:1102:3776:74461 2:N:0:ACTATGCA
TTCACCTGTATCCCCAACTATCCCTATTAATCATTACGGTGGTCCTAGAAACCAACAAAATAGAACCACAACGTCCTATTCTATTATTCCATGCTAATCTATTCAAGCAATAGCCCGCTTTAAACACTCTAATTTTTTCAAGGTAATGGTCCTGGCTCCCCAACACACCCAATTAAGGACATGCTGGTTCACCAGAAGGAAGACCCGACAACAAGACAGTACTCGCCAAAGACGGACCGCCCGGCCAGGCCTAAAATTCAACTACGAGCTTTTTAACTGCAACAACTTTAATATACGCTATTGGAGCTGGAATTACCGCGGCTGCTGGCACCAGACTTGCCCTCCAA
+
DDDDDIIIIIIIIIIIIIIIIIHIIHHIHHIIIIIIIIIIIHIIIHIIIIIIGIGHHHIIIIHIGHIIHIGIHGHHHEGHIHIIIIIIIIIIHIIHIIHHIIHIHIHHIIIIGIIIHIIIIIIIIIIIIIIIIIIIIIIIIIIIIIIIGIIHHHHHFHHHFHIHHEEIIIHHGHIHIIIIIIIGIIIIIIIHGIIHIIHIIHHIHGIIIIHCIIIFIHIIIIHIIHEHIIIIIIIHGIIIIIIIHHGIHIIIIIIIIIIIIIIIIIIHIIIIIIIIIIIIIIIIIIIIIHIIIHHIIHHGCFIIIIIHIIIIHIIHIIHHIIIHIIIIIIIIIIIIHIIHIICDDDD
@HISEQ:969:HM2KJBCX2:2:1102:10852:75632 2:N:0:ACTATGCA
TTCACCTGTATCCCCAACTATCCCTATTAATCATTACGTCGATCCTAAAAACCAACAAAATAGAATCAAACGTCCTATTTCATTATTCCATGCTAATGTATTCAAGCGCGAGCCTGCTTTAAACACTCTAATTTTTTCAAAGTAACAGTCCTGATTTCCCGCGACATCAAATTAATGACATCGTGGTTCGTCAGAAGGTAGGAATCAATTTGACCAGTACGTACCGAGGCACGACCGATCAACTGATCCCGAAATTCAACTACGAGCTTTTTAACTGCAACAACTTTAATATACGCTATTGGAGCTGGAATTACCGCGGCTGCTGGCACCAGACTTGCCCTCCAA
+
DDDDDIIIIIIIIIIIIIIIIIIIIIIIIIIIIIIIIIIIIIIIIIIIIIIIIIIIIIIIIIIIFHHHIHIDFHHIIIIIIIIIIIIIIIIIIFHIIIIIIIHHIHIHHIIIIIIIIIIIHIIIIIIIIIIIIIIIIIIIIIIIIIIIIIIIIIIIIIIIIIIIIIIGIIIIIIIIHIIIIIIIIIIIIIIIIIIIIIII<IIIHIIIIIIIIIIIIIIHIIIIIIIIIIIIIIIIIIIIIIHGIIIIIIIIIIIIIIIIHIIIIIIIIIIIIIIIIIIIIHIHHHHHIIIIIIIIIIIIIIIIIIIIIIIHIIIIIIIIIIIIIIIIIIIIIIIIIIIIDDDDD
@HISEQ:969:HM2KJBCX2:2:1102:1321:76937 2:N:0:ACTATGCA
TTCACCTGTATCCCCAACTATCCCTATTAATCATTACATCGATCCTAGAAACCAACAAAATAGAATCGGATGTCCTATTTCATTATTCCATGCTAATGTATTCAAGCGTGAGCCTGCTTTAAACACTCTAATTTTTTCAAGGTAACAGTCCTAATTCCCCGTGACACCAAATTAATGGCATTACGGTTCTTTAGAAGGTGAGAAATCAATAATATCAGTACATACCAACGGCATGACCGAAACATTGATCCCGAAATTCAACTACGAGCTTTTTAACTGCAACAACTTTAATATACGCTATTGGAGCTGGAATTACCGCGGCTGCTGGCACCAGACTTGCCCTCCAA
+
DDDDDIIIIIIIIIIIIIIIIIIIGHIIIIHIHIIIIIIIIIIIIIIIHHHIIIIIIEGGHHGHHIIHHHIIIIGIIIIHIGIIIIIIIIHIHHHIHGHIHHIIIIHIIIIHIIIIIIIIHHIIIIIIHHIIIIIIIHIIIIHIHHIIHHIIIIIIIIIIIIIIIIHIIIIIHIIIIIGIIIIIIIIIIIIIIIIIIIIIIIIIIIIIIIIIIIIIIIIIIIIIIIIIIIIHIIIIIIIIIIIIHHIIIIIIIIIIIHIIIIIIIIIIIIIIIIIHIIIIIIIIIIIIIIIIIIIIIIIIIIIIIIIIIIIIIIIIIIIIIIIIIIIIIIIIIIIIIIIIIIDDDDD
@HISEQ:969:HM2KJBCX2:2:1102:19705:76926 2:N:0:ACTATGCA
TTCACCTGTATCCCCAACTATCCCTATTAATCATTACGTCGATCCTAGAAACCAACAAAATAGAATCAAACGTCCTATTTCATTATTCCATGCTAATGTATTCAAGCGTGCGCCTGCTTTAAACACTCTAATTTTTTCAAAGTAACAGTCCTGATTCCCCACGACACCAAATTAATGACATCGCGGTTCTTCAGAAGGTAGGAACCAATAATGCCAGAGCGTACCGAGGCACGACCGACAATCTGATCCCGAAATTCAACTACGAGCTTTTTAACTGCAACAACTTTAATATACGCTATTGGAGCTGGAATTACCGCGGCTGCTGGCACCAGACTTGCCCTCCAA
+
DDCDCIIIIIIIGHHIHIIIIIIIIIHIIIIIIIHIFIHHHHHHIHIHFCGCDFFGHIIHHHHHHIHIIC@GHHDHIIHIIIIIIHIIIHIIIIIIIIIIIHHIHIIHIIIIIHHIIIIIIHIIIIIIIIIIIHHIHHHHIIHIIIIIIHIIIIIIIIIIIIIIHIIIIHIHIIIHIIHHIIIIIIIIIIIIIIIIIIIIIIIIIHIIIIIIIIIIIIIIIIIII<IIII=IIIIIIIIIIIHHIIIIIIIIIIIIIIIIIHIIIIIIIIIIIIIIIIIIIIIIIIIIIIIIIIIIIIIIIIIIIIIIIIIIIIIIIIIIIIIIIIIIIIIIIIIIIIIIDDDDD
@HISEQ:969:HM2KJBCX2:2:1102:2797:77340 2:N:0:ACTATGCA
TTCACCTGTATCCCCAACTATCCCTATTAATCATTACTTCGGTCCTAGAAACCAACAAAATAAAACCAAAGTCCTATTTTATTATTCCATGCTAATGTATTCAGGCGTAGGCCTGCTTTAAACACTCTAATTTTTTCAAAGTAAAAGTCCTGGTTCCCTGCCGCACCGAATAAACGACACGACAGTTTACCAGAAGGGAAGACCCAGCCAGGACAGTACAAACCCTAAGGCAGACCGTCCAACCAGGCCTAAAATTCAACTACGAGCTTTTTAACTGCAACAACTTTAATATACGCTATTGGAGCTGGAATTACCGCGGCTGCTGGCACCAGACTTGCCCTCCAA
+
DDBDDHIIIIIIIIGHIIIIHIIIIIIIIIIIHIHHCHIIIGIIIIIIGIIIIHGHGH?HHIIHHHHHIGGGHGHEHHHIIIHFHIFHIIIGIIHIIIIGIFHHHIIIIIIHHIIIIIIHFCIIIHGIIIIIIHHIHHIIIIIIIIIIIIIHHIIIHIIIIHHCIHIIIIIIIIIIIIIHIIIIHIIIIIIIIIIIIIIIIIIHIIIIIIIIIIIIIIIIIIIIIIIIIIIIIHIIIIIIIIHGIIIIIIIIIIIIIIIIIIIIIIIIIIIIIIIIIIIIIIIIIIIIIIIIIIIIIIIIIIIIIHIIIIIIIIIIIIIIIIIIIIIIIIIIIIHIIIIIDDDDD
@HISEQ:969:HM2KJBCX2:2:1102:17121:77524 2:N:0:ACTATGCA
TTCACCTGTATCCCCAACTATCCCTATTAATCATTACGTCAATCCTAGAAACCAACAAAATAGAATCAAACGTCCTATTTCATTATTCCATGCTAATGTATTCAAGCGTGCGCCTGCTTTAAACACTCTAATTTTTTCAAAGTAACAGTCCTGATTCCCCACGACACCAAATTAATGACATCGCGGTTCTTCAGAAGGTAGGAACCAATAATGCCAGTACGTACCGAGGCACGACCGACAGTCTGATCCCGAAATTCAACTACGAGCTTTTTAACTGCAACAACTTTAATATACGCTATTGGAGCTGGAATTACCGCGGCTGCTGGCACCAGACTTGCCCTCCAA
+
CDDDDIIIIIIIIIIIIIIGIIIIIHIIIIIIIIIIIIIHIIIHIIIIIIIIHIIIIIIIIIHIIIIIIIIIHHIIIIIGHIIIIIIHIIHIHIIIIIIIIHIIIIIIIIIIIHIIIIIIIIIIIIIIIIIIIIIIIIIIIIIIIIIIIHIHIIIIIIIIIIIIIHIIIIHHIIIIIHIHIIIIIIIIIIIIIIIIIIIIIIIIIHIIIIIIHIIIIIIIIIIIIIIIIIIIIHIIIIIIIIHFIIIIIIIIIIIIIIIIIIIIIIIIIIIIIIIIIIIIIHHIHIIIIIIIHIIIIIIIIIIIIIIIIIIIIIIIIIIIIIIIIIIIIIIIIIIIIIIIDDDDD
@HISEQ:969:HM2KJBCX2:2:1102:19171:77647 2:N:0:ACTATGCA
TTCACCTGTATCCCAACTATCCCTATTAATCATTACGTCGATCCTAGAAACCAACAAAATAGAATCAAACGTCCTATTTCGTTATTCCATGCTAATGTATTCAAGCGTGAGCCTGCTTTAAACACTCTAATTTTTTCAAAGTAACAGTCCTGATTCCCCATGACACCAAATTAATGACATCATGGTTCGTCAGAAGGTAGGAATCAATAATACCAGTACGTACAATAGCACGACCAATAAATTGATCCCGAAATTCAACTACGAGCTTTTTAACTGCAACAACTTTAATATACGCTATTGGAGCTGGAATTACCGCGGCTGCTGGCACCAGACTTGCCCTCCAA
+
DDDDDIIIHHIIIHHIIIIIIIIIIIIIIIIIIIIHIIIIIIIIIIIIHIIHIIIIIIIIIIHIIIIIIIIHIIIIIIIIIIIIIIIGHHIHHHIIIIIIIIIIIIHIIIIIIIHIIIIHIIIIIHIIIIIIIIIIHIIIIIHIIIIHIHIHHIIHIIIIIHIIIIIIIIHIIIIIIIIIIIIIIHIHIIIIIIIIIIIHIIIIHIIIIHHIIIIIIIIIIIIIIIIIII=IIHIIIHHIIIHIIIIIIIIIIHIHIIIIIIIIIIIIIHHHIIIIIIIIIIIIHHHIIIIIIIIIIIIIIIIIIIIIIIIIIIIIIIIIIIIIIIIIIIIIIIIIIIIDDDDD
@HISEQ:969:HM2KJBCX2:2:1102:16593:78044 2:N:0:ACTATGCA
TTCACCTGTATCCCCAACTATCCCTATTAATCATTACGTCAATCCTAGAAACCAACAAAATAGGATCGAACGTCCTATTTCATTATTCCATGCTAATGTATTCAAGCGTTAGCCTGCTTTAAACACTCTAATTTTTTCAAAGTAACAGTCCTGTTTCCCTGCAACACCAAATTAATGACATTACAGTTCTTCAGAAAGGAGGAATCAGCGAAGCCAGTGCATACCAGTGGCACGACCAACCTGCTGACCCCGAAATTCAACTACGAGCTTTTTAACTGCAACAACTTTAATATACGCTATTGGAGCTGGAATTACCGCGGCTGCTGGCACCAGACTTGCCCTCCAA
+
DD@DDFHIIIHHHHIIIIIIH?HIIIIHHIIIIIIIIIHEEHIGIIIHIIIIHIIIIGIIIHCHGFHHIIIDEHHGIHGEHIHC@FHCGHECHHIGFHHGGHHHHHHHGHHIIIIIHHIIIHFHHHGIIHHIHIHHHIIIIIIIHHIHIGIHIHHIIHGIIIIIIIIIIIIHGIIHHHHIHGHIIHHHHEHFIIHGIIIHIHIIHIIHGIHHIHIHIIIHIHIHHIIIHIIIHHHIIHHIIHHCFIIIIIIHIIIHIIHHEGIHHFIHHIIIIHEHHIIHHEIHHHHHHHIHIHHHIIIIIIIIIIIIIIIIIIIIIIIIIIIIHHHHHIHHHHHHHHIIHDADDD
@HISEQ:969:HM2KJBCX2:2:1102:2339:78346 2:N:0:ACTATGCA
TTCACCTGTATCCCCAACTATCCCTATTAATCATTACGTCAATCCTAGAAACCAACAAAATAGGATCAAACGTCCTATTTCATTATTCCATGCTAATGTATTCAAGCGTTAGCCTGCTTTAAACACTCTAATTTTTTCAAAGTAACAGTCCTGTTTCCCTGCAACACCAAATTAATGGCATTACAGTTCTTCAGAAAGGAGGAATCAGCGAAGCCAGTGCATACCAGTGGCACGACCAACCTGCTGACCCCGAAATTCAACTACGAGCTTTTTAACTGCAACAACTTTAATATACGCTATTGGAGCTGGAGTTACCGCGGCTGCTGGCACCAGACTTGCCCTCCAA
+
DDDDDIIIIIIIIIIIIIIHHIIIIIHIIIIIIIIHIIIHIGIHHIIIIIIIIIGIIIEHIIIIIIIGIIIIIIGIIIHIIHIIIIIFHIIIGIIIIIIIGIIHIIIIHHIIHIIIIIHIIIIIIIIHIIIIIIIIIHIIIHIIIHIIIIIIIIIIIIIIIIIIIIHIIIHHHIIIIIIIIIIIHIIIIIHIIIIIIIIIIIIIGIIIIIIIIIIIIIIIIIIIIIIIIIIIIIIIIIIIIIIHHIIIIIIIIIIIIIHIIIHIIIIIIIIIIIHIIIIIIIIIIIIIIIIIIIIIIIIIIIIIIIIIIIIIIIIHIIIIIIIIIIIIIIIIIIIIIIIIIDDDDD
@HISEQ:969:HM2KJBCX2:2:1102:10455:78380 2:N:0:ACTATGCA
TTCACCTGTATCCCCAACTATCCCTATTAATCATTACGGCGACTCTAGAAACCAACAAAATAGAACCGCACGTCCTATTTCATTATTCCATGCTAATGTATTCGGGCGAAACGCCTGCTTTGAACACTCTAATTTTCTCAAGGTAAACGTCCTGGTTCCCCGACGCACCCAGCGAAGGGCACGCCGATTCACCAAGAGGAAAGGCTCAGCCAGACAGTACAACGCCTTGCGGCGGACCGCCCGTCCAGGCCCAAAGTTCAACTACGAGCTTTTTAACTGCAACAACTTTAATATACGCTATTGGAGCTGGAATTACCGCGGCTGCTGGCACCAGACTTGCCCTCCAA
+
DCDDDIIIIIIIIIIHIHIIIHIHIHIIIIIIIIIIIIIIIHHHIIGHIIIIHIIIIIIIIGHIIIIHIHIIHHHIIIHIIIIIIIIHGIIHGIIIIHIIIHHHHIHHGIHIIHIIIIIIIIHIIHHIGIIHIIIIIIEIHIIHHIHIIHIIIHIIIIGIIHHIIIIIIHHIIIHHIHHHIIIGIIIIIIIIHHIIIIIIIIIIHIIIIIHIIHHIIHIIIIIHIIIIIHHIIIIIIIIIHHHCE=HIIIIIIIIHIIIIIIIIIIIIIIGIIIIIIIIIIIIIIHHIHHIIIIIIHIIIGIIIIIIIIIIIIIIIIIIIHIIIIHIIIIIIIIIIIIIIIIDDDDD
@HISEQ:969:HM2KJBCX2:2:1102:14514:79088 2:N:0:ACTATGCA
TTCACCTGTATCCCCAACTATCCCTATTAATCATTACGTCGATCCTAGAAACCAACAAAATAGAATCAAACGTCCTATTTCGTTATTCCATGCTAATGTATTCAAGCGTGAGCCTGCTTTAAACACTCTAATTTTTTCAAAGTAACAGTCCTGATTCCCCATGACACCAAATTAATGACATCATGGTTCGTCAGAAGGTAGGAATCAATAATACCAGTACGTACAATAGCACGACCAATAAATTGATCCCGAAATTCAACTACGAGCTTTTTAACTGCAACAACTTTAATATACGCTATTGGAGCTGGAATTACCGCGGCTGCTGGCACCAGACTTGCCCTCCAA
+
DDDDDIIIIHGHHIIHIIHHHIIIIIIIIIIIIIIIIIIIIIIHIIIHIIHIIIHIHIGIIIHIIHIIIIIHHHIIIHHIHIIIIIHHIIIIGIHIIIIIHIHIIIIHIIHIIIIIIHIIIIIIIIIIIIIIIIHHIIHIIIIIIIIIIIIIIIIIIIIIIIIIIIIIIIIIHIIIIIIIIIIIIIIHIIIIIIIIIIIIIIIIIIIIIIIIIIIIIIIIIIIIIIIIIIIIIIIIIIIIIIIHIIIIIHIIIIHIIIIIIIIIIIIIIIIIIIIIIIIIIIHIIIIIIIIIIIIIIIIIIIIIIIIIIIIIIIIIIIIIIIIIHIIIIIIIIIHIIIIIDDDDD
@HISEQ:969:HM2KJBCX2:2:1102:8439:79457 2:N:0:ACTATGCA
TTCACCTGTATCCCCAACTATCCCTATTAATCATTACGGTGATCCTAGAAACCAACAAAATAGAACCATGCCGTCCTATTCTATTATTCCATGCTAATGTATTCGAGCAAAAATGCCTGCTTTAAACACTCTAATTTTTTCAAGGTAAAGGTCCTGGATCCGCAAGACACCCAATAAAGGACATCAAGTTTCTCCAGAAGGTGAGAAATCAACAGTAACAGTTCATACCCCTTAAGGCATGACCATCACGTCAATCCCGAAATTCAACTACGAGCTTTTTAACTGCAACAACTTTAATATACGCTATTGGAGCTGGAATTACCGCGGCTGCTGGCACCAGACTTGCCCTCCAA
+
DDDDDIIIIIIIIHIIIIIIIIIIIIIIIIIIIIIIIIIIIIIIIIIIIIIIHIIIGIGHIIHIIIIIIFHHIIIHIIIIGHIIIIIIIIIHHHHIIHHHHHHIHIHIIIHIHHIHIIIIIIIIIHIIIHHHIIIHHHHHIIIIIIIIIIIIHIHIIIHIIIIIIIIIIIIIIIIIIIHHIHIIIIIIHHHIIIIIHIIIIIIIIIIIIIIIIIIIIIIIIIIIIIHIIIIIIIIIIHIIIIIIIIIIIIIHIIHIIIIIIIIIIIIIIIIIIIIIIIIIIHIIIIIIIIIIIIIIIIIHHIIIIIIIIIIIIIIIIIIIIIIIIIIIIIIIIIIIIIIIIIIIIIIIDDDDD
@HISEQ:969:HM2KJBCX2:2:1102:14443:78388 2:N:0:ACTATGCA
TTCACCTGTATCCCCAACTATCCCTATTAATCATTACGTCAATCCTAGAAACCAACAAAATAGGATCAAACGTCCTATTTCATTATTCCATGCTAATGTATTCAAGCGTTAGCCTGCTTTAAACACTCTAATTTTTTCAAAGTAACAGTCCTGTTTCCCTGCAACACCAAATTAATGACATTACAGTTCTTCAAGAAGGAGGAACCAGTAAAGCCAGTACATACCAGAGGCACGACCAACCTACTAATCCCGAAATTCAACTACGAGCTTTTTAACTGCAACAACTTTAATATACGCTATTGGAGCTGGAATTACCGCGGCTGCTGGCACCAGACTTGCCCTCCAA
+
@DDDDHHEHHFHEFHHHHIH?CHHIII?FHGEHHIGIHHIIFI?HHFEEEHH<FHIHIIIIIHEG@1<GH?CCHHHH@GFHHHHIIHG1CG<@GHHHIHIHHGFHEHGHHEHHHBCIHIHGHHHHHFHHFIHHIIHHHEIIIIIIIIHHHIIIIIHH6FIHIIIHHIHIIHGHIIIIIIIIIIIIIHIHHIIIIIIIIIIIIIIIIIIII;IIIIIIIIHHHHHIIIIIIIHIHHH<HGIHHFGHHHEHF?HHIHHFEIHHGHIIHGIHGIIIIHIIIIHIIHIHHHHCHHHHHIIHHHHHIIIIIIIIIIHIIHDHGIIHIIIIIIIIIIIIIIIIIHIIDDDDD
@HISEQ:969:HM2KJBCX2:2:1102:2696:79373 2:N:0:ACTATGCA
[truncated: 32,415,186 more chars]
