# Supplementary material for: Response of arbuscular mycorrhizal fungal community in soil and roots to grazing differs in a wetland on the Qinghai-Tibet plateau
Source: PeerJ. 2020 Jun 19;8:e9375. doi: 10.7717/peerj.9375 (PMC7307571; doi:10.7717/peerj.9375)
Supplement: Supplemental Information 24 [file peerj-08-9375-s024.zip › Root non-grazing 16-20/57.fastq]

@HISEQ:969:HM2KJBCX2:2:1101:13835:2770 2:N:0:ACTATGCA
CTCCAGGTCATGCCCAACTATCCCTATTAATCATTACGTCGATCCTAGAAACCAACAAAATAGGGTCAAACGTCCTATTTCATTATTCCATGCTAATGTATTCAAGCGTGAGCCTGCTTTAAACACTCTAATTTTTTCAAAGTAACAGTCCTGATTCCCCGCGACACCAAATTAATGACATCACGGATCTTCAGAAGGGAGAAACCAGTGACACCAGTGCATACCAAAGGCATGACCAGCGTACTGATCCCGAAATTCAACTACGAGCTTTTTAACTGCAACAACTTTAATATACGCTATTGGAGCTGGAATTACCGCGGCTGCTGGCACCAGACTTGCCCTCCAA
+
DDDDDIIHIIIIIIIIIIIIIIIIIIIIIIIIIIIIIHHIIIIIIIIIIIIIIHIIIIIIIIHIFGIHIIEHHHIGHIIHIIHHIIIIIIIHIIIIHIIHHGIIIIIGIIIIIIIIIIIIIHIIIIIIHHIIIIHIGHIIIIIIIIHHIIIIIHIIIHIIIIIIIIIIHEIIIIIIIIIHIIIIIIIIIIIIIIIIIIIIIIHHIIIIIIIIIIIIIIIIIIIIIIIIIIIIIIIIIIIIIIIHHIIIIIIIIIIIIIIIIIIIIIIIIIIIIIIIIIIIIIIHIIIIIIIIIIIIIIIIIIIIIIIIIIIIIIIIIIIIIIIIIIIIIIIIIIIIIIIIIDDDDD
@HISEQ:969:HM2KJBCX2:2:1101:13858:3109 2:N:0:ACTATGCA
CTCCAGGTCATGCCCAACTATCCCTATTAATCATTACGTCAATCCTAGAAACCAACAAAATAGGATCGAACGTCCTATTTCATTATTCCATGCTAATGTATTCAAGCGTTAGCCTGCTTTAAACACTCTAATTTTTTCAAAGTAACAGTCCTGTTTCCCTGCAACACCAAATTAATGACATTACAGTTCTTCAAGAAGGAGGAATCAGTAAAGCCAGTACATACCATAGGCACGACCAACCTACTGACCCCGAAATTCAACTACGAGCTTTTTAACTGCAACAACTTTAATATACGCTATTGGAGCTGGAATTACCGCGGCTGCTGGCACCAGACTTGCCCTCCAA
+
BDDDDIIIIIIIIIIIIIIIIEIIIIIIIIIIIIIIIIIIIIIIIIIHIIIIIHIIIIIIHIHHIIIIIIIIIIGIIIIIIIIIIHHHHIIIGIIIIIIIIIIIIIIIIIIIIIIIIIIIIIIIIIIIIIIIIIIIIIIIHIIIIIIIHHIIHHIIIIIIIIIHHIIIIIIIIIIIIIIIIIIIIIIIIHIIIIIIIIIIIHIIIIIIIIIIIIIIHIIIIIIIIIIIIIIIIIIIIIIIIIHHHIIHIIIIIIIIHIIIIIIIIIIIIIIIIIIIIIIIIIIIIIIIIIIIIIIIIIIIIIIIIIIIIIIIIIIIIIIIIIIIIIIIIIIIIIIIIIIIIDDDDD
@HISEQ:969:HM2KJBCX2:2:1101:5275:3783 2:N:0:ACTATGCA
CTCCAGGTCATGCCCAACTATCCCTATTAATCATTACGTCAATCCTAGAAACCAACAAAATAGGATCGAACGTCCTATTTCATTATTCCATGCTAATGTATTCAAGCGTTAGCCTGCTTTAAACACTCTAATTTTTTCAAAGTAACAGTCCTGTTTCCCTGCAACACCAAATTAATGACATTACAGTTCTTCAGAAAGGAGGAATCAGCGAAGCCAGTACATACCAGTGGCACGACCAACCTGCTGACCCCGAAATTCAACTACGAGCTTTTTAACTGCAACAACTTTAATATACGCTATTGGAGCTGGAATTACCGCGGCTGCTGGCACCAGACTTGCCCTCCAA
+
DDDDDIIIIIIHIIIHIIHHHIIIIIIIIIIIIIIIIIIIGHIIIIIHIIIIIIIIIIIIIIIIIIIIIIFHGHHHIIIIIIIIIHIIIIIHIHIGIIIIIHHHHHFHHIHIIIHHIHIIIIIIIIEHIIIHIHHIFIIIHIIIHHHIHHGIHHHIHHIIHHHHHIIIHHHIHIIIIHHIHIIHIIHHGIHIIIIIIIIIIIIIIIHIIIIIIIIIIIIIIIIHIIIIHHIIIIIIHIHHIIHFHIIIIIIHIIIHIIIIIIIIIIIIIIIIIIHIIIIIIHIIHIIIIIIIIIHIIHIIHIIIIIIIIIIHIIIIIGIIHHIHHIIHIIIIIIIIIIIIHDBCDD
@HISEQ:969:HM2KJBCX2:2:1101:11020:3858 2:N:0:ACTATGCA
CTCCAGGTCATGCCCAACTATCCCTATTAATCATTACGTCAATCCTAGAAACCAACAAAATAGGATCGAACGTCCTATTTCATTATTCCATGCTAATGTATTCAAGCGTTAGCTTGCTTTAAACACTCTAATTTTTTCAAAGTAACAGTCCAAATTCCCCGCAACACCAAATTAATGGCATTACGGCTCATCAGGAAGGAGGAATCAGTGAGACCAGTGCATACCGATGGCATGACCAATCTACTAACCCCGAAATTCAACTACGAGCTTTTTAACTGCAACAACTTTAATATACGCTATTGGAGCTGGAATTACCGCGGCTGCTGGCACCAGACTTGCCCTCCAA
+
DDDDDIIIIIIIHIIIGIIIIIIIIIIIIIIIIIIIIIIIIIIIIIIIIIIIIIIIIIIHIIIEHIGIIIIIHIIIIIIIIIIIIHIIIIHHIIIIIIIIHHHIIHIIIIIIIIIIIIII1HHHIHIIIIIIIIIIIIIIIIIIIIHIHHIIHEFHIIIIIIIIIIHIHIIIIIIIIIIIIIIIIIIIIIHIIIIIIIIIIIIIIIIIIIHHHIIIIIIIIIIIIIIIIIIIIIIIIIIIIIHHGIIIIIIIIIIIIIIIIIIIIIHIIIIIIIIIIIIIIIIIIIIIIIIIIIIIIIIIIIIIIIIIIIIIIIIIIIIIIIIIIIIIIIIIIIIIIIIIIDDDDD
@HISEQ:969:HM2KJBCX2:2:1101:17189:4003 2:N:0:ACTATGCA
CTCCAGGTCATGCCCAACTATCCCTATTAATCATTACGGTGATTCAGAAACCAACAAAACAGGACCACCGTCCTATTCTATTATTCCATGCTAATGTATTCAGACGTAAGCCTGCTTTGAACACTCTAATTTTTTCAAGGTAAAGGTCCTGGTTTCCCACCACGCCAAATTAATAACATGATGGTTCCCCAGAAGGTAGAAATTCTACACACCAGTACAGACTTGGTAGCCCGACCGACGGTAGAACCCCGAAATTCAACTACGAGCTTTTTAACTGCAACAACTTTAATATACGCTATTGGAGCTGGAATTACCGCGGCTGCTGGCACCAGACTTGCCCTCCAA
+
B@DB@GHIHEEC@HHHHHHCCFCCCGHEHH@FCHIIICG<<CHIHHEFHHHFEHIHI?EGGG1DGEGHECEGDHIHHHGIHCH?1<<F?EGEHHHIIIHGEFCEHGHEHDGHC@GCGHGHIIFFCHHHHIG@GGBDGHFHHIIC@GEHHGCHCCFIHFHIIHFF?HHHIIIHIHHH8CGEFHHGHE/@FGFFHHFFGHHHFC@:HDGEH?;?CCHGCEGFAEA<GHFHHHEHECCCGHHCEHGDDHCFGIHFEEEHF1<1HHEHEG@EHGCFHHEEFH@EHGCGFDC<EHEGEHHF@@HHIHHHHHIHEHHCC<C?<HHCHGEEFCFEHG<<<<<@CHG@D0<B<
@HISEQ:969:HM2KJBCX2:2:1101:13478:3801 2:N:0:ACTATGCA
CTCCAGGTCATGCCCAACTATCCCTATTAATCATTACGTCAATCCTAGAAACCAACAAAATAGGATCGAACGTCCTATTTCATTATTCCATGCTAATGTATTCAAGCGTAAGCCTGCTTTAAACACTCTAATTTTTTCAAGGTAACAGTCCTAATTCCCCGTGACACCAAATTAATGGCATTACGGTTCTTTAGAAGGTGAGAAATCAATAATATCAGTACATACCAACGGCATGACCGAAACATTGATCCCGAAATTCAACTACGAGCTTTTTAACTGCAACAACTTTAATATACGCTATTGGAGCTGGAATTACCGCGGCTGCTGGCACCAGACTTGCCCTCCAA
+
DDDDCIIIIIIIIIIIIIIIIIIIIIIIIIIIIIIIGIIIIIIHIIIIIIIIIIIIIIHIIIIIIIIGHIIIIIIIHIIIIIIIIIIIIIIIGIIIIIIIIIIIIIIIIIHHIIIIIIHIHIIIIIIIIIIIIIIIIIIHIIIIIIIIIIIIIIIIIIIIIIIIIIIIIIIIIIIIIIIIIIIIIIIIIIIIIIIIIIIIIIIIIIIIIHIIIIIIIIIHHHIIHIIIIIIIIIIIIIIIIIIIHHIIIIIIIIIIIIIIIIIIIIIIIIIIIIIHIIIIIIHIIIIIIIIIIHGIIIIIIIIIIIIIIIIIIIIIIIIIIHIIIIIIIIIIIIIIIIIIIIDDDDD
@HISEQ:969:HM2KJBCX2:2:1101:12709:4325 2:N:0:ACTATGCA
CTCCAGGTCATGCCCAACTATCCCTATTAATCATTACGTCAATCCTAGAAACCAACAAAATAGGATCAAACGTCCTATTTCATTATTCCATGCTAATGTATTCAAGCGTTAGCCTGCTTTAAACACTCTAATTTTTTCAAAGTAACAGTCCTGTTTCCCTGCAACACCAAATTAATGACATTACAGTTCTTCAAGAAGGAGGAACCAGTAAAGCCAGTGCATACCAGAGGCACGACCAACCTACTAATCCCGAAATTCAACTACGAGCTTTTTAACTGCAACAACTTTAATATACGCTATTGGAGCTGGAATTACCGCGGCTGCTGGCACCAGACTTGCCCTCCAA
+
CDDDDIIIIIIIIGIIIIIIIIIIIIIIIIIIIIIIHIIIIIIIIIIIIIIIIIGIIIEHIIIGIHIIIIIIIIIIIIIHIIIIIHHIHIIHGHHHIIHIIIHIIIHHIHIHIHIIIHHHIIHIIIIIIHHHIHHHIIIIIIGIIIIIIIIIIHIHIIIIIIIIIIIHIHIHHHIIIIIIIIIIHIIIIHIIIIIIIIIIIIHHHIHIHIHIIIIIIIIIIIIIIIIIIIIIHHIIIIIIHHHHFHHFIIIIIIIIHIHIIIIIIIIIIIIIIIIIIIIIIIIIIIIIIIIIIIIIIIIIIIIIIIIIIIIIIIIIIIIIIIIIIIIIIIIIIIIIIIIIIDDDDD
@HISEQ:969:HM2KJBCX2:2:1101:4335:4651 2:N:0:ACTATGCA
CTCCAGGTCATGCCCAACTATCCCTATTAATCATTACGTCGATCCTAGAAACCAACAAAATAGAATCAAACGTCCTATTTCATTATTCCATGCTAATGTATTCAAGCGCGAGCCTGCTTTAAACACTCTAATTTTTTCAAAGTAACAGTCCTGATTCCCCATGACACCAAATTAATGACATCATGGTTCTTCAGAAGGGAGAAATCAAAATTGCCAGTACGTACCGAGGCACGACCAACAAATTGATCTCGAAATTCAACTACGAGCTTTTTAACTGCAACAACTTTAATATACGCTATTGGAGCTGGAATTACCGCGGCTGCTGGCACCAGACTTGCCCTCCAA
+
DDDDDIIIIIIIIIIIIIIIIIIIIIIIIIIIIIIIIIIIIIIIIIIIIIIIIIIIIIIIIIIIIIIIIIIIIIIIIIIIIIIIIIIHIIIIIIIIIIIIIHHIIIIIIIIIHIIIIIIIIIIIIIIIIIIIIIIIIIIIIIIIIIIIIIHIIIIIIIIIIIHIIIIHIIIIIIIIIIIIIIIIIIIIIIIIIIIIIIIIIIIIIIIIIIIIIIIIIIIIIIIIIIIIIIIIIIIIIIIIIIIHIIIIIIIIIIIIIIIIHHIIIIIIIIIIIIIIIIIIIIIIIIIIIIIIIIIIIIIIIIIIIIIIIIIIIIIIIIIIIIIIIIIIIIIIIIIIIIIIDDDDD
@HISEQ:969:HM2KJBCX2:2:1101:8925:5096 2:N:0:ACTATGCA
CTCCAGGTCATGCCCAACTATCCCTATTAATCATTACGGTGATCCTAGAAACCAACAAAATAGAACCATGCCGTCCTATTCTATTATTCCATGCTAATGTATTCGAGCAAAAATGCCTGCTTTAAACACTCTAATTTTTTCAAGGTAAAGGTCCTGGATCCGCAAGACACCCAATTAAGGACATCAAGTTTCTCCAGAAGGTGAGAAATCAACAGCGACAGTTCATACCCCTTAAGGCATGACCATCACGTCAATCCCGAAATTCAACTACGAGCTTTTTAACTGCAACAACTTTAATATACGCTATTGGAGCTGGAATTACCGCGGCTGCTGGCACCAGACTTGCCCTCCAA
+
DDDDDIIIIIIIIHGHIIIHIIIIIHIIIIIIIIIHIIIIIIIIIIIIIIHIHIIIIH?GHIHIIIIIIHIIHHHHHIICHHIHHIIIIIIIIIGIIHHHHGHHHIIIIIIIIIIIIHHIIIHGIHHHHHIII<GGHIIIHHHHGHHGIIIIIHHIHHHHIGHHHG@HIIIIIHHGHHHCIIHIIIHHHGGIIIIHHHHHFHGHHGIHHIHHGHIIIIIIIIIIIIIIIIIHHIIIIIIIIHIHHHGHHHFFGHIIIIIIIHGHEIIIIIIIIIIIIIIIIIIIIIIIIIHHHIIHIIHHHIIIIIIIIHIHIIIIIIIIIIIIIIIIIIIIHIIIIIIIIHGIIIIIDCDDC
@HISEQ:969:HM2KJBCX2:2:1101:13024:6221 2:N:0:ACTATGCA
CTCCAGGTCATGCCCAACTATCCCTATTAATCATTACGGTGATCCTAGAAACCAACAAAATAGAACCATGCCGTCCTATTTTATTATTCCATGCTAATCTATTCAAGCACAAGCCTGCTTTAAGCACTCTAATTTTTTCAAGGTAATAGCTCTGCTTCCCCAACGCACTAACTTAATAGCATGCTGGTTATTCAGAAGGTAGGAATTCATCAGGCCAGTGCGGACAGTGAAGCCCGACCAACCGACAAACTCCGAAATTCAACTACGAGCTTTTTAACTGCAACAACTTTAATATACGCTATTGGAGCTGGAATTACCGCGGCTGCTGGCACCAGACTTGCCCTCC
+
DDDDDHHIIIIIIIIIIIIIIIIIIIIIIIGHIIIIIIIIIIIIIIHIIIIIIHIIIIIIIIIHIIIIIGHIIIIIHIIIIIIIIIIIIHIIGIIIHIIIIHHIIIIIIIIIIIIHIIIIIIIIIIIIIIIIIIIIIIIIIIIIIIIIIEHIIIIIIIIHIIIIIIIIIHIIIIIIIIIIIIIIIIIIIIHIIIIIIIIIIIIIIIIIIIIIIIIIIIIIIIIIIIIIIIIIIIIIIIIIIIIHDIIIIIIIIIHIIIIIHIIIHIIIIIIIIIIIIIIIIIIHIIHIIIIIIIHHHIIIIIIIIIIIIIIIIIIIIIIIIIIIIIHHIIIIIIHHHIIIIDDDDD
@HISEQ:969:HM2KJBCX2:2:1101:15206:6158 2:N:0:ACTATGCA
CTCCAGGTCATGCCCAACTATCCCTATTAATCATTACTCATTTCCCCAAAAACCAACAAAATTCGAGATACGAGTCCTAAATTATTATTCCATGCTAATGTATTCATAACTTTCAGCCTGCTTTAAACACTCTAATTTTTTCAAAGTAAAGGTCCTGGATTGCGAACCCAACCCAGTAAAGGGCAGGAACGTTCTCCAGGAAGATGGTAAGCGCGCATCGGCACTCACACACGATACCGTGGCGGGCCAAGCGCACTATACCAGAAATCCAACTACGAGCTTTTTAACTGCAACAACTTTAATATACGCTATTGGAGCTGGAATTACCGCGGCTGCTGGCACCAGACTTGCCCTCCAA
+
DDDDDIIIIIIIIIIIIIIIIIIIIIIIIIIIIIIIIIIIIIIIIIIIIIIIIIIIIIIIIIIIIIIIIIHHHIHHIIIIIIIIIIHIIIGIIIHIIIIHIFHHHIIHIIIIHIIIIIIIIHIIIIIIIIIHIHHIHIIIIIIIHIHIIIIIIIHIIIHIIIIIIIIHIIIIIIIIIIIIIIIHIIIIIHIIIIHIIIIIIIIIIIIIIIHIIIIIIIIIIIIIIHIIIIIIIIIIIIIIIIIIIIIIIIIIIIIHHIIIIIIIIIHHIGIIIIIIIIIIIIIIIIIIIIIIIIIIIIIIIIIIIIIIIIIIIIIIIIIIIIIIIIIIIIIIIIGIIIIIIIIIIIIIIIIIIDDDDD
@HISEQ:969:HM2KJBCX2:2:1101:4928:6952 2:N:0:ACTATGCA
CTCCAGGTCATGGCCCAACTATCCCTATTAATCATTACGGTGATCCTAGAAACCAACAAAATAGAACCATGCCGTCCTATTTTATTATTCCATGCTAATCTATTCAAGCACAAGCCTGCTTTAAGCACTCTAATTTTTTCAAGGTAATAGCTCTGCTTCCCCAACGCACTAACTTAATAGCATGCTGGTTATTCAGAAGGTAGGAATTCATCAGGCCAGTGCGGACAGTGAAGCCCGACCAACCGACAAACTCCGAAATTCAACTACGAGCTTTTTAACTGCAACAACTTTAATATACGCTATTGGAGCTGGAATTACCGCGGCTGCTGGCACCAGACTTGCCCTCCAA
+
DDDDDIIIIIIIIIIHIIIIIIHHIIIHIIIIHIHIIIIIIIIIIIIIIHIIIIIIIHEHIHHHIIIIIHEHHH=EHIHEHIIIIIIHHHHHIIIIFHHIHHGHHIIIHIHIHGHHHIIHIIIIHIIHIIIIIIIIHHHHIIIIIIIIIIIHIIHHHIIIIIIHIIIHIIIIIIIIHIIIIIIIIIIIIIIIHHIIIIIIHHHHIIIHIIIIIIHIIIIIIIIIIIGIIIIIIIIIIIIIIIIIIIHGIHIIIIIIIIIHIIIIIHIIIIIIIIIIIIIIIIIIIIHIIIIIIIIHHIIIIIIIIIIIIHIIIIIIIIIIIIIIIIIIIIIIIIIIIIIIIIIIDDDDB
@HISEQ:969:HM2KJBCX2:2:1101:8240:6819 2:N:0:ACTATGCA
CTCCAGGTCATGCCCAACTATCCCTATTAATCATTACGGTGATCCTAGAAACCAACAAAATAGAACCATGCCGTCCTATTCTATTATTCCATGCTAATGTATTCGAGCAAAATGCCTGCTTTAAACACTCTAATTTTTTCAAGGTAAAGGTCCTGGTTCCACATGACACCCAATTAAGGACATCATGCTTCTCCAGAAGGTGAGAAATCAACTGCGACAGTTCATACCCCTTAAGGCACGACCATCACGTCAATCCCGAAATTCAACTACGAGCTTTTTAACTGCAACAACTTTAATATACGCTATTGGAGCTGGAATTACCGCGGCTGCTGGCACCAGACTTGCCCTCCAA
+
DDDDDIIIIIIIIIIIIIIIIIIIIIIIIIIIIIIIIIIIIIIIIHHIHIIIIIIIIIIIIIHIHIHHHHIIIHIHIHIIIIIIIIIIIIIIIIIIIIIIIHHHIIIIIIIIIIIIIHIIIIIIIIIIHIIIIIIIIIHHIIIIIIHHIIIHIIIHIIIIIIIIIIIIIIIIIHIIIIIIIIIIIIIIIIIIIIIIIIIIIIIIIIIIIIHIIIIIIIIIIHIIIIIIIIIIIIIIIIIIIIIIIIIIIGHIIIIHIIIIIIIIIIIIIIIIIIIIIIIIIIIIIIIIIIIIIIIIIIIIIIIIIIIIIIIIIHEIIIIIIIIIIIIIIIIIIIIIIIIIIIIIIIIDDDDD
@HISEQ:969:HM2KJBCX2:2:1101:12017:7061 2:N:0:ACTATGCA
CTCCAGGTCATGCCCAACTATCCCTATTAATCATTACGTCGATCCTAGAAACCAACAAAATAGAATCAAACGTCCTATTTCGTTATTCCATGCTAATGTATTCAAGCGTGAGCCTGCTTTAAACACTCTAATTTTTTCAAAGTAACAGTCCTGATTCCCCATGACACCAAATTAATGACATCATGGTTCGTCAGAAGGTAGGAATCAATAATACCAGTACGTACAATAGCACGACCAATAAATTGATCCCGAAATTCAACTACGAGCTTTTTAACTGCAACAACTTTAATATACGCTATAGGAGCTGGAATTACCGCGGCTGCTGGCACCAGACTTGCCCTCCAA
+
DDDDDHGHHIIIIIIIIIIIIIIIIIIIIIIIIIIIIIIIIIIIIIIIIIIIIHHIHHIIIIIIIIIIIIIIIIIIIIIIIIIIIIIIIIIIHIIIIIIIIIIHHIIIIIIIHIIIIIIIIHHIIIHIIIIIIIIIIIIIIIIIHIIHIHIIIIIIIIIIIIIIIIIIIIIIIIIIIIIIIIIIIIIHGIIIIIIIIIIIIIIIHIIIIIIII<IIIIIIIIIIIIIIIIIIIIIIIIIIIIIHIIIHHIIIIIGIIIIIHIIIIIIHIIIIIIIIIIIIIIIIIIIIIIIIIIIIIIIIIIIIIIIIIIIIIGIIIIIIIIIIIIIIIIIIIIHIIIIIDDDDD
@HISEQ:969:HM2KJBCX2:2:1101:7200:7403 2:N:0:ACTATGCA
CTCCAGGTCATGCCCAACTATCCCTATTAATCATTACGTCAATCCTAGAAACCAACAAAATAGGATCGAACGTCCTATTTCATTATTCCATGCTAATGTATTCAAGCGTTAGCCTGCTTTAAACACTCTAATTTTTTCAAAGTAACAGTCCTGTTCCCCTGCAACACCAAATTAATGACATTACAGTTCTTCAGAAAGGAGGAATCAGCGAAGCCAGTGCATACCAGTGGCACGACCAACCTGCTGACCCCGAAATTCAACTACGAGCTTTTTAACTGCAACAACTTTAATATACGCTATTGGAGCTGGAATTACCGCGGCTGCTGGCACCAGACTTGCC
+
DDDDDIIIIIIIIIHIIIIIIIIIIIIIIIIIIIIIIIIIIIIIIIIIIIIIIIIIIHHHIIHIIIIIIIIIIGIIIIIIHIIIIIIIIIIIIIIIIIIIIIIHIIIIIIIIIIIIIIIIIIIIIIIIIIIIIIIIIIIIIIIIIIIIIIIIIIIIIIIIIIIIIIIIIIIHHIIIIIIIIIIIIIIIIHGIIIIIIIIIIHIIIIIIIIIIIIIIIIIIIIIIIIIIIIIIIIIIIHHIIIIIIIIIIIIIIIIIIIIIIIIIIIIIIIIIIIIIIIIIIIIIIIIIIIIIIIIIIHIIHIIIIIIIIIIIIIIIIIIIIIIIIIIIHG@IIIIDDDDD
@HISEQ:969:HM2KJBCX2:2:1101:5391:7531 2:N:0:ACTATGCA
CTCCAGGTCATGCCCAACTATCCCTATTAATCATTACGTCAATCCTAGAAACCAACAAAATAGGATCGAACGTCCTATTTCATTATTCCATGCTAATGTATTCAAACGTTAGCCTGCTTTAAACACTCTAATTTTTTCAAAGTAACAGTCCTGTTTCCCTGCAACACCAAATTAATGGCATTACAGTTCTTCAGAAAGGAGGAATCAGCGAAGCCAGTGCATACCAGTGGCACGACCAACCTGCTGACCCCGAAATTCAACTACGAGCTTTTTAACTGCAACAACTTTAATATACGCTATTGGAGCTGGAATTACCGCGGCTGCTGGCACCAGACTTGCCCTCCAA
+
DDDDDIIIIIIIIIIIIIIIIIIIIIIIIIIIIIIIIIIIIIIIIIHIIIIIIIIIIIIGHHHHIIIIIIIHIGIIIIIIIIIIIIIHIIIIHIIIIIIHHFEHIIIIIIIHIIIIIIIIIHIHIIIGIIFHHIIIIHHHHHIH@HHFHIIIIIIIHHHHHHGIHHIGIHHHHIIIHHIIIIIIHIIIHHIIIHIIHGDHHHIFFHIHGHHIHIHIIIIGIHHHHHHHFHFHHHEHHHHHHIHEEFHHHHHHIHHF@EHHEDHHCEFHHHCCHCHIGGHD@F1CHEEGEHHHEGDCIIIIHHIHH@@EHHFCIIHEHCHHFHGHHHEEHFFEEEEHGD/0<<<<D<
@HISEQ:969:HM2KJBCX2:2:1101:17522:7155 2:N:0:ACTATGCA
CTCCAGGTCATGCCCAACTATCCCTATTAATCATTACGTCAATCCTAGAAACCAACAAAATAGGATCAACGTCCTATTTCATTATTCTATGCTAATGTATTCAAGCGCGAGCCTGCTTTAAACACTCTAATTTTTTCAAAGTAACAGTCCTGATTCCCCGCCACACCAAATTAATGACATGATGGTTCGTCAGAAGGTAGGAACCAGTAACACCAGTACGTACCTAAGGCACGACCAACGTACTGATCCCGAAATTCAACTACGAGCTTTTTAACTGCAACAACTTTAATATACGCTATTGGAGCTGGAATTACCGCGGCTGCTGGCACCAGACTTGCCCTCCAA
+
DDDDDIIIIIIIIHIIIIIIIIIIIHIIHIIIIIIIIIIIIIIIIIIIIIIIIIIIIHIIIIIIGIIIIIIIIIIIIIIIIIIIIIIIGIIIIGIIIIIIIHHIIHIIIIIIIIIIIHIIHIHIIFHHIIHIIIIIIIIIIIHIHIIIIIIIIHIIIIIIIIIIIIIIHIHIIIIHIHIHIHIIIIIIHIIIIHIIHIIIHIIIIIIIIIHIIIIIIIIIIIHIIIIIHIIIIIIIIIIIIIHGIIIIHIIIIIIHIHHHGHIIIIIIIIIIIIIIIIIIIIIIIHIIIIIHHIIIHIHIIIIIIIIIIIIIIIIIIIIIIIIIIIIIIIIIIIIIIIIIDDDDD
@HISEQ:969:HM2KJBCX2:2:1101:19843:8031 2:N:0:ACTAAGCA
CTCCAGGTCATGCCCCAACTATCCCTATTAATCATTACGTCAATCCTAGAAACCAACAAAATAGGATCGAACGTCCTATTTCATTATTCCATGCTAATGTATTCAAGCGTTAGCTTGCTTTAAACACTCTAATTTTTTCAAAGTAACAGTCCAAATTCCCCAAAACACCAAATTAATGGCATTAAGATTCATCAGGAAGGAGGAATCAGTGAGACCAGTACATACCAGAGGCATGACCAACCTACTAACCCCGAAATTCAACTACGAGCTTTTTAACTGCAACAACTTTAATATACGCTATTGGAGCTGGAATTACCGCGGCTGCTGGCACCAGACTTGCCCTCCAA
+
DDDDDIHIIIIIIIIIIIIIIIHIIIIIIIIIIIIIIIIIIIIIIIIIIIIIIIIIIIIIHIIIHIIIIIIIIIIIIIIIIIIIIIIIIIIIIIIHIIIIIIIIIIIHHIIIIIIIIIIIIIIIHIIIIIIIHHIIIIIIIIIIIIHIHHIIIIIHIIIIIIIIIIIIIIIIHIIIHIHHIIIIIHIIIHIIIIIIIIIIIHHIHHIIIIIIIIIIIIIIIIIIIIIIIIIIIIIIIIIIIIIHHHIIIIIIIIIIHIIIIIIIIIIIIIIIIIIIIIIIIIIIIIIIIIIIIIIIIIIIIIIIIIIIIIIIIIIIIIIIIIIIIIIIIIIIIIIIIIIIIIDDDDD
@HISEQ:969:HM2KJBCX2:2:1101:5508:8717 2:N:0:ACTATGCA
CTCCAGGTCATGCCCAACTATCCCTATTAATCATTACGGTGATCCTAGAAACCAACAAAATAGAACCATGCCGTCCTATTCTATTATTCCATGCTAATGTATTCGAGCAAAAATGCCTGCTTTAAACACTCTAATTTTTTCAAGGTAAAGGTCCTGGATCCGCAAGACACCCAATTAAGGACATCAAGTTTCTCCAGAAGGTGAGAAATCAACAGCGACAGTTCATACCCCTTAAGGCATGACCATCACGTCAATCCCGAAATTCAACTACGAGCTTTTTAACTGCAACAACTTTAATATACGCTATTGGAGCTGGAATTACCGCGGCTGCTGGCACCAGACTTGCCCTCCAA
+
DDDDD?HFGHICHHIIIIIIIIIGIGHEHGHIGECHII0DGHHIIIHHIIFHHHHIIG1GFHHHIHIIIHIHIHH/EGHHIIIIIHIIIHHHIIGH?HHHECHHIIHEEHHHHIEHHFIIHHGHGHGIHIIIIHHHHHHIIIHHIHHIHHHHIHGIHHEEDHIHHHIIIHFHHHGFHIHHHEHIIIIIIHHHHHIHHEHHIHHHIIHHHHHHHIIHHCHHHHHHCIHIHIIIIIIIIIIIHHFFHHHIIHHFHIIHDGIIIIGIGIHHIIIIIIIIHIHHHGHHIIHIHHC@HHH?IIIHIIHIIIIIIIIIIIIIIIIIHHDHIHIIIHIIIIGHIIIIIIIIIIIHD@DBB
@HISEQ:969:HM2KJBCX2:2:1101:4188:8971 2:N:0:ACTATGCA
CTCCAGGTCATGCCCAACTATCCCTATTAATCATTACGTCAATCCTAGAAACCAACAAAATAGGATCAAACGTCCTATTTCATTATTCCATGCTAATGTATTCAAGCGTTAGCCTGCTTTAAACACTCTAATTTTTTCAAAGTAACAGTCCTGTTTCCCTGCAACACCAAATTAATGACATTACAGTTCTTCAAGAAGGAGGAACCAGTAAAGCCAGTACATACCAGAGGCACGACCAACTTACTAATCCCGAAATTCAACTACGAGCTTTTTAACTGCAACAACTTTAATATACGCTATTGGAGCTGGAATTACCGCGGCTGCTGGCACCAGACTTGCCCTCCAA
+
DDDDDIIIIIIIIIIIIIIIIHHIIIIIIHIIIIIIIIIIIGIIIIIIHIIIIIIIIIHIIIHEHHIIIIIIIIIIIIIIIIIIHHIIHIIIHHIIIIIIIIIHHIIIIHIIHIHIIIIIIGIIIIIHIIIIIIIIIIIIIIIIIHIIIIIIIHIIIIIIIIIIIHIIHIHGHIIIIIIIIIIIIIIIIIIIIIIIIIHHIIIHIHHHIIIIIIIIIIIIIIII<IIIIIIIHIIIIIIIIIIHFIIHIIIIIIIIIIIIIHHHIHIHIIIIIHIIIIIIIIIIIIIHHHIIIIIIIIIIIIIIIIIIIIIIIIIIIIIIIIIIIIIIIIIIIIIIIIIIIDDDDD
@HISEQ:969:HM2KJBCX2:2:1101:5397:8945 2:N:0:ACTATGCA
CTCCAGGTCATGCCCAACTATCCCTATTAATCATTACGGTGATCCTAGAAACCAACAAAATAGAACCATGCCGTCCTATTTTATTATTCCATGCTAATCTATTCAAGCACTAGCTTGCTTTAAGCACTCTAATTTTTTCAAGGTAATAGCTCTGCTTCCCCAACGCACCAAATTAATGGCATGAAGGTTATTCAGAAGGTAAGAATCCATCAAATCAGTACGAACAGTGAAGCCCGACCGATAGACAGATTCCGAAATTCAACTACGAGCTTTTTAACTGCAACAACTTTAATATACGCTATTGGAGCTGGAATTACCGCGGCTGCTGGCACCAGACTTGCCCTCCAA
+
DCDCDIIHIIIHIIIHIIIIIIIIIIIIIIIIHHHIIIHIIIIIIIIIIIIIGHHIIIEHIIIIIIIHIGEFHIIIHHIIIIIIIHIIIIIIHIIIIIIIIIIHIIHHHIIIHHIIIIIIIIIIIHHHIIIIIIIIHIIIFIIIIIIIIIIIIIIHHIIIHIIIIHHHIHHHIIHIIIIIIIIIIIIIIIIHIIIIIIHIIIIIIIIIIIIIIIIIIHIIIIHIIHIIIIIIIIIIHIIIIIIIIHIIIIIIIIIIIHIIIIHIIIIIIIIIIIIIHIIIIIIIHGHIIIIIIIIIIIIIIIIIIIIIIIIIIIIIIIIIIIIIIIIIIIIIIIIIIIIIIIIDDDDD
@HISEQ:969:HM2KJBCX2:2:1101:17928:9518 2:N:0:ACTATGCA
CTCCAGGTCATGCCCAACTATCCCTATTAATCATTACGTCAATCCTAGAAACCAACAAAATAGGATCAACGTCCTATTTCATTATTCCATGCTAATGTATTCAAGCGCGAGCCTGCTTTAAACACTCTAATTTTTTCAAAGTAACAGTCCTGATTCCCCGCCACACCAAATTAATGACATGATGGTTCGTCAGAAGGTAGGAACCAGTAACACCAGTACGTACCTAAGGCACGACCAACGTACTGATCCCGAAATTCAACTACGAGCTTTTTAACTGCAACAACTTTAATATACGCTATTGGAGCTGGAATTACCGCGGCTGCTGGCACCAGACTTGCCCTCCAA
+
DDDDDIHIIIHIIHIIIIIIIIIIIIIIIIIIIIIIIIIHIIIIIIIIIIIIIIIIIIIHIIIIEHHHIIFIIIIIIHIIIIIIHGHGHIIHIHIIIIIIIIHHIIHIIIHHIHHHIIIHHIIIIIIIIHIIIHHFHHIIHGHHIIIIIIIHHIGHHIIIIIHIHIIIIIHHIIIIIIIIIIIIIIIIIIHIIIIIIIIIIIIIIIIIIIIIIIIIIIIIIIIIIIIIIIIIIIIIIIIIIIHGIIIIIIIIIIIIIHGHIIIIIIIIIIIIIIIIIIIIIIIIIIIIIIIIIIIIGIHIIIIIIIIIIIIIIIIIIIIIIIIIIIIIIIIIIIIIIIIIDDDDD
@HISEQ:969:HM2KJBCX2:2:1101:17933:9699 2:N:0:ACTATGCA
CTCCAGGTCATGCCCAACTATCCCTATTAATCATTACGGTGATCCTAGAAACCAACGAAATAGAATCAGTCCGTCCTATTTCATTATTCCATGCTAATGTATTCAGACGATAGTCTGCTTTAAACACTCTAATTTTTTCAAAGTAACAGTCCTGATTTCCCATCACACCAAATAAATGGCATGAAAGTTCCTCAGAAGGTAGAGATCCATCTCACCAGTGCAGACAATTAAGCCTGACCAATGGGTAGACCCCGAAGTTCAACTACGAGCTTTTTAACTGCAACAACTTTAATATACGCTATTGGAGCTGGAATTACCGCGGCTGCTGGCACCAGACTTGCCCTCCAA
+
DDDDDIHIIIIIIIIIIIIIIIIIIIIIIIIIIIIIIIIIIIIIIIIIIIIIIIIIIIIHIIHIIIIIIIIHIIIIIIIIIIIIIIIIIIIIIIIIIHIIIIIIIIIIIIIIIIIIIIIIIIIIIIHIIIHHIIIIIIIIIIIIIIIIIIIIIIIIIIIIHHHIIIIIHIIIIIHIIIIIIIIIIIIIIIIIIIIIIIIIIIIIIIHHHIIIIIIIIIIIIIIIIIIIIIIIIIHIIIIIIIIIHHGIIIHIIIIIIIIIIIIIIIIIIHIIIIIIIIIIIIIIIIIIIHIIIIIIIIIIIIIIIIIIIIIIIIIIIIIIIIIIIIIIIIIIIIIIIIIIIIIDDDDD
@HISEQ:969:HM2KJBCX2:2:1101:4949:9820 2:N:0:ACTATGCA
CTCCAGGTCATGCCCAACTATCCCTATTAATCATTACGGTGGTCCTAGAAACCAACAAAATAGAATCATCCGTCCTATTTTATTATTCCATGCTAATGTATTCAAGCAAAATGCCTGCTTTAAACACTCTAATTTTTTCAAAGTAAAGGTCCTGGTTCCCCGCGGCACCCAATTAAGGACATCGCGGTTCTCCAGAAGGTGAGAAATTGACTACACCAGTTCATACCCCTTAAGGCACGACCGATGTGTCAATCCCGAAATTCAACTACGAGCTTTTTAACTGCAACAACTTTAATATACGCTATTGGAGCTGGAATTACCGCGGCTGCTGGCACCAGACTTGCCCTCCAA
+
DDDDDIIIIIIIIIIIIHIIIIIIIIIIIIIIIIIIIIIIIIIIIIIIIIIHIIIIIIHIIIIIIIIGIIIIIIHIIIIIHIIIIIIIIIIIIHIIIIIIIIIIHIIIIIIIHHIHIIHIIHIIIIIIIIIIIIIIIIIIHHIIIIIIIIIIIHIIIIHIIIIIIIIIIIIIIIIIIIIIIIIIIIIIIIIHIIIIIIIIIIIIIIIIIIIIIIIIGIIIIIIIIIIIIIIIIIIIIIIIIIIIIIIIHHIIIIIIIIIIIIIIIIIIIIIIIIIIIIIIIIIIIIIIHIIIIIIIGIIIIIIIIIIIIIIIIIIIIIIIIIIIIIIIIIIIIIIIIIIIIIIIIIDDDDD
@HISEQ:969:HM2KJBCX2:2:1101:20752:10127 2:N:0:ACTATGCA
CTCCAGGTCATGCCCAACTATCCCTATTAATCATTACATCGATCCTAGAAACCAACAAAATAGAATCTGATGTCCTATTTCATTATTCCATGCTAATGTATTCAAGCGTAAGCTTGCTTTAAACACTCTAATTTTTTCAAGGTAACAGTCCTAATTCCCCATAACATCAAATAAATGACATTATGGTTCTTTAGAAGGTGAGAACCAATAAAACCAGTACATACCAAGGCATGACCGATTCCTTGATCCCGAAATTCAACTACGAGCTTTTTAACTGCAACAACTTTAATATACGCTATTGGAGCTGGAATTACCGCGGCTGCTGGCACCAGACTTGCCCTCCAA
+
DDDDDHHIIIHIIHIIIIHIHHIIHIIIIIIHIIIIIIIIIIIIHIIIIIIIIHIIIIIIIIHIIIIIIIIIIIIIHIHIGHHIIHIHHHHIIIIIIIIIHHHHIHFHIIIHHIGHHIHGIHIIHHEHHIIIIIIIIIHIIHIIIHGHIHIIHIIIIIIIIIIHHIGIIIIIIHIIIIIIIIIIIIHIIIIIIIIIIIIIIIHHIIIIIIIIIIIIIIIIIIIIHIIHIIIIIIIIIIHIGHF@IIIHIIIIIIIIHHHIIHIHIIIIHIIIIHIIIIIIHGHIIHIIHHIHGIIIIIIIIIIIIIIIIIIIIIIIIIIIIIIIIIIIIIIHHIHIIIIIDDDCD
@HISEQ:969:HM2KJBCX2:2:1101:7070:10423 2:N:0:ACTATGCA
CTCCAGGTCATGCCCAACTATCCCTATTAATCATTACGGTGATCCTAGAAACCAACAAAATAGAACCATGCCGTCCTATTCTATTATTCCATGCTAATGTATTCGAGCAAAAATGCCTGCTTTAAACACTCTAATTTTTTCAAGGTAAAGGTCCTGGATCCGCAAGACACCCAATTAAGGACATCAAGTTTCTCCAGAAGGTGAGAAATCAACAGCGACAGTTCATACCCCTTAAGGCATGACCATCACGTCAATCCCGAAATTCAACTACGAGCTTTTTAACTGCAACAACTTTAATATACGCTATTGGAGCTGGAATTACCGCGGCTGCTGGCACCAGACTTGCCCTCCAA
+
DDDDDHGHIIIIIIIIIIIIIIIIHIIIIIIIIIIIIIIIIIIIIIIIIIIIIIIIIIIIIIHIIIIIIHIIHIIHHIHHIIIIIHGIIIIIHIIHIIIEHHHIIIHHIIIIIIIIIIHHHIIIIIIIIIIIIIIIIIIHIIIIIIIIIHIIIIHHHHIIIIIIIIIIIIIIIIHGIIIIIIIIIIIIIHHIIIIIIIIIIHIIIIIIIIIIIIIIIIIIIHIIIIIIIIIIHIIHIIIIIIIIIIIIIIHHIIIIIIIIIIIIIHIIIHIIIIIIIIIIIIIIIIIIIIIIIHIIIIIIIIIIIIIIIIIIIIIIIIIIIIIIIIIIIIIIIIIIIIIIIIIIIIIIDDDDD
@HISEQ:969:HM2KJBCX2:2:1101:20912:10485 2:N:0:ACTATGCA
CTCCAGGTCATGCCCAACTATCCCTATTAATCATTACGTCAATCCTAGAAACCAACAAAATAGGATCGAACGTCCTATTTCATTATTCCATGCTAATGTATTCAAGCGTTAGCTTGCTTTAAACACTCTAATTTTTTCAAAGTAACAGTCCAAATTCCCCGCAACACCAAATTAATGGCATTACGGATCATCAGGAAGGAGGAATCAGTGAGACCAGTACATACCAGAGGCATGACCAATCTACTAACCCCGAAATTCAACTACGAGCTTTTTAACTGCAACAACTTTAATATACGCTATTGGAGCTGGAATTACCGCGGCTGCTGGCACCAGACTTGCCCTCCAA
+
BDDDDHIIHIIHIGIIIIHHHIIIIIIIIIIIIIIIIIHHHHIHHIIIHHIIIHIIIHIIIIIIIIIIIIIHIIGIHHIFHIIIIIIIHIIIIHIIHHIHGHIIIHIIIHH?HHIIIHHHHHIIIHFHIIIHIIIIHGIIHIHGHIIIIIHHIIIIIIIHIIIHEGIIHEHIHIHHIIHGHIIHIIHIHGIHIIIIIIIIIIIIGIHIIIIHIIIIIIIIIGIHHHIIIIIIIIIIIIIIIHGGDDEIIIIIHFIIIHHHHHHHHEIHIIIIHHFIIIIIIIIHHGHHIIIIHGIIIIIIIIIIIIIIIIIIIIHHIIIIIIIIHIHIIIIIIHIIIIIIICDDAD
@HISEQ:969:HM2KJBCX2:2:1101:16351:10948 2:N:0:ACTATGCA
CTCCAGGTCATGCCCAACTATCCCTATTAATCATTACGTCAATCCTAGAAACCAACAAAATAGGATCGAACGTCCTATTTCATTATTCCATGCTAATGTATTCAAGCGTTAGCCTGCTTTAAACACTCTAATTTTTTCAAAGTAACAGTCCTGTTTCCCTGCAACACCAAATTAATGACATTACAGTTCTTCAAGAAGGAGGAATCAGTAAAACCAGTACATACCATAGGCACGACCAACCTACTGACCCCGAAATTCAACTACGAGCTTTTTAACTGCAACAACTTTAATATACGCTATTGGAGCTGGAATTACCGCGGCTGCTGGCACCAGACTTGCCCTCCAA
+
DDDDDIIIIIIIIHIIIIIIIIIIHHIIHHIIIIIIIIIIIIIHIHIIIIHIIIIIIIIIHFHIHHHHIIHIIIIIIIIIHHIIIIIIIHIIIIIHHIIHIHHIIIIIIIIIIIIIIIIIIHIIIIIIIIIHIIIIIIIIGIIIIIIIHIIIIIIIHHHHHIIIIIIIIIHHHIIIIIIIIIIHHIHIHIIIIIIIIHHHIIHHHIIIIIIIIIIIIIIIIHIIIIIHIIIIIHIHIIIIIIIHHIIIIIIIIIIHFHIIIIIIHIHIIIIIIIIIIIIHHIHIGEHHIIHIHIIIHGHIIIIHHHHHGIIIIIIIIIIIIIIIIIHIIIIIIIIIIIHIIDDDDD
@HISEQ:969:HM2KJBCX2:2:1101:8747:10851 2:N:0:ACTATGCA
CTCCAGGTCATGCCCAACTATCCCTATTAATCATTACGTCAATCCTAGAAACCAACAAAATAGGATCAAACGTCCTATTTCATTATTCCATGCTAATGTATTCAAGCGTTAGCCTGCTTTAAACACTCTAATTTTTTCAAAGTAACAGTCCTGTTTCCCTGCAACACCAAATTAATGACATTACAGTTCTTCAAGAAGGAGGAACCAGTAAAGCCAGTACATACCAGAGGCACGACCAACCTACTAATCCCGAAATTCAACTACGAGCTTTTTAACTGCAACAACTTTAATATACGCTATTGGAGCTGGAATTACCGCGGCTGCTGGCACCAGACTTGCCCTCCAA
+
DDDDDIIIIIIIIHIIIIIIIIIIIIHIHIIIIIIGIIIIIIIIGIHIIIIIIIIIIIIIIHIHFHHIHIHIHIIHIIHHHHIHIHIHEHHIIIHHIIIIIIIIHHIHIIIIHHIIHIHIIHGHIIIIIIIIIIIIIGIIIIIHIHIHHIIIHIHHIHIHHIIHIIIIIIIIIIIIIHHIIIIIIIIIIIIIIIIIIIIIIIIIIIIIIIIIIIIHHIIIIIIIIIIIIIIIIIIIIIIIIHHHGIIGIIIIIIIHIIIHHGHHIIIIIIIIIIIIIIIIIHIIIIIIIIIIHIIIIIIIIIIIIIIIIHIIIIIIIIIIIIIIIIIIIIIIIHIIIIIIIDCDDD
@HISEQ:969:HM2KJBCX2:2:1101:16186:10848 2:N:0:ACTATGCA
CTCCAGGTCATGCCCAACTATCCCTATTAATCATTACGTCAATCCTAGAAACCAACAAAATAGGATCAACGTCCTATTTCATTATTCCATGCTAATGTATTCAAGCGCGAGCCTGCTTTAAACACTCTAATTTTTTCAAAGTAACAGTCCTGATTTCCCAACCACACCAAATTAATGACATGATGGTTCGTCAGAAGGTAGAAATCAGTAACACCAGTACGTACCGAAGGCACGACCAGCGTACTAATCCCGAAATTCAACTACGAGCTTTTTAACTGCAACAACTTTAATATACGCTATTGGAGCTGGAATTACCGCGGCTGCTGGCACCAGACTTGCCCTCCAA
+
DDADBHIHIIHEEHHCHIIGE?GFHE?FE1FHEGHHIGGGC@GEHHHH?<DGHEHIHEHHF1<<F?FHHG0<CEE1CEHCGHF@GHH@@HG1<FHCHHHEG1GD>@HHHDHHIHEHIIGHHHHG@GEHHHHII?CEGHII@AGFHIHIEHHE;CG?HHGCAD@GGGDHH@HHHDDFEGGGHHDGFHEDIIIHGFF<6GCHHH?G@FHHHHFCCHHHIHGE@ECCGEEFC0@CIHDCHHH=CEHGCHECH?<C1FCCG<<ED0IHHEHHEC<C?GGHFEFHGFF<D1GCEGHHHEE@G@C@IHHEIHHIG@F<CHCCDIIHFF<EHC?CHIHEHHEEIIIIHD?DBA
@HISEQ:969:HM2KJBCX2:2:1101:4569:11630 2:N:0:ACTATGCA
CTCCAGGTCATGCCCAACTATCCCTATTAATCATTACGGTGATCCTAGAAACCAACGAAATAGAATCAGTCCGTCCTATTTCATTATTCCATGCTAATGTATTCAGACGATAGTCTGCTTTAAACACTCTAATTTTTTCAAAGTAACAGTCCTGATTTCCCATCACACCAAATAAATGGCATGAAAGTTCCTCAGAAGGTAGAGATCCATCTCACCAGTGCAGACAATTAAGCCTGACCAATGGGTAGACCCCGAAGTTCAACTACGAGCTTTTTAACTGCAACAACTTTAATATACGCTATTGGAGCTGGAATTACCGCGGCTGCTGGCACCAGACTTGCCCTCCAA
+
DDDDDHIIIIIIIIIIIIIIIHIIIIIIIIIGIIIIHHIIIIIIIIIIIIIIIIIIIIIIIIHIIIIIIIIIHHIIIIIIIHIIHIHIEIIIIIIIHHIIIHIHIIIIIIIHIIIIIIIIIIIIHIIIIIIIIIIIIIIIHIIIIIIHHIHIIIIIIIIHHHIIIIIIIIIHIIIIHIIIIIIIIIIIIIIHIIIIIIIIIIIIIHGGHIIIIIIHIIIIIIIIHIIIIHIIIIIIII=IIIHHIHFIIIIIIIIIIIIIIIIIIIIIIIIIIIIIIIIIIIIIIIIIHHIIIIIIIIIIIIIIIIIIIIIGIIIIIIIIIIIIIIIIIIIIIIIIIIIIIIIDDDDD
@HISEQ:969:HM2KJBCX2:2:1101:21237:12047 2:N:0:ACTATGCA
CTCCAGGTCATGCCCAACTATCCCTATTAATCATTACGACGATCCTAGAAACCAACAAAATAGGGTCAAACGTCCTATTTCATTATTCCATGCTAATGTATTCAAGCGTGTGCCTGCTTTAAACACTCTAATTTTTTCAAAGTAACAGTCCTGATTCCCCATGACACCAAATTAATGACATCACAGTTCGTCAGAAGGTAGAAATCAATAATACCAGTGCATACCAGAGGCACGACCAATATATTGATCCCGAAATTCAACTACGAGCTTTTTAACTGCAACAACTTTAATATACGCTATTGGAGCTGGAATTACCGCGGCTGCTGGCACCAGACTTGCCCTCCAA
+
@@?@@F?<@@<CEHHHIHHHEEHIIHIIII@GHCGEEH1CCEG?EGHEHHICHIICCGHIHIEEECGHHIHIEH0CF@@??GHHHEHHEHHH?CCHGEF?GCDHIHHHHHHHIHHGHGCGCHHEHHHHGHHHIHEHEHIIHHHHGHIHHIIIHHGFIHHIIHIFHHHHHHHHHHHHIHIIIIIHHHIHIIIIIIIGIIIIHHGGIIHIIHIIIIHH=GIIIIIIIFHEIIHHHHCIHHHIIHHHHHIHIHHIIGIIHIIIIGIIIHIIIIIHGF@GIIHHHHHEHIIIIHIIHEIIIHFHIIIIIIIIIIIHIIIIIIIIIIIIIIIHHIIHG@IIIIIGIDDDDD
@HISEQ:969:HM2KJBCX2:2:1101:20676:12427 2:N:0:ACTATGCA
CTCCAGGTCATGCCCAACTATCCCTATTAATCATTACGTCAATCCTAGAAACCAACAAAATAGGTTTGAACGTCCTATTTCATTATTCCATGCTAATGTATTCAAGCGTTAGCCTGCTTTAAACACTCTAATTTTTTCAAAGTAACAGTCCTGTTTCCCTGCAACACCAAATTAATGGCATTACAGTTCTTCAGAAAGGAGGAATCAGCGAAACCAGTTCATACCAGTGGCACGACCAACCTGCTGACCCCGAAATTCAACTACGAGCTTTTTAACTGCAACAACTTTAATATACGCTATTGGAGCTGGAATTACCGCGGCTGCTGGCACCAGACTTGCCCTCCAA
+
DDDDDIIIIIIIIIIIIIIIIIIIIIIIIIIIIIIIIIIIIIIIIIIIIIIIIIIIIIIIIIIIIIIHIIIIHIIIIIIIIIIIIIIIIIIIHIIEIHIIHHIIHIIIIIIIIIIIIIIIHHIHIIIIIIIIIIIIIIIHHIIIIHIIIIIIIIIIIIIIIIIIIIIIIIHIIHIIIIIIIIIIIHIIIIIIIIIIIIIIIIIIIIIIIIIIIIIIHHIIIIIHIIIIIIIIIIIIIIIIIIIHGIIIIIHIIIIIIIIIIIIIIIIIIIIIIIIIIIIIHIIIIIIIIIIIIIIIIIIIIIIIIIIIIIIIIIGIIIIIIIIIIIIIIIIIIIIIIIIIIDDDDD
@HISEQ:969:HM2KJBCX2:2:1101:14031:12639 2:N:0:ACTATGCA
CTCCAGGTCATGCCCAACTATCCCTATTAATCATTACGGTGGTCCTAGAAACCAACAAAATAGAACCATGCCGTCCTATTTTATTATTCCATGCTAATGTATTCAAGCAAAAATGCCTGCTTTAAACACTCTAATTTTTTCAAAGTAAAGGTCCTGGTTCCCCGCGGCACCCAATTAAGGACATCGCGGTTCTCCAGAAGGTGAGAAATTGACTGCACCAGTTCATACCCCGTAAGGCACGACCGATGCGCCAATCCCGAAATTCAACTACGAGCTTTTTAACTGCAACAACTTTAATATACGCTATTGGAGCTGGAATTACCGCGGCTGCTGGCACCAGACTAGCCCTCCAA
+
DDDDDIIIIIIIGHIIIIIIIIIIIIIIIIIIIIIIIIIIIIIIIIHIIIHIIIIIIIIIIIIIIIIIIIHIIIIIIIIIIIIIIIIIIEHIIHHHIHHHHHHHHIHIIIIIIIIIIIIIIIIIIIIIHIIIIIIIIIIIIIIIIHHIIIIIIIIIIIIIIHIIIHIIIIIIIIIHIIIIIIIIIIHIIIIIIHIIIIIIIIIHIIIIIIIIIIIIIIIIIIIIIIIIIIIIIIIIHIHHHHIGIIIIIHHFIIIIIIIIIIIIIIIIHHIIHIIIIIIIIIIIIIIIIIHIIIIIIIIHIIIIIIIIIIIIIIIIIIIIIIIIIIIIIIIIIIIIIIIIIHG1IIIIDDDDD
@HISEQ:969:HM2KJBCX2:2:1101:11747:13325 2:N:0:ACTATGCA
CTCCAGGTCATGCCCCAACTATCCCTATTAATCATTACGGTGATCCTAGAAACCAACAAAATAGAACCATGCCGTCCTATTCTATTATTCCATGCTAATGTATTCGAGCAAAAATGCCTGCTTTAAACACTCTAATTTTTTCAAGGTAAAGGTCCTGGATCCGCAAGACACCCAATTAAGGACATCAAGTTTCTCCAGAAGGTGAGAAATCAACAGCGACAGTTCATACCCCTTAAGGCATGACCATCACGTCAATCCCGAAATTCAACTACGAGCTTTTTAACTGCAACAACTTTAATATACGCTATTGGAGCTGGAATTACCGCGGCTGCTGGCACCAGACTGCCCTCCAA
+
DDCDDHIIIIHHIIIIIIIIIIIIIIIIIIIHIIIIGHHIHGHIIHIIHHIIIIIIIIIIIIIEHHIIIIHHEC<CDHHGHHHIIGGHFHHHGEHHIHGH@<CDGIIIIIIIIIIIIIIIIIIHIHIHIIHHIHIIGHIHHIHHFHIIIIHIHHHEHIIIIIIIIIIIIIIHIIIIIHHIIIIIIIIHIHIHIHHIIHIIIIIIIIIIIIIIIIIHIIIIIHIIHIIIIIIIIIIIIIIHIIHFIIIIIIIHIIIIIIHIIIIIIIIIIIIIIIIIIIIIIIIIIIIHIIIIIIIIHIIHHEIIIIIIIIIHIIIIIIIIIIIIIIIIIIIIIIIIIIIHIIIIIIIIDDDDD
@HISEQ:969:HM2KJBCX2:2:1101:17762:13122 2:N:0:ACTATGCA
CTCCAGGTCATGCCCAACTATCCCTATTAATCATTACGTCGATCCTAGAAACCAACAAAATAGAATCAAACGTCCTATTTCGTTATTGCATGCTAATGTATTCAAGCGTGAGCCTGCTTTAAACACTCTAATTTTTTCAAAGTAACAGTCCTGATTCCCCATGACACCAAATTAATGACATCATGGTTCGTCAGAAGGTAGGAATCAATAATACCAGTACGTACAATAGCACGACCAATAAATTGATCCCGAAATTCAACTACGAGCTTTTTAACTGCAACAACTTTAATATACGCTATTGGAGCTGGAATTACCGCGGCTGCTGGCACCAGACTTGCCCTCCAA
+
DDDDDIIIIIIIIIIIIIIIIIIIIIIIIIIIIIIIIIIIIIIIIIIIHIIIIIIIIIIIIHHIIIIIIIIIIIIIIIHIIIIIIII@GHHHIIIIIIIIIIIIIIIIIIIIIIIIIIIIIIIIIIIIIIIIIIIIIIIIIIIIIIIIIIIIIIIIIIHIIIIIIIIIIIIIIIIIIHIIIIIIIIIIIIIIIIIIIIIIIIIIIIIIIIIIIIIIIIIIIIIIIIIIIIIIIIIIIIIIIIIHIIIIIIIIIIIIIIIIIIIIIIIIIIIIIIIIIIIIIIIIIIIIIIIIHIIIIIIIIIIIIIIIIIIIIIIIIIIIIIIIIIIIIIIIIIIIIIIIDDDDD
@HISEQ:969:HM2KJBCX2:2:1101:20778:13509 2:N:0:ACTATGCA
CTCCAGGTCATGCCCAACTATCCCTATTAATCATTACGTCAATCCTAGAAACCAACAAAATAGGATCGAACGTCCTATTTCATTATTCCATGCTAATGTATTCAAGCGTTAGCCTGCTTTAAACACTCTAATTTTTTCAAAGTAACAGTCCTGTTTCCCTGCAACACCAAATTAATGACATTACAGTTCTTCAGAAAGGAGGAATCAGCGAAGCCAGTGCATACCAGTGGCACGACCAACCTGCTGACCCCGAAATTCAACTACGAGCTTTTTAACTGCAACAACTTTAATATACGCTATTGGAGCTGGAATTACCGCGGCTGCTGGCACCAGACTTGCCCTCCAA
+
DDDDDIHIIIIIIIIIIIIIIIIIIIIIIIIIIIIIIIHIIIIIIIIIIIIIIIIIIIIIIIIIIIIIIIIHHIGIIIIIIIIIIIIIIIIIIIIIIIHIIHHHHIIIIIIHHIIIIIIIIIIIIIIHIIIIIIIIIIIIHIIIIIIIIIIIIIIIIIIIIIIIIIIIIIHIIIIIIIIIIIIIIIIIIIIIIIIIIIIIIIIIIIIIIIIIIIIHIIIIIIIIIIIIIIIIIIIIIHHIIIIHFIGIIIIIIHIIIIIIIIIIIIIIIIIIIHHIIIIIIIIIIIIIIIIIIIIIIIIIIIIIIIIIIIIIIIIIIIIIIIIIIIIIIIIIIHIIIIIIIDDDDD
@HISEQ:969:HM2KJBCX2:2:1101:21177:14742 2:N:0:ACTATGCA
CTCCAGGTCATGCCCAACTATCCCTATTAATCATTACGTCGATCCTAGAAACCAACAAAATAGAATCAAACGTCCTATTCTATTATTCCATGCTAATGTATTCGAGCAAAATGCCTGCTTTAAACACTCTAATTTTTTCAAGGTAAAGGTCCTGGTTCCACATGACACCCAATTAAGGACATCATGCTTCTCCAGAAGGTGAGAAATCAACTGCGACAGTTCATACCCCTTAAGGCACGACCATCACGTCAATCCCGAAATTCAACTACGAGCTTTTTAACTGCAACAACTTTAATATACGCTATTGGAGCTGGAATTACCGCGGCTGCTGGCACCAGACTTGCCCTCCAA
+
@@BDDHECGHHIIIHIIHHHEHIIIIIIIIGHIHHHEHFHHHHIIIIIHHIIIIIHHHHIIIHIIFHHHIHI1CCHHEHIHHIGHHFHHHHIFHHH1CCGECE@HHHGHHFHGHGGFFEHFFEHHHHEGEHHHFGFEEHHIHFGHHIFHHIHHEFHHHHIHGGFCHGGIHHFHHGHHHEIGHHHHHIHIIIIIHIHIIHIIHIHFFHIHEIIIHGI>CHHIIIHHIIIIIIIIIIIIHHHIIHGHHIIFHIHIIHIHGHIIIIHHHHFHHHIIIIIIHHEIIHIIIHHGIIIIIHHHIHIIHIHIHIIHIIIIIIIIIIIIIIIIIIGIIIIIIIIIHHIIIIIIIDDDD?
@HISEQ:969:HM2KJBCX2:2:1101:20089:14620 2:N:0:ACTATGCA
CTCCAGGTCATGCCCAACTATCCCTATTAATCATTACGTCAATCCTAGAAACCAACAAAATAGGGTCAAACGTCCTATTTCATTATTCCATGCTAATGTATTCAAGCTAATGCCTGCTTTAAACACTCTAATTTTTTCAAAGTAACAGTCCTAACTCCCCATGACACCAAATAAATGAAATCATGGTTCGTCAGAAGGGAGAAATCAATGATACCAGTACGTACCAGAGGCACGACCGATATATTGATCCCGAAATTCAACTACGAGCTTTTTAACTGCAACAACTTTAATATACGCTATTGGAGCTGGAATTACCGCGGCTGCTGGCACCAGACTTGCCCTCCAA
+
DDDDDIIIIIIIIIIIIIIIIIIIIIIIHIIIIIIIIIIIIIIIIIIIHIIIIIIIIIIGHHHEHHIIIIIIIIIIIIIIIIIIIIIIIIIIIIGIIHIHIHHIIIIIIHIIIHIIIIIIIIIIIIIIIIIIIIIIIIHIIHIIHIIIIIIHIHIIGHIIIIHHHIGIIDGHIHHIIHIIIIHIHHIIIIIGIIIIIIIIFHHIIIIIHGHHHHIHHEHGIIIHIIHHHHHHHHGDHCH=HHFHFGCHIHIHIIIGIIIHHHDHGCHIHHEEF1DHHHH?HHHFEC@HIHEIIIIIIGIHIIIIIHIIIIIIIIIIHHHEIIHHFHIHHIHHFHIHGIIHE@@@DD
@HISEQ:969:HM2KJBCX2:2:1101:17901:15160 2:N:0:ACTATGCA
CTCCAGGTCATGCCCCACTATCCCTTTAATCATTACGGTGATCCTAGAAACCAACGAAATAGAATCAGTCCGTCCTATTTCATTATTCCATGCTAATGTATTCAGACGATAGTCTGCTTTAAACACTCTAATTTTTTCAAAGTAACAGTCCTGATTTCCAACCACACCAAATAAATGGCATGAAAGTTCCTCAGAAGGTAGAGATCCATCTCACCAGTACAGACAATTAAGCCTGACCAATGGGTAGACCCCGAAGTTCAACTACGAGCTTTTTAACTGCAACAACTTTAATATACGCTATTGGAGCTGGAATTACCGCGGCTGCTGGCACCAGACTTGCCCTCCAA
+
DDDDDIHIHIIIIIIIIIIIIIIIIHIIIIIIIIIIIIIIIIIIIIIIIIIIIIIIIIIIIHIIIIIIIIIIHHIIIIIHHIIIGIIHIIIIIIIIIIIIIIIIIHIIIIIIIIIIIIIIIIIIIIIIIIIIIIIIIIIIIIIHHHIIIIIIIIIIIIIIIIIHIIHGIIIIIHHIIIIIIIIIIIIIIIIIIIIIIIIIIIIIIIHIIIIIIIIIIIIIIIIIIIIIIIIIIIIIIIIIIIIIHGIIIHIIIIIIIIIIIIIIIIIIIIIIIIIIIIIIIIIIIIIIIIIIIIIIIIIIIIIIIIIIIIIIIIIIIIIIIIIIIIIIIIIIIIIIIIIIIIDDDDD
@HISEQ:969:HM2KJBCX2:2:1101:18055:15735 2:N:0:ACTATGCA
CTCCAGGTCATGCCCAACTATCCCTATTAATCATTACGGTGATCCTAGAAACCAACAAAATAGAACCATGCCGTCCTATTCTATTATTCCATGCTAATGTATTCGAGCAAAAATGCCTGCTTTAAACACTCTAATTTTTTCAAGGTAAAGGTCCTGGATCCGCAAGACACCCAATTAAGGACATCAAGTTTCTCCAGAAGGTGAGAAATCAACAGCGACAGTTCATACCCCTTAAGGCATGACCATCACGTCAATCCCGAAATTCAACTACGAGCTTTTTAACTGCAACAACTTTAATATACGCTATTGGAGCTGGAATTACCGCGGCTGCTGGCACCAGACTTGCCCTCCAA
+
DCCDDIIIIIIIIIIHIIIIIIIIIIIIIIIIIIIIIIIIIIIIIIIIIIIIIIIIIGHHHGHIIIIIIFHFDIIIIIIIIGHHIIIIHIIICCHHIHIIICGHIHHIIIIIIHGIIHIIFIIIIIHHGIIHHHHIHIIIIIIIIHHIIIIIHIHHIIHIIIIIIIIIIIIGIIIIIIIIIIIHIIIHIIHIIIIIIIIHIIIIIIIIIIIIIIIHIIIIIIIIIIIIIIIIIIIIIIIIIIIIIIIIIIHHIIIIIIIIIIIIIIIIIIIIIIIIIIIIIIIIIIIIIIIIIIIIIIIIHIIIIIIIIIIIIIIIIIIIIIIIIIIIIIIIIIIIIIIIIIIIIIIIDDDDD
@HISEQ:969:HM2KJBCX2:2:1101:7285:15253 2:N:0:ACTATGCA
CTCCAGGTCATGCCCAACTATCCCTATTAATCATTACGTCAATCCTAGAAACCAACAAAATAGGATCGAACGTCCTATTTCATTATTCCATGCTAATGTATTCAAGCGTTAGCCTGCTTTAAACACTCTAATTTTTTCAAAGTAACAGTCCTGTTTCCCTGCAACACCAAATTAATGACATTACAGTTCTTCAAGAAGGAGGAATCAGTAAAGCCAGTACATACCATAGGCACGACCAACCTACTGACCCCGAAATTCAACTACGAGCTTTTTAACTGCAACAACTTTAATATACGCTATTGGAGCTGGAATTACCGCGGCTGCTGGCACCAGACTTGCCCTCCAA
+
DDDDDIIIIIIIIIIIIIIIIIIIIIIIIIIIIHIIIIIIIIIIIIIIIIIIIIIIHIIIIIIIIIIIHIIIIIIIGIIIIIIIIIIHGHIIIIIHIIIIIIIIIIIIIIIIIIHIIIIIIIIIIIIIIIHHIIIIIIIIIIIIIHHIIIIIIIIIIIIIIGIIHIIIIIIHIIIIIIIIIIIIIIIIIIIIIIIIIIIIIIIIIIIIIIIIIIIIIIIIIIIIIIIIIIIIIIIIIIHIIIIHHIHIIIIHGIIIIIIIIIIIIIIIIIIIIHHIIIIIIIIIIIIIIIIIIIIIIIIIIIIIIIIIIIIIIIIIIIIIIIIIIIIIIIIIIIIIIIIIIDDDDD
@HISEQ:969:HM2KJBCX2:2:1101:10077:16309 2:N:0:ACTATGCA
CTCCAGGTCATGCCCAACTATCCCTATAATCATTACGGTGATCCTAGAAACCAACAAAATAGAACCATGCCGTCCTATTCTATTATTCCATGCTAATGTATTCGAGCAAAAATGCCTGCTTTAAACACTCTAATTTTTTCAAGGTAAAGGTCCTGGATCCGCAAGACACCCAATTAAGGACATCAAGTTTCTCCAGAAGGTGAGAAATCAACAGCGACAGTTCATACCCCTTAAGGCATGACCATCACGTCAATCCCGAAATTCAACTACGAGCTTTTTAACTGCAACAACTTTAATATACGCTATTGGAGCTGGAATTACCGCGGCTGCTGGCACCAGACTTGCCCTCCAA
+
@@D@@FGHIEHHIHIHHEHHEHH?FEHHHHH?CHEGHHIHHIHECCHIIIFEEFEGEGCH@1FHHIIGHHIH0/E=E<1FHGI@HHE1<D1D1CH@@<<CCDCEHEDHIIIIIHHHIHHHGEHIEHHEFGFHEHCEGHIHGHHIHHHHIEH@EHHIIHGHHCHIHHHHIHEHEHEFHHHHIG?ECHFHIHHEHCHHDCEHFHHHHHFDCEGGCCH;@FHHHEHHFHFAHC@HBHHF1EHEEHIHGHHEHCGGC/HCIHEEHHHHEHG0EG@11HHHHHGEEIIIIIHCHH@<@EG?CD00DF<?HGHIHIIHHHHHHHHHDCHHHG?IHHF@CIIHGCC<HEECHEEDD0D?
@HISEQ:969:HM2KJBCX2:2:1101:3675:17036 2:N:0:ACTATGCA
CTCCAGGTCATGCCCAACTATCCCTATTAATCATTACGTCAATCCTAGAAACCAACAAAATAGGATCAAACGTCCTATTTCATTATTCCATGCTAATGTATTCAAGCGTTAGCCTGCTTTAAACACTCTAATTTTTTCAAAGTAACAGTCCTGTTTCCCTGCAACACCAAATTAATGACATTACAGTTCTTCAAGAAGGAGGAACCAGTAAAGCCAGTACATACCAGAGGCACGACCAACCTACTAATCCCGAAATTCAACTACGAGCTTTTTAACTGCAACAACTTTAATATACGCTATTGGAGCTGGAATTACCGCGGCTGCTGGCACCAGACTTGCCCTCCAA
+
DDDDDIIIIIIIHHHHHHHIIIIIIIIIIIIIIIIIIIIIIIIIIIIIIIIHIIIIIIIIIIIIIIIIIIIIIIIIIIIIIIIIGIIIIIIIIIIIIIIIIIIIIIIIIIIIIIIIIIIIIIIGHIIIIIIIIIIHIIIIIIIIIIIIIEIIIIIIIIIHIIIIIIIIIIIIIIIIIIIIIIIIIIHHHIIHIIIIIIIIIIIIIGIIIHIIIHIIIIIIIIIIIHIIHHIIIIIIHHGIIIHHGIIIIIIIIIIIIIIIIHHIIIIIIIIIIHHIIIIIIIIIIIIIIIIHIIIIIIIIHIIIIIIIIIIHIIHIIIIIIIIIIIIIIIIIIIIIIIIIIDDDDD
@HISEQ:969:HM2KJBCX2:2:1101:5254:16835 2:N:0:ACTATGCA
CTCCAGGTCATGCCCAACTATCCCTATTAATCATTACGTCGATCCTAGAAACCAACAAAATAGGGTCAAACGTCCTATTTCATTATTCCATGCTAATGTATTCAAGCGTGAGCCTGCTTTAAACACTCTAAGTAACAGTCCTGATTCCCCGCGACACCAAATTAATGACATCACGGATCTTCAGAAGGGAGAAACCAGTGACACCAGTGCATACCAAAGGCATGACCAGCGTACTGATCCCGAAATTCAACTACGAGCTTTTTAACTGCAACAACTTTAATATACGCTATTGGAGCTGGAATTACCGCGGCTGCTGGCACCAGACTTGCCCTCCAA
+
DDDDDIIIIHIIIIHIIIIHIIIIIIIIHIIIHIIIIIIIGHIIIIIIIIIIIHIIIIIIIHHIHHHHHIIIIIIIFIIIIIIIIIIIHHIIIIIIIIIIIIIIIIIIIIIIIIIIIIIIIIIIIIGIIIIIIIIIIIHIIIIIIHHIIHIIIIIIIIIIIIIIIIIIIIIIIIIIIIIIHIIIIIIIIIIIIIIIIIIIIIIIIIIIIIIIIIIIIIIIIIIIIIIIIIIIIIHIIIIIIIIIIIIIIIIIIIIIIIIIIIIIHIIIIIIIIIIIIIIIIIIIIIIIIIIIIIIIIIIIIIIIIIIIIIIIIIIIIIIIIIIIIIIIIIIDDDDD
@HISEQ:969:HM2KJBCX2:2:1101:2594:15761 2:N:0:ACTATGCA
CTCCAGGTCATGCCCAACTATCCCTATTAATCATTACGTCAATCCTAGAAACCAACAAAATAGGACGTTCGATCCTATTTCATTATTCCATGCTAATGTATTCAAACGTTAGCCTGCTTTAAACACTCTAATTTTTTCAAAGTAACAGTCCTGTTTCCCTGCAACACCAAATTAATGACATTACAGTTCTGCAGAAAGGAGGAATCAGCGAAGCCAGTACATACCAGTGGCACGACCAACCTGCTGACCCCGAAATTCAACTACGAGCTTTTTAACTGCAACAACTTTAATATACGCTATTGGAGCTGGAATTACCGCGGCTGCTGGCACCAGACTTGCCCTCCAA
+
0<0@DC<FHH1<11<11<DC11D@<1<CECGHE@GH<<<<<01C1<F1C<<FGHHE1<<CFCH1DF?<11<<D?E@1<11<<<CG<@<1DGHHIEE1<11<<<11/1<FC111<<<11<<C1C?G1C<CF1F@GH1EFC@GA6ECC@GCE'1F+<1/<CCCFHH(:0<CGEHCHFCF<FGDCEHHHD<</-?HEGC/@HCHEEB<0EHCHD<1111D<<1HCF11<A1CHHCHCIHH@CGC1HA<CAHC?C11GC<<1<<10E<1@@<CD<<C<1?G@?FG1CFF<1CGF1<0<<1CCCCC<1C@C<C?HC@?CF<DC<11<11IHCGGCC@IIGIHHCDED@@<<
@HISEQ:969:HM2KJBCX2:2:1101:4162:17706 2:N:0:ACTATGCA
CTCCAGGTCATGCCCAACTATCCCTATTAATCATTACGTCGATCCTAGAAACCAACAAAATAGAATCAAACGTCCTATTTCATTATTCCATGCTAATGTATTCAAGCGTAAGCCTGCTTTAAACACTCTAATTTTTTCAAAGTAACAGTCCTGATTCCCCACGACACCAAATTAATGACATCGCGGTTCTTCAGAAGGTAGGAACCGATAATGCCAGTGCGTACCGAGGCACGACCAACAATTCGATCCCGAAATTCAACTACGAGCTTTTTAACTGCAACAACTTTAATATACGCTATTGGAGCTGGAATTACCGCGGCTGCTGGCACCAGACTTGCCCTCCAA
+
DDDCDIHHIIIIIIIIIIHIIIIIIIIIIIHIIHIIIHIIGHIHIIHEHIIIIIIIHIIIIIIFCHIIIIIIIIIIIIIIIIIIIIIEHFIIGIIIIIIIIIIIIIIHIIIHHIIIIIIIHIIIIIIHIHIHIIHIIIIHIIIHIIHHIIIIHIHIGHGIHIHIIIIIHIIIIIIIIHHHHIIIIIIIIIIIIIIIIIIIHIIHIIIIHIHIIHIIIIIIIIIGIIIIIIIIHIIH=IHHHHEDIIIIIIIIIIIIIHIIIHIIIIIIIIIIIIIIIIHHIIIIIHHIHIIIIIIIIIIIIIIIIIIIIIHIIIIIHIIIIIIIIIIIIIIIIIIIIIGIDDDDD
@HISEQ:969:HM2KJBCX2:2:1101:21125:17160 2:N:0:ACTATGCA
CTCCAGGTCATGCCCAACTATCCCTATTAATCATTACGTCAATCCTAGAAACCAACAAAATAAGATCAACGTCCTATTTCATTATTCCATGCTAATGTATTCAAGCGCGAGCCTGCTTTAAACACTCTAATTTTTTCAAAGTAACAGTCCTGATTCCCCACCACACCAAATTAATGACATGATGGTTCGTCAGAAGGTAGAAATCAGTAACACCAGTACGTACCGAAGGCACGACCAGCGTACTAATCCCGAAATTCAACTACGAGCTTTTTAACTGCAACAACTTTAATATACGCTATTGGAGCTGGAATTACCGCGGCTGCTGGCACCAGACTTGCCCTCCAA
+
DDDDDIHGHIHHIHIHHIIIHIIIGIIIIIEHHEHIIIHHIGGIIGHGIHIHEHIHGHIIIIIIIIIGHIDGEHHIHFHEHHFHIIHHHCHHEGHHHHHHHDEHIIHHHHHHIGIIHHHHIIHHIHHHHHIHIHIIHHHIIIIIIIHHIIIIIIIIIIHFIHHIIIHHIHHIIIIIHIIIIIIHIIIIIIIIIIIIIIIIIIIIIIIIIIIHIIIIIHIIIIIIHHIIIIIIIIIIIIIHIHHGIIGIIIIIIIIIIHEIIHIIHIIIIIIIIIIIIIIIHHIIIIIIIIIIIIIIIIIIIIIIIIIIIIIIIIIIIIIIIIIIIIIIIIIIIIIIIIIIDDDDD
@HISEQ:969:HM2KJBCX2:2:1101:13317:18218 2:N:0:ACTATGCA
CTCCAGGTCATGCCCAACTATCCCTATTAATCATTACGTCAATCCTAGAAACCAACAAAATAGAATCAAACGTCCTATTTCATTATTCCATGCTAATGTATTCAATCGTGAGCCTGCTTTAAACACTCTAATTTTTTCAAAGTAACAGTCCTGATTCCCCACAACACCAAATAAATGACATCGTGGTTCGTCAGAAGGGAGAAACCAACAATACCAGTACGTACCGAGGCACGACCGACATGATAGTCCCGAAATTCAACTACGAGCTTTTTAACTGCAGCAACTTTAATATACGCTATTGGAGCTGGAATTACCGCGGCTGCTGGCACCAGACTTGCCCTCCAA
+
DDDCDIHIHIHHEHHHIHGHIHCGHHIIIFIHHHIIICGHIHHHIIIIIIHHHHIIHHHHHHFEEHHGH?1ECEHGHHHHEHHIHHII1FHHHECHEHFHH@F@GHHHHHHEHHHHGHCHHHHHIHHHHHHHHHFHIHHIIHGGIIIHHHFGFGEHDIIHHH6FAD?HEHH@GEGHEHHIHCIIHHCEEHHIIIHHHHFIIHCIIIIIIHIHHHIIIHIHHHEHEHIIHHHGGHHG?HGHHEHGHFCDHHIHHHCHHHHHHHEHHFIIHHGHHHEIIHIIIIIIHGIIIIIIIIHHHIIIHHHIHHHHEIIIIIIIIIIIIIIIIHHHGIHEHHGHEHHD0B@DB
@HISEQ:969:HM2KJBCX2:2:1101:11922:18530 2:N:0:ACTATGCA
CTCCAGGTCATGCCCAACTATCCCTATTAATCATTACGTCAATCCTAGAAACCAACAAAATAGGATCGAACGTCCTATTTCATTATTCCATGCTAATGTATTCAAGCGTTAGCTTGCTTTAAACACTCTAATTTTTTCAAAGTAACAGTCCAAATTCCCCGCAACACCAAATTAATGGCATTACGGATCATCAGGAAGGAGGAATCAGTGAGAGCAGTACATACCAGAGGCATGACCAATCTACTAACCCCGAAATTCAACTACGAGCTTTTTAACTGCAACAACTTTAATATACGCTATTGGAGCTGGAATTACCGCGGCTGCTGGCACCAGACTTGCCCTCCAA
+
DDDDDIIIIIIIIIIIIIIIIIIIIHIIIIIIIIIIIIIIIIIIIIIHHIIIIIIIHIIIIIHHIIHHHIIIIIIIIIIIIIIIIIIIIIIIHIIIIIFHIGIHIHIIIIIIIIIIIIIIIIIIIIIIIIIIIIIIIGIIIIIIIIIIIIIIIIIIIIHHHIIHIIIIIIIIIIIHHHIIHIIIIHIIIIIIHIIIIIIIIIIIIIIIIIIIIIIIIIIIIIIHGIIIIIIIIIIIIIIIIIIHGIHIIIIIIIIIIIIIIIIIIIIIIIIIIIIIIIIIIHIIIIIIIIIIIIIIIIIIIIIIIIIIIIIIIIIIIIIIIIIIIIIIIIIIIIIIIIIIIDDDDD
@HISEQ:969:HM2KJBCX2:2:1101:11420:18766 2:N:0:ACTATGCA
CTCCAGGTCATGCCCAACTATCCCTATTAATCATTACGTCAATCCTAGAAACCAACAAAATAGGATCAAACGTCCTATTTCATTATTCCATGCTAATGTATTCAAGCGTTAGCCTGCTTTAAACACTCTAATTTTTTCAAAGTAACAGTCCTGTTTCCCTGCAACACCAAATTAATGGCATTACAGTTCTTCAGAAAGGAGGAATCAGCGAGACCAGTACGTACCAATGGCACGACCAACCTGCTGACCCCGAAATTCAACTACGAGCTTTTTAACTGCAACAACTTTAATATACGCTATTGGAGCTGGAATTACCGCGGCTGCTGGCACCAGACTTGCCCTCCAA
+
DDDDDIIIIIHHIIIIIGHIIIGIIIIIIIGHIIIIIIHGIIIIIIIIHIIIIIIIIHIGIIIHHGIIIIIIIHHIIIIIIIIIIIIIIIHHEHIHIIIGHHIIIIIIIIIIIIIIIIIHIIIIIIIIIIIHIIIIHHHIHHIIIIIIIIIIIIIIIIIIIIIIIIIIIIIIIIHIIIIIIIIHIIIIIIIIIIIIIIIIIIIIIHHIIIIIIIIIIIIIIIIIHIIIIIIIIIIIIIIIIIHEFHIHHIIIIIIIIIIIIIIIIIIIIIIIIIHIIIIIIIHHIIHHHIIIIIIIIIIIIIIIIIIIIIIIIIIIIIIIIIIIIIIIIIIHIHIIIIIIIDDDDD
@HISEQ:969:HM2KJBCX2:2:1101:18813:19027 2:N:0:ACTATGCA
CTCCAGGTCATGCCCAACTATCCCTATTAATCATTACGTCGATCCTAGAAACCAACAAAATAGAATCAAACGTCCTATTTCATTATTCCATGCTAATGTATTCAAGCGTGCGCCTGCTTTAAACACTCTAATTTTTTCAAAGTAACAGTCCTGATTCCCCACGACACCAAATTAATGACATCGCGGTTCTTCAGAAGGTAGGAACCAATAATGCCAGTGCGTACCGAGGCACGACCGACAATCTGATCCCGAAATTCAACTACGAGCTTTTTAACTGCAACAACTTTAATATACGCTATTGGAGCTGGAATTACCGCGGCTGCTGGCACCAGACTTGCCCTCCAA
+
DDDDDIIIIIIIIIIIIIIIHHIIIIIIHIIIIIIIIGHHIIIIIIIIIHIIHHIIIIFHHIHIHIIIIIIIHHIIIIIIIIIIHIIHIIIIIHIIIIIHHHHHHHHHHHIIIIIIHHHIIIIIIIIIIIIIIIIHIIIHIHIIIIHHIHHIIIHIIHHHIIIIIIIHIIIHIIIHHIIIIHIIIIIIHHIHHHFIIIHIIIIIIIHFIHHHIIHIHEHIHIIIIIIHIIIIHHIHIIHHFEHGH?FIIHHHIIIIHHHIIIIIIIIIIIIIIIIIIIIIHIIIHIIIIIHIIIIIIIHHIIIIIIIIIIIIIIIIIIIIIIIIIIIIIIIIIIIIIIIIDCDDD
@HISEQ:969:HM2KJBCX2:2:1101:14891:19727 2:N:0:ACTATGCA
CTCCAGGTCATGCCCAACTATCCCTATTAATCATTACGTCAATCCTAGAAACCAACAAAATAGGATCGAACGTCCTATTTCATTATTCCATGCTAATGTATTCAAGCGTTAGCCTGCTTTAAACACTCTAATTTTTTCAAAGTAACAGTCCTGTTTCCCTGCAACACCAAATTAATGACATTACAGTTCTTCAGAAAGGAGGAATCAGCGAAGCCAGTACATACCAGTGGCACGACCAACCTGCTGACCCCGAAATTCAACTACGAGCTTTTTAACTGCAACAACTTTAATATACGCTATTGGAGCTGGAATTACCGCGGCTGCTGGCACCAGACTTGCCCTCCAA
+
D@DDDIIHIIHHIIIIIIEHHHIIHHIIIHIHHIIIIIIIHHIHIIGHIIIIIHHHIEHHHIGHGHHIHHICHHHIHHHIHHIIIIIHHIFHHHHIHHHFGHHHIIIHIIIHIHHGGHHIIIHIIHIIIIIIIHHFHHHIIHIIIIIHHIIHHHEGIIIIIIIIIIIIHHHIIIHHHHIIHIIIIIHHHHIIIIIIIIHIIIIIHIIIIHIIIIGHIIHHHIIIIIHIIIIIIHHGIIHIIIHHFIIIHIIIHGHIIIIHHIHIIIIIIIIIIHFIIIIIIHIHG?IIIIIIIIHIIIIIIIIIIIIIIIIIIIIIIIIIIIIHGIHHHIHHIHIIIIIIIDDDDC
@HISEQ:969:HM2KJBCX2:2:1101:16784:19793 2:N:0:ACTATGCA
CTCCAGGTCATGCCCAACTATCCCTATTAATCATTACGGTGATCCTAGAAACCAACAAAATAGAACCATGCCGTCCTATTCTATTATTCCATGCTAATGTATTCGAGCAAAAATGCCTGCTTTAAACACTCTAATTTTTTCAAGGTAAAGGTCCTGGATCCGCAAGACACCCAATTAAGGACATCAAGTTTCTCCAGAAGGTGAGAAATCAACAGCGACAGTTCATACCCCTTAAGGCATGACCATCACGTCAATCCCGAAATTCAACTACGAGCTTTTTAACTGCAACAACTTTAATATACGCTATTGGAGCTGGAATTACCGCGGCTGCTGGCACCAGACTTGCCCTCCAA
+
DDDDDHHGHHHIHIIHIIIIIIIIIIIIHIGHIIIHIIIIIIIIIIHIIIIIIIIIHIIIIGHIIGIIHGEHHHIIHIGHHIHIIHHHIGHHIHHIIGIGIFHIHHHIIGIHHHHHIIIGIIIIIHIIHIHHHHHHIIIHHIIIIIIIIIIIIHIHHIIIHIIIIIIHIIIIIIIIHIHIIIIIIHIIIIIIIIIIIHIIIIIIIIIIIIIIIHIIIHIIIIIIHHIIIIIIIIIIIIIIIIIIIIIHIIHGIIIIIIIIIIIIHIIHHEIHEIIIIIIIIIIIIIIIIIIIIIGIIHEHDIIIIHIIIIIIIIIIIIIIIIHIIIIIIIIIIIIIIIIIIIIIIIIIDDDDD
@HISEQ:969:HM2KJBCX2:2:1101:15835:20714 2:N:0:ACTATGCA
CTCCAGGTCATGCCCAACTATCCCTATTAATCATTACGTCGATCCTAGAAACCAACAAAATAGAATCAAACGTCCTATTTCATTATTCCATGCTAATGTATTCAAGCGCGAGCTTGCTTTAAACACTCTAATTTTTTCAAAGTAACAGTCCTGATTTCCCGCGACACCAAATTAATGACATCGTGGTTCGTCAGAAGGGAGAAACCAATAATGCTAGTACGTACAAAGTACGACCGACATATTAGTCCCGAAATTCAACTACGAGCTTTTTAACTGCAACAACTTTATTATACGCTATTGGAGCTGGAATTACCGCGGCTGCTGGCACCAGACTTGCCCTCCAA
+
DBDDDIIIIIIHIIIHGIHGHIIIHIIIIGGHHIIIIHHHIIIIIIHIIIIIIIIIHIIIHIHHIIIIIIHGHHIIIIIHIIEHHHEHIIGHHHIIIIIIIIIIIIHHHHHHIIIHIHHHIHIHIIHIIIIIIIIIFHHHIHIIIIIIIIIIIIIIIIHIIIIIIIHHIHIIIIIIIIIIIIIIDHHIIIHHIIIIIIIIIIIIIIIIIIIIIIIIIIIIIHIIIIIIIIIIIIIIIIHHHIIIIIIIIIIIIIIIIIIIIIIIIIIIIIIIIIIIIIIIIIIIIIHHIIIHGIIIIIIIIIHHIIIIIIIIIIIIIIIIIIIIIIIIIIIIIIIIIIIDDDDD
@HISEQ:969:HM2KJBCX2:2:1101:2320:21301 2:N:0:ACTATGCA
CTCCAGGTCATGCCCAACTATCCCTATTAATCATTACGTCAATCCTAGAAACCAACAAAATAGGATCGAACGTCCTATTTCATTATTCCATGCTAATGTATTCAAGCGTTAGCCTGCTTTAAACACTCTAATTTTTTCAAAGTAACAGTCCTGTTTCCCTGCAACACCAAATTAATGACATTACAGTTCTTCAGAAAGGAGGAATCAGCGAAGCCAGTACATACCAGTGGCACGACCAACCTGCTGACCCCGAAATTCAACTACGAGCTTTTTAACTGCAACAACTTTAATATACGCTATTGGAGCTGGAATTACCGCGGCTGCTGGCACCAGACTTGCCCTCCAA
+
BDDDDIIIIIIIIIIIIGIIIIIGHIIHIHHHIIIIIIIIIHIIIIIIIIIHIIIIIIFHHHHIIIIHIIIGHIHIIIIIIHHIIIIHHIIHIIGHIIHGEFHHIIIIIHIHIIIIIHHHIIHIHIIIIHIIIIHHHIIIHIIIIIHIHIIIIIIIIHHHHIIIIHIIIIHGHIHIIIIIIIIIIIIIIIIIIIIIIIIIIIIIIIIIIIIIHEHHHGIIIIIIIIIIHIHIIIIIIIIIIIIHFIIHHIIIIIIIIIIIHIIHIIIHIIIIIIIIIIIGIIIHIIHHHIIIIIIIIIIIIIIIIIIIIIIIIIIIIIIIIIIIIIIIIIIIIIIIIIIHIDDDDA
@HISEQ:969:HM2KJBCX2:2:1101:20446:20800 2:N:0:ACTATGCA
CTCCAGGTCATGCCCAACTATCCCTATTAATCATTACGTCAATCCTAGAAACCAACAAAATAGGATCAAACGTCCTATTTCATTATTCCATGCTAATGTATTCAAGCGTTAGCCTGCTTTAAACACTCTAATTTTTTCAAAGTAACAGTCCTGTTTCCCTGCAACACCAAATTAATGACATTACAGTTCTTCAGAAAGGAGGAATCAGCGAAGCCAGTACATACCAAAGGCACGACCAACCTGCTAACCCCGAAATTCAACTACGAGCTTTTTAACTGCAACAACTTTAATATACGCTATTGGAGCTGGAATTACCGCGGCTGCTGGCACCAGACTTGCCCTCCAA
+
DDDDCIIIIIIIIIIIIIIIIIIIIIIIIIIIIIIIIIIIIIIHIIIIIIIIIGIIIHIIIHHHEHIIIHIIIIIIGIIIIIIIHIIHHHHHIHHIIIIIIHHIIIIIHHIEHIIIIIIIIIIHIIIIIIIIIHIHIIHHIIIIIIIHHHIIHIIIIIHIGIIIHHHIIIHHHIHIIIIIIIIIIIIIIIHHIIIIIIIIHIIIHIIIIIIIIIIIIIIIIIIIIIIIIIIIIIIIIIIHIIIIIIIIIIIIIIIIIIIIIIIIIIIIIIIIIIIIIIIIIIIIHIIIIIIIHIIIIHIIIIIIIIIIIIIIIIIIIIIIIIIIIIIIIIIIIIIIIIIIIDDDDD
@HISEQ:969:HM2KJBCX2:2:1101:20309:20904 2:N:0:ACTATGCA
CTCCAGGTCATGCCCAACTATCCCTATTAATCATTACGTCGATCCTAGAAACCAACAAAATAGAATCAAACGTCCTATTTCATTATTCCATGCTAATGTATTCAAGCGTAAGCCTGCTTTAAACACTCTAATTTTTTCAAAGTAACAGTCCTGATTCCCCACGACACCAAATTAATGACATCGCGGTTCTTCAGAAGGTAGGAACCAATAATGCCAGTGCGTACCGAAGCACGACCAACAATTTGATCCCGAAATTCAACTACGAGCTTTTTAACTGCAACAACTTTAATATACGCTATTGGAGCTGGAATTACCGCGGCTGCTGGCACCAGACTTGCCCTCCAA
+
DDDDDIIHHHHIHIIIIIIIHIIIIIHIIIIHIIIHIHHHDHHIIIIIIIIHHHIIIIIIIIIIIIIIIIHHHCGHHHIHIIHHIIHHHIIGHHIIIIIHHDGHIIHHIIIIIIHFHHIIIIGHIIIIIHIIIIIIIIIHIIIIIHIIHIIIIIIIIIHIIIIHHHIIIIIIHIIIHHIHCIIIIIIIIIIIIIIIHIIIIIIHHIIIIIIHHGIIIIIIIIIIIIHIIIIIIIHHHIHHIIIHIIIHIHIIHHHFGIIIHCHIIIIIIIIIIIIIIIIIIIIIIHIIHIIIIIIIIIIIIIIIIIIIIIIIIIIIIIIIIIIIIIIIIIIIIIIIIIIIDDCDD
@HISEQ:969:HM2KJBCX2:2:1101:13318:21396 2:N:0:ACTATGCA
CTCCAGGTCATGCCCAACTATCCCTATTAATCATTACGGTGATCCTAGAAACCAACAAAATAGAATCATGCCGTCCTATTTTATTATTCCATGCTAATGTATTCAAGCAAAATGCCTGCTTTAAACACTCTAATTTTTTCAAAGTAAAGGTCCTGGTTCCCCGTGACACCCAATTAAGGGCATCGCGGTTCTCCAGAAGGTGAGAAATTGACTACACCAGTTCATACCCCTTAAGGCACGACCGATGTGTCAATCCCGAAATTCAACTACGAGCTTTTTAACTGCAACAACTTTAATATACGCTATTGGAGCTGGAATTACCGCGGCTGCTGGCACCAGACTTGCCCTCCAA
+
CDDDDIIIIIIIIIIIHIIIIIHIIIIIIIIIIIIIIIIIIIIIIIIIIIIIIIIIGEHIIIIHIIIIIIIHIIIIIIIIIIIIIIIIIIIIIHIIIIIIIFHHIIHIIIIIIIIIIIIIIIIHIHHIIHIIIIIIIIIIHIIIIIIIIHIIIIIIIIIIIIIIIIIIIIIIIHHHIIIHIIIIIIIIIIIIIIHIIIIIIIIIIIIIIIIIIIHHIIIIIIIIIIIIIIIIIIIIIIIIIIIIIIIIIHHIIIIIIIIIIHIIIIIIIIIIIIIIIIIIIIIIIHHHIIIIIIIIIIHIIIIIIIIIIIIIIIIIIIIIIIIIIIIIIIIIIIIIIIIIIIIIIIIDDDDD
@HISEQ:969:HM2KJBCX2:2:1101:5765:21410 2:N:0:ACTATGCA
CTCCAGGTCATGCCCAACTATCCCTATTAATCATTACATCGATCCTAGAAACCAACAAAATAGAATCGGATGTCCTATTTCATTATTCCATGCTAATGTATTCAAGCGTGAGCCTGCTTTAAACACTCTAATTTTTTCAAGGTAACAGTCCTAATTCCCCGTGACACCAAATTAATGGCATTACGGTTCTTTAGAAGGTGAGAAATCAATAATATCAGTACATACCAACGGCATGACCGATACATTGATCCCGAAATTCAACTACGAGCTTTTTAACTGCAACAACTTTAATATACGCTATTGGAGCTGGAATTACCGCGGCTGCTGGCACCAGACTTGCCCTCCAA
+
DDDDDIIIIIIIIIIIIIIIIIIIIIIIIIIIIIIIIIIIIIIIIIIIIIIIIIHIHIIIIIIIIIIIIHIIIIIIIIIIIIIIIIIIIIIIIIIIIIIIIIHIIIHIIIIIIIIIIIIIIIIIIIIIIIIIIIHIIIIIIIIIIIIIIIIIIIIIIIIIIIIIIIIIIIIIIIIIIHIIIIIIIIIIIIIIIIIIIIIIIIIIIIIIIIIHIIIIIIIIHIHIIIIHIIIIIIIIIIIIIIHIIHIIHGIIIIIIIIIIIIIIIIIIIIIIIIFHIIIIIIHIIIIIIIIIHIIIIIIIHIIIIIIIIIIIIIIIIIIIIIIIIIHIIIIIIIIIIIIIIIDDDDD
@HISEQ:969:HM2KJBCX2:2:1101:4448:21996 2:N:0:ACTATGCA
CTCCAGGTCATGCCCAACTATCCCTATTAATCATTACGTCAATCCTAGAAACCAACAAAATAGGATCAACGTCCTATTTCATTATTCCATGCTAATGTATTCAAGCGCGAGCCTGCTTTAAACACTCTAATTTTTTCAAAGTAACAGTCCTGATTCCCCGCCACACCAAATTAATGACATGATGGTTCGTCAGAAGGTAGGAACCAGTAACACCAGTACGTACCTAAGGCACGACCAACGTACTGATCCCGAAATTCAACTACGAGCTTTTTAACTGCAACAACTTTAATATACGCTATTGGAGCTGGAATTACCGCGGCTGCTGGCACCAGACTTGCCCTCCAA
+
DDDDDIIIIIIIIIIIIIIIIIIIIIIIIIIIIIIIIIIIIIIIIIHIIIIIIIIIIIIIIIIIIIIIIIIHIHIIIHIIIIIIIIIIIIIIIIIIIIIIIHHIIIIIIIIIIIIIIHHIIGIIHHIIIIIIIIIHIIIIIIIIIIIIIIIIIH?IIIIIIIIIIIIIIIIIIIIIIIIIHIIIIIIIIIIIIIIIIIIIHIIIIIIIIIIIIIIIIIIIIIIIIIIIIIIIIIIIIIIIIIHHIIIIIIIIIIIIIIIIIIIIIIIIIIIIIIIIIIIIIIIIIIIIIIIIIIIIIIIIIIIIIIIIIIIIIIIIIIIIIIIIIIIIIIIIIIIIIIIIDDDDD
@HISEQ:969:HM2KJBCX2:2:1101:14790:21814 2:N:0:ACTATGCA
CTCCAGGTCATGCCCAACTATCCCTATTAATCATTACGGTGATCCTAGAAACCAACGAAATAGAATCAGTCCGTCCTATTTCATTATTCCATGCTAATGTATTCAGACGTTAGCCTGCTTTAAACACTCTAATTTTTTCAAAGTAACAGTCCTGATTTCCAATCACACCAAATTAATGACATGAAAGTTCCTCAGAAGGTAGAGATTTATCTCACCAGTACAGACAATTAAGCCTGACCAATGGGCAAACCCCGAAGTTCAACTACGAGCTTTTTAACTGCAACAACTTTAATATACGCTATTGGAGCTGGAATTACCGCGGCTGCTGGCACCAGACTTGCCCT
+
DDDDDHIEHHHHIIIIIIIIIIHIIHIIIIIHHIIIIHIIIIIIIIHIIIIIHIIIIGIHIIIIIHIIIIIGHHHIIIIIIIIIIHGIIHHIHIIIIIIIHFHHIHIHGHIIIIIIIIIIIIIIIIIIIIIIIIIHIIIIIIIIIIIIHHGHHIIIIIIHIIIIIIIIIIIIIHIIIHIIIIIIIIIIHIIIIIHHIHIIIIIIIIIHHHIHHIIII;IIIIIIIIIIIIIIIIIHHIIHHHFIHEIIIHIIIGIIIIIIIIIIIIIIIIIIGIIIIIIIIIIIIIHHHHIHHHHIIIIIIHIIIIIGIHHIIIHIIIIIIIIIHIIIIIIIIIIIIIIDDDDD
@HISEQ:969:HM2KJBCX2:2:1101:10624:20953 2:N:0:ACTATGCA
CTCCAGGTCATGCCCAACTATCCCTATTAATCATTACGGTGGTCCTAGACCAACAAAATAGAACCAACGTCCTATTCTATTATTCCATGCTAATCTATTCAAGCAAAAGCCCGCTTTAAACACTCTAATTTTTTCAAGGTAATGGTCCTGGTTCCCCGACACACCCAATAAAGGGCATACCGGCTCACCAGAAGGATAGACCCGACAACAGAACAGTACTCGCCAGAGACGGACCGTCCGGTCAGGCCTAAAATTCAACTACGAGCTTTTTAACTGCAACAACTTTAATATACGCTATTGGAGCTGGAATTACCGCGGCTGCTGGCACCAGACTTGCCCTCCAA
+
B?@@@GFHEGEHGC@EHH@E<CF?DH?FHIECGHHHH@<GHHHFHHHGIIHHHHIHHIHIGE@GHHFHHIEEHHIFHHHHGHEE<CHHI?GHHIIIEFEGEDFHHHHIHHDG?C@EGHHG@GHGHEH@CGHCIHGFEFHFIHHEIIHHHE1B1HHCAEHHHCHIGHHHHFIHHEEEIHIHDGGEIHHHHHHHHHHHFCCFDDGCHIIH;FHGEIIH<HEGIIHHEHEIIHIIIIDIGIIIHEEHIIHCHHIIHHGHHIIIHHFGIHHEHHCHHEFIIIIIHEIHHHEHGHFGHHHC@FFIHHIHIIIIIIHDIIHIH@CIIGIHGHGHIIHHIIHHGHFD@@@@
@HISEQ:969:HM2KJBCX2:2:1101:10656:21612 2:N:0:ACTATGCA
CTCCAGGTCATGCCCAACTATCCCTATTAATCATTACGTCAATCCTAGAAACCAACAAAATAGGATCAACGTCCTATCTCATTATTCCATGCTAATGTATTCAAGCGCGAGCCTGCTTTAAACACTCTAATTTTTTCAAAGTAACAGTCCTGATTCCCCGCCACACCAAATTAATGACATGATGGTTCGTCAGAAGGTAGGAATCAGTAACACCAGTACGTACCGAAGGCACGACCAGCGTACTAATCCCGAAATTCAACTACGAGCTTTTTAACTGCAACAACTTTAATATACGCTATTGGAGCTGGAATTACCGCGGCTGCTGGCACCAGACTTGCCCTCCAA
+
DDDDDIIIIIIIIIIIIIIIIIIIIIIIIIIIIIIHIHHIIIIIIIIIIIIIIIIIIIIIIIIHIIIIIGHHIIIIIGIIIIIIIIIIIIIIIIIIIIIIIHHIHIIHHHIIIIIIIIIIIIIIIIIIIIIIIIIIHIIIIIIIIIIIIIIIIIIIIIIIHIIIIIIIIIHIIIIIIIIIIIIIIIIIIIIIIIIIIIIIIIIIIIIIIIIIIIIIIIIIIIIIIIIIIIIIIIIIIIIIIIIHIIIIIIIIIIIHIIIIIIIIIIIIIIIIIIIIIIIIIIIIIIIIIIIIIIIIIIIIIIIIIIIIIIIIIHIIIIIIIIIIIIIIIIIIIIIIIIIIDDDDD
@HISEQ:969:HM2KJBCX2:2:1101:6789:22522 2:N:0:ACTATGCA
CTCCAGGTCATGCCCAACTATCCCTATTAATCATTACGGTGGTCCTAGAAACCAACAAAATAGAACCATGCCGTCCTATTTTATTATTCCATGCTAATGTATTCAAGCAAAAATGCCTGCTTTAAACACTCTAATTTTTTCAAAGTAAAGGTCCTGGTTCCCCGCGGCATCCTATTAAGGACATCGCGGTTCTCCAGAAGGTGAGAAATTGACTGCACCAGTTCATACCCCGTGAGGCACGACCGATGCGCCAATCCCGAAATTCAACTACGAGCTTTTTAACTGCAACAACTTTAATATACGCTATTGGAGCTGGAATTACCGCGGCTGCTGGCACCAGACTTGCCC
+
DDDDDIIIIIIIIIIIIIIIIIIIIIIIIIIIIIIIIIIIIIIIIIIIIIIIIIIIIIIIIIHHHIIIGIIEDEHIIIIIIIIHIIIIIIHHHHIGIIIIIHHIIIIHHIIIIIIIHIHIIIIIIIIIIIGIIIIIIIIIIIIIIHIGIIIIIIIIHHIIIIIIIIIIIIIIIIIIIIIIIIIIIIIIHIIIIIHIIIIIIIIIIIIIIIIIIIIIIIIIIIIIIIIIIIIIIIIIIIIIIIIIIHHIIIIIIIIIIIIIHIIIIHIIIIIIIIIIIIIIIIIIIIIIIIIIIIIIIIIIIIIIIIIIIIIIIIIIHIIIIIIIIIIIIIIIIIIIIIIIIIIDDDDD
@HISEQ:969:HM2KJBCX2:2:1101:2329:22922 2:N:0:ACTATGCA
CTCCAGGTCATGCCCAACTATCCCTATTAATCATTACGTCGATCCTAGAAACCAACAAAATAGAATCAAACGTCCTATTTCGTTATTCCATGCTAATGTATTCAAGCGTGAGCCTGCTTTAAACACTCTAATTTTTTCAAAGTAACAGTCCTGATTCCCCATGACACCAAATTAATGACATCATGGTTCGTCAGAAGGTAGGAATCAATAATACCAGTACGTACAATAGCACGACCAATAAATTGATCCCGAAATTCAACTACGAGCTTTTTAACTGCAACAACTTTAATATACGCTATTGGAGCTGGAATTACCGCGGCTGCTGGCACCAGACTTGCCCTCCAA
+
DCDDDIIIHHIFHIGGHHIICFHHHHHIIIHHHIIFHHHEHHIIHI?HHIHHIIIIHFHEHIIIIEHHHIFHIIEHHIIIFEEHHHEHHHHIGHHHFHHHEFEHIHHHHHIHIHFFGGHIIIIIIHIIIIGHHIGHHHIIHHHHHHGHHHIIHHGHHHHGHHHIIHHHIHGDEIHHIGHIHIIIIHHIIIII;HHIIIIIHFHHFIIIHIHFHGIIHHHIIIIIIIIII=I==IIIIIIIIHHHIHHHIIHIHIHIIIHIIIIIIIIHIIIIIIHHHIIIIHGHHGFHHIIHIIIIIIIIIIIIIIIIHIIIIIIIIIIIIIIIIIIIIIIIIIIIIIIIDDDDD
@HISEQ:969:HM2KJBCX2:2:1101:15233:23305 2:N:0:ACTATGCA
CTCCAGGTCATGCCCAACATCCCTATTAATCATTACGGTGATCCTAGAAACCAACAAAATAGAATCATGCCGTCCTATTTTATTATTCCATGCTAATGTATTCAAGCAAAATGCCTGCTTTAAACACTCTAATTTTTTCAAAGTAAAGGTCCTGGTTCCCCGCGACACCCAATTAAGGGCATCGCGGTTCTCCAGAAGGTGAGAAATTGACTACACCAGTTCATACCCCTTAAGGCACGACCGATGTGTCAATCCCGAAATTCAACTACGAGCTTTTTAACTGCAACAACTTTAATATACGCTATTGGAGCTGGAATTACCGCGGCTGCTGGCACCAGACTTGCCCTCCAA
+
DDDDDIIIIIIIIIIIIIIIIIHIHIIIIIIIIIIIIIIHIIIIIIIIHIIIIIIIIIIIIHIIHIIIIIHHGHIIIIIIIIIIIIIHHIIHIIIIIHHHIIIIIIIIIIIIIIIIIIIHHIIIIIIIIIIIIIIIIHIIIIIIIIIIIIIIIHIHIIIIIHIHIIIIIIIIIIIIIIIIIIIIIIIIIIIIIIIIIIIIIIIIIIIIIIIIIIIIIIIIIIIIIIIIIIIIHIIIIIIIIIIIIIIIIHIIIIIIIIIIIIIIIIIIIIIIIIIIIIIIIIIIIIIIIIIIIIIIIIIIIIIIIIIIIIIIIIIIIIIIIIIIIIIIIIIIIIIIIIIIIIIIIIDDDDD
@HISEQ:969:HM2KJBCX2:2:1101:5811:22754 2:N:0:ACTATGCA
CTCCAGGTCATGCCCAACTATCCCTATTAATCATTACGTCAATCCTAGAAACCAACAAAATAGGATCGAACGTCCTATTTCATTATTCCATGCTAATGTATTCAAGCGTTAGCCTGCTTTAAACACTCTAATTTTTTCAAAGTAACAGTCCTGTTTCCCTGCAACACCAAATTAATGACATTACAGTTCTTCAAGAAGGAGGAATCAGTAAAGCCAGTACACACCATTGGCACGACCAACCTACTGACCCCGAAATTCAACTACGAGCTTTTTAACTGCAACAACTTTAATATACGCTATTGGAGCTGGAATTACCGCGGCTGCTGGCACCAGACTTGCCCTCCAA
+
DDDDDIIIIIIIIIHIIIHIIIIIIIIIHHIHIHIIGIIIIGIIIIIIIIIIIIIIIIIIIHIIEHIIHHIIHIIIIIIIHIIIIIHIFHIIGIHIIIIIHHIIIIIIIIHIIIIIIHIHIIIIIIIIIIIIIHIIIIIIIIIIIIIIIIIIIIIIIIIIIIIIIIHHIIHIIIIIIIIIIIIIIHIIIIIIIIIIIIHHIIIIIIIIIIIIIIIIIIIIIHIIIIIIHHIIIIIHIHHIIIHHFIGIIIHHFHIIIIIIIIIIIIIIIIIIHHGIIIIIIIHHIIHIIIIIIIIIIIIIIIIIIHIIIIIIIIIIIIIIIIIIIIIIIIIIIIIIIIHIIDDDDD
@HISEQ:969:HM2KJBCX2:2:1101:17876:22935 2:N:0:ACTATGCA
CTCCAGGTCATGCCCAACTATCCCTATTAATCATTACATCGATCCTAGAAACCAACAAAATAGAATCGGATGTCCTATTTCATTATTCCATGCTAATGTATTCAAGCGTGAGCCTGCTTTAAACACTCTAATTTTTTCAAGGTAACAGTCCTAATTCCCCGTGACACCAAATTAATGGCATTACGGTTCTTTAGAAGGTGAGAAATCAATAATATCAGTACATACCAACGGCATGACCGAAACATTGATCCCGAAATTCAACTACGAGCTTTTTAACTGCAACAACTTTAATATACGCTATTGGAGCTGGAATTACCGCGGCTGCTGGCACCAGACTTGCCCTCCAA
+
DDDCDIHIIIIIIIIIIIIIIHIIIIIIIIIIIIIIIIIIIIIIIIHIIIIIIIIIIIIIIIHIIIIIIIIIIIIIIIIIIIIIHIIIIIIIIIIIIIIIIIIIIIIIIIIIHIIIIIIIIIIIIIIIIIIIIIHIIIIIHIIIIIIIIIIIIHIIIHHIHHHIIIHIIIIIIIIIIIIIIIIIIIIHIIIIIIIIIIIHIIIIIIIIIIIIIIIIHIIIIHIIHIIHIIIIIIIIIIIIIIIIHHIIIIIHIIIIIIIIIIIIIIIIIIIIIIIIHGIIIIIIIIIIIIIIIIIHIIIIIIIIIIIIIIIIIIIIIIIIIIIIIIIIIIIIIIHHIHIIIIDDDDD
@HISEQ:969:HM2KJBCX2:2:1101:6238:23737 2:N:0:ACTATGCA
CTCCAGGTCATGCCCAACTATCCCTATTAATCATTACGTCAATCCTAGAAACCAACAAAATAGGATCGAACGTCCTATTTCATTATTCCATGCTAATGTATTCAAGCGTTAGCTTGCTTTAAACACTCTAATTTTTTCAAAGTAACAGTCCAAATTCCCCGCAACACCAAATTAATGGCATTACGGCTCATCAGGAAGGAGGAATCAGTGAGACCAGTGCATACCGATGGCATGACCAATCTACTAACCCCGAAATTCAACTACGAGCTTTTTAACTGCAACAACTTTAATATACGCTATTGGAGCTGGAATTACCGCGGCTGCTGGCACCAGACTTGCCCTCCAA
+
DDDDBIIIIIIIHIIIIIIIIIIIIIIIIEHHIIIIIIIIIIIGHHIIIIHIHHIIIEHCGHHIIHIIGHIIIIIIIHIIIIIIHIHHGEHEHIIGIIIIGIHEHEHIFGHGHIIHIIIHHIHFHIIHGIHIIHEIHIHHIHIIHHHIEHCIHHHHIIHEIFIHIIIHHHHHIIHHIHHGHIIGHIIHIHIHHFIIIIHIHHHHFIIIHHHHHIIIIIIIIGHHIHIIIIHFHIHHIIIIIHGHHIHIIIIIHIIIIIHIIIIIHIIHIIIIHGCIIIIIIHHIIIHHFIHIIIIIIIIIIIIHHHIIIIIIIIIIGIIIIIIIIHIIIIIIIHHIIIIIIDDDDD
@HISEQ:969:HM2KJBCX2:2:1101:1655:24345 2:N:0:ACTATGCA
CTCCAGGTCATGCCCAACTATCCCTATTAATCATTACGTCGATCCTAGAAACCAACAAAATAGAATCAAACGTCCTATTTCGTTATTCCATGCTAATGTATTCAAGCGTGAGCCTGCTTTAAACACTCTAATTTTTTCAAAGTAACAGTCCTGATTCCCCATGACACCAAATTAATGACATCATGGTTCGTCAGAAGGTAGGAATCAATAATACCAGTACGTACAATAGCACGACCAATAAATTGATCCCGAAATTCAACTACGAGCTTTTTAACTGCAACAACTTTAATATACGCTATTGGAGCTGGAATTACCGCGGCTGCTGGCACCAGACTTGCCCTCCAA
+
DDDDDHIIIIIIIIIIIIIHIIIIIIIIIIIIIIIIIIIIIIIIIIIIIIIIIIIIIIIIIIHIIIIIIIGIIHIIIIIHHIIIIIIIHIIHHIIIIIIIIGIIIIIIIIIIHIIIIIIIIHHIHIIIIIIIIIIIIIIIIIIIIHIIIIIIIIIIIHHIHHIIIIIIIIIIIIIIIIIIIIIIIIIIIIIIIIIIIIIIIIIIIIIIIIIIHIIIIIIIIIIHIIIIIIIIIIIIIIIIIIHHIIIIIIIIIIIIIIIIIIIIIIIIIIIIIIIIIIIIIIIIIIIIIIIIIIIIIIIIIIIIIIIIIIIIIIIIIIIIIIIIIIIIIIIIIIIHIIIIDDDDD
@HISEQ:969:HM2KJBCX2:2:1101:1801:24714 2:N:0:ACTATGCA
CTCCAGGTCATGCCCAACTATCCCTATTAATCATTACGGTGGTCCTAGAAACCAACAAAATAGAACCACAACGTCCTATTCTATTATTCCATGCTAATGTATCCGAGCACAGGCCTGCTTTGAACACTCTAATTTTTTCACAGTAAACGTCCTGGTGCCCCGCCACGGCCAGCGAAGGCCATGGGGTTTCCCAGAAGGAAAGGCCCAGCCGGACCAGTACTCGCGGTGAGGCGGACCGGCCAGCCAGGCCCAAGGGTCAACTACGAGCTTTTTAACTGCAACAACTTTAATATACGCTATTGGAGCTGGAATTACCGCGGCTGCTGGCACCAGACTTGCCCTCCAA
+
0DDDDGHEFHIEHHHFH@HHIIIGHHGHHCHCHEHHHCHHFHIIIICFHHCHIHIHHHE<GHHFHIHIIIIGHHHIGGEH?GHHIH@G<?CCHIIIEHIIICEHHI?EAHHHGGHHGIIECHHFEEHGHF@FHHG@FDHHIHHEFHHE<FEHIHF1?HECHDDHHIIIIHHIIGHHFHHHHHHGHHHHFHEIIHHHIHFH@IHHIIH:DIHHHIHIIHHHFIIIHHIGIHIHHHHDIHIIHHEHHGIIHEGFHECHEHEIIIIIIIIIHIHFIGIIIIHIIHIIIIIIIHH=HIIIIIIHEIHHFEIIIIHIIIIIGIIHIIIIIIHHHIIHHHIHGIIIIDDDAD
@HISEQ:969:HM2KJBCX2:2:1101:7222:25044 2:N:0:ACTATGCA
CTCCAGGTCATGCCCCAACTATCCCTATTAATCATTACGGTGATCCTAGAAACCAACAAAATAGAACCATGCCGTCCTATTCTATTATTCCATGCTAATGTATTCGAGCAAAAATGCCTGCTTTAAACACTCTAATTTTTTCAAGGTAAAGGTCCTGGATCCGCAAGACACCCAATTAAGGACATCAAGTTTCTCCAGAAGGTGAGAAATCAACAGCAACAGTTCATACCCCTTAAGGCACGACCATTACGTCAATCCCGAAATTCAACTACGAGCTTTTTAACTGCAACAACTTTAATATACGCTATTGGAGCTGGAATTACCGCGGCTGCTGGCACCAGACTTGCCCTCC
+
DDDDDIHIIIIIIHIIIIIIIIIIIIIIIIIIIIIHIIIIIIIIIIIIIIIIIIIIIIIIIIIIIIIGHIHIIIHHIIIIIIIIIIIGIHGHIHIIIIIHH<GIHHIIIIIIHHIIIHIIIIIIIIIIIIIIIIIIIIIIIIIIIIHHIIIIIIIIIHHHIIIIIIIIIIIIIIIHIIHIIIIIIIIIIIIIIIIIIIIIIIIIIIIIIIIIIIIIIIIIIIIIIIIIIIIIHIIIIIIIIIIIIIIIIHHIIIIIIIIIIIIIIIIIIIHIIIIIIIIIIIIIIIIIIIIIIIIIIIIHIIIIIIIIIIIIIIIIIIIIIIIIIIIIIIIIIIIIIIIIIH@IIIIDDDDD
@HISEQ:969:HM2KJBCX2:2:1101:17454:24701 2:N:0:ACTATGCA
CTCCAGGTCATGCCCAACTATCCCTATTAATCATTACGTCGATCCTAGAAACCAACAAAATAGCATCAAACGCCCTATTTCGTTATTCCATGCTAATGTATTCAAGCGTGAGCCTGCTTTAAACACTCTAATTTTTTCAAAGTAACAGTCCTGATTCCCCATGACACCAAATTAATGACATCATGGTTCGTCAGAAGGTAGGAATCAATAATACCAGTACGTACAATAGCACGACCAATAAATTGATCCCGAAATTCAACTACGAGCTTTTTAACTGCAACAACTTTAATATACGCTATTGGAGCTGGAATTACCGCGGCTGCTGGCACCAGACTTGCCCTCCAA
+
DB@<DE1<D<C@GH@1<0DH11<@<CF@<<<D111<D?G1//1<0<1<<D<C11CG1<C<CH111<CC11<0/<CF@<<11<<<<<<<F1@FH1<EHHHFGFGHHHAEFHHHGHFA<FIHFHHHGGHHFF8CHHHEAEF<IIHGIIHHHA1<@EDHG<0FF@HEHHHEHIIHEECHFC<FHEGEHHCIHGCHHHHHHFFFFHGFF?HHEHHHHIHIHG@FGHGDEC?IIIHECHIHHGHHHHHIHIIIIHHHF@HG?HHGC<EHFHEG@IGHHHCIHHHCFCIHFFCDIHHHHHGIHHHHHEHGHGEHIHHHHDHCDHECIHIHHIIIHHEHFC1HCCDIDD@@@
@HISEQ:969:HM2KJBCX2:2:1101:10966:25484 2:N:0:ACTATGCA
CTCCAGGTCATGCCCAACTATCCCTATTAATCATTACGTCAATCCTAGAAACCAACAAAATAGGTTTGAACGTCCTATTTCATTATTCCATGCTAATGTATTCAAGCGTTAGCCTGCTTTAAACACTCTAATTTTTTCAAAGTAACAGTCCTGTTTCCCTGCAACACCAAATTAATGGCATTACAGTTCTTCAGAAAGGAGGAATCAGCGAAACCAGTTCATACCAGTGGCACGACCAACCTGCTGACCCCGAAATTCAACTACGAGCTTTTTAACTGCAACAACTTTAATATACGCTATTGGAGCTGGAATTACCGCGGCTGCTGGCACCAGACTTGCCCTCCAA
+
DDDDDIIIIIIIIIIIIIIIIIHIIIIIIIIIIIIIIIIIIIIIIIIIIIIIIIIIIIIIIIIIHHIIIIIIIIIIIIIIIGIIIIIIHIIIIHHIHHHIIIIIIHIIIIIHIIIIIHIIIIIIIIIIIIIIIHHHIIIIIIIIHIIIIIIIIIIIHHIIIIIIIIIIIHIIIHHIIIIIHIIIIIHIIIIIIIIIIIIIIIIIHIIIIIIIHIHHGFIIIIIIIIIIIIIIIIIIIIIIIIIIHIIIIIIIIIIIIIIIIIIIIIIIIIIIIIIIIIIHIIIIIIIIIIIIHIIIIIIIIIIIIIIIIIHIIIIIIIIIIIIIIIIIIIIIIIIIIIIIIDDDDD
@HISEQ:969:HM2KJBCX2:2:1101:9117:25775 2:N:0:ACTATGCA
CTCCAGGTCATGCCCAACTATCCCTATTAATCATTACGTCAATCCTAGAAACCAACAAAATAGGATCAAACGTCCTATTTCATTATTCCATGCTAATGTATTCAAGCGTTAGCCTGCTTTAAACACTCTAATTTTTTCAAAGTAACAGTCCTGTTTCCCTGCAACACCAAATTAATGACATTACAGTTCTTCAAGAAGGAGGAACCAGTAAAGCCAGTGCATACCAGAGGCACGACCAACCTACTAATCCCGAAATTCAACTACGAGCTTTTTAACTGCAACAACTTTAATATACGCTATTGGAGCTGGAATTACCGCGGCTGCTGGCACCAGACTTGCCCTCCAA
+
DDDDBHHIIHHIIIIHHHIIHIIIIIIIIHIEHCEHHHHHHHFGEHIHEHHHHHHI?CEGHHGGHHIIIIIHHICCHHFG?CFHHHHHHIIIHEECHIHIIIHHHHHHIIIHIIHIHGHFG@FIHHHHHHIHIHIIHHIHIIIIGHEHIIIIHHHIIHIHIIIIHIGHHHH@IHHIGHHIIIIIIHCIHHHGIHHHIHIIIIHHHIIIIIIHIHIIIIIHIIIIIGIIIIIIIIHIHHHIGECGDCFCIIHHIIHFCHEHIHIHIIIIHIIIIIIHHHHIIHGIIIGEIIIIIIIIIIIHIHIIIIIIIIIHIIIIIIIIIIIIIIIHIIIFIHGIIGIIIDDDBD
@HISEQ:969:HM2KJBCX2:2:1101:11232:25781 2:N:0:ACTATGCA
CTCCAGGTCATGCCCAACTATCCCTATTAATCATTACGGTGATCCTAGAAACCAACAAAATAGAACCATGCCGTCCTATTCTATTATTCCATGCTAATGTATTCGAGCAAAAATGCCTGCTTTAAACACTCTAATTTTTTCAAGGTAAAGGTCCTGGATCCGCAAGACACCCAATAAAGGACATCAAGTTTCTCCAGAAGGTGAGAAATCAACAGTAACAGTTCATACCCCTTAAGGCATGACCATCACGTCAATCCCGAAATTCAACTACGAGCTTTTTAACTGCAACAACTTTAATATACGCTATTGGAGCTGGAATTACCGCGGCTGCTGGCACCAGACTTGCCCTCCAA
+
DDDDDHIIIIIIIIIIIIIIIIIIIIIIIIIIIIIIIIIIIIIIIIHHHIIIIIIIIHIIIIHHIIIIIIGIGHIIIHIIIIHHIIIIIIHIIIIIIIHHHHHIIIIIIIIIIIHIIIHIIIIIIIIIIIIIIHIIIIIIIIIIIIIIHHHHIIIIHIHIIHIIIIIIIIHIIHIIIIIIHIIIIIIIIIIIIIIIIIIHIHIIIIIIIIIIIHIIIHIIIHIHIIHIIIIIIIIIIIIIHIHHIHIIIIHGIIIIIIIIIIIIIIIIIIIIIIIIIIIIIIIIIIIHHIIIIIIIIIIHGIIIIHIIIIIIIIIIIIIIHIIIIIIIIIIIIIIIIIIIIIIIIIIIDDDDD
@HISEQ:969:HM2KJBCX2:2:1101:10129:25640 2:N:0:ACTATGCA
CTCCAGGTCATGCCCAACTATCCCTATTAATCATTACGTCAATCCTAGAAACCAACAAAATAGGATCGAACGTCCTATTTCATTATTCCATGCTAATGTATTCAAGCGTTAGCCTGCTTTAAACACTCTAATTTTTTCAAAGTAACAGTCCTGTTTCCCTGCAACACCAAATTAATGACATTACAGTTCTTCAGAAAGGAGGAATCAGCGAAGCCAGTACATACCAGTGGCACGACCAACCTGCTGACCCCGAAATTCAACTACGAGCTTTTTAACTGCAACAACTTTAATATACGCTATTGGAGCTGGAATTACCGCGGCTGCTGGCACCAGACTTGCCCTCCAA
+
DDDDDHIIIIIIIIIIIIIIIIIIIIIIIIIIIIIIIIIIIIIIIIIIIIIIIIIIHIIHIHIIEHIHIIIIIIHIIIIIIIIIIIIIEEHHIIIIIHHIIHIIIIIIIIHIIIHIIIIIIIHIIIIHIIIIIIIHIIIEIIIIHIIIIIIIIIIIIIHIIIHIIIHIIIHHIIIIIIIHIIIIIIIHHIIIIIIIIIIIIHIHHIIIIHIIIIIHHIHGIIIIIIIIIIIIIIIIIIIIHIHHFIHIIIIIIIIIIIIIIIIIIIIIIIIIIIIIIIIIIIIIIIIIIIIHIIIIIIIIIIIIIIIIIIIIIIIIIIIIIIIIIHIIIIHIIIIIIIIIIDDDDD
@HISEQ:969:HM2KJBCX2:2:1101:15980:26514 2:N:0:ACTATGCA
CTCCAGGTCATGCCCAACTATCCCTATTAATCATTACAGCGGTCCTAGAAACCAACAAAATAGAACCGATGTCCTATTCTATTATTCCATGCTAATGTATTCGAGCAAAGGCCTGCTTTGAACACTCTAATTTTTTCAAGGTAAAAGTCCTGGTTCCCCACCACACCCAGTGAAGGGCATGGGGTTCCCCAGGAGGAAAGGCCCGACCGAACCCGTGCGCTCGATTAGGAGGACAGGTCAGCCCGGCCCAAGGTTCAACTACGAGCTTTTTAACGGCAACAACTTTAATATACGCTATTGGAGCTGGAATTACCGCGGCTGCTGGCACCAGACTTGCCCTCCAA
+
DDDDDIIIHIIIIIIIIHIIIIIIIIIIIIIIIIIHIHHIIIIIIIIIIIIIHIIIHGHIIIIIHIIIIIIIIIIIIIHIIIIIIIHHIHIGHHIHIHIIHHIIIIIIIIIIIIIIIIIIGHIIIIHIIIIIIIHHHIHHHIHHIHICHIHHHHHIHIHIIIHIHIHIHHHHIIHHGIIIIIHIIIIHHHIIIIHIIHHIIHIHIHHHIHCIIIIIHHHEHIIH?GHIIIIIIIIIIGIIHHEIIHHEIIIIIIGIIIIIHHIIIIIIIIIIHIIIHIHIIHIIHIIIIIIIIIIIIIIIIHIHIIIIIIGIIIIIIIIIIIIIIIIIIIIHHGIIHIICDDDD
@HISEQ:969:HM2KJBCX2:2:1101:18125:26406 2:N:0:ACTATGCA
CTCCAGGTCATGCCCAACTATCCCTATTAATCATTACATCGATCCTAGAAACCAACAAAATAGAATCGGATGTCCTATTTCATTATTCCATGCTAATGTATTCAAGCGTAAGCTTGCTTTAAACACTCTAATTTTTTCAAGGTAACATTCCTAAGTTCCCATAACATCAAATAAATGACATTATGGTTCTTTAGAAGGTGAGAACCAATAAAACCAGTACATACCGAGGCATGACCGATTCCTTGATCCCGAAATTCGACTACGAGCTTTTTAACTGCAACAACTTTAATATACGCTATTGGAGCTGGAATTACCGCGGCTGCTGGCACCAGACTTGCCCTCCAA
+
<<00<11<<<<1D1111<FH?1F<@CFEC11<<CC11<D10111<<<DG?G1<1<<<<<FE1111<FHHH=<C111<<C11<1D1<FH11<11D<GGHH@1HEG@D10B?GEA?HHHBBB<<1BF@H@EHF?CFHIHIHGB<1<:<C$F2<C<D$D$0<DCGEHD00D<CDHDG@HHGHGCDFA-GCF@CF@CF/D<<0?EHGEGCHF0D<<<111/FIHHHHHCCCHCHGCEDE@<</C<DD1E</<ED1?G@HE@1HHHCC<1D0<<11<HCF1CCHHGCF@F1D1C1GD</1C<F<<<@@CD11GGC</E?DC?GCDG@@HHHHHHHCD<1<<</0HDD0<0
@HISEQ:969:HM2KJBCX2:2:1101:2429:27282 2:N:0:ACTATGCA
CTCCAGGTCATGCCCAACTATCCCTATTAATCATTACGTCAATCCTAGAAACCAACAAAATAGGATCAACGTCCTATTTCATTATTCCATGCTAATGTATTCAAGCGCGAGCCTGCTTTAAACACTCTAATTTTTTCAAAGTAACAGTCCTGATTCCCCACCACACCAAATTAATGACATGATGGTTCGTCAGAAGGTAGAAATCAGTAACACCAGTACGTACCGAAGGCACGACCAGCGTACTAATCCCGAAATTCAACTACGAGCTTTTTAACTGCAACAACTTTAATATACGCTATTGGAGCTGGAATTACCGCGGCTGCTGGCACCAGACTTGTCCTCCAA
+
DDDDDIIIIIIIIIIIIHIIIIHIIIIIIIIIIIIIIIIIIIIIIIIIIIIIIIIIIIIHHHIHIHIGCHHIIHIIIIIIHHIIIIIIIIIHIHIIIIIIIIIIHIIIIIIHIIIIIIIIIGHIHIIIIIIIIIIIIIIIHIIIIIIIIIIIIIIIHIHHIIIIIIIIIIIIIIIIIIIIIIIIIHIIIIIIIIIIIIIIIIIIIIIIIIIIIIIIIIIIIIHIIIIIIIIIIIIIIIIHIIHHIIIIIIIIIIIIIIHIIHIIIIIIIIIIIIIIIIIIIHIIIIIIIIIIIIIIIIIIIIIIIIIIIIIIIIIIIIIIIIIIIIIIIIIIIIIIIIIIDDDDD
@HISEQ:969:HM2KJBCX2:2:1101:19212:27425 2:N:0:ACTATGCA
CTCCAGGTCATGCCCAACTATCCCTATTAATCATTACGTCGATCCTAGAAACCAACAAAATAGAATCAAACGTCCTATTCCGTTATTCCATGCTAATGTATTCAAGCGTGAGCCTGCTTTAAACACTCTAATTTTTTCAAAGTAACAGTCCTGATTCCCTAAAACACCAAATTAATGGCATTATAGTTCGTCAGAAAGGAGAAACCGATTATACCAGTACGTACAATAGCACGACCAGTAAGCCGGTCTCGAAATTCAACTACGAGCTTTTTAACTGCAACAACTTTAATATACGCTATTGGAGCTGGAATTACCGCGGCTGCTGGCACCAGACTTGCCCTCCAA
+
DDDDDIIIIIIIHIIHIIIIIIIIIIIIIIIIIIIIIIIIIIIIIIIHIIIIIIIIIIIIIIHGIIIIIGHIIIIIIIIIIIIIHIIGIIIIIIIIIIIIIIIIIIIIIIHIIIIIIIIHIIIIHIIIIIHHIIIIIIIIIIIHIIIIIHIIIIIIIHHHHIIIIHIHIIIHIIIIIHIIIIIIIIIIHIHHIHIIIIIIIIIHIIIIIIIIIIHIIIHIIHIIIIIIIIIIIIIIIIIIIIIHIIIIIIIIIIIIIIIIHIIIIIIIIIHIIIIIIIIIIIIIIIIIIIIIIIIIIIIIIIIIIIIIIIIIIIIIIIIIIIIIIIIIIIIIIIIIIIIIDDDDD
@HISEQ:969:HM2KJBCX2:2:1101:4320:27649 2:N:0:ACTATGCA
CTCCAGGTCATGCCCAACTATCCCTATTAATCATTACTTCAGTCCTAGAAACCAACAAAATAGAACCAAAGTCCTATTCCATTATTCCATGCTAATATATTCAAGCAAACATGCCTGCTTTAAACACTCTAATTTTTTCAAAGTAAAAGTCTTGGATCCCTAGCGCACTCAATTAAGAGCACACTAGTTCCCCAAAAGGAAAAGCCCAAAGTTGCAGTACAAACCTTACGGTTGACGGCAACTATAAGCCCAAAATTCAACTACGAGCTTTTTAACTGCAACAACTTTAATATACGCTATTGGAGCTGGAATTACCGCGGCTGCTGGCACCAGACTTGCCCTCCAA
+
DDDDDIIIIIIIIIIIIIIIIIIIIIIIIIIIIIIIHIIIIIIIIIIIHIIIIIIIHIIIIIHHIIHGIIIIIIIIIHHHIIIHIIIHIIIGHHIIIIIIIIHIIIIIIIIIIIIIIIIIIIIIIIIIIIIIIIIIHIGIIIIIIIIIIIGIIHIIIIIIIIHIIIIIIIIIIIIHIIIIIIIIIIIIIIIIIHIIIIIIIIIIIIIIIIIIIIIIIIIIIIIIIIIIIIIIIIIIIIIIHIIHIIIIIIIIIIIIIIIHIIIIIIIIIIIIIIIIIIIIIIIIIIIIIIIIIIIIIIIIIIIIIIIFIIIIIIIIIIIIIIIIIIIIIIIIIIIIIIIIIDDDDD
@HISEQ:969:HM2KJBCX2:2:1101:7420:28424 2:N:0:ACTATGCA
CTCCAGGTCATGCCCAACTATCCCTATTAATCATTACGGTGATCCTAGAAACCAACAAAATAGAACCATGCCGTCCTATTCTATTATTCCATGCTAATGTATTCGAGCAAAAATGCCTGCTTTAAACACTCTAATTTTTTCAAGGTAAAGGTCCTGGATCCGCAAGACACCCAAATAAAGGACATCAAGTTTCTCCAGAAGGTGAGAAATCAACAGTAACAGTTCATACCCCTTAAGGCATGACCGTCACGTCAATCCCGAAATTCAACTACGAGCTTTTTAACTGCAACAACTTTAATATACGCTATTGGAGCTGGAATTACCGCGGCTGCTGGCACCAGACTTGCCCTCCAA
+
DBDDDIHEEEHHHIHIIHGIIHIIIIHHHIHHHIFEHFHIEEEGCHHHHHIEHIIHHIIFHHHFHIIEHF?GHEDHIHHHHHIFHIIIHIIHHIIIFHHHIFDFHHHIIIIIHEHIHGEFIHIHIIIIIIHIIIHHHEHHIIHEHHIIHIHHHHHIHHHGHIIEHIIHIGHHIIIHIIHIIIIIIIHIHFEHHGHFHHFIIIIIIIIHIIHHGHHFFGIHHIIHHIHHHHHHHHHFG3CHIHIHHHG@EIIHGHIHHHHIIIIIIIIIIHHHHIIIIHIIHHGIIIIIIIIIIIHIHGEEHEHHIHIIIIIIIIIHHGHHIIIHHHIIHIIIIIIHHHIIIIIIHHIIICDDDB
@HISEQ:969:HM2KJBCX2:2:1101:2798:28235 2:N:0:ACTATGCA
CTCCAGGTCATGCCCAACTATCCCTATTAATCAGTACGGTGGTCCTAGAAACCAACAAAATAGAACCATGCCGTCCTATTCTATTATTCCATGCTGATGTATTCGAGCAAAATGCCTGCTATAAACACTCTAATTTTTTCAAGGTAAAGGTCCTGGTTCCACATGACACCCAATTAAGGACATCATGCTTCTCCAGAAGGTGAGAAATCAACTGCGACAGTTCATACCCCTTAAGGCACGACCATCACGTCAATCCCGAAATTCAACTACGAGCTTTTTAACTGCAACAACTTTAATATACGCTATTGGAGCTGGAATTACCGCGGCTGCTGGCACCAGACTTGCCCTCCAA
+
@D@0<<D<<1C1<@C1<EFEGF11<CHHH1ECH1<1DDEGC0<C@HEH?1<C@CHG1<11<CGGGHHH@F1CD</<E<@<1D1DHH1GHCEFFCG11DDGC<DH1G7<0HE@@EH81@<G$EFHCHHG8</@(661<F.BFIHHHG?EH2&HEGGDG@HA<BDFH9EEEHHF<?@EHE::8HHIHHCG?>HECHACED</CEEFEFFGHHHHFH>?HEECG<IIHE:CGGIHHCCDHHFGDECDGFHCHCHHIHHF<<11HEEGG@HHIHGCEHGG@HH?IIHEFEFEFHFD<1HHHD@HHGG1FHCHFH@HHGDCCG<DHHHHIHHHD1HFIIHIHHC<GE@HHHHBD@BB
@HISEQ:969:HM2KJBCX2:2:1101:15931:28327 2:N:0:ACTATGCA
CTCCAGGTCATGCCCAACTATCCCTATTAATCATTACATCGATCCTAGAAACCAACAAAATAGAATCGGATGTCCTATTTCATTATTCCATGCTAATGTATTCAAGCGTGAGCCTGCTTTAAACACTCTAATTTTTTCAAGGTAACAGTCCTAATTCCCCGTGACACCAAATTAATGGCATTACGGTTCTTTAGAAGGTGAGAAATCAATAATATCAGTACATACCAACGGCATGACCGAAACATTGATCCCGAAATTCAACTACGAGCTTTTTAACTGCAACAACTTTAATATACGCTATTGGAGCTGGAATTACCGCGGCTGCTGGCACCAGACTTGCCCTCCAA
+
DDDDDIIIIIIIIIIIIIIIIIIIIIIIIIIIIIIIIIIHIIIIIIGIIIHIIIIIIIIIIIIHIIIIIIIIIIIIIIIIIIIIIIIHIIIIIIIIIIIIIHIHIIIIIIIIIIIIIIIIIIHIIIIIIIIIIIIIIIIIIIIIIIIIIIIIIHIIIIHHIIIIIIIIIIIIIIIIIIIIIIIIIIIIIIIIIIIIIIIIIIIIIIIIIIIIIIIIIIIIIIIIIIIIIHIIIIIIIIIIIIIIHGIIIIIIIIIIIIIIIIIIIIIIIIIIIIIHIIIIIIIIIIHIIIIIIIIIIIIIIIIIIIIIIIIIIIIIIIIIIIIIIIIIIIIIIIIIIIIIIIDDDDD
@HISEQ:969:HM2KJBCX2:2:1101:4477:28463 2:N:0:ACTATGCA
CTCCAGGTCATGCCCAACTATCCCTATTAATCATTACGTCAATCCTAGAAACCAACAAAATAGGATCGAACGTCCTATTTCATTATTCCATGCTAATGTATTCAAGCGTTAGCCTGCTTTAAACACTCTAATTTTTTCAAAGTAACAGTCCTGTTTCCCTGCAACACCAAATTAATGACATTACAGTTCTTCAGAAAGGAGGAATCAGCGAAGCCAGTACATACCAGTGGCACGACCAACCTGCTGACCCCGAAATTCAACTACGAGCTTTTTAACTGCAACAACTTTAATATACGCTATTGGAGCTGGAATTACCGCGGCTGCTGGCACCAGACTTGCCCTCCAA
+
ADDDDHCHIIHHIIIG?EHIFHHIIHHIHEHIIHHIHHIIIIIGHIIGFHIIGIIHIHHCHGHGHGIIIIHDHHIHHHFFHIIGGEEC?FFE?EF1IIIIHHHEEHDGHHG<IHIHGHHIHHHIHHIIHHIHHHFHEHHEFEGHHIIIFFIIIIIIGIHIIIHHHHHHFHIHHIIIHHGIHIIIIIIIIIIIIIIIIIIIIIHIIIIIIIIIIHIIIHHIHIIIHIHIIHIIIIHIIHHIIIHHFGIIIHIIIIIIIIIIGIIIIIIIIIHIIIHIIHEHHIHFIHEGIIFHIIIIIIIIIHIIIIIIIIIIIIIIIIIGIIIIIIIGIIIIHHHIIGIHHD@DDD
@HISEQ:969:HM2KJBCX2:2:1101:10195:29307 2:N:0:ACTATGCA
CTCCAGGTCATGCCCAACTATCCCATTAATCATTACGTCAATCCTAGAAACCAACAAAATAGGATCGAACGTCCTATTTCATTATTCCATGCTAATGTATTCAAGCGTTAGCCTGCTTTAAACACTCTATTTTTTTCAAAGTAACAGTCCTGTTTCCCTGCAACACCAAATTAATGACATTACAGTTCTTCAGAAAGGAGGAATCAGCGAAGCCAGTTCATACCAGTGGCACGACCAACCTGCTGACCCCGAAATTCAACTACGAGCTTTTTAACTGCAACAACTTTAATATACGCTATTGGAGCTGGAATTACCGCGGCTGCTGGCACCAGACTT
+
DDDDDIIIIIIIIIIIIHIIIIIIIIIIIIIIIIIIIHHIIIIIIIIHIIIIIIIIHHIIIHHHIIIIIHIIIIIIIIIIIIIIIIIIIIIHIIIIIIHIIIGIIIIIIIHIIIIIIIIIIHIIIIIIIIIIIHIHIHHIIIIIIIIIIIIIIIIIIGIIIIHIIHIIIIIIIIIIIIIIIIIIIIIIIIIIIIIIIIIIIIIIIIIIIIIIIIIIIIIIIIIIIIIIIIIIIIHIIIIIIIIIIIIIIIIIIIIIIIIIIIIIIIIIIIIIIIIIIIIIIIIIIIIIIIIIIIIIIIIIIIIIIIIIIIIIIIIIIIIIIIHHHD1IIIIDDDDD
@HISEQ:969:HM2KJBCX2:2:1101:11241:29753 2:N:0:ACTATGCA
CTCCAGGTCATGCCCAACTATCCCTATTAATCATTACGTCAACCCTAGAAACCAACAAAATAGGATCAAACGTCCTATTTTATTATTCCATGCTAATGTATTCAAGCGTTAGCCTGCTTTAAACACTCTAATTTTTTCAAAGTAACAGTCCTGTTTCCCCGCAACACCAAATTAATGGCATCACGGTTCTTCAAGAAGGAGGAATCAGCGAGGCCAGTGCATACCATTGGCACGACCAACCTGCTGACCCCGAAATTCAACTACGAGCTTTTTAACTGCAACAACTTTAATATACGCTATTGGAGCTGGAATTACCGCGGCTGCTGGCACCAGACTTGCCCTCCAA
+
DDDDDIIIIIIIIIIIIHIIIIIIIIIIIIIIIIIIIIIIIIIIGIIIIIIIIIIIIIIIIIHHHIIIIIIHHIIIIIHIIIIIIIIIHIIIHIIIIIIIIIIIIIIHIIIHIIIIIIIIIHIIIIIIIIIHIIIIIIIHIIIIHIIHIIIIIHIIIIIIIIIIIIIIIIHHHIIIIIIIIIIIIIIIIIIIIIIIIIIIIIIIIIIIIIIIIIIIIIIIIIIIIIHIIHIIIIIIIHHIIIIHHIIIIIIIIIIIIIIIIIIIIIIIIIIHIIIIIIIIIIIIIIIIIIIIIIIIIIIIIIIIIIIIIIIIIIIIIIIIIIIIIIIIIIIIIIIIIIIIIDDDDD
@HISEQ:969:HM2KJBCX2:2:1101:17785:29769 2:N:0:ACTATGCA
CTCCAGGTCATGCCCAACTATCCCTATTAATCATTACGTCAATCCTAGAAACCAACAAAATAGGATCGAACGTCCTATTTCATTATTCCATGCTAATGTATTCAAGCGTTAGCTTGCTTTAAACACTCTAATTTTTTCAAAGTAACAGTCCAAATTCCCCGCAACACCAAATTAATGGCATTACGGATCATCAGGAAGGAGGAATCAGTGAGACCAGTACATACCAGAGGCATGACCAATCTACTAACCCCGAAATTCAACTACGAGCTTTTTAACTGCAACAACTTTAATATACGCTATTGGAGCTGGAATTACCGCGGCTGCTGGCACCAGACTTGCCCTCCAA
+
DDDDDIGHIIIFHIHIIIIIHHIIIIIIIIGIIIIIIIIIIIIIIIIIGIIIIIIIHIHGHIHHHCHHIHIIIHIIIIIIHIIIIIIIHHIFHIHHIHHHIIIIIHIHHHHHHIIIIIHIHIHHHIIIIIHIGHIIIHHHEHHIIHHIIIHHHHHIIIHHEIIHHIIHIHIIHHIHHHCIIIIIIIIIIIHIHIHGIIIIIHIIHHHIIHHEIIHIHIIIHHIIIIIIHIIIIHIIIIIIIHIGHHHHHIHHIHIHHIIHHIHIIHEIIIIIIIHIHIIHHHHHHHHGIIIHIHIHHHHIIIIIIHHIHHHIIIIIIIIIIIIIIIIIHIIIIIIIIIIIIDDDDC
@HISEQ:969:HM2KJBCX2:2:1101:5525:29891 2:N:0:ACTATGCA
CTCCAGGTCATGCCCAACTATCCCTATTAATCATTACGGTGGTCCTAGACCAACAAAATAGAACCAACGTCCTATTCTATTATTCCATGCTAATCTATTCAAGCAAAAGCCCGCTTTAAACACTCTAATTTTTTCAAGGTAATGGTCCTGGTTCCCCGACACACCCAATAAAGGGCATACCGGCTCACCAGAAGGATAGACCCGACAACAGAACAGTACTCGCCAGAGACGGACCGTCCGGTCAGGCCTAAAATTCAACTACGAGCTTTTTAACTGCAACAACTTTAATATACGCTATTGGAGCTGGAATTACCGCGGCTGCTGGCACCAGACTTGCCCTCCAA
+
DDDDDHHHHIIIIHIIHIIIIIIIIIIIHIIIIIHHIIIHIHIIIIIHIIIHIIIIHIHIIIIHHIIIIIHIIFHHHIGIIGHHIIEHHHHHIGIIHHHHIEEHIHIIHIIHIIHIHGIHG?HHHIIHHIHIIIHHHIIHHHHIIHIIIHHHHIHIIHDHIIIIHIGIHHHGHHIHIIIIIIIHIIIIIIIIIIIIGIIIIIIIIIIIIIIIHIIIHGIIIIIIIGIIIIIIIIIIIIIIIHHIIIHIIIIIIIIIIIIGIIIIIIIHIIIHIIIIIIIHIHIIIIIIIIIIIIIHHEHIIIIIIIIIIIIIIIIIIIIIIIIIIIIIIIIIGIIIIIIDCDDD
@HISEQ:969:HM2KJBCX2:2:1101:16712:30370 2:N:0:ACTATGCA
CTCCAGGTCATGCCCAACTATCCCTATTAATCATTACGGTGATCCTAGAAACCAACAAAATAGAATCATGCCGTCCTATTTTATTATTCCATGCTAATGTATTCAAGCAAAATGCCTGCTTTAAACACTCTAATTTTTTCAAAGTAAAGGTCCTGGTTCCCCGCGACACCCAATTAAGGGCATCGCGGTTCTCCAGAAGGTGAGAAATTGACTACACCAGTTCATACCCCTTAAGGCACGACCGATGTGTCAATCCCGAAATTCAACTACGAGCTTTTTAACTGCAACAACTTTAATATACGCTATTGGAGCTGGAATTACCGCGGCTGCTGGCACCAGACTTGCCCTCCAA
+
DDDDDIIIHIIIIIIIIIIIIIHIIIIIIIHIIIIIIIIIIIIIIIIHIIIIIIIIIIIIIIIIIIIIIIIGHHIHIHIIIHHGIIIIHHGGEGHHIIHHIHHIIIIIIIHIIHIIIIIIIIHIIIHHIIIIIIHHHHHHHHIIIIIIIIIIIIHHIIIICIIHHHIIIIIIIIIIIIHGIIIIIIIIIIIHHIIIIIIIIIIIIIIIIIIIIIHHIIIIIIIIIHIIIIIIIIIIIIIIIIIIIIIIIHGIIIIIIIIIIIIIIIIIHIIIIIIIIIIIIIIIIHIHIIIIIIIIIIIIIIIIIIIIIIIIIIIIIIIIIIIIIIIIIIIHIIIIIIIIIIIIIIIDDDDD
@HISEQ:969:HM2KJBCX2:2:1101:14739:31657 2:N:0:ACTATGCA
CTCCAGGTCATGCCCAACTATCCCTATTAATCATTACGTCAATCCTAGAAACCAACAAAATAGGATCGAACGTCCTATTTCATTATTCCATGCTAATGTATTCAAGCGTTAGCTTGCTTTAAACACTCTAATTTTTTCAAAGTAACAGTCCAAATTCCCCGCAACACCAAATTAATGGCATTACGGATCATCAGGAAGGAGGAATCAGTAAGACCGGTACATACCAGAGGCATGACCAATCTACTAACCCCGAAATTCAACTACGAGCTTTTTAACTGCAACAACTTTAATATACGCTATTGGAGCTGGAATTACCGCGGCTGCTGGCACCAGACTTGCCCTCCAA
+
CDDDDIIIIHHIIHIIIIIHHIIIIIIIIGIIIIIIIIIIIIIIIIIIHHHIIIIIIHHFHIIIIIIFHHHIIIGIIIIHGGHHHIHIIIIHEEFIIHHHIHGHIIHGHFIIIHIHIHIIHHGHEHIIIIHHHHIIIHHGIIIIIIIIIIHIHIIHGIIIIIHH;HHHIIIIIIIIIIIIIIIHGIIIIIIIIIIIIIIIIIIIIIIIIIIIIIIIGIIIIIIIIHHIIIGIIIIIGIIIIIHFDIHIIIIIIIIIIIIIIIIIIIIIIIIIIIIIIIIIIIIIIIIIIIIIIIIIIIIIIIIIIIIIIIIIIIIIIIIIIIIIIIIIIIIIIIIIIIIIIDDDDD
@HISEQ:969:HM2KJBCX2:2:1101:15559:30944 2:N:0:ACTATGCA
CTCCAGGTCATGCCCAACTATCCCTATTAATCATTACGGTGATCCTAGAAACCAACAAAATAGAACCATGCCGTCCTATTCTATTATTCCATGCTAATGTATTCGAGCAAAATGCCTGCTTTAAACACTCTAATTTTTTCAAGGTAAAGGTCCTGGTTCCACATGACACCCAATTAAGGACATCATGCTTCTCCAGAAGGTGAGAAATCAACTGCGACAGTTCATACCCCTTAAGGCACGACCATCACGTCAATCCCGAAATTCAACTACGAGCTTTTTAACTGCAACAACTTTAATATACGCTATTGGAGCTGGAATTACCGCGGCTGCTGGCACCAGACTTGCCCTCCAA
+
CDDDDIHIIIIIIIIHIIHIIHIIIHIHIIIIIIIIIIHIEHIIHHHHIIIIHIHIIHIIIGGHIIIIIIIIHHIIIIIIHIIIIHIIIIIHIIIHIIIIIHHHIIIIIIIHHHIIIIIHIIIHHIIIIIIIIIIIIIIIIIIIIIIIIIIHIIIIIIIHIIIIIIIIIHIIIIIIIIIIIIIIIIIIIIIIIIIIIIIIIIIIIIIHIIIIIIHIIIIIIIIIIIIIHIIIIIIIIIIIIIIIIIHIIHFIIIIIIIIIIIIIIIIIHIIIIIHIIIIIIIIIIIIIIIIIIIIIIIIIIIIIIIIIIIIIIIIIIIIIIIIIIIIIIIIIIIIIIIIIIIIIIIIDDDDD
@HISEQ:969:HM2KJBCX2:2:1101:7224:32489 2:N:0:ACTATGCA
CTCCAGGTCATGCCCAACTATCCCTATTAATCATTACGTCAATCCTAGAAACCAACAAAATAGGATCGAACGTCCTATTTCATTATTCCATGCTAATGTATTCAAGCGTTAGCCTGCTTTAAACACTCTAATTTTTTCAAAGTAACAGTCCTGTTTCCCTGCAACACCAAATTAATGACATTACAGTTCTTCAAGAAGGAGGAATCAGTAAAGCCAGTACATACCATTGGCACGACCAACCTACTGACCCCGAAATTCAACTACGAGCTTTTTAACTGCAACAACTTTAATATACGCTATTGGAGCTGGAATTACCGCGGCTGCTGGCACCAGACTTGCCCTCCAA
+
DDDDDIIIIIIIIIIIIIIIIIIIIIIIIIIIIIIHIIIIIIIIIIIIIIIIIIIIHIIIIHIIIIIIIIIIIIIIIIIIIIIIIIIHIIIIIIIIHIIIIIIHIIIHIIIHIIIIIIIIIIIHIIIIIIIIIIIIIIIIIIIIIIIIIIIIIIIIIIIIIIIIIIIIIIIHIIIIIIIIIIIIIIIIIIHIHIIIIIIIIIIIIIIIIIIIIIIIIIIIIHIIIIIIIIIIIIIIIIIIIIHHIIIIIIIIIIIIHIIIIIIIIIIIIIIIIHIIIIIIIIIIHIIIIIIIIIIIIIIHIIIIIIIIIIIIIIIIIIIIIIIIIIIIIIIIIIIIIHIIIDDDDD
@HISEQ:969:HM2KJBCX2:2:1101:16446:33237 2:N:0:ACTATGCA
CTCCAGGTCATGCCCAACTATCCCTATTAATCATTACGTCAATCCTAGAAACCAACAAAATAGGATCGAACGTCCTATTTCATTATTCCATGCTAATGTATTCAAGCGTTAGCCTGCTTTAAACACTCTAATTTTTTCAAAGTAACAGTCCTGTTTCCCTGCAACACCAAATTAATGACATTACAGTTCTTCAAGAAGGAGGAATCAGTAAAGCCAGTACACACCATTGGCACGACCAACCTACTGACCCCGAAATTCAACTACGAGCTTTTTAACTGCAACAACTTTAATATACGCTATTGGAGCTGGAATTACCGCGGCTGCTGGCACCAGACTTGCCCTCCAA
+
DDDDDIIIIIIIHEHHHHHIIHIIHIHIHIIHGIIIHIIHIHIHHHIIIIIIIIIHIHIIHHHHCGHHIIHIGHHHIIIIGEGHHIIH?GHCCHHHIIIHHIIIIIIIIIHIHHIIIIIIIIIIHIHIIIGIIIIHHIIHHIIIIIIIIIIIIIIIIHHHGIIIIHHIHIIHIIHHIIHHHIIHIGIHIHHIIIIIHHHHHHIIHHHIHIIIHIHHHIIIIIIIIIIIIHIIIIIIIIIIIIIHIIIIHHHEIIIHHIIIIIIHIIHHH@IHIIIIIIIIIIIIIIHHIIHG@IHIIHHIIIHIHIIIHIIIIIIIIIHIIIIIIIHIIIIIIIIIIIIIIDDDDD
@HISEQ:969:HM2KJBCX2:2:1101:8086:33489 2:N:0:ACTATGCA
CTCCAGGTCATGCCCAACTATCCCTATTAATCATTACGTCAATCCTAGAAACCAACAAAATAGGATCGAACGTCCTATTTCATTATTCCATGCTAATGTATTCAAGCGTTAGCTTGCTTTAAACACTCTAATTTTTTCAAAGTAACAGTCCAAATTCCCCAAAACACCAAATTAATGGCATTAAGGTTCATCAGGAAGGAGGAATCAGTGAGACCAGTACATACCAGAGGCATGACCAACCTACTAACCCCGAAATTCAACTACGAGCTTTTTAACTGCAACAACTTTAATATACGCTATTGGAGCTGGAATTACCGCGGCTGCTGGCACCAGACTTGCCCT
+
BDDDDIIIIIIIIIIIIIIIIIIIIIIIIIIIIIIIIIIIIIIIIIIIIIIIIIIIIIIIIIIHIIIIIHIIIIHIIHIIIIIIIIIIFIIIIIHGIIIIIHHIIIIIIIIIIIIIIIIIHIIIIIIIIIIIIIIIIIIIIIIIIIIIHHIIIIIIIIHIHIGIIHIIIIIHHIIIIIIIHIIIIIHIHFHHGIIIIIIIIHIIIIIHIIIIIIIIIIIIIIIIIIIIIIIIIII<IIHHHHHHIHEIIIIIIHIHIIIIIIHHIFIIIIIIIIHIIIIIIIIIIIIIIIHIHHIIIHIIIIIIIHHHIIIIIIIIHIIIIIIIIIHIIIIIIIIIIDDDDD
@HISEQ:969:HM2KJBCX2:2:1101:3577:34123 2:N:0:ACTATGCA
CTCCAGGTCATGCCCAACTATCCCTATTAATCATTACGTCAATCCTAGAAACCAACAAAATAGAATCGGATGTCCTATTTCATTATTCCATGCTAATGTATTCAAGCGTGAGCCTGCTTTAAACACTCTAATTTTTTCAAGGTAACAGTCCTAATTCCCCGTGACACCAAATTAATGGCATTACGGTTCTTTAGAAGGTGAGAAATCAATAATATCAGTACATACCAACGGCATGACCGAAACATTGATCCCGAAATTCAACTACGAGCTTTTTAACTGCAACAACTTTAATATACGCTATTGGAGCTGGAATTACCGCGGCTGCTGGCACCAGACTTGCCCTCCAA
+
DDDDDIIIIIFHIIHICGHIIHIIIIIHHIHH?HIHIIHIHHHHIIIIEHHGEHHIIIEEHHHHHHHHGHHIHIIEHHIIHEHICFC?FHEHHFFHGFHCHGIHHEFHHEEHGHIHIGHHHHCG6FCGHGHEHHHC?HHFIHHIIHFHHGCGF1HFGHHCCHFCGCFCHGHIHHGFFH@EDC@H6<<GGGHIIHEFHEHG<0HIIFDDHGEH@D1C@HEHECCEHIHFHHCE@HHC/EHIHGE<D<EHEE<<1F1FCC<C<<</EF?HHFCHHH@GCD1D1C<1C?EHG1@@@HHE?HIHE@G?HHHED<1FCEC//C/HHHIHFHHE@CIIIIHIHHGDDHD0@D<
@HISEQ:969:HM2KJBCX2:2:1101:8306:34372 2:N:0:ACTATGCA
CTCCAGGTCATGCCCAACTATCCCTATTAATCATTACGTCAATCCTAGAAACCAACAAAATAGGATCGAACGTCCTATTTCATTATTCCATGCTAATGTATTCAAGCGTTAGCCTGCTTTAAACACTCTAATTTTTTCAAAGTAACAGTCCTGTTTCCCTGCAACACCAAATTAATGACATTACAGTTCTTCAGAAAGGAGGAATCAGCGAAGCCAGTTCATACCAGTGGCACGACCAACCTGCTGACCCCGAAATTCAACTACGAGCTTTTTAACTGCAACAACTTTAATATACGCTATTGGAGCTGGAATTACCGCGGCTGCTGGCACCAGACTTGCCCTCCAA
+
DDDDDIIIIIIIIIIFHHIHIIIIIHHIIIIIIIIHHIHIIEHHIIHIIIIIIIIIHIEHIIIFHIIIFHIIHHHHHIIHIHHIIIIHHHHIHH?FIIIHHHGHIIHHHHHGHIHIIIIHIIHHIIIIIIHIHHHIIIHHHHIIGIHHHIHHHI@GDIIHIHHHGDHHHGIHHHHHHDFHHIIIIHHGHHIIIIIHIIIIIIHFHHHIHHHHFHHIHGHIIHIIHIHFHHHHIIIIIIHIHGHHHHIHHHIIIHIFHHGIIHIIIHIIFHIHHIHIIIIIIIIHHHEIHIIIIIIIIIIIIIIIIHIIHFIHCIIIIIIIIIIIIIIHIIIIIIIHIIIIIDCDDB
@HISEQ:969:HM2KJBCX2:2:1101:8458:34181 2:N:0:ACTATGCA
CTCCAGGTCATGCCCAACTATCCCTATTAATCATTACGTCAATCCTAGAAACCAACAAAATAGGATCAAACGTCCTATTTCATTATTCCATGCTAATGTATTCAAGCGTTAGCCTGCTTTAAACACTCTAATTTTTTCAAAGTAACAGTCCTGTTTCCCTGCAACACCAAATTAATGACATTACAGTTCTTCAGAAAGGAGGAATCAGCGAAGCCAGTGCATACCAAAGGCACGACCAACCTGCTAACCCCGAAATTCAACTACGAGCTTTTTAACTGCAACAACTTTAATATACGCTATTGGAGCTGGAATTACCGCGGCTGCTGGCACCAGACTTGCCCTCCAA
+
DDDDDIIIIIIIIIIIIIIIIIIIIIIIIIIIIIIIIIIIIIIIIIIIIIIIIIIIIIIHIIIHHHIHIIIIIIIIIIIIIIIIIIIHIIIIIIHIIIIIIIHIIIIHIIIIIIIIIIIIIIIIIIIIIIIIIIIIIIIIIIIIIIIIIIIIIIIIIIHIIIIIIHIIIIHIHIIIHIIIIHIIIIIIIIIIIIIIIIIIIIIIIIIIIIIIIIIIIIIIIHIHIIIIIIIIIIIIIIIIIIIHHIIIIIHIIIIIIIIIIIIIIHIIIIIIIIIIIIIIIIIIIIIIIIIIIIIIIIIIIIIIIIIIIIIIIIIIIIIIIIIIIIIIIIIIIIIIIIIIIDDDDD
@HISEQ:969:HM2KJBCX2:2:1101:2129:35438 2:N:0:ACTATGCC
CTCCAGGTCATGCCCAACTATCCCTATTAATCATTACGGTGATCCTAGAAACCAACAAAATAGAACCATGCCGTCCTATTCTATTATTCCATGCTAATGTATTCGAGCAAAAATGCCTGCTTTAAACACTCTAATTTTTTCAAGGTAAAGGTCCTGGATCCGCAAGACACCCAATTAAGGACATCAAGTTTCTCCAGAAGGTGAGAAATCAACAGCGACAGCTCATACCCCTTAAGGCATGACCATCACGTCAATCCCGAAATTCAACTACGAGCTTTTTAACTGCAACAACTTTAATATACGCTATTGGAGCTGGAATTACCGCGGCTGCTGGCACCAGACTTGCCCTCCAA
+
DDDDDIIIIIIIIIIIIIIIIIIIIHIIIIIIIIIIIIIIIIIIIIIIIIIIIHIIIIIIIIIIIIIHHEHHHIIIIIIIIIIIIIIIIHIIIIIIHHIIIIIIHHHIIIIIIIIIIIHHHIIIIIHIIIIIHIIIIIIIIIHHIIIIIHIIIIIHIIIIIIIIIIIIIHHIIIIIIIIIIIIIIIIIIIHIHIIIIIIIIIIIIIIIIIIIIIIIIIIHG1IIIIIIIIIIIIIIIIIIIIIIIIIIIIIHIIIIIIIIIIIIIIIIIHIIIIIIIIIIIIIIIIIIIIIIIIIIIIIIIIIIIIIIIIIIIIIIIIIIIIIIIIIIIIIIIIIIIIIIIIIIIIIIDDDDD
@HISEQ:969:HM2KJBCX2:2:1101:14062:35953 2:N:0:ACTATGCA
CTCCAGGTCATGCCCAACTATCCCTATTAATCATTACGTCGATCCTAGAAACCAACAAAATAGAATCAAACGTCCTATTTCATTATTCCATGCTAATGTATTCAAGCGCGAGCTTGCTTTAAACACTCTAATTTTTTCAAAGTAACAGTCCTGATTTCCCGCGACACCAAATTAATGACATCGTGGTTCGTCAGAAGGGAGAAACCAATAATGCTAGTACGTACAAAGTACGACCGACATATTAGTCCCGAAATTCAACTACGAGCTTTTTAACTGCAACAACTTTAATATACGCTATTGGAGCTGGAATTACCGCGGCTGCTGGCACCAGACTTGCCCTCCAA
+
DCDDDIIIIIIIIIIIIIIIIIIIIIIIIIIIIIIIIIIIIIIIIIIIHIIIIIIIIIIIIIHHIIIIIIIIHHIIIHIIIIIIIIHIIIHIIIIIIIIIIHHIIIIIIIIIIIIIIIIIIIIIIIIIIIHIHHIIIIIIIIIIIIIIIIIIIIIIIHHIIIIIIIIIIIIIIIIIHIIIIIIIIIIIIIHIIIIIIIIIIIIIIIIIIIIIIIIIIIIIIIIIIIIIIIIIIIIIIIIIIIIIIIIIIIIIIIIIIIIIIIIIIIIIIIIIIIIIIIIIIIIIIIIIIIIIIIIIIIIIIIIIIIIIIIIIIIIIIIIIIIIIIIIIIIIIIIIIIIIDBBBD
@HISEQ:969:HM2KJBCX2:2:1101:2592:36324 2:N:0:ACTCTGCA
CTCCAGGTCATGCCAACTATCCCTATTAATCATTACGTCAATCCTAGAAACCAACAAAATAGGATTAACGTCCTATTTCATTATTCCATGCTAATGTATTCAAGCGTGAGCCTGCTTTAAACACTCTAATTTTTTCAAAGTAACAGTCCTGACTCCCCACAACAACAAATTAATAACATGATGGTTTGTCAGAAGGTAAGAATCAGTAACACCAGTACGTACCAAAGGTACAACTAACGTACTAATCCTGAAATTCAACTACGAGCTTTTTAACTGCAACAACTTTAATATACGCTATTGGAGCTGGAATTACCGCGGCTGCTGGCACCAGACTTGCCCTCCAA
+
@D@@0DGHHCHEH1<FHEHECHFFHIH?CC@@F@H11<DCHHFHHEEF<FFHH@HH?11D<<F1FEEH1<CHEE?<1C@1<D<FHG1C11<1<C<DH@@C11<C@0D=<C?1/DF@EHH@GHHHE?FCHHG1:D:1<<@EH@1<D1D1CF<<DF1CE00<.<<<100<.CHD<FDH?@/HFD0DHH0<GG<0FFIHGG@1DDCCD11<<<11G</1<0F1HD/<</11GGG<C@HHC<<1D:1F:<1111G<<111<D<0<<1<1E<<1<F<<<1HHCG<1<1<1HEHFCCHC@HE@HCD<<<EF1HG<1<F</<<<111CIHF1CCGC<1FHEHECCG@D@D<
@HISEQ:969:HM2KJBCX2:2:1101:1866:36588 2:N:0:ACTATGCA
CTCCAGGTCATGCCCAACTATCCCTATTAATCATTACGTCAATCCTAGAAACCAACAAAATAGGATCGAACGTCCTATTTCATTATTCCATGCTAATGTATTCAAGCGTTAGCTTGCTTTAAACACTCTAATTTTTTCAAAGTAACAGTCCAAATTCCCCGCAACACCAAATTAATGGCATTACGGCTCATCAGGAAGGAGGAATCAGTGAGACCAGTACATACCAGAGGCATGACCAACCTACTAACCCCGAAATTCAACTACGAGCTTTTTAACTGCAACAACTTTAATATACGCTATTGGAGCTGGAATTACCGCGGCTGCTGGCACCAGACTTGCCCTCCAA
+
DDDDDIIIIIIIIIIIIIIIIIIIIHIIIIIIIIIIIIIIIIIIIIIIIIIIIIIIIIIHIIIIIIIIGIHIIIIIIIIIIIIIIIIIIIIIIIHIIIIIIHIIIIIIIIIIGIIIHHIIIIHIIIIHIIIIHIIIIIIIHIIIIIIIIIIIIIHIIIIIIIIIIIIIIIIIIIIIIIIIIIIIIIIHIIIIIIIIIIIIIIIIIIIIIIIIIHIIIIIIIIIIIIIIIIIIIIIIIIIIIIHHHHHIIIIIIIIIIIIIIHIIIIIIIIIIIIIIIIIIIIIIIIIIIIIIIHIIIIIIIIIIIIIIIIIIIIIIIIIIIIIIIIIIIIIIIIIIIIIIIDDDDD
@HISEQ:969:HM2KJBCX2:2:1101:16225:36914 2:N:0:ACTATGCA
CTCCAGGTCATGCCCAACTATCCCTATTAATCATTACGTCAATCCTAGAAACCAACAAAATAGGATCGAACGTCCTATTTCATTATTCCATGCTAATGTATTCAAGCGTTAGCTTGCTTTAAACACTCTAATTTTTTCAAAGTAACAGTCCAAATTCCCCAAAACACCAAATTAATGGCATTAAGATTCATCAGGAAGGAGGAATCAGTGAGACCAGTACATACCAGAGGCATGACCAACCTACTAACCCCGAAATTCAACTACGAGCTTTTTAACTGCAACAACTTTAATATACGCTATTGGAGCTGGAATTACCGCGGCTGCTGGCACCAGACTTGCCCTCCAA
+
DDDDDIIIHIIIIIIIIIIIIIIIIIIIIIIIIIIIIIIIIIIIIIIHIIIIIGIIHEHIIIIIIIIHGHIHIIIIIIIHIIIGIIIHIIIIIIHIHIIIIHHIIIIIIIIIIIHIHHIIIIIIIIIIIIIIIHIIIIIIIIIIIIIIGIIIIIHIIIIHIHHIIIIIIIIIHHHHIHIIIIIHHIHIIIHIIHHHHHIIHHIHHIIHIHHHIHIHIIIIIHHHIIIIIIIIIIIIIIIIIHIGIHEIIIIIIIIIHIIIHHIIIIIIIIIIHHHHHHIIHFCIIIIIIIIIIIIIIIIIIIIIIIIIIIIIIIIIIIIIIIIIIIIIIIIIIIIIIIIIIDDDDD
@HISEQ:969:HM2KJBCX2:2:1101:6626:36649 2:N:0:ACTATGCA
CTCCAGGTCATGCCCAACTATCCCTATTAATCATTACGGTGATCCTAGAAACCAACGAAATAGAACCAAGCCGTCCTATTTCATTATTCCATGCTAATATATTCAGACGTTAGCCTGCTTTAAACACTCTAATTTTTTCAAAGTAATAGTCCTGATTTCCAATCACACCAAATAAATGGCATGAAAGTTCCTCAGAAGGTAGAGATTTATCTCACCAGTACAGACAATTAAGCCTGACCAATGGGTAAACCCCGAAGTTCAACTACGAGCTTTTTAACTGCAACAACTTTAATATACGCTATTGGAGCTGGAATTACCGCGGCTGCTGGCACCAGACTTGCCCTCCAA
+
DDDDDIIIIIIIIIIIIIIIIIIIIIIIIIIIIIIIIIIIIGIIIHIIIIIIIIIIIIIIIIIHHHHIIHIGIIIHIIIIIIIIIIIIIIIIIIIIIIIIIIIIIIIIIIIIIHIIIIHIIIIIIIIIIIIIIIIIIIIIIIIIIIIIIIIIIIIIIIHIIIIIIIIIIIIIIIIIIIHIIIIIIIIIIIIIIIIIIIIIIIIIIIIIIIIIIIIIIIIIIIIIIIIIIIIIIIIIIIIIIIIIIHHIIIIIIIIIIIIIIIIIIIIIIIIIIIIIIIIIIIIIIIIIIIIIIIIIIIIIIIIIIIIIIIIIIIIIIIIIIIIIIIIIIIIIIIIIIIIIIIIDDDDD
@HISEQ:969:HM2KJBCX2:2:1101:14494:37781 2:N:0:ACTATGCA
CTCCAGGTCATGCCCAACTATCCCTATTAATCATTACGTCGATCCTAGAAACCAACAAAATAGGGTCAAACGTCCTATTTCATTATTCCATGCTAATGTATTCAAGCGTGAGCCTGCTTTAAACACTCTAATTTTTTCAAAGTAACAGTCCTGATTCCCCGCGACACCAAATTAATGACATCACGGATCTTCAGAAGGGAGAAACCAGTGACACCAGTGCATACCAAAGGCATGACCAGCGTACTGATCCCGAAATTCAACTACGAGCTTTTTAACTGCAACAACTTTAATATACGCTATTGGAGCTGGAATTACCGCGGCTGCGGGCACCAGACTTGCCCTCCAA
+
DDDDDIIIIIHIIIIIIIIIIIIIIIIIIIIIIHIIIIIIIIIIIIIIIIIIIIIIIIHIIIIHHIIIIIIIIIIIIIHIIIIIIIIIIHIIHIIGHHHIIIIIIIHIIIIIIIIIIHIIIIIIIIIGIIIHHHHIIIIIGIIHIIIIIIIIIIIIIIIIIIIIIIIIIIIIIIIIIIIIIIIIIIHIIIIIIIIIIIIIIIIIIIIIIHIIIIIIIIIHIHIIIIIIIIIIIIIHIIIIIIIIHIIIIIIIIIIIIIIIIHHIIHIIIIIIIHHIIIIIIHIHHIIIIIIIIHIIIIIIIIIIIIIIIIIIIIIIIIIIIIIIIIIIIIIIIIGIIIIIIDDDDD
@HISEQ:969:HM2KJBCX2:2:1101:18693:37556 2:N:0:ACTATGCA
CTCCAGGTCATGCCCAACTATCCCTATTAATCATTACTCATTTCCCCAAAAACCAACAAAATTCGAGATACGAGTCCTAAATTATTATTCTATGCTAATGTATTCATAACTTTCAGCCTGCTTTAAACACTCTAATTTTTTCAAAGTAAAGGTCCTGGATTGCGAACCCAACCCAGTAAAGGGCAGGAACGTTCTCCAGGAAGATGGTAAGCGCGCATCGGCACTCACACACGATACCGTGGCGGGCCAAGCGCACTATACCAGAAATCCAACTACGAGCTTTTTAACTGCAACAACTTTAATATACGCTATTGGAGCTGGAATTACCGCGGCTGCTGGCACCAGACTTGCCCTCCAA
+
DDDDDIIIHIHGHEHHIIIIIIHHIIIIIHIHHHIHIIIIHIIIHIIHEHIIIIIIIIIIHHIHIHIHIIIHIIIIIIICHHIIIIHFHHIHIIHHIHHHHDGHIIIIIIIHIHHIIHHEHHHIIHHHHIHHIHHIIIIHIHFHIHHEGHIGHIGHIHHEHIHIIHHHHHHHHIHHHHHGCHHHIHIIIHIIIHHHHIIIIHHIHHHEHIIIIIHIIHIIHHHHHHHHIFIHGHHIIIHIHIIIIIHHHHHHHHGHGHHHEEHGIHIHIHIIIIIIIIIIIIHFHIIIHIIHHHHHEHHIIIIHIIHIIIIIIHIIIIIIIIHHHHIIIIIIIIIIIIIIHIIIIIIIIIIIIDDDDD
@HISEQ:969:HM2KJBCX2:2:1101:10932:38472 2:N:0:ACTATGCA
CTCCAGGTCATGCCCAACTATCCCTATTAATCATTACGTCAATCCTAGAAACCAACAAAATAGGATCGAACGTCCTATTTCATTATTCCATGCTAATGTATTCAAGCGTTAGCTTGCTTTAAACACTCTAATTTTTTCAAAGTAACAGTCCAAATTCCCCAAAACACCAAATTAATGGCATTAAGGTTCATCAGGAAGGAGGAATCAGTGAGACCAGTACATACCAGAGGCATGACCAACCTACTAACCCCGAAATTCAACTACGAGCTTTTTAACTGCAACAACTTTAATATACGCTATTGGAGCTGGAATTACCGCGGCTGCTGGCACCAGACTTGCCCTCCA
+
DADDDHIH@HEHFHEHHECHEGEGGHHIEHEHIIIIIIH@EEGH?E1<<FHE@GHEHCGHGGH@GHHHGI</<CGHGHICFHIEEHH<<FHCEHHIHIIHGHHHIIHEHHHHHG?HEEGHHHGABDGEEHFHHHHHHIIHHECEFIIHHFDHHH@FHGEGDHHGHHIHHFD<HHIHHIHHHFHHHIIHGHGHIEHIHIHEG@H@G2HFEEIGIIHIHHHHHHHHHIHIH=IIHHHHIHH?HFFAEHEDCHEEHIIHHHHHEHHIHHFHHHHCIHCF?HGHHHHHHHGCIHHHD0HHHFIGIHIIIIIIIIIHIIIIHIHHHIIHIHEIIIHHHGHGIGIIDDDBA
@HISEQ:969:HM2KJBCX2:2:1101:11313:37545 2:N:0:ACTATGCA
CTCCAGGTCATGCCCAACTATCCCTATTAATCATTACGTCGATCCTAAAAACCAACAAAATATGGTCAAACGTCCTATTTCATTATTCCATGCTAATGTATTCAAGCGTGTGCCTGCTTTAAACACTCTAATTTTTTCAAAGTAACAGTACTGATTCCCCATGACACAACATTAATGACATCACCGTTCGTCAGAAAGTAGAAATCAATAATACCAGTGCATACCGGAGGCACGACCAATATATTGTTCCCCAAATTCAACTACGAGCTTTTTAACTGCCACAACTTTAATATACGCTATTGGAGCTGGAATTACCGCGGCTGCTGGCACCAGACTTGCCCTCCAA
+
D0<<<D11<11CH11<10DECEHEC1<<1<11<1111<DC//110<1<F1DC<110<<<CF1111<F<1<D0110<1<11<11<<1<G<1<11111<<<<AE61@D@8F?E<?F??0E6B<F<88<</9HHCCB<F8<$DF1<B<GC81$B<$<0<?6B@193::0)&<#17GF<<0.9/<CG/-/,D</-//<CB0F<:00CF<0<D00D<11EHFHD://<HC1<1FED:/111:<<11/:11<.@:C<11<C1F<1D1CECC1D0<<1@CC<C<<00F?CF<C1GCC1<C<CC<CCCCF<@GD11@HDCCE?CCHHHHHE<1HHEIIIHHC<<1C/<<00<B<
@HISEQ:969:HM2KJBCX2:2:1101:1521:40489 2:N:0:ACTATGCA
CTCCAGGTCATGCCCAACTATCCCTATTAATCATTACATCGATCCTAGAAACCAACAAAATAGAATGCGATGTCCTATTTCATTATTCCATGCTAATGTATTCAAGCGTGAGCCTGCTTTAAACACTCTAATTTTTTCAAGGTAACAGTCCTAATTCCCTATAACATCAAATAAATGACATTATAGTTCTTTAGAAGGTGAGAACCAATAAAATCAGTACATACCAAGGCATGACCAACTAATTGATCCCGAAGTTCAACTACGAGCTTTTTAACTGCAACAACTTTAATATACGCTATTGGAGCTGGAATTACCGCGGCTGCTGGCACCAGACTTGCCC
+
DDDDDIIIIIIIIIIIIIIIIHIIIIIIIIIHIIIIIIIIIIIIIIHHHIHIIHHIGIIIIIHHFHIIIIIIIGHIIIIIIHIIIIIIIIIIIIIIIIIIIIIIIIIIIIIIIIHIIGHHHIIIIHIIIIIIIIIIIIIIHIHIIIIIIIIIIHHIIIIIHIIIIHIIIIIIIIIIIIIIIIIIIIIHGIIIIIIIIIIIIIIIIIIIIIIIIIIIIIIIIIIIIIIIHIIIIHHHHHGIHIHHIHHIHIIIIIIIIIIIIIIIIIIIIIIIIHIIIIIIIIIIIIIIIIIHHIIIIIIIIIIIIIIIIIIIIIIIIIIIIIIIIIIIIIIIIIIDDDDD
@HISEQ:969:HM2KJBCX2:2:1101:12974:40369 2:N:0:ACTATGCA
CTCCAGGTCATGCCCAACTATCCCTATTAATCATTACGGTGATCCTAGAAACCAACAAAATAGAACCATGCCGTCCTATTCTATTATTCCATGCTAATGTATTCGAGCAAAAATGCCTGCTTTAAACACTCTAATTTTTTCAAGGTAAAGGTCCTGGATCCGCAAGACACCCAATAAAGGACATCAAGTTTCTCCAGAAGGTGAGAAATCAACAGTAACAGTTCATACCCCTTAAGGCATGACCATCACGTCAATCCCGAAATTCAACTACGAGCTTTTTAACTGCAACAACTTTAATATACGCTATTGGAGCTGGAATTACCGCGGCTGCTGGCACCAGACTTGCCCTCCAA
+
DCDDDIHIIIIGIIIIFHIIIGHIHIIIIIIIIIIIIIHEEHHHIIIIHHHIHHHIIIHIHIEHHIHIIIIGDHHIHGHHIIIIIIIHHIHIHEGHHIHHHIHGHHIIIHGHHHIIHGHHIIHIHIIHHIHHHGHIIIIIII?HIIHIHHHHIHGIHHHHIIIIHHHHHGHHHHEIIGHHIIHHIIHGCHFIHIIHIIIHHHHIIHIHEHIIIIGHHHIIHIIIHIIIIIIIIIIHIIIIHIIIIIHHFHFDIHHIIIIIIIIHIIIHEHHIIIIHGIIIHIIHGIIIIIIIIIHIIIIIIHHIHIIIIIHHF1IIIIIIIIIIIIIHIIIIIHIIIIIIIIIIIIIIDDDD@
@HISEQ:969:HM2KJBCX2:2:1101:7491:40650 2:N:0:ACTATGCA
CTCCAGGTCATGCCCAACTATCCCTATTAATCATTACGTCAATCCTAGAAACCAACAAAATAGGATCAAACGTCCTATTTCATTATTCCATGCTAATGTATTCAAGCGTTAGCCTGCTTTAAACACTCTAATTTTTTCAAAGTAACAGTCCTGTTTCCCTGCAACACCAAATTAATGACATTACAGTTCTTCAAGAAGGAGGAACCAGTGAAGCCAGTACATACCAGAGGCACGACCAACTTACTAATCCCGAAATTCAACTACGAGCTTTTTAACTGCAACAACTTTAATATACGCTATTGGAGCTGGAATTACCGCGGCTGCTGGCACCAGACTTGCCCTCCAA
+
DDDDDIIIIIHIIIIIIIIIIIIIIIIIIIIIIIIIIIGHIIIIIIIIIIIIIIIIIIIIIIIHIHIIIIIIIIIIIHIIIIIIHIIGGIIIIIIIIIIIIIIIIIHIIHIHHHIIIIIIIIIIIIIIIIIIIIIIIIIHIIIIIIIIIIIIIHIIIIIIIIIIIIIIIIIIHIIIIIIIIIIIIIIIIIIIIIIIIIIIIIIIIIIIIIIIIIIIIIIIIIIIIIIIIIIIIIIIIIIIIIIIHIIIIIIIIIIIIIIIIIIIIIIIIIIIIIIIIIIIIIIIIIIIIIIIIIIIIIIHHIIIIIIIIIIIIIIIIIIIIIIIIIIIIIIIIIIIIIIIIDDDDD
@HISEQ:969:HM2KJBCX2:2:1101:11269:41119 2:N:0:ACTATGCA
CTCCAGGTCATGCCCAACTATCCCTATTAATCATTACGGTGATCCTAGAAACCAACAAAATAGAACCATGCCGTCCTATTCTATTATTCCATGCTAATGTATTCGAGCAAAATGCCTGCTTTAAACACTCTAATTTTTTCAAGGTAAAGGTCCTGGTTCCACATGACACCCAATTAAGGACATCATGCTTCTCCAGAAGGTGAGAAATCAACTGCGACAGTTCATACCCCTTAAGGCACGACCATCACGTCAATCCCGAAATTCAACTACGAGCTTTTTAACTGCAACAACTTTAATATACGCTATTGGAGCTGGAATTACCGCGGCTGCTGGCACCAGACTTGCCCTCCAA
+
DDDDDIIHIHIIIIIIIIIIIIGHIIIIIIIIHIIHIIIIIIIIIIIIIIIGHEHIHIFHHIHIIIHIIIIHHIIIIIIIIIIIIIIIIIIIGIIGIHIIIHIIIIIIIHIIIIIIIHIIHIIIHIIIHIIHHFGHHHIIGIIHIIIIIIIHIHIIHHIIIIIIIIIHHIHIHIIIIIIIIIIIIIIHIHIIIIIIIIIIIIGIIGIGIHIIIII<IIIIIHIHIIIIIHHHHIIHIIIIIIIIIIIIIHGHHIHIIIIIIIIIHIIIHIIIIIIIIIIIIIIIIIIIIIIIIIIIIIHHIIIIIHIIIHIIIIIIIIIIIIHIIIIIIIIIIIIIIGIIIIIIIIIDDDDD
@HISEQ:969:HM2KJBCX2:2:1101:5923:41776 2:N:0:ACTATGCA
CTCCAGGTCATGCCCAACTATCCCTATTAATCATTACGTCGATCCTAGAAACCAACAAAATAGAATCAAACGTCCTATTTCATTATTCCATGCTAATGTATTCAAGCGTGCGCCTGCTTTAAACACTCTAATTTTTTCAAAGTAACAGTCCTGATTCCCCACGACACCAAATTAATGACATCGCGGTTCTTCAGAAGGTAGGAACCAATAATGCCAGTGCGTACCGAGGCACGACCGACAATCTGATCCCGAAATTCAACTACGAGCTTTTTAACTGCAACAACTTTAATATACGCTATTGGAGCTGGAATTACCGCGGCTGTTGGCACCAGACTTGCCCTCCAA
+
DDDDDIIIIIIIIIIIIIIIIIIIIIIIIIIIIIIIIIIIIIIIIIIIIIIIIHIIIIIIIIIIIIIIIIIIIIIIHIIIIIIIIIIIIIIIIIIIIIIIIHIIIIIIIIIGIIIIIHIIIIIIIIIIIIIIIIIIIIIIIIIIIIIIIIIIIIIIIIIIIIIIIIIIIIIIIIIIIHIIIIIIIIIIIIIIIIIIIIHIIIIIIIIIIIHIIIIIIIIIIIIIIIIIIIIHIIIIIIIIIIHGIIIIIIIIIIIIIIIIIIIIIIIIIIIIIIIIIIIIIIIIIIIIIIIIIIIIIIIIIIIIIIIIIIIIIIIIIIIIIIIIIIIIIIIHHIIIIIIIDDDDD
@HISEQ:969:HM2KJBCX2:2:1101:4988:41733 2:N:0:ACTATGCA
CTCCAGGTCATGCCCAACTATCCCTATTAATCATTACGTCAATCCTAGAAACCAACAAAATAGGATCAAACGTCCTATTTCATTATTCCATGCTAATGTATTCAAGCGTTAGCCTGCTTTAAACACTCTAATTTTTTCAAAGTAACAGTCCTGTTTCCCTGCAACACCAAATTAATGACATTACAGTTCTTCAAGAAGGAGGAACCAGTAAAGCCAGTACATACCAGAGGCACGACCAACTTACTAATCCCGAAATTCAACTACGAGCTTTTTAACTGCAACAACTTTAATATACGCTATTGGAGCTGGAATTACCGCGGCTGCTGGCACCAGACTTGCCCTCCAA
+
DDDDDIIIIIIIIIIIIIIIIIIIIIIIIIIHIIIIIIIIIIIIIIIIIIIIHIIIIIGIIIHHIIIIIIIIIIIIIIHIIIIIIIIGHIIIGIGHIIIIIIIIIIIIIIIIIIIIIIIIIIIIIHIIIIIIIIIIIHIHIIIIIIIIIIIIIIHIIIIHIIIIIIHIIIHHHIIIIIIIIIIIIIIIIIIIIIIIIIIIIIIHHHIIIIIIIIIIIIIIIIIIIIIIIIIIIIIIIIIIIIIHHIIIIIIIIIIIIIIIIIIIIIIIIIIIIIIIIIIIIIIIIIIIIIIIIIIIIIIHHIIIIIIIIIIIIIIIIIIIIIIIIIIIIIIIIIIIIIIIIDDDDD
@HISEQ:969:HM2KJBCX2:2:1101:13139:41905 2:N:0:ACTATGCA
CTCCAGGTCATGCCCAACTATCCCTATTAATCATTACGTCAATCCTAGAAACCAACAAAATAGGATCGAACGTCCTATTTCATTATTCCATGCTAATGTATTCAAGCGTTAGCTTGCTTTAAACACTCTAATTTTTTCAAAGTAACAGTCCAAATTCCCCGCAACACCAAATTAATGGCATTACGGATCATCAGGAAGGAGGAATCAGTGAGACCAGTACATACCAGAGGCATGACCAATCTACTAACCCCGAAATTCAACTACGAGCTTTTTAACTGCAACAACTTTAATATACGCTATTGGAGCTGGAATTACCGCGGCTGCTGGCACCAGACTTGCCCTCCAA
+
B@BDDIHIHIIHIEHIIIIIIIIIHIIIHIHGHHIIIIIIIHHHGHIIIIIHEHHIIIIGGGIHHFHIHHFHH1@EHIIIHIHHEHIHEGHICHHIIHIHHIHHHHGHIIHIHIHIIIHIIHHHIIIIHICFHHIHHHIIIIIIIIHEHHHHHHGHHIHHHIHIIIHIIIIIIIIIHIIIIIIIIIIIHIIIHIIIIIHHIIIHIHIIHIIIIIHHIIIIIIIEHIIIHHIIHIIIIIIIIIHGFHHIIIIIIIIIHIIHGHIIHIHHIIIHEIIIIHIIIHIIIIHIIHGHIHIIIIIIIIIIIIIHHIIIIIIIIIIIIIIHGIIIIIIIIIIIIIIIIDDDDD
@HISEQ:969:HM2KJBCX2:2:1101:10922:42387 2:N:0:ACTATGCA
CTCCAGGTCATGCCCAACTATCCCTATTAATCATTACGTCAATCCTAGAAACCAACAAAATAGGATCAAACGTCCTATTTCATTATTCCATGCTAATGTATTCAAGCGTTAGCCTGCTTTAAACACTCTAATTTTTTCAAAGTAACAGTCCTGTTTCCCTGCAACACCAAATTAATGACATTACAGTTCTTCAAGAAGGAGGAACCAGTAAAGCCAGTACATACCAGAGGCACGACCAACCTACTAATCCCGAAATTCAACTACGAGCTTTTTAACTGCAACAACTTTAATATACGCTATTGGAGCTGGAATTACCGCGGCTGCTGGCACCAGACTTGCCCTCCAA
+
DBDDDIIIFEHHHHHHIIIIGHHHHHHHIIHIIIIIIIHHHHGHHIGHEHIICEHHHHHIIHGHIIIGIIIGHIIHIHFHHHIIIIIGHIHIIHEHHHEFGHHHHIHHHHIEFHHHHIIIIGHIHIIHHHIIHHHHFIIIIIHHHHHHIIHHIHIIIIHIIIIIIHHIIIHIIIIIIIIIIIIIIHIIIIHGIIIHHFHHIIIHHHFGFHIIIIIIIIIIIIIIIIIHIHIIIIIIIHEHIIIHHIHHIHHIHHEHHIIIHDDHHHGHHHHIHIIIHGIIIIIHHHHIHIIIIIIIIIIHIIIIIHGIIIIHIIHHHDIIIIIIIHHGIIIIIIIIHEHIIDCDDD
@HISEQ:969:HM2KJBCX2:2:1101:2372:42175 2:N:0:ACTATGCA
CTCCAGGTCATGCCCAACTATCCCTATTAATCATTACGTCAATCCTAGAAACCAACAAAATAGGATCAAACGTCCTATTTCATTATTCCATGCTAATGTATTCAAGCGTTAGCCTGCTTTAAACACTCTAATTTTTTCAAAGTAACAGTCCTGTTTCCCTGCAACACCAAATTAATGACATTACAGTTCTTCAAGAAGGAGGAACCAGTAAAGCCAGTACATACCAGAGGCACGACCAACCTACTAATCCCGAAATTCAACTACGAGCTTTTTAACTGCAACAACTTTAATATACGCTATTGGAGCTGGAATTACCGCGGCTGCTGGCACCAGACTTGCCCTCCAA
+
@@@001<<11D@H1@CG0GHII?1<<C<<CH1<CC11<<FHCFHGH?CCF@H@CH@11C@<GHH1<<<11DC<1<0111<<11<<F?G1DHFCEG@HF1D<111<1<:B0.C?1<1<AHFGC<C1<<C1C1C</11<<1DF1<<GH/<C@HH@D@DH9F1HFGHIC0DHCCHHHGC-FC?//GCCFIHFHHDC<00HG5<:<<<IIHG@<:FD1HD0$GFC1FHD$11EHGCC$CH@<<<@@FC<1<HC/<1<<1<1<10<0<<1<<D1D1<1CCC@IHGGD<<F<1HCHHC0G<@HG?GFIHECEHCHF<CCEC<<<11C@EIIIHEHHHC@FHEHCIIHDBDD?
@HISEQ:969:HM2KJBCX2:2:1101:13795:42847 2:N:0:ACTATGCA
CTCCAGGTCATGCCCAACTATCCCTATTAATCATTACGTCAATCCTAGAAACCAACAAAATAGGATCGGATGTCCTATTTCATTATTCCATGCTAATGTATTCAAGCGTGAGCCTGCTTTAAACACTCTAATTTTTTCAAGGTAACAGTCCTAATTCCCCGTGACACCAAATTAATGGCATTACGGTTCTTTAGAAGGTGAGAAATCAATAATATCAGTACATACCAACGGCATGACCGAAACATTGATCCCGAAATTCAACTACGAGCTTTTTAACTGCAACAACTTTAATATACGCTATTGGAGCTGGAATTACCGCGGCTGCTGGCACCAGACTTGCCCTCCAA
+
DDDDDIIIIIIIIIIIIIIIIIIIIIIIIIIIIIIIIIIIIIIIIIIIIIIIIIIIIIIIIIIHIIIIIIIIIIIIIIHIIIIIIIIIIIIIIIIIIIIIIIHIIIIIIIIIIIIIIIIIIIIIIIIIIIIIIIIIIIHIIIIIIIIIIIIIIIIIIIIIIIIIIIIIIIIIIIIIIIIIIIIIIIIIIIIIIHIIIIIIIIIIIIIIIIIIIIIIIIIIIIIIIIIIHHIIHIIIIHIIIHHIIHIIIIGIHIIIIIIIIIIIIIIIIIIIIIIHIIIIIIIIIIIIIIIIIHHIIIIIIIIIIIIIIIIIIIIIIIIIIIIIIIIIIIIIIIIIIIIIIIDDDDD
@HISEQ:969:HM2KJBCX2:2:1101:15859:42887 2:N:0:ACTATGCA
CTCCAGGTCATGCCCAACTATCCCTATTAATCATTACGGTGGTCCTAGAAACCAACAAAATAGAACCACAACGTCCTATTCTATTATTCCATGCTAATCTATTCAAGCAATAGCCCGCTTTAAACACTCTAATTTTTTCAAGGTAATGGTCCTGGCTCCCCAACACACCCAATTAAGGACATACTGGTTCACCAGAAGGAAGACCCGACAACAGGACAGTACTCGCCAAAGACGGACCGCCCGGCCAAGTCTAAAATTCAACTACGAGCTTTTTAACTGCAACAACTTTAATATACGCTATTGGAGCTGGAATTACCGCGGCTGCTGGCACCAGACTTGCCCTCCAA
+
BDDDAIIIIGFHEHIHHIHI@CGHIIIIIGHIIIIHHHHHHHIIIGEHIIIEHHIIIIFHHIHHHIHIIHHEHEGHIICHFHHIHH?FHHGFHHEEHHHHHHHHHIIHHIIHHHHHEHEHHHIIIHHHGHHIIHGIHHFEIIIIIIIIHHHAHHIHGIIIIIIIIIIEIHHHH:HHHIIIIHHGIHIIIIIIIHIIIIHIIHIIIIIIIIIHHFHHHHIIIIGIIIIIII=IIHIIIIIIHIIHHFIHHFGHHIIIHGIHHIHEHHHFHIHIIIHGIIIIIIIHIIIIIIIHHHHIHIIIIIIIIIGIIIIIIIIIIIIHHIHIHIIIIIIIIIIIIIHIIIDCDDD
@HISEQ:969:HM2KJBCX2:2:1101:14401:43373 2:N:0:ACTATGCA
CTCCAGGTCATGCCCAACTATCCCTATTAATCATTACGTCAATCCTAGAAACCAACAAAATAGGATCAAACGTCCTATTTCATTATTCCATGCTAATGTATTCAAGCGTTAGCCTGCTTTAAACACTCTAATTTTTTCAAAGTAACAGTCCTGTTTCCCTGCAACACCAAATTAATGACATTACAGTTCTTCAAGAAGGAGGAACCAGTAAAGCCAGTACATACCAGAGGCACGACCAACTTACTAATCCCGAAATTCAACTACGAGCTTTTTAACTGCAACAACTTTAATATACGCTATTGGAGCTGGAATTACCGCGGCTGCTGGCACCAGACTTGCCCTCCAA
+
DDDDDFHIGIIGEHIHHHIIGHIGHHIIIIIIHIIIIIHIIIIIIHIIIHIIHHIIIHG<FHGHGHIIIIIICHHHIHEHHHHIIIH?HHHHHHIIIIHIHHGHIHIHHHEHIIIHIHDIHIIIIIHIIIIIIIIIIIIIIIIIIIIIIIIIIHGHHIGHHIIHHFIHHEGHIHHHHHHIIHIIIIHHHHCHHIHHIIHIHHIHIGIIHHFGHHHIIIHIHIHG@IIIIHHHIIIIIHHIIHIHHHIHHHHIIGHHEIIHIGIIIIIIIGIIIHHIHHEFGHGEC?<FHCEHIIHIIIIIHGIIIIIIIIHGGIHIIIIIIHIIIIIIHIIIIHIIIIIIHDDADA
@HISEQ:969:HM2KJBCX2:2:1101:11472:43078 2:N:0:ACTATGCA
CTCCAGGTCATGCCCAACTATCCCTATTAATCATTACGTCAATCCTAGAAACCAACAAAATAGGATCAAACGTCCTATTTCATTATTCCATGCTAATGTATTCAAGCGTTAGCCTGCTTTAAACACTCTAATTTTTTCAAAGTAACAGTCCTGTTTCCCTGCAACACCAAATTAATGACATCACGGTTCGTCAAGAAGGAGGAATCAGTAAAGCCAGTACATACCGAAGGCATGACCAACTTACTAACCCCGAAATTCAACTACGAGCTTTTTAACTGCAACAACTTTAATATACGCTATTGGAGCTGGAATTACCGCGGCTGCTGGCACCAGACTTGCCCTCCAA
+
DDDCDIIIIIIIGIIHIIHIIIIIIIIIIIHIIIIIIIIIIIHIIIIIIIIIIIIIHIIIIIHHIFIIHHHIHIIIIIIIIIIIIIIIIIHIIIHIHIIIIIHHHHHHIHIIIIIHIHIIHIIIIHGEHIIIIIIIIIIHHHIIIIIIIHHHIIIIIIIIIIIIHIGIHIIIIIIIHHIIIIIIIIIIHHHHHIHIIHIHFIIIIHHHIIIIIIIIIIIIIIIIIIIIIIIIIIIHIIIIIIIHGIIIIIIIIIIIIIIIIIIIIIIIIIIIIIIIIIIIIIIIIIIIIIIIIIIIIIIHHIIIIIIIIIIIIIIIIIIIIIIIIIIIIIIIIHIIIIIIIDDDDD
@HISEQ:969:HM2KJBCX2:2:1101:21118:43913 2:N:0:ACTATGCA
CTCCAGGTCATGCCCAACTATCCCTATTAATCATTACGGTGATCCTAGAAACCAACAAAATAGAACCATGCCGTCCTATTCTATTATTCCATGCTAATGTATTCGAGCAAAAATGCCTGCTTTAAACACTCTAATTTTTTCAAGGTAAAGGTCCTGGATCCGCAAGACACCCAATTAAGGACATCAAGTTTCTCCAGAAGGTGAGAAATCAACAGCGACAGTTCATACCCCTTAAGGCATGACCATCACGTCAATCCCGAAATTCAACTACGAGCTTTTTAACTGCAACAACTTTAATATACGCTATTGGAGCTGGAATTACCGCGGCTGCTGGCACCAGACTTGCCCTCCAA
+
DADDDGHFHHHHIGGHHIIIHEHIIHIIIIHHIHHHIIIHHFFEHHFFHIIHHHIGHIIIIIHIIFHHIFHGHICHHCD1@GHHIIIII?GGEHIIHHHHHHHHHHHHHGHIIIHHHHHEHHHGHHFHHHGHGHHIHHHGGHHHHFFGGIGIIIIHHHHIHHGHHHHHEHFHHHHIIIIIHIGIIIHGHHFGIIIHEHHIIHHIIIIHE<IIIHI<HHIIIIIIHHHIIIIIIIIIIIIIII<IIIIHIIHHIIIIIIIIIIIIIHHIIHIHFIIIIIIHIHIIIIIIIHGIIIIIIIHIHIIIIIIIIIIIIIIIIIIIIIHIIIIIIIIIIIIIIIIIIIIIIIIIDDDDC
@HISEQ:969:HM2KJBCX2:2:1101:4082:44287 2:N:0:ACTATGCA
CTCCAGGTCATGCCCAACTATCCCTATTAATCATTACGTCAATCCTAGAAACCAACAAAATAGGATCAAACGTCCTATTTCATTATTCCATGCTAATGTATTCAAGCGTTAGCCTGCTTTAAACACTCTAATTTTTTCAAAGTAACAGTCCTGTTTCCCTGCAACACCAAATTAATGACATTACAGTTCTTCAAGAAGGAGGAACCAGTAAAGCCAGTACATACCAGAGGCACGACCAACTTACTAATCCCGAAATTCAACTACGAGCTTTTTAACTGCAACAACTTTAATATACGCTATTGGAGCTGGAATTACCGCGGCTGCTGGCACCAGACTTGCCCTCCAA
+
DDDDDIIIIIIIIIIIIIIIIIIIIIIIIIIIIIIHIIIIIIIIIIGHIIHIHHIHIHIIHIIIFHIIIIHHIIIIIGIIIIIIIIIGI?FGHIIIIIIIIIIIIIIIIIIIIIIIIIIIIIIIIIIHIIIIIIIIIIGIIIIIIIIIIIIIIIIIIIIIIIIIIIIIHHCHHHIIIHIIIHIIIIHHHIHHII;IIIIHHIHHIIIHHIIIIIIIIIIIIIIIIIIIGIIIIIIIIIIIIIIIHIIIIIIHIIIIIIIIIIIIIIIIIIIIIIIIIIIIIIHEIIIIIIIIIIIIIHHFGIIIIIIIIIIIIIIIIIIIIIIIIIIIIIIIIIIIIIIIIDDDDD
@HISEQ:969:HM2KJBCX2:2:1101:13800:43834 2:N:0:ACTATGCA
CTCCAGGTCATGCCCAACTATCCCTATTAATCATTACATCGATCCTAGAAACCAACAAAATAGAATCGGATGTCCTATTTCATTATTCCGTGCTAATGTATTCAAGCGTGAGCCTGCTTTAAACACTCTAATTTTTTCAAGGTAACAGTCCTAATTCCCCGTGACACCAAATTAATGGCATTACGGTTCTTTAGAAGGTGAGAAATCAATAATATCAGTACATACCAACGGCATGACCGATACATTGATCCCGAAATTCAACTACGAGCTTTTTAACTGCAACAACTTTAATATACGCTATTGGAGCTGGAATTACCGCGGCTGCTGGCACCAGACTTGCCCTCCAA
+
DDDDDIHIIIIIIIIIIIIIIIIIIIIIIIIIIIIIIIIIIIIIIIIIIIIIIIIIIIIIIIIIIIIIIIIIIIIIIIIIGIIIHIIHIIHIGIIIIIIIIIHIIIIIIIIIIIIIIIIIHHIHIIIIHIHIIIIGHIIHIIIIIHIIIHIIHIIIIIIIHIHIIIIIIIIIIIIIIIHHIIIIIHHIIIIIIIIHIHHIIIGIIIIHHIIIIIIIIIHHIIIIHIIIIHGIHIHIIHIIIIIHGFHHIIIHIIIIIHIIIIIIIIIIIIIHGIIIIIIIIIIIIHGIHHIIIIIIIIIIIIIIIIIIIIIIIIIIIIIIIGIIIIIIIIIIIIIIIIIIIIDDDDD
@HISEQ:969:HM2KJBCX2:2:1101:9190:44957 2:N:0:ACTATGCA
CTCCAGGTCATGCCCAACTATCCCTATTAATCATTACGTCAATCCTAGAAACCAACAAAATAGGTTTGAACGTCCTATTTCATTATTCCATGCTAATGTATTCAAGCGTTAGCCTGCTTTAAACACTCTAATTTTTTCAAAGTAACAGTCCTGTTTCCCTGCAACACCAAATTAATGGCATTACAGTTCTTCAGAAAGGAGGAATCAGCGAAACCAGTTCATACCAGTGGCACGACCAACCTGCTGACCCCGAAATTCAACTACGAGCTTTTTAACTGCAACAACTTTAATATACGCTATTGGAGCTGGAATTACCGCGGCTGCTGGCACCAGACTTGCCCTCCAA
+
DDDDDIIIIIIIIIIIIIIHIIIIIIIIIIIIIIIIIIIIIIIIIIHIIIIIHIIIIIIHIHHHIIIIIIIIIIIIIIIIIIIIIIHEHIIGHIIIIHHIIIIIIIIIIIIIIIIIIIIIIIIIIIIIIIIIIIIIIIIIIIIIHHIIIHIIIIIIIIIIIIIIIHHIIIHIIIIIIIIIIIIHICIIIIIIIIIIIIIIIIIIHIIIIIIIIIIIIIIIIIIIIIIIIIIIIIIIIIIIIIIHFIIIIIIIIIIIIIIIIIIIIIIIIIIIIIIIIIIIIIIIIIIIIIIIIIIIIHIIIIIIIIIIIIIIIIIIIIIIIIIIIIIIIIIIIIIIIIIIIDDDDD
@HISEQ:969:HM2KJBCX2:2:1101:5131:45134 2:N:0:ACTATGCA
CTCCAGGTCATGCCCAACTATCCCTATTAATCATTACGTCAATCCTAGAAACCAACAAACTAGAATCAAACGTCCTATTTCATTATTCCATGCTAATGTATTCAAGCGTAAGCCTGCTTTAAACACACTAATTTTTTCAAAGTAACAGTCCTGATTCCCCACGCCACCAAATTAATCACAACGCGGTTCTTCAGAAGGTAGGAACCAATAATACCAGTGCGTACCGAGGCACGACCGACACTCTGATCCCGAAATTCAACTACGAGCTTTTTAACTGCAACAACTTTAATATACGCTATTGGAGCTGGAATTACCGCGGCTGCTGGCACCAGACTTGCCCTCCAA
+
0@D@D<EH?CEFHIHHCCCCGHCCHC1C?GH1C1C<<1<DH01<FEEH@@EEGCGE@GC1<DC<1<<CG?@01<CCCH1FH@<F@C@EHII?CHD/GF@DF<DG81<<DBB1E@81<<11F8<C@1%<@CGFF1EHB@81C@DCGH1G<CB*9/EEHHE7CCC#<<HG?HEGHB@/#<C/#/<<</87EGCHHHIFEHG@<GE<EEHGGFHEF@C/C=CEB1G@C=FD<<CDGHDCCDD1@1G@HCHF/D<11F<CC<C10?EEGC<C11C<<<<11G1HHHFC@?CEEEGHHHFH@HGC@GF1G?G?FHHDDHE?HD11GC@?IHHFEHHG<1D1CHGC<<0?@
@HISEQ:969:HM2KJBCX2:2:1101:5221:45138 2:N:0:ACTATGCA
CTCCAGGTCATGCCCAACTATCCCTATTAATCATTACGGTGATCCTAGAAACCAACAAAATAGAACCATGCCGTCCTATTCTATTATTCCATGCTAATGTATTCGAGCAAAAATGCCTGCTTTAAACACTCTAATTTTTTCAAGGTAAAGGTCCTGGATCCGCAAGACACCCAATAAAGGACATCAAGTTTCTCCAGAAGGTGAGAAATCAACAGTAACAGTTCATACCCCTTAAGGCATGACCGTCACGTCAATCCCGAAATTCAACTACGAGCTTTTTAACTGCAACAACTTTAATATACGCTATTGGAGCTGGAATTACCGCGGCTGCTGGCACCAGACTTGCCCTCCAA
+
DDBDDDGHHIIIGIGHGHHIHHIGIHIIFGHHIIIHIHCHH?GHIFH@DHHHIIHIIHE?HEG?EG?CG?GHCHHIIHHHIHEHIFIIIEFHHGFE?H1FHCF@FGFHHHHIHHGGIHEHIHIHHIHIIHHHFFHGHHF?FCIHEIHHIIIIIHIIIIHIIIHIHHHHIHIHIIIHHEIIIHIGIIHIIIIIIIIIHEIIIIIII<IIIIHHGFHIIHEIGIIE<IHIHGIIIIGIIIGIGHFHIIIIIHHGIIHIIHIHHFHHEGIIHEIIIHGIIIIIHHIIHHF@IHHIIHHIIIHHGIIIIIIHIIGIIIIIIIIIIIIIIIIHIIIHIIIHIIIIIIIIIIHHDDDDD
@HISEQ:969:HM2KJBCX2:2:1101:11784:44778 2:N:0:ACTATGCA
CTCCAGGTCATGCCCAACTATCCCTATTAATCATTACGGTGATCCTAGAAACCAACAAAATAGAACCATGCCGTCCTATTCTATTATTCCATGCTAATGTATTCGAGCAAAAATGCCTGCTTTAAACACTCTAATTTTTTCAAGGTAAAGGTCCTGGATCCGCAAGACACCCAATAAAGGACATCAAGTTTCTCCAGAAGGTGAGAAATCAACAGTAACAGTTCATACCCCTTAAGGCATGACCATCACGTCAATCCCGAAATTCAACTACGAGCTTTTTAACTGCAACAACTTTAATATACGCTATTGGAGCTGGAATTACCGCGGCTGCTGGCACCAGACTTGCCCTCCAA
+
DDDDDIIIIIIIIIIIIIIHIIIHIIIIIIIIIIIIIIGIIIIIIIIHHIIIIIIIHIIIIIHHIHHIIHHIIHIIIGIIICHIIIHHIHHHHHHHIHHHHGEHHHFHHIIIIIIIIIIIIHHHIIGIHHIHHIIHHHHIIHIIIIIIIIIHIHIIIIIIIIIIIHHHHIHHIIIIIIIIIHIIIHEIIHHIHHIHHIIIIIIIIIIIIIIIIIIIIHIHIIHIHIHIIIIIIIIIIIIIIHHIHIIHHHHFIIIIHIIIIIIIIIIIIHIIIIHIIIIIIHIIIIIIIIHGIHIIIIIIHIIIIIIIIIIIIIIIIIIIIIHIHIIIIIIIIIIIIIIIIIIIIIIIDDDDD
@HISEQ:969:HM2KJBCX2:2:1101:16217:45495 2:N:0:ACTATGCA
CTCCAGGTCATGCCCAACTATCCCTATTAATCATTACGTCAATCCTAGAAACCAACAAAATAGGATCGAACGTCCTATTTCATTATTCCATGCTAATGTATTCAAGCGTTAGCCTGCTTTAAACACTCTAATTTTTTCAAAGTAACAGTCCTGTTTCCCTGCAACACCAAATTAATGACATTACAGTTCTTCAGAAAGGAGGAATCAGCGAAGCCAGTGCATACCAGTGGCACGACCAACCTGCTGACCCCGAAATTCAACTACGAGCTTTTTAACTGCAACAACTTTAATATACGCTATTGGAGCTGGAATTACCGCGGCTGCTGGCACCAGACTTGCCCTCCAA
+
BDDDDIIIHIIIIIIIIIHIIHIIIIHHIHIHIIIIIIHIIIIIIIIIIIIIEHIIIHGHHIHIIIIIIIGHIFHHIIIIIIIIIIIF?HIIHIHFHIIIIHHIIIIIHHHHIIIIIIHIIIIIIIHHHIIIIIIIIIIIIIIIIHIIHHGIGIHHIIIIIIIIIIIIIIHIIIHIIIHHHIIIIIIIIIIIIIIIIIIIIHIHHIIIIIIHIIIIIIIIIIIIIIIIIIIIIIIIIIIIIIIHGIIIIIIIIIIIIIIIIHIHHHIIIIIIIIIIIIIIIIIIIIHIIHFHIIIHIIIIIIIIIIIIIIIIIIIIHHIIHHIIIIIIIIIIIIHIIIIIIDDDDD
@HISEQ:969:HM2KJBCX2:2:1101:9238:45837 2:N:0:ACTATGCA
CTCCAGGTCATGCCCAACTATCCCTATTAATCATTACGTCAATCCTAGAAACCAACAAAATAGGATCGTCGTCCTATTTCATTATTCCATGCTAATGTATTCAAGCGTTAGCCTGCTTTAAACACTCTAATTTTTTCAAAGTAACAGTCCTGTTTCCCCGCAACACCAACTTAATGGCATTACGGTTCTACAAGAAGGAGGAATCAGCAAAGCCAGTGCATACCAGTGGCACGACCAACTTGCTGACCCCGAAATTCAACTACGAGCTTTTTAACTGCAACAACTTTAATATACGCTATTGGAGCTGGAATTACCGCGGCTGCTGGCACCAGACTTGCCCTCCAA
+
DDDDDIIIIIIIIIIIIHIIIIHIIIIIIIIIIIIIIIIIIIIIIIIIIIIHIIIHIIIHHIHHHIIIIIIIHIIIIIIIIIIIIIHHIIIHIIIIIIIIIHIIGIIIHIIHIIIIIHIIIIIIIHIIIIHIIIIIIIIIIIIIIIIIIIIIIIIIIIGIIIIIIIHIIIIIIIIHIIIIIIIIIIIIIIIIIIIIIIIIIIIIHIIIHIIIIIIIIIHHIIIIIIIIIIIIIIHGHIIIIHEHIIIIIIIIIIIIIIIIIIIIIIIIIIIIIIIIIIIIIIIIIIIIIIIHHIIIIIHIIIIIIIIIIIIIIIIIIIIIIHIIIIIIIIIIIIIIIIIIDDDDD
@HISEQ:969:HM2KJBCX2:2:1101:21102:45962 2:N:0:ACTATGCA
CTCCAGGTCATGCCCAACTATCCCTATTAATCATTACGTCAATCCTAGAAACCAACAAAATAGGATCAACGTCCTATTTCATTATTCCATGCTAATGTATTCAAGCGCGAGCCTGCTTTAAACACTCTAATTTTTTCAAAGTAACAGTCCTGATTCCCCGCCACACCAAATTAATGACATGATGGTTCGTCAGAAGGTAGGAATCAGTAACACCAGTACGTACCGAAGGCACGACCAACGTACTAATCCCGAAATTCAACTACGAGCTTTTTAACTGCAACAACTTTAATATACGCTATTGGAGCTGGAATTACCGCGGCTGCGGCACCAGACTTGCCCTCCAA
+
D@@BD@HEHHGHG?GHHGHHGHHHHIHHHHDFGHHIFHHFHGHIHIHIHHIECGHHHIIIIIHEH?GEHEHCCEHG@DHHHHGH@HCFHC@CFHFGHFFDC<FHCHEEHFGHHCHEFE?FEHH;IIHHHHHHIHHIIHHIHHGHGHCGEHEHHIHHIHHIGHHHIHEIGIIHEHIIH:HG@DFGHHHFIHIIIHIIHIIHHHIIIIHHEGHGIIIIIHIIII5IHH@HH7CHIH<IHIIFHFCIIHDCDCEFHHHGGHGHE<HHFHIHHHHGCHIIIHIIHHFIGHHHEHFHEIHHCEHGIIHHEIHIIIIIIIHGGIHIIIGIHECIIIHFIHHHIIIDDDDB
@HISEQ:969:HM2KJBCX2:2:1101:2725:46472 2:N:0:ACTATGCA
CTCCAGGTCATGCCCAACTATCCCTATTAATCATTACGTCAATCCTAGAAACCAACAAAATAGGATCGAACGTCCTATTTCATTATTCCATGCTAATGTATTCAAGCGTTAGCCTGCTTTAAACACTCCAATTTTTTCAAAGTAACAGTCCTGTTTCCCTGCAACACCAAATTAATGACATTACAGTTCTTCAAGAAGGAGGAATCAGTAAAGCCAGTACATACCATATGCACGACCAACCTACTGACCCCGAAATTCAACTACGAGCTTTTTAACTGCAACAACTTTAATATACGCTATTGGAGCTGGAATTACCGCGGCTGCTGGCACCAGACTTGCCCTCCAA
+
DDDDDIIIIIIIIIHGHIIIIIIIIIIIIIIIIIIIIIIIHHIIIIIIIIIIIHIIHIEHHGGHIIIIIIIIIIIIHIIIIIIIHIIIIIIIIIHHIIIIHHHHIIIIHIIIHHHIHHIIIHHIIHHHFHHIIHIIIIHIHIIIIIHIIHIIIIIIIIIHIIIIIIIIIHHHIHHIHIIHIIIIIIIIIIIIIIIIIIIIIIIIIIIIIHIIIIIIIIIIIIIIIIIIIIHIIIIGHHGIIHHHHIHIIHIIIIIIHHGIIIIIIIIIIIIIHIIIIHIIIIHIIIIIIIIHIIIIIIIIIIIIIIIIIIIIIIIIIIIIIIIIIIIIIIIIIIIIIIIIIDDDDD
@HISEQ:969:HM2KJBCX2:2:1101:19793:45339 2:N:0:ACTATGCA
CTCCAGGTCATGCCCAACTATCCCTATTAATCATTACGTCGATCCTAGAAACCAACAAAATAGAATCAAACGTCCTATTTCATTATTCCATGCTAATGTATTCAAGCGTAAGCCTGCTTTAAACACTCTAATTTTTTCAAAGTAACAGTCCTGATTCCCCACGACACCAAATTAATGACATCGCGGTTCTTCAGAAGGTAGGAACCGATAATGCCAGTGCGTACCGAAGCACGACCAACAATTCGATCCCGAAATTCAACTACGAGCTTTTTAACTGCAACAACTTTAATATACGCTATTGGAGCTGGAATTACCGCGGCTGCTGGCACCAGACTTGCCCTCCAA
+
DD@BDHHHHIIHHHHHHGIIECGHHEHHIHHIEHHIIHIECHIHIIIHIHIIFEHH?EGHIHHHIFHHFHHFHHHIIHIIIHIHHIIHIGIIIIGIIHHHIHHHHHHHIIHIIIIHHHHHFHHEIIIHHIHHHIHIIIIIIHHFHIIHIIIHHHHHHGIIHIIIIIIHGHIHIIIIIHHHHIIIHIEIIHIHIIIIIIIIIIIIIHIIIHIIHHCHHHGIIHIIIIIIIIIIIIHHHIIIHHD<HIIHHHIGIIIIIHIHDIIIIIIIIIIIIIIIIIIHHHHF?HIIIIGIIIIIHIIIIIIIIHIIIIIIIHIIIIIHIIHHHIIIIIIIIIIIIIIIDDDDD
@HISEQ:969:HM2KJBCX2:2:1101:17024:47035 2:N:0:ACTATGCA
CTCCAGGTCATGCCCAACTATCCCTATTAATCATTACGGTGATCCTAGAAACCAACAAAATAGAACCATGCCGTCCTATTTTATTATTCCATGCTAATCTATTCAAGCACAAGCCTGCTTTAAGCACTCTAATTTTTTCAAGGTAATAGCTCTGCTTCCCCAACGCACTAACTTAATAGCATGCTGGTTATTCAGAAGGTAGGAATTCATCAGGCCAGTGCGGACAGTGAAGCCCGACCGCCCGGTCAGGTCTGAAGTTCAACTACGAGCTTTTTAACTGCAACAACTTTAATATACGCTATTGGAGCTGGAATTACCGCGGCTGCTGGCACCAGACTTGCCCTCCAA
+
DCDDDEHHHIIIIIIIIIIHHHIIHIIIIIIIIHHIIIIHIIIIIIIIIIIIEEHIHHHHHHHEHIIIGGHIHHHHHCGHIIIHIIIHIIIHCHEHHEHHHGH@HHHIHIHIIFIIHHECHHHHIIIIIIHHIIIIIIIIIIIHHHHHIHHIIIIIHHIIIIIIIIIIHHIIIEHGHHHGHHHEIHHHGFGHHIIIFIIIIIIIIIIIIIIIIIIHHHIHIIIIIIIIIIHHHHHHEIHIHIIIHEFIIIIHIIHIIHHFIHGIIIIIIIIIIIIIIIIIHFIIIHIHIHFHHHHGIIGIHIIIIIIIIIIIIIIIIIIIIIIIIIIIIIHHD1HHIIIIIIIDBDDD
@HISEQ:969:HM2KJBCX2:2:1101:19401:47052 2:N:0:ACTATGCA
CTCCAGGTCATGCCCCAACTATCCCTATTATCATTACGGTGATCCTAGAAACCAACAAAATAGAACCATGCCGTCCTATTCTATTATTCCATGCTAATGTATTCGAGCAAAAATGCCTGCTTTAAACACTCTAATTTTTTCAAGGTAAAGGTCCTGGATCCGCAAGACACCCAATTAAGGACATCGAGTTTCTCCAGAAGGTGAGAAATCAACAGCAACAGTTCATACCCCTTAAGGCACGACCATTACGTCAATCCCGAAATTCAACTACGAGCTTTTTAACTGCAACAACTTTAATATACGCTATTGGAGCTGGAATTACCGCGGCTGCTGGCACCAGACTTGCCCTCCAA
+
DDDDDIIIIIIHH?GHHIHIIIIGHIIIIIIIIIIIIIFEHFHHIGHHCHIHHHHIIIHHIIHFHHIIII1GHHHIIHIHIIIIIIIIHHHIIIHCFHHIIGHHHIIFHIIIIIHHHHIHIIIHIHIHHHIHHHIIIIHHIHIIIIIIHHHIHIIIIIIIIIIIIIIIHIIHIIGIIIIIIIIIIIIIHHHIHHHHGHIH<HGIIIIIHIIIIIIIIIIIIHHIIIIIIHIIIIIIHII<IIIIIIIIIIHFIIIIIIIIIIIIIIIIIHIIIIIIIIIHIIIIIIHHFGCHIHIIIIIIIHIIIIIIIIIIIIIIIIIIIIIIIIIIIIIIIIIIIIIHIIIIIIIIDDDDD
@HISEQ:969:HM2KJBCX2:2:1101:2978:47671 2:N:0:ACTATGCA
CTCCAGGTCATGCCCAACTATCCCTATTAATCATTACGGTGATCCTAGCAACCAACAAAATAGAACCATGCCGTCCTATTCTATTATTCCATGCTAATGTATTCGAGCAAAAATGCCTGCTTTAAACACTCTAATTTTTTCAAGTTAAAGGTCCTGGATCCGCAAGACACCCAATTAAGGACATCAAGTTTCTCCAGAAGGTGAGAAATCAACAGCGACAGTTCATACCCCTTAAGGCATGACCATCACGTCAATCCCGAAATTCAACTACGAGCTTTTTAACTGCAACAACTTTAATATACGCTATTGGAGCTGGAATTACCGCGGCTGCTGGCACCAGACTTGCCCTCCAA
+
@@D?@CG<<<11<D1D1@FF?CH1C@1<FF11DGH1110DGHEH1DC<1<1<1<1<EHI1<<1<DCFFH1<1C0/<0<C1<@1<111<<1D1<<11<<D1<1<CG@80@D<1HHC<1D6<@6AAB68@<BCHGHCB1<<C@GHG$@@8DGHHGB1HE<0:<1<FEFED<CECFCCDC@CDGGCHGD//CFHFC?EF</F0HHDD0IHH@C<E<01CHHG?C11D1HHC1HCEIEHFD1CFHH@?HFEEG<1<@</C?HEG?HHF?HGGCCC<@CE?@C1<11<?F?<HHHHCHGC<1<0<0<?HHHFF<D1?EHEHHHCHE//?<GHHHHG<D1<<1FD1GC1HIHE?BDBD0
@HISEQ:969:HM2KJBCX2:2:1101:9753:47803 2:N:0:ACTATGCA
CTCCAGGTCATGCCCAACTATCCCTATTAATCATTACGGTGATCCTAGAAACCAACAAAATAGAATCATGCCGTCCTATTTTATTATTCCATGCTAATGTATTCAAGCAAAAATGCCTGCTTTAAACACTCTAATTTTTTCAAAGTAAAGGTCCTGGTTCCTCGTGGCACCCAATTAAGGACATCACGGTTCTCCAGAAGGTGAGAAATTCACTACACCAGTTCATACCCCTTAAGGCACGACCGATGTGCAAATCCCGAAATTCAACTACGAGCTTTTTAACTGCAACAACTTTAATATACGCTATTGGAGCTGGAATTACCGCGGCTGCTGGCACCAGACTTGCCCTCCAA
+
BDDDDHIIIIIIIIIIIIIIHIHIIIIIIHIHIIIIIIIIIIIIIIIIIHIHIIHIIIIHHIIIIIIIIIIHIIIIICHHHIIIIIIIIIGHHIIIIIIHHGHIIIHIIIIIIHIIIIIHIIIIIIHHIIIIIHHIIIIIIHIHIIIIIIIIIIIIIIIIHHIIIIIIIIIIIIIIIIIIIIIIHIIIIIHHIHIIIIIHIIIIIIHIIIIIIIIIHIIIIIIIIIHIIIIIIIIHIIHIIIIIIIIIIIIHIIIIHFIGIIIHIIIIIIIIIIIIIIIIIIIIIIIIIIIIIIIIIIIIIGIIIIIIIIIIIIIIIIIIIHIIIIIIIIIIIIIIIIIIIIIIIIIIDDDDD
@HISEQ:969:HM2KJBCX2:2:1101:13191:48398 2:N:0:ACTATGCA
CTCCAGGTCATGCCCAACTATCCCTATTAATCATTACGTCAATCCTAGAAACCAACAAAATAGGATCGAACGTCCTATTTCATTATTCCATGCTAATGTATTCAAGCGTTAGCTTGCTTTAAACACTCTAATTTTTTCAAAGTAACAGTCCAAATTCCCCGCAACACCAAATTAATGGCATTACGGATCATCAGGAAGGAGGAATCAGTGAGACCAGTACATACCAGAGGCATGACCAACCTACTAACCCCGAAATTCAACTACGAGCTTTTTAACTGCAACAACTTTAATATACGCTATTGGAGCTGGAATTACCGCGGCTGCTGGCACCAGCTTGCCCTCCAA
+
DCDDDIIHIIIIIIIIIIIIIIIHIIIIHIIIIIIIIIIIIIIIIIHIIIIIIIIIIIIIIIIIIIIIIIIIIIIIIIIIHIIIIIIIIIIIIIIIIIIIIIIIIIIIIIIIIIIIIIIIIIIIIIIIIIIIIIIIIHIIIIIIIIIIIIIHIIHIIHIIIIIIHIIIIIHHGIIIIIIIIIIIIIIHIIIIIIIIIIIIIIIIIIIIIIIIIIIIIIIIIIIIIIIIIIIIIIIIIIIIHHHEHIIIIIIIIIIIHIIIIIIIIIIIIIIIIIIIIIIIIIIIIIIIIHHHGGIIIIIIIIIIIIIIIIIIIIIIIIIIIIIIIIIIIIIIIIIIIIIIDDDDD
@HISEQ:969:HM2KJBCX2:2:1101:5520:48274 2:N:0:ACTATGCA
CTCCAGGTCATGCCCAACTATCCCTATTAATCATTACGTCAATCCTAGAAACCAACAAAATAGGTTTGAACGTCCTATTTCATTATTCCATGCTAATGTATTCAAGCATTAGCCTGCTTTAAACACTCTAATTTTTTCAAAGTAACAGTCCTGTTTCCCTGCAACACCAAATTAATGACATTACAGTTCTTCAGAAAGGAGGAATCAGCGAAACCAGTTCATACCAGTGGCACGACCAACCTGCTGACCCCAAAATTCAACTACGAGCTTTTTAACTGCAACAACTTTAATATACGCTATTGGAGCTGGAATTACCGCGGCTGCTGGCACCAGACTTGCCCTCCAA
+
DDDDDIIIIIIIIIIIIIIIIIIIIIIIHIHIIIIIIIHIIGIIIHHIHIIIIIIIIIIIIIHIHHIIIHHHHFHHHHIIIIIIIIIIIIIHIIHIHIHIIIIIIIIIIIIIIIIIIHIIIIIIIIIHIIHIHHHIIIHIHIHIHIIIIHIIHHHHIGIIGIIIHIIHHHHGIIIIHHIIIIHIIIIIIIIIIIIIIIIIIIIIIIIIIIHIHIIHGHIIIHHIIIIIIIIIIIIIIIIIIIIHHIHHIIIIHEIIGIIHIIHIIIIIIIIIHIIIIIIIIIIIIIIIIIHIIIIIIIIIIIIIIIIIIIIIIIIIIIIIIIIIIIIIIIIIIIIHIIIIIDDDDD
@HISEQ:969:HM2KJBCX2:2:1101:12320:48984 2:N:0:ACTATGCA
CTCCAGGTCATGCCCAACTATCCCTATTAATCATTACGTCAATCCTAGAAACCAACAAAATAGGGTCGAACGTCCTATTTCATTATTCCATGCTAATGTATTCAAGCGTTAGCTTGCTTTAAACACTCTAATTTTTTCAAAGTAACAGTCCAAATTCCCCAAAACACCAAATTAATGGCATTAAGGTTCATCAGGAAGGAGGAATCAGTGAGACCAGTACATACCAGAGGCATGACCAACCTACTAACCCCGAAATTCAACTACGAGCTTTTTAACTGCAACAACTTTAATATACGCTATTGGAGCTGGAATTACCGCGGCTGCTGGCACCAGACTTGCCCTCCAA
+
DDDCDHIHGIIIIGIIIIIIIIIIIIIIIIIIIIIIIIIIIIIIIIHIIIGIIIIIHHHHHIIGIHHIIIIIIHIIIGIIIIIIIIHIIIIIIHIIIIIIIHIHIHIIIIIHIHHHIIIIIHIHHIIIIIIIIIIIIIIHIIIHHIHIHIIIIIHIIHIIHHHHIIIIIIHHFIIIHHHHIIHIIIIIIIIIIHGIIIIIIIIIIIIIIIIIIIHIIIIIIIIIIHHEIIIIIIIIIIIIIIHGGHCHIIHIIIIIIIIHIIHIIHIIIIIIIIIIIIIIIIIIIHHIIIIIIIIIIIIIIIIIIIIIIIIIIIIIIIIIIIIIIIIIIIIIIIIIIIIIIDDDDD
@HISEQ:969:HM2KJBCX2:2:1101:10129:49486 2:N:0:ACTATGCA
CTCCAGGTCATGCCCAACTATCCCTATTAATCATTACGGTGGTCCTAGAAACCAACAAAATAGAACCACAACGTCCTATTCTATTATTCCATGCTAATCTATTCAAGCAATAGCCCGCTTTAAACACTCTAATTTTTTCAAGGTAATGGTCCTGGCTCCCCAACACACCCAATTAAGGACATACTGGTTCACCAGAAGGAAGACCCGACAACAGGACAGTACTCGCCAAAGACGGACCGCCCGGCCAAGTCTAAAATTCAACTACGAGCTTTTTAACTGCAACAACTTTAATATACGCTATTGGAGCTGGAATTACCGCGGCTGCTGGCACCAGACTTGCCCTCCAA
+
ADDDCHIHFHIGHHHECHHHHEIIIIIIHHEGGCHIIIIIHIIHIIHICHHCHHHIIIIHIGH?GHHHFEHHIII=EEHIIIHGHHHHEHFHE?FHEHHIIGHIHHIIIIHHHEHHHGHFHHHHHIIHIIIIIFHFHIIIHHIIIFHHIHGHHHHIIIIHIHFHHIIIHHHGBGHFHHHIIIIHGHIIHIIIHIIIIIHIHHHIIIIIIIHHHHHIIIIIIHFIIIIIIIIHIIHIIIIGIIIIIIIIIGIIIIHIHIIIIIHEHIIIIIIIHHHHIIIIHHIIIIIIIIIGIIHIIIHHFGIHIIHIIIHIIGIIIIIGGIIIIIIIIIIIIIIIIIIIIIDDDDD
@HISEQ:969:HM2KJBCX2:2:1101:17335:49473 2:N:0:ACTATGCA
CTCCAGGTCATGCCCAACTATCCCTATTAATCATTACCTCAATGCTCTACAAAACCAACAAAATAGAACCGAGGTCCTATTCTATTATTCCATGCAACATTATTCAGGCGTAAGGCCTGCTTTAAGCACTCTAATTTTCTCAAAGTAAACGTACCGGCTACCGAAAACACCCAATAAAGGGCATCAACGGCCAACCGGTTGATTAGGACCAGACATGCAGTAAACGCAGTGAAGCGTACCACAAGCTAGTACCCGAGATCCAACTACGAGCTTTTTAACTGCAACAACTTTAATATACGCTATTGGAGCTGGAATTACCGCGGCTGCTGGCACCAGACTTGCCCTCCAA
+
CADDC1DGHIIHIH@GGHHF@1CGHHHHIIHHE1DFHHEEHCFHH1C<D@FEHIHEHHHHCHHIIE?DGHHH</<11<CEEGCHE<1CFHHGHEFGHHHEFD1GC@1<@C?HHEEGHH1GHHEIHHGHEFFGHHGH6DFHIHGHCCFCHHFIHCHAB<EHH<HHHHD@EGHF@IHFFHHHEHIHHIIHHECCDIIHHHIHIIHHHGGHIHHFCEHHGIIIHHIHHEEHHIIIIFEHHHHHIHIHHHHDHDGC?HHEIIIHHG@CEDIHHECEHIHHIIIHHFHH@GHIHHIIHEHGCIHIIIIIIIIHHIIIIIIHDIIIIHIIIIIHHCEIIIHIHHIIIHFH@DDDD
@HISEQ:969:HM2KJBCX2:2:1101:11275:49635 2:N:0:ACTATGCA
CTCCAGGTCATGCCCAACTATCCCTATTAATCATTACGTCAATCCTAGAAACCAACAAAATAGAATCAAACGTCCTATTTCATTATTCCATGCTAATGTATTCAGCGTAAGCCTGCTTTAAACACTCTAATTTTTTCAAAGTAACAGTCCTGATTCCCCACGACACCAAATTAATGACATCGCGGTTCTTCAGAAGGTAGGAACCAATAATACCAGTGCGTACCGAGGCACGACCGACAATTTGATCCCGAAATTCAACTACGAGCTTTTTAACTGCAACAACTTTAATATACGCTATTGGAGCTGGAATTACCGCGGCTGCTGGCACCAGACTTGCCCTCAAA
+
DDDDDIIIIIIIIIIIIIIIIIIIIIIIIIIIIIIIIIIIIIIIIIIIIIIIIHHIFH1GHIIIIIIIIIIIHHHIIHIIIIHIIIIIHFHHEEHIIIIIIGIIHHIIIIIIIIIIIHHHHIIHIIIIIIIIIHHHHHHHHIHIHHHHIIIIIHHIIIIIIIIIIIIIIHHHIIIIIIIHIIIHIIIIIIIIIIIIIIHIIIIIIIIIIIIIIIIIHIIIIIIIIIIIIIIIIIIIIIIIIIIIHIIIIIIIIHIIIIIHIIIIIHIIIIIIIIIIIIIIIIIIHIIIIIIIIIIIIIIIIIIIIIIIIIIIIIIIIIIIIIIIIIIIIIIIHIIIIIIDD@DD
@HISEQ:969:HM2KJBCX2:2:1101:11263:49641 2:N:0:ACTATGCA
CTCCAGGTCATGCCCAACTATCCCTATTAATCATTACGTCAATCCTAGAAACCAACAAAATAGAATCAAACGTCCTATTTCATTATTCCATGCTAATGTATTCAGCGTAAGCCTGCTTTAAACACTCTAATTTTTTCAAAGTAACAGTCCTGATTCCCCACGACACCAAATTAATGACATCGCGGTTCTTCAGAAGGTAGGAACCAATAATACCAGTGCGTACCGAGGCACGACCGACAATTTGATCCCGAAATTCAACTACGAGCTTTTTAACTGCAACAACTTTAATATACGCTATTGGAGCTGGAATTACCGCGGCTGCTGGCACCAGACTTGCCCTCCAA
+
D@DDBHIIHHEGHIIHHHEHCFGHEEGGH@@GGHHHIHHCEGHCCGEFHHHIEHHIGHHHHECHH@GHHHEHHHHIHIIIHIHEFHH1DFGFHIHIHEEHFGEHEHGHHHFHHGHGIHHIIGFHHHHHIHHHG;HHHIHHEGHHIHHHHEHHHECHHDHGCHHHHIHEHABCHFEG?CCCCEHHCHHIHCIHGHHH?GGEIHHCEGHHGCCCECEHCEEHCGHIIHEE@EIHEDHGHGHHF@F@GEHHF1CC@EEHEGGCH=HCHEEHCHEHCCEHGED1D1ECG@HEF0<CC<C1C<@EH@G?HIHEHECFC?C?HH@HEGCCEHHIIHGCHEHIIHHD@DD0
@HISEQ:969:HM2KJBCX2:2:1101:19998:49917 2:N:0:ACTATGCA
CTCCAGGTCATGCCCAACTATCCCTATTAATCATTACGTCGATCCTAGAAACCAACAAAATAGGGTCAAACGTCCTATTTCATTATTCCATGCTAATGTATTCAAGCGTGAGCCTGCTTTAAACACTCTAATTTTTTCAAAGTAACAGTCCTGATTCCCCGCGACACCAAATTAATGACATCACGGATCTTCAGAAGGGAGAAACCAGTGACACCAGTGCATACCAAAGGCATGACCAGCGTACTGATCCCGAAATTCAACTACGAGCTTTTTAACTGCAACAACTTTAATATACGCTATTGGAGCTGGAATTACCGCGGCTGCTGGCACCAGACTTGCCCTCCAA
+
DDDDDIIIIIIIIIIIIIIIHIHHIIIIIIIIIIIIIIIIIIIIIIGIIIIIIIIIHIIIIIIIHIIIIIIIIIIIIIIIIIIIIIIIIIIIIIIHIIIIIIHIIHIIIIIHHIIGIFHIIIIHIIIIIIIIIIIIIIIIIIHIIIIIIIIIIIIIIIIIIIIIIIIIIIIHIIIIIIIIIIIIIIIIIIIIIIIIIIIIIIIIIIIIIIIIIIIIIIIIIHIIII=IIHIIIIIIIIIIIIHHCIIIIIIIIIIIIIIIIIHIIIHIIIIIIIIIIIIIIIIIIIIIIIIIIIIIIIIIIIIIHIIIIIIIIIIIIIIIIIIIIIIIIIIIIIIIIIIIIDDDDD
@HISEQ:969:HM2KJBCX2:2:1101:7007:49890 2:N:0:ACTATGCA
CTCCAGGTCATGCCCAACTATCCCTATTAATCATTACGTCAATCCTAGAAACCAACAAAATAGGATCGAACGTCCTATTTCATTATTCCATGCTAATGTATTCAAGCGTTAGCCTGCTTTAAACACTCTAATTTTTTCAAAGTAACAGTCCTGTTTCCCTGCAACACCAAATTAATGACATTACAGTTCTTCAAGAAGGAGGAATCAGTAAAGCCAGTACATACCATAAGCACGACCAACCTACTGACCCCGAAATTCAACTACGAGCTTTTTAACTGCAACAACTTTAATATACGCTATTGGAGCTGGAATTACCGCGGCTGCTGGCACCAGACTTGCCCTCCAA
+
DDDDDIIIIIIIIIIIIIIIIIIIIIIIIIIIIIIIIIIIIIIIIIIIIIIIIIIIHIIIIHHIIIIIIIHIIIIIGIIIIIIIHIIIGHIIIIIIIIIIIIIIIIIIIHIIIHIIIIIIIIIIIIIIIIIIIIIIIHHIIIIIIIIIIIIIIIIIIHIIIIIIIIHIIIIHIIHIIIIIIIIIHIIIIIIIIIIIIIIIIIIIHIIIIIIIIIIIIIIIIIIIIIIIIIIIIIIIIHHIIIIIIIHIIIIIIIIIIIIIIIIIIIIIIIIIIIIIIIIIIIIIIIIIIIIIIIIIIIIIIIIIIIIIIIIIIIIIIIIIIIIIIIIIIIIIIIIIIIIIIDDDDD
@HISEQ:969:HM2KJBCX2:2:1101:16134:50330 2:N:0:ACTATGCA
CTCCAGGTCATGCCCAACTATCCCTATTAATCATTACTTCAGTCCTAGAAACCAACAAAATAGAACCGAAGTCCTAAATTATTATTCCATGCTAATGTATTCAAGGCATAAGCCTGCTTTAAACACTCTAATTTTTTCAAAGTAATAGAGCTAGATCGCGACGACAGCCCAGTGAAGGGTGCCGCCGTTTTCTAGCAGGATGGCAGACGCGCGCCAGCACTCACACTCGTAACCGAGGCGGGCCAGGTGCGTCAAACCAGAAATCCAACTACGAGCTTTTTAACTGCAACAACTTTAATATACGCTATTGGAGCTGGAATTACCGCGGCTGCTGGCACCAGACTTGCCCTCCAA
+
DDBDBEHHHIIIHHHGHIIHIIHHIHHHHIIIIIIHEHHFHIIHHCHEGHHHEEHHHHGEHIIIIHHGII<1<FHFEHHFCFHGFH@<FFHGFHHIGCGG?CD1@DFCFGFHGHE@B1FHHFGFHHH@GHHHIHGDEHHHC1DHHFHHHIHFHEEHEE?ECHCCCHEH?HIIHHIIIHDDHDDHHCHGF8@ACHIIHHHHHHHIHDHHIHHHE0HHCGCFFIIHHIIHF=HHHEHIIHCF1HHHHHDDEEG<0CIHHHE@GEG@?HEIHHDIHIIIHHHGIIIIIHEIHHFC<<EHIIHIHEIIIHHHIHFHHHHEHIIIIIHDHHHIIIIIIIIIIIHHFIHIHEHEFBDDDD
@HISEQ:969:HM2KJBCX2:2:1101:3170:50042 2:N:0:ACTATGCA
CTCCAGGTCATGCCCAACTATCCCTATTAATCATTACGTCGATCCTAGAAACCAACAAAATAGAATCAAACGTCCTATTTCATTATTCCATGCTAATGTATTCAAGCGTGAGCCTGCTTTAAACACTCTAATTTTTTCAAAGTAACAGTCCTGATTCCCCACAACACCAAATAAATGACATCATGGTTCGTCAGAAGGGAGAAACCAACAATGCCAGTACGTACCTAGGCACGACCGACATGATGGTCCCGAAATTCAACTACGAGCTTTTTAACTGCAGCAACTTTAATATACGCTATTGGAGCTGGAATTACCGCGGCTGCTGGCACCAGACTTGCCCTCCAA
+
DD@0<<FHHHIIIIIGECHHIIGFHHEGEEH?GCHCFEHHICHH=HCH1FHHHEHG?FF@GHIHIHIICCHHHCHEHH?HHHHIGHHIHIIG?@EFHHIHIHHHHEHGIGCEC1CFHHIIHGGCG1GHGHHIHEHEHHGHGHGECHHHHHIIIHIIIBGHHHHHEEIHGEGHF<GF<8DF<D<CCHCFHHHDEDHIH?7<?FD<:8IIHHGHB@?FHHHD1<6FHHHE<D<C<</CEFEF<<<1=HF</C1F<11C1?H?ECE<<@HEG1GIHH@CIHCGHCGD<1IHIIHHIHHIH@HGG1ECIH@HG<<DIHHHE<EFGGHIIHGFIIHGCHCIIHH@D@D@@
@HISEQ:969:HM2KJBCX2:2:1101:17343:51257 2:N:0:ACTATGCA
CTCCAGGTCATGCCCAACTATCCCTATTAATCATTACGTCAATCCTAGAAACCAACAAAATAGGATCGAACGTCCTATTTCATTATTCCATGCTAATGTATTCAAGCGTTAGCTTGCTTTAAACACTCTAATTTTTTCAAAGTAACAGTCCAAATTCCCCGCAACACCAAATTAATGGCATTACGGCTCATCAGGAAGGAGGAATCAGTGAGACCAGTACATACCAGAGGCATGACCAACCTACTAACCCCGAAATTCAACTACGAGCTTTTTAACTGCAACAACTTTAATATACGCTATTGGAGCTGGAATTACCGCGGCTGCTGGCACCAGACTTGCCCTCCAA
+
DDDDDIIIIIIIIIIIIIHIHIIIIIIIIIIIIIIIIIHIIIIIIIIIIIIIIIIIIIHIIIHHIIHIHIIIIIIHHIIIIIIHIIIIIIIIIIIIIIHIIGHHIIIIIIIIIIIHIHIIHHIHIIIIIIIIIIIIIIIIIIIIIIIHIIIHHIIIIIIIIIIHIIIIIIIIIIIIIIIIIIIIIIHIIIIIIIIIIIIIIIIIIIIIIIIIIIIIIIIIIIIIIIIIIIIIIIIIIIIIIIHHFHIIIIIIIIIIIIIIIIIIIIIIIIIIIIIIIIIIIIIIIIIIIIIIIHIIIIIIIIIIIIIIIIIIIIIIIIIIIIIIIIIIIIIIIIIIIIIIIDDDDD
@HISEQ:969:HM2KJBCX2:2:1101:2169:51320 2:N:0:ACTATGCA
CTCCAGGTCATGCCCAACTATCCCTATTAATCATTACGTCGAGCCTAGAAACCAACAAAATAGAATCAAACGGCCTATTTCGTTATTCCATGCTAATGTATTCAAGCGTGAGCCTGCTTTAAACACTCTAATTTTTTCAAAGTAACAGTCCTGATTCCCCATGACACCAAATTAATGACATCATGGTTCGTCAGAAGGTAGGAATCAATAATACCAGTACGTACAATAGCACGACCAATAAATTGATCCCGAAATTCAACTACGAGCTTTTTAACTGCAACAACTTTAATATACGCTATTGGAGCTGGAATTACCGCGGCTGCTGGCACCAGACTTGCCCTCCAA
+
DD@D@DH<@FHGHHH1<CGHHI@GHE@EHFHHI?F1CCGEHI/D?HCCEH@FF?CE@E<1DHHCE1F1<1<<0/<DG?GH1<DGHF1DEHIC1FHEHHHECIHGHHIHGHHHF1ACAHHEHEHHEIIIIIIIHHIHHIHB?HEHGGHHIIIHHGD9DDIHEC@FIHFDEGG<CHCHHIIHCIHHHFEDHHHHEHEIHHEHEIIHCDDGH1GFD@C<FC<HHEHECHCIIIHIIHHEHHHIEHFFFDFCIIHHEIIGIIHIHEIHGEIIIIIIHHHD1IHIGIHHHEIIHHHIIGIIHHHHIIHGIIIIHHIHDHHHIIIIIHEIHIIIIIIIHIIIIIHHAAADD
@HISEQ:969:HM2KJBCX2:2:1101:4143:51325 2:N:0:ACTATGCA
CTCCAGGTCATGCCCAACTATCCCTATTAATCATTACGGTGATCCTAGAAACCAACAAAATAGAACCATGCCGTCCTATTCTATTATTCCATGCTAATGTATTCGAGCAAAAATGCCTGCTTTAAACACTCTAATTTTTTCAAGGTAAAGGTCCTGGATCCGCAAGACACCCAATTAAGGACATCAAGTTTCTCCAGAAGGTGAGAAATCAACAGCGACAGTTCATACCCCTTAAGGCATGACCATCACGTCAATCCCGAAATTCAACTACGAGCTTTTTAACTGCAACAACTTTAATATACGCTATTGGAGCTGGAATTACCGCGGCTGCTGGCACCAGACTTGCCCTCCAA
+
DDDDDIIIIIIIIIIIIIIIIIIIIIIIIIIIIIIIIIIIHIIIIIIIIIIIIIIIHIGHIIIIIIIIIIEHIIHHIIHIIIIIIIIIIIIIHIIIIHHIIHHIIIIIIIIIIIIIIIIIHIHIHIIIIIIIIIIHHHIIGIIIIIIIIIIIIIIHIHHIIIIIIIIIIIHHIHIIIIIIIHHIIIIIIIHIIIIIIIIIIIIIIIIIIIIIIIIIIIIIIIIIIIIIIIIIIIIIIIIIIIIIIIIIIIIHIIIIIIIIIIIIIIIIIIIIIIIIIIIIIIIIIIIIIIIIIIIIIIIIIIIIIIIIIIIIIIIIIIIIIIIIIHIIIIIIIIIIIIIIIIIIIIIIDDDDD
@HISEQ:969:HM2KJBCX2:2:1101:19819:51112 2:N:0:ACTATGCA
CTCCAGGTCATGCCCAACTATCCCTATTAATCATTACGGTGGTCCTAAAACCAACAAAATAGAACCAACGTCCTATTCTATTATTCCATGCTAATCTATTCAAGCAAATGCCCGCTTTAAACACTCTAATTTTTTCAAGGTAATGGTCCTGGTTCCCCGACACACCCAATAAAGGGCATCCCGGCTCACCAGAAGGATAGACCCGACGACAGAACAGTACTCGCCAAAGACGGACCATCCGGCCAGGCCTAAAATTCAACTACGAGCTTTTTAACTGCAACAACTTTAATATACGCTATTGGAGCTGGAATTACCGCGGCTGCTGGCACCAGACTTGCCCTC
+
ABBDCIGIIIGFHHHIIIIIIIIGGHIIIIIEHHHHIHHHIFHIIIIIIHHHHHHEHIHHIHFHII1FHHHGHHCHFHIHECEHHIIEGCGEHFHHGHHEHHFHIIHHDHIHHIIIIHHH@HHHHIHHFHHHIGCHHIHIHHHHGHIIIIIIIGIIGIIGIIIHHIHHHFHIIHG7EEF9IHHHHHHHIHEHIIGIIHHGHHDHGEDIIIHHIHIIIHIHHIHHHGCIIHHIIIIIIHDHFIHHGCHIIHHIIHHEIHHIHHIIIIIIIIIHHHHHHIIHIIIIIIIIIIIHHIIIHHHHIIIHIHFIIIIIIHHGHHHIIHFIIIIIIIIIIIIIIDDDDD
@HISEQ:969:HM2KJBCX2:2:1101:17500:51532 2:N:0:ACTATGCA
CTCCAGGTCATGCCCAACTATCCCTATTAATCATTACGGTGATCCTAGAAACCAACAAAATAGAACCATGCCGTCCTATTTTATTATTCCATGCTAATGTATTCAGGCACTAGCCTGCTTTAAGCACTCTAATTTTTTCAAGGTAACAGTCCTGCTTCCCCAACGCACCAAATTAATGGCATGCTGGTTATTCAGAAGGTAGGAATCCATCGCACCAGTACGGACCGAAAAAGCCCGACCAATGGATAAACCCCGAAATTCAACTACGAGCTTTTTAACTGCAACAACTTTAATATACGCTATTGGAGCTGGAATTACCGCGGCTGCTGGCACCAGACTTGC
+
DDDDDIIIIIIIIIIIIIIHIIIIIHIIIIIIHIIIIIIIIIIIIIIIIIIIIIIIIIIIIIHGIIIIIIEHIIIHIIIHHIIIIHHIHHHGGHIIIHIIIHIGIIIIIIIIIIHIHIIIIIIIHIHIIIIIIIIIIIIIIIHHIHIGIIIIHHIIIIHIHIIIIIHIIIIIIIIIIIIIIIIIIIIIIIIIIIIIIIIIIIIIIIIIIIIIIIIIIIIIIIIIIIIIIIHIIIIIIIIHHIIIIIIIIIIIIHIIIIIIHIHIHIIIIIIIHIIHIIIIIIIIIIIIIIIIIHIIHHIIIIIIIIIIIIIIIIIIIIIIIIIIIIIIIIIIHIHIIDDDDD
@HISEQ:969:HM2KJBCX2:2:1101:13737:51812 2:N:0:ACTATGCA
CTCCAGGTCATGCCCAACTATCCCTATTAATCATTACGGTGATCCTAGAAACCAACAAAATAGAACCAATCCGTCCTATTTCATTATTCCATGCTAATGTATTCAGACCATAGCCTGCTTTAAACACTCTAATTTTTTCAAAGTAACAGTCCTGATTTCCCAACACACCAAATTAATGACATGAAGGTTCTTCAGAAGGTAGAAATTCGCCACTACTGTACGGACCGTAAAGCCCGACCATAGGACAAATTTCGAATTTCAACTACGAGCTTTTTAACTGCAACAACTTTAATATACGCTATTGGAGCTGGAATTACCGCGGCTGCTGGCACCAGACT
+
CDDDDIIIGHHH?HHHFHIIIH1FFCCHEEHHHGHEHIHHFII?GHHHIIIIGHIIHHIHHGGIHIHGCHHGHHHIIHHHIIIHIGEFCFGHIIIIIHHEEFHIHHHGGHFIHFHHHHHHGHHHIIIHHHIIIIHHHFGHHGHHIIIHHHHHIIIHHIHHHFHECGEHIIHHGHEHHFHIIHIHHHIHEHHHIIIHHIHEIHFHIHIHIHIIIIIIHIIHHIHHIIIIIIHHGIHGHIIIIIIIIIIIIIHEGIIIIIIIIIIIIHIIIIIIIHIIIIHGHHGHHGEHHIIIHIIHHHGEIHHIIIIIIHIHIIIIHIIIIIIIIIIHIIIIHDBDDD
@HISEQ:969:HM2KJBCX2:2:1101:3174:52276 2:N:0:ACTATGCA
CTCCAGGTCATGCCCAACTATCCCTATTAATCATTACGTCAATCCTAGAAACCAACAAAATAGGATCGAACGTCCTATTTCATTATTCCATGCTAATGTATTCAAGCGTTAGCTTGCTTTAAACACTCTAATTTTTTCAAAGTAACAGTCCAAATTCCCCGCAACACCAAATTAATGGCATTACGGATCATCAGGAAGGAGGAATCAGTGAGACCAGTACATACCAGAGGCATGACCAACCTACTAACCCCGAAATTCAACTACGAGCTTTTTAACTGCAACAACTTTAATATACGCTATTGGAGCTGGAATTACCGCGGCTGCTGGCACCAGACTTGCCCTCCAA
+
DDDDDHIIIIIIIIIIIIIIIIIIIIIIIIIIIIIGIIIIIIIIIIIIIIHIIIIIIIIIIIIHIIIIIIIIIHIIIGHIIIIIIIHHHHIIIIIIIIIIIIIHHIIIIIIIIIIIIIIIIHIIIIIIIIIHIIIIIIIIIHIIIIHIHIIIIHHHIIIHHIHHHHGIIIIIIIIIHIIIIIIIIIIIIIIIIIIIIHIIIIIHIIIIIHIIIIIIHHIIIIIHIIIIIIIIIIIIIIIIIHHHGHEIIIIIIIIIIIIHIIIIIIIIIIIIIIHHIIIIIIIIIIIIIIIIIHIIIIIIIIIIIHIIIIIIIIIIIIIIIIIIIIIIIIIIIIIIIIIIIDDDDD
@HISEQ:969:HM2KJBCX2:2:1101:4163:52180 2:N:0:ACTATGCA
CTCCAGGTCATGCCCAACTATCCCTATTAATCATTACGTCGATCCTAGAAACCAACAAAATAGAATCAAACGTCCTATTTCATTATTCCATGCTAATGTATTCAAGCGTAAGCCTGCTTTAAACACTCTAATTTTTTCAAAGTAACAGTCCTGATTCCCCACGACACCAAATTAATGACATCGCGGTTCTTCAGAAGGTAGGAACCGATAATGCCAGTGCGTACCGAGGCACGACCAACAATTCGATCCCGAAATTCAACTACGAGCTTTTTAACTGCAACAACTTTAATATACGCTATTGGAGCTGGAATTACCGCGGCTGCTGGCACCAGACTTGCCCTCCAA
+
DDDCDIHHE@HII?H1CHEHIIGHH?HHIIIIIIHGHICHDDEHIHHHHFHE1?CHEHHIHHHIEHHHHHII<GEEGHIIIIIHIHIGIHHEHIIGCHEGE?CEHHGHHEFCEDEFECGGGHFE?1DHG@ECECGHFDHGIHFHHHFHGHHHAHHGIHHHFHHHA.HEFIHHGHHGEHIIIIIHHHEEIIHHH:HHGHHGFGHGHEIIIIII<IHHDGIHHHIIIHHEIIIIH:5EHG@?G<CDHHHHHHHHIHFIHIIHGIIIGIHEHHIIHHHFEF?HHHHHIHHIIIHFHHHHGE@HHHIHHHHHFGEIIIIHIIIIIECHGHHIIIHHIIIIIHHHADDDA
@HISEQ:969:HM2KJBCX2:2:1101:8454:52978 2:N:0:ACTATGCA
CTCCAGGTCATGCCCAACTATCCCTATTAATCATTACGTCAATCCTAGAAACCAACAAAATAGGATCGAACGTCCTATTTCATTATTCCATGCTAATGTATTCAAGCGTTAGCCTGCTTTAAACACTCTAATTTTTTCAAAGTAACAGTCCTGTTTCCCTGCAACACCAAATTAATGACATTACAGTTCTTCAGAAAGGAGGAATCAGCGAAGCCAGTACATACCAGTGGCACGACCAACCTGCTGACCCCGAAATTCAACTACGAGCTTTTTAACTGCAACAACTTTAATATACGCTATTGGAGCTGGAATTACCGCGGCTGCTGGCACCAGACTTGCCCTCCAA
+
@B@@DECHHHHHGH?@FCEGHEHEHEHHHIEHHIIIIIIHDEHHIHFHCHIIG11@EHHHHH1C@EHHHIHC<CHHH@EH1FHHHHHE1<<CCHH1HHHIHHEFECHGHHHHFHEHIHAGFDHHFHIHHFACIHIIGBGHHIIGHHHED?F@HGFHHHHHIGHCD0@;C@HGCFH?HGGHHGHEGHHH@E@IIHFEHHHGHCDGHH=ED.:CEHHEHGIHHCFEEHH@?CIIHHEH=CHCAGCF@CHEC<HEE@EEHEGGECDHGEGCEFFC?F<EHHFCD1C<??HEF1HEECECFGEGEFCHCC@HHHHCCHHH<IHFCHGHFC@HCHF@@DD1HEDHF@@DD<
@HISEQ:969:HM2KJBCX2:2:1101:1949:53635 2:N:0:ACTATGCA
CTCCAGGTCATGCCCAACTATCCCTATTAATCATTACGGTGATCCTAGAAACCAACAAAATAGAACCATGCCGTCCTATTCTATTATTCCATGCTAATGTATTCGAGCAAAAATGCCTGCTTTAAACACTCTAATTTTTTCAAGGTAAAGGTCCTGGATCCGCAAGACACCCAATTAAGGACATCAAGTTTCTCCAGAAGGTGAGAAATCAACAGCGACAGTTCATACCCCTTAAGGCATGACCATCACGTCAATCCCGAAATTCAACTACGAGCTTTTTAACTGCAACAACTTTAATATACGCTATTGGAGCTGGAATTACCGCGGCTGCTGGCACCAGACTTGCCCTCCAA
+
DDDDDIIIIIIIHIHIIIIGIIIIIIIIIIIIIIIHIIIIIIIIIIIIIIIGHHIIIHIIIHHEHIGIIHHHIIIIIIIIIIIIIGIIIIIIIIIIIIHEHCFIHHIIIIIIIIIHIIIIIIIHHIIIIIIIIHIIIIHHIIIHGIIIIIIHIIIIIIIIIIGIIIIIIGHIIIIIIIIIIIIIIIIIIHHIIIIIIIIIHIIIIIIIIIIIIIIIIIIIIIIIIIIIIIIIIIIIIIIIIIIIIIIIIIHHIIIIIIIIIIIIIIHHIIIIIIIIIIIIIIIIIIIIIIIIIIIIIIIIHIIIIIIIIIIIIIIIIIIIIIIIIIIIIIIIIIIIIIIIIIIIIIIIDDDDD
@HISEQ:969:HM2KJBCX2:2:1101:6944:53673 2:N:0:ACTATGCA
CTCCAGGTCATGCCCAACTATCCCTATTAATCATTACGGTGATCCTAGAAACCAACAAAATAGAACCATGCCGTCCTATTCTATTATTCCATGCTAATGTATTCGAGCAAAAATGCCTGCTTTAAACACTCTAATTTTTTCAAGGTAAAGGTCCTGGATCCGCAAGACACCCAATAAAGGACATCAAGTTTCTCCAGAAGGTGAGAAATCAACAGTAACAGTTCATACCCCTTAAGGCATGACCGTCACGTCAATCCCGAAATTCAACTACGAGCTTTTTAACTGCAACAACTTTAATATACGCTATTGGAGCTGGAATTACCGCGGCTGCTGGCACCAGACTTGCCCTCCAA
+
DDDDDIIIIIIIIIIIIIIIIIHHIIIIIIIIHIIIHIIIEEHHIIHHIIIGIIIIGHIIIIHIIIIHIFEHG@CDHIIIIIIIIHIIHHGHCHIIIIIIIHHHIHIIHHHHIIHIIHHHIHIIIHHHIIIIIIIIIHHIHHIIIIHIIHHHFIIIIIIIHIIIIIIIHHHHIIIIHIIIIIIIIIIIIIIIIIIIIIIIIIIIHIIIHIIIIIIIIHIIHGIIIIHHIIIIIIIIIIIIIHIIIIIIIHHFIIIIIIIIHIIIIIIIIIIIIIIIIIIIIIIIIIIIIIIIIIIIIIIIIIIIIIIIIIIIIIIIIIIIIIIIIIIIIIIIIIIIIIIIIIIIIIIIDDDDD
@HISEQ:969:HM2KJBCX2:2:1101:10653:53473 2:N:0:ACTATGCA
CTCCAGGTCATGCCCAACTATCCCTATTAATCATTACGGTGATCCTAGAAACCAACAAAATAGAATCATGCCGTCCTATTTTATTATTCCATGCTAATGTATTCAAGCAAAATGCCTGCTTTAAACACTCTAATTTTTTCAAAGTAACAGTCCAAATTCCCCGCAACACCAAATTAATGGCATTACGGATCATCAGGAAGGAGGAATCAGTAAGACCAGTACATACCAGAGGCATGACCAATCTACTAACCCCGAAATTCAACTACGAGCTTTTTAACTGCAACAACTTTAATATACGCTATTGGAGCTGGAATTACCGCGGCTGCTGGCACCAGACTTGCCCTCCAA
+
DDDDDIIIIIIIIIIIIIIIIIIIIIIIIIIIIIIIIIIIIIIIIIIIIIIIIIIIIIIIIIIIIIIIIHHIIIHIIIIIIIIIIIIIIIIHIIHHIIIHHIIIIIIHHIIIIIIHHIIIIIIIIIIIIIIIIIIHIIHGIIIIIIIHIHHIIIHIIHIIIIIIIIIIIIIIIHIIHIIIIIHIIIHIIIIIIIIIIIIIIIIIIIIIIIIIIIIIIIIIIIIIIIIIIIHIIIIIIIIIIIIIIHHIHIIIIIIIIIIIIIIIIIIIIIIIIIIIIIIIIIIIIIIIIIIIIIIIIIIIIIIIIIIIIIIIIIIIIIIIIIIIIIIIIIIIIIIIIIIIIIIDCDDD
@HISEQ:969:HM2KJBCX2:2:1101:5319:54234 2:N:0:ACTATGCA
CTCCAGGTCATGCCCAACTATCCCTATTAATCATTACGTCGATCCTAGAAACCAACAAAATAGAATCAAACGTCCTATTTCATTATTCCATGCTAATGTATTCAAGCGTGAGCCTGCTTTAAACACTCTAATTTTTTCAAAGTAACAGTCCTGATTCCCCACAACACCAAATAAATGACATCATGATTCGTCAGAAGGGAGAAACCAACAATGCCAGTACGTACCTAGGCACGACCGACATGACGGTCCCGAAATTCAACTACGAGCTTTTTAACTGCAGCAACTTTAATATACGCTATTGGAGCTGGAATTACCGCGGCTGCTGGCACCAGACTTGCCCTCCAA
+
@DDD@HFI1DHEHEHHIIIFHIIFIIEHHFIEHHCCHHIIIHHIHHHHHIHIIIIIIHHEHIE@HEHHHHICCGHHGCEHHECHFEEGHI@CGE?FHHFHHCGHCHHEIHFEH@FHFHHHIIFGEHEHIHEHGCCGEHHHHHEHHHHHHHIHHHHHHHIHHIDHHHEHIHIIIHIHIIHHGCGHE<HGHHHHIHHHHHHHIIHHIHHHIIHHEHIIIIHHHEHHHFHEE=HHIHDHHHHHHGCGHHIH<HFCHHHGHEEHHIHHIHGHGCHGGFGEHEEHHIIIHHHHH@HHIIIIIIIHFHIIHHHGHIHDHHHHIIHFIHFHIIHGHIIIIIHHIIIHDDDDC
@HISEQ:969:HM2KJBCX2:2:1101:7331:54459 2:N:0:ACTATGCA
CTCCAGGTCATGCCCAACTATCCCTATTAATCATTACGTCAACCCTAGAAACCAACAAAATAGGATCAAACGTCCTATTTTATTATTCCATGCTAATGTATTCAAGCGTTAGCCTGCTTTAAACACTCTAATTTTTTCAAAGTAACAGTCCTGTTTCCCCGCAACACCAAATTAATGGCATCACGGTTCTTCAAGAAGGAGGAATCAGCGAGGCCAGTGCATACCATTGGCACGACCAACCTGCTGACCCCGAAATTCAACTACGAGCTTTTTAACTGCAACAACTTTAATATACGCTATTGGAGCTGGAATTACCGCGGCTGCTGGCACCAGACTTGCCCTCCA
+
DDDDDIIIIIIIIIIIIIIIIIIIIIIIIIIIIIIIIIIIIIIIIHFHIIIIIIIIIIIGIIHHIIIIIIIHIHIIIIIIIIIIIIIIIIIIHHIIIIIIIIIIIIIIIIIIIHIIHIHIIIIIIIIIIIHIIIIIHIHIIIIIIIIIIIIIHIIIIIHHIIIIIIIIIIHHIIIHIIIIIIIIIIIHHIIIIIIIIIIIIIIIIIIIIIIIIIIIIIIIIIIIIIIHIIIIIHII>IIHIIHHIIIIIIHIIIIIIIIIIIIIIIHIIIIIIHHIIIIIIIIIHHHIIIHIGIIIIIIIIIIIIIIIIIHHIIIIIIIIIIIIIIIIIIIIIIIIIIIIDDCDD
@HISEQ:969:HM2KJBCX2:2:1101:14603:53651 2:N:0:ACTATGCA
CTCCAGGTCATGCCCAACTATCCCTATTAATCATTACGTCAATCCTAGAAACCAACAAAATAGGATCAACGTCCTATTTCATTATTCCATGCTAATGTATTCAAGCGCGAGCCTGCTTTAAACACTCTAATTTTTTCAAAGTAACAGTCCTGATTCCCCGCCACACCAAATGAATGACATGATGGTTCGTCAGAAGGTAGGAACCAGTAACACCAGTACGTACCTAAGGCACGACCAACGTACTGATCCCGAAATTCAACTACGAGCTTTTTAACTGCAACAACTTTAATATACGCTATTGGAGCTGGAATTACCGCGGCTGCTGGCACCAGACTTGCCCTCCAA
+
DCDDCHIIIIIIIIIIIIIIIIIHHIIIIIIIIIIIIIIIHIIIIIIIIIIIIIHIHIIIIIIFHHHIIIIHIIIIIIIIIIIIIIIIIIIIIIIIGIIHHHHHIIDDHH?EHHHHIHHHH@EHEHHHIIHIIGHHIHHFHHHHGIEHIHHG@HHIIIIIIIIIIIIIIIIIIHIIIHIIHIIIIIIIIIIIHIIIIIIHIIIIHIHIHIIIIIIIIIIIIIHIII=IIIIIIIIIIIIIIIIHIIIIGIIIIIIIIIIHHHIIHIIIIIIIIIIIIIIIHIIIHIIIIIIIIIIIIIIHIIIIIIIIIIIIIIIIIIIIIGIIIIIIIIIIIHIIIIIHDDDDD
@HISEQ:969:HM2KJBCX2:2:1101:10182:55100 2:N:0:ACTATGCA
CTCCAGGTCATGCCCAACTATCCCTATTAATCATTACGTCAATCCTAGAAACCAACAAAATAGGATCGAACGTCCTATTTCATTATTCCATGCTAATGTATTCAAGCGTTAGCCTGCTTTAAACACTCTAATTTTTTCAAAGTAACAGTCCTGTTTCCCTGCAACACCAAATTAATGGCATTACAGTTCTTCAGAAAGGAGGAATCAGCGAAACCAGTACATACCAGTGGCACGACCAACCTGCTGACCCCGAAATTCAACTACGAGCTTTTTAACTGCAACAACTTTAATATACGCTATTGGAGCTGGAATTACCGCGGCTGCTGGCACCAGACTTGCCCTCCAA
+
DDDDDIIIIIIIIIIIIIIIIIIIIIIIIIIIIIIIIIIHIIIIIIHIHIIIIIIIHIIHIIHIIIIIIIIHHIIIIIIIIIIIIIHHIIIIIHIIIIIIIIIIIIIIIIIIIIHIIHGHIIIIIIIIIIIIIIIIIIHEIIIHFHIIHIIIIIIIIIHHIIIIIIIIIIIIIIIIIIIIIIIIIIIIIIIIIIIIIIIIIIIIIIIIIIIIHHHIIIIIIIIIIIIIIIIIIIIIIIIIIIIIIIIIIIIIIIIIIIIIIIIIIIIIIIIIIIIIIIIIIIIIIIIIIIIIIIIIIIIHHIIIIIIIIIIIIIIIIIIIIIIIIIIIIIIIIIIIIIIIIDDDDD
@HISEQ:969:HM2KJBCX2:2:1101:6510:55585 2:N:0:ACTATGCA
CTCCAGGTCATGCCCAACTATCCCTATTAATCATTACGGTGATCCTAGAAACCAACGAAATAGAATCAGTCCGTCCTATTTCATTATTCCATGCTAATGTATTCAGACGTTAGCCTGCTTTAAACACTCTAATTTTTTCAAAGTAACAGTCCTGATTTCCCATCACACCAAATAAATGACATGAAAGTTCCTCAGAAGGTAGAGATTTATCTCACCAGTGCAGACAATTAAGCCTGACCAATGGGTAAATCCCGAAGTTCAACTACGAGCTTTTTAACTGCAACAACTTTAATATACGCTATTGGAGCTGGAATTACCGCGGCTGCTGGCACCAGACTTGCCCTCCAA
+
DDDCDIIIIIIIIIIIIIIIIIIIIIIIIIIIIIIIIIIIIIIGIIIIIIIIIIIIIIIHIHGHHIIIIIIHIIIIIIIIIIIIIIIHHIIIIIIIIIIIIHIIIHIIIIHIIIIIIIIIIIIIIIIIIIIIIIIHIIIIIIIIIIIIHIIHIIIHIIIIIIIIIIIHGIIIIHIIIIIIIIIIIIIIIIHIIIIIIIIIIIIIIIIIIIIIIIIIIIIIIIIIIIIIIIIIIIIIIIHIIIIHHHHIIIIIHIIIIIIIIIIIIIIIIHIIIIGIIIIIIIIIHIIIHIHIIIIIIIIIHIIIIIIIIIIIIIIIIIIIIIIIIIIIIIIIIIIIIIIIIIIDCDDD
@HISEQ:969:HM2KJBCX2:2:1101:17685:56208 2:N:0:ACTATGCA
CTCCAGGTCATGCCCAACTATCCCTATTAATCATTACGGTGATCCTAGAAACCAACAAAATAGAATCATGCCGTCCTATTTTATTATTCCATGCTAATGTATTCAAGCAAAATGCCTGCTTTAAACACTCTAATTTTTTCAAAGTAAAGGTCCTGGTTCCCCGCGACACCCAATTAAGGGCATCGTGGTTCTCCAGAAGGTGAGAAATTGACTACACCAGTTCATACCCCTTAAGGCACGACCGATGTGTCAATCCCGAAATTCAACTACGAGCTTTTTAACTGCAACAACTTTAATATACGCTATTGGAGCTGGAATTACCGCGGCTGCTGGCACCAGACTTGCCCTCCAA
+
DDDDDIIIIIIIIIIIIIIIIIIIIIIIIIIIIIIIIIIIIIIIIIIIIIIIIIIIIIHIIIHIIGIGHHHIIIIIIIIIIIIIIIIIIIIIEHHIHIIHIFIIIIHIIIIIIIIIIIIIIIIHHIHFIIIIIHIIIIIHIIHIIIIIIIIIIIIIHIIIIIIIIIIIIIIIHHHIGIIHIIIIIIIIIIIIIIIIIIIIIIIIIIIIIIIIIIIIIIIIIIIIIIHIIIIIIIIIIIIIIIIIIIIIIHHIIIIHIIIIIIIIIIIIIIIIIIIIIIIIIIIIIHIIIIIIIIIIIIIIIIIIIIIIIIIIIIIIIIIIIIIIIIIIIIIIIIIIIIIIIIIIIIIDDDDD
@HISEQ:969:HM2KJBCX2:2:1101:7566:56172 2:N:0:ACTATGCA
CTCCAGGTCATGCCCAACTATCCCTATTAATCATTACGTCAATCCTAGAAACCAACAAAATAGGATCGAACGTCCTATTTCATTATTCCATGCTAATGTATTCAAGCGTTAGCCTGCTTTAAACACTCTAATTTTTTCAAAGTAACAGTCCTGTTTCCCTGCAACACCAAATTAATGGCATTACAGTTCTTCAGAAAGGAGGAATCAGCGAAGCCAGTGCATACCAGTGGCACGACCAACCTGCTGACCCCGAAATTCAACTACGAGCTTTTTAACTGCAACAACTTTAATATACGCTATTGGAGCTGGAATTACCGCGGCTGCTGGCACCAGACTTGCCCTCCAA
+
DBDAAEHHHHIGIIIHHIIIIIHIIGFFFFGHHGIEGIGHIIIICGHEHGII@HHIIGFIIIIIHHFHHIIIHIIIIIEHHHIIECHE@HHGIIHIIIIHHFHHHHIHHHEDHEGHHHHFHGHHHHHEHHIDIIHFGFHHIIIHHIIHEHHIIIIIHIIIHHGHGFFGHHIHHHHHIIHFEHHHHHFEHHIHIIHIIHHIIIHHIIHIIHIIIHGIIIIIHHFEIIIIIIIIIIHIIIHIIHIHFDHDDGIIIIIIIHHIGIIIIHGHIIIIIIIIIIIHIHIIHHHHEIIIIIIIIIHIIIIHIIIIIIIIIIIIIHIIIIIIIHGHGIIIIIIHIIIIFDCDDD
@HISEQ:969:HM2KJBCX2:2:1101:18956:55770 2:N:0:ACTATGCA
CTCCAGGTCATGCCCAACTATCCCTATTAATCATTACGGTGATCCTAGAAACCAACAAAATAGAACCATGCGTCCTATTTCATTATTCCATGCTAATGTATTCAGGCAATAGCCTGCTTTAAGCACTCTAATTTTTTCAAGGTAACAGTCCTGCTTCCCCAACGCACCAAATTAATGACATGCTGGTTATTCAGAAGGTAGGAATCCATCACGCCAGTACAGACCCAAAAGCCCGACCAACGGATAAACCCCGAAATTCAACTACGAGCTTTTTAACTGCAACAACTTTAATATACGCTATTGGAGCTGGAATTACCGCGGCTGCTGGCACCAGACTTGCCCTCCAA
+
DDBDDIIIIHIHIIIIIGHIIIIIIIHIIIIIIGIIIIGIIGIHHIHIIIIHIIIHCHFHGIGHIFHIEHEHHHDHHHHIHHHICHIHHEHCHIFHHIIIIHHHIHHIHHEHHHIIIHGHEIIHIHHIIHHFHHIIIHHHHHHIIIHHEIHHHCHIIGHHHIHIGHHGIHHIHHHIHHFHHIIIHHGHHHHHIHIHHHFHIHIIHHHFFDHIII=HGFIIIIIIIIIIHIIIIIIIIIIIIHHHGCIHHIIIIIIIIIIIIIIHIIHEIIHHIIIIIIIIIIIIHHHHIIIIIIIIHIHHIIIIIIIIIIIIIIIIIIIIIIIHIIIIIIIIIIIIIIGIIICDDCD
@HISEQ:969:HM2KJBCX2:2:1101:18444:56601 2:N:0:ACTATGCA
CTCCAGGTCATGCCCAACTATCCCTATTAATCATTACGTTGATCCTAGAAACCAACAAAATAGAACCAAACCGTCCTATTTTATTATTCCATGCTAATGTATTCAGACGGATGACTGCTATAAACACTCTAATTTTTTCAAAGTAACAGTCCTGATTTCCCCCCACACCAACTGAATGACATGGAGATTCCTCAGAAGGTAGGAACTCGTCACACCAGTGCAGACAGTTAAGCCTGACCAATGGGCAAATCCCGAAATTCAACTACGAGCTTTTTAACTGCAACAACTTTAATATACGCTATTGGAGCTGGAATTACCGCGGCTTCTGGCACCAGACTTGCCCTCCAA
+
@@D@@G1<@1<<111<GCHI1<1<1C1D11<DHE@C<C<1<1<<<1DC1<C11<10E@CC@<11<<@CF111<<@/<1<C1<DG11<F11<111<11<FC@F@<11<1/<C0</1<111/1@6&G2<<FFH1D;<F1F1A<<DHGC<1EF,9.@HF9-?-BC,EHEHCAHGG?CHD<@E/HFF<<</</-ED0A<@EDHHD=@ECHED<<01<CC1FF/HHHHDA1FF@GG1EHGAEE:1HHF1HF<1C-</?HHEHCC1CCD0CHCEEFIHEHHHGCHCHHHCF<?HCGCF1C0CC@HHFCHHHD<<F<1EF@HDHCIHHHIIIHHHHIHIHHHHHIIHDCE@D@?@
@HISEQ:969:HM2KJBCX2:2:1101:16817:56695 2:N:0:ACTATGCA
CTCCAGGTCATGCCAACTATCCCTATTAATCATTACGGTGGTCCTAAAACCAACAAAATAGAACCAACGTCCTATTCTATTATTCCATGCTAATCTATTCAAGCAAATGCCCGCTTTAAATACTCTAATTTTTTCAAGGTAATGGTCCTGGTTCCCCGAAACACCCAATAAAGGGCATCCCGGCTCACCAGAAGGATAGACCCGACGACAGAACAGTACTCGCCAATGACGGACCATCCGGCCAGGCCTAAAATTCAACTACGAGCTTTTTAACTGCAACAACTTTAATATACGCTATTGGAGCTGGAATTACCGCGGCTGCTGGCACCAGACTTGCCCTCCAA
+
@DD@D?1<FHGG?FHEGC?HFH<FH?@EHHHHIIIHE0<10<DGHCEHHIHHE@HC@1<<1FHHHIIIC@CEHH?GFHHHHGG11<@@11<CGFGCGIHFGDH?GFFF@EHHHHCEHCGIIHFBDCGHFFG?E@1EEIHGFDFGHHFFIII4HHCCHHHCHIHIHHHIIIHHHFHHHHHHEHHIHIHHEHHHHHIHGHHHIGHHHHEFCCEHFHHHHCIHHHIIHEFIHHEEHIIHIHHIHEHHHFFCEHFHHEHEHEHHE=C@ECIIIHHE@HIGIIHHF1HIHEEHHHGCDHHHHHGIHGHHHIIHHHHHHIIHIHHCFHHHHCIHHHG@IHIHH@CD@AD@
@HISEQ:969:HM2KJBCX2:2:1101:21232:56353 2:N:0:ACTATGCA
CTCCAGGTCATGCCCAACTATCCATATTAATCATTACATCGATCCTAGAAACCAACAAAATAGAATCGGATGTCATATTTCATTATTCCATGCTAATGTATTCAAGCGTGAGCCTGCTTTAAACACTCTAATTTTTTCAAGGTAACAGTCCTAATTCCCCGTGACACCAAATTAATGGCATTACGGTTCTTTAGAAGGTGAGAAATCAATAATATCAGTACAGACCAACGGCATGACCGAAACATTGATCCCGAAATTCAACTACGAGCTTTTTAACTGCAACAACTTTAATATACGCTATTGGAGCTGGAATTACCGCGGCTGCTGGCACCAGACTTGCCCTCCAA
+
?0<DDHH@CHE<1111CEEHCE111D1<FG?EH11CGH1<C11<0DG?CGEEHHF<C@GE<D?HH1<CGD0/<<11<1<<1<F1<111<<1C11<1111<1<DGHHHF?EEDEE@?@E181<?&6<<C@BFDDIFEEA@HA<G@AGHGFHA1FCDDI9CGIHGHEDHHHCHHC?HHFCIIIIHHHCI;:G?EHGCIHIHHFGCFIHGD?HGHF</HHHG<F</</GHHHFC<<.<@IHHHF<CHFCHH?GIIHFC?HG?CHHGHGD1HGG?GCED<EFHEHF<1@HHHHHHHHHGHIIIIIIIHHHHCIIHHHIIIIIIIIHG?IGHEHGHG@HCCHC=IIHDD@@<
@HISEQ:969:HM2KJBCX2:2:1101:2397:57113 2:N:0:ACTATGCA
CTCCAGGTCATGCCCAACTATCCCTATTAATCATTACGGTGATCCTAGAAACCAACAAAATAGAACCATGCCGTCCTATTCTATTATTCCATGCTAATGTATTCGAGCAAAAATGCCTGCTTTAAACACTCTAATTTTTTCAAGGTAAAGGTCCTGGATCCGCAAGACACCCAATTAAGGACATCAAGTTTCTCCAGAAGGTGAGAAATCAACAGCGACAGTTCATACCCCTTAAGGCATGACCATCACGTCAATCCCGAAATTCAACTACGAGCTTTTTAACTGCAACAACTTTAATATACGCTATTGGAGCTGGAATTACCGCGGCTGCTGGCACCAGACTTGCCCTCCAA
+
DDDDDIIIIHIIIIIIIIIIIIIIIIIIIIIIHIIIIIIIHHIIIIIIIIIIIIIIIIIHHHHHIIIIIIIIIIHIHIIIIIIIIIIIIIIIIIIGIIIHIHIIIIIIIGIIIIIIIIIIIHIIHHIIIIIIIIIHHIIIIIIIHHHIIIIIIIIIIIIIIIHIIIIIIHIIIIIIIIIIIIIIIHIIIIHIIIIIIIIIIIIIIIIIIIIIIIIIIIIIIIIIIIIIIIIIIIIIIIIIIIIIIIIHHIHHIIIHIIIIIIIIIIIIIIIIIIIIIIIIIIIIIIIIIIIIIIIIIIIIHIIIIIIIIIIHIIIIIIIIIIIIIIIIIIIIIIIIIIIIIIIIIIIIDDDDD
@HISEQ:969:HM2KJBCX2:2:1101:13117:58375 2:N:0:ACTATGCA
CTCCAGGTCATGCCCAACTATCCCTATTAATCATTACGTCAATCCTAGAAACCAACAAAATAGGATCGAACGTCCTATTTCATTATTCCATGCTAATGTATTCAAGCGTTAGCCTGCTTTAAACACTCTAATTTTTTCAAAGTAACAGTCCTGTTTCCCTGCAACACCAAATTAATGACATTACAGTTCTTCAGAAAGGAGGAATCAGCGAAACCAGTTCATACCAGTGGCACGACCAACCTGCTGACCCCGAAATTCAACTACGAGCTTTTTAACTGCAACAACTTTAATATACGCTATTGGAGCTGGAATTACCGCGGCTGCTGGCACCAGACTTGCCCTCCAA
+
DDDDDIIIHIIIIIIIIHIHIIIIIIIIIHIIIIIIIIIIGIIHHIIIIIHHIIIIIHIHHIIIHHEHIIHGCFHHHHIIEEGHHIIF?FHEHIGIIIIIIIHIIHIIHHIHIIIIIIIHHIIIIIIIHIIHIHHIIIHIIIHIIIHIHGIHIIIIHFIHIIIIIIIIHIIIIIHIIIIGIIIIIHIIIIIIIIIIIIIIHHIHHIIIIIIIHIIIIIIIIIIIIIIIIIIIIIIIIIHIIIHHIIIHIIIIIIIIIIIIIIIIIIIIIIIIIIIIIIIIIIIIIIIIIIHIIIIIIGIIIIHIIIIIIIIIIIIIIIIIIIIIIIIIIIIIIIIIIIIIIDDDDD
@HISEQ:969:HM2KJBCX2:2:1101:13950:57861 2:N:0:ACTATGCA
CTCCAGGTCATGCCCAACTATCCCTATTAATCATTACGGTGATCCTAGAAACCAACAAAATAGAACCATGCCGTCCTATTCTATTATTCCATGCTAATGTATTCGAGCAAAAATGCCTGCTTTAAACACTCTAATTTTTTCAAGGTAAAGGTCCTGGATCCGCAAGACACCCAATAAAGGACATCAAGTTTCTCCAGAAGGTGAGAAATCAACAGTAACAGTTCATACCCCTTAAGGCATGACCATCACGTCAATCCCGAAATTCAACTACGAGCTTTTTAACTGCAACAACTTTAATATACGCTATTGGAGCTGGAATTACCGCGGCTGCTGGCACCAGACTTGCCCTCCAA
+
DDDDDIIIIIIIIIIIIIIIIIIIIIIIIIIIIIIIIIIIIIIIIIIIIIIIIIIIIIIIIIHIHHIIIIIIIIIHIIIHIIIIIIIIIIHIIIIIIIIIIIIIIIIIIIIIIIIIIIIIIIIIIIIIIIIIIIIIIIIIIIIIIIIIHIIIIGIIIIIIIIIIIIIIHIIIIIIIIIIIIIIIIIIIIHIIIIIIHIIIIIIIIIIIIIIIIIIIIIIIIIIIIIIIIIIIIIIIIIIIIIIIIIIIIIHGIIIIIIIIIIIIIIIIIIIIIIIIIIIIIIIIIIIIIIIIIIIIIIIIIIIIIIIIIIIIIIIIIIIIIIIIIIIIIIIIIIIIIIIIIIIIIIIIDDDDD
@HISEQ:969:HM2KJBCX2:2:1101:14956:58908 2:N:0:ACTATGCA
CTCCAGGTCATGCCCAACTATCCCTATTAATCATTACGTCAATCCTAGAAACCAACAAAATAGGATCAAACGTCCTATTTCATTATTCCATGCTAATGTATTCAAGCGTTAGCCTGCTTTAAACACTCTAATTTTTTCAAAGTAACAGTCCTGTTTCCCTGCAACACCAAATTAATGACATTACAGTTCTTCAAGAAGGAGGAACCAGTAAAGCCAGTACATACCAGAGGCACGACCAACCTACTAATCCCGAAATTCAACTACGAGCTTTTTAACTGCAACAACTTTAATATACGCTATTGGAGCTGGAATTACCGCGGCTGCTGGCACCAGACTTG
+
DDDDDIIHHIIIIIIIIGHGIIIIIIIHIIHHIIIHICHIIHIIIIIIIIIEHIHEHIEHHIHHHIHIHHHHGFHHIIIGHEHEHIFIGHHGIHIIIHHHHHHHHHIIIHIHEHFHHHHIIIIHIIIIIIHIHHHHIIIIIIHGHIIHHHIIHIIHIIIIIHIIHHHIIIIIGIIIIIIIIIIIIIIIIHIIIIIIIIIHIIIHIIIIIIIHIIIIH<IIGIII<IIIIHIIIHHH9HGGIIIIIIHHIIIIIHHHHIHEIHHIIIIIIIIIIIIIIIHHIIHIHHHHIIIIIIIIHIIIHIIHIIIHHIIIIIIIIIIIHIIIIIIIIIIIIDDDDD
@HISEQ:969:HM2KJBCX2:2:1101:4684:59440 2:N:0:ACTATGCA
CTCCAGGTCATGCCCAACTATCCCTATTAATCATTACGTCAATCCTAGAAACCAACAAAATAGGATCGAACGTCCTATTTCATTATTCCATGCTAATGTATTCAAGCGTTAGCCTGCTTTAAACACTCTAATTTTTTCAAAGTAACAGTCCTGTTTCCCTGCAACACCAAATTAATGGCATTACAGTTCTTCAGAAAGGAGGAATCAGCGAAGCCAGTACATACCAGTGGCACGACCAACCTGCTGACCCCGAAATTCAACTACGAGCTTTTTAACTGCAACAACTTTAATATACGCTATTGGAGCTGGAATTACCGCGGCTGCTGGCACCAGACTTGCCCTCCAA
+
DDDDDIIIIIIIIIIIIIIIIIIIIIIIIIIIIIIIIIIIIIIIIIIIIIIIIIIIIIIIIIIGIIIIIIIIIIIIIIHIIIIIIIIHHIIHHHIIIIIIIIIIIIIIIIIIIIIIIHIIIHHIIIIIIIIIIIIIIIHHIIIIIIIIIIIIIHHIIIIIIIIIIIIIIIIIIIIIIIIIIIIIIHIIIIIIIIIIIIIIIIIIIIIIHIIIIIIIIHIIIIIIIIIIIIIIIIIIIIIIIIIIHHIIIHIIIIIIIIIIIIIIIIIIIIIIIIIIIIIIIIIIIIIIIIHIIIIIIIIIIIIIIIIIIIIIIIIIIIIIIIIIIIIIIIIIIIIIIIIIIDDDDD
@HISEQ:969:HM2KJBCX2:2:1101:14747:59267 2:N:0:ACTATGCA
CTCCAGGTCATGCCCAACTATCCCTATTAATCATTACGTCGATCCTAGAAACCAACAAAATAGAATCAAACGTCCTATTTCATTATTCCATGCTAACGTATTCGAGCAAAGGCCTGCTTTGAACACTCTAATTTTTTCAAAGTAAAAGTCCTGGTCTCCAACACACCCAGTGAAGGGCATGCGGTTCTCCAGAAGAGAAGGCCCGGCCGGACAAGTGCACGCGGTGAGGCGGACCTGCCAGCCAGGCCAAAGGTTCAACTACGAGCTTTTTAACTGCAACAACTTTAATATACGCTATTGGAGCTGGAATTACCGCGGCTGCTGGCACCAGACTTGCCCTCCAA
+
@DBA@CHI?GHEGHHIHF1GGHEHHHHHHHHHHIIHFEH?CHHEEHHEHHIFHEHGHHHIICHEHH1DHHHDH1EEH@HHCHGGEGHH1@E?GHHHG=HHHIHHHGHGHEIHCHG@GFIIHIHIIFHIHGIIIIHHHIIIGIIIHHHIIIIGHHCG%GHHIIIIHIHIHHEIIHHGIIHIIHG?HIHHFIHHIIIIIHIIIHEIHHHIIIIIIIIGHIHIIIII=>IHIIIIIIIGIHII2HHIIGIIIIIIIIHIIIIIIIHHFIIIIIIHHIIIIIIIIHHHHGIH?IIIHIHGIIIIHIIHHHCHIIIIIHGIIIHEGIIIGHIIIIIIIHIIIIHBDDDD
@HISEQ:969:HM2KJBCX2:2:1101:16045:58956 2:N:0:ACTATGCA
CTCCAGGTCATGCCCAACTATCCCTATTAATCATTACGTCAATCCTAGAAACCAACAAAATAGGATCAACGTCCTATTTCATTATTCCATGCTAATGTATTCAAGCGCGAGCCTGCTTTAAACACTCTAATTTTTTCAAAGTAACAGTCCTGATTCCCCGCCACACCAAATTAATGACATGATGGTTCGTCAGAAGGTAGGAACCAGTAACACCAGTACGTACCTAAGGCACGACCAACGTACTGATCCCGAAATTCAACTACGAGCTTTTTAACTGCAACAACTTTAATATACGCTATTGGAGCTGGAATTACCGCGGCTGCTGGCACCAGACTTGCCCTCCAA
+
DDDDDIIICHHIIIIIIIHHIIHIIIIIHHHIHHHHHFHHHGHHHHIIIIIIHHIIHE?<FG?@@1CGHHHHIGHIIHICEHHHIHE@FGCGHFHIGIIIHEHHIGIHIIIGIHHIIIIIGECFHGHIICFEHHHHHHEIHHHHHHHGHHIHFE<IIHHHHHFHEHHIIHEHEHHIIHHHHHHIIHHHHCHHHHGHHGGFIIIHIHHHHIHIHIHGIIIHHIII<IHEIIIHHHH=EIIHHHGHIIHIHFHIIHHHIIIIHHHHHEHEHIHHHHHHEIIIIIHGHGIIIHIGHDHHEHEIIIIIIIIHHHCEHFDDIIHGIHFEIIHIHIIHIHIHIHHIDDDDA
@HISEQ:969:HM2KJBCX2:2:1101:15617:60702 2:N:0:ACTATGCA
CTCCAGGTCATGCCCAACTATCCCTATTAATCATTACGGTGATCCTAGAAACCAACAAAATAGAACCATGCCGTCCTATTCTATTATTCCATGCTAATGTATTCGAGCAAAAATGCCTGCTTTAAACACTCTAATTTTTTCAAGGTAAAGGTCCTGGATCCGCAAGACACCCAATAAAGGACATCAAGTTTCTCCAGAAGGTGAGAAATCAACAGTAACAGTTCATGCCCCTTAAGGCATGACCATCACGTCAATCCCGAAATTCAACTACGAGCTTTTTAACTGCAACAACTTTAATATACGCTATTGGAGCTGGAATTACCGCGGCTGCTGGCACCAGACTTGCC
+
DDDDDHIIIIIIIIIIHIIIIIIIIIIIIIIIIIIIIIIHIIIIIIIIIIIIIIIIIIIHIIIIIIIIIHHHHHGHHIIIIIGIIIIIIIIIHIIIIIIIIIHIIIIIIIIIGIHHIIIIIIIIIIHIIIIHIIIIIIIIIIIIIIIIIIIIIIIIIIIIHIIIIIIIIIIIIIIIIIIIIIIIIIIIIHIIIIIIIIIIIIIIIIIIIIIIIIIIIIIIIIIIIIIHIIIIIIIIHIIIIIIIHHIIIIIIIIIIIIIIIIIIIIIIIHIIIIIIIIIIIHIIIIIIIIIIIIIIIIHHDIIIIIIIIIIIIIIIIIIIIIIIIIIIIIIIIIIIIHIIIIDDDDD
@HISEQ:969:HM2KJBCX2:2:1101:10286:59788 2:N:0:ACTATGCA
CTCCAGGTCATGCCCACTATCCCTATTAATCATTACGTCGATCCTAGAAACCAACAAAATAGGATTAACGTCCTATTTCATTATTCCATGCTAATGTATTCAAGCGTTAGCCTGCTTTAAACACTCTAATTTTTTCAAAGTAACAGTCCTGATTTCCCGCAACACCAAATTAATGACATCACGGTTCGTCAAGAAGGAGGAATCAGTAAAGCCAACAGTACATACCGAAGGCATGACCAACTTACTAACCCCGAAATTCAACTACGAGCTTTTTAGTTGCAACAACTTTAATATACCCTATTGGAGCTGGAATTACCGCGGCTGCTGGCACCAGACTTGCCCTCCAA
+
@@DD@<@<FEHHFHHHHIH1CGHHIHHHIIHHHII?HHIGH@FCEECGHCCG?HICFFHHG?CECGCCCH@@0@F?EHIIIIIEHI?H?@HGGC@1FEHHEHHDGE0@G@FHHFHFGHHI?EFHHHHHG<<CHF<CEHHHHHCDFIIHHHHHHI?DGEGDEHHGGHH0HH?HEEEHEHHHGE<HCEDHGGHHHFHHEHH@HHHHIIIGIIIHHHCHIIHHIHGE0CG@GCHG@IIIIHIIHDFH@HHEE/CCHHCF?D1HEEE<CIHGHHHH?IIIHHEC1IIHIHIHEHHG@GIHHHHFHHIIIIIIIHCHHHIIHIIIHEHHHHFCD<IIIHHHCHHHEEDDD@A
@HISEQ:969:HM2KJBCX2:2:1101:12072:60855 2:N:0:ACTATGCA
CTCCAGGTCATGCCCAACTATCCCTATTAATCATTACGTTGTACCTAGAAACCAACAAAATAGGTTCGAACGTCCTATTTCATTATTCCATGCTAATGTATTCAAGCGTTTGCCTGCTTTAAACACTCTAATTTTTTCAAAGTAACAGTCCTGACTCCCCACGACACCAAATTAATGACATCATGGTTCATCAGAAGGGAGGAATCAACGACCCCAGTGCGTACCGAAGGCACGACCGACGTATTGATCCCGAAATTCAACTACGAGCTTTTTAACTGCAACAACTTTAATATACGCTATTGGAGCTGGAATTACCGCGGCTGCTGGCACCAGACTTGCCCTCCAA
+
DDDDDIIIIHHIIIIHIIIHIIIIIIIIIIIIIIIGIIIHIIIIIIGHIIIIIIIIHIIGIHHHHIIIHIIIIHIHHIIIIHIIIIHIHHIGHIIIIHIIHHHIIIIIIIIIIHIIHHHHIIIIIIIHHIIIIHHIIIGEIIHHHIIIIHIIIIIIIIHIIIIIHIIIIIIIIIIIIIHIIIIIIIIIIHIIIIIIIIIIIHIHIIIIIIHHIHGIIIIIIIIIIIIIIIIIHIIIIIIIIIHHHIIIIHHHIIIIIIIIIHIIIIIIIIIIIIIIIIIIIIIIIIIIIIIIIIHIIIIIIIIIIIIIIIIIIIIHIIIIIIIIIIIIIIIIHHIIIIIIIDDDDD
@HISEQ:969:HM2KJBCX2:2:1101:4160:61439 2:N:0:ACTATGCA
CTCCAGGTCATGCCCAACTATCCCTATTAATCATTACGGTGATCCTAGAAACCAACAAAATAGAACCAATCCGTCCTATTTCATTATTCCATGCTAATGTATTCAGACTATAGCCTGCTTTAAACACTCTAATTTTTTCAAAGTAACAGTCCTGATTTCCCAACACACCAAATTAATGACATGAAGGTTCTTCAGAAGGTAGAAATTCGCCACTACTGTACGGACCGTAAAGCCCGACCATAGGACAAATTTCGAATTTCAACTACGAGCTTTTTAACTGCAACAACTTTAATATACGCTATTGGAGCTGGAATTACCGCGGCTGCTGGCACCAGACTTGCCCTCCAA
+
@DDDDIIIHHIIGHHHHHHIIIHFFHHEHIGHIIHIIGE<1@C<GGHGCHIEEE@HHIIHIIHH1D1FHCH@CGHHE@FEHHHIIIIHHGC1DGHCC?IIIIIHIHIHFIIHIHHHHHHFHIIIIHHIIIIHIIIHHIIHHIIHGIIIIHGIHHIIHIIIHGCHHHHHIHHIIIIII;IIIIIIIHHHIIHFHGIIIE:IHHIGIIIIIIHHFIHIIHHIHIIHHHGHG=IIIIH=IIIIIIIIIHHHIIHGEHIIIIIIIIIHHIIIHIIGIIIIIIIIIIIIIIIHHHIIIIHIIHIIIIIIIIIIIIIIIHIIIHIIIIIIIIIIIIIIIIHEIIIIIIIDABDD
@HISEQ:969:HM2KJBCX2:2:1101:4773:61899 2:N:0:ACTATGCA
CTCCAGGTCATGCCAACTATCCCTATTAATCATTACGGTGATCCTAGAAACCAACAAAATAGAACCAAACCGTCCTATTTTATTATTCCATGCTAATGTATTCAGACGGACGCCTGCTTTAAACACTCTAATTTTTTCAAAGTAACAGTCCTGATTTCCCCCCACACCAACTGAATGACATGGAGATTCCTCAGAAGGTAGGAACTCGTCACACCAGTGCAGACAGTTAAGCCTGACCAATGGGCAAATTCCGAAGTTCAACTACGAGCTTTTTAACTGCAACAACTTTAATATACGCTATTGGAGCTGGAATTACCGCGGCTGCTGGCACCAGACTTGCCCTCCAA
+
BDDDDEHHFHIIIHHIHHHIHIIIIIIHIIIHIIGHHGHHIHIIIIIIIIHIIIIIIIIHHGHHIICHHHEHEHHIIIGHIIIIIEHEHIHIIHHHIIIIIHHHHHHGIHH<HIHIHIIIHIHIIIHHHIHHHHGCIIIFIIIIIIIIHHIIHHHHHIIHHHHHHHIHHIIHFHIIIIIHIIIIIIIIIIIHIIIHIIIIIIIIIHIIIIIIGIHIIIIHHIIIIHIHIIIIIIHIIIIIIIIHHGIHIIIIIIIIHGIIIIIIGIIIIIIIIIIIIIIIIIIIIIIIIIIIIIIIIIIIIIIIIIHIIIIIIIIIIIIIIIIIIIIIIIIIIIIIIIIIIIDDCDD
@HISEQ:969:HM2KJBCX2:2:1101:15346:62461 2:N:0:ACTATGCA
CTCCAGGTCATGCCCAACTATCCCTATTAATCATTACATCGATCCTAGAAACCAACAAAATAGAATCGGATGTCCTATTTCATTATTCCATGCTAATGTATTCAAGCGTGAGCCTGCTTTAAACACTCTAATTTTTTCAAGGTAACAGTCCTAATTCCCCGTGACACCAAATTAATGGCATTACGGTTCTTTAGAAGGTGAGAAATCAATAATATCAGTACATACCAACGGCATGACCGATACATTGATCCCGAAATTCAACTACGAGCTTTTTAACTGCAACAACTTTAATATACGCTATTGGAGCTGGAATTACCGCGGCTGCTGGCACCAGACTTGCCCTCCAA
+
DDDDDIIIIIIIIIIIIIIIIIIIIIIIIIIIIIIIIIIIIIIIIIIIIIIIIIIIIIIIIIIIIIIIIIIIHHIIIIIIIGIIIIIIIIIIIIIIIIIIIIIIIHIIIIIHIIIIIIIIIIIIIIIIIHIIIIIIHIHIIIIIIHIIIIIIIIIIIIIHIIIIIIGIIIIIIIHIIIIIIIIIIHIHIIIIIIIIIIIIIIIIIIIIIIIIIIIIIIIIIIIIIIIIIIIIIIIIIIIIIIIIIHIIIIIIIIIIIIHIIIIIIIIIIIIIIIIIIIIIIIIIIIIIIIIIIIHIIIIIIIIIIIIIIIIIIIIIIIIIIIIIIIIIIIIIIIIIIIIIIIDDDDD
@HISEQ:969:HM2KJBCX2:2:1101:16165:62510 2:N:0:ACTATGCA
CTCCAGGTCATGCCCCAACTATCCCTATTAATCATTACTCCGGTCCCGAAGGCCAACACAATAGGACCAGACTCCTATCATGTTATTCCATGCTAATGTATTCAGAGCATAAGCTTGCTTTGAGCACTCTAATTTTTTCAAAGTAACAGCGCCAGAACCGTGACCCAGCCAATTAAGGCCAGGAGCATGTCACCGACAAAAGGGATGGAAGGGCAGGTGCAAACCGAGTAGGCGGACTGACCCTTACAACCCAAGATCCAACTACGAGCTTTTTAACTGCAACAATTTAAATATACGCTATTGAAGCTGGAATTACCGCGGATGCTGGCACCAGACTTGCCCTCCAA
+
BCDDDIGIIIIIIIHIHIIIEHHIIIIIIIIHGHGEHIIHHIIIIIIIIDHDIGHHIIIGHHECEHIIIHIIIGHHIIHHEHGGHHIIEEEHIIIGIHIIIFEHHHEIIIIIHIIIHHIHIIHEGIIHIIIIIIIHHEHHHHHIIIIIHIHHHHHHIIHIIIIHHIIIGGIIHEHHGIHIHHHIIIHHHHHEDIIIIIIHHHIHHHEIHIHII<IIIIIIIIIIIIII>>IHIHIIIIHFCHGDEEGIHDHIIHIIHIIHHHIIIIIIIIIIIIIIHIHHGIIIIIIIHIHHHHGHIIHHIIGIHIIIIIIIIHIIIIIIIIIGHHHFHIIIIIGIHIHIIIDCDDD
@HISEQ:969:HM2KJBCX2:2:1101:18399:63917 2:N:0:ACTATGCA
CTCCAGGTCATGCCCAACTATCCCTATTAATCATTACGGTGGTCCTAGAAACCAACAAAATAGAACCACAACGTCCTATTCTATTATTCCATGCTAATCTATTCAAGCAATAGCCCGCTTTAAACACTCTAATTTTTTCAAGGTAATGGTCCTGGCTCCCCAACACACCCAATAAAGGACATGCTGGCTCACCAGAAGGAAGACCCGACAGCAGACAGTACTCGCCAAAGACGGACCGCCCGGCCAGGCCTAAAGTTCAACTACGAGCTTTTTAACTGCAACAACTTTAATATACGCTATTGGAGCTGGAATTACCGCGGCTGCTGGCACCAGACTTGCCCTCCAA
+
DDDDDIIIHIIIHIIIIIIIIIIHIIHIIIIIIIIIIIIIIIIIIIIIGIIIIIIIIIIHIIIIIIHIIIIHIIIIIIIIIIIIHIIIHHIIHIIIIIIIIGHIIIIIHHIIIGHHHIHIIIIIIHIIIIIIIIIIHHIIHIIIIIIHIHIIHHHHHIHHIIIIIIHIHHHHHHIHIHGIIIIHHIHIHIIIIIIIIIHHIIIIIIIIHHGGIIIIIIHIIHIIIIHIIHHIIIIIIHHIIIHH=IIIIIIIIHIIIIIIIGIIIIIIHIIHIIIIIIIIIIIHHHHIIIIIIIIHIIIHIIIIIIHIIIHIIIIIIIIIIIIIIIIIIIIIIIIIIIIIIDDDDD
@HISEQ:969:HM2KJBCX2:2:1101:9513:64081 2:N:0:ACTATGCA
CTCCAGGTCATGCCCAACTATGCCTATTAATCATTACGTTGATACTACAAACCAACAAAATAGAATCGAACGTCCTATTTCATTATTCCATGCTAATGTATTCAAGCGCGTGCCTGTTTTAAACACTCTAATTTTTTCAAAGTAACAGTCCTGATTCCCCACGACACCAAATTAATGACATCATGGCTCCTCAGAAAGGAGAAACCAATAACACCAGTACATACCAGAGGCATGACCGACGTATTGATCCCGAAATTCAACTACGAGCTTTTTAACTGCAACAACTTTAATATACGCTATTGGAGCTGGAATTACCGCGGCTGCGGGCACCAGACTTGCCCTCCAA
+
<0<D01<<@1D<GH1<<<F1D111<<CFCHHI?@GH111<1<11<D@1D<FEEH1C1C@?1<<CEHE1D<1/D@0D1DHG1CG@1<1111111<11@HIHHEGEHHDDEH:DE?G6%@FG@(<CBEHGAFE<EF8<.HGBHFADGEHHB0F?EG<DE?=HGC.CCHEFHFHGEHHGHF/@/F@HHA@?CHEC@HCEHAGHHF<<0:<?EEFEGCHHC@DD1@GG@CHG<11?EA/DCFHA@GCCDIHHA<?HGF1H?HHGE<C=IIHHHFFHHEGEHHEHG1?GC?C1CHHEED/1HHF?HIHHGHHIHFF</C<HCCCCHDECEG?EGC<<<CEEHCHE@?DDD<
@HISEQ:969:HM2KJBCX2:2:1101:19645:63828 2:N:0:ACTATGCA
CTCCAGGTCATGCCCAACTATCCCTATTAATCATTACGTCAATCCTAGAAACCAACAAAATAGGATCAAACGTCCTATTTCATTATTCCATGCTAATGTATTCAAGCGTTAGCCTGCTTTAAACACTCTAATTTTTTCAAAGTAACAGTCCTGTTTCCCTGCAACACCAAATTAATGACATTACAGTTCTTCAGAAAGGAGGAATCAGCGAGACCAGTACGTACCAATGGCACGACCAACCTGCTGACCCCGAAATTCAACTACGAGCTTTTTAACTGCAACAACTTTAATATACGCTATTGGAGCTGGAATTACCGCGGCTGCTGGCACCAGACTTGCCCTCCAA
+
DDDDCIIIIIIIIHIIIIHIIIIIHIIIIHIIIIIHIIIIIIIIHHIHHIIIIIIIIIIFHHHEHHIIIIIIIIIIIIIIIGIHHHIGHIIIIIIIIIIIIIIIIIIIIHHIIIIIIIIIHIIHIIIIIHIIIIIIIHHIIIIIIIIIIIHIIIHIIHHHIIIIIIIIIIIIIIHHIIIHIIIIIHIHIIIIIIIIIIIHIIIIHIIIIIIIIIGIIIIIIIIIIIIIIHIIIIIIIIIIIIIHHIIIIIIHIIIIIIIIIHIIIIIIIIIIIIHIIIIIIIIIHIIIIIIIIIIIIIIIIIIIIIIIIIIIIIIIIIIIIIIIIIIIIIIIIIIIIIIIIDDDDD
@HISEQ:969:HM2KJBCX2:2:1101:15700:63956 2:N:0:ACTATGCA
CTCCAGGTCATGCCCAACTATCCCTATTAATCATTACGTCAATCCTAGAAACCAACAAAATAGAATCAAACGTCCTATTTCATTATTCCATGCTAATGTATTCAAGCGTGCGCCTGCTTTAAACACTCTAATTTTTTCAAAGTAACAGTCCTGATTCCCCACGACACCAAATTAATGACATCGCGGTTCTTCAGAAGGTAGGAACCAATAATGCCAGTACGTACCGAGGCACGACCGACAGTCTGATCCCGAAATTCAACTACGAGCTTTTTAACTGCAACAACTTTAATATACGCTATTGGAGCTGGAATTACCGCGGCTGCTGGCACCAGACTTGCCCTCCAA
+
DDDDDIIIIIIIIIIIIIHIIIIIIIIIIIIIIIIIIIHIIIIIIIIIIIIIHIIIIIIIIIIIIIIIIIIIIIIIIIIIGIIIIIIHIIIHHHHHIIIIIIIIHIIIIIIIIIIIIIIIIIIIIIIIIIHIIHHIIHIIIIIIIIIIIIIIIIIIIIIIIIIIIIIIIIIGHIIIHFIHHIIIIIHIIIIIIIIIIIIIIHIIIHIHIIIIIIIIIIIIIHIIIIIIIIIIIIIIIIIIIIHHIIIIIIIIIIIIIIIIIIIIIIIIIIIIIIIIIIIIIIIIHIIIIIIIIIIIIIHHIIIIIIIIIIIIIIIIIIIIIIIIIIIIIIIIIIIIIIIIDDDDD
@HISEQ:969:HM2KJBCX2:2:1101:10426:64912 2:N:0:ACTATGCA
CTCCAGGTCATGCCCAACTATCCCTATTAATCATTACGGTGATCCTAGAAACAAACAAAATAGAACCATGCCGTCCTATTCTATTATTCCATGCTAATTTATTCGAGCAAAAATGCCTGCTTTAAACACTCTAATTTTTTCAAGGTAAAGGTCCTGGATCCGCAAGACACCCAATAAAGGACATCAAGTTTCTCCAGAAGGTGAGAAATCAACAGTAACAGTTCATACCCCTTAACGCATGACCGTCACGTCAATCCCGAAATTCAACTACGAGCTTTTTAACTGCAACAACTTTAATATACGCTATTGGAGCTGGAATTACCGCGGCTGCTGGCACCAGACTTGCCCTCCAA
+
BDDDDHHHHHIIGIIIIIIIIHIIIIIIIHIHIIIIHHHIHIHIICE<FHFH1D@1<GE<EE1@<G@FF1<D/<C/<FH???CH11D1<D@C<1<11111<<1HHH@IHHHIIIHEHHHIHHGIHHHIIIIIIGIHIHIIIHHHHHIHIIIIIHHHHIIIHFEIIIIIIHHHHGCHIIHIIIIIIIIIIGHIHIIIIIIIIHHIHIIIIIGIIIHIIIIIIIIHIIIIHIGGGIIIHIIIIGGIIIIIIIHGIIIIIIIIIIIIIIIIIHIIIIIIIIIIIIIHIIIIIIIIIIIIIIIIHIIIIIIIIIIIIIIIIIIIIIIIIIIIIHHIIHIIIIIIIIIIIIIIDCDDD
@HISEQ:969:HM2KJBCX2:2:1101:11289:65905 2:N:0:ACTATGCA
CTCCAGGTCATGCCCAACTATCCCTATTAATCATTACTCATTTCCCCAAAAACCAACAAAATTCGAGATACGAGTCCTAAATTATTATTCCATGCTAATGTATTCATAACTTTCAGCCTGCTTTAAACACTCTAATTTTTTCAAAGTAAAGGTCCTGGATTGCGAACCCAACCCAGTAAAGGGCAGGAACGTTCTCCAGGAAGATGGTAAGCGCGCATCGGCACTCACACACGATACCGTGGCGGGCCAAGCGCACTATACCAGAAATCCAACTACGAGCTTTTTAACTGCAACAACTTTAATATACGCTATTGGAGCTGGAATTACCGCGGCTGCTGGCACCAGACTTGCCCTCCAA
+
DADDDIIIIIIIIIIIIIIIIIIIGIIIHHHIIIIHIHIIIHHHHIIIIHHIIIIHHIGIIIIIIFHIIGIHIGCGHHGCHGHIIIGHFIHIIHIIIIIIHEEHHHIIIIIIIIIIIIHIHIHIIIIIHHIIIIIIIIIIIIIIIIIIIIIHHIIIIHIGIHHHIIHHIIHIGIHIHIHIIIIIIIIIIIHIIIIIIIIIIIIIIIIIIIIHIIIIIIGIIIIIIIIIIGIIIIIIIIIIIIIIIIIIIIIIHFHHGHIIHIIIIIIIIIIIIIIIIIIIIIIIIIIIIIIIIIIIIIIIIIIIIIIIIIIIIIIIHIIIIIIIIHIIIIIIIIIIIIIIIIIIIIIIIIIIIDDDDD
@HISEQ:969:HM2KJBCX2:2:1101:15661:66124 2:N:0:ACTATGCA
CTCCAGGTCATGCCCCAACTATCCCTATTAATCATTACGTCGATCCTAGAAACCAACAAAATAGGTTCGATCGTCCTATTTCGTTATTCCATGCTAATGTATTCAAGCGCGAGCCTGCTTTAAGCACTCTAATTTTTTCAAAGTAACAGTCCTGTTTCCCCGCAACAACAAATTAATGCCATCACGGTTCTACAAGAAGGAGGGACCAGTGAGGCCAGTGCATACCAGTGGCACGACCAACCTACTGGCCCCGAAATTCAACTACGAGCTTTTTAACTGCAACAACTTTAATATACGCTATTGGAGCTGGAATTACCGCGGCTGCTGGCACCAGACTTGCCCTCCAA
+
DD@BD11D@GE??CEGHEHH@HH1FEHCHHHCC<GH1<CHHCHH@EGG1CFHEHHHHHIIIIHE1DH?<G?@CGHIGIFCEGE?GCGH1F@<<11<1@1EHHHGEH@CDC<C<CCHCHEEG@IIHFHEHHHHHHHFHG@HHF?8HC0EA00CEHGDFHFG?.@HHHIIGIIIIHHIHEHHHHHGFFCIIIHHFHFC@IIHHEFEEC@IHFHG@AHHHHIHGHFHHEHDHDHGHCFH:CGFCAHFA<DDHHFD1HCIHGCEH?CDHHIHEIHGFH@@HE@@HG@@CEHHE?HEHCCHHEHHHCEGEGIHEHHEFIIHHDHEHHHHHHHHHGGHFEGCFEIHHCB@@@D
@HISEQ:969:HM2KJBCX2:2:1101:6341:66317 2:N:0:ACTATGCA
CTCCAGGTCATGCCCAACTATCCCTATTAATCATTACGGTGATCCTAGAAACCAACAAAATAGAATCATGCCGTCCTATTTTATTATTCCATGCTAATGTATTCAAGCAAAATGCCTGCTTTAAACACTCTAATTTTTTCAAAGTAAAGGTCCTGGTTCCCCGCGACACCCAATTAAGGGCATCGCGGTTCTCCAGAAGGTGAGAAATTGACTACACCAGTTCATGCCCCTTAAGGCACGACCGATGTGTCAATCCCGAAATTCAACTACGAGCTTTTTAACTGCAACAACTTTAATATACGCTATTGGAGCTGGAATTACCGCGGCTGCTGGCACCAGACTTGCCCTCCAA
+
DDDDDIIIIIIIIIIIIIIIIIIIIIIIIIIIIIIIIIIIIIIIIIIIIIIIIIIIIIHIIIHIIIIIIIIIIIIIIHHIHIIIIIIIHIIIIIHIIHIHGFIIIIIIIIIIIIIIIIIIIIIIIIIIIIIIIIIHIIIIIIIIIIIIIIIIIIIIIIIIIIIIIIIIIIIIIIIIIIHIIIIIIIIIIIIIIIIIIIIIHIIIIIIIIIIIIIIIIIIIIIIIIIIIIIIIIIIIIIIIIHIIIIIIIHGIIIIIIIIIIIIIIIIIIIIIIIIIIIIIIIIIIIIIIIIIIIIIIIIIIIIIIIIIIIIIIIIHIIIIIIIIIIIIIIIIIIIIIIIIIIIIIIIDDDDD
@HISEQ:969:HM2KJBCX2:2:1101:2393:66490 2:N:0:ACTATCCA
CTCCAGGTCATGCCCAACTATCCCTATTAATCATTACGTCAATCCTAGAAACCAACAAAATAGGATCAAACGTCCTATTTCATTATTCCATGCTAATGTATTCAAGCGTTAGCCTGCTTTAAACACTCTAATTTTTTCAAAGTAACAGTCCTGTTTCCCTGCAACACCAAATTAATGACATTACAGTTCTTCAAGAAGGAGGAACCAGTAAAGCCAGTACATACCAGAGGCACGACCAACCTACTAATCCCGAAATTCAACTACGAGCTTTTTAACTGCAACAACTTTAATATACGCTATTGGAGCTGGAATTACCGCGGCTGCTGGCACCAGACTTGCCCTCCAA
+
DDDDCIIIIIIIIIIHIIIIIIIIIIIIIIGIIIIIIIIIIIIIIIIIIIIIIIIICHHIIIHGIGIGIIIIHHIIIIHIIIGHIIIGHIIIGFHHIIIHIIHHIIIIIIIIIIIIIIIIIIHHHHHIHHHIIIHHIIIIIIIIIIIIHHIIIIIHHHHHHIIIHGIIIIHHIIIIIIHHHHHGIHIHIIIIIHIIIHIHHIIIIHIIIIHIIH<IIHIIIIIIIHIIIIIIIIII>HHIIIIH;IHIIIIIIIIIHIIIIIIIIIIIIIIIIIIIIIIIIIIIIIIIIIIIIIIIIHIIIIIIIIIIIIIIIIIIIIIIIIIIIIIIIIIIIIIIIIIIIDDDDD
@HISEQ:969:HM2KJBCX2:2:1101:12452:65355 2:N:0:ACTATGCA
CTCCAGGTCATGCCCAACTATCCCTATTAATCATTACGTCAATCCTAGAAACCAACAAAATAGGATCGAACGTCCTATTTCATTATTCCATGCTAATGTATTCAAGCGTTAGCCTGCTTTAAACACTCTAATTTTTTCAAAGTAACAGTCCTGTTTCCCTGCAACACCAAATTAATGACATTACAGTTCTTCAGAAAGGAGGAATCAGCGAAGCCAGTACATACCAGTGGCACGACCAACCTGCTGACCCCGAAATTCAACTACGAGCTTTTTAACTGCAACAACTTTAATATACGCTATTGGAGCTGGAATTACCGCGGCTGCTGGCACCAGACTTGCCCTCCAA
+
DDDDDIIIIIIIIIIIIIIIIIIIIIIIIIIIIIIIIIIIIIIIIIIIIIIIIIIIIIHIHIIIIIIIIIIHIIIIIIIIIIIIIIIIIIIIIIIIIIIIIHIIIIIIIIIIIIIIIIIIIIHIIIIIIIIIIIIHIIIIIIIIIIIIHIIIIIIIIIIIIIIIIIIIIGIIIIIIIIIIIIIIIIIHIIIIIIIIIIIIIIIIIIIIIIIIIIIIIIIIIIIIIIIIIIIIIIIIIIIIIIIHHIIIIIIIIIIIIIIIIIIIIIIIIIIIIIIIIIIIIIIIIIIIIIIIIIIIIIIIIIIIIIIIIIIIIIIIIIIIIIIIIIIIIIIIIIIIIIIIIDDDDD
@HISEQ:969:HM2KJBCX2:2:1101:13870:66911 2:N:0:ACTATGCA
CTCCAGGTCATGCCCAACTATCCCTATTAATCATTACGTCAATCCTAGAAACCAACAAAATAGGATCAAACGTCCTATTTCATTATTCCATGCTAATGTATTCAAGCGTTAGCCTGCTTTAAACACTCTAATTTTTTCAAAGTAACAGTCCTGTTTCCCTGCAACACCAAATTAATGACATTACAGTTCTTCAAGAAGGAGGAACCAGTAAAGCCAGTGCATACCAGAGGCACGACCAACCTACTAATCCCGAAATTCAACTACGAGCTTTTTAACTGCAACAACTTTAATATACGCTATTGGAGCTGGAATTACCGCGGCTGCTGGCACCAGACTTGCCCTCCAA
+
@0DDBHGHFH?HHHHCFHHEHHHHEHIFHEHFHHFEE?EH@GHHFHIHIIH1<CCHIIGIIHHIHHII?FFHD@@EHFHEHIIIIIH@?CHFIGHEHHHHIHIHGHFIHHHHHHIIGCHIIIIHIIIHHHIIIHIIHIGIIHIHHGIIIHEHHIIIHGHHFIIHGCHEHCF<CHFHGHHHHIIIHIIHGGCGIIIHHH:DHIGEFHGHFIGHFHIIIHGGGCDH2HGH?GHHHHIHIHHHGHHGHH<AEDG@EHHFIHHHHHHHEHEHEHIIIIIIHGHEHCHHGCHIHHFIHHHGHHEEGEIHHHHFFFHHIHHD?CGHFFEEHEHEEHHHFEHHIGIHH@AD@D
@HISEQ:969:HM2KJBCX2:2:1101:6692:67959 2:N:0:ACTATGCA
CTCCAGGTCATGCCCAACTATCCCTATTAATCATTACTCCGATCCCGAAGGCCAACACAATAGGACTGGAATCCTATGATGTTATCCCATGCTAATGTATCCAGAGCGATGGCTTGCTTTGAGCACTCTAATTTCTTCAAAGTAACGATGCCGGAAACACGACCCGGCCAATTAAGGCTAGGAGCGCGATGCCGGCCGAAGGGTCGAGTAGGTCGGTGCTCGCCGTGAGGCGGACCGGCCGACCCGGCTCAAGGTCCAACTACGAGCTTTTTAACTGCAACAACTTAAATATATGCTATTGGAGCTGGAATTACCGCGGCTGCTGGCACCAGACTTGCCCTCCAA
+
DDDDDIIIIIIIIIIIIIIIIIIIIIIIIIIIIIIIIIIIIIIIIIIIIIIIIIIIIIIIIIIHEHIIIHIIIIIIIIIIIIIIIHIHIIHIIIIIHIIHIHHIIIIIIIIIHIIIIIIIIHIHIHIIIIIIIIHIIHIIIIIIIIHIIIIIIIIIIIIIIIIIIIHHIIIIIIIIIIIIIIIIIIIIIIIIIIIHHIIIIIIIIIIIIIIIIIIIIIIIIIIIIHHHIIIIIIIIIIIIIIIHIIIIHHIHIIIIIIIIIIIIIIIIIIIIIIIIIIIIIIIIIIIIIIIIHIIIIIIIIIIIIIIIIIHIIIIIIIIIIIIIIIIIIIIIIIIIIIIIDDDDD
@HISEQ:969:HM2KJBCX2:2:1101:13898:68235 2:N:0:ACTATGCA
CTCCAGGTCATGCCCAACTATCCCTATTAATCATTACGGTGGTCCTAGAAACCAACAAAATAGAACCACAACGTCCTATTCTATTATTCCATGCTAATCTATTCAAGCAATAGCCCGCTTTAAACACTCTAATTTTTTCAAGGTAATGGTCCTGGCTCCCCAACACACCCAATTAAGGACATACTGGTTCACCAGAAGGAAGACCCGACAACAGGACAGTACTCGCCAAAGACGGACCGCCCGGCCAAGTCTAAAATTCAACTACGAGCTTTTTAACTGCAACAACTTTAATATACGCTATTGGAGCTGGAATTACCGCGGCTGCTGGCACCAGACTTGCCCTCCAA
+
DDDADIIIHHIIHEFHHIEIIIIIIIIIIIEHHIHIHIIHHIIHHEHEHHHI@EHIIHIHIIHHHHHHIH1GCHIIIHHFHHHHHHIHHGCHHIFHHGHIIHHHHIIIIIHIIHIHGIHHFHHGHFIHHIHHHHIHGHEFIHHIHFEHHHIGIIHGHIIIIHGEGHHIIIIHHIIIIIIIIIIIIIIIIFHGIIIIIHIIHHIIIIIHHHIIIIIIIIIIHII=IHIIIIIIIIIIHIIIIIGIHHIIHHHIIIHIIHIIIHHHHHIIIIIHIHHHIHHIIIIIHHGHIIIIIIIIIIIHIIIIIIIIIIIIIIIIIIIIIIHIIIIHHIIIIIIIIIIIIICDDDD
@HISEQ:969:HM2KJBCX2:2:1101:5576:68274 2:N:0:ACTATGCA
CTCCAGGTCATGCCCAACTATCCCTATTAATCATTACGTCAATCCTAGAAACCAACAAAATAGGATCAAACGTCCTATTTCATTATTCCATGCTAATGTATTCAAGCGTTAGCCTGCTTTAAACACTCTAATTTTTTCAAAGTAACAGTCCTGTTTCCCTGCAACACCAAATTAATGACATTACAGTTCTTCAAGAAGGAGGAACCAGTAAAGCCAGTACATACCAGAGGCACGACCAACCTACTAATCCCGAAATTCAACTACGAGCTTTTTAACTGCAACAACTTTAATATACGCTATTGGAGCTGGAATTACCGCGGCTGCTGGCACCAGACTTGCCCTCCAA
+
DDDDDIIIIIIIIIIIIIIIIIIIIIIIIIIIIIIIIIIIIIIIIIIIIIIIIIIHIHIIIIHIIIIIIIGHHIIIIIHIIIIIIIIIIIIIIIIIHIIIIHIIIIIIIIIIIIIIIIIIIIIIIIIIIIIIIIIIIIHHIIIIIIIIIIIIIIIIIIIIIIIIIIIIIIHIIIIIIIIIIIIIIIIIIIIIIIIIIIIIIIIIIIIIIIIIIIIIIIIIIIIIIIIIIIIIIIIIIIIIIIIHGIHHIIIIIIIIHIIIIHFHIIIIIIIIIIIIIIIIIIIIIIIIIIIIIIIIIIIIIIIIIIIIIIIIIIIIIIIIIIIIIIIIIIIIIIIIIIIIIDDDDD
@HISEQ:969:HM2KJBCX2:2:1101:11251:66723 2:N:0:ACTATGCA
CTCCAGGTCATGCCCAACTATCCCTATTAATCATTACATCGATCCTAGAAACCAACAAAATAGAATCTGATGTCCTATTTCATTATTCCATGCTAATGTATTCAAGCGTAAGCTTGCTTTAAACACTCTAATTTTTTCAAGGTAACAGTCCTAATTCCCCATAACATCAAATAAATGACATTATGGTTCTTTAGAAGGTGAGAACCAATAAAACCAGTACATACCAAGGCATGACCGATTCCTTGATCCCGAAATTCAACTACGAGCTTTTTAACTGCAACAACTTTAATATACGCTATTGGAGCTGGAATTACCGCGGCTGCTGGCACCAGACTTGCCCTCCAA
+
DDDDDHIIIIIIIIIIIIIIIIIIIIIIIIIIIIIIIIIIIIIIIIIIIIIIIIIIIIIIIIHIIIIIIIIHIIIIIIIIIIIIIIIEHIIIIIIIIIIIIIIIIIGIIIIHHHIIIIIHIIHHIIIIIIIIIIIIIIIHIIIIIIIIIHIIIIIIIIFHHIIHIIHIIIIIIIIHIIIIIIIIIIIHIHHIIIIIIIIIIIIIIIIIIIIIIIIIIIIIIIIHIIIIIIIIIIIIIIIIIHIIIIIIIIIIIIIIIHIIIIIIIIIIIHIIIHIIIIIIIIIIIIIIIIIIHIIIIIIIIIIIIIIIIIIIIIIIIIIIIIIIIIIIIIIIIIIIIIIIDDDDD
@HISEQ:969:HM2KJBCX2:2:1101:11973:68023 2:N:0:ACTATGCA
CTCCAGGTCATGCCCAACTATCCCTATTAATCATTACGGTGATCCTAGAAACCAACAAAATAGAACCATGCCGTCCTATTCTATTATTCCATGCTAATGTATTCGAGCAAAAATGCCTGCTTTAAACACTCTAATTTTTTCAAGGTAAAGGTCCTGGATCCGCAAGACACCCAATAAAGGACATCAAGTTTCTCCAGAAGGTGAGAAATCAACAGTAACAGTTCATACCCCTTAAGGCATGACCGTCACGTCAATCCCGAAATTCAACTACGAGCTTTTTAACTGCAACAACTTTAATATACGCTATTGGAGCTGGAATTACCGCGGCTGCTGGCACCAGACTTGCCCTCCAA
+
DDDDDEHHIIHIIIIIIIIIIIIIHIIIIIIIIIIIIHIIIIIIIIIIIIHIIIIIIIIIIIHIIIHIHGHIDGHHIIIIIIIIIIIIIIIIGGIIIIHIIFHHIIIIIIIIHHHHIHHIIIIIHHIIIIIIIIIIIIIHIIIIIHHIIIIIHIIIIIIHIIIIIIIIHIHIIIIIIIIIIIIHIIIIIIIIIIIIIHIIIIIIIIIHHIIIIHIIHHIIIIIIHIIIHIIIIIIHIHHIIIIIIIHIIHHFIIIIIIIIIIIIIIIIIHIIHHIIIIIIIIHIIIIIIIIIIIIIIIIHGHIIIIIIIIIIIIIIIIIIIIIIIIIIIIIIIIIIIIIIIIIIIIIIDDDDD
@HISEQ:969:HM2KJBCX2:2:1101:20224:68340 2:N:0:ACTATGCA
CTCCAGGTCATGCCCAACTATCCCTATTAATCATTACGTCAATCCTAGAAACCAACAAAATAGGATCGAACGTCCTATTTCATTATTCCATGCTAATGTATTCAAGCGTTAGCCTGCTTTAAACACTCTAATTTTTTCAAAGTAACAGTCCTGTTTCCCTGCAACACCAAATTAATGACATTACAGTTCTTCAGAAAGGAGGAATCAGCGAAGCCAGTGCATACCAGTGGCACGACCAACCTGCTGACCCCGAAATTCAACTACGAGCTTTTTAACTGCAACAACTTTAATATACGCTATTGGAGCTGGAATTACCGCGGCTGCTGGCACCAGACTTGCCCTCCAA
+
DADDDIIIIIIIIIIIIIIHIIIIIIIIIIIIIIIIIIIIIHIFHIIHHIIIIIIIIIIIIIHHIHIFHIIIIHIIIIIIGFHIIIIIIIIIIIIGIIIHHHIHIIIIIIIIHHIHIIIIHIIIIIIHIIHIIIHIIHIIIIIIIIIIIIIIIIIGHIIIIHHIIIIIIIIIHIIIIIIIIIIIIIIIIHIIIIIIIIIIIIIIIIIIIIIIIIIIIIIIIHIIIIIIIIIIIIIIIIIIHHHGDIIIIGIIIIIIIIIIIIIIIIIIGIHHGIHIIIIIIIIIIIIIIIIIIIIIIIIIIIIIIIIIIIIIIIIIIIIIIIIIIIIIIIIHHHIIIIIIIDDDDD
@HISEQ:969:HM2KJBCX2:2:1101:19863:68223 2:N:0:ACTATGCA
CTCCAGGTCATGCCCAACTATCCCTATTAATCATTACGGTGATCCTAGAAACCAACAAAATAGAACCATGCCGTCCTATTCTATTATTCCATGCTAATGTATTCGAGCAAAAATGCCTGCTTTAAACACTCTAATTTTTTCAAGGTAAAGGTCCTGGATCCGCAAGACACCCAATAAAGGACATCAAGTTTCTCCAGAAGGTGAGAAATCAACAGTAACAGTTCATACCCCTTAAGGCATGACCGTCACGTCAATCCCGAAATTCAACTACGAGCTTTTTAACTGCAACAACTTTAATATACGCTATTGGAGCTGGAATTACCGCGGCTGCTGGCACCAGACTTGCCCTCCAA
+
DDDDDIIIIIIGIIHIIIIIIIIIIIIIIIHIIIIIIIIIIIIHHIIGIIIIIIIIIIIHHGHHHIHIIHEHIIGIIGIIIIIIIIIIHFEHIIIIIIIHHGHIHIIIIIIIIIIIIIIIIHHHHHIHGHHIIHHIIIIIHIIHHFHHHHIIIIIIIHHIHHIIIIIIHHIHIIIIIIIIIIIIIIIHGHFHHIIIIIIIIIIIIIIIHIIIIIIIIHIIHIIIIHGIIIIIIIIIIIIIIIIIIIGGIIHGIIIIIIHHIIIIIIIHIIIIIIIIIIIIIIIIIIIIIIIIIIIIIIIIIIIIIIIIIIIHIIIIIIIIIIIIIIIIIIIIIIIIIIIIIIIIIIIIDDCDD
@HISEQ:969:HM2KJBCX2:2:1101:20491:68983 2:N:0:ACTATGCA
CTCCAGGTCATGCCCAACTATCCCTATTAATCATTACATCGATCCTAGAAACCAACAAAATAGAATCGGATGTCCTATTTCATTATTCCATGCTAATGTATTCAAGCGTGAGCCTGCTTTAAACACTCTAATTTTTTCAAGGTAACAGTCCTAATTCCCCGTGACACCAAATTAATGGCATTACGGTTCTTTAGAAGGTGAGAAATCAATAATATCAGTACATACCAACGGCATGACCGATACATTGATCCCGAAATTCAACTACGAGCTTTTTAACTGCAACAACTTTAATATACGCTATTGGAGCTGGAATTACCGCGGCTGCTGGCACCAGACTTGCCCTCCAA
+
DDDDDIHIIIIHIIIIIIIIIHIIIIIIIIIIIIIIIIIIHIIIIGHIIIIIIIIIIIIHIHGHIIIIIHHIIIHIIIIIIIIIIIICHHIIHIIIIIIIIHIHIIIIHIIIIIIIHIIIIHIIHIIIIHHIIIIIIIHHHHHHHHIIIHIIIIIIIGHIIIIIIIHHIIIIIIIIIIIIIIIIIIIIIIIIIIIIIHIIIIIIIIIIIIIIIIIIIIIHIIIIIHIIIIIIIIIIIIIGIHIIHGIHDIIIIIIIIIIHIIIIIIIIIIIIIIIIIIIIIIIIIIIHIGIIIHHIIIIIIIIIIIIIIIIIIIHIIIIIIIIIIIIIIHIIIIIIIIIIIIDDDDD
@HISEQ:969:HM2KJBCX2:2:1101:4848:68974 2:N:0:ACTATGCA
CTCCAGGTCATGCCCAACTATCCCTATTAATCATTACGTCAATCCTAGAAACCAACAAAATAGGATCAAACGTCCTATTTCATTATTCCATGCTAATGTATTCAAGCGTTAGCCTGCTTTAAACACTCTAATTTTTTCAAAGTAACAGTCCTGATTTCCCATCACACCAAATAAATGGCATGAAAGTTCCTCAGAAGGTAGAGATCCATCTCACCAGTGCAGACAATTAAGCCTGACCAATGGGTAGACCCCGAGGTTCAACTACGAGCTTTTTAACTGCAACAACTTTAATATACGCTATTGGAGCTGGAATTACCGCGGCTGCTGGCACCAGACTTGCCCTCCAA
+
DDDDCIIHIIIIIIIIIIIIIIIIIIIIIIIIIIIIIIIIIIIIIIIIIIHIIIIIIIIIIIHIHIHIGIIIIIIHIIIIEHIIIIHHFHIHGIIIIIHHIGHHGHIIIIIIIHHIIIIIIIIIHG4IIHHIIII<HIHIHIIHIHHEHIEHIEHIIHH8CEGHEHHDHIFHEHIIGCEHHIGIHHGFH?CEHCHHHDFHCGCC@@7HEHIHIIHIIIEHH6GEH@GHIIEBIHHDH?HGHGGFGDGHEC0ED11GHFEIIHFFHG@C<<1<<111D1C1F<?HEGC@EGCC0EHHHED<<1F<1CD<1HGIHDCC?HC@FCGHIHHF1C?EH?G?GD</01<<<D<
@HISEQ:969:HM2KJBCX2:2:1101:9220:70604 2:N:0:ACTATGCA
CTCCAGGTCATGCCCAACTATCCCTATTAATCATTACGTCGATCCTAGAAACCAACAAAATAGAATCAAACGTCCTATTTCATTATTCCATGCTAATGTATTCAAGCGCGAGCTTGCTTTAAACACTCTAATTTTTTCAAAGTAACAGTCCTGATTCCCCATGACACCAAATTAATGACATCGTGGTTCGTCAGAAGGGAGAAACCAATAATGCTAGTACGTACAAAGTACGACCGACATATTAGTCCCGAAATTCAACTACGAGCTTTTTAACTGCAACAACTTTAATATACGCTATTGGAGCTGGAATTACCGCGGCTGCTGGCACCAGACTTGCCCTCCAA
+
DDBDDIIHIIIIIIIHIHIIHHHHHHHHHIEFHHHHIGIIGHHHIHHIEFHCEHHHEHIIIIHHGIIHIIH@1CGHHHIGCHIIGHEHHHIGIIHIHIHIIHHHIIIDHHHHGHHHHHGHHGAEHHHHHHHHHIIHHEGHEGIIHHHHGFHGGHHIHIIIIIIHIIHHHHH@HHIIIIIIHIIHII:HIIGIIIHIIIIHIH9FGGIHHIHHIHFFIIIIIHHIIIIIHIIIIIIIHH?EHHGIHIIIIIIIIIHIIIGIIIIHIIIIIIIHHIIIHIIIIHH?IIIIIHHHIIIIIIIIIIIIIIIIIIIIIIIIIIHIIIIIIIIIIIIIIIIIIIIDDDDD
@HISEQ:969:HM2KJBCX2:2:1101:10610:70864 2:N:0:ACTATGCA
CTCCAGGTCATGCCCAACTATCCCTATTAATCATTACGTCAATCCTAGAAACCAACAAAATAGGTTTGAACGTCCTATTTCATTATTCCATGCTAATGTATTCAAGCGTTAGCCTGCTTTAAACACTCTAATTTTTTCAAAGTAACAGTCCTGTTTCCCTGCAACACCAAATTAATGGCATTACAGTTCTTCAGAAAGGAGGAATCAGCGAAACCAGTTCATACCAGTGGCACGACCAACCTGCTGACCCCGAAATTCAACTACGAGCTTTTTAACTGCAACAACTTTAATATACGCTATTGGAGCTGGAATTACCGCGGCTGCTGGCACCAGACTTGCCCTCCAA
+
DDDDDIIHIIIIIIIIIIIIIIIIIIIIIIIIIIHIIIIIIIHHIIIHIIIIIGIIHIIIIIHIIIHHHIIIIIIIIIGIIIIIIIIIII1CFHHIIIIIIIIIIHIIIHHHHIIIIIIIIIIIIIIIIIIIIIIIIIIHIIIHHIIIIIIIIIIIIIHHIIIHIIIIIIIHIIIIIIIIIIIIIIIIIIIIIIIIIIIIIIIIIIIIIIIIIIIIHHIIIIIIIIIIIIIHIIIIIIIIIIIHHIIIIIIIIHIIIIIIIIIIIIIIIIIIIIIIIIIIIIIIIIIIIIIIIIIIIIIIIIIIIIIIIIIIIIIIIIIIIIIIIIIIIIIIIIIIIIIIIDDDDD
@HISEQ:969:HM2KJBCX2:2:1101:17721:71162 2:N:0:ACTATGCA
CTCCAGGTCATGCCCAACTATCCCTATTAATCATTACGTCGATCCTAGAAACCAACAAAATAGAATCAAACGTCCTATTTCATTATTCCATGCTAATGTATTCAAGCGTACGCCTGCTTTAAACACTCTAATTTTTTCAAAGTAACAGTCCTGATTCCCCACGACACCAAATTAATGACATCGCGGTTCTTCAGAAGGTAGGAACCAATAATGCCAGTACGTACCGAAGCACGACCAACAATTCGATCCCGAAATTCAACTACGAGCTTTTTAACTGCAACAACTTTAATATACGCTATTGGAGCTGGAATTACCGCGGCTGCTGGCACCAGACTTGCCCTCCAA
+
DDDDDIIIIIIIIIIIIIIIIIIIIIIIIIIIIIIIIIIIIIIIIIIIIIIIIIIIEHIIIIHIIIIIIIIIHHHIHIHIIIIIIIIIIIIIIIIIIIIIIIHIIIIIIIIIIIIIIIIIIIIIIIIIIIGIIIIHIIIIHIIIIIIIIIIIIIIIIIIIHIIIIIIIIIIIHIIIIIIIIIIIIIIIIIIHIIIIIIIIIIIIIIIIIIIIIIIIIIIIIIIIIIIIIIIIIIIHIIHIIIHEIIIIIIIIIIIIIIIIHHIIIIHIIIIIIIIIIIIIHIHIIIIHIIIIHIIIIIIIIIIIIIIIIIIIIIIIIIIIIIIIIIIIIIIIIIIIIIIIDDDDD
@HISEQ:969:HM2KJBCX2:2:1101:18652:71413 2:N:0:ACTATGCA
CTCCAGGTCATGCCCAACTATCCCTATTAATCATTACGTCAATCCTAGAAACCAACAAAATAGGATCAAACGTCCTATTTCATTATTCCATGCTAATGTATTCAAGCGTTAGCCTGCTTTAAACACTCTAATTTTTTCAAAGTAACAGTCCTGATTCCCTGCAACACCAAATTAATGACATTACAGTTCTTCAAGAAGGAGGAACCAGTAAAGCCAGTGCATACCAGAGGCACGACCAACCTACTAATCCCGAAATTCAACTACGAGCTTTTTAACTGCAACAACTTTAATATACGCTATTGGAGCTGGAATTACCGCGGCTGCTGGCACCAGACTTGCCCTCCAA
+
BDD@DHGF@FHEHHEHHHHHHHHIIIIIIIEHFHIIHHH?HEEEHCHCHEFCCCGH?FHCGHHHCGHH@FCH<FGGHIIIHHEHHEECFFGHGHIIIIIIHGIHHIIIIIHHHIIIHHCIIIHHGHHHGHHHHHHIIIIHIIIIIHIIHHHHIHGEHHHGHIIIHHHIIHHHHIHIHHIIIIIIIIHIIHIH;IIIIIIIIHIIGIIIIIHHIIIIIIHGIIIIIHHIIIIIIIIIIIIIHHHGGIIIGIHHHHIIHHHIHHIIIIIIIIIIIHHIIIIIIIIIHGIHHHIIIIIIHIIIIIIIIIIIIIIIIIIIIIIIIIHIIIIIIIHHHIIIIIIIHDDDDD
@HISEQ:969:HM2KJBCX2:2:1101:16224:71850 2:N:0:ACTATGCA
CTCCAGGTCATGCCCAACTATCCCTATTAATCATTACGTCAATCCTAGAAACCAACAAAATAGGATCAAACGTCCTATTTCATTATTCCATGCTAATGTATTCAAGCGTTAGCCTGCTTTAAACACTCTAATTTTTTCAAAGTAACAGTCCTGTTTCCCTGCAACACCAAATTAATGACATTACAGTTCTTCAAGAAGGAGGAACCAGTAAAGCCAGTACATACCAGAGGCACGACCAACTTACTAATCCCGAAATTCAACTACGAGCTTTTTAACTGCAACAACTTTAATATACGCTATTGGAGCTGGAATTACCGCGGCTGCTGGCACCAGACTTGCCCTCCAA
+
DDDDDIIIIIIIHIIIIIIIIIIIIIIIIIIIIIIIIIIIIIIIIIIIIIIIIIHIIGHIIIIIHHIHIHIIIIIIIIIIIIIIGIIIIHIHIHHEHHHHHIIIIHIIIIIIIIIHHIIIIIIHIIIHIIIIIIIIGIIIIIIIIIIIIIIIIIIIIIHHHIIIIHIIIIHHHIHHHHIHIIIIHHIIIIIIIIIIIHIIIIIIIHHIIIIIIIIIIIIIHHIHHIIIHIIIIIIIIIHHHIHHHIHEIIIIIIIHIIIIHHHHHIIHHHIIIIIIIIIIIIIHIIIIIIIIHIIIIIIIIIIIIIIIIIIIIIIIIIIIIIIIIIIIIIIIIIIIIIIIIDDDDD
@HISEQ:969:HM2KJBCX2:2:1101:20192:71481 2:N:0:ACTATGCA
CTCCAGGTCATGCCCAACTATCCCTATTAATCATTACGTCAATCCTAGAAACCAACAAAATAGGATCGAACGTCCTATTTCATTATTCCATGCTAATGTATTCAAGCGTTAGCCTGCTTTAAACACTCTAATTTTTTCAAAGTAACAGTCCTGTTTCCCTGCAACACCAAATTAATGACATTACAGTTCTTCAGAAAGGAGGAATCAGCGAAGCCAGTGCATACCAGTGGCACGACCAACCTGCTGACCCCGAAATTCAACTACGAGCTTTTTAACTGCAACAACTTTAATATACGCTATTGGAGCTGGAATTACCGCGGCTGCTGGCACCAGACTTGCCCTCCAA
+
DDCADIGIIHIIIIIEHIIEEHIIFGHIGHIIHGHGHIHFGHIHIHHIIIHIIIIIHIIHIHGHHIIIIIHIIIIIIIIGEHHHH?C?H?F?GHIHIHFHHHHIIGFHIFE<@FHHIHHIGHHF<1GBDCFHEHEHHGEIHIIIHHHIIIHEGIHHIIHHH?HHEGH8EG@HFHHIIIIIHHIHIIIHHEFCEHHGII;II;IIHHH;H:HIIIIIIIIIIIIHHIIIHHIIIHIIHGCIIIHECHDGHIIHHHIHIHHIHIIIIIIGIIHEIIHIIIIIHHHIHIIIIIIIHEHHHHHGIIIIIHIIIIIIIIGIIIIIIIIIIIIHHIHHGCHECHIIIDDDDD
@HISEQ:969:HM2KJBCX2:2:1101:10811:72536 2:N:0:ACTATGCA
CTCCAGGTCATGCCCAACTATCCCTATTAATCATTACGTCAATCCTAGAAACCAACAAAATAGGATCGAACGTCCTATTTCATTATTCCATGCTAATGTATTCAAGCGTTAGCTTGCTTTAAACACTCTAATTTTTTCAAAGTAACAGTCCAAATTCCCCGCAACACCAAATTAATGGCATTACGGATCATCAGGAAGGAGGAATCAGTGAGACCAGTACATACCAGAGGCATGACCAATCTACTAACCCTGAAATTCAACTACGAGCTTTTTAACTGCAACAACTTTAATATACGCTATTGGAGCTGGAATTACCGCGGCTGCTGGCACCAGACTTGCCCTCCAA
+
DDDDDIIIIIIIHIIHIIIIIIIIIIIIIIIIIIIGIHHIHIIIGGHHHIIIIHIIHHIIHIGHHIIIIIGIHIIIGIGHIHIIIIHGHIIIIIIGIHIIIIHHIIIIIHIIIIIIIIIIIIIHIIIIIIHIHIIIICHIIIIIIIHHHIIIIIIIIIHIIIIHIIIHIIIIIIIIIIHIIIIIIIIIIHHIIIIIIIIIIIIIIIHIIHHHHIIIIIIIIIIIIHIIIIIIIIHIGIHIIIHFHIIIIHEHIIIIIIIHIHIIIIIIIIIIIIHIIIIIIIIIIIIIIIIIIHIHIIIIIIIIIIIIIIIIIIIIGIIIIIIIIIHIIIIIIIIIIIIIICDDDD
@HISEQ:969:HM2KJBCX2:2:1101:11403:73189 2:N:0:ACTATGCA
CTCCAGGTCATGCCCAACTATCCCTATTAATCATTACGTCAATCCTAGAAACCAACAAAATAGGATCAAACGTCCTATTTCATTATTCCATGCTAATGTATTCAAGCGTTAGCCTGCTTTAAACACTCTAATTTTTTCAAAGTAACAGTCCTGTTTCCCTGCAACACCAAATTAGTGACATTACAGTTCTTCAAGAAGGAGGAACCAGTAAAGCCAGTACATACCAGAGGCACGACCAACCTACTAATCCCGAAATTCAACTACGAGCTTTTTAACTGCAACAACTTTAATATACGCTATTGGAGCTGGAATTACCGCGGCTGCTGGCACCAGACTTGCCCTCCAA
+
DDDDDHIIIIIIIHHIIIIHIIHIIHIHHHIIIGHIIIIIIIHIHHIIIHHIIIIIHIIIHIIIGIIIICHHHGHIHGHHIHIIHHHIIIEFHFIIIIIHHIHIIIIHIHHIHIHHIHIIIHIHHIIIIIIIHIHHHIIIIIIHIIIIIIIIIIHIIIIIIIIIIIIHHHHHHH/IHHHIIIIIIIIIIIIIIIIIIIIHHIIIIHIIIIIIHHIIIIIIIIIIIIIIHIIIHHIIHEIIIIHHHGHIIIIIIIIHIIIIIHHHIIHIIIIIIIHIIIIIIIIIIIIIIIIIGIIIIIIHIIIIIIIIIIIIIIIIIIIIIIIIIIIIIIIIHGHIIIIIIDDDDD
@HISEQ:969:HM2KJBCX2:2:1101:12967:73005 2:N:0:ACTATGCA
CTCCAGGTCATGCCCAACTATCCCTATTAATCATTACGTCAATCCTAGAAACCAACAAAATAGGATCGAACTTCCTATTTCATTATTCCATGCTAATGTATTCAAGCGTTAGCTTGCTTTAAACACTCTAATTTTTTCAAAGTAACAGTCCAAATTCCCCGCAACACCAAATTAATGGCATTACGGCTCATCAGGAAGGAGGAATCAGTGAGACCAGTACATACCAGAGGCATGACCAACCTACTAACCCCGAAATTCAACTACGAGCTTTTTAACTGCAACAACTTTAATATACGCTATTGGAGCTGGAATTACCGCGGCTGCTGGCACCAGACTTGCCCTCCAA
+
D?0<0DCDF<11D1CE1<FH@1<CFC1<C111<1<1<<F10<<<CF1<G11<<<1<<CFG1D<<1D1<0DH1<1<11DH?E<<CEHI1D1D1FF1<@EEF@?HHHH@DEG@?EF@?EHCH?7B2<CCFG6EDA<1GHHB8GA@EHHH@HHEDGHG%HI9C0H3HC<HDGE0?GHCIHFGD@<HECHHFHHHHFH<GCFFEHIIHH:F6CHEFHHHIIIIII=IIHEHHFFEC?EFIHHEGD1<FDCCHHHGC?@EEIHHCIHHIIHHEHHHHHCDF11HHHHEIIHHIHHHHGGC@GEF@E@HGCHEGGHGEHHHDCHHHIIHIHHIHIIHHIHHGECIHIDDDDB
@HISEQ:969:HM2KJBCX2:2:1101:15558:73947 2:N:0:ACTATGCA
CTCCAGGTCATGCCCAACTATCCCTATTAATCATTACGTCGATCCTAGAAACCAACAAAATAGGGTCAAACGTCCTATTTCATTATTCCATGCTAATGTATTCAAGCGTGTGCCTGCTTTAAACACTCTAATTTTTTCAAAGTAACGGTCCTGATTCCCCATGACACCAAATTAATGACATCACAGTTCGTCAGAAGGTAGAAATCAATAATACCAGTGCATACCAGAGGCACGACCAATATATTGATCCCGAAATTCAACTACGAGCTTTTTAACTGCAACAACTTTAATATACGCTATTGGAGCTGGAATTACCGCGGCTGCTGGCACCAGACTTGCCCTCCAA
+
DDDDDIIIIIIIIIIIIIIIIIIIIIIIIIIIIIIIIIIIIIIIHIHHHIIIHIIIIIIIIIIHIIIIIIIIIIIIIIIIIIIIIIIHHHHHIIIIIIIIIFHIIIIIIIIIIIIIIIHIIHIIIIIIIIIIIIIIIHIIIIIIIIHHIIIIHIIIIIIIIIIIIIIIIIIHIIIIHIIIIIIIIIIIIIIIIIIIIIIIIIIIIIIIIIIIIIIIIIGIIIIIIIIIIIIIIIIIIIIIIIIIHIIIIIIIIIIIIIHIIIIIIIIIIIIIIIIIIIIIIIIIIIIIIIIIIIIIHHEFFIIHIIIIIIIIIIIIIIIIIIIIIIIIIIIIIIIIIIIIIDDDDD
@HISEQ:969:HM2KJBCX2:2:1101:16635:73412 2:N:0:ACTATGCA
CTCCAGGTCATGCCCAACTATCCCTATTAATCATTACGTTGATCCTAGAAACCAACAAAATAGAATCGAACGTCCTATTTCATTATTCCATGCTAATGTATTCAAGCGCGTGCCTGCTTTAAACACTCTAATTTTTTCAAAGTAACAGTCCTGACTCCCCACAACATCAAATTAATGACATCATGATTCATCAGAAGGGAGAAATCAATGACATTAGTACGTACCGAAGGCACGACCGACGTATTGATCCCGAAATTCAACTACGAGCTTTTTAACTGCAACAACTTTAATATACGCTATTGGAGCTGGAATTACCGCGGCTGCTGGCACCAGACTTGCCCTCCAA
+
DDDDDIIIIIIIIIIIIIIIIIIIIHIIIHHHIHIIIIIIHIHIIIIIIIIIIIIIIIGIHHHIIIIIIIIIIEHIIIHIIIIIIIIIIIIIIIIHIGIIIGIIIHIHIIHHIIHIIIIIHIIGIIIIIHHHGHIHHIHHIIIIIIIIIIIIIGGHIIIIHIIHIIIIIIIIIIIIIIIIIIIIIIIIIIIIIIIIIIIIIIIIIIIIIIIIIIIIIIIIIIIIIIIIIIIIIIIIIIIIIIIIHIIIIHIIIIIIIIIIIIIIIIIIIIIIIIIIIIIIIIIHIIIIIIIIIHIIIIIIIIIIIIIIIIIIIIIIIIIIIIIIIIIIIIIIIIIIIHIIIDDDDD
@HISEQ:969:HM2KJBCX2:2:1101:5490:74017 2:N:0:ACTATGCA
CTCCAGGTCATGCCCAACTATCCCTATTAATCATTACGTCGATCCTAGAAACCAACAAAATAGAATCAAACGTCCTATTTCATTATTCCATGCTAATGTATTCAAGCGTGCGCCTGCTTTAAACACTCTAATTTTTTCAAAGTAACAGTCCTGATTCCCCACGACACCAAATTAATGACATCGCGGTTCTTCAGAAGGTAGGAACCAATAATGCCAGAGCGTACCGAGGCACGACCGACAATCTGATCCCGAAATTCAACTACGAGCTTTTTAACTGCAACAACTTTAATATACGCTATTGGAGCTGGAATTACCGCGGCTGCTGGCACCAGACTTGCCCTCCAA
+
DDBBDGGHIIIIIIIIIIIHIIIIIIIIIIIIIIIIIIIHHHHIIIIHHHIIHIIIIIIHIHGHIIIIGIHIHIHIIGHIHHIIIIIEHHHIIIIHIHHHHIIHH?FGHIIIIHHFHHHHHHHHHIHHHHHHHHIHIIHIHIGIHHHHHHHIHHIHHHGFEHIHHEHHHIIIIIHHFEEHIHGIIIHHHG@HHIHFHHGGGHIIIIIIIIIHIIHHHIHIHHGEIIHHGIGIHDIIIIIHHHFFHIHGHCHHHHHHEHIIHHIIIIHIIHHCHHIIHEHHHHHIHIIHIGIHEDEIIIHIIIIHGEIHFHHIIGIIIIHHIHFFHHIHHHHHGIHIGIIIDCBDD
@HISEQ:969:HM2KJBCX2:2:1101:14458:74165 2:N:0:ACTATGCA
CTCCAGGTCATGCCCAACTATCCCTATTAATCATTACGGTGATCCTAGAAACCAACAAAATAGAATCAAACGTCCTATTTCATTATTCCATGCTAATGTATTCAAGCGTAAGCCTGCTTTAAACACTCTAATTTTTTCAAAGTAACAGTCCTGATTCCCCACGACACCAAATTAATGACATCGCGGTTCTTCAGAAGGTAGGAACCAATAATGCCAGTGCGTACCGAAGCACGACCAACAATTTGATCCCGAAATTCAACTACGAGCTTTTTAACTGCAACAACTTTAATATACGCTATTGGAGCTGGAATTACCGCGGCTGCTGGCACCAGACTTGCCCTCCAA
+
DDCDDHGIIIIIIIIIIIIIIIIIIIIIIIIIIIIIIIIIIEHIIHHHIIIIIHIIIIIIIHHIIIIIIIIIIIIIIIIIIIIIIIECHIIGGIIIIIIHHIIIIIIHIIIIIIIHIIIIHHHHGHIHHHIIIIHHIHIIIIHIIHHIHHIHHHHHIIIHHIIHIIIIIIIIIIIIIIIIHHHHIIIIIIIIIIIIHGIHIIIIIIIHIIIIIIIIIIIIIHIIIIIIIIIIIIIIIIIIIIIHIIIIIHIIIIIIIIIIHIIIIIIIIIIIIIIIIIIIIIIIIIIIIIIIIIIIIIIIIIIIIIIIIIIIIIIIIIIHIIIHIIIIIIIIIIIIIIIIDDDDD
@HISEQ:969:HM2KJBCX2:2:1101:6826:74829 2:N:0:ACTATGCA
CTCCAGGTCATGCCCAACTATCCCTATTAATCATTACGGTGATCCTAGAAACCAACAAAATAGAACCATGCCGTCCTATTCTATTATTCCATGCTAATGTATTCGAGCAAAAATGCCTGCTTTAAACACTCTAATTTTTTCAAGGTAAAGGTCCTGGATCCGCAAGACACCCAATAAAGGACATCAAGTTTCTCCAGAAGGTGAGAAATCAACAGTAACAGTTCATACCCCTTAAGGCATGACCATCACGTCAATCCCGAAATTCAACTACGAGCTTTTTAACTGCAACAACTTTAATATACGCTATTGGAGCTGGAATTACCGCGGCTGCTGGCACCAGACTTGCCC
+
DDDDDIIIIIIIIIIIIIIIIIIIIIIIIHIIIGIIIIIIIIIIIIIIIIIIIIIIIIIHIHHIIIIIIIIHIHIIIIIIIIIIHIHHIHIIIIIIIIIIIIIIIIIIIIIIIIHHIIIHIIIHIIIIIIIIIIIIIIIIIIIIIIIIIIIIIIIIIHHIIIIIIIIIIIIIIIIIHHIIIIIIIIIIIIIIIIIIIIIIIIIIIIIIIIIIIIIIIIHIIIIIIIHIIIIIIIIIIIIIIHIIIHDHHIHIIIIIIIIIIIIIIIIIIHIIIIIHIIIIIIIIIIIHIIIIIIIIIIIIHIIIIIIIHIIIIIIIIIIIIIIIIIIIIIIIIIIIIIHIIIIDDDDD
@HISEQ:969:HM2KJBCX2:2:1101:19572:75052 2:N:0:ACTATGCA
CTCCAGGTCATGCCCAACTATCCCTATTAATCATTACGGTGATCCTAGAAACCAACGAAATAGAATCAGTCCGTCCTATTTCATTATTCCATGCTAATGTATTCAGACGATAGTCTGCTTTAAACACTCTAATTTTTTCAAAGTAACAGTCCTGATTTCCAACCACACCAAATAAATGGCATGAAAGTTCCTCAGAAGGTAGAGATCCATCTCACCAGTGCAGACAATTAAGCCTGACCAATGGGTAGATCCCGAAGTTCAACTACGAGCTTTTTAACTGCAACAACTTTAATATACGCTATTGGAGCTGGAATTACCGCGGCTGCTGGCACCAGACTTGCCCTCCAA
+
DADDDIIIIHIIIIHIIIIHEHIIIIIIHIIIIHHIIHIIIIIIIHIIIIHHHIHHHHIIIIHIIIIIIIIGIHHHHIIIIIIIIHIIIHIIIGHFHHHHIIIHHFHIIIIHHGHHHIHIIIIHHHGIHIIHHHHIHHHHHHHFFGEHIIHIIHIIIHIIHHIHIIHIHHHHHIIIHIIHIIIIIIIIIIIIIHGIIIIIIIIIIIHIHIIIIIIIIIGIIIIIIIIHHHHIHIIIIIIIIHHHFFCIIIIIIIIIIIIIIIIIIIIIGIHHIIIIIIIHHIHIIIIGIHIIIIHIIHHHHIIIIIGIIHIIHHIIIIHIIIIHEHEHHEIHIHHHECGCIHIDDADD
@HISEQ:969:HM2KJBCX2:2:1101:4908:75465 2:N:0:ACTATGCA
CTCCAGGTCATGCCCAACTATCCCTATTAATCATTACGGTGATTCAGAAACCAACAAAACAGGACCACCGTCCTATTTTATTATTCCATGCTAATGTATTCAGACGTAAGCCTGCTTTGAACACTCTAATTTTTTCAAGGTAAAGGTCCTGGTTTCCCACCACGCTAAATTAATAACATGATGGTTCCCCAGAAGGTAGAAATTCCACACGCCAGTACAGACAATTGCCCGACCAACGGTAGAACCCCGAAATTCAACTACGAGCTTTTTAACTGCAACAACTTTAATATACGCTATTGGAGCTGGAATTACCGCGGCTGCTGGCACCAGACTTGCCCTCCAA
+
@DD@0C?FHHHGHIHIIIIIIHIIIIIIIIIIIIIIIHHHHIFHE?<FHIHEHHDHHHHEHC<1DGGFEDFHDH@FHIIIIIHHI?1<GHHHHIHHCFH11<1DH?GHIIHIGHFHHHFHHHHIIIIIHIIHIIHFHGAIHHHHHIIIIHFHHHHIIIHEHIIGGEIIIHHIIIHIIIHEIIHHHGCC@IIHIIIIIIIHIIHFGCHEIHEIIIIIHHGEIIIIHFIID=IIIIIIHGCGDDDHDIIIIIIIIIIIIIIIIIIIIIIIIIIIIIIIIIIIIIIIIIIIIIIIIIIIIIIIIIIIIIIIIIIIIIIIIIIIIIIIIIIIIIIIIIIIIIDDDDD
@HISEQ:969:HM2KJBCX2:2:1101:16527:75796 2:N:0:ACTATGCA
CTCCAGGTCATGCCCAACTATCCCTATTAATCATTACGTCAATCCTAGAAACCAACAAAATAGGATCAAACGTCCTATTTCATTATTCCATGCTAATGTATTCAAGCGTTAGCCTGCTTTAAACACTCTAATTTTTTCAAAGTAACAGTCCTGTTTCCCTGCAACACCAAATTAATGACATTACAGTTCTTCAAGAAGGAGGAACCAGTAAAGCCAGTACATACCAGAGGCACGACCAACTTACTAATCCCGAAATTCAACTACGAGCTTTTTAACTGCAACAACTTTAATATACGCTATTGGAGCTGGAATTACCGCGGCTGCTGGCACCAGACTTGCCCTCCAA
+
DDDDDIIIIIIIIIIIIIIIIHHIIIIGIIIIIIIIIIIIIIIIIIIIHIIIHIIIIIIIIHHHIIIIIIIIHHHIIIIIIHIHIIIHIIGHIHHHIIIIIHHHIIHHIIIIIIIIHIIIHHIHIIIIIIIIIIIIIIIIIIIHIIIIIIIIIIIIIIIIIIIIIIIHIIHHIIIIIIIIIIIIIIIIIIIIIIIIIIIIIIIHIIIIIIIIIIIIIIIIIIIIIIIIIIIIIIIIIIHIIIIHHIIHIIIIIIIIHIIIIIIIIIHIIIIIIIIIIHIIIIIIIIIIIIIIIIIIIHIIHIIIIIIIIIIIIIIIIIIIIIIIIIIIIIIIIIIIIIIIIDDDDD
@HISEQ:969:HM2KJBCX2:2:1101:15668:76610 2:N:0:ACTATGCA
CTCCAGGTCATGCCCAACTATCCCTATTAATCATTACGGTGATCCTAGAAACCAACAAAATAGAATCATGCCGTCCTATTTCGTTATTCCATGCTAATCTATTCAAGCATAAAGCCTGCTTTAAACACTCTAATTTTTTCAAAGTAACAGTCCTAGCTCCCTATTACACCTAGTGAAAGGCATAGTAGTTCACTAGAAGGTGGAGATTGACATTACCAGTACATATCCGAAGACACGACCGGTACGCCAATCCCGAAATTCAACTACGAGCTTTTTAACTGCAACAACTTTAATATACGCTATTGGAGCTGGAATTACCGCGGCTGCTGGCACCAGACTTGCCCTCCAA
+
DDDDDIIIHIIIIIIIIIIIIIIIIIIHIIIIIIIIIIIIIIIIIIIGHIIIIIIIHHIIIIHHIIIIIHIIIHIHHIIFHHIIIIHIIIIIIHIHIHHIIIIIIIIIIIIIIIIIIIIIHHIIIIIIIIIIIIIIIIIIIGIIIIIIIIIIIIIIIIIIIIIIIIIIIIIIIHIIIIIIIHIIIIIIIIIIIIIIIII;IIIIIIIIIIIIIIIIIIIIIIIIHHIIIIIIIIIIIIIIIIHIIHHFIIIIIIIIIIIIIIIIIHIIHIIIIIIIIIIIIIIIIIIIIIIIIIIIIIIIIIIIIIIIIIIIIIIIIIIIIIIIIIIIIIIIIIIIIIIIIIHIDDDDD
@HISEQ:969:HM2KJBCX2:2:1101:12590:77014 2:N:0:ACTATGCA
CTCCAGGTCATGCCCAACTATCCCTATTAATCATTACGTCAATCCTAGAAACCAACAAAATAGGATCGAACGTCCTATTTCATTATTCCATGCTAATGTATTCAAGCGTTAGCTTGCTTTAAACACTCTAATTTTTTCAAAGTAACAGTCCAAATTCCCCGCAACACCAAATTAATGGCATTACGGCTCATCAGGAAGGAGGAATCAGTGAGACCAGTGCATACCGATGGCATGACCAATCTACTAACCCCGAAATTCAACTACGAGCTTTTTAACTGCAACAACTTTAATATACGCTATTGGAGCTGGAATTACCGCGGCTGCTGGCACCAGACTTGCCCTCCAA
+
@DDDDCCFHHII?HHHHHIH?FGHFHECHHIIHHHHIE<FHHIIHCCHCHHHHHIHECHHIHHE?GHEEGEHHHCEHEHHIEHEHHHH@EHGGHHHGHEGHH@GHCEHHHHCGD6<@GHHHGHEEHEGHHC@CCEC68GEHE6FHHHAGBCEHHG?HH@HC?HHHHHDHFH;EHDFHF@GGHHEGEGHHHCEGEG@GCAGC0HF?EF@C1C1@EHHF<1<<1G=C@@H?HGC1@EGHG<<1FF<1<<C</1C1FF<1IIHD@CHIHHC1?EHGCCC111<D<11C1<HIHGE0D/HG<GECCFD<1<CG@EEHCCH<?CGGC@FC<?HHFCECD1<G0HD<00?D<
@HISEQ:969:HM2KJBCX2:2:1101:20630:78460 2:N:0:ACTATGCA
CTCCAGGTCATGCCAACTATCCCTATTAATCATTACAACGGTCCTAGAAACCAACAAAATAGAATCGTTGTCCTATTCTATTATTCCATGCTAATGTATTCTGGCATATGCCTGCTTTAAACACTCTAATTTTTTCAAGGTAAAGGTCTTGGCTCCGAGCAACACCCAATAAAGGGCATTACCCTTCCCCAAGCGGTGAGGCCCAACCGCCCAGTACTCGTTACAAGAACGGACCAACCGGCCAAACCTAAAATTCAACTACGAGCTTTTTAACTGCAACAACTTTAATATACGCTATTGGAGCTGGAATTACCGCGGCTGCTGGCACCAGACTTGCCCTCCAA
+
DDDDDICGHII?@GHHHHHGIGHHIIIIIEHHHIIIIHEDHHDIIEHIIGIHIHIICHIIIIIIHHHIG1<GHIHE??GHHFGCEHHF?FC?1FGCDHCGC@HFFIHGIHHFFEHHGCHHFHHEHHHIIHHHEHCEEIIIIIHHIHFHHHIIHHDIIH@EGIHEIHHHFIHHGIHFEGIIIIIIHGHEHHHCIIHIIHIIIHCGIGIIIIIIIGIIIIIGIHIHIIGIIIIGHIGFHIIIIIHGIIIEGIIIIIIIIIIHIIIIIIHIIHIIHIIIIIIIIIIIIIIHHIIIIIIIIIIIIIIHIIIIIHHIHIIGIIIIIHIIIIIIIHIIIIHIIIHDDDDD
@HISEQ:969:HM2KJBCX2:2:1101:8350:79034 2:N:0:ACTATGCA
CTCCAGGTCATGCCCAACTATCCCTATTAATCATTACGTCGATCCTAGAAACCAACAAAATAGGGTCAAACGTCCTATTTCATTATTCCATGCTAATGTATTCAAGCGCGAGCCTGCTTTAAGCACTCTAATTTTTTCAAAGTAACAGTCCTGTTTCCCCGCAACAACAAATTAATGCCATCACGGTTCTACAAGAAGGAGGGACCAGTGAGGCCAGTGCATACCAGTGGCACGACCAACCTACTGGCCCCGAAATTCAACTACGAGCTTTTTAACTGCAACAACTTTAATATACGCTATTGGAGCTGGAATTACCGCGGCTGCTGGCACCAGACTTGCCCTCCAA
+
CDDDDIIIIIIIIIIIIIIIIIIIIIIIIIIIIIIIIIIIIIIIIIIIIIIIIIIIEHIIIIIIIIIHIIIIIIIIIIIIGIIIIIIIIIIIIIIIIIIIIIIIIIIIIIHIIIIIIIIIIHGIIIIIIIIIIIIIIIIHHIIIIIIIGIIIIIIHIIIIIIIIIIIIIIIIIIIIIIIIIIIIIIIIHIIIIHIIIIIIIIIIIIIIIIGIIIIIIIHIIIIIIIIHHIIIIIIIIIIIIIIIHIIIIIIIIIIIIIIIIIIIIIIIIIIIIIIIIIIIIHIIIGIIIIIIIIIIIIIIIIIIIIIIIIIIIIIIIIIIIIIIIIIIIIIIIIIIIIIIIDDDDD
@HISEQ:969:HM2KJBCX2:2:1101:6712:79168 2:N:0:ACTATGCA
CTCCAGGTCATGCCCCAACTATCCCTATTAATCATTACGGTGATCCTAGAAACCAACAAAATAGAACCATGCCGTCCTATTCTATTATTCCATGCTAATGTATTCGAGCAAAAATGCCTGCTTTAAACACTCTAATTTTTTCAAGGTAAAGGTCCTGGATCCGCAAGACACCCAATTAAGGACATCAAGTTTCTCCAGAAGGTGAGAAATCAACAGTAACAGTTCATACCCCTTAAGGCACGACCATTACGTCAATCCCGAAATTCAACTACGAGCTTTTTAACTGCAACAACTTTAATATACGCTATTGGAGCTGGAATTACCGCGGCTGCTGGCACCAGACTTGCCCTCCAA
+
DDDCDIIIIIIIIIIIIIIIIIIIIIIIIIIIIIIIIIIIIIIIIIIIIIIIIIIIIIIIIHIHIIIIIIIIIIIIIIIHIIIHIIIIIIIIIIIIIIIIIDGHIHIHIIHIHIIIIIIIHHHIIIIIIIIIIIIIIIHIIIIHHIIIIHIIIIIIIIIIIIIIIIIIIIIIIIIIIIIIIIIIIIIIIIIIIIIIIIIIIIIIIIIIIIIIIIIIIIIIIIIIIIIIIIIIIIIIIIIIIIIIIIIIIIIIHIIIIIIIIIIIIIIIIIIIIIIIIIIIIIIIIIIIIIIIIIIIIIIIHHIIIIIIIIIIIIIIIIIIIIIIIIIIIIIIIIIIIIIIIIIIIIIIIDDDDD
@HISEQ:969:HM2KJBCX2:2:1101:13975:79184 2:N:0:ACTATGCA
CTCCAGGTCATGCCCAACTATCCCTATTAATCATTACGTCAATCCTAGAAACCAACAAAATAGGATCAACGTCCTATTTCATTATTCCATGCTAATGTATTCAAGCGCGAGCCTGCTTTAAACACTCTAATTTTTTCAAAGTAACAGTCCTGATTCCCCACCACACCAAATAAATGACATAATGGTTCGTCAGAAGGTAGGAATCAGTAACACCAGTACGTACCGAAGGCACGACCAGCGTACTAATCCCGAAATTCAACTACGAGCTTTTTAACTGCAACAACTTTAATATACGCTATTGGAGCTGGAATTACCGCGGCTGCTGGCACCAGACTTGCCCTCCAA
+
DDCDDIIIIIIIIIIIIIIIIIIIIIIIIIIIIIIIIIIIIIIIIHIHIIIIIIIIIIIIIIIHIIIIIIGHIIIIIIIIHIIHIHIIIIIIHHIIIHIHIIIIIHIIIIIIIIIIIHIIHIIHIIIIIIIIIHIIIIIIHHIIIIIIIIIIIIIIIIIIIIIIIIIIIIIIIIHIIIIIIIIIIIIIIIIIIIIIIIIIIIIIIIIIIIIIIIIIIIIIIIIIIIIIIIIIIIIIIIIIIIHHIIHIIIIIIIIIIIHIHFIIIIIIIIIIIHIIIIIIIIHIIIIIIIIIIIIIIIIIIIIIIIIIIIIIIIIIIIIIIIIIIIIIIIIIIIIIIIIIDDDDD
@HISEQ:969:HM2KJBCX2:2:1101:1339:79363 2:N:0:ACTATGCA
CTCCAGGTCATGCCCAACTATCCCTATTAATCATTACGTCAATCCTAGAAACCAACAAAATAGGATCAAACGTCCTATTTCATTATTCCATGCTAATGTATTCAAGCGTTAGCCTGCTTTAAACACTCTAATTTTTTCAAAGTAACAGTCCTGTTTCCCTGCAACACCAAATTAATGACATTACAGTTCTTCAAGAAGGAGGAACCAGTAAAGCCAGTACATACCAGAGGCACGACCAACCTACTAATCCCGAAATTCAACTACGAGCTTTTTAACTGCAACAACTTTAATATACGCTATTGGAGCTGGAATTACCGCGGCTGCTGGCACCAGACTTGCCCTCCAA
+
DBDDDG@HHHG@HHEHIIHHGHIIHCHIII@@EHHECEGHHFHHHE@FHHICHFHIGIEHHIHHCH@EHEEHECEIFHHGHHHHEHHIIIIIHHHIHIIHHHIHIFIHHHIIIIIHHHGFIHHIEIHHIIIIIIIIII;IHHIHHHFHGHHIHHHHHHCHHIIIHHGHFHHHHHCHEHHHHHHHHHGGHHHHHHIIIHHHHFDFHHHHEHHICHHIIIIGGHIIHIHIIHHCIIIIHGD@HEHIEHIHIIIHHFCHHHHDE0CGC<HC@HHH?G@IHIHF@GCHFEEHGHHHHHCFGHEHCHEHHHEHHEHGIIHCIHHIIIIHIHIIHIIIHHGHIHHEH?B?BB
@HISEQ:969:HM2KJBCX2:2:1101:20585:79761 2:N:0:ACTATGCA
CTCCAGGTCATGCCCAACTATCCCTATTAATCATTACGTCAATCCTAGAAACCAACAAAATAGGATCGTCGTCCTATTTCATTATTCCATGCTAATGTATTCAAGCGTTAGCCTGCTTTAAACACTCTAATTTTTTCAAAGTAACAGTCCTGTTTCCCCGCAACACCAACTTAATGGCATTACGGTTCTACAAGAAGGAGGAATCAGCAAAGCCAGTGCATACCAGTGGCACGACCAACTTGCTGACCCCGAAATTCAACTACGAGCTTTTTAACTGCAACAACTTTAATATACGCTATTGGAGCTGGAATTACCGCGGCTGCTGGCACCAGACTTGCCCTCCAA
+
DDDDDHIIIIIIIHIIIIIIIIIIIHIIIIGHHIIIIIIIIIIIHIIIIIIIIIIIIIIHIIHHIIIHHIIIHIIIIIIIIIIIIHFFIIIHIFGIIIIHIHGHHIIIIIIIIIIIIIIIIIIHIIIIIIIIIIIHIIHIIIIIIIIHHHHFIHIIIIIIIIIIIHHHHIIIIIIIIIHIIIIIIIIIIIIIIIIIIIIIIIIIIIIIIHIIIIIIIIIIIIHIIIIII=IHIIIIIIIIIHHHIIIIIIIIIIIIIIIIIIIIIIIIIIHIIIIIIIIIIIIIIIIIIIIIIIIIIIIIIIIIIIIIIIIIIIIIIIIIIIIIIIIIIIIIIIIIIIIIDDDDD
@HISEQ:969:HM2KJBCX2:2:1101:13038:80129 2:N:0:ACTATGCA
CTCCAGGTCATGCCCAACTATCCCTATTAATCATTACGTCAATCCTAGAAACCAACAAAATAGGTTTGAACGTCCTATTTCATTATTCCATGCTAATGTATTCAAGCAAATGCCTGCTTTAAACACTCTAATTTTTTCAAAGTAACAGTCCTGTTTCCCTGCAACACCAAATTAATGACATTACAGTTCTACAGAAAGGAGGAATCAGCGAGACCAGTTCATACCAGTGGCACGACCAGCCTGCTGACCCCGAAATTCAACTACGAGCTTTTTAACTGCAACAACTTTAATATACGCTATTGGAGCTGGAATTACCGCGGCTGCTGGCACCAGACTTGCCCTCCAA
+
DDDCDIIIIIHIIHIIIIIIHIIIIIIIIIGIIIIIIIIIIIICHHIIIIIIHIHIIIHIIIIIIIIHHHHIIGIIIIGIIIIIIIIHIHIIHHIHIIIIIFHHIIIIIIIIIIHIIIIIIIIIHIIIIIIHIHIIIIIIIIIIIIIIHIIIIIIIIIIIIIIIIIIIIIIHIHIIIHGIIIIIIIIIIIIIIIIIIGIIIIIIIIIIIIHHIIIIIHHIIIIIIIIIIIIIIIIIIIIIIIIHDIHIIIIGIIIIIIIIIIIIHIIIIIIIIIIIIIIIIIIHHGFHHIIIIIIIIHIIIIIHIIIIIIIIIIIIIIIIIIHIIIIHIIIIIIIIIIIIIDDDDD
@HISEQ:969:HM2KJBCX2:2:1101:8776:79815 2:N:0:ACTATGCA
CTCCAGGTCATGCCCAACTATCCCTATTAATCATTACGGTGATCCTAGAAACCAACAAAATAGAACCATGCCGTCCTATTCTATTATTCCATGCTAATGTATTCGAGCAAAATGCCTGCTTTAAACACTCTAATTTTTTCAAGGTAAAGGTCCTGGTTCCACATGACACCCAATTAAGGACATCATGCTTCTCCAGAAGGTGAGAAATCAACTGCGACAGTTCATACCCCTTAAGGCACGACCATCACGTCAATCCCGAAATTCAACTACGAGCTTTTTAACTGCAACAACTTTAATATACGCTATTGGAGCTGGAATTACCGCGGCTGCTGGCACCAGACTTGCCCTCCAA
+
DCDDDIIHIIIIIIIIIIIIIIIIIIIIIIIIIIIIIIIIIIIIIIIIIIIIIIIIIHIIIIIIIIIIIIIGIIIIIIIIIIIIIIIIIIIHGIIIIGIIIHHIHIIIIIIIIIIHHIIIIIIIIIIIIIIIIHHIIHIIHHIIIIIIIIHIIIIIIIIIIIIIHIIIIIIIIIIGIIIIIIIIIIIIIIIIIIIIIIIIIHIIIIIIIIIIIIIIIIIIIIIIIHIIIIIIIIIIIIIIIIIIIIHIIIHIIIIIIIIIIIIIIIIIIIIIIIHIIIIIIIIGIIIIIIIIHIIIIIIHIIIIIIIIIIIIIIIIIIIIIIIIIIIIIIIIIIIIIIIIIIIIIIIDDDDD
@HISEQ:969:HM2KJBCX2:2:1101:8786:80871 2:N:0:ACTATGCA
CTCCAGGTCATGCCCAACTATCCCTATTAATCATTACAACGGTCCTAGAAACCAACAAATAGAACCATTGTCCTATTCCATTATTCCATGCTAATGTATCCAAGCGATTGCCTGCTTTGAACACTCTAATTTTTTCACAGTAAAAGTCCTGGTTCCCCGCCACGGCCGGTTAAGGCCATGACGCTTCGCCAGAAGGTAGGACCCGACCACAGACAGTACTCACCCGAAGGGCGGACCGTCCAGCCAGGCCTGAAATTCAACTACGAGCTTTTTAACTGCAACAACTTTAATATACGCTATTGGAGCTGGAATTACCGCGGCTGCTGGCACCAGACTTGCCCTCCAA
+
DDDDDIIIIIIIIIIIIIGIIIHIIHIHIHIIIIFHIIIIIIHIHCGHHIIIIIIIIIHIHHIIIIIGIIIIGHGHHHHIIIIIIHGHIIGHIGIIIIHIH?IHHHHHHEIIIIIHGHIIIIHIHIHIHIIHIIGF?HHIIIIIHIIHHHIIIIIIHIIIHHHHEGIHHIIIIIIIIIIIIIHHHHIIIIIIHIIIHIIIHHGIIIIGHIIHHIHIIIIHIHIIIIIIIIHHIHHIGIIIIHHHGIIIIHIHHIIIIIIIIIHHGHHIIIIIIIIIIIIIHHHFIIIIHIIIIHIIIIIIIIIIIIIIIIIIIIIIIIIIIIIIIIHIIIIIIIIIIIIHIDDDDD
@HISEQ:969:HM2KJBCX2:2:1101:19519:79759 2:N:0:ACTATGCA
CTCCAGGTCATGCCCAACTATCCCTATTAATCATTACGTCAATCCTAGAAACCAACAAAATAGGACGTTTGATCCTATTTCATTATTCCATGCTAATGTATTCAAGCGTTAGCCTGCTTTAAACACTCTAATTTTTTCAAAGTAACAGTCCTGTTTCCCTGCAACACCAAATTAATGACATTACAGTTCTTCAAGAAGGAGGAACCAGTAAAGCCAGTACATACCAGAGGCACGACCAACCTACTAATCCCGAAATTCAACTACGAGCTTTTTAACTGCAACAACTTTAATATACGCTATTGGAGCTGGAATTACCGCGGCTGCTGGCAACAGACTTGCCCTCCAA
+
<@@0<@F1@DECG11DGEHEHH?GHGHIG@G@FC<FCCHI0C?FGHCE1DHEH1CGG<CGHEE?@C?@@10<<11<CEEHECGIGE1FEHIHHG?@GH<F3EEECFEDEGIIIFHHIHH?H@GE8C<FHEH<FCE1EEF<CH@CGH@B<9<DHDHGHHGHHFHHFHHIFECECGD<HFDCCCGFHFHF/GCCHFGHHGHH0@?GF:E@HHHEH1?EFDHHHEHEHFGC6<@F/1HEDDGC<:D<<1</</1GCD1<1F<01HHGH?HHED1EC11GC1@@CD1HHF1G<1D<<</111<CD<1CF<111D<1<<<///C1D<1<<1@GFD<1CCG@E@CG@<0@DB
@HISEQ:969:HM2KJBCX2:2:1101:10587:81195 2:N:0:ACTATGCA
CTCCAGGTCATGCCCAACTATCCCTATTAATCATTACGTCGATCCTAGAAACCAACAAAATAGAATCAAACGTCCTATTCCGTTATTCCATGCTAATGTATTCAAGCGTGAGCCTGCTTTAAACACTCTAATTTTTTCAAAGTAACAGTCCTGATTCCCTATAACACCAAATTAATGGCATTATAGTTCGTCAGAAAGGAGAAACCGATTATACCAGTACGTACAAAAGCACGACCAGTAAGCCGGTCTCGAAATTCAACTACGAGCTTTTTAACTGCAACAACTTTAATATACGCTATTGGAGCTGGAATTACCGCGGCTGCTGGCACCAGACTTGCCCTCCAA
+
DDDDDIIIIIIIIIIIIIIIIIIIIIIIIIIHIIHIHIIIIIIHIIIIGIIIIIHIIIIIIIHHHIIIIHIHIGHIIIIIHHIIIIIIFHHHHHIIIHIIIGFHIHIIIHIIHIHHHHHIIIIIHHIIIIIIIIHIIIIIHIHIIIIIIIIIHIIIIIIIIIHHIIIHHIIIIIGHIIIIIHIIIHHIIIIHIIIIIIIIIIIIIIIIIHIIIIIIIIIIIIIIIIIIIIIIIIIIIIIIIIIHIIIIIIIIIIIIIIIIIIIIIIIIHIIIIIIIIIIIIIIIHHIIIIIIIIIIIIHIIIIIIIIIIIIIIHIIIIIIIIIIIIIIIIIIIIIIIIIIDDDDD
@HISEQ:969:HM2KJBCX2:2:1101:11985:80480 2:N:0:ACTATGCA
CTCCAGGTCATGCCCAACTATCCCTATTAATCATTACGGCTCTCCTAGAAACCAACAAAATAGGAGCGCCGTCCTATTCTATTATTCCATGCTAATGTATTCGAGCAAAGGCCTGCTTTGAACACTCTAATTTTTTCAAAGTAAAAGTCCTGCTTCCCGAACACACCCAGTGAAGGGCATGCCGTTCCGCAGAAGGAAAGGCCCGGCCGAACCAGTGCACGCGGTGAGGCGGACCGGTCAGCCAGGCCCAAGGTTCAACTACGAGCTTTTTAACTGCAACAACTTTAATATACGCTATTGGAGCTGGAATTACCGCGGCTGCTGGCACCAGACTTGCCCTCCAA
+
DDDDDIHIIIIIIGHFFHIIIHHIHIIIHHHHHIIIIHIDIIHGHEHHIIHGEHIHHGHHHIEFHHIGIDDHDEHHHIIIIIIIIIEHIIGHHHHHHFHIIHGIGHIIIIIIIIIIIHHIHHHHHIIIIHIIIIIGIHHIHHIIIIIIIIIIIIIIIHHHHEHIIIIIHIIIIIIIIHIIIIHIIHIIIIIIIIIIIIDIIIIHIIIHIHHIIIIIIIIIIIIIIIIIIIIIIIIIIIIIIGHIIIIIIIIIIIIHIIIIIIIIIIIIIIIIHIIIIIIIIHIIIIIIIIHGIIIIIIIIIIIIIIIIIIIIIIIIIIIIIIIIIIIIIIIIIIIIIIIDDDDD
@HISEQ:969:HM2KJBCX2:2:1101:21002:81085 2:N:0:ACTATGCA
CTCCAGGTCATGCCCAACTATCCCTATTAATCATTACGTCGATCCTAGAAACCAACAAAATAGAATCAAACGTCCTATTTCATTATTCCATGCTAATGTATTCAAGCGTGAGCCTGCTTTAAACACTCTAATTTTTTCAAAGTAACAGTCCTGATTCCCCACAACACCAAATAAATGACATCATGGTTCGTCAGAAGGGAGAAACCAACAATGCCAGTACGTACCTAGGCACGACCGACATGATGGTCCCGAAATTCAACTACGAGCTTTTTAACTGCAGCAACTTTAATATACGCTATTGGAGCTGGAATTACCGCGGCTGCTGGCACCAGACTTGCCCTCCAA
+
D@DDDHIGHIHHHIIIIIHHHIIIHHIIIIIIIIIIIHIHIHEHHIIIIIIIIIIIIHFHIIHIIHHHHIIG1FGHHEHHHHIIIIFHII?FEFGEHHHFGEHHIHIHHHHDHGHFHHIHHHIIHIEHIIIHIIIHEGHIIHHHIHHHHHIHHHIIIIHHGIEFHFFGHIIGHIIHFCHHHHIHGHHIHIIIIIIIIIIIHIHIIIIHIHEHHHGF<IIIIIIIIIHIIHHIHHGHHIIIIHHHIIIIIHIHHFIHIIHGIHIHFIIIIIIIIHIIIIHIIIIIIIIHIIIIIIIIIIIHIIIIIIIIHIIHHIIIHIIHGIIIIIIHIIHIIHIIIIIIDDDAD
@HISEQ:969:HM2KJBCX2:2:1101:13549:81492 2:N:0:ACTATGCA
CTCCAGGTCATGCCCAACTATCCCTATTAATCATTACGTCAATCCTAGAAACCAACAAAATAGGATCGAACGTCCTATTTCATTATTCCATGCTAATGTATTCAAGCGTTAGCTTGCTTTAAACACTCTAATTTTTTCAAAGTAACAGTCCAAATTCCCCGCAACACCAAATTAATGGCATTACGGCTCATCAGGAAGGAGGAATCAGTGAGACCAGTACATACCAGAGGCATGACCAACCTACTAACCCCGAAATTCAACTACGAGCTTTTTAACTGCAACAACTTTAATATACGCTATTGGAGCTGGAATTACCGCGGCTGCTGGCACCAGACTTGCCCTCCAA
+
DDDABHFEHHGFGG1<C0FEHHG?H?CHHIIHIEGFGHIIIGGI?F1D<CC11<DHCHI@CGE?CECHHHHIIIIIIIHHEEE@GHI?<CHEH?HEFGCHHGECHHHHHIHHHIIHCHCGHHGHFCGIHIGHEHIHEGDHB@GHHHGEFEHI1<DG?7FGHHECCHHF<<FGHEHECD@FFIHC/G?GEE?D@<C9HHHHHIHG@FH8CEFFHEHIIIHHHHGG;F1HG?HHHGGDHHF@ECHFFGHHCCFHHHFEIIIHHDCHHHEH?HHHEHHHCIIHHGHF<?HIIHHD0HDEHHHHE?HHFC1<G?GGCDGH<HHFHHEFHHFHHEGF?HHFHFDGH@@D@B
@HISEQ:969:HM2KJBCX2:2:1101:15840:79811 2:N:0:ACTATGCA
CTCCAGGTCATGCCCAACTATCCCTATTAATCATTACGTCAATCCTAGAAACCAACAAAATAGGATCGAACGTCCTATTTCATTATTCCATGCTAATGTATTCAAGCGTTAGCTTGCTTTAAACACTCTAATTTTTTCAAAGTAACAGTCCAAATTCCCCGCAACACCAAATTAATGGCATTACGGATCATCAGGAAGGAGGAATCAGTGAGACCAGTACATACCAGAGGCATGACCAATCTACTAACCCCGAAATTCAACTACGAGCTTTTTAACTGCAACAACTTTAATATACGCTATTGGAGCTGGAATTACCGCGGCTGCTGGCACCAGACTTGCCCTCCAA
+
DDDDDIIIIIIIIIIIIIIIIIIIIIIIIIIIIHIIIHIIIIIIIIIHIIIHIIIIIIIIIIHIIIIIIIIIIIIIIIIIIHHHIIIIIIIIIIIIIIHHIIIIIHHIIIIIIIIIIIIHHIHIIIIIIIIIIIIIIIIIIIIIIIIIIIIIIIIHIIIIIIIIHIIIIIHIIIIIIIIHIIIIIIHIIIIIIIIIIIIIIIIIIIIIIIIIIIIIIIIIIIIIIIIIIIIIIIIIIIIIIIHGGHGIIIIIIIIIIIIIGIIIIHIIIIIIIIIIIIIIIIIIIIIIIIIIIHIHIIIIIIIIIIIIIIIIIIIIIIIIIIIIIIIIIIIIIIIIIIIIIDDDDD
@HISEQ:969:HM2KJBCX2:2:1101:7471:82190 2:N:0:ACTATGCA
CTCCAGGTCATGCCCAACTATCCCTATTAATCATTACGTCAACCCTAGAAACCAACAAAATAGGATCAAACGTCCTATTTTATTATTCCATGCTAATGTATTCAAGCGTTAGCCTACTTTAAACACTCTAATTTTTTCAAACAGTCCTGTTTCCCCGCAACACCAAATTAATGGCATCACGGTTCTTCAAGAAGGAGGAATCAGCAAGGCCAGTTCATACCAGTGGCATGACCAACCTGCTGACCCCGAAATTCAACTACGAGCTTTTTAACTGCAACAACTTTAATATACGCTATTGGAGCTGGAATTACCGCGGCTGCTGGCACCAGACTTGCCCTCCAA
+
@@0DDHHECEHHIH11<@FHHII1111<DGHHHIHH?1<ECHHG0GEE1CGHH?DECFH?G@CCHCEFE@FG<?CEC@F?FHH<CF1<C11C1<GC@1<DF?GHH1D=@<D<<?@%HF@2<B<DGHHGHHCHFG3FC@F7HFHHHHHHECHDD?DCD<.CCGHGC@EIH9EEHEHGHEEECG@HHHHFEGG?ECIIHHHDGC>F@HEFHGIHGGIHEF<1GCEH?GHFIFHHHFIHC1HEFBC?CC</@HHHHHHHD=CCD1HGGFHHHGHIHEHHHFGFEHHCF?IIHHCHEIHEHHHHHEH?HGHHHE<HD<HHHEECHHHG@?HED<C@@@<0E@@@DD
@HISEQ:969:HM2KJBCX2:2:1101:2885:82387 2:N:0:ACTATGCA
CTCCAGGTCATGCCCAACTATCCCTATTAATCATCACTCCGATCCCGAAGGCCAACACAATAGGACCAGAATCCTATGATGTTATCCCATGCTAATGTATCCAGAGCGATTGCTTGCTTTGAGCACTCTAATTTCTTCAAAGTAATGATGTTGGAAACACGACCTGGCCAATTAAGGCTAGGAGCGCGATGCCGGCTGAAGGGTCGAGTAGGTCGGTGCTCGCCGTGAGGCGGACCGGCCGACCTGGCCCAAGGTCCAACTACGAGCTTTTTAACTTCAACAACTTAATTATACGCTATTGGAGCTAGAATTACCATGGCTGCTGGCACCAGACTTGCCCTCCAA
+
DBBDDHHIIIIIHHIHIIIIIIIIIIHHHHIIIIIIIHHHIHIIIIGHIHIIIIIIIIIIHIHIIIHIIIFHFHIGHIF?FHHIIIGHIIHGGHHHIIIHIHIIIIHIIIHHHIIIIIIIIHIIIIIHHIIIIHIFCIIIIIIHHHIIIHHIIIIIIIIIIHIIIHIHHIIIIIIIIIIIIIIIIIHIIIIIIIIIIIIIIHHGIHEIIIIHIIIHIHIIIIHHHHHHIIIHHHIHIIIIIIHHIIHIHHIHHIIIIIIIIIHHHIIIHIIHIIIIIIIHHIHHFHIGIHHEEIIIIIIIIHIHIIIIHIIHIIIIHIIIIIIIIIIIIHIHIHHHIIIIDAADD
@HISEQ:969:HM2KJBCX2:2:1101:7991:82251 2:N:0:ACTATGCA
CTCCAGGTCATGCCCAACTATCCCTATTAATCATTACGTCAATCCTAGAAACCAACAAAATAGGATCGTCGTCCTATTTCATTATTCCATGCTAATGTATTCAAGCGTTAGCCTGCTTTAAACACTCTAATTTTTTCAAAGTAACAGTCCTGTTTCCCCGCAACACCAACTTAATGGCATTACGGTTCTTCAAGAAGGAGGAATCAGCAAAGCCAGTGCATACCAATGGCACGACCAACTTGCTGACCCCGAAATTCAACTACGAGCTTTTTAACTGCAACAACTTTAATATACGCTATTGGAGCTGGAATTACCGCGGCTGCTGGCACCAGACTTGCCCTCCAA
+
DCDDDIIIIIIIHIIIIIIIIIIIIIIIIIIIIIIIIIIIIIIIIIIHIHIIFHHIGHIIIIIHIIHHFHGHHHIIIHEHHIIIIIIHHHHHHEHIIIHIIHIIIIIIHIHIHIIIIIIGIHIIIHHHIIIIFHHHIIIIIIIHHIHGHIIIIIIIIIIHIIIIIIIIIIIIIEGHIIIIIIIHIIIHHHHHIHEFHIIHIIIHIIIIIIIIIIIIIHIIGIIIIIGIIIIIIIIIIHHHHIHGIIIHHHIHHIHHIIIIHHIHIIIIHIIIIHIIIHIIIIIIIIIIIIIIHIIIIIHIIIIIIIIIIIIIIIIIIIIIIIIIIIIIIIIIIIIIIIIIBDDDD
@HISEQ:969:HM2KJBCX2:2:1101:16496:84190 2:N:0:ACTATGCA
CTCCAGGTCATGCCCAACTATCCCTATTAATCATTACGGTGATCCTAGAAACCAACAAAATAGAACCAATCCGTCCTATTTCATTATTCCATGCTAATGTATTCAGACTATAGCCTGCTTTAAACACTCTAATTTTTTCAAAGTAACAGTCCTGATTTCCCAACACACCAAATTAATGACATGAAGGTTCTTCAGAAGGTAGAAATTCGCCACTACTGTACGGACCGTAAAGCCCGACCATAGGACAAATTTCGAATTTCAACTACGAGCTTTTTAACTGCAACAACTTTAATATACGCTATTGGAGCTGGAATTACCGCGGCTGCTGGCACCAGACTTGCCCTCCAA
+
DDDDDGIIE<EHEGHHHHHHIHIIIIIIHHIFHIIIHHIIEHHHHHIHIIHHHHIIIIHIIIIGHIHHHIFHHH?HHIIIIHHIIHIHHHIIIFHIGCHHHHIHIIHFHIIIIHIIHHHIIIHIHHIHIHIIIIIIIIIIIHIHIHHIIIGIIIIIIIIHIHGHHHHHIIIIIIIIIIIIIIIIIIIIIIIIIIIIIIIIIIIIIGIIIHIIHHIIIIIHIIIIIIIIIIIIIIIIIIIIIIIIHHHHIIHHIHIIIIIIIIIIIGIIIIIIIIIIIIIIIIIIIIIIIIIIIIIIIIIIIIIIIIIIIIIHIIIIHIIIIIIIIIIIIIIIIIHIIIIIIIIDDDDD
@HISEQ:969:HM2KJBCX2:2:1101:15262:83660 2:N:0:ACTATGCA
CTCCAGGTCATGCCCAACTATCCCTATTAATCATTACGTCAATCCTAGAAACCAACAAAATAGGATCGAACGTCCTATTCTATTATTCCATGCTAATCTATCCAAGCGAAGGCCTGCCTTAAACACTCTAATTTTTTCAAAGTAAAAGTCCCGGCTCCCCAGCGCACTCAGTTAAGAGCACGCCGGTTCCCCAGAAGGAAAGGCCCGACCCGAGCAGTGCTGACCAGAGGAAAGACCGCCCAGCCAGGCCCAAAATTCAACTACGAGCTTTTTAACTGCAACAACTTTAATATACGCTATTGGAGCTGGAATTACCGCGGCTGCTGGCACCAGACTTGCCCTCCA
+
DDDDDIHIIIIIIIIIIIIIIIIIIIIIIIIIIIIHIIHIIIIIIIIIIIIIIIIIIHIIHHFIIIIIIIIIIIIIIHIIIIIIHIIIIIIHHIIIHHIIHHHFIIIIIIHIIIIIIIHHIHIIIIGHIIHHIIIHHIIIIIIIIIIHIIIIIIIIIIIIIIIIIIIIIIIIHHHIHIIIIIIHIIIIIHIHIIHHIIIIIIIIIIIIIIIIIIIIIIIIIIIIIIIIIIIIIIIHIIIIIIIIIIIIHHIIIIIFIIIIIIIIGIIIIIIIIIIIIIIIIIIHIIIIIIIIIHIIIIIIIIIIIIIIIIIIIIIIIIIIIIIIIIIIIIIIIIIIIIIIDDDDD
@HISEQ:969:HM2KJBCX2:2:1101:17576:84413 2:N:0:ACTATGCA
CTCCAGGTCATGCCCAACTATCCCTATTAATCATTACGTCAATCCTAGAAACCAACAAAATAGAATCAAACGTCCTATTTCATTATTCCATGCTAATGTATTCAAGCGTAAGCCTGCTTTAAACACTCTAATTTTTTCAAAGTAACAGTCCTGATTCCCCACGACACCAAATTAATGACATCGCGGTTCTTCAGAAGGTAGGAACCAATAATACCAGTGCGTACCGAGGCACGACCGACAATTTGATCCCGAAATTCAACTACGAGCTTTTTAACTGCAACAACTTTAATATACGCTATTGGAGCTGGAATTACCGCGGCTGCTGGCACCAGACTTGCCCTCCAA
+
DDDDDIIIIIIIIIIIIIIIIIIIIIIIIIIIIIIIIIIIIIIIIIIIIIIIIIIIIIHIIIIIIIIIIIIIIGHHIIIIIIIIIIIIIIHIIIIHIIIIIIIIIIIIHHIIIIIHHHIIIIIIIIIIIIIIIIIIIIIIIIHIIIIIIIIIIIIHIIIIIIIHIHIIIIIIIIIIIIIIIIIIIIIIIIIIIIIIIIIIIIIIIIIIIIIIIIIHIIIIIIIIIIIIIIIIIIIIIIIIIIHGIIIIIIIIIIIHIIIIIIIIIIIIIIIIIIIIIIIIIIIIIIIIIIIIIIIIIIIIIIIIIIIIIIIIIIIIIIIIIIIIIIIIIIIIIIIIIIIIDDDDD
@HISEQ:969:HM2KJBCX2:2:1101:11246:84902 2:N:0:ACTATGCA
CTCCAGGTCATGCCCAACTATCCCTATTAATCATTACTCTACTCCAGAAACCAATAAATAGGAATAAAGTCCTAAATTATTATTCCATGCTAATGTATTCATAGCGCAAGCCTGCTTTAAACACTCTAATTTTTTCAAAGTAAAAGATCTAGATCGCTGACCGCCCAGTTAAGTGCGTCCAGTTAACTAGAAAGATGGCAGGCGCACACCGACACTCGCGGTTTTGCAACCGTGGGCCAGGCGCACCATACCAGAAATCCAACTACGAGCTTTTTAACTGCAACAACTTTAATATACGCTATTGGAGCTGGAATTACCGCGGCTGCTGGCACCAGACTTGCCCTC
+
DDDDDIIIIIIIIIIIIIIIIIIIIHIIIHIHIHIIIIIIIIIIHIIIIIIIIIIIFDGEFHHHIFHGIHIIHIHHIIIIIIIIGHIIIIIIHIHHIIIIIFHIIIHIIIIIIIIIIIHHCGHIHHIIIIIHHIHHIFIHHIIIIIIHIIIIGIIIHHHHHHIIIIIIHIIIIIIIIHHHIIIIIIIIIIIIIIIIIIIIIIIIIIIIIIIIIIIIIIIIIIIIIIIIIIIIII=IIIIIIIHHIIIIIIIIIIIIIHHFGEIHHIIIIIIIIIIIIIIIIIIIIIIIIIIIIIIHIIIIIIIIIIIIIIIIIIIIIIIIIIIIIIIIIIIIIIIIIIIIDDDDD
@HISEQ:969:HM2KJBCX2:2:1101:19382:84904 2:N:0:ACTATGCA
CTCCAGGTCATGCCCAACTATCCCTATTAATCATTACGGTGATCCTAGAAACCAACAAAATAGAACCATGCCGTCCTATTCTATTATTCCATGCTAATGTATTCGAGCAAAAATGCCTGCTTTAAACACTCTAATTTTTTCAAGGTAAAGGTCCTGGATCCGCAAGACACCCAATAAAGGACATCAAGTTTCTCCAGAAGGTGAGAAATCAACAGTAACAGTTCATACCCCTTAAGGCATGACCATTACGTCAATCCCGAAATTCAACTACGAGCTTTTTAACTGCAACAACTTTAATATACGCTATTGGAGCTGGAATTACCGCGGCTGCTGGCACCAGACTTGCCCTCCAA
+
BDDDDIIG?HHE?FH?FHIFHFHHHHHHHIIFHHGIHHGHIHGFHIIIIGHI?CHHIIIIHHHHIIIIHHGEHHCCEHH<CHHIHGHH@HEHHHGHGE?DG1CFEHHIHIHIIIHHAGGEHHFFHHHCFFGGHHHIHIIGEHIIHHIII?HEHEHHHEGHHHEHHHHHIIIHHGHHIHHHHHHEGIHHHEHIIIHHFEHGIIIIHIHH@HHH;HFHHFIHHIIIIHHHHHFHIIIIHHHH8FHIGIIIIHFDHHEDIGIIIHHHIHHHCCIIHEHHIHGHHGHHFIIIHHHHHHHHHHHCEHIIHHIIIIHFHHHIIHHHHHDIHHHIIIHHIHIIIHHGIIHHHDGIDDDDD
@HISEQ:969:HM2KJBCX2:2:1101:19912:84842 2:N:0:ACTATGCA
CTCCAGGTCATGCCCCAACTATCCCTATTAATCATTACGGTGATCCTAGAAACCAACAAAATAGAACCATGCCGTCCTATTCTATTATTCCATGCTAATGTATTCGAGCAAAAATGCCTGCTTTAAACACTCTAATTTTTTCAAGGTAAAGGTCCTGGATCCGCAAGACACCCAATTAAGGACATCAAGTTTCTCCAGAAGGTGAGAAATCAACAGCAACAGTTCATACCCCTTAAGGCACGACCATTACGTCAATCCCGAAATTCAACTACGAGCTTTTTAACTGCAACAACTTTAATATACGCTATTGGAGCTGGAATTACCGCGGCTGCTGGCACCAGACTTGCCCTCCAA
+
DDDDDIIIIIIIIHIIHHIIIIHIIIIIIIIIIIIIIIHIIIIIIIIHIIIIIHIIIIIIHIIHHIIIIIHIHIIIIIIIIIGIIIHII?HIICFHGHHHIFHHHIIHIIIIIIIIIHIHHIHGHHHHHHGHIIIIIIIIIIIIHHIIIIIGIIIIIIHDHIIGIHHHIIIIHIIIIIIIIHIIIIHGIIIIIIIIIIIIIIIIIHIIIIIIIIIIIIHH8IIIIIIHIIIIIIIIIIIIIIIIIIIIIIIHGIIIIIHEIIIIIIIIHIHIIIIIIIIIIIIIIIIIIIIIIIIIIIIIIHIIIIIIIIIIIIIIIIIIIIIIIIIIIIIIIIIIIIIIIIIIIIIIIDDDDD
@HISEQ:969:HM2KJBCX2:2:1101:20204:84980 2:N:0:ACTATGCA
CTCCAGGTCATGCCCAACTATCCCTATTAATCATTACGTCAATCCTAGAAACCAACAAAATAGGATCGAACGTCCTATTTCATTATTCCATGCTAATGTATTCAAGCGTTAGCCTGCTTTAAACACTCTAATTTTTTCAAAGTAACAGTCCTGTTTCCCTGCAACACCAAATTAATGACATTACAGTTCTTCAAGAAGGAGGAATCAGTAAAGCCAGTACATACCATTGGCACGACCAACCTACTGACCCCGAAATTCAACTACGAGCTTTTTAACTGCAACAACTTTAATATACGCTATTGGAGCTGGAATTACCGCGGCTGCTGGCACCAGACTTGCCCTCCAA
+
D@DDDHIIHHCEFHHHHIHHEHEHHHIEHFHHHHHGIIHHHHIHHHH?CHIIIIIIHHIIIGIHIEHIIHH?EHHIICHHIEHIHHGHG@FHHIGHHIHG@HFIGEIIHHHHHIIHHHIIIIHHGHHHHHHIIIIHIHIHIHIIIIIHIHIHHIIFIIIIIGIIIIIIIIIHHIHIHHHHIIHIHIIHIIIIHIIIIIHHIHIIHIHIIIIHHHHIIIHHHHHFIIIIIIIHIIIIHIHFHHHHG;CIIHIIIIIIHHIIHIIIIIHIHIIHHHHIIIIHIIIIIHIIIIIIIIIIIHIIIIIIIIIIIIIIHIIIIIIIIIIIIIIIIIIIIIIIIIIIIDDDDD
@HISEQ:969:HM2KJBCX2:2:1101:18562:84809 2:N:0:ACTATGCA
CTCCAGGTCATGCCCAACTATCCCTATTAATCATTACGGTGATCCTAGAAACCAACAAAATAGAACCATGCCGTCCTATTCTATTATTCCATGCTAATGTATTCGAGCAAAAATGCCTGCTTTAAACACTCTAATTTTTTCAAGGTAAAGGTCCTGGATCCGCAAGACACCCAATTAAGGACATCAAGTTTCTCCAGAAGGTGAGAAATCAACAGCGACAGTTCATACCCCTTAAGGCATGACCATCACGTCAATCCCGAAATTCAACTACGAGCTTTTTAACTGCAACAACTTTAATATACGCTATTGGAGCTGGAATTACCGCGGCTGCTGGCACCAGACTTGCCCTCCAA
+
DDDDDHIIIIIIIIIIIIIIIIIIIIIIIIIIIIIIIIIIIIIIIIIIIIIIIIIIHHHIIIHHIIIIIIIFHIIGIHHIIIIIIEHHIHIIIHIHIIIIIHHHIIIHIIGIIIIIIIIIHHHIHHIHHHIIIIIIIIIIGIIIHHIIIHIHHIHIIHHHIIIIIIIIIIIIIIHIIIIIIIIIIIGIHIIIHIIIIIIIIIIIIIIIIIIIIHIIIIIIIIIIIIIIIIIHIIIIIIIIIIIIIIIIIIIHIIIIIHIIIIIIIIIHIIIIIIIIIIIIIIIIIIIIIIIIIIIIIIIIIIIIIIIIIIIIIIIIIIIIIIIIIIIIIIIIIIIIIIIIIIIIIIIIDDDDD
@HISEQ:969:HM2KJBCX2:2:1101:5292:84593 2:N:0:ACTATGCA
CTCCAGGTCATGCCCAACTATCCCTATTAATCATTACGTCGATCCTAGAAACCAACAAAATAGAATCAAACGTCCTATTTCATTATTCCATGCTAATGTATTCAAGCGTGAGCCTGCTTTAAACACTCTAATTTTTTCAAAGTAACAGTCCTGATTCCCCACGACACCAAATAAATGACATCATGGTTCGTCAGAAGGGAGAAACCGACGATGCCAGTACGTACCGAGGCACGACCGACATGATGGTCCCGAAATTCAACTACGAGCTTTTTAACTGCAGCAACTTTAATATACGCTATTGGAGCTGGAATTACCGCGGCTGCTGGCACCAGACTTG
+
@ADDDHHIIIHHEHIIHIEECFFHHFGHHHHHHIIIIHHHHHHHHIGHIIIGHHII1FGHIIHIHHIE@H1ECCHIIIIIIIIIHECFEHIIHHHHHGHHEGHHHEHHHEHHIHIIIIIHHHHHHHHEHHHFGHIIHHHIHIIHIHHHHIIHHHHEHCEGEEGCHIHHHHIGHIIIIHGDGHEHHECGDHCHIIIHIIHHHIHHIHHHGHGIIIIIHEIIIIIHIHGFEHIHHHDEIHIIIIIIHHGIHHIIIIIIHGDIHEGECHIHFIIIIIIIHCHHHIIIIIIIHIHHH?EHIIIIIGIHHEFCIIHHHDGHIHHHHIIIIHIIHIHHBDDDD
@HISEQ:969:HM2KJBCX2:2:1101:12284:84919 2:N:0:ACTATGCT
CTCCAGGTCATGCCCAACTATCCCTATTAATCATTACGTCAATCCTAGAAACCAACAAAATAGGATCAACGTCCTATTTCATTATTCCATGCTAATGTATTCAAGCGCGAGCCTGCTTTAAACACTCTAATTTTTTCAAAGTAACAGTCCTGATTCCCCACCACACCAAATTAATGACATGATGGTTCGTCAGAAGGTAGAAATCAGTAACACCAGTACGTACCGAAGGCACGACCAGCGTACTAATCCCGAAATTCAACTACGAGCTTTTTAACTGCAACAACTTTAATATACGCTATTGGAGCTGGAATTACCGCGGCTGCTGGCACCAGACTTGCCCTCCAA
+
BDDDDIIIIIIIIIIIIIIIIIIIIIIIIIIIIIIIIIIIIIIIIIIIIIIIIIIIIHHHIIHHIIIIIIIIIIIIIIIIIIIIIIIIIIIIIIHIIIHIIIIIIIIIIIIIIIIIIHIIIIIIIIIIIIIIIIIIIIIIIHIIIIIIHHIIIIHIIIIIIIHIIIIIIIIIIIIHIIHIIIIIIIIIIIIIIIIIIIIIIIIIIIIIIIIIIIIIIIIIIIIIIIIIIIIIIIIHIIIIIIIHIIIIIIIIIIIHIIIIIIIGIIIIIIIIIIIIIIIIIIIIIIIIIIIIIIIIIIIIIIIIIIIIIIIIIIIIIIIIIIIIIIIIIIIIIIIIIIIIDDDDD
@HISEQ:969:HM2KJBCX2:2:1101:4740:85412 2:N:0:ACTATGCA
CTCCAGGTCATGCCCACTATCCCTATTAATCATTACGTCAATCCTAGAAACCAACAAAATAGGATCAAACGTCCTATTTCATTATTCCATGCTAATGTATTCAAGCGTTAGCCTGCTTTAAACACTCTAATTTTTTCAAAGTAACAGTCCTGTTTCCCTGCAACACCAAATTAATGACATTACAGTTCTTCAAGAAGGAGGAACCAGTAAAGCCAGTGCATACCAGAGGCACGACCAACCTACTAATCCCGAAATTCAACTACGAGCTTTTTAACTGCAACAACTTTAATATACGCTATTGGAGCTGGAATTACCGCGGCTGCTGGCACCAGACTTGCCCTCCAA
+
ADDDDIIHIIIHHIIGGICHIIIIHHIIIIHIHHIIHHHHEHGHHIHIIHIEHHHH?HHHIECHHHHIHHIIHHHEHEHHHFGEHHHHIHIGIHIGIIGIIHHHHIHIHHHCIHHHHHHHHHHHHHHIIIIIHIIHHHIFIIHHHIHHHHHIHHEHIIIIIIIHHHHHIIIEIIIIIIHIIIIHIHIIIIIIIHIIIIIIHIIIHIIHIIHIIIIIIIIIHIIIIIIIIIIIIHHHHGGHHIHFHHEHIHIIHIIIIIIHGHHIIIHIIIIIIIHIHHIIIHHHHIIIIIIIIIIIIIIIIIIIIIIIIIIIIIIHIIGIIIIIIIHIHIIIIIIIIIIIDDDDB
@HISEQ:969:HM2KJBCX2:2:1101:15393:85721 2:N:0:ACTATGCA
CTCCAGGTCATGCCCAACTATCCCTATTAATCATTACTTTATCCTTAGAAACCAACAAAATAAGAACAAAGTCCTAAATTATTATTCCATGCTAATATATTCAAAGCAATTGCTTGCCTTAAACACTCTAATTTTTTCAAAGTAAAAGATCTAGATTGCGGCCCCACCCAGTTAAGAGCAGAGTCGTTCTCTAGAAGGATGATGGACGCACGTCAGCACTCGCCAGTCTTTGGGACTAGTGGGCCAAGCGCATCACATCAGAAATTCAACTACGAGCTTTTTAACCGCAACAACTTTAATATACGCTATTGGAGCTGGAATTACCGCGGCTGCTGGCACCAGACTTGCCCTCCAA
+
DDDDDIIIIIIIIIIIIIIIIIIIIIIIIIIIIIIHIIIIIIIIIHIIIIIIIHIIIHIIIHHIIIIIIIIIIIIIIIIIIIIIIIHHIIIIIHIHIIIHIHHIIIIIHIHHIIHIIHHHIIGHIIIIIIIIIIIIIIIIIIIIIIIIIIIIIIIIIIIIIHIIIIIIIIIIIIIIIIIIIHIHIIIHIGIIIIIIIIIIIIHIIIIIIIIIIIIIIIIIIIIIIIIIIIIIIIIIIIIIIIIIIIIIIIIIIHIIIIIIIIIIHHIIIIIIIIHIIIIIIIIIIIIIIIIIIIIIIIIIIIIIIIHHGHIIIIIIIIIIIHIIIIIIIIIIIIIIIIIIIIHIIIIIIHDDDDD
@HISEQ:969:HM2KJBCX2:2:1101:13675:85866 2:N:0:ACTATGCA
CTCCAGGTCATGCCCAACTATCCCTATTAATCATTACGTCAATCCTAGAAACCAACAAAATAGGATCAACGTCCTATTTCATTATTCCATGCTAATGTATTCAAGCGCGAGCCTGCTTTAAACACTCTAATTTTTTCAAAGTAACAGTCCTGATTCCCCACCACACCAAATTAATGACATGATGGTTCGTCAGAAGGTAGAAATCAGTAACACCAGTACGTACCGAAGGCACGACCAGCGTACTAATCCCGAAATTCAACTACGAGCTTTTAACTGCAACAACTTTAATATACGCTATTGGAGCTGGAATTACCGCGGCTGCTGGCACCAGACTTGCCCTCCAA
+
DDDCAIIIIIHHHHHFHIIIIIIGHIHHIIIGIHIIIIIIIIIHIIIGIGHGHIIHIGIIIHFHFHIFHHFHHIIHIIIHHHHFHHEGHEEHHHIIIHHIIIIIIIIHIHIIIIIHIIIIIIIIIIIIIIHIIIHHIIIIIIIIHIIHIHIIIIHIIHHHIHHHHIIIIIHHIIIIIIIIIIIIHIIIIIIIIIIIIIIIIIIIIIIIIIIIIIIIIIIIIIIIIIIIIIIIIIIIIIIIHHHIIIIIIIIIIIIIIIIIIHIIIHIIIIHIIIIIIIIIIIIIIIIIIIHHIIIIIIIIIIIIIIIIIIIIIIIIIIIIIIIIIIIIIIIIIIIIIIIDDDDD
@HISEQ:969:HM2KJBCX2:2:1101:7509:86322 2:N:0:ACTATCCA
CTCCAGGTCATGCCCAACTATCCCTATTAATCATTACGGTGGTCCTAGAAACCAACAAAATAGAATCATCCGTCCTATTTTATTATTCCATGCTAATGTATTCAAGCAAAATGCCTGCTTTAAACACTCTAATTTTTTCAAAGTAAAGGTCCTGGTTCCCCGCGGCACCCAATTAAGGACATCGCGGTTCTCCAGAAGGTGAGAAATTGACTACACCAGTTCATACCCCTTAAGGCACGACCGATGTGTCAATCCCGAAATTCAACTACGAGCTTTTTAACTGCAACAACTTTAATATACGCTATTGGAGCTGGAATTACCGCGGCTGCTGGCACCAGACTTGCCCTCCAA
+
DCDDDIIIIIIIIIIIIIIIIIIIIIIIIIIIIIIIIIIIIIIIIIIIIIIIIIIIIIIIIIIIIIIIIIIIIIIIIIIIIIIIIIIIIIIIIIIHIIIIIHIIIIIIIIIIHIIIIHIIIIIIHHHIIIIHIIIIIIIIIHIIIIIIIHIIHIIIIIIIIIIIIIIIIIIIHIIIIIIIIIIIIIIIIIIIIIIIIIIIIIIIIIIIIIIIIIIIIIIIIIHIIIIIIIIIIIIIIIIIIIIIIIIIIHIIIIIIHIIIIIIIIIIIIIIIIIIIIIIIIIIIIIIIIIIIIIIIIIIIIIIIIIIIIIIIIIIIIIIIIIIIIIIIIIIIIIIIIIIIIIIIIIDDDDD
@HISEQ:969:HM2KJBCX2:2:1101:6106:88086 2:N:0:ACTATGCA
CTCCAGGTCATGCCCAACTATCCCTATTAATCATTACGTCAATCCTAGAAACCAACAAAATAGGATCAAACGTCCTATTTCATTATTCCATGCTAATGTATTCAAGCGTTAGCCTGCTTTAAACACTCTAATTTTTTCAAAGTAACAGTCCTGTTTCCCTGCAACACCAAATTAATGACATTACAGTTCTTCAAGAAGGAGGAACCAGTAAAGCCAGTGCATACCAGAGGCACGACCAACCTACTAATCCCGAAATTCAACTACGAGCTTTTTAACTGCAACAACTTTAATATACGCTATTGGAGCTGGAATTACCGCGGCTGCTGGCACCAGACTTGCCCTCCAA
+
DD@DDIGEHI@HHGH@GCHC?GHHIIIIHHH1FCCGHHFHHHIEHHGFEHIFHHHHHHH?F?DCG?FHIIIIGH=GHF@EGHIIGIHHCHHHHHCHHIHEE?GEHHGIHHIHHIHHHHFHF1GEGHHFHHHIIHHHEHEHHHIHHIHHHHHHH?EHHIFIHHHHHHHIIFHHIHIHEHHHHHIHIHHHEHIIIIHIIIIIIHEHIHHHHIIHHCIIIHHGGHHHHEIIHHHHIHEC?HGC@DDECHDHIGIHHFHCHGGIHFIIIGIHEHHHE@@HIGHHHHHCHHEHIHHCHHHEIHIIIIHEHFHIIHIIHHHHDIIIIIIIIHIIIIIIHIIIIHIIH?ADD@
@HISEQ:969:HM2KJBCX2:2:1101:12923:88043 2:N:0:ACTATGCA
CTCCAGGTCATGCCCAACTATCCCTATTAATCATTACGTCAATCCTAGAAACCAACAAAATAGAATCAAACGTCCTATTTCGTTATTCCATGCTAATGTATTCAAGCGTGAGCCTGCTTTAAACACTCTAATTTTTTCAAAGTAACAGTCCTGATTCCCCAAGACACCAAATTAATGACATCATGGTTCGTCAGAAGGTAGGAATCAATAATACCAGTACGTACAATAGCACGACCAATAAATTGATCCCGAAATTCAACTACGAGCTTTTTAACTGCAACAACTTTAATATACGCTATTGGAGCTGGAATTGCCGCGGCTGCTGGCACCAGACTTGCCCTCCAA
+
DDDDDIIIIIIIIIIIHIIIIIIIIIIIIIIIIIIIIIIIIIIIIIIIIIIIIIIIIIIIIIIGIIIIIIIIIIIIIIIIIHIIIIIIIIIIIIIIIIIIIIIIHHIIIIIIIIIIIIIIIHHIIIIIIIIIHIIIIHIIIIIHIIIIIIIIIIIIIIIIIIIIIIIIIIHHFIIIIIIIIIIIIIIIIIIIIIIIIIIIIIIIIIIIIIIIIIIHIIIIIIIHIIIIIIIIIIIIIIIIIIHHIIIIIGIIIIIIIIIIIIIIIIIIIIIIIIIIIIIIIIIIIIIIIIIIIIIIIIIIIIIIIIIIIIIIIIIIIIIIIIIIIIIIIIIIIIIIIIIIDDDDD
@HISEQ:969:HM2KJBCX2:2:1101:19337:87902 2:N:0:ACTATGCA
CTCCAGGTCATGCCCAACTATCCCTATTAATCATTGCTCACAAATCCAAAAACCAACAAAATACGATAAACGAGCCCTAACTTATTATTCCATGCTAATGTATTCATAACTAACCGCCTGCTTTAAACACTCTAATTTTTTCAAAGTAAAGGTCCTGGATTGCGAACCCAACCCAGCAAAGGGCAGGAACGTTCTCCAGGAAGATGGTAAGCGCGCATCGGCACTCACACACGAAACCGTGGCGGGCCAAGCGCACTATACCAGAAATCCAACTACGAGCTTTTTAACTGCAACAACTTTAATATACGCTATTGGAGCTGGAATTACCGCGGCTGCTGGCACCAGACTTGCCCTCCAA
+
DDDDDIIIIIIIHIIIIIIIIIIIIIIIIIIIIIIIIIIIIIIIIIIIIIIIIIIIIIHIIIIIIIIIIIIIIHIIIIIIIIIIHIIIHEHIIEHHHIIHIDHHIIIIIIIIIIIIIIIIIIHIHIIIIIIIIIIIIHIIIIIIIIIIIIIIIHIIIIIIIIIIIIIIIIHIIIIIIIIIIIIIIIIIIIIHHIIHIIHIIIIHIIIIIIIIIIIIIIIIIIIIIIIIIIIIIIIIIIIIIIIIIIGIIIIIHIIIHIIIHHIHIIHIIIIIIIIIIIIIIIIIIIIIIIIIIIIIIIIIIIIIIIIIIIIIIIIIIIIIIIIIIIIIIIIIIIIIIIIIIIIIIIIIIIIIIDDDDD
@HISEQ:969:HM2KJBCX2:2:1101:4231:88741 2:N:0:ACTATGCA
CTCCAGGTCATGCCCAACTATCCCTATTAATCATTACATCGATCCTAGAAACCAACAAAATAGAATCTGATGTCCTATTTCATTATTACATGCTAATGTATTCAAGCGTAAGCTTGCTTTAAACACTCTAATTTTTTCAAGGTAACAGTCCTAATTCCCCATAACATCAAATAAATGACATTATGGTTCTTTAGAAGGTGAGAACCAATAAAACCAGTACATACCAAGGCATGACCGATTCCTTGATCCCGAAATTCAACTACGAGCTTTTTAACTGCAACAACTTTAATATACGCTATTGGAGCTGAAATTACCGCGGCTGCTGGCACCAGACTTGCCCTCCAA
+
00<D<111<<1<1<<11D<@H1<FE1C1FGHHEHE<CFCH0G?1DH1<EH@1CF1@DE1FHH1<@@@G<1CF<C<<<GH1DGEH1<11<DGEH?FHHHAEHECGHIIHHHIGFFHCHHGHCCAEFDGHHEGE8CHIF<?IGHHHH9IIHEHHEEEDG@DCFGCHCC@HG<FGG0FFHHHIHHHFHG<HF@HHIIHG@9CFIIGD??FHGHFF<<@HC@HHGCECF@HHFDFHCDHHHHEC?CF<<?C/C1EHIHCG@CH@@CCG@1EHHCEHIHEH@FFHGGCEHG@HHGDIHCHCEHFECC<ECHFIHIHHCDDCCHHHHGC1EHCCCC<@FEHC=DEHD@BBB
@HISEQ:969:HM2KJBCX2:2:1101:3947:89041 2:N:0:ACTATGCA
CTCCAGGTCATGCCCAACTATCCCTATTAATCATTACGTCAATCCTAGAAACCAACAAAATAGGATCGAACGTCCTATTTCATTATTCCATGCTAATGTATTCAAGCGTTAGCTTGCTTTAAACACTCTAATTTTTTCAAAGTAACAGTCCAAATTCCCCGCAACACCAAATTAATGGCATTACGGATCATCAGGAAGGAGGAATCAGTGAGAGCAGTACATACCAGAGGCATGACCAATCTACTAACCCCGAAATTCAACTACGAGCTTTTTAACTGCAACAACTTTAATATACGCTATTGGAGCTGGAATTACCGCGGCTGCTGGCACCAGACTTGCCCTCCAA
+
DDDDDIIIIIIIIIIHIIIIIIIIIHHIIHIIIGIIIIIIHIIIIIIIIIIIIIIIIIHHIIHHHHHIIIIGIIHIHHIIHIHHHIIIHIIIIIIIIIIHHHIHHHHIIIIGHIIIIIIIIIIIIIIHIIIHIIHHIGHHIIIIIIIIHHHIIIIIIGHIIGHIHHIIIIIIIIHIIHIHIIIIIIIHGHHIIIIIIIIIIIIIIIIIIIIIIIIIIIIHIIIIIIIIIIII=IIHIIIIIIIHGIHHIIIIIIIIIIIIIIIIIIIIIIIIIIIIIIIIIIIIIIIIIIIIIIIIIIIIIIIIIIIIIIIIIIIIIIIIIIIIIIIIIIIIIIIIIIIIIDDDDD
@HISEQ:969:HM2KJBCX2:2:1101:12598:89203 2:N:0:ACTATGCA
CTCCAGGTCATGCCCAACTATCCCTATTAATCATTACGGTGGTCCTAGAAACCAACAAAATAGAACCACAACGTCCTATTCTATTATTCCATGCTAATCTATTCAAGCAAATGCCTGCTTTAAACACTCTAATTTTTTCAAGGTAATGGTCCTGGCTCCCCGGCACACCCAATAAAGGACATACTGGTTCACCAGAAGGTGGACCCGACACAGGACAGTACTCGCCAAAGACGGACCGCCCGGTCAGGCCTAAAATTCAACTACGAGCTTTTTAACTGCAACAACTTTAATATACGCTATTGGAGCTGGAATTACCGCGGCTGCTGGCACCAGACTTACCCTCCAA
+
DDDDDIIIIIIIIIIIIIIIIIIIIIIIIIIIIIIIGIIIIIIIIIIIIIIIIIIIHIIIIIIIIIIIIIIGIHIIIIIIIIIIIIIIIIIIIIIIIIIIIIHIIIIIIIIIIHIIIIIIIIIIIIIIIIIIIIIIIIIIIIIIIIIIIIIIIIIIIIIIIIIIIIIIIIIIIIIIIIIIIIIIIIIIIIIHIIIIIIIIHIIIIIIIIIIIIIHIIIIIIIIIIIIIIIIIIIIIIIIIIIIIHIIIIHIIIIIIIIIIIIIIIIIIIIIIIIIIIIIIIIIIIIIIIIIIIIIIIIHHHIIIIIIIIIIIIIIIIIIIIIIIIIIIIIIIIIIIIIIIIDDDDD
@HISEQ:969:HM2KJBCX2:2:1101:16696:88345 2:N:0:ACTATGCA
CTCCAGGTCATGCCCAACTATCCCTATTAATCATTACGGTGGTCCTAGAAACCAACAAAATAGAACCATGCCGTCCTATTTTATTATTCCATGCTAATGTATTCAAGCAAAAATGCCTGCTTTAAACACTCTAATTTTTTCAAAGTAAAGGTCCTGGTTCCCCGCGGCACCCAATTAAGGACATCGCGGTTCTCCAGAAGGTGAGAAATTGACTGCACCAGTTCATACCCCGTAAGGCACGACCGATGCGCCAATCCCGAAATTCAACTACGAGCTTTTTAACTGCAACAACTTTAATATACGCTATTGGAGCTGGAATTACCGCGGCTGCTGGCACCAGACTTGCCCTCCAA
+
DDDDDIIIIIIHIIIIIIIIIIIIIIIIIIHHIIIIIHIIIHIIIIIIIIIIIIIIIIIIIIHIHIIIIIIIIHHHIIIIIHHIIIIIIIIHHHHIHIIIHFHHIIIIIHHIIIIHIIIIIIIGIIHIIIIIIIIIHHIHHIIIIIIIIIIIHIIHHHHIIIHIIIIIIHIIIIIIIIIHHIIIIIHHIIIIIIIIIIIIIIIIIIIHIIIIIIIIIIIIIIIIIIHIIIHEIIIHIIHIIIIIIIHIIHHFHIIIIIIIIIIIIIHHHHIHIIIHIIIIIIIHHIIIIIIIIIIIIIHIHIIIIIIIGIIHIIIIIIIIIIIIIIIIIIIIIIIIIIIIIIIHIIHD0DDDD
@HISEQ:969:HM2KJBCX2:2:1101:2512:89981 2:N:0:ACTATGCA
CTCCAGGTCATGCCCAACTATCCCTATTAATCATTACGGTGATCCCAGAAACCAACAAAATAGAACCATGCCGTCCTATTCTATTATTCCATGCTAATGTATTCGAGCAAAAATGCCTGCTTTAAACACTCTAATTTTTTCAAGGTAAAGGTCCTGGATCCGCAAGACACCCAATAAAGGACATCAAGTTTCTCCAGAAGGTGAGAAATCAACAGTAACAGTTCATACCCCTTAAGGCATGACCGTCACGTCAATCCCGAAATTCAACTACGAGCTTTTTAACTGCAACAACTTTAATATACGCTATTGGAGCTGGAATTACCGCGGCTGCTGGCACCAGACTTGCCCTCCAA
+
DDDDDIHIIIIIIIIIHIIIIIIIIIIIIIIIIIIIIIIIGIIIIIIIIIIIIIIIIIHHIIIIIIIIIIHIIIIIIIHIIIIIIIIIIIEHGIIHGIIIIFGIIIIIIIIIIIIIIIIIIIIIIIIIIIIIIIIIIIIIIHIIIIIIIIIIIIIIIIIIIIIIIIHHHIHIIIIIIIIIIIIIIIIIIIIIIIIIIIIIIIIIIIIIIIIIIIIIIIIIIIIIIIIIIIIIIIIIIIIIIIIIIIIIIIHGIIIIIIIIIIIIIIIHIIIIIIIIIIIIIIIIIIIIIIIIIIIIIIIIIIIIIIIIIIIIIIIIIIIIIIIIIIIIIIIIIIIIIIIIIIIIIIIIDDDDD
@HISEQ:969:HM2KJBCX2:2:1101:14582:89537 2:N:0:ACTATGCA
CTCCAGGTCATGCCCAACTATCCCTATTAATCATTACGTCGATCCTAGAAACCAACAAAATAGAATCAAACGTCCTATTTCATTATTCCATGCTAATGTATTCAAGCGTTAGCCTGCTTTAAACACTCTAATTTTTTCAAAGTAACAGTCCTGTTTCCCTGCAACACCAAATTAATGACATTACAGTTCTTCAGAAAGGAGGAATCAGCGAAGCCAGTACATACCAGTGGCACGACCAACCTGCTGACCCCGAAATTCAACTACGAGCTTTTTAACTGCAACAACTTTAATATACGCTATTGGAGCTGGAATTACCGCGGCTGCTGGCACCAGACTTGCCCTCCAA
+
D@DDBGHIHGHEHHIIIIHH?@FC@HEFHIIIIFH?FHFE?HHIIIHIGEHHEHEHHHHIIICHIFHIHHEEHIDHGH?GHHHHHHHH?HHIGIEHEHCIIHIHGFHHHCGHEHEIHGGFD@9HGHHEHAEEHHGIHHGHIHHHHHHHEHCHEGCGHEGHHHIIHGCHHCHGGHHHHHHHHHHHIIHHIGGHHIHHHHHHIHIHH9HHGIIIHHEHIIIHIHG@GIIHEIIHHGHDIHD?HEGC?IHHD<HIG@F1G@EHHIIHGC@ECIHGHFDCHEHEHFIHEEGCHFHEHGGIHHIIFIIIGHEHF<HEHHCCHIIHEHE?EHHHHIHHHCIHCHHGEB?D@D
@HISEQ:969:HM2KJBCX2:2:1101:2645:90402 2:N:0:ACTATGCA
CTCCAGGTCATGCCCAACTATCCTATTAATCATTACGTCAATCCCAGAAACCAACAAAATAGGATCGAACGTCCTATTTCATTATTCCATGCTAATGTATTCAAGCGTTAGCCTGCTTTAAACACTCTAATTTTTTCAAAGTAACAGTCCTGTTTCCCTGCAACACCAAATTAATGACATTACAGTTCTTCAAGAAGGAGGAATCAGTAAAGCCAGTACATACCATAGGCACGACCAACCTACTGACCCCGAAATTCAACTACGAGCTTTTTAACTGCAACAACTTTAATATACGCTATTGGAGCTGGAATTACCGCGGCTGCTGGCACCAGACTTGCCCTCCAA
+
DDDDDIHIIIIIIIGEHIIHHIIIFHIIIIIIIIIIIIIIIIIHIHIGIIHIIIIIIIEIIIHHIIIHIIHHIIIGIIIIIHIIIIHIIIIIHHHHHIHIIIIHHHIHIIIIHIIIHIIIIIIHHHIIIIIHIIHHIIIIIHIIHIIIIHIIIIHIIIIIIHIIIHIIHHIIIHIIIIIIHIIIIIIIIIIIIIIIIIHIIIIIIIIIIIIIIIIHIIIIIHIIIIIIIIHIIHIIIIIIIHHHIHIHIGIIIIIIIIIIIIIIIIIIIIIIIIIIIIIIIIIIHHHIIIIIIIIIIIIIIIIIIIIIIIIIIIIIIIIIIIIIIIIIIIIIIIIIIIHIDDDDD
@HISEQ:969:HM2KJBCX2:2:1101:6061:90709 2:N:0:ACTATGCA
CTCCAGGTCATGCCCAACTATCCCTATTAATCATTACGGTGATTCAGAAACCAACAAAACAGGACCACCGTCCTATTTTATTATTCCATGCTAATGTATTCAGACATAAGCCTGCTTTGAACACTCTAATTTTTTCAAGGTAAAGGTCCTGGTTTCCTACCACGCTAAATTAATAACATGATAGTTCCCCAGAAGGTAGAAATTCTACACGCCAGTACAGACAATAGCCCGACCAACGATAGAACCCCGAAATTCAACTACGAGCTTTTTAACTGCAACAACTTTAATATACGCTATTGGAGCTGGAATTACCGCGGCTGCTGGCACCAGACTTGCCCTCCAA
+
DDDDDHHIIIHIIIIIIIHIIHIIIIIIIIIIHIIIIIIHIHIIIGIIIIIIHIIIHHIIIIGHIIIIHIHHIIIIIHIIIIIIHIIIIIIIHIIIIIIIIHHIIIIIIHHIIIIIHIIHIIIIIGIIIIIIIIIIIIIIIHIIIHHIIIIIIIHIIIIIIIIIIIIIIIIIHIIHHIIIIIIIIIIIIIIIIIIIIIIIIIIIIIIIIIIIIIIIIIIIIIIIIIIIIIIIIIIIIIIIHFIHIIIIIIIIIIIIHIIIIIIHIIIIIIIIIIIIIIIIIIIIIIIIHHGIIIIIIIIIIIIIIIIIIIIIIIIIIIIIIIIIIIIIIIIIIIIIIIDDDDD
@HISEQ:969:HM2KJBCX2:2:1101:12263:91418 2:N:0:ACTATGCA
CTCCAGGTCATGCCAACTATCCCTATTAATCATTACGTCAATCCTAGAAACCAACAAAATAGGTTTGAACGTCCTATTTCATTATTCCATGCTAATGTATTCAAGCGTTAGCCTGCTTTAAACACTCTAATTTTTTCAGAGTAACAGTCCTGTTTCCCTGCAACACCAAATTAATGGCATTACAGTTCTTCAGAAAGGAGGAATCAGCGAAACCAGTTCATACCAGTGGCACGACCAACCTGCTGACCCCGAAATTCAACTACGAGCTTTTTAACTGCAACAACTTTAATATACGCTATTGGAGCTGGAATTACCGCGGCTGCTGGCACCAGACTTGCCCTCCAA
+
@A@DDFHCCEEEHEHHGFHHIIIGIIHHFHHHHHHIHGHHHHEHHHCGHEG@CHHIH?EHEHHIIIHHIEHCCCEHECFGEHHIIIIIIHGHCHEFHIIEHHHHDGGHFHHHIGHHFHHCHFHHHHGHIHHEHHHG@F8HFHFGADHIIHHHIIHHIIHIIIIHFGIHFHHHHHIHIIIHFIHGIIHHHHEHEHHEHHGHHIGIIIHHHHHHHHEECGIHHHHHIHIIIHHHG>IIH<IHHF@CHHIIHGEHEHGIIIHHHHG?HIIHIHHG<CIHFIHIHIHHCCEHHIHHIHEHFHHIIHIHHHHHEHHHIIIIIIIIIHHFEIIHHHHHGHHGCIIHDDD00
@HISEQ:969:HM2KJBCX2:2:1101:15404:91545 2:N:0:ACTATGCA
CTCCAGGTCATGCCCAACTATCCCTATTAATCATTACGGTGATCCTAGAAACCAACAAAATAGAACCATGCCGTCCTATTCTATTATTCCATGCTAATGTATTCGAGCAAAAATGCCTGCTTTAAACACTCTAATTTTTTCAAGGTAAAGGTCCTGGATCCGCAAGACACCCAATAAAGGACATCAAGTTTCTCCAGAAGGTGAGAAATCAACAGTAACAGTTCATACCCCTTAAGGCATGACCATCACGTCAATCCCGAAATTCAACTACGAGCTTTTTAACTGCAACAACTTTAATATACGCTATTGGAGCTGGAATTACCGCGGCTGCTGGCACCAGACTTGCCCTCCAA
+
DDDDDIHIIIIIIHIIIIIIIIIIIHIIIIIIIIIHIIIIHIIIHHHIIIIIIIIIIIIHHIHIHIFIIHHIIIIIIIIIIHIIIIIIIIIIIHHHFHIHFCFIHHIIIIIIIIHHIIHHIIIIIIIIIIHIHIIIIIIHHIIIIIIIIIIIIHIIHIHHHIHIIIIIIIIIIHIIHIIIIIHIIIIIIIIIIIIIIIIIIIIIIIIIIIIIIIIIIIIIIIIIIIIIIIIIIIIIIIIIIII=IIIIIIIHIIHIIIIIIIIIIIIIIIIIIIIIIIIIIIIIIIIIIIIIIIIIIIIIHIIIIIIIIIIIIIIIIIIIIIIIIIIIIIIIIIIIIIIIIIIIIIIIDDDDD
@HISEQ:969:HM2KJBCX2:2:1101:20925:91494 2:N:0:ACTATGCA
CTCCAGGTCATGCCCAACTATCCCTATTAATCATTACGGTGGTCCTAGAAACCAACAAAATAGAACCACAACGTCCTATTCTATTATTCCATGCTAATCTATTCAAGCAATAGCCCGCTTTAAACACTCTAATTTTTTCAAGGTAATGGTCCTGGCTCCCCAACACACCCAATAAAGGACATACTGGTTCACCAGAAGGAAGACCCAACAACAGACAGTACTCGCCAAAGACGGACCGCCCGGCCAGGCCTAAAATTCAACTACGAGCTTTTTAACTGCAACAACTTTAATATACGCTATTGGAGCTGGAATTACCGCGGCTGCTGGCACCAGACTTGCCCTCCAA
+
BDDCDIHIIIIIIFHHHHHIIIIHIIIIIIIIIHHHIHHHHHHIIIIIGHHIIIIIIHIIIHHIHIIHHIGHHGHHGICHHIGIIGHIHIHEHH?HIHHGFIHHHIHHHEHIIIHHEHHIIHHEGFGHHHHHHIIIIIHHHIHHGHGH?HEHHEACGHIHHIIHEIIIIIIIIIHHHHH@CHHIIIIIHHIIIIIHHHEHEHHIHHHHGHGHFH9HEH<DIIIIIIIHHHGIIHEHHIIIIGIHHIGIIIIIIIIIIIHIIHHIIHIIIIIIHHEIIHIIIHIIIIIIIHIFIHIIIIIIIIIIIIIIIIIIIHIIIIIIIIIIIIIIHIIHIHIIIIHGIDCDDD
@HISEQ:969:HM2KJBCX2:2:1101:18795:91437 2:N:0:ACTATGCA
CTCCAGGTCATGCCCAACTATCCCTATTAATCATTACGTCAATCCTAGAAACCAACAAAATAGGATCAAACGTCCTATTTCATTATTCCATGCTAATGTATTCAAGCGTTAGCCTGCTTTAAACACTCTAATTTTTTCAAAGTAACAGTCCTGTTTCCCTGCAACACCAAGTAAATGACATCACAGTTCTTCAAGAAGGAGGAATCAGTGAGGCCAGTGCATACCAGTGGCACGACCAACCTACTGACCCCGAAATTCAACTACGAGCTTTTTAACTGCAACAACTTTAATATACGCTATTGGAGCTGGAATTACCGCGGCTGCTGGCACCAGACTTGCCCTCCAA
+
@?DDDIHIIIHEGHHHFEGEHHFCHHHIEGHHHHHHHEHHICHECGHI?EHGHHHDHEFHGC@CEHHFEF@@HHEGCE1DC1DHHHE?G@GHE@GHHIIHHHHEFGHHIIIHHEF?HHFFHG<1GGGEHHHHHEFHH@FHFHEGC?FCHHHHHHHE8HIHG<@IHEIIHGGHHHIIHIIHHHHHHGDEHHHHGHIIIIHIHHIIH:HDGGHGIHII;HGIIIHH<HHHEHCCDEHHC@GHEHHHHIHGHHHHEHHEHHGGCIHHFD1EHEGIHHHEGFHHHHHHIIIIIIGIHHHFHGHHHHIHHIIIIIGIHDGH<HHE?HCHHFIHIHIHEHHIGIIIIDDDBB
@HISEQ:969:HM2KJBCX2:2:1101:19232:93108 2:N:0:ACTATGCA
CTCCAGGTCATGCCCAACTATCCCTATAATCATTACGTCGATCCTAGAAACCAACAAAATAGAATCAAACGTCCTATTTCATTATTCCATGCTAATGTATTCAAGCGCGAGCCTGCTTTAAACACTCTAATTTTTTCAAAGTAACAGTCCTGATTTCCCACGACACCAAATTAATGACATCGTGGTTCGTCAGAAGGTAGGAATCAATTTGACCAGTACGTACCGAGGCACGACCGATCAACTGATCCCGAAATTCAACTACGAGCTTTTTAACTGCAACAACTTTAATATACGCTATTGGAGCTGGAATTACCGCGGCTGCTGGCACCAGACTTGCCCCCAA
+
BDDDDHHGHIIIIIIIIIIIIIIIIIIIIIIIIIIIIIIIIIIIIIIIIIIIIIIIIIIIIHIIHHHIIGHHIIIIHIIGIIHHHHHIIHHHIIIHHHIIIEHIIHHIIIIHIIIHHIIHIHHHIIIHIIIIIHIIIIIIIIIIHHHHEHIHIIHIHIIHIIIIIGIIIIIIIHIIIIIIIIIHEFIHIIIIIIHIHHHHHIHHHGIIIH;IIIIIIIIIHIIIIHIIIIIIHIIIIIIIHFIIIIHIIIIIFIIIIIIIIIIIIIIIIIIIIIHIIHIIIIIIIIIIIIIHHIHHEIHIIIHHIIHIIIIIIHIIIGIHIHIIIIIIIIIHIIIIIIDDDDD
@HISEQ:969:HM2KJBCX2:2:1101:13445:93179 2:N:0:ACTATGCA
CTCCAGGTCATGCCCAACTATCCCTATTAATCATTACGTCAATCCTAGAAACCAACAAAATAGGATCGAACGTCCTATTTCATTATTCCATGCTAATGTATTCAAGCCTTAGCTTGCTTTAAACACTCTAATTTTTTCAAAGTAACAGTCCAAATTCCCCAAAACACCAAATTAATGGCATTAAGATTCATCAGGAAGGAGGAATCAGTGAGACCAGTACATACCAGAGGCATGACCAACCTACTAACCCCGAAATTCAACTACGAGCTTTTTAACTGCAACAACTTTAATATACGCTATTGGAGCTGGAATTACCGCGGCTGCTGGCACCA
+
DDDDDIIIIIIIIIIHIIIIIIIIIIIIGHIIFHIHGIIIHIIHIIHIHIIIIIHIIHHHHIHGCHIIIIIIIGIIGIIIHHHIHHIIIIIIHHIIIIIIHHIIIIIIIIIIIIIIIIHGHIHHIHHFHHHIIIIIGIIIIIHIIIIIIIHHHHHEIHIIHHHHHIHHIIIHIIIIHIHHIIIIHIIHHIHHHIIIIIIIIIHIHIIIIIIIIIIIHIIIIHIIIIIIIHGIIIIIIIIIIIIIHHHIIIHIIIIIIIIIIHIIIHIHIIIIIIIIIIIIIIIIIIIIIIIIIGIIIIIIIIIIIIIIIIHEHIIIIIIIIIIIIIIDDDDD
@HISEQ:969:HM2KJBCX2:2:1101:3592:93518 2:N:0:ACTATGCA
CTCCAGGTCATGCCCCAACTATCCCTATTAATCATTACGTCAATCCTAGAAACCAACAAAATAGGATCAAACGTCCTATTTCATTATTCCATGCTAATGTATTCAAGCGTTAGCCTGCTTTAAACACTCTAATTTTTTCAAAGTAACAGTCCTGTTTCCCTGCAACACCAAATTAATGACATTACAGTTTTTCAAGAAGGAGGAACCAGTAAAGCCAGTACATACCAGAGGCACGACCAACCTACTAATCCCGAAATTCAACTACGAGCTTTTTAACTGCAACAACTTTAATATACGCTATTGGAGCTGGAATTACCGCGGCTGCTGGCACCAGACTTGCCCTCCAA
+
DDDDDIIIIIIIIIIIIIIIIIIIIIIIIIIIIIIIIIIIIHIIIIIIIHIIIIIIIIIIIIIIIIIIHIIIIHIHIIIGIIIIIIIIIHHIIIIIIIHIIHIIIIIIIIIIIHHHHIHIIIIIIIIHHIIIIIIIIIIIIIIIIHIIIIHHIIIIIIIIIIIIIIIIIIIIIIIIIIIIHIIIIIIIIHHHIIIIIIIIIIIIHIIIIIIIIIIIIIIIIIIIIIIIIIIIIIIHIIIIIIIHHHIIIIIIIIIIIIIIIIIIIIIIIIIIIIIIIIIIIIIIIIIIIIIIIIIIIIIHHHIIIIIIIIIIIIIIIIIIIIIIIIIIIIIIIIIIIIIIIIDDDDD
@HISEQ:969:HM2KJBCX2:2:1101:13929:93321 2:N:0:ACTATGCA
CTCCAGGTCATGCCCAACTATCCCTATTAATCATTACGGTGATCCTAGAAACCAACAAAATAGAACCATGCCGTCCTATTCTATTATTCCATGCTAATGTATTCGAGCAAAAATGCCTGCTTTAAACACTCTAATTTTTTCAAGGTAAAGGTCCTGGATCCGCAAGACACCCAATTAAGGACATCAAGTTTCTCCAGAAGGTGAGAAATCAACAGCAACAGTTCATACCCCTTAAGGCACGACCATTACGTCAATCCCGAAATTCAACTACGAGCTTTTTAACTGCAACAACTTTAATATACGCTATTGGAGCTGGAATTACCGCGGCTGCTGGCTCCAGACTTGCCCTCCAA
+
DDDDDIIIIIIIIIIIIIIIIIIIIIIIIIIIIIIIIIIIIIIIIIIIIIIIIIIIIIIIIIIIIIIIIIIIIIIIIIIIIIIIIIIIIIIIIIIIIIIIIHHIIIIIIIIIIIIIHIIIIIIIEIIIIIIIIIIIIIHIIIIIIIIIHHIIIIIIIIIIHIIIIIHIIIIIIIIIIIIIIIIIIIIIIIIIIIIIIIIIIIIIIIIIIIIIIIIIIIIIIIIIIIIIIIIIIIIIIIIIIIIIIIIIIIHFIIIIIIIIIIIIIIIIIIIIIIIIIIIIIIIIIIIIIIIIIIIIIIIIHIIIIIIIIIIIIIIIIIIIIIIIIIIIIIIIIIIIIIIIIIIIIIIIDDDDD
@HISEQ:969:HM2KJBCX2:2:1101:17071:93779 2:N:0:ACTATGCA
CTCCAGGTCATGCCCAACTATCCCTATTAATCATTACGGTGATCCTAGAAACCAACAAAATAGAACCATGCCGTCCTATTCTATTATTCCATGCTAATGTATTCGAGCAAAAAATGCCTGCTTTAAACACTCTAATTTTTTCAAGGTAAAGATCCTGGATCCGCAAGACACCCAATAAAGGACATCAAGTTTCTCCAGAAGGTGAGAAATCAACAGTAACAGTTCATACCCCTTAAGGCATGACCATCACGTCAATCCCGAAATTCAACTACGAGCTTTTTAACTGCAACAACTTTAATATACGCTATTGGAGCTGGAATTACCGCGGCTGCTGGCACCAGACTTGCCCTCCAA
+
ADDDDEHEFGHHFHHIEHHHHHHHHEHHIIIIIIHIIIHHHHIIFHHHHIHHIIHIGHIIIIHIGEHICCEHCGCHHIHEHHHIICHF@HHHIGIEEHEHCDGGHHHHIHIIHEGCGHIIHGCHHGGHIIIFHHHHHHHHHIHHIIIHHHEIIIIIIHHCHHHIIIIIIIHIIIIHFHIIIIIIIIIIHHIIIIIIIIHIIIHIIIIIIIIIIIIIHIHHHHHIIHHHIIHHHIIIIIIIIHHIIIIIHIIHFGH?GIIHIIIIIIHEIIIIIHIIIIIIIIIIIIIIIHIIIIIIHEHHDGIIHIIIIIIIIIIIIIIIHIIIIIIIIIIIIIIIIIIIIIIIIIIIIDDDDD
@HISEQ:969:HM2KJBCX2:2:1101:18180:92566 2:N:0:ACTATGCA
CTCCAGGTCATGCCCAACTATCCCTATTAATCATTACGTCGATCCTAGAAACCAACAAAATAGGGTCAAACGTCCTATTTCATTATTCCATGCTAATGTATTCAAGCGTGAGCCTGCTTTAAACACTCTAATTTTTTCAAAGTAACAGTCCTGATTCCCCGCGACACCAAATTAATGACATCACGGATCTTCAGAAGGGAGAAACCAGTGACACCAGTGCATACCAAAGGCATGACCAGCGTACTGATCCCGAAATTCAACTACGAGCTTTTTAACTGCAACAACTTTAATATACGCTATTGGAGCTGGAATTACCGCGGCTGCTGGCACCAGACTTGCCCTCCAA
+
DDDDDIHIIIIIIIIIIIIIIIIIIIIIIIIIIIIIIHIIIIIIIIIIIIIIIIIICHHIIIIIIIIIIIIIIIIIIIIIIIIIIIIGIHIIIIIIIIIIIHGIIHIIIIIIIIIIIIIIIIIIIIIIIIIIIIIHIIIIIIIIIIIIIHIIIIHIIIIIIIIIIIIIIIIIIIIIIIIIIIIIIIIIIIIIIIIIIIIIIIIIIIIIIIIIIIIIIIIIIIIIHIIIIIIIIIIIIIIIIIIIHIIIIIIIIIIIIIIIIHHIIIIIIIIIIIIIIIIIIIIIIIIIIIIIIIIIIIIIIIIIIIIIIIIIIIIIIIIIIIIIIIIIIIIIIIIIIIIIIDDDDD
@HISEQ:969:HM2KJBCX2:2:1101:19611:93337 2:N:0:ACTATGCA
CTCCAGGTCATGCCCAACTATCCCTATTAATCATTACGTCAACCCTAGAAACCAACAAAATAGGATCAAACGTCCTATTTTATTATTCCATGCTAATGTATTCAAGCGTTAGCCTGCTTTAAACACTCTAATTTTTTCAAAGTAACAGTCCTGTTTCCCCGCAACACCAAATTAATGGCATCACGGTTCTTCAAGAAGGAGGAATCAGCAAGGCCAGTTCATACCGGTGGCACGACCAACCTGCTGACCCCGAAATTCAACTACGAGCTTTTTAACTGCAACAACTTTAATATACGCTATTGGAGCTGGAATTACCGCGGCTGCTGGCACCAGACTTGCCCTCCAA
+
DDDDDIIIIIIIHHHIIIIIIIIIIIIIIIIHHIIIIIIIIIIIIIIIGIIIIIIIIIIIIIIIEHIIIIIHIHIHIIIHIIIIIIIIHIIIGHHIIIIEHEIHIIIIIIHIIIIIIIHIIHHHIHIIIIIIIIIIIIHIIHHIIHIIIIHIIIIIIIHHIIIIIIIIIIHIIIIIIIIIIIIIIIIIIIIIIIIIIIIIIHIIIIIIIIIHIIIIIIIIIIIIIIIII=IIIIHIIHGIIIIHHIHIIIIIIIIIIIIIIHFHIIIIIIIIIIIIIIIIIIIIIIIIIIIIIHIIIIIIIIIIIIIIIIIIIIIIHIIIIIIIIIIIIIHHGGHIIIIIIDDDDD
@HISEQ:969:HM2KJBCX2:2:1101:11659:94191 2:N:0:ACTATGCA
CTCCAGGTCATGCCCAACTATCCCTATTAATCATTACATCGATCCTAGAAACCAACAAAATAGAATCGGATGTCCTATTTCATTATTCCATGCTAATGTATTCAAGCGTGAGCCTGCTTTAAACACTCTAATTTTTTCAAGGTAACAGTCCTAATTCCCCGTGACACCAAATTAATGGCATTACGGTTCTTTAGAAGGTGAGAAATCAATAATATCAGTACATACCAACGGCATGACCGAAACATTGATCCCGAAATTCAACTACGAGCTTTTTAACTGCAACAACTTTAATATACGCTATTGGAGCTGGAATTACCGCGGCTGCTGGCACCAGACTTGCCCTCCAA
+
DDDDDIHIIIIHIIIIIIIIIIIIIIIHIIIIIIIIIIIIIIHIIIIIIIIIIIIIHHHHIIHIIIIGHIIIIIIIHHIHIIIIIIIHIIIIHIIIIIIIIHIHIIIIIIIIIIHHIIIHIIIHHIIIIIIIIHIHIIIIIIIIIIIIIIIIIIIIIIIIIIIIIIIIIIIHIIIIIIIIIIIIIIIIIIIIIIIIIIIIIIIIIIIIIIIIIIIIIIIIIIIIHIIIIIIIIIIIIIIIIIIIHFIIIIIIIIIIIIIIIIIHIIIIIIIIIIIIIIIIIIIIIIIIIIIIIIHIIIIIIIIIIIIIIIIIIIIIIIIIIIIIIIIIIIIIIIIIIIIIIIDDDDD
@HISEQ:969:HM2KJBCX2:2:1101:18084:94370 2:N:0:ACTATGCA
CTCCAGGTCATGCCCAACTATCCCTATTAATCATTACGGTGATCCTAGAAACCAACAAAATAGAATCATGCCGTCCTATTTTATTATTCCATGCTAATGTATTCAAGCAAAATGCCTGCTTTAAACACTCTAATTTTTTCAAAGTAAAGGTCCTGGTTCCCCGCGACACCCAATTAAGGGCATCGTGGTTCTCCAGAAGGTGAGAAATTGACTACACCAGTTCATACCCCTTAAGGCACGACCGATGTGTCAATCCCGAAATTCAACTACGAGCTTTTTAACTGCAACAACTTTAATATACGCTATTGGAGCTGGAATTACCGCGGCTGCTGGCACCAGACTTGCCCTCCAA
+
DDDDDIHIIIIIIIIIIIIIIIIIIIIIIIIGHHIHHIIIIIIHIIHIIIIHHHHIIHIGIIIIIIIHIIIHHECEHIIIIIHHHEHICHHHIIHEEHIIIFHHGHHIHIHFHIHIIIHGHIIHGHHCEHHIEFHHHHHG?HHHIIEHHIIIIHIIIHIIHHHGIIIIFCIIHIHIHIIIIIIIIIHIIIHIHIIIHIIIIIHHIIIHFIIIIIHEGIIIIHHHHHIGIHHHHIIHHIIIIIIHIHHHHCDHHDHHHHHIHCIIHIIIIIIIIIHIIIHIIIIIHCIHIHHGHHIIHHEIIIIIIIIIIIIIIIIHHIIIIHIIIIIIIIIIIIIIIIIIIIIIIIIBDADD
@HISEQ:969:HM2KJBCX2:2:1101:2543:94342 2:N:0:ACTATGCA
CTCCAGGTCATGCCCAACTATCCCTATTAATCATTACATCGATCCTAGAAACCAACAAAATAGAATCGGATGTCCTATTTCATTATTCCATGCTAATGTATTCAAGCGTGAGCCTGCTTTAAACACTCTAATTTTTTCAAGGTAACAGTCCTAATTCCCCGTGACACCAAATTAATGGCATTACGGTTCTTTAGAAGGTGAGAAATCAATAATATCAGTACATACCAACGGCATGACCGAAACATTGATCCCGAAATTCAACTACGAGCTTTTTAACTGCAACAACTTTAATATACGCTATTGGAGCTGGAATTACCGCGGCTGCTGGCACCAGACTTGCCCTCCAA
+
DDDDDIHIIIHIIIGHI=FHIGHIIHGIIIIIIIIHEHGGH1DH=H@EHH??@GHH@G@CGECEFHIIHHIIHIIIHFHH1<F11CFF?FHH?<GEFHHHI@HHHHEHH=@HGCFEEHHEEGH6FAC1<FHGHGHIHECHG@FH?61HHEHEGFEH?CHG?HEDDE?HIHHGHHGCGE<<GF<:<IHG?FIIIIHIIIIGHGIIHFIHHGHGFGDIIHIIGIGIIHIIIHGFIIGFHIGIHIHHG@IIHIHHHIIIIIIHIIIHHHIIIHIHIIHCIIIIIIIHGHHHHHIHIIHIIHHIIIIIIIIIIIIIIIHIHIIIIIIIIIIIIIIIIIIIIIIIIHDDDDD
@HISEQ:969:HM2KJBCX2:2:1101:4711:94904 2:N:0:ACTATGCA
CTCCAGGTCATGCCCCAACTATCCCTATTAATCATTACGTCAATCCTAGAAACCAACAAAATAGGATCGAACGTCCTATTTCATTATTCCATGCTAATGTATTCAAGCGTTAGCCTGCTTTAAACACTCTAATTTTTTCAAAGTAACGGTCCTGTTTCCCTGCAACACCAAATTAATGACATTACAGTTCTTCAGAAAGGAGGAATCAGCGAAGCCAGTGCATACCAGTGGCACGACCAACCTGCTGACCCCGAAATTCAACTACGAGCTTTTTAACTGCAACAACTTTAATATACGCTATTGGAGCTGGAATTACCGCGGCTGCTGGCACCAGACTTGCCCTCCAA
+
DDDDDIIIIIIIIIIIIIIIIIIIIIIIIIIIIIIIIIHHIIIIIIIIIIIIIIIIIHIGIIIIIIIIIIHIIIIIIIIIIIIIIIIIIIIIIIIIIIIIIFHIIIIIIIIIIIIIIIIIIHIIIIIIIIIHIIIIIIIIIIIIIIIIIIIIIIIIIIHIIIIIIIIIIIIIIIIIIIIIIIIIIIIIIIIIIIIIIIIIIIIIIIIIIIIIIIIIIIIIIIIIIIIIIIIIIIIIIIIIIIIIHHIHIIIIIIIIIIIIIIIIIIIIIIIIIIIHIIIIIIIIIIIIIIIIIIIIIIIIHIIIIIIIIIIIIIIIIIIIIIIIIIIIIIIIIIIIIIIIIIDDDDD
@HISEQ:969:HM2KJBCX2:2:1101:21092:95130 2:N:0:ACTATGCA
CTCCAGGTCATGCCCAACTATCCCTATTAATCATTACGTCAATCCTAGAAACCAACAAAATAGGATCAAACGTCCTATTTCATTATTCCATGCTAATGTATTCAAGCGTTAGCCTGCTTTAAACACTCTAATTTTTTCAAAGTAACAGTCCTGTTTCCCTGCAACACCAAATTAATGACATTACAGTTCTTCAAGAAGGAGGAATCAGTAAAGCCAGTCATACCAGAGGCACGACAAACCTACTAATCCCGAAATTCAACTACGAGCTTTTTAACTGCAACAACTTTAATATACGCTATTGGAGCTGGAATTACCGCGGCTGCTGGCACCAGACTTGCCCTCCA
+
DBDDBIIHIIIIIIHIIIHHHHHIIHIIIIIHIEHIIIHHHHHIHIIIIIIIIIHIIIIIIIFHHIIHIIHCC@HHHHEHEGHIIIIIHGHHCHHHGCCHGHHGHIHIIHIHHIIIHHHIHHIHIIIIHHIHGIIIIIIIIIIIIHIIHGHHIIIIIIIIIHIIIIIIIHHIIIIIIHHGIHIIIIIIHIIGHIHIIIIHHIHIIIIIIIIIH;IIIIIIIIIIIIHIIIIIIHIIHHIIHDDIIHHFIIIIGIHIIIIIHHIIIIIIIIHGIHIIIIIIIIIIIIIIIIIIIIIIIIIIIIHIIIIIIIIIIIIIIIIIIHIIIIIIIIIIIIIIHIIDDDDD
@HISEQ:969:HM2KJBCX2:2:1101:8811:95165 2:N:0:ACTATGCA
CTCCAGGTCATGCCCAACTATCCCTATTAATCATTACGTCGATCCTAGAAACCAACAAAATAGAATCAAACGTCCTATTTCATTATTCCATGCTAATGTATTCAAGCGTAAGCCTGCTTTAAACACTCTAATTTTTTCAAAGTAACAGTCCTGATTCCCCACGACACCAAATTAATGACATCGCGGTTCTTCAGAAGGTAGGAACCGATAATGCCAGTGCGTACCGAGGCACGACCAACAATTCGATCCCGAAATTCAACTACGAGCTTTTTAACTGCAACAACTTTAATATACGCTATTGGAGCTGGAATTACCGCGGCTGCTGGCACCAGACTTGCCCTCC
+
DDDDDIIHGIHIIIIIIIIIIIIIIIIIIIIIIIIHIIIIIIIIIIIIIIIIIIIHGIHIIIIIIIIHFHHHHIIIIIIIIIIGHIIHIIIIIIIIIIIIIIHIIIIIIIIHIIIIIIIHIIIHHIIGIIHIIIHIIIIHIIIIIHIIIHHIIHHIIIIIHIIHHHIIIIIIHIHHHFHHCHIIIHIIIIHHIIIIIIIIHHIIIIIIIIHHHIHIIIIIHHGHIIIIHIIIIIIIIIHIHGHIHHEIIIIIIHEIIIIIIHHIIIIIGIIIIIIIHIIIHIIIIHIIIIIHHIIIIIIIHIIIIIIIIIIIIIIIHHHGIIIIIIIIIIIIIIIHIICDDDD
@HISEQ:969:HM2KJBCX2:2:1101:8217:94642 2:N:0:ACTATGCA
CTCCAGGTCATGCCCAACTATCCCTATTAATCATTACTCCGATCCCGAAGGCCAACACAATAGGACCAGAATCCTATGATGTTATCCCATGCTAATGTATCCAGAGCGATTGCTTGCTTTGAGCACTCTAATTTCTTCAAAGTAATGATGTTGGAAACACGACCTGGCCAATTAAGGCTAGGAGCGCGATGCCGGCTGAAGGGTCGAGTAGGTCGGTGCTCGCCGTGAGGCGGACCGGCCGACCTGGCCCAAGGTCCAACTACGAGCTTTTTAACTTCAACAACTTAATTATACGCTATTGGAGCTAGAATTACCATGGCTGCTGGCACCAGACTTGCCCTCCAA
+
DDDDDIIIIIIIIIIIIIIIIIIIIIIIHIIIIIIIIIIIIIIIIIIIIGIIIIIIIIIHIHHIIIIHIIIIIIIEHHIIIIIIIHIIIIHHIHIIIIHHIIHHHHIIHIIIIIHFHHIIIHIIIIHIHHIIIIHIFHHIIIHHHIIHHIIIIIIIIIIIHHHIIIHHHIHGIHGIIHIHHIIIIIIIIHIIIIIIIIGIIIHIIIGIIIHIGIIIHIIHIIHHIIIIIHIIIIIIHIIIIIIIIIIHGHHIIIIIIIIIHIIIIIHHIIIIIIIIIIIHHIHIHHIIHIIIIIIIIIIIIIIIHIIIIIIIIIIIIIIIIIIIIIIIIIIIIIIIIIIIDDDDD
@HISEQ:969:HM2KJBCX2:2:1101:7700:95821 2:N:0:ACTATGCA
CTCCAGGTCATGCCAACTATCCCTATTAATCATTACGGTGATCCTAGAAACCAACAAAATAGAACCATGCCGTCCTATTCTATTATTCCATGCTAATGTATTCGAGCAAAAATGCCTGCTTTAAACACTCTAATTTTTTCAAGGTAAAGGTCCTGGATCCGCAAGACACCCAATAAAGGACATCAAGTTTCTCCAGAAGGTGAGAAATCAACAGTAACAGTTCATACCCCTTAAGGCATGACCGTCACGTCAATCCCGAAATTCAACTACGAGCTTTTTAACTGCAACAACTTTAATATACGCTATTGGAGCTGGAATTACCGCGGCTGCTGGCACCAGACTTGCCCTCCAA
+
CDDDDIIIIIIIIIIHHIIIIIIIIHIHHHIHIIIIHHIIHIIIIIIIHHHIIHIHHHHIHHIIIHIIGIHIHIHHIIIIIIIIHIIIGHIHGHIEHHHIIGHEHHIIHHHIIIGHIIIIIIIIGIIHIIHHEHHHIHIIIIHCIHIHHIEEHHHHIHIHIHIIIIIIHIHIIHHHHFHIHIHHHHIIHHHHGHIIIIHIHHIIIIHGIIHIHIHHHHHIHHIIHIIGHGIIIIIHHIIIHHGHGHGHHEDE<DHIIHHEEHIIHGHCDIHEIIIIIIIHHHIIIHHHFHEHIIHGHEECHIIIIHHIIIIIHIHHIHIHIIHIHHIIHIHIHIIIIIIIIHIHHIICDDAD
@HISEQ:969:HM2KJBCX2:2:1101:8270:97877 2:N:0:ACTATGCA
CTCCAGGTCATGCCCAACTATCCCTATTAATCATTACGTCAATCCTAGAAACCAACAAAATAGGATCGAACGTCCTATTTCATTATTCCATGCTAATGTATTCAAGCGTTAGCCTGCTTTAAACACTCTAATTTTTTCAAAGTAACAGTCCTGTTTCCCTGCAACACCAAATTAATGACATTACAGTTCTTCAAGAAGGAGGAATCAGTAAAGCCAGTACATACCATAGGCACGACCAACCTACTGACCCCGAAATTCAACTACGAGCTTTTTAACTGCAACAACTTTAATATACGCTATTGGAGCTGGAATTACCGCGGCTGCTGGCACCAGACTTGCCCTCCAA
+
DDDDDIIIIIIIIIIIIIIIIIIIIIIIIIIIIIIIIIIHHIIIIIIIIIIIIIIIIIIIIHHFHIIHIIIIIIIIIIIIIIIIIIIIIIIIHIIIIIHIIIIIIIIIIIIIIIIIIIIIIHIIIIIHIIIIIHIIIIIIIIIIIIIIIIIIIIIIIHIIIIIIIIIIIIIIIIIIIIIIIIIIIIIIIIIIIIIIIIIIIIIIIIIIIIIIIIIIIIIIIIIIIIIIIIIIIIHIIIIIIIHHHIIIIIIIIIIIIIIIIIIIIIIIIIIIIIHIIIIIIIIIIIIIIIIIIIIIIIIHIHIIIIIIIIIIIIIIIIIIIIIIIIIIIIIIIIIIIIIIIDDDDD
@HISEQ:969:HM2KJBCX2:2:1101:10182:98398 2:N:0:ACTATGCA
CTCCAGGTCATGCCCAACTATCCCTATTAATCATTACGTCAATCCTAGAAACCAACAAAATAGGTTTGAACGTCCTATTTCATTATTCCATGCTAATGTATTCAAGCGTTAGCCTGCTTTAAACACTCTAATTTTTTCAAAGTAACAGTCCTGTTTCCCTGCAACACCAAATTAATGGCATTACAGTTCTTCAGAAAGGAGGAATCAGCGAAACCAGTTCATACCAGTGGCACGACCAACCTGCTGACCCCGAAATTCAACTACGAGCTTTTTAACTGCAACAACTTTAATATACGCTATTGGAGCTGGAATTACCGCGGCTGCTGGCACCAGACTTGCCCTCCAA
+
DDDDDIIHIIIIIIIIIIHIIIIIIIIIIIIIIIIIIIIIIIIIIIIIIIIIIIIIIIIIIIIIIIIIHIIIHIIIIIIIIIIIIIIHIIIIIIIGIIIIIIHIIIIIIIIIIIIIIIIIIIIIIIIIIIIIIIIIIHIIIHIIIIIIHIIIIIIIIHIIIIIIIIIIIIIIIIIIIIIIIIIIHHIIIIIIIIIIIIIIIIIIIIIIIIIIHIIIHHIIIIIIIIIIIIIIIIIIIIIIIIIHHIIIIIIIIIIIIIIIIIIIIIIIIIIIIIIIIIIIIIIIIIIIIIIIIIIIIIIIIIIIHIIIIIIIIIIIIIIIIIIIIIIIIIIIIIIIIIIIIDDDDD
@HISEQ:969:HM2KJBCX2:2:1101:20153:98582 2:N:0:ACTATGCA
CTCCAGGTCATGCCCAACTATCCCTATTAATCATTACGTCAATCCTAGAAACCAACAAAATAGGATCGAACGTCCTATTTCATTATTCCATGCTAATGTATTCAAGCGTTAGCTTGCTTTAAACACTCTAATTTTTTCAAAGTAACAGTCCAAATTCCCCGCAACACCAAATTAATGGCATTACGGATCATCAGGAAGGAGGAATCAGTGAGACCAGTACATACCAGAGGCATGACCAATCTACTAACCCCGAAATTCAACTACGAGCTTTTTAACTGCAACAACTTTAATATACGCTATTGGAGCTGGAATTACCGCGGCTGCTGGCACCAGACTTGCCCTCCAA
+
DDDDDIHIIIIIIIIIIIIIIIIIIIIIIIIIIIIIIIIIIIIIIIIIIIIIIIIIIIIIHHHIIIIIIHIIIIIIIIIIIIIIIIIHIIIIIIIIIIIIIGIIIIIIIIIIIIIIIIIIIHIIIHIHIIIIIIIIIIIIIIIIIIIIIIIHHIHIIGIIIIIIIIIIIIIIIIIIIHIIIIIIIIIIIIIIIIIIIIIIIIIIIIIIIIIIIIIIIIIIIIIIIIIIIIIIIIIIIIIIIIIHFHHIIIIIIIIIIIIIIIIIIIHIIIIIIIIIIIIIIIIIIIIIIIIIIHIIIIIIIIIIIIIIIIIIIIIIHIIIIIIIIIIIIIIIIIIIIIIIIDDDDD
@HISEQ:969:HM2KJBCX2:2:1101:6197:98148 2:N:0:ACTATGCA
CTCCAGGTCATGCCCAACTATCCCTATTAATCATTACTTCAGTCCTAGAAACCAACAAAATAGAACTAAAGTCCTATTCCATTATTCCATGCTAATATATTCAAGCAAACATGCCTGCTTTAAACACTCTAATTTTTTCAAAGTAAAAGTCTTGGATCCCTAGCGCACTCAATTAAGAGCACACTAGTTCCCCAAAAGGAAAAGACCAAAGTTGCAGTACAAACCTTTCGGTTGACGGCAACTATAAGCCCAAAATTCAACTACGAGCTTTTTAACTGCAACAACTTTAATATACGCTATTGGAGCTGGAATTACCGCGGCTGCTGGCACCAGACTTGCCCTCCAA
+
0<DDD<<1<DH11FC@F0<<C11<@1<C1<<<FC1D1<<GHCC1C<1111C<<@?@E<@?1G111<111<D<1<11<<<1<<1C?HFH1<1<<11DHG@EEF1<CFDGHIHGIHEG@BC1HHEH@1HIHGB11<BEH.DHHFHHHHHH7@7GE0BB<@A<HCC7?HF..GD<FE0HCC/D<?HHC?HHG<CHEEHFB<.ECHGD.HHIHHFF1GHHFHFEEEG?<C?/CEFDG:CC1ACIIHGF<E@<D<1HE?HCCHHHGE/EF?HHHC<D<D<?HHHGCEEFF<1@HEH@@<<CC?C@D1HEEEEHGHFCCHHC?HHF@<HHEHC1GCEHEHEG@0/0<@??@@
@HISEQ:969:HM2KJBCX2:2:1101:4773:99160 2:N:0:ACTATGCA
CTCCAGGTCATGCCCAACTATCCCTATTAATCATTACGTCAATCCTAGAAACCAACAAAATAGGATCAACGTCCTATTTCATTATTCCATGCTAATGTATTCAAGCGCGAGCCTGCTTTAAACACTCTAATTTTTTCAAAGTAACAGTCCTGATTCCCCACCACACCAAATTAATGACATGATGGTTCGTCAGAAGGTAGAAATCAGTAACACCAGTACGTACCGAAGGCACGACCAGCGTACTAATCCCGAAATTCAACTACGAGCTTTTTAACTGCAACAACTTTAATATACGCTATTGGAGCTGGAATTACCGCGGCTGCTGGCACCAGACTTGCCCTCCAA
+
DDDDDIIIIIIIIHIIIIHIIIIIIIIIIIHIIIIIHHHHIIIIIIIHIIIIHIIIGHIIIIH?HHIGIIIEFHHHIIHHHIIHIHHIIHIHIEEHHIIIHIHIIHEHHIHIIIGIHGHEHHIIIIIIIHHHHHHHHHEHHIIIIIIIIHIHIHHIIHHIIIIIHHIIHIIIIIHHIIIHHIIIIIHIIIIIIHHHIIIIIIIIIIIIIIIIIIIIIIIIIIIIIHIIIHIIIIIIIIIHIIHHHHIIIIIIIIHHIIIHIIIIIIIIHIIIIHIIIIIIIIIIIIIIIIIIHIIIIHGIIIIIIIIIIIIIIIIIIIIIIIIIIIIIIIIIIIIIIIIIDDDDD
@HISEQ:969:HM2KJBCX2:2:1101:10974:98770 2:N:0:ACTATGCA
CTCCAGGTCATGCCCAACTATCCCTATTAATCATTACGTCAATCCTAGAAACCAACAAAATAGGATCGTCGTCCTATTTCATTATTCCATGCTAATGTATTCAAGCGTTAGCCTGCTTTAAACACTCTAATTTTTTCAAAGTAACAGTCCTGTTTCCCCGCAACACCAACTTAATGGCATTACGGTTCTTCAAGAAGGAGGAATCAGCAAAGCCAGTGCATACCAATGGCACGACCAACTTGCTGACCCCGAAATTCAACTACGAGCTTTTTAACTGCAACAACTTTAATATACGCTATTGGAGCTGGAATTACCGCGGCTGCTGGCACCAGACTTGCCC
+
DDDDDIIIIIIIIIIIIIIIIIIIIIIIIIHIIIIIIIIIIIIIIIIIIIIIIIIIIIIIIIHHIIIIIIIIIHIHIIIIIIIIIIIIIIHIIIIHIIIIIIIIIIIIIIIIIIIIHIHIIIIIIIIIIIIIIIIIIIIIIHIIIIIIIIIIIIIIHHIHIIIIIIIIIIIIIIIIIIIIIIIIIIIIIIIIIIIIIIIIIIIIIIIIIIIIIIIIIIIIIIIIIIIIIIIIIIIIIHDHIIIIIIIIIIHHIIIIIIIIIIIIIIIIHIIHIIIIIIIIIIIIIIHIIIIIIIIIHIIIIIIIIIIIIIIIIIIIIIIIIIIHIIIIIIIIIIIDDDDD
@HISEQ:969:HM2KJBCX2:2:1101:15452:99836 2:N:0:ACTATGCA
CTCCAGGTCATGCCCAACTATCCCTATTAATCATTACGTCAATCCTAGAAACCAACAAAATAGGATCGAACGTCCTATTTCATTATTCCATGCTAATGTATTCAAGCGTTAGCTTGCTTTAAACACTCTAATTTTTTCAAAGTAACAGTCCAAATTCCCCGCAACACCAAATTAATGGCATTACGGATCATCAGGAAGGAGGAATCAGTGAGACCAGTACATACCAGAGGCATGACCAATCTACTAACCCCGAAATTCAACTACGAGCTTTTTAACTGCAACAACTTTAATATACGCTATTGGAGCTGGAATTACCGCGGCTGCTGGCACCAGACTTGCCCTCCAA
+
DCDDDIHIHIIIIHIIIIIIIIIIIIIIIHIIIIIHHEHIIIIHIIIIIIIIIIIIIHIIIIIHHIIIIIIIIIIIIIIIIIIIIIIHHIIIIIHIIIIIIGIIIIHIIIIIIIIIHIIIIIHIIIIHIIIHIIIIIIHHIIHHIHIHHHIIHHGHIGHHIIHIIIIIIIIIIIIIIIIIIHIIFIIHIIIIIIIIIIIIIHHIIIIIIIIIIIIIIIIIIIIIIIIIHIIIIIIIIIIIIHHGHF@HHHIIIIHGGFIIIIIIIIIIHIIIIHHIIHIIIHHHHIIIIIIIIHGIIIIIIGIIIIIIIIIHGIIIIIIIIIIIIIIIIIIIIIIIIHIIIDDDDD
@HISEQ:969:HM2KJBCX2:2:1101:5805:99937 2:N:0:ACTATGCA
CTCCAGGTCATGCCCAACTATCCCTATTAATCATTACGTCAATCCTAGAAACCAACAAAATAGGATCGAACGTCCTATTTCATTATTCCATGCTAATGTATTCAAGCGTTAGCTTGCTTTAAACACTCTAATTTTTTCAAAGTAACAGTCCAAATTCCCCGCAACACCAAATTAATGGCATTACGGCTCATCAGGAAGGAGGAATCAGTGAGACCAGTACATACCAGAGGCATGACCAACCTACTAACCCCGAAATTCAACTACGAGCTTTTTAACTGCAACAACTTTAATATACGCTATTGGAGCTGGAATTACCGCGGCTGCTGGCACCAGACTTGCCCTCCAA
+
DDDDDIIIIIIIIIIIIIIIIIIIIIIIIIIIIIIIIIIIIIIIIIIIIIIIIIIIIIHIIIIIIIIIIIIIIIIIIIIIIHIIIIIIIIIHIIIIIIHIIHHIHHIIIIIIIIIIIIIIHIIIIIIIIIIHIIHIIIIIIIIIIIIIIIIIHHHIIIIIIIIIIIHIIIIIIIIIIIIIIIIIIIIIIIIIIIIIIIIIIIIIIIIIIIIIIIIIIIIIIIIIIIIIIIIIIIIIIIIIIIIHFHHIIIIIIIIIIIIIIIHIIIIIIIIIIIIIIHIIIIIIIIIIIIIIIHIIIIIIIIIIIIIIIIIIIIIIIIIIIIIIIIIIIIIIIIIIIIIIIDDDDD
@HISEQ:969:HM2KJBCX2:2:1101:21072:100186 2:N:0:ACTATGCA
CTCCAGGTCATGCCCAACTATCCCTATTAATCATTACGTTGTACCTAGAAACCAACAAAATAGGTTCGAACGTCCTATTTCATTATTCCATGCTAATGTATTCAAGCGTTTGCCTGCTTTAAACACTCTAATTTTTTCAAAGTAACAGTCCTAACTCCCCACGACACCAAATTAATGACATCATGGTTCATCAGAAGGGAGGAATCAACGACCCCAGTGCGTACCGAAGGCACGACCGACGTATTGATCCCGAAATTCAACTACGAGCTTTTTAACTGCAACAACTTTAATATACGCTATTGGAGCTGGAATTACCGCGGCTGCTGGCACCAGACTTGCCCTCCAA
+
DCDDDIIEHIIGIIIIIIHIIIIIGIIIIIHIIHIIIIIEHIHIIIIIIHIIIIGHIIHIIHG?DFHHHIIIEHHDHEHHIIIIHIHGEEGHIHGHGHHIHGCHHHHHGHHEIHHHIIHIHIHHIIIIHHHIIIIIIIIHHHGEHHHHHHHIIHIIIHIFHHHHIHIHHHHGIIHHHHIHIIHIIGIIIIIHIIHHIHHHHGIIIIHCHEEIIIIIIIHGIIIIIIIHIIHHIIGIIIIIGIHHFH<IIIIHHIFHIIIIIHHIIIIIIIIIIHHIIHIIIHIIIIIIIIIHHEIIIIIIIIIIIIIIH?IIIIIIIIIIIIIIIIIIIIIIIHIIIIIIIDDDDD
@HISEQ:969:HM2KJBCX2:2:1101:10661:100302 2:N:0:ACTATGCA
CTCCAGGTCATGCCCAACTATCCCTATTAATCATTACGTCGATCCTAGAAACCAACAAAATAGAATCAAACGTCCTATTTCGTTATTCCATGCTAATGTATTCAAGCGTGAGCCTGCTTTAAACACTCTAATTTTTTCAAAGTAACAGTCCTGATTCCCCATGACACCAAATTAATGACATCATGGTTCGTCAGAAGGTAGGAATCAATAATACCAGTACGTACAATAGCACGACCAATAAATTGATCCCGAAATTCAACTACGAGCTTTTTAACTGCAACAACTTTAATATACGCTATTGGAGCTGGAATTACCGCGGCTGCTGGCACCAGACTTGCCCTCCAA
+
DDDDDIIIIIIIIIIIIIIIIIIIIIIIIIIIIIIFHHHHIHHIIHIIIIIIIHIHIIIHIIHIIIIIIIIHHIIHIHIII1DGEHHIHIGHIIIIHIIIIIIIIIIIIHIGIHIIIIIIIHHHIHIIIIIIIIIIHIIIIIIIIIIHIIHIIHHIIIIIIIIIIIIIIIIIIIIIIIIIIIIIIHIIIIIIIIIIIIIIIIIIIHIHIIIIIIIIIIIIIIIIIIIIIIIIIIIIIIIIIHHHIIGIIIIIIIIIIIIIIIIIIIIIIIIIIIIIIIIIIIIIIIIIIIIIIIIIIIIIIIIIIIIIIIIIIIIIIIIIIIIIIIIIIIIIIIIIIIIIDDDDD
@HISEQ:969:HM2KJBCX2:2:1101:8020:100071 2:N:0:ACTATGCA
CTCCAGGTCATGCCCAACTATCCCTATTAATCATTACGTCGATCCTAGAAACCAACAAAATAGGTTCGATCGTCCTATTTCGTTATTCCATGCTAATGTATTCAAGCGCGAGCCTGCTTTAAGCACTCTAATTTTTTCAAAGTAACAGTCCTGTTTCCCCGCAACAACAAATTAATGCCATCACGGTTCTACAAGAAGGAGGGACCAGTGAGGCCAGTGCATACCAGTGGCACGACCAACCTACTGGCCCCGAAATTCAACTACGAGCTTTTTAACTGCAACAACTTTAATATACGCTATTGGAGCTGGAATTACCGCGGCTGCTGGCACCAGACTTGCCCTCCAA
+
DCDDDIHHIHHIHHIIHIIIIGIHHHIHIIIIIIIIIGIIHIIIIIIIIHIIIHIIIHIIHIIGIIIIIIIIIIIIIIIIIIIIIIIIIIIFHIIIIIHHIHHIIHIIIIIIHIIGIIIIIIIGIIIIIIIIIIIIIIIIHIIIIIIIHIIIIHHHHIHHIIIIIIIIIIIIHIHIIIHIIIHIIIIIIIIHIIIHHIIIIIIIIIIIIIIIHHHIIIIIIIIHIIIIIIIIIIIIIIHIIHHHHIIIGGIIIIIIIIIIIHIIIHHIGIIIHIIIIIIIIIIIIIHIIIIIIHHIIIIIIIIIIIIIIIIGIIIHIIIIIIIHIHIIIIIHIHIIIIIIIDDDDD
@HISEQ:969:HM2KJBCX2:2:1101:19900:99423 2:N:0:ACTATGCA
CTCCAGGTCATGCCCAACTATCCCTATTAATCATTACGTCAATCCTAGAAACCAACAAAATAGGATCGAACGTCCTATTTCATTATTCCATGCTAATGTATTCAAGCGTTAGCCTGCTTTAAACACTCTAATTTTTTCAAAGTAACAGTCCTGTTTCCCTGCAACACCAAATTAATGACATTACAGTTCTTCAAGAAGGAGGAATCAGTAAAGCCAGTACATACCAGAGGCACGACCAACCTACTGACCCCGAAATTCAACTACGAGCTTTTTAACTGCAACAACTTTAATATACGCTATTGGAGCTGGAATTACCGCGGCTGCTGGCACCAGACTTGCCCTCCAA
+
DADDDIIIIIGIIIIIIHIIIIIIIIIIIIIIIIHHHIIHIIIIIIIIIHIIIIIIIIHIHHHHIIIIIIIIHCHIIIIHGHIIHIIFHHIIEGHIIIIIIFIHIHHHHIIHIIIIIIIIIIIIIIIHHIIIHIIHHHGIIIIIIIIIIIIIIIIIIIIIGIIIHIIIIHHHHIIIIIIIIIIIIIIIHHHHIIIIIIIIIIIIHIHIIIIIIIHIIHIIIIIIIGIIIIIIIIIIIIHIHHHEHHFHGIIIIIIIIIIIIIIIIIHIIIIIIIIIIIIIIIIIIIIIIIIIIIIIIIIIIIIIIIIHIIIIIIIIIIIIIIIIIIIIIIIIIIIIIIIIIDDDDD
@HISEQ:969:HM2KJBCX2:2:1101:14491:100384 2:N:0:ACTATGCA
CTCCAGGTCATGCCCAACTATCCCTATTAATCATTACGTCGATCCTAGAAACCAACAAAATAGAATCAAACGTCCTATTTCATTATTCCATGCTAATGTATTCAAGCGCGAGCCTGCTTTAAACACTCTAATTTTTTCAAAGTAACGGTCCTGATTCCCCATGACACCAAATTAATGACATCATGGTTCTTCAGAAGGGAGAAATCAAAATTGCCAGTACGTACCGAGGCACGACCAACAAATTGATCTCGAAATTCAACTACGAGCTTTTTAACTGCAACAACTTTAATATACGCTATTGGAGCTGGAATTACCGCGGCTGCTGGCACCAGACTTGCCCTCCAA
+
DADDDECHHIEH?CFGFHHGEH?HIGHI??EHIIIIIIHIHHIIIIGIHHHIEHIFHIIIIHIIEFHH?HCCDEEHECHHIHIGIIEGHICEHHHIIIHHIIIIIIIIHEHHHGHHEFGIHHFHHIHHHIHFFCHGHGHHIIIIIIIIIIIIHHHEIIIIIHIIIIIHIIIIIIIIIHIHIHHHHIHIIIGIIIIIIIIIIIIIIIIIIIIIIIIIIIIIIIIIIIIIIIIIIIIIIIIIIIIIIIIIIIHIIIIIIIIIIHIIIIIIIIIIIIIIIIIIIIIIIIIIIIIIIIIIIIIIIIIIIIIIIIIIIIGIIIIIIIIIIIIIIIIIIIIIIIIIDDDDD
@HISEQ:969:HM2KJBCX2:2:1102:3598:2323 2:N:0:ACTATGCA
CTCCAGGTCATGCCCAACTATCCCTATTAATCATTACGGTGGTCCTAGACCAACAAAATAGAACCAACGTCCTATTCTATTATTCCATGCTAATCTATTCAAGCAAAAGCCCGCTTTAAACACTCTAATTTTTTCAAGGTAATGGTCCTGGTTCCCCGACACACCCAATAAAGGGCATACCGGCTCACCAGAAGGATAGACCCGACAACAGAACAGTACTCGCCAGAGACGGACCGTCCGGTCAGGCCTAAAATTCAACTACGAGCTTTTTAACTGCAACAACTTTAATATACGCTATTGGAGCTGGAATTACCGCGGCTGCTGGCACCAGACTTGCCCTCCAA
+
DDDDDIIIIIIIIIIIIIIIIIIIIIIIIIIIIIIIIIIIIIIIIFIHIIIIIIIGIIIIHIIIIIIIIIIHHIGIGIHIIIIIIIIIIIIIIIIIIIIHIHEHHIIIIIIIIIHIIIIIIHIHIIIIIIIIIIHHIIIIHIIIIIIIIIHHHIIIIIIIIIIIIHIIIIIHIIIIIIIIIIIHIIIIIIIIIIIIIIIIHIIIIIIIIIHIIIIIIIIIIIHIHHIIIIIIIGGIIIIIIHHIIHHIIIIIIIIIIIHHFIIIIIIIIIIFIIIHIIIIIHIHIIIIIHIHIIHHFDCIIIIIIIIIIIIIIIIIIIIIIIIIIIIIIIIHIIIIIGIDDDDD
@HISEQ:969:HM2KJBCX2:2:1101:20189:100154 2:N:0:ACTATGCA
CTCCAGGTCATGCCCAACTATCCCTATTAATCATTACATCGATCCTAGAAACCAACAAAATAGAATCGGATGTCCTATTTCATTATTCCATGCTAATGTATTCAAGCGTGAGCCTGCTTTAAACACTCTAATTTTTTCAAGGTAACAGTCCTAATTCCCCGTGACACCAAATTAATGGCATTACGGTTCTTTAGAAGGTGAGAAATCAATAATATCAGTACATACCAACGGCATGACCGAAACATTGATCCCGAAATTCAACTACGAGCTTTTTAACTGCAGCAACTTTAATATACGCTATTGGAGCTGGAATTACCGCGGCTGCTGGCACCAGACTTGCCCCC
+
DDDDDIIIIIIIIIIIIIIIIIIIIIIIIIIIIIIIIIIIIIIIIIIIIIIIIIIIIIIHIIHHIIIIHIIIIIIIIIIIIIIIIIIGHIIIIIIIIHIIIHHHIIIIIIIIIIIIIIHIIHIHIHIIIIIIIIIIIIIIIIIIHIHHIIIIIHIIGHIIIIIHHHHHIIIIIIIIIIIIIIIIIIIIHHIIIIHIIIIIIIHIIIIIIHIIIIIIIIIIHHGIIIIIIIIIIIIIIIHIIHHIIIIIIIIHIIIIIIIIIIIIIIIIIIIIIIIIIIIHIIIIIIIIIIIIIIIIIIIIIIIIIIIIIIIIIIIHIIIIIIIIHIIIIIIIIIIIIIIDDDDD
@HISEQ:969:HM2KJBCX2:2:1102:1414:2435 2:N:0:ACTATGCA
CTCCAGGTCATGCCCAACTATCCCTATTAATCATTACGTCAATCCTAGAAACCAACAAAATAGGATCAAACGTCCTATTTCATTATTCCATGCTAATGTATTCAAGCGTTAGCCTGCTTTAAACACTCTAATTTTTTCAAAGTAACAGTCCTGTTTCCCTGCAACACCAAATTAATGACATTACAGTTCTTCAAGAAGGAGGAACCAGTAAAGCCAGTGCATACCAGAGGCACGACCAACCTACTAATCCCGAAATTCAACTACGAGCTTTTTAACTGCAACAACTTTAATATACGCTATTGGAGCTGGAATTACCGCGGCTGCTGGCACCAGACTTGCCCTCCAA
+
DD@BDE?HCFCHHFEF1DFHCCGHECHHIHEFGGECCHHCEE@H?GHH1FFFHHFE?GH1CFCHFE1F@F1<1<<EHEHIHHIHEEHCEEHFEHGHHHHHH@<CCIHGIHHHEEHEHHB<G?HCHHHIFAHHHIIGHHIEHHHHFBDHHEGD?GEDCF1CHCHHCD<CDFHHFFEG@HHIHHGDHFEGH/EEFHFHIHHHHEHHHHHCGIHIIIHEEHHHCHHEG?CG8DHECFEHGHHGCE?D<AGIHIFHHFEIHHCHE@CCIHEHCCHIIHIIIHFG<1GDEH@ED<1IIIDIGIIHHCCCEFHHEHHCHHIHEECEFCGHHIHHGHGGC<EGHHIHED@DD0
@HISEQ:969:HM2KJBCX2:2:1102:14117:2786 2:N:0:ACTATGCA
CTCCAGGTCATGCCCAACTATCCCTATTAATCATTACGGTGGTCCTAGAAACCAACAAAATAGAACCACAACGTCCTATTCTATTATTCCATGCTAATCTATTCAAGCAATAGCCCGCTTTAAACACTCTAATTTTTTCAAGGTAATGGTCCTGGCTCCCCAACACACCCAATTAAGGACATACTGGTTCACCAGAAGGAAGACCCGACAACAGGACAGTACTCGCCAAAGACGGACCGCCCGGCCAAGTCTAAAATTCAACTACGAGCTTTTTAACTGCAACAACTTTAATATACGCTATTGGAGCTGGAATTACCGCGGCTGCTGGCATCAGACTTGCCCTCCA
+
DDDDDHIIIIIIIIIIIIIIIIIIIIIIIIIIIIIIIHHIGHIIIHIIIIIIIIIIIHIIIIIGIIIIIIIIIHIIIIHHHIIIIIHHIIIHIIIIIHIHHHHHHIIIIIIIIIIIIIHIIIIIIIIIIIIHIIIIIIIIIIIHIIIHHHHIIIIIIHIIIIHIIIHIIIIIHIIIIIIIIIIIIIHHIHIIIIIIIIHIHIIIIIIIIIIIIIIIIIIIIIHIIIIIIHHHIIIIIIIIIIIHFIIIIIIIIIIIIIIIIIIHIIIIIIIIIIIIIIIHIIIIIIIIIIIIIIIIIIHHHHIIIIIIIIIIIIIIIIIIIIIIIIIIIIIIIIIIIIIIIDDDDD
@HISEQ:969:HM2KJBCX2:2:1102:7691:3148 2:N:0:ACTATGCA
CTCCAGGTCATGCCTAACTATCCCTATTAATCATTACAGTGATCCTAGAAACCAACAAAATAGAATCATCCGTCCTATTTTATTATTCCATGCTAATGTATTCAAGCAAATAATGCCTGCTTTAAACACTCTAATTTTTTCAAAGTAAAAGTCCTAGTTCATTGAAACACCCAGTTAAAGAGGCATCACAATTCACCAGAAGGTGAGGAATTGGCTACGCCAGTTCATACCCCTTAAGGCACGACCGATGTGTCAATCCCGAAATTCAACTACGAGCTTTTTAACCGCAGCAACCTTAATATACGCTATTGGAGCTGGAATTACCGCGGCTGCTGGCACCAGACTTGCCCTCCAA
+
DDDDDHHHIIIIIIIIIIIIIIIIIIIIIIIIIIIIIIIIIIIIIIIIIIIIIIIIIIIIIIIIIIIIIIHIIIIIGIIIIIIIIIIIIGIIIIIIIIIIIGHIHIHHIIIIIIIIIIIHIIIIIIIIIIIIIIIIIIIIIIIIIIIIHIIIIIIIIIIIIIIIIIIIIIIIIIIIIIIIIIIIIIIIIIIIHIIIIIIIIIIIIIIIIIIIIIHIIHIIIIIIIIIIIIIIIIIIIIIIIIIIIIIIIIIIHGIHIIIIIIIIIIIIIIIHIIIIIIIIIIIIIIIIIIIIIHIIIIIIIIHIIIIIIIIIIIIIIIIIIIIIIIIIIIIIIIIIIIIIIIIIIIIIIIDDDDD
@HISEQ:969:HM2KJBCX2:2:1102:11506:3184 2:N:0:ACTATGCA
CTCCAGGTCATGCCCAACTATCCCTATTAATCATTACGTCGATCCTAGAAACCAACAAAATAGAATCAAACGTCCTATTTCATTATTCCATGCTAATGTATTCAAGCGTGCGCCTGCTTTAAACACTCTAATTTTTTCAAAGTAACAGTCCTGATTTCCAACCACACCAAATAAATGGCATGAAAGTTCCTCAGAAGGTAGAGATCCATCTCACCAGTGCAGACAATTAAGCCTGACCAATGGGTAGACCCCGAAGTTCAACTACGAGCTTTTTAACTGCAACAACTTTAATATACGCTATTGGAGCTGGAATTACCGCGGCTGCTGGCACCAGACTTGCCCTCCAA
+
DDDDDIIHIHIIIHIHIIHHHIIIIIIIIIIIIIIIIHHIHIIIIIIIIIIIIIIIIIHHIIHHIIIIIIIHIIHIHHIHHIIIIIIIIIIIIIIIHHIGIHHHIIIHHIIHIIIIIIIIIIIIIIIIIIIIIIIIIIHIHIIIIIIIIIIHIIIIIIIIIIHIIIHIIIIIIIIHIIIIIHHIIIIHHIIIIIIIIIIIIIIIIIIIIIIIIHHIIIIIIIHHGHIIIIIIIIIHGIIIIIIHIDIIIIIIIIIIIIIIIIIIIIIIIIIIIIIIIIIIIIHHIHIIIHIIHIIIIIIIIIIIIIIIIIIIIIIIIIIIIIIIIIIIIIIIIIIIIIIIIIDDDDD
@HISEQ:969:HM2KJBCX2:2:1102:13247:4048 2:N:0:ACTATGCA
CTCCAGGTCATGCCCAACTATCCCTATTAATCATTACGGTGATCCTAGAAACCAACAAAATAGAACCATGCCGTCCTATTCTATTATTCCATGCTAATGTATTCGAGCAAAAATGCCTGCTTTAAACACTCTAATTTTTTCAAGGTAAAGGTCCTGGATCCGCAAGACACCCAATAAAGGACATCAAGTTTCTCCAGAAGGTGAGAAATCAACAGTAACAGTTCATACCCCTTAAGGCATGACCATCACGTCAATCCCGAAATTCAACTACGAGCTTTTTAACTGCAACAACTTTAATATACGCTATTGGAGCTGGAATTACCGCGGCTGCTGGCACCAGACTTGCCCTCCAA
+
DDDDDIIIIIIIIIIIIIIIIHIIHIIHIIIIIIIIIIIIIIIIIIIIIIIIIIIIIIGIIIHHIIIIIHIGHHHIIIIIIIIIHIIIIIIIEHIIIIIHHHHIHIIIIIIIIIIIIIIIIIIHIIIIIIIIIIIHIIIHIIIHIIIIIIIHIIIIHIHHHGHIIHHIIIHIIIIIIIIHIHIIIIIIIHHIHIIIIIIIIIIIHIIIIIIIIIIIIIIIIIIIIIIIIIIIIIIIIIIIIIIIIIIIIIIHIHHIIIIIIIIIIIIIHIIIIIIIIIIIIIIIIIIIIIIIIIIIIIIIHIIIIIIIIIIIIIIIIIIIIIIIIIIIIIIIIIIIIIIIIIIIIIIIDDDDD
@HISEQ:969:HM2KJBCX2:2:1102:14193:4615 2:N:0:ACTATGCA
CTCCAGGTCATGCCCAACTATCCCTATTAATCATTACGGTGATCCTAGAAACCAACAAAATAGAACCATGCCGTCCTATTCTATTATTCCATGCTAATGTATTCGAGCAAAAATGCCTGCTTTAAACACTCTAATTTTTTCAAGGTAAAGGTCCTGGATCCGCAAGACACCCAATAAAGGACATCAAGTTTCTCCAGAAGGTGAGAAATCAACAGTAACAGTTCATGCCCCTTAAGGCATGACCATCACGTCAATCCCGAAATTCAACTACGAGCTTTTTAACTGCAACAACTTTAATATACGCTATTGGAGCTGGAATTACCGCGGCTGCTGGCACCAGACTTGCCCTCCAA
+
DDDDDHGHHIIIIIIIIIIHIIIIIIHHIIIIIIHIIIIIIIIIIIIIIIIIIIGIIGIIIIHIIIIIIIGIIIDHIIIGHHIIIIGIIHIHIIIIIHHHIHHIIHHHIIIIIIHIHIHIIIHIIIIIIIIIIHIIHIIIIIIIIIGIHHIIIIHHHHHIIIIIIIHIIIIIIIHIHIIIIIIHHIIIHIHHIIIIIIIIIHIHHIHIIIHIIIIIIHIHHIIIIIIIHGIIIIIHIIIIIHIIIIIIIIHGIHHIIIHIIIIIIIIIGHHIHHIIIIIIIHIIIIIIGHGIIIIIIIIIHIIIIIIIIIIIIIIIIIIIIIIIIIIIIIIIIIIIIIIIIIIIIIIIDDDDD
@HISEQ:969:HM2KJBCX2:2:1102:15029:4626 2:N:0:ACTAAGCA
CTCCAGGTCATGCCCAACTATCCCTATTAATCATTACGTCGATCCTAGAAACCAACAAAATAGAATCAAACGTCCTATTTCGTTATTCCATGCTAATGTATTCAAGCGTGAGCCTGCTTTAAACACTCTAATTTTTTCAAAGTAACAGTCCTGATTCCCCATGACACCAAATTAATGACATCATGGTTCGTCAGAAGGTAGGAATCAATAATACCAGTACGTACAATAGCACGACCAATAAATTGATCCCGAAATTCAACTACGAGCTTTTTAACTGCAACAACTTTAATATACGCTATTGGAGCTGGAATTACCGCGGCTGCTGGCACCAGACTTGCCCTCCAA
+
DCDDDIIIIIIIIIIIIIIIIIIIIIIIIIIIIIIIIIIIIIIGIIIIIHGIIIHHGHIIIIIIIIIIIIIIIIIIIIIIIIIIIIIHIIIHIIIIHIHIIIIHIIIIIIIHHIIIHIIIIIIIIIIIIIIIIIIIIIIIIIIHIIIIIIIIIHIIIIIIIIIIIIIIIIIHHIHIIIIIIIIIIIIHIIIIIIIIIIHIIIIHIIIHIIIIIIIIIHIIIIIIIIIIIIIIIIIIIIIIIIIHHHIIIIIIIIIIIIHHHIIIIIIIIIIIIIIIIIIIIIIIIIIIIIIHIIIIIIIIIIIIIIIIIIIIIIIIIIIIIIIIIIIIIIIIIIIIIHIIDDDDD
@HISEQ:969:HM2KJBCX2:2:1102:1666:4771 2:N:0:ACTATGCA
CTCCAGGTCATGCCCAACTATCCCTATTAATCATTACGTCGATCCTAGAAACCAACAAAATAGAATCAAACGTCCTATTTCGTTATTCCATGCTAATGTATTCAAGCGTGAGCCTGCTTTAAACACTCTAATTTTTTCAAAGTAACAGTCCTGATTCCCCATGACACCAAATTAATGACATCATGGTTCGTCAGAAGGTAGGAATCAATAATACCAGTACGTACAATAGCACGACCAATAAATTAATCCCGAAATTCAACTACGAGCTTTTTAACTGCAACAACTTTAATATACGCTATTGGAGCTGGAATTACCGCGGCTGCTGGCACCAGACTTGCC
+
DDDDDHIIIIIIIIIIIIIIIIIIIIIIIIIIIIIIIIIIHIIIIIIHIIIIIIIIIIIHIHIHIIIHIIIIIHIIIIIIIHHIIIIIIIIIIIIIIIHHHIIIHIHIIIIHHIHIIIHIHHHIIIIIIHIIIIIIIIIIIIIIIIIIHIIHHHHHFHIIIIIIIIIIIIIHIIIIIIIIIIIIIIIIHHIIIIIIIIIIIIIIGIIHIIIHIIIIIIIIIIIIIIIIHIIIIIIIHFIIIIHHIIIIIIIIIIIIIIIIIIIIIIIIIIIIIIIIIIIIIIHIIIHIIIIHGIIIIIIIIIIIIIIIIIIIIIIIIIIIIIIIIIIIIHIIIIDDDDD
@HISEQ:969:HM2KJBCX2:2:1102:18149:4983 2:N:0:ACTATGCA
CTCCAGGTCATGCCCAACTATCCCTATTAATCATTACGTCAATCCTAGAAACCAACAAAATAGGATCAAACGTCCTATTTCATTATTCCATGCTAATGTATTCAAGCGTTAGCCTGCTTTAAACACTCTAATTTTTTCAAAGTAACAGTCCTGTTTCCCTGCAACACCAAATTAATGACATTACAGTTCTTCAAGAAGGAGGAACCAGTAAAGCCAGTACATACCAGAGGCACGACCAACCTACTAATCCCGAAATTCAACTACGAGCTTTTTAACTGCAACAACTTTAATATACGCTATTGGAGCTGGAATTACCGCGGCTGCTGGCACCAGACTTGCCCTCCAA
+
DDDDDIIIIIIIIIIIIIIIIIIIIIIIIHIIIHHHIHIIIIIIIIIHIIIIIIIIIIIHIIHIEHHIIIHIHIIIIIIIIIIIIIIIIIIIGIIIIGHIIIIIIIIIIIIIHIIIIIIIIIIIIIIHIIIIIIIIIIIIIIIIIIIIHIIHHIHIIHIIIIIIIIIHIIIHHIIIIIIIIIIIIIIIIHHIIHIHIIIIIIIIIIIIIIIIIIIIIIIIIIIIIIIIIIIIIIIIIIIIIIIIIIHHIIIIIIIIIIIIIIIIIIIIIIIIIIIIIIIIIIIIIIIIIIIIIIIIIIIIIIIIIIIIIIIIIIIIIIIIIIIIIIIIIIIIIIIIIIIIIDDDDD
@HISEQ:969:HM2KJBCX2:2:1102:5771:4223 2:N:0:ACTATGCA
CTCCAGGTCATGCCCAACTATCCCTATTAATCATTACGTCAATCCTAGAAACCAACAAAATAGGATCAAACGTCCTATTTCATTATTCCATGCTAATGTATTCAAGCGTTAGCCTGCTTTAAACACTCTAATTTTTTCAAAGTAACAGTCCTGTTTCCCTGCAACACCAAATTAATGACATTACAGTTCTTCAAGAAGGAGGAACCAGTAAAGCCAGTACATACCAGAGGCACGACCAACCTACTAATCCCGAAATTCAACTACGAGCTTTTTAACTGCAACAACTTTAATATACGCTATTGGAGCTGGAATTACCGCGGCTGCTGGCACCAGACTTGCCCTCCAA
+
DDDDDIIHIIIIIIIIIIIIIIIIIIIIIHIIIIIIIIHIIIIIIIIIIIIIGIIIHIGIIIIIIGIIHIIIHHIGIIIIIIIIIIIHHIIIIIIHIIIIIIIIIIIIIIIIIIIIIIIIIHIIIIIIIIIIIIIIIIIIIIIIIIIIIIIIIIIHIIIIIGIIHIIIIIIIIIIHIIIHGIIIIHIHIIIIIIIIIIIIIIIIIIIIHIIIIIIIIIIIIIIIHIIIIHIIIIIHIIIIIIIHHHDCIIHIIIIIHIHHHHIIIIIIIIIIIIHIIIIIIIIIIIIIIIIIHIIIIIIIIIIIIIIIIIIIIIIIIIIIIIIIIIIIIIIIIIIIIIIIIDDDDD
@HISEQ:969:HM2KJBCX2:2:1102:14220:5119 2:N:0:ACTATGCA
CTCCAGGTCATGCCCAACTATCCCTATAATCATTACGTCGATCCTAGAAACCAACAAAATAGAATCAAACGTCCTATTTCGTTATTCCATGCTAATGTATTCAAGCGTGAGCCTGCTTTAAACACTCTAATTTTTTCAAAGTAACAGTCCTGATTCCCCATGACACCAAATTAATGACATCATGGTTCGTCAGAAGGTAGGAATCAATAATACCAGTACGTACAATAGCACGACCAATAAATTGATCCCGAAATTCAACTACGAGCTTTTTAACTGCAACAACTTTAATATACGCTATTGGAGCTGGAATTACCGCGGCTGCTGGCACCAGACTTGCCCTCCAA
+
DBDDDIHHIIIIIIIIIIIIIIIIIIIIIIIIIIIIIIIIGIIIIIIIIIIIIIIIGHIIHHIIIIIIIIIIIIIIIIIIIIIIIIIHIGIIHIIIIHHIIIIIIIIIIIHHHIIIIIIIIIIIIIIIIHIIIIIIIHHIHIIHIIIHIIIIIIIIIIIIIHIIIIIIIIIIIIIIIIIIIIIIIIIIIIIIIIIIIIIIIIIIIIIIIIIIIIIIIHHIIIIIIHIIIIIIIIIIIIIIIHHIIIIIIIIIIIIIIIIHIIIIIIIIIIIIIIIIIIIIIIIIIIIIIIIIIIIIIIIIIIIIIIIIIIIIIIIIIIIIIIIIIIIIIIIIIIIIIIICDDDD
@HISEQ:969:HM2KJBCX2:2:1102:17418:5527 2:N:0:ACTATGCA
CTCCAGGTCATGCCCAACTATCCCTATTAATCATTACATCGATCCTAGAAACCAACAAAATAGAATCTGATGTCCTATTTCATTATTCCATGCTAATGTATTCAAGCGTAAGCTTGCTTTAAACACTCTAATTTTTTCAAGGTAACAGTCCTAATTCCCCATAACATCAAATAAATGACATTATGGTTCTTTAGAAGGTGAGAACCAATAAAACCAGTACATACCAAGGCATGACCGATTCCTTGATCCCGAAATTCAACTACGAGCTTTTTAACTGCAACAACTTTAATATACGCTATTGGAGCTGGAATTACCGCGGCTGCTGGCACCAGACTTGCCCTCCAA
+
DDDDDIIIIIIIIIIHIIHHCHHHIIIIIIIIIIIIIIII=@GHHHHHHIIIGHIIIHIIIIHGIIIIIIIHIHHIHIIIIIIIIIIIIGHEEHIIHEHIIHHIIHHIIIIHIIHHIIIIHHIHHIIIIIIHIIHHHHIIIIIIIIIIIGIIIIIIHGIIIIIIIHHHEHIHIIIHIIIIHIHIIIIIIIIIIIIIIIIIIGIIIIIIIIIIIIHHIIIHIIIIIIIGIIIIIIIIIIIHHHGHIIIIIIIIIIIIIHIIIIIIIHIIIIIIIIIIIIIIIIHHIHIHIHIHEIIIIIIIIIIIIHIIIIIIHIIHHIIIIIIIIIIIIIIHHHEIIHHIDCDDD
@HISEQ:969:HM2KJBCX2:2:1102:5965:5611 2:N:0:ACTATGCA
CTCCAGGTCATGCCCAACTATCCCTATTAATCATTACGGTGATCCTAGAAACCAACGAAATAGAATCAGTCCGTCCTATTTCATTATTCCATGCTAATGTATTCAGACGATAGTCTGCTTTAAACACTCTAATTTTTTCAAAGTAACAGTCCTGATTTCCCATCACACCAAATAAATGGCATGAAAGTTCCTCAGAAGGTAGAGATCCATCTCACCAGTGCAGACAATTAAGCCTGACCAATGGGTAGACCCCGAGGTTCAACTACGAGCTTTTTAACTGCAACAACTTTAATATACGCTATTGGAGCTGGAATTACCGCGGCTGCTGGCACCAGACTTGCCCTCCAA
+
DDCCDIIIIIIIIIIHIIIIIIHIIIIIIIIIIIHIIIIIIIIIIHIIIIIIIIIIIHIIIIIIIIIIIIIIIHIIIIIIIIIIIIIIIIIHIIIIIHIIIHIIIIIIIIIIIIIIIIIIIIIHIHIIIIIIIIIHHIIIIIIIIIIIIIIIHIIIIIIHIIHIIIIIIIIIIIIIIIIIIIIIIIIIIIIIIIIIIIIIIIIIIIIIIIIIIIIIIIIIIIIIIIIIIIIIIIIHIIIIIIIHIGFHHIIIIIIIIIIIIIIIIIIIIIIIHHIIIIIIIIIIIIIIHIIIIIIIIIIIIIIIIIIIIIIIIIHIIIIIIIIIIIIIIIIIIIIIIIIIIIIDDDDD
@HISEQ:969:HM2KJBCX2:2:1102:18212:5162 2:N:0:ACTATGCA
CTCCAGGTCATGCCCAACTATCCCTATTAATCATTACGTCAATCCTAGAAACCAACAAAATAGGATCAAACGTCCTATTTCATTATTCCATGCTAATGTATTCAAGCGTTAGCCTGCTTTAAACACTCTAATTTTTTCAAAGTAACAGTCCTGTTTCCCTGCAACACCAAATTAATGACATTACAGTTCTTCAAGAAGGAGGAACCAGTAAAGCCAGTACATACCAGAGGCACGACCAACCTACTAATCCCGAAATTCAACTACGAGCTTTTTAACTGCAACAACTTTAATATACGCTATTGGAGCTGGAATTACCGCGGCTGCTGGCACCAGACTTGCCCTCCAA
+
DDDDDIIIIIIIIHIIIIIIIHIIIIIIIIIIHIIIIIIIIIIIIIIIIIIIIIIIIIGIIIHHHHIIIIHIHIHIIIIIIIIIIIIIIIIIIIIIIIIIIHHIIIIIHHHIIIIIIIIIIIIIIIIIHIIIIIIIHIIIIHIIIIIIIIIIIHIIIIIIIIIIIIIIIIHHHHIIIIIIIIIIIIIHHHHHIIIIIIIHIIIHHHHIIIIIIIIIHHIIIIIHIIIIIIIIIIIIIIIIHHHHHHHDHIIIIIIHGIIHHIIIIIIIIIIIIIIIIIIIIIIIIIIIIIGIIIIIHIIIIIIIIIIIIIIIIIIIIIHIIIIIIIIIIIIIIIIIIIIIIDDDDD
@HISEQ:969:HM2KJBCX2:2:1102:9041:5884 2:N:0:ACTATGCA
CTCCAGGTCATGCCCAACTATCCCTATTAATCATTACGTCGATCCTAGAAACCAACAAAATAGAATCAAACGTCCTATTTCATTATTCCATGCTAATGTATTCAAGCGCGAGCTTGCTTTAAACACTCTAATTTTTTCAAAGTAACAGTCCTGATTTCCCGCGACACCAAATTAATGACATCGTGGTTCGTCAGAAGGGAGAAACCAATAATGCTAGTACGTACAAAGTACGACCGACATATTAGTCCCGAAATTCAACTACGAGCTTTTTAACTGCAACAACTTTAATATACGCTATTGGAGCTGGAATTACCGCGGCTGCTGGCACCAGACTTGCCCTCCAA
+
DDDDDIIIIIIIIIIIIIIIIIIIGIIIIIIIIIIIHIIIHIIIIIIIIIIIIIIIIIHIIIIIIIIIIIIGIIFHHHHIIIHIHIIIIIHIIHHIIIIIIIIIIIHIIIIIIIIIIIIIIIIIIIIIIIIIIIIIIIIIIIIIIIIIIIIIIIIIIIHIIIIIIIIIIIIIFIIIIIIHIIIHIIIIIIHIIIIIIIIIHIIIIHIIIIIIIIIIIIIHGIIIIIIIIIIIIIIIIIIIIIIHIIIIHHIIIIIIIIIIIIIIIIIIIIIIIIIIIIIIIIIIIIIIIIIIIIIIIIIIIIIIIIIIIIHIIIIIIIIIIIHIIIIIIIIIIIIIIIIDDDDD
@HISEQ:969:HM2KJBCX2:2:1102:18446:6224 2:N:0:ACTATGCA
CTCCAGGTCATGCCCAACTATCCCTATTAATCATTACGTCAATCCTAGAAACCAACAAAATAGGATCGAACGTCCTATTTCATTATTCCATGCTAATGTATTCAAGCGCGAGCCTGCTTTAAACACTCTAATTTTTTCAAAGTAACAGTCCTGATTCCCCACCACACCAAATTAATGACATGATGGTTCGTCAGAAGGTAGGAATCAGTAACACCAGTACGTACCGAAGGCACGACCAGCGTACTAATCCCGAAATTCAACTACGAGCTTTTTAACTGCAACAACTTTAATATACGCTATTGGAGCTGGAATTACCGCGGCTGCTGGCACCAGACTTGCCCTCCAA
+
DDDDDIIIIIIIIIIIIIIIIIIIIIIIIIIIIIIIIIIIIIIIIIIIIIIIIIIIGIIIIIIIIIIIIIHIIIIIIIIIIIIIIIIIIIIGIIIIIIIIIGHHIIIIIIIIIIIIIIIIIIIIIIIHIIIIIIIIIIIIIIIIIHIIIHHIIIIIIHHHIHIIIIIIIIIIIIIIIIIIIIIIIIIIIIHIIIIIIIIIIIIIIIIIIIIIIIIIIIIIIIIIIIIIIIIIIIIIIIIIIIIIHHIIIIIIIIIIIIIIIIIIHIIIIIIIIIIIIIIIIIHIIIIIIIIIIIIIIIIIHIIIIIIIIIIIIIIIIIIIIIIIIIIIIIIIIIIIIIIIIDDDDD
@HISEQ:969:HM2KJBCX2:2:1102:2346:6492 2:N:0:ACTATGCA
CTCCAGGTCATGCCCAACTATCCCTATTAATCATTACGGTGATCCTAGAAACCAACAAAATAGAACCATGCCGTCCTATTTTATTATTCCATGCTAATCTATTCAAGCACAAGCCTGCTTTAAACACTCTAATTTTTTCAAAGTAACAGTCCTGATTTCCCACCACACCAAATGAATGACATGATGGTTCGTCAGAAGGTAGGAATCAGTAACACCAGTACGTACCGAAGGCACGACCAGCGTACTAATCCCGAAATTCAACTACGAGCTTTTTAACTGCAACAACTTTAATATACGCTATTGGAGCTGGAATTACCGCGGCTGCTGGCACCAGACTTGCCCTCCAA
+
DDDDDIIICFHIEHIHHIHIHHHHHHIHHEGHGIIIIIIFHHHIIIFHHEHHIIIIIHG?GEHHHIHIHHHIICCCHICFHHHHHIIICGHHHFEHHHHIIIHIHHIIIIIIH?IHHGFHGHHHIIIIHHIIIIIHHGIIIHHIIIIHHHIIHHIIIHIIHHHHHHEHHFIIIIIIIIIIHIIIIIIHEGIIIIIHIHIIIIIIIHIIIIIIIHIIIIIIIIIIIIIIIIIHHIIIIIIIHHHIHGHIIIHHHFIIIIIIHIIIIIHIIIIIIIIIIHIIIIIIHHIHIIIIIIIIGIIIIHIIIIIIIIIIIHHGIHIIIIIIIIIIIIIIGIIIIIIIIIDDDDD
@HISEQ:969:HM2KJBCX2:2:1102:5009:8030 2:N:0:ACTATGCA
CTCCAGGTCATGCCCAACTATCCCTATTAATCATTACGTCAATCCTAGAAACCAACAAAATAGGATCGAACGTCCTATTTCATTATTCCATGCTAATGTATTCAAGCGTTAGCTTGCTTTAAACACTCTAATTTTTTCAAAGTAACAGTCCAAATTCCCCGCAACACCAAATTAATGGCATTACGGTTCATCAGGAAGGAGGAATCAGTGAGATCAGTACATACCAGAGGCATGACCAACCTACTAACCCCGAAATTCAACTACGAGCTTTTTAACTGCAACAACTTTAATATACGCTATTGGAGCTGGAATTACCGCGGCTGCTGGCACCAGACTTGCCCTCCAA
+
DDDDDIIIIIIIIGIIIIIIIIIIIHIIIIIIIIIIIIIIIIIIIIIIIIIIIIIIIIHIIIHIGIIIIIHIIIIIIIIIIIHIHIIHIHHHHHIIHIIIIIIIIHIIIIIIIIIIIIIIIIIIIIIIIIIIIIIHIIIIIIIIIIIIHIIIIIIIIIIHHIIIHIIIIIIIIHIIIIIIIIIIHIIIIIIIIIIIIIIIIIIIIIIIIIIIIHIIIIIIIIIIIIIIIIIIIIIIIIIIIIHHHHHIIIIIIIIIIIIIIIIIIIIIIIIIIIHIIIIIIIIIIIIIIIIIIIIIIIIIIIIIIIIIIIIIIIIIIIIIIIIIIIIIIIIIIIIIIIIIIDDDDD
@HISEQ:969:HM2KJBCX2:2:1102:10666:7996 2:N:0:ACTATGCA
CTCCAGGTCATGCCCAACTATCCCTATTAATCATTACGTCAATCCTAGAAACCAACAAAATAGGTTTGAACGTCCTATTTCATTATTCCATGCTAATGTATTCAAGCGTTAGCCTGCTTTAAACACTCTAATTTTTTCAAAGTAACAGTCCTGTTTCCCTGCAACACCAAATTAATGGCATTACAGTTCTTCAGAAAGGAGGAATCAGCGAAACCAGTTCATACCAGTGGCACGACCAACCTGCTGACCCCGAAATTCAACTACGAGCTTTTTAACTGCAACAACTTTAATATACGCTATTGGAGCTGGAATTACCGCGGCTGCTGGCACCAGACTTGCCCTCCAA
+
DDDDDIICHEHHIHFEHHIIIIFHHHHHHFHE@FFHHEFHHGHI@HEEHHGIHHIIIHHCCHHCHECEHEHEGHD@HF?CFHEHH?GHHIECHCGHHHHGHGHHHGHGHHIIIHHHIHIGIIHIHHHHHHEHHHHEHIIIIIIIHIIGHHHFHHHHHHHHHHGIIHHFHHHHIIHGIIIHIGIIIIHIHIHIIIIIHHIHEIHIHIHIIIIHHIHIIIHHHIIHIHHH;HHHGHHIIIIHIHHGD@HHHIIHIIIIIIIIHHHGHHHIIHEIHHFHFIIIHG?CIIHIIHHHHHIIHIHHIIIIHIIIIIIIIIIIIIHEIHIIIIHGIIIIHIIHIIIHID@BD@
@HISEQ:969:HM2KJBCX2:2:1102:11770:7884 2:N:0:ACTATGCA
CTCCAGGTCATGCCCAACTATCCCTATTAATCATTACGTCAATCCTAGAAACCAACAAAATAGGGTCAAACGTCCTATTTCATTATTCCATGCTAATGTATTCAAGCTAATGCCTGCTTTAAACACTCTAATTTTTTCAAAGTAACAGTCCTAACTCCCCATGACACCAAATAAATGAAATCATGGTTCGTCAGAAGGGAGAAATCAATGATACCAGTACGTACCAGAGGCACGACCGATATATTGATCCCGAAATTCAACTACGAGCTTTTTAACTGCAACAACTTTAATATACGCTATTGGAGCTGGAATTACCGCGGCTGCTGGCACCAGACTTGCCCTCCAA
+
DDDDDIIIIIIIIIIIIIIIIIIIIIIIIIIIIIIIIIIIIIIIIIIIIIIIIIIIHIIIIIIIIIIIIIIHHHHIIIIIHIIHIIIIIIIHEHIHIIIIIIIHIHHIIIHGHIIHIHHIIIIIIIIIIIIHHHHHHIIHIIIIIIIIIIIIIIIIIIIIIIIIIIIIIIIIIIIIIIIIIIIIIIIIIIIIIIIIIIIIIIIIIIIIIIIIIIHIIIIIIIIIIIIIIIIIIIIIIIIIIIIIIIIIIIHIIIIIIIIIIIHIIIIHIIIIIIHIIIIIIIHIIIIIIIIIIIIIIIHHHIIIIIIIIIIIIIGIIIIIHIIIIIIIIIIIIIIIIIIIIDDDDD
@HISEQ:969:HM2KJBCX2:2:1102:19340:6509 2:N:0:ACTATGCA
CTCCAGGTCATGCCCAACTATCCCTATTAATCATTACGTCAATCCTAGAAACCAACAAAATAGGATCGAACGTCCTATTTCATTATTCCATGCTAATGTATTCAAGCGTTAGCCTGCTTTAAACACTCTAATTTTTTCAAAGTAACAGTCCTGTTTCCCTGCAACACCAAATTAATGACATTACAGTTCTTCAAGAAGGAGGAATCAGTAAAGCCAGTACATACCATAGGCACGACCAACCTACTGACCCCGAAATTCAACTACGAGCTTTTTAACTGCAACAACTTTAATATACGCTATTGGAGCTGGAATTACCGCGGCTGCTGGCACCAGACTTGCCCTCCAA
+
DDDDBIIIHIIHIEHIIIIIHIIHIIIIIIIIIIIHIIIIIIIIIIIIIIIIFIIIHIIIIIHH@EGHIHHIIIIIHIHIIHHHHHHIHHHHHHHIIHHIIHHHIHIIIIIHIHHHIIIIHGHCHHHIHHHHHHIIHIHHHIHHHIIIIIIIIIIHIHHHHHIIIIHIIIHHIIGIHIIIIHIHHEHHHIHHIIIIIIIIIIIHIIIIIIHGIIIIIHHIHHIIIIHIIHIIIIHHHHHHEIHFHHIIGHHHHIIIHIIIIIIIIIGIIIIIIHHIIHIIIIHHIHHIIHGHIIIIIIHGHIIIHIHIHIIHIIIIIIIIIIIIIIIIIIIIIIIIIIIIIDDDDD
@HISEQ:969:HM2KJBCX2:2:1102:2383:8855 2:N:0:ACTATGCA
CTCCAGGTCATGCCCAACTATCCCTATTAATCATTACGTCAATCCTAGAAACCAACAAAATAGGATCAACGTCCTATTTCATTATTCCATGCTAATGTATTCAAGCGCGAGCCTGCTTTAAACACTCTAATTTTTTCAAAGTAACAGTCCTGATTCCCCGCCACACCAAATTAATGACATGATGGTTCGTCAGAAGGTAGGAACCAGTAACACCAGTACGTACCTAAGGCACGACCAACGTACTGATCCCGAAATTCAACTACGAGCTTTTTAACTGCAACAACTTTAATATACGCTATTGGAGCTGGAATTACCGCGGCTGCTGGCACCAGACTTGCCCTCCAA
+
DDDDDIIIIIIIIIIIIIIIIIIIIIIIIIIIIIIIIIIIIIIIIIIIHIIIIIIIIIIHHHHHHHIIIGIIIIIIIIIIIIIIIIHIIHG?HFHIHIHIHHHIIIIIIIIIGHIIIHHIHIHFIIIHIIIIIIIHIIHHHIIHIIIHIIIIHIIIIIHIHIIIIIIIIIIIIIIIHIHIIIIIIIIIIIIIIIIIIIIIIIIIHIIIIIIHIIIIIIIIIIIIIIIIII=IIIIIIIIIIHFHIIIIIIIIIHIHHIIIIHIIIIIIIIIIIHIIIIIIIIIHIIIIIIIIIIIIIIIIIIIIIIIIIIIIIIIIIIIIIIIIIIIIIIIIIIIIIIIIDDDDD
@HISEQ:969:HM2KJBCX2:2:1102:7033:8864 2:N:0:ACTATGCA
CTCCAGGTCATGCCCAACTATCCCTATTAATCATTACGTCGATCCTAGAAACCAACAAAATAGGTTCGATCGTCCTATTTCGTTATTCCATGCTAATGTATTCAAGCGCGAGCCTGCTTTAAGCACTCTAATTTTTTCAAAGTAACAGTCCTGTTTCCCCGCAACAACAAATTAATGCCATCACGGTTCTACAAGAAGGAGGGACCAGTGAGGCCAGTGCATACCAGTGGCACGACCAACCTACTGGCCCCGAAATTCAACTACGAGCTTTTTAACTGCAACAACTTTAATATACGCTATTGGAGCTGGAATTACCGCGGCTGCTGGCACCAGACTTGCCCTCCAA
+
DDDDDIIIIIIIIIIIIIIIIIIIIIIIIIIIHIHIIIIIIIIIIIIIIIIIIIIIHHEIIIIIIIIIIIIIIIIIIIIIIIIIIIIIIIIIIIIIIIIIIIIIIIHIIIIHIIIIIIIIIIIIIIIIIIIIIIIIIIIIIIIIHIIIIIIIIIHHIIIIIIIIIIIIIIIIIIIIIIIIIIIIIIIIHIIIIIIHIIIIIIIIIIIIIIIIIIIIIHIIIIIIIIIIIIIIIIIIHFIIIIIHHIIIIIIIIIIIIIIIIIIIIIIIIIIIIIIIIIIIIIIIIIIIIIIIIIIIIIIIIIIIIIIIIIIIIIIIIIIIIIIIIIIHIIIIIIIIIIHIIDDDDD
@HISEQ:969:HM2KJBCX2:2:1102:12453:8874 2:N:0:ACTATGCA
CTCCAGGTCATGCCAACTATCCCTATTAATCATTACGGTGATCCTAGAAACCAACAAAATAGAACCATGCCGTCCTATTCTATTATTCCATGCTAATGTATTCGAGCAAAAATGCCTGCTTTAAACACTCTAATTTTTTCAAGGTAAAGGTCCTGGATCCGCAAGACACCCAATAAAGGACATCAAGTTTCTCCAGAAGGTGAGAAATCAACTGCAACAGTTCATACCCCTTAAGGCATGACCATCACGTCAATCCCGAAATTCAACTACGAGCTTTTTAACTGCAACAACTTTAATATACGCTATTGGAGCTGGAATTACCGCGGCTGCTGGCACCAGACTTGCCCTCCAA
+
DDDDDHHHIIIIIIIIIIIIIIIIIIIIIIIIIIHIIHHHIIHHIGHGHIIHIIIIIIHIIIHIIGIIHIIHIIIIIIIIIIIIIIIIHIHHIIHHHIIGHGHHEHHHHHIIIIHIHIIIIIHHHIIIIIIIIIIIIIIIIIIIIIIIIIIIIIHHIIHIHIIIIIIIIIIIHIIIIIIIIIIIIIIIIIIIIIIIIIIIIIIIIIIIIIIIIIIIHHGIIIHHIIIIIIIIIIIIIIIHGIIHIHHIIIHIIIIIIIIIIIIIIIIIIIIIIIIIIIIIIIIIIIIIIIIIIIIIIIIIIIIIIIIIIIIIIIIIIHHIIIIIIIIIIIIIIIHIIIIIIIIIIIIDDDDD
@HISEQ:969:HM2KJBCX2:2:1102:10264:9762 2:N:0:ACTATGCA
CTCCAGGTCATGCCCAACTATCCCTATTAATCATTACGGTGATCCTAGAAACCAACAAAATAGAACCATGCCGTCCTATTCTATTATTCCATGCTAATGTATTCGAGCAAAAATGCCTGCTTTAAACACTCTAATTTTTTCAAGGTAAAGGTCCTGGATCCGCAAGACACCCAATAAAGGACATCAAGTTTCTCCAGAAGGTGAGAAATCAACAGTAACAGTTCATACCCCTTAAGGCATGACCATCACGTCAATCCCGAAATTCAACTACGAGCTTTTTAACTGCAACAACTTTAATATACGCTATTGGAGCTGGAATTACCGCGGCTGCTGGCACCAGACTTGCCCTCCAA
+
DDDDDIIIIIIIIIIIIIIIIIIIIIIIIIIIIIIIIIIIIIIIIIIIIIIIIIIIIIIHIIHHIIIHIIHIIIHIIIIIIIIIIIIIIIHIIIIIIIHIIHHIIIHIIIIIIIIIIIIIIIIIIIIIIIIIIIIIIIIIIIIIHIHIIIIIIGIIIIIIIIIIIIIIIIIIIHIIIIIIIIIIIIIIIIIIHIIHIIIIHIIHIHHIIIIIIIIIIIIIIIHIIIIIIIIIIIIIHIHIIHIIIIIHIIHHIIIIIIIIIGIIIIIIIIIIIHIIIIIIIIIIIIIIIIHIIIIIIIIIIIIIIIIIIIIIIIIIIIIIIIIIIIIIIIIIIIIIIIIIIIIIIIIIDDDDD
@HISEQ:969:HM2KJBCX2:2:1102:8649:10931 2:N:0:ACTATGCA
CTCCAGGTCATGCCCAACTATCCCTATTAATCATTACGTCGATCCTAGAAACCAACAAAATAGAATCAAACGTCCTATTTCATTATTCCATGCTAATGTATTCAAGCGTGCGCCTGCTTTAAACACTCTAATTTTTTCAAAGTAACAGTCCTGATTCCCCACGACACCAAATTAATGACATCGCGGTTCTTCAGAAGGTAGGAACCAATAATGCCAGTACGTACCGAAGCACGACCAACAATTCGATCCCGAAATTCAACTACGCGCTTTTTAACTGCAACAACTTTAATATACGCTATTGGAGCTGGAATTACCGCGGCTGCTGGCACCAGACTTGCCCTCCAA
+
D<DDBFFCEG?@HIIIEHIHIHIHIIGIIIIIIIIHI?<F/?EHCH11DGHEHFHD1FFHEHCEHH<CCGEH@CHHHG@FC@HCEH?1<1111<<CFFHHH@CG51DC<0DIHHHEFBG@BCFGHGCH@BECH1@GHHHHGC1HCGECC<FF1BCHE0HH8<?.GCHEEHE/@C@GEH@HHEHHCHC<C<0EHE@HGDCGEHHHGH@FCCC@EC@C@GHE@AHHHC@G6D<HG=HCHGF<D1<<C</HECCHEEHHGHHDCEC</GC@GCG@GCEIIIHCED<D<<@D1HHGHGIHHEEHEED<<1HF@HE?<<DIHEEHD1<1C@HFHF@@HECCIIHHDADD?
@HISEQ:969:HM2KJBCX2:2:1102:9845:10887 2:N:0:ACTATGCA
CTCCAGGTCATGCCCAACTATCCCTATTAATCATTACGGTGATCCTAGAAACCAACAAAATAGAATCATGCCGTCCTATTTTATTATTCCATGCTAATGTATTCTAGCTCCAATAGCGTATATTAAAGTTGTTGCAGTTAAAAAGCTCGTAGTTAAATTTCGGAATCAATGTTTTGGTCATACCGTTGGTATGTACTGATATTATTGATTTCTCATCTTTTAAAGAACCGTAATGCCATTAATTTGGTGTCACAGGGAATTAGGACTGTTACTTTGTAAAAATTAGAGTGTTTAAAGCAGGCTCACGCTTGAATACATTAGCATAGAATAATAAAATAGGACATCCAATTCTATTTTGTTGGTTTCTAGGATCGATGTAATGATTAATAGGGATAGTTGGGTCGGACCTAGGA
+
DDDDDIIIIIIIIIHIGHIIIGIHHIIIIFHHIIIIIIIIHHIIIIIIIIIHHIHIHHHIIGIHHHIIIIHHHEHDHIHHIIHHIIHHHHIIHIFG?GCHIIHIIIIIHHHHECHHECGHHIHHH?DCGHIHHH1FHCGGH1DEHCCECEHIIHHHHEHHGEDGGEHHCIIHGHHHFCCHIHCDHHE/IHIIIIIHHHIIHHCHHHHIIHHGEHIHGFIHHHHHHHIIHIHHIIIIHIIIIIIIIIHGHHGHIIIHIIHH@IIIIIIIIIIIIIIIIIIIIIGIIIHIIIIIIIHIIIIIIIIIIIIIIIIHIIIHGIHIHEIIHIIIIIIIIIIIIIHHHHIIHHEIIIIHIIIIIIIIIIIIIIIIIIIIIIIIIIIHIIIIIIIIIIIIIIIIIIIIIIIIIIIIDDDDD
@HISEQ:969:HM2KJBCX2:2:1102:5492:10434 2:N:0:ACTATGCA
CTCCAGGTCATGCCCAACTATCCCTATTAATCATTACGTCAATCCTAGAAACCAACAAAATAGGATCGAACGTCCTATTTCATTATTCCATGCTAATGTATTCAGGCGTTAGCCTGCTTTAAACACTCTAATTTTTTCAAAGTAACAGTCCAGATTCCCTGCAACACCAAATTAATGGCATTACAGCTCATCAGGAAGGAGGAATCAGTGAGACCAGTACATACCAGTGGCATGACCAACCTACTGACCCCGAAATTCAACTACGAGCTTTTTAACTGCAACAACTTTAATATACGCTATTGGAGCTGGAATTACCGCGGCTGCTGGCACCAGACTTGCCCTCCAA
+
DDDDDIIIIIIIIIIIIIIIIIIIIIIIIIIIIIIIIIIIIIIIIIIIIIIIIIIIIIHHHIHIIIIIIIIIIIIIIIIIIIIIIIIIIIIIGIGEIIIIIIIIIIIIIIIIIIIIIIIHHIIIIIIIIIIIIIIIIIIIGIIIIIIIHIIIIIIIIIIIIIIIIIIIIIIIIIIIIIIIIIIIIIIHIIIIIIIIIIIIIIIIIIIIIIIIIIIIIIIIIIIIIIIIIIIIIIIIIIIIIIHHHIIIIIIIIIIIIIIIIIIIIIIIIIIIIIIIIIIIIIIIIIIIIIIIIIIIIIIIIIIIIIIIIIIIIIHIIIIIIIIIIIIIIIIIIIIIIIIIIDDDDD
@HISEQ:969:HM2KJBCX2:2:1102:15845:11364 2:N:0:ACTATGCA
CTCCAGGTCATGCCCAACTATCCCTATTAATCATTACGGTGATCCTAGAAACCAACAAAATAGAACCATGCCGTCCTATTCTATTATTCCATGCTAATGTATTCGAGCAAAAATGCCTGCTTTAAACACTCTAATTTTTTCAAGGTAAAGGTCCTGGATCCGCAAGACACCCAATAAAGGACATCAAGTTTCTCCAGAAGGTGAGAAATCAACAGTAACAGTTCATACCCCTTAAGGCATGACCATCACGTCAATCCCGAAATTCAACTACGAGCTTTTTAACTGCAACAACTTTAATATACGCTATTGGAGCTGGAATTACCGCGGCTGCTGGCACCAGACTTGCCCTCCAA
+
DDDB?GHIICCCCG@C1DC1<C@CEFFCE@1@FHHFHH=<<1DFHF1C1CG@1CHHH1CC@@DHHHFCH<FDEECC@<1CCC1FGGHCCGE<GGH@C1<1<D@G?FGIH@FHIA><C<FDH?IHFCCGCDHBCGFH$DE<?GHFHC<@EG@FIHGF7<<1<1<ECHH<ECEHIIFH@EHIHEGD@@HEHHHHHC<IHHCFHHIIFEC0@CIHGFHCD:ACCB<<<.C?@HC?HFF<1CCC:11AGACC@EGCHC//DHHHHHCF@1D1CF@HGIHIHHH?C<C@EGFHHHDC<FEFHD<<<?GEEFCCCHGH@@IH@HHDEC/HIIHHG@C<CEEEIHGGCECEIIHG?@@D@
@HISEQ:969:HM2KJBCX2:2:1102:10313:11522 2:N:0:ACTATGCA
CTCCAGGTCATGCCCAACTATCCCTATTAATCATTACAGCGGTCCTAGAAACCAACAAAATAGAACCGATGTCCTATTCTATTATTCCATGCTAATGTATTCGAGCAAAGGCCTGCTTTGAACACTCTAATTTTTTCAAGGTAAAAGTCCTGGTTCCCCACGACACCCAGTAAAGGGCATCGGGTTTCCCAGAAGGAAAGACCCGACCGAATCCGTACGCTCGATTAGGAGGACAGATCAGCCAGGTCCAAGGTTCAACTACGAGCTTTTTAACGGCAACAACTTTAATATACGCTATTGGAGCTGGAATTACCGCGGCTGCTGGCACCAGACTTGCCCTCCAA
+
DDDDDHIIHIIIIIIIIIHIIIIIIHIIIIHIIIIIIIHHHIIIIIHIIHHIIIIIIIIHIFEHHIIEHDHHHHHIIHHHHIIIHIIHHIGHHHIIIHHHFHFHHHIGHHHIGIIIIIIIIIIIHHHHHIIIIIIHIIIIIHIIIIHIIIIIIHHIHIIIIIIHHHIIIIIIIIIIIIIIIIIIIIIIIIIIIHIIIIIIIGIIIIIIIIIIIIHIIIHIIIIIIIIIIIIIIIIIIIIIIIHIII<IHIIIIIIHIIIIIIIIIHIIIHIIIIHIIIIIIIIIIIIIIIIIIIIIIIIIIIIIIHIIIIIIIIIIIIIIHIIIIIIIIIIIIIIIIIIDDDDD
@HISEQ:969:HM2KJBCX2:2:1102:10601:11501 2:N:0:ACTATGCA
CTCCAGGTCATGCCCAACTATCCCTATTAATCATTACGGTGGTCCTAGAAACCAACAAAATAGAACCACAACGTCCTATTCTATTATTCCATGCTAATCTATTCAAGCAATAGCCCGCTTTAAACACTCTAATTTTTTCAAGGTAATGGTCCTGGCTCCCCAACACACCCAACAAAGGACATGCTGGTTCACCAGAAGGAAGACCCGACAACAAGACAGTACTCGCCAAAGACGGACCGCCCGGCCAGGCCTAAAATTCAACTACGAGCTTTTTAACTGCAACAACTTTAATATACGCTATTGGAGCTGGAATTACCGCGGCTGCTGGCACCAGACTTGCCCTCCAA
+
DDDDDIIIIIIIIIIIIIIIIIIIIIIIIIHIIIIIIIIIIIIIIIIIIIIIIIIIIIIIIIIIIHIIIIIIIIHIIIIIIHIIIHIIIIIIHIIIIGHIIFHHFIIIIIIHDHHHHEIIIHHE85G?@FG9IIHIIC9GII.9HGHHIII9HHFHGHEHFH949EHHI;IGHGIIIGGGIIIIIIIIIIHIIIFHGIIIHFIGIIFIIIGIHHGGIIIGIIGHIIIIIHGIIIIIIIIIIIIGHHGIGHIIIIIIIIIIIIIIIIIIIIIIIIIIIIIIHHIIIIIIHIIHGHHIGIIIIIIHIIIIIIIIIIIIIIIIIIIIIIIIIIIIHIIIIIIIIIDDDDD
@HISEQ:969:HM2KJBCX2:2:1102:2141:11868 2:N:0:ACTATGCA
CTCCAGGTCATGCCCAACTATCCCTATTAATCATTACGGTGATCCTAGAAACCAACAAAATAGAACCATGCCGTCCTATTCTATTATTCCATGCTAATGTATTCGAGCAAAAATGCCTGCTTTAAACACTCTAATTTTTTCAAGGTAAAGGTCCTGGATCCGCAAGACACCCAATTAAGGACATCAAGTTTCTCCAGAAGGTGAGAAATCAACAGTAACAGTTCATACCCCTTAAGGCACGACCATTACGTCAATCCCGAAATTCAACTACGAGCTTTTTAACTGCAACAACTTTATTATACGCTATTGGAGCTGGAATTACCGCGGCTGCTGGCACCAGACTTGCCCTCAA
+
0D@BD1<11<@@GCCGEHE?CHHI?DEC1DH??GF11<011<1<1<C<CDCGHGH011<G<GD1C<DCFHG1/0//C@C11<@?FHH?CF1GC1D@HC1<1<<@FE?CFEDHGA><6GAA<<DB1CEB8<@FF1CC38C2<B1BD1HEC11BCA@HHEE@CHEH<.7IHHDCF@DCHEFCHGC</HEF@E?HG>CC0HGCF<0?GHFEF0HEHGD1<1<111<GHHG:F1?F1GF1=D/HCFEECGB1;D<11CC<HEHHHCG<<@D<</<11GHHHC<C<1<GGC?F?D<1<1G?HEIHGHHH?HEEH?HFG@C@HGHIIHE?CF1CEHFC11HHF<1CCHFIIIHADD@<
@HISEQ:969:HM2KJBCX2:2:1102:7687:12173 2:N:0:ACTATGCA
CTCCAGGTCATGCCCAACTATCCCTATTAATCATTACATCGATCCTAGAAACCAACAAAATAGAATCTGATGTCCTATTTCATTATTCCATGCTAATGTATTCAAGCGTAAGCTTGCTTTAAACACTCTAATTTTTTCAAGGTAACAGTCCTAATTCCCCATAACATCAAATAAATGACATTATGGTTCTTTAGAAGGTGAGAACCAATAAAACCAGTACATACCAAGGCATGACCGATTCCTTGATCCCGAAGTTCAACTACGAGCTTTTTAACTGCAACAACTTTAATATACGCTATTGGAGCTGGAATTACCGCGGCTGCTGGCACCAGACTGCCCTCCAA
+
DDDCDIHIIIIIIIIIIIIIIIIIIIIIIIIIIIIIIIIIIIIIIIIIIIIIIIIIIIIIIIIIIIIIIIHIHGHHIIIIIIIIIIIHIIIIIHIIIIIIIHHIIIIIIIIIHIIIIIIIIIIIIIIHIIIIIIIIIIIIIIIIIIIIIIIHIIIICIIIIIIIIIHIIIIIIIIHGIIHIIIHHIIIIIIIHIIIIIIHGHIIIIIIIIIIIIIHHIIIIHIIIIIIIIIHHHIHGIIIHHHIIIHIIIIHIIIIHIIIHHIIHGHHIIIHHIIIIIHIIHIIIIIIIIIHEIIIIIIIIIIIIIIIIIIIIIIIIIIIIIIIIIIIIIIIIIIIIIIDDDDD
@HISEQ:969:HM2KJBCX2:2:1102:6855:12962 2:N:0:ACTATGCA
CTCCAGGTCATGCCCAACTATCCCTATTAATCATTACGTCGATCCTAGAAACCAACAAAATAGAATCAAACGTCCTATTTCATTATTCCATGCTAATGTATTCAAGCGTACGCCTGCTTTAAACACTCTAATTTTTTCAAAGTAACAGTCCTGATTCCCCACGACACCAAATTAATGACATCGCGGTTCTTCAGAAGGTAGGAACCAATAATGCAGTACGTACCGAAGCACGACCAACAATTCGATCCCGAAATTCAACTACGAGCTTTTTAACTGCAACAACTTTAATATACGCTATTGGAGCTGGAATTACCGCGGCTGCTGGCACCAGACTTGCCCTCCAA
+
DDDDDIIHHIIIIIIIIIIIIIIIIIIIIHIIIGIIIIIIIIIIIIIIIIIIIIIIIIIIHIHIIIIHIIIIHFHIIHHHIIIEIHIIIIHHIIIIIIIIIHIIIIHIIIHIGIIIHIIIIHIHIIIIIGIIIIHIIIHHHIIIIIIIIIIIIIHIIIIFHHIIIIIIIHIIIHGIIIIGIIIHIHHIIIIIIIIIIHIIIIIIIIIIIIIIIHIIIIHIIIIIIIIIIIIIIIIHIIIIHD<IIIIIIIHIIIIIIIIIIIIIHIIIIIIIIIIIIIIIHIIIIIIIIIIIIIIIIIIIIIIIHIIIIIIIIIIIIIIIIIIIIIIIIIIIIHIIIIIDDDDD
@HISEQ:969:HM2KJBCX2:2:1102:15931:13700 2:N:0:ACTATGCA
CTCCAGGTCATGCCCAACTATCCCTATTAATCATTACGGTGGTCCTAGAAACCAACAAAATAGAACCATGCCGTCCTATTTTATTATTCCATGCTAATGTATTCAAGCAAAAATGCCTGCTTTAAACACTCTAATTTTTTCAAAGTAAAGGTCCTGGTTCCCCGCGGCATCCAATTAAGGACATCGCGGTTCTCCAGAAGGTGAGAAATTGACTGCACCAGTTCATACCCCGTGAGGCACGACCGATGCGCCAATCCCGAAATTCAACTACGAGCTTTTTAACTGCAACAACTTTAATATACGCTATTGGAGCTGGAATTACCGCGGCTGCTGGCACCAGACTTGCCCTCCAA
+
DCDDDHIIIIIIIIIIIIIIIIIIIIIIIHIIIIIHIHHHHIIIIIIHHIIIHIIIHHHHIIIIIIIIIIIIHIIIIIIIIIHHIEHIHGIIEHHIHIIIIHHHFHFHHHIIIIIIIIHGIIHIHEIIHIIIIGIHIIIIIIIIIIIIIIIHIIIIIIHHHIIIIIIIIIIIIIIIIIHHIIIIIIIIIIIIHIIIIIIIHIIIIIIHIIIIIHIHHIIIIIIIIIIIIIIIIIIIIIIIIIIIIIIIIIHFIIIIIIIIIIIIIIIHIIIIIIIIIIIIIIIIIIGIIIIIIIIGIIIIIIIIIIIIIIIIIIIIIIIIIIIIGIGIIIIIIIIIHIIIIIIIIIHEDDDDD
@HISEQ:969:HM2KJBCX2:2:1102:19395:13887 2:N:0:ACTATGCA
CTCCAGGTCATGCCCAACTATCCCTATTAATCATTACGTCAATCCTAGAAACCAACAAAATAGGATCAAACGTCCTATTTCATTATTCCATGCTAATGTATTCAAGCGTTAGCCTGCTTTAAACACTCTAATTTTTTCAAAGTAACAGTCCTGTTTCCCTGCAACACCAAATTAATGACATTACAGTTCTTCAAGAAGGAGGAACCAGTAAAGCCAGTACATACCAGAGGCACGACCAACCTACTAATCCCGAAATTCAACTACGAGCTTTTTAACTGCAACAACTTTAATATACGCTATTGGAGCTGGAATTACCGCGGCTGCTGGCACCAGACTTGCCCTCCAA
+
DDDDDIIIIIIIIIIIHHIIIIIIIIHHIIIIIIIIIIIIIIIHHIIFHIIIIIIIIHIIIIEHHIIIIIIIHIIIIIIIIIIIHHHHHIIIIIIIIIIIIIHIIHHIIHHHIIIIHIHHIIIIIIIHIHIHIIIIIIHIIIIHIIIIIIIIIIIIIGIIIIHIIIIIIIIHIIHHIIIIHIIIIIIIIIIIIIHIIIIIIIHHIHIIIIIIIIIIIIIIIIIIIIIHHHIIIIIIIIHIIIHGFGIHIIIIIIIIHIIIIHHIIIHIIIIIIIIIIIIIIIIIIIIIIIIIIIIIIIIIHIIIIIIIIIIIIIIIIIIIIIIIIIIIIIIIIHHH?IIIIDDDDD
@HISEQ:969:HM2KJBCX2:2:1102:2004:13587 2:N:0:ACTATGCA
CTCCAGGTCATGCCCAACTATCCCTATTAATCATTACGTCAATCCTAGAAACCAACAAAATAAGATCGAACGTCCTATTTCATTATTCCATGCTAATGTATTCAAGCGTTAGCTTGCTTTAAACACTCTAATTTTTTCAAAGTAACAGTCCAAATTCCCCGCAACACCAAATTAATGGCATTACGATTCATAAGGAAGGAGGAATCAGTGAGACCAGTACATACCAGAGGCATGACCAACCTACTAACCCCGAAATTCAACTACGAGCTTTTTAACTGCAACAACTTTAATATACGCTATTGGAGCTGGAATTACCGCGGCTGCTGGCACCAGACTTGCCCTCCAA
+
DDDDDIIIIIIIIIIIIHIIIIIIIIHHIIIHIHIHIIHHHCHHHIHIIIIIHIIII@HHHHEHEHHIIIIIIIGHIIIIHGHIIIHIHIIGIIIGIIIIHHHH@HHHHHIHHIHIHHHHIGIIIIFFIHHHHFHHHIGIIHHIIIFHHFHHHHIHIHIIIIIIIIIIHHHHIIIIHIIIIHHIIIIIHGIIIIIIIIIHHIIIHHIIIGGIHIIHHHHIIIIIIHIIHIIIIIHIIIIIIHHFEDCGIIIIIIIIIIIIIIHHIIIIIIIIIIHIHIIHIHHHIIHIIIIHHIIIIIHIIIIHIIIIIIIIIIIIIIIIIIIIIIIIIIIHIHIHHHIIIDDDDD
@HISEQ:969:HM2KJBCX2:2:1102:11275:14790 2:N:0:ACTATGCA
CTCCAGGTCATGCCCAACTATCCCTATTAATCATTACGTCGATCCTAGAAACCAACAAAATAGGGTCAAACGTCCTATTTCATTATTCCATGCTAATGTATTCAAGCGCGAGCCTGCTTTAAACACTCTAATTTTTTCAAAGTAACAGTCCTGATTCCCCGCCACACCAACTTAATGACATGACGGTTCTTCAGAAGGGAGAAACCAGTGACACCAGTGCATACCGAAGGCACGACCAGCGTACTGATCTCGAAATTCAACTACGAGCTTTTTAACTGCAACAACTTTAATATACGCTATTGGAGCTGGAATTACCGCGGCTGCTGGCACCAGACTTGCCCTCCAA
+
DDDD?E@<CEH?G111<<DFE1G1C@GHHC@CCH<GCDCE?<EHFG1D1CEG@G?EEE11DEGH1<11DDHHCG=<CECEC1F@GEHH@1<1@C@?CHG@D1<<GHCE?8<FH?H???FBFCDFHIH?C1@HEFF@FC@@GEHGGD1BFCGHEBECFHHHCEEFE@HG<DCGE<DHGHHEEGEDFIHHGHHHGFCIGHHFCEF/?DHHHCD@FCAGF@HGHEHEHGCFC<<CHCGC<>3CEHGE:GG?GEC<11C<1@HHG<<HC@GHE@EC@<<CIHIHHF?GFD1CD<10ECEC1EFFC@D1?HECCHF@DCDCCC<<<?H@IIIHEHG?GCEHEDIHHBBDA@
@HISEQ:969:HM2KJBCX2:2:1102:19975:16460 2:N:0:ACTATGCA
CTCCAGGTCATGCCCAACTATCCCTATTAATCATTACGTCAATCCTAGAAACCAACAAAATAGGATCAAACGTCCTATTTCATTATTCCATGCTAATGTATTCAAGCCTTAGCCTGCTTTAAACACTCTAATTTTTTCAAAGTAACAGTCCTGATTTCCTGCAACACCAAATTAATGACATTACAGTTCGTCAAGAGGGAGGAATCAGTGAGACCAGTACATACCAGAGGCATGACCAACCTACTAACCCCGAAATTCAACTACGAGCTTTTTAACTGCAACAACTTTAATATACGCTATTGGAGCTGGAATTACCGCGGCTGCTGGCACCAGACTTGCCCTCCAA
+
DDDDDIIIHHEHHHHIIIIIIIIIIIIIIHIHIIIIIIIHIIIHHIIIIHHIHEGHHIIIIIGHHGEHHGHHCHHHIIIIIIHIIHGHIHIHIHIHIIGHCHHCHHHIIIIHIHHHHHHHHHHIIHGIIHIIHHHIHHHHEHFHIIIHCIIHEHHHEHIIHIIIIIHIIIHHIHIHHHGIIIIIIIHIIIIHHIIIHHGIIHIIHIIHIIIIIHIIIIIIIIIIIIIIHIIIIIIIIIIIHIHHFECHIGIHIIIHIIIIHFIIIIIIIIIIIIIIHIIIIIIIIIHHIGIIIHIIIIIIIIIIIIIIIIIHIIIIHIIIIIIIIIIIIIIIIIIIIIIIIDDDDD
@HISEQ:969:HM2KJBCX2:2:1102:19274:15493 2:N:0:ACTATGCA
CTCCAGGTCATGCCCAACTATCCCTATTAATCATTACGGTGGTCCTAGACCAACAAAATAGAACCAACGTCCTATTCTATTATTCCATGCTAATCTATTCAAGCAAAAGCCCGCTTTAAACACTCTAATTTTTTCAAGGTAATGGTCCTGGTTCCCCGACACACCCAATAAAGGGCATACCGGCTCACCAGAAGGATAGACCCGACAGCAGAACAGTACTCGCCAGAGACGGACCGTCCGGTCAGGCCTAAAATTCAACTACGAGCTTTTTAACTGCAACAACTTTAATATACGCTATTGGAGCTGGAATTACCGCGGCTGCTGGCACCAGACTTGCCCTCCAA
+
DDDDDIIIIIIIIIIIIIIIIIIIIIIIIIHIIIIIIIIIHHIIIIIIIIIIHIIIIHIIIIIIIIIIIHIIIIIGIIHIIIHIHIIIIIIIIGIIIIIIHHHIIIIIIIIIIIIIIIIIIIIIIIIIIIIIIHIHIIIIIIIIIIIIIIHHHIIIIIIIIIIIIIIIIIIIIHIIIIIIIHIIIHIIIIIIIIIIIIIIIIIIIIIIIIIIIIIIIIIIIIIIIIIIIIIIIIIIIIIIIIHIIIHIIIIIIIIIIIIIIIFIIIIIIIIIIIIIIIIIIIIIIIIIIIIHIIHHHFGIIIIIIIIIIIIIIIIIIIIIIIIIIIIIIIIIIIIIIIIDDDDD
@HISEQ:969:HM2KJBCX2:2:1102:8440:18371 2:N:0:ACTATGCA
CTCCAGGTCATGCCCAACTATCCCTATTAATCATTACGTCGATCCTAGAAACCAACAAAATAGAATCAAACGTCCTATTTCGTTATTCCATGCTAATGTATTCAAGCGTGAGCCTGCTTTAAACACTCTAATTTTTTCAAAGTAACAGTCCTGATTCCCCATGACACCAAATTAATGACATCATGGTTCGTCAGAAGGTAGGAATCAATAATACCAGTACGTACAATAGCACGACCAATAAATTGATCCCGAAATTCAACTACGAGCTTTTTAACTGCAACAACTTTAATATACGCTATTGGAGCTGGAATTACCGCGGCTGCTGGCACCAGACTTGCCCTCCAA
+
DDDDDIIHHIIIIIIIIIIIIIIIIIIIIIIIIIIIIHIIIIHIIIIIIIIIIIHIIHIIIIIIIIIIIIGIHIIIIIHIIIIIIIIIHIIIIHIIIHHIHHIIIHIHIHIIIIIIIIIIIHIIHIIIIIIHIIIFIIIIIIIIIIIIIIIIIIIIIIIIIIIIIIIIIIIIIIIIIIIIIIIIIIIIIIIIIIIIIIIIIIIIIIIHIIHHHIIIIIIIIIIIIIIIIIIIIIHIIIIIIIIHIIIIIIIIIIIIIIIIHHIIIIIIIIIIIIIIIHIIIIHHIHIIIIIHIIIIIIHIIIIIIIIIIIIIIIIIIIIIIIIIIIIIIIHIIIIIIIIIDDDDD
@HISEQ:969:HM2KJBCX2:2:1102:12113:17645 2:N:0:ACTATGCA
CTCCAGGTCATGCCCAACTATCCCTATTAATCATTACGTCAATCCTAGAAACCAACAAAATAGGATCGAACGTCCTATTTCATTATTCCATGCTAATGTATTCAAGCGTTAGCCTGCTTTAAACACTCTAATTTTTTCAAAGTAACAGTCCTGTTTCCCTGCAACACCAAATTAATGACATTACAGTTCTTCAAGAAGGAGGAATCAGTAAAACCAGTACATACCATTGGCACGACCAACCTACTGACCCCGAAATTCAACTACGAGCTTTTTAACTGCAACAACTTTAATATACGCTATTGGAGCTGGAATTACCGCGGCTGCTGGCACCAGACTTGCCCTCCAA
+
DDDDDIIIIIIIIIIIIIIIIIIIIIIIIIIIIIIIIIHIIIIIIIIIIIIHIIIIHHHHHIIIHIIIIIIIIHIIIIIIIHIIIIIIGIIIIIIIIIIIIIIHIIHHIIIIIIIHIIHHIHHHIIIIIIIHHIIIIHIIIIIIIIIIIIIIIIIIIIIIIHHHHIHIIIIHHIIIIHIHHIIIIIIIIIIIIIIHIIIIIHIIHIIIIHIIHIIIIIIIIIIIIIIIIIHIIIHIHHGHGIHHIHIIIIIIIIIIIIIIIHIIIIHIIIIIHIIIIIIIIIIIIIIIIIIIIIIIIIIIIIIIIIIIIIIIIIIIIIIIIIIIIIIIIIIIIHIIIIIIIDDDDD
@HISEQ:969:HM2KJBCX2:2:1102:5374:18504 2:N:0:ACTATGCA
CTCCAGGTCATGCCCAACTATCCCTATTAATCATTACGGTGATCCTAGAAACCAACAAAATAGAATCATGCCGTCCTATTTTATTATTCCATGCTAATGTATTCAAGCAAAATGCCTGCTTTAAACACTCTAATTTTTTCAAAGTAAAGGTCCTGGTTCCCCGCGACACCCAATTAAGGGCATCGCGGTTCTCCAGAAGGTGAGAAATTGACTACACCAGTTCATACCCCTTAAGGCACGACCGATGTGTCAATCCCGAAATTCAACTACGAGCTTTTTAACTGCAACAACTTTAATATACGCTATTGGAGCTGGAATTACCGCGGCTGCTGGCGCCAGACTTGCCCTCCAA
+
DDDDDIIIIIIIIIIHIIIIIIIIIIIIIIIIIIIIIIIIIIIIIIGIIIIIHIHHIHHIIIHHIHIIIIHHGHIHIIIIIIHIIIIIIIIIIIIHGEHHIHIIHIIIIIHIIIIIIIIHIIIHIHHIIIIIIIIIIIIIIIIIIIHIIHIIIIHIIIIIIIIIHIIIIIIIIIIIIIIIIIIIIIIIIIIIIIIIIIIIIIIIIIIIIIIIIIIIIIIIIIIIIHIIIIIIIIIIIII<IIIIIIIIIIHIIIIIIIIIIIIIIIIIIIIIIIIIIIIIIIIIIIIIIIIIIIIIIIIIIIIIIIIIIIIIIIIIIIIIIIIIIIIIIIIIIIIIIIIIIIIIIIIDDDDD
@HISEQ:969:HM2KJBCX2:2:1102:14107:18921 2:N:0:ACTATGCA
CTCCAGGTCATGCCCAACTATCCCTATTAATCATTACGTCGATCCTAGAAACCAACAAAATAGAATCAAACGTCCTATTTCGTTATTCCATGCTAATGTATTCAAGCGTGAGCCTGCTTTAAACACTCTAATTTTTTCAAAGTAAAAGTCTTGGATCCCTAGCGCACTCAATTAAGAGCACACTAGTTCCCCAAAAGGAAAAGCCCAAAGTTGCAGTACAAACCTTTCGGTTGACGGCAACTATAAGCCCAAAATTCAACTACGAGCTTTTTAACTGCAACAACTTTAATATACGCTATTGGAGCTGGAATTACCGCGGCTGCTGGCACCAGACTTGCCCTCCAA
+
DDDDDIIIIIIIIIIIIIIIIIIIIIIIIIIIIIIIIIIIIIIIIIHHIIHIIIIIHIIHIIHHIIIHIIHHHIIIIHIIIHIHIIIIIIIIGHIIIIIIHIIIIIIIIIIIIIIIIIIIIIIIIIIIIIIIIIIIIIIIIIIIIIIIIIIIIIIIIIIIIIIIIIIIIIIIIIIIHIIIIIIIIIIIIIHIIIIIIIIIIIIIIIIIIIIIIIIIIIIIIIIIIIHIIIIIIIIIIIIHIHHGIIIIIIIIIIIIIHHIIHIIIGIIIIIIIIIIIIIIIIIIIIIIIIIIHIIIIIIIIIIIIIIIIIIIIIIIIIIIIIIIIIIIIIIIIIIIIIIIDDDDD
@HISEQ:969:HM2KJBCX2:2:1102:10042:18657 2:N:0:ACTATGCA
CTCCAGGTCATGCCCAACTATCCCTATTAATCATTACGGCGGTCCTATTTTGTTGGTTTCTAGGACCGCACGTCCTATTCTATTATTCCATGCTAACGTATTCGAGCAAAGGCCTGCTTTGAACACTCTAATTTTTTCAAAGTAAAAGTCCTGGTCCCCAACACACCCAGTGAAGGGCATGCGGTTCTCCAGAAGAAAAGGCCCGGCCGGACAAGTGCACGCGGTGAGGCGGACCTGCCAGCCAGGCCAAAGGTTCAACTACGAGCTTTTTAACTGCAACAACTTTAATATACGCTATTGGAGCTGGAATTACCGCGGCTGCTGGCACCAGACTTGCCCTCCAA
+
DDDDDIIIIIIIIIIIIIIIIIIIIIIIIIIIHIIIIHHHIIIIIIIIIIIIIIIEHIIIIIGHHHIDHHIIHGHIIIHIIIIIHIHIIIH?GCHHHHHIHHHHIIIIIIIIIIIIIIIIHIIIIIIIIGHIIIIIIIIIIIHIIIIIIIIIIIIIIIIIIHHIHIIIIIHIIIIIHIIHIIIIIIIIIIIIIIIIIIIIIIIIIIIIIIIIIIIIIIIIIIIIIIIIIIIIIIIIIIIIIHHIIHHHIIIIIIIIIIIIIIIIIIIIIIIIIIIIIIIIIHIIIIIIIIIIIIIIIIIIIIIIIIIIIIIIIIIIIIIIIIIIIIIIIIIHIIIIIIIDDDDD
@HISEQ:969:HM2KJBCX2:2:1102:7959:18857 2:N:0:ACTATGCA
CTCCAGGTCATGCCAACTATCCCTATTAATCATTACGTCGATCCTAGAAACCAACAAAATAGAATCAAACGTCCTATTTCATTATTCCATGCTAATGTATTCAAGCGTAAGCCTGCTTTAAACACTCTAATTTTTTCAAAGTAACAGTCCTGATTCCCCACGACACCAAATTAATGACATCGCGGTTCTTCAGAAGGTAGGAACCGATAATGCCAGTGCGTACCGAGGCACGACCAACAATTCGATCCCGAAATTCAACTACGAGCTTTTTAACTGCAACAACTTTAATATACGCTATTGGAGCTGGAATTACCGCGGCTGCTGGCACCAGACTTGCCCTCCAA
+
BDDDDIIHHIIIIIHIIIIIIIIIIIIHIIIIIIIIIIIIIIIIIIIIIIIIIIIIIIIHIIIIIIIIHIIIIHIIIIIIIIIIIIIIIHHIIIIIIIIIIIHIIHIIIIIIIIIIIIIHIHIHIIIIIIIIIHHHHIIIIIHIIIIIIIIIIIIIIIIIIIHIIIIHIHHIIIHHHHFHIIIIIIHHHIIIIIIIIIHIIIIHIIIIIIIIIIIIIIIIIIHIHIIIIIIIIIIIIIIIHEEIIHIIIIIIIIIHIIIIHIIHIIIIIIIIHIIIIIIIIIIIIIIIIIIIIIIIIHIIIIHIIIHIIIIIIIIIIIIIIIIIIIIIHIIIIIIIIIIDDDDD
@HISEQ:969:HM2KJBCX2:2:1102:11962:19587 2:N:0:ACTATGCA
CTCCAGGTCATGCCCAACTATCCCTATTAATCATTACGGTGATCCTAGAAACCAACAAAATAGAACCATGCCGTCCTATTCTATTATTCCATGCTAATGTATTCGAGCAAAATGCCTGCTTTAAACACTCTAATTTTTTCAAGGTAAAGGTCCTGGTTCCACATGACACCCAATTAAGGACATCATGCTTCTCCAGAAGGTGAGAAATCAACTGCGACAGTTCATACCCCTTAAGGCACGACCATCACGTCAATCCCGAAATTCAACTACGAGCTTTTTAACTGCAACAACTTTAATATACGCTATTGGAGCTGGAATTACCGCGGCTGCTGGCACCAGACTTGCCCTCCAA
+
DDDDDIIIIIIIIIIIIIIIIIIIIIIIIIIIIIIIIIIIIIIIIIIIIIIIHIIIIHHIIIHIIIIIIIIFHHHIIIIIIIIIIEHHHIHHIIHIIIIIIHIIIIIIIIIIIIIIIIIIIIIIHIIGIHIIGIIIIIIIIIIIIIIIIIIIIIIIHIIIIIIIIIIIIIIIIIIIIIIIIIIIIIIHHIIIIIIIIIIHIIHIIIIIIIIIIIIIIIIIIIIIIIIHIIIIIIIIIIIIIIIIIIIIIHGIIIIIIIIIIIIIIIIIIIIIIIIIIIIIHIIIIIIIIHIIIIIIIIIHIIIIIIIIIIIIIIIIIIIIIIIIIIIIIIIIIIIIIIIIIIIIIIIDDDDD
@HISEQ:969:HM2KJBCX2:2:1102:14992:19766 2:N:0:ACTATGCA
CTCCAGGTCATGCCCCACTACCCTATTAATCATTACGGTGATCCTAGAAACCAACAAAATAGAATCATGCCGTCCTATTTTATTATTCCATGCTAATGTATTCAAGCAAAATGCCTGCTTTAAACACTCTAATTTTTTCAAAGTAAAGGTCCTGGTTCCCCGTGACACCCAATTAAGGGCATCGCGGTTCTCCAGAAGGTGAGAAATTGACTACACCAGTTCATACCCCTTAAGGCACGACCGATGTGTCAATCCCGAAATTCAACTACGAGCTTTTTAACTGCAACAACTTTAATATACGCTATTGGAGCTGGAATTACCGCGGCTGCTGGCACCAGACTTGCCCTCCAA
+
DDDDDIIIIIIIIIIIIIIIIIIIIIIIIIIIIIIIIIIIIIIIIIIIIIIIIIIIIIIHIIIIIIIIHIIIIIIIGIIHFEHIIIIIIIIIHIIIGIHIIIIIIIHHIIIIIGIIIIHHIIIHIIIIIIIIIIIIIIIIIIIIIIIIIIIIIIIHIIIHHIIIIIIIHIIIIIIIIIIIIIIIIIIIIIIIIIIIIIIIIIIIIIIIIIIIIIIIIIIIIIIIIIIIIIIIIIIIIIIIIIIIIIIIIHIIIIIIIIIIIIIIIIIIIIIIIIIIIIIIIIIIIIIIIIIIIIIIIIHIIIIIIIIIH?IIIIIIIIIIIIIIIIIIIIIIIIIIIIIIIIIIIIDDDDD
@HISEQ:969:HM2KJBCX2:2:1102:3609:20038 2:N:0:ACTATGCA
CTCCAGGTCATGTCCAACTATCCCTATTAATCATTACGTCAATCCTAGAAACCAACAAAATAGGATCAAACGTCCTATTTCATTATTCCATGCTAATGTATTCAAGCGTTAGCCTGCTTTAAACACTCTAATTTTTTCAAAGTAACAGTCCTGTTTCCCTGCAACACAAAATTAATGACATTACAGTTCTTCAAGAAGGAGGAACCAGTAAAGCCAGTACATACCAGAGGCACGACCAACCTACTAATCCCGAAATTCAACTACGAGCTTTTTAACTGCAACAACTTTAATATACGCTATTGGAGCTGGAATTACCGCGGCTGCTGGCACCAGACTTGCCCTCCAA
+
DCCDDHIIIIIIIIIIIIIIIIIIIIIIIIIIIIIIIIIIIIIIIIGHIIIIIIIIIIIIIIHHGIIIIIIHIHIIIHHHIIIIIIIIHIIIGIIIIIIIIIIIIHIIIIIIIIIIIHHIIIIIIIIIIIIIIIIIIIIIIIIIHHIIHHFIHHHIIIIIIIIIIIIIIIIIIIIIIIIIIIIIIIIIIIIIIIIIIHIHIIHHIIIIIIIIIGIIIIIIIIIIIIIIIIIIIIIIIIIIIIIHHIIIHHIIIIIIIIIIIIIIIIIIIIIIIIIIIIIIIIIIIIIIIIIIIIIIIIIIIIIIIIHIIIIIIIIIIIIIIIIIIIIIIIIIIIIIIIIIHDDDDD
@HISEQ:969:HM2KJBCX2:2:1102:9441:21158 2:N:0:ACTATGCA
CTCCAGGTCATGCCCAACTATCCCTATTAATCATTACGGTGATCCTAGAAACCAACAAAATAGAATCATGCCGTCCTATTTTATTATTCCATGCTAATGTATTCAAGCAAAATGCCTGCTTTAAACACTCTAATTTTTTCAAAGTAAAGGTCCTGGTTCCCCGCGACACCCAATTAAGGGCATTGCGGTTCTCCAGAAGGTGAGAAATTGACTACACCAGTTCATACCCCTTAAGGCACGACCGATGTGTCAATCCCGAAATTCAACTACGAGCTTTTTAACTGCAACAACTTTAATATACGCTATTGGAGCTGGAATTACCGCGGCTGCTGACACCAGACTTGCCCTCCAA
+
DDDDDIIIIIIIIIIIIIIHIIIIIIIIIIIIIIIIIIIIIHIIIIIIIIIIIIIIIFIIIIIIIHIIIHIIIIIIIIIIIHIIIIIIIIIHIIIHIIGIIGHIIIIIIHIIEHHIHIIHIHHHHHHGGHIIIIHIIHIHIIIIIIIIIIIIIHIIIIIIHIIIIIIIIIIIIIIIIIIIIIIIIGIIIIIHHIIIIIIIIIIIIHIHIIIHIIIIIIHGIIIIIGIIIHHIIIHGIIIIIIIHIIIIIIHHEIIIIIIIIHIHIIIIIIIIIIHIIIIIIIIIIIIIHGIIHIIIIIIIIIIIIIIIIIIIIIIIHHIIIIIIIIIIIIIIIIIIIIIIIIIIIIIDDDDD
@HISEQ:969:HM2KJBCX2:2:1102:17044:21248 2:N:0:ACTATGCA
CTCCAGGTCATGCCCAACTATCCCTATTAATCATTACGGCTCCCCTAGAAACCAACAAAATAGGAAAGCCGTCCTATTCTATTATTCCATGCTAATGTATTCGAGCAAAGGCCTGCTTTGAACACTCTAATTTTTTCAAAGTAAAAGTCCTGGTTCCCCGACACACCCAGTAAAGGGCATGCGAATCCCCAAGAGGAAAGATCCGGCCGGACCAGTGCACGCGGTGAGGCGGACCGGCCAGCCAGACCCAAGGTTCAACTACGAGCTTTTTAACTGCAACAACTTTAATATACGCTATTGGAGCTGGAATTACCGCGGCTGCTGGCACCAGACTTGC
+
DDDDDIIIIHHIIIIIIIGHGHIIIIHIIIHIGIIIIHIIHIIIIHHHHIIIIIIIHEHIIHHEEHHGHIHHHIHHIIIIHCHHHHIIIHIIIIIIIIIHGGHHIIIIIIIIIIIIIIIIHIIIIHIIIIIIIIHHIIIIIGHIIIIIIIHIIIIIIIIIIHIIIIIIIIHIHHIIIIIIIHIHIIIIHIIIIIIIIIIIIIIIIHIIIIIIIIIIIIIIIIIIIIIIIIIIIHIHIIIHHIIIIIIIIIIIIIIIIIIIIIIIIIHIIIIIIIIIIIIIIHIHIIIIHEHDIIIIIIIIIIIIIIIIIIIIIIIIIIIIIIIIIIIIIIIIDDDDD
@HISEQ:969:HM2KJBCX2:2:1102:6953:21729 2:N:0:ACTATGCA
CTCCAGGTCATGCCCAACTATCCCTATTAATCATTACGTCGATCCTAGAAACCAACAAAATAGAACCATGCCGTCCTATTCTATTATTCCATGCTAATGTATTCGAGCAAAATGCCTGCTTTAAACACTCTAATTTTTTCAAGGTAAAGGTCCTGGTTCCACATGACACCCAATTAAGGACATCATGCTTCTCCAGAAGGTGAGAAATCAACTGCGACAGTTCATACCCCTTAAGGCACGACCATCACGTCAATCCCGAAATTCAACTACGAGCTTTTTAACTGCAACAACTTTAATATACGCTATTGGAGCTGGAATTACCGCGGCTGCTGGCACCAGACTTGCCCTCCAA
+
B@BDD1DHCHHFHIIIIDIGIHHEGHHEHHIHHIHIIGHEDEHCGFHHHFHHICHDGH?CFHCCHHG1C1CEDGHHHHHIIIEHGCF?F1<CFHHFDEEHHH@FCGFHHEHHEHEHHHHHHIFIHIIHHIIHHIGHHHHHHEHHEHFFHGAFHH1FHHHHHHHHEEEHHHCGHH@EGHGIIHHFHHECCCIIIHHFF@HHHIIHHFDGGEHCHHHHIHHCGHHHIIFHHHGFGG@CIHHFCIHG@IIIHCFIHHFC@IIIIHFIHEHHDHEGHGEHHHGCC?HHHIIHG<EHHFFIIHHHHHEGHEHHIHIIIIIIIHDHHIHHHIHHHHEEGIIIIIIHHHIIHHEDD@BD
@HISEQ:969:HM2KJBCX2:2:1102:15947:21409 2:N:0:ACTATGCA
CTCCAGGTCATGCCCAACTATCCCTATTAATCATTACATCGATCCTAGAAACCAACAAAATAGAATCGGATGTCCTATTTCATTATTCCATGCTAATGTATTCAAGCGTGAGCCTGCTTTAAACACTCTAATTTTTTCAAGGTAACAGTCCTAATTCCCCGTGACACCAAATTAATGGCATTACGGTTCTTTAGAAGGTGAGAAATCAATAATATCAGTACATACCAACGGCATGACCGAAACATTGATTCCGAAATTCAACTACGAGCTTTTTAACTGCAACAACTTTAATATACGCTATTGGAGCTGGAATTACCGCGGCTGCTGGCACCAGACTTGCCCTCCAA
+
D?DDDH?EFHHHHHECFHHEHHHGECEGHHIEHFHEHIHG=@CCHFCCH?@@GEHE?GH<@<11<<@G0@@EHEHHHEHEHEHCCGGEHEGHEFHHHCFHG?GEEEFFHHCHEGHHHH@GHIHEGHFFHHGHIGIEHHFHHIEHBGE1<<GGH8A?CHHFIHCHCGHF?HECGCHIIC@CGGHHF@HG?FDHE@GDHFEFHHG?GCGHGEFHHH?FHHGHEHHCC0BEEH1DD0D</EGCD1@11@HEEG?C1?FFHHC1IHGHEHCF<1FEC<11CCEEHHHHF@<1<@HGC<0<1@EHHEEE?HEGHG?F?DHDECDIHCIEEEEEG@HHHGC1<@@HG?DD@@D
@HISEQ:969:HM2KJBCX2:2:1102:16319:21444 2:N:0:ACTATGCA
CTCCAGGTCATGCCCAACTATCCCTATTAATCATTACGTCAATCCTAGAAACCAACAAAATAGGATCGAACGTCCTATTTCATTATTCCATGCTAATGTATTCAAGCGTTAGCCTGCTTTAAACACTCTAATTTTTTCAAAGTAACAGTCCAGTCTCCCCGCAACACCAAGTTAATGGCATTACGGTTCATCAGGAAGGAGGAATCAGTAAGACCAGTACGTACCAATGGCACGACCAATCTACTAACCCCGAAATTCAACTACGAGCTTTTTAACTGCAACAACTTTAATATACGCTATTGGAGCTGGAATTACCGCGGCTGCTGGCACCAGACTTGCCCTCCAA
+
DDDDCIIIIIIHHHHIIIIIIIIIHIIIIIIIGIIIIIIHIIIHHHHIIIIIIIIIEHIEFGEHCHIHHHHIIIIIHIIIHIIIIHIHHHIIHEHIHHIHIHIIIEHIIIIHIIIIIIIHHIHHHIIIIIHHHIIIIIIIIHIIIIIIIIHIIIHIIIIHEGIIIIIHIIHHIIHIIHHHHIIIHIHHIIIIIIIHIIIHHIIIIIIIIIIIIIIHHIIIIIIIIIIIHHIIIIIIIIIIIHHHHIIIIIIHIIIHEHIIHHIIIIIIIIIIHIIHIIIIIIIIIIHFIIIIIHIIIIIIIIIIIIIIIIIIHIIIIIIHIIIIIIIIIIIHHHHIHHIIIDDDDD
@HISEQ:969:HM2KJBCX2:2:1102:8974:21928 2:N:0:ACTATGCA
CTCCAGGTCATGCCCAACTATCCCTATTAATTATTACGGTGATCCTAGAAACCAACAAAATAGAACCATGCCGTCCTATTTTATTATTCCATGCTAATCTATTCAAGCACTAGCTTGCTTTAAGCACTCTAATTTTTTCAAGGTAATAGCTCTGCTTCCCCAACGCACCAAATTAATGGCATGAAGGTTATTCAGAAGGTAAGAATCCATCAAATCAGTACGAACAGTGAAGCCCGACCGATAGACAGATTCCGAAATTCAACTACGAGCTTTTTAACTGCAACAACTTTAATATACGCTATTGGAGCTGGAATTACCGCGGCTGCTGGCACCAGACTTGCCCTCCAA
+
0<<DD1G<1<G1FHHCC0GHII?CGEHEE1F111<@GEEECC1D<G?F?HEHIC@EG<<C@G@HEHEEF?E@/0//D@1<C<CHI11DC<CEH<FECGHHEHHHHHHF?FHIFHCIHHIHHGGCEAHFB<F<FCHHHIIII?@HHHFHGIIHHCHHEEEGDHGE@GHHHGHE@@HHIGIIIIHEHEGIHHHIIIHGIHHHHHCHHHHIIIIHIHHGCGFGHIHGEHHH?HHCEIHHGDHF@IHHFGFGHHCHHHHHHHHIHHHHHGEHHIH@HIHEHHHHIHHIIHHG<?HHHEIIHEHEHHHEEIHHEHEHIGIIIHHIIIIIHIIIIHFHIIIHIHGCDIIDDB@@
@HISEQ:969:HM2KJBCX2:2:1102:15528:22316 2:N:0:ACTATGCA
CTCCAGGTCATGCCCAACTATCCCTATTAATCATTACGTCAATCCTAGAAACCAACAAAATAGGATCGAACGTCCTATTTCATTATTCCATGCTAATGTATTCAAGCGTTAGCCTGCTTTAAACACTCTAATTTTTTCAAAGTAACAGTCCTGTTTCCCTGCAACACCAAATTAATGACATTACAGTTCTTCAAGAAGGAGGAATCAGTAAAGCCAGTACATACCATAGGCACGACCAACCTACTGACCCCGAAATTCAACTACGAGCTTTTTAACTGCAACAACTTTAATATACGCTATTGGAGCTGGAATTACCGCGGCTGCTGGCACCAGACTTGCCCTCCAA
+
DDDDDHHIIIIIIIIIIIIIIIIIIIIIIIIIIIIIIHIIIIIIHIHIIIIIIIIIIHIIIIIIIIIIIIIIIIIIIIIIIIIIIIIIIIIIIIIIHIIIHIIIHIHIIIIIIIIHHIIIIIIIHIIIIIIIIIIIIIIIIIIIIIIIIIIIIIIHGHIIHIIIIIIIIHIHIIIIIIIIIIIIIIIIHIIIHIIIIIIIIIIIIIIIIIGIIIIIIIIIIIIIIIIIIIIIIHIIIIIIIHHHHIIIIIIIIIIIIIIIIIIIIIIIIHIIIIHIIIIIIHIIIIIIIIIIIIIIHIIIIIIIIIIIIIIIIIIIIIIIIIIIIIIIIIIIIIIIIIIIIDDDDD
@HISEQ:969:HM2KJBCX2:2:1102:12787:22070 2:N:0:ACTATGCA
CTCCAGGTCATGCCCAACTATCCCTATTAATCATTACGTCAATCCTAGAAACCAACAAAATAGGATCAAACGTCCTATTTCATTATTCCATGCTAATGTATTCAAGCGTTAGCCTGCTTTAAACACTCTAATTTTTTCAAAGTAACAGTCCTGTTTCCCTGCAACACCAAATTAATGGCATTACAGTTCTTCAGAAAGGAGGAATCAGCGAGACCAGTACGTACCAATGGCACGACCAACCTGCTGACCCCGAAATTCAACTACGAGCTTTTTAACTGCAACAACTTTAATATACGCTATTGGAGCTGGAATTACCGCGGCTGCTGGCACCAGACTTGCCCTCCAA
+
DDDCDIIIHIIIIIIIIHIIGHIHIHIIIIIIHIIHIIIIHIIIIIIIHHIIIHIIHIIGHEDGHHIIIHIIHHHIIHIIHHIIIIHIIIIHIIHEHHHIIIHIIHHGHIIHHIHHIIIIHHHHIIIIIIIIHHIIIIIHHIHIIIHIIIIIIIHIIIIIIHHIIIHIIHHHHIIIIIIIIIIIIIIHHIHIIIIIIIIIIIIIIIIIIIIIIIIIIIIIIIIIIIIIHHHIIIIHHIIIHHIIHIIIIIIIIIIIIIIIHIIIIIIIIIIIIHGIHGIIIIIHHHHIIIIIIIIIIIIIIIIIIIIIIIIIIIIIHIIIIIIIIIIIIIIIIHIHIIIIIBCDDD
@HISEQ:969:HM2KJBCX2:2:1102:8751:22367 2:N:0:ACTATGCA
CTCCAGGTCATGCCCAACTATCCCTATTAATCATTACGTCAATCCTAGAAACCAACAAAATAGGTTTGAACGTCCTATTTCATTATTCCATGCTAATGTATTCAAGCGTTAGCCTGCTTTAAACACTCTAATTTTTTCAAAGTAACAGTCCTGTTTCCCTGCAACACCAAATTAATGGCATTACAGTTCTTCAGAAAGGAGGAATCAGCGAAACCAGTTCATACCAGTGGCACGACCAACCTGCTGACCCCGAAATTCAACTACGAGCTTTTTAACTGCAACAACTTTAATATACGCTATTGGAGCTGGAATTACCGCGGCTGCTGGCACCAGACTTGCCCTCCAA
+
DBB@DHIGHHHEIHHHHIIHIHHHHHIIGHHGHIIHF@GHHHHEHIIHHIEHHFHHIHCHHIHHHHEHH@GEGHIHHHHHHHIFHHHIHEHHHFHIIIIIIFGIIIIHHHHHHGIHIHIIIHHHHHIIGHHIIIHIDHHHHIIHIHHIIGDCGIHHIIIIIIHHGHHHEGEHFHHIIIHGIIHHHHEFHIIIIIIIFHHHHHHHHIHGIHHHHIIHHHHHIIGIHHIIIIIHIIIIIIIIGHEHHIHIDHGCHHHIIHHHIIIIIHGIIIHHHHFHIIIHHHHFEGEHIIIIHIHHE@HGHHHHFIHHIIIHIIHIGIIIIIHIHIIHEEHIIHHHGHHHGB@DBB
@HISEQ:969:HM2KJBCX2:2:1102:16114:22366 2:N:0:ACTATGCA
CTCCAGGTCATGCCCAACTATCCCTATTAATCATTACCTCAGATTCCGAAGACCAACAAAATAGAACCGAGGTCCTATTCCATTATTCCATGCAACATTATTCGGGCGTTACGCCTGCTTTGAGCACTCTAATTTTTTCAAAGTAAACGTACCGATCGCCCATGACACTCGGTGAAGAGCACCAAGGGACGGCTCGGTAAAGTGTTCAGCCAAACAGTAGCCACTGGCAAGTGGACCGTATAGCTTGAACTGAGATCCAACTACGAGCTTTTTAACCGCAACAACTTTAATATACGCTATTGGAGCTGGAATTACCGCGGCTGCTGGCACCAGACTTGCCCTCCAA
+
CDDDDIIIIIIIIIGIIIIIIIHIIHIIHHIHIIIIHHHIIIIIIIIIHIIIIHIIIIIFIIIIHHIIIIHIIIIIHHHIIIHHIIIHHIHHHIHIIIIIIHHIIIHIIIIIIIIIIIIIHHEHHIIIIIIIIIIIIIIIIIIIIHHIIIIIIIIIIIIIIIIHIIIIHIIIHIIIIIIIIIIIHIIIIIIIIIIIIIIIIIIIIIIIIIIIIHIIIIHIIIIIIIIIIIIIIIIIIIIIHIIIHIIIIIIIIHHHIIIHIIHHIIIIIIIIIIHIIHIIIIIHHIIIIIIIHHIIIIIIIIIIIIIGIIIIIIIIIIIIIIIIIIHIIIIIIIIIIIIIIDDDDD
@HISEQ:969:HM2KJBCX2:2:1102:2030:22106 2:N:0:ACTATGCA
CTCCAGGTCATGCCCAACTATCCCTATTAATCATTACGTCGATCCTAGAAACCAACAAAATAGGTTCGATCGTCCTATTTCGTTATTCCATGCTAATGTATTCAAGCGCGAGCCTGCTTTAAGCACTCTAATTTTTTCAAAGTAACAGTCCTGTTTCCCCGCAACAACAAATTAATGCCATCACGGTTCTACAAGAAGGAGGGACCAGTGAGGCCAGTGCATACCAGTGGCACGACCAACCTACTGGCCCCGAAATTCAACTACGAGCTTTTTAACTGCAACAACTTTAATATACGCTATTGGAGCTGGAATTACCGCGGCTGCTGGCACCAGACTTGCCCTCCAA
+
DDDDDIIIIIIFHHIIIHIIIIIHHIIIIIIIIHIIIIHIIHIIIIE@HIIIHCHGHHIIIIIGHFEHHIE/GEH=EHHHHIEHIIGIIHIEHIIFIIHHIDHHHIIIIIIIIIIIIIHHHHIIHHIIIHHEHGHIHHHHFIHHHHIHHHHHIIIIIIIIHEIHIHHHHEHHHHHHH?HHHHGHECHIHHHHHIHEEIIIIGIHIIIIIIIIHIIHIIIHIIIIIHHIHIHIIIIIGIIIIIHHHIIIIIHFHIIIIHHHIIIIIHIIHIIIIIHIHIIIHHIIIIIIIHHDIIIIIIIIIIIIIIIIIHIIIIIIIIIIIIIIIIIIIIIIIHIIIIIIIDADDB
@HISEQ:969:HM2KJBCX2:2:1102:6944:23111 2:N:0:ACTATGCA
CTCCAGGTCATGCCCAACTATCCCTATTAATCATTACGTCAATCCTAGAAACCAACAAAATAGGATCAAACGTCCTATTTCATTATTCCATGCTAATGTATTCAAGCGTTAGCCTGCTTTAAATACTCTAATTTTTTCAAAGTAACAGTCCTGTTTCCCTGCAACACCAAATTAATGACATTACAGTTCTTCAAGAAGGAGGAACCAGTAAAGCCAGTACATACCAGAGGCACGACCAACCTACTAATCCCGAAATTCAACTACGAGCTTTTTAACTGCAACAACTTTAATATACGCTATTGGAGCTGGAATTACCGCGGCTGCTGGCACCAGACTTGCCCTCCAA
+
DCDDDIIHIIIIIIIIGHHIIIIIIIIIHGIIIIIIIIIIIIIIIIIEHIIIIIIIIHHHHHIIIIIIGHIIHHHHIIIIGIIIIIHEHIHHIIIIIHHIIIIIIIIIIIIIIIIHHHHIHHHHIIHHHIIIIIIHIIHHIIIIIIHHHIIIIIIIIIIIIIIIIIIIHIIIIIIIIIIIHIIIIIGIHIIIIIIHGHHHHIIIIIHIIHIHHCHGIIIIIIIIIIIIIHIIIHHIHHHIIHGHHIIIIHGIIIGIHHIIIIHIHFEIIIIIIIIIIIIIIHCHHHHIIHIIIIIIIIIHHHHIHIIIIIIIIIIIIIIIIIIHIIIIIIIIIIIIIIIHIDDDDD
@HISEQ:969:HM2KJBCX2:2:1102:20025:23491 2:N:0:ACTATGCA
CTCCAGGTCATGCCCAACTATCCCTATTAATCATTACGTCAATCCTAGAAACCAACAAAATAGGATCAACGTCCTATTTCATTATTCCATGCTAATGTATTCAAGCGCGAGCCTGCTTTAAACACTCTAATTTTTTCAAAGTAACAGTCCTGATTCCCCACCACACCAAATTAATGACATGATGGTTCGTCAGAAGGTAGAAATCAGTAACACCAGTACGTACCGAAGGCACAACCAGCGTACTAATCCCGAAATTCAACTACGAGCTTTTTAACTGCAACAACTTTAATATACGCTATTGGAGCTGGAATTACCGCGGCTGCTGGCACCAGACTTGCCCTCCAA
+
ADCDBIIIIIIIHHIIIIIIIIIIIHHIHHHHIIHIIIHIIIIIIIIIIIIIFHHHIIIIIIHGIIHHHEHHHIHIHIIIHIIIIEHHIIHFHHHHHHHIIEHHHHHHHIIIHHHFFGEHIIIIIIHIIHHIIIHIHIIIHHIIIIIIIIIHHIIIIIHIIIIHHGIIIHHHHHEGHEHEHHHIHHHHIHHIHIIIIHIHIIIIHHHHIHFHHHIIHIIIIIHHIIIIIIHE?IIHIIIIHIIHIFCCDHIIIIIHIHHHHHIIIIIIIIHIIIIGHHIIIHHGEEHIIIIHIHIIHIIIIIIIIIIIIIHIIIIIHIIIIIIIIIHHHIIIIIIIHHIIDCCDD
@HISEQ:969:HM2KJBCX2:2:1102:2888:23813 2:N:0:ACTATGCA
CTCCAGGTCATGCCCAACTATCCCTATTAATCATTACGTCGATCCTAGAAACCAACAAAATAGGGTCAAACGTCCTATTTCATTATTCCATGCTAATGTATTCAAGCGTGTGCCTGCTTTAAACACTCTAATTTTTTCAAAGTAACGGTCCTGATTCCCCATGACACCAAATTAATGACATCACAGTTCGTCAGAAGGTAGAAATCAATAATACCAGTGCATACCGGAGGCACGACCAATATATTGATCCCGAAATTCAACTACGAGCTTTTTAACTGCAACAACTTTAATATACGCTATTGGAGCTGGAATTACCGCGGCTGCTGGCACCAGACTTGCCCTCCAA
+
DCDDDIIIIIIIIHIIIIIIIIIIIIIIIIIIIIIIIIIIIHIIHIHIHIHIHIIIHIIIIIIIHIIIIIHIIIIIIIIIIIHIHIIFIHIIIIIIIIIIIFIIIIIIIIIIIIIIIIIIIHHHIGIHHIIIIIIIIIIIHIIIHHIIIIIIIHIIHIIIIIIHIHIIIIIIIIIHIIIIIIIIIIIIIIHIIIIIIIIIIIIIIIIIIHIIIIIIIIIIIIIIIIIIIIIIIIIIIIIIIIHHGIIIIIIIIIIIIIIIIIHIIHIIIIIIIHHIIIIIIIIIIHIIIIIIIIIIIHHFGIIIIIIHIIIIIIIIIIIIIIIGIIIIIIIIIIIIIIIIIDDDDD
@HISEQ:969:HM2KJBCX2:2:1102:20468:23524 2:N:0:ACTATGCA
CTCCAGGTCATGCCCAACTATCCCTATTAATCATTACGTCAATCCTAGAAACCAACAAAATAGGATCGAACGTCCTATTTCATTATTCCATGCTTATGTATTCAAGCGTTAGCTTGCTTTAAACACTCTAATTTTTTCAAAGTAACAGTCCAAATTCCCCGCAACACCAAATTAATGGCATTACGGATCATCAGGAAGGAGGAATCAGTGAGACCAGTACATACCAGAGGCACGACCAACCTACTGACCCCGAAATTCAACTACGAGCTTTTTAACTGCAACAACTTTAATATACGCTATTGGAGCTGGAATTACCGCGGCTGCTGGCACCAGACTTGCCCTCCAA
+
DDDCDIIIIIIIIIIIIIIIHIIIIIIIIIIIIIIIIIIIIIIIIHIIIIIIIIIIIIIIIIHHIIIIHHHHHHIIIIIIIIIIIIIIIIIIIIIIIIIIIIIIIHIIIIIIIIIIIIIIIIIIIIIIIIIIIIHIHIIIIIIIIIIIIIIIIHIIIIIIIIIIHIIIIIIIIIIIIIIIIIIIIIHIIIIIIIIIIIIIIIIIIIIIIIIIIIIIIIIIIIIIIIIIIIIIIIIIIIHIIIHGHIIIIIIIIIIIIIIIIIIIIIIIIIIIIIIIIIIIIIIIIIIIIIIIIIIIHHHFFIIIIIIIIIIIIIIIIIIIIHIIIIIIIIIIIIIIIIIIIDDDDD
@HISEQ:969:HM2KJBCX2:2:1102:8317:24143 2:N:0:ACTATGCA
CTCCAGGTCATGCCCAACTATCCCTATTAATCATTACGGTGATCCTAGAAACCAACAAAATAGAACCATGCCGTCCTATTTTATTATTCCATGCTAATCTATTCAAGCACAAGCCTGCTTTAAGCACTCTAATTTTTTCAAGGTAATAGCTCTGCTTCCCCAACGCACTAACTTAATAGCATGCTGGTTGTTCAGAAGGTAGGAATTCATCAGGCCAGTGCGGACAGTGAAGCCCGACCAACCGACAAACTCCGAAATTCAACTACGAGCTTTTTAACTGCAACAACTTTAATATACGCTATTGGAGCTGGAATTACCGCGGCTGCTGGCACCAGACTTGCCCTCCAA
+
DDDDDIIGHGIIGIIIIIIEHHGHHHFIIIIIHIEHHCDHHHHHHIEHHHEHHHIHHEHHHHHFHEHIGFGGHGHIIGGEGHFHIFHEHHIEEFHIIIHIHIHHHHHIIHIIIHHIIHHGGHIHIHIHEHEECFHIIHHDIIIIHGHHIGIIIFHIEHHHHDHHHIIIHGGIIIIHHH?DHIIIIIIIIIIIGIIIHIIIIIHHEEHIIHHHHGGIIIHIIIIIGIIIIIIIIGHHIIIIIGHFHHHHHIIIIHHEGIIHFHIHIIIIIIHIIIIH@IIIIHIHIIIGIHIIIHIIIGIHIIHIIIGHHIHIIIIIIIIIIIIIIIHIIIIIIIIIIHIIIIIDDCDD
@HISEQ:969:HM2KJBCX2:2:1102:9944:24250 2:N:0:ACTATGCA
CTCCAGGTCATGCCCAACTATCCCTATTAATCATTACGTCAATCCTAGAAACCAACAAAATAGGATCGAACGTCCTATTTCATTATTCCATGCTAATGTATTCAAGCGTTAGCCTGCTTTAAACACTCTAATTTTTTCAAAGTAACAGTCCTGTTTCCCTGCAACACCAAATTAATGGCATTACAGTTCTTCAGAAAGGAGGAATCAGCGAAGCCAGTGCATACCAGTGGCACGACCAACCTGCTGACCCCGAAATTCAACTACGAGCTTTTTAACTGCAACAACTTTAATATACGCTATTGGAGCTGGAATTACCGCGGCTGCTGGCACCAGACTTGCCCTCCAA
+
DDDADHIIIIIGIIIIIIIIIIIGIIIGIIIIIIIIIIIIIIIIIIHIIIIIIIIIIGIIIIIGIIIIHIIHHIIIIHHHHIIIIIIIIIEHIIIHIIIHGIIIIHIHIHIHIIHGIIIIHIIHIIIIIHIIIIIIIIHIIIIIHIIIIHIIIIIIIIIHIIIHIHHHHIIHIIIIIIIHGHIHIIIIIIIIIIIIIIIIIIIIIIIHIIIIIHIIIIIIIIIIIHIIIIIIIIIHIIIIHIIHHIIIIIIIIIIIIHIIIIIIIIIIIIIIIIHIIIIIIIIIIIIIIIIIIIIIIIIIIIIIIIIIIIIIIIIIIIIIIIIIIIIIIIIIIIIIIIIIIDDDDD
@HISEQ:969:HM2KJBCX2:2:1102:8601:24470 2:N:0:ACTATGCA
CTCCAGGTCATGTCCAACTATCCCTATTAATCATTACGTCAATCCTAGAAACCAACAAAATAGGATCAAACGTCCTATTTCATTATTCCATGCTAATGTATTCAAGCGTTAGCCTGCTTTAAACACTCTAATTTTTTCAAAGTAACAGTCCTGTTTCCCTGCAACACCAAATTAATGGCATTACAGTTCTTCAGAAAGGAGGAATCAGCGAGACCAGTACGTACCAATGGCACGACCAACCTGCTGACCCCGAAATTCAACTACGAGCTTTTTAACTGCAACAACTTTAATATACGCTATTGGAGCTGGAATTACCGCGGCTGCTGGCACCAGACTTGCCCTCCAA
+
DADDDEEGHHHHIFGHHEHIIHHIHHIIIGHIIIHE@DGHIHIIIIHEEHIIFHHHEHFHHIEH?FHHIHH0F@EEEHHHHIIIGIIEGHHHH11FFHHIIGFGHDHHBGH@?FHIIIHHHFHHHHHFG@GIHHHFCFHECGFHHHHHHHHEIHHIEHHHF?@FHHGHHH9HGHHHD<FHEHHIHHHEEHHIIGIIIHHFIIHDIIIGIIGF<1HHHGHEGEHECIIHHHHIHIHIHIHHCFCFDHIIHBHHHHHCG@EG@EHGHEIIHIHIHGEHIIHIIIIHG@CEIIIHIHGHHHHHGIHIIIHIHIIIIIHIIIHHGIIIIHEHIIIH?IIHIIHGFBDADD
@HISEQ:969:HM2KJBCX2:2:1102:5160:25365 2:N:0:ACTATGCA
CTCCAGGTCATGCCCAACTATCCCTATTAATCATTACGTCAATCCTAGAAACCAACAAAATAGGATCGAACGTCCTATTTCATTATTCCATGCTAATGTATTCAAGCGTTAGCTTGCTTTAAACACTCTAATTTTTTCAAAGTAACAGTCCAAATTCCCCAAAACACCAAATTAATGGCATTAAGGTTCATCAGGAAGGAGGAATCAGTGAGACCAGTACATACCAGAGGCATGACCAACCTACTAACCCCGAAATTCAACTACGAGCTTTTTAACTGCAACAACTTTAATATACGCTATTGGAGCTGGAATTACCGCGGCTGCTGGCACCAGACTTGCCCTCCAA
+
DDDDDHIHIIIHIHIGIIHHIIIIIIIIHIHIIIIIHHIIIIHIIIIIIGHIIIIIHFHHHG<EHHIHGIIIHHIIIIIIIIHHIHHHHIHIFHIEHHEHHIIHHHGHIIIHHIIHFHFHHIHHHIIIIIHHHHIHHHFFHHIIIHIIGHHHHHHHIIIIIIIIIHIHIHHIIHHIHHHHGIIIIIHGIIIIHHEIIHHHCIIIHHHHEHFEIHIHHHHHIHIIIIIIHIIIIHHDHHHEHHGFGHIIIIIIGIIIIHIIIHHHHGHHHIIIHHFGIHFHHIHHIIHHIHEFIIIIIHHGIHHIIIHHIGIIIIHHHIIIIIIIIIIIHIIHEIIIIHIIHD?DD@
@HISEQ:969:HM2KJBCX2:2:1102:2238:25829 2:N:0:ACTATGCA
CTCCAGGTCATGCCCAACTATCCCTATTAATCATTACGGTGGTCCTAGAAACCAACAAAATAGAACACAACGTCCTATTCTATTATTCCATGCTAATCTATTCAAGCAATAGCCCGCTTTAAACACTCTAATTTTTTCAAAGTAATGGTCCTGGCTCCCCAACACACCATACTGGTTCACCAGAAGGAAGACCCGACAGCAGACAGTACTCGCCAAAGACGGACCGCCCGGCCAGGCCTAAAATTCAACTACAAGCTTTTTAACTGCAACAACTTTAATATACGCTATTTGAGCTGGAATTACCGCGGCTGCTGGCACCAGACTTGCCCTCCAA
+
ADDDDIIIIIIIIGIIIIIIIIIIIIIIIIIIIIIIIIIIIIIIIIIIIIIIIIIIIGIIIIIIIIIIIIFHEHIGHIIIIIIIIIIIIIIIIIIIIIIIIIIIIIIIIIIIIIHIIIIIIIIIIIIIIIIIIIIHIIIIIIIIIIHIIIIIIIIHIIIIGIIIIIIIIIIIHIIHIIIIIIIIIIIIIIIIIIIIIIIIIIIIIIIIIIIIIIIIIIIIIIIIIIIIIIIIIIIIIHIIIHIIIIIIHIIIIIIIIIIIIIHIIIIIIIIIIIIIIIIIIHIIIIIIIIIIIIIIIIIIIIIIIIIIIIIIIIIIIIIIIIIIIIIIIDDDDD
@HISEQ:969:HM2KJBCX2:2:1102:14428:25745 2:N:0:ACTATGCA
CTCCAGGTCATGCCCAACTATCCCTATTAATCATTACATCGATCCTAGAAACCAACAAAATAGAATCGGATGTCCTATTTCATTATTCCATGCTAATGTATTCAAGCGTGAGCCTGCTTTAAACACTCTAATTTTTTCAAGGTAACAGTCCTAATTCCCCGTAACACCAAATTAATGGCATTACGGTTCTTTAGAAGGTGAGAAATCAATGATAACAGTGCATACCAACGGCATGACCGAAATATTGATCCCGAAATTCAACTACGAGCTTTTTAACTGCAACAACTTTAATATACGCTATTGGAGCTGGAATTACCGCGGCTGCTGGCACCAGACTTGCCCTCCAA
+
DDDDDIIIIIIIHIIHHIIIIIIIIIHIIHIHIIIIIIIIIIIIIIGHIIIIIIIIIIIHHIIHIIIFHHIHGGHHHHHIIIHIHHHIIHHGFIIIFHHIIIIIIGIIHHIIHHHIIIIIHIHIIIIIIIIIHIIIIIIIIIIIIIIIIIIIIIIIIHHIIIIIHIHIIIHHCIIIIIIIIGIIIIIIIIIII;HHEIIIIIIIIIIIIIIIIIIIIIIIIHIIIIIIIIIIIIIHIIIIIIIIHHIIIIIIGIIIIIIHIIIIIIIIIIIIIIIIHIIIIIIIHHIIIIIIIIHIIIIIIIIIIIIIIIIIIIHHIIIIIIIIIIIIIIIIIIIIIIIIIIDDDDD
@HISEQ:969:HM2KJBCX2:2:1102:12213:26215 2:N:0:ACTATGCA
CTCCAGGTCATGCCCAACTATCCCTATTAATCATTACGGTGATCCTAGAAACCAACAAAATAGAACCATGCCGTCCTATTCTATTATTCCATGCTAATGTATTCGAGCAAAAATGCCTGCTTTAAACACTCTAATTTTTTCAAGGTAAAGGTCCTGGATCCGCAAGACACCCAATAAAGGACATCAAGTTTCTCCAGAAGGTGAGAAATCAACAGTGACAGTTCATACCCCTTAAGGCATGACCATCACGTCAATCCCGAAATTCAACTACGAGCTTTTTAACTGCAACAACTTTAATATACGCTATTGGAGCTGGAATTACCGCGGCTGCTGGCACCAGACTTGCCCTCCAA
+
BDDDDIHHIIIIHIIIIIIIIIIIHHIIIIIIIIIIIHIIIIIIHIHIHIIHIIHIHHIGIIIIIIHHIGHHIIHHIGIFHHHHIHHHHHHHIIIFHHCEHHHIIIIIHHIIIHGHIIIIIIIIIIIIHHIIHHHIIHIIHHIIIHHIIIIIIIIIHIIHIIGIIHIIHHHIIIIIIIHIIIIIIIIIIHHIIIIIIIIIIHIHHIIIHIIIIIIIIIIIIIHIIIIIIIIIIIGIHIIIIIIIHIIIIHHDIIHHIIIIIIIIIIHGIIIGIIIIIIHIIIIIIIIIHIIIIIIIIIIHGIIIIIIIIIIIIIIIIIIIIIIIIIIIIIIIIIIIIIIIIIIIIIIIDDDDD
@HISEQ:969:HM2KJBCX2:2:1102:14787:26580 2:N:0:ACTATGCA
CTCCAGGTCATGCCCAACTATCCCTATTAATCATTACGTCAATCCTAGAAACCAACAAAATAGGTTTGAACGTCCTATTTCATTATTCCATGCTAATGTATTCAAGCGTTAGCCTGCTTTAAACACTCTAATTTTTTCAAAGTAACAGTCCTGTTTCCCTGCAACACCAAATTAATGGCATTACAGTTCTTCAGAAAGGAGGAATCAGCGAAACCAGTTCATACCAGTGGCACGACCAACCTGCTGACCCCGAAATTCAACTACGAGCTTTTTAACTGCAACAACTTTAATATACGCTATTGGAGCTGGAATTACCGCGGCTGCTGGCACCAGACTTGCCCTCCAA
+
A@D@DIHIIHFHHIHHHIIIEHHIIHHHHIIIIHIIIIIIHIHFHHHHHHIIEHIIHHIIH1DGEHHHHFHCCECHFHFHHHHI@CC@GHE<?FFHIIIIHHGHHDHHHHHHHHHHHEEHHHHHHHIIIIHHHHIHIHHHIIHHHIIGIIIIIHHHGHIHFIGHHHHHHHGHHHHIIIIIHHIIHIIIHHGIIHIIIIIHHIIIIIIIIHHIIIIHHIHHIIHIIHIHEHHHIHIIIIIGIHIHHIIIIIIIIIIHIIHIHIIHHIIHGIHIIIHHHIIIIHIHHIIIIHHIIIIIIIIIIIHIIHHHHIIIIIHIGIIHIHEHHEIIIIIIHEIHIIIIHACDD?
@HISEQ:969:HM2KJBCX2:2:1102:4599:27065 2:N:0:ACTATGCA
CTCCAGGTCATGCCCAACTATCCCTATAATCATTACGTCAATCCTAGAAACCAACAAAATAGGTTTGAACGTCCTATTTCATTATTCCATGCTAATGTATTCAAGCGTTAGCCTGCTTTAAACACTCTAATTTTTTCAAAGTAACAGTCCTGTTTCCCTGCAACACCAAATTAATGACATTACAGTTCTTCAGAAAGGAGGAATCAGCGAAGCCAGTACATACCAGTGGCACGACCAACCTGCTGACCCCGAAATTCAACTACGAGCTTTTTAACTGCAACAACTTTAATATACGCTATTGGAGCTGGAATTACCGCGGCTGCTGGCACCAGACTTGCCCTCCAA
+
DDDDDIHIIIIIGIIIIIIIIIIIIIIHIIIIIIIIIHHIIIHIIIIIHIIIIIIIHIIHFFFDCGEHIHHIIIIIIIIIIIIIIHHHEHIHHIIIIIIIIIIIHIIIIIHIHIIHIIIIIIGIIIHIIHIHIIHHHIHHIIIHFHHIIIIGIIIIIHIIHIIGIIIIIHHHHIIIIIIIHIIIIIIIIIIIIIIIIIIHHHIHIIII;IIIHIIIFHGIIIIIIIIIIGIIIIIIIIGIIIIHIIIHIIHIIIIIIIHIIIIIIIIIIIHIHFIIIIIIIIIHHIIIGIIIIIIIIIIIIHIIIIIIIIIIIIIIIIHIIHIIIIIHIIIIIIIIIIIIDDDDD
@HISEQ:969:HM2KJBCX2:2:1102:2161:27240 2:N:0:ACTATGCA
CTCCAGGTCATGCCCAACTATCCCTATTAATCATTACGTCAATCCTAGAAACCAACAAAATAGGATCAAACGTCCTATTTCATTATTCCATGCTAATGTATTCAAGCGTTAGCCTGCTTTAAACACTCTAATTTTTTCAAAGTAACAGTCCTGTTTCCCTGCAACACCAAATTAATGGCATTACAGTTCTTCAGAAAGGAGGAACCAGCGAGACCAGTACGAACCAAAGGCACGACCAACCTGCTGATCCCGAAATTCAACTACGAGCTTTTTAACTGCAACAACTTTAATATACGCTATTGGAGCTGGAATTACCGCGGCTGCTGGCACCAGACTTGCCCTCCAA
+
DDDDDIIHIIIIIIIIIEHIIIIIIIIIIHIIIIIIIIIIIIIHHIIIEHFHHIIIFHGIIIIIGHHIIHIHFEHIIIHIGHIIIIIIIIIIHEHHIIIGHIIIIIIIIIIHHHIIIIIIIIIHIIIIHHIIIEEHIIHHIHIIIHHIIIIIIIIIIIIIHEHIIHGIIHHHIHIIIHIIIIIIIIIHHIIIIIIIIIIHIIIIIIHHIIIIIGIIHIIHHIHIIIHCHHIIHIIHIIIIIIHHIIIIIIIHIIIHIIGIIIIIIIHIIIIIIIHIIIIIIIIIIIHIIIHIIIIIIIIIIIIIIIIIIIIIIIIIIIIIIIIIIIIIIIIIIIIIIIIIIDDDDD
@HISEQ:969:HM2KJBCX2:2:1102:17968:27978 2:N:0:ACTATGCA
CTCCAGGTCATGCCCAACTATCCCTATTAATCATTACGTCAATCCTAGAAACCAACAAAATAGGATCAAACGTCCTATTTCATTATTCCATGCTAATGTATTCAAGCGTTAGCCTGCTTTAAACACTCTAATTTTTTCAAAGTAACAGTCCTGTTTCCCTGCAACACCAAATTAATGACATTACAGTTCTTCAAGAAGGAGGAACCAGTAAAGCCAGTACATACCAGAGGCACGACCAACCTACTAATCCCGAAATTCAACTACGAGCTTTTTAACTGCAACAACTTTAATATACGCTATTGGAGCTGGAATTACCGCGGCTGCTGGCACCAGACTTGCCCTCCAA
+
ADDDDIIIIIIIIIIIIIIIIIIIIIIIIIIIIIIIIHIIIIIIIIIIIIIIIIIIIIIIIIIEHHIIIIIIIIIIIIIIIHIIIIIIHIIIGIIHIIIIIIHIIIHHHHHHIIIIIIHHIIIIIIIIIIGIIIIIIIIIIIIIIHIIHIGIIIIIIIIIIIIIIIIHIHIIIIIIIIIIHIIIIIIHIIIIIIIIIIIIIIIHIHIIIIIIIIIIIIIIIIIIHHIIHIIIIIIIIIHIIIHHFIGIIIIIIHIHIIHIHHHIIIIHIIIIIIIIIIIIIIIIIIIIIIIIIIIIIIIIIIIIIIIIIIIIIIIIIIIIHIIIIIIIIIIIIIIIIIIIIDDDDD
@HISEQ:969:HM2KJBCX2:2:1102:2233:28166 2:N:0:ACTATGCA
CTCCAGGTCATGCCCAACTATCCCTATTAATCATTACGTCAATCCTAGAAACCAACAAAATAGGATCAAACGTCCTATTTCATTATTCCATGCTAATGTATTCAAGCGTTAGCCTGCTTTAAACACTCTAATTTTTTCAAAGTAACAGTCCTGTTTCCCTGCAACACCAAATTAATGGCATTACAGTTCTTCAGAAAGGAGGAATCAGCGAAGCCAGTGCATACCAGTGGCACGACCAACCTGCTGACCCCGAAATTCAACTACGAGCTTTTTAACTGCAACAACTTTAATATACGCTATTGGAGCTGGAATTACCGCGGCTGCTGGCACCAGACTTGCCCTCCAA
+
DDDDDIIIIIIIIIIGHHIIIIIIIIIIIHIIIIHIIHIIIIIIIIIIIIIIIIHIIIIIIIIIGHIIIHHHIIIIIIHIIIIIIIIIHIIIIIIIIIIIIHIIIIIIIIIIIIIIHIIIIIIIIIIIHIIHHIIIIIIIIIIIIIIIIIIIIIIIIIIIIIHHIIHIIHIHIIIIIHIIIIIIHIIIIHIIIIIIIIIIIIIIIIIIIIIIIIGIIIIIIIIIIIHIIHIIIIHIHHIIIIHHCIIIIIHHIIIIIIIIIIIIIIIIIIIIIIIIIIIIIIIIIIHHIIIIIIIIIIIIIIIIIIIIIIIIIIIIIIIIIIIIIIIIHIIIIIIHIIIIIDDDDD
@HISEQ:969:HM2KJBCX2:2:1102:13017:27817 2:N:0:ACTATGCA
CTCCAGGTCATGCCCAACTATCCCTATTAATCATTACGGTGGTCCTTGAACCAACAAAATAGAACCACAACGTCCTATTCTATTATTCCATGCTAATCTATTCAAGCAAAAGCCTGCTTTAAACACTCTAATTTTTTCAAGGTAATGGTCCTGGCTCCCCGATACGCCCAATTAAGAACATACCGATTCACCAGAAAGATAGACCCGACGACAGAACAGTACTCGCCAGAGACGGACCGTCCGGCCAGGCCTAAAATTCAACTACGAGCTTTTTAACTGCAACAACTTTAATATACGCTATTGGAGCTGGAATTACCGCGGCTGCTGGCACCAGACTTGCCCTCCAA
+
ABDDCIIIIIIIGHIHIIIIIHIHHEHIEEHHHIHHIIIIIGIHHHHHHIIIHHIIIIHGHHIIIIHIHEE<GEEH?EC?FHHHHIIGIIIEEHHIHIIIHIHIHHIHHGHIIHHHIHIIIHIHIIIIHHHHHIIHHHHIIIIIHIHHIHIIHHIHIIIIHIIIHIIIIIIIIIIIIIHGIHHEIIIIHHG?GIHHIIHIIIHIHHIIIIIGIIIIIIIHDHCIHHIIHIIIIIIIHDHHHGIIHHIHIIIIIIIIIIIIHIHHHHIHHIIIIIHIIIIIIIIIIHIHHIIIHHHIHIHHFFHIIHIIIIIIHHIIIIIIIIIIIIIIIIIIIHIIHIIIIIDDDDD
@HISEQ:969:HM2KJBCX2:2:1102:16562:27287 2:N:0:ACTATGCA
CTCCAGGTCATGCCCAACTATCCCTATTAATCATTACGGTGATCCTAGAAACCAACAAAATAGAACCATGCCGTCCTATTTTATTATTCCATGCTAATGTATTCGAGCAAAAATGCCTGCTTTAAACACTCTAATTTTTTCAAGGTAAAGGTCCTGGATCCGCAAGACACCCAATAAAGGACATCAAGTTTCTCCAGAAGGTGAGAAATCAACAGTAACAGTTCATACCCCTTAAGGCATGACCATCACGTCAATCCCGAAATTCAACTACGAGTTTTTTAACTGCAACAACTTTAATATACGCTATTGGAGCTGGAATTACCGCGGCTGCTGGCACCAGACTTGCCCTCCAA
+
BBBDDIIHHHIHIIIIIIIIHIIGHIIHHIIIIIIHIIFHHIHCCGHHIIHHHHHHIIGHIIIIIGHHFHHHIIDCHHIIHFHHHHHIIHGHHHEEHHIHI@GHHHHHIIIIIIIIIIGIIIHHHIICHHHIIIIHHHHHIIHIIIIIHIIHIIIHIHECIIHIIIIIIIIGIIIHHHGIIIIIHHFHHEGHIIHHHHIIIIHHIIIIIIIIIIIIHHIIIIHHIHIIIIIIIIIIIIIIHHIIHIIIIHHGIIHHGIIIIIIIIIIIIHIIIIIIIIIIIIIIIIIIIIIIIIIIIIIIHIIIIIIIHIIIIIIIIIIIIIIIIIIIIIIIIIIIIIIIIIIIIIIIDDDDD
@HISEQ:969:HM2KJBCX2:2:1102:20672:28719 2:N:0:ACTATGCA
CTCCAGGTCATGCCCAACTATCCCTATTAATCATTACGGTGGTCCTAGAAACCAACAAAATAGAATCATCCGTCCTATTTTATTATTCCATGCTAATGTATTCAAGCAAAATGCCTGCTTTAAACACTCTAATTTTTTCAAAGTAAAGGTCCTGGTTCCCCGCGGCACCCAATTAAGGACATCGCGGTTCTCCAGAAGGTGAGAAATTGACTACACCAGTTCATACCCCTTAAGGCACGACCGATGTGTCAATCCCGAAATTCAACTACGAGCTTTTTAACTGCAACAACTTTAATATACGCTATTGGAGCTGGAATTACCGCGGCTGCTGGCACCAGACTTGCCCTCCAA
+
DDAD?GHHGEHHCCHHHHIHIG<GHHIHHIIHHHHFHIIHIIIHIHGIHHHHHEHHIHFIHHIFHHHIEGFH?CCEHHI1CHHHHI?GCF1CEGHGCHHFHCHHHHEFFEHIIGHIFIHHCHHEHEHHHHHHIHFEHFCHEHIHFHEHGIIHEEHG@IIIHHHCHHHEHFFHHHCHGFHIGHHHIHHGEIGGIIHHHIHHEIIIGHHECIIGHHEGGCGHGIHHH;IIHIHIIIIIIIHDGHFIHHHHEDGHHDIIIIIGIHIIIGIHHIIGIHIHIIIIIGIIIIIHHIGHIIHIHEDHIIIHGIIIHHIIIIIIIHIIIIIIIIIHHIIIIHIGIIHIHIIIIICDBAD
@HISEQ:969:HM2KJBCX2:2:1102:7232:29132 2:N:0:ACTATGCA
CTCCAGGTCATGCCCAACTATCCCTATTAATCATTACGTCAATCCTAGAAACCAACAAAATAGGATCGAACGTCCTATTTCATTATTCCATGCTAATGTATTCAAGCGTTAGCCTGCTTTAAACACTCTAATTTTTTCAAAGTAACAGTCCTGTTTCCCTGCAACACCAAATTAATGACATTACAGTTCTTCAAGAAGGAGGAATCAGTAAAGCCAGTACATACCATTGGCACGACCAACCTACTGACCCCGAAATTCAACTACGAGCTTTTTAACTGCAACAACTTTAATATACGCTATTGGAGCTGGAATTACCGCGGCTGCTGGCACCAGACTTGCCCTCCAA
+
DDDDDIIIIIIIIIIIIHIIIIIIIIIIIIIIIIHIIIIIIIIIIIIIIIIIIIIIIIHHHIHIIIIFIIIHIIIIIIIIIIIIIIIIIIIIIIIIIIIIIIIIIIIIIIIIIIIIIIIIIIIIIIIHHIIIIIIIIIIIIIIIIIIHHHIIIIIIHIIIIIIIIIHIIHIGHIIIIIIIIIIHIIIIIIIIHIIIIIIIIIIIIIHIHIIIHHIIIIIIIIIIIIIIIIIIIIIIIIHIIHHIIIIIIIHIIIIIIIIIIIIIIIIHIIIIIIIIIIIIIIIHIIIIHIIIIIIIIIIIIIIIIIIIIIIIIIIIIIHIIIIIIIIIIIIIIIIIIIIIIDDDDD
@HISEQ:969:HM2KJBCX2:2:1102:15912:28700 2:N:0:ACTATGCA
CTCCAGGTCATGCCCAACTATCCCTATTAATCATTACATCGATCCTAGAAACCAACAAAATAGAATCGGATGTCCTATTTCATTATTCCATGCTAATGTATTCAAGCGTGAGCCTGCTTTAAACACTCTAATTTTTTCAAGGTAACAGTCCTAATTCCCCGTGACACCAAATTAATGGCATTACGGTTCTTTAGAAGGTGAGAAATCAATAATATCAGTACATACCAACGGCATGACCGAAACATTGATCCCGAAATTCAACTACGAGCTTTTTAACTGCAACAACTTTAATATACGCTATTGGAGCTGGAATTACCGCGGCTGCTGGCACCAGACTTGCCCTCCAA
+
DDDDDIIIIIIIHIIIIIIIIIGIIIIIIIIIIIIIIIIIIHIIIIHIIIIIIIIIIIIIIIIHIIIIHHIIIFHIHIHIHHIIIIIHHIIHGIHHIIIIIIIIIIIIIIIIIIIIIIIIIHIHIIIHIIIIIIIIIIIIIIIIIIIIIIIIIIIIIIIIIIIIIIIIIIIHIIIIIIIIIIIIIIIIIIIIIIIIIIIIIIIIIIIIIIIIIIIIIIIIIIIIIIIIIIIIIIIIIGIIIIIIHHIIIHIIIIIIIIIIIIIIIIIIIIIIIIIHIIIIIIIIIIIIIIIIIIIIIIIIIIIIIIIIIIIIIIIIIIIIIIIIIIIIIIIIIIIIIIIIIGDDDDD
@HISEQ:969:HM2KJBCX2:2:1102:2387:30418 2:N:0:ACTATGCA
CTCCAGGTCATGCCCAACTATCCCTATTAATCATTACGTCAATCCTAGAAACCAACAAAATAGGATCGAACGTCCTATTTCATTATTCCATGCTAATGTATTCAAGCGTTAGCTTGCTTTAAACACTCTAATTTTTTCAAAGTAACAGTCCAAATTCCCCGCAACACCAAATTAATGGCATTACGGCTCATCAGGAAGGAGGAATCAGTGAGACCAGTACATACCAGAGGCATGACCAACCTACTAACCCCGAAATTCAACTACGAGCTTTTTAACTGCAACAACTTTAATATACGCTATTGGAGCTGGAATTACCGCGGCTGCTGGCACCAGACTTGCCCTCCAA
+
DDDDDIIIIIIIIIIIIIIIIIIIIIIIIIIIIIIIIIIIIIIIIIIIIIIIIIIIIIIIIIHHHIIHHIIHIIIIIIIIIIIIIIIIIIIIIIIIIIIIIIIHIIIIIIHIIIIIIIIIIIIIIIIIIIHIIIHIIIIIIIIIIIIIIIIIIIIHHIIIIIIIIIIIIIIIIIIIIIIIHIIIIIIIIIIIIIIIIIIIIIIIIIIIIIIIIIIIIIIIIIIIIIIIIIIIIIIIIIIIIIHHEHHIIIIIIIIIIIHGHIHIHIIIIIIIIHHIIIIIIIIIIIIIIIIIIIIIIIIIIIIIIIIIIIIIIIIIIIIIIIIIIIIIIIIIIIIIIHIIIDDDDD
@HISEQ:969:HM2KJBCX2:2:1102:17580:30332 2:N:0:ACTATGCA
CTCCAGGTCATGCCCAACTATCCCTATTAATCATTACGTCAATCCTAGAAACCAACAAAATAGGATCGAACGTCCTATTTCATTATTCCATGCTAATGTATTCAAGCGTTAGCTTGCTTTAAACACTCTAATTTTTTCAAAGTAACAGTCCAGATTCCTCGCAACACCAAATTAATGGCATTACGGCTCATCAGGAAGGAGGAATCAGTGAGACCAGTACATACCAGTGGCATGACCAACCTACTAACCCCGAAATTCAACTACGAGCTTTTTAACTGCAACAACTTTAATATACGCTATTGGAGCTGGAATTACCGCGGCTGCTGGCACCAGACTTGCCCTCCAA
+
DDD@DHIEHIIIIIIIIIIIIIIIIIIIIIIIIIIIIHHIGIHIHIGIHIIIHIIIHEHIHHIHIIIGEHIIIGIIHIHEHHIIIIEHIIIHIGHHIHIIIIHFIIIIIIIHIIIIHIIHHIIIFHHHIHIIIIHIIHHIIIIIIHHHHIIHHHHHHIIIIHHHHIIIHHIIHIHHIIIHHIHHIHHHIIIIIIIIIHIIIIIIHIIHIIIIIIIIIIIHIIIIIIIIIIIIIIIHIIIIIHHHGFGIGHGIIIIIHHIIHDIIIIIIGIIIHIIIIIIIHGIIIIIHGIHGIIIIIIIIIIIIIHIIIHHIHIIIIHIIIIIIIIIIIIIIIHIHIIIHIDDBBD
@HISEQ:969:HM2KJBCX2:2:1102:11274:31110 2:N:0:ACTATGCA
CTCCAGGTCATGCCCAACTATCCCTATTAATCATTACGTCAATCCTAGAAACCAACAAAATAGGATCGAACGTCCTATTTCATTATTCCATGCTAATGTATTCAAGCGTTAGCCTGCTTTAAACACTCTAATTTTTTCAAAGTAACAGTCCTGTTTCCCTGCAACACCAAATTAATGACATTACAGTTCTTCAGAAAGGAGGAATCAGCGAAGCCAGTGCATACCAGTGGCACGACCAACCTGCTGACCCCGAAATTCAACTACGAGCTTTTTAACTGCAACAACTTTAATATACGCTATTGGAGCTGGAATTACCGCGGCTGCTGGCACCAGACTTGCCCTCCAA
+
D@@BD?HFFGHG<<DGH@CCH?1D@FHHFH<GHFH?<G@EHEHGGCGH?FH?1DGDHF11<DC<11FEGCHC1CEG@G1DFHII1<<FFG<FHIIHIHHCIGHG@CHHFEHDFHHHGGCFHEEHHEHHHFGIIIHHEHHBHHEEHHEIHIHFHCHHHIHHHG@IHFGH9GHGIHHIHHIIIHHHIIIIIHIIIIHIIGIIHIIIHIIIIIIIIHIHHHFHIIIHIHHHE9GHHIHGIIIIIHHEDHGHHIHIHEIIHHIHHIIHEEGIIHIIIHGHIIHIHHHHIIIIIHIIHHIIIIIIIIHIIIIIIHIHIIGIHIIHHIIIHGG@HHHHHFIIIGIIIBAADA
@HISEQ:969:HM2KJBCX2:2:1102:16800:30902 2:N:0:ACTATGCA
CTCCAGGTCATGCCCAACTATCCCTATTAATCATTACGTCAATCCTAGAAACCAACAAAATAGGATCAAACGTCCTATTTCATTATTCCATGCTAATGTATTCAAGCGTTAGCCTGCTTTAAACACTCTAATTTTTTCAAAGTAACAGTCCTGTTTCCCTGCAACACCAAATTAATGACATTACAGTTCTTCAGAAAGGAGGAATCAGCGAAGCCAGTACATACCAAAGGCACGACCAACCTGCTAACCCCGAAATTCAACTACGAGCTTTTTAACTGCAACAACTTTAATATACGCTATTGGAGCTGGAATTACCGCGGCTGCTGGCACCAGACTTGCCCTCCAA
+
DDDDDHIHIIHIIIIIIIIIIIIIIIIIIIHIIIIIIIIIIIIIHHIIIHIIIIIIIIHHIIIFHHHIIIIIEHIIIIIIIIIIIIIIIIHHIHHHIIIIIIIIIIIIIIHIIIIIIIHIIIIIIIIIIIIIIIIIHHHGHIIIIIIIIIIIIIIIIIIIIIIIIIIIHIIIIIIIIIIIIIIIHIHIIIIIIIIIHIHIIHEIIIIIHIIIIIIIIIIIIIIIIIIHIIHIIIIIIIIIIIIHFIIIIIIIIIIIIIIHIIHIHFIIIIIIIHGIIIIIIIIIIIIIIHIIIIIIIIIHIIIIIIIIIIIIIIIIIIIIIIIIIHIIIIIIIHIIIIIIGDDDDD
@HISEQ:969:HM2KJBCX2:2:1102:15900:31031 2:N:0:ACTATGCA
CTCCAGGTCATGCCCAACTATCCCTATTAATCATTACGTCAATCCTAGAAACCAACAAAATAGGATCAACGTCCTATTTCATTATTCCATGCTAATGTATTCAAGCGCGAGCCTGCTTTAAACACTCTAATTTTTTCAAAGTAACAGTCCTGATTCCCCACCACACCAAATTAATGACATGATGGTTCGTCAGAAGGTAGAAATCAGTAACACCAGTACGTACCGAAGGCACGACCAGCGTACTAATCCCGAAATTCAACTACGAGCTTTTTAACTGCAACAACTTAAATATACGCTATTGGAGCTGGAATTACCGCGGCTGCTGGCACCAGACTTGCCCTCCAA
+
?DDBDHGIII@?GHHHIHIHHH?FHEFHHIIGIIHGHI@EHHIIHHCEHHHHHIIIHIIIHI1DGHHEGEHCHHIIICHE11GEHHEHHIGEHHIHHIHIHHIIHHIDHHDHHIGIIIIEGEHIGEHGHHHHG1HDHHIIHCHHEGHGHIIHIGHH<EEFGEHHHHDHHIIIIIHHFIIIHIHGHIIIHHHHHIGHFEGIHHIIIHHHHHF@GHHHIIIHHHHGFFHHHF<DEGCEHDHFEHGGHIIGIHIIHHCHHGGIIIIHHHIIHHHHHGFF11EIHHHHHFC@HHHHGHHHFHFHHGEHHHEGHIIIHIHCHIHHHIGHIIIIHHHHGIIHGIIHDDB@D
@HISEQ:969:HM2KJBCX2:2:1102:9126:32226 2:N:0:ACTATGCA
CTCCAGGTCATGCCCAACTATCCCTATTAATCATTACGTCAATCCTAGAAACCAACAAAATAGGATCAAACGTCCTATTTCATTATTCCATGCTAATGTATTCAAGCGTTAGCCTGCTTTAAACACTCTAATTTTTTCAAAGTAACAGTCCTGTTTCCCTGCAACACCAAATTAATGACATTACAGTTCTTCAGAAAGGAGGAATCAGCGAGACCAGTACGTACCAATGGCACGACCAACCTGCTGACCCCGAAATTCAACTACGAGCTTTTTAACTGCAACAACTTTAATATACGCTATTGGAGCTGGAATTACCGCGGCTGCTGGCACCAGACTTGCCCTCCAA
+
DDDDDIIIIIIIIIIIIIIIIIIIIIIIIIIIIIIIIIIHHIIIIIHIIIIIIIIIIIHFHHHHHIIIIIIIIHIIIIIIIIIIIIIIIIIFHIIIIIIIIHIIIIIIIIIIIIIIIIIIHIIIIIIIIIIIIIIIIIIIIIIIIIIIIIIIIIIIIIIIIIIIIIIIIIIIIIIIIIIIIIIIIIIHIIIIIIIIHHIIIIIIIIIIIIIIIIIIIIIIIIIIIIIGIIIIIIIIIIIIIIIHGIHIIIIIIIIIIIIIIIIIIIIIIIIIIIHIIIIIIIIIIIIIIIIIIIIIIIIIIIIIIIIIIIIIIIIIIIIIIIIIIIIIIIIIIIIIIIIIIDDDDD
@HISEQ:969:HM2KJBCX2:2:1102:8865:31681 2:N:0:ACTATGCA
CTCCAGGTCATGCCCAACTATCCCTATTAATCATTACGGTGATCCTAGAAACCAACGAAATAGAATCAGTCCGTCCTATTTCATTATTCCATGCTAATGTATTCAGACGATAGTCTGCTTTAAACACTCTAATTTTTTCAAAGTAACAGTCCTGATTTCCCATCACACCAAATAAATGGCATGAAAGTTCCTCAGAAGGTAGAGATCCATCTCACCAGTACAGACAATTAAGCCTGACCAATGGGTAGACCCCGAAGTTCAACTACGAGCTTTTTAACTGCAACAACTTTAATATACGCTATTGGAGCTGGAATTACCGCGGCTGCTGGCACCAGACTTGCCCTCCAA
+
DDDDAIIHIIIIIIIIIHIIIIHIIIIIHIHHIIIIIIIIIIIIHIIIIHIIIIIIIIIIIIIIIIHHHIHIIIIIIIIIIGHIHHIHIEHHHIIIIIIIIHHIIIIIIIIIIIIIHIHIIIHIHHIIIIIIIIIIHHHIIIIIIIIIIIIHHGIIIHHIIIHHHFHHHIIIIIIIIIIIIIIIIIIIIIHIIIIIIIIHIHHIHIIHIIIHIIIIHIIIIIIIIIIIIIIIIIIIHGIIIIHHEGDIIHHGIIIIHIIIIIIIIIIIIIIIIIHIIIHIIIIIIIIHCHIIIIIIIIIIIHIHIIIIIIIIIIIIIIIHIIIIIIIIIIIIIIIIIHIIHHIDDDDD
@HISEQ:969:HM2KJBCX2:2:1102:10347:33267 2:N:0:ACTATGCA
CTCCAGGTCATGCCCAACTATCCCTATTAATCATTACGTCAATCCTAGAAACCAACAAAATAGGATCGAACGTCCTATTTCATTATTCCATGCTAATGTATTCAAGCGTTAGCCTGCTTTAAACACTCTAATTTTTTCAAAGTAACAGTCCTGTTTCCCTGCAACACCAAATTAATGACATTACAGTTCTTCAAGAAGGAGGAATCAGTAAAGCCAGTACACACCATTGGCACGACCAACCTACTGACCCCGAAATTCAACTACGAGCTTTTTAACTGCAACAACTTTAATATACGCTATTGGAGCTGGAATTACCGCGGCTGCTGGCACCAGACTTGCCCTCCAA
+
DAD@@GHHIIHHH@HEHHIHHHHIHCEGEHIIIFE?GEHHIHGHHIHFHEEHIHHHHHIHHIHH?C@GHFH<@FHHIHGHIHHIIFHEHIEHIIIHHHIGHIHIIFHHIHIHHHHIHHHHHGHGHCFHFHHHFHEHHEGGHHIIIIIHHIIIHHGHIIIIIIIIHHHIIIHHIIIIHHHECHHHIHHHGIGIHHIIHHHHFHIIHIIIIIHIGHII;HIIIIHHHGEEGHHIHIHHHHFIHGFHAHHHHIHIHHHHIIHHHIIHHEHHHGCHGEDHIHIIIHHIIHHEIIIIIIIIIHHHEIHHGEHGEIHHDIHHHIIIIIIIIIIIIIIIIIHEHIIIIBAADA
@HISEQ:969:HM2KJBCX2:2:1102:6121:32800 2:N:0:ACTATGCA
CTCCAGGTCATGCCCAACTATCCCTATTAATCATTACGGTGGTCCTAGAAACCAACAAAATAGAACCACAACGTCCTATTCTATTATTCCATGCTAATCTATTCAAGCAATAGCCCGCTTTAAACACTCTAATTTTTTCAAGGTAATGGTCCTGGCTCCCCAACACACCCAATAAAGGACATGCTGGGTCACCAGAAGGAAGACCCGACAGCAGACAGTACTCGCCAAAGACGGACCGCCCGGCCAGGCCTAAAATTCAACTACGAGCTTTTTAACTGCAACAACTTTAATATACGCTATTGGAGCTGGAATTACCGCGGCTGCTGGCACCAGACTTGCCCTCCAA
+
0<D@BFHIIFCECE1FHF@HIC@FHHIHGFH?@FHCHHHCGHE11DEHEGHHEHE=GE11FH?@GHEEHH@@DGD0GHF??DEEH?11<<C@HEE@HEECEGHHHEGHFGHHFHHEED@0GFHEEGH@FHH??@GHH6@FEHEHHCHHHEEEACCCDHHHEHHCHHGIHEB/AHEHHIHHHHIHHIIIHHFHHHIIIIHHFDHIIIGIIHIICCIIIHHIHDIHGHFHG@<E?IHHIHDEE?HHCGHHCECHGCGC@C?HHHIHIHHIHHHECHHHHFHHHHIIIHG@EG?HHGIHHEHFHHHHIIHIHEIH<HIIIIIIIIHIIIHIHIHHHCIHHEHHHBBD@<
@HISEQ:969:HM2KJBCX2:2:1102:14748:33293 2:N:0:ACTATGCA
CTCCAGGTCATGCCCAACTATCCCTATTAATCATTACGTCGATCCTAGAAACCAACAAAATAGAATCAAACGTCCTATTTCATTATTCCATGCTAATGTATTCAAGCGCGAGCCTGCTTTAAACACTCTAATTTTTTCAAAGTAACAGTCCTGATTCCCCACGACACCAAATTAATGACATCGTGGGTAGGAATCAATTTGACCAGTACGTACCGAGGCACGACCGACCAACAGATCCCGAAATTCAACTACGAGCTTTTTAACTGCAACAACTTTAATATACGCTATTGGAGCTGGAATTACCGCGGCTGCTGGCACCAGACTTGCCCTCCAA
+
DDDDDIIIIIIIIIIIIIHIIIIIIIIIIIIIIIIIIHHHIIIHIIIIIIIIIIHIIHIIIIHIIHIIIIIIIIIIIIHIIHIIIIHIIIIIIIIIIIIIIHHHIIHIIIIIIIIIIIIIIHIIGIIGIIIIIIHIIIIIHIIIIIIIIIIIIIIIIIIIIIIIHHIIHIIIIIIIIIIIHIIIIIIIIIIIIIIIIHHHHHIIIIIIIIIIHIIIIIIIIIHIIIHIHIIIHIIHIIIIIHIIIIIIIIHIIIIIIIIIIIIIIIIIIIIIIIIIIIIIIIIIIIIHIIIIIIIIIIIIIIIIIIIIIIIIIIIIIIIIIHIIIIIIIDDDDD
@HISEQ:969:HM2KJBCX2:2:1102:21181:33771 2:N:0:ACTATGCA
CTCCAGGTCATGCCCAACTATCCCTATTAATCATTACATCGATCCTAGAAACCAACAAAATAGAATCGGATGTCCTATTTCATTATTCCATGCTAATGTATTCAAGCGTGAGCCTGCTTTAAACACTCTAATTTTTTCAAGGTAACAGTCCTAATTCCCCGTGACACCAAATTAATGGCATTACGGTTCTTTAGAAGGTGAGAAATCAATAATATCAGTACATACCAACGGCATGACCGAAACATTGATCCCGAAATTCAACTACGAGCTTTTTAACTGCAACAACTTTAATATACGCTATTGGAGCTGGAATTACCGCGGCTGCTGGCACCAGACTTGCCCTCCAA
+
CDDADIIHIIHIIIIIHIIHHHIIHIHIHHHGHHHHIIGHIEHHIHGIIIIIHIIIHIIHIIHIIGFGHHHD@G?@HH?GHHIHHFEHHHDFEHHHEHHHGDFHIIHHHHIIFHHFGHFHHHIIIIGHIHHIIIIIGIHIHHHIHHIIIHHHHHHHIIIIIHHIIIGHHIIIIIIIHEHHHHHIHFIIIIIIIIIIIIIIIIHIHHIIGIIHHIIHHHHHIHIHIIFHIIIIHIIHIIIIHIIIHFHIHHHIHHHHIIIIIIHHIHHIIIIIIHHGIIIIIIIHHIIIHHHHHHEIIIIIIIIIIIIIIIIIIIIIIIIIIIIIIIIIIIIIHIHIIIIIIIDDDDD
@HISEQ:969:HM2KJBCX2:2:1102:2704:34667 2:N:0:ACTATGCA
CTCCAGGTCATGCCCAACTATCCCTATTAATCATTACGTCAATCCTAGAAACCAACAAAATAGGATCGAACGTCCTATTTCATTATTCCATGCTAATGTATTCAAGCGTTAGCTTGCTTTAAACACTCTAATTTTTTCAAAGTAACAGTCCAAATTCCCCGCAACACCAAATTAATGGCATTACGGCTCATCAGGAAGGAGGAATCAGTGAGACCAGTACATACCAGAGGCATGACCAACCTACTAACCCCGAAATTCAACTACGAGCTTTTTAACTGCAACAACTTTAATATACGCTATTGGAGCTGGAATTACCGCGGCTGCTGGCACCAGACTTGCCCTCCAA
+
DDDDDIIIHIIIIIIIIIIIIIIIHIIIIIIIIIIIIIHIIIIIIIIIIIIIIIIIIIIIIIIIIIIIDEHHIHIIIIIIEIIIIIIIIIIIGIIIIIIIIIHEHIIIIIIIIIIIIIIIIIHIHHHIHIIHIIIIHHIIIIHIIIHHHIHIHHHIHIIHGIIIHIIIIIIIIIHIHIIIIIIIIIIIHIHIIIIHHHIIHHHHCIHHHHHHIIIHIIIIIIIIIIIIIIIIIIIIIIIIIIHHHIHIIIIHIIIHIIIIHHHIIHIIIIIIIIIIIIIIIIIHHIIIIIIIHHIIIIIIIIIIIIIIIIIIIIIIIIIIIIIIIIIIIIIIIIIIIIIIIDDDDD
@HISEQ:969:HM2KJBCX2:2:1102:16003:34670 2:N:0:ACTATGCA
CTCCAGGTCATGCCCAACTATCCCTATTAATCATTACGGTGATCCTAGAAACCAACAAAATAGAACCATGCCGTCCTATTTTATTATTCCATGCTAATCTATTCAAGCACTAGCTTGCTTTAAGCACTCTAATTTTTTCAAGGTAATAGCTCTGCTTCCCCAACGCACCAAATTAATGGCATGAAGGTTATTCAGAAGGTAAGAATCCATCAAATCAGTACGAACAGTGAAGCCCGACCGATAGACAGATTCCGAAATTCAACTACGAGCTTTTTAACTGCAACAAATTTAATATACGCTATTGGAGCTGGAATTACCGCGGCTGCTGGCACCAGACTTGCCCTCCAA
+
CDDDDIGHIHIIHHIIIIIIIIIIIHIIIHIIIIIIIHHHIHIIIIIIIIIHHIIIIIIEHHHGIIIGIIGIIHIIIIIIIIIIIHIFHIHIHIIGIIIHIHHIIHHIIIIIIIIIIIIHIIIHIHIIIIIIIIIIHIIIHHIIIIHIIIIIIIHIIIIIIHIIIIIIIIIHHHIIIIIIIIIIIHHIHIIIHIIIIIIHIIHHIIIHIHIIIHIIIIIHIIIIIIIHIIIIIGIIIIIIIIIIIHHIIIIHIIIIHHIIIIIIIIIIIIIIIIIIIIIGIIIIIIIIHIIIIIIHIHHFHIIIIIIIIIIIIIIIIIIIIIIIIIIIIIIIIIIIIIIIIIIDDDDD
@HISEQ:969:HM2KJBCX2:2:1102:9628:34516 2:N:0:ACTATGCA
CTCCAGGTCATGCCCAACTATCCCTATTAATCATTACGTCAATCCTAGAAACCAACAAAATAGGATCAAACGTCCTATTTCATTATTCCATGCTAATGTATTCAAGCGTTAGCCTGCTTTAAACACTCTAATTTTTTCAAAGTAACAGTCCTGTTTCCCTGCAACACCAAATTAATGACATTACAGTTCTTCAAGAAGGAGGAACCAGTAAAGCCAGTGCATACCAGAGGCACGACCAACCTACTAATCCCGAAATTCAACTACGAGCTTTTTAACTGCAACAACTTTAATATACGCTATTGGAGCTGGAATTACCGCGGCTGCTGGCACCAGACTTGCCCTCCAA
+
DDDDDIIIIIIIIIIIIIIIIIIIIIIIIIIIIIIIIIIIIIIHIIIIIIIIHIIIIIIIIIIIIIIIIIHIIIIIIHIIIIIIIIIHEHHIIIIIHIIIIIIHHIIIIIIIIIIIIIIIIIHIIIIIIIHIIHIIIIIIIIIIIIIIIHIIHHIIHHHIIIHIIIIIIIIIIIIIIIIHIIIHIIIIIIIIIIIIIIIIIIIIIIIIIIIIIIIIIIGIIIIGIIIIIIIIIIHHGFHIHHFHHIGIIIHIHIIIIIIIIIHIHEIIIIIIIIHIIIIIIIIIIIIIIIIIIIIIIIIIIIIIIIIIIIIIIIIIIIIIIIIIIIIIIIIIIIIIIIIIIDDDDD
@HISEQ:969:HM2KJBCX2:2:1102:1846:34641 2:N:0:ACTATGCA
CTCCAGGTCATGCCCAACTATCCCTATTAATCATTACGGTGATCCTAGAAACCAACAAAATAGAACCATGCCGTCCTATTCTATTATTCCATGCTAATGTATTCGAGCAAAAATGCCTGCTTTAAACACTCTAATTTTTTCAAGGTAAAGGTCCTGGATCCGCAAGACACCCAATAAAGGACATCAAGTTTCTCCAGAAGGTGAGAAATCAACTGCAACAGTTCATACCCCTTAAGGCATGACCATCACGTCAATCCCGAAATTCAACTACGAGCTTTTTAACTGCAACAACTTTAATATACGCTATTGGAGCTGGAATTACCGCGGCTGCTGGCACCAGACTTGCCCTCCAA
+
CDDDDIIIIIIIIIIHIIIIIIIIIIIIIIIIIIIIIIHIIIIIIIIIGIIIIIIIIIIHHGHHHIIIIHHHHIIIIIGIHIIIIIIIIHIIGIHHIIIIIHGHIIIIIIIIIIIIIIIIHHIHIIIIIIHHIIIHIIIIIHIIIIIIIIIHIIHHHHIIIIIIIIIIHIIHIIIIIIIIIIIGIIIHIIHIIHIIIIIIIHIIIIIIIIIIIIIIIIIIIIIIIIIIIIIIIIIIIIIIIIIIIIIIIIHGIHIIIIIIIIIIIIIIIIIIIIIIIIIIIIIIIIIIIIIIIIIIIIIIHIIIIIIIIIIIIHIIIIIIIIIIIIIIIIIHCIIIIIIIIIIIIIIIDDDDD
@HISEQ:969:HM2KJBCX2:2:1102:17693:34529 2:N:0:ACTATGCA
CTCCAGGTCATGCCCAACTATCCCTATTAATCATTACGTCGATCCTAGAAACCAACAAAATAGGGTCAAACGTCCTATTTCATTATTCCATGCTAATGTATTCAAGCGTGAGCCTGCTTTAAACACTCTAATTTTTTCAAAGTAACAGTCCTGATTCCCCGCGACACCAAATTAATGACATCACGGATCTTCAGAAGGGAGAAACCAGTGACACCAGTGCATACCAAAGGCATGACCAGCGTACTGATCCCGAAATTCAACTACGAGCTTTTTAACTGCAACAACTTTAATATACGCTATTGGAGCTGGAATTACCGCGGCTGCTGGCACCAGACTTGCCCTCCAA
+
DDDDDIHIIIIIIIIIIIIIIIIIIIIIIIIIIIIIIIIIIIIIIIIIHHIIIIIIIIIHIIIIIHIIIIIIHGHIIHIIIIIIGIIIGIIIIIIIIIIIIHHHIHIHIHIIIIIIIHHIIHIIIIIIIIIIIHHHIIIIIIIIIIIIIIIIIHIFIIIIIHIIIIIIIIHHIIIIIIIIIIIIIIIIHIIIIIIIIIIIIIIIIIIIIIIIIIIIIIIIIIIHIIHIIIIIIIIIIIIIIIIHHIIIIIIIIIIIIIIIIIHIIIIIIIIIIIIIIIIIIIIIIIIIIIIIIIIIIIIIIIIIIIIIIIIIIIIIIIIIIIIIIIIIIIHIIIIIIIIIIDDDDD
@HISEQ:969:HM2KJBCX2:2:1102:19544:35388 2:N:0:ACTATGCA
CTCCAGGTCATGGCCCAACTATCCCTATTAATCATTACGTCAATCCTAGAAACCAACAAAATAGGATCGAACGTCCTATTTCATTATTCCATGCTAATGTATTCAAGCGTTAGCTTGCTTTAAACACTCTAATTTTTTCAAAGTAACAGTCCAAATTCCCCGCAACACCAAATTAATGGCATTACGGATCATCAGGAAGGAGGAATCAGTGAGACCAGTACATACCAGAGGCATGACCAACCTACTAACCCCGAAATTCAACTACGAGCTTTTTAACTGCAACAACTTTAATATACGCTATTGGAGCTGGAATTACCGCGGCTGCTGGCACCAGACTTGCCCTCCAA
+
DDDDDIIIIIIIIIIIIIIIIIIIIIIHIIIIIIIIIIIIIIIIIIIIIIIIIIIIIIIIIIIHIIIIIIIIIIIIIIIIIIIIIIIIIIIHHHIGIIIIHHIIIIIIIIIIHIIIIIIIIIIIIIGIIIIIIIIIIIHIIIIIIIIHHHIIIIHIIHIIIHIIIIIIIIIIIIIIHHIIIIIIIIIIIIIIIIIIIIHHHIIIIIIIIIIIIIIIIIIIIIIIIIIIIIIIIIIIIIIIIIIIHHIIIIIIIIIIIIIIIIIIIIIIIIIIIIIIIIIIIIIIIIIIIIIIIIIIIIIIIIIIIIIIIIIIIIIIIIIIIIIIIIIIIIIIIIIIIIIIIIDDDDD
@HISEQ:969:HM2KJBCX2:2:1102:21010:34839 2:N:0:ACTATGCA
CTCCAGGTCATGCCCAACTATCCCTATTAATCATTACGTCAATCCTAGAAACCAACAAAATAGGATCGAACGTCCTATTTCATTATTCCATGCTAATGTATTCAAGCGTTAGCCTGCTTTAAACACTCTAATTTTTTCAAAGTAACAGTCCTGTTTCCCTGCAACACCAAATTAATAGCATTACAGTTCTTCAGAAAGGAGGAACCAGCAAAGCCAGTGCATACCAGTGGCACGACCAACCTGCTGATCCCGAAATTCAACTACGAGCTTTTTAACTGCAACAACTTTAATATACGCTATTGGAGCTGGAATTACCGCGGCTGCTGGCACCAGACTTGCCCTCCAA
+
AADBDIIHIIHIHIIIIIHHIHIIIHHHIGEHIHHIIHEHIIIIIIIIIIIIHHIIIHHHHHIHHHH0EHGHGHHIIIFCHHHHHHEHHEFEHHHIHHHHFGIIHIIHEEHGEHHIHHEFCCFHHIHHHIIIIHIGHHIIIIIIIIHHFHIIHHHGHIIHHIIHIIHHHHHHIHIF?IIIIIIIIIHHIIIIIHIHIIIIIIIHIIIIIIHHIIIIIIHHH?IIIIIIIIIIIHIIIIHIGIIHAIIIIHIIHGIIIIIIIIIIIIIIIIIHHHEIIIIIIIHHIIHHHGIIHIIIIIIIIIIIIIIIIIIIIIIHIIIIIIIIIIIIIIIIIHIIIIIIIDDDDD
@HISEQ:969:HM2KJBCX2:2:1102:15274:35655 2:N:0:ACTATGCA
CTCCAGGTCATGCCCAACTATCCCTATTAATCATTACGTCAATCCTAGAAACCAACAAAATAGGTTCGAACGTCCTATTTCATTATTCCATGCTAATGTATTCAGGCGCTAGCCTGCTTTAAACACTCTAATTTTTTCAAAGTAACAGTCCTGTTTCCCCGCAACACCAAATTAATGGCATTACGGTTCTACAAGAAGGAGGAATCAGCAAGCTAGTACATACCAGTGGCAAGACCAACCTGCTGATCCCGAAATTCAACTACGAGCTTTTTAACTGCAACAACTTTAATATACGCTATTGGAGCTGGAATTACCGCGGCTGCTGGCACCAGACTTGCCCTCCAA
+
DDDDDIIIIIIIIIIIIIIIIIIIIIIIIIIIIIIIIIIIIIIIIIIIIIIIIIIIIIIIIIIHIIIHIIIIIHIIIIIIIIIIIIIIIIIHHIIIIIHIIIIHIIIIIIIIIIIIIIIIIIIIIIIIIIIIIIIIIIIIIIIIIIIIIIIIIIHIIHIIIIIIIIIIIIIIIIIIIIIIHHIIHIIIHIIIIIIIIIIIIIIIIIIIIIIIIHIIIIIIIIIIIIIIIIIIIIIIIIIIIIHFHIIIIIIIIIIIIIIIIIIIIIIIIIIIIIIIIIIIIIIIHHIIIIIIIIIIIIIIIIIIIIIIIIIIIIIIIIIIIIIIIIIIIIIIIIIIIIIIDDDDD
@HISEQ:969:HM2KJBCX2:2:1102:4304:36311 2:N:0:ACTATGCA
CTCCAGGTCATGCCCAACTATCCCTATTAATCATTACGTCGATCCTAGAAACCAACAAAATAGGTTCGATCGTCCTATTTCGTTATTCCATGCTAATGTATTCAAGCGCGAGCCTGCTTTAAGCACTCTAATTTTTTCAAAGTAACAGTCCTGTTTCCCCGCAACAACAAATTAATGCCATCACGGTTCTACAAGAAGGAGGGACCAGTGAGGCCAGTGCATACCAGTGGCACGACCAACCTACTGGCCCCGAAATTCAACTACGAGCTTTTTAACTGCAACAACTTTAATATACGCTATTGGAGCTGGAATTACCGCGGCTGCTGGCACCAGACTTGCCCTCCAA
+
DDDDDIIIIIIIIIIIIIIIIIIIIIIIIHIIIIIIIIIIIIIIIIIIIIIIIIIIIIIHIIIIIIIIIIIIIIIIIIIIIIIIIIIIIIIIIIIIIIIIIHHIIIIIIIIIIIIIIIIIIIIIIIIIIIIIIIIIIIIIIIIIIIIIIIIIIIIIHIIIIIIIIIIIIIIIIIIIIIIIIIIIIIIIIIIIIIIIIIIIIIIIIIIIIIIIIIHIIIIIIIIIIIIIIIIIIIIIIIIIIIIHIIIIIIIIIIIIIIIIIIIIIHIIIIIIIIIIIIIIIIIIIIIIIIIIIHIIIIIIIIIIIIIIIIIIIIIIIIIIIIIIIIIIIIIIIIIIIIIIIDDDDD
@HISEQ:969:HM2KJBCX2:2:1102:6895:36625 2:N:0:ACTATGCA
CTCCAGGTCATGCCCAACTATCCCTATTAATCATTACGGTGATCCTAGAAACCAACGAAATAGAACCAATCCGTCCTATTTCATTATTCCATGCTAATGTATTCAGACGTTAGCCTGCTTTAAACACTCTAATTTTTTCAAAGTAACAGTCCTGATTTCCTATCACACCAACTAAATGGCATGAAAGTTCCTCAGAAGGTAGAGATTTATCTCACCAGTACAGACAATTAAGCCTGACCAATGGGTAAACCCCGAAGTTCAACTACGAGCTTTTTAACTGCAACAACTTTAATATACGCTATTGGAGCTGGAATTACCGCGGCTGCTGGCACCAGACTTGCCCTCCAA
+
DDDDDIIIIHIIIIIIIIIIIIIIIIIIIIIHHIIIIIIIIIIIIIGIIIIHIIIIHHIHHHHEHIGIIIIIIIGIIIHHIHIHHHIHIIIIHFE<CHHHIHIHIIIHHIIIIIIIIIIIIHIIIIIIIIIIIIIHIIIIIHIHIIIIIIIIIIIIIIIIIIIIIIIIIIIIIIIIIIIIIIHIIIIIHIIHHHIIIFHHHIIHHHHIIIIIIIIIIIIIIIIIIIIIIIIHIIIHIHIIIHHHIHHIIHHIIIIIIIHIIIHIIIIIIIIIIIIIIIHHIIIIIIHHHIIIHIIIIIIHIIIIIIIIIIIIIIIIIIHIIIIIIIIIIIIIIIIIIIIIGIIDDDDD
@HISEQ:969:HM2KJBCX2:2:1102:8213:36775 2:N:0:ACTATGCA
CTCCAGGTCATGCCCAACTATCCCTATTAATCATTACGTCAATCCTAGAAACCAACAAAATAGGATCAACGTCCTATTTCATTATTCCATGCTAATGTATTCAAGCGCGAGCCTGCTTTAAACACTCTAATTTTTTCAAAGTAACAGTCCTGATTCCCCGCCACACCAAATTAATGACATGATGGTTCGTCAGAAGGTAGGAATCAGTAACACCAGTACGTACCGAAGGCACGACCAACGTACTAATCCCGAAATTCAACTACGAGCTTTTTAACTGCAACAACTTTAATATACGCTATTGGAGCTGGAATTACCGCGGCTGCTGGCACCAGACTTGCCCTCCAA
+
DDDCDIIIIIIIIIIIIIIIIIIIIIIIIIIIIIIIIIIIIIIHIIIIIIIIIIIIIHIIIIIIIIIIIIIIIIIGIIIIIIIIIIGIIIIHIIIIIIIIIGHHIIIIIIIIIHIIIIIIHHIIIIHIIIIIIIHIHIHIIIIIIIIIIIIIIHHIIIIIIIIIIIIIIIIIIIIIIIIIIIIIIIIIIIIIIIIIIIIIIIIIIIIIIIIIIIIIIIIIIII=IIIIIIIIIIIIIIIIIIHGIIIIIIIIIIIIIIIIIIIIIIIIIIIIIIIIIIIIIIIIIIIIIIIIIIIIIIIIIIIIIIIIIIIIIIIIIIIIIIIIIIIIIIIIIIIIIIIIDDDDD
@HISEQ:969:HM2KJBCX2:2:1102:3890:37077 2:N:0:ACTATGCA
CTCCAGGTCATGCCCAACTATCCCTATTAATCATTACGGTGATCCTAGAAACCAACAAAATAGAACCATACCGTCCTATTCTATTATCCCATGCTAATGTATTCGAGCAAAAATGCCTGCTTTAAACAAACACTCTAATTTTTTCAAGGTAAAGGTCCTGGATCCGCAAGACACCCAATAAAGGACATCAAGTTTCTCCAGAAGGTGAGAAATCAACAGTAACAGTTCATACCCCTTAAGGCATACCATCACGTCAATCCCGAAATTCAACTACGAGCTTTTTAACTGCAACAACTTTAATATACGCTATTGGAGCTGGAATTACCGCGGCTGCTGGCACCAGACTTGCCCTCCAA
+
@BD@DGC@CCHEH@GC<@G1GECHHFHHHIHIIIIIHG=HEHHGHIHHHIHH?HHIHHHIIIHIIICHGHG@GCEHHHHHEGHH??GH1CGE1CGHHHEHHDGHGFGDHHIGIHHHHIHHFHIIIIHIIIIHIHGHHHDHHHIHFHIHHGHHHHHEEIHIIHFHCEGHGEECHIGIIIIHHHE@HHIHIIHHEEHHHHHHIHHHHHHIHEHHEHHEGGHHE1GCHEHEHHHHI<HIHIIGIHGIIIHHGD<HHHDIHHHHHHEH?GIIIIIIIIHHHIIIIIIHHIIIHHIIIHIHEHHEG0IIHIIEIIIHGEHHH@<1@H?DCIIIHHHGG@HCHHEHHHEHHEHE?HF?@@DD
@HISEQ:969:HM2KJBCX2:2:1102:7032:37737 2:N:0:ACTATGCA
CTCCAGGTCATGCCCAACTATCCCTATTAATCATTACGTATCCTAGAAACCAACAAAATAGGATCGAACGACCTATTTCATTATTCCATGCTAATGTATTCAAGCGTTAGCTTGCTTTAAACACTCTAATTTTTTCAAAGTAACAGTCCAAATTCCCCAAAACACCAAATTAATGGCATCATGGCTCCTCAGAAAGGAGAAACCAATAACACCAGTACATACCAGAGGCATGACCGACGTATTGATCCCGAAATTCAACTACGAGCTTTTTAACTGCAACAACTTTAATATACGCTATTGGAGCTGGAATTACCGCGGCTGCTGGCACCAGACTTGCCCTCCAA
+
DDDDDIIIIIIIIIIIIIIIIIIIIIIIIIIIIIHIIIIIIIIIHIIIIIIIIIIIIFIIIHIHIIIIIGIHIIIIIIIIIIIIIIIIIIHIIIIIIIIIIIIIIIIIIIIIIIIIIIIHHHHIIIHIHIIIIIHIIIIIIIIIIIIIIIHIHHIIIIIIIIIIIIIIIIIIIIIIIIIIIIHIIHIHIIIIIIIIIIIIIIIIIIIHHHHIIIIIIIIIIIIIIIIIIIIIIIIIIIIIIHHIIIIIIIIIIIIIIIIIIIIHIIIIIIIIHIIIIIIIIHIHHGIIIIIIIIIIIIIIIIIIIIIIIIIIIIIIIIIIIIIIIIIIIIIIIIIIIIIDDDDD
@HISEQ:969:HM2KJBCX2:2:1102:15932:37415 2:N:0:ACTATGCA
CTCCAGGTCATGCCCAACTATCCCTATTAATCATTACGTCGATCCTAGAAACCAACAAAATAGGGTCAAACGTCCTATTTCATTATTCCATGCTAATGTATTCAAGCGTGAGCCTGCTTTAAACACTCTATTTTTTTCAAAGTAACAGTCCTGATTCCCCGCGACACCAAATTAATGACATCACGGATCTTCAGAAGGGAGAAACCAGTGACACCAGTGCATACCAAAGGCATGACCAGCGTACTGATCCCGAAATTCAACTACGAGCTTTTTAACTGCAACAACTTTAATATACGCTATTGGAGCTGGAATTACCGCGGCTGCTGGCACCAGACTTGCCCTCCAA
+
DDDDDIIIIIIIIIIIIIIIIIIIIIIIIIIIIIIIIIIIIIIIIHIIIIIIIIIIIIHIIIHIIIIIHIIIIIIIHIIIIIIIIIIIIIIIIIIIIIIIIIIIIIIIIIIIIIIIIIIIIIHIIIIIIIIIIIIIIIIIIIIIIIIIIIIIIHIIIIIIIIIIHIIHIIIIIIIIIIIIIIHIIIIIIIIHIIIIIIIIIIHHIIIIIIIIIIIIIIIIIIIIIIIIIIIIIIIIIIIIIIIHGIIIIIIHIIIIIIIIIIHIIIIIIIIIIIIIIIIIIIIIIIIIIIIIIHIIIIIIIIIIIIIIIIIIIIIIIIIIIIIIIIIIIIIIIIIIIIIIIDDDDD
@HISEQ:969:HM2KJBCX2:2:1102:14877:37936 2:N:0:ACTATGCA
CTCCAGGTCATGCCCAACTATCCCTATTAATCATTACGGTGATCCTAGAAACCAACAAAATAGAACCATGCCGTCCTATTTTATTATTCCATGCTAATCTATTCAAGCACAAGCCTGCTTTAAGCACTCTAATTTTTTCAAGGTAATAGCTCTGCTTCCCCAACGCACTAACTTAATAGCATGCTGGTTGTTCAGAAGGTAGGAATTCATCAGGCCAGTGCGGACAGTGAAGCCCGACCAACCGACAAACTCCGAAATTCAACTACGAGCTTTTTAACTGCAACAACTTTAATATACGCTATTGGAGCTGGAATTACCGCGGCTGCTGGCACCAGACTTGCCCTCCAA
+
CDDCCIIIIIIHIIIEHIIIIIIIIIIIIIIIIIIIIFGHIEHIIIIIEHIIIIIIGIIEHHHHHIIIFHIGIHHDHEHHIIHHIIIGEHHIIGHIIIGIHHFHHI@HGHIIIIIIHGIHIIIIIIIHHIIFIHHIEHHHHIIIIGHHIHHIIHIHHIIHHIHHHHFIHIIIIIIIIIIIIIIIIIIIIIHHHIHHHIHHHHHIIIHHIIIIIIIIIIIIIHIIHHHGIHIIHIIHIHHHHHIIIHGIHHHHHIIHCIHHHIIIIIIHHIIIIIIIIIIIIIIHHIIIIIHGGHEEIGIIHEGHIHIIIIIIIGDDHDIIHHIIHIIIIIIIIIHEIIIIIIICDBBA
@HISEQ:969:HM2KJBCX2:2:1102:7589:37759 2:N:0:ACTATGCA
CTCCAGGTCATGTCTATCTATCCCTATTAATCATTACGTCGATCCTAGAAACCAAAAAAATAGAATCAAACGTCCTATTTCATTATTCCATGCTAATGTATTCAAGCGCGAGCTTGCTTTAAACACTCTAATTTTTTCAAAGTAACAGTCCTGATTTCCCACGACACCAAATTAATGACATCGTGGTTCGTCAGACGGGAGAAACCAATAATACTAGTACGTACAAAGTACGACCGACATATTAGTCCCGAAATTCAACTACGAGCTTTTTAACTGCAACAACTTTAATATACGCTATTGGAGCTGGAATTACCGCGGCTGCTGGCACCAGACTTGCCCTCCAA
+
@0<B011<<11<1111111111D1<1<<1C1C<DGH@1<<//@1<<111<1<1<111<<EFHG@@E11<D1<1<0C1DDCCDGFHEFCC1<FEH<1<@FHH@GH81<0<#/<@EB1B1FCC<FFHBB@16<<1<<CE#DFEB</C<CFFFAH?HHHEHHHB<.<.:CEHHIIE@F<<CC@:IHHE<.</?D@E<C2CC400@CGCHFHCHGBD<AFAD<11GD11D1<<<<0CDH?GH@GC@CC?<HD@?IHHGC<1<10<<1110FCFC1<<1CC<<1<1<D<1F@@C<<0/<1<<1D1GEGD<111EE<///</1HC@?C<11HFHHF<C11IGIHH@DDDB
@HISEQ:969:HM2KJBCX2:2:1102:14749:38698 2:N:0:ACTATGCA
CTCCAGGTCATGCCCAACTATCCCTATTAATCATTACGGCGACTCTAGAAACCAACAAAATAGAACCGCACGTCCTATTTTATTATTCCATGCTAATGTATTCCGGCGTAAGCCTGCTTTGAACACTCTAATTTTCTCAAGGTAAAGGTCCTGGTTCCCCGACACACCCAGTGAAGGGCATGCCGGCTCACCAAGAGGTAAGGCCCGGCCAGACAGTACACACCGTTAGGCGGACCGCCCGGTCAGGTCTGAAGTTCAACTACGAGCTTTTTAACTGCAACAACTTTAATATACGCTATTGGAGCTGGAATTACCGCGGCTGCTGGCACCAGACTTGCCCTCCAA
+
DDDDDIIHIIIIIIIIIIIIIIIIIIIIIIIIIIIIIIIIIIIIIIIHIIIIIIIIIIIIIIHIHIIIIIIIIIIIIIIIIIIIIIIIIIIIIIIIIHIIIHIIIIIIIIIHHIIIIIIIIGIIIIIIIIIIIIIIIIIIIIIIIIIH6IIIHHHIIIIIHIIIIIIIIIHIHHHHGHIHHHHHIHIIIIHHIIIIIIHHHFHIIIHGIHIIGHHHHHEHHEHHIIIIIIHHCHHIIHHIHHHGHH@G?HCHHG??IHIIHHEFCIHHGFHGIIIIIHHEF1HHCIHHF?GE@DHIHHEHHFHGGHFHIIHHHHHHCIFHHIHHG@HG?HHHHG?EIHE@<<DD<
@HISEQ:969:HM2KJBCX2:2:1102:9976:39054 2:N:0:ACTATGCA
CTCCAGGTCATGCCCAACTATCCCTATTAATCATTACATCGATCCTAGAAACCAACAAAATAGAATCTGATGTCCTATTTCATTATTCCATGCTAATGTATTCAAGCGTAAGCTTGCTTTAAACACTCTAATTTTTTCAAGGTAACAGTCCTAATTCCCCATAACATCAAATAAATGACATTATGGTTCTTTAGAAGGTGAGAACCAATAAAACCAGTACATACCAAGGCATGACCGATTCCTTGATCCCGAAATTCAACTACGAGCTTTTTAACTGCAACAACTTTAATATACGCTATTGGAGCTGGAATTACCGCGGCTGCTGGCACCAGACTTGCCCTCCAA
+
@DCA0@F1<<CC@ECC<0<FFH11<C111<D1D1111<FE01110DG11CGEF?F@@H1<1DH?GEHCH?C@<<1CEC1C<DC<<CCH1CFEFHC1G@DF6F?@E<1DF0@@AC81HHGD?GIFGB1<B<FC@@FACCAA6AE?HCG0HGHFGGH1<CHHEEFC<F<F<1FFF<HGD<<CCCGCFFEE:F?F@<@@DCHHHHD<C<CEHEEEFFD1CEFHHGHFGFG=G@CC0EHEEHGIHGC<CFC/HHEEHHHEGEEEGHEC1?IHIHEGGEF?GIHF1HHGC<1<<C<0</HE@@HEHIHHHCFF?IIHHHC?CHFEHEEDC1EGFCEGD@HHEC0E?0D0B
@HISEQ:969:HM2KJBCX2:2:1102:1905:39282 2:N:0:ACTATGCA
CTCCAGGTCATGCCCAACTATCCCTATTAATCATTACGTCGATCCTAAAAACCAACAAAATAGGGTCAAACGTCCTATTTCATTATTCCATGCTAATGTATTCAAGCGTGTGCCTGCTTTAAACACTCTAATTTTTTCAAAGTAACAGTCCTGATTCCCCATGACACCAAATTAATGACATCACAGTTCGTCAGAAGGTAGAAATCAATAATACCAGTGCATACCGGAGGCACGACCAATATATTGATCCCGAAATTCAACTACGAGCTTTTTAACTGCAACAACTTTAATATACGCTATTGGAGCTGGAATTACCGCGGCTGCTGGCACCAGACTTGCCCTCCAA
+
0@DD@@?FFHHHIIIIHIIIIIGHIIIIIIIIIIIIIIIIHIIIIIIIIIIIIIIIIHHEHHHHFHIGIHIIIIHIHIIIIIIIIIIIHIGFEHIIIIIHIEIIHHHIII@CIIIIIIIIIIHHHFHIHHIHIIHHIIIIIIIIIIIIIIIHHHHIIIIIHGHIIIIIIIHHIIIIIIIIIIIIIIIIIIHHIIIIIIIIIIIIIIIIIIIIIIIIIHHIIHIIIIIIIIIIHHHHHGIIIIHGDIIHGIIIIIIIIIHIIIIIIIIIIIIIIIIIIIIIIIIIIIIIIIHIIIIIHHIHGIIIIIIIIIIIIIIIIIIIIIIIIIIIIIIIIIIIIIIIIDDDDD
@HISEQ:969:HM2KJBCX2:2:1102:2972:39875 2:N:0:ACTATGCA
CTCCAGGTCATGCCCAACTATCCCTATTAATCATTACGTCAATCCTAGAAACCAACAAAATAGGATCAAACGTCCTATTTCATTATTCCATGCTAATGTATTCAAGCGTTAGCCTGCTTTAAACACTCTAATTTTTTCAAAGTAACAGTCCTGTTTCCCTGCAACACCAAATTAATGACATTACAGTTCTTCAAGAAGGAGGAACCAGTAAAGCCAGTACATACCAGAGGCACGACCAACTTACTAATCCCGAAATTCAACTACGAGCTTTTTAACTGCAACAACTTTAATATACGCTATTGGAGCTGGAATTACCGCGGCTGCTGGCACCAGACTTGCCCTC
+
0@@0DC<C@GH@HII?FEHHE@1@F<F?EEHHICC1DC1<DHGHHHICHHEE1G@CH1CHHHHFEHEGHI?C11<<1CCHGHHGEEGHCCGH?<CC<<EA@<CGFF@HD<@18<EEHGFHIG?HHEHEHIGEC1B</F?CEC<1D<1CEGHHC<<CGHH?EHFHHFFFGF?GEFHHHHHFHFCGD<<HC<FCFGHHECDGEGFFEHG@8DGH1EGDFHCEH?HG?FC1GC0DE<5=DCHEG<GECA?/FG<?C@F?IIIHHHED1HECHG?@1?<G?EHG<<1<@1?HHF@0EEHHG?HHHHCC<1<1<1GEHHHHDCCIHHHCE?EHF<<1<<1HED<B<0<
@HISEQ:969:HM2KJBCX2:2:1102:8539:40515 2:N:0:ACTATGCA
CTCCAGGTCATGCCCAACTATCCCTATTAATCATTACGTCAATCCTAGAAACCAACAAAATAGGATCAAACGTCCTATTTCATTATTCCATGCTAATGTATTCAAGCGTTAGCCTGCTTTAAACACTCTAATTTTTTCAAAGTAACAGTCCTGTTTCCCTGCAACACCAAATTAATGACATTACAGTTCTTCAAGAAGGAGGAACCAGTAAAGCCAGTGCATACCAGAGGCACGACCAACCTACTAATCCCGAAATTCAACTACGAGCTTTTTAACTGCAACAACTTTAATATACGCTATTGGAGCTGGAATTACCGCGGCTGCTGGCACCAGACTTGCCCTCCAA
+
DDDDDIIIIIIIHIHHHIIIIIIIIIIIIIHIHHIGHHIGIIIHHIIIIIIIIIIHHIIIIIIIIHIIIIHIHHIIGHHHHHIHHHIHHHIIGIIIHIHIIIIIIIIIIIIIIIIIIIIIIIHHHGIIIIHHIIIIIIGHHHIIIIIIHIIIHIIIIIIIIHIIIHHIHIHHHIIIIHHHHIIIIIIHIIIIIIIIIIIIIIIIIHIIIIIIIIIHIIIIIIIHIIIIIIIIIIIIIIHIIGHHGHHHIIIIIIIHIIIIHHHIIIIIIIIIIIHIIIIHHIIIIHHFIIIIIIIIIIIIIIIIIIIIIIIIIIIIIIIIIIIIIIIIIIIIIIIIIIIIIDDDDD
@HISEQ:969:HM2KJBCX2:2:1102:1483:41082 2:N:0:ACTATGCA
CTCCAGGTCATGCCCCAACTATCCCTATTAATCATTACGGTGATCCTAGAAACCAACAAAATAGAACCATGCCGTCCTATTCTATTATTCCATGCTAATGTATTCGAGCAAAAATGCCTGCTTTAAACACTCTAATTTTTTCAAGGTAAAGGTCCTGGATCCGCAAGACACCCAATTAAGGACATCGAGTTTCTCCAGAAGGTGAGAAATCAACAGCAACAGTTCATACCCCTTAAGGCACGACCATTACGTCAATCCCGAAATTCAACTACGAGCTTTTTAACTGCAACAACTTTAATATACGCTATTGGAGCTGGAATTACCGCGGCTGCTGGCACCAGACTTGCCCTCCAA
+
DDDDDIIIIIHHHIIIIIIIIIIIIIIIIIIIIIIIIIIGHHHIIIIGHHIIIIIIIIEHHIGIHIIIIIIIIIIIIIIIIIIGHIIIIIIIIFHGGGIIHDGHIIIHIIIIIIIIIIIIIIHIHIHHIIIIIIIIIIIIIIIIIIIIIIIIIIIIIIHIHHIIIIIIIIIIIIIIIIIIIIIIHIIHIIIIIIIHIIIIIIIIIIIIIHIIIIIIIIIIIIIIIIHIIIIIIIIIIIIIIIIIIIIIIGIIHIIIIIIIIIIIIIIIIIHIIIIIIIIIIIIIIIIIIIIIIIIIIIIIIHIIIIIIIIIIIIIIIIIIIIIIIIIIIIIIIIIIIIIIIIIIIIIIIDDDDD
@HISEQ:969:HM2KJBCX2:2:1102:15576:41779 2:N:0:ACTATGCA
CTCCAGGTCATGCCCAACTATCCCTATTAATCATTACGGTGATCCTAGAAACCAACAAAATAGAACCATGCCGTCCTATTCTATTATTCCATGCTAATGTATTCGAGCAAAAATGCCTGCTTTAAACACTCTAATTTTTTCAAGGTAAAGGTCCTGGATCCGCAAGACACCCAATAAAGGACATCAAGTTTCTCCAGAAGGTGAGAAATCAACTGCAACAGTTCATACCCCTTAAGGCATGACCATCACGTCAATCCCGAAATTCAACTACGAGCTTTTTAACTGCAACAACTTTAATATACGCTATTGGAGCTGGAATTACCGCGGCTGCTGGCACCAGACTTGCC
+
BADDDHIHIHIIHIIIIHIIIIIIIIIIIIHHIIIIIIGIHFHIIIIIIIHIIIIIIIIIIIIIIIIHIHGIHHIIHIIGHHIIIIIEHHIIIIIIGIHHIFHFHHHIIIIIIIIIIIIIHIHGBHIIIGHGFIIIIIIIIHHHFHFGHIHHIIIIHHHIIGIHHHHHHHHIIHFHHHHGHIHHIHHHIHFIHIIIIIIIHHIIIIIIIIHHHIGIIIIIIIIIIIHGIIIIIIIHIIIIIIIIEFGHIIIIIIIIIIIIIIIIIIHGIIIIHIHIIIIIIIIIIGIIIHHIIIIIIIIIHIIIIIIIIIIIIIIIIIIIIIIIIIIIIIIIIIIHEHIIIIDDDDD
@HISEQ:969:HM2KJBCX2:2:1102:4243:42068 2:N:0:ACTATGCA
CTCCAGGTCATGCCCAACTATCCCTATTAATCATTACGTCGATCCTAGAAACCAACAAAATAGGGTCAAACGTCCTATTTCATTATTCCATGCTAATGTATTCAAGCGTGTGCCTGCTTTAAACACTCTAATTTTTTCAAAGTAACGGTCCTGATTCCCCATGACACCAAATTAATGACATCACAGTTCGTCAGAAGGTAGAAATCAATAATACCAGTGCATACCGGAGGCACGACCAATATATTGATCCCGAAATTCAACTACGAGCTTTTTAACTGCAACAACTTTAATATACGCTATTGGAGCTGGAATTACCGCGGCTGCTGGCACCAGACTTGCCCTCCAA
+
DDDDDIIIIIIIIIIIIIIIIIIIIIIHIIIIIIIIIIIIIGIIIIIIIIIIIIIIIHIIHIHIIHHIIIIIIIIIIIIHIIIIHIIIIIIIIIIIIIIIIIIIIIIIIIIHIIHIIIIIIIIIHIIIIIIIIIIIIIIIIIIIHHHIIIIIIIIHHIHIIHIIIIIHIIHFIIIIIIIIIIIIIIHIIIIIIIIIIIIIIIIIIIIIIIIIIHIIIIIIIIIIIIIIIIIIIIIIIIIIIIIIHIIIHIIIIIHIIIIIIIIIIIIIIIIIIIIIIIIIIIIIIIIIIIIIIIIIIIIHHIIIIIIIIIIIIIIIIIIIIIIIIIIIIIIIIIIIIIIIIDDDDD
@HISEQ:969:HM2KJBCX2:2:1102:1654:42667 2:N:0:ACTATGCA
CTCCAGGTCATGCCCAACTATCCCTATTAATCATTACGTCAATCCTAGAAACCAACAAAATAGGATCGAACGTCCTATTTCATTATTCCATGCTAATGTATTCAAGCGTTAGCTTGCTTTAAACACTCTAATTTTTTCAAAGTAACAGTCCAAATTCCCCGCAACACCAAATTAATGGCATTACGGATCATCAGGAAGGAGGAATCAGTGAGACCAGTACATACCAGAGGCATGACCAATCTACTAACCCCGAAATTCAACTACGAGCTTTTTAACTGCAACAACTTTAATATACGCTATTGGAGCTGGAATTACCGCGGCTGCTGGCACCAGACTTGCCCTCCAA
+
D@@@?CHIIHHHHIHHE=@GHCFGHC<<<CGDFEHHIIHFGEH<FH?EEGHECHHIHDEHHHICHEDEHIHIIEHH@CGHCHHIEHIFEHCGHIIFFHHGEFGEHIHFEIHIIHGECFEHHHGHHHHGDEEFHHIIIHHHGHFIIIHHIHHHHHIIE@HHHHIHHHHIIHHIIIIHHIIHHHIIHEHGCHEIIHGIIIHHEHIHCHHHHEHHF?IIIFH8G?HGC?HECGIIIIHIHHHIIFHGGHHHIHHEIHIIGIHHFIIIIIIIIHIHFCCHCIHHHGIHHFHHGIHHHHIIIHIIIIIIIIIIIHIIIIIIIIIIIIIIIIIIHHHIIHHHIIIIIAADDB
@HISEQ:969:HM2KJBCX2:2:1102:2249:41900 2:N:0:ACTATGCA
CTCCAGGTCATGCCCAACTATCCCTATTAATCATTACGGTGATCCTAGAAACCAACAAAATAGAACCATGCCGTCCTATTCTATTATTCCATGCTAATGTATTCGAGCAAAATGCCTGCTTTAAACACTCTAATTTTTTCAAGGTAAAGTTCCTGGTTCCACATGACACCAAATTAAGGACATCATGCTTCTCCAGAAGGTGAGAAATCAACTGCGACAGTTCATACCCCTTAAGGCACGACCATCACGTCAATCCCGAAATTCAACTACGAGCTTTTTAACTGCAACAACTTTAATATACGCTATTGGAGCTGGAATTACCGCGGCTGCTGGCACCAGACTTGCCCTCCAA
+
DDDB@11F1<C<C<<FGCHIIECCHHFG@@F@?111CGHH1<GH?G@1C1DGEHHIIHFHEH1<<11CFH1<<CH/<1CFCHEHCHH@H1<<CC<C1F<<C1<CEECFCHHHID?1FHF@ACHDHAA@?HGD@DEH?FCCGE0HHGB(<01AB1<6HGGAFBC9<DGD<D$FCFFD//EGGCC@HHEHHCC@@:<//GC-/CIIHHECHCHHDFB0CDD<EHCIIFCFHEGCC>@>ECDC<CF@FFH>G=CE<//C1<GGCCIHFD<0<HCHEGCF?IGHHHHEHHHF<1F?HEHGHCHIIIHG1CHHFC?HHGHCHECC?C/DH@HH@HEGC?HHF<1HE1HHC=EDD@D<
@HISEQ:969:HM2KJBCX2:2:1102:10059:43152 2:N:0:ACTATGCA
CTCCAGGTCATGCCCAACTATCCCTATTAATCATTACGTCGATCCTAGAAACCAACAAAATAAGATCAAACGTCCTATTTCATTATTCCATGCTAATGTATTCAAGCGCGAGCCTGCTTTAAACACTCTAATTTTTTCAAAGTAACAGTCCTGATTCCCCGCCACACCAAATAAATGGCATAACGGTTCTTCAGAAGGGAGGAATCAGTGACACCAGTACATACCAAAGGCACGACCAGCGTACTGATCCCGAAATTCAACTACGAGCTTTTTAACTGCAACAACTTTAATATACGCTATTGGAGCTGGAATTACCGCGGCTGCTGGCACCAGACTTGCCCTCCAA
+
DBDDDIIGHHIIIIIIIIIIIIIIIIIIIHIIIIIGIIHIIIIIIIIIIIIIIIIIIIIIIIICHHGHIIIIEHHIIEHIIIIIIIIIHHHIHIIIHIHIIHIIIHIIHIIIIIHHIGHHHHIIIIIIIIIIIIIIIHIIIGHIIIHHGHHIIIIIIIHHIIIIIHHIIIHHIIIHHIIIIIIIHHHEIIIIIIIIIIIIHIIIHIIIIIIIIIIHIIIHHHIIHIHIIIIHIIIIIIIHHIIHHIIIIIIIIIIIIIIIIIHIIIIIIIIIIIIIIIIIIIIIIIIIIIIIIIIIIIIIIIIIIIIIIIIIIIIIIIIIIIIIIIIIIIIIIIIIIIIIIDDDDD
@HISEQ:969:HM2KJBCX2:2:1102:12725:43730 2:N:0:ACTATGCA
CTCCAGGTCATGCCCAACTATCCCTATTAATCATTACGGTGATCCTAGAAACCAACAAAATAGAACCATGCCGTCCTATTCTATTATTCCATGCTAATGTATTCGAGCAAAAATGCCTGCTTTAAACACTCTAATTTTTTCAAGGTAAAGGTCCTGGATCCGCAAGACACCCAATTAAGGACATCAAGTTTCTCCAGAAGGTGAGAAATCAACAGCGACAGTTCATACCCCTTAAGGCATGACCATCACGTCAATCCCGAAATTCAACTACGAGCTTTTTAACTGCAACAACTTTAATATACGCTATTGGAGCTGGAATTACCGCGGCTGCTGGCACCAGACTTGCCCTCCAA
+
DDBDDHIIIIIIIIIIIHIIIIIIIIIIIIIIIIIIIIIIIIIIIIIIIIIIIIIIIHIIIHHE@HHIIHIIIHIIIHHIHIFHIIHIHIHIIHIIHIHIIFHIHIHIIIIIIHHIHIHIHIIIIIIIIIIIIIIIIIIIIIIIIIIIIIIIHIIIHHIIIIIIHFDIIIIIIHHHIHIIIIIIIHHIHHHIIIIIIHIIIIHIIHIHHIIIIIIIIIIIIIIIIHIIIIIIIIIIIIIIIIIIIIIIIHHHIGIIIIGIIIIIHIIIIIIIIIIIIIIIIIIIIIIIIHIHIIIIIIIIIIIIIIIIIIIHIIIIIIIIIIIIIIHIIIIIIIIIIIIIIIIIIIIIDDDDD
@HISEQ:969:HM2KJBCX2:2:1102:7450:43886 2:N:0:ACTATGCA
CTCCAGGTCATGCCCAACTATCCCTATTAATCATTACGTTGATCCTAGAAACCAACAAAATAGAATCGAACGTCCTATTTCATTATTCCATGCTAATGTATTCAAGCGCGTGCCTGCTTTAAACACTCTAATTTTTTCAAAGTAACAGTCCTGACTCCCCACAACATCAAATTAATGACATCATGATTCATCAGAAGGGAGAAATCAATGACATTAGTACGTACCGAAGGCACGACCGACGTATTGATCCCGAAATTCAACTACGAGCTTTTTAACTGCAACAACTTTAATATACGCTATTGGAGCTGGAATTACCGCGGCTGCTGGCACCAGACTTGCCCTCCAA
+
DDDDDIIIIIIIIIIIIIIIIIIIIIIIIIIIIIIIIIIIIIIIIIIIIIIIIIIIIIIIIIIIIIIIIIIIIIIIHIIIIIIIIIIIIIIIIIIIIIIHIIIIIIIIIIIIIIIIIIIIIIIIIIIIIIIIIIIIIIIIIIIIIIIIIIIIIIIIIIIIIIIIIHHIIIIIIIIIIIIIIIIIIIIIIIIIIIIIIIIIIIIIIIIIIIIIIIIIIIIIIIIIIIIIIIIHIIIIIIIIIIIHHIIIIIIIIIIIIIIIIIIIIIIIIIIIIIIIIIIIIIIHIIIIIIIIIHIIIIIIIIIIIIIIIIIIIIIIIIIIIIIIIIIIIIIIIIIIIIIIIDDDDD
@HISEQ:969:HM2KJBCX2:2:1102:19173:44420 2:N:0:ACTATGCA
CTCCAGGTCATGCCCAACTATCCCTATTAATCATTACGTCAATCCTAGAAACCAACAAAATAGGATCAAACGTCCTATTTCATTATTCCATGCTAATGTATTCAAGCGTTAGCCTGCTTTAAACACTCTAATTTTTTCAAAGTAACAGTCCTGTTTCCCTGCAACACCAAATTAATGACATTACAGTTCTTCAAGAAGGAGGAACCAGTAAAGCCAGTACATACCAGAGGCACGACCAACCTACTAATCCCGAAATTCAACTACGAGCTTTTTAACTGCAACAACTTTAATATACGCTATTGGAGCTGGAATTACCGCGGCTGCTGGCACCAGACTTGCCCTCCAA
+
DDDDDIIIIHIHIHHIIIIIIIIIIIIIIIIIIIIIIIHIIIIIIIIHIIIGIIHIIIIIIIIIEGHIIIIIEHHIIIGHIIIIIHIIII@HIIIIIIHHIHIHIIIHHIIGIIHIIIIIIIHIIIIIHHIHIIIIIIIIIIHHHIIIIIIIIHHIIIIIIIIIIIHIIHHHHHHIHIIIIIIIIIHHIIIIIIIIHHHHHIIHIIIIIIIGIIIIIIIIHHHEIHIIIIHHIGIIIIHIHHHGEIHIIIIIIIIHHIGIIHIIIIIIIIIIIHHIHIGIIIIIHHHIIHIIIIIHIHHHHIIIIIIIIIIIIIIIIIIIIIHIIIIIIIIIIIIIIIHIIDDDDD
@HISEQ:969:HM2KJBCX2:2:1102:13140:44605 2:N:0:ACTATGCA
CTCCAGGTCATGCCCAACTATCCCTATTAATCATTACGTCAATCCTAGAAACCAACAAAATAGGATCAACGTCCTATTTCATTATTCCATGCTAATGTATTCAAGCGCGAGCCTGCTTTAAACACTCTAATTTTTTCAAAGTAACAGTCCTGATTCCCCACCACACCAAATTAATGACATGATGGTTCGTCAGAAGGTAGAAATCAGTAACACCAGTACGTACCGAAGGCACGACCAGCGTACTAATCCCGAAATTCAACTACGAGCTTTTTAACTGCAACAACTTTAATATACGCTATTGGAGCTGGAATTACCGCGGCTGCTGGCACCAGACTTGCCCTCCAA
+
DDDDDIIIIIIIIIIIIIIIIIIIIIIIIIIIIIIIIIIIIIIIIIIIIIIIIIIIHIIIIIHIIIIIIIIIIIIIIIIIIIIIIIIIIIHIIIHIIIIIIIIIIIIIIIIIIIIIIIIIIIIIIIIIIIIIIIIIIIIHIIIIIIIIIIIIIIIIIIIIIIIIIIIIIIIIIIIIIIIIIIIIIIIIIIIIIIIIIIIIIIIIIIIIIIIIIIIIIIIIIIIIIIIIIIIIIIIIIIIIIIIHIIIIIIIIIIIHIIIIIIIIIIIIIIIIIIIIIIIIIIIHIIIIIIIIIIIIIIIIIIIIIIIIIIIIIIIIIIIIIIIIIIIIIIIIIIIIIIIIDDDDD
@HISEQ:969:HM2KJBCX2:2:1102:12145:45175 2:N:0:ACTATGCA
CTCCAGGTCATGCCCAACTATCCCTATTAATCATTACGTCAATCCTAGAAACCAACAAAATATGATCAAACGTCCTATTTCATTATTCCATGCTAATGTATTCAAGCGTTAGCCTGCTTTAAACACTCTAATTTTTTCAAAGTAACAGTCCTGTTTCCCTGCAACACCAAATTAATGACATTACAGTTCTTCAAGAAGGAGGAACCAGTAAAGCCAGTACATACCAGAGGCACGACCAACCTACTAATCCCGAAATTCAACTACGAGCTTTTTAACTGCAACAACTTTAATATACGCTATTGGAGCTGGAATTACCGCGGCTGCTGGCACCAGACTTGCCCTCCAA
+
DDDDDIGHIIIIIIIIIIIIIIIIIIIIIIIIIHIIIIHIIIIIIIIIIIIIIIIIIIIIIIIHIHHIIIIIIIIIIIIIIIIIIHIHHIIEHHIIIIIIIHIIIHIHIIIHIIHIIIIIIIHHHHIHIIIIIIIIIHIIHIIIIIIIIIIIIIIIIIIIHIIIIIIIIIHGHIIIIIIIIIIIIIIIIIIIIIIIIIIIIIIIHHHIIIIIIIIIIIIIIIIIIIIIIIIIIIIIIIIIIIIHGIIHHIHIIIIIIIIIIIIIIIIIIIIIIIIIIIIIIIIIIIIIIIIIIIIIIHIIIIIIIIIIIIIIIIIIIIIIIIIIIIIIIIIIIIIIIIIIIDDDDD
@HISEQ:969:HM2KJBCX2:2:1102:16201:45391 2:N:0:ACTATGCA
CTCCAGGTCATGCCCAACTATCCCTATTAATCATTACGTCGATCCTAGAAACCAACAAAATAGGTTCGATCGTCCTATTTCGTTATTCCATGCTAATGTATTCAAGCGCGAGCCTGCTTTAAGCACTCTAATTTTTTCAAAGTAACAGTCCTGTTTCCCCGCAACAACAAATTAATGCCATCACGGTTCTACAAGAGGGAGGGACCAGTGAGGCCAGTGCATACCAGTGGCACGACCAACCTACTGGCCCCGAAATTCAACTACGAGCTTTTTAACTGCAACAACTTTAATATACGCTATTGGAGCTGGAATTACCGCGGCTGCTGGCACCAGACTTGCCCTCCAA
+
DDDDDIIIIIIIIIIIIIIIIIIIIIIIIIIIIIIIIIIIIIIIIIIIIIIIIGIIHIHIIHHHHIIIIIIIIIIIIIIIIIIIIIIIIIIIFHIFHIIIIIIIIIIIIIIIIIIIIIIIIIIIIIIIHHIIIIIIIHIIIIIIIIIIIIIHIIIIIIIIIIIIIIIHIIIIIIIIIIIIIIIIIIIIIIIIIIIIIIIIIIIIIIIIIIIIIIIHIIIIIIIIIIIIIHIIIIIIIIIIIHHHIIIIIIIIIIIHHIIIIIIIIIIIIIHIIIIIIIIIIIIIIIIIIIHIIIIIIIIIIIIIIIIIHIIIIIIIIIIIIIIIIIIIIIIIIIIIIIIIIDDDDD
@HISEQ:969:HM2KJBCX2:2:1102:9314:45426 2:N:0:ACTATGCA
CTCCAGGTCATGCCCAACTATCCCTATTAATCATTACGTCAATCCTAGAAACCAACAAAATAGGATCGAACGTCCTATTTCATTATTCCATGCTAATGTATTCAAGCGTTAGCTTGCTTTAAACACTCTAATTTTTTCAAAGTAACAGTCCAAATTCCCCGCAACACCAAATTAATGGCATTACGGCTCATCAGGAAGGAGGAATCAGTGAGACCAGTGCATACCGATGGCATGACCAATCTACTAACCCCGAAATTCAACTACGAGCTTTTTAACTGCAACAACTTTAATATACGCTATTGGAGCTGGAATTACCGCGGCTGCTGGCACCAGACTTGCCCTCCAA
+
ADDDDIIIIIIIHIIIIIHIIIIIHIIIIIIIIIIIIIIHIHHHIIIIIIIIGHIIIHIIIHHHHHHIIIIIIHIIIIIIIIIIIIHFCGHIHHIIIIHIIIHIHIHIIIHHIIIIIIHHHHHHHHHHIIIIHIIIIIIIIIIIIIIHHIHHIIHIIIIGHIIIIIHIIIIIHIIIIIIIIIIIIIIIIIIIIIIIIIIIIIIIIIIIIIIIIIIIIIIIIIIIIIIIIIIIHIIIHIHHIHHHGHEIHIIIIIIIHIIIIIIIHIHHIIIIIIHHHIIIHIIIIHIIIIIIIHIIIIIIIHIIIIIIIIIIHIIIIIIIHIIIIIGIIHIIIIIIIIIIIDDDDD
@HISEQ:969:HM2KJBCX2:2:1102:4596:45603 2:N:0:ACTATGCA
CTCCAGGTCATGCCCAACTATCCCTATTAATCATTACTTCAGTCCTAGAAACCAACAAAATAGAACCAAAGTCCTATTCCATTATTCCATGCTAATATATTCAAGCAAACATGCCTGCTTTAAACACTCTAATTTTTTCAAAGTAAAAGTCTTGGATCCCTAGCGCACTCAATTAAGAGCACACTAGTTCCCCAAAAGGAAAAGCCCAAAGTTGCAGTACAAACCTTACGGTTGACGGCAACTATAAGCCCAAAATTCAACTACGAGCTTTTTAACTGCAACAACTTTAATATACGCTATTGGAGCTGGAATTACCGCGGCTGCTGGCACCAGACTTGCCCTCCAA
+
DCDDDIIIIIIHIIIIIIIIIIIIIIIIIIIIIIIIIIIIIIIIIIIIIIIIIIIIIIIEHHIHIIIHICGHIHIIIIIIIIIIIHIIIIHIIIIIIIIIIHHIHIIIIIIHIIIIIIIIIIHIIIIIIIIIIIIIIIIIIIIHHIIIIIIIIIIHIIIIIIHHHHIIIIIIIIIGIIHIIIIIIIIIIIIHIIIIIHIIIIIIIIIIIIIIIIIIIHIIIIIIIIIIIIIIIIIIIIIIIHGHHHIIIHIIIIIIIIIIIIIIIIIIIIIIIIIIIIIIIIIIIIIIIIIIIIIIIIIHIIIIIIIIIIIIIIIIIIIIIIIIIIIIIIIIIIIIIIIIIDDDDD
@HISEQ:969:HM2KJBCX2:2:1102:9929:45946 2:N:0:ACTATGCA
CTCCAGGTCATGCCCCAACTATCCCTATTAATCATTACGTCGATCCTAGAAACCAACAAAATAGAATCAAACGTCCTATTTCGTTATTCCATGCTAATGTATTCAAGCGTGAGCCTGCTTTAAACACTCTAATTTTTTCAAAGTAACAGTCCTGATTCCCCATGACACCAAATTAATGACATCATGGTTCGTCAGAAGGTAGGAATCAATAATACCAGTACGTACAATAGCACGACCAATAAATTGATCCCGAAATTCAACTACGAGCTTTTTAACTGCAACAACTTTAATATACGCTATTGGAGCTGGAATTACCGCGGCTGCTGGCACCAGACTTGCCCTCCAA
+
DDDDDIIHIIIHIIIIIIHGHIIHIHHIIIIIIIIIIIIIIIIIIIIIHIIIIHHIIHIIIIIHHIHHHHIHHCHHGIIIIIIIIIIIIIIIGHIHIHIHIHIHIIIIHIHHHGIIIIHHIIIIIIIIIIIIIIIIIIIHIIIIIIIIIHIIIIIIIIIHIIIHIIIIIIIIIIIIIIIIIIIIIIIIHHIIIHIIIIIIIIIIIIIIIIIIIIIIIIIIIIIIIHIIIIIIGIIIIIIIIIIIHIIIIIIIIIIIIIHIIIIIIIIIIIIIIIIIIIIIIHIIIIIIIIIIIIIIIIIIIIIIIIIIIIIIIIIIIHIIIIHH@IIIIIIIIIIIIIIIHDDDDD
@HISEQ:969:HM2KJBCX2:2:1102:11619:46164 2:N:0:ACTATGCA
CTCCAGGTCATGCCCAACTATCCCTATTAATCATTACGGTGATCCTAGAAACCAACAAAATAGAACCATGCCGTCCTATTCTATTATTCCATGCTAATGTATTCGAGCAAAAATGCCTGCTTTAAACACTCTAATTTTTTCAAGGTAAAGGTCCTGGATCCGCAAGACACCCAATAAAGGACATCAAGTTTCTCCAGAAGGTGAGAAATCAACTGCAACAGTTCATACCCCTTAAGGCATGACCATCACGTCAATCCCGAAATTCAACTACGAGCTTTTTAACTGCAACAACTTTAATATACGCTATTGGAGCTGGAATTACCGCGGCTGCTGGCACCAGACTTGCCCTCCAA
+
DCDDDHFHIIIIIIIIIIIIIIIIIIIIIIIIIIIIIIIIIIIHIIIIIIIIIIIIHIIIIIHHHIIIIFHHIIGIIIHIIGHIHIGHFIIHIIIIIHIEHGHIHHHHGHIIIIHHIHHIHGIHIIIFHIIHIIIIIIIIHIIIIIIIIIIIIHIIIIIIIIIIIIIIIIIIHIIHIIIIIIHIIIGIIIHIIIHIIIIIIIIIIIHIHIIIIIIIIIIIIIIIIIIIIIIIIIIIIIIIIIIIIIIIIIHFIIIIIIIIIIIIIIIIIIIIIIIIIIIIHIIIIIIIIIIIIIIIIIIIIIIIIIIIIIIIIIIIIIIIIIIIIIIIIIIIIIIIIIIIIHIIIIIIDDDDD
@HISEQ:969:HM2KJBCX2:2:1102:17719:46628 2:N:0:ACTATGCA
CTCCAGGTCATGCCCAACTATCCCTATTAATCATTACGGTGATCCTAGAAACCAACAAAATAGAACCATGCCGTCCTATTTTATTATTCCATGCTAATCTATTCAAGCACAAGCCTGCTTTAAGCACTCTAATTTTTTCAAGGTAATAGCTCTGCTTCCCCAACGCACTAACTTAATAGCATGCTGGTTATTCAGAAGGTAGGAATTCATCAAGTCAGTGCGGACAGTGAAGCCCGACCAACCGACAAACTCCGAAATTCAACTACGAGCTTTTTAACTGCAACAACTTTAATATACGCTATTGGAGCTGGAATTACCGCGGCTGCTGGCACCAGACTTGCCCTCCAA
+
DDDDDIHIIIIIHIGIIHIHHIIIIHIIIIIIIIIIIIIIGIHGIIIHIIIHIIHIIIHIIIHGHIIIHCHIIIIIIIIFHHIIIIHIHIIIIIIIIHIHGGHHHIHHHCHHHIIIIIIIHIHIIIIIIIIIHHIIIIIIIIHIIIIHIIHHHIIIIIIIIIIIGHHHIIHHIIIIIHHHIIIIIIIIIIHHHIIIIIIIHIIIIIIIIIIIIIIIIIIIIIIH>IIIIIIIII=IIIIIIIIIHHFIIIHIIIIIHHIIIIIIIIIIIIIIIIIIIIIIIIIIIHIIIIIIIIIIIIIIIIIIIIIIIIIIIIIIIIIIIIIIIIIIIIIIIIIIIIIIIIIDDDDD
@HISEQ:969:HM2KJBCX2:2:1102:8572:47099 2:N:0:ACTATGCA
CTCCAGGTCATGCCCAACTATCCCTATTAATCATTACGTCGATCCTAGAAACCAACAAAATAGAATCAAACGTCCTATTTCATTATTCCATGCTAATGTATTCAAGCGTAAGCCTGCTTTAAACACTCTAATTTTTTCAAAGTAACAGTCCTGATTCCCCACGACACCAAATTAATGACATCGCGGTTCTTCAGAAGGTAGGAACCAATAATGCCAGTGCGTACCGAAGCACGACCAACAATTTGATCCCGAAATTCAACTACGAGCTTTTTAACTGCAACAACTTTAATATACGCTATTGGAGCTGGAATTACCGCGGCTGCTGGCACCAGACTTGCCCTCCAA
+
DDBBDGHIIIIIIIIEHEHIIIIIEHHIICF<?FGHGEHIGHHIHEHIIIIHIEHHH?GFHHG1FHGEE@FHCFEEGHIIHIHHGHHHHHCHGHHIIIHHGEHGFHHIHIIIIHHIHHHHHIIIGHHHIIHIIGHHIHEHIIIIIIIIIIHHIIHHGIIIIHHIIIIHIHIIIIHIIHGIIHHHHHIIIIHHHIIIHHIIHIHIIIHFHIHGHHIIIIIHHHHIIIHHHIIIIIFIIHIIHHEFHHCHHHIIHHGHIIHHDHGHHIIIHCHGIIGIIIIHHIIIIIIIHHGEHHHEHIHIIIIIIHHHHIHDIIIGHIIHIIIIHHIIIHHFCHIHHHGC@CDDD
@HISEQ:969:HM2KJBCX2:2:1102:11967:47134 2:N:0:ACTATGCA
CTCCAGGTCATGCCCAACTATCCCTATTAATCATTACGGTGATCCTAGAAACCAACAAAATAGAACCATGCGTCCTATTTCATTATTCCATGCTAATGTATTCAGGCAATAGCCTGCTTTAAGCACTCTAATTTTTTCAAGGTAACAGTCCTGCTTCCCCAACGCACCAAATTAATGACATGCTGGTTATTCAGAAGGTAGGAATCCATCACGCCAGTACAGACCCAAAAGCCCGACCAACGGATAAACCCCGAAATTCAACTACGAGCTTTTTAACTGCAACAACTTTAATATACGCTATTGGAGCTGGAATTACCGCGGCTGCTGGCACCAGACTTGCCCTCCAA
+
DDDDDIIIIIIIIIIIHIIIIIIIIIIIIIIIIIIIIIIIHFHHIIHIIIIIIIIIIIIEHHHFGIIHICCDHHHIIHHHIIIIIIIIIIIIIHGIHHHHHGHHIEIIIIIHGHIIIIIIHIGIHHIIIIHIIIIHIIIFIIIIIIIIIIIIIHHHIIIIIIIHIIIIIIIIIIIIIIIIIIIIIIHIHIHIIIIIIIHHIIIHIIIIIIIIIIIIIIIIIIIIIIIIIIIIIHHGIIIIIIIIHEIIIIIIIIIIIIIIIIIIIIIIIIIIHHHIIIIIIIIIIIIIIIIIIIIIIIIIIIIIIIIIIIIIIIIIIIIIIIIIIIIIIIIIIIIIHIIIIIDDDDD
@HISEQ:969:HM2KJBCX2:2:1102:11308:47982 2:N:0:ACTATGCA
CTCCAGGTCATGCCCAACTATCCCTATTAATCATTACGTCAATCCTAGAAACCAACAAAATAGGATCGAACGTCCTATTTCATTATTCCATGCTAATGTATTCAAGCGTTAGCCTGCTTTAAACACTCTAATTTTTTCAAAGTAACAGTCCTGTTTCCCTGCAACACCAAATTAATGACATTACAGTTCTTCAAGAAGGAGGAATCAGTAAAGCCAGTACACACCATTGGCACGACCAACCTACTGACCCCGAAATTCAACTACGAGCTTTTTAACTGCAACAACTTTAATATACGCTATTGGAGCTGGAATTACCGCGGCTGCTGGCACCAGACTTGCCCTCCAA
+
DDDDDIIIIIIIIIIIIIIIIIIIIIIIIIIIIIIIIIIIIIIIIIHIIIIIIIIIIIIIIICHHIIIIIIIIIIIIIIIIIIIIIIIIIIIIIIHHIIIIHHHIIIIIIIIIIIHIIIIIIIIIIIIIIIIIIIIIIIIIIIIIIIIIIIIIIIIIIIIIIIIIIIIIIIIIIIIIIIIIIIIIHIIIIIIIIIIIIIIIHIIIIIIIIIIIIIIIIIIIIIIIHIIIIIIIIIIIIIIIIIIIIIIIIIIIIIIIIIHIIIIIIIHIIIIIIIIIIIIIIIIIIIIIIIIIIIIIIIIIIIIIIIIIIIIIIIIIIIIIIIIIIIIIIIIIIIIIIIIIDDDDD
@HISEQ:969:HM2KJBCX2:2:1102:8842:47910 2:N:0:ACTATGCA
CTCCAGGTCATGCCCAACTATCCCTATTAATCATTACGGTGATCCTAGAAACCAACAAAATAGAACCATGCCGTCCTATTTTATTATTCCATGCTAATCTATTCAAGCACTAGCTTGCTTTAAGCACTCTAATTTTTTCAAGGTAATAGCTCTGCTTCCCCAACGCACCAAATTAATGACATGAAGGTTATTCAGAAGGTAAGAATCCATCAAATCAGTACGAACAGTGAAGCCCGACCGATTGACAGATTCCGAAATTCAACTACGAGCTTTTTAACTGCAACAACTTTAATATACGCTATTGGAGCTGGAATTACCGCGGCTGCTGGCACCAGACTTGCCCTCCAA
+
DDDDDIIIIIIIIIIIIIIIIIIIIIIIIIIIIIIIIIIIIIIIIIIIIIIIIIIIIIIIIIIIIIIIIHIIIIIIIIIGIIIIIIIIIIIIIHIIIIIIIHIIIIIIIIIIIIIIIIIIIIIIIIIIHIIIIIIIIIIIIIIIIIIIIIIIIIIIHIIIIIHHEHIIHIIIIIIHIIHIIIIIHIIIIIIIIIIIHHIIIIIIIIIIIIIIIIIIIIHIIIIIHIIHIIIIIIIIIIIIIIIIIHHIIIIIIIIIIIIIIIIIIIIIIIIIIIIIIIIIIIHIHHIIIIIIIIIIIIIIIIIIIIIIIIIIIIIIIIIIIIIIIIIIIIIIIIIIIIIIIIIDDDDD
@HISEQ:969:HM2KJBCX2:2:1102:1490:47205 2:N:0:ACTATGCA
CTCCAGGTCATGCCCAACTATCCCTATTAATCATTACGTCGATCCTAGAAACCAACAAAATAGAATCAAACGTCCTATTTCATTATTCCATGCTAATGTATTCAAGCGTGCGCCTGCTTTAAACACTCTAATTTTTTCAAAGTAACAGTCCTGATTCCCCACGACACCAAATTAATGACATCGCGATTCTTCAGAAGGTAGGAACCAATAATGCCAGTGCGTACCGAGGCACGACCGACAATCTGATCCCGAAATTCAACTACGAGCTTTTTAACTGCAACAACTTTAATATACGCTATTGGAGCTGGAATTACCGCGGCTGCTGGCACCAGACTTGCCCTCCAA
+
DCDDDIIIIIIIHIIIIIIFHIIIIIIIIIIIIIIIIIIIIIHIIIIIHIIIIIIIIIIHIIIIIHIHHHIIIHIIGHHIIIICHHHIHIIIIGHIIIHHIHEHIIIIIIIIIIIIIIIIIIIIIIIHIIIIIIIIHIIIIIIHIIIHHIIIIIGHIIIIIIIHHHHIIIIIIIIIIIIIIIIIIIIIIIIIIIIIIIIIIIHIIIIIIIIIIIGIIIIHIIIIIIIIIIHIIIIHIIIHHHHGIHHIIIIIIIIIIIIIIIIIIIIIIIIIIIIIIIIIIIIIIIIIIIIIIIIIIIIIIIIIIIIIIIIIIIIIIIIIIIIIIIIIIIHIIIIIIIIIDDDDD
@HISEQ:969:HM2KJBCX2:2:1102:14532:48398 2:N:0:ACTATGCA
CTCCAGGTCATGCCCAACTATCCCTATTAATCATTACGGTGGTCCTAGAAACCAACAAAATAGAACCATGCCGTCCTATTTTATTATTCCATGCTAATGTATTCAAGCAAAAATGCCTGCTTTAAACACTCTAATTTTTTCAAAGTAAAGGTCCTGGTTCCCCGCGGCATCCAATTAAGGACATCGCGGTTCTCCAGAAGGTGAGAAATTGACTGCACCAGTTCATACCCCGTGAGGCACGACCGATGCGCCAATCCCGAAATTCAACTACGAGCTTTTTAACCGCAGCAACTTTAATATACGCTATTGGAGCTGGAATTACCGCAATGGCTGCTAACACCAGACTTGCCCTCCAA
+
DDDDDIIHIIIIIIIIIIIIIIIIHIIIIIIIIIIIIIIIHIIIIIIIIIIIIIIIIIIIIIIIHIIIIIIHIIIIIIHFHIIIIHIHIIIIIIHIIIHIHHHIIIIIIIIIIIIIHIIIIHHIIIIIIIIIIIIIHIIHHIIIIIHIIIIIIIIIIIIIHIIIIIIIIIIIIIIIIIIIIHIIIIIIIIIHIIIIIIIIIIIIIIIIIIIIIIIIIIIIIIIIIIIIIIIIIIIIIIIIIIIIIIIIIIIIIIIIIIIIIIIIIIHIIIIIIIIIIIIIIIIIIIIIIIIIIIIIIIIIHIIIIIIHIIIIIIIIIIIIIIIIIIIIIIIIIIIIIIHIIIIIIIIIIIIDDDDD
@HISEQ:969:HM2KJBCX2:2:1102:4732:48713 2:N:0:ACTATGCA
CTCCAGGTCATGCCCAACTATCCCTATTAATCATTACGTCAATCCTAGAAACCAACAAAATAGGATCGAACGTCCTATTTCATTATTCCATGCTAATGTATTCAAGCGTTAGCTTGCTTTAAACACTCTAATTTTTTCAAAGTAACAGTCCAAATTCCCCGCAACACCAAATTAATGGCATTACGGATCATCAGGAAGGAGGAATCAGTGAGACCAGTACATACCAGAGGCATGACCAATCTACTAACCCCGAAATTCAACTACGAGCTTTTTAACTGCAACAACTTTAATATACGCTATTGGAGCTGGAATTACCGCGGCTGCTGGCACCAGACTTGCCCTCCAA
+
DDDDDIIIIIIIIIIIIIIIIIIIIIIIIIIIIIIIIIIIHIIIIHIIIIIIIIIIIIHIIIHHHIIIIIIIHIIIIIIIGHHIHIIIGIHIIIIIIIIIIIIIIIIIIIIIIIIIIIIIIIIIIGIIHHHHIIIIIIIIHIIIIIIIHIIIIIIHIIIIHIIIHHHIHIIIIIIIIIIIIIIIIIIIIIIIIIIIIIIIIIIIIIIIIIIHHIIIIIIIIIIIIIIHIIIIHIIIIIIIIHHHFHFIIIIIIIIIIIIIIIIIIIIIIIIIIIIIIIIIIIIHIIIIIIIIIIIIIIIIIIIIIIIIIIIIIIIIIIIIIIIIIIIIIIIIIIIIIIIIIDDDDD
@HISEQ:969:HM2KJBCX2:2:1102:1261:49361 2:N:0:ACTATGCA
CTCCAGGTCATGCCCAACTATCCCTATTAATCATTACGTCGATCCTAGAAACCAACAAAATAGAATCAAACGTCCTATTTCGTTATTCCATGCTAATGTATTCAAGCGTGAGCCTGCTTTAAACACTCTAATTTTTTCAAAGTAACGGTCCTGATTCCCCATGACACCAAATTAATGACATCATGGTTCTTCAGAAGGGAGAAATCAAAATTGCCAGTACGTACCGAGGCACGACCAACAAATTGATCTCGAAATTCAACTACGAGCTTTTTAACTGCAACAACTTTAATATACGCTATTGGAGCTGGAATTACCGCGGCTGCTGGCACCAGACTTGCCCTCCAA
+
DDDDDIIIIIIHIHIIIIIIIIIIIIIIIIIIIIIIIIHHIIIIIIIIIHIIIIHIEHHIIIIHIHHIHFHHHGHHHHIHHIIIIHIIIIHHHCHIIIIHHFHHIIHIIHGCFHIIIHHHIHIIIIHHHH@IHIIIIIGHIIHIHIIIIIIIIIIIHHIIIIIIIIIIIIHHIIIIIIIIIIIIIIIIIIIIIIIIIIIIIIIHIHIIHHIIHIIIIIIIIIIIIIIIIIIIIIIIIIIIIHHFIIIIIGIIIIIHIIIIIIIIIIIIIIIIIIIIIIIIHIIIIGIIIIIIIIIIIHGHIIIIHIIIIIIIIIHHIIGIIIIIIIIIIIIIIIIIIIIIDDDDD
@HISEQ:969:HM2KJBCX2:2:1102:14892:48148 2:N:0:ACTATGCA
CTCCAGGTCATGCCCAACTATCCCTATTAATCATTACGGTGATCCTAGAAACCAACAAAATAGAACCATGCCGTCCTATTCTATTATTCCATGCTAATGTATTCGAGCAAAAATGCCTGCTTTAAACACTCTAATTTTTTCAAGGTAAAGGTCCTGGATCCGCAAGACACCCAATTAAGGACATCAAGTTTCTCCAGAAGGTGAGAAATCAACAGCGACAGTTCATACCCCTTAAGGCATGACCATCACGTCAATCCCGAAATTCAACTACGAGCTTTTTAACTGCAACAACTTTAATATACGCTATTGGAGCTGGAATTACCGCGGCTGCTGGCACCAGACTTGCCCTCCAA
+
D@D@DHHH@HHCH@GHHHHHHIHEHIEHC1GHEHHGHIIIHHIHHHHHFHCHHC@HHI1FGFC1C1<1D1<@?GDDEEGCHHEFHEHEGF@E1FHGHHF@GHHCCHID@CFHGH<HFHHG1HHFHC@H8HCG@?FG;CHH@GCHHGIHHEH@F1EIHHGHECHDH:<<DC0HHCFIHHCHFGGHIGIIIH?IHGD?HEFEGHHEIHHHFHFDDFEHHIHHHHIIHHGHFEAIIHHHHHFHHCIGIHHGFHD1HDCF<1IHHHFEHHHCIIHEFIIIHGHG@HIIIHEHHHFEHFHHHHGGD?IHHFHHHIHGEIIIIIHHIIHHHIIIHIIIHHGHIHFHHIIIHGIGD@D?@
@HISEQ:969:HM2KJBCX2:2:1102:9081:49736 2:N:0:ACTATGCA
CTCCAGGTCATGCCCAACTATCCCTATTAATCATTACGGTGGTCCTAGAAACCAACAAAATAGAACCATGCCGTCCTATTTTATTATTCCATGCTAATGTATTCAAGCAAAAATGCCTGCTTTAAACACTCTAATTTTTTCAAAGTAAAGGTCCTGGTTCCCCGCGGCATCCAATTAAGGACATCGCGGTTCTCCAGAAGGTGAGAAATTGACTGCACCAGTTCATACCCCGTGAGGCACGACCGATGCGCCAATCCCGAAATTCAACTACGAGCTTTTTAACTGCAACAACTTTAATATACGCTATTGGAGCTGGAATTACCGCGGCTGCTGGCACCAGACTTGCCCTCCAA
+
DDBDDIIIEHIHIIIIEHIIIIHHIHIIIIIHHHHIIHIHIIIIHIHFHHIIIHHHH@GGHIHGIHIIIIIHIHHHIHHHGIGIHFCDH@EHIIIIHIIIIDEIHHHGHICHHIIIIIHHGHHHEHHHHHGHHGHIIHHIHHGIHHFHFEHHHHIFEHFGD@GEHIHHHHHHHHIIHHIHHHFHIIHDIIIIHEFHFHHHHFHHHFGIIHFHFEHHIHHGCHHHHHCIGIHHFCFGHHCHEGIIIHHGDFHFHHDIHEHHHHHEHEHEHHHHEEIHHHIIHHEEHH@HHG@IHEIIIIHHIHIGIIHGHH@FCIIIIHHDHHIHDHFIIIIIHEHEIIIIIIIHHECH@@@DD
@HISEQ:969:HM2KJBCX2:2:1102:6206:49570 2:N:0:ACTATGCA
CTCCAGGTCATGCCCAACTATCCCTATTAATCATTACGGTGGTCCTAGACCAACAAAATAGAACCAACGTCCTATTCTATTATTCCATGCTAATCTATTCAAGCAAAAGCCCGCTTTAAACACTCTAATTTTTTCAAGGTAATGGTCCTGGTTCCCCGACACACCCAATAAAGGGCATACCGGCTCACCAGAAGGATAGACCCGACAGCAGAACAGTACTCGCCAGAGACGGACCGTCCGGTCAGGCCTAAAATTCAACTACGAGCTTTTTAACTGCAACAACTTTAATATACGCTATTGGAGCTGGAATTACCGCGGCTGCTGGCACCAGACTTGCCCTCCAA
+
DDDDDHIIIHIIIIIIIIIIIIIIIIIIIHIIIIIIIIIIIDHHHHHHHHIIIIIEHIIIIIIIIIIIIHIGIF?HHIGIIIIHIEHIHHIEHIHIIHHIHIHHIIIIIIIIIIIHIIIIIIIIIIIIIIIIIHHGIIIIIIGIIIIHIIHHHIIIIIIIIIIIIIIIHIIIIIIIIIIIIIIIIIIIIIIIIIIIIIIIIIIIIIIIIIIIIIIIIIIIIIIIIIIIIIIHHIIIIIIIIHHIIIIHIIIIIHIIIIIHIIIHIIIIIHIIIIIIIIIIIIIIIIIIIIIIIIIHFFFIIIIIIIIIIHIIIIIIIIIIIIIIIIIIIIIHHHIHIIIDDDDD
@HISEQ:969:HM2KJBCX2:2:1102:19771:50729 2:N:0:ACTATGCA
CTCCAGGTCATGCCCAACTATCCCTATTAATCATTACGGTGATCCTAGAAACCAACGAAATAGAACCAATCCGTCCTATTTCATTATTCCATGCTAATGTATTCAGACGTTAGCCTGCTTTAAACACTCTAATTTTTTCAAAGTAACAGTCCTGATTTCCTATCACACCAACTAAATGGCATGAAAGTTCCTCAGAAGGTAGAGATTTATCTCACCAGTACAGACAATTAAGCCTGACCAATGGGTAAACCCCGAAGTTCAACTACGAGCTTTTTAACTGCAACAACTTTAATATACGCTATTGGAGCTGGAATTACCGCGGCTGCTGGCACCAGACTTGCCCTCCAA
+
DDDDDIHIIIHHIIIIHIGIHIIHIIIHHHIIIIHHIHIIIIIIIIHHHIIIIIIIIIIGHEEFHHHHHHIFHHHGHIIIIIIGHIIIHHIIIHIIIIIGHHIIIIIIIIIIHIIIIGIIIHHHIIHIFHIIIIIIIHHIHIHIIHIIIHIIHHHHIGHHIIIIHIHHIHIHHHIIHIIIHIIIIIHHIIHIIIIIIIIIIIIIIIIIIIHHHIIHHIIIIIIIIIIHHIIIIIIIIIIIIIIHHGHIIIIIIHIIHIIIIIIIIIIIIIIIIIIIIHIIIIIIIIIHHIIIHIIIIIIIIIIIIIIIIIIIIIIIIIIIIIIIIIIIIIIIIIIIIIIIIIIDDDDD
@HISEQ:969:HM2KJBCX2:2:1102:11252:50855 2:N:0:ACTATGCA
CTCCAGGTCATGCCCAACTATCCCTATTAATCATTACGGTGGTCCTAAACCAACAAAATAGAACCAACGTCCTATTCTATTATTCCATGCTAATCTATTCAAGCAAAAGCCCGCTTTAAACACTCTAATTTTTTCAAGGTAATGGTCCTGGTTCCCCGACACACCCAATAAAGGGCATACCGGCTCACCAGAAGGATAGACCCGACAGCAGAACAGTACTCGCCAGAGACGGACCGTCCGGTCAGGCCTAAAATTCAACTACGAGCTTTTTAACTGCAACAACTTTAATATACGCTATTGGAGCTGGAATTACCGCGGCTGCTGGCACCAGACTTGCCCTCCAA
+
DADDDEHIIIIIIIIIIIIIIIIIIIIIIIIHHHIIIIIIIIIIIII1DHHIIIIIHIIIIIIIIIIIIIIIIIIIIIIIGHHHIHIIIGHHHIIIIIHIIIIGHIIIIIHIIIDHHIIIIIIHIHHGIIIIIIIIHIHHHHIIIIIHHIIIIIHHIHIIIIIIIIIIHIIIIHHHIIHIIIHIIHHIIHIHHHIIHIHEIGIIIIHHHGIIIIIIIIIIIIIIIIIIIIIIIIIIIIHIIIHIIHGFFHIIIIIIIIIIIIIIIIHIIIIHHFIIIIHIIIIIIHIHIIIIIIIHHFHIIIIIIIIIIIIIIIIIIIIIIIIIIIIIIIHGIIIIIIIDDDDD
@HISEQ:969:HM2KJBCX2:2:1102:19517:52166 2:N:0:ACTATGCA
CTCCAGGTCATGCCCAACTATCCCTATTAATCATTACGTCAATCCTAGAAACCAACAAAATAAGATCGAACGTCCTATTTCATTATTCCATGCTAATGTATTCAAGCGTTAGCTTGCTTTAAACACTCTAATTTTTTCAAAGTAACAGTCCAAATTCCCCGCAACACCAAATTAATGGCATTACGGTTCATAAGGAAGGAGGAATCAGTGAGACCAGTACATACCAGAGGCATGACCAACCTACTAACCCCGAAATTCAACTACGAGCTTTTTAACTGCAACAACTTTAATATACGCTATTGGAGCTGGAATTACCGCGGCTGCTGGCACCAGACTTGCC
+
DAADDIIIIIIIIIIIIIIIHIIIIIIIGEHIIIIIIIIIIGIIIHIIIIIIIHIIIIIIIHIIIIIIIIIIGHHIIIHIIIIHIIHHGIIGHIIIHIIHIGIIIHHIIIIHHHCIIIIIIIIHIIIIIHHHIHHIHHIIIIHIIIHHHHHHHHHHHHHHIIIHIIIHIIHGHHHIIIIIIIIII;IHIHIIIIIIIIIIIIIHIIIIIHIIHIIHIHIIIIIIIIIHIIIIIIIIHHHIIIIIIHEIHIHGIIHIIHFIIIHHIHIIIIIIIIIIHHEIIIHHIIIHIHHIHGIIIIIIIIIIIIIIHIIIHHIIIIIGIIIIIIHIHHHIIIIDDDDD
@HISEQ:969:HM2KJBCX2:2:1102:7745:52652 2:N:0:ACTATGCA
CTCCAGGTCATGCCCAACTATCCCTATTAATCATTACGGTGATCCTAGAAACCAACGAAATAGAATCAGTCCGTCCTATTTCATTATTCCATGCTAATGTATTCAGACGATAGTCTGCTTTAAACACTCTAATTTTTTCAAAGTAACAGTCCTGATTTCCCATCACACCAAATAAATGGCATGAAAGTTCCTCAGAAGGTAGAGATCCATCTCACCAGTGCAGACAATTAAGCCTGACCAATGGGTAGACCCCGAAGTTCAACTACGAGCTTTTTAACTGCAACAACTTTAATATACGCTATTGGAGCTGGAATTACCGCGGCTGCTGGCACCAGACTTGCCCTCCAA
+
DCDDDHIIIIIIIIIIIIIIIIIIIIIIIIIIIIIIIIIIIIIIIIHIIIIIIIIIIIIIIIIIIIIIIIIIIIIIIIIIIIIIIIIIIIIIIIIIIIIIIHIIIIIIIIIHIIIIIIHIIIIIIIIIHIIIIHIIIIHIIIIIIIIIIIIIIIHIIIIIIIIIIIIIIIIIIIIHIIIIIIIIIIIIIIIHIIIIIIIIIIIIIIIIHHGHIIIIIIIIIIIIIIIIIIIIIIIIIIIIIIIHHGEIIIIIHIIIIIIIIIIIIIIIIIIIIIIIIIIIIIIIIIIIIIIIIIIIIHIIIIIIIIIIIIIIIIIIIIIIIIIIIIIIIIIIIIIIIIIIIIIDDDDD
@HISEQ:969:HM2KJBCX2:2:1102:8591:53021 2:N:0:ACTATGCA
CTCCAGGTCATGCCCAACTATCCCTATTAATCATTACGGTGATCCTAGAAACCAACAAAATAGAACCATGCCGTCCTATTCTATTATTCCATGCTAATGTATTCGAGCAAAAATGCCTGCTTTAAACACTCTAATTTTTTCAAGGTAAAGGTCCTGGATCCGCAAGACACCCAATAAAGGACATCAAGTTTCTCCAGAAGGTGAGAAATCAACTGCAACAGTTCATACCCCTTAAGGCATGACCATCACGTCAATCCCGAAATTCAACTACGAGCTTTTTAACTGCAACAACTTTAATATACGCTATTGGAGCTGGAATTACCGCGGCTGCTGGCACCAGACTTGCCCTCCAA
+
DDDDDIIHHHIIIHIIIIIIIIHIIIIIIIIIIIIIIIIIGIIIIIIIIIIIIIIIIIHIIGIHHIIHIHIIIIIGHIIIIIIIIIIIIHIIIGIIIIHIIGHIHHHIIIIIIIIIIIIHIHIHHIHIIIIHIIIIIIIIIIIIIIHIIHIIIIIIIIIIIIIIIIIIIIIIIIIIIIIIIIIIIIIIIIIIIIIIIIIIIIIIIIIIHIIIIIIIIIIIIIIIIIIIIIIIIIHIIIHIIIIIII<IIIIHIIIIIIHIIIIIIGIIIIIIIIIIIHIIIIIIIIIIIIHIIIIIIIIIIIIIIIIIIIIIIIIIIIIIIIIIIIIIIIIIIIIIIIIIIIIIIIIIDDDDD
@HISEQ:969:HM2KJBCX2:2:1102:4863:52644 2:N:0:ACTATGCA
CTCCAGGTCATGCCCAACTATCCCTATTAATCATTACGGTGATTCAGAAACCAACAAAACAGGACCACCGTCCTATTTTATTATTCCATGCTAATGTATTCAGACATAAGCCTGCTTTGAACACTCTAATTTTTTCAAGGCAAAGGTCCTGGTTTCCTACCACGTTAAATTAATAACATGATAGTTCCCCAGAAGGTAGAAATTCTACACGCCAGTACAGACAATAGCCCGACCAACGATAGAACCCCGAAATTCAACTACGAGCTTTTTAACTGCAACAACTTTAATATACGCTATTGGAGCTGGAATTACCGCGGCTGCTGGCACCAGACTTGCCCTCCAA
+
DDDDDIIIIIIIIIIIIIIIIIIIIIIIIIIIIIIIIIIIIIIIIHIIIIIIIIIIIIIIIIGHIIIIIIIIIHHIIIIIIIIIIFHIIIEHIIIIIHIIIIIHIIIHIHIIIIIIIIIHIIIIIHHIIIIIIHIIIIIHIIIIIIIIIIIIIIIIIIIIIIIIIIIIIIIIIIIIHIHIIIIIIHHIIIIIIIIIIIIIIIIIIIIIIIIIIIIIIIIIIIIIIIIIIIIIIIIIIIIIIHIIIIIIIIIIIIIIIIIIIIIIIIIIHIIIIIIIIIIIIIIIIIIIIIHIIIIIIIIIIIIIIIIIIIIIIIIIIIIIIIIIIIIIIIIIIIIIIIDDDDD
@HISEQ:969:HM2KJBCX2:2:1102:15332:53900 2:N:0:ACTATGCA
CTCCAGGTCATGCCCAACTATCCCTATTAATCATTACGTCAATCCTAGAAACCAACAAAATAGGATCAACGTCCTATTTCATTATTCCATGCTAATGTATTCAAGCGCGAGCCTGCTTTAAACACTCTAATTTTTTCAAAGTAACAGTCCTGATTCCCCACCACACCAAATTAATGACATGATGGTTCGTCAGAAGGTAGGAATCAGTAACACCAGTACGTACCGAAGGCACGACCAGCGTACTAATCCCGAAATTCAACTACGAGCTTTTTAACTGCAACAACTTTAATATACGCTATTGGAGCTGGAATTACCGCGGCTGCTGGCACCAGACTTGCCCTCCAA
+
DDDDDFHIHIIIHIIIIHGHHIIIIHHHHHHHIIIEHHIHIHHHEHHIHHEHHHEEGHHHHHEECHHGHHCHFHEHIHIIIIIHIIIGGHIEHHHIIIHIICEHHIIIIIIHIIIHHIIHHIIHHIIIIEGHIIHIHIIHHHIGIHHIIIIIHHIIHIIHHIIIIIHIIGIIIHIIHIIIIIIGIIIIIHHIIIIIIIIIIHHIHHIHIIIIIHIIIIIIIIHIIIIIIIHIHIIIIIIHHHHHIIIHIIHHIIIHHIIGIHHHHIIIIIIIIIIIIIIIIIIIIHIIIIIIIIIIIIIIIIIIIIIIIIIIIIIHHIIIIHIIIHIIIIIIIIIIIIIIDDDCC
@HISEQ:969:HM2KJBCX2:2:1102:20755:53851 2:N:0:ACTATGCA
CTCCAGGTCATGCCCAACTATCCCTATTAATCATTACGTCGATCCTAGAAACCAACAAAATAGGTTCGATCGTCCTATTTCGTTATTCCATGCTAATGTATTCAAGCGCGAGCCTGCTTTAAGCACTCTAATTTTTTCAAAGTAACAGTCCTGTTTCCCCGCAACAACAAATTAATGCCATCACGGTTCTACAAGAAGGAGGGACCAGTGAGGCCAGTGCATACCAGTGGCACGACCAACCTACTGGCCCCGAAATTCAACTACGAGCTTTTTAACTGCAACAACTTTAATATACGCTATTGGAGCTGGAATTACCGCGGCTGCTGGCACCAGACTTGCCCTCCAA
+
DDDDDIIIIIIIIIIIIIIIIIIIIHIIHIIIIIIIIIIIIIIIIIHIIIIIIIIIIIIIIIIIIIIIIIHIHHIIIIIIIHHIIGHFEHHIGHIIIHIIIGHIIIIIIIIIIIIIIIIIIIIIIIHIIIIIIIIIIIHHIIIIIIIIIIIIIIHHIIIHIIIIIIIIIIIIIIIIIHGIIIHIIIIIIHHHHIIIIIIHIIIHHIIIHIHIIIIIIIIIHIIIIHIIIIIIIIIHIIIIIHHIHIIHIIIIIIIIIIIIIIIIHHIIIIIIIIHIIIIIIIIHIIIIIIIIIHIIIIIIIIIIIIIIIIIIIIIIIIIIIIIIIIIIIIIIIIIIIIIIIDDDDD
@HISEQ:969:HM2KJBCX2:2:1102:18658:53289 2:N:0:ACTATGCA
CTCCAGGTCATGCCCAACTATCCCTATTAATCATTACGTCAATCCTAGAAACCAACAAAATAGGATCGAACGTCCTATTTCATTATTCCATGCTAATGTATTCAAGCGTTAGCCTGCTTTAAACACTCTAATTTTTTCAAAGTAACAGTCCTGTTCCCCTGCAACACCAAATTAATGACATTACAGTTCTTCAGAAAGGAGGAATCAGCGAAGCCAGTGCATACCAGTGGCACGACCAACCTGCTGACCCCGAAATTCAACTACGAGCTTTTTAACTGCAACAACTTTAATATACGCTATTGGAGCTGGAATTACCGCGGCTGCTGGCACCAGACTTGCCCTCCAA
+
DDDDDIHIIIIIHIIIIIIIIIIIIGIIIIIIHIIHIIHIIIIHIIIIIIIIIIIIIIIIIGIHIHIIFEHHIHGHHIIIIIIIIIIGHIIGFHIGIHIIIHGHIIIIIHIIHIIIIHHHIIIHHIIIIIIGIIIIIIIIIIIIIIHIIHHHIIHHIHIIIIIIIHIIIIHHIIIIIIIIIIIIIIIIIIIIIIIIIIIIIHIIHIIIIIIIIIIIIIIIIIIIIIIHIIIIIIIIIIIIIIHGHIHIIIIIIIIHIHIHIIIIIIIIIIIIIIIIIIIIIIIIIIIHIIIIIIIIIIIHHHIIIIIIIIIIIIHIHIIIHIIIIIIIIIIIIIIIIGIIIDDDDD
@HISEQ:969:HM2KJBCX2:2:1102:7067:54709 2:N:0:ACTATGCA
CTCCAGGTCATGCCCAACTATCCCTATTAATCATTACGGTGATCCTAGAAACCAACAAAATAGAACCATGCCGTCCTATTCTATTATTCCATGCTAATGTATTCGAGCAAAAATGCCTGCTTTAAACACTCTAATTTTTTCAAGGTAAAGGTCCTGGATCCGCAAGACACCCAATAAAGGACATCAAGTTTCTCCAGAAGGTGAGAAATCAACAGTAACAGTTCATACCCCTTAAGGCATGACCATCACGTCAATCCCGAAATTCAACTACGAGCTTTTTAACTGCAACAACTTTAATATACGCTATTGGAGCTGGAATTACCGCGGCTGCTGGCACCAGACTTGCCCTCCAA
+
DDDDDIIHIHIHIIHIIIEHIFHHIIIIGIIIIHIHIHIHHIHIGIIIIIIIHIIIIIIGHFFHIIHGHHHHIHHIIIHCHHHHIIIEG@@CGFHIGIGHICHHHGHIIIIIHHIIHHHHEHIHHIGEHHIIHIHHIGGEHIIIIIIHHEHHHHHFEGCEFIHIIHHECCIHIIIHEHHIIIIHIHIIHFGIIIIIHGHIHHIIIIIHEIIIIGIHG@@ECHFIIIIIIIIIIIIIIIIIGHIIIIIGGFIHIIIIIIIIIIIIIIIIHHHHEHIHIHHHHGHIIHIHIIHHHIIIHIHHHIIIIIIIIIIIIIIIHIIIIIIIIIIIIIHHIIIIIIIIHHHIIIIHBBDDB
@HISEQ:969:HM2KJBCX2:2:1102:9987:54653 2:N:0:ACTATGCA
CTCCAGGTCATGCCCAACTATCCCTATTAATCATTACGTCGATCTTAGAAACCAACAAAATAAGATCAAACGTCCTATTTCATTATTCCATGCTAATGTATTCAAGCGAATGCCTGCTTTAAACACTCTAATTTTTTCAAAGTAACAGTCCTGATTTCCCACGACACCAAATTAATGACATCGTGGTTCGTCAGAAGGGAGAAACCGACAGGGCCAGTACACACCAGAGGCGCGACCGACCCGTCGATCCCGAAATTCAACTACGAGCTTTTTAACTGCAACAACTTTAATATACGCTATTGGAGCTGGAATTACCGCGGCTGCTGGCACCAGACTTGCCCTCCAA
+
DDDDDIIIIIIIIIIIIIIIHIIIIIIIIIIIIIIIIHIIIHIIIIGIIIIIIIIIIIIIIHIIIIIIHIIHFIHIIIHIIIIIIHIIIHIIIIIHHHHIIIIIIIIHHIIIIIIIIHIIIIIIIIIIIIIIIIIIIIIIIIIIIIIIIIIIHIIIIIHIIIIIIIIIIIIIIIIIIHIIIIIIIIIIIIIIIIIIIIIIHIHHIIIIIIIIIIIIIIIIIIIIIIIIIIIIIIIIIIIIIIHHHIIIIIIIIIIIIIIIIIIIIIIIIIIIIIIIIIIIIIHHIIIHIIIIIIIIIIIIIIIIIIIIIIIIIIIIIIIIIIIIIIIIIIIIIIIIIIIIIDDDDD
@HISEQ:969:HM2KJBCX2:2:1102:15878:54741 2:N:0:ACTATGCA
CTCCAGGTCATGCCCAACTATCCCTATTAATCATTACGTCAATCCTAGAAACCAACAAAATAGGATCAAACGTCCTATTTCATTATTCCATGCTAATGTATTCAAGCGTTAGCCTGCTTTAAACACTCTAATTTTTTCAAAGTAACAGTCCTGTTTCCCTGCAACACCAAATTAATGACATTACAGTTCTTCAAGAAGGAGGAACCAGTAAAGCCAGTGCATACCAGAGGCACGACCAACCTACTAATCCCGAAATTCAACTACGAGCTTTTTAACTGCAACAACTTTAATATACGCTATTGGAGCTGGAATTACCGCGGCTGCTGGCACCAGACTTGCCCTCCAA
+
DDDDDIIG<DGFHFFEHHHHHEEHE?GGGHHHCCECHHEFHHHGHIG@HHFHHGE=1<FHCHCEEDFHHGGECEGHHHHFII@FHEFIII1E@GHEHHHEFFGHHHHHHGHHHIHHEEHGHHHHHHHGHIHHHIHHCHEHIHIHIIIGIHHEEDGGHHIIGIIHG@IIHHFGHHHIHHIIHHHHIIIHHIHEHHHIHHHHIIIIIIIIIIIIIHEIHGHHIIHGIIHGHEGIIHHDHHHHHCHCFHHIIHHEIIHIHIIHHCIIIIIHHIIHIIHIIIHHIIHHF<EHHIIIIIGIIIIHIIIIIIIIIIIHIIIHHDIIIIHIHIGHIIIHIFIHIIIIIDD@AB
@HISEQ:969:HM2KJBCX2:2:1102:8845:55495 2:N:0:ACTATGCA
CTCCAGGTCATGCCCAACTATCCCTATTAATCATTACGTCAATCCTAGAAACCAACAAAATAGGATCAACGTCCTATTTCATTATTCCATGCTAATGTATTCAAGCGCGAGCCTGCTTTAAACACTCTAATTTTTTCAAAGTAACAGTCCTGATTCCCCACCACACCAAATTAATGACATGATGGTTCGTCAGAAGGTAGGAATCAGTAACACCAGTACGTACCGAAGGCACGACCAGCGTACTAATCCCGAAATTCAACTACGAGCTTTTTAACTGCAACAACTTTAATATACGCTATTGGAGCTGGAATTACCGCGGCTGCTGGCACCAGACTTGCCCTCCAA
+
DDDDDHIHIIIIIIIIIIIIIIIIIIIIIIIIIIIIIIIIIHIIIIIIIIIHIIIIIIIIHHIIGIIIIIIIIHIIIIIIIIIIIIIHIIIIIHIIIIIIIIIIIHHIIIIIIIIIIIIIIIIIIIIHHIIIIIIIIIGIIIIIIIIIHIHHHIIIIIHIIIIIIIIIHIIIIIIIIIIIIHIIIIIIIIIHIIIIIIIIIIIIIIIIIIIIIIIIIIIIIIIIIIIIIIIIIIIIIIIIIIHHIIIIIIIIIIHIIHGHHHHIHIIIHIIIIHIIIIIIIIIIIIIIHIIIIIIIIIIIIIIIIIIIIIIIIIIIIIIIIIIIIGIIIIIIIIIIIIIIDDDDD
@HISEQ:969:HM2KJBCX2:2:1102:12971:54800 2:N:0:ACTATGCA
CTCCAGGTCATGCCCAACTATCCCTATTAATCATTACGTCGATCCTAGAAACCAACAAAATAGAATCAAACGTCCTATTTCGTTATTCCATGCTAATGTATTCAAGCGTGAGCCTGCTTTAAACACTCTAATTTTTTCAAAGTAACAGTCCTGATTCCCCATGACACCAAATTAATGACATCATGGTTCGTCAGAAGGTAGGAATCAATAATACCAGTACGTACAATAGCACGACCAATAAATTGATCCCGAAATTCAACTACGAGCTTTTTAACTGCAACAACTTTAATATACGCTATTGGAGCTGGAATTACCGCGGCTGCTGGCACCAGACTTGCCCTCCAA
+
DBD@DIIIIIIIICHHHIIIGHFGHHIHIHIHIIIIIHIIIGIHHIIE@HGIIIEHIGFHHI@@@C<GHFEHHICHEHHH@@GGEHHFEGHIEHHGI@FFHGHIHHEHCCHHHHHHHHHHHECHHB2GGHGGHHHHIIIGHIIIIHHEBGHEIHHHHIHHGECHHIHFIIHCEHIHHIHG@HHF<GHHCEHHHHHHFF@FDCHGEFHIIIHFCHHIIHGHHIHHIHIFHIIIIIH<IIIIIHFHHD<IGFHIHEGEIIIIHHGGHHIIIHHIIIIHEHHIIIIHEFGIHIIIHIIHFHHHGCGCIHHEIHEHIIHHFHHIIIHIHHHHHHHHHIIIHHIHADDDD
@HISEQ:969:HM2KJBCX2:2:1102:12893:54827 2:N:0:ACTATGCA
CTCCAGGTCATGCCCAACTATCCCTATTAATCATTACGTCGATCCTAGAAACCAACAAAATAGAATCAAACGTCCTATTTCATTATTCCATGCTAATGTATTCAAGCGTGCGCCTGCTTTAAACACTCTAATTTTTTCAAAGTAACAGTCCTGATTCCCCACGACACCAAATTAATGACATCGCGATTCTTCAGAAGGTAGGAACCAATAATGCCAGTGCGTACCGAGGCACGACCGACAATCTGATCCCGAAATTCAACTACGAGCTTTTTAACTGCAACAACTTTAATATACGCTATTGGAGCTGGAATTACCGCGGCTGCTGGCACCAGACTTGCCCTCCAA
+
DDDDDIIIIIIIIIIIGIIIIIIIIIIIIIIIIIIIIIHIHHHHIIHIIIIIIIIIIIIIIIIIHIIIIIIHHIHIHHIIHHHIIHIHIIIIIIIIIIIIIIIIIIIIIIHIGIIIIHIIIIIIIIHIIIIIIIHIIIIIIHIIIIIIIIIIIIIIIIIIIIIIIIIIIIIIIIIIIHIIIIIIIIIIIIIIIIIIIIIIIIIIIIIIIIIIIIIIIIIIIIIIIIIIIIIIIIIIIIIIIHHHIIIIIIIIIIIIIIIIIIIIIIIIIIIIIIIIIIIIIIIIIIIIIIIIIIIIIIIIIIIIIIIIIIIIIIIIIIIIIIIIIIIIIIIIIIIIIIIIDDDDD
@HISEQ:969:HM2KJBCX2:2:1102:18693:55469 2:N:0:ACTATGCA
CTCCAGGTCATGCCCAACTATCCCTATTAATCATTACGTCGATCCTAGAAACCAACAAAATAGAATCAAACGTCCTATTTCGTTATTCCATGCTAATGTATTCAAGCGTGAGCCTGCTTTAAACACTCTAATTTTTTCAAAGTAACAGTCCTGATTCCCCATGACACCAAATTAATGACATCATGGTTCGTCAGAAGGTAGGAATCAATAATACCAGTACGTACAATAGCACGACCAATAAATTGATCCCGAAATTCAACTACGAGCTTTTTAACTGCAACAACTTTAATATACGCTATTGGAGCTGGAATTACCGCGGCTGCTGGCACCAGACTTGCCCTCCAA
+
DDDDDIIIIIIIIIIIHIIIIIGIIIIIGIIIIIIIIIIIIIIIIIIIIIIIIIIIIIIIIIIHHIIIIIIIIIIIIIIIIIIIIIIHIIIHIIIIIIIIIHIIIIIIIIIIIIIIIIHIIIIIIIIIIIIIIIIIIIIIIIIIIIIIIIIHHIIHIHHIIIIHIIHIIIIIIIIIIIIIIIIIIIIIIIIIIIIIIIIIIIIIHHIIIIIIIIIIIIIIIIIIIIIIIIIIIIIHIIIIIIIIIIHIHIIIIIIIIIIIGIIIIIIIIIIIIIIIIIIIIIIIIIIIIIIIIIIIIIIIIIIIIIIIIIIIIIIIIIIIIIIIIIIIIIIIIIIIIIIIDDDDD
@HISEQ:969:HM2KJBCX2:2:1102:19589:55476 2:N:0:ACTATGCA
CTCCAGGTCATGCCCAACTATCCCTATTAATCATTACGGTGATCCTAGAAACCAACAAAATAGAATCATGCCGTCCTATTTTATTATTCCATGCTAATGTATTCAAGCAAAAATGCCTGCTTTAAACACTCTAATTTTTTCAAAGTAAAGGTCCTGGTTCCTCGTGGCACCCAATTAAGGACATCACGGTTCTCCAGAAGGTGAGAAATTCACTACACCAGTTCATACCCCTTAAGGCACGACCGATGTGCAAATCCCGAAATTCAACTACGAGCTTTTTAACTGCAACAACTTTAATATACGCTATTGGAGCTGGAATTACCGCGGTTGCTGGCACCAGACTTGCCCTCCAA
+
CDDDDIIIIIIIIIIIIHHIIIIIIIIIIIIIGIIIIIIIHHIIIIIIIIIIHIIIIGIIIHIIIIIIIIIIIIIIIIIIIIIHIHIIIHIIHIIIIIIIEDHIHIIHIIIIIIHHIHHHIIHIIIHIIIIIIIIIIHIIIIIIIHIIIHCHIIIIIIIIIHIIIIIGIIIIIIHHIIIIIIIIIIIIIIIIIIIIIIIIIIHHHIIIIIIIIHIIHIIIIIIIHIHIIIIIIIIIIIIIIIIHIIIIIHHGHHHHIIIIIIIIIIIIIIIIIIIIIIIIIHIIIIIIIIIIIHHIIIIIIIIIIIIIIIIIIIIIIIIIIIIIIIIIIIIIIIIIIIIIIIIIIIIIDDDDD
@HISEQ:969:HM2KJBCX2:2:1102:4365:55838 2:N:0:ACTATGCA
CTCCAGGTCATGCCCAACTATCCCTATTAATCATTACGTCAATCCTAGAAACCAACAAAATAGGATCAAACGTCCTATTTCATTATTCCATGCTAATGTATTCAAGCGTTAGCCTGCTTTAAACACTCTAATTTTTTCAAAGTAACAGTCCTGTTTCCCTGCAACACCAAATTAATGACATTACAGTTCTTCAAGAAGGAGGAACCAGTAAAGCCAGTACATACCAGAGGCACGACCAACCTACTAATCCCGAAATTCAACTACGAGCTTTTTAACTGCAACAACTTTAATATACGCTATTGGAGCTGGAATTACCGCGGCTGCTGGCACCAGACTTGCCCTCCAA
+
DDD@ACHHEHE@EHIHHIHFHH?HIFHHFHFEGCHHHGGHHFIGHHGHHFHFCHHIHHICGCGCHFH<<<C@GHHCFH?HEGHEFGHHI@CC@EGFHHGHHEHHHGHGBCEGGFGEFH?FHHFHHHFFHHHFHGEFHEAHHIHEHHIIHIIIIIEHDHHHHHGHHEIHGH??EF@FHEHIHD?<<CFHHHIHFFHHIIHHIHHDGGIIHHHGCGHIIHHEGHHGEHHHC?EGF<CHEFDFG1<<<F?@/AD11<@EHD1C?HH@F1G<@?G@?CCFEHHHG@C<<1<@D<D0<</D<<<1C@HCHC@HG<GCCC?C</HG?HCC<<@FEHF1CCGHGEHE<0@D<@
@HISEQ:969:HM2KJBCX2:2:1102:7861:54635 2:N:0:ACTATGCA
CTCCAGGTCATGCCCAACTATCCCTATTAATCATTACGTCAACCCTAGAAACCAACAAAATAGGATCAAACGTCCTATTTTATTATTCCATGCTAATGTATTCAAGCGTTAGCCTGCTTTAAACACTCTAATTTTTTCAAAGTAACAGTCCTGTTTCCCCGCAACACCAAATTAATGGCATCACGGTTCTTCAAGAAGGAGGAATCAGCGAGGCCAGTGCATACCATTGGCACGACCAACCTGCTGACCCCGAAATTCAACTACGAGCTTTTTAACTGCAACAACTTTAATATACGCTATTGGAGCTGGAATTACCGCGGCTGCTGGCACCAGACTTGCCCTCCAA
+
DCDDDIIHIIIIIIIIIIIIIIIIIIIIIIIIIIIIIIIIIIIIIIIIIIIIIIIIIIHIIIIHIIIIIHIIIIIIGHIIIIIIIIIIIIIIIIIIIIIIIIIIIIIIIIIHIIIIIIIIIIIIIIIIIHIIIIIIIIIIIIIIIIIIIIIIIIIIIIIIIIIIIIIIIIIIHIIIIIIIIIIIIIIIIIIIIIIIIIIIIIHEIIIIHIIHIIIIIHIIIIIIIIIIIIIIIIIIIIHIIIIIIIIIIIIIIIIIIIIIIIIIIIIIIIIIIIIIIIIIIIIIIIIIIIIIHHIIIIIIIIIIIIIIIIIIIIIIIIIIIIIIIIIIIIIIHGIIIIIIIDDDDD
@HISEQ:969:HM2KJBCX2:2:1102:3842:55759 2:N:0:ACTATGCA
CTCCAGGTCATGCCCAACTATCCCTATTAATCATTACGTCGATCCTAGAAACCAACAAAATAGAATCAAACGTCCTATTTCATTATTCCATGCTAATGTATTCAAGCGTACGCCTGCTTTAAACACTCTAATTTTTTCAAAGTAACAGTCCTGATTCCCCACGACACCAAATTAATGACATCGCGGTTCTTCAGAAGGTAGGAACCAATAATGCCAGTACGTACCGAAGCACGACCAACAATTCGATCCCGAAATTCAACTACGAGCTTTTTAACTGCAACAACTTTAATATACGCTATTGGAGCTGGAATTACCGCGGCTGCTGGCACCAGACTTGCCCTCCAA
+
DDDDDIIIIHHIIIIIIIIIIIIIIIIIIIIIIIIIIIIIIIIIIIIIHIIIHIIIIIIIHIIIIIIIIIIIIIIIIIHIIIIIIIIIIIIIIIIIIIIIIIIIIIIIIIIIGHIIIIIIIIHIIHIIIIIIIIIIIIIIIIIIIIIIIHIIIIIIIIHIIIIIIHIIIIIIIIIIIHHIIIIIHIIIIIIIIIIIIIIIIIIIHIIIHIIIIIIIIIIIIIIIIIIIIIIIIIIHIIIIIIHHIIIIIIHIIIIIIIIIIHIIIIIIIIIIIIIIIIIIIIIIIIIIIHIIIIIIIIIIIIIIIIIIIIIIIIIIIIIIIIIIIIIIIIIIIIIIIIIIDDDDD
@HISEQ:969:HM2KJBCX2:2:1102:10970:56023 2:N:0:ACTATGCA
CTCCAGGTCATGCCCAACTATCCCTATTAATCATTACGTCAATCCTAGAAACCAACAAAATAGGATCGTCGTCCTATTTCATTATTCCATGCTAATGTATTCAAGCGTTAGCCTGCTTTAAACACTCTAATTTTTTCAAAGTAACAGTCCTGTTTCCCCGCAACACCAACTTAATGGCATTACGGTTCTACAAGAAGGAGGAATCAGCAAAGCCAGTGCATACCAGTGGCACGACCAACTTGCTGACCCCGAAATTCAACTACGAGCTTTTTAACTGCAACAACTTTAATATACGCTATTGGAGCTGGAATTACCGCGGCTGCTGGCACCAGACTTGCCCTCCAA
+
DDDDDIIIIIIIHIIIIIIIIIIIIIIIIIIIIIIIIIIIIIIIIIIIIIIIIIIIHIIIIIIIHIIIIIGHIIIIIIIIIIIHIIIIIIIIIIHIIIIIIHIIIIIIIIIIIIIIIIIHIHIIIIIIIHIIIIIIIIHIIIHIIHIIIIIIIIIIIIIIIIIIIIHHHIIIIIIIIIHIIIIIIIIIIIIIIIIIIIIIIIIHIIIIIIIIIIIIIIIIIIIIIIIIIIIIIIIIIIIIIIHIIIIIIIIIIIIIIHHIIIIIIIIIIIHIIIIIIIIIIIHHIIIIIHIIIIIIIIIIIIIIIIIIIIIIIIIIIIIIIIIIIIIIIIIIIIIIIIIIDDDDD
@HISEQ:969:HM2KJBCX2:2:1102:11689:56148 2:N:0:ACTATGCA
CTCCAGGTCATGCCCAACTATCCCTATTAATCATTACGGTGATTCAGAAACCAACAAAACAGGACCACCGTCCTATTTTATTATTCCATGCTAATGTATTCAGACATAAGCCTGCTTTGAACACTCTAATTTTTTCAAGGTAAAGGTCCTGGTTTCCTACCACGCTAAATTAATAACATGATAGTTCCCCAGAAGGTAGAAATTCTACACGCCAGTACAGACAATAGCCCGACCAACGATAGAACCCCGAAATTCAACTACGAGCTTTTTAACTGCAACAACTTTAATATACGCTATTGGAGCTGGAATTACCGCGGCTGCTGGCACCAGACTTGCCCTCCAA
+
DDDDDHIIIIIIIIIIIIIIIIIIIIIIIIIIIIIIIIIIIIIIIIIIHIIIIIIIIHHIIHHIIIIIIIIIHIIIIIIIIIIIIIIIIIGIIIIHIIIHIIGIIIIIIHHIIIIIIIHIIIIIIIIIIIIIIIIIIIIIIIIIIIIIIIIIIHIIIIIIIIIIIIIIIIHIIIIIHIIIIIIIIIHIGIIIIIIIIIIIIIIIIIIIIIIIHIIIIIIIIIIIIIIIIIIIIIIIIIIIHGIIIIIIIIIIIIIIIIIIIIIIIIIIIIIIIIIIIIIIIIIIIIIIIIHIIIIIIIIIIIIIIIIIIIIHIIIIIIIIIIIIIIIIIIIIIIIIIIDDDDD
@HISEQ:969:HM2KJBCX2:2:1102:19402:56352 2:N:0:ACTATGCA
CTCCAGGTCATGCCCAACTATCCCTATTAATCATTACGTCAATCCTAGAAACCAACAAAATAGGTTTGAACGTCCTATTTCATTATTCCATGCTAATGTATTCAAGCAAATGCCTGCTTTAAACACTCTAATTTTTTCAAAGTAACAGTCCTGTTTCCCTGCAACACCAAATTAATGACATTACAGTTCTACAGGAAGGAGGAATCAGCGAGACCAGTTCATACCAGTGGCACGACCAACCTGCTGACCCCGAAATTCAACTACGAGCTTTTTAACTGCAACAACTTTAATATACGCTATTGGAGCTGGAATTACCGCGGCTGCTGGCACCAGACTTGCCCTCCAA
+
DDDDDIIIIIIIIIIIIIIIIIIIIHIIHHIIIIIIIIIIIIIIIIIHIIIIIIIIIGHGIIIIIIIIIIIIHIDHIIIIIIIIIIIIFGHHGHHGIIIIIIHIIIIIIIIIIHHHHIHIIIIHIIIIIHHIIIIHIIEHHIIHIIIIIIIIIIIGIHGIHIIIHIIIIIIHHIIIIIIIIIIIIIIIIIIIIIIIIIIIHIIIIIIIIIIGIIIIIIIIIIIIHHHIIHHIIIIIIIIIIHGHFIIIIIIIIIIIIIIIIIIIIIHIIIIIIIHIIIIHIHIIIIIIIIIIIIIIIIHHIIIIIIIIIIIIIIIIIIIIIIIIIIIIIIIIIHIIIIIIIDCDDD
@HISEQ:969:HM2KJBCX2:2:1102:17860:56610 2:N:0:ACTATGCA
CTCCAGGTCATGCCCAACTATCCCTATTAATCATTACGTCAATCCTAGAAACCAACAAAATAGGTTCGAACGTCCTATTTCATTATTCCATGCTAATGTATTCAGGCGCTAGCCTGCTTTAAACACTCTAATTTTTTCAAAGTAACAGTCCTGTTTCCCCGCAACACCAAATTAATGGCATTACGGTTCTACAAGAAGGAGGAGTCAGCGAGCCAGTGCATACCATTGGCACGACCGACATGCTAACCCCGAAATTCAACTACGAGCTTTTTAACTGCAACAACTTTAATATACGCTATTGGAGCTGGAATTACCGCGGCTGCTGGCACCAGACTTGCCCTCCAA
+
DDDDDIIIIIIIIIIIIIIIIIIIIIIIIIIIIIIIIIIIIIIIIIGHHIIIIIIIIIIIIIIIHHIIIHIIIIIHIIIIIIIIIIIIIIIIIIIIIHIIIIHIIHHIIIIIIIIIIIIIIIIIIIIIIIIIIIHIIIIIIIIIIIIHIIIIIIIHIHIIIIIIIIIIIIIHIIIIIIIIIIIIIIIIHIIIIIIIIIIIIIIIIIIIIIIIIHIIIIIIIIIIIIIIIIIIIIIIIIIIIIIIIIIIHIIIIGIIIIIIIIIIIIIIIIIIIIIIIIIIIIIIIIIIIIIIIHIIIIIIIIIIIIHG<IIIIIIIIIIIIIIIIIIIIIIIIIIIIIIIDDDDD
@HISEQ:969:HM2KJBCX2:2:1102:7044:57359 2:N:0:ACTATGCA
CTCCAGGTCATGCCCAACTATCCCTATTAATCATTACGGTGATCCTAGAAACCAACGAAATAGAATCAGTCCGTCCTATTTCATTATTCCATGCTAATGTATTCAGACGTTAGCCTGCTTTAAACACTCTAATTTTTTCAAAGTAACAGTCCTGATTTCCCATCACACCAAATAAATGGCATGAAAGTTCCTCAGAAGGTAGAGATTCATCTCACCAGTGCAGACAATTAAGCCTGACCAATGGGTAAACCCCGAAGTTCAACTACGAGCTTTTTAACTGCAACAACTTTAATATACGCTATTGGAGCTGGAATTACCGCGGCTGCTGGCACCAGACTTGCCCTCCAA
+
BD@@D<<GHHHHHEHEFHIIIHHHIIIIIEHEHIHHHHIHHIHIIHIHEGGHIIIIHHHHHIEHHIIIIIII0CGHIHHIGHHHIIIHHIHIGCHIIHIIIIIIIFGHHGEIIHIHIHGADHEIIIIGHHHIIHIHHIIIHEHHHHIHIIIIIHIIIIIIIIIIIIIIHIIIIHIIIIIHIIIIHHHHHIGIIIIIIIIIIIIIIIIIHHIIIIIIIIIIGIIIIHIGHIIIGIIHHHIHIIIIHGDIIIIIIIIIIIIHIHEIIIIIIIIIIIIIIIIIIIHIIIIIIIIIIIIIIIIIIIIIIIIIIIIIIIIIIIIIIIIIIIIIIIIIIIIIIIIIIHH@DDDB
@HISEQ:969:HM2KJBCX2:2:1102:2640:57952 2:N:0:ACTATGCA
CTCCAGGTCATGCCCAACTATCCCTATTAATCATTACGTCAATCCTAGAAACCAACAAAATAGGATCGAACGTCCTATTTCATTATTCCATGCTAATGTATTCAAGCGTTAGCCTGCTTTAAACACTCTAATTTTTTCAAAGTAACAGTCCTGTTTCCCTGCAACACCAAATTAATGACATTACAGTTCTTCAGAAAGGAGGAATCAGCGAAGCCAGTGCATACCAGTGGCACGACCAACCTGCTGACCCCGAAATTCAACTACGAGCTTTTTAACTGCAACAACTTTAATATACGCTATTGGAGCTGGAATTACCGCGGCTGCTGGCACCAGACTTGCCCTCCAA
+
BDDDDIIIIIIIIIIIIIIIIIIIIIIIIIIIIIIIIIIIIIIIIIIIHIIIIIIE@HEHHHHHIIIIIGIIIHIIHIIIIIIIIIHHHIIIIIIIIHGIIIHHIIIIIIIIHIHHHIIIIHIIIIIHHHIIIIIIIIIHIIIIIIIIIIIIIIIIIHIHIIIIIIIIIIIIIIIIIIIIHIIIIIIHHIHIIIHIIIIIIIHIIIIIIIIIIIIIIIIIIIIIIIIIIIIIIIIHIIHIIIIIFIHIIIIIIIIIIIIIIIIIIIIHIIIIIIHIIIIIIIIIIIIIIIIIIIIIIIIIIIIIIIIIIIIIIIIIIIIIIIIIIIIIIIIIIIIIIIIIIDDDDD
@HISEQ:969:HM2KJBCX2:2:1102:3521:58759 2:N:0:ACTATGCA
CTCCAGGTCATGCCCAACTATCCCTATTAATCATTACATCGATCCTAGAAACCAACAAAATAGGATGAACGTCCTATTTCATTATTCCATGCTAATGTATTCAGGCGTTAGCCTGCTTTAAACACTCTAATTTTTTCAAAGTAACAGTCCAGATTCCCTGCAACACCAAATTAATGGCATTACAGCTCATCAGGAAGGAGGAATCAGTGAGACCAGTACATACCAGTGGCATGACCAACCTACTGACCCCGAAATTCAACTACGAGCTTTTTAACTGCAACAACTTTAATATACGCTATTGGAGCTGGAATTACCGCGGCTGCTGGCACCAGACTTGCCCTCCAA
+
DDDDDIFGHHIIHHIIHIHIHIIIIHIIIHIIIIIFCFHHHHHHIIHHHIHIHIIIHICEHIHIHHEEHHHHIHIHIII?@GHIII1GHHHFFH?HHHHHHHHHHG@HHHIHHHIIGIICGAGEGHEHHEIHHHHHHHHHIIIIHIIIIHHIIGHHHIIHHHIHIHEHGHHIHHGFGHIIIIIHIHICHHIHIIIIIIHFHHHHIIIIIIIHGHHIHGGIIHIIIHIHHIIG;II4IHEEHHHD;IIIGIHHHIIIHHHHHHHGHIIIHIIIIHIIIHIIIIHIGIHIHHHEHIIHEIIIIIHHHIIHIIIIIIIIIIIIIHCIIIIIHEEHHFIHGCIHD@@D?
@HISEQ:969:HM2KJBCX2:2:1102:4043:59748 2:N:0:ACTATGCA
CTCCAGGTCATGCCCAACTATCCCTATTAATCATTACGTCAATCCTAGAAACCAACAAAATAGGATCGAACGTCCTATTTCATTATTCCATGCTAATGTATTCAAGGCGTTAGCCTGCTTTAAACACTCTAATTTTTTCAAAGTAACAGTCCTGTTTCCCTGCAACACCAAATTAATGACATTACAGTTCTTCAGAAAGGAGGAATCAGCGAAGCCAGTGCATACCAGTGGCACGACCAACCTGCTGACCCCGAAATTCAACTACGAGCTTTTTAACTGCAACAACTTTAATATACGCTATTGGAGCTGGAATTACCGCGGCTGCTGGCACCAGACTTGCCCTCCAA
+
DDDDDIIIIHHIIIIIIIIIIIIIIIIIIIIIIIIIIIIIIIIIIIHIIIIIIIIIIIIIIIHIIIHHIIIIIIIIIIIIIIIIIIIHHHIIIIIIIIIIIIIIIIIHHIIIIIIIIIIIIIIIIIIIIIIIIIIIIIIIHIIIIIIIIIIIIIIIIIIIHIIIIIIIIIIIIHIIIIIIIIIIIIIIIIIIIIIIIIIIIIIIIHIIIIIIIIIIIIIIIIIIIIIIIIIIIIIIIIIHIIIIHFIIIIIIIIIIIIIIIIIIIIIIIIIIIIIIIIIIIIIIIIIIIIIIIIIIIIIIIIIIIIIIIIIIIIIIIIIIIIIIIIIIIIIIIIIIIIIIIIDDDDD
@HISEQ:969:HM2KJBCX2:2:1102:11499:59070 2:N:0:ACTATGCA
CTCCAGGTCATGCCCAACTATCCCTATTAATCATTACGTCAATCCTAGAAACCAACAAAATAGGATCGAACGTCCTATTTCATTATTCCATGCTAATGTATTCAAGCGTTAGCCTGCTTTAAACACTCTAATTTTTTCAAAGTAACAGTCCTGTTTCCCTGCAACACCAAATTAATGACATTACAGTTCTTCAGAAAGGAGGAATCAGCGAAGCCAGTACATACCAGTGGCACGACCAACCTGCTGACCCCGAAATTCAACTACGAGCTTTTTAACTGCAACAACTTTAATATACGCTATTGGAGCTGGAATTACCGCGGCTGCTGGCACCAGACTTGCCCTCCAA
+
DDDDDGHHIIIIIIIIIIIIHIIIHIHHIIIIIIIIIHHIHHHIHIIHIIIIIIIIIIIIIIHHHIIIIII<EHCHHFHIIIHIIHGIHIHIIIIIHHIIIIIIIIIIIIIHIIHHIIIHIHHIIIIHHIIIIIIIHIIGHIIIIIIIHIHIIHIHIIIHIIIIIIIIIHHHIHIIGIIHIIIIIIIIIIIIIIIIIIIIIIIIHIIIHIIIIIIIIIIIIHHIIIIHIIIIIIIIIIIIIIIHFHHHIIIIIHHFHIIIIIIIIIIHIIIIHHFIHIIIIIIIHIIIIIIIIIIIIIIIIIIIIIIIIIIIIIIIIIIIIIIIIIIIHIIIIIIIIIIIIDDDDD
@HISEQ:969:HM2KJBCX2:2:1102:6941:59796 2:N:0:ACTATGCA
CTCCAGGTCATGCCCAACTATCCCTATTAATCATTACGTCAATCCTAGAAACCAACAAAATAGGATCGTCGTCCTATTTCATTATTCCATGCTAATGTATTCAAGCGTTAGCCTGCTTTAAACACTCTAATTTTTTCAAAGTAACAGTCCTGTTTCCCCGCAACACCAACTTAATGGCATTACGGTTCTACAAGAAGGAGGAATCAGCAAAGCCAGTGCATACCAGTGGCACGACCAACTTGCTGACCCCGAAATTCAACTACGAGCTTTTTAACTGCAACAACTTTAATATACGCTATTGGAGCTGGAATTACCGCGGCTGCTGGCACCAGACTTGCCCTCCAA
+
BDDDAIHIHIIIC@CFGHHHFHFEEHHHHHHCGHGHFHHGH<C<C@GGHGHHEHICH@EEHE@GHHHHGCEH1EGHHE11DGGHHIEGCHHECGHHHHHHGGCCDFCDFHHHHHGHHHHFCEHGHIHHFCHGHHHGEHIIFCHHHHHEIHGGHHHHHHDHIIIHEIHHCIIIIHGFHFHIIHHHEFGIIHHHIIIII<IIHIHEIHEGHEIHHHIHHIHIHIHIHIIHIIHIIIHHHFHHGHFDHIIDIIHIIHHIHIIIHIIIHCDIIIIHHDCIHHHIIHFHHEHIIIIIHHHCIIIIIIHHHHHHIIIIIIIIHHIHIGIIHHFIIIIIHHIIIIIHBADAA
@HISEQ:969:HM2KJBCX2:2:1102:19834:60371 2:N:0:ACTATGCA
CTCCAGGTCATGCCCAACTATCCCTATTAATCATTACGTCGATCCTAGAAACCAACAAAATAGAATCAAACGTCCTATTTCATTATTCCACGCTAATGTATTCAAGCGTGCGCCTACTTTAAACACTCTAATTTTTTCAAAGTAACAGTCCTGATTCCCCACGACACCAAATTAATGACATCGTGGTTCTTCAGAAGGTAGGAACCAATAATGCCAGTGCGTACCGAAGCATGACCGACAATTTGATCCCGAAATTCAACTACGAACTTTTTAACTGCAACAACTTTAATATACGCTATTAGAGCTGGAATTACCGCAGCTGCTGGCACCAGACTTGCCCTCCAA
+
DDDDDIIIIIIIHIIIIIIIIIIIIIIIIIIIIIIIIIIIIHIIIIHIIIIHIHIIIIIIIIIIIIIIIIIH@GHIIIIIIIIIIIIHIIIHIIHIIIIIIHIIIIHIIIHIHIHIIHIIHIIIIIIIIIIIIHHHHHEHHIIIIIIIIIIIIIHHIIIHIIIIHHIIIIIIIGIIIIHGIIIIGIIIIIHIIIIIIIIIIIIIIIIIIIIIIHIIIIIHHHIIIIIIIIIHIHIIIIIIIHG@IIHIHHIIIIHHIIIIHHIHHHIIIIIIIIHHIIIIHHHHHHIIIIIIIIIIIIIIIIIIIIIIIIIHIIHGIIIIIIIIIIIIIIIIIIIIIIIIDDDDD
@HISEQ:969:HM2KJBCX2:2:1102:4455:59844 2:N:0:ACTATGCA
CTCCAGGTCATGCCCAACTATCCCTATTAATCATTACGTCAATCCTAGAAACCAACAAAATAGGATCGAACGTCCTATTTCATTATTCCATGCTAATGTATTCAAGCGTTAGCTTGCTTTAAACACTCTAATTTTTTCAAAGTAACAGTCCAAATTCCCCAAAACACCAAATTAATGGCATTAAGGTTCATCAGGAAGGAGGAATCAGTGAGACCAGTACATACCAGAGGCATGACCAACCTACTAACCCCGAAATTCAACTACGAGCTTTTTAACTGCAACAACTTTAATATACGCTATTGGAGCTGGAATTACCGCGGCTGCTGGCACCAGACTTGCCCTCCAA
+
DDDDDIIIIIIIIIIIIIIIIIIIIIIIIIIIIIIIIHHIIIIIIIIIIIIIIIIIIIIIIIHHIHIIIIIIHIIIIIIIIIIHIIIIIIIIIIIIIIIIIIIIIHIIIIIHIIIIIIIIIIIIIIIHIIIIIIIIIIIIIIIIIIHIHIIIIIIIHHIIIIIIIIHIIIIIIIIIIIIIIIIIIIIIIIIIIIIIIIIIIIIIIIIIIIIIIIIIIIIIIIIIIIIIIIIIIIIIIIIIIIIHFHHIIIIIIIIIIIIIIIIIIIIIIIIIIIIIIIIIIIIIIIIIIIIIIHIIIIIIIIIIIIIIIIIIIIIIIIIIIIIIIIIIIIIIIIIIIIIIIDDDDD
@HISEQ:969:HM2KJBCX2:2:1102:18642:60993 2:N:0:ACTATGCA
CTCCAGGTCATGCCCAACTATCCCTATTAATCATTACGTCAATCCTAGAAACCAACAAAATAGGATCGAACGTCCTATTTCATTATTCCATGCTAATGTATTCAAGCGTTAGCCTGCTTTAAACACTCTAATTTTTTCAAAGTAACAGTCCTGTTTCCCTGCAACACCAAATTAATGACATTACAGTTCTTCAAGAAGGAGGAATCAGTAAAGCCAGTACATACCATTGGCACGACCAACCTACTGACCCCGAAATTCAACTACGAGCTTTTTAACTGCAACAACTTTAATATACGCTATTGGAGCTGGAATTACCGCGGCTGCTGGCACCAGACTTGCCCTCCAA
+
DDDDDIIIIIIIIIIIIIIIIIIIIIIIIIHHIIIIIIIIIIIIIIIIIIIIIIIIHHHEHEHIHHHHIIHIIEHIIIIIIIIIIHIHGHIHHIIIIIIIIGHHIIIIIIIIIIIIIIHIIHIIHHIHHHIIIIIIIIHHHIIIIHIIHIIIHIIIIIIIIIIHHIIHHIHHHIIIIIIIIIIIIIIIIIIIIIIIIIHIIIIIHIHIIIIIIIIIIIIHIIIIIIIIIIIIIIIIGIHIIIHHFHIIHIIIIIIIIIIIIIIIIIIIIIIIIIHIIIIIIIIHIIHHHIIIIIIIIIIIIIIIIIIIIIIIIIIIIIIIIIIIIIIIIIIIIIIIIIIIIDDDDD
@HISEQ:969:HM2KJBCX2:2:1102:1478:61170 2:N:0:ACTATGCA
CTCCAGGTCATGCCCAACTATCCCTATTAATCATTACGTCAATCCTAGAAACCAACAAAATAGGATCGAACGTCCTATTTCATTATTCCATGCTAATGTATTCAAGCGTTAGCTTGCTTTAAACACTCTAATTTTTTCAAAGTAACAGTCCAAATTCCCCGCAACACCAAATTAATGGCATTACGGATCATCAGGAAGGAGGAATCAGTGAGACCAGTACATACCAGAGGCATGACCAATCTACTAACCCCGAAATTCAACTACGAGCTTTTTAACTGCAACAACTTTAATATACGCTATTGGAGCTGGAATTACCGCGGCTGCTGGCACCAGACTTGCCCTCCAA
+
@@@0B<EG@DEH1<FHHHEHHCHCHIIHIIIIEHIGHFE@<CC1DFHHHGHGCHG@?1CGHHC<DDGFGIGDH@GHHHCEHHHG?HEH1C?GEFHHC@HFF?@55>EEEE@H1D@?@F1GHHGD@G?1DHHHHHGC@CC@HEHAB<<C@FGEHHGFGHECEHGDEFEECEFFDCCCHFGFGGEFCEFDF@IFHG?CGHHHCEHG?<GHFHHHHGGFCCHEGHHHHHGFE1GD1<EGGGFHGCDD1CCDC<<11<11F110GEEGF1?EIHGFCF<EFHF@HECC1C<1HHHHEHHEC1GFCCFHHGCFC@HGCDCC<HIHEHCD1C<<1CD1GF@C<0HEEB?DBB
@HISEQ:969:HM2KJBCX2:2:1102:9645:61755 2:N:0:ACTATGCA
CTCCAGGTCATGCCCAACTATCCCTATTAATCATTACGGTGATCCTAGAAACCAACAAAATAGAACCATGCCGTCCTATTCTATTATTCCATGCTAATGTATTCGAGCAAAAATGCCTGCTTTAAACACTCTAATTTTTTCAAGGTAAAGGTCCTGGATCCGCAAGACACCCAATAAAGGACATCAAGTTTCTCCAGAAGGTGAGAAATCAACAGTAACAGTTCATACCCCTTAAGGCATGACCATCACGTCAATCCCGAAATTCAACTACGAGCTTTTTAACTGCAACAACTTTAATATACGCTATTGGAGCTGGAATTACCGCGGCTGCTGGCACCAGACTTGCCCTCCAA
+
DDDDCHHGHHIIIIIIIIIIIIIIIIIIIIIIIIIHIIDHGHHIIIIIHIIIIIIIHHIIIHCCHHIIIIIGHEHHIIIIEHHGIHIIIIHHHHIIIIHIIGHIIIHIIIIIHIIIIHHHIHIHEHHIIIIIIIIHHHIHEHIIIHIHIIIHIHIHHHHIIHEIHHGIIHHIIHIHIIGIIHHIIIIIIHHIHHIIIIIHIIIIIIIHHIIIHHHHIHIIIIIIIIII<IIIIIIIIIIIIIIIIIHHIHHCIGIIIIIIIIIIIIIIIIIIIHCIIIIIIIIIIIIIIIIIIIIIIIIIHIIIIIIHIHIIHIIIIIIIIIIIIIIIIIIIIIIIIIIIIIIIIIIIDCDDD
@HISEQ:969:HM2KJBCX2:2:1102:18220:60490 2:N:0:ACTATGCA
CTCCAGGTCATGCCCAACTATCCCTATTAATCATTACGTCAATCCTAGAAACCAACAAAATAGGATCGAACGTCCTATTTCATTATTCCATGCTAATGTATTCAAGCGTTAGCTTGCTTTAAACACTCTAATTTTTTCAAAGTAACAGTCCAAATTCCCCGCAACACCAAATTAATGGCATTACGGCTCATCAGGAAGGAGGAATCAGTGAGACCAGTGCATACCGATGGCATGACCAATCTACTAACCCCGAAATTCAACTACGAGCTTTTTAACTGCAACAACTTTAATATACGCTATTGGAGCTGGAATTACCGCGGCTGCTGGCACCAGACTTGCCCTCCAA
+
DDDDDIIIIIHIIIIIIIIIIIIIIIIIIIIIIIIIIIIIIIIIIIHIHIIIIIIIEHEEHIIIIIIHIIIIIGHHIIIIIIIIIIIIEHHHIIGGIIIIIIIIIIIHIIIIIIIIIIHIIHHIIIIIIIIIIIHHIIHIIIHHHGIIHHIHHHHEIIIIIIIIIIIHHIIHIIIHIIIIHIIIHIHHIHEIIIIIIIIIIIIIIIIIIIIIIIIHIIGHIIIIIIIIIIIIIIIIIIHIIIHHIIHIIIIHIHIIIIIIHHIIIIIIIIIIIIIIIHIIIIIIIHGGIIIIIIIIIHIIIIIIIIIIHIIIIIIIHIIIIIIIIIIIIIIIIIIIIIIIIDDDDD
@HISEQ:969:HM2KJBCX2:2:1102:11180:62097 2:N:0:ACTATGCA
CTCCAGGTCATGCCCAACTATCCCTATTAATCATTACGTCAATCCTAGAAACCAACAAAATAGGATCGAACGTCCTATTTCATTATTCCATGCTAATGTATTCAAGCGTTAGCCTGCTTTAAACACTCTAATTTTTTCAAAGTAACAGTCCTGTTTCCCTGCAACACCAAATTAATGACATTACAGTTCTTCAGAAAGGAGGAATCAGCGAAGCCAGTGCATACCAGTGGCACGACCAACCTGCTGACCCCGAAATTCAACTACGAGCTTTTTAACTGCAACAACTTTAATATACGCTATTGGAGCTGGAATTACCGCGGCTGCTGGCACCAGACTTGCCCTCCAA
+
DDD@DC@GEEHFHHHIHHIIHIGHEHHHHHHHHHIHHEHHIIHHFHHEIIIIIIIHHIIIIIHHEHH=CHHHHIHIHH@HC1DHH?GHHHHICG1FHCEHIIGIHIIIIIHHIIIHHHIFIIIIHIIHIHHHHHHHHHGHHIIIHIIIHHHIIIIIHGIHIIIHHHHIHGHHHHIHHIGIHIIHIHEH9IHGHIIIIIHGEHHIHIHIGHHEHGEIGIHIIHIIHIIIHIIHIIIHHIIIIHHGFHHEHHIHIIIHHIIHHIIIHIIIIIIIIHHIIGIIHHIIIIHEIIIIHIIIIHHGIIIIIIIIIIIIIIIHHIIIHIGHHIIIIHHIHGGHIIHIH@ABDD
@HISEQ:969:HM2KJBCX2:2:1102:17231:61344 2:N:0:ACTATGCA
CTCCAGGTCATGCCCAACTATCCCTATTAATCATTACGGTGATCCTAGAAACCAACGAAATAGAACCAAGCCGTCCTATTTCATTATTCCATGCTAATATATTCAGACGTTAGCCTGCTTTAAACACTCTAATTTTTTCAAAGTAATAGTCCTGATTTCCAATCACACCAAATAAATGGCATGAAAGTTCCTCAGAAGGTAGAGATTTATCTCACCAGTACAGACAATTAAGCCTGACCAATGGGTAAACCCCGAAGTTCAACTACGAGCTTTTTAACTGCAACAACTTTAATATACGCTATTGGAGCTGGAATTACCGCGGCTGCTGGCACCAGACTTGCCCTCCAA
+
DDDCDIHIIIIHIHIIIIIIIIIHHIIIHHIIHIIIIIIIIHIIIIIGIIIIIHIIIHHIHIIHHIIIHIIIGHHHHIFHIIIIIHIIGHIHHIIIIIHIIEHIIIIHIIIIIIIIHIIIIIIHHHHIHHHIIIIHIIHGIIIIIIIIIIIIIIIIIGIIIHHIIIIHGIIIIIIIHIHHIIIIIIIHIGIIIIIHIIIIIIIIIHHHGGHIHIIIIHIIGIIHHHIHIIHIIIIIHIHIIHHHHGDEGIIIGIIIIIIHHIIIIIIIIIIIIIIIIIIIIHIIIIIIHIIIIHIIIIIIHIIIIIHIIIIIIIIIIIHGIIIIIIIIIIIIIIIIIIIHIHIDCDDB
@HISEQ:969:HM2KJBCX2:2:1102:2709:62261 2:N:0:ACTATGCA
CTCCAGGTCATGCCCAACTATCCCTATTAATCATTACGTCGATCCTAGAAACCAACAAAATAGAATCAAACGTCCTATTTCATTATTCCATGCTAATGTATTCAAGCGCGAGCTTGCTTTAAACACTCTAATTTTTTCAAAGTAACAGTCCTGATTTCCCGCGACACCAAATTAATGACATCGTGGTTCGTCAGAAGGGAGAAACCAATAATGCTAGTACGTACAAAGTACGACCGACATATTAGTCCCGAAATTCAACTACGAGCTTTTTAACTGCAACAACTTTAATATACGCTATTGGAGCTGGAATTACCGCGGCTGCTGGCACCAGACTTGCCCTCCAA
+
DDDDDIIIIIIIIIIIIIIIIIIIIIIIIHIIIIIIIIIIIIIIIIIIIHIIIIIIIIIIIIIIIIIIIHHHIIIIIIIIGIIIIIIIIIIIIIIIIIIIIIIIIIIHIIHIIIIIIIIIIIIIIIIIIIIIIIIIIIIIHIIIIIIIIIIIIIIIIIIIIHHIIIIIIIIIIIIIIIIIIIIIIIIIIIIIIIIIIIHIIIIIIIIIIIIIIIIIIIIIIIIIIIIIIIIIIIIIIIIHHIHIIIIIIIIIIIIIIIIIIIIIIIIIIIIIIIIIIIIIIIIIIIIIIIIIIIIIIIIIIIIIIIIIIIIIIIIIIIIIIIIIIIIIIIIIIIIIIIIDDDDD
@HISEQ:969:HM2KJBCX2:2:1102:13349:62893 2:N:0:ACTATGCA
CTCCAGGTCATGCCCAACTATCCCTTTTAATCATTACGTGATCCTAAAACCAACAAAATAGAACCATCGTCCTATTTTATTATTCCATGCTAATGTATTCAAGCAAAAATGCCCGCTTTAAACACTCTAATTTTTTCAAAGTAAAGGTCCTGATTCATCGAAACACCCAAGAGCATCCCGAATCACCAGAAGGTGAGAAATTGGCTACACACCGTTTCATGCCCCTAAAGGCACAATCGATATATCCCAATCCCGAAATTCAACTACGAGCTTTTTAACCGCAACAACACTAATATACGCTATTGGAGCTGGAATTACCGCGGCTGCTAATACCAGACTTGCCCTCCAA
+
BDABBIIIIIIGIHGIHHHIHIICHHIIIIFHEEHIIIIG@FHHIECEHIIIFHIIIIIIIIIIIIHIIHIGIHIIIIEHFGHHIIIIIH?FCEHHHIIIHHIHHIHIGHHHHHGHHIIHIHHIHHEEHHHHIHIIIHHHIHIIFHIIIIHIHHIIIIIIIIIIIIHHHIIHHHHHIIHHCIIIIIIIIIIIHHIHHIIHIHHHIIIIHHHIIIIIIIIIIIIIIIIIHIIIIIIIHIHIIIHHEHHGIHDIIIIIIIHIIGIIIIIIIIIIIIIHHHIIIIIIIIIHGIIIIIHHHIIIHIIIIHIIIIIIIIIGIIIIHIGIIIIIIIIIIHHIHHHIHIHIDCDDD
@HISEQ:969:HM2KJBCX2:2:1102:6096:62923 2:N:0:ACTATGCA
CTCCAGGTCATGCCCAACTATCCCTATTAATCATTACGTCAATCCTAGAAACCAACAAAATAGGATCGAACGTCCTATTTCATTATTCCATGCTAATGTATTCAAGCGTTAGCCTGCTTTAAACACTCTAATTTTTTCAAAGTAACAGTCCTGTTTCCCTGCAACACCAAATTAATGACATTACAGTTCTTCAGAAAGGAGGAATCAGCGAAGCCAGTGCATACCAGTGGCACGACCAACCTGCTGACCCCGAAATTCAACTACGAGCTTTTTAACTGCAACAACTTTAATATACGCTATTGGAGCTGGAATTACCGCGGCTGCTGGCACCAGACTTGCCCTCCAA
+
DDDDDIIEIIIIIHIHIEGHHFHIHHIIIIHIHIIIIIIIIIIHIIIIIIIHIIIIGIHEHIHEHHHHIHHHHGHIIIHEHIIHHEHHEHIHHGIIIIHIIIGIHIIIHIIIIHIIHIIHHHHIIIIHHIHHHHIIHIHIIIIIIHHIIIIIIIIIIHIIHIIIIIIIIIIIIHIIIIIIIIIIIIIIIIIIIIHIIIIIIHHHIIIIIIHIIH=IIIHIIHIIIIIIHFIIIIIIIIIIIIHHFHHIIGHIIIIIIIIIIIIIIIIIIIIIIIHIIIIIIIHIHEHHIHIIIIIIIIHHGIIIHIIIIIIHHIIIHIIHIIHIIHIIIIIIIIIIHIIIIDDDDD
@HISEQ:969:HM2KJBCX2:2:1102:12321:62573 2:N:0:ACTATGCA
CTCCAGGTCATGCCCCAACTATCCCTATTAATCATTACGTCAATCCTAGAAACCAACAAAATAGGATCGAACGTCCTATTTCATTATTCCATGCTAATGTATTCAAGCGTTAGCTTGCTTTAAACACTCTAATTTTTTCAAAGTAACAGTCCAAATTCCCCGCAACACCAAATTAATGGCATTACGGCTCATCAGGAAGGAGGAATCAGTGAGACCAGTACATACCAGAGGCATGACCAACCTACTAACCCCGAAATTCAACTACGAGCTTTTTAACTGCAACAACTTTAATATACGCTATTGGAGCTGGAATTACCGCGGCTGCTGGCACCAGACTTGCCCTCCAA
+
BDDDDIIIHIIGIIIIIIIHIIHIIIIIHHHIHHIIIIIIIIIIIIICHIIIIIIIIIHHHHHHEGHHIHHHHIIIIHIIIIIIIIIIIHFHIHIHGIIIIIIIIIIIHIIIIGIIIHIIIIHIIHIHIIIGIIIIHIIIHHIHFHIIIIIIHHIIHIIIIIIIIIIIIIIIIHIIIIIIIHIIIIIIIIIIIIIHIIIIIIIIIIIIIIIIIHHIIIIIIIIIIIHIIIIIIIIIIII<IIIHHGFCHIIIIIIIIIIIIIIIIIIIIIIIIIIIIIIIIIIIIIIIIIIIIIIIIIIIIIIIIIIIIIIIIIIIIIIIIIIIIIIIIIIIIIIIIIIIIIDDDDD
@HISEQ:969:HM2KJBCX2:2:1102:21265:62554 2:N:0:ACTATGCA
CTCCAGGTCATGCCCAACTATCCCTATTAATCATTACGGTGATCCTAGAAACCAACGAAATAGAATCAGTCCGTCCTATTTCATTATTCCATGCTAATGTATTCAGACGTTAGCCTGCTTTAAACACTCTAATTTTTTCAAAGTAACAGTCCTGATTTCCCATCACACCAAATAAATGGCATGAAAGTTCCTCAGAAGGTAGAGATTTATCTCACCAGTACAGACAATTAAGCCTGACCAATGGGTAAACCCCGAAGTTCAACTACGAGCTTTTTAACTGCAACAACTTTAATATACGCTATTGGAGCTGGAATTACCGCGGCTGCTGGCACCAGACTTGCCCTCCAA
+
@<D@DHHHEHGHEGHHHHHEGHIGHEEHHHFHIHCGHIIHIIIHHCEHGGH?HHIGHHIFHGHHHEHCHHFHGFHHCF1<<GHFHHICHHICECCCFGCDHHHIHEE?HF@GH?C1CHFFH<F8DFHEGEGHHHHEHHHEHFHHHHGGCFHGGE@FHHHHFEIHGDDHHCFHGHFHFHHHIHHGHEHH:HIHHHHHHIIHHCGFHIIIIIIIHHIIHH:FIHHCHFHIIIIIIIHIIIHGHGHHHFCHCIHHIHGCHH@CHIIIIIHFIIIHHGFEFIHHHHIIHGHHHFHIIHHIIHHHGIIIHHHIIIIHHHDIIIHHIIIIIIIIIIHHHGHFIIHIIIIDDDDD
@HISEQ:969:HM2KJBCX2:2:1102:14143:62993 2:N:0:ACTATGCA
CTCCAGGTCATGCCCAACTATCCCTATTAATCATTACGGTGATCCTAGAAACCAACAAAATAGAATCATGCCGTCCTATTTTATTATTCCATGCTAATGTATTCAAGCAAAATGCCTGCTTTAAACACTCTAATTTTTTCAAAGTAAAGGTCCTGGTTCCCCGCGACACCCAATTAAGGGCATCGCGGTTCTCCAGAAGGTGAGAAATTGACTACACCAGTTCATACCCCTTAAGGCACGACCGATGTGTCAATCCCGAAATTCAACTACGAGCTTTTTAACTGCAACAACTTTAATATACGCTATTGGAGCTGGAATTACCGCGGCTGCTGGCACCAGACTTGCCCA
+
DDDDDIIIIIIIIIIIIIIIIIIIIIIIIIHHIIIIIIIIIIIIIIIIIIIIIIIIIIIIIIIHEHHHHCHHHHIIIIHHHHIIIIHHIIIHIIHIIIIHIIIIIIIIIIIIIIIIIIIIIIIIIIIIIIIIIIIIIIIIIIIIIIIIIIIIIHGIHHIIIIIIIIIIIIIIIIIIIIHIIIIIIIIIIIIIIIIIIIIIIIHIIIIIIIIIIIIIIIIIIIIIIHIIIIIIIIIIIIIIIHHD1HFIIIIIIIIIIIIIIIIIIIIIIIIIIIIIIIIIIIIIIIIIIIIIIIIIIIHHIIIIIIIIIIIIIIIIIIIIIIIIIIIIIIIIIIIIIIIIIIIDDDDD
@HISEQ:969:HM2KJBCX2:2:1102:18043:63570 2:N:0:ACTATGCA
CTCCAGGTCATGCCCAACTATCCCTATTAATCATTACGTCAATCCTAGAAACCAACAAAATAGGATCAACGTCCTATTTCATTATTCCATGCTAATGTATTCAAGCGCGAGCCTGCTTTAAACACTCTAATTTTTTCAAAGTAACAGTCCTGATTCCCCACCACACCAAATTAATGACATGATAGTTCGTCAGAAGGTAGGAATCAGTAACACCAGTACGTACCGAAGGCACGACCAGCGTACTAATCCCGAAATTCAACTACGAGCTTTTTAACTGCAACAACTTTAATATACGCTATTGGAGCTGGAATTACCGCGGCTGCTGGCACCAGACTTGCCCTCCAA
+
DDDCDIIIIIIIIIIIIIIIIIIIIIIIIIIIIIIIIIIIIIIIIIIIHIIIIIIIIIIIIIIIHIIIIIIIIIIIIIIIIIIHHHIIIGHIHIIIIIIHIIIIIIIIIIIIHHIIHIIIIIIIHIIIIHIIIIIIIIIIIIIIIIIIIIIIIIIIIIIIIIIIIIIIIIIIIIIIIIIIIIIIIIIIIIIIIIHIIIIIIIIIIIIIIIIIIIIIIIIIIIIIIIIIIIIIIIIIIIIIIIIIIIIIIIIIIIHHIHHIIHIIIIIIIIIIIIIIIIIIIIIIIHIIIIIIIIIIIIHHIIIIIIIIIIIIIIIIIIIIIIIIIIIIIIIIIIIIIIIIDDDDD
@HISEQ:969:HM2KJBCX2:2:1102:8317:64188 2:N:0:ACTATGCA
CTCCAGGTCATGCCCAACTATCCCTATTAATCATTACGTCAATCCTAGAAACCAACAAAATAGGATCAAACGTCCTATTTCATTATTCCATGCTAATGTATTCAAGCGTTAGCCTGCTTTAAACACTCTAATTTTTTCAAAGTAACAGTCCTGTTTCCCTGCAACACCAAACTAATGACATTACAGTTCTTCAAGAAGGAGGAACCAGTAAAGCCAGTACATACCAGAGGCACGACCAACCTACTAATCCCGAAATTCAACTACGAGCTTTTTAACTGCAACAACTTTAATATACGCTATTGGAGCTGGAATTACCGCGGCTGCTGGCACCAGACTTGCCCTCCAA
+
DDDDDIGHIIIIIIIIIIIIIIIIIIIIIIIIIIIIIIIIIIIIIIIGIIIIECHIHHIIIHHHHIIIIIGIIIIIHIHIIIIIIIIHIIIIIIHIIIIIHHHHHHIIIIIIIIIIIIIIIHHHHHIIIIIHHHIHIIIIIIIIHIIIIIIIIIIIIIIIIHIIIIIIIIHIIIIHIHIIIIIIIIIIIHHIIIIIIIIHHIIHHIIIHGHIIIIIIIIIIIHIHIIIHIIIIIHIIHHIIHHGHIIHIIHIHIIIIIIHIIHIIIIIIIIGIIIIIIIIIIIIIHHIIIIHIIIIIIIHIIIIIIIIIIIIIHIHIIIIIIIIIIIIIIIIIIIHIIIIIDDDDD
@HISEQ:969:HM2KJBCX2:2:1102:8580:64805 2:N:0:ACTATGCA
CTCCAGGTCATGCCCAACTATCCCTATTAATCATTACGTCAATCCTAGAAACCAACAAAATAGGATCGAACGTCCTATTTCATTATTCCATGCTAATGTATTCAAGCGTTAGCCTGCTTTAAACACTCTAATTTTTTCAAAGTAACAGTCCTGTTTCCCTGCAACACCAAATTAATGACATTACAGTTCTTCAGAAAGGAGGAATCAGCGAAGCCAGTGCATACCAGTGGCACGACCAACCTGCTGACCCCGAAATTCAACTACGAGCTTTTTAACTGCAACAACTTTAATATACGCTATTGGAGCTGGAATTACCGCGGCTGCTGGCACCAGACTTGCCCTCCAA
+
BDDDDIIIIIIIIIIIIIIIIIIIIIIIIIIIIIIIIHIIIIIIIIIIIIIIIIIIIHIIIIHHIIIHIIIIIIIHHIIIIGHIIIIIIIIIHHHHIIIIIIIIIIIIIIIIIIIIIIHIIIIIIIIIIIIIIIIHIIIIIIIIIIIIIIIIIIIHHIIIIIHIHIIIIIIIIIIIIIIIIIIIIIIIHIIIIIIIHIIIHIIIIIIIIIIIIIIIIIIIIIIIIIIIIIIIIIIIIIIIIIIHHIIIIIHHHIIIIIIIIIIIIIIIIIIIIIIIIIIIIIIIIIIIIIIIIIIIIIIIIIIIIIIIIIIIIIIIIIIIIIIIIIIIIIIIIIIIIIIIIDDDDD
@HISEQ:969:HM2KJBCX2:2:1102:3554:65732 2:N:0:ACTATGCA
CTCCAGGTCATGCCCAACTATCCCTATTAATCATTACGTCAATCCTAGAAACCAACAAAATAGGATCAAACGTCCTATTTCATTATTCCATGCTAATGTATTCAAGCGTTAGCCTGCTTTAAACACTCTAATTTTTTCAAAGTAACAGTCCTGTTTCCCTGCAACACCAAATTAATGGCATTACAGTTCTTCAGAAAGGAGGAACCAGCAAAGCCAGTGCATACCAGTGGCACGACCAACCTGCTGATCCCGAAATTCAACTACGAGCTTTTTAACTGCAACAACTTTAATATACGCTATTGGAGCTGGAATTACCGCGGCTGCTGGCACCAGACTTGCCCTC
+
DDDDDIHIIIIIIIIIIIIIIIIIIIIIIIIIIIIIIIIIIIIIIIEHEHIIIIIIIIHHIIHIIIIIIIIIHIIIIIIIIIHIIIIHHIIIIIIIIHHIIIIHHHHIHIIIIIIIIIIIIIIIIIIIIIIIIIHHIIIIHIIIIIIIIIIIIIIIIIHIIIIIIIIIIIIIIIIIHIHIIIIIIIIIIIIIIIIIIIIIIIIHIIIIIIIIIIIIIIIIIIIIIIIIIIIIIIIIIIHIHGIIIIIIIIHIIIIIIIIIIIIIIIIIIIIIIIIIIIIIIIIIIIIIIIIIIIIIIIIIIIIIIIIIIIIIIIIIIIIIIIIIIIIIIIIIIIIIIIDDDDD
@HISEQ:969:HM2KJBCX2:2:1102:18822:65156 2:N:0:ACTATGCA
CTCCAGGTCATGCCCAACTATCCCTATTAATCATTACGGTGATCCTAGAAACCAACGAAATAGAATCAGTCCGTCCTATTTCATTATTCCATGCTAATGTATTCAGACGATAGTCTGCTTTAAACACTCTAATTTTTTCAAAGTAACAGTCCTGATTTCCCATCACACCAAATAAATGGCATGAAAGTTCCTCAGAAGGTAGAGATCCATCTCACCAGTACAGACAATTAAGCCTGACCAATGGGTAGACCCCGAAGTTCAACTACGAGCTTTTTAACTGCAACAACTTTAATATACGCTATTGGAGCTGGAATTACCGCGGCTGCTGGCACCAGACTTGCCCTCCAA
+
DDDCDIIHIIIIIIIIHIIIIIHIIIIIIIIIIIIIIIIIIIIHIIIIIIIIHFHIIHIEHHHIIHHHGHIIHIIIIIHIIHHIIIIIHIHIHIIHHHIIIHHIIIIIHIIIIIIHHHGIIIHHHIIIHIIIIIIIIIIIIIIIHIIIIIIHIIIIIIIIIIIIIIIHHHIIIIIHHIHIIIIHIIIIIIIIIIIIIIIIIIIIIHIIHIIIIIIIIIIIIIIHIIIIIHIIIIIIIIIIIHIGHHHIIIIIIIIIIIHIIIIHIIIIIIIIIIIIIIIIIIIIIIIHHHIIIIIIIIIIIIHIIIIIIIIIIIIIIIIIIIIIIIIIIIIIIIIIIIIIIIIDDDDD
@HISEQ:969:HM2KJBCX2:2:1102:11135:65548 2:N:0:ACTATGCA
CTCCAGGTCATGCCCAACTATCCCTATTAATCATTACGGTGATCCTAGAAACCAACAAAATAGAACCATGCCGTCCTATTCTATTATTCCATGCTAATGTATTCGAGCAAAAATGCCTGCTTTAAACACTCTAATTTTTTCAAGGTAAAGGTCCTGGATCCGCAAGACACCCAATTAAGGACATCAAGTTTCTCCAGAAGGTGAGAAATCAACAGCGACAGTTCATACCCCTTAAGGCATGACCATCACGTCAATCCCGAAATTCAACTACGAGCTTTTTAACTGCAACAACTTTAATATACGCTATTGGAGCTGGAATTACCGCGGCTGCTGGCACCAGACTTGCCCTCCAA
+
DDDDDHIIIHIIIIIHHIIIIIIIIIIIIIIIIIIIIIGIHIIIIIHIIGIIIIIIIIGIIIHIIIIGIIIIIIIGHFHIIIHHIHIIIHHIIGHHHHIHIIHIHHIIIIIIIIHIIIIIIIIIIIIIIIIIIIIIIIIIIIIIIIHIIIIIIIIIIIIIIIIIIIIIIIIIIIHIIIIIIIIIIIIIHIHIIIIIIIIIIIIIIIHIIIIIIIGIIHHIIIIIIIIIIIIIIIIIIIIIIIIHIIIIHIHGIIIIIIIIIHIIIIIIIIIIIIIIIIIIIHIIIIIIIIIIIIIIIIHHHIIIIIIIIIIIIIIIIIIIIIIIIIIIIIIIIIIIIIIIIIIIIIIIDDDDD
@HISEQ:969:HM2KJBCX2:2:1102:16548:65604 2:N:0:ACTATGCA
CTCCAGGTCATGCCCAACTATCCCTATTAATCATTACGTCGATCCTAGAAACCAACAAAATAGAATCAAACGTCCTATTTCATTATTCCATGCTAATGTATTCAAGCGTGCGCCTGCTTTAAACACTCTAATTTTTTCAAAGTAACAGTCCTGATTCCCCACGACACCAAATTAATGACATCGCGGTTCTTCAGAAGGTAGGAACCAATAATGCCAGTGCGTACCGAGGCACGACCGACAATCTGATCCCGAAATTCAACTACGAGCTTTTTAACTGCAACAACTTTAATATACGCTATTGGAGCTGGAATTACCGCGGCTGCTGGCACCAGACTTGCCCTCCAA
+
DDDDDIHIIIHIIIIIIIIIIIIIIIIIIIIIIIIIIIIIIIHIIIIIIIIIIIIIIIIIIIIIIIIIGIICHIIIIIIIIIIHIIIIHIIIHIEHIIIIIIIHIHIIIIHIIIIIIIIIHHIIIIHIHIIIIHIIIIHIIIIIIHHIIIIIIIIIIIIIIIIIIIHIIHHHIIHIIIIIIIIIHIIIIIIIIIIIIIIIIIIIHIIIIIIIIIIIIIIIHIIIIIIIIIIIIIIIIIIIIIHHIIIIIIIIIIIIIIIIHHIIIIIIIIIIIIIIIIIIIIIIIIIIIIIIIIIIIIIIIIIIIIIHIIIIIIIIIIIIIIIIIIIIIIIIIIIIIIIIDDDDD
@HISEQ:969:HM2KJBCX2:2:1102:8712:65448 2:N:0:ACTATGCA
CTCCAGGTCATGCCCAACTATCCCTATTAATCATTACATCGATCCTAGAAACCAACAAAATAGAATCGGATGTCCTATTTCATTATTCCATGCTAATGTATTCAAGCGTGAGCCTGCTTTAAACACTCTAATTTTTTCAAGGTAACAGTCCTAATTCCCCGTAACACCAAATTAATGGCATTACGGTTCTTTAGAAGGTGAGAAATCAATGATAACAGTGCATACCAACGGCATGACCGAAATATTGATCCCGAAATTCAACTACGAGCTTTTTAACTGCAACAACTTTAATATACGCTATTGGAGCTGGAATTACCGCGGCTGCTGGCACCAGACTTGCCCTCCAA
+
DDDDDIIIIHHIIIIIIIIIIIIIIIIIIIIIIIIIIIIHIHIIIIIIIIHIIIIIIIIIIIIIIIIIHIIIIHIHIHIIHIHIIIIHIHIIIIIIIIIIIIIIIIIIIIIIIIIIIIIIIIIIIIIIIIIIIIIIIIIIIIIIIIIIHIIIIIIIIIHIIIIIIIIHIIIIIIIIIHIIIIIIIHIIIIIIIIIIIIIIIIIIIIHIIIIIIIIIIIHIIIIIIIIIHIIIIIIHIIIIIIHHHFIIIIIIIIIIIIIIIIIIIHIIIIIIIIIHIIIIIIIIHIIIIIIIIIIIIIIIIIIIIIIIIIIIIIIIIIIIIIIIIIIIIIIIIIIIIIIIIIDDDDD
@HISEQ:969:HM2KJBCX2:2:1102:1849:67565 2:N:0:ACTATGCA
CTCCAGGTCATGCCCAACTATCCCTATTAATCATTACGGTGATTCAGAAACCAACAAAACAGGACCACCGTCCTATTTTATTATTCCATGCTAATGTATTCAGACGTAAGCCTGCTTTGAACACTCTAATTTTTTCAAGGTAAAGGTCCTGGTTTCCCACCACGCTAAATTAATAACATGATGGTTCCCCAGAAGGTAGAAATTCCACACGCCAGTACAGACTATTGCCCGACCAACGGTAGAACCCCGAAATTCAACTACGAGCTTTTTAACTGCAACAACTTTAATATACGCTATTGGAGCTGGAATTACCGCGGCTGCTGGCACCAGACTTGCCCTCCAA
+
DDDDDIIIIIIIHHIHIIIIIIIIIIIIIIIIIIIIIIIIIHIIIIIIIIIIIIIIIIIIHIIIIIIIIIIIIIIIIIIIIIIIIFHHHIHIIIIHIIIIHHHIIIIIIIIIHIHHIIHIIIIIIIIHHHIIIIIHIIHHIIIIIHHIIHHIIHIIIIIIIIIIHIIIHFHIIIIIIIIIIIIIHHIHIIIIIIIHHIIIIIIIIIIIIIIIIHIIIIIIHIIIIHIIIIIHIIIIHHHHHDIIIIIIHIIIIIIIIHIHIIIIIHIIIHFIIIIIIIHHIIIIHIIIIIHIIIIIIIIIIIIIIIIIIIIIIIIIIIIIIIIIIIIIIIIIIIIIIHDDDDD
@HISEQ:969:HM2KJBCX2:2:1102:12802:70212 2:N:0:ACTATGCA
CTCCAGGTCATGCCCAACTATCCCTATTAATCATTACGTCAATCCTAGAAACCAACAAAATAGGATCGAACGTCCTATTTCATTATTCCATGCTAATGTATTCAAGCGTTAGCCTGCTTTAAACACTCTAATTTTTTCAAAGTAACAGTCCTGTTTCCCTGCAACACCAAATTAATGGCATTACAGTTCTTCAGAAAGGAGGAATCAGCGAAGCCAGTGCATACCAGTGGCACGACCAACCTGCTGACCCCGAAATTCAACTACGAGCTTTTTAACTGCAACAACTTTAATATACGCTATTGGAGCTGGAATTACCGCGGCTGCTGGCACCAGACTTGCCCTCCAA
+
BBBDDHHIEHHHIIIFHEGHIIHFHHHIIIIIIHHHEHECEGH@CHHEEHHIIIIHIGIHHCEHEHHIDHIGCCGHHIEHHHHHGHHEHHIIEHF?HIIHHIIIHHHGEHGHHIIGHFHHIIIHIHHGHEHIIIIHHFHHHIHIIIIGIHEHHHHHHHIHHHHGHFCEHEHIHHHH?HHHHEHHIIIHHHIIIIIIIHHHGHEEHHHGIHFCEHIHGEIIIIHHHHHIHBEHHIHHG?FGHHHHCHHHIHIIHHEHIIIIIHDECFCCHHH?HHIHIHEEIIHHHGCIHEHHIHHGEHHIHHHHHHHHHIIHIIHDDDIIHHIIHHHIIHEEFDEEIHDDH@DDDD
@HISEQ:969:HM2KJBCX2:2:1102:18850:70076 2:N:0:ACTATGCA
CTCCAGGTCATGCCCAACTATCCCTATTAATCATTACGTCGATCCTAGAAACCAACAAAATAGAATCAAACGTCCTATTTCATTATTCCATGCTAATGTATTCAAGCGTAAGCCTGCTTTAAACACTCTAATTTTTTCAAAGTAACAGTCCTGATTCCCCACGACACCAAATTAATGACATCGCGGTTCTTCAGAAGGTAGGAACCGATAATGCCAGTGCGTACCGAAGCACGACCAACAATTCGATCCCGAAATTCAACTACGAGCTTTTTAACTGCAACAACTTTAATATACGCTATTGGAGCTGGAATTACCGCGGCTGCTGGCACCAGACTTGCCCTCCAA
+
DDDDDIIIIIIIIIIIIIIIIIIIIIIIIIIIIIIIIIIIIIIIIHHIIIIIIIIIIIIIIIHIIIIHIIIIIIHGHIIIIIIIIIIHFHGHGIIIIIIIIHHIIIIIIIIIIIIIIIIIIHHHIIIIIIIIIIIIIIIIIIIIIIIIIIIIIIHHIIIIIIIHHIIIIHIIIIHIIIIIIIIIIIIIHIIIIIIIIIIIIIIIIIIIIIIIIIIIIIIIIIIIIIIIIIIIIHHHHII<HHGDIHHHIIIIIIIIIIIIIIIIIIIIIIIIIIIIGIIIIIHIIIHIIIIIIIIIIIIIIIIIIIIIIIIIIIIIIIIIIIIIIIIIIIIIIIIIIIIICDDDD
@HISEQ:969:HM2KJBCX2:2:1102:12827:70930 2:N:0:ACTATGCA
CTCCAGGTCATGCCCAACTATCCCTATTAATCATTACGGCGGTCCTAGAAACCAACAAAATAGAACCAACGTCCTATTCTATTATTCCATGCTAATGTATCCGAGCATAGGCCTGCTTTGAACACTCTAATTTTTTCAAAGTAAAAGTCCTGGTTCCCCAACACACCCAGTAAAGGGCATGAGGCTCCCCAGAAGGAAAGATCCGGCCGGACCAGTACACGCGGTGAGGCGGACCGGCCAGCCAGACCCAAGGTTCAACTACGAGCTTTTTAACCGCAACAACTTTAATATACGCTATTGGAGCTGGAATTACCGCGGCTGCTGGCACCAGACTTGCCCTCCAA
+
DDDDDIGIHIIIHHHIIIIIHIIIIIHHHIIIIIIIIIIIIIHIHHHHIIIIGHIHEHHIHI<GFHIIIEHCHHIIIH@GHIIIIIIIIGHGHIGHHHHGHHHIGGIIIFHFHIFGIHIGIGHHIHHHIIIIIIIIIIIHHHIIIIH8HHHFCGHIIIIIGEEHHHF=CFCGGD@GBCGIHHFHFHFHGEH=/IIIIGIGIHIIIGIIIIGIIIIGGGGIGIIIGGIIIIHIIIIIHHHFFHGGGIHIIIIIIIIIIIIIIIIIIIIIIIIIIIIIIIIIIIIIIIIIIIIIIIIIIIIIIIIIIIIIIIIIIIIIIIIIIIIIIIIIIIIIIIIIIIIDDDDD
@HISEQ:969:HM2KJBCX2:2:1102:12042:70559 2:N:0:ACTATGCA
CTCCAGGTCATGCCCAACTATCCCTATTAATCATTACGTCAATCCTAGAAACCAACAAAATAGGATCAAACGTCCTATTTCATTATTCCATGCTAATGTATTCAAGCGTTAGCCTGCTTTAAACACTCTAATTTTTTCAAAGTAACAGTCCTGTTTCCCTGCAACACCAAATTAATGGCATTACAGTTCTTCAGAAAGGAGGAATCAGCGAGACCAGTACGTACCAATGGCACGACCAACCTGCTGACCCCGAAATTCAACTACGAGCTTTTTAACTGCAACAACTTTAATATACGCTATTGGAGCTGGAATTACCGCGGCTGCTGGCACCAGACTTGCC
+
DDDDDIIIIIIIIIIIIIIIIIIIIIIIIIIIIIHIIIIIIIIIIIIIIIIIHIIIIIIIIIIIHIIHIIIIHGHIIHIIIIIIIIHIIIIIIHHIIIIIIIHHIIIIHHIIIIIIIIIIIIIIHIIIIHIIIHIIIIIIIIIIIHIIIIIIIIIIIIIIIIIIIIIIIIIIIIIIIIIIHHIIIIIIIIGIIIIIIIIIIIIIIIIIIIIIHIIIIIIIIIIIIIIIIHIIIIIIHHHHIIIIIIIIIIIIIIIIIIIIIIIIIIIIIIIIIIIIIIIIIIIIIIIIIIIIIIIIIIIIIIIIIIIIHIIIIIIIIIIIIIIIIIIIIIIIIIIDDDDD
@HISEQ:969:HM2KJBCX2:2:1102:13522:70275 2:N:0:ACTATGCA
CTCCAGGTCATGCCCAACTATCCCTATTAATCATTACGTCGATCCTAGAAACCAACAAAATAGAATCAAACGTCCTATTTCGTTATTCCATGCTAATGTATTCAAGCGTGAGCCTGCTTTAAACACTCTAATTTTTTCAAAGTAACAGTCCTGATTCCCCATGACACCAAATTAATGACATCATGGTTCGTCAGAAGGTAGGAATCAATAATACCAGTACGTACAATAGCACGACCAATAAATTAATCGCGAAATTCAACTACGAGCTTTTTAACTGCAACAACTTTAATATACGCTATTGGAGCTGGAATTACCGCGGCTGCTGGCACCAGACTTGCCCTCCAA
+
DDDDDIIIIIIIIIIIIIIIIHIIIIIIIIIHIIIIIIIIIIIIIIIIIIIGIIIIIIIHIHIHHIIIIIIHHFHIIIHIIIIIIIIIIIHHIIHIIIIIIHIHIHHIIIIIIIIIIIIIIIIIIIIIIIIIIIIIHIIIIIIIIIIIIIIIIIIIIIIIIHIIIIHIIIIIIIHHGIIIIIIIIHIHIIGIIIIIIIIIHIIIIIIIIIIIIIIIIIIIIIIIIIIIIIIIGHGIIIIIIIIIIIHIIIIIIIIIIIIIIIIIIIIIIIIIIIIIIIIIIIHHHIIIIIIIIIIIIIIIIIIIIIIIIIIIIIIIIIIIIIIIIIIIIIIIIIIIIIIIDDDDD
@HISEQ:969:HM2KJBCX2:2:1102:20084:71029 2:N:0:ACTATGCA
CTCCAGGTCATGCCCAACTATCCCTATTAATCATTACGGTGATCCTAGAAACCAACGAAATAGAATCAGTCCGTCCTATTTCATTATTCCATGCTAATGTATTCAGACGATAGTCTGCTTTAAACACTCTAATTTTTTCAAAGTAACAGTCCTGATTTCCAACCACACCAAATAAATGGCATGAAAGTTCCTCAGAAGGTAGAGATCCATCTCACCAGTACAGACAATTAAGCCTGACCAATGGGTAGACCCCGAAGTTCAACTACGAGCTTTTTAACTGCAACAACTTTAATATACGCTATTGGAGCTGGAATTACCGCGGCTGCTGGCACCAGACTTGCCCTCCAA
+
@DD@DII<@GHHF?EHEHHCEF1@<FHEHIIIIIIEG1CG<EHIHHHEDCHHICHEHC@0<DCEHCGHH?<D0DC/DGHIEF<FGHH1<1FGHEEH<CCFHH11D<CGHCHHF@F@D?HB<HEFFFF?ECEFH;9CHH1DCCDDFGCGGEHG;1<<GHE7DGIIHHGG4FDG<@FFCFHFHHHEHFF</9CGFHHGIHG?HHEHF@@@F:GCCHHHHHHF1HHFFECCCHH?HCHHFG3HHFGCF1CIIHDGHGGC1GHIIIIHHEHGHHFF@@<?CC1?HHCCF@HHHEHHGHFHDGHHIGCFD?C<1ECHGEECHHHDG@CHE?EHHFHHHGD1<1HHCHCB??B@
@HISEQ:969:HM2KJBCX2:2:1102:6172:71594 2:N:0:ACTATGCA
CTCCAGGTCATGCCCCAACTATCCCTATTAATCATTACGTCGATCCTAGAAACCAACAAAATAGGTTCGATCGTCCTATTTCGTTATTCCATGCTAATGTATTCAAGCGCGAGCCTGCTTTAAGCACTCTAATTTTTTCAAAGTAACAGTCCTGTTTCCCCGCAACAACAAATTAATGCCATCACGGTTCTACAAGAGGGAGGGACCAGTGAGGCCAGTGCATACCAGTGGCACGACCGACCTACTGGCCCCGAAATTCAACTACGAGCTTTTTAACTGCAACAACTTTAATATACGCTATTGGAGCTGGAATTACCGCGGCTGCTGGCACCAGACTTGCCCTCCAA
+
DBDD?HIEHHIIIIIIE0EFHHIEHHEHIHIIIIHIHIIIIGHIHII?HIHIIIFHE?1D@HFIIIEHIHIIIHIIIIIIFHHFHHIEHIGHEHHFHIIHGEGIIIIGHIHIHHHHHHHHEHIIIIIIIHIHIIHHGIHHIIHHHHHIIIIIIIHE?HFIIHIIIIIIIIIHGEGG#IIHGFIHHIIHEIIIIIHIIIIIIIIIIIIGGIIIIGIHIIIIIIHIIIIIIIGIIIIIIHIIIIIHFEIGHHIHEIIHIIIIIIIIIIIIIIIIIIIIHHHIIHHIIHHHCHIIIHIIIHEIIIIIIHIIIIIIIIIIIIIIIIIIIIIIIIIHIHFHIIHIIICDDDD
@HISEQ:969:HM2KJBCX2:2:1102:7230:71231 2:N:0:ACTATGCA
CTCCAGGTCATGCCCAACTATCCCTATTAATCATTACGGTGGTCCTAGAAACCAACAAAATAGAACCACAACGTCCTATTCTATTATTCCATGCTAATCTATTCAAGCAATAGCCCGCTTTAAACACTCTAATTTTTTCAAGGTAATGGTCCTGGCTCCCCAACACACCCAATTAAGGACATACTGGTTCACCAGAAGGAAGACCCGACAACAGGACAGTACTCGCCAAAGACGGACCGCCCGGCCAAGTCTAAAATTCAACTACGAGCTTTTTAACTGCAACAACTTTAATATACGCTATTGGAGCTGGAATTACCGCGGCTGCTGGCACCAGACTTGCCCTCCAA
+
DCDDDIIIIIIIIIIIIIIIIIIIIIIIIIIIIIIIIGIIIIIIIIIIIIHIIIIIHIHIIIHIHHIIIIIIIIIIIHIIHIIIIIIIIHIIIIIIIIIIIHHIIIIIIIIIIIHIIIEHIIIIIIIIHIIIIIHIIIIIHIIIIIIIIIIIIIIIIIIIIIIIHHIIIIIHHIIIIIIIIIIIIIIIIIIHIIIIIIIIIIIIIIIIIIIIIIHIIIIIIIIHIIIIIIIIIIIIHIIIIIIIIHIIIHIIIIIIGHIIIIIHIIIIIIIIIIIIIIIIIIIIIHIIIIIIIIIIIIIIIIIIIIIIIIIIIIIIIIIIIIIIIIIIIIIIIIIIIIIIIIDDDDD
@HISEQ:969:HM2KJBCX2:2:1102:18052:71803 2:N:0:ACTATGCA
CTCCAGGTCATGCCCAACTATCCCTATTAATCATTACATCGATCCTAGAAACCAACAAAATAGAATCGGATGTCCTATTTCATTATTCCATGCTAATGTATTCAAGCGTGAGCCTGCTTTAAACACTCTAATTTTTTCAAGGTAACAGTCCTAATTCCCCGTGACACCAAATTAATGGCATTACGGTTCTTTAGAAGGTGAGAAATCAATAATATCAGTACATACCAACGGCATGACCGAAACATTGATCCCGAAATTCAACTACGAGCTTTTTAACTGCAACAACTTTAATATACGCTATTGGAGCTGGAATTACCGCGGCTGCTGGCACCAGACTTGCCCTCCAA
+
DDDDDIIIIIIIIIIHIIIIIIIIIIIIIHIIIIIIIIIIHIIHIIIIIIIIHIIIHIIGIII@FFHIIIIIHIIIIIIIIIIIIIIIIHIGIIIHHIIIIHIHHEIIIHIIIIIIIIIIIIHIIIIHGHIIIGIHIIIIHHIIIIIHIHHHIHHIHHIIHIIIHHCGIHIHDGIIIIIIHIIIHIIIIIIIIIIIIIIHIHIIHHIIIIIIIHHIIIGIIHHIIIIIIIIIIIIIIIHIIIIIHGHHCIIHEIIIIIIIIIIIIIIIIIIIIIIIIIIIIIIIIHIHIIIIIHIIIIHIIIIIGIIIIIIIIIIIIIIIIIIIIIHHHHIIIIIIIIIIIIDDDDD
@HISEQ:969:HM2KJBCX2:2:1102:8664:72081 2:N:0:ACTATGCA
CTCCAGGTCATGCCCAACTATCCCTATTAATCATTACGTCAATCCTAGAAACCAACAAAATAGGATCGAACGTCCTATTTCATTATTCCATGCTAATGTATTCAAGCGTTAGCCTGCTTTAAACACTCTAATTTTTTCAAAGTAACAGTCCTGTTTCCCTGCAACACCAAATTAATGACATTACAGTTCTTCAGAAAGGAGGAATCAGCGAAGCCAGTGCATACCAGTGGCACGACCAACCTGCTGACCCCGAAATTCAACTACGAGCTTTTTAACTGCAACAACTTTAATATACGCTATTGGAGCTGGAATTACCGCGGCTGCTGGCACCAGACTTGCCCTCCAA
+
DDDDDIIIIIIIIIIIIIIIIIHIIIIIHIIIIIIIIIIIIIIIIIIIIIIIIHIIIIIHHHIIIIIIHIIIHHIIIIIIIIIIIHIIIIIIIIIIIIIIIIIIIIIIIIIIHIIIIIIIIIIIIIIIHHHIIIIIIIIIIIHIIIIIIIIIIIIIHHIIIIIIIIIIIIHIIIIIIIIIIIIIGIIIIIIHIIIIIIIIIIIIIIIHIIIIIIIIIIIIIIIIIIIIIIIIIIIHIIIIIIIIHHIIIIIIIIIIIIIIIIIIIIIIIIIIIIIIIIIIIIIIIIHIIIIIIIIIIHIHHIIIIIHIIIIIIIIIIIIIIIIIIIIIIIIIIIIIIIIIIDDDDD
@HISEQ:969:HM2KJBCX2:2:1102:19185:72693 2:N:0:ACTATGCA
CTCCAGGTCATGCCCAACTATCCCTATTAATCATTACGTCGATCCTAGAAACCAACAAAATAGAATCAAACGTCCTATTTCATTATTCCATGCTAATGTATTCAAGCGTAAGCCTGCTTTAAACACTCTAATTTTTTCAAAGTAACAGTCCTGATTCCCCACGACACCAAATTAATGACATCGCGGTTCTTCAGAAGGTAGGAACCGATAATGCCAGTGCGTACCGAGGCACGACCAACAATTCGATCCCGAAATTCAACTACGAGCTTTTTAACTGCAACAACTTTAATATACGCTATTGGAGCTGGAATTACCGCGGCTGCTGGCACCAGACTTGCCCTCCAA
+
DDDDDIIIIIIIIIIHHIIIIIIHIIIIIIIGHIIHIIIIIDIIIIIIIIIIHIIIIIIIIIIHIIIIIHHHHCHIIIIIIIIIHHHIIIIHHEHIIIIIIIGHHHIIIHIIIIIIIIIIIHIIIIIIIIIIIIIIIIIHHIIIIIIIIIIIIIIHIIHHIIIIHIHIIIIHIIIIBGHGIIIIIIIIIIIHIIIIIHIIIIIIIIIIIIHHIIIIIIIIIHIGIIIIIIIIIIIIIIIHHHEDIIIIHIGIIIIIIIIHGIIIIIIIIIIIIIIIIIIIIHIIIIIIIIIIIIIIIIIIIIHIIIIIIIIIIIIIIIIIIIIIIIIIIIIIIIIIIIIIDDDDD
@HISEQ:969:HM2KJBCX2:2:1102:6160:73115 2:N:0:ACTATGCA
CTCCAGGTCATGCCCAACTATCCCTATTAATCATTACAACGGTCCTAGAAACCAACAAATAGAACCATTGTCCTATTCCATTATTCCATGCTAATGTATCCAAGCGATTGCCTGCTTTGAACACTCTAATTTTTTCACAGTAAAAGTCCTGGTTCCCCGCCACGGCCGGTTAAGGCCATGACGCTTCGCCAGAAGGTAGGACCCGACCACAGACAGTACTCACCCGAAGGGCGGACCGTCCAGCCAGGCCTGAAATTCAACTACGAGCTTTTTAACTGCAACAACTTTAATATACGCTATTGGAGCTGGAATTACCGCGGCTGCTGGCACCAGACTTGCCCTCCAA
+
DDDDDIIHIIIIHHIGIIIIIIIIIIIIIIIIIIIIIIIIIIIIIIIIIIGIHIIIIG?HHIHIIIIIIIIIIIIIIIIIIIIHIIIEGHIIIIIIIHIIHIHIIIIIIIIIIIIIIIGIIHIIIIIHIHIIIIIIHIHHHIIHIIIIIIIHHHIHHIHIIIIIHIIHIFIIHIIIIIIIIHIIIIIIIIIIIIHHHHIIIIIIIIGHIIIIIIIIIIIHIIIIIIIIIIIIIIIIIIIIIIIIIIIIIIGHIIIGIIIIIHIIIIIIIIIIHIIIIIIIIIIHIIIIIIIHHHIGIIIIHIIIIIIIIIIIIIIIIIIIIIIIIIIIIIIIIIIIGIIIIDDDDD
@HISEQ:969:HM2KJBCX2:2:1102:7154:73631 2:N:0:ACTATGCA
CTCCAGGTCATGCCCAACTATCCCTATTAATCATTACGTCAATCCTAGAAACCAACAAAATAGGATCGAACGTCCTATTTCATTATTCCATGCTAATGTATTCAAGCGTTAGCCTGCTTTAAACACTCTAATTTTTTCAAAGTAACAGTCCTGTTTCCCTGCAACACCAAATTAATGACATTACAGTTCTTCAGAAAGGAGGAATCAGCGAAGCCAGTGCATACCAGTGGCACGACCAACCTGCTGACCCCGAAATTCAACTACGAGCTTTTTAACTGCAACAACTTTAATATACGCTATTGGAGCTGGAATTACCGCGGCTGCTGGCACCA
+
DDDDCIIIIIIIIIIIIIIIIIIIIIIIIIIIIIIIIIIIIIIIHIHIIIIIIIIIIIIGHHIIEHHIIIHIIIIIIIIIIIIIIIIIIIIIIIIIIIIIIIIIIHIIHIIIIIIIIIIIIIIIIIIIIIIIIIIIIIIIIIIIIIIHIIIIIIHIIIIIIIIIIIIIIIIIIIIIIIIIIIIIIIIIIIIIIIHIIIIIIIIIIIIIIIIIIIIIIIIIIIIIIIIIIIHIIIIIIIIIIIIIIIIIHIIIIIIIIIIIIIIIIIIIIIIIIIIIIIIIIIIIIIIIIIIIIIIIIIIIIIIIIIIIIIIIIIIIIIIIIIIIIIIDDDDD
@HISEQ:969:HM2KJBCX2:2:1102:8886:73268 2:N:0:ACTATGCA
CTCCAGGTCATGCCCAACTATCTCTATTAATTATTACGGTGATCCTACAAACCAACAAAATAGAATCATACCGTCCTATTGTATTATTCCATGCTGTTGTATTCAAGCAAAATGCCTGCTTTAAACACTCTAATTTTTTCAAAGTAAAGGTCCTGGTTCCCCGCGACACCCAATTAAGGGCATTGCGGTTCTCCAGAAGGTGAGAAATTGACTACACCAGTTCATACCCCTTAAGGCACGACCGATGTGTCAATCCCGAAATTCAACTACGAGCTTTTTAACTGCAACAACTTTAATATACGCTATTGGAGCTGGAATTACCGCGGCTGCTGGCACCAGACTTGCCCTCCAA
+
<000<1C<11D1<<D1<<CFF@11<1<111<1<1<1D10111<D1C<111<CHC1=G11<<C<@C1<11111010/01111<<1D<1<1<1<D1D1111<1<<<FDIGHG@<CGHEH@GEB1H8@HFD1<8GH111<@GA66HHEAHIHGHHGCECE-DD=?@GB7BAGFG=@EEHEC@EED-C<=<EC<HC?GIHHGC--HHF0FF<0HHHEIIIHFGIHHEF<</HCC?HCD1E<<?:A0CDHCHGD11HHEC?F1CEC?EGG@@@IFHHHHHE@F<1<G@FF1CEHHHC1?HHHCHIHFG1CHFHHHHFGHHEGECCE/?HHG1HECCGHGCHHCF@C1CCHIIDD@<0
@HISEQ:969:HM2KJBCX2:2:1102:9292:74070 2:N:0:ACTATGCA
CTCCAGGTCATGCCCAACTATCCCTATTAATCATTACGTCAATCCTAGAAACCAACAAAATAGGATCGAACGTCCTATTTCATTATTCCATGCTAATGTATTCAAGCGTTAGCTTGCTTTAAACACTCTAATTTTTTCAAAGTAACAGTCCAAATTCCCCGCAACACCAAATTAATGGCATTACGGATCATCAGGAAGGAGGAATCAGTAAGACCGGTACATACCAGAGGCATGACCAATCTACTAACCCCGAAATTCAACTACGAGCTTTTTAACTGCAACAACTTTAATATACGCTATTGGAGCTGGAATTACCGCGGCTGCTGGCACCAGACTTGCCCTCCAA
+
DCDDDIIIIIIIIIIIIIIIHIIIIIIIHIIIIIIIIIIIIIIIIIIIIIIIIIIIIIIIIIHGHIIIHIIIIIIIIHIIIIIIIHIIHIIIIIIIHIIIIIIIIIIIIIIHIIIIIIIIHIHIIGIGIIIIIIIIIIIIIHIIIIIIIIIIIHIIIHHHHIHIIIHIIIIIIIIIIIIIIIIIIIIIIIIIIIIIIIIIIIIIIIIIIIIIIIIIIIIIIIIIIIIIIIIIIIIIIIIIIIHHHHHIIHGIIIIIIIIIIIHIIIIIIIIIIIHIIGIIIIIIIIHIHIIIIIIIIIIIIIIIIIIIIIIIIIIIIIIIIIIIIIIIIIIIIIIIIIIIIDDDDD
@HISEQ:969:HM2KJBCX2:2:1102:5729:74879 2:N:0:ACTATGCA
CTCCAGGTCATGCCCAACTATCCTATTAATCATTACAGCGACTCTAGAAACCAACAAAATAGAACCACACGTCCTATTTTATTATGCCATGCTAATGTATCCAGGCATAGGCCTGCTTTGAACACTCTAATTTTCTCAAGGTAAACATCCTGGTTCCCCAACACACCCAATTAAGGGCATGCCGGCTCACCAAGAAAGAGAACACGGCCAGACAGTACACACCGTGAGGCGGACCACCCAGCCACGTTCGAAGTTCAACTACGAGCTTTTTAACTGCAACAACTTTAATATATGCTATTGGAGCTGGAATTACCATGGCTGCTGGCACCAGACTTGCCCTCCAA
+
DDDDDHIIHIIIIIIIIIHIIIIIIIHIIIIEHIIIFHHHIHIIIIIGIIHIFHHIIHIIIEHHHH1D@CC<GHHHHEHIEHHHIHGIIIFHIHIHIHHIIIIHGIIIHIHIIIIIIIHHHIHHIFIIIIIHIIHIIIIHIHHIIIIEIIHHEHFIIIHGHHHHHIHIIIHGHFIHHHHHHHHGHIHHHIGHHEEHHEEF@HHHIIIHIIIIIIIIIIIIIIIIII=IIIIIIIIHIIIIIHFIGIIHIIHIIIIIIIIIIIIHHIIIIIIIIIIIIIIIIIIIIIIIIGIIHIIIIIGIIIIIIIIIIIIIIIIIIIIIIIIIIIIIIIIIIIIIIIICDDDD
@HISEQ:969:HM2KJBCX2:2:1102:18715:74567 2:N:0:ACTATGCA
CTCCAGGTCATGCCCAACTATCCCTATTAATCATTACGTCGATCCTAGAAACCAACAAAATAGAATCAAACGTCCTATTTCGTTATTCCATGCTAATGTATTCAAGCGTGAGCCTGCTTTAAACACTCTAATTTTTTCAAAGTAACAGTCCTGATTCCCCATGACACCAAATTAATGACATCATGGTTCGTCAGAAGGTAGGAATCAATAATACCAGTACGTACAATAGCACGACCAATAAATTAATCCCGAAATTCAACTACGAGCTTTTTAACTGCAACAACTTTAATATACGCTATTGGAGCTGGAATTACCGCGGCTGCTGGCACCAGACTTGCCCTCCAA
+
DDDDDIIIIIIIIIIIIIIIIIIIIIIIIIIIIIIIIIIIIIIIIIHIIIIIIIIIHIIIIIIIIIIIIIIIIIIIIIIIIIIIIIIIIGIIIIIIIIIIIIIIIIIIIIIIHIIIIIIIIIIIIIIIIIIIIIIIIIIIHIIIIIIIHIHIIIIIIIIIIHIIHIIIIIHHIIIIIIIIHIIIIIIIHHIIIIIIIIIIIIIIIIIIIIIIHIIIIIIIIIIIIIIIIIIIIIIIIIIIIIIIIIIIIIIIIIIIIIIIIIIIIIIIIIIIIIIIIIIIIIIIIIIIIIIIIIIIIIIIIIIIIIIIIIIIIIIIIIIIIIIIIIIIIIIIIIIIIIIIDDDDD
@HISEQ:969:HM2KJBCX2:2:1102:2289:75410 2:N:0:ACTATGCA
CTCCAGGTCATGCCCAACTATCCCTATTAATCATTACGGTGATCCTAGAAACCAACAAAATAGAACCAATCCGTCCTATTTCATTATTCCATGCTAATGTATTCAGACTATAGCCTGCTTTAAACACTCTAATTTTTTCAAAGTAACAGTCCTGATTTCCCAACACACCAAATTAATGACATGAAGGTTCTTCAGAAGGTAGAAATTCGCCACTACTGTACGGACCGTAAAGCCCGACCATAGGACAAATTTCGAATTTCAACTACGAGCTTTTTAACTGCAACAACTTTAATATACGCTATTGGAGCTGGAATTACCGCGGCTGCTGGCACCAGACTTGCCCTCCAA
+
DDDDDIIIIIIIIIIIHEHIIIHIGIIIIGIIHHIIIIIHHIIIHIHIIIGIIIIIEEHHFHHHIHHIHIIIGEHDHFCHFHHIIIHIIHIHHCHI1CHHHHHGIHEHGEHIDHIHHGHHHHHGHHHEHEHHIHHIIIIHIIHHHHIHHHIIHHIHIHIGHHFHHHGIHHHHFIIIIHIIHIHIIHIIIIIIGHHHHHHHIHFIIIIHHFFIHIHHIIIIHHGD5IIHIIIIIHGIIFHIHIIIHIHIIIIIIHIIIIIIHIIGIIIIIHGHIIIIIHHIIIHIHIIIIHIIHGHIIIIIIIIIIIIIIIIIIIGIIHIIIIIIIIHFIHCGIGHFIIIIIIIBDDDD
@HISEQ:969:HM2KJBCX2:2:1102:5771:74904 2:N:0:ACTATGCA
CTCCAGGTCATGCCCAACTATCCCTATTAATCATTACGTCGATCCTAGAAACCAACAAAATAGAATCAAACGTCCTATTCCGTTATTCCATGCTAATGTATTCAAGCGTGAGCCTGCTTTAAACACTCTAATTTTTTCAAAGTAACAGTCCTGATTTCCCATAACACCAAATTAATGGCATTATAGTTCGTCAGAAGAGAGAAACCGATTATACCAGTACGTACAAAAGCACGACCAATAAACCGGTCTCGAAATTCAACTACGAGCTTTTTAACTGCAACAACTTTAATATACGCTATTGGAGCTGGAATTACCGCGGCTGCTGGCACCAGACTTGC
+
DDDDCHIHIIIHIIIHIIIIIIIIIIIIIIIIIIHIIIHIIGHIIIIIIIHIIIIIIHEHIIIIIIIIHHIGGHIHIIIIIIIIIIIIIIIIIIIIIIIHIIHIIIIIIIIIIIIIIIIIIIIIIIIIIIIIIIIHIIIIHIIIHIIIIIIIIIHHHIIIIHIIIIGIIIIIIIIIIIIIIIHIIIIIIIHIIIIIIIIIIHIHIIIIHIHIIIIIIIIIIIIIIHIIIIIIIIHGDIIHHHIIIIHIIIHIIIIHIIIIIIIIIIIIIIIIIIIIIIIIIIIIIHIIIIIIIIIIIIIIIIIIIIIHIIIIIIIIIIHIIIIIIIIIHIIIIDDDDD
@HISEQ:969:HM2KJBCX2:2:1102:6846:75787 2:N:0:ACTATGCA
CTCCAGGTCATGCCCAACTATCCCTATTAATCATTACATCGATCCTAGAAACCAACAAAATAGAATTGGATGTCCTATTTTATTATTCTATGCTAATGTATTCAAGCGTGAGCCTGCTTTAAACACTCTAATTTTTACAAAGTAACAGTCCTAATTCCCCGTGACACCAAATTAATGGCATTACGGTTCTTTAAAAGATGAGAAATTAATAATATCAGTACATACCAACGGCATGACCAAAACATTGATTTCGAAATTCAACTACGAGCTTTTTAACTGCAACAACTTTAATATACGCTATTGGAGCTAGAATTACTGTGGCTGCTAGCACCAGACTTGCCCTCCAA
+
DDDDCIGGCFHHIEGCH@GHHHIHIIHIIHHIIHIHHIHIHHHIIIEHIHHHHHHHHHIIEFEHHGEGCHHIHIGIH@E@EH?GEHFHICCGHHIIIFHHIIHHHGIHHEHHIGHHIHGGHHHIHFHIEHHHHIIIIIIIIHEHHHHHHHHIIIHHHIIIHHIIIIIHFHHFHGHHFHHHCIHHHHIIHHHGHHHIHIHHHGEHHECHHHFHHHAHHIIGGIIHFHHGECEHGHFGEHHHHGHHGFHHEEECEIIIIIIHIHHHHHFHG@FHEHFGIIHHHIIHHIIIIHHEGIIHHIHHHHIHHHIIHIIIIIIIIHHGHHIIIIIIIHIIHHHIIHHHHHBDDD@
@HISEQ:969:HM2KJBCX2:2:1102:15119:76732 2:N:0:ACTATGCA
CTCCAGGTCATGCCCAACTATCCCTATTAATCATTACGTCAATCCTAGAAACCAACAAAATAGGATCAACGTCCTATTTCATTATTCCATGCTAATGTATTCAAGCGCGAGCCTGCTTTAAACACTCTAATTTTTTCAAAGTAACAGTCCTGATTCCCCACCACACCAAATTAATGACATGATGGTTCGTCAGAAGGTAGGAATCAGTAACACCAGTACGTACCGAAGGCACGACCAGCGTACTAATCCCGAAATTCAACTACGAGCTTTTTAACTGCAACAACTTTAATATACGCTATTGGAGCTGGAATTACCGCGGCTGCTGGCACCAGACTTGCCCTCCAA
+
DDDDDIIIIIIHIIIIIIIIIIIIIIIIIIIIIIIIIIIIIIIIIIIIIIIIIIIIHIHIIIIIHIIIIIIHIIIIIIIHIIIIIIIIIIIHIIFHHHIIIHHIIIIHIIHIIHIIHIIIIIIIIIIIIIIIHHIHIIIIIIIIIIIIIIIIIIIIIIIIIIIHIIIIIHHIHIIIHIIIIIIHIIIIIIIIIIIIIIIIIHIIIIIIIIIGIIHIIIIIIIIIHIIIIIIIIIIIIIIIIIHHIIIHIIIIIIIIIIHIIIIIIIIIIIIIIIIIIHIIIIHHIIIIIIIIIIIIIIIIIIIIIIIIIIIGIIIIIIIIIIIIIIIIIIIIIIIIIHIIDDDDD
@HISEQ:969:HM2KJBCX2:2:1102:19663:77116 2:N:0:ACTATGCA
CTCCAGGTCATGCCCAACTATCCCTATTAATCATTACGGTGATCCTAGAAACCAACAAAATAGAACCATGCCGTCCTATTCTATTATTCCATGCTAATGTATTCGAGCAAAAATGCCTGCTTTAAACACTCTAATTTTTTCAAGGTAAAGGTCCTGGATCCGCAAGACACCCAATAAAGGACATCAAGTTTCTCCAGAAGGTGAGAAATCAACAGTAACAGTTCATACCCCTTAAGGCATGACCGTCACGTCAATCCCGAAATTCAACTACGAGCTTTTTAACTGCAACAACTTTAATATACGCTATTGGAGCTGGAATTACCGCGGCTGCTGGCACCAGACTTGCCCTCCAA
+
ADDBDFHIHIIHHHIHHIIIIHHEHIIIIIIIIHIIHIIIIIHHIIIHIIHIFHIIIGIIHHIHHGIIIHIIIIIIHHHIHIGHHIIIIHHHIIHIGHGHIEHHCHHIIHHIHGIIHIIGHCHHHIHIHEIHHGHIIIIIHFHHEHHHHHHIIHIHIHHHGIIIIIIIIHIIIIIIIIHIIHHIIIIHHHGHEIHGIHHIIIHIIIHHHIIIIIHHFHII<IIIIIIIIIIHFIIHHIIIIIIIIIIIHHGFIIHHIIIIIIIIIIIIIHIIIHIIIIIIIHIIIIIIIIHHHGIIIIIHIIIIIIIIIIIIIIIIIIIIIIIIIIIIIIIIIIIIIIIIIIIIIIIIDDDDD
@HISEQ:969:HM2KJBCX2:2:1102:18047:76693 2:N:0:ACTATGCA
CTCCAGGTCATGCCCAACTATCCCTATTAATCATTACGTCGATCCTAGAAACCAACAAAATAGGGTCAAACGTCCTATTTCATTATTCCATGCTAATGTATTCAAGCGTGTGCCTGCTTTAAACACTCTAATTTTTTCAAAGTAACGGTCCTGATTCCCCATGACACCAAATTAATGACATCACAGTTCGTCAGAAGGTAGAAATCAATAATACCAGTGCATACCGGAGGCACGACCAATATATTGATCCCGAAATTCAACTACGAGCTTTTTAACTGCAACAACTTTAATATACGCTATTGGAGCTGGAATTACCGCGGCTGCTGGCACCAGACTTGCCCTCCAA
+
DDDDDIIIIIIIIIIIIIIIIIIIIIIIIIIIHIIIIGIIIIHHIIIIIIIIIIIIIIEHIHHIHIIIIIIIIHIIIIIIIIIIIIIHGHIHHHHEHHIIIFIIIIIIIIHIIIIIIIIIIIIIIIIIHHIHIIIIIIIIIIIIIIIIHIIIHIIIIIIIIIGIIIIHIIHIIIIHIIHIIIIIIIIIIHHHIIIIIIIIIIIIIIIIIIIIIIIIIHHIIIIIIIIIIIIIIIIIIIIIIIHHHIIIIIIIIIIHIIIIIIIIIIIIIIIIIIIIIIIIIIIIIIIIIIIIIIIIIIIHHIIIIHIIIIIIIIIIIIIIIIIIIIIIIIIIIIIIIIIIIDDDDD
@HISEQ:969:HM2KJBCX2:2:1102:19861:78041 2:N:0:ACTATGCA
CTCCAGGTCATGCCCAACTATCCCTATTAATCATTACGTCAATCCTAGAAACCAACAAAATAGGATCAACGTCCTATTTCATTATTCCATGCTAATGTATTCAAGCGCGAGCCTGCTTTAAACACTCTAATTTTTTCAAAGTAACAGTCCTGATTCCCCGCCACACCAAATGAATGACATGATGGTTCGTCAGAAGGTAGGAACCAGTAACACCAGTACGTACCTAAGGCACGACCAACGTACTGATCCCGAAATTCAACTACGAGCTTTTTAACTGCAACAACTTTAATATACGCTATTGGAGCTGGAATTACCGCGGCTGCTGGCACCAGACTTGCCCTCCAA
+
@BDD@HHH@FHIHFHHIHHIIIIIIGHIIIHIIIIIIIIHHIHHHHGIIIIGHHHIIIIIIIHHIIGIHC=GEHHHHCHHHIIIICECEGHGHHHHHIIIHHHIHGHGHHHFHHHIHHGHIGHIHIHHHGGGHIHCIIHIHHHHHHFHEHHHEHIHFHIHDHIHHGGIIIIIIIIHIIIHIIIIIIIHIIIIIIIHHIHEEHIHHIIHIIIHEII<IHIIIHGIIIHHHIIIIIIIIHIIIIHFIIHI4IIIIHHHIIIIIIIIIGIIHGGIHIFIIIIIIIIHEGHIIIIIIIIIIIIIIIIHIIIIIIIIIIIIIIIIIIIIIIIIIIIIIIIIIIIIDDDDD
@HISEQ:969:HM2KJBCX2:2:1102:10420:78718 2:N:0:ACTATGCA
CTCCAGGTCATGCCCAACTATCCCTATTAATCATTACGTCAATCCTAGAAACCAACAAAATAGGATCAACGTCCTATTTCATTATTCCATGCTAATGTATTCAAGCGCGAGCCTGCTTTAAACACTCTAATTTTTTCAAAGTAACAGTCCTGATTTCCCACCACACCAAATGAATGACATGATGGTTCGTCAGAAGGTAGGAATCAGTAACACCAGTACGTACCGAAGGCACGACCAGCGTACTAATCCCGAAATTCAACTACGAGCTTTTTAACTGCAACAACTTTAATATACGCTATTGGAGCTGGAATTACCGCGGCTGCTGGCACCAGACTTGCCTCCA
+
DDDDDIIIIIIIIIIIIIIIIIIIIIIIIIIIIIIIIIIIIIIIIIIHIIIIIIIIHIIIIIHHIIIIIIIIIIIIIIIIIIIIIIHHIIIIIIIIIIIIIIIIHHIIIIIIIIIIIIIIIIIIIIIHHHIIIIIIIIIIIIIIIIIIIIIIIIIIHHHIHIIHIIIIIIIIIIIIIIIIIIIIIIIIIIIIIIIIIIIIIIIIIIIIIIIIIIIIIIIIIIIIIIIIIIIIIIIIIIIIHFIIIIIIIIIIIIIIIIIHIHIIIIIIIIIIIIIIIIIIIIIIIIIIIIIIIIIIIIHHIIIIIIIIIIIIIIIIIIIIIIIIIIIHHF<<<<IIIIDDDDD
@HISEQ:969:HM2KJBCX2:2:1102:14264:78923 2:N:0:ACTATGCA
CTCCAGGTCATGCCCAACTATCCCTATTAATCATTACGTCAATCCTAGAAACCAACAAAATAGGTTTGAACGTCCTATTTCATTATTCCATGCTAATGTATTCAAGCGTTAGCCTGCTTTAAACACTCTAATTTTTTCAAAGTAACAGTCCTGTTTCCCTGCAACACCAAATTAATGGCATTACAGTTCTTCAGAAAGGAGGAATCAGCGAAACCAGTTCATACCAGTGGCACGACCAACCTGCTGACCCCGAAATTCAACTACGAGCTTTTTAACTGCAACAACTTTAATATACGCTATTGGAGCTGGAATTACCGCGGCTGCTGGCACCAGACTTGCCCTCCAA
+
DDDDDIHIIHIIIIIHIIIIIIIIIIIIIIHIIIIHHHHHHIHIIIIIIIIIIHIIIIIHIIIGCGHIIIIIHIIIIIIHIHHIHIIIIIHHHHIIIHHIIHIIIIIIIIIHGIIHIIIIHHHIIIIIIIIIIIIHIIIIIIHIIHIIIIIIIIIIIIIIIIHIIIIIIIHGHIIIIIGIIIIHHIIIIIIIIIIIIIIIHIIGIIIIIIHHIIIIIHIIIIIIIIIIIIHHHIIIHIIIIIIHGIIIIIIIIIIIIIIIIIIIIIIIIIIIIIIIIIIIIGIIIIIIIIIIIIIIGIIIIIIIIIIIIIIIHIIIIIIIIIIIIIHIHIIIIHIIIIIIIDDDDD
@HISEQ:969:HM2KJBCX2:2:1102:3206:79552 2:N:0:ACTATGCA
CTCCAGGTCATGCCCAACTATCCCTATTAATCATTACGGTGGTCCTAGAAACCAACAAAATAGAACCACAACGTCCTATTCTATTATTCCATTCTAATCTATTCAAGCAATAGCCCGCTTTAAACACTCTAATTTTTTCAAGGTAATGGTCCTGGCTCCCCAACACACCCAATAAAGGACATACTGGTTCACCAGAAGGAAGACCCGACAGCAGACAGTACTCGCCAAAGACGGACCGCCCGGCCAGGCCTAAAATTCAACTACGAGCTTTTTAACTGCAACAACTTTAATATACGCTATTGGAGCTGGAATTACCGCGGCTGCTGGCACCAGACTTGCCCTCCAA
+
D@@@BGCEEHHI?FHHHIHIIIE?@<CGHIGG@FHIH?EHHHIIIEHIGCEHHIHIHEHIEH@1DHIIHHHI<<<@CF@HC@@?G1GCF11<1DEHHEHHHFFCHHHHHHHHIIHF?G6<HHHHHHIHIIHHFHIHGHHHHIHIHHEHHHHAF71EDEGH@EHHHIIHIGIIGHEIHHGCHHHIHH@FAIHFHHIHIIII<IHHDIHFIHHHGFHIIHIHEFIIIHHHH=HIIIHCIIHHHHFGGIHIHHEIIIIIIIIIHIIIIIGIIHIHIIIIHFHHIHFHGEGHHHHHFHIHHCGDGIIHIGHIIHIHIIIIIIIIIIIIIHGIIHHHG@HHGIIHHBBDDA
@HISEQ:969:HM2KJBCX2:2:1102:1885:79540 2:N:0:ACTATGCA
CTCCAGGTCATGCCCAACTATCCTTAATCATTACGTCGATCCTAGAAACCAACAAAATAGAATCAAACGTCCTATTTCATTATTCCATGCTAATGTATTCAAGCGCGAGCTTGCTTTAAACACTCTAATTTTTTCAAAGTAACAGTCCTGATTTCCCACGACACCAAATTAATGACATCGTGGTTCGTCAGAAGGGAGAAACCAATAATACTAGTACGTACAAAGTACGACCGACATATTAGTCCCGAAATTCAACTACGAGCTTTTTAACTGCAACAACTTTAATATACGCTATTGGAGCTGGAATTACCGCGGCTGCTGGCACCAGACTTGCCCTCAA
+
0<@D@@@GHF?GDHHHECHEFEHHFHGHHFIIIHEHC??CHHH1@DGHIHHICHE@GC@C1@CC@E1DE<CEHHEHHGHHHGIH@@CGH@HHHHHHIGHHIGHC</:/-GGHHIIIIHHH8/8D11GEGG;IHI@CGGF?GG@CG@1<<FHF@F<EEDHHD?H.D8</GHH<<@<G<GFHHFCD:EC?GEFCHF<;FFHF<CCGHHHFGHFGHG<G<EGHHHEEEGHE<EDFCG=D<@F<DFCG@@<HHHC1HEHE=HE<D1EIIHG1@F<<1?IHFF<<<<1GCC@IHC1HGC<<<<D1EHCHFEHCHC</FEEF<<1<1<C@HC<CHHEEE0?D@DD<
@HISEQ:969:HM2KJBCX2:2:1102:13187:80381 2:N:0:ACTATGCA
CTCCAGGTCATGCCCAACTATCCCTATTAATCATTACGTCAATCCTAGAAACCAACAAAATAGGATCAAACGTCCTATTTCATTATTCCATGCTAATGTATTCAAGCGTTAGCCTGCTTTAAACACTCTAATTTTTTCAAAGTAACAGTCCTGTTTCCCTGCAACACCAAATTAATGACATTACAGTTCTTCAAGAAGGAGGAACCAGTAAAGCCAGTACATACCAGAGGCACGACCAACCTACTAATCCCGAAATTCAACTACGAGCTTTTTAACTGCAACAACTTTAATATACGCTATTGGAGCTGGAATTACCGCGGCTGCTGGCACCAGACTTGCCCTCCAA
+
DDDDDIIIIIIIIIIIIIIIIIIIIIHIIIIIIIIIIIIIIIIIIIIIIIIIIIIIIIIIHHHIHIIIIIIIIIIIIIHIIIIIIIIHIIIIIIIIIIIIIIIIIIIIIIHIIIIIIIIIIIIIIIIIIIIIIIIIIIIIIIHHIIHIIIIIHGIIIHHIIIIIIIIIIIIIIIIIIIIIIIIIHIIIIIIIIIIIIIIIIIHIIIIGIIIIIIIIIIIIIIIIIIIIIIIIIIIIIIIIIIHHHIIHIIHIIIIIIIIIIIIIIIIIIIIIIIIIIIIIIIIIIHHIIIIIIIIIIIIHIIIIIIIIIIIIIIIIIIIIIIIIIIIIIIIIIIIIIIIIIDDDDD
@HISEQ:969:HM2KJBCX2:2:1102:11527:81537 2:N:0:ACTATGCA
CTCCAGGTCATGCCCAACTATCCCTATTAATCATTACGGTGATCCTAGAAACCAACGAAATAGAATCAGTCCGTCCTATTTCATTATTCCATGCTAATGTATTCAGACGATAGTCTGCTTTAAACACTCTAATTTTTTCAAAGTAACAGTCCTGATTTCCAACCACACCAAATAAATGGCATGAAAGTTCCTCAGAAGGTAGAGATCCATCTCACCAGTGCAGACAATTAAGCCTGACCAATGGGTAGACCCCGAAGTTCAACTACGAGCTTTTTAACTGCAACAACTTTAATATACGCTATTGGAGCTGGAATTACCGCGGCTGCTGGCACCAGACTTGCCCTCCAA
+
DDDDDIIIIIIIIIIIIIIIIIIIIIIIIIIIIIIIIIIIIIIIIIIIIIHIIIIIIIIIIIHIHIIIHIIIIIIIIIIHIIIGHIIIIIIIIIIIIIIIIHIIIIIIIHIIIIIHHIIIIIIIIIIIIIIIIIIIIIIIIIIIIIIIIIIIIIIHIIIIIIIHHIHIIIIIIIHHHHHIIIIIIIIIIIIIIHIIIIIIIIIIIIIIIIIIIIIIIIIIIIIIIIIIIIIIHIIIIIIIHIIIIHFIIIIIIIIIIIIIIIIIHEIIIIIIIIIIIHIIIIIIIIIIIIIIIIIIHIIIIIIIIIIIIIIIIIIIIIIIIIIIIIIIIIIIIIIIIIIIIHIDDDDD
@HISEQ:969:HM2KJBCX2:2:1102:16695:81763 2:N:0:ACTATGCA
CTCCAGGTCATGCCCAACTATCCCTATTAATCATTACGTCGATCCTAGAAACCAACAAAATAGAATCAAACGTCCTATTTCATTATTCCATGCTAATGTATTCAAGCGTGCGCCTGCTTTAAACACTCTAATTTTTTCAAAGTAACAGTCCTGATTCCCCACGACACCAAATTAATGACATCGCGATTCTTCAGAAGGTAGGAACCAATAATGCCAGTGCGTACCGAGGCACGACCGACAATCTGATCCCGAAATTCAACTACGAGCTTTTTAACTGCAACAACTTTAATATACGCTATTGGAGCTGGAATTACCGCGGCTGCTGGCACCAGACTTGCCCTCCAA
+
DDDDDIIIIIIIIIIIIIIIIIIIIIIIIIHIIIHIIIIIIIIIIIIIIIIIIIIIIIIIIIIIHHIIIIIIHIHIIIIIIIIIHIIIIIIIGHHIIIIIIIIHIIIIHIIIIIIIIIIIHHIIIIIIIIIIIIIHHIHHIIIIIIIIIIIIIIIIIIIIIIIIIIHIIIIIIIIIIIIIIIIIHHIIHIIIIIIHIIIIIIIIIIIIIIIIIIIIIIIIIIIIHIIIIIIIIIIIIIIIHHHHIIIIIIIIHIIIIIIIIIIIIIIIIIIIIHIIIIIIIIIIIIIIIIIIIIIIIIIIIIIIIIIIIIIIIIIIIIIIIIIIIIIIIIIIIIIIIIIHDDDDD
@HISEQ:969:HM2KJBCX2:2:1102:19613:81739 2:N:0:ACTATGCA
CTCCAGGTCATGCCCAACTATCCCTATTAATCATTACGTCGATCTTAGAAACCATCAAAATAAGATCAAACGTCCTATTTCATTATTCCATGCTAATGTATTCAAGCGAATGCCTGCTTTAAACACTCTAATTTTTTCAAAGTAACAGTCCTGATTTCCCACGACACCAAATTAATGACATCGTGGTTCGTCAGAAGGGAGAAACCGACAGGGCCAGTACACACCAGAGGCGCGACCGACCCGTCGATCCCGAAATTCAACTACGAGCTTTTTAACTGCAACAACTTTAATATACGCTATTGGAGCTGGAATTACCGCGGCTGCTGGCACCAGACTTGCCCTCCAA
+
DDDDDIIIIIIIIIIIIIIIIIIIIIIIHIIHIIIIIIIIIIIIIIHIIIIIGI1GHHIIHHHIIIIHHIIIIIHIIIIIIIIIHIIHHHIIIIIHIIIIIIIIIIIIIIIIIIIIIIIIIHIHIIIIIIIIIIIIIHIIHIIIIIIIHIHHIIIIIIIIIIIIIIIIIIIIIIIIIIIIIIIIIIIIIIIIIIIIIIHIHIHIIIIIIIIIIIIIIIIIIIIIIIIIHIIIIIIIIIIIIHIHIIIIIIIHIIIIIIIIIIIIIIIIIIIIIIIIIIIIIIIIIIHIIIIIIIIIIIIIIIIIIIIIIIIIIIIIIIIIIIIIIIIIIIIIIIIIIIIIIDDDDD
@HISEQ:969:HM2KJBCX2:2:1102:16840:82867 2:N:0:ACTATGCA
CTCCAGGTCATGCCCAACTATCCCTATTAATCATTACGTCGATCCTAGAAACCAACAAAATAGAATCAAACGTCCTATTTCATTATTCCATGCTAATGTATTCAAGCGTGCGCCTGCTTTAAACACTCTAATTTTTTCAAAGTAACAGTCCTGATTCCCCACGACACCAAATTAATGACATCGCGATTCTTCAGAAGGTAGGAACCAATAATGCCAGTGCGTACCGAGGCACGACCGACAATCTGATCCCGAAATTCAACTACGAGCTTTTTAACTGCAACAACTTTAATATACGCTATTGGAGCTGGAATTACCGCGGCTGCTGGCACCAGACTTGCCCTCCAA
+
DDDDDIIHHIHIIIIIIIHIIIIIIIIIIIIIIIIIIIHIIIIIIHHIIIIIIIIIIHEHHIIIIIIIEHHHFIIIIIIHHIIIIIIIIHHHIIIIIIIIHHHIIHIIIHIIIGGIIIIIHIIIIIIIIIIIIIIIHIIHHHIIIHHIHIIIIIIIIIIIIIHHIHHIIHHEIIHIIIIIIIIIHHHIIIHIIIIIIIIIIIIIIIIIIIIIIHIHIIIIIIIIIIIIIIIIIIIIIIIHIFHGIIIIHIIHIIIIHFHHHFIHHHIIIIIHHFIIIIIIIHIIIGIIIIIHHIIIIIIIIIIIIIIIIIIIIHIIIIIIIIIIIIIIIIIIIIIIIIIIDDDDD
@HISEQ:969:HM2KJBCX2:2:1102:18942:83179 2:N:0:ACTATGCA
CTCCAGGTCATGCCCAACTATCCCTATTAATCATTACGGCGACTCTAGAAACCAACAAAATAGAACCGCACGTCCTATTTTATTATTCCATGCTAATGTATTCGAGCATAAGCCTGCTTTGAACACTCTAATTTTCTCAAGGTAAAAGTCCTGGTTCCCCAACACACCCAGTGAAGGGCATGCCGGCTCACCAAGAGGTAAGACCCAGCCGGACAGTACATACCGTTAGGCAGACCATCCAGCCAGGCCTGAAGTTCAACTACGAGCTTTTTAACTGCAACAACTTTAATATACGCTATTGGAGCTGGAATTACCGCGGCTGCTGGCACCAGACTTGCCCTCCAA
+
DDDDDHIIIIIIIIIIIIIIHHIIIIIIIIIIIIIIIIIIHIIIIIIIIIIIIIIIIIIGIIIIIIHHIIIIIIIIIIIHIIIIIIIIIIIIGIIIIIIIIHIIIHIIIIHIHIIIIIIIIIIIIIIIHIIIIIHHIIIIIIIIIIIIIIIIIIHIHHHIIIIIHIIIIIIHIIIIIHIIHIIIIIIIIIIIIIIIIIIIIIIIIIIIHIIHIIIIIIIIIIIIIIIIIIIIIIIIIIIIIIIIIIIIIIIIIIIIIHIIIIIIIIIIIIIIIIIIIIIIIIIIIIIIIIIIHIIIIIIIIIIIIIIIIIIIIIIHIIIIIIIIIIIIIIIIIIIIIIIIDDDDD
@HISEQ:969:HM2KJBCX2:2:1102:1508:83811 2:N:0:ACTATGCA
CTCCAGGTCATGCCCAACTATCCCTATTAATCATTACGGTGATCCTAGAAACCAACAAAATAGAACCATGCCGTCCTATTTTATTATTCCATGCTAATCTATTCAAGCACAAGCCTGCTTTAAGCACTCTAATTTTTTCAAGGTAATAGCTCTGCTTCCCCAACGCACTAACTTAATAGCATGCTGGTTATTCAGAAGGTAGGAACCAATAATATCAGTACATACCAACGGCATGACCGAAACATTGATCCCGAAATTCAACTACGAGCTTTTTAACTGCAACAACTTTAATATACGCTATTGGAGCTGGAATTACCGCGGCTGCTGGCACCAGACTTGCCCTCCAA
+
[truncated: 33,356,381 more chars]
