# Supplementary material for: Response of arbuscular mycorrhizal fungal community in soil and roots to grazing differs in a wetland on the Qinghai-Tibet plateau
Source: PeerJ. 2020 Jun 19;8:e9375. doi: 10.7717/peerj.9375 (PMC7307571; doi:10.7717/peerj.9375)
Supplement: Supplemental Information 24 [file peerj-08-9375-s024.zip › Root non-grazing 16-20/58.fastq]

@HISEQ:969:HM2KJBCX2:2:1101:13681:2524 2:N:0:ACTATGCA
CAGGATTCGTACCCCAACTATCCCTATTAATCATTACGTCAATCCTAGAAACCAACAAAATAGGATCAACGTCCTATTTCATTATTCCATGCTAATGTATTCAAGCGCGAGCCTGCTTTAAACACTCTAATTTTTTCAAAGTAACAGTCCTGATTCCCCGCCACACCAAATGAATGACATGATGGTTCGTCAGAAGGTAGGAACCAGTAACACCAGTACGTACCTAAGGCACGACCAACGTACTGATCCCGAAATTCAACTACGAGCTTTTTAACTGCAACAACTTTAATATACGCTATTGGAGCTGGAATTACCGCGGCTGCTGGCACCAGACTTGCCCTCCAA
+
DDDDDIIIIIIHGHIIIIGIIHHIIIIIIIIIIIIIIIIIIIIIIHIIHIIIIHIIIHIIIHIIIIIIGGHHHHIIIIIIIIIIIIIIHIIEHHHIIIIHIHHHHIIIIIIHHHIIIIIIGGHHIHHHGIIIIIIIHHHIHHIIHHHHIHIIIIIIIIIIIHIIIIIIIGIHGIHHIIIIIIIIIIIIHIIIIIIIIIHIIHIIIIIIIHIHIIIIIIIIIIGIHIIIIIIIIIIIIIIHFG@GIGIGIIIIHHEHHGHHHHIIIIIIIIIIIHIIIIIIIIIHHEIIIIIIIIIIHIIIIIIIIGIIIIIIIIIIGIHIIIIIIIIIIIIIHHIIIIIIDDDDD
@HISEQ:969:HM2KJBCX2:2:1101:15266:3046 2:N:0:ACTATGCA
CAGGATTCGTACCCCAACTATCCCTATTAATCATTACGGTGATTCAGAAACCAACAAAACAGGACCACTGTCCTATTTTATTATTCCATGCTAATGTATTCAGACGTAAACCTGCTTTGAACACTCTAATTTTTTCAAGGTAAAGGTCCTGGTTTCCCACCATGCTAAATTAATAACATGATGGTTCCCCAGAAGGTAGAAATTCCACACGCCAGTACAGACTATTGCCCGACCAACGGTAGAACCCCGAAATTCAACTACGAGCTTTTTAACTGCAACAACTTTAATATACGCTATTGGAGCTGGAATTACCGCGGCTGCTGGCACCAGACTTGCCCTCCAA
+
DDCDDIIHIIIIHIIIHIIIIIEHHHIIIHHHHHIIIGEHEHIIIIHIIIIIIIHIIGIIHHHHIHIIIHEHHFHHIHIIIIIEHHHHFIIIIIIHIIIHIHEFHHHHIIIIIHHHHIIIIIIIIIIHIIIIIIHIHHHGHHGHHHGIIIIIIIHHHIIIIHHGIIGHHHHHHHIHHHHIIIHIHIIIEGEHIHIIHIIHIIHHHHIHHHHHHIIIIHEIHIIIIIIHDIIHEHHIIGFHF8HDIHIIHIGHGIIIIIIIHHGIIIIIIIIHIIIHFHCHHHFHIHGGEHGIIIIIIIIIHHGHHFFF?HHIHHCHHIHIIIHHEHIIIIHHHIHIIIADDDC
@HISEQ:969:HM2KJBCX2:2:1101:13268:3717 2:N:0:ACTATGCA
CAGGATTCGTACCCCAACTATCCTATTAATCATTACGTCGATCCTAGAAACCAACAAAATAGAATCAAACGTCCTATTTCATTATTCCATGCTAATGTATTCAAGCGCGAGCCTGCTTTAAACACTCTAATTTTTTCAAAGTAACAGTCCTGATTCCCCACGACACCAAATTAATGACATCGTGGTTCGTCAGAAGGTAGGAATCAATTTGACCAGTACGTACCGAGGCACGACCGACCAACAGATCCCGAAATTCAACTACGAGCTTTTTAACTGCAACAACTTTAATATACGCTATTGGCGGCTGCTGGCACCAGACTTGCCCTCCAA
+
DDDDDIIIIIIIIIIIHHIIIIIIIIIIIIHIIIIIIIIIIIIIIIIIIIIIHIHIIIIIIEHIIIIIIGIIHIIIIHIIIIIIIIGIGI@IHIIIIIIIIHHHHIIIIIIIIIIIIIIIIIIIHGHIIIHIIHIIIIIIIIHHHIIIIIHIIIIIHHIIIIIHHIIGIIIIIIIHHFIIIIHHIHHHIIIIIIIIIIIIIIIIIIIIHHHHIIIIIIIIHIIHHHHIHIIIIIHHIHHGIHHHHIIIIIIIIIHHIIHIIIHIIIIIIIIIIIIHIIIIIHIIHHIIIIIIIIIIIIIIIIIIIIIIIIIIIIIIHIIIIIIIIDDDDD
@HISEQ:969:HM2KJBCX2:2:1101:4827:4102 2:N:0:ACTATGCA
CAGGATTCGTACTGCCCAACTATCCCTATTAATCATTACGGTGATCCTAGAAACCAACGAAATAGAATCAGTCCGTCCTATTTCATTATTCCATGCTAATGTATTCAGACGTTAGCCTGCTTTAAACACTCTAATTTTTTCAAAGTAACAGTCCTGATTTCCAATCACACCAAATTAATGACATGAAAGTTCCTCAGAAGGTAGAGATTTATCTCACCAGTACAGACAATTAAGCCTGACCAATGGGTAAACCCCGAAGTTCAACTACGAGCTTTTTAACTGCAACAACTTTAATATACGCTATTGGAGCTGGAATTACCGCGGCTGCTGGCACCAGACTTGCCCTCCAG
+
DDDDDIIIIIIIIIIIIIIIIIIIIIIIIIIIIIIIIIIIIIIHIIIIIHHIIIIIIIIIIIIIIIIIIIHIIIIIIIIIIHIIIIIIIIIIIIIIHIIIIHHIIIIIIHIHHIIIIIIHIIIIHIIHEHIHIIIIHIIHHIHIHIIHIIIIIIHIIIIIIIIIIIIIIIIIIHIIIIIIIHIIIIIIIIIIIIHIIHIIIIIIIIHIIIIIIIHIIIIIIIIIIIIIHIIIIIIIIIIIIIIIIIIHHIIIIIIIIIIIHIIIIIIIIIIIIIIIIHIIIIIIIIIHHIIIIIIIIIIIIIIIIIIIIIIIIIIIIIIIIIIIIIIIIIIIIIIIIIIIIIIIIDDDDD
@HISEQ:969:HM2KJBCX2:2:1101:3662:4022 2:N:0:ACTATGCA
CAGGATTCGTACCCCAACTATCCCTATTAATCATTACGGTGATCCTAGAAACCAACAAAATAGAATCATGCCGTCCTATTTTATTATTCCATGCTAATGTATTCAAGCAAAATGCCTGCTTTAAACACTCTAATTTTTTCAAAGTAAAGGTCCTGGTTCCCCGCGTCACCCAATTAAGGACAGCGCGGTTCTCCAGAAGGTGAGAAATTGACTACACCAGTTCATACCCCTTAGGGCACGACCGATGTGTCAATCCCGAAATTCAACTACGAGCTTTTTAACTGCAACAACTTTAATATACGCTATTGGAGCTGGAATTACCGCGGCTGCTGGCACCAGACTTGCCCTCCAA
+
DDDDDIIIIIIIIIIIIIIIIIIHHHIIIIIIIIIIIIGHIIIHIHHIIIIIIIIHIIIIIIIIIIIIIIIGIHGIHIIIIIIIIIGIHIIIIGIIIIIHIHHIIIIIIIIIIIIIIIIIIIIIIHIIIIHHIIIIIGIIIIIIHIIIIIIIIIHHHHIIIIIIIIIIIIIIIIIIIIIIIHIIIIIIIIIIIIIIIIIIIIIIIIIIIIIIHIIIIIIIIIIIIHIIIIIIIIIIIHIIIIIIIIIIIIHIIIIIIIIIIIIIIIIIIIIIIIIIIIIIIIIIIIHIIHIIIIIIIIIIIIIIIIIIIIIIIIIIIIIIIIIIIIIIIIIIIIIIIIIIIIIIIIIDDDDD
@HISEQ:969:HM2KJBCX2:2:1101:16839:4189 2:N:0:ACTATGCA
CAGGATTCGTACCCCAACTATCCCTATTAATCATTACGTCGATCCTAGAAACCAACAAAATAGGTTCGATCGTCCTATTTCGTTATTCCATGCTAATGTATTCAAGCGCGAGCCTGCTTTAAGCACTCTAATTTTTTCAAAGTAACAGTCCTGTTTCCCCGCAACAACAAATTAATGCCATCACGGTTCTACAAGAAGGAGGGACCAGTGAGGCCAGTGCATACCAGTGGCACGACCAACCTACTGGCCCCGAAATTCAACTACGAGCTTTTTAACTGCAACAACTTTAATATACGCTATTGGAGCTGGAATTACCGCGGCTGCTGGCACCAGACTTGCCCTCCAA
+
DDDCCHIIIIHIIIIIIIIIIIIIIIIIIIHIIIIIIIHIIIIIIIIIIIIIIHIIIIHIIGHHHIHIIIIIIHHHHIIIIIHIHHIIIIHIHGHIIIIIIIIIIIIGHIHHIIIIIHHHIIIIIIIIIIIIIIIHHHHIGIHIIIIIIIHIIIHIIIIIIHIIIIIIIIIIIIIIIIIIIIHIIIIIIIIIHIIIIIIHHIIHIIIIIIIIIIIIIIIIIIIIIIIIIIIIIIIIIIHIIHHIHIIIIIIIIIIIIIIIIIIIIIIIIIIIHFHIIIIIIHIIIIIIIIHGHEIIIIIIIIIIIIIIIIIIIIIIIIIIIIIIIIIIIIIIIIIIIIIIIDDDDD
@HISEQ:969:HM2KJBCX2:2:1101:13991:4394 2:N:0:ACTATGCA
CAGGATTCGTACCCCAACTATCCCTATTAATCATTACTTCAGTCCTAGAAACCAACAAAATAGAACCGAAGTCCTAAATTATTATTCCATGCTAATGTATTCAAGGCATAAGCCTGCTTTAAACACTCTAATTTTTTCAAAGTAATAGAGCTAGATCGCGACGACAACCCAGTGAAGGGCGCCGCCGTTTTCTAGCAGGATGGCAGACACGCGCCAGCACTCACACTCGTAACCGAGGCGGGCCAGGTGCGTCAAACCAGAAATCCAACTACGAGCTTTTTAACTGCAGCAACTTTAATATACGCTATTGGAGCTGGAATTACCGCGGCTGCTGGCACCAGACTTGCCCTCCAA
+
DDBDDIIIIIIIIIIIIIEHIIIIIIIIIIIIIIIIIEGHIIIIIIIIIIIIIIIIIIIIIIIHIIIGIIHHHIIIIIIIIIIHIIIIIIIHHIIHIIHHHCHIIHIIIIIIHIIIIIIIIIIIIIIIIIIIIIIIIIIIIIIIIIHIHHIIHEIHHIIHIIIIIIIIIHIHHIHHIIIIIIIGIIIIIIIIIIIIIIIIHIIIHIIIHIIIGIHIGIIIIIIIIIIIIIIIIIIIIIIIIIHIIIIIIIIIHHGHIIIIIIIIIIIIIIIIIIIIIIIIIHHIIIIIIHIIIIIIIIIIIIIIIIIIIIIIIIIIIIIIIIIIIIIIIIIIIIIIIIIIIIIIIIHIIDDDDD
@HISEQ:969:HM2KJBCX2:2:1101:2607:5225 2:N:0:ACTATGCA
CAGGATTCGTACCCCAACTATCCCTATTAATCATTACGGTGATCCTAGAAACCAACGAAATAGAATCAGTCCGTCCTATTTCATTATTCCATGCTAATGTATTCAGACGATAGTCTGCTTTAAACACTCTAATTTTTTCAAAGTAACAGTCCTGATTTCCAACCACACCAAATAAATGGCATGAAAGTTCCTCAGAAGGTAGAGATCCATCTCACCAGTACAGACAATTAAGCCTGACCAATGGGTAGACCCCGAAGTTCAACTACGAGCTTTTTAACTGCAACAACTTTAATATACGCTATTGGAGCTGGAATTACCGCGGCTGCTGGCACCAGACTTGCCCTCCAA
+
CDDDDIIIIIIIIIIIIIIIIIIIIIIIIIIIIIIIIIIIIIIIIIIIIIIIHIIIIIIIIHIIIIIIIIIIIIIIIIIHIIIIIIIIIIIIIGIIIIIIIFGHIIIIIIIIIIHIII<IIIIIIHIHHIIIIIIIIIGIIGHIIIHIIIHIHHHIIHIIIIIIIIHHGIGIIHHHHIIHIHIIIIHHHH@GHIIIHEEGIHIIIIHIHHIHIIHIIHHEIHCHIIHHHHIIIHHIHHHIIHIIHF<IIHGIIIIIIIHHIIIGIIIHIIGIIHHHHIIHGIHIHFIIHIIIHIIIIIIIHIIIIIIIHIGIIIIIIIIIIIIIIIIIGIHGIIIIIIIHDEC@DDDD
@HISEQ:969:HM2KJBCX2:2:1101:15926:5382 2:N:0:ACTATGCA
CAGGATTCGTACCCCAACTATCCCTATTAATCATTACGTCAATCCTAGAAACCAACAAAATAGGATCGAACGTCCTATTTCATTATTCCATGCTAATGTATTCAAGCGTTAGCTTGCTTTAAACACTCTAATTTTTTCAAAGTAACAGTCCAAATTCCCCAAAACACCAAATTAATGGCATTAAGATTCATCAGGAAGGAGGAATCAGTGAGACCAGTACATACCAGAGGCATGACCAACCTACTAACCCCGAAATTCAACTACGAGCTTTTTAACTGCAACAACTTTAATATACGCTATTGGAGCTGGAATTACCGCGGCTGCTGGCACCAGACTTGCCCTCCAA
+
DDDDDIIIIIIIIIIIIIIIIIIIIIIIIIIIHIIIIIIIIIIIIHHIHIIIIIIGIIIGIIHIHIHIIIIHIIHIHIHIIIIIIIIIIIIIIIIGIIIIIHHIIIIIIIIIIIIIIIHHIIHIIIIIIIIIIIIIIIIIIIIIIIIIIHIHHHIHIIIIIIIIIIIIIIIIIHHFIIIIIIIIIIHIHIHIIIIIIIIIIIIIIIIHIIIHHIIIIIHIIIIIIHIIIHIIIIHIIIIIHHHHHHHHIIIIIIIIIIHIIIIIIIIIIIIIIIIGHIIIIIIIIIIIIIIIIIIIIIIIIIIIIIIHIIIIIIIIIIIIIIIIIIIIIIIIIIIIIIIIHDDDDD
@HISEQ:969:HM2KJBCX2:2:1101:1629:5578 2:N:0:ACTATGCA
CAGGATTCGTACCCAACTATCCCTATTAATCATTACGTCAATCCTAGAAACCAACAAAATAGGATCGAACGTCCTATTTCATTATTCCATGCTAATGTATTCAAGCGTTAGCCTGCTTTAAACACTCTAATTTTTTCAAAGTAACAGTCCTGTTTCCCTGCAACACCAAATTAATGACATTACAGTTCTTCAAGAAGGAGGAATCAGTAAAGCCAGTACATACCATAGGCACGACCAACCTACTGACCCCGAAATTCAACTACGAGCTTTTTAACTGCAACAACTTTAATATACGCTATTGGAGCTGGAATTACCGCGGCTGCTGGCACCAGACTTGCCCTCCAA
+
DDDDDIIIIIIIIIIIIIIIIIIIIIIIIIIIIIIIIIIIIIIIIIIIIIIIIIIIIIGIIIHGIIIIIIIIIIIIIIIIIIIGIIHIHHIIIIIHIIHIHIIIIIIIIIHIIIIIIHIHHIIIIIIIIIIIHIIIIIIIIIIIGIIIIIIHHIIIIIIIIIIHIIIIIIHHIIIIIIIIIIHIIIIIIIIIIIIIIIIIHIIIIIIIIIIIIIIIIIIIIIIIIIIIIIIIIIIIIHIIIHHHIIIIIIIIIIIIIIIIIIIIIIIIIIIIIIIIIIIIIIIIIIIIIIIIIIIIIIIIIIIIIIIIIIIIIIIIIIIIIIIIIIHIIIIIIIIIIIIIDDDDD
@HISEQ:969:HM2KJBCX2:2:1101:10333:5707 2:N:0:ACTATGCA
CAGGATTCGTACCCAACTATCCCTATTAATCATTACGTCGATCCTAGAAACCAACAAAATAGGGTCAAACGTCCTATTTCATTATTCCATGCTAATGTATTCAAGCTAATGCCTGCTTTAAACACTCTAATTTTTTCAAAGTAACAGTCCTAACTCCCCATGACACCAAATAAATGAAATCATGGTTCGTCAGAAGGGAGAAATCAATGATACCAGTACGTACCAGAGGCACGACCGATATATTGATCCCGAAATTCAACTACGAGCTTTTTAACTGCAACAACTTTAATATACGCTATTGGAGCTGGAATTACCGCGGCTGCTGGCACCAGACTTGCCCTCCAA
+
DDDDDHIIIIIIHHIIIIIIIIIIIIIIIIIIIIIIIHIGIIIIIIIIIIIIIIIIIIIIHHHIIHIIIIIIIIIIIIIIIIIIIIIHHIIIIHIIIIIHHIIHIIIIHIIIIIIIIHIIIIIIIHIIGHIIIIHFIIIIIIIIIIIHHIIHHIIIIIIIIHIIIGHHHIIIIIIIIIIIIIIIIIIIIIIIIIIIIIIIIIIIIIIIIIIIIIIIIIIIIIIIIIIIIIIIIIIIIIIIIIHFIIIIIIIIHEHFHIIIIIIIHIIIIHIIHIHIGIIIIIIHHGIIIIIIIIIIIIIIIIIIIIIIIIIIIIIIIIIIIIIIIIIIIIIHIIIIIIIIDDDDD
@HISEQ:969:HM2KJBCX2:2:1101:15428:5602 2:N:0:ACTATGCA
CAGGATTCGTACCCCAACTATCCCTATTAATCATTACCTCAATGCTCTACAAAACCAACAAAATAGAACCGAGGTCCTATTCTATTATTCCATGCAACAGTATTCAGGCGTAAGGCCTGCTTTAAGCACTCTAATTTTCTCAAAGTAAACGTGCCGGCTACTGAAAACACCCAGTAAAGGGCATCAACAGCCAACCGACGAATTAGGACCAGACATGTAGTAACAGCAATGAAGCGTACCACATGCTGGTGCCCGAGAGCCAACTACGAGCTTTTTAACTGCAACAACTTTAATATACGCTATTGGAGCTGGAATTACCGCGGCTGCTGGCACCAGACTTGCCCTCCAA
+
@D@@BHHECFHH?C1ECCH@F@C<FHHIGEHIII@GHHF@CCGC@CHGEFF@FCE=HHHIEGHHHHGHDCCCEHCGF@H@FE?<CEGHHCGHI?E1<FHIHGHCHHH11CFGHIFHFFEHHCHF@HF6DBEDFFHGHI?GACHHEFCEHDHEEC?CCHEB<CFGHHHHGECCEHIIHGEG<C<</D@HEEHCFGHGIII?D06DHFACAH<F@ED@GCHCFHHD@CHFH?GHG?018A@GGHHGHHGHGCF<C<<<<<1HF1CC0<C<110DF<F<@<C<<F<<<1GC<1EHF@<00DGC1C1EFD<11@<<@C1F<C<</C11111C1?@EHH@DEIHGCEEC0@@@D
@HISEQ:969:HM2KJBCX2:2:1101:19845:5629 2:N:0:ACTATGCA
CAGGATTCGTACCCCAACTATCCCTATTAATCATTACATCGATCCTAGAAACCAACAAAATAGAATCGGATGTCCTATTTCATTATTCCATGCTAATGTATTCAAGCGTAAGCCTGCTTTAAACACTCTAATTTTTTCAAGGTAACAGTCCTAATTCCCCGTGACACCAAATTAATGGCATTACGGTTCTTTAGAAGGTGAGAAATCAATAATATCAGTACATACCAACGGCATGACCGAAACATTGATCCCGAAATTCAACTACGAGCTTTTTAACTGCAACAACTTTAATATACGCTATTGGAGCTGGAATTACCGCGGCTGCTGGCACCAGACTTGCCCTCCAA
+
DDDDDIIIIIIIIIIIIIIIIIIIIIIIIIIIIIIIIIIIIIIIIIIIIIIIIIIIIHHIIIHIIIIIHIIIIIIHIIIIIIIIIIIIIIIIIIIIIIIIIIIIIIIHIIIIIIIIIIIIIHIIIIIIIIHIIIIIIIIIIIIIIIHIIHIIHIIIIIIIIIHIIIIIIIIHHHIIIHIIIIIIIIHIIIIIIIIIIIIIIIIIHGHIIIIHFHIIIIIIIIIIIIIIIIIIIIIIHIIIIIIIHFIIHIIIHIIIIHIHIIIIIIIIIIIIIHIIIIIIIIIIIIIIIIHIHIIIIIIIIIIIIIIIIIIIIIIIIIIIIIIIIIIIIIIIIIIIIIIIIIDDDDD
@HISEQ:969:HM2KJBCX2:2:1101:9193:6470 2:N:0:ACTATGCA
CAGGATTCGTACCCCAACTATCCCTATTAATCATTACGGTGATCCTAGAAACCAACAAAATAGAACCATGCCGTCCTATTCTATTATTCCATGCTAATGTATTCGAGCAAAAATGCCTGCTTTAAACACTCTAATTTTTTCAAGGTAAAGGTCCTGGATCCGCAAGACACCCAATTAAGGACATCAAGTTTCTCCAGAAGGTGAGAAATCAACAGCAACAGTTCATACCCCTTAAGGCACGACCATTACGTCAATCCCGAAATTCAACTACGAGCTTTTTAACTGCAACAACTTTAATATACGCTATTGGAGCTGGAATTACCGCGGCTGCTGGCACCAGACTTGCCCTCCAA
+
@@DBDIIHIIHGCGHHIIIIIHIHHHHIIGIIIIIIIIHHHIIHHHIIHIHIHHIIIHHIIIIGEHIIIHIIIHIIHH@CHHEEHIIIIHHIGIICHIHHIHHEHHHIIIHHIIHIHHHIIHHIHIHGHHIIIIIHHFHHHHHGCGHBEHDHHHHGIHEHIIHIIIIHHIHIHGGIHHHIIIHIIHHGIHHIHIIIIIHEIIIIIIIHHIIHIIIIIIIIIHHHIIHHIIIIGIIIIIHGEHHEHHHIIHHGHIHDDIIHHHFIHIHGEHHHIIHIIIHHHHHHHIIIIIIHHEHEHHIIIIHIIIHEIHIIHHHIIIIHIHHHIHHHHHHHEGIIIIIIHIHHIHIH@DDBD
@HISEQ:969:HM2KJBCX2:2:1101:10272:6743 2:N:0:ACTATGCA
CAGGATTCGTACCCCAACTATCCCTATTAATCATTACTTCAGTCCTAGAAACCAACAAAATAGAACCGAAGTCCTAAATTATTATTCCATGCTAATGTATTCAAGGCATAAGCCTGCTTTAAACACTCTAATTTTTTCAAAGTAATAGAGCTAGATCGCGACGACAACCCAGTGAAGGGCGCCGCCGTTTTCTAGCAGGATGGCAGACACGCGCCAGCACTCACACTCGTAACCGAGGCGGGCCAGGTGCGTCAAACCAGAAATCCAACTACGAGCTTTTTAACTGCAGCAACTTTAATATACGCTATTGGAGCTGGAATTACCGCGGCTGCTGGCACCAGACTTGCCCTCCAA
+
DDDDDIIIIIIIIIIIIIIIIIIIIIIIIIFHIIHHIIIIIHHIIIIIIHIHHHFHIIIIIIHHHIIIIHCGHHIGHIEHHGHIIHIIIFHHIIIGHIIII@DFHHIIIIIIHIIHIEHHIHIIIIIHIHIIIIIHHIIIIIIHHIIIHIHHIIIIIHIIIIHHIHIIIHHHHIHHHIIHDGHIIIIFHIIIIIIIIIHHGIHIIHIIHIIIIIHIIIIIIIIIIIIIIIHIIIIIIIIIIIIIIIIIIIIHGIIHIIIIIIIIIIIIIIIIIIIIIIIIIIIIIIIIIIIIIIIIIIIIIIIIIIIIHIIIIIIIIIIIIIIIIIIIIIIIIIIIIIIIIIIIIIIIIDDDDD
@HISEQ:969:HM2KJBCX2:2:1101:6676:7151 2:N:0:ACTATGCA
CAGGATTCGTACCCCAACTATCCCTATTAATCATTACGTCAATCCTAGAAACCAACAAAATAGGATCAAACGTCCTATTTCATTATTCCATGCTAATGTATTCAAGCGTTAGCCTGCTTTAAACACTCTAATTTTTTCAAAGTAACAGTCCTGTTTCCCTGCAACACCAAATTAATGACATTACAGTTCTTCAAGAAGGAGGAACCAGTAAAGCCAGTACATACCAGAGGCACGACCAACCTACTAATCCCGAAATTCAACTACGAGCTTTTTAACTGCAACAACTTTAATATACGCTATTGGAGCTGGAATTACCGCGGCTGCTGGCACCAGACTTGCCCTCCAA
+
DCDDDHIIIIIIIIIIIIIIIIIIIIIIIHIIIIIIIIHIIHIIIIIIIIIHIIIIGIHIIHIIIIIIHIIIIIGIIIIIIIIIIIIIIIIIIIIIIIIIIIIHIIHIIHIHHHIIIIIIIIIHIIIIHIIIHHHIIIIHIIIIIIIIIHIIIIIIIIIIIIIIIIIIIIIHIIIIIHIHHIIIIIHHGIIGHIIGIIIIIIIIIIIIIIIIIHIIIIIIIIIIIIIHHIHIIIIGIIIIIIHGHIIIIIIIIHGIIIHIIIIIIIIIIIIIIIIIIIIIIIIHIIIIIIIIGIIIIIHIIIIIIIIIIIIIIIIIIIIIIIIIIIIIIIIIIIIIIIIIIDDDDD
@HISEQ:969:HM2KJBCX2:2:1101:16231:6714 2:N:0:ACTATGCA
CAGGATTCGTACCCCAACTATCCCTATCAATCATTACGGTGATCCTAGAAACCAACAAAATAGAACCATGCCGTCCTATTCTATTATTCCATGCTAATGTATTCGAGCAAAATGCCTGCTTTAAACACTCTAATTTTTTCAAGGTAAAGGTCCTGGTTCCACATGACACCCAATTAAGGACATCATGCTTCTCCAGAAGGTGAGAAATCAACTGCGACAGTTCTTACCCCTTAAGGCACGACCATCACGTCAATCCCGAAATTCAACTACGAGCTTTTTAACTGCAACAACTTTAATATACGCTATTGGAGCTGGAATTACCGCGGCTGCTGGCACCAGACTTGCCCTCCAA
+
DDBBDIIIIIIHHHHIIHIIIIIHIIICHIHIIIIIIIIHHHHEHIIHHIIHIHIIIFIIIHIHHHGIIIGIHIIHHHHHIHIIII?GHEEHIHGHGIIGHCHHHHHHFCGHGIHHHIIIEHIFCFFGEHHHGGHIICHHHHCHGHIIIHHIHHHIHHHIIIHIHIIHFCHHGGHHIIIIHHHHHHIHGFHEIIHIHHHHCGHHIIIHIIIIHFHHIIIHHHHHGIIIIIHHIIIIHHHHIIIHGHHHGHHHFHHHHGHHHGHIHHHHHIIIHHHGEEHHFIIIIIIHIHH@@FHHIIHIHGHFIIIIIHHIIIHIHEDIIIIIIIIHIIIIIIIIHHCHHIIIHHH@DBDD
@HISEQ:969:HM2KJBCX2:2:1101:12689:7246 2:N:0:ACTATGCA
CAGGATTCGTACCCCAACTATCCCTATTAATCATTACGTCGATCCTAGAAACCAACAAAATAGAATCAAACGTCCTATTTCATTATTCCATGCTAATGTATTCAAGCGTAAGCCTGCTTTAAACACTCTAATTTTTTCAAAGTAACAGTCCTGATTCCCCACGACACCAAATTAATGACATCGCGGTTCTTCAGAAGGTAGGAACCGATAATGCCAGTGCGTACCGAGGCACGACCAACAATTCGATCCCGAAATTCAACTACGAGCTTTTTAACTGCAACAACTTTAATATACGCTATTGGAGCTGGAATTACCGCGGCTGCTGGCACCAGACTTGCCCTCCAA
+
DDDDDIIIIIIIIIIIIIIIIIIIIIIIIIIIIIIIIIIIIIIHIIIIIIIIIIIIIGIIIIHHIIIIIIIIIIIIIIIIIIIIIIIIHIIIIIHHIIIGHFHIIIIIIIIIIIIIIIIIIHHIIIIIIIIIIIIIIHIIIIIIIIIIIIIIIIIIIIHHIIIIIIIIIIIIIIIHIIIIIIIIIIIIHHIIIIIIIIIIIIIIIIIIIIIIIIIIIIIIIIIIIIIIIIIIIIIIIIIIIHHEIIIHIIIIIIIIIIIHGIIIIIIIIIIIIIIIIIIIIIIIIIIIIIIIIIIIIIIIIIIIIIIIIIIIIIIIIIIIIIIIIIIIIIIIIIIIIIIIDDDDD
@HISEQ:969:HM2KJBCX2:2:1101:2206:8239 2:N:0:ACTATGCA
CAGGATTCGTACCCCAACTATCCCTATTAATCATTACTTCAGTCCTAGAAACCAACAAAATAGAACCGAAGTCCTAAATTATTATTCCATGCTAATGTATTCAAGGCATAAGCCTGCTTTAAACACTCTAATTTTTTCAAAGTAATAGAGCTAGATCGCGACGACAACCCAGTGAAGGGCGCCGCCGTTTTCTAGCAGGATGGCAGACACGCGCCAGCACTCACACTCGTAACCGAGGCGGGCCAGGTGCGTCAAACCAGAAATCCAACTACGAGCTTTTTAACTGCAGCAACTTTAATATACGCTATTGGAGCTGGAATTACCGCGGCTGCTGGCACCAGACTTGCCCTCCAA
+
DAABDHHIIHHIIICHHIIIIIIIIIIIIIIIIHIIIIHHI?GHIIHIIGIIIEHIGHHIHHHHHIIIGHHIIIIHIIIIHHIIIHIIHHHHEEGFHHIIIFHHIGCHHIIGHFHGIIIHIHGHIFHHHI@GHIHHHIHHHEHHIHEGEFHHFHHHHHHIHIHHIIGEIHHIIIFHFHHIIIIHHHIIIHHHHFHIHHHIIHHHGEEHCHIIHIIIII=IIIHHHIIIIHHHHIGEIIIIIGIHHIHIIIHHHIIHIIIIIIIIIIIIIIIIHHGIIHIIHGHIIIIGIIIIIIIIIIHIIIHIIIHHHIIIIIHIIIIIIIIIIIIIIIIIIHIIIIIIIIIIIIIIHABDDD
@HISEQ:969:HM2KJBCX2:2:1101:13845:8303 2:N:0:ACTATGCA
CAGGATTCGTACCCCAACTATCCCTATTAATCATTACAGCGGTCCTAGAAACCAACAAAATAGAACCGATGTCCTATTCTATTATTCCATGCTAATGTATTCGAGCAAAGGCCTGCTTTGAACACTCTAATTTTTTCAAGGTAAAAGTCCTGGTTCCCCACGACACCCAGTAAAGGGCATCGGGTTTCCCAGAAGGAAAGACCCGACCGAATCCGTACGCTCGATTAGGAGGACAGATCAGCCAGGTCCAAGGTTCAACTACGAGCTTTTTAACGGCAACAACTTTAATATACGCTATTGGAGCTGGAAATACCGCGGCTGCTGGCACCAGACTTGCCCTCCAA
+
DDCCDIIIHIIEDHIHIIIIIIIIIIIIIIIIIIIIHIHHIHHEHGIIIHIIIIIIIHIIIIGHIIIIIIIIHIIIIIIIIHIIIGIIIHIIIIIIIIIIIHIIHIIIIIIIIIIIIIIIIIIIIHIIIHIIHHHIIIIIIIIEHIIIIIIIIIIIIIIIIIIIIIIIIIIIIIIHIIIIIIIIIIHHIIIIIIIIIIIIIIIIIIIIIIIIIIIIIIIIIIIIIIIIIIIIIIIIIIIIIIHIIIIIIIIIIIIIIIIIIIIIIIIIHHIIIIIIIIIIIIIIIIIIIIIIIIIIIIIIIIIIIIIIH?IIIIIIIIIIIIIIIIIIIIIIIIIIIIIDDDDD
@HISEQ:969:HM2KJBCX2:2:1101:4203:8705 2:N:0:ACTATGCA
CAGGATTCGTACCCCAACTATCCCTATTAATCATTACGTCAATCCTAGAAACCAACAAAATAGGATCAAACGTCCTATTTCATTATTCCATGCTAATGTATTCAAGCGTTAGCCTGCTTTAAACACTCTAATTTTTTCAAAGTAACAGTCCTGTTTCCCTGCAACACCAAATTAATGACATTACAGTTCTTCAAGAAGGAGGAACCAGTAAAGCCAGTACATACCAGAGGCACGACCAACTTACTAATCCCGAAATTCAACTACGAGCTTTTTAACTGCAACAACTTTAATATACGCTATTGGAGCTGGAATTACCGCGGCTGCTGGCACCAGACTTGCCCTCCAA
+
DDDDDIIHHIIGGHHHIIIIIIIIIIIIHIIIIIIIIIIIIIIIIIIIIIIHHHIIGIIHHHHIIIIIHIIIIHHIIIIIIIIIEHIHIHIIGIIIIIIIIIIIIIIIIIIIIHIIHIIIIHIIIHIIIIHHIIIIIHIIIIIHIIHIIIIIIIIIIHIHHIIIIIHIHIIHHIIIIIIIIIIIIIIIIIIIIIIIIHHGHHIHIIHHIIIIIIIIHHIIIHIIIIIHHDIIHHIIIIIHHHIIIIHHIHIIIIIHHIIIHHIHHIHIIIIIHIIIIIIIHIIIHIHHIIHIIIIIIIIHHIIIIIIIHIIIIIIIIIIIIIIIIIIIIIIIIIIIIIIIIDDDDD
@HISEQ:969:HM2KJBCX2:2:1101:15648:9219 2:N:0:ACTATGCA
CAGGATTCGTACCCCAACTATCCCTATAAATCATTACGGTGATCCTAGAAACCAACAAAATAGAACCATGCCGTCCTATTCTATTATTCCATGCTAATGTATTCGAGCAAAAATGCCTGCTTTAAACACTCTAATTTTTTCAAGGTAAAGGTCCTGGATCCGCAAGACACCCAATTAAGGACATCAAGTTTCTCCAGAAGGTGAGAAATCAACAGCGACAGTTCATACCCCTTAAGGCACGACCATCACGTCAATCCCGAAATTCAACTACGAGCTTTTTAACTGCAACAACTTTAATATACGCTATTGGAGCTGGAATTACCGCGGCTGCTGGCACCAGACTTGCCCTCCAA
+
ADC?DHIIHHHIIHIHIHIIIIIIGIIIIIHIIIIHHIHHIIIIHIHHHHIIIIIGHHEHHIEHHIFHEHCHHHIDHHHHGIIIGIHIIGHGHGHEHHHHHHHHHHIIIHIHIIFHIHHEHHHHIIIIHIIHIHHHHHEHHFHEHHF@IHHHHIIIHIHHHIHIHHHIHEEHHIIIIIIIIIIIHIIIHHHIHCEHHFIIIIIHIHHIIIIHHHIIIIIIHIIHIIIIIIIIIIIIIHIIHHHHHFHDHHGHIHIHHEIIHHHIHFIIHHHF<HEHIHIIIIIHHHEHHHGIHIIIHHEIHIIIIIIIIIIGIIIIIIIIIIHIHIIIIIIIHHEHEHIHIHEIIIIIDBDDD
@HISEQ:969:HM2KJBCX2:2:1101:10437:8955 2:N:0:ACTATGCA
CAGGATTCGTACCCCAACTATCCCTATTAATCATTACGTCAATCCTAGAAACCAACAAAATAGGATCGAACGTCCTATTTCATTATTCCATGCTAATGTATTCAAGCGTTAGCCTGCTTTAAACACTCTAATTTTTTCAAAGTAACAGTCCTGTTTCCCTGCAACACCAAATTAATGACATTACAGTTCTTCAGAAAGGAGGAATCAGCGAAGCCAGTGCATACCAGTGGCACGACCAACCTGCTGACCCCGAAATTCAACTACGAGCTTTTTAACTGCAACAACTTTAATATACGCTATTGGAGCTGGAATTACCGCGGCTGCTGGCACCAGACTTGCCCTCCAA
+
DDDDDIIIIIHIIIHIIIIIIIIIIIIHIIIIIIIIIICHIIIIIIIIIIIIIIIIIIIIIIIIGHHIIIIIIIGIIIIGIEHHIIHHIIIGIIHIIIHHHHIIIIIIIIIIIIIFIHHIIIIIIIIHHHIHHIIIIHHHHIIIIIIIIIIIHIHIIIIIIIIIIIIIIIHHIIIIIIIIIIIIHIIHHIIIIIIIIIIIIIIIIIIIIIHIIIIIIIIIIHIIIIIHGIIIIIIIIIIIIIIHHIIIIIIHIIIIIIIIIIIHIIIIIIIIIIIIIIIIIIIIIIHIIIIIIIIHIIIIIIIIIIIIIHIIIIIIIIIIIIIIIIIIIIIIIIIHIIIIIDCDDD
@HISEQ:969:HM2KJBCX2:2:1101:12480:9291 2:N:0:ACTATGCA
CAGGATTCGTACCCCAACTATCCCTATTAATCATTACTTCAGTCCTAGAAACCAACAAAATAGAACCGAAGTCCTAAATTATTATTCCATGCTAATGTATTCAAGGCATAAGCCTGCTTTAAACACTCTAATTTTTTCAAAGTAATAGAGCTAGATCGCGACGACAACCCAGTGAAGGGCGCCGCCGTTTTCTAGCAGGATGGCAGACACGCGCCAGCACTCACACTCGTAACCGAGGCGGGCCAGGTGCGTCAAACCAGAAATCCAACTACGAGCTTTTTAACTGCAGCAACTTTAATATACGCTATTGGAGCTGGAATTACCGCGGCTGCTGGCACCAGACTTGCCCTCCAA
+
DDDDDHIIIIIIIIIIIIIIIIIIIIIIIIIIIIIIIIIIIIIIIIIIIIIIIIIIIIIEHHHIIIIIIHHIIIIIIIIIIIIIIIIIIIIGIIHIIIIIICHIGIIIIIIIIIIIIIIIHIIIIIIIIIIIIIIIIIIIIIIIIIIIIIIIIIIIIIIIIIIIIIIIIHHIIIIIIIIIIIIIIIIIIIIIHIIIIIIIIIIIIIIIIIIIIIIIIIIIIIIIIIIIIIIIIIIIIIIIHF:IIIIIIIIIHIIIIIIIIIIIIIIIIIIIIIIIIIIIIIIIIIIIIIIIIIIIIIIIIIIIIIIIHIIIIIIIIIIIIIIIIIIIIIIIIIIIIIIIIIIIIIIIIDDDDD
@HISEQ:969:HM2KJBCX2:2:1101:18720:8877 2:N:0:ACTATGCA
CAGGATTCGTACCCCAACTATCCCTATTAATCATTACTTCAGTCCTAGAAACCAACAAAATAGAACCGAAGTCCTAAATTATTATTCCATGCTAATGTATTCAAGGCATAAGCCTGCTTTAAACACTCTAATTTTTTCAAAGTAATAGAGCTAGATCGCGACGACAACCCAGTGAAGGGCGCCGCCGTTTTCTAGCAGGATGGCAGACACGCGCCAGCACTCACACTCGTAACCGAGGCGGGCCAGGTGCGTCAAACCAGAAATCCAACTACGAGCTTTTTAACTGCAGCAACTTTAATATACGCTATTGGAGCTGGAATTACCGCGGCTGCTGGCACCAGACTTGCCCTCCAA
+
DDADDIIIIIIIIIIIIIIIIIIIIIIIIIIIIIIIIIIIIIIIIIIIIIHHHIIIIIIHIIIIIIIIIHHHIIIIIIIHIIIIIIIIIIIGIIIIIIIIIDHIHIIIIIIIIIIIIHIHIHIIIIIHIIIIHHIIHIIIIIIIIIIIIHIIIIIIIIIIHIIIIIIIIIIIGIIIIIIIIIIIIIIHIIIIHIIIIIHIIIIIIIIIIIIIIIIIIIIIIIIIIIIIIIIIIIIIIIIIIIIIIIIIIIHHHIIIIIIIIIIIIIIIIIIIIIIIIIIIHIIIIIIIIIIIIIIIIIIIIIIIIHIHHIIIIIIIIIIIIIIIIIIIIIIIIIIIIIIIIIIIIIIIIDDDDD
@HISEQ:969:HM2KJBCX2:2:1101:15463:9688 2:N:0:ACTATGCA
CAGGATTCGTACCCCAACTATCCCTATTAATCATTACTTCAGTCCTAGAAACCAACAAAATAGAACCGAAGTCCTAAATTATTATTCCATGCTAATGTATTCAAGGCATAAGCCTGCTTTAAACACTCTAATTTTTTCAAAGTAATAGAGCTAGATCGCGACGACAACCCAGTGAAGGGCGCCGCCGTTTTCTAGCAGGATGGCAGACACGCGCCAGCACTCACACTCGTAACCGAGGCGGGCCAGGTGCGTCAAACCAGAAATCCAACTACGAGCTTTTTAACTGCAGCAACTTTAATATACGCTATTGGAGCTGGAATTACCGCGGCTGCTGGCACCAGACTTGCCC
+
DDDDDHIIIIIIIIIIIIIIIIIIIIIIIIIIIIIIIIIIIIIIIIIIIIIIIIIIIIIIIIHIIIIIHHIIIIIIIIHIIIIIIIIIIIHEHHIIIIIIIIIIIIIIIIIIIIHIIIIIIIIIIIIIIIIIIIIIIIIIIIIIIIIIIIIIHHIHIIHIHIIIIIIIIIIIIHIIIIIIIIIIIIIIIIIIIIIIIIIIIIIIIIIIIHIIIIHIIIIIIIIIIIIIIIIIIIIIIIIIIIIIIIHDIIIIIIIIIIIIIIIIIIIIIIHIIIIIIIIIIIIIIIIIIIIIIIIIIIIIIIIIIHIHHIIIIIIIIIIIIIIIIIIIIIIIIIIIIIIIIIIIDDDDD
@HISEQ:969:HM2KJBCX2:2:1101:13410:9981 2:N:0:ACTATGCA
CAGGATTCGTACCCCAACTATCCCTATTAATCATTACGGTGATCCTAGAAACCAACAAAATAGAACCATGCCGTCCTATTTTATTATTCCATGCTAATCTATTCAAGCACAAGCCTGCTTTAAGCACTCTAATTTTTTCAAGGTAATAGCTCTGCTTCCCCAACGCACTAACTTAATAGCATGCTGGTTGTTCAGAAGGTAGGAATTCATCAGGCCAGTGCGGTCAGTGAAGCCCGACCAACCGACAAACTCCGAAATTCAACTACGAGCTTTTTAACTGCAACAACTTTAATATACGCTATTGGAGCTGGAATTACCGCGGCTGCTGGCACCAGACTTGCCCTCCAA
+
DDDCDIIIIIIIIIIIIIIIIIIIIIIIIIIIIIIIIIIIIIHHIIGIIIIIIIIIIGIHIHHIIIIIIIIIIIIIIIIIIIIIIIIIIIIIGIIIIIIIIHHIIIHIIIIIIIIIHIIIHIHHIIIIIIIIIIIHIIIIIIIIIIHIIHFHIIHIIIIIIIHIIIIIIIHIIIIIIIIIIIIGIIHHIHHHIIIIIIIIIIIIIHHIIIIIIHIIIIHIIIIIIIIIIIIIIIIIIIIIIIIIIHIIIIHIIIIIIIIIIIHHHIIIIIHIHIHIIIIIIIIIIIIHIIIIIIIIIIIIIIIIIIIIIIIIIIIIIIIIIIIIIIIIIIIIIIIIIIIIIIIDDDDD
@HISEQ:969:HM2KJBCX2:2:1101:16692:9829 2:N:0:ACTATGCA
CAGGATTCGTACCCCAACTATCCCTATTAATCATTACGGTGATCCTAGAAACCAACAAAATAGAACCATGCCGTCCTATTCTATTATTCCATGCTAATGTATTCGAGCAAAAATGCCTGCTTTAAACACTCTAATTTTTTCAAGGTAAAGGTCCTGGATCCGCAAGACACCCAATTAAGGACATCAAGTTTCTCCAGAAGGTGAGAAATCAACAGCGACAGTTCATACCCCTTAAGGCACGACCATCACGTCAATCCCGAAATTCAACTACGAGCTTTTTAACTGCAACAACTTTAATATACGCTATTGGAGCTGGAATTACCGCGGCTGCTGGCACCAGACTTGCCCTCCAA
+
DDDDDHIIIIIIIIIIIIIIIIIIIIIIIIIIIHHHIIIHIIIIIIIIIIHIHIHIHIIIIIGHIIIIFHIGIEEHHIHIIIIIIIIIIHIIIHIIIIHIHCHIHHHIIIIIIIIIIIIHIHHHHHIHIIIIIIIHHIIIHIIIIHIIIHIIIIIIIHIIIIIIIIIIIIIIIIHIHIIIIGIIIIHHGIIIIIIIIIIIIIIHIIIIIIIIIHIIIHIIIIIIIHIIIIIIIIIIIIIIIIIIIIHEIIHHIIIIIIIIIIIIIIIIIHIIHIIIIIIHIHIIIIIIIIIIIIIIHIIIIIIIIIIIIIIIIIIIIIIIIIIIIIIIIIIIIIHIIIIIIIIIIIIIDDDDD
@HISEQ:969:HM2KJBCX2:2:1101:20954:10233 2:N:0:ACTATGCA
CAGGATTCGTACTGACCCAACTATCCCTATTAATCATTACGGTGATCCTAGAAACCAACAAAATAGAATCATGCCGTCCTATTTTATTATTCCATGCTAATGTATTCAAGCAAAATGCCTGCTTTAAACACTCTAATTTTTTCAAGGTAAAGGTCCTGGATCCGCAAGACACCCAATAAAGGACATCAAGTTTCTCCAGAAGGTGAGAAATCAACAGTAACAGTTCATACCCCTTAAGGCATGACCATCACGTCAATCCCGAAATTCAACTACGAGCTTTTTAACTGCAACAACTTTAATATACGCTATTGGAGCTGGAATTACCGCGGCTG
+
@B@@@1<CC<FHIFHIHHHIIIIFFEHIHH?FHCCHEHHIIHHCHC1FEGHHHHG??EEHEHGEFHHHHEHHEH1C<?HHDCEECEGGGEGHHFCEHHCGHAGGHHECE1FGHHHHHHHH?G1FDDHHHGIHHGHEHHHEDCFEHGGGHHH1DD1GCGCGEHHDE?CDCEHGEHFGHHFH@GHHIHHHGCCFC:/HIIIHIIIIHIIIIIIHHGHIHHCHHCAHEF?GCE<FHHIIH@FH@:/1CIHC>:HEHEHCCHDG1@@@E@F1@HC<C1<HHIIHHC1<CHEHCD<1<HHG<EGHDC<?HIHHHGC??GIIIHHHHIHHIHHD@D@0
@HISEQ:969:HM2KJBCX2:2:1101:2279:9908 2:N:0:ACTATGCA
CAGGATTCGTACCCCAACATCCCTATTAATCATTACATCGATCCTAGAAACCAACAAAATAGAATCGGATGTCCTATTTCATTATTCCATGCTAATGTATTCAAGCGTGAGCCTGCTTTAAACACTCTAATTTTTTCAAGGTAACAGTCCTAATTCCCCGTGACACCAAATTAATGGCATTACGGTTCTTTAGAAGGTGAGAAATCAATAATATCAGTACATACCAACGGCATGACCGAAACATTGATCCCGAAATTCAACTACGAGCTTTTTAACTGCAACAACTTTAATATACGCTATTGGAGCTGGAATTACCGCGGCTGCTGGCACCAGACTTGCCCTCCAA
+
DBDDDIIIIIIIIHIIIIIIIIIIIIIHIIHIHIIHIHEHIIIIIIHIIIIHIIIIIIIIIIIIIIHIHIIIIFIIGHIHIIIIIIHFHHIEHIIIIIIIIIIIHIIIIIIIIIIIHIIIIIIIIIIIIIIIIIIIIHIIIIIIIIIIHIIIIIIIIIIIIIIIIIIIIIIIIIIIHIIIIIIIIIIIIHIIIIIIIIIIIIIIHIIIIIIIIIIIIIIIIIIIIIIIIIIIIIIIIIIIHIIHIIIIIIIIIIIIIIIIIIIIIIIIIIIIIIIIIIIIIIIIIIIIIIIIIIIIIIIIIIIIIIIIIIIIIIIIIIIIIIIIIIIIIIIIIIIIIIIIIDDDDD
@HISEQ:969:HM2KJBCX2:2:1101:16075:10392 2:N:0:ACTATGCA
CAGGATTCGTACCCCAACTATCCCTATTAATCATTACGGTGGTCCTAGAAACCAACAAAATAGAACCACAACGTCCTATTCTATTATTCCATGCTAATCTATTCAAGCAATAGCCCGCTTTAAACACTCTAATTTTTTCAAGGTAATGGTCCTGGCTCCCCAACACACCCAATTAAGGACATACTGGTTCACCAGAAGGAAGACCCGACAACAGGACAGTACTCGCCAAAGACGGACCGCCCGGCCAAGTCTAAAATTCAACTACGAGCTTTTTAACTGCAACAACTTTAATATACGCTATTGGAGCTGGAATTACCGCGGCTGCTGGCACCAGACTTGCCCTCCAA
+
DDBBD@GECFGGH@H<DGHCHI?GE@FCCEHIFHHFHIGEHGIIIIGIGEHHHHC=EHECGHHEHIGHH@CHIHCEH@GHIHGHIHHHIH1FH?FFHIIHEFCEHHIHIHIHHIHFDHFHHHCDHIIHHGHHHHHEGHHHGHIIIIHHHHHHHHE?@FGHEEIIIIIHHHHHFFHHHHIIIIHGGHIHGFHECIFIIIIHIIHHCHH=IIHFFHHFIIIHIHHIIHHHIIHCCDIIHHHHIHIIHHIHHC@EHHHHCHGHHHHHIIIIHHIIIHHIIHIIIIIHGC@E?HGIHHHHIHHIIIIIHIHHIIHIHIIHIHIIHHCCGIHHHHIIIHIHHIHIIIDD@DB
@HISEQ:969:HM2KJBCX2:2:1101:11031:10353 2:N:0:ACTATGCA
CAGGATTCGTACCCAACTATCCCTATTAATCATTACGTCAATCCTAGAAACCAACAAAATAGGATCAAACGTCCTATTTCATTATTCCATGCTAATGTATTCAAGCGTTAGCCTGCTTTAAACACTCTAATTTTTTCAAAGTAACAGTCCTGTTTCCCTGCAACACCAAATTAATGACATTACAGTTCTTCAAGAAGGAGGAACCAGTAAAGCCAGTGCATACCAGAGGCACGACCAACCTACTAATCCCGAAATTCAACTACGAGCTTTTTAACTGCAACAACTTTAATATACGCTATTGGAGCTGGAATTACCGCGGCTGCTGGCACCAGACTTGCCCTCCAA
+
BD?BDG?GEHEHHHHGEHHFEHHHIHIFHHEHCHHHHIGHIEHEHHEHCHHHHIIIIIIGH@FHGE?<DECH1EEHHIGHEHHH1FEHI@EECHGIHHHFEEFEEEHHHFHHEEHIIHDHGFHHHH?GIIHHEHEFHEHHFHIHIHHHHIHHHFHGHGIIIIHIHHHGGCDHIHHIHHHIFIIIHHHEHGHIIIHIIHIHHHEHGIIIIHIIHIIIIIIIIHEIII=HHEHGIIIIHGI<HHHGHHHIIIIIHG?GIIIIHIIIIIHIIIIHHIIIIIIIHHIIHHIIHIIIIIIHIIHHHIIIIIIIHIHHHIIIHIIIIIIHHHCHIIIHHIHHIIIIBDDDB
@HISEQ:969:HM2KJBCX2:2:1101:12981:11586 2:N:0:ACTATGCA
CAGGATTCGTACCCCAACTATCCCTATTAATCATTACTTCAGTCCTAGAAACCAACAAAATAGAACCGAAGTCCTAAATTATTATTCCATGCTAATGTATTCAAGGCATAAGCCTGCTTTAAACACTCTAATTTTTTCAAAGTAATAGAGCTAGATCGCGACGACAACCCAGTGAAGGGCGCCGCCGTTTTCTAGCAGGATGGCAGACACGCGCCAGCACTCACACTCGTAACCGAGGCGGGCCAGGTGCGTCAAACCAGAAATCCAACTACGAGCTTTTTAACTGCAGCAACTTTAATATACGCTATTGGAGCTGGAATTACCGCGGCTGCTGGCACCAGACTTGCC
+
DDDCDIIHIIIHHIIIIIIIIIIIHHIIIIIIIIHEHIIIIIIIIHHIHHIHIHIIIIIIHHHFIIHIIHHIHIHHIHIIIIIIIHIHIIIIIHIIIIIIIIIIIIHIHHIIIIIIIHHEHIIIHIIHIIIIIIIHHHIIIIIIIIIIIIIIIIHHGGHIIIIIIIIIIIIHIIIIIIIIIIIIIHIIIIHHHHIHIIIIHIIIIIIIIIIIIHIIIIIIHIIIIIIIIIIIIIIGIIIIIIIIIIHIIIIIIIIHIIIIIIIIIIIIIIIIIIIIIIIIIIIIIIIIIIIIIIIIIIHIIIIIIIIIIIIIIIHEIIIIIIIIIIIIIIIIIIIIHF@IIIIDDDDD
@HISEQ:969:HM2KJBCX2:2:1101:7451:11497 2:N:0:ACTATGCA
CAGGATTCGTACCCCAACTATCCCTATTAATCATTACGGTGGTCCTAGAAACCAACAAAATAGAACCATGCCGTCCTATTTTATTATTCCATGCTAATGTATTCAAGCAAAAATGCCTGCTTTAAACACTCTAATTTTTTCAAAGTAAAGGTCCTGGTTCCCCGCGGCATCCAATTAAGGACATCGCGGTTCTCCAGAAGGTGAGAAATTGACTGCACCAGTTCATACCCCGTGAGGCACGACCGATGCGCCAATCCCGAAATTCAACTACGAGCTTTTTAACTGCAACAACTTTAATATACGCTATTGGAGCTGGAATTACCGCGGCTGCTGGCACCAGACTTGCCCTCCAA
+
@DBDDHEHE<FCHH?GHIIGIGHHHHIHHHIEHFCEFGCCHHGHHH@C@GHHEEF@EHHIIIGHHHFEHIIHH=ED@<CHGC1FHCF?111CHCEHHIHHHHFHHIIHHGFGHHIHGIGHGGEIHHHIIIHIGEHHHHGHGEHDGCGIHHHHHFHGHFEFHHCHIHHHHHHIIIIHIIIIIIIHHIHHIIIHIHHHIIIIIIIIIIHIIIIIHHHIHGIHHHFIIIHIHIHIIIIIHHCHHHGHIIIIIHHDEDHDCIHFHIHIIHHFHHHHHHIIHHHHGIIIIIIIIHHIIIIIIIIHIIHIIHIIIIIHHGIIIHIIIIIHHIIHIIIIIIIIIIIIIIIIIIIIDDDB@
@HISEQ:969:HM2KJBCX2:2:1101:18995:11381 2:N:0:ACTATGCA
CAGGATTCGTACCCCAACTATCCCTATTAATCATTACTTCAGTCCTAGAAACCAACAAAATAGAACCGAAGTCCTAAATTATTATTCCATGCTAATGTATTCAAGGCATAAGCCTGCTTTAAACACTCTAATTTTTTCAAAGTAATAGAGCTAGATCGCGACGACAACCCAGTGAAGGGCGCCGCCGTTTTCTAGCAGGATGGCAGACACGCGCCAGCACTCACACTCGTAACCGAGGCGGGCCAGGTGCGTCAAACCAGAAATCCAACTACGAGCTTTTTAACTGCAGCAACTTTAATATACGCTATTGGAGCTGGAATTACCGCGGCTGCTGGCACCAGACTTGCCCTCCAA
+
DDDDDIIIIIIIHIIHIIIIIIIIIIIIHHIIIIIHHIIIIHIIHIHIHHHIIIIIIIIHIIIHIIIIIIIGHHIIHHIIIIIIIIIHIIIIIIIIIIIIIHIHIIIIIIIIIIIIIIIIIIIIIIIIIIIIIIIIIIIIIIIIHIHHIIIHHCHHIHIIIHIIIIIIIIIHFIHIIIHIIHIIIIIIIIIIIIIIIIIIIIIIIIIIHIHIIIIIIIIIIIIIIIIIIIIIIHIIIIIIIIIIIIIIIIIHHIHIIIIIIIIIIIIIIIIHIIIIIIIIIIIIIIIIIIIIIIIHIIIIIIIIIHIHIIIIIIIIIIIIIIIIIIIIIIIIIIIIIIIIIIIIIIIIIDDDDD
@HISEQ:969:HM2KJBCX2:2:1101:10630:11997 2:N:0:ACTATGCA
CAGGATTCGTACTGACCCAACTATCCCTATTAATCATTACGTCGATCCTAGAAACCAACAAAATAGAATCAAACGTCCTATTTCATTATTCCATGCTAATGTATTCAAGCGTGCGCCTGCTTTAAACACTCTAATTTTTTCAAAGTAACAGTCCTGATTCCCCACGACACCAAATTAATGACATCGCGGTTCTTCAGAAGGTAGGAACCAATAATGCCAGTGCGTACCGAGGCACGACCGACAATCTGATCCCGAAATTCAACTACGAGCTTTTTAACTGCAACAACTTTAATATACGCTATTGGAGCTGGAATTACCGCGGCTGCTGGCACCAGACTTGCCCTCCAA
+
DDDDDHIIIIIIIIIIIHFIHIIIIIIIIIIIIIIIIIIIIIIIIIIIIIIIIIIIHIIGIHHIIIIHEHIIIEHHIIIHIIIIIIIIIHEHHGHHHEHIHIHIIIIIIIHIIIIIIIHIIIIIIIIGHIHHHHHHHHHIIIIIIIIIIIIIIIHIIIHIIGHHHHIIIIGIIHHIIIIIIHIIIIIIIIIIIIIIIIIIIIIIIIIIIIIIIIIIIIIIIIIIIIIIIIIIHIIIIIHIIHHHHHGHHHIIIIIIIIIIIIIIIIIIIIIIIHIIIIIIIIIIIHHIIIIIIIIIIIIIIIIIIIIIIIIIIIIIIIIIIIIIIIIIHIIIIHIIIIIIIHIDDDDD
@HISEQ:969:HM2KJBCX2:2:1101:2635:12322 2:N:0:ACTATGCA
CAGGATTCGTACCCCAACTATCCCTATTAATCATTACGTCAATCCTAGAAACCAACAAAATAGGATCGAACGTCCTATTTCATTATTCCATGCTAATGTATTCAAGCGTTAGCCTGCTTTAAACACTCTAATTTTTTCAAAGTAACAGTCCTGTTTCCCTGCAACACCAAATTAATGACAATACAGTTCTTCAGAAAGGAGGAATCAGCGAAGCCAGTACATACCAGTGGCACGACCAACCTGCTGACCCCGAAATTCAACTACGAGCTTTTTAACTGCAACAACTTTAATATACGCTATTGGAGCTGGAATTACCGCGGCTGCTGGCACCAGACTTGCCCTCCAA
+
DDDDCIIIIIIIIIIIIIIIIIIIIIIIHIIIIIIIIIIIIIIIIIIIIIIIIIIIGIIIHIIIIIIIHIIIIIHIFHIIIHIIIIIHIIGHIIIIIIIIIHIIIIIIIIIIIIIIIIIIIIIIIIIIIIIHHHIIIIIIIIIIIIIIIIIIIIHIIHIIIIIIIIIIIIHHHIIIIHIE/IIIIIIIIIIIIIIIIIIIHIIHIIIIIIIIIIIIIIIIIIIIIIIIIIIIIIIIIIIIIIIHIIIIIIIIIIIIIIIIIIIIIIIIIIIIIIIIIIIIIIIIIIIIIIIIIIIIIIIIIIIIIIIIIIIIIIIIIIIIIIIIIIIIIIIIIHHIIIIIIDDDDD
@HISEQ:969:HM2KJBCX2:2:1101:14154:13269 2:N:0:ACTATGCA
CAGGATTCGTACCCCAACTATCCCTATTAATCATTACTTCAGTCCTAGAAACCAACAAAATAGAACCGAAGTCCTAAATTATTATTCCATGCTAATGTATTCAAGGCATAAGCCTGCTTTAAACACTCTAATTTTTTCAAAGTAATAGAGCTAGATCGCGACGACAACCCAGTGAAGGGCGCCGCCGTTTTCTAGCAGGATGGCAGACACGCGCCAGCACTCACACTCGTAACCGAGGCGGGCCAGGTGCGTCAAACCAGAAATCCAACTACGAGCTTTTTAACTGCAGCAACTTTAATATACGCTATTGGAGCTGGAATTACCGCGGCTGCTGGCACCAGACTTGCCCTCCAA
+
D00?@11C<CGH1FEHFEH@GEEHF@FHHH@CE1FHI?GGGHH?FEH@GHHH?<10<FCHHIFHH1GEHHH@GEFHIIIIGFEGCCCFHH?1<1FHHHHECEFH<@EGHIHH51@GECGEFHH@CHE@FHIHICGHC?FEF@<GHIIIHGDGHCEEHHHEHDIH2DEF/<H@HHGCC?=GDDHDDHHHDF8?GHFFHHFBIIHII;GD?DHDE0HHCHFEHHGHHHEHHHGIHHHEC<HE@H@CGCDHCEE<CCCCCEC?CEH@EHEHE=HEGF1GG@CEFD<1CFHIHHEEHEHIGHIHHE<HGCCCFCIHG@?HHEH@DHC/HHIIHHECHHECHHH?HCCEGEIHG@?BBD
@HISEQ:969:HM2KJBCX2:2:1101:15625:13656 2:N:0:ACTATGCA
CAGGATTCGTACCCCAACTATCCCTATTAATCATTACGTCAATCCTAGAAACCAACAAAATAGGATCAACGTCCTATTTCATTATTCCATGCTAATGTATTCAAGCGCGAGCCTGCTTTAAACACTCTAATTTTTTCAAAGTAACAGTCCTGATTCCCCGCCACACCAAATTAATGACATGATGGTTCGTCAGAAGGTAGGAACCAGTAACACCAGTACGTACCTAAGGCACGACCAACGTACTGATCCCGAAATTCAACTACGAGCTTTTTAACTGCAACAACTTTAATATACGCTATTGGAGCTGGAATTACCGCGGCTGCTGGCACCAGACTTGCCCTCCAA
+
@@B@@FEH1<C<GF10<<GHII?C<CFEHHI?CG?DH@<FHHHIHI1<FGHIIH@G1DFHCHHICHIHEEC?<CGCE?<FE@<<F1FEH@HEEGHHIIHFDDE<<=E?C<HG@<1<HGI@G1DCGHHEIHDFHFBGHF@?A?FDGHGGH@HFGCDEHEHHHHFGGF@HIHHFCGFFDGHGIHHCHDHHHIFEIIHGGHHHEFHIIIHHHFHHHIIIIIHIIIHEHGHHIIIHIIIGHHIGIHHFHCHIIHIHIHHHH@CEG/IIHHHEHHH@E@GHHHGHHEHGCHHGIHIIIIHHHD@EHIHIIIIHFHEHHHHHCIIIIHHHHHG@IHFHHHEHHGIIDD@@@
@HISEQ:969:HM2KJBCX2:2:1101:10361:13413 2:N:0:ACTATGCA
CAGGATTCGTACCCCAACTATCCCTATTAATCATTACTTCAGTCCTAGAAACCAACAAAATAGAACCGAAGTCCTAAATTATTATTCCATGCTAATGTATTCAAGGCATAAGCCTGCTTTAAACACTCTAATTTTTTCAAAGTAATAGAGCTAGATCGCGACGACAACCCAGTGAAGGGCGCCGCCGTTTTCTAGCAGGATGGCAGACACGCGCCAGCACTCACACTCGTAACCGAGGCGGGCCAGGTGCGTCAAACCAGAAATCCAACTACGAGCTTTTTAACTGCAGCAACTTTAATATACGCTATTGGAGCTGGAATTACCGCGGCTGCTGGCACCAGACTTGCCCTCCAA
+
<DBDDIIHHHHHHIIICHHFHIIHHHHHHEHHIHGHIHIGHIIHHIHE@EHH@EHHHIIEHEHHEFGDHIIGIIFHHHCHGHIHHHE@FHHECGGEEGGH1<<F?1DGHHIII@GEH?CHHHHGHHIBGHFHGEHGHHIHHHHHHFFEGCHEHHHHHHHHHCHHCEHIHHHHFFGHGIHIH=HHHHHHH@EFHHC@HHHEEHHHIHIEHIFDHGHIIHHEEIIIHIHIHEHIIHGHHGIIHIFHHHIIHHIHHIHHHHHHHFHDIHIHHGIIIIIHHGCHHHGHHHIHIIIHHGEGHEGC0GHHHHIHHHIHIIHIIHIHDHDHHIIIIIHHGIIHIIIHHGECEIIHC<BD@D
@HISEQ:969:HM2KJBCX2:2:1101:9851:14308 2:N:0:ACTATGCA
CAGGATTCGTACCCCAACTATCCCTATTAATCATTACGGTGATCCTAGAAACCAACAAAATAGAACCATGCCGTCCTATTCTATTATTCCATGCTAATGTATTCGAGCAAAAATGCCTGCTTTAAACACTCTAATTTTTTCAAGGTAAAGGTCCTGGATCCGCAAGACACCCAATAAAGGACATCAAGTTTCTCCAGAAGGTGAGAAATCAACAGTAACAGTTCATACCCCTTAAGGCATGACCGTCACGTCAATCCCGAAATTCAACTACGAGCTTTTTAACTGCAACAACTTTAATATACGCTATTGGAGCTGGAATTACCGCGGCTGCTGGCACCAGACTTGCCCTCCA
+
DDDDDIIIIIHHIIIIIIIIIIIIIIIIIIIIIIIIIHIIIIIIIIIIIIIIIHIIIIIHIIHHIIIIIIIIIIIIIIIIIIIIIIIHIHIIIIIIIIIIICHIIHIIIIIIIIIIIIIIIIIIIIHIIIIIIIIIIIIIIIIIIIIIIIIIIIIIIIIIHIIIIIIIIIIIIIIIIIIIIIIIIIIIIIIIIIIIIIIIIIIIIIIIHIIIIIIIIHIHIIIIIHIHIIIIIIIIIIIIHEIIIIIIIG<IIIIIIIIIIIIIIIIIHHIIHHIIIIIIIIIIIIIIIIIIIIIIIHHHGIIIIIHIIHHHIIIIIIIIIHIHIIIIIIIIIIIIIHHIIIIIIIIDDDDD
@HISEQ:969:HM2KJBCX2:2:1101:12585:14392 2:N:0:ACTATGCA
CAGGATTCGTACCCCAACTATCCCTATTAATCATTACGGTGATCCTAGAAACCAACAAAATAGAACCATGCCGTCCTATTCTATTATTCCATGCTAATGTATTCGAGCAAAAATGCCTGCTTTAAACACTCTAATTTTTTCAAGGTAAAGGTCCTGGATCCGCAAGACACCCAATTAAGGACATCAAGTTTCTCCAGAAGGTGAGAAATCAACAGCGACAGTTCATACCCCTTAAGGCATGACCATCACGTCAATCCCGAAATTCAACTACGAGCTTTTTAACTGCAACAACTTTAATATACGCTATTGGAGCTGGAATTACCGCGGCTGCTGGCACCAGACTTGCCCTCCAA
+
DDDDDIIIHIIIIIIIIIIIIIIIIIIIIIIIIIIHIIIIIIIIIIIIIIIIIIIIIIIIIIIIIIIIIIIIIIIIIIIIHIIIIIIIIIIIIIIIIIIHIHHIIIIIIIIIIIIIIIIIIIIIIIHIIIIIIHIHHIIIIIIIIIIIIIIIIHIIIIIIIIIIIIIIIIIIIIIIIIIIIIIIIIIIIIIIIIIIIIIIIIIIIIIIGIIIIIIIIIIIIIIIIIIIIIIIIIIIIIIIIIIIIIIIIIIHIIIIIIIIIIIIIIIIIHIIIIIIIIIIIIIIIIIIIIIIIIIIIIIIIIIIIIIIIIIIIIIIIIIIIIIIIIIIIIIIIIIIIIIIIIIIIIIIDDDDD
@HISEQ:969:HM2KJBCX2:2:1101:14428:14923 2:N:0:ACTATGCA
CAGGATTCGTACCCCAACTATCCCTATTAATCATTACTTCAGTCCTAGAAACCAACAAAATAGAACCGAAGTCCTAAATTATTATTCCATGCTAATGTATTCAAGGCATAAGCCTGCTTTAAACACTCTAATTTTTTCAAAGTAATAGAGCTAGATCGCGACGACAACCCAGTGAAGGGCGCCGCCGTTTTCTAGCAGGATGGCAGACACGCGCCAGCACTCACACTCGTAACCGAGGCGGGCCAGGTGCGTCAAACCAGAAATCCAACTACGAGCTTTTTAACTGCAGCAACTTTAATATACGCTATTGGAGCTGGAATTACCGCGGCTGCTGGCACCAGACTTGCCCTCCAA
+
DD?@DHIIIIIIIHHIIIIIIIIHIIHIIIIHHIHIIHHIIHIIIIIIIHIIIIHIIHHHGIIIIHECHIHHHHIHIIHEHHHGHGHIIIIGHIGHHHEHHFHHHFHIIIIHHIIHIIIIHHHHIGIHIHHHIIIIIHIHGIIIIIIIHIIHIIIHIIIHIH#HHGGIIIHHIIIIHIIIIIIIIGIIHHHGIIIIIIIIIIIIIIIIIIIIIHHIGIIIIIIHIIIIIIIIIIIIIIIIIIIIIIIIIIIHHIIHIHIIIHHEIIIIIHFIHHIIGIIIIIHIIHIIIIIIIIIIIIIIIIIIIIIIIIIIIIHHIIIIGIIIIIIIIIIIIIIIIIIIIHHHIIIIIDBDD@
@HISEQ:969:HM2KJBCX2:2:1101:20441:14604 2:N:0:ACTATGCA
CAGGATTCGTACCCAACTATCCCTATTAATCATTACGGTGATCCTAGAAACCAACAAAATAGAACCATGCCGTCCTATTCTATTATTCCATGCTAATGTATTCGAGCAAAAATGCCTGCTTTAAACACTCTAATTTTTTCAAGGTAAGGGTCCTGGATCCGCAAGACACCCAATAAAGGACATCAAGTTTCTCCAGAAGGTGAGAAATCAACAGTAACAGTTCATACCCCTTAAGGCATGACCATCACGTCAATCCCGAAATTCAACTACGAGCTTTTTAACTGCAACAACTTTAATATACGCTATTGGAGCTGGAATTACCGCGGCTGCTGGCACCAGACTTGCCCTCCAA
+
DBDDDIIIIIIIIIIIIIIIIIIIHIIIIIIIIIIIIIIIIIIIIIIIIIIIIIIIIIIIIHIIIIIIHIIIIHIIIHIHIIIIIIIIIIIHIIIIIIIIIFHCHHIIIIIIIIIIHHHIIIIIIIIIIIIIHIIIIIIIIIIIIIIIIIIIIIHHHIIIHIIGHIHIHHEIIIIIIIIIIIIIIIIHHHIIIIIIIIIIIIIIIIIIIIIIIIIIIIIIIIIIIIIIIIIHIIIIIIIIIIIIIIIIIIHIIIIIIIIIIIIIIIIIHHIIIIIIIIIIIIIIIIIIIIIIIIIIIIIHIIIIIIIIIIIIIIIIIIIIIIIIIIIIIIIIIIIIIIIIIIIIIIIDDDDD
@HISEQ:969:HM2KJBCX2:2:1101:15699:14875 2:N:0:ACTATGCA
CAGGATTCGTACCCCAACTATCCCTATTAATCATTACGGTGATCCTAGAAACCAACAAAATAGAACCATGCCGTCCTATTTTATTATTCCATGCTAATCTATTCAAGCACTAGCTTGCTTTAAGCACTCTAATTTTTTCAAGGTAATAGCTCTGCTTCCCCAACGCACCAAATTAATGACATGAAGGTTATTCAGAAGGTAAGAATCCATCAAATCAGTACGAACAGTGAAGCCCGACCGATAGACAGATTCCGAAATTCAACTACGAGCTTTTTAACTGCAACAACTTTAATATACGCTATTGGAGCTGGAACTACCGCGGCTGCTGGCACCAGACTTGCCCTCCAA
+
DDDDDIIIIIIIIIIIIIIIIIIIIIIIIIIIIIIIIIIIIIIIIIIIIIIIIIIIIIIIIIIIIIIIIIHHHHHIIIIIIIIIIIHIIIIIHIIIIEIIIHHHIIIIIIIIIIIIIIIIIIIIIIIIHIIIIIIHIIIIIIIIIIIIIIIIIIIIIIIIIIIIIIIIIIIIIIIIIIIIIIIIIIIIIIIIIIIIIIIIIIIIIIIIIIIIIIIIIIIIIIIIIIIIIIIIIIHIIIIIIIIIIHHIIIIIIIIIIIIIIIIIIIIIIIIIIIIIIIIIIIIIIIIIIIIIIIIIIIIIIIIIIIIIIIIHHCIIIIIIIIIIIIIIIIIIIIIIIIIIIIIDDDDD
@HISEQ:969:HM2KJBCX2:2:1101:16836:14884 2:N:0:ACTATGCA
CAGGATTCGTACCCCAACTATCCCTATTAATCATTACTTCAGTACGCAAAACCAACAAAATAGAACCATGCCGTCCTATTCTATTATTCCATGCTAATGTATTCGAGCAAAAATGCCTGCTTTAAACACTCTAATTTTTTCAAGGTAAAGGTCCTGGATCCGCAAGACACCCAATTAAGGACATCAAGTTTCTCCAGAAGGTGAGAAATCAACAGCGACAGTTCATACCCCTTAAGGCATGACCATCACGTCAATCCCGAAATTCAACTACGAGCTTTTTAACTGCAACAACTTTAATATACGCTATTGGAGCTGGAATTACCGCGGCTGCTGGCACCAGACTTGCCCTCCAA
+
DDDDDHIGIIIIIIIIIIGHHIIIIIIIIHGHHHHHHIIIIHIHIIIIIIIIIHIIGIIHIIHHIIIIIHHHHHHHHHGGGHIHIHHHHIIHFHHHHHHHHCGHIIHIIIEHIIIIHIIIIIIIHHIIHHIIIIIIHIIHIIIIIIIIIIIIIIIHHHHIHHHIEIIHIIIIHIIIHIHIIIIHIHIIIIIHIIIIIIHIIIHIIIIIIIIIIIIIIIIIIIIIIIIIIIIIIIIIIIIIIIIIIIIHIIHGIIIIIIIIIIIIIIIIIHIIIIIIIIIIIIIIIIIIIIIIIIIIIIGHGIIIIIIIIIIIIIIIIIIIIIIIIIIIIIIIIIIIIIIIHIIIIIIIDDDDD
@HISEQ:969:HM2KJBCX2:2:1101:19154:15041 2:N:0:ACTATGCA
CAGGATTCGTACCCCAACTATCCCTATTAATCATTACGTCAATCCTAGAAACCAACAAAATAGGATCAACGTCCTATTTCATTATTCCATGCTAATGTATTCAAGCGCGAGCCTGCTTTAAACACTCTAATTTTTTCAAAGTAACAGTCCTGATTCCACACCACACCAAACTAATGACATGATGGTTCGTCAGAAGGTAGGAATCAGTAACACCAGTACGTACCGAAGGCACGACCAGCGTACTAATCCCGAAATTCAACTACGAGCTTTTTAACTGCAACAACTTTAATATACGCTATTGGAGCTGGAATTACCGCGGCTGCTGGCACCAGACTTGCCCTCCAA
+
DBDCAHFHHIIIIHIHHIIIIIIIIIIHIIIIHIHIIHIIIIHIIHIGIIHIIIIIHIIIIIIHIIIIIIIIIIIIIIHHIHHGHHHIIHIGIIIIIIIIIHHIIIIIIIIIGIIGHHHIIIGIIHIHIIIIIGHIIIIIIIIIIHHIIIICHIIEHIIFEHIIEGHHHIHFHHHHIIHIHIHIHHHGHHHIHHIIHHHHIIHHIIHGIIIIIHIHGHIIHIIHIIIHIIIIHIHHIIHHHIHIHEGHIGIIIHGEIIHH@IHHEHHCGIHHIHHGIIIIHIHHHHHHHGHGEHHIIIIIIIIHHIHIIIIIIIIIIHIIIGIIIEEHIIIIIIIHHIIIDDDDD
@HISEQ:969:HM2KJBCX2:2:1101:19432:14270 2:N:0:ACTATGCA
CAGGATTCGTACCCAACTATCCCTATTAATCATTACGTCGATCCTAGAAACCAACAAAATAGAATCAAACGTCCTATTTCATTATTCCATGCTAATGTATTCAAGCGTAAGCCTGCTTTAAACACTCTAATTTTTTCAAAGTAACAGTCCTGATTCCCCACGACACCAAATTAATGACATCGCGGTTCTTCAGAAGGTAGGAACCGATAATGCCAGTGCGTACCGAAGCACGACCAACAATTCGATCCCGAAATTCAACTACGAGCTTTTTAACTGCAACAACTTTAATATACGCTATTGGAGCTGGAATTACCGCGGCTGCTGGCACCAGACTTGCCCTCCAA
+
DDDCBIIHIIIHHIIIIHIIIIHIIIIIIIIIHIIIIIIHIIIIIIHIIHIIIHIIHIIIIIHIIIIIIHIHHGHGHIIHGGHIHIIGIIIIIIIIIIIIIHHIHIIIIIIHHIHIHIIIIHHIHIIIIIIIHHHIIIIIIIIIHIIIIIHIIIIIIIIIIIHIIIIHIIHHIIIIIIHIIIIIHHIIIIIIIIIIIIIIIIIIIIIIIIIIIIIIIIIIIIHHIIIIIIIIIIIIIIIIHHGHHIIIIIHIIIIIIIIIHIIIIIIIIIIIHIIIIIIIIIIIIIIIIIIIIHIIIIIIHIIIIIIIIIIIIIIHIIIIIIIIIIIIIIIIIIIIIIIDDDDD
@HISEQ:969:HM2KJBCX2:2:1101:8692:15958 2:N:0:ACTATGCA
CAGGATTCGTACCCCAACTATCCCTATTAATCATTACGTCAATCCTAGAAACCAACAAAATAGGATCAAACGTCCTATTTCATTATTCCATGCTAATGTATTCAAGCGTTAGCCTGCTTTAAACACTCTAATTTTTTCAAAGTAACAGGTCCTGTTTCCCTGCAACACCAAATTAATGACATGATGGTTCGTCAGAAGGTAGGAACCAGTAACACCAGTACGTACCTAAGGCACGACCAACGTACTGATCCCGAAATTCAACTACGAGCTTTTTAACTGCAACAACTTTAATATACGCTATTGGAGCTGGAATTACCGCGGCTGCTGGCACCAGACTTGCCCTCCAA
+
DDDDDIIIIIIHHIIIIIIIIIIIIIIIIIIIIIIIIIIIIIIIIIIIIIIIHIIIIIHIHIHIGIIIIIHIIIIIIIIIIIIIIIHGHHIIIIIIIIIIIHIIIIIHHIIIHIIIIIIIIIIIIIIHHIGHHIIIIIIIIIIIIIIHIHIIHIIIIIIIIIIIIIIIIIIIHHIHIIIIIIIIIIIIHHHHHIHGIIIIIIIIIIIIIIIIIIIIIIIIIHIIIIIIIIIIIIIIIIIIIIIIHHIIIIIIIIIIHHIIIIIIIIIIIIIIIIIIIIIIIIIHIIIIIIIIHHIIIIIIIIIIIIIIIIIIIIIIIIIIIIIIIIIHIIIIIHHIIIIHIIDDDDD
@HISEQ:969:HM2KJBCX2:2:1101:15591:16071 2:N:0:ACTATGCA
CAGGATTCGTACCCAACTATCCCTATTAATCATTACATCGATCCTAGAAACCATCAAAATAGAATCGGATGTCCTATTTCATTATTCCATGCTAATGTATTCAAGCGTGAGCCTGCTTTAAACACTCTAATTTTTTCAAGGTAACAGTCCTAATTCCCCGTGACACCAAATTAATGGCATTACGGTTCTTTAGAAGGTGAGAAATCAATAATATCAGTACATACCAACGGCATGACCGAAACATTGATCCCGAAATTCAACTACGAGCTTTTTAACTGCAACAACTTTAATATACGCTATTGGAGCTGGAATTACCGCGGCTGCTGGCACCAGACTTGCCCTCC
+
DDDDDHIIHIIIIIIIIIIIIIIIIIIIIIIIIIIIIIIIHIIIIIGIIIIIIIIHIIIIIIIIIIHIIIIIIIIHIHHIIIIIIIIIIHIFIIIIIIIIIHHIIIIIIIIIIIIIIIIIHIIIHIIIIIIIIIIIIIIIIIIIIIIIIIIIIIIIIIIIIIIIIIIIIIIIIIIIIIIIIIIIIIIIIIIIIIIIIIIIIIIIIIIIIIHIIIIIIIIIIIIIIIIIIIIIIIIIIIIIIIHIIIIIIIIIIIIIIIIIIIIIIIIIIIIIIIIIIIIIIIIIIIIIIIIIIIIIIIIHHIIIIIIIIIIIIIIIIIIIIIIIIIIIIIIIHG1IIIIDDDDD
@HISEQ:969:HM2KJBCX2:2:1101:6113:16507 2:N:0:ACTATGCA
CAGGATTCGTACCCCAACTATCCCTATTAATCATTACGTCAATCCTAGAAACCAACAAAATAGGATCAAACGTCCTATTTCATTATTCCATGCTAATGTATTCAAGCGTTAGCCTGCTTTAAACACTCTAATTTTTTCAAAGTAACAGTCCTGTTTCCCTGCAACACCAAATTAATGACATTACAGTTCTTCAGAAAGGAGGAATCAGCGAAGCCAGTGCATACCAGTGGCACGACCAACCTGCTGACCCCGAAATTCAACTACGAGCTTTTTAACTGCAACAACTTTAATATACGCTATTGGAGCTGGAATTACCGCGGCTGCTGGCACCAGACTTGCCCTCCAA
+
DDDDDHIIIIIIIIIIIIIIIIIIIIIIIIIIIIIIIIIIIIIIHIHIIIIIIIIIHIIIIIIIHIIIIIIIIIIIIIIIIIIIIIIIIHHIIIIIIIIIIIIIIIIIIIIIIIIIIIIIIIIIIIIIHIIIIIIIIIIIIIIIIIIIIIIIIIIIIIIIIIIIIIIIIIIIIIIIIIIIIIIIIIIIIIIIIIIIIIIIIIIIIIIIIIIIIIIIIIIIIIIIIIIIIIIIIIIIIIIIIIHHHIHIIIIIIIIIIIIIIIIIIIIIIIIIIIHIIIIIIIIIIIIIIIIIIIIIIIIIIIIIIIIIIIIIIIIIIIIIIIIIIIHIIIIIIIIIIIIIIDDDDD
@HISEQ:969:HM2KJBCX2:2:1101:7542:16657 2:N:0:ACTATGCA
CAGGATTCGTACCCCAACTATCCCTATTAATCATTACTTCAGTCCTAGAAACCAACAAAATAGAACCGAAGTCCTAAATTATTATTCCATGCTAATGTATTCAAGGCATAAGCCTGCTTTAAACACTCTAATTTTTTCAAAGTAATAGAGCTAGATCGCGACGACAACCCAGTGAAGGGCGCCGCCGTTTTCTAGCAGGATGGCAGACACGCGCCAGCACTCACACTCGTAACCGAGGCGGGCCAGGTGCGTCAAACCAGAAATCCAACTACGAGCTTTTTAACTGCAGCAACTTTAATATACGCTATTGGAGCTGGAATTACCGCGGCTGCTGGCACCAGACTTGCCCTCCAA
+
DDDDDIIGHIIIHIIIIIIIIIIIIIIIIIIIIIIIIIIIIIIIIIGHIHIIIHIIIIIIIGHHIIIIHIIIIIIEHGIIIIIHIIIIIIIIIIIIIIIIHCHHIHIIIIIIIIIIIIIIIIIIIIIIIIIIIIIIHIIIGIIIIIIHHGIIIIGIIIIIIIHIIIIIIIIIIIIIIIIIIIIIIIIIIIIIIIIIIIIIIIHIIIIIIIIIIIIIHIIIHIIIIIIIIIIIIIIIIIIIIIIIIIHIIIIHHIIIIIIIIIIIIIIIIIIHHIIIIIIIIIIIIIIIIIIIIIIIIIIIIIIIIIIIHIIIIIIIIIIIIIIIIIIIIIIIIIIIIIIIIIIIIIIIIDDDDD
@HISEQ:969:HM2KJBCX2:2:1101:12978:16915 2:N:0:ACTATGCA
CAGGATTCGTACCCCAACTATCCCTATTAATCATTACTTCAGTCCTAGAAACCAACAAAATAGAACCGAAGTCCTAAATTATTATTCCATGCTAATGTATTCAAGGCATAAGCCTGCTTTAAACACTCTAATTTTTTCAAAGTAATAGAGCTAGATCGCGACGACAACCCAGTGAAGGGCGCCGCCGTTTTCTAGCAGGATGGCAGACACGCGCCAGCACTCACACTCGTAACCGAGGCGGGCCAGGTGCGTCAAACCAGAAATCCAACTACGAGCTTTTTAACTGCAGCAACTTTAATATACGCTATTGGAGCTGGAATTACCGCGGCTGCTGGCACCAGACTTGCCCTCCAA
+
ADDDDIIHHIIIIIHGHHIIHIIIIIHIIHIIIIIIIIGIIIIIIIIIIIIHIHIHIHEHHIIGIIGDHHIIGHHIIIIIIIIIIIIIIIHEHHHFHHEHI<GHIHIIHIHHHIIIIIIIIIIIIIIHIIHIIIIIGIIHIIIIIIHIIIIIIHIHHIHIIHIHIIIIIIIIIIGIIIEIIIIIIIHIIIHIIIIIIIIIIIIIIIIIIIIIIIIIIIIIIIIIIIHIIIIIIIIIIIIIIIIIIIIIHIIIHIIIIIIHIIHHGIIIIIIHIHIIIIIIIIIIIIIIIIIIIIHIIIIIHIHIIHHGHIHIIIIIIIIIHIIIIIIIIHIIIIIIIIIIIIIIIIIIIDDDDD
@HISEQ:969:HM2KJBCX2:2:1101:15715:16913 2:N:0:ACTATGCA
CAGGATTCGTACCCCAACTATCCCATTAATCATTACGGTGATCCTAGAAACCAACAAAATAGAACCATGCCGTCCTATTCTATTATTCCATGCTAATGTATTCGAGCAAAATGCCTGCTTTAAACACTCTAATTTTTTCAAGGTAAAGGTCCTGGTTCCACATGACACCCAATTAAGGACATCATGCTTCTCCAGAAGGTGAGAAATCAACTGCGACAGTTCATACCCCTTAAGGCACGACCATCACGTCAATCCCGAAATTCAACTACGAGCTTTTTAACTGCAACAACTTTAATATACGCTATTGGAGCTGGAATTACCGCGGCTGCTGGCACCAGACTTGCCCTCCAA
+
DCDDDIIIIIIIIIIIIIIIIIIIIIIIIIIIIIIIIGIIIIIIIIIIHHIIIIIIIIIIIHHIIIIIIIIHIIIIIIIIIHIIGIIIIIIIIIIIIIIHIIIIIIHHHHIIHIHIIIIIIIIIIIIHGHIIIIIIIIHIHIIHIIIIIIIIIIIIIHHIIIIIIIIIIIIIIHIIIIHIIIIIIIIIHIIIIHIIHIIIIIIIIIIIIHIIIIHIIIHIHIIIHHIIIIHIIIIGIIHIIIIHHIIIIGIHIIIIIHIIIIIIIIHHIHEFHHIIIIHHGIIIIIIIHIIIIIIIIIIIIIIIIIIIIIIIIIIIIIIIIIIIIHIHIIIIIIIIIIIIIIIIIHDDDDD
@HISEQ:969:HM2KJBCX2:2:1101:19867:16781 2:N:0:ACTATGCA
CAGGATTCGTACCCCAACTATCCCTATTAATCATTACTTCAGTCCTAGAAACCAACAAAATAGAACCGAAGGCCTAAATTATTATTCCATGCTAATGTATTCAAGGCATAAGCCTGCTTTAAACACTCTAATTTTTTCAAAGTAATAGAGCTAGATCGCGACGACAACCCAGTGAAGGGCGCCGCCGTTTTCTAGCAGGATGGCAGACACGCGCCAGCACTCACACTCGTAACCGAGGCGGGCCAGGTGCGTCAAACCAGAAATCCAACTACGAGCTTTTTAACTGCAGCAACTTTAATATACGCTATTGGAGCTGGAATTACCGCGGCTGCTGGCACCAGACTTGCCCTCCAA
+
<0<@01<D1C1DEHI=0EGEGHFHFCCFHHHCCCH11D1CC@C1<<FHIGC<GFG=HC?FEHC@G1<C?EC/1<CG1<D@1<1<11FGHCE1<D11<DF?H1D1<G1D@CC>@@FCHHB8D@CG@6<B<8<FH1GHHFHHHHHHGHEHEA1D81<1EGHE.B<CCGFHHGEE@G;CG/HE<7D.CD6HEGEGHEGEEEE<D6B#@GDG/C0DE?C<<:.10CF<0G@FG>E<<0<=CC<1<1G>CCHC=C?FDF<1EH?HF1<<1@C<D<EC@H@G?HHHE?FEHHG@F?HHHEG1HG?@G<C1IHD?C1GHHGGHHFEGCE?FCDFG<<1?EHHCGFCGEHEIIIIIH@BDDB
@HISEQ:969:HM2KJBCX2:2:1101:2873:15958 2:N:0:ACTATGCA
CAGGATTCGTACCCAACTATCCCTATTAATCATTACGGCGGTCCTAGAAACCAACAAAATAGAACCGCACGTCCTATTCTATTATTCCATGCTGTAATATTCGAGCAAAGGCCTGCTTTGAACACTCTAATTTTTTCAAAGTAAAAGTCCTGGTCCCCAACACACCCAGTGAAGGGCATGCGGTTCTCCAGAAGAAAAGGCCCGGCCGGACAAGTGCACGCGGTGAGGCGGACCTGCCAGCCAGGCCAAAGGTTCAACTACGAGCTTTTTAACTGCAACAACTTTAATATACGCTATTGGAGCTGGAATTACCGCGGCTGCTGGCACCAGACTTGCCCTCCAA
+
DDBDDHHHHHII?GHHIIHII?HIIHIH?HIHIIIIGHHIDECCHIIIEGCEEHE?HFCHHHHHHIIHDIHH1@G1<CCEHGIIHHHHGHHC@EFHFCHHDHHHEHGCHHHIIFHCHIHHGHGHHCHH?HHEHHIEIIIIHHHHHHEHIHGCHIIHIHIHHEHHHEEGIHIIIIIIIHIHFEHIH9HFIHHGHGCHHHIH6CIIHCHHG@IIIIIIIIIHIIIIIIIIIHIIGIHIHEEIHHIIIHHIIIIIIIHIHHHIIIIIIIIIIHIIIIIIIIIIIIIIIIIIIIIIIIIIIIIIIHIIIIIIIHIIHGIIIIIIIIIIIIGIIIIIIIIIIHDDDDD
@HISEQ:969:HM2KJBCX2:2:1101:12403:17195 2:N:0:ACTATGCA
CAGGATTCGTACCCAACTATCCCTATTAATCATTACGTCAATCCTAGAAACCAACAAAATAGGATCGAACGTCCTATTTCATTATTCCATGCTAATGTATTCAAGCGTTAGCCTGCTTTAAACACTCTAATTTTTTCAAAGTAACAGTCCTGTTTCCCTGCAACACCAAATTAATGACATTACAGTTCTTCAAGAAGGAGGAATCAGTAAAGCCAGTACACACCATTGGCACGACCAACCTACTGACCCCGAAATTCAACTACGAGCTTTTTAACTGCAACAACTTTAATATACGCTATTGGAGCTGGAATTACCGCGGCTGCTGGCACCAGACTTGCCCTCCAA
+
DDDDDIIIHIIIIIIIIIIIIIIIIIIIIIIIIIIIIIIIIIIIIIIIIIIIIIIIIIIIIIGHIIIIIIIHHIIIIIIIIIIIIHIIIIIIIIIIIIIIIIHIIIIIIIHIIIIIIIIHIIIIIHIIIIIIIIIIIIIIIIIIIHIIIIIIIIIIIIIIIIIIIIIIIIHIIIIIIIIIIIIIIIIIIIIIIIIIIIIIIIIIIIIIIIIIIIIIIIIIIIHIIIIIIIIIIIIIIIIIIIHHIIIIIIIIIIIIIIIIIIIIIIIIIIIIIIIIIIIIIIIIIIIIIIIIIIIIIIIIIIIIIIIIIIIIIIIIIIIIIIIIIIIIIIIIIIIIIIIIDDDDD
@HISEQ:969:HM2KJBCX2:2:1101:15462:17000 2:N:0:ACTATGCA
CAGGATTCGTACCCCAACTATCCCTATTAATCATTACATCGATCCTAGAAACCAACAAAATAGAATCTGATGTCCTATTTCATTATTCCATGCTAATGTATTCAAGCGTAAGCTTGCTTTAAACACTCTAATTTTTTCAAGGTAACAGTCCTAATTCCCCATAACATCAAATAAATGACATTATGGTTCTTTAGAAGGTGAGAACCAATAAAACCAGTACATACCAAGGCATGACCGATTCCTTGATCCCGAAATTCAACTACGAGCTTTTTAACTGCAACAACTTTAATATACACTATTGGAGCTGGAATTACCGCGGCTGCTGGCACCAGACTTGCCCTCCAA
+
DDDDDIIIIIIIHIIIIIIIIIIIIIIIIIIIIIIIIIIIHHIIIIIIIIIIIIIIIEHHIIIIIIIIIIIIIIGIIIIIIIIIIIIEHHIIGIIIIIIIIIIIHIIIIIIIIIIIIIIIIHIIIIIIIIIIIIIIIHIIIIIIIIIIIIIIIIIIIHHIIIIIIIIIIIIIIIIIIIIIIIIIIIIIIIIIIIIIIIIIIIIIIIIIIIIIIIIIIIIIIIIIIIIIIIIIIIIIIIIIIHIHHIIIIIIIIIIIIIIIHEHIHIIIIIIIIIIIIIIIIIIIIIIIIIIIIIHIIIIIIIIIIIHIIIIIIHIIIIIIIIIIIIHIIIIIIIIIIIIIDDDDD
@HISEQ:969:HM2KJBCX2:2:1101:9409:17374 2:N:0:ACTATGCA
CAGGATTCGTACTGCCCAACTATCCCTATTAATCATTACGGTGATCCTAGAAACCAACGAAATAGAATCAAGCCGTCCTATTTCATTATTCCATGCTAATGTATTCAGACGTTAGCCTGCTTTAAACACTCTAATTTTTTCAAAGTAACAGTCCTGATTTCCAATCACACCAAATTAATGACATGAAAGTTCCTCAGAAGGTAGAGATTTATCTCACCAGTACAGACAATTAAGCCTGACCAATGGGTAAACCCCGAAGTTCAACTACGAGCTTTTTAACTGCAACAACTTTAATATACGCTATTGGAGCTGGAATTACCGCGGCTGCTGGCACCAGACTTGCCCTCCAA
+
DBDDDIIIIHIIIIIIIIIIIIIIIIIIIIIIIIIIIHIHIIHIIIIIIFHHIHHIIIIGIHIIIHIEHHHHIGHHIDHHEEHHHHHHHHGGHH?FHHIIIHIHHGIIIIHHHIIIHHHIHHHHIHHHIIIHIIHHHHHEIIIHIHIIIIHGGIIIIIIIIIIIIIIIIHHIHGHHGIIIIIIIIGIIIHHIHHHIIIIIIIHIHIIHIIIIIIIIGIIIIIIGIIIIIIIIIIIIHHHIIIIIHHIHFHIIIIIIIIIHEIHHIHIIIIIIHIIIIIIIIIIIIHIIIHHIIIIIIIIIIIIHIHHIIIIIIIIIIIIIIIIIIIIIIIIHHIIIIIHHIIIIIDDDDD
@HISEQ:969:HM2KJBCX2:2:1101:14519:17304 2:N:0:ACTATGCA
CAGGATTCGTACCCCAACTATCCCTATTAATCATTACAGTGATCCTAGAAACCAACAAAATAGAATCATCCGTCCTATTTTATTATTCCATGCTAATGTATTCAAGCAAATAATGCCTGCTTTAAACACTCTAATTTTTTCAAAGTAAAAGTCCTAGTTCATTGAAACACCCAGTTAAAGAGGCATCACAATTCACCAGAAGGTGAGGAATTGGCTACGCCAGTTCATACCCCTTAAGGCACGACCGATGTGTCAATCCCGAAATTCAACTACGAGCTTTTTAACCGCAGCAACCTTAATATACGCTATTGGAGCTGGAATTACCGCGGCTGCTAATACCAGACTTGCCCTCCAA
+
DDADDIIIIIIIIIIIIIIIIIIHIIIIIIIIIIIIIIIIHIIIIIIIIIIIIIIIHHIIIIIHHIIIIIIIIIIIIIIHIIIIIIIIIIIIHIIIIHHHHFHIIIHIIIIIIIIHIIIIHIIIHHHIHHHIHIIIIIIIIHIIIHIIIIHHIIIHGIIIIGIIIIGIIIHHHGIIIIHHGGHHHIHIHIIIIIIIIIIHIHHHIHHIIIIIIHGHHIHHIHHHIIIIHHIIIIIIIIIHHHEHIIIIHIIIIIHHHIIIHIIIIIHFIHHHHHHHHHIIIIGIIHHEEIIIIIIHIIIHHHHHIIIIIIIIHHGIIIIIIIIIIIIIIIIIIIIIIIIIIIIIIIIIIIDDDDD
@HISEQ:969:HM2KJBCX2:2:1101:18278:18342 2:N:0:ACTATGCA
CAGGATTCGTACCCCAACTATCCCTATTAATCATTACTTCGGTCCTAGAAACCAACAAAATAGAACCAAAGTCCTATTCTATTATTCCATGCTAATGTATTCAAGCGTGAGCCTGCTTTAAACACTCTAATTTTTTCAAAGTAAAAGTCCTGGATCCCCAGCGCACTCAGTTAAGAGCACACTGGCTCCCCAGAAGGAAAGATCCGACCAGAGCAGTGCTTACCTTTCAGCAAGACCACCCAGCCAGATCCAAAATTCAACTACGAGCTTTTTAACTGCAACAACTTTAATATACGCTATTGGAGCTGGAATTACCGCGGCTGCTGGCACCAGACTTGCCCTCCAA
+
D@D@?<1<CFDFHIIHIIHIIHIIIIIIIIHIIIIHHHH1GGHGIIIIIIIIIHIIIIIIIIIIIICE@EFCCC@GHCFFGIH?HH11<DHEGHFECH1DC1G@DFH@@HDHHHHHCGBHHHFDB1<FFFEHHBGHEGHH@AFIHCHHHGHHEE<IHG9HHHFEHEGHHHEEHHGGCHHCFCEDEEFE@CFIIIIHHHIHCGGCHHIIIHGHEHHHHFIIHHIIIHCIIHIIGIIIIIHIHIIHGGEHGIIIIIIIIIIIIHHHHIIIIIIIIIIIIIIIIIIIIIHHIIIIHHIIIIIIIHIIIIIIIIIIIIIIIIIIIIIIIIIIIIIIIIIIIIIIIDDDDD
@HISEQ:969:HM2KJBCX2:2:1101:11340:18195 2:N:0:ACTATGCA
CAGGATTCGTACCCAACTATCCCTATTAATCATTACGGTGATCCTAGAAACCAACAAAATAGAACCATGCCGTCCTATTCTATTATTCCATGCTAATGTATTCGAGCAAAAATGCCTGCTTTAAACACTCTAATTTTTTCAAGGTAAAGGTCCTGGATCCGCAAGACACCCAATTAAGGACATCAAGTTTCTCCAGAAGGTGAGAAATCAACAGCGACAGTTCATACCCCTTAAGGCATGACCATCACGTCAATCCCGAAATTCAACTACGAGCTTTTTAACTGCAACAACTTTAATATACGCTATTGGAGCTGGAATTACCGCGGCTGCTGGCACCAGACTTGCCCTCCAA
+
DDDDDIIIIIIIIIIIIIIIHIIIIIIIIIIIIIIIIIIIIIIIIIIIIHHHHIHIIIIIIHHIIIIIIIIIIGIIIHIIIIIIHIIGIHHHHHIIIIIIIFHHIIIIIHIIIIIHIHHIIIIIIIIIIIIIHEHIIHHIIIIIIIIIIIIIIHIIHHIIHIIIIIHEHHHIIIHIIIIIIIIIIIHHHIIHIIIIIIIIIIIIIIIIIIIIIHHHIIIGIHIIIIIIHIIIIIIIIIIGIIIIIIIIIIHHHHIIIIIIHIIIIIIIIIIIHIIIIIIIIIIIIIIIIIIIHHHIIIIHIIIHIIIIIIIIIIIIIIIIIIIIIIIIGIIIIIIIIIIIIIIIIIIDDDDD
@HISEQ:969:HM2KJBCX2:2:1101:9533:18537 2:N:0:ACTATGCA
CAGGATTCGTACCCCAACTATCCCTATTAATCATTACGGCGGTCCTAGAAACCAACAAAATAGGACCGCACGTCCTATTCTATTATTCCATGCTAACGTATTCGAGCAAAGGCCTGCTTTGAACACTCTAATTTTTTCAAAGTAAAAGTCCTGGTCCCCAACACACCCAGTGAAGGGCATGCGGTTCTCCAGAAGAGAAGGCCCGGCCGGACAAGTGCACGCGGTGAGGCGGACCTGCCAGCCAGGCCAAAGGTTCAACTACGAGCTTTTTAACTGCAACAACTTTAATATACGCTATTGGAGCTGGAATTACCGCGGCTGCTGGCACCAGACTTGCCCTCCAA
+
DDDDDIIIIIIIIIIIIIIIIIIIIIIIIIIIIIIIIIIIIIIIIIHIHIIIIIIIHIIIIHHHIIIHIIIHHIIHHIIGIIIIGHIEHHIIHIIHHHIIIIIIIIIIIIIHHIIIIIIIHIHIIIIIIIHHIIIIIIIIIIIIIIIIIIIIHIIIIIIHIIHIIIIIIIIIIIIIIIIIIIHIIIHHHIIIGIIIIIIIIIIIIIIIIIIIIIIIIIIIIIIIIIIIIIIIIIIIIIIIIIIIIIIIIIIIIIIHIIIIIIIIIIIIIIIIIIIIIIIIIIIIIIIIIIIIIIIIIIIIIIIIIIIIIIIIIIIIIIIIIIIIIIIIIIIIIIIIIIIDDDDD
@HISEQ:969:HM2KJBCX2:2:1101:4676:19605 2:N:0:ACTATGCA
CAGGATTCGTACCCCAACTATCCCTATTAATCATTACTTCAGTCCTAGAAACCAACAAAATAGAACCGAAGTCCTAAATTATTATTCCATGCTAATGTATTCAAGGCATAAGCCTGCTTTAAACACTCTAATTTTTTCAAAGTAATAGAGCTAGATCGCGACGACAACCCAGTGAAGGGCGCCGCCGTTTTCTAGCAGGATGGCAGACACGCGCCAGCACTCACACTCGTAACCGAGGCGGGCCAGGTGCGTCAAACCAGAAATCCAACTACGAGCTTTTTAACTGCAGCAACTTTAATATACGCTATTGGAGCTGGAATTACCGCGGCTGCTGGCACCAGACTTGCCCTCCAA
+
<@DDDFHIIIHHIIIHIIIIIIIIIIIIIIIIIIIIIHHHIHIIIIFHHIIIIHIIIIIIIIHFHHIHHICC@G1<CEHIEFHHHHH?GE1<ECGCDC@CH1EHECHIIIIHIHHHHIIIIIIIEHHHHH?FGHHIHHHIGHHIHHIIHHFHGE6?F@G<EEHHEHCEG@@HHEHHDC8??--DHHHHHEEEEIHFHIHHEGEHHG@DCHFHHEIHCHHECHHHIHEEGEEC=HGG-GHHGB<<1GIHHHHFCHGF?FD<@@C1HEHEEE?HHHG=?HIHHHGIHFHIGIIIHHHFCHHHEEHCHHHFGHHH@HHG@?G@DHIIIHHIHIIIIIIIIHHIIIIIHIHHIADDDD
@HISEQ:969:HM2KJBCX2:2:1101:7550:20317 2:N:0:ACTATGCA
CAGGATTCGTACCCCAACTATCCCTATTAATCATTACGGCGGTCCTAGAAACCAACAAAATAGAACCGCACGTCCTATTCTATTATTCCATGCTGTAATATTCGAGCAAAGGCCTGCTTTGAACACTCTAATTTTTTCAAAGTAAAAGTCCTGGTCCCCAACACACCCAGTGAAGGGCATGCGGTTCTCCAGAAGAAAAGGCCCGGCCGGACAAGTGCACGCGGTGAGGCGGACCTGCCAGCCAGGCCAAAGGTTCAACTACGAGCTTTTTAACTGCAACAACTTTAATATACGCTATTGGAGCTGGAATTACCGCGGC
+
DDDDDIIIIIIIIIIIIIIIIIIIIIIIIIIIIIIIIIIIIIIIIIIIIIIIIIIIIIIIIHHIHHIHIIIIIIIIHIIIIIIIIIIIIIIIIIIIIIIIIIIIIIIIIIIIIIIIIIIIIIIIIIIIIIIIIIIIIIIIHHIHHIIIHIIIIIIIIIIIHHIIHIIIIIIIIIIIIIIIIIIIIIIIIIIIIIIIIIIIIIIIIIIIIIIIIIIIHIIIIIIIIIIIIIIIIIIIIIIIIIIIIIIHIIIIIIIIIIIIIIIIIIIIIIIIIIIIIIIIIIIIIIIIIIHHIIIIIIIIIIIIIIIIIIIIIIDDDDD
@HISEQ:969:HM2KJBCX2:2:1101:5848:20268 2:N:0:ACTATGCA
CAGGATTCGTACCCCAACTATCCCTATTAATCATTACGTCGATCCTAGAAACCAACAAAATAGGGTCAAACGTCCTATTTCATTATTCCATGCTAATGTATTCAAGCGTGTGCCTGCTTTAAACACTCTAATTTTTTCAAAGTAACAGTCCTGATTCCCCATGACACCAAATTAATGACATCACAGTTCGTCAGAAGGTAGAAATCAATAATACCAGTGCATACCAGAGGCACGACCAATATATTGATCCCGAAATTCAACTACGAGCTTTTTAACTGCAACAACTTTAATATACGCTATTGGAGCTGGAATTACCGCGGCTGCTGGCACCAGACTTGCCCTCCAA
+
DDDCDHIIIHIHIIIIIIHIIIIIIIHIIIIIIIIIIIIIIIIIHHIIIIIHIHIIIGIIGHHHHIHIIIIIIIIIIIIIIIIIHIIHHIIIIHIHIIHIGIIHHIIIIIIIIIIIIHIHIHIIIIIIHGIHIIHIIIHIIIIHIIIIIIIIIIIIIIIIHIIIIIIIIIIIIIIIHIIIIIIIIIIHIHIIIIIIIIIIIIIHIIIIIIIIIIIIIIIIIIIIHIIGIIIIIIIIIIIIIHIHHIIIIIHIIIIIIIHIIIIIIIIIIIIIIIIIIIIHIIHIHIHIHIIIIHIIIIIHIIIIIIIIIIIIIIIIIIIIIIIIIIIIIIIIIIIIHIIIIDDDDD
@HISEQ:969:HM2KJBCX2:2:1101:14758:20481 2:N:0:ACTATGCA
CAGGATTCGTACCCCAACTATCCCTATTAATCATTACGGTGATCCTAGAAACCAACAAAATAGAACCATGCCGTCCTATTCTATTATTCCATGCTAATGTATTCGAGCAAAATGCCTGCTTTAAACACTCTAATTTTTTCAAGGTAAAGGTCCTGGTTCCACATGACACCCAATTAAGGACATCATGCTTCTCCAGAAGGTGAGAAATCAACTGCGACAGTTCATACCCCTTAAGGCACGACCATCACGTCAATCCCGAAATTCAACTACGAGCTTTTTAACTGCAACAACTTTAATATACGCTATTGGAGCTGGAATTACCGCGGCTGCTGGCACCAGACTTGCCCTCCAA
+
D@@DDIIIIHIEHIIIEGHIIIHEECGHHIEFCHHHHHFHHHIIHIIIGCHHGIIIGHIIIGGHGHIIHFHHIIHIHHFHHIHIE1DGHI1<GHIIIIC@GFGHIIIIIIIIHGIIIHHHGEGHCEHIIIIHHHEHHHHIIIHIHEHHIEHIIIIHHEHHHHHIHIIIHHIHHEFIIIIHIHCGHIGIIIIIIHIIIIHEGIIIIHFHHEGHIIIIIIHHIHHHHHIIHHIIGIIIIHIIIIIIIHHHHG@IIIIHIHHEHCHEIIIIHHGDIHHIIIHIIIIHHIIIIHHIIHIIIIHGIIIIIIIIIIIHIIIIIIIIIHHIIIIIIHIIIIIIIIHHG@HHIIID@@D0
@HISEQ:969:HM2KJBCX2:2:1101:14672:21656 2:N:0:ACTATGCA
CAGGATTCGTACCCCAACTATCCCTATTAATCATTACGGTGATCCTAGAAACCAACAAAATAGAACCATGCCGTCCTATTCTATTATTCCATGCTAATGTATTCGAGCAAAAATGCCTGCTTTAAACACTCTAATTTTTTCAAGGTAAAGGTCCTGGATCCGCAAGACACCCAATAAAGGACATCGAGTTTCTCCAGAAGGTGAGAAATCAACAGTAACAGTTCATACCCCTTAAGGCATGACCATCACGTCAATCCCGAAATTCAACTACGAGCTTTTTAACTGCAACAACTTTAATATACGCTATTGGAGCTGGAATTACCGCGGCTGCTGGCACCAGACTTGCCCTCCAA
+
ADDDDIIIIIIIIIIIIIIIIIIHIIHIIIIIIHIIIIIIIIIIIIIIIIHIIIGIHIIHIIHHIIIIIHIIIIIIIIIIIIIIIIIIIHIGHIIHIIHIIGHIHIIIIIIIIIIIHIIIIIIIIIIIIIIIIIHHHIHHIIHIIIIIIIIIIIIIHIIIIIIIIIHIIIHIIIIIIIIIIIIIIIIIIIIIIIIIIIIIIIIIIIIIHIIIIIHIIHIIIHIIHIHIIIIIIIIIIIIIIIIIIIIHIHHFHIIIHIIIIIIIIIIIIIIIIHIIIIIIIIIIIHIIIIIIIHIIIIIIIIIIIIIIIIIIIIIIIIIIIIIIIIHIIIIIIIIIIIIIIIIIIIIIDDDDD
@HISEQ:969:HM2KJBCX2:2:1101:9117:22091 2:N:0:ACTATGCA
CAGGATTCGTACCCCAACTATCCCTATTAATCATTACGGTGATCCTAGAAACCAACAAAATAGAACCATGCCGTCCTATTCTATTATTCCATGCTAATGTATTCGAGCAAAAATGCCTGCTTTAAACACTCTAATTTTTTCAAGGTAAAGGTCCTGGATCCGCAAGACACCCAATTAAGGACATCAAGTTTCTCCAGAAGGTGAGAAATCAACAGCGACAGTTCATACCCCTTAAGGCATGACCATCACGTCAATCCCGAAATTCAACTACGAGCTTTTTAACTGCAACAACTTTAATATACGCTATTGGAGCTGGAATTACCGCGGCTGCTGGCACCAGACTTGCCCTCCAA
+
DDDDCIIIHIIIIIIIIIIIIIIIIIIIIIIHIIIIIIIIIIIIIIIIIIIIIIIIIHIIIIHIIIIIIIIIIICHIGHIIIIIIIIIHHIIIIIIHIGHIDHIIIIIIIIIIIHIIIIIIIIIIIIIIIIIHIIIIIIIIIIIIIIIIIIIIIHHHIIIHIIIIIIIIIIIIIHIIIIIIIIIIIIIIIIIIIIIIHIIIHIIIIIIIIIIIIIIIIIIIIIIIIIIHIIIIIIIIIIIIIIIIIIIIIIHIIIIIIIIIIIIIIIIIHIIIIIIIIIIIIIIIIHIIIIGIIHIIIIIIIIIIIIIIIIIHIIIIIIIIIIIIIIIIIIIIIIIIIIIIIIIIIIIDDDDD
@HISEQ:969:HM2KJBCX2:2:1101:10844:20758 2:N:0:ACTATGCA
CAGGATTCGTACCCCAACTATCCCTATTAATCATTGCGTGAGACCTCGAACCAACGGAAAAGGCCTCAGAGACGCCATATTCCATTATCCTATGCTAATTTATTCTGGTCTGTCACGCCTGCTTTGAACACCCTAATTTTTTCAAAGTAAAGGTCTCAGAACCAAACCTCCACTCAGTTAAGAGCAGCGGCCAGTACTGAGAATAGGGGCTTGCAAGCCAGTACACACCTTCTCGGCAGACCAGACAAGCAGAACCCCAAAATTCGACTACGAGCTTTTTAACTGCAACAACTTTAATATACGCTATTGGAGCTGGAATTACCGCGGGTGCTGGCACCAGACTTGCCCTCCAA
+
DDDDDIIEHIGHHHHEHIIGIHIIIIIIIIIIIIIIIIIIIIIIHIIIIIIHHHIIIIIIIIGIIHIGHHHHIIIIIIHIIHHIIIIHIIIIIIIHHIIIIDGIIIIIIIIIIIIIIIIIIIIIIIIIIIIIIIIIIIIIHIGIHHIIIIHIIIIHIIIIIIIIIIIIIIIHIIIIIIIGIIIIIIIIIIIIIIIIIIIGIIIIHIIIIIIIIIIIIIHIIIIII<IIIIIIIIIIIIIIIIII==IIIIIHIIHIIIIIIIIIIIHIHIIIIIIIIIIIIIIIIIIIIHHIIIIIIIIHGIIIIIIIIIHIIIIIIIHIIIIIIIIIIIIIHIIIIIIIHHIIGIIIDDDDD
@HISEQ:969:HM2KJBCX2:2:1101:5017:22381 2:N:0:ACTATGCA
CAGGATTCGTACCCCAACTATCCTATTAATCATTACGTCAATCCTAGAAACCAACAAAATAGGATCAACGTCCTATTTCATTATTCCATGCTAATGTATTCAAGCGCGAGCCTGCTTTAAACACTCTAATTTTTTCAAAGTAACAGTCCTGATTCCCCACCACACCAAATTAATGACATGATGGTTCGTCAGAAGGTAGAAATCAGTAACACCAGTACGTACCGAAGGCACGACCAGCGTACTAATCCCGAAATTCAACTACGAGCTTTTTAACTGCAACAACTTTAATATACGCTATTGGAGCTGGAATTACCGCGGCTGCTGGCACCAGACTTGCCCTCCAA
+
DDDDDIIIIIIIIIIIIIIIIIIIIIIIIIIIIIIIIIIIIIIIIGHIIIIHIIIIHHIIIHIIIIIIIHIIGIIIIIIIIIIIIIIIIIIIIIIIIIIIIIIIIIIIIIIIIIIIIIIHIIIIIIIIIIIIIIIIIIIIIIIIIIIIIIIIIIIIIIHIIIIIIIIIIIIIIIIIIIIIIIIIIIIIIIIIIIIIIIIIIIIIIIHIIIIIIIIIIIIIIIIIHIIIIIIIIIIIIIIIIIHIIIIIIIIIIHHHIIIIHIIIHIIIIIIIHIIIIIIIIHIIIIIIIIHIIIIIIIIIIIIIIIIIIIIIIIIIIIIIIIIIIIIIIIIIIIIIIIIDDDDD
@HISEQ:969:HM2KJBCX2:2:1101:3759:22207 2:N:0:ACTATGCA
CAGGATTCGTACCCCAACTATCCCTATTAATCATTACGGTGGTCCTAGAAACCAACAAAATAGAACCACAACGTCCTATTCTATTATTCCATGCTAATCTATTCAAGCAATAGCCCGCTTTAAACACTCTAATTTTTTCAAGGTAATGGTCCTGGCTCCCCAACACACCCAACAAAGGACATGCTGATTCACCAGAAGGAAGACCCGACAGCAGACAGTACTCGCCAAAGACGGACCGCCCGGCCAGGCCTAAAATTCAACTACGAGCTTTTTAACTGCAACAACTTTAATATACGCTATTGGAGCTGGAATTACCGCGGCTGCTGGCACCAGACTTGCCCTCCAA
+
DBDDDIIIIIIIIIIIIIIIIIIIIIIIIIIIIHIIIIIIIIHIIHIIHIIIIIIII@GHIIIIIIIHIIHCEHIIIIGIIIIIIHGEHIICEHIHIFGHIHIHIHHHIHHHHGHHIIHHFHGCIIIIHIIIIIIIHHIIIIIIGHIIHHHIIIIHHIIHHHEFHIHHFIHIIIIHHGIHIHIIIIIIIIHIHIIIIIIIIIIIIHIIIIHHIIIIII=HIDIIIIIIIIIHHIIIIIIIIHFIHIIIHHHIIHIIHHHHIIHIIIIIIIIIGIHHIIHIIIIIIIHIGHIIIHGIIHHHHIIIIIIIIIIIIIIIIIIIIIIHIIHHHHIIIIIIIIIIIDDDDD
@HISEQ:969:HM2KJBCX2:2:1101:5673:23296 2:N:0:ACTATGCA
CAGGATTCGTACCCCAACTATCCCTATTAATCATTACATCGATCCTAGAAACCAACAAAATAGAATCGGATGTCCTATTTCATTATTCCATGCTAATGTATTCAAGCGTGAGCCTGCTTTAAACACTCTAATTTTTTCAAGGTAACAGTCCTAATTCCCCGTGACACCAAATTAATGGCATTACGGTTCTTTAGAAGGTGAGAAATCAATAATATCAGTACATACCAACGGCACGACCGAAACATTGATCCCGAAATTCAACTACGAGCTTTTTAACTGCAACAACTTTAATATACGCTATTGGAGCTGGAATTACCGCGGCTGCTGGCACCAGACTTGCCCTCCAA
+
DBB@<GHHIHHIHEFHHIGCGFHFHHIIIIIIIHHIHHHHEF@GH@HHGEHH<1FHHEHIIHFHIHHHHEHHHIEH?CHHHGHIGHHGFEGGHFGHHEGHEG@1C<@EGHHH8G?HIHHHIIHFEHIHHEHFFHGHFCEAFCHIHHEHGHIIGFHIGHEGCHHIIIHHFFHHIIHHCGEGDGIIIHHHHHHHIIHIHHEGHEIHIIIHHGEHFGHHEF@@FHCHHE=IHE=D<$HDHGEHHHHHHFCHDIIIHHHHFHIHHHGIIIIHHEHFIIIHHIIIIIIGHHFHEHCIHHGDEH@F<FHHHHHEHHHGEHHHDIIIIIIHIIIIHHIIGHCHHIHIIHDDDDD
@HISEQ:969:HM2KJBCX2:2:1101:16932:23899 2:N:0:ACTATGCA
CAGGATTCGTACCCCAACTATCCCTATTAATCATTACTTCAGTCCTAGAAACCAACAAAATAGAACCGAAGTCCTAAATTATTATTCCATGCTAATGTATTCAAGGCATAAGCCTGCTTTAAACACTCTAATTTTTTCAAAGTAATAGAGCTAGATCGCGACGACAACCCAGTGAAGGGCGCCGCCGTTTTCTAGCAGGATGGCAGACACGCGCCAGCACTCACACTCGTAACCGAGGCGGGCCAGGTGCGTCAAACCAGAAATCCAACTACGAGCTTTTTAACTGCAGCAACTTTAATATACGCTATTGGAGCTGGAATTACCGCGGCTGCTGGCACCAGACTTGCCCTCCAA
+
DDDDDIIIIIIIIIIIIIIIIIIIIIIIIIIIIHIIIIIIIIIHIIIIIIIIIIIIIIIIIIHIGIIIIIHHHIIIIIIIIHIIIHIIIIIHIIIIIIHHHDGHIIIIIIIIIIIHIHHHHHIIIIIIIIIIIIIIHIIHIIIIHIIIIIIIIIIIIIIIIHHHIIIIIIIIHHIHIIIHIHIIHIIIIIIIIIIIIIIIIIIIIIHIHHIIIIIIIIIIIIIIIIIIIIIIIIIHIIIIIIIIIIIIIIIHEIIIIIIIIIHIGIHIIIIIIIIIIIIIIIIIIIIIIIIIIIIIIIIIIIIIIIIIIIIIIIIIIIIIIIIIIIIIIIIIIIIIIIIIIIIIIIIIIDDDDD
@HISEQ:969:HM2KJBCX2:2:1101:20216:23875 2:N:0:ACTATGCA
CAGGATTCGTACCCAACTATCCCTATTAATCATTACGTCGATCCTAGAAACCAACAAAATAGAATCAAACGTCCTATTTCGTTATTCCATGCTAATGTATTCAAGCGTGAGCCTGCTTTAAACACTCTAATTTTTTCAAAGTAACAGTCCTGATTCCCCATGACACCAAATTAATGACATCATGGTTCGTCAGAAGGTAGGAATCAATAATACCAGTACGTACAATAGCACGACCAATAAATTGATCCCGAAATTCAACTACGAGCTTTTTAACTGCAACAACTTTAATATACGCTATTGGAGCTGGAATTACCGCGGCTGCTGGCACCAGACTTGCCCTCCAA
+
DDDDDIIIIIIIIIGHIIIIIHHIHHHHHIIIIIIIIHIIGHIIIIIIIIIIIIIHHIIIIGIIIHIIIIHEHHHHIHHIIIHIIIIIIIIIIEHHHHIHIIHIIHHIIHIHIIIHGHHHHIIHHGHIIIIIIIIIIHHIIHHHIIHHIHIIHIIIIIEHHHIHHHHHIIIIIHHHCHIIIIHHHIIGHHIIIIIIIIIHIHIIIIIIIIGHH<IIHFIIIIIIIIIIIIIIIHHIIIIHHEHIIIIIIIHHHHEHIIIIIIHHIIIIHIIIIHIIIHIIHIIIIIIIHHIIIIIIHIIIIIIHHHHIIIIIHIIIIIIIIHIIIIIIIIIHHIIIIHIDDDDD
@HISEQ:969:HM2KJBCX2:2:1101:12730:24208 2:N:0:ACTATGCA
CAGGATTCGTACCCCAACTATCCCTATTAATCATTACGGTGATCCTAGAAACCAACAAAATAGAACCATACCGTCCTATTCTATTATCCCATGCTAATGTATTCGAGCAAAAATGCCTGCTTTAAACAAACACTCTAATTTTTTCAAGGTAAAGGTCCTGGATCCGCAAGACACCCAATAAAGGACATCAAGTTTCTCCAGAAGGTGAGAAATCAACAGTAACAGTTCATACCCCTTAAGGCATACCATCACGTCAATCCCGAAATTCAACTACGAGCTTTTTAACTGCAACAACTTTAATATACGCTATTGGAGCTGGAATTACCGCGGCTGCTGGCACCAGACTTGCCCTCCAA
+
DDDDDIIIIIIIIIIIIIIIIIIIIIIIIIIIIIIIIHIIIIIIIIIIHIIIIIIIIIGIIIHIIHHIIIHGHIIIIIIIIIIIIIIIIIIIIIIIIIIHHHHHIIIIIIIIIIIIIIIEHIIIIIIIIIIIIIIIIIIIIIIIIIIIIIIIIIHIIIIIIIIIIIIIIIIIIIIIIIIIIIIIIIIIIIIIIIHIHIIIIIIIIIIIIIIIHIIIIIIIIIIIIIIIIIIIIIIHIIIIIIIIIIIIIHHIIHGIHIIIIIIIIIIIIIIIIIIIIIIIIIIIIIIIIIIIIIIIIIIIIIIIIIIIIIIIIIIIIIIIIIIIIIIIIIIIIIIIIIIIIIIIIIIIIIIDDDDD
@HISEQ:969:HM2KJBCX2:2:1101:15769:24181 2:N:0:ACTATGCA
CAGGATTCGTACCCCAACTATCCCTATTAATCATTACGTCGATCCTAAAAACCAACAAAATAGGGTCAAACGTCCTATTTCATTATTCCATGCTAATGTATTCAAGCGTGTGCCTGCTTTAAACACTCTAATTTTTTCAAAGTAACAGTCCTGATTCCCCATGACACCAAATTAATGACATCACAGTTCGTCAGAAGGTAGAAATCAATAATACCAGTGCATACCGGAGGCACGACCAATATATTGATCCCGAAATTCAACTACGAGCTTTTTAACTGCAACAACTTTAATATACGCTATTGGAGCTGGAATTACCGCGGCTGCTGGCACCAGACTTGCCCTCCAA
+
DDBDDHIIIIHHIIHHIIIHHIIIIIIHHHIHIIIHIIIIGHIIIIIIHIGIIIIIIHICHIIHFHIHIHIICGHIIIIHFHEHHHHHIIIEHHHIIIHIHIIIIIHHIIHHHIIIIIIIIGHHHIHHHHIIIIIHIIIGHIHIHIHIIIHIIIHIIIIIIIIIIH@HIHIHHIIIIIIHIIHIIIIIIIIIIIIIIHIIIIIIIIIIIIIIIIIIIIIIIHIHIIIIIIIIIIIIIIIIIIIHHIIIIIIIIIIIIIIIIIIIIIIHIIIIIIHIIIIIIHIIIIIIIIIIIIIIIIIHHIIIIIIIIIIIIIIHIIIIIIIIIIIIIIIIIIIIIIIIIDDDDD
@HISEQ:969:HM2KJBCX2:2:1101:13420:24129 2:N:0:ACTATGCA
CAGGATTCGTACCCCAACTATCCCTATTAATCATTACGGTGGTCCTAGAAACCAACAAAATAGAACCACAACGTCCTATTCTATTATTCCATGCTAATCTATTCAAGCAATAGCCCGCTTTAAACACTCTAATTTTTTCAAGGTAATGGTCCTGGCTCCCCAACACACCCAATTAAGGACATGCTGGTTCACCAGAAGGAAGACCCGACAACAAGACAGTACTCGCCAAAGACGGACCGCCCGGCCAGGCCTAAAATTCAACTACGAGCTTTTTAACTGCAACAACTTTAATATACGCTATTGGAGCTGGAATTACCGCGGCTGCTGGCACCAGACTTGCCCTCCAA
+
DADDDIIIIIIIIIIIIIIIIIIIIIIIHHIIIIIIIIIIIHIIIIIIIIIIIIIIIHIIGHHHIIHIIHIIHHHIHHHIIIIIIGHHHIIIIHIIGIIIIFGHIIIIHHHHHIIIIIIGIIHIIHIIIIIIIIIIIIIIIIIIHHIHHHIIHHHIHIIHHHHIIIIIIIIIGGIHIHIIIIIIIIIIIIIHIIIIIIIIIIHIIIIIIIIIHHIIIIHHIHHIIIIIIHHFHIIHHIIIIIIIIHHHEEFHHIIIIIIIIIIHHIIHIIIIHHHIIIIIIIHHHHHHIIGIIIHIIIIIIIIIIIIIIIIIHIIIIIHIIIIHIIHHIIIHIIIIIIIIIIDDDDD
@HISEQ:969:HM2KJBCX2:2:1101:14193:25118 2:N:0:ACTATGCA
CAGGATTCGTACCCCAACTATCCCTATTAATCATTACTTCAGTCCTAGAAACCAACAAAATAGAACCGAAGTCCTAAATTATTATTCCATGCTAATGTATTCAAGGCATAAGCCTGCTTTAAACACTCTAATTTTTTCAAAGTAATAGAGCTAGATCGCGACGACAACCCAGTGAAGGGCGCCGCCGTTTTCTAGCAGGATGGCAGACACGCGCCAGCACTCACACTCGTAACCGAGGCGGGCCAGGTGCGTCAAACCAGAAATCCAACTACGAGCTTTTTAACTGCAGCAACTTTAATATACGCTATTGGAGCTGGAATTACCGCGGCTGCTGGCACCAGACTTGCCCTCCAA
+
BDDBDIHH@GHHHEEHIIIIIIIIIGHHHHHIIIHEHHHIHHIIIIIFFHIHEHFEHIIHHIGEHHIIHIHEHFHIIIIIIIIHHHHIHIGCCEHHIIEHG<GEHIHHIIIIIHHHIHHHIHHHIHHHEHHIIIHHHHHHGIHHHIHGHHHHHHHIIIIIIIIHHHHIHIIHHIFHIHIIHGHIHIHDHIHHHIIIIIIIHIIIIIIHHIHHIIHIIIIIIIIIIHFHIHHEGEHHIIIIIIIHHHEIIHHCCIIIIIIIIHIIIHIIIHHIHHIHIIIHIIIIIIIIHIIIIHHHHIIHIIIIIIHHHIIIIIIIIIIIIIIIIIIIIIIIIIHHIIIIIIHIHIIIIDDDDD
@HISEQ:969:HM2KJBCX2:2:1101:7736:25096 2:N:0:ACTATGCA
CAGGATTCGTACCCCAACTATCCCTATTAATCATTACGTCAATCCTAGAAACCAACAAAATAGGATCAACGTCCTATTTCATTATTCCATGCTAATGTATTCAAGCGCGAGCCTGCTTTAAACACTCTAATTTTTTCAAAGTAACAGTCCTGATTCCCCGCCACACCAAATGAATGACATGATGGTTCGTCAGAAGGTAGAAACCAGTAACACCAGTACGTACCTAAGGCACGACCAACGTACTGATCCCGAAATTCAACTACGAGCTTTTTAACTGCAACAACTTTAATATACGCTATTGGAGCTGGAATTACCGCGGCTGCTGGCACCAGACTTGCCCTCCAA
+
DDDDDIIIHHHHHIIIIHIHIIHIIIIIIIIHIEHHIHHHIIIIHIHIIIIIHGEHHHIIIIEHEHIIIIHHHHIIIIIIGHHIHHHIHIHHIIIIHIIIIDFH?GHIIH<EHHHHIIIFHHHHHIIHIHHHFGHHHGIEHIHHHHIIHHIHHHHIIIHIHIIIIIIIIHIIHHHHHIIIHHIIGIHHIIIHHHG?HHHHHHHIIHHIGHHHFGHHIIIIHHHHIHCEHHIHIHHHIIIHIIHHIIIHHH<<@GEFIGIGC<HHHHIIHFFHEHHIIIHHHHFHEEIIIIHHEIIIIIIIIHIIIIHIHIHIHIHIIHHIHIIIIIHHIIIHHIHIIIHHAADDD
@HISEQ:969:HM2KJBCX2:2:1101:5193:25778 2:N:0:ACTATGCA
CAGGATTCGTACCCCAACTATCCCTATTAATCATTACGGTGGTCCTAGAAACCAACAAAATAGAACCATGCCGTCCTATTTTATTATTCCATGCTAATGTATTCAAGCAAAAATGCCTGCTTTAAACACTCTAATTTTTTCAAAGTAAAGGTCCTGGTTCCCCGCGGCATCCAATTAAGGACATCGCGGTTCTCCAGAAGGTGAGAAATTGACTGCACCAGTTCATACCCCGTGAGGCACGACCGATGCGCCAATCCCGAAATTCAACTACGAGCTTTTTAACTGCAACAACTTTAATATACGCTATTGGAGCTGGAATTACCGCGGCTGCTGGCACCAGACTTGCCCTCCAA
+
DDDDDIIIIIIIHHIIIIIIIIIIIGIHHIIIIIIHIIFHIIIHIIIIIIIIHIIIIIIIIGCGFHIIHIIIICHHIIIIFHIIIIIHI?FEHHIIIHCGHGHIIHIIHHHHHHFHHIIHFHHHIHHHHHHIHIIIIHHHHIIIIIIIIIIIIIIIIHIIGIIIIIIHIGHHIIHHHIIHFIIIHIHEIHHIHHIIIIHIIIIIIIIHHHHIIIIIIHIIHIHHHHHIIIIIIIIIIIIIIIIHIIIIIIGHIIHHIIIIIIIIHIIIIIIIIIIIIGHIIIIIIHIIHIIIIIIIIIHIHGIIIIIIIIIIIIIIIIIIIIIHIGIIIIIHIIIIIIIIIIIIIIIIDDDDC
@HISEQ:969:HM2KJBCX2:2:1101:1947:26495 2:N:0:ACTATGCA
CAGGATTCGTACCCCAACTATCGCTAGTATTGATTACGTCGATCCTAAATACGAACAAAATAGGGTCAATCGCCCGAGTTTATTGTTCGATGCTCATGTATTCAAGCGTGTGCTTTCTTTAAACACTTTAATTTTTTCAAAGTAACGGTCCTGATTCCCCATGACACCAAATCAAAGACATCACAGTTCGTCAGAAGGTAGAAATCAATAATACCAGTGCATACCGGAGGCACGACAAATATATTGATCCCGAAATACAACTACGAGCTTTTTAACTGCAACAACTTTAATATACGCTATTGGAGCTGGAATTACCGCGGCTGCTGGCACCAGACTTGCCCTCCAA
+
<000<@11111<11<0<01<CD0<1</<<1111<1<G111<<1<0<D1C1111<1</11<<1C<1C11111<100/</<1111<1<1<011<0<11EG@<C?H@8DHHCH851$G$6CE;HEB8<1D$FBAC@DHHG980BHBBF0<@GFAB<EHHG.,.CC.9-</A</</-<<->C@F/=F/><<//EG?C?CA:HF@>F?C<C1A@CD<</</:1D1C/CA.AC?EB<<<1<//C:1HG:1DG//C:111<D<111<1ECE@D1HEEG@EF<GCG1GE@CEHHCEG@F<0CDGEFF<<C1F?EGC<1<?EC/C/C<HEFHGH?HDD@D11C?EDC<0HD@@D<
@HISEQ:969:HM2KJBCX2:2:1101:13836:25972 2:N:0:ACTATGCA
CAGGATTCGTACTGCCCAACTATCCCTATTAATCATTACGGTGATCCTAGAAACCAACGAAATAGAATCAGTCCGTCCTATTTCATTATTCCATGCTAATGTATTCAGACGTTAGCCTGCTTTAAACACTCTAATTTTTTCAAAGTAACAGTCCTGATTTCCAATCACACCAAATTAATGACATGAAAGTTCCTCAGAAGGTAGAGATTTATCTCACCAGTACAGACAATTAAGCCTGACCAATGGGTAAACCCCGAAGTTCAACTACGAGCTTTTTAACTGCAACAACTTTAATATACGCTATTGGAGCTGGAATTACCGCGGCTGCTGGCACCAGACTTGCCCTCCAA
+
BDADDIGHHGHHHIIIIIHEHHHHFHIHIIHHHHIIIIIHHIHIGHCHIHHIIHHIIIIIFHHIHIFFHH?FEEHHGHHHCHIIIIIIIIGEEECHFHIHEHHHGGHHHHHHIIHGHHIIIIHHGHHHIIIHIHHHHHHHGH@EHIIIIIIIHIIHIIHIIHIHIIHHHIIHHGHHIIIHHHIHIIIIIIIIIIIIHHIGIIIIHHIIIIIHIIIIIIIIIIIIIIIHFIIIHHHHIHIIHIIIHIIHHHDIIIIHIIHIIIIHHGIIIIHIIIIIIIIIHEIHHHIHIHHIIIIHIIIIIIIIIIIIIIIIHIIIIIIIIIIIIIHIIIIIIIIIIIIIIIIIIDDDDD
@HISEQ:969:HM2KJBCX2:2:1101:9848:25808 2:N:0:ACTATGCA
CAGGATTCGTACCCCAACTATCCCTATTAATCATTACGTCGATCCTAGAAACCAACAAAATAGAATCAAACGTCCTATTTCATTATTCCATGCTAATGTATTCAAGCGTGCGCCTGCTTTAAACACTCTAATTTTTTCAAAGTAACAGTCCTGATTCCCCACGACACCAAATTAATGACATCGCGGTTCTTCAGAAGGTAGGAACCAATAATGCCAGTGCGTACCGAGGCACGACCGACAATCTGATCCCGAAATTCAACTACGAGCTTTTTAACTGCAACAACTTTAATATACGCTATTGGAGCTGGAATTACCGCGGCTGCTGGCACCAGACTTGCCCTCCAA
+
DA@DDIIIIIIIGIIIIIIIIIIHIIIIIIIIIIIIIIIIIIIIIIIIIIIIIIIIIHIIIIHHIIIIIIIIHHHIHHHIIIIIIIHIIIIHHIHIIHHIHHHHIIIGHHDHHIHHIIHHIIIIIHIIIIIHHHHHHIIIHIHIIGIHHIIIIHHIIIFHHHHIIIIIIIIHIIIIHHIGIHIHHHIHEGEHGIHHIHFGGHHIIIIHHH@HHHIHIGIIHIIIIIIIIIHEG?HIHIHIHFHDHCHHHIIHIIIIIIHE@HIHGIIIHIIHHGIIIIHHHHHHIIHHEEHHCIIIIIHIIIIIIIIHIIIIHDHIIIIHIIIIIIIIIIIHHIHHIIIIDADAA
@HISEQ:969:HM2KJBCX2:2:1101:17612:26555 2:N:0:ACTATGCA
CAGGATTCGTACCCCAACTATCCCTATTAATCATTACGTCGATCCTAGAAACCAACAAAATAGAATCAAACGTCCTATTTCATTATTCCATGCTAATGTATTCAAGCGTACGCCTGCTTTAAACACTCTAATTTTTTCAAAGTAACAGTCCTGATTCCCCACGACACCAAATTAATGACATCGCGGTTCTTCAGAAGGTAGGAACCAATAATGCCAGTACGTACCGAAGCACGACCAACAATTCGATCCCGAAATTCAACTACGAGCTTTTTAACTGCAACAACTTTAATATACGCTATTGGAGCTGGAATTACCGCGGCTGCTGGCACCAGACTTGCCCTCCAA
+
DAAADEHIIEGHFC@CHHIIIIIEHHHIHIIGIIIIIIIIIGHHIIIHHIHIHIHIIHIIHHIHECHHGHIEFFEHIIFHIICHH?HHHIHCHHHIHIHHCHHHHIHGIHIHHHIHHEHEGHFHHHHHHHHHGHFGHHIIIIHHHIIIHHHIIHHHIIIIIIIIIIIIIHHHH?EEHHGCHIIHHHHIHHIIIHHHIIHIHHHHHHHHHHFHIHHHGHHHGHHIHIIIGIIHHHIIIHHHHG6DHHHDHIIIIIHHIHHCEEHHHHIHHECCHHIHIHFFF@GHEHIHIIIHHHHCIHIHEEHHHEGIIHHIIIIIIIIIIIIIIHHHIIIIIIIIHDHIDDBAD
@HISEQ:969:HM2KJBCX2:2:1101:2477:27127 2:N:0:ACTATGCA
CAGGATTCGTACCCCAACTATCCCTATTAATCATTACGGTGATCCTAGAAACCAACAAAATAGAACCATGCCGTCCTATTCTATTATTCCATGCTAATGTATTCGAGCAAAAATGCCTGCTTTAAACACTCTAATTTTTTCAAGGTAAAGGTCCTGGATCCGCAAGACACCCAATTAAGGACATCAAGTTTCTCCAGAAGGTGAGAAATCAACAGCGACAGTTCATACCCCTTAAGGCATGACCATCACGTCAATCCCGAAATTCAACTACGAGCTTTTTAACTGCAACAACTTTAATATACGCTATTGGAGCTGGAATTACCGCGGCTGCTGGCACCAGACTTGCCCTCCAA
+
BDDDDIIHIIIIIHIIIIIIIIIIIIIIHHIIIIHIIIIIIIIIIIIIIIIIIIIIIIHIHHHHIHIHIIFHIIIIIIIIIIGIIIIIIIIIHHIIIIIIHHHIIIIIIIIIIIIHIIIIIIIIIIIIIIIIIIIIHIHHIIHIIIIIIIIIIIIIIIIIIIIIIIIIIIIIIIIIIIIIIIIIIIHIIHIIIIIIIIIIIIIIIIIIIIIIIIIIIIIIIIIIIIHIIIIIIIIIIIIIIIIIIIIIIIIHIIIIIIIIIIIIIIIIIIIIIIIIIIIIIIIIIIIIIIIIIIIIIIIIHIIIIIIIIIIIIIIIIIIIIIIIIIIIIIIIIIIIIIIIIIIIIIIIDDDDD
@HISEQ:969:HM2KJBCX2:2:1101:2251:27197 2:N:0:ACTATGCA
CAGGATTCGTACCCCAACTATCCCTATTAATCATTACGGTGATCCTAGAAACCAACAAAATAGAACCAAACCGTCCTATTTTATTATTCCATGCTAATGTATTCAGACGGACGCCTGCTTTAAACACTCTAATTTTTTCAAAGTAACAGTCCTGATTTCCCCCCACACCAACTGAATGACATGGAGATTCCTCAGAAGGTAGGAACTCGTCACACCAGTGCAGACAGTTAAGCCTGACCAATGGGCAAATTCCGAAGTTCAACTACGAGCTTTTTAACTGCAACAACTTTAATATACGCTATTGGAGCTGGAATTACCGCGGCTGCTGGCACCAGACTTGCCCTCCAA
+
DDDCDIIIIIIIIIIIIIIIIIIIIIIIIIIIIIIIIIIIIIIIIIIHIIIIIIIIIGIIIIIGHIIIIIGGHHHIHIIIIIIIHIIHIHIIHEHIHHIIIGHHHIIIIIIIIIIIIIHIIIIHIHIIIIIIIIIIIIGIIIIHIIIIIHIIIHIIIGIIIIIIHIIIIIHIIIIIIIIIIHIIIIIIIIIIIHIIIIIHIIIIIIIIIIIIIIIIIIIIIIIIIIIIIIIIIIIIIIIIIIIIIIHIGIIIHIIIIIIIIIIIIIIIIIIIIIIIIIIIIIIIIIIIIIIIIIIHIIIIIIIIIIIIIIIIIIIIIIIIIIIIIIIIIIIIIIIIIIIIIIIDDDDD
@HISEQ:969:HM2KJBCX2:2:1101:14813:26960 2:N:0:ACTATGCA
CAGGATTCGTACCCCACTATCCCTATTAATCATTACGGTGATCCTAGAAACCAACGAAATAGAATCAGTCCGTCCTATTTCATTATTCCATGCTAATGTATTCAGACGATAGTCTGCTTTAAACACTCTAATTTTTTCAAAGTAACAGTCCTGATTTCCCATCACACCAAATAAATGGCATGAAAGTTCCTCAGAAGGTAGAGATCCATCTCACCAGTGCAGACAATTAAGCCTGACCAATGGGTAGACCCCGAGGTTCAACTACGAGCTTTTTAACTGCAACAACTTTAATATACGCTATTGGAGCTGGAATTACCGCGGCTGCTGGCACCAGACTTGCCCTCCAA
+
DCDDDIHIIHIIHHIHHHHIHHIHHIIIIIIIIIIIHHIIHIHIIIIIIIIIHHIIIIIIHHIIIIIIIHIIIIIIIIIIIIIIHHIHIIHIIIIIIIIIIIHIIIIHHHIHHIIIIIIIIHGHIGIHIIHIHIIIIIIIIIIIIIIIHIIIIIIIIIIIIIIIIIIIIIIIIHIIIIIIIIIIIIIHIIIIIIHHIIIIHIIIIIIHHIHIIIIIIIIIIIIIIIIIIIIIIIIIIIIHIHHHHGIIIIIIIIHIIIIIIIIHIIIIIIIIIIIIIIIIIIIIIIIIIIIIIIIIIIIIIIIIIIIIIIIIIIIIIIIIIIIIIIIIIIHHIIIIIIIIIIDBBDD
@HISEQ:969:HM2KJBCX2:2:1101:12581:28384 2:N:0:ACTATGCA
CAGGATTCGTACCCAACTATCCCTATTAATCATTACGGTGATCCTAGAAACCAACAAAATAGAACCATGCCGTCCTATTTTATTATTCCATGCTAATGTATTCAGGCACTAGCCTGCTTTGAGCACTCTAATTTTTTCAAGGTAATAGTCCTGCTTCCCCAACGCACCAAATGAATGGCATGCTGGTTATTCAGAAGGTAAGAACCCACCACACCAGTACGGACAGTGAAGCCCGACCGATGGACAGATTCCGAAATTCAACTACGAGCTTTTTAACTGCAACAACTTTAATATACGCTATTGGAGCTGGAATTACCGCGGCTGCTGGCACCAGACTTGCCCTCCAA
+
DDDDDHIHIIIIIIIIIIIIIIIIIIIIIIIIIIIIIHIIIIIIIIIIIIIHIIHHHIIIIIIIIIIIIHFHHGIIIIIIHIIIHIIIIIIHIIIIHIIIIIIIIIIIIIIIIIIIIIIIIIIHIIIIIIIIIIIIIIIIIIIIIIIIIIIIIHHHIIIIHHIHHHIIIIIIIIIHHIIIIIIIIIIHIIIIIIIIIIIHHIIIIIHGFHGHGIIIIHIIIIIIIIIIIIIIIIIGIIIIIIIIFGIIIIIIIIIIIIIIIIIIIIIIIIIIIIIHIIIIIIIIIIIIIIIIIIIIIIIIIIIIIIIIIIIIIIIIIIIIIIIIIIIIIIIIIIIIIIIIIIDDDDD
@HISEQ:969:HM2KJBCX2:2:1101:10302:27976 2:N:0:ACTATGCA
CAGGATTCGTACCCCAACTATCCCTATTAATCATTACGTGGTCCTAAAACCAACAAAATAGAACCATCGTCCTATTTTATTATTCCATGCTAATGTATTCAAGCAAAAATGCCCGCTTTAAACACTATATTTTTTTCAAAGTAAAAGTCCTAGTTCATTGAAACACCCAAGAGCATCCCAATTCACCAGAAGGTAAGAAATTGGCTACACACCGATTCATGCCCCTAAAGGCATGACCGATATATCCCAATCCCGAAATTCAACTACGAGCTTTTTAACCGCAACAACACTAATATACGCTATTGGAGCTGGAATTACCGCGGCTGTTAATACCAGACTTGCCCTCCAA
+
DDDDDIIIIIIIIIIIIIIIIIIIIIIIIIHIIIIIIIIIIIIIIIIIIIIIIIIIHIIIHIIIIHHIIIHIHIIIIIIIIIIIIIHIIIHHIIIIIHIIHGIIIIIIIIIIIIIIIIIIIIIIIIIIIIIIIIIIHIIIIIIIIIIIIIIIIIIIIIHIHIIHHIIIIHIIIHHHIIIIIHIIIIIIIIIIIIIIIIIIIIIIIIIIIIIIIIIIHHIHIIIIIIIIIIIIIIIIIIIHIIHHGHHCIHIIIIIIIIIIIIHIIHIIIIIIIIIIIIIIIIIIIIIIHIIIIIIIIIIIIIIIIIIIIIIIIIIIIIIIIIIIIIIIIIIIIIIIIIIIIIIIDDDDD
@HISEQ:969:HM2KJBCX2:2:1101:7677:28492 2:N:0:ACTATGCA
CAGGATTCGTACCCAACTATCCCTATTAATCATTACGTCGATCCTAGAAACCAACAAAATAGAATCAAACGTCCTATTTCGTTATTCCATGCTAATGTATTCAAGCGTGAGCCTGCTTTAAACACTCTAATTTTTTCAAAGTAACAGTCCTGATTCCCCATGACACCAAATTAATGACATCATGGTTCGTCAGAAGGTAGGAATCAATAATACCAGTACGTACAATAGCACGACCAATAAATTGATCCCGAAATTCAACTACGAGCTTTTTAACTGCAACAACTTTAATATACGCTATTGGAGCTGGAATTACCGCGGCTGCTGGCACCAGACTTGCCCTCCAA
+
DDCDDIHHIIIIHIIEGHIIIIIIHIIIHIIHIIIHIIHIIIIIIIIIHIIIHHIIIHFHEHHHHHHIH<EHIHIIIIIIEHHIIHHIHIIHIIIIIHIIIHIIHHGHIIIIIIHIHGIHHHIIHHHIIIHHIIHIHHHHIIIIIHIIIIHIIIIIIIIIIIHIHHIIIIHHIIIIIIIIIIIIIHIIIIIIIIIIIIHIHIHHIIIIGIIII<HHHHIHIIIIIIHIIIIIIIHIIIIHHHFIIIIIIHIIIIIIIIIHIIIIIIIIIIIIIIIIIHHHHIIHGHIIIIHIIIIHHIHIIIIIIIHHHIHIIIIIIIIIIIIIIHHIIIIIIIIIIIIDDDDD
@HISEQ:969:HM2KJBCX2:2:1101:4220:28464 2:N:0:ACTATGCA
CAGGATTCGTACCCCACTATCCCTATTAATCATTACTTCAGTCCTAGAAACCAACAAAATAGAACCGAAGTCCTAAATTATTATTCCATGCTAATGTATTCAAGGCATAAGCCTGCTTTAAACACTCTAATTTTTTCAAAGTAATAGAGCTAGATCGCGACGACAACCCAGTGAAGGGCGCCGCCGTTTTCTAGCAGGATGGCAGACACGCGCCAGCACTCACACTCGTAACCGAGGCGGGCCAGGTGCGTCAAACCAGAAATCCAACTACGAGCTTTTTAACTGCAGCAACTTTAATATACGCTATTGGAGCTGGAATTACCGCGGCTGCTGGCACCAGACTTGCCCTCCAA
+
DDDDDIIIIIIIIIIIIIIIIIIIIIIIIIIIIIIHIIIHHIIIIIIIIIIHHIIGIIIIIHHHIIIIIIIIIIIIIIHIIIIIIIIIIIIIIIIIIHHIIHHHIIIIIIIHIIIIIIIIIIIIIIIIIIIIHGHHIIIIIIIIIHFEIHIIIHIIIIIIIIIIIIIIIIIIIIIIIIIIIIIIIIIIIIIIIIHIIIIHIIHIIHIIIIHIIIIIIIIIIHIHIHIIIIIIIIIIIIIIIIIIIIIIIIIHIIIIIIIIIIIIIIIIIIIIIIIIIIIIIIIIIIIIIIIIIIIIIIIIHIIIIIIIIIIIIIIIIIIIIIIIIIIIIIIIIIIIIIIIIIIIIIIIDDDDD
@HISEQ:969:HM2KJBCX2:2:1101:20525:29427 2:N:0:ACTATGCA
CAGGATTCGTACCCCAACTATCCCTATTAATCATTACGTCGATCCTAGAAACCAACAAAATAGAATCAAACGTCCTATTTCGTTATTCCATGCTAATGTATTCAAGCGTGAGCCTGCTTTAAACACTCTAATTTTTTCAAAGTAACAGTCCTGATTCCCCATGACACCAAATTAATGACATCATGGTTCGTCAGAAGGTAGGAATCAATAATACCAGTACGTACAATAGCACGACCAATAAATTGATCCCGAAATTCAACTACGAGCTTTTTAACTGCAACAACTTTAATATACGCTATTGGAGCTGGAATTACCGCGGCTGCTGGCACCAGACTTGCCCTCCAA
+
@D@@DEHH?CFCCG1<CHHH@1DGHHHHIIIFECGHGHIHHGH1DFHCHFGFGHIHHCHHHICHIHIIIHHIIIIGHHIIIHIIIIHFEHIIH@EIHHHIHHHHHEHIBEH<EFH@HEEFHIHHHHGHHHHHFHEGHIHHFHEIHHHHEHHIIFFHI?HFHIHHECDIHHHCIIIIIIIHGHHG?HHHGCEGIHIHHGEHCHIIHHIHHHHCD:CFFHIHHHIIHHFIIHIIHIHIHHIHHHHCFDCHCIIIIHEEHIIIIIIHHHFHHGIGIIIHHHHHECIHHEIIIIIIHIIIIIIIHCGHHIHHHHHHHHIIIIIIIIIIIIIIIIIIIIIIIIIIDDCDD
@HISEQ:969:HM2KJBCX2:2:1101:17646:29195 2:N:0:ACTATGCA
CAGGATTCGTACCCCAACTATCCCTATTAATCATTACGTCGATCCTAGAAACCAACAAAATAGGTTCGATCGTCCTATTTCGTTATTCCATGCTAATGTATTCAAGCGCGAGCCTGCTTTAAGCACTCTAATTTTTTCAAAGTAACAGTCCTGTTTCCCCGCAACAACAAATTAATGCCATCACGGTTCTGCAAGAGGGAGGGACCAGTGAGGCCAGTGCATACCAGTGGCACGACCAACCTACTGGCCCCGAAATTCAACTACGAGCTTTTTAACTGCAACAACTTTAATATACGCTATTGGAGCTGGAATTACCGCGGCTGCTGGCACCAGACTTGCCCTCCAA
+
DDDDDIIIIIIIIIIIIIIIIIIIIIIIIIIIIIIIIIIIIIIIIIIIIIIIIIIIIIIIIIIIIIIHIIIIIIIIIIIIIIIIIIIIIIIIIIIIIIIHIIIIIIIIIIIIIIIIIIIIIIIIIIIIIIIIIIIIIIIIIIIIIIIIIIIIIIHHIIIIIIIIIIIIIIIHIIIIIIIGIIIIIHIIIIIIIIIIIIIIIIIIIIIIIIIIIIHIIIIIIIIIIIIIIIIIIIIIIIIIIIIHIIIIIIIHIIIIIIIIIHIIIIIIIIIIIIHIIIIIIIIIIHIIIIIIIIIIIIIIIIIIIIIIIIIIIIIIIIIIIIIIIIIIIIIIIIIIIIIIIDDDDD
@HISEQ:969:HM2KJBCX2:2:1101:2994:29382 2:N:0:ACTATGCA
CAGGATTCGTACCCCAACTATCCCTATTAATCATTACGGTGATCCTAGAAACCAACAAAATAGAATCATGCCGTCCTATTTTATTATTCCATGCTAATGTATTCAAGCAAAATGCCTGCTTTAAACACTCTAATTTTTTCAAAGTAAAGGTCCTGGTTCCTCGCGGCACCCAATTAAGGACATCGCGGTTCTCCAGAAGGTGAGAAATTGACTACACCAGTTCATACCCCTTAAGGCACGACCGATGTGTCAATCCCGAAATTCAACTACGAGCTTTTTAACTGCAACAACTTTAATATACGCTATTGGAGCTGGAATTACCGCGGCTGCTGGCACCAGACTTGCCCTCCAA
+
DDDDDHIHIIIIIIIIIIIIIIIIIIIIIIIIIIIIIIIIIIIIIIIIGIIIIIIIGIIIIIFHHHIIIHIGIHIIIIIIIIIIIIIIHIIIIHIGHIGHHGHHIIIIIHHIIIIIHGHHHIHIIIIIIIIHIIIHHIIHGIIIIIHHHIIGIIIIIIHIIIIIIIHHIIIIIHIIIIIIHIIIIIIIIIIIIIIIIHIIIIGIIIIIIIIIIIIHIIIIIIIIIHIIIIIIIIIIIIIIIIIIIIIIHHHIHDIIIIIIIIIIIIIIIIIIIIIIIIIIIIIHIIIIIIIIIIIIIIIIIIIIIIIIIIIIIHIIIIIIIIIIIIIIIIIIIIIIIIIIIIIIIIIDDDDD
@HISEQ:969:HM2KJBCX2:2:1101:15978:29312 2:N:0:ACTATGCA
CAGGATTCGTACCCCAACTATCCCTATTAATCATTACTTCAGTCCTAGAAACCAACAAAATAGAACCGAAGTCCTAAATTATTATTCCATGCTAATGTATTCAAGGCATAAGCCTGCTTTAAACACTCTAATTTTTTCAAAGTAATAGAGCTAGATCGCGACGACAACCCAGTGAAGGGCGCCGCCGTTTTCTAGCAGGATGGCAGACACGCGCCAGCACTCACACTCGTAACCGAGGCGGGCCAGGTGCGTCAAACCAGAAATCCAACTACGAGCTTTTTAACTGCAGCAACTTTAATATACGCTATTGGAGCTGGAATTACCGCGGCTGCTGGCACCAGACTTGCCCTCCAA
+
DCDDAIIIIIIIIIIIIIIIIIIIIIIIIIIIIIIIIIIIIIIIIIIIIIIIIIIIIIIHHIIIIIIIIDIHIIIHIIIHIIIHIIIIIIIIHHHIIIIIHFGHIIIIIIIIIIIHIIIIIIHIIHIIIIIIIIIIIIIIIIIIHIIIIIIIIHIIIHIHIIIIIIIIIIIIFHIIIIIIIIIIIIIIIIIIHIIIIIIIGIIHIIIIIHIIIIIIIIIIIIIIIHGHIIIIIIIIIIIIIIIIIIIIIIIHEIHHIIIIIIHHIIIIIIHIIIIIIIIIIIIIIIIIIIIIIIIHIIIIIIIIIIIIIIIIIIIIIIIIIIIIIIIIIIIIIIIIIIIIIIIIIIIIIDDDDD
@HISEQ:969:HM2KJBCX2:2:1101:14617:30500 2:N:0:ACTATGCA
CAGGATTCGTACCCCAACTATCCCTATTAATCATTACGGTGATCCTAGAAACCAACAAAATAGAACCATGCCGTCCTATTCTATTATTCCATGCTAATGTATTCGAGCAAAATGCCTGCTTTAAACACTCTAATTTTTTCAAGGTAAAGGTCCTGGTTCCACATGACACCCAATTAAGGACATCATGCTTCTCCAGAAGGTGAGAAATCAACTGCGACAGTTCATACCCCTTAAGGCACGACCATCACGTCAATCCCGAAATTCAACTACGAGCTTTTTAACTGCAACAACTTTAATATACGCTATTGGAGCTGGAATTACCGCGGCTGCTGGCACCAGACTTGCCCTCCAA
+
DDD@DIIGHHHHIIIHIIHHHIIIIHIIIIHHIIGIIIIIHHIHHHGEHHIIEHHIIGIHHICHHIIIIIHHIHHIGI?GHIIIIIHIHIIIGHIIHHHEHHHHHIIIIIIHHHHHHIIIHHGIIIIHIHHIEHHIHHHHGFIIIIHICIIIIHIIHIIHIHHHIIHHHHGIIIIIIIIIIIIIIIIIIIIIIIIHHHIIHHIIIHHIIHHIHIIIIIIHHHHHHIIIIIIIHHHHIIIHEHHHIIHIIIHIIHHCIIIIHIGIIIIHIIIHIHHIHHHHHIIIIIHGIIIHFIHIHGHHIIHHHHHHIIIHHIIIIIHIIHIIIIIIHIIIHHHIIIIIIHHGIHIDDDDD
@HISEQ:969:HM2KJBCX2:2:1101:11107:30349 2:N:0:ACTATGCA
CAGGATTCGTACCCCAACTATCCCTATTAATCATTACTTCAGTCCTAGAAACCAACAAAATAGAACCGAAGTCCTAAATTATTATTCCATGCTAATGTATTCAAGGCATAAGCCTGCTTTAAACACTCTAATTTTTTCAAAGTAATAGAGCTAGATCGCGACGACAACCCAGTGAAGGGCGCCGCCGTTTTCTAGCAGGATGGCAGACACGCGCCAGCACTCACACTCGTAACCGAGGCGGGCCAGGTGCGTCAAACCAGAAATCCAACTACGAGCTTTTTAACTGCAGCAACTTTAATATACGCTATTGGAGCTGGAATTACCGCGGCTGCTGGCACCAGACTTGCCCTCCAA
+
@@D@0<FC1<D<DFGC@HHGHI?FCFEEH1GCF?F@HHGHHCCH?GEF@@HH@CEEH@?GGH1CFHHHIDFHHHHHHC1DF<CGH?@GHHHIGEF1@GEHHDEGEHCHHCCHGHHEHGHGHEHFHHHHGCHHHHFG?EGHHHHIIHHHHIIHHHEGHHCEEDEIHHHFCHHFGHCHIIHHIHIIIIIIIIIHHIHIHEGHHHHHGHIHCHIIIIHIIIIIIIIHIIIIIIIHIIIHGIIIHIIHFHHGGIHHEGC1HHCHG1IHIHHHIIHIIHHHFHGIIIIIIIIIHIIIIH?GIIIHIIIGIHEIIGIIIIIIIIIIIIIIGIIIIIHIHEIHHIIIHHHEHIHIIBDADB
@HISEQ:969:HM2KJBCX2:2:1101:7669:30671 2:N:0:ACTATGCA
CAGGATTCGTACCCAACTATCCCTATTAATCATTACGGTGGTCCTAGAAACCAACAAAATAGAACCACAACGTCCTATTCTATTATTCCATGCTAATCTATTCAAGCAATAGCCCGCTTTAAACACTCTAATTTTTTCAAGGTAATGGTCCTGGCTCCCCAACACACCCAATAAAGGACATGCTGGCTCACCAGAAGGAAGACCCGACAGCAGACAGTACTCGCCAAAGACGGACCGCCCGGCCAGGCCTAAAATTCAACTACGAGCTTTTTAACTGCAACAACTTTAATATACGCTATTGGAGCTGGAATTACCGCGGCTGCTGGCACCAGACTTGCCCTCCAA
+
DDDDDIIIIIIHHIIIIIIIIHIIHIIIIIIIIIIIIGHHIIIHIGIIIHHHHIIIIIIIIIIIIIIIIIIIHIIIIIIIIIIIIIIHHHHHIIIIIIIHIIIIIIIIIIIIHIIIIIIIIIIIIIIIIIIIIIIIIIIIIIIHHHHIHHIIIHIIIIIIIHHIIIIIIGIIIHIIIIIIIIHIIHGIIIIIIIIIIIIIHHIIIIIIHIIIIIIIIIIIIIIIIIIHIIIIIIIIHIIIIIIIIIIIIIIIIIIGIIIIHFIIIIIIIIIIIHIIIIIIIIIIIIIIIIIHIIHIHHEIIIIIIIIIIIIIIIIIIIHHIIIIIIIIHIIIIIIIIHIIDDDDD
@HISEQ:969:HM2KJBCX2:2:1101:3685:30744 2:N:0:ACTATGCA
CAGGATTCGTACCCCAACTATCCCTATTAATCATTACGTCGATCCTAGAAACCAACAAAATAGAATCAAACGTCCTATTTCATTATTCCATGCTAATGTATTCAAGCGTAAGCCTGCTTTAAACACTCTAATTTTTTCAAAGTAACAGTCCTGATTCCCCACGACACCAAATTAATGACATCGCGGTTCTTCAGAAGGTAGGAACCGATAATGCCAGTGCGTACCGAGGCACGACCAACAATTCGATCCCGAAATTCGACTACGAGCTTTTTAACTGCAACAACTTTAATATACGCTATTGGAGCTGGAATTACCGCGGCTGCTGGCACCAGACTTGCCCTCCAA
+
DDDCDIIIIIIIIIIIIIIIIIIHIIIIHIIIIIIIIIIIIIIIIIIIIGIIIIIIIIIIIIIHIIIIHIHIIIIIIIIIIIIIIIIIIIIIHHIHIIIIIIHIIIIIIIIIIIIIIIIIIHIIIIIIIIIIIIIIIIIIIIIIIIIIIIIIIIIIIIIIIIIIIIIIIIIIIIIIHIIIIIIIIIHGIIIIIIIIIIIIIIIIIIIIIGIIIIIIIIHIIIIIIIIIGIHIIIIGIIIIIIGEIHIHIIIIIIHIIIIIIIIIIGIIIIIHHIIIIIIIHHHIHIIIIIHIIIIIIIIIIIIIIIIIHIIIIIIIIIIIIIIIIIIIIIIIIGHIIIIIDDDDD
@HISEQ:969:HM2KJBCX2:2:1101:12080:31240 2:N:0:ACTATGCA
CAGGATTCGTACCCCAACTATCCCTATTAATCATTACGGTGATCCTAGAAACCAACAAAATAGAACCATGCCGTCCTATTCTATTATTCCATGCTAATGTATTCGAGCAAAAATGCCTGCTTTAAACACTCTAATTTTTTCAAGGTAAAGGTCCTGGATCCGCAAGACACCCAATAAAGGACATCAAGTTTCTCCAGAAGGTGAGAAATCAACAGTAACAGTTCATACCCCTTAAGGCATGACCATCACGTCAATCCCGAAATTCAACTACGAGCTTTTTAACTGCAACAACTTTAATATACGCTATTGGAGCTGGAATTACCGCGGCTGCTGGCACCAGACTTGCCCTCCAA
+
DDDDDIIIIIIHHIIIIIIIIIIIIIIIIIHIIIIIIIIIIIIIIIIGIIIIHHIIIIIHIIHHHIIIIHGIIHGHHIHHIIIIIIHIHHGIHHIIIIFHIEHIHIIGIIIIHIHIHIIHIIIIIIIIHIIIHGHIIHIIIIIIIHIIIIIIIIHIIIIIIIHIIIIIIIIGIIIIIIIIIIIHIHIHIIHIIIIIIIIIIIIIIIIIIHHIHIIIIIIHIIIIHHEIIIIIIIIIIIIIIIIIIIHIIIHHIIIIIIIIIIIIIIIIIIIIIIIIIIIIIIIIIIIIIIIIIIIIIIHIIIIIIIIIIIIIIIIIIIIIIIIHIIIIIIIIIIIIIIIIIIIIIIIIDDDDD
@HISEQ:969:HM2KJBCX2:2:1101:14107:32661 2:N:0:ACTATGCA
CAGGATTCGTACCCCAACTATCCCTATTAATCATTACGGTGATCCTAGAAACCAACAAAATAGAACCATGCCGTCCTATTCTATTATTCCATGCTAATGTATTCGAGCAAAAATGCCTGCTTTAAACACTCTAATTTTTTCAAGGTAAAGGTCCTGGATCCGCAAGACACCCAATAAAGGACATCAAGTTTCTCCAGAAGGTGAGAAATCAACAGTAACAGTTCATACCCCTTAAGGCATGACCATCACGTCAATCCCGAAATTCAACTACGAGCTTTTTAACTGCAACAACTTTAATATACGCTATTGGAGCTGGAATTACCGCGGCTGCTGGCACCAGACTTGCCCTCCAA
+
DDDDDIIIIIIIGHIIIIIIIIIIIIIIIIHIIIIIIIIIIIIHIIHIIIIIIIIIIIIHHHFHHIIIIIIIIIIIIIHHHIHHIHIIIIHIIHIHHHHHIFHIHIIIIIIHIIHHHIHIIIIIHIIIIIIIIIIHHIIIIIIIIIIIIIIIIIIHIIIIIIHIHIIIIIHHIIIIIIIIIIHHIIIIIIIIIIIIIIIIHIIIIIIIIIIIIIIIIHIHIIIHIIIIIHIIIIIIIIIIIHIIIIIIIIHDIHHIIIHIIIIIHIIIIHIIIIIIIIIIIIIIIIIIIIHIIIIIHHCHGIIIGIIIIIIIIIIIIIIIIIIIIIIIIIIIIIIIIIIIIIIIIIIIDDDDD
@HISEQ:969:HM2KJBCX2:2:1101:4062:31323 2:N:0:ACTATGCA
CAGGATTCGTACCCCAACTATCCCTATTAATCATTACTTCAGTCCTAGAAACCAACAAAATAGAACCGAAGTCCTAAATTATTATTCCATGCTAATGTATTCAAGGCATAAGCCTGCTTTAAACACTCTAATTTTTTCAAAGTAATAGAGCTAGATCGCGACGACAACCCAGTGAAGGGCGCCGCCGTTTTCTAGCAGGATGGCAGACACGCGCCAGCACTCACACTCGTAACCGAGGCGGGCCAGGTGCGTCAAACCAGAAATCCAACTACGAGCTTTTTAACTGCAGCAACTTTAATATACGCTATTGGAGCTGGAATTACCGCGGCTGCTGGCACCAGACTTGCCCTCCAA
+
DDDDDHIIIIIIIIIIIIHIIIIIIIIIIIIIIIIIIIIIIHIIIIIIIIIIIIIIGGHHIHHHIIIGGIHHIGIIGIIIIIIIHHIIGIIFHHIHIHFHHDHHHIIIIIIIIHIIIIHHHIHHHIIIIIIIIIIIIIIIHIHIHIIIIIIIIIIIIIIIHHHIIIHHIHIIIIIIIIIIIIIIIIIGIIIIHIIIIIIIIIIIIIIIIIIIIIIIIIIIIIIIIIIIIIIIIIIIIHIIIIIIIIIIIIIHGIIIIIIIIIIIIIIIIIIIIIIIIIIIIIIIIIIIIIIIIIIIIIIIIIIIIIIIIIIIIIIIIIIIIIIIIIIIIIIIIIIIIIIHIIIIIIIIIDDDDD
@HISEQ:969:HM2KJBCX2:2:1101:10777:32448 2:N:0:ACTATGCA
CAGGATTCGTACCCCAACTATCCCTATTAATCATTACTTCAGTCCTAGAAACCAACAAAATAGAACCGAAGTCCTAAATTATTATTCCATGCTAATGTATTCAAGGCATAAGCCTGCTTTAAACACTCTAATTTTTTCAAAGTAATAGAGCTAGATCGCGACGACAACCCAGTGAAGGGCGCCGCCGTTTTCTAGCAGGATGGCAGACACGCGCCAGCACTCACACTCGTAACCGAGGCGGGCCAGGTGCGTCAAACCAGAAATCCAACTACGAGCTTTTTAACTGCAGCAACTTTAATATACGCTATTGGAGCTGGAATTACCGCGGCTGCTGGCACCAGACTTGCCCTCCAA
+
DDDDDIIIIIIIIIIIIIIIIIIIIHIIIIIIIIIIIIIIIHIIIIIHIIIIHHIIIHIIIIIHIIIIIIIIIIIIIIIIIIIGIIIIHIIGIIIIIIIIIGHIIIIIIIIIHIIIHIIIIIIHIIIHHIIIIIIIIIIHIIIIIIIIIIIIIIIIIIHIHIIIIIIIIIIIIIIIIIIIGIIIIIIIIIIHHHIIIIIIIIIIIIIIIIIIIIIIIIIIIIIIIIIIIIIIIIIIIIIIIIIIIIIIIIIIIIIIIIIHIIHIIIIIIIIIIIIIIIIIIIIIIIIIIIIIIIIIIIIIIIIIIIIHHIIIIIIIIIIIIIIIIIIIIIIIIIIIIIIIIIIIIIIIIDDDDD
@HISEQ:969:HM2KJBCX2:2:1101:5053:32619 2:N:0:ACTATGCA
CAGGATTCGTACCCCAACTATCCCATTAATCATTACTTCAGTCCTAGAAACCAACAAAATAGAACCGAAGTCCTAAATTATTATTCCATGCTAATGTATTCAAGGCATAAGCCTGCTTTAAACACTCTAATTTTTTCAAAGTAATAGAGCTAGATCGCGACGACAACCCAGTGAAGGGCGCCGCCGTTTTCTAGCAGGATGGCAGACACGCGCCAGCACTCACACTCGTAACCGAGGCAGGCCAGGTGCGTCAAACCAGAAATCCAACTACGAGCTTTTTAACTGCAGCAACTTTAATATACGCTATTGGAGCTGGAATTACCGCGGCTGCTGGCACCAGACTTGCCCTCCAA
+
DDDDDIIIIIIIIHHIIIIIIIIIIIIIIIIIIIII?@GHIIIIIHIIIIHIIIIIHHGHHIIIIIGHHHHIIIIIIIHIIIGIIIGHHHHHHIHIIIIIIFHIGHIIHIIHHIIHIIIIIHIIIIHHHEHEHIIIHIIIIIIHIIHHHHIIGHGIHIIHIIHIHIIGIHIIIIIIHIIIIIIIIIIIIIIHIIIIIIIIIIHIIIIIIIIHHGIIHFHHHIIIIGIIIIIIIIIIIIIIGIIIIIIIHIIHIIIHIIIIIHHIIIIIHHIIHIIIIIIIHHIIIIIIIIIHIIIIIIIHIIIIIIIIIIIIIIIIIIIIIIIIIIIIIIIIIIIIIIIIIIIIIIIIDDDDD
@HISEQ:969:HM2KJBCX2:2:1101:8461:31764 2:N:0:ACTATGCA
CAGGATTCGTACCCCAACTATCCCTATTAATCATTACGTCAATCCTAGAAACCAACAAAATAGGATCAACGTCCTATTTCATTATTCCATGCTAATGTATTCAAGCGCGAGCCTGCTTTAAACACTCTAATTTTTTCAAAGTAACAGTCCTGATTCCCCACCACACCAAATTAATGACATGATGGTTCGTCAGAAGGTAGAAATCAGTAACACCAGTACGTACCGAAGGCACGACCAGCGTACTAATCCCGAAATTCAACTACGAGCTTTTTAACTGCAACAACTTTAATATACGCTATTGGAGCTGGAATTACCGCGGCTGCTGGCACCAGACTTGCCCTCCAA
+
DBDDDIIIIIIHHIIIIIIHIGHIIHIHHHHIHIIIIIIIIIIIIIIIEHIIIIIIIIIHIEFHHIIIHHHHIGIIIIIIHIIIHHIHIIIIHIHIIIIIIGIHHHHIIIIIIHIIIHIIHIHIIIIHHIIIIIIIIIHIIIIHIGHIHIIHHIIIIHHIIIIIIIIIHIIIIIIIHIIIIIIIHHGIIIIIIIIIIIIIIIIHIIIHHIIIHIIIIIIIIIGGIIIIIIIIIIIIIIIIIIIHHHIIIIIIIIIIIIHIIIIIIIIIIIIIIIIIIIIIIIIIIIIIIIIIHIIIIIIIIIIIIIIIIIIIIIIIIIIIIIIIIIIIIIIIIIIIIIIIDDDDD
@HISEQ:969:HM2KJBCX2:2:1101:12989:32719 2:N:0:ACTATGCA
CAGGATTCGTACCCCAACTATCCCTATTAATCATTACGTTGTACCTAGAAACCAACAAAATAGGTTCGAACGTCCTATTTCATTATTCCATGCTAATGTATTCAAGCGTTTGCCTGCTTTAAACACTCTAATTTTTTCAAAGTAACAGTCCTGACTCCCCACGACACCAAATTAATGACATCATGGTTCATCAGAAGGGAGGAATCAACGACCCCAGTGCGTACCGAAGGCACGACCGACGTATTGATCCCGAAATTCAACTACGAGCTTTTTAACTGCAACAACTTTAATATACGCTATTGGAGCTGGAATTACCGCGGCTGCTGGCACCAGACTTG
+
DDCADIIIIIIIIIIIIHIIIIIIIHIIIIIIIIIIIGIIIIIIIIIIIIIIIIIIIHIIIHIGIIIIHIHIIIIIIIIIIIIIIIIIHIIHIIIHIIIIIHHIIIIHIIIIIIIIIIIIIIIIIHIHHIHHIIIHIIIIIIIIHIIIIIIIIIIIIIIHIIIIIIIIIIIIIIIIIIIIIIIIIIIHIIIIIIIIIIIIIHIIIIIIIIHIIHIIIIIIIIIIIIIIIIIIIIIHFGIIIHHIIIIHIIIHIIIIIIIIIIIIIIIIIIIIIIIIIIIIIIIHHIIIIIIIIIIIIHIIIIIIIIIIIIIIIIIIIIIIIIIIIIIIIIIIIDDDDD
@HISEQ:969:HM2KJBCX2:2:1101:18433:32944 2:N:0:ACTATGCA
CAGGATTCGTACCCCAACTATCCCTATTAATCATTACGTCAATCCTAGAAACCAACAAAATAGGATCAAACGTCCTATTTCATTATTCCATGCTAATGTATTCAAGCGTTAGCCTGCTTTAAACACTCTAATTTTTTCAAAGTAACAGTCCTGTTTCCCTGCAACACCAAATTAATGACATTACAGTTCTTCAAGAAGGAGGAACCAGTAAAGCCAGTACATACCAGAGGCACGACCAACCTACTAATCCCGAAATTCAACTACGAGCTTTTTAACTGCAACAACTTTAATATACGCTATTGGAGCTGGAATTACCGCGGCTGCTGGCACCAGACTTGCCCTCCAA
+
DD@BDCEC@HH1<C?EHIIIGIC@@CEGHCHCHCHHHIH10DEHCFFHE@GHHHHIIICHHGC@H?EHHF@ECF@EGEHH?HFHFHH?1DGFCHHHHHIIHC@GGHIIEBH?2@HGGHCHHIC6FHHGGGHCGFHHHCFG?CFHH?DGCEGC@GFHFEHFGIHHG<<EGCHFGIIHHEHHG@HEHIHIHCFGHHEHHH:H?HGDFFHGIIIHHEHIIIHFEIHEHFHGHIIIHEHHGH8GHHFAEH@GIFCG<HHG?FG@CGE@<<ECHFHHHIHHCGHIHHGHIIIHHIHDHG?HIIIHGEFIIHEEHHIHHHHHHHHHIHIIHIIHIHIIHGHHHEHDGDDDDD
@HISEQ:969:HM2KJBCX2:2:1101:17001:33547 2:N:0:ACTATGCA
CAGGATTCGTACCCCAACTATCCCTATTAATCATTACTTCAGTCCTAGAAACCAACAAAATAGAACCGAAGTCCTAAATTATTATTCCATGCTAATGTATTCAAGGCATAAGCCTGCTTTAAACACTCTAATTTTTTCAAAGTAATAGAGCTAGATCGCGACGACAACCCAGTGAAGGGCGCCGCCGTTTTCTAGCAGGATGGCAGACACGCGCCAGCACTCACACTCGTAACCGAGGCGGGCCAGGTGCGTCAAACCAGAAATCCAACTACGAGCTTTTTAACTGCAGCAACTTTAATATACGCTATTGGAGCTGGAATTACCGCGGCTGCTGGCACCAGACTTGCCTCCAA
+
DDDDDGHIIIHHIIIIIIIIIIIIIIIIIIIIIIIIIIIIIIIIIIIIIIIIIIIIIHIIIIHIIIIHHHHHHHIIIIHIIIIIIHIIIIHIFHIIIIIHHDGHHHHIIIIIIIIIIIHIHIIIIIIIIIIIIIIHIIHIIIIHIIHIHIIIIHHIIIIIIIIIIIHHIHHIIHHHIIIIIIIIIHIIIHIHIIIIIIIIIIIIIIIIHIIIHIIIHIIIIIIIIIIIIIIIIHIIIIIIIIIIIIIIIHHFIIIIIIIIIGIIIIIIIIHIIIIIIIIIIIIIIIIIIIIIIIIIIIIIIHIIIHHHHIIIIIIIIIIIIIIIIIIIIIIIIIIIIIIIIIIIIIIIDDDDD
@HISEQ:969:HM2KJBCX2:2:1101:8602:33770 2:N:0:ACTATGCA
CAGGATTCGTACCCCAACTATCCCTATTAATCATTACGTCGATCCTAGAAACCAACAAAATAGAATCAAACGTCCTATTTCATTATTCCATGCTAATGTATTCAAGCGTGCGCCTGCTTTAAACACTCTAATTTTTTCAAAGTAACAGTCCTGATTCCCCACGACACCAAATTAATGACATCGCGGTTCTTCAGAAGGTAGGAACCAATAATGCCAGTGCGTACCGAGGCACGACCGACAATCTGATCCCGAAATTCAACTACGAGCTTTTTAACTGCAACAACTTTAATATACGCTATTGGAGCTGGAATTACCGCGGCTGCTGGCACCAGACTTGCCCTCCAA
+
ABDDDIIIIHIECGEHIH?GHGGHHEHIHIIHIIIGHIHIHHIHHHIIIIIHFEHHIIIIIHHHHHHICHFHIIIHHIIHEGHHHHHGHHHIGHIIHIHHHIHHHHIIIGHIHHGIHHIIHHIIIIHHIHHHIIHIIHHHHIIIHHHIHHIIIIIIIIHIHIIIIIIHIIIHHHHHIHHHIIIHHIHGIIIIIIIIHIIIHIGHIIIHHIIIIIIIIIIIHEIIIIIIGHIIHIIHIIIIIHHHIIIIIIIIIIIIIIIIIHIIHIIIIIIIIIIIIIIIHIHIHIIIIIIHHIIIIIIIIIIIIIIIIIHIIIIIIIIIIIIIIIIIIIIIHIIIIIIIDDDDD
@HISEQ:969:HM2KJBCX2:2:1101:14133:33520 2:N:0:ACTATGCA
CAGGATTCGTACCCCAACTATCCCTATTAATCATTACGGTGATCCTAGAAACCAACGAAATAGAATCAGTCCGTCCTATTTCATTATTCCATGCTAATGTATTCAGACGATAGTCTGCTTTAAACACTCTAATTTTTTCAAAGTAACAGCCCTGATTTCCCATCACACCAAATAAATGGCATGAAAGTTCCTCAGAAGGTAGAGATCCATCTCACCAGTGCAGACAATTAAGCCTGACCAATGGGTAGACCCCGAAGTTCAACTACGAGCTTTTTAACTGCAACAACTTTAATATACGCTATTGGAGCTGGAATTACCGCGGCTGCTGGCACCAGACTTGCCCTCCAA
+
DDDDDHIIIIIIIIIIIIIIIIIIIHIIIIIIIIHIIIIIIIIIIHIIIGIIIIIIIIHIIIIIIIIIIIHIIHIIIIIIIIIHIIIIIIIIIIIIIHIIIIIIIIIIIIIIIHIHIIIIIIIIIIIIIIIIIIIHIIIHIIIHIIIHIIIIIIIIIIIIIIIIIIIIHIIIIIIIHHHIIIIIIIIIIIIIIIHIIIIIIIHIIIIIHHHIIIIIIIIIIIIIIIIIIIIIIIIIIIIIIIIIIHGIIGIIIIIIIIIIIIIIIIIIIIIGIIIIIIIIIIIIIIIIIIIIIIIIIIIIIIIIIIIIIIIIIIIIIIIIIIIIIIIIIIIIIIIHIHHIIIIDDDDD
@HISEQ:969:HM2KJBCX2:2:1101:1419:33874 2:N:0:ACTATGCA
CAGGATTCGTACCCCAACTATCCCTATTAATCATTACGTCAATCCTAGAAATCAACAAAATAGGATCGAACGTCCTATTTCATTATTCCATGCTAATGTATTCAAGCGTTAGCTTGCTTTAAACACTCTAATTTTTTCAAAGTAACAGTCCAAATTCCCCAAAACACCAAATTAATGGCATTAAGGTTCATCAGGAAGGAGGAATCAGTGAGACCAGTACATACCAGAGGCATGACCAACCTACTAACCCCGAAATTCAACTACGAGCTTTTTAACTGCAACAACTTTAATATACGCTATTGGAGCTGGAATTACCGCGGCTGCTGGCACCAGACTTGCCCTCCAA
+
CDDDDIIIIIIIIIIIIIIIIIIIIIIIIIIIIIIIIIIIIIIIIIIIIIIIIIHIIIIIIHHIGIIIIIIHIIIIIIIIIIIIIIIIHHIIIIIIIIIIIIHIIIIIIIIIIIIIIIIIIHHHIHIIIIIIIIIIIIIIHIIIIIIIIIIIIIIIIIIHIHHIIIIIIIIIIIIIIIIIIIIIIIIIIIIIIIIIIIIIIIIIHIHIIIIIIIIIIIIIIIIIIIIIIIIIIIIIIIHIIHHGGHIIIIIHIIIIHIIIIIHIIIIIIIIIIHHIIIIIIIIIIIIIIIIIIIIIIIIIIIIIIIIIIIIIIIIIIIIIIIIIIIIIIIIIIIIIIIIIIDDDDD
@HISEQ:969:HM2KJBCX2:2:1101:16411:33817 2:N:0:ACTATGCA
CAGGATTCGTACCCCAACTATCCCTATTAATCATTACGGTGATCCTAGAAACCAACAAAATAGAACCATGCCGTCCTATTCTATTATTCCATGCTAATGTATTCGAGCAAAATGCCTGCTTTAAACACTCTAATTTTTTCAAGGTAAAGGTCCTGGTTCCACATGACACCCAATTAAGGACATCATGCTTCTCCAGAAGGTGAGAAATCAACTGCGACAGTTCATACCCCTTAAGGCACGACCATCACGTCAATCCCGAAATTCAACTACGAGCTTTTTAACTGCAACAACTTTAATATACGCTATTGGAGCTGGAATTACCGCGGCTGCTGGCACCAGACTTGCCCTCCAA
+
<@B@DHH<GHH1<11EHGGHH1D1D1DHCCGEFFHH?EHHCGF<<C@@<FED1CHEGHGHH@FFEH?GF11<CG/<D1DF@GHHICHHD<<1@1CGFHIHH@D1EGH?HHHHHC1FD@HIIHCCGH81G@ADCHGEEHGHEF1ADFCGHHI??@FIFHE<GEG<CC=GC0EGHHHIH<@G?HGCHH<EF@EG@#ECHGC.<:FDHCFFFCEHDHH3GFE@CHFHGH@@CEIHCD1@IHC@CEFFFC<01C<D<</<<1EG<<1G<0<<<0<<<CCC@IIGCFHEGCHEGCCD1CEEIHIIHHCEHIHHFEG1D<1HCCCCCC//@F@E?GECCEIHHFEHEHG@C0C@DD<0
@HISEQ:969:HM2KJBCX2:2:1101:6847:34101 2:N:0:ACTATGCA
CAGGATTCGTACCCCAACTATCCCTATTAATCATTACGTTGATTCTAGAAACCAACAAAAATAGAATCTAACGTCCTATTTCATTATTCCATGCTAATGTATTCAAGCGCGTGCCTGCTTTAAACACTCTAATTTTTTCAAAGTAACATCCTGACTCCCCACAACATCAAATTAATGACATCATGATTCATCAGAAGGGAGAAATCAATGACATTAGTACGTACCAAAGGCACGACCGACGTATTGATCCCGAAATTCAACTACGAGCTTTTTAACTGCAACAACTTTAATATACGCTATTGGAGCTGGAATTACCGCGGCTGCTGGCACCAGACTTGCCCTCCAA
+
DDDDDIIIIIIIIIIIIIIIIIIIIIIIIIIIIIIIIIIIIIIIIIIIIIIHIIIIIIIIIIIHHIIIIIIGIIHIIIIIIIIIIIIIIIGIIIIIIIIIIIIIIIIIIIHIHIIIIIIIIIIIIIIIIIIHIIIIIIIIIIIIHIIIIIIIIIIIIIIIIIHIIIHIIIIIIIIIIIIIIIIIIIIIIIIIIIIIIIIIIIIIIIIIHIIIIIIIIIIIIIIIIIIIIIIIIHIIIIIIIIIIHIHIIIIIIIIIIIIIIIIIIIIIIIIIIIIIIIIIIHIIIIIIIIIIHIIIIIIIIIIIIIIIIIIIIIIIIIIIIIIIIIIIIIIIIIIIIIIIIDDDDD
@HISEQ:969:HM2KJBCX2:2:1101:17790:34622 2:N:0:ACTATGCA
CAGGATTCGTACCCCAACTATCCCTATTAATCATTACGGTGATCCTGGAAACCAACAAAATAGAACCATGCCGTCCTATTCTATTATTCCATGCTAATGTATTCGAGCAAAAATGCCTGCTTTAAACACTCTAATTTTTTCAAGGTAAAGGTCCTGGATCCGCAAGACACCCAATAAAGGACATCAAGTTTCTCCAGAAGGTGAGAAATCAACAGTAACAGTTCATACCCCTTAAGGCATGACCATCACGTCAATCCCGAAATTCAACTACGAGCTTTTTAACTGCAACAACTTTAATATACGCTATTGGAGCTGGAATTACCGCGGCTGCTGGCACCAGACTTGCCCTCCAA
+
DDBDAHIIIIIIIFIIIIIGIIIHIIIIIHIHIIIIIIIIIHIHIIHIFIGIHHGHIHHIGGFHIIIHIIIIIIIIIIGIIIIIIGHIIIIIIHHHIIHIHDGHHIHIIIIIIIHIIHHIHHHFIIHIHIIIIIHHHHIIHIHIIHIHHHFGIHHHHHHIIHIIIIIIIIIHIIHIIIHIIIIIHHHHHHHHHIIIIIHIIHHIHIIIHHIIIIIIIIIIIIIIHIIIIGIIHIIIIIIIIIIIHIHHIIHFIIHHHIIIIIIIIIIIHIIIIHIIGHIIIIIIIIIIIIIIIHHIIIIHHHIIHIIIIIIIIIIIIIIIIIIHIIIIIIIIIHIIIIIIIIIIIIIIDDDDD
@HISEQ:969:HM2KJBCX2:2:1101:3614:34866 2:N:0:ACTATGCA
CAGGATTCGTACCCCAACTATCCCTATTAATCATTACTCCGGTCCTAAAGGCCAACACAATAGGACCAAACTCCTTTCACGTTATTCCATGCTAATGTATTCAGAGCATAAGCTTGCATTGAGCACTCAAATTTTTTCAAAGTAACAGCGCCAGAACCGCGACCCAGCCAATTAAGGCCAGGAGCACACCGCTGACAAAAGGGACAGAAGGGCAGGTGCACACCGAGTAGGTGGACCGACCCTTACGACCCAAGAACCAACTACGAGCTTTTTAACTGCAACAACTTAAATATACGCTATTAGAGCTGGAATTACCATAGCTGCTGGCACCAGACTTGCC
+
DDDDCIIHIIIIHHHHHIHIIHIHIIIIIIIIIIIHHIIIIIIIGIHIIIIHIIIIIGIIHIEHHHHIHHHHGHEHIGHIIIIIIII?FGIHIIIIIIIIIIIIIHIEHHHIIIIIHHIHIHHHIIIIIIIIIIIIIIIIIHIIIHHIHHIHHIHHHIIIHIIIIIIIIIIIIHHHGFIIIHIIIIIHIIIIIHIIIIIIIIIIIIIIIIIIIIIIHIIIIIIIIIIIIHIIIIHHHHEIIIIIHIIIIIIIIIHIHHHGHIIIIIIIIIIIHIHIIIIIIIIIIIIIIHHIHGIIIIIIIIIIIIIIIIIIIIIIIIIIIIIIIIIIIIIIIIIDDDDD
@HISEQ:969:HM2KJBCX2:2:1101:12129:34684 2:N:0:ACTATGCA
CAGGATTCGTACCCCAACTATCCCTATTAATCATTACTTCAGTCCTAGAAACCAACAAAATAGAACCGAAGTCCTAAATTATTATTCCATGCTAATGTATTCAAGGCATAAGCCTGCTTTAAACACTCTAATTTTTTCAAAGTAATAGAGCTAGATCGCGACGACAACCCAGTGAAGGGCGCCGCCGTTTTCTAGCAGGATGGCAGACACGCGCCAGCACTCACACTCGTAACCGAGGCGGGCCAGGTGCGTCAAACCAGAAATCCAACTACGAGCTTTTTAACTGCAGCAACTTTAATATACGCTATTGGAGCTGGAATTACCGCGGCTGCTGGCACCAGACTTGCCCTCCAA
+
DDDDDIIIIIIIIIIIFIIHIIIIHIIIIIIHHHIIIIIIIIIIIIFIIIIHEHIIIFECHHEHHHHHIIIIICHHIGHHIIIIIIIHIIIHIIIIGIGHHFEHHHHIIIIIIIIHHIHIIHIHHIIIIIIHIIIIIHHFFEHIHIIIIIIIHIHIIIHHFHIIIIIIIIHIHIIIIIHIIIIIIIIIIIIIGIHHGIIHIIIIIIIIIIIIIIGIIIIIIIIIIIIIIIIIIIIIIIIIIIIIIHHIIGIHEIHIHIIIIIHGHIIIIIIIIIIIIIHIIIIIIIIIIIIIIIIIIIIIIHIIIIIIIIIIIIIIIIIIIIIIIIIIIIIIIIIIIIIIIIIIIIIIIDDDDD
@HISEQ:969:HM2KJBCX2:2:1101:5103:33808 2:N:0:ACTATGCA
CAGGATTCGTACCCCAACTATCCCTATTAATCATTACGTCAATCCTAGAAACCAACAAAATAGGATCAAACGTCCTATTTCATTATTCCATGCTAATGTATTCAAGCGTTAGCCTGCTTTAAACACTCTAATTTTTTCAAAGTAACAGTCCTGTTTCCCTGCAACACCAAATTAATGACATTACAGTTCTTCAAGAAGGAGGAACCAGTAAAGCCAGTACATACCAGAGGCACGACCAACCTACTAATCCCGAAATTCAACTACGGGCTTTTTAACTGCAACAACTTTAATATACGCTATTGGAGCTGGAATTACCGCGGCTGCTGGCACCAGACTTGCCCTCCAA
+
DDDDDIIIIIIIIIIIIIIIIIIIIIIIHIIIIIIIIIIIIIIIIIIIIIIIHIHIGIIIIIIGHHIIIIIIEHHHIIHIIIIIFIIIIIIIGHIIIIIIIIIIIIIIIIIIIIIIIHHIIIHIIIIHHIIIIIIIIIHHIIIIIIIIIIIIIHHFIIIIIIIHHIIIIIIIIIIIIIIIIIIIIGIIIIIIIIIIIIIIIIIIIIIIIIIHIIIIIIIIIIIIIIIIIIIIIIIIIIHIHIHHFIIHIIIIIIIIIIIIIIHIHGIIIIIIIIIIIIIIIIIIIIIIIIIIIIIIIIIIIIIIIIIIIIIIIIIIIIIIIIIIIIIIIIIIIIIIIIIIIDDDDD
@HISEQ:969:HM2KJBCX2:2:1101:18995:34183 2:N:0:ACTATGCA
CAGGATTCGTACCCCAACTATCCCTATTAATCATTACGGTGGTCCTAGAAACCAACAAAATAGAACCACAACGTCCTATTCTATTATTCCATGCTAATCTATTCAAGCAATAGCCCGCTTTAAACACTCTAATTTTTTCAAGGTAATGGTCCTGGCTCCCCAACACACCCAATAAAGGACATGCTGGCTCACCAGAAGGAAGACCCGACAGCAGACAGTACTCGCCAAAGACGGACCGCCCGGCCAGGCCTAAAATTCAACTACGAGCTTTTTAACTGCAACAACTTTAATATACGCTATTGGAGCTGGAATTACCGCGGCTGCTGGCACCAGACTTGCCCTCCAA
+
DDDDDIIIIIIIIIIIIIHGIIIIIIIIIIIIIIIIIIGIICEEFHHIIHHIIIHIIHIIIIHHEHIIIHIFIHGIIGHHHIIGIHIIHHIIIIGHIHIIHDGHIIHIIIIIGIHIGIHHHIIIIIIHIIIHHIIIHIIIIIIIIHIIIIIIHHHIIIIIIIIHHHHIIIIIIHHGIIHIIHIIIHHHH@EHIHHIHIHIHHIIIIIHIGIIIIHIIIIIIHIIIIIIGIIIIIIIIIIIIIIHGII=IHIIIIIIIIIIIIHIIIHIIIIIGIHIIIIIIIIIIIIIHIGIHHIIIHIIIIIIIIIIIIIIIIIIIIIIIHIIIIIIIIIIIIHIIIIIIDDDDD
@HISEQ:969:HM2KJBCX2:2:1101:6902:34932 2:N:0:ACTATGCA
CAGGATTCGTACCCCAACTATCCCTATTAATCATTACGTCGATCCTAGAAACCAACAAAATAGAATCAAACGTCCTATTTCATTATTCCATGCTAATGTATTCAAGCGTAAGCCTGCTTTAAACACTCTAATTTTTTCAAAGTAACAGTCCTGATTCCCCACGACACCAAATTAATGACATCGCGGTTCTTCAGAAGGTAGGAACCAATAATGCCAGTGCGTACCGAAGCACGACCAACAATTTGATCCCGAAATTCAACTACGAGCTTTTTAACTGCAACAACTTTAATATACGCTATTGGAGCTGGAATTACCGCGGCTGCTGGCACCAGACTTGCCCTCCAA
+
DDDDDIIIIIIIIIIHIIIIIIIIIIIIIIIIIIIIIIIIIIIIIIIIHIIIIIIIHIIIIIIGIIIIIHHIHHIIIIIIIIIIIIIIIHIIIIIIIIHIIHHIIIIIIIIHIIIIIIIIHIIIIIIIIIIIIIIIIIIIIIIIIIIIIIIIIIIIIIIIIIIIHIIIIIIIIIIIIIIIIIIIIIIIIIIIIIIIIIHIIIIIIHIIIIIIIIIIIIIIIIIIIIIIIIIIIIIIIIIIIIIIIIIIIIIIIIHHIIIIIIIIIIIIIIIIIIIIIIIIIIIIIIIIIIIIIIIIIIIIIIIIIIIIIIIIIIIIIIIIIIIIHIIIIIIIIIIIIIIIDDDDD
@HISEQ:969:HM2KJBCX2:2:1101:3636:35713 2:N:0:ACTATGCA
CAGGATTCGTACCCCAACTATCCCTATTAATCATTACGTCAATCCTAGAAACCAACAAAATAGGATCAAACGTCCTATTTCATTATTCCATGCTAATGTATTCAAGCGTTAGCCTGCTTTAAACACTCTAATTTTTTCAAAGTAACAGTCCTGTTTCCCTGCAACACCAAATTAATGACATTACAGTTCTTCAGAAAGGAGGAATCAGCGAGACCAGTACGTACCAATGGCACGACCAACCTGCTGACCCCGAAATTCAACTACGAGCTTTTTAACTGCAACAACTTTAATATACGCTATTGGAGCTGGAATTACCGCGGCTGCTGGCACCAGACTTGCCCTCCAA
+
DDDDDIIIHIIG?FHIIIIIHIICGHHIIIIIIHIIIIHIIIIIIIIIIIIIIGIIHHIHIIHII@GHHHFHEHHCHHHHIIIIIIIHHFHIIGGHIIGHHHHHHHIHFHHHHIHHIIIIHGGHEHEHHIIIIHHHGIIHIIIIIIIIIHHIGEHHIIIIIHIHIIHIIHIHHIHHHIIIIEHHHIGIIIHHHHIIIIIHIIIIHIHIIIIHHIIIHGFCHHHHHIHHHHIHIHHIIIIIHHHHFHEIHHHFHIIIIIHHIIIIIHHIHHHEEHIIHIIIIIHGIHEIIIIIIIIIIIIHHIIIIIIIIIIIIIIHHIIIIIIIIIIHHIHEIIIIIIIIIDDDDD
@HISEQ:969:HM2KJBCX2:2:1101:19791:35127 2:N:0:ACTATGCA
CAGGATTCGTACCCCAACTATCCCTATTAATCATTACTTCAGTCCTAGAAACCAACAAAATAGAACCGAAGTCCTAAATTATTATTCCATGCTAATGTATTCAAGGCATAAGCCTGCTTTAAACACTCTAATTTTTTCAAAGTAATAGAGCTAGATCGCGACGACAACCCAGTGAAGGGCGCCGCCGTTTTCCAGCAGGATGGCAGACACGCGCCAGCACTCACACTCGTAACCGAGGCGGGCCAGGTGCGTCAAACCAGAAATCCAACTACGAGCTTTTTAACTGCAGCAACTTTAATATACGCTATTGGAGCTGGAATTACCGCGGCTGCTGGCACCAGACTTGCCCTCCAA
+
DDDDDIIIIIIIHIIIIIIIHIIHIIIIIIIIIIIIIIIIIIIIHIIIIIIIIIIIIIIHIIHGIIIIIIIHIIIIIIIIIIIIHIICHIIHHIHIIIIHHDHEHHHIIIIIIIIIIIIIHIIIIIIIIIIIIHIIIIIIIIIIIIIGIIIIIIIIIIIIIIIIIHHIIHIIHIHHIIHIIIIIIIIIIHGG#IIIIIIIIIIIIIIIIIIIIIIIIIIIIIIIIIIIIIIIIIIIIIIIIIIIIIIIIIIIHIIIIIIIIIHIIIIIIIHIIIIIIIIIIIIIIIIIIIIIIIIIIIHIIIIIHHIIHIIHIIIIIIIIIIIIIIIIIIIIIIIIIIIGIHIIIIIIIDDDDD
@HISEQ:969:HM2KJBCX2:2:1101:14395:35531 2:N:0:ACTATGCA
CAGGATTCGTACCCCAACTATCCCTATTAATCATTACGGCGGTCCTAGAAACCAACAAAATAGAACCGCACGTCCTATTCTATTATTCCATGCTAATGTATCCGAGCAAAGGCCTGCTTTGAACACTCTAATTTTTTCAAAGTAAAAGTCCTGGTTCCCCGACACGGCCAGTGAAGGCCATGCGGCTCCCCAGAAGGAAAGGCCCGGCCGGACCAGTGCACGCGGTGAGGCGGACCGGCCAGCCAGGCCCAAGGTTCAACTACGAGCTTTTTAACTGCAACAACTTTAATATACGCTATTGGAGCTGGAATTACCGCGGCTGCTGGCACCAGACTTGCCCTCCAA
+
DDDDDIHIIIIIGIGIIIHIHIIIIIIIIIIIIIIIIIIIGHHIIIIIIIIIIIIIIIIIIIHIIIGHHGIHHIIIHIFHIGIIIHIIIIIIIIIIIHHHHHIIHHIIIIIIIIIIIIIIIIIIIIIHIIIIIIIIIHIIIIIIIIIIIHHIHIIIIIIIIIIIIHIHIIHHHHIHHGIHIIHHIHHIIHIIIIIIIIIIIIIIIIIIIIIIIIIIIIIIIIIIIIIIIIIIIIIIIIIIIIIHIIIIIIIIGIIIIIIIIIIIIIIIIIIIIIIIIIIIIIIIIIHIIIIIHIIIIIIIIIIIIIIIIIIIIIIIIIIIIIIIIIIIIIIIIHIIIIIIDDDDD
@HISEQ:969:HM2KJBCX2:2:1101:16224:35900 2:N:0:ACTATGCA
CAGGATTCGTACCCCAACTATCCCTATTAATCATTACTTCAGTCCTAGAAACCAACAAAATAGAACCGAAGTCCTAAATTATTATTCCATGCTAATGTATTCAAGGCATAAGCCTGCTTTAAACACTCTAATTTTTTCAAAGTAATAGAGCTAGATCGCGACGACAACCCAGTGAAGGGCGCCGCCGTTTTCTAGCAGGATGGCAGACACGCGCCAGCACTCACACTCGTAACCGAGGCGGGCCAGGTGCGTCAAACCAGAAATCCAACTACGAGCTTTTTAACTGCAGCAACTTTAATATACGCTATTGGAGCTGGAATTACCGCGGCTGCTGGCACCAGACTTGCCCTCCAA
+
<D@0<<11<<F<1<1DG0CG1DE@GC@GGGF@CECCGHHFHEHF1FFHH?EH?@CEEHIFHHHFHIIHDC/EFC1<1DC1<<CGCF<<F?E@1CFE1F@@GCFHH@EFCGHH?GHEHGHHHGIIHFFEHEFDEEHGFHEHIIHGIHH@EHHHFH51HHHHC9AHHHEHEEHHHGEDDDIHCCHIHHEEHHCIIHHHGFECHGHIHIIIIIIHHHHHGIHFEIHGHGEHGCHHHIHHDDHHEIHHHGIGIFGHHHIHHHHHIIHIGHHGECDHCHGIIHHHHEGC?HIIIIHGCCCCHHHHEGIHHHIHGHEGEG@CGHHHHHHHHDEIGHCHEIHHGHHHHIHIHHIIHB@BDD
@HISEQ:969:HM2KJBCX2:2:1101:20579:36072 2:N:0:ACTATGCA
CAGGATTCGTACCCCAACTATCCCTATTAATCATTACGGTGGTCCTAGAAACCAACAAAATAGAACCATGCCGTCCTATTTTATTATTCCATGCTAATGTATTCAAGCAAAAATGCCTGCTTTAAACACTCTAATTTTTTCAAAGTAAAGGTCCTGGTTCCCCGCGGCATCCAATTAAGGACATCGCGGTTCTCCAGAAGGTGAGAAATTGACTGCACCAGTTCATACCCCGTGAGGCACGACCGATGCGCCAATCCCGAAATTCAACTACGAGCTTTTTAACTGCAACAACTTTAATATACGCTATTGGAGCTGGAATTACCGCGGCTGCTGGCACCAGACTTGCCCTCCAA
+
DDDDDIIIIIIIHHIHGGIIIIIIIIIIIIIGIHHIIIIIIIIHIIIIIIIIIIIIIHHIIIIGHIIIIIHGHCHHIIIIIIIHIIIIIHGHHFHIIGIIIGHHHIHHHIIIHIHGHHCGIIHHHHHHIIHHHHHIHIHHHIIIHHEFHHHFHFHHIHGIIIIHIIHIHEIIIIHHGHIHHGIHHGHHHHIHHHHIIHHIIIIIIIHIGHIIHGIIHIIIIHIHHEHHIIHIHHIIIIGIHHIIGIIGHGHEHHHDIHG@GIHIIIHIIHIHEHIIHHIGGIIIIGIIIIIIIIIIIIIIIIIIIIIIIIHIHIIIIIIIIIHIIIIHIHIIIIIIIIIIIIIIIIIIDDDDD
@HISEQ:969:HM2KJBCX2:2:1101:8180:35175 2:N:0:ACTATGCA
CAGGATTCGTACCCCAACTATCCCTATTAATCATTACGGTGATCCTAGAAACCAACGAAATAGAACCATGCCGTCCTATTCTATTATTCCATGCTAATGTATTCGAGCAAAATGCCTGCTTTAAACACTCTAATTTTTTCAAGGTAAAGGTCCTGGTTCCACATGACACCCAATTAAGGACATCATGCTTCTCCAGAAGGTGAGAAATCAACTGCGACAGTTCATACCCCTTAAGGCACGACCATCACGTCAATCCCGAAATTCAACTACGAGCTTTTTAACTGCAACAACTTTAATATACGCTATTGGAGCTGGAATTACCGCGGCTGCTGGCACCAGACTTGCCCTCCAA
+
DCDDDIIIIIIIIIIIIIIIIIGIIIIIIIIIIIIIIIIIHIIIIIIIIIHIIHHIIIIIIEGEHIGHHHIIIIIIIIIIIIIIIIIIIHIIHHGHIIIIIGIIIIIHIIIIIIIIIIIIIIIIIIIIIHIIIIIHHHIIIIGIIIHIHHGIIIIHHIIHIIIIHHIIIIHIIIIIIIIIIIIIIIHIHHHHIIIIIIIIHGHHHIHIIIIIIIHIIIIIIHIHIIIIIIIHHIIIIIIIFIIIIIIIIIHIHHIIIIIIIIIIIIIIHHIIIIIIIIIIIIFIIIIIIIIIIIIIIIIHIIIIIIIIIIIIIIIIGIIIIIIIIIIIIIIIIIIIIIIIIIIIIIIDDDDD
@HISEQ:969:HM2KJBCX2:2:1101:6004:36648 2:N:0:ACTATGCA
CAGGATTCGTACCCCAACTATCCCTATTAATCATTACGTCGATCCTAGAAACCAACAAAATAGAATCAAACGTCCTATTTCATTATTCCATGCTAATGTATTCAAGCGTAAGCCTGCTTTAAACACTCTAATTTTTTCAAAGTAACAGTCCTGATTCCCCACGACACCAAATTAATGACATCGCGGTTCTTCAGAAGGTAGGAACCAATAATGCCAGTGCGTACCGAAGCACGACCAACAATTTGATCCCGAAATTCAACTACGAGCTTTTTAACTGCAACAACTTTAATATACGCTATTGGAGCTGGAATTACCGCGGCTGCTGGCACCAGACTTGCCCTCCAA
+
DBDDDGHHIHHIIIIHHHHHHIIIIHIIIIIIIIIHHIHIIIIIIIIIIIHIIIHHIHFHIIIIIIIIEHIIHHHHHGHIHIIIHIIHHEHHIIHIIHIIIHHHIIIIIHHIIIIIIHIIIIIHGIIIIIHHHIHIIIIHHIIIIIIIIIIIIIIIIIIIHHIHIHIIIIIHIIIIIIIIGIIIIIIHIHIGIHHIIIIIIIIIIIIIIHIIIIIIIIIIIIIIIIIIHHIIIIIIIIIIIIHHHIIIIIIIIHIIIIIIIHIIIIIIIIIIIHIIIIIIIIIIIIIIIIIIIIIIIIIIIIIIIIIIIIIIIIIIIIIIIIIIIIIIIIIHHGIIIIIIDDDCD
@HISEQ:969:HM2KJBCX2:2:1101:17639:36705 2:N:0:ACTATGCA
CAGGATTCGTACCCCAACTATCCCTATTAATCATTACTTCAGTCCTAGAAACCAACAAAATAGAACCGAAGTCCTAAATTATTATTCCATGCTAATGTATTCAAGGCATAAGCCTGCTTTAAACACTCTAATTTTTTCAAAGTAATAGAGCTAGATCGCGACGACAACCCAGTGAAGGGCGCCGCCGTTTTCTAGCAGGATGGCAGACACGCGCCAGCACTCACACTCGTAACCGAGGCGGGCCAGGTGCGTCAAACCAGAAATCCAACTACGAGCTTTTTAACTGCAGCAACTTTAATATACGCTATTGGAGCTGGAATTACCGCGGCTGCTGGCACCAGACTTGCCCTCCAA
+
DDDCDIIIIIIIIIIIIIIIIIIIIIIIIIIIIIIIIIIIIIIIIIIIIIIIIHIIIGHHIHHHIIIHHIIIIIIIGHIIIIIIHIIIIIIIGHIIIIIIIFHIIHHIIIIIIIIHIIHIIIIIIIIIIIIIIIIIIIIIHIIIIIIHHIIHHIIHIIIIHIIIIIIIIIIIHIIIIIIIIIIIIIIIIHIIIIIIIIIIIIIIIIIIIIIIIIIIIIIIIIIIIIIIIIIIIIIIIIIHIIIHIIIIIIIIGIIIIIIIIIIIIIIIIIIIHIHIIIIIIIIIIIIIIIIIIIIIIIIIIIIIIIIIIIIIIIIIIIIIIIIIIIIIIIIIIIIIIIIIIIIIIIIIIDDDDD
@HISEQ:969:HM2KJBCX2:2:1101:13268:36912 2:N:0:ACTATGCA
CAGGATTCGTACCCCAACTATCCCTATTAATCATTACGTCGATCCTAGAAACCAACAAAATAGAATCAAACGTCCTATTTCATTATTCCATGCTAATGTATTCAAGCGTAAGCCTGCTTTAAACACTCTAATTTTTTCAAAGTAACAGTCCTGATTCCCCACGACACCAAATTAATGACATCGCGGTTCTTCAGAAGGTAGGAACCAATAATGCCAGTGCGTACCGAAGCACGACCAACAATTTGATCCCGAAATTCAACTACGAGCTTTTTAACTGCAACAACTTTAATATACGCTATTGGAGCTGGAATTACCGCGGCTGCTGGCACCAGACTTGCCCTCCAA
+
ADDDDIIIIIIHIHIIIIIIIIIIIIIIIIIIIIIIIIIIIIIIIIIIIIIIIIIIIIIGIIIIIIIIIIHHHHHIIIIIIIIIIIIIIIIIIHIIIIIIIIIIIHIIIIIIIIIIIIIIIIIIIIIIIIIIIIIIIIIIIIIHIIIIHIIIIIIIIIIIIHIIIIIIIIIIIIIIIIIIIHIIIIIIIIIIIIIIIIIIIIIIIIIIIIIIIIIIIIIIIHIIIIIIIIIIIIIIIIIIIIIIIIIIIIIIIIHHIIIIIIIIIIIIIIIIIIIIIIIIIIIIIIIIIIIIIIIIIIIIIIIIIIIIIIIIIIIIIIIIIIIIIIIIIIIIIIIIIIIIDDDDD
@HISEQ:969:HM2KJBCX2:2:1101:18787:35879 2:N:0:ACTATGCA
CAGGATTCGTACCCCAACTATCCCTATTAATCATTACGGTGGTCCTAGACCAACAAAATAGAACCAACGTCCTATTCTATTATTCCATGCTAATCTATTCAAGCAAAAGCCCGCTTTAAACACTCTAATTTTTTCAAGGTAATGGTCCTGGTTCCCCGACACACCCAATAAAGGACATACCGGCTCACCAGAAGGATAGACCCGACAGCAGAACAGTACTCGCCAGAGACGGACCGTCCGGTCAGGCCTAAAATTCAACTACGAGCTTTTTAACTGCAACAACTTTAATATACGCTATTGGAGCTGGAATTACCGCGGCTGCTGGCACCAGACTTGCCCTCCAA
+
@BAAD@GHIIIIIHHDGCHCCHHHIHHHEHIEHIHICEHHHHHIIHECEFFHHIIIIGHIE1FEHCGHCGEHHG1CHHHHHHECE?CE@FGHCFHE@GHEHFHHFGHGE?HHC<CHCHHHHIFHHFEEGHIIGHFHEIHIIHHEHIIIIHFHIHDHHHHH<HHEHHHGAHHHHEIIIIIIIHEIHFCEHIIGHIIHGHHHIIIHHEIFHHEII<HGHHHDIIGHIIIIIIIIIIIIIIHHGIIIIIHHHIIIHFDHGHHHHHHHIIIHIIIIIIIHIIIIHGFHHEIIIIIIIHHHHGGIHIIHHFEIIIIIIIIIIIHGHHIIIIIIIIIIIIHIIIIDDDDD
@HISEQ:969:HM2KJBCX2:2:1101:3081:37629 2:N:0:ACTATGCA
CAGGATTCGTACCCCAACTATCCCTATTAATCATTACGTCGATCCTAGAAACCAACAAAATAGGGTCAAACGTCCTATTTCATTATTCCATGCTAATGTATTCAAGCGTGTGCCTGCTTTAAACACTCTAATTTTTTCAAAGTAACAGTCCTGATTCCCTATGACACCAAATTAATGACATCACAGTTCGTCAGAAGGTAGAAATCAATGATACCAGTTCATACCGGAGGCACGACCAATATATTGATCCCGAAATTCAACTACGAGCTTTTTAACTGCAACAACTTTAATATACGCTATTGGAGCTGGAATTACCGCGGCTGCTGGCACCAGACTAGCCCTCCAA
+
DDDDDIIIIIIHIIIIIIIIIIIIIIIIIIIIIHIIIIIIIIIHIIIIHIIIIIIIIIIIIHIIIIIIIHIGIIIIIIIIIIIIIIIIIII1DHIIIIIIIHIIIHIHIIIIIIIIIIIIHIIIIIIIIHIIIIIIIIIIIIIIIIIIIIIIIIIIIIIIIIIIIIIIIIIIIIIIIIIIIIIIIIIIIIIIIIIIIHIIIIIIIIIIIIIIIIIIIIIIIIIIIIIIIIIIHHIIIIIIIHHIGGIIIIIIIIIIIIIIIIHIIIIIIIIIIIIIIIIIIHIIIIIIIIIIIIIIIIIIIIIIIIIIIIIIIIIIIIIIIIIIIIIIIIIIIIIIIIIIIDDDDD
@HISEQ:969:HM2KJBCX2:2:1101:13373:37768 2:N:0:ACTATGCA
CAGGATTCGTACCCCAACTATCCCTATTAATCATTACATCGATCCTAGAAACCAACAAAATAGAATCGGATGTCCTATTTCATTATTCCATGCTAATGTATTCAAGCGTGAGCCTGCTTTAAACACTCTAATTTTTTCAAGGTAACAGTCCTAATTCCCCGTGACACCAAATTAATGGCATTACGGTTCTTTAGAAGGTGAGAAATCAATAATATCAGTACATACCAACGGCATGACCGAAACATTGATCCCGAAATTCAACTACGAGCTTTTTAACTGCAACAACTTTAATATACGCTATTGGAGCTGGAATTACCGCGACTGCTGGCACCAGACTTGCCCTCCAA
+
DDDDDIIHIIIIIIIIIIIIIIIHHIIIIIIIIIIIIIIIIHII=GHIIIIIIIIIIIIIIIIIIIIIHHIIIIIIIIIIIIIIIIIIIIIIIHIIIIIIIHIIIIIIIIIIIIIIIIIIIHIHIIIIIIIIIIIIIIIIIIIIIIIIHHIIIHHIHIIIIIIIIIIIIIIIIIIIIIIIIIIIIIIHIEIHIIIIIIHIIIIIIHIIIIIIIIIIIIIIIIIIIIIIIIIIIIIIIIIIIIIIIFIIIIIIIIIIIIIIIIIIIIIIIIIIIIIIIIIIIIIIIIIIIIIIIIIIIIHHGHIIIIIIIIIIIIIIIIIIIIIIIIIIIIIIIIIIIIIIIIDDDDD
@HISEQ:969:HM2KJBCX2:2:1101:2844:38698 2:N:0:ACTATGCA
CAGGATTCGTACCCCAACTATCCCTATTAATCATTACGTCGATCCTAGAAACCAACAAAATAGAATCAAACGTCCTATTTCATTATTCCATGCTAATGTATTCAAGCGTGAGCCTGCTTTAAACACTCTAATTTTTTCAAAGTAACAGTCCTGATTCCCCACAACACCAAATAAATGACATCATGGTTCGTCAGAAGGGAGAAACCAACAATACCAGTACGTACCGAGGCACGACCGACATGATGGTCCCGAAATTCAACTACGAGCTTTTTAACTGCAGCAACTTTAATATACGCTATTGGAGCTGGAATTACCGCGGCTGCTGGCACCAGACTTGCCCTCCAA
+
DDDDDHIIIIIHI?HHHHHIIIIIIGHIHIIHIIIEHHIIIIIIIIIIIIIIHHIHEHHHHIIHEHIIEHCHHHGIIIIIIIHI?HIIIHHIIIGIIIIIIGHHIIGIHHHHH@GHHHGHIIIHHHIIIIHFFHHGHHEGEHHHIIGEHEHHEHIIHHHIHIIIHIIIHHHIIIIHIHHHIIHHIIHHIIHIIIIIIIIIIIHHH6IIIIIHHIIIIIHIIHIIIHHHIIHIIIIIIIHHGIHHIGHCIHHIHFHHIIIIHHIHIIIIIIIIIIIIIIIIIIIIIIIIIIIIIIIIIIIIIIIIIIIIIIIIIHHIIIHIIIIIIIIIIIIIIIIIIIIIDDDDD
@HISEQ:969:HM2KJBCX2:2:1101:19806:38159 2:N:0:ACTATGCA
CAGGATTCGTACCCAACTATCCCTATTAATCATTACATCGATCCTAGAAACCAACAAAATAGAATCGGATGTCCTATTTCATTATTCCATGCTAATGTATTCAAGCGTGAGCCTGCTTTAAACACTCTAATTTTTTCAAGGTAACAGTCCTAATTCCCCGTGACACCAAATTAATGGCATTACGGTTCTTTAGAAGGTGAGAAATCAATAATATCAGTACATACCAACGGCATGACCGAAACATTGATCCCGAAATTCAACTACGAGCTTTTTAACTGCAACAACTTTAATATACGCTATTGGAGCTGGAATTACCGCGGCTGCTGGCACCAGACTTGCCCTCCAA
+
@DDAD1CGHHIECHHIC?FHHIEHHIICHHHHIHGEHGHHIFHEHHCHHIIHCGHHEGGEEHHIIC@0@CCFHGFCHHIHEHHICHHHFHEHEE1CDFFHH@DHG@GHDHH=CGEHIIFHIFGEDFIIIHHHHHHHHIHGHHIIGHEFHCFHHIH@HH@EHGDGFE0GIHFHHGH@<C?HECFE/EHEHFHHHHFHHHFH@ECCFHFGHEEHHHCF<:DHHEDECGD@16>FGBCDIHG?FFD<<1/HBE?EHH@EHF@GC<<<1@?G@EFG@EFIHIHHHHGCE@FGCD10<CC1EE@CHGFD?EHG@HHECE/<DDEGIHEHGIIHHGC<1CGCHEDGC?ADBD
@HISEQ:969:HM2KJBCX2:2:1101:14621:39176 2:N:0:ACTATGCA
CAGGATTCGTACCCCAACTATCCCTATTAATCATTACGGTGATCCTAGAAACCAACAAAATAGAACCATGCCGTCCTATTCTATTATTCCATGCTAATGTATTCGAGCAAAAATGCCTGCTTTAAACACTCTAATTTTTTCAAGGTAAAGGTCCTGGATCCGCAAGACACCCAATTAAGGACATCAAGTTTCTCCAGAAGGTGAGAAATCAACAGCGACAGTTCATACCCCTTAAGGCATGACCATCACGTCAATCCCGAAATTCAACTACGAGCTTTTTAACTGCAACAACTTTAATATACGCTATTGGAGCTGGAATTACCGCGGCTGCTGGCACCAGACTTGCCCTCCAA
+
DDDDDIHIIIHHIIIHIIIIIIIIIIIIHIIIIIIIIIIIIIIIIIIIIIHIIHHIIGIIIIIIIHIIIIHIGGHHIICHHIIIIGIIGIIIIIIHHIFHIGHHHIIEHFIHFHHHIIIIIIEHHHIHGIHFIGIIIIHIIIIIHHIIIIIIIIIIHHHHHIHIIHHIIIIIIIIIIIHIIHIIIHIHIHHIHEHEHHIIIIIIIIIIIIIIIIIIHHIHIIIIIIIIIIIIIHIHIIIIIIIIIIIHHHIHIHHHIIHHHHIIIIIHHEIIIIIIIIIIIIIIHIIIHIIIIGIIIIHEHIIIIIIIIIIIIIHIIIGIIIIIIIIIHIIIIIIIIIIHIIIIIIIIDCDDD
@HISEQ:969:HM2KJBCX2:2:1101:10627:39383 2:N:0:ACTATGCA
CAGGATTCGTACCCCAACTATCCCTATTAATCATTACGGTGATCCTAGAAACCAACAAAATAGAATCATGCCGTCCTATTTTATTATTCCATGCTAATGTATTCAAGCAAAATGCCTGCTTTAAACACTCTAATTTTTTCAAAGTAAAGGTCCTGGTTCCCCGCGACACCCAATTAAGGGCATCGCGGTTCTCCAGAAGGTGAGAAATTGACTACACCAGTTCATACCCCTTAAGGCACGACCGATGTGTCAATCCCGAAATTCAACTACGAGCTTTTTAACTGCAACAACTTTAATATACGCTATTGGAGCTGGAATTACCGCGGCTGCTGGCACCAGACTTGCCCTCCAA
+
DDDCDIIIIIIIIIIIIIIIIIHIIIHIIIIIIIIIIIIIIIIIIIIIIIIHIIIIIIIHIIIIIIIHIIIIIIIGIIIIIIIIIIIIIIIIIIIIIIGHIIIIIIIIIIIIIIIIIIIIHIIIIIIIIIIIHIIIIIIIIHHIIIIIIIIIIIIIIIIIIIIIIIIIIIIIIIHIIIIIIIIIIIIIIHIIIIIIIIIIIIIIIIIIIIIIIIIIIIIIIIIIIIIIIIIIIIIHIIIIIIIIIIIIHHGIIIIIIIIIIIIIIIIIIIIIIIIIIIIIIIIIIIIIIIIIHIIIIIGIIIIIIIIIIIIIIIIIIIIIIIIIIIIIIIIIIIIIIIIIIIIIIIIDDDDD
@HISEQ:969:HM2KJBCX2:2:1101:2752:39372 2:N:0:ACTATGCA
CAGGATTCGTACCCCAACTATCCCTATTAATCATTACGTGATCCTAGAAACCAACAAAACGGAACCACTGTCCTATTTCATTATTCCATGCTAATGTATTCAAGCAAATCAATGCCTGCTTTAAACACTCTAATTTTTTCAAAGTAAAAAATTCTAGTTCATTGAGACACCCATTAAGAACATCACAATTCACCAGAAGGTGAGAAATTGGCTACACCAGTTCATGCCCCTTAAGGCACGACCGATGCATCAATTCCGAAATTCAACTACGAGCTTTTTAACCGCAGCAACTTTAATATACGCTATTGGAGCTGGAATTACCGCAATGGCTGCTAACACCAGACTTGCCCTCCAA
+
DDDDDIIIIIIIHIIIIIIIIIIIIIIIIIIIIIIIIIIIIIIIIIIIIIIIIIIIIIIIIIIIIIIIIIIIIIIIIIIIIIIIIIIIIIHIIIIIIHIIIHHHHIIIIIIIIIIIIIIIIIIIHIIHIHIIHHHGHIIIIIIIIIHIHIHIHIIHIIIIIIIIIIIIIIIIIIHIIIIIIIIIIIIIIIIIHIIIIIIIIIIIIIIHIIIIIIIIIIIIIIIIIIHIIIIIIIIIIIIIIIIIIIIIIIIHGHHIIHIIIIIIIIIIIIIIIIIIIIIIIIIIIIIIIIIIIIIIIIIIIIIIIIIIIIIIIIIIIIIIIIIIIIIIIIIIIIIIHIIIIIIIIIHIIIDDDDD
@HISEQ:969:HM2KJBCX2:2:1101:11522:39064 2:N:0:ACTATGCA
CAGGATTCGTACCCCAACTATCCCTATTAATCATTACTTCAGTCCTAGAAACCAACAAAATAGAACCGAAGTCCTAAATTATTATTCCATGCTAATGTATTCAAGGCATAAGCCTGCTTTAAACACTCTAATTTTTTCAAAGTAATAGAGCTAGATCGCGACGACAACCCAGTGAAGGGCGCCGCCGTTTTCTAGCAGGATGGCAGACACGCGCCAGCACTCACACTCGTAACCGAGGCGGGCCAGGTGCGTCAAACCAGAAATCCAACTACGAGCTTTTTAACTGCAGCAACTTTAATATACGCTATTGGAGCTGGAATTACCGCGGCTGCTGGCACCAGACTTGCCCTCCAA
+
DDDDDHIIHHHHEEHGHHHHIIIHHIIIGHHHHHHIIICHIGGHHHHHEHHIIIIIIHHIIIHEEHIIIIICGHCHIHIIHHEHIIHHIIFHIIIIHEHHC<1FHGHHHHFCHGGHHHFHHIHGHIHHFH<FHHHGHIFHIHIHHIIEHHIIHHHGGEGGIHIHIHIHHHHHHHCGHGHEDCDEE>GH8EEEHIIHHHGIIHEHHHHIHI@CHIIIIHHCEHIHGFHIHHHDHDIHHIHHEEEFHGHGHCH?HGCEGHECHE@HC?FHHIIIHHHIIHHHEHEHHHHHEFIIIIIIHEHCHHHGDFCHGIHG@IHEHHIIHIHHCDHE?IIGIIHEFHEHHFIHIHHHGBB@D@
@HISEQ:969:HM2KJBCX2:2:1101:20418:39555 2:N:0:ACTATGCA
CAGGATTCGTACCCCAACTATCCCTATTAATCATTACGGTGGTCCTAGAAACCAACAAAATAGAACCATGCCGTCCTATTTTATTATTCCATGCTAATGTATTCAAGCAAAAATGCCTGCTTTAAACACTCTAATTTTTTCAAAGTAAAGGTCCTGGTTCCCCGCGGCATCCAATTAAGGACATCGCGGTTCTCCAGAAGGTGAGAAATTGACTGCACCAGTTCATACCCCGTGAGGCACGACCGATGCGCCAATCCCGAAATTCAACTACGAGCTTTTTAACTGCAACAACTTTAATATACGCTATTGGAGCTGGAATTACCGCGGCTGCTGGCACCAGACTTGCCCTCCAA
+
DCADDEGHHHHHHEH@CCGHIEHGHHHIHHHEGHIEHF0CGEHHEHG1GHFIIHHHHGHFEHH?HEHHE@?GHCCEHHG?1<CFHF1<11<11<CE<FHEHDH1GFEFHGEHFHH@EFHHIHIIHEGB<FC@FHIIHICF6FFFHEEIIIHHGHHIHHFFHGCHHEIHHE?GHG@EGEHHHHHIIHHIHIIIHCHHIIIIIIGI;HIIIIIHGHHEHFGGIFIHHIHDDEIGIGIIIIHHIIIIIIIIHFG@HDD?HGIHIIHHHHIIIIHEIHHIHEHIIIIIIHIHHEIHG?HIIHECHHHHIIIIHIHIIHHHHCIIIIIHHIHHIIIIIIIIIIHHHIFIIIIIDDDAA
@HISEQ:969:HM2KJBCX2:2:1101:9256:40064 2:N:0:ACTATGCA
CAGGATTCGTACCCCAACTATCCCTATTAATCATTACTTCAGTCCTAGAAACCAACAAAATAGAACCGAAGTCCTAAATTATTATTCCATGCTAATGTATTCAAGGCATAAGCCTGCTTTAAACACTCTAATTTTTTCAAAGTAATAGAGCTAGATCGCGACGACAACCCAGTGAAGGGCGCCGCCGTTTTCTAGCAGGATGGCAGACACGCGCCAGCACTCACACTCGTAACCGAGGCGGGCCAGGTGCGTCAAACCAGAAATCCAACTACGAGCTTTTTAACTGCAGCAACTTTAATATACGCTATTGGAGCTGGAATTACCGCGGCTGCTGGCACCAGACTTGCCCTCCAA
+
DDDDDIIIIIIIIIIIIIIIIIIIIIIIIIIIIIIIIIIIIIIIIIIIIIIIIIIIHIIIIIGHHIGHIHIHIIIIHHHHIIHIIGIHHHIGCDGHGFHHFDHIHIHHIIIHIIIHEHICHHIHHHIIIIIIIHHHIIHIHIGHIIIIIIIIHHGFHHIIIIIIIIHIIIIHIIHHIIIIIIIIIIIIHIHIIIIIIIIIHIHIIIIIIIIIHHHIIIIIIIIIIIIIIIIIIHIIIIIIHHIIIIIGIIHHGHHIIIIIIIIIIIIIIIIIIIIIIIIIIIIIIIIIIIIIHHIHIIIIIIIIIIIIIIIIIIIIIIIIIIIIIIIIIIIHIIIIIIIIIIIIIIIIIDDDDD
@HISEQ:969:HM2KJBCX2:2:1101:10684:39925 2:N:0:ACTATGCA
CAGGATTCGTACCCCAACTATCCCTATTAATCATTACTTCAGTCCTAGAAACCAACAAAATAGAACCGAAGTCCTAAATTATTATTCTATGCTAATGTATTCAAGACATAAGCCTGCTTTAAACACTCTAATTTTTTCAAAGTAATAGAACTAGATCGCGACGACAACCCAGCGAAGGGCGCCGCCGTTTTCCAGCAGGATGGCAGACACGCGCCAGCACTCACACACGTAACCGAGGCGGGCCAGGTGCATCAAACCAGAAATCCAACTACGAGCTTTTTAACTGCAGCAACTTTAATATACGCTATTGGAGCTGGAATTACCGCGGCTGCTGGCACCAGACTTGCCCTCCAA
+
0<DD?G11<<D1GHHIIIIHIIIIIIIIIIIIIII1FH<CG1<<<<11<GHCH1F@1DFH?1111<1/<F/<1<<<<1<11<FCFH11<111<<1D<111<11<1/<DC<<IHIIIIHHGHIHHF8GF1HIHHIHHHIIIHHHCGEHBD%GFCH8<DIIHGE.AIIIIIHGB.CIIIFE:----=IHEC.GD-G</D/IIHF</<//C/HHC00D0IIIIGIIHGD1HF0IIIHG=GGIIIIHGD1D1D<110D1IIIIHIIIIIIIIIIIIIIIIIIIIIIIIIGHG1IIIIIIIIIIIIIIIIIIIIIIIHIIIIIIIIIIIIIIIIIIIIIIIIIIHIIIIIIIIIDDDDD
@HISEQ:969:HM2KJBCX2:2:1101:1437:40641 2:N:0:ACTATGCA
CAGGATTCGTACCCCAACTATCCCTATTAATCATTACGGTGATCCTAGAAACCAACAAAATAGAACCATGCGTCCTATTTCATTATTCCATGCTAATGTATTCAGGCAATAGCCTGCTTTAAGCACTCTAATTTTTTCAAGGTAACAGTCCTGCTTCCCCAACGCACCAAATTAATGACATGATGGTTATTCAGAAGGTAGGAATCCATCACGCCAGTACAGACCCAAAAGCCCGACCAACGGATAAACCCCGAAATTCAACTACGAGCTTTTTAACTGCAACAACTTTAATATACGCTATTGGAGCTGGAATTACCGCGGCTGCTGGCACCAGACTTGCCCTCCAA
+
@B@@BHHHIIHI1DGH@GHIIIHHHEEHH?HIIIIHIG=FHEC?HIIIIIHIIIIIEHHEHH1FC1CFC@1<<CEE@F?HHHHGFHHHIHHHHE11DEGFHDGHHHFFHHGCHHHCG@6D8C%@EGHIIHICGHHHIIGC2ADHHHHFHFGHHIHHHHHH98HB..GGHHI?DHFHHHHHG<DE@F<CHHIIH:FCC?GGHCEHHEHGHHHECFGH<BHHH@HCCEAEG<GIIIIHHEHDEGEGD<@FHFHHEG1G@@HHHH=HGD1CEHG@@HIIHEIIHHIHDG?G?@D<E0EHHIHHHEEHIIIHHHG?IIIIIIIIHIHHEIHHIHHGHHGG?GIHHH@@@D0
@HISEQ:969:HM2KJBCX2:2:1101:19123:40465 2:N:0:ACTATGCA
CAGGATTCGTACCCAACTATCCCTATTAATCATTACGTCAATCCTAGAAACCAACAAAATAGGATCAAACGTCCTATTTCATTATTCCATGCTAATGTATTCAAGCGTTAGCCTGCTTTAAACACTCTAATTTTTTCAAAGTAACAGTCCTGTTTCCCTGCAACACCAAATTAATGACATTACAGTTCTTCAAGAAGGAGGAACCAGTAAAGCCAGTGCATACCAGAGGCACGACCAACCTACTAATCCCGAAATTCAACTACGAGCTTTTTAACTGCAACAACTTTAATATACGCTATTGGAGCTGGAATTACCGCGGCTGCTGGCACCAGACTTGCCCTCCAA
+
DDDDDIIIIIIIIIHFGHIIIIIIHIIIIIIIIIIIIIIHIIIIIIIIIIIIHHIIHIHHH@GFHHIHIIIHIIIIIIIIIIIIIIIIHIHGHIIIIIIIIIIIIIIIIIIIIIIIIIIIHHIIIIIIIIIIIIIIIIIHIHIIIIIIIIIHHIHIIIIIIIIIIIIIHGHIIIIIIHIIIIIIIIIHIIIIIIIIIIIIIIIIIIIIIIIIIIIIHIIIIIIIIIIIIIIIIIIIIHIIIHHIIIGIIIIIIIIIIIIIIIIIIIIIIIIIIIIIIIIIIIIIIIIIIIIIIIIIIIIIIIIIIIIIIIIIIIIIIIIIIIIIIIIIIIIIIIIIIIIIDDDDD
@HISEQ:969:HM2KJBCX2:2:1101:2520:40426 2:N:0:ACTATGCA
CAGGATTCGTACCCCAACTATCCCTATTAATCATTACTTCAGTCCTAGAAACCAACAAAATAGAACCGAAGTCCTAAATTATTATTCCATGCTAATGTATTCAAGGCATAAGCCTGCTTTAAACACTCTAATTTTTTCAAAGTAATAGAGCTAGATCGCGACGACAACCCAGTGAAGGGCGCCGCCGTTTTCTAGCAGGATGGCAGACACGCGCCAGCACTCACACTCGTAACCGAGGCGGGCCAGGTGCGTCAAACCAGAAATCCAACTACGAGCTTTTTAACTGCAGCAACTTTAATATACGCTATTGGAGCTGGAATTACCGCGGCTGCTGGCACCAGACTTGCCCTCCAA
+
DDDCDIIIIIHGHHIIIIIIIIIIIIIIIIIIHIIIIIIIIIIHIIIIIIIIIIIIIIIIIIIIHIHHIIIECHHIGIIIIIIIHIIIHIHEHGGIIIIIIDHHIIIIIIIGHHHGHIHIHIIIIHHHIIHIIIIIHIHHIIIIHIIHEIIIIIIIHIIIIIIIIIIIIIIHIIIIIIIIHIIIIIIIIIIIHIIGIIIIHIIIIIIIIHIIIIIIIIIIIIIIIIIIIIHIIIIIIIIIIIIIIIIIIIIIHIIIIIIIIIIIIIIIIIIIIIIIIIIIIHIIIIIIIIIIIIIIIIIIIIIIIIIHHIIIIIIIIIIIIIIIIIIIIIIIIIIIIIIIIIIIIIIIIDDDDB
@HISEQ:969:HM2KJBCX2:2:1101:10132:39580 2:N:0:ACTATGCA
CAGGATTCGTACCCCAACTATCCCTATTAATCATTACGGTGATCCTAGAAACCAACAAAATAGAACCATGCCGTCCTATTCTATTATTCCATGCTAATGTATTCGAGCAAAAATGCCTGCTTTAAACACTCTAATTTTTTCAAGGTAAAGGTCCTGGATCCGCAAGACACCCAATAAAGGACATCAAGTTTCTCCAGAAGGTGAGAAATCAACAGTGACAGTTCATACCCCTTAAGGCATGACCATCACGTCAATCCCGAAATTCAACTACGAGCTTTTTAACTGCAACAACTTTAATATACGCTATTGGAGCTGGAATTACCGCGGCTGCTGGCACCAGACTTGCCCTCCAA
+
DDDCDIIIIIIIIIIIIIIIIIIIIIIIIIIIIIIIIIIIIIIIIHIIIIIIHIIIHIIIIIIEHIIIIHIIIHIIIGIIIIIIIIIIGIIIIIIIIIIIIFHIIIIIIIIIHIIIIIIIIIIIIIIIIIIIIIIIIIIIIIIIIIIIIIIIIIIIIIIIIIIIIIIIIIIIIIIIIIIIIIIIIIIIIIIIIIIIIIIIIIIIIIIIIIIIIIIIIIIIIIIIIIIIIIIIIIIIIIIIIIIIIIIIIIHHIIIIIIIIIIIIIIIIIHIIIIIIIIIIIIIIIIIIIIIIIIIIIIIIIIIIIIIIIIIIIIIIIIIIIIIIIIIIIIIIIIIIIIIIIIIIIIIIDDDDD
@HISEQ:969:HM2KJBCX2:2:1101:11616:41031 2:N:0:ACTATGCA
CAGGATTCGTACCCCAACTATCCCTATTAATCATTACGGTGATCCTAGAAACCAACGAAATAGAATCAGTCCGTCCTATTTCATTATTCCATGCTAATGTATTCAGACGATAGTCTGCTTTAAACACTCTAATTTTTTCAAAGTAACAGTCCTGATTTCCCATCACACCAAATAAATGGCATGAAAGTTCCTCAGAAGGTAGAGATCCATCTCACCAGTGCAGACAATTAAGCCTGACCAATGGGTAGACCCCGAAGTTCAACTACGAGCTTTTTAACTGCAACAACTTTAATATACGCTATTGGAGCTGGAATTACCGCGGCTGCTGGCACCAGACTTGCCCTCCAA
+
DCDDDIIIIIIIIIIIIIIIIIIIIIIIIIIIIIIHIHHIIIIIIIIIIIIIIIIIIHIIIIHIHHIIIIIIIIIIIIIHHIIIIIIIHIIIIIIIIIIIIIIIIIIIIIIIIIHIIIIIIIIIIIIIIIIIIIIIIIIHHIIIIIIIIIIIIIIIIIIIIIIIIIIIIIIIIIIIIHIIIIIIIIHHIIIIIIIIIIIIIIIIIIIIHIIIIIIIIIHIIIIIIIIIIIIIIIIIIIIIIIIIIHFIIIIIIIIIIIIIIIIIIIIIIIIIIIIIIIIIIIIIIIIIIIIIIIIIIIIIIIIIIIIIIIIIIIIIIIIIIIIIIIIIIIIIIIIIIIIIIIIDDDDD
@HISEQ:969:HM2KJBCX2:2:1101:9455:40255 2:N:0:ACTATGCA
CAGGATTCGTACCCCAACTATCCCTATTAATCATTACGGTGGTCCTAGAAACCAACAAAATAGAACCACAACGTCCTATTCTATTATTCCATGCTAATCTATTCAAGCAATAGCCCGCTTTAAACACTCTAATTTTTTCAAGGTAATGGTCCTGGCTCCCCAACACACCCAATAAAGGACATGCTGGCTCACCAGAAGGAAGACCCGACAGCAGACAGTACTCGCCAAAGACGGACCGCCCGGCCAGGCCTAAAATTCAACTACGAGCTTTTTAACTGCAACAACTTTAATATACGCTATTGGAGCTGGAATTACCGCGGCTGCTGGCACCAGACTTGCCCTCCAA
+
D@@BBH@CHH?1D@1CGHIHIIHEEFHEH?C11DGE11CHE=EE1D<1C@CCGFHG1F?GHE<CGCFHCED0/D1<EC?C1<CGC1DCCCGHGHEF@EC@HEDHFHGGFGGH<@1>/HG6DFHHHH@FFGH5F?FCGE@FHH?GGIIHHEGGH<A?<?C5HHCC80HF0HHFHCIIHIIHG?EGHD.HB/D/GD/?HFEHGA0FH?IIHCHE@@C0<E@CIIH@F@CG@@EHHCF<?C=?DGD1<11@C@CGCGG@@IHHHC/GD<EIHG@HIHFE@G@FD@ED1CC?HHF0E<DHEFEHHF<<1EIIHEEHIIHHHCIHGCGCCCED11CEHF1HHH?HH?B<0D
@HISEQ:969:HM2KJBCX2:2:1101:6711:41210 2:N:0:ACTATGCA
CAGGATTCGTACTGCCCAACTATCCCTATTAATCATTACGGTGATCCTAGAAACCAACGAAATAGAATCAGTCCGTCCTATTTCATTATTCCATGCTAATGTATTCAGACGTTAGCCTGCTTTAACCACTCTAATTTTTTCAAAGTAACAGTCCTGATTTCCAATCACACCAAATTAATGACATGAAAGTTCCTCAGAAGGTAGAGATTTATCTCACCAGTACAGACAATTAAGCCTGACCAATGGGTAAACCCCGAAGTTCAACTACGAGCTTTTTAACTGCAACAACTTTAATATACGCTATTGGAGCTGGAATTACCGCGGCTGCTGGCACCAGACTTGCCCTCCAA
+
DDDA0GH?GEHIH@G@G1<E?CHHE1<C@<GH@1<111<D0<<1<CG1CFHHCGE@<EH10DFH1FE1<FH@F10<<CE1FCGH?G@G@1CDEHIGH?D<ECFD?<D;HFG?EEDEAHG<6<E?E$AEGCGGFB<CH9<BCC8E@?HC6@8C@AFHH0DG1F?DE7EHE?FG@?FH?GHC@/EGIIHFEFG<FHIIEGGGHGHHEFH@HG<7DCEFFGH@117D<CFGFHEHHDC@2ECD<DD@GFAG?HH??=HEFHHCG11C@EIIHHCDHIHG@@H?HHHFHHG<<1CGEIIHCC?HHHEHCHHHIIIIHFHE<C//HEIHHF@<@HFFCHFCC<C@HGHHF@B<B@
@HISEQ:969:HM2KJBCX2:2:1101:8851:40412 2:N:0:ACTATGCA
CAGGATTCGTACCCCAACTATCCCTATTAATCATTACGGTGATCCTAGAAACCAACAAAATAGAATCATGCCGTCCTATTTTATTATTCCATGCTAATGTATTCAAGCAAAATGCCTGCTTTAAACACTCTAATTTTTTCAAAGTAAAGGTCCTGGTTCCCCGTGACACCCAATTAAGGGCATCGCGGTTCTCCAGAAGGTGAGAAATTGACTACACCAGTTCATACCCCTTAAGGCACGACCGATGTGTCAATCCCGAAATTCAACTACGAGCTTTTTAACTGCAACAACTTTAATATACGCTATTGGAGCTGGAATTACCGCGGCTGCTGGCACCAGACTTGCCCTCCAA
+
BDDDDIIIIIIHHIIIHIIIIIIIHIIIIIIIIIIIIHEHC<CG?FEHFH1FCHHHIII@FGHIGEEFHHH@/EH<@FHHHHHIEHHFH11@E<FHHHIFHDFIIHGHHHHHHFHEHHHIIHHHHIIIIIIHGHHIIIGIIIIIHHHHHHHHHHIIIIIIHIIIIIHIIIIIIHHHIHHIIIIIHEHHHHIIIIIIIIIIIIIIIIHGIIIIIIIIIIIIIIIIIIIIHIIHIHHFIIIIIIGIIIIIIHHIIIIIIIIIIIHIIIHIIIIIIIIIIIIIIIIIIIIIIHHHHIIIIHIHIIIIIIIIIIIIIIIIIIIIIIIIIIIIIIIIHIIIIIIIIIIIIIIDDDDD
@HISEQ:969:HM2KJBCX2:2:1101:11647:41581 2:N:0:ACTATGCA
CAGGATTCGTACCCCAACTATCCCTATTAATCATTACGTCGATCCTAGAAACCAACAAAATAGAATCAAACGTCCTATTTCATTATTCCATGCTAATGTATTCAAGCGCGAGCTTGCTTTAAACACTCTAATTTTTTCAAAGTAACAGTCCTGATTTCCCGCGACACCAAATTAATGACATCGTGGTTCGTCAGAAGGGAGAAACCAATAATGCTAGTACGTACAAAGTACGACCGACATATTAGTCCCGAAATTCAACTACGAGCTTTTTAACTGCAACAACTTTAATATACGCTATTGGAGCTGGAATTACCGCGGCTGCTGGCACCAGACTTGCCCTCCAA
+
DADDDIHIIIHHIHIIIIHHIIIIIHIIIIIIIHIHHHIIIIIIIIIIIIHHHIIIIIIIIIIIIIIIIIICHEHHHIIIIIIIIIIIIIIIIHHIIIIIIIHIIIIIIIIIIIIHHHHIHIGIGIHHHIIIHIIIIIIIIIHIIIIIIIIIIIIIIIIIIIIIIIIIHIHHIIHGIIIIIIHIHIIIHIHIIIIIHIIIIIIIIIIHHIIHIIIIIHHGIIIIIHHIIIIIIIIHIIIIIIHHIHIHIIIIIIIIIIIIIIIIIIIHIIIIIIIIIIIIIIIIHIIIIHIHIIIIIIIIIIIIIIIIIIHIIIIIHIIIIIIIIIIIIIHIIIIIIHIDDDDD
@HISEQ:969:HM2KJBCX2:2:1101:5759:42246 2:N:0:ACTATGCA
CAGGATTCGTACCCCAACTATCCCTATTAATCATTACGTCAATCCTAGAAACCAACAAAATAGAATCAAACGTCCTATTTCATTATTCCATGCTAATGTATTCAAGCGTAAGCCTGCTTTAAACACTCTAATTTTTTCAAAGTAACAGTCCTGATTCCCCACGACACCAAATTAATGACATCGCGGTTCTTCAGAAGGTAGGAACCAATAATGCCAGTGCGTACCGAGGCACGACCGACAATCTGATCCCGAAATTCAACTACGAGCTTTTTAACTGCAACAACTTTAATATACGCTATTGGAGCTGGAATTACCGCGGCTGCTGGCACCAGACTTGCCCTCCAA
+
DDDDDIIIIIIIIIIIIIIIIIIIIIIIIIIIIIIIIIIIIIIIIIIIIIIIIIIIIIIGIIIHIIIIIIIIIIIIIIIIIIIIIIIHIIIIIIHIIIIIIHHIIIHHIIIHHHIIIIIIIIHIIIHIHIIIHHIHIIHHIIIIIHIIHIIIIHIIIIIIIIIIHIIIIIIIIIIIIHIIIIIIHIIIIIHIIIIIIIIIIIIIIIIIIIHIIIHIIIIIIIIIIIIHIHIIIIIIIIIIIHHGIIIIIHHIIIIIIIIIHHIIIIIIIIIIIIIIIIIIIIIIIFIIIIIIHIIIIIIIIIIIIIIIIIIHIIIIIIIIIIIIIIIIIIIIHIHIIIIIDDDDD
@HISEQ:969:HM2KJBCX2:2:1101:8551:42131 2:N:0:ACTATGCA
CAGGATTCGTACCCCAACTATCCCTATTAATCATTACGTTGATCCTAGAAACCAACAAAATAGAATCGAACGTCCTATTTCATTATTCCATGCTAATGTATTCAAGCGCGTGCCTGCTTTAAACACTCTAATTTTTTCAAAGTAACAGTCCTGACTCCCCACAACATCAAATTAATGACATCATGATTCATCAGAAGGGAGAAATCAATGACATTAGTACGTACCGAAGGCACGACCGACGTATTGATCCCGAAATTCAGCTACGAGCTTTTTAACTGCAACAACTTTAATATACGCTATTGGAGCTGGAATTACCGCGGCTGCTGGCACCAGACTTGCCCTCCAA
+
DBDDDIIIIIIHHIIIIIIIIIIIHIIIIIIHIIIIIHHIGHHIIIIIIIIIIIGIHIHIIIHIIIHIIHIIIHIIIIIGIIIIIIIGIHHIHHIIIHIIIIIHIHHHHIHGIHHHGIHHIIIIIIIIIIIIIIGHHIIIIIIIIIIIHIIIIIIIHIIIIIIIIIIIIIIIIIIIIHIHHHIHIIIIIIIIIIIIIIIIIIIIIIIHIIIIIHHIIHIIIIIIIIIIIIIIIIIIIIIIIIHHHHHFIIIHIIIHIIIIIIIIIHHIIIIIIIIIIIIHHEIIHFIIIIIIIHIIIIIIIIIIIIGIIIIGHHIIIHHHIIIIHIIIIIIIIIIIIIIIIDDDDD
@HISEQ:969:HM2KJBCX2:2:1101:4375:42606 2:N:0:ACTATGCA
CAGGATTCGTACCCCAACTATCCCTATTAATCATTACGGTGATCCTAGAAACCAACAAAATAGAACCATGCCGTCCTATTCTATTATTCCATGCTAATGTATTCGAGCAAAAATGCCTGCTTTAAACACTCTAATTTTTTCAAGGTAAAGGTCCTGGATCCGCAAGACACCCAATTAAGGACATCAAGTTTCTCCAGAAGGTGAGAAATCAACAGCGACAGTTCATACCCCTTAAGGCATGACCATCACGTCAATCCCGAAATTCAACTACGAGCTTTTTAACTGCAACAACTTTAATATACGCTATTGGAGCTGGAATTACCGCGGCTGCTGGCACCAGACTTGCCCTCCAA
+
DDDDDIIIIIIIIIIIIIIIIIIIIIIIIIIIIIIIIIIIIIIIIIIIIIIHHIIIIIIIIIHHIIIIIHGHHHIIIIIHIIIIIGIHHIIIIIIIIIIECCGHIIIHIIIIIHIIIIIIIIIIHIIIIHIIIIIIIIIGIIIIIIIIIHIIIIHIIIIIIIHIIIIIIIIIIIHHIIIIIHIIIIIIIIHIIIIIIIIIIIIIIIIIIIIIIIIIIHIIIIIIIIIIIIIIIIIIIIIIIIIIIIIIIIIHIIIIIIIIIIIIIHIIIHIHIIIIIIIIIIIIIIIIIIIIIIIIIIIIIIIIIIIIIIIIIIIIIIIIIIIIIIIIIIIIIIIIIIIIIIIIIIIIDDDDD
@HISEQ:969:HM2KJBCX2:2:1101:2188:41499 2:N:0:ACTATGCA
CAGGATTCGTACCCAACTATCCCTATTAATCATTACGGTGGTCCTTGAACCAACAAAATAGAACCACAACGTCCTATTCTATTATTCCATGCTAATCTATTCAAGCAAAAGCCTGCTTTAAACACTCTAATTTTTTCAAGGTAATGGTCCTGGCTCCCCGGCACGCGCAATTAAGCACATACCGATTCACCAGAAAGATAGACCCGACGACAGAACAGTACTCGCCAGAGACGGACCGTCCGGCCAGGCCTAAAATTCAACTACGAGCTTTTTAACTGCAACAACTTTAATATACGCTATTGGAGCTGGAATTACCGCGGCTGCTGGCACCAGACTTGCCCTCCAA
+
DDDDDHIIIIIHHIIIIIIIIIHIIIHIIIIHHIIIIIIIIIIHIIIIHIIHIIIIIIIIIIIIIIHGHIIHIHHHIIIIIIIHIIHIHIIHIIHIIIIHHHIIHHIGHGIHIIIHIHHIIIIIIIIHIEHHHIFDHIHIHHHIIHHHIIIEHHIHIIIIIIIIIIIIIHIIIIIIIHHHIIIIIIIIIIIIIIIIIIIHFIIIIIIHIIIIIHIIHHHHHHIIIIIIIIIHIIHGIIIIIIIHHIIHIIHIIIIIHIIIIIIIIIIIIIIIIIIIIIHIIHIIIIIIIIIIHHIHIIIHHHIIIHGIIIIIIIIIGIIIIIIIIIIIIGIIIIIIIIGIIDCDDA
@HISEQ:969:HM2KJBCX2:2:1101:3176:42903 2:N:0:ACTATGCA
CAGGATTCGTACCCCAACTATCCCTATTAATCATTACGGTGATCCTAGAAACCAACAAAATAGAACCATGCCGTCCTATTCTATTATTCCATGCTAATGTATTCGAGCAAAAATGCCTGCTTTAAACACTCTAATTTTTTCAAGGTAAAGGTCCTGGATCCGCAAGACACCCAATTAAGGACATCGAGTTTCTCCAGAAGGTGAGAAATCAACAGCAACAGTTCATACCCCTTAAGGCACGACCATTACGTCAATCCCGAAATTCAACTACGAGCTTTTTAACTGCAACAACTTTAATATACGCTATTGGAGCTGGAATTACCGCGGCTGCTGGCACCAGACTTGCCCTCCAA
+
DDDCCIIIIIIIIIIIIIIIIIIIIIIIIIIIIIHHIIIIIIIIIIIIIIIHGGHIIIIIHIHIIIIIIIIIIIIIIIIIHIIIIHIIIIIIIIIIIIHIIIIIIIIIIIIIIIIHIIIIIIIIIIIIIIIIIIIIIIIIIIIHIIIIIIIIIIGIIIIIIGIIIIIIIIIIIHIIIIIIIIIIIIIIIHIIIIIIII=IIHIIIHIIIIIIIIIHIIIIIIIIIIIIIIIIIIIIIIIIIIIIIIIIIIHGIIIIIHGIIIIIIIIIIHIIIIIIIIIIIHIIIIIIIIHIIIIIIIHHGIIIHIIIIIIIIIIIIIIIIIIIIIIIIIIIIIIIIIIIIIHIIIIIDDDDD
@HISEQ:969:HM2KJBCX2:2:1101:5429:42757 2:N:0:ACTATGCA
CAGGATTCGTACCCCAACTATCCCTATTAATCATTACTTCAGTCCTAGAAACCAACAAAATAGAACCGAAGTCCTAAATTATTATTCCATGCTAATGTATTCAAGGCATAAGCCTGCTTTAAACACTCTAATTTTTTCAAAGTAATAGAGCTAGATCGCGACGACAACCCAGTGAAGGGCGCCGCCGTTTTCTAGCAGGATGGCAGACACGCGCCAGCACTCACACTCGTAACCGAGGCGGGCCAGGTGCGTCAAACCAGAAATCCAACTACGAGCTTTTTAACTGCAGCAACTTTAATATACGCTATTGGAGCTGGAATTACCGCGGCTGCTGGCACCAGACTTGCCCTCCAA
+
DDDDDIIEIIIIIIIIIIIIIIIIIIIIIIIIIIIIIIIIIHIIIIIIIIIIIIIIIIIIIHHFIHHHGIIHIIIIHIGIIIIIIIIIIIIIIIIIIIHIIGHHIIIIIIIHIHIIIIIIHIHIIIIHIIIIIIIIIIIIIIIHIIHHHIIIIIIIIIIIIIIIIIIIIIIHIIHHIHHHHIHIIIIIIIIIIIIIIIIIIIIIIIIIIIIIIIIIIHIIIIIIIIIIIIIIIIIIIIIIIIIIIIIIIIIIHIIIIIIIIIIHIIIIIIIIIHIHIIIIIIIIIIIIIIIIIIIIIIIIIIIIIIIIIIIIIIIIIIIIHIIIIIIIIIIIIIIIIIIIIIIIIIIIIDDDDD
@HISEQ:969:HM2KJBCX2:2:1101:13509:42105 2:N:0:ACTATGCA
CAGGATTCGTACTACCCAACTATCCCTATTAATCATTACGTCGATCCTAGAAACCAACAAAATAGAATCAAACGTCCTATTTCATTATTCCATGCTAATGTATTCAAGCGTAAGCCTGCTTTAAACACTCTAATTTTTTCAAAGTAACAGTCCTGATTCCCCACGACACCAAATTAATGACATCGCGGTTCTTCAGAAGGTAGGAACCGATAATGCCAGTGCGTACCGAAGCACGACCAACAATTCGATCCCGAAATTCAACTACGAGCTTTTTAACTGCAACAACTTTAATATACGCTATTGGAGCTGGAATTACCGCGGCTGCTGGCACCAGACTTGCCCTCCAA
+
DDDDDIIIIIIIIIIIIIIIIIIIIIIIIIIIIIIIIIIIIIIIIIIIIIIIIIHIGIIIIIIIIEHHIIHIHIIIIIIIIIIIIIIIIIIIIIGIIIIIIHHIIIIHHIIIHIHIIIIIIIIEHHHGIIIHHIIIIHIIIIIIIIIHIIIHIIIIIIIIIIIIIIIIIIIIIIIIIIHHHHIIIIIIIIIIHIIIIIIIIIIIIIIIIIIIHIIIIIIIIIIIIIIIIIIIIIIIIHHIIIHHDFIIIIIIIIIIIIIIIIIIIIIIIIIIIIIIIIIIIIIIIIIIIIIIIIIIIIIIIIIIIIIIIIIIIIIIIIIIIIIIIIIIIIIIIIIIIIIIIIDDDDD
@HISEQ:969:HM2KJBCX2:2:1101:17584:42804 2:N:0:ACTATGCA
CAGGATTCGTACCCCAACTATCCCTATTAATCATTACGTCGATCCTAGAAACCAACAAAATAAGATCAAACGTCCTATTTCATTATTCCATGCTAATGTATTCAAGCGTGTGCCTGCTTTAAACACTCTAATTTTTTCAAAGTAACAGTCCTGATTCCCCATAACACCAAATTAATGACATCATAGTTCGTCAGAAGGGAGAAATCAATAATACCAGTACATACCGAAGTACGACCGATATATTGATCCCGAAATTCAACTACGAGCTTTTTAACTGCAACAACTTTAATATACGCTATTGGAGCTGGAATTACCGCGGCTGCTGGCACCAGACTTGCCCTCCAA
+
DDDDDIIIIIIIIIIIIIIIIIIIIHIIHIIIIIIIIHIIIIIIIIIIIIIIIIIIIIIIIHHHIIIIHIIIIHIIIIIHIIIIIIIHIIIIIIIIIIIIIIIIIIIIIIIIIIIIIHIIIIIIIIIIIIIIIIIIIIIIIIIIIIIIIIIIIIIIHIHHIIIIIIIHIIHHHIIIIIIIIIIIIIIIIIIIIIIIIIIIIIIIIIIIIIIIIIIIIIIIIHHHHIIIIIIIIIIIIIIIIIIHIIIIIIIIIIIIIIIIIIIIIIIIIIIIIIIIIIIIIIIIHIIIIIIIIIIIIIIIIIIIIIIIIIIIIIIIIIIIIIIIIIIIIIIIIIIIIIIIDDDDD
@HISEQ:969:HM2KJBCX2:2:1101:15526:43179 2:N:0:ACTATCCA
CAGGATTCGTACCCCAACTATCCCTATTAATCATTACGGTGATCCTAGAAACCAACAAAATAGAACCATGCCGTCCTATTCTATTATTCCATGCTAATGTATTCGAGCAAAAATGCCTGCTTTAAACACTCTAATTTTTTCAAGGTAAAGGTCCTGGATCCGCAAGACACCCAATTAAGGACATCAAGTTTCTCCAGAAGGTGAGAAATCAACAGCGACAGTTCATACCCCTTAAGGCATGACCATCACGTCAATCCCGAAATTCAACTACGAGCTTTTTAACTGCAACAACTTTAATATACGCTATTGGAGCTGGAATTACCGCGGCTGCTGGCACCAGACTTGCCCTCCAA
+
DDDDDIIIIIIIIIIIIIIIIIIIIIIIIIIIIIIIIIIIIIIIIIIIIIIIIIIIIIIHIIIIIIIIIIIIIIIIHIIIIHIIHHIIIIIIHIIIHIIHIHIIIIIHIIIIIIIIIIIGHIIIIIIIIIIIIIIIIIIIIIIIIIIIIIIHIIIIIIHIIIIIIIHIIIIIIIIIIIIIIIIIIIIIIHHIIIIIIIIIIIIHIIIIIIIIIIIIIIIIIIIIIIIIIIIIIIIIIIIIIIIIIIIHIIIHIIIIIIIIIIIIIIIIIHIIIIIIIIIIIIIIIIIIIIIIIIIIIIIIIIIIIIIIIIIIIIIIIIIIIIIIIIIIIIIIIIIIIIIIIIIIIIIIDDDDD
@HISEQ:969:HM2KJBCX2:2:1101:20198:42976 2:N:0:ACTATGCA
CAGGATTCGTACCCCAACTATCCCTATTAATCATTACGGTGATCCTAGAAACCAACGAAATAGAATCAGTCCGTCCTATTTCATTATTCCATGCTAATGTATTCAGACGATAGTCTGCTTTAAACACTCTAATTTTTTCAAAGTAACAGTCCTGATTTCCCATCACACCAAATAAATGGCATGAAAGTTCCTCAGAAGGTAGAGATCCATCTCACCAGTGCAGACAATTAAGCCTGACCAATGGGTAGACCCCGAAGTTCAACTACGAGCTTTTTAACTGCAACAACTTTAATATACGCTATTGGAGCTGGAATTACCGCGGCTGCTGGCACCAGACTTGCCCTCCAA
+
DDDDDIIIIIIIIIIIHIIIIIIIIIIIIIIIIIIIIIHIIIIIIIIIIIIIIIIIIIIIIIHIIIIIIIHIIIIIIIIIIHIIIIIIIIIHIIIIGIIIIHHIIIIIIIIIIIIIIIIIIIIHIIIGIIIHIIIIIIIIIHIHIIIIIIIIIIIIIIIIIIHHHIIHHIIIIIIIIIIIIIIIIIIIIIIHIIIIIIIIIIIIIIIIIIIIIIIIIIIIIIIIIIIIIIIIIIIIIIIIIIIIIHGIIIIIIIIIIIIIIIIIIIIIIIIIIIIIIIIIIIIIIIIIHIIIIIIIIIIIHIIIIIIIIIIIIIIIIIIIIIIIIIIIIIIIIIIIIIIIIIIDDDDD
@HISEQ:969:HM2KJBCX2:2:1101:4251:43023 2:N:0:ACTATGCA
CAGGATTCGTACCCCAACTATCCCTATTAATCATTACGTCGATCCTAGAAACCAACAAAATAAAATCAAACGTCCTATTTCGTTATTCCATGCTAATGTATTCAAGCGTGAGCCTGCTTTAAACACTCTAATTTTTTCAAAGTAACAGTCCTGATTCCCTAAAACACCAAATTAATGGCATTATAGTTCGTCAGAAGAGAGAAACCGATTATACCAGTACGTACAAAAGCACGACCAGTAGACCGGTCTCGAAATTCAACTACGAGCTTTTTAACTGCAACAACTTTAATATACGCTATTGGAGCTGGAATTACCGCGGCTGCTGGCACCAGACTTGCCCTCCAA
+
DDDDDIIIIIIIIIIIIIIIIIIIIIIIIIIIIIIIIIIIIIIIIIIIIIIIIIIIIIIHIIIIIIIIIIIHIIIIIIIIIIIIIIIIIIIIIIIIIIIIIIIIIIIIIIIIIIIIIHIIIIIIIIIIIIIIIIIIIIIIIIIIIIIIIIIIIIIIHIHIIIIIIIIIIIIIIIIIIIIIIIIIIIIIIHIIIIIIIIIIIIIIIIIIIIHIHIIIIIIIIIIIIIIIIIIIIIIIIIIIIIHHIIIIIIIIIIIIIIIIIIIIIIIIIIIIIIIIIIHHIIIIHIIIIIIIIIIIIIIIIIIIIIIIIIIIIIIIIIIIIIIIIIIIIIIIIIIIIIIIDDDDD
@HISEQ:969:HM2KJBCX2:2:1101:1848:43744 2:N:0:ACTATGCA
CAGGATTCGTACCCCAACTATCCCTATTAATCATTACGGTGATTCAGAAACCAACAAAACAGGACCACCGTCCTATTTTATTATTCCATGCTAATGTATTCAGACATAAGCCTGCTTTGAACACTCTAATTTTTTCAAGGTAAAGGTCCTGGTTTCCTACCACGCTAAATTAATAACATGATAGTTCCCCAGAAGGTAGAAATTCTACACGCCAGTACAGACAATAGCCCGACCAACGATAGAACCCCGAAATTCAACTACGAGCTTTTTAACTGCAACAACTTTAATATACGCTATTGGAGCTGGAATTACCGCGGCTGCTGGCACCAGACTTGCCCTCCAA
+
ADDDDIIIIIIIIIIIIIIHIIIIIIIIIIIIIIHIIIIIIIIIIIHFHHIHHIIIIIIIIIHCHHIIIHHIHHIIIHIIIIIIIIIHIIHHIIIGHHHHIHHGHIIIHHHHHHIHIHHGGHHIHIIHHHIIIIIHGFHHIHHHHHHGHHIIHIHHFGHEGHHGECHHIHHIIIIIHHIIC??HGHHHHGHIIIHIHIGIIIHHHHHDHIIIHHEHIIIIIIIIIIIIIIIIIIIIIHIHHHIIIHIIIIIIHGIHIIHIIIIIIIIIIIIIIIIIIIIHHIIIIIIIHHEIIIIIIIIIIIIIIIIIIIIIIIIIIIHIIIIIIIHIIIIIHIIIIIDDDDD
@HISEQ:969:HM2KJBCX2:2:1101:2539:43511 2:N:0:ACTATGCA
CAGGATTCGTACCCCAACTATCCCTATTAATCATTACGTCGATCCTAGAAACCAACAAAATAGGATCGAACGTCCTATTTCATTATTCCATGCTAATGTATTCAAGCGTTAGCTTGCTTTAAACACTCTAATTTTTTCAAAGTAACAGTCCAAATTCCCCGCAACACCAAATTAATGGCATTACGGATCATCAGGAAGGAGGAATCAGTAAGACCGGTACATACCAGAGGCATGACCAATCTACTAACCCCGAAATTCAACTACGAGCTTTTTAACTGCAACAACTTTAATATACGCTATTGGAGCTGGAATTACCGCGGCTGCTGGCACCAGACTTGCCCTCCAA
+
<DB0<FE1<<@G<<D0<<FHGHCC<FH<<1<1DH1<F1<DF/<DGC11<<<1<CGEEHHIFH1CECFGGI?<FEHCEHIHFHHCHIIGCF1DDG@EHHHGEHHGE<EFIHHHHHHEHHGF@HIIHHGHHHIHHEHHHIIHHHHIHHGAGEHHAFCCIIIIHEIIIHHHHIIHGHHHFIIIIHIHHHIIIIHIHHFEHHEHIHIHIIIIIIHHHHHGEGHHHHHHHHHHCIIIIIIIHHI5IHHHGIIGIIIIIHHCIIIIIHHCFHFHHIHHIHGIH?HGIHGGHIHGIIHHHEDIIGIIHHGCEHECFIHGHEHDEH?HHHIHHHFEIHHHHCECIIHHFD@BDD
@HISEQ:969:HM2KJBCX2:2:1101:11384:43042 2:N:0:ACTATGCA
CAGGATTCGTACCCCAACTATCCCTATTAATCATTACGGTGGTCCTAGAAACCAACAAAATAGAACCACAACGTCCTATTCTATTATTCCATGCTAATCTATTCAAGCAATAGCCCGCTTTAAACACTCTAATTTTTTCAAGGTAATGGTCCTGGCTCCCCAACACACCCAATTAAGGACATACTGGTTCACCAGAAGGAAGACCCGACAACAGGACAGTACTCGCCAAAGACGGACCGCCCGGCCAAGTCTAAAATTCAACTACGAGCTTTTTAACTGCAACAACTTTAATATACGCTATTGGAGCTGGAATTACCGCGGCTGCTGGCACCAGACTTGCCCTCCAA
+
DDDDDIIIIIIIIIIIIIIIIIIIIIIIIIIIIIIIIHHIIHIIIIIIIIII@HHIHIIIIIIIIIIIIIIIIHIIIIIIHIHIIHHIIHIIIHIHIIIIIIHHIIIIIIIIIIIIIIHGIHIIIIIIIHHHHHHIIIIIIIIIIHIIIIIIIHHIHHIIIIIIIIIIHIIIHHIIIIIIIIIIIIIHIHIIIIIIIIIIIIIIIIIIIIIHIIIIIIIIIIIIIIIIIIIIIIIIIIIIIIIIIHIIIIIIIIIIIIIIIIIHIIIIIIIIIIIIIIIIIIIIIIIIIIIIIIIIIIIIIIIIIIIIIIIIIIIIIIIIIIIIIIIIIIIIIIIIIIIIIIDDDDD
@HISEQ:969:HM2KJBCX2:2:1101:3572:43819 2:N:0:ACTATGCA
CAGGATTCGTACCCCAACTATCCCTATTAATCATTACGTCAATCCTAGAAACCAACAAAATAGGATCGAACGTCCTATTTCATTATTCCATGCTAATGTATTCAAGCGTTAGCCTGCTTTAAACACTCTAATTTTTTCAAAGTAACAGTCCTGTTTCCCTGCAACACCAAATTAATGGCATTACAGTTCTTCAGAAAGGAGGAATCAGCGAAGCCAGTGCATACCAGTGGCACGACCAACCTGCTGACCCCGAAATTCAACTACGAGCTTTTTAACTGCAACAACTTTAATATACGCTATTGGAGCTGGAATTACCGCGGCTGCTGGCACCAGACTTGCCCTCCAA
+
ADCDDIIIIIIIIIIIIIIIIIIIIIIIIIIIIIIIIIIIIIIIIIIIIIIIIIIIIIIIIIHHGIHIIIIIIHIIIIIIHIIIIIIIIIIIHIHIIIIIIIIIIIIIIHHHIIIIIIHIIIIIIIIIIIHHIIIIIHHIHIIIIIIIIIIIIIIIIIIIIIIIIIIIIHIIIIIIIIIIIIIIIIIIIIIIIIIIIIIIIIIIIIIHIIIIIIIIIIIIIIIIIIIIIIIIIIIIIIHIIHIHHIGHIGIHIIIIIIIIIIIIIIIIIIIIIIHIIIIIIIIIIIIIIIIIIIIIIIIIIIIIIIIIIIIIIIIIIIIIIIIIIIIIIIIIIIIIIIIIIDDDDD
@HISEQ:969:HM2KJBCX2:2:1101:7348:44670 2:N:0:ACTATGCA
CAGGATTCGTACCCCAACTATCCCTATTAATCATTACGTCAATCCTAGAAACCAACAAAATAGGATCAAACGTCCTATTTCATTATTCCATGCTAATGTATTCAAGCGTTAGCCTGCTTTAAACACTCTAATTTTTTCAAAGTAACAGTCCTGTTTCCCTGCAACACCAAATTAATGACATTACAGTTCTTCAAGAAGGAGGAACCAGTAAAGCCAGTGCATACCAGAGGCACGACCAACCTACTAATCCCGAAATTCAACTACGAGCTTTTTAACTGCAACAACTTTAATATACGCTATTGGAGCTGGAATTACCGCGGCTGCTGGCACCAGACTTGC
+
DDDADHIIHIIIIIIIIIIIIIIIIIIIIIIIIIIIIIIIIIIHHIIIHHHIGIIIIIIIIIHHIIIIIIEHEHIIIIIIIIIIIIIH?IIIGIIIIIIIIIIIIHIIIIIIIIIHIHIIIIIIHGHIIIIIIIIIIIIIIIIIIIIIIIIIIIIIIIIIIIIIIIIIIHHHIIIIIIHIIIIIIIHHIIIIIIIIIIIIIIIIHIIIIIHIIIHIIIIIIIIIIIIIIIIIIIIHHDHIIIHIIHHCIIIIIHHEHIIIIIIIIIIIIIIIIIIIIIIIIIIIIIIIIIIIIIIIIIIIIIIIIIIIIIIIIIIIIIIIIIIIIIIIIHIIIIDDDDD
@HISEQ:969:HM2KJBCX2:2:1101:10832:44823 2:N:0:ACTATGTA
CAGGATTCGTACCCAACTATCCCTATTAATCATTACGTCAATCCTAGAAACCAACAAAATAGGATCAAACGTCCTATTTCATTATTCCATGCTAATGTATTCAAGCGTTAGCCTGCTTTAAACACTCTAATTTTTTCAAAGTAACAGTCCTGTTTCCCTGCAACACCAAATTAATGACATTACAGTTCTTCAAGAAGGAGGAACCAGTAAAGCCAGTACATACCAGAGGCACGACCAACCTACTAATCCCGAAATTCAACTACGAGCTTTTTAACTGCAACAACTTTAATATACGCTATTGGAGCTGGAATTACCGCGGCTGCTGGCACCAGACTTGCCCTCCAA
+
DDDDDIIIIIIIHHHHHIIIIIIIIIIIIIIIIIIIIIIIIIIIIIIIIIIIHHIHHHIIIIIIIIIIIIHIIIIIIIIIGHIIIIICGHHIIIIIIIIHIIIIIIIIIIIIHIIIIIIIIIIIIIIIIIIIIIIIIIIIIIIIIIIIHIIIIIIIIHIIIIIIIHIIIHHHIHHIIIHIIIIIIIIGIIIHIIIIIIHIIIHHIIIIIIIIIIIIIIIIIIIIIIIIIIIIHIIIIIIIIIHIHHFIIIIIHIHIIIIIHIIIIIIIIIIIIIIIIIIIIIHIIIIIIIIIIHIIIIHIIIIIIIIIIIIIIIIIIIIIIIIIIIIIIIIIIIIIIIIIDDDDD
@HISEQ:969:HM2KJBCX2:2:1101:10477:44930 2:N:0:ACTATGCA
CAGGATTCGTACCCCAACTATCCCTATTAATCATTACGTCAATCCTAGAAACCAACACAATAGGAACGAACGTCCTATTTCATTATTCCATGCTAATGTATTCAAGCGTTAGCTTCTTTTAAACACTCTAATTTTTTCAAAGAAACAGTCTAAATTCCCCGCAACACCAAATTAATGGCATTACGGATCATCAGGAAGGAGGAATCAGTGAGACCAGTACATACCAGAGGCATGACCAATCTACTAACCCCGAAATTCAACTACGAGCTTTTTAACTGCAACAACTTTAATATACGCTATTGGAGTTGGAATTACCGCGGCTGCTGGCACCAGACTTGCCCTCCAA
+
0<0<0<C1<1<11<E0EC@EHECHH?DEE<1<<1<1C1D10<11DDH111CC11<DH11<1@G1F1<000//1<<<1CC@?1<G1F@G111111<DD1@1CD11<1<<.0<1<<D//<C8B<<FCFC(<B1><<D@H@D@A<$BDF<@BB$F8C9-HHDC?CEFD/-GC?AHA/GD/EA@/GHFHDFF.CF<.F.CFHG@C<CGCHGGC1B::CEHC@D=D1<?ACEFF=EEDC<1@FCCCD</1CCC/C1C1CHFG1?HE0CEHHEHHHEHF<<@<GCHFCC<@D1<1@C00IIHF1F<@@FE<1HHC<GC<F//CIHGCD111HG<CGFC1<<<<=EC@B@000
@HISEQ:969:HM2KJBCX2:2:1101:4872:45382 2:N:0:ACTATGCA
CAGGATTCGTACCCCAACTATCCCTATAATCATTACTTCAGTCCTAGAAACCAACAAAATAGAACCGAAGTCCTAAATTATTATTCCATGCTAATGTATTCAAGGCATAAGCCTGCTTTAAACACTCTAATTTTTTCAAAGTAATAGAGCTAGATCGCGACGACAACCCAGTGAAGGGCGCCGCCGTTTTCTAGCAGGATGGCAGACACGCGCCAGCACTCACACTCGTAACCGAGGCGGGCCAGGTGCGTCAAACCAGAAATCCAACTACGAGCTTTTTAACTG
+
DDDDDIIIIIIIHIIIIIIIIIIIHIIIIIIIIIIIIIIIIIIIIIIIIIIIIIIIIIIIHIIIIIIIIIIIIIIIIIIIIIIIIIIIIIHIIIIIIIIIIIIIIHIIIIIHIIIIIIIIIIIIIIIIIIIIIIIHIIIIIIIIIIIIIIIIIIIHIIIIIIIIIIIIIIIIIIIIIIIIIIIHHIIIIIIIIIIIIIIIIIIIIIIIIIIIIIIIIIIIIIIIIIIIIIIIIIIIIIIIIIIIIIIIIIIIIIIIIIIIIIIIIIIIIIIIIIIIIIIIDDDDD
@HISEQ:969:HM2KJBCX2:2:1101:13384:45673 2:N:0:ACTATGCA
CAGGATTCGTACCCCAACTATCCCTATTAATCATTACATCGGTCCGTAAACCATCAAAATAGAACCAATGTCCTATTTCATTATCCCATGCTAATGTATTCAAGGCAAAAAACGCCTGCTTTGAACACTCTATTTTTCTCAAAGTAAACTATCGGAATCCCATGAGCACTTAGTGAAAAGTACCAAAACATGTTCCTCCGAAGTACATGGCCAACATTCTCGCATGCGCATGACCGTGAGGCCACGGACGCTCGAATATCAACCAAGACTCAGACTACGAGCTTTTTAACTGCAACAACTTTAATATACGCTATTGGAGCTGGAATTACCGCGGCTGCTGGCACCAGACTTGCCCTCCAA
+
DDDDDHIIIIIIIIIHIIIIIIIIIIIIIHIIIIIIHHIIIIIIIIHHHIIIIIIIIIGIIIIHHIIHHHIIIIIIIIIIIIIIIIIIIIIIGIIIIIIIIFHHHIIIIIIIIHIIIIIIIIIIHHHIIIIIIIIHIHIIIIIIIIIIIIIIHIIIIIIIIIIIIIIIIHIIIHIIIIIIIIIHIIIIIIIIHHHHGIIIIIIIIIIIIIIIIIIHHHIHIIIIHHIIIIIIIIIIIHIIIIIIHGIIIHIGIIIIIHIIIIIIIIHHHGIIIIIIIIIIIIIIIIIIIIHIIIIIIIHIIIIIIIHHHGIIIIIIIIIHIIIIIIIIIIIIIIIIIIIIIIIIIIIIIHIIIIIDDDDD
@HISEQ:969:HM2KJBCX2:2:1101:15979:44337 2:N:0:ACTATGCA
CAGGATTCGTACCCCAACTATCCCTATTAATCATTACGGTGATCCTAGAAACCAACAAAATAGAACCATGCCGTCCTATTCTATTATTCCATGCTAATGTATTCGAGCAAAAATGCCTGCTTTAAACACTCTAATTTTTTCAAGGTAAAGGTCCTGGATCCGCAAGACACCCAATAAAGGACATCAAGTTTCTCCAGAAGGTGAGAAATCAACAGTAACAGTTCATACCCCTTAAGGCATGACCGTCACGTCAATCCCGAAATTCAACTACGAGCTTTTTAACTGCAACAACTTTAATATACGCTATTGGAGCTGGAATTACCGCGGCTGCTGGCACCAGACTTGCCCTCCAA
+
DDDDDIIIIIIIIIIIIIIIIIIIIIIIIIIIIIIIIIIIIIIIIIIIIIIIHIIIIIIIIIIIIIIIIIIIIIIIIIIIHIIHIIIIIIIGIIIIIIIIHGHIIHIIIIHIIIIIIIIIHIIIIIIIIIIIIIIIIIHIIIIIIIIIIIIIIIIIIIHIIIIIIIIIIIIIIIIIIIIIIIIIIIIIHHHIHHIIIIIIIIIIIIIIIIIIIIIIIIIIIIIIIIIIIIIIIIIIIIIIIHIIIIIIIIIGIIIIIIIIIIIIIIIIIIIIIIIIIIIIIIIIIIIIIIIIIIIIIIIIIIIIIIIIIIIIIIIIIIIIIIIIIIIIIIIIIIIIIIIIIIIIIIIIDDDDD
@HISEQ:969:HM2KJBCX2:2:1101:19603:45820 2:N:0:ACTATGCA
CAGGATTCGTACCCCAACTATCCCTATTAATCATTACGTCAATCCTAGAAACCAACAAAATAGGATCGAACGTCCTATTTCATTATTCCATGCTAATGTAATCAAGCGTTAGCTTGCTTTAAACACTCTAATTTTTTCAAAGTAACAGTCCAAATTCCCCGCAACACCAAATTAATGGCATTACGGCTCATCAGGAAGGAAGAATCAGTGAGACCAGTACATACCAGAGGCATGACCAACCTACTAACCCCGAAATTCAACTACGAGCTTTTTAACTGCAACAACTTTAATATACGCTATTGGAGCTGGAATTACCGCGGCTGCTGGCACCAGACTTGCCCTCCAA
+
BDDADHEFGHEHHHIGIIGHIHCGGGGFFHHGHHHEHHHHHGHHEHHHGCHIHHIIHHHIDFHEHIIIHHH?HHCGHHHGEHEHFFHIEHI@CHHEHEFHHFHHIHHHIHGHHIIIHIIIHHHFFHGHHIEGHHHIHGHGHGHIHIIEHFIHHHHIIIHHHIIHHGEHHHHEHHHGCEIIHHHEHFGHIHHIHGFEHHHIHHHHIIHFHIIIIIGIHHIHHFHEHHGHIIIIHHHDHHHHD1FFEHDHIIHGHEG<CHIHHGHHIHGHHEIIHHGHHIIIIHHGD1EFIHHIHIIGHGFHHHHIHHEHHIHHIIIHHHIIGIHHIHIIHIHHIHHHHGHHFCDDDD
@HISEQ:969:HM2KJBCX2:2:1101:20206:45112 2:N:0:ACTATGCA
CAGGATTCGTACCCCAACTATCCCTATTAATCATTACGTCAATCCTAGAAACCAACAAAATAGGATCAAACGTCCTATTTCATTATTCCATGCTAATGTATTCAAGCGTTAGCCTGCTTTAAACACTCTAATTTTTTCAAAGTAACAGTCCTGTTTCCCTGCAACACCAAATTAATGACATTACAGTTCTTCAAGAAGGAGGAACCAGTAAAGCCAGTACATACCAGAGGCACGACCAACTTACTAATCCCGAAATTCAACTACGAGCTTTTTAACTGCAACAACTTTAATATACGCTATTGGAGCTGGAATTACCGCGGCTGCTGGCACCAGACTTGCCCTCCAA
+
DDDADIIIIIIIIGHIHFHIIIIIIIHHIIIIIIIIIIIIIIIHIHHHHHIIIIIIIHIIIIHHHIHIIIIIHEDHHHIIHIHIIIIIIIIFEEHIIHHCGFGHFGHHEHIHHIIIIFIIHIGHHHHIIIIIHFHGIHHGHHHIIIIHHHHHHHHHHIIHHIIHIIIIIHHIIIIIGIIHGIIIHHHFHGGFIHIIIIIIHIIHIHIIIIIIIIIIIIIIIIICFHIIIIIIIIIIIIIHIIHHGIHIHIIIIIIHHFHHHHIHIIIIIIIIHHHIIIIIIIIIIIHFIIIIIIIIHIIIIIIIIIIIIIIIIIIIIIIIIIGIIIHIIIIIHIIIIIIIIDCDDD
@HISEQ:969:HM2KJBCX2:2:1101:7325:46876 2:N:0:ACTATGCA
CAGGATTCGTACCCCAACTATCCCTATTAATCATTACGGTGATCCTAGAAACCAACAAAATAGAACCATGCCGTCCTATTCTATTATTCCATGCTAATGTATTCGAGCAAAAATGCCTGCTTTAAACACTCTAATTTTTTCAAGGTAAAGGTCCTGGATCCGCAAGACACCCAATAAAGGACATCAAGTTTCTCCAGAAGGTGAGAAATCAACTGTAACAGTTCATACCCCTTAAGGCATGACCATCACGTCAATCCCGAAATTCAACTACGAGCTTTTTAACTGCAACAACTTTAATATACGCTATTGGAGCTGGAATTACCGCGGCTGCTGGCACCAGACTTGCCCTCCAA
+
DDDDDHIIIIIIIEHHIIIHHIEEHIIIIHIHIIIIIIGIIIIIIHGHIIHH@EHHHHHIHG@GHIIIIHEGHICHHEHHHHEEGHIHCHHIGHHIEFHIH<FHCFHDHHIGHHIIIIIHIIIECHEHHIIIH@HHHHHFHGIIHGHHIIIHIHIIHHHGIIIHIIHIHIGIIIIIHHIHIHHHIIIHGIIHHIIHIIIIHHHIIIIIIHHHGIIIIIIIIHHIIIIIIIIHHIIIII=IIIHIIIHHIIIHIIIIIIIIIIHIIIHIIIIHIHIHIIIIIIIIIIIIIGIIIIIHIIIHHIIIIIIIIIIIIIIHIIIIIIIIIIIIIIIIIIIIIIIIHHIIIIIIDDDDD
@HISEQ:969:HM2KJBCX2:2:1101:7523:46845 2:N:0:ACTATGCA
CAGGATTCGTACCCCAACTATCCCTATTAATCATTACTTCAGTCCTAGAAACCAACAAAATAGAACCGAAGTCCTAAATTATTATTCCATGCTAATGTATTCAAGGCATAAGCCTGCTTTAAACACTCTAATTTTTTCAAAGTAATAGAGCTAGATCGCGACGACAACCCAGTGAAGGGCGCCGCCGTTTTCTAGCAGGATGGCAGACACGCGCCAGCACTCACACTCGTAACCGAGGCGGGCCAGGTGCGTCAAACCAGAAATCCAACTACGAGCTTTTTAACTGCAGCAACTTTAATATACGCTATTGGAGCTGGAATTACCGCGGCTGCTGGCACCAGACTTGCCCTCCAA
+
DDDDDIIIIIIIHIIIIIIIIHIIIIIIIIIIIIIIIIIHHIIIIIIIHIIIIIIIHIFHGEHHIIIIIIIIIGIIIHIHIIIHIIIHIIIHIIIIHIIIIHHIIIIIIIIIHIIIIIIHIIIIIIIIHIHIIIIIIIIHHIIIIIIIIHIIIHIIHIIIEIIIIIHIIIHHHHIIIIHIIIHIHHIIGHIIIIIIIIIIIIIIIIIIIIIIIHIIIIIIHIIIIIIIIIIIIIIIIIIIIIIIIIIIIIIHGIIIIIIIIIIIIIIIIIIIIIIIIIIIIIIIIIIIIIIIIIIIIIIIIIIIIIIIHIIIIIIIIIIIIIIHIIIIIIIIIIIIIIIIIIIIIHIIIDDDDD
@HISEQ:969:HM2KJBCX2:2:1101:20270:47008 2:N:0:ACTATGCA
CAGGATTCGTACCCCAACTATCCCTATTAATCATTACGTCAATCCTAGAAACCAACAAAATAGGATCAAACGTCCTATTTCATTATTCCATGCTAATGTATTCAAGCGTTAGCCTGCTTTAAACACTCTAATTTTTTCAAAGTAACAGTCCTGTTTCCCTGCAACACCAAATTAATGACATTACAGTTCTTCAAGAAGGAGGAACCAGTAAAGCCAGTACATACCAGAGGCACGACCAACCTACTAATCCCGAAATTCAACTACGAGCTTTTTAACTGCAACAACTTTAATATACGCTATTGGAGCTGGAATTACCGCGGCTGCTGGCACCAGACTTGCCCTCCAA
+
D@B<DHHHHGEFGEHHHHGF<FGIIIGHHHHEHEHHICGCHHIGHEHEHEHI1<CCHHIHHHHHFHHGHHH@CFHHHH?FHIH1FHHIIFECCC@CHHHH?DEHIDHICEGHHEHEEIHFBGEHFHGHHI?HH;IHHBFHHH6FHHHA7<DF6GFHHHGHCFFHEEEEHHC<<CFG<<DFHHGEEGHHHHHHCD<CGCF:GCCEH@G?HIHGFCIIHIHGGCHHEHGEE0E/IIIHHGAHIIHGCHHAIDHHIHHECHHE<</0F@HGEHHHGHHGHIHHG@EHHHFIIIIIHG?HHGHEHIIHGCCGGEHHHE<DDECG?HEHHEHIIIHHGHIIIIIIIBD@BD
@HISEQ:969:HM2KJBCX2:2:1101:3452:47151 2:N:0:ACTATGCA
CAGGATTCGTACCCCAACTATCCCTATTAATCATTACGTCGATCCTAGAAACCAACAAAATAGAATCAAACGTCCTATTTCGTTATTCCATGCTAATGTATTCAAGCGTGAGCCTGCTTTAAACACTCTAATTTTTTCAAAGTAACAGTCCTGATTCCCCATGACACCAAATTAATGACATCATGGTTCGTCAGAAGGTAGGAATCAATAATACCAGTTCGTACAATAGCACGACCAATAAATTGATCCCGAAATTCAACTACGAGCTTTTTAACTGCAACAACTTTAATATACGCTATTGGAGCTGGAATTACCGCGGCTGCTGGCACCAGACTTGCCCTCCAA
+
DDDDCIIIIIIIIIIIIIIIIIIIIIIIIIIIIIIIIIIIIIIIIIIIHIIIIIIIIIIIIIIHIIIIIIIIIIIIIIIIIIIIIIIIIIIIIHIIIIIIIIIIIIHIIIIIIIIGHIHIIIIIIIIIIIHIIHIIIIIIIIIIIIIIIIIIHHIIIIIHIIIIIIIIIIIIIIIHIIIIIIHIIIIIIIIHIIIIIIIIIIIIIIIIIIIIIIIIIIIIIIIIIHIIIIIIIIIIIIIIIIIIIIIIIIIIIIIIIIIIIIIIIIIIIIIIIIIIGIIIIIIIGIIIIIIIIIIIIIIIIIIIIIIIIIIIIIIIIIIIIIIIIIIIIIIIIIIIIIIIDDDDD
@HISEQ:969:HM2KJBCX2:2:1101:17881:47291 2:N:0:ACTATGCA
CAGGATTCGTACCCCAACTATCCCTATTAATCATTACGTTGATCCTAGAAACCAACAAAATAGGTTCGAACGTCCTATTTCATTATTCCATGCTAATGTATTCAAGCTAAAGCCTGCTTTAAACACTCTAATTTTTTCAAAGTAACAGTCCTAACTCCCCATAACACCAAATTAATGACATCATGGTTCGTCAGAAAGGAGAAACCAATGATACCAGTACGTACCGAAGGCACGACCGACATATTGATCCCGAAATTCAACTACGAGCTTTTTAACTGCAACAACTTTAATATACGCTATTGGAGCTGGAATTACCGCGGCTGCTGGCACCAGACTTGCCCTCCAA
+
DDDDDIIIIIIIHIIIIIIIIIIIIIIIIIIIIIIIIIIIIHIIIIIIIGIIIIIIIIIHHIIIIIIIFHEHIIIIIIIIIIGIHIIHIIIIIIIIIHIIIHIIIIIIIIIIIIIIHIIIIIHIIIIIIIIIHHHIIIIIIIIIIIIIHHIIIHIIIGHIIIIIIIIIIIIIIIGIIIIIIIIIIIIIIIIIIHIIIIIIIIIIIIIIIIHIIIIIIIIIIIIIIIIIIIIIIIIIIIIIIIIIHIIIIIIIIIIIIIIIIIIIIIIIIIIIIIIIIIIIIIIHIIIIHIIIIIIIIIIIIIIIIIIIIIIIIIIIIIIIIIIIIIIIIIIIIIIIIIIIIDDDDD
@HISEQ:969:HM2KJBCX2:2:1101:1405:48080 2:N:0:ACTATGCA
CAGGATTCGTACCCCAACTATCCCTATTAATCATTACGGTGATCCTAGAAACCAACAAAATAGAACCATGCCGTCCTATTCTATTATTCCATGCTAATGTATTCGAGCAAAAATGCCTGCTTTAAACACTCTAATTTTTTCAAGGTAAAGGTCCTGGATCCGCAAGACACCCAATAAAGGACATCAAGTTTCTCCAGAAGGTGAGAAATCAACAGTGACAGTACATACCAACGGCATGACCGAAACATTGATCCCGAAATTCAACTACGAGCTTTTTAACTGCAACAACTTTAATATACGCTATTGGAGCTGGAATTACCGCGGCTGCTGGCACCAGACTTGCCCTCCAA
+
DDDDDIGHIIIHHIGIHIIIIIHIIIIIIIIHHIHHIIIHHIIIIIIIGHIIGHHIFHIIIICEHIIHHHHHDHHHHHHHHHIIIIHEHIIHHHHIIGGGHHIH@GGHHIHIHIIIHHFFHIHHHHIFHHIIHGHIIHHHIHFHIHHHHHCGIIIHCFHHIIHIIHHIHIHHIIIHIIIIHHIHIHIIIHHIHIGIIIIIIIIIHIIIIIIIIIIIHEIIIIIIIIHHIIHIIIIIIIIIIIIHHHIHFIIHIHIIIIIHHIIIIHFHIIHIIIIIIIHIIIHHHHHHIIIIIHIHHGHHHHIIIHIIIHIIIIIIIIIIIIIIIIIIIIHIIIIIIIIIIIIIIADDDD
@HISEQ:969:HM2KJBCX2:2:1101:8121:47245 2:N:0:ACTATGCA
CAGGATTCGTACCCCAACTATCCCTATTAATCATTACGGTGGTCCTAGACCAACAAAATAGAACCAACGTCCTATTCTATTATTCCATGCTAATCTATTCAAGCAAAAGCCCGCTTTAAACACTCTAATTTTTTCAAGGTAATGGTCCTGGTTCCCCGACACACCCAATAAAGGGCATACCGGCTCACCAGAAGGATAGACCCGACAACAGAACAGTACTCGCCAGAGACGGACCGTCCGGTCAGGCCTAAAATTCAACTACGAGCTTTTTAACTGCAACAACTTTAATATACGCTATTGGAGCTGGAATTACCGCGGCTGCTGGCACCAGACTTGCCCTCCAA
+
DDDDDIIIIIIIIIIIIIIIIIIIIIIIIIIIIIIIIIIHIIIIIIIIIIIIIIIIIIIIIIIIIIIIIHIIIIHIHIIIIIIIIHIIIIIIHIIIIIIIIIIIIIIIIHIIIIIIHIIIIIIIIIIIIIIIIIIIIIIIIIIIIIIIIHHHEHIIIIIIIIIIIIIIIIIIIIIIIIIIIHIIIIIIIIIIIIIIIIIIIIIIIIIHIIIIIIIIIIIIIIIIIIIIIIIIIIIIIIIIIIHIIIIHIIIIIIIIIIIIIIIIIIIIIIHIIIIIIIIIIIIIIIIIIIIIIIIIHHHIIIIIIIIIIIIIIIIIIIIIHIIIIIIIIIIIIIIIIIIDDDDD
@HISEQ:969:HM2KJBCX2:2:1101:14651:48770 2:N:0:ACTATGCA
CAGGATTCGTACCCCAACTATCCCTATTAATCATTACGGTGATCCTAGAAACCAACAAAATAGAACCATACCGTCCTATTCTATTATCCCATGCTAATGTATTCGAGCAAAAATGCCTGCTTTAAACAAACACTCTAATTTTTTCAAGGTAAAGGTCCTGGATCCGCAAGACACCCAATAAAGGACATCAAGTTTCTCCAGAAGGTGAGAAATCAACAGTAACAGTTCATACCCCTTAAGGCATACCATCACGTCAATCCCGAAATTCAACTACGAGCTTTTTAACTGCAACAACTTTAATATACGCTATTGGAGCTGGAATTACCGCGGCTGCTGGCACCAGACTTGCCCTCCAA
+
@DB@D?G<GHIIEHIHIHHIE@GHHEEHCH@GHHEHIGHII?HGHIIFECF@1FEHIHEGGHCHI@CHHHEFHHGHHEHFHH@1DHHCFHHIIIIHHF@C@D@G1FHHHIIHHHHEFHIHHBGGHEEHHHIHHHHHHHIHHHHIIHIHHIIHIIEFHFIHHHIGHIIIGHCCHHGFIIGHIIHHHFHHGHGCHHDHCEIHIHGHIIIIIIIHHGHIIIIHHHHFCG<GHIHHIHHHHFIHHEHHHHHIHFHIIHHGIIIIGIHHIIIIHIIGHFGDHCIIGHIIIGIIIIIIIIHGIIIIIHHHIHHIIHIIGIHIHHHHIHIHGGIHIIIIHGHEIHHGHIHHIIHHHEHB?DDD
@HISEQ:969:HM2KJBCX2:2:1101:18424:48126 2:N:0:ACTATGCA
CAGGATTCGTACCCCAACTATCCCTATTAATCATTACGTCAATCCTAGAAACCAACAAAATAGGATCAACGTCCTATTTCATTATTCCATGCTAATGTATTCAAGCGCGAGCCTGCTTTAAACACTCTAATTTTTTCAAAGTAACAGTCCTGATTCCCCGCCACACCAAATGAATGACATGATGGTTCGTCAGAAGGTAGAAACCAGTAACACCAGTACGTACCTAAGGCACGACCAACGTACTGATCCCGAAATTCAACTACGAGCTTTTTAACTGCAACAACTTTAATATACGCTATTGGAGCTGGAATTACCGCGGCTGCTGGCACCAGACTTGCCCTCCAA
+
DD@0@G@@GHHHHHHHIIIHHH?HIHIIIIIIHIIHIHIIHHHIGIIIIHI?GHHEFE@HHI1<FCEFEEHHHHHIIIIIGIIIHHH1CF1DHEECEEHEHEH?5C@>CD<<CEHHHHHH@FCEFH?HHCHHHIHHHHHEGDF<CCADB@B?CGFHDDECHHIEHGIHHECHEHFEHHGHGGH@-HCH8H?G?HFEG?HHIHHIIHHHGHHGH;HHGEHIHEGIIH=IG=IIIHHCIHIHEGHCHHDDGHFHIHHGHHHHHEG1HHEHHHHFHHIHEHIIIHGCFIHEHFHHIHHEHEEHHHHEIIFIIIHHIHHHIIIIIIHHHGHIIIIHIHIIIIIIDDB@A
@HISEQ:969:HM2KJBCX2:2:1101:6240:49777 2:N:0:ACTATGCA
CAGGATTCGTACCCCAACTATCCCTATTAATCATTACGGTGGTCCTAGACCAACAAAATAGAACCAACGTCCTATTCTATTATTCCATGCTAATCTATTCAAGCAAAAGCCCGCTTTAAACACTCTAATTTTTTCAAGGTAATGGTCCTGGTTCCCCGGCACACCCAGTTAAGGACATACCGGCTCACCAGAAGGATAGACCCGACAACAGACAGTACTCGCCAGAGACGGACCGCCCGGTCAGGCCTAAAATTCAACTACGAGCTTTTTAACTGCAACAACTTTAATATACGCTATTGGAGCTGGAATTACCGCGGCTGCTGGCACCAGACTTGCCCTCCAA
+
DDDDDIIIIIIIHIIIIIIIIIIIIIIIIIIIIIIIIHIIIIIHIIHIIHIIIIIIIIHHHEHIIIIIGHHIIIIIHIIIIIIIIGIIIIIIIIIIIIHHHHHHIIIIIIIIHIHIIIIHHIIIIIIHHHIIHIIIIIIIIIIIIIIIHIIIHIIIIIIIIIIIIIIHIIHIIIIIIIIIIIIIHIHIIIHHIIIIIIIIIIIIIIIHIIIIIIIIIIHIIIHIIIIIHIIIIIIIIIIIIHIIIIHIIIIIIIIIIIIIIIIIIIIHFHIIIIIIIIIIHIIIIIIHIIIIIIHIHHIIIIIIIIIIIIIIIIIIIIIIIIIIIIIIIIHIIIIIIIDDDDD
@HISEQ:969:HM2KJBCX2:2:1101:1478:50250 2:N:0:ACTATGCA
CAGGATTCGTACCCAACTATCCCTATTAATCATTACGTCGATCCTAGAAACCAACAAAATAGGATTAACGTCCTATTTCATTATTCCATGCTAATGTATTCAAGCGTTAGCCTGCTTTAAACACTCTAATTTTTTCAAAGTAACAGTCCTGATTTCCCGCAACACCAAATTAATGACATCACGGTTCGTCAAGAAGGAGGAATCAGTAAAGCCAGTACATACCGAAGGCATGACCAACTTACTAACCCCGAAATTCAACTACGAGCTTTTTAACTGCAACAACTTTAATATACGCTATTGGAGCTGGAATTACCGCGGCTGCTGGCACCAGACTTGCCCTCC
+
DDDDDIIHHIHHIIHHIHEHIGIHIIIIIHIHFHH@GHHDHHIHHCHIGFHCHGHIIIIIHHIIIIHIIIEHHHIIHIHIIHHHIHIIIHCHHHIIHHHHHDHDEEIHHHHHHIIIIGHHHHHIHIHIIIHHHG?GFHHIIHGIHIHIHHHIIHHGIIIIIIIIIGIIHIIIIIIIIHHHHHIHGEDHHHIIIIHIIIIHHIIIIIIIIIIHHIHHD?IIIGHIIIIIIIIIIIHHHFH<AFHHHHIIHIIIIIIHGGHE<HIIIIIHIIIHIIIIIIHIIIIIIIIHIIIIIIIIHHHIIIHIIIIIIIIIIIIIIIIIIIIIIIIIIHFFEIIIIDDDDD
@HISEQ:969:HM2KJBCX2:2:1101:18094:49608 2:N:0:ACTATGCA
CAGGATTCGTACCCCAACTATCCCTATTAATCATTACGTCAATCCTAGAAACCAACAAAATAGGATCAAACGTCCTATTTCATTATTCCATGCTAATGTATTCAAGCGTTAGCCTGCTTTAAACACTCTAATTTTTTCAAAGTAACAGTCCTGTTTCCCTGCAACACCAAATTAATGACATTACAGTTCTTCAAGAAGGAGGAACCAGTAAAGCCAGTACATACCAGAGGCACGACCAACTTACTAATCCCGAAATTCAACTACGAGCTTTTTAACTGCAACAACTTTAATATACGCTATTGGAGCTGGAATTACCGCGGCTGCTGGCACCAGACTTGCCCTCCAA
+
DDDDDIIIIIIIIGIIIIIIIIIIIIIIIIIIIIIIIHHIIIHHHIIIIIIIIIIIIIHIIIHGIIIIIIHIIHIHIIIIIIIIIHIHHIIIHIIIIIIIIHHIIHIIIHIHIIHIIHIIIHHIIIIIIIIHHIHIIIIIIIHHIIIIIHHIHIIIIIIIIIIIIIIGIHHHIHHIIIGIIIIIIHHHIIHIHIIIIIHHIHIHIIIIIIIIIIIIIHIIIIIIIIIIIIIIIIIIIIIIIHIHIIIHIIHIIIIHIIIIIHIIIIIIIIIIIIIIIIIIIIIIHHIIIIIIIIIIIIIHHIIIIIIIIIIIIIIIIIIIIIIIIIIIIIIIIIIIIIIIIDDDDD
@HISEQ:969:HM2KJBCX2:2:1101:7925:50380 2:N:0:ACTATGCA
CAGGATTCGTACCCCAACTATCCCTATTAATCATTACGGTGATCCTAGAAACCAACGAAATAGAACCAAGCCGTCCTATTTCATTATTCCATGCTAATATATTCAGACGTTAGCCTGCTTTAAACACTCTAATTTTTTCAAAGTAATAGTCCTGATTTCCAATCACACCAAATAAATGGCATGAAAGTTCCTCAGAAGGTAGAGATTTATCTCACCAGTACAGACAATTAAGCCTGACCAATGGGTAAACCCCGAAGTTCAACTACGAGCTTTTTAACTGCAACAACTTTAATATACGCTATTGGAGCTGGAATTACCGCGGCTGCTGGCACCAGACTTGCCCTCCAA
+
DDDDDIIIIIHHHIIIIIIIIIIIIIIIIIIIIIIIIIIIIIIIIIIIIIIIIIIIIHIIIIHIIIIIIIIIHIIGIIIIIIIIIGIIIGIIGIGIIIIIIIIIIIIIIIHHIHIIIIHIIIIIIIIIIIIIIIIIIIIIIIIIIIIIIIIIIIIIIHIIIIIIIIIIIHIIIIIIIIIIIIIIIIIIIIIIIIIIIIIIIIIIIIIIHIIIIIIIIIIIIIIIIIIIIIIIIIIIIIIIIIIHHHHHIIIIIIIIIIIIIIIIIIIIIIIIIIIIIIIIIIIIIIIIIIIIIIIIIIIIIIIIIIIIIIIIIIIIIIIIIIIIIIIIIIIIIIIIIIIIIIIDDDDD
@HISEQ:969:HM2KJBCX2:2:1101:17146:50877 2:N:0:ACTATGCA
CAGGATTCGTACCCCAACTATCCCTATTAATCATTACGGTGATCCTAGAAACCAACAAAATAGAACCATGCCGTCCTATTCTATTATTCCATGCTAATGTATTCGAGCAAAAATGCCTGCTTTAAACACTCTAATTTTTTCAAGGTAAAGGTCCTGGATCCGCAAGACACCCAATAAAGGACATCAAGTTTCTCCAGAAGGTGAGAAATCAACAGTAACAGTTCATACCCCTTAAGGCATGACCATCACGTCAATCCCGAAATTCAACTACGAGCTTTTTAACTGCAACAACTTTAATATACGCTATTGGAGCTGGAATTACCGCGGCTGCTGGCACCAGACTTGCCCTCCAA
+
DDCCBHIIIIIIIIIIIIIIIIIIIIIIIIIIHIIIIIHIIIIIIIHHIIIIIHIIIHEHHIHHIIIIIHIIHIHIIIIIIIIIIGIIHIIIHHIGHHHHHHHHHHHIHHIIIHHIIIIHIIIIIIIIIIIIHGHHHHIIIIHIIIHIIHIIIIIIHIHIIIIIIHIHIIIIIGIHIHHHIIIIIIIIIIHIIHIIIIIIIIIIIIIIIIIIIHIIHHIIIIHIHIIIIIIIIHIIIIIIIHIIIIIIIIHHIIHHHGIIIIIIIIIIIIIIIIIIIIIIIIIIIIIIIIIIIIIIIIIIIIIIIHIIIIIIIIIIIIIIIIIIIIIIIIIIIIIIIIIIIIIIIIIIDDDDD
@HISEQ:969:HM2KJBCX2:2:1101:2720:51310 2:N:0:ACTATGCA
CAGGATTCGTACCCCAACTATCCCTATTAATCATTACGTCGATCCTAGAAACCAACAAAATAGAATCAAACGTCCTATTTCATTATTCCATGCTAATGTATTCAAGCGTGAGCCTGCTTTAAACACTCTAATTTTTTCAAAGTAACAGTCCTGATTCCCCACAACACCAAATAAATGACATCATGGTTCGTCAGAAGGGAGAAACCGACGATGCCAGTACGTACCGAGGCACGACCAACATGATGGTCCCGAAATTCAACTACGAGCTTTTTAACTGCAGCAACTTTAATATACGCTATTGGAGCTGGAATTACCGCGGCTGCTGGCACCAGACTTGCCCTCCAA
+
DDDDDIIIIIIIIIIIIIIIIIIIII1FHIIIIIIIIIIIIIIHIIIIHIIIGIIIIIIIIIIHIIIIIHIIIIHIIIIIIIIIHIIIHIIIIIIGIIIIIIIIIIIIIIIIIHHHHHHIIIIIIIIIHIIIIIHIHIIIHHHIIHIIIIIIHGIIIIIIIIIIIHHIIIIIIIIIIIIIIIIIIIIIHIHHIIIIIIIIIIIIIIIIIIIIIIIIIIIIIIIIIIIIIIIIIIIIIIIIIHHGIIIIIIIIIIIIIIIIIHHIIIIIIIIIIIIIIIIIIIIIIIIIIIIIIIIIIIHGIIIIIIIIIIIIIIIIIIIIIIIIIIIIIIIIIIIIIIIIDDDDD
@HISEQ:969:HM2KJBCX2:2:1101:8638:51179 2:N:0:ACTATGCA
CAGGATTCGTACCCCAACTATCCCTATTAATCATTACATCGATCCTAGAAACCAACAAAATAGAATCGGATGTCCTATTTCATTATTCCATGCTAATGTATTCAAGCGTGAGCCTGCTTTAAACACTCTAATTTTTTCAAGGTAACAGTCCTAATTCCCCGTAACACCAAATTAATGGCATTACGGTTCTTTAGAAGGTGAGAAATCAATGATAACAGTGCATACCAACGGCATGACCGAAATATTGATCCCGAAATTCAACTACGAGCTTTTTAACTGCAACAACTTTAATATACGCTATTGGAGCTGGAATTACCGCGGCTGCTGGCACCAGACTTGCCCTCCAA
+
DDDCDIIIIIIIIIIIIIIIIIIIIIFIIIIIIIIIIIIIIHIIIIIIIIIIIIIIIIHIHIIIIIIIIHIIIIHIIIHGHHIIIIIIGHHHIHHFHHIIIGHHHHHHIIHHHIIIIHHHIIIIIIIIIIIIHIHIIHIIIHIIIIIIIIIIIIIHIIHHIIIHIIHIIIIHIIIIIIIIIIIHHIHHHIIIIIIIHIIIIIIIIHIIIHHIIII<IIIIIIIIIII;IIIIIIIIIIIIIIHHHFIHIIIIIIIIIIIIIIIIIIIIIIIIIIHIIIHIIIIIIIIIIIIIIIIIIIHIIIIIIIIIIIIIIIIIIIIIIIIIIIIIIIIIIIIIHIIIIIDDDDD
@HISEQ:969:HM2KJBCX2:2:1101:9607:51143 2:N:0:ACTATGCA
CAGGATTCGTACCCCAACTATCCCTATTAATCATTACGTCGATCCTAGAAACCAACAAAATAGAATCAAACGTCCTATTTCATTATTCCATGCTAATGTATTCAAGCGCGAGCTTGCTTTAAACACTCTAATTTTTTCAAAGTAACAGTCCTGATTTCCCATGACACCAAATTAATGACATCGTGGTTCGTCAGAAGGGAGAAACCAATAATGCTAGTACGTACAAAGTACGACCGACATATTAGTCCCGAAATTCAACTACGAGCTTTTTAACTGCAACAACTTTAATATACGCTATTGGAGCTGGAATTACCGCGGCTGCTGGCACCAGACTTGCCCTCCAA
+
@D@?BEGHIIIHHHEE0@1CHHCHHIIIEFH1?GHIHCGHHHEHDHHHIGIIIIIIIE1@FHCHGFHEHHFEEGHH@F?CEEHFHHI?<1<C@FHEGHHIE51FCFE>CCFCDCHHHCFH1E2FHH1@HEH?FGH?EHHHCCHGFGHGIIIIGHH@FECFHH?CIH@HHGHIHHII?HHIHE9G?CC@GDHC/CHF<<<#<<0FFEAFAF@IHHFH9G<6/1CBF<CEHAIGDIHFCDHHHIIHHHC/EFECCHEHCHHG<<FCCEEEFHHH@IIHG@FF1G@EHCEHG@GECF@HCEIIIH?HEEHFFHIHHDHCHHG@GIHHIHGHF1D<<?HHHHH@D@BD
@HISEQ:969:HM2KJBCX2:2:1101:19377:51261 2:N:0:ACTATGCA
CAGGATTCGTACCCCAACTATCCCTATTAATCATTACGGTGATCCTAGAAACCAACAAAATAGAACCATGCCGTCCTATTTTATTATTCCATGCTAATCTATTCAAGCACTAGCTTGCTTTAAGCACTCTAATTTTTTCAAGGTAATAGCTCTGCTTCCCCAACGCACCAAATTAATGACATGAAGGTTATTCAGAAGGTAAGAATCCATCAAATCAGTACGAACAGTGAAGCCCGACCGATAGACAGATTCCGAAATTCAACTACGAGCTTTTTAACTGCAACAACTTTAATATACGCTATTGGAGCTGGAATTACCGCGGCTGCTGGCACCAGACTTGC
+
DDADDIIHIIIEGHIIIHIIIIIIHHIIHHHIIIHHIIHHIIIGHHIHHHIIIIIGIHIIIECEEHHHHGC1CEEHIIIIIIIIIIIII<@GHEGHHHEHHHIHHGEHHHHHIIIIIIHIIHHHHHHHHHHHHIIIHHIIHAHIIHHHGIIIHGHHHHDEIIIIIHHHHHIIHIIHHIIIIHHHHHEHHGHHIHHHHHHFIHIIIHHIIIIHHHGIHHHHHIIHHIIIHIIHIGIIIHHFIHHHIIIIIIHIIIIIIHIIIIIIIIIIHIIIIIIIIIIIIIHIHHIIIIIIIIIIIIIIIIIIIIIIIIIIIIIIIIIIIHIIIIIIIIHHIIIIDDDDD
@HISEQ:969:HM2KJBCX2:2:1101:1641:51596 2:N:0:ACTATGCA
CAGGATTCGTACCCCAACTATCCCTATTAATCATTACTTCAGTCCTAGAAACCAACAAAATAGAACCGAAGTCCTAAATTATTATTCCATGCTAATGTATTCAAGGCATAAGCCTGCTTTAAACACTCTAATTTTTTCAAAGTAATAGAGCTAGATCGCGACGACAACCCAGTGAAGGGCGCCGCCGTTTTCTAGCAGGATGGCAGACACGCGCCAGCACTCACACTCGTAACCGAGGCGGGCCAGGTGCGTCAAACCAGAAATCCAACTACGAGCTTTTTAACTGCAGCAACTTTAATATACGCTATTGGAGCTGGAATTACCGCGGCTGCTGGCACCAGACTTGCCCTCCAA
+
BDD@BHIIIIIIHHGHHIICHH?<FHHIGIIHHHH@GHEHHEGHHIFHIHHHHHIIIGHHHFHHIIHHHIHGCHHHIIIIHIIIIIHIIGHEEHIEGHEHHDHGHGIHHH?>EHHHIHCHIIHIIHHEGHHHGGFC.FEHIHEGHHIHHHHIGHCCCGHHE=HHDCIIIIHGGHIHHDDHHIHIIHIDGFHHEHGFHCGHHHFEHHIIHIHHHHEHHHFIHHHGHIIIHHHHIHG@GHDFHGIIIIHIGIHEEHHGCHHEH?GGHIHGHEIIIIIIIIIIIIIIIIIIIIIIHHIIIGIHHHHGEHDDCHHHIIIIIIIHIIIHHHIIIIIIHIIIIIIIIIHIIIIIIDDDDD
@HISEQ:969:HM2KJBCX2:2:1101:7089:52329 2:N:0:ACTATGCA
CAGGATTCGTACCCCAACATCCCTATTAATCATTACGTCGATCCTAGAAACCAACAAAATAGAATCAAACGTCCTATTTCGTTATTCCATGCTAATGTATTCAAGCGTGAGCCTGCTTTAAACACTCTAATTTTTTCAAAGTAACAGTCCTGATTCCCCAAGACACCAAATTAATGACATCATGGTTCGTCAGAAGGTAGGAATCAATAATACCAGTACGTACAATAGCACGACCAATAAATTGATCCCGAAATTCAACTACGAGCTTTTTAACTGCAACAACTTTAATATACGCTATTGGAGCTGGAATTACCGCGGCTGCTGGCACCAGACTTGCCCTCCAA
+
DDDDDIIIIIIIIIIIIIIIIIIHIIIIIIIIIIIIIIIIIIIHHIIIIIIIIIIIIGHIIIHIIIIIHGIHIIIIIIHHIIIEHHHFHIIGIIIIIIIIIIHHIIIIIIIHIIIIHIIHHIIIIIIIIIHIIIIIIIIIIHIIIIIIIIIIIH<IHHIIIIIIIHIIIIHHHHIHIIIHIIHIGIIIIIIIIIIIIIIIHIIIIIHIIIIIIIIIIIIIIIIIIIIIIIIIIIIIIIIIIHHIIHHGIIIIIIIIIIIIIIIIIIIIIIIHIIIIIIIIIIIHHHIIIIIHIIIIIIIIIIIIIIIIIIIIIIIIIIIIIIIIIIIIIIIIIIIIIIIDDDDD
@HISEQ:969:HM2KJBCX2:2:1101:4026:52467 2:N:0:ACTATGCA
CAGGATTCGTACCCCAACTATCCCTATTAATCATTACGTCGATCCTAGAAACCAACAAAATAGAATCAAACGTCCTATTTCATTATTCCATGCTAATGTATTCAAGCGTAAGCCTGCTTTAAACACTCTAATTTTTTCAAAGTAACAGTCCTGATTCCCCACGACACCAAATTAATGACATCGCGGTTCTTCAGAAGGTAGGAACCAATAATGCCAGTGCGTACCGAAGCACGACCAACAATTTGATCCCGAAATTCAACTACGAGCTTTTTAACTGCAACAACTTTAATATACGCTATTGGAGCTGGAATTACCGCGGCTGCTGGCACCAGACTTGCCCTCCAA
+
DDDCDIIIIIIIIIIIIIIIIIIIIIIIIIIIIIIIIIIIIIIIIIIIIIIIIIIIIIIIIHIHIIIIIIIIIIIIHIIIIIIIIIIIIIIIIIFIHHIIIIIIIIHIIIIIIIIIHIIIIIIIIIIIIIIIIIIIHIHIIHHIIIIIIIIIIIIIIHIHHIIIIIIIIIIIIIIIIIIIIIIIIIIIIIIIIIIIIIHHHIIIIIIIIIGIIIIIIIIIIIIIIIIIIIIIIIIIIIIIIIIHIIIIIIHIIIIIIIIIHHIIIIIIIIIIIIIIIIIIIIIIIIIIIHIIIIIIIIIIIIIIIIIIIIIIIIIIIIIIIIIIIIIIIIIIIIIIHIIIDDDDD
@HISEQ:969:HM2KJBCX2:2:1101:7286:52377 2:N:0:ACTATGCA
CAGGATTCGTACCCCAACTATCCCTATTAATCATTACTTCAGTCCTAGAAACCAACAAAATAGAACCGAAGTCCTAAATTATTATTCCATGATAATGTATTCAAGACATAATACTACTTTAAACACTATAATTTTTACAAAGTAATAGAGCTAGATCGCGACGACAACCCAGTGAAGGGCGCCGCCGTTTACTAGCAGGATGGCAGACACGCGCCAGCACTCACACTCGTAACCGAGGCGGGCCAGGTGCGTCAAACCAGAAATCCAACTACGAGCTTTTTAACTGCAGCAACTTTAATATACGCTATTGGAGCTGGAATTACCGCGGCTGCTGGCACCAGACTTGCCCTCCAA
+
0<0001<D1<1<111<0011D11<<1<<1C1D11<11111<1<1<<<D1DGHHIICH<C1<111111/<//<<11<11<DG1<1111<1111<1<11<111<<1//111DG/1@B%?EHH@GFH@11%6<1B8%FF%<CHG1HFF<G?F<EB<DF1D9?0A9.B?EH9HBAEF.FH?-+8-8+-..;.,;../:..F:/@H@F/HAGC<C<-.B0FC.<10CD<<.B<:0.<;HCGA-</<<1DC//C<:1HHHF<G1G@HGD11<F<<D<<<@F<1<1<<D<<11GGC<D<11D1D<1D<</<<<<1C<1CF<<<11HIHEE<C<<1?1EC1G<<<?@HHHHED0?C<<@@DD
@HISEQ:969:HM2KJBCX2:2:1101:13152:52593 2:N:0:ACTATGCA
CAGGATTCGTACCCCAACTATCCCTATTAATCATTACGGTGATCCTAGAAACCAACAAAATAGAACCATGCCGTCCTATTCTATTATTCCATGCTAATGTATTCGAGCAAAAATGCCTGCTTTAAACACTCTAATTTTTTCAAGGTAAAGGTCCTGGATCCGCAAGACACCCAATTAAGGACATCAAGTTTCTCCAGAAGGTGAGAAATCAACAGCGACAGTTCATACCCCTTAAGGCATGACCATCACGTCAATCCCGAAATTCAACTACGAGCTTTTTAACTGCAACAACTTTAATATACGCTATTGGAGCTGGAATTACCGCGGCTGCTGGCACCAGACTTGCCCTCCAA
+
DDDDDIIIIIIIGIIIIIIIIIIIIIIIIHIIIIIIIIIIIIIIIIIIIIIIIIIIIIIIIIIGIIGIIIIIIIIIIIIIIIIIIIIIFIIIIIIIFIHII@HIIIHIIIIIIIIIIIIIIIIIIIHIHIIIHIIIIIIIHIIIIIIIIIIHIHIIIIIIIIIIIHIIIIIIIIIIIIIIIIIIIIIIIHIIIIIIIIIIGIIIIIIIIIIIIIIIIIIIIIIIIIIIIIIIIIIIIIIIIIIIIIIIIIHHIIIIIIIIIIIIIIIIIIIIIIIIIIIIIIIIIIIIIIIIIIIIIIIIIIIIIIIIIIIHIIIIIIIIIIIIIIIIIIIIIIIIIIIIIIIIIIIIDDDDD
@HISEQ:969:HM2KJBCX2:2:1101:16190:52995 2:N:0:ACTATGCA
CAGGATTCGTACCCCAACTATCCCTATTAATCATTACGTCAATCCTAGAAACCAACAAAATAGGATCAACGTCCTATTTCATTATTCCATGCTAATGTATTCAAGCGCGAGCCTGCTTTAAACACTAATTTTTTCAAAGTAACAGTCCTGATTCCCCGCCACACCAAATGAATGACATGATGGTTCGTCAGAAGGTAGGAACCAGTAATACCAGTACGTACCTAAGGCACGACCAACGTACTGATCCCGAAATTCAACTACGAGCTTTTTAACTGCAACAACTTTAATATACGCTATTGGAGCTGGAATTACCGCGGCTGCTGGCACCAGACTTGCCCTCCAA
+
DDDDDIIIIIIHHIIIIIGHIHIIIIIIIIIIIIIIIIIIIIIIIIIIIIIHIIIIIIIIIIIIIIIIIIGHHIIIIIHIIIIIHHIIIIIHHHIIIHIIIFHHHIIIIIIHIIIIIIHIGDHHHIIIIIIIIIIIIIIHIIIIIIIIIHHIIIGIIIIIIIIIIIIIIIIHIIIIIIIIIIIIIIIIIIIIIIIHHIIIIIIIIIIIIIIIIIIIIIIIIIIIIIIIIIIIIIIIIIIIHHIIIIIIIIIIIIIHIIIIHIIIIIIIHIIIIIIIIIIIHHIIIIIIIIHIIIIIIIIIIIIIIIIIIHHIIIIIIIIIIIIIIIIIIIIIIIIIIIDDDDD
@HISEQ:969:HM2KJBCX2:2:1101:10251:53119 2:N:0:ACTATGCA
CAGGATTCGTACCTCCCAACATCCCTATTAATCATTACGTCAATCCTAGAAACCAACAAAATAGGATCGAACGTCCTATTTCATTATTCCATGCTAATGTATTCAAGCGTTAACCTGCTTTAAACACTCTAATTTTTTCAAAGTAACAGTCCTGTTTCCCTGCAACACCAAATTAATGACATTACAGTTCTTCAAGAAGGAGGAATCAGTAAAGCCAGTACATACCATAGGCACGACCAACCTACTGACCCCGAAATTCAACTACGAGCTTTTTAACTGCAACAACTTTAATATACGCTATTGGAGCTGGAATTACCGCGGCTGCTGGCACCAGACTTGCCCTCCAA
+
DCDCDIIGIIIIIIIIIIIIIIHHIIIIIIIIIIIIIHHIIHIIIIIIIIIIIIIIIIHHIIHHHHIIHHIIIHHIIHIIIIIIIIIIIIIHHHHIIIHIIIHIIIIIIHHIIIIIIHIIIIIIIIIIIIIIIIIIIIIIIIIIIIIHIIIIIIHHIIIIIIIIIIIIIIIHIIIIIIIIIIIIHIIIIIIHIIIIIIIIIIIIIIIHIIIIIIIIIIIIIIIIHIIIIIIIIIIIIIIIIIIIIHIIIIIIIIIIIIIIIIIIIHIIIIHIIIIIIIIIIIIIIIIIIIIIIIIIIIIIIIIIIIIIIIIIIIIIIIIIIIIIIIIIIIIIIIIIIIIIIIDDDDD
@HISEQ:969:HM2KJBCX2:2:1101:18328:53030 2:N:0:ACTATGCA
CAGGATTCGTACCCCAACTATCCCTATTAATCATTACGTCGATCCTAGAAACCAACAAAATAGAATCAAACGTCCTATTTCATTATTCCATGCTAATGTATTCAAGCGTTAGCCTGCTTTAAACACTCTAATTTTTTCAAAGTAACAGTCCTGTTTCCCTGCAACACCAAATTAATGACATTACAGTTCTTCAAGAAGGAGGAACCAGTAAAGCCAGTACATACCAGAGGCACGACCAACCTACTAATCCCGAAATTCAACTACGAGCTTTTTAACTGCAACAACTTTAATATACGCTATTGGAGCTGGAATTACCGCGGCTGCTGGCACCAGACTTGCCCTCCAA
+
DDDCCIIIIIIIHIIIIIIIIIIIIIIIIIIIIIIIIHIIIIIIIIIHIIIIIHIIHIGGIHHGHHHIHIHIIHIIIIIIIIIIIIIHGEHIIIIHIIIIIHIIIIHIIIIIIIIIIHIIIHIIIIIIHHIIIIIIIIIIHHHIIIIIIIIIHIIIIIIIIIIIIIHIIIIHHIIIIIIIIIIIIIIIHIIHIIIIIIIIIIIIIHIIIIIIIIIIIIIIIIIIIIIIIIIIIIIIIIIIIIHHGIHHIIIIIIIIIIIIIIIIIIIIIIIIIIIIIIIIIIIIIIHIIIIIIIIIIIIIIIIIIIIIIIIIIIIIIIIIIIIIIIIIIIIIIIIIIIIIIDDDDD
@HISEQ:969:HM2KJBCX2:2:1101:5243:53458 2:N:0:ACTATGCA
CAGGATTCGTACCCCAACTATCCCTATTAATCATTACGGTGATCCTAGAAACCAACGAAATAGAATCAGTCCGTCCTATTTCATTATTCCATGCTAATGTATTCAGACGATAGTCTGCTTTAAACACTCTAATTTTTTCAAAGTAACAGTCCTGATTTCCAACCACACCAAATAAATGGCATGAAAGTTCCTCAGAAGGTAGAGATCCATCTCACCAGTGCAGACAATTAAGCCTGACCAATGGGTAGACCCCGAAGTTCAACTACGAGCTTTTTAACTGCAACAACTTTAATATACGCTATTGGAGCTGGAATTACCGCGGCTGCTGGCACCAGACTTGCCCTCCAA
+
CDDDDIIIHIIIIIIIIIIIIIIIIIIIIIIIIIIIIIIIIIIIIIIIIIIIIIHIIIIHIIIHIIIIIIIHIIIHIIIIIIIIIIIIIHHIIHIIIIIIIIIIIIIIIIIIIIIHIIIIIHIIIIIIIHIHHIIIIIHIHIHIIIIIIIIIIIIIIIIIIIIIIIIIIIIIIIIIIIHHIIIIIIIIIIIIIIIIIIIIIIIIIIIIIIIIIIIIIIIIIIIIIIIIIIIIIIIIIIIIIIIIIHDIIIIIIIIIIIIIIIIIIIIIIIIIIIIIIIHIIIIIIIIIIIIIIIIIIIIIIIIIIIIIIIIIIIIIIIIIIIIIIIIIIIIIIIIIIIIIIIIDDDDD
@HISEQ:969:HM2KJBCX2:2:1101:15536:53637 2:N:0:ACTATGCA
CAGGATTCGTACCCCAACTATCCCTATTAATCATTACGTCAATCCTAGAAACCAACAAAATAGGATCAACGTCCTATTTCATTATTCCATGCTAATGTATTCAAGCGCGAGCCTGCTTTAAACACTCTAATTTTTTCAAAGTAACAGTCCTGATTCCCCACCACACCAAATTAATGACATGATGGTTCGTCAGAAGGTAGGAATCAGTAACACCAGTACGTACCGAAGGCACGACCAGCGTACTAATCCCGAAATTCAACTACGAGCTTTTTAACTGCAACAACTTTAATATACGCTATTGGAGCTGGAATTACCGCGGCTGCTGGCACCAGACTTGCCCTCCAA
+
DDDDDIIIIIIIIIIIIIIIIIIIIIIIIIIIIIIIIIIIIIIIIIIIIIIIHIIIIIIIIIHHIIIIIIDHIIIIIGIIIIIIIIIIIIGHIIIIIIIIIIHIIIIHIIHIIIIIIIIIIIIIIIIIHIHHIIIIIHIIIIIIIIIIIIIIIIIGHIIIIIIIIIHIIHIIIIIIIIIIIIIIIIIIIHHIIIIIIIHIIIIIIIIIIIIIIIIIIIIIIIIIIIIIIIHIIIIIIIHHHHIHIIIIIIIIIIIIIIIIIIIIIIIIIIIIIIIIIIIIIIIIIIIIIIIIIIIIIIIIIIIIIIIIIIIIIIIIIIIIIIIIIIIIIIIIIIIIIIIIDDDDD
@HISEQ:969:HM2KJBCX2:2:1101:17856:53814 2:N:0:ACTATGCA
CAGGATTCGTACCCCAACTATCCCTATTAATCATTACGTCGATCCTAGAAACCAACAAAATAGAATCGGATGTCCTATTTCATTATTCCATGCTAATGTATTCAAGCGTAAGCCTGCTTTAAACACTCTAATTTTTTCAAGGTAACAGTCCTAATTCCCCGTGACACCAAATTAATGGCATTACGGTTCTTTAGAAGGTGAGAAATCAATAATATCAGTACATACCAACGGCATGACCGAAACATTGATCCCGAAATTCAACTACGAGCTTTTTAACTGCAACAACTTTAATATACGCTATTGGAGCTGGAATTACCGCGGCTGCTGGCACCAGACTTGCCCTCCAA
+
DDDBBIIIIIIIIIIIIIIIHIIIIIIHIIIIIIIIHHIIHDHIIIIIHHIHIIIIIIHEHHHIIHHIIIIIIIIIIIIIIHHHIHHCGHFHCGHHHIHHIHHHIIIIIIIIIIHHHHIIIIHIIIHIIIGGHHIIHIIHIHIIIIHHIIHHIFIIIHIIIHIIIHHIIIIHHIHIIIIGHIIIIIHIIIIIIIHHEIIHIIIHHHIIIIIIIIIIIIHIIIIIIIIIIIIIIIIIIIIHIIHIHHHHEHIIIIIIIIIHIIIIIIIIIIIIIIIIIIIIIIIIIIHIIIIIIIHIIIIIIIIIIIIIIIIIIIIIIIIIIIIIHIIHIIIIIIIIIIIIIIDDDDD
@HISEQ:969:HM2KJBCX2:2:1101:19932:53983 2:N:0:ACTATGCA
CAGGATTCGTACCCCAACTATCCCTATTAATCATTACGTTGATCCTAGAAACCAACAAAATAGAATCGAACGTCCTATTTCATTATTCCATGCTAATGTATTCAAGCGCGTGCCTGCTTTAAACACTCTAATTTTTTCAAAGTAACAGTCCTGACTCCCCACAACATCAAATTAATGACATCATGATTCATCAGAAGGGAGAAATCAATGACATTAGTACGTACCGAAGGCACGACCGACGTATTGATCCCGAAATTCAACTACGAGCTTTTTAACTGCAACAACTTTAATATACGCTATTGGAGCTGGAATTACCGCGGCTGCTGGCACCAGACTTGCCCTCCAA
+
DDDDDIIIIIIIIIIIIIIIIIIIIIIIIIIIIIIIIIIIIHIIIIIIIIIIIIHIGIIHHIHIIIIIIIHIIHGHHHHIIIIIIIIIIIIIHIIIIIIIIHIIIIIIIIHIIIIIIIIIIIIIIIIHIIHIHHHIIIIIIIHIIIIIIIIIIIIIHIIIIIIIIIIIIIIIIIIHIIHHHIHIHIIIIIIHIIIIIIIHHIIIIIIIIIIIIIIIIIIIIIIIIIIIIIIIIIIIHIIIIHHHGIIHIIIIIIIIIIIIIIHHIIIIIIIIIIIIIIIIIIIIIIIIIIIIIIIIIHIIHIIIIIIIIIIIIIIIIIIIIIIIIIIIIIIIIIIIIIIIIDDDDD
@HISEQ:969:HM2KJBCX2:2:1101:3756:54162 2:N:0:ACTATGCA
CAGGATTCGTACCCCAACTATCCCTATTAATCATTACGTGGTCCTAAAACCAACAAAATAGAACCATCGTCCTATTTTATTATTCCATGCTAATGTATTCAAGCAAAAATGCCCGCTTTAAACACTCTAATTTTTTCAAAGTAAAGGTCCTGGTTCATCGAAACACCCAGAGAATCCCAACTCACCAGAAGGTGAGAAATTGGCTACACACTGTTTCATGCCCCTAAAGGCAAGACCGATATATCCCAATCCCGAAATTCAACTACGAGCTTTTTAACCGCAACAACACTAATATACGCTATTGGAGCTGGAATTACCATGGCTGCTAATACCAGACTTGCCCTCCAA
+
00DDDCC@EHE@HHIIIIIIIIIIIIIIIIIIIIIIIIIFEC<D<CHHI?CF?GE1FH@G1D<CC@@<01<0EH1G@GCH1GHIG111<1D@1FE1<CHEC@1<GHF<FCCHHHFHFEECGHHHEG@@EHHHIIIIHCHICBGHHB19<EHC?G?G@HGEGCHGF?FHHCGD#CCCCFCHF<<<<DGHEFEIHFIIIHF<<$G1EH9EFHGG@G1FIHHE?G?F@C@IHHEHHHGHEGHHIHHH/CDHIHIIIIIIIIIIIIIIIIIIIIIIIIIIIIGIIIIIIHDCHIIIIIIIIIIIIIIIIIIIIIIIIIIIIH@EIIIIIIHCC?IIIIIIIIIIIIIDDDDD
@HISEQ:969:HM2KJBCX2:2:1101:16018:53832 2:N:0:ACTATGCA
CAGGATTCGTACCCCAACTATCCCTATTAATCATTACTTCAGTCCTAGAAACCAACAAAATAGAACCGAAGTCCTAAATTATTATTCCATGCTAATGTATTCTAGGCATAAGCCTGCTTTAAACACTCTAATTTTTTCAAAGTAATAGAGCTAGATCGCGACGACAACCCAGTGAAGGGCGCCGCCGTTTTCTAGCAGGATGGCAGACACGCGCCAGCACTCACACTCGTAACCGAGGCGGGCCAGGTGCGTCAAACCAGAAATCCAACTACGAGCTTTTTAACTGCAGCAACTTTAATATACGCTATTGGAGCTGGAATTACCGCGGCTGCTGGCACCAGACTTGCCCTCCAA
+
@BBDDHIIIIIHHHHHIHIHHGEFHHHIHGHHIIHIHGHHIHHHIIIIIIIHIIIIFIIIGHHHIIHHHDDHHHHHHIIIIIIIGIFHHII@EHHEHHHCGFHHHIIIIHIIIGGHI@HIHIIIIHIIHHIHH@HHHHHIIIIIIGHIIHHHHEDHIIHEHGHIIIHHHFHHEHHIHHHIIIIIIGIHHHEHIICIHHHHHHEHHHHHDIIIHIHIIIIHHFII=HHHIIIIHHIIIIIIIHIIIIIIIHHIHIHIIIIIIHHHIIIIIHEHIIIIHIIIHIHHHIIIIIIIIIHHHIIIHIIIIIIIIHIIHIIIIIIIIIIHHIIIIIHIHHGIIIIIIIHHIIHIIDDDDD
@HISEQ:969:HM2KJBCX2:2:1101:14954:54495 2:N:0:ACTATGCA
CAGGATTCGTACCCCAACTATCCCTATTAATCATTACGGTGATCCTAGAAACCAACGAAATAGAACCAAGCCGTCCTATTTCATTATTCCATGCTAATATATTCAGACGTTAGCCTGCTTTAAACACTCTAATTTTTTCAAAGTAATAGTCCTGATTTCCAATCACACCAAATAAATGGCATGAAAGTTCCTCAGAAGGTAGAGATTTATCTCACCAGTACAGACAATTAAGCCTGACCAATGGGTAAACCCCGAAGTTCAACTACGAGCTTTTTAACTGCAACAACTTTAATATACGCTATTGGAGCTGGAATTACCGCGGCTGCTGGCACCAGACTTGCCCTCCAA
+
DDDDDIIIIIIIIIIIIIIIIIIIIIIIIIIIIIIIIIIIIIIIIIIIIIIIIIIIIIIIIIIIIIIIIGHHIIIIIIIIIIIIIIIIIIIIHHHIIIIIIIIIIHHIIHIIIIIIHIIIIHIIIIIIIIIIIHHHIIIIIIIHIIIIIIIIIIIIIIIIIIIIIIIIIIIIIIIIIIIIIHIIIIIIIIIIIIIIIIIIIIIIIIIIIIIIIIIIIIIIIIIIIIIIIIIIIIIIIIIIIIIH2HFIIIIIIIIIIIIIIIIIIIIIIIIIIIIIIIIIIIIIIIIIIIIIIIIIIIIIIIIIIIIIIIIIIIIIIIIIIIIIIIIIIIIIIIIIIIIIIIIDDDDD
@HISEQ:969:HM2KJBCX2:2:1101:11095:54726 2:N:0:ACTATGCA
CAGGATTCGTACCCCAACTATCCCTATTAATCATTACGGTGATCCTAGAAACCAACAAAATAGAATCATGCCGTCCTATTTTATTATTCCATGCTAATGTATTCAAGCAAAATGCCTGCTTTAAACACTCTAATTTTTTCAAAGTAAAGGTCCTGGTTCCCCGCGTCACCCAATTAAGGACAGCGCGGTTCTCCAGAAGGTGAGAAATTGACTACACCAGTTCATACCCCTTAGGGCACGACCAATGTGTCAATCCCGAAATTCAACTACGAGCTTTTTAACTGCAACAACTTTAATATACGCTATTGGAGCTGGAATTACCGCGGCTGCTGGCACCAGACTTGCCCTCCAA
+
DDCDDIIHIIIIIHIHIIIIIIIIIIIIIHHHIIIIIIIIIIHIIIHIIIIIIIIIHIHIIIIIIIIIIIIFHEDHIIIIIIIIIIIIHIHHHEHEHHHIIDHHHIIHIHIIIHHHIIIIIIHHIIHHFHIIIHIIIIHHHHIIIIIIIIIIIIIIIIIHIIIIIIIIHIIIIIIIIIHIIIIIIIIIIIIIIIIIIIIIIIIIIIIIIFIHIIIIIIIIIIIIIHIIIIIIIIIIIIIIIIIIIIIIIIHIHHIIIHIIIIHIIIIIIIIIIIIIIIIIIIIIIIIIIIIIIHIIIIHIIIIHIIIIIIIIIIHIIIIIIIIIIIIIIIIIIIIIIIIIIIIIIIIDDDDD
@HISEQ:969:HM2KJBCX2:2:1101:11831:54804 2:N:0:ACTATGCA
CAGGATTCGTACCCCAACTATCCCTATTAATCATTACGGTGATCCTAGAAACCAACAAAATAGAATCATGCCGTCCTATTTTATTATTCCATGCTAATGTATTCAAGCAAAATGCCTGCTTTAAACACTCTAATTTTTTCAAAGTAAAGGTCCTGGTTCCCCGCGACACCCAATTAAGGGCATCATGGTTCTCCAGAAGGTGAGAAATTGACTACACCAGTTCATACCCCTTAAGGCACGACCGATGTGTCAATCCCGAAATTCAACTACGAGCTTTTTAACTGCAACAACTTTAATATACGCTATTGGAGCTGGAATTACCGCGGCTGCTGGCACCAGACTTGCCCTCCAA
+
@?BAD1<CCGC<EEHHIIHFHHFECFEHGGHFGHEEG<CFCCHHFHIGHEHIIFHHHHHEEIHI?<CGHEEGCC?E<FFGH@EGGHEFH?EHIHIIIIGHF@EEHGFEFHHIFHHCECE?CFGHHEIHHIIIHHH@EE<HHCEGCEHHFGHHG@EHFFHHHI@EFHHDHHHEHHFDG#F<CGHHHI/HEGHGHHHCCE@HGFE8EF?IHGCF08<<8CAHHHIIHH?HGHGAHHEHE?HIIGIHEEHHGDDHGIIHHEHHHGEHG<EHHHEHHHCHEIHHHIHHGEEFCHHHEFEHCHHHCHHCEHHGHG<?HGEFHIIDIHHHHFCHCHHHIHEHIHHCEEHHCHFB@@@A
@HISEQ:969:HM2KJBCX2:2:1101:9246:54874 2:N:0:ACTATGCA
CAGGATTCGTACCCCAACTATCCCTATTAATCATTACGGTGATCCTAGAAACCAACAAAATAGAATCATGCCGTCCTATTTTATTATTCCATGCTAATGTATTCAAGCAAAATGCCTGCTTTAAACACTCTAATTTTTTCAAAGTAAAGGTCCTGGTTCCCCGCGTCACCCAATTAAGGACAGCGCGGTTCTCCAGAAGGTGAGAAATTGACTACACCAGTTCATACCCCTTAAGGCACGACCGATGTGTCAATCCCGAAATTCAACTACGAGCTTTTTAACTGCAACAACTTTAATATACGCTATTGGAGCTGGAATTACCGCGGCTGCTGGCACCAGACTTGCCCTCCAA
+
DD@B@CHFHHIIIIIIIIIIHIHIIIIIIHIHIIIIIIIIIIIIIIIIIIIGHIIIIGHCHIHHIHIIGHIFHGHHHIIIIGHIHIIHHGIIIGIIIIHHHGHHIIHIHHFHIHGIIIHIIIHHIHHHHHHHEGHIHHHHHHIIIIIHGIIIIIHHHHGHHIIIIIHHHIIIIHHHHIIIIIIIIIIIIHIIHIIHIIIIIIIHIIIIIIIIIIIIIIIIIHIIIIIIIIIIHHHHHHIIIIIIIIIIHHGIIIIIIIIHIHHIHHIIIIIIIIHIIIIIIHIHIIHHIHIH@HIIIHHHIIIIIIIIIHIIIIIIIIIIIHHIIIIIHIIIHHIIIIIIIIIIIHFDABD@
@HISEQ:969:HM2KJBCX2:2:1101:9253:54930 2:N:0:ACTATGCA
CAGGATTCGTACCCCAACTATCCCTATTAATCATTACGTCAATCCTAGAAACCAACAAAATAGGATCGAACGTCCTATTTCATTATTCCATGCTAATGTATTCAAGCGTTAGCCTGCTTTAAACACTCTAATTTTTTCAAAGTAACAGTCCTGTTTCCCTGCAACACCAAATTAATGACAATACAGTTCTTCAAGAAGGAGGAATCAGTAAAGCCAGTACATACCATTGGCACGACCAACCTACTGACCCCGAAATTCAACTACGAGCTTTTTAACTGCAACAACTTTAATATACGCTATTGGAGCTGGAATTACCGCGGCTGCTGGCACCAGACTTGCCCTCCAA
+
DDCDDIIIIIIIIIIIIIIIIIIIIIIIIIIIIIIIIIIIIIIIIIIIIIIIIHEHHHHIIIIIIIIIIIIIIIIIIIIIIIIHIIIGIIIIIIIIIIIIIIIIIHIHIIIHHHHIIIIIIIIHIIIIIIIIIHIIIIIIIIIIIIIIIIIIIIIIIHHIIIIIIIIIIIIIIIIIIIIHIIIIIGIHHIIIIIIIIIIIIIIIIIIIIIIIIHHIIIIIIIIIIIIIIIIIIIIIIHGIIIIHHIIIIIIIIIIIIIIIIIIIIIIIIIIIIIIIIIIIIIIIHHIIIIIIIIIIIIIIIIIIIIIIIIIIIIIIIIIIIIIIIIIIIIIIIIIIIIIIIDDDDD
@HISEQ:969:HM2KJBCX2:2:1101:3639:55677 2:N:0:ACTATGCA
CAGGATTCGTACCCCAACTATCCCTATTAATCATTACTTCAGTCCTAGAAACCAACAAAATAGAACCGAAGTCCTAAATTATTATTCCATGCTAATGTATTCAAGGCATAAGCCTGCTTTAAACACTCTAATTTTTTCAAAGTAATAGAGCTAGATCGCGACGACAACCCAGTGAAGGGCGCCGCCGTTTTCTAGCAGGATGGCAGACACGCGCCAGCACTCACACTCGTAACCGAGGCGGGCCAGGTGCGTCAAACCAGAAATCCAACTACGAGCTTTTTAACTGCAGCAACTTTAATATACGCTATTGGAGCTGGAATTACCGCGGCTGCTGGGACCAGACTTGCCCTCCAA
+
@D@0DHIIFEECEHHGGHIIIFGHHIHIIHFCFHGHHIICGGGEEHGFEEHHH@F=EFHHHEHHHEHCCD<<FCHGHE<<FHCHH11DHHHF?G@FCHHIHCGFHHHHIGHHGEF@GHGFH@GHHEH@FGFHIHIHIHEGHIHFECH@1GFGHFHIH5HEGIHEE<HHFGEFC:CHE?HCIHDDDHHHFCHFEHHHHHFHIIIHIHEGHIIFHHIGIHHHHHHIIHHIHHGEFIIIHCAC1HHEHHIHIHHHGHFHHHIHHHFIHEIHHGCG?HHIHHHIIHHHIIHHHHHHHH@HG@CHIIIIGHHCDIHIIIIIHHFHIIHIIIHHEIHHFIIIHIIIIHIIIIIIIDDBDB
@HISEQ:969:HM2KJBCX2:2:1101:15680:55712 2:N:0:ACTATGCA
CAGGATTCGTACCCCAACTATCCCTATTAATCATTACGGTGATCCTAGAAACCAACAAAATAGAACCATGCCGTCCTATTTTATTATTCCATGCTAATCTATTCAAGCACTAGCTTGCTTTAAGCACTCTAATTTTTTCAAGGTAATAGCTCTGCTTCCCCAACGCACCAAATTAATGACATGAAGGTTATTCAGAAGGTAAGAATCCATCAAATCAGTACGAACAGTGAAGCCCGACCGATAGACAGATTCCGAAATTCAACTACGAGCTTTTTAACTGCAACAACTTTAATATACGCTATTGGAGCTGGAATTACCGCGGCTGCTGGCACCAGACTTGCCCTCCAA
+
DDDDDIIIIIIIIIIIIIIIIIIIIIIIIIIIIIIIIIIIIIIIIHIIIIIIIIIIIFHHIIHHHIIIIEFHDHHIIIHIIIIIIIHIGIIIIHHIIHIIIHIIIIHHIIHIIIIIIIIIIHHHGHIHHIIIIIIIHIIIIIIIIIHIIIIIIHHHHIIIIIIIHIIIHIIIHHGIIIIIIIIIIIIIIIIIIIIIIHIIIIIIIIIIIIIIIHHIIIIIIIIIGIIIIIIIIIIIIIIIIIIIIHHIIIIIIIIIIIIGIIIIIIIIIIIIIIIIIIIIIIIIIIIHIIIIIIHHIIIIIIIIIIIIIIIIIIIIIIIIIIIIIIIIIIIIIIIIIIIIIIIDDDDD
@HISEQ:969:HM2KJBCX2:2:1101:9785:55428 2:N:0:ACTATGCA
CAGGATTCGTACCCCAACTATCCCTATTAATCATTACGTCGATCCTAGAAACCAACAAAATAGAATCAAACGTCCTATTTCATTATTCCATGCTAATGTATTCAAGCGTAAGCCTGCTTTAAACACTCTAATTTTTTCAAAGTAACAGTCCTGATTCCCCACGACACCAAATTAATGACATCGCGGTTCTTCAGAAGGTAGGAACCGATAATGCCAGTGCGTACCGAAGCACGACCAACAATTCGATCCCGAAATTCAACTACGAGCTTTTTAACTGCAACAACTTTAATATACGCTATTGGAGCTGGAATTACCGCGGCTGCTGGCACCAGACTTGCCCTCCAA
+
DDDDDIIIIIIIIIIIIIIIIIIIIIIIIIIIIIIIIIIIIIIIIIIIIIIIIIIIIIIIIIHHIIIIIIIIHIIIIIIIIHIIIIIIIIIIIIIIIIIIIIIIIIIIIIIHIIIIIIIIIIIIIIIIIIIIIIIIIIIIIIIIIIIIHIIIIIIIIIIIIIIIIIIIIIIIHHIIIIHIIIHIIIIIIIIIIIIIIIIIIIHIIIIIIIIIHIIIIIIIIIIIIIIIIIIIIIIIIIIIIIHGIIIIIIIIIIIIIIIIIIIIIIIIIIIIIHIIIIIIIIIIIIIIIIIIIIIIIIIIIIIIIIIIIIIIIIIIIIIIIIIIIIIIIIIIHIIIIIIIDDDDD
@HISEQ:969:HM2KJBCX2:2:1101:6956:56580 2:N:0:ACTATGCA
CAGGATTCGTACCCCAACTATCCCTATTAATCATTACGTCAATCCTAGAAACCAACAAAATAGGATCAAACGTCCTATTTCATTATTCCATGCTAATGTATTCAAGCGTTAGCTTGCTTTAAACACTCTAATTTTTTCAAAGTAACAGTCCTGTTTCCCTGCAACACCAAATTAATGGCATTACAGTTCTTCAGAAAGGAGGAATCAGCGAAGCCAGTACATACCAGTGGCATGACCAACCTGCTGACCCCGAAATTCAACTACGAGCTTTTTAACTGCAACAACTTTAATATACGCTATTGGAGCTGGAATTACCGCGGCTGCTGGCACCAGACTTGCCCTCCAA
+
DDDDDIIIIIIIIIIIIIIHHIIIIIIIIIIIIIIIIIIIIIIGIIIIIIIIIIIIIIIIIIHIIIIIIIIIIIIIIIIIIIIIIIIIIIIIIIIIIIIIIIIIIIIIHIIIIHIIIIIIIIIIIIIIIIHIIHIIHIIIIIIIIIIIIHIIIIIIIHHIIIIIIIIIIIIIIIIIIIIIHIIIIIIIHIIIIIIIIIIIIIIIIIHIIIIIIIIIIIIIIIIIIIIIIIIIIIIIIIHIIIIHDIIHIIIIIIIIIHIIIIIIIIIIIIIIIIIIIIIIIIIIIIIIIIIIIIIIIIIIIIIIIIIIIIIIIIIIIIIIIIIIIIIIIIIIIIIIIIIIIDDDDD
@HISEQ:969:HM2KJBCX2:2:1101:20761:56531 2:N:0:ACTATGCA
CAGGATTCGTACCCAACTATACCTATTAATCATTACGGTGAACCTAGAAACCAACAAAATAGAACCATGCCGTAATATTCTATTATTCCATGATAATGTATTCGAGCAAAAATACCTGCTATAAACACTCTAATTTTTTCAAGGTAAAGGTCCTGGATCCGCAAGACACCCAATAAAGGACATCAAGTTTCTCCAGAAGGTGAGAAATCAACAGTAACAGTTCATACCCCTTAAGGCATGACCATCACGTCAATCCCGAAATTCAACTACGAGCTTTTTAACTGCAACAACTTTAATATACGCTATTGGAGCTGGAATTACCGCGGCTGCTGGCACCAGACTTGCCCTCCAA
+
DB00<G<11<<11111D<<11<1DGC1<@G1DGH<GGE@1D1DCHHFH@@GECC0DHC1CG1FF1DG1DG@<<00<C1<1D@11GHEHHI1D1<GHEFC@?<C@CC=EG@D@1&1@@@0A$8DG@FDHGHHFGCHBHC<B6G@8IHFDEHIH@B<710GH8DC?7HHG8?@IHEIIIIHHGHIHHEEG@?HHF0FG@@HG0@IIIIHHEH;G?H9<C@HEHEFCDHC?IHHGFE?EEIIIIHIIIFEHGA<1HDHHHGGIIIIHHG@<<0C<1EHEHEFEIHHHHFCGC@HHH?HHIHE<CHFF@HIIHHH@HHEIIIIIIIHIHHIIIIGHHHIIIHHFHEIIHEH?DDDB
@HISEQ:969:HM2KJBCX2:2:1101:6812:57742 2:N:0:ACTATGCA
CAGGATTCGTACCCCAACTATCCCTATTAATCATTACATCGATCCTAGAAACCAACAAAATAGAATCGGATGTCCTATTTCATTATTCCATGCTAATGTATTCAAGCGTGAGCCTGCTTTAAACACTCTAATTTTTTCAAGGTAACAGTCCTAATTCCCCGTGACACCAAATTAATGGCATTACGGTTCTTTAGAAGGTGAGAAATCAATAATATCAGTACATACCAACGGCATGACCGAAACATTGATCCCGAAATTCAACTACGAGCTTTTTAACTGCAATAACTTTAATATACGCTATTGGAGCTGGAATTACCGCGGCTGCTGGCACCAGACTTGCCCTCCAA
+
DDDDDIIIIIIIGHIIIIIIIIIIIIIIIIIIIIIIIIIIIIIIIIIIIIIIIIIIHIIIIIIIIIIIIIIIIHIIIIIIIIIIIIIIIIIIIIIIIIIHHGIIIIHIHIIIIHIIIIIIIIHIIIIIIIIIIIIIIIIIIIIIIIIIIIHIIHIIIIIIIIIIIIIIIHHIIIIIIIIIIIIIIIIIIIIIIIIIIIHIIIIIIIIIIIIIIIIIIIIIIIIIIIIIIIIIIIIIIHIIIIIIIIIIIIHIIIIIIIIIIIIIIIIIIIIIIIHIIIIHGD1IIIIIIIIIIIIIIIIIIIIIIIIIIIIIIIIIIIIIIIIIIIIIIIIIIIIIIIIIIIDDDDD
@HISEQ:969:HM2KJBCX2:2:1101:12622:57914 2:N:0:ACTATGCA
CAGGATTCGTACCCCAACTATCCCTATTAATCATTACGGTGATCCTAGAAACCAACAAAATAGAACCATGCCGTCCTATTCTATTATTCCATGCTAATGTATTCGAGCAAAAATGCCTGCTTTAAACACTCTAATTTTTTCAAGGTAAAGGTCCTGGATCCGCAAGACACCCAATAAAGGACATCAAGTTTCTCCAGAAGGTGAGAAATCAACAGTAACAGTTCATACCCCTTAAGGCATGACCGTCACGTCAATCCCGAAATTCAACTACGAGCTTTTTAACTGCAACAACTTTAATATACGCTATTGGAGCTGGAATTACCGCGGCTGCTGGCACCAGACTTGCCCTCCAA
+
DBDDCIIIIIIIHIIIIIIIIIIIIIIIIIIIIIIIIIIHIIIIIIIIIIIIIIHIHHIIIIIHIIIIIHHIHHIIIIHHHIIIIHIIIIIIIIIIIHHHHHCIHHHIIHHIIIIIIHIIIIIIIIIIIIIIIIHIHHHIIIIIIIIIIIIIIHHHHDGHHHGIHIIIHIIHIIIIIIIIIHHIHHIIHHIHIIIIIIIIIIIIIIIHIIIIIIIIHHIIIIIHIIIIIIIIIIIIIIIIHHIIIIIIIIHHIIIIIIIIIIHHIIHIHHHIIIIIIIIIIIIIIIIIIIHIHIIIIIIHGIIIHIIIIIIIHIIIIIIIIIIIIIIIIIIHIIIIIIIIIIIIIIIIDDDDD
@HISEQ:969:HM2KJBCX2:2:1101:21086:56508 2:N:0:ACTATGCA
CAGGATTCGTACCCCAACTATCCCTATTAATCATTACGTCAATCCTAGAAACCAACAAAATAGGATCAAACGTCCTATTTCATTATTCCATGCTAATGTATTCAAGCGTTAGCCTGCTTTAAACACTCTAATTTTTTCAAAGTAACAGTCCTGTTTCCCTGCAACACCAAATTAATGACATTACAGTTCTTCAAGAAGGAGGAACCAGTAAAGCCAGTACATACCAGAGGCACGACCAACCTACTAATCCCGAAATTCAACTACGAGCTTTTTAACTGCAACAACTTTAATATACGCTATTGGAGCTGGAATTACCGCGGCTGCTGGCACCAGAATTGCCCTCCAA
+
@DDDBCFHHHI@GHHGIGHH1GHIFHHIHIIIIGHIIIC?H=HIIHFHHHGGFEHHFHHIIIEDHHHHIIIC1D00DC@EEHHGEHH@FG1<D1CE@EHHGHGHHHHFEGEGHHHHHEAECHIIIIIIACGHHHHIHIFHHHFHHHIEHHIHFIHHIIIHIHIIHCIHIHHIHHFIHIHIHHHHHHHIIIHIIHHFIIHGIIIHIIIIIIIHGIHIIIIIHIHHHHHFIIIHIHHIHEHHIFFF:IHHIEHIGHIIIHIHIHEHHECHIIIHHIHIIIIIHHHGIIIIIGIIIIIIIIIIIIIIIIHIIIIIIIIHIIIIIIIIIIIIIIIIIIIIIIIIIDDDDD
@HISEQ:969:HM2KJBCX2:2:1101:1728:56899 2:N:0:ACTATGCA
CAGGATTCGTACCCCAACTATCCCTATTAATCATTACTTCAGTCCTAGAAACCAACAAAATAGAACCGAAGTCCTAAATTATTATTCCATGCTAATGTATTCAAGGCATAAGCCTGCTTTAAACACTCTAATTTTTTCAAAGTAATAGAGCTAGATCGCGACGACAACCCAGTGAAGGGCGCCGCCGTTTTCTAGCAGGATGGCAGACACGCGCCAGCACTCACACTCGTAACCGAGGCGGGCCAGGTGCGTCAAACCAGAAATCCAACTACGAGCTTTTTAACTGCAGCAACTTTAATATACGCTATTGGAGCTGGAATTACCGCGGCTGCTGGCACCAGACTTGCCCTCCAA
+
DDDDDIIIIIIIIIIIIIIIHHIIHGHIHIIHIIIIIIIHIIIIIIIGHIIIIHIIIIIEHHHIIIIIIIIEHIIIIIIHIIIIHHIIIHIGIIIIGHHHHCGHEEHHIIIDGHHHIHHGIHEHIHIIIHIIIHHIIIHHIIIIIIIIIIIIIHIIIIHIIIIIHHGIIHHIHIHIIIHIIIHIIIIIIHIIHIIIIIIIIIIIIIIIIIIIIHIIIIIIIIIIIIIIIIIIIIIHIIHIIIIHIIIIIIIHGIIHIIIIIHIIIIIIIIIIIIIIIIIIIIIHIIIIIIIIIIIIIIIIHIIIIIIHHIIIHIIIIIIIIIIIIIIIIIIIIIIIIIIIIIIIIIIIIDDDDD
@HISEQ:969:HM2KJBCX2:2:1101:8803:57226 2:N:0:ACTATGCA
CAGGATTCGTACCCCAACTATCCCTATTAATCATTACGTCGATCCTAGAAACCAACAAAATAGAATCAAACGTCCTATTTCATTATTCCATGCTAATGTATTCAAGCGCGAGCCTGCTTTAAACACTCTAATTTTTTCAAAGTAACGGTCCTGATTCCCCATGACACCAAATTAATGACATCATGGTTCTTCAGAAGGGAGAAATCAAAATTGCCAGTACGTACCGAGGCACGACCAACAAATTGATCTCGAAATTCAACTACGAGCTTTTTAACTGCAACAACTTTAATATACGCTATTGGAGCTGGAATTACCGCGGCTGCTGGCACCAGACTTGCCCTCCAA
+
DDDCDIIHIIIIIIGHHIIIIIIIIIIIIIIIIIIIIIIIIHIIIHIIIIHIHIIIIGHHIIIIIIIIHIIIHIIIIIIIIGIIIIIGHIIHIIIHIHHHIGHIIIIHIIIIHIIIIHHHHIHHHIIHIIIIIIIIHIIHIIIHEHIIHIIIHIHIIIIHIHHHIIIIIIHHIIIHIIIIIIIIIIIIHHHIIHHIHHHIIIHIIIIIIIIIIGHIIIHIIIIIIIHIIIIIIIIIIIIIIIIIIIIIIIHGIHGIIIIIIIIIIIIHHIIIIIIIIIHHIHIHIIIIIIIIIIIIIIIIIIIIIHHIHIIIIIIIIIIIIIIIIIIIIIIIIIIIIIIIDCDDD
@HISEQ:969:HM2KJBCX2:2:1101:12259:58873 2:N:0:ACTATGCA
CAGGATTCGTACCCCAACTATCCCTATTAATCATTACTTCAGTCCTAGAAACCAACAAAATAGAACCGAAGTCCTAAATTATTATTCCATGCTAATGTATTCAAGGCATAAGCCTGCTTTAAACACTCTAATTTTTTCAAAGTAATAGAGCTAGATCGCGACGACAACCCAGTGAAGGGCGCCGCCGTTTTCTAGCAGGATGGCAGACACGCGCCAGCACTCACACTCGTAACCGAGGCGGGCCAGGTGCGTCAAACCAGAAATCCAACTACGAGCTTTTTAACTGCAGCAACTTTAATATACGCTATTGGAGCTGGAATTACCGCGGCTGCTGGCACCAGACTTGCCCTCCAA
+
DDADDIIIIIIHHHIIIIIIIIIIIHIIIIIIIIIIIIIIIIIIHIGIIIIIIIIIIIHIIIIIIIHIIIIIIIIIIIIIIHHIIIIIIIHHIHHIIIIHIFHHIHHIIIIIHIIIIIIHIHIIIHHHGHIIIIIHHIIIIIHIIIHHHHHHIIHIIIHIIIHIIIIIIIIIIIIIIIIIIIHIHIIIIIIIIIIIIIIIIIIIIIIIIIIIIHIIIIIIIIIIGIIIIIIGIIIIIIIIIIIIIIIIIIIIHIIIIIIIIIIIIIIIIIIIIIIIIIIIIIIIIIIIIIIIIIIIIIIIIIIIIIIIIIIIIIIIIIIIIIIIIIIIIIIIIIIIIIIIIIIIIIIIIDDDDD
@HISEQ:969:HM2KJBCX2:2:1101:10005:59216 2:N:0:ACTATGCA
CAGGATTCGTACCCCAACTATCCCTATTAATCATTACGGTGGTCCTAGACCAACAAAATAGAACCAACGTCCTATTCTATTATTCCATGCTAATCTATTCAAGCAAATGCCTGCTTTAAACACTCTAATTTTTTCAAGGTAATGGTCCTGGCTCCCCGGTACACTCAATAAAGAACATGCCGGTTCACCAGAAGGTAAGACCCGACACAGAACAGTACTCGCCAAAGACGGACCGCCCGGCCAGGCCTAAAATTCAACTACGAGCTTTTTAACTGCAACAACTTTAATATACGCTATTGGAGCTGGAATTACCGCGGCTGCTGGCACCAGACTTGCCCTCCAA
+
DDDDDIIIIIIIIIIIIIIIIIIIIIIIIHIIIIIIIIIIIIIIIIIIIIIIIIIIIFHHHIIIIIGIIIIIIIIIIIIIHIIIIIHIIIIIIIIIHIIIIIIIIIIIIIIHIIHIIIIIIIIIIIIIIIIIIIIIIIIIIIIIIHIIIIIIHIIIIIIIIIIIIIIIIIIIIIIIIIIIIIIIIIIIIIIIIIIIIIHGIIIIIIIIIIIHIIIIIIIIIIIIIIIIIIIIIIIIIIIIHHIIIIIIIIIIIIIIIIHHIIHIIIIIIIIIIIIIIIIIIHIIIIIIIIIIIIHHHHIIIIIIIIIIIHIIIIIIIIIIIIIIIIIIIIIIIIIIIIDDDDD
@HISEQ:969:HM2KJBCX2:2:1101:7163:58233 2:N:0:ACTATGCA
CAGGATTCGTACCCCAACTATCCCTATTAATCATTACGTCGATCCTAGAAACCAACAAAATAGAATCAAACGTCCTATTCCGTTATTCCATGCTAATGTATTCAAGCGTGAGCCTGCTTTAAACACTCTAATTTTTTCAAAGTAACAGTCCTGATTCCCTATAACACCAAATTAATGGCATTATAGTTCGTCAGAAAGGAGAAACCGATTATACCAGTACGTACAATAGCACGACCAGTAAGCCGGTCTCGAAATTCAACTACGAGCTTTTTAACTGCAACAACTTTAATATACGCTATTGGAGCTGGAATTACCGCGGCTGCTGGCACCAGACTTGCCCTCCAA
+
DDDDCIIIIIIIIIIIIIIIIIIIIIIIIIIIIIIIIIIIIIHIIIIIIIIHIIIIIIHIIIHIIIIIHHIHHHGIHHHHHHHIIIIHIIHIIIIIIIIIIIHIIIHIIIIIIIIIIIIIIIIIIIIIIIHIIIIHIIIIIIIIIIIIIIIIIIIHIHHIIIIIIIIIHIIIIIIIIIIIIHIIHIIHIHHIIIIIIIIIIHIIIIIHHIIIIIGIHIIIHGIIIIIIIIIIIIIIIIIIIIIHIIIIIIIIIIIIIGIIIIIIIIIIIIIIIIGHIIIIIIIIIIIIIIIIIIIIIIIIIIIIIIHIIIIIIHHIIIIIIIIIIIIIIIIIHIIIIIIIDDDDD
@HISEQ:969:HM2KJBCX2:2:1101:5102:59980 2:N:0:ACTATGCA
CAGGATTCGTACCCCAACTATCCCTATTAATCATTACGGTGATCCTAGAAACCAACAAAATAGAACCATGCCGTCCTATTCTATTATTCCATGCTAATGTATTCGAGCAAAAATGCCTGCTTTAAACACTCTAATTTTTTCAAGGTAAAGGTCCTGGATCCGCAAGACACCCAATAAAGGACATCAAGTTTCTCCAGAAGGTGAGAAATCAACAGTAACAGTTCATACCCCTTAAGGCATGACCATCACGTCAATCCCGAAATTCAACTACGAGCTTTTTAACTGCAACAACTTTAATATACGCTATTGGAGCTGGAATTACCGCGGCTGCTGGCACCAGACTTGCCCTCCAA
+
DDDDDIIIIIIIIGIIIIIIHIIIIGIIIIIIIIIIIIIIIHIIIIIHHIIIIIIIHHIIIGHHHIIIIIIIIHIIIHHIIIIHIIHIIHH1FHHGIHEFH@EFHIHHHHHGHHHHIIHHHHHHHGGGHIIIGIHIIHHHIIHHFHFHIIHIIHIIIHHIHHHHHHEIHHEHHIIHIIIIIIIIIHDIHHHIIHIIIGIIIHIIIIIIIIIIIIHHGIHHIHHIIIHIGIIIIII<IIHIIIIIIIHHIIHHIIIIIIIHIIIIHHIIIHIHFIIIIIIIGHIIIIIIIIIIIIIIIIIIIIIIIIIIIIHIIIIIIIIIIIIIIIIIIIIIIIHIIIIIIIIIIIIIDDDDD
@HISEQ:969:HM2KJBCX2:2:1101:5521:60158 2:N:0:ACTATGCA
CAGGATTCGTACCCCAACTATCCCTATTAATCATTACGTCGATCCTAGAAACCAACAAAATAGAATCAAACGTCCTATTTCATTATTCCATGCTAATGTATTCAAGCGTGAGCCTGCTTTAAACACTCTAATTTTTTCAAAGTAACAGTCCTGATTCCTCACAACACCAAATAAATGACATCATGGTTCGTCAGAAGGGAGAAACCGACGATGCCAGTACGTACCGAGGCACGACCAACATGATGGTCCCGAAATTCAACTACGAGCTTTTTAACTGCAGCAACTTTAATATACGCTATTGGAGCTGGAATTACCGCGGCTGCTGGCACCAGACTTGCCCTCCAA
+
DCDABHHIIIHIIGHHHHIIIIIIIIIIIHIIIHIIIIIIIHIIIIIIIIIIGIIHIIIGIIIHCEHIIIIHEHFHHIEHHIIIHIHIHIHGHIIIIIIIIHHIIGIHHHIHIIIHIIIHIIIIIHIIHIGHIIIHHIIHHIIIIIIIHIHHIIIIIHIIIIIIHIIIIIHIIIIHHHIIHIHHIHHGIHIIIIIIIIIIIIHIIIIIIIIIIHHHGIHIHIHHHHIGIIIIIIIIIIIIIIHGIIIHHHGIIHIHIHIHIHIIIGIIIIIIIIIIIIIIIIIIIIIHIHIHIIIHIHHGIIIIHIIIIHIIIIIIIIIIIHIIIIIIIIIIHIIIIIIIDDDDD
@HISEQ:969:HM2KJBCX2:2:1101:11601:58302 2:N:0:ACTATGCA
CAGGATTCGTACCCCAACTATCCCTATTAATCATTACTTCAGTCCTAGAAACCAACAAAATAGAACCGAAGTCCTAAATTATTATTCCATGCTAATGTATTCAAGGCATAAGCCTGCTTTAAACACTCTAATTTTTTCAAAGTAATAGAGCTAGATCGCGACGACAACCCAGTGAAGGGCGCCGCCGTTTTCTAGCAGGATGGCAGACACGCGCCAGCACTCACACTCGTAACCGAGGCGGGCCAGGTGCGTCAAACCAGAAATCCAACTACGAGCTTTTTAACTGCAGCAACTTTAATATACGCTATTGGAGCTGGAATTACCGCGGCTGCTGGCACCAGACTTGCCCTCCAA
+
DDDCDIIGIIGHC@HHHIGHIHIIIIIHHIIIIIIIIIHHIIIIIIHHIIIHHIIIIIHIIIGHHIHHIIGGHIIIHHHHIIHIHHHCHIHIIIIHHHGFCC<DHHHHIHHFGHHIIHIHHHHHHIIHIIIIIIIHIFGHHFDIIIHFHIGEHGHIIEHIHHIIIHIHIHHIIIFIIIIIHHIIIHHCHHGIIIHFGIHIIHGIIIHHHHHGGIIHIIIIIIIHHI=IIIIHIHHHI>IIIIHHHHIIIIIHHIIIIIIIIIIIIIIIIHDIIIIIHFIHIIIHIIIGIGIIGIIIIIIIIHHHCHFHHIIIIIIIIHIIIIHHIIIIIIIIIHIIIIHHGIIIHIIIIDDDDD
@HISEQ:969:HM2KJBCX2:2:1101:3038:60627 2:N:0:ACTATGCA
CAGGATTCGTACCCCAACTATCCCTATTAATCATTACATCGATCCTAGAAACCAACAAAATAGAATCGGATGTCCTATTTCATTATTCCATGCTAATGTATTCAAGCGTGAGCCTGCTTTAAACACTCTAATTTTTTCAAGGTAACAGTCCTAATTCCCCGTAACACCAAATTAATGGCATTACGGTTCTTTAGAAGGTGAGAAATCAATGATAACAGTGCGTACCAACGGCATGACCGAAATATTGATCCCGAAATTCAACTACGAGCTTTTTAACTGCAACAACTTTAATATACGCTATTGGAGCTGGAATTACCGCGGCTGCTGGCACCAGACTTGCCCTCCAA
+
DCDDDIIIIIIIIIIHIIIIIIEHIIIIIGHHHIHIHIIIIHIIHIIHIIIIHIIIIHIHHIIHIIIIIIIHHEHHIIIIHHIHIIIIEHIIIIIIIIIIHEHIHIIHHIIIIIIIIIIIIIIIIIIIHIIIIIIIIHIIHIIIIIIIIIIIIIIIIIIIIIIIHICIIHIIHHIIIIIIIIIIHIIIIIIIIIHIIIIIIIIIIHIIIHIIIIIIIIIIGIIIIIIIIIIIIIIIIIIHIIHHEDIIIIIIIIIIIHIIIIIIHIIIIIIIIIIIIIIIIIIIIIIGIIIHIHHIIIIIHHIIIIIIIIIIIIIIIIIIIIIIIIIIIIIIIIIIIIIIIIDCDDD
@HISEQ:969:HM2KJBCX2:2:1101:14813:60631 2:N:0:ACTATGCA
CAGGATTCGTACCCCAACTATCCCTATTAATCATTACGTCGATCCTAGAAACCAACAAAATAGAATCAAACGTCCTATTTCATTATTCCATGCTAATGTATTCAAGCGTGAGCCTGCTTTAAACACTCTAATTTTTTCAAAGTAACAGTCCTGATTCCCCACAACACCAAATAAATGACATCATGGTTCGTCAGAAGGGAGAAACCGACGATGCCAGTACGTACCGAGGCACGACCAACATGATGGTCCCGAAATTCAACTACGAGCTTTTTAACTGCAGCAACTTTAATATACGCTATTGGAGCTGGAATTACCGCGGCTGCTGGCACCAGACTTGCCCTCCAA
+
DDDDBHHIIHIIIIIIIHIIIIIIIIIIHIIIIIIIIGIIIIIIIIIIIIIIIIHIIIIIIIHIIIIIIIIGGHHIHIIIIIIIHIIIIIIIHIIIIIHIIGHIIIIHIHIIHIIIIIIHIHHIIIIIIIIIHIIIIIIIIGHIIIIHHIIIIIIIIIIIIHIIHIIIIIIHIIIIIIIIIIIIIIIIIIHIIIIIIIIIIIHHHIIIIIIIIIIIIIIIIIIIIIIIIIIIIIIHIIIIIIHHIIIIIIIIIIIHIIIIHHIIIIIIIIIIIIIIIIIIIIIIHIIIIIIIIIIIIIIIIIIGIIIIIIIIIIIIIIIIIHIIIIIIIIIIIIIIIIIIDDCDD
@HISEQ:969:HM2KJBCX2:2:1101:3654:60784 2:N:0:ACTATGCA
CAGGATTCGTACCCCAACTATCCCTATTAATCATTACGTCGATCCTAGAAACCAACAAAATAGAATCAAACGTCCTATTTCATTATTCCATGCTAATGTATTCAAGCGTGCGCCTGCTTTAAACACTCTAATTTTTTCAAAGTAACAGTCCTGATTCCCCACGACACCAAATTAATGACATCGCGGTTCTTCAGAAGGTAGGAACCAATAATGCCAGTACGTACCGAAGCACGACCAACAATTCGATCCCGAAATTCAACTACGAGCTTTTTAACTGCAACAACTTTAATATACGCTATTGGAGCTGGAATTACCGCGGCTGCTGGCACCAGACTTGCCCTCCAA
+
DDDDDIGHIIIHIIIHIIIIIIIIIIIIIIIIIIIIIIIIIIIIIIIHIIIIHIIIIIIHIIIIIIIHGHHIHHIIHIIIIHIIIIIIIIIIIIIIIIIIIHHIIIIIIIIHIIIIIHHHIIHIIHHHHIIIIIIIIHIGIIIHIIHIHHIIIIHHIIIIIIIIIIIIIIIIHIIIIIIIHIIIIIIIIIHIIIIIIIIIIHIIHIIIIIIIIIIIIIIIIIIIIIIIIIIIIIHIIIIIIHGDIIHIIIIIIIGIIIIIIHIIIIIIIIIIIIIIIIIIIIIIIIIIIIIHHIIIIIIIIIIIIIIIIIIIIIIIIIIIIIIIIIIIIIIIIIIIIIIIDDDDD
@HISEQ:969:HM2KJBCX2:2:1101:15039:61693 2:N:0:ACTATGCA
CAGGATTCGTACCCCAACTATCCCTATTAATCATTACGTCAATCCTAGAAACCAACAAAATAGAACCACAACGTCCTATTCTATTATTCCAGCTCCAATAGCGTATATTAAAGTTGTTGCAGTTAAAAAGCTCGTAGTTGAATTTTAGGCCTGGCCGGGCGGTCCGTCTTTGGCGAGTACTGTCTGCTGTCGGGTCTTCCTTCTGGTGAACCAGTATGTCCTTTATTGGGTGTGTTGGGGAGCCAGGACCATTACCTTGAAAAAATTAGAGTGTTTAAAGCGGGCTATTGCTTGAATAGATTAGCATGGAATAATAGAATAGGACGTTGTGGTTCTATTTTGTTGGTTTCTAGGACCACCGTAATGATTAATAGGGATAGTTGGGATTTCACGGGAC
+
DDDDDIIIIIHIIIIIIIIIIIIIIIIIIIIIIIIIIGIIIIIIIIIIIIIIIIIIIIIHIIHIIIHIHHICHIIIIIIIIIIIIHIIIGIEEHGHHHIGE1CHHIIHIHIHFDCHHIGEHHHHHHHHIIFHHCEHCHHCHHIIIIIHEIHIIIIIHIIIIIIIIIIIIHIIHIHIIIIIIIHHIIIIIIIHIIIIIIIIIIIIHIIIIHIIIIIIIIIIIIIIIIIIIIIIIIIHIIIIIIIIIIIIIGIIIIIIIIIIIIIIIIIHIIHIIIIIIIIIIIIIIIIIIIIIIIHGIIIIIIIIIIIIIIIIIIIIIIIIIIIIIIIIIIIIIHIIIIIIIIIIIIIIIIIIIIIIIIIIIIIIIIIIIIIIIIIIIIIIIIIIIIIIIIIIDDDDD
@HISEQ:969:HM2KJBCX2:2:1101:15747:61809 2:N:0:ACTATGCA
CAGGATTCGTACCCCAACTATCCCATTAATCATTACGGTGATTTAGAAACCAACAAAACAGGACCACCGTCCTATTTTATTATTCCATGTTAATGTATTCAAACGTAAGCCTGCTTTGAACACTCTAATTTTTTCAAGGTAAAGGTCCTGGTTTCCCACTACGCTAAATTAATAACATGATGGTTCCCCAGAAGGTAGAAATTCCACACGCCAGTACAGACAATTGCCCGACCAGCGGTAGAACCCCGAAATTCAACTACGAGCTTTTTAACTGCAACAACTTTAATATACGCTATTGGAGCTGGAATTACCACGGCTGCTGGCACCAGACTTGCCCTCC
+
DDDDDIIIHIIIIIIIIIIIIIIIIIIIIIIIHHIIIIHHIIIIIIIIIIIIIIIIHHIIHHIIIIIIIIIIIIIIIIIIIIIIIHHIIIIIIIIIIIIIIIHHHIIIHHHIIIIIIIIIIIIIIIIIIIIIIIIIIIIIIIIIIIIIIIIHIIIIIIIIIIIIIIIIIIIIIIIIIIIIIIIIIIIIIIIIIIIIIIIIIHIIIIHHIIIIIIIIIIIIIIIIIIIIIIIIIIIIHHHIIII=IIIIIIIIIIIIIIHIIIIIIIIIIIHIIIIIIIIIIIIIIIIIIHIIIIIIIIIIIIIIIIIIIIIIIIIIIIIIIIIIIIIIIIIIIIIDDDDD
@HISEQ:969:HM2KJBCX2:2:1101:1780:62541 2:N:0:ACTATGCA
CAGGATTCGTACCCCAACTATCCCTATTAATCATTACATCGATCCTAGAAACCAACAAAATAGAATCTGATGTCCTATTTCATTATTCCATGCTAATGTATTCAAGCGTAAGCTTGCTTTAAACACTCTAATTTTTTCAAGGTAACAGTCCTAATTCCCCATAACATCAAATAAATGACATTATGGTTCTTTAGAAGGTGAGAACCAATAAAACCAGTACATACCAAGGCATGACCGATTCCTTGATCCCGAAATTCAACTACGAGCTTTTTAACTGCAACAACTTTAATATACGCTATTGGAGCTGGAATTACCGCGGCTGCTGGCACCAGACTTGCCTCCAA
+
CDDDDIHHHHHIIIIHGHIIEHIGGIEHGI@CE1DGHHIHHE<GHIHHEHIIEHIG1F?GFHHHHGHEGHHCFHGHHH?F1@HHH?HHHHII?DHEH<AC@GDFFHFIHHHHG8FFHFFCCCGGEFHHIC@FCHHHFHHHFCEEHHFCHHHHEHHHIHHHFGHIHFHFHH@EIIIGIHHEHHIIII:IIIHEHEHHFIIHHIHHHHGIIIIHEHIIIHHEIHIIHIIIIIIIHHEHHIIIIHEHHDDIHEHCHHFD?IHIHIIIIIIIIIIIHHHGIHHIIIHHHHIIIIIHIIIIHIIIIIIIIIHGEIHIIIIHIIIIHIIIIHEEIIIIIIIIIIHDDBDD
@HISEQ:969:HM2KJBCX2:2:1101:15608:62485 2:N:0:ACTATGCA
CAGGATTCGTACCCCAACTTCCCTATTAATCATTACGGTGGTCCTAGAAACCAACAAAATAGAACCACAACGTCCTATTCTATTATCCCATGCTAATCTATTCAAGCAATAGCCCGCTTTAAACACTCTAATTTTTTCAAGGTAATGGTCCTGGCTCCCCAACACACCCAATAAAGGACATACTGGTTCACCAGAAGGAAGACCCGACAGCAGACAGTACTCGCCAAAGACGGACCGCCCGGCCAGGCCTAAAATTCAACTACGAGCTTTTTAACTGCAACAACTTTAATATACGCTATTGGAGCTGGAATTACCGCGGCTGCTGGCACCAGACTTGCCCTCCAA
+
DDDBDIIIIIIHIIIIIIIIIIIIIIIHHIIIIIIIIIIHHIIIIIIIIIICHHIFHIIIIHIHIIIIIIIIHHHHHHHHHHHIGI1DHHHIHHIIHIIHIGHHIIHIIIIIIHHHCHHHHHHIIIIIIIHIIIIIHIIIIIIIIIIIIIIIIIIGIHIIIHIIIIIIIIIIIIHIIIIIIIIIIIIIHIHIIIIIIIHIHIIIIIIIIIIIHHHIIIIIHIHIIIHIIHIIIIHIHIIIIIHHIIGHHIIIIIIIIIIIHHIIIIIIIIIIIIIIIHIIIIIIIHIIIIIIIIIIIIIIIIIIIIIIIIIHHIIIIIIIIIIIIIIHIIIIIIIIHIIIDDDDD
@HISEQ:969:HM2KJBCX2:2:1101:17401:62792 2:N:0:ACTATGCA
CAGGATTCGTACCCCAACTATCCCTATTAATCATTACGGTGATCCTAGAAACCAACAAAATAGAACCATGCCGTCCTATTCTATTATTCCATGCTAATGTATTCGAGCAAAAATGCCTGCTTTAAACACTCTAATTTTTTCAAGGTAAAGGTCCTGGATCCGCAAGACACCCAATAAAGGACATCAAGTTTCTCCAGAAGGTGAGAAATCAACAGTAACAGTTCATACCCCTTAAGGCATGACCATCACGTCAATCCCGAAATTCAACTACGAGCTTTTTAACTGCAACAACTTTAATATACGCTATTGGAGCTGGAATTACCGCGGCTGCTGGCACCAGACTTGCCCTCCAA
+
DDDDDHIIIIIIIIIIIIIIIIIIIGIIIIIIIIIIIIIEHHIIIIFHIHIIIIIIHIIIIHGHIIIFHHHHHIIHIIIIIGIIIIIIIIIIIHIHHHIGGGHHHHHIIIGHIIIIHHGHHIIHIHIIIHIIIHHIHIIGIIIIHIIIIIHHHIHHIIIIIIHIIHHHHHHHIHIHIIIIHIIIIIIIIIIIIIIIIIIFIHIIIIIIIIIIHIIIIIIHHIHIHIHHIIHHIIIIIIIIIIHHIHIIIIHEHHHHIIHGIIIIIHIIIIIIIIIIIIIIIIIIIIIIIIIIIIIIIIHHDIHHIIIIIGIIIIIIIIIIIHGHEIIIIIIHGIIIIIIIIIIIIIIIDDDDD
@HISEQ:969:HM2KJBCX2:2:1101:18906:62765 2:N:0:ACTATGCA
CAGGATTCGTACCCCAACTATCCCTATTAATCATTACGGTGATCCTAGAAACCAACGAAATAGAATCAGTCCGTCCTATTTCATTATTCCATGCTAATGTATTCAGACGATAGTCTGCTTTAAACACTCTAATTTTTTCAAAGTAACAGTCCTGATTTCCCATCACACCAAATAAATGGCATGAAAGTTCCTCAGAAGGTAGAGATCCATCTCACCAGTGCAGACAATTAAGCCTGACCAATGGGTAGACCCCGAGGTTCAACTACGAGCTTTTTAACTGCAACAACTTTAATATACGCTATTGGAGCTGGAATTACCGCGGCTGCTGGCACCAGACTTGCCCTCCAA
+
DDDCDIIIIIIIIIIIIIIIIIIIIIIIIIIIIIIIHIIIIIIIIIIIIIIIIIIIIIIIIHIGHIIIIIIHIIIIIIIIIGIIIIIIIIIIIIIIHIIIIHHIIIIIHHIIIIIIIIHIIIIIIIIIIIIIIIIIIIIIIIIHIIIIHHIIIIIII?IIIIIIIIIHIIIIIIIIHIIIHHIIIIIIIIHHHIIIIIIIIIIIIIIIIIIIIIIHIIIIIIHIIIIIIIIHIIIIIIIIIIIHIHGIIIIIIIIIIIIIIIIIIIIIIIIIIIIIIIIIIIIIIIIHHIIIIIIIIIIIIIIIIIIIIIIIIIIIIIIIIIIIIIIIIIIIIIIIIIIIIIIDDDDD
@HISEQ:969:HM2KJBCX2:2:1101:5319:63123 2:N:0:ACTATGCA
CAGGATTCGTACCCCAACTATCCCTATTAATCATTACGGTGATCCTAGAAACCAACAAAATAGAACCATGCCGTCCTATTCTATTATTCCATGCTAATGTATTCGAGCAAAAATGCCTGCTTTAAACACTCTAATTTTTTCAAGGTAAAGGTCCTGGATCCGCAAGACACCCAATTAAGGACATCAAGTTTCTCCAGAAGGTGAGAAATCAACAGCGACAGTTCATACCCCTTAAGGCATGACCATCACGTCAATCCCGAAATTCAACTACGAGCTTTTTAACTGCAACAACTTTAATATACGCTATTGGAGCTGGAATTACCGCGGCTGCTGGCACCAGACTTGCCCTCCAA
+
DDDDDIGHIIHHEHIIHIIHHHIIIHHIIIIIIIIIIICHIHHHHHHIIIIGIIIIHHIHH@@CGHIHIHHIIHHHIIHHIIIHIIGIIEHHFCGHHHIHIHHEGHIHHHHHGHIIIIIIIIIHGFHHFIIIIHHIIIGHIIIIIHGGHIHFHHHFGIHHIIHIIHHHHFHHIHIIIIIIIIIIGIIIHHEHFGHIHGIIIHIIIIHHEIIIIIIIHIIIIIIIHIIHIHIIIIIHIIIHIHHIIHHHIHHHIHHCHIIIIIIIIIIIIHIIIIIIHIHIIIIIIIHIIIHIIIIIIIIIIIIIIIIIIIIIIIHIIIIHIIIIIIIIIIIIIIIIIHHIIIIIIHHEDCDDA
@HISEQ:969:HM2KJBCX2:2:1101:19585:62319 2:N:0:ACTATGCA
CAGGATTCGTACCCCAACTATCCCTATTAATCATTACTTCAGTCCTAGAAACCAACAAAATAGAACCGAAGTCCTAAATTATTATTCCATGCTAATGTATTCAAGGCATAAGCCTGCTTTAAACACTCTAATTTTTTCAAAGTAATAGAGCTAGATCGCGACGACAACCCAGTGAAGGGCGCCGCCGTTTTCTAGCAGGATGGCAGACACGCGCCAGCACTCACACTCGTAACCGAGGCGGGCCAGGTGCGTCAAACCAGAAATCCAACTACGAGCTTTTTAACTGCAGCAACTTTAATATACGCTATTGGAGCTGGAATTACCGCGGCTGCTGGCACCAGACTTGCCCTCCAA
+
DDDDDIIIIIIIIIIIIIIIIIIIIIIIIIIIIIIHHIIIIIIHHHHIIIIIIIIIIIFHHHHIIIHHIHIIGHHIIIIIIIIIIIGGHGHHIHHIIIIIIFHHIHIIIIIIHGHIIIIIIIIIIHHHGIIHIIHIHIHIHHIHHIHHIIIIIIIGHHHIIIFIIIHIIIIIHHIHHIHIIIIIIIIIIII9HIIHHIIIIIIIIHIHIIIIIIHIHHIIIIIIIHHIIIIIIIIIIHIIIHIIGGIIIHH?HIIIIIIIIIIHIIIHG=IIIIIIIIIIIIIIHHIIIIIIIIIIIIIIHIIIIHHHIIIIIIIIIIIIHHIIIIIIIIIIIIIIIIIIIIIIIIIIIDDDDD
@HISEQ:969:HM2KJBCX2:2:1101:14936:63359 2:N:0:ACTATGCA
CAGGATTCGTACCCCAACTATCCCTATTAATCATTACGTAAATCCTAGAAACCAACAAAATAGGATCAACGTCCTATTTCATTATTCCATGCTAATGTATTCAAGCGCGAGCCTGCTTTAAACACTCTAATTTTTTCAAAGTAACAGTCCTGATTCCCCGCCACACCAAATTAATGACATGATGGTTCGTCAGAAGGTAGGAATCAGTAACACCAGTACGTACTGAAGGCACGACCAACGTACTAATCCCGAAATTCAACTACGAGCTTTTTAACTGCAACAACTTTAATATACGCTATTGGAGCTGGAATTACCGCGGCTGCTGGCACCAGACTTGCCCTCCAA
+
BDABDFEFHIIIHHHHIGHCCHFHHIEHHHGEHHCHEEHEHHFHFHHHHHGHHHIIIIFHHHEEH11DEH@CHHEHHIIGHHHHCEGHE@<D<CCHHHHHGGCGHIHHIHHHHHHHCHHHHIIHHHHHIGIIHHEEFFHGHHHHHHHHHIIHFGGHGHDEE<HIIIIIIIHEHGHHHIHIHIHH@HHGIHHIIHHHIIHHHHEFCHHHEHEHIIIHHHHHE<FCHHCH:EHHHG@EGFHHGHHEIIH@C@CCGGCHHGDEEEHIIHH?H@EGHGHHEGEGGEHHG@IHHHIHCE?FHEHHFEGHHFGHCGEHEDECHIHGHCHFHIIIHEHFFC@G@HD1ADCDD
@HISEQ:969:HM2KJBCX2:2:1101:19151:63470 2:N:0:ACTATGCA
CAGGATTCGTACCCCAACTATCCCTATTAATCATTACGTCGATCCTAGAAACCAACAAAATAGAATCAAACGTCCTATTTCATTATTCCATGCTAATGTATTCAAGCGCGAGCCTGCTTTAAACACTCTAATTTTTTCAAAGTAATAGAGCTAGATCGCGACGACAACCCAGTGAAGGGCGCCGCCGTTTTCTAGCAGGATGGCAGACACGCGCCAGCACTCACACTCGTAACCGAGGCGGGCCAGGTGCGTCAAACCAGAAATCCAACTACGAGCTTTTTAACTGCAGCAACTTTAATATACGCTATTGGAGCTGGAATTACCGCGGCTGCTGGCACCAGACTTGCCCTCCAA
+
DDDDDIIIIIIIIIIIIIIIIIIIIIIIIIIIIIIIIIIIIIIIIIIIIIIIIIIIIIIIIIIIIIIIIHHIHIIIIIIIIIHHIHIHIIIIIIIIIIIIIGHHIIIIIIIIIHIIIIIIIIIIIIHHIIIIIIIIIIIIIIIIIIIHHHIIHHHEIHIIIIIIIIIIIIIIIIIIIIGIIIIIIIIIIIIIIIIIIIIIIIIIIIIIIIHIIIHIIIIIIIIIIIIIIIIIIIIIIIIIIIIIIIIIIIIIHIIIIIIIIIIIIIIIHIIIIIIIIIIIIIIIIIIIIIIIIIIIIIIIIIIIIIIIIIIIIIIIIIIIIIIIIIIIIIIIIIIIIIIIIIIIIIIIIDDDDD
@HISEQ:969:HM2KJBCX2:2:1101:21036:63475 2:N:0:ACTATGCA
CAGGATTCGTACCCCAACTATCCCTATTAATCATTACGTCGATCCTAGAAACCAACAAAATAGAATCAAACGTCCTATTTCATTATTCCATGCTAATGTATTCAAGCGCGAGCCTGCTTTAAACACTCTAATTTTTTCAAAGTAACAGTCCTGATTCCCCATGACACCAAATTAATGACATCATGGTTCGTCAGAAGGTAGGAATCAATAATACCAGTACGTACAATAGCACGACCAATAAATTGATCCCGAAATTCAACTACGAGCTTTTTAACTGCAACAACTTTAATATACGCTATTGGAGCTGGAATTACCGCGGCTGCTGGCACCAGACTTGCCCTCCAA
+
DDDCDC?HHHIHIIIIIIHHEHHHIIIIIIHHHHIIIHEHIHHHFHFGGHHGEHHGIIIIIIHHIHHGGHCEFGHHHHHIFHGEEGHHHHIHEFHHHIHHEHGHIHHDHHIHHHHEHHHIHIIHHHGGHHIIHIIIIIHIHHECDHHIHHHHHHFHIIIHHHGHIIIIHIHIHIHFCFHHHEHIIIIIHIIIIHIHIIIIHIIIIHIHHHHHHIIHIIHIIIIIIIIIIIHHIIGIIHIHHIIHIIIIHIIHIHHHGIIIIIHHHIIIIIIIHIIIHIIIIIHHHHIIIIHIIIIIIIIHIIIIIIHIIIIIIIIIIIHIIIIIIIIIIIHIHIIHIIIIDDDAD
@HISEQ:969:HM2KJBCX2:2:1101:9308:63585 2:N:0:ACTATGCA
CAGGATTCGTACCCCAACTATCCCTATTAATCATTACGTCGATCCTAGAAACCAACAAAATAGGTTCGATCGTCCTATTTCGTTATTCCATGCTAATGTATTCAAGCGCGAGCCTGCTTTAAGCACTCTAATTTTTTCAAAGTAACAGTCCTGTTTCCCCGCAACAACAAATTAATGCCATCACGGTTCTACAAGAAGGAGGGACCAGTGAGGCCAGTGCATACCAGTGGCACGACCAACCTACTGGCCCCGAAATTCAACTACGAGCTTTTTAACTGCAACAACTTTAATATACGCTATTGGAGCTGGAATTACCGCGGCTGCTGGCACCAGACTTGCCCTCCAA
+
DDD?@HHIHHHHEEHGCEHIHHIIIIIHEHIGEHHIIIHHCHHGHHHHHHIIHIIIGICHIEHIIIIGHIIDHHH@HIIHHHHHIIIEHHHIIIFHHIIHH@IIIHHEHHHHIHIIHIHHIIIIIHHHIHHHIIHHIIIIIHEHGGHEHHHIHHHHHIHGIHHIIIIIIIHHHIHIIHIIIIHIIHHHHIIIIIIIIIIIHIHIIHIIIIHIIIIIIIIIIIIIIIIIHHHIIIHHHIIIIHHFCHIGHHIHIIIHIHIIIIIIIIIIIIIIIIIIHIIHIIHIIIIIIIIHHHHIIIIIIIIIIIIIIIIIIIIIIIIIIIIIIIIIIIIIIIIIIIIIIDDDDD
@HISEQ:969:HM2KJBCX2:2:1101:6017:63929 2:N:0:ACTATGCA
CAGGATTCGTACCCCAACTATCCCTATTAATCATTACGGTGGTCCTAGAAACCAACAAAATAGAATCATCCGTCCTATTTTATTATTCCATGCTAATGTATTCAAGCAAAATGCCTGCTTTAAACACTCTAATTTTTTCAAAGTAAAGGTCCTGGTTCCCCGCGGCACCCAATTAAGGACATCGCGGTTCTCCAGAAGGTGAGAAATTGACTACACCAGTTCATACCCCTTAAGGCACGACCGATGTGTCAATCCCGAAATTCAACTACGAGCTTTTTAACTGCAACAACTTTAATATACGCTATTGGAGCTGGAATTACCGCGGCTGCTGGCACCAGACTTGCCCTCCAA
+
DDDCDIIIIIIIIIIIIIIIIIIIIIIIHIIIIIIIIIIIIIIHHIIIIIIIHHHIIIHIIIIIHIIGIIIIIIIIIIIIIIIIHIIIIIIIIIEHIIIHIHIIIIIIIHIIIIIIIIIIIIHIHIIIIIIIIIIIIIIIIIIIIIIIIIIIIIHHHIIIIIIIIIIIHIIIIIIIIIIIIIIIIIIIIIIHIIIIIIIIIIIIIIIIIIIIIIIIIIIIIIIIIIIIIIIIIIIIIIIIIIIII=IIHHIHHIIIIIIIIIIIIIIIIIIIIIIIIIIIIIIIIIIIHIIIIIIIIIIIIIIIIIIIIIIIIIIIIIIIIIIIIIIIIIIIIIIIIIIIIIIIIIDDDDD
@HISEQ:969:HM2KJBCX2:2:1101:8073:64086 2:N:0:ACTATGCA
CAGGATTCGTACCCAACTATCCCTATTAATCATTACGTCAATCCTAGAAACCAACAAAATAGGATCAAACGTCCTATTTCATTATTCCATGCTAATGTATTCAAGCGTTAGCCTGCTTTAAACACTCTAATTTTTTCAAAGTAACAGTCCTGTTTCCCTGCAACACCAAATTAATGACATTACAGTTCTTCAAGAAGGAGGAACCAGTAAAGCCAGTACATACCAGAGGCACGACCAACCTACTAATCCCGAAATTCAACTACGAGCTTTTTAACTGCAACAACTTTAATATACGCTATTGGAGCTGGAATTACCGCGGCTGCTGGCACCAGACTTGCCCTCCAA
+
DDDDDIIIIIIIIIIIIIIIIIIIGIIIIIIIIIIIIIIIIIIIIIIIIIIIIIIIIIIIHHHIIIIIIIIIIHIIIHIIIIIIIIIHIIHHIIIIIIIIIIIIIIIIIIIIHIIIHIIIIIIIIIIIIIIIIIHIIIIIIIIIIIIHIIIIIIIIIIIIIIIIIIIIIIIIIIIIIIIHHIIIIIIIIIIIIHIIIIIIIIHIHIIIIIIIIIIIIIHIIIIIIIIIIIIIIHHIIIIIIIHHIIIIHIIGIIIIIIIIIIIIIIIIIIIIIHIIIIIIIIIIIIIIIIIIIIIIIIIIIIIIIIIIIIIIIIIIIIIIIIIIIIIIIIIIIIIIIIIIDDDDD
@HISEQ:969:HM2KJBCX2:2:1101:11399:63974 2:N:0:ACTATGCA
CAGGATTCGTACCCCAACTATCCCTATTAATCATTACGGTGATCCTAGAAACCAACAAAATAGAACCATGCCGTCCTATTCTATTATTCCATGCTAATGTATTCGAGCAAAAATGCCTGCTTTAAACACTCTAATTTTTTCAAGGTAAAGGTCCTGGATCCGCAAGACACCCAATTAAGGACATCAAGTTTCTCCAGAAGGTGAGAAATCAACAGCGACAGTTCATACCCCTTAAGGCATGACCATCACGTCAATCCCGAAATTCAACTACGAGCTTTTTAACTGCAACAACTTTAATATACGCTATTGGAGCTGGAATTACCGCGGCTGCTGGCACCAGACTTGCCCTCCAA
+
DDDDDIIIHIIIIIIIIIIIIIIIIIIIIIGIIHIIIIGHHEHIIIIIIIIGHHIIIIIIIHHEHHHHICHHHGHHIIIIIIEHIHIIIIIHHHHHHIIIIHHHIIIIIIIIIIIIIIIHIIIIIHIHIIIIHIHIIIIIIIIIGHHFHIIIIIIHHHHIIIIIHIIIIIIIIIIIGHIIIIIIIIIIIHIIIIIIIIIIIIIIIIIIIIIIIIHGIIIIIIIIIIIIIIIIIIIIIIIIIIIIIIIIIIIHIIIIIIIIIIIIIIIIIIIIIIIIIIIIIHIIIIIIIIIIIIIIIIIIIIIIIIIIIIIIIIIIIIIIIIIIIIIIIIIIIIIIIIIIIIIIIIIIDDDDD
@HISEQ:969:HM2KJBCX2:2:1101:16001:64091 2:N:0:ACTATGCA
CAGGATTCGTACCCCAACTATCCCTATTAATCATTACTTCAGTCCTAGAAACCAACAAAATAGAACCGAAGTCCTAAATTATTATTCCATGCTAATGTATTCAAGGCATAAGCCTGCTTTAAACACTCTAATTTTTTCAAAGTAATAGAGCTAGATCGCGACGACAACCCAGTGAAGGGCGCCGCCGTTTTCTAGCAGGATGGCAGACACGCGCCAGCACTCACACTCGTAACCGAGGCGGACCAGGTGCGTCAAACCAGAAATCCAACTACGAGCTTTTTAACTGCAGCAACTTTAATATACGCTATTGGAGCTGGAATTACCGCGGCTGCTGGCGCCAGACTTGCCCTCCAA
+
DDDDDIIIIIIHIHIIIIIIIIIIHIIIIIIIHIIIIIHIIIIIIGHIIIIIIIIIIGHIIIIHIIHHIIHHIIIHIIIHIIIIIIHIIIHEHEHHHIIIGFHIHEIIIIHHIIIHHIHHHHIIIIHIHHIIIIIHHHHHHIIIHFIHFHHIHHHGIIIHHIIIIHHHGGHIHHHIIHIIIIIIGIIIIIIIHIHIHIHHHIHIIIIIHIHIIIIIIIIIII=IHHIIHHIIIIIIIIIIIIIIIIIIIHIHHIIHHHIIIIIHHIIIIIIIIIIIIIHIIIIIIIIIIIIIGIIIIIIIHEIIIIIIIIIIIIIIIIIIIIIIIIHIIIIIIIHC1IIIIIIIIIIIIDDDDD
@HISEQ:969:HM2KJBCX2:2:1101:16800:64435 2:N:0:ACTATGCA
CAGGATTCGTACCCCAACTATCCCTATTAATCATTACGGTGATCCTAGAAACCAACGAAATAGAATCAGTCCGTCCTATTTCATTATTCCATGCTAATGTATTCAGACGATAGTCTGCTTTAAACACTCTAATTTTTTCAAAGTAACAGTCCTGATTTCCCATCACACCAAATAAATGGCATGAAAGTTCCTCAGAAGGTAGAGATCCATCTCACCAGTGCAGACAATTAAGCCTGACCAATGGGTAGACCCCGAAGTTCAACTACGAGCTTTTTAACTGCAACAACTTTAATATACGCTATTGGAGCTGGAATTACCGCGGCTGCTGGCACCAGACTTGCCCTCCAA
+
DDDDDIIIIIHHIIIIIIIIIIIIIIIIIIHIIHHHHHIIIIIIIIIIIIIIIIIIHIIIFIGIIIIIIGHIHHIIIIIIIGHGHHIIIGIHHFHIIHHIIIIHHGHIIIIIIIIIIHHHHHHHGHHGHHHEHHHIIIIIHHIIIHHHHHIIIIIIIIIIIHIIIHHIIHIHHHHIIIIIHIHHGFIIIIHIIIIHIIIIIIHHHGHHHIIIIIIHHIIHIHIIIIIHHHHIHHIHHIIIIIIIHHGEHHIIHIIIIHIHHIIIIIIIHHIIIHIIIIIIIIIIIIIIHIIHIHHIIIIIHIIIIIIIIIIIIIIIIIIIIIIIIIIIIIIIIIIIIIIIIIIDDDDD
@HISEQ:969:HM2KJBCX2:2:1101:3095:64575 2:N:0:ACTTTGCA
CAGGATTCGTACCCCAACTATCCCTATTAATCATTACGTCAATCCTAGAAACCAACAAAATAGGATCAACGTCCTATTTCATTATTCCATGCTAATGTATTCAAGCGCGAGCCTGCTTTAAACACTCTAATTTTTTCAAAGTAACAGTCCTGATTCCCCACCACACCAAATGAATGACATGATGGTTCGTCAGAAGGTAGGAATCAGTAACACCAGTACGTACCGAAGGCACGACCAGCGTACTAATCCCGAAATTCAACTACGAGCTTTTTAACTGCAACAACTTTAATATACGCTATTGGAGCTGGAATTACCGCGGCTGCTGGCACCAGACTTGCCCTCCAA
+
DDDDDIIIIIIIIIIHIIIIIIIIIIIIIIIIIIIIIIIIIIIIIIIHIIIIIIIIIIIIIIIIIIIIHIIIIIIIIIIIIHIIIHIHHIIIIIHIIIIIIIIIHIIIIIIIIIIIIIIIIIIIIIIIIHIIIIIHIIIIIIIIIIIIIIIIHIIIIIIIIIIIIIHIIIIIIIHIIIIGIIIIIIIIIIIIIIIIIIIIIIIIIIIIIIIIIIIIIIIIIIIIIIIIIIIIIIIIIIIIIIIHIIIIIIIIIIIIIIIIIIIIIIIIIIIIIIIIIIIIIIIIIIIIIIIIIIIIIIIIIIIIIIIIIIIIIIIIIIIIIIIIIIIIIIIIIIIIIIIIDDDDD
@HISEQ:969:HM2KJBCX2:2:1101:10538:64238 2:N:0:ACTATGCA
CAGGATTCGTACCCCAACTATCCCTATTAATCATTACCTCGACTCCGAAAGCCAACGAAATAGAATCGAGATCCTATTCCATTATTCCATGCACTAATGTTCAGGCTGTAACGCCTGCTTTGAGCACTCCAATTTTTTCAAAGTAAACGTGTCGGCCATCCAATGGCACTCGGTTAAGAGAACCATGAACAAACCGACAGAATCGTCCACACGAACAGTAAACACCGCAAGGTGTACCGTCCACGCGAAACCGAGATCCAACTACGAGCTTTTTAACCGCAACAACTTTAATATACGCTATTGGAGCTGGAATTACCGCGGCTGCTGGCACCAGACTTGCCCTCCAA
+
DDB@DGHIHIIHIIIIIIIIHIEHIHIIIHIHHIIIIIIIIIHIIIIIIHIIFHIIIIIIHHHHHHIIIFHHIIIIGIGEHGIIIIHIIHH1CHIIHIIIHIHHHIIHIIIIHHIIHIHIIHIIIHIIGHHIHHHIHHHHIIIIHIHHIHIHIIIIHHHIIIIIIIIIIIHIIIHHIIIHHHHIHHHHHHIIIHEIHIIIIIIIHGFIIIIIIIIIIIIHIIIIHIIIIIHIIIHIIIIIHIHIHHHHIIIIHIIHHHHIIHIIIIIHIIIIIIIIIIIIIIIIHIHIIIIIHHHIIIIIIIIIIIIIIIIIIIIIIIIIIIIIIIIIHHIIIIHIIIIIIIDDDDD
@HISEQ:969:HM2KJBCX2:2:1101:8947:64826 2:N:0:ACTATGCA
CAGGATTCGTACCCCAACTATCCCTATTAATCATTACGGTGGTCCTAGAAACCAACAAAATAGAACCACAACGTCCTATTCTATTATTCCATGCTAATCTATTCAAGCAATAGCCCGCTTTAAACACTCTAATTTTTTCAAGGTAATGGTCCTGGCTCCCCAACACACCCAATTAAGGACATGCTGATTCACCAGAAGGAAGACCCGACAACAAGACAGTACTCGCCAAAGACGGACCGCCCGGCCAGGCCTAAAATTCAACTACGAGCTTTTTAACTGCAACAACTTTAATATACGCTATTGGAGCTGGAATTACCGCGGCTGCTGGCACCAGACTTGCCCTCCAA
+
DDDDDIIIIIIIIIIIIIIIIIIIIIIIIIIIIIIIIIIIIIIIIIIIIHIIIIIIIIIGHHHHIIIHIIIIIIHHIHIIIIIIIIIIIIIIHIIIIHIIIHHIIIIIIIIIHHIIIIHIIIGHIIIIIIIIIIIIIIIIIIIIIIIIIIIIIIHIHIIIIIIHIIIIIIHHHHHHHEIIIIIIIIIIIIIIIIIIIIIIIIIIIIIIIIIIIIIIIIIIIIIIIIIIIIIHIIIIIIIIIIIIIHIIIIIIIIIIIIIIIIIIHIIHIIIIIIIIIIIIIIIIIIIIIIIIIIIIIIHIIHIIIIIIIIIIIIIIIIIIIIHIIIIIIIIIIIIHIIIIIIDDDDD
@HISEQ:969:HM2KJBCX2:2:1101:9248:64901 2:N:0:ACTATGCA
CAGGATTCGTACCCCAACTATCCCTATTAATCATTACGGTGATCCTAGAAACCAACAAAATAGAACCATGCCGTCCTATTCTATTATTCCATGCTAATGTATTCGAGCAAAAATGCCTGCTTTAAACACTCTAATTTTTTCAAGGTAAAGGTCCTGGATCCGCAAGACACCCAATAAAGGACATCAAGTTTCTCCAGAAGGTGAGAAATCAACTGTAACAGTTCATACCCCTTAAGGCATGACCATCACGTCAATCCCGAAATTCAACTACGAGCTTTTTAACTGCAACAACTTTAATATACGCTATTGGAGCTGGAATTACCGCGGCTACTGGCACCAGACTTGCCCTCCAA
+
DDDDDIIIIIIIIIIIIIIIIIIIIIIIIIIHIIIIIIIIIIIIIIIIIIIIIIIIIIIIHIIIIIIIHIIIIIIIIIIIIIIIIGHIIIIIIIIIHIIIIHIIIIIIIIIIIIIIIIIIIIIIIHIIIIIIHIIIHHHHHGIIIIIIIIIIIIIIIIHHHHIIIIIIIIIIIIIIIIHIIIIIIIIIHHHIIIIIIIIIIIIIIIIIIIIIIIIIIIIIIIIIIIIIIIIIIIIIIIIIIIIIIIIIIIIHIIIIIIIIIIIIIIIIIIIIIIIIIIIIIIIIIIIIIIIIIIIIIIIIIIIIIIIIIIIIIIIIIIIIIIIIIIIIIIIHIIIIIIIIIIIIIIIIDDDDD
@HISEQ:969:HM2KJBCX2:2:1101:19204:65012 2:N:0:ACTATGCA
CAGGATTCGTACCCCAACTATCCCTATTAATCATTACTTCAGTCCTAGAAACCAACAAAATAGAACCGAAGTCCTAAATTATTATTCCATGCTAATGTATTCAAGGCATAAGCCTGCTTTAAACACTCTAATTTTTTCAAAGTAATAGAGCTAGATCGCGACGACAACCCAGTGAAGGGCGCCGCCGTTTTCTAGCAGGATGGCAGACACGCGCCAGCACTCACACTCGTAACCGAGGCGGGCCAGGTGCGTCAAACCAGAAATCCAACTACGAGCTTTTTAACTGCAGCAACTTTAATATACGCTATTGGAGCTGGAATTACCGCGGCTGCTGGCACCAGACTTGCCCTCCAA
+
D@?@@HHIHGGHHHHIGIIGEHHHHIIIIFEGHHEHH@GECHH1GHIHHHIEHHHHIIEHEEHHIIGHHIGHHIIHHHGHCHHIHIEC@HHEFHHIFHIHIHECGCGCHHG?FEH?FHHGFHHIEEHIHHHHHGHHHHFEFHHHHIIFHHEFHGHGFH<HECIIHDHIIGHHFGE@G/DHIHGHGGHIIHHHGHHGIHHHGHHEHGDCEHIHHF>GFCGCGHHFEE@GHHCG@HIIHIHIHHEEHIIHHEGECHCHHHHIHGC1@HEHIHIIIHIHGIHGHC@@HEEHEHHHHEF?HIIIHHDHF@HHIIH@FC@IHHIHHIIIIHIHGHCHFHHFIIHHHHIIHIIIH@@D@D
@HISEQ:969:HM2KJBCX2:2:1101:13304:65473 2:N:0:ACTATGCA
CAGGATTCGTACCCCAACTATCCCTATTAATCATTACGTCGATCCTAGAAACCAACAAAATAGGTTCGATCGTCCTATTTCGTTATTCCATGCTAATGTATTCAAGCGCGAGCCTGCTTTAAGCACTCTAATTTTTTCAAAGTAACAGTCCTGTTTCCCCGCAACAACAAATTAATGCCATCACGGTTCTACAAGAGGGAGGGACCAGTGAGGCCAGTGCATACCAGTGGCACGACCAACCTACTGGCCCCGAAATTCAACTACGAGCTTTTTAACTGCAACAACTTTAATATACGCTATTGGAGCTGGAATTACCGCGGCTGCTGGCACCAGACTTGCCCTCCAA
+
DDDDDIIIIIIIIIIIIIIIIIIIIIIIIHIIIIIHIIIIIIIIIIHIIIIIIIIIIIEHIIGIIHIIIIIGIIIIIIIIIIIIIIIIEHHIIIIIIIIIIHIHHIIIHIIIHHIHHIHHIIIGIIIIIIIHIIHHIIHIIIHIIIIHIIGHIICHHHHIIHIIIIIIIIIIIIHIHHHHHHHIHIIIIIIHHHIIIIIIIIIIIGIIIIIIHHEIIIHIIIIIIIIIIHIIIIIIIIIIIIIHIIIIIHHHIIIIHIIIIIIIIIIHIIIHIIIIIHIHIIIHHIGIIIIIHHHIIIIIIIIIIIHHHIIIIIIHIIIIIIIIIIIIIIIIIHHIIIIIIDDDDD
@HISEQ:969:HM2KJBCX2:2:1101:4578:65653 2:N:0:ACTATGCA
CAGGATTCGTACCCCAACTATCCCTATTAATCATTACTTCAGTCCTAGAAACCAACAAAATAGAACCGAAGTACTAAATTATTATTCCATGCTAATGTATTCAAGGCATAAGCCTGCTTTAAACACTCTAATTTTTTCAAAGTAATAGAGCTAGATCGCGACGACAACCCAGTGAAGGGCGCCGCCGTTTTCTAGCAGGATGGCAGACACGCGCCAGCACTCACACTCGTAACCGAGGCGGGCCAGGTGCGTCAAACCAGAAATCCAACTACGAGCTTTTTAACTGCAGCAACTTTAATATACGCTATTGGAGCTGGAATTACCGCGGCTGCTGGCACCAGACTTGCCCTCCAA
+
0<D0@1111<<<D<E00<FHII11<<C<11D1<C<1111DG<<F1D11<D1FE1CCEHF1<GH11<G/</<11<<FD<<GE@<<F11DH@CEHHHE@G1GHE?1FHFHHHHCHF@FEEHCH?@C@B@FE@<<CF<%E@?@<FEGHECHEAB<HH?1HEECHHHHDHEH@G<4</DFC;IIHH<E=:@GCCFF/HCHFC/HEFC@G/@BD-EF<00GH@G<CC<0CC@H@HEC=@CHA<HECEHHHACD=@@@EFEHC@C<1G<D1C1@?HE<1@EIIHCCD1<<F1FHIIIIIHGCC@HD<<?CCC<CF?HEHF<EC@HEDHF/CCC<<1<11<11CGC@EHECE@ECD<?DDD
@HISEQ:969:HM2KJBCX2:2:1101:5296:65986 2:N:0:ACTATGCA
CAGGATTCGTACCCCAACTATCCCTATTAATCATTACTTCAGTCCTAGAAACCAACAAAATAGAACCGAAGTCCTAAATTATTATTCCATGCTAATGTATTCAAGGCATAAGCCTGCTTTAAACACTCTAATTTTTTCAAAGTAATAGAGCTAGATCGCGACGACAACCCAGTGAAGGGCGCCGCCGTTTTCTAGCAGGATGGCAGACACGCGCCAGCACTCACACTCGTAACCGAGGCGGGCCAGGTGCGTCAAACCAGAAATCCAACTACGAGCTTTTTAACTGCAGCAACTTTAATATACGCTATTGGAGCTGGAATTACCGCGGCTGCTGGCACCAGACTTGCCCTCCAA
+
DDCDDIIIIIIIIIIIIIIIIIIIIIIIIIIIIIIIIIIIIIIIIIIHIIIIIIIIIIIIIIHHIIHICHHHHHIIHIIIIIIIIIIHIIIHGIIGIHIIHFHIIIIIIIIIHIIIIIIIIIIIIIIIIIIIIHHIIIIIIIIIIHIIIIIHHHHIIIIIHIIIIIIHIIIIHHEHIIIHIHIIIIIIHHHHHIIIIIIHGIIIIIIIIIHIIIIIHIIIIIIIIIIIIIIIIIIIIIIIIIIIIIIIIIHGEHIIIIIIIIIIIIIIIIIIIIIIIIIIIIIIIIIIIIIIIIIIIIIIGIIIIIIHIIIIIIIIIIIIGIIIIIIIHIIIIIIIIIIIIIIIIIIIIDDDDD
@HISEQ:969:HM2KJBCX2:2:1101:6028:66083 2:N:0:ACTATGCA
CAGGATTCGTACCCCAACTATCCCTATTAATCATTACTTCAGTCCTAGAAACCAACAAAATAGAACCGAAGTCCTAAATTATTATTCCATGCTAATGTATTCAAGGCATAAGCCTGCTTTAAACACTCTAATTTTTTCAAAGTAATAGAGCTAGATCGCGACGACAACCCAGTGAAGGGCGCCGCCGTTTTCTAGCAGGATGGCAGACACGCGCCAGCACTCACACTCGTAACCGAGGCGGGCCAGGTGCGTCAAACCAGAAATCCAACTACGAGCTTTTTAACTGCAGCAACTTTAATATACGCTATTGGAGCTGGAATTACCGCGGCTGCTGGCACCAGACTTGCCCTCCAA
+
DDDDDIIIIIIIIIIIGIIIIIIIIIIIIIIIIIIIIIIIIIIIIIIIIIIIIIIIIIHGHIIHIIIHIIIIIIIIIIIIIIIHIIIIIIIHIHIIHIIHHDGHIHIIIIIIIIIHIIIIIIIIIIIIIIIIIHIIIIIIIIIIIIIIIIIIIIIIIIIIIIIIIIIIIIIIIIIHIIIIIIIIIIIIIIIIIIIIIIIIHIIIIIIIIIIIIIIIIIIIIIIIIIIIIIIIIIIIIIIIIIIIIIIIIIIIHIIIIIIIIIIHIIIIIIIIIIIIIIIIHIIIIIIIIIIIIIIIIIIIIIIIIIIIHIIIIIIIIIIIIIIIIIIIIIIIIIIIIIIIIIIIIIIIIDDDDD
@HISEQ:969:HM2KJBCX2:2:1101:20486:65973 2:N:0:ACTATGCA
CAGGATTCGTACCCCAACTATCCCTATTAATCATTACGTCAATCCTAGAAACCAACAAAATAGGATCGAACGTCCTATTTCATTATTCCATGCTAATGTATTCAAGCGTTAGCCTGCTTTAAACACTCTAATTTTTTCAAAGTAACAGTCCTGTTTCCCTGCAACACCAAATTAATGGCATTACAGTTCTTCAGAAAGGAGGAATCAGCGAAGCCAGTGCATACCAGTGGCACGACCAACCTGCTGACCCCGAAATTCAACTACGAGCTTTTTAACTGCAACAACTTTAATATACGCTATTGGAGCTGGAATTACCGCGGCTGCTGGCACCAGACTTGCCCTCCAA
+
DDDCDIIIIIIIGIIIIIIIIIIIIIHIIIIIIIIIIIIIIIIIIIIIHIIIIIIIIIIGIIHHIIHIIIHHHIIFHHHIHIIIIIIHIIGHEHHIIIIIIIIHIHIIIIIIIIIIIHIIIIHIIIIIIIIIIHIIIIIHIIIIIHGIIIIIIIIIIIIIIIIIIIIIIIIHIHIIIIIIIIIIIIIIHIIHIIIIIIIIIIIIIIIIIIIIIIHIIIIIIIIIIIIIIIIIIIIIIIIIIIIIHIIIIIIIIIIIIIIIIIIIIIIIIIIIIIIIIIIIIIIIIHIIIIIIIIIIIIIIIIIIIIIIIIIIIIIIIIIIIIIIIIIIIIIIIIHIIIIIIDDDDD
@HISEQ:969:HM2KJBCX2:2:1101:2210:67505 2:N:0:ACTATGCA
CAGGATTCGTACCCCAACTATCCCTATTAATCATTACTTCAGTCCTAGAAACCAACAAAATAGAACCGAAGTCCTAAATTATTATTCCATGCTAATGTATTCAAGGCATAAGCCTGCTTTAAACACTCTAATTTTTTCAAAGTAATAGAGCTAGATCGCGACGACAACCCAGTGAAGGGCGCCGCCGTTTTCTAGCAGGATGGCAGACACGCGCCAGCACTCACACTCGTAACCGAGGCGGGCCAGGTGCGTCAAACCAGAAATCCAACTACGAGCTTTTTAACTGCAGCAACTTTAATATACGCTATTGGAGCTGGAATTACCGCGGCTGCTGGCACCAGACTTGCCCTCCAA
+
DDDDDIIIIIIIIIIIGIIGIIIIIIIIIIIIIHIHIIIIIGIIIIHIIIIIIIIIIII?HEHGHHGHHHHHHHHHFHIIIIIIIIIIIIIGGGCHHHFHHCGHHHIIIIIIIHIIIIIHHHIHHIIIIIIIIIIIIIIIIIIIHIIIIIIHIHHHIIIIHIIHIIIIIIIIIIIHIIHIIIIIIHIIHHIIIIIIIIIIIIIIIIIIHIIIIIIIIIIIIIIIIIIIIIIIIIIIIIIIIIIIIIIIIIIHGIIIIIIIIIHHIIIIIHIIHIIIIIIIIIIIIIIIIIIIIIIIIIIIIIIIIIHIHIIIIIIIIIIIIIIIIIIIIIIIIIIIIIIIIIIIIIIIIDDDDD
@HISEQ:969:HM2KJBCX2:2:1101:21046:67582 2:N:0:ACTATGCA
CAGGATTCGTACCCCAACTATCCCTATTAATCATTACGGTGATCCTAGAAACCAACAAAATAGAACCACAACGTCCTATTCTATTATTCCATGCTAATCTATTCAAACAATAGCCCGCTTTAAACACTCTAATTTTTTCAAGGTAATGGTCCTGGCTCCCCAACACACCCAATTAATGACATACTGGTTCACCAGAAGGAAGACCCGACAACAGGACAGTACTCGCCAAAGACGGACCGCCCGGCCAAGTCTAAAATTCAACTACGAGCTTTTTAACTGCAACAACTTTAATATACGCTATTGGAGCTGGAATTACCGCGGCTGCTGGCACCAGACTTGCCCTCCAA
+
00<<<<<C1<<DHFIHHGHIHIIIIHCHIIEHIIHHIIIHHHIGHHHIIIIHHIIH@HIHIIHHHHGH1C@EHC1CHHHHFC<FEFGHHFHHH?FHHH?@GHHHHC/<<DHHFEHHHHG@EHH>H<HFHHHIIHHEEHFHF8<DHH@%<DCCHG1CHHHHEHGHHIFHCEGFF7GGEC/DHHHC27EB<F#D7HGHEF=DCCF:D?CD<00HD:0HD@F>HAEHC:01HGD1H:IGIE?</CHF1CHG1>G@IIHHIIIIIIIIIIHIIIIIIHHHIIIIIIIIHIIIIIIIIIIIIIIGIIIIIIIIIIIIIIIIIIIIIIIIIIIIIIIIIIHIIIIIIIDDDDD
@HISEQ:969:HM2KJBCX2:2:1101:4347:67763 2:N:0:ACTATGCA
CAGGATTCGTACCCCAACTATCCCTATTAATCATTACTTCAGTCCTAGAAACCAACAAAATAGAACCGAAGTCCTAAATTATTATTCCATGCTAATGTATTCAAGGCATAAGCCTGCTTTAAACACTCTAATTTTTTCAAAGTAATAGAGCTAGATCGCGACGACAACCCAGTGAAGGGCGCCGCCGTTTTCTAGCAGGATGGCAGACACGCGCCAGCACTCACACTCGTAACCGAGGCGGGCCAGGTGCGTCAAACCAGAAATCCAACTACGAGCTTTTTAACTGCAGCAACTTTAATATACGCTATTGGAGCTGGAATTACCGCGGCTGCTGGCACCAGACTTGCCCTCCAA
+
DDDDDIIIIIIIIIIIIIIIIIIIIIIIIIIIIIIIIIIIIIIIIIIIIIIIIIIIIIIEHHGHIIIIIIIIIIIIIIIIIIIIIIIIIIIGIIHIHIHIIHHIIIIIIIICHIIIHIIIIIIIIIIIIIIIHHIIHIHIIHIIIIIIIIHGHHHIIIHHIHIIIIIIIIIIIIIIIIIIIIIIHIIIIIIIIIIIIIIIHIIIIIHIIIIIIIIIIHIIII=IIIIIIIIIIIIIIIIIIIIHIIIIIIIIIIIIIIIIIIIIIIIIIIIIIIIIIIIIIIIIIIIIIHIIIIIIIIIIIIIIHHIIIIIIIIIIIIIIIIIIIIIIIIIIIIIIIIIIIIIIIIIIIDDDDD
@HISEQ:969:HM2KJBCX2:2:1101:7661:66683 2:N:0:ACTATGCA
CAGGATTCGTACCCCAACTATCCCTATTAATCATTACTCATTTCCCCAAAAACCAACAAAATTCGAGATACGAGTCCTAAATTATTATTCCATGCTAATGTATTCATAACTTTCAGCCTGCTTTAAACACTCTAATTTTTTCAAAGTAAAGGTCCTGGATTGCGAACCCAACCCAGTAAAGGGCAGGAACGTTCTCCAGGAAGATGGTAAGCGCGCATCGGCACTCACACACGATACCGTGGCGGGCCAAGCGCACTATACCAGAAATCCAACTACGAGCTTTTTAACCGCAACAACTTTAATATACGCTATTGGAGCTGGAATTACCGCGGCTGCTGGCACCAGACTTGCCCTCCAA
+
DDDCDHIIIIIIIIIIIIIIIIIIIIIIIIIIIIIIIIIIIIIIIIIIIIIIIIIIIIIIIIIIIIIIIIIIIGGHHIIIHIIIIIIIIIHIIHHIIIIIICGHHIIIIIIIIIIIIIIIIIIIIHHIIHIIIIIIIIIIIIIIIIIIIIIIIIHIIIIIIIIIIIIIIIIIIIIIIIHIIIIIIIIIIIIIIIHHIIIIIIIIIIIIIIIIIIIIIIIIIIIIIIIIIIIIIIIIIIIIIIIIIIIIIIIIIIHIHIIIIIIIIIIIIIIIIIIIIIIIIIIIIIIIIIIIIIIIIIIIIIIIIIIIIIIIIIIIIIIIIIIIIIIIIIIIIIIIIIIIIIIIIIIIIIIIIDDDDD
@HISEQ:969:HM2KJBCX2:2:1101:15489:67913 2:N:0:ACTATGCA
CAGGATTCGTACCCCAACTATCCCTATTAATCATTACTTCAGTCCTAGAAACCAACAAAATAGAACCGAAGTCCTAAATTATTATTCCATGCTAATGTATTCAAGGCATAAGCCTGCTTTAAACACTCTAATTTTTTCAAAGTAATAGAGCTAGATCGCGACGACAACCCAGTGAAGGGCGCCGCCGTTTTCTAGCAGGATGGCAGACACGCGCCAGCACTCACACTCGTAACCGAGGCGGGCCAGGTGCGTCAAACCAGAAATCCAACTACGAGCTTTTTAACTGCAGCAACTTTAATATACGCTATTGGAGCTGGAATTACCGCGGCTGCTGGCACCAGACTTGCCCT
+
DDDDDHIIHIHGHIIHIIIIIIIHHHIIHIIIIIIIIHIIIGHHIIFHHIHIIIIIIIGHIIIHIIIHCH?EHIHHHIHHIEHHHHIIIE11FHEH?HHFIIGHHHIHHIIIHHHCHIHEIHHHIHHHHEIIIIIIHHIIIHHHHGIIIIIHHEIHHHHIHIHIHIIHIIIHEHHIIHHIIIIHHHHEEHIHHHIIIIHHHIIHIIIIHIIIIHIIIGIIHIIIIIGIIIIIIIIIIIIIIIIIIIIHHHIIIIIIIIIIIIIIIIIIIHHIIIIIIIIIIIIIIIIIIGIIIIIIIIIIIHIIHIIHHIHIHIIIHHIIHIIIIIIIIIIIIIHIIIIIIIIIIDDDDD
@HISEQ:969:HM2KJBCX2:2:1101:16867:67846 2:N:0:ACTATGCA
CAGGATTCGTACCCCAACTATCCCTATTAATCATTACGTTGTACCTAGAAACCAACAAAATAGGTTCGAACGTCCTATTTCATTATTCCATGCTAATGTATTCAAGCGTTTGCCTGCTTTAAACACTCTAATTTTTTCAAAGTAACAGTCCTGACTCCCCACGACACCAAATTAATGACATCATGGTTCATCAGAAGGGAGGAATCAACGACCCCAGTGCGTACCGAAGGCACGACCGACGTATTGATCCCGAAATTCAACTACGAGCTTTTTAACTGCAACAACTTTAATATACGCTATTGGAGCTGGAATTACCGCGGCTGCTGGCACCAGACTTGCCCTCCAA
+
DDDDDIIIIIHIIIIIIIIIIIIIIHIIIIIIIIIIIHIIIIIIIIIIHHIIIIIIIIIIGHHHGHIIGHIIIIIIIHEHIIIIIIIIIIIIIIIIIIIIIIIIIIIIIIIHIIIIIIIHHIIIIIIIIIIIIIHIIIHIHIHIIIIIHIIIIIIIIIIIIIIIIIIIIIIIIIIIIIHHIIIIIIIIIIIIIIIIIIIIIIIIIIIIIIIIIIIIIIIIIIIIIHIIIIIIIIIIIIIIIIIHGIIIIIGIIIIIIIIIIIIIIIIIIIIIIIHIIIIIIIIIIIIIIIIIIIIIHIHHHIIIIIIIIIIIIIIIIIIIIIIIIIIIIIIIIIIIIIIIIDDDDD
@HISEQ:969:HM2KJBCX2:2:1101:12954:68298 2:N:0:ACTATGCA
CAGGATTCGTACCCCAACTATCCCTATTAATCATTACGTCAATCCTAGAAACCAACAAAATAGGTTTGAACGTCCTATTTCATTATTCCATGCTAATGTATTCAAGCGTTAGCCTGCTTTAAACACTCTAATTTTTTCAAAGTAACAGTCCTGTTTCCCTGCAACACCAAATTAATGGCATTACAGTTCTTCAGAAAGGAGGAATCAGCGAAACCAGTTCATACCAGTGGCACGACCAACCTGCTGACCCCGAAATTCAACTACGAGCTTTTTAACTGCAACAACTTTAATATACGCTATTGGAGCTGGAATTACCGCGGCTGCTGGCACCAGACTTGCCCTCCAA
+
DDDC@HIIIIGIHIIIIIIIIIIIIIIIIHHIIIIIIIIIIIIIIIGIIIIIIIIIIHCHIIIIIGIIHIIIIIIIIHIIHIHIIIIIGIIIIIIIIIIIIIIIIIIIIIIIIIIIIIIIIIIHIHIIIIIHIIIIIIIIIIIIIIIIIIIIHIIIIHIIIIIIIIIIIIHHIIIIIIIIIIIIHIGHHIHIIIIIIIIIIIHGIIIIIIHIHIIHHHIIIIHHIIIIIIIIIIIIIIIIIIIHIIHIIIHIIIIIIIHIHIIHIIIIIIIIIHHIIIIHIIIHIIIIIIIIIIIIIIIHIIIIIIIIIIIIIIIIIIIIIIHIIIIIIIIIIHIHIIIIIDDDDD
@HISEQ:969:HM2KJBCX2:2:1101:8487:68957 2:N:0:ACTATGCA
CAGGATTCGTACCCCAACTATCCCTATTAATCATTACGTCAATCCTAGAAACCAACAAAATAAGATCGAACGTCCTATTTCATTATTCCATGCTAATGTATTCAAGCGTTAGCTTGCTTTAAACACTCTAATTTTTTCAAAGTAACAGTCCAAATTCCCCGCAACACCAAATTAATGGCATTACGGTTCATAAGGAAGGAGGAATCAGTGAGACCAGTACATACCAGAGGCATGACCAACCTACTAACCCCGAAATTCAACTACGAGCTTTTTAACTGCAACAACTTTAATATACGCTATTGGAGCTGGAATTACCGCGGCTGCTGGCACCAGACTTGCC
+
CDDDDIIIIIIIIIIIIIIIIIIIIIHIIIIHIIIIIHIIIIIIIIIIIIIIIIIIIIIIIIIIIIIIIIIIHIIIIIHIIIIIIIIIIIIIHIIIIIIIIHIIIIIIIIIIIIIIIIIIIIHHIIIIHHIIIIHIIIHIIIIIIIIIIIIIIIHIHIIHHIIIIIIIIIIHIIIIIIIIIIIIIIIIIIIIIIIIIIIIIIIIIIIIIIIIIIIIIIHIHIIIIIIHIIIIIIIIIHHIIIHIIHHIIIIIIIIIIIIHHGEIIHIIIHIHIIIIIHIIIIIIIIIIHIIIHHIIIIHIIIIIIIIIIIIIIIIIIIIIIGIIIIIIIIIIIIIDDDDD
@HISEQ:969:HM2KJBCX2:2:1101:13935:68837 2:N:0:ACTATGCA
CAGGATTCGTACCCCAACTATCCCTATTAATCATTACGGTGATTCAGAAACCAACAAAACAGGACCACCGTCCTATTCTATTATTCCATGCTAATGTATTCAGACGTAAGCCTGCTTTGAACACTCTAATTTTTTCAAGGTAAAGGTCCTGGTTTCCCACCACGCTAAATTAATAACATGATAGTTCCCCAGAAGGTAGAAATTCTACACACCAGTACAGACTTGTTAGCCCGACCAACGGTAGAATCCCGAAATTCAACTACGAGCTTTTTAACTGCAACAACTTTAATATACGCTATTGGAGCTGGAATTACCGCGGCTGCTGGCACCAGACTTGCCCTCCAA
+
DDDDDIIIIIIIIIHHIIIIIIIIIHIIIIIHIIIIIIHHIIIIIIIIHIIIIIHHHHEHIFHHIIIIGHHEHHIIIHIIIIIIHFGHHHEHIIIIIIIIIHHHIIIIIIIIIIIIIIIIIHIHHHHIIIIIIIIIIIIHIIIIIIIIIIIIHIEIHHIIIIIIHIIIIIIIIIIIIIIIIIIIIIIIHIIIIIIIIIIIIIIIIIIIIIIHIIIIIIIIIIIIIIIIIIIIIIIIIIIIIIHDIIIIIIIIIIIIIIIIIHIIIIIIIIIIIIIIIIIIHIIIIIIIIIIHHIIIIIIIIIIIIIIIIIIIIIIIIIIIIIIIIIIIIIIIIIIIIIIIDDDDD
@HISEQ:969:HM2KJBCX2:2:1101:19328:69703 2:N:0:ACTATGCA
CAGGATTCGTACCCCAACTATCCCTATTAATCATTACGTCAATCCTAGAAACCAACAAAATAGAATCAAACGTCCTATTTCATTATTCCATGCTAATGTATTCAAGCGCGAGCCTGCTTTAAACACTCTAATTTTTTCAAAGTAACAGTCCTGATTCCCCATGACATCAAATTAATGACATCATGATTCATCAGAAGGGAGAAATCAATAATACTAGTACGTACCAATGGCACGACCAGCATATTAATCCCGAAATTCAACTACGAGCTTTTTAACTGCAACAACTTTAATATACGCTATTGGAGCTGGAATTACCGCGGCTGCTGGCACCAGACTTGCCCTCCAA
+
DDDDDIIIIIIIIHGGDHIHIIIIIIHIHIIHIIIIIHIIIIIIIIHIIIIIIHIIGFIEHIIHIIHIIIIIIFHHIIHICEHHGIIIIIIIFHHIIHHHHHIIIHHHHHHHEHIIGIHIIHIIIIHIIIHHIHHHIIHHHIIIIIIIHHFHIHIHIHHHIIHIIIIIIIIHHIIIIIIIIIIIIIIIIIIIIIIHHGHIIIIHHHIIHHHHGIIHIIIIIIIIIIIHIHHIHHIIIIIHIIGIIIIIIIIIIIHIIIIIIIIIIHIIIIIIIIIIHIIIIHHHIHGGIIIIIIIHIIIIIIIIIIIIIIIIHIIIIIIIHIGIIIIIHIHHIIIHIIHIIDDDDD
@HISEQ:969:HM2KJBCX2:2:1101:2275:69870 2:N:0:ACTATGCA
CAGGATTCGTACCCCAACTATCCCTATTAATCATTACGGTGATCCTAGAAACCAACGAAATAGAATCAGTCCGTCCTATTTCATTATTCCATGCTAATGTATTCAGACGATAGTCTGCTTTAAACACTCTAATTTTTTCAAAGTAACAGTCCTGATTTCCAACCACACCAAATAAATGGCATGAAAGTTCCTCAGAAGGTAGAGATCCATCTCACCAGTACAGACAATTAAGCCTGACCAATGGGTAGACCCCGAAGTTCAACTACGAGCTTTTTAACTGCAACAACTTTAATATACGCTATTGGAGCTGGAATTACCGCGGCTGCTGGCACCAGACTTGCCCTCCAA
+
DDDDDIIIIIIIIIIIIIIIIIIIIIIIIIIIIIIIIIIIIIIIIIIIIIIIIIIIIIIIIIHIIIIIIIIGIIIIIIIIIIIIIIIIIIIHHHIIIIIIIIIIIIIIIIIIIHIIIIIIIIIIHIIIIIIIIHIIIHIIIIIIIIIIIHIIIIIIIIIIIIIIHIIHIIIIIIIIIIIIIIIIIIIIIIIHIIIIIIIIIIIIIIIIIIIIIIIIIIIIIIIIIIIIIIIIIIIIIIIIIIIIHHDIIIIIIIIIIIIIIIIIIIIIIIIIIIIIIIIIIIIIIIIIIIIIIIIIIIIIIIIIIIIIIIIIIIIIIIIIIIIIIIIIIIIIIIIIIIIIIIIDDDDD
@HISEQ:969:HM2KJBCX2:2:1101:3581:69858 2:N:0:ACTATGCA
CAGGATTCGTACCCCAACTATCCCTATTAATCATTACTTCAGTCCTAGAAACCAACAAAATAGAACCGAAGTCCTAAATTATTATTCCATGCTAATGTATTCAAGGCATAAGCCTGCTTTAAACACTCTAATTTTTTCAAAGTAATAGAGCTAGATCGCGACGACAACCCAGTGAAGGGCGCCGCCGTTTTCTAGCAGGATGGCAGACACGCGCCAGCACTCACACTCGTAACCGAGGCGGGCCAGGTGCGTCAAACCAGAAATCCAACTACGAGCTTTTTAACTGCAGCAACTTTAATATACGCTATTGGAGCTGGAATTACCGCGGCTGCTGGCACCAGACTTGCCCTCCAA
+
DDDADIIHIIIHIFHHHCHIIIIIIHHHFHIEHHIHIGHIIHHIIIIIHIIIIIFHI1GHFHHEHHIHIIDHEEHIIHGHHIIIIGHHEEHCHHHHIIIFHHHHHGHIIHHHHHHGHIIHHHGHIHHIIIHHIIHHGHFCIIHIIHHHFEGIIIHHHHDHHEHHIIIHGIHGIIIHHEHIHDHDHHGHHCGHIHHHHCEHHHHHC@HGHEHHEIHIHHGH0HHGEFFFEHGGC8HHCDHHHCGIHDEHHHGHGGGCGC<FEHHFFEIHH@CHEIHIHHCFHGGIHHHHHHIIIIIIIIHHEGHHEFHGDGIHHEHHHIHHIIHIIIHGHHHHHHHHIIHFFHHIIIIHIDDDDD
@HISEQ:969:HM2KJBCX2:2:1101:7160:71816 2:N:0:ACTATGCA
CAGGATTCGTACCCCAACTATCCCTATTAATCATTACGTTGATCCTAGAAACCAACAAAATAGAATCGAACGTCCTATTTCATTATTCCATGCTAATGTATTCAAGCGCGTGCCTGCTTTAAACACTCTAATTTTTTCAAAGTAACAGTCCTGATTCCCCACGACACCAAATTAATGACATCATGGCTCCTCAGAAAGGAGAAACCAATAACACCAGTACATACCAGAGGCATGACCGACGTATTGATCCCGAAATTCAACTACGAGCTTTTTAACTGCAACAACTTTAATATACGCTATTGGAGCTGGAATTACCGCGGCTGCTGGCACCAGACTTGCCCTCCAA
+
DDDDDIHIIIIIIIIHIIIHIIIIIIIIIIIHIIIIIHIIIIIIIIIIIIIIIHIIIIIIIHGIIIIHHIHHIIIHIIHIHIIIIIIHHIHHIIIIIIIIIHHHIHEIIIIIHHIIIHIIIIIIIIIIIIHHHHIIIIHIIIIHIIIIIIIIIHHHHIHHEHIIIIIHIIHGHHIHHHGIIIIHIIGHHIIIIIIIIIIHHIIHIIHIHIHHIIHIHIIIIIIIHIIIHIIIIIIIIIIIIHHHHIIIIIIIIIIIIIHFIIIIIIIIIIIIIIHIIIIIIIIIIHHIIIHHIIIIIIIIIIHIIIIIIIIIIIIIIGIIIIIIIIIIIIIIIIIIIIIIIDDDDD
@HISEQ:969:HM2KJBCX2:2:1101:17207:71884 2:N:0:ACTATGCA
CAGGATTCGTACCCCAACTATCCCTATTAATCATTACTTCAGTCCTAGAAACCAACAAAATAGAACCGAAGTCCTAAATTATTATTCCATGCTAATGTATTCAAGGCATAAGCCTGCTTTAAACACTCTAATTTTTTCAAAGTAATAGAGCTAGATCGCGACGACAACCCAGTGAAGGGCGCCGCCGTTTTCTAGCAGGATGGCAGACACGCGCCAGCACTCACACTCGTAACCGAGGCGGGCCAGGTGCGTCAAACCAGAAATCCAACTACGAGCTTTTTAACTGCAGCAACTTTAATATACGCTATTGGAGCTGGAATTACCGCGGCTGCTGGCACCAGACTTGCCCTCCAA
+
DDDDDIIHHHHIIIIIIGHIIIHIIIHHIGIHIIIIIIIIIIIIIIIIHIIIIIIIH?EEEHHHHIIIIIHEGHIHIHHI@@FHIIIIIIIEHIIIIIGIIDGHIHIIHIIHHIIHHIHHIIIIIIIHHHHHIHHHIIIHIHIIIIHHGIHIIIIHIIIHEHHIIIHIIIIIIIHIIIIIIIIHIIIIHHIIIIIIIIIIIIIIIIIIHIIIHHIIIIIIIIIIIIIIIIIIIIIIIIIIIIIIIIIIIIIHHIHHIIIIIIHHIIIIIIHIIIIIIIIIIIIIIIIIIIIIIIHIIIIIIIIIIIIIIIIIIIIHIIIIIIIIIIIIIIIIIIIIIIIIIIIHIIIIIDDDDD
@HISEQ:969:HM2KJBCX2:2:1101:8131:72157 2:N:0:ACTATGCA
CAGGATTCGTACCCCAACTATCCCTATTAATCATTACTTCAGTCCTAGAAACCAACAAAATAGAACCGAAGTCCTAAATTATTATTCCATGCTAATGTATTCAAGGCATAAGCCTGCTTTAAACACTCTAATTTTTTCAAAGTAATAGAGCTAGATCGCGACGACAACCCAGTGAAGGGCGCCGCCGTTTTCTAGCAGGATGGCAGACACGCGCCAGCACTCACACTCGTAACCGAGGCGGGCCAGGTGCGTCAAACCAGAAATCCAACTACGAGCTTTTTAACTGCAGCAACTTTAATATACGCTATTGGAGCTGGAATTACCGCGGCTGCTGGCACCAGACTTGCCCTCCAA
+
DDDDDIIIIIIIIIIIIIIIIIIIIIIIIIIIIIIIIIIIIIIIIIIIIIIIIIIIIIIIIIHIIIIIIIIIIIIIIHIIIIIIIIHIIIIHIIIIIIIIIHIIIIIIIIIIIIHHIHIIIIIIIIHIIIIIIIHIIIIIIIIIIIIIIIIIIIIIIIIIIIIIIIIIIIIIIIIIIIIIIIIIIIIIIIIIIIIIIIIIIIIIIIIIIIIIIIIIIIIIIIIIIIIIIIIIIIIIIIIIIIIIIIIIIIIIHIIIIIIIIIIIIIIIIIIIIIIIIIIIIIIIIIIIIIIIIIIIIIIIIIIIIIIHHIIIIIIIIIIIIIIIIIIIIIIIIIIIIIIIIIIIIIIIIDDDDD
@HISEQ:969:HM2KJBCX2:2:1101:8005:72168 2:N:0:ACTATGCA
CAGGATTCGTACCCCAACTATCCCTATTAATCATTACGTCGATCCTAGAAACCAACAAAATAGAATCAAACGTCCTATTTCATTATTCCATGCTAATGTATTCAAGCGCGAGCTTGCTTTAAACACTCTAATTTTTTCAAAGTAACAGTCCTGATTTCCCATGACACCAAATTAATGACATCGTGGTTCGTCAGAAGGGAGAAACCAATAATGCTAGTACGTACAAAGTACGACCGACATATTAGTCCCGAAATTCAACTACGAGCTTTTTAACTGCAACAACTTTAATATACGCTATTGGAGCTGGAATTACCGCGGCTGCTGGCACCAGACTTGCCCTCCAA
+
DDDDDIIIIIIIIIIIIIIIIIIIIIIIIIIIIIIIIIIIIIIIIIIIIIIIIIIIIIIIIIIIIIIIIIIIIIIIIIHHIIIIIIIHIHIIGIIIIIIIHIIIIIIHHIIHIIIIIIIIIHIIIIIIIIIIIIIIIIIIIIIIIIHIHHHIIIIIIIIIIIIIIIIIIIIIIIIIIIIIIIIIIIIIIIIIIIIIIHIIIIIIIIIIIIIIIIIHIIIIIIIIIIIIIIIIIIIIIIIIIIHIIIIIIIIIIHIIIIIIIIIIIIIIIIIIIIIIIIIIIHIIIIIIIIIHIIIIIIIIIIIIIIIIIIIIIIIIIIIIIIIIIIIIIIIIIIIIIIIDDDDD
@HISEQ:969:HM2KJBCX2:2:1101:11105:72016 2:N:0:ACTATGCA
CAGGATTCGTACCCCAACTATCCCTATTAATCATTACTTCAGTCCTAGAAACCAACAAAATAGAACCGAAGTCCTAAATTATTATTCCATGCTAATGTATTCAAGGCATAAGCCTGCTTTAAACACTCTAATTTTTTCAAAGTAATAGAGCTAGATCGCGACGACAACCCAGTGAAGGGCGCCGCCGTTTTCTAGCAGGATGGCAGACACGCGCCAGCACTCACACTCGTAACCGAGGCGGGCCAGGTGCGTCAAACCAGAAATCCAACTACGAGCTTTTTAACTGCAACAACTTTAATATACGCTATTGGAGCTGGAATTACCGCGGCTGCTGGCACCAGACTTGCCCT
+
DDADDHIIIHIIIGIIIIIIIIIIIIIIIIIHHIHHIHHHIIIIHIIHHIHGHHIIIHIIIIHIIIIIHHHHIGHIIIHIIHIIIIHIIHECGHEHIIIIHGGIIIIIIIIIIIHIIIIIIIIIIHHIHIIIIFHHHHHIIIIHHIIGIIIIHHHHHIIIIIIIGHIIHIIIHIIIHIIIIHIIIHIIIHIIIHIIIHIIIIIIIHIIIIIIIHHIHIIIHIIIIIHIIIIIIIIIIIIIIIIIGIIHHIIIIIIHGIIHHFHHIIIIIIIIHIGIIIGIIIIIIIIIIIIHHHIIIIIIHHIIIIIHIIIIIIIIHIHIIIIGIIIIHCIHIIIIIIIIIIIIIDDDDD
@HISEQ:969:HM2KJBCX2:2:1101:13094:72735 2:N:0:ACTATGCA
CAGGATTCGTACCCCAACTATCCCTATTAATCATTACGGTGATCCTAGAAACCAACAAAATAGAATCATGCCGTCCTATTTTATTATTCCATGCTAATGTATTCAAGCAAAATGCCTGCTTTAAACACTCTAATTTTTTCAAAGTAAAGGTCCTGGTTCCCCGCGACACCCAATTAAGGGCATCGTGGTTCTCCAGAAGGTGAGAAATTGACTACACCAGTTCATACCCCTTAAGGCACGACCGATGTGTCAATCCCGAAATTCAACTACGAGCTTTTTAACTGCAACAACTTTAATATACGCTATTGGAGCTGGAATTACCGCGGCTGCTGGCACCAGACTTGCCCTCCAA
+
DDCDDIIIHIGIGIIIIHIIIHIIIIIIIIIIIIIIIFHIHIIHIHIIIHHEHHIIIEHHGHIIIHHHIHHIHHCDHIIHIIIHHHIIECHIIIHHHIIIIGGHHHIEHHHIHHIIIIIHIIIHIIIIIIHIIHIIIIIHCIIGIHHHCIIIIHHIIIIHIHIHHHHHHDHHGIIIHHIHIIIIIIIIIHIIIIIIIIIHIIIIIHIIIIIIIIIIIIIIIIIIHHHHIIHHHIIHFHGIIIHHIIIIIIHIIIIIHHIIIHHHGHIIIIIHIIIIHHHIIIIHHGIIIIHIHEHIIIIIHGIGHIIIIIIIIIIHHIHIIIIIIIIIGIIIHIIIIHIIIHIIIIHDADDD
@HISEQ:969:HM2KJBCX2:2:1101:7706:72742 2:N:0:ACTATGCA
CAGGATTCGTACCCCAACTATCCCTATTAATCATTACGTCGATCCTAGAAACCAACAAAATAGGGTCAAACGTCCTATTTCATTATTCCATGCTAATGTATTCAAGCGTGTGCCTGCTTTAAACACTCTAATTTTTTCAAAGTAACAGTCCTGATTCCCCATGACACCAAATTAATGACATCATAGTTCGTCAGAAGGTAGAAATCAATAATACCAGTGCATACCGGAGGCACGACCAATATATTGATCCCGAAATTCAACTACGAGCTTTTTAACTGCAACAACTTTAATATACGCTATTGGAGCTGGAATTACCGCGGCTGCTGGCACCAGACTTGCCCTCCAA
+
DDDADHIIIIIIIIIIIIIIIIIIIIHIHHHIIIIIIIIIIIIGIIIIHIIIIIIIIIIIGIIIIIIIIIIIIIHIIIIIIIIIIIIIHIIIGIIIIIIIIIIIIIIIIIIIIIIIIHIIIIIIIIIIIIIIIIIIIIIIIIIHHIIIHIIIIIIHIGIIIIIIIIHIIIIIIIIIIIHHHIHIIIIIIIIIIIIIIIIIIHIIHIIIIIIIIIIIIGIIIIIIIIIIIIIIIIIIIIIIIIIIIIIIIIIIIIHIIIIIIIIIIIIIIIIIIIHIIIIIIIIIIIIIIIIIIHIIIIIIIIIIIIIIIIIIIIIIIIIIIIIIIIIIIIIIIHHIIIIIIDDDDD
@HISEQ:969:HM2KJBCX2:2:1101:19727:72301 2:N:0:ACTATGCA
CAGGATTCGTACCCCAACTATCCCTATTAATCATTACGGTGGTCCTTGAACCAACAAAATAGAACCACAACGTCCTATTCTATTATTCCATGCTAATCTATTCAAGCAAAAGCCTGCTTTAAACACTCTAATTTTTTCAAGGTAATGGTCCTGGCTCCCCGGCACACCCAATTAAGAACATACCGATTCACCAGAAAGATAGACCCGACGACAGAACAGTACTCGCCAGAGACGGACCGTCCGGCCAGGCCTAAAAGTCAACTACGAGCTTTTTAACTGCAACAACTTTAATATACGCTATTGGAGCTGGAATTACCGCGGCTGCTGGCACCAGACTTGCCCTCCAA
+
DDDDDIIIIIIIIIIIIIIIIIIIHIIIIIIIIIIIIIIIIIIIIIIIIIIIIIIIIIIIIIIIIIIIIIIIIIHHIIIIIIIIHIIIIHIIIIIIIIIIIHHIIIIIIIIIIIIIIHIIIIIIIIIIIIIIIIIIIIIIIIIIIIIIIIIIIIIHIIHIIIIIIIIIIIIIIIIIIIIIIIIIIIIIIIIIIIIIIIIIIIIIIIIIIIIIIIIIIIIIIIHIIIIIIIIIIIIIIIIIIIIIHIIIIIIIIIIIIIIIIIIIIIIIIIIIIIIIIIIIIIIIIIIIIIIIIIIIIIIIIIIIIIIIIIIIIIIIIIIIIIIIIIIIIIIIIIIIIIIIIIDDDDD
@HISEQ:969:HM2KJBCX2:2:1101:16666:72829 2:N:0:ACTATGCA
CAGGATTCGTACCCCAACTATCCCTATTAATCATTACATCGATCCTAGAAACCAACAAAATAGAATCGGATGTCCTATTTCATTATTCCATGCTAATGTATTCAAGCGTGAGCCTGCTTTAAACACTCTAATTTTTTCAAGGTAACAGTCCTAATTCCCCGTGACACCAAATTAATGGCATTACGGTTCTTTAGAAGGTGAGAAATCAATAATATCAGTACATACCAACGGCATGACCGATACATTGATCCCGAAATTCAACTACGAGCTTTTTAACTGCAACAACTTTAATATACGCTATTGGAGCTGGAATTACCGCGGCTGCTGGCACCAGACTTGCCCTCCAA
+
CDDDDIHIIIIIGIIIIIIIIIIIIIIIIIIHIIIIIIIIIHHHIIIHIIIIIHIIIIIHHIIFGHIIHIHDHEHHIIIIIIIIIHIIHIIHHHEHHHHHEECHHHHIHHIHGIHIIHHHHHIIIIHGHHHIHHIIIIHHIIHIIIIIIIIIIHHHIIIIIIIIIIIIIIIIIIIHIIIIIIHIIIIIHIIIHIIHIHIGIIIHHHGIIIIHIIHIHIHHGIIIIHHHIHIIIIIIIIIIIIIHGDIHHIHIHIIIHIIIIIIIIIHHHHIIIIHHHIIIIIIHHIIGIIIIIIIIHIIIIIIHHIIIIIIIIIIIHIIIIIIGIIIIIHHIHHHHFHIIIIDDDDD
@HISEQ:969:HM2KJBCX2:2:1101:16910:72854 2:N:0:ACTATGCA
CAGGATTCGTACCCCAACTATCCCTATTAATCATTACGTCGATCCTAGAAACCAACAAAATAGAATCAAACGTCCTATTTCATTATTCCATGCTAATGTATTCAAGCGCGAGCTTGCTTTAAACACTCTAATTTTTTCAAAGTAACAGTCCTGATTTCCCGCGACACCAAATTAATGACATCGTGGTTCGTCAGAAGGGAGAAACCAATTATGCTAGTACGTACAAAGTACGCCCGACATATTAGTCCCGAAATTCAACTACGAGCTTTTTAACTGCAACAACTTTAATATACGCTATTGGAGCTGGAATTACCCCGGCTGCTGGCACCAGACTTGCCCTCCAA
+
D@@@BCECH1<1<DEE<ED@GHE111<<DGHIIIHHHECGHCHFHF11CFHFHCHHEHIF1<<CHFHIHHHC1<CEEE@<FDGHFG<@FG1<D1<<FEA@C<FHE1CEHCC/C?1FF6B<DF1@BFEHGCHHDIHEHC9IHGF<HFGHH;E1C@9D0DC0C<?.:<C/</D<<HEHDCGEDHED2D<*B<066<G<CIIIHD<BABGFH$?EECECIHG<C<<8BHHEF<DD#5<<<6;<FCHGC</8@>1<<1D1<<<<HCHCD0IHEG<<11G@1CHHC<1EF@FFD0<0?C@C1CHHG?@@CCD1FFC<///DIHEGC@HHH?DED<<11<H=HHED@D<0
@HISEQ:969:HM2KJBCX2:2:1101:15232:73072 2:N:0:ACTATGCA
CAGGATTCGTACCCCAACTATCCCTATTAATCATTACTTCAGTCCTAGAAACCAACAAAATAGAACCGAAGTCCTAAATTATTATTCCATGCTAATGTATTCAAGGCATAAGCCTGCTTTAAACACTCTAATTTTTTCAAAGTAATAGAGCTAGATCGCGACGACAACCCAGTGAAGGGCGCCGCCGTTTTCTAGCAGGATGGCAGACACGCGCCAGCACTCACACTCGTAACCGAGGCGGGCCAGGTGCGTCAAACCAGAAATCCAACTACGAGCTTTTTAACTGCAGCAACTTTAATATACGCTATTGGAGCTGGAATTACCGCGGCTGCTGGCACCAGACTTGCCCTCCAA
+
DDDDDIICHIIIIIIIIIIIIHIIIIIIIIIIIIIIIIIIIIIFIIIIIIIIHIIIIIIIIIHIIIIIHIIHIIIIHHHIIIIIEHIHHIIGHIIIIIIIHDGHGHIHIIIIHIHIIIIIIIIIHIIFHHIIIIIHHIIHIIIIIHIIIIIIIHHIIIIIIIIIIHIIIIIIIIIHIIIIIIIIIIIHHHHHHIIHIIIIIIIIIIIIIIIIIIIIHGIIIIIIIIHHIIIIIIIIIIIIIIIIIIIIIIIIHIHIIIIIIIIIIIIIIIIHIIIIIIHHIIIIIIIIIIIIIIIIIIIIIHIIIIIHIIIIIIIIIIIIIIIIIIIIIIIIIIIIIIIIIIIIIIIIIDDDDD
@HISEQ:969:HM2KJBCX2:2:1101:13467:73601 2:N:0:ACTATGCA
CAGGATTCGTACCCCAACTATCCCTATTAATCAATACGTCAATCCTAGAAACCAACAAAATAGGATCAAACGTCCTATTTCATTATTCCATGCTAATGTATTCAAGCGTGTGCTTGCTTTAAACACTCTAATTTTTTCAAAGTAACAGTCCTGATTCTCCATGACACCAAATTAATGACATCACAGTTCATCAGAAGGGAGAAATCAATGATGTCAGTACATACCAAAGGCATGACCGGCACCTTGATCCCGAAATTCAACTACGAGCTTTTTAACTGCAACAACTTTAATATACGCTATTGGAGCTGGAATTACCGCGGCTGCTGGCACCAGACTTGCCCTCCAA
+
DDDDDIIIIIIIIIIIIIIIIEHIIIGHIFGHIIIIIIIHIIIGHIIIIIIHIHIIIIGHHFFHIIIHHIIIIIIIIIIIIHIIIIIFHIIIHHIHIIIIIIIIIIIIIIHIIIHHIIIIIHIIHHIHHHHGHHIIIIIIIHHHIIIIIIIIIIIIHIIIHHIHIHIHHHHIIIIIHHHGGHI@IHIHHIFHGGIIIHIIIIIHHIIIIIIIIHIIIIIIIHHHHIIIIIIIIIIIIIIIIHHHFIIHIIIIIHIIIHIIIIIIIIIIIIIIIIIH?HIIIIIIHIIIIIIIIHIIIHIIIIIIIIIIIIIIIIIIIIIIIIIIIIIIIIIIIHHIIIIIIDDDDD
@HISEQ:969:HM2KJBCX2:2:1101:2525:73978 2:N:0:ACTATGCA
CAGGATTCGTACCCCAACTATCCCTATTAATCATTACGTCAATCCTAGAACCAACAAAATAGGATCAACGTCCTATTTCATTATTCCATGCTAATGTATTCAAGCGCGAGCCTGCTTTAAACACTCTAATTTTTTCAAAGTAACAGTCCTGATTCCCCGCCACACCAAATGAATGACATGATGGTTCGTCAGAAGGTAGAAACCAGTAACACCAGTACGTACCTAAGGCACGACCAACGTACTGATCCCGAAATTCAACTACGAGCTTTTTAACTGCAACAACTTTAATATACGCTATTGGAGCTGGAATTACCGCGGCTGCTGGCACCAGACTTGCCCTCCAA
+
DDDDDIIIHIIIIIIIIIIIIIIIIIIIIIIIIIIIIIIIIIIIIIIIIIIIIIIIIIIIIIHIIIHIIIIHIIIIIIIIIIIIIIIIIHIIGGIIHIIIIIIIIHIIIIHIIHIIIIIIIIHIIIIIHIIIIIIGIIHIIIIIHHIIHIIHIIIIIIIIIIIIIIIIIIIHIIIIIHIIIIIIIIIIIIIIIIHIIIIHHHIIIIIIIIIIIIIIIIIIIIIIIIIII=IIIIIIIIIIIHHIIIIIIIIIIIIIIIIIIIIIIIIIIIIIIIIIIIIIIIIIIIIIIIHHIIIIIIIIIIIIIIIIIIIIIIIIIIIIIIIIIIIIIIIIIIIIIIIDDDDD
@HISEQ:969:HM2KJBCX2:2:1101:8352:74527 2:N:0:ACTATGCA
CAGGATTCGTACCCCAACTATCCCTATTAATCATTACGTCAATCCTAGAAACCAACAAAATAGGATCGAACGTCCTATTTCATTATTCCATGCTAATGTATTCAAGCGTTAGCTTGCTTTAAACACTCTAATTTTTTCAAAGTAACAGTCCAAATTCCCCAAAACACCAAATTAATGGCATTAAGGTTCATCAGGAAGGAGGAATCAGTGAGACCAGTACATACCAGAGGCATGACCAACCTACTAACCCCGAAATTCAACTACGAGCTTTTTAACTGCAACAACTTTAATATACGCTATTGGAGCTGGAATTACCGCGGCTGCTGGCACCAGACTTGCCCTCCAA
+
DDDDDIIIIIIIIIIIIIIIIIIIIIIIIIIIIIIIIIIIIIIIIIIIIIIIIIIIIIHIIIIIIIIIIIIIIIIIIIIIIIIIIIIIIIIIIIIHIIIIIIIIIIIIIIIIIIIIIIIIIIIIIIIIIIIIIIIIIIIIIIIIIIIIIIIIIIIIIIIIIIIIIIIIIIIIIIIHIIIIIIIIIHIIIIIIIIIIIIIIIIIIIIIIIIIIIIIIIIIIIIIIIIIIIIIIIIIIIIIIIIHIHHHHIIIIIIIIIIIIIIHIIIIIIIIIIIIIIIIIIIIIIIIIIIIIIIIIIIIIIIIIIIIIIIIIIIIIIIIIIIIIIIIIIIIIIIIIIIIIIDDDDD
@HISEQ:969:HM2KJBCX2:2:1101:17284:74609 2:N:0:ACTATGCA
CAGGATTCGTACCCCAACTATCCCTATTAATCATTGCTCCGACTTGACCAAAACCAACAAAAATAAGTCTGAGCCCTTTATTATTATTCCATGCTAATGTATTCACAGCGTAAGCCTGCTTTAAACACTCTAATTTTTTCAAAGTAAATGATCTGGAACACATGCTCCCAACCCAGTGAAGGGCAGAAGCAGTATCCCAGAAGGAGCCGAGAACCCTCCAGCACTCACGTCCTTGTGGGGCGCGGGCTAGATTGCTCTCAGAGAAATCCAACTACGAGCTTTTTAACTGCAACAACTTTAATATACGCTACTGGAGCTGGAATTACCGCGGCTGCTGGCACCAGACTTGCCCTCCAA
+
DDDDDIIIIIIIHIIIIIIIIIIIIIIIIIIIIIIIIIIIIIIIIIIIIIIIIIIIIIIIIIIIIIGIIIIHIIIIIIIIIIIIIIIIIIIGIIIIFIIIIGHHIIIIHIIIIIIIIIIIIIHIHIIIIIIIIIIIIIIIIHHIIIIIIIIIIIIIIIIIIIIIIIIIIIHIIIIIIIIHIIIIIIIIIIHIIIIIIIIIIIIIIIIIIIIIIIIIIIIIIIHIIIIIIHIIIIIIIIIIIIIIIIIIIIIIIIHIIIHIIIIIIIHIIIIIIIIIIIIIIIIIIIIIIIHIIIIIIIIIIIIIIIIIIIIIIIHIIIIIIIIIIIIIIIIIIIIIIHIIIIIIIIIIIIIIDDDDD
@HISEQ:969:HM2KJBCX2:2:1101:19057:75190 2:N:0:ACTATGCA
CAGGATTCGTACCCCAACTATCCCTATTAATCATTACGTCGATCCTAGAAACCAACAAAATAGAATCAAACGTCCTATTTCATTATTCCATGCTAATGTATTCAAGCGTGAGCCTGCTTTAAACACTCTAATTTTTTCAAAGTAACAGTCCTGATTCCCCACAACACCAAATAAATGACATCATGGTTCGTCAGAAGGGAGAAACCAACAATACCAGTACGTACCGAGGCACGACCGACATGATGGTCCCGAAATTCAACTACGAGCTTTTTAACTGCAGCAACTTTAATATACGCTATTGGAGCTGGAATTACCGCGGCTGCTGGCACCAGACTTGCCCTCCAA
+
DDDDDIIIIIIIHIIIIIIIIIIIIIIIIIIIIIIIIIIIIIIIIIHIIIIIIIIIIHHIIIIHIHIIIIIIIIIIIIIIIIIIIIIIIIIIIIIIIIHIHGGHIIIGIIHIIIIIIIIIIIIIIIIHHIIHIIIIHIIIHHIIHIHIIHHIIIIIIIIIIIIHIIIIHIIIIIIIEHEHIIHIIIIHHHIIIIIIHHIHHIIHIIIIIGHHHIHHIIIIIIIHHHHIIIIIIIIIIIIIHHGHGIIHIHHIIIHIIIIIHHIHHHIIIIIIIIIIIIHIIIIHEIIHIHIIIIHHHHHHIIIIIIIIIIIIIIIIIIIIIIIIIIIIIIIIIIHIIIIIDDDDD
@HISEQ:969:HM2KJBCX2:2:1101:19410:75026 2:N:0:ACTATGCA
CAGGATTCGTACCCCAACTATCCCTATTAATCATTACGGTGATCCTAGAAACCAACAAAATAGAACCATGCCGTCCTATTCTATTATTCCATGCTAATGTATTCGAGCAAAAATGCCTGCTTTAAACACTCTAATTTTTTCAAGGTAAAGGTCCTGGATCCGCAAGACACCCAATAAAGGACATCAAGTTTCTCCAGAAGGTGAGAAATCAACAGTAACAGTTCATACCCCTTAAGGCATGACCGTCACGTCAATCCCGAAATTCAACTACGAGCTTTTTAACTGCAACAACTTTAATATACGCTATTGGAGCTGGAATTACCGCGGCTGCTGGCACCAGACTTGCCCTCCAA
+
DDDDDIIIIIIIIIIIIIIIIIIIIIIIIIIIIIIIIIIIIIIIGIIIIIIIIIIIIHIIIICHIIIIIEHIIIIIGIIIIIIIIIIIIHIIGIIIIIIIIIIIGIIIIHIIIIIIIIIIIIIIIIIIIIHIHIIIIIIIIIHIIIIIIIIIIIIIIIIIIIIIIIIIIIIIIIIIIIIIIIIIIIIIIIIIHIIIIIIIIIIIIIIIIIIIIIIIIIIIIIIIIIIIIIIIIIIIIIIIIIIIIIIIIIIHIIIIIIIIIIIIIIIIIIIIIIIIIIIIIIIIIIIIIIIIIIIIIIIIIIIIIIIIIIIIIIIIIIIIIIIIIIIIIIIIIIIIIIIIIIIIIIIIDDDDD
@HISEQ:969:HM2KJBCX2:2:1101:8831:74658 2:N:0:ACTATGCA
CAGGATTCGTACCCCAACTATCCCTATTAATCATTACGGTGATTCAGAAACCAACAAAACAGGACCACCGTCCTATTTTATTATTCCATGCTAATGTATTCAGACGTAAGCCTGCTTTGAACACTCTAATTTTTTCAAGGTAAAGGTCCTGGTTTCCCACCACGCTAAATTAATAACATGATGGTTCCCCAGAAGGTAGAAATTCCACACGCCAGTACAGACAATTGCCCGACCAACGGTAGAACCCCGAAATTCAACTACGAGCTTTTTAACTGCAACAACTTTAATATACGCTATTGGAGCTGGAATTACCGCGGCTGCTGGCACCAGACTTGCCCTCCAA
+
DDDDDIIIIIIIIIIHIIIIIHIIIIIIHIIIIHIIIIIIIIHIIIIIIIIIHHIIIIIIIIIIIIIIIIHIIIHIIIIIIIIIHIIIIIIIIIIIIIHIIIIHIHIIIIIIIIIIHIIIIIIIHIHIIIIIIIIIIIHHIIIIIIHIHIHIIHIIIHHIIIIIIIIIIIIIIIIIIIIIIIHIHHIHIHIIIIIIHIIIIIIIIIIIIIHGIIIIIIIIIIIIIIIIIIIIIIIIHHHGFDIIIIIIIIIIIIIIIIIIIIHIIIIIIIIIIIIIIIIHIIIIIIIIIIHIIIIIIIIIIIIIIIIIHIIIIIIIIIIIIIIIIIIIIIIIIIIIIIDDDDD
@HISEQ:969:HM2KJBCX2:2:1101:18078:75149 2:N:0:ACTATGCA
CAGGATTCGTACCCCAACTATCCCTATTAATCATTACTTCAGTCCTAGAAACCAACAAAATAGAACCGAAGTCCTAAATTATTATTCCATGCTAATGTATTCAAGGCATAAGCCTGCTTTAAACACTCTAATTTTTTCAAAGTAATAGAGCTAGATCGCGACGACAACCCAGTGAAGGGCGCCGCCGTTTTCTAGCAGGATGGCAGACACGCGCCAGCACTCACACTCGTAACCGAGGCGGGCCAGGTGCGTCAAACCAGAAATCCAACTACGAGCTTTTTAACTGCAGCAACTTTAATATACGCTATTGGAGCTGGAATTACCGCGGCTGCTGGCACCAGACTTGCCCTCCAA
+
DDBDCHIIHIHHHHHHIIIIIHIIIIIIIHHHHIHHHIIDHHICHHIIHIIIGCHIIIHIIIHGHIHECEH@EHHIHIIIEHH1FFH?HIEHHHHIIIFIH<FHHHIGHHHHHIIHH@FHHHHHHHHIIHIIIIHHHIIIHIHIIHIIIHHIHHHHGHHHHHIIIIHHHHIIHIIIHDIIIIIHDHIIIIIIIIIIIIIIIIIIIHIHIIIIIHHHHHIIHHIIIIIHIGI=IHIIIIIIIIIIIIIIIIHHHIIHIIIHIIHHIIHIIHHHHHGIIIIIIHHIIIIIIHIIIIIIIIIIIIIHHHIHGIHIIIHHIIHHIIHIIHGIIHHIIIIIIIIIIIIIIGIIIDDDDC
@HISEQ:969:HM2KJBCX2:2:1101:17903:75418 2:N:0:ACTATGCA
CAGGATTCGTACCCCAACTATCCCTATTAATCATTACGTCAATCCTAGAAACCAACAAAATAGGATCAAACGTCCTATTTCATTATTCCATGCTAATGTATTCAAGCGTTAGCCTGCTTTAAACACTCTAATTTTTTCAAAGTAACAGTCCTGTTTCCCTGCAACACCAAATTAATGACATTACAGTTCTTCAAGAAGGAGGAACCAGTAAAGCCAGTACATACCAGAGGCACGACCAACTTACTAATCCCGAAATTCAACTACGAGCTTTTTAACTGCAACAACTTTAATATACGCTATTGGAGCTGGAATTACCGCGGCTGCTGGCACCAGACTTGCCCTCCAA
+
DCADDIIIHIIIIIIGHHIIIGIIIIIIIIIIIIIHIHIIIHHIIIIIIIIIIIIIHHHGIIGGHHIIIHIHIIGHIIIHIHIHIIIIGCHIGHGHIIIIHFFHIIIHIHHGHHHEIFHHHHHHFHHIIIIIIIHIIHFDHHHHHHFIHHIIIHHIIIIIHFHIH@IIHIIIIIHIHHIHIIHIIIIIIIHIIIIHHHIIIIIIIIIIHHHIHHHIIIIIIHHHIIIIIHIHHHIIIHHIIIIHGHHIIHGIIIHIHGHEHIHIHHIIIIIIIIHIIIIIIIIIIIIIIIIIIHIIHIHHHIIIIIIIIIIIIHIIIHIIIIIIIIIIIIIIIIIIIIIIIDDDDD
@HISEQ:969:HM2KJBCX2:2:1101:2152:75718 2:N:0:ACTATGCA
CAGGATTCGTACCCCAACTATCCCTATTAATCATTACTTCAGTCCTAGAAACCAACAAAATAGAACCGAAGTCCTAAATTATTATTCCATGCTAATGTATTCAAGGCATAAGCCTGCTTTAAACACTCTAATTTTTTCAAAGTAATAGAGCTAGATCGCGACGACAACCCAGTGAAGGGCGCCGCCGTTTTCTAGCAGGATGGCAGACACGCGCCAGCACTCACACTCGTAACCGAGGCGGGCCAGGTGCGTCAAACCAGAAATCCAACTACGAGCTTTTTAACTGCAGCAACTTTAATATACGCTATTGGAGCTGGAATTACCGCGGCTGCTGGCACCAGACTTGCCCTCCAA
+
D@D0D@G?@FCHICGEEHIIIIGHHIIHEFHIIHHHHHHIIIIH?HHEEHHHCCEEEHIHEHH?HHI<<?/<<FEHFHIHHHHGI?E?EHFH?@GHHIIIE<FHH1HHIF@EHCEHGGHHHHHHGG@GHGCHHFCEHCHHHHIHHGHHGEEGEH5DGCHD<IHHECAF9<EGFC;F<DHHHC??A?FC=HCCCHH:CHE?CHEHEHCDBE@>CD0@CC<CF@GE<8=HHHHHCGEC-HCHCEG1F<:?H>@@@EIHIHHHHHEEC1HHEEFGEHCHHIHIHEHHIIHHHHHG?HHG1IHE=HHCHG@CCHF?IIHEHGHECEDDHDCCCFEIHHHGFE<<1CE@HGHCED@@AB
@HISEQ:969:HM2KJBCX2:2:1101:3872:75934 2:N:0:ACTATGCA
CAGGATTCGTACGCCAACGATCCCTATTAATCATTACGGTGGTCCTAGAAACCAACAAAATAGAACGACAACGTCCTATTCTATTATTCCATGCTAATCTATTCAAGCAATAAACCGCTTTAAACATTCTAATTCTTTCAAGGTAATGGTCCTGGCTCCCCAACACACCCAATAAAGGACATGCTGGCACACCAGAAGGAAGACCCGACAGCAGAAAGTACGCGCCAAAGACGGACCGCACGACGAGGCCTAAAATTCAACTACGAGCTTTTTAACTGCAACAACTTTAATATACGCTATTGGAGCTGGAATTACAGCGGCTGCTGGCACCAGACTTGCCCTCCAA
+
000<DG11<<1</<C0/D011101<1<<111111<1<10<<DGF1D1<<1D111DE<111<C1DF<0</C/DH<1<011<<D1C1111111<F1<<<1</<1<F1<//<DF1//<FF?-011<111/<<1<<<</<1B<DH11DG###############################################C@C<<</<0CD-<CD00F:1.0<.<-<</0E<11CD</:</<</:00--:/</HG<111F1<1@G<<<1@FCD1D01HGC11<1C<1<<1<1111CD1<000/111<1EHD1F1EIHED<1<////HG1F<1<CCFDHF<1<11@CHHF<<0B<
@HISEQ:969:HM2KJBCX2:2:1101:4678:75873 2:N:0:ACTATGCA
CAGGATTCGTACCCCAACTATCCCTATTAATCATTACGGTGGTCCTAGAAACCAACAAAATAGAACCACAACGTCCTATTCTATTATTCCATGCTAATCTATTCAAGCAATAGCCCGCTTTAAACACTCTAATTTTTTCAAGGTAATGGTCCTGGCTCCCCAACACACCCAACAAAGGACATGCTGGCTCACCAGAAGGAAAACCCGACAGCAGACAGTACTCGCCAAAGACGGACCGCCCGGCCAGGCCTAAAATTCAACTACGAGCTTTTTAACTGCAACAACTTTAATATACGCTATTGGAGCTGGAATTACCGCGGCTGCTGGCACCAGACTTGCCCTCCAA
+
DDDDDIIIIIIIHIIIIIIIIIIIIIIIIIIIIIIIIIIIIIIIIIIIIIIIIIIIIIIEHHHHHIIIHIIIIIIIIIIIIIIIIIIIIIIIGHIIHIHHIHHHIIIIIIHIIIHIHIIIIIIHHHHIIIIIIIIIIIIIGIIIIIIIHHIIIHHHHIHIIIIIIHIIIIIIIIIIIIIIIIIIIIIIIIIIIIIIHIIIIHHIHIIIIIIIIIIIIIIIIHIIIIIIGIIIIIIIIIIIIIIIHIIIHIIIIIIIIIIIHHFHIIIIIIIIIIIIIIIIIIIIIIIIIIIIHHIIIHIIIIIIIIIIIIIIIIIIIIIIIIIIIIIIIIIIIIIIIIIIIDDDDD
@HISEQ:969:HM2KJBCX2:2:1101:19439:75411 2:N:0:ACTATGCA
CAGGATTCGTACCCCAACTATCCCTATTAATCATTACGTCGATCCTAGAAACCAACAAAATAGAATCAAACGTCCTATTTCATTATTCCATGCTAATGTATTCAAGCGTAAGCCTGCTTTAAACACTCTAATTTTTTCAAAGTAACAGTCCTGATTCCCCACGACACCAAATTAATGACATCGCGGTTCTTCAGAAGGTAGGAACCGATAATGCCAGTGCGTACCGAAGCACGACCAACAATTCGATCCCGAAATTCAACTACGAGCTTTTTAACTGCAACAACTTTAATATACGCTATTGGAGCTGGAATTACCGCGGCTGCTGGCACCAGACTTGCCCTCCAA
+
BDDDDIIIIIHE@HHIHIIIIIIIIIIIIIIIIIIIIIIIIIIIIIIIIIIIIIIIIIIIIIIIIIIIIHHIHIIIIIIIIIIIIIIIIIIIIIIIIIIIIIHHIIIIIIIHIIIIIIIIIIIIIIIIIIIIIIIIIIIIIHIIIIIIIIIIIIIIIIIIIIIIIHHIIIIHHIIIIIIHIIIIIIIIIIIIIIIIIIIIIIIIIIIIIIIIIIIIIIIIIIIIIIIIIIIIIIIHIIIIIIHHIIIIIIIIIIIIIHIIIIIIIIIIIIIIIIIIIIIIIIIIIIIIIIIIIIIIIIIIIIIIIHIIIIIIIIIIIIHIIIIIIIIIIIIIIIIIIIIIDDDDD
@HISEQ:969:HM2KJBCX2:2:1101:12966:74794 2:N:0:ACTATGCA
CAGGATTCGTACCCCAATATCCCTATTAATCATTACTTCAGTCCTAGAAACCAACAAAATAGAACCGAAGTCCTAAATTATTATTCCATGCTAATGTATTCAAGGCATAAGCCTGCTTTAAACACTCTAATTTTTTCAAAGTAATAGAGCTAGATCGCGACGACAACCCAGTGAAGGGCGCCGCCGTTTTCTAGCAGGATGGCAGACACGCGCCAGCACTCACACTCGTAACCGAGGCGGGCCAGGTGCGTCAAACCAGAAATCCAACTACGAGCTTTTTAACTGCAGCAACTTTAATATACGCTATTGGAGCTGGAATTACCGCGGCTGCTGGCACCAGACTTGCCCTCCAA
+
D0DDD1DHHCHHCDGHCDCGF1FG1DCGCFFHEGHHE@CCHE?HHHEHH@1C?1CEEC1CEHFHCH<HCHH1DFHH1@GFCC1??G@GGC?GEFCHH@GCF<D<?DHCGFE?C@1CGHCG1HHHHF@EF<<HFGHGEHFAGDHHHGHG@?HBFHC<??<BH<ECEGCCH@ABF<FEIIIHE?HHHHH;9.HHEHGHD/D6HHHHG6EF<<HIIFIIGHC?HHCHH?DHHIIIGHGC?HFEIIIHHHCHHEF<FGEHHHGGCFFHEEHHHHGFG@D1HHCCHGD11IHECHHHGCHFEHHIHIHGEEF<HFGIHIIHHGHCC///?FE?H@HE@1IHFIHHHHHGEDECB@DD@
@HISEQ:969:HM2KJBCX2:2:1101:2486:76167 2:N:0:ACTATGCA
CAGGATTCGTACCCCAACTATCCCTATTAATCATTACTTCAGTCCTAGAAACCAACAAAATAGAACCGAAGTCCTAAATTATTATTCCATGCTAATGTATTCAAGGCATAAGCCTGCTTTAAACACTCTAATTTTTTCAAAGTAATAGAGCTAGATCGCGACGACAACCCAGTGAAGGGCGCCGCCGTTTTCTAGCAGGATGGCAGACACGCGCCAGCACTCACACTCGTAACCGAGGCGGGCCAGGTGCGTCAAACCAGAAATCCAACTACGAGCTTTTTAACTGCAGCAACTTTAATATACGCTATTGGAGCTGGAATTACCGCGGCTGCTGGCACCAGACTTGCCCTCCAA
+
DDDDDHIIIIIIIIIIIIIIIIIIIIIIIIIIIIIIIIIIIIIIIIIIIIIIIIIIIIIIIHHHIIHHIIIIIGHIIIIIHIIIIIIIIIIIHIIIIIIIIFHHHIIIIIIIIIHHHHIIIIIIIIIIIIIIIIHIIIIHIIIIIIIIHIIIIIHIIIIIHIIIIIIIIIIIIIIIIIIIIIIIIIIIIIIHIIIIIIIIIIIIIIIIIIIIIIIIIIIIIIIIIIIIIIIIIIIIIIIIIIIIIIIIIIIIHIIIIIIIIIIIIIIIIIIIIIIIIIIIIIIIIIIIIIIIIIIIIIIIIIIIIIIHHIIIIIIIIIIIIIIIIIIIIIIIIIIIIIIIIIIIIIIIIDDDDD
@HISEQ:969:HM2KJBCX2:2:1101:19979:75338 2:N:0:ACTATGCA
CAGGATTCGTACCCCAACTATCCCTATTAATCATTACGGTGATCCTAGAAACCAACAAAATAGAACCATGCCGTCCTATTCTATTATTCCATGCTAATGTATTCGAGCAAAAATGCCTGCTTTAAACACTCTAATTTTTTCAAGGTAAAGGTCCTGGATCCGCAAGACACCCAATAAAGGACATCAAGTTTCTCCAGAAGGTGAGAAATCAACAGTAACAGTTCATACCCCTTAAGGCATGACCATCACGTCAATCCCGAAATTCAACTACGAGCTTTTTAACTGCAACAACTTTAATATACGCTATTGGAGCTGGAATTACCGCGGCTGCTGGCACCAGACTTGCCC
+
D@D@DEEFHIHHHIHIIIIIHIGIIIIIHIIIHIHIIHHGHHIHHHIGIIIEHHHIIIFHIIHIICHHICHHH@</CHHEHHIIHIHIIIIIIIIIHIHGECFHHIIHIIIICHHHHHHHHGHHIHEHGFHIIIIIIHHHIHHGIHIGIIIHHEDGHHEHIIIFHHHHHCCDCHHHIIIH@IGIHIHHHGGEHF8C?IIIHEHIIIHHGIIHHHIIIIIHHIIGIIIIIIIIHIIHGHIIIHHHHG?HIHIIHHHHHHHIHHEHIIHIIIHHHEHEIGIIHDEHHIHHHHHHHIIHHEHHEDCCHIIHIHHEHHEHIIHDIIIHIIIHIIHHIIIIIIIHHIIDDDDD
@HISEQ:969:HM2KJBCX2:2:1101:19119:75935 2:N:0:ACTATGCA
CAGGATTCGTACCCCAACTATCCCTATTAATCATTACGGTGATCCTAGAAACCAACAAAATAGAACCATGCCGTCCTATTCTATTATTCCATGCTAATGTATTCGAGCAAAAATGCCTGCTTTAAACACTCTAATTTTTTCAAGGTAAAGGTCCTGGATCCGCAAGACACCCAATAAAGGACATCAAGTTTCTCCAGAAGGTGAGAAATCAACTGCAACAGTTCATACCCCTTAAGGCATGACCATCACGTCAATCCCGAAATTCAACTACGAGCTTTTTAACTGCAACAACTTTAATATACGCTATTGGAGCTGGAATTACCGCGGCTGCTGGCACCAGACTTGCCCTCCAA
+
DDDDDIIIIIIIHIIIIIIIIIIHHIIIIIIIIIIIIIIIIIIIIIIIHIIIIIIIIIIIIIIIIIIIIIHIIHGHHIIIHIIIIHHH?GHIIIIIHHGHIHIHIIIIIIHIGHHHIIIIIIIIIIHHIIIIIIIIIIIHIIIIIIIHGIHIIIIIIIHIIIIIIIIIIIIIIHIIHIIIIIIIIHHHGIHIIIIIIIIHIIIHIIIIIHHIIIIIIIIIIIIIIIIIIIIIIIIIIIIIIIIIIIIIIIIHHIIIIIIIIIIIIIIIIHIIHIIIIIIIIIIIIIIIIIIIIIIIIIIIIIIIIIIIIIIIIIIIIIIIIIIIIIIIIIIIIIIIIIIIIIIIIIIIDDDDD
@HISEQ:969:HM2KJBCX2:2:1101:5097:75878 2:N:0:ACTATGCA
CAGGATTCGTACCCAACTATCCCTATTAATCATTACGTCAATCCTAGAAACCAACAAAATAGGATCGAACGTCCTATTTCATTATTCCATGCTAATGTATTCAAGCGTTAGCTTGCTTTAAACACTCTAATTTTTTCAAAGTAACAGTCCAAATTCCCCGCAACACCAAATTAATGGCATTACGGATCATCAGGAAGGAGGAATCAGTGAGACCAGTACATACCAGAGGCATGACCAACCTACTAACCCCGAAATTCAACTACGAGCTTTTTAACTGCAACAACTTTAATATACGCTATTGGAGCTGGAATTACCGCGGCTGCTGGCACCAGACTTGCCCTCCAA
+
DDDDDIIIIIIIIIIIIIIIIIIIIIIIIIIIIIIIIIIIIIIHHEHIIIIHIHHIIIIIIGHHHIIHHIIHHHIIIIIIIIIHIHIIIIHGGGHIIIIIIIIIIIIHIIIIHIIIIIIIIHIHIIIIIHIHIIIIIIIIIIHHIIIHHHGGHHHHIHIHIHHHIHHIIIHIIIIIHIIHIIIIIIIIIIIIIIHIIIIIHIIIGIIIIIIIIIHHIHIIIIHIIIIIIIIIIIIIIHIHHHHDIHGIIIIIIIIIIIIIIHIIIHIIHIIIIIIIIIIIIIIIIIIIIIIIHHIIIIIIIIIIIIIIIIIIIIIIIIIIIIIIIIIIIIIIIIIIIIIIDDDDD
@HISEQ:969:HM2KJBCX2:2:1101:10290:77103 2:N:0:ACTATGCA
CAGGATTCGTACCCCAACTATCCCTATTAATCATTACGGTTGTCCTAGAAACCAACAAAATAAAACAACTTCGTCCTATTCTATTATTCCATGCTAATGTATTCCGGCATATGCCTGCTTTAAACACTCTAATTTTTTCAAGGTAAAGGTCCTGACTACCCGCAACACCCAATAAAGGACATTACGTATCACCAGGCGGATAGACCCGACACAACCAGTACTCATCTAAAAGATGGACCAATTGGCCGAATCCAAAATTCAACTACGAGCTTTTTAACTGCAACAACTTTAATATACGCTATTGGAGCTGGAATTACCGCGGCTGCTGGCACCAGACTTGCCCTCCAA
+
DDDDDIIIIIIIIIIIIIIIIIIIIIIIIIIIIIIIIHHIIHIIIIIIIIIIIIHIHIHIIIIIIIIIIIIHIHIHIHHIIIIIIIIIIIIIHIIIIHIIIIIIIHHIIIIIHIIIIIIHIIIIIIIIIIIIIIIIIIIIIIIIIIIIIIIIIIIIIIIIIHIIIIIIIIIHIIHHIIIIIIIIIIIIIIIIIIIIIIIIIIIIIIIIIIIIIIIIIIIIIIIIIIIIIIIIIIIIIIIIIIIIIIHIIIIIIIIIIIIIIIIIHIIIIIIIIIIIIIIIIIIIIIIHIIIIIIIIIIIIIIIIIIIIIIIIIIIIIIIIIIIIIIIIIIIIIIIIIIIIIIIDDDDD
@HISEQ:969:HM2KJBCX2:2:1101:7452:77129 2:N:0:ACTATGCA
CAGGATTCGTACCCCAACTATCCCTATTAATCATTACTTCAGTCCTAGAAACCAACAAAATAGAACCGAAGTCCTAAATTATTATTCCATGCTAATGTATTCAAGGCATAAGCCTGCTTTAAACACTCTAATTTTTTCAAAGTAATAGAGCTAGATCGCGACGACAACCCAGTGAAGGGCGCCGCCGTTTTCTAGCAGGATGGCAGACACGCGCCAGCACTCACACTCGTAACCGAGGCGGGCCAGGTGCGTCAAACCAGAAATCCAACTACGAGCTTTTTAACTGCAGCAACTTTAATATACGCTATTGGAGCTGGAATTACCGCGGCTGCTGGCACCAGACTTGCCCTCCAA
+
DDDDCIIIHIIIHIIIIIIGIIIIIIIIIIIIIIIGHIIIIIIIIIIIIGIHHHIIIIIIIIHHHIHHGIIIIHIIIHIIHIIIIIIGHHGHIIIIIIHHIFHHHHIIIIIHIHIIIIIHHHIIIIIIIIHIHHHHHHHHIIIIIIIIIIIIIIIEIIHIHHIIIHIIIIIIIIHGIIHIIIHIIIIHIIIIIIIIHIIHIIIIIIIIIIIIIGIIIIIIIIIIIIIIHDIIIIIIIIIIIIIIHIIIIHHHHIIIIIIIIIIIIIIIIIIIIIIIIIIIIIHHIIGIIIIIIIIIIIIIIIIIIIHHHIHIIIIIIIIIIIIIIIIIIIIIIIIIIIIIIIIIIIIIIDDDDD
@HISEQ:969:HM2KJBCX2:2:1101:15799:77040 2:N:0:ACTATGCA
CAGGATTCGTACCCCAACTATCCCTATTAATCATTACTTCAGTCCTAGAAACCAACAAAATAGAACCGAAGTCCTAAATTATTATTCCATGCTAATGTATTCAAGGCATAAGCCTGCTTTAAACACTCTAATTTTTTCAAAGTAATAGAGCTAGATCGCGACGACAACCCAGTGAAGGGCGCCGCCGTTTTCTAGCAGGATGGCAGACACGCGCCAGCACTCACACTCGTAACCGAGGCGGGCCAGGTGCGTCAAACCAGAAATCCAACTACGAGCTTTTTAACTGCAGCAACTTTAATATACGCTATTGGAGCTGGAATTACCGCGGCTGCTGGCACCAGACTTGCCCTCCAA
+
DDADDIGHHIIIIIIHHIIIIIIIIIIIIIHIIIIIIFIIIIIIIHIIHIIIIIIIIIIIIIHGHIIIIIIEGHIIIHIIGIIHIII?DGHIIIHIIIIHIHHIIHHIIIIHIIIIIIIIHIHIIHIIIIIIIHHIIIIIGIIIIIIIIIIIIIIHIHHIHHHHIHHIIIIIIIIIIIIIIIIIIIIHHIIIHIIIIIIIIIIIIIHHHHIIIHIIHHIHHGIIIIIIIIIIIIIIIIIIIIIIIIIHIIIHHIIIIIIIIIIIIIIIIIIIIHIIIIIIIHHIIIIIIIIIIIIIHIIIIHHIIHHHGIIIIIHHIIIIIIHIIIIIIIIIIIIIIIIIIIIIHIIIIDDDDD
@HISEQ:969:HM2KJBCX2:2:1101:8002:77462 2:N:0:ACTATGCA
CAGGATTCGTACCCCAACTATCCCTATTAATCATTACGTCGATCCTAGAAACCAACAAAATAGGTTCGATCGTCCTATTTCGTTATTCCATGCTAATGTATTCAAGCGCGAGCCTGCTTTAAGCACTCTAATTTTTTCAAAGTAACAGTCCTGTTTCCCCGCAACAACAAATTAATGCCATCACGGTTCTGCAAGAGGGAGGGACCAGTGAGGCCAGTGCATACCAGTGGCACGACCAACCTACTGGCCCCGAAATTCAACTACGAGCTTTTTAACTGCAACAACTTTAATATACGCTATTGGAGCTGGAATTACCGCGGCTGCTGGCACCAGACTTGCCCTCCAA
+
DBD?BHHHIIGECHEHEHHIHIIHEHHIIIII?CFGFGGHDHEG=GHFECEHIHHDEHFEHIHEGGHH?D1<<C@HHIIC@FHHHHGHCH?EHEHIIIHIHG@@GIIHHHIIHIIHHHHFHHHDCGEGEF@IIIHHCFHEIIHHHHIIHHHHHEECCIHIHHIFHIHHHHHIHIIHIIIHHHHIIIIIIHIHIIIIIIIIIIHIIIIIHHFHIIIIIHIHIIIHH8IIIIIIIH>GIHHIHCHHHIHIHHIIIHIIIIIHGEHIIHEHCHIHEGHIIHIFHHIHHHHIIIIIHIIIIIIHIIIIIHIIIIIIIHGIIIIIIIIIIIIIIGIIIIIIIIIIHADDCD
@HISEQ:969:HM2KJBCX2:2:1101:3233:78199 2:N:0:ACTATGCA
CAGGATTCGTACCCCAACTATCCCTATTAATCATTACTTCAGTCCTAGAAACCAACAAAATAGAACCGAAGTCCTAAATTATTATTCCATGCTAATGTATTCAAGGCATAAGCCTGCTTTAAACACTCTAATTTTTTCAAAGTAATAGAGCTAGATCGCGACGACAACCCAGTGAAGGGCGCCGCCGTTTTCTAGCAGGATGGCAGACACGCGCCAGCACTCACACTCGTAACCGAGGCGGGCCAGGTGCGTCAAACCAGAAATCCAACTACGAGCTTTTTAACTGCAGCAACTTTAATATACGCTATTGGAGCTGGAATTACCGCGGCTGCTGGCACCAGACTTGCCCTCCAA
+
DCDDDIIHIIGIHIIIHIHIIIIIHHIIIHIIIIIHHIIIIIIIIIHIIIIIHIIIHIIIIIHHIIHIIIIIIIIIIIIIIIIIIIIGGIIGGHIIIIIGH<FHHHIIHIHHIIIIHHIHHFHGHIGIHHHHHIIEHHIHEHHHHHHIIHHIIIIIIIIIHHHHHHIHGIIIIHEHDD@IIIHHIDHHHFHIHHHEIHEGIHIGIIIHHIHDHEFHIIIIHHIIIIHHIIIHHIIIIFGIIIGHGIIHHHHHIIIHIIIIIIIIIHHEGFIIGHIIIHIIIIIIIHIIHIIHHEIIHHHIHIIGHIHGGIIIIIIIIIIIIIIIIIIIIHEIHIIIIIIIIIIIIIIIIDDDBB
@HISEQ:969:HM2KJBCX2:2:1101:17877:78328 2:N:0:ACTATGCA
CAGGATTCGTACCCCAACTATCCCTATTAATCATTACGTCAATCCTAGAAACCAACAAAATAGGTTTGAACGTCCTATTTCATTATTCCATGCTAATGTATTCAAGCGTTAGCCTGCTTTAAACACTCTAATTTTTTCAAAGTAACAGTCCTGTTTCCCTGCAACACCAAATTAATGGCATTACAGTTCTTCAGAAAGGAGGAATCAGCGAAACCAGTTCATACCAGTGGCACGACCAACCTGCTGACCCCGAAATTCAACTACGAGCTTTTTAACTGCAACAACTTTAATATACGCTATTGGAGCTGGAATTACCGCGGCTGCTGGCACCAGACTTGCCCTCCAA
+
DDDDDIIIIIIIIIIIIIIIIIIIIIIIIIIHIIIIIIIIIIIIIIIIIIIIIIIIIHIGIIIHHHIIIIIGIHHIHIIIIIIHIIIIIIIIHIHHIIIIGHIHIIIHIIIIIIIIIHIIHHHIHIIIIIHIIIIIIIHHIIIIIHIIIIIIIIIIIIIIIIHIHIHIIIIHHIIIIIIIIHIIIIIIHIIIIIIIIIIIIIIHIIIIHIIIIIHIIHIIIIHIIIIIIIIHIIIIIIIIIIIHIIIIIIIIIIIIIIIIIIIIIIIIIIIIIIIIIIIIIIIHIIIIIIIIIIIIIIIIIIIIIIIIIIIIIIIIHIIIIIIIIIIIIIIIIIIIIIIIIDDDDD
@HISEQ:969:HM2KJBCX2:2:1101:19536:78691 2:N:0:ACTATGCA
CAGGATTCGTACACCAACTATCCTATTAATCATTAAGTCAATCCTAGAAACCAACAAAATAGGATCGAACGTCCTATTTCATTATTCCATGCTAATGTATTCAAGCGTTAGCCTGCTTTAAACACTCTAATTTTTTCAAAGTAACGGTCCTGTTTCCCTCCAACACCAAATTAATGACATTACAGTTCTTCAGAAAGGAGGAATCAGCGAAGCCAGTGCATACCAGTGGCACGACCAACCTGCTGACCCCGAAATTCAACTACGAGCTTTTTAACTGCAACAACTTTAATATACGCTATTGGAGCTGGAATTACCGCGGCTGCTGGCACCAGACTTGCCCTCCAA
+
0<0001<1<G?H0<D<10<11<<<1<CGGE1<C@@1<D1111<1<<C1<@11<CE@1DG1<FCCCF0ECCC<D001<1DH1<<FC1<FH?111C1?F<C<FEFHG5D<D51<EE1A6B<<1<D61<DCFEEC@CF/FGHF@CFFH=HBACFECEHI1FF$HE<<EHHEEG<CFDEFCFF<FCCD<</<//CHHHF<D<7FGDHHHI.CC<D7F1F:CECCAD1<HG<@IIHIHHE@CD4D1GD1DAHGD@CGC<1<C<CE<CD1<1GC<GCCHCHGIHEHG@<C<1<G1@G=E/C@<FC@CHFC<@CHGGCDE<<HDEHEHEGCC1IHIHHF<C1C0<@D<DDDD
@HISEQ:969:HM2KJBCX2:2:1101:13802:79335 2:N:0:ACTATGCA
CAGGATTCGTACCCCAACTATCCCTATTAATCATTACGTTGATTCTAGAAACCAACAAAAATAGAATCTAACGTCCTATTTCATTATTCCATGCTAATGTATTCAAGCGCGTGCCTGCTTTAAACACTCTAATTTTTTCAAAGTAACATCCTGACTCCCCACAACATCAAATTAATGACATCATGATTCATCAGAAGGGAGAAATCAATGACATTAGTACGTACCAAAGGCACGACCGACGTATTGATCCCGAAATTCAACTACGAGCTTTTTAACTGCAACAACTTTAATATACGCTATTGGAGCTGGAATTACCGCGGCTGCTGGCACCAGACTTGCCCTTC
+
DDDDDIIIIIIIIIIIIIIIIIIIIIIIIIIIIIIIIIIIIIIIIHIIIIIIIIIIIHHIIIIIIIIIIIIIIIHHIIIIIIIIIIIIIHGIIGIIHHIHIHGHIIIIIHIIIIIIIIIIHHHIHIIIIIIHIIHIIIIIHIIIIIIIHHIIIIIIIIHIHIIIIIIHIHHIIIIIHHIIIIIIIIHIIIIIIIHIIIIIIIIIIHIIIIIIIIHHIHIIIIIHIIHHHHIIIHHHIHIIIHGIIIIIHGHIIIIIIIIIIHEIIIIIIHIIHIHIIIIIIIIIIIIHIIIIIIIIIIIIIIIIIIIIIIIIIIIIIHIIIIIIIIHIIIHHGGIIIIIDDDDD
@HISEQ:969:HM2KJBCX2:2:1101:19593:79420 2:N:0:ACTATGCA
CAGGATTCGTACCCCAACTATCCCTATTAATCATTACGTCAATCCTAGAAACCAACAAAATAGGATCAAACGTCCTATTTCATTATTCCATGCTAATGTATTCAAGCGTTAGCCTGCTTTAAACACTCTAATTTTTTCAAAGTAACAGTCCTGTTTCCCTGCAACACCAAATTAATGACATTACAGTTCTTCAAGAAGGAGGAACCAGTAAAGCCAGTACATACCAGAGGCACGACCAACCTACTAATCCCGAAATTCAACTACGAGCTTTTTAACTGCAACAACTTTAATATACGCTATTGGAGCTGGAATTACCGCGGCTGCTGGCACCAGACTTGCCCTCCAA
+
DDDDDIIIIIIHHIIIHIIIIIIIIIIIIIIIIIIIIIIIIIIIIIIIHHHIHIIIIIIIIHHIGGIIHIGHHHHIIIIIHHHIIIIIFHIHGHHIIIIIIFHHIIIIIIIHIIHHHIIIIHIGIIIIHHIIIIIIIIHIIIIIIIHIHIHIHHHIIIIIIIIIIIHIIIIHHIIIIIIIHIIHIHHIIHGIIIIIIHIHHHHHHIHIIIIIIIIHHIIIIIIIIIIIHIIIIIIIIIHIIHHGHIHHIIIIIHIHHIIIIIIIIIIIIIIHIIHIIIIIIIIIIIIIIIIIIIIIIIIIIIIIIIIIIIIIIIIIIIIIIHHHIIIIIIIIIIIIIHIIIDDDDD
@HISEQ:969:HM2KJBCX2:2:1101:19027:79644 2:N:0:ACTATGCA
CAGGATTCGTACCCCAACTATCCCTATTAATCATTACAACGGTCCTAGAAACCAACAAATAGAACCATTGTCCTATTCCATTATTCCATGCTAATGTATCCAAGCGATTGCCTGCTTTGAACACTCTAATTTTTTCACAGTAAAAGTCCTGGTTCCCCGCCACGGCCGGTTAAGGCCATGACGCTTCGCCAGAAGGTAGGACCCGACCACAGACAGTACTCACCCGAAGGGCGGACCGTCCAGCCAGGCCTGAAATTCAACTACGAGCTTTTTAACTGCAACAACTTTAATATACGCTATTGGAGCTGGAATTACCGCGGCTGCTGGCACCAGACTTGCCCTCCAA
+
DDDDDIIIIIIIIIIIIIIIIIIIIIIIIIIIIIIIIIIIIIIHIIIIIIIIIIIIIHIIIIIIIIIGIIIIIIIIHHIIIIIIHIHIIHIHIIIIIIIIHFHHHIHIIIIIIIIIIIIHHIIIIHHIHGHIIIIIIIIIIIIIIIIIIIIIIIHHIIIIIIIIIIHIIIHIIIIIIIIIIIIHIIIIHIHIIIIIIIIIIIIIIIIIIIIIIIIIIIIIIIIIIIIIIIIIIIIIIHHIIHIIHIIIIIIIIIIIIIIIIIIIIIIIIIIIIIIIIIIIIIIIIIHIIIIIIHIIIIIIIIIIIIIIIIIIIIIIGIIIIIIIIIIIIIIIIIIIIIIIIDDDDD
@HISEQ:969:HM2KJBCX2:2:1101:3676:79856 2:N:0:ACTATGCA
CAGGATTCGTACCCCAACTATCCCTATTAATCATTACTCATTTCCCCAAAAACCAACAAAATTCGAGATACGAGTCCTAAATTATTATTCCATGCTAATGTATTCATAACTTTCAGCCTGCTTTAAACACTCTAATTTTTTCAAAGTAAAGGTCCTGGATTGCGAACCCAACCCAGTAAAGGGCAGGAACGTTCTCCAGGAAGATGGTAAGCGCGCATCGGCACTCACACACGATACCGTGGCGGGCCAAGCGCACTATACCAGAAATCCAACTACGAGCTTTTTAACTGCAACAACTTTAATATACGCTATTGGAGCTGGAATTACCGCGGCTGCTGGCACCAGACTTGCCCTCCAA
+
DDCDDIIIIIIIIIIHIIIIIIIIIIIIIIHIIIIIIIIIIIIIIIIIIIIIIIIHIIHIIIIIHIIIIIHIIIHIIIIIIIIIIIIIIIIIIIIEIIIIHDHHHIIIIHHHIIIIIIIIIIIIIIHHHIIIIIIIIIIIIIHIIIIHIIIIIIIIIIIIIIIIIHHIIIIIIIIIIIIIIIIHHIIIIIIIIIIHHIIIIIHIIIIIIIIIIIHIIIIIIIIIIIIIIIIIIIIIIIIIIIIIIIIIIIIIIIIIHIIIIIIIIIIIIIIIIIIIIIIIIIIIIIIIIIIIIIIIIIGIIIIIIHIIIIIIIIIIIIIIIIIIIIIIIIIIIIIIIIIIIIIIIIIIIIIIIDDDDD
@HISEQ:969:HM2KJBCX2:2:1101:9307:80481 2:N:0:ACTATGCA
CAGGATTCGTACCCCAACTATCCCTATTAATCATTACGGTGATCCTAGAAACCAACAAAATAGAATCATGCCGTCCTATTTTATTATTCCATGCTAATGTATTCAAGCAAAATGCCTGCTTTAAACACTCTAATTTTTTCAAAGTAAAGGTCCTGGTTCCCCGCGACACCCAATTAAGGGCATCGCGGTTCTCCAGAAGGTGAGAAATTGACTACACCAGTTCATACCCCTTAAGGCACGACCGATGTGTCAATCCCGAAATTCAACTACGAGCTTTTTAACTGCAACAACTTTAATATACGCTATTGGAGCTGGAATTACCGCGGCTGCTGGCACCAGACTTGCCCTCCAA
+
DDDDDIIIIIIIIIIIIIIIIIIIIIIIIIIIIIIIIIIIIIIIIIIIIIIIIIIIIIIIIIHIIIIIIHIIIIIIIIIIIIIIIHIHHFHIIIIIGIIIIHGIIIIIIIIIIIIIIIIIIHIIIIIIIIIIIHHIIIIIIIIIIIIIIIIIIHHHHIIIIIIIIIIIIIIIIIIIIIIIIIIIIIIIIIIIIIIIIHIIIIIIIIIIIIIIIIIIIIIIIIIIIIIIIIIIIIIIIIIIIIIIIIIIIIHIHIIIIIIIIIIIIIIIIIIIHIIIIIIIIIIIIIIIIHIIIIIIIIIHIIIIIIIIIIIIIIIIIIIIIIIIIIIIIIIIIIIIIIIIIIIIIIIDDDDD
@HISEQ:969:HM2KJBCX2:2:1101:4750:79588 2:N:0:ACTATGCA
CAGGATTCGTACCCCAACTATCCCTATTAATCATTACGTCAATCCTAGAAACCAACAAAATAGAATCAAACGTCCTATTTCATTATTCCATGCTAATGTATTCAAGCGTGCGCCTGCTTTAAACACTCTAATTTTTTCAAAGTAACAGTCCTGATTCCCCACGACACCAAATTAATGACATCGCGGTTCTTCAGAAGGTAGGAACCAATAATGCCAGTACGTACCGAGGCACGACCGACAGTCTGATCCCGAAATTCAACTACGAGCTTTTTAACTGCAACAACTTTAATATACGCTATTGGAGCTGGAATTACCGCGGCTGCTGGCACCAGACTTGCCC
+
DDDDDIIIIIIIIIIIHIIIIIIIIIIIIIIIIIIIIIIIIIIIIIIIIIIIIIIIIIIIIIIHIIIIHIIIIIIIIIIIIIIIIIIIIIIIIIIIIIIIIIIIIIIIIIIIIIIIIIIIIIIIIIIIIIIIIIIIIIIIHIIIIIIHIIIIIIIIIHIIIIIIIIIIIIIIIIIIHIIIHIIIIIIIIIIIIIIIIIIIIIIIIIIIIIIIIIIIIIIIIIIIIIIIIIIHIIIIIHIIIIIIIIIIIIIIIIIIIIHIIIIIIIIIIIIIIHIIIIIIIIIIIIIIIIIIIIIIIIIIIIIIIIIIIIIIIIIIIIIIIIIIIIIIIIIIIIIDDDDD
@HISEQ:969:HM2KJBCX2:2:1101:13440:80620 2:N:0:ACTATGCA
CAGGATTCGTACCCCAACCATCCCTATTAATCATTTCGTCAATCCTAGAAACCAACAAAATAGGATCGAACGTCCTATTTCATTATTCCATGCTAATGTATTCAAGCGTTAGCTTGCTTTAAACACTCTAATTTTTTCAAAGTAACAGTCCAAATTCCCCGCAACACCAAATTAATGGCATTACGGATCATCAGGAAGGAGGAATCAGTGAGACCAGTACATACCAGAGGCATGACCAATCTACTAACCCCGAAATTCAACTACGAGCTTTTTAACTGCAACAACTTTAATATACGCTATTGGAGCTGGAATTACCGCGGCTGCTGGCACCAGACCTGCCCTCCAA
+
DDDCDIIIIIIIIIIIIIIIIIIIIIIIIIIIIII@GHIIIIIIIIGIIIIIIIIIFHHIIHFHHIIIGIIIIIIIFHIIIIIIIIIHIIIIIIGIIIIIIHIIIIIIIIIIIIIIIHIIIIIIIIIIIIIIIIIIHIIIIIIIIIIIIIIIIHHHHIIHHIIIIIIIIIIHHIIIIIIIIIIHIIIIIIHIIIIIIIIIIIIIIIIIIIHIIIIIIIIIIIIIIIIIIIIIIIHIIIIIIIIIIIIIIIIIIIIGIIIIIIIIIIIIIIIIIIIIIIIIIIIIIIIIIIIIIHIIIIIIIIIIIIIIIIIIIIIIIIIIIIHIIIIIIIIIIIIIIIIIIDDDDD
@HISEQ:969:HM2KJBCX2:2:1101:15665:80952 2:N:0:ACTATGCA
CAGGATTCGTACCCCAACTATCCCTATTAATCATTACGTCGATCCTAGAAACCAACAAAATAGAATCAAACGTCCTATTTCATTATTCCATGCTAATGTATTCAAGGCATAAGCCTGCTTTAAACACTCTAATTTTTTCAAAGTAATAGAGCTAGATCGCGACGACAACCCAGTGAAGGGCGCCGCCGTTTTCTAGCAGGATGGCAGACACGCGCCAGCACTCACACTCGTAACCGAGGCGGGCCAGGTGCGTCAAACCAGAAATCCAACTACGAGCTTTTTAACTGCAGCAACTTTAATATACGCTATTGGAGCTGGAATTACCGCGGCTGCTGGCACCAGACTTGCCCTCCAA
+
DDDDDIIIIIIIIIIIIIIIIIIIIIIIIIIIIIIIIIHIIIIIIIIIIIIIIIIIIIHIIIIIIHIIIHIIFHHHIIIIIIIIIIIIIIHIIIIIHIIIIFHIIHHIIIIIIHHIIIIHIIIIIIIIHIIIIIIIIIIIIHIIIHIIHIHIIIIIIIIIIIIIIIIIIIIIIIGHIHIIIIIIIIHIIHHIHIIIIIIIIIIIHHIHIHIIIIHIIIIIIIIIIIIIGIIIIIIIIIIIIIIII5IIGIIHHEHIIIIIIIIIIIIIIIIHIIHIIIIIIIIIIIIIIIIIIIIIIIIIIIIIIIIIIIIIIIIIIIIIIIIIIIIIIIIIIIIIIIIIIIIIIIIIIIDDDDD
@HISEQ:969:HM2KJBCX2:2:1101:17458:80828 2:N:0:ACTATGCA
CAGGATTCGTACCCCAACTATCCCTATTAATCATTACTTCAGTCCTAGAAACCAACAAAATAGAACCGAAGTCCTAAATTATTATTCCATGCTAATGTATTCAAGGCATAAGCCTGCTTTAAACACTCTAATTTTTTCAAAGTAATAGAGCTAGATCGCGACGACAACCCAGTGAAGGGCGCCGCCGTTTTCTAGCAGGATGGCAGACACGCGCCAGCACTCACACTCGTAACCGAGGCGGGCCAGGTGCGTCAAACCAGAAATCCAACTACGAGCTTTTTAACTGCAGCAACTTTAATATACGCTATTGGAGCTGGAATTACCGCGGCTGCTGGCACCAGACTTGCCCTCCAA
+
DCDDDIIIIIHIIIIIIIIIIHIIIIIIIIIHHIIIIIIIIIIIIIIIIIIIIIIIIIIIIIIIIIIIHIDHIIIHIIIIIGHHIHHIHIIIIIIIIIIIIFHHIIIIIIIIIIIIIIIIIIIIIIIIIIIIIIIIHIIIHIIIIIIIIIIIIIHIIIIIIIIIIHIIIIIIGIGIIIIIIIIIIIIHHIHIHIIIIIIIHIIIIIIIIIIIIIIIIIIIIIIIIIIIIIIIIIIIIHIIIIIIIIIIIIIIHIIIIIIIIIIHIIIIIIIIIIIIIIIIIIIIIIIIIIIIIIIIIIIIIHIIIIIHHIIIIIIIIIIIIIIIIIIIIIIIIIIIIIIIIIIIIIIIIDDDDD
@HISEQ:969:HM2KJBCX2:2:1101:18567:80911 2:N:0:ACTATGCA
CAGGATTCGTACCCCAACTATCCCTATTAATCATTACGTCGATCCTAGAAACCAACAAAATAGAATCAAACGTCCTATTTCATTATTCCATGCTAATGTATTCAAGCGCGAGCTTGCTTTAAACACTCTAATTTTTTCAAAGTAACAGTCCTGATTTCCCGCGACACCAAATTAATGACATCGTGGTTCGTCAGAAGGGAGAAACCAATAATGCTAGTACGTACAAAGTACGACCGACATATTAGTCCCGAAATTCAACTACGAGCTTTTTAACTGCAACAACTTTAATATACGCTATTGGAGCTGGAATTACCGCGGCTGCTGGCACCAGACTTGCCCTCCAA
+
DDDDDIIIIIIIIIIIIIEHHIIIIIIIIIIIIIIIIIIIIIIIIIIIIIIIHIIIIHIIIIHIIIIIIIHHHGHIIIIIIIIIHHIHIIIIIIIIIIIIHGHIIIIIIIIIIHHIIIIIIIIIIIIHHIIIIIIIIIIIIIIIIIIIIIIIIIIIIIHIIIIIHIIIIIIIIIIIIIIIIIIIIIIIIIIIIIIIIIIIIIIIIIIIIIIIIIIIIIIIIIIIIIIIIIIIIIIIIIIIIIHHIIIIIIIIIIIIIIIIIIIIIIIIIIIIIIIIIIIIIIIIIIHIIIIIIIIIIIIIIIIIIIIIIIIIIIIIIIIIIIIIIIIIIIIIIIIIIIIDDDDD
@HISEQ:969:HM2KJBCX2:2:1101:4515:81396 2:N:0:ACTATGCA
CAGGATTCGTACCCCAACTATCCCTATTAATCATTACGTCGATCCTAGAAACCAACAAAATAGAATCAAACGTCCTATTTCATTATTCCACGCTAATGTATTCAAGCGTGCGCCTACTTTAAACACTCTAATTTTTTCAAAGTAACAGTCCTGATTCCCCACGACACCAAATTAATGACATCGTGGTTCTTCAGAAGGTAGGAACCAATAATGCCAGTGCGTACCGAAGCATGACCGACAATTTGATCCCGAAATTCAACTACGAACTTTTTAACTGCAACAACTTTAATATACGCTATTAGAGCTGGAATTACCGCAGCTGCTGGCACCAGACTTGCCCTCCAA
+
DDDDDIIIIIIIIIIIIIIIIIIIIIIIIIIIIIIIIIIIHIIIIIIIIIIIHHIIIIIIIIIIHIIIGIIHIHIIIIIIHHIIIIIIHIHIIGHIHIHIIIHIIIIIIIIIIIIIIIIHHHHIIIIIHHIHIIIHHIIIIIIIIIIIIIIIIIHIIIIIIIHIIIIIHIIIIIIIIIIHIIHHCHIHHIIIIIIIIIIIIIIIIIIHHIHIIIIIIIIHIIIIIIIIIIIIIIIIIIIIIIHGIIIGIIIIIIIIIHHEIIIIIIIIIIIIIIIIIIIHHHFIHIIIIIHIHIIIIIIIIIIIIIIIIIIIIIIIIIIIIIIIIIIIIIIIIIIIIIIIDDDDD
@HISEQ:969:HM2KJBCX2:2:1101:6489:80343 2:N:0:ACTATGCA
CAGGATTCGTACCCCAACTATCCCTATTAATCATTACGGTGATCCTAGAAACCAACAAAATAGAACCATGCCGTCCTATTCTATTATTCCATGCTAATGTATTCGAGCAAAAATGCCTGCTTTAAACACTCTAATTTTTTCAAGGTAAAGGTCCTGGATCCGCAAGACACCCAATTAAGGACATCAAGTTTCTCCAGAAGGTGAGAAATCAACAGCGACAGTTCATACCCCTTAAGGCATGACCATCACGTCAATCCCGAAATTCAACTACGAGCTTTTTAACTGCAACAACTTTAATATACGCTATTGGAGCTGGAATTACCGCGGCTGCTGGCACCAGACTTGCCCTCCAA
+
DCD@DIGICHHHCGECGHHHGIHHHHIIIHEGHIHHHHCHHCGHIIHHIIIIEHHCHGIHHGH1CFGHEHHEHHHDE@EHHIHIIHHIH?GEHHHHIIFHE?D@@HEIIHHEGEHCHHFFHHIHHHHHEHHHHIHHIIHEHIIHHFHHIHEHGHHEHHHHCIIIIGIIHEEHHGGHHGCHEGHHEEHHGIIIIIIIIHHHIIHHHHHFEHIIIHHHHFHIIIIIHIHIHGHIIIHIGIIHIHFEHIHHHHFHGHD/HHGIIHIIHHHFHEGIIHIHIIIIHHIIHIIHHHHHGHHHIIIIIHIHHHIHGIIHHIIIIIIIIIHDHIIIIIHGIHHHIIIHHCEHEHIHDDBAD
@HISEQ:969:HM2KJBCX2:2:1101:8054:82852 2:N:0:ACTATGCA
CAGGATTCGTACCCCAACTATCCCTATTAATCATTACGGTGATCCTAGAAACCAACAAAATAGAACCATGCCGTCCTATTCTATTATTCCATGCTAATGTATTCGAGCAAAAATGCCTGCTTTAAACACTCTAATTTTTTCAAGGTAAAGGTCCTGGTTCCCCGCGACACCCAATTAAGGGCATCGCGGTTCTCCAGAAGGTGAGAAATTGACTACACCAGTTCATACCCCTTAAGGCACGACCGATGTGTCAATCCCGAAATTCAACTACGAGCTTTTTAACTGCAACAACTTTAATATACGCTATTGGAGCTGGAATTACCGCGGCTGCTGGCACCAGACTTGCCCTCCAA
+
DDDDDGIIIIIIIFHIIIIHIIIIIIIIIGEHHIIIIHIIIIHHHIIIGIIIIHIHIHEHIIHIIHIIIHHHIHHHHIHIIIIIIIIIEHIIGHIIHHIIHIFHHHHGHHIIIIIHIIIHIIHIIIHIIIIIIHIIIIIIIIHIIIIIIIIIIIHGIHHGHHIIIHIHIIIIIIIIIIHIIIIIIHIIIIHIIIIIIIIIIIIHIIIIIIIIIIIIIIIIIIIIIIIIIGIIIIIIIIIHIIHFIIHIIHHHIIIIHIIIIIGIIIIIHIIIIIHHIHGHIIHIIIIIHIHIHIIGIIIIHIIIIIIIIIIIIIIIIIIIIIIIIIIHIIIIIIIHHIIIIIIIIIIIDDCDD
@HISEQ:969:HM2KJBCX2:2:1101:20238:83321 2:N:0:ACTATGCA
CAGGATTCGTACCCCAACTATCCCTATTAATCATTACGTCGATCCTAGAAACCAACAAAATAGAATCAAACGTCCTATTTCATTATTCCATGCTAATGTATTCAAGCGTAAGCCTGCTTTAAACACTCTAATTTTTTCAAAGTAACAGTCCTGATTCCCCACGACACCAAATTAATGACATCGCGGTTCTTCAGAAGGTAGGAACCGATAATGCCAGTGCGTACCGAGGCACGACCAACAATTCGATCCCGAAATTCAACTACGAGCTTTTTAACTGCAACAACTTTAATATACGCTATTGGAGCTGGAATTACCGCGGCTGCTGGCACCAGACTTGCCCTCCAA
+
DDDDDHIIHIHIHIIIIIHIIIIIIIIIIIHIIIIIIIIIIIIIIIIIIIHIIIIIIIIIIIIHIIIIIIHIIIHIIIIIIIIIHHIIIIIIIIIIIIIHICIIIHIHHIIIIIIIIIIIIIIIIIIIHIIIIIIIIIHIIIIIIIIIIIIIIIIIIIIHIIIIIIIIHIIIIIIIIHIIIIIIIIIIIIIIIHIIIIIIIIIIIHHIIHIIIIIIIIIIIIIIIIIIIIIIIIIHIIIIIHGCIHIIIIIIIIIIIIIIIIIIIIIIIIIIIHIIIIIIHIHIIIIHIIIIIIIIIIIIIIIIIIIIIIIIIIIIIIIIIIIIIIIIIIIIIIIIIIIICDDDD
@HISEQ:969:HM2KJBCX2:2:1101:9677:82854 2:N:0:ACTATGCA
CAGGATTCGTACTGACCCAACTATCCCTATTAATCATTACGGTGGTCCTAGAAACCAACAAAATAGAACCACAACGTCCTATTCTATTATTCCATGCTAATCTATTCAAGCAAATGCCTGCTTTAAACACTCTAATTTTTTCAAGGTAATGGTCCTGGCTCCCCGGCACACCCAATAAAGGACATACTGGTTCACCAGAAGGTGGACCCGACACAGGACAGTACTCGCCAAAGACGGACCGCCCGGTCAGGCCTAAAATTCAACTACGAGCTTTTTAACTGCAACAACTTTAATATACGCTATTGGAGCTGGAATTACCGCGGCTGCTGGCACCAGACTTGCCCTCCAA
+
0B@BD?GG?FHEE1<GGHICH1DH@1<FHHHIGH1CCHGHIGIIIHHIIGEGH?GHGE@GHFHEG@FHHIIIHI=E<<=DFE@FHGHDG?EH1D1F1CFHG@ECCECGFDHHCFHHIIHCGG<@FIHHFF@<@GGHFG?C?@CEEHHGHHEG71AADCH7EGHEHHHHHEIHHHHHIIHHF<FFGHGHIHHECGD?HHIIIIHHIHGBHGCCHH>HHD@GGCCECHD1@CIIHD?CHHC=A?FHEH@CHCF1IHHEG?FH?G@HHIHHF1@?HHHFD<CHHIHHHGD1<1EEHEHEHHC@F<ECCHGIIFHHEHHDEHE</IHEHCCGHFCIHFED<1?EDHHHD@0D0
@HISEQ:969:HM2KJBCX2:2:1101:19595:83183 2:N:0:ACTATGCA
CAGGATTCGTACCCCAACTATCCCTATTAATCATTACTCCAGTTGCTAAAAAACCAACAAAATAGAACCGAAGTCCTACGGTGTTATCCCATGCTAATAGTATTCACGGCGTAAGCCTGCTTTGAACACTCTAATTTTTTCAAAGTAAAGGTGATCAAGAGTCGGATGATCTCCAGCCAACCCAGAGTAAACCAGGTGAGCTGAAGGTCCGCAAATGACCACAGAAGCTGACACGCTCTTCAACACTATCATCCCAAGAAGGAACGTAGGCCAAGGAGCGTAATGTCAGGAAATCCAACTACGAGCTTTTTAACTGCAACAACTTTAATATACGCTACTGGAGCTGGAATTACCGCGGCTGCTGGCACCAGACTTGCCCCCAA
+
DDDDDIIIIIIIHIIIIIIIIIIIIIIIIIIIIIIIIIIIIIIIIIHIIIIIIIIIIIIIIIHHIIIIHIHIHIIHIHIIIIHHIIIIIIIIIIIIIIIIICGHHHHHHIIIIIIIHHIIIIIIHIIIIIIIIIIIIIIIIIIIIIIIHHEHHIIIIIIHHIIIIIHHHIEHHHHIIHIHHHHIGIIIHIIHIIIHHIGGHIHIHIHHHDFEHIHHIHHIIIIIIIIIIIIIIIIIIIHIIIIIIIHIIHHHIIIIHHIIIGIHHHHHIIIIIIIIIHHHHDIIIHHIIHIHHHIIIIIHIIIIIIIHIIIIIIIHIIIIIHHIIIIIIIIIHIIHIIHHHHIIIIHIIIIIIIIIIIIIIIIIIIIIIIIIIIIIIIDBDDD
@HISEQ:969:HM2KJBCX2:2:1101:7751:84671 2:N:0:ACTATGCA
CAGGATTCGTACCCAACTATCCCTATTAATCATTACGGTGGTCCTAGAACCAACAAAATAGAACCAACGTCCTATTCTATTATTCCATGCTAATCTATTCAAGCAAATGCCCGCTTTAAACACTCTAATTTTTTCAAGGTAATGGTCCTGGTTCCCCGACACACCCAATAAAGGGCATCCCGGCTCACCAGAAGGATAGACCCGACGACAGAACAGTACTCACCAAAGACGGACCATCCGGCCAGGCCTAAAATTCAACTACGAGCTTTTTAACTGCAACAACTTTAATATACGCTATTGGAGCTGGAATTACCGCGGCTGCTGGCACCAGACTTGCCCTCCAA
+
DDDDDIIIIIIIIIIIIIIIIIIIIIIIIIIIIIIIIIIIIIIIIIIIIIIHIIIHIIIIHHIIIIIIIIIIGIIIIIIIIIHIIIIIIIIIIIIIIIIIIIIIIIIIHHIIIIIHIIIIIIIHIIIIIIIIHIIIIIIIIIIIIIIIIIIIIIIIIIIIIIIIIIIIIIHIIIIIIIIIIIIIIIIIIIIIIIIIIIIHIIIIIIIIIIIIIIIIIIIIIIIIIIIIIIIIIIIIIIIIIIHIIIHIIIIIIIIIIIIIIIIIIIIIIIIIIIIIIIIIIIIIIIIIIIIHIIIHHGGIIIIIIIIIIIIIIIIIIIIIIIIIIIIIIIIIIIIIIIIDDDDD
@HISEQ:969:HM2KJBCX2:2:1101:10256:86137 2:N:0:ACTATGCA
CAGGATTCGTACCCCAACTATCCCTATTAATCATTACGGTGGTCCTAGAAACCAACAAAATAGAACCATGCCGTCCTATTTTATTATTCCATGCTAATATATTCAAGCAAAAATGCCTGCTTTAAACACTCTAATTTTTTCAAAGTAAAGGTCCTGGTTCCCCGCGGCATCCAATTAAGGACATCGCGGTTCTCCAGAAGGTGAGAAATTGACTGCACCAGTTCATACCCCGTGAGGCACGACCGATGCGCCAATCCCGAAATTCAACTACGAGCTTTTTAACTGCAACAACTTTAATATACGCTATTGGAGCTGGAATTACCGCGGCTGCTGGCACCAGACTTGCCCTCCAA
+
DDDDDIIIIIIIIIIIGIIIIIIIIIIGIHHHIIIIIIHIIIIIIIIIHHIHHHIIIFFHIIHHIIHIIIIEHHHIIIIIIIHIIIIHIIIFEHIIIIGIIHIIIIHIHHHHHHHIIIIIHHIHIIHHIIHIIIIGIIIHIIIIHFHIII?GGFHIHHHHHIIIIIIIIHHIIIIIIHHGIIIIIHHDHHHIHIHIECHHHIHIHHHIHHHHFHFHHIIHIIIIHHIIIIIHIIGIHIIIHHIIHIHECHGCGHDGIHFIHIIIHFHHEHIIIIIIHHHFIIHHHHHHGEDHFEHIHEIHHHHHHGFFIIIIIIIHIIIIIIIIIGIIIIIIIIHHHHIIIHIIHIIICDDDD
@HISEQ:969:HM2KJBCX2:2:1101:16467:86044 2:N:0:ACTATGCA
CAGGATTCGTACCCCAACTATCCCTATTAATCATTACGTCAATCCTAGAAACCAACAAAATAGGATCGAACGTCCTATTTCATTATTCCATGCTAATGTATTCAAGCGTTAGCCTGCTTTAAACACTCTAATTTTTTCAAAGTAACAGTCCTGTTTCCCTGCAACACCAAATTAATGACATTACAGTTCTTCAGAAAGGAGGAATCAGCGAAGCCAGTACATACCAGTGGCACGACCAACCTGCTGACCCCGAAATTCAACTACGAGCTTTTTAACTGCAACAACTTTAATATACGCTATTGGAGCTGGAATTACCGCGGCTGCTGGCACCAGACTTGCCCTCCAA
+
DDDDDIIIIIIIHIIIIIIIIIIIIIIIIIIIIIIIIIIIIIIIIIIIIIIIHIIIIIIIHHHIHIEIIHHIIHIIIIIIHHIIIIIHGHIIHHHIIIIIIHIIIIIIIIIGIIIIIIIIIHIIHIIIHIIIIIIIIIIIIIHIIIIIIIIIIIIIIGHIIIIIIIIIIIIIIIHIIIIIIIIIIIIIIIIIIIIIIIIIIIIIHIIGIIIIIIIIIIIIIHIIIIIIIIIIIIIIIIIIIIIHHIIIIIIIIIIIIIIIIIIIIIIIIIIIIIIIIIIIIIIIIIIIIIIIIIIIIIIIIIIIIIIIIIIIIIIIIIIIIIIIIIIIIIIIIIIIIIIIIDDDDD
@HISEQ:969:HM2KJBCX2:2:1101:19336:86378 2:N:0:ACTATGCA
CAGGATTCGTACCCCAACTATCCCTATTAATCATTACTTCAGTCCTAGAAACCAACAAAATAGAACCGAAGTCCTAAATTATTATTCCATGCTAATGTATTCAAGGCATAAGCCTGCTTTAAACACTCTAATTTTTTCAAAGTAATAGAGCTAGATCGCGACGACAACCCAGTGAAGGGCGCCGCCGTTTTCTAGCAGGATGGCAGACACGCGCCAGCACTCACACTCGTAACCGAGGCGGGCCAGGTGCGTCAAACCAGAAATCCAACTACGAGCTTTTTAACTGCAGCAACTTTAATATACGCTATTGGAGCTGGAATTACCGCGGCTGCTGGCACCAGACTTGCCCTCCAA
+
DDDDDHIHIIIFHHIHHIIIIIIIIIIGIHIHHHIIIIIIIIIIIIIIIHHGHIHHHIIIIIHEHHIIIIIHHHHHIIIIIHIIIIIFHIIFIIIHGHHHIGGHHHHIHIIHIHIHIIIIIHIIIIIIIIHHIIIIIHIIHIIIIIIIIHIIIHHFDHHHDHHIIIIIIIGHEIIIHHGHIIIHHHIIHIIIIIIIIIHHIIIIIHGIHIIIIIIIIIIII=IIIIIIIIIIIIIIIHIIIIIIHIIIIIIHHIIIIIIIIIHHIIIIIIIIIIHIIIIIIIIIIIIIIIIIIIIIIIIIIIIIIHHHGIIIIIIIIIIIIIIIIIIIIIIIIIIIIIIIIIIIIIIIIDDDDD
@HISEQ:969:HM2KJBCX2:2:1101:15721:86524 2:N:0:ACTATGCA
CAGGATTCGTACCCCAACTATCCCTATTAATCATTACGGTGATCCTAGAAACCAACAAAATAGAACCATGCCGTCCTATTCTATTATTCCATGCTAATGTATTCGAGCAAAATGCCTGCTTTAAACACTCTAATTTTTTCAAGGTAAAGGTCCTGGTTCCACATGACACCCAATTAAGGACATCATGCTTCTCCAGAAGGTGAGAAATCAACTGCGACAGTTCATACCCCTTAAGGCACGACCATCACGTCAATCCCGAAATTCAACTACGAGCTTTTTAACTGCAACAACTTTAATATACGCTATTGGAGCTGGAATTACCGCGGCTGCTGGCACCAGACTTGCCCTCCAA
+
DDCDDIIIIIIIIIIIIIIIIIIIIIIIIIIIIIIIIIIIIIIIIIIIIIIIIIIIHHHIIIHHIIIIIHIIIHIIIIHIIIIHIIIHIIIIIHIFHHHHHHHIIIIIIIIIIIIIIIIIIIIIIIIHIIIIHHIIIIIIIIIIIIIIIIIIHHHIIHIIIIIIHHIIIIIIIIIHIIIIIIIIIIIIIIIIIIIIIIIIIIIIIHIIIIIIIIIIIIIIIIIIIIIIIIIIIIIIIIIIIIIIIIIIIIHIIIIIIIIIIHIIIIIIIIIIIIIIIIIIIIIIIIIIIIIIIIIIIIIIIIIIIIIIIIIIIIIIIIIIIIIIIIIIIIIIIIIIIIIIIIIIIIIDDDDD
@HISEQ:969:HM2KJBCX2:2:1101:17314:86499 2:N:0:ACTATGCA
CAGGATTCGTACCCAACTATCCCTATTAATCATTACGGTGGTCCTAGAAACCAACAAAATAGAACCATGCCGTCCTATTTTATTATTCCATGCTAATGTATTCAAGCAAAAATGCCTGCTTTAAACACTCTAATTTTTTCAAAGTAAAGGTCCTGGTTCCCCGCGGCATCCAATTAAGGACATCGCGGTTCTCCAGAAGGTGAGAAATTGACTGCACCAGTTCATACCCCGTGAGGCACGACCGATGCGCCAATCCCGAAATTCAACTACGAGCTTTTTAACTGCAACAACTTTAATATACGCTATTGGAGCTGGAATTACCGCGGCTGCTGGCACCAGACTTGCCCTCCAA
+
DDDCDIIIIIIIIIIIIIIIIIIIIIIIIIIIIIIIIIIIIIIIIIIIIIIIIIIIIIHIIHIIIIIIIIIIIHIIIIIIIIIIIIIIHIIIIIGHIIIIIGIIIHIIIIIIIIIIIIIIIIHIIIIIIIIIHIIHIIIIHIIIHHHHHIIIIIIIHIIIIIIIIIHIIIIIIIIIIIIIIIIIIIIIIIIIIIIIIIIIIIIIIIIIIIIIIIIIIIIIIIIIIHIIIIIIIIIIIIIIIIIIIIIIIHGIIIIHIIIIIIIIIIIIIIIIIIIIIIIIIIIIIIIIIIIIHIIIIIIIIIIIIIIIIIIIIIIIIIIIIIIIIIIIIIIIIIIIIIIIIIIIIIIDDDDD
@HISEQ:969:HM2KJBCX2:2:1101:2073:86434 2:N:0:ACTATGCA
CAGGATTCGTACCCCAACTATCCCTATTAATCATTACTTCAGTCCTAGAAACCAACAAAATAGAACCGAAGTCCTAAATTATTATTCCATGCTAATGTATTCAAGGCATAAGCCTGCTTTAAACACTCTAATTTTTTCAAAGTAATAGAGCTAGATCGCGACGACAACCCAGTGAAGGGCGCCGCCGTTTTCTAGCAGGATGGCAGACACGCGCCAGCACTCACACTCGTAACCGAGGCGGGCCAGGTGCGTCAAACCAGAAATCCAACTACGAGCTTTTTAACTGCAGCAACTTTAATATACGCTATTGGAGCTGGAATTACCGCGGCTGCTGGCACCAGACTTGCCCTCCAA
+
DDBDDIIIIIIIIIIHIIIIIIIIIIIIIIIIIIIIIIIIIIHIIIIIIIIIIIIIIIIHIIIIIIHHIIGHHIGIIIIIIIIIIIIIIIIHIIIIIIIIIGHIIIIIIIIIIIIIIIIIIIIIIIIIHIIIIIIHHIHHHIIIIHHIHIIIIIIHIIIIIIIIIIIIIIHIIIIIIIHHHIIIIHIIIIIHHIIIIHIIIIHIIIIIIIIIIIIIIIIIIIIIIIIIIIIIIIIIIIIIIIIIIIIIIIIIHIIIIIIIIIIIIIIIIIIIIIIIIIIIIIIIIIIIIIIIIIIIIIIIIIIIIIIIIIIIIIIIIIIIIIIIIIIIIIIIIIIIIIIIIIIIIIIIIDDDDD
@HISEQ:969:HM2KJBCX2:2:1101:5568:87120 2:N:0:ACTATGCA
CAGGATTCGTACCCAACTATCCCTATTAATCATTACGTCAATCCTAGAAACCAACAAAATAGGATCGAACGTCCTATTTCATTATTCCATGCTAATGTATTCAAGCGTTAGCCTGCTTTAAACACTCTAATTTTTTCAAAGTAACAGTCCTGTTTCCCTGCAACACCAAATTAATGACATTACAGTTCTTCAGAAAGGAGGAATCAGCGAAGCCAGTGCATACCAGTGGCACGACCAACCTGCTGACCCCGAAATTCAACTACGAGCTTTTTAACTGCAACAACTTTAATATACGCTATTGGAGCTGGAATTACCGCGGCTGCTGGCACCAGACTTGCCCTCCAA
+
DDDDCIIIIIIIIIIIIIIIIIIIIIIIHIIIIIIIIIIIIIIIIIIIIIIIIIIIIIIIIIIIIIHCHHHIIGHHIHHIIIIHIIIIIIIIIHIIIIIIIIIIIIHIIIIIIIIIIIIIHHIIHIIIIIIIIIIHIIIIIIIIIIIHIIIIIIIIIIIIIIIIIIIIIHIIIIIIIIIIIIIIIIIIIIIIIIIIIIIIIIIIIIIIIIIIIIIIIIIIIIIIIIIIIIIIIIIIIHIIIHHHHHIIIHIHIIIIIIIIIIIIIIIIIIIIIHIIIIIIIIIIIIIIIHIIIIIIIIIIIIIIIHIIIIIIIIIIIIIIIIIIIIIIIIIIIIIIIIIIDDDDD
@HISEQ:969:HM2KJBCX2:2:1101:3477:88219 2:N:0:ACTATGCA
CAGGATTCGTACCCAACTATCCCTATTAATCATTACGTCAATCCTAGAAACCAACAAAATAGGGTCAAACGTCCTATTTCATTATTCCATGCTAATGTATTCAAGCTAATGCCTGCTTTAAACACTCTAATTTTTTCAAAGTAACAGTCCTAACTCCCCATGACACCAAATAAATGAAATCATGGTTCGTCAGAAGGGAGAAATCAATGATACCAGTACGTACCAGAGGCACGACCGATATATTGATCCCGAAATTCAACTACGAGCTTTTTAACTGCAACAACTTTAATATACGCTATTGGAGCTGGAATTACCGCGGCTGCTGGCACCAGAC
+
DDDDDIIIIIIIIIIIIIIIIIIIIIIIIIIIIIIIIIIIIIIIIIIIIIIIIIIIIIIIIIIIIIIIHHIIHGIHIHIIIIIIIIIHHIIHIIIIIIIIHIIIIIIIIIIIIIIIIIIIIHIIIIIIIIIIIIIIIIIIIIIIIIIIIIIIIIIIIIIIIIIIIIIIIIIIIIIIIIIIIIIIIIIIIIIIIIIIIIIIIIIIIIIIIIIIIIIIIIIIIIIIIIIIIIIIHIIIIIIIIIIIIIIIIIIIIIIIIIIIIIIIIIIIIIIIIIIIIIIIIIIIIIIIIIIIIIIIIIIIIIIIIIIIIIIIIIIIIIIIIIIIIIIIIDDDDD
@HISEQ:969:HM2KJBCX2:2:1101:14786:88462 2:N:0:ACTATGCA
CAGGATTCGTACCCCAACTATCCCTATTAATCATTACGTCAATCCTAGAAACCAACAAAATAGGATCAACGTCCTATTTCATTATTCCATGCTAATGTATTCAAGCGCGAGCCTGCTTTAAACACTCTAATTTTTTCAAAGTAACAGTCCTGATTCCCCACCACACCAAATTAATGACATGATGGTTCGTCAGAAGGTAGAAACCAGTAACGCCAGTACGTACCTAAGGCACGACCAACGAACTGATCCCGAAATTCAACTACGAGCTTTTTAACTGCAACAACTTTAATATACGCTATTGGAGCTGGAATTACCGCGGCTGCTGGCACCAGACTTGCCCTCCA
+
ADDCDIIIHHIHIHIGHGCGHFHHHHHIHGDHIIIHHEFHIIIIGHIEFHIHHIIIIIIHHIFHHGIHHH=GHEHFHEHHHH1CEEGHHE@FCFHHHIIHHHCGGHHIHIHGCHIIHHFIHHGHHHIGHHIHHHHHHIIIIHIHHFHHHIHCHHIHIEHHIIHHIIHHHGGFIIIIIIIHIIIIGEHHCHIIIIGIIIIIIIIIIIHIIIHHIHHHDHHIIIIIIIIHIIIHFIIIIIIHHHCHIHHHFFIIHGGEIIIHHHGHIIIIIIIHHEHIFIIIIIIHHHIIHGEHHHGHHHC@HCHHHHIIIIHHIHDHIHHHIIIIIIIIIIIGIIIIIIIDDCDD
@HISEQ:969:HM2KJBCX2:2:1101:11776:88457 2:N:0:ACTATGCA
CAGGATTCGTACCCCAACTATCCCTATTAATCATTACGTCGATCCTAGAAACCAACAAAATAGAATCAAACGTCCTATTTCGTTATTCCATGCTAATGTATTCAAGCGTGAGCCTGCTTTAAACACTCTAATTTTTTCAAAGTAACAGTCCTGATTTCCCGCGACACCAAATTAATGACATCGTGGTTCGTCAGAAGGGAGAAACCAATAATGCTAGTACGTACAAAGTACGACCGACATATTAGTCCCGAAATTCAACTACGAGCTTTTTAACTGCAACAACTTTAATATACGCTATTGGAGCTGGAATTACCGCGGCTGCTGGCACCAGACTTGCCCTCCAA
+
DDDDDIIIIIIIIIIIIIIIIIIIIIIIIIIIIIIIIIHIIIIIIIIIIIIIIIIIIIIIIIHHHIIIIIHIIIIIIIIIIEHIIIIIIIHIIHHHHIIIIIIIIIIIIIIIIIIIIHIIIIIIIIIIIIIIIIIIIHIIIIIIHIIIIIIIIIIIIIIIIIIIIIIIIIIIIIIIIIIIIIIIIIIIIIIHIIIIIIIIIIIIIIIIIIHIIIIIIIIIIIIIIIIIIIIIIIIIIIIIIIHIIIIIIIIIIIIIIIIIIIIIIIIIIIIIIIIIIIIIIHIIIIIIIIIIIIIIIIIIIIIIIIIIIIIIIIIHIIIIIIIIIIIIIIIIIIIIIIIDDDDD
@HISEQ:969:HM2KJBCX2:2:1101:20962:88272 2:N:0:ACTATGCA
CAGGATTCGTACCCCCAACTATCCCTATTAATCATTACGTCGATCCTAGAAACCAACAAAATAGAATCAAACGTCCTATTTCATTATTCCATGCTAATGTATTCAAGCGTAAGCCTGCTTTAAACACTCTAATTTTTTCAAAGTAACAGTCCTGATTCCCCACGACACCAAATTAATGACATCGCGGTTCTTCAGAAGGTAGGAACCAATAATGCCAGTGCGTACCGAAGCACGACCAACAATTTGATCCCGAAATTCAACTACGAGCTTTTTAACTGCAACAACTTTAATATACGCTATTGGAGCTGGAATTACCGCGGCTGCTGGCACCAGACTTGCCCTCCAA
+
DDDDDHHIIIHIIIIIIIIIIIIIIIIIIIIHIIHIIIIIHIHHIIGIIIGIIIIIIIIIIIIIIIHIGHIIHGHHHIHIIIHIHHHHHIIHHHHHIIHHHHHIIIIHHIIIHHHHIIHIIIIIIIIIIIHHIIIHIIHIIIIHHHIHHHIIHHHHHIIHIIIIIIIIHHIIIIIIIHIIIIIIIIIIIIIIIIIIIIIIIIIIHIIHIHHFHHIIIIIIGIIIIIIIIIIIIIIIIIIIIHIHFIHHIHHIIHIIIIIIHHHIHHHIIIIHHGFIIIIIIIIHIIIIIHHHIHIIIIIIHIIIIIIIIIIIIIIIIIIIIIIIIIIHIIIIIIIIIIIIIDDDDD
@HISEQ:969:HM2KJBCX2:2:1101:11520:88534 2:N:0:ACTATGCA
CAGGATTCGTACCCCAACTATCCCTATTAATCATTACGGTGATCCTAGAAACCAACAAAATAGAACCATGCCGTCCTATTCTATTATTCCATGCTAATGTATTCGAGCAAAATGCCTGCTTTAAACACTCTAATTTTTTCAAGGTAAAGGTCCTGGTTCCACATGACACCCAATTAAGGACATCATGCTTCTCCAGAAGGTGAGAAATCAACTGCGACAGTTCATACCCCTTAAGGCACGACCATCACGTCAATCCCGAAATTCAACTACGAGCTTTTTAACTGCAACAACTTTAATATACGCTATTGGAACTGGAATTACCGCGGCTGCTGGCACCAGACTTGCCCTCCAA
+
DDDADIIIIIHIIIIIIIIGIGHHHHHHHHHHIIHHIEIIHGIGIIGII?FHIHHIHHIHHHEHHIIIIGHIH@DHHIFHFEHIIIHIIIIHHHIHHIIHIGIIIHHHGHIIIIIIIIIHHGGHHIHHHHHHHEEHHIIIHCIIIHIIIIIHHHHIIHHHH?FEHHHG@DIHHIHHHHIIIIHIIIHIIIIIHCIIIIIIIIIIIIHIIHGEHIHHHIHIIHIHIHIIIIIIIIIHGHIIIIIIHGHHIIHIIIHIIIIIHIIHIIIIIIIIIIIIIIIHHIIHFHIIIIIHIIHIIIIHIIHIHIIHHHGIIIIIIIIIIIIHIIIIIIIIIHIIIIIIHHIIIIIDDBDD
@HISEQ:969:HM2KJBCX2:2:1101:2338:89307 2:N:0:ACTATGCA
CAGGATTCGTACCCCAACTATCCCTATTAATCATTACCGCGGTTCCAGAAACCAACACAACAGAACCACAGGTCCTATTCCATTATTCCATGCTAATCTATGCAAGCATGCGCCTGCTTTGAACACTCTAATTTTTTCAAGGTAAACGTCCTGGCTCCCGGCCGCCCGGCCGCCCGAAGGCAGCCCAGCGGCCGTTCCCCAGGAGGAAAGGCTCGGCCTTGACGCCCCCGCGAAGGGGCAGGCAGTACTCGCCGCCGAAGCAGCGGACCACCCGGCCAAGCCCAAAATTCGACTACGAGCTTTTTAACTGCAACAACTTTAATATACGCTATTGGAGCTGGAATTACCGCGGCTGCTGGCACCAGACTTGCCCTCCAA
+
DDDDDIIIIIIIIHIHHIIIIIIIIIIIIIIIIIIHIIIIIIIIGIIHIIIIIIIIIIIIIIIIIIHIIIHIHHHHIIIIIIIIHIIIIIIIIIIIIIIIIFHIIIIIIIIIIIIIIGHIIIHIIHIIIIIIIHHIIIIIHIIIIIHHIIHIIHIHHHIHIIIIIIHIIIIIHHIIHHIIIIIIIIIIHHIIIIIHIIIIIIIHIIIIIIIIIIIIIIIIIHIIIIIIIIIIIIIIHIIIIIIIIIIIIIIIIIIIIIIIIIIIIIIIIHIIIIIHFIIIIIIIIIIIIIIIIIIIIIIIIIIIIIIIIIIIIIIIIIIIIIIIIIIIIIIIIIIIIIIIIIIIIIIIIIIIIIIIIIIIIIIIIIIIIIIIIDDDDD
@HISEQ:969:HM2KJBCX2:2:1101:8974:88435 2:N:0:ACTATGCA
CAGGATTCGTACCCCAACTATCCCTATTAATCATTACTTCAGTCCTAGAAACCAACAAAATAGAACCGAAGTCCTAAATTATTATTCCATGCTAATGTATTCAAGGCATAAGCCTGCTTTAAACACTCTAATTTTTTCAAAGTAATAGAGCTAGATCGCGACGACAACCCAGTGAAGGGCGCCGCCGTTTTCTAGCAGGATGGCAGACACGCGCCAGCACTCACACTCGTAACCGAGGCGGGCCAGGTGCGTCAAACCAGAAATCCAACTACGAGCTTTTTAACTGCAGCAACTTTAATATACGCTATTGGAGCTGGAATTACCGCGGCTGCTGGCACCAGACTTGCCCTCCAA
+
DDDDDIGIHHHHHIIIIIIHHHIIEEHIIIIHHIIIIIIIGIIIHHIIIIHHHIIIIIIIIIHHIIIGHHIIGIHIIIHIIIGHHIHIHHHHHHCHHHHIEFGHHHIFEHIIHHHGH@FHHGHHIHHFHIIIIHEHHIHFHIHHIIIGHHHHHHIIHHDHIIIIHHHHECEIIHDHHDGHHIHHHHIIHHGHHHIHIIIHHH<IIIIIIIIIHF@IHHHHHIIIIHIIGIHIIIIIIIIHFHHHIHIHHEDEIIIHIIHHIHHFHGEIHIIGIIIIHIHHIIIIFIIHHIIIGIIHHHHIIIHHIHGIHHIIIIHEFIHEEHC??<EEEHHHHIHHHIIIIHEEEHHEE@@@@D
@HISEQ:969:HM2KJBCX2:2:1101:18407:89975 2:N:0:ACTATGCA
CAGGATTCGTACCCCAACTATCCCTATTAATCATTACTTCAGTCCTAGAAACCAACAAAATAGAACCGAAGTCCTAAATTATTATTCCATGCTAATGTATTCAAGGCATAAGCCTGCTTTAAACACTCTAATTTTTTCAAAGTAATAGAGCTAGATCGCGACGACAACCCAGTGAAGGGCGCCGCCGTTTTCTAGCAGGATGGCAGACACGCGCCAGCACTCACACTCGTAACCGAGGCGGGCCAGGTGCGTCAAACCAGAAATCCAACTACGAGCTTTTTAACTGCAGCAACTTTAATATACGCTATTGGAGCTGGAATTACCGCGGCTGCTGGCACCAGACTTGCCCTCCCAA
+
BDDDDIIIIIIIIIIIIIIIIIIIIIIIHIIIIIIIIIIIIIIIIIIIIIIIHIIHIHIHHHGHHIIIIIIHIIIIIGIIIIIIIIHIIIHIIHIHHIIIIGHHHHHIIHHHIHIIIIIIIIIIIIHIIIIIIIIIIIIIIIIIHIIIIIIIIIIIIHGHHIHEHHHIHIHHHIIIHHIHHHHIIHIHGIIHHIIIHIIIIIIIIIIIIIIIIIIIIIIIIIIHHFHIIIIIIIIIIIIIIIIIIIIIIHIHEDIIIIIIIIIHHIIIIIHHGIIIIIIIIIIIIIIHIIIIIIIIIIIIIHIIIIHGGIIIIIIIIIIIIIIIIIIIIIIIIIIIIHIIIIIIIIIIIIDDDDD
@HISEQ:969:HM2KJBCX2:2:1101:7730:90443 2:N:0:ACTATGCA
CAGGATTCGTACCCCAACTATCCCTATTAATCATTACGGTGATCCTAGAAACCAACAAAATAGAACCATGCCGTCCTATTCTATTATTCCATGCTAATGTATTCGAGCAAAAATGCCTGCTTTAAACACTCTAATTTTTTCAAGGTAAAGGTCCTGGATCCGCAAGACACCCAATTAAGGACATCAAGTTTCTCCAGAAGGTGAGAAATCAACAGCGACAGTTCATACCCCTTAAGGCATGACCATCACGTCAATCCCGAAATTCAACTACGAGCTTTTTAACTGCAACAACTTTAATATACGCTATTGGAGCTGGAATTACCGCGGCTGCTGGCACCAGACTTGCCCTCCAA
+
DDDDDIIIIIIIIIIIIIIIIIIIIIIIIIIIIIIIIIIIIIIIIIGIIIIIIIIIIIIIIIIIIIIGIIGIIIIIIGIIIIIIIIIIIIHIIHIIIIIHIFHHIIIHIIIIIIIHIIIIIIIIIIIIIHIIIIIIIIIIIIIIIIIIIIIHIIIIIIIIIIIIIIHIIHIHIIIIIIIIIIIIIIIIIIIIIIIIIIIIIIIIIIIIIIIIIIIIIIIIIIIIIIIIIIHIIIIIIIIIIIIIIIIIIIIHIIIIIIIIIIIIIHIIIIIIIIIIIIIIIIIIIIIIIIIIIIIIIIIIIIIIIIIIIIIIIIIIIIIIIIIIIIIIIIIIIIIIIIIIIIIIIIIIDDDDD
@HISEQ:969:HM2KJBCX2:2:1101:12278:90420 2:N:0:ACTATGCA
CAGGATTCGTACCCCAACTATCCCTATTAATCATTACGGTGATCCTAGAAACCAACAAAATAGAACCATGCCGTCCTATTCTATTATTCCATGCTAATGTATTCGAGCAAAAATGCCTGCTTTAAACACTCTAATTTTTTCAAGGTAAAGGTCCTGGATCCGCAAGACACCCAATAAAGGACATCAAGTTTCTCCAGAAGGTGAGAAATCAACTGCAACAGTTCATACCCCTTAAGGCATGACCATCACGTCAATCCCGAAATTCAACTACGAGCTTTTTAACTGCAACAACTTTAATATACGCTATTGGAGCTGGAATTACCGCGGCTGCTGGCACCAGACTTGCCCTCCAA
+
DDADCIIIIIIIHIIIIIIIIIGIIHIIIIIIIIIIIIIHHIIIIIIIIHIIIIIIIIIHIIHIIIIIIHGFIHHHIIIIIIIIIIIIIIIIIIIIIIHHIHIIHIIIIIIIIIIHIIIHIIIIIIIIIIHIIIIIIIIHIIIHHHIIIIIIIIIHIIHIHIIIIIIIIIIIIIIIIIIIIIIGIIIIIIHIIIIIIIIIIIIIIIIIHIIIIIIIIIIIIIIIIIIIIIIIIIIIIIIHIIIIIIIIIIHFIIIIIIIIIIIIIIIIIIIIIIIIIIIIIIIIIIIIIIIIIIIIIIIIIIIIIIIIIIIIIIIIIIIIIIIIIIIIIIIIIIIIIIIIIIIIIIIIDDDDD
@HISEQ:969:HM2KJBCX2:2:1101:16714:90974 2:N:0:ACTATGCA
CAGGATTCGTACCCCAACTATCCCTATTAATCATTACGGCGGTCCTAGAAACCAACAAAATAGGACCGCACGTCCTATTCTATTATTCCATGCTAACGTATTCGAGCAAAGGCCTGCTTTGAACACTCTAATTTTTTCAAAGTAAAAGTCCTGGTCCCCAACACACCCAGTGAAGGGCATGCGGTTCTCCAGAAGAGAAGGCCCGGCCGGACAAGTGCACGCGGTGAGGCGGACCTGCCAGCCAGGCCAAAGGTTCAACTACGAGCTTTTTAACTGCAACAACTTTAATATACGCTATTGGAGCTGGAATTACCGCGGCTGCTGGCACCAGACTTGCCCTCCAA
+
DDDDDIIIIIIIIIIIIIIIIIIIIIIIIIIIIIIIIHIIIIHIIIIIIIIIIIIIIIIIIIIHIIIIIIIIHHIIIIIIIIIIIIIIIIIIHIIIIIIIIHHIIIIIIIIIIIIIIIIIIIIIIIIIIIIIHIIIIIIHHIIIHIIIIIIIIIHIIIIIIIIIIIIIIIIIIIIIIIIIIIIIIIIIHIIIIIIIIIHIIIIIIIIIIIIIIIIIIIIIIIIIIIIIIIIIHIIIIIIIIHHIIHHHIHIIIIIIIIHIIIHIIIIIIIIIIIIIIIIIIIIIIIIIIIIIIIIIIIIIIIIIIIIIIIIIIIIIIIIIIIIIIIIIIIIIIIIIIIIDDDDD
@HISEQ:969:HM2KJBCX2:2:1101:19410:90446 2:N:0:ACTATGCA
CAGGATTCGTACCCCAACTATCCCTATTAATCATTACGGTGATCCTAGAAACCAACAAAATAGAACCATGCCGTCCTATTCTATTATTCCATGCTAATGTATTCGAGCAAAAAATGCCTGCTTTAAACACTCTAATTTTTTCAAGGTAAAGGTCCTGGATCCGCAAGACACCCAATAAAGGACATCAAGTTTCTCCAGAAGGTGAGAAATCAACTGTAACAGTTCATACCCCTTAAGGCATGACCATCACGTCAATCCCGAAATTCAACTACGAGCTTTTTAACTGCAACAACTTTAATATACGCTATTGGAGCTGGAATTACCGCGGCTGCTGGCACCAGACCTGCCCTCCAA
+
DDDDDIIIIIIIIIIIIIIIIIIIIIIIIHIIIIIIIIIIIIIIIIIIIIIIIIIIIIIIIIIIIIIIIHIIIIIIIIHIIIIIIHIIIIIIIIIIHIIHHDHHIIIIHIIIIIIIHIHIIIIIIIIIIIIHIIIIIIHIIHIIIIIIIIIIIIIIIHIIIIIIIIIIIIIIIIIIIIIIIIIIHIIIIHHHIHIIIHIIIIIIIIIIIIIIIIIIIIIIIIIIIIIIIIIIIIIIIHIIIIHIIIIIIIIHHIIIIIIIIIIIIIIIIIHHIIIIIIIIIIHIIIIIIIIIIIIHIIIHIHIIIIIIIIIIIIIIIIIIIIIIIIIIIIIIIIIIIIIIIIHDIIIIIDDDDD
@HISEQ:969:HM2KJBCX2:2:1101:17503:91020 2:N:0:ACTATGCA
CAGGATTCGTACCCCAACTATCCCTATTAATCATTACCGCATCCCTAGAAACCAACAAAATAAGAATGAGGTCCTATTCTATTATCCCATGCTAATGTATTCAATGGTGAGAAAACCACCTGCTTTGAACACTCTAATTTTTTCAAAGTAAAGGATCCAGACCTTAAATACCCCTTACCCTCAAGTTAATGAGAATAAAAAGCGATCTGGAAGGTGGAAGTGAGCAAAACGGTACTCGCCTTTAACAGACAAGACCAGCCTTACCACACCTCGAGGTCCAACTACGAGCTTTTTAACTGCAACAACTTTAATATACGCTATCGGAGCTGGAATTACCGCGGCTGCTGGCACCAGACTTGCCCTCCAA
+
DDDDDHHHIIIIEHHIHIIIIIIIIIIIIIIIFFHHIHHIGHGHHIIFHIIHIIIIIIIIHIEGHIIHHHIHHIHHIIIIIIHIIHHIIIIGHIHHHHIIHCHHHHIIIIIIIIIIHHIIIHHIIHIIHIHHIHIIHIHIIIIHGIHHIIIIIHIFHHHIHHCIHIIHIIIIHFHIIHIHHHIIIIIIIIIIIHHFIHHIHIIIIHIIIIIIIIIHIIIHIIIIIIIIIIIIIIIIIIIIIIIIIIIIIIHGDHHFFHIIIIIIHHIIIIIIIIIIGIIHGIIIIIIIIIIIHIIIIIIIIIIIIIIIIIIIIIIIIIIIIIIIIIIHIIIIIIIIIIIIIIIIIIIIIIIIIIIIIIIIHIDDDDD
@HISEQ:969:HM2KJBCX2:2:1101:16470:91280 2:N:0:ACTATGCA
CAGGATTCGTACCCCAACTATCCCTATTAATCATTACGGTGATCCTAGAAACCAACAAAATAGAACCATGCGTCCTATTTCATTATTCCATGCTAATGTATTCAGGCAATAGCCTGCTTTAAGCACTCTAATTTTTTCAAGGTAACAGTCCTGCTTCCCCAACGCACCAAATTAATGGCATGCTGGTTATTCAGAAGGTAGGAATCCATCACGCCAGTACAGACCCAAAAGCCCGACCAACGGATAAATCCCGAAATTCAACTACGAGCTTTTTAACTGCAACAACTTTAATATACGCTATTGGAGCTGGAATTACCGCGGCTGCTGGCACCAGACTTGCCCTCCAA
+
BBDDDIIIHIFG@FGHIIIIIIIHHEHIIIIHIIIHIHIIHHHHHI?FCHHHIH?GEHIIIHCGHHHIHHEHEHDHHCHHHHIIIHHGHGHE@G@@DHHHHIHGHF@HHGHHHHHHGGHHHHHHHGGHHHEHHGFGDHHIIHGIHHHIIIHHBEFHHHFEEEHHHIIHIHGHHIHCHCECHFHGGHGHHHIIIGIIIIHHFDHHHHFHIHGGIIIIHHIIIIIIHHGGGGIIIHEHHHFEHHHHHFGIIIIHHIIIIIIIHHHHFFHEIGIIIIIIIHFIHHHHIHHHIIIIHHIGIIHHGIIHIHIIHEGHHIIIIIIIIIIGIIHIIHCIIIIIIIHIIIBDDDD
@HISEQ:969:HM2KJBCX2:2:1101:5555:91930 2:N:0:ACTATGCA
CAGGATTCGTACCCCAACTATCCCTATTAATCATTACGGCGGTCCTAGAAACCAACAAAATAGGACCGCACGTCCTATTCTATTATTCCATGCTAACGTATTCGAGCAAAGGCCTGCTTTGAACACTCTAATTTTTTCAAAGTAAAAGTCCTGGTCCCCAACACACCCAGTGAAGGGCATGCGGTTCTCCAGAAGAGAAGGCCCGGCCGGACAAGTGCACGCGGTGAGGCGGACCTGCCAGCCAGGCCAAAGGTTCAACTACGAGCTTTTTAACTGCAACAACTTTAATATACGCTATTGGAGCTGGAATTACCGCGGCTGCTGGCACCAGACTTGCCCTCCAA
+
DDDDDIHHIIIIIIIIIIGHIIIIIIIIIHIIIIIIIFGIIIIIGHIIHIIHIIIIIIHIIIFHHIIHIHIIIIHIIIIIHIIIIIIIIIIIIIIIIIIIHHHIIHIIIIIHHIIIHGEHIIIIIIIHHHHIHIHHIIIIIIIIIIHIIIIIIIGIIIIIHEEEHHHIIIHHFHIHIHIIIIIIHHHHFIIIHIIIIHIIHIIIHHIHGIIIIIIIIIIIIIIIIIIIIIHHHHIIHIHIIIHIIHGFGIHIIIIIIIIIIIIIIIIIIIIHIIHHHHHHIIIIHGIIIIIHIIIGIIIIIIIIIIIHIIGIIIIIIIIIIIIIIIIIIIIIIIIIIIICDDDD
@HISEQ:969:HM2KJBCX2:2:1101:10134:91606 2:N:0:ACTATGCA
CAGGATTCGTACCCCAACTATCCCTATTAATCATTACGGTGATCCTAGAAACCAACGAAATAGAATCAGTCCGTCCTATTTCATTATTCCATGCTAATGTATTCAGACGTTAGCCTGCTTTAAACACTCTAATTTTTTCAAAGTAACAGTCCTGATTTCCCATCACACCAAATAAATGGCATGAAAGTTCCTCAGAAGGTAGAGATTCATCTCACCAGTGCAGACAATTAAGCCTGACCAATGGGTAAACCCCGAAGTTCAACTACGAGCTTTTTAACTGCAACAACTTTAATATACGCTATTGGAGCTGGAATTACCGCGGCTGCTGGCACCAGACTTGCCCTCCAA
+
BDDDDIIIIIIIIIIGIIIIIIIIIIIIIIIIIIIIIIIIHIIIIIIIHIHIGIIIIIHIIIIIHIIIIIIIHIIIIIIIIIIIIIIIIIIIIIIHHIHIIHHHIIIIIIIIIIIIIIIHIIIIIIIIIIIIIIIIIIIIIIIIHIIIIIIIIIIIIIIIIIIIIIIIIIIIIIIIIIIIIIIIIIIIIIIIIIIHIIIIIIIIIIIIIIIIIIIIIIIIIIIIIHIIIIIIHIIIIIIIIHIIHHDIIIIIIIIIIIGIIIIIIIIIIIIIIIIIIIIIIIIIIIIIFIIIIIIIIIIIIIIIIIIIIIIIIIIIIIIIIIIIIIIIIIIIIIIIIIIIIIIDDDDD
@HISEQ:969:HM2KJBCX2:2:1101:1848:91888 2:N:0:ACTATGCA
CAGGATTCGTACCCCAACTATCCCTATTAATCATTACGGTGATCCTAGAAACCAACAAAATAGAATCATGCCGTCCTATTTTATTATTCCATGCTAATGTATTCAAGCAAAATGCCTGCTTTAAACACTCTAATTTTTTCAAAGTAAAGGTCCTGGTTCCCCGCGTCACCCAATTAAGGACAGCGCGGTTCTCCAGAAGGTGAGAAATTGACTACACCAGTTCATACCCCTTAGGGCACGACCGATGTGTCAATCCCGAAATTCAACTACGAGCTTTTTAACTGCAACAACTTTAATATACGCTATTGGAGCTGGAATTACCGCGGCTGCTGGCACCAGACTTGCCCTCCAA
+
DDDDDIIIIIIIIIIIIIIIIIIIIIIIIIIIIIIIIIIIIIIIIIIIIIIIIIIIIIIIIIIIHIIIIHIIIIIIIIIHIIIIIIIIIHHIIIIIIIIIHHIIIIIIIIIIIIIIIIIIIIIIIIIIIIIIHIIHIHHHIIIIIIIIIIHIIIHHHHIIIIIIIIIIIIIIIIHIIIIIIIIIIIIIIHIIIIIIIIIIIIIIIIIHIIIIIIIIIIIIIIIIIHIIIIIIIIIIHIIIIIIIIIIIIIHIIIIIIIIIIIIIIIIIIIIIIIIIIIIIIIIIIIIIIIIIIIIIIIIIIIIIIIIIIIIIIIIIIIIIIIIIIIIIIIIIIIIIIIIIIIIIIIIDDDDD
@HISEQ:969:HM2KJBCX2:2:1101:12349:91215 2:N:0:ACTATGCA
CAGGATTCGTACCCCAACTATCCCTATTAATCATTACGTCAATCCTAGAAACCAACAAAATAGGATCGAACGTCCTATTTCATTATTCCATGCTAATGTATTCAAGCGTTAGCCTGCTTTAAACACTCTAATTTTTTCAAAGTAACAGTCCTGTTTCCCTGCAACACCAAATTAATGACATTACAGTTCTTCAAGAAGGAGGAATCAGTAAAGCCAGTACACACCATTGGCACGACCAACCTACTGACCCCGAAATTCAACTACGAGCTTTTTAACTGCAACAACTTTAATATACGCTATTGGAGCTGGAATTACCGCGGCTGCTGGCACCAGACTTGCCCTCCAA
+
DDADDIIIIIIIIIIIIIIIIIIIIHIIIIIIIIIIIIIIIIIIIHIIIIIIIIIIHIIHIIHHIIIIIIEHHIIIIIIIHIIIIIIHIIIIIIIIIIIIIIIIIIIHHHIIIIIIIIIIIIIFHIIIIIIIIIIIIIIIIIIIIIIIHIIIIIIIIIIIIHIIIIIIIIHHIIIIIIIIIIIIIIIIHIIHIIIIIIIIIIIIIIIIIIIIIIIIIIIIIIIIIIIIIIIIIIIIIIIIIIIHHIIIIIIIIIIIIIIIIIIIIIIIIIIIIIIIIIIIIIIIIIIIIIIIIIIIIIIIIIIIIIIIIIIIIIIIIIIIIIIIIIIIIIIIIIIIIIIIIDDDDD
@HISEQ:969:HM2KJBCX2:2:1101:8383:91821 2:N:0:ACTATGCA
CAGGATTCGTACCCCAACTATCCCTATTAATCATTACTTCAGTCCTAGAAACCAACAAAATAGAACCGAAGTCCTAAATTATTATTCCATGCTAATGTATTCAAGGCATAAGCCTGCTTTAAACACTCTAATTTTTTCAAAGTAATAGAGCTAGATCGCGACGACAACCCAGTGAAGGGCGCCGCCGTTTTCTAGCAGGATGGCAGACACGCGCCAGCACTCACACTCGTAACCGAGGCGGGCCAGGTGCGTCAAACCAGAAATCCAACTACGAGCTTTTTAACTGCAGCAACTTTAATATACGCTATTGGAGCTGGAATTACCGCGGCTGCTGGCACCAGACTTGCCCTCCAA
+
<00@@11<<1DGE?1<0D<CE1<<CCFEHGHE1CHGEGH?<G@CG1CCCDEHHHHHC1CC1FHFCHCF?HCG@CDCGH@1CF@1@GHHHHIEEHHGF1<<<<1<FF@<FHDGHHH1?HF1<HH<DHEB@DFFGHF1C@CFEHHHHCHBF<CGHEFCCDD8HHIHE?DE=EHAEBCDH<HIED<E.7H=GD@IHEEEHHEHF<IHHHHGIIHIIHEHIHHEFDFCGH1@@E@CEEGHHCDG6HCIHHCIIIIHHIIHHHEGIHHCHG@H@HIHHFFHCIHIHGCHHGGEF@FCFEHHGEHECHDCGG@GHGIHGGIIHHHEIIHHIGIIHHHHHHHHHHHHHGC1CFHHC@DB<0
@HISEQ:969:HM2KJBCX2:2:1101:6189:91772 2:N:0:ACTATGCA
CAGGATTCGTACCCCAACTATCCCTATTAATCATTACGTCAATCCTAGAAACCAACAAAATAGGATCGAACGTCCTATTTCATTATTCCATGCTAATGTATTCAAGCGTTAGCTTGCTTTAAACACTCTAATTTTTTCAAAGTAACAGTCCAAATTCCCCAAAACACCAAATTAATGGCATTAAGATTCATCAGGAAGGAGGAATCAGTGAGACCAGTACATACCAGAGGCATGACCAACCTACTAACCCCGAAATTCAACTACGAGCTTTTTAACTGCAACAACTTTAATATACGCTATTGGAGCTGGAATTACCGCGGCTGCTGGCACCAGACTTGCCCTCCAA
+
DDDDDIIIIIHHHHHDHHHHEHCHIGIIHIHHHIIIFEGHDHIGHHGHFEHHHHIIFIHHGGGHIHHIGIIIIEHIFHHIHIIIGHIHI?HGHHIIIIIIIIHIIIIIIIIIIIIGIIIIIIHHHHIIIIIIHIIIIIIIIIIIIIIHIIIHHHHGIHIIIIIIHIHIIIIIHIIIIIIIIIIIIHIIIIHIIIIIIIIIIHIIIIIIIIIHIIIIIIIIIIIIIHIIIIIIIIIIIIIIIIIHHIIIIIIIIIIIIIIHIGIIIIIIIIIIIIIIIIIIIIIIIIIIIIHIIIIIIIIIIIIIIIIIIIIIIIIIIIIIIIIIIIIIIIIIIIIIIIIIIDDDDD
@HISEQ:969:HM2KJBCX2:2:1101:10540:92005 2:N:0:ACTATGCA
CAGGATTCGTACCCCAACTATCCCTATTAATCATTACGTCGATCCTAGAAACCAACAAAATAGAATCAAACGTCCTATTTCATTATTCCATGCTAATGTATTCAAGCGTGAGCCTGCTTTAAACACTCTAATTTTTTCAAAGTAACAGTCCTGATTCCCCACAACACCAAATAAATGACATCATGGTTCGTCAGAAGGGAGAAACCAACAATGCCAGTACGTACCTAGGCACGACCGACATGATGGTCCCGAAATTCAACTACGAGCTTTTTAACTGCAGCAACTTTAATATACGCTATTGGAGCTGGAATTACCGCGGCTGCTGGCACCAGACTTGCCCTCCAA
+
DDDDDIIIIIIIIIIIIIIIIIIIIIIIIIIIIIIIIIIHIIIIIIIIIIIHIIHIHIHIIG@HHHHIIHIIIHIIHHIIHIIIIIHIIEHFHEHIHHHIIIHHIIIIIHIIIIIIIIIIIIIIIIIIIIIIIIIIIIIIHHHHHHIIIIHHIIIIIIIIIIIIIIIIIIIHIIIIHHIIIIHIHIIIIIIHHIIIIIIIIIIIIIIIIIIIIIIIIIIIIIIIIIIIIIIIIIIIIIIIIIHGIIIIIIIIIIIIIIHIHIIIHIIIIIIIIHIIIIIIIIIIIIIIIIIIIIIIIIIIIIIIIIIIIIIIIIIIIIIIIIIIIIIIIIIIIIIIIIIIDDDDD
@HISEQ:969:HM2KJBCX2:2:1101:11061:92403 2:N:0:ACTATGCA
CAGGATTCGTACCCCAACTATCCCTATTAATCATTACGTCGATCCTAGAAACCAACAAAATAGGTTCGATCGTCCTATTTCGTTATTCCATGCTAATGTATTCAAGCGCGAGCCTGCTTTAAGCACTCTAATTTTTTCAAAGTAACAGTCCTGTTTCCCCGCAACAACAAATTAATGCCATCACGGTTCTACAAGAAGGAGGGACCAGTGAGGCCAGTGCATACCAGTGGCACGACCAACCTACTGGCCCCGAAATTCAACTACGAGCTTTTTAACTGCAACAACTTTAATATACGCTATTGGAGCTGGAATTACCGCGGCTGCTGGCACCAGACTTGCCCTCCAA
+
<<@@DEG1DHHGCHHE=EC@CC@1DCFCFG@CGHFH?1DHC/GEH?CCHHFE1<GHECEEE<1<1<C<111CH@CCCG@C@1GEHEHE1GH@@@@CGEHHHHHHD-<CEHHDHHHHEB@IIHHCHHHIHHHHAGHHIHGEHIHGEF@EFE9DEHIIIHDDEHFFHHEHHHHHHGEHEFGIIHGHFEGF?GIHHHHHHHFGHH9HIGHGGFHCCCHHHHHIIIIIHIHIHHHHIHHHCFDG@HFFHHGHHHHIHHFFFGHHHHIHGHHEEIHHIHEHHIIIIIHIHGIHCIIIHIIIIIIIIIIIIIIIIHIIHHHIIGHHHHHIIHHGEHHHFGHGGHHGID@DD@
@HISEQ:969:HM2KJBCX2:2:1101:10038:92737 2:N:0:ACTATGCA
CAGGATTCGTACCCCAACTATCCCTATTAATCATTACGTCGATCCTAGAAACCAACAAAATAGAATCAAATGTCCTATTTCATTATTCCATGCTAATGTATTCAAGCGTACGCCTGCTTTAAACACTCTAATTTTTTCAAAGTAACAGTCCTGATTCCCCACGACACCAAATTAATGACATCGCGGTTCTTCAGAAGGTAGGAACCAATAATGCCAGTACGTACCGAAGCACGACCAACAATTCGATCCCGAAATTCAACTACGAGCTTTTTAACTGCAACAACTTTAATATACGCTATTGGAGCTGGAATTACCGCGGCTGCTGGCACCAGACTTGCCCTCCAA
+
DDDDDIIIGIIIIIIIIIIIIIIIIIIIIIIIIIIIIIIIHIIIIIIIIIIIIIIIIIHII1GHIHIHIIEHHIIIIIIHGHHEHHHIIIHHGFHIHGHHHHGHIHHHHIIIHHIIIIHHHIGIIIHHHHEIIIHIGHHHIIHHHIHIHIIHHHHEHHHHHHGGHHHHIHHGHHHHDCHHHHHHIHHIHIIGIIIHIIIIIIHHHHIIIHIHHIGHIIIHIIIIHFIHIIIIHIHIIIHIIHHHIIIIIIIIIIIIIIIIIIIIIIIIIIIIIIIIIIIIIIIIIIIIIIIIIIIIIIHIIIIIIIIIIIIIIIIIIIIIIIIIIIIIIIIIIIIIIIIIDDDDD
@HISEQ:969:HM2KJBCX2:2:1101:4592:91981 2:N:0:ACTATGCA
CAGGATTCGTACCCCAACTATCCCTATTAATCATTACGTGGTCCTAAAACCAACAAAATAGAACCATCGTCCTATTTTATTATTCCATGCTAATGTATTCAAGCAAAAATGCCCGCTTTAAACACTATATTTTTTTCAAAGTAAAAGTCCTAGTTCATTGAAACACCCAAGAGCATCCCAATTCACCAGAAGGTAAGAAATTGGCTACACACCGATTCATGCCCCTAAAGGCATGACCGATATATCCCAATCCCGAAATTCAACTACGAGCTTTTTAACCGCAACAACACTAATATACGCTATTGGAGCTGGAATTACCGCGGCTGTTAACACCAGACTTGCCCTCCAA
+
DDCDDIHHIIIIIIIIIIIIIIIIIIIIIIIHIIIIIHIIIIIIIIIIIIIIIIIIIIIIHHIIHIIIGHHIIHIIIIIIIIHIHIHIHIHIGICHIIIIIHIIIIIIIHIIIIHHIIIIIIIIIIIHIIIIIIIIIIHHIIIIIIIIIIIIIIIIIIIIHGHIHHHIHIIHHIIHHHHIIIIIIIGIIIIIIIIIIIIIIIIIIIIIIIHHIIIIHIIHIHIIHIHIIIIIIHHGIGIIIIHHIHHFIHHIIIIIIIIIIIIIIIIIIIIIIIIIIIIIIIIIIIIIHIIIIIIIIIIIIIIIIIIIIIIIIIIIIIIIIIIHEIIIIIIIIIIIIIIIIIIIDDDDD
@HISEQ:969:HM2KJBCX2:2:1101:17340:92985 2:N:0:ACTATGCA
CAGGATTCGTACCCCAACTACCCTATTAATCATTACGTCAATCCTAGAAACCAACAAAATAGGATCAAACGTCCTATTTCATTATTCCATGCTAATGTATTCAAGCGTTAGCCTGCTTTAAACACTCTAATTTTTTCAAAGTAACAGTCCTGTTTCCCTGCAACACCAAGTAAATGACATCACAGTTCTTCAAGAAGGAGGAATCAGTGAGGCCAGTGCATACCAGTGGCACGACCAACCTACTGACCCCGAAATTCAACTACGAGCTTTTTAACTGCAACAACTTTAATATACGCTATTGGAGCTGGAATTACCGCGGCTGCTGGCACCAGACTTGCCCTCCAA
+
DDDDBIHIIIIIHIIIIIIIIIIIIIIIHIIHIIIIIIIIIIIIIIIIIIIIIIIIIIIIIHEHHIIIIIHHIIIIIIIIIIIIIIIIIIIGIIIIIIIIIHIIIIIIIIHHHIIIIIIIIIIIIIIIIIIIIIIIIIIIIIHIIIIIIIIIIIIIIIIIIIIHIIIIIIIIIHIIIIIIIIIIIIIIIIHIIIIIIIIIIIIIIHIIIIIIIIIIIIIIIIIIIIIHIIIIIHIIIIIIHHIHIIHIIIIIIIIIIIIHIIIIIIIIHIIIIIIIIIIIIIHIIIIIIIIHHIIIIIIIIIIIIIIIIIIHIIIIIIIIIIIIIIHIIIIIIIIIIIIIDDDDD
@HISEQ:969:HM2KJBCX2:2:1101:17766:92839 2:N:0:ACTATGCA
CAGGATTCGTACCCCAACTATCCCTATTAATCATTACGGTGATCCTAGAAACCAACAAAATAGAACCATGCCGTCCTATTCTATTATTCCATGCTAATGTATTCGAGCAAAAATGCCTGCTTTAAACACTCTAATTTTTTCAAGGTAAAGGTCCTGGATCCGCAAGACACCCAATAAAGGACATCAAGTTTCTCCAGAAGGTGAGAAATCAACAGTAACAGTTCATACCCCTTAAGGCATGACCATCACGTCAATCCCGAAATTCAACTACGAGCTTTTTAACTGCAACAACTTTAATATACGCTATTGGAGCTGGAATTACCGCGGCTGCTGGCACCAGACTTGCCCTCCAA
+
DDDDDIIIIIIIIIIIIIIIIIIHIIIIIIIIIIIIIIIIIIIIIIIIIIIIIIIIIHIIIIIIIIIIIIIIIHIIHIIIIIHIIIIIIIIIIIIIIIIIIFHHHIIIHGIIHIIIIIIIIIIIIIIIIIIIIIIIIIIIIIIIIIIIIIIIHIIIIHIIIHIIIIIIIHHIIIHIIIIIIIIIIIIIIHHIIIIIIHIIIIIIIIIIIIIIIIIIIIHIIIIIIIIIIIIIIIIIIIIIIIIIIHIIIIHFHIIIIIIIIIHIIHIIIIIIIIIIIIIIIIIIIIIIIIIIIHIIIIIIIIIIIIIIIIIIIIIIIIIIIIIIIIIIIIIIIIIIIIIIIIIIIIIIDDDDD
@HISEQ:969:HM2KJBCX2:2:1101:3368:93176 2:N:0:ACTATGCA
CAGGATTCGTACTGCCCAACTATCCCTATTAATCATTACTTCAGTCCTAGAAACCAACAAAATAGAACCAAAGTCCTATTCCATTATTCCATGCTAATATATTCAAGCAAACATGCCTGCTTTAAACACTCTAATTTTTTCAAAGTAAAAGTCTTGGATCCCTAGCGCACTCAATTAAGAGCACACTAGTTCCCCAAAAGGAAAAGCCCAAAGTTGCAGTACAAACCTTACGGTTGACGGCAACTATAAGCCCAAAATTCAACTACGAGCTTTTTAACTGCAACAACTTTAATATACGCTATTGGAGCTGGAATTACCGCGGCTGCTGGCACCAGACTTGCCCTCCAA
+
DDDDDIIIIIIIIIIIIIIIIIIIIIIIIIIIIIIIIIIIIIIIIIIIIIHIIIIHIIIHIGICFHGHIIGIIIIIIIIIIHIIIIIHIHGHHIIIIIIIIHHHIIIHIIIIIIIIHIIIIIIHIHHIHHIIIIIHIHIIIIHIIIHGCIIHHIIHGIIIIIIIGGIIIHIIIIIIIGHHHHIIIIIIIIHHHIIIIIIIHIIIIIIHGIIIIIIIIIIIIIHIIHIHIIIIIIIIIIIIIIIHHHHHIIIIHHIIIIHIIIIIIIIIIIIIGIIIIIIIIIIIIIIHGIIIIIIIIIIIHHHIIIIIIIIIIIIIIIIIIIIIIIIIIIIIIIIIIIIIIIIDDDDD
@HISEQ:969:HM2KJBCX2:2:1101:11157:93518 2:N:0:ACTATGCA
CAGGATTCGTACCCCAACTATCCCTATTAATCATTACGGTGATCCTAGAAACCAACGAAATAGAATCAGTCCGTCCTATTTCATTATTCCATGCTAATGTATTCAGACGTTAGCCTGCTTTAAACACTCTAATTTTTTCAAAGTAACAGTCCTGATTTCCCATCACACCAAATAAATGGCATGAAAGTTCCTCAGAAGGTAGAGATTTATCTCACCAGTACAGACAATTAAGCCTGACCAATGGGTAAACCCCGAAGTTCAACTACGAGCTTTTTAACTGCAACAACTTTAATATACGCTATTGGAGCTGGAATTACCGCGGCTGCTGGCACCAGACTTGCCCTCCAA
+
DDDDDIIIIIIIIIIHIIIIIIIIIIIIHIIIIIIIIIGIIIIIIIIIIHIIIIIIIIIIHIHGHIIIIIIIIIIIIIIIIIIIIIIIHHIIHHIHHIIIIIIIHIIIIHIIIIIIIHIIIIHIIIIIIIIIIIIIIIIIIHIIIIIIIIHIHIIIIHIIIIIIIHIIIIIIIIIIIIIIIIIIIIIIIIIIHIIIHIIHIIIIIIIIIIHIIII<IIIIIIIIIIIIIIIIIIIIIIIIIIIIHHHIIIHIIIIIIIIIIIIIIIIIIIIHIIIIIIIIIIIIIIIHGHIIIIIIIIIIIIIIIIIHIIIIIIIIIIIIIIIIIIIIIIIIIIIIIIIIIIIDDDDD
@HISEQ:969:HM2KJBCX2:2:1101:19591:93532 2:N:0:ACTATGCA
CAGGATTCGTACCCCAACTATCCCTATTAATCATTACTTCAGTCCTAGAAACCAACAAAATAGAACCGAAGTCCTAAATTATTATTCCATGCTAATGTATTCAAGGCATAAGCCTGCTTTAAACACTCTAATTTTTTCAAAGTAATAGAGCTAGATCGCGACGACAACCCAGTGAAGGGCGCCGCCGTTTTCTAGCAGGATGGCAGACACGCGCCAGCACTCACACTCGTAACCGAGGCGGGCCAGGTGCGTCAAACCAGAAATCCAACTACGAGCTTTTTAACTGCAGCAACTTTAATATACGCTATTGGAGCTGGAATTACCGCGGCTGCTGGCACCAGACTTGCCCTCCAA
+
DDDDDIIIHIIIHIIIIIIIIIIIHIIIIIIIIIIIHIIIIIIIIIIIHIIIIIIIIIIIIIIIIIIIIIIIGFHIIHIIIIIIIIIHHIHIIIIIIIIIIHCDHHIIIIHIIIHHHIIIIIHIIIHHHIHIHHIIIIIIIIIIIIIHIFHHHICHIIIHIIIIIIIIIIIHHHHIIHIIHHIGIIIHHIHHHHIIIIIIIIIIHHIIHHHIHHGIIIIIIIIIHHGHIHIIIIIIIIIIHIIIIIIIIHHFGIIIIIIIIIIHIIIIHHHHIIHIIIIIIHHIIGIIIIIIIHHEIHHIHIIIIHHHHIIIIIIIHIIIIIIIIIIIIIIIIIHIIIIHHIHIIIIIIDDDDD
@HISEQ:969:HM2KJBCX2:2:1101:5083:93899 2:N:0:ACTATGCA
CAGGATTCGTACCCAACTATCCCTATTAATCATTACGTCAATCCTAGAAACCAACAAAATAGGATCAAACGTCCTATTTCATTATTCCATGCTAATGTATTCAAGCGTTAGCCTGCTTTAAACACTCTAATTTTTTCAAAGTAACAGTCCTGTTTCCCTGCAACACCAAATTAATGACATTACAGTTCTTCAAGAAGGAGGAACCAGTAAAGCCAGTACATACCAGAGGCACGACCAACCTACTAATCCCGAAATTCAACTACGAGCTTTTTAACTGCAACAACTTTAATATACGCTATTGGAGCTGGAATTACCGCGGCTGCTGGCACCAGACTTGCCCTCCAA
+
DDDDDIIIIIIIIIIIIIIIIIIIIIIIIIIIIIIIIIIIIIIIIIIIIIIIIIIIHHIIIHHHHIIIIIIHIHIIIIHGIIIIIIIGIIIIIIIIIIIIIIIHHIIIIIHIIIIIIIIHIHIIIIIIIIIIIHIIIIIIIIIIIIIIIIIIIIIIIIIIIIIIHIIIIIIIIIIIIIIIIIIIIIIIIIIIIIIIIIIIIIIIIIIIIIIIIIIIIIIIIIIII<IIIIIIIIIIIIIIIHHHIIIIIIIIIIIIIIIIIIIIIIIIIIIIIIIIIIIIIIIIIIIIIIIIIIIIIIIIIIIIIIIIIIIIIIIIIIIIIIIIIIIIIIIIIIIIIIIIDDDDD
@HISEQ:969:HM2KJBCX2:2:1101:3638:94278 2:N:0:ACTATGCA
CAGGATTCGTACCCCAACTATCCCTATTAATCATTACGGTGATCCTAGAAACCAACAAAATAGAACCATGCCGTCCTATTCTATTATTCCATGCTAATGTATTCGAGCAAAAATGCCTGCTTTAAACACTCTAATTTTTTCAAGGTAAAGGTCCTGGATCCGCAAGACACCCAATTAAGGACATCAAGTTTCTCCAGAAGGTGAGAAATCAACAGAGACAGTTCATACCCCTTAAGGCATGACCATCACGTCAATCCCGAAATTCAACTACGAGCTTTTTAACTGCAACAACTTTAATATACGCTATTGGAGCTGGAATTACCGCGGCTGCTGGCACCAGACTTGCCCTCCAA
+
DBDDDHIIIIHHCHHIHHHIIIIIIIIIIIIIHIIIIGIIHHHIIIIHHIIIIIIIIIIIIHHIGIHIIIIIHGHIIIGHIIIIIHHIGIGHIHHHIFHFHCHHHIIIIIHHHIIIIIIHHHIFIIHHIIHHHHIHHHHIIIIIHIHHHHEIHHGIHHIIIIIIIIIIHHIIHIIIHIIIIIIIIHFIHHHHEIIIIIIHHEIIHIIIIIIIIIIIIIIHIIIIGIIIIIHIIIHIHIIIIIIIIIIIIIIHIIIIIIIIIIIIIHHHIIIIIIIIIIIIIIIIIIIIIIIIIIHIIIIIHIIIHHGEIIIIIIIIIIIIIIIIIIIIIIIIIIIIIIHIIIIIIIIIDDDDD
@HISEQ:969:HM2KJBCX2:2:1101:17601:93476 2:N:0:ACTATGCA
CAGGATTCGTACCCCAACTTCCCTATTAATCATTACTTCAGTCCTAGAAACCAACAAAATAGAACCGAAGTCCTAAATTATTATTCCATGCTAATGTATTCAAGGCATAAGCCTGCTTTAAACACTCTAATTTTTTCAAAGTAATAGAGCTAGATCGCGACGACAACCCAGTGAAGGGCGCCGCCGTTTTCTAGCAGGATGGCAGACACGCGCCAGCACTCACACTCGTAACCGAGGCGGGCCAGGTGCGTCAAACCAGAAATCCAACTACGAGCTTTTTAACTGCAGCAACTTTAATATACGCTATTGGAGCTGGAATTACCGCGGCTGCTGGCACCAGACTTGCCCTCCAA
+
DDDDDIIIIIIIHIIIIIIIIIIIHIIIIIIIIIIIIIIIIIIIIIIHIIIIIIIIIIHHIHHIIIHIIIIIIIIIHIIIIIIIIHIIIIGIIIIIHIIIIFHHHIIIIIIIIIIHIIIIIIIIIIIIIIIIIIIIIIIIIIIIIIHHIIIIIHIIIIIEIIIIIIIIIIIIIHIIIIIIIIIIIIIIIIHIIIIIIIIIIIIIIIIIIIIIIIIIIIIIIIIIIIIIIIIIIIIIIIIIIIIIIIIIIIIHIIIIIIIIIIIIIIIIIIIIIIIIIIIIIIIIIIIIIIIIIIIIIIIIIIIIIHHHIIIIIIIIIIIIIIIIIIIIIIIIIIIIIIIIIIIIIIIIDDDDD
@HISEQ:969:HM2KJBCX2:2:1101:18613:94409 2:N:0:ACTATGCA
CAGGATTCGTACCCCAACTATCCCTATTAATCATTACTTCAGTCCTAGAAACCAACAAAATAGAACCGAAGTCCTAAATTATTATTCCATGCTAATGTATTCAAGGCATAAGCCTGCTTTAAACACTCTAATTTTTTCAAAGTAATAGAGCTAGATCGCGACGACAACCCAGTGAAGGGCGCCGCCGTTTTCTAGCAGGATGGCAGACACGCGCCAGCACTCACACTCGTAACCGAGGCGGGCCAGGTGCGTCAAACCAGAAATCCAACTACGAGCTTTTTAACTGCAGCAACTTTAATATACGCTATTGGAGCTGGAATTACCGTGGCTGCTGGCACCAGACTTGCCCTCCAA
+
@DBDDHIIIHHFI1DGEHIIIIGGHGHHIIIHCGHFHHIIIHIHIIIGHHHHHIIIFHEHHIIHIGHHIHHIEHFGHIIHGIHHIHEHIIIFHEF@HIIIGFHEE@EHHIIHIHHFHHIIHHHIIHEGHGHIIHHGHCFFHHHHEHHGHGHHHGHHHGHHHFFHHEGHIHHADHFHIHDHIHHHIHIIHGHHHIHIHHCCHGHEIHIHIHHCIHHGH?HHEHHHGHHHHGHIIHIHHGGIHHIIHHFFAHHDCHHHHHHEHEEEIIHHEHIIIIIHHEHIHFFHHHHHGHIHG@GIIIIIIIH@GEHFFHIIIGIIHHHHFHHIIHIHEIHIGHIIIIIIIIHHHHIHE@D@@@
@HISEQ:969:HM2KJBCX2:2:1101:10453:95292 2:N:0:ACTATGCA
CAGGATTCGTACCCCAACTATCCCTATTAATCATTACGTTGTACCTAGAAACCAACAAAATAGGTTCGAACGTCCTATTTCATTATTCCATGCTAATGTATTCAAGCGTTTGCCTGCTTTAAACACTCTAATTTTTTCAAAGTAACAGTCCTGACTTCCCACAACACCAAATTAATGACATCATGGTTCATCAGAAGGGAGAAATCAACGACGCCAGTACGTACCGAAGGCACGACCGACGTATTGATCCCGAAATTCAACTACGAGCTTTTTAACTGCAACAACTTTAATATACGCTATTGGAGCTGGAATTACCGCGGCTGCTGGCACCAGACTTGCCCTCCAA
+
DDADDIIIIIIIHIIIIIIIIIIIIIIIIIIIIIIIIHIIIIIIIIIIIIIIIIIIHIIIIIIIHHIIIIIIIIGIHIIIGIIIIIIHIIIIHIHHIHIIIHHIIHHHIHHIHIIIIIIIIIIIHIIIIIIIIIIIHHIIIIIIIIHIIIHIIIIIIHIIIIIIIIIIIIIIIIIIIHIIHIIIIIHIIIIIIIIIIIIIIIHIHIIIIIIIIIIIIIIIIIIIIIIIIIIIIIIIIIIIHIHIIIIIIHHHHIIIIIIIIIIIIIIIIIIIIIIIIHIIIIIIIIIIIIIIIIIIIHIHHIIIIIIIIIIIIIIIIIIIIIIIIIIIIIIIIIIIIIIIIDDDDD
@HISEQ:969:HM2KJBCX2:2:1101:3686:95336 2:N:0:ACTATGCA
CAGGATTCGTACCCCAACTATCCCTATTAATCATTACGTCAATCCTAGAAACCAACAAAATAGGATCGAACGTCCTATTTCATTATTCCATGCTAATGTATTCAAGCGCGAGCCTGCTTTAAGCACTCTAATTTTTTCAAAGTAACAGTCCTGTTTCCCCGCAACAACAAATTAATGCCATCACGGTTCTACAAGAAGGAGGGACCAGTGAGGCCAGTGCATACCAGTGGCACGACCAACCTACTGGCCCCGAAATTCAACTACGAGCTTTTTAACTGCAACAACTTTAATATACGCTATTGGAGCTGGAATTACCGCGGCTGCTGGCACCAGACTTGCCCTCCAA
+
DDDDDIIIIIIIIHIIIIIIIIIIIIIIIIIIIIIIIIIIIIIIHIIIIHIIIIIIIGIGIIIIIIIIHIIIIIIIIIIIIIIIIIIIIIIIIHIIIIIIIIIIIIIIIIIIIIIIIIIIIIIIIIIIIIIIIIIIIIIIIIIIIIIIIHIIIIIIIIIIIIIIIIIIIIIIIIIIIIIIIIIIIIIIIIIIIIHIIIIIIIHHHIIIIIIIIIIIIIIIIHIIIIIIIIIIIIIIIIIIIII<HIIIIIIIIIIIIIIIIIIIIIIIIIIIIIIIIIIIIIIIIIIIIIIIIIIIIIIIIIIIIIIIIIIIIIIIIIIIIIIIIIIIIIIIIIIIIIIIIDDDDD
@HISEQ:969:HM2KJBCX2:2:1101:2003:95410 2:N:0:ACTATGCA
CAGGATTCGTACCCCAACTATCCCTATTAATCATTACGTCAATCCTAGAAACCAACAAAATAGGATCGAACGTCCTATTTCATTATTCCATGCTAATGTATTCAAGCGTTAGCCTGCTTTAAACACTCTAATTTTTTCAAAGTAACAGTCCTGTTTCCCTGCAACACCAAATTAATGACATTACAGTTCTTCAGAAAGGAGGAATCAGCGAAGCCAGTGCATACCAGTGGCACGACCAACCTGCTGACCCCGAAATTCAACTACGAGCTTTTTAACTGCAACAACTTTAATATACGCTATTGGAGCTGGAATTACCGCGGCTGCTGGCACCAGACTTGCCCTCCAA
+
DBDDAIIIIIIHHIIHHIIIHHIIIGGIIIIHICHHIEHIIEFGHIIIIIHHGHGHEHHIIFEFGHH=HEHIHIFIFHHC@CGG?CD@FGHHIHGHIIHHIHHHIHHHHHHCIIHHHEIIIHHHHIHEFHIIIIIIIHHHIHGHEGGHGIHIHEHHIIIHGIIIIIIIIIHHIIHIIIHHIHIIIIIIHHIIIIIIIIIIIIIIIIGIIIIIIIIIIIIIIIIIIIIIIIIIIIIIHHHIIIIHDHHHHIIIIIIIIHHIIIHIIIIIIIIIIHGIIHHIIGIHIIHIIIIIHHIIIIIHHIHIIIIIIIHIIIIIIIIIIIIIIIIIIIIIIIIIIIIIIBDDBD
@HISEQ:969:HM2KJBCX2:2:1101:12295:95435 2:N:0:ACTATGCA
CAGGATTCGTACCCCAACTATCCCTATTAATCATTACGTCGATCCTAGAAACCAACAAAATAGGGTCAAACGTCCTATTTCATTATTCCATGCTAATGTATTCAAGCGTGTGCCTGCTTTAAACACTCTAATTTTTTCAAAGTAACAGTCCTGATTCCCCATGACACCAAATTAATGACATCACAGTTCGTCAGAAGGTAGAAATCAATAATACCAGTGCATACCGGAGGCACGACCAATATATTGATCCCGAAATTCAACTACGAGCTTTTTAACTGCAACAACTTTAATATACGCTATTGGAGCTGGAATTACCGCGGCTGCTGGCACCAGACTTGCCCTCCAA
+
DDCDDIIIHIIIIIIIIIIIIIIIIIIIIIIIIIIIIIIIIIIIIIIIIIIIIIIIIIHHIIHHIHHIIIHIIHIIIIIIIIIIIIIHHHIIIIIIIHIHIIHHIHIIIIIHHIIIIIIIIIHIIIIHIIIIIIIIIIIIIIIIHIIHIIIIIIIIHHHHIIIIIIIIIIIHHIIIIIIIIIIIIIIIIIIIIIIIIIIIIIIIIIIIIIIIIIIIIIIIIIIIIIIIIIIIIIIIIIIIIIIIHHIIIIIIIIIIIIIIIIIIIIIIIIIIIIIIIHIIIIIIIIIIIIIIIIIIIIIIIIIIIIIIIIIIIIIIIIIIIIIIIIIIIIIIIIIIIIIIIDDDDD
@HISEQ:969:HM2KJBCX2:2:1101:16014:95336 2:N:0:ACTATGCA
CAGGATTCGTACCCCAACTATCCCTATTAATCATTACGTCGATCCTAGAAACCAACAAAATAGAATCAAACGTCCTATTTCATTATTCCATGCTAATGTATTCAAGCGCGAGCCTGCTTTAAACACTCTAATTTTTTCAAAGTAACAGTCCTGATTTCCCACGACACCAAATTAATGACATCGTGGTTCGTCAGAAGGTAGGAATCAATTTGACCAGTACGTACCGAGGCACGACCGATCAACTGATCCCGAAATTCAACTACGAGCTTTTTAACTGCAACAACTTTAATATACGCTATTGGAGCTGGAATTACCGCGGCTGCTGGCACCAGACTTGCCCTCCAA
+
@DDDDIIHGHIICEHHIIIIIIIIIHIIHIIFHHHGHHIIIIIHIHIIIIHHIIIIIIIIIIIIIIHHHIIIIIIIIIEHCEHIIIIIIIIGIGFHHIIIIGHHIHHHIIIIHHIIGHHHHEHIIIHIIIIHHIIIIHEIIHGHHGIIIIIHIIIIIHHHHHIIIHIIIIIIIIIIIGEHHHHHHGHIIHHIIIIIIHHHH?IIIIIIIHIHIIHHHHHIIHIIIIIIIIIIIIIIHEHHIHFHIHHHHGCHHHEIIHIIIIHIHIHHIIIIIIIIHIIIHIHHHGHIIHHHIIIHHHIIIIIIIIIIIIIHIIIIIIIIIIIHHHIIIIIIIIIIIIIIDDDDD
@HISEQ:969:HM2KJBCX2:2:1101:21146:96224 2:N:0:ACTATGCA
CAGGATTCGTACCCCAACTATCCCTATTAATCATTACGGTGATTCAGAAACCAACAAAATAGGATCAAACGTCCTATTTCATTATTCCATGCTAATGTATTCAAGCGTTAGCCTGCTTTAAACACTCTAATTTTTTCAAAGTAACAGTCCTGTTTCCCTGCAACACCAAATTAATGACATTACAGTTCTTCAAGAAGGAGGAACCAGTAAAGCCAGTACATACCAGAGGCACGACCAACCTACTAATCCCGAAATTCAACTACGAGCTTTTTAACTGCAACAACTTTAATATACGCTATTGGAGCTGGAATTACCGCGGCTGCTGGCACCAGACTTGCCCTCCAA
+
?D@@D1<1<<F1<GGE@HHIEGHC?CFFGGG1F1CCFED<DE11<CFEHE?FGH0GC<CGHCGHGCGCGC0<100D1D<<<<<CG11<<CF?FCE@DC@CF<CD@FHCDAE1EHFIHHGC@HHHGFBFE?DF1GC91<<GE<1F<FCF@EH1GHHHCFGHDFHHEFEGCEHHHG?GGFFFHGGFEEHIHHECFCCFHGFFHG<0HCHHHHIH;CGHDDEECC=C?FHECECCEDHED<FED<:CG/HFFFC@1HDD<10?CCHG@G@HHE@C1CIIHIHGHFCD1FEHEHDDHHFGEHHHFGFEHIIIHIIHIDDDHIHIHEIIIIIIHH@HCGHIGIIIDDDD?
@HISEQ:969:HM2KJBCX2:2:1101:13300:96063 2:N:0:ACTATGCA
CAGGATTCGTACCCCAACTATCCCTATTAATCATTACGTCAATCCTAGAAACCAACAAAATAGGATCAAACGTCCTATTTCATTATTCCATGCTAATGTATTCAAGCGTTAGCCTGCTTTAAACACTCTAATTTTTTCAAAGTAACAGTCCTGTTTCCCTGCAACACCAAATTAATGACATTACAGTTCTTCAAGAAGGAGGAACCAGTAAAGCCAGTACATACCAGAGGCACGACCAACTTACTAATCCCGAAATTCAACTACGAGCTTTTTAACTGCAACAACTTTAATATACGCTATTGGAGCTGGAATTACCGCGGCTGCTGGCACCAGACTTGCCCTCCAA
+
DDDDDIIIIIIIHIIIIIIIIIIIIIIIIIIIIIIIIHIIIHIIIIIEHIIIIIIIIIHIIIHHIIIIIHIIIGHIIIIIHEHIHHHHIHHIIHCHIHIHHIIIIGHIIIIIIHIIIIIIIIIIIIIHHIHHIIHIHHHIIIIIIIIIIIIIIIIIIIIIHIIIIIIIIIHHHIHIIIHIIIIIIIIIIIHIIIIIIHIHIIIIIIIIIIIIIHHIIIIIIIIIIIIIIIIIIIIIIIIIIIIHHIIIIIIIIIIFHIIIGIHIIIIIIIIIHIIIIIIIIIIIIIIIIIIIIIIIIIIIIIIIIIIIIIIIIIIIIIIIIIIIIIIIIIIIIIIIIIIIIDDDDD
@HISEQ:969:HM2KJBCX2:2:1101:4783:96048 2:N:0:ACTATGCA
CAGGATTCGTACCCCAACTATCCCTATAATCATTACGTTGATCCTAGAAACCAACAAAATAGAATCGAACGTCCTATTTCATTATTCCATGCTAATGTATTCAAGCGCGTGCCTGCTTTAAACACTCTAATTTTTTCAAAGTAACAGTCCTGACTCCCCACAACATCAAATTAATGACATCATGATTCATCAGAAGGGAGAAATCAATGACATTAGTACGTACCGAAGGCACGACCGACGTATTGATCCCGAAATTCAACTACGAGCTTTTTAACTGCAACAACTTTAATATACGCTATTGGAGCTGGAATTACCGCGGCTGCTGGCACCAGACTTGCCCTCCAA
+
DDDDDIIIIIIIIIIIIIIIIIIIIIIIIIIIIIIIIIIIIIIIIIIIIIIIIIIIIHIIIIHIIIIIGIGIIIIIIHIHIHIIIIIIIIGHIIIIHHHHHHHIIIHIIHIIIIIIIHIIIHHHIIIIIIIIIIIIIIIIIIIIIIIIHHIIIIHIIIIIHIHHFEIIIIHHIIIIIIHHIIIIIIIIIIIIIIIIIIIHIIIIIIIIIIIIIIIIIIIIIIIIIHHHIHHIIIIIIIIIIHHHIIIHHIHIIIIIIIIIHHIIIIIIIIIIIIIIIIIIIIIIIIIIIIIIIIIIIIIIIIIIIIIIIIIIIIIIIIIIIIIIIIIIIIIIIIIIIIIIDDDDD
@HISEQ:969:HM2KJBCX2:2:1101:13277:96294 2:N:0:ACTATGCA
CAGGATTCGTACCCCAACTATCCCTATTAATCATTACTTCAGTCCTAGAAACCAACAAAATAGAACCGAAGTCCTAAATTATTATTCCATGCTAATGTATTCAAGGCATAAGCCTGCTTTAAACACTCTAATTTTTTCAAAGTAATAGAGCTAGATCGCGACGACAACCCAGTGAAGGGCGCCGCCGTTTTCTAGCAGGATGGCAGACACGCGCCAGCACTCACACTCGTAACCGAGGCGGGCCAGGTGCGTCAAACCAGAAATCCAACTACGAGCTTTTAACTGCAGCAACTTTAATATACGCTATTGGAGCTGGAATTACCGCGGCTGCTGGCACCAGACTTGCCCTCCAA
+
DDDDDIIIIIIIIIIIIIIIIIIIIIIIIIIIIIIIIIIIIIIIIIIIIIIHIIIIIIIHIIHIIIIIIIIFHIIIIIIIIIIIIIIEHIIHIIIIIIIIIGHIHIHIIIIIIIIIIIIIIIIIIIIIIIHIHIHHHIHIIHIIIIIIIIIIHIIIIIHHHIIIIIIIGIIIIIIIIIIIHGIIIIIIIIIIIIIIIIIHIIIIIIIIIIIIIIIIIHIIIIIIIIIIIIIIIIIIIIIIIIIHIIIIIIIIIIIIIIIIIIIIIIIIIIHIIIIIIIIIIIIIIIIIIIIIIIIIIIIIIIIIIIHHIIIIIIIIIIIIIIIIIIIIIIIIIIIIIIIIIIIIIIIIDDDDD
@HISEQ:969:HM2KJBCX2:2:1101:16026:96685 2:N:0:AATATGCA
CAGGATTCGTACCCCAACTATCCCTATTAATCATTACCTCATGCTCCGAAAACGAACAAAATAGAACTAAGGTCCTATTCCATTATTCCATGCACCACTATTCAGGCTGAGACGCCTGCTTTGAGCACTCTAATTTTTTCAAAGTAAAAGTTCCAGCCACTCTAGACACTCAGTGAAGAGCACATAGAGCGAACTAGACATTGATTAGGACAGGAGAACAGTACAGCCCATCGGGAGACCGTTCGTCCACGTCCGCTGATCCAACTACGAGCGTTTTAACCGCAACAACTATATTATATACTATTGGAGCTGGAATTACCGCGGATTCTGGCACCAGACTTGCCCTCCAA
+
0D000<11<<D1D11<D0111111<1<1111<DG1DCCG@1<D11<<0C0//1/<</<<11<@1G??F1111C@G11<FFH1C11<1FECCG1<1<<1D1<11:1F&<EHEHC.<6<<CE<?E@CGEFCCCGA<6<CB@DG<1@DGCC1A<1EAD61FD1CF11<C@EHBCCCC<0<@FHG<@#<2;<D<//CH;<<@/<D@5:0/<0CC0CCGC:0<00ED<0C<0D0<0<<1<<00C<C/<BC0<0</C///G<<1<11<C<10</<0C/1C<1</0/C@?D<1F<<11D11<<1111H?HG?@F11<1@ECFE/DHCEED<111CEGEHG@D1D<EE@=DEHD@00<
@HISEQ:969:HM2KJBCX2:2:1101:17396:95862 2:N:0:ACTATGCA
CAGGATTCGTACCCCAACTATCCCTATTAATCATTACTTCAGTCCTAGAAACCAACAAAATAGAACCGAAGTCCTAAATTATTATTCCATGCTAATGTATTCAAGGCATAAGCCTGCTTTAAACACTCTAATTTTTTCAAAGTAATAGAGCTAGATCGCGACGACAACCCAGTGAAGGGCGCCGCCGTTTTCTAGCAGGATGGCAGACACGCGCCAGCACTCACACTCGTAACCGAGGCGGGCCAGGTGCGTCAAACCAGAAATCCAACTACGAGCTTTTTAACTGCAGCAACTTTAATATACGCTATTGGAGCTGGAATTACCGCGGCTGCTGGCACCAGACTTGCCCTCCAA
+
DBD@@FHFHEGHHFHEHHIHHHHHIHEHHGIIIHIIIHHIHCH?HHHIHIIIIIIGIIHIIECHFH?HHHEHCHHEH?EHIIIIIIIHICHHHHIHIIHIEFHIIHHGHIIIIIGIIIIGHHIIIIIIEHIHHFHHEFFEFHHHHIIIIIIHHHHHHIGCHIHGHHHIHHEE/HCGIIDCCDEHIHIIHIHHHHGHHIGIIHIIHHEHHIHHHGCHHHHGIIIHEHEIHHHHHIIIHIIIIHHHHHIHIIIHGIHIGIIHIHIHGIIHEFIIIIHIIIHGEHHIIIIHIIHHEHGIHIIIIIIIIHHFHIIIIIIIHIIIIIIIGIIHIIIHIIHEIHHGIIHHIGIIIDDDDD
@HISEQ:969:HM2KJBCX2:2:1101:19471:97266 2:N:0:ACTATGCA
CAGGATTCGTACCCAACTATCCCTATTAATCATTACGTCGATCCTAGAAACCAACAAAATAGGGTAAAACGTCCTATTTCATTATTCCATGCTAATGTATTCAAGCGTGTGCCTGCTTTAAACACTCTAATTTTTTCAAAGTAACGGTCCTGATTCCCCATGACACCAAATTAATGACATCACAGTTCGTCAGAAGGTAGAAATCAATAATACCAGTGCATACCAGAGGCACGACCAATATATTGATCCCGAAATTCAACTACGAGCTTTTTAACTGCAACAACTTTAATATACGCTATTGGAGCTGGAATTACCGCGGCTGCTGGCACCAGACTTGCCCTCCAA
+
DC?DAIE1D1<<<DFGH@<1<1<1CHE1<F@C<1F@<<CHDC1<GC?11C<<CC0C<1DEHGE?<1<CC@H<1<0C11CFHH@@HEG1<D<G1CC@?GDEG@DHDHIEGEDHEG?DFCBHGGHC@HEDEFH@HC@EG@HHEFC8CH0G@GHHF9CHEFCEFFHHGEIHHE@EHHHEHEEEHHF@CC@=@8HIIHIHFFIHHD8GFGGCDD1GC;GIHHGGGFGEHHH3GIHHHHCFHGGBHH?EFEC<HCCEG<H@GEC1CCEEHGIIIHHH@EGECIHHGD1EFEHGHHGCHIHHHHCCHHGIIIIIIHHHHDIHIIIHIHEHE?HGHG?FCE?EGIHC0DDBD
@HISEQ:969:HM2KJBCX2:2:1101:8282:97448 2:N:0:ACTATGCA
CAGGATTCGTACCCCAACTATCCCTATTAATCATTACGGTGATCCTAGAAACCAACAAAATAGAACCATGCCGTCCTATTCTATTATTCCATGCTAATGTATTCGAGCAAAAATGCCTGCTTTAAACACTCTAATTTTTTCAAGGTAAAGGTCCTGGATCCGCAAGACACCCAATAAAGGACATCAAGTTTCTCCAGAAGGTGAGAAATCAACAGTAACAGTTCATACCCCTTAAGGCATGACCGTCACGTCAATCCCGAAATTCAACTACGAGCTTTTTAACTGCAACAACTTTAATATACGCTATTGGAGCTGGAATTACCGCGGCTGCTGGCACCAGACTTGCCCTCCAA
+
<00001<<<FCC11E@GGHC@EFEE?FCGC11C1FEGHFC?C@@CFHF@GHC<C1EH@HHEE1DGI<DCHII/</<D<1<<CFEHHHCFH@G1FHHHHIHICF1EFHHHHF@DGFEGHEHHFHHH@HFHFHHHHGHFHGDFHIIIIHHHEFEEGGFHFC?HFGIHHDG7<DGHIHGGHHFIIHIHIHGIHEIIIIHHHIIIHHHIII;HEHHHHIHHFGAHHCGEE@IHHHHIIHIGIIHEGIIIIIHHHEGIHHD?GCHHHHHIIIHGHHFIHHHGFCIHFHIIIIIIIIHHEIGCG@HCHHEGHHHFF?HIHIHHHIDIIHIHHHFHIHEIIIIIIIHEGIHGIHIDDDCD
@HISEQ:969:HM2KJBCX2:2:1101:8727:98323 2:N:0:ACTATGCA
CAGGATTCGTACCCCAACTATCCCTATTAATCATTACGTCGATCCTAGAAACCAACAAAATAGAATCAAACGTCCTATTTCATTATTCCATGCTAATGTATTCAAGCGCGAGCCTGCTTTAAACACTCTAATTTTTTCAAAGTAACAGTCCTGATTTCCCACGACACCAAATTAATGACATCGTGGTTCGTCAGAAGGTAGGAATCAATTTGACCAGTACGTACCGAGGCACGACCGATCAACTGATCCCGAAATTCAACTACGAGCTTTTTAACTGCAACAACTTTAATATACGCTATTGGAGCTGGAATTACCGCGGCTGCTGGCACCAGACTTGCCCTCCAA
+
DDDDDIIIIIIIIIIIIIIIIIIIIIIIHIIIHIIIIIIIIIIIIIIIIIIIIIIIHIIFHHIHIIHIIIIIIIIIHIIIIIIHHHIHIIIIGIIIIIIIIHIIIIIIIIIIIIIIIIHIIHHHIIIIIIIIIIIHIIIIIIIIIIIIHIIIIIIIIIIIIIIIIIIIIIIIIIIIIHIIIIIIIIIHIIIIIIIIIIIIIIIIIIIIIIIIIIIIIIIIIIIIIIIIIHIIIHIIHIIIIHHIHIIIIIIIIIIIIIIIIIIGIIIIIIIIIIIIIIIIIIIIHHIIIIIIHIIIIIIIIIIIIIIIIIIIIIIIIIIIIIIIIIIIIIIIIIIIIIIIDDDDD
@HISEQ:969:HM2KJBCX2:2:1101:10847:98807 2:N:0:ACTATGCA
CAGGATTCGTACCCCAACTATCCCTATTAATCATTACTTCAGTCCTAGAAACCAACAAAATAGAACCGAAGTCCTAAATTATTATTCCATGCTAATGTATTCAAGGCATAAGCCTGCTTTAAACACTCTAATTTTTTCAAAGTAATAGAGCTAGATCGCGACGACAACCCAGTGAAGGGCGCCGCCGTTTTCTAGCAGGATGGCAGACACGCGCCAGCACTCACACTCGTAACCGAGGCGGGCCAGGTGCGTCAAACCAGAAATCCAACTACGAGCTTTTTAACTGCAGCAACTTTAATATACGCTATTGGAGCTGGAATTACCGCGGCTGCTGGCACCAGACTTGCCCTCCAA
+
DDA?@HHHGHHHEGHHIIIIIFEEGHHGHIHIFHIIIIGIHHHHIIIIGHHIIHIIIIIHHHHCHIIIHHEEEHIIEHIHIHIIIHIHHHHHHIHHHHIIHGHHHEHHHIIHHICHIHHIIHIHIIGHHIEHHHEHHHIIGHGHHHH8HHHHIIHIHHHIHIHCIIHEGIHIIIH?H5DFIIIHIIHIIIIHCHHHI@HFIIIIIHHEHIIIIIHHIIHHIIIIIIIIIIHHGH=HDIIIHEHFHIHHIHHHGHHIIIIHIIIHE@EGIIIHHHIIIHIIIHHIIIHEHHIIHIIIHIHEIIIHIIHHHIIIIIIIIHIIIIIHHIIHIHIHHEGHIIIIIIIIIGIGIDDDDA
@HISEQ:969:HM2KJBCX2:2:1101:10652:98567 2:N:0:ACTATGCA
CAGGATTCGTACCCCAACTATCCCTATTAATCATTACGGTGATCCTAGAAACCAACAAAATAGAATCATGCCGTCCTATTTCATTATTCCATGCTAATCTATTCAAGCATAAAGCCTGCTTTAAACACTCTAATTTTTTCAAAGTAACAGTCCTAGCTTCCTATTACACCTAATGAAAGGCATAATAGTTCACTAGAAGGTGGAGATTAACAGCTACCAGTACATGTCCGAAAACACGACCGATATGCCAATCCCGAAATTCAACTACGAGCTTTTTAACTGCAACAACTTTAATATACGCTATTGGAGCTGGAATTACCGCGGCTGCTGGCACCAGACTTGCCCTCCAA
+
DDBADIIIIIIIIIIIIIIIIIIIIIIIIHIIIIIHIIIIIIIIIIIIIIIHHIIIIHHIIIHIIIIIIHEHHIIGIIIIIIIIIIIIIIIIIIIHIIIIIIHIIIHIIIIIIIIIIIIIIIIIIIIIIIIIIIIHIIIIIIIIIIIIIIHFIIIHIHHIIIHIIIIIIIIIIHIIIIIIIIIIIIIIHIIIHIIIIIIIIIIIIIIIIIIIIIIIIIIIIIHHIIIIIIIIIIIIIIIIIIIIIIIIHIIIIIIIIIIIIIIIIIIIIIIIIIIIIIIIIIIIIIIIIIIIIIIIIIIIIIIHIIIIIIIIIIIIIIIIIIIIIIIIIIIIIIIIIIIIIIIIIDDDDD
@HISEQ:969:HM2KJBCX2:2:1101:14730:99090 2:N:0:ACTATGCA
CAGGATTCGTACCCCAACTATCCCTATTAATCATTACGGTGATCCTAGAAACCAACAAAATAGAACCATGCCGTCCTATTCTATTATTCCATGCTAATGTATTCGAGCAAAAATGCCTGCTTTAAACACTCTAATTTTTTCAAGGTAAAGGTCCTGGATCCGCAAGACACCCAATTAAGGACATCAAGTTTCTCCAGAAGGTGAGAAATCAACAGCAACAGTTCATACCCCTTAAGGCACGACCATTACGTCAATCCCGAAATTCAACTACGAGCTTTTTAACTGCAACAACTTTAATATACGCTATTGGAGCTGGAATTACCGCGGCTGCTGGCACCAGACTTGCCCTCCAA
+
@BBDDHIIIIHHHIHIHIHIIFF@CGIGIEGGHFHHHGHIHHH@CEGHHIIHHIIIHEHIHIHIHIEHIIFFCGDHHHIHHCHHHIEFH@HH1?DFFHE<FEGEHIHHIHHHIIHHHIHIIIIHHHHHIIIHIHHHHEHIHHHHHGHFHHHEHGIIIIHIHIIIHGEGHHHHIIIIIIIIHHHHHHGIHIIIHEHFG@HHHHIIIIHEIIIIIIHHHFFIIIIIIIIIIGIHIIHHIHHIIHHHIHGHHIGDIIHDHHHEEHIIHHHIIHHC@IIIIIHHFCHIIIHHHIIIHIIIIHHHEIGIIIIIIHIGHIIIIIIIIIIHDHFIIIIIIIIIHIHGIIIHIGIHDD@D@
@HISEQ:969:HM2KJBCX2:2:1101:14255:98973 2:N:0:ACTATGCA
CAGGATTCGTACCCCAACTATCCCTATTAATCATTACGTCGATCCTAGAAACCAACAAAATAGAATCAAACGTCCTATTTCGTTATTCCATGCTAATGTATTCAAGCGTGAGCCTGCTTTAAACACTCTAATTTTTTCAAAGTAACAGTCCTGATTCCCCATGACACCAAATTAATGACATCATGGTTCGTCAGAAGGTAGGAATCAATAATACCAGTACGTACAATAGCACGACCAATAAATTAATCCCGAAATTCAACTACGAGCTTTTTAACTGCAACAACTTTAATATACGCTATTGGAGCTGGAATTACCGCGGCTGCTGGCACCAGACTTGCCCTCCA
+
DB@@D@CHE<CFHCGGHEEGHIIEGHH?GHIHHCCFHHEHH?@GHIHEHHHIHHHCHEHICHICHCHHIHIHFFHEHHEHE@FHHF?H@HI?GHHHHGGFEHHHIGHIHEIGGIHIIHIIHHHHEHHIHHHEFHHHHHGCHHEFEHHIIHIHHHHHIIIIHHHHHHEIHG?ECIIHGIIIIIIIHHHIIHHIIIIIHIHIIIHHHHHHIHHHHIHHHHGIIIH==HHHDHEHGIHIIIIIIIIIIIIIIHHIHHEHIIIIIHIHGHGIIIGIIHHHIIHIHIIIHHHIIIHDIIIIHIIIIHIIIIIIIIIIIIIIIHIIIIIIIIGIIIIIHGHHIIIDDBBD
@HISEQ:969:HM2KJBCX2:2:1101:6392:98149 2:N:0:ACTATGCA
CAGGATTCGTACCCAACTATCCCTATTAATCATTACGGTGGTCCTAGAAACCAACAAAATAGAACCACAACGACCTATTCTATTATTCCATGCTAATCTATTCAAGCAAATGCCTGCTTTAAACACTCTAATTTTTTCAAGGTAATGGTCCTGGCTCCCCGGCACACCCAATAAAGGACATACTGGTTCACCAGAAGGTGGACCCGACACAGGACAGTACTCGCCAAAGACGGACCGCCCGGCCAGGCCTAAAATTCAACTACGAGCTTTTTAACTGCAACAACTTTAATATACGCTATTGGAGCTGGAATTACCGCGGCTGCTGGCACCAGACTTGCCCTCCAA
+
@@D?@1D1DDCE11<E0<D<FEHHEHI@<@<<CD<F10<10<<<DGH?GH11<DHHH?1C@CHH11<<GH0<1</<FEH11<C<1111<111<1D@1<@C1<?HH1GFE@GDHF@CCFB1GDEFHEHCEEG1C?EGEHG?81D6<D@G1E<AE=E1DEIHEIHEDHHHEHHHHHHHFGHEEGHIHHG?H:HG?HFHHCDIDIHHHHHIHHHHHCHCHIBHHDH@C<1<CF?DCE??HIFDFHHDHF@<1BDFEC1EHEHFHHHGC1HHH?ECHEFHIIHHHHHFHCIIHGC@CHEFEHGHHEIIHEHFEHC<CCIIHHEHHIHIIHHFHHGGCEHHCF@1D0DD0
@HISEQ:969:HM2KJBCX2:2:1101:5739:99331 2:N:0:ACTATGCA
CAGGATTCGTACCCCAACTATCCCTATTAATCATTACGTCGATCCTAGAAACCAACAAAATAGAATCAAACGTCCTATTTCATTATTCCATGCTAATGTATTCAAGCGCGAGCCTGCTTTAAACACTCTAATTTTTTCAAAGTAACAGTCCTGATTTCCCACGACACCAAATTAATGACATCGTGGTTCGTCAGAAGGTAGGAATCAATTTGACCAGTACGTACCGAGGCACGACCGATCAACTGATCCCGAAATTCAACTACGAGCTTTTTAACTGCAACAACTTTAATATACGCTATTGGAGCTGGAATTACCGCGGCTGCTGGCACCAGACTTGCCCTCCAA
+
DDADBHHHHHICGE?GE=1CHECEHFIIIIIHGHIEHEHHIGIHDHHHCHEE@G<EEC1FHHECEEHIFEHG@CEEHHH?HHIHGHH@?GH@FHHHEGGHIHHHIIHFHHHHCHHHIDGFE?HHGFFHHHHFHGGHHF1GIIIHHIIHGHFGHEHIIHEHIHHHHHCHGECIIIIIIIIIIGHFIIIIIIIHHIHHHIFIIHHFG6<FIIGHFCGIHIIIIHEEDFIHHHHHIIIIHIIHHHFGIIIHIIIIHEHIIHHIIHIIIHIIIIHHHEIIHGHHHFGHEGHHIIIIIHHHHFHIIIIHHEFHHHIIIIIIIHGIIGIIIIIHHHCHIIIIIIHIBBDAD
@HISEQ:969:HM2KJBCX2:2:1101:2155:99421 2:N:0:ACTATGCA
CAGGATTCGTACCCCAACTATCCCTATTAATCATTACATCGGTCCGTAAACCATCAAAATAGAACCAATGTCCTATTCCATTATCCCATGCTAATGTATTCAAGGCAAAACGCCTGCTTTGAACACTCTATTTTTCTCAAAGTAAACTATCGGAATCCCATGAGCACTTAATGAAAAGTACCCATGTTCCTCCGAAGTACATGGCCAGCATTATCGCATGCGCATGACCGTGAGGCCACGGACGCTCAATGCCAACCAAGACTCAGACTACGAGCTTTTTAACTGCAACAACTTTAATATACGCTATTGGAGCTGGAATTACCGCGGCTGCTGGCACCAGACTTGCCCTCCAA
+
0DD@@HHICHIIHFHEEHHHHIEEHEHHI?HHHHFHHHCH@ECGEIHHEHHIH?HH?E1FH?H@FEHH1FFHHHIIHIHEHHIHFHIIFCGHI@HHHIIIG<D<DDGEHHH<<BHGBHC<@@EHGHIEHHFHHFHIGFGEH&DHBHGHE?H06?HGHHHHIHHHE?9GHHFG@HIHF@GBCFHGGHFGECGHGHG@F@FHCE0EIIIHHEHHEECHGDGCCHEIHC1DGHHDCAHC1</BHIHFHHFD<<</DC<1C<D<<CG<1<<1E<C<<@HCGIHHHHGGC1G@GD<<11EHFCCCE/?GCHGGEHEGC1GF@1HHFC<DCCC<GD<1@<E<1HEHHIIHECE@DDDD<
@HISEQ:969:HM2KJBCX2:2:1101:21241:98893 2:N:0:ACTATGCA
CAGGATTCGTACCCCAACTATCCCTATTAATCATTACTTCAGTCCTAGAAACCAACAAAATAGAACCGAAGTCCTAAATTATTATTCCATGCTAATGTATTCAAGGCATAAGCCTGCTTTAAACACTCTAATTTTTTCAAAGTAATAGAGCTAGATCGCGACGACAACCCAGTGAAGGGCGCCGCCGTTTTCTAGCAGGATGGCAGACACGCGCCAGCACTCACACTCGTAACCGAGGCGGGCCAGGTGCGTCAAACCAGAAATCCAACTACGAGCTTTTTAACTGCAGCAACTTTAATATACGCTATTGGAGCTGGAATTACCGCGGCTGCTGGCACCAAACTTGCCCTCCAA
+
DDDBCHHHHIHCGEHGHHHIHIIIHIIIIIHIIHIIHGHIHHFEHHHHIHIHHIIHIIGIIIIHHFHHHIH1CEHHIIHHHHHHHEHFHCH??FHFECFD1<DGIGIIIIHHGCIIHHEFGHHIHIHHIHHHGIIHIHHIIIHGIHHHFIIHHHIEHHHEHHHHHDEHHEGHHGFHHHGIGIIHIHIHHHIHHHHIHIHEHHHHHHHHHIHIIIIIIIIIIIHHGIIIIIIHIIHHIIIIHIIIIIIGIIHHEIHHIIHIIHIIIIIIIIHIIHIHHIIIHHHIIHHHHIIIIIIHIIIIIIIIIIHIIIIIIIIIIIIIIIIIIIIIHIIIIIIIIIIIHHIIIIIIIDDDDD
@HISEQ:969:HM2KJBCX2:2:1101:5584:99650 2:N:0:ACTATGCA
CAGGATTCGTACCCCAACTATCCCTATTAATCATTACTTCAGTCCTAGAAACCAACAAAATAGAACCGAAGTCCTAAATTATTATTCCATGCTAATGTATTCAAGGCATAAGCCTGCTTTAAACACTCTAATTTTTTCAAAGTAATAGAGCTAGATCGCGACGACAACCCAGTGAAGGGCGCCGCCGTTTTCTAGCAGGATGGCAGACACGCGCCAGCACTCACACTCGTAACCGAGGCGGGCCAGGTGCGTCAAACCAGAAATCCAACTACGAGCTTTTTAACTGCAGCAACTTTAATATACGCTATTGGAGCTGGAATTACCGCGGCTGCTGGCACCAGACTTGCCCTCCAA
+
DDDDDIIIHIIIIIIIIIIIHIIIIIIIIIIIIIIIHIIIIIIIIIIIIIIIIIIIIIHHIIIIIIHIIIIIIIIHIIIIIIIIIHIIIIIIIIIIIIIIIHHHIHIIIIIIIIIIIIIIIIIIIIIIIIIIIIIIIHHHIIIIHIIIIIIIIIHIHIIIIIIIIIIHIIIIIIHIIIHIIIIIIIIIIIHHGIIIIIIIIIIIIIIIIIIIIIHIHIIIHIIIHIHIIIHIIIIIIIIIIIIIGIIIIHIHGIIIHIIIIIIIIIIIIIHIIIIIIIIIIIIIIIIIIIHIIIIIIIIIIIIIIHHDHIIIIIIIIIIIGIIIIIIIIIIIIIIIIIIIIIIIIHIIIDDDDD
@HISEQ:969:HM2KJBCX2:2:1101:4322:99930 2:N:0:ACTATGCA
CAGGATTCGTACCCCAACTATCCCTATTAATCATTACGGTGATCCTAGAAACCAACAAAATAGAACCATGCCGTCCTATTCTATTATTCCATGCTAATGTATTCGAGCAAAAATGCCTGCTTTAAACACTCTAATTTTTTCAAGGTAAAGGTCCTGGATCCGCAAGACACCCAATAAAGGACATCAAGTTTCTCCAGAAGGTGAGAAATCAACAGTAACAGTTCATACCCCTTAAGGCATGACCATCACGTCAATCCCGAAATTCAACTACGAGCTTTTTAACTGCAACAACTTTAATATACGCTATTGGAGCTGGAATTACCGCGGCTGCTGGCACCAGACTTGCCCTCCAA
+
DDDCDIIIIIIIIIIIIIIIIIIIIIIIIIIIIIIIIIIIIIIIIIIIIIIIIIHIEHHIIIIIIIIIIEHGHIIHIHIIIIIIIGIIIIIIHHIGIIIIIHHIIIIHIIIHIIIIHIIIIIIIHIIIIIIIIHHIIIIIHIIIIIIIIIIIIIIIIIIIIIIIIIHIIIHIIHIIIIIHIIIIIIIIIIIIIIIIIIIIIIIIIIIIIHIIIIIHIIIIIIIIIIIIIIIIIIIIIIHIIIIIIIIIHIIHIIIIHIIIIIIIIIIIIIIIIIIIIIIIIIIIIIIIIIIIIIIIIIIIIIIIIIIIIIIIIIIIIIIIIIIIIIIIIIIIIIIIIIIIIIIIIIIIDDDDD
@HISEQ:969:HM2KJBCX2:2:1101:6420:100621 2:N:0:ACTATGCA
CAGGATTCGTACCCCAACTATCCCTATTAATCATTACGTCGATCCTAGAAACCAACAAAATAGGGTCAAACGTCCTATTTCATTATTCCATGCTAATGTATTCAAGCGCGAGCCTGCTTTAAACACTCTAATTTTTTCAAAGTAACAGTCCTGATTCCCCGCCACACCAACTGAATGGCATGACAGTTCTTCAGAAGGGAGAAACCAGTGACACCAGTGCATACCAAAGGCACGACCAGCGTACTGATCTCGAAATTCAACTACGAGCTTTTTAACTGCAACAACTTTAATATACGCTATTGGAGCTGGAATTACCGCGGCTGCTGGCACCAGACTTGCC
+
BB0D@1F@H<CF1F1<<CC<1C<@<CCFH?HEHEE@HG11/<DGDHHHEGFG1CFH?CEHH?@EH<C<D<CH1CC<1<11<1D1CCCHF11<CEHEEIHHF8CCEHICD/G<<EEHG@<1@GGEFHIEFGFEHHHEHHCGFGEEDFHEHHC7CH0FHCHIIHHECCGCIHHGC@IIIIIIHIEFHGHE?GCHGHEHHF@GIIHHEHHH?IHHHFHHGGHHFCHHHGCCC0@DHHHHEEADHHHHHHG@HHIHCHHHHHHHGIHECIHEHG@EHCCHH@1HHD1HHEG1CCCHHCCHHHHIIIHHHHEHIIHEDCHHHHGEECHE?HFHHEHIHHEBDD0@
@HISEQ:969:HM2KJBCX2:2:1101:15740:100421 2:N:0:ACTATGCA
CAGGATTCGTACCTCAACTATCCCTATTAATCATTACGGTGATCCTAGAAACCAACAAAATAGAACCATGCCGTCCTATTCTATTATTCCATGCTAATGTATACGAGCAAAAATGCCTGCTTTAAACACTCTAATTTTTTCAAGGTAAAGGTCCTGGATCCGCAAGACACCCAATTAAGGACATCAAGTTTCTCCAGAAGGTGAGAAATCAACAGCGACAGTTCATACCCCTTAAGGCATGACCATCACGTCAATCCCGAAATTCAACTACGAGCTTTTTAACTGCAACAACTTTAATATACGCTATTGGAGCTGGAATTACCGCGGCTGCTGGCACCAGACTTGCCCTCCAA
+
DCDDDIIIIIIII?GHIIIIIIIIIHIIIIIIIIIIIIIIIIIIIHIIIIHIHIIIIIIIIIHFFHHIIGIIIIIHIFHHHIIIIIIIIIHHIHIIIHIHIH1HHHIIIHIIIIHIIIIIIIIGIIIIGIIIIIIHIIHHIHIIIIIIIIHIIIHGIIIIIIIIIIIGHHIIIIIIIIIHHHIIIIIIIIHHHHIHHIIIIHIIHIIIIIIIIHIIIIHIIIH=IHIIIIIIIIIIIIIIHHGIIIIIIHHFIIIIIIIIIIIIIIIIIIIIIIIIHIHIIIIIIIIIIIIIIIIIIHDIGIHIIIIIIIIIIIIHIIIHIIIIIIIIIIIIIIIIIIIIHIHGHIIIDDDDD
@HISEQ:969:HM2KJBCX2:2:1101:20907:99296 2:N:0:ACTATGCA
CAGGATTCGTACCCCAACTATCCCTATTAATCATTACGGTGATCCTAGAAACCAACGAAATAGAATCAGTCCGTCCTATTTCATTATTCCATGCTAATGTATTCAGACGATAGTCTGCTTTAAACACTCTAATTTTTTCAAAGTAACAGTCCTGATTTCCCATCACACCAAATAAATGGCATGAAAGTTCCTCAGAAGGTAGAGATCCATCTCACCAGTACAGACAATTAAGCCTGACCAATGGGTAGACCCCGAAGTTCAACTACGAGCTTTTTAACTGCAACAACTTTAATATACGCTATTGGAGCTGGAATTACCGCGGCTGCTGGCACCAGACTTGCCCTCCAA
+
@DD@DCHHHIEGHIIIIIIIIIIIIIIHIIGIIHCFEEEHHGHHHHGHIHHHIIIIHIGIIICHIHIIHIHHHFHHHIIIIGIIIHIHHHHHHHHIEFHHHHFHGIHHHIIHHHIIHHHIIIIIHFHIIIGIHHIIIIHFGIHHHHIIIIIIIHHHHHHGIHIIIIIIIIIIHGGHHIIIHIIIIIIIIIIIIHIIHIIHIIHIIIHIHHIIIGIGIIIIIIIHIHIIIHHIIIIHHIIHIIIIHGDE?IIIIIIIIIIIHHEEIIIHIIIIIIIIIIIIIIIIIIIIIIIIIHHEIIIIIIIIIIIIIIHEIIIIIIIHIIIIIIIIIIIIHHHHIIHIIIIDDDDD
@HISEQ:969:HM2KJBCX2:2:1101:2505:101301 2:N:0:ACTATGCA
CAGGATTCGTACCCCAACTATCCCTATTAATCATTACTTCAGTCCTAGAAACCAACAAAATAGAACCGAAGTCCTAAATTATTATTCCATGCTAATGTATTCAAGGCATAAGCCTGCTTTAAACACTCTAATTTTTTCAAAGTAATAGAGCTAGATCGCGACGACAACCCAGTGAAGGGCGCCGCCGTTTTCTAGCAGGATGGCAGACACGCGCCAGCACTCACACTCGTAACCGAGGCGGGCCAGGTGCGTCAAACCAGAAATCCAACTACGAGCTTTTTAACTGCAGCAACTTTAATATACGCTATTGGAGCTGGAATTACCGCGGCTGCTGGCACCAGACTTGCCCTCCAA
+
DDDDDIIIIIIIIIIIIIIIIIIIIIIIIIIIIIIIIIIIIIIIIIHIHIIIIIIIIIGHHIHIIIIIIIIIIHIIIIIIIIIHIIIIIHIHIIGHIIHHIGHHIHIIIIIIIIIIIIIIIIIIIIIIIIIIIIIIIIIHHIIIIIIIIIIIIIIIIIIIIIIIIIIIIIIIIIIIIIIIIIIIIIIIIIIIIIIIIIIIGHIIIIIIIIIIIHIHHIIIIIIIHHIIIIIIIIIIIIIIIIIIIIIIIIIIHIIIIIIIIIIIIIIIIIIIIIIIIIIIIIIIIIIIIIIIIIIIIIIIIIIIIIIHHIIIIIIIIIIIIIIIIIIIIIIIIIIIIIIIIIIIIIIIIDDDDD
@HISEQ:969:HM2KJBCX2:2:1101:15912:100764 2:N:0:ACTATGCA
CAGGATTCGTACCCCAACTATCCCTATTAATCATTACATCGATCCTAGAAACCAACAAAATAGAATCGGATGTCCTATTTCATTATTCCATGCTAATGTATTCAAGCGTGAGCCTGCTTTAAACACTCTAATTTTTTCAAGGTAACAGTCCTAATTCCCCGTAACACCAAATTAATGGCATTACGGTTCTTTAGAAGGTGAGAAATCAATGATAACAGTGCATACCAACGGCATGACCGAAATATTGATCCCGAAATTCAACTACGAGCTTTTTAACTGCAACAACTTTAATATACGCTATTGGAGCTGGAATTACCGCGGCTGCTGGCACCAGACTTGCCCTCCAA
+
DDDDCIHIHIIIIHIGIIIIIIIIIIIIIIIIGHIIIIIIIIIIIIIIIIIHIHIIIHHHHIIIIIIHHHHIFFHHHIIGIIHIIIIHFHIHEHIHIHHIHIHIHHHHHIHHIIIIHHIIIIIIIIIIIIHIIHIHHHHHIGIIIIIIIIIHHHHIIHHHIHIIIIIIIIIIIIIIIIHHIIIIHHHHIHIIIIIIIIHHIIIIIIIGIIIIIIIIIIIIIIIHHIHGHIIIIIIIIIIIHHHGIHIIHHHIIIIIHIIIIIIIIIHIIIIIIIIIHIIIIIIIIIIHIIIIIIIIIIIIIIIIIIIIIIIIIGIIIIIIIIIIIIIIIIIIHHHHIIIIIIDCDDD
@HISEQ:969:HM2KJBCX2:2:1102:15493:2313 2:N:0:ACTATGCA
CAGGATTCGTACCCCAACTATCCCTATTAATCATTACGTCAATCCTAGAAACCAACAAAATAGGATCAAACGTCCTATTTCATTATTCCATGCTAATGTATTCAAGCGTTAGCCTGCTTTAAACACTCTAATTTTTTCAAAGTAACAGTCCTGTTTCCCTGCAACACCAAATTAATGGCATTACAGTTCTTCAGAAAGGAGGAATCAGCGAAGCCAGTGCATACCAGTGGCACGACCAACCTGCTGACCCCGAAATTCAACTACGAGCTTTTTAACTGCAACAACTTTAATATACGCTATTGGAGCTGGAATTACCGCGGCTGCTGGCACCAGACTTGCCCTCCAA
+
DDDDDIIIIIIIIIIIIIIIIIIIIIIIIIIIIIIIIIIIIIIIIIIIIIIIIIIIIIIIIIIIIIIIIIIIHIIIIIIIIIIIIIIHGIHHIIIIIIIIIIIHIHIHHHIIIIIIIIIIIIIIIIIIIIIIIIIIIIIIIIIIIIIIIIIIIIIIIIHIIIIIIIIIIIIHIIIIIIIIIIIIIIIIIIIIIIIIIIIHIIIIIIIIIIIIIGIIIIIIIIIIIIIIIIIIIIIIIIIIIIIIIIIIIIIIIIIIIIIIIIIIIIIIIIIIIIIIIIIIIIIIIIIIIIIIIIIIIIIIIIIIIIIIIIIIIIIIIIIIIIIIIIIIIIIIIIIIIIIIIDDDDD
@HISEQ:969:HM2KJBCX2:2:1102:7342:2284 2:N:0:ACTATGCA
CAGGATTCGTACCCCAACTATCCCTATTAATCATTACGTCGATCCTAGAAACCAACAAAATAGAATCAAACGTCCTATTTCGTTATTCCATGCTAATGTATTCAAGCGTGAGCCTGCTTTAAACACTCTAATTTTTTCAAAGTAACAGTCCTGATTCCCCATGACACCAAATTAATGACATCATGGTTCGTCAGAAGGTAGGAATCAATAATACCAGTACGTACAATAGCACGACCAATAAATTAATCCCGAAATTCAACTACGAGCTTTTTAACTGCAACAACTTTAATATACGCTATTGGAGCTGGAATTACCGCGGCTGCTGGCACCAGACTTGCCCTCCAA
+
DDDDDIIIIIIIIIIIIIIIIIIIIIIIIIIIIIIIIIIIHHHIIIIIIIIIIIIIIIIIIIIIIIIIIIIIIIIIIIIIIIIIIIIIIIIIIIIIIIIIIIIIIIIIIIIIIIIIIIIIIIIIIIIHIIIIIIIIIIIIIIIIIIIIIIIIIIIIIIIIIIIIIIIIIIIHIIIIIIIHIIIIIIIIIIIIIIIIIIIIIIIIIIIIIIIIIIIIIIIIIIIIIIIIIIIIIIIIIIIIIIIIIIIIIIIIIIIIIIIIIIIIIIIIIIIIIIIIIIIIIIIIIIIIIIIIIIIIIIIIIIIIIIIIIIIIIIIIIIIIIIIIIIIIIIIIIIIIIIIIDDDDD
@HISEQ:969:HM2KJBCX2:2:1102:17220:2811 2:N:0:ACTATGCA
CAGGATTCGTACCCAACTATCCCTATTAATCATTACGGCGGTCCTAGAAACCAACAAAATAGAACCGCACGTCCTATTCTATTATTCCATGCTAATGTATCCGAGCAAAGGCCTGCTTTGAACACTCTAATTTTCTCAAAGTAAAAGTCCTGGTTCCCCGACACGGCCAGTGAAGGCCATGCGGCTCCCCAGAAGGAAAGGCCCGGCCGGACCAGTGCACGCGGTGAGGCGGACCGGCCAGCCAGGCCCAAGGTTCAACTACGAGCTTTTTAACTGCAACAACTTTAATATACGCTATTGGAGCTGGAATTACCGCGGCTGCTGGCACCAGACTTGCCCTCCAA
+
DDDDDIIIIIIIIIIIHIIHGIH1DHHHIIIHIHIIIIIIIIHDHIGHHHHIIIIHFHHIIHIIIIIGHIIGEHGHIIIIEHHHHIIIIIIFIHHIIIIHIHIIIHHHIIHIIIIHIIHIIHIIIHIIIIHHIIHHIIIIIHHIHIIHIHGEHHIIIIIIIIGIIIHHGIHIIIIIIHIIIHHIIHIHIIIIHEIIIIIIIGIIIIIIIIIIIIIIIIIIIIIHIIIIIIIIIIIIIIIIHHIIIHEIIIIIGIIIIIIIIIIIHIIIHIIGIIIIIIIIHGH@HIIIIIHHIIIIIIIIIIIIIIIIHGIIIIIIIIIIIIIIIIIIIIIIIIIIIIIDDDDD
@HISEQ:969:HM2KJBCX2:2:1102:15942:3433 2:N:0:ACTATGCA
CAGGATTCGTACCCCAACTATCCCTATTAATCATTACGTCAATCCTAGAAACCAACAAAATAGGATCGAACGTCCTATTTCATTATTCCATGCTAATGTATTCAAGCGTAGCCTGCTTTAAACACTCTAATTTTTTCAAAGTAACAGTCCTGTTTCCCTGCAACACCAAATTAATGGCATTACAGTTCTTCAGAAAGGAGGAATCAGCGAAGCCAGTGCATACCAGTGGCACGACCAACCTGCTGACCCCGAAATTCAACTACGAGCTTTTTAACTGCAACAACTTTAATATACGCTATTGGAGCTGGAATTACCGCGGCTGCTGGCACCAGACTTGCCCTCCAA
+
DDDDDIIIIIIIIIIIIIIIIIIIIIIIIIIIIIIIIIIIIIIIIIIIIIIIIHHIIHHIIIHHIIIIIIIIIIHIEHIIIIHIIIIIIIIIIIIIIIIHHHHIIIIIIIIIIHIIHIIIIIIIHHHHIGIIIIIIIIHIIIIIHIIIIIIIIHIIIHHHIIIIIIHIIHGHHIIHIIIIIIIIHHHIIIIIIIIIIIIIIIIIIIIIIIIIIIIIIIIIIIIIIIIIIIIIIIHIIIHIIIHFIIIIIIIIIIIHHIIIIIIIIIIIIIIIIIHIIIIIIIIIIHHIIIIIIIIIIIIIIIIIIIIIIIIIIIHIIIIIIIIIIIIIIIIIIIIIIIIIDDDDD
@HISEQ:969:HM2KJBCX2:2:1102:4769:3058 2:N:0:ACTATGCA
CAGGATTCGTACCCCAACTATCCCTATTAATCATTACGTCGATCCTAGAAACCAACAAAATAGAATCAAACGTCCTATTTCATTATTCCATGCTGATGTATTCAAGCGCGAGCCTGCTTTAAACACTCTAATTTTTTCAAAGTAACGGTCCTGATTCCCCATGACACCAAATTAATGACATCATGGTTCTTCAGAAGGGAGAAATCAAAATTGCCAGTACGTACCGAGGCACGACCAACAAATTGATCTCGAAATTCAACTACGAGCTTTTTAACTGCAACAACTTTAATATACGCTATTGGAGCTGGAATTACCGCGGCTGCTGGCACCAGACTTGCCCTCCAA
+
DDDDDIIHHIIIHIIIHIIIIIHIIIIIIIIIIIIIIIIIGIIIIIIIIIIIGIIIIIIIIIIIIIIIHIHIIIIIIIIIIGIIHIIIIIIIGIIHIIIIIIIIHIIHIEHHDHIIIIIIIHIIIIIIIIHHIIIIIIIIIIIIIHHHHHIIIIIIIIIIIIIIHIIIIIIIIHHIIIIIHIIIIIIIIIIIIIIIIIIIHIIIHIIIHGIIIIIIIIIIIIIIIIIIIIIHHIIHIIIIIIIIIIIIIIIIIIIIIIHIIIIIIIIIIIIIIIIIIIIIIIIIIIIIIIIIIIIIIIIIIIIIIIIIIIIIIIIIIIIIIIIIIIIIIIIIIIIIIIIIDDDDD
@HISEQ:969:HM2KJBCX2:2:1102:8056:3268 2:N:0:ACTATGCA
CAGGATTCGTACCCCAACTATCCCTATTAATCATTACGTCGATCCTAGAAACCAACAAAATAGGGTCAAACGTCCTATTTCATTATTCCATGCTAATGTATTCAAGCGTGAGCCTGCTTTAAACACTCTAATTTTTTCAAAGTAACAGTCCTGATTCCCCGCGACACCAAATTAATGACATCACGGATCTTCAGAAGGGAGAAACCAGTGACACCAGTGCATACCAAAGGCATGACCAGCGTACTGATCCCGAAATTCAACTACGAGCTTTTTAACTGCAACAACTTTAATATACGCTATTGGAGCTGGAATTACCGCGGCTGCTGGCACCAGACTTGCCCTCCAA
+
DDDDCIIIIIIIIIIIIIIIIIIIIIIIIIIIIIIIIIIIIHIIIIIIIIIIIIIIIIIGIHIIIIIIIIIIHIIIIIIIIIIIIIIIIIIIIIIIIIIIIIIIIHIIIIIIIIIIIIIIHHIIIIIIIIIIIIIIHIIIIIIIIIIHIIHIIIIHIIIIIIIIIIIIIIIHIIIIIIIIIIIIIIHIIIIIIIIIIIIIIIHIIIIIIIIIIIIIIIIIIIIHIIIIIIIIIIIIIIIIIIHIHIIIIIIIIIIIIIIIIHIIIIIIIIIIIIIIIIIIIIIHIIIIIIIIIIIIHIIIIIIIIIIIIIIIIIIIIIIIIIIIIIIIIIIIIIIIIIIIIDDDDD
@HISEQ:969:HM2KJBCX2:2:1102:18182:3662 2:N:0:ACTATGCA
CAGGATTCGTACCCAACTATCCCTATTAATCATTACGGTGATCCTAGAAACCAACAAAATAGAACAATGCCGTCCTATTTTATTATTCCATGCTAATATATTCAGGCACTAGCCTGCTTTGAGCACTCTAATTTTTTCAAGGTAATAGTCCTGCTTCCCCAACGCACCAAGTGAATGGCATGCTGGTTATTCAGAAGGTAAGAACCCACCACACCAGTACGGACAGTGAAGCCCGACCGATGGACAGATTCCGAAATTCAACTACGAGCTTTTTAACTGCAACAACTTTAATATACGCTATTGGAGCTGGAATTACCGCGGCTGCTGGCACCAGACTTGCCCTCCAA
+
@D<0DGH?@HFHIHEH0CFH@@ECH1CG1DFGHEGFGE<<EC@1FEC?GFHCEC=E@C1@C11D11<C<11/<CH=1<<DEC1<FE1<1<GFHFCC1F@CHFGGD@CDF?G5EG@@16?GFEEHF?F1B<FEHHEDHF8DG@EHHHHIHECGE@AC*<HE<1HB<EA.CCEHCHHEHEFFHHFFD?IIHIEFHFHHCEHHEHHHD0GH@ECF<HEHG1C=HHFGCHHHFDDDA?CH@CHCEB1CF<<CHG/IHFHHHHHIHC=C=F@?IIIHFC?CIIHEIHFCC1EEHECFEIHIHCEGHEGEE?IHF1EHHCCCF/?G?IH?HG1EHHFCHCCEHHECECB@@B@
@HISEQ:969:HM2KJBCX2:2:1102:9013:4070 2:N:0:ACTATGCA
CAGGATTCGTACCCCAACTATCCCTATTAATCATTACGGTGATCCTAGAAACCAACAAAATAGAACCATGCCGTCCTATTCTATTATTCCATGCTAATGTATTCGAGCAAAAATGCCTGCTTTAAACACTCTAATTTTTTCAAGGTAAAGGTCCTGGATCCGCAAGACACCCAATAAAGGACATCAAGTTTCTCCAGAAGGTGAGAAATCAACTGTAACAGTTCATACCCCTTAAGGCATGACCATCACGTCAATCCCGAAATTCAACTACGAGCTTTTTAACTGCAACAACTTTAATATACGCTATTGGAGCTGGAATTACCGCGGCTGCTGGCACCAGACTTGCCCTCCA
+
DDDDDIIIIIIIIIIIIHIIIIIIIIIHIIIIIIIIIIIIIIIIIIIIIIIIHHIIIIHHHIHHHIIIIHIGIIIIHIIIIHHIIHIIGHIHGHIIIIIIIGHHIIHHIIIIIIIIIIIIIIIIHIIIIIIIIIIIIIIIIIIHIIIIIHHIHHHHHIHHEHHHIIIIIHEHIIIIIIIIIGIIIIIIIIHIIIIIIIIIIIHIIIIIIIIIIIIIIIIIIIHHIIIIIIIHIIIIHIIIIIIIIIIIIIHIIIIIIIIIIIIIIIIIIIIIIIIIIIIIIIIIIHIIIIIIGIIIIIIIIIIIIIIIIIIIIIIIIIIIIIIIIIIIIIIIIIIIIIIIIIIIIIIDDDDD
@HISEQ:969:HM2KJBCX2:2:1102:19519:4362 2:N:0:ACTATGCA
CAGGATTCGTACCCCAACTATCCCTATTAATCATTACGTCAATCCTAGAAACCAACAAAATAGGATCGAACGTCCTATTTCATTATTCCATGCTAATGTATTCAAGCGTTAGCCTGCTTTAAACACTCTAATTTTTTCAAAGTAACAGTCCTGTTTCCCTGCAACACCAAATTAATGACATTACAGTTCTTCAAGAAGGAGGAATCAGTAAAGCCAGTACATACCATTGGCACGACCAACCTACTGACCCCGAAATTCAACTACGAGCTTTTTAACTGCAACAACTTTAATATACGCTATTGGAGCTGGAATTACCGCGGCTGCTGGCACCAGACTTGCCCTCCAA
+
DDDDDIIIIIIIIIIIIIIIIIIIIIIIIIIIIIIIHIIIIIIIIIIIIIIIIHIIHIIIIIIIHIIIIIIIIIHIIIIIIHIIIIIHIIIHIIIIHIIIIGIIIIIIIIIIHIIIIIIIIGIIIIIIHIIIIIIIIHHIIHIIIIIHIIIHIHIIHIHHGIIIHIIIIIHHIIHIIIIHHIIIIIIHIIHIIIIIIIIHHHIIIIIIIIIIIIIIHHIIHHIIIIIIIIIIIIIIIIIIHIHGHIIIIIIIIIIHEIIIIHIIIIIIIIIIIIIIIIIIIIIIIIHIIIHHIIIIIHIIIIIIIIIIHIIIIIIIIIIIIIIIIIIIIIIIIIIIIIIIIDDDDD
@HISEQ:969:HM2KJBCX2:2:1102:5481:4942 2:N:0:ACTATGCA
CAGGATTCGTACCCCAACTATCCCTATTAATCATTACATCGGTCCGTAAACCATCAAAATAGAACCAATGTCCTATTTCATTATCCCATGCTAATGTATTCAAGGCAAAAACGCCTGCTTTGAACACTCTATTTTTCTCAAAGTAAACTATCGGAATCCCCTGAGCACTTAGTGAAAAGTACCAAAACATGTTCCTCCGAAGTACATGGCCAACATTCTCGCATGCGCATGACCGTGAGGCCACGGACGCTCGAATATCAACCAAGACTCAGACTACGAGCTTTTTAACTGCAACAACTTTAATATACGCTATTGGAGCTGGAATTACCGCGGCTGCTGGCACCAGACTTGCCCTCCAA
+
DDDDDIIIIIIIIIIHIIIIIIIIIIIIIIIIIIIHIHIIIIIIIIHIIIIIIIIIIIIIHIIIIHHIIGHHHIIIIIIIIHIIHIIIIIIIHIIIIIIIIGEHHHIIEHGHIIIIIIIIIHHHHIIIIIHIIIIIIIIIIIIIIIIIIIHIIHHIIHII$IIIIIIIIIIIIIIIIIIIIIIIIIIIIIIHHIIIIIHIIIIIIIIIIIIIIIIIIIIIIIIIIIIIIIIIIIIIIIIIIIIIIIIIIIIIIIIIHHIIIIIIIHGIIIIIIIHIIIIIIIIIIHIIIIIIIIIIIIIIIIIIIIIIIIIIIIIIIIIIIIIIIIIIIIIIIIIIIIIIIIIIIIIIIIIIIIDDDDD
@HISEQ:969:HM2KJBCX2:2:1102:15435:4970 2:N:0:ACTATGCA
CAGGATTCGTACCCCAACTATCCCTATTAATCATTACGGCGGTCCTATTTTGTTGGTTTCTAGGACCGCACGTCCTATTCTATTATTCCATGCTAACGTATTCGAGCAAAGGCCTGCTTTGAACACTCTAATTTTTTCAAAGTAAAAGTCCTGGTCCCCAACACACCCAGTGAAGGGCATGCGGTTCTCCAGAAGAGAAGGCCCGGCCGGACAAGTGCACGCGGTGAGGCGGACCTGCCAGCCAGGCCAAAGGTTCAACTACGAGCTTTTTAACTGCAACAACTTTAATATACGCTATTGGAGCTGGAATTACCGCGGCTGCTGGCACCAGACTTGCCCTCCAA
+
DDDBDHIIIIIIHHHIIIIIIIHIIIIHHHHHIIIIII=HIIHIIHHIIIIIHHHHHHIIIIHEHHHIIIIIG1EHIIIIIIIIHHIIHIIHIIHIIIIIIHIIIHIHIIIHHHIIIHIHEIHHIIIIHHHIIHHIHHHIIIIIIIHHHHIIIIIIIIIIHHIHHIHIIIHHEIIIIHIIIIHIIHFGHIIIHIIIIFIHHIIIIIIHIIIIIIIIIIHIIIIIIIIIIHIIIIHHIIIIIHEHIIHHIIIHIIIIIIHIIHEIHIIIIIIIHIIIIIIHFIIIIIIIIIIIIIIIIHIIIIIIIIHIHIIIIIIIIIIIIIHGIIIIIIIIGIIGIIIDDDDD
@HISEQ:969:HM2KJBCX2:2:1102:19118:6195 2:N:0:ACTATGCA
CAGGATTCGTACCCAACTATCCCTATTAATCATTACTTTGGTCCTCAAACCAACAAAATAAAACCAAAGTCCTATTCTATTATTCCATGCTAATGTATCCAAGCAAACGCCTGCTTTGAACACTCTAATTTATTCAAAGTAAACCCTTGGAGTCCTGCTGTTGCAGGCCCCCAAGTATAGGGAAACCCCGAAAAGTACTTGCAACGCAAGACCAGTCGGACAATCCCGAAGTTCGACTACGAGCTTTTTAACTGCAACAACTTTAATATACGCTATTGGAGCTGGAATTACCGCGGCTGCTGGCACCAGACTTGCCCTCCAA
+
AADDDHHHIIII?<CGHHHHCHGGHIIE@EGHEHII@DHEHHICGHIIIHGHHIHH?GHH?@E?@<FCGHEEHIICHFHEHGHGFF@G@HCH8FFHIHFHEC8EHHHIHGHHGHHF@FGHIFEHHGGFCC@GHBCHHHGFFHIIEHHBC(CECCADGH@FHGECEHHFCC?HHHHHI?C0DCGCDFC#C:HH=HF@GD<C?EFCHFEF@<GCHCFEHCGC<@?<IHHFGH@ED<1EECIHIHCHGCEIHFIHEHEHG?IHHHHHHDCIIHHHHE@1HHF@CHG1H?HHHHIHHHHHF1EECEECC?HE@HC@HHCFHD0<B<
@HISEQ:969:HM2KJBCX2:2:1102:16014:6052 2:N:0:ACTATGCA
CAGGATTCGTACCCCAACTATCCCTATTAATCATTACGTCGATCCTAGAAACCAACAAAATAGAATCAAACGTCCTATTTCATTATTCCATGCTAATGTATTCAAGGCATAAGCCTGCTTTAAACACTCTAATTTTTTCAAAGTAATAGAGCTAGATCGCGACGACAACCCAGTGAAGGGCGCCGCCGTTTTCTAGCAGGATGGCAGACACGCGCCAGCACTCACACTCGTAACCGAGGCGGGCCAGGTGCGTCAAACCAGAAATCCAACTACGAGCTTTTTAACTGCAACAACTTTAATATACGCTATTGGAGCTGGAATTACCGCGGCTGCTGGCACCAGACTTGCCCTCCAA
+
DDDDDIIIIIIIIIIIIIIIIIIIIIIIIIIIIIIIIIIIIHIIIIIIIIIHHIIIIIIIIIIHIIIIIHIIIIIIHIHIIIIIIIIHIIIIIIIIHIIIIFHIHIIIIIIIIIHIIIIIIIIHIFIIIIIIHIIHIIIHIHHHHIIIIIIIHIIIIIHIIHIIIHIHIHIIIIIHHIHIIIIIIIIIIIIHIIIIIIIIIIIIIIIIIIIIIIIHIHIIIIIIIIHHIIHIIIIIIIIIIIIIIIIIIIIHHHIHHIIIIIIIHIIIIIIHHIIIIIIIIIIIIIIIIIIIHHIHIIIIIHHIIIHHIIIIIIIIIIIIIIIIIIIIIIIIIIIIIIIIIIIIIIIIIIDDDDD
@HISEQ:969:HM2KJBCX2:2:1102:6378:6556 2:N:0:ACTATGCA
CAGGATTCGTACCCCAACTATCCCTATTAATCATTACTTCAGTCCTAGAAACCAACAAAATAGAACCGAAGTCCTAAATTATTATTCCATGCTAATGTATTCAAGGCATAAGCCTGCTTTAAACACTCTAATTTTTTCAAAGTAATAGAGCTAGATCGCGACGACAACCCAGTGAAGGGCGCCGCCGTTTTCTAGCAGGATGGCAGACACGCGCCAGCACTCACACTCGTAACCGAGGCGGGCCAGGTGCGTCAAACCAGAAATCCAACTACGAGCTTTTTAACTGCAGCAACTTTAATATACGCTATTGGAGCTGGAATTACCGCGGCTGCTGGCACCAGACTTGCCCTCCAA
+
DDDDCIIIIIIIIIIHIIIGIIHIIIIIIIIIIIIIIIIHIIIIIIIIIGHHIIIIIIIGIIHEHIIHHIHEFHIIHHHIHIIIIIIHIIIHIIIIEHHIIFEHGHHIIIIIIIIIHIIIIHIIIIIIIIIIIHHIIIIIIIIIIIIIIIIIIIIIIIIHHIIIIIIIIIIIIIIIIHIIHHHIIIIIHIIIIIHIIIIIIIIIIIIIIIIIIIIIIIIIIIIIIIIIIIIIIIHIIIIIIIIIIIIIIIIHEHG@IIIIIIIIIIIIIIHIIIIIIIIIIIIIIIIIIIIIIIIIIIIIIIIIIIIHHIIIIIIIIIIIIIIIIIIIIIIIIIIIIIIIIIIIIIIIIDDDDD
@HISEQ:969:HM2KJBCX2:2:1102:8015:6575 2:N:0:ACTATGCA
CAGGATTCGTACCCCAACTATCCCTATTAATCATTACTTCAGTCCTAGAAACCAACAAAATAGAACCGAAGTCCTAAATTATTATTCCATGCTAATGTATTCAAGGCATAAGCCTGCTTTAAACACTCTAATTTTTTCAAAGTAATAGAGCTAGATCGCGACGACAACCCAGTGAAGGGCGCCGCCGTTTTCTAGCAGGATGGCAGACACGCGCCAGCACTCACACTCGTAACCGAGGCGGGCCAGGTGCGTCAAACCAGAAATCCAACTACGAGCTTTTTAACTGCAGCAACTTTAATATACGCTATTGGAGCTGGAATTACCGCGGCTGCTGGCACCAGACTTGCCCTCCAA
+
BDDDDIIHGIHIIIIHGIIIIIIIHIIHHHIIIIHHIHHIIIIIIHHIIIIIIIHIIHHHIIIFHIIIIDHCEHIHIIIIIIHIIIIIHIHIHIIIIIHIIFHHHHHHIHHIHHIHIIIHHIIIIHIIIHHGIIIHHIIIIIHIHIIHHHHHHHIHHGGHIIIIIIIIIIIIIIGIIIIIIIIIIIIIIIIIIIIIIIIIIIIIIHIIIIIIIIIIIIIIHIIHIHHFIHIIIH=IIIIIIIIIIIIIIIIIHIIIHIIIIIIIIIIIIIIIIHIIIIIIIIIIHIIIIIIIIIIIIIIIIIIIIIIIHIIIIIIIIIIIIIIIIIIIIIIIIIIIIIIIIIIIIIIIIDDDDD
@HISEQ:969:HM2KJBCX2:2:1102:18714:5875 2:N:0:ACTATGCA
CAGGATTCGTACCCCAACTATCCCTATTAATCATTACGGTGATCCTAGAAACCAACAAAATAGAACCATGCCGTCCTATTTTATTATTCCATGCTAATCTATTCAAGCACAAGCCTGCTTTAAGCACTCTAATTTTTTCAAGGTAATAGCTCTGCTTCCCCAACGCACTAACTTAATAGCATGATGGTTATTCAGAAGGTAGGAATTCATCAGGCCAGTACGGACAGTGAAGCCCGACCAACCGACAAACTCCGAAATTCAACTACGAGCTTTTTAACTGCAACAACTTTAATATACGCTATTGGAGCTGGAATTACCGCGGCTGCTGGCACCAGACTTGCCCTCCAA
+
DDDDDIIIIIIHIIIIIIIIIIIIIIIIIIIIIIIIIIIIIIIIIIIIIIIIIIIIIHIIIIHHIIIHIIIIHHIIIIIIIIIIIIIIIIIIGIIIIIIIIHHFHIHIIIIIIIHIIIIIIIIIIIIIIIIIIIIIIIIIIIIIIIIIIIIIIIIIHIIIIIIIIIIIIIHIIIIIIIIIIIIIIIIIHHIIHIIIIIIIIIHIIIIIIIIIIIIIIIIIIIIIIIIIIIIIIIIIIIIIIIIIIHHIIIIIIIIIIIIIIIIIIIIIIIIIIIIIHIIIIIIIIIIIIIIIIIIIIIIIIIIIIIIIIIIIIIIIIIIIIIIIIIIIIIIIIIIIIIIIIIIDDDDD
@HISEQ:969:HM2KJBCX2:2:1102:10864:7096 2:N:0:ACTATGCA
CAGGATTCGTACCCAACTATCCCTATTAATCATTACGGTGATCCTAGAAACCAACAAAATAGAACCATGCCGTCCTATTCTATTATTCCATGCTAATGTATTCGAGCAAAAATGCCTGCTTTAAACACTCTAATTTTTTCAAGGTAAAGGTCCTGGATCCGCAAGACACCCAATAAAGGACATCAAGTTTCTCCAGAAGGTGAGAAATCAACAGTAACAGTTCATACCCCTTAAGGCATGACCATCACGTCAATCCCGAAATTCAACTACGAGCTTTTTAACTGCAACAACTTTAATATACGCTATTGGAGCTGGAATTACCGCGGCTGCTGGCACCAGACTTGCCCTCCAA
+
DDDCDIIIIIIIIIIIIIIIIIIIHIIIIIIIIIIIIHIIIIIIIIIIIIIHHHHIIHHIIHHHIIGIIIIIIIIIHHIGHHIIGIIIEHEHHHIHIIIIHGHIHHHHHIIIIIIIHIHHHIHIIIHGIIIIIIHIIIIIIIIIIIIIIIIIIIIIHHIIIIIIIIHIHIIIHIIIHIIIIIIIIIIIIHIIIIIIIIIIIIHIIIIIIIIIIIIIIIIHIGIIIIIIIHIIIIIIIIIIIIIIIIIIIHGIHHIIIIIIIIIIIIIIIIIIIIIIIIIIIIIIIIIIIIIIIIIIIIIIIIIIIIIIIIIIIIIIIIHIIIIIIIIIIIIIIIIIIIIIIIIIIIIDDDDD
@HISEQ:969:HM2KJBCX2:2:1102:11450:7406 2:N:0:ACTATGCA
CAGGATTCGTACCCCAACTATCCCTATTAATCATTACGTCGATCCTAGAAACCAACAAAATAGGTTCGATCGTCCTATTTCGTTATTCCATGCTAATGTATTCAAGCGCGAGCCTGCTTTAAGCACTCTAATTTTTTCAAAGTAACAGTCCTGTTTCCCCGCAACAACAAATTAATGCCATCACGGTTTTACAAGAAGGAGGGACCAGTGAGGCCAGTGCATACCAGTGGCACGACCAACCTACTGGCCCCGAAATTCAACTACGAGCTTTTTAACTGCAACAACTTTAATATACGCTATTGGAGCTGGAATTACCGCGGCTGCTGGCACCAGACTTGCCCTCCAA
+
DDDDDIIIIIIIIIIIIIIIIIIIIIIIIIIIIIIIIIHIIIIIIIIIIIIIIHIIIHIIIIIIHIIIIIIIGHHIIIIIIHIIIIIIIIIIIIIIIIIIIHIIIIIIIIIIIIIIIIIIIIHIIIIIIIIIIIIIIIIIIIIIHHIIIIIIIIIIIIHIIIIIIIIIIIIIIHIIIIIIIIIIIIIIIHIIIIIIIIIIIIIIIIIIIIIIIIGIIIIIIIIHIIIIIIIIIIIIIIIIIIIIHIIHIIIIHIIIIIIIHHHHIHIIIIIIIIHIIIIGIIIIIIIIIIIHIHIIIIIIIIIIIHIIIIIIIIIIIHIIHIIIIIIIIIIIIIIIIIIIIDDDDD
@HISEQ:969:HM2KJBCX2:2:1102:2135:7811 2:N:0:ACTATGCA
CAGGATTCGTACCCCAACTATCCCTATTAATCATTACGGTGATCCTAGAAACCAACAAAATAGAACCATGCCGTCCTATTCTATTATTCCATGCTAATGTATTCGAGCAAAAATGCCTGCTTTAAACACTCTAATTTTTTCAAGGTAAAGGTCCTGGATCCGCAAGACACCCAATTAAGGACATCAAGTTTCTCCAGAAGGTGAGAAATCAACAGCGACAGTTCATACCCCTTAAGGCATGACCATCACGTCAATCCCGAAATTCAACTACGAGCTTTTTAACTGCAACAACTTTAATATACGCTATTGGAGCTGGAATTACCGCGGCTGCTGGCACCAGACTTGCCCTCCAA
+
DDBBDEHIIIHHHIIIIIIIIIIIIIIIIIIIIIHIIHHHFEHGIIIIIIIIIIIIIIIIIIFHHIHIIIII?HHHHEHHEHIIIIIHEFHHHHIIGIGHHHHHHHIIIHHIIIIGIIIHHIHIHHGHHIHHHGHGHHHIHHIHIHIIIHGGHHGHIIIHHIIHIHIIIHHIHHIHIIIIHHHHHIIIHHHIIIIIHIIIIIIHHIIIHHHIIHHHHIIIIIIIIHIIIIIIIIIHHHHIIIIIIIIIIIHHIIHIIIIIIIIIIIIIIIIIIIIIIIIIIIIIIIIIIIIIIIIIIIIIHIIIIIIIIIIIIIIIIIIIIIIIIIIIIIIIIIIIIIIIIIIIIIIIDDDDD
@HISEQ:969:HM2KJBCX2:2:1102:2893:7755 2:N:0:ACTATGCA
CAGGATTCGTACCCCAACTATCCCTATTAATCATTACGTCGATCCTAGAAACCAACAAAATAGAATCAAACGTCCTATTTCATTATTCCACGCTAATGTATTCAAGCGTGCGCCTACTTTAAACACTCTAATTTTTTCAAAGTAACAGTCCTGATTCCCCACGACACCAAATTAATGACATCGTGGTTCTTCAGAAGGTAGGAACCAATAATGCCAGTGCGTACCGAAGCATGACCGACAATTTGATCCCGAAATTCAACTACGAACTTTTTAACTGCAACAACTTTAATATACGCTATTAGAGCTGGAATTACCGCAGCTGCTGGCACCAGACTTGCCCTCCAA
+
DDDDDIIIIIIIIIIIIIIIIIIIIIIIIIIIHIIIIIIIIIIIIIIIIIIIIIIIIIIHIIIIIIIIHIHHHHHIGIIIIIIIIIIHHIGHIIIIIIIIIHHIIIIIIIIIIIIIIIIIIIIIHIIIIIIIIIIIIIIHIIIIIIHIHIIHHIIIIIIIHHHIIIIIIIIIIIIIIIIIIIIIIIIIIIIIIIIIIIIIIIIHHIIIIIHIIIIIIIIIIIIIIIIIIIIIIHIIIIIIIIIIIIIIIIHIIIIIIIIIHH@IIIIIIIIIIIIIIIIIIHHIIIIIIIIIIIIIIIIIIIIIIIIHIIIIIIIIIIIIIIIIIIIIIIIIIIIIIIIIDDDDD
@HISEQ:969:HM2KJBCX2:2:1102:6601:8184 2:N:0:ACTATGCA
CAGGATTCGTACCCCAACTATCCCTATTAATCATTACTTCAGTCCTAGAAACCAACAAAATAGAACCGAAGTCCTAAATTATTATTCCATGCTAATGTATTCAAGGCATAAGCCTGCTTTAAACACTCTAATTTTTTCAAAGTAATAGAGCTAGATCGCGACGACAACCCAGTGAAGGGCGCCGCCGTTTTCTAGCAGGATGGCAGACACGCGCCAGCACTCACACTCGTAACCGAGGCGGGCCAGGTGCGTCAAACCAGAAATCCAACTACGAGCTTTTTAACTGCAGCAACTTTAATATACGCTATTGGAGCTGGAATTACCGCGGCTGCTGGCACCAGACTTGCCCTCCAA
+
BDDDDIIIIIIIIIIIIIIIIIIIIIIIIIIIIIIIIIIIIIIIIIIIIIIIIIIIIIHIIIIHIIIIHHHIIIIIHIIIIIIIIIIIIIIIIIHIHIIHH?FHHHIIIIIIIHIIIIIIIIIIHIIIIIIIIIIIHIIIIIIIIIIIIHIHIIIIIIIIHIIIIIIIHIIIIIIIIIIIIIIIIIHHGHIIHIIIIIIIIIIIIIIIIIIIIIIIIIIIIIIIIIHIIIIIIIIIIIIIIIIIIIIIIIIGIIIIIIIHIIIIIIIIIHIIIIIIIIIIIIIIIIIHIIIIIIIHIIIIIIIIIIIIIIIIIIIIIIIIIIIIIIIIIIIIIIIIIIIIIIIIIIIIIDDDDD
@HISEQ:969:HM2KJBCX2:2:1102:10398:8336 2:N:0:ACTATGCA
CAGGATTCGTACCCCAACTATCCCTATTAATCATTACGGTGGTCCTAGAAACCAACAAAATAGAACCATGCCGTCCTATTTTATTATTCCATGCTAATGTATTCAAGCAAAAATGCCTGCTTTAAACACTCTAATTTTTTCAAAGTAAAGGTCCTGGTTCCCCGCGGCACCCAATTAAGGACATCGCGGTTCTCCAGAAGGTGAGAAATTGACTGCACCAGTTCATACCCCGTAAGGCACGACCGATGCGCCAATCCCGAAATTCAACTACGAGCTTTTTAACTGCAACAACTTTAATATACGCTATTGGAGCTGGAATTACCGCGGCTGCTGGCACCAGACTTGCCCTCCAA
+
DDDCDIIIIIIIIHHIIIIIIIIIIIIIIIIIIIIIIIIIHIIIIIIIIIIIIIIIIIIHIIIIIIIIIIIIIHHIIIIIIIHIIIIIHIIIIIIIIEHIIGHIHHHIIIIIIIHIIIIIIIIIIIHHHIIIIIIIIHIIIHIIIIIHHHIIIIHIIHHHIIIIIIIIIIHIIIIIIIIIIIIIIIIIIIIIIIIIIIIIIIIIIIIIIIIIIIIIIIIIIIIIIIIIIIIIIIIIIIIIIIIIIIIIIIHGIIIIIIIIIIIIIIIIIIIIIIIIIIIIIHHIIIIIIIIIIIIIIIIIIIIIIIIIIIIIIIIIIIIIIIIIIIIIIIIIIIIIIIIIIIIIIIIIDDDDD
@HISEQ:969:HM2KJBCX2:2:1102:7337:8216 2:N:0:ACTATGCA
CAGGATTCGTACCCCAACTATCCCTATTAATCATTACTTCAGTCCTAGAAACCAACAAAATAGAACCGAAGTCCTAAATTATTATTCCATGCTAATGTATTCAAGGCATAAGCCTGCTTTAAACACTCTAATTTTTTCAAAGTAATAGAGCTAGATCGCGACGACAACCCAGTGAAGGGCGCCGCCGTTTTCTAGCAGGATGGCAGACACGCGCCAGCACTCACACTCGTAACCGAGGCGGGCCAGGTGCGTCAAACCAGAAATCCAACTACGAGCTTTTTAACTGCAGCAACTTTAATATACGCTATTGGAGCTGGAATTACCGCGGCTGCTGGCACCAGACTTGCCCTCCAA
+
DDDDDIIIIIIIIHIIIIIIIIIIIIIIIIIIIIIIIIIIIIIIIHHIIIIIIIIIIIIFIIIHIIIIIIIIHHIIIIIIIIIIIIIGIIIGIIIIIIIIIFHIIIIIIIIIIIIIIHIIIIIIIIIIIIIIIIIIIHIIIIIIIIIIIIIIIIIIIIIIHIIIIIIIIIIIIIIIIIIHHHIIIIIIIIIIIIIIHIIHIIIIIIIIIIIIIIIIIIHIIIIIIIIIIIIIHIIIIIIIIIIIIIIIIIIIIIIIIIIIIIIIIIIIIIHIIIIIIIIIIIIIIIIIIIIIIIIIIIIIIIIIIIIHHHIIIIIIIIIIIIIIIIIIIIIIIIIIIIIIIIIIIIIIIDDDDD
@HISEQ:969:HM2KJBCX2:2:1102:15095:7454 2:N:0:ACTATGCA
CAGGATTCGTACCCCAACTATCCCTATTAATCATTACTTCAGTCCTAGAAACCAACAAAATAGAACCGAAGTCCTAAATTATTATTCCATGCTAATGTATTCAAGGCATAAGCCTGCTTTAAACACTCTAATTTTTTCAAAGTAATAGAGCTAGATCGCGACGACAACCCAGTGAAGGGCGCCGCCGTTTTCTAGCAGGATGGCAGACACGCGCCAGCACTCACACTCGTAACCGAGGCGGGCCAGGTGCGTCAAACCAGAAATCCAACTACGAGCTTTTTAACTGCAGCAACTTTAATATACGCTATTGGAGCTGGAATTACCGCGGCTGCTGGCACCAGACTTGCCCTCCAA
+
DDDDDIIIIIIIIIIIIIIIIIIIIIIIIIIIIIIIIIIIIIIIIIIIIIIIIIIIIHIHIIEHHIIIIIGHIIIHIIIIIIIIIIIIIIIIIIIIIIIIIFHHHHHIIIIIIIIIIIIIHHIHIIIIIIIIIIHIHIIIHHHIIIIIIIIIIIIIIIIIIIIIIIIIHIHIHIIIIIIHHIIIIIIIIIIIIIIIIIIIHHIIIIIIIIIIIIIIIIIIHIIIIIIIIIIIIIIIIIIIIIIIIIIIIIIHEIIIIIIIIIIIIIHIIIIIIIIIIIIIIIIIIIIIIIIIIIIIIIIIIIIIIIIIIIIIIIIIIIIIIIIIIIIIIIIIIIIIIIIIIIIIIIIIIDDDDD
@HISEQ:969:HM2KJBCX2:2:1102:10216:8923 2:N:0:ACTATGCA
CAGGATTCGTACCCCAACTATCCCTATTAATCATTACATCGATCCTAGAAACCAACAAAATAGAATCGGATGTCCTATTTCATTATTCCATGCTAATGTATTCAAGCGTGAGCCTGCTTTAAACACTCTAATTTTTTCAAGGTAACAGTCCTAATTCCCCGTGACACCAAATTAATGGCATTACGGTTCTTTAGAAGGTGAGAAATCAATAATATCAGTACATACCAACGGCATGACCGAAACATTGATCCCGAAATTCAACTACGAGCTTTTTAACTGCAACAACTTTAATATACGCTATTGGAGCTGGAATTACCGCGGCTGCTGGCACCAGACTTGCCCTCCAA
+
DDDB@EEHHHIIIIGIHIIHIHHCGEFHHCFHHHIIIIII=HHIIIHFHFHHIHIIFHE1D@HHIHIIIHHIIICHIIHIIHIII@GCEHIIHHHGHIIIIHIHHIIHHIHDHIHIIHHHHIIIIIIHHHHHHHIHHIGGIIIIIIIIIHHHGHIIIIIIIIIIIIIIIHHHFHHHHHHIIIIIIIIHEHIIIIIIIIIIIIIIIHIIIIIIIIIIIIIIHIIIHEHHHHIIIIIHGIIIIHHHEDIIIIIIIIIIIIIHHGIIIIIIIIIHIIIIIGIIIIGIIHHHHIIIHIIIHHHHHHIIHIIIIIIIIIIIHIHIIIIIIIIIIIIIIIIIHIIIIIDBDDD
@HISEQ:969:HM2KJBCX2:2:1102:2763:8716 2:N:0:ACTATGCA
CAGGATTCGTACCCAACTATCCCTATTAATCATTACGTCAATCCTAGAAACCAACAAAATAGGATCAAACGTCCTATTTCATTATTCCATGCTAATGTATTCAAGCGTTAGCCTGCTTTAAACACTCCAATTTTTTCAAAGTAACAGTCCTGTTTCCCTGCAACACCAAATTAATGACATTACAGTTCTTCAAGAAGGAGGAACCAGTAAAGCCAGTACATACCAGAGGCACGACCAACCTACTAATCCCGAAATTCAACTACGAGCTTTTTAACTGCAACAACTTTAATATACGCTATTGGAGCTGGAATTACCGCGGCTGCTGGCACCAGACTTGCCCTCCAA
+
DDDDBIIIHIIIIIIIIIIIIIGIIIIIIIIIIIIIIIIIIIIHIHIIIIIHIIIIIIIIGHG?GHHIIHIIIGIIHIIIIIIIIIGHHIIGIIIIIIHIIHIIIIIIIIIIIIIIIIIHGGHHHIHHHHHIIHIIIIIIIIIIIHIHIIIIIIIIIIIIIIIIHIHIHHHEHHHIIHHGHIIIHHHHHIIIIIIIIIIHIIIIIHIIIIIIIIIHIIIIIIIIIIIIIIIIHHIHIIIHIHGHHHGIIIIIIIHEIIIIIHHHIIIIIIIIIIIHIIIIIIIHHHHHIIIIIIIIIIIIIIIIIIHIIIIIIIIIIIIIHIIIIIIIIIIIIIIIIIIIDDDDD
@HISEQ:969:HM2KJBCX2:2:1102:11784:9493 2:N:0:ACTATGCA
CAGGATTCGTACTGCCCAACTATCCCTATTAATCATTACGTCGATCCTAGAAACCAACAAAATAGAATCAAACGTCCTATTTCATTATTCCATGCTAATGTATTCAAGCGTGCGCCTGCTTTAAACACTCTAATTTTTTCAAAGTAACAGTCCTGATTCCCCACGACACCAAATTAATGACATCGCGGTTCTTCAGAAGGTAGGAACCAATAATGCCAGTGCGTACCGAGGCACGACCGACAATCTGATCCCGAAATTCAACTACGAGCTTTTTAACTGCAACAACTTTAATATACGCTATTGGAGCTGGAATTACCGCGGCTGCTGGCACCAGACTTGCCCTCCAA
+
DDDDDIIIIHIIIIIIIIIIHIIIIIIIIIIIIIIIIIIIIIIIIIIIIIIIIIHIIIIIHIIIIIIIIIIIIHHHHIIIIIIIIIIIIIIIIHIIHIIIIIIIIIIHIHIIIIHIIIHIIIHIIIIIIIIIHIIIIIIIIIIIIIIIIIIIIIIIIHIIIIIIHIIIIIIIIIIIIIIIIIIIIIIIIIIIIIIIIIIIIIIIIIIIIIIIIIIIIIIIIIIIIIIIIIIIIIIIIIIIIIIIHHIIIHIIIIIIIIIIIIIIIIIIIIIIIIIHIIIIIIIIIIIIIIIIIIIIIIIIIIIIIIIIIIIIIIIIIIIIIIIIIIIIIIIIIIIIIIIIIIDDDDD
@HISEQ:969:HM2KJBCX2:2:1102:20690:8916 2:N:0:ACTATGCA
CAGGATTCGTACCCCAACTATCCCTATTAATCATTACGTCGATCCTAGAAACCAACAAAATAGGTTCGATCGTCCTATTTCGTTATTCCATGCTAATGTATTCAAGCGCGAGCCTGCTTTAAGCACTCTAATTTTTTCAAAGTAACAGTCCTGTTTCCCCGCAACAACAAATTAATGCCATCACGGTTCTGCAAGAGGGAGGGACCAGTGAGGCCAGTGCATACCAGTGGCACGACCAACCTACTGGCCCCGAAATTCAACTACGAGCTTTTTAACTGCAACAACTTTAATATACGCTATTGGAGCTGGAATTACCGCGGCTGCTGGCACCAGACTTGCC
+
DADDDEEHIIIIIIIIIIIIIIIHHIIIHHHIIIIIIIIIIIHHIIIIIIIIIHIHH?EEHHHHHFHHHIIIIHDHHHIIIIIIHIHHHGGHGHHHHHIHHCHHHHHHIHHGIIIIIIHHIHIHHFHIHHEHHIIIIIHGIHIHHEHHGIIHHGEDHHHDHHHGHHF:HHFGHHHIIGIHFHIHHH=HIHHIIIIIHIIHHHCGEHIHHHHHH?EIHHHEIIHHHHIIHEGDDIHDIHGHHFHIIHIIH<IIIIIGHIIIIHDHHFHEHEG@HHGIHIFIHHIIIIIIIIIIIIIIIHIIIHIHIIHGIIIIIIHIIIHIIIIHIHHHHF?IIHEDDD?D
@HISEQ:969:HM2KJBCX2:2:1102:7101:9643 2:N:0:ACTATGCC
CAGGATTCGTACCCCAACTATCCCTATTAATCATTGCTCACAAATCCAAAAACCAACAAAATACGATAAACGAGCCCTAACTTATTATTCCATGCTAATGTATTCATAACTAACCGCCTGCTTTAAACACTCTAATTTTTTCAAAGTAAAGGTCCTGGATTGCGAACCCAACCCAGCAAAGGGCAGGAACGTTCTCCAGGAAGATGGTAAGCGCGCATCGGCACTCACACACGAAACCGTGGCGGGCCAAGCGCACTATACCAGAAATCCAACTACGAGCTTTTTAACTGCAACAACTTTAATATACGCTATTGGAGCTGGAATTACCGCGGCTGCTGGCACCAGACTTGCCCTCCAA
+
DDCDBIIIIIIIIIIIIIIIIIIIHHIIIIIIHIIIGIIHIIIHGIIIGIIIIIGIHGFHCHHIIIIIIIIIIHGHHHHHIIIIIIIIHHHIIHHIIIIIIFHHGIIIIHHIIIIIHIIIIIIIIHHHIIIIHIFHHHHHHHIIIIHHIHIIIIIHHIHEIIIHHIIIIIIIIIIIIIIIIHIIIIIIIIHHHIHIIHIHIIIHIIIIIIIIIIIIIIIIHIIIGIIIHHHHHIIIIIIIIIIIIIHIIIIIIIIIHIIIHIHGHIHIIIIIIIIIIIIIIIIIIIIIIIIIIIIIIIIHIIIIIIIHIIIIIIIIIIIIIIIIIIIIIIIIIIIIIIIIIIIIIIIIIIIIIDDDDD
@HISEQ:969:HM2KJBCX2:2:1102:3881:9403 2:N:0:ACTATGCA
CAGGATTCGTACCCCAACTATCCCTATTAATCATTACGTTGATCCTAGAAACCAACAAAATAGAATCGAACGTCCTATTTCATTATTCCATGCTAATGTATTCAAGCGCGTGCCTGCTTTAGACACTCTAATTTTTTCAAAGTAACAGTCCTGACTCCCCACAACATCAAATTAATGACATCATGATTCATCAGAAGGGAGAAATCAATGACATTAGTACGTACCGAAGGCACGACCGACGTATTGATCCCGAAATTCAACTACGAGCTTTTTAACTGCAACAACTTTAATATACGCTATTGGAGCTGGAATTACCGCGGCTGCTGGCACCAGACTTGCCCTCCCAA
+
BDB@BGHIHIIHGHHHHIIGCHIHIEEHHIEHEHIHHHFHIIGGHHIGGGHIIHEEHHEHIICHIIHHEE?ECH@HHHHGHHGHHHHEHIHCFE1C<HEHEGEHGHG6<CCEHGIHIHHHHEHHHHIHIHEHIHFFCFEHHHHIIHHEFHHIGHHHIIEHEHHHHGIIHHFHHIHHHHHHHHHEEHHGIHHHGDEHGFHIHIIIIEHHIIHHHFGGIHIHIGIIHHHGIIIIIHIIIIIIHHHFHHIIHHIIIIIIIIIIIHHHIIIIIIIIHGEIIHIHIIIHIGIIIHIHIHHHHGHIIIIIIIHHHHIIIIIIIIIIIHIHHIIIIIIHIHHHIIIIHHADD@D
@HISEQ:969:HM2KJBCX2:2:1102:13525:8500 2:N:0:ACTATGCA
CAGGATTCGTACCCCAACTATCCCTATTAATCATTACTTCAGTCCTAGAAACCAACAAAATAGAACCGAAGTCCTAAATTATTATTCCATGCTAATGTATTCAAGGCATAAGCCTGCTTTAAACACTCTAATTTTTTCAAAGTAATAGAGCTAGATCGCGACGACAACCCAGTGAAGGGCGCCGCCGTTTTCTAGCAGGATGGCAGACACGCGCCAGCACTCACACTCGTAACCGAGGCGGGCCAGGTGCGTCAAACCAGAAATCCAACTACGAGCTTTTTAACTGCAGCAACTTTAATATACGCTATTGGAGCTGGAATTACCGCGGCTGCTGGCACCAGACTTGCCCTCCAA
+
DDDDDIIIIIIIHHIIIIIIIIIIIIIIIIIIIIIIHIIHIIIIIIIIIHIIIIIIIIGHHHHIIIIIIHIIGHIIIIHIIIIIIIIIIIIIIIIHIIIIIGHHHHHHIIIIIIIIIIIIHIIIIHIHIIIHIHIIIIIIHIIIHHIIIHIIHIHIIIIIHIIIIIIIHIHHHIHIIHIIIIIIIIIIIIIIIIIIIIHHIIIIIIIIIIIIIIIIIIIHIIIIIIIIIIIIIIIIIIIIIIIHHIIIIIIHHIHIIIIIIIIIIIIIIIIIIIHIIIIIIIIIIIIIIIIIIIIIIIIIIIIHHHHHHIIIIIIIIIIIIIIIIIIIIIIIIIIIIIIIIIIIIIIIIDDDDD
@HISEQ:969:HM2KJBCX2:2:1102:3514:8783 2:N:0:ACTATGCA
CAGGATTCGTACCCCAACTATCCCTATTAATCATTACTTCAGTCCTAGAAACCAACAAAATAGAACCGAAGTCCTAAATTATTATTCCATGCTAATGTATTCAAGGCATAAGCCTGCTTTAAACACTCTAATTTTTTCAAAGTAATAGAGCTAGATCGCGACGACAACCCAGTGAAGGGCGCCGCCGTTTTCTAGCAGGATGGCAGACACGCGCCAGCACTCACACTCGTAACCGAGGCGGGCCAGGTGCGTCAAACCAGAAATCCAACTACGAGCTTTTTAACTGCAGCAACTTTAATATACGCTATTGGAGCTGGAATTACCGCGGCTGCTGGCACCAGACTTGCCCTCCAA
+
DDDDDIHIIIIIIIIIIIIIIIIIIIIIIHIIIIIHIIIIIIIIIIIIEHIIIIIIIIIHIIIIIIHIGHIHIIIIGIIIIIIHIIIIIIIEHIGIIIIIIGHIIIHIHIIIIIIIHIIIIIIIIIIHIIIIIIIIIIHIHIIIHIIIIIIIIIIIIIIHHIIIIHIIIHIIIIIIIIIIIIIIIIIIIIIIHIIIIIIIIIIIIIIIIIIIIIIIIIIIIIIIIIHIIIIIIIIIIIIIIIIIIIIIIIIIHIHIIIIIIIIIIIIIIIIHIIIIIIIIIIIIIIIIIIIIIIIIIIIIIIIIIIIIIIIIIIIIIIIIIIIIIIIIIIIIIIIIIIIIIIIIIIIIIDDDDD
@HISEQ:969:HM2KJBCX2:2:1102:3630:8810 2:N:0:ACTATGCA
CAGGATTCGTACCCCAACTATCCCTATTAATCATTACGGTGATCCTAGAAACCAACAAAATAGAACCATGCCGTCCTATTCTATTATTCCATGCTAATGTATTCGAGCAAAATGCCTGCTTTAAACACTCTAATTTTTTCAAGGTAAAGGTCCTGGTTCCACATGACACCCAATTAAGGACATCATGCTTCTCCAGAAGGTGAGAAATCAACTGCGACAGTTCATACCCCTTAAGGCACGACCATCACGTCAATCCCGAAATTCAACTACGAGCTTTTTAACTGCAACAACTTTAATATACGCTATTGGAGCTGGAATTACCGCGGCTGCTGGCACCAGACTTGCCCTCCAA
+
DDDDDIIIHIIIIIIIIIIGIIIIHIIIIIIIIIIIIIIIIIIIGIIIIIIIFHIIHIIIGIHIIIGIIHHHGIHIIIIHIIIIIHHHIEEHHHGHIHIEHHIHHHIIIHHIIIIIIHIHIFHHHHIIHHHHHIIIIIIHHHIIIHHIIIHIHHIIHHIIIIHIIIIIHIIIIIIIIIIIIHIIIIIIIIIIIIIIIIIIHIIHIIIIIIIIIIIIIIHIIIHEIIIIIIIIIIIIIHIIIIIIIIHHIHGHHIIIIIIIIIIIIIIIIIIIIIIIIIIIIIIIIIIIIIIIIIIIIIIHIIIIIIIIIIIIIIIIIHIIIIIIIIIIIIIIIIIIIIIIIIIIHIIDDDDD
@HISEQ:969:HM2KJBCX2:2:1102:4526:9546 2:N:0:ACTATGCA
CAGGATTCGTACCCCAACTATCCCTATTAATCATTACGTCGATCCTAGAAACCAACAAAATAGAATCAAACGTCCTATTTCATTATTCCATGCTAATGTATTCAAGCGCGAGCTTGCTTTAAACACTCTAATTTTTTCAAAGTAACAGTCCTGATTTCCCATGACACCAAATTAATGACATCGTGGTTCGTCAGAAGGGAGAAACCAATAATGCTAGTACGTACAAAGTACGACCGACATATTAGTCCCGAAATTCAACTACGAGCTTTTTAACTGCAACAACTTTAATATACGCTATTGGAGCTGGAATTACCGCGGCTGCTGGCACCAGACTTGCCCTCCAA
+
CDDDDIIIIIIIIIIIIIIIIIIIIIIIIIIIIIIIIIIIIGIIIIIIIIIIIIIIIIIIIIHHHIIIIIIIIIIIIIIIIIIIIIIGIIIHIIIIIIIIIIIIIIIIIIIIIIHIIIIIIIIIIIIIIIIIIIIIIIIIIIIIIIIIIIIIIGIIIHIIIIIIHHHIIIIIIIIIIIIIIIIIIIIHIIIHIIIIIHHIIIIIIIIIIIIIIIIIIIIIIIIIIIIIIIIIIIIIIIIIIHHIIIIIIIIIIIIIIIIIIIIIIIIIIIIIIIIIIIIIIIIIIIIIIIIIIIIIIIIIIIIIIIIIIIIIIIIIIIIIIIIIIIIIIIIIIIIIIIIDDDDD
@HISEQ:969:HM2KJBCX2:2:1102:16117:9059 2:N:0:ACTATGCA
CAGGATTCGTACCCCAACTATCCCTATTAATCATTACGGTGATCCTAGAAACCAACAAAATAGAACCATGCCATCCTATTTTATTATTCCATGCTAATCTATTCAAGCACTAGCTTGCTTTAAGCACTCTAATTTTTTCAAGGTAATAGCTCTGCTTCCCCAACGCACCAAATTAATGGTATGAAGGTTATTCAGAAGGTAAGAATCCATCAAATCAGTACGAACAGTGAAGCCCGACCGATAGACAGATTCCGAAATTCAACTACGAGCTTTTTAACTGCAACAACTTTAATATACGCTATTGGAGCTGGAATTACCGCGGCTGCTGGCACCAGACTTGCCCTCCAA
+
DDDDCIIIIIIIIIIIIIIIIIIIIIIIHIIHIIIIIIIIIIIHIIIIIIIIHIIIIIIIHIIIIIIIIIGH1DGHHIIIIHHHIHIIIIIIIHIIIIIIIHHIIIIIIIIIIIIIIIIHIIIIIIIIIIIIIIIHIIIIIIIIIIIIIHIIIIIIIIIHHIIIIIIIIIIIIHIIIHHHIIIIIIHIIIIIIIIIIIIIIHIIIIIIIIIIIHIIIIIIIIIIIIIIIIIHIIIIIIIIIIIIHHDIIIIIIIIIIIIIIIIIIIIIIIIIIIHIIIIIIHIIIIHHIIIIIIIHIIIIIIIIIIIIIIIIIIIIIIIIIIIIIIIIIIIIIIIIIIIIIIIDDDDD
@HISEQ:969:HM2KJBCX2:2:1102:5699:10194 2:N:0:ACTATGCA
CAGGATTCGTACCCCAACTATCCCTATTAATCATTACGTCAATCCTAGAAACCAACAAAATAGGATCGAACGTCCTATTTCATTATTCCATGCTAATGTATTCAAGCGTTAGCTTGCTTTAAACACTCTAATTTTTTCAAAGTAACAGTCCAAATTCCCCGCAACACCAAATTAATGGCATTACGGATCATCAGGAAGGAGGAATCAGTAAGACCAGTACATACCAGAGGCATGACCAATCTACTAACCCCGAAATTCAACTACGAGCTTTTTAACTGCAACAACTTTAATATACGCTATTGGAGCTGGAATTACCGCGGCTGCTGGCACCAGACTTGCCCTC
+
DDDDDIIIIIIIIIIIIIIIIIIIIIIIIIIIIIIIIIIIHIIIIGIIIHIIIIIIIIIIIHHIIIIIIIIIHIIIIIIIIIIIIIIIIIIIIIIIIIIIIHHHHHIIIIIIIIIIIIIIIIHHHHIIIIIIIIIIIHIIHIIIIIIIHIIIHIIIIIIHHIIIIIIIIIIIIHHIIHIIIIIIHIIIIIHIIIIIIIIIIIIIIIIIIIIIIIIIIIIIIIIIIIIIIIIIIIIIIHHHHGIHIIIIIIIIIIIIIIIIIIIIIHIIIIIIHIIIIIIIIIIIIIIIIIIIIHIIIIIIIIIIIIIIIIIIIIIIIIIIIIHIIIIIIIIIIIIHIIDDDDD
@HISEQ:969:HM2KJBCX2:2:1102:13570:10053 2:N:0:ACTATGCA
CAGGATTCGTACCCCAACTATCCCTATAATCATTACGTCAATCCTAGAAACCAACAAAATAGGATCGAACGTCCTATTTCATTATTCCATGCTAATGTATTCAAGCGTTTAGCTTGCTTTAAACACTCTAATTTTTTCAAAGTAACAGTCCAAATTCCCCGCAACACCAAATTAATGGCATTACGGATCATCAGGAAGGAGGAATCAGTGAGACCAGTACATACCAGAGGCATGACCAACCTACTAACCCCGAAATTCAACTACGAGCTTTTTAACTGCAACAACTTTAATATACGCTATTGGAGCTGGAATTACCGCGGCTGCTGGCACCAGACTTGCCCT
+
DDDDDIIIHIIHHIGHHIIIIIIIIIIIIIIIIIIIIIHIIIIIHHHIIIIIHHIIHHIIIIHHIIIIHIHHIIIIIIIIIGHHIIHIIIIIIIIIIIIIIIIIIIIIIIIHHIIIIIIIHIIIIIIIIIIHIIIIIIIIIIIIIIIIIIIIHHHHIHIIHIIIIIIIIIIIIIIIIIIIIIIIIIIIIIIIIIIIIIIHIHIHHIIIIHHIIIIIIIIIIHIIIIIIIIIIIIIIIIIIDHIHHHHGIIIIIIIIHHIIIIHIIHHIIHIIIIIIIIIIIIIIIIIHIIGIIIIIIIIIIIIIIIIIIIIIIIIIGIIIIIIIIIIIIIIIIIIIIDDDDD
@HISEQ:969:HM2KJBCX2:2:1102:7410:9890 2:N:0:ACTATGCA
CAGGATTCGTACCCCAACTATCCCTATTAATCATTACCTCAATGCTCTACAAAACCAACAAAATAGAACCGAGGTCCTATTCTATTATTCCATGCAACATTATTCAGGCGTAGGCCTGCTTTAAGCACTCTAATTTTCTCAAAGTAAACGCATCGGCCACCGAAAACACCCAATAAAGGACATCAACGGCCAACCGATAGATTAGGACCGGACGTGTAGTGACAGCAATCAAGCGCACCACACGCCAGTACCCGAGATCCAACTACGAGCTTTTTAACTGCAACAACTTTAATATACGCTATTGGAGCTGGAATTACCGCGGCTGCTGGCACCAGACTTGCCCTCCAA
+
DDDDDIIIIIIIIIIIIIIIIIIIIIIIIIIIIIHIIIIIIIIIHHHIIIIIIIIIIIIIHIIIIIIIHIDDCDHHIIHIHIIHHHIHHIGGHHHHIIIIHGHHIIIHHHHIIIIIIHIHIIIIIIIIIIIIIIIIHHIIIIHIIIHHIIIIIIIIIIIIIIIIIIIIIHIIHHHHHIIIIIIIIIIIIIIIIIIIIHIIHHIIIHEIIIIIIIIIIIIIIIIIHIIIIIIIIIIIIIIIIIIIHHFIIIIIIIIIIIIIIIIIIIIHIIIIIIIIIIIIIIIIIIIIIIIIIIIIIIIIIIIIIIIIIIIIIIIIIIIIIIIIIIIIIIIIIIIIIIIIIIIDDDDD
@HISEQ:969:HM2KJBCX2:2:1102:8103:11495 2:N:0:ACTATGCA
CAGGATTCGTACCCAACTATCCCTATTAATCATTACGTCAATCCTAGAAACCAACAAAATAGGATCAAACGTCCTATTTCATTATTCCATGCTAATGTATTCAAGCGTTAGCCTGCTTTAAACACTCTAATTTTTTCAAAGTAACAGTCCTGTTTCCCTGCAACACCAAATTAATGACATTACAGTTCTTCAAGAAGGAGGAACCAGTAAAGCCAGTGCATACCAGAGGCACGACCAACCTACTAATCCCGAAATTCAACTACGAGCTTTTTAACTGCAACAACTTTAATATACGCTATTGGAGCTGGAATTACCGCGGCTGCTGGCAACAGACTTGCCCTCCAA
+
DDDDDIIIIIIHIIIIIIIIIIIIIIIHIIIIIIIIIIIIIIIIIIIIIIIHIIIIIIHIIHIIIIIIIIIHHIIIIIIIIIIIIIIIIIIHIIIIIIIIIGIIIIIIIIIIIIIIIHIIIIIHHHHHIHIIIIHHIIIIIIIHHIIHIGIIIIHHIIIIHIIIHIIIHIIIIIIIHIHIHHHIIIHIIIIIIIIIIIHIHIIIIIIIGHFFCGIIIIIIHGHHHIHIIIIIIIIIIIIHGHIHIHIIIHIIHHIHIIIIIIIIIIIIIIIIIHIIIIIIIIHIIIIIIIHHIIIIIHIIIIIIIIIIIIIIIIGIIIIIIIIIIIIIIIIIIIIIIIGIDDDDD
@HISEQ:969:HM2KJBCX2:2:1102:19150:11658 2:N:0:ACTATGCA
CAGGATTCGTACCCCAACTATCCCTATTAATCATTACGTCGATCCTAAAAACCAACAAAATAGGGTCAAACGTCCTATTTCATTATTCCATGCTAATGTATTCAAGCGTGTGCCTGCTTTAAACACTCTAATTTTTTCAAAGTAACAGTCCTGATTCCCCATGACACCAAATTAATGACATCACAGTTCGTCAGAAGGTAGAAATCAATAATACCAGTGCATACCGGAGGCACGACCAATATATTGATCCCGAAATTCAACTACGAGCTTTTTAACTGCAACAACTTTAATATACGCTATTGGAGCTGGAATTACCGCGGCTGCTGGCACCAGACTTGCCCTCCAA
+
BB@DBHFHICHHHIGIHHHIIIEHHIHIHIHGIHHIIHHIHHIIHIIIIIIIIIGIIIIHIIIE?HHHIHIICFCHHHIIIHGCGHHGHIGH?HHHIIEHIHHHFGHHGFD<GCHHGCHHGHHHHHIHHHIHIIIHHHHHHEHIHHFAHFFH@FCCHCFECHFHEGFHHHHFHHHEHHHHGIIIHHEGHIHIIIIHHHGIIIIIIHHHGHHCHCHIFFHEGHIIHHHHCGIGIHHHHIIHHFEC<CHFDIHFHIHHHIHHHHDIIIHGHIIIHFHHHFIHIHIHIIHHIIIIIIIIIHHHDIHHIHGIHIIIIIIHIIIIIIIIIIIIIIIIIHHIHIIIHBDADD
@HISEQ:969:HM2KJBCX2:2:1102:10407:12056 2:N:0:ACTATGCA
CAGGATTCGTACCCCAACTATCCCTATTAATCATTACGTCAATCCTAGAAACCAACAAAATAGGATCGAACGTCCTATTTCATTATTCCATGCTAATGTATTCAAGCGTTAGCTTGCTTTAAACACTCTAATTTTTTCAAAGTAACAGTCCAAATTCCCCGCAACACCAAATTAATGGCATTACGGCTCATCAGGAAGGAGGAATCAGTGAGACCAGTACATACCAGAGGCATGACCAACCTACTAACCCCGAAATTCAACTACGAGCTTTTTAACTGCAACAACTTTAATATACGCTATTGGAGCTGGAATTACCGCGGCTGCTGGCACCAGACTTGCCCTCCAA
+
DBDDDIIIIIIHHHIIIIIIIIIIIIIIIIIIIIIIIIIIIIIIIIIIIIIIHHIHIIIIIIHIGIIIIIHIHIIIIHIIHIIIIIIIIIIIGIIIIHIIIIIIIHIHIIIHIIIIIIIIIIIHHHHIIIIIIIIIIHIIIIIIIIIIIIIIIIIIIHIIIIIIIIIHIIHIHHIIHIIIIIIIIIIIIIIIIIIIIIIIIIIIIIIGIIIIHIHIIIIIIIIIIIIIIIIIIIIIIIIIIIIHGHHIIIIIIIIIHIIIIIIIIIIIIIIIIIIIIIIIIIIIIIIIIIIIIIIIIIIHHIIIIGIIIIIIIIIIIIIIIIIIIIIIIIIIIIHIIIIIIDDDDD
@HISEQ:969:HM2KJBCX2:2:1102:7886:12236 2:N:0:ACTATGCA
CAGGATTCGTACCCCAACTATCCCTATTAATCATTACGGTGATCCTAGAAACCAACAAAATAGAACCATGCCGTCCTATTTTATTATTCCATGCTAATGTATTCAGGCACTAGCCTGCTTTGAGCACTCTAATTTTTTCAAGGTAATAGTCCTGCTTCCCAAACGCACCAAATGAATGGCATGCTGGTTATTCAGAAGGTAAGAACCCACCACACCAGTACGGACAGTGAAGCCCGACCGATGGACAGATTCCGAAATTCAACTACGAGCTTTTTAACTGCAACAACTTTAATATACGCTATTGGAGCTGGAATTACCGCGGCTGCTGGCACCAGACTTGCCCTCCAA
+
DDDDDIIIIIIIIIIIIIIIIIIIIIIIIIIIIIIIIIFIIIIIIIHIIIIHIIIIIIIIIIIIIIIIIHIGIHIHIIIIIIHIIIIIIIIIHGIIIIIIIIIIIIIIIIIIIIIIIIIIIHIIIIIIIIIIIIIIIIIIIIIIIIIIIIIIIIIIIIIIIIHIIIIIIIIHIIIIIIIIIIIIIIIIIIIIIIIIIHIIIIIIIIIIIIIIIIIIIIIIIIIIIIIIIIIIIIIIIIH@IIIIIIIIIIIIIIIIIIIIIIIIIIIIIIIIIIIIIIIIIIIIIHIIIIIIIIIHIIIIIIIIIIIIIIIIIIIIIIIIIIIIIIIIIIIIIIIIIIIIIIIDDDDD
@HISEQ:969:HM2KJBCX2:2:1102:4988:12056 2:N:0:ACTATGCA
CAGGATTCGTACCCCAACTATCCCTATTAATCATTACGGTGATCCTAGAAACCAACAAAATAGAACCATGCCGTCCTATTTTATTATTCCATGCTAATCTATTCAAGCACTAGCTTGCTTTAAGCACTCTAATTTTTTCAAGGTAATAGCTCTGCTTCCCCAACGCACCAAATTAATGGCATGAAGGTTATTCAGAAGGTAAGAATCCATCAAATCAGTACGAACAGTGAAGCCCGACCGATAGACAGATTCCGAAATTCAACTACGAGCTTTTTAACTGCAACAACTTTAATATACGCTATTGGAGCTGGAATTACCGCGGCTGCTGGCACCAGACTTGCCCTCCAA
+
BDBD?GHH@FHFHE@<EEH?1FEHHHIH?1F<FHE<CE0<D1D1FG?<FGH1<@?@GE1DCC<1DGFHEHHC?ECHH11<FF1C11CCFHHFC1C<1C<<FDGHHHEFDIHHHHHIIIIHIHHEFCC@CGEHHHIGIHHFHHHHHIHHIHHF<<1HFEHHEC9<D?CCHF<0EGGF</FEFG?CIGIHHGCHHHGHFHFCFC0EDD0HGHIIHH?HHHGEHIHEHHEIHHHE?<C=GGIFHEHHHE>FHEECHHHEGCFCGHEHF@HFFHHFHFHHHHHHHCGHHHG1CEEIIHHH?HCIHIHEFHHEEHIHECDHDCIIHHEHEHHEGCCHHFFDGGHIHHED@D@D
@HISEQ:969:HM2KJBCX2:2:1102:16615:11758 2:N:0:ACTATGCA
CAGGATTCGTACCCCAACTATCCCTATTAATCATTACGGTGATTCAGAAACCAACAAAACAGGACCACCGTCCTATTTTATTATTCCATGCTAATGTATTCAGACGTAAGCCTGCTTTGAACACTCTAATTTTTTCAAGGTAAAGGTCCTGGTTTCCCACCACGCTAAATTAATAACATGATGGTTCCCCAGAAGGTAGGAATTCTACACGCTAGTACAGACTGGTTAGCCCGACCAACGGTAGAACCCCGAAATTCAACTACGAGCTTTTTAACTGCAACAACTTTAATATACGCTATTGGAGCTGGAATTACCGCGGCTGCTGGCACCAGACTTGCCCTCCAA
+
DDDDDIIIIIIIIIIIIIIIIIIIIIIIIIIIIIIIIIIIIIIIIIIIIIHHIIIIIHIIIIIIIIIIHIIIIIIIIIIIIIIIIHIIIIHHIIIIIIIIIIHHIIIIIIIIIIIIIIIIIIIIIIIIIIIIIIIIIIIIIIIIHIIIHHIIIIIIIIIIIIHIIIIIIIIIIIIIIIIIIIIHIHHHIIIIIIIIIIIIHIIIIIIHIIIIIIIIIIIIIIIIIIIIIIIIIIIIIIIIIIHHIHIIIIIIIHIIIIIIIHIIIIIIIIIIIHIIIIIIIIIIIIIIIIIHHIIIIIIIIIIIIIIIIIIIHIIIIIIIIIIIIIIIIIIIIGIIIIIIDDDDD
@HISEQ:969:HM2KJBCX2:2:1102:19976:11392 2:N:0:ACTATGCA
CAGGATTCGTACCCCAACTATCCCTATTAATCATTACATCGATCCTAGAAACCAACAAAATAGAATCGGATGTCCTATTTCATTATTCCATGCTAATGTATTCAAGCGTGAGCCTGCTTTAAACACTCTAATTTTTTCAAGGTAACAGTCCTAATTCCCCGTGACACCAAATTAATGGCATTACGGTTCTTTAGAAGGTGAGAAATCAATAATATCAGTACATACCAACGGCATGACCGAAACATTGATCCCGAAATTCAACTACGAGCTTTTTAACTGCAACAACTTTAATATACGCTATTGGAGCTGGAATTACCGCGGCTGCTGGCACCAGACTTGCCCTCCAA
+
DDDDDIIIIIIIIIIIIIIIIIIIIIIIIIIIIIIIIIIIIIIIIIIIIIIIIIIIIIIHIIIGIIIIIIIIIHIIIIIIIIIIIIIIIIIIIGGIIGIIIGIIIGHIHHHIIHIIIIIIIIIIIIIIIIIHIIIIIIIIIIIIIIIIIIIIIIIIIIIIIIIIIIHHHIHIIHEIIIIIIIIIIIIIIIIIIIIIIIIIIIIIIIIIIIIIIIIIIIIIIIIIIIIIIIGIIIIIIIIIIIIHGCIIIIIIIIIIIIIIIIIIIIIIIIIHIIIIIIIIIIIIIIIIIIIIIIIIIIIIHHIIIIIIIIIIIIIIIIIIIIIIIIIIIIIIIIIIIIIIIIDDDDD
@HISEQ:969:HM2KJBCX2:2:1102:13188:12645 2:N:0:ACTATGCA
CAGGATTCGTACCCCAACTATCCCTATTAATCATTACATCGGTCCTTCAAACCATCTGAAATAGAGAACCAATGTCCTATTTCATTATCCCATGCTAACGTATTCAAGTGGCAAAAACGCCTGCTTTGAACACTCTGATTTTCTCAAAGTAAACTATCGGAATCGCTACGCACACTTAGTGAAAAGCACACGCGTTCCTCCGAAGTACAAAATTTGGCCCCCCACACAATAAGCAAACAATCCCTCAAAGAAAAGAAGAGTTGCCCCCTCAATACCCCAAGAGACTGCGCCCAAACATGCAGGAATTGATTTAGGCCAAATATCTCAGACTACGAGCTTTTTAACTGCAACAACTTTAATATACGCTATTGGAGCTGGAATTACCGCGGCTGCTGGCACCAGACTTGCCCTCCAA
+
@DDDDIIIIIIHHIGIIIIGHIGFHIIIIIIIIIIIIIIIGIHDHIIHIIHHIIHHIHIIIIHIIIIIIHHHI@HHIIIIIIIIIIHII?@HHHIIIICEHHHIIIIIIIEHIIIHHFHHDGHEGHIFGHHEHHHHHIIIHHGHHHIHHCEEHIIIIHFH=@CHHHHIIIIIIIIIIIIHHIHIIIIIIIIHIIHHIHGIIIIIHIIIIIIIIIIIIHGHHIIIHIIIIIIIHIIIHHIHGIHHGHGIIIHIIIIIIIGIIIIIIIIIHHIIHEIIIIIIIIIIIIIIIIGIIHGIIIIIIIIIIIIIIHGIHGIIIIIIIHIIIIIIIHIIIIIHIHIHIIIHHIIIIIIIIIIIIIIIIIIIIIIIHHIIIIIIIIIIIIIIIIIIIIIIIIHHIIIIIIIIIIIIIIDDDDD
@HISEQ:969:HM2KJBCX2:2:1102:1741:12453 2:N:0:ACTATGCA
CAGGATTCGTACCCCAACTATCCCTATTAATCAGTACGGTGATCCTAGGAACCAACAAAATAGAACCATGCCGGCCTATTCTATTATTCCATGCTAATGTATTCGAGCAAAAAATGCCTGCTTTAAACACTCTAATTTTTTCAAGGTAAAGGTCCTGGATCCGCAAGACACCCAATAAAGGACATCAAGTTTCTCCAGAAGGTGAGAAATCAACTGTAACAGTTCATACCCCTTAAGGCATGACCATCACGTCAATCCCGAAATTCAACTACGAGCTTTTTAACTGCAACAACTTTAATATACGCTATTGGAGCTGGAATTACCGCGGCTGCTGGCACCAGACTTGCCCTCCAA
+
0D00011<C<C1E<<@@=GHHF?E@CCGF1C<C1<DGE/<111D1<1<1<<FEHEHE@1<<FH?11<G11DF////<<1<11DDHC<1C11<CEH11<1C1<111G@@/D<GGGH4G@D1B1@1<<DEHGHC18<<CAEEEHF<1@B<6B<<C?EE2/EDF?0C?CH/<C5F<<<EC<GC//EH?HEHHHC/HF/<00:00<.C<<?CEG?EFG@D<1<<1:CCEFCHDD1D1<<1D111<1<@F1HFEHF@CHHDHDG@HFC<1C1GC<<EF@GHG@F@<11HHCHFC@@CEGGEFHCE<<<1F<C1C1GCC<<11HHHC<EE?HD11G<<11CEHHHHG<D110DHE?@@@@
@HISEQ:969:HM2KJBCX2:2:1102:14361:12323 2:N:0:ACTATGCA
CAGGATTCGTACCCCAACTATCCCTATTAATCATTACTTCAGTCCTAGAAACCAACAAAATAGAACCGAAGTCCTAAATTATTATTCCATGCTAATGTATTCAAGGCATAAGCCTGCTTTAAACACTCTAATTTTTTCAAAGTAATAGAGCTAGATCGCGACGACAACCCAGTGAAGGGCGCCGCCGTTTTCTAGCAGGATGGCAGACACGCGCCAGCACTCACACTCGTAACCGAGGCGGGCCAGGTGCGTCAAACCAGAAATCCAACTACGAGCTTTTTAACTGCAGCAACTTTAATATACGCTATTGGAGCTGGAATTACCGCGGCTGCTGGCACCAGACTTGCCCTCCAA
+
CADDDIIGHHEEGHHIGIIFHIEHFHHHFHIIIIHIIEHIEIIIIIGIHIIIHHHHHHGIIHFHHHIHHIGHIIIHHHCHHIIIIIIHGHHEHHC<CHHHECF<F?EFHHHIEHHHIHGHHHHHIIFHIHFHHHHHHGIIHGHHHEHHHFGHHHHDIHCCHIHHIIIIC;IIHHHHHEHGHICHHED;ECFGHGEEHHHGHIIIHIHHIHIHHIIHGHHFHHHHHHHHFH@CHHHHC?DHEF@FFIIHIIHCHGCD?HHIIIHFC?@HE@IHHFHEGHHHFHGEHHGHGHHHHHHFCCH=@GHHHGFCF@IIIHHIIHIIIHDCHIIIIHGCEEFFHIHGCCHHEIIIIA@DDC
@HISEQ:969:HM2KJBCX2:2:1102:3195:12679 2:N:0:ACTATGCA
CAGGATTCGTACCCCAACTATCCCTATTAATCATTACATCGATCCTAGAAACCAACAAAATAGAATCGGATGTGCTATTTCATTATTCCATGCTAATGTATTCAAGCGTGAGCCTGCTTTAAACACTCTAATTTTTTCAAGGTAACAGTCCTAATTCCCCGTGACACCAAATTAATGGCATTACGGTTCTTTAGAAGGTGAGAAATCAATAATATCAGTACATACCAACGGCATGACCGAAACATTGATCCCGAAATTCAACTACGAGCTTTTTAACTGCAACAACTTTAATATACGCTATTGGAGCTGGAATTACCGCGGCTGCTGGCACCAGACTTGCCCTCCAA
+
0<D<<<C?1<@<@FHHC0<C?HH?CH?CFHGHF1<1<@CF=@1<<C<1CCCFHH101<1<1<G@1<<C0<<CG1<1@FH11DGHD?FFHIIEGEHHHE@EC<G@<CEF0)0HGCFB<F@CGIHHHHHG@?HFHGG8FHFDF1<FHGEHHIIIHHHCHHHHHGCFHHIIHHFGHIIIEC?EGCC@EH@IHHHGFHFEHHIHHCGACC@GD:1D1C<FE>?GF1<CFD@HGIIHCC<0HGGCIHCHD<HDH?CD1HHDC<HEHIIHHHGCIHH@EEEFHHHHGIHEHEG@HCIIHHIHHIH@HHHEFCEIHGHGEDEC/<C<?HHHIHHCCGF<C<<E<E@/CC0D@B0
@HISEQ:969:HM2KJBCX2:2:1102:1563:13103 2:N:0:ACTATGCA
CAGGATTCGTACCCCAACTATCCCTATTAATCATTACGTCGATCCTAAAAACCAACAAAATAGGGTCAAACGTCCTATTTCATTATTCCATGCTAATGTATTCAAGCGTGTGCCTGCTTTAAACACTCTAATTTTTTCAAAGTAACAGTCCTGATTCCCCATGACACCAAATTAATGACATCACAGTTCGTCAGAAGGTAGAAATCAATAATACCAGTGCATACCGGAGGCACGACCAATATATTGATCCCGAAATTCAACTACGAGCTTTTTAACTGCAACAACTTTAATATACGCTATTGGAGCTGGAATTACCGCGGCTGCTGGCACCAGACTTGCCCTCCAA
+
DDDDDGIIIIIIIIIIIIIIIIIIIIIIIIIIIIIIIIIHIIIIIIIIIIIIIIIIIIHEHIEGHHHIIIIIIIIIIIIIIIIIIIIIIIIIIIHHIIIIIIIIIIIHIIIIIIIIIHIIIIIIIIIIIIIIIIIIIIIIIIIIIIIIIHHIIHIHIIIIIIIIIIIIIIIHIIIIIIIIIIIIIIIHIIIIIIIIIIIIIIIIIIIIIIIIIHIIIIIIIIIIIIIIIIIIIIIIIIIIIIIHFIIHIIIIIIIIIIIIIIIIIIIIIIIIIIHIIIIIIIIHIIIIIIIIIIIIIIIHHIIIIIIIIIIIIIIIIIIIIIIIIIIIIIIIIIIIIIIIIDDDDD
@HISEQ:969:HM2KJBCX2:2:1102:2284:13147 2:N:0:ACTATGCA
CAGGATTCGTACCCCAACTATCCCTATTAATCATTACGTCGATCCTAGAAACCAACAAAATAGAATCAAACGTCCTATTTCATTATTCCATGCTAATGTATTCAAGCGTAAGCCTGCTTTAAACACTCTAATTTTTTCAAAGTAACAGTCCTGATTCCCCACGACACCAAATTAATGACATCGCGGTTCTTCAGAAGGTAGGAACCGATAATGCCAGTGCGTACCGAGGCACGACCAACAATTCGATCCCGAAATTCAACTACGAGCTTTTTAACTGCAACAACTTTAATATACGCTATTGGAGCTGGAATTACCGCGGCTGCTGGCACCAGACTTGCCCTCCAA
+
DDDCDIIIIIIIHIHIIHIIIIIIHIIIIIIIIIIIIHHIIIIIHHHIIIIIIIIIIHHHHGIIHIIIIIIGHGCHIIIIHIIIHHHIHHIGFHHIIIIIIGEHIIHHIHIIIIHIIIHHHIIIIIIIHHHHHIIIIIIIIHIIIIHIIIIHHHCHIHHHHIIIIIIIIIIIIIIIIIIHIIHIIIIHIIIIIIIIIIIIIIHHIIIIIIIIIHIIIIIIIIIIIIIHHHHIIHIIIIIIIHHDIIIIHIIIIIIHIIIIGHIIIIIIIIIIIHIIIIIIIIIIIIIIHIIIIIIIIIIIIIIIIIIIIIIIIIIIIIIIIIIIIIIIIIIIIHIIIIIIDDDDD
@HISEQ:969:HM2KJBCX2:2:1102:13069:11907 2:N:0:ACTATGCA
CAGGATTCGTACCCCAACTATCCCTATTAATCATTACGTCGATCCTAGAAACCAACAAAATAGGTTCGATCGTCCTATTTCGTTATTCCATGCTAATGTATTCAAGCGCGAGCCTGCTTTAAGCACTCTAATTTTTTCAAAGTAACAGTCCTGTTTCCCCGCAACAACAAATTAATGCCATCACGGTTCTACAAGAGGGAGGGACCAGTGAGGCCAGTGCATACCAGTGGCACGACCGACCTACTGGCCCCGAAATTCAACTACGAGCTTTTTAACTGCAACAACTTTAATATACGCTATTGGAGCTGGAATTACCGCGGCTGCTGGCACCAGACTTGCCCTCCAA
+
<D@BDFHHGFHCECEHHHCHGEHHFCGHHHHHIHIE@HE@CDC<@FHEHIHIIIHH?GHHFFCHHHIIIIIIIIFHHHE@11GH@HHEEECE?@H1HHHIIGIHHIHHHIHGIGIGHGCHHIIHHEDHHHGHHIHII@GIHHHHIHHHHGHHIIHHIIIIIIIIHHHHHIIHHHHIHHEIIIIIIHHHIHIHIIIGIIHIIIIIIIIIHIIIIIIIHHHIIIIIIIIIHHFIIIHDIHEIIHHHHIIHHDEIIIIIIIIIIIIIIIIIHIIHIHGHIHIIIIHHIHIIIIIIIHIIIGIIIIIIIIIHHIIIIIIIHIIIIIIIIIGIIIIHIIIIIIIIIBDDD@
@HISEQ:969:HM2KJBCX2:2:1102:8785:13164 2:N:0:ACTATGCA
CAGGATTCGTACCCAACTATCCCTATTAATCATTACGTCAATCCTAGAAACCAACAAAATAGGATCAACGTCCTATTTCATTATTCCATGCTAATGTATTCAAGCGCGAGCCTGCTTTAAACACTCTAATTTTTTCAAAGTAACAGTCCTGATTCCCCACCACACCAAATTAATGACATGATGGTTCGTCAGAAGGTAGAAATCAGTAACACCAGTACGTACCGAAGGCACGACCAGCGTACTAATCCCGAAATTCAACTACGAGCTTTTTAACTGCAACAACTTTAATATACGCTATTGGAGCTGGAATTACCGCGGCTGCTGGCACCAGACTTGCCCTCCAA
+
DDDDDIIIIIIIIIIIIIIIIIIIIIIIIIIHIIIGHIIIIIIIIIIIIHIIIIIIHIIIIIIIIIIIIIIIIIIIHIIIHIHIGIIIIIHIIHIIHIIIHIHIIIIIIIIIIIIHIIIHIIIIIIIIIIIIIIIIIIIIIIIIIIIIIIIIIIIIIIIIHIIIIIIIIIIIIIIIIIIIIIIIIIIIIIIIIIIIIIIIIIIIIIIIIIIIIIIIIIIIIIIIIIIIIIIIIIIIIIIIIIIIIIIIIIIIIIIIIHIIIIGIIIIIIIIHGIIIIIIIIIIIIIIIIIIIIIIIIIIIIIIIIIIIIIIIIIIIIIIIIIIIIIIIIIIIIHIIIIIDDDDD
@HISEQ:969:HM2KJBCX2:2:1102:18605:13529 2:N:0:ACTATGCA
CAGGATTCGTACCCCAACTATCCCTATTAATCATTACGGTGATCCTAGAAACCAACAAAATAGAACCATGCCGTCCTATTCTATTATTCCATGCTAATGTATTCGAGCAAAAATGCCTGCTTTAAACACTCTAATTTTTTCAAGGTAAAGGTCCTGGATCCGCAAGACACCCAATAAAGGACATCAAGTTTCTCCAGAAGGTGAGAAATCAACTGCAACAGTTCATACCCCTTAAGGCATGACCATCACGTCAATCCCGAAATTCAACTACGAGCTTTTTAACTGCAACAACTTTAATATACGCTATTGGAGCTGGAATTACCGCGGCTGCTGGCACCAGACTTGCCCTCCAA
+
@@<DDIE@GHG@HHH=HHIIGHHHHHHHHEHGGHHGIIGIIHHIIHHGHHIIHHIIHEFHDHHFII?GHFHIH@C<E@FHHI?GFHICG@@GHHGE1DE<FDECEIIHHHHFFHD@@@EHHCEHF1HGCHFHEF<@FHHHHEIHHHFFHEECEF6CCEFC:FEHGIEHCE0GGFGHHGHHHEGHHHF?DHHHDH/GEEF?FGHHHHGEGCFEHFHHHHHHCB?IHHCHHC@IIH<E2HHHHHGHHGHHHGGFHHHGHFEHHHHHHHD1HHCG1HC@HHFC1<EEFHF<HGC@<@HEHHH@GCHEHHFGHH@HFIIIHHEHHGHHIHHCIHHHGEIIIHHIHHHIIIHEB0@@@
@HISEQ:969:HM2KJBCX2:2:1102:20750:13890 2:N:0:ACTATGCA
CAGGATTCGTACCCCAACTATCCCTATTAATCATTACGGTGATCCTAGAAACCAACGAAATAGAATCAGTCCGTCCTATTTCATTATTCCATGCTAATGTATTCAGACGATAGTCTGCTTTAAACACTCTAATTTTTTCAAAGTAACAGTCCTGATTTCCAACCACACCAAATAAATGGCATGAAAGTTCCTCAGAAGGTAGAGATCCATCTCACCAGTGCAGACAATTAAGCCTGACCAATGGGTAGACCCCGAAGTTCAACTACGAGCTTTTTAACTGCAACAACTTTAATATACGCTATTGGAGCTGGAATTACCGCGGCTGCTGGCACCAGACTTGCCCTCCAA
+
DDDDDIIIGHIIIIIIIIIIIHIIIIIIIIIIIIIIIIIIIIIHIIIIHIIIIIIIIIIIHIHIIIHIIIIIHHEHHHIIIIIIIIIIIIHHIEHIIICHHFHCHEHHHIIIIIIIIIHIHIHHIHIIHHIIIIIIIIIHIHHHHHHHEHIHHHIHIGHHIHHHIHIHHIGHIIIIIHGHIHHIGIIIHIIIHIIIIIIIIIHIIIIIIHHHHI=IHIIIIIHIIIIIIIIGIIIIIIIIIHIIHGDGIIIIIHIIIIIIIIIIIIIIIIIIIIIIIIIIIIIIIIIIHIIIIIIIIIIIIIIIIIIIIIIIIIIIIIIIIIIIHIIIIIIIIIIIIIIIIIIDDDDD
@HISEQ:969:HM2KJBCX2:2:1102:8669:14609 2:N:0:ACTATGCA
CAGGATTCGTACCCAACTATCCTATTAATCATTACGTCAATCCTAGAAACCAACAAAATAGGATCGAACGTCCTATTTCATTATTCCATGCTAATGTATTCAAGCGTTAGCCTGCTTTAAACACTCTAATTTTTTCAAAGTAACAGTCCTGTTTCCCTGCAACACCAAATTAATGGCATTACAGTTCTTCAGAAAGGAGGAATCAGCGAAGCCAGTGCATACCAGTGGCACGACCAACCTGCTGACCCCGAAATTCAACTACGAGCTTTTTAACTGCAACAACTTTAATATACGCTATTGGAGCTGGAATTACCGCGGCTGCTGGCACCAGACTTGCCCTCCAA
+
BD@DDGIHHIHI?1DGHHIIIIIIIIIIEEHHCHFHIFCHHIHHIIIGGIHHFHGEHEEEEEHHIH=GHDE<<CCFHCCHIIHIIIIEHHGII1D<FHIIIHHHHHIHHHEHH?IHGHHCEHIIIHHHEHIHHIHIIHHIIIIGHEHGHGIIIIIHGG@HEHHHHHHHHDEHHIIHIHIIIIHGIIIIIIIHHEEGIIIHIIHHHHHFGHGCIHHHCEIIHIGI;HEFIIIHIIIIHHIHHEFHHHIHHHGIIHHGIIIIIHIIIIIHHHIHHIIIIHHHIHEG@IHHFHHIHHIIHHHIHIIHHIHIIIIIIIHIHIIIIIIIHIIIIIHHHEHHIIHDDDDD
@HISEQ:969:HM2KJBCX2:2:1102:2954:16216 2:N:0:ACTATGCA
CAGGATTCGTACCCCAACTATCCCTATTAATCATTACGGTGATCCTAGAAACCAACGAAATAGAATCAGTCCGTCCTATTTCATTATTCCATGCTAATGTATTCAGACGTTAGCCTGCTTTAAACACTCTAATTTTTTCAAAGTAACAGTCCTGATTTCCAATCACACCAAATTAATGACATGAAAGTTCCTCAGAAGGTAGAGATTTATCTCACCAGTACAGACAATTAAGCCTGACCAATGGGTAAACCCCGAAGTTCAACTACGAGCTTTTTAACTGCAACAACTTTAATATACGCTATTGGAGCTGGAATTACCGCGGCTGCTGGCACCAGACTTGCCCTCCAA
+
D@@0D1CG@FEHHIIIIIIIIIIHIIIIIHIIGIIIIHHHGEHHIIIIIIHIIIIIIHHIIIIIIGIIHHH?GF?CD@@GH1<FHEGE11<1F1DEHHCHHG@C1@HFB<EGCHEF@1D<CHEHIFHHHFH6<FHIHGAFDF9<FEIIEGHDFCC:?EG<EH?EHHFHCE<CC/<C0<FHCGCF?@C</FHEHIEHH@<:CCD0FC<@EFC?CFF#@<7<DGFA<<<<FDAH?H@<HIIHGCCDG@</FHDIIIHH@IIIIIIIIIHHIIIIIIIIIIIIIIIHHHIIIIIIIIIIIIIIIIHIIHIGIGIIIIIIIHIIIIHIIIIHIIIIIIIIIIIIIIIDDDDD
@HISEQ:969:HM2KJBCX2:2:1102:19153:15179 2:N:0:ACTATGCA
CAGGATTCGTACCCCAACTATCCCTATTAATCATTACATCGATCCTAGAAACCAACAAAATAGAATCGGATGTCCTATTTCATTATTCCATGCTAATGTATTCAAGCGTGAGCCTGCTTTAAACACTCTAATTTTTTCAAGGTAACAGTCCTAATTCCCCGTGACACCAAATTAATGGCATTACGGTTCTTTAGAAGGTGAGAAATCAATAATATCAGTACATACCAACGGCATGACCGAAACATTGATCCCGAAATTCAACTACGAGCTTTTTAACTGCAACAACTTTAATATACGCTATTGGAGCTGGAATTACCGCGGCTGCTGGCACCAGACTTGCCCTCCAA
+
?BBBDI@GHHHEHHH=HHHHIIFC<GHHHEHEHHHHIHEH=EFHDHEFHHHC1FHCCHEHIIHHHIGHCC<<G?@HHHEHEHIHHEGH@HEEHHHFEIHHH@HEHEHEHIHGEHEGHHHHIIHHEHHHHFGFFFHGHGIIHHGIHHHCHGIHIGIHHIHDHGIHGIIIIHHHIIHHEIIIHHHHHHHIIHHHIIGHHHHHHHHHHG<IHHHHIHHHFHIIHHHHHHGHIIIIIIHIIHHGIIIIHFGHFGIIIIIIHIIIIHIIHHHEHHHIIHIIHIHIIIGHHHEEIHHIIIIIHHHIIHIHIIIIIIIIIIIIIIIIHHIHIIIIIIHIFHHGIIIIIIABCCD
@HISEQ:969:HM2KJBCX2:2:1102:14277:16341 2:N:0:ACTATGCA
CAGGATTCGTACCCCAACTATCCCTATTAATCATTACTTCAGTCCTAGAAACCAACAAAATAGAACCGAAGTCCTAAATTATTATTCCATGCTAATGTATTCAAGGCATAAGCCTGCTTTAAACACTCTAATTTTTTCAAAGTAATAGAGCTAGATCGCGACGACAACCCAGTGAAGGGCGCCGCCGTTTTCTAGCAGGATGGCAGACACGCGCCAGCACTCACACTCGTAACCGAGGCGGGCCAGGTGCGTCAATCCCGAAATTCAACTACGAGCTTTTTAACTGCAACAACTTTAATATACGCTATTGGAGCTGGAATTACCGCGGCTGCTGGCACCAGACTTGCCCTCCA
+
DDBDDIIIIIIIIIIIIIIIIIIIIIIIIIIIIIIIIIIIIIIIIIIIIIIIIIIIIIIIIIGHHIHIIIHHHIIIIHIIIIIIIIIIIIIIIIIIHIIIHFHIIIIIIIIIIHIIIIIIIIIIIIIIIIIIIIIIIGIIIIIIIIIIIIIIIIIIIIIIIIIIIIIIIIIIHIIIIIIIIIIIIIIIIIIIIIIIIIIIIIIIIIIIIIIIIIIIIIIIIIIIIIIIIIIIIIIIIIIIIIIIIIIIIIIHIIIIIIIIIIIIIIIIIIIIIIIIIIIIIIIIIIIIIIIHIIIIIIIIIIIIIIIIIIIIIIIIIIIIIIIIIIIIIIIIIIIIIIIIIIIIIIIIDDDDD
@HISEQ:969:HM2KJBCX2:2:1102:10882:15603 2:N:0:ACTATGCA
CAGGATTCGTACCCCAACTATCCCTATTAATCATTACGTCAATCCTAGAAACCAACAAAATAGGATCAAACGTCCTATTTCATTATTCCATGCTAATGTATTCAAGCGTTAGCCTGCTTTAAACACTCTAATTTTTTCAAAGTAACAGTCCTGTTTCCCTGCAACACCAAATTAATGACATTACAGTTCTTCAAGAAGGAGGAACCAGTAAAGCCAGTACATACCAGAGGCACGACCAACCTACTGGCCCCGAAATTCAACTACGAGCTTTTTAACTGCAACAACTTTAATATACGCTATTGGAGCTGGAATTACCGCGGCTGCTGGCACCAGACTTGCCCTCCAA
+
DBDDDIIIIIIIIIIIIIIIIIIIIIIIIIIIIIIIIHHHIGIIIIIIIIIIIIIIHHHIIIIHEHHIIGIHIIHHIIIIIHHIHHIFEHIIIIIHHHIHIHHHIHIIIHIHIIIIIIIIIIIIIIIIIHIIIIIHIIIIIIIIIIIIIIIIIIIIIIIIIIIHHHHIHIIHIIIIHHIIHHIIIIIHHIIIIHIIIIHHHHHFIIIIIIIIIHIIIIIIIIIIIIIIIHIIIIIIIIHHHHHFD#IHIIIIIIIHGHIIIIIIIIHHHHIHIIIIIHIIIIIIIIHIIIHIHIIIIGIIIIIIIGIIIIIIHIIIIIIIIIIIIIIIIIIHGIIIIIIIIDDDDD
@HISEQ:969:HM2KJBCX2:2:1102:5684:16833 2:N:0:ACTATGCA
CAGGATTCGTACCCCAACTATCCCTATTAATCATTACGTCAATCCTAGAAACCAACAAAATAGGTTTGAACGTCCTATTTCATTATTCCATGCTAATGTATTCAAGCGTTAGCCTGCTTTAAACACTCTAATTTTTTCAAAGTAACAGTCCTGTTCCCCTGCAACACCAAATTAATGACATTACAGTTCTTCAGAAAGGAGGAATCAGCGAAGCCAGTGCATACCAGTGGCACGACCAACCTGCTGACCCCGAAATTCAACTACGAGCTTTTTAACTGCAACAACTTTAATATACGCTATTGGAGCTGGAATTACCGCGGCTGCTGGCACCAGACTTGCCCTCCAA
+
BDDDDIHIIIIFGHE=0EH@HHIGFHIHIHHIEHIGEHHH=EGF<FE1@<FHICGHHE@FEHCE@1@GGHECGHEG@GH<DGHHFHHGHHH@H?HHHHGECEHHHHFHHHHHIHHIHGHGHFHI@GGGGHHHHHF@HEHIHEHFCHEGCGHHHHHHHHHEHHHHCC@CCHHIIHHHHHHEFEHHGHCHECEEGFEHHHHIHGHIHIHHHHHEIIIIHHEHEGIIHIIHHHHHHHEGEHCGGFEG<E?HHIHEIHIHIIHIIIHGIIHIFHEHGEFHEHHIIHHIIHIHHFHHHHHEHGCCHGG1GHHEIIIIGIIHHHHHHHEHHFHHHHHHGEHHHH?HHBDDBD
@HISEQ:969:HM2KJBCX2:2:1102:12863:16966 2:N:0:ACTATGCA
CAGGATTCGTACCCCAACTATCCCTATTAATCATTACTTCAGTCCTAGAAACCAACAAAATAGAACCGAAGTCCTAAATTATTATTCCATGCTAATGTATTCAAGGCATAAGCCTGCTTTAAACACTCTAATTTTTTCAAAGTAATAGAGCTAGATCGCGACGACAACCCAGTGAAGGGCGCCGCCGTTTTCTAGCAGGATGGCAGACACGCGCCAGCACTCACACTCGTAACCGAGGCGGGCCAGGTGCGTCAAACCAGAAATCCAACTACGAGCTTTTTAACTGCAGCAACTTTAATATACGCTATTGGAGCTGGAATTACCGCGGCTGCTGGCACCAGACTTGCCCTCCAA
+
ADBDDIHHEHHHEHHHIIIIIHIIIHIIIIIHHHIIHIIHHEHHFHIIIHIEHIIFHHIHIIHGIIIGGHIH??FHFHIIIGIIIHHHHHIHIIIIFIIHGCFHHGIIIIIIHHFHIIIIIIIIIIIIHHHFHHHHHIIIIIIIIIIIIHIIIIIHHFEEHHHIHIIIHIIIIIIIIIIIIIIIIIHIHHIHIIIIIIIIIHIIIIIIIIIIIIIIIIIIIIIIIIIIIIIIIIIIIII=IIIIIIIIHHHFHIIIIIIIIIIHIIIIIIIIIIIIHIHIIIIIIIIIIGIIIIIIIIHIGIIIIIIHHIIIIIHIIIIIIIIIIIIIIIIIIIIIIIIIIIIIIIIIIDDDDD
@HISEQ:969:HM2KJBCX2:2:1102:1318:17713 2:N:0:ACTATGCA
CAGGATTCGTACCCCAACTATCCCTATTAATCATTACGTCAATCCTAGAAACCAACAAAATAGGATCAACGTCCTATTTCATTATTCCATGCTAATGTATTCAAGCGCGAGCCTGCTTTAAACACTCTAATTTTTTCAAAGTAACAGTCCTGATTCCCCACCACACCAAATTAATGACATGATGGTTCGTCAGAAGGTAGAAATCAGTAACACCAGTACGTACCGAAGGCACGACCAGCGTACTAATCCCGAAATTCAACTACGAGCTTTTTAACTGCAACAACTTTAATATACGCTATTGGAGCTGGAATTACCGCGGCTGCTGGCAGCAGACTTGCCCTCCAA
+
DDDCDIIIIIIIIIIIIIHIIIIIIIIIIIIIIIIIIIIIIIIIIIIIIIIIIGIIIIIIHHHHHIIIIIIIHIIHIIIIIIIIIIIIIIIIIGHIIIIIIIHHHIIIIIIIIHIIHIIHIHIIIHIIIHIIIHIIIIIHIIIIIIIHIIIIHIHIIHHHIHIIIIIIIIIIIIIIIIIIIIIIIIIIIIIIIIIIIIIIIIIIIIHIHIIIIIIIIIHIIIIIHIIIIIIIHHHIIIIIIHEHIIIIIIIIIIIIIIIIIIIIIIIIIIIIIHIIIIIIIIIIIIIIIIHHHIIIHIIIIIIIIIIIIIIIIIIIIIIIIIIIIIIIIIIIIIIIIIIIDDDDD
@HISEQ:969:HM2KJBCX2:2:1102:15645:17363 2:N:0:ACTATGCA
CAGGATTCGTACCCCAACTATCCCTATTAATCATTACGGTGATCCTAGAAACCAACAAAATAGAACCATGCCGTCCTATTCTATTATTCCATGCTAATGTATTCGAGCAAAAATGCCTGCTTTAAACACTCTAATTTTTTCAAGGCAAAGGTCCTGGATCCGCAAGACACCCAATAAAGGACATCAAGTTTCTCCAGAAGGTGAGAAATCAACAGTAACAGTTCATACCCCTTAAGGCATGACCATCACGTCAATCCCGAAATTCAACTACGAGCTTTTTAACTGCAACAACTTTAATATACGCTATTGGAGCTGGAATTACCGCGGCTGCTGGCACCAGACTTGCCCTCCAA
+
DDDDDHIIIIIIIIIIIIIIIIIIIHIIIIIIIIIIHIHHIIIIIIIIIHIIIIHIIHIIIIHHHIIIIIIIHHIIIIIIIIIIHIIIIIIIIIIIIIIHIGHIIIIHIIHIIIIGHIIIIIIHIHIFIIIIIIIIIIIIIIIIH$HIIIIIIIIHIIIIIHHHHHHIIIHHIIIIIIIIIIIIIIIIIIIIIIIIIGIIIIIIIIIIIIIIIIIIHIIIIIIIHHHIIIIIIIIHHHHHHGHIIIHIHIHFIIIIIHIIIIIIIIIIIIIIIIIHIHIIIHIIHIIHHIHIHHIIIHHHHIIIIIIIIIIIIIIIIIIGIIIIIIIIIHIIIIIIIIIIHIIIIIIIDDDDD
@HISEQ:969:HM2KJBCX2:2:1102:10348:17571 2:N:0:ACTATGCA
CAGGATTCGTACCCCAACTATCCCTATTAATCATTACTTCAGTCCTAGAAACCAACAAAATAGAACCGAAGTCCTAAATTATTATTCCATGCTAATGTATTCAAGGCATAAGCCTGCTTTAAACACTCTAATTTTTTCAAAGTAATAGAGCTAGATCGCGACGACAACCCAGTGAAGGGCGCCGCCGTTTTCTAGCAGGATGGCAGACACGCGCCAGCACTCACACTCGTAACCGAGGCGGGCCAGGTGCGTCAAACCAGAAATCCAACTACGAGCTTTTTAACTGCAGCAACTTTAATATACGCTATTGGAGCTGGAATTACCGCGGCTGCTGGCACCAGACTTGCCCTCCAA
+
DDDDDIIIIIIIIIIIIIIIIIIIIIIIIIIIIIIIIIIIIIIIIIIIIIIIIIIIIIIIIIHHIIIIIIIHHIIIHIIIIIIIIIIGIIIIIHIIIIIIHFHIIHIIIIIIIIIIIIIIIIIIIIIIIIIIIIIHIIIIIIIIIHIIIIIIIIHHIIIIIIIIIIIIIIIIIIIIIIIIIIIGIIIIIIIIHIIIIIIIIIIIIIIIIIIIIIIIIIIIIIIIIIIIIIIIIIIIIIIIIIIIIIIIIIIIHIIIIIIIIIIIIIIIIIIIIIIIIIIIIIIIIIIIIIIIIIIIIIIIIIIIIIHHHIIIIIIIIIIIIIIIIIIIIIIIIIIIIIIIIIIIIIIIIDDDDD
@HISEQ:969:HM2KJBCX2:2:1102:16532:19104 2:N:0:ACTATGCA
CAGGATTCGTACCCCAACTATCCCTATTAATCATTACGGTGATCCTAGAAACCAACAAAATAGAACCATGCCGTCCTATTCTATTATTCCATGCTAATGTATTCGAGCAAAAATGCCTGCTTTAAACACTCTAATTTTTTCAAGGTAAAGGTCCTGGATCCGCAAGACACCCAATAAAGGACATCAAGTTTCTCCAGAAGGTGAGAAATCAACTGTAACAGTTCATACCCCTTAAGGCATGACCATCACGTCAATCCCGAAATTCAACTACGAGCTTTTTAACTGCAACAACTTTAATATACGCTATTGGAGCTGGAATTACCGCGGCTGCTGGCACCAGACTTGCCCTCCAA
+
DBDDDIIIIIIIHIHIHHIHHIIGCCHIIIEHHHIIIIHIHIHHHIIGIHIIIIHIIHIGHIHIHEGHIHHII<CEEHFHIIIHEHHHHHHICEHIIGICHEHHIHHIIII@HHHHEHHHE@EHIHHHIFHHHIIHGGHHIHHHHHGIIIIIHHIHHHHHIIHHIHIIIGIHHIHGIIIIIHIIHHHEHEFHHIIHHIHHHHHHHHIIHIHHGHHIIIHG@HEGHIIIIHGEHIIIIIIGIHHIIHHEIHGDHHHHIIIIHHHHEIIHEEGFIIIIIIIIIHHHEIIIIIIHHIGHIIHGHHHIIIIIHHIIIIIIIIIIIIIIIIIHIIIIIHHIIIIIHIIHIIIIDDDDD
@HISEQ:969:HM2KJBCX2:2:1102:13702:19810 2:N:0:ACTATGCA
CAGGATTCGTACCCCAACTATCCCTATTAATCATTACGGTGATCCTAGAAACCAACAAAATAGAACCATGCCGTCCTATTCTATTATTCCATGCTAATGTATTCGAGCAAAAATGCCTGCTTTAAACACTCTAATTTTTTCAAGGTAAAGGTCCTGGATCCGCAAGACACCCAATTAAGGACATCAAGTTTCTCCAGAAGGTGAGAAATCAACAGCGACAGTTCATACCCCTTAAGGCATGACCATCACGTCAATCCCGAAATTCAACTACGAGCTTTTTAACTGCAACAACTTTAATATACGCTATTGGAGCTGGAATTACCGCGGCTGCTGGCACCAGACTTGCCCTCCAA
+
DDDDDIIIIIIHIIIIIIIIIIIIIIIIIIIHHIIIIIIIIIIIIIIIIIIHIIIIIIIGHIHIIIIIIIIIIIIIIIIIIIIIHCHIIIIIIIIIIIIIIHHHHIIIIIIIIIHIIIIHIIIHHHIHGHFIHHIHHIHIIHIIIIHHIHHIIIIIIIHIIIIIIIIIIIIIIIIIIIIIIIIIIIIIIIIIIIIIIIIIIIIIIIIIIIIIIIHHGIIIIIIIIIIII=IIIHIIIIIIIIIIIIIIIHHGIHIIIIIIIIIIIIIIIIIIIIIIIIIIIIIIIIIIIIIIIIIIIIIIIIIIIIIIIIIIIIIIIIIIIIIIIIIIIIIIIIIIIIIIIIIIIIIIDDDDD
@HISEQ:969:HM2KJBCX2:2:1102:4814:20002 2:N:0:ACTATGCA
CAGGATTCGTACCCCAACTATCCCTATTAATCATTACGTCGATCCTAGAAACCAACAAAATAGAATCAAACGTCCTATTTCATTATTCCATGCTAATGTATTCAAGCGCGAGCCTGCTTTAAACACTCTAATTTTTTCAAAGTAACAGTCCTGATTTCCCGCGACATCAAATTAATGACATCGTGGTTCGTCAGAAGGTAGGAATCAATTTGACCAGTACGTACCGAGGCACGACCGATCAACTGATCCCGAAATTCAACTACGAGCTTTTTAACTGCAACAACTTTAATATACGCTATTGGAGCTGGAATTACCGCGGCTGCTGGCACCAGACTTGCC
+
D@DB@GHIIIIEGHHH@C1G@HHHIGHHIHHIHHHIIHIHDHHECGHHIIIIHEHIIIHHHICHHGHHHHHIEHHHHIHGGEHIIFHHFHHCHFHCHIHHHGHHIHHIHHHIHHEHIIIIHHHHHHHGIGICFHHHEHIIHIIIIIIHDGIIHEHHHHFHHHIHIHGHHHHHHHHHHIH@GIIIIIDHHHGIIHHGHIIHHFHFHIGIHIIHGAEHHHHHEEH@D@=EHHHCGHHHHFIHHHHHHHEDIIIIHHHFHHHHCIHIHIIHHFHEEC@HFHHHHEHGC<1HHHHEH<EHHEIIIIHEEIIIIIIIIIIHHIHHHHIHHIHEF1HHGC@D@D@
@HISEQ:969:HM2KJBCX2:2:1102:6436:20533 2:N:0:ACTATGCA
CAGGATTCGTACCCAACTATCCCTATTAATCATTACGTCAATCCTAGAAACCAACAAAATAGGATCAAACGTCCTATTTCATTATTCCATGCTAATGTATTCAAGCGTTAGCCTGCTTTAAACACTCTAATTTTTTCAAAGTAACAGTCCTGTTTCCCTGCAACACCAAATTAATGACATTACAGTTCTTCAAGAAGGAGGAACCAGTAAAGCCAGTACATACCAGAGGCACGACCAACTTACTAATCCCGAAATTCAACTACGAGCTTTTTAACTGCAACAACTTTAATATACGCTATTGGAGCTGGAATTACCGCGGCTGCTGGCACCAGACTTGCCCTCCAA
+
DDB@DIIIHIIEHFHHHHHHIIIIIIHIIIIIHIH?EHIHHIIIIHHHHHIIIIIIIIIHEGHHHHHGHHDHIHHHHIIIIHGHIGEHIHIHIHIIIIIIIIHHHIIHIIIIIIIIIHIHIHHIIIIIHHIIIIHHEFHIIIHIIIIIIIIIHHHIIIHIIIIIIIIIIHIIIHIIIIIIGIIIIGIHIIIIIIIIIIIIIIIIIIIIIIIIIIIIIIIIGIIIIIIIIIIHIIIIIIIIIIHFIIIIIIIIIIHIIIIIIIIIIIIIIIIHHHIIIIIIIIIIIIHIIIIIIIIIHIHHIIHIIIIIIIIIIIIIIIIIIIIIIIIIIIHIIIHIIIIIDDDDD
@HISEQ:969:HM2KJBCX2:2:1102:4670:20796 2:N:0:ACTATGCA
CAGGATTCGTACCCCAACTATCCCTATTAATCATTACGGTGATCCTAGAAACCAACAAAATAGAACCATGCCGTCCTATTCTATTATTCCATGCTAATGTATTCGAGCAAAAATGCCTGCTTTAAACACTCTAATTTTTTCAAGGTAAAGGTCCTGGATCCGCAAGACACCCAATTAAGGACATCAAGTTTCTCCAGAAGGTGAGAAATCAACAGCGACAGTTCATACCCCTTAAGGCATGACCATCACGTCAATCCCGAAATTCAACTACGAGCTTTTTAACTGCAACAACTTTAATATACGCTATTGGAGCTGGAATTACCGCGGCTGCTGGCACCAGACTTGCCCTCCAA
+
DDDDDIIIIIIIIIIIIIIIIIIIIIIIIIIIIIIIIHIIIIIIIIIIIIIIIHHHIHIHIHHIIHIIIHHIIHIHIIIIIIIIIGHHIIIIIIIIIIGHHDGHHIIIIHIIIIHIHIIIIHHHHHGIIIIIIIIHIIHHHIIIIIIHIIIIIIIIIIHHIIIIIIIIIIIHIIIIIIIIIIIIIIIHHIIIHHIIHHIIIIIIIIIIHIIIIIIIHHIIIIIIIIIIIHHIIIIIIIIIIIIIIIHIHIHHIIIIIIIIIIIIIIIIIHIIIIIIIIIIIHIIIIIIIIIIIIIIIIHIHIIIIIIIIIIIIIIIIIIIIGIIIIIIIIIIIIIIIIIIHIIIIIIIDDDDD
@HISEQ:969:HM2KJBCX2:2:1102:4955:20634 2:N:0:ACTATGCA
CAGGATTCGTACCCCAACTATCCCTATTAATCATTACTTCAGTCCTAGAAACCAACAAAATAGAACCGAAGTCCTAAATTATTATTCCATGCTAATGTATTCAAGGCATAAGCCTGCTTTAAACACTCTAATTTTTTCAAAGTAATAGAGCTAGATCGCGACGACAACCCAGTGAAAGGCGCCGCCGTTTTCTAGCAGGATGGCAGACACGCGCCAGCACTCACACTCGTAACCGAGGCGGGCCAGGTGCGTCAAACCAGAAATCCAACTACGAGCTTTTTAACTGCAGCAACTTTAATATACGCTATTGGAGCTGGAATTACCGCGGCTGCTGGCACCAGACTTGCCCTCCAA
+
DDDDDIIIIIIIIHIIIIIIIIIIIIIIIIIIIIIIIIIIIIIIIIIIIIIHIIIIIHIIHHHHIIHIIHIIHIIIIIIIIIIIIIIIIIIHIIIIHIIIIHHIIIIIIIIIIIIIIIIIIIIIIIIIIIIIIIIIIIIIIIIIIIIIIIIIIIIIIIIIHIHIIIIIIIIIIIIIIIIIHHIIIIIIIIIIIIIIIIIIIIIIIIIIIIIIIIIIIIIIIIIIIIHIIIIIIIIIIIIIIIIIIIIIIIIIIIIIIIIIIIIIIIIIIIIIIIIIIIIIIIIIIIIIIIIIIIIIIIIIIIHIIIIIHIIIIIIIIIIIIIIIIIIIIIIIIIIIIIIIIIIIIIIIIDDDDD
@HISEQ:969:HM2KJBCX2:2:1102:20035:19963 2:N:0:ACTATGCA
CAGGATTCGTACCCCAACTATCCCTATTAATCATTACATCGATCCTAGAAACCAACAAAATAGAATCTGATGTCCTATCTCATTATTCCATGCTAATGTATTCAAGCGTAAGCTTGCTTTAAACACTCTAATTTTTTCAAGGTAACAGTCCTAATTCCCCATAACATCAAATAAATGACATTATGGTTCTTTAGAAGGTGAGAACCAATAAAACCAGTACATACCAAGGCATGACCGATTCCTTGATCCCGAAATTCAACTACGAGCTTTTTAACTGCAACAACTTTAATATACGCTATTGGAGCTGGAATTACCGCGGCTGCTGGCACCAGACTTGCCCTCCAA
+
DDDBAHCFEHHIDHHIEHEHHHIIIHIIIGHIFEHIIHIC0@HGEH?FGEHH?CHIFHIEFEHHHHIHIFHHFEFHIE@F?GFHHFHFHHHHHHIIH<HHEDFFH<GHHHHEEEF1FHGCEHIFGGHCCHEHI6GFHIHHH@HHCHHHIHGFDHH?HD1CGHHG0GHHDDGGHHGFFGHHHH9GFDDHEHIHHHHHH<HIHIHF9DEGHHHGD@?DGFH8C<@1ED<C1CGCHC@C1FEHFCD<1<//?HFC@HFHFFC<0HEHFH@HIIHEF<CHHHHHGHHF<1EEHG<<<<<@@CEHEHEHFEIIIHHHHDCHIIIHHCCCHF1HIHECFGCCIIIGDB@@@
@HISEQ:969:HM2KJBCX2:2:1102:10212:20817 2:N:0:ACTATGCA
CAGGATTCGTACCCCAACTATCCCTATTAATCATTACGGTGATCCTAGAAACCAACAAAATAGAACCATGCCGTCCTATTCTATTATTCCATGCTAATGTATTCGAGCAAAAATGCCTGCTTTAAACACTCTAATTTTTTCAAGGTAAAGGTCCTGGATCCGCAAGACACCCAATTAAGGACATCAAGTTTCTCCAGAAGGTGAGAAATCAACAGCGACAGTTCATACCCCTTAAGGCATGACCATCACGTCAATCCCGAAATTCAACTACGAGCTTTTTAACTGCAACAACTTTAATATACGCTATTGGAGCTGGAATTACCGCGGCTGCTGGCACCAGACTTGCCCTCCAA
+
DDDDDIIIIIIIIIIIIIIIIIIIIIIIIIIIIIIIIIIIIIIIIIIHIIIIIIIIIIIIIIIGIIIIIHIIIIIIIIIIIIIIIIIIIIHIIIIHIIIIIIIIIIIIIIIIIIIIIIIIIIIIIIIIIIIIIIIIIIIIIIIIIIIIIIIIIIHIIIIIIIIIIIIIIIIIIIIIIIIIIIIIIIIIIIIIIIIIIIIIIIIIIIIIIIIIIIIIIIIIIIIIIHIIIIIIIIIIIIIIIIIIIIIIIIIHIIIIIIIIIIIIIIIIIIIIIIIIIIIIIIIIIIIIIIIIIIIIIIIIIIIIIIIIIIIIIIIIIIIIIIIIIIIIIIIIIIIIIIIIIIIIIIIIDDDDD
@HISEQ:969:HM2KJBCX2:2:1102:8039:20459 2:N:0:ACTATGCA
CAGGATTCGTACCCCAACTATCCCTATTAATCATTACGGTGATCCTAGAAACCAACGAAATAGAATCAGTCCGTCCTATTTCATTATTCCATGCTAATGTATTCAGACGATAGTCTGCTTTAAACACTCTAATTTTTTCAAAGTAACAGTCCTGATTTCCAATCACACCAAATAAATGGCATGAAAGTTCCTCAGAAGGTAGAGATCCATCTCACCAGTGCAGACACCTAAGCCTGACCAATGAGTAAACCCCGAAGTTCAACTACGAGCTTTTTAACTGCAACAACTTTAATATACGCTATTGGAGCTGGAATTACCGCGGCTGCTGGCACCAGACTTGCCCTCCAA
+
DDDDDHIIIHIIIIIIIHIIIIIIIGIIIIIIIIIIIIIIIIIIIIIIIIIIIIHIIHIHIIHIIHHIHIIIIIIIIIIIIIIHIHIIIIGICEHIHHHIIIIIIIHIIIHIIHIIIIIIIIHHHIIIIIIIIIIIIHIHHIIIIIIIIHIIIIHHIIIIIHIIIIIIIIIIIHIIIIIIIIIIIIIIIIIIIIIIIIIIIIIIIIIIIIIIHIIIIIIIIIIIIIIIIIIIIIIIIIIIIIIIIHHIIIIIIIIIIIIIIIIIIIIIIIIIIIIIIIIIIIHIIIIIIIIIIIIIIIIIIIIIIIIIIIIIIIIIIIIIIIIIIIIIIIIIIIIIIIIIIIIDDDDD
@HISEQ:969:HM2KJBCX2:2:1102:8614:21748 2:N:0:ACTATGCA
CAGGATTCGTACCCCAACTATCCCTATTAATCATTACTTCAGTCCTAGAAACCAACAAAATAGAACCGAAGTCCTAAATTATTATTCCATGCTAATGTATTCAAGGCATAAGCCTGCTTTAAACACTCTAATTTTTTCAAAGTAATAGAGCTAGATCGCGACGACAACCCAGTGAAGGGCGCCGCCGTTTTCTAGCAGGATGGCAGACACGCGCCAGCACTCACACTCGTAACCGAGGCGGGCCAGGTGCGTCAAACCAGAAATCCAACTACGAGCTTTTTAACTGCAGCAACTTTAATATACGCTATTGGAGCTGGAATTACCGCGGCTGCTGGCACCAGACTTGCCCTCCAA
+
DDDDDFHIGHHHIEHHHHIIIIIIIHIHIIIHHHHEHEHIIHHIIIIHHIEHHIIIIHIIHHHHEHHIGD<HHHEHEFHIEHHHHGHHGIHHHIIIIIIHIGHEHIHIIGHHHIHHHHIIHHHHIIHHIHHGDGGHIHHHGIIIIIIHIIIIIIIIHIIIHIHHIIHIIHHI?HHIIIIIIIHHHHHIIIIIHIHHIIHIIIHIIIHHIIIHIGHIIIIIIIII=IIIIHH=IHFHIIHIIII>HHIIIIIHEIHHIIIIIIHHIIHIHHDIIHGHFEIIIIHIIIIIIHIIHEFHIIGIIIIIIIIIIIHIIIHIIIIIIIIIIIIIIHIIIIIIIIIHHGHHIIHIIDDCDD
@HISEQ:969:HM2KJBCX2:2:1102:18218:21405 2:N:0:ACTATGCA
CAGGATTCGTACCCCAACTATCCCTATTAATCATTACCGCGGTTCCAGAAACCAACACAACAGAACCACAGGTCCTATTCCATTATTCCATGCTAATCTATGCAAGCATGCGCCTGCTTTGAACACTCTAATTTTTTCAAGGTAAACGTCCTGGCTCCCGGCCGCCCGGCCGCCCGAAGGCAGCCCAGCGGCCGTTCCCCAGGAGGAAAGGCTCGGCCTTGACGCCCCCGCGAAGGGGCAGGCAGTACTCGCCGCCGAAGCAGCGGACCACCCGGCCAAGCCCAAAATTCGACTACGAGCTTTTTAACTGCAACAACTTTAATATACGCTATTGGAGCTGGAATTACCGCGGCTGCTGGCACCAGACTGCCCTCCAA
+
DDDDDIIIIIIIHIIIIIIIIIIIIIIIIIIIIIIIIIIIHIIIIIIIIIIIIIIIHIGHIIHHHIIIIIIIIIHIIIIIIIIHIIHHIIIHIIIIIIIIIHHIIIIIIIIIIIIIIIIIIHIIIIIIIIIIIIIIIIIIIHIIHIIIHIIIIHIIIIIHHHDDHIIHDHHEHHIHEFHGHHHHIHHHIGIHGAHHHHHIHHIHHIHHGIGIDIHDHHHHGHIIIIIIHIIIHIIIHIIIHIHIHIIIIIIIIIIIIIIIIIIHHIIIIIIIIIIIIIIIIIIIIIIIHIIHIHIIIHHHIHIIIIIIIIIIIIIIIIIIIIIIHHIIIIIIIIIIIIIIIIIIIIIIIIIHIIIIIIIIIIIIIIIIIIIIDDDDD
@HISEQ:969:HM2KJBCX2:2:1102:11111:21400 2:N:0:ACTATGCA
CAGGATTCGTACCCCAACTATCCCTATTAATCATTACGGTGATCCTAGAAACCAACAAAATAGAACCATGCCGTCCTATTCTATTATTCCATGCTAATGTATTCGAGCAAAAATGCCTGCTTTAAACACTCTAATTTTTTCAAGGTAAAGGTCCTGGATCCGCAAGACACCCAATTAAGGACATCAAGTTTCTCCAGAAGGTGAGAAATCAACAGCGACAGTTCATACCCCTTAAGGCATGACCATCACGTCAATCCCGAAATTCAACTACGAGCTTTTTAACTGCAACAACTTTAATATACGCTATTGGAGCTGGAATTACCGCGGCTGCTGGCACCAGACTTGCCCTCCAA
+
DD@BDIHIIIIIIHIEHIIIHIIIFHIIGHHIHEIIIHCGEHIHHIIIHHGHIHHIIHIIIIHHIIIIIGEEHIDHHHIGHIHHIIIIEHHIIIIHIIHIICHHIIHEEHGHHGHCEHHIIHHHIIHHHIIIIHFIIHHIIIIHIIIIHEHEIHFFGHHIHIIIIIHIHEIGIHHHIIIIIIIHIIIIIHHHHHIIIIIHHFCIIIIIHIHHHIHHIIIIHIIIII<HHHIHIIIHIIIIIIIHHHHHIHHFHHHHDHIIIIHHHIIIIHIIHIIHIIIIIIIIIIIIIHIHHHHEHHHHEIIIEHHIHHIGIIHHIIIIIIIIHIIIIIIIIIIIIIIHHHIIIIIHADDDD
@HISEQ:969:HM2KJBCX2:2:1102:9496:21362 2:N:0:ACTATGCA
CAGGATTCGTACCCCAACTATCCCTATTAATCATTACGGTGGTCCTAGAAACCAACAAAATAGAATCATCCGTCCTATTTTATTATTCCATGCTAATGTATTCAAGCAAAATGCCTGCTTTAAACACTCTAATTTTTTCAAAGTAAAGGTCCTGGTTCCCCGCGGCACCCAATTAAGGACATCGCGGTTCTCCAGAAGGTGAGAAATTGACTACACCAGTTCATACCCCTTAAGGCACGACCGATGTGTCAATCCCGAAATTCAACTACGAGCTTTTTAACTGCAACAACTTTAATATACGCTATTGGAGCTGGAATTACCGCGGCTGCGGGCACCAGACTTGCCCTCCAA
+
DDDDDIIIIIIIIIIIIIIIIIIIIIIIIIIIIIIIIHGHIIIIHIGIIIIIIIIIIIIHIIIHHHIHIIIIHIIIIIIIIIIHIIIHIIIIIIIIIIHHIIIIIIIIIIIIIIIIIIIIIIHIIIIIIIIIIIIIIIIIIHIIIIIIIIIIIIIIIIIIIIIIIIIIIIIIIIIIIIIIHIIIIIIIHIIIIIIIIIIIIIIIIIIIIIIIIHHIIIIIIIIIIIIIIIIIIIIIIIIIHIIIIIIIIHIHIIIIIIIIIIIIIIIIIIIIIIIIIIIIIIIIIIIIIIIIIIIIIIIIIIIIIIIIIIIIIIIIIIIIIIIIIIIIIIIIIIIIIIIIIIIIIIDDDDD
@HISEQ:969:HM2KJBCX2:2:1102:7341:22916 2:N:0:ACTATGCA
CAGGATTCGTACCCAACTATCCCTATTAATCATTACGGTGATCCTAGAAACCAACGAAATAGAATCAGTCCGTCCTATTTCATTATTCCATGCTAATGTATTCAGACGATAGTCTGCTTTAAACACTCTAATTTTTTCAAAGTAACAGTCCTGATTTCCAATCACACCAAATAAATGACATGAAAGTTCCTCAGAAGGTAGAGATCCATCTCACCAGTGCAGACACCTAAGCCTGACCAATGAGTAAACCCCGAAGTTCAACTACGAGCTTTTTAACTGCAACAACTTTAATATACGCTATTGGAGCTGGAATTACCGCGGCTGCTGGCACCAGACTTGCCCTCCAA
+
DDDDDIIIIIIIHIIIIIIIIIHIIIIIIIIIIIIIIIIIIIIIIIIIIIIHIIIIIIIIIIIHIIIIIIIIIGIIHIIIIIIIIIIHIIIIIIGHHIIIIIHIIIIIIIIIIIIIIIIHIHIHIHIIIIHHHIIIIIIIIIIIIHIIIIIHHHIIIIEHIHIIHIFIIIIIIIIIIIIHIIIHIIIHIIIIIIIIIHEIIIIIHIIHHIIIIIIIIIIIIIIIIIIIIIIIIIIIIIIIIHIIHHIIIIIIIIIIIIIIIIIIIIIIIIIIIHIIIIIIIIHIHHHHHIIHIHIIIIIIIIIIIIIIIIIIIIIIIIIIIIIIIIIIIIIIIHIIIIIIIIDDDDD
@HISEQ:969:HM2KJBCX2:2:1102:18061:21776 2:N:0:ACTATGCA
CAGGATTCGTACCCCAACTATCCCTTTAATCATTACGTCGATCCTAGAAACCAACAAAATAGAATCAAACGTCCTATTTCATTATTCCATGCTAATGTATTCAAGCGCGAGCTTGCTTTAAACACTCTAATTTTTTCAAAGTAACAGTCCTGATTTCCCGCGACACCAAATTAATGACATCGTGGTTCGTCAGAAGGGGGAAACCAATAATGCTAGTACGTACAAAGTACGACCGACATATTAGTCCCGAAATTCAACTACGAGCTTTTTAACTGCAACAACTTTAATATACGCTATTGGAGCTGGAATTACCGCGGCTGCTGGCACCAGACTTGCCCTCC
+
DDDDDIIHHIIIIIHIIIIIIIIIIIIIIIIIIIIIHHIHIIIIIIIIIIIIIIIIIHFHIIIIIIIIHIIIGIIIIIIHIIIIIIHIIIIIIIIIIIIIIIHIIIHIIHIHIIIHIIIIIIIIHHIIIHHIIIIIIIIIIIIIIIHHIHHIIIIIIIIIIIIHIIIIIIIHIIIHIIIHIIIIIIIHHIIIIIHHHH0HIIIIIIIIIIHIIIIIIIIIIIIIIIIIIIIIIIIIIHHHHIIIIIIIIIIIIIIIIIIIIHIGIIIIIIIIIIIIIIIIIIHGHIIIIIIIIIIIIIIIIIIIIIIIIIIIIIIIIIIIIIIIIIIIIIIIIIIIDDDDD
@HISEQ:969:HM2KJBCX2:2:1102:12821:23116 2:N:0:ACTATGCA
CAGGATTCGTACCCCAACTATCCCTATTAATCATTACTTCAGTCCTAGAAACCAACACAATAGAACCGAAGTCCTAAATTATTATTCCATGCTAATGTATTCAAGGCATAAGCCTGCTTTAAACACTCTAATTTTTTCAAAGTAATAGAGCTAGATCGCGACGACAACCCAGTGAAGGGCGCCGCCGTTTTCTAGCAGGATGGCAGACACGCGCCAGCACTCACACTCGTAACCGAGGCGGGCCAGGTGCGTCAAACCAGAAATCCAACTACGAGCTTTTTAACTGCAGCAACTTTAATATACGCTATTGGAGCTGGAATTACCGCGGCTGCTGGCACCAGACTTGCCCTCC
+
DDD@D?EEH<FEH?ECE<G@HI@11C<C<1FC11F?@E?GE@GCFHHHCG@HECCE<1<CCHH?@CHI<CC1<1<GFG@H@@<FHHHIG@FHEHI??F?GHDEIHGHEIHHC@C@HHHIGHH?E@HGF?HGCH@B6C1ECEG?GHHHHHHIIHHHHH?EEHC@IHHHHHHHHGHHCHCGIIG=DCIHGHFCIHHIIHHHHGHEEHIHHHGIIIFIHFHIHGHHHIIHHHCEHIGIIIIIHHG/HGBGHGHGIGIIIIHH@HEIHHHIIIHHD1CIIIIGHFHHHHHHIHIIIH?IIHHHIHED@@FHGCHFHHIHIIIHFIIIIIHGCC@IIHHIHHFEHHHHIIHH@@@A@
@HISEQ:969:HM2KJBCX2:2:1102:7425:23389 2:N:0:ACTATGCA
CAGGATTCGTACCCCAACTATCCCTATTAATCATTACGTCGATCCTAGAAACCAACAAAATAGAACCATGCCGTCCTATTCTATTATTCCATGCTAATGTATTCGAGCAAAAATGCCTGCTTTAAACACTCTAATTTTTTCAAGGTAAAGGTCCTGGATCCGCAAGACACCCAATAAAGGACATCAAGTTTCTCCAGAAGGTGAGAAATCAACAGTAACAGTTCATACCCCTTAAGGCATGACCATCACGTCAATCCCGAAATTCAACTACGAGCTTTTTAACTGCAACAACTTTAATATACGCTATTGGAGCTGGAATTACCGCGGCTGCTGGCACCAGACTTGCCCTCCAA
+
DDDDDIIGIIIIHHIIIHIIIIIIIIIIIIHIIIIIIGIIIIIIIIIEHHIIIIIIIHHIIIHHIIIIIHHIIHHIIHIIIIIIIIHHHIIIIIIIHHHHHFGH@@HHIIIIHIIIIIIIHHIIIIHIIIIIIHIIIIIIIIHIIIIIIIEGHIHEIHIHIIIIIIIIIIIIIHIHHIIHHIIIIIIIIIHIIHIIIHIIIIIIIHIIIIIIIHHFHHIHIIIIIIIIIIIIIIIIIIIIHIIHIIIIIIHGIIIIIIIIHHIIIHIIHHIIIIIIIIIIIIIIIIIIIIIIHIIIIIHIHIHHIHIIIIIIIIIIIIIIIIIIIIIIIIIIIIIIIIIIIIIHIIIIDDDDD
@HISEQ:969:HM2KJBCX2:2:1102:15338:23908 2:N:0:ACTATGCA
CAGGATTCGTACCCCAACTATCCCTATTAATCATTACTTCAGTCCTAGAAACCAACAAAATAGAACCGAAGTCCTAAATTATTATTCCATGCTAATGTATTCAAGGCATAAGCCTGCTTTAAACACTCTAATTTTTTCAAAGTAATAGAGCTAGATCGCGACGACAACCCAGTGAAGGGCGCCGCCGTTTTCTAGCAGGATGGCAGACACGCGCCAGCACTCACACTCGTAACCGAGGCGGGCCAGGTGCGTCAAACCAGAAATCCAACTACGAGCTTTTTAACTGCAGCAACTTTAATATACGCTATTGGAGCTGGAATTACCGCGGCTGCTGGCACCAGACTTGCCCTCCAA
+
DDDDDIIIHIIIIIHHHHIHIFHIIHIICHIIIHHHIIIHIIIIHIHIIGIIHHHIHIICHHHHIIIIIIIHHHHHIHHIIIIIIHHHIIHIIFHIHHHIIHCHHIHHHIHHIIIIIIIHIHIGHHHHHHHHHHHHHIIHIHIHIIIIHIIIIIIIHIIIIIHHIIIIHIIHIIIIIIIIIIIIIIIHEHGHHIHHIIIGIIIIIIIIIIIIIIIIHIIIIFHI=IIIIIIIIIIIIHIIGIIIIIHGIIIHHHIIIIIIIIIHIIIHIGIIIIHIIIHIIHIIIHIIIHIIIIIIIIIIIIIIIIHHGIIIIIIIIIIIIIIIIIIIIIIIHIIIIIIIIIGIIIIIIDDDDD
@HISEQ:969:HM2KJBCX2:2:1102:18479:24675 2:N:0:ACTATGCA
CAGGATTCGTACCCCAACTATCCCTATTAATCATTACGTCAATCCTAGAAACCAACAAAATAGGATCAAACGTCCTATTTCATTATTCCATGCTAATGTATTCAAGCGTTAGCCTGCTTTAAACACTCTAATTTTTTCAAAGTAACAGTCCTGTTTCCCTGCAACACCAAATTAATGACATTACAGTTCTTCAAGAAGGAGGAACCAGTAAAGCCAGTACATACCAGAGGCACGACCAACCTACAAATCCCGAAATTCAACTACGAGCTTTTTAACTGCAACAACTTTAATATACGCTATTGGAGCTGGAATTACCGCGGCTGCTGGCACCAGACTTGCCCTCCAA
+
ADDDAHIHHIIICHHIIIIHIIGHIIIIIIIIIIFHHIHHCCHHEHHHIHIIEEHHIHHHIHFGHHHHEHIIHHIIIHIIHHIIIIIHHHHHHIHIIHIIIGHHIH@GGEHIHIIHHHFHHHHIGEHHEGBGHIIHHHIIHHGFHIIIHIHHHEDHHHHGIHHHIIIIIHHIHHHIHHIIIIIIIHHEHFHFIIHFIIIIHHHHF@IHHIIIHHFGIIIHIIHGHHIHHGIIIIHIHHFHIIHHHIDHDHHHHIHHHEEIHFIIIIIIGIIIIIIIHF?HHHIHIHIHHIIHHEHIIIHIIIIHIHIIIHIIGHDDDGIIIIHHHEIHIIIHGDEEFIIHH@DABD
@HISEQ:969:HM2KJBCX2:2:1102:14612:24532 2:N:0:ACTATGCA
CAGGATTCGTACCCCAACTATCCCTATTAATCATTACGGTGATCCTAGAAACCAACAAAATAGAATCATGCCGTCCTATTTTATTATTCCATGCTAATGTATTCAAGCAAAATGCCTGCTTTAAACACTCTAATTTTTTCAAAGTAAAGGTCCTGGTTCCCCGCGACACCCAATTAAGGGCATTGCGGTTCTCCAGAAGGTGAGAAATTGACTACACTAGTTCATACCCCTTAAGGCACGACCGATGTGTCAATCCCGAAATTCAACTACGAGCTTTTTAACTGCAACAACTTTAATATACGCTATTGGAGCTGGAATTACCGCGGCTGCTGGCACCAGACTTGCCCTCCAA
+
DDDBDHIIIIHIIHIIIHIIIHHHHIIIIGHHIIIIIIIIIIIIIIIGHIHIIIIHIIIIIIIIIHHHH1GHHHCDHHHHHHIIIIIIEHIEHIIIHHECHGHIIIIIIIIIGHIHIIIIHHHHHIHHIIIIIIIIIIIIIHHHHEHHHIIHHHIHHHHHIIIIHIIIIHHIIIIIHHEIIIIHGHIIIIIIIIIIIIHHIHIIIIHIHIIIIIIHIIIIIIIIHHIIHHHIIIIHIIHEHIIIIIIIHFGHDEIIHIIIIIIHIIIHHIIHIIIIIHHHEIIHGCIIIIIHHHHIIHHGHIHCHHIIIIIIIIHHIIIIIIIIIIIIIHIGIIHHHIIIIIIIIHIDABDB
@HISEQ:969:HM2KJBCX2:2:1102:6798:25343 2:N:0:ACTATGCA
CAGGATTCGTACCCCAACTATCCCTATTAATCATTACGTCGATCCTAGAAACCAACAAAATAGAATCAAACGTCCTATTCCGTTATTCCATGCTAATGTATTCAAGCGTGAGCCTGCTTTAAACACTCTAATTTTTTCAAAGTAACAGTCCTGATTCCCCAAAACACCAAATTAATGGCATTAAGATTCGTCAGAAAGGAGAAACCAATAATACCAGTACGTACAAAAGCACGACCAATAAACCGGTCTCGAAATTCAACTACGAGCTTTTTAACTGCAACAACTTTAATATACGCTATTGGAGCTGGAATTACCGCGGCTGCTGGCACCAGACTTGCCCTCCAA
+
DDDBDIIIIIHIIIIIIIIIIIIIIIIIIGIIIIIIIIIHHCGHHHIHIIIIIIIIIIIIIHHIHHIIHIGGHHIHIIIIIIIIGHIIHIHHFHIIIHIIIHFIHIIHIIIHHHHHHHGHHHHHIHIHHHHHIIIHIIHIIIIIIIIHHHHIHHHHIIHIIHIIHGI:IIIGIIIIIHGHGHIHIIIIIIIIIIIIIIIIIIIIIIIIIIIIIHIIIIIIIIIIIHHIIIIIIIIIIIIIIHHFIIIIIIIIIIIIHIIIIIIIIIIIIHIIIIIIIIHIIIIIIIIIIIIIIIIIIIIIIIIIIIIIIIIIIIIIIIIIIIIIIIIIIIHIIIHIIIIIDDDDD
@HISEQ:969:HM2KJBCX2:2:1102:13483:25730 2:N:0:ACTATGCA
CAGGATTCGTACCCCAACTATCCCTATTAATCATTACTTCAGTCCTAGAAACCAACAAAATAGAACCGAAGTCCTAAATTATTATTCCATGCTAATGTATTCAAGGCATAAGCCTGCTTTAAACACTCTAATTTTTTCAAAGTAATAGAGCTAGATCGCGACGACAACCCAGTGAAGGGCGCCGCCGTTTTCTAGCAGGATGGCAGACACGCGCCAGCACTCACACTCGTAACCGAGGCGGGCCAGGTGCGTCAAACCAGAAATCCAACTACGAGCTTTTTAACTGCAGCAACTTTAATATACGCTATTGGAGCTGGAATTACCGCGGCTGCTGGCACCAGACTTGCCCTCCAA
+
DDDDCIIIHIIIIIIHHIIIIIIIIIIIIHIIEHIGIIIHIIIIIIIIIHHHHIGIGHIGHHHHIIHHIDHHECHHEHIIHIIIIHHIIEHEHEHHHIHHEFHHHGHEHHIIIIIGIIIIHHHHIIIIHHHHIHIIIIIHIIIIIHIIIIIHHHHHHHHIHIIIIIIIIHHIHIGIIIIIIIIIIIIHHIHIIHIIIIHIIIIIIIIIIIIIIHIIIIIHIIIIHFHIIIIIIIIIHIIIIIIIIIIGIIIHEIIIIIIIIIIIIIIIIIIHIHIIIIIHIHIIIIIIIIIIIIIIIIIIIIIIIIIIHIIIIIIIIIIIIIIIIIIIIIIIIHIIIIIHIIIIIIIIHDDDDD
@HISEQ:969:HM2KJBCX2:2:1102:6227:25824 2:N:0:ACTATGCA
CAGGATTCGTACCCCAACTATCCCTATTAATCATTACATCGGTCCGTAAACCATCAAAATAGAACCAATGTCCTATTTCATTATCCCATGCTAATGTATTCAAGGCAAAAAACGCCTGCTTTGAACACTCTATTTTTCTCAAAGTAAACTATCGGAATCCCATGAGCACTTAGTGAAAAGTACCAAAACATGTTCCTCCGAAGTACATGGCCAACATTCTCGCATGCGCATGACCGTGAGGCCACGGACGCTCGAATATCAACCAAGACTCAGACTACGAGCTTTTTAACTGCAACAACTTTAATATACGCTATTGGAGCTAGAATTACTGTGGCTGCTAGCACCAGACTTGCCCTCCAA
+
DDCCDIIIIIIIIIIIIIIIIIIIIIIIIIIIIIIHHHIIHIIIIIHIIIIIIIIIIIIIIIHIIIIIIIIIIIHIIIIIIIHIIIIIIIIIIIHHIGIHIHIIHIIHHIGIIIIIIIIIIIIIIIIIIIIHIIIIIIIIIIHIIIIIIIIIIIIIIIIIIIIIIIIIIIIIHIIIIIIIIIIIIIHIIIIHIIIIIIIIHIIIIIIIIIIIIIIIIHIIIIIIIIIIIIIIIIIIIIIIIIIIIIIIIIIHIIIIIHGIIIIIIIIHIIIIIIIIIIIIIIIIIIIIIIIIIIIIIHIIIIIIIIIIIIIIIIIIIIIIIIIIIIIIIIIIIIIIIIIIIIIIIIIIIIIIIIIDDDDD
@HISEQ:969:HM2KJBCX2:2:1102:20456:24743 2:N:0:ACTATGCA
CAGGATTCGTACCCCAACTATCCCTATTAATCATTACGTCGATCCTAGAAACCAACAAAATAGGGTCAAACGTCCTATTTCATTATTCCATGCTAATGTATTCAAGCGTGAGCCTGCTTTAAACACTCTAATTTTTTCAAAGTAACAGTCCTGATTCCCCGCGACACCAAATTAATGACATCACGGATCTTCAGAAGGGAGAAACCAGTGACACCAGTGCATACCAAAGGCATGACCAGCGTACTGATCCCGAAATTCAACTACGAGCTTTTTAACTGCAACAACTTTAATATACGCTATTGGAGCTGGAATTACCGCGGCTGCTGGCACCAGACTTGCCC
+
DDDDCIIIIIIGDHIIIIIIIIHIIIHIHIIHIIIGIIHIIIIIIIIIIIIIHHIIIIIIIIHIIIIIIIIHIIIIIIIHIIIIIIIHHHIFHIIIIIHIHHHHHHHIIHHHHIIIHGEHIIIIIIIIIHIIIIIIHIIHHHIIIIHIHIHHHHIHIIHIIIIIIIIIIHHIHIIIIIIIHIIIIIIIIIIIIIIIIHIIHIIIIIIIIIHIIIIIIIIIIIIIIIIIIIIIIIIIIIHHIIIIIIIIIIIIIIIIIIIIIIHIIIIIIIIIIIHIIIIIHIIIIIIIIIIIIHIIIIHIIIIIIIIIIIIIIIIIIIIIIIIIIIIIIIIIIIIIBDDDD
@HISEQ:969:HM2KJBCX2:2:1102:13810:26202 2:N:0:ACTATGCA
CAGGATTCGTACCCCAACTATCCCTATTAATCATTACTTCAGTCCTAGAAACCAACAAAATAGAACCGAAGTCCTAAATTATTATTCCATGCTAATGTATTCAAGGCATAAGCCTGCTTTAAACACTCTAATTTTTTCAAAGTAATAGAGCTAGATCGCGACGACAACCCAGTGAAGGGCGCCGCCGTTTTCTAGCAGGATGGCAGACACGCGCCAGCACTCACACTCGTAACCGAGGCGGGCCAGGTGCGTCAAACCAGAAATCCAACTACGAGCTTTTTAACTGCAGCAACTTTAATATACGCTATTGGAGCTGGAATTACCGCGGCTGCTGGCACCAGACTTGCCCTCCAA
+
DDDDDIIIIIIIIIIIHIIIIHIIIIIIIIIIIIIIGHIIGHIIHIIIIIGIIIHIIHIIIIHIHIIHHIGHHGHIGIIIIIHIHHIIIHHHIIHIIIIIHFHHGFIHIIIHIIIIIIGHIGIIIIIHIIIHHHIHHIIIHIIIIIIIIHHHHIIIIHIHHHIHHIIHHHIIHGGIIIIIHIIIIIIIIIIHHIIIIIIHIIIIIIIIIIHIIGIIHIIIHIIIIIHIHIIGIIIIIIIIIIIIIIIIIIHFHIIIIIIIIIHGHIIHIHIIIIIIIIIIIIIIIIIIIIIIIIGHIIIIIIIHIIIIIIIIIIIIIIIIIIIIIIIHIIIIIHIIIIIIIIIIIIIIIDDDDD
@HISEQ:969:HM2KJBCX2:2:1102:8730:26006 2:N:0:ACTATGCA
CAGGATTCGTACCCCAACTATCCCTATTAATCATTACGTCGATCCTAGAAACCAACAAAATAGGTTCGTCGTCCTATTCCATTATTCCATGCTAATGTATTCAAGCGTTAGCCTGCTTTAAACACTCTAATTTTTTCAAAGTAACAGTCCTGTTTCCCCGCAACACCAACTTAATGGCATTACGGTTCTTCAAGAAGGAGGAATCAGCAAAGCCAGTGCATACCAGTGGCACGACCAACTTGCTGACCCCGAAATTCAACTACGAGCTTTTTAACTGCAACAACTTTAATATACGCTATTGGAGCTGGAATTACCGCGGCTGCTGGCACCAGACTTGCCCTCCAA
+
DDDDDIIIIIIIFHIIIIIIIIIIIIIIIIIIIIIIIIIIIIIIIIIIIIIIIIIIIIIIIIIIIHHIIIIIIIIIIIIIHIIIIIICHIIIIIGIHHIIIHHHIIIIIIIIIIIIIIIIHIIIIIIIIIIIIIIIIHIIIIIIIIIIIIIIIIIIHIIIIIIIIIIIIIIIIIIIIIIIIIIIIIIIIIIHIIIHIIIIIIIIIIIIIIIIIIIIIIIIIIIIIIIIIIIIIIIIIIIIIIHGIIIIIIHIIIIIIIIIIIIIIIIIIIIIIIIIIIIIIIIIIIIIIIIHHIIIIIIIIIIIIIIIIIIIIIIIIIIIIIIIIIIIIIIIIIIIIIIIDDDDD
@HISEQ:969:HM2KJBCX2:2:1102:8525:26118 2:N:0:ACTATGCA
CAGGATTCGTACCCCAACTATCCCTATTAATCATTACTTCAGTCCTAGAAACCAACAAAATAGAACCGAAGTCCTAAATTATTATTCCATGCTAATGTATTCAAGGCATAAGCCTGCTTTAAACACTCTAATTTTTTCAAAGTAATAGAGCTAGATCGCGACGACAACCCAGTGAAGGGCGCCGCCGTTTTCTAGCAGGATGGCAGACACGCGCCAGCACTCACACTCGTAACCGAGGCGGGCCAGGTGCGTCAAACCAGAAATCCAACTACGAGCTTTTTAACTGCAGCAACTTTAATATACGCTATTGGAGCTGGAATTACCGCGGCTGCTGGCACCAGACTTGCCCTCCAA
+
DDDD@HIIIIIIIIIIHIIIIIIIIIIIIIIHIIIIHHIIHFHHIIHIIIIIHIIIIIIHIIIIHHIIIIIHEHHHHEHHIIIHIIIIIHIHIHHHIIIIIDHIHIIIIIIHIIIIHHHHIHHHIHIIIIIIHHIIIIIHHHHIIIIIIIIIIIHHIHHHIIHIIHHIIIIIHIIIIIIIIIIIIIIIIIIIIIIIIIIIIIIIIIIIIIIIIHIIIIIHIIII=IIIIIIIIIIIIIIIIIIIIIIIIIIIHIHIIIIIIIIIIIIIIIIIIIIIIIIIIIIIIIIIIIIIIIIIIIIIIIIIIIIIHIIIIIIIIIIIIIIIIIIIIIIIIIIIIIIIIIIIIIIIIDDDDD
@HISEQ:969:HM2KJBCX2:2:1102:17622:26255 2:N:0:ACTATGCA
CAGGATTCGTACCCCAACTATCCCTATTAATCATTACGGTGATCCTAGAAACCAACAAAATAGAACCATGCCGTCCTATTCTATTATTCCATGCTAATGTATTCGAGCAAAAATGCCTGCTTTAAACACTCTAATTTTTTCAAGGTAAAGGTCCTGGATCCGCAAGACACCCAATAAAGGACATCAAGTTTCTCCAGAAGGTGAGAAATCAACAGTAACAGTTCATACCCCTTAAGGCATGACCGTCACGTCAATCCCGAAATTCAACTACGAGCTTTTTAACTGCAACAACTTTAATATACGCTATTGGAGCTGGAATTACCGCGGCTGCTGGCACCAGACTTGCCCTCCAA
+
DDDDDIIIIIIIIIIIIIIIIIIIIIIIIIIIIIIIIIIIIIIIIIIIIIIIIGIIIEHHHIHHHIIIIHIIIIIIIIIIIIIIIIIIIIIGHHIIIIIHIGHIIIGIIIIIIIIIIIIIIIIIHIIIIIIIIIIIIIHIIIIIIIIIIGHHIIIIHIIIIIIIIIIIIIIIIIHIIIIIIIIIIIIIIIIIIIIIIIIIIIIIIIIIIIIIIIIIIIIIIIIIHIIIIIIIIIIIIIIIIIIIIIIIIIHGIIIIIIIIIIIIIIIIIHIIIIIIIIIIIIIIIIIIIIIIIIIIIIHIHIIIIIIIIIIIIIIIIIIIIIIIIIIIIHIIIIIIIIIIIIIIIIIIDDDDD
@HISEQ:969:HM2KJBCX2:2:1102:17207:26573 2:N:0:ACTATGCA
CAGGATTCGTACCCCAACTATCCCTATTAATCATTACTTCAGTCCTAGAAACCAACAAAATAGAACCGAAGTCCTAAATTATTATTCCATGCTAATGTATTCAAGGCATAAGCCTGCTTTAAACACTCTAATTTTTTCAAAGTAATAGAGCTAGATCGCGACGACAACCCAGTGAAGGGCGCCGCCGTTTTCTAGCAGGATGGCAGACACGCGCCAGCACTCACACTCGTAACCGAGGCGGGCCAGGTGCGTCAAACCAGAAATCCAACTACGAGCTTTTTAACTGCAGCAACTTTAATATACGCTATTGGAGCTGGAATTACCGCGGCTGCTGGCACCAGACTTGCCCTCCAA
+
DDDDDIIIIIIIIIIIIIIIIIIIIIIIIIIIIIIIIIIIIIIIIIIIIIIIIIIIIGIHIIHGHIHHIHHHHIIIIIHIIIIIIIIIIIIIIIIIIIIIIFHIIHIIIIIIHIIIIIIIIIIIIIIIIIIIIIIIIIIHIIIIIIIIIIIIIIIIIIIIIIIIIIIIIIIIIIIIHIIIIIIIIIIIIIIIIIIIII<IIIIIIIIHIIIIIIIIIIIIIIIIIIIIIIIIIIIIIIIIIIIIIIIIIIIIHIIIIIIIIIIIHIIIIIIIIIIIIIIIIIIIIIIIIIIIIIIIIIIIIIIIIIIHHIIIIIIIIIIIIIIIIIIIIIIIIIIIIIIIIIIIIIIIIDDDDD
@HISEQ:969:HM2KJBCX2:2:1102:13346:26742 2:N:0:ACTATGCA
CAGGATTCGTACCCCAACTATCCCTATTAATCATTACGTCAATCCTAGAAACCAACAAAATAGGATCAAACGTCCTATTTCATTATTCCATGCTAATGTATTCAAGCGTTAGCCTGCTTTAAACACTCTAATTTTTTCAAAGTAACAGTCCTGTTTCCCTGCAACACCAAATTAATGACATTACAGTTCTTCAAGAAGGAGGAACCAGTAAAGCCAGTGCATACCAGAGGCACGACCAACCTACTAATCCCGAAATTCAACTACGAGCTTTTTAACTGCAACAACTTTAATATACGCTATTGGAGCTGGAATTACCGCGGCTGCTGGCACCAGACTTGCCCTCCAA
+
DCDDDHIIIIIHIHIIIIIIIIIIIIIIIIIIIIIIIIIIIIIIIIGIIIIIIIIIIIIHHFHHIIIIIIIIHIHHIIIIIIIIIIIGIIIFHIIIIHHIIHHIIIIIIIIIHIIHIIHHIHIIIHHEHIHHIIIIIIHIIIIIIHIIIIIIHIIIIHIIIHIIIIIIIFHHHHGHHHHIIIHIIGHHIHHHIHHHHHGHGGHHIIIIIHHIGIIIHGHHHHHEHHHIHGHHFHIHFDHIHHGHIIHEIHHHGGIIEF?EIHHEHHGHEIIIHE@EHIHHFHHEHHEHHIIIIHHHHHIIIIIIIHFIIIIHIIHHHDEIIIGIHHFIHIIIHHHFHG<C?@DDDD
@HISEQ:969:HM2KJBCX2:2:1102:11493:26725 2:N:0:ACTATGCA
CAGGATTCGTACCCCAACTATCCCTATAATCATTACGTCAATCCTAGAAACCAACAAAATAGGATCAACGTCCTATTTCATTATTCCATGCTAATGTATTCAAGCGCGAGCCTGCTTTAAACACTCTAATTTTTTCAAAGTAACAGTCCTGATTCCCCACCACACCAAATTAATGACATGATGGTTCGTCAGAAGGTAGGAATCAGTAACACCAGTACGTACCGAAGGCACGACCAGCGTACTAATCCCGAAATTCAACTACGAGCTTTTTAACTGCAACAACTTTAATATACGCTATTGGAGCTGGAATTACCGCGGCTGCTGGCACCAGACTTGCCCTCCAA
+
DDDDDIIIIIHIIIIIIIIIIIIIIHIIIIIIIIIIIHIIIIIIIIIIIIIHIIIIIIHHIHIIIIIIIIIHIIHHHIIIHIIIIIIIIIIIIIIIHHIIHHGIIHHIIIHIIHIIIIHHIHIIIIIIIIHIIIIIIIIIIIIIIIHIIIIIIIIIIIIHHHIIIIIIIIIIIIIHIIIIIIIIIIIIIIIIIIIIIIIIIIIIIIIIIIIIIIIIIIIIIIIIIIIIIIIIIIIIIIIIIIIIIIIIIIIIIIIIIIIIHIIIIIGIIIIIHIIIIIIIIIIIIIIIIIIHIIIIIIIIIIIIIIIIIIIIIIIIIIIIIIIIIIIIIIIIIIIIIIIDDDDD
@HISEQ:969:HM2KJBCX2:2:1102:3708:27258 2:N:0:ACTATGCA
CAGGATTCGTACCCCAACTATCCCTATTAATCATTACGGCGGTCCTAGAAACCAACAAAATAGAACCGCACGTCCTATTCTATTATTCCATGCTAATGTATCCGAGCAAAGGCCTGCTTTGAACACTCTAATTTTTTCAAAGTAAAAGTCCTGGTTCCCCGACACGGCCAGTGAAGGCCATGCGGCTCCCCAGAAGGAAAGGCCCGGCCGGACCAGTGCACGCGGTGAGGCGGACCGGCCAGCCAGGCCCAAGGTTCAACTACGAGCTTTTTAACTGCAACAACTTTAATATACGCTATTGGAGCTGGAATTACCGCGGCTGCTGGCACCAGACTTGCCC
+
DDDDDIIHIIIIHHIHHEFHIIIIIFHIHHHIIIHHIIGIIIIIIGHIHHIGGHIHIIIHFH@GFHHDDHIGHHIHEHHHHHIHCGHEHGHIHHHHGHHHGIHIIIIIIHIIIIIIIIHIHHHHHHIHIIIHHIIIHGHEIIIIIIIGIHIIIIIHIIHIHHHHIIHGHIIHHIHIIIIIIIIIIIIIHHHIIHHIIIHHHIIIGIIIHHHH>GIIIIIHIIIIIHIIIIIIIHHIHHGIIIIIIIIIIIIIIHIIIGIIIIIIIIIIIIIIIIIIIIIIIIIIHIHIIIHHHIIIHIIIIIIIIIIIIIIIIIIIIIIIIIIIIIIHIIIIIIIDDDDD
@HISEQ:969:HM2KJBCX2:2:1102:18626:27663 2:N:0:ACTATGCA
CAGGATTCGTACCCCAACTATCCCTATTAATCATTACTTCAGTCCTAGAAACCAACAAAATAGAACCGAAGTCCTAAATTATTATTCCATGCTAATGTATTCAAGGCATAAGCCTGCTTTAAACACTCTAATTTTTTCAAAGTAATAGAGCTAGATCGCGACGACAACCCAGTGAAGGGCGCCGCCGTTTTCTAGCAGGATGGCAGACACGCGCCAGCACTCACACTCGTAACCGAGGCGGGCCAGGTGCGTCAAACCAGAAATCCAACTACGAGCTTTTTAACTGCAGCAACTTTAATATACGCTATTGGAGCTGGAATTACCGCGGCTGCTGGCACCAGACTTGCCC
+
ADDDDIIIIIIIIIIIIIIIIIIIIIIIHIIIIIIIIIIIIIIHIIIIIIIIIIIIIIIIIIHGIIIIIIIII?HIIIIIIIIIIIIIIIIIGGHIIIIIIHHHHHHIIIIIIIIIIIIIIHIIIIIIIIIHHHHHIIIIIIIIIIIIIIIIIIHHIIHIIIHIIHIIIIIIIIIIIIIIIIIIIIIHIIIIIIIIIIIIIIHIHIIIIIIIIIIIIIIIIIIIIIIIIIIIIIIIIIIIHIIIHIHFIIIHHIIIIIIIIIIHIIIIIIIIIIIIIIIIIIIIIIIIIIIIIIIIIIIIIIIIIIIHHIIIIIIIIIIIIIIIIIIIIIIIIIIIIIIIIIIIDDDDD
@HISEQ:969:HM2KJBCX2:2:1102:20430:28168 2:N:0:ACTATGCA
CAGGATTCGTACCCCAACTATCCCTATTAATCATTACTTCAGTCCTAGAAACCAACAAAATAGAACCGAAGTCCTAAATTATTATTCCATGCTAATGTATTCAAGGCATAAGCCTGCTTTAAACACTCTAATTTTTTCAAAGTAATAGAGCTAGATCGCGACGACAACCCAGTGAAGGGCGCCGCCGTTTTCTAGCAGGATGGCAGACACGCGCCAGCACTCACACTCGTAACCGAGGCGGGCCAGGTGCGTCAAACCAGAAATCCAACTACGAGCTTTTTAACTGCAGCAACTTTAATATACGCTATTGGAGCTGGAATTACCGCGGCTGCTGGCACCAGACTTGCCCTCCAA
+
DDDDDIIIIIIIIIIIIIIIIIIIIIIIIIIIIHIHIIIIHIIIIIIIIIIIIIIIIGIIIIHHHHHIIIIIIIHIIIHIIIIIIIGHIIHHIIHIIIIIHGHGIFIIIIIIHIIIIIHHIIIIIIIHIIIIIGHIIIIIIIIIIIIIHIIIIHHIHIIIHIIIHIHIIIIIIIIIIIIIIIIIIIIIIHIHIIIIIIIIIIIHIIHIHIIIIIIIIIIIIIIIIIIIIIIIIIIHIIIIIIIIIIIIIIIIHHIIIIIIIIIIIIIIIIIIIIIIIIIIIIIIIIIIIIIIIIIIIIIIIIIIIIIIHIIIIIIIIIIIIIIIIIIIIIIIIIIIIIIIIIIIIIIIIDDDDD
@HISEQ:969:HM2KJBCX2:2:1102:19942:28272 2:N:0:ACTATGCA
CAGGATTCGTACCCCAACTATCCCTATTAATCATTACGGTGGTCCTAGACCAACAAAATAGAACCAACGTCCTATTTTATTATTCCATGCTAATCTATTCAAGCAAAAGCCCGCTTTAAACACTCTAATTTTTTCAAGGTAATGGTTCTGGTTCCCCGACACACCCAATAAAGGACATATCGGCTCACCAGAAGGATAGACCCGACAACAGGACAGTACTCGCCAGAGACGGACCGCCCGGTCAGGCCTAAAATTCAACTACGAGCTTTTTAACTGCAACAACTTTAATATACGCTATTGGAGCTGGAATTACCGCGGCTGCTGGCACCAGACTTGCCCTCCAA
+
CDDDDIIIIIIIIIIIIIIIIIIIIIIIIIIIIIIIIIIIIIIIIHIHHIHHHIIIFIHIHIIIEHHIHIIIHHHIIIFIIIIIIIIIIEHIIHIIIIIIHHHIIIIIFIIHHHHIIIHIIIHIIIHHIIIHHHHHFIIIIIIIIIIIIIHHHIHHIIIIIIIIIIIHIIIIIHIIIIIIIIHIIIIIIIIHIIHIIIIHIIIIIIIIIIIIIIIIHIIHIIIIGIIIIIIIIIIIIIIIIHHIIIIIIIIIIHHHIIIIIIIIIIIIIIIIIIIIIIIIIIIIIIIIIIIIIIIHHHHIIIIIIIIIIIIIIIIIIIIIIIIIIIIIIIIIIIIIIIIDDDDD
@HISEQ:969:HM2KJBCX2:2:1102:2737:28996 2:N:0:ACTATGCA
CAGGATTCGTACCCCAACTATCCCTATTAATCATTACGTCGATCCTAGAAACCAACAAAATAGGTTCGATCGTCCTATTTCGTTATTCCATGCTAATGTATTCAAGCGCGAGCCTGCTTTAAGCACTCTAATTTTTTCAAAGTAACAGTCCTGTTTCCCCGCAACAACAAATTAATGCCATCACGGTTCTACAAGAAGGAGGGACCAGTGAGGCCAGTGCATACCAGTGGCACGACCAACCTACTGGCCCCGAAATTCAACTACGAGCTTTTTAACTGCAACAACTTTAATATACGCTATTGGAGCTGGAATTACCGCGGCTGCTGGCACCAGACTTGCCCTCCAA
+
DDDDDIIGGIIIGIIIIIIHIIIIIIIIHIHIIIIIIIIIIIIIIIGHHHHIIIIIIHIIIGIIIIIIGIIIHGIIIIIIIIIIIIHHIIIIIIIIIIIIIHIIIIIIIIIIIIIIIIHIHIHIIIIIIIIIIHIIIIIIIIIIIIIIIIIIIIIIIIIIIHIIIIIIIIHHIIIIIIIIIIIIIIIIIHIIIIIIIIIIIIHHIIIIIIIIIHIIIIIIIIIIIIIIIIIIIIIIIIIIIIHHGIIIIIIIIIIIIIIIIIIIIIIIIIIIIIIIIIIIIIIIIIIIIIHIIHIIIIIIIIIIIIIIIIIIIIIIIIIIIIIHIIIIIIIIIIIIIIIIIDDDDD
@HISEQ:969:HM2KJBCX2:2:1102:14825:29052 2:N:0:ACTATGCA
CAGGATTCGTACCCAACTATCCCTATTAATCATTACGTCAATCCTAGAAACCAACAAAATAGAATCAAACGTCCTATTTCATTATTCCATGCTAATGTATTCAAGCGTAAGCCTGCTTTAAACACTCTAATTTTTTCAAAGTAACAGTCCTGATTCCCCACGACACCAAATTAATGACATCGCAGTTCTTCAGAAGGTAGGAACCAATAATGCCAGTGCGTACCGAGGCACGACCGACAATCTGATCCCGAAATTCAACTACGAGCTTTTTAACTGCAACAACTTTAATATACGCTATTGGAGCTGGAATTACCGCGGCTGCTGGCACCAGACTTGCCCTCCAA
+
DADDAIHIIIHIHHHIIIGIHIGHIIIIIIIIIIIHEDEHIIIIIIIIIIIIIIIIIGIIIIIIIIIHHHHGFHIHHIIGIHIHIHHHIIHCEHIIIIIIHIIIIIIIIIHIIIIHHHHIIIIIIIIIIIIIIEHHIIIIHHIIIIIHHIIIGIIHIIIIIIIHIHIIIHHHIHIHHIHIIIIIIIIIIHHIIIIIIIIHIHIHIHHIIHIHHIHIHIHIIIIIIIIHIIIIIIIIIIIHGHGIHHIIIIIIIIIHHIIIIIIHIIIIHIIHHHFIIIHIHHGCHHIGIIIIIIIIIIIIIIIIIIIIIIIIIIHIIIIIHIIIGGHIIIIHHEIIIIIDDDDD
@HISEQ:969:HM2KJBCX2:2:1102:16836:29427 2:N:0:ACTATGCA
CAGGATTCGTACCCCAACTATCCCTATTAATCATTACTTCAGTCCTAGAAACCAACAAAATAGAACCGAAGTCCTAAATTATTATTCCATGCTAATGTATTCAAGGCATAAGCCTGCTTTAAACACTCTAATTTTTTCAAAGTAATAGAGCTAGATCGCGACGACAACCCAGTGAAGGGCGCCGCCGTTTTCTAGCAGGATGGCAGACACGCGCCAGCACTCACACTCGTAACCGAGGCGGGCCAGGTGCGTCAAACCAGAAATCCAACTACGAGCTTTTTAACTGCAGCAACTTTAATATACGCTATTGGAGCTGGAATTACCGCGGCTGCTGGCACCAGACTTGCCCTCCAA
+
DDCDDIIIIIIIIIIIIIIIIIIIIIIGIIIIIIIIIHHIIIIIIIIIIIIIIIIHIIIIGIHIIIIGHHHCGHIIIIIIIIIIGHHHIHIIIIHIIHHEHDHHHHIIIIIIIIFIHIIIIIIIIIIIIIIHIHFHIHIIHIHIIIIIHIHIIIHHIIIIIIIHHHHHHIHIEIIIIIIIIIIIIIIIIIIIGIIIIIIIIIIIIIHIIIIIIIIIIIIIIIIIIIIIIIIIHIIIHIIIIHHIIIIIIIIHGIIIIIIIIIIIIIIIIIHIIIIIIIIHIIIIIIIIIIIIIIIIIIIIIIIIIIHHHIIIIIIIIIIIIIIIIIIIIIIIIIIIIIIIIIIIIIIIIDDDDD
@HISEQ:969:HM2KJBCX2:2:1102:4099:29075 2:N:0:ACTATGCA
CAGGATTCGTACCCCAACTATCCCTATTAATCATTACGTCAATCCTAGAAACCAACAAAATAGGATCGAACGTCCTATTTCATTATTCCATGCTAATGTATTCAAGCGTTAGCTTGCTTTAAACACTCTAATTTTTTCAAAGTAACAGTCCAAATTCCCCGCAACACCAAATTAATGGCATTACGGCTCATCAGGAAGGAGGAATCAGTGAGACCAGTACATACCAGAGGCATGACCAACCTACTAACCCCGAAATTCAACTACGAGCTTTTTAACTGCAACAACTTTAATATACGCTATTGGAGCTGGAATTACCGCGGCTGCTGGCACCAGACTTGCCCTCCAA
+
DDDDDIIIIIIIIIIIIIIIIIIIIIIIIIIIIIIIIIIIIIIHIIIIIIIIIGIIIIIIIIHIHIIHHIIIHIIIIIIIIIIIIIIIIIIIIIIHIIIIIHHIIIIIHIIIIIIIIIIIIIIHIIIIIIIIIIIIIIIIIIIIHHIIIIIIHIIIIIIIIIIIIIIIIIIIIIIIHIIIIIIIIIIIIIIIIIHIIIIIIIHIHIIIIIIIIIIIIIIHIIIIIIIIIIIIIIIIIIIIIIIHHIFIIIIIIIIIIIIIIHFHIIIIIIIIIIIIIIIIIIIIIIIIIIIIIIIIIIIIIIIIIIIIIIIIIIHIIIIIIIIIIIGIIIIIIIIIIIIIIDDDDD
@HISEQ:969:HM2KJBCX2:2:1102:18540:29553 2:N:0:ACTATGCA
CAGGATTCGTACCCCAACTATCCCTATTAATCATTACGTCGATCCTAGAAACCAACAAAATAGAATCAAACGTCCTATTTCATTATTCCATGCTAATGTATTCAAGCGCGAGCCTGCTTTAAACACTCTAATTTTTTCAAAGTAACAGTCCTGATTTCCCGCGACACCAAGTTAATGACATCGTGGTTCGTCAGAAGGTAGGAATCAATTTGACCAGTACGTACCGAGGCACGACCGATCAACTGATCCCGAAATTCAACTACGAGCTTTTTAACTGCAACAACTTTAATATACGCTATTGGAGCTGGAATTACCGCGGCTGCTGGCACCAGACTTGCCCTCCAA
+
0D@@DHI?C@CC1<@DE0D@CC@FHGEHFIE<GEFHEEGH/CHHHGIHIH@E1CGHHCCH@G1CC1FHICC0FH0DGGHI1DGCH1<1CC@11<<HIIIIIHEC<HC>HG?HFCHEHBEEGEE@8EIIHGHHEHEHDHEFHIHIHGEHHHHIHHECDHHHHIHHECHHIHHEIHGHHHIIHHHII<HHGG@C;GIIIIIIIHHHFEIIIIIHHIHHHEHHDIHHHG@HEGI<IIIIHHIIIHG<HHHCBHHHIIIHIIIHHHIIHHHIIIIIIIIHHHHIHIIHHHHIIIHHDIIIIIIHHHHHHHGIIIIIIIHHIIIIIIIIIIHIIIHIHIHIIIGIADDDA
@HISEQ:969:HM2KJBCX2:2:1102:20851:29833 2:N:0:ACTATGCA
CAGGATTCGTACCCCAACTATCCCTATTAATCATTACGGCGGTCCTAGAAACCAACAAAATAGGACCGCACGTCCTATTCTATTATTCCATGCTAACGTATTCGAGCAAAGGCCTGCTTTGAACACTCTAATTTTTTCAAAGTAAAAGTCCTGGTCCCCAACACACCCAGTGAAGGGCATGCGGTTCTCCAGAAGAGAAGGCCCGGCCGGACAAGTGCACGCGGTGAGGCGGACCTGCCAGCCAGGCCAAAGGTTCAACTACGAGCTTTTTAACTGCAACAACTTTAATATACGCTATTGGAGCTGGAATTACCGCGGCTGCTGGCACCAGACTTGCCCTCCAA
+
DBBADICGHHFCHH100<GEFHE@FEHHHHHEHCHHHEHIIHEHIHHE1FEHIGFGCCCGGHH1@CHDDHHG<<EEH1FHF?CHECEHIICC1CC11<C11<DDH1@DE8<1@HG<EHHEG8%<CHHHFHIH?B<DHHFHHCHFHB@HHEHH?@<DIHDED?8<7GCEC8CFDDECHHADCDF>G?HHHGHHH=AGHHHHHCIHDE?G5GCHGC0@C?CC/CHG>@CCCHGHHDG@HD1HHGDHE@D1CD<<D@@F<DC0CCECCHGC<F<1<D11DCFF<FD<<<@G1C0HDCD<EEHFCF<FCHFGFECHHDDHHEFH@C@EIHGEHHHCGHGEDHF@BBDB
@HISEQ:969:HM2KJBCX2:2:1102:18547:31077 2:N:0:ACTATGCA
CAGGATTCGTACCCCAACTATCCCTATTAATCATTACGTCGATCCTAGAAACCAACAAAATAGGGTCAAACGTCCTATTTCATTATTCCATGCTAATGTATTCAAGTCTGGTGCCAGCAGCCGCGGTAATTCCAGCTCCAATAGCGTATATTAAAGTTGTTGCAGTTAAAAAGCTCGTAGTTGAACTTCGGGGTTTACCCATTGGTCAGGCTTAATTGTCTGTACTGGTGAGATAAATCTCTACCTTCTGAGGAACTTTCATGCCATTTATTTGGTGTGATTGGAAATCAGGACTATTACTTTGAAAAAATTAGAGTGTTTAAAGCAGGCTAACGTCTGAATATATTAGCATGGAATAATGAAATAGGACGGCTTGGTTCTATTTCGTTGGTTTCTAGGATCACCGTAATGATTAATAGGGATAGTTGGGATGCCAACCAAC
+
DDDDDIIIIIIIIIIIIIIIIIIIIIIIIIIHIIIIIHIIIIIIIIHIIHIIIGHIGIIIHHHHIIIIEGHIIIIIIIIIIIIIHHIEHIIIGHEHHEHIIHIHIGHIIHHHHHHIIIGIHICHIGIHHIIIEHHIIIIIHIIIIHHIIIIIIIHIIHIIICGHHIIHHIIIHGHEHHFGHH@GHH?C@@CCIIIHHHGIHEHHHHHGAHHIIHHIHHIIIIIHHIIIIIIHIHHFHIHIIIHHIHHHIIIIHHFIHHGHHIIHIIIIIIIIIIIIIIIHFIIIIIHFIHIHGEHGHHIIIIIIIIIIHIHIIIIIIIIHHIIIIIIIIIIIIIIIIIIHGIIHIIIIHIIIIIIIIIIIIIIIIIIIIHIIIGIIIIIIIIIHIIIIIIIIIIIIIIIIIHIIIIIIIIIIIIIIIIIIIIIIIIIIIIIIIIIIIDDDDD
@HISEQ:969:HM2KJBCX2:2:1102:4302:31595 2:N:0:ACTATGCA
CAGGATTCGTACCCCAACTATCCCTATTAATCATTACTTCAGTCCTAGAAACCAACAAAATAGAACCGAAGTCCTAAATTATTATTCCATGCTAATGTATTCAAGGCATAAGCCTGCTTTAAACACTCTAATTTTTTCAAAGTAATAGAGCTAGATCGCGACGACAACCCAGTGAAGGGCGCCGCCGTTTTCTAGCAGGATGGCAGACACGCGCCAGCACTCACACTCGTAACCGAGGCGGGCCAGGTGCGTCAAACCAGAAATCCAACTACGAGCTTTTTAACTGCAGCAACTTTAATATACGCTATTGGAGCTGGAATTACCGCGGCTGCTGGCACCAGACTTGCCCTCCAA
+
DDDDDIIIIIIIIIIHIIIIIIHIIIIIIIIIFHHHIIIHIIIGHIIIIIIIIIIIIHIGHIHHIIIGIHIIIIIHHHIHHIIIIIICHHIIIIIIIIIIHEHIIIIIIIIHHHIHHHIIHHIHHIIIIIIIIIIIIIIHHHHIHHHIGHHIIHIIHHIIIIIIIIIIHFHIHHFHHDIIIIIIIHIHIHIGIIIIIHIIIIHIIIHIHIHHHHGIHIHEIIIIHHIIHIIIIIHIIIIIIIIHIIIIIIIIHIIHIHIIIIIHIGIIIIIIIIIGIIIIIIIIHIIIIIIIIIIIIIIIHIGHIIIHHHHIIIHHHIIIIIHIIIHHIHHIIIIIIIHHIHIIIIIIIDDDDD
@HISEQ:969:HM2KJBCX2:2:1102:15653:31046 2:N:0:ACTATGCA
CAGGATTCGTACCCTAACTATCCCTATTAATCATTACGGTGATCCTAGAAACCAACAAAATAGAACCATGCGTCCTATTTCATTATTCCATGCTAATGTATTCAAGCGTTAGCCTGCTTTAAACACTCTAATTTTTTCAAAGTAACAGTCCTGTTTCCCTGCAACACCAAATTAATGACATTACAGTTCTTCAAGAAGGAGGAACCAGTAAAGCCAGTGCATACCAGAGGCACGACCAACCTACTAATCCCGAAATTCAACTACGAGCTTTTTAACTGCAACAACTTTAATATACGCTATTGGAGCTGGAATTACCGCGGCTGCTGGCACCAGACTTGCCCTCCAA
+
DDDDDIIIIIIIIIIIIIIIIIIIIIIIIIIIIIIIIIGIIIIIIIIIIIIHIIIIIIIIIIIIIIIIIHIHGHHIIIIIIIIHHIIIIIICHGHIIIIIIIIIIHHHIIIIHIIIHIIIIIIIIIIIIIIIIIIIIIIIIIHIBEHIHIIIIIIIIIIIHHIIIIIIIIIIIIIIIIIIHIIIIIIIHIIIIIIIHIIIIHHHHHIIIIIIGIIIIIIIIIIIIIIHHIIIIIIIIIIIIIHHDHIHIGIIIHIIIIIIHIHIIIIIIIIIIIIIIIIIIIIIIIIIIIIIHIIIIIIIIIIIIIIIIIIIIIIIIHIIIIHIIIIIIIIIIHIIIIIIIDDDDD
@HISEQ:969:HM2KJBCX2:2:1102:16416:31636 2:N:0:ACTATGCA
CAGGATTCGTACCCCAACTATCCCTATTAATCATTACTCCGGTCCCGAAGGCCAACACAATAGGACCAGACTCCTATCACGTTATTCCATGCTAATGTATTCAGAGCATAAGCTTGCTTTGAGCACTCTAATTTTTTCAAAGTAACAGCGCCGGAACCGCGACCCAGCCAATTAAGGCCAGGAGCACGCCGCCGACAAAAGGGACGGAAGGGCAGGTGCACACCGAGTAGGCGGACCGACCCTTACGACCCAAGATCCAACTACGAGCTTTTTAACTGCAACAACTTAAATATACGCTATTGGAGCTGGAATTACCGCGGCTGCTGGCACCAGACTTGCCCTCCAA
+
CDDDDHIFEHIEHHHIIIHHH@FHDGHHHHIHHHHFCHHHHHHHHHHIIIIEHIHIIIIIHFHHHGIIIGHHHCFGHDGFDHHHIIH@GFCCEHIIIIIIIHGIIHHIIIHHEGIIIIHIIHFHIIIHIIIIIIIIICIHHHHHIIHHHGIHGIIHHDEHIIIIIIIHHHGHGGIIHHFHHHHIIIIIHIIHIIIIIHHHIIIIIIIIIIHIIHHHIIIIIIIIHHIIIHIIIIIHIIIIIHCDGIIIHGHHHGIHHHIHHHIIIIIIIIIHHIIIIIIIIIIIIIIIIIIIIHIGIIIIIIHIIIIIIIHIIIIIIIIIIIIIIIIIIIIIHHIGIIIIIDDDDD
@HISEQ:969:HM2KJBCX2:2:1102:12164:32039 2:N:0:ACTATGCA
CAGGATTCGTACCCCAACTATCCCTATTAATCATTACTTCAGTCCTAGAAACCAACAAAATAGAACCGAAGTCCTAAATTATTATTCCATGCTAATGTATTCAAGGCATAAGCCTGCTTTAAACACTCTAATTTTTTCAAAGTAATAGAGCTAGATCGCGACGACAACCCAGTGAAGGGCGCCGCCGTTTTCTAGCAGGATGGCAGACACGCGCCAGCACTCACACTCGTAACCGAGGCGGGCCAGGTGCGTCAAACCAGAAATCCAACTACGAGCTTTTTAACTGCAGCAACTTTAATATACGCTATTGGAGCTGGAATTACCGCGGCTGCTGGCACCAGACTTGCCCTCCAA
+
DDDDDIIIIIIIIIIIIIIIIIIIIIIIIIIIIIIIIIIIIIIIIHIIIIIIIIIIIIIIIIHIIIIHIIIIIHIIIGHIIIIIIIIIIIIIHIIIIHHHIDFHHIHIIIIHIIIIIHIIIIIIIIIIIIIIIHIIIIIIIIIIIIIIIIIIIIHIHIIIHIIIIIIIIIIIIIHIIIHIIIIIIIIIIIIIIHIIIIHIIIIIIIIIIIIIIIIIIIIIIIIIIIIIIIIGIIIIIIIIIIIIIIIIIIIIHIIIIIIIIIIIIIIIIIIIIIIIHIIIIIIIIIIIIIIIIIIIIIIIIIIIIIIHHIIIHIIIIIIIIIIIIIIIIIIIIIIIIIIIIIIIIIIIIDDDDD
@HISEQ:969:HM2KJBCX2:2:1102:18986:32106 2:N:0:ACTATGCA
CAGGATTCGTACTGCCCAACTATCCCTATTAATCATTACGTCGATCCTAGAAACCAACAAAATAGAATCAAACGTCCTATTTCATTATTCCATGCTAATGTATTCAAGCGCGAGCTTGCTTTAAACACTCTAATTTTTTCAAAGTAACAGTCCTGATTTCCCGCGACACCAAATTAATGACATCGTGGTTCGTCAGAAGGGAGAAACCAATAATGCTAGTACGTACAAAGTACGACCGACATATTAGTCCCGAAATTCAACTACGAGCTTTTTAACTGCAACAACTTTAATATACGCTATTGGAGCTGGAATTACCGCGGCTGCTGGCACCAGACTTGCCCTCCAA
+
CDDDDIIIIIIIIIIIIIIIIIIIIIIIIIHHIIIIIIIIIIIHIIIIHIIIIIIIIIIIIHIIIIIIIHIIIIIIIIHIIIIIIIIIHIIIIIIIHIIIIHHIIIIIIIIIIIIIIIIIIHHIIIIIIIIIIIIIIIIIIIIIIIIIIIIIIIIHIIHIIHIIIIIIIIIIHHIIIIIIIIIIIIIIIIIHHHIIIIIIHIIIIIIIIIIIIIHIIIIIIIIIIIIIIIIIIIIIIIIIHHHIIIIIIIIIIIIIIIIIIIIIIIIHIIIIIIIIIIIIIIIIIIIHIIIIIIIIIIIIIIIIIIIIIIIIIIIIHHIIIIIIIIIIIIIIIIIIIIIIIDDDDD
@HISEQ:969:HM2KJBCX2:2:1102:1434:32413 2:N:0:ACTATGCA
CAGGATTCGTACCCCAACTATCCCTATTAATCATTACGTCGATCCTAGAAACCAACAAAATAGAATCAAACGTCCTATTTCATTATTCCATGCTAATGTATTCAAGCGTGAGCCTGCTTTAAACACTCTAATTTTTTCAAAGTAACAGTCCTGATTCCTCACAACACCAAATAAATGAAATCATGGTTCGTCAGAAGGGAGAAACCGACGATGCCAGTACGTACCGAGGCACGACCAACATGATGGTCCCGAAATTCAACTACGAGCTTTTTAACTGCAGCAACTTTAATATACGCTATTGGAGCTGGAATTACCGCGGCTGCTGGCACCAGACTTGCCCTCCAA
+
D@DD0F?FEGH@CCCGHIIHHIH?CHIIII1G1CGECC<GDDC1@11F?<FHI?HHIIFEHFECGH@GFE1<CC0<CF@CHHHIHHE?1<@G1<CEHHH@165CHHFDEHIGFFFCGEEEFBGEC?FECFFHEHH</FHFHHEHGB<EEG?HHEFGHBCGHHHIHHE?HHIHHHFHFG#<HHFH/GHHHH?HHG@EHFC7EDG/DCHHG?G0?EHHEGFEEHCCHEFCHECHHEG?IIHEHF<D8HHHHIIIHIHHHCC1G<IHHC=EHHFEEGIHEHCHHIIHHEC@EIIHIHHHHECGD1@ECFHHHHHHEDIIIHIHGHEHFHHFFGIHIG<GC<GD<0<<0
@HISEQ:969:HM2KJBCX2:2:1102:10454:32649 2:N:0:ACTATGCA
CAGGATTCGTACCCCAACTATCCCTATTAATCATTACTTCAGTCCTAGAAACCAACAAAATAGAACCGAAGTCCTAAATTATTATTCCATGCTAATGTATTCAAGGCATAAGCCTGCTTTAAACACTCTAATTTTTTCAAAGTAATAGAGCTAGATCGCGACGACAACCCAGTGAAGGGCGCCGCCGTTTTCTAGCAGGATGGAAGACACGCGCCAGCACTCACACTCGTAACCGAGGCGGGCCAGGTGCGTCAAACCCGAAATCCAACTACGAGCTTTTTAACTGCAGCAACTTTAATATACGCTATTGGAGCTGGAATTACCGCGGCTGCTGGCACCAGACTTGCCCTCCAA
+
@@DBDEHHHHIHHHCEHEHIGHCGEHECCHE@HHHEHHHGHIIE@EGE1<FHHCGHH11CDHEHII@HIH<HC1DC<FGC@1CCF?<CG@CE?CH?CG1C@1<DEFECEHIEHEG6HGHHHCCHF@0BCGBGECE8CCFHHFHFFFHA@EECGGFH?0<.EHHI7CHIHG?@G<<GE@IH??7-CHEDDEEFHGC:.8HHHG@@@FHHHHHHCFCC<HHGHHHHEE<CGHHG=CD<HC:>C@DD/DHHCD1<0<<1//1<1<D1<11<10<DC<101<1@FC<CCD<11CEHD<F11C<0CCDHD1C<<@IEIHF1HC<</F<</CCD11?HG@@HD1CCD1<11GHC1D@DD0
@HISEQ:969:HM2KJBCX2:2:1102:16362:32657 2:N:0:ACTATGCA
CAGGATTCGTACCCCAACTATCCCTATTAATCATTACGTCGATCCTAGAAACCAACAAAATAGAATCAAACGTCCTATTTCATTATTCCATGCTAATGTATTCAAGCGTAAGCCTGCTTTAAACACTCTAATTTTTTCAAAGTAACAGTCCTGATTCCCCACGACACCAAATTAATGACATCGCGGTTCTTCAGAAGGTAGGAACCGATAATGCCAGTGCGTACCGAGGCACGACCAACAATTCGATCCCGAAATTCAACTACGAGCTTTTTAACTGCAACAACTTTAATATACGCTATTGGAGCTGGAATTACCGCGGCTGCTGGCACCAGACTTGCCCTCCAA
+
ADDDDIIIHHHHEHHIHHIIIIIIIIIIHHIIHHHGHIIIIHIGHIIHHHHIHIIIEFHIHIIFHIIIHIIIIIIHHIIGHHGHHHHHHIIHGHHHIIIGIHIHGHEHHIHIGHHGHHIIHIHHHGHHIIIIHIHHHIIIIIIIIHHEHIHHIHHHHHHIIIIIGIIGIIHGIIIIIHHHHHHIIHIHGFFHGGHFFGGGGHIIIHHIIIHHIIHHIIIHIIIHHIIHEII<FIHHHIHHGDEHIIHIIFHIHDDFHIHHGIHGHGGHIIHHHHHHGIIIIIIHEDFHHGHHIHFHHHIHHHHGHG@FIHHHIHHDHIIIHIIIIIIIIIIIIIIIIIIIDDDDD
@HISEQ:969:HM2KJBCX2:2:1102:20506:32834 2:N:0:ACTATGCA
CAGGATTCGTACCCCAACTATCCCTATTAATCATTACGTCAATCCTAGAAACCAACAAAATAGGATCAAACGTCCTATTTCATTATTCCATGCTAATGTATTCAAGCGTTAGCCTGCTTTAAACACTCTAATTTTTTCAAAGTAACAGTCCTGTTTCCCTGCAACACCAAATTAATGACATTACAGTTCTTCAAGAAGGAGGAACCAGTAAAGCCAGTACATACCAGAGGCACGACCAACTTACTAATCCCGAAATTCAACTACGAGCTTTTTAACTGCAACAACTTTAATATACGCTATTGGAGCTGGAATTACCGCGGCTGCTGGCACCAGACTTGCCCTCCAA
+
DADDDIIIIIIIIIIIIIIIIIIIIIIIIIIIIIGIIIIIHIIIIIIIIIIIIIIIIIIIIIHHIIIIIIIIIIIHIIIIIIIIIIIHHIIIIIIIIIIIIHIIIIIIIIIHHIIFIIIIIHIIIHIHIIGHIIIIIIIIIIHIIHGIIH9IIHHHHHEIIIIIHIF9HIIHFIIHIIIIHIIII;IHCHI;IIIHIIIGIIIIIIFIIIIIIIGGFHIGIIIIIIGIIIIIIIHHIIHHIIGHHIHFGIGIIIIIIIIIIIIIIIIIIIIIIIIIIIIIIIIIIIIIIIIIIIIIIIIIIIIIIIIIIIIIIIIIIIIIIIIIIIIIIIIIIIIIIIIIIDDDDD
@HISEQ:969:HM2KJBCX2:2:1102:9319:32430 2:N:0:ACTATGCA
CAGGATTCGTACCCCAACTATCCCTATTAATCATTACATCGATCCTAGAAACCAACAAAATAGAATCGGATGTCCTATTTCATTATTCCATGCTAATGTATTCAAGCGTGAGCCTGCTTTAAACACTCTAATTTTTTCAAGGTAACAGTCCTAATTCCCCGTGACACCAAATTAATGGCATTACGGTTCTTTAGAAGGTGAGAAATCAATAATATCAGTACATACCAACGGCATGACCGAAACATTGATCCCGAAATTCAACTACGAGCTTTTTAACTGCAACAACTTTAATATACGCTATTGGAGCTGGAATTACCGCGGCTGCTGGCACCAGACTTGCCCTCCAA
+
DDDDDIIIIIIIIIIIIIIIIIIIIIIIIIIIIIIIIIIIIIIIIHIHIIIIIIIIIIIIIIIIIHHHIHIIIIIIIIIIIHIIIIIIIIIIIIIIIIIIIIIIIIIIIIIIIIIIIIIIIHIIIIIIIIIIIIIIIIIIIIIIIIIIIIHIIIHIIIIIIIIIIIIIIIIIIIIIIIIIIIIIIIIIIIIIIIIIIIIIIIIIIHIIIIIIIIIIIHIIIIHIIIIIIIIIIIIIIIIIIIIIIHIHHIIIIIIIIIIIIIIIIIIIIIIIIIHIIIIIIIIIIIIIIIIIIIIIIIIIHHIIIIIIIIIIIIIIIIIIIIIIIHIIIIIIIIIIIIIIIIDDDDD
@HISEQ:969:HM2KJBCX2:2:1102:19201:33472 2:N:0:ACTATGCA
CAGGATTCGTACCCCAACTATCCCTATTAATCATTACTTCAGTCCTAGAAACCAACAAAATAGAACCGAAGTCCTAAATTATTATTCCATGCTAATGTATTCAAGGCATAAGCCTGCTTTAAACACTCTAATTTTTTCAAAGTAATAGAGCTAGATCGCGACGACAACCCAGTGAAGGGCGCCGCCGTTTTCTAGCAGGATGGCAGACACGCGCCAGCACTCACACTCGTAACCGAGGCGGGCCAGGTGCGTCAAACCAGAAATCCAACTACGAGCTTTTTAACTGCAGCAACTTTAATATACGCTATTGGAGCTGGAATTACCGCGGCTGCTGGCACCAGACTTGCCCTCCAA
+
DDDDDIIIIIIIHHIIIIIIIIIIIIIIIIHHIIIIIIHHHHIHIIIIIIHIIIIIIH@GHHIIIIIIIHIIHHIIHIIIIIIIIIIIIHHGIHCGHHHHHHGGHHIHHIHHHIIHIHHIIGHHHHIHHHIIIHHIIHHHGIIHFHHIHHHHHGHHIIIIHIIIIDHHEHHEGIHGIGIHIIIHIIIIIIHFIIIHHHIIIIIHHEHHIIIIHHGIIIIIGIIIHHHIIHDIGIIHHHHIIHHIHIIIIHHHGHIIIIHIIHHHIHGIIIHIIIIIIIHHIIIIIHIIIIIIIHEEHHIHIIIIHFIHIIIHHHIHHHIIIIIIIHEHHHHGIIIIIHIIIIIIIIHGHDDDDD
@HISEQ:969:HM2KJBCX2:2:1102:2438:33555 2:N:0:ACTATGCA
CAGGATTCGTACCCAACTATCCCTATTAATCATTACGTCAATCCTAGAAACCAACAAAATAGGATCAACGTCCTATTTCATTATTCCATGCTAATGTATTCAAGCGCGAGCCTGCTTTAAACACTCTAATTTTTTCAAAGTAACAGTCCTGATTCCCCACCACACCAAATAAATGACATGATGGTTCGTCAGAAGGTAGAAATCAGTAACACCAGTACGTACCGAAGGCACGACCAGCGTACTAATCCCGAAATTCAACTACGAGCTTTTTAACTGCAACAACTTTAATATACGCTATTGGAGCTGGAATTACCGCGGCTGCTGGCACCAGACTTGCCCTCCAA
+
DDDDDIIIIIIIHIIIIIIIIIIIHIIIIIIIIIIIIIIIIIIHHIIHIIIGIGIIHHHHEHIIIIIIIIIIIIIIIIIIIIIGIIHHIIIIHHIIIIIIHIIHIIIIIIIIIIIIIIIIIIIHIHIIIIIIIIIIIIIIIIIIHIIIIIIIHHIIIIIIIIIIIHIIIIIIIIIIIIIIIIIIIIIIHFIIIIIIIIIIIIIIIIIIIIIIIIIIIIIIIIIIIIIIIIIIIIIIIIIIIIHIIIIIIGIIIIIIIIIIIIIIIIIIIIIIIIIIIIIIIHIIIIIIIHHHIIIIIIIIIIIIIIIIIIIIIIIIIIIIIIIIIIIIIIIIIIIIIIIDDDDD
@HISEQ:969:HM2KJBCX2:2:1102:10691:33896 2:N:0:ACTATGCA
CAGGATTCGTACCCCAACTATCCCTATTAATCATTACTTCAGTCCTAGAAACCAACAAAATAGAACCGAAGTCCTAAATTATTATTCCATGCTAATGTATTCAAGGCATAAGCCTGCTTTAAACACTCTAATTTTTTCAAAGTAATAGAGCTAGATCGCGACGACAACCCAGTGAAGGGCGCCGCCGTTTTCTAGCAGGATGGCAGACACGCGCCAGCACTCACACTCGTAACCGAGGCGGGCCAGGTGCGTCAAACCAGAAATCCAACTACGAGCTTTTTAACTGCAGCAACTTTAATATACGCTATTGGAGCTGGAATTACCGCGGCTGCTGGCACCAGACTTGCCCTCCAA
+
DBAADI?HEHHHCHIIIHIIEHHHHFFHHIGC?HHGHEHHIGIIGH@EHIIIHIIHHCEHHHHHHII<<CF@1@GFHHH?HHHFHEH?G@GHHHIHHC<C1<FH?GHHHHHHHIHHI8<CGHGHHHHHHHIHHIHHHHHHGHHHHHHCHFGFHF?CHGCD8HFHDEEG=ACGIHGC@ECHHIHHGEHDEFACGCHIHGCHICCHIIHHHEHE>HEHHGHHIIIIHGDEF@IHGHCIHAHHHHHHHAHHEEF1CHHH?GHHC<EEHIIHEECH@HHE1@HHEHIIHHCIHH@HEHIHHGHIHEGHHGIIHHHIHHEIHHEEDHDDHDIIHFGIHHG@HHCEHHEHHHHHFD@D@D
@HISEQ:969:HM2KJBCX2:2:1102:1301:33889 2:N:0:ACTATGCA
CAGGATTCGTACCCCAACTATCCCTATTAATCATTACGGTGATCCTAGAAACCAACAAAATAGAACCATGCCGGCCTATTCTATTATTCCATGCTAATGTATGCGAGCAAAAATGCCTGCTTTAAACACTCTAATTTTTTCAAGGTAAAGGTCCTGGATCCGCAAGACACCCAATAACGGACATCGAGTTTCTCCAGAAGGTGAGAAATCAACAGTAACAGTTCATACCCCTTAAGGCATGACCATCACGTCAATCCCGAAATTCAACTACGTGCTTTTTAACTGCAACAACTTTAATATACGCTATTGGAGCTGGAATTACCGCGGCTGCTGGCACCAGACTTGCCCTCCAA
+
0DB@DGE11<<<G110<CFEHIEG??FEE?GEH1<C@GCH?D<@HHHFC@CH?GCH?F1<1FHEC1F1DHE1E/<EG@@GCHHIII@CG1<<F111<<<D<11FIIIDFG6FHEECHHFF<D@B6%8<HFG1<1>8<G1<<6<HHD1C@8G<CFGCCDE?<FHC.;<CG@CDDC=FE#<<<D@EEH<<:CGDG3D<0F<7C<BHHHEEEHHHHHG9CGHHFIHHC<0?DFHCHH?GHGCH@<FEGF@@HD1CIHD?<F<F@FHGGCCD1FIIHHIHGHIIHHHHEH?EHFHGC1?HIIHHHECF<?IIHHHCEHFEHGIIHHCDIHEEGC1EHIIHGHCG@HHHC/E?DDBB<
@HISEQ:969:HM2KJBCX2:2:1102:6534:34537 2:N:0:ACTATGCA
CAGGATTCGTACCCCAACTATCCCTATTAATCATTACGTCAATCCTAGAAACCAACAAAATAGGATCGAACGTCCTATTTCATTATTCCATGCTAATGTATTCAAGCGTTAGCCTGCTTTAAACACTCTAATTTTTTCAAAGTAACAGTCCTGTTCCCCTGCAACACCAAATTAATGACATTACAGTTCTTCAGAAAGGAGGAATCAGCGAAGCCAGTGCATACCAGTGGCACGACCAACCTGCTGACCCCGAAATTCAACTACGAGCTTTTTAACTGCAACAACTTTAATATACGCTATTGGAGCTGGAATTACCGCGGCTGCTGGCACCAGACTTGCCCTCCAA
+
DDDDDHIIIIIIIIHIIIIIHIIIIIIIIIIIIIIIIIIIIIIIIIGHIIIIIIIIIIIIIIGHIIIFIIIIIIIHIHIIIIIHIIHHHIIIIIIHIIIIHHIIIIIIIIIIIIIIIIIIIIIIIIIIIIIIIIIIIIIIIIIIIIIHHIHIIHIIHIHIIIIIIIIIIHIHIIIIIIIIIIIIIIHHIIIIIIIIIIIIIIIIIIIIIIIIIIIIIIIIIIIIIIIIIIIIIIIIIIIIIIIIHIIIIIIIIIIIIIIIIIIIIIHIIIIIIIIIIIIIIIIIIIIIIIIIIIIIIIIIIIIIIIIIIIIIIIIIIIIIIIIIIIIIIIIIIIIIHIIIIDDDDD
@HISEQ:969:HM2KJBCX2:2:1102:6531:35327 2:N:0:ACTATGCA
CAGGATTCGTACCCCAACTATCCCTATTAATCATTACGTCGATCCTAGAAACCAACAAAATAGGGTCAAACGTCCTATTTCATTATTCCATGCTAATGTATTCAAGCGCGAGCCTGCTTTAAACACTCTAATTTTTTCAAAGTAACAGTCCTGATTCCCCGCCACACCAACTTAATGACATGACGGTTCTTCAGAAGGGAGAAACCAGTGACACCAGTGCATACCGAAGGCACGACCAGCGTACTGATCTCGAAATTCAACTACGAGCTTTTTAACTGCAACAACTTTAATATACGCTATTGGAGCTGGAATTACCGCGGCTGCTGGCACCAGACTTGCCCTCAA
+
DDDDDIIIIIIIHIIIIIIIIIIIIIIIIIIIGIIIIIHIIIIIIIIIIIIIIIIIIHIIIIIIHIIIGIIIIIIIIIIIIGHIIIIIIIIIIHIHIIHHHDHHIHIIIIIIIIIIIIIIIIIHIIIIIIHIIIIIIIIIHIHHIHHHIIIIIIIHIIIIIIIIIIIIIIIIHIIHIIIIIIIIIIIIIIIIIIIIIIIIIIIIIHHIIIIIIIIIIIIIIIHHIIIIIIIIIIIIIIHHIIHFIIIIIIIIIIIIIIIIIHIIIIIIIIIIIIHHIIIIIIIHIHHIIIIIIHIIIIIIIIIIIIIIHIIIIIIIIIIIIIIIIIIIIIIIIIIIIIIIDDDDD
@HISEQ:969:HM2KJBCX2:2:1102:12495:35006 2:N:0:ACTATGTA
CAGGATTCGTACCCCAACTATCCCTATTAATCATTACGTCAATCCTAGAAACCAACAAAATAGGATCAAACGTCCTATTTCATTATTCCATGCTAATGTATTCAAGCGTTAGCCTGCTTTAAACACTCTAATTTTTTCAAAGTAACAGTCCTGTTTCCCTGCAACACCAAATTAATGACATTACAGTTCTTCAAGAAGGAGGAACCAGTAAAACCAGTACATACCAGAGGCACGACCAACTTACTAATCCCGAAATTCAACTACGAGCTTTTTAACTGCAACAACTTTAATATACGCTATTGGAGCTGGAATTACCGCGGCTGCTGGCACCAGACTTGCCCTCCAA
+
BDDCDIIIIIIIIIIIIIIIIIIIIIIIIIIIIIIIIIIIIIIHIIIIIIIIIIIIIIIHIIHIIIIIIIIIIIHIIIIIIIIIIIIHIIIHIIIIIIIIIIIIIIIIIIIHIIIIIIIIHHIIIIIIIIIIIIIIIIIIIIIIIIIIIIIHIIIIIHIIIIIIIIIIIIHIIIIIIIIIIIIIIIIIIIIIIIIIIIIIIIIIIIIIIIIIIIIIIIIIIIIHIIIIIIIIIIIIIIIIIIIHHIIIIIIIIIIIIIIIIIIIIIIIIIIIIIIIIIIIIIIIIIIIIIHIIIIIIIIIHIIIIIIIIIIIIIIIIIIIIIIIIIIIIIIIIIIIIIIIIDDDDD
@HISEQ:969:HM2KJBCX2:2:1102:9691:35948 2:N:0:ACTATGCA
CAGGATTCGTACCCCAACTATCCCTATTAATCATTACGGCGGTCCTAGAAACCAACAAAATAGAACCAACGTCCTATTCTATTATTCCATGCTAATGTATCCGAGCATAGGCCTGCTTTGAACACTCTAATTTTTTCAAAGTAAAAGTCCTGGTTCCCCAACACACCCAGTAAAGGGCATGAGGCTCCCCAGAAGGAAAGATCCGGCCGGACCAGTACACGCGGTGAGGCGGACCGGCCAGCCAGACCCAAGGTTCAACTACGAGCTTTTTAACCGCAACAACTTTAATATACGCTATTGGAGCTGGAATTACCGCGGCTGCTGGCACCAGACTTGCCCTCCAA
+
DDDDDIIIHIIIIIIIIHHIIIHIIIIIIIIIGIIHIHIIIHHHIIIIIIIIIIHIHECHHIGHIIIIHIHHIIGHHIGIIIHIIIIHIIIGIHHIIIIHHHIIIIIIIIIIIIIIIIIIIIHHIIIIIIIHHIIIIHHHIHIHHIHIIIIIIIIIIIIIIHGIHIIIIIIIIIIHIIIIIHIIIIIGIIIIIIIIIIIIIHIIIIIIIIIIIIIIIIIIIIIIIIIIIIIIIIIIIIIIHIHIIIEIIIIIIIIGIIIIIIIIIIIIIIIIIIIHIHIIIIIIIIIIIIIIIIIIIIIIIIIIIIIIIIIIIIIIIIIIIIIIIIIIIIIIIIIIIIIDDDDD
@HISEQ:969:HM2KJBCX2:2:1102:9933:35910 2:N:0:ACTATGCA
CAGGATTCGTACCCCAACTATCCCTATTAATCATTACGTCAATCCTAGAAACCAACAAAATAGGATCAAACGTCCTATTTCATTATTCCATGCTAATGTATTCAAGCGTTAGCCTGCTTTAAACACTCTAATTTTTTCAAAGTAACAGTCCTGTTTCCCTGCAACACCAAATTAATGACATTACAGTTCTTCAAGAAGGAGGAACCAGTAAAGCCAGTACATACCAGAGGCACGACCAACTTACTAATCCCGAAATTCAACTACGAGCTTTTTAACTGCAACAACTTTAATATACGCTATTGGAGCTGGAATTACCGCGGCTGCTGGCACCAGACTTGCCCTCCAA
+
DDDDDHIHGIHHIIHIIIIIIIIIIIIIIIIIIIIIHIIIIIIIIHHIIIIIIIIIIIHIIIFFHIIIIIIIIIIIIIIIIHHIIIIIGHHHEHIIIIIIIIIIIHIHHIIIIIIIIIIIIIHIIIIIIIIIIIIIIIHHIIIIIIIIIIIIIIIIIIIIIIIIIIIHIIIIIIHIIIIIIIIIIIIIIIIHHIIIIIIIIIIIIHHIIIIIIIIIIIIIHIIIIIIHIIIIIIIIIIIIIIIIHIHIIIIIIIIIIIIIIIIIIIIIIIIIIIHIIIIIIIIIIIIIIIIIIHIIIIHHHIIIIIIIIIIIIIIIIIIIIIIIIIIIIIIIIHIIIIIIIDDDDD
@HISEQ:969:HM2KJBCX2:2:1102:17144:35528 2:N:0:ACTATGCA
CAGGATTCGTACCCCAACTATCCCTATTAATCATTACGGTGATCCTAGAAACCAACAAAATAGAACCATGCCGTCCTATTCTATTATTCCATGCTAATGTATTCGAGCAAAATGCCTGCTTTAAACACTCTAATTTTTTCAAGGTAAAGATCCTGGTTCCACATGACACCCAATTAAGGACATCATGCTTCTCCAGAAGGTGAGAAATCAACTGCGACAGTTCATACCCCTTAAGGCACGACCATCACGTCAATCCCGAAATTCAACTACGAGCTTTTTAACTGCAACAACTTTAATATACGCTATTGGAGCTGGAATTACCGCGGCTGCTGGCACCAGACTTGCCCTCCAA
+
0D<?D?FF1<C<CC10<0DGHI11<CF?C1<1<1<CG10<<<@HHIH1CC?EHC@EH1<1<FG??@CC<1@EC0//0<@FH11<FFC11<<1CCFH1C1<DCHDGEF0C8<<FDHBD11A11EHA?B61<<G$<1$<<G<1A6FFGF@E%81ADHEHHHFEFHCHEC@6IIHHGGFG<DHGC<<<CEFCFHCCFCH@HHF<HFFGF<0@CCHF0@AD<1EF1CHG<<G?GIHGCEGCCE:<:<C1EGCAA<</HE<IGIIHHGGD<CCC01HEEEHEGD1HHEED1C1HHGC@HHF1<GCC?HEHHC@GHE?HHHEIIIHGGDHHG@HEHHHIHHHHFHHE@EHHG<@0000
@HISEQ:969:HM2KJBCX2:2:1102:14157:36293 2:N:0:ACTATGCA
CAGGATTCGTACCCCAACTATCCCTATTAATCATTACGTCAATCCTAGAAACCAACAAAATAGGATCAACGTCCTATTTCATTATTCCATGCTAATGTATTCAAGCGCGAGCCTGCTTTAAACACTCTAATTTTTTCAAAGTAACAGTCCTGATTCCCCGCCACACCAAATGAATGACATGATGGTTCGTCAGAAGGTAGGAACCAGTAACACCAGTACGTACCTAAGGCACGACCAACGTACTGATCCCGAAATTCAACTACGAGCTTTTTAACTGCAACAACTTTAATATACGCTATTGGAGCTGGAATTACCGCGGCTGCTGGCACCAGACTTGCCCTCCAA
+
DDDDDIIIIIIIHHIIIIIIIIIIIIIIIIIIIIIIIEHIIIIIIIIIIHIIIIIHGIIHIIHICGHIIIHHHIIIIIIIIIIIIIIIHIHHIIHIIIIIIGIHIIIIIIIIIIIIIIIIHGIIIHGIIIIIIIIIIIIIIIIIIIIIIIIIHIIIIIHIIIIIIIIIIIIIIIIIIIIIIIIIIHIIIIIIIIIIIIIIIIIIIIIIIHIIIIIIIIIIIIIIIIIIIIIHIIIHIIIIIIHHIIIIIIIIIIIIIIIIIIIIIIIIIIIIIIIIIIIIIIIIIIIIIIHIHIIIIIIIIIIIIIIIIIIIIIIIIIIIIIIIIIIIIIIHIIIIIIIIDDDDD
@HISEQ:969:HM2KJBCX2:2:1102:12576:36588 2:N:0:ACTATGCA
CAGGATTCGTACCCCAACTATCCCTATTAATCATTACGGTGATCCTAGAAACCAACAAAATAGAACCATGCCGTCCTATTCTATTATTCCATGCTAATGTATTCGAGCAAAAATGCCTGCTTTAAACACTCTAATTTTTTCAAGGTAAAGGTCCTGGATCCGCAAGACACCCAATAAAGGACATCAAGTTTCTCCAGAAGGTGAGAAATCAACAGTAACAGTTCATACCCCTTAAGGCATGACCATCACGTCAATCCCGAAATTCAACTACGAGCTTTTTAACTGCAACAACTTTAATATACGCTATTGGAGCTGGAATTACCGCGGCTGCTGGCACCAGACTTGCCCTCCAA
+
DDDCDIIIIIIIIIIIIIIIIIIIIIIIIIIIIIIIIIIIIIIIIIIIIIIIIIIIIIIIIIIIIIIIHHIIIICHIIIIIIIIIIIIIIHIIIIIIHIHIHHIIIIIIIIIIIIIIHIIIIIIIIIIIIIIIIIIIHIIIIIIIIIIIIIIIIIHIIHIHIIIIIIIIIIIIIIIIIIIIIIIIIIIHHHIIIIIIIIIIIIIIIIIIIIIIIIIIIIIIIIIIIIIIIIIIIIIHHIIIIIIIIIIIIHGIIIIIIIIIIIIIIIIIIIIIIIIIIIIIIIIIIIIIIIIIIIIIIIIIIIIIIIIIIIIIIIIIIIIIIIIIIIIIIIGIIIIIIIIIIIIIIIIDDDDD
@HISEQ:969:HM2KJBCX2:2:1102:20513:36665 2:N:0:ACTATGCA
CAGGATTCGTACCCCAACTATCCCTATTAATCATTACGGTGATCCTAGAAACCAACAAAATAGAACCATGCCGTCCTATTCTATTATTCCATGCTAATGTATTCGAGCAAAAATGCCTGCTTTAAACACTCTAATTTTTTCAAGGTAAAGGTCCTGGATCCGCAAGACACCCAATAAAGGACATCGAGTTTCTCCAGAAGGTGAGAAATCAACAGTAACAGTTCATACCCCTTAAGGCATGACCATCACGTCAATCCCGAAATTCAACTACGAGCTTTTTAACTGCAACAACTTTAATATACGCTATTGGAGCTGGAATTACCGCGGCTGCTGGCACCAGACTTGCCCTCCAA
+
DDDCDIIIIIIIIIIIHIIIIIIIIIIIIIIHHIIIHHIIIHIIIIIIIIIIIHIIIIIIIHHIIIIFHIHHIIHIHIIIIIIHIIIIIIIIHHIHIIHIIGHHHIHHHHIIIIHHHIHIIIIIIIIHIIIIHIIIIIIHIIIHIIIIIIIHIIIIHHIIIHHIIHHHHHIIHIIIHIIIIHIHIIIIIIIIHIIIIIIIIIIIIIIIHHIIIIIIIIHHHHHHHIHIIIIHHHHIIIIIGIIIIIIHHHHGIIIIIIIIIIHIIIIIIHIGIIIIIIIIIIIIIIIIIIIIIIIIIIIIIIIIIIIIIIIIIIIIIIIIIIIIIIIIIIIIIIIIIIIIIIIIIIIIDDDDD
@HISEQ:969:HM2KJBCX2:2:1102:14847:36577 2:N:0:ACTATGCA
CAGGATTCGTACCCCAACTATCCCTATTAATCATTACGGTGATCCTAGAAACCAACAAAATAGAACCATGCCGTCCTATTCTATTATTCCATGCTAATGTATTCGAGCAAAAATGCCTGCTTTAAACACTCTAATTTTTTCAAGGTAAAGGTCCTGGATCCGCAAGACACCCAATTAAGGACATCAAGTTTCTCCAGAAGGTGAGAAATCAACAGCGACAGTTCATACCCCTTAAGGCACGACCATCACGTCAATCCCGAAATTCAACTACGAGCTTTTTAACTGCAACAACTTTAATATACGCTATTGGAGCTGGAATTACCGCGGCTGCTGGCACCAGACTTGCCCTCCAA
+
DDDDDIIIIIIIIIIHIIIIIIIIIIIIIIIIIIIIIIHIIIIIIIIIIIIIIIIIIHIHIIHHIIGHIIHFHHHHIGHIIIIHIIIIIHHHIIIIIIIIIHHHHIIIIIIIIIIIIHIIIIHHIIIIIII?IIIIIIIIIHIIIIIIIIHIIIIHHIIIHIIIIIIHIIIIIIIIIHIIIIIIIIIIHHGHHIIIIIIIIHIIIIIHHIIIIIIIIIIIIIIIIIIIIIIIIIIIIIIIIIIIIIHHIIHHIHIIIIIIIIIIIIIIIIIIIIIIIIIIIIIIIIIIIIIIIIIIIIIIIIIIIIIIIIIIIIIIIIIIIIIIIIIIIIIIIIIIIIIIIIIIIIIIDDDDD
@HISEQ:969:HM2KJBCX2:2:1102:17584:36121 2:N:0:ACTATGCA
CAGGATTCGTACCCCAACTATCCCTATTAATCATTACGGTGATCCTAGAAACCAACGAAATAGAACCAATCCGTCCTATTTCATTATTCCATGCTAATGTATTCAGACGTTAGCCTGCTTTAAACACTCTAATTTTTTCAAAGTAACAGTCCTGATTTCCTATCACACCAACTAAATGGCATGAAAGTTCCTCAGAAGGTAGAGATTTATCTCACCAGTACAGACAATTAAGCCTGACCAATGGGTAAACCCCGAAGTTCAACTACGAGCTTTTTAACTGCAACAACTTTAATATACGCTATTGGAGCTGGAATTACCGCGGCTGCTGGCACCAGACTTGCCCTCCAA
+
DDDDDIIIIIIIIIIIIIIIIIIIIIIIIIIIGFHGHIIIHIIIIIIIIIIIHIIIIIHHHHHIIIIIIIIIHIIIIIIHHIIIIIIIIIIIGIHHGHIIIEHEHHIIIIIIIHIIIIIGIHIHHIIIIIIHIIIIHHIHIIIHIIIHIIHIIIIHIIIIIIIHIIIIIIIIIHHHHIIIIIIIIIIIIIHIIHIIIIIIHIIIIIIIHIIIIIIIIIIIIIHIIIIIIIIIHIIIIIIIIIHGGGHEHIIIIIIIIIIIIIIIIIIIIIHIIIIIIIIIIIIIIIIHIIIIIIIIIIIGGIIIIIIIIIGIIIIIHIIIIIIIIIIIIHIIIIIIIIIIIIIDDDDD
@HISEQ:969:HM2KJBCX2:2:1102:6768:37791 2:N:0:ACTATGCA
CAGGATTCGTACCCCAACTATCCCTATTAATCATTACGGTGGTCCTAGAAACCAACAAAATAGAACCACAACGTCCTATTCTATTATTCCATGCTAATCTATTCAAGCAATAGCCCGCTTTAAACACTCTAATTTTTTCAAGGTAATGGTCCTGGCTCCCCAACACACCCAATAAAGGACATGCTGGCTCACCAGAAGGAAGACCCGACAGCAGACAGTACTCGCCAAAGACGGACCGCCCGGCCAGGCCTAAAATTCAACTACGAGCTTTTTAACTGCAACAACTTTAATATACGCTATTGGAGCTGGAATTACCGCGGCTGCTGGCACCAGACTTGCCCTCCAA
+
ADDDDIIIIIIIIGIIIIIIIIIIIIIIIIIIIIIIIIIIIIIIIIIIIIIIIIIIIHIIIIIIIIIIIIIIIIIIIHHIIIIIIHIGIIIIHGIIIIIIIHIIIIIHIIIIIIIIIIIHIIIIIIIIIIIIIHIIIIIIIIIIIIIIIIIIHHIIIIIHIIIIIHIIIHIIIIGIIIIIIIIIIIIIIIIIIIIIIIIIIIHIIIIIIIIIIIIIIIIIIIIIIIIIIIIIIIIIIIIIIIIIHIIIIHIIIIIIIIIIIIHIIIIIIIIIIIIIIIIIIIIIIIIIIIIIIIIIIIIIIIIIIIIIIIIIIIIIIIIIIIIIIIIIIIIIIIIIIIIIIDDDDD
@HISEQ:969:HM2KJBCX2:2:1102:12839:37734 2:N:0:ACTATGCA
CAGGATTCGTACCCCAACTATCCCTATTAATCATTACATCGATCCTAGAAACCAACAAAATAGAATCGGATGTCCTATTTCATTATTCCATGCTAATGTATTCAAGCGTGAGCCTGCTTTAAACACTCTAATTTTTTCAAGGTAACAGTCCTAATTCCCCGTGACACCAAATTAATGGCATTACGGTTCTTTAGAAGGTGAGAAATCAATAATATCAGTACATACCAACGGCATGACCGAAACATTGATCCCGAAATTCAACTACGAGCTTTTTAACTGCAACAACTTTAATATACGCTATTGGAGCTGGAATTACCGCGGCTGCTGGCACCAGACTTGCCCTCCAA
+
DDCDCIIHHIIIHIIIHIIIIIIIIIIIIIIIIIIIIIIIIIIIIIIIIIIIHIIIIIIHIIIIIIIHIIIIIIIIHIIIIIIIIIIHIIHIHIHFHIIIIHIHIIIIIIIIIIIIIIIIIIIIIIII@HIHIIIHIIIIIIIIIIIIIIIIIIIHIIIIIIIIIIIHIIIIIIIIIIIIIIIIIIIIIIIIIIIIIIIIIIIIIIIIIIIIIIIIIIIIIIIIIIGIIIIIIIIIIHIIIIIIHGIGIIIIIIIIIIIIIIIIIIIIIIIIIIIIIIHIIIIIIIIIIIHIIIHIIIIIIIIIIIIIIIIIIIIIIIIIIIIIIIIIIIIIHIIIIIIIIIDDDDD
@HISEQ:969:HM2KJBCX2:2:1102:6777:38058 2:N:0:ACTATGCA
CAGGATTCGTACCCCAACTATCCCTATTAATCATTACTTCAGTCCTAGAAACCAACAAAATAGAACCGAAGTCCTAAATTATTATTCCATGCTAATGTATTCAAGGCATAAGCCTGCTTTAAACACTCTAATTTTTTCAAAGTAATAGAGCTAGATCGCGACGACAACCCAGTGAAGGGCGCCGCCGTTTTCTAGCAGGATGGCAGACACGCGCCAGCACTCACACTCGTAACCGAGGCGGGCCAGGTGCGTCAAACCAGAAATCCAACTACGAGCTTTTTAACTGCAGCAACTTTAATATACGCTATTGGAGCTGGAATTACCGCGGCTGCTGGCACCAGACTTGCCCTCCAA
+
DADDDIIIIIIIIIIHHIIIIIIGIIIIIIHHIHIIIIGHIHIIIIIHIIHIIIIFIIIIIIEE@GCFCD?EHHIIHIIIIHEEGHHHEHH?EHGHHIIHICHHHFIIHIIIIIIIIIHHIIIIHHHHHHHEHHHHHCHHHIIIIIHHHHHIIHDHIIHHHIIIIHCHHIIHHHHIIIHIIHIHIIIHHIIIHIHIIIIHIIHIHIIIIIIHHIIIIIIIIHHIIIIIIIIIIIIIIIHIIIHIIIIIIIIHGIIIIIIIIIIIIIIIIIHIIIIIIIIIIIIIIIIIIIIIIIIIIIIIIHIIIIIIIIIIIIIIIIIIIIIIIIIIIIIIIIIIIIIIIHHIIIIIIDDDDD
@HISEQ:969:HM2KJBCX2:2:1102:4292:39161 2:N:0:ACTATGCA
CAGGATTCGTACCCCAACTATCCCTATTAATCATTACGTCAATCCTAGAAACCAACAAAATAGGATCAACGTCCTATTTCATTATTCCATGCTAATGTATTCAAGCGCGAGCCTGCTTTAAACACTCTAATTTTTTCAAAGTAACAGTCCTGATTCCCCACCACACCAAATTAATGACATGATGGTTCGTCAGAAGGTAGAAATCAGTAACACCAGTACGTACCGAAGGCACGACCAGCGTACTAATCCCGAAATTCAACTACGAGCTTTTTAACTGCAACAACTTTAATATACGCTATTGGAGCTGGAATTACCGCGGCTGCTGGCACCAGACTTGCCCTC
+
DDDDDIIIHIIIIIIIIIIIIIIIIIIIIHIIIIIIHIIIGHIHIIIIIHHHHHHIIHHIIIIIIIIGIIGHEHHHHIHIHIIHGHIGIIHIIIIIHHIIIHIIIHHHIIHHIIIIIIIIIHIIIHHHHIIIHHHIGIIIIIIIHHIIIHHHEGGIIIIIIHHHIIGHGEHHHIHIIIHIIIFIIIIIIIIIIHGIHHHIHHHGHIIIHIIIHIIIHIIHIIIIIIIIIIIIIIIIHIIHHIIHIHHIHIHHIIHIIIIIIIIIIIIIIIIHHHIIIIIIIIIIIHIHIIIHHIIIIIIIIIIIIIIIIIIIIIIIIIIIIIIIIIIIIIHHHIIIHDDDDD
@HISEQ:969:HM2KJBCX2:2:1102:10477:38948 2:N:0:ACTATGCA
CAGGATTCGTACCCCAACTATCCCTATTAATCATTACTTCAGTCCTAGAAACCAACAAAATAGAACCGAAGTCCTAAATTATTATTCCATGCTAATGTATTCAAGGCATAAGCCTGCTTTAAACACTCTAATTTTTTCAAAGTAATAGAGCTAGATCGCGACGACAACCCAGTGAAGGGCGCCGCCGTTTTCTAGCAGGATGGCAGACACGCGCCAGCACTCACACTCGTAACCGAGGCGGGCCAGGTGCGTCAAACCAGAAATCCAACTACGAGCTTTTTAACTGCAGCAACTTTAATATACGCTATTGGAGCTGGAATTACCGCGGCTGCTGGCACCAGACTTGCCCTCCAA
+
DDDDDIIIIIIIIIIIIIIIIIIIIIIIIIIIIIIIIIIIIIIIIIIIIIIIIIIGIIIIIIIHIIIIIIIHIIIIIIIIIIIIIIIHIIHHHIIIHIIIHFHIHIIIIIIIIHIIIIIIIIIIIIIIIIIIIIIIHIIIIIIIIHIIIIIIIIIIIIIIIHIIIIIIIIIIIIIHIIHIIIIIIIIIIIIIIIIIIIIIIIGIIIIIIIIIIIIIIIIIIIIIIIIIIIIIIIIIIIIIIIIIIIIIIHIHGIIIIIIIIHIIIIIIIIHIIIIIIIIIIIIIIIIIIIIIIIIIIIIIIIIIIIIIIIIIIIIIIIIIIIIIIIIIIIIIIIIIIIIIIIIIIIIIIDDDDD
@HISEQ:969:HM2KJBCX2:2:1102:9601:39131 2:N:0:ACTATGCA
CAGGATTCGTACCCCAACTATCCCTATTAATCATTACTTCAGTCCTAGAAACCAACAAAATAGAACCGAAGTCCTAAATTATTATTCCATGCTAATGTATTCAAGGCATAAGCCTGCTTTAAACACTCTAATTTTTTCAAAGTAATAGAGCTAGATCGCGACGACAGCCCAGTGAAGGGTGCCGCCGTTTTCTAGCAGGATGGCAGACGCGCGCCAGCACTCACACTCGTAACCGAGGCGGGCCAGGTGCGTCAAACCAGAAATCCAACTACGAGCTTTTTAACTGCAGCAACTTTAATATACGCTATTGGAGCTGGAATTACCGCGGCTGCTGGCACCAGACTTGCCCTCCAA
+
DDDCDIIIIIIIHIIIIHIHIIIIIIIIIIIIIHIHHHIIIIIIIIHIHIIIIHHIG@FHHIHIIFIHICHIIGHIFIIIHIIIIIHHIIIFHHIIIIIIIHIIIIHIIIIHHIIIIIIIHIHIIHIIIIHIHHIIIIHCHHIIIHHIIHHIIIIIIIHIHIIHIGIIHIIIHHIHIIIHHHHIIIIIGIIIIIIIIIIIIIHIIHHIIIIIHHGIIIIIIIIIIIHIIIHHIIIIIIIIIIIIIIHGGIIIHHHIIIIIIIIIHGIIIHIIIHHIIIIIIIIIIIIIIHIIIIIIIIIHIIIIIHEHHIIIIIIIIIIIHIIIIIIIIIIIIIIGIIIIIIIIIIIIIDDDDD
@HISEQ:969:HM2KJBCX2:2:1102:11084:39924 2:N:0:ACTATGCA
CAGGATTCGTACCCCAACTATCCCTATTAATCATTACGGTGGTCCTAGAAACCAACAAAATAGAACCACAACGTCCTATTCTATTATTCCATGCTAATCTATTCAAGCAATAGCCCGCTTTAAACACTCTAATTTTTTCAAGGTAATGGTCCTGGCTCCCCAACACACCCAATAAAGGACATACTGGTTCACCAGAAGGAAGACCCGACAACAAGACAGTACTCGCCAAAGACGGACCGCCCGGCCAGGCCTAAAATTCAACTACGAGCTTTTTAACTGCAACAACTTTAATATACGCTATTGGAGCTGGAATTACCGCGGCTGCTGGCACCAGACTTGCCCTCCAA
+
[truncated: 39,595,695 more chars]
