# Supplementary material for: Response of arbuscular mycorrhizal fungal community in soil and roots to grazing differs in a wetland on the Qinghai-Tibet plateau
Source: PeerJ. 2020 Jun 19;8:e9375. doi: 10.7717/peerj.9375 (PMC7307571; doi:10.7717/peerj.9375)
Supplement: Supplemental Information 24 [file peerj-08-9375-s024.zip › Root non-grazing 16-20/59.fastq]

@HISEQ:969:HM2KJBCX2:2:1101:14668:2185 2:N:0:ACTATGCA
CGCATACGACCTCCCAACTATCCCTATTAATCATTACGGTGGTCCTAGAAACCAACAAAATAGAACCACAACGTCCTATTCTATTATTCCATGCTAATCTATTCAAGCAATAGCCCGCTTTAAACACTCTAATTTTTTCAAGGTAATGGTCCTGGCTCCCCAACACACCCAATAAAGGACATACTGGTTCACCAGAAGGAAGACCCGACAGCAGACAGTACTCGCCAAAGACGGACCGCCCGGCCAGGCCTAAAATTCAACTACGAGCTTTTTAACTGCAACAACTTTAATATACGCTATTGGAGCTGGAATTACCGCGGCTGCTGGCACCAGACTTGCCCTCCAA
+
DDDDCIIIIIIIIIIHIIIIIIIIIIIIIIIIIIIIIIIIIIIIIIIIIIIHIIIIHHHIIIIIIHIIIFHIIHIHIIGHHIIIIHIHIGIIIIEHEHHIHIIIIIHIHHHIHHHHIIIIIHFHIIIHIIIIIIIHIHIIIIHIIHIIIHIIIIHIHGIIIIIIIHIIHIIIIHIIIIIIIIIIIHIIHHIIHHHIIIHIIHFIIIIIIHIIIIIIIIIIIIIIIIIIHHIHIIIIHIIIIIIIIIIIHFIIIHHIIIHIIIIIHHIIIIIHIIHIIIIIIHHFHIIIIIIIIIIIIHHGHIIIIIIIIIIIIIIIIIIIIIGIIIIIIIIIIIIIIIIIICDDDD
@HISEQ:969:HM2KJBCX2:2:1101:11848:3107 2:N:0:ACTATGCA
CGCATACGACCTCCCAACTATCCCTATTAATCATTACGTCAATCCTAGAAACCAACAAAATAGGATCGAACGTCCTATTTCATTATTCCATGCTAATGTATTCAAGCGTTAGCCTGCTTTAAACACTCTAATTTTTTCAAAGTAACAGTCCTGTTTCCCTGCAACACCAAATTAATGACATTACAGTTCTTCAAGAAGGAGGAATCAGTAAAGCCAGTACATACCATTGGCACGACCAACCTACTGACCCCGAAATTCAACTACGAGCTTTTTAACTGCAACAACTTTAATATACGCTATTGGAGCTGGAATTACCGCGGCTGCTGGCACCAGACTTGCCCTCCAA
+
DDDDDIIIIIIIIIIIIIIIIIIIIIIIIHHIIIIIIIIIIIIIIIIIIIIIIIIHIHCHHIHHIHIIIIIHHHIIIIIIHGIIIIHIFHIIIIHCIHIIIHIIIIIIIIHIHIIIIIIIIIIIIIIIHIIIHHIHHHIIIIIIIIIIIIIIIHHIIIIIIIIIIHHIHHHIIIIIIIIIHIIIIHIIIIIIIIIIIIIIIIIIHIIIIIIIIIIIIIIIIIIIIIIIIIIIIIHIIIHIIHHHHIIIIIIIIIIIIIIIIGIIIIIIHIIIHIHIIIIHGIIHHHHGIIIIIIIIIIIIIIIIIHIIIIIIIIIIIIIIIIIIIIIIIIIIIIIIIIIIIDDDDD
@HISEQ:969:HM2KJBCX2:2:1101:10134:2850 2:N:0:ACTATGCA
CGCATACGACCTCCCAACTATCCCTATTAATCATTACGGTGATCCTAGAAACCAACAAAATAGAATCATGCCGTCCTATTTTATTATTCCATGCTAATGTATTCAAGCAAAATGCCTGCTTTAAACACTCTAATTTTTTCAAAGTAAAGGTCCTGGTTCCCCGCGACACCCAATTAAGGGCATCGTGGTTCTCCAGAAGGTGAGAAATTGACTACACCAGTTCATACCCCTTAAGGCACGACCGATGTGTCAATCCCGAAATTCAACTACGAGCTTTTTAACTGCAACAACTTTAATATACGCTATTGGAGCTGGAATTACCGCGGCTGCTGGCACCAGACTTGCCCTCCAA
+
ADDDDIIIIIIIIIIIIIIIIIIIIIIIIIIIIIIIIIIIIIIIIIIIIIIIIIEIHIIIIIIIIIIIHHIIIIIIIIIIIIIIIIIIIIIIIIHIIIIIIFHIIIIIIHHIHIIIIIIIIIIHIIIIIIIIIIIIIHIIIIIIIIIHIIIIIIIIIIIIIIIIIIIIIIIIIIIIHHIIIIIIIHIIIIIHIIIIIIIIIIIIHIIIIIIIIIIHIIIIIIGIIIIHIIIIIIIIIIIIIIHIIIIIIHHIIIIIIIIIIIIIIIIIIIIIIIIIIIIIIIIIIIIIIIIIIIIIIIIHIIIIHIIIIIIIIIIIIIIIIIIIIIIIIIIIIIIIHIIIIHHIIIIDDDDD
@HISEQ:969:HM2KJBCX2:2:1101:7121:3330 2:N:0:ACTATGCA
CGCATACGACCTCCCAACTATCCCTATTAATCATTACGTCAATCCTAGAAACCAACAAAATAGGATCGAACGTCCTATTTCATTATTCCATGCTAATGTATTCAAGCGTTAGCTTGCTTTAAACACTCTAATTTTTTCAAAGTAACAGTCCAAATTCCCCGCAACACCAAATTAATGGCATTACGGCTCATCAGGAAGGAGGAATCAGTGAGACCAGTACATACCAGAGGCATGACCAACCTACTAACCCCGAAATTCAACTACGAGCTTTTTAACTGCAACAACTTTAATATACGCTATTGGAGCTGGAATTACCGCGGCTGCTGGCGCCAGACTTGCCCTCCAA
+
DDDDDIIIIIGIIIIIIIIIIIIIIIIIIIIIIIIIIIIIIIIHIIIIIIIIIIIIHIIIIIFIIIIIIIIHIIIIIIIIHHIIIIIFHHIIIIHHIIIIIIIHIHIIIIIIIIIIIIIIIIIHIHHIIIIIIIIHIIIIIIIIIIHHIIIIHIIIHIIHHHIHHIHIIIIIIIIIIIIIIIIIHIIIGIIIIIIIIIIHIIIIIIIIIHIIHIGGIIIIIHIIIIIIIIIIIIIIIIIIHIHIHIIIIIIIIIIIIIIIIIHIIIIIIIIIIIIIIIIIIIIIIIIIIIIIIIIIIIIIIIIIIIIIIIIIIIIIIIIIIIIIIIIIIIIIIIIIIIIIIDDDDD
@HISEQ:969:HM2KJBCX2:2:1101:15513:4418 2:N:0:ACTATGCA
CGCATACGACCTCCCAACTATCCCTATTAATCATTACGGTGATCCTAGAAACCAACAAAATAGAATCATGCCGTCCTATTTTATTATTCCATGCTAATGTATTCAAGCAAAATGCCTGCTTTAAACACTCTAATTTTTTCAAAGTAAAGGTCCTGGTTCCCCGCGACACCCAATTAAGGGCATCGCGGTTCTCCAGAAGGTGAGAAATTGACTACACCAGTTCATACCCCTTAAGGCACGACCGATGTGTCAATCCCGAAATTCAACTACGAGCTTTTTAACTGCAACAACTTTAATATACGCTATTGGAGCTGGAATTACCGCGGCTGCTGGCACCAGACTTGCCCTCCAA
+
DDDDDIHIIIIIIIIIIIIIIIIIIIIIHHHIIHIIIIIIIIIIIIIIIIIIIHIIHIIIIIIHHIIIIIIIIIIIIHHGHHIIIIIHHIHIHIIIIIHIIHIIIIIHIIIIIIIIIIHIIIIIIIIIIIGHIIIIIHIHIHIIIIIIIIIIHHHHHIHGIIIIIIIIIIIIIIHGHHHIIIIIIHIIHIIIHIIIIIIIHIIIIHIIIIIIIIHHHFIIIIIIHHHIIIIIIIIIIIIIIIIIIIIIHF?IHHHHIIIIIIIIIIIIIIIIIIIIIIIHIIIIIIIHIHIIIIIIIHHGIIHIIIIIIIIIIIIIIIIIIIIIIIIIIIIIIIIIIIIIIIIIIIIDDDDD
@HISEQ:969:HM2KJBCX2:2:1101:1999:4809 2:N:0:ACTATGCA
CGCATACGACCTCCCAACTATCCCTATTAATCATTACGTCAATCCTAGAAACCAACAAAATAGGATCGAACGTCCTATTTCATTATTCCATGCTAATGTATTCAAGCGCGAGCCTGCTTTAAACACTCTAATTTTTTCAAAGTAACAGTCCTGATTCCCTGCCACACCAAATTAATGACATGACAGTTCGTCAGAAGGGAGGAATCAGAAACACCAGTACATACCAGAAGCATGACCAGCGAACTGACCCCGAAATTCAACTACGAGCTTTTTAACTGCAACAATTTTAATATACGCTATTGGAGCTAGAATTACCGCGGCTGCTGGCACCAGACTTGCCCTCCAA
+
DDDDDIIIIIIIIIIIIIIIHHFHIIIIIIIIIIIIIIIIIIIIIIIIHIIIIIIIIIIIIIHHIIIFHGHIHHIIIIIIIIIHIIIIFIHIIIIHIIIIHIIIHHIGHIIIHHIIIIHHIIGHHIIHHIIIHIIIHHHIHHHHIIIIIIIIIHHIIIHHIIIIIIIIIIHHHIIHIIIIIIIIIIIIIIIIIIIIIIIIIHIIHIHHIIIIIIIII<IIIIIIIIIIIIIII<IIIIIIHHGHDIHIIIIIIIIIIIIIIIIIIIHIIIIIIIIIIIIIIIIIIIIIIIIIIIIIIIIIIIIIIIIIIIIIIIIIIIIIIIIIIIHIIIIIIIIIIIIIIDDDDD
@HISEQ:969:HM2KJBCX2:2:1101:16593:4759 2:N:0:ACTATGCA
CGCATACGACCTCCCAACTATCCCTATTAATCATTACGTCGATCCTAGAAACCAACAAAATAGGTTCGATCGTCCTATTTCGTTATTCCATGCTAATGTATTCAAGCGCGAGCCTGCTTTAAGCACTCTAATTTTTTCAAAGTAACAGTCCTGTTTCCCCGCAACAACAAATTAATGCCATCACGGTTCTACAAGAAGGAGGGACCAGTGAGGCCAGTGCATACCAGTGGCACGACCAACCTACTGGCCCCGAAATTCAACTACGAGCTTTTTAACTGCAACAACTTTAATATACGCTATTGGAGCTGGAATTACCGCGGCTGCTGGCACCAGACTTGCCCTCCAA
+
DDDDDIIIIIIIIIIIIIIIIIIIIIIIIIIIIIIIIIIIIIIIIIIIIIIIIHIIIIIHIHIIIIHIIIIIIIIIGIIIIIIIIIIHIHIIIIIIIIIIIHHHHIIIIIIIIIIIIIIIIIIIIIIIIIIIIIIIIIIIIIIIIHIIIIHIIIHIIIIIIIIIIIIIIIIHHIHIIIHIIHHIIIIIIIIIIIIIIIIIIIIIIIIIIIIIIIIIIIIIIIIIIIIIIIIIIIIIIIIIIIIHHIIIIIIIIIIIIIIIIIIIIHIGIIIIIIIIIIIIIIIIIIIIIIIIIHIIIIIIIIIIIIIIIIIIIIIIIIIIIIIIIIIHIIIIIIIIIIIIIDDDDD
@HISEQ:969:HM2KJBCX2:2:1101:5432:4952 2:N:0:ACTATGCA
CGCATACGACCTCCCAACTATCCCTATTAATCATTACGGTGATCCTAGAAACCAACAAAATAGAACCATGCCGTCCTATTCTATTATTCCATGCTAATGTATTCGAGCAAAAATGCCTGCTTTAAACACTCTAATTTTTTCAAGGTAAAGGTCCTGGATCCGCAAGACACCCAATAAAGGACATCAAGTTTCTCCAGAAGGTGAGAAATCAACAGTAACAGTTCATACCCCTTAAGGCATGACCGTCACGTCAATCCCGAAATTCAACTACGAGCTTTTTAACTGCAACAACTTTAATATACGCTATTGGAGCTGGAATTACCGCGGCTGCTGGCACCAGACTTGCCCTCCAA
+
DDDDDIIIIIIIIIIIHIIIIIIIIIIIIIIIIIIIIIIIIIIIIHIIHIIIIIIIIIIEHHHIIIIIIEHIIHIIIHIIHIIIIIIIIIIIIIIIIIIIIGHIIIIIIIIIIIIIIIIIIIIIIIIIIIIIIIIIHIIHIIIIIIIIIIIIIIIIIIIIIIIIIIIIIIIIIIIIIIIIIIIIIIIIIIIIIIHIIIHIIIIIIIIIIIIIIIIIIIIIIIIIIIIIIIIIIIIIIIIIIIIIIIIIIIHDIIIIIIIIIIIIIIHIIHIIIIIIIIIIIIIIIIIIIIIHIIIIIIIHHIIHIIIIIIIIIIIIIIIIIIIIIIIIIIIIIIIIIIIIIIIIIIIIDDDDD
@HISEQ:969:HM2KJBCX2:2:1101:2306:5405 2:N:0:ACTATGCA
CGCATACGACCTCCCAACTATCCCTATTAATCATTACGGTGATCCTAGAAACCAACAAAATAGAACCATGCCGTCCTATTTTATTATTCCATGCTAATCTATTCAAGCACAAGCCTGCTTTAAGCACTCTAATTTTTTCAAGGTAATAGCTCTGCTTCCCCAACGCACTAACTTAATAGCGTATGTTAATTTTGCTGTTGTTAAAAAGCTCGTAGTTGGATCTCGTTTTCGGGCGGGTGGTGCGCCTTGCGGCGTTTACTGTCTGCCCGGACGATTTTGTTGGTTCGTTCATGGTGCTCTTAACCGGGTGCCTTGAGTGGCCAGCACGTTTACTTTGAAAAAATTGGAGTGCTCAAAGCAGGCGCTACAGCCTGAACATTTGTGCATGGAATAATGGAATAGGATCTCGGTTCTATTTCGTTGGCTTTCGGAGTCGAGGTAATGATTAATAGGGATAGTTGGGGGACTCAGCCAAC
+
DDDDDIIIIIIIIIGIIIIIIIIIIIIIIIIIIIIIIIIIIIIIIIIIIIHIIHHIGHHIIIHIIIIIIIIHIHIIIIIHIIIIIIIIEHIIIIIGHIIIGGHHIIIIIIIIIGIIIIHIIIFHEHIIHIIHIIIIFHEHEHIIIIIIIIIIHIIIIIFGCEHHIGHGHHHHIIHHIIGGDHHIIIIHIIIIIEHHIIIFHIGHHE7-FHGHHHHGIEF-@AGGH-HIHHIIIHHIIIIIHHHHHHCIHGIHH?HHIHIIHFGIIIIIIIHHIIIIIIIIIHHIHIIIIIIIIIIIIIIIIIHIIIHIHIIIIIIIIIIIIIIIIIIIIIIIIIIIIIIIIIIIIIIIIIIIIIIIIIIIIIIIIIIHIIIIIIHIIIIIIIIIIIIIIIIIIIIIIIIIIIIIIIIIIIIIIIIIIIIIIIIIIIIIIIIIIIIIIIIIIIIHIIIIIIIIIIIIIIIIIIIIIIIIIIIDDDDD
@HISEQ:969:HM2KJBCX2:2:1101:17251:5579 2:N:0:ACTATGCA
CGCATACGACCTCCCAACTATCCTATTAATCATTACGGTGATCCTAGAAACCAACGAAATAGAACCAATCCGTCCTATTTCATTATTCCATGCTAATGTATTCAGACGTTAGCCTGCTTTAAACACTCTAATTTTTTCAAAGTAACAGTCCTGATTTCCTATCACACCAACTAAATGGCATGAAAGTTCCTCAGAAGGTAGAGATTTATCTCACCAGTACAGACAATTAAGCCTGACCAATGGGTAAACCCCGAAGTTCAACTACGAGCTTTTTAACTGCAACAACTTTAATATACGCTATTGGAGCTGGAATTACCGCGGCTGCTGGCACCAGACTTGCCCTCCAA
+
ADCDCIHHIIHHIIIHHFIIIIIIIIIIIIIIIIIIIIIIHIIIIIIIFHHHIHHIFHIIIIIHIIIIIFHHHIIHHHHIIIIIHIIIIHHICEHIIIIHHHHHHIIHIIIIIIIHHHHIHIIHHIIHIIIIIIHHHIIIHHIIIIIIIIIIHHHIHIIIGHHHIIIIHIIIIIHIHFIHGIIHIIIHHIIIIIIHHGIIHIIIIHIIIHHIIIIIIHIIIIIIIIIHIHEGHIIIIIIIIHHHHGDHIIHIIIIIIIIIIIIIIIIIHIIIIIIIHGIHGIIIIIIHIIIIIIIIIIIIIIIIIIIIIIGIIGIIIIIIIIIIIIIIIHIHIIIIIIIIIICDDDD
@HISEQ:969:HM2KJBCX2:2:1101:11300:6128 2:N:0:ACTATGCA
CGCATACGACCTCCCAACTATCCCTATTAATCATTACGGTGATCCTAGAAACCAACAAAATAGAACCATGCCGTCCTATTCTATTATTCCATGCTAATGTATTCGAGCAAAATGCCTGCTTTAAACACTCTAATTTTTTCAAGGTAAAGGTCCTGGTTCCACATGACACCCAATTAAGGACATCATGCTTCTCCAGAAGGTGAGAAATCAACTGCGACAGTTCATACCCCTTAAGGCACGACCATCACGTCAATCCCGAAATTCAACTACGAGCTTTTTAACTGCAACAACTTTAATATACGCTATTGGAGCTGGAATTACCGCGGCTGCTGGCACCAGACTTGCCCTCCAA
+
DDDDDIIHIHIIIIIIIIIIIGHIIIIIIHIIIGHIIIIIHHHIHIIIIIIIIIIHIIEHHHHHIHIIIHHIIHIHHIIIIGIGHHHIHIIHIIIIIHIIIEHHHEIHIIIIIIHIIIIIIIIHIIIIIIIIIHIIIIIIIIIIIIGIHIIIIIHHHHIIHIIHHHHHIHGIIHHHIIIIIHIIHHHIGIIHIIIIIIIIIIIIIHHIIIIIIIIIIIIIHHHHIHIIIIHIIIIIIIIIIIIIII<IIHGHEHIIIIIIIIIIIIIIIIIIIIIHIIIIIIIIIIIIIIIIHHIIIIHHIIHIIIIIIIIIIIIIIIIIHIIIIIIIIIIIIIIIIIIIIIIIIIIDDDDD
@HISEQ:969:HM2KJBCX2:2:1101:4588:6939 2:N:0:ACTATGCA
CGCATACGACCTCCCAACTATCCCTATTAATCATTACGTTGTACCTAGAAACCAACAAAATAGGTTCGAACGTCCTATTTCATTATTCCATGCTAATGTATTCAAGCGTTTGCCTGCTTTAAACACTCTAATTTTTTCAAAGTAACAGTCCTGACTCCCCACAACACCAAATTAATGACATCATGGTTCATCAGAAGGGAGAAATCAACGACGCCAGTACGTACCGAAGGCACGACCGACGTATTGATCCCGAAATTCAACTACGAGCTTTTTAACTGCAACAACTTTAATATACGCTATTGGAGCTGGAATTACCGCGGCTGCTGGCACCAGACTTGCCCTCCAA
+
DDDDDIIIIIIIIIIIIIIIIIIIIIIIIIIIIIIIIIIIIIIIIIIIIIIIIIIIIIEHIIHHHIIHIIIIIIHIIIIIIIIIGIIIGIHIIHIIIIIIIIIIIIIIIIIIIIIIHHHHIHIIIIIIHIIIIIIIIIIHIIIIIIIIIIIIIIIHIHHIIIIHIHIHIIIIIIIHIHIIIIIIIIIIIIIIIIIIIIIIIIIIIIIHIIHIIIIIIIIIIIIHHIIIIIIIIIIIIIIIIIIHFIIHHIIHIIIIIIIIIIIIIIIIIIIIIIIIIHIIIIIIHIHHHIIHIIIIIIIIIIIIIIIIIIIIIIIIIIIIIIIIIIHIIIIIIIIIIIIIIDDDDD
@HISEQ:969:HM2KJBCX2:2:1101:11762:7133 2:N:0:ACTATGCA
CGCATACGACCTCCCAACTATCCCTATTAATCATTACGTCAATCCTAGAAACCAACAAAATAGGATCGAACTTCCTATTTCATTATTCCATGCTAATGTATTCAAGCGTTAGCCTGCTTTAAACACTCTAATTTTTTCAAAGTAACAGTCCTGTTTCCCTGCAACACCAAATTAATGACATTACAGTTCTTCAGAAAGGAGGAATCAGCGAAGCCAGTGCATACCAGTGGCACGACCAACCTGCTGACCCCGAAATTCAACTACGAGCTTTTTTACTGCAACAACTTTAATATACGGTATTGGAGCTGGAATTACCGCGGCTGCTGGCACCAGACTTGCCCTCCAA
+
DB0@0@GGHHEEH1DFHHCHHFE<1CE1FHFCCFH@HC<1CCEG?DFFFEHEE<@EG@11<DG<11D<0<C11C@CGHEE?@FH1CHCC<11111CHCGFH1DGHHC0DHEHHGHGEHIEHHGCCHHHHHEDHHGFHHIEHHFEFHC1<1<<8<<CGAFEHH@FC<0DDF<HHHGECDCGC//<D/C2DC@C@/+G?:D/@FCB0HHDDECFCIHEFC111D<1EHGD10=C/:0C11<><:11<0/E?/<1EHGF?HCHEHHHC?HHED<<11HG@GD1CFCDEC1D<1111E<D1D1FF@111EHFHEHHEC<</<HHHGHHHGC1FCF1G<HEE0/GD<?@D0
@HISEQ:969:HM2KJBCX2:2:1101:10543:7981 2:N:0:ACTATGCA
CGCATACGACCTCCCAACTATCCCTATTAATCATTACGGTGATCCTAGAAACCAACAAAATAGAATCATGCCGTCCTATTTTATTATTCCATGCTAATGTATTCAAGCAAAATGCCTGCTTTAAACACTCTAATTTTTTCAAAGTAAAGGTTCTGGTTCCCCGCGACACCCAATTAAGGGCATCGCGGTTCTCCAGAAGGTGAGAAATTGACTACACCAGTTCATACCCCTTAAGGCACGACCGATGTGTCAATCCCGAAATTCAACTACGAGCTTTTTAACTGCAACAACTTTAATATACGCTATTGGAGCTGGAATTACCGCGGCTGCTGGCACCAGACTTGCCCTCCAA
+
CDDDDIIIIIIIIIIIHIIIIIIHIIIIIIIIIIHIIIIIIIIIIIIHHIIIIIIIIIIHIIIIFEHHIIIIICCHHHIIIIIIIGHGHIIIIIIIHHIHEDHIHIIIHIIHIIIIIIIIHIIIIIIIIIIIIIHIIIIIIGIIIHHIHII3IHIIHHHHIIHIIIIIIGIHIIIIIHIIIIIIIIIIIIIIHHIIIIIIIIIIIIIIIIIIIIHIIIGIIIHIIIIIIGIIIIIIIIIIHIIGIIIIHHHHHDHIIIIIIIIIIHIIIIIIIIIIIIIIIIIIIIIIIHIHIIIIIIIIIIIIIIIIIIIIIHHIIIIIIIIIIIIIIIIIIHIIIIIIIIIIIIIDBDDD
@HISEQ:969:HM2KJBCX2:2:1101:4909:8235 2:N:0:ACTATGCA
CGCATACGACCTCCCAACTATCCCTATTAATCATTACGTCAATCCTAGAAACCAACAAAATAGAACCACAACGTCCTATTCTATTATTCCATGCTAATCTATTCAAGCAATAGCCCGCTTTAAACACTCTAATTTTTTCAAGGTAATGGTCCTGGCTCCCCAACACACCCAACAAAGGACATGCTGGTTCACCAGAAGGAAGACCCGACGACAAGACAGTACTCGCCAAAGACGGACCGCCCGGCCAGGCCTAAAATTCAACTACGAGCTTTTTAACTGCAACAACTTTAATATACGCTATTGGAGCTGGAATTACCGCGGCTGCTGGCACCAGACTTGCCCTCCAA
+
DDDDDIIIIIIIIIIIIIIIIIIIIIIIIIIIIIIIIIIIIIIIIIIIIIIIIIIIIIHIIIHHHIIIIIHIIIIIIIIIEHIIIIIIIHIIIIIIIIIIIHIIHIIHIIIIIIIIIIIHIIIIIHHIIIIIIIIIHIIIIIIIIIIIIIIIIHIHFHIIIIIIIIIIIHIIIIIIIIIIIIIIIIIIIHIIIIIIIIIIIIIIIIIIIIIIIIIIIIIIIIIIIIIIIIIIIIIIIIIIIIIIIHIIIIIIIIIIIIIIIHHHIIIIIIIIIIIIIIIIIIIIIIIIIIIIIIIIIIIIIIIIIIIIIIIIIIIIIIIIIIIIIIIIIIIIIIIIIIIIIIDDDDD
@HISEQ:969:HM2KJBCX2:2:1101:5732:8200 2:N:0:ACTATGCA
CGCATACGACCTCCCAACTATCCCTATTAATCATTACGTCGATCCTAGAAACCAACAAAATAGAATCAAACGTCCTATTTCATTATTCCATGCTAATGTATTCAAGCGTGAGCCTGCTTTAAACACTCTAATTTTTTCAAAGTAACAGTCCTGATTCTCCACAACACCAAATAAATGACATCATGGTTCGTCAGAAGGGAGAAACCAACAATGCCAGTACGTACCGAGGCACGACCGACATGATGGTCCCGAAATTCAACTACGAGCTTTTTAACTGCAGCAACTTTAATATACGCTATTGGAGCTGGAATTACCGCAGCTGCTGGCACCAGACTTGCCCTCCAA
+
DDDDDIIIIIIIIIIIIIIIIIIIIHIIHIIIIIIIIIIIIIIIIIIIIIIIIIIIIIHIHIIIGHIIIIIIHIHIIIIIIIIIIIIIIIIIHIIIIIHHIIIHIHIIIIIIIIIIIIIIIIIIIIIIIIIIIIIIHIIIIIIIIIIIIIIIIIIIIIIIIHIIIIIIIIIIIIIIIIIIIIIIIIIIIIIIIIIIIIHIIIIIIIIIIIIHIIIIIIIIHIIIIIIIIIIIIIIIIIIIIIHHIIIIIIIIIIIHIIHIIIIIIIIIIIIIIHIIIIIIIIIIIIIIIIIIIIIIIIIIIIIIIIIIIIIIIIIIIHIIIIIIIIIIIIIIIIIIIIIIDDDDD
@HISEQ:969:HM2KJBCX2:2:1101:19960:8199 2:N:0:ACTATGCA
CGCATACGACCTCCCAACTATCCCTATTAATCATTACGTCGATCCTAGAAACCAACAAAATAGGATCGAACGTCCTATTTCATTATTCCATGCTAATGTATTCAAGCGTTAGCCTGCTTTAAACACTCTAATTTTTTCAAAGTAACAGTCCTGTTTCCCTGCAACACCAAATTAATGACATTACAGTTCTTCAAGAAGGAGGAATCAGTAAAGCCAGTACACACCATTGGCACGACCAACCTACTGACCCCGAAATTCGACTACGAGCTTTTTAACTGCAACAACTTTAATATACGCTATTGGAGCTGGAATTACCGCGGCTGCTGGCACCAGACTTGCCCTCCAA
+
0<DDBHI?1<CHE@CCHIIIIIGEHHIHIIFIIIIIFHIH/FHIIIEHEHHEHHFHHHIHHHHGHFHHHFHH<@EGHEEFHIHE1DFFGHHHHEFHCHHEHHHHHHHEHIIIIIHHIHIIGHCHHHHHHGHHHHHIDHFFEFHFHHEHHHIHHHHIIHHGHHFHGD0EHGHHIHHGHGIIHHHIIIHGHEHHIIHG<HFHG6?EEHGHI9F@HEHGCHIIHE@GEHFG@EIHFFGCH9EIIHGHH<HHCCHEEFIIHHEIHIIHGHFIIIIIHFCCHIHHF@HIHFIIHIIIHHECFCECEIIIIHIHIIIHHHIHIIIHEHHHHHFHIIIIIHIIIHHHH@@@DB
@HISEQ:969:HM2KJBCX2:2:1101:8677:8356 2:N:0:ACTATGCA
CGCATACGACCTCCCAACTATCCCTATTAATCATTACGTCAATCCTAGAAACCAACAAAATAGGATCGAACGTCCTATTTCATTATTCCATGCTAATGTATTCAAGCGTTAGCCTGCTTTAAACACTCTAATTTTTTCAAAGTAACAGTCCTGTTTCCCTGCAACACCAAATTAATGGCATTACAGCTCTTCAGAAAGGAGGAATCAGCGAAACCAGTACATACCAGTGGCACGACCAACCTGCTGACCCCGAAATTCAACTACGAGCTTTTTAACTGCAACAACTTTAATATACGCTATTGGAGCTGGAATTACCGCGGCTGCTGGCACCAGACTTGCCCTCCAA
+
DDDDDIIIIIIIIIIIIIIIIIIIIIIIIIIIIIIIIIIIIIIIIIIIIIIIIIIIHFHIHIIIIIIIHIIIIIIIIHIIIIIIIIIIIIIIIIIHIIIIIIHHIIIIIIIIIIIIIIIIIIIIIIIIIIIIIIIIIIIIIIIIIIIIIIIIIIIIIIIIIIIIIIIIIIHHIHIIIIIIIHIIIIIIGIIIIIIIIIIIIIIIIIIIIIIIHIIIIIIIIIIIIIIIIIIIIIIIIIIIIIIHGIIIIIIHIIIIIIIIIIIIIIIIIIIIIIIIIIIIIIIIIIHIIIIIIIIIIIIIIIIIIIIIIIIIIIIIIIIIIIIIIIIIIIIIIIIIIIIIIDDDDD
@HISEQ:969:HM2KJBCX2:2:1101:1683:8999 2:N:0:ACTATGCA
CGCATACGACCTCCCAACTATCCCTATTAATCATTACGGTGATCCTAGAAACCAACGAAATAGAATCAGTCCGTCCTATTTCATTATTCCATGCTAATGTATTCAGACGATAGTCTGCTTTAAACACTCTAATTTTTTCAAAGTAACAGTCCTGATTTCCCATCACACCAAATAAATGGCATGAAAGTTCCTCAGAAGGTAGAGATCCATCTCACCAGTGCAGACAATTAAGCCTGACCAATGGGTAGACCCCGAAGTTCAACTACGAGCTTTTTAACTGCAACAACTTTAATATACGCTATTGGAGCTGGAATTACCGCGGCTGCTGGCACCAGACTTGCCCTCCAA
+
DDDDDIIIIIIIIIIIIIIIIIIIIIIIIIIIIIIIIIIIIIIIIIIIHIIIIIHIIIIIIIIIIIIIIIIHIIIIIIIHIIIIIIIIIIIIIIIIIIIIIHIIIIIIIIIIIIIIIIIIIIIIIIIIIIIIIIIHIIIIIIIIIIIIIIIIIIHIIHIIIIIIIIIIIIIHHIIIIIIIIIIIHIIIIIIIIIIIIIIIIIIIIIIIIIIIIIIIIIIIIIIIIIIIIIIIIIIIIIIIIIIIHGDIIIIIIIIIIIIIIIIIIIIIIIIIIIIIIIIIIIIIIIIIIIIIIIIIIIIIIIIIIIIIIIIIIIIIIIIIIIIIIIIIIIIIIIIIIIIIIIIDDDDD
@HISEQ:969:HM2KJBCX2:2:1101:5342:9397 2:N:0:ACTATGCA
CGCATACGACCTCCCAACTATCCCTATTAATCATTACGGTGATCCTAGAAACCAACAAAATAGAATCATGCCGTCCTATTTTATTATTCCATGCTAATGTATTCAAGCAAAATGCCTGCTTTAAACACTCTAATTTTTTCAAAGTAAAGGTCCTGGTTCCCCGCGACACCCAATTAAGGGCATTGCGGTTCTCCAGAAGGTGAGAAATTGACTACACCAGTTCATACCCCTTAAGGCACGACCGATGTGTCAATCCCGAAATTCAACTACGAGCTTTTTAACTGCAACAACTTTAATATACGCTATTGGAGCTGGAATTACCGCGGCTGCTGGCACCAGACTTGCCCTCCAA
+
DDDDDIIIHIIHIIIIIIIIIIIIIIIIIIIIIIIHIIIIIIIIIIHIIIIIIIIIIIIIIIIIG?HHIIIIIHHHIIIIIIIIIIHIIIIIIIIHIHIIHEHHIIIIIIIIIIHIIHIIIIIHFHIIIIIIHIIIIIHIIIIIHIIHHIIIIIIIHHIHIIIIIIIIIIIIIIIIIIIIIIIIIIIIIIIIIIIIIIIIIIIIIIIIIIIIIIIIIIIHIIIIIHIIIIIIIIIIIIIIIIIIIIIIIIHIIIIIIIIIIHIIIIIIIIIIIIIIIGIIIIIIHIHIIHIIIIIIIIIIIIIIIIIIIIIIIIIIIHIIIIIIIIIIIIIIIIIIIIIIIIIIIIIDDDDD
@HISEQ:969:HM2KJBCX2:2:1101:13305:9588 2:N:0:ACTATGCA
CGCATACGACCTCCCAACTATCCCTATTAATCATTACGGTGATCCTAGAAACCAACGAAATAGAATCAGTCCGTCCTATTTCATTATTCCATGCTAATGTATTCAGACGATAGTCTGCTTTAAACACTCTAATTTTTTCAAAGTAACAGTCCTGATTTCCCATCACACCAAATAAATGGCATGAAAGTTCCTCAGAAGGTAGAGATCCATCTCACCAGTGCAGACAATTAAGCCTGACCAATGGGTAGACCCCGAGGTTCAACTACGAGCTTTTTAACTGCAACAACTTTAATATACGCTATTGGAGCTGGAATTACCGCGGCTGCTGGCACCAGACTTGCCCTCCAA
+
DBDDDHIIIIIIIIIIIIIIIIIIIIIIIHIIIHIIIIIIIIIIIIIIGIIIIIHIIHIIIIFIIIIIEHIIFHIGHIIIIIIIIIIIIIIIIIIIIIIIIHIIIIHIIIIIIHIHHHIIIIIHIIHIIIIIIIIIHIIIIIIIIIIIIIIIIIIIIIIIIHHIIIIIIIIHIIHIHHIIIIIIIIIIIIIIIIIIIIIIIIIIIIIHHHIHIIIIHIIIIIIIIIIIIIIIIIIIIIIIIIHHHGDIIIHIIIIIGIIIIIHGIIIIIIIIIIIIIIIIIIIIIIIHIIIIIIIIIIIIIIIIIIIIIIIIIIIIIIIIIIIIHIIIIIIIIIIIIHIIIIIDDDDD
@HISEQ:969:HM2KJBCX2:2:1101:15438:10247 2:N:0:ACTATGCA
CGCATACGACCTCCCAACTATCCCTATTAATCATTACGTCAATCCTAGAAACCAACAAAATAGGATCAAACGTCCTATTTCATTATTCCATGCTAATGTATTCAAGCGTTAGCCTGCTTTAAACACTCTAATTTTTTCAAAGTAACAGTCCTGTTTCCCTGCAACACCAAATTAATGACATTACAGTTCTTCAAGAAGGAGGAACCAGTAAAGCCAGTACATACCAGAGGCACGACCAACTTACTAATCCCGAAATTCAACTACGAGCTTTTTAACTGCAACAACTTTAATATACGCTATTGGAGCTGGAATTACCGCGGCTGCTGGCACCAGACTTGCCCTCCAA
+
DDDDDIHEHEHHIIIGIHHIIIIIIIIIIIIHIIIIIIIIIIIHIIIIIIIIHIIIHIIIIIHIIGCGHHIIHHGIIHHIIHHHIHHIHEHIEFHHHHHHGFGIHIIHGHIEHIIIIIIIIIIIHIIIHIIHHIIHHGHHHHHIIIIIIIIIHHIIIHIIIIIHHGHHIIIHIIIIIIHIIIIIIIHIIIHIHIIIIIIIIIIIGHHGIIIIIIIIIIIIIIIHIHIIIIIIIIIIHIIIIIIHGIIIIIHIIIIIIIIIIHHIHHIIIIIIIIIIIIIIIIIIIHHIHHIIIIHIIIIHHIIIIIIIIIIIIIIIIIIIIIIIIIIIIIIIIIIIIIIIIDBDDD
@HISEQ:969:HM2KJBCX2:2:1101:10488:10714 2:N:0:ACTATGCA
CGCATACGACCTCCCAACTATCCCTATTAATCATTACGTCAATCCTAGAAACCAACAAAATAGGACGTTCGATCCTATTTCATTATTCCATGCTAATGTATTCAAGCGTTTAGCTTGCTTTAAACACTCTAATTTTTTCAAAGTAACAGTCCAAATTCCCCGCAACACCAAATTAATGGCATTACGGATCATCAGGAAGGAGGAATCAATGAGACCAGTACATACCAGAGGCATGACCAACCTACTAACCCCGAAATTCAACTACGAGCTTTTTAACTGCAACAACTTTAATATACGCTATTGGAGCTGGAATTACCGCGGCTGCTGGCACCAGACTTGCCCTCCAA
+
DDDDDIIIIIIIIIIHIIIIIIIIIIIIIIIGIIIIIIIIIIIIIIHHHIHIIHIIIIIIIIGH?HHHIIHIIIIHHIIHIIHGEHHHEHGHHHIIIGHIGHHHIIGIIIIHEHFIHFEHGCEHII6FHGCEGHIHHIHIGEH<HGEHGE?E?G?GHEHH:7HIIHCHDGHIIHHHI?CGH;IIFHDEHHFHGGHEHI:HHIIHGHH1$9FH8HFHH8IHIIFEHFC@EFCEHHHI7EFD@@1@HHIFHIIHIIIIHGIIIIIIIIIIIIHIIIIIIIIIIIIIIIIIIIIIHIHIIIIIIIIIIIIIIIIIIIIIIIIIIIIIIIIIIIIIIIIIIIIIIIDDDDD
@HISEQ:969:HM2KJBCX2:2:1101:6073:10462 2:N:0:ACTATGCA
CGCATACGACCTCCCAACTATCCCTATTAATCATTACGGCTCTCCTAGAAACCAACAAAATAGGATCAACGTCCTATTTCATTATTCCATGCTAATGTATTCAAGCGCGAGCCTGCTTTAAACACTCTAATTTTTTCAAAGTAACAGTCCTGATTCCCCACCACACCAAATTAATGACATGATGGTTCGTCAGAAGGTAGGAATCAGTAACACCAGTACGTACCGAAGGCACGACCAGCGTACTAATCCCGAAATTCAACTACGAGCTTTTTAACTGCAACAACTTTAATATACGCTATTGGAGCTGGAATTACCGCGGCTGCTGGCACCAGACTTGCCCTCCAA
+
DDDDDIIIIIHIIIIIIIIIIIIIIIIIIIIIIIIIIIIIIIIIIIIIIIIGIIIIIIIIIIHHGHHIIIIIIIIIIIIIIIIIIIIIIIIHIIIIIIIIIGIIIIIIIIIIIIIIIIHIIIIIIIIIIIIIIIIIIIIIIIIIIIIIIIIIIIIIIIHIIIIIIIIIIIIIIIIIIIIIIIIIIIIIIIIIIIIIIIIIIIIIIIIIIIIIIIIIIIIIIIIIIIIIIIIIIIIIIIIIIIIHIIIIIIIIIIIHIHEHHHIIIIIIIIIIIIIIIIIIIIIIIIIIIIIIIIIIIIIIIIIIIIIIIIIIIIIIIIIIIIIIIIIIIIIIIIIIIIIIDDDDD
@HISEQ:969:HM2KJBCX2:2:1101:2821:10626 2:N:0:ACTATGCA
CGCATACGACCTCCCAACTATCCCTATTAATCATTACGTCAATCCTAGAAACCAACAAAATAGGATCAAACGTCCTATTTCATTATTCCATGCTAATGTATTCAAGCGTTAGCCTGCTTTAAACACTCTAATTTTTTCAAAGTAACAGTCCTGTTTCCCTGCAACACCAAATTAATGACATTACAGTTCTTCAAGAAGGAGGAACCAGTAAAGCCAGTGCATACCAGAGGCACGACCAACCTACTAATCCCGAAATTCAACTACGAGCTTTTTAACTGCAACAACTTTAATATACGCTATTGGAGCTGGAATTACCGCGGCTGCTGGCACCAGACTTGCCCTCCAA
+
DDDDDIIIIIIIIIIIIIIIIIIIIIIIIIIIIIIIIIIIIIIIIIHIIIIIIIIIIIHIHHHIGHIIIIIIIIIIIIIIHHIIIIIIIIIIIIIIIIIIIIIIIIIIIIIIIIIIIIIIIHIIIIIIIHIIIIIIIIIHHIIIIIIIIIIIIIIIIIIIIIIIIIIIIIIIIIIIIIIIIIIIIIIIIHIIIIIIIIIIIIIIIIIIIIIHIIIIIIHIIIIIIIIIIIIIIIIIIIIIIIHHGIHIIIIIIIIIIIIIIIHIIIHIIIIIIIHIIIIIIIIIIIIIIIIIIIIIIIIIIIIIIIIIIIIIIIIIIIIIIIIIIIIIIIIIIIIIIIIIIDDDDD
@HISEQ:969:HM2KJBCX2:2:1101:5374:10685 2:N:0:ACTATGCA
CGCATACGACCTCCCAACTATCCCTATTAATCATTACGGTGGTCCTAGAAACCAACAAAATAGAACCATGCGTCCTATTTCATTATTCCATGCTAATGTATTCAGGCAATAGCCTGCTTTAAGCACTCTAATTTTTTCAAGGTAACAGTCCTGCTTCCCCAACGCACCAAATTAATGGCATGCTGGTTATTCAGAAGGTAGGAATCCATCACGCCAGTACAGACCCAAAAGCCCGACCAACGGATAAATCCCGAAATTCAACTACGAGCTTTTTAACTGCAACAACTTTAATATACGCTATTGGAGCTGGAATTACCGCGGCTGCTGGCACCAGACTTGCCCTCCAA
+
DCDDDIIGIIIIGHIIHIIHIIGIIIIIIIIIIHIIIIGIHIIIIIHHHHEHHIIIIIIIHGHGHHHIIHHIHIIIIIHIIIHIIGIGHIIHGIIIEHHHIHGEHHIIIIIDHIIIIIIHIHIIIIIIIIIIIIIIIIIIIIIIHHIIIIIIIIIHIIHIHIIIIIIIIIHHHGIIIIIIIIIIIIGIHIIIIIIIIIIIIIIIHGIIIIIIIIIHHHHIIIIIIIIHHHIIIIIHIIIIIIIIHGIIIIIIIIIIIIIIIIHHIIHIIHHIHHIIHIIIIIIIHHIIIIIIIIIIIIIIIIIIIIIIIIIIIIIIIIIIIIIIIIIIIIIIIIIIIIIIIIDDDDD
@HISEQ:969:HM2KJBCX2:2:1101:13676:10535 2:N:0:ACTATGCA
CGCATACGACCTCCCAACTATCCCTATTAATCATTACGTCGATCCTAGAAACCAACAAAATAGAATCAAACGTCCTATTTCGTTATTCCATGCTAATGTATTCAAGCGTGAGCCTGCTTTAAACACTCTAATTTTTTCAAAGTAACAGTCCTGATTCCCCATGACACCAAATTAATGACATCATGGTTCGTCAGAAGGTAGGAATCAATAATACCAGTACGTACAATAGCACGACCAATAAATTGATCCCGAAATTCAACTACGAGCTTTTTAACTGCAACAACTTTAATATACGCTATTGGAGCTGGAAGTACCGCGGCTGCTGGCACCAGACTTGCCCTCCAA
+
DADDBIIHIIIHIEHHHIIIIIHIIIIIIIIHIIIFHHIIIIIHHIIIIGHIHGIIHIIIHIEHIIIIHIIHCHH@HHHIGIIIHIHHHHFHHHIIGHIIIIHIHHHHHIIHIIIIIHIIIIIHIIIIHIIIIIIHIIHIHHHHIHIIIIIHIHIIIGHHIHGHHHHEHGCEHHHHGHHCEEGHHHEHHFHIIIHHHHHIHHHGCEHHEIHHGIIHHHIHIIIIIIIIIIIIIIIIIIIIHHHD?HDDGIIIHIHHIIHHHHGIHIHIIHIIHHIIIHHHHIIIHIIIHHEHHHHHHHIIIIIIIHHFFD0IIIHHIIIIGIIIIIIIIGIHHHEHIIIIDDDDD
@HISEQ:969:HM2KJBCX2:2:1101:14819:10528 2:N:0:ACTATGCA
CGCATACGACCTCCCAACTATCCCTATTAATCATTACGTCGATCCTAGAAACCAACAAAATAGGATCAAACGTCCTATTTCATTATTCCATGCTAATGTATTCAAGCGTTAGCCTGCTTTAAACACTCTAATTTTTTCAAAGTAACAGTCCTGTTTCCCTGCAACACCAAATTAATGACATTACAGTTCTTCAAGAAGGAGGAACCAGTAAAGCCAGTACATACCAGAGGCACGACCAACCTACTAATCCCGAAATTCAACTACGAGCTTTTTAACTGCAACAACTTTAATATACGCTATTGGAGCTGGAATTACCGCGGCTGCTGGCACCAGACTTGCCCTCCAA
+
DDDDDIIIIHIIIIIIIIIIIHIIIIIIIIHIIIIIIIIIIIIIIIIIIIIIIGIIIIIIIIHIEHHIIIIIIHIIIIIIGHIIIIIIIIIIIIIIIIIIIIIIIIIIIIIIIIIIIIIIIIIIIIIIIIIIIIIIIIIHIIIIIIIIIIIIIIIIIIIIIIIIIIIIIIIIIIIIIIIIIIIIIIIIIIIIIIIIIIIIIIIIIIIIIIIIIIIIIIIIIIIIIIIIIIIIIIIIIIIIIIIIIIHHIIIIIIIIIIIHIIIIIIIIIIIIIIIIIIIIIIIIIIIIIIIIIIIIIIIIIIIIIIIIIIIIIIIIIIIIIIIIIIIIIIIIIIIIIIIIIDDDDD
@HISEQ:969:HM2KJBCX2:2:1101:11517:10614 2:N:0:ACTATGCA
CGCATACGACCTCCCAACTATCCCTATTAATCATTACGGCGGTCCTAGAAACCAACAAAATAGAACCGCACGTCCTATTCTATTATTCCATGCTGTAATATTCGAGCAAAGGCCTGCTTTGAACACTCTAATTTTTTCAAAGTAAAAGTCCTGGTCCCCAACACACCCAGTGAAGGGCATGCGGTTCTCCAGAAGAAAAGGCCCGGCCGGACAAGTGCACGCGGTGAGGCGGACCTGCCAGCCAGGCCAAAGGTTCAACTACGAGCTTTTTAACTGCAACAACTTTAATATACGCTATTGGAGCTGGAATTACCGCGGCTGCTGGCACCAGACTTGCCCTCCAA
+
DDDDDIIIIIIIIIIIIIHIHIIIIIIIIIIIIIIIIHIHHIHIIIIIIIIIIIIIIIIHIIHIHIIHIIIIIIIHIIIIIIIIIIIIIIIIIIIIIIIIIIIIIHIIIIIIIHIIIIIIIHIIIIIIIIHIIIIIIIIIIIIIIIIIIIIIIHIIIIIIIIIIIIIIIIIIIIIIIIIIIIIIIIIIIIIIIHIIHIIHIIIIIIIIIIIIIIIIIIIIIIIIIIIIIIIIIIIIIIIIIIHIIIIIIIIIIIIIIIIIIIIIIIIIIIIIIIIIIIIIIIIIIIIIIIIIIIIIIIIIIIIIIIIIIIIIIIIIIIIIIIIIIIIIIIIIIIIIIIIDDDDD
@HISEQ:969:HM2KJBCX2:2:1101:6191:11289 2:N:0:ACTATGCA
CGCATACGACCTCCCAACTATCCCTATTAATCATTACGTCAATCCTAGAAACCAACAAAATAGGATCGAACGTCCTATTTCATTATTCCATGCTAATGTATTCAAGCGTTAGCCTGCTTTAAACACTCTAATTTTTTCAAAGTAACAGTCCTGTTTCCCTGCAACACCAAATTAATGACATTACAGTTCTTCAGAAAGGAGGAATCAGCGAAGCCAGTACATACCAGTGGCACGACCAACCTGCTGACCCCGAAATTGAACTACGAGCTTTTTAACTGCAACAACTTTAATATACGCTATTGGAGCTGGAATTACCGCGGCTGCTGGCACCAGACTTGCCCTCCAA
+
CDDDDIIIIIIGEHHHHGHEFHGIH?FH?GCHFH@HEHHFGHHFHG?GH?EHHIGDFHICFEGH1<CGHEGDF?GHEHHHCGHHFIHI?GFEEEEHHIIIIHHHIHIFHHIIIGHIEHBFCGEHIEHFGHEHH<IIHHHCHGGIHIHHHF1<GGC?EF?GFHHHHHHIC<HECFHHHCEEHHHHHHFHHHEFGIHFHH@DHHF@GHEHHHGICHHHEBGHIIIHHIHHHCHEFHEHIIHIHHHFGHDD<DGEEHGHHHHEHHHHGIHHHHIHHEHHHGHGFD1GHFEIHEHHEH<EHHECGGGHIHHG?FIIIHHDDCIIHGGIHHHEDCEEIHIIHHHEGDDBDD
@HISEQ:969:HM2KJBCX2:2:1101:19369:11010 2:N:0:ACTATGCA
CGCATACGACCTCCCAACTATCCCTATTAATCATTACGTCAATCCTAGAAACCAACAAAATAGGATCGAACGTCCTATTTCATTATTCCATGCTAATGTATTCAAGCGTTAGCCTGCTTTAAACACTCTAATTTTTTCAAAGTAACAGTCCTGTTTCCCTGCAACACCAAATTAATGACATTACAGTTCTTCAAGAAGGAGGAATCAGTAAAGCCAGTACATACCATAGGCACGACCAACCTACTGACCCCGAAATTCAACTACGAGCTTTTTAACTGCAACAACTTTAATATACGCTATTGGAGCTGGAATTACCGCGGCTGCTGGCACCAGACTTGCCC
+
DDCDDIIIIIIIHIIIIIIIIIIIIIIIHHIIIIIIHIIIIIIIIIIIIIIIIIIIIIIIIIIIGHIIIIHHHHIIIIIIIIIIIIIGHIIIIIIIIIIIIIIIIIIIIIIIIIIIIIIIIIIIIIIIIIIIIIIIIIIIIHIIIIIHIIIIIHIIIIIIHIIIIIIIIIIIIIIIIIIIIIIIIIIIIIIIIIIIIIHIIIIIIIIIIIIIIIIIIIIIIIIIIIIIIIIIIIIIIIIHHIIIIIIIIIHIIIIIIIIIIIIIIIIIIIIIIHHIIIIIIIIIIIIIIIIIIIIIIIIIIIIIIIIIIIIIIIIIIIIIIIIIIIIIIIIIIIIIDDDDD
@HISEQ:969:HM2KJBCX2:2:1101:19636:11722 2:N:0:ACTATGCA
CGCATACGACCTCCCAACTATCCCTATTAATCATTACAACAGTCCTAGAAACCAACAAATAGAACCATTGTCCTATTCCATTATTCCATGCTAATGTATTCAAGCGTATGCCTGCTTTGAACACTCTAATTTTTTCACAGTAAAAGTCCTGGTTCCCCGTCACGACCCGTAAAGGCCATGCCGCTTCGCCAGAAGGTAAAGCCCGACCACAGACAGTGCTCACCCAGAAGGCGGACCGTCCAGCCAGGCCTGAAGTTCAACTACGAGCTTTTTAACTGCAACAACTTTAATATACGCTATTGGAGCTGGAATTACCGCGGCTGCTGGCACCAGACTTGCCCTCCAA
+
DDDCDHIIIIIIHIIIIIIHIIIIHHIIIIHIIIIHGHIIIHIHHHIIIIIIIIIIIIIIIIHIIIIIIIIIIGHIIFHHIIIHIIHIIIIIIIIGHIIIIIIIIIIIIIIIIHGIIIHHIHIIIHIIIHHIIIIIIIIIIIIHIHIIIHHIIHIIIIHIIIIIIIIHHHIIHHIIIIIIIIIIIIIIIHHIIIIIIIIIIIIIIIIIIIHIIIIIIIIIIIIIIIIIIIIIIIIIIIIIIHIIHIIIIIIIIIIIIIIIIIIIIIIIIIIIIIIIIIIIIIIHIIIIIIIIHHHIIIIGIIIIIIIIIIIIIIIIIIIIIIIIIIIIIIIIIIIIIIIIIDDDDD
@HISEQ:969:HM2KJBCX2:2:1101:12382:11620 2:N:0:ACTATGCA
CGCATACGACCTCCCAACTATCCCTATTAATCATTACGTCAATCCTAGAAACCAACAAAATAGGATCAACGTCCTATTTCATTATTCCATGCTAATGTATTCAAGCGCGAGCCTGCTTTAAACACTCTAATTTTTTCAAAGTAACAGTCCTGATTCCCCACCACACCAAATTAATGACATGATGGTTCGTCAGAAGGTAAGAATCAGTAACACCAGTACGTACCGAAGGCACGACCAGCGTACTAATCCCGAAATTCAACTACGAGCTTTTTAACTGCAACAACTTTAATATACGCTATTGGAGCTGGAATTACCGCGGCTGCTGGCATCAGACTTGCCCTCCAA
+
DDDDDIIHIIIHHHIIIFHIIIHIEEHIIIHGIIIIE@HEHIIEHIGIFECEHHIIGHHHHIFGHHH1CGEHEECGHIIIIIIIIHIHHEHHHICHIHEHGHGHHIIIHIHHHIIHIEHHHHHFHGHHHHHHHHHIHHIIHIHHIIIIHHHHEHCIIHGEHEGHHIIHEEHHIHHHEHGHFHIHHGIIIIGIIIIIIIIIIIIIIIHIIIIIIHI<HHIIIIIFFFHIIHHIHGHHIIIIIIIHIHHHHHHHGHHEHHEIHHHHEHIIIIIIHHIIIIIIIIHIIGIHHIIIHIHIIHIHHIIHGHIIIHHIIHHGIIIIIIIIIHIIIIIHHIHIIHIIDDDDD
@HISEQ:969:HM2KJBCX2:2:1101:3016:12213 2:N:0:ACTATGCA
CGCATACGACCTCCCAACTATCCCTATTAATCATTACGGTGATCCTAGAAACCAACAAAATAGAACCATGCCGTCCTATTCTATTATTCCATGCTAATGTATTCGAGCAAAATGCCTGCTTTAAACACTCTAATTTTTTCAAGGTAAAGGTCCTGGTTCCACATGACACCCAATTAAGGACATCATGCTTCTCCAGAAGGTGAGAAATCAACTGCGACAGTTCATACCCCTTAAGGCACGACCATCACGTCAATCCCGAAATTCAACTACGAGCTTTTTAACTGCAACAACTTTAATATACGCTATTGGAGCTGGAATTACCGCGGCTGCTGGCACCAGACTTGCCTC
+
DDDDDIIIIIIIIIIIIIIIIIIIIIIIIIIIIIIIIIIIHHIIIIIIIIIIIIIIIIIIIIHIHIFHIHHHIHIIIIIIIIIIIIIIIHIIIIIHIIIIIIHIIIIIIIHIIIIIIGIIIIIHHHHFHHHGIIIIIIIIHIIIIIIIIIIIIIHIIIIIIIIIIIIIIHIIIIIIIIIIIIIIIIHHIIIIIIHIIIIIIIHIIHIIIIHIIHIIIIIIIHIIIIIIIIIHIIIIIIIIIIIHHHIIIIIIIIIIIIIIIIIIHHIIHIIIIIIIIIIIHIIIIIIIIHHIIIIIIIHHIIIHIIIIIIIIIIIIIIIIIIIIIGIIIIIIIIIIIIIIIIIDDDDD
@HISEQ:969:HM2KJBCX2:2:1101:10645:12962 2:N:0:ACTATGCA
CGCATACGACCTCCCAACTATCCCTATTAATCATTACGTCAATCCTAGAAACCAACAAAATAGGATCAACGTCCTATTTCATTATTCCATGCTAATGTATTCAAGCGCGAGCCTGCTTTAAACACTCTAATTTTTTCAAAGTAACAGTCCTGATTCCCCACCTCACCAAATAAATGACATGATGGTTCGTCAGAAGGTAGAAATCAGTAACACCAGTACGTACCGAAGGCACGACCAGCGTACTAATCCCGAAATTCAACTACGAGCTTTTTAACTGCAACAACTTTAATATACGCTATTGGAGCTGGAATTACCGCGGCTGCTGGCACCAGACTTGCCCTCCAA
+
DDDDDIIIIIIIIIIIIIIIIIIIIIIIIHIIIIIIIIIIIIIIIIHIIIIIIIIIEIHIIIIHIIIIHIIIIIIIIIIIHIIIIIIGIIHIIIIIIIIIIIHHGHHIIIIIHIIIIIIIIHIIIIIIIIIIIIIIIIIIIIIIIIIIIIIHIIIIIIIIIIIHIIIIIIIIIIIIIIIIIIIIIIIIIIIIIIIIIIIIIIIIIIIHIIIIIIIIIIIIIIIIIIIIIIIIIIIIIIIIFHIIIIIIIIIIIIIIIHHHHHHHHIIIIIIIIHIIIIIIIIIIIIIIHIIIIIIIIIHIIIIIIIIIIIIIIIIIIIIIIHIIIIIIIIIIIIIIIHIIDDDDD
@HISEQ:969:HM2KJBCX2:2:1101:13521:13191 2:N:0:ACTATGCA
CGCATACGACCTCCCAACTATCCCTATTAATCATTACGTCAATCCTAGAAACCAACAAAATAGGATCGAACGTCCTATTTCATTATTCCATGCTAATGTATTCAAGCGTTAGCTTGCTTTAAACACTCTAATTTTTTCAAAGTAACAGTCCAAATTCCCCGCAACACCAAATTAATGGCATTACGGCTCATCAGGAAGGAGGAATCAGTGAGACCAGTACATACCAGAGGCATGACCAACCTACTAACCCCGAAATTCAACTACGAGCTTTTTAACTGCAACAACTTTAATATACGCTATTGGAGCTGGAATTACCGCGGCTGCTGGCACCAGACTTGCCCTCCAA
+
BDDDDHHHHHHHHFGEHHIIIHIFHHIIIIIIIIIIIIIIIIIIIIHHIIGIEHIIHIIHHDFGHHHHIIHIIHIIIIGIIIIIIIICGGHIIHICIHIHEFHIIIHHHHHIGHHHHIIIIHFFHHFBDEHHHIHIIIIIHEEIIHHIIIHIHEHHHIIIIHIHIHIIIIIIIIIHIIHHIIIIIIHIHHEHHHHIIIHHIIIIHIIIIHHFHCIIIIIIIII<IIGIIHGIIIIIIIIHHFHHHIHIIHIIIIIH?IHIIHHHIIHIIIIIIIIIHHHIIIIIIIHFIIIIIIIGIIIIHHHIIIHIIIIHIIIIIIIIIHIIIIIIIIIIIIIIIIIIIDDDDD
@HISEQ:969:HM2KJBCX2:2:1101:3125:14210 2:N:0:ACTATGCA
CGCATACGACCTCCCAACTATCCCTATTAATCATTACGTCAATCCTAGAAACCAACAAAATAGGATCGAACGTCCTATTTCATTATTCCATGCTAATGTATTCAAGCGTTAGCCTGCTTTAAACACTCTAATTTTTTCAAAGTAACAGTCCTGTTTCCCTGCAACACCAAATTAATGACATTACAGTTCTTCAAGAAGGAGGAATCAGTAAAGCCAGTACATACCATAGGCACGACCAACCTACTGACCCCGAAATTCAACTACGAGCTTTTTAACTGCAACAACTTTAATATACGCTATTGGAGCTGGAATTACCGCGGCTGCTGGCACCAGACTTGCCCTCCAA
+
DCDDDIIIIIIIIIIIIIIIIIIIIIIIIIIIIIIIIIIIIIIIIIIIIIIIIIIIIIGIIHHHEHHHIIIIIIIIIIIIIIIIHIIIIIHIIIIHIHIIIHIIIIIIIIHIHIIIIIIIIIIIIIIIIIIIHIIIIIIIIIIIIIIIIHIIIHIIIIIIHHIIHIIIIIIIIIIIIIIIIIIIIIHHIHIIIIIHIHIIIIIHIIIIIIIIIIIIIIIIIIIIIHIIIHIIIHIIHHIHHIGIIIIIHIIIIIIIIIIIIIIHIIIIHIIIIIHIIHIIIIIIIIHHIIIIIIIIIIIIIIIIIIIIIIIIIIIHIIIIIIIIIIIIIIIIIIIIIIIIIBDDDD
@HISEQ:969:HM2KJBCX2:2:1101:2939:14718 2:N:0:ACTATGCA
CGCATACGACCTCCCAACTATCCCTATTAATCATTACGTCAATCCTAGAAACCAACAAAATAGGATCGAACGTCCTATTTCATTATTCCATGCTAATGTATTCAAGCGTTAGCTTGCTTTAAACACTCTAATTTTTTCAAAGTAACAGTCCAGATTCCCCGCAACACCAAATTAATGGCATTACGGCTCATCAGGAAGGAGGAATCAGTGAGACCAGTACATACCAGAGGCATGACCAACCTACTAACCCCGAAATTCAACTACGAGCTTTTTAACTGCAACAACTTTAATATACGCTATTGGAGCTGGAATTACCGCGGCTGCTGGCACCAGACTTGCCCTCCAA
+
DDDDDIIEHHCCFGEH@GHHCHFCH@EGHFGFFHIHIIC<GHE<GFFEEHHHHFGHHHIIII?DHIHEGCG<GHEHIIIIFHHHHE@D1FFEEHHIIIIIGIHHIC@GH@CHIIIIIIIIHHHIHIIIHHGIIIIIGAADIHGHHHGIIIIHIHHHIHHHHIIHIHIGHIIIHIIIIHHIIHHIIIHIGGIIIHIIIIIHHHHIIIIIIHIHHGIIIIIHHIIIHGIHHIHIIHEIFGHHIHFGHHHHGIIHGHIIHEHHIIHHHCHDIHIHHF<HHIIIHIIHIIIHFCIIIHIIIIIHIIIIIIIIIIIIIIIIIIIIIIIIIIIIIIIHIIIIIIIHHBDBDD
@HISEQ:969:HM2KJBCX2:2:1101:10370:13465 2:N:0:ACTATGCA
CGCATACGACCTCCCAACTATCCCATTAATCATTACGGTGATCCTAGAAACCAACGAAATAGAATCAGTCCGTCCTATTTCATTATTCCATGCTAATGTATTCAGACGATAGTCTGCTTTAAACACTCTAATTTTTTCAAAGTAACAGTCCTGATTTCCAACCACACCAAATAAATGGCATGAAAGTTCCTCAGAAGGTAGAGATCCATCTCACCAGTGCAGACAATTAAGCCTGACCAATGGGTAGACCCCGAAGTTCAACTACGAGCTTTTTAACTGCAACAACTTTAATATACGCTATTGGAGCTGGAATTACCGCGGCTGCTGGCACCAGACTTGCCCTCCAA
+
DDDDAHHIIHIIIIIIHIIIIIIIIIIIIIIIIIHIIIIGIIHIIIIIIIIHIIIIHIIIIIHHIIGHHHEECFHGHIIIIGIIHHIIHHEIIHEEIIIIHGHHFHHHIIIIIIIHIIIGIIIIIIIIIIHHIHIIIIIIF?HIIIIIIIHHHHIHHIHHEIIIIIIIIHIIIHHHEHGHIIIIIIIIIHHIIIIIIIIIIIIIIIIIIIHIIIHIHHHIIIIIIHIIIIIHIIIIIHHHHHGHGEIIHHIIIIIIHHHGIIIIIHIGIIIHIIIIHGIHHIIIIIHHIIIIIIIIIIIIHIIIIIIIIIIIIIIIHHIIIIHIIIIIGIIIIIIIHIIIIIDADDD
@HISEQ:969:HM2KJBCX2:2:1101:20526:14999 2:N:0:ACTATGCA
CGCATACGACCTCCCAACTATCCCTATTAATCATTACGTCAATCCTAGAAACCAACAAAATAGGATCAACGTCCTATTTCATTATTCCATGCTAATGTATTCAAGCGCGAGCCTGCTTTAAACACTCTAATTTTTTCAAAGTAACAGTCCTGATTCCCCGCCACACCAAATGAATGACATGATGGTTCGTCAGAAGGTAGGAACCAGTAACACCAGTACGTACCTAAGGCACGACCAACGTACTGATCCCGAAATTCAACTACGAGCTTTTTAACTGCAACAACTTTAATATACGCTATTGGAGCTGGAATTACCGCGGCTGCTGGCACCAGACTTGCCCTCCAA
+
DDDDDIIIIIIIHIIIGEHHEHHIIIIIIIIGHIIIEHHHHHHHHIIIHHIIIIHHHHHIIIIHIIIIHHHHIIIEEHFHHHEHCFFEEHHHFF?G?HIIIHGHHHC<CFHHEHHGIIIIIHHEFFGHIHIIIIHIGHHIHHHIEGHCHGFCHHGHHHGDHHIHIIHIIHCHFFIIHHHHHHIIHHHHHEHIHGIHIHGIIIHGHEEHHG?IHHDGIHGIHIHIGIHHIHHE?H=H=HHGHHGHIGHHHE<CIHHHIHIIGHHIIHIIIIIHEHHHECEGHIHHGIIIHHHHGIIIHHIHIIIIIIIIIIHHHE?IHHIHIIHIIIIHIIHHHFIIIHHIBDCDD
@HISEQ:969:HM2KJBCX2:2:1101:1818:14616 2:N:0:ACTATGCA
CGCATACGACCTCCCAACTATCCCTATTAATCATTACGTCGATCCTAGAAACCAACAAAATAGAATCAAACGTCCTATTTCATTATTCCATGCTAATGTATTCAAGCGCGAGCCTGCTTTAAACACTCTAATTTTTTCAAAGTAACAGTCCTGATTTCCCGCGACACCAAGTTAATGACATCGTGGTTCGTCAGAAGGTAGGAATCAATTTGACCAGTACGTACCGAGGCACGACCGATCAACTGATCCCGAAATTCAACTACGAGCTTTTTAACTGCAACAACTTTAATATACGCTATTGGAGCTGGAATTACCGCGGCTGCTGGCACCAGACTTGCCCTCCAA
+
DDDDDIIIIIIIIIIIIIIIIIIIIIIIIIIIIIIIIIHIIIIIIIIIIIIIIIIIIHIIIIIIHIIIIIHIIHIIIIIIIHIIIIIIIIIHIIIIIIIIIHIIIIIIIIHIIIIIIIIIIIIIIIIIIIIIIIIHIIIIIIIIIHIIHIIIIIIIIIIIIIIIIIIIIIIIIIIIIIIHHIIIIIIIIIIIIIIIIIIIIIIIIIIIIIIIIIIIIIIIIIIIIIIIIIIIIIIIIIIIIIIFIIIIIIIIIIIIIIIIIIIIIIIIIIIIIIIIIIIIHIIIIHIIIIIIIIIIIIIIIIIIIIIIIIIIIIIIIIIIIIIIIIIIIIIIIIIIIIIIDDDDD
@HISEQ:969:HM2KJBCX2:2:1101:16136:15524 2:N:0:ACTATGCA
CGCATACGACCTCCCAACTATCCCTATTAATCATTACGGTGATCCTAGAAACCAACAAAATAGAACCATGCCGTCCTATTCTATTATTCCATGCTAATGTATTCGAGCAAAAATGCCTGCTTTAAACACTCTAATTTTTTCAAGGTAAAGGTCCTGGATCCGCAAGACACCCAATTAAGGACATCAAGTTTCTCCAGAAGGTGAGAAATCAACAGCGACAGTTCATACCCCTTAAGGCATGACCATCACGTCAATCCCGAAATTCAACTACGAGCTTTTTAACTGCAACAACTTTAATATACGCTATTGGAGCTGGAATTACCGCGGCTGCTGGCACCAGACTTGCCCTCCAA
+
DDDDDIIIIIIIIIIIIIIIIIIIIIIIIIIIIIIIIIHHIIIIIIIIIIIIHIIIHIIIIIIHIHIIIIHHIIIIIIIIIIIGIIIIIHIHHIHIIHIHIGHIIIIIIIIIIIIHIIHHHIIIIIIIIIIIIIIIIIIHIHIIIIIICIIHHIIIIIIIIHIIIIIIIIIIIIIHIIIIIIIIIIIIIIIIIIIIIIIIIIIIIIIIIIIIIIIIIIIIIIIIIIIIIIIIIIIIIIIIIIIIIIIIIIHHIHHIIIIIIIIIIIIIIHIIIIIIIIIIIIIIIIIIIIIIIIIIIIIIIIIIIIIIIIIIIIIIIIIIIIIIIIIIIIIIIIIIIIIIIIIIIIIIDDDDD
@HISEQ:969:HM2KJBCX2:2:1101:16987:15828 2:N:0:ACTATGCA
CGCATACGACCTCCCAACTATCCCTATTAATCATTACGGTGATCCTAGAAACCAACGAAATAGAATCAGTCCGTCCTATTTCATTATTCCATGCTAATGTATTCAGACGATAGTCTGCTTTAAACACTCTAATTTTTTCAAAGTAACAGTCCTGATTTCCAATCACACCAAATAAATGGCATGAAAGTTCCTCAGAAGGTAGAGATCCATCTCACCAGTGCAGACACCTAAGCCTGACCAATGAGTAAACCCCGAAGTTCAACTACGAGCTTTTTAACTGCAACAACTTTAATATACGCTATTGGAGCTGGAATTAACGCGGCTGCTGGCACCAGACTTGCCCTCCAA
+
DDDDDIIIIIIIIIIIIIIIIIIIIIIIIIIHIIIIIIIIHIIHIIIIIIIIIIIIIHHIIIIIIGIIHHIIIIIIIIIHIIEHHHIIIIIIHIIIHIIIIIIIIIHIIIIIIIIHIIHHIIIHHIIIIIIIIIIIIIIHHHIHIIHIIIIIIHIIIIIIIIIIIIIIIIIIIIIHIIHFHHHHIIIIIIIHHHGHHIIIIHIHHIHIIHIIIIIIIIIHIIIHIHIIIIHIIIIIIIIIIIIIHHHIHIIHIIGIIIIIIIIIIIIHIIIIIHHIHIIIIIIIIIIIIIIIIIIHIIIIIIIIIIHIIIHGIIIIHIIIIIIIIIIIGIIIIHIIIIIIIIIDCDDD
@HISEQ:969:HM2KJBCX2:2:1101:8289:16613 2:N:0:ACTATGCA
CGCATACGACCTCCCAACTATCCCTATTAATCATTACATCGATCCTAGAAACCAACGAAATAGAATCAGTCCGTCCTATTTCATTATTCCATGCTAATGTATTCAGACGATAGTCTGCTTTAAACACTCTAATTTTTTCAAAGTAACAGTTCTGATTTCCAATCACACCAAATAAATGGCATGAAAGTTCCTCAGAAGGTAGAGATCCATCTCACCAGTACAGACAATTAAGCCTGACCAATGGGTAGACCCCGAAGTTCAACTACGAGCTTTTTAACTGCAACAACTTTAATATACGCTATTGGAGCTGGAATTACCGCGGCTGCTGGCACCAGACTTGCCCTCCAA
+
DDDDDIIIIIIIIIIIIIIIIIIIIIIIIIIIIIIIIIIIIIIIIIIIIIIIIIIIIIIIIIIIIIIIIIIHIHIIIIIIIIHIIIHIGIIIIGIIHIIHIIIIIIIIIIIIIIIIIIIIIIIIIIIIIIIIIIIIIIIIIIIIIIIIIIIIIIIIIIIIIIIIIIIIHHIIIIIIIIIIIIIIIIIIIIIIIIIIIIIIIIIIIIIIIIIIIIIIIIIIIIIIIIIIIIIIIIIIIIIIIHIHIHFIIIIIIIIIIIIIIIIIIIIIIIIIIIIIIIIIIIIIIIIIHIIIIIIIIIIIIIIIIIIIIIIIIIIIIIIIIIIIIIIIIIIIIIIIIIIIIIIDDDDD
@HISEQ:969:HM2KJBCX2:2:1101:10200:16563 2:N:0:ACTATGCA
CGCATACGACCTCCCAACTATCCCTATTAATCATTACGTCAATCCTAGAAACCAACAAAATAGGATCAACGTCCTATTTCATTATTCCATGCTAATGTATTCAAGCGCGAGCCTGCTTTAAACACTCTAATTTTTTCAAAGTAACAGTCCTGATTCCCCACCACACCAAATTAATGACATGATGGTTCGTCAGAAGGTAGAAATCAGTAACACCAGTACGTACCGAAGGCACGACCAGCGTACTAATCCCGAAATTCAACTACGAGCTTTTTAACTGCAACAACTTTAATATACGCTATTGGAGCTGGAATTACCGCGGCTGCTGGCACCAGACTTGCCCTCCAA
+
DDDDDIIIIIIIIIIIIIIIIIIIIIIIIIIIIIIIIIIIIIIIIIIIIIIIIIIIIIIIIIIIIIIIIIIHIIIIIIIIIIIGHIIGIIIHIIIIIIIIIHIIIIIHIIIIIIIHIIIIIIIIIIHIIIIIIIIIIIIIIIIIIIIIIIIIIIIIIIIIIIIIHIIIIIIIIIIIIIIIIIIIIIIIIIIIIIIIIIIIIIIIIIHIIIIIIIIIIIIIIIIIIIIIIIHIIIIIIIIIIHHIIIIIIIIIIIIIIIIIIIIIIIIIIIIIIIIIIIIIIIIIIIIIIIHIIIIIIIIIIIIIIIIIIIIIIIIIIIIIIIIIIIIIIIIIIIIIIIIIDDDDD
@HISEQ:969:HM2KJBCX2:2:1101:8178:17331 2:N:0:ACTATGCA
CGCATACGACCTCCCAACTATCCCTATTAATCATTACGGTGGTCCTAGAAACCAACAAAATAGAACCACAACGTCCTATTCTATTATTCCATGCTAATCTATTCAAGCAATAGCCCGCTTTAAACACTCTAATTTTTTCAAGGTAATGGTCCTGGCTCCCCAACACACCCAATAAAGGACATGCTGGCTCACCAGAAGGAAGACCCGACAGCAGACAGTACTCGCCAAAGACGGACCGCCCGGCCAGGCCTAAAATTCAACTACGAGCTTTTTAACTGCAACAACTTTAATATACGCTATTGGAGCTGGAATTACCGCGGCTGCTGGCACCAGACTTGCCCTCCAA
+
BBDDDIHHIIIIHIHIHHHHHIHHHIIGIIIIIIIIIIHIHHIHIHIHHIIEHIIIIHIIHICHHHEHFHHIIGFCHHIHHHIIIGHIHCHFCGHCHIHFHGHHGHHHIHHHHHHHEIFHHHIHIIIHHHIHIIHHHHHHHHGIIIIHHHHHHHIHGDGIIIIHDHHHHEHIHHHHIHGHIIIIIIIIIIHIIIHIIHHIIIIIIIIIIIGHIIIIIIIIHGHIHHHIIIIIHIIHHIIHIHIIHIHHGHIIIIIIIIIIIIHHIHFIIIIIIIHIHHHHHIHIHHFHED1G@HIIIHIIIIHIIIIIIIIIIIIHGIIIIHHIIIIIIIHHHHHEIIHIIDDDDB
@HISEQ:969:HM2KJBCX2:2:1101:15876:17869 2:N:0:ACTATGCA
CGCATACGACCTCCCAACTATCCCTATTAATCATTACGGTGGTCCTAGAAACCAATAAAATAGAACCACAACGTCCTATTCTATTATTCCATGCTAATCTATTCAAGCAATAGCCCGCTTTAAACACTCTAATTTTTTCAAGGTAATGGTCCTGGCTCCCCAACACACCCAACAAAGGACATGCTGGTTCACCAGAAGGAAGACCCGACAACAAGACAGTACTCGCCAAAGACGGACCGCCCGGCCAGGCCTAAAATTCAACTACGAGCTTTTTAACTGCAACAACTTTAATATACGCTATTGGAGCTGGAATTACCGCGGCTGCTGGCACCAGACTTGCCCTCCAA
+
DDDDDIIIIIIIIIIIIIIIIIIIIIIIIIGIIIIIIIIHIIIIIIIHIIIIIIIIHIIIIIFEHIIHIIHHIGHGHIHHIIIIIHIIHHIIIIIIIIIIIHIIIIHIIIIIGIIIIIIIIIIIIIIIIIIIIIIIIIHIIIIIIIHIIIIIIHHHHHHIIIIIEIHIIHIIIHIIIIIIIIIIIIIIIIIIIIIIIIIIIIIIIIIIIIIIIIIIIIIIIIIIIIIIIIIIIIIIIIIIIIIIIHIIIHIIIIIIIIIIIIIHIIIIIHIIIIHIIIIIIIIIIIIIIIIIIIIIIIIIIIIIIIIIIIIIIIIIIIIIIIIIIIIIIIIIIIIIHIIIIIDDDDD
@HISEQ:969:HM2KJBCX2:2:1101:11903:18073 2:N:0:ACTATGCA
CGCATACGACCTCCCAACTATCCCTATTAATCATTACGTCAATCCTAGAAACCAACAAAATAGGATCGAACGTCCTATTTCATTATTCCATGCTAATGTATTCAAGCGTTAGCCTGCTTTAAACACTCTAATTTTTTCAAAGTAACAGTCCTGTTTCCCTGCAACACCAAATTAATGACATTACAGTTCGTCAAGAAGGAGGAATCAGTAAAGCCAGTACATACCATTGGCACGACCAACCTACTGACCCCGAAATTCAACTACGAGCTTTTTAACTGCAACAACTTTAATATACGCTATTGGAGCTGGAATTACCGCGGCTGCTGGCACCAGACTTGCCCTCCAA
+
DDDDDHHHIICEEHIHIG@GCEHHHGEHIIFHHIHIHHEHHHHIHHIGFHGHHHHIIIIIE?GEEH?EEGEHHC@GHIHECFEGCEEEC?D1<CHEF@HG@@@HH?CFHGGDGHH?HFHGHHHGHIIIIHHHHHGHIHF?@@HFHGC<CHEGHHAD1FDE?GHGHFHHGHHEHIIE6<EHGC<@H<CD/#G??HHCIHCEHEHGHHHHCHGC6G?IHG<@HAFGFGEEHFE<CCHCHF<HEHHHFHDD?<HHHCEEHFHHIHHFHGEGEF@@G<<<C@<@HHHG@H@HGIIIHE/ECEEIHEHEHIHIHHHEDHCDHHIH?HHG@EEEEHHCECGEHFIHIBDD?D
@HISEQ:969:HM2KJBCX2:2:1101:4524:18533 2:N:0:ACTATGCA
CGCATACGACCTCCCAACTATCCCTATTAATCATTACGTCGATCCTAGAAACCAACAAAATAGGATTAACGTCCTATTTCATTATTCCATGCTAATGTATTCAAGCGTTAGCCTGCTTTAAACACTCTAATTTTTTCAAAGTAACAGTCCTGATTTCCCGCAACACCAAATTAATGACATCACGGTTCGTCAAGAAGGAGGAATCAGTAAAGCCAGTACATACCGAAGGCATGACCAACTTACTAACCCCGAAATTCAACTACGAGCTTTTTAACTGCAACAACTTTAATATACGCTATTGGAGCTGGAATTACCGCGGCTGCTGGCACCAGACTTGCCCTCCAA
+
DDDDDIIIIIIIIIHIIIIIIIIIIIIIIIIIIIIIIIIIIIIIIIIIIIIIIIIIIIIIIIIHHIIIIIIIIIIIIIIIIIIHIIIIHIIGIIIIHIIIIHHIIIIIIIHHIIIIIIIIIIIIIIIIIIIIIIIIIIHIIIIIIIIIIIIIIIIIIIIIIIIIHIIIHIIIIHIIHHIIIIIIIIIIIIIIIIIIIIIIIIIIIIIIIIIIIHIIIIIIIIIIIIIIIIIHIIIIIIIIIIHIIIIIIIIIIIIIIIIIIHIIIIIIIIIIIHIIIIIIIIIIIHIIIIIIIIIIIIHHIIIIIIIIIIIIIIIIIIIIIIIIIIIIIIIIIIIIIIIIDDDDD
@HISEQ:969:HM2KJBCX2:2:1101:6152:19138 2:N:0:ACTATGCA
CGCATACGACCTCCCAACTATCCCTATTAATCATTACGGTGATCCTAGAAACCAACAAAATAGAACCATGCCGTCCTATTTTATTATTCCATGCTAATCTATTCAAGCACAAGCCTGCTTTAAGCACTCTAATTTTTTCAAGGTAATAGCTCTGCTTCCCCAACGCACTAACTTAATAGCATGCTGGTTGTTCAGAAGGTAGGAATTCATCAGGCCAGTGCGGACAGTGAAGCCCGACCAACCGACAAACTCCGAAATTCAACTACGAGCTTTTTAACTGCAACAACTTTAATATACGCTATTGGAGCTGGAATTACCGCGGCTGCTGGCACCAGACTTGCCCTCCAA
+
DDDDDIIIIIIHIIIIIIIIIIIIIIIIIIGIIIIIIIIIIGHIGIHIIIIHIIIIIIHIIIIHIIIIIIHIIIIIIIHIHHHHHIIIIIIIHGIIIIIIIHIIIIIHIIIIIIIIIIIIIIHIIIIIIIIIIIIHFIFHIIIIIIHIIIIIIHIIIIIHHHHIIIIHIIHIHIIHHHHHHHIHFHHIIIIIHIHHIIIIHHIIIIHHIGIIIHIIIIIIIIIIIIIIIIIIIIIIIIIIIIIIHGHIIIIIIHIHFHHEHGHIHIIIIIIIIIIIIIIIIIIIIIIIIIIIIIIIIIIIIIIIIIIIIIIHIIIIIIIIIIIIIIIIIIIIIIIIIIIIIIIDDDDD
@HISEQ:969:HM2KJBCX2:2:1101:2700:20734 2:N:0:ACTATGCA
CGCATACGACCTCCCAACTATCCCTATTAATCATTACGGTGATCCTAGAAACCAACAAAATAGAACCATGCGTCCTATTTCATTATTCCATGCTAATGTATTCAGGCAATAGCCTGCTTTAAGCACTCTAATTTTTTCAAGGTAACAGTCCTGCTTCCCCAACGCACCAAATTAATGGCATGCTGGTTATTCAGAAGGTAGGAATCCATCACGCCAGTACAGACCCAAAAGCCCGACCAACGGATAAATCCCGAAATTCAACTACGAGCTTTTTAACTGCAACAACTTTAATATACGCTATTGGAGCTGGAATTACCGCGGCTGCTGGCACCAGACTTGCCCTCCAA
+
DDDDDIIIIIIIIIIIIIIIIIIIIIIIEHIIIIIIIIIIIHHIIIIIIIIIIIIIIIIIIIHHIIIIIIIIHHIIIIIIGEHIIIIIIIIIIIIIIIHHHFHIIIIIIHIIIIIIIIIIIIIIIIIIIIIIIIIIIIIIIIIIIIIIIIHIIIIIIIIIIIIIIHIIIIIIIIIIIHIIIIIIIIIIIIIIIIIIIIIIIIIIHIIIIIIIIIIIIIIIIIIIIHIHIIIIIIHIIIIIHIHHHHIIIIIIHIIIIHHHIIIIIIIIIGIIIHIIIIIIIIIIIIIGIIIIIIIIIIIIIIIIIIIIIIIIIIIIIIIIIIIIIIIIIIIIIIIIIIIIIIDDDDD
@HISEQ:969:HM2KJBCX2:2:1101:11152:20590 2:N:0:ACTATGCA
CGCATACGACCTCCCAACTATCCCTATTAATCATTACGTCAATCCTAGAAACCAACAAAATAGGTTTGAACATCCTATTTCATTATTCCATGCTAATGTATTCAAGCGTTAGCCTGCTTTAAACACTCTAATTTTTTCAAAGTAACAGTCCTGTTTCCCTGCAACACCAAATTAATGGCATTACAGTTCTTCAGAAAGGAGGAATCAGCGAAACCAGTTCATACCAGTGGCACGACCAACCTGCTGACCCCGAAATTCAACTACGAGCTTTTTAACTGCAACAACTTTAATATACGCTATTGGAGCTGGAATTACCGCGGCTGCTGGCACCAGACTTGCCCTCCAA
+
DDDDDIHIIIIHHHHIIIIIIIIIHIIIGIIIIHIGIIHIIIIIIIGIHHHIIHIIIIHIGFCGHEHIEHECHHHIIEHIHIHH?EGHHEHIGHHIIIIIIIHHHHIHHHIIHIIHHHGHIIIIIIIHHIEHGHIIIIIIHIIIHIHHHHHIIIIHIIHIIIIIIGGIIIIIIIIIIIGIIIIHHIIIHHIIIIIHIIIIHEIIHII;IIIHIHHHGHIIIIHIIIIHGHGIIIIIIIIIIHIHHHCIIIIIIIIHG1HHIIIIIHIIIIHIIHGIIIIIIIIIIIHIIIIIHIIIIIIIIIIIIHHIIIIHIIIIIIIIIIIIIIIIIIIIIHIIIIIIIDCDDD
@HISEQ:969:HM2KJBCX2:2:1101:15021:19971 2:N:0:ACTATGCA
CGCATACGACCTCCCAACTATCCCTATTAATCATTACGGTGATCCTAGAAACCAACAAAATAGAACCATGCCGTCCTATTTTATTATTCCATGCTAATCTATTCAAGCACAAGCCTGCTTTAAGCACTCTAATTTTTTCAAGGTAATAGCTCTGCTTCCCCAACGCACTAACTTAATAGCATGCTGGTTATTCAGAAGGTAGGAATTCATCAGGCCAGTGCGGACAGTGAAGCCCGACCAACCGACAAACTCCGAAATTCAACTACGAGCTTTTTAACTGCAACAACTTTAATATACGCTATTGGAGCTGGAATTACCGCGGCTGCTGGCACCAGACTTGCCCTCCAA
+
DDDDDIIIIIIIIIIIIIIIIIIIIIIIIIIIIIIHIHIIIIIIIIIIIIIIIIIIIHIHIIEHHIIIIIGIIHIIIIIIIIIIIIIIIHIIIHHIIHIIIIHGHIIIIIIIIHHIIIIIIIIIIIIIHIIGIIIHHIIHHIIIIIIIIIIIIIIIIIIIHDHHHIIIIIIIHIIIIIIIIIIIIIIIIIIIIIIIIIIIIIIIIIIIIIIIIIIIIIIIIIIIIIIIIIIIIIIIIIIIIIIIIHHIIIIIIIIIIIIIIIIIIIIIIIIIIIIIIIIIIIIIGIIIIIIIIIIIIIIIIIIIIIIIIIIIIIIIGIIIIIIIIIIIIIIIIIIIIIIHIIIDDDDD
@HISEQ:969:HM2KJBCX2:2:1101:12205:21222 2:N:0:ACTATGCA
CGCATACGACCTCCCAACTATCCCTATTAATCATTACGTCAATCCTAGAAACCAACAAAATAGAATCAAACGTCCTATTTCGTTATTCCATGCTAATGTATTCAAGCGTGAGCCTGCTTTAAACACTCTAATTTTTTCAAAGTAACAGTCCTGATTCCCCATGACACCAAATTAATGACATCATGGTTCGTCAGAAGGTAGGAATCAATAATACCAGTACGTACAATAGCACGACCAATAAATTGATCCCGAAATTCAACTACGAGCTTTTTAACTGCAACAACTTTAATATACGCTATTGGAGCTGGAATTACCGCGGCTGCTGGCACCAGACTTGCCCTCCAA
+
DDDDDIIHHIIIHIHIIIIIIIGIIIIIIIIIIIIIIIIIIIIHIIHIIIIIIGIIIIIIIHIGIGIH1FE@HHEHIHHIIIIHIIIIIIIIGHIIIHHIIGHHHHHHIIIHHIIIIIIHGEGGHIIIHHHIIIHHIIIIIIIIHHHFHIIIIIIIIGIIIIGIIIIIHHHHEHHHHHHIHIIIHHIIIIIIIIHIIHGHCEIHHHIHIIIHHIIIIIIIIHIHHIIIIIIIHFFFIIIIHHHHIIIIIIIHGHGIHGIIHIIHEIIIIIIIIIIIIIHHHHHIIIIIIIIHHIIIIIIIIIIIHHIIIIIIIHIIIIIIIIIHHHIHIIIHHHHIIIIHDDDDB
@HISEQ:969:HM2KJBCX2:2:1101:17191:20954 2:N:0:ACTATGCA
CGCATACGACCTCCCAACTATCCCTATTAATCATTACGTCGATCCTAGAAACCAACAAAATAGAATCAAACGTCCTATTTCATTATTCCATGCTAATGTATTCAAGCGTAAGCCTGCTTTAAACACTCTAATTTTTTCAAAGTAACAGTCCTGATTCCCCACGACACCAAATTAATGACATCGCGGTTCTTCAGAAGGTAGGAACCAATAATGCCAGTGCGTACCGAAGCACGACCAACAATTTGATCCCGAAATTCAACTACGAGCTTTTTAACTGCAACAACTTTAATATACGCTATTGGAGCTGGAATTACCGCGGCTGCTGGCACCAGACTTGCCCTCCAA
+
DDDBDFE@HGHIG@GEFG?CHHHIHHIHFHHHIIHHH?EHDH@CECCGEGHECHFHIIGI?CCEHHFHHC@EEHHHGHHE?FHCHECECHF?G?<HHEFF@EGGHDHGEHH>FHHEFHGHHHHHEHCIIHIIHFHGHHGGEHHHHIHHHHHGECH@IHIIIIIHHIHHHIIIGIHEHHHHIIGGIIIIHFHIIIHHFIIHIIHIHIIHHHHHIHIHHEDHDHHHDIHECEHIIIIHHIIIHFF?HCIGDHIIIIIIFHEHE<EHIIIHHFHHGEFIIIIHEHHEH?HCGCFIIIIIHIIIIIIHEHIIHHHHHDHHIIIIHHCHIHHHEHHHHEHEIH=IDBBBA
@HISEQ:969:HM2KJBCX2:2:1101:20227:21473 2:N:0:ACTATGCA
CGCATACGACCTCCCAACTATCCCTATTAATCATTACGGTGGTCCTAGACCAACAAAATAGAACCAACGTCCTATTCTATTATTCCATGCTAATCTATTCAAGCAAAAGCCCGCTTTAAACACTCTAATTTTTTCAAGGTAATGGTCCTGGTTCCCCGACACACCCAATAAAGGACATACCGGCTCACCAGAAGGATAGACCCGACAGCAGAACAGTACTCGCCAGAGACGGACCGTCCGGTCAGGCCTAAAATTCAACTACGAGCTTTTTAACTGCAACAACTTTAATATACGCTATTGGAGCTGGAATTACCGCGGCTGCTGGCACCAGACTTGCCCTCCAA
+
DDDDDIIIIHIIFHIHHHIIIHIIIIIIIIHIIIIIIIIIIHIIIIIIIHHHIIIIIIIIHIHIIIIICEEHIIHIHHHIIIGHIHHIIHIHI@GHIHIIIHGGIIIIG?@HHIIIIIIIIIFHHHHIIIIIIIHHIGIIHHIIHHIIIIIIIIIIHHIHHHIHHHHHHHIIIIIIIIIHIIIIHHIGIIIIIIIIIIHIIIIIIIIIIIIHH<IIIIIIIIIIIIIIIIIIIIIIIIIHIHIIIIIIIHIIIIIIIIIIHIIHIHIIIIIIIIIIIIIIIIIIIIIIIIIHIIHHGGGIIIIIIIIIIIHIIIIIIIIIIIIIIHIIIIIIIIIIIIIDDDDD
@HISEQ:969:HM2KJBCX2:2:1101:5994:21495 2:N:0:ACTATGCA
CGCATACGACCTCCCAACTATCCCTATTAATCATTACGTCAATCCTAGAAACCAACAAAATAGGATCGAACGTCCTATTTCATTATTCCATGCTAATGTATTCAAGCGTTAGCCTGCTTTAAACACTCTAATTTTTTCAAAGTAACAGTCCTGTTTCCCTGCAACACCAAATTAATGACATTACAGTTCTTCAAGAAGGAGGAATCAGTAAAGCCAGTACACACCATTGGCACGACCAACCTACTGACCCCGAAATTCAACTACGAGCTTTTTAACTGCAACAACTTTAATATACGCTATTGGAGCTGGAATTACCGCGGCTGCTGGCACCAGACTTGCCCTCCAA
+
D0DBBH@HHH<EHEHIHIIHEHHHHFHHGFHIIIHHIEHHI=GHIHHHHHICCGHHCEH?FCCCGFHH=FHHC?GH?GHIHIHIHHHFEGEHIIHHIIHIIIHHHHHIHHHH?GGFEBCHIHHHHHEHGHGHHHFFCCEHHIIGIGHFD@CFH?@HDFC@HEHIFHFHHHIGHHG?HHHGEEHHHGHHHDGHGIHGGFHHHHHFGCHHHHEHH?@HHGHGIIIHHGGEHEHHDGHCIIHGEEHCEHIFCDEHHHFEFHIHHHIHIIHD1<<C<?HGFF@HCHHF<1CC<<10E@GIIHG?D1?EHG<CG1G1DIHDIHEH@C<<F<C<<1C<1<G?GIHCHBB@@D
@HISEQ:969:HM2KJBCX2:2:1101:1448:21804 2:N:0:ACTATGCA
CGCATACGACCTCCCAACTATCCCTATTAATCATTGCTCCGACTTGACCAAAACCAACAAAAATAAGTCTGAGCCCTTTATTATTATTCCATGCTAATGTATTCACAGCGTAAGCCTGCTTTAAACACTCTAATTTTTTCAAAGTAAATGATCTGGAACACATGCTCCCAACCCAGTGAAGGGCAGAAGCAGTATCCCAGAAGGAGCCGAGAACCCTCCAGCACTCACGTCCTTGTGGGGCGCGGGCTAGATTGCTCTCAGAGAAATCCAACTACGAGCTTTTTAACTGCAACAACTTTAATATACGCTACTGGAGCTGGAATTACCGCGGCTGCTGGCACCAGACTTGCCCTCCAA
+
DDDDDIIHHIIIHIIIIIIIIIIIIIIIIIIIHIIIIIIIIIIIIIIIIIIIIICHHIIHIGHHIIHHHI1DFCHHHIIIIIIIHIIIIHHIHGHHIIIIIHHHEHIGIHIIIFHHHGIIGIHIIIIIIIIIIHIIIIIIIIIIIIHIIIIIIIIIIHGIIHIIHHGIHHHHIHGIIIIIIHIIIIIIIIHHGHEIIIHIIIIIHIIIIIIHEIHIIIIIIIHHIIIII=HIIIIIIIIIIIIHIIIIIIIHHIHHIIIIIIHIIIIHIIIHHHHIHHIIIIIIIIIIIIIIIIIIIIIIIIIIHIIIIIIHIIIIIIIIIIIIIIIIIIIIIIIIIIIIIIIIIIIIIIIIDDDDD
@HISEQ:969:HM2KJBCX2:2:1101:1491:22228 2:N:0:ACTATGCA
CGCATACGACCTCCCAACTATCCCTATTAATCATTACGGTGGTCCTAGAAACCAACAAAATAGAACCACAACGTCCTATTCTATTATTCCATGCTAATCTATTCAAGCAATAGCCCGCTTTAAACACTCTAATTTTTTCAAGGTAATGGTCCTGGCTCCCCAACACACCCAATAAAGGACATGCTGGCTCACCAGAAGGAAGACCCGACAGCAGACAGTACTCGCCAAAGACGGACCGCCCGGCCAGGCCTAAAATTCAACTACGAGCTTTTTAACTGCAACAACTTTAATATACGCTATTGGAGCTGGAATTACCGCGGCTGCTGGCACCAGACTTGCCCTCCAA
+
DDDDDIIDHIIIIIIIIIIIIIIIIIHIIIIIIIIIIIHHIIIIIIGHIIIIIIIIIIHHIIFHEHIFIIIIHHHHHHHHHIIIHIHHIIHHHHIHHHIIIIIIIIHIIIIIIHIIHIIIHHFHHIIIHIIIIIHIIIIHIIIIIIIIIHGIIIHIHIIIIHHIHHEIIIIIGHIHIIIIIIIIIIIHIIIIIIIIIIIIHHHIIIIIIIIIIIIIIIIIIGIIIIIIIIHIIIIIIIIIIIIIHIIIIIIIIIIHIIHIIIHIIIIIIIIIIIHIIIIIIIIIIIIIIIIIIIIIIIIIIIIIIIIIIIIIIIIIIIIIIIIIIIIHIIIIIIIIIIIIIDDDDD
@HISEQ:969:HM2KJBCX2:2:1101:12072:22511 2:N:0:ACTATGCA
CGCATACGACCTCCCAACTATCCCTATTAATCATTACGGTGGTCCTAGACCAACAAAATAGAACCAACGTCCTATTCTATTATTCCATGCTAATCTATTCAAGCAAAAGCCCGCTTTAAACACTCTAATTTTTTCAAGGTAATGGTCCTGGTTCCCCGACACACCCAATAAAGGGCATACCGGCTCACCAGAAGGATAGACCCGACAACAGACAGTACTCGCCAGAGACGGACCGCCCGGTCAGGTCTAAAATTCAACTACGAGCTTTTTAACTGCAACAACTTTAATATACGCTATTGGAGCTGGAATTACCGCGGCTGCTGGCACCAGACTTGCCCTCCAA
+
DDDDDIIHIIIIIIIIHIIIIIIIIIIIIIIIIIIIIHHIIIIIIIIIIIIHIIIIIIIIIIIIIIIIIIIHIIHHHIHIIIHIIIIIIIIHIIIIIIIIIIIIIIIHIIIIIIHIIHIIIHHIIIIIIIIIIIHHIIIIIIIIIIHIIIIHIIIIIIIIIIIIHHIIIIIIIIIIIIIIIIIHIIHHHIIIIIIIIIIIIIIIIIIIIIIIIIIIIIHIIHIIIIIIIIIIIIIGIIIIIIIIIIIIIIIIIIIIIIIIIIIIIIIIIIIIIIIIIIIIIIIIIIIIIIIIIIIHHHIIIIIIIIIIIIIIIIIIIIIIIIIIIIIIIIIIIIIIIIDDDDD
@HISEQ:969:HM2KJBCX2:2:1101:13634:22904 2:N:0:ACTATGCA
CGCATACGACCTCCCAACTATCCCTATTAATCATTACGGTGATCCTAGAAACCAACAAAATAGAACCATGCCGTCCTATTCTATTATTCCATGCTAATGTATTCGAGCAAAATGCCTGCTTTAAACACTCTAATTTTTTCAAGGTAAAGGTCCTGGTTCCACATGACACCCAATTAAGGACATCATGCTTCTCCAGAAGGTGAGAAATCAACTGCGACAGTTCATACCCCTTAAGGCACGACCATCACGTCAATCCCGAAATTCAACTACGAGCTTTTTAACTGCAACAACTTTAATATACGCTATTGGAGCTGGAATTACCGCGGCTGCTGGCACCAGACTTGCCCTCCAA
+
BDA@@@GFCCHH1GH1CEH@EGHH@?@HHHEHHHI1C<0<GHH?HE<CGE@HHCEEHH1DFE@HHF@FH11D?G/CGFHFG@EE?FEEEFHECHF1C1F1CDDHHHHIIIHGFHHHEHEHEIHHEHHIHGF@IHEGHHHGIIIIH@HHDIGIHIIHHEIHHHHHHHHHF?HHF?IIHHIIHGGIIIHFFCHCIFIIIHIIIIIIHHHHHHHGCIIFHFFEHHIHIIIIIIHIHIHIIIIIIFHIIHFIHEHHHHDDGHIIHFIIIHIIIHIHIIIHHHEIHFHHIIIIIHHGIHIHIIIIHHHHIHHIIHIIIHIHHGHIHIIIIIIIIHIIIIIIIIIIHHIIHHHBDDD@
@HISEQ:969:HM2KJBCX2:2:1101:2994:23873 2:N:0:ACTATGCA
CGCATACGACCTCCCAACTATCCCTATTAATCATTACGTCGATCCTAGAAACCAACAAAATAGAATCAAACGTCCTATTTCATTATTCCATGCTAATGTATTCAAGCGTGCGCCTGCTTTAAACACTCTAATTTTTTCAAAGTAACAGTCCTGATTCCCCACGACACCAAATTAATGACATCGCGATTCTTCAGAAGGTAGGAACCAATAATGCCAGTGCGTACCGAGGCACGACCGACAATCTGATCCCGAAATTCAACTACGAGCTTTTTAACTGCAACAACTTTAATATACGCTATTGGAGCTGGAATTACCGCGGCTGCTGGCACCAGACTTGCCCTCCAA
+
DADDDIIIIIIIIIIIHIIHIIIIIIIIHIIIIIIIIHHIIIIIIIIIIIHHIGIHHIIHIHHHIHHHFGEHEHHIGHIIIIIHIIIIIIHIIIEEHHIIIHHIIIHHIHHDHIIIIGHIHHIHHIIIIIHIIIHIIIIIIIIIIIHIIIIHIIIIIIIIIIIIIIIIIIIIIIIIHHIHIIIIIIIIIIIIIIHIIIIIIIHHIIIIHIIIIIIIIIHIIIIIIIIIIIIIIIIIIIIIIIHHIIIIIIIIIIIIIIIIIHIIIIIIGIIIIIIIIIIIIIIIIIIIIIIIIIIIIIIIIIIIIIIIIIIIIIIIIIIIIIIIIIIIIIIIIIIIIIIIDDDDD
@HISEQ:969:HM2KJBCX2:2:1101:16826:24518 2:N:0:ACTATGCA
CGCATACGACCTCCCAACTATCCCTATTAATCATTACCTCGACTCCGAAAGCCAACGAAATAGAACCGAGATCCTATTCCATTATTCCATGCACTAATGTTCAGGCTGTAGCGCCTGCTTTGAGCACTCCAATTTTTTCAAAGTAAACGTGCTGGCCACGTATAGCACTCGGTTAAGAGAACTATACACGAACCAACAAAATCGTCCTGACAAACAGTAAACACCGCAAGGTGCACCGCCCATCTGGAACCGAGATCCAACTACGAGCTTTTTAACCGCAACAACTTTAGTATACGCTATTGGAGCTGGAATTACCGCGGCTGCTGGCACCAGACTTGCCCTCCAA
+
DCDDDIIIHIIHIIIIIIHIHIGHHIIIIIHIIIIIIHIIIIIHHIIIIIIIIIIIHIIHIIIIIIIHIHGHIIGIIGIIIIIIHHIIGIHHHIIIIIHHIHIHIIIHIIHIIIIIIIIIIIIIIIIIIIIIIGIHIIHHIIIIIIIIIIIIIIIIIIIIHIIIIIIIIIIIIHIIIIIIIIIIIIIIIIIIIHIIIIIHHIHIHIIIIIIIIIIHIIHHHIHIIIIIIIIIIIIIIIIIIIIIHIIIIIIIIIIIIIHIIIHIIHIIIIHIIHHIIIIIIHIHIIHHIIIIIIIIIIIIIIIIIIIIIIIIIIIIIIIIIIIIIIIIIIIIIIIIIIIIIDDDDD
@HISEQ:969:HM2KJBCX2:2:1101:18107:24559 2:N:0:ACTATGCA
CGCATACGACCTCCCAACTATCCCTATTAATCATTACGTCGATCCTAGAAACCAACAAAATAGGTTCGATCGTCCTATTTCGTTATTCCATGCTAATGTATTCAAGCGCGAGCCTGCTTTAAGCACTCTAATTTTTTCAAAGTAACAGTCCTGTTTCCCCGCAACAACAAATTAATGCCATCACGGTTCTACAAGAAGGAGGGACCAGTGAGGCCAGTGCATACCAGTGGCACGACCAACCTACTGGCCCCGAAATTCAACTACGAGCTTTTTAACTGCAACAACTTTAATATACGCTATTGGAGCTGGAATTACCGCGGCTGCTGGCACCAGACTTGCCCTCCAA
+
DDDDDIIIIIHIIIIIIIIIIIIIIIIIIIIIIIIIIIIIIIIIIIIIIIIIIIIIIHIIIIIIIHIIIIIIIIIIIIIIIIIIIIIHIIIHIHIIIIIIIHHHHIIIIIIIIIIIIIIIIIIIIIIIIIIIIIIIIIIIIIIIIIIIIIIIIIIHIIHIIIIIIIIIIIIIIHIIIIIIIIIIIIIIIIIIIIIIIIIIIIIIIIIIIIIIIIIIIIIIIIIIIIIIIIIIIIIIIIIIIIIHHIIIIIIIIIIIIIIIIIIIIIIIIIIIIIIIIIIIIIIIIIIIIIIIIIIIIIIIIIIIIIIIIIIIIIIIIIIIIIIIIIIIIIIIIIIIIIIIIDDDDD
@HISEQ:969:HM2KJBCX2:2:1101:9062:24866 2:N:0:ACTATGCA
CGCATACGACCTCCCAACTATCCCTATTAATCATTACGGTGGTCCTAGAAACCAACAAAATAGAATCATCCGTCCTATTTTATTATTCCATGCTAATGTATTCAGACGATAGTCTGCTTTAAACACTCTAATTTTTTCAAAGTAACAGTCCTGATTTCCCATTACACCAAATAAATGGCATGAAAGTTCCTCAGAAGGTAGAGATCCATCTCACCAGTGCAGACAATTAAGCCTGACCAATGGGTAGACCCCGAGGTTCAACTACGAGCTTTTTAACTGCAACAACTTTAATATACGCTATTGGAGCTGGAATTACCGCGGCTGCTGGCACCAGACTTGCCCTCCAA
+
DADDDIIIIIIIHIGIIIIIIIIIHIIIIIIIIIIIIIHIIIIIIIGIIIIIIIIIHHIIIIIHIIIIIIHHIGIHIIIIIIIIIIIHIHIIHIIIIIIIIHIIIIIIHIIIIIIIIHIIHIIIIIIIIIIIIIIHIIIIIIIIIIIIIIIIIIIIIIIIIIIIIIIIIIIIIHIHHIIIIIIIIIIIIIIIIIIIIIIIIIIIIHIIIIIIIIIHIIIIIGIIIIIIIIIIIIIIGIIIIIIHGDIIIIIIIIIIIIIIIIIIIIIIIIIIIIIIIIIIIIIIIIIIIIIIIIIIIIIIIIIIIIIIIIIIIIIIIIIIIIIIIIIIIIIIIIIIIIIIIIDDDDD
@HISEQ:969:HM2KJBCX2:2:1101:5952:25119 2:N:0:ACTATGCA
CGCATACGACCTCCCAACTATCCCTATTAATCATTACGTCGATCCTAGAAACCAACAAAATAGAATCAAACGTCCTATTTCATTATTCCATGCTAATGTATTCAAGCGTAAGCCTGCTTTAAACACTCTAATTTTTTCAAAGTAACAGTCCTGATTCCCCACGACACCAAATTAATGACATCGCGGTTCTTCAGAAGGTAGGAACCGATAATGCCAGTGCGTACCGAGGCACGACCAACAATTCGATCCCGAAATTCAACTACGAGCTTTTTAACTGCAACAACTTTAATATACGCTATTGGAGCTGGAATTACCGCGGCTGCTGGCACCAGACTTGCCCTCCAA
+
DDDDDIIIIIHGIIIIIIHIIIIIIGIIIIIIIIIGIIIIIIGHIIIIIIIIIIGIHIIGHHIHIIIIIIIIIHHHIIGHIIIIGIIIIIIIIHHHIIIIIIIIIIIIIIIIIIIIIIIIIIIIIIIIIIIIIIIIIIIIIIIIIIIIIIIIIIIIIIIIIIIIIIIIIIIIIIIIIIIIIIIIIIIIIIIIIIIIIIIIIIHIIIIIIIIIIIIIIIIHIHIIIIIIHIIIIIIIIIIIIHHEIIHIIIIIIIIIIHFHIHIIIIIIIIIIIHIIIIIIHIIHFIIIIIIIIIIIIIIIIIIIIIIIIIIIIIIIIIIIIIIIIIIIIIIIIIIIIIIIDDDDD
@HISEQ:969:HM2KJBCX2:2:1101:13365:25644 2:N:0:ACTATGCA
CGCATACGACCTCCCAACTATCCCTATTAATCATTACGTCGATCCTAGAAACCAACAAAATAGAATCAAACGTCCTATTTCGTTATTCCATGCTAATGTATTCAAGCGTGAGCCTGCTTTAAACACTCTAATTTTTTCAAAGTAACAGTCCTGATTCCCCATGACACCAAATTAATGATATCATGGTTCGTCAGAAGGTAGGAATCAATAATACCAGTACGTACAATAGCACGACCAATAAATTGATCCCGAAATTCAACTACGAGCTTTTTAACTGCAACAACTTTAATATACGCTATTGGAGCTGGAATTACCGCGGCTGCTGGCACCAGACTTGCCCTCCAA
+
DDDCDIIHIIIHIIIIIIIIIIIIIIIIIIIIIIIHICHHIIIIIIIIIIGHIIIIIIIIIIHHIGIIIIFHHIIHIIIIIIIIIIIHIIIIIIIIIIIIHHHHIIHIIHIIIIHHIIIIIIIIIIIIIIHHHHHHIIIIIIIIIHHHIIIIIIIIIIHIIIIIIIIIIIIIIIHIIIIIIIIIIIIHHIIIIIIHGIIIIIIIHIIIIIIIHIIIIHIIIIIIIIIIIIIIIIIIIIIIIIIIIIIIIIIIIIHIIIIIIIIIIIIIIIIIIIIIIIIIIIIIIHIIIIIIIIIIIIIIIIIIIIIIIHIIIIIIIIIIIIIIIIIIIIIIIIIIIIIIDDDDD
@HISEQ:969:HM2KJBCX2:2:1101:16797:25568 2:N:0:ACTATGCA
CGCATACGACCTCCCAACTATCCCTATTAATCATTACGTCGATCCTAGAAACCAACAAAATAGAATCAAACGTCCTATTTCGTTATTCCATGCTAATGTATTCAAGCGTGAGCCTGCTTTAAACACTCTAATTTTTTCAAAGTAACAGTCCTGATTCCCCATGACACCAAATTAATGACATCATGGTTCGTCAGAAGGTAGGAATCAATAATACCAGTACGTACAATAGCACGACCAATAAATTGATCCCGAAATTCAACTACGAGCTTTTTAACTGCAACAACTTTAATATACGCTATTGGAGCTGGAATTACCGCGGCTGCTGGCACCAGACTTGCCCTCCAA
+
DDDCDIIIIIIIIIIIIIIIHIIIIIIIIIIIIIIIIIIIIIIIHIIIIIIIIIIIIHHIIIIIIIIIIIIIIHHIIIIHHIIIIIIIIIIIGEHIIIIIIIIIIIIIIHHIIHIIIIIIHIHIIIIIIIIIIIIIIIHIIIIHIIIIIIIIIIIIIIIIIIIIIIIIIHHIIIIIIHIHHIIIIHHIIHIIIIIIIIIHIIIIIHIIIIIIHIIIIHHIIIIIIIIIIIIIIIIIIIIIIIIHIIHIHIIIIIIIIIIIIIIIIIIIIIIIIIIIIIIIIIHIIHIIIIIIIIIIIIIIIIIIIIIIIIIIIIIIIIIIIIIIIIIIIIIIHIIIIIIIDDDDD
@HISEQ:969:HM2KJBCX2:2:1101:10884:24814 2:N:0:ACTATGCA
CGCATACGACCTCCCAACTATCCCTATTAATCATTACGTCAATCCTAGAAACCAACAAAATAGGATCGAACGTCCTATTTCATTATTCCATGCTAATGTATTCAAGCGTTAGCTTGCTTTAAACACTCTAATTTTTTCAAAGTAACAGTCCAGATTCCTCGCAACACCAAATTAATGGCATTACGGCTCATCAGGAAGGAGGAATCAGTGAGACCAGTACATACCAGTGGCATGACCAACCTACTGACCCCGAAATTCAACTACGAGCTTTTTAACTGCAACAACTTTAATATACTCTATTGGAGCTGGAATTACCGCGGCTGCTGGCACCAGACTTGCCCTCCAA
+
DDDDDIIIIIIIIIIIIIIIIIIIIIIIIIIIIIIIIIIIIIIIIIIIIHIIIIIIHIHIIIHIHIIIIIIIIIIIIIIIIHIHIIIHFHIIHIIIIHHIIHIIIIIIIIIIIIIIIIIIIIHIIIIIIIIIIIIIIIIIIHHHHHIHIIIIIIIIIIIIIIIIIIIIIHIHIIHIIIIIIIIIIIIIIIGIIIIIIIIIIIIIIIIIIIIIIIIIIIIIIIIIIIIIIIIIIIIGIIHIIIHHHIHIIIIIIIIIIIHHIIIIIIIIIIIIIIHIIIIIIIIIIIIIIIIIIIIIIIIIIIIIIIIIIIIIIIIIIIIIIIHIIIIIIIIIIIIIIIIIIDDDDD
@HISEQ:969:HM2KJBCX2:2:1101:11224:24811 2:N:0:ACTATGCA
CGCATACGACCTCCCAACTATCCCTATTAATCATTACGGTGGTCCTAGAAACCAACAAAATAGAACCATGCCGTCCTATTTTATTATTCCATGCTAATGTATTCAAGCAAAAATGCCTGCTTTAAACACTCTAATTTTTTCAAAGTAAAGGTCCTGGTTCCCCGCGGCATCCAATTAAGGACATCGCGGTTCTCCAGAAGGTGAGAAATTGACTGCACCAGTTCATACCCCGTGAGGCACGACCGATGCGCCAATCCCGAAATTCAACTACGAGCTTTTTAACTGCAACAACTTTAATATACGCTATTGGAGCTGGAATTACCGCGGCTGCTGGCACCAGACTTGCCCTCCAA
+
B@DDDHEFGGHCHHIIIIHHHFG@HHGHHHIHIIIHIHCCCEHHEHHIHFHIHHGIHIIIIIIIHEHHIIIEHCHDGHHIFHHHGHHEHHIHIIIHIIIIHCFHHH@HHIIIHHIIIIHIHHIHIHBEHHIHIIIIIGIIIHGIHGFA1DGC@AGHEHHHHECH?HEEHHHIHEHHHHG?IIDEGEEHFEEHCHHGFHHFHHGCCCGCEFIHFHHH<GEGHHHHHE<CHHCCIHIHEGC@ECEEDHDEC?FCF?HH?HG<@HCGGC<<<CHCC@<@ECHF@HIHFD1<<1G@CC@FC1<@HC@G@@GCCEHCF@CEFFCCEEC?HHC1D1C1@HGCCHCF<<1<<<HFDD@@<
@HISEQ:969:HM2KJBCX2:2:1101:7442:26577 2:N:0:ACTATGCA
CGCATACGACCTCCCAACTATCCCTATTAATCATTACGTCAATCCTAGAAACCAACAAAATAGGGTCAAACGTCCTATTTCATTATTCCATGCTAATGTATTCAAGCTAATGCCTGCTTTAAACACTCTAATTTTTTCAAAGTAACAGTCCTAACTCCCCATGACACCAAATAAATGAAATCATGGTTCGTCAGAAGGGAGAAATCAATGATACCAGTACGTACCAGAGGCACGACCGATATATTGATCCCGAAATTCAACTACGAGCTTTTTAACTGCAACAACTTTAATATACGCTATTGGAGCTGGAATTACCGCGGCTGCTGGCACCAGACTTGCCCTCCAA
+
DBDDDIIIIIIIIIIIIIIIIIIIIIIIIIIIIIIIIIIHIIIIIIHIEHIIIIIIIIIIIGGHHHHIHIHHHHIIIHIIIIIIIHIIIIIIIIIIIIIIIIIIIIIIIIIIIHIIHHHHHIIHIIIIIHHIIIHIIIIIIIIIIHIIHHIIIIIIIIIIIHIHHIIIIIIIIIIIIIIIIIIIIIIIIIIIIIIIHIIIIIHIIIIIIIIIIIIIIIIIIIIIIIIIIIIIIIIIIIIIIIIHHIHIIIIIHIIIHIHIIIHIIIIIIIIIIIIIIIIIIIIIIHIIIIIIIIIIHIHHGIIIIIIIIIIIIIIIIIIIIIIIIIIIIIIIIIIIIIHIIDDDDD
@HISEQ:969:HM2KJBCX2:2:1101:19516:27108 2:N:0:ACTATGCA
CGCATACGACCTCCCAACTATCCCTATTAATCATTACGGTGATCCTAGAAACCAACAAAATAGAACCATGCCGTCCTATTCTATTATTCCATGCTAATGTATTCGAGCAAAAATGCCTGCTTTAAACACTCTAATTTTTTCAAGGTAAAGGTCCTGGATCCGCAAGACACCCAATTAAGGACATCAAGTTTCTCCAGAAGGTGAGAAATCAACAGCGACAGTTCATACCCCTTAAGGCATGACCATCACGTCAATCCCGAAATTCAACTACGAGCTTTTTAACTGCAACAACTTTAATATACGCTATTGGAGCTGGAATTACCGCGGCTGCTGGCACCAGACTTGC
+
DDCDDIIFIIIIIIIIIIIIIIIIHHIIIIHIHHIIIIGIIIIGHIIIIIIIIIIHHIIHHIGEHFHIIHIHHHDHHIIHHIIIHHHHIIIICHC@HHIHIIIIHHHHHHIIIIHGEIIIIIIIHIIIIIIIIHHIHHHHIIIIIIIHIIIGIIIIIIHIIHHHIIHHIHIIIIIIIIIIIHIIIIIIIHIIIIHIIIIIIGIIIIIIHHIIIIIIIIIIIIIIIIIII=IIIIIIIIIIIIHGHIIIIGIIIIGIHIIIIIIIHFHIIIIIHIIIIIIIIHIIIIIIIIIIIIIIIIHHGIIIIIIIIIIIIIIIIIIIIIIIIIIIIIIIIIIIIIIIIDDDBD
@HISEQ:969:HM2KJBCX2:2:1101:10237:27123 2:N:0:ACTATGCA
CGCATACGACCTCCCAACTATCCCTATTAATCATTACGTCGATCCTAGAAACCAACAAAATAGAATCAAACGTCCTATTTCGTTATTCCATGCTAATGTATTCAAGCGTGAGCCTGCTTTAAACACTCTAATTTTTTCAAAGTAACAGTCCTGATTCCCCATGACACCAAATTAATGACATCATGGTTCGTCAGAAGGTAGGAATCAATAATACCAGTACGTACAATAGCACGACCAATAAATTGATCCCGAAATTCAACTACGAGCTTTTTAACTGCAGCAACTTTAATATACGCTATTGGAGCTGGAATTACCGCGGCTGCTGGCACCAGACTTGCCCTCCAA
+
DDDDDIGIHIIIIIIIIIIIIIIIIIIIIIIGIHHGHHIIIIIIIIIIIIIIIIIIIEHHIIGHHHIIGHIHHHIIIIIHIIIIHHIIIIIIIHHIIFHHHGHHIHGIIIIIIIIIIIIIIIHHHIIIIIHIIIHIIH?HHIHIHHEHEFIHHHIIIHHHHHHHHHHIIGIHGHCHHFHHFHHIHIHHEDHHIGIIIHFIIIGIHHHHHGIHFIHHIIHHIIIIIHHIIIHIIHIHHGIIHFHCFDHDHFIIIIHGHHHHHHHHGIIIIHGHHHHEIIIIIHHIHHIHIHHDHHIHIIIIIIFHHIIIHIIIHDDHFHHE?IIIHGHIHHGHHHGHHGCHBD@@B
@HISEQ:969:HM2KJBCX2:2:1101:4019:27342 2:N:0:ACTATGCA
CGCATACGACCTCCCAACTATCCCTATTAATCATTACGTCAATCCTAGAAACCAACAAAATAGGATCGAACGTCCTATTTCATTATTCCATGCTAATGTATTCAAGCGTTAGCCTGCTTTAAACACTCTAATTTTTTCAAAGTAACAGTCCTGTTTCCCTGCAACACCAAATTAATGGCATTACAGTTCTTCAGAAAGGAGGAATCAGCGAAGCCAGTGCATACCAGTGGCACGACCAACCTGCTGACCCCGAAATTCAACTACGAGCTTTTTAACTGCAACAACTTTAATATACGCTATTGGAGCTGGAATTACCGCGGCTGCTGGCACCAGACTTGCCCTC
+
DDDDDIIIIIIIIIIIIIIIIIIIIIIIIIIIIIIIIIIIIIIIIIIIHIIIIIIIIIIHHHHHHIIIHIIIIIIIIIGIHIIHHIIIGIIIEIIIIIIIIIIIIIIIIIIIIIIIIIIIIIIIIIIHIHHIIIIIIIIIHIIIIIHIIIIIIIIIIIIIIIIIIIIIIIIHIIIIIIIIIIIIIIIIIIHIIIIIIIIIHIIIIIIIIIIIIIIIIIIIIIIIIIIIIIIIIIIIIIIHHGIIIIIIIIIIIIIIIIIIIIIIIIIIIIIIIIIIIIIIIIIIIIIIIIIIIIIIIIIIIIIIIIIIIIIIIIIIIIIIIIIIIIIIIIIIIIIIIIDDDDD
@HISEQ:969:HM2KJBCX2:2:1101:4428:27513 2:N:0:ACTATGCA
CGCATACGACCTCCCAACTATCCCTATAATCATTACGGTGATCCTAGAAACCAACGAAATAGAATCAGTCCGTCCTATTTCATTATTCCATGCTAATGTATTCAGACGATAGTCTGCTTTAAACACTCTAATTTTTTCAAAGTAACAGTCCTGATTTCCCATCACACCAAATAAATGGCATGAAAGTTCCTCAGAAGGTAGAGATCCATCTCACCAGTGCAGACAATTAAGCCTGACCAATGGGTAGACCCCGAGGTTCAACTACGAGCTTTTTAACTGCAACAACTTTAATATACGCTATTGGAGCTGGAATTACCGCGGCTGCTGGCACCAGACTTGCCCTCCAA
+
DDDDDIIIHIIIIIIIIIIIIIIIIIIIIIIIIIIIIIIIIIIIIIIIGHIIIIIIIIIIIIIIIIIIIIIIIIIIIIIIIIIIIIIIIIIIIIIHHIIIIIIHHIIIIIIIIIIIIIIIIIIIHIIIIIIHIHHIHIIIIIIIIIIIIIIIIIIIIIIIIHIIHIIIIIHIIIIHIIHIIIIHIIIIIIIIIIIIIIIIIIIIIIIIIIIIIIIIIIIIIIIIIIIIIIIIIIIIIIIIIIH=HDIIIIIIIIIIIIIIIIIIIIIIIIIIIIIIIIIIIIIIIIIHHIIIIIIIIIIIIIIIIIIIIIIIIIIIIIIIIIIIIIIIIIIIIIIIIIIIIIDDDDD
@HISEQ:969:HM2KJBCX2:2:1101:17873:27780 2:N:0:ACTATGCA
CGCATACGACCTCCCAACTATCCCTATTAATCATTACGTCGATCCTAAAAACCAACAAAATAGGGTCAAACGTCCTATTTCATTATTCCATGCTAATGTATTCAAGCGTGTGCCTGCTTTAAACACTCTAATTTTTTCAAAGTAACAGTCCTGATTCCCCATGACACCAAATTAATGACATCACAGTTCGTCAGAAGGTAGAAATCAATAATACCAGTGCATACCGGAGGCACGACCAATATATTGATCCCGAAATTCAACTACGAGCTTTTTAACTGCAACAACTTTAATATACGCTATTGGAGCTGGAATTACCGCGGCTGCTGGCACCAGACTTGCCCTCCAA
+
DDDDDIIIIHIIIIIIIIIIIIIIIIIIIIIIIIIIIIIHIHIIIHIIIIIIIIIIHIIIIGIIIIIIIIIIIIHIIIIIIIIIHIIGHFHIIIIIIHIIIHIIIIIIIIIIIIIIIIIIIIIIIIIIIIIIIIIIHHHHHIIIIHHHIIHIIIIIIHIIIIHHHIGIIIIIIIIIHHHIIIIIIIIIIIHIIIIIIIIHHIIIHIIIIIIIIIIIIIHIIIIIIIIIIIIIIIIHHIIIIIIHHIIIIIIIIIIIIIIIIHIIIIIIIIIIIIIIIIIIIIIIIIIIIIIIIIIIIIHGHIIIIIIIIIIIIIIIIIIIIIIIIIIIIIIIIIIIIIIIIDDDDD
@HISEQ:969:HM2KJBCX2:2:1101:20916:27874 2:N:0:ACTATGCA
CGCATACGACCTCCCAACTATCCCTATTAATCATTACGGTGATCCTAGAAACCAACAAAATAGAACCATGCCGTCCTATTTTATTATTCCATGCTAATCTATTCAAGCACAAGCCTGCTTTAAGCACTCTAATTTTTTCAAGGTAATAGCTCTGCTTCCCCAACGCACTAACTTAATAGCATGCTGGTTATTCAGAAGGTAGGAATTCATCAAGCCAGTGCGGACAGTGAAGCCCGACCAACCGACAAACTCCGAAATTCAACTACGAGCTTTTTAACTGCAACAACTTTAATATACGCTATTGGAGCTGGAATTACCGCGGCTGCTGGCACCAGACTTGCCCTCCAA
+
DCDDDIIIIIIIIIIIIIIIIIIIIIIIIIEHIFHHHIIIIIIIIIIIIIIIGIIIIIIIIIHIIIIIIIIIIIIHHHHIIIIGGHGHHIIFHHEHIGHIIHHHIIFHHIIIHHIIIIHHIHHIIHIIIHIIIIIHIHIHIIIGIHIIIIIHIIIIIIIHHHHIIHHGIIHIIHIIIHIIIIIIIIIIIHHGHGHHHIIIIIIIIIIIGIIIIIIIIIIIIIIIIHIIIHHHIIIIHIIIIGIIHHFHGIIHIIIIIIIIIIIHEIIHIIIIIIIIHIIIIIIHIHIIIIIIIHHCIIIIIIIIIIIIIIIIIIIIIHIIIIIIIIIIIIIIIIIHIIIIIIIDDDDA
@HISEQ:969:HM2KJBCX2:2:1101:3902:29374 2:N:0:ACTATGCA
CGCATACGACCTCCCAACTATCCCTATTAATCATTACTCATTTCCCCAAAAACCAACAAAATTCGAGATACGAGTCCTAAATTATTATTCCATGCTAATGTATTCATAACTTTCAGCCTGCTTTAAACACTCTAATTTTTTCAAAGTAAAGGTCCTGGATTGCGAACCCAACCCAGTAAAGGGCAGGAACGTTCTCCAGGAAGATGGTAAGCGCGCATCGGCACTCACACACGATACCGTGGCGGGCCAAGCGCACTATACCAGAAATCCAACTACGAGCTTTTTAACTGCAACAACTTTAATATACGCTATTGGAGCTGGAATTACCGCGGCTGCTGGCACCAGACTTGCCCTCCAA
+
DDBDDIIIHIIIHHHHIGIGHIHIIIIIIEGHIIIIIIIIIIGHHHIIIIHHHIIHIIIIIHIIHHIHIIHHIHIHIIH?EHIIHHIIIIHIIG?CHIGGG<GHHHHIIIIIIIIIIIIIIIIIIHIIHIIIIIIIHHHIIHHHIIIIIIIIGIIHIHHIIIIIIIIIIHHIIIIHIIIIIIIIIIIIIHIIIIIIIIHIIIIHIIIIIIIIIIHGHIIIIIIIIIIIIIIIIHHIIIIIIIIIIIIIIIIIIIIHHIIIIIIIIIIIHIIIIIIIHIIGIIIIHIIIIIIIIIIHIHHIHIIIHHIIIHIIIIIIIIIIIIIHIIIIIIIIIIIIIIIIIIIIIIIIIIIIIDDDDD
@HISEQ:969:HM2KJBCX2:2:1101:11907:28813 2:N:0:ACTATGCA
CGCATACGACCTCCCAACTATCCCTATTAATCATTACGGTGGTCCTAGAAACCAACAAAATAGAACCACAACGTCCTATTCTATTATTCCATGCTAATCTATTCAAGCAATAGCCCGCTTTAAACACTCTAATTTTTTCAAGGTAATGGTCCTGGCTCCCCAACACACCCAATAAAGGACATACTGGTTCACCAGAAGGAAGACCCGACAACAAGACAGTACTCGCCAAAGACGGACCGCCCGGCCAGGTCTAAAATTCAACTACGAGCTTTTTAACTGCAACAACTTTAATATACGCTATTGGAGCTGGAATTACCGCGGCTGCTGGCACCAGACTTGCCCTCCAA
+
DDDDDIIIIIIIIIIIIIIIIIIIIIIIIIIIHIIIIIIIIIIIIIIIIIIIIIIIIHHIIIHHIIIIIHIIIIHIIIIIIIIIIIIHIIIIIIIIIIIIGGIHHIHHIIIIIIIIIIIIIIHHIIIIIIIIIIHHIIIIIIIIIIIIHIIIIIIIHIIIIIIIIIIIIIIIIIIHIIIIIIIIIIIIIIIIIIIIIIIIIIIIIIIIIIIHIIIIIIIIIIIIIIIIIIIIIIIIIIIIIIIIIHIIIIIIIIIIIIIIIIIIIIIIIIIIIIIIIIIIIIIIIIIIIIIIIIIIIIIIIIIIIIIIIIIIIIIIIIIIIIIIIIIIIIIIIIIIIIIIIIDDDDD
@HISEQ:969:HM2KJBCX2:2:1101:5018:29148 2:N:0:ACTATGCA
CGCATACGACCTCCCAACTATCCCTATTAATCATTACGGTGATTCAGAAACCAACAAAACAGGACCACCGTCCTATTTTATTATTCCATGCTAATGTATTCAGACGTAAGCCTGCTTTGAACACTCTAATTTTTTCAAGGTAAAGGTCCTGGTTTCCCACCACGCTAAATTAATAACATGATGGTTCCCCAGAAGGTAGAAATTCCACACGCCAGTACAGACTATTGCCCGACCAACGGTAGAACCCCGAAATTCAACTACGAGCTTTTTAACTGCAACAACTTTAATATACGCTATTGGAGCTGGAATTACCGCGGCTGCTGGCACCAGACTTGCCCTCCAA
+
DDDDDIIIIIIIIIIIIIIIIIFHIIIIHFHHIIIIIIFHHIIHIEHGHHIIIHIII?FHHHEHHHIHIIEEDIHIIIIIIIHIIHIGHHHHHHHGHHHHIHGFHCHIIHIHHGFCFHIIIHHHFEIIHIIHHIGIIIIIHHHIHCHHHIHEHHHIIIIIIIHHIHIIHHIIHIIHHIIHIIIHIHIGIIHIIIIIIIIIIIIGIIHHGHHIIIIIIIIIIIIIIIHIII=IIIHIIHGDGFHHHIGHIIIIIIIIIHIIIIIIIIHIIIIIIIIIIIHIIIIHIIIIIIIIIIHIIIIIIHHIIIIIHHHIIIIIIIIIIIIIHIIIIIIIIIIIIIDDDDD
@HISEQ:969:HM2KJBCX2:2:1101:11149:29234 2:N:0:ACTATGCA
CGCATACGACCTCCCAACTATCCCTATTAATCATTACGGTGATCCTAGAAACCAACAAAATAGAACCATGCCGTCCTATTCTATTATTCCATGCTAATGTATTCGAGCAAAAATGCCTGCTTTAAACACTCTAATTTTTTCAAGGTAAAGGTCCTGGATCCGCAAGACACCCAATAAAGGACATCAAGTTTCTCCAGAAGGTGAGAAATCAACAGTGACAGTTCATACCCCTTAAGGCATGACCATCACGTCAATCCCGAAATTCAACTACGAGCTTTTTAACTGCAACAACTTTAATATACGCTATTGGAGCTGGAATTACCGCGGCTGCTGGCACCAGACTTGCCCTCCAA
+
DDDDDIIIIIHIIIIIIHIIIIIIIIIIIIIIIIIIIIIIIIIIIIIIHIIIIIIIIHIHHHHHIHIIIIHHIHDHHEGHIIIIGEHHIIHIIGIHHHHHIHGHHIIIIHIIHIIIIIHHHHHHIIHHHIIIIIIIIHIHIIIIHFHGEHHHIHHHHHHIIIIIHIIIGEIIIIIIIIIHHHHHHIIIIIIIHIIIIIIIIIIIIIHHHIIIIIIIIIIIIIIHIHIIGIIHIIIIHIIIIIHHIIHHHHEDHIHIIGHIHHIIHGDIHHIHHIGIIIIIIIIIIIIIHIIIIHIIIIIIIIIIIIIIIIIIIIIIIIIHIIIHIHIIIIIHIIIIHIIIIIIIIIIICDDDD
@HISEQ:969:HM2KJBCX2:2:1101:3214:30026 2:N:0:ACTATGCA
CGCATACGACCTCCCAACTATCCCTATTAATCATTACATCGATCCTAGAAACCAACAAAATAGAATCTGATGTCCTATTTCATTATTCCATGCTAATGTATTCAAGCGTAAGCTTGCTTTAAACACTCTAATTTTTTCAAGGTAACAGTCCTAATTCCCCATAACATCAAATAAATGACATTATGGTTCTTTAGAAGGTGAGAACCAATAAAACCAGTACATACCAAGGCATGACCGATCCCTTGATCCCGAAATTCAACTACGAGCTTTTTAACTGCAACAACTTTAATATACGCTATTGGAGCTGGAATTACCGCGGCTGCTGGCACCAGACTTGCCCTCCAA
+
DADDDIIIIIIIIHIIIIIHIIIIIIIIIIIIIIIIIIIIIHIIIIHHIIIIIIFHHGIIIIICHHIIIIHGHHIIHIIGGHHICHHEHFHIHHHIHIIIIHIHIHHHIHIIHIHIIIHIIHHIIHIHIIIHHIIIIIIGIIIIIIIIHHIIIIIIIIIIIHIHHHHIIIIIIIIIIIIIIIIIGIIHIIIIIIIII;IHHIIIIIIIIIIIIHIIIIIIIHIIIIIIIIIIIIIIIIIHIHHHIIIIIIHIIIIIIIIHHHIIIIIIIIIIIIIIIIIIIIIIIIIIIIIIIIIIIIIIIIIIIIIIIIIIIIIIIIIIIHIIIIIIIIIIIIIIIIIIDDDDD
@HISEQ:969:HM2KJBCX2:2:1101:3425:31167 2:N:0:ACTATGCA
CGCATACGACCTCCCAACTATCCCTATTAATCATTACGGTGATCCTAGAAACCAACAAAATAGAACCATGCCGTCCTATTTTATTATTCCATGCTAATCTATTCAAGCACTAGCTTGCTTTAAGCACTCTAATTTTTTCAAGGTAATAGCTCTGCTTCCCCAACGCACCAAATTAATGACATGAAGGTTATTCAGAAGGTAAGAATCCATCAAATCAGTACGAACAGTGAAGCCCGACCGATAGACAGATTCCGAAATTCAACTACGAGCTTTTTAACTGCAACAACTTTAATATACGCTATTGGAGCTGGAATTACCGCGGCTGCTGGCACCAGACTTGCCCTCCAA
+
DDDDDIIIIIIIIHIIIIIIIIIIIIIIHIIIIIIIHIHIIIIIIIIIIIIIIGFHIEHIIIIEHIIIIIIIIIIIIIIIIIIIIIIIIIIHHIIIIIIIGIIIIIIIIIIIIIIIIIIIIIIIIIIIIIIHIIIIIIIIIIIHIIIIIIIIIIIIIIIIHHIIIIIIIIIIIIIIIIIIIIIIIIIIIHIIIIIIIIIHIHIIIIIIIIIIIIHIIIIIIIIIIIIIIIIIIIIIIIIIIIIIHHGIIIIIIIIIIIIIIIIIIIIIIIIIIIIIIIIIIIIIIIIIIIIIIIIIIIIIIIIIIIIIIIIIIIIIIIIIIIIIIIIIIIIIIIIIIIIIIIIDDDDD
@HISEQ:969:HM2KJBCX2:2:1101:11991:31243 2:N:0:ACTATGCA
CGCATACGACCTCCCAACTATCCCTATTAATCATTACGTCGATCCTAGAAACCAACAAAATAGAATCAAACGTCCTATTTCATTATTCCATGCTAATGTATTCAAGCGTAAGCCTGCTTTAAACACTCTAATTTTTTCAAAGTAACAGTCCTGATTCCCCACGACACCAAATTAATGACATCGCGGTTCTTCAGAAGGTAGGAACCGATAATGCCAGTGCGTACCGAGGCACGACCAACAATTCGATCCCGAAATTCAACTACGAGCTTTTTAACTGCAACAACTTTAATATACGCTATTGGAGCTGGAATTACCGCGGCTGCTGGCACCAGACTTGCCCTCCAA
+
DDDDDIEHIIIIIIIIIIIIIIIIIIIIIIIIIIIIIHHHIHHIIIIIIIHIIIIIHIIIIIIEHIIIIIHIFFIHIGHIIIIIIHIHHIIIIIIIIHIIIIIIIHFIIHIIHIIHIHIIIHHIIIHIIIIIIIHHHHIHHHIHIIIIIHIIIHHIIIIDIHEHHEIIIHHHHIIIIIHIHIIHEHIIIHIIHHIIIIIIIIIIIHIIIIIIIIIIIHIIHIIGIIIIHIHIIIIIIIIIHHHHGHIHIHHIIIHHECIIIHIIHIIIIGHFIIIIIIIIIIIIIIIIIIHHHDHHHHHIHIIIHIIIIIIIIIIIIIIIIIIIHHHIIIIIHIIIIIIIDDDDD
@HISEQ:969:HM2KJBCX2:2:1101:18794:31149 2:N:0:ACTATGCA
CGCATACGACCTCCCAACTATCCCTATTAATCATTACGGTGATCCTAGAAACCAACGAAATAGAATCAGTCCGTCCTATTTCATTATTCCATGCTAATGTATTCAGACGATAGTCTGCTTTAAACACTCTAATTTTTTCAAAGTAACAGTCCTGATTTCCCATCACACCAAATAAATGGCATGAAAGTTCCTCAGAAGGTAGAGATCCATCTCACCAGTGCAGACAATTAAGCCTGACCAATGGGTAGACCCCGAGGTTCAACTACGAGCTTTTTAACTGCAACAACTTTAATATACGCTATTGGAGCTGGAATTACCGCGGCTGCTGGCACCAGACTTGCCCTCCAA
+
DDDDDIIIIIIIIIIIIIIIIIIIIIIIIIIIIIIIIIIIIIIIIIIIIIIIIIIIIIIIIIIIIIIIIIIHIIIIIIIIIIIIIIIIIIIIIIIHIHHHIHHIIIIIIIIIIIIIIIIIIIIIIIIIIHIIIIIIIIIIIIIIIIIIIIIIIIIIIIIHIIHHIIIIIIIIIIIIIHIIIIIIIIIIHIIIHIIIIIIIIIIIIIIIIIIHIIIIIIIIIIIIIIIIIIIIIGIIIIIIIIIIIHEIIIIIIIHIIIIIIIIIIIIIIIIIIIIIIIIIIIIIIIIIIIIIIIIIIIIIIIIIIIHIIIIIIIIIHIIIIIIIIIIIIIIIIIIIIIIIIIIDDDDD
@HISEQ:969:HM2KJBCX2:2:1101:3933:31964 2:N:0:ACTATGCA
CGCATACGACCTCCCAACTATCCCTATTAATCATTACGGTGATCCTAGAAACCAACAAAATAGAATCATGCCGTCCTATTTTATTATTCCATGCTAATGTATTCAAGCAAAATGCCTGCTTTAAACACTCTAATTTTTTCAAAGTAAAGGTCCTGGTTCCCCGCGACACCCAATTAAGGGCATCGTGGTTCTCCAGAAGGTGAGAAATTGACTACACCAGTTCATACCCCTTAAGGCACGACCGATGTGTCAATCCCGAAATTCAACTACGAGCTTTTTAACTGCAACAACTTTAATATACGCTATTGGAGCTGGAATTACCGCGGCTGCTGGCACCAGACTTGCCCTCCAA
+
DDDDDIIHIIIIIIIIIIIIIIIIIIIIIIIIIIIIIIIIIIIIIIIIIIIIHIIIIIIIIIIIIIIIIIIIHIIIIIIIIIIIIIIIIIIIIIHGHHIIHDIIIIIIIIIIIHIIIIIIIIIIIIIIIIIIIIHIIIIIHIIIIIIIIHIIIHIIIIIIIIIIIIIIIIIIIIIIIIIIIIIIIIIIIIIIIIIIIIIIIIIIIIIHIIIIIIIIIIIIIIIIHIIIIIIIIIIHIIIIIIIIIIIIIIHIIIIIIIIIIIIIHIIIIIIIIIIIIIIIIIIIIIIIIIIIIIIIIIIIIIIIIIIIIIIIIIIIIIIIIIIIIIIIIIIIIIIIIIIIIIIIIIIDDDDD
@HISEQ:969:HM2KJBCX2:2:1101:15541:31455 2:N:0:ACTATGCA
CGCATACGACCTCCCAACTATCCCTATTAATCATTACGTCAATCCTAGAAACCAACAAAATAGGATCGAACGTCCTATTTCATTATTCCATGCTAATGTATTCAAGCGTTAGCCTGCTTTAAACACTCTAATTTTTTCAAAGTAACAGTCCTGTTTCCCTGCAACACCAAATTAATGACATTACAGTTCTTCAGAAAGGAGGAATCAGCGAAGCCAGTGCATACCAGTGGCACGACCAACCTGCTGACCCCGAAATTCAACTACGAGCTTTTTAACTGCAACAACTTTAATATACGCTATTGGAGCTGGAATTACCGCGGCTGCTGGCACCAGACTTGCCCTCCAA
+
BDDDDHHFHIHHHHHHHHIIIGIIIIHIHIIIIIHHHHIIHIIIIIIIHFHCHIIGEHHHIHFEHHHGGHHDH?CEHGHFIGGHHHIHHEHHIIHIHHHIHGEFHHHHHIHH@HEHIHGHIHHIIHHHIHHIIGIGHHHHHIHIHHGHIEHHHGHIHGIHHHEHHG<EHHEHIIIIIIIIHIIIIHIIIHEIIIIIIIIIIIIIIIIIIIHHFIHEHEGHIHHEIIHHHHEHHHHHHHCHFHHG@HHDHHCIHHIIIIIIIIIIHEIHHHHHEGGHFHHGIIHHHIIIIHIIIIIIIIIHHIIIIHHIIIHCIIGHDHIIIIIIIHHHFHHEGHGIIIHHHD@DBD
@HISEQ:969:HM2KJBCX2:2:1101:9140:31892 2:N:0:ACTATGCA
CGCATACGACCTCCCAACTATCCCTATTAATCATTACGGTGATCCTAGAAACCAACAAAATAGAACCATGCCGTCCTATTCTATTATTCCATGCTAATGTATTCGAGCAAAAATGCCTGCTTTAAACACTCTAATTTTTTCAAGGTAAAGGTCCTGGATCCGCAAGACACCCAATAAAGGACATCAAGTTTCTCCAGAAGGTGAGAAATCAACAGTAACAGTTCATACCCCTTAAGGCATGACCATCACGTCAATCCCGAAATTCAACTACGAGCTTTTTAACTGCAACAACTTTAATATACGCTATTGGAGCTGGAATTACCGCGGCTGCTGGCACCAGACTTGCCCTCCAA
+
DDDDDIHIIIIHIIIIIHIIIIIHIIIIIIIIIHIIIIIIIIIIIIIIIIIIIIIIIGHHHIHFHIIIHIIIHHHHIHHHIIHIIIIHIGIIIIHIIIIIIFGHHIHHIHIIHIIIIIIIHIIIIIHIIIHHHFHFHIIIIIIIHIIIIIIHHIHIIIIIIHHIIIIIIHHHHHIIIGIIIIIIIIIIIIHIHHGIIIIIIIIIIIHHHIIIHIGIIIIIIIIIHIIIIHIIIIIHHEIIIHIIIIIIIIIHIIIIIGIIIIHIIIIIIIIIIIIIIIIIIIIIIIIIIIIIIIIIIIIIIIIIIIIIIIIIIIIIIIIIIIIIIIIIIIIIIIIIIIIIIIIIIIIIDDDDD
@HISEQ:969:HM2KJBCX2:2:1101:14954:31672 2:N:0:ACTATGCA
CGCATACGACCTCCCAACTATCCCTATTAATCATTACGTCAATCCTAGAAACCAACAAAATAGGATCGAACGTCCTATTTCATTATTCCATGCTAATGTATTCAAGCGTTAGCCTGCTTTAAACACTCTAATTTTTTCAAAGTAACAGTCCTGTTTCCCTGCAACACCAAATTAATGACATTACAGTTCTTCAGAAAGGAGGAATCAGCGAAGCCAGTGCATACCAGTGGCACGACCAACCTGCTGACCCCGAAATTCAACTACGAGCTTTTTAACTGCAACAACTTTAATATACGCTATTGGAGCTGGAATTACCGCGGCTGCTGGCACCAGACTTGCCCTCCAA
+
DDDDDIIHIIIIIIIIIIIIIIIIIIIIIIIIIIIIIHIIIIIIIIIIIIIIIHIIIIIIIIHHIIIHIIIHHIIIIIIHIIIIHIHIIIIHGIIIIIIIIHHHIIHIIIIIHIIIIIIIIIIIIIIIIIIIIIIIIIIIIIIIIIIIIIIIIIIIIIIIIIIIIIIIIIIIIIIIIIIIIIIIIIIIIIIIIIIHIIIIIIIIIIIIIIIIIIIIIIIIIIIIIIIIIIIIIIIIIIIIIIIHHIIIIIIIIIIIIIIIIIIIIIIIIIIIIIIIIIIIIIIIIIIIIIIIIIIIIIIIIIIIIIIIIIIIIIIIIIIIIIIIIIIIIIIIIIIIIIIIIDDDDD
@HISEQ:969:HM2KJBCX2:2:1101:15585:30977 2:N:0:ACTATGCA
CGCATACGACCTCCCAACTATCCCTATTAATCATTACGTCAATCCTAGAAACCAACAAAATAGGATCAACGTCCTATTTCATTATTCCATGCTAATGTATTCAAGCGCGAGCCTGCTTTAAACACTCTAATTTTTTCAAAGTAACAGTCCTGATTCCCCACCACACCAAATTAATGACATGATGGTTCGTCAGAAGGTAGGAATCAGTAACACCAGTACGTACCGAAGGCACGACCAGCGTACTAATCCCGAAATTCAACTACGAGCTTTTTAACTGCAACAACTTTAATATACGCTATTGGAGCTGGAATTACCGCGGCTGCTGGCACCAGACTTGCCCTCCAA
+
D@DDDIIIIIHIIIIIIIHIIIIIIIIIIIIIIIIIHHIIIHHIIIIIIIIIIGIIIHIIHIHIIIIIIIIIHIIIHIIIIIIIIIIIHIIIIHHIHHIIIIIIIHIIIIIIIIIIIIIIIIHHIHHIIIIIIHHIIIIIIIHHIIIIIIIHIIHIHHHHHGFHHIIHIIIIIHIGFHIIIIIEIIIIIIGIIHHGIIIIIIIIIIIIIIIIIHIIIIIIIIHIHHIIIIHIIIIIIIIIIIIHIIIIIHGIIIIIHFHIIIIIHIHIIIHIIIIIIHEHIIHHEIHIIHHIHHGIIIIIIIHHEHIHEIHIIIIIHIIIIIIIIHHHIIHHIIHHIIIIDBDAA
@HISEQ:969:HM2KJBCX2:2:1101:7151:31075 2:N:0:ACTATGCA
CGCATACGACCTCCCAACTATCCCTATTAATCATTACGGTGATCCTAGAAACCAACGAAATAGAACCAAGCCGTCCTATTTCATTATTCCATGCTAATATATTCAGACGTTAGCCTGCTTTAAACACTCTAATTTTTTCAAAGTAATAGTCCTGATTTCCAATCACACCAAATAAATGGCATGAAAGTTCCTCAGAAGGTAGAGATTTATCTCACCAGTACAGACAATTAAGCCTGACCAATGGGTAAACCCCGAAGTTCAACTACGAGCTTTTTAACTGCAACAACTTTAATATACGCTATTGGAGCTGGAATTACCGCGGCTGCTGGCACCAGACTTGCCCTCCAA
+
DCDDDIIIIIIIHIHHIIIIIIIIIIIIIIIIIIIIIIIIIIIIIIIIIIIIEHHIIIIIIIIIIIIIIIIHIIIIIHHIIIIIIIIIIHIIIIIIIHIIIIHHIIIIIIIIIHHIIIIIIIIIFIHIIIIIIHIIIIIIIIIIIIIIIIIIIIIIIIIIIIIIIIIIIIIIIIIIIIIIIIIIIIIIHHHIIIIIIHIIIIIIIIIIIIIIIIIIIIIIIIIIIHIIIIIIIIIIIHIIIIIIHHGIHIIIIIIIIIIIIIIIIIIIIIIIIIIIIIIIIIIIIIIIHIIIIIIIIIIIIIIIIIIIIIIIIIIIIIIHIIIIIIIIIIIIIIIIIIIIHIIDDDDD
@HISEQ:969:HM2KJBCX2:2:1101:8505:31700 2:N:0:ACTATGCA
CGCATACGACCTCCCAACTATCCCTATTAATCATTACGTTGTACCTAGAAACCAACAAAATAGGTTCGAACGTCCTATTTCATTATTCCATGCTAATGTATTCAAGCGTTAGCCTGCTTTAAACACTCTAATTTTTTCAAAGTAACAGTCCTGATTCCCCACAACACCAAATTAATGACATCATGGTTCATCAGAAGGGAGAAATCAACGAAGCCAGTGCGTACCGGAGGCACGACCGACGTACTGATCCCGAAATTCAACTACGAGCTTTTTAACTGCAACAACTTTAATATACGCTATTGGAGCTGGAATTACCGCGGCTGCTGGCACCAGACTTGCCCTCCAA
+
000<<0<D1CE@GHHIIIIIIIIIIIIIIIIIIIIIIGI1111<DHHIIIIIIIIIIIIIIIHIHHHHIIHIHIIIIIHIIGHGHHHIFHIIIHIIIIIIIIIIIHIHIH$IIIIIIIIIIIIIHIHIIIIIIIIIIHIIIIIIIIIIIHHIG1%HHHH1$IIIIIIIIIIIIIIIHEIHH/D</IHGD#IIIIHD/IHGFCIIIHF0HF<&4IIHGD/C$IHGH-%5IIIIIIIHC/HE:D</FHC-IIIIIIIIIIIIIIIIHHIIIIIIIIIIIIIIIIIIIIIIIIIIIIIIIIIIIIIIIIIIIIIIIIIIIIIIIIIIIIIIIIIIIIIIIIIIIDDDDD
@HISEQ:969:HM2KJBCX2:2:1101:1270:32379 2:N:0:ACTATGCA
CGCATACGACCTCCCAACTATCCCTATTAATCATTACATCGATCCTAGAAACCAACAAAATAGAATCGGATGTCCTATTTCATTATTCCATGCTAATGTATTCAAGCGTGAGCCTGCTTTAAACACTCTAATTTTTTCGAGGTAACAGTCCTAATTCCCCGTGACACCAAATTAATGGCATTACGGTTCTTTAGAAGGTGAAAAATCAATAATATCAGTACATACCAACGGCATGACCGATACATTGATCCCGAAATTCAACTACGAGCTTTTTAACTGCAACAACTTTAATATACGCTATTGGAGCTGGAATTACCGCGGCTGCTGGCACCAGACTTGCCCTCCAA
+
DDDDDIIIIIIHIIIIIIIIIIIIIIIIIIIHIIIIIIIIIIIIIIIIIIIHIIIIIIIHIIHHIHIHIIHHIHIIIIIIIIIIFIHIIIIHHHIIIIIIIIIIHIHIHIIHIIIIHIIIIIIIHIHHIHIIIIIIIIHGHIIHHIFHHIIIIIIIHHIIHIIIIIIHIIIIIIIIIIIIIIIIIIIIIIIIIIIIGIIIIHHIIIHIIIIIIIHHIIIHIIIIIIIIIIIIIIIIIIIIIIHIDHIIIIIIIIIIIIIIIIIIIIIIIIIIIIHGIIIIIIIIIIIIIIIIIIIIIIIIIHIIIIIIIIIIIIIIIIIIIIIIIIIIIIIIIIIIIIIIIIDADDD
@HISEQ:969:HM2KJBCX2:2:1101:7787:32380 2:N:0:ACTATGCA
CGCATACGACCTCCCAACTATCCCTATTAATCATTACGGTGATCCTAGAAACCAACAAAATAGAACCATGCCGTCCTATTTTATTATTCCATGCTAATCTATTCAAGCACAAGCCTGCTTTAAGCACTCTAATTTTTTCAAGGTAATAGCTCTGCTTCCCCAACGCACTAACTTAATAGCATGCTGGTTATTCAGAAGGTAGGAATTCATCAGGCCAGTGCGGACAGTGAAGCCCGACCAACCGACAAACTCCGAAATTCAACTACGAGCTTTTTAACTGCAACAACTTTAATATACGCTATTGGAGCTGGAATTACCGCGGCTGCTGGCACCAGACTTGCCCTCCAA
+
DDDDDHIIIIIIIIIIIIIIIIIIIIIIIHIIIIIIIIIIIIIIIIIIIIIIIIIIIIIIIIIGIIIIIIIGIIIIIIIHIIIIIHIIHHIIIGIGEFIIIIIIIIIIIIIIIHIIHHHIIIIIIIGIIIIIIIHIIIIIIIIIIHIIIIIIIIIHIIIIIIIIIIHHHHIIIIIIIIIIIIIIIHHHEHHHIGIHIIIIIIIIIIIIHIIIIIIHIIIIIIIIIIIIIIIIIIIIIIIIIIIIIHGIHIIHIIIIIIIIIIIIIIIIIIIIIIIIIIIIIIIIIIIIIIIIIIIHIIIIIIIIIIIIIIIIIIIIIIIIIIIIIHIIIIIIIIIIIIIIIIIDDDDD
@HISEQ:969:HM2KJBCX2:2:1101:3476:33188 2:N:0:ACTATGCA
CGCATACGACCTCCCAACTATCCCTATTAATCATTACGGTGATCCTAGAAACCAACAAAATAGAACCATGCCGTCCTATTCTATTATTCCATGCTAATGTATTCGAGCAAAAATGCCTGCTTTAAACACTCTAATTTTTTCAAGGTAAAGGTCCTGGATCCGCAAGACACCCAATAAAGGACATCAAGTTTCTCCAGAAGGTGAGAAATCAACAGTAACAGTTCATACCCCTTAAGGCATGACCGTCACGTCAATCCCGAAATTCAACTACGAGCTTTTTAACTGCAACAACTTTAATATACGCTATTGGAGCTGGAATTACCGCGGCTGCTGGCACCAGACTTGCCCTCCAA
+
DDDDDIIIGHIIIIIIIIIIIHIIIIIIIIIIHIIIIHHHIHIIIIIIIIIIIIIIIGIIIIHIIIIIIIIIIIIIIHIIIIIIIIIIIIIIIIIIIIIIIHHHIIIIIIIIIIIIHIIIIIIIIHIIIIIIHHHHHIIHIIIIIIIIIIIIIIIHIIIIIIIIIIIIIIIIIIHIHIIIIIIIIIIIIHHHHIIIIIIIIIIIHIIHHIIIIIIIIIIIIHHIIIIIIIHIIIIIHIIIIIIIIIIIIHEFIHEIIIIIIIIIIIIHHHIIIIIHIIIIIIIIIIIIIIIIIIIIIIIHHIIIIIIIIIIIIIIIIIIIIIIIIIIIIIIIIIIIIIIIIIIIIIIIDDDDD
@HISEQ:969:HM2KJBCX2:2:1101:1851:33646 2:N:0:ACTATGCA
CGCATACGACCTCCCAACTATCCCTATTAATCATTACTTCAGTCCTAGAAACCAACAAAATAGAACCAAAGTCCTATTCCATTATTCCATGCTAATATATTCAAGCAAACATGCCTGCTTTAAACACTCTAATTTTTTCAAAGTAAAAGTCTTGGATCCCTAGCGCACTCAATTAAGAGCACACTAGTTCCCCAAAAGGAAAAGCCCAAAGTTGCAGTACAAACCTTACGGTTGACGGCAACTATAAGCCCAAAATTCAACTACGAGCTTTTTAACTGCAACAACTTCAATATACGCTATTGGAGCTGGAATTACCGCGGCTGCTGGCACCAGACTTGCCCTCCAA
+
DDCDDIGHHIIIHIIIIIHHHHHHIIIIGHICHHHIIIIHHHIHGIHIIHGFHHIIIIHHHCHHIIHHEHHH?HHIIHEHHIIGIIC?<FFEHHHIHGGHGFHHHHHHHIHEHHHHIGHIIIIHHHHIHIHHIIHHHFIHHHGHIHHIHHEHIHHFHIIGIIIDIHIIIHHHIIIHGIIIIIIHGGIHHHIHIHHIIIIHIIIHG@GHHHEGHHHIIIHDHHHHHHHIIIIIIIIGIHFHHFHHHIHHHIIIHHIFIHHHHIIIIIIHHIIHFFIHHHIIIIIHFECCHIIHIHHHHHIHHHIIHIGIIIIIIIIIHIIIIIGHHIIIIIIIIHHIIIIIIDDDDD
@HISEQ:969:HM2KJBCX2:2:1101:13974:33774 2:N:0:ACTATGCA
CGCATACGACCTCCCAACTATCCCTATTAATCATTACGTCAATCCTAGAAACCAACAAAATAGGATCGAACGTCCTATTTCATTATTCCATGCTAATGTATTCAAGCGTTAGCTTGCTTTAAACACTCTAATTTTTTCAAAGTAACAGTCCAGATTCCTCGCAACACCAAATTAATGGCATTACGGCTCATCAGGAAGGAGGAATCAGTGAGACCAGTACATACCAGTGGCATGACCAACCTACTAACCCCGAAATTCAACTACGAGCTTTTTAACTGCAACAACTTTAATATACGCTATTGGAGCTGGAATTACCGCGGCTGCTGGCACCAGACTTGCCCTCCAA
+
DDDDDIIIIIIIIIIIIIHIIIIIIIIIIIIIIIIIIHHHIIIIIIIIIIIIIGHIIIIIIIHIIHI=EGEHHHIIHIIIIIIHIIIIIIIHIIHIIIIHIIHIIIIIGHIIIIIIIIHHIHIIIIIIIIIIIIIIIIIIIIIIIIHIHIIIIIIIIIIIIIIIIIIHIIIIIIHHHIIIIIIIIIIIIHIIIIIIIIIIIIIIIIIIIIIIIHHIIIIIIIIIIIIIIIIIIIIHHIHIIHHHHHEHIIHIIIIHIHIIIIHIIIIIIIIIIIIIIIIIIIIIIIIIHIIIIIIIIIIIIIIIIIIIIIIIIIHIIIIHIIIIIIIIIIIIIIIIHIIIGDDDDD
@HISEQ:969:HM2KJBCX2:2:1101:13683:34483 2:N:0:ACTATGCA
CGCATACGACCTCCCAACTATCCCTATTAATCATTACGTCAACCCTAGAAACCAACAAAATAGGATCGATCGTCCTATTTCATTATTCCATGCTAATGTATTCAAGCGTTAGCCTGCTTTAAACACTCTAATTTTTTCAAAGTAACAGTCCTGTTTCCCCGCAACACCAACTTAATGGCATTACGGTTCTACAAGAGGGAGGAATCAGCGAGACCAGTGCATACCAGTGGCACGACCAACCTGCTGACCCCGAAATTCAACTACGAGCTTTTTAACTGCAACAACTTTAATATACGCTATTGGAGCTGGAATTACCGCGGCTGCTGGCACCAGACTTGCCCTCCAA
+
DDDDDIIIIIIIHIIIIIIIIIIIIIIIIIIIIIIIIIIIIIIIIIIIIIIIIHIIIIFIIHHIIIIICHIIIIIIIIIIIIIIHIIIIIIIHIIIIIIIIHIIIIIIIIIHHIIIIIIIIIIIIIIIIIHIIIIIHIHIIIIIIIIIIIIIIHIIIIIIIIIIIIHHHHIIIIIIIHIIIIIIIIIIIIIIIIIIIIIIIIIIIIIIIIIIIIIIIIIIIIIIIIIIIIIIIIIIIIIIIIHIHIIIIIIIIIIIIHIIIIIIIHIIIIIIIIIIIIIHIIIIIIIIIIIIIHIIIIIIIIIIIIIIIIIIIIIHIIIIIIIIIIIIIIIIIHIIIIIIIDDDDD
@HISEQ:969:HM2KJBCX2:2:1101:13181:34508 2:N:0:ACTATGCA
CGCATACGACCTCCCAACTATCCCTATTAATCATTACGTCAATCCTAGAAACCAACAAAATAGGATCGAACGTCCTATTTCATTACTCCATGCTAATGTATTCAAGCGTTAGCCTGCTTTAAACACTCTAATTTTTTCAAAGTAACAGTCCTGTTTCCCTGCAACACCAAATTAATGACATTACAGTTCTTCAGAAAGGAGGAATCAGCGAAGCCAGTACATACCAGTGGCACGACCAACCTGCTGACCCCGAAATTCAACTACGAGCTTTTTAACTGCAACAACTTTAATATACGCTATTGGAGCTGGAATTACCGCGGCTGCTGGCACCAGACTTGCCCTCCAA
+
DDDDDIGHIIIIHIIIIIIIIIHIIIIHHIIIIIIIIIIIIIIIIHIIIIIIHIIIIIGHHHIHIHIIIIHIIHIIIIIIIIIIGIIIIIIIIIIIIIIIHIHIIIIIIIIIIIIIIIIIIIIIIHIIIIHIIIIIIIIIIIIIIIIIIHHGHHIIIIIIIIIIIIIIIIHHIIIIGIIIIIHHIIIIIHIIIIIIHGIHHHIIHHIIIIHIIIIIIIIIIIHIHIIIHHIIHIIIIIIIHHHHFIHIIIIIIHIIGHIIIIIIIIIIIIIIIIIIIIIIIHIHHIIIIIIIIIIIIIIIIIIIIIIIIIIIIIIIIIIIIIIIIIIIIIIIIIIIIIIIIDDDDD
@HISEQ:969:HM2KJBCX2:2:1101:19476:35164 2:N:0:ACTATGCA
CGCATACGACCTCCCAACTATCCCTATTAATCATTACGGTGATCCTAGAAACCAACAAAATAGAATCATGCCGTCCTATTTCATTATTCCATGCTAATCTATTCAAGCATAAAGCCTGCTTTAAACACTCTAATTTTTTCAAAGTAACAGTCCTAGCTTCCTATTACACCTAATGAAAGGCATAATAGTTCACTAGAAGGTGGAGATTGACAGCTACCAGTACATGTCCGAAAACACGACCGATATGCCAATCCCGAAATTCAACTACGAGCTTTTTAACTGCAACAACTTTAATATACGCTATTGGAGCTGGAATTACCGCGGCTGCTGGCACCAGACTTGCCCTCCAA
+
DDDDDIIIIIIIIIIIIIIIIIIIIIIIIIIIIIIIIIIIIIIIIIIIIIHIIIIIIIIIIIIIIIHIIIIHIIIGIIIIIIIIIIIIIIHIHIIIIIIIIIHHHIIIIIIIIHIIIIIIIIHIIIIHIIIIIIIIIIIIIIIIIIIIIIIIIIIIIIIIIIIIIIIIIIIIIIIIIIIIIIIIIIIIIIIIIIIIIIIIIIIIIIIHIIIIIIIIIIIIIIIIIIIIIIIIIHIIHIIIIIIIIIIIIIIIIIIIIIIIIIIIIIIIIIIIIIIIIIIIIIIIIIIIIIGIIIIIIIIIIIIIIIIIIIIIIIIIIIIIIIIIIIIIIIIIIIIIIIIIIIIIIDDDDD
@HISEQ:969:HM2KJBCX2:2:1101:18051:35250 2:N:0:ACTATGCA
CGCATACGACCTCCCAACTATCCCTATTAATCATTACGGTGATCCTAGAAACCAACAAAATAGAACCATGCCGTCCTATTCTATTATTCCATGCTAATGTATTCGAGCAAAAATGCCTGCTTTAAACACTCTAATTTTTTCAAGGTAAAGGTCCTGGATCCGCAAGACACCCAATAAAGGACATCAAGTTTCTCCAGAAGGTGAGAAATCAACAGTAACAGTTCATACCCCTTAAGGCATGACCATCACGTCAATCCCGAAATTCAACTACGAGCTTTTTAACTGCAACAACTTTAATATACGCTATTGGAGCTGGAATTACCGCGGCTGCTGGCACCAGACTTGCCCTCCAA
+
DDDDDIIIIIIIIIIIIIIIIIIIIIIIIIIIIIIHIIIIIIIIIIIIIIIIIIIIIIHHIIIIIIIIIIIIIIIHIHIIHIIIIIIIIIIIIIIIIIIHHGHIIIIIIIIIIIIIHIIIIIIIIIIIIIIHHHIIIIIIIIIIIIIIIIIIIIHIIHHIIIIIIIIIIIIIIIIIIIIIIIIIIIIIHHHIIIIIIIIIIIIIIIIIIIIIIIIIIIIIIIIIIIHIIIIIIIIIIIIIIIIIIIIIIIHGIIHIIIIIIIIIIIIIIIIIIIIIIIIIIIIIIIIIIIIIHHHHIIIIIIIIIIIIIIIIIIIIIIIIIIIIIIIIIIIIIIIIIIIIIIIIIIIIDDDDD
@HISEQ:969:HM2KJBCX2:2:1101:8998:36032 2:N:0:ACTATGCA
CGCATACGACCTCCCAACTATCCCTATTAATCATTACGGTGGTCCTTGAACCAACAAAATAGAACCACAACGTCCTATTCTATTATTCCATGCTAATCTATTCAAGCAAAAGCCTGCTTTAAACACTCTAATTTTTTCAAGGTAATGGTCCTGGCTCCCCGGCACACCCAATTAAGAACATACCGATTCACCAGAAAGATAGACCCGACGACAGAACAGTACTCGCCAGAGACGGACCGTCCGGCCAGGCCTAAAAGTCAACTACGAGCTTTTTAACTGCAACAACTTTAATATACGCTATTGGAGCTGGAATTACCGCGGCTGCTGGCACCAGACTTGCCCTCCAA
+
DDDDDIIIIHIIIIIIIIIIIIIIIIIIIIIIIIIIIIIIIIIIIIIIIIIIIIIIIIHIIIIIIIIIHIIIGIIIHIIIIIIIIIIIIIIIHIIIIIIIIGIIIIIIIIIHHIIIIHIIIIIIIIIIIIIIIIIIIIIIIIIIIIIIIIIIIHIIIIIIIHIIIIIIIIIHHIIIIIIIIIIIIIIIIIIIIIIIIIIIIIHIIIIIIIIHIIIIIIIIIIIIIIIIIIIIIIIIIIIIIIIIIHIIIIHIIIIIIHIIIIIIIIIIIIIIIIIIIIIIIIIIIIIIIIIIIIHIIIIIIIIIIIIIIIIIIIIIIIIIIIIIIIIIIIIIIIIIIIIIIIDDDDD
@HISEQ:969:HM2KJBCX2:2:1101:10881:36064 2:N:0:ACTATGCA
CGCATACGACCTCCCAACTATCCCTATTAATCATTACGGTGATCCTAGAAACCAACAAAATAGAACCATGCCGTCCTATTCTATTATTCCATGCTAATGTATTCGAGCAAAAATGCCTGCTTTAAACACTCTAATTTTTTCAAGGTAAAGGTCCTGGATCCGCAAGACACCCAATAAAGGACATCAAGTTTCTCCAGAAGGTGAGAAATCAACTGTAACAGTTCATACCCCTTAAGGCATGACCATCACGTCAATCCCGAAATTCAACTACGAGCTTTTTAACTGCAACAACTTTAATATACGCTATTGGAGCTGGAATTACCGCGGCTGCTGGCACCAGACTTGCCCTCCAA
+
DADDDIIIIIIIIIIIIIIIIIIIIIIIIIIHIIIIIIIIIIIIIIIIIIIHIHIHHIHIHHEHHIIIIHIIIIIIIGGHIIIHIIHIIIHIHHHIIIIIIGHHHIHHIIIIIIIIIIIIHHHHHIIIIGIIIHIHHIIIIIIIIIIIIIIIIIHHIHHHHHIIIIIIHHHHHHHHIHHIIIHHHIIIHHIIHIIIIIIIIIIIIIHIGIIIIHIIIIIHHHHHHIIIIHIIIIIIIIIIIIIHIIIHIHHFIHIIIIIIIIIIIIIIIHIHHIIIIIIIIIIIHIIIHIIIIIIIIIIIHIIIIIIIIIIIIIIIIIIIIIIIIIIIIIIIIIIIIIIIIIIIIIIIDDDDD
@HISEQ:969:HM2KJBCX2:2:1101:5583:35487 2:N:0:ACTATGCA
CGCATACGACCTCCCAACTATCCCTATTAATCATTACGTCGATCCTAGAAACCAACAAAATAGAATCAAACGTCCTATTTCATTATTCCATGCTAATGTATTCAAGCGCGAGCCTGCTTTAAACACTCTAATTTTTTCAAAGTAACAGTCCTGATTTCCCACGACACCAAATTAATGACATCGTGGTTCGTCAGAAGGTAGGAATCAATTTGACCAGTACGTACCGAGGCACGACCGATCAACTGATCCCGAAATTCAACTACGAGCTTTTTAACTGCAACAACTTTAATATACGCTATTGGAGCTGGAATTACCGCGGCTGCTGGCACCAGACTTGCCCTCCAA
+
DD@DDIEHIIIIIHIHECHIIIIIHHHIIHIHHIIII@FHDHEHEHEEHHIIIHEHCHHIIIIHHIIIEHIICEEHHF1FEFHHHGHIIHIIIIHIIIHIIGHHHIGIIIHIIHHFHIIGIHHIHHIIHHHHGEIIIIHHHHIHIIIIHIHHHIIIIIIHIIIIIIHIIIIIIHIHHHHIIIIIIHIIIIIIIIIIHIIIIIIIIIIHHIIIHIIIIIIIIHIIIHHIIIIHIHIIIGIIIHHGIIIIIIHHCIGIIHIIIIIIIIIIIIIIIIIIIIIIIIIHHHHIHHHHIIIIHIHHIIIHIHIIIIIIIIIIIIIIIIHHHIIIIIIIIIIIIHHIDDADB
@HISEQ:969:HM2KJBCX2:2:1101:9155:36736 2:N:0:ACTATGCA
CGCATACGACCTCCCAACTATCCCTATTAATCATTACGGTGATCCTAGAAACCAACAAAATAGAACCATGCCGTCCTATTTTATTATTCCATGCTAATCTATTCAAGCACAAGCCTGCTTTAAGCACTCTAATTTTTTCAAGGTAATAGCTCTGCTTCCCCAACGCACTAACTTAATAGCATGCTGGTTATTCAGAAGGTAGGAATTCATCAGGCCAGTGCGGGCAGTGAAGCCCGACCAACCGACAAACTCCGAAATTCAACTACGAGCTTTTTAACTGCAACAACTTTAATATACGCTATTGGAGCTGGAATTACCGCGGCTGCTGGCACCAGACTTGCCCTCCAA
+
DDDDDIIIIIIIIIIIIIIIIIIIIIIIIIIIIIIIIIIIIIIIIIIGIIIIIIIIIIHIIIHIIIIHIIIIIIIIIIIIGIIIIIIIIIGHHIIIIIIIIHHIIIHIIIIIIIIIIIHIIIIIIIIIIIIIIIIIIIIIIIIIIIIIIIIIIIIIIIIIIIIIIIIIIIIIIIIIIIIIIIIIIIIIIHIHIIIIIIIIIIHIIIIIIIIIIIIIIIIIIHI'IIIIIIIIIIIIIIIIIIIIIHHIHIIIIIIIIIIIIIIIIIIIIIIIIIIIIIIIIIIIIIIIIIIIIIIHIIIIIIIIIIIIIIIIIIIIIIIIIIIIIIIIIIIIIIIIIIHIIIIDDDDD
@HISEQ:969:HM2KJBCX2:2:1101:16700:37191 2:N:0:ACTATGCA
CGCATACGACCTCCCAACTATCCCTATTAATCATTACGTCAATCCTAGAAACCAACAAAATAGGTTTGAACGTCCTATTTCATTATTCCATGCTAATGTATTCAAGCAAATTGCCTGCTTTAAACACTCTAATTTTTTCAAAGTAACAGTCCTGTTTCCCTGCAACACCAAATTAATGACATTACAGTTCTTCAGAAAGGAGGAATCAGCGAGACCAGTTCATACCAGTGGCACGACCAGCCTGCTGACCCCGAAATTCAACTACGAGCTTTTTAACTGCAACAACTTTAATATACGCTATTGGAGCTGGAATTACCGCGGCTGCTGGCACCAGACTTGCCCTCCAA
+
DDDDDIIIIIIIIIIIIIIIHIIIIIIIIIIIIIIIIHIIIIIIIIIIIIIIIIIIIIIIIIHHHIIIIIIIIIIIIIIIIIIIHIIIIHIIHIHIIIIIIIIIIIIIIIIIHIHIIIIIIIIIIIIIIHIHIIIIIIIIIIIIIIIIIIIIIIIIIIIIIIIIIIIIHIIIHHIIIIIIIIIIIHIIIIIIIIIIIIIIIIIIIIIIIIIIIIIIIIIIIIIIIIIIIIIIIIIIIIIIIIIIHDIIIIIIIIIIIIIIIIIIIIIIIIIIIIIIIIIIIIIIIIIIIIIIIIIIIIIHHIIIIIIIIIIIIIIIIIIIIIIIIIIIIIIIIIIIIIIIIIDDDDD
@HISEQ:969:HM2KJBCX2:2:1101:19304:37220 2:N:0:ACTATGCA
CGCATACGACCTCCCAACTATCCCTATTAATCATTACGGTGATCCTAGAAACCAACAAAATAGAACCATGCCGTCCTATTTTATTATTCCATGCTAATCTATTCAAGCACAAGCCTGCTTTAAGCACTCTAATTTTTTCAAGGTAATAGCTCTGCTTCCCCAACGCACTAACTTAATAGCATGCTGGTTATTCAGAAGGTAGGAATTCATCAGGCCAGTGCGGACAGTGAAGCCCGACCAACCGACAAACTCCGAAATTCAACTACGAGCTTTTTAACTGCAACAACTTTAATATACGCTATTGGAGCTGGAATTACCGCGGCTGCTGGCACCAGACTTGCCCTCCAA
+
DDDDDIIIIIIIIIIIIIIIIIIIIIIII@HHIIIIIIIIIIHIIIIIIIIIIIIIIGIIIIGEHIIIIIIGIIHIIIIIIIIIIIHHHHIIIIIIIIIIGIIIIIIIIIIIHIIIIIIIIHIHHIIIIIIHIIIIIIIIIIIIIIIIIIIIIIIIIIIIIIIIIIIIIIIIIIIIHIIHIIIIIIIIIIIHIIIIIIIIIIIIIIIIIIIIIIIIIIHHIIIIIIIIIIIIIIIIIIIIIIIIHHGIHIIIIIIIIIIIIIIIIIIIIIIHIIIHIIIIIIIIIHIIIIIIIIIIIIIIIIIIIIIIIIIIIIIIHIIIIIIIIIIIIIIIIIIHIIIIIIIDDDDD
@HISEQ:969:HM2KJBCX2:2:1101:16793:37401 2:N:0:ACTATGCA
CGCATACGACCTCCCAACTATCCCTATTAATCATTACGGTGATCCTAGAAACCAACGAAATAGAATCAGTCCGTCCTATTTCATTATTCCATGCTAATGTATTCAGACGTTAGCCTGCTTTAAACACTCTAATTTTTTCAAAGTAACAGTCCTGATTTCCCAACACACCAAATAAATGGCATAAAAGTTCCTCAGAAGGTAGAGATTTATCTCACCAGTGCAGACAATTAAGCCTGACCAATGGGTAAACCCCGAAGTTCAACTACGAGCTTTTTAACTGCAACAACTTTAATATACGCTATTGGAGCTGGAATTACCGCGGCTGCTGGCACCAGACTTGCCCTCCAA
+
DBDDDHGHHIIIIIIIIIIIHHHIIIIIIIEHIIIIIIIIIIIIIIIIGHIIIIIIIIGFIIHHIIIIIIIIIHHIIIIIIIIIIIFHIIIIIIHHIHHHIEIHIIHIIIHIIIIIGIIIIIIIIIIIIIIIIIIIIHHHIHIIIIIHIIIIIIIIIHHIIIIIIIIIIIIIIIIIIIIIIIIIIIIIIIIIIIIIIIIIIHIIIIIIIIIIIIIIIIIIIIIIIIIIIIIIIIIHIIIIIIIIHHHIIIIIIIIIIIIIIIHIHHHGIIIIIIIIIIIIIIIIIIIIIIIIIIIIIIIIIIIIIIIIIIIIIIHIIIIIIIIIIIIIIIIIIIIIIIIIIIICDDDD
@HISEQ:969:HM2KJBCX2:2:1101:1738:36990 2:N:0:ACTATGCA
CGCATACGACCTCCCAACTATCCCTATTAATCATTACGGTGATCCTAGAAACCAACAAAATAGAACCATGCCGTCCTATTTTATTATTCCATGCTAATCTATTCAAGCACAAGCCTGCTTTAAGCACTCTAATTTTTTCAAGGTAATAGCTCTGCTTCCCCAACGCACTAACTTAATAGCATGCTGGTTATTCAGAAGGTAGGAATTCATCAGGCCAGTGCGGACAGTGAAGCCCGACCAACCGACAAACTCCGAAATTCAACTACGAGCTTTTTAACTGCAACAACTTTAATATACGCTATTGGAGCTGGAATTACCGCGGCTGCTGGCACCAGACTTGCCCTCCAA
+
DDCABIIIIII0DFHHHIIHIFHIIEHIIFHEHFHIIH=CHHIIHEGHIHIIIIIIIIGIIHEHIHII?<FHEH/CHHIIIGHHHHHHFHGH@EHHHHHHIHFEHIIIIIHIIHHIIIHHHHGIIHIIIIIHIHIHCGIIIIIHIIHIIIIIIHIHFIIIHHEIIIHIIIHHGIHHHHHIHHHIIHIIHIHHHIIIIIIIIIIIHGIIIIIIIIIIIIHIHHHHHIIIIHDHIHHHHGIIIIIIIIHIIHIIIIIIIIIHIIIIHIIIIIIIIIIIIIIIIIIIIHIIIIIGIIIIIIIIIIIIIIIIIIIIIIIIIIHH@IIIIIGIIIIIIIIIIIIIIIIDDDDD
@HISEQ:969:HM2KJBCX2:2:1101:8612:38146 2:N:0:ACTATGCA
CGCATACGACCTCCCAACTATCCCTATTAATCATTACGGTGATCCTAGAAACCAACAAAATAGAACCATGCCGTCCTATTTTATTATTCCATGCTAATCTATTCAAGCACAAGCCTGCTTTAAGCACTCTAATTTTTTCAAGGTAATAGCTCTGCTTCCCCAACGCACTAACTTAATAGCATGCTGGTTATTCAGAAGGTAGGAATTCATCAGGCCAGTGCGGACAGTGAAGCCCGACCAACCGACAAACTCCGAAATTCAACTACGAGCTTTTTAACTGCAACAACTTTAATATACGCTATTGGAGCTGGAATTACCGCGGCTGCTGGCACCAGACTTGCCCTCCAA
+
DCDDDIIIIIIIHIHIIIIIIIIIIIIIIIIIIIIIIIIHIHIIIIIIIHIIIIIIIIHIIIIIIIIIIIIHIHIIIIIIIIIIIIIIIIIHIIHIIFIIIHIIIIIIIIIIHIIIIIHIIHIIIIIIIIIIIIIIIIIIIIIIIIIIHIIIIIHIIIIIIIHIHIIIIHHHHIIIIIIIHIIIIIIIIHHIIIIIGIIHHIHHIIIIIIIIIIIIHIIIIIIIIIIIIIIIIIIIIHIIIIIIIHFHHIGIIIIHIIIIIIIHHIIIHIIIIIIIIIIIIIIHHFIHHHIIIIHEHGIIIHIIIIIIIIIIIIIIIIIIIHIIIIIIIIIIIIIIIHIIIIIDDDDD
@HISEQ:969:HM2KJBCX2:2:1101:9662:38003 2:N:0:ACTATGCA
CGCATACGACCTCCCAACTATCCCTATTAATCATTACGGTGATCCTAGAAACCAACAAAATAGAACCATGCCGTCCTATTTTATTATTCCATGCTAATCTATTCAAGCACAAGCCTGCTTTAAGCACTCTAATTTTTTCAAGGTAATAGCTCTGCTTCCCCAACGCACTAACTTAATAGCATGCTGGTTATTCAGAAGGTAGGAATTCATCAAGCCAGTGCGGACAGTGAAGCCCGACCAACCGACAAACTCCGAAATTCAACTACGAGCTTTTTAACTGCAACAACTTTAATATACGCTATTGGAGCTGGAATTACCGCGGCTGCTGGCACCAGACTTGCCCTCCAA
+
DDDDDIIHIIIIIIIIIIIIIIIHIIGIIIIIIIIIIIGHIHIIIIIIIIIIIIHIIIIEHHHIHIIIIHHIIHHHHIIIIIIIHIIIIIIHIGHHGHHHIHIIIIHHHIIIIIIIIIIHHIHIIIIHIIIHHHIIIIHIIIIIIIIIIIIIIIHFHIIFHHIIIIIIIIIIIIIIIIIIIIIIIIIIIIIHIIIIIIIIIIIIIIIIIIIIIIIIIIIIHIIIIIIIIIIIIIIIIIIIIIIIHHGIHIIIIIIIIIIIIIIIHIIIIIIIIIIIIIIIIIIIIIIIIIIIIIIIIIIIIIIIIIIIIIIIIIIIIIIIIIIIIIIIIIIIIIIIIIIIIIIDDDDD
@HISEQ:969:HM2KJBCX2:2:1101:4911:38319 2:N:0:ACTATGCA
CGCATACGACCTCCCAACTATCCCTATTAATCATTACGTCAATCCTAGAAACCAACAAAATAGGATCAAACGTCCTATTTCATTATTCCATGCTAATGTATTCAAGCGTTAGCCTGCTTTAAACACTCTAATTTTTTCAAAGTAACAGTCCTGTTTCCCTGCAACACCAAATTAATGACATTACAGTTCTTCAAGAAGGAGGAACCAGTAAAGCCAGTGCATACCAGAGGCACGACCAACCTACTAATCCCGAAATTCAACTACGAGCTTTTTAACTGCAACAACTTTAATATACGCTATTGGAGCTGGAATTACCGCGGCTGCTGGCACCAGACTTGCCCTCCAA
+
DDDDDIIIIIIIIIIIIIIIIIIIIIIIIIIIIIIIIIIIIIIIIIIIIIIIIIIIIIIIIIHIFIIIIHIIHIIIIIIIIIIIIIIGIHIIHIHIIIIIIIIIIIIIIIIIIIIIIIIIIIIIIIHIIIIIIIIIIIIIIIIIIIIIIIIIIIIIIIIIIIIIIIIIIIIHIIIIIIIIIIIIIIIIHIIIIIIIIIIIIIIIIIIIIIIIIIIIIIIIIIIIIIIIIIIIIIIIIIHIIIHHDIIHIIIIIIIIIIIIIIIIIIIIIIIIIIIIIIIIIIIIIIIIIIIIIIIIIIIIIIIIIIIIIIIIIIIIIIIIIIIIIIIIIIIIIIIIIIIIIDDDDD
@HISEQ:969:HM2KJBCX2:2:1101:10692:38005 2:N:0:ACTATGCA
CGCATACGACCTCCCAACTATCCCTATTAATCATTACGTCAATCCTAGAAACCAACAAAATAGGATCGAACGTCCTATTTCATTATTCCATGCTAATGTATTCAAGCGTTAGCTTGCTTTAAACACTCTAATTTTTTCAAAGTAACAGTCCAAATTCCCCGCAACACCAAATTAATGGCATTACGGCTCATCAGGAAGGAGGAATCAGTGAGACCAGTACATACCAGAGGCATGACCAACCTACTAACCCCGAAATTCAACTACGAGCTTTTTAACTGCAACAACTTTAATATACGCTATTGGAGCTGGAATTACCGCGGCTGCTGGCACCAGACTTGCCCTCCAA
+
ADDDDIHIIIIIIIIHIIIIIIIIIIIIHHHIIIIGHIHHHIIEEHHHHHHHHIIIHIHIIHHHGHGHEHGHHEHIIIHIIHIIIIIHHIIIHHIIHHHIIHEHHHHHIIIIIIIIIIHHIGHHIHE?GHHHIIIIGHIIIIIIHHHIGIHHHGFHIHHIIIIHHHHHHEHGIIIHIHEIIHIIIIFIIIIIIIIHIIIIHIIIIIIIIIIIIHIIIIIIIIIIIIIIIIIIIIIIFHHIHIHHGHHIIGIIIIHIHIIIIIHIIIIIIIIIHIIIIIIIIIHFHHHHHIIIIIIIIIIIHIIIIIIIIIIIIIIIIIIIIIIIIIIIIIIIIIIIIIIIIDDDDD
@HISEQ:969:HM2KJBCX2:2:1101:10382:37554 2:N:0:ACTATGCA
CGCATACGACCTCCCAACTATCCCTATTAATCATTACGTCAATCCTAGAAACCAACAAAATAGGATCAACGTCCTATTTCATTATTCCATGCTAATGTATTCAAGCGCGAGCCTGCTTTAAACACTCTAATTTTTTCAAAGTAACAGTCCTGATTCCCCGCCACACCAAATTAATGACATGATGGTTCGTCAGAAGGTAGGAACCAGTAACACCAGTACGTACCTAAGGCACGACCAACGTACTGATCCCGAAATTCAACTACGAGCTTTTTAACTGCAACAACTTTAATATACGCTATTGGAGCTGGAATTACCGCGGCTGCTGGCACCAGACTTGCCCTCCAA
+
DDDDDIIIIIIIIIIIIIIHIHIIIIIIIIIFIIIIIIIIIIIIIIIIIIIIIIGIIIIIHHGHIHIIIHIIIIHIIIGIIIIIHIIHIHIHHIHIIHIIIHHIIHIIIIIIHHIGHHHIIHIHHIHHIIIIIIHIHHIIHGHIIIHHIIHIIIIIHHHHHIIHIIIIIIIIIIIIIIIIIIIIIIIHHHHIIIIIIIIIIIIIIIIIIIIIIIIIIIIIIIIIIIIIIIIIIIHEIIIIIIIHIIIIIIIIIIIIIHGIIIIIHIIIIIIIIHIIIIIIIIIIIIIIIIIIIIIIIIIIIIIIIIIIIIIIIIIIIIIIIIIIIIIIIIIIIIIIIIIIDDDDD
@HISEQ:969:HM2KJBCX2:2:1101:6408:38505 2:N:0:ACTATGCA
CGCATACGACCTCCCAACTATCCCTATTAATCATTACGGTGATCCTAGAAACCAACAAAATAGAACCATGCCGTCCTATTCTATTATTCCATGCTAATGTATTCGAGCAAAAATGCCTGCTTTAAACACTCTAATTTTTTCAAGGTAAAGGTCCTGGATCCGCAAGACACCCAATTAAGGACATCAAGTTTCTCCAGAAGGTGAGAAATCAACAGCGACAGTTCATACCCCTTAAGGCACGACCATCACGTCAATCCCGAAATTCAACTACGAGCTTTTTAACTGCAACAACTTTAATATACGCTATTGGAGCTGGAATTACCGCGGCTGCTGGCACCAGACTTGCCCTCCAA
+
DCDDDIIIIIIIIIIIIIIIIIIIIIIIIIIIIIIIHIIIIIIIIIIIIIIIIHIIIIHIIHHIIIGIIIHIIIHIIHIHIIIIIIIIHIHHHIIIIIGIHGHHIIIHHIHIIIIIIIIHHIIHIIIIIIIIIIIIIIIIIIHIIGIIIIHHIIIIIIIIHIIIIIIIIIIIIIIIIIIIIIIIIIIIIHHIIIIIIIIIHIIHIIIIIIIIIIIIIIIIIIIIIIIIIIIIIIIIIIIIIIIIIHHHIIIHHHHGIIGIIIIIIIIIIIIIIIIIIIIHIIIHIIIIIIIIIHIIIIIIIIIIIIIIIIIIIIIIIIIHIIIIIIIHIIIIIIIIIIIIIIIIIIIIDDDDD
@HISEQ:969:HM2KJBCX2:2:1101:5854:39221 2:N:0:ACTATGCA
CGCATACGACCTCCCAACTATCCCTATTAATCATTACGGTGATCCTAGAAACCAACAAAATAGAACCATGCCGTCCTATTCTATTATTCCATGCTAATGTATTCGAGCAAAAATGCCTGCTTTAAACACTCTAATTTTTTCAAGGTAAAGGTCCTGGATCCGCAAGACACCCAATTAAGGACATCAAGTTTCTCCAGAAGGTGAGAAATCAACAGCGACAGTTCATACCCCTTAAGGCATGACCATCACGTCAATCCCGAAATTCAACTACGAGCTTTTTAACTGCAACAACTTTAATATACGCTATTGGAGCTGGAATTACCGCGGCTGCTGGCACCAGACTTGCCCTCCAA
+
DDDDDIIHIIIG@FHHHIHIIHHEHHHIIHIHECCGHIHIIFCH?HHEHEHHHIHI@HFHHIEHHIIHCFFHIIIIIIIHHHHCH?GHFHHHIHHHIH@GHGHHEHHIHF@GIHHIIHHIHGHHGCA8CEEHHHICHH<HHHFEHHHHIHHHECEHHGHHEHC9HHEHHFGHH.<DEHGIHHIHG?FHHHHHHEIIHHHHIFIIIIHEHGHFIHHGECCHIHIHEHCCIIHHHHGEHHHEACEHHH@HGHHHHIH<DHCC1GFHHFCHEHED1CECHHEGC<HFIHHHHHCHF@CCEHH@CHHEFHG@GF1IHHIIIHHCHCCCHIIIHHFHHHCGHGC<FHEHHIHEDDDDD
@HISEQ:969:HM2KJBCX2:2:1101:4838:39838 2:N:0:ACTATGCA
CGCATACGACCTCCCAACTATCCCTATTAATCATTACGGTGATCCTAGAAACCAACGAAATAGAATCAGTCCGTCCTATTTCATTATTCCATGCTAATGTATTCAGACGATAGTCTGCTTTAAACACTCTAATTTTTTCAAAGTAACAGTCCTGATTTCCCATCACACCAAATAAATGGCATGAAAGTTCCTCAGAAGGTAGAGATCCATCTCACCAGTGCAGACAATTAAGCCTGACCAATGGGTAGACCCCGAAGTTCAACTACGAGCTTTTTAACTGCAACAACTTTAATATACGCTATTGGAGCTGGAATTACCGCGGCTGCTGGCACCAGACTTGCCCTCCAA
+
DDDDDIIIIIIIIIIIIIIIIIIIIIIIIIIIIIIIIIIIIIIIIIIHIIIIHHHIIIIIIIIIHIIIHIHHIIIIIIHIIIIIIIHIIIIIIIIIHIIIIIHIIHIIIIIIIHIIIIIIIIIIIIIIIIIIIIIIIIIIIIIIHHIIIIIIIIIIHIIIIIIIIIIIIIIIIIHIIIIIIIIIIIIIIIIIIIIIIIIIIIIIIIIIIIIIIIIIIIIIIIIIIIIIIIIIIIIIIIIIIIIHIHGIIIIIIIIIIIIIIIIIIIIIIIIIIHIIIIIIIIIIIIIIIIIIIIIIIIIIIIIIIIIIIIIIIIIIIIIIIIIHIIIIIIIIIIIIIIIIIIIDDDDD
@HISEQ:969:HM2KJBCX2:2:1101:7123:39325 2:N:0:ACTATGCA
CGCATACGACCTCCCAACTATCCCTATTAATCATTACGTCAATCCTAGAAACCAACAAAATAGGATCAAACGTCCTATTTCATTATTCCATGCTAATGTATTCAAGCGTTAGCCTGCTTTAAACACTCTAATTTTTTCAAAGTAACAGTCCTGTTTCCCTGCAACACCAAGTAAATGGCATCACAGTTCTTCAAGAAGGAGGAATCAGTAAGGCCAGTACATACCAATGGCACGACCAACCTACTGACCCCGAAATTCAACTACGAGCTTTTTAACTGCAACAACTTTAATATACGCTATTGGAGCTGGAATTACCGCGGCTGCTGGCACCAGACTTGCCCTCCAA
+
DADDDIIHIIIIIIIIHIHIIIIIIIIIIIIIIIIIIIIIIIIIIIIIIIIIIIIIIIIIIIHIGIIIIIHHIIIIHIIIIIIIIIIIIIIIIIIFIIIIIIIIIIIIIIIIIIIIHIIIIIIIIIIIIIIIIIIIIIIIIIIIIIIIIIIIIIIHIIHHHIIIIHIIIIIIIIIIIIIIIIIIIIIIIIIIIIIHIIIIIIIIIIIIIIHIIIIIIIIIIIIIIIIIIIIIIIIIIIIIIIHHIIIIIIIIIIIIHIIHIIIIIIIIIIIIHIIIIIIIIIIIIHHHHIIIIIIIIIIIIIIIIIIIHIIIIIIIIIIIIIIIIIIIIIIIIIIIIIHCIDDDDD
@HISEQ:969:HM2KJBCX2:2:1101:16810:40694 2:N:0:ACTATGCA
CGCATACGACCTCCCAACTATCCCTATTAATCATTACGTCGATCCTAGAAACCAACAAAATAGAATCAAACGTCCTATTTCGTTATTCCATGCTAATGTATTCAAGCGTGAGCCTGCTTTAAACACTCTAATTTTTTCAAAGTAACAGTCCTGATTCCCCATGACACCAAATTAATGACATCATGGTTCGTCAGAAGGTAGGAATCAATAATACCAGTACGTACAATAGCACGACCAATAAATTGATCCCGAAATTCAACTACGAGCTTTTTAACTGCAACAACTTTAATATACGCTATTGGAGCTGGAATTACCGCGGCTGCTGGCACCAGACTTGCCCTCCAA
+
DDDDDIIIIIIIIIIIII@CHHHIGEEHIHIHHIIIIEHHIIIGHIGHEHHIIIIIIIIIIIEHHIHIIHIGFHIIIIGG?GCHEHGIEHFHHHEHIHIIIHHHIGIIIHGIHHHHIIHHHHHIIIIHHHHHHHHEHHHIIHHHHIIIHHIIIHIIIHIIIIHHHHIHHHIGIHIIHHHGIIIHIIIHIIIIIIHIIIIIIIHHEHIIIIIHHIIIIIHIIHHIIIIIIIHIIIHHIIHIIIH<;IIHIIIIIIIIHIIIIHIIIHHIIIIIIIIIIIHHIHIIHIIIIIIIIIIIIIIIIIIHHIIIIIIGIIIIIIIIIIIIIIIIIIIIIIIIIIIIDDDD@
@HISEQ:969:HM2KJBCX2:2:1101:16968:40957 2:N:0:ACTATGCA
CGCATACGACCTCCCAACTATCCCTATTAATCATTACGTCAATCCTAGAAACCAACAAAATAGGATCGAACGTCCTATTTCATTATTCCATGCTAATGTATTCAAGCGTTAGCCTGCTTTAAACACTCTAATTTTTTCAAAGTAACAGTCCTGTTTCCCTGCAACACCAAATTAATGACATTACAGTTCTTCAAGAAGGAGGAATCAGTAAAGCCAGTACACACCATTGGCACGACCAACCTACTGACCCCGAAATTCAACTACGAGCTTTTTAACTGCAACAACTTTAATATACGCTATTGGAGCTGGAATTACCGCGGCTGCTGGCACCAGACTTGCCCTCCAA
+
DDDDDIIIIIIIIIIIIIIIIIIIIIIIIIIIIIIIIHIIIIHIIIIIIIIIIIIIIHIEHHHHHIIHIIIIHIIIIIIHIIIIIIIIIIIHIIIIIIIIIIIHIHIIIIIHIIIIIIIIIIHIIIIIIIIIIIHHHIIIIIIIIIIIIHIIIIIIIHIIIIIIIHIIIIIIIIIIIIIIIIIIHIIIIIIIIIIIIIIIIIIIIIIIIHHIIIIIIIIIIHHIIHIIIIIIIIIIIHHIIIHHGHHIIIIIIIIIIIHIIIIIIHIIIIIIIIHIIIIIIIIIIIIIIIIIIIIIIIHIIIIIIIIIIIIIIIIIIIIIIIIIIIIIIIIHIIIIIIIIICDDDD
@HISEQ:969:HM2KJBCX2:2:1101:6280:41081 2:N:0:ACTATGCA
CGCATACGACCTCCCAACTATCCCTATTAATCATTACGGTGATCCTAGAAACCAACGAAATAGAATCAGTCCGTCCTATTTCATTATTCCATGCTAATGTATTCAAGCGTTAGCCTGCTTTAAACACTCTAATTTTTTCAAAGTAACAGTCCTGTTTCCCTGCAACACCAAATTAATGACATTACAGTTCTTCAAGAAGGAGGAATCAGTAAAGCCAGTACATACCATTGGCACGACCAATATATTGATCCCGAAATTCAACTACGAGCTTTTTAACTGCAACAACTTTAATATACGCTATTGGAGCTGGAATTACCGCGGCTGCTGGCACCAGACTTGCCCTCCAA
+
00@B<E1FGH/<1<<G1CHH?G1CCFH@<1C1DDF1<<0<11<1<CECEE?F?1C@<G<CC1<11D111<<DEG1<0<1<11<1<FHE111<DCGC@C@@F@<1DFHHIHHIIHCECAADH@CG0B<DGBH(>FHIHIEH@8A<DC0DC<HFC1CFH0<<@@<HHCCC0F/</@CHHGCHGCCDDH5C<<CC<05<@IGD0<$1HG<F7DGHGFC<CEIHGHHHGEF@FHFGC<HG<FHHHF<<<1E<C/<<CHEHHG<EEHGCCFFC=HHIIHHG?HF1HF?GCEEIHHGEFGC/CFHEHD1CC1?IHHD@EHD?<C/CEH@EEHG1GD?C@HHEHHFHHGDBADD
@HISEQ:969:HM2KJBCX2:2:1101:18234:40687 2:N:0:ACTATGCA
CGCATACGACCTCCCAACTATCCCTATTAATCATTACGGTGATCCTAGAAACCAACGAAATAGAATCAGTCCGTCCTATTTCATTATTCCATGCTAATGTATTCAGACGATAGTCTGCTTTAAACACTCTAATTTTTTCAAAGTAACAGTCCTGATTTCCAACCACACCAAATAAATGGCATGAAAGTTCCTCAGAAGGTAGAGATCCATCTCACCAGTGCAGACAATTAAGCCTGACCAATGGGTAGACCCCGAAGTTCAACTACGAGCTTTTTAACTGCAACAACTTTAATATACGCTATTGGAGCTGGAATTACCGCGGCTGCTGGCACCAGACTTGCCCTCCAA
+
DDDDDHHIIIIIIIIIIIIIIIIIIIIIIIIIIIIIIHIIIIHIIIIHIGIIIIIIIIIIIIHHIIIIIIIIIIIIHIIIIIHHIIIIIIHIIGIIIIHHIHHIIIIIHHIIIIIIIIHIIGHHHIHHIHHIIIIIIIIHHIIIIIIIHHFIIIHIIIIHHF@GHIIIIIIIIIHIHIHIHHIHIIHHF@HEHHIIIIIIIIIHHGHHHHHHHIIIHIIHIIHHHHIIHIIIIIIIIIIIIIHI3GFHIGIIIHIIIGIHHIIIIIIIIHIIIIIIIIIHIIIHIIIHIIIIIIIIHIIIIIIIIIIIIIIIIIIIIIIIIIIIIIIIGIIIIIIIIIIIIIIDDDDD
@HISEQ:969:HM2KJBCX2:2:1101:13636:41154 2:N:0:ACTATGCA
CGCATACGACCTCCCAACTATCCCTATTAATCATTACGGTGATCCTAGAAACCAACGAAATAGAATCAGTCCGTCCTATTTCATTATTCCATGCTAATGTATTCAGACGATAGTCTGCTTTAAACACTCTAATTTTTTCAAAGTAACAGTCCTGATTTCCCATCACACCAAATAAATGGCATGAAAGTTCCTCAGAAGGTAGAGATCCATCTCACCAGTGCAGACAATTAAGCCTGACCAATGGGTAGACCCCGAGGTTCAACTACGAGCTTTTTAACTGCAACAACTTTAATATACGCTATTGGAGCTGGAATTACCGCGGCTGCTGGCACCAGACTTGCCCTCCAA
+
DCDCDHHIHIIHHHHIHIIIIHIIIHHIIIIHHHHHHHCHHFEHHGHIIIIIIIIIIHHDHIIIIIHHIIHIIIIIIIIIHHIIFEHIIHIHIIIEGHIIHFHHIIHHHHIHIIIIIIGHHHIIIIIIIIIIIIIHIHIHHHIHHHHHIIIIIGIIHIIIIIIIIIIIHIIHGIIIIIIIIIIHIIHIIIIIIIIGIIIIIIIIIIIIIHIIIIIIIIHHIIIIIIIIHHIIIHIIIIIIIIIHHGGIHGIIIIIIHGIIIIIIIIIHIIIIIIIIIIIIIHIIIIHHHHGIIIIIHIIIGIIIIIIIIIIIIIIIIIIIIIIHIIIIIIIIIIIIIIIIIIHDADDD
@HISEQ:969:HM2KJBCX2:2:1101:11544:40033 2:N:0:ACTATGCA
CGCATACGACCTCCCAACTATCCCTATTAATCATTACGTCGATCCTAGAAACCAACAAAATAGGGTCAAACGTCCTATTTCATTATTCCATGCTAATGTATTCAAGCAAATGCCTGCTTTAAACACTCTAATTTTTTCAAAGTAACAGTCCTGTTTCCCTGCAACACCAAATTAATGACATTACAGTTCTTCAGAAAGGAGGAATCAGCGAGACCAGTTCATACCAGTGGCACGACCAGCCTGCTGACCCCGAAATTCAACTACGAGCTTTTTAACTGCAACAACTTTAATATACGCTATTGGAGCTGGAATTACCGCGGCTGCTGGCACCAGACTTGCCCTCCAA
+
DDDDDIIIIIIIIIIIIIIIIIIIIIIIIIIIIIIIIIHIIIIIIIIIIIIIIIIIIIIIIIHHIIIIIIIGHHHIIIHHHIIIIHHIHIHHHIIIHIHHIHHHIHHIIHIHIIHHGHIIIIIIIIIIIHHIIIIIIIIIHIIIIIHIHIIIIIIIIIIHIIHIIIIIIIIHIIIIIIIIIIIIIIIIIIIIIIIIIIIII;IIIIIIHHHI=IIIIIIIIIIIIIIIIIIIIIIIIIIIIIIHGIIIIIHIIIIIIIIIIIIIIIIIIIIIIHIIIIIIIIIIIIIIIIIIIIHIIIIIIIIIIIIIIIIIIIIIIIIIIIIIIIIIIIIIIIIIIIIIIDDDDD
@HISEQ:969:HM2KJBCX2:2:1101:20929:40863 2:N:0:ACTATGCA
CGCATACGACCTCCCAACTATCCCTATTAATCATTACGGTGGTCCTAGAAACCAACAAAATAGAACCACAACGTCCTATTCTATTATTCCATGCTAATCTATTCAAGCAATAGCCCGCTTTAAACACTCTAATTTTTTCAAGGTAATGGTCCTGGCTCCCCAACACACCCAATTAAGGACATGCTGGTTCACCAGAAGGAAGACCCGACAACAAGACAGTACTCGCCAAAGACGGACCGCCCGGCCAGGCCTAAAATTCAACTACGAGCTTTTTAACTGCAACAACTTTAATATACGCTATTGGAGCTGGAATTACCGCGGCTGCTGGCACCAGACTTGCCCTCCAA
+
DDADDHIIIIIIIIIIIIIIHHHHIIHIIIGEHHIHIIIHHIIEHIIIIIG@HHIIIIIIIIHHHIHIHIIIIEHIIHHIIIIIIHEGHIGHGFHHHIHIIGHIIIIHHGHHHHIIHHIHHHHIIIIIHIHIIIIIIIIIIHIIIIHIHHHHIHIIIIIHHHHIHHFGIIHHFIHHIHHHEIHGIIIIIHIIIIIHHHHIIHHIIIIIIHHHIIHHIIHIHIIIIIHIHFHCIIIIIHHIIIIIHEIIIGHHIIIIIIIIIIHHIHGGIIIIIIIHIIIIIIIIIIIIIHHHHHGIIIHEIHIIHHHIIIIIIIIIIIIIIIIIIIIIIIIIHIHIIIIIIIDDDDD
@HISEQ:969:HM2KJBCX2:2:1101:14876:41085 2:N:0:ACTATGCA
CGCATACGACCTCCCAACTATCCCTATTAATCATTACGTCAATCCTAGAAACCAACAAAATAGGATCAAACGTCCTATTTCATTATTCCATGCTAATGTATTCAAGCGTTAGCCTGCTTTAAACACTCTAATTTTTTCAAAGTAACAGTCCTGTTTCCCTGCAACACCAAATTAATGACATTACAGTTCTTCAGAAAGGAGGAATCAGCGAAGCCAGTACATACCAAAGGCACGACCAACCTGCTAACCCCGAAATTCAACTACGAGCTTTTTAACTGCAACAACTTTAATATACGCTATTGGAGCTGGAATTACCGCGGCTGCTGGCACCAGACTTGCCCTCCAA
+
DDDDDIIIIIIIIIHIIIIIIIIIIIIIIIIIIIIIIIIIIIIIHIIIIIIIIIIIIIHIIIIIIIIIHIIHHHIIIIIIIHIIIIIGHIIIHIIIIIIIIIIIIIIIIIIIIIIIHIIIIIIIIIIIIIIIIIHIIIIIIIIIIIHIIIIIIIIHIIIIIIIIIIIIIIIIIIIIIIIIIIIIIIIIIIIIIIIIHIIIIIIIIIIIIIHIIIIIIIIIIIIIIIIIHIIIIIIIIIHIIIIHHIIIIIIIIIIIIIIIIIIIIIGIIIIIIIIIIIIIIIIIIIIIIIIIIIIIIIIHHIIIIIIIIIIIIIHIIIIIIIIIIIIIIIIIIHIIIIIIIDDDDD
@HISEQ:969:HM2KJBCX2:2:1101:20557:41942 2:N:0:ACTATGCA
CGCATACGACCTCCCAACTATCCCTATTAATCATTACGGTGATCCTAGAAACCAACAAAATAGAACCATGCCGTCCTATTTTATTATTCCATGCTAATGTATTCAGGCACTAGCCTGCTTTGAGCACTCTAATTTTTTCAAGGTAATAGTCCTGCTTCCCCAACGCACCAAATGAATGGCATGCTGGTTATTCAGAAGGTAAGAACCCACCACACCAGTACGGACAGTGAAGCCCGACCGATGGACAGATTCCGAAATTCAACTACGAGCTTTTTAACTGCAACAACTTTAATATACGCTATTGGAGCTGGAATTACCGCGGCTGCTGGCACCAGACTTGCCCTCCAA
+
DDDDDIIIIIIIIIIIIIIIIIIIIIIIIIIIIIIIIIIIIIIIIIIIIIIIIIIIIIIIIIIIIIHIIIIIIIIGIHIIIIHIIIIIIIIIIIIIIIIIIHHHIIHIIIIGHHII=IHIIGHIIIIIIIIIIIIIIIHIIIIHIIIIIIHHIIIIIIII=HIHHIIIIHGIIEHHHGHHHHHHIIHIHHIHIHHHHFFHHIIHHIHHIHGFHCIHFHHHIIDIHHHIIHHGHIIHG=HHH@CEGHH@IIIIIIIIGIHGHGEEHHD1EIIIIIHHFHCGIHHHHGHFEEHEFHHHHCHECE@?HHHHGFCIHECHHHCHHIHFHE?HEEFGIIIIHHHHDGC<BDD<
@HISEQ:969:HM2KJBCX2:2:1101:13014:42320 2:N:0:ACTATGCA
CGCATACGACCTCCCAACTATCCCTATTAATCATTACGTCAATCCTAGAAACCAACAAAATAGGATCAAACGTCCTATTTCATTATTCCATGCTAATGTATTCAAGCGTTAGCCTGCTTTAAACACTCTAATTTTTTCAAAGTAACAGTCCTGTTTCCCTGCAACACCAAATTAATGACATTACAGTTCTTCAAGAAGGAGGAACCAGTAAAGCCAGTGCATACCAGAGGCACGACCAACCTACTAATCCCGAAATTCAACTACGAGCTTTTTAACTGCAACAACTTTAATATACGCTATTGGAGCTGGAATTACCGCGGCTGCTGGCACCAGACTTGCCCTCCAA
+
DDDDDIIIIIIIIIIIIIIIIIIIIIIIIIIIIIIIIIIIIIIIIIIIIIIIIIIIHIIHIHHIIIHIHIIIIIIIIIIIIIIIIIIHHIIIIIIIIIIIIIIIIIIIIIIIIIIIIIIIIIIIIIIIIIIIIIIIIIIIIIIIIIIIIIIIIIIIIIIIIIIIIIIIIIHIHIIIIIIIIIIIIIIIIHIIIIIIIIIIIIIIIIIIIIIIIIIIIIIIIIIIIIIIIIIIIIIIIIHIIHHHHIIHIIIIIIIIIIIIIIIIIIIIIIIIIIIIIIIIIIIIIIIIIIIIIIIIIIIIIIIIIIIIIIIIIIIIIIIIIIIIIIIIIIIIIIIIIIIIIDDDDD
@HISEQ:969:HM2KJBCX2:2:1101:6786:42755 2:N:0:ACTATGCA
CGCATACGACCTCCCAACTATCCCTATTAATCATTACGGTGATCCTAGAAACCAACAAAATAGAACCATGCCGTCCTATTTTATTATTCCATGCTAATCTATTCAAGCACAAGCCTGCTTTAAGCACTCTAATTTTTTCAAGGTAATAGCTCTGCTTCCCCAACGCACTAACTTAATAGCATGCTGGTTGTTCAGAAGGTAGGAATTCATCAGGCCAGTGCGGACAGTGAAGCCCGACCAACCGACAAACTCCGAAATTCAACTACGAGCTTTTTAACTGCAACAACTTTAATATACGCTATTGGAGCTGGAATTACCGCGGCTGCTGGCACCAGACTTGCCCTCCAA
+
D@D0DHGCCGHEEHGH?GGEHHHFEH?GGHFHIIEEHH=FE@HHEHEGHIFFGFHIIFHIHHCEHCEHHEEEHI/EEFHEHEEHI?<C<FHII??FCHFCHEHHEHHGIHHC>C@FHH?FHHHHIFIHHGEEHCE:HGHHHFHHFHFHHHHHHHEFCFDHGEHGHHIIHEHHIG?HFHCFEHIHHEEIHGGHHFHIHHEHHIHHFHCHEFCHEHHHDDCCHEHGIHIHHHF/C<HHD<BGC<FHFCCHGDHDHCHHHCIHCCE=HGG@H@@H@F1FF<1?HEHEGCCHHHFCHG=HHHHFIHHHHHIIIIHEHCCHCCCDHH@HEHGC?HHIHFHEHHHDIHH@0<@D
@HISEQ:969:HM2KJBCX2:2:1101:18417:42863 2:N:0:ACTATGCA
CGCATACGACCTCCCAACTATCCCTATTAATCATTACGGTGATCCTAGAAACCAACGAAATAGAATCAGTCCGTCCTATTTCATTATTCCATGCTAATGTATTCAGACGATAGTCTGCTTTAAACACTCTAATTTTTTCAAAGTAACAGTCCTGATTTCCAACCACACCAAATAAATGGCATGAAAGTTCCTCAGAAGGTAGAGATCCATCTCACCAGTGCAGACAATTAAGCCTGACCAATGGGTAGACCCCGAAGTTCAACTACGAGCTTTTTAACTGCAACAACTTTAATATACGCTATTGGAGCTGGAATTACCGCGGCTGCTGGCACCAGACTTGCCCTCCAA
+
DDDDDIIIIIIIIIIIIIIIIIIIIHIIIHIIIIIIHIIIIIIIIIIIIIIIIIIIGIIIIIHFHIIIIIIHIIHIIIIIIIHIIIIIIIIIHIHIHIIIIIIIIHIIIIIIIIIIHHIIIIIIIHIIIIIIIIIIIIIIIIIIIIIIIIIIIIHIIHHIIIIHIIIHHIIIIIIIIIIIIIIIIIIIIIIIHIIIIIIIIIIIIIIIIIIIIIIIIIIIIIIIIIIIIIIIIIIIII=IIIIIHHDIIIIIIIIIIIIIIIIIIIIIIIIIIIIIIIIIIIIIIIIIHHIIIIIIIIIIIIIIIIIIIIIIIIIIIIIIIIIIIIIIIIIIIIIIIIIIIIIDDDDD
@HISEQ:969:HM2KJBCX2:2:1101:11046:42787 2:N:0:ACTATGCA
CGCATACGACCTCCCAACTATCCCTATTAATCATTACATCGATCCTAGAAACCAACAAAATAGAATCGGATGTCCTATTTCATTATTCCATGCTAATGTATTCAAGCGTGAGCCTGCTTTAAACACTCTAATTTTTTCAAGGTAACAGTCCTAATTCCCCGTGACACCAAATTAATGGCATTACGGTTCTTTAGAAGGTGAGAAATCAATAATATCAGTACATACCAACGGCATGACCGAAACATTGATCCCGAAATTCAACTACGAGCTTTTTAACTGCAACAACTTTAATATACGCTATTGGAGCTGGAATTACCGCGGCTGCTGGCACCAGACTTGCCCTC
+
DDDDDIIIIIIIIIIIIIIIIIIIIIIIIIIIIIIIHIHIHIIIIIIIIIIIIIIGIGIIIIHHHIIIHIIIIIIHIIIIIIIIHIIIHIIHHIIHIFHHIIIIIIIIIIIIIIHIIIIIIIIIIHIIIIIHIIIIIIIHHIIIIIIIIIIIIIIHIIIIIIIIIIIIIIIIHIIHIIIIIIIHIIIIIIIIIIIIIIIIIIIIIIIIIIIIIIIIIIIIIIIIIIIIIIHIIIIIIIIIHHGHIIIHHIIIIIIIIIIIIIIIIIIIIHIIIIIIIIIIIIIIIIIIIIIHIIIIIIIIIIIIIIIIIIIIIIIHIIIIIIIIIIIIIIIIIIIIIIIDDDDD
@HISEQ:969:HM2KJBCX2:2:1101:1622:43441 2:N:0:ACTATGCA
CGCATACGACCTCCCAACTATCCCTATTAATCATTACGTCGATCCTAGAAACCAACAAAATAGAATCAAACGTCCTATTTCATTATTCCATGCTAATGTATTCAAGCGTAAGCCTGCTTTAAACACTCTAATTTTTTCAAAGTAACAGTCCTGATTCCCCACGACACCAAATTAATTACATCGCGGTTCTTCAGAAGGTAGGAACCGATAATGCCAGTGCGTACCGAAGCACGACCAACAATTCGATCCCGAAATTCAACTACGAGCTTTTTAACTGCAACAACTTTAATATACGCTATTGGAGCTGGAATTACCGCGGCTGCTGGCACCAGACTTGCC
+
@<@@<<CHC0/<1CCFGCE@11CG@?@<F@1FFCFCEGE@CDHIIFH1DFHC1DF=CCEHEC11CGHHHIEGHE=<FCH1FE1CGEH1DGIHEH@HFEHIFHHEIHHEGH:?G?GFHFHEHIHHHEEEEAGHIIEHHFBDGHGH?@@@<GFH7B1DHHHHEGB8CCCCCCGC<FEE#DCC<?8CCEG@CEEHHFD@EEC<<CHHF<@<D<AAHFC?IHCA>CGDFCC1ECCC<:D<<<C<1:<0<</CE<1CEG@IFD<C<F0@HDC<EEHGCD1<11D<<1<?HD1<<F<<<CD<1CF<C<<1<11HHCD/F/CF/F1C1H?IIHCD<@HG<GD@@@D
@HISEQ:969:HM2KJBCX2:2:1101:14958:43083 2:N:0:ACTATGCA
CGCATACGACCTCCCAACTATCCCTATTAATCATTACGGTGATCCTAGAAACCAACAAAATAGAACCATGCCGTCCTATTCTATTATTCCATGCTAATGTATTCGAGCAAAAATGCCTGCTTTAAACACTCTAATTTTTTCAAGGTAAAGGTCCTGGATCCGCAAGACACCCAATTAAGGACATCAAGTTTCTCCAGAAGGTGAGAAATCAACAGCGACAGTTCATACCCCTTAAGGCATGACCATCACGTCAATCCCGAAATTCAACTACGAGCTTTTTAACTGCAACAACTTTAATATACGCTATTGGAGCTGGAATTACCGCGGCTGCTGGCACCAGACTTGCCCTCCAA
+
DDDDDIIIHIHIIIIIIIIIIGIIIIIIIIIIIIIIIIIIIIIIIIIIIIIIIIIIIHIHIICHHIIIHHIIIIIIIIGHIIIIIHIIIHIIHHHIIIIHHHHIIIIIIIIIIIIIIHIIIIIHHIIIIIIIIIIHIIIIIIIIIIIIIIIIIIIIIIIIIIIIIIIIHIIIIIIIIIIHIIIIIIIIIIIIIIIIIIIIIHHIIIIIIIIIIIIIIIIIIHIHIIIIGIIIIIIHHIIIIIIIIIIIIIHGIIIIIIIIIIIIIIIIHHIIIIIHIIIIIIIIIIIIIIIIIGIIIIIHIHIIIIIIIIIIIIIIIIIIIIHIIIIIIIIIIIIIIIIIIIIIIIIIDDDDD
@HISEQ:969:HM2KJBCX2:2:1101:13845:42595 2:N:0:ACTATGCA
CGCATACGACCTCCCAACTATCCCTATTAATCATTACGTCGATCCTAGAAACCAACAAAATAGAATCAAACGTCCTATTTCGTTATTCCATGCTAATGTATTCAAGCGTGAGCCTGCTTTAAACACTCTAATTTTTTCAAAGTAACAGTCCTGATTCCCCATGACACCAAATTAATGACATCATGGTTCGTCAGAAGGTAGGAATCAATAATACCAGTACGTACAATAGCACGACCAATAAATTGATCCCGAAATTCAACTACGAGCTTTTTAACTGCAACAACTTTAATATACGCTATTGGAGCTGGAATTACCGCGGCTGCTGGCACCAGACTTGCCCTCCAA
+
@DDDDIICGGHDHHHIHHD1<GHHIIIIIIIIIIIIIIIGIHIHHEHFIHIIIHIIFHCHIIICHEHHHGHHHHD@E@?HCFHHHIIHE?GHHIHIIIHIHHHEHHIHIHIHHIIIEFHIHHHHFCGHIHIIIIIIIIIHHEIIHIIIIIHGIIHIIIIHEIIIIIIHIIIHIIIIIIIIIHHIIIHIGIIIIIIIIFHHHIIIIIIHIIHIHIHIIIIGIIIHIIIIIIIIIIIIIHIIHHIHIIIIGIIIIIHIIHHIIIIIIIIIIIIIIIHHIIIIIIIIIHIIIIIIIIIIIIIIIIIIHIIIIIIIIIHIIIIIIIIIIIIIIIIIIIHIIIIIDDDDD
@HISEQ:969:HM2KJBCX2:2:1101:7103:43059 2:N:0:ACTATGCA
CGCATACGACCTCCAACTATCCCTATTAATCATTACGGTGATCCTAGAAACCAACAAAATAGAACCATGCCGTCCTATTTTATTATTCCATGCTAATCTATTCAAGCACAAGCCTGCTTTAAGCACTCTAATTTTTTCAAGGTAATAGCTCTGCTTCCCCAACGCACTAACTTAATAGCATGCTGGTTGTTCAGAAGGTAGGAATTCATCAGGCCAGTGCGGACAGTGAAGCCCGACCAACCGACAAACTCCGAAATTCAACTACGAGCTTTTTAACTGCAACAACTTTAATATACGCTATTGGAGCTGGAATTACCGCGGCTGCTGGCACCAGACTTGCCCTCCAA
+
D@AB@HHHIIIGHIEHIIIIECEFFHHHHHFEHHHI1<<EHHHHHHIGHEH@CHHC@GCHEFHCH@HI1<G/<<CGHHIEHHIIEH@C<CHCEHCFHHHHGGHH1<HHHHEHDHHH@G@HHHGHHIHHFHIIHHHCHHHGGEHEGIIIGIIHGIHHHHHHDHHHIHHEHHHGHHIHIHEHHHHCI:IIIHHEHIIIHIIHIGHHGIIHC;HHIHHHF/HDHIIIIIIHIHHDC<HIHDIIIHHHHEHHFHDIHHHEIHEHHHEIIHHEHIIIHHIIHHIIIIHHIIHIIHIIHHHDHIHHHGGIHIIIIIIHHIIIHDIIIIIHHIIIHIIIIIIIIIHIIHADDDD
@HISEQ:969:HM2KJBCX2:2:1101:3618:44303 2:N:0:ACTATGCA
CGCATACGACCTCCCAACTATCCCTATTAATCATTACGGTGGTCCTAGAAACCAACAAAATAGAACCACAACGTCCTATTCTATTATTCCATGCTAATCTATTCAAGCAATAGCCCGCTTTAAACACTCTAATTTTTTCAAGGTAATGGTCCTGGCTCCCCAACACACCCAACAAAGGACATGCTGGTTCACCAGAAGGAAGACCCGACAGCAGACAGTACTCGCCAAAGACGGACCGCCCGGCCAGGCCTAAAATTCAACTACGAGCTTTTTAACTGCAACAACTTTAATATACGCTATTGGAGCTGGAATTACCGCGGCTGCTGGCACCAGACTTGCCCTCCAA
+
DDABDHHIIHHIIIIGHHHIIHHHHHIHHHHCHHIHEHHHIDHHIIIIIHIHIGHHIIIIIIIHHHHHHHGCCDFEHHHGIEGHHHGI@CCFHHIIIIHHIGEHHIHHIHHIIIH?EHIIHGFHHHHFHHHGHIHIHHEGEHHIIIIHGHFHHHHEHIEHDHEGIHHIGIGHGHIIHHGEIIHIIHIIHEHHIIIHIIIIIIIIIIIIIIIIIIIIIIIIIIIIIHIIHHHIIIIHIIIIHIIIHIIHIIIIHIHHHIIIIHFGIIIIIIIIIIHIIIIIIIIIIIIIIIIHHHIIHHIHIIIIIIGIIIIIIIHIIIIIIHIIIIIIIHIIIHIIIIIIIDDDDD
@HISEQ:969:HM2KJBCX2:2:1101:4406:44439 2:N:0:ACTATGCA
CGCATACGACCTCCAACTATCCCTATTAATCATTACGGTGATCCTAGAAACCAACAAAATAGAACCATGCCGTCCTATTCTATTATTCCATGCTAATGTATTCGAGCAAAAATGCCTGCTTTAAACACTCTAATTTTTTCAAGGTAAAGGTCCTGGATCCGCAAGACACCCAATAAAGGACATCAAGTTTCTCCAGAAGGTGAGAAATCAACAGTAACAGTTCATACCCCTTAAGGCATGACCATCACGTCAATCCCGAAATTCAACTACGAGCTTTTTAACTGCAACAACTTTAATATACGCTATTGGAGCTGGAATTACCGCGGCTGCTGGCACCAGACTTGCCCTCCAA
+
AADDDIIIHIIIIIIIIIHIIHIIHIIIIIIIIIIIIHHIIHIIIIIIIIIGIIIIIIHIIIEHIIIIHIIIHHHFHIIIIIIIGHIIEHGHIIHGHIIIIHHHHIIIIIIIIIFHHIIHIIIIIIIIIIIIHIHHHIHHHHHIIIIIIIIIIIHI?HHIIIIIIIIIIIHIIIIIIIHIIIIIIIIIHHIIIIIIIIIIIIIIIIIIIIIIIIIIIIIIIIIHIIIIIIIIIIIIIIIIIIIIIIIIIHFIIGIHIIIIIIIHIIIIHIIIIIIIIIIIIIIIIIIIIIIIIIIIIIIHIIIIIHIIIIIIIIIIIIIIIIIIIIIIIIIIIIIIIIIIIIIIIIIDDDDD
@HISEQ:969:HM2KJBCX2:2:1101:20751:45054 2:N:0:ACTATGCA
CGCATACGACCTCCCAACTATCCCTATTAATCATTACGGTGATCCTAGAAACCAACAAAATAGAACCATGCCGTCCTATTTTATTATTCCATGCTAATCTATTCAAGCACTAGCTTGCTTTAAGCACTCTAATTTTTTCAAGGTAATAGCTCTGCTTCCCCAACGCACCAAATTAATGACATGAAGGTTATTCAGAAGGTAAGAATCCATCAAATCAGTACGAACAGTGAAGCCCGACCGATAGACAGATTCCGAAATTCAACTACGAGCTTTTTAACTGCAACAACTTTAATATACGCTATTGGAGCTGGAATTACCGCGGCTGCTGGCACCAGACTTGCCCTCCAA
+
DDDDDIIIIIIIIIIIIIIIIHIHHIIIIIIIIIIIIIIIIIIIIIIHIIIHIIIIIIHIIIHIIIIIIGHHIHHIIHIIIIHIIHIHIIHIHHIIGEIIHHHFHIHEHIIIIIIIIIHIIIHHIIIHHHHIIIIHIIIIIIEIHHIHHIHIIIIIIGIHHIIIGHGHIIIIIIIHHIHIHIIIIIHIIIIIIIIIIIIIIIIIIIIIIIIIIIIIIIHHHIIIIIIIIIIIIIIIIIIIHIIHIIHIIIIIIIIIIIIIIIIIIIIIIHIIIIIIIIIIIIHIIIIIIIIIIIIIIIIIIIIIIIIHIIIIIIIIIIHIIIIIIIIIIIIIIIIIIIIIIIIDDDDD
@HISEQ:969:HM2KJBCX2:2:1101:6798:45163 2:N:0:ACTATGCA
CGCATACGACCTCCCAACTATCCCTATTAATCATTACGGTGATCCTAGAAACCAACAAAATAGAACCATGCGTCCTATTTCATTATTCCATGCTAATGTATTCAGGCACTAGCCTGCTTTAAGCACTCTAATTTTTTCAAGGTAACAGTCCTGCTTCCCCAACGCACCAAATTAATGGCATGCTGGTTATTCAGAAGGTAGGAATCCATCGCACCAGTACGGACCGAAAAAGCCCGACCAATGGATAAACCCCGAAATTCAACTACGAGCTTTTTAACTGCAACAACTTTAATATACGCTATTGGAGCTGGAATTACCGCGGCTGCTGGCACCAGACTTGCCCTCCAA
+
DDDDDIIIIIIIIIIIEHIIHHIIIIIIIIIIIIIIIIIHIIIIIIHIHIIIIIIHEHHEHIHIIICHIHHDHIDHIIIIIIIIIIIHHIHHHIIIIGHIIIIIHHHHIIIIGHIHIEHHHIIIIHHHIIIGHHIHIIIHIIIIIIIHHHIIIIIIIHIHEEIIHIIIIIIHIIIIIIIIIIIIIIIIIIIHIIIIIIIIIIIIIHIIHIIIHGIHIIIIIIIIIIIIIIHIHIIIIIIIIHIHHGDIIIIIIIIIIIIIIHIIIIIHIIIIIIIIIIIIIIIIHHIIIIIIIIIIIIIIIIIIIIIIIIIIIIIIIIIIIIIIHHIIIIIIIIIIIIIIIIIDDDDD
@HISEQ:969:HM2KJBCX2:2:1101:4954:45329 2:N:0:ACTATGCA
CGCATACGACCTCCCAACTATCCCTATTAATCATTACGTCAATCCTAGAAACCAACAAAATAGGATCGAACGTCCTATTTCATTATTCCATGCTAATGTATTCAAGCGTTAGCCTGCTTTAAACACTCTAATTTTTTCAAAGTAACAGTCCTGTTTCCCTGCAACACCAAATTAATGACATTACAGTTCTTCAGAAAGGAGGAATCAGCGAAGCCAGTGCATACCAGTGGCACGACCAACCTGCTGACCCCGAAATTCAACTACGAGCTTTTTAACTGCAACAACTTTAATATACGCTATTGGAGCTGGGATTACCGCGGCTGCTGGCACCAGACTTGCCCTCCAA
+
DDDDDIIIIIIIHIIIIIIIIIIIIIIIIIIIIIIIIIIIIIIIIIIIIIIIIIIIIIIIHIHIHIIIIIIGHHHIFHIIIIIIIIIHGIHHIIIIIIIIIIIIIIIIIIIIIIIIIIIIIIIIIIIIIIIHIIIIHIIIIIIIIIIIIIIIIIIIIIHIIIIIIIIIIIIHIIIIIIIIIIIIIIIIHIIIIIIIIIIIIIIIIIIIIIIIIIIIIIIIIIIIIIIIIIIIIIIIIIIIIIIHHIIIIIIIIIIIIIIIIIIIIIIIIIIIIIIIIIIIIIIIIIIIIIIIIIIIIIIIIIIIIIIIIIIIIIIIIIIIIIIIIIIIIIIIIIIIIIIIIDDDDD
@HISEQ:969:HM2KJBCX2:2:1101:15677:44986 2:N:0:ACTATGCA
CGCATACGACCTCCCAACTATCCTATTAATCATTACGTCAATCCTAGAAACCAACAAAATAGAATCAAACGTCCTATTTCATTATTCCATGCTAATGTATTCAAGCGTGAGCCTGCTTTAAACACTCTAATTTTTTCAAAGTAACAGTCCTGATTCCCCACGACACCAAATAAATGACATCATGGTTCGTCAGAAGGGAGAAACCGACGATGCCAGTACGTACCGAGGCACGACCGACATGATGGTCCCGAAATTCAACTACGAGCTTTTTAACTGCAGCAACTTTAATATACGCTATTGGAGCTGGAATTACCGCGGCTGCTGGCACCAGACTTGCCCTCCAA
+
DDDCDIIHIIHHHIIIIHHHHHIIIIIIIHIIHIHIFIIHIHIIIGIGHIHGHHIIIIIIHHHIIIIIGIEGFHHIHHHGHHHIIFHIIHGHIIIIHIIHIHHHIIIIIIIIHIIIIIHHHHIIIIIHHHIIIIIIHIIIIIIHIIIHIIIIIIIIIIIHIHIIIIIIHIIHGHHFHIIIHHHHHHHIIHHIIIIIHHIIIHHHIIIIIIIIHIIIIIHIIIIIIIIIIIIHHGIIIGIIIHHIIHHHHHHHHHFIIHHHHIIHIIHHHIIHDIIHIIIIIIIIGIIIHIHIIIHIHHHHHHHGIIIIHHHIIGIIIIHIIHHIIIHHIIIIIIIIIIIDDDDD
@HISEQ:969:HM2KJBCX2:2:1101:1800:45954 2:N:0:ACTATGCA
CGCATACGACCTCCCAACTATCCCTATTAATCATTACGTTGATCCTAGAAACCAACAAAATAGAATCGAACGTCCTATTTCATTATTCCATGCTAATGTATTCAAGCGCGTGCCTGCTTTAAACACTCTAATTTTTTCAAAGTAACAGTCCTGACTCCCCACAACATCAAATTAATGACATCATGATTCATCAGAAGGGAGAAATCAATGACATTAGTACGTACCGAAGGCACGACCGACGTATTGATCCCGAAATTCAACTACGAGCTTTTTAACTGCAACAACTTTAATATACGCTATTGGAGCTGGAATTACCGCGGCTGCTGGCACCAGACTTGCCCTCCAA
+
DDDDDIIIIIIIIIIIIIIIIIIIIHIIIIIIIHIIIIIIIIIIIIIIIIIIIIIIIIIEHIIIIIIIIIHIIIIIIIIIIIIIIIIIHIIIIIIIIIIIIFHIIIIIIHH7HII<IIIIIIIIIIIIII)IIIIIIHIIIIIHIHIIIIIHIIIIIII;IHIIHHIHIICHHHIIHHHHHGIFHHIIIIIIIHHIIGCHHHIIHIHIIHIIIIIIHHHFHHIHEHHHHHEHIDEHDF<EGHHHIH:IIHF1C<1CC1EC1E<01F1@E?GD?CHHG@GHHHHD<1?CD1@C0<H?FF11F@<EGIGIHIHCDHHE/<1DD<C@FCDFEEHHCHHGC0<0<<0<D<
@HISEQ:969:HM2KJBCX2:2:1101:14581:46442 2:N:0:ACTATGCA
CGCATACGACCTCCCAACTATCCCTATTAATCATTACGTCAATCCTAGAAACCAACAAAATAGGATCAAACGTCCTATTTCATTATTCCATGCTAATGTATTCAAGCGTTAGCCTGCTTTAAACACTCTAATTTTTTCAAAGTAACAGTCCTGTTTCCCTGCAACACCAAATTAATGACATTACAGTTCTTCAAGAAGGAGGAACCAGTAAAGCCAGTACATACCAGAGGCACGACCAACCTACTAATCCCGAAATTCAACTACGAGCTTTTTAACTGCAACAACTTTAATATACGCTATTGGAGCTGGAATTACCGCGGCTGCTGGCACCAGACTTGCCCTCCAA
+
DDDDDIHHIHIIIIIIIIIIIHIIIHHIIIIIHIHIIIIIIIHIIIIIIIIIIIIIIIIIIIIIIIIIIIIIGHHHIHHHIHIIIIICEHHHIIHHIIIIIHIHIHIIHHHIIIIIIIIIIIHIIIIIIIIIIIIIIIIIIIIIIIIIHHHIIIIIIIIIIHIIIIIIIIHHIIIIIIIIIIIIIIIIIIIIIIIIIIIHHIIIIIIIIIIIIIHIIIIIIIIIIIIGIIIIIIIIIIIIIIIHFIIIIIIIIIIIIIIIIIIIIIIIIIIIIIIIIIIIIIIIIIIIIIIIIIIIIIIIIHIIIIIIIIIIIIIIIIIIIIGIIIIIIIIIIIIIIIIIIDCDDD
@HISEQ:969:HM2KJBCX2:2:1101:1572:46826 2:N:0:ACTATGCA
CGCATACGACCTCCCAACTATCCCTATTAATCATTACGTCAATCCTAGAAACCAACAAAATAGGATCGAACGTCCTATTCCATTATTCCATGCTAATGTATTCAAGCGTTAGCCTGCTTTAAACACTCTAATTTTTTCAAAGTAACAGTCCTGTTTCCCTGCAACACCAAATTAATGACATTACAGTTCTTCAGAAAGGAGGAATCAGCGAAGCCAGTGCATACCAGTGGCACGACCAACCTGCTGACCCCGAAATTCAACTACGAGCTTTTTAACTGCAACAACTTTAATATACGCTATTGGAGCTGGAATTACCGCGGCTGCTGGCACCAGACTTGCCCTCCAA
+
DAABB0CFEH?G@HHIII1C1<CGHHGHHIEHHHFGHHHHIIIIIII1FHIIGEHIH?HHHECCH@ECCHHHHIIFHEHIEHHIIIIHIFH<EHHHIIIIIHHEHHFHGHIIIIIIIIHHHHHHFEIIIHIIHEHIIIIIHIIIHHHHHFEHHCHGGIIIIGIIHIIIHIHHHHHIHHHIHIIIIIIIIIHHGIHIIIIIHIHIIIHHHGIHHGCIIIIIIIHIIIIIHIIIIIIIHHGEGIHGCCCCDIIHHIIIIGIIIIIHIIHGHIIHIHHIIIHGIIIHIHIIIIIIIHIHGHIHHIIIIIIIIIIIIIIIIHIIHIIIIHIHIIIHHHHIIIIIICDDDD
@HISEQ:969:HM2KJBCX2:2:1101:6220:47163 2:N:0:ACTATGCA
CGCATACGACCTCCCAACTATCCCTATTAATCATTACGTCGATCCTAGAAACCAACAAAATAGAATCAAACGTCCTATTTCATTATTCCATGCTAATGTATTCAAGCGTAAGCCTGCTTTAAACACTCTAATTTTTTCAAAGTAACAGTCCTGATTCCCCACGACACCAAATTAATGACATCGCGGTTCTTCAGAAGGTAGGAACCAATAATGCCAGTGCGTACCGAAGCACGACCAACAATTTGATCCCGAAATTCAACTACGAGCTTTTTAACTGCAACAACTTTAATATACGCTATTGGAGCTGGAATTACCGCGGCTGCTGGCACCAGACTTGCCCTCCAA
+
DBDDDIIIIIIIIIIIIIIIIIIIIIIIIIIIIIIIIHIIIHIIIIIIHIIIIIIIGHIHHEGEFHIIIIIIIGHIGHHIIIIIHIIIIIIIIIIIIHIIIIIIIIIIIIIIIIIIIIIIHIIIIHIIIIIIIIIIIIIIIHIIIIIIHIIIIIIIIIIIIIIIIIIIIIIIIIIIIIIIIIIIIIIIIIHIIIIIIHIIIHHIIIIHIHHIIIIIIIIIIIIIIIIIIIIIIIIIIIIIIIIHIIIIIIIIHIIHIIIIIIIIIIIIIHGIIIIIIIIIIIIIIIIIHIIIIIIIIIIIIIIIIIIIIIIIIIIIIIIIIIIIIIIIIIIIIIIIIIIIDDDDD
@HISEQ:969:HM2KJBCX2:2:1101:5033:47055 2:N:0:ACTATGCA
CGCATACGACCTCCCAACTATCCCTATTAATCATTACGTCGATCCTAGAAACCAACAAAATAGAATCAAACGTCCTATTTCGTTATTCCATGCTAATGTATTCAAGCGTGAGCCTGCTTTAAACACTCTAATTTTTTCAAAGTAACAGTCCTGATTCCCCATGACACCAAATTAATGACATCATGGTTCGTCAGAAGGTAGGAATCAATAATACCAGTACGTACAATAGCACGACCAATAAATTGATCCCGAAATTCAACTACGAGCTTTTTAACTGCAACAACTTTAATATACGCTATTGGAGCTGGAATTACCGCGGCTGCTGGCACCAGACTTGCCCTCCAA
+
@D@@DH@GHH/CFFCE@<@HIIHCCEGGFGHEFEHEH@FHICEHCGHHCEHII?CHHHHHEHH?HEIHHIIHEH0DE@CDEDGG<CF?CGHEHHFHHIF@<IHGHEHDEG@HHHFCBCAFCFHHFGGHHHCHH@CGHGF@CGHIHHHCCHHIGFCFFCCFHHHIIHIHHHHCHHDEHHGDE@FFDCDHECHHHHHIHGHHE1EFFEHHFGE@EEHBHHHGHHHEHIHHHDHEHEIHHIHHHFFCHIHCHD1EHFCEIHHFHHG@?HHEHGC@HHHIIIHHHFFFCCHHEHHHIIIIIHHHHFGEHIFIHFCCHHCDHEHHEEIIHGHGIHHEEHFHE?GG@DBB@
@HISEQ:969:HM2KJBCX2:2:1101:1870:46261 2:N:0:ACTATGCA
CGCATACGACCTCCCAACTATCCCTATTAATCATTACATCGATCCTAGAAACCAACAAAATAGAATCGGATGTCCTATTTCATTATTCCATGCTAATGTATTCAAGCGTGAGCCTGCTTTAAACACTCTAATTTTTTCAAGGTAACAGTCCTAATTCCCCGTGACACCAAATTAATGGCATTACGGTTCTTTAGAAGGTGAGAAATCAATAATATCAGTACATACCAACGGCATGACCGAAACATTGATCCCGAAATTCAACTACGAGCTTTTTAACTGCAACAACTTTAATATACGCTATTGGAGCTGGAATTACCGCGGCTGCTGGCACCAGACTTGCCCTCCAA
+
DDDDDIIIIIIIIIIIHIIIIIIIIIIIIIIIIIIIIIIIIIIHIIIIIIIIHIIIIII@HHHFHIIIIIIIIIIIHIIIIIIIIIIIHIIIIIIIIIIIIHIIIHIIIIIIIIIIHIIIIIIIIIIIIHIIIIIIIIIIIIIIIIIIHIIHIIIIIHIHHHIHIIHIIIIIIIIIIIIIIIIIIIIIIIIIIIIIIIIIIIIIIIIIIIIIHIIIIIIIIIIIIIIIIIIIIIIIIIIIIIIIHHIIHIIIIIIIIIIIIIIIIIIIIIIIIIIIIIIIIIIIIIIIIIIIIIIIIIIIIIIIIIIIIIIIIIIIIIIIIIIIIIIIIIIIIIIIIIIIIIDDDDD
@HISEQ:969:HM2KJBCX2:2:1101:9448:46535 2:N:0:ACTATGCA
CGCATACGACCTCCCAACTATCCCTATTAATCATTACGGTGATTCAGAAACCAACAAAACAGGACCACCGTCCTATTTTATTATTCCATGCTAATGTATTCAGACATAAGCCTGCTTTGAACACTCTAATTTTTTCAAGGCAAAGGTCCTGGTTTCCTACCACGTTAAATTAATAACATGATAGTTCCCCAGAAGGTAGAAATTCTACACGCCAGTACAGACAATAGCCCGACCAACGATAGAACCCCGAAATTCAACTACGAGCTTTTTAACTGCAACAACTTTAATATACGCTATTGGAGCTGGAATTACCGCGGCTGCTGGCACCAGACTTGCCCTCCAA
+
DADDDIIHIHIIIIHIHIIIIIIIIIHIIIIIIIIIIHIIIIHIIIIIIIIHHIIIIHGIHHEHHIIIIIICHHHHIHHHHIIIIIIIIIGIIIIHHIHHIIIHHIIIIIIGHIIIIIIIIHHHIHIIHHIIIIIIIIIHHIIIIIIHIIIIIHHHIIIIIIIIIIIIIIIIIHIIIHIIIIIIIHIIIIIIIIIHIIIIIIIIIIIIIIIIIIIIIIIIIIIIIIIIIIIIIIIIIIIIHHIIIHIIIIIIIIIIIIIIIIIIIIIIIIIIIIIIIIIIIIIIIIIIIIHIIIIIIIIIIIIIIIIIIIIIIIIIIIIIIIIIIIIIIIIIIIIIIIDDDDD
@HISEQ:969:HM2KJBCX2:2:1101:9289:48466 2:N:0:ACTATGCA
CGCATACGACCTCCCAACTATCCCTATTAATCATTACGGTGATCCTAGAAACCAACAAAATAGAACCATGCCGTCCTATTCTATTATTCCATGCTAATGTATTCGAGCAAAAATGCCTGCTTTAAACACTCTAATTTTTTCAAGGTAAAGGTCCTGGATCCGCAAGACACCCAATAAAGGACATCAAGTTTCTCCAGAAGGTGAGAAATCAACAGTAACAGTTCATACCCCTTAAGGCATGACCATCACGTCAATCCCGAAATTCAACTACGAGCTTTTTAACTGCAACAACTTTAATATACGCTATTGGAGCTGGAATTACCGCGGCTGCTGGCACCAGACTTGCCCTCCAA
+
B@DDDIIIHGHIIIIIGHHHIIIIIIIIIIICHHEHHEHHEFIIGIIIIHHHIIIHHCHEHHEHIHFHEHHHC@CDHIEFHHHGHHIHHHGIHEHHIGIFICHEFFFDHHIHHHHEHHEH@FHGHHHIIIFHGHHEGHFEHIHHH@IHHHGGHHHH??DHHHEHIHIHGHIHEHIIIHCEHHIIGIHHHFHHHHHHHFHHHHHFHIIHCFHHFHFCFFHHGIIIHIIIHEC?GEHGCFIHFHHGIHEEHHF<HHDDHGIIIH@HHGCHEHIHH@E1<1HFF@CE?EHIHHHFHFHGFC=@EHIGCHHHEIIHHHHH@G@?C?<?ECIHHHEGG@HFHHHCCIHEHCDHDDD<0
@HISEQ:969:HM2KJBCX2:2:1101:4957:49062 2:N:0:ACTATGCA
CGCATACGACCTCCCAACTATCCCTATTAATCATTACGTCAATCCTAGAAACCAACAAAATAGGATCAAACGTCCTATTTCATTATTCCATGCTAATGTATTCAAGCGTTAGCCTGCTTTAAACACTCTAATTTTTTCAAAGTAACAGTCCTGTTTCCCTGCAACACCAAATTAATGACATTACAGTTCTTCAAGAAGGAGGAACCAGTAAAGCCAGTGCATACCAGAGGCACGACCAACCTACTAATCCCGAAATTCAACTACGAGCTTTTTAACTGCAACAACTTTAATATACGCTATTGGAGCTGGAATTACCGCGGCTGCTGGCACCAGACTTGCCCTCCAA
+
BDDDDIIIHEHHGHHCECHHHIIIIIIIIIIIIIHHHHHFHHHHIHIHHHIIHHIHIIHHHHEHEGHHIG?EGFHHIFHHHHGEHIHIHHIIGEG?HFHHHHHHIIHIHHFHHIGHIIIIIIIHHIHIIEHIIIIHHIIIIIHHHEHIIHEHIHIHIHIHHHIHIHEHHHHHHIFHHIIIIIICIIHFHHIIIIIIIIIIIHHHHHHHHHHIHIIIIIIHIIHEIH<HIHGIGIIIIIIHIIHEEIIHIIIHEHG@IIIHHHEHHEIHIHIIHGIIHHHIIIHIIGIHIHHHHEHHHHIIIIIHIIIIIIIIIIIIIIIIIHIHIIIIIIIIHIIIIIHIIDDDDD
@HISEQ:969:HM2KJBCX2:2:1101:10197:49699 2:N:0:ACTATGCA
CGCATACGACCTCCCAACTATCCCTATTAATCATTACGTCGATCCTAGAAACCAACAAAATAGGTTCGATCGTCCTATTTCGTTATTCCATGCTAATGTATTCAAGCGCGAGCCTGCTTTAAGCACTCTAATTTTTTCAAAGTAACAGTCCTGTTTCCCCGCAACAACAAATTAATGCCATCACGGTTCTGCAAGAGGGAGGGACCAGTGAGGCCAGTGCATACCAGTGGCACGACCAACCTACTGGCCCCGAAATTCAACTACGAGCTTTTTAACTGCAACAACTTTAATATACGCTATTGGAGCTGGAATTACCGCGGCTGCTGGCACCAGACTTGCCCTCCAA
+
DCDDDIIIIIIIIIIIIIIIIIIIIIIIHIIIIIIIIIIIIIIIIIIIIIIIIIIIIIIHHHHIHHIIIIIIHIIIIIIHIIHHIIIIIIIIIIHIIIIIHIHIIIIIIIIIIIIIIIIIIIIIIIIIIIIIIIGIIIHIIIIIIIIIIIIIIIIIIIIIIIIIIIIIIIHIIIIIIHIHIIIIIIHIIGIIIIIIIIIIIIIIIIIIIIHIIIIIIHIIIIIIIIIIIIIIIIIIIIIIIIIHHIIIIIIIIIIIIIIIIIHIIIHIIIIIIIIIIHIIIIIIIIHIIIIIGIIIIIIIIHIIIHHIIIIIIIIIIIIIIIIIIIIIIIIIIIIIIIIIIDCDDD
@HISEQ:969:HM2KJBCX2:2:1101:10819:49966 2:N:0:ACTATGCA
CGCATACGACCTCCCAACTATCCCTATTAATCATTACGTCGATCCTAGAAACCAACAAAATAGAATCAAACGTCCTATTTCATTATTCCATGCTAATGTATTCAAGCGTACGCCTGCTTTAAACACTCTAATTTTTTCAAAGTAACAGTCCTGATTCCCCACGACACCAAATTAATGACATCGCGGTTCTTCAGAAGGTAGGAACCAATAATGCCAGTACGTACCGAAGCACGACCAACAATTCGATCCCGAAATTCAACTACGAGCTTTTTAACTGCAACAACTTTAATATACGCTATTGGAGCTGGAATTACCGCGGCTGCTGGCACCAGACTTGCCCTCCAA
+
BDDDDIIGHIIHIHHIHIIIIIHIIHIIIIIIIIIHIHIHIIIIIIHIIIIIIIIIIHHIHEGHIIFEHHHHIEHIHIIIGIIIIHIHIIIIIIIIIIIIIIHIHHHHIIHIIHHIIHIIHIHHIIHIIHHIIIIIIIHHIHIIIIIIIIIIIIHIIHIIIIIIIIHIIHHHIIIIIIIIIIIIIIIIIIIIIIIIIIIIHIIIIIIHIIIHIIIIIIIHIIIIGIIIIIIIIIIIIIIIIHGDIIIIIIIIIIIIIIIHIIIHIIIIIIIIIIIHIIIIHIIIIIIIIIIIHIIIHIIIIIIIIIIIIIIIIIIIIIIIIIIIIIIIIIIIIIIIIIIIDDDDD
@HISEQ:969:HM2KJBCX2:2:1101:15803:48605 2:N:0:ACTATGCA
CGCATACGACCTCCCAACTATCCCTATTAATCATTACGGTGATCCTAGAAACCAACAAAATAGAACCATGCCGTCCTATTCTATTATTCCATGCTAATGTATTCGAGCAAAAATGCCTGCTTTAAACACTCTAATTTTTTCAAGGTAAAGGTCCTGGATCCGCAAGACACCCAATAAAGGACATCAAGTTTCTCCAGAAGGTGAGAAATCAACAGTAACAGTTCATACCCCTTAAGGCATGACCATCACGTCAATCCCGAAATTCAACTACGAGCTTTTTAACTGCAACAACTTTAATATACGCTATTGGAGCTGGAATTACCGCGGCTGCTGGCACCAGACTTGCCCTCC
+
DDCDDIIIIIIIGIIIIIIIIIIIIIIIIIIIIIIIIIIIIIIIIIIIIIIIIHIIIIGHIHEHIIIIHCGHHIIHIIIGIIIIHIGIIIIHHIIIIIIIIHIIIIIIHIHIIIIIIIIIIIIIIIIIIIIIIHIIHIIHIIIIIIIIIIIHHIIIIGIIIIIIIIIIIIIIIIIIIIIIIHIIIIIIIIIIIIIIIHIIIIIIIIIIIIIIHIIIIHHIHHHFHHIIIIIHIHIIIIHHIIIIIIHGHFIIIIIIIIIIIHHIIIIIIHIIHGIIIIIIIHIIIIIIIIIIIIIIIIIIIIIIIIIIIIIIIIIIIIIIIIIIIIIIIIIIIIIIIIIIHHIIIIDDDDD
@HISEQ:969:HM2KJBCX2:2:1101:9635:50222 2:N:0:ACTATGCA
CGCATACGACCTCCCAACTATCCCTATTAATCATTACGGTGATCCTAGAAACCAACAAAATAGAACCATGCCGTCCTATTCTATTATTCCATGCTAATGTATTCGAGCAAAATGCCTGCTTTAAACACTCTAATTTTTTCAAGGTAAAGGTCCTGGTTCCACATGACACCCAATTAAGGACATCATGCTTCTCCAGAAGGTGAGAAATCAACTGCGACAGTTCATACCCCTTAAGGCACGACCATCACGTCAATCCCGAAATTCAACTACGAGCTTTTTAACTGCAACAACTTTAATATACGCTATTGGAGCTGGAATTACCGCGGCTGCTGGCACCAGACTTGCCCTCCAA
+
0B@@DH?1D@FGHIIIIIIIIIIIIIIIIIHIIIIIII@<<CHHIIIIIIIIIIHIIIHIIIHEGFHHH1<<CED<E@HCFHEFG1<CC<C1<<<CFH1FG<HEGHHIIIHGIIIHIIIIHHEHFHHHHHHHAGHGHHEGF8CIHIHHHHHIHGHHEHE@HHGC?HHHH7HGGHEIHHCHCGHHHIFEFHH@FCHIHHHHC?IIHHHHCGCHDIIHIIHCFEFFGEHFCGEEIIIIIIIIIIHF@GCFEHEIIIIHIIIIIIIIIHIGIIIIIIIIIIIIIIIIIIIIIIIIIIIIIIIHIIIIIIIIIIIIIIIIIIIIIIIIIIIIIIIIIIIIIIIIIIIIIIIDDDDD
@HISEQ:969:HM2KJBCX2:2:1101:16202:50315 2:N:0:ACTATGCA
CGCATACGACCTCCCAACTATCCCTATTAATCATTACATCGATCCTAGAAACCAACAAAATAGAATCGGATGTCCTATTTCATTATTCCATGCTAATGTATTCAAGCGTGAGCCTGCTTTAAACACTCTAATTTTTTCAAGGTAACAGTCCTAATTCCCCGTAACACTAAATTAATGGCATTACGGTTCTTTAGAAGGTGAGAAATCAATGATAACAGTGCATACCAACGGCATGACCGAAATATTGATCCCGAAATTCAACTACGAGCTTTTTAACTGCAACAACTTTAATATACGCTATTGGAGCTGCAATTACCGCGGCTGCTGGCACCAGACTTGCCCTCCAA
+
DDDDDGHIIIIIIFHGHIIIIGIHIHIIIIHIIIIHHIIIIIIIIIIIGCGHHHHICHIGHIFHIIIIIIIIEHCHIIIIIIIIIIHHHCHIIIIHIHIIIIIIHHHIIIHHHIHHHIHIIIIHHHIHHHHIIGHIHIIIIIHHGEHHIIIIIIHIHHHHHIIIIIHHIFHIHIHHFFIIHIHHHIHIIHHIHHIHHHIHHIHIHHHIIHEHHIIHIHGIIIIHGHHGHHHIIIIIHIIHHEGGEGHHHIIHHIIIHGIIIIHIHHIIHCCHHHIHHHCIIIIIHGF@HIIHHIHIGIIHHIIHIIHFE@IHHHIIIIIIHGGGIIIHGIIIHHHIGIHHHHBDCDD
@HISEQ:969:HM2KJBCX2:2:1101:20620:51157 2:N:0:ACTATGCA
CGCATACGACCTCCCAACTATCCCTATTAATCATTACGGTGATCCTAGAAACCAACAAAATAGAATCATGCCGTCCTATTTTATTATTCCATGCTAATGTATTCAAGCAAAATGCCTGCTTTAAACACTCTAATTTTTTCAAAGTAAAGGTCCTGGTTCCCCGCGACACCCAATTAAGGGCATCGCGGTTCTCCAGAAGGTGAGAAATTGACTACACCAGTTCATGCCCCTTAAGGCACGACCGATGTGTCAATCCCGAAATTCAACTACGAGCTTTTTAACTGCAACAACTTTAATATACGCTATTGGAGCTGGAATTACCGCGGCTGCTGGCACCAGACTTGCCCTCCA
+
DDDDDIIIIGIIIIIIIIIIIIIIIIIIIIIIIIIIIIIIIHIIIIIIIIIIIIIIIIIIIIHHIGIIIHFEHIHHHIHHGIIIIIIHHFHHGHHIIHIFGHHFIIHIIIIIIHHIHIIHIHIIIHIIIIIIHIHIHHHHHIHIIIIHIIIIHHHHHHIHIIIIIIIHIIIIIHIIIHGDIIIIIHEHHIIIIIIIIIIHHIIHIIIIIIIIIIIIIIIIIIIIHIIIIIIIIIIIIIIIIIIIIIHGHGIIIIIIIIIIIIIIIIIIIIIIIIIIHIIIIIIIIHIIIHIIIIIIIIIHIIIIIIIIIIIIIIIIIIIIIIIIIIIIIIIIIIIIIIIIIIIIIIDDDDD
@HISEQ:969:HM2KJBCX2:2:1101:2116:51649 2:N:0:ACTATGCA
CGCATACGACCTCCCAACTATCCCTATTAATCATTACGTCAATCCTAGAAACCAACAAAATAGGATCAAACGTCCTATTTCATTATTCCATGCTAATGTATTCAAGCGTTAGCCTGCTTTAAACACTCTAATTTTTTCAAAGTAACAGTCCTGTTTCCCTGCAACACCAAATTAATGACATTACAGTTTTTCAAGAAGGAGGAACCAGTAAAGCCAGTACATACCAGAGGCACGACCAACCTACTAATCCCGAAATTCAACTACGAGCTTTTTAACTGCAACAACTTTAATATACGCTATTGGAGCTGGAATTACCGCGGCTGCTGGCACCAGACTTGCCCTCCAA
+
DDDDDIIIIIIIIIIIIIIIIIIIIIIIIIIIIIIIIIIIIIIIIIIIIIIIIIIIIIIHIIGHIIIIIFHHHIHIIIIIIIIIIIIHHIHIHHIIIIIIIIIIIIIIIIIHHIIIIHIIIHIHIIIIIIIIIIIIIHIIIIHIIIIIIIHIIIIHIIIIIIIIIIIIIIIIIIIIIIIIIIIIIHIHIIIGIIIIIIIIIIIIIIIIIIIIIIIIIIIIIIIIIIIIIIIIIIIIHHFIIIIIHIIIIIIIIIIIIIIIIIIIIIIIIIIIIIIIIIIIIIIIIIIIIIIIIIIIHIIIIIIIIIIIIIIIIIIIIIIIIIIIIIIIIIIIIIIIIIIIIDDDDD
@HISEQ:969:HM2KJBCX2:2:1101:2076:52478 2:N:0:ACTATGCA
CGCATACGACCTCCCAACTATCCCTATTAATCATTACGTCAATCCTAGAAACCAACAAAATAGGATCAACGTCCTATCTCATTATTCCATGCTAATGTATTCAAGCGCGAGCCTGCTTTAAACACTCTAATTTTTTCAAAGTAACAGTCCTGATTCCCCGCCACACCAAATTAATGACATGATGGTTCGTCAGAAGGTAGGAATCAGTAACACCAGTACGTACCGAAGGCACGACCAGCGTACTAATCCCGAAATTCAACTACGAGCTTTTTAACTGCAACAACTTTAATATACGCTATTGGAGCTGGAATTACCGCGGCTGCTGGCACCAGACTTGCCCTCCAA
+
DDDDDIIIIIIIIIIIIIIIIIIIIIIIIIIIIIIIIHIIIIIIIIIIHHIIIIIIIIIIIIIIIHIIIIIHHHIIIIIHIIIHHIIIIIIIIIHIHHIIIFHIHIIIIIIIIIIIIHIIIIIHIIIIIIIIIIHIIIIIHHIIIHHIIIIIIIIIIIIIHIIIIIIIIIIIIIIIIIIIIIIIIIIIIIIIIIIIIIIIIIIIIIIIIIIIIIIIIIIIIIIIIIIIIIIIIIIIIIIIIIIHIIIIIIIIIIIIIIIIIIIIIIIHIIIIIIIIIIIIIIIIIIIIIIIIIIIIIIIIIIIIIIIIIIIIIIIIIIIIIIIIIIIIIIIIIIIIIIIIDDDDD
@HISEQ:969:HM2KJBCX2:2:1101:15057:51989 2:N:0:ACTATGCA
CGCATACGACCTCCCAACTATCCCTATTAATCATTACGTCAATCCTAGAAACCAACAAAATAGGATCAACGTCCTATTTCATTATTCCATGCTAATGTATTCAAGCGCGAGCCTGCTTTAAACACTCTAATTTTTTCAAAGTAACAGTCCTGATTCCCCGCCACACCAAATTAATGACATGATGGTTCGTCAGAAGGTAGGAACCAGTAACACCAGTACGTACCTAGGGCACGACCAACGTACTGATCCCGAAATTCAACTACGAGCTTTTTAACTGCAACAACTTTAATATACGCTATTGGAGCTGGAATTACCGCGGCTGCTGGCACCAGACTTGCCCTCCAA
+
D@DDDIIIIHIIIIIIIIIIIIIIIIIIIIIHHIIGHIIHIIIIIIIIIIIIIIIIIHIIHIGHHHIGIIHHHIIIIHIIIGIIIIIIHHIEHHHIHHEHIFHICHHIIIIHHHHHHGHIIHHIHHIIIEHHIIIIIHIIHHIHIIGHFHHHHHHIIIIIHEIHIIHIGHIIIIIHHHIHGIIIHHIHHHIIIIIHIIGIIHHIHEHHHIIHIIIIIHHIHHIIHHHCFHIIHII>IHHEIHGFIIIIIHHIHIIIHHHHHIIHGIIIHIIHHIIIIHIIIIIIHEGIIIIIHIIHHIHIIIIIIIIIHHHIIIIHIIIIIHFGIIIIIIIIIIHHFIIIBDDD@
@HISEQ:969:HM2KJBCX2:2:1101:11080:53038 2:N:0:ACTATGCA
CGCATACGACCTCCCAACTATCCCTATTAATCATTACGTCGATCCTAGAAACCAACAAAATAGAATCAAACGTCCTATTTCATTATTCCATGCTAATGTATTCAAGCGCGAGCCTGCTTTAAACACTCTAATTTTTTCAAAGTAACAGTCCTGATTTCCCGCGACATCAAATTAATGACATCGTGGTTCGTCAGAAGGTAGGAATCAATTTGACCAGTACGTACCGAGGCACGACCGATCAACTGATCCCGAAATTCAACTACGAGCTTTTTAACTGCAACAACTTTAATATACGCTATTGGAGCTGGAATTACCGCGGCTGCTGGCACCAGACTTGCCCTCCAA
+
DDDCDGIIFHDHIHHHEEHC<G@GHIIICHIG@HHIGHEHIGIIIIHFFCEHHIIIIIIIHH11DCGEGHFEG?CCHHG@GCH<DFHHIICH?C@HHCHHECFHGIIHHGGCEEHGHIEHHHIIIGIIIHHE@FHHHIIHHHCHIHEHGGFF@GHIHHHHHHHHHHCHEHGHCHHFGIIHEIHHHHGIGIHHHFHGI<IIHHFIHIHHHHIHHEHHHHIIHFIIHIHH=IIIHIHHHHEHFFFFHHHIHIIHIIIHEHIIIIHIHIIIIIHFHHHHIIIHHIIHHGDGHIIHHIIIHHHEHHIIHIGIIIIIIIIHHHGIIIIIG?GIIIIIHIHIHHIIBD@D@
@HISEQ:969:HM2KJBCX2:2:1101:3907:53336 2:N:0:ACTATGCA
CGCATACGACCTCCCAACTATCCCTATTAATCATTACGGTGATCCTAGAAACCAACAAAATAGAACCATGCCGTCCTATTCTATTATTCCATGCTAATGTATTCGAGCAAAAATGCCTGCTTTAAACACTCTAATTTTTTCAAGGTAAAGGTCCTGGATCCGCAAGACACCCAATTAAGGACATCAAGTTTCTCCAGAAGGTGAGAAATCAACAGCGACAGTTCATACCCCTTAAGGCATGACCATCACGTCAATCCCGAAATTCAACTACGAGCTTTTTAACTGCAACAACTTTAATATACGCTATTGGAGCTGGAATTACCGCGGCTGCTGGCACCAGACTTGCCCTCCAA
+
DDDDDIIIIIIIIIIIIIIIIHHIIIIIIIIIIIIIIIIIIIIIIIIIHIIIIIIIIIIHIHHCHHHIHHIHIIIIHIIIIIIIIIIIIHIIIHHIIIIIGCFHIIIIIIIIIIIIHIIGIIIIIHIIIIIHHIHIIIIHIIIHIHIIIIIIIHIIHIHIIHHIIIIHIIIIIIIIIIIIIHIIIIIIHHHHGIIIIIIIIIIIIIIIIIIIIIIIIIIIIIIIIIIIHIIIHIIIIIIIIIIIIIIIIGHHIIIIIIIIIIIIIIIIIHIHIIIIIIIIIIIIIIIIIIIIIIIIIIIIHIIIIIIIIIIIIIIIIIIIIIIIIIIIIIIIIIIIIIIIIIIIIIIIDDDDD
@HISEQ:969:HM2KJBCX2:2:1101:19075:53529 2:N:0:ACTATGCA
CGCATACGACCTCCCAACTATCCCTATTAATCATTGCGGTGGTCCTAGACCAACAAAATAGAACCAACGTCCTATTCTATTATTCCATGCTAATCTATTCAAGCAAAAGCCCGCTTTAAACACTCTAATTTTTTCAAGGTAATGGTCCTGGTTCCCCGACACACCCAATAAAGGGCATACCGGCTCACCAGAAGGATAGACCCGACAGCAGAACAGTACTCGCCAGAGACGGACCGTCCGGTCAGGCCTAAAATTCAACTACGAGCTTTTTAACTGCAACAACTTTAATATACGCTATTGGAGCTGGAATTACCGCGGCTGCTGGCACCAGACTTGCCCTCCAA
+
DDDDDIIIIIIIIIIIIIIIIIIIIIIIIIIIIIIHIIIIIIIIIIIIIIIIIIIEHIIIIHIIIFHIIIIHIIIIIIIIIHIHHHIIFHIIIGIIIIIIHHHIIIIIIHHHIIIIIIIIIIIHIIIHIIIIHHIIHIIIIIIIHIIHIIIHHIHHIIIIIIHIIIIHHIIIIIIIIIIIIIIIIIIIIIIIIIIIIIIIIIIIIIIIIIIIIIIIIIIHIIIIIIIIIIIIIIHIIIIIIIHIIIIIIIIIIIIIHIIIIIIIIIIIIIIIIIIIIIIIIIIIIIIIIIIIIIHHHFHIIIIIIIIIIIIIIIIIIIIIIIIIIIIIIIIIIIIIIIHDDDDD
@HISEQ:969:HM2KJBCX2:2:1101:19037:53649 2:N:0:ACTATGCA
CGCATACGACCTCCCAACTATCCCTATTAATCATTACGTCAATCCTAGAAACCAACAAAATAGGATCAAACGTCCTATTTCATTATTCCATGCTAATGTATTCAAGCGTTAGCCTGCTTTAAACACTCTAATTTTTTCAAAGTAACAGTCCTGTTTCCCTGCAACACCAAATTAATGACATTACAGTTCTTCAAGAAGGAGGAACCAGTAAAGCCAGTGCATACCAGAGGCACGACCAACCTACTAATCCCGAAATTCAACTACGAGCTTTTTAACTGCAACAACTTTAATATACGCTATTGGAGCTGGAATTACCGCGGCTGCTGGCACCAGACTTGCCCTCCAA
+
@DDADHICCGHHF@HIFHFEEHIHHHHIF1FHIHEFH?HEEEEHHIIIIFHGHHHGHF??HIIC1CG?GEGHIIIGIHIIHHIHCCHH?HHEHHIFHHHHECHFHCGHCIHH?FHGG1EGHGGFCAFG1CHHHHHHFHHHAGFHHGHGIIHHHHGHHHHIIHHHEIIHHHFCGHHH<GFIIHIHHCGCHEHEFHEHHI0HGHHHCEHCFEHFHHHEFGHGCEG?@HF@E=IGHGHBHHFIHC@HFHHHIHGFEEEHGHGCC0DGHE?HHIHHHHHIHIIIIIIIHH@EIIHHIHHFHEHFHHHIHHHEHHIIIHHHIIIIHIHIIHIIIIIIHIHHHHCEFD@@D@
@HISEQ:969:HM2KJBCX2:2:1101:14737:54310 2:N:0:ACTATGCA
CGCATACGACCTCCCAACTATCCCTATTAATCATTACGTCGATCCTAGAAACCAACAAAATAGAATCAAACGTCCTATTTCATTATTCCATGCTAATGTATTCAAGCGCGAGCTTGCTTTAAACACTCTAATTTTTTCAAAGTAACAGTCCTGATTTCCCATGACACCAAATTAATGACATCGTGGTTCGTCAGAAGGGAGAAACCAATAATGCTAGTACGTACAAAGTACGACCGACATATTAGTCCCGAAATTCAACTACGAGCTTTTTAACTGCAACAACTTTAATATACGCTATTGGAGCTGGAATTACCGCGGCTGCTGGCACCAGACTTGCCCTCCAA
+
DDDDDIIIIIIIIIIIIIIHHIIIIIIIIIIIIIIIIIIIIIIIIIIIIIIIIIIIIHHIIIHIIIIIIIHIHIIIIIIIIIIIIIIHIIIIIIIIIIIIIIIIIIIIIHIIIIIIIIIIIIIIIIIIIIIIIIIIIIIIIIIIIIIIIIIIIIIIIIIIIIIIIIIIIIIIIIIIIIIIIIIIIIIIIIIIIIIIIIIIIIIIIIIIIIIIIIIIIIIIIIIIIIIIIIIIIIIIIIIIIIHIIIIIIIIIIIIIIIIIIIIIIIIIIIIIIIIIIIIIIIIIIIIIIIIIIIIIIIIIIIIIIIIIIIIIIIIIIIIIIIIIIIIIIIIIIIIIIIIDDDDD
@HISEQ:969:HM2KJBCX2:2:1101:15470:54383 2:N:0:ACTATGCA
CGCATACGACCTCCCAACTATCCCTATTAATCATTACATCGATCCTAGAAACCAACAAAATAGAATCGGATGTCCTATTTCATTATTCCATGCTAATGTATTCAAGCGTAAGCCTGCTTTAAACACTCTAATTTTTTCAAGGTAACAGTCCTAATTCCCCGTGACACCAAATTAATGGCATTACGGTTCTTTAGAAGGTGAGAAATCAATAATATCAGTACATACCAACGGCATGACCGAAACATTGATCCCGAAATTCAACTACGAGCTTTTTAACTGCAACAACTTTAATATACGCTATTGGAGCTGGAATTACCGCGGCTGCTGGCACCAGACTTGCCCTCCAA
+
DDDDDIIIIIIIIIIIIIIIIIIHIIIIIIIIIIIIIIIIIIIIIIIIIIIIIIIIIIIIIIIIIIIGIIIIIIHIIIIIIIIIHIIHIIIIIIIIIIIIIIIIIIIIIIIIHIHIIIIIHIIIIIIIIIIIIIIIIIIIIIIHIIIIIIIIIIIIIIIIIIIIIIIIIIIIHIIIIIHIIIIIIIIIIIIIIIIIIIIIIIIIIIIIIIIIIIIIIIIIIIIIIIIIIIIIIIIIIIIIIIIIIHIIIIIIIIIIIIIIIIIIIIIIIIIIIIIIIIIIIIIIIIIIIIIIIIIIIIIIIIIIIIIIIIIIIIIIIIIIIIIIIIIIIIIIIIIIIIIIIIDDDDD
@HISEQ:969:HM2KJBCX2:2:1101:11781:54442 2:N:0:ACTATGCA
CGCATACGACCTCCCAACTATCCCTATTAATCATTACGTCAATCCTAGAAACCAACAAAATAGGATCAAACGTCCTATTTCATTATTCCATGCTAATGTATTCAAGCGTTAGCCTGCTTTAAACACTCTAATTTTTTCAAAGTAACAGTCCTGTTTCCCTGCAACACCAAATTAATGACATTACAGTTCTTCAAGAAGGAGGAACCAGTAAAGCCAGTACATACCAGAGGCACGACCAACCTACTAATCCCGAAATTCAACTACGAGCTTTTTAACTGCAACAACTTTAATATACGCTATTGGAGCTGGAATTACCGCGGCTGCTGGCACCAGACTTGCCCTCCAA
+
DDDDDIIIIIIIIIIIIIHIIIIIIIIIIIIIIHIIIIIIIGIIIIIIIIIIIIIIHIIIIHGHIIIIIIIIHIIIIIIIIIIIIIIIIIHIIIHIIIIIIIIHIIHIIHIHHIIIIIIIIIIIIIIIIIIIIIIIIIIIIIIIIIIIIIIIIIIIIIIIIIIIIIIIIIIHIIIIIIIIIIIIIIIIIIIIIIIIIIIIIIIIIIIIIIIIIIIIIIIIIIIIIIIIIIIIII?IHHFIIIHHDIIIIIIIIIIHIIIHIIHIIIIHIIIIIIIIIIIIIIIIIIIIIIIIIIIIIIIIIIIIIIIIIIIIIIIIIIIIIIIIIIIIIIIIIIIIIIIIIDDDDD
@HISEQ:969:HM2KJBCX2:2:1101:1673:54967 2:N:0:ACTATGCA
CGCATACGACCTCCCAACTATCCCTATTAATCATTACGGTGATCCTAGAAACCAACGAAATAGAATCAAACGTCCTATTTCATTATTCCATGCTAATGTATTCAAGCGTGAGCCTGCTTTAAACACTCTAATTTTTTCAAAGTAACAGTCCTGATTCCCCACAACACCAAATAAATGACATCATGATTCGTCAGAAGGGAGAAACCAACAATGCCAGTACGTACCTAGGCACGACCGACATGACGGTCCCGAAATTCAACTACGAGCTTTTTAACTGCAGCAACTTTAATATACGCTATTGGAGCTGGAATTACCGCGGCTGCTGGCACCAGACTTGCCCTCCAA
+
DDDDDIIHHIIIIIIIIIIHIIIIHIIIIIIIIIHIIIHIIIHIIIIHIIIIIIIIIIIIIIEHIIIIHGHIIIIIIIIIIIIIIIIHIIIIGIIIIIIIIHGHIIIIIIIIIIIHIHHIHHIIIIIIIHCFHHHIIIIIIIHIIHIIHIIHIIIIIIIIIIIIIIIHIIIHIIIIIIIIIIIIIIIHHIIIIIIIIIIIIIIIIIIHHEGFHHIIIIIIIIIIIIIIIIIIIIIIIIIIIIHHIIIIIIIHIIIIIIHHIHIIIIIIIIIIIIIIIIIIIIIIIIIIIIIIIIGIIIIIIIIIIIIIIIIHIIIIIIIIIIIIIIHIIIIIIIIIIIIIDDDDD
@HISEQ:969:HM2KJBCX2:2:1101:12923:54277 2:N:0:ACTATGCA
CGCATACGACCTCCCAACTATCCCTATTAATCATTACGGTGATCCTAGAAACCAACAAAATAGAACCATGCCGTCCTATTTTATTATTCCATGCTAATCTATTCAAGCACAAGCCTGCTTTAAGCACTCTAATTTTTTCAAGGTAATAGCTCTGCTTCCCCAACGCACTAACTTAATAGCATGCTGGTTGTTCAGAAGGTAGGAATTCATCAGGCCAGTGCGGACAGTGAAGCCCGACCAACCGACAAACTCCGAAATTCAACTACGAGCTTTTTAACTGCAACAACTTTAATATACGCTATTGGAGCTGGAATTACCGCGGCTGCTGGCACCAGACTTGCCCTCCAA
+
D?@DDHHEHHIHIIHHHIIIIHHHFFHIHEHHHIIGHIHIIHIIHHHIIIIIIHHIIIIIIIHHIIFHIFCHHHHHHHHHIIIIIHIICHHIIGIIHHHIHHHIIHHHHIIIHHHIIIHHHHIIHIIIHIIIHIHHHIHIIHIIHIIIHHIIIHIHGHIIHIIIIIIIIGGIIIIIHIIIIIIHIHIIHIIIIHHIHHHHHIHIIIIIIIIHIIIIIHHIIHIIIHIIHIIIHHIHHHGIIIIIIHHIIGIIIIIIIIIIIIIGIIIIIIIIIIIIIIIHIIIIIIHGIIIIHIIIIIIGIIIIIIIIIIIIIGHIIIIIIIIIIIIIIIIIIIIIIIIFHIIDDCDC
@HISEQ:969:HM2KJBCX2:2:1101:6128:54503 2:N:0:ACTATGCA
CGCATACGACCTCCCAACTATCCCTATTAATCATTACGGTGGTCCTAGACCAACAAAATAGAACCAACGTCCTATTCTATTATTCCATGCTAATCTATTCAAGCAAAAGCCCGCTTTAAACACTCTAATTTTTTCAAGGTAATGGTCCTGGTTCCCCGACACACCCAATTAAGGACATACCGGCTCACCAGAAGGATAGACCCGACAACAGGACAGTACTCGCCAGAGACGGACCGCCCGGTCAAGCCTAAAATTCAACTACGAGCTTTTTAACTGCAACAACTTTAATATACGCTATTGGAGCTGGAATTACCGCGGCTGCTGGCACCAGACTTGCCCTCCAA
+
DDADDIIIIIIIIIIIIIIIIIIIIIIIIIIIIIIIIIIIIHIIIIHIGIIIIGIHGIIHIHHHIGHIIIIIIIIIHIIHHHHIIIIGIHIIHIHHFHHHHEHHIHIGIIFIHIHGHIIHIIIIIHGGHIHIIHEIIIHHIIIHHIIIIIHIIIIIIHIIIIIIIHIHGHHHHHHCHHHIHFIHGGEHCIHHGIIIHGHIIIIIIIHHHIHHIIIIHIHIIIIIIIIIGIIIIIIIIHHHIHHHHIHIIIIIHEHIHIHIHHIIIIIIIHIIIIHHIIHHHHHHHIIHHHGIIIIIIHHHIIIIIIIIIIIIIIIIIIIHIIIIIIIIIIIHHEHIIIIDDDDD
@HISEQ:969:HM2KJBCX2:2:1101:19533:55252 2:N:0:ACTATGCA
CGCATACGACCTCCCAACTATCCCTATTAATCATTACGGTGATCCTAGAAACCAACAAAATAGAACCATGCCGTCCTATTTTATTATTCCATGCTAATCTATTCAAGCACAAGCCTGCTTTAAGCACTCTAATTTTTTAAAGGTAATAGCTCTGCTTCCCCAACGCACTAACTTAATAGCATGATGGTTATTCAGAAGGTAGGAATTCATCAGGCCAGTACGGACAGTGAAGCCCGACCAACCGACAAACTCCGAAATTCAACTACGAGCTTTTTAACTGCAACAACTTTAATATACGCTATTGGAGCTGGAATTACCGCGGCTGCTGGCACCAGACTTGCCCTCCAA
+
<<<<@GH?EE/01<1FHHHH@<F1FHHE@HGHH1<<11<D<C1C@11F?C@FEEHHE@CGGFE1G1CHH?E1<0/<D?1<GEHHI?HC??@EH1<DH111<1BGHHC?FHH@@11FDFH1C6<FAG@GEEHF<G;HCG$BD61CHF1E<CBC@EBFHC0EHCGC0FC70<FH/D@...EHF</:<//CFIHHG@CCF:FIHHC@GHF<<<0<.1?CHHCD<1=C?GD<<F/-<-/@<//0H<GC<11C<<0CF@<1F<1C@E1CC<111E@C@F@F<<D1?HHHHHGD11HEHHHCCF<1<111<111CC1HC@HH?IH?C1<11ECFCCCCHF@HE<10CGC@ABDD
@HISEQ:969:HM2KJBCX2:2:1101:21067:55297 2:N:0:ACTATGCA
CGCATACGACCTCCCAACTATCCCTATTAATCATTACGTCGATCCTAGAAACCAACGAAATAGGATCAAACGTCCTATTTCATTATTCCATGCTAATGTATTCAAGCTAATGCTTGCTTTAAACACTCTAATTTTTTCAAAGTAACAGTCCTGATTCCCCACGACACCAAATTAATGACATCATGCTTCGTCAGAAGGGAGAAACCAATTGTACCAGTTCATACCGTAGGCACGACCGATAAATTGATCCCGAAATTCAACTACGAGCTTTTTAACTGCAACAACTTTAATATACGCTATTGGAGCTGGAATTACCGCGGCTGCTGGCACCAGACTTGCCCTCCAA
+
DDDDDHEHHHI@FEGEEEEH?@GFHHIHEEEEGDHEHEF?DD?GDFGEHEHDDFHFHEHHHIFHHG@CCHDG<<C@CG11DFH1CH@F1@DG1<FCCG@GEHHHHHGEEHCE@8<@HF@6GHIF8HDCFHI?HCFH<CCHHHDFHEFCFC@AFHCCIHHBCGHHHEHGEFHIHHEHGHCGHEDFC;IHIIIIGIHIHHHHIGIIHFEDHGHFCEHGIHHHHFFHHFIIIIHHHHEIHHHHHHGC<FGHGHIHFEHHGDC<HFCEF<CEHHIHFIHIHEHHCHGCIHHHGHIHEEHHHGFCCIIHIIIIIIIIIIIHHIIIIIHIIIIGHHHHIHIIHIIIIDDDDD
@HISEQ:969:HM2KJBCX2:2:1101:20445:56520 2:N:0:ACTATGCA
CGCATACGACCTCCCAACTATCCCTATTAATCATTACGTCAATCCTAGAAACCAACAAAATAGGATCGAACGTCCTATTTCATTATTCCATGCTAATGTATTCAAGCGTTAGCCTGCTTTAAACACTCTAATTTTTTCAAAGTAACAGTCCTGTTTCCCTGCAACACCAAATTAATGACATTACAGTTCTTCAGAAAGGAGGAATCAGCGAAGCCAGTGCATACCAGTGGCACGACCAACCTGCTGACCCCGAAATTCAACTACGAGCTTTTTAACTGCAACAACTTTAATATACGCTATTGGAGCTGGAATTACCGCGGCTGCTGGCACCAGACTTGCCCTCCAA
+
BDDDDIIIIHHIIIIIIIIIHIIIIHIIIIIIIIIIIIIIIIIIIIIIIIIIIIIGHHIIIIHHHCHHIHHGHHDHHIIII?GHCHHIGHIHHIHIIIHHIHIIIIIFIHHEHFIHHHIIIHIHHIHHHFFHHIIIIHIHIIHHIIIIIIIIIIHGIIIIIIIIIIIIIIHHIIIIIIIIIIIIIIIIIIIIIIIIIIIIHIIIHIIIIIIIIIIII<HIIHIIIIIIIIIIIIIIIIIIIHHGDIIGGIGIIIIIIIIHIHIHIHEHHIIIIIHIIHIIIIIIIIIIIIIIIHIIIIIIIIIIIIIIIIIIIIIIIIIIIIIHIIIIIIIIIIHHIIIIIDDDDD
@HISEQ:969:HM2KJBCX2:2:1101:12794:56928 2:N:0:ACTATGCA
CGCATACGACCTCCCAACTATCCCTATTAATCATTACGGTGATCCTAGAAACCAACAAAATAGAACCATGCCGTCCTATTTTATTATTCCATGCTAATCTATTCAAGCACTAGCTTGCTTTAAGCACTCTAATTTTTTCAAGGTAATAGCTCTGCTTCCCCAACGCACCAAATTAATGGCATGAAGGTTATTCAGAAGGTAAGAATCCATCAAATCAGTACGAACAGTGAAGCCCGACCGATAGACAGATTCCGAAATTCAACTACGAGCTTTTTAACTGCAACAACTTTAATATACGCTATTGGAGCTGGAATTACCGCGGCTGCTGGCACCAGACTTGCCCTCCAA
+
DADDDIIIIIIIIIIIHIIIIIIIHHHIIIIIIIIIIIIIHHIIIIIIIIIIIIIIHEEHHHHIIIIIIHIIGIIDHIEFHIHHHHIEHIIIHGGHIHHHIHHIHIHHIHIIIIHHHHHHIHIIIIIHFHIIHIIHIIIIIHHIIIIIIIIIHEHIIIIIHIIIIIIIIIIIIIIHHHIHIIIHIHGIIIHIIIIIHGCDHIIIIIIIHIIIIIIIHEHIIIIHHEIIHIIHGHIHHIIIIIHIHGDIIIIGHEIHIIIIIIHHIIIIIIIIHHFHGIIIIHIHIHHHHGHHIGIIIIIHIIIHHIIIIIIGIHIIIHHIIIIIIIIHIIHIIIIHIHIHHHHBDAD@
@HISEQ:969:HM2KJBCX2:2:1101:15056:57096 2:N:0:ACTATGCA
CGCATACGACCTCCCAACTATCCCTATTAATCATTACGGTGATTCAGAAACCAACAAAACAGGACCACCGTCCTATTTTATTATTCCATGCTAATGTATTCAGACGTAAGCCTGCTTTGAACACTCTAATTTTTTCAAGGTAAAGGTCCTGGTTTCCCACCACGCTAAATTAATAACATGATGGTTCCCCAGAAGGTAGAAATTCCACACGCCAGTACAGACTATTGCCCGACCAACGGTAGAACCCCGAAATTCAACTACGAGCTTTTTAACTGCAACAACTTTAATATACGCTATTGGAGCTGGAATTACCGCGGCTGCTGGCACCAGACTTGCCCTCCAA
+
DBDDDIHHHHHHHHIIIHIHHEHECFHIIIHEHHIIIECHEGGHHIGHHEEHHF=<D<FHHG?HGHHHEC<C/DGHHHIHGHIHHIFHHFHIIIG@FFHEHGGGGHIHIHHHHHEFGHEGH6EF@@EF@DHGHIHEGHHIGGIIHHHHEHEHHHIIIIIHHHHHHIIGHECHFHHHIHEEGGEHHIHHCHHHHFIHEIIHHHIG=CHGHHEHHCCHHHIHHEH3HI;HGIIHIIHHHFHFCDFHHIHHHGGC1FHIHHIHIHHIHHHHEHHEHGIIHHHHCIIIIHG@IIHIHHHHHFECIHHHEGHFHIIHHHGIIIHIHEIIHIIHIHHHCHHHE@@ADD@
@HISEQ:969:HM2KJBCX2:2:1101:15548:57274 2:N:0:ACTATGCA
CGCATACGACCTCCCAACTATCCCTATTAATCATTACGGTGATCCTAGAAACCAACGAAATAGAATCAGTCCGTCCTATTTCATTATTCCATGCTAATGTATTCAGACGATAGTCTGCTTTAAACACTCTAATTTTTTCAAAGTAACAGTCCTGATTTCCCATCACACCAAATAAATGGCATGAAAGTTCCTCAGAAGGTAGAGATCCATCTCACCAGTGCAGACAATTAAGCCTGACCAATGGGTAGACCCCGAGGTTCAACTACGAGCTTTTTAACTGCAACAACTTTAATATACGCTATTGGAGCTGGAATTACCGCGGCTGCTGGCACCAGACTTGCCCTCCAA
+
DDDDDIIIIIIIIIIIIIIIIIIIGHIIIIHIIIGIIIIHHIIIIIIIIIIHIIIIIHIGIIHIIHIHHHIIIIIIIIHIIIIIIHHIIIIHIIHIIIIIIHIIIIIIIIIIIIIIIIHIIHIHIIIIIIIIIIIIIIIIHHHIIIHIIHIIIIIIIIIIIIHGIIIIIIIIHIIIIIIIIIIIIIIIIIIIIIIIIIIIIHIIIIIIIIIHIIIIIIIIIIIIIIIIIIIIIIIIIHIIIIIIIIHHIIIIIIIIIIIIIIIIIIIIIIIIIIIIIIIIIIIIIIIIIIIIIIIIIIIIIIIIIIIIIIIIIIIIIIIIIIIIIHIIIIIIIIIIIIIIIIIDCDDD
@HISEQ:969:HM2KJBCX2:2:1101:19087:57559 2:N:0:ACTATGCA
CGCATACGACCTCCCAACTATCCCTATTAATCATTACGGTGATCCTAGAAACCAACAAAATAGAACCATGCCGTCCTATTTTATTATTCCATGCTAATGTATTCAGGCATAGGCCTGCTTTGAGCACTCTAATTTTTTCAAGGTAATGGTTCTGCTTCCCCGGCACATCAAATTAATGGCATACCGGTTATTCAGAAGGTAGGAATCCATCACACCAGTGCGGACCGTGAGGCCCGACCGACGGATAGATCCCGAAATTCAACTACGAGCTTTTTAACTGCAACAACTTTAATATACGCTATTGGAGCTGGAATTACCGCGGCTGCTGGCACCAGACTTGCCCTCCAA
+
DDDDDIIIIIIIHIIHHIIIIIHIIIIIIIIGIIIIIIIIIIHHHIIIIIIHHIIIHIHII?GHIIIGIIIIIIIIIHIIIIIIHIIHIGIIIGHIIIIIHIHIIIHIIIIIIIIIHIIIIIIIGIHIIHIIIIIHHHIIIIIHIIIIIHHIIIHIIIIIIIIIHHGIIIIIIIIHFHIIIHHIIHHHIHHIHIIIIIHHIIHGIHHHHHIIIIHIIIIIIIIIIIIIIIIIIIHIIIIIIIHHHGCIIHIIIIIIIIIIHIHCIIIIIIIIIIIHGFGHIIIIIHIIHIIHIIHIHGIFIHIIIIIIIIIIIIHHIIIIIIHIIHIIIIIIIIIIIIIIIIIBABDD
@HISEQ:969:HM2KJBCX2:2:1101:12666:57858 2:N:0:ACTATGCA
CGCATACGACCTCCCAACTATCCCTATTAATCATTACGGCGACTCTAGAAACCAACAAAATAGAATCACACGTCCTATTTTATTATGCCATGCTAATGTATTCGGGCGTAGGCCTGCTTTGAACACTCTAATTTTCTCAAGGTAAACGTCCTGGTTCCCCAACACACCCAGTAAAGGGCATGCGGCTCACCAAGAAAGAGAACACAGCCAGACAGTACACACCGTGAGGCGGACCGCCCAGCCACGTTCGAAGTTCAACTACGAGCTTTTTAACTGCAACAACTTTAATATACGCTATTGGAGCTGGAATTACCGCGGCTGCTGGCACCAGACTTGCCCTCCAA
+
DBDDDHHHHIIIIGIHIHHHHIFHIIIIIHHIIIIIIIIEHIIIIIIIIIHHHIIIIHHEHIIHHIIIIIHIGHHIIIIIIIIIIIIHHHIIIIIIIIHHHIIHHHIIIIIIIIIIIIIIHIHHIHIIHHHHHIHIEIIIHIIIIIIHHIHIIHHHHHIIIHHIIICHIHHHIHIFHGIIHHHHIHHIIIHHHHIIHIIIIIIIHHHIHHHHHHIIIIIIIIIIIIHHHIHIHIIHIHIHIIHHIIIHIIIIIIIIIIIIIIIIIIIIIIIIIIIIIIIIHHHHHIIIIIHIIIHIIIIIIIIIIIHHHIIIIIHIIIIGIIIIIHIIIIIIIIIIIIIDDDDD
@HISEQ:969:HM2KJBCX2:2:1101:1700:56931 2:N:0:ACTATGCA
CGCATACGACCTCCCAACTATCCCTATTAATCATTACGTCGATCCTAGAAACCAACAAAATAGAATCAAACGTCCTATTTCATTATTCCATGCTAATGTATTCAAGCGTAAGCCTGCTTTAAACACTCTAATTTTTTCAAAGTAACAGTCCTGATTCCCCACGACACCAAATTAATGACATCGCGGTTCTTCAGAAGGTAGGAACCAATAATGCCAGTGCGTACCGAAGCACGACCAACAATTTGATCCCGAAATTCAACTACGAGCTTTTTAACTGCAACAACTTTAATATACGCTATTGGAGCTGGAATTACCGCGGCTGCTGGCACCAGACTTGCCCTCCAA
+
DDDDDIIIIHIIIIIIIIIIIIIIIIIIIIIIIIIIIGIIIIIIIIIIHIIIIIIIGIIIIIIIIIIIIIIHIIIIIHIGHHHIIIIHIIHIIIIIIIIIIGIIIIHHIHIIHGHIIIIHHIIIIIIIIIHIIIIIIIIIIIIIIIIIIHIHIHIHIHIGHIIIIHIIIIIIIIIIIIIIIIIIIIIIIIHHIIIIIIIIIIIIIIIIHGIIIIIIIIIIIIIIIIIIHIIIIIIIIIIIIIHHIIIIIIIIIIIIIIIIIHIHIIIIIIIIHFIIIIIIIIIIIIIIIIIIIIIIIIHHIIIIIIIIIIIIIIIIIIIIIHIIIIIIIIIIIIIIIIIIDDDDD
@HISEQ:969:HM2KJBCX2:2:1101:14864:58244 2:N:0:ACTATGCA
CGCATACGACCTCCCAACTATCCCTATTAATCATTACGGTGATTCAGAAACCAACAAAACAGGACCACCGTCCTATTTTATTATTCCATGCTAATGTATTCAGACGTAAGCCTGCTTTGAACACTCTAATTTTTTCAAGGTAAAGGTCCTGGTTTCCCACCACGCTAAATTAATAACATGATGGTTCCCCAGAAGGTAGGAATTCTACACGCTAGTACAGACTGGTTAGCCCGACCAACGGTAGAACCCCGAAATTCAACTACGAGCTTTTTAACTGCAACAACTTTAATATACGCTATTGGAGCTGGAATTACCGCGGCTGCTGGCACCAGACTTGCCCTCCAA
+
DDDDDIIIIIIIIIIIIIIIIIIIIIIIIIIIIIIIIIIIHIIIIIIIIIIIIHIIIIIIIIIIIGHIIIIIIIIIIIIIIIIIIGHIIIIHHHHIHIHIHIIIIIIIHIIIIIIIIIIIIHIIIIIIIHIIIIIIIIIIIIIIIIIIIIIIIIIIIIIIIIIIIIIIIIIIIHIIIHIIIIIIIIIHIIIIIIIIIIIIIIIIIIIIIIIIIIIIIIIIIIIIIIIIHIIIIIIIIIIIIHHGIHHHCIIIIIIIIIIIIIIIIGIIIIIIIHIIHIIIIIIIIIIIIIIIHIIIIIIIIIIIIIIIIIIHIIIIIIIIHIIIIIIIIIIIIIIIIIIIDDDDD
@HISEQ:969:HM2KJBCX2:2:1101:8006:58830 2:N:0:ACTATGCA
CGCATACGACCTCCCAACTATCCCTATTAATCATTACGGTGATCCTAGAAACCAACGAAATAGAATCAGTCCGTCCTATTTCATTATTCCATGCTAATGTATTCAGACGATAGTCTGCTTTAAACACTCTAATTTTTTCAAAGTAACAGTCCTGATTTCCCATCACACCAAATAAATGGCATGAAAGTTCCTCAGAAGGTAGAGATCCATCTCACCAGTGCAGACAATTAAGCCTGACCAATGGGTAGACCCCGAAGTTCAACTACGAGCTTTTTAACTGCAACAACTTTAATATACGCTATTGGAGCTGGAATTACCGCGGCTGCTGGCACCAGACTTGCCCTCCAA
+
DDDDDIIIIIIIIIIIIIIIIIIIIIIIIIIIIIIIIIIIIIIIIIIIIIIIIIIIIGHIIIIIIIIIIIIIIIIIIIIIIIIIIGIIIIIHHHIIIIIIIHIIIIIIIIIIIHIIIIIIIIIIIIIIIIHIIIIHIIIIIIIHHIIIIIIIIIIIIHIIIIIIIIIIIIIIIIIIIIIIIIIIIHIIIIHIIIIIIIIIIIIIIIIIIIIIIIIIIIIIIIIIIIIIHIIIIHIIIIIIIIIIIHIIIIIIIIIIIIGIIIIIIIIIIIIIIIIIIIIIIIIIIIIIIIIIIIHIIIIGIIIIIIIIIIIIIIIIIIIIIIIIHIIIIIIIIIIHHHIHIIIDDDDD
@HISEQ:969:HM2KJBCX2:2:1101:4958:58797 2:N:0:ACTATGCA
CGCATACGACCTCCCAACTATCCCTATTAATCATTACGGTGATCCTAGAAACCAACGAAATAGAATCAATCCGTCCTATTTCATTATTCCATGCTAATGTATTCAGACGTTAGCCTGCTTTAAACACTCTAATTTTTTCAAAGTAACAGTCCTGATTTCCCATTACACCAAATAAATGGCATGAAAGTTCCTCAGAAGGTAGAGATTTATCTCACCAGTGCAGACAATTAAGCCTGACCAATGGGTAAACCCCGAAGTTCAACTACGAGCTTTTTAACTGCAACAACTTTAATATACGCTATTGGAGCTGGAATTACCGCGGCTGCTGGCACCAGACTTGCCCTCCAA
+
DDDDDIIIIIIIHIIIIIIIIIIIIIIIIIIIIIIIIIIIIIIIIIIIIIIIHIIIIHIIIIIIIHIIIIHIIIIIIIIIIIIIIIIIHHIIIIIIIIIIIIIIIIIIIIIIIIIIHIIIIHIIIIIIIIIIIIIIIIIIIIIIIIIIIIIIHIIIIIIIIIIIIIIIIIIIIIIIIIIIIIIIIIIIIIIIIIIIIIIIIIIHIIIIIIIIIIIIIIIIIIIIIIIIIIIIIIIIIIIIIIIIIHGIIIIIIIIIIIIIIIIIIIIIIIIIIIIIIIIIIIIIIIIIHIIIIIIIIIIIIIIIIIIIIIIIIIIIIIIIIIIIIIIIIIIIIIIIIIIIIIIDDDDD
@HISEQ:969:HM2KJBCX2:2:1101:20596:58615 2:N:0:ACTATGCA
CGCATACGACCTCCCAACTATCCCTATTAATCATTACGTCAATCCTAGAAACCAACAAAATAGGATCGAACGTCCTATTTCATTATTCCATGCTAATGTATTCAAGCGTTAGCCTGCTTTAAACACTCTAATTTTTTCAAAGTAACAGTCCTGTTCCCCTGCAACACCAAATTAATGACATTACAGTTCTTCAGAAAGGAGGAATCAGCGAAGCCAGTGCATACCAGTGGCACGACCAACCTGCTGACCCCGAAATTCAACTACGAGCTTTTTAACTGCAACAACTTTAATATACGCTATTGGAGCTGGAATTACCGCGGCTGCTGGCACCAGACTTGCCCTCCAA
+
DB?DDIIIEHHDEFHEC<GEEHHHHFHIIIC@HHHHIIIGH=GHG?HGHIHD@FHGHG?FHHCF<CHHCEGCD1<0FCFHHHHHECF1FG@?1FHGGCIFIIHHIHHFGHHD?HHEHEGCGE?B<CG@CCCGHHGHDEFIHHFFHHHHIHIFHHHGDEFEG?HHGHHEHHHHHIIIIIHHH;IIGI:HHHHGIIIII:HHFCEEHHIIIIHEHCIHHG<GGIIHIHHHEEHIIHHDFCHHFCED<CHC/<EEHEH@HFCIIIIHHHEEF1HHFIIIHHHHHHGGGHGHHIIIIIIIHHCEGFEHEHHFIIIHIIIHIIIIIIIIIIIIIIIIIIIIIIHHCDDD@D
@HISEQ:969:HM2KJBCX2:2:1101:2489:60349 2:N:0:ACTATGCA
CGCATACGACCTCCCAACTATCCCTATTAATCATTACATCGATCCTAGAAACCAACAAAATAGAATCAAAACGTCCTATTTCATTATTCCATGCTAATGTATTCAAGCGTAAGCCTGCTTTAAACACTCTAATTTTTTCAAAGTAACAGTCCTGATTCCCCATGACACCAAATTAATGACATCATGGTTCGTCAGAAGGGAGAAATCAATAAGCTAGTACGTACCAAAGGCACGACCAACATATTGATCCCGAAATTCAACTACGAGCTTTTTAACTGCAACAACTTTAATATACGCTATTGGAGCTGGAATTACCGCGGCTGCTGGCACCAGACTTGCCCTCCAA
+
DBDDDIIIIIIIIIIIIIIIIIIIIIIGIIIIIIIIIIIIIIIIIIIIHIIIIIIIIIIIIIIHFHHHIIHIHIIIIIIIIIFIIHIIIGGHIIIHIIIIIHIGIIIIIIIIHIIIIIIIIIHHIIIIIIIIIIHIIIIIIIIIIIIIIIIIIHHHIIIIHIIIIIIIHIIIHIHIIIIHHIIIIIIIIHIIIIIIIHIIIIIIIIIIIIIIIIIIIIIIHIIIIIIIIIIIIGIIIIIIIIHHHIIIIIIIIIIIIIIIIIIIIIIIIIIIIIIIIIIIIIIIIHHIIHIIIIIIIIIIIIIIIIIIIIIIIIHIIIIIIIHIIIIIIIIIIIIIIIIIIADDDD
@HISEQ:969:HM2KJBCX2:2:1101:16558:60524 2:N:0:ACTATGCA
CGCATACGACCTCCCAACTATCCCTATTAATCATTACGTGGTCCTAAAACCAACAAAATAGAACCATCGTCCTATTTTATTATTCCATGCTAATGTATTCAAGCAAAAATGCCCGCTTTAAACACTATATTTTTTTCAAAGTAAAAGTCCTAGTTCATTGAAACACCCAAGAGCATCCCAATTCACCAGAAGGTGAGAAATTGGCTACACACCGATTCATGCCCCTAAAGGCATGACCGATATATCCCAATCCCGAAATTCAACTACGAGCTTTTTAACCGCAACAACACTAATATACGCTATTGGAGCTGGAATTACCGCGGCTGCTAATACCAGACTTGCCCTCCAA
+
DDDDDIHII=EEFHHIIHIIHGHIHIIIIIIIIIHHHFHGIIIIIHIHGIGGHHH?HEHHHHIHHGHIIH@CGHHHHIIHIIHHI?GHIHHFHHHIIIIHHHIHHIIIIIHIIIHHIHIHHIIHEGHIHIIIIIICHHIHIIIIIIHHIIIHHIIHIIHGHHIIHGHHIHIIGHGGIIIIIHHFHHHHIHIIIHG@EHGHHHHIIHHDFHFG=HHIHFIIIHHFHIHFHEIHIHIIIHHIIHHHHHF<EHFHHHCCFG<1HEGIHIHHEFGHGHHGHHGIIHIHGGCFHHHIIHIHIIHHGIIIIIIIIIIIIIIIIHDCHIHCIHHGHGG@HIHEHIIIHDIIDCDBD
@HISEQ:969:HM2KJBCX2:2:1101:14405:60835 2:N:0:ACTATGCA
CGCATACGACCTCCCAACTATCCCTATTAATCATTACGGTGATCCTAGAAACCAACAAAATAGAACCATGCCGTCCTATTCTATTATTCCATGCTAATGTATTCGAGCAAAAATGCCTGCTTTAAACACTCTAATTTTTTCAAGGTAAAGGTCCTGGATCCGCAAGACACCCAATTAAGGACATCAAGTTTCTCCAGAAGGTGAGAAATCAACAGCGACAGTTCATACCCCTTAAGGCATGACCATCACGTCAATCCCGAAATTCAACTACGAGCTTTTTAACTGCAACAACTTTAATATACGCTATTGGAGCTGGAATTACCGCGGCTGCTGGCACCAGACTTGCCCTCCAA
+
DDDDDIIIIIIIIIIIIIIIIIIIIIIIIIIIIIIIIIIIIIIIIIIIIIIIIIIIIIHHIIIIIIIIIHIIIIIIIIIGHIHIIIIIIIIIIGIIHIIIIGHHHIHIIIIIIIIIIIIIIIIIIIIIHIIIIIIIIIIIIIHIIIIIHIIIHIIIIIIIIIIIIIIIIIIIHIIIIIIIIIIIIIIHIHHIIIIIIIIIHIIIIIIIHIIIIIIIIIIIIIIIIIIIIHIIHHIIIIIIIIIHIIIIIHHHIIIIIHIIIIIIIIIIGIIHIGIIIIIIIHIIIIIIIIIIIIIHIIIIHIIIIIIIIIIIIIIIIIIIIIIIIIIIIIIIIHIIIIIIIIIIHIIIDDDDD
@HISEQ:969:HM2KJBCX2:2:1101:10921:60440 2:N:0:ACTATGCA
CGCATACGACCTCCCAACTATCCCTATTAATCATTACGGTGATCCTAGAAACCAACAAAATAGAATCATGCCGTCCTATTTTATTATTCCATGCTAATGTATTCAAGCAAAATGCCTGCTTTAAACACTCTAATTTTTTCAAAGTAAAGGTCCTGGTTCCCCGTGACACCCAATTAAGGGCATCGCGGTTCTCCAGAAGGTGAGAAATTGACTACACCAGTTCATACCCCTTAAGGCACGACCGATGTGTCAATCCCGAAATTCAACTACGAGCTTTTTAACTGCAACAACTTTAATATACGCTATTGGAGCTGGAATTACCGCGGCTGCTGGCACCAGACTTGCCCTCCAA
+
DCCDDIIIIIIIHIIHIIIIIIIIIIIIIHIIIIIIIGIIIIIIIIIIHHIIHIHIGIIIIIIIIIIGIIHIIIHIIEHHIHHIIHIIIHHIIHHHIIHHIGIHEHHIIHGHHGHHHIIIIIIIIHHHIHIIIIHIIIIIIIHHHHIHIIIHHHIIIHHHIIHIIIIIIHHHIIIIIFIIHIIIIIIIIIIIIHHHHIIIHHIIIIIIIIIIIIIIIIIIIIIIIHIIIIIIIIIIIIIIIIIIIIIIHHHIHIIIIIIIIIIIIIHHIIIIIIIHIIIIIIHIIIIIIHHHIIHIIIHGIIIIIIIIIIIIIIIIIHIIIHIIIIIIIIIIIIIIIIIIIIIIIIIDDDDD
@HISEQ:969:HM2KJBCX2:2:1101:17712:63241 2:N:0:ACTATGCA
CGCATACGACCTCCCAACTATCCCTATTAATCATTACGTCAATCCTAGAAACCAACAAAATAGGATCAACGTCCTATTTCATTATTCCATGCTAATGTATTCAAGCGCGAGCCTGCTTTAAACACTCTAATTTTTTCAAAGTAACAGTCCTGATTCCCCACCACACCAAATTAATGACATGATGGTTCGTCAGAAGGTAGAAATCAGTAACACCAGTACGTACCGAAGGCACGACCAGCGTACTAATCCCGAAATTCAACTACGAGCTTTTTAACTGCAACAACTTTAATATACGCTATTGGAGCTGGAATTACCGCGGCTGCTGGCACCAGACTTGCCCTCCAA
+
DDDDDIIIHHIIIIIIIIIIIIIIIIIIIIIIIIHIIIIIFIIIIIIIHIHIHIIIIIIIIIIIEHIIIIIGHHIIIIIIHIIIIIIHGHHHHHIIIIIIIGHIIHIIIIIIIIIIIIIIIIHIIHIHIIIHGHHIIIIHIIIIIIIIIIIIHHIIIIHHHIIIIIIIIIIIIIIHHIIIIIIIIIHIIIIIIIIHIIIIIIIIIIIIIIIIIIIIIIIIIIIIIIIIIIIIIIIHIIIIIHHGHIIIHHIIIIIHIIIIHIIIHIIIIIIIIIIIIIIIIIIIIIIIIIIIHIIIIIIIIIHCIIIIIIIIIIIIIIIIIIIIIIIIIIIIIIIIIIIIDCDDD
@HISEQ:969:HM2KJBCX2:2:1101:4928:63486 2:N:0:ACTATGCA
CGCATACGACCTCCCAACTATCCCTATTAATCATTACGTCGATCCTAGAAACCAACAAAATAGAATCAAACGTCCTATTTCATTATTCCATGCTAATGTATTCAAGCGCGAGCCTGCTTTAAACACTCTAATTTTTTCAAAGTAACAGTCCTGATTCCCCACGACACCAAATTAATGACATCGTGGGTAGGAATCAATTTGACCAGTACGTACCGAGGCACGACCGACCAACAGATCCCGAAATTCAACTACGAGCTTTTTAACTGCAACAACTTTAATATACGCTATTGGAGCTGGAATTACCGCGGCTGCTGGCACCAGACTTGCCCTCCAA
+
DDDDDIIIIIIHIIIIHIIIIIIIIHIIIIIIIIIIIIIIIHIIIIHIIIIIIIIIIIIIIGEEHIGFHIIHHHIIIIHHEHIIIIIIHIIIHIIIIIIHIIIIIIIIHIIIIIHIIIIIIIHIIHHFHHIIIIIHIHIIHIIIIIIIIHHIIIIIIIIIIIIIIIIIIIIIIIIIIIHIIIIIIIIIIIIIIHHIIIIIHHIGIIIIIIIIIIIIIIIIIIIIIIIIIHHFEIHEIGIIIIIIHIIIIIIIIIIIIIIIIIIIIIIIIIIIIIIIIIIIIIIIIIIIIIIIIIIIHIIIIIIIIIIIIIIIIIIIIIIIIIIIIIIIIDDDDD
@HISEQ:969:HM2KJBCX2:2:1101:13850:63991 2:N:0:ACTATGCA
CGCATACGACCTCCCAACTATCCCTATTAATCATTACGTCGATCCTAGAAACCAACAAAATAGAATCAAACGTCCTATTTCGTTATTCCATGCTAATGTATTCAAGCGTGAGCCTGCTTTAAACACTCTAATTTTTTCAAAGTAACAGTCCTGATTCCCCATGACACCAAATTAATGACATCATGGTTCGTCAGAAGGTAGGAATCAATAATACCAGTTCGTACAATAGCACGACCAATAAATTGATCCCGAAATTCAACTACGAGCTTTTTAACTGCAACAACTTTAATATACGCTATTGGAGCTGGAATTACCGCGGCTGCTGGCACCAGACTTGCCCTCCAA
+
DDDDDIIIGHHIGHIIHIIGHEHHHHIIIIIIIIIIIIIHCHEHIIIIGHIIEHIIHIIEHIGHGHHIIIFHIICHHGHDHEHIIGHHHIGCHHHIHEHHHIHHH@HHIHIHHHIIIGHHEHHHHIHHEHHIHHIHIIGHIIIIIIHEHIHHEHHEIIIIIHEIIHHHHGHHHHFHHHHHHIIIIIHHHH?HIIIHHIIIIIHIIIIHHHHHHIIIHGHHIIHHIIIIIIIHHGIHIIIHIHFEIHE;HHHHIIIIIIHHIIIIHIIIIIIIHHIIHIIIIIHHCFIIIIIHHHIIIIIIIIIIHGIHHHIIIIIIIIIIHHHIIHIHHHHHEIIIIIIIDDCDD
@HISEQ:969:HM2KJBCX2:2:1101:14567:63952 2:N:0:ACTATGCA
CGCATACGACCTCCCAACTATCCCTATTAATCATTACGTCAATCCTAGAAACCAACAAAATAGGATCGAACGTCCTATTTCATTATTCCATGCTAATGTATTCAAGCGTTAGCCTGCTTTAAACACTCTAATTTTTTCAAAGTAACAGTCCTGTTTCCCTGCAACACCAAATTAATGACATTACAGTTCTTCAGAAAGGAGGAATCAGCGAAGCCAGTGCATACCAGTGGCACGACCAACCTGCTGACCCCGAAATTCAACTACGAGCTTTTTAACTGCAACAACTTTAATATACGCTATTGGAGCTGGAATTACCGCGGCTGCTGGCACCAGACTTGCCCTCCAA
+
DDDDDIIIIHHEHIIIIIIIIIIIIIIIIIHIIIIIIIIIIIIIIHHIIIIIIIIICHEEHICHHIGHIIIHHEHFHGIIIIIHHIHIIIHHFEHIGIIHGEHHIGHIIIIIIIHIIHGHHHIIIIHIHIIHHHHHHIIHIHHHIIIHIHHIIIIIIIIHIIIIIIIHIGHHEHIIIIIIHHHHFIHHHHIHIIIIIIIIIIIHDIIIIIIIHIIHHEIIIIIHHHHIHIIIH<HIIIIIHFHHEHEIIIHIIHIIIIIIIIIIHIIHIIIIIIIIIIIHIIIHIIIIIHIIIHIIIIIIIIIIIIIIIIIIIIIIIIIIIIIIIIIIIIIIIIIIIIIIIDDDDD
@HISEQ:969:HM2KJBCX2:2:1101:1259:64665 2:N:0:ACTATGCA
CGCATACGACCTCCCAACTATCCCTATTAATCATTACGTCAATCCTAGAAACCAACAAAATAGGATCGAACGTCCTATTTCATTATTCCATGCTAATGTATTCAAGCGTTAGCCTGCTTTAAACACTCTAATTTTTTCAAAGTAACAGTCCTGTTCCCCTGCAACACCAAATTAATGACATTACAGTTCTTCAGAAAGGAGGAATCAGCGAAGCCAGTGCATACCAGTGGCACGACCAACCTGCTGACCCCGAAATTCAACTACGAGCTTTTTAACTGCAACAACTTTAATATACGCTATTGGAGCTGGAATTACCGCGGCTGCTGGCACCAGACTTGCCCTCCAA
+
DAD@@EHGFGHIGEEGEHHHIG@GHHIIIH@CH?EHHHI?ECFHIIHEHHHHHIIIHIHEEIHFHGHIIIH<EGHIIIGHIHE@GHH@FHHC@EEH@HHHHHFHHIIHIIIHIIIHHHHHHEHHIEHHHFHIIIIIHIIIHIIIIIIIFIIHHHHHHHIHIHIIHIHGGHIHIIIIIIHHHHIIHEIIHGHIIIIIIIIHHHHEIIIHIGIIIIIIIHIIHIIIIIIIIIIIIGIIIIHIIHEHGIIIIIIIIIHIIIIIIIIIIIIIIIIGIIIIIIIIIIIIIIIIHHEIIIIIHHHHGIIHIIIIIIIIIIIIIIIIIHIIIIIIIIIHHHIIIIIIICDDDD
@HISEQ:969:HM2KJBCX2:2:1101:1615:64551 2:N:0:ACTATGCA
CGCATACGACCTCCCAACTATCCCTATTAATCATTACGGTGATCCTAGAAACCAACGAAATAGAATCAGTCCGTCCTATTTCATTATTCCATGCTAATGTATTCAGACGTTAGCCTGCTTTAAACACTCTAATTTTTTCAAAGTAACAGTCCTGATTTCCAATCACACCAAATTAATGACATGAAAGTTCCTCAGAAGGTAGAGATTTATCTCACCAGTACAGACAATTAAGCCTGACCAATGGGTAAACCCCGAAGTTCAACTACGAGCTTTTTAACTGCAACAACTTTAATATACGCTATTGGAGCTGGAATTACCGCGGCTGCTGGCACCAGACTTGCCCTCCAA
+
DDDDDIIHHIIIIIIGIIIIIIIIIHIIIIIIIIIIIIIIIGIIIIIIIIIIIIIIIGIIIIIIIHIIIIIGHHHIIIHHHHIIIIIIIHIIIGHIIGHHHHHHIIIIIIIIHIIHIIIIIIFEIIIIHHHIIIIIIIHIIIIIIHIIIIIIIIHIHIIIIHIIIIIIIIIHHIIHIIIHHIIIIIIHHIIHIIIIIIIIIIIIIIIIIIIIHHIIIIIIIIIIIIIIIIIIIIIIIIIIIIIIIHGIIIIIIIIIIIIIIIIIIIIIIIIIIIIIIIIIIIIIIIIIIIIIIIHIIIIIIIIIIIIIIIIIIIIIIIIIIIIIIIIIIIIIIIIIIIIIIIIDDDDD
@HISEQ:969:HM2KJBCX2:2:1101:10231:63069 2:N:0:ACTATGCA
CGCATACGACCTCCCAACTATCCCTATTAATCATTACGGCGGTCCTAGAAACCAACAAAATAGAACCGCACGTCCTATTCTATTATTCCATGCTAATGTATCCGAGCAAAGGCCTGCTTTGAACACTCTAATTTTTTCAAAGTAAAAGTCCTGGTTCCCCGACACGGCCAGTGAAGGCCATGCGGCTCCCCAGAAGGAAAGGCCCGGCCGGACCAGTGCACGCGGTGAGGCGGACCGGCCAGCCAGGCCCAAGGTTCAACTACGAGCTTTTTAACTGCAACAACTTTAATATACGCTATTGGAGCTGGAATTACCGCGGCTGCTGGCACCAGACTTGCCCTCCAA
+
DADDDIIIIIIGIHIHHIIHIGIIIIHIEHIIIIIIIIIIIIIIIIIIIIIIIFIH@GHIIIHIHHIHDHIIHIHHIIIGIIIIGHIIIHIIIIIIIIIIGGIIIIHIHIIHHHIHHHIIIHIIIIIHHHHHIHIIIHIHIHHIIIIIIIIHHHIHIHIIHHIHIIIHIIIIIHHIIIHIIIIHIHIIIHHIIIIIIHHHIIIIIIIIIIIIIIIIIIHHIIIIIIIIIIIIIHIHIIIIIHHHIIIHEGHIIIIIIIIIIIIIIIIIIIIIIIHHIHIIIHHIIIIIIIIIIHHIIIIHIIIIIIIIIIHHIIIIIIIIIIIIIIIIIIIIIIIIIHIIDCDDD
@HISEQ:969:HM2KJBCX2:2:1101:6634:64421 2:N:0:ACTATGCA
CGCATACGACCTCCCAACTATCCCTATTAATCATTACGGTGATCCTAGAAACCAACAAAATAGAACCATGCCGTCCTATTTTATTATTCCATGCTAATGTATTCAGGCACTGGCCTGCTTTGAGCACTCTAATTTTTTCAAGGTAATAGTCCTGCTTCCCCAACGCACCAAGTGAATGGCATGCTGGTTATTCAGAAGGTAAGAACCCACCACACCAGTACGGACAATGAAGCCCGACCGATGGACAGATTCCGAAATTCAACTACGAGCTTTTTAACTGCAACAACTTTAATATACGCTATTGGAGCTGGAATTACCGCGGCTGCTGGCACCAGACTTGCCCTCCAA
+
DDDDDIIIGHIIIIIIIIIIIIIIGIIIGHIIIIIIIIIHHHHIIIIIIIIIIIIIGHIHIIIIIIIIIIIIHHHIIHIHGIHIIIIIIIIHIHHHIIIHIGHIIIIHIIIIIIIIIIIIIIIIIIIIIIIHHIIIIHHIHIIHHIHIIIIIIIHHHHIIHIHIIIIIIGIIIHIIIIIIHGHHHHGIIIIIIHIIIIIHIIIIIIIIIIIIIHIIIIHIIHGIIHIIIIIIIIIIIIIIIIIIIIHIIIIIIHIIIIIHFIIIIIIIIIIIIIIIIIIIIIIIIHIIIIIIIIHHIIHIIIIIIIIIIIIHIIIIIIIIIIIIIIIIIIIIIIIIIIIIIIIDDDDD
@HISEQ:969:HM2KJBCX2:2:1101:9815:64680 2:N:0:ACTATGCA
CGCATACGACCTCCCAACTATCCCTATTAATCATTACGTCGATCCTAGAAACCAACAAAATAGAATCAAACGTCCTATTTCATTATTCCATGCTAATGTATTCAAGCGCGAGCCTGCTTTAAACACTCTAATTTTTTCAAAGTAACAGTCCTGATTTCCCACGACACCAAATTAATGACATCGTGGTTCGTCAGAAGGTAGGAATCAATTTGACCAGTACGTACCGAGGCACGACCGATCAACTGATCCCGAAATTCAACTACGAGCTTTTTAACTGCAACAACTTTAATATACGCTATTGGAGCTGGAATTACCGCGGCTGCTGGCACCAGACTTGCCCTCCAA
+
DDDDDIIHIIGIIIIIIIIIIIIIIIIIIIIIIIIIIIIIIIIIIIIIIIIIIIIIIIHIIIIIIIIIIIIIHIIIIIIIIIHIIIIIIIIIIIIIIIIIIGIIIIIIIIIIIIIIIIIIIIIIIIIIIIIIIIIIIIIIIIIIIIIIIIIIIIIIIIIIIIIIIIIIIIIIIIIIIIIIHIIIIIIIIIIIIIIIIIIIIIIIIIIIIIIIIIIIIIIIIIIIIIIIIIIIIIIIIIIIIIHHIIIIIHIIIIIIIIIIIIIIIIIIIIIIIIIIIIHIIIIIIIIIIIIIHIIIIIIIIIIIIIIIIIIIIIIIIIIIIIIIIIIIIIIIIIIIIIIIDDDDD
@HISEQ:969:HM2KJBCX2:2:1101:16458:64422 2:N:0:ACTATGCA
CGCATACGACCTCCCAACTATCCCTATTAATCATTACGTCAATCCTAGAAATCAACAAAATAGGATCGTCGTCCTATTTCATTATTCCATGCTAATGTATTCAAGCGTTAGCCTGCTTTAAACACTCTAATTTTTTCAAAGTAACAGTCCTGTTTCCCCGCAACACCAACTTAATGGCATTACGGTTCTTCAAGAAGGAGGAATCAGCAAAGCCAGTGCATACCAATGGCACGACCAACTTGTTGACCCCGAAATTCAACTACGAGCTTTTTAACTGCAACAACTTTAATATACGCTATTGGAGCTGGAATTACCGCGGCTGCTGGCACCAGACTTGCCCTCCAA
+
@D@DDEHH1EHHCGCG<0DFH???DCGGCCF<DHHGHIHH0<D<<DFCFHH1<CEHEEGHH1<DECGHHHG<CE=CC@C1<FH?C?1C<<11<DEHHHHHGCGGCCHHHHIHIHG1GEHHGHHHHHIIHFHH@GHH81@FIIIHHFHEHCHHFC?DDHEIHHHCHFHF<1EHGHGEHHGFHIIHEHE?EIIIHHIHF?EHGHGHEAEGCHCIH>IHGEIHIHI<IHHGC0E8<H7HHFHHGFGF<HHDHHIHHG?HHHHCIHEGG@=HC1EHGIIGHIHIHEHHHG<HIIHHIIHHHEF<1H@IHHEHIIHCIHHIHHHIHEIIIHHIHIHHGHGHHHHHAD@D@
@HISEQ:969:HM2KJBCX2:2:1101:2836:64533 2:N:0:ACTATGCA
CGCATACGACCTCCCAACTATCCCTATTAATCATTACGGTGGTCCTAGAAACCAACAAAATAGAACCACAACGTCCTATTCTATTATTCCATGCTAATCTATTCAAGCAATAGCCCGCTTTAAACACTCTAATTTTTTCAAGGTAATGGTCCTGGCTCCCCAACACACCCAATTAAGGACATACTGGTTCACCAGAAGGAAGACCCGACAACAGGACAGTACTCGCCAAAGACGGACCGCCCGGCCAAGTCTAAAATTCAACTACGAGCTTTTTAACTGCAACAACTTTAATATACGCTATTGGAGCTGGAATTACCGCGGCTGCTGGCACCAGACTTGCCCTCCAA
+
DDDDDIIIIIIIIIIIIIIIIIIIIIIIIIIHIIIIIIIIIIIIIIIIIIIHIIIIIIHIIIIIIIIIIIIIHHIIIIIIIIIIIIIIIIIIIFHHIIIIIIHIIIIIIIIIIIIIIIIIIIIIIIIIIIIIHIIIHIIIIIIIIIIIIIIIIIIIIIIIIIIIIIIIIIIHHHIIIIIIIIIIIIIIIIIIIIIIIIIIIIIIIIIIIIIIIIIIIIIIIIIIIIIIIIIIIIIIIHIIIIIIIIIIIIIIHIIIIIIIIIIIIIIIIIIIIIIIIIIIIIIIIIIIIIIIIIIIIIIIIIIIIIIIIIIIIIIIIIIIIIIIIIIIIIIIIIIIIIIIIIDDDDD
@HISEQ:969:HM2KJBCX2:2:1101:8649:64741 2:N:0:ACTATGCA
CGCATACGACCTCCCAACTATCCCTATTAATCATTACGGCGGTCCTAGAAACCAACAAAATAGAACCGCACGTCCTATTCTATTATTCCATGCTAATGTATCCGAGCAAAGGCCTGCTTTGAACACTCTAATTTTTTCAAAGTAAAAGTCCTGGTTCCCCGACACGGCCAGTGAAGGCCATGCGGCTCCCCAGAAGGAAAGGCCCGGCCGGACCAGTGCACGCGGTGAGGCGGACCGGCCAGCCAGGCCCAAGGTTCAACTACGAGCTTTTTAACTGCAACAACTTTAATATACGCTATTGGAGCTGGAATTACCGCGGCTGCTGGCACCAGACTTGCCCTCCAA
+
CDDDDIHHIIIIIIIGIIIIIIIIHIIIIIIHIIIIIIIIDHIHIHGHIIIHGFHIHIIHHHHIHIHIIHHIIGIIIIIIHHIHHEHEHIIIIHIIIIIHIHIHIIIIIIHHIHFHGGHIIHIIIIIIHIIIIIIIIIHHHIIIIHHHFHIGHGHHHHHIHEHIIIHGEIHFIGIIIHHFIIIIGHHIHIHIIIIIIIIIIIIIIIIIIIIIIHIIGIIIIIIIIIIIIIHIIHIIIIHHII<HIIIHEIHHGIIIIIIHIIIIIIIIIIIIIIIIIIIIIIIIIHHIIIHIHIIIHIIIHIIIIHIIIIIIIIHE/IIIIIIHIHHIIIHIIIIIIIIHDDDDD
@HISEQ:969:HM2KJBCX2:2:1101:2890:64751 2:N:0:ACTATGCA
CGCATACGACCTCCCAACTATCCCTATTAATCATTACATCGATCCTAGAAACCAACAAAATAGAATCGGATGTCCTATTTCATTATTCCATGCTAATGTATTCAAGCGTGAGCCTGCTTTAAACACTCTAATTTTTTCAAGGTAACAGTCCTAATTCCCCGTGACACCAAATTAATGGCATTACGGTTCTTTAGAAGGTGAGAAATCAATAATATCAGTACATACCAACGGCATGACCGAAACATTGATCCCGAAATTCAACTACGAGCTTTTTAACTGCAACAACTTTAATATACGCTATTGGAGCTGGAATTACCGCGGCTGCTGGCACCAGACTTGCCCTCCA
+
DDDDDIIIIIIIIIIIGIIIIIIIEHHIIIIIIIIIIIIIIIIIIIIIIIIIIIIIHIIIIIIIIIIIIIIIIHIIIIIIIIIIIIIIIIIIIIGIIIIIIGGIIIIHIIIIIIIIIIIIIIIIIIIIIIIIIIIIIHHIHHIIHIIIGIIIIHHHIIIIIIHIIIIIIIIHHIHIHIIIIHIIIIIIIIIHHIIIIIHHIIIIIIIIIIIIIIIIIIHIIIIIIIIIIIIIIIIIIIIIIIHHHIIHIIIIIIIIIIIIIIIIIIIIIIIIIIIIIIIIIIIIIIIIIIIIIIIHIIIIHHIIIIIIIIIIIIIIIIIIIIIIIIIIIIIIIIIIIIIIIDDDDD
@HISEQ:969:HM2KJBCX2:2:1101:14269:65032 2:N:0:ACTATGCA
CGCATACGACCTCCCAACTATCCCTATTAATCATTACGGTGATCCTAGAAACCAACAAAATAGAACCATGCCGTCCTATTTCATTATTCCATGCTAATATATTCAGGCGATAGCCTGCTTTAAGCACTCTAATTTTTTCAAGGTAACAGTCCTGCTTCCCCGGCGCACCAAATTAATGGCATGCTGGTTATTCAGAAGGTAGGAATCCATCACGCCAGTACAGACCCAAAAGCCCGACCGACGGATGAACCCCGAAATTCAACTACGAGCTTTTTAACTGCAACAACTTTAATATACGCTATTGGAGCTGGAATTACCGCGGCTGCTGGCACCAGACTTGCCCTCCAA
+
CDDDDIIHIIIIIIIIIIIIIIIIIIIIIIIIIIIIIIIIIHHIIIIIIIIIIIIIIHIIIHGHHIEHIHHIHHIIIIIHIIIIHIHIHHIIIIIIIIIIIHIIIHHIHIIIHIIIIIHHIIIIIIIIGIIIIIIIIIIIHIIHIIHHHEHHIIIHHIIHHHHHFGDIIIIIIIIIIGIIHIIIHHIHIIIHIIIHIIIIIIIIIIIHHIHIIIIHIIIIIHHIIIIIIHHIIIIIIIHHHHHHIFHIIIHIIIIIIIIIIIIIIIIIHHHGIIHIIIIIIIHGHIIHIIIIHHGHIIHIIGIIIIGIIIIHIIIIIIIHIIIIIIIIIIIIIIIIIIIIIIIDDDDD
@HISEQ:969:HM2KJBCX2:2:1101:15869:65098 2:N:0:ACTATGCA
CGCATACGACCTCCCAACTATCCCTATTAATCATTACGGTGATCCTAGAAACCAACGAAATAGAATCAGTCCGTCCTATTTCATTATTCCATGCTAATGTATTCAGACGATAGTCTGCTTTAAACACTCTAATTTTTTCAAAGTAACAGTCCTGATTTCCCATCACACCAAATAAATGGCATGAAAGTTCCTCAGAAGGTAGAGATCCATCTCACCAGTACAGACAATTAAGCCTGACCAATGGGTAGACCCCGAAGTTCAACTACGAGCTTTTTAACTGCAACAACTTTAATATACGCTATTGGAGCTGGAATTACCGCGGCTGCTGGCACCAGACTTGCCCTCCAA
+
DDDDDHIGIHIHHHIIIIIIIIIIIIIIIIIIIHIIIIIIGIIIIIIIIIIGIIIIHIIIIIHGIHHIHIIIIIHICHIIH@HHIIIIIIIIEEHIIHIIHIHIHHHHHIHIIIIIHHHIIHIIHIIHIIIIIIIIIIHHIHHHIIIIIHIHIIIIIHIIIHHIHHIHHIIIIIIIIHIIHIHIIIIIIHIIIHIIIIIIIHIIIIIHHIHFIIIIIIIIIIIIIIIIIIIIIIHIIIIIHIIIHHHIIHGIIIIIIIIIIIIIIIIIIIIIIIIHHHIIIIIIIHIHHIIIIIIIIIIIIIIIIIIIIIIIIIIIIIIIIIIIIIIIIIIHIIIIIIIIIIICDDDD
@HISEQ:969:HM2KJBCX2:2:1101:11209:64091 2:N:0:ACTATGCA
CGCATACGACCTCCCAACTATCCCTATTAATCATTACGTCGATCCTAGAAACCAACAAAATAGGATCGATTGACCTATTTCGTTATTCCATGCTAATGTATTCAAGCGCGAGCCTGCTTTAAGCACTCTAATTTTTTCAAAGTAACAGTCCTGTTTCCCCGCAACAACAAATTAATGCCATCACGGTTCTACAAGAAGGAGGGACCAGTGAGGCCAGTGCATACCAGTGGCACGACCAACCTACTGGCCCCGAAATTCAACTACGAGCTTTTTAACTGCAACAACTTTAATATACGCTATTGGAGCTGGAATTACCGCGGCTGCTGGCACCAGACTTGCCCTCCAA
+
0D@0DC<<GDHD1<CCGHHGI11CFCHHI?CF?@HFHH11</C1DEEH1FH@1<FC@HHHHECH1<1<C?111<<1F1GG?1<11<1<@1DG?FE@1<?CH@GHDHC>/CHC<6F@81CFFGFHH@FFHHF<@:ECF1FHGF@GEC0IH7FDE<E<HC<F@FHGHIIIHGD8/DFD@-CFC?GBEHH@EGIIHG=?HIHEH>CFECHD0FFAA>HIGHIHHGCEHCF@E=CHC@C?HHEA?FFHGCD<DCHFHED1HEHHIIIHEHFDHIHIIHFHEIHGFEHG<11?HD<0EHE?HHFCF?FH?F<FFCHECHC/IHHEFCD11CGCG1@HEHEEEH?EC00DD0
@HISEQ:969:HM2KJBCX2:2:1101:4741:65732 2:N:0:ACTAAGCA
CGCATACGACCTCCCAACTATCCCTATTAATCATTACGTCAATCCTAGAAACCAACAAAATAGGATCAAACGTCCTATTTCATTATTCCATGCTAATGTATTCAAGCGTTAGCCTGCTTTAAACACTCTAATTTTTTCAAAGTAACAGTCCTGTTTCCCTGCAACACCAAATTAATGGCATTACAGTTCTTCAGAAAGGAGGAACCAGCGAGACCAGTACGAACCAAAGGCACGACCAACCTGCTGATCCCGAAATTCAACTACGAGCTTTTTAACTGCAACAACTTTAATATACGCTATTGGAGCTGGAATTACCGCGGCTGCTGGCACCAGACTTGCCCTCCAA
+
D@DDDIIIIICHC@1CEHC@CECFHEHFHHHEHHHIIECGHHIHCE<<FCHEHCGHEHEHHHF1CCFEHHH0GEECHHH1CGHEDF@@G@G1<FFFGHFHFFCF@HFEEEF<CG?<AHHHHIIBEHHFGE@HEGEHHD?GHADHEHFHHGHHHHHEGHFFEGHHHFCH<<0HFFHHHGFEE@HHHGCE<?HHG?IHHH:FHCFC<<HCHIIIIIHFHIHHEHC?HCAHHHHEDGD/<<1DCEEFGFCCC/EE@HHHHF1<EHHHHGHEEHIHH@<EEEE@GF@FCF@EHIIIIIHEHIIHHHHCG@CCEIIIHIHE/IHHIHHHEEF1D1CHCHHEHG?01B?@B<
@HISEQ:969:HM2KJBCX2:2:1101:15308:65723 2:N:0:ACTATGCA
CGCATACGACCTCCCAACTATCCCTATTAATCATTACGGTGATCCTAGAAACCAACAAAATAGAACCATGCCGTCCTATTCTATTATTCCATGCTAATGTATTCGAGCAAAAATGCCTGCTTTAACACTCTAATTTTTTCAAGGTAAAGGTCCTGGATCCGCAAGACACCCAATTAAGGACATCAAGTTTCTCCAGAAGGTGAGAAATCAACAGCGACAGTTCATACCCCTTAAGGCATGACCATCACGTCAATCCCGAAATTCAACTACGAGCTTTTTAACTGCAACAACTTTAATATACGCTATTGGAGCTGGAATTACCGCGGCTGCTGGCACCAGACTTGCCCTCCAA
+
BDDDDIIIIIIIIIIIIIIIIGIIIIIIIIIIIIIIIIHHIGIIIIIIIIIIIHIIIIIIIIIIIIHHIIIIHIIIIIIIHIIIIGIIIHIHIIIIIIIHIDHHHHIGHHIIIIIIHIIHII<II6G8CIIHCHEGHIIHIIIIIHIIIIIIIGIIHHHIIIIH<9:HHHDHHEHFIFIIGFFFHIIHHHGIGHIIGIIHFHGGIIIHIIIIIGIGGIIGIIIIHGGIIHIIGIIFIIIGGGIIIIFFIHHIHIIGIIIIIIIIIIHHIIIIIIIHIIHIIIIIIIIIIIHIIIIIIIHHHHIIIHIIIIIIIIIIIIIIHHIIIIIIIIIIIIIIIIIIIIIIIIIBDDDD
@HISEQ:969:HM2KJBCX2:2:1101:11837:64231 2:N:0:ACTATGCA
CGCATACGACCTCCCAACTATCCCTATTAATCATTACGGTGATCCTAGAAACCAACAAAATAGAACCATGCCGTCCTATTCTATTATTCCATGCTAATGTATTCGAGCAAAAATGCCTGCTTTAAACACTCTAATTTTTTCAAGGTAAAGGTCCTGGATCCGCAAGACACCCAATAAAGGACATCAAGTTTCTCCAGAAGGTGAGAAATCAACAGTAACAGTTCATACCCCTTAAGGCATGACCATCACGTCAATCCCGAAATTCAACTACGAGCTTTTTAACTGCAACAACTTTAATATACGCTATTGGAGCTGGAATTACCGCGGCTGCTGGCACCAGACTTGCCCTCCAA
+
DDDBDIIGIHHHIIIIIIIHHHFHIHIIIFGHHIIIFHHHIFHHIHHHHHIIIHIIIIHIHIEEGGHFHCHIEHHIHHHDHHICGHHFHHHIIIHF1<GHHF@HIH?HHHIHIIIIHHHFHHHHIHHHHHHHHHHHIIEHHHEIIIIHIHIHIIIIHHHHHIHHIHIIIIEEIIIHGIIIIHHHHIIHHIFGIIIIIIIHIIHHHHHHHFHHHHHIGHGHFHEEGHHHFI=IHIIIIHIHHIIIHHIHHHHDHDCHCIIIIGIGHIIHGIIGIIIIIIIIIIIIHGIIIIIIIHHIIIHGEIHIIIIIIIIHGIIIIIIIIHIIIIIIIIIIIHIIIIIHIIHIIIIIDCDDD
@HISEQ:969:HM2KJBCX2:2:1101:15662:65866 2:N:0:ACTATGCA
CGCATACGACCTCCCAACTATCCCTATTAATCATTACGTCAATCCTAGAAACCAACAAAATAGGATCGAACGTCCTATTTCATTATTCCATGCTAATGTATTCAAGCGTTAGCTTGCTTTAAACACTCTAATTTTTTCAAAGTAACAGTCCAAATTCCCCGCAACACCAAATTAATGGCATTACGGATCATCAGGAAGGAGGAATCAGTGAGACCAGTACATACCAGAGGCATGACCAATCTACTAACCCCGAAATTCAACTACGAGCTTTTTAACTGCAACAACTTTAATATACGCTATTGGAGCTGGAATTACCGCGGCTGCTGGCACCAGACTTGCCCTCCAA
+
DDDDDIIHIIIIIIIIIIHIIIIIIIIIIIIIIIIIIHIIIIIIIIIIIIIIIIIIIIIIIIHIIIIIIIIIIIIIIIIIIIIIIIIIIIIIIIIIIIIIIIHIIGHHHHIHGIIIIIIIIIIIIHHIIIEHIIHIIIIIIIIIIIHHEHIIIIIIIIIIIIIIIIIIIHHIIIHIGIIIIIIHGIIIIIIIIHHHHHHHIIIIHIHIIIHHIIIIIHIIIIIIHHIIHHIIIIIIHIHIIIHIGHFIIHIHGD1HHIHIIIIIIGIIIIIIIHGHHHHFIIHHIGHHHEHHIHIIIHHHHIIIIHIIIIIIIIIIIIHIIHIIGIIIIIIIIIIIIIIIHBDBDD
@HISEQ:969:HM2KJBCX2:2:1101:3659:66126 2:N:0:ACTATGCA
CGCATACGACCTCCCAACTATCCCTATTAATCATTACGTCAATCCTAGAAACCAACAAAATAGGATCGAACGTCCTATTTCATTATTCCATGCTAATGTATTCAAGCGTTAGCTTGCTTTAAACACTCTAATTTTTTCAAAGTAACAGTCCAAATTCCCCGCAACACCAAATTAATGGCATTACGGATTATCAGGAAGGAGGAATCAGTGAGACCAGTACATACCAGAGGCATGACCAACCTACTAACCCCGAAATTCAACTACGAGCTTTTTAACTGCAACAACTTTAATATACGCTATTGGAGCTGGAATTACCGCGGCTGCTGGCACCAGACTTGCCCTCCAA
+
DDDDDIHIIIIHIIIIIIIIHIIGIIIIIIICHIIIIIIHIIIIIIIIIIIHIIIIIIIIIIIHIIIIIIIIHHHHIIIIGIIIIICHIIIHHIIHIIIIIIHIIHHHIIIHIIIIHHHIGIIIIHHIIIIIIIHGHHHHIIIIIIIHIHHIHIIHIHIIIIHHIIIHIHIIIIIIHIHIIIIIHIIHHIIIIIIIIIIIIIIIIIIIGHIIIIIHHIIIIHIIIHIHIIIIIIIIIIHIHHHGFHEIIIIIIIIIIIIIIHIIIIIIIIIIIIIIIIIIIIIIIIIIIIIIIIIIIIIIIIIIHIIIIIIIIIIIIIIIIIIIIIIIIIIIIIIIIIIIIDDDDD
@HISEQ:969:HM2KJBCX2:2:1101:13386:66609 2:N:0:ACTATGCA
CGCATACGACCTCCCAACTATCCCTATTAATCATTACGGTGATCCTAGAAACCAACAAAATAGAACCATGCCGTCCTATTTTATTATTCCATGCTAATCTATTCAAGCACAAGCCTGCTTTAAGCACTCTAATTTTTTCAAGGTAATAGCTCTGCTTCCCCAACGCACTAACTTAATAGCATGCTGGTTGTTCAGAAGGTAGGAATTCATCAGGCCAGTGCGGACAGTGAAGCCCGACCAACCGACAAACTCCGAAATTCAACTACGAGCTTTTTAACTGCAACAACTTTAATATACGCTATTGGAGCTGGAATTACCGCGGCTGCTGGCACCAGACTTGCCCTCCAA
+
@DDDDIFHHEHIHIIIHIIIH@HHHHIIIGHHHIIHHIHIHIIIIIIIIIIHHIIIIIIGHHHHIIHHIII?HHHHIIIIIGIIIIIIIHIHIHIIHIIIIEHHIHIIIHIIHHIIIIIIHHHHIIIIGIIIHHIIIIIHIHGIIHIIIIHIIIIHHIIIIEHHHIIIHIHIIIIHHIIIIIIHIIIIIIIHIIIIIIIHIIHIHHHEFHHHIIIIIIIHIIIIIIIIIIIIIIIIIIIIHGHHIHHIIIIIIIIIIHIIIHHGIIIIIIIIIHIIIIIIIIIIIIIHHIIIIIIIIIHEIIIIIIHIIIIIIIHIIIIIIIIIIIIIIIIIIIIIIIIIIIIADDDD
@HISEQ:969:HM2KJBCX2:2:1101:6327:66930 2:N:0:ACTATGCA
CGCATACGACCTCCCAACTATCCCTATTAATCATTACGTCAATCCTAGAAACCAACAAAATAGGATCAAACGTCCTATTTCATTATTCCATGCTAATGTATTCAAGCGTTAGCCTGCTTTAAACACTCTAATTTTTTCAAAGTAACAGTCCTGTTTCCCTGCAACACCAAATTAATGACATTACAGTTCTTCAGAAAGGAGGAATCAGCGAGACCAGTACAGACTATTGCCCGACCAACGGTAGAACCCCGAAATTCAACTACGAGCTTTTTAACTGCAACAACTTTAATATACGCTATTGGAGCTGGAATTACCGCGGCTGCTGGCACCAGACTTGCCCTCCAA
+
DDDDDIIHIIIIIIIIGIIIIIIIIIIIIIIIIIIIIGIIIIIIIIIIIIIHIIIIIIIHHHDHHIIIIIIIIEHHIIIIIIIIIIIGHIIIIHIIIIIIIIIHIHHIHHIIIIIIIIIIHIIIIIHIIIIIIIIIHIIIIIIIIIIHIIIIIIIIIIIIIHIIIIIIIIIHIIIIIIIIHHIIIIIIIIIIIIIIIIIIIIIIIIIIIIIIIIIIIIIIIIHH@IIIIIIIIIIIIIIIHHHHHIIIIIIIIIIIIIIIIIIIIIIIIIIIIHIIIIIIIIIIIIIIIIIIIIIIHIHHIIIIIIIIIIIIIIIIIIIIIIIIIIIIIIIIIIIIIIIIDDDDD
@HISEQ:969:HM2KJBCX2:2:1101:13726:66965 2:N:0:ACTATGCA
CGCATACGACCTCCCAACTATCCCTATTAATCATTACGTCAATCCTAGAAACCAACAAAATAAGATCGAACGTCCTATTTCATTATTCCATGCTAATGTATTCAAGCGTTAGCTTGCTTTAAACACTCTAATTTTTTCAAAGTAACAGTCCAAATTCCCCGCAACACCAAATTAATGGCATTACGGTTCATAAGGAAGGAGGAATCAGTGAGACCAGTACATACCAGAGGCATGACCAACCTACTAACCCCGAAATTCAACTACGAGCTTTTTAACTGCAACAACTTTAATATACGCTATTGGAGCTGGAATTACCGCGGCTGCTGGCACCAGACTTGCCCTCCAA
+
DDDDDIIIIIIIIIIIIIIIIIIIIIIIIIIIIIIHIIIIIIIIIIIIIIIIIIIIIIIIIIHIIIIIIIIHIIIIIIIIIIIIIIIIHIIIIIIIIIIIIIIIIIIIIIIIIIIIIIIIIIIIIHIIHHHHIIHIIIHIIIIIIIIIIIIIHHHHIIIIIIIIIIIIIIIHIIIIHIIIIHIIIIIIIIIIIIIIIIIIIIIIIIIIIIIGIIIIIIIIIIIIIIIHIIIIIIIIIIIIIIHHHIHIIIIIIIHHHHHGIHEIIIIIIIIIIIIIIIIIIIIIIHIIIIIIIHIIIIIIIIIIIIIIIIIIIIIIIIIIIIIIIIIIIIIIIIIIIIIIIDDDDD
@HISEQ:969:HM2KJBCX2:2:1101:7588:67019 2:N:0:ACTATGCA
CGCATACGACCTCCCACCTATCCCTATTAATCATTACGGTGGTCCTAGAAACCAACAAAATAGAACTACAACGTCCTATTCTATTATTCCATGCTAATCTATTCAAGCAATAGCCCGCTTTAAACACTCTAATTTTTTCAAGGTAATGGTCCTGGCTCCCCAACACACCCAATAAAGGGCATACTGGTTCACCAGAAGGAAGACCCGACAGCAGACAGTACTCGCCAAAGACGGACCGCCCGGCCAGGCCTAAAATTCAACTACGAGCTTTTTAACTGCAACAACTTTAATATACGCTATTGGAGCTGGAATTACCGCGGCTGCTGGCACCAGACTTGCCCTCCAA
+
DDDDDIIIIIIIIIIIIIIIIIIIIIIIIIIIIIIIIIIIIIIIIIIIIIIIIIIIIIHIHIHIHIIIIIIHIHIIIHIIHIIIIHHHIEIIIIIIIIIIIIIIIIIIIIIHIIIIIIIIIIIIIIIIIIIIHIIIIHIIIIIIIIIIIIIIIIIIIIIIIIIIIIIIIIIIIIIIIIIIIIIIIIIIIIIIIIIIIIIIIIIIIIIIIIIIIIIIIIIIIIIIIIIIIIIIIIIIIIIIIIIIHIIIIHIIIIIIIIIIIIIIIIIIIIIIIIIIIIIIIIIIIIIIIIIIIIIIIIHHHIIIIIIIIIIIIIIIIIIIIIIIIIIIIIIIIIIIIIIIIDDDDD
@HISEQ:969:HM2KJBCX2:2:1101:8879:67107 2:N:0:ACTATGCA
CGCATACGACCTCCCAACTATCCCTATTAATCATTACGTCGATCCTAGAAACCAACAAAATAGAATCAAACGTCCTATTTCATTATTCCATGCTAATGTATTCAAGCGTGCGCCTGCTTTAAACACTCTAATTTTTTCAAAGTAACAGTCCTGATTCCCCACGACACCAAATTAATGACATCGCGGTTCTTCAGAAGGTAGGAACCAATAATGCCAGTGCATACCGAAGCACGACCGACAATCTGATCCCGAAATTCAACTACGAGCTTTTTAACTGCAACAACTTTAATATACGCTATTGGAGCTGGAATTACCGCGGCTGCTGGCACCAGACTTGCCCTCCAA
+
DDDDDIHIIIIIIIIIIHIIIIIIIIIIIIIIIIIIIIIHIIIIIIIIIIIIIIIIIIIIIHIHHHIIIIIIIHHIGIIIIIIIIIIIIIIIIHIIIHIIIIIIIIIIIIIIIIIIHHHHIIIIIIHIIIIIIIIHIIIIIIIIIIIIHIIIIIIIIIHIIHIIIIIIIIIHIIHHIIIIIIIGIIIIIIIIIIIIIIIIIIIIIIIIHIIIIIIIIIIIIIIIIIIIIIIIIIIIIIIIIHHGIIIIIIIIIIIIIIIIIIIIIHIIIIIIIIIIIIIIIIIIIIIIIIIIIIIIHHFFIIIIIIIIIIIIIIIIIIIIIIIIIIIIIIIIIIIIIIIIDDDDD
@HISEQ:969:HM2KJBCX2:2:1101:11100:66564 2:N:0:ACTATGCA
CGCATACGACCTCCCAACTATCCCTATTAATCATTACGGTGATCCTAGAAACCAACAAAATAGAACCATGCCGTCCTATTCTATTATTCCATGCTAATGTATTCGAGCAAAAATGCCTGCTTTAAACACTCTAATATTTTCAAGGTAAAGGTCCTGGATCCGCAAGACACCCAATAAAGGACATCAAGTTTCTCCAGAAGGTGAGAAATCAACTGCAACAGTTCATACCCCTTAAGGCATGACCATCACGTCAATCCCGAAATTCAACTACGAGCTTTTTAACTGCAACAACTTTAATATACGCTATTGGAGCTGGAATTACCGCGGCTGCTGGCACCAGACTTGCCCTCCAA
+
DDCDDIIIIIIIIIIIIIIIIIIIIIIIIIIIIIIIIIHIIIIIIIIIIIIIIIIIIIIIIIGHIIIIIIGIIIIIIIIIIIIIIIIIIIHIIIIIIIIHIEGIHIHIIIIIIIIIIIIIIIIIIHIIIIIIIIIIIIIIIIIIIIHIIIIIIIIIIIIIIIIIIIIIIIIIIIIIIIIIIIIIIIIIIIHIIHIIIIIIIHIIIIIIIIIIIIIIIIIIIIIIIIIIIIIIIIIIIIIIIIIIIIIIHHD<1IIIIIIIIIIIIIIIIIIIIIIIIIIIIIIIIIIIIIIIIIIIIIIIIIIIIIIIIIIIIIIIIIIIIIIIIIIIIIIIIIIIIIIIIIIIIIIIDDDDD
@HISEQ:969:HM2KJBCX2:2:1101:13500:67620 2:N:0:ACTATGCA
CGCATACGACCTCCCAACTATCCCTATTAATCATTACGGTGATCCTAGAAACCAACAAAATAGAACCATGCCGTCCTATTTTATTATTCCATGCTAATCTATTCAAGCACAAGCCTGCTTTAAGCACTCTAATTTTTTCAAGGTAATAGCTCTGCTTCCCCAACGCACTAACTTAATAGCATGATGGTTATTCAGAAGGTAGGAATTCATCAGGCCAGTACGGACAGTGAAGCCCGACCAACCGACAAACTCCGAAATTCAACTACGAGCTTTTTAACTGCAACAACTTTAATATACGCTATTGGAGCTGGAATTACCGCGGCTGCTGGCACCAAACTTGCCCTCCAA
+
DCDDDIIIIIIIIIIIIIIIIIIIHIIIIIIIHHHIIIIIIHIIIIIIHHHIHHIIIIIHHIIIIIHIHHHIIIGHHEHIIIIIIGIHIIIIIIIIIGIHIHHEHIHHHHIIGIIIIIIIIHHIHHIIIIIIIIHIHHIIIIIHIIIIIIIIIIIHHIIHIHHIIHIIIIHHIIIIHIIIHIIIIIIIIIIIIIIHIHHHIIHHHIIIIHIIIIIIIIHHHIIIIIIIIIIHGIIIIIHIIIHIIHFIHHIHIIIIIIIHIHHHFHIHHFIIIIIIIHIIIIIIIHHHHIIIIHEEIIIIIIIIIIIIIIIIIIIIIHIIIIIIIIHIHIIIIHHHHHIIIIIDDDDD
@HISEQ:969:HM2KJBCX2:2:1101:12807:68094 2:N:0:ACTATGCA
CGCATACGACCTCCAACTATCCCTATTAATCATTACGTCGATCCTAGAAACCAACAAAATAGAATCAAACGTCCTATTTCGTTATTCCATGCTAATGTATTCAAGCGTGAGCCTGCTTTAAACACTCTAATTTTTTCAAAGTAACAGTCCTGATTCCCCAAGACACCAAATTAATGACATCATGGTTCGTCAGAAGGTAGAAATCAATAATACCAGTACGTACAATAGCACGACCAATAAATTGATCCCGAAATTCAACTACGAGCTTTTTAACTGCAACAACTTTAATATACGCTATTGGAGCTGGAATTACCGCGGCTGCTGGCACCAGACTTGCCCTCCAA
+
DDDDDIIGHFDHHIHGIIIIHHIHFHHHHIIHIII?HHIHIIHHHHHIIIIHHFHHIHCHHG@HHII?HHEHHIHHIIHHHHHEHIIIHHHEEHHIIIIIIHHHIIIIICDCHHHIGHGHHHHHHHHHHHHHHHEDFHIIIHHIIHIHHIHHHIIIHHEFHGIGGIEGCCGEIHHHFHHHHEFHHHHEEEHHIIHIHIIIIIHEFHHHHHHH9HH9CHHIGHHHIIIGHEIIHGGIHHHHHFCIIHGGHHHHHHIIIIIIIIHFIIHHIIIHIIGIIIHIHHHHHIIIIGEHHIIHHIHHIIIHIIIIIHHIIHHIIHCIIIIIIIIIIIIHEHHIHIHDDDD0
@HISEQ:969:HM2KJBCX2:2:1101:3528:68048 2:N:0:ACTATGCA
CGCATACGACCTCCCAACTATCCCTATTAATCATTACGTCAATCCTAGAAACCAACAAAATAGGATCGAACGTCCTATTTCATTATTCCATGCTAATGTATTCAAGCGTTAGCCTGCTTTAAACACTCTAATTTTTTCAAAGTAACAGTCCTGTTTCCCTGCAACACCAAATTAATGACATTACAGTTCTTCAGAAAGGAGGAATCAGCGAAGCCAGTGCATACCAGTGGCACGACCAACCTGCTGACCCCGAAATTCAACTACGAGCTTTTTAACTGCAACAACTTTAATATACGCTATTGGAGCTGGAATTACCGCGGCTGCTGGCACCAGACTTGCCCTCCAA
+
D@DDBHF@@GEHEHEEHH1<GH@FCGGHF?EEHHHHGHFH=EE<FHHEH?CF@HHD?GFHHIIHHHI=<1<<<1<CGHIEE?DG@G?C<FC@@F1CHGIIHEIIIHHEEHHHIIGIHIIIEHGFGHHHIIHHHHEGCEFII8HHFGIIIHHGIIIHGIHIIIIHHHHGGHHHHIIHI;IHHGHIIIHHHIIIHIHCIIIIHGHHGDIIHHIHIIIIIIIIIIHIIIIHGIIIIIIHHGCIIIHHDHDIHHIIHHIIHIIIIIIIIHHHHHIGIIIIIHIIIIIIIHIIIIIHIHHHHHHHEHHEIIIIIIIIGIIIHIIIIIIIIHIIIIIIIIIIIIIIIDCDDD
@HISEQ:969:HM2KJBCX2:2:1101:21021:67749 2:N:0:ACTATGCA
CGCATACGACCTCCCAACTATCCCTATTAATCATTACGGTGATCCTAGAAACCAACAAAATAGAACCATGCCGTCCTATTTTATTATTCCATGCTAATCTATTCAAGCACAAGCCTGCTTTAAGCACTCTAATTTTTTCAAGGTAATAGCTCTGCTTCCCCAACGCACTAACTTAATAGCATGCTGGTTGTTCAGAAGGTAGGAATTCATCAGGCCAGTGCGGACAGTGAAGCCCGACCAACCGACAAACTCCGAAATTCAACTACGAGCTTTTTAACTGCAACAACTTTAATATACGCTATTGGAGCTGGAATTACCGCGGCTGCTGGCACCAGACTTGCCC
+
D@DD@HEDGHHGEHHC@HIH1FHH?F1<CE1FHEGEF?=<<CEHEEFHCFFF1@FHHHHI?HHHFEH1F11<CD<CEHH1CF1<CG11@@EHG@GHHHF@DCFHFFHIIHHIHGHHEFCHF1<GGEHHHHHHDHHE@CH?@HEGG@@GHGHEEE@@ACIHHB@H@HHGHGCFHGD?C@CHFEHHHHEGHIHG?HF@DHHDFEGE?FHFFG@EHGGC<H:DGGD<1EHGIHHHHE-EEC?GCCIIIIHHEHG/HGEHHHHHF<HEEGC<HGFIGHGEDIHHHCHHHHIIIHHHEDD0HHEHHHHEHHIIIHIIIIHHHHIIHEHHGIIHHHHIIHIIIHDADD@
@HISEQ:969:HM2KJBCX2:2:1101:15217:68039 2:N:0:ACTATGCA
CGCATACGACCTCCCAACTATCCCTATTAATCATTACGGTGATCCTAGAAACCAACAAAATAGAACCATGCCGTCCTATTTTATTATTCCATGCTAATGTATTCAGGCACAAGCCTGCTTTGAGCACTCTAATTTTTTCAAGGTAATGGTTCTGCTTCCCCGGCACATCAAATTAATGGCATACCGGTTATTCAGAAGGTAGGAATCCATCACACCAGTGCGGACCGTAAGGCCCGACCGACGGATAGATCCCGAAATTCAACTACGAGCTTTTTAACTGCAACAACTTTAATATACGCTATTGGAGCTGGAATTACCGCGGCTGCTGGCACCAGACTTGCCCTCCAA
+
ADADDIHGHDDHIHGIIIIIICHHHIIIIHHIHIIIIIEHIIGIIIGFHIIHEHIIIEIIIIIEHHHIIEHIIHHHIIIIGHGIIIIIHGHIHGHHHFHHIGHIHHFIIIHIHEFHFCGIIIIFIIIHHHHHHIIIHHIIHHGHIIIIIIIIHIHHHIHIIIIIIHEGIIIIIIHHHHGGECHHIIIIIIHIHGHHIIIIIIHHIIHIIIHIFHIIIIIIIIIHHIIIIIIIIGIIIIIIIIIHHFHHIHIIIIIIIIIIIIIIIIIHIIIIIIIIHIIIIIEIIIIIIIIIIIIIIIIIIIIIIIIIIIIIIIIIIIIIIIIIIIIIIIIIIIIIIIIIIIIDDDDD
@HISEQ:969:HM2KJBCX2:2:1101:5333:68252 2:N:0:ACTATGCA
CGCATACGACCTCCCAACTATCCCTATTAATCATTACGTCGATCCTAGAAACCAACAAAATAGAATCAAACGTCCTATTTCATTATTCCATGCTAATGTATTCAAGCGTGAGCCTGCTTTAAACACTCTAATTTTTTCAAAGTAACAGTCCTGATTCCCCACAACACCAAATAAATGACATCATGGTTCGTCAGAAGGGAGAAACCAACAATGCCAGTACGTACCTAGGCACGACCGACATGATGGTCCCGAAATTCAACTACGAGCTTTTTAACTGCAGCAACTTTAATATACGCTATTGGAGCTGGAATTACCGCGGCTGCTGGCACCAGACTTGCCCTCCAA
+
DDDDDIIIIIIIIIIIIIIIIIIIIIIIIIIHIIIIIIIIIIIIIIIIIIIIIHCHEHEHIIHHIHHIHIHHHHIHIIGHIIIGIIIIIIIIIHHIHIIIIHIHIIIIIIIIIIIIIHIIIIIIIIIIIIIIIIIIHIIIIIIIIHIIIII1IIIHIIIHIIIIIHIIIIIIIIIIIIIHIIIIIIIIIIIIIIIIIIIIIIIIIIIIHIIIIIIIIIIIIIIIIIIIIIIIIIIIIIIIIIIHIIIIIIIIIIHHIIIIIHIIIIIIIIIIIIIIIIIIIIIIIIIIIIIIIIIIIIIIIIIIIIIIIIIIIIIIIIIIIIIIIIIIIIIIIIIIIIIIDDDDD
@HISEQ:969:HM2KJBCX2:2:1101:13161:68653 2:N:0:ACTATGCA
CGCATACGACCTCCCAACTATCCCTATTAATCATTACGTCAATCCTAGAAACCAACAAAATAGGATCGAACGTCCTATTTCATTATTCCATGCTAATGTATTCAAGCGTTAGCCTGCTTTAAACACTCTAATTTTTTCAAAGTAACAGTCCTGTTTCCCTGCAACACCAAATTAATGGCATTACAGTTCTTCAGAAAGGAGGAATCAGCTAAGCCAGTGCATACCAGTGGCACGACCAACCTGCTGACCCCGAAATTCAACTACGAGCTTTTTAACTGCAACAACTTTAATATACGCTATTGGAGCTGGAATTACCGCGGCTGCTGGCACCAGACTTGCCCTCCAA
+
ADDDDIIFHEHHEHEE1CG?HHH?F@GEEHCHHHICH@CEHIHI1DDHEEHHEE?EHIECG?H@FEH0CGHDHECCGHHHI1@GHIEHCHHCHFIE@FHHIHEEHHHHGEIIHHEHGHHHHFGEFCHHHIHHFHHHIEFIHFHHHEIIIHHIHEEHIHEHDIIIIHIIHGGCCHHGHHIHFHIIHFHC@HEHIHGGIHHIIIIIHIIIIIIHGCIIIHCIHG<FHGIIHIHHHHHHIHHHHHHHIIIIHBHHIIHIIIIHH@IHIFHGHHIIHHIHHEHIIIIHGEHEIIHHFIIIIHIHHHIIIHHHIHHHGIIIHHIHIIIHIIHHHIHIIHHHCIHIHDDDDA
@HISEQ:969:HM2KJBCX2:2:1101:16701:69095 2:N:0:ACTATGCA
CGCATACGACCTCCCAACTATCCCTATTAATCATTACTCATTTCCCCAAAAACCAACAAAATTCGAGATACGAGTCCTAAATTATTATTCCATGCTAATGTATTCATAACTTTCAGCCTGCTTTAAACACTCTAATTTTTTCAAAGTAAAGGTCCTGGATTGCGAACCCAACCCAGTAAAGGGCAGGAACGTTCTCCAGGAAGATGGTAAGCGCGCATCGGCACTCACACACGATACCGTGGCGGGCCAAGCGCACTATACCAGAAATCCAACTACGAGCTTTTTAACTGCAACAACTTTAATATACGCTATTGGAGCTGGAATTACCGCGGCTGCTGGCACCAGACTTGCCCTCCAA
+
DDDDDIIIIIIIIIIIIIIIIIIIIIIIIIIIIIIIIIIIIIIIIIIIIIIIIIHIIHIIIIIIIIIIIIIIHHIHHIIIHIIIIHHHIIIIIHHHHIIIIFHHIIIIIIIIIIIIIIIIIHHHHIIHHIIIIIIIIIIIIIIHIIIGIHIIIIIIIIIIIIIIIIIIIIIIIIIIIIIIIIIIIIIIIIIIIIIIIIIIIIIIIIIIIIIIIIIIIIIIIIIIIIIIIIIIIIIIIIIIIIIIIIIIIIIIIIIIHIIIIHGIIIIIIIIIHIIIIIIIIIIIIIIIIIIIIIIIIIIIIIIIIIIIIIIIIIIIIIIIIIIIIIIIIIIIIIIIIIIIIIIIIIIIIIIIIDDDDD
@HISEQ:969:HM2KJBCX2:2:1101:6071:69677 2:N:0:ACTATGCA
CGCATACGACCTCCCAACTATCCCTATTAATCATTACGGTGATCCTAGAAACCAACAAAATAGAACCATGCCGTCCTATTCTATTATTCCATGCTAATGTATTCGAGCAAAAATGCCTGCTTTAAACACTCTAATTTTTTCAAGGTAAAGGTCCTGGATCCGCAAGACACCCAATAAAGGACATCGAGTTTCTCCAGAAGGTGAGAAATCAACAGTAACAGTTCATACCCCTTAAGGCATGACCATCACGTCAATCCCGAAATTCAACTACGAGCTTTTTAACTGCAACAACTTTAATATACGCTATTGGAGCTGGAATTACCGCGGCTGCTGGCACCAGACTTGCCCTCCAA
+
DDDDDIIIIIIIIIIIIIIIIIIIIIIIIIIIIIIIIIIIIIIIIIIIIIIIIIIIHIIIIIIIIIIIIIIIIIIIIIIHHIIIIGIIIIIIIIHIIIIIIHHIIIIIIIHIIIIIIIIIHIIIIIHIIIIIIIIIIIIIIIIIIIIIIIIIIIIIIIIIIIIIIIIIIIIIIIIIHIIIIIIIIIIIIIIIIIIIIIIIIIIIIIIIIIIIIIIIIIIIIIIIIHHIIIIIIIIIIIIIIHHIIIIIIIHFIIIIIIIIIIIIIIIIIHIIIIIIIIIIIIIIIIIIIIIIIIIIIIIIHIIIIIIIIIIIIIIIIIIIIIIIIIIIIIIIIIIIIIIIIIIIIIIIDDDDD
@HISEQ:969:HM2KJBCX2:2:1101:2799:70421 2:N:0:ACTATGCA
CGCATACGACCTCCCAACTATCCCTATTAATCATTACGGTGATCCTAGAAACCAACAAAATAGAACCATGCCGTCCTATTCTATTATTCCATGCTAATGTATTCGAGCAAAAATGCCTGCTTTAAACACTCTAATTTTTTCAAGGTAAAGGTCCTGGATCCGCAAGACACCCAATAAAGGACATCAAGTTTCTCCAGAAGGTGAGAAATCAACAGTAACAGTTCATACCCCTTAAGGCATGACCATCACGTCAATCCCGAAATTCAACTACGAGCTTTTTAACTGCAACAACTTTAATATACGCTATTGGAGCTGGAATTACCGCGGCTGCTGGCACCAGACTTGCCCTCCAA
+
DDDDDIIIIIIIIIIIIIIIIIIIIIIIIIIIIIIIIIIIIIIHIIIIGIIIIIIIIIIGIIIIIIIHIIIHHIIHIIIIIIIIIIIIIIHIIIIIIIHIIGHHGHIIIIHIHIHIIIIIIHHHIGHIIIIIIHIIIIIIIIIIIIIIIIIHHIIIIIIIIIIIIIIIIIIHHIIHIHIIIIIIIIIIIIHIIIIIIHIIIHIIIIIIIIIIIIIIIHIIIIIHHIHHGIIIIIIIIIIIIIIIIIHGIHGDHIIIIIIIIIHIIIIIIHIIIIIIIIIIIIHIIIIIIIIIIIIIIIIIIIIIIIIIIIIIIIIIHIIIIIIIIIIIIIIIIIIIIIIIIIIIIIIIDDDDD
@HISEQ:969:HM2KJBCX2:2:1101:17731:70142 2:N:0:ACTATGCA
CGCATACGACCTTCCAACTATCCCTATTAATCATTACGTCAATCCTAGAAACCAACAAAATAGGATCGAACGTCCTATTTCATTATTCCATGCTAATGTATTCAAGCGTTAGCTTGCTTTAAACACTCTAATTTTTTCAAAGTAACAGTCCAAATTCCCCGCAACACCAAATTAATGGCATTACGGCTCATCAGGAAGGAGGAATCAGTGAGACCAGTACATACCAGAGGCATGACCAACCTACTAACCCCGAAATTCAACTACGAGCTTTTTAACTGCAACAACTTTAATATACGCTATTGGAGCTGGAATTACCGCGGCTGCTGGCACCAGACTTGCC
+
DABDDIIIIEHHHGCH?FH@EGHHIHHHCHHIHIIHIHH@EHHGECFEHHHI?FFHHCHFGGF?EFHEDH?DECHHHEHHH?EHHIHFHIG@C1CG@GHHHEHHHHIHHEHHHHGH@HGFHIIHIIIA@GCFGACIFGDCFHEGGAGHDEHFHHHHEIHHHHHHIHHFC?IHCGGEEGCGHHHHIHHHIHG@HF@IIHCHEGHHFHIIIHG7<EEIGIHIHFHGFG<GAIIIHGFF?GGGIHHHFC/IIHHCHCHG@FHHIHHGHFHHHHHHHGCGGIIHHHHHCFHFHHIIIIHE@IIIHEHEIHIHHIHIHIIHGHHHIIIIHGCGCD1HHHFDAB@@
@HISEQ:969:HM2KJBCX2:2:1101:14961:70556 2:N:0:ACTATGCA
CGCATACGACCTCCCAACTATCCCTATTAATCATTACGGTGATCCTAGAAACCAACAAAATAGAACCATGCCGTCCTATTTTATTATTCCATGCTAATCTATTCAAGCACAAGCCTGCTTTAAGCACTCTAATTTTTTCAAGGTAATAGCTCTGCTTCCCCAACGCACTAACTTAATAGCATGCTGGTTGTTCAGAAGGTAGGAATTCATCAGGCCAGTGCGGACAGTGAAGCCCGACCAACCGACAAACTCCGAAATTCAACTACGAGCTTTTTAACTGCAACAACTTTAATATACGCTATTGGAGCTGGAATTACCGCGGCTGCTGGCACCAGACTTGCCCTCCAA
+
DDCDDIIEIIHIIIIIIIIIHIIIIHIIIIIIIIIIIHIIGHIIIFHHHIIIHIIIIHIIIIHHIIIIIIHHDIHIEHHHHHHHHII?EHIIHHIHICIHHEGHGHEIIHIIIIIIIIHIGIIIIIIIIIIIIIIIIHHIIHIIIIIIIIIIHIIHIIIIIIIIIIIHIIHIIHHIIIIIIIIIIIIIIHIIIIIIIIIIIIIIIHIIIIIIIGIIIIIIIIIIIIIIIIIIGIIIIIIIIIHIIHHIHHGIIIHIHGHHIHHIHIIHIIIIHIIHHIIIHIIIIHIHHHIIIIIIIHIIIHHHHIIHGIIIIIIIIIIIIIHIIIIIIHIIIIHIIIIIIIIDCDDA
@HISEQ:969:HM2KJBCX2:2:1101:9967:70255 2:N:0:ACTATGCA
CGCATACGACCTGACCCAACTATCCCTATTAATCATTACGTCGATCCTAGAAACCAACAAAATAGAATCAAACGTCCTATTTCATTATTCCATGCTAATGTATTCAAGCGCGAGCCTGCTTTAAACACTCTAATTTTTTCAAAGTAACAGTCCTGATTCCCCACGACACCAAATTAATGACATCGTGGTTCGTCAGAAGGTAGGAATCAATTTGACCAGTACGTACCGAGGCACGACCGACCAACAGATCCCGAAATTCAACTACGAGCTTTTTAACTGCAACAACTTTAATATACGCTATTGGAGCTGGAATTACCGCGGCTGCTGGCACCAGACTTGCCCTCCAA
+
DDDDDIHIHIIIHIIIIIIIIIIHIIIIIHIIIIIIIIIIIIIIIIIIIHIIIIIIIIIIIHIIIHIIIIGIIHFHHHIIIIIIIIHHHHHIHHEHHHIIHHGIIIHIHIIIIHHIIIIIHIHIIIIIIIIIGIIIIIIIIIIIIIIIIIIIIIIIIIIIIIIIIIIIIIIIIIIIIIIIIIHIIIIIHIIIHIIIIIIIIIIIIIGIIIIIIHGIIIIIIIIIIIIIIIIIIIIIIIIIIIIIHHIHIIIHIIIIIIIIIIIIIIIIIIIIIIIIIIIIIIIIIIIIIIIIIIIIIIIIIHIIIIIIIIIIIIIIIIIIIIIIIIIIIIIIIIIIIIIIIIDDDDD
@HISEQ:969:HM2KJBCX2:2:1101:10542:70076 2:N:0:ACTATGCA
CGCATACGACCTCCCAACTATCCCTATTAATCATTACGGTGATCCTAGAAACCAACAAAATAGAACCATGCCGTCCTATTCTATTATTCCATGCTAATGTATTCGAGCAAAAATGCCTGCTTTAAACACTCTAATTTTTTCAAGGTAAAGGTCCTGGATCCGCAAGACACCCAATAAAGGACATCAAGTTTCTCCAGAAGGTGAGAAATCAACAGTAACAGTTCATACCCCTTAAGGCATGACCGTCACGTCAATCCCGAAATTCAACTACGAGCTTTTTAACTGCAACAACTTTAATATACGCTATTGGAGCTGGAATTACCGCGGCTGCTGGCACCAGACTTGCCCTCTAA
+
DDDDDIIIIIIIIIIHIIIIIIIIIIIIIIIIIIIIIIIIIIIIIIIIHHIIIIIIHHHIIIHIIIIIIIFHIIIIIIIIIIIIIIHHHIIIIGHHIIHIIHHHEHHIIIIIIIIIIIIIIIIIIIIGIIIHIHHIIHIIIIIIIHIIIIHHHHIIIHHHIHIFIIIIIIIIIIIIIIIIIIHIIIIHHHHIHIIIIIIIIIIIIIIIIIIIIIIIIHIIIIIIIIHIIIIIIIIIIIIIIHIIIIIIIIHFIIIIIIIIHIIIIIIIIIIIIIIIIIIIIIIIIIIIIIIIIIIIIIIIIIIIIIHIIIIIIIIIIIIIIIIIIIIIIIIIIIIIIIIIIIIIIIIIDDDDD
@HISEQ:969:HM2KJBCX2:2:1101:10522:70681 2:N:0:ACTATGCA
CGCATACGACCTCCCAACTATCCCTATTAATCATTACGTCAATCCTAGAAACCAACAAAATAGGATCAAACGTCCTATTTCATTATTCCATGCTAATGTATTCAAGCGTTAGCCTGCTTTAAACACTCTAATTTTTTCAAAGTAACAGTCCTGTTTCCCTGCAACACCAAATTAATGACATTACAGTTCTTCAAGAAGGAGGAACCAGTAAAGCCAGTACATACCAGAGGCACGACCAACTTACTAATCCCGAAATTCAACTACGAGCTTTTTAACTGCAACAACTTTAATATACGCTATTGGAGCTGGAATTACCGCGGCTGCTGGCACCAGACTTGCCC
+
DDDDDIIIIIIIIIIIIIIIHGIICHIIIIIIIIIHIIIIIIIIIIIIIIIIIIIIHIIIIIHHIGIIIIHIIIIIGIIIIIIIIIIIIHHIIIIIIIIIIHHHHIIIIIIIIIHIIIIIIIIIIIIIHIIIIIHIHHIIIIIIIIIIIIIIIIIIIIIIIIIIIIIIIIIHIIIIIIIIIIIIIIIIIIIIIIIIIIIIIIIIHHIHIIIIIIIIIIIIIIIHIIIIIGIIHIIIHHF@IIIIIIIIIIIIIIIIIIIIIIHIIIIIIIIIIIIIIIIIIIIIIIIIIIIIIHIIIIIHHIIIIIIIIIIIIIIIIIIIIIIIIIIIIIIIIIIIDDDDD
@HISEQ:969:HM2KJBCX2:2:1101:10866:70705 2:N:0:ACTATGCA
CGCATACGACCTCCCAACTATCCCTATTAATCATTACGTCAATCCTAGAAACCAACAAAATAGGATCGAACGTCCTATTTCATTATTCCATGCTAATGTATTCAAGCGTTAGCTTGCTTTAAACACTCTAATTTTTTCAAAGTAACAGTCCAAATTCCCCGCAACACCAAATTAATGGCATTACGGCTCATCAGGAAGGAGGAATCAGTGAGACCAGTACATACCAGAGGCATGACCAACCTACTAACCCCGAAATTCAACTACGAGCTTTTTAACTGCAACAACTTTAATATACGCTATTGGAGCTGGAATTACCGCGGCTGCTGGCACCAGACTTGCCCTCCAA
+
DDDCDIIHIHIIIIIIIIIIIIIIIHIIIIIGIIIIIGIIIIIIIIIIIIIIHIIIHIIGIGHHIIIIIIHIIIIIHHIIHIIIIIIG?GHHHGIIIHIIIFHIIIIIHIHHHIIIIIHIIHIIHHIIIIHHGHHHHIHHIIIIIIIIIIHHIHIIHIIHIIIHIIIHIIIHHIIHHIHHIIIIIHHIIIGIIIIHHIIIHIIHHIIIIIIGIHHIGIIIIHIIIIIIHIIIIIHHIIIHHIIHHIHHIIIIIHGIIIIIIHFIIHHIIIIIIHHHIIIIIIGIIIIIIIIIHIIIIIHIIIIIIIIIIIIIIIIIIIIIIIIIIIIIIIIIIIIIIGHHIDDDDD
@HISEQ:969:HM2KJBCX2:2:1101:10460:69855 2:N:0:ACTATGCA
CGCATACGACCTCCCAACTATCCCTATTAATCATTACGGTGATCCTAGAAACCAACAAAATAGAACCATGCCGTCCTATTCTATTATTCCATGCTAATGTATTCGAGCAAAAATGCCTGCTTTAAACACTCTAATTTTTTCAAGGTAAAGGTCCTGGATCCGCAAGACACCCAATAAAGGACATCAAGTTTCTCCAGAAGGTGAGAAATCAACAGTAACAGTTCATACCCCTTAAGGCATGACCGTCACGTCAATCCCGAAATTCAACTACGAGCTTTTTAACTGCAACAACTTTAATATACGCTATTGGAGCTGGAATTACCGCGGCTGCTGGCACCAGACTTGCCCTCCAA
+
DDDDDIHIIIIIIIIIIIIIIIHIIIIIHIIIIIIIIIIIIIIIIIIIIIIIIIIIHIIIIIIIIIIIIIHHIIIIIIIIIIIGHIIIIIIHIHIIIIFHIGHIGIHIIIIIIIIIIIHHIIIIIIIIIIIIIIIIIIIIIIIIIIIIIIIIIIIHHIIIIIIIIIIIIIIIIIIIIIIIIIIIIIIIIIHIIIIIIIIIIIIIIIIIIIIIIIIIIIIIIIHIIHHIIIIIIIIIIIIIIIIIIIIIIIHGIIHIIIIIIIIIIIIIIIIIIIIIIIIIIHIHIIIIIIIIIIIIIIIIIIIIIIIIIIIIIIIIIIIIIIIIIIIIIIIIIIIIIIIIIIIIIIIIDDDDD
@HISEQ:969:HM2KJBCX2:2:1101:1779:71397 2:N:0:ACTATGCA
CGCATACGACCTCCCAACTATCCCTATTAATCATTACGTCGATCCTAGAAACCAACAAAATAGAATCAAACGTCCTATTTCATTATTCCATGCTAATGTATTCAAGCGTGCGCCTGCTTTAAACACTCTAATTTTTTCAAAGTAACAGTCCTGATTCCCCACGACACCAAATTAATGACATCGCGGTTCTTCAGAAGGTAGGAACCAATAATGCCAGTGCGTACCGAAGCACGACCAACAATTTGATCCCGAAATTCAACTACGAGCTTTTTAACTGCAACAACTTTAATATACGCTATTGGAGCTGGAATTACCGCGGCTGCTGGCACCAGACTTGCCCTCCAA
+
DDDDDIIIIIIIIIIHIIIIIIHIIIIIIIIIIIIIIIIIIIIIIIIIHIIIIIIIGIIIIIIIIIIIIHHIIIIIIIIIIIIIHIIIIHHIIIIIIIIIIGIHIIIIHIHIIIIIIHIIIIIIHHIIIIIIIIIIIIIIIIIIIIIIIIIIIIIIIIIIIIIIIIIIIIIIIIIIIHHHHIHIIIIIIIIIHIIIIIIIIIIIIIIHIIIIIIIIIIIIIIIHIIIIIIIIIIIIHIIIIIIHIIIIIHIIIIIIIIIIIIIIIIIIIIIIIIIIIIIIIIIIIIIIIIIIIIIIIHHGIIIIIIIIIIIIIIIIIIIIIIIIIIIIIIIIIIIIIIIIDDDDD
@HISEQ:969:HM2KJBCX2:2:1101:15075:71325 2:N:0:ACTATGCA
CGCATACGACCTCCCAACTATCCCTATTAATCATTACGTCGATCATAGAAACCAACAAAATAGAATCAAACGTCCTATTTCGTTATTCCATGCTAATGTATTCAAGCGTGAGCCTGCTTTAAACACTCTAATTTTTTCAAAGTAACAGTCCTGATTCCCCATGACACCAAATTAATGACATCATGGTTCGTCAGAAGGTAGGAATCAATAATACCAGTACGTACAATAGCACGACCAATAAATTGATCCCGAAATTCAACTACGAGCTTTTTAACTGCAACAACTTTAATATACGCTATTGGAGCTGGAATTACCGCGGCTGCTGGCACCAGACTTGCCCTCCAA
+
DDDDDIIIIIIIIIIIIIIIIIIIIIIIIIIIIIIIIIIIIIIIIIIIIIHIIIIIIHIIIIIIIIIIIIIHIIIIIIIIHIIIIIIHHIIIIIIIIIIIIIHIIIHIIIIIIIIIIIIIIIIIIIIIIIIIIIIIIIIIIIIIIIIIIIIIIIIIIIIIIIIIIIIIIIIIIIIIIIIIIIIIIIIHIIIIIIIIIIIIIIIIIIIIHIIIIIIIIIIIIIIHIIIIIIIIIIIIIIIIIIIIIIIIIIIIHIIIIIIIIIIIIIIIIIIIIIIIIIIIIIIIIIIIIIIIIIIIIIIIIIIIIIIIIIIIIIIIIIIIIIIIIIIIIIIIIIIIIIIIDDDDD
@HISEQ:969:HM2KJBCX2:2:1101:20916:71789 2:N:0:ACTATGCA
CGCATACGACCTCCCAACTATCCCTATTAATCATTACTCCAGTTGCTAAAAAACCAACAAAATAGAACCGAAGTCCTACGGTGTTATCCCATGCTAATAGTATTCACGGCGTAAGCCTGCTTTGAACACTCTAATTTTTTCAAAGTAAAGGTGATCAAGAGTCGGATGATCTCCAACCAACCCAGAGTAAACCAGGTGAGCTGAAGGTCCGCAAATGACCACAGAAGCTGACACGCTCTTCAACACTATCATCCCAGAAGAGACGTAGGCCAGAGAGCGTAATGTCAGGAAATCCAACTACGAGCTTTTTAACTGCAACAACTTTAATATACGCTACTGGAGCTGGAATTACCGCGGCTGCTGGCACCAGACTTGCCCTCCAA
+
DBDADHIGHHIHIIIIIIIIIIIIIIHIHHHIIIIIIIIIIHHIIIHIHHIHHHIIIIIIIIIIEHGHH<HHEGEHIHHHH1EEHHIIIEHHHGEHIIHFHDCCHIGHCCHHHCCGHFEHIIIIIIIGIHEHHIIHEHHCHHHHIHHIHIHHHHD@IHIGHHHIIHHF@@EIHHHIDHHIIHEHHIIIH@G?IIIIHEIHIIHHIHCGIIHHGCHIHHIGIHGHGIIHIHHHHIIIHEGIHEIGIIHHHHIIHFCIIIIIIIHIIIIIIIIHIIIIIIIHHGIIIIIIIIIIHHHIIIIHHIHHEIIIIHIHIIIIHIIHHIIIIHHIGIHIHIHHIIIIHIIIIIIIIIIIIIHIIHIIIIIIIIIIIIIIIIIIIIDDDDD
@HISEQ:969:HM2KJBCX2:2:1101:1877:72508 2:N:0:ACTATGCA
CGCATACGACCTCCCAACTATCCCTATTAATCATTACGTCAATCCTAGAAACCAACAAAATAGGATCAAACGTCCTATTTCATTATTCCATGCTAATGTATTCAAGCGTTAGCCTGCTTTAAACACTCTAATTTTTTCAAAGTAACAGTCCTGTTTCCCTGCAACACCAAATTAATGACATTACAGTTCTTCAAGAAGGAGGAACCAGTAAAGCCAGTACATACCAGAGGCACGACCAACCTACTAATCCCGAAATTCAACTACGAGCTTTTTAACTGCAACAACTTTAATATACGCTATTGGAGCTGGAATTACCGCGGCTGCTGGCACCAGACTTGCCCTCCAA
+
DDDDDIIIIIIIIIIIIIHIIIIIIIIIIIHIIIIIIIIHIIIIIIIIIIIIIIIIIIIIIIHIHIIIIHHIHGIHIHIIIIIIIHIIIIIIIIIIIIIIIIIIIIIIIIIIIIIIIIIIHIIIIIIIIIIIIIIIIIIIIIIIIIIIIIIIIIIIIHIIIIIIIIIIIIHHIIIIIIIIIIIIIIIIIIIIIIIIIIIIIIIIIIIIIIIIHIIHIIIIIIIIIIIIII=IIIIIIIHIIIIHHIIHIIIIIIIIHIIIIIIIIIIIIIIIIIIIIIIIIIIIIIIIIIIIIIIIIIIIIIIIIIIIIIIIIIIIIIIIIIIIIIIIIIIIIIIIIIIIIDDDDD
@HISEQ:969:HM2KJBCX2:2:1101:11965:72294 2:N:0:ACTATGCA
CGCATACGACCTCCCAACTATCCCTATTAATCATTACGGTGATCCTAGAAACCAACAAAATAGAACCATGCCGTCCTATTTTATTATTCCATGCTAATCTATTCAAGCACAAGCCTGCTTTAAGCACTCTAATTTTTTCAAGGTAATAGCTCTGCTTCCCCAACGCACTAACTTAATAGCATGATGGTTATTCAGAAGGTAGGAATTCATCAGGCCAGTACGGACAGTGAAGCCCGACCAACCGACAAACTCCGAAATTCAACTACGAGCTTTTTAACTGCAACAACTTTAATATACGCTATTGGAGCTGGAATTACCGCGGCTGCTGGCACCAGACTTGCCCTCCAA
+
DDDDCHIHHIIHHHHHHIIIIHIIIIIIIHHHFHIIIHHHIIIIIIHIHHIHHIGHIIGIHHCGHIIIIIIIIIIIIIIIIIIIHHHHHHIIIIIIIIIIIIIIHHIIIIIIIIIIIIIIHHIHHHIIIIIIIIIIHIIIIIHHIIHIIIHIHIHIIIIIHHIIIHIIHHIHIIHIIIHIIIIIIHIIIHIIIHHGIHIHIIIIIIHIHIIIIHHIIIIIIIIIIIIHIFIIIIIII?IIIIFIHHFIHIHIIIIHIIIIIHIIIIHIIHIIIIIIHIIHIIIIIIIIHIHHIIIHIIIIIIHIIIIIIIIIIIIIIIIIIIIIIIIIIIIIIHIIIIIIIIIDDDDB
@HISEQ:969:HM2KJBCX2:2:1101:18274:72813 2:N:0:ACTATGCA
CGCATACGACCTCCCAACTATCCCTATTAATCATTACGGTGATCCTAGAAACCAACAAAATAGAACCATGCCGTCCTATTCTATTATTCCATGCTAATGTATTCGAGCAAAAATGCCTGCTTTAAACACTCTAATTTTTTCAAGGTAAAGGTCCTGGATCCGCAAGACACCCAATAAAGGACATCAAGTTTCTCCAGAAGGTGAGAAATCAACAGTAACAGTTCATACCCCTTAAGGCACGACCGTCACGTCAATCCCGAAATTCAACTACGAGCTTTTTAACTGCAACAACTTTAATATACGCTATTGGAGCTGGAATTACCGCGGCTGCTGGCACCAGACTTGCCCTCCAA
+
DDDDDIIIIIIIIIIIIIIIIIIIIIIIIIIIIIIIIIIIIIIIIIIIIIIIIIIIIIIIIIHIIIIIIIHIIIIIIIIIIIIIIIIIIIIIIIIIIIIIHGHIIIIIIIIIIHIIIIIIIIGIIIIHIIIIIHIIIIIIIIIIHIIIIIHIIIIIIHIIIIIIIIIIHHIIIIIIIIGHIIHIIIIHIHHIHIIIIIIIHIHIIIIIIIIIIIIIHIHIIIIIIIHHIHHHHIIHIHH/IIIIIIIHHHHGIHHIIIIIIIIIIIIIIIIIIIIIIIIIIIIIIIIIIIIIIHIIIIIHHIIIIIIIIIIIIIHIIIIIIIIIIIIIIIIIIIIIIIIIIIIIIIIIDDDDD
@HISEQ:969:HM2KJBCX2:2:1101:21058:72221 2:N:0:ACTATGCA
CGCATACGACCTCCCAACTATCCCTATTAATCATTACGTTGATCCTAGAAACCAACAAAATAGAATCGAACGTCCTATTTCATTATTCCATGCTAATGTATTCAGGCGCTAGCCTGCTTTAAACACTCTAATTTTTTCAAAGTAACAGTCCTGTTTCCCCGCAACACCAAATTAATGGCATTACGGTTCTACAAGAAGGAGGAGTCAGCGAGCCAGTGCATACCATTGGCACGACCGACCTGCTAACCCCGAAATTCAACTACGAGCTTTTTAACTGCAACAACTTTAATATACGCTATTGGAGCTGGAATTACCGCGGCTGCTGGCACCAGACTTGCCCTCCAA
+
DDCDDIGHHHHIIIIHIHHIHHHGIIHIHHEHICHHHIIHIIIEHHHHHIIHHHIIIIHIIIHIHGHHIHGHDEEHHIIHHHIHHFHHHIIIIIHHGHFHHCCCEFHHHFHDFIHHIHEHIIIIIIHIIHHIGIIHIIGHIIHHHHIIIHHIHIGIIIHIIIIIHHIFIIHHHHCHECHHIHHHIHFHCIIHHEHHHHHHIHHH9EEFEHEHGCFIIGIHHHHHGIIHHHHIHFCHHGEHECF<HHHIHHF@FHHFHGHHCCHHEIIIHHHGCEIIIHHIIHHIIHHE@HFGIIHIIHFHHHEIHEEHHIIHIIGIIHGEHIGIIIHGEIIIHIIIIIIICDDDD
@HISEQ:969:HM2KJBCX2:2:1101:11257:73412 2:N:0:ACTATGCA
CGCATACGACCTCCCAACTATCCCTATTAATCATTACGTTGATCCTAGAAACCAACAAAATAGAATCGAACGTCCTATTTCATTATTCCATGCTAATGTATTCAAGCGCGTGCCTGCTTTAAACACTCTAATTTTTTCAAAGTAACAGTCCTGATTCCCCACGACACCAAATTAATGACATCATGGCTCCTCAGAAAGGAGAAACCAATAACACCAGTACATACCAGAGGCATGACCGACGTATTGATCCCGAAATTCAACTACGAGCTTTTTAACTGCAACAACTTTAATATACGCTATTGGAGCTGGAATTACCGCGGCTGCTGGCACCAGACTTGCCCTCCAA
+
DDDCDIIIIIIIIIIIIIIIIIIIIIIIIIIIIIIIIIIIIIIIIIIIIIIIIIIIIIHHHIHIIIIHIHIDIIIIIIIIHHIIIIIHIHHIHIIHIIIHIIIIIHIIIIIIIIIIIIIIIIIIIIIIIIIIIIIIHIHIIHHIIIIIIIIIIIHIIIIHHIIIIIIIIIIIIIIIIIIIIIIIHIIGIIIIIIHHIIHIIIIIIIIIIIHHHGHIIIIHHIIIIIIIIIIIIIIIIHIIIIIHFIIIIHIIIIIIIHIIIIIIIIIIIIIIIIIIIIIIIIHIIIIIIHIIIHIIIIIIIIIIIIIIIIIIIIIIIIIIIIIIIIIIIIIIIIIIIIIIIDDDDD
@HISEQ:969:HM2KJBCX2:2:1101:3871:73522 2:N:0:ACTATGCA
CGCATACGACCTCCCAACTATCCCTATTAATCATTACGTCAATCCTAGAAACCAACAAAATAGGATCAACGTCCTATTTCATTATTCCATGCTAATGTATTCAAGCGCGAGCCTGCTTTAAACACTCTAATTTTTTCAAAGTAACAGTCCTGATTCCCCACCACACCAAATTAATGACATGATGGTTCGTCAGAAGGTAGAAATCAGTAACACCAGTACGTACCGAAGGCACGACCAGCGTACTAATCCCGAAATTCAACTACGAGCTTTTTAACTGCAACAACTTTAATATACGCTATTGGAGCTGGAATTACCGCGGCTGCTGGCACCAGACTTGCCTCCAA
+
DDDDDIIIIIIIIIIIIHIIIIIIIIIIIIIIIIIIIIIHIIIIIIIIGIIIIIIIFHIIIIIHIIIIIIHEHIIIIIIIIIIIHHIIIIIIIIIIIIIIIHIIIIIIIIIIIIIIIIIIIIIIIIIIIIIIIIIIHIIIIIIIIIIIIIIIIIIIIIIHIIIIIIIIIIIIIIIIIIIIIIIIIIIIIIIIIIIIIIIIIIIIIIIIHIIIIIIIIIIIIIIIIIIHIIIIIIIIIIIIIIIIIIIGIHIIIIIIIIIIHIIIIIIIIIIIHIIIIIIIIIIIIIIIIIIIIIGIIIIIIIIIIIIIIIIGIHIGIIIIIIIIIIIIIIIIIIIIIIIDDDDD
@HISEQ:969:HM2KJBCX2:2:1101:16803:72476 2:N:0:ACTATGCA
CGCATACGACCTCCCAACTATCCCTATTAATCATTACGGTGGTCCTAGAAACCAACAAAATAGAACCACAACGTCCTATCCTATTATTCCATGCTAATCTATTCAAGCAATAGCCCGCTTTAAACACTCTAATTTTTTCAAGGTAATGGTCCTGGCTCCCCAACACACCCAATTAAGGACATACTGGTTCACCAGAAGGAAGACCCGACAACAGGACAGTACTCGCCAAAGACGGACCGCCCGGCCAAGTCTAAAATTCAACTACGAGCTTTTTAACTGCGACAACTTTAATATACGCTATTGGAGCTGGAATTACCGCGGCTGCTGGCACCAGACTTGCCCTCCAA
+
DDDDDIIIIIIIIIIIIIIIHIIIHIIIIIIIIIIIIHHHIIIIIIIIHIIIIIIIHHIIIIHIIIIIIIIIHHHIIIHIIHIIIGGEHIIIIIIGIHHGHHHIIHIIHIIHGIIHIIIIHHHIIIIIIIIIIIIIHIIIIIIIIIIIIIIIIIIIIIIIIIIIIIIIIIIHIIGIIIIIIIIIIIIIIIIIIHHHIIHHHHIIIIIIIIIIIIIIIIIIIIIHIIIIIHHIIIIIIIIIIIIHIIIIIIIIIIIHIIIIIIHEIIIIIIIIIIHGIIIIIIIIIIIIIIIIIIHIIIIHHHIIIIIIIIIIIIIIIIIIIIIIIIIIIIIIIIIIIIIIIIDDDDD
@HISEQ:969:HM2KJBCX2:2:1101:19135:73488 2:N:0:ACTATGCA
CGCATACGACCTCCCAACTATCCCTATTAATCATTACGTCAATCCTAGAAACCAACAAAATAGGATCAAACGTCCTATTTCATTATTCCATGCTAATGTATTCAAGCGTTAGCCTGCTTTAAACACTCTAATTTTTTCAAAGTAACAGTCCTGTTTCCCTGCAACACCAAATTAATGACATTACAGTTCTTCAAGAAGGAGGAACCAGTAAAGCCAGTGCATACCAGAGGCACGACCAACCTACTAATCCCGAAATTCAACTACGAGCTTTTTAACTGCAACAACTTTAATATACGCTATTGGAGCTGGAATTACCGCGGCTGCTGGCACCAGACTTGCCCTCCAA
+
DBADDIICHHHEEHHHGIEFHH?HHHIHIHHE?GHHHHHCHH?FEHHHHHHEHIIIIECGFHCEHCHHHHFHEHFHIHCCE1D1FCHICEHHFGHICIHGF@CHHEEHHHHCHFECGHEHHIFCFECHCGHIHIGEEECFEEFHHHHEHHFHFC<FHF0CHHGHHIIHHEFDHHHGGGEHHHHHIH@HEEFG?HHHHHEHHHHGHHHHFHHGGIIIHIHGHHIHEHHHC7IIIHEEC<AGECHH<AHFHHHHCEF<1?HHCGHEC@C=GFC@CHHGHIHCHEFDFHGF1CD<0GHHEHHHE@CFF1CCFHG<CHCH?HHEGHHGC@HEHCFHFF@D1<C0CABD@@
@HISEQ:969:HM2KJBCX2:2:1101:4227:74454 2:N:0:ACTATGCA
CGCATACGACCTCCCAACTATCCCTATTAATCATTACATCGATCCTAGAAACCAACAAAATAGAATCGGATGTCCTATTTCATTATTCCATGCTAATGTATTCAAGCGTGAGCCTGCTTTAAACACTCTAATTTTTTCAAGGTAACAGTCCTAATTCCCCGTAACACCAAATTAATGGCATTACGGTTCTTTAGAAGGTGAGAAATCAATGATAACAGTGCATACCAACGGCATGACCGAAATATTGATCCCGAAATTCAACTACGAGCTTTTTAACTGCAACAACTTTAATATACGCTATTGGAGCTGGAATTACCGCGGCTGCTGGCACCAGACTTGCCCTCCAA
+
DDDDDIIHIIIIIIIIIIIIIIIIIIHIIIIIIIIIIIIIIIIIIIIHIIIIIIIIIIIEHIHIIIIHHIIIIIIIHIIIIIIHIIIIIIIIHIIIIIIHIGIIIHIIIIIHIIIIHIIIIIIIIIHHIIIIIIIIHIIIIIIIIIIIIIIIIIIIIIIIIIIIIIIIIIIIIIIIIIIIIIIIIIIIIIIIIIIIIIIIIIIIIIIIIIIIIIIIIIIIIIIIIIIIIIIIIIIIIIIIIIIIIIIIIIIIIIIIIIIIIIIIIIIIIIIIIIIIIIIIIIIIIIIIIIIIIIIIIIIIIIIIIIIIIIIIIIIIIIIIIIIIIIIIIIIIIIIIIIIIIIDDDDD
@HISEQ:969:HM2KJBCX2:2:1101:18302:74327 2:N:0:ACTATGCA
CGCATACGACCTCCCAACTATCCCTATTAATCATTACGGTGGTCCTTGAACCAACAAAATAGAACCACAACGTCCTATTCTATTATTCCATGCTAATCTATTCAAGCAAAAGCCTGCTTTAAACACTCTAATTTTTTCAAGGTAATGGTCCTGGCTCCCCGGCACACGCAATTAAGCACATACCAATTCACCAGAAAGATAGACCCAACGACAGAACAGTACTCGCCAGAGACGGACCGTCCGGCCAGGCCTAAAATTCAACTACGAGCTTTTTAACTGCAACAACTTTAATATACGCTATTGGAGCTGGAATTACCGCGGCTGCTGGCACCAGACTTGCCCTCCAA
+
DDDDDIGHIIGHFHIIIIIHHHIHHIIIIIIIIHIIIIIIIIIIIIIIHIIIIIIGHIHHIIHIIHHIIIHHHIGHIIIIIHIIIIIIHHIHCEHHHIIIIHIHHIIIIIHHHHIHHHIIHHIIIHIGIIHHIIIIIIIIIIIHIIIIIIHIGIIHHIIIHIIIIIIIIIHIIIHIIIIHHHHIIIIHHIHIIIIIIIIIIHHGIHGHIIIGIIIIIIIHIHHIIIIHIIIIIIHIIIIIIIIIHHIIIIHGIIIIIIIIIIIIIIIIIIIIIIIIIIIIHIIIHIIHIIIIIIHIIIHHHIIIIIIIIIHIIIIIIHIIIIIIIIIIIIIIIIIIIIIIIIDDDDD
@HISEQ:969:HM2KJBCX2:2:1101:12939:74666 2:N:0:ACTATGCA
CGCATACGACCTCCCAACTATCCCTATTAATCATTACGGTGATCCTAGAAACCAACAAAATAGAATCATGCCGTCCTATTTTATTATTCCATGCTAATGTATTCAAGCAAAATGCCTGCTTTAAACACTCTAATTTTTTCAAAGTAAAGGTCCTGGTTCCCCGCGACACCCAATTAAGGGCATCGCGGTTCTCCAGAAGGTGAGAAATTGACTACACCAGTTCATACCCCTTAAGGCACGACCGATGTGTCAATCCCGAAATTCAACTACGAGCTTTTTAACTGCAACAACTTTAATATACGCTATTGGAGCTGGAATTACCGCGGCTGCTGGCACCAGACTTGCCCTCCAA
+
DDDDDIIIIIIIIIIIIIIIIIIIIIIIIIIIIIIIIIIIIIIIIIIIIIHHHIIIIIIIIIIIIIIIIIGIIIIIIHIIIIIIIFHIIIIIHIIIIIIIIGIIIIHHIIIIIIIIIIIIIIIIIIIIIIIIIIIIIIIIIIIIIIIIIIIIIIIHIIIIIIHIHIIIIIIIIIIIIIIIIHIIIIIIIIIIIIIIIIIIIIIIIIIIIIIIIIHIIIIIIIIIIIIIIIIIIIIIIIIIIIIIIIIIIHGIIIIHIIIIIIIIIIIIIIIIIIIIIIIIIIIIIIIHIHIHIIIIIIIHIIIIIIIIIIIIIIIIIIIIIIIIIIIIIIIIIIIIIIIIIIIIIIIDDDDD
@HISEQ:969:HM2KJBCX2:2:1101:11391:73562 2:N:0:ACTATGCA
CGCATACGACCTCCCAACTATCCCTATTAATCATTACGTCAATCCTAGAAACCAACAAAATAGGATCAAACGTCCTATTTCATTATTCCATGCTAATGTATTCAAGCGTTAGCCTGCTTTAAACACTCTAATTTTTTCAAAGTAACAGTCCTGTTTCCCTGCAACACCAAATTAATGACATTACAGTTCTTCAAGAAGGAGGAACCAGTAAAGCCAGTACATACCAGAGGCACGACCAACCTACTAATCCCGAAATTCAACTACGAGCTTTTTAACTGCAACAACTTTAATATACGCTATTGGAGCTGGAATTACCGCGGCTGCTGGCACCAGACTTGCCCTCCAA
+
DDDDDIIIIIIHHIIIIIIGHHHGIIIIHIIIIIIIIHIIIHIIIICHHIIIIHHH?EHHIHGHHIIIEHIIIIIIIHHEHIIIIHIHHHHIHHGHIHIIIIHHIIHHHIGIIHIIIIIIIHHGHIIIIIIIIIHIIIGHEIHIIIIIIIIIIIHHHIHIEHHIIHHHHHHHIIIIHHHHIIIHIHIHIIIIIHHGIHHHHHHHHHIHHHHFHFIIIHIIHIHIIHIIIGGHIIIHIHIHHIHIIHDHFHFFCCFIIHHHHCHEGIIIIIIHHHHIIHHHHHHHHIHHCCHIHHIIHHHFHIIIIIIIIHHHIIIIIIIIIIGIIIIIIIIIIHIIIHHHIDBBDD
@HISEQ:969:HM2KJBCX2:2:1101:12929:73599 2:N:0:ACTATGCA
CGCATACGACCTCCCAACTATCCCTATTAATCATTACGGTGGTCCTAGAAACCAACAAAATAGAACCACAACGTCCTATTCTATTATTCCATGCTAATCTATTCAAGCAATAGCCCGCTTTAAACACTCTAATTTTTTCAAGGTAATGGTCCTGGCTCCCCAACACACCCAATTAAGGACATACTGGTTCACCAGAAGGAAGACCCGACAACAGGACAGTACTCGCCAAAGACGGACCGCCCGGCCAAGTCTAAAATTCAACTACGAGCTTTTTAACTGCAACAACTTTAATATACGCTATTGGAGCTGGAATTACCGCGGCTGCTGGCACCAGACTTGCCCTCCAA
+
DDDDDIIIIIIIIIHIIIIIIIIIIIIIHHIIIIIIIIIIIIIIIIIIIIIIIIIIIIHIHHHHIIIIIHIIIIIIIIIIIIIIIIIIIIIHIIIIHIIIIHIIIIHIIIIIIIHIIIIIIGIIIIIIIIIIIIIIIIIIIIIIIIIIIIIHIIIIIIIIIIIIIIIFIIIIHIIIIIIIIIIIIIIIIIIIIIIIIIIIIIIIIIIIIIIIIIIIIIIIIIIHIIIIIIIIIIIIIIIIIIIIIHIIIIIIIIIIIIIIIIIIIIIIIIIIIIIIIIIIIIIIIIIIIIIIIIIIIIIIIHIIIIIIIIIIIIIIIIIIIIIIIIIIIIIIIIIIIIIIIIDDDDD
@HISEQ:969:HM2KJBCX2:2:1101:1434:73942 2:N:0:ACTATGCA
CGCATACGACCTCCCAACTATCCCTATTAATCATTACGGTGATCCTAGAAACCAACAAAATAGAATCATGCCGTCCTATTTTATTATTCCATGCTAATGTATTCAAGCAAAATGCCTGCTTTAAACACTCTAATTTTTTCAAAGTAAAGGTCCTGGTTCCCCGCGACACCCAATTAAGGGCATCGCGGTTCTCCAGAAGGTGAGAAATTGACTACACCAGTTCATGCCCCTTAAGGCACGACCGATGTGTCAATCCCGAAATTCAACTACGAGCTTTTTAACTGCAACAACTTTAATATACGCTATTGGAGCTGGAATTACCGCGGCTGCTGGCACCAGACTTGCCCTCCAA
+
DDDDDIIHIIIIIIIIIIIIIHHIIIIIIIIIIIIIIIIIIIIIIIIIIIIIIIIIIIIIIIIIIIIIHIIIIHHHIIIIHIIIIIIIIIIIIIHIIIIIIIIIIIIIIIIIIIIIIIIIIIIIIIIIIIIIIIIIIIIIIHIHIIIIIIIIIIIIIIIIIIIIIIIIHIIIIHIIIIIHIIIIIIIIIIIIIIIIIIIIIIIIIIIIIIIIIIIIIIIIIIIIIIIIIIIIIIIIIIIIIIIIIIIIIHDIIIIIIIIIIIIIIIIIIIIIIIIIIIIIIIIIIIIIIIIIIIIIIIHHIIIIIIIIIIIIIIIIIIIIIIIIIIIIIIIIIIIIIIIIIIIIIIIDDDDD
@HISEQ:969:HM2KJBCX2:2:1101:5288:74530 2:N:0:ACTATGCA
CGCATACGACCTCCCAACTATCCCTATTAATCATTACGTCGATCCTAGAAACCAACAAAATAGGGTCAAACGTCCTATTTCATTATTCCATGCTAATGTATTCAAGCGTGAGCCTGCTTTAAACACTCTAATTTTTTCAAAGTAACAGTCCTGATTCCCCGCGACACCAAATTAATGACATCACGGATCTTCAGAAGGGAGAAACCAGTGACACCAGTGCATACCAAAGGCATGACCAGCGTACTGATCCCGAAATTCAACTACGAGCTTTTTAACTGCAACAACTTTAATATACGCTATTGGAGCTGGAATTACCGCGGCTGCTGGCACCAGACTTGCCCTCCAA
+
DDDADHHIIIIHIGHIGHIHIIHHHHHEHIIIIIFHIIHHHHIIEHHHFHHIHHIIFHG?HCHHHIG1<CHEEHIHHGHHIIIHHC@@HHHE?GHIIIHHGGDHIHH@FGCCHIIHFHHHHHFHHHIHHHGHIIHIIIHFGFGCHIHCIGHIHIDFIIIIIIHIIIIIIIIIHHGIIIHEIIIIIIIIIIHHIIIIHIHHHIIHHHIIHHIIIIIHIIHEGGHCEHHHHHHIIIIHHHHHHHHHDIHHHHHHHHEIHIHIHHCHEEHHIHIIIHFHGHHIHECIHHCCGHHIIIH@HHHHHIHIHIIHIIIIIIIIIIIHHHHIIHIIIHHFFHFHIHIIHD@BD@
@HISEQ:969:HM2KJBCX2:2:1101:8759:75033 2:N:0:ACTATGCA
CGCATACGACCTCCCAACTATCCCTATTAATCATTACGGTGGTCCTAGACCAACAAAATAGAACCAACGTCCTATTCTATTATTCCATGCTAATCTATTCAAGCAAAAGCCCGCTTTAAACACTCTAATTTTTTCAAGGTAATGGTCCTGGTTCCCCGACACACCCAATAAAGGGCATACCGGCTCACCAGAAGGATAGACCCGACAACAGACAGTACTCGCCAGAGACGGACCGCCCGGTCAGGCCTAAAATTCAACTACGAGCTTTTTAACTGCAACAACTTTAATATACGCTATTGGAGCTGGAATTACCGCGGCTGCTGGCACCAGACTTGCCCTCCAA
+
DDDDDIIIIIIIIIIIIIHIIHIIIIIIIIIIIIIIIIIIIIIIIIIIIIIIHIIIFIIIIIIIIIIIIHHIIIIIIIIIIHIIIIIIIHIIIIIIIIIIIIHIIIHIIHIIIIIIHIIIIIIIIIIIIIIIIIIIIIIIIIIIIIIIIIIIIIIIIIIIIIIIIIIIIIHIIIIIIIIIIIIIIIIIIIIIIIIIIIIIIIIIIIIIIIIHIIIIIIIIIIIIIIIIIIIIIIIIIIIIIHHIIIIIIIIIIIIIIIIHIIIIIIIIIIIIIIIIIIHIIIIIIIIIIIIIIIHHGGIIIIIIIIIIIIIIIIIIIIIIIIIIIIIIIIIIIIIIIIDDDDD
@HISEQ:969:HM2KJBCX2:2:1101:20190:75441 2:N:0:ACTATGCA
CGCATACGACCTCCCAACTATCCCTATTAATCATTACGGTGGTCCTAGACCAACAAAATAGAACCAACGTCCTATTTTATTATTCCATGCTAATCTATTCAAGCAAAAGCCCGCTTTAAACACTCTAATTTTTTCAAGGTAATGGTCCTGGTTCCCACGGCACACGCGATAAAAGAACGTGCCGGTTCACCAGAAGGTAAGACCCGACACAGAACAGTACTCGCCAAAGACGGACCGCCCGGCCAGGCCTAAAATTCAACTACGAGCTTTTTAACTGCAACAACTTTAATATACGCTATTGGAGCTGGAATTACCGTGGCTGCTGGCACCAGACTTGCCCTCCAA
+
DDDDDIIIIIIIIIIIIIIIIIIIIIIIIIIIIIIIIIIIIIIIIIIIIIIIIIIHIIIIHIIIIIHIIIIIHIIIIIIIIHIHIIIIIHIIIIIIIIIIHIHIIIIIIIIIIIHHIHIIIIIIHIIIIIIIIIIIIIIIIIIIIIIIIIIIHIIIIIIIIIIIIIIIIIIHIIIIIIIIIIIIIIIIIIIIIIIIIIIIHHIIIIIIIIIIIIIIIIIIIIIIIIIIIIIIIIIIIIIIIIIHIIIIIIIIIIIIIIIIIIIIIIIIIIIIIIIIIIIIIIIIIIIIIIIIIIIIHHGGIIIIIIIIIIIIIIIIIIIIIIIIIIIIIIIIIIIIIIIIDDDDD
@HISEQ:969:HM2KJBCX2:2:1101:19900:75212 2:N:0:ACTATGCA
CGCATACGACCTCCCAACTATCCCTATTAATCATTACGTCAATCCTAGAAACCAACAAAATAGGATCGTCGTCCTATTTCATTATTCCATGCTAATGTATTCAAGCGTTAGCCTGCTTTAAACACTCTAATTTTTTCAAAGTAACAGTCCTGTTTCCCCGCAACACCAACTTAATGGCATTACGGTTCTTCAAGAAGGAGGAATCAGCAAAGCCAGTGCATACCAATGGCACGACCAACTTGCTGACCCCGAAATTCAACTACGAGCTTTTTAACTGCAACAACTTTAATATACGCTATTGGAGCTGGAATTACCGCGGCTGCTGGCACCAGACTTGCCCTCCAA
+
DDDDDIIIIIHIIIIIIIIIIIIIIIIIIIIIIIIIIIIIIIIHIIIIIIIIIIIIIIIEHIHIIIIIIIIHIIIIIIIIIIIGIHHHFHIIHIIIIIHHIIIIIIIHIIIHIIIIIIIIIIIIIIIIIHHIIIIIIHIIIIIIHIIIIIIIHIIIIIIIIIIIIIIIIIIIIIIIIHIIIIIIIIIIIIIIIIIIIIHHIIIIIIIIHIIIIIIIIIIIIIIIIFIIIIIIIIIIIIIIIIHFIIIIIIIIIIIIIIIIIIIIIIIIIIIIIHIIIIIIIIIIIIIIIIIIIIIIIIIIIIIIIIIIIIIIIIIIIIIIIIIIIIIIIIIIIIIIIIIIDDDDD
@HISEQ:969:HM2KJBCX2:2:1101:19645:75546 2:N:0:ACTATGCA
CGCATACGACCTCCCAACTATCCCTATTAATCATTACCGCGGTTCCGAAACCAACAAAACAGAACCACTGGTCCTATTCCATTATTCCATGCTAATCTATGCAAGCGTGCGCCTGCTTTGAACACTCTAATTTTTTCAAGGTAAACGTCCTGGCTCCCCGCCGCGTGCCACCCGAAAGCGGCCCGCAGCGGCTCCCCAGGAGGAAAGGCCCGGCCTAAGTAAGGCAGTACTCGCCACCGAAGCGGCGGACCACCCGGCCGAGCCCAAAGTTCGACTACGAGCTTTTTAACTGCAACAACTTTAATATACGCTATTGGAGCTGGAATTACCGCGGCTGCTGGCACCAGACTTGCCCTCCAA
+
DDDDDIHIIIIHHIIIIIIIIIIIHIIIIHIHIIIIIIHIHIHIIIIIIIIHIIIIIIIIIIHIHHHIIHHIIHHIIIIHHGHIIIHIIIIEHIEHIIIIGFHHHIIHIIIIHHHEHIIIIHIIHHHFCHDHHIIICHHIHIGHHIIHIHHIIHHHIIHHHHIHEHHIIIIHHIHIIIHIGIIIHDDIIIIHHIIHIIIIIIIHIIIIHHIIIIIIIHIHHIHIIIIIHIIHHHIIIIIIG?IIIHHHHIIIGIIIIHEIIHIHHHIIIHEIIIIHIIIIIIIIIIIIIIIIIIIIIIIHIIIIIIIIIIIIIIIIIIHIIHHIHIIIIIIIIIIIGIIIHIIIIIIIIIIIIIIDDDDD
@HISEQ:969:HM2KJBCX2:2:1101:18717:76144 2:N:0:ACTATGCA
CGCATACGACCTCCCAACTATCCCTATTAATCATTACGTCGATCCTAGAAACCAACAAAATAGAATCAAACGTCCTATTTCGTTATTCATGCTAATGTATTCAAGCGTGAGCCTGCTTTAAACACTCTAATTTTTTCAAAGTAACAGTCCTGATTCCCCATGACACCAAATTAATGACATCATGGTTCGTCAGAAGGTAGGAATCAATAATACCAGTACGTACAATAGCACGACCAATAAATTGATCCCGAAATTCAACTACGAGCTTTTTAACTGCAACAACTTTAATATACGCTATTGGAGCTGGAATTACCGCGGCTGCTGGCACCAGACTTGCCCTCCAA
+
DDDDDIIIIIIIIIIIIIIIIIIIIIIIIIIIIIIIIIIIIIIIIIIIIIIIIIIIIIHHIHHHIIIIIIIIIIIIHIIIIIIIIIIIIIIHIIHIIIIIIIIIIIIIIIIIIIIIIIHIIIHHIHIIIIIIIIIHIIIIIIIIIIIIIIIIIIHHIIIIIIIIIIIIIIIIIIIIIHIIIIIIIIIIIIIIIIIIIIIIIIIIIIIIIIIIIIIIIIIIIIIIIIIIIIIIIIIIIIIIIIHIIIIIIIIIIIIHIIIIIIIIIIIIIIIIIIIIIIIIIIIIHIIIIIIIIIIIIIIIIIIIIIIIIIIIIIIIIIIIIIIIIIIIIIIIIIIIIIIDDDDD
@HISEQ:969:HM2KJBCX2:2:1101:14064:77190 2:N:0:ACTATGCA
CGCATACGACCTCCCAACTATCCCTATTAATCATTACGTCGATCCTAGAAACCAACAAAATAGAATCAAACGTCCTATTTCATTATTCCATGCTAATGTATTCAAGCGTAAGCCTGCTTTAAACACTCTAATTTTTTCAAAGTAACAGTCCTGATTCCCCACGACACCAAATTAATGACATCGCGGTTCTTCAGAAGGTAGAAACCGATAATGCCAGTACGTACCGAAGCACGACCAACAATTCGATCCCGAAATTCAACTACGAGCTTTTTAACTGCAACAACTTTAATATACGCTATTGGAGCTGGAATTACCGCGGCTGCTGGCACCAGACTTGCCCTCCAA
+
DDDDDIIIIIIIIIIIIIIIIIIIIIIIIIIIIIIIIIIIIIIIIIIIIIIIIIIIIHHIIIHHIIIIIIIIIHIIIIIIIIIIIIIHIHIIHIGIIIIIIHIIIIIIIIIHHHIIIIIIIIIIIIIIIIIIIIIIIHIIIIIHIIHIIIIIIIIIIIIIIIIIIIIIIIIIIIIIIIIIIIIIIIHIIIIIIIIIIIIIIIIIIIIIIIIIIIIIIIIIIIIIIIIIIIIIIIIIIIIIIHHDIIIIIIIIIIIIIIIIIHIIIHIIIIIIIIIIIIIIIIIIIIIIIIIIIIIIIIIIIIIIIIIIIIIIIIIIIIIIIIIIIIIIIIIIIIIIIIIIDDDDD
@HISEQ:969:HM2KJBCX2:2:1101:6648:76922 2:N:0:ACTATGCA
CGCATACGACCTCCCAACTATCCCTATTAATCATTACGTCAATCCTAGAAACCAACAAAATAGGATCAAACGTCCTATTTCATTATTCCATGCTAATGTATTCAAGCGTTAGCCTGCTTTAAACACTCTAATTTTTTCAAAGTAACAGTCCTGATTCCCCACGACACCAAATTAATGACATCATGGCTCCTCAGAAAGGAGAAACCAATAACACCAGTACATACCAGAGGCATGACCGACGTATTGATCCCGAAATTCAACTACGAGCTTTTTAACTGCAACAACTTTAATATACGCTATTGGAGCTGGAATTACCGCGGCTGCTGGCACCAGACTTGCCCTCCAA
+
DDDCDIIHHHHIIIIIIIIIIIIIIIIIIIIIIIIHHIHFEHGIIIIIIIIIIIHIHHIIIGHEHIIIIHHIIHIIHIHHHHIIHIIHHIHIIIIHHHHHHHGHHIIIHHIIIIIIIIIHIIHHIIIHHIIIIHHIIIH?HHHHHIIHHHIIHIIIIIIIIIHIIIHIIHIIHIIHHHHEHIIHHIIGHHHHHIHHIIIIIIIHHHIIHHFHEHIIIIIHHIIHHHIIHHHGCDHIIIHIHCHHFHHGHGIIHIIHIHHGHIIIHHIIIIHIHHGIIHIIIIHEHHIIHHIIHEHGHIIIIHIHIHHIIHIIIHHHIIIIIIHIIIIIIIIIIIIHIHIIIDDDDD
@HISEQ:969:HM2KJBCX2:2:1101:2836:77306 2:N:0:ACTATGCA
CGCATACGACCTCCCAACTATCCCTATTAATCATTACGGTGGTCCTAGAAACCAACAAAATAGAACCATGCCGTCCTATTTTATTATTCCATGCTAATGTATTCAAGCAAAAATGCCTGCTTTAAACACTCTAATTTTTTCAAAGTAAAGGTCCTGGTTCCCCGCGGCATCCAATTAAGGACATCGCGGTTCTCCAGAAGGTGAGAAATTGACTGCACCAGTTCATACCCCGTGAGGCACGACCGATGCGCCAATCCCGAAATTCAACTACGAGCTTTTTAACTGCAACAACTTTAATATACGCTATTGGAGCTGGAATTACCGCGGCTGCTGGCACCAGACTTGCCCTCCAA
+
DBDDDIHHFHDHHHIHHIIHHHHIHIIIIGIHHFHHHHHHIHHHIIIGIIIIEIIIIIIIIHHHH?HIIEF?CGH?GHIHIIIIIGFHHHIIIIHGIIIIGHHEGHHHHGHHIIHGFHGHEHHHGGHHHIIHIGH@HHHHHCHIIHHHHHIHGHIHGE@C?IHHHIIIHHHIIHEHIGIHIIIIIIIIIIHIIIHIHGIIGIHHIIIIIIIIIIHIHIIIIIIIIIIIIIIIGIIIIIIHIIIIHHGIIHHFIIIIIIIHIIIIIIIIIIIIIIIIIIIIIIIIHEIIIHIIIIIIIIIIHIIIIIIIIIIHIIIHHIIIIIIIIIIIIIIIIIIIIIIIIIIIIIIIDDDDD
@HISEQ:969:HM2KJBCX2:2:1101:12696:76523 2:N:0:ACTATGCA
CGCATACGACCTCCCAACTATCCCTATTAATCATTACGGTGATCCTAGAAACCAACGAAATAGAATCAGTCCGTCCTATTTCATTATTCCATGCTAATGTATTCAGACGATAGTCTGCTTTAAACACTCTAATTTTTTCAAAGTAACAGTCCTGATTTCCCATCACACCAAATAAATGGCATGAAAGTTCCTCAGAAGGTAGAGATCCATCTCACCAGTGCAGACAATTAAGCCTGACCAATGGGTAGACCCCGAAGTTCAACTACGAGCTTTTTAACTGCAACAACTTTAATATACGCTATTGGAGCTGGAATTACCGCGGCTGCTGGCACCAGACTTGC
+
DDDDDIIIIIIHHIIIIIIIIHIIIIIIIIIIIIIIIIIIIIIIIIIIIIIIIIHIIHIIIIIIHIIIIIIIIIIIIIIIIIIIIIIIFHHIIIIHHIIIIHHIIIIIIIIIIIIIIIIIIIIHIIIIHIIHHHIIIIIIIIIIIIIIIIIIIHIIIIIIIIHIIIIIIIIIIIIIIIIIIIIIIIIIIIIIIIIIIIIIIIIIIIIIIIIHIIIIIIIIIIIIIIIIIIIIIIIIIIHHIIIHIIIIIIIIIIIIIIIIIIIIIIIIIIIIIIIIIIIIIIIIIIIIHIIIIIIIIIIIIIIIIIIIIIIIIIIIIIIIIIIIIIIHGD<<IIIIDDDDD
@HISEQ:969:HM2KJBCX2:2:1101:17778:77820 2:N:0:ACTATGCA
CGCATACGACCTCCCAACTATCCCTATTAATCATTACGTCGATCCTAGAAACCAACAAAATAGAATCAAACGTCCTATTTCATTATTCCATGCTAATGTATTCAAGCGCGAGCTTGCTTTAAACACTCTAATTTTTTCAAAGTAACAGTCCTGATTTCCCATGACACCAAATTAATGACATCGTGGTTCGTCAGAAGGGAGAAACCAATAATGCTAGTACGTACAAAGTACGACCGACATATTAGTCCCGAAATTCAACTACGAGCTTTTTAACTGCAACAACTTTAATATACGCTATTGGAGCTGGAATTACCGCGGCTGCTGGCACCAGACTTGCCCTCCAA
+
DDDDDIIIIIIIIIIIIIIIIIIIIIIIHIIIIIIIIIIIIIIIIIIIHIIIIIIIIIGHHHHHIHIIIIIIHHIIIIIIIGIIIIIIIIHIHIHIIIIIIHHIIIIIIIIIIIIIIHIIIIIIIIIIIIIIIIIIHIIIIIIIIIIIHIIIIIIIIIIIIIIIHIIIIIIIIHHIIIIIIIIIIIIHHIIIIIIIIIIIIHIIHIIIIIIIIIIHIIIIIHIIIIIIIIIIIIIIIII>HIIHIIHIIIIIIIIIIIIIIIIIIIIIIIIIIIIIIIIIIHHHHHIIIIIIIIIIIIIIIIIIIIIIIIIIIIIIIIIIIIIIHIIIIIIIIIIIIIIDDDDD
@HISEQ:969:HM2KJBCX2:2:1101:9742:79137 2:N:0:ACTATGCA
CGCATACGACCTCCCAACTATCCCTATTAATCATTACGGTGATCCTAGAAACCAACAAAATAGAACCATGCCGTCCTATTCTATTATTCCATGCTAATGTATTCGAGCAAAAATGCCTGCTTTAAACACTCTAATTTTTTCAAGGTAAAGGTCCTGGATCCGCAAGACACCCAATAAAGGACATCAAGTTTCTCCAGAAGGTGAGAAATCAACAGTAACAGTTCATATCCCTTAAGGCATGACCATCACGTCAATCCCGAAATTCAACTACGAGCTTTTTAACTGCAACAACTTTAATATACGCTATTGGAGCTGGAATTACCGCGGCTGCTGGCACCAGACTTGCCCTCCAA
+
DCDADIIHIIIHIHIIHIIIHHIIIIIIIIHHIIIIIIHHIIHIIIHHIIHIHIHHHEHHIGCGHIEHGHHHHFDEEHIHIIIIIIIGHIIHHHHHIG@@ECEGHHIHGHHHIHHHHHFCHHIHHIIHHHHFHHIIIHHHIFIIIIHIIIIIIIIHIIHDHHIHIIGIIIHHIIHEHHFIIIIHHIHHHHGIIIIHHGIIIIIIIHHHHGGHIII<HHHHHGHEHHEGEIHH4FHHFFHHHFIIIHGDIHHGIIHHCIGIIHHIIHHIIIHGCHHIHHIHHHHIHHHIIHHHGIIHHHCHGDHEIIHIIHFHHEIIIIIIIGIHGIIIIIIHIIHIIIHHFIHHHIIIBDDD@
@HISEQ:969:HM2KJBCX2:2:1101:3814:79110 2:N:0:ACTATGCA
CGCATACGACCTCCCAACTATCCCTATTAATCATTACGGTGATCCTAGAAACCAACAAAATAGAACCATGCCGTCCTATTTTATTATTCCATGCTAATCTATTCAAGCGCAAGCCTGCTTTAAGCACTCTAATTTTTTCAAGGTAATAGCTCTGCTTCCCCAACGCACTAACTTAATAGCATGCTGGTTATTCAGAAGGTAGGAATTCATCAGGCCAGTGCGGACAGTGAAGCCCGACCAACCGACAAACTCCGAAATTCAACTACGAGCTTTTTAACTGCAACAACTTTAATATACGCTATTGGAGCTGGAATTACCGCGGCTGCTGGCACCAGACTTGCCCTCCAA
+
DCDDDIIIIIIIIIIIIIIIIIIIIIIIIIIIIIIIIIIIIIIIIIIIIHIIIIIIIIIHIIIIIIIIIEHHHHHIIIIIIIIIIIIIIIIHIIIIIHIIIGHIIIIIIIIIIIIIIIIIIIIIIIIIIIIIIIIIIIIIIIIIIIIIIIIIIIIIIIHIIIIIHIIIIIIIIIIIIIIIIIIIIIIIHIIIIIIIIIIIIIIIIIIIIIIIIIIIIIIIIHHIIIIIIIIIIIIIIIIIIIIIIHGIIIIIIIIIIIIIIIIIIIIIIIIIIIIIIIIIIIIIIIIIIIIIIIIIIIIIIIIIIIIIHIIIIIIIIIIIIIIIIIIIIIIIIIIIIIIIIIIDDDDD
@HISEQ:969:HM2KJBCX2:2:1101:20148:78520 2:N:0:ACTATGCA
CGCATACGACCTCCCAACTATCCCTATTAATCATTACGGTGATCCTAGAAACCAACAAAATAGAACCATGCCGTCCTATTTTATTATTCCATGCTAATCTATTCAAGCACAAGCCTGCTTTAAGCACTCTAATTTTTTCAAGGTAATAGCTCTGCTTCCCCAACGCACTAACTTAATAGCATGCTGGTTATTCAGAAGGTAGGAATTCATCAGGCCAGTGCGGACAGTGAAGCCCGACCAACCGACAAACTCCGAAATTCAACTACGAGCTTTTTAACTGCAACAACTTTAATATACGCTATTGGAGCTGGAATTACCGCGGCTGCTGGCACCAGACTTGCCCTCCAA
+
DDDDDIHIIIIIIIIIIIIGHHIIIIIIIIIIIIIIIIIIIIIIIIIIIIIIIIIIIIHHHFHHIIEHEEEHHIIIIIIHIIIIHIIHIIIIHGIIIIIHHFHIIIIIIHHIHIHFEHHFHIIIIIIIHIIHHIIIIIIIIHIHIHIIIIIIIHHHIHIHDHHIIIIIIIIIIIHIIIIIIIIIIIHHIHIIHIIIIIIIIIIIIIIIHHHIHHIIIIIIIHHIIIIIIIIIIIIIIIIIIIHEHHGIIHHGHHIIHIGHIIIIHIIIIIIIIIIIHIIIIIIIIHIIIIIIIIIIIIIIIIIIIIIIIIIIIIIIIIIIIIIIHF1IIIIIIIIIIIIIIIIDDDDB
@HISEQ:969:HM2KJBCX2:2:1101:8508:78309 2:N:0:ACTATGCA
CGCATACGACCTCCCAACTATCCCTATTAATCATTACGGTGATCCTAGAAACCAACGAAATAGAATCAAGCCGTCCTATTTCATTATTCCATGCTAATGTATTCAGACGTTAGCCTGCTTTAAACACTCTAATTTTTTCAAAGTAACAGTCCTGATTTCCAATCACACCAAATTAATGACATGAAAGTTCCTCAGAAGGTAGAGATTTATCTCACCAGTACAGACAATTAAGCCTGACCAATGGGTAAACCCCGAAGTTCAACTACGAGCTTTTTAACTGCAACAACTTTAATATACGCTATTGGAGCTGGAATTACCGCGGCTGCTGGCACCAGACTTGCCCTCCAA
+
DDCDDIIIIIIIIIIIIIIIIIIIIIIIIIHIHIIIIIIIIIIIIIIIIIIIIIIIIIIIIIIIIIIIIIIIIIIIIIIIIIIIIIIIIIIIIIIIIIIIIIIIIIIIIIIIIIIIIIHIIHIIIIIIIIIIIIIIIIIIIIIIIIIIIIIIIIIIIHIIIHIHIIIIIIIIIIIIIIIIIIIIIIIHIIIIIIIIIIIIIIIIIIIIIIIIIIIIIIIIIIIIIIIIIIIIIIIIIIIIIIIIIHEIIIIIIIIIIIIIIIIIIIIIIIIIIIIIIIIIIIIIIIIIHIIIIIIIIIIIIIIIIIIIIIIIIIIIIIIIIIIIIIIIIIIIIIIIIIIIIIIDDDDD
@HISEQ:969:HM2KJBCX2:2:1101:9785:79684 2:N:0:ACTATGCA
CGCATACGACCTCCCAACTATCCCTATTAATCATTACGGTGATCCTAGAAACCAACGAAATAGAACCATGCCGTCCTATTTCATTATTCCATGCTAATATATTCAGACATAAGCCTGCTTTAAACACTCTAATTTTTTCAAGGTAACAGTCCTGGTTTCCCAAAACACCAAATAAATGACATTAAGGTTCTCCAGAAGGTAGAAATTCTTAAAATCAGTACGAACCTGTTGATTCAACCGATAAAAAAATTCCGAAATTCAACTACGAGCTTTTTAACTGCAACAACTTTAATATACGCTATTGGAGCTGGAATTACCGCGGCTGCTGGCACCAGACTTGCCCTCCAA
+
BDDDAIIIIIIFIIIGFHGIHIIFHIIIIHHIIIIIIIHHHHHIIIIHIIHHHIIIHHIHIIIIIHFHHIIIIIIIIIHIHHHHIIGCFHGCHHEHGCIHGCHHHEIIHCHEIIIHHIIIIIHHIHHFHHGHHIGHIIHHEIHEGHHHIIIIIIIHEHHFEHHHIGIIHIHIIIIIIHIIHI:IHIHHHIIHIIHHIIIIIIIIIIHIHHHIHHIHGIIIIIHHIHEHHHHIIHIHHHIHI?IIIIHIIGIIHIIHHEHHHEIHHIIHHHHHHHIHHHHHIHIIIIIIHIIIIHHGIIHHHHHIIHIIIIIIIIIIIIHGIIIIHHIIHIIIIHHIIIIHIIH@ADDD
@HISEQ:969:HM2KJBCX2:2:1101:2910:79484 2:N:0:ACTATGCA
CGCATACGACCTCCCAACTATCCCTATTAATCATTACGTCGATCCTAGAAACCAACAAAATAGAATCAAACGTCCTATTTCATTATTCCATGCTAATGTATTCAAGCGTAAGCCTGCTTTAAACACTCTAATTTTTTCAAAGTAACAGTCCTGATTCCCCACGACACCAAATTAATGACATCGCGGTTCTTCAGAAGGTAGGAACCAATAATGCCAGTGCGTACCGAAGCACGACCAACAATTTGATCCCGAAATTCAACTACGAGCTTTTTAACTGCAACAACTTTAATATACGCTATTGGAGCTGGAATTACCGCGGCTGCTGGCACCAGACTTGCCCTCCAA
+
DDDDDIIIHIIIIIIIIIIIIIIIIIIIIIIIIIIIIHIHIIIIIIIIIIIIIIIIIIIHIHHHHIIIGIHIIIHHHIIIIIIIHIIEHIIGIIIIIIHIIIIIIIIIIIIIHIIIHIIIGHHHHIIIIIHIIIHIIIHHGIIHHHIIIIIIIIIIIIIIIIIIHIIIIIIIIIIIIIIIIIIIIIIIIIGIIHIIIIIIIIIIIIIIIIIIIIIIIIIIIIIHIIIIIIIIIIIIIIIIIIIHIIIIIIIIIIIIIIIIIIIIIIIIIIIIIHIIIIIIIIIIIIIIIIIIIIIIIIIIIIIIIIIIIIIIIIIIIIIIIIIIIIIIIIIIIIIIIIIIDDDDD
@HISEQ:969:HM2KJBCX2:2:1101:7955:79291 2:N:0:ACTATGCA
CGCATACGACCTCCCAACTATCCCTATTAATCATTACGTCGATCCTAGAAACCAACAAAATAAGATCAAACGTCCTATTTCATTATTCCATGCTAATGTATTCAAGCGTGTGCCTGCTTTAAACACTCTAATTTTTTCAAAGTAACAGTCCTGATTCCCCATAACACCAAATTAATGACATCATAGTTCGTCAGAAGGGAGAAATCAATAATACCAGTACATACCGAAGTACGACCGATATATTGATCCCGAAATTCAACTACGAGCTTTTTAACTGCAACAACTTTAATATACGCTATTGGAGCTGGAATTACCGCGGCTGCTGGCACCAGACTTGCCCTCCAA
+
DDDDDIIIHHIHIIIHIIHIIIHCHHIIHCHHHHHIHHIIIIHHHIIHIHIIIHHDHEEHIII@HHIGIHIIHIHIHHIIIGHIGIIIFIEHEH?IIIIIIIIHIIIIIIIHHHHEHIIIHHHHHIHIIFHIIIHIIIIIIHGHHHIIIIIHIHIHIHEEIHC@FCHHHHGIHIHIHEHIIHHIIIIHIFIIIIIIIIIIIIIIHFIIHHFIIIIIIIIHFHHIIIIIIHHIIHIIIGIHIHH:IHEDCEIIIGIIIIIIIIIIIHIIIIIIIHIHHHHIIIIIHEHGIIIIIIHHHIIIIIIIIIIIHIHGIIIIIIIIHIIIIIIIIIIIHHIIIIIIDDDDD
@HISEQ:969:HM2KJBCX2:2:1101:15362:80294 2:N:0:ACTATGCA
CGCATACGACCTCCCAACTATCCCTATTAATCATTACGGTGATCCTAGAAACCAACAAAATAGAACCATGCCGTCCTATTCTATTATTCCATGCTAATGTATTCGAGCAAAAATGCCTGCTTTAAACACTCTAATTTTTTCAAGGTAAAGGTCCTGGATCCGCAAGACACCCAATTAAGGACATCAAGTTTCTCCAGAAGGTGAGAAATCAACAGCGACAGTTCATACCCCTTAAGGCACGACCATCACGTCAATCCCGAAATTCAACTACGAGCTTTTTAACTGCAACAACTTTAATATACGCTATTGGAGCTGGAATTACCGCGGCTGCTGGCACCAGACTTGCCCTCCAA
+
D@DDDIIIIIIIIHIIIIIFHHHHEIIGIII@EHIHHIIIGHGHFHHCGHHIIFHHH1GHHHIIHCFHIDHIHHIII1C1CGHHH?F?HGHHHHEEEHCCG<@HHHCIHHIIIIIIIIHHFIIIHGHHHGGIIIIHEHHHHGIHIIIIIIHIHHHHIIHIHIHIIIIIIHGIIHFIIIIIIGIIIHHIHHIIHHIIIIIIIIIIIIHGHIGIHHIHIIIIHIIIIGIIIIGIIIIIIIHIHHIHHHHHIHEHIIIIIIIIIIHGIIIIIIIIIIIHIIIIIIIIHIIIIIIIIHIIIIIIHIIIIIIIIIIIIHHIIIIIIIIIIIHIIIIIIIIIIIIIIIIIIIIHDDDDD
@HISEQ:969:HM2KJBCX2:2:1101:7662:81199 2:N:0:ACTATGCA
CGCATACGACCTCCCAACTATCCCTATTAATCATTACGTCAATCCTAGAAACCAACAAAATAGGATCGAACGTCCTATTTCATTATTCCATGCTAATGTATTCAAGCGTTAGCCTGCTTTAAACACTCTAATTTTTTCAAAGTAACAGTCCTGTCTCCCTGCAACACCAAATTAATGACATTACAGTTCTTCAAGAAGGAGGAATCAGTAAAGCCAGTACATACCATTGGCACGACCAACCTACTGACCCCGAAATTCAACTACGAGCTTTTTAACTGCAACAACTTTAATATACGCTATTGGAGCTGGAATTACCGCGGCTGCTGGCACCAGACTTGCCCTCCAA
+
0DBDBDHHEHDEH@HIE@G@<<CGHFFHHEH@CFHEHEHIHEHE1DCHHIGE@HEHCHIHHIIHII?GGH1CFEEHEHGIIFEH@CG111CG?@@?H@@HG8<HHCEHHGA,HHF1@FGCGFBHEHFFCHHHIHHFCFFAHGHHHHHFHEF<1D1HE<H<HFHHGFHFC/ECHHHHHFDFCCHGGCE@C8?GFHHGC@GGCGHECHGHFHG@GHEHHHHGD<F@CHIHEHGE<<<CC11FFEFGFCEEC<?EHEIIIIIHHHDHGCEHEEEHHGCHIHEEF?HGGGEHFEEEHEEEIHHHHHIFFEHFGHEECHDCE<EIHGIHIIIHF@FFHHEEHCCHD0?DDD
@HISEQ:969:HM2KJBCX2:2:1101:5932:81300 2:N:0:ACTATGCA
CGCATACGACCTCCCAACTATCCCTATTAATCATTACGTCGATCCTAGAAACCAACAAAATAGAATCAAACGTCCTATTTCATTATTCCATGCTAATGTATTCAAGCGTAAGCCTGCTTTAAACACTCTAATTTTTTCAAAGTAACAGTCCTGATTCCCCACGACACCAAATTAATGACATCGCGGTTCTTCAGAAGGTAGGAACCGATAATGCCAGTGCGTACCGAAGCACGACCAACCTGCTGACCCCGAAATTCAACTACGAGCTTTTTAACTGCAACAACTTTAATATACGCTATTGGAGCTGGAATTACCGCGGCTGCTGGCACCAGACTTGCCCTCCAA
+
DDDDDIIIIIIIIIIIIIIIIIIIIIIIIIIIIIIIIIIIIIIIIIIIIIIHIIIIHIIIIIIIIIIIHIIIIIIIIIIIIIIIIIIIIIIIIIIIIIIIIIIIIIIIIIIIIIIIIIIIIIIIIIIIIIHIIIIIIIIIIIIHIIIIIIIIIIIIIIIIHHHIIIIIIIIIHIHIIIIIIIIHIIIIIIIIIIIIIIIIIIIIIIIIIIIIIIIIIIIIIIIIIIIIIIIIIIIIIIIIIIHHIHIIIIIIIIIIIIIHGHIIIIIIIIIIIHIIIIIIIIIIIIIIIIIIIIIIIIIIIIIIIIIIIIIIIIIIIIIIIIIIIIIIIIIIIIIIIIIIDDDDD
@HISEQ:969:HM2KJBCX2:2:1101:3172:81839 2:N:0:ACTATGCA
CGCATACGACCTCCAACTATCCCTATTAATCATTACGGTGATCCTAGAAACCAACAAAATAGAACCATGCCGTCCTATTTTATTATTCCATGCTAATCTATTCAAGCACAAGCCTGCTTTAAGCACTCTAATTTTTTCAAGGTAATAGCTCTGCTTCCCCAACGCACTAACTTAATAGCATGCTGGTTATTCAGAAGGTAGGAATTCATCAAGCCAGTGCGGACAGTGAAGCCCGACCAACCGACAAACTCCGAAATTCAACTACGAGCTTTTTAACTGCAACAACTTTAATATACGCTATTGGAGCTGGAATTACCGCGGCTGCTGGCACCAGACTTGCCCTCCA
+
DDDDDIIIIIIIIIIIIIIIIIIIIIIIHIIIIIIIIIIIIIIIIIIIIIIHIIIHIIIIIHIIIIGHIIIIHHHIHIIIHHHHGIIGHIIIIIIIIIIIIHIIIIIIIIIIIIIIIIIIIIIIIIIIIIIIIIIIIIIIIIIIIIIIIIIIHIIIIIIIIIIIIIIIIHIIIIIIIIIIIIIIIIIIIIIIIIIIIIIIIIIIIIIIIIIIIIIIIIIIIIIIIIIIIIIIIIIIIIIIIIHHFIIHIIIIIIIIIIIIIIIHHIIIIIIIIIIIIIIIIIIIIIIIIIIIIIHIIIIIIIIIIIIIIIIIIIIIIIIIIIIIIIIIIIIIIIIIIIIIIDDDDD
@HISEQ:969:HM2KJBCX2:2:1101:7812:82261 2:N:0:ACTATGCA
CGCATACGACCTCCCAACTATCCCTATTAATCATTACGTCAATCCTAGAAACCAACAAAATAGGTTTGAACGTCCTATTTCATTATTCCATGCTAATGTATTCAAGCGTTAGCCTGCTTTAAACACTCTAATTTTTTCAAAGTAACAGTCCTGTTTCCCTGCAACACCAAATTAATGACATTACAGTTCTTCAGAAAGGAGGAATCAGCGAAACCAGTTCATACCAGTGGCACGACCAACCTGCTGACCCCGAAATTCAACTACGAGCTTTTTAACTGCAACAACTTTAATATACGCTATTGGAGCTGGAATTACCGCGGCTGCTGGCACCAGACTTGCCCTCCAA
+
CDDDDIIIIHIIIIIIIIHIIIIIIIIIIIIIIIIIIIIIIIIHIIIIIIIIIIGIIIIIIIIHIIIIIIIIIIIIIHHIIIIIIIIIHIIIHIIIIIIIIIIIIIIIIIGHHIIIIIHIIIIIIIIIIIIIIIIIIIIHHIIIIIIIIIIIIIIIIIHIIIIIIIIIIIIIIIIIIIIIIIIIIIIIIIIIIIIIIIIIIIIIIIIIIGIIIIIHHHIIIIIIIIIIIIIIIIIIIIIIIIIHIIIIIIIIIIIIIIIIIIIIIIIIIIIIIIHIIIIIIIIIIIIIIIIIIIIIIIIIIIIIIIIIIIIIIIIIIIIIIIIIIIIIIIIIIIIIIIIIIDDDDD
@HISEQ:969:HM2KJBCX2:2:1101:7434:81689 2:N:0:ACTATGCA
CGCATACGACCTCCCAACTATCCCTATTAATCATTACGTCGATCCTAGAAACCAACAAAATAGAATCAAACGTCCTATTTCGTTATTCCATGCTAATGTATTCAAGCGTGAGCCTGCTTTAAACACTCTAATTTTTTCAAAGTAACAGTCCTGATTCCCCATGACACCAAATTAATGACATCATGGTTCGTCAGAAGGTAGGAATCAATAATACCAGTACGTACAATAGCACGACCAATAAATTAATCCCGAAATTCAACTACGAGCTTTTTAACTGCAACAACTTTAATATACGCTATTGGAGCTGGAATTACCGCGGCTGCTGGCACCAGACTTGCCCTCCAA
+
CDDDDIHIIIHIGIIHHHHIHIIIHHIIIIHIIIIIIIIIIIIIHIIHHIIIIIIIIGIHHIHIHHIHGHHIIIIHIIIIIGIIIIHIIIIIIIFHIIIIIHIIIHIIIIIIHHHIIIIHIIIIIIIIIIIIIIIIIIIIIIIIIIHIIIIIIIHIIIHHIIIIIIIIIIIIIIIIIIIIIHIIHHIHIIIIIIIIIIIIIIIIIIIIHIIHIIIIIIIIIIIIIIIIIIIIIIIIIIIIIHIIIIIIIIIIIIIIIIIHHIIIIIIIIIIIIIIIIIIIIIIIIIIIIIIIIIIIIIIIIIIIIIIIIIIIIIHIIIIIIIIIIIIIIIIIIIIIIIIIDDDCD
@HISEQ:969:HM2KJBCX2:2:1101:10403:83243 2:N:0:ACTATGCA
CGCATACGACCTCCCAACTATCCCTATTAATCATTACGGTGATCCTAGAAACCAACAAAATAGAACCATGCCGTCCTATTTTATTATTCCATGCTAATCTATTCAAGCACAAGCCTGCTTTAAGCACTCTAATTTTTTCAAGGTAATAGCTCTGCTTCCCCAACGCACTAACTTAATAGCATGCTGGTTATTCAGAAGGTAGGAATTCATCAGGCCAGTGCGGACAGTGAAGCCCGACCAACCGACAAACTCCGAAATTCAACTACGAGCTTTTTAACTGCAACAACTTTAATATACGCTATTGGAGCTGGAATTACCGCGGCTGCTGGCACCAGACTTGCCCTCCAA
+
DDADDIHHIHHHIHIIHIHIIHIIIIIIIGIIIIIIHIHIHIIIIIIIIIIHHHECEHHIIHHHFHIIIHHC<DHIIIH@HHHHIIHIGGHIIHFHHCHGHIIHEHHGHHIIHHIHHIHIIHIGIIIIHIHFHHHHIHHHHGIIIIIIIIHHHHHIHFHIIHGHHHHHHHHHIIHHHIIIIIIIIHHHHHIHIIHGIIIHHIIHHHHHIIIIIHIIIIIIIIIIIIIIHIIIIIIIIHHIIIIIIHHHGHHHHIIHHFEHIIIIIIIIHIHIIIIHHHHIIHIIIIIIIHHIIIHGIIIHGIIIIIIIHHIHIIHIIIIIIHHHIIIIIIIIHIGIIIIHIIICCDDD
@HISEQ:969:HM2KJBCX2:2:1101:8005:82714 2:N:0:ACTATGCA
CGCATACGACCTCCCAACTATCCCTATTAATCATTACGGTGATCCTAGAAACCAACGAAATAGAATCAGTCCGTCCTATTTCATTATTCCATGCTAATGTATTCAGACGATAGTCTGCTTTAAACACTCTAATTTTTTCAAAGTAACAGTCCTGATTTCCAACCACACCAAATAAATGGCATGAAAGTTCCTCAGAAGGTAGAGATCCATCTCACCAGTACAGACAATTAAGCCTGACCAATGGGTAGACCCCGAAGTTCAACTACGAGCTTTTTAACTGCAACAACTTTAATATACGCTATTGGAGCTGGAATTACCGCGGCTGCTGGCACCAGACTTGCCCTCCAA
+
@DDDDIIIIIIIIIIIIIIIIHIIIIIIIIIIIIIIIIIIIHIIIIIHHIIHIIIHGHHEHIIGHHIIIIIIHIIIIIIIIHHHHCHHIIIIIIIIHIIIHHIHIIIHIHIIIHHIIIIIIIIHHIGIIHIFHIHHFHIIHHIIIIIIHHIIIIHIIIIIHIIIIIIGIIIIIHIHHHIIIHIIIHIIHIIIHHIIIIIIIIIIIIIIIIIIIIIHIIHIIIIIHHIHIIHHIHIIIHIIIHIIIHHIIGIIIIIIIIIIIIIIIIIIIIIIIIIIIIIIIHIIIIIIHIIIIIIIIIHIIIIIIIIIIIIIIIHIIIHIIIHHIIIIIIIIIIIIIIIIIIIDDDDD
@HISEQ:969:HM2KJBCX2:2:1101:7007:82783 2:N:0:ACTATGCA
CGCATACGACCTCCCAACTATCCCTATTAATCATTACGGTGATCCTAGAAACCAACAAAATAGAACCATGCCGTCCTATTCTATTATTCCATGCTAATGTATTCGAGCAAAAATGCCTGCTTTAAACACTCTAATTTTTTCAAGGTAAAGGTCCTGGATCCGCAAGACACCCAATTAAGGACATCAAGTTTCTCCAGAAGGTGAGAAATCAACAGCGACAGTTCATACCCCTTAAGGCATGACCATCACGTCAATCCCGAAATTCAACTACGAGCTTTTTAACTGCAACAACTTTAATATACGCTATTGGAGCTGGAATTACCGCGGCTGCTGGCTCCAGACTTGCCCTCCAA
+
DDDDDIIIIIIIIIIIIIIIIIIIIIIIIIIIIIIIIIIIIIIIIIIIIIIIIIIHIIIIIIIIIIIIIIIIIHIHIIIIIIIIIIIIIIIIIIIIIGIIIIHIIIIIIIIIIIIHIIIIIHIIHIIIIIIIIIHIIIIIIIIIIIIIIIIIIIIIIIIIIIIIIHIHIIIIIIIIIIIIIIIIIIIIIIHHIIIIIIIIIIIHIIIIIIIIIIIIIIIIIIIIIIIIIIIIIIIIIIIIIIIIIIIIIIHHIIIIIIIIIIIIIIIIIHIIHIIIIIIIIHIIIIIIIIIIIIIIIIIIHIIIIIIIIIIIIIIIIIIIIIIIIIIIIIIIIHF1IIIIIIIIIIIIDDDDD
@HISEQ:969:HM2KJBCX2:2:1101:2889:83077 2:N:0:ACTATGCA
CGCATACGACCTCCCAACTATCCCTATTAATCATTACGTCGATCCTAAAAACCAACAAAATAGGGTCAAACGTCCTATTTCATTATTCCATGCTAATGTATTCAAGCGTGTGCCTGCTTTAAACACTCTAATTTTTTCAAAGTAACAGTCCTGATTCCCCATGACACCAAATTAATGACATCACAGTTCGTCAGAAGGTAGAAATCAATAATACCAGTGCATACCGGAGGCACGACCAATATATTGATCCCGAAATTCAACTACGAGCTTTTTAACTGCAACAACTTTAATATACGCTATTGGAGCTGGAATTACCGCGGCTGCTGGCACCAGACTTGCCCTCCAA
+
DDDDDIHIIIIIIIIIIIIIIIIIIIIIIIIIIIIIIIIIIIIIGIIHIIIIIIIIHIHIIHHIIIIGFHIHIIIHHHHHIIIIIIFCHHIIIIGHIIIIIGIIIIIIIIIIIIIIIIHIIIIIIIIHIIIIIIIIHHIHHIHIIIIIIIIIIIIHIIIIIHIHIHIHIIHIIIIIIIIIIIIIIIIIIIIIIIIIIIIHIIIIIIIIIIIHIIIIIIIIIIIIIIIIIIIIIIIIIIIIIIIIHIIIIHIIIIIIIIIIIIIIIIIIIIIIIIIIIIIIIIIIIIIIIIIIIIIIIIHHHIIIIIIIIIIIIIIIIIIIIIIIIIIIIIIIIIIIIIIIIDDDDD
@HISEQ:969:HM2KJBCX2:2:1101:16942:82343 2:N:0:ACTATGCA
CGCATACGACCTCCCAACTATCCCTATTAATCATTACGTCAATCCTAGAAACCAACAAAATAGAACCACAACGTCCTATTCTATTATTCCATGCTAATCTATTCAAGCAATAGCCCGCTTTAAACACTCTAATTTTTTCAAGGTAATGGTCCTGGCTCCCCAACACACCCAATAAAGGACATGCTGGCTCACCAGAAGGAAGACCCGACAGCAGACAGTACTCGCCAAAGACGGACCGCCCGGCCAGGCCTAAAATTCAACTACGAGCTTTTTAACTGCAACAACTTTAATATACGCTATTGGAGCTGGAATTACCGCGGCTGCTGGCACCAGACTTGCCCTCCAA
+
DDCDDIIEF=E01FGFH=FHCGII1C@@FHHHEEGFEEGE0E1D1FHIIEE1GH@HEH?@CH1CEEEDCC@C/<<EC@1<CFGHCE@CE@HHGGGEHHGHHHEHHHHHIIIHHHHEHHHE@GEH?GHHHHGEHHIIIIHIIIHIIFIHHGGIIIIIGIDEHIHHHCHIIIHHIIIHIHHHHIGIIIGIIGIHIIIGIII<HIIIHIIIIIIIII<IIIIGIHIIIIHIHHHIIHHIIIIIIHHIHIHGIHIIIHIIIHHEFHCEIHIGIIIIHHFIIGIIIIIIHHIIIHHHHDHIIHHHIIIIIIIIIHIIIIIHIIIIIIIIIIIIIIIIIHIIIIIIIDDDDA
@HISEQ:969:HM2KJBCX2:2:1101:5928:82971 2:N:0:ACTATGCA
CGCATACGACCTCCCAACTATCCCTATTAATCATTACGGTGATCCTAGAAACCAACGAAATAGAATCAGTCCGTCCTATTTCATTATTCCATGCTAATGTATTCAGACGATAGTCTGCTTTAAACACTCTAATTTTTTCAAAGTAACAGTCCTGATTTCCCATCACACCAAATAAATGGCATGAAAGTTCCTCAGAAGGTAGAGATCCATCTCACCAGTGCAGACAATTAAGCCTGACCAATGGGTAGACCCCGAGGTTCAACTACGAGCTTTTTAACTGCAACAACTTTAATATACGCTATTGGAGCTGGAATTACCGCGGCTGCTGGCACCAGACTTGCCCTCCAA
+
DDDDDIIIIIHIIIIIHHIHIHIIIIIIIIIIHGIHHIIIIIIIIHHIHIIIHIIIIIHHIIIIIIGIIIIIIHIIIIIIIGIIIIHHIHIIHGIIHHIIHGHGHIIIHHHHIHHHIHEHIIGIHIIIIHHEHIIIHHHHIIIIIIIIIIGHIIHIIGIIIIIIIIIIIIIHHHHIIHHHHIIIIGHIHGIIHIIIHHHIHIIEHIGIIHHHHHHGIIIHHHHHIHHIIIIIIIIIHHHIIHHHHHGHIIIGHIIHHHIIGIIGIIIHIIHHEHHIIIHHEEHHIIHCF@IHHGDIIHGHHHHIHFIIHFIHGIIHHHDHHIGHIHIIHGHIIHHIIHIHCIHDACDD
@HISEQ:969:HM2KJBCX2:2:1101:20969:83648 2:N:0:ACTATGCA
CGCATACGACCTCCCAACTATCCCTATTAATCATTACGTCAATCCTAGAAACCAACAAAATAGGATCAAACGTCCTATTTCATTATTCCATGCTAATGTATTCAAGCGTTAGCCTGCTTTAAACACTCTAATTTTTTCAAAGTAACAGTCCTGTTTCCCTGCAACACCAAATTAATGACATTACAGTTCTTCAAGAAGGAGGAACCAGTAAAGCCAGTACATACCAGAGGCACGACCAACCTACTAATCCCGAAATTCAACTACGAGCTTTTTAACTGCAACAACTTTAATATACGCTATTGGAGCTGGAATTACCGCGGCTGCTGGCACCAGACTTGCCCTCCAA
+
DDCDCHCHHH?E1FHGHHCH@GHIFHHGGH@H@<FHIIDCHEGHHIHHIHIGGEHIIIHIHF1CGEEGHH@D1C0<<<DECF@HH@GEEEG?11D@ECCHHHHGHIIIHIHIIHHHHHHHGHIIIIIHHHIIIHIIHHHHHHHHHGGHEHGHFIHIIHGHHHHIHGIHHHHIIIHFHGGHHHFHEHIIIIIHHHFHHIIIHIHHIIHIHIHCIIHIIIHFHHEIIIIIIHHEIGIIHHDIHGGGDHCHHFFHGIIIHEE0GIHIHHIIIIIIIHHHIIIHIHHHHHHIIIIIHHHIHHFHHIIIIIIIIIIIHIHHIIIIIIIIIIIHHIIHIHIIIIIIIDDCCD
@HISEQ:969:HM2KJBCX2:2:1101:20122:83191 2:N:0:ACTATGCA
CGCATACGACCTCCCAACTATCCCTATTAATCATTACGGTGATCCTAGAAACCAACAAAATAGAACCATGCCGTCCTATTTTATTATTCCATGCTAATCTATTCAAGCACAAGCCTGCTTTAAGCACTCTAATTTTTTCAAGGTAATAGCTCTGCTTCCCCAACGCACTAACTTAATAGCATGCTGGTTATTCAGAAGGTAGGAATTCATCAGGCCAGTGCGGACAGTGAAGCCCGACCAACCGACAAACTCCGAAATTCAACTACGAGCTTTTTAACTGCAACAACTTTAATATACGCTATTGGAGCTGGAATTACCGCGGCTGCTGGCACCAGACTTGCCCTCCAA
+
DDDDDGIGHIIGFHHIIIIIIIIIHHIIIIIIHEHIIGGHHIIIIIIGIHIHHHGHHFHHHH?FCGHIIHGHIHHHHIIHIGHHIHIIHIGIIIIHHIIHGIHHHHFHIIHIGEHHGIIHHIIGIHHIIIGCHHHHIIEFHHFFHIHHFHHHHCCGH@DGHHGHGEHHHE#FGHHHGDCC@HHEHHHHGCEHIHHHIHHDGIHHHEIHHHHGCGCHDHIHHHHHGDG?HHIIIHHCIHHFHFGHHHCHG?HHIIIHHG?HHHGEIHHEGHHHHFHHEIHIHHD1GDG@HCHIHEC0HCFIIIIHHIHIHHIFHEGIIHHCHIHEEHHHIIHHIHHGHEHCIIHBDDDD
@HISEQ:969:HM2KJBCX2:2:1101:20566:83232 2:N:0:ACTATGCA
CGCATACGACCTCCCAACTATCCCTATTAATCATTACATCGATCCTAGAAACCAACAAAATAGAATCGGATGTCCTATTTCATTATTCCATGCTAATGTATTCAAGCGTGAGCCTGCTTTAAACACTCTAATTTTTTCAAGGTAACAGTCCTAATTCCCCGTGACACCAAATTAATGGCATTACGGTTCTTTAGAAGGTGAGAAATCAATAATATCAGTACATACCAACGGCATGACCGAAACATTGATCCCGAAATTCAACTACGAGCTTTTTAACTGCAACAACTTTAATATACGCTATTGGAGCTGGAATTACCGCGGCTGCTGGCACCAGACTTGCCCTCCAA
+
DDDDDIIIIIIIIIIIIIIIIIIIIIIIIIIIIIIIIIIHIIIIIIIIIIIIIIIGHIIIIHGHIIIIIIIHHIIIIIIIHHHIIIIHIIIGIHIIIIIHHEHHIHIIIHIIIHHHHIIIIIIIIHIIHIIIIIIIIHIIHIIIIIIIHIIIIIIIIHHIIIIIIIHHIIIIIHIIHIIIIIIGIHIIIIIIIIIIIIIIIIIHIIHIIIIIIIIIIIIIIIIIIIIIIIIIIIIIIIIIIIIIHFIHIIIIIIIIIIIIIIIIIIIIIIIIIIIIIIIIIIIIIIIIIIIIIIIIIIIIIIIIIIIIIIIIIIIIIIIIIIIIIIIIIIIIIIIIIIIIIIDDDDD
@HISEQ:969:HM2KJBCX2:2:1101:13563:83346 2:N:0:ACTATGCA
CGCATACGACCTCCCAACTATCCCTATTAATCATTACGGTGATCCTAGAAACCAACAAAATAGAACCATGCCGTCCTATTCTATTATTCCATGCTAATGTATTCGAGCAAAAATGCCTGCTTTAAACACTCTAATTTTTTCAAGGTAAAGGTCCTGGATCCGCAAGACACCCAATAAAGGACATCAAGTTTCTCCAGAAGGTGAGAAATCAACTGCAACAGTTCATACCCCTTAAGGCATGACCATCACGTCAATCCCGAAATTCAACTACGAGCTTTTTAACTGCAACAACTTTAATATACGCTATTGGAGCTGGAATTACCGCGGCTGCTGGCACCAGACTTGCCCTCCAA
+
DDDDDIIIIIIIIIIIIIIIIIIIIIIIIIIIIIIIIIIIIIIIIIIIIIIIIIIIHIIIHHHHHIIGHHIHIIIIIIIIIIIIIIIIHIIIIIIIIIIIIHHIIIIIIIIIIIIIIIIIIIIIIIHIIIHIIIHIIIIIIIIIIIIIIIIIIIIIIIIIIIIIIIIIIIIHIIIIIIIIIIIIIIIIIIHIHIIIIIIIIIIIIIIIIIIIIHIIIIIIIIIIIIIIIIIIIIIIIIIIIIIIIIIIIIHHIIIIIIIIIIIIIIIIIIIIIIIIIIIIIIIIIIIIIIIIIIIIIIIIIIIIIIIIIIIIIIIIIIIIIIHIIIIIIIIIIIIIIIIIIIIIIIIIDDDDD
@HISEQ:969:HM2KJBCX2:2:1101:19190:84732 2:N:0:ACTATGCA
CGCATACGACCTCCCAACTATCCCTATTAATCATTACGGTGATCCTAGAAACCAACAAAATAGAATCATGCCGTCCTATTTCATTATTCCATGCTGATCTATTCAAGCATAAAGCCTGCTTTAAACACTCTAATTTTTTCAAAGTAACAGTCCTAGCTTCCTATTACACCTAATGAAAGGCATAATAGTTCACTAGAAGGTGGAGATTGACAGCTACCAGTACATGTCCGAAAACACGACCGATATGCCAATCCCGAAATTCAACTACGAGCTTTTTAACTGCAACAACTTTAATATACGCTATTGGAGCTGGAATTACCGCGGCTGCTGGCACCAGACTTGCCCTCCAA
+
DDDDDIHHIIIIIHHHIIIHIIIIIIIIIIIIIHHIIHHIHIIHIEHIIGIIIHHIHIIFHHHHIIIIIEHI<GHDGEHIIIHIIHHIIIIIIIIIEHGHICHHHHHIIGHIIIIIIIIGIIIIEHFHIHIHHIIHIIGHHHIIIIIIIIIH8IIIIHEIIIIIIIIIIIIIIHIIIIH;IIIIIIIIIIIIIIIIIIIIIIIIIHIH;IIIIIIIIIG=IIIIIIIIHHHHHGEIIGIIIIIIIIIHFHHIIIIIIIIIIIHHHHHIHGHHIIIIIIIIIIIIHHIIIHIIIIIIHHHHIHIIIIIIIHIIIIIIIIIIIIIIIIIIIHIIIIIHIIIIIIIIHBDCDD
@HISEQ:969:HM2KJBCX2:2:1101:12371:84748 2:N:0:ACTATGCA
CGCATACGACCTCCCAACTATCCCTATTAATCATTACGTCAATCCTAGAAACCAACAAAATAGGATCAAACGTCCTATTTCATTATTCCATGCTAATGTATTCAAGCGTGTGCTTGCTTTAAACACTCTAATTTTTTCAAAGTAACAGTCCTGATTCTCCATGACACCAAATTAATGACATCACAGTTCATCAGAAGGGAGAAATCAATGATGTCAGTACATACCAAAGGCATGACCGGCACCTTGATCCCGAAATTCAACTACGAGCTTTTTAACTGCAACAACTTTAATATACGCTATTGGAGCTGGAATTACCGCGGCTGCTGGCACCAGACTTGCCCTCCAA
+
DCDDDIIIIIIIIIIIIIIIIIIIIIIHHHIIIIIEHHIIIIIIIIIIIIIIIIHICHHIIIHFHIHIGHIHIIHIIIIIIIIIIIIIIIIGHIIIIIIIIHHHIIIIIIIIIIHIIHIIIFHIHHIHIIIIIHHHIIIIHIIIIIIIIIIIHIIIIIIIIIIIHHHIIIIIIIIIIIIIIIIIIIIIIHHIIIIIIIIIHIHIHIIIIIIIIIIIIIIIIIIIHHIHIIIIIIIHIIIIIIIHHIIIIIIIIIIIIIIIIIHHIHIIIIIIIIIIIIIIIHIIIIIIIIIIIIIIIIIHHIIHIIIIIIIIIIIIIIIHIIIIIIIIIIIIIIIIIIIIIDDDDD
@HISEQ:969:HM2KJBCX2:2:1101:6603:85744 2:N:0:ACTATGCA
CGCATACGACCTCCCAACTATCCCTATTAATCATTACATCGATCCTAGAAACCAACAAAATAGAATCGGATGTCCTATTTCATTATTCCATGCTAATGTATTCAAGCGTGAGCCTGCTTTAAACACTCTAATTTTTTCAAGGTAACAGTCCTAATTCCCCGTGACACCAAATTAATGGCATTACGGTTCTTTAGAAGGTGAGAAATCAATAATATCAGTACATACCAACGGCATGACCGAAACATTGATCCCGAAATTCAACTACGAGCTTTTTAACTGCAACAACTTTAATATACGCTATTGGAGCTGGAATTACCGCGGCTGCTGGCACCAGACTTGCCCTCCAA
+
DDDDDIIIIIIIIIIIIIIIIIIIIIIIIIIIIIIIIIIIIIIIIIIIIIIIIIIIIIIIIIIIIIIIIIIIIIIIIIIIIIIIIIIHHIIIIIIIIIIIIIIIIIIIIIIIIIIIIIIIIIIIIIIIIIIIIIIIIIIIIIIIIIIIIIIIIHIHIIIIIIIIIIHIIIIIIIIIIIIIIIIIIIIHIIIIIIIIIIIIIIIIIIIIIIIIIIIIIIIIIIIIIIIIIIIIIIIIIIIIIIIIIHIIIIIIIIIIIIIIIIIIIIIIIIIIIIIIHIIIIIIIIIIIIIIIIIIIIIIIIIIIIIIIIIIIIIIIIIIIIIIIIIIIIIIIIIIIIIIIIIDDDDD
@HISEQ:969:HM2KJBCX2:2:1101:10727:86067 2:N:0:ACTATGCA
CGCATACGACCTCCCAACTATCCCTATTAATCATTACGGTGATCCTAGAAACCAACAAAATAGAACCATGCCGTCCTATTTTATTATTCCATGCTAATGTATTCAGGCATAGGCCTGCTTTGAGCACTCTAATTTTTTCAAGGTAATGGTTCTGCTTCCCCGGCACATCAAATTAATGGCATACCGGTTATTCAGAAGGTAGGAATCCATCACACCAGTGCGGACCGTGAGGCCCGACCGACGGATAGATCCCGAAATTCAACTACGAGCTTTTTAACTGCAACAACTTTAATATACGCTATTGGAGCTGGAATTACCGCGGCTGCTGGCACCAGACTTGCCCTCCAA
+
DDDDDIIIIIIIIIIIIIIIIIIIIIIIIIIIIIIIIIIIIHIIIIIHIIIIIHIHIHICHIHIIIIIIIIIIIIGIIIIIIIIIIIIIIIHIHIIIIIIIHHIIIIIIIIIIIIIIIIIHIIIIIIIIIIIIIIIIIIIIIIIIIIIIIIIIIHHIIIIIIHIIIIIIIIIIIIGIIIIHIIIIIIIIIIIIIIIIIIIIIIIIIIIIIIIIIIIIIIIIIIIIIIIIIIIIIIIIIIIIIIIIHFIIIIIIHIIIIIIIIIIIIIIIIIIIIIIIIIIIIHIIHIIIIIIIIIIIIIIIIIIIIIIIIIIIIIIIIIIIIIIIIIIIIIIIIIIIIIIIIIDDDDD
@HISEQ:969:HM2KJBCX2:2:1101:14270:86033 2:N:0:ACTATGCA
CGCATACGACCTCCCAACTATCCCTATTAATCATTACGTCAATCCTAGAAACCAACAAAATAGGATCAACGTCCTATTTCATTATTCCATGCTAATGTATTCAAGCGCGAGCCTGCTTTAAACACTCTAATTTTTTCAAAGTAACAGTCCTGATTCCCCGCCACACCAAATTAATGACATGATGGTTCGTCAGAAGGTAGGAACCAGTAACACCAGTACGTACCTAAGGCACGACCAACGTACTGATCCCGAAATTCAACTACGAGCTTTTTAACTGCAACAACTTTAATATACGCTATTGGAGCTGGAATTACCGCGGCTGCTGGCACCAGACTTGCCCTCCAA
+
DDBDDIIHIGIIIIIIIIIIHIHHCGHIIIHHIIIIHHHIIHIHHFHHIHHHIIIHHGHHIGEHHHIGIIHEHEHHHHIHHHHI?G?EHIC@GEHIGHHE@FIHHHCHEEHHHIIIHHHHEHHGHHFIHGHFHHHEIHHHGCEHHIHEHIIHHECEIIIIHIIIIIIHEHGHGEHHHHHIHHIIIHHIIIIHIHHHIIIIIHHHHHIIGIIIIHIIIIIIIIHHIHHIHGIIIIIIIIIIIHEHIHHEDGIIHHEIIIIIIIIHEIHHFHHHHHIIHHIHHIIIIIHHHHHHGHFIIIIIIIIIIIIIHIHIHHIIGIIIIIIIIIIFHHGGIIIIIIHHAADDD
@HISEQ:969:HM2KJBCX2:2:1101:5075:86678 2:N:0:ACTATGCA
CGCATACGACCTCCCAACTATCCCTATTAATCATTACGTCAATCCTAGAAACCAACAAAATAGGATCGAACGTCCTATTTCATTATTCCATGCTAATGTATTCAAGCGTTAGCCTGCTTTAAACACTCTAATTTTTTCAAAGTAACAGTCCTGTTTCCCTGCAACACCAAATTAATGACATTACAGTTCTTCAGAAAGGAGGAATCAGCGAAGCCAGTACATACCAGTGGCACGACCAACCTGCTGACCCCGAAATTCAACTACGAGCTTTTTAACTGCAACAACTTTAATATACGCTATTGGAGCTGGAATTACCGCGGCTGCTGGCACCAGACTTGCCCTCCAA
+
DDDDDIIIIIHHIIIIHIGIIIIIIIIIIIIIHIIIIIGHHIIHHIIIIIIIHIIIIGHIIIIHHIIIIIHIEHHIIIHHHCFHHHII?CHIGIIIIIIHIIHIIHIIHIHIHIIHGIIIHIIHHIIIIIHHIIIIIIIIIIIIIIIIIIIIHIIIHIGIIHIIIIIHIIIIIIIIIIIIIIIIIIIIHIHIIIIIIIIIIIIHIIIIIIIHIHIIIIIIIIIIIIIIIIIIIIIIIIIIIIHHHIIIIIIIIIIIIIIIIIIIIIHIHIIIIIIIIIIIIHIIIIIIIIIIIIHIIIIIIIIIIIIIIIIIIIIIIIIIIIIIIIIIIIIIIHIIIIIIIDDDDD
@HISEQ:969:HM2KJBCX2:2:1101:8996:86700 2:N:0:ACTATGCA
CGCATACGACCTCCCAACTATCCCTATTAATCATTACGTCAATCCTAGAAACCAACAAAATAGGATCAAACGTCCTATTTCATTATTCCATGCTAATGTATTCAAGCGTTAGCCTGCTTTAAACACTCTAATTTTTTCAAAGTAACAGTCCTGTTTCCCTGCAACACCAAATTAATGACATTACAGTTCTTCAAGAAGGAGGAACCAGTAAAGCCAGTACATACCAGAGGCACGACCAACCTACTAATCCCGAAATTCAACTACGAGCTTTTTAACTGCAACAACTTTAATATACGCTATTGGAGCTGGAATTACCGCGGCTGCTGGCACCAGACTTGCCCTCCAA
+
DDDDDIIIIIIIHIIIIIIIIIIIIIHIIIIIIIIIIIIIIIIIIIIIIIIIIIIIIIIIIFHHHIIIIIIIIIIIIIIIIIIIIIIIHIIIGIIIIIIIIIIIIIIIIIIIIIIIIIIIIIIIIIIIHIHIIIIIIIIIIIIIIIIIIIIIIIIIIIIIIIIIIIIIIIIIIIIIIIIIIIIIIIIIIIIIIIIIIIIIIIIHIHIIIIIIIIIIIIIIIIIIIIIIIIIIIIIIIIIIIIIIIIHHIIIIIIIIIIIIIIIIIIIIIIIIIIIIIIIIIIIIIIGIIIIIIIIIIHIIHIIIIIIIIIIIIIIIIIIIIIIIIIIIIIIIIIIIIIIIIDDDDD
@HISEQ:969:HM2KJBCX2:2:1101:12046:86766 2:N:0:ACTATGCA
CGCATACGACCTCCCAACTATCCCTATTAATCATTACGTTGATCCTAGAAACCAACAAAATAGGTTCGAACGTCCTATTTCATTATTCCATGCTAATGTATTCAAGCTAAAGCCTGCTTTAAACACTCTAATTTTTTCAAAGTAACAGTCCTAACTCCCCATAACACCAAATTAATGACATCATGGTTCGTCAGAAAGGAGAGACCAATGATACCAGTACGTACCGAAGGCACGACCGACATATTGATCCCGAAATTCAACTACGAGCTTTTTAACTGCAACAACTTTAATATACGCTATTGGAGCTGGAATTACCGCGGCTGCTGGCACCAGACTTGCCCTCCAA
+
DDDDDIIIIIIIIIIIGIIIIIIIIIIIIHIHIIIIIIIIIIIIIIIIIIIIIIIIIGIIIIIIHHIIIHIIHHIIIIIIHIIIHIIIIHIHHHIIIGIIIHHHIIIIIIIIIHIIGHIHHIGHHIHHIIIIIGHIIIIHIIIHHHHIIIIIIGHHHFHHHHIIIIHHHHHEHIIIHHHIIIHHIHFHHHHIIIHIIIIIIHHG0HHHHHIHIIIIIHHHIHHHHIIHHFIHIHCIHHHHGHHGDHHDCGHHGIIIHIIIHGIIIIIIIGEEHGCEHHHFHHH@IHHIHHHHIIHIHIIIIIIIIIIIIHIIHIIHHHIIIIIHIIIHHIIIIHHIHHCCH@DADD
@HISEQ:969:HM2KJBCX2:2:1101:12681:86984 2:N:0:ACTATGCA
CGCATACGACCTCCCAACTATCCCTATTAATCATTACGGTGATCCTAGAAACCAACAAAATAGAACCATGCCGTCCTATTTTATTATTCCATGCTAATCTATTCAAGCACAAGCCTGCTTTAAGCACTCTAATTTTTTCAAGGTAATAGCTCTGCTTCCCCAACGCACTAACTTAATAGCATGATGGTTATTCAGAAGGTAGGAATTCATCAGGCCAGTACGGACAGTGAAGCCCGACCAACCGACAAACTCCGAAATTCAACTACGAGCTTTTTAACTGCAACAACTTTAATATACGCTATTGGAGCTGGAATTACCGCGGCTGCTGGCACCAGACTTGCCTCCAA
+
DDDDDIIIIIIIIIIIIIIIIIIIIIIIIIIIIIIIIHHIIHIIIIHIIIIIIHHIEEFIIIIGIIIIIIEHIIIIIIIIIIIIIHIIIIIIIIIIIIHHHGGHHIIIIIIIHIIIIIIHIIIIIIHIIIIIHHHIIHIHIIIHIIIIIIHIIIHIIIHHIIIIIIIHHFHHIIIIHIIIIIIIIHHGGFIIHIIIIIIIIIHIIIIIIIIGIIHHHIIIIHH?IIIIIIIIHIIIIIIIHHIHHDIIIIIIIIIIIIIIIIHGIIIIIIIIIIIIIHHHIIIIIIIIHIIIIIIHHIIIIIIIIIIIIIHHHHHHGIIIIHIIIIIIIIHIIIIIHIIIIIDDDDD
@HISEQ:969:HM2KJBCX2:2:1101:20236:87256 2:N:0:ACTATGCA
CGCATACGACCTGCCCAACTATCCCTATTAATCATTACATCGATCCTAGAAACCAACAAAATAGAATCTGATGTCCTATTTCATTATTCCATGCTAATGTATTCAAGCGTAAGCTTGCTTTAAACACTCTAATTTTTTCAAGGTAACAGTCCTAATTCCCCATAACATCAAATAAATGACATTATGGTTCTTTAGAAGGTGAGAACCAATAAAACCAGTACATACCAAGGCATGACCGATTCCTTGATCCCGAAATTCAACTACGAGCTTTTTAACTGCAACAACTTTAATATACGCTATTGGAGCTGGAATTACCGCGGCTGCTGGCACCAGACTTGCCCTCCAA
+
DDDDDIHIIIIIIIIIIIIIIIIIIIIIIIIIIIIIIIIIIGIIIIIIIIIIIIIIIIIIIIIIIIIIIIIIIIIIIIGHHIIIIIIIHIIIIIHIIIIGIIIIIIIIIIIIIHGIIIIIIIIIHIIIHIIIIIIIIIIIIIHIIIHIIIIHIIIIIIIHIIIIIIIIIIIIIIIIIIIHIIIIIIIIIIIIIIIIIIIIIIIIIIIIIIIIIIIIIIIIIIIIHHIIIIIII<IIIIIIIIIHFIIIIIIIIHIIIIIIIIHIIIIIIIIIIIIIIIIIIIIIIIIIIIIIHGIIIIIIIIIIIIIIIIIIIIIIIIIIIIIIIIIIIIIIIIIIIIIIIDDDDD
@HISEQ:969:HM2KJBCX2:2:1101:17508:87676 2:N:0:ACTATGCA
CGCATACGACCTCCCAACTATCCCTATTAATCATTACGTCAATCCTAGAAACCAACAAAATAGGATCGTCGTCCTATTTCATTATTCCATGCTAATGTATTCAAGCGTTAGCCTGCTTTAAACACTCTAATTTTTTCAAAGTAACAGTCCTGTCTCCCCGCAACACCAACTTAATGGCATTACGGTTCTACAAGAAGGAGGAATCAGCAAAGCCAGTGCATACCAGTGGCACGACCAACTTGCTGACCCCGAAATTCAACTACGAGCTTTTTAACTGCAACAACTTTAATATGCGCTATTGGAGCTGGAATTACCGCGGCTGCTGGCACCAGACTTGCCCTCCAA
+
DDDDDIIIIIIIIIIIIIIIIIIIIIIIIIIIIIIIIIIIIIIIIIIIIIIIIIIIIIIHHHIIIIIIIIIIIIIIIIIIIIIIIIIIIIIIIIIIIIIIIIIIIIIIIIHIIIIIIIIIIIIIIIHIIIIIIIIIIIIIIIIHHIIIIIIHHIHIIIIIHIHIIIIHFIHHIIIIIIIIHIIIIIIIIIIIIIIIIIIIIIIIIIIIIIIIIIIIIIIIIIIIIIIIIIIIIIIIIIIIIIHGIIIIIIIIIIIHIIIIIHIIIIIIIIIIIIIIIIIIIIIIIIIIIIIIIIIIIIIIIIIIIIIIIIIIIIIIIIIIIIIIIIIIIIIIIIIIIIIIDDDDD
@HISEQ:969:HM2KJBCX2:2:1101:5992:88410 2:N:0:ACTATGCA
CGCATACGACCTCCCAACTATCCCTATTAATCATTACGGTGATTCAGAAACCAACAAAACAGGACCACTGTCCTATTTTATTATTCCATGCTAATGTATTCAGACGTAAACCTGCTTTGAACACTCTAATTTTTTCAAGGTAAAGGTCCTGGTTTCCCACCATGCTAAATTAATAACATGATGGTTCCCCAGAAGGTAGAAATTCCACACGCCAGTACAGACTATTGCCCGACCAACGGTAGAACCCCGAAATTCAACTACGAGCTTTTTAACTGCAACAACTTTAATATACGCTATTGGAGCTGGAATTACCGCGGCTGCTGGCACCAGACTTGCCCTCCAA
+
DDDDDIIIIIIIIIIIIIIIIIIIIGIIIIIIIIIHIHIIIIIIGIIIIIIHIIIIEHHIIIGHIIIIIIIIHIHIIIIIIIIIHGIIIIIIHHIIIIIIHIHHHHIIHHIIIIIIIIIHIIIIIIIIIIIIIIIIIIIIHHHHIHHIHHHHIIIIIIIIIIIIIIIIIIIIIIIIIIIIIIIIIIIIIIHHGIIIIIIIIHIIIHHIHIIIIIIIIIIIIIIIIIIIIIIIIIIIIIIHGHIHIIIIHIIHIIIHIIIIIIIGIIIIIIIHIIIIGIIIIIIIIHIIHHHIIIIIHIIIIHIIIIIIIIIHIIIIIIIIIIHIIIIIIIIIIIIIIIDDDDD
@HISEQ:969:HM2KJBCX2:2:1101:2780:88707 2:N:0:ACTATGCA
CGCATACGACCTCCCAACTATCCCTATTATCATTACGTCAATCCTAGAAACCAACAAAATAGGATCGAACGTCCTATTTCATTATTCCATGCTAATGTATTCAAGCGTTAGCCTGCTTTAAACACTCTAATTTTTTCAAAGTAACAGTCCTGTTTCCCTGCAACACCAAATTAATGACATTACAGTTCTTCAAGAAGGAGGAATCAGTAAAGCCAGTACATACCATAGGCACGACCAACCTACTGACCCCGAAATTCAACTACGAGCTTTTTAACTGCAACAACTTTAATATACGCTATTGGAGCTGGAATTACCGCGGCTGCTGGCACCAGACTTGCCCTCCAA
+
0B@BBECFHH/CHIFHHEHIIIEHH@GCGHC@CCE<@CGHII?HHFEC@EEHIEHIH1CFC<F1<FHGEDCCD@DHI@C<CCE?GC<FHHCGE1FGEGEHIGHEIHAEDEDHHA?GFGHFH?IIHHFEGCCFC6DCGCHGEHHA2BDHHG@FC<EIHHHIHEFHGEHHFCCIHIIHHEG@?HCCCIIIIHHFGE?HHEFCHGHFCF0CC1EECHF@EHHGEHHHHHCHHGCC<CIHHFGEFHC@HCD=C<<HG@CCEHHHHHGC@HIIHCCEHEH@HHEHG@FF@EHF@HEHH?IHH@@EH?HHIIHIHHEHIEECDC@EEEIIHEHHHCC<CHEH@E<D0@@D<
@HISEQ:969:HM2KJBCX2:2:1101:15962:88984 2:N:0:ACTATGCA
CGCATACGACCTCCCAACTATCCCTATTAATCATTACGGTGATCCTAGAAACCAACGAAATAGAATCAGTCCGTCCTATTTCATTATTCCATGCTAATGTATTCAGACGATAGTCTGCTTTAAACACTCTAATTTTTTCAAAGTAACAGTCCTGATTTCCCATCACACCAAATAAATGGCATGAAAGTTCCTCAGAAGGTAGAGATCCATCTCACCAGTGCAGACAATTAAGCCTGACCAATGGGTAGACCCCGAAGTTCAACTACGAGCTTTTTAACTGCAACAACTTTAATATACGCTATTGGAGCTGGAATTACCGCGGCTGCTGGCACCAGACTTGCCTCCAA
+
B@DBBCHGE0FGFHHHH<F@FHICHHIIIICHEHHH1DEHHIHIFHHHI@GHH?10<@GEHHCCHEHHEHHIGFEFCFH@FHICEHEHEGEHG1<F@HHHHFEIHFHHCIHHIIIIHFHEHHHFHIIHHHHHHHHGHHFHHGIHFDGHEHCEIHHHHHHIIHGGFHGEFDEHHHHHHHHIHHIIHHHIGEIIIIHIHIHHIIIHIIIIIIIHIHGHIIHIFIIIIIIIIIHHGHHF6FIHHHHHHEIHHCHCFHIHIHGHIIIHHGHIIIHIHIIIHHEIIIIHHIIHHIIIIIIIIIIIIGIIIIIHIIIHGCHIHDHDHIIIHCHHHIIIIIGCG@HHHH@DAAD
@HISEQ:969:HM2KJBCX2:2:1101:9902:88271 2:N:0:ACTATGCA
CGCATACGACCTCCCAACTATCCCTATTAATCATTACGGTGATCCTAGAAACCAACAAAATAGAACCATGCCGTCCTATTTTATTATTCCATGCTAATGTATTCAGGCATAGGCCTGCTTTGAGCACTCTAATTTTTTCAAGGTAATGGTTCTGCTTCCCCGGCACATCAAATTAATGGCATACCGGTTATTCAGAAGATAGGAATCCATCACACCAGTGCGGACCGTGAGGCCCGACCGACGGATAGATCCCGAAATTCAACTACGAGCTTTTTAACTGCAACAACTTTAATATACGCTATTGGAGCTGGAATTACCGCGGCTGCTGGCACCAGACTTGCCCTCCAA
+
DDDDDIIIHHIIIIIIIIIIIHIIIIIIIIIIIIIIIIIIIIIIIIIIIIIIIIHIIIIIIIHIIIIIIHIIIHHIHIIHIIIIIIIIIIIIHIHIIIHHIHIIIHHHIIIIIHIIIIIIHIIIHHHHIIHHIIIIIIIHHIIIIIIIIIIIIIIIIIIIIIIIIIIIHIIIIIHIHIIIIIIIIIIIIIIIIIIIIIIIIIIIIIIIIIIIIIIHIIIIIIIIIIIIIIIIIIIIIIIIIIIIHHGIIIIIIIIIIIIIIIIIHIIIIIIIIIIIIIIIIIIIIIIIIIIIIIIIIIIIIIIIIIIIIIIIIIIIHDIIIIIIIIIIIIIIIIIIIIIIIIIDDDDD
@HISEQ:969:HM2KJBCX2:2:1101:10029:88377 2:N:0:ACTATGCA
CGCATACGACCTCCCAACTATCCCTATTAATCATTACGGTGGTCCTAAAACCAACAAAATAGAACCAACGTCCTATTCTATTATTCCATGCTAATCTATTCAAGCAAATGCCCGCTTTAAACACTCTAATTTTTTCAAGGTAATGGTCCTGGTTCCCCGACACACCCAATAAAGGGCATCCCGGCTCACCAGAAGGATAGACCCGACGACAGAACAGTACTCGCCAAAGACGGACCATCCGGCCAGGCCTAAAATTCAACTACGAGCTTTTTAACTGCAACAACTTTAATATACGCTATTGGAGCTGGAATTACCGCGGCTGCTGGCACCAGACTTGCCCTCCAA
+
DDDDDIIIIIIIIIIIIIIIIIIIIIIIIIIHIIIIIIIIIIIIIIIIIIIIIIIIIIIHIHIIIIIIIIIIIIIIIIIIIIIIIIIIIIIIIIIIIIIIIIIIIIIIIIIHIIIIIIIIIIIIIIIHIIIIIIIIIIIIIHHIIIIIIIIIHIIIIIIIIIIIIIIIIIIIIIIIIIIIIIIIIIIIIIIIIIIIIIIIIIIIIIIIIIIIIIIIIIIIIIIIIIIIIIIIIIIIIIIIIIIHIIIIHIIIIIIIIIIIIIIIIIIIIIIIIHIIIIIIIIIIIIIIIIIHIIIHHGFFIIIIIIIIIIIIIIIIIIIIIIIIIIIIIIIIIIIIIIIIDDDDD
@HISEQ:969:HM2KJBCX2:2:1101:17409:89422 2:N:0:ACTATGCA
CGCATACGACCTCCCAACTATCCCTATTAATCATTACGTCGATCCTAGAAACCAACAAAATAGAATCAAACGTCCTATTTCATTATTCCATGCTAATGTATTCAAGCTCGAGCTTGCTTTAAACACTCTAATTTTTTCAAAGTAACAGTCCTGATTTCCCGCGACACCAAATTAATGACATCGTGGTTCGTCAGAAGGGAGAAACCAATAATGCTAGTACGTACAAAGTACGACCGACATATTAGTCCCGAAATTCAACTACGAGCTTTTTAACTGCAACAACTTTAATATACGCTATTGGAGCTGGAATTACCGCGGCTGCTGGCACCAGACTTGCCCTCCAA
+
DDCDDIIFHHHIIEHHIHHIHIIIIIIIHGHHIEEHHHIHHHIIIHHHEGHHIHCEHIHHEHHGEGEHHHHIHHIFHIIEHIHIHIHIIHIIIGIHHIHHHFIIHHHHIGHFIIHHHIHHIGHIIHHIIIIHHIIHIHIIIHHHHHIIIIIIIHIIHHIIIIIHEIHIIIIIIIHGIIIIIIIII<HIIIHHIIIIIIIIIHIHHIIHIIHIIIIIHHIHIIIIIIIIHIIIHHFIIIIHHEGHHHCIIIIIIIIHIIIIIIIIIIIIIIIIIIIIIHIHHHHGHHHIIIIIIIHHIIIIHIIIIIIIIIIIIIIIIIIIIIIIIIIIIIIIIHIIIIIDDDDD
@HISEQ:969:HM2KJBCX2:2:1101:5267:89620 2:N:0:ACTATGCA
CGCATACGACCTCCCAACTATCCCTATTAATCATTACGTGATCCTAAAACCAACAAAATAGAACCATCGTCCTATTTTATTATTCCATGCTAATGTATTCAAACAAAAATGCCCGCTTTAAACACTCTAATTTTTTCAAAGTAAAGGTCCTGATTCATCGAAACACCCAAGAGCATCCCGAATCACCAGAAGGTGAGAAATTGGCTACACACCGTTTCATGCCCCTAAAGGCACAATCGATATATCCCAATCCCGAAATTCAACTACGAGCTTTTTAACCGCAACAACACTAATATACGCTATTGGAGCTGGAATTACCGCGGCTGCTAACACCAGACTTGCCCTCCAA
+
B@00<0<1D0<EH?@E10D<F11D@GHHE1CGCHEH1EC@@GG<F<<CD1@CC01CHII11<@<1<GC0EECE11DEHEHHEHHIECH?@GHHG1D1<FH@1/<<@G/<C1<FCE/<H@CF<11EGHE11HEHG1<BB@1EIHHA?EEGA<0F<A?HEE1<AECDA08C8@<6=HEH/</@HIEHHG?F?CD/HCG@HHCD?9@ED=CA<C0<>D@G@C86<%F<A?CAGCCFEEIHHEECF1F<CFCHC</DHFCFIHEG?HHD<C@@@EHFHCEIIIHHHCEFHHGFHH@CH@HIH@CHFFHHEIIHHGEIHEHHECIHEHHHHHIHIGIIIHGCHEHHIIIDDBDD
@HISEQ:969:HM2KJBCX2:2:1101:12160:89380 2:N:0:ACTATGCA
CGCATACGACCTCCCAACTATCCCTATTAATCATTACGGTGATCCTAGAAACCAACGAAATAGAATCAGTCCGTCCTATTTCATTATTCCATGCTAATGTATTCAGACGTTAGCCTGCTTTAAACACTCTAATTTTTTCAAAGTAACAGTCCTGATTTCCCATCACACCAAATAAATGGCATGAAAGTTCCTCAGAAGGTAGAGATTCATCTCACCAGTACAGACAATTAAGCCTGACCAATGAGTAAACCCCGAAGTTCAACTACGAGCTTTTTAACTGCAACAACTTTAATATACGCTATTGGAGCTGGAATTACCGCGGCTGCTGGCACCAGACTTGCCCTCCAA
+
DABD@HHEHIHCGFHHHHIHHEHIIIGHIHIHIHHHHHHEHEHHHIHH@HHHHHIHGHHEHICFHIHHGCE?EGEHGHHIIECHIHIHHEHHHGHHEHIIIIIGHHHHIIIIIIHHIIIIIIIHIIHIIIHHIHIIHHIIIGIIIIIIIIIIIIIIHHIIIIHIIIIHIIIHHHIIHIIIIGIIIIIIGIIIIIHIIIIIIIIIIIHHIIIIIIIIIIIIIIIIIIIIIIIIIIIIIIGIIIIIHHEIIIIIIIIIIIIHIIIHIIIIIIIIIIIIIIIIIIIIIIHIIIIIIIIIIIIIIIHIIIIIIIIIIIIIIIIIIIHIHHIIIIIIIIIIIIIIIIICDDDD
@HISEQ:969:HM2KJBCX2:2:1101:14956:90011 2:N:0:ACTATGCA
CGCATACGACCTCCCAACTATCCCTATTAATCATTACGTCAATCCTAGAAACCAACAAAATAGGTTTGAACGTCCTATTTCATTATTCCATGCTAATGTATTCAAGCGTTAGCCTGCTTTAAACACTCTAATTTTTTCAAAGTAACAGTCCTGTTTCCCTGCAACACCAAATTAATGGCATTACAGTTCTTCAGAAAGGAGGAATCAGCGAAACCAGTTCATACCAGTGGCACGACCAACCTGCTGACCCCGAAATTCAACTACGAGCTTTTTAACTGCAACAACTTTAATATACGCTATTGGAGCTGGAATTACCGCGGCTGCTGGCACCAGACTTGCCCTCCAA
+
BDDDDIHFHHGHHF@@FH?G@GHECHIHIIFHEHHEHIEHHHEHIHHHFHHHHIII?HHHHE?11<D0FHH?CHEHHEHCCGHFHGE111F?C?HHIIIIIIIIHHHHGGHEHHIIIIIHIIIIIIHIHIIIIIHHHIHEHIHIIIIHIIIIIIIHIIHHHIIHFHHHHHIIHIHIIIIIIIIHIIIHHHIIIIIIIIIIIIIIIIIIIHIIHHHHCHIHIHHHHIIHHH=HHHHIIIHIIIHHFIIIIIIIIIIIIIHIIIIIIIGIIIIIHIHHHIHHHHHHEIIIIIIHIHHHHIIIIIIHHEEIIIIHIIIIHIIIIIIIGHHHGHHG@EIIIGIIIDADDA
@HISEQ:969:HM2KJBCX2:2:1101:20057:90151 2:N:0:ACTATGCA
CGCATACGACCTCCCAACTATCCCTATTAATCATTACAGCGGTCCTAGAAACCAACAAAATAGAACCGATGTCCTATTCTATTATTCCATGCTAATGTATTCAAGCGCGAGCCTGCTTTAAACACTCTAATTTTTTCAAAATAACAGTCCTGATTCCCCGCCACACCAAATTAATGACATGATGGTTCGTCAGAAGGTAGGAATCAGTAACACCAGTACGTACCGAAGGCACGACCAACGTACTAATCCCGAAATTCAACTACGAGCTTTTTAACTGCAACAACTTTAATATACGCTATTGGAGCTGGAATTACCGCGGCTGCTGGCACCAGACTTGCCCTCCAA
+
DDDDDIIIIIIIIIIIIIIIIIIIIIIIIIIIIIIIIIHIIIIIIIIIIIIIIIIIIIIGHIIHIIIIIIIIIIIIIIIIIIIHIIIIIIIIIIIIIIIIIHIIHIIIIIIIIIIIHIIFIIIIHHHHIHIIIIIIIIIIIIIIIIIIIIIHIIIIIIIIIIIIIIIIIIIIIIIIIIIIIIIIIIIIIIIIIIIIIIIIIIIIIIIIIIIIIIIIIIIIIIIIIIIIIIIIIIIIIIIIIIIIIIIIIIIIIIIIIIHIIIIIIIIIIIIIIIIIIIIIIIIIIIIIIIIIIIIIIIIIIIIIIIIIIIIIIIIIIIIIIIIIIIIIIIIIIIIIIIIIDDDDD
@HISEQ:969:HM2KJBCX2:2:1101:1979:89276 2:N:0:ACTATGCA
CGCATACGACCTCCCAACTATCCCTATTAATCATTACGTCAATCCTAGAAACCAACAAAATAGGTTTGAACGTCCTATTTCATTATTCCATGCTAATGTATTCAAGCAAATGCCTGCTTTAAACACTCTAATTTTTTCAAAGTAACAGTCCTGTTTCCCTGCAACACCAAATTAATGACATTACAGTTCTACAGAAAGGAGGAATCAGCGAGACCAGTTCATACCAGTGGCACGACCAGCCTGCTGACCCCGAAATTCAACTACGAGCTTTTTAACTGCAACAACTTTAATATACGCTATTGGAGCTGGAATTACCGCGGCTGCTGGCACCAGACTTGCCCTCCAA
+
B@DDDC<CG0/<<DCFHHICDC1FCEFHIIEHHH1G@HFHC0CGEHF1<FC1GE@=<@<@1D<1DDHEFH@@1FECEC1D1<FHFCE1<C1CF?E<FFDFE1FHHEHHGEH1?HGHFHFIHGIHGFFGGHHHIHHCDHHHHHHHHHHEGCFGFFH??0CCG?HIIIFHHHH0HEIHIIHHFHIIHHCC@HIHIHHHGEHGCEEHIHHIHHHEHGG?GD@FIHHHCIHH@HHEH@HGEFC1IHFEDGF/CCEFD1F@CCHCFHIHGEHIHEHCD<1HHGF<1EIHEHHHIIHECGE@D@D1GGGG@FIHHHCIHHEF<EFHIHHG?CE@HEHHIIG?HHCHFDDDBD
@HISEQ:969:HM2KJBCX2:2:1101:17442:90082 2:N:0:ACTATGCA
CGCATACGACCTCCCAACTATCCCTATTAATCATTACGTCAATCCTAGAAACCAACAAAATAGGATCAAACGTCCTATTTCATTATTCCATGCTAATGTATTCAAGCGTTAGCCTGCTTTAAACACTCTAATTTTTTCAAAGTAACAGTCCTGTTTCCCTGCAACACCAAATTAATGACATTACAGTTCTTCAAGAAGGAGGAACCAGTAAAGCCAGTACATACCAGAGGCACGACCAACTTACTAATCCCGAAATTCAACTACGAGCTTTTTAACTGCAACAACTTTAATATACGCTATTGGAGCTGGAATTACCGCGGCTGCTGGCACCAGACTTGCCCTCCAA
+
DDDDDIIIIIIIIIIIIIIIIIIIIIIIIIIIIIIIIIIIIIIIIIIIIIIIIIHIEHHEGGHH?GHIHHIIIIIIIIHHIIHIIIIIIHIIGGHIIIIIIIIIIIIIHHIIIGIIIIHIIHHHHHIIIIIHIIIIIIIIHIIIIIIHHIIIIIIHIIHHIIIIIIHIIIHHIIHIIIHIIIIIIIIIIIIHIIIIIIIIIIIHHIIHHIHIIIIIHIIIIIIIIIHHHIIIIIIHIIHIIHIHHIIIGIIIIIIIIIIIIIIIIIIIIIIIIHHIIIIIIIIIIHIIIIIIIIIIIIIIIIIIIIIIIIIIIIIIIIIIIHIIIIHIIIIIIIIIIIIIHDDDDD
@HISEQ:969:HM2KJBCX2:2:1101:9892:92618 2:N:0:ACTATGCA
CGCATACGACCTCCCAACTATCCCTATTAATCATTACGGTGATCCTAGAAACCAACAAAATAGAATCATGCCGTCCTATTTTATTATTCCATGCTAATGTATTCAAGCAAAAATGCCTGCTTTAAACACTCTAATTTTTTCAAAGTAAAGGTCCTGGTTCCTCGTGGCACCCAATTAAGGACATCACGGTTCTCCAGAAGGTGAGAAATTCACTACACCAGTTCATACCCCTTAAGGCACGACCGATGTGCAAATCCCGAAATTCAACTACGAGCTTTTTAACTGCAACAACTTTAATATACGCTATTGGAGCTGGAATTACCGCGGCTGCTGGCACCAGACTTGCCCTCCAA
+
DDDDDIIIIIIHIIIIIIIIIIIIIIIIIIIIIFHHIIIIIIIIIIIIIIIIIIHHHIIIIIHHIFHIHEHIHGDHIIIFHIIIIIIIIIIIIIIHIHIIIHHHHIHIIIIIIHHHIIHIHHHHHHIHHIIIIIIIIHHIHHIIHIIIIIIIIIIIIIIIIIIIIHIHIHHHIIIIIHIHHHIIIHHHIIIIIIIIIIIIHHIHIHHHIIIIIIIHHIIIIIIIIHCIIIIIIIIIIIIHIHGIIIIIIIIHIIIIIHIIIIIIIIIIIIIIIIIIIIHIIIIIIIIIIIHHIIIIIIIIIIIIIIIIIIIIIIIIIIIIIIIIIIIIIIIIIIIIIIIIIIIIHIIIDDDDD
@HISEQ:969:HM2KJBCX2:2:1101:19031:91893 2:N:0:ACTATGCA
CGCATACGACCTCCCAACTATCCCTATTAATCATTACGTCAATCCTAGAAACCAACAAAATAGGATCGTCGTCCTATTTCATTATTCCATGCTAATCTATTCAAGCAAAAGCCCGCTTTAAACACTCTAATTTTTTCAAGGTAATGGTCCTGGTTCCCCGACACACCCAATAAAGGGCATACCGGCTCACCAGAAGGATAGACCCGACAACAGACAGTACTCGCCAGAGACGGACCGCCCGGTCAGGTCTAAAATTCAACTACGAGCTTTTTAACTGCAACAACTTTAATATACGCTATTGGAGCTGGAATTACCGCGGCTGCTGGCACCAGACTTGCCCTCCAA
+
DDDDDIHIIHIIHHHIIIIIIIIIIIIIIIIIIIIIIHIIIIIIIIIIIGIIHIIIIIIIHCGHHIIIIIHIIIIIIIIHIIIIIHHIIIHIHIIIIHIIHHGCGIIIIIIIHHIIIIIIIIHHHHIIHIIIIIHFHHHHIIIIHIIHIIIIIIIHIIIIIIIIIHIIIIIIIIIIIIIIIIIIIIIIIIIIHIIIIIIIIIIIIIIIIHIIIIIIIIIIHIIIIIIIIIIIIIIIIIIIIIIIIIIGIHIIIIIIIIIIIIIIIIIIIIIIIIHIIIIIIIIIIHHIIGIIHIIIIIIIIIIIIIIIIIIIIIIIIIGIIIIIIIIIIIIIIIIIIIIIDDDDD
@HISEQ:969:HM2KJBCX2:2:1101:6911:93241 2:N:0:ACTATGCA
CGCATACGACCTCCCAACTATCCCTATTAATCATTACGTCAATCCTAGAAACCAACAAAATAGGATCGAACGTCCTATTTCATTATTCCATGCTAATGTATTCAAGCGTTAGCCTGCTTTAAACACTCTAATTTTTTCAAAGTAATAGTCCTGTTTCCCTGCAACACCAAATTAATGACATTACAGTTCTTCAAGAAGGAGGAATCAGTAAAGCCAGTACATACCATAGGCACGACCAACCTACTGACCCCGAAATTCAACTACGAGCTTTTTAACTGCAACAACTTTAATATACGCTATTGGAGCTGGAATTACCGCGGCTGCTGGCACCAGACTTGCCCTCCAA
+
DDDDDIIIIIIIIIIIIIIIIIIIIIIIIIIIIIIIIIIIIIIIIIIIIIIIIIIIHIIIIIIIIIIIIIIIIIIIIIIIIIIIIIIIIHIIIHIIIHIIIIIIIIIIIHIHGIIIIIIIIIIIIIIIIIIHHIIIIIIHIIIIIIIIIIIIIIIIIIIIIIIIIIIIIIIIIIIIIIIIIIIIIIIIIIIIIIIIIIIIIIIIIIIIIIIIIIIIIIIIIIIIIIIIIIIIIIIIIIIIIIIIIIIIIIIIIIIIIIIIIIIIIIIIIIIIIIIIIIIIIIIIIIIIIIIIIIIIHIIIIIIIIIIIIIIIIIIIIIIIIIIIIIIIIIIIIIIIIIIIIDDDDD
@HISEQ:969:HM2KJBCX2:2:1101:17202:93187 2:N:0:ACTATGCA
CGCATACGACCTCCCAACTATCCCTATTAATCATTACGGTGATCCTAGAAACCAACAAAATAGAACCATGCCGTCCTATTTTATTATTCCATGCTAATCTATTCAAGCACTAGCTTGCTTTAAGCACTCTAATTTTTTCAAGGTAATAGCTCTGCTTCCCCAACGCACCAAATTAATGACATGAAGGTTATTCAGAAGGTAAGAATCCATCAAATCAGTACGAACAGTGAAGCCCGACCGATAGACAGATTCCGAAATTCAACTACGAGCTTTTTAACTGCAACAACTTTAATATACGCTATTGGAGCTGGAATTACCGCGGCTGCTGGCACCAGACTTGCCCTCCAA
+
DDDDDIIIIIIIIIIIIIIIIIIIIIIIIIIIIIIIIIIIIIIIIIIIIIIIIIIIIIHHIIHHIIIIIHIIIIIIIIIHIIIIIIIIIIIIIIHIIIIIIHIIIIIIIIIIIIIIIIIIIIIIIIIIIIIIIIIIIIIIIIIIIIIIIIIIIIIIIIIIIHIHHHIIIIIIIIIHIIIIIIIIIIIIIIIIHIIIIIIIIIIIIIIIIIIIIIIIIIIIIIIIIIIIIIIIIIIIIIIIIIIIIIHIIIIIIIIIIIIIIIIIIIIIIIIIIIIIIIIIIIIIIHIIIIIIIIHIIIIIIIIIIIIIIIIIIIIIIIIIIIIIIIIIIIIIIIIIIIIIIIIDDDDD
@HISEQ:969:HM2KJBCX2:2:1101:6045:93102 2:N:0:ACTATGCA
CGCATACGACCTCCCAACTATCCCTATTAATCATTACGGTGATCCTAGAAACCAACAAAATAGAACCATGCCGTCCTATTCTATTATTCCATGCTAATGTATTCGAGCAAAAATGCCTGCTTTAAACACTCTAATTTTTTCAAGGTAAAGGTCCTGGATCCGCAAGACACCCAATTAAGGACATCAAGTTTCTCCAGAAGGTGAGAAATCAACAGCGACAGTTCATACCCCTTAAGGCATGACCATCACGTCAATCCCGAAATTCAACTACGAGCTTTTTAACTGCAACAACTTTAATATACGCTATTGGAGCTGGAATTACCGCGGCTGCTGGCACCAGACTTGCCCTCCAA
+
DDDDDIIIIIIIIIIIIIIIIIIIIIIIIIIIIIIIIIIIIIIIIIIIIIIIIIIIIIIIIIIIHIIHIIGIIIIIIGHHIIIIHHIIIIHHIIIIHGIHIHGHHIIHIIIIIHIIIIIIIIIIIIIIIIIIIIIIIIIIIIIIIIIIIIIIIIIIIIIIIIIIIIIIIIIIIIIIIIIIIIIIIIIIIIIIIIIIIIIIIIIIIIIIIIIIIIIHIIIIIIIIIIIIIIIIIIIIIII=IIIIIIIIIIIHIIIIIIIIIIIIIIIIIIIIIIIIIIIIIIIIIIIIIIIIIIIIIIIIIIIIIIIIIIIIIIIIIIIIIIIIIIIIIIIIIIIIIIIIIIIIIIIIDDDDD
@HISEQ:969:HM2KJBCX2:2:1101:5972:94498 2:N:0:ACTATGCA
CGCATACGACCTCCCAACTATCCCTATTAATCATTACCTCAGGTCCTTAAGACCAACAAAATAGAACCGAGGTCCTATTCCATTATTCCATGCAACATTATTCGGGCGTACACCAATGAAAGCAACGCCTGCTTTGAGCACTCTAATTTTTTCAAAGTAAACGTATCGATCGCCCATGACACCCGGTGAAGAGCACCATGGGACCTTACGAGTGTCCCCTCTCGGGAAACACTAATCGATAAGCTGTCCGGCAACTGTCAGTGGCCGCCTTTCAGAGACGGACCGACAGGCACGAACTGAGATCCAACTACGAGCTTTTTAACCGCAACAACTTTAATATACGCTATTGGAGCTGGAATTACCGCGGCTGCTGGCACCAGACTTGCCCTCCAA
+
DDBDDGIIIHHHG?EHFHIIIIHHIHIHHIIEEHHHIIFHIHEDGHHHHIIHIIGIH?GHEFECEHHCH<??CFDHIHHHH?DHFEHIIIGHIHIFHIHHIEGHH<CCHHIIIHHHGIE@GHHHIHCCDFHIHFHE1EHEFHHHHGEHHHGFFHIIHIIHFEH@GCGEHHIHHIFHHHIIHFHHHC@EHGEHHHHFHGEHF@FHHHEIHHFHHHHHHHGHHDHHEIFHHEHHDIIHIHHHEFIHEC?IIIIIGIHHFGHHHDHHHCFIGIGIIIHIHHEHHIIIHIHHG=E<IHEIHIHHHIGIHHHHECDCHEHFHCCHC<GIIHEGFD@GF1HEEHHHHHIIIHHGH@HEHHHIHH?DHDDDGEHIHHIIH?HHHHHCCIIIHHHHAADDD
@HISEQ:969:HM2KJBCX2:2:1101:10201:95129 2:N:0:ACTATGCA
CGCATACGACCTCCCAACTATCCCTATTAATCATTACGGTGATCCTAGAAACCAACAAAATAGAACCATGCCGTCCTATTTTATTATTCCATGCTAATCTATTCAAGCACAAGCCTGCTTTAAGCACTCTAATTTTTTCAAGGTAATAGCTCTGCTTCCCCAACGCACTAACTTAATAGCATGCTGGTTATTCAGAAGGTAGGAATTCATCAAGCCAGTGCGGACAGTGAAGCCCGACCAACCGACAAACTCCGAAATTCAACTACGAGCTTTTTAACTGCAACAACTTTAATATACGCTATTGGAGCTGGAATTACCGCGGCTGCTGGCACCAGACTTGCCCTCCAA
+
DDDDDIHIIIIIIIIIIIIIIIIIIIIIIIIIIIIIIIIIHIIIIIIIIHIIIIHIIIIIIIHHIIIIIIIIIIIIIIIIIIIIIIIIIIIIIIHIIIIHIIIHIIIIIIIIIIIIIIIIIHIIIIIIIIIIIIIIIIIIIHIIIIIIIIIIIIIIIIIIIIIIIIIIIHHIIIIIIIIIIIIIIIIIIIIIIIIIIIIIIIIIIHIIIIIIHHIIIIIIIIIIIIIIIIIIHHIIIIIIIIIIHGGIHIHIIIIIIIIIIIIIHIIIIIIIIIIIIIIIIIIIIIIHIIIIHIHGIIIIIIIIIIIIIIIIIIIIIIIIIIIIIHIIIIIIIIIIIIIIIIIDDDDD
@HISEQ:969:HM2KJBCX2:2:1101:2865:95346 2:N:0:ACTATGCA
CGCATACGACCTCCCAACTATCCCTATTAATCATTACTTCAATTCCAAAAACCAACAAAACAGAACCAAAGTCCTATTTTATTATTCCATGCTAACATATTCAAGCACAGGCCTGCTTTGAGCACTCTAATTTTTTCAAGGTAATCATCCCAAATCCAATTCTTTTTCAAGAAATTGTCCTCGGGAAGGAAAGACATGTTCAATCAGCACTCACCTCTCGGTGGGCCAATCAACCATGCCCGAAATCCAACTACGAGCTTTTTAACTGCAACAACTTTAATATACGCTATTGGAGCTGGAATTACCGCGGCTGCTGGCACCAGACTTGCCCTCCAA
+
DADDDIIIIHIIIIIIIIIIIIIIIIIHIIIIIIIIIIIIIIIIIIIIIIIIIIIIIIIIIIIGIIHIGIIIHIIIHIIHIIIIIIIIIIIIIIIIIIHHHIIIIIIIIIIIIIIIIIIIHIIIIIIIIIIIIIIIIIIIIHIIIIIIIIIIIIHIIIIIIHIIIIIIIIIIIIIIIIIIIIIIIIIIIIIIIIIIIIIIIIIIIIIIIIIIIIIHIIIIIIHIIIIIIIIIIIGHIIIIIIIIIIIIIIIIIIIHIIIIIIIIIIIIIIIHIHIIIIIIIIIIIIIIIIIIIIIIIIIIIIIIIIIIIIIIIIIIIIIIIIIIIIIIIIIDDDDD
@HISEQ:969:HM2KJBCX2:2:1101:13949:95663 2:N:0:ACTATGCA
CGCATACGACCTCCCAACTACCCTATTAATCATTACGGTGGTCCTAGAAACCAACAAAATAGAACCACAACGTCCTATTCTATTATTCCATGCTAATCTATTCAAGCAATAGCCCGCTTTAAACACTCTAATTTTTTCAAGGTAATGGTCCTGGCTCCCCAACACACCCAATTAAGGACATACTGGTTCACCAGAAGGAAGACCCGACAACAGGACAGTACTCGCCAAAGACGGACCGCCCGGCCAAGTCTAAAATTCAACTACGAGCTTTTTAACTGCAACAACTTTAATATACGCTATTGGAGCTGGAATTACCGCGGCTGCTGGCACCAGACTTGCCCTCCAA
+
CCDDDIHIIIIIIIIIIIIIIIIIIIIIIIIIIIIIIIIIIHIIIIIIIIIIIIIIIIIIIGHIIIHIIIIIEHIIIHIIIIIIIIIIIIIHIIIIIIIHIGIIIHHHIIIIHIIIIHHIHHIIIIIIIIIIIIIIIHHIIIIIIIIIIIIIIIIIIIIIHIIHIIIIIIIIIIIIIIIIIIHIIIIIIIHIIIIIIIIIIIIIIIIIIIHHIIIIIIIIIIIIIIHIIIIIIIIIIIIIIIIIHIIIGIIIIIIIIIIIIIHIIHIIIIIIIIIIIIIIIIIIIIIIIIIIIIIIIIIHHIIIIIIIIIIIIIIIIIIIIIIIIIIIIIIIIIIIIIIIIDDDDD
@HISEQ:969:HM2KJBCX2:2:1101:9114:95967 2:N:0:ACTATGCA
CGCATACGACCTCCCAACTATCCCTATTAATCATTACGTCAATCCTAGAAACCAACAAAATAGGATCGAACGTCCTATTTCATTATTCCATGCTAATGTATTCAAGCGTTAGCTTGCTTTAAACACTCTAATTTTTTCAAAGTAACAGTCCAAATTCCCCGCAACACCAAATTAATGGCATTACGGCTCATCAGGAAGGAGGAATCAGTGAGACCAGTACATACCAGAGGCATGACCAACCTACTAACCCCGAAATTCAACTACGAGCTTTTTAACTGCAACAACTTTAATATACGCTATTGGAGCTGGAATTACCGCGGCTGCTGGCACCAGACT
+
CDDDDIIIIHIIIIIIIIIIIIHIIIIIIHIIIIIIIIIIIIIIIIIIIIIHHIIIIIIIIIHIIHIHIIIIIIHIIIIIEHIIIIIHHHIIIIIIIIIIIIIIIIIIIIHHHHIIIIIIIIHIIIIHIIIIIIIIIIIIIIIIIIIIIIIIIIHHIIIIIIIIIIIHIIIIHIIHIIIIIIIIIIIIIIHIIIHIIIIIIIHIIIIIIIIIIIIIIIIIIIIIIIIIIIIIIIHIIIIIIIIIIIHIIIIIIIIIIIIIIHHIIIIIIIIIIIIIIIIIIIIIIIIIIIIIIIIIIHIIIIIIIIIIIIIIIIIIIIIIIIIIIIIIIIIDDDDD
@HISEQ:969:HM2KJBCX2:2:1101:12960:96709 2:N:0:ACTATGCA
CGCATACGACCTCCCAACTATCCCTATTAATCATTACGGTGATCCTAGAAACCAACAAAATAGAACCATGCCGTCCTATTTTATTATTCCATGCTAATCTATTCAAGCACAAGCCTGCTTTAAGCACTCTAATTTTTTCAAGGTAATAGCTCTGCTTCCCCAACGCACTAACTTAATAGCATGATGGTTATTCAGAAGGTAGGAATTCATCAGGCCAGTACGGACAGTGAAGCCCGACCAACCGACAAACTCCGAAATTCAACTACGAGCTTTTTAACTGCAACAACTTTAATATACGCTATTGGAGCTGGAATTACCGCGGCTGCTGGCACCAGACTTGCCCTCCAA
+
DDDDDIIIIIIIIIIIIIIGIIIIIIIIIIIIIIIIIIIIIIIIIIIIIHIIIIIIHHHHIIHIIIIIIIIIIIIIIIIHIIIIIIIIIIIIIIIIIIIIIIHIIIIIIIIIIIIIIIIIIIIIIIIIIIIIIIIIIIIIIIIIIIIIIIIIIIIIIIIIIIIIIIIIIIIIIIIIIIIIIIIIIIIIIIIIIIIIIIIIIIHIIIIIIIIIIIIIHIIIIIIIIIIIIIIIIIIIIIHIIIIIIHHIHHGIIIIIIIIIHIIHHGIIIIHIIIIIIIIIIIIIIIIIIIIIIIIHIIIIIIHIIIIIIIIIIIIIIIIIIIIIIIIIIIIIIIIIIIIIIIIDDDDD
@HISEQ:969:HM2KJBCX2:2:1101:3009:95650 2:N:0:ACTATGCA
CGCATACGACCTCCCAACTATCCCTATTAATCATTACGGTGGTCCTAGACCAACAAAATAGAACCAACGTCCTATTCTATTATTCCATGCTAATCTATTCAAGCAAAAGCCCGCTTTAAACACTCTAATTTTTTCAAGGTAATGGTCCTGGTTCCCCGACACACCCAATAAAGGGCATACCGGCTCACCAGAAGGATAGACCCGACAACAGAACAGTACTCGCCAGAGACGGACCGTCCGGTCAGGCCTAAAATTCAACTACGAGCTTTTTAACTGCAACAACTTTAATATACGCTATTGGAGCTGGAATTACCGCGGCTGCTGGCACCAGACTTGCCCTCCAA
+
DDDCDIIIIIIHIIIIIIIIGHIIIIIIIIIIIIIIIIIIIIIIIIIHHIIIIIIEHHIIIGHIIIIHHIIIIIIIIIIIIIIIIGHIIIIIHHIIIIIHIFHHIIHHHIHIHHHHHIIIIIIIHHHHIGHIIIHHIIHFIIIIIHHIIIIHHHIHIHIIIIHIIIHHIIIHIHHHIIIIIIIIIIIIIIIIIIIIIIIIIIGIIIIIHGHHHIIIIHHCHIIIIHIIIIIIIIIHHIIIIIIIIIHIIIIIIHIIHIIIIIIIIIIIIIHIIIIIIIIIIIIIHIIIIIIIIIHGD<DIIIIIIIIIIHIIHIIIIIIIIIIIIIIIIIIIIGIIIIIDDDDD
@HISEQ:969:HM2KJBCX2:2:1101:3967:97353 2:N:0:ACTATGCA
CGCATACGACCTCCCAACTATCCCTATTAATCATTACGTCGATCCTAGAAACCAACAAAATAGAATCAAACGTCCTATTTCGTTATTCCATGCTAATGTATTCAAGCGTGAGCCTGCTTTAAACACTCTAATTTTTTCAAAGTAACAGTCCTGATTCCCCATGACACCAAATTAATGACATCATGGTTCGTCAGAAGGTAGGAATCAATAATACCAGTACGTACAATAGCACGACCAATAAATTGATCCCGAAATTCAACTACGAGCTTTTTAACTGCAACAACTTTAATATACGCTATTGGAGCTGGAATTACCGCGGCTGCTGGCACCAGACTTGCCCTCCAA
+
DDDDDIIIIIIIIIIIIIIIIIIIIIIIIIIIIIIIIIIIIIIIIIIIIIIIIIIIHIIIIHGHHIIIIIIIIIIIIIIIIIIIIIIIIIIIIIIIIIIIIIIIIHIIIIIIIIIIIIIIHIHIIIIIIIIIIIIIIIIIIIIIIIIIIIIIIIHIIIGIIIIIIIIIIIIIIIIIIIIIIIIIIIIIIIIIIIIIIIIIHIIIIHIIIIIIIIIIIIIIIIIIIIIIIIIIIIIGIIIIIIHIIIIIIIIIIIIIIIIIIIIIHIIIIIIIIIIIIIIIIIIIIIHIIIIIIIIIIIIIIIIIIIIIIIIIIIIIIIIIIIIIIIHIIIIIIIIIIIIIDDDDD
@HISEQ:969:HM2KJBCX2:2:1101:3559:96787 2:N:0:ACTATGCA
CGCATACGACCTCCCAACTATCCCTATTAATCATTACGGTGATCCTAGAAACCAACAAAATAGAACCATGCCGTCCTATTTTATTATTCCATGCTAATCTATTCAAGCACAAGCCTGCTTTAAGCACTCTAATTTTTTCAAGGTAATAGCTCTGCTTCCCCAACGCACTAACTTAATAGCATGCTGGTTGTTCAGAAGGTAGGAATTCATCAGGCCAGTGCGGACAGTGAAGCCCGACCAACCGACAAACTCCGAAATTCAACTACGAGCTTTTTAACTGCAACAACTTTAATATACGCTATTGGAGCTGGAATTACCGCGGCTGCTGGCACCAGACTTGCCCTCCAA
+
DDDDDIIIIIIIIIIIIIIIIIIIIIIIIIIIIIIIIIIIIIIIIIIIIIIIIIIIIIIIIIIIIIIIIIHIIIIIIHIIIIIIIIHIIIIIIGIIIIIIGGHIIIIIIIIIIIHIIIIHHIIIHIIIIIIHHIIIIIIIIIIIIIIIIIIIIIIIIIIHIIIIIIIIIIHHIIIIIIIIIIIIIHIIIIIHIIIIIIIIIIIIIHIIIIIIIIIIIIIIIHIIIIIIIIIIIIIIIIIIIIIIIHHIIIIIIIIIIIIIIIIIIIIIIIIIIIIIIIIIIIIIIIIIIIIIIIIIIIIIIIIIIIIIIIIIIIIIIIIIIIIIIIIIIIIIIIIIIIIIIIIDDDDD
@HISEQ:969:HM2KJBCX2:2:1101:7376:97943 2:N:0:ACTATGCA
CGCATACGACCTCCCAACTATCCCTATTAATCATTACATCGATCCTAGAAACCAACAAAATAGAATCGGATGTCCTATTTCATTATTCCATGCTAATGTATTCAAGCGTGAGCCTGCTTTAAACACTCTAATTTTTTCAAGGTAACAGTCCTAATTCCCCGTGACACCAAATTAATGGCATTACGGTTCTTTAGAAGGTGAGAAATCAATAATATCAGTACATACCAACGGCATGACCGAAACATTGATCCCGAAATTCAACTACGAGCTTTTTAACTGCAACAACTTTAATATACGCTATTGGAGCTGGAATTACCGCGGCTGCTGGCACCAGACTTGCCCTCCAA
+
DDDDDIIIIIIIIIIIIIIIIIIIIIIIIIIIIIIIIIIIIIIIIIIIIIIIIIIIIIIHIIIIIIHIIIIIIHIIIIIIHIIIIIIIHIIIIIIIIIIIIHIIIIHIHIIIIIIIIIIIIIIIIIIHIIIIIIIIIIIIIIIIIIIIIIIIIIIIIIIHIIIIIIIIIIIIIIIIIIIIIIIIIIIIHIIIIIIIIIIIIIIIIIIIIIIIIIIIIIIIIIIIIIIIIIIIIIIIIIIIIIIIHEIIIIIIIIIIIIIIIIIIIIIIIIIIIIIIIIIIIIIIIIIIIIIIIIIIIIIIHIIIIIIIIIIIIIIIIIIIIIIIIIIIIIIIIIIIIIIIIIDDDDD
@HISEQ:969:HM2KJBCX2:2:1101:2927:98642 2:N:0:ACTATGCA
CGCATACGACCTCCCAACTATCCCTATTAATCATTACATCGATCCTAGAAACCAACAAAATAGAATCGGATGTCCTATTTCATTATTCCATGCTAATGTATTCAAGCGTGAGCCTGCTTTAAACACTCTAATTTTTTCAAGGTAACAGTCCTAATTCCCCGTGACACCAAATTAATGGCATTACGGTTCTTTAGAAGGTGAGAAATCAATAATATCAGTACATACCAACGGCATGACCGAAACATTGATCCCGAAATTCAACTACGAGCTTTTTAACTGCAACAACTTTAATATACGCTATTGGAGCTGGAATTACCGCGGCTGCTGGCACCAGACTTGCCCTCCAA
+
D@D?@HI?HC<@GHF@101<F<C?D<FG@CCHHHHHEFGEEFHH=GCCGHE1C@EH1DH1<<G?CGHHHDHH@H<F<F@CFHFHHEH@<FEHEE1<C@CF@5@@8HGGGB?DFGFHHGDFACAA?G@@<@GHGHHHHHB<CHHHHHHBFHEFA<HHIIIHEEGIGIIIHHCFGD<F</@<DHHIGEGCHIHCHHIIHD<D0C@HEDHCD?GEGHGFEHEHC@EHH;G@HIH@EEEEGHECHFHHFDA?HHIHHHEF<F@HHIHDHHHHHHHG1@FFHIHHFEF1HGHEHHEEECCC<GF@CDCCCHHGCFHHGCHHHDIIIHEHEEIIHHHIHGFGEHE?E@@0<<0
@HISEQ:969:HM2KJBCX2:2:1101:2248:98955 2:N:0:ACTATGCA
CGCATACGACCTCCCAACTATCCCTATTAATCATTACGTCAATCCTAGAAACCAACAAAATAGGATCAAACGTCCTATTTCATTATTCCATGCTAATGTATTCAAGCGTTAGCCTGCTTTAAACACTCTAATTTTTTCAAAGTAACAGTCCTGTTTCCCTGCAACACCAAATTAATGACATTACAGTTCTTCAAGAAGGAGGAACCAGTAAAGCCAGTGCATACCAGAGGCACGACCAACCTACTAATCCCGAAATTCAACTACGAGCTTTTTAACTGCAACAACTTTAATATACGCTATTGGAGCTGGAATTACCGCGGCTGCTGGCACCAGACTTGCCCTCCAA
+
ADDBDIIEHEEHEHHICHICHHHICEHHHIIIHIEHFHHHIIHCEGHHIHIIIIIIEHHEG1FF?HHHIHIHFHHI?GHFHHHIHHHIE1D@@HIIHHEHHHEHIIHHIHIIIHHHHIHHFHGIHHHHHHHGHFHIIIIHIIHHHHIIHHHIHIIIIHHIHFEEHIIIIHGCFGFIIHGHHIIIGIIIIHIIIIIIIHIHIHHGIIIIIIIGIHGIIIHGHHH9IIIIIIIHG<IIIIHHHIHGHIGHIIIIIHEHHGIIIIIIIIIIIIIIIIIIIIHIIIIIIIIIIIIHIIIIIHHIHIIIIHIIHIIIIIHIHIIIIIHIHIIIIIIIIIIIIIIIHDDDDB
@HISEQ:969:HM2KJBCX2:2:1101:1322:98121 2:N:0:ACTATGCA
CGCATACGACCTCCCAACTATCCCTATTAATCATTACGGTGATCCTAGAAACCAACAAAATAGAACCATGCCGTCCTATTTTATTATTCCATGCTAATGTATTCAGGCACTAGCCTGCTTTGAGCACTCTAATTTTTTCAAGGTAATAGTCCTGCTTCCCCAACGCACCAAGTGAATGGCATGCTGGTTATTCAGAAGGTAAGAACCCACCACACCAGTACGGACAGTGAAGCCCGACCGATGGACAGATTCCGAAATTCAACTACGAGCTTTTTAACTGCAACAACTTTAATATACGCTATTGGAGCTGGAATTACCGCGGCTGCTGGCACCAGACTTGCCCTCCAA
+
DDDDDIIIIIIIHIIIIIIIIIIIIIIIIIIIIIIIIIIIIIIIIIIGIIIIIEHIFIIEHIHIIIIIIHHIHGHIIHIIIIIIIHHIGIIIHGIGIIIIIIIIIIIIIIIIHHIIIIIIIIIIIIIIIIIIIHIIIIIIIHIIIIIIIIIHHIIIIIIIIIHIIIIIIIIIIIIIIIIIIIIIIIIIIIIIIIIIIIIIIIIIIIIIIIIIHHIIIIIIIIIIIIIIIIIIIIIIIIIIIIIIIIHIIIIIIIIIIIIIIIIIIIIIIIIIIIIIHIIIIIIIIIIIIIIIIIIIIIIIIIIIIIIIIIIIIIIIIIIIIIIIIIIIIIIIIIIIIIIIIIIDDDDD
@HISEQ:969:HM2KJBCX2:2:1101:4909:99207 2:N:0:ACTATGCA
CGCATACGACCTCCCAACTATCCCTATTAATCATTACGGTGATCCTAGAAACCAACAAAATAGAACCATGCCGTCCTATTCTATTATTCCATGCTAATGTATTCGAGCAAAAATGCCTGCTTTAAACACTCTAATTTTTTCAAGGTAAAGGTCCTGGATCCGCAAGACACCCAATAAAGGACATCAAGTTTCTCCAGAAGGTGAGAAATCAACAGTAACAGTTCATACCCCTTAAGGCATGACCGTCACGTCAATCCCGAAATTCAACTACGAGCTTTTTAACTGCAACAACTTTAATATACGCTATTGGAGCTGGAATTACCGCGGCTGCTGGCACCAGACTTGCCCTCCAA
+
DDDDDIHHIIIIIIIIHIIIIIIGIHIIIIHIIIIHIIIHIGIIHIEHIIIHHHHHHIIHIHHHHIIIIHHHIHIHIEHFHIIIIIIIIIHIIIIHIIIIIFHHEHHHHIHIIIHHIIHIIIIHIHHHIIHIHGHHHHGGIIIIIIIHIIIIHHHIIHHHIHHGHIIHIIIIHGEIFIIIIIHIIIIIIHHIHIIIIIHHHIIIIHIIHIIIIIIIIIIIIIIIIIIIIIIIIIIIIIHHHEIHIIHHIHHFIIIGIIIIIIIIHIIIHHHIIIIIIIIIIIIIIIIHIIIIIIHHCIIHHIIIIIIIIIIIIIIIIIIIIIIIIIIIIIIIIIIIIIHIIIIIIHFIDDDBD
@HISEQ:969:HM2KJBCX2:2:1101:6489:98754 2:N:0:ACTATGCA
CGCATACGACCTCCCAACTATCCCTATTAATCATTACGGTGATCCTAGAAACCAACAAAATAGAACCATGCCGTCCTATTCTATTATTCCATGCTAATGTATTCGAGCAAAAATGCCTGCTTTAAACACTCTAATTTTTTCAAGGTAAAGGTCCTGGATCCGCAAGACACCCAATTAAGGACATCAAGTTTCTCCAGAAGGTGAGAAATCAACAGCGACAGTTCATACCCCTTAAGGCATGACCATCACGTCAATCCCGAAATTCAACTACGAGCTTTTTAACTGCAACAACTTTAATATACGCTATTGGAGCTGGAATTACCGCGGCTGCTGGCACCAGACTTGCCCTCCAA
+
DDDDDIIIIIIIIIHIIIIIIIIIIIIIIIIIIIIIIIHIIIIIIIIIIIHIIIIIIHIIHHHIIIIIIGIIIHHHIIIIHIIIIIIIIIIIIIIIIIIHIHIIIHHIIIIIIIIHIHIIIHIIIIHIIIIIIIIIIIHIIIIIIIIIIIIIIHIIIIIIIIIIIIIIIIIIIIIIIIIIIIIIIIIIIIHIIIIIIIIIIHIIIIIIIIIIIIIIHHIHIIIIIHIIIIIIIIIIIIIIIIIIIIIIIIIHIIIIIIIIIIIIIIIIIIIIIIIIIIIIIIIIIIIIIIIIIIIIIIIIHIIIIIIIIIIIIIIIHIIIIIIIIIIIIIIIIIIIIIIIIIIIIIIIDDDDD
@HISEQ:969:HM2KJBCX2:2:1101:6347:100557 2:N:0:ACTATGCA
CGCATACGACCTCCCAACTATCCCTATTAATCATTACGTTGATCCTAGAAACCAACAAAATAGAATCGAACGTCCTATTTCATTATTCCATGCTAATGTATTCAAGCGCGTGCCTGCTTTAAACACTCTAATTTTTTCAAAGTAACAGTCCTGACTCCCCACAACATCAAATTAATGACATCATGATTCATCAGAAGGGAGAAATCAATGACATTAGTACGTACCGAAGGCACGACCGACGTATTGATCCCGAAATTCAACTACGAGCTTTTTAACTGCAACAACTTTAATATACGCTATTGGAGCTGGAATTACCGCGGCTGCTGGCACCAGACTTGCCCTCCAA
+
DDDDDIIIIIIIGIIIIIIIIIIIIIIIEHIGIIIIIIIIHIIIIIIHHIIEHIIIIIIGIHHEHIHHHHIHHHIIHIHIIIIIIHHGHIHHIIIIIIHHHGIIIIHHGHHIIIIIIIIIIIIIIIIIHIFIHIIHIIIIIIHIIIIIIIHIIHIIIIIHIIIIIIHIIIHHHIIIHIIIIIIIIIHIIIIIIIIIIIIIIIIIIIIIIIIIIIIIIIIIIIIIIIIIIIIIIIHIIIIIIIHHHIIIIIIIIIIIIIIIIIHIIIIIIIIIIIIIIIIIIIIHIHIIIIIIIIIIIIIIIIIIIIIIIIIIIIIIIGIIIIIIIIIIIIIIIIIIIIIIIDDDDD
@HISEQ:969:HM2KJBCX2:2:1101:10251:99498 2:N:0:ACTATGCA
CGCATACGACCTCCCAACTATCCCTATTAATCATTACGTCAATCCTAGAAACCAACAAAATAGGATCAACGTCCTATTTCATTATTCCATGCTAATGTATTCAAGCGCGAGCCTGCTTTAAACACTCTAATTTTTTCAAAGTAACAGTCCTGATTCCCCACCACACCAAATTAATGACATGATGGTTCGTCAGAAGGTAGAAATCAGTAACACCAGTACGTACCGAAGGCACGACCAGCGTACTAATCCCGAAATTCAACTACGAGCTTTTTAACTGCAACAACTTTAATATACGCTATTGGAGCTGGAATTACCGCGGCTGCTGGCACCAGACTTGCCCTCCAA
+
DDDDDIIIIIIHIIIIIIIIIIIIIIIIIIIIIHIIIIHHHIIIIIIIIIIIHEHIIHIIIIHHIIIIIHIHHIIIIIHIIIIIHIIGHIIGIHGHIIIHIIIIIIIIIIIIIIHIIIIIIIIIIIIIIIIIIIIIIIIIIHIIIHIIIIIIIHHIHIIHIIIIHIIIIIIIIIIIHIIIIIIIIIIIIIIIIIIIIIIIIIIIIIIIIIIIIIHIIIIIIIIIIIIIIIIIIIHIHIIIGIHEIIIIIHHIIIIIIIHIIIIIHIIIIIIIIHIIIIIIHIIIIIIIIIHIHIIIIIIIIIIIIIIIIIIIIIIIIIIIIIIIIIIIIIIIIIIIIIIICDDDD
@HISEQ:969:HM2KJBCX2:2:1101:16440:100551 2:N:0:ACTATGCA
CGCATACGACCTCCCAACTATCCCTATTAATCATTACGTCGATCCTAGAAACCAACAAAATAGAATCAAACGTCCTATTTCATTATTCCATGCTAATGTATTCAAGCGTACGCCTGCTTTAAACACTCTAATTTTTTCAAAGTAACAGTCCTGATTCCCCACGACACCAAATTAATGACATCGCGGTTCTTCAGAAGGTAGGAACCAATAATGCCAGTACGTACCGAAGCACGACCAACAATTCGATCCCGAAATTCAACTACGAGCTTTTTAACTGCAACAACTTTAATATACGCTATTGGAGCTGGAATTACCGCGGCTGCTGGCACCAGACTTGCCCTCCAA
+
D@DDDHGHHEHHF?CCHHHHIHHIHIIIIHIIIIIHFHHCHDHFHHHHIIIIIHIIIHHIHHCHHHIIGEFHHECGHIIIEHHIHHHFGHIH?GHIIIIIIDHHHIIIIIHIHHIIHHIIHHHIHGHHIHHIIIHIHHFGFHHIIIHIHIIHEHHIIHHIIIIIIHIIIIHHIIIHIIIIHIHHHIIHEGIHIIIHFIHHHGIIIIIHIIHHGHIIHHHGEHIHHIIIIIIIIIHIIIIIHHFEIHHIIIHIIIIIIIIHIIHGHHIIIIIIIIIIGIIIIHIHGHHIHHIIIHHHHHIHHFHHHHHFHHHIIIHIIIHIIHIIIIIIIHHIIIIIIIGIDCDDD
@HISEQ:969:HM2KJBCX2:2:1101:10127:100743 2:N:0:ACTATGCA
CGCATACGACCTCCCAACTATCCCTATTAATCATTACGGTGGTCCTAGAAACCAACAAAATAGAACCACAACGTCCTATTCTATTATTCCATGCTAATCTATTCAAGCAATAGCCCGCTTTAAACACTCTAATTTTTTCAAGGTAATGGTCCTGGCTCCCCAACACACCCAATAAAGGACATGCTGGCTCACCAGAAGGAAGACCCGACAGCAGACAGTACTCGCCAAAGACGGACCGCCCGGCCAGGCCTAAAATTCAACTACGAGCTTTTTAACTGCAACAACTTTAATATACGCTATTGGAGCTGGAATTACCGCGGCTGCTGGCACCAGACTTGCCCTCCAA
+
DDDDDIIIIIIIIIIIIIIIIIIIIIIIIIIIIIIIIIIGHHHHIIGIIIIIIIIIIHIEHHHGHIIHIIIIHHIIIHHHHIIIHIIIIIIIIIIIIIIIIHIIIIIIIIIIIIIIIIIHIIIIIHIIIIIIIIIHIIIIIIIIIHIIHHIIIIHIIHIIIIIIIIIIIHIIHHIIIIIIIIIIIIHHHIIIIIIIIIIHIIHIIIIIIIIIIIIHIIIIIIIIHIIIIIIIIIIIIIIIIIIIHIIIHHIIIIIIIIIIIIHIIHIIIIIIHHIIIIIIIIIIIIIIIIHIIHIIIIIIIIIIIIIIIIIIIIIIIIIIIIIIIIIIIIIIIIIIIIIIIDDDDD
@HISEQ:969:HM2KJBCX2:2:1101:17175:100989 2:N:0:ACTATGCA
CGCATACGACCTCCCAACTATCCTATTAATCATTACGTCGATCCTAGAAACCAACAAAATAGAATCAAACGTCCTATTTCATTATTCCATGCTAATGTATTCAAGCGCGAGCTTGCTTTAAACACTCTAATTTTTTCAAAGTAACAGTCCTGATTTCCCATGACACCAAATTAATGACATCGTGGTTCGTCAGAAGGGAGAAACCAATAATGCTAGTACGTACAAAGTACGACCGACATATTAGTCCCGAAATTCAACTACGAGCTTTTTAACTGCAACAACTTTAATATACGCTATTGGAGCTGGAATTACCGCAGCTGCTGGCACCAGACTTGCCCTCCAA
+
DDDDDHIIHIGHIIIIIIIHEHIIIIIIIIIIIIIIIHIIIGIHIIGFHHIIGHHIIGHIIHHIIHIGIIEHHHIIIHHIIIHEEHHIIIIIIIIIHIIHHHHIIIIIIIIIIIIIIIIIIIIIIHIIGIIIIIIHHHHHIIIIIIIHIIIIIIHIIGIHHIIIHIHHIIHHHIIIIHIIIIIIIIHIIIIIIIIIIIIIIIHHHHIIIHHHHIIIIIIIHIIIIHIHIIIIIIIIHIHHIHIIIIIGHIIIIIIIIIIIHIIIIIIIIGIIIIIIIIIIHIIHIIIIIIHIIIIIIIIIIIIIIIIIIIIIIIIIIIIIHIIIIIIIIIIHH@IIGIDDCDD
@HISEQ:969:HM2KJBCX2:2:1101:1924:101181 2:N:0:ACTATGCA
CGCATACGACCTCCCAACTATCCCTATTAATCATTACGTCAATCCTAGAAACCAACAAAATAGGATCAAACGTCCTATTTCATTATTCCATGCTAATGTATTCAAGCGTTAGCCTGCTTTAAACACTCTAATTTTTTCAAAGTAACAGTCCTGTTTCCCTGCAACACCAAATTAATGACATTACAGTTCTTCAAGAAGGAGGAACCAGTAAAGCCAGTACATACCAGAGGCACGACCAACTTACTAATCCCGAAATTCAACTACGAGCTTTTTAACTGCAACAACTTTAATATACGCTATTGGAGCTGGAATTACCGCGGCTGCTGGCACCAGACTTGCCCTCCAA
+
DBBDDGHH?GCCFHHFHH?EHIHHHIHIIG?HCEHHHH@GEECGHHHGCG?GDGHHC1<DE?GC<<FG?1FC1FEEEHEH1@FHEHHIEHH1<DHHIHHHICFHHI1CIIHHHHHEHGFCGFHHHIICIHIIEHGHIIHEHIIHHGGIIIIIIIIHGEHIIHEHHHGHHHGFEIHIHGDCIIHFHHGHIHHHHHFHHIIIIHIIHIIIIIIIIIIHHHIIHFIIHHHEHIIIHHEIGIHIHIHHGIHHHHHEHEIIHGGGHHHIIIHHIIIHHFFHFHFCHGF@FCHCIIIIIHIHEHIIIIIIIIIIIIHIHIIIHIIIIIHCHHIHIIIIHHHHFIHHIDDDDB
@HISEQ:969:HM2KJBCX2:2:1102:5386:2190 2:N:0:ACTATGCA
CGCATACGACCTCCCAACTATCCCTATTAATCATTACGGTGATCCTAGAAACCAACAAAATAGAACCATGCGTCCTATTTCATTATTCCATGCTAATGTATTCAGGCAATAGCCTGCTTTAAGCACTCTAATTTTTTCAAGGTAACAGTCCTGCTTCCCCAACGCACCAAATTAATGGCATGCTGGTTATTCAGAAGGTAGGAATCCATCACGCCAGTACAGACCCAAAAGCCCGACCAACGGATAAATCCCGAAATTCAACTACGAGCTTTTTAACTGCAACAACTTTAATATACGCTATTGGAGCTGGAATTACCGCGGCTGCTGGCACCAGACTTGCCCTCCAA
+
DDDDDIIIIIIIIIIIIIIIIIIIIIIIIIIIIIIIIIIIIIIIIIIIIIIIIIIIIIIIIIIHIIIHIIIIHIIIIIIIIIIIIIIIIIIIIIIIIIIIIIIIIIIIIIIIIIIIIIIHIIIIIIIHIIHIIIIIIIHIIIIIIIIIIIIIIIIIIIIIIIIIIIIIIIIIIIIIIIIIIIIIIIIIIIIIIIIIIIIIIIIIIIIIIIIIIIIIIIIIIIIIIIIIIIIIIIIIIIIIIIHIHGIIHIIIIIIIIIIIIIIHIIIIIIIIIHIIIIIIIIIIIIIIIIIIIIIIIIIHIIIIIIIIIIIIIIIIIIIIIIIIIIIIIIIIIIIIIIIIIIDDDDD
@HISEQ:969:HM2KJBCX2:2:1102:1849:2412 2:N:0:ACTATGCA
CGCATACGACCTCCCAACTATCCCTATTAATCATTACGGTGGTCCTAGACCAACAAAATAGAACCAACGTCCTATTTCATTATTCCATGCTAATGTATTCAAGCTAATGCCTGCTTTAAACACTCTAATTTTTTCAAAGTAACAGTCCTAACTCCCCATGACACCAAATAAATGAAATCATGGTTCGTCAGAAGGGAGAAATCAATGATACCAGTACGTACCAGAGGCACGACCGATATATTGATCCCGAAATTCAACTACGAGCTTTTTAACTGCAACAACTTTAATATACGCTATTGGAGCTGGAATTACCGCGGCTGCTGGCACCAGACTTGCCCTCCAA
+
BDDADIGHIHIHFHIHHIHIIHHIIGIIHHIIHIIIIFHIHEEHIIIICHEHHHIH1<DDFCC@HHFFHH1CEFEHHCHHIIHHHCCC@FHEHHHHIIHGIHCFIHHIIHHHHIFIIHHIEECIHGHHFFHCGBEIIIHHIIHHIIHIHGHCGHHEIIIHHFIHIIIHEHHIHIHHGHHIIHIIHIHHIIIIIIHHIIIIIIIIIHHHHEIII<IHIIHIIHIIIIIGHIIIIIIIIIHHHFGIHEIHHIHHIEHHIIIHHIIIIIHHHIIHEIIFIIIHHIFIIIHIHIIHHGHEHGIIIHIIHIHHHHIIHIHIIIIIIHIIIIIIIIHIIIIIHIABDDB
@HISEQ:969:HM2KJBCX2:2:1102:4045:3475 2:N:0:ACTATGCA
CGCATACGACCTCCCAACTATCCCTATTAATCATTGCTCCGACTTGACCAAAACCAACAAAAATAAGTCTGAGCCCTTTATTATTATTCCATGCTAATGTATTCACAGCGTAAGCCTGCTTTAAACACTCTAATTTTTTCAAAGTAAATGATCTGGAACACATGCTCCCAACCCAGTGAAGGGCAGAAGCAGTATCCCAGAAGGAGCCGAGAACCCTCCAGCACTCACGTCCTTGTGGGGCGCGGGCTAGATTGCTCTCAGAGAAATCCAACTACGAGCTTTTTAACTGCAACAACTTTAATATACGCTACTGGAGCTGGAATTACCGCGGCTGCTGGCACCAGACTTGCCCTCCAA
+
DDDDDIIIIIIIIIIIIIIIHIIIIIIIIIIIIIIIIIIIIIIIIIIIIIIIIIIIIIIEHHHIIGHHHHIIIGIIIIIHHIGIIIIIIIIIGHIIIIIIIGHIHIIIIHHIIIIGHIHHIIHHHIIIIIIIHHIIIIIHIIIIIIIHIIIIIIIHHHIIIIIIIIIIIIEIHEFIIIIIIIIIIIIIIIIIIIIIIIIIIIIIIIIIIIIHHIIIIIIIIIIIIIIIIIIIHIIIIIIIIIIIIIIIIIIIIIHHIIIIIIIIIIIHHIIIIIIIIIIIIIIIIHIIIIIHIIIIIHHIIIHIIIIIIIIIIIIIIIIIIIIIIIIIIIIIIIIIIIIIIIIIIIIIHIIIDDDDD
@HISEQ:969:HM2KJBCX2:2:1102:7817:3739 2:N:0:ACTATGCA
CGCATACGACCTCCCAACTATCCCTATTAATCATTACGTCGATCCTAGAAACCAACAAAATAGGATCGAACGTCCTATTTCATTATTCCATGCTAATGTATTCAAGCGTTAGCCTGCTTTAAACACTCTAATTTTTTCAAAGTAACAGTCCTGTTTCCCTGCAACACCAAATTAATGGCATTACAGTTCTTCAGAAAGGAGGAATCAGCGAAGCCAGTGCATACCAGTGGCACGACCAACCTGCTGACCCCGAAATTCAACTACGAGCTTTTTAACTGCAACAACTTTAATATACGCTATTGGAGCTGGAATTACCGCGGCTGCTGGCACCAGACTTGCCCTCCAA
+
DDDBDIIHIIHHHIIIIHGIIGHIIGIIIIIIIIIIIIIHHHIIIHIHEHIHIIIIIIIEHHHIHHIHHIIIHHHIIIIGIIIIIGEGEHIIHIIIIIIIHGHIIHIIIHHIIIIIHIIIIHHHHHHGHHHIIIHIIHIIIHIIIIIIHHIIIIIIIIIGIHHEEIIGIHHHHHIIIIHIIIIIHIHIHIIIGIIIIIHFHIHIIIIHIIIIIIIIIIHIHIIIHIIIIIIIIIIIIIIIIIIHFIIIIGHIIHIIIIHHIIIIIIIGIIIIIIIIIIIIIIIHIIHHIIIIIIIIGIIIIIIIIIIIIIIIIIIIIIIIIIIIIIIHIIIIIIIHHIIIIDDDDD
@HISEQ:969:HM2KJBCX2:2:1102:19880:3039 2:N:0:ACTATGCA
CGCATACGACCTCCCAACTATCCCTATTATCATTACGGTGATCCTAGAAACCAACAAAATAGAACCATGCCGTCCTATTCTATTATTCCATGCTAATGTATTCGAGCAAAAATGCCTGCTTTAAACACTCTAATTTTTTCAAGGTAAAGGTCCTGGATCCGCAAGACACCCAATAAAGGACATCAAGTTTCTCCAGAAGGTGAGAAATCAACTGCAACAGTTCATACCCCTTAAGGCATGACCATCACGTCAATCCCGAAATTCAACTACGAGCTTTTTAACTGCAACAACTTTAATATACGCTATTGGAGCAGGAATTACCGCGGCTGCTGGCACCAGACTTGCCCTCCAA
+
@B@@BC@G?G?0G1<F@HHEHI1DD@GFCEC1DGHHEHEGHE@1CCC@@CCH?@G<CHEH?EHGHCFEF1CEE/C=1FGHG1DHEHHI1EHC1FFHH1GHE<FHHHCEEHGHHHI?GHHEHE?HG<@GGCEHIIIEHHHGGCCGF?G8CECGHH1HHEC@GHHG<HHHFGFFCC@GH?HHCCHF<<C@F:F<E@D7CF0CD0G0?GFHFHDGC?HDCFD<BG<<0BGH?EHHEC@F8HEDA<EFG<</AA1D<///@HGCG@CHGCE<<<111D<11?@EHD11EFC<<G<1@GGCHEHGDG<1D1D11@EHHH@HF1CEC<<C1@CEHF<G<EHEFECFC?HEFE@@DBBD
@HISEQ:969:HM2KJBCX2:2:1102:21034:3625 2:N:0:ACTATGCA
CGCATACGACCTCCCAACTATCCCTATTAATCATTACGGTGATTCAGAAACCAACAAAACAGGACCACCGTCCTATTTTATTATTCCATGCTAATGTATTCAGACATAAGCCTGCTTTGAACACTCTAATTTTTTCAAGGTAAAGGTCCTGGTTTCCTACCACGTTAAATTAATAACATAATAGTTCCCCAGAAGGTAGAAATTCTACACGCCAGTACAGACAATAGCCCGACCAACGATAGAACCCCGAAATTCAACTACGAGCTTTTTAACTGCAACAACTTTAATATACGCTATTGGAGCTGGAATTACCGCGGCTGCTGGCACCAGACTTGCCCTCCAA
+
0D@D@HHHIII=FHHHHHIHHGH@?FGHHHHHH@CCCE@D1CCHHIIGFHCHHHGHHHHII@EHEHHEHI<<C=GFHCFCCHIIHIGG1C@FF@@HGFEHHGFF?GHHI@EHEGHHFHHHHH@GGGGHHGCHHIHHHHIIHGCEECFHGGBHHHHIHHAHFHHIIHHEIIHIIIIIIIHGFE?EHHHIHHGHHHHHFHHHGHHHIGHIIIIIIIIIHHEHHHHFHHHHHHHFFHHEHIEFG:HHGHHGFEHCHGGFEHIHHF?EIIHFHF@CHHHIIIHHCIHEHGCFGHIIIIIIHHIHEHHHIIIHHHIHIHHIHIHHIHIHEHIHHHGIIIIIHIDAABB
@HISEQ:969:HM2KJBCX2:2:1102:14594:3384 2:N:0:ACTATGCA
CGCATACGACCTCCCAACTATCCCATTAATCATTACGGTGATCCTAGAAACCAACAAAATAGAACCATGCCGTCCTATTTTATTATTCCATGCTAATCTATTCAAGCACAAGCCTGCTTTAAGCACTCTAATTTTTTCAAGGTAATAGCTCTGCTTCCCCAACGCACTAACTTAATAGCATGCTGGTTATTCAGAAGGTAGGAATTCATCAGGCCAGTGCGGACAGTGAAGCCCGACCAACCGACAAACTCCGAAATTCAACTACGAGCTTTTTAACTGCAACAACTTTAATATACGCTATTGGAGCTGGAATTACCGCGGCTGCTGGCACCAGACTTGCCCTCCAA
+
@D@D0CCF@HH0DGHHCHIIIIGHECGCGE11<GHF1E@1E1<GEC<<<G1F<FCCHHFE?1<D?@GE?1C/0</0D@GEEH@CC@GEHH?11<<DE?@D<F@1F6DDFF1<<G@1DBGGHIC@B1CHF1C<IHFFH@@GCHH1H@H@EHHADDC1HHH@HHC0.2GBF0FF@FH?HC:/CCHHGEHCFC@GCEEEDHHG?HH?C?IHG<C.001<-<<011<<1<1?HDEDCCFEE<0-HE<<C@<0CC<11HHFEHIIHCEDHHHHIIIHGEHFHHIIHIIHHIIHIHHHHHIIIHIHFHHIHHHIHIHHHIIHHIHIHIIIIIIIHHHIHHHIIIHHGC@@BAD
@HISEQ:969:HM2KJBCX2:2:1102:9031:4905 2:N:0:ACTATGCA
CGCATACGACCTCCCAACTATCCCTATTAATCATTACGGTGATCCTAGAAACCAACAAAATAGAACCATGCGTCCTATTTCATTATTCCATGCTAATGTATTCAGGCAATAGCCTGCTTTAAGCACTCTAATTTTTTCAAGGTAACAGTCCTGCTTCCCCAACGCACCAAATTAATGACATGCTGGTTATTCAGAAGGTAGGAATCCATCACGCCAGTACAGACCCAAAAGCCCGACCAACGGATAAACCCCGAAATTCAACTACGAGCTTTTTAACTGCAACAACTTTAATATACGCTATTGGAGCTGGAATTACCGCGGCTGCTGGCACCAGACTTGCCCCAA
+
DDDDDIIIIIIIIIIIIIIIIIIIIIIIIIIIIIIIIIIIIIIIIIIIIIIIIIIIIIIIIIIIIIIIIIIIIIIIHIHIIIIIIIIIIIIIIIHIIIHIIGIIIIIIIIIIIIIIIIIHHIHIIIIIIIIHIIIIIIIIIFIIIIIIIIIIIIIIIIIIIIIIIIIIIIIIIIIIIIIIIIIIIIIIHIIIIIIIIIIIIHIHIIIIIIHIIIIIIIIIIIIIHIIIIIIIIIIIIIIIIHHGIIIIIIIIIIIIIIIIIIIIIIIIIIIIHGHIIIIIIIIIIIIIIIIIIIIIIIIIIIIIIIIIIIIIIIIIIIIIIIIIIIIIIIIIIHH@IIIIDDDDD
@HISEQ:969:HM2KJBCX2:2:1102:11571:4622 2:N:0:ACTATGCA
CGCATACGACCTCCCAACTATCCCTATTAATCATTACGTCAATCCTAGAAACCAACAAAATAGGATCGAACGTCCTATTTCATTATTCCATGCTAATGTATTCAAGCGTTAGCTTGCTTTAAACACTCTAATTTTTTCAAAGTAACAGTCCAAATTCCCCAAAACACCAAATTAATGGCATTAAGGTTCATCAGGAAGGAGGAATCAGTGAGACCAGTACATACCAGAGGCATGACCAACCTACTAACCCCGAAATTCAACTACGAGCTTTTTAACTGCAACAACTTTAATATACGCTATTGGAGCTGGAATTACCGCGGCTGCTGGCACCAGACTTGCCCTCCAA
+
DBDDDIIIIIIIIIIIIIIIIIIIIIIIIIIIIIIIIIIIIIIIIIIIIIIIIIIIHIIIIIIIIIIHFHIHGHHIGHIHIIIIIIHIIIIIIIIHHIIHIIHIIIHHIHIIGIIHIIIIHIIIIIIIIIIIIIIIIIIIIIIIIIIIHIIIIIIIIIIIIGHIIIIIIIIIIIIIIIIIIIIIIIIIIIIIIIIHIIIHHIIIIIHIIIIIIHIIIIIIIIIIIIIIIIIIIIIIIIIIIIHHFIHIIIIIIHHIIIHIIIHIIIIIIIIIIIIIIIIIIIIIIIIIIIIIIIIIIIIIIIIIIIIIIIIIIIIIIIIIIIIIIIIIIIIIIIIIIIIIIDDDDD
@HISEQ:969:HM2KJBCX2:2:1102:2742:5904 2:N:0:ACTATGCA
CGCATACGACCTCCCAACTATCCCTATTAATCATTACGGTGATCCTAGAAACCAACAAAATAGAACCATGCCGTCCTATTCTATTATTCCATGCTAATGTATTCGAGCAAAAATGCCTGCTTTAAACACTCTAATTTTTTCAAGGTAAAGGTCCTGGATCCGCAAGACACCCAATTAAGGACATCGAGTTTCTCCAGAAGGTGAGAAATCAACAGCAACAGTTCATACCCCTTAAGGCACGACCATTACGTCAATCCCGAAATTCAACTACGAGCTTTTTAACTGCAACAACTTTAATATACGCTATTGGAGCTGGAATTACCGCGGCTGCTGGCACCAGACTTGCCCTCCAA
+
DDDDDIIIIIIIHIIIIIIIIIIIIIIIIIIIIIIIIIIIIIIIIIIIIIIIIIIIIHIIIIHHIIIIIHHIIHDIGHHIIIIIIHIIHHIIIIIGHIIIIFHIIIIIIIIIIIIIHIIIIIIIIIIIHIIIIIIHIIIIIIIIHIIIIIIIIIIIIIHIIIIIIIIIIIHIIHHHIIIIIIIGHIIIIIIIIIIHIHIIIHHIHIIIIIIIIIIIIIIHHIHIIIIIIIIHIIIIIIIIIIIIHIIIIIIHIIIIIHIIIIIIIIIIHIIIIIIIIIIIIIIIIHEIIIIIIIIIIIGIIIIIIIIIIIIIIHIIIIIIIIIIIIIIGIHIIIIIIIIIIIIIIIIIDDDDD
@HISEQ:969:HM2KJBCX2:2:1102:6086:5575 2:N:0:ACTATGCA
CGCATACGACCTCCCAACTATCCCTATTAATCATTACGTCAATCCTAGAAACCAACATAATAGGATCAAACGTCCTATTTCATTATTCCATGCTAATGTATTCAAGCGTTAGCCTGCTTTAAACACTCTAATTTTTTCAAAGTAACAGTCCTGTTTCCCTGCAACACCAAATTAATGGCATTACAGTTCTTCAGAAAGGAGGAATCAGCGAGACCAGTACGTACCAATGGCACGACCAACCTGCTGACCCCGAAATTCAACTACGAGCTTTTTAACTGCAACAACTTTAATATACGCTATTGGAGCTGGAATTACCGCGGCTGCTGGCACCAGACTTGCCCTCCAA
+
DD?@DIEHHICEHFHFHHHIFH?HHIHIIIIHHIHIIGHHECHEHFEHHEHIIIHIIHIEHHHHIHHIHIHHE1@HHIEHEHHHIIHIHIIIGHHHHHHHHHHHHFHH@HHIIIIHIHIIHCHHHHCHIHHIHHHIFF?EIHHHEHHHHHIHIHHIHHHHGHEHHDEHIIEGHHHHIIIHHEIIHHHHIIGIHHIHIIIHHGGHIIIGIHG@HEHFGHHIGIHEHEHFEHIHHHHIHEFEFCECBECIGHHHEHHHEIIIIIIHHEIIIHCGHEHIGIIIHHHEHCHIHG@HHIIIIIIIIIHEEHIGIIIGIIHHCIHIIHIIIHHHGIIGFHIIHIIIHDDDDB
@HISEQ:969:HM2KJBCX2:2:1102:20244:5406 2:N:0:ACTATGCA
CGCATACGACCTCCCAACTATCCCTATTAATCATTACGTCGATCCTAGAAACCAACAAAATAGAATCAAACGTCCTATTTCATTATTCCATGCTAATGTATTCAAGCGTGAGCCTGCTTTAAACACTCTAATTTTTTCAAAGTAACAGTCCTGATTCCCCACAACACCAAATAAATGACATCATGGTTCGTCAGAAGGGAGAAACCAACAATACCAGTACGTACCGAGGCACGACCGACATGATGGTCCCGAAATTCAACTACGAGCTTTTTAACTGCAGCAACTTTAATATACGCTATCGGAGCTGGAATTACCGCGGCTGCTGGCACCAGACTTGCCCTCCAA
+
DDDDDIIHIIIHIIIIIIIIIIIIIHHHIHIHIIIHIHHIDHIIIIIHIIIIHIIIIHIIHIHHHHIHIIIF<GHHIIIIIHIIIHHIIIH1CHHIIIIHHEGHIHHIHEGHIHHHHIHHHHGIGEIHIIHIIIIIIIIHIIHHIIIIHGIIIIGHIHIIIIHHIIIHIIIHIIIIHGEHHHIIIIIIIIIIIHHIIIIIHIIIGIHIHIIIHIIHIIIIIIIIIIIIIIIIIHHIIIIIIIHGIIIIIIIIIIHIIIIIIIIIIIIHIIIIIIIIHIIIIIIIIIIIIHIIIIIIIIIIIIIIHIIIIIIIIIIIIIIIIIIIIIIIIIIIIIIIIIIIDDDDD
@HISEQ:969:HM2KJBCX2:2:1102:11143:6338 2:N:0:ACTATGCA
CGCATACGACCTCCCAACTATCCCTATTAATCATTACGGTGATCCTAGAAACCAACGAAATAGAATCAGTCCGTCCTATTTCATTATTCCATGCTAATGTATTCAGACGATAGTCTGCTTTAAACACTCTAATTTTTTCAAAGTAACAGTCCTGATTTCCCATCACACTAAATAAATGGCATGAAAGTTCCTCAGAAGGTAGAGATCCATCTCACCAGTGCAGACAATTAAGCCTGACCAATGGGTAGACCCCGAAGTTCAACTACGAGCTTTTTAACTGCAACAACTTTAATATACGCTATTGGAGCTGGAATTACCGCGGCTGCTGGCACCAGACTTGCCCTCCAA
+
B@@DAH1C@EHEHIHHHIIIGI1FGHHHIIIEHEHHEE=F@HHHIIHGHHGGHEEEHHHICHHHIHCH1DCG@FHDHHHIIHIHHHE@CGHGHFHHEHHGCEHHHHIHIIHIHHEHCGBEHHHIHEGHEHHHHHHIIHHHH9GHHHHIFGHHHGEHGCEFFEEHHIIHIIIIHHEFHIDHFGIIIIIHHHIHEGIIHHHEIIIGHHHHHFHEEHHIHG@FEIIHHGEIIHHG@IHHF@HHFG@<FF<ECCDIIHFHGHHHGCCHDHHECDIHHHHGC1?HGIIHG<FC1IHHGHHIIIHHHEIHGHHEEIHHHHGIGDHECGFIIHHIHHIHEIIIIIHHHH@@@@@<
@HISEQ:969:HM2KJBCX2:2:1102:4538:5555 2:N:0:ACTATGCA
CGCATACGACCTCCCAACTATCCCTATTAATCATTACGGTGGTCCTAGAAACCAACAAAATAGAACCATGCCGTCCTATTTTATTATTCCATGCTAATGTATTCAAGCAAAAATGCCTGCTTTAAACACTCTAATTTTTTCAAAGTAAAGGTCCTGGTTCCCCGCGGCATCCAATTAAGGACATCGCGGTTCTCCAGAAGGTGAGAAATTGACTGCACCAGTTCATACCCCGTGAGGCACGACCGATGCGCCAATCCCGAAATTCAACTACGAGCTTTTTAACTGCAACAACTTTAATATACGCTATTGGAGCTGGAATTACCGCGGCTGCTGGCACCAGACTTGCCCTCCAA
+
DDDDDIIIIIIIIIIIHIHIIIIIIHIIIIIIIIIIIIHIIIEFHIIIHIIIHIIHIIIIIIIIIGHIIIIHHHHIHFHIIIIIIIIIGIIIIFHIIIIIIGHHIIIIIIIIIIIIIIHGIIHIIIIIIHIIIIIHIIHIIIIIIIIIIHFIIIHIIHHIIIIHIHIIIIIHIIIIHIIIIIIIHIIIIIIIIIIIIIIIIIIIIIIIIIIIIIIIIIIIIIIIIIIIIIIIIIIIIIIIIIIIIIIIIIHGIIIIIIIIIIIIIIIIIIIIIIIIIIIIIIIIIIIIIIIIIIIIIIIIIIIIIIIIIIIIIIIIIIIIIIIIIIIIIIIIIIIIIIIIIIIIIIIIDDDDD
@HISEQ:969:HM2KJBCX2:2:1102:18225:7994 2:N:0:ACTATGCA
CGCATACGACCTCCCAACTATCCCTATTAATCATTACGGTGATCCTAGAAACCAACAAAATAGAACCATGCCGTCCTATTTTATTATTCCATGCTAATCTATTCAAGCACTAGCTTGCTTTAAGCACTCTAATTTTTTCAAGGTAATAGCTCTGCTTCCCCAACGCACCAAATTAATGACATGAAGGTTATTCAGAAGGTAAGAATCTATCAAATCAGTACGAACAGTGAAGCCCGACCGATAGACAGATTCCGAAATTCAACTACGAGCTTTTTAACTGCAACAACTTTAATATACGCTATTGGAGCTGGAATTACCGCGGCTGCTGGCACCAGACTTGCCCTCCAA
+
DDDDDIIIIIIIIIIIIHIIIIIIIIIIIIIIIIIIIIIIIIIIIIIIGIGHIIIIIIIIIIHIHIIIHIIHIHIHIIHIIIIHHIIIIIIIHIHIIIIIIHHHIIIIIIHHGIHIIIIHHHHIIHIIIIIIIIIIHIIIIHIHIHIIIIHIGIIIIIIIIIHIIIIHHIIIHHIIIHIHIIIIIIHHHIIHIIIIHHHHIHIIIIIIIHHHIHHIIIHIIIIIIIIIIIIIGIIIIIIIIIIIIHFIIIIIIIIIHHHIIIIIIIIIIIIIIIIIIIIIIIIIIIIIIIIIIIIIIIIHHIIIIIIIIIIIIIIIIIIIIIIIIIIIIIIIIIIIIIIIIIIDDDDD
@HISEQ:969:HM2KJBCX2:2:1102:8934:7923 2:N:0:ACTATGCA
CGCATACGACCTCCCAACTATCCCTATTAATCATTACATCGATCCTAGAAACCAACAAAATAGAATCGGATGTCCTATTTCATTATTCCATGCTAATGTATTCAAGCGTGAGCCTGCTTTAAACACTCTAATTTTTTCAAGGTAACAGTCCTAATTCCCCGTGACACCAAATTAATGGCATTACGGTTCTTTAGAAGGTGAGAAATCAATAATATCAGTACATACCAACGGCATGACCGAAACATTGATCCCGAAATTCAACTACGAGCTTTTTAACTGCAACAACTTTAATATACGCTATTGGAGCTGGAATTACCGCGGCTGCTGGCACCAGACTTGCCCTCCAA
+
DDDDDIIIIIIIIIIIIIIIIIIIIIIIIIIIIIIIIIIIIIIIIIIIIIIIIIIIFIIHIHHHIIIIIIIIIIIIIIIIIIIIIIIIIIIIIIIHIIIIIIIHIGIIIIHIHIIIIIIIIIIIIIIHIIHIIIIIIIIIIIIIIIIIIIIIIIIIIIIIIIHIIIIIIIIIIIIIIIIIIIIIIIIIIIIIIIIIIIIIIIIIIIIIIIIIIIIIIIIIIIIIIIIIIIIIIIIIIIIIIIIIHHIIIIIIIIIIIIIIIIIIIIIIIIIIIIIIIIIIIIIIIIIIIIIIIIIIIIIIIIIIIIIIIIIIIIIIIIIIIIIIIIIIIIIIIIIIIIIIIIDDDDD
@HISEQ:969:HM2KJBCX2:2:1102:14711:7801 2:N:0:ACTATGCA
CGCATACGACCTCCCAACTATCCCTATTAATCATTACGGTGGTCCTAGACCAACAAAATAGAACCAACGTCCTATTCTATTATTCCATGCTAATCTATTCAAGCAAAAGCCCGCTTTAAACACTCTAATTTTTTCAAGGTAATGGTCCTGGTTCCCCGACACACCCAATAAAGGACATACCGGCTCACCAGAAGGATAGACCCGACAGCAGAACAGTACTCGCCAGAGACGGACCGTCCGGTCAGGCCTAAAATTCAACTACGAGCTTTTTAACTGCAACAACTTTAATATACGCTATTGGAGCTGGAATTACCGCGGCTGCTGGCACCAGACTTGCCCTCCAA
+
BADDDIIHIIIIIIIHIIIIIIIIIIIIIIIIIIIIIIIIIIIIIIIIIIIHEHIIFCHHEHIHIIHHIIIIIIIIGIHIIHGIIIIIIIIIGIIIIIHHHHHHIIIIHHIHIIIHHIIHHHIIIIIHHIIIIIIHIHHHIIIIIHIIHIIIHIIIIIHIIIHHHIIIHHIIIHIHHHIIGIIIIIIIHHHFIHIHHEHFHHIHHHIIHIIIHHHIGIIIIIIIIHHIIIIIIIIIHIHHIIHIHGFGIIHIIIIIIIHGCHHEHIIIIIIIIIIIIHIHFEIHIIIIHHIHHIHIIHHIIHGIIIIIIIHIHDIIIIIIIIIIIFIIIIIIHEIIHGIDBABA
@HISEQ:969:HM2KJBCX2:2:1102:16282:7879 2:N:0:ACTATGCA
CGCATACGACCTCCCAACTATCCCTATTAATCATTACGGTGATCCTAGAAACCAACAAAATAGAACCAATCCGTCCTATTTCATTATTCCATGCTAATGTATTCAGACTTAAGCCTGCTTTAAACACTCTAATTTTTTCAAAGTAACAGTCCTGATTTCCCAACACACCAAATTAATGACATGAAGGTTCTTCAGAAGGTAGAAATTCGCCACTACTGTACGGACCGTAAAGCCCGACCATAGGACAAATTTCGAATTTCAACTACGAGCTTTTTAACTGCAACAACTTTAATATACGCTATTGGAGCTGGAATTACCGCGGCTGCTGGCACCAGACTTGCCCTCCAA
+
DDDDDIHIHIIIIIIIIHIHIIIIIIIIHIIHHHHIIHHHIIIHIIIIHIIIIIIIIHEHHHHIIIIIIIIHIIIIIIIIIIIIIIIIIIIIIHIIIIHIIHHHIIIIIIIHHIIIIIIIIIIIIIIIIIIIIIIIIIIIIIIIIIIIIHIIIIHIHIIIIIIHIIIIIIIIIIIIIIIIHIHIIIHHHIIHIHIIIIIHHHIIIGIIIIIIIIIIIIHIIIIIIIIIIIIIIIHIIIIIIIHHIIHHIIIGIHIIIHGIIIHHIIIIHHIIIHIHHHIIIIIIIIIIHIIIIIIIIIHHIIIIIIIHHHGIIIIIIIIIIIIIIIIIIIIIIIIIIIIHIIIDDDDD
@HISEQ:969:HM2KJBCX2:2:1102:1759:8836 2:N:0:ACTATGCA
CGCATACGACCTCCCAACTATCCCTATTAATCATTACGTCGATCCTAGAAACCAACAAAATAGAATCAAACGTCCTATTTCGTTATTCCATGCTAATGTATTCAAGCGTGAGCCTGCTTTAAACACTCTAATTTTTTCAAAGTAACAGTCCTGATTCCCCATGACACCAAATTAATAACATCATGGTTCGTCAGAAGGTAGGAATCAATAATACCAGTACGTACAATAGCACGACCAATAAATTGATCCCGAAATTCAACTACGAGCTTTTTAACTGCAACAACTTTAATATACGCTATTGGAGCTGGAATTACCGCGGCTGCTGGCACCAGACTTGCCCTCCAA
+
DDDDDIIIIIIIIIIIIIIIIIIIIIIIIIIIIIIIIIHIIIIIIIIIIIIIIGGIIIIIIHIIIIHHHIIIIIHIGIIIIIIIIIIIIIHIHIIIIIIIIIIHIIIIIIIHHIIIIIIIHIIIIIIIIIHIIIIIIHHHIIIIIIIIIIIIIIIIIIIIIIIIIIIIIIHHHIHIIIIIHHIIIIIIIIIIIIIIIIIIIIIIIIIHIIIIIIIIIHIIIIIIIIIIIIIIIIIIIIIIIIIHIIIIIIIIIIIIIIIIIIIIIIIIIIIIIIIIIIIIIIIIIIHIIIIIHIIIIIIIIIIIIIIIIIIIIIIIIIIIIIIIIIIIIIIIIIIIIIIIDDDDD
@HISEQ:969:HM2KJBCX2:2:1102:20549:8834 2:N:0:ACTATGCA
CGCATACGACCTCCCAACTATCCCTATTAATCATTACGGTGATCCTAGAAACCAACAAAATAGAACCATGCCGTCCTATTTTATTATTCCATGCTAATCTATTCAAGCACTAGCCTGCTTTAAGCACTCTAATTTTTTCAAGGTAATAGCTCTGCTTCCCCGGCGCACCAACTGAATGGCATGCCGGTTATTCAGAAGGTAGGAACCCATCACACCAGTACGGACCGTGAAGCCCGACCGACGGACAGACCCCGAAATTCAACTACGAGCTTTTTAACTGCAACAACTTTAATATACGCTATTGGAGCTGGAATTACCGCGGCTGCTGGCACCAGACTTGCCCTCCAA
+
DDDCDHHHHIHIIIIHIIIHIHIIHIIIHCHIHHIIIHIIIGHHIIIHHIIIHIIIIGFHFHGHIHHHHCHIHH<EGHHIHIIIHHIIIIIHHCHHGIHGHDGEHIHHHIIHHHGHHIHIIIIHHHHFHHHHHEHHHIHHHHHBEHHHGHHHHHHEGH@IHHDHEHHHCFIIIHHHHHHHHHHFCGHCHHHHIHHHHFEGHIIHGHEIIHHH:DG<HHHIIIG@HHHHHH?HHCHHDDIFHGDGHG:DC/HIHHIHHIHCCHHHCEFF<EHD1@HHHECHGHHIIHHHEHEHH@EHCFC?IIHHHFCHHHHHIIHHCHHIHHIIHHEHEIIHHHD<IHIIIGIDCDBB
@HISEQ:969:HM2KJBCX2:2:1102:15037:9344 2:N:0:ACTATGCA
CGCATACGACCTCCCAACTATCCCTATTAATCATTACGTCAACCCTAGAAACCAACAAAATAGGATCAAACGTCCTATTTTATTATTCCATGCTAATGTATTCAAGCGTTAGCCTGCTTTAAACACTCTAATTTTTTCAAAGTAACAGTCCTGTTTCCCCGCAACACCAAATTAATGGCATCACGGTTCTTCAAGAAGGAGGAATCAGCAAGGCCAGTTCATACCGGTGGCACGACCAACCTGCTGACCCCGAAATTCAACTACGAGCTTTTTAACTGCAACAACTTTAATATACGCTATTGGAGCTGGAATTACCGCGGCTGCTGGCACCAGACTTGCCCTCCAA
+
DDDDDIIIIIIIIIIHIIIHIIIIIHIIIIIIHIIIIIIHHHHHIHIIIIIIIHIIIHICHHHHIIIIHHIDHIGIIIEFHHIIIIIIIIGFFHHHHIIIIIIIIHHIIIIIIHGHHIHIIIIHHHIIIIIIIIIIIIIHIIHIIIIIIHIIIIIIIIIIIHIIHIIIIIIIHIIIIIIIIHHGIIIIIIIIIIIIIIIHHHIIIIIIIHIIIIIIIIIIIIIIIHG1IIIIIIIIIIIIIIHGFIIIHHIIIIIIHHIIIIIIIIIIIIIIGIIIIIIIIIIIIIIIHIIIIIIIIIIIHIIIIIIIIIIIIIIIIIIIIIIIIIIIIIHHHGIIIIIIIDDDDD
@HISEQ:969:HM2KJBCX2:2:1102:21013:9151 2:N:0:ACTATGCA
CGCATACGACCTCCCAACTATCCCTATTAATCATTACGTCGATCCTAGAAACCAACAAAATAGAATCAAACGTCCTATTTCATTATTCCATGCTAATGTATTCAAGCGTGCGCCTGCTTTAAACACTCTAATTTTTTCAAAGTAACAGTCCTGATTCCCCACGACACCAAATTAATGACATCGCGGTTCTTCAGAAGGTAGGAACCAATAATGCCAGTGCGTACCGAGGCACGACCGACAATCTGATCCCGAAATTCAACTACGAGCTTTTTAACTGCAACAACTTTAATATACGCTATTGGAGCTGGAATTACCGCGGCTGCTGGCACCAGACTTGCCCTCCAA
+
B@DDDHHHIHHGHGIHIE@C<CHIHHFHHHHGHHHHHHGCHHH?D?FFHIIIIIICHHHIHHHHHCEHHICC<@=GHHHHIIECHFEHHHHHGFDH@C<DFHEGHHHGHDGHEHF?HHHGDGHFFIHHBGHHHHHGECGHIHHHHB<G<HFHHHDEHDHCGGCBHEIIIHIIIHHFEHC?CGHHGIH=IIHHIHHBIHIIIHHHHFHFGEAD1HFHHIIIIHHIIIIIIGIGFHHHHFFHEFF<FDHGIIIIHIIIIHHHE<EH?HGHIGHHF<IHIHHG?G?HHEGIIIIIHHGHGHFFIHDHFHHEHEHHIHHHDHHFIHIIHHIIIIIHFHHIHHGH@CDDD
@HISEQ:969:HM2KJBCX2:2:1102:13617:9481 2:N:0:ACTATGCA
CGCATACGACCTCCCAACTATCCCTATTAATCATTACATCGATCCTAGAAACCAACAAAATAGAATCGGATGTCCTATTTCATTATTCCATGCTAATGTATTCAAGCGTAAGCTTGCTTTAAACACTCTAATTTTTTCAAGGTAACAGTCCTAATTCCCCATAACATCAAATAAATGACATTATGGTTCTTTAGAAGGTGAGAACCAATAAAACCAGTACATACCAAGGCATGACCGATTCCTTGATCCCGAAATTCAACTACGAGCTTTTTAACTGCAACAACTTTAATATACGCTATTGGAGCTGGAATTACCGCGGCTGCTGGCACCAGACTTGCCCTC
+
DDDDDIIIIIIIIIIIIIIIIIIIIIIIIIIIIIIIIIIIIIIIIIIIIIIIIHHIIIIHHGHHIIIIHGIIIIIIIIIIIIIIIIIHIIIIIIIIIIIIIIIIIIIIIIIIIIIIIIIHHIHIIIIIIIIIIIIIIIIIIIIIIIIIIIIIIIIHIIIIIIIIIHHIIIIIIIIIIIIIIIIIIIIIIIIIIIIIIIIIIIIIIIIIIIIIIIIIIIIIIIIIIIIIIIIIIIIIIIIIIIIIIIIIIIIIIIIHHIIIIIIIIIIIIIIIIIIIIIIIIIIIIIIIIIIIIIIIIIIIIIIIIIIIIIIIIIIIIIIIIIIIIIIIIIIIIIIIIDDDDD
@HISEQ:969:HM2KJBCX2:2:1102:15777:8741 2:N:0:ACTATGCA
CGCATACGACCTCCCAACTATCCCTATTAATCATTACGGTGATCCTAGAAACCAACAAAATAGAACCATGCCGTCCTATTCTATTATTCCATGCTAATGTATTCGAGCAAAAATGCCTGCTTTAAACACTCTAATTTTTTCAAGGTAAAGGTCCTGGATCCGCAAGACACCCAATTAAGGACATCAAGTTTCTCCAGAAGGTGAGAAATCAACAGCGACAGTTCATACCCCTTAAGGCATGACCATCACGTCAATCCCGAAATTCAACTACGAGCTTTTTAACTGCAACAACTTTAATATACGCTATTGGAGCTGGAATTACCGCGGCTGCTGGCACCAGACTTGCCCTCCAA
+
B@0<DHCHHE<GCHHFEHH@HH1<FHHHECF1D1FF@GHI?GC@1GHE@1FH1<@<?FCEECHIHGICECHH?DEE01<11DGHHHCH@DE1<FHIGGCCG@FIIFH<HH@G<161<8<G?EFFEGG<<FACCHHHFEGCHH8GBB<EGEHHEFHGHE?D4E@@EHCGEDEC/FCF<<D<FCCHFE@@FEHEHHCC</HFIHEGECGHGCCCDHHEHHCIHEFFEHGHHHHHGHHGCCHFFA@=HHHGDHHCHH?ECFCEFIHGCCHEHEECC?HHIHHCG<IHHHIHHGDG@HEEG?CD0CCCCHFHF@FHHHIHHHIGIHDDGFHFFCC1EG<CHHHGEE@G=GHH@D@?D
@HISEQ:969:HM2KJBCX2:2:1102:8434:10128 2:N:0:ACTATGCA
CGCATACGACCTCCCAACTATCCCTATTAATCATTACCCCAGTCCTAGAAACCAACAAAATAAGACTGAAGTCTTATGTCATTATTCCATGCTAACATATTCAAACAATCGTTTGCTTTGAACACTCTAATTTTTTCAAAGTAAAATTCCTACAGTCAGAAAACACCAATAAAGGCACCTCCCACATGTAGAATAATTGGCTTAAAAAATGTAATCAACAATGTTGAAACAAGTTTTACACCAAAAGGTTCAACTACGAGCTTTTTAACTGCAACAACTTTAATATACGCTATTGGAGCTGGAATTACCGCGGCTGCTGGCACCAGACTTGCCCTCCAA
+
@@?DDH@CEHHEGGHFHHF@1F11<1DDGHHFGHHHIF?GEHI?FHFHCHFCHHIHI11CFH@1CF1CF@G?GH<<11<GHGHIHH?FGFHHHDHCGGGBF@HCIHHIIICH@HHEHHHHHFFHHGHHEGEGH<DHEG@EFGHFC<?EGHHGHHHCHHHIHGHHEH/CF@HHGGGEEHH@=CHFECEEHHFHHEFGHH?2EHFHGHHIIHCHFHEGF<7:FC?IHHEHHFIHHHIHEDIIIHIIIIIHEIHFHCGHGHEEHGIHIIIIHIGHHHFHHHHEFIIHHHIIHFIIIIIIIIHIIHCIHIIIIHIIHHHEEHHHG@IHGC<HHHCIIIDBBD@
@HISEQ:969:HM2KJBCX2:2:1102:10562:10670 2:N:0:ACTATGCA
CGCATACGACCTCCCAACTATCCCTATTAATCATTACGTCGATCCTAGAAACCAACAAAATAGAATCAAACGTCCTATTCCGTTATTCCATGCTAATGTATTCAAGCGTGAGCCTGCTTTAAACACTCTAATTTTTTCAAAGTAACAGTCCTGATTCCCTATAACACCAAATTAATGGCATTATAGTTCGTCAGAAAGGAGAAACCGATTATACCAGTACGCACAAAAGCACGACCAGTAAGCCGGTCTCGAAATTCAACTACGAGCTTTTTAACTGCAACAACTTTAATATACGCTATTGGAGCTGGAATTACCGCGGCTGCTGGCACCAGACTTGCCCTCCAA
+
DDDDDIIIIHIIIIIIIIIIIIIIIIIIIIIIIIIIIIIIIIIIIIIIIIIIIIIIIIIIIIIIIIIIIIIIIIIIIIIIIIIIIIIEHHIIIIIIIIIIIIGIIIIIIIIIHIIIIHHIIIIIIIIIIIIIIHIIHIIIIIHIIIIIIIIIIIIIIIIIIIIIIIIIIIIIIIIIIIIIIIIIIIIIIIIIIIIIIIIIIIIIIIIIIIIIIIIIIHIIHIIIIIIIIIIIIIIIIIIIIIHIIIIIIIIIIIIIIIIIIIIIIIIIIIIIIIIIIHHHIIIIIIIIIIIIIIIIIIIIIIIIIIIIIIIIIIIIIIIIIIIIIIIIIIIIIIIIIIIIDDDDD
@HISEQ:969:HM2KJBCX2:2:1102:13958:9830 2:N:0:ACTATGCA
CGCATACGACCTCCCAACTATCCCTATTAATCATTACGTCAATCCTAGAAACCAACAAAATAGAATCAAACGTCCTATTTCATTATTCCATGCTAATGTATTCAAGCGTAAGCCTGCTTTAAACACTCTAATTTTTTCAAAGTAACAGTCCTGATTCCCCACGACACCAAATTAATGACATCGCGGTTCTTCAGAAGGTAGGAACCGATAATGCCAGTGCGTACCGAAGCACGACCAACAATTCGATCCCGAAATTCAACTACGAGCTTTTTAACTGCAACAACTTTAATATACGCTATTGGAGCTGGAATTACCGCGGCTGCTGGCACCAGACTTGCCCTCCAA
+
DDDADIIHIIIIIGIGHHIGIHIIIIIIIIIIIIIIIIHHIIIHHIIIGHIIGIIIHIIHIIGEEHIIIIIIHHDHHIIIHHHHIIHIIIHHGHIIHIHHHFHHIIHHHIIIIHIIHIIIIIIIHHIHHHEIIIIIHHIHIIIIIIIIIIIIHIIIIIIHIIIHIIIIIHIIIIIHHIIIHHIHEGIIIIIHIIIIIIHIIIIIIIIIGIHIIHHIIIIIIHHHHIIIIIIIIIIIIHIHIHGDIHIIIHHHIIIIHIIIIHIIIIIHIIIIHHIIIIIIIIIIHIHIIIIIIIIHIIIIIIIIIIIIIIIIIIIIIIIIIIIIIIIIIIIIHHHIIIIHDDDDD
@HISEQ:969:HM2KJBCX2:2:1102:3817:10890 2:N:0:ACTATGCA
CGCATACGACCTCCCAACTATCCCTATTAATCATTACGGTGATCCTAGAAACCAACAAAATAGAACCATGCCGTCCTATTCTATTATTCCATGCTAATGTATTCGAGCAAAATGCCTGCTTTAAACACTCTAATTTTTTCAAGGTAAAGGTCCTGGTTCCACATGACACCCAATTAAGGACATCATGCTTCTCCAGAAGGTGAGAAATCAACTGCGACAGTTCATACCCCTTAAGGCACGACCATCACGTCAATCCCGAAATTCAACTACGAGCTTTTTAACTGCAACAACTTTAATATACGCTATTGGAGCTGGAATTACCGCGGCTGCTGGCACCAGACTTGCCCTCCAA
+
DDDDDIHIIIIIIIIIIIIIIIIIIGIIIIIHIIIIIIIIIIIIIIIIIIHGIIHIIIHHHHFFCHGHHHHEHHIIIIIIIIIIIIIIIIEHHHHIIHHFHFGHGIIIIIHIHDHHIIIHIHIIIIIIHHHHGHIHHIGIIIIHIIHIIIHIIIIIHGHIHGHHHIHIIGIIIIHIIIIIIIHIGHIIIHIHGIIIIIIIIIIHHHHHIIIIIHGHIIIHIHIHHGHHIIHIIIIIIIIIIIIIIIIIGIHIHHIIHIIIIIIIIIIIIIIIIIIIIIIIIIIIIIIIIIIIIIIIIIHIIIIIIHHIIIIIIIIIIHIIIIIIIIGIIIHIIIIIIIIIIIIIIIIDDDDD
@HISEQ:969:HM2KJBCX2:2:1102:10953:11431 2:N:0:ACTATGCA
CGCATACGACCTCCCAACTATCCCTATTAATCATTACGTCAATCCTAGAAACCAACAAAATAGGATCAAACGTCCTATTTCATTATTCCATGCTAATGTATTCAAGCGTTAGCCTGCTTTAAACACTCTAATTTTTTCAAAGTAACAGTCCTGTTTCCCTGCAACACCAAATTAATGACATTACAGTTCTTCAAGAAGGAGGAACCAGTAAAGCCAGTACATACCAGAGGCACGACCAACCTACTAATCCCGAAATTCAACTACGAGCTTTTTAACTGCAACAACTTTAATATACGCTATTGGAGCTGGAATTACCGCGGCTGCTGGCACCAGACTTGCCCTCCAA
+
BBDDDIIIIIIIIIIIIHIIIIIIHIIIIIIIIIIHIIIIIIIIIIIIIIIIIIIHIIIIIIIIEHHIIHHIHIIIIIIIIIIIIIIIIIHHIIIIIIIHIHHIIIIHIIIIHIHIIHGHHIIIIIHIIIHIIIIIIIIIIHHHIIIIIIIIIIHHIIHGIIHHHIHIIHGIIGHIIIIIIIIIIIIHHHHIIIHIIIIHIHIIHIHHHIIIIIIHHHIIIHIIIIHIHHIIIIHIIIHGHIIHHIHHIIIIIIH@GHIIHHHHIIIIIIIIIIHIIIIIIIIHHHEIIIHIIIIIIIIHHIIIIIIIIIIHIIIIIIIHIIIIIIHIIIIIIIIHIIIIIBDDDD
@HISEQ:969:HM2KJBCX2:2:1102:5934:12050 2:N:0:ACTATGCA
CGCATACGACCTCCCAACTATCCCTATTAATCATTACGGTGATCCTAGAAACCAACAAAATAGAACCATGCCGTCCTATTCTATTATTCCATGCTAATGTATTCGAGCAAAAATGCCTGCTTTAAACACTCTAATTTTTTCAAGGTAAAGGTCCTGGATCCGCAAGACACCCAATTAAGGACATCAAGTTTCTCCAGAAGGTGAGAAATCAACGGCGACAGTTCATACCCCTTAAGGCATGACCATCACGTCAATCCCGAAATTCAACTACGAGCTTTTTAACTGCAACAACTTTAATATACGCTATTGGAGCTGGAATTACCGCGGCTGCTGGCACCAGACTTGCCCTCCAA
+
0<<BDHECDGH=EC<CCEHCH?1EHEF1D1<<CG11FHECEHHCEEHE?FFF11DHCEH<DFEEH@?@G?HEHHED=E11<C<FHEHIE1DEE1<??F1FC?@@?EHHGF81?HHEED@1<FCCHHHIHIHGCHGEHHG6FF16EGH1G@HGCBBCHDGHEFECCDHIECDGHEFHEHHIHGHIIHHHHHIIHGHIHHHHCGEGIHHF?HE<<.FFHHHF?IIHG=EEHHFHHCGGC<1EHHEEHHEGEHD<FC<CDHHHHHGHGEEHDHHHHFCEHHEG?FGC<CEHEG@GFHE@HHE@@EFF1HGHIIHIIIIHCIHHIHCIHGHGIIHGHHHCIHF1CG<1HIHG@DD?@
@HISEQ:969:HM2KJBCX2:2:1102:11675:12414 2:N:0:ACTATGCA
CGCATACGACCTCCCAACTATCCCTATTAATCATTACGTCAATCCTAGAAACCAACAAAATAGGATCGAACGTCCTATTTCATTATTCCATGCTAATGTATTCAAGCGTTAGCCTGCTTTAAACACTCTAATTTTTTCAAAGTAACAGTCCTGTTTCCCTGCAACACCAAATTAATGGCATTACAGTTCTTCAGAAAGGAGGAATCAGCGAAGCCAGTACATACCAGTGGCACGACCAACCTGCTGACCCCGAAATTCAACTACGAGCTTTTTAACTGCAACAACTTTAATATACGCTATTGGAGCTGGAATTACCGCGGCTGCTGGCACCAGACTTGCCCTCCAA
+
DDDDDIIIIIIIIIIIIIIIIIIIIIIIGIIIIIIIIGHHIIIIIIIIIIIIIIIIIIIHIIFHHIIIIIHDHIIIIIIIIIIIIHIIIIEHHIIIIIIIIHIIIHIIHHIGHIIHIIHHIIIIIIIHIIIIIIIIIIHHIIIIIIIIIHIIIIIIIIHIIIIIIIIHIIIHIIIIIIIIHIIIIIIIHIIIIIIIIIIIIIIIIIIIIIIIIHIIIIIIIIIIIIIIIHIIIIIIIIIIIIHHHIIIIHIIIIIIIIIIIIIIIIIIIIIIIIIIIIIIIIIIIIIIIIIIIIIIIIIIIIIIIIIIIIIIIIIIIIIIIIIIIIIIIIIIIIIIIIHIIDDDDD
@HISEQ:969:HM2KJBCX2:2:1102:10442:12672 2:N:0:ACTATGCA
CGCATACGACCTCCCCAACTATCCCTATTAATCATTACGGTGGTCCTTGAACCAACAAAATAGAACCACAACGTCCTATTCTATTATTCCATGCTAATCTATTCAAGCAAAAGCCTGCTTTAAACACTCTAATTTTTTCAAGGTAATGGTCCTGGCTCCCCGGCACACGCAATTAAGCACATACCAATTCACCAGAAAGATAGACCCAACGACAGAACAGTACTCGCCAGAGACGGACCGTCCGGCCAGGCCTAAAATTCAACTACGAGCTTTTTAACTGCAACAACTTTAATATACGCTATTGGAGCTGGAATTACCGCGGCTGCTGGCACCAGACTTGCCCTCCAA
+
DDDDDIIIIIIIIIIIIIIIIIIIIIIIIIIIIIIIIIHHIIIIIIIIIIIIIGIIIIIHIHHHHIIIIHIIHHIIIIIIIIIIIIIIIIGHHHIHHIIIIIIIIIIIIIIIIIIIIIHIIIHIHIIIIIIIIIIIIIHHHIIIIIIIIHIIIIHHIIIIIIIIIIIIIIIIIIIIIIIIIIIIIIIIIIIIIIIIIIIIIIIIIIIIHIIIIIIIIIIIIIIIIIIIIIIIIIIIIIIIIIIIIIIIIIIIIIIIIIIIIIIIIIIIIIIIIIIIIIIIIIIIIIIIIIIIIIIHIIIIHHHIIIIIIIIIIIIIIIIIIIIIIIIIIIIIIIIIIIIIIIIDDDDD
@HISEQ:969:HM2KJBCX2:2:1102:12299:12948 2:N:0:ACTATGCA
CGCATACGACCTCCCAACTATCCCTATTAATCATTACGTCGATCCTAGAAACCAACAAAATAGGTTCGATCGTCCTATTTCGTTATTCCATGCTAATGTATTCAAGCGCGAGCCTGCTTTAAGCACTCTAATTTTTTCAAAGTAACAGTCCTGTTTCCCCGCAACAACAAATTAATGCCATCACGGTTCTACAAGAAGGAGGGACCAGTGAGGCCAGTGCATACCAGTGGCACGACCAACCTACTGGCCCCGAAATTCAACTACGAGCTTTTTAACTGCAACAACTTTAATATACGCTATTGGAGCTGGAATTACCGCGGCTGCTGGCACCAGACTTGCCCTCCAA
+
DCDDDIIIIIIIIIIIIIIIIIIIIIIIIIIIIIIIIIIIIIIIIIIIIIIIIIIGHIHIHIIIIFHIIIGIIIIIIIIIIIIIIIIHHHIIIIIIIHIIIHHIIIIIIIHIIIIIIIIIIIIIIHIIIIIIIIIIIIHIIIIIIIIIIIHHIIIIIIIIIHIIIIIIHIHHIHIIIIIIIIIIIIIIIIIIIIIIIIIIIIIIIIIIIIIIIIIIIIIIIIIIIIIIIIIIIIIIHIIIIIIIIIIIIIIIIIIIIIIIIIIIIIIIIIIIIHHIIIIIIIIIIIIIIIIIIIIIIIIIIIIIIIIIIIIIIIIIIIIIIIIIIIIIIIIIIIIIIIIIIDDDDD
@HISEQ:969:HM2KJBCX2:2:1102:18243:11778 2:N:0:ACTATGCA
CGCATACGACCTCCCAACTATCCCTATTAATCATTACGGTGATCCTAGAAACCAACAAAATAGAACCATGCCGTCCTATTCTATTATTCCATGCTAATGTATTCGAGCAAAAATGCCTGCTTTAAACACTCTAATTTTTTCAAGGTAAAGGTCCTGGATCCGCAAGACACCCAATTAAGGACATCAAGTTTCTCCAGAAGGTGAGAAATCAACAGCGACAGTTCATACCCCTTAAGGCACGACCATCACGTCAATCCCGAAATTCAACTACGAGCTTTTTAACTGCAACAACTTTAATATACGCTATTGGAGCTGGAATTACCGCGGCTGCTGGCACCAGACTTGCCCTCCAA
+
000BB<G?<0/0<C<CCCFHE1D<1<D1<<11<<1<D1011<<1<GCCHEC11<1CE<CFHC1D<1C@C1D1C</<01<11<F<C<GHI1FD1C@1<DE1<1DHCIHHHHGGIIIII7HHE@GEHHHEAFEF<HCEAF1C6FEFHH@HFHEG7EGHHHHHHI@EHHHHE7DDHEHHGHC@<C@CFGF@@@DG@IIIHHIHEHHGHHHHG2HGHG@;IHGHGIIHHHFDF=HGHHDFHGCAGIIHIHHEFHCFGHECHHIHHCFH?HHHHEIHGHE@HIIIHHHG?HHHHHIHE@IHEHHEEHEHCHEFHHHHIFHHIIHHHHDCDHHHIHHIIIHIIIHHGEEC@CEID@@BB
@HISEQ:969:HM2KJBCX2:2:1102:2550:13229 2:N:0:ACTATGCA
CGCATACGACCTCCCAACTATCCCTATTAATCATTACGGTGATCCTAGAAACCAACAAAATAGAATCATGCCGTCCTATTTTATTATTCCATGCTATTGTATTCAAGCAAAATGCCTGCTTTAAACACTCTAATTTTTTCAAAGTAAAGGTCCTGGTTCCCCGCGACACCCAATTAAGGGCATCGTGGTTCTCCAGAAGGTGAGAAATTGACTACACCAGTTCATACCCCTTAAGGCACGACCGATGTGTCAATCCCGAAATTCAACTACGAGCTTTTTAACTGCAACAACTTTAATATACGCTATTGGAGCTGGAATTACCGCGGCTGCTGGCACCAGACTTGCCCTCCAA
+
DDDDDIIIIIIIIIIIIIIIIIIIIIIIIIIIIIIIIIIIIIIIIIIIIIIIIIHIIIIIIIIIIIIIIIIIIIIIIIIIIIIIHIIIHIIIIIHHIIIIIGIIIIIIIIIIIIIIIIIIIIIIHIIIIHIIIIIIIIIIIIIIIIIHIHIIIIIIHIIIIIIIIIIIIIIIIIIIIIHIIIIIIIIIIIIIIIIIIIIIIIIIIIIIIIIIIIIIIIIIIIIIIIIIIIIIIIIIIIIIIIIIIIIIIIHIIIIIIIIIIHHIIIIIIIIIIIIIIIIIIIIIIIIIIIIIIIIIIIIIIIIIIIIIIIIIIIIIIIIIIIIIIIIIIIIIIIIIIIIIIIIIIIIDDDDD
@HISEQ:969:HM2KJBCX2:2:1102:5101:14376 2:N:0:ACTATGCA
CGCATACGACCTCCCAACTATCCCTATTAATCATTACGTCAATCCTAGAAACCAACAAAATAGGATCGAACGTCCTATTTCATTATTCCATGCTAATGTATTCAAGCGTTAGCCTGCTTTAAACACTCTAATTTTTTCAAAGTAACAGTCCTGTTTCCCTGCAACACCAAATTAATGGCATTACAGTTCTTCAGAAAGGAGGAACCAGCAAAGCCAGTGCATACCAGTGGCACGACCAACCTGCTGATCCCGAAATTCAACTACGAGCTTTTTAACTGCAACAACTTTAATATACGCTATTGGAGCTGGAATTACCGCGGCTGCTGGCACCAGACTTGCCCTCCAA
+
DDDDDIIIIIIIIIIIIIIIIIIIIIIIIIIIIIIHIHIIIIIIIIHIIIIIIIIIGHIIIIHGHIIIDHHIIIIIIIIIIIIIIIIIHHIIIIIIIIIIIIIIIIIHIIIIIIIIIIIIIIIHHIHHIIIIHHIIIIHIIIIIIIHIIIIIIIIIIIIHIIIIIIIIIIIHIIIIIIIIIIIIIIIHIIIIIIIIIIIIIIIHIIIIIIIIIIIIIIIIIIIHIIIIIIIIIIIHHHHIIIIIHIIIIIIIIIIIIHHIIHIIIHIIIIIIIIIIIIIIIIIIIIIHIIIIIIIIIIIIIIIIIIIIIIIIIIIIIIIIIIIIIIIIIIIIIIIIIIIIIDDDDD
@HISEQ:969:HM2KJBCX2:2:1102:17714:14843 2:N:0:ACTATGCA
CGCATACGACCTCCCAACTATCCCTATTAATCATTACGTCAATCCTAGAAACCAACAAAATAGGTTTGAACGTCCTATTTCATTATTCCATGCTAATGTATTCAAGCAAATGCCTGCTTTAAACACTCTAATTTTTTCAAAGTAACAGTCCTGTTTCCCTGCAACACCAAATTAATGACATTACAGTTCTACAGAAAGGAGGAATCAGCGAGACCAGTTCATACCAGTGGCACGACCAGCCTGCTGACCCCGAAATTCAACTACGAGCTTTTTAACTGCAACAACTTTAATATACGCTATTGGAGCTGGAATTACCGCGGCTGCTGGCACCAGACTTGCCCTCCAA
+
DDDDDIHIIDHIIIIIIIIIIIIIIIIIIIIIIIIIIIHHIIIIIIIIIIIIIIIIIIIHIIGIHHIHIHHIHHHIIIIHIIIIIIHHIIIHHIIIIIIIHHHIIIIIHHHGHHIHIIIIIHHIIIIIIIIHHHIIIIIIIIFIIHHHHHHEHHIIIIIIGIIIIIIIHIHHHHIIIIIIHIIHIHHIHIIIIIIIIIIIIIHHHIIIIIIIIIIIHFHIIIIHIIIIIIIIIIIIIIIIIIIHGIIIIIIIIIIIIIIIIIIIIIIIIGIIIIIIIIIIIIIIIIIIIIHIIIIIIIIIIIIIIIIIIIIIIIIIIIIIIHIIIIIIIHIIIIIIIIIIIDDDDD
@HISEQ:969:HM2KJBCX2:2:1102:15895:13896 2:N:0:ACTATGCA
CGCATACGACCTCCCAACTATCCCTATTAATCATTACGTCGATCCTAGAAACCAACAAAATAGGGTCAAACGTCCTATTTCATTATTCCATGCTAATGTATTCAAGCGTGAGCCTGCTTTAAACACTCTAATTTTTTCAAAGTAACAGTCCTGATTCCCCGCGACACCAAATTAATGACATCACGGATCTTCAGAAGGGAGAAACCAGTGACACCAGTGCATACCAAAGGCATGACCAGCGTACTGATCCCGAAATTCAACTACGAGCTTTTTAACTGCAACAACTTTAATATACGCTATTGGAGCTGGAATTACCGCGGCTGCTGGCACCAGACTTGCCCTCCAA
+
DDDCDIHHIIHIHIIIIIIIIIIIIIIIIIIIIIIIIIIIIIIIIIIIHIIHIIIIIHIHIIHIIIIHHIIHHHIIIIIIIIIIIIIGIIIIGHIIIHIIIHHIIIIIIIIIIIIIIIIIIHIIIHIIHIIIIIIIIIIIHIIIIHIHIIIIHIHIIIIIIIIIIIIIIGIIIIIIIIIIIIIIIIIIIIIIIIIIHHHIIIIHHHIIIHIIIIIIIIIIIIIIIIHIIHHHIIIIIIIIIIIHFHIIHIIIIIIIIHHIIHHHIIIIIIIIHHHHHIIIIIIHIIIIHIIIIHIIIIIIHIIIIIIIIIIIIIIIHIIIIIIIIIIIIHIIIIIIIIIIHDDDDD
@HISEQ:969:HM2KJBCX2:2:1102:20505:14795 2:N:0:ACTATGCA
CGCATACGACCTCCCAACTATCCCTATTAATCATTACGTCAATCCTAGAAACCAACAAAATAGGATCGAACGTCCTATTTCATTATTCCATGCTAATGTATTCAGGCGTTAGCCTGCTTTAAACACTCTAATTTTTTCAAAGTAACAGTCCAGATTCCCTGCAACACCAAATTAATGGCATTACAGCTCATCAGGAAGGAGGAATCAGTGAGACCAGTACATACCAGTGGCATGACCAACCTACTGACCCCGAAATTCAACTACGAGCTTTTTAACTGCAACAACTTTAATATACGCTATTGGAGCTGGAATTACCGCGGCTGCTGGCACCAGACTTGCCCTCCAA
+
DDDCDIIIIIIIIIIIGHIIIIIHIIIIIIIIIIIIIIIIIIIIIIIHCHHIIIHHIEHHHFHHIIIIIHIIIHHIIIIIIIIIIICHIII?HIIHIHIIHGIIHIHHHIIIHIIIIHGIIIIIIIHHIHHIIIIIIHAHFIHIIIFEGIIIIIIHIIIHIHIIIIIIIHIIIIHIIIIIHHHGIIIIHIIIIIHIHIHIHHHHHIIIIIIIIIIIIIIIIHHIIIHIIHIHGHIIHHCIIIIHGHIIHIHIIIIIIIIIIIHIIHGIHHIIIIIIIIIIIIIHIHHIHHIIGIIIIIHIIIIIIIIIIIIIIIIIIIIIIHIIIHGIIIIIIIIIIIIIIDDDDC
@HISEQ:969:HM2KJBCX2:2:1102:4292:15789 2:N:0:ACTATGCA
CGCATACGACCTCCCAACTATCCCTATTAATCATTACGGTGATCCTAGAAACCAACAAAATAGAACCATGCCGTCCTATTTTATTATTCCATGCTAATCTATTCAAGCACAAGCCTGCTTTAAGCACTCTAATTTTTTCAAGGTAATAGCTCTGCTTCCCCAACGCACTAACTTAATAGCATGATGGTTATTCAGAAGGTAGGAATTCATCAGGCCAGTACGGACAGTGAAGCCCGACCAACCGACAAACTCCGAAATTCAACTACGAGCTTTTTAACTGCAACAACTTTAATATACGCTATTGGAGCTGGAATTACCGCGGCTGCTGGCACCAGACTTGCCCTCCAA
+
DDDDDIIIIIIIIIIHIIIIIIIIIIIIIIIIIIIHIIHIIIIIIIIIIIIIHHHIHIIIIIHHGHIHIHIIIHHHIIIIIIIIIIIIGHIIEEGHIIHIIHHFHHHHIHIIHHIIIIIIIIIIIIIIIIIIIIHIIIIIIIIIIIIIIIHHHHHIHIHIHHIIIIIIIIIIIIIIHIIIIIIHHHIIIIHIIIIIIHIIHHHIIIIIIIIIIIHHHHHHIHGIIIIIIIIIIIIIHIHIIIGIIHFIIIIGIHHIHHIIIIIIIIIIIIIHHIHIIIIIIIIIIIIIIIIIIIIIIIIIIIIIIIIIIIIHIIIIIIIIIIIIIIIIIIIIIIIIIIIIIIIDDDDD
@HISEQ:969:HM2KJBCX2:2:1102:10229:15922 2:N:0:ACTATGCA
CGCATACGACCTCCCAACTATCCCTATTAATCATTACTCATTTCCCCAAAAACCAACAAAATTCGAGATACGAGTCCTAAATTATTATTCCATGCTAATGTATTCATAACTTTCAGCCTGCTTTAAACACTCTAATTTTTTCAAAGTAAAGGTCCTGGATTGCGAACCCAACCCAGTAAAGGGCAGGAACGTTCTCCAGGAAGATGGTAAGCGCGCATCGGCACTCACACACGATACCGTGGCGGGCCAAGCGCACTATACCAGAAATCCAACTACGAGCTTTTTAACTGCAACAACTTTAATATACGCTATTGGAGCTGGAATTACCGCGGCTGCTGGCACCAGACTTGCCCTCCA
+
DDDDDIHIIIIIHIIIIIIIIIIIIIIIIIIIIIIGHIHHIIIIIIIIIIIIIIIHIIIHIIIIIHHIIIIIIHGHFHHIIIIIIHHIIIIEFHHHHIICGDEHHIHIIIIIIIIHIIIIHIHIIIHHHGHIIEHIIHIHIIHIIIIIHIIIIHIIIIHIIIIIIIIIIIIIIIIIIIIIIIIIIIIIIIIIIHFHIIHIIIIIIIIIGIIIIIIIIIIIIIIHIIIIIIIIIIIIIIIIIIIIIIIHHIIHHIHHHIIIIIIIIIIIHIHIIIIIIIIIIIIIIIIIIIIIIIIIIIIIIIIIIHIIIIIIIIIIIIIIIHIIIIIIIIIIIIIIIIIIIIIIIHIIIIIIDCDDD
@HISEQ:969:HM2KJBCX2:2:1102:11900:16198 2:N:0:ACTATGCA
CGCATACGACCTCCCAACTATCCCTATTAATCATTACGTCAATCCTAGAAACCAACAAAATAGGATCGAACGTCCTATTTCATTATTCCATGCTAATGTATTCAAGCGTTAGCCTGCTTTAAACACTCTAATTTTTTCAAAGTAACAGTCCTGTTTCCCTGCAACACCAAATTAATGACATTACAATTCTTCAGAAAGGAGGAATCAGCGAAGCCAGTGCATACCAGTGGCACGACCAACCTGCTGACCCCGAAATTCAACTACGAGCTTTTTAACTGCAACAACTTTAATATACGCTATTGGAGCTGGAATTACCGCGGCTGCTGGCACCAGACTTGCCCTCCAA
+
DBABDHH?CHC0DFHHHICFHEFC@HCGHE@1CGHGEGGE<EEH@FH1FHIECC@E@HEFHHI1D1<0<FHICH0DGCHHHIGHIEECC11<FEFHHEFHH?@FGFGHHHECGHIHHHFHGBGFGHIHIHHFHIGHIHC?HCHHHEGCCHFHGGGHDHGFEFHHCCEHHH?GHHHEIHHHHHFHEHFF/DH5EFDHHGFCFEHEDCHHGEG??1@HGHHHHD@@HHHIHHHHIIHD@C@EDHHFDC?HF@HHHHEHHCHHEGC0IHHG@HFC1GCIIIIHHHHF?GEIHGHIHHHIHECIHHHE@IHHHHIHHIIHIIHHHEHHHFHGFHHEHEHHEHHD1@BDD@
@HISEQ:969:HM2KJBCX2:2:1102:9216:16442 2:N:0:ACTATGCA
CGCATACGACCTCCCAACTATCCCTATTAATCATTACGTCGATCCTAGAAACCAACAAAATAGAATCAAACGTCCTATTTCGTTATTCCATGCTAATGTATTCAAGCGTGAGCCTGCTTTAAACACTCTAATTTTTTCAAAGTAACAGTCCTGATTCCCCAAGACACCAAATTAATGACATCATGGTTCGTCAGAAGGTAGGAATCAATAATACCAGTACGTACAATAGCACGACCAATAAATTGATCCCGAAATTCAACTACGAGCTTTTTAACTGCAACAACTTTAATATACGCTATTGGAGCTGGAATTACCGCGGCTGCTGGCACCAGACTTGCCCTCCAA
+
DBD?BEH?HCCCH?<@CC<1FCFCCCGHHFGC@F@@<<DCC?EHCE?CCFH@C1<C<GH@GEH@CC1<<FHC1GCCCE@CEEFECHE1<C@@?1<G1GCCGD<F=@F0<EF<CGFHB<GFGC1IHHFBDC@HF@GH/HG@HBHCF@BEGCCCE:F@HHFFGF0HHG<EGIIHGHCGCCG@GGGECG@HCCEHGCIHHF@G@<DD:FGCHHGHHI1<18<F<BH@BE@16GEHFG3CCFFE<FH?CC?A<1<<1<11@IHE<<E<1HD1CD1<<<CG1D1CD1H@F<<D<10<<<1<C<<<<<<<F<11CD1/</<<<<<<1D1?IHD<<<<CCHHE@HE<<@D@D
@HISEQ:969:HM2KJBCX2:2:1102:2887:16351 2:N:0:ACTATGCA
CGCATACGACCTCCCAACTATCCCTATTATTCATTACGTCAATCCTAGAAACCAACAAAATAGGATCGAACGTCCTATTTCATTATTCCATGCTAATGTATTCAAGCGTTAGCCTGCTTTAAACACTCTAATTTTTTCAAAGTAACAGTCCTGTTTCCCTGCAACACCAAATTAATGACATTACAGTTCTTCAGAAAGGAGGAATCAGCGAAGCCAGTGCATACCAGTGGCACGACCAACCTGCTGACCCCGAAATTCAACTACGAGCTTTTTAACTGCAACAACTTTAATATACGCTATTGGAGCTGGAATTACCGCGGCTGCTGGCACCAGACTTGCCCTCCAA
+
DDCDDIIIIIGIIIIIIIIHIHHGHHIIIIIIIIIIIIHIGFIIIIIHHIIIIIIIHIIHHHHIHIIIIHIIHHIIIIIHIIIIGHHEHHIIHIIHIHIIHHFHHHHIIIIIIIIIIGIIIIIIIIIGIIIIIIIIIIIIIIIHHHIHIIIIIIIHIIIIIIIIIIIIIIEHIIHHIIHHIIHIIIIIGHIIHIHIIIHIIIIIHIIIIHHHHHHHIIHHHGHHIIHGEIIIIHHIIIIIHHHHGHIIIHIIHIIHHEIIIHIIHFGIIIIIGIIIIIIIIIIIHGFGIIIIIIIIIHHGEHHFIHEIIHIIIIIIIIIIIIIHIIHHHIIIIIIHIIIIIDDDBD
@HISEQ:969:HM2KJBCX2:2:1102:19554:16856 2:N:0:ACTATGCA
CGCATACGACCTCCCAACTATCCCTATTAATCATTACGTCAATCCTAGAAACCAACAAAATAGGATCGAACGTCCTATTTCATTATTCCATGCTAATGTATTCAAGCGTTAGCTTGCTTTAAACACTCTAATTTTTTCAAAGTAACAGTCCAAATTCCCCGCAACACCAAATTAATGGCATTACGGCTCATCAGGAAGGAGGAATCAGTGAGACCAGTGCATACCGATGGCATGACCAATCTACTAACCCCGAAATTCAACTACGAGCTTTTTAACTGCAACAACTTTAATATACGCTATTGGAGCTGGAATTACCGCGGCTGCTGGCACCAGACTTGCCCTCCAA
+
DDDDDIIIIIIIIIIIIIIIIIIIIIIIIIIIIIIIIIIIIIIIIIIIIIIIIIIIIIIIIIIIIIIIIHIIIIIIIIIHIIIIIIIIIIHIIIIIIIIIIIIIIIIIIIIIHIIIIIIIIIIIIIIIIIIIIIIIIIIIIHHIIIIIIIIHHHHIIIIIIIIIIIIIIIIIIIIIIIIIIIIIIIIIIIIIIIIIIIHHIIIIIIHIIIIIIIIHIIIIIIIIIIIIIII=IIIIIIIHIIIIIHIIIIIIIIIHHIIIIIHIIIIIIIIIIIIIIIIIIIIIIHHHIIIIIIIIIIIIIIIIIIIIIIIIIIIIIIIIIIIIIIIIIIIIIIIIIIIIIDDDDD
@HISEQ:969:HM2KJBCX2:2:1102:11916:16695 2:N:0:ACTATGCA
CGCATACGACCTCCCAACTATCCCTATTAATCATTACGTCAATCCTAGAAACCAACAAAATAGGATCGAACGTCCTATTTCATTATTCCATGCTAATGTATTCAAGCGTTAGCTTGCTTTAAACACTCTAATTTTTTCAAAGTAACAGTCCAAATTCCCCGCAACACCAAATTAATGGCATTACGGCTCATCAGGAAGGAGGAATCAGTGAGACCAGTACATACCAGAGGCATGACCAACCTACTAACCCCGAAATTCAACTACGAGCTTTTTAACTGCAACAACTTTAATATACGCTATTGGAGCTGGAATTACCGCGGCTGCTGGCACCAGACTTGCCCTCCAA
+
DDDDCIIIIIIIEHHIIIIIIIIGIIIIIIIHIIIIIIIIIIIHIIHHIIIIIIIIIIIHIIHIGIHHIHIIHHHIHIIIIIIIIIIIHIIFHHIIIIIIIIHIIHHIIIIHHHHIIIIIIIIIIIIIIIIIIIHHHIHIIIHHHIIIIIIIIIIIIIIIIHIIIIIIIIIIIIHHHHIHHIIIIIHIIIIIIHIIIIIIIIIIIIIIIIIIIIIIIIIIIIIIGIIIIIIIIGIIIIIIIHHHFHEIIHEIIIHHHHHIIIHHGIIIIIIIIIHIIIIHHGIIIIIIIIIIIIHIIIIIHHIIIIIGIIIIIIIIIIIIIIIIIIHIHHIIIIIIIIIIGDDDDD
@HISEQ:969:HM2KJBCX2:2:1102:13201:17911 2:N:0:ACTATGCA
CGCATACGACCTCCCAACTATCCCTATTAATCATTACGGTGATCCTAGAAACCAACAAAATAGAATCATGCCGTCCTATTTTATTATTCCATGCTAATGTATTCAAGCAAAATGCCTGCTTTAAACACTCTAATTTTTTCAAAGTAAAGGTCCTGGTTCCCCGCGACACCCAATTAAGGGCATCGCGGTTCTCCAGAAGGTGAGAAATTGACTACACCAGTTCATACCCCTTAAGGCACGACCGATGTGTCAATCCCGAAATTCAACTACGAGCTTTTTAACTGCAACAACTTTAATATACGCTATTGGAGCTGGAATTACCGCGGCTGCTGGCACCAGACTTGCCCTCCAA
+
DDDDDIIIIIIIIIIIIIIIIIHIIIIIIIIIIIIIIIIIIIIHHIIIIIIIIIIIIIIIIIIIICHIIEHHIIIIIIIIIIIIIGIIIIIIIIIHIIIIIGHHIIIIIIHHIIIIIIIIIIIIIIIIIIIIIIIIIIIIIHIIIIIIIIIIIIIHIIIIIIIIIIIIIIIIIIIIIIIIIIIIIIIIIIIIIIIIIIIIIIIIIIIIIIIIIIIHIIIIIIIIIIIIIIIIIIIIIIIIIIIIIIIIIHGIIIIIIIIIIHIIIIIGIIIIIIIIIIIIIIIIIIIIIHHIIIIIIIIIIIIIIIHIIIIIIIIIIIIIIIIIIIIIIIIIIIIIIIIIIIIIIIIDDDDD
@HISEQ:969:HM2KJBCX2:2:1102:15391:17074 2:N:0:ACTATGCA
CGCATACGACCTCCCAACTATCCCTATTAATCATTACTTCGGTCCTAGAAACCAACAAAATAAAACCAAAGTCCTATTTTATTATTCCATGCTAATGTATTCAGGCGTAGGCCTGCTTTAAACACTCTAATTTTTTCAAAGTAAAAGTCCTGGTTCCCTGCCGCACCGAATAAACGACACGACAGTTTACCAGAAGGGAAGACCCAGCCAGGACAGTACAAACCCTAAGGCAGACCGTCCAACCAGGCCTAAAATTCAACTACGAGCTTTTTAACTGCAACAACTTTAATATACGCTATTGGAGCTGGAATTACCGCGGCTGCTGGCACCAGACTTGCCCTCCAA
+
DADDDIIIIIIIIIIIIIIHIIIIIIIIIIIIIIIIIIIIIIIIIIIIIIIIIIIIIIIIIIIIIIIHHIIIIIIIHHIIIIHIIIIFHHHFHHHHHHIIIHHHHHHIHIHHGIIIIHIHHIIIHIIIIIIIIIIIIIIIIIIIIIHIIIIHHIIIIIIIIIIIHIIIIIIIIIIIIIIIIHIIIIHIHIIIIIHGIIIIHIIIIIIIIIHHIIIIIIIIIIIIIIIIIIIIHGIIIIIIIHHEIIIIIIIIIHFHIIHEGIIIIIIIIIIIIIIIIIHIIIIIIIIIIIIIIIIIIIIGIIIIIIIIIIIIIIIIIGIIIIIIIIIHIHIGIIIIIIIIDDDDD
@HISEQ:969:HM2KJBCX2:2:1102:20410:18399 2:N:0:ACTATGCA
CGCATACGACCTCCCAACTATCCCTATTAATCATTACGTCAATCCTAGAAACCAACAAAATAGGATCGAACGTCCTATTTCATTATTCCATGCTAATGTATTCAAGCGTTAGCCTGCTTTAAACACTCTAATTTTTTCAAAGTAACAGTCCTGTTTCCCTGCAACACCAAATTAATGACATTACAGTTCTTCAGAAAGGAGGAATCAGCGAAGCCAGTACATACCAGTGGCACGACCAACCTGCTGACCCCGAAATTCAACTACGAGCTTTTTAACTGCAACAACTTTAATATACGCTATTGGAGCTGGAATTACCGCGGCTGCTGGCACCAGACTTGCCCTCCAA
+
DDDDDIIHIIIIIIIIIIIIIIIIIIIIIIIIIIIIIIHIIIIIIIIIIIIIIIIIIIHIIIHIIIIIIIIIIIIIIIIIIIIIIHIHHIIIHIIHHHHIIHHIIHHHHHHHHIIIIIIIIIIIIHIHHIIIIHIIIIIIIGHIIIIIIIIIHHHHHHIIHIIIHIIIIIIIIIIIIIIIIIIIIIIIIIIIIIIIIIIIIIIIIIIIIIIIGHIHIIIIIIIIIIIIHIIIIIIIIIIIIIHHFIIIIIIHIIIIIIIIIIIIIIIIIIIIIIIGIIIIIGIIIIIIIIHIIIIIIIIHHIIIIIIIIIIIIIIIIIIIIIIIIIIIIIIIIHIIIIIIIDDDDD
@HISEQ:969:HM2KJBCX2:2:1102:13910:18990 2:N:0:ACTATGCA
CGCATACGACCTCCCAACTATCCCTATTAATCATTACGTCGATCCTAGAAACCAACAAAATAGAATCAAACGTCCTATTTCATTATTCCATGCTAATGTATTCAAGCGTAAGCCTGCTTTAAACACTCTAATTTTTTCAAAGTAACAGTCCTGATTCCCCACGACACCAAATTAATGACATCGCGGTTCTTCAGAAGGTAGGAACCAATAATGCCAGTGCGTACCGAAGCACGACCAACAATTTGATCCCGAAATTCAACTACGAGCTTTTTAACTGCAACAACTTTAATATACGCTATTGGAGCTGGAATTACCGCGGCTGCTGGCACCAGACTTGCCCTCCAA
+
D@D@DGGHHECHHECECC1<CE@GHEHGGGEEHEEE?CF?CH@HEGHH1CGHEH1C1DH@GHHE1<FEEEHIHHHC@@CF@G?@C1FHH1CGGCCGFIIHFD<7EGHHEGGFEHHIHHEHHC<EG@CFGFHFE$<F?GCCGFFCHHHFHHEF@HHEE?HHE.?GEHDHGIIHDG?FG#DCEHDF/C<FEHHHHHIHHFEEC0GG@EHGGHDF@0IIHG@CCCGCEGCE>;CHHHEGEFEHH@@DBFGECC<@DD11HHCC<DGEEHGC?C?F<<CHCF@FGHHFD11<<10EGC1@F1CEHC@C<<<<<D1/<?C</11@CE11IHD<CC<<<D<1CC010<0D<
@HISEQ:969:HM2KJBCX2:2:1102:1858:18916 2:N:0:ACTATGCA
CGCATACGACCTCCCAACTATCCCTATTAATCATTACGGTGATCCTAGAAACCAACGAAATAGAACCAATCCGTCCTATTTCATTATTCCATGCTAATGTATTCAGACGTTAGCCTGCTTTAAACACTCTAATTTTTTCAAAGTAACAGTCCTGATTTCCTATCACACCAACTAAATGGCATGAAAGTTCCTCAGAAGGTAGAGATTTATCTCACCAGTACAGACAATTAAGCCTGACCAATGGGTAAACCCCGAAGTTCAACTACGAGCTTTTTAACTGCAACAACTTTAATATACGCTATTGGAGCTGGAATTACCGCGGCTGCTGGCACCAGACTTGCCCTCCAA
+
DDCDDIHIIIIIIIIIIIIIIIIIIIIIIIIGIIIIIIIIIIIIIIHIIIIIIGIIIEHEHIIHIIIIHIIHIIIIIIIIIIIIIHIIIIHIIIIIIIIIIHIIIIIIIIIIIIIIIIIIIIIHIIIIIIIIIIIIIHIIIIIIIIIIHGIIIHHHIIIIIIIIIIIIIIIHIIIIIIIIIHHHIIIIIIHIIIIIIIIIIIHIIIIIIIIIIIIIIIIIIIIIIIIIIIIIIIIIIIIIIIIHHGDIIIIIIIIIIIIIIIIIIIIIIIIIIIIIIIIIIIIIIIIHHHIIIIIIIIIIIIIIIIIIIIIIIIIIIIIIIIIIIIIIIIIIIIIIIIIIIIIDDDDD
@HISEQ:969:HM2KJBCX2:2:1102:2434:19306 2:N:0:ACTATGCA
CGCATACGACCTCCCAACTATCCATATTAATCATTACGTCGATCCTAGAAACCAACAAAATAGAATCAAACGTACTATTTCATTATTCCATGCTAATGTATTCAAGCGTACGCCTGCTTTAAACACTCTAATTTTTTCAAAGTAACAGTCCTGATTCCCCACGACACCAAATTAATGACATCGCGGTTCTTCAGAAGGTAGGAACCAATAATGCCAGTACGTACCGAAGCACGACCAACAATTCGATCCCGAAATTCAACTACGAGCTTTTTAACTGCAACAACTTTAATATACGCTATTGGAGCTGGAATTACCGCGGCTGCTGGCACCAGACTTGCCCTCCAA
+
DD@A<@<@E@/0111<<<1<1<11<<@GH?C1<<G1<D<CCHE1<<FEHHG1<<F011<DCG@1D<GHC?<@G1111D@H11<D@G1GHICC1<<FHEGF@I8GIIIHIIIHHEHHHGHHEDGGEGCHHEHIHHCE@HHGHHFGHHDHHIHEHFCEIIHHBEEIIHHIIEHHHIIHIIHHHHHHHIIIIHIIIIIIIIIIHFIIIIIHHEHHIIHIHIIHIHIIIHIHHGGIFHHIHIHG?GADIIIIIIHIIIIHIIIIHIIIIHIIHIIIIIIHIIIIIIHIIHHHIIIHIIIIIIIIIHIIIIIIIIIIIIIIIIIIIIIIIIIIIIIIHIIIIIIIDDDDD
@HISEQ:969:HM2KJBCX2:2:1102:14213:18485 2:N:0:ACTATGCA
CGCATACGACCTCCCAACTATCCCTATTAATCATTACGGTGATCCTAGAAACCAACAAAATAGAACCATGCCGTCCTATTCTATTATTCCATGCTAATGTATTCGAGCAAAAATGCCTGCTTTAAACACTCTAATTTTTTCAAGGTAAGGGTCCTGGATCCGCAAGACACCCAATAAAGGACATCAAGTTTCTCCAGAAGGTGAGAAATCAACAGTAACAGTTCATACCCCTTAAGGCATGACCATCACGTCAATCCCGAAATTCAACTACGAGCTTTTTAACTGCAACAACTTTAATATACGCTATTGGAGCTGGAATTACCGCGGCTGCTGGCACCAGACTTGCCCTCCAA
+
DDDDDIIIIIIIIIIIIIIIIIIIIIIIIIIIIIIIIIIIIIIIIIIIIIIHIIIIIGIGIIIIIIIIIHIIHIIIIIIIIIIIIIIIHIHIIHIIIIIHIIHIIIIIIIIIIIIIIIIIIIHIIIIIIIIIIIIHIIIIIIIIHIII-IIIIIIIIIIIIIIIIIIIIIIIIIIIIIIIIIIIIIIIIIIIIIIIIIIIIIIIIIIIIIIIIIIIHHIIIIIIIIIIIGIIIIIIIIIIIHIIIIIIIIHGIIIIIIIIIIIIIIIIIIIIIIIIIIIIIIIIIIIIIIIIIIIIIIIIHIIIIIIIIIIIIIIIIIIIIIIIIIIIIIIIIIIIIIIIIIIIIIIIDDDDD
@HISEQ:969:HM2KJBCX2:2:1102:2899:21417 2:N:0:ACTATGCA
CGCATACGACCTCCCAACTATCCCTATTAATCATTACGTCAATCCTAGAAACCAACAAAATAGGATCAAACGTCCTATTTCATTATTCCATGCTAATGTATTCAAGCGTTAGCCTGCTTTAAACACTCTAATTTTTTCAAAGTAACAGTCCTGTTTCCCTGCAACACCAAATTAATGGCATTACAGTTCTTCAGAAAGGAGGAATCAGCGAGACCAGTACGTACCAATGGCACGACCAACCTGCTGACCCCGAAATTCAACTACGAGCTTTTTAACTGCAACAACTTTAATATACGCTATTGGAGCTGGAATTACCGCGGCTGCTGGCACCAGACTTGCCCTCCAA
+
DDDDDIIIIIIIIIIIIIIIIIIIIIIIIIIIIIIIIIIIIIIHIIHIIIIIIIIIIHIIIHIIHGIIHIIIHIIIIIIHIIIIGIIIEHHHIIIIIIIIIIIIIIIIIIIIIIIIIIIIIHHHIIIIIIIIIIIIIIIIIIIIIIIIIIIIIIIIIIIIIIIHIIIIIIIIIIIIHHHIIIIIIIIIIIIIIIIIIIIIIIIIIIIIIIIIIIIIIIIIIIIIIIIIIIIIIIIIIIIIIIIHHIIIIIIIIIIIIIIIIIIIIIIIIIIIIIIIIIIIIIIIIIIIIIIIIIIIIIIIIIIIIIIIIIIIIIIIIIIIIIIIIIIIIIIIIIIIIIIIIDDDDD
@HISEQ:969:HM2KJBCX2:2:1102:11322:21723 2:N:0:ACTATGCA
CGCATACGACCTCCCAACTATCCCTATTAATCATTACGTCGATCCTAGAAACCAACAAAATAGAATCAAACGTCCTATTTCGTTATTCCATGCTAATGTATTCAAGCGTGAGCCTGCTTTAAACACTCTAATTTTTTCAAAGTAACAGTCCTGATTCCCCATGACACCAAATTAATGACATCATGGTTCGTCAGAAGGTAGGAATCAATAATACCAGTACGTACAATAGCACGACCAATAAATTGATCCCGAAATTCAACTACGAGCTTTTTAACTGCAACAACTTTAATATACGCTATTGGAGCTGGAATTACCGCGGCTGCTGGCACCAGACTTGCCCTCCAA
+
DA@DDIHIIIDHHHH@HHIEHIGHIIHHHGHG@HHIIFHHDGEH@HEGHHHIIHCEHHCHHHIIIIII?FHECGHHHIEHG?HEE1CHFHHE@@DGIIHHIHHEFFEEHHHHEHHCHHIHIHHHIIIIIHHIIH?@EHHIIIIIIHIHHHIHIHHHHIHHHIHHIHGIHHIHIHHHEHGHHHHHHCDGHHHIIIIHEEGIIHIIIIIHHHHIIIHHHIIGHHHGIHGIGIHHHHHHG@CF@@CHGD<DIHHHHIIIIIIFHIHIIIIIHIEHIIHHEIGIHHHIHHHIHIHGIIIHEHGHGIIIGIIIIIIIHHIIIHHHHGIIIHIHIIHIIIIHIHHH@DD@@
@HISEQ:969:HM2KJBCX2:2:1102:6021:21961 2:N:0:ACTATGCA
CGCATACGACCTCCCAACTATCCCTATTAATCATTACCTCGACTCCGAAAGCCAACGAAATAGAACCGAGGTCCTATTCCATTATTCCATGCACTAATGTTCAGGCTGTAGCGCCTGCTTTGAGCACTCCAATTTTTTCAAAGTAAACGTGCTGGCCACTCAAGGCACTCGATTAAGAGAACCAAGAACAAACCAACAAAATCGTCCGGGCGAACATTAAACACCACAGGGTGCAACATTCACCCGAAACCGAGATCCAACTACGAGCTTTTTAACCACAACAACTTTAATATACGCTATTGGAGCTGGAATTACCGCGGCTGCTGGCACCAGACTTGCCCA
+
DDCDDHIIIIIIIGIIIIIIIIIIIIIIIGIIIIIIIIIIIIIIIGIIIIIIIIIIII0EHIHIIIIIHHGHHIGHIHIIHIIIIIIIEGHHHIGHIIHHHHHHHIHIIIIIIIIIIIIIIHIGIIIIGHIIIHIHIIGIIIIIHIIIIHIIIIHHHHHIIIIIHIIIIIIIHIHHIIIIIIIHHHIIGHGGIIIHHIHFHIIIIIIIHIIIIIIIIHIHHHHIHHHHIHHIIIIIIHCGCHGIIIIIIIIHIIHIIIIHHHFIIIIIIIIGIIIIHHHHHIIHIIIIIIHIIHIIIIIIIIIGIIIIIIIIIIIIGIIIIIIIIIIIIIIIIIIIICDDDC
@HISEQ:969:HM2KJBCX2:2:1102:2194:21016 2:N:0:ACTATGCA
CGCATACGACCTCCCAACTATCCCTATTAATCATTACGTCAATCCTAGAAACCAACAAAATAGGATCAAACGTCCTATTTCATTATTCCATGCTAATGTATTCAAGCGTTAGCCTGCTTTAAACACTCTAATTTTTTCAAAGTAACAGTCCTGTTTCCCTGCAACACCAAATTAATGACATTACAGTTCTTCAAGAAGGAGGAACCAGTAAAGCCAGTACATACCAGAGGCACGACCAACCTACTAATCCCGAAATTCAACTACGAGCTTTTTAACTGCAACAACTTTAATATACGCTATTGGAGCTGGAATTACCGCGGCTGCTGGCACCAGACTTGCCCTCC
+
DDBDDIIIHIIIIIIIIIIIHIIIIIHIIIIIIIIIIHIIHHIIIIIIIFHIIIIII@HIGHHHEHIIGIIIIIGIIIIIG1GHHGIIHIIIHIIGHHHHHGHHIHGHIHIHHHHIIIHGEHIIIIHIHHIHHIIHIIIIIIIIHIIIHHIHIEGHHHIHIG@HHHIGIIIFHIIHIIHHHIHHFHGHHHIIIHEGIIHHFIIIIIHEIIIIHHIHHIHHHFHEGHEI<GIHHHHDHHHIHFHHGHDCHHIHIIIGIIIIIHHHHHHHIIIIIHIHHGIHIIHHHHIHIIHHEEIHIIHFGIIHHHEHIHIGIIIIIIIIIHGIIIIHHIIHHHIHIHIAB?BD
@HISEQ:969:HM2KJBCX2:2:1102:16777:21536 2:N:0:ACTATGCA
CGCATACGACCTCCCAACTATCCCTATTAATCATTACGTCAATCCTAGAAACCAACAAAATAGGATCGAACGTCCTATTTCATTATTCCATGCTAATGTATTCAAGCGTTAACTTGCTTTAAACACTCTAATTTTTTCAAAGTAACAGTCCAAATTCCCCGCAACACCAAATTAATGGCATTACGGATCATCAGGGAGGAGGAATCAGTGAGACCAGTACATACCAGAGGCATGACCAATCTACTAACCCCGAAATTCAACTACGAGCTTTTTAACTGCAACAACTTTAATATACGCTATTGGAGCTGGAATTACCGCGGCTGCTGGCACCAGACTTGCCCTCCAA
+
DD?B@HEEGH/@F@?CFCHCHHHC?G1CF@HCHH1CCC1<ECCHIEF?1FHEHE10D11<1DEH1<F0D<@/1<D0<<111<1<F11<FE11<<<CH@@<CFHEH><?H@G%D1C16G<8D@@G?H@<8DF<CH11<8111E0A:<<<D<DGHHH1DFC1<C/DHEEGE8@D<<</??@<F@CC@FHHGDGD0<0#CGD1<<%18?HHHCHGF@F68CA1<A<FEE<A1EE@D<<D?AA@FGE<<EC/</<1<1CF<<1=HCCGFCCCCGD1<<<CC<111<1<1G@C@ECC<0CF1<1G<<<HCED<C<C1HE/CCHE?GCC<@1HECD11<1HHHGC=C?@D?D
@HISEQ:969:HM2KJBCX2:2:1102:5825:21043 2:N:0:ACTATGCA
CGCATACGACCTCCCAACTATCCCTATTAATCATTACGTCGATCCTAGAAACCAACAAAATAAGATCAAACGTCCTATTTCATTATTCCATGCTAATGTATTCAAGCGTGTGCCTGCTTTAAACACTCTAATTTTTTCAAAGTAACAGTCCTGATTCCCCATAACACCAAATTAATGACATCATAGTTCGTCAGAAGGGAGAAATCAATAATACCAGTACATACCGAAGTACGACCGATATATTGATCCCGAAATTCAACTACGAGCTTTTTAACTGCAACAACTTTAATATACGCTATTGGAGCTGGAATTACCGCGGCTGCTGGCACCAGACTTGCCCTCCAA
+
BBB@@CEHE0<<GCHICE1GHECEHEHHEHHIIIIIEHHHI/DFHEHH@HEHGHHHEHHFHIHIIIH@GEHHH@EGHFDHHHHHFGHEEIHHEHGGHHHIGHHHHIIIIHHHHHECIIHIHHIHHHIHHHHHHIHIIHHHHHHHHFHEHIIIHHCHIHIIHHHF9GCGFGHHIHHHEIHHHGIFIGHEIHEHIIIIIIHIHIIIIHIHHIIIIIHEGIIHHHIIHHHFIIIIHHIIHIIHHHFEIHCCDEGHHHHIHIIIIIIIHIIIIIIIIIIIIIIIIHHHHHHIIIIIIIIHIIGIIIHIIIIFIIIIIHHDGIIIIIIIIHIIIIIIIIHIIHIH@DDDB
@HISEQ:969:HM2KJBCX2:2:1102:12084:22195 2:N:0:ACTATGCA
CGCATACGACCTCCCAACTATCCCTATTAATCATTACGGTGATCCTAGAAACCAACGAAATAGAATCAGTCCGTCCTATTTCATTATTCCATGCTAATGTATTCAGACGTTAGCCTGCTTTAAACACTCTAATTTTTTCAAAGTAACAGTCCTGATTTCCCAACACACCAAATAAATGGCATAAAAGTTCCTCAGAAGGTAGAGATTTATCTCACCAGTGCAGACAATTAAGCCTGACCAATGGGTAAACCCCGAAGTTCAACTACGAGCTTTTTAACTGCAACAACTTTAATATACGCTATTGGAGCTGGAATTACCGCGGCTGCTGGCACCAGACTTGCCCTCCAA
+
DDDDDIIHIIIIIIIIIIIIIIIIIIIIIIIIIIIIIIIIIIIIIIIIIIIIIIIIIIIIIHIHIIIIIIIIIIIIIIIIHHIIIIIIIGIIIIIIIIIIIIIIIIIIIIIIIIIIIIIIIIIHIHIIHHIIIIIIIIIIIIIIIIIIIIIIIIIIIIIIIIHIIIIIIIIIIIIIIIIIIIIIIIIIIIIIIIIIIIIIIIIIIIIIIIIIIIIIIIIIIIIIIIIIIIIIIIIIIIIIIIIHHHHHIIIIIIIIIIIIIIIIIIHIIIIIIIIIIIIIIIIIIIIIHIIIIIIIIIIIIIIIIIIIIIIIIIIIIIIIIIIIIIIIIIIIIIIIIIIIIHGDDDDD
@HISEQ:969:HM2KJBCX2:2:1102:17598:22849 2:N:0:ACTATGCA
CGCATACGACCTCCCAACTATCCCTATTAATCATTACGTCAATCCTAGAAACCAACAAAATAGGATCGAACGTCCTATTTCATTATTCCATGCTAATGTATTCAAGCGTTAGCTTGCTTTAAACACTCTAATTTTTTCAAAGTAACAGTCCAAATTCCCCGCAACACCAAATTAATGGCATTACGGATCATCAGGAAGGAGGAATCAGTGAGACCAGTACATACCAGAGGCATGACCAACCTACTAACCCCGAAATTCAACTACGAGCTTTTTAACTGCAACAACTTTAATATACGCTATTGGAGCTGGAATTACCGCGGCTGCTGGCACCAGACTTGCCCTCAA
+
DDCDDIIIIIIIIIIIHIIIIIIIIIIIIIIIIIIIIIIHIIIIIIHIIGHIIHHIHHIIIGIHIIIHIIHHIIHIIIIIIIIHHIIIIIIIIIIIIHHIIIIIIIIIIIIIIIIIIIIIIIIIIIIIIIIIIIIIIIIIIIIHHIIIIIIIIIIIIIIIIIIIIIIIIIIIIIIHIIIIIIIHIIIIIIIIIIIIIIIIIIIIIIIIIIIIIIIIIIIIIIIIIIIIIIIIIIIIIIIHIHGGHHHIIIIIIIIIIIIIIIHIIIIIIIIIIIIIIIIIIIIIIIIHIIIIIIIIIIIIHIIIIIIIIIIIIIIIIIIIIIIIIIIIIIIIIIIIIIIIDDDDD
@HISEQ:969:HM2KJBCX2:2:1102:10783:23812 2:N:0:ACTATGCA
CGCATACGACCTCCCAACTATCCCTATTAATCATTACGGTGATCCTAGAAACCAACGAAATAGAATCAGTCCGTCCTATTTCATTATTCCATGCTAATGTATTCAGACGATAGTCTGCTTTAAACACTCTAATTTTTTCAAAGTAACAGTCCTGATTTCCCATCACACCAAATAAATGGCATGAAAGTTCCTCAGAAGGTAGAGATCCATCTCACCAGTGCAGACAATTAAGCCTGACCAATGGGTAGACCCCGAGGTTCAACTACGAGCTTTTTAACTGCAACAACTTTAATATACGCTATTGGAGCTGGAATTACCGCGGCTGCTGGCACCAGACTTGCCCTCCAA
+
DDDCDHHHIIIHIIIIIIIIIIHHHIIIIIIHHHHIIIIIIIHIIIHIIIIIIIIIIHHHHHIIIHIIHHIIIHIIHIIIIIIHIFGHHHIIIHHHHHIHIGGHIIIIIIIIIHIHHHIIHHHHHHIIIHHHHIHHHIIIGIIHHHIIIHIHHIHIIIHIIHHHHGIIIIIIHHHHGIHIIIGHGIHIIIHIHIIIGIIHIIIIIIIIHHIIIIIHIIIIIIIIIIHHIHIIIIIHIIIHHHHHHGCIIHHHHIHGIIIIIIIIIHIHGIHEEGHHHHHFHHHHIIHG?HIHIIHIIIHEHHIIIIIIIIIIIIGHIIIIHHHHEIHIIIIIIIIIHHHIIIHDDDDB
@HISEQ:969:HM2KJBCX2:2:1102:19106:24139 2:N:0:ACTATGCA
CGCATACGACCTCCCAACTATCCCTATTAATCATTACGGTGATCCTAGAAACCAACAAAATAGAACCATGCGTCCTATTTCATTATTCCATGCTAATGTATTCAGGCAATAGCCTGCTTTAAGCACTCTAATTTTTTCAAGGTAACAGTCCTGCTTCCCCAACGCACCAAATTAATGACATGCTGGTTATTCAGAAGGTAGGAATCCATCACGCCAGTACAGACCCAAAAGCCCGACCAACGGATAAACCCCGAAATTCAACTACGAGCTTTTTAACTGCAACAACTTTAATATACGCTATTGGAGCTGGAATTACCGCGGCTGCTGGCACCAGACTTGCCCTCCAA
+
DDDDDIIIIIIIIIIIIIIIIIIIIIIIIIIIIIIIIIIIIIIIIIIIIIIIIIIIIIIIIHHHIIIIIIHIIIIIIIIIIIIIIIIIIIIIHIIIIIIIHGHHIIIIIIIIIIIIIIIIIIIIIIIIIIIIIIIIIHIIIIIIIIIIIIIIIIIIIIIIIIIIIIIIIIIIIIIIIIIHIHIIIIIIHIIIIIIIIIHHIIIIIIIIIIIIIIIIIIIHIIIIIIIIHIIIIIIIIIIIIIHHHEIIHIHIIIIIIIIIIIIIIIIIIIIIIHIIIIIIIIIIIIIIIIIIIIIIIIIIIIIIIIIIIIIIIIIIIIIIIIIIIIIIIIIIIIIIIIIIIIDDDDD
@HISEQ:969:HM2KJBCX2:2:1102:2580:24549 2:N:0:ACTATGCA
CGCATACGACCTCCCAACTATCCCTATTAATCATTACTCATTTCCCCAAAAACCAACAAAATTCGAGATACGAGTCCTAAATTATTATTCCATGCTAATGTATTCATAACTTTCAGCCTGCTTTAAACACTCTAATTTTTTCAAAGTAAAGGTCCTGGATTGCGAACCCAACCCAGTAAAGGGCAGGAACGTTCTCCAGGAAGATGGTAAGCGCGCATCGGCACTCACACACGATACCGTGGCGGGCCAAGCGCACTATACCAGAAATCCAACTACGAGCTTTTTAACTGCAACAACTTTAATATACGCTATTGGAGCTGGAATTACCGCGGCTGCTGGCACCAGACTTGCCCTCCAA
+
BDDDDHIIIHHGHHIHIIIIHIHHHIG@EHHHCHHGHIHIHHHGEHIIHIIIIIHHIICHHHHHHIIIIIIIHICGCFHHHHEFGHHII@HIIFHIHHIHHDGGHHHIIHHHHHHHHIHIIIIIHIIHIHHFHHGGHHHHIHIIIIIHIIIIIIIIHGIIIIHHIIHHHCHHHHHGIIGHHIHIIIIIIIIIHEHHIIII<IGGIIIIIIIIIIIIIIIIIIIHGIIIIIIIHHGIIIII=IIIIIIIIHIIHIIHIIIIIIHEHFHIIIIIIIIIIIIHIIIIIIIIIIIIIIIIHHHIIIIIIIIHIIIIIIIIIIIIIIIIHIIIIIIIIIIIIIIIIIIIIIIIIIIIICDDDD
@HISEQ:969:HM2KJBCX2:2:1102:20066:24317 2:N:0:ACTATGCA
CGCATACGACCTCCCAACTATCCCTATTAATCATTACGGTGATCCTAGAAACCAACAAAATAGAACCATGCCGTCCTATTCTATTATTCCATGCTAATGTATTCGAGCAAAAATGCCTGCTTTAAACACTCTAATTTTTTCAAGGTAAAGGTCCTGGATCCGCAAGACACCCAATAAAGGACATCAAGTTTCTCCAGAAGGTGAGAAATCAACAGTAACAGTTCATACCCCTTAAGGCATGACCATCACGTCAATCCCGAAATTCAACTACGAGCTTTTTAACTGCAACAACTTTAATATACGCTATTGGAGCTGGAATTACCGCGGCTGCTGGCACCAGACTTGCCC
+
DDDDDIIIIIIIHIIIIIIIIIIIIIIIIIIIIIIIIIIIIIIIIIIIIIIIEHIIIIIIIIIIIIIIIIGHIHGIIIIIIIHIIIIIHFHIIIIIIIIIIIIIIIIIIIIIIIIIIIIIIIIIHHHIIIIIIIIIIIIIIIIIIIIIIIIHHIHIIIIIIIIIIIIHIIIIIIIIIIIIIIIIIIIIIIIIIIIIIIIIIIIIIIIIIIIIIIIIHIIIIIIIIIIIIIIIIIIIIIIIIIIIIIFFIIIIIIHIIIIIIIIIIIIIIHIIIHIIIIIIIIIIIIIIIIIIHIIIIIIHHIIIIIIIIIIIIIIIIIIIIIIIIIIIIHIIIIIIIIIIIIIDDDDD
@HISEQ:969:HM2KJBCX2:2:1102:4831:24572 2:N:0:ACTATGCA
CGCATACGACCTCCCAACTATCCCTATTAATCATTACGGCGGTCCTAGAAACCAACAAAATAGAACCGCACGTCCTATTCTATTATTCCATGCTAACGTATTCGAGCAAATGCCTGCTTTGAACACTCTAATTTTTTCAAAGTAAAAGTCCTGGTCCCCAACACGCCCAGTGAAGGGCATGCGGTTCTCCAGAAGAAAAGGCCCGGCCGGACAAGTGCACGCGGTGAGGCGGACCTGCCAGCCAGGCCAAAGGTTCAACTACGAGCTTTTTAACTGCAACAACTTTAATATACGCTATTGGAGCTGGAATTACCGCGGCTGCTGGCACCAGACTTGCCCTCCAA
+
DDDDDIIIIIIIIIIIIIIIIIIIIIIIIIIIIIIIIIIIIIIIIIIIIHIIIIHIHHHIIIHIIIIIIIIIIGIIIIIGIHIIIIIHIIIIHIIIIIIIIHIIIIIIIIIIIIIIIIIIHHHHIIIHIIIIIIIIIIHHIIHHIHHHIIIIHIIIIIIIIHIGIIIIIIIIHIHIIIIIIHIIIHIIIHIIHIIIIIIIIIIIIIIIIIIIIIIIIIIIIIIIIIIIIIIIIIIIIIIIIHEIIIGIGIIIIIIIIIIIIIIIIIIIIIIIIIIIIIIIIIIGIIIIIIIIIIIIIIIIIIIIIIIIIIIIIHIIIIIIIIIIIIIIIIIIIIIIIIIDDDDD
@HISEQ:969:HM2KJBCX2:2:1102:3726:25918 2:N:0:ACTATGCA
CGCATACGACCTCCCAACTATCCCTATTAATCATTACGGTGATCCTAGAAACCAACAAAATAGAACCATGCCGTCCTATTCTATTATTCCATGCTAATGTATTCGAGCAAAAAATGCCTGCTTTAAACACTCTAATTTTTTCAAGGTAAAGATCCTGGATCCGCAAGACACCCAATAAAGGACATCAAGTTTCTCCAGAAGGTGAGAAATCAACAGTAACAGTTCATACCCCTTAAGGCATGACCATCACGTCAATCCCGAAATTCAACTACGAGCTTTTTAACTGCAACAACTTTAATATACGCTATTGGAGCTGGAATTACCGCGGCTGCTGGCACCAGACTTGCCCTCCAA
+
DDDDDIIHIIIIIIIIIIHIIIIIIIIIIIIIIIIIIIIIIIIIIIIIIIIIIIIIIIIIIIFHHIIIHIIHIIHHHFEHHIIIIIIIIIIHFHIIIIIIIHHIIIIIIHIIIHHHIIIIIIIIIIIHHIIIIIIIHIIIHIIIIIIIHIGIIIIIIIIHIIHIIIIIIHIIIGIIIHIIIIIIHHHIIIIHIIIHIIIIIIIIIIIIIIIIIIIIIIHHIIIIIIIIIIIIIIIIIIIIIIHIIIIIIIHHFHIHIIIIIIIIIIIIIIIIIIIHIIIIIIIIIIIIIIIIIIIIIIHIIIIIIIIIIIIIIIIIIIIIIIIIIIIIIIIIIIIIIIIIIIIIIIIIIDDDDD
@HISEQ:969:HM2KJBCX2:2:1102:16919:25813 2:N:0:ACTATGCT
CGCATACGACCTCCCAACTATCCCTATTAATCATTACGTCAATCCTAGAAACCAACAAAATAGGATCGAACGTCCTATTTCATTATTCCATGCTAATGTATTCAAGCGTTAGCTTGCTTTAAACACTCTAATTTTTTCAAAGTAACAGTCCAAATTCCCCGCAACACCAAATTAATGGCATTACGGATCATCAGGAAGGAGGAATCAGTGAGACCAGTACATACCAGAGGCATGACCAATCTACTAACCCCGAAATTCAACTACGAGCTTTTTAACTGCAACAACTTTAATATACGCTATTGGAGCTGGAATTACCGCGGCTGCTGGCACCAGACTTGCCCTCCAA
+
ADDDDIIIIHHIHIIIIIIIIIIIIIIIIIIIIIIHIIIIIIIIIIIHIIIIHHHHEFHHIIHFHGGGGFHHHHHHIIHHHHIHIIIIIIHIIIIIIIIIIIHHIIIIHIIIIIHIHHHHHIIIIIIIIIIIHHGHIIHIIIIIIIHIIIHIIIIIHHIHIIIHIIIIIHIIIGIIIHIHIIIIIIIIIIIIIIHFIIIIIIIIIIIIIIHIIIIIIIIIIIIHHIIIIIIHGIIHIIIIIIIHGIHIHHIIIHHIIHIIHEEIIIIIIHIIHCHIIIIIIIIIIHIIIIIIIHIIIIIIIIIIIIIIIIIIIIHIIIIIHIIIIIIHIIIIHHIIIIIIIDDDDD
@HISEQ:969:HM2KJBCX2:2:1102:13516:26316 2:N:0:ACTATGCA
CGCATACGACCTCCCAACTATCCCTATTAATCATTACGGTGATCCTAGAAACCAACGAAATAGAATCAGTCCGTCCTATTTCATTATTCCATGCTAATGTATTCAGACGATAGTCTGCTTTAAACACTCTAATTTTTTCAAAGTAACAGTCCTGATTTCCCATCACACCAAATAAATGGCATGAAAGTTCCTCAGAAGGTAGAGATCCATCTCACCAGTGCAGACAATTAAGCCTGACCAATGGGTAGACCCCGAGGTTCAACTACGAGCTTTTTAACTGCAACAACTTTAATATACGCTATTGGAGCTGGAATTACCGCGGCTGCTGGCACCAGACTTGCCCTCCAA
+
BDDDDIIIIIIHHIIIIIIIIIIIIIIIIIIIIIIIIIIIIIIIIIIIIIIIIIIIIIIHIHHIIIHIIIIIIIIIHIIIIHIIIIIIGIIIIIIIIIIIIIIIIIIIIIIIIIIIIIIIIIIIIIIIIIIIIIIIIIIIIIIIIIIIIIIIIIIIIIIIIIIIIIIIIHIIIIIIIIHIIIIIIIIIIIIIIIIIIIIHIIIIIIIIIIGIIIIIIIIIIIIIIIIIIIIIIIIIIIIIIIIHHFGIIHIIIIIIIIIIIIIHIIIIIIIIIIIIIIIIIIIHIIIIIIIIIIIIIIIIIIIIIIIIIIIIIIIIIIIIIIIIIIIIIIIIIIIIIIIIIIIDDDDD
@HISEQ:969:HM2KJBCX2:2:1102:4019:26464 2:N:0:ACTATGCA
CGCATACGACCTCCCAACTATCCCTATTAATCATTACGGTGATCCTAGAAACCAACGAAATAGAATCAATCCGTCCTATTTCATTATTCCATGCTAATGTATTCAGACGTTACCCTCCTTTAAAACTTTTAATTTTTTAAAATTACAATTCCTGATTCCCTATCACACAAACTAAATAGCTTACAAGTTCCTCAGAAGGGAGAGATTTAGCTCACCAGTACAGACAATTAAGCCTGACCAACGGGTAAACCCCGAAGTTCAACTACGAGCTTTTTAACTGCAACAACTTTAATATACGCTATTGGAGCTGGAATTACCGCGGCTGCTGGCACCAGACTTGCCCTCCAA
+
<0D0D01D<0CGHIIIIIIIIIIIIIIIIIIIIIIIII011<GHIIIIIIIIIIII0GHIHIG<F1<CE1F101</0<DG111<11<1D11<111<1<11<:11<B11/<1<.<11/0<D1CH1///111:1<DGHI</FHC//://</1<1</1<<.<<11<1001<.<F0BGH0<.//-<--D/.<D/G./<8DGH@#DGHFF0B0<.1/CD1D<11:11/<C<<<D1@FG<1GIIGGE://<1<CIIIIIIHG<IIIIIIIIIIIIIIIIIIIIIIIIIIIIIIIIIIIIIIIIIIIIIIIIIIIIIIIIIIIIIIIIIIIIIIIIIIIIIIIIIIIIIIDDDDD
@HISEQ:969:HM2KJBCX2:2:1102:4012:26625 2:N:0:ACTATGCA
CGCATACGACCTCCCAACTATCCCTATTAATCATTACGGTGATCCTAGAAACCAACGAAATAGAATCAGTCCGTCCTATTTCATTATTCCATGCTAATGTATTCAAGCGTTAGCCTGCTTTAAACACTCTAATTTTTTCAAAGTAACAGTCCTGTTTCCCTGCAACACCAAATTAATGACATTACAGTTCTTCAAGAAGGAGGAACCAGTAAAGCCAGTGCATACCAGAGGCACGACCAACCTACTAATCCCGAAATTCAACTACGAGCTTTTTAACTGCAACAACTTTAATATACGCTATTGGAGCTGGAATTACCGCGGCTGCTGGCACCAGACTTGCCCTCCAA
+
DBDCDHIIIIIIIIHHIIIIIIIHIIHHIIHIGIHHIGEHIHIIIGIIIIIIIIGIHIIIIHHHIIIIHHGH=GHIIIIIIHHIHHHIGIIHIII?HHIHHHHHIIHGEGHIIHHHHHIIIHHHHHHEHHIIIHHHHHHHHHHHIIIIIIHHFG?HHIHHHGGHHIHHIHHIHHHHHHHIHHHHFIIGIHIIIIIIIIIHIHIHFIIIIIIIH;FIHHHHAHHHHIFHIIIIIHHHHHGIIIIHHGHHHIIIIIHHIGHIIIHHIIIHHFHGHIHIIIIIHIIIIIIIIHHIIHIHIIIIHIIIIIHHIHFHHHIIIIIIIIIHIIIIIIHIIHGHHIIIIIDDDDD
@HISEQ:969:HM2KJBCX2:2:1102:6947:27622 2:N:0:ACTATGAA
CGCATACGACCTCCCAACTATCCCTATTAATCATTACGTCGATCCTAGAAACCAACAAAATAGAATCAAACGTCCTATTTCATTATTCCATGCTAATGTATTCAAGCGTGCGCCTGCTTTAAACACTCTAATTTTTTCAAAGTAACAGTCCTGATTCCCCACGACACCAAATTAATGACATTACAGTTCTTCAAGAAGGAGGAATCAGTAAAGCCAGTACATACCATAGGCACGACCAACCTACTGACCCCGAAATTCAACTACGAGCTTTTTAACTGCAACAACTTTAATATACGCTATTGGAGCTGGAATTACCGCGGCTGCTGGCACCAGACTTGCCCTCCAA
+
DDADDIGHCCHH1DCCHDHHEHHHIIGIIIIIIIIIIHEHHIIIHHIIIIGICFEHIII?GHHIIIICFHE@GHICEHH@EHHE@HH1@CC1GHIFIHHHHHEHDGHDHIGHGCHGHIHGGFHHIGHIIHFCHCFIHIHHIHHHEHHEIIHHHHHHHIFGHHHHHIIHHHIHEHHHFHIIHIIIIIHFIHHHHHIHHHHIHIHHIIIIIHHHHIHIIIIIIIIHHHIIIHIHIHIIHIIHG?GGFGIHGIIIIIHIIIHHHHHIIHIIIIIIIIIIIIIIIIIIIIIHIIIIIHIHHIHFEHIHIIIIIIIIIIIIIIIIIIHHHG1HIIIIIIHHGIIIIACDDD
@HISEQ:969:HM2KJBCX2:2:1102:20327:27743 2:N:0:ACTATGCA
CGCATACGACCTCCCAACTATCCCTATTAATCATTACGGTGGTCCTTGAACCAACAAAATAGAACCACGACGTCCTATTCTATTATTCCATGCTAATCTATTCAAGCAAAAGCCTGCTTTAAACACTCTAATTTTTTCAAGGTAATGGTCCTGGCTCCCCGGCACACGCAATTAAGCACATACCAATTCACCAGAAAGATAGACCCAACGACAGAACAGTACTCGCCAGAGACGGACCGTCCGGCCAGGCCTAAAATTCAACTACGAGCTTTTTAACTGCAACAACTTTAATATACGCTATTGGAGCTGGAATTACCGCGGCTGCTGGCACCAGACTTGCCCTCCAA
+
DDCBDIH@GHHEHHHGHIICCFHIIIIHIHHHHHHHIIHHHHIHIHHFHFGFHHIIIIIIIHEHHEHHHIICCGHHIGHIIFIHIIIHHHHHEGHHHIHH@<HIHHHHIHICEHEHHHGHIIHHGHHIIHHHCHGHHIHEHHHBDHGHHHIHHHIGHIHHGHIIHHHHHCCHEHHIIIHEHEGHIHIHEHHHHEGFHEFGHHHHGHIHHGHIIHHIIIHGHE<IIGIHIIIHIIIGHIHIIIFHHHFHHCEHIIHHGHIHHHHHGHCCEHHHFECIHIIIIIHHGG<EIIHFIHIHIHHIHIIIIIIIIHHHIHIIIHDIIGIIIHHHHIIIHHHGIIIIIGDBACC
@HISEQ:969:HM2KJBCX2:2:1102:10527:28227 2:N:0:ACTATGCA
CGCATACGACCTCCCAACTATCCCTATTAATCATTACGGTGGTCCTAGAAACCAACAAAATAGAACCACAACGTCCTATTCTATTATTCCATGCTAATCTATTCAAGCAATAGCCCGCTTTAAACACTCTAATTTTTTCAAGGTAATGGTCCTGGCTCCCCAACACACCCAACAAAGGACATGCTGATTCACCAGAAGGAAGACCCGACAGCAGACAGTACTCGCCAAAGACGGACCGCCCGGCCAGGCCTAAAATTCAACTACGAGCTTTTTAACTGCAACAACTTTAATATACGCTATTGGAGCTGGAATTACCGCGGCTGCTGGCACCAGACTTGCCCTCCAA
+
DDDDDIHHHGHIIIHIIIHHIIIIHEHHIIIIFHIIIIIIHHIIIIGIGEHH?CEEEHIIIHCGEHGHHIIEHIG=EGHHHH1FHHIHGFHFHIIIHIHIHGHFHHHHFHIICHHGHHDEFGGHIHEHHHEHHIIHHHEFFHHHHIHIEHHHIHIHHGHHHHIHHFHHHHIHHIHIHHIHHHHHHFHHHIIIIIHIHIHIHFHCEHEIHHEFIHHHIHGIIIIIHHIGGHIIHEFCCHHCIHHCDHEIHHIIIIIIHEHHIIIIHHHHHHIHHHDGIHHIIIIIHIHHFEHIIHIHHHHFDEGGHIHHHIIIIIHDHHIIHHGIHEEIIIHIHHHFIIIIHADDB@
@HISEQ:969:HM2KJBCX2:2:1102:8195:28202 2:N:0:ACTATGCA
CGCATACGACCTCCCAACTATCCCTATTAATCATTACGGTGATCCTAGAAACCAACAAAATAGAACCATGCCGTCCTATTTTATTATTCCATGCTAATCTATTCAAGCACAAGCCTGCTTTAAGCACTCTAATTTTTTCAAGGTAATAGCTCTGCTTCCCCAACGCACTAACTTAATAGCATGCTGGTTGTTCAGAAGGTAGGAATTCATCAGGCCAGTGCGGACAGTGAAGCCCGACCAACCGACAAACTCCGAAATTCAACTACGAGCTTTTTAACTGCAACAACTTTAATATACGCTATTGGAGCTGGAATTACCGCGGCTGCTGGCACCAGACTTGCCCTCCAA
+
DDDDDIIIIIIIIIIIIIIIIIIIIIIIIIIIIIIIIIIIIIIIIIHIIIIIIIIIHIIFIIHHHIIIIHGFHIIIIIIIIIHIIIIIGHIIIIIIIIHIIHIIIIIIIIIIIHIIIIIIIHIHIHIIHIIIIIIIIHIIIIIIIIIIIIIIIIIIIIIIIIIIIIIIHIIIIIIHIIIIIIIIIIIGIIIHIIIIIIIIIIHIIIIIIIIIIIIIIIIIIIIIIIIIIIIIIIIIIIIIIIIIIHHIIIIIIIIIIIIIIIIIIIIIIIIIIIIIIIIIIIIIIIIIIIIIIIIIIIIIIIIIIIIIIIIIIIIIIIIIIIIIIIIIIIIIIIIIIIIIIIIDDDDD
@HISEQ:969:HM2KJBCX2:2:1102:18032:28719 2:N:0:ACTATGCA
CGCATACGACCTCCCAACTATCCCTATTAATCATTACGGTGGTCCTAGAAACCAACAAAATAGAACCAACGTCCTATTTTATTATTCCATGCTAATCTATTCAAGCAAAAGCCCGCTTTAAACACTCTAATTTTTTCAAGGTAATGGTCCTGGTTCCCACGGCACACGCGATAAAAGAACGTGCCGGTTCACCAGAAGGTAAGACCCGACACAGAACAGTACTCGCCAAAGACGGACCGCCCGGCCAGGCCTAAAATTCAACTACGAGCTTTTTAACTGCAACAACTTTAATATACGCTATTGGAGCTGGAATTACCGTGGCTGCTGGCACCAGACTTGCCCTCCAA
+
DDDDDIIIIIIIIIIIIIIIIIIIIIIIIIIHIIIIIIHIIHIIIIIIIIIIIIIIHIIIIIIHIIIIIIHHEHHIIIIIIIIIIIIIIIIIIIEHIIHIHHIIHIHIIIIIIIIIHHIIIIIIHIIIIIHHIHIIIIIIIIIIIIIIIIIHHHFIIHIIIIIIIIHIIIIHIIIIIIIIIIIIIIHIIIIIHIIIIIIIIHI<IIIIIIIIIIIIIIIIIIIIIIIIIIIIIIIIIIIIIIIIIHIIIIHIIIIIIHIIIIIHIIIIIIIIIHIIIIIIIIIIIIIIIIIIIIIIIIHHGFIIIIIIIIIIIIIIIIIIIIIIIIIIIIIIIIIIIIIIIIDDDDD
@HISEQ:969:HM2KJBCX2:2:1102:13990:28536 2:N:0:ACTATGCA
CGCATACGACCTCCCAACTATCCCTATTAATCATTACATCGATCCTAGAAACCAACAAAATAGAATCGGATGTCCTATTTCATTATTCCATGCTAATGTATTCAAGCGTGAGCCTGCTTTAAACACTCTAATTTTTTCAAGGTAACAGTCCTAATTCCCCGTGACACCAAATTAATGGCATTACGGTTCTTTAGAAGGTGAGAAATCAATAATATCAGTACATACCAACGGCATGACCGAAACATTGATCCCGAAATTCAACTACGAGCTTTTTAACTGCAACAACTTTAATATACGCTATTGGAGCTGGAATTACCGCGGCTGCTGGCACCAGACTTGCCCTCCAA
+
@@??DHG1D<<G1<CGFCH1CG?@GFH1FHC?FFFHIH1C@CF?0<C?HFIEEEHH?HFEFGGEHHI1CGH?<<1<CF1<1<DFG11<1<<1<<C1?EHDIHGIIIHHEHGCDG?1@?F<B<DCIHGGHG6<HCFFFDCHFGHHHCHC?A@FHHHHHHHHIHGHHHF0IIIIHFEHHHGGCDGG/HF<@IHHHCHE@HGHIIIIHIIIIIHFHEFGHHEHHEHCFCDGHEHHHHIHFHIHHHIIHHHIHBCIIIIIIIIIHH@CHHHHCIIIHIIIIIIIIIIGIHHIIIIHIIG?E?GIFHFEHGIIIIIHG<IHDCHIIHHHEHIHHHHIIIIIIIHEIGDAD@D
@HISEQ:969:HM2KJBCX2:2:1102:4854:28981 2:N:0:ACTATGCA
CGCATACGACCTCCCAACTATCCCTATTAATCATTACTTCAGTCCTAGAAACCAACAAAATAGAACCGAAGTCCTAAATTATTATTCCATGCTAATGTATTCAAGGCATAAGCCTGCTTTAAACACTCTAATTTTTTCAAAGTAATAGAGCTAGATCGCGACGACAGCCCAGTGAAGGGTGCCGCCGTTTTCTAGCAGGATGGCAGACGCGCGCCAGCACTCACACTCGTAACCGAGGCGGGCCAGGTGCGTCAAACCAGAAATCCAACTACGAGCTTTTTAACTGCAGCAACTTTAATATACGCTATTGGAGCTGGAATTACCGCGGCTGCTGGCACCAGACTTGCCCTCCAA
+
CDDDDIIIIIIIIIIIIIIIIIIIIIIIHHIIHHHICHHIIHHHHIIIIIIIIIGIIIHHIIHGIICHHICEHHIIHEHHHHGHIIIHIIIIHHHIHIGIIGEHHHIIIIIHIIIIIIIIIIFHIIIIIHHIIIIIIHIIHHIIHIIIHIIHIIHIIIIHHIIIIIIIIIHIIIIIIIHIIIIIIIIIIIIIIIIHEIIIIIHIIIIIIIIIIIIIHIIIIIIIIIIIIIIHIHHIIIIIIHDHIIIIIIIIHIHHHHIIHIIIIIIIIIIIIIIIIIIHIHEIIIIIIHHIIIIIIIIIIIIIHIIIHIIIIIIIIIIIIIIIIIIIIIIIIIIHIIIIIIIIIIIIIDDCDD
@HISEQ:969:HM2KJBCX2:2:1102:16787:29090 2:N:0:ACTATGCA
CGCATACGACCTCCCAACTATCCCTATTAATCATTACGGTGATCCTAGAAACCAACAAAATAGAATCATGCCGTCCTATTTTATTATTCCATGCTAATGTATTCAAGCAAAATGCCTGCTTTAAACACTCTAATTTTTTCAAAGTAAAGGTCCTGGTTCCCCGCGTCACCCAATTAAGGACAGCGCGGTTCTCCAGAAGGTGAGAAATTGACTACACCAGTTCATACCCCTTAGGGCACGACCGATGTGTCAATCCCGAAATTCAACTACGAGCTTTTTAACTGCAACAACTTTAATATACGCTATTGGAGCTGGAATTACCGCGGCTGCTGGCACCAGACTTGCCCTCCAA
+
DDDDDIIIIIIIIIIIIIIIHHHIIIHIIIIIIIIIIIGIIIIHHIIIHIIHIIIIHIIIHIGHIHIIIHHIIEHHIHIIIIIIIIIIIIIHHGHIIHHHHHHIHIIIIIIIIIIIIIIIIHHIIIIIIIHHIIIHIIIIIHIHIIIIIIIIIIIHEFIIIIIIIIIIIIIIIIIIIIIIIIIIIIIIIIIIIIIHIGIIIIIIIIIIIIIIIIIIIIIIIIIIHHIIIIIIIIIHIIIIHIIIIIIIIHGIIIIIIIIIIIIIIIIIIIIIIIIIIIIIIIIIIHHHHHIIIIIIIIHIIIIIGIIIIIIIIIIIIIIIIIHIIIIIIIIIIIIIIIIIIIIIIIIDDDDD
@HISEQ:969:HM2KJBCX2:2:1102:11265:27993 2:N:0:ACTATGCA
CGCATACGACCTCCCAAATATCCCTATTAATCATTACGTCAATCCTAGAAACCAACAAAATAGGTTTGAACGTCCTATTTCATTATTCCATGCTAATGTATTCAAGCGTTAGCCTGCTTTAAACACTCTAATTTTTTCAAAGTAACAGTCCTGTTTCCCTGCAACACCAAATTAATGGCATTACAGATCTTCAGAAAGGAGGAATCAGCGAAACCAGTTCATACCAGTGGCACGACCAACCTGCTGACCCCGAAATTCAACTACGAGCTTTTTAACTGCAACAACTTTAATATACGCTATTGGAGCTGGAATTACCGCGGCTGCTGGCACCAGACTTGCCCTCCAA
+
D@B@@=FEE@<<1<<111<<@<FG1FGHEHH?<FGE1<<1<0<11<1<D1F?F@CEGG1<1<1<C110<D@G@1<D1CG1<C11<DGC111<<C@GHEECC@FHDIHIIIHIIHE9HEHGIHHHHFHGAFHEIH@@EAEH?HGF8C<6<EEBHHEHECHHG<=HEG@D<<7?HIIHH8FC<ECFDC/@GHEDHHF:IGGEHHHFEEDHHG?EECCGD<1F1<G@EFEGC.=EC1<CHFF@FDCEDDHD<CFEGEFD1GHEGE<CD1<G?IHHC@@EFCEHEHD1CD1CHHFC0CHHH@EG11EHHHEHH@CHHDECCFEEHEIHHHGEHF1CHHFHIIHHG@?@D?
@HISEQ:969:HM2KJBCX2:2:1102:18021:29137 2:N:0:ACTATGCA
CGCATACGACCTCCCAACTATCCCTATTAATCATTACGTCAATCCTAGAAACCAACAAAATAGGATCGAACGTCCTATTTCATTATTCCATGCTAATGTATTCAAGCGTTAGCCTGCTTTAAACACTCTAATTTTTTCAAAGTAACAGTCCTGTTTCCCTGCAACACCAAATTAATGGCATTACAGTTCTTCAGAAAGGAGGAATCAGCGAAGCCAGTGCATACCAGTGGCACGACCAACCTGCTGACCCCGAAATTCAACTACGAGCTTTTAAACTGCAACAACTTTAATATACGCTATTGGAGCTGGAATTACCGCGGCTGCTGGCACCAGACTTGCCCTCCAA
+
DDDDDIIIIIIIIIIIIIIIIIIIIIIIIIIIIIIIIIIIIIIIIIIIIIIIIIIIIIIIIIIIIIIHHHIIIIIIIIIIIIIHIIIHIIIIIIIIIIIIIIIIIIIIIIIIIIIIIIIIIIIIIIIIIIIIIIIIIIIIIIIIIIIIIIIIHIIIIIIIIIIIIIIIIIIHIIIIIIIIIIIIIHIIIIIIIIIIIIIIIIIIIIIIIIIIIIIIIIIIIIIIIIIIIIIIIIIIIIIIIIIHGIIIIIIIIIIIIIIIIIIIIIIIIIIIIIIIIIIIIIIIIIIHIIHIIIIIIIIHGIIIIIIIIIIIIIIIIIIIIIIIIIIIIIIIIIIIIIIIIDDDDD
@HISEQ:969:HM2KJBCX2:2:1102:7434:29570 2:N:0:ACTATGCA
CGCATACGACCTCCCAACTATCCCTATTAATCATTACGGTGATCCTAGAAACCAACAAAATAGAACCATGCCGTCCTATTCTATTATTCCATGCTAATGTATTCGAGCAAAAATGCCTGCTTTAAACACTCTAATTTTTTCAAGGTAAAGGTCCTGGATCCGCAAGACACCCAATTAAGGACATCAAGTTTCTCCAGAAGGTGAGAAATCAACAGCGACAGTTCATACCCCTTAAGGCACGACCATCACGTCAATCCCGAAATTCAACTACGAGCTTTTTAACTGCAACAACTTTAATATACGCTATTGGAGCTGGAATTACCGCGGCTGCTGGCACCAGACTTGCCCTCCAA
+
DB@DDHI?CGHHHIIIIHHIHIIIHIE?DH@HHII@ED<CCGH@?FHHHHHEIIIIIGEHFHCGEC<1D<CHIG/EHFHFHH?GHG1<F1@GHHCHCGE<GHCFGHHDGEF?HFIHHHHHHEGEEHHIHEEBGHDGHHCGG@HHHIHHHGCHHHEHCFCEHF0CECHHHIHGEGCCHFHHHIHEEHFHHHIGHH@HGHIHHIIIIIHHHHHHGHGIFGHEHHGHIIIIHHIHIH=IGIHIHHI?IHH@HHHHHHHCHIHHHFIIHHEHEIIIEHIIIIHECIIIHIIIIHHGIIIIHHHIHHIIIHIIHIIIIHIIHIIIIIIIHIIIIIHIHHIGIIHH@HIIIIIHDDDDD
@HISEQ:969:HM2KJBCX2:2:1102:4883:29187 2:N:0:ACTATGCA
CGCATACGACCTCCCAACTATCCCTATTAATCATTACGGTGATCCTAGAAACCAACGAAATAGAATCAGTCCGTCCTATTTCATTATTCCATGCTAATGTATTCAGACGATAGTCTGCTTTAAACACTCTAATTTTTTCAAAGTAACAGTCCTGATTTCCCATCACACCAAATAAATGGCATGAAAGTTCCTCAGAAGGTAGAGATCCATCTCACCAGTGCAGACAATTAAGCCTGACCAATGGGTAGACCCCGAGGTTCAACTACGAGCTTTTTAACTGCAACAACTTTAATATACGCTATTGGAGCTGGAATTACCGCGGCTGCTGGCACCAGACTTGCCCTCCAA
+
DDDDDIIIIIIIIIIIIIIIIIIIIIIIIIIIIIIIIIIIIIIIIIIIIIIIIIIIIIHIIIHIIHIIIIIIIIGIIIIIIIIIIHIIIIIIIIIIIIIIIIIIIIHIIIIIIHIIIGHHIIIIIIIIIIIIIIIIIIHIHIIIIIIIIHIIIIIIIIIHIIIIIIIIIIIIIIIIIIIIIHIIIIIIHIIIIIIIIIIHIIIIIIIIIIIIIHIHIIIIIIIIIIIIIIIIIIIIIIIIIIIHIHFIIIIIIIIIIIIIIIHIIIIIIIIIIHIIIIIIIIIIIIIHHGHIIIIIIIIIIIIIIIIIIIIIIIHIIIIIIIIIIIIIIIIIIIIIIIIIIIIDDDDD
@HISEQ:969:HM2KJBCX2:2:1102:5824:29887 2:N:0:ACTATGCA
CGCATACGACCTCCCAACTATCCCTATTAATCATTACGTCAATCCTAGAAACCAACAAAATAGGATCAAACGTCCTATTTCATTATTCCATGCTAATGTATTCAAGCGTTAGCCTGCTTTAAACACTCTAATTTTTTCAAAGTAACAGTCCTGTTTCCCTGCAACACCAAATTAATGACATTACAGTTCTTCAAGAAGGAGGAACCAGTAAAGCCAGTACATACCAGAGGCACGACCAACTTACTAATCCCGAAATTCAACTACGAGCTTTTTAACTGCAACAACTTTAATATACGCTATTGGAGCTGGAATTACCGCGGCTGCTGGCACCAGACTTGCCCTCCAA
+
DDADDHIIIIIIIIGIGCGGHIEHHHHGFFHHCH@<DDCHG=CCGHIGHHIIIHHEF@EHFH@HFEHIHHI=1<EHHHEGHHGEHC@CHHFHHHEHIIHFHGGEHHIGHHICFHGCHHHHHGHHHHHHEFFHHHFGCFAFCHHIHHHGHHGHHHCFIIIIIHHHHHHHHHHCFHHHHDCHFGHCEHIHIIHIIHIHFHHHHEFHHIHIHGIIHIHHHEIIHHIHHH@CEEEHHEHFHIHHFHHGFHHEHIIIHHHEHIHHEECD@C?IHHEHHFEIHIIIIHCFHFHHFEIIIIIHIHHIHIIIIIIGIEHHDIIHHHHIIHHIHHHHEHH@CCIIIIHHEB@AB@
@HISEQ:969:HM2KJBCX2:2:1102:3363:29647 2:N:0:ACTATGCA
CGCATACGACCTCCCAACTATCCCTATTAATCATTACGGTGATCCTAGAAACCAACAAAATAGAACCATGCCGTCCTATTCTATTATTCCATGCTAATGTATTCGAGCAAAAATGCCTGCTTTAAACACTCTAATTTTTTCAAGGTAAAGGTCCTGGATCCGCAAGACACCCAATTAAGGACATCAAGTTTCTCCAGAAGGTGAGAAATCAACAGCGACAGTTCATACCCCTTAAGGCATGACCATCACGTCAATCCCGAAATTCAACTACGAGCTTTTTAACTGCAACAACTTTAATATACGCTATTGGAGCTGGAATTACCGCGGCTGCTGGCACCAGACTAGCCCTCCAA
+
DDDDDIIIIIIIIIIIIIIIIIIIIIIIIIIIIIIIIIIIIIIIIIIIIIIIIIIIIIHIIIHIIIIIIIHIIIIGEGHHIIIIIIIIIHIGHIIIHHHHIHHIIIIIIIIIIIIIIIIIIIIIHIIIIIIIIIIIHIIIIIIIIIIIIIIIIIIIIIIIIIIIIIIIIIIIIIHHIIIIIIIIIIIIIIHIHIIIIIIIIIIIIIIIHIIIIIIIIIIIIIIIIIIIIIIIIIIIIIIIIIIIIIIIIIHGIIIIIIIIIIIIIIIHIHIIIIIIIIIIIIIIIIIIIIIIIIIIIIIIIIIIIIIIIIIIIIIIIIIIIIIIIIIIIIIIIIIIIIIIIIIIIIIIDDDDD
@HISEQ:969:HM2KJBCX2:2:1102:14426:29910 2:N:0:ACTATGCA
CGCATACGACCTCCCAACTATCCCTATTAATCATTACGTCAATCCTAGAAACCAACAAAATAGGTTTGAACGTCCTATTTCATTATTCCATGCTAATGTATTCAAGCAAATGCCTGCTTTAAACACTCTAATTTTTTCAAAGTAACAGTCCTGTTTCCCTGCAACACCAAATTAATGACATTACAGTTCTTCAGAAAGGAGGAATCAGCGAGACCAGTTCATACCAGTGGCACGACCAGCCTGCTGACCCCGAAATTCAACTACGAGCTTTTTAACTGCAACAACTTTAATATACGCTATTGGAGCTGGAATTACCGCGGCTGCTGGCACCAGACTTGCCCTCCAA
+
DDDCDIIIIIIIIIIIIIIIIIIIIIIIIIIGHHIIIIHIHIIIIIHIIIIIHIIIIIIIHIIIHHHIIIIHHIIIIIIIIIIIIIHGHIIGIIIIIIIIIIHHIHHIIIIIIIHIHIHIIIIIIIIHIIHIIIIIIIIIHIHIIIIIIIIIIIIIIIIHGIHIIIIIIIHHIIIIIIIIIIIIIIIIIIIIIIIIIIIIIIIIIIIIHIIIHHIIIIIIIIIIIIIIIIIIIIIIIIIIIIIIIIIIIIIIIIIIIIIIIIIIIIIIIIIIIIIIIIIIIIIIIIIIIIIIIIIIIIIIIIIIIIIIIIIIIIIIIIIIIIIIIIIIIIIIIIIIIIIIIDDDDD
@HISEQ:969:HM2KJBCX2:2:1102:16193:30222 2:N:0:ACTATGCA
CGCATACGACCTCCCAACTATCCCTATTAATCATTACGTCAATCCTAGAAACCAACAAAATAGGATCAAACGTCCTATTTCATTATTCCATGCTAATGTATTCAAGCGTTAGCCTGCTTTAAACACTCTAATTTTTTCAAAGTAACAGTCCTGTTTCCCTGCAACACCAAATTAATGACATTACAGTTCTTCAAGAAGGAGGAACCAGTAAAGCCAGTGCATACCAGAGGCACGACCAACCTACTAATCCCGAAATTCAACTACGAGCTTTTTAACTGCAACAACTTTAATATACGCTATTGGAGCTGGAATTACCGCGGCTGCTGGCACCAGACTTGCCCTCCAA
+
DDBDDHHHIIIIIIIIIIIIIIIIIIIIIHIIIIIIIHIHIIIIIHIIIIIHIHIIHIGHHHEHHIIIIIGHHFHHHIIIIIIIGIHHIIIIHIEHEIIHHHHHHHHIHHIHIIIIIIIHHHHHHHHIIIIIHGHHHIIHHHHIHGGHEHIIIIHHIIIIHIIIIIGHHHHFGIHHIIIHEIHIIIIHHIIHIIHGIHIHGGHHHFFHIIIIIIIIIIFIIIIIGIFEHGGIIGIHIHHIHHEHHIHFHDFEIIIIIIIIHIIHIIIIIGIIHHHHIIIHIHIHIHEFIIHIIHHIHFHIIIIIIIIIIIIIIIIIIIIHHIIIIIIIIIIIIHIIIIIIIDDDDD
@HISEQ:969:HM2KJBCX2:2:1102:12610:30912 2:N:0:ACTATGCA
CGCATACGACCTCCCAACTATCCCTATTAATCATTACGGTGATCCTAGAAACCAACAAAATAGAACCATGCCGTCCTATTCTATTATTCCATGCTAATGTATTCGAGCAAAAATGCCTGCTTTAAACACTCTAATTTTTTCAAGGTAAAGGTCCTGGATCCGCAAGACACCCAATAAAGGACATCAAGTTTCTCCAGAAGGTGAGAAATCAACAGTAACAGTTCATACCCCTTAAGGCATGACCGTCACGTCAATCCCGAAATTCAACTACGAGCTTTTTAACTGCAACAACTTTAATATACGCTATTGGAGCTGGAATTACCGCGGCTGCTGGCACCAGACTTGCCCTCCAA
+
DDDDDIIIIIIIIIIIIIIIIIIIIIIIIIIIIIIIIIIIIIIIIIIIIIIIIIIIIIIIHIHIIIIIIHIIIHIIIIIIIIIIIIIIIHIIHHIHIIIIIHHIIIIIIIIIIIIIIIIIIIIIIIIIIIIIIIIIIIHIIIIIIIIIIIGIIIIIIHHIIIIIHHIIHIIIIIIIIIIIIIIIIIHHFIIIIIIIIIIIIIIIIIIIIIIIIIIIIHIIIIIIIIHIIIIIIIIIIIIIIIIIIIIIIIHFIIIIIIIIIIHIIIIIIIIIIIIIIIIIIIIIIIIIIIIIHHIIIIIIHIIIIIIIIIIIIIIIIIIIIIIIIIIIIIIIIIIIIIIIIIIIIIIIDDDDD
@HISEQ:969:HM2KJBCX2:2:1102:14477:30752 2:N:0:ACTATGCA
CGCATACGACCTCCCAACTATCCCTATTAATCATTACGGTGGTCCTAGAAACCAACAAAATAGAACCACAACGTCCTATTCTATTATTCCATGCTAATCTATTCAAGCAATAGCCCGCTTTAAACACTCTAATTTTTTCAAGGTAATGGTCCTGGCTCCCCAACACACCCAATTAAGGACATGCTGGTTCACCAGAAGGAAGACCCGACAACAAGACAGTACTCGCCAAAGACGGACCGCCCGGCCAGGCCTAAAATTCAACTACGAGCTTTTTAACTGCAACAACTTTAATATACGCTATTGGAGCTGGAATTACCGCGGCTGCTGGCACCAGACTTGCCCTCCAA
+
@BDDDC<DCEHHCCHEHHIHEH@HHC@E@CHFIIIGHFCF@EHE?GH??EHIHGHHG?HHHICEG@HIHIIIIEEHEHGCHIIHIGF<CHHIIIHHIIHHHG@HHHHHFEHH>CGHHEHEEHHE7B@HGIIGHGH7HGGIHGHEHHGEIIIIHG@CGIGHHHHE?DHHCEHIHEIHHEHIIIIIIII:HHFGGHHHHHEF?H:DIHGHHHHHHHEHHHHHIIHIIEFIHGCCHHHIIHHDCHHHEHGIHGEHHIIIIIHHHD0CHHHHIIIGHHHHIIIIHHHIHF?EIIHIIIHHIHHHHGIIIIHIIIIIIIIIIIHIHHHEHHH?IIIIIIIHFHHHIIDD@B@
@HISEQ:969:HM2KJBCX2:2:1102:18838:31212 2:N:0:ACTATGCA
CGCATACGACCTCCCAACTATCCCTATTAATCATTACGTCGATCCTAAAAACCAACAAAATAGGGTCAAACGTCCTATTTCATTATTCCATGCTAATGTATTCAAGCGTGTGCCTGCTTTAAACACTCTAATTTTTTCAAAGTAACAGTCCTGATTCCCCATGACACCAAATTAATGACATCACAGTTCGTCAGAAGGTAGAAATCAATAATACCAGTGCATACCGGAGGCACGACCAATATATTGATCCCGAAATTCAACTACGAGCTTTTTAACTGCAACAACTTTAATATACGCTATTGGAGCTGGAATTACCGCGGCTGCTGGCACCAGACTTGCCCTCCAA
+
DDDDDIIIIIIIIIIIIIIIIIIIIIIIIIIIIIIIIIIIIHIIIIIIIIIIIIIIH@GHIIIHIIIIIIIIIIIIIIIIIIIIIIIIIIIIIIIIIIIIIIIIIIIIIIIHIIIIIIIIIHIIIIIHIIIIIIIIIIIIIIIIIIIIIIIIIIHHIIIIIIIIIIIIIIIIHIIIIIIHIIIIIIIIIIIIIIIIIIIIIIIIIIIIIIIIIIIIIIIIIIIIIIIIIIIIIIIIIIIIIIIIHIIIIIIIIIIIHIIIIIIIIIIIIIIIIIIIIIIIIIIIIIIIIIIIIIIIIIIHHIIIIIIIIIIIIIIIIIIIIIIIIIIIIIIIIIIIIIIIIDDDDD
@HISEQ:969:HM2KJBCX2:2:1102:15678:32066 2:N:0:ACTATGCA
CGCATACGACCTCCCAACTATCCCTATTAATCATTACGGTGATCCTAGAAACCAACAAAATAGAATCATGCCGTCCTATTTTATTATTCCATGCTAATGTATTCAAGCAAAATGCCTGCTTTAAACACTCTAATTTTTTCAAGGTAAAGGTCCTGGATCCGCAAGACACCCAATAAAGGACATCAAGTTTCTCCAGAAGGTGAGAAATCAACAGTAACAGTTCATACCCCTTAAGGCATGACCGTCACGTCAATCCCGAAATTCAACTACGAGCTTTTTAACTGCAACAACTTTAATATACGCTATTGGAGCTGGAATTACCGCGGCTGCTGGCACCAGACTTGCCCTCCAA
+
DDDDDIIIIIIIIIIIIIIIIIIIIIIIIIIIIIIIIIGIIIIIIIHIIIIIIIHIHHHHHIHHIGIIIEHHDHHIHIIIIIIHIGHHIGIHHIIHHHHEHGIIIIIIIIIIIIHHIGIHHGHGGHIIHIIHHIHHHIIIIHIIIIIIIIIGHIIHHHIIHIIIIHIIIIIIIIHIIIIIIIIIIIIIIHIIIIIIIIIIIIIIIIIIIIIIIIHHHIIIIHIIIHIIHIIIIIIIIIIHEHIIIIHHHHGHHEIIIIIIIIIIIIHIIIIIIIIIIIIIIIIIIIIIIIIIIIIIIHHGGIIIIIIIIIIIIIIIIIIIIIIIIIIHIIIIIIIIIIIIIIIIIIIDDDDD
@HISEQ:969:HM2KJBCX2:2:1102:16373:32572 2:N:0:ACTATGCA
CGCATACGACCTCCCAACTATCCCTATTAATCATTACGTCAATCCTAGAAACCAACAAAATAGGATCGAACGTCCTATTTCATTATTCCATGCTAATGTATTCAAGCGTTAGCCTGCTTTAAACACTCTAATTTTTTCAAAGTAACAGTCCTGTTTCCCTGCAACACCAAATTAATGACATTACAGTTCTTCAAGAAGGAGGAATCAGTAAAGCCAGTACATACCATAGGCACGACCAACCTACTGACCCCGAAATTCAACTACGAGCTTTTTAACTGCAACAACTTTAATATACGCTATTGGAGCTGGAATTACCGCGGCTGCTGGCACCAGACTTGCCCTCCAA
+
DDDDDHHIHHIIIHIIIIIIIIIIHIIIIIIIIIIIIIIHIGHFHHHIIIIIIIIIHHIGFFHIEHIICHEHIEHIHHIIHHHIIIIGHHIGGHHHHIIGHHHIIIIIIHHEIIIHIIIIIIIIHHIHHIHHIIIHHHIHHIIIIIIIIIIIHIIHHHHHHHIIIIIIIHGFGHGGEHIHIHIIIIHIHIIEIIIHH:EHHEIHGHHHHHIIHIHHGHHHHHIIIIHGGGIIHHHDHHHHHEHDFHIFDDHGIHGFIIIHHHIIIIIIIIIHHHIIIHIIIIIIHHGGIIHHHIHHHFHIIHIIHIIHHHGHHIIIIHHHHIHIIHEHIIIHHHHIIHIIHBCBDB
@HISEQ:969:HM2KJBCX2:2:1102:17555:32269 2:N:0:ACTATGCA
CGCATACGACCTCCCAACTATCCCTATTAATCATTACGTCAATCCTAGAAACCAACAAAATAGGATCGAACGTCCTATTTCATTATTCCATGCTAATGTATTCAAGCGTTAGCCTGCTTTAAACACTCTAATTTTTTCAAAGTAACAGTCCTGTTTCCCTGCAACACCAAATTAATGACATTACAGTTCTTCAAGAAGGAGGAATCAGTAAAGCCAGTACACACCATTGGCACGACCAACCTACTGACCCCGAAATTCAACTACGAGCTTTTTAACTGCAACAACTTTAATATACGCTATTGGAGCTGGAATTACCGCGGCTGCTGGCACCAGACTTGCCCTCCAA
+
DDDDDIIIIIIIIIIIIIIIIIIIIIIIIIIIIIIIIIIIIIIIIIIIIIIIIIIIIIIGHIIIIIIIIIIIIIIIIIIIIHHIIHIIIIIIIIIIIIIIIHIIIIIIIIIIIIIIIIIIIIHHIIIIIIIIIIIHIIIIIIIIIIIIIIIIIIIIIHIIIHIIIIIIIIIHIIIIIIIIIIIIIIIIIIIIIIIIIIIIHIIIIIIIIIIIIIIIIIIIIHIIIIIIIIIIIIIIIIIIIIIHHIIIIIIIIIIIIIIIIIIIIIIIIIIIIIIIIIIIIIIIIIIIIIHIIIIIIIIHIIIIIIIIIIIIIIIIIIIIIIIIIIIIIIIIIIIIIIIIIDDDDD
@HISEQ:969:HM2KJBCX2:2:1102:12451:34376 2:N:0:ACTATGCA
CGCATACGACCTCCCAACTATCCCTATTAATCATTACGTCAATCCTAGAAACCAACAAAATAGGATCGAACGTCCTATTTCATTATTCCATGCTAATGTATTCAAGCGTTAGCCTGCTTTAAACACTCTAATTTTTTCAAAGTAACAGTCCTGTTTCCCTGCAACACCAAATTAATGACATTACAGTTCTTCAGAAAGGAGGAATCAGCGAAGCCAGTGCATACCAGTGGCACGACCAACCTGCTAACCCCGAAATTCAACTACGAGCTTTTTAACTGCAACAACTTTAATATACGCTATTGGAGCTGGAATTACCGCGGCTGCTGGCACCAGACTTGCCCTCCAA
+
DBDDDIIIIIIIIIIIIIIIIIIIIIIIIIIIIIIIIIIIIIIIIIIIIIIIIIIIIIIIIIIIIIIIHHIIHIIIIIIIIIIIIIIIHIIIIIIHIIIIIIIIIIIIIIIIIIIIIIIIIIIIIIIIIIIIIIIIIIIIIIIIIIIIIIIIIIIIIIIIIIIIIIIIIIIHIIIIIIIIIIIIIIIIHIIIIIIIIIIIIIIIIIIIIIIIIIIIIIIIIHIIIIIIIIIIIIIIIIHIIIIIIIIIIIIIIIIIIIIIIIIIIIIIIIIIIIIIIIIIIIIIIIIIIIIIIIIIIIIIIIIIIIIIIIIIIIIIIIIIIIIIIIIIIIIIIIIIIIIIIDDDDD
@HISEQ:969:HM2KJBCX2:2:1102:9570:34722 2:N:0:ACTATGCA
CGCATACGACCTCCCAACTATCCCTATTAATCATTACATCGATCCTAGAAACCAACAAAATAGAATCGGATGTCCTATTTCATTATTCCATGCTAATGTATTCAAGCGTGAGCCTGCTTTAAACACTCTAATTTTTTCAAGGTAACAGTCCTAATTCCCCGTGACACCAAATTAATGGCATTACGGTTCTTTAGAAGGTGAGAAATCAATAATATCAGTACATACCAACGGCATGACCGAAACATTGATCCCGAAATTCAACTACGAGCTTTTTAACTGCAACAACTTTAATATACGCTATTGGAGCTGGAATTACCGCGGCTGCTGGCACCAGACTTGCCCTCCAA
+
DDDDDIIIIIIIIIIIIIIIIIIIIIIIIIIIIIIIIIIIIIIIIIIIIIIIIHIIIIIIIIHIIIIIIHIIIIIIIIIIIIIIIIIIIIIIGIIIIIIIIHIIIHHIHHGIHHIIHIIIIHIIHIIIIIHIIIIHIIHIIIIIIIIIIIIIIIIIIIIIIIIIIIIIIIHHIIIIIGIIIIIIIIIIIIIIIIIIIIIIIIIIIIHIIIIHIIIIIIIIIIIIIIIIIIIIIIIIIIIIIIIIIIIIIIIIIIIIIIIIIIIIIIIIIIIIIIIIIIIIIIIIIGIIIHIIIIIIIIIIHHIIIIIIIIIIIIIIIIIIIIIIIIIIIIIIIIIIIIIIIIDDDDD
@HISEQ:969:HM2KJBCX2:2:1102:2485:35209 2:N:0:ACTATGCA
CGCATACGACCTCCCAACTATCCCTATTAATCATTACGTCAATCCTAGAAACCAACAAAATAGGATCGAACGTCCTATTTCATTATTCCATGCTAATGTATTCAAGCGTTAGCCTGCTTTAAACACTCTAATTTTTTCAAAGTAACAGTCCTGTTTCCCTGCAACACCAAATTAATGACATTACAGTTCTTCAGAAAGGAGGAATCAGCGAAGCCAGTGCATACCAGTGGCACGACCAACCTGCTGACCCCGAAATTCAACTACGAGCTTTTTAACTGCAACAACTTTAATATACGCTATTGGAGCTGGAATTACTGCGGCTGCTGGCACCAGACTTGCCCTCCAA
+
DDDDDIIIIIIIIIIIIIIIIIIIIIIIIIIHIIIIIIIIIIIIIIIIIIIIHIIIIIIIIIIHIIIIIHIIIGIIIIIIIIIIIIIIIIIHIIIIIIIIIHHIIIIIIIIIIIIIIIIIIIHIIIIIIIGIHIIIIIIHIIHHHHIIIHIIIIIIIIIIHIIIIIIHIIIIGHHHIIIIIIIIIIIIIIHIIIIIIIIIIIIIIIIIIIIIIIIIIIIIIIIIIIIIIHIIIIIIIIIIIIHHGIIHIIIIIIIIIIIIIIIIIIIIIIIIIIIIIIIIIIIIIIIIIIHIIIIIIIIIIIIIIIIIIIIIIIIIIIIIIIIIIIIIIIIIIIIIIIIIIDDDDD
@HISEQ:969:HM2KJBCX2:2:1102:2017:36058 2:N:0:ACTATGCA
CGCATACGACCTCCCAACTATCCCTATTAATAATTACGTCAATCCTAGAAACCAACAAAATAGGTTTGAACGTCCTATTTCATTATTCCATGCTAATGTATTCAAGCGTTAGCCTGCTTTAAACACTCTAATTTTTTCAAAGTAACAGTCCTGTTTCCCTGCAACACCAAATTAATGGCATTACAGTTCTTCAGAAAGGAGGAATCAGCGAAACCAGTTCATACCAGTGGCACGACCAACCTGCTGACCCCGAAATTCAACTACGAGCTTTTTAACTGCAACAACTTTAATATACGCTATTGGAGCTGGAATTACCGCGGCTGCTGGCACCAGACTTGCCCTCCAA
+
DDDDDIIIIIIIIIIIIIIIIIIIIIIIIIIIIIIIIIIIIIIIIIIIHIIIIIIIIIIIIIIIIIIHHHHIHHHIIIIIIIIIIIIHIHIIIIIHIIIIIHIIIIIIIIIIIIIIIIIIIIIIIIIIIIHIIIIIIIIIIIIIIIIIIIIIIIIIIIIIIIIIIIIIIIIHIIIIIIIIIIIIIIIIIIIIIIIIIIIIIIIIIIIIIIIIIIIIIIIIIIIIIIIIIIIIIIIIIIIIIIIHGIIIIIIIIIIIIIIIIIIIIIIIIIIIIIHIIIIIIIIIIIIIIIIIIIIIIIIIIIIIIIIIIIIIIIIIIIIIIIIIIIIIIIIIIIIIIIIIIDDDDD
@HISEQ:969:HM2KJBCX2:2:1102:5838:36156 2:N:0:ACTATGCA
CGCATACGACCTCCCAACTATCCCTATTAATCATTACGGTGATCCTAGAAACCAACAAAATAGAACCATGCCGTCCTATTTTATTATTCCATGCTAATCTATTCAAGCACTAGCTTGCTTTAAGCACTCTAATTTTTTCAAGGTAATAGCTCTGCTTCCCCAACGCACCAAATTAATGGCATGAAGGTTATTCAGAAGGTAAGAATCCATCAAATCAGTACGAACAGTGAAGCCCGACCGATAGACAGATTCCGAAATTCAACTACGAGCTTTTTAACTGCAACAACTTTAATATACGCTATTGGAGCTGGAATTACCGCGGCTGCTGGCACCAGACTTGCCCTCCAA
+
DDDDDHFHIIIHIIIIIIIGIIIIHIIIIIIIIIIIIIIIIIGIIIIIIIGHHIIIIIIIIHHHIIIIIGHIIHIIIIHGHIIIIGHIHHIFEC@CHEHFHCHHHIIIIIIIHIHIIIIIIIHGIIIIIIHHIIIIIIIIIIIHHIIIIIIIIIIIHIHIIIIIIHIIIHHIIIIIHHIIIIIIGIIIIIIIIIIIIIIHHIGIIHGIIIIIIIIIIIIIHIIIIIIIIHIIIIIIHIIIGIIIIHHIIHIIIIIIHIIIIIIIIIIIIIIIIIIIHIIIIIIIIIIIIIIIIIIIIIIIIIHIIIIIIIIIIIIIIIHIIIIIIIIIIIIIIIIIIIIHIIIDDDDD
@HISEQ:969:HM2KJBCX2:2:1102:14464:36701 2:N:0:ACTATGCA
CGCATACGACCTCCCAACTATCCCTATTAATCATTACATCGATCCTAGAAACCAACAAAATAGAATCTGATGTCCTATTTCATTATTCCATGCTAATGTATTCAAGCGTAAGCTTGCTTTAAACACTCTAATTTTTTCAAGGTAACAGTCCTAATTCCCCATAACATCAAATAAATGACATTATGGTTCTTTAGAAGGTGAGAACCAATAAAACCAGTACATACCAAGGCATGACCGATTCCTTGATCCCGAAATTCAACTACGAGCTTTTTAACTGCAACAACTTTAATATACGCTATTGGAGCTGGAATTACCGCGGCTGCTGGCACCAGACTTGCCCTCCAA
+
DDDDDIIIIIIIIIIIIIIIIIIIIIIIIIIIIIIIIIIIIIIIIIIIGIIIIIIIHHHIIIHIIIIIHEHHHHHIHIIIIIIIIHIIIIIIIHIIIIHIIHHHIHHIIIIIIIIIIIHIIIHHIIIIIIIIIIIIIIIIIIIIIIIIHIIIIHIIIIIIIIIIIIIIIIIIIIIIIIIIIIIIIIIIIIIIIIIIIIIIIIIIIIIIIIIIIIIIIIIIIIIIIIIIIIIIIIIIIIIIIIHHIIIIIIIIIIIIIIIIIIIIIIIIIIIIIIIIIIIIIIIIIIIIIIIIIIIIIIIIIIIIIIIIIIIIIIIIIIIIIIIIIIIIIIIIIIIIIIIIDDDDD
@HISEQ:969:HM2KJBCX2:2:1102:5250:36728 2:N:0:ACTATGCA
CGCATACGACCTCCCAACTATCCCTATTAATCATTACGGTGATCCTAGAAACCAACAAAATAGAACCATGCCGTCCTATTCTATTATTCCATGCTAATGTATTCGAGCAAAAATGCCTGCTTTAAACACTCTAATTTTTTCAAGGTAAAGGTCCTGGATCCGCAAGACACCCAATTAAGGACATCAAGTTTCTCCAGAAGGTGAGAAATCAACAGCGACAGTTCATACCCCTTAAGGCATGACCATCACGTCAATCCCGAAATTCAACTACGAGCTTTTTAACTGCAACAACTTTAATATACGCTATTGGAGCTGGAATTACCGCGGCTGCTGGCACCAGACTTGCCCTCCAA
+
DDDDDIIIIIIIIIHIIIIIIIIIIIIIIIIIHIIIIIIIIIIIIIIIIIIIIEHIIHHHHIHIIGIIIGHIGHIHHIHIIHIIIHIIHGIFHHIIHIFHHCGHHIIIIIIIIIHCHIIIIIHIIIIIHHIIIHFGHIHIIIHIHIIIIHH@IIHHHDCIGIHIIHHIIIIIIHIIGIIIIIIIIIIIIIIIIIIIIHHIIIHIIIIIIIIIIIIIHHIIIHIIIIIIIIIIIIIIHIIIIHHIIIIIIIIHIIHHHHIIIIIIIHIIHHIHHIIHIIIIIHHIIIIIIIIIIIIIIIHIIIIIIIIIIIIIIIIIIIIIIIIIIIIIIIIIIIIIIIIIIIIIIIHIDDDDD
@HISEQ:969:HM2KJBCX2:2:1102:7318:36586 2:N:0:ACTATGCA
CGCATACGACCTCCCAACTATCCCTATTAATCATTACGGTGATCCTAGAAACCAACAAAATAGAACCATGCCGTCCTATTTTATTATTCCATGCTAATGTATTCAGGCACTAGCCTGCTTTGAGCACTCTAATTTTTTCAAGGTAATAGTCCTGCTTCCCCAACGCACCAAATGAATGGCATGCTGGTTATTCAGAAGGTAAGAACCCATCACGCCAGTACGGACAGTGAAGCCCGACCAACGAACAGATTCCGAAATCCAACTACGAGCTTTTTAACTGCAACAACTTTAATATACGCTATTGGAGCCGGAATTACCGCGGCTGCTGGCACCAGACTTGCCCTCCAA
+
DDDDDIIHIIIIIIIIIIIHIIIIIIIIIIIIHIIIIIIIIIIIIIIIIGIIIIIIHIIGIIHIIIIIIHIHIHHHIIIHIIIIIIIIIIIIIGIIIIIIIGHHIIHIIIIIIIIIIIIIIIIIIIIIIIIIIIIIIIIIIIIIIIIIHGIIIIIIIIIIIIHIIIIIIIHIIIIIIIIIIIIIIIIIHHIIIIIIIIHHIIIIIIIIIHHIIIIIIIIIIIIIIIIIIIIIIIIIIIIIIIIIIIIIIIHIIIIIIHIIIIIIIIIIIIIIIIIIIIIIIIIIIIIIIIIIIIIIIIIIIIIIIIIIIIIIIIIIIIIIIIIIIIIIIIIIIIIIIIIIIIIDDDDD
@HISEQ:969:HM2KJBCX2:2:1102:1680:36945 2:N:0:ACTATGCA
CGCATACGACCTCCCAACTATCCCTATTAATCATTACGTCGATCCTAGAAACCAACAAAATAGAATCAAACGTCCTATTTCGTTATTCCATGCTAATGTATTCAAGCGTGAGCCTGCTTTAAACACTCTAATTTTTTCAAAGTAACAGTCCTGATTCCCCATGACACCAAATTAATGACATCATGGTTCGTCAGAAGGTAGGAATCAATAATACCAGTACGTACAATAGCACGACCAATAAATTGATCCCGAAATTCAACTACGAGCTTTTTAACTGCAACAACTTTAATATACGCTATTGGAGCTGGAATTACCGCGGCTGCTGGCACCAGACTTGCCCTCCAA
+
00DD@HHFHD<@EHIHIH?DH@<CEHHIEH1FH?FC<G1<C?1CHHHEH?GH?FEHI?G?HCGCCGHIHHIHGEH0EHEFHCHH?GFEE?@@<FCIIIHIHFCGHHGIHEFCGIIHHGE@HGHHCFHHHIFCFHGHCHHIGHHIIIGIHGIHEGEHIIHHEEHHHHHHHHHCGHIIHIIHIHIIIIGHHEEIIIGHHHCHHHHHHEIHHHGCGHHHFFCHGB@FGEHFCHHHHG@HHEHH?HGHHHCE/HIIHHGIFIIHHIGEFHIHHIIIIHHHHIGIIHHHIHDIHHHH@HHHHGIIIIIIHIIHIIIHHCDEDHHHIGIHHHEHHHHHHEEGHHHHB@D0D
@HISEQ:969:HM2KJBCX2:2:1102:4525:36946 2:N:0:ACTATGCA
CGCATACGACCTCCCAACTATCCCTATTAATCATTACGTCAATCCTAGAAACCAACAAAATAGGATCGAACGTCCTATTTCATTATTCCATGCTAATGTATTCAAGCGTTAGCCTGCTTTAAACACTCTAATTTTTTCAAAGTAACAGTCCTGTTTCCCTGCAACACCAAATTAATGACATTACAGTTCTTCAGAAAGGAGGAATCAGCGAAGCCAGTACATACCAGTGGCACGACCAACCTGCTGACCCCGAAATTCAACTACGAGCTTTTTAACTGCAACAACTTTAATATACGCTATTGGAGCTGGAATTACCGCGGCTGCTGGCACCAGACTTGCCCTCCAA
+
DBDAAHIIIHIIIIIHIIIHIIIIIIIHIIIIIIIIIHHIIGIIIGIIIIIIIIIIIIIIHHHH?HHHIIIHHHHIIIIGHIIIIIIIHHHHIIIEIIIIIIIIIHIIIIIIHIIHIIIIIIIIIIIIIIIHIIIIIIIIIIIGIIIIIIIHIIIIHIIIGIIIHHHHGIHIIIHIIIIIIIIIIIIIIIIIIIHIIIIIIIIIHGIIIIIIIIIIIIIIIHIGHIIIHIIIIIHIIHHHIIIHFIIIIHIIIIIIIIIIIIIIIIIIIIIIIIHIIIIIIHIHIIIIIIIIIHIHIIIIIIIIIHIIIIIIIHHIIIIIIIIIIIIIHHHCIIIIIIGIIDDDDD
@HISEQ:969:HM2KJBCX2:2:1102:2694:36469 2:N:0:ACTATGCA
CGCATACGACCTCCCAACTATCCCTATTAATCATTACATCGATCCTAGAAACCAACAAAATAGAATCGGATGTCCTATTTCATTATTCCATGCTAATGTATTCAAGCGTGAGCCTGCTTTAAACACTCTAATTTTTTCAAGGTAACAGTCCTAATTCGCCGTAACACCAAATTAATGGCATTACGGTTCTTTAGAAGGTGAGAAATCAATAATATCAGTACATACCAACGGCATGACCGAAACATTGATCCCGAAATTCAACTACGAGCTTTTTAACTGCAACAACTTTAATATACGCTATTGGAGCTGGAATTACCGCGGCTGCTGGCACCAGACTTGCCCTCCAA
+
DDDCDIIIHHIHIIIIIIIIIHIIHIIIIGHFHHHHEHIIHHEHIIIIIIIIIHHHHIIIIIHHGHHGIIIIHHHHHIIHHHHHIHHHHIIIGIEHHIHHFHHHHIHHHHIHIHIHHIHHHHHIHHIIIIHIIHHIIHIIIHHHIGHIIIHIIIEEIHEHDIIHIIIHHIHHIHIIIIHIHIIHGHHIGHHIIIIIIHHHHGIIIHHIIIHHIIIHEHIIIIIIIHGIIIIIIIIIIIIIIIIIHDGIIHIIIHIIIIIIIIIIIIIIIIIIIIIIIIIIIIHEIIIHHIHIIIHIIIIIIIIIIIIIIIIIIIIIIIIIHIIIIIIIIIHIIIIIIIIIIIDDDDD
@HISEQ:969:HM2KJBCX2:2:1102:11998:37149 2:N:0:ACTATGCA
CGCATACGACCTCCCAACTATCCCTATTAATCATTACATCGATCCTAGAAACCAACAAAATAGAATCGGATGTCCTATTTCATTATTCCATGCTAATGTATTCAAGCGTGAGCCTGCTTTAAACACTCTAATTTTTTCAAGGTAACAGTCCTAATTCCCCGTGACACCAAATTAATGGCATTACGGTTCTTTAGAAGGTGAGAAATCAATAATATCAGTACATACCAACGGCATGACCGAAACATTGATCCCGAAATTCAACTACGAGCTTTTTAACTGCAACAACTTTAATATACGCTATTGGAGCTGGAATTACCGCGGCTGCTGGCACCAGACTTGCCCTCCAA
+
DDDCDIHIIIIIIIIIIIIIGIIIIGIIIIIIIIIIIIIIIIIIIHIGEHIIIHIIHIIGIIIHIIIHIHIIHIHIIIHHIIIIHHIIIIIIIIIIIIIIIGIIIIIIIHIIHIIHIHIIIIHHIHIIIIHIIIIIIHIIHIIIIHIIHHIIIIIHIIIIIIIHIIIIIIIIIIIIIIIIIIIIIIIHHHIIIIIHHIIIIIIIIIIIIIIFIIIIHIIIIIIIGIIIIIIIIIHIIHIIIHHHGHIIIHIIIIHIIIIIIIIIIIIIIIIIIIIHIIIIIIIIIGIIIHIIIHIHG@IIIHIIIIIIIIIIIIIHIIIIIIIIIIIIIHIIIIIIIIIIHIDDDDD
@HISEQ:969:HM2KJBCX2:2:1102:12400:37178 2:N:0:ACTATGCA
CGCATACGACCTCCCAACTATCCCTATTAATCATTACGTCAATCCTAGAAACCAACAAAATAGGATCGAACGTCCTATTTCATTATTCCATGCTAATGTATTCAAGCGTTAGCTTGCTTTAAACACTCTAATTTTTTCAAAGTAACAGTCCAAATTCCCCAAAACACCAAATTAATGGCATTAAGGTTCATCAGGAAGGAGGAATCAGTGAGACCAGTACATACCAGAGGCATGACCAACCTACTAACCCCGAAATTCAACTACGAGCTTTTTAACTGCAACAACTTTAATATACGCTATTGGAGCTGGAATTACCGCGGCTGCTGGCACCAGACTTGCCCTCCAA
+
DDCDDIIGIIIIIIIIIIIHHHIHIIIIIIIIIIIIIIIIIIIIHHHHIIIGHHHIICCGHH?C1GHHH?GHHHEHIHHIHHIIIIHHFFHICFFFIIIIIGHHHIIIIIIIIIIIIIIIIIHIHIIHIIHHHIIIHHIGIIIIIIIIHIHIIHHIHHIIIIIHEH?HGIIIIIIIIIIIHIHIIHIHIHIIIIIIIIIIIHIIIIIIIIIIIIIIIIIIIHHEIIIIIIIIIIII<IHIIIHEFHCHHDHEIIIIIIIHIIIIIHIIHIIFIIIIIIIIIIIIIIIIIIIIIIIHIIIIIIIHIIIIIIIIIIIIIIIIIIIIIIIIIIIIIHHIIIIIIDDDDD
@HISEQ:969:HM2KJBCX2:2:1102:1682:38551 2:N:0:ACTATGCA
CGCATACGACCTCCCAACTATCCCTATTAATCATTACGTCAATCCTAGAAACCAACAAAATAGGATCGAACGTCCTATTTCATTATTCCATGCTAATGTATTCAAGCGTTAGCTTGCTTTAAACACTCTAATTTTTTCAAAGTAACAGTCCAAATTCCCCGCAACACCAAATTAATGGCATTACGGATCATCAGGAAGGAGGAATCAGTGAGACCAGTACATACCAGAGGCATGACCAATCTACTAACCCCGAAATTCAACTACGAGCTTTTTAACTGCAACAACTTTAATATACGCTATTGGAGCTGGAATTACCGCGGCTGCTGGCACCAGACTTGCCCTCCAA
+
DDDDDIIIIIIIIIIIIIIIGHHIHIIHF?GHIIIIIIIIIHIIHIIIIIIHIIIIIHCEHHHHIHGHIIIHHHHIHHHEHEHIHHIHHHIHIGGHIIIIIHHIIHGHIIIIHIIIIIHIIHHIIIIHHIIIIIIIIHHHGIIIIIIIHIIGIIIHIHHIHHHIHHEIIIIIIHIIIHIHHIIHIIIIIHIHHIIIIIIIHIHHHIHIIIIHHHIIIIIIIIIIIIHGIIIIIIIIIIIIIIIHHIHIIIHIIIIIIIIIIHHIIIIIIIIIIIHIIIIIIIIIIIIIIIIIIHIIIIIIIIIIIIIIIIIIIIIGIIIHIIHIIIIIIIIIIHIIIIIIIDDDDD
@HISEQ:969:HM2KJBCX2:2:1102:12877:38357 2:N:0:ACTATGCA
CGCATACGACCTCCCAACTATCCCTATTAATCATTACGGTGATCCTAGAAACCAACGAAATAGAATCAGTCCGTCCTATTTCATTATTCCATGCTAATGTATTCAGACGATAGTCTGCTTTAAACACTCCAATTTTTTCAAAGTAACAGTCCTGATTTCCCATCACACCAAATAAATGGCATGAAAGTTCCTCAGAAGGTAGAGATCCATCTCACCAGTACAGACAATTAAGCCTGACCAATGGGTAGACCCCGAAGTTCAACTACGAGCTTTTTAACTGCAACAACTTTAATATACGCTATTGGAGCTGGAATTACCGCGGCTGCTGGCACCAGACTTGCCCTCCAA
+
DDDDDIHHIIIHHIIHIIIIIIIHIIIIIIIIIIIIIIHHHHIIIIIIGIIHHHFHIIIIIIIFHIHIHIHHIIHGIHHIIIIIIIIHHIIIIGGIIIIIIHIHIIHIIIIIHHIIIIHHHHHHHIHGIIHHIIIHHHIIIIHHHIIIIHIHIHHIIIGIIIIIIIIIIIIIIIIIHIIIIIIIIIIIIIIIHIIIIIIIIIIIIIHIIHHIHIIIIIIIIIIIIIIIIIIIIIIIIIIIIIIIHGDIIIIIIIIIIIHIIIIIIIIHIIIIIIIIIIIIIIIIIIIIHHIIIIIIIIIIIIIIIIIIIIIIIIIIIIIIIIIIIIIIIIIIHIIIIIIIIIIDDDDD
@HISEQ:969:HM2KJBCX2:2:1102:12661:38676 2:N:0:ACTATGCA
CGCATACGACCTCCCAACTATCCCTATTAATCATTACGTTGATCCTAGAAACCAACAAAATAGAATCGAACGTCCTATTTCATTATTCCATGCTAATGTATTCAAGCGCGTGCCTGCTTTAAACACTCTAATTTTTTCAAAGTAACAGTCCTGACTCCCCACAACATCAAATTAATGACATCATGATTCATCAGAAGGGAGAAATCAATGACATTAGTACGTACCGAAGGCACGACCGACGTATTGATCCCGAAATTCAACTACGAGCTTTTTAACTGCAACAACTTTAATATACGCTATTGGAGCTGGAATTACCGCGGCTGCTGGCACCAGACTTGCCCTCCAA
+
DDDDDIIIIIIIIIIIIIIIIIIIIIIIIIIIIIIHIHIIHIIIIIIHHIIIIIIIIIIIIIIIIIIHHIGIIGHIFHHIIIIIIIIIHIIIGIIIIIHIIHHHIHHIIIIIIIHIIIIIIIHIIIIIHIIIIIIIIIIIIIIIIHHHIIHIGHIIIIIIIIIIIIIIIIIIIIIIIIIIIIIIIIIHIIIIIIIIIIHIIIIIIIIIIIIIIIIIIIIIIIIIIIIIIIIIIIIIIIIIIIHHGIIIIIIIIIIIIIIIIIIIIIIIIIIIIIHIIIIIIIIIIIIIIIIIIIIIIIIIIIIIIIIIIIIIIIIIIIIIIIIIIIIIIIIIIIIIIIIIIDDDDD
@HISEQ:969:HM2KJBCX2:2:1102:14110:37900 2:N:0:ACTATGCA
CGCATACGACCTCCCAACTATCCCTATTAATCATTACGTCAATCCTAGAAACCAACAAAATAGGATCGAACGTCCTATTTCATTATTCCATGCTAATGTATTCAAGCGTTAGCCTGCTTTAAACACTCTAATTTTTTCAAAGTAACAGTCCTGTTTCCCTGCAACACCAAATTAATGACATTACAGTTCTTCAGAAAGGAGGAATCAGCGAAGCCAGTGCATACCAGTGGCACGACCAACCTGCTGACCCCGAAATTCAACTACGAGCTTTTTAACTGCAACAACTTTAATATACGCTATTGGAGCTGGAATTACCGCGGCTGCTGGCACCAGACTTGCCCTCCAA
+
DDDDDIIHIIIIIIIIIIIIIIIIIIIIIIIIIIIIIIIIIIIIIIIIIIIIIIIIIHIIIIHHHIIIIIIHIIIIHIIIIHIIIIIIIIHIIIIIHIIIIHHHIIIIHIIIHIIHHHIIIIIIIIIHIIIIIIIIIIIHIIIIIIIIIIIIIIIIIIHIIIIIIIIIIIIIIIIIIIIIIIIIIIIIIIIHIIIIIIHIIHHIIIIIIIIIIIIIIIIIIIIIIIIIIIIIIHIHHIIIIHHHHIHHHIHIIIHIIIIIIIIIIIIIIIIIIHHIIIIIIIIHIIIIIIIIIIIIIIIIHIIIIIIIIIHIIIIIIIIGIIIIIIIIIIIIIIIIIIIIIDDCDD
@HISEQ:969:HM2KJBCX2:2:1102:10020:39025 2:N:0:ACTATGCA
CGCATACGACCTCCCAACTATCCCTATTAATCATTACGGTGATCCTAGAAACCAACAAAATAGAACCATGCCGTCCTATTCTATTATTCCATGCTAATGTATTCGAGCAAAAATGCCTGCTTTAAACACTCTAATTTTTTCAAGGTAAAGGTCCTGGATCCGCAAGACACCCAATAAAGGACATCAAGTTTCTCCAGAAGGTGAGAAATCAACAGTAACAGTTCATACCCCTTAAGGCATGACCATCACGTCAATCCCGAAATTCAACTACGAGCTTTTTAACTGCAACAACTTTAATATACGCTATTGGAGCTGGAATTACCGCGGCTGCTGGCACCAGACTTGCCCTCCAA
+
DDDDDIIIIIIIIIIIIIIIIIIIIIIIIIIIIIIIIIIIIIIIIIIIIIIIIIIIIIIIIIIIIIHHHGIFHIHDIIIHIIIIIIIIIIIIHIIIIIIHHHHIIIHIIIIIIIIIIIIIIIIIIIIIIIHIIIIIIIIIIIIIIIIIIIIIIIIIIIIHIIIIIIIIIIHIIIIIIIIIIIIIIIIIIIIIHHHIIIIIIIIIIIIIIIIIIIIIIIIIIIIIIIIIIIIIIIIIIIHIIHIIIIIIIIHDIIIIIIIIIIIIIIIIIIIIIIIIIIIIIIIIIIIIIIIIIIIIIIIIHIIIIIIIIIIIHIIIIIIIIIIIIIIIIIIIIIIIIIIIIIIIIIIIDDDDD
@HISEQ:969:HM2KJBCX2:2:1102:20710:39111 2:N:0:ACTATGCA
CGCATACGACCTCCCAACTATCCCTATTAATCATTACGGTGATCCTAGAAACCAACAAAATAGAACCATGCCGTCCTATTCTATTATTCCATGCTAATGTATTCGAGCAAAAATGCCTGCTTTAAACACTCTAATTTTTTCAAGGTAAAGGTCCTGGATCCGCAAGACACCCAATAAAGGACATCAAGTTTCTCCAGAAGGTGAGAAATCAACAGTAACAGTTCATACCCCTTAACGCATGACCGTCACGTCAATCCCGAAATTCAACTACGAGCTTTTTAACTGCAACAACTTTAATATACGCTATTGGAGCTGGAATTACCGCGGCTGCTGGCACCAGACTTGCCCTCCAA
+
DDDDCIIIIIIIIIIIIIIIIIIIIIIIIIIHHIIIIGHHGHHIIIIIIIIIIIIIGIIIIIIIIHIHHHHEDG?HIIHGFHHIIGIIHHIHHHEHIHIGHIEHIIHIIIHHIIIEHHEHIIHIGHHIHHIHIHHHIIHHGIIIIIIIIIHIIIIHHHHIEEHIIHIIIIIIHIIIIGIHIIIIIIHIHIIIIIIIIHIHIIHIIIIIIIIIIIIIHIIIIIIIIGHIIIIIHIIIIIIIIIIIIIIIIIHGIGIIIIIIIIIIIIIIHHIIIIIIIIIIIIIIIIIIIIIIIIIGIIIIIIIIIIIIIIIIIIIIIIIIIIHIIIIIIIIIIHIIIIIIIIIIIIIIDDDDD
@HISEQ:969:HM2KJBCX2:2:1102:12837:39430 2:N:0:ACTATGCA
CGCATACGACCTCCCAACTATCCCTATTAATCATTACGGCGGTACTAGAAACCAACAAAATAGGACCGCACGTCCTATTCTATTATTCCATGCTAACGTATTCGAGCAAAGGCCTGCTTTGAACACTCTAATTTTTTCAAAGTAAAAGTCCTGGTCCCCAACACACCCAGTGAAGGGCATGCGGTTCTCCAGAAGAGAAGGCCCGGCCGGACAAGTGCACGCGGTGAGGCGGACCTGCCAGCCAGGCCAAAGGTTCAACTACGAGCTTTTTAACTGCAACAACTTTAATATACGCTATTGGAGCTGGAATTACCGCGGCTGCTGGCACAGACTTGCCCTCCAA
+
DDDDDIIIIIIIHIIHIIIGHIIIIIIIIIIIIIIHIIIIIIIIIIIIIIIIIHIIHIIIIHFHIIHHIHHIIGIIGIIIHHIIIIIIIIIIHIIIHHHHHIIHHIHIIIHHGIIIIHHHIIIIIIIIHIIIIIIIHIIIIIIIIIIIIHIIHIIIIIIIIIHHIIIIIIIIIIIIIIIIIIIIIIHHHIIIIHIIIIIIIIIGHIIIIIIIIIIIIIIIIIIIIIIIIIIIIIIIIIIIIHIIIIIIIIIIIIIIHIIIIIIIHIIIIIHIIIIIIIIHHHIHIIIIIIHHIIIIIIIIIIIIIIIIIIIIIIIIIIHIIIIIIIIIIIIIIIIGIIDDDDD
@HISEQ:969:HM2KJBCX2:2:1102:20382:39021 2:N:0:ACTATGCA
CGCATACGACCTCCCAACTATCCCTATTAATCATTACGTCGATCCTAGAAACCAACAAAATAGAATCAAACGTCCTATTTCATTATTCCATGCTAATGTATTCAAGCGCGAGCTTGCTTTAAACACTCTAATTTTTTCAAAGTAACAGTCCTGATTTCCCACGACACCAAATTAATGACATCGTGGTTCGTCAGAAGGGAGAAACCAATAATACTAGTACGTACAAAGTACGACCGACATATTAGTCCCGAAATTCAACTACGAGCTTTTTAACTGCAACAACTTTAATATACGCTATTGGAGCTGGAATTACCGCGGCTGCTGGCACCAGACTTGCCCTCCAA
+
DDDDDIIIIIIIIIIIIIIIIIIIIIIIIIIIIIIIIIIIIIIIIIIIIIIIIIIIIIIIIIIHIIIIIIIIHIIIIIIIIIIIIIIIIIIIIIIIIIIIIGHIIIIIIIIIIIIIIIIIIIIIIIIIIIHIIHIIIIIIIIIIIIIIIIHIIIIIIIIIIIIIIIIIIIIIIIIIIIIIIIIIIIIIIIIIIIIIIIIIIIIIIIIIIIIIIIIIIIIIIIIIIIIIIIIIIIII>IIIIIIIIIIIIIIIIIIIIIIIIIIIIIIIIIIIIIIIIIIIIIIIHIIIIIIIIIIIIIIIIIIIIIIIIIIIIIIIIIIIIIIIIIIIIIIIIIIIIIIDDDDD
@HISEQ:969:HM2KJBCX2:2:1102:13421:39522 2:N:0:ACTATGCA
CGCATACGACCTCCCAACTATCCCTATTAATCATTACGGTGATCCTAGAAACCAACAAAATAGAACCATGCCGTCCTATTCTATTATTCCATGCTAATGTATTCGAGCAAAATGCCTGCTTTAAACACTCTAATTTTTTCAAGGTAAAGGTCCTGGTTCCACATGACACCCAATTAAGGACATCATGCTTCTCCAGAAGGTGAGAAATCAACTGCGACAGTTCATACCCCTTAAGGCACGACCATCACGTCAATCCCGAAATTCAACTACGAGCTTTTTAACTGCAACAACTTTAATATACGCTATTGGAGCTGGAATTACCGCGGCTGCTGGCACCAGACTTGCCCTCCAA
+
DDDDDHHIIIIIIIHIIIIIIIFHIIIHIIIGIIIIIIIIIHIIIIIIIIIIHHCGHHHHHIHIHHIHIHIHIIIIIIHIHHHHIEHHGHEHIGIIGI1GFCIHIIIIHIHIHIIHIHHHHHHHHIFHIIIIIIHHIIIIHHHHIHHEHIIIGHIIIHIHIHHHHHIIIIIIIIIHIIIIIIIIIGHIIHHHIIII;IIIIHIIIIIHIIHHHIIIIGHHIIIIIIIIIIHIIIIIIIIHIIIIIHHIIIHIIHIHIIIIIHGHIIIIHIIIIHHHHGIHIIIIHIIIIIIIIIHIIIIIIIIIIIIIIIIIIIIIIIIIIIIIIIIIIIIIIIIIIIHIHIIIIIIDDDDA
@HISEQ:969:HM2KJBCX2:2:1102:17092:39738 2:N:0:ACTATGCA
CGCATACGACCTCCCAACTATCCCTATTAATCATTACGTCAATCCTAGAAACCAACAAAATAGGATCAACGTCCTATTTCATTATTCCATGCTAATGTATTCAAGCGCGAGCCTGCTTTAAACACTCTAATTTTTTCAAAGTAACAGTCCTGATTTCCCACCACACCAAATGAATGACATGATGGTTCGTCAGAAGGTAGGAATCAGTAACACCAGTACGTACCGAAGGCACGACCAGCGTACTAATCCCGAAATTCAACTACGAGCTTTTTAACTGCAACAACTTTAATATACGCTATTGGAGCTGGAATTACCGCGGCTGCTGGCACCAGACTTGCCCTCCAA
+
DDDDDIIIIIIIIIIIIIIIIIIIIIIIIIHIIIIIIIIIIIIIIIIHHIIIIIIIGHEHIIHIIHIIIIIHIHIIIIIIIIIIHIIHIIIIIHIIIIIIHEHIHIIIIIIIIIIIIIIHIIIIIIIIIIIIIIIIIIIIIIIIIIIIIIIIIIIIHIIIIIIIIIIIIHHIHHHHIIIIIIIIIIIIIIIIIIIIIIIIIIIIIIIIHHHIIIIIIIIIIIHIIIIIIIHIIIIIIIIIIIIHIIIIIGIIIIIHIIIIIHIIIIIIHIIIIIIIIIIIIIIIIIIIIIIIHIIIIIIHIIIIIIIIIIIIIIIIIIIIIIIIIIIIIIIIIIIIIIIIDDDDD
@HISEQ:969:HM2KJBCX2:2:1102:19775:40041 2:N:0:ACTATGCA
CGCATACGACCTCCCAACTATCCCTATTAATCATTACGGTGATCCTAGAAACCAACGAAATAGAATCAGTCCGTCCTATTTCATTATTCCATGCTAATGTATTCAGACGATAGTCTGCTTTAAACACTCTAATTTTTTCAAAGTAACAGTCCTGATTTCCAACCACACCAAATAAATGGCATGAAAGTTCCTCAGAAGGTAGAGATCCATCTCACCAGTACAGACAATTAAGCCTGACCAATGGGTAGACCCCAAAGTTCAACTACGAGCTTTTAACTGCAACAACTTTAATATACGCTATTGGAGCTGGAATTACCGCGGCTGCTGGCACCAGACTTGCCCTCCAA
+
DDDADIGIIIIIIIIIIIIIIIIIIIIIHHIIIIIIIIIIIIIIHIIIIIIHIIIIIHIIIIIIIIIIIIIGIHIHIIIIIIIIIIIIIIGHHIHIHIHIIHIHHEHHHHIIHHIIIIIAFHHHHH@FHHHHIIHHHHIHHFHHIIIFEHIIIIIIHIIIHHHIHHHHEHEHIHIHEGECFHHIHHHFFHHGHGCH?GEEHHHHHHHCFFC@GEGFHD7DHC1BFIHGAGHCHGH1CHFFEFHG<BG<6HGD11D<1<11HEC@C<1<1HIIIIIHIIIIIIIIHHFFIIIIIIIIIIIIIHIHIIIIIIIIIIIIIIIIIIIIIIIIIIIIIIIIIIIIIIDDDDD
@HISEQ:969:HM2KJBCX2:2:1102:16836:39802 2:N:0:ACTATGCA
CGCATACGACCTCCCAACTATCCCTATTAATCATTACGTCGATCCTAGAAACCAACAAAATAAGATCAAACGTCCTATTTCATTATTCCATGCTAATGTATTCAAGCGTGTGCCTGCTTTAAACACTCTAATTTTTTCAAAGTAACAGTCCTGATTCCCCATAACACCAAATTAATGACATCATAGTTCGTCAGAAGGGAGAAATCAATAATACCAGTACATACCGAAGTACGACCGATATATTGATCCCGAAATTCAACTACGAGCTTTTTAACTGCAACAACTTTAATATACGCTATTGGAGCTGGAATTACCGCGGCTGCTGGCACCAGACTTGCCCTCCAA
+
DDDDDIIIIIIHIIIIIIIIIIIIIIIIIIIIIIIHIIIIIIIIIIHIIIIIIIIIHIIHIIIHIIIIIIIIEHHHIIHHHIIHHIIIHIIIHHIGIIIIIIIIHHIIIIIIIIIIIHHHHHIIIIIIIIIIIIIIIIIHIIIIIIIIIIIIHIIIIIIIIIIIIHHIIIIIIIIHIIIIIIIIIIIIIIIIIIIIIIIIIIIIIIIIIIIIIIIIIIIIIIIIIIIIIIIIIIIHIIIIIIHHIIIIHIIIIIIIIIIIIIIIIIIIIIIIIIIIIIIIIIIIIIIIIIIIIIIIIHHHIIIIIIIIIIIIIIIIIIIIIIIIIIIIIIIIIIIIIIIIDDDDD
@HISEQ:969:HM2KJBCX2:2:1102:16443:39977 2:N:0:ACTATGCA
CGCATACGACCTCCCAACTATCCCTATTAATCATTACGGTGATCCTAGAAACCAACAAAATAGAACCATGCCGTCCTATTTTATTATTCCATGCTAATCTATTCAAGCACAAGCCTGCTTTAAGCACTCTAATTTTTTCAAGGTAATAGCTCTGCTTCCCCAACGCACTAACTTAATAGCATGCTGGTTGTTCAGAAGGTAGGAATTCATCAGGCCAGTGCGGACAGTGAAGCCCGACCAACCGACAAACTCCGAAATTCAACTACGAGCTTTTTAACTGCAACAACTTTAATATACGCTATTGGAGCTGGAATTACCGCGGCTGCTGGCACCAGACTTGCCCTCCAA
+
DBDDDIEC1CHHGCE?FEH?FD<FGHGHE1C<CGEFH?=GHCGH@GCGHEGGHCHEEGHHHHICHE<FHEHH<H<FGHIIHHHCHGHE<1<DH?FHDGHHI@FHIHFHIIIIIHIGHH@IIIIIGIIHHHFHHHHHHIGIHH@IIHHHHFHHHHHHHGGHHHGHEGHHHHHHHGHFHIIIHIIHHHEGHIIIIHHIIIHHII<IIIHHGFHHH?G<IIHHGGEIIIIIIIHIHHHHCCHHD<G@GHHHHEE?EC@EC@FHFIIHHHHHHIIEFEHHHGD1FHHEIIIIHFHHEHDHDCFHGFEFHIIHHCIIIIIHHHCIHEHHHHHIHHIIHHIIIHIHIIHDDDDD
@HISEQ:969:HM2KJBCX2:2:1102:14719:40330 2:N:0:ACTATGCA
CGCATACGACCTCCCAACTATCCCTATTAATCATTACGTCGATCCTAGAAACCAACAAAATAGAATCAAACGTCCTATTTCGTTATTCCATGCTAATGTATTCAAGCGTGAGCCTGCTTTAAACACTCTAATTTTTTCAAAGTAACAGTCCTGATTCCCCAAGACACCAAATTAATGACATCATGGTTCGTCAGAAGGTAGGAATCAATAATACCAGTACGTACAATAGCACGACCAATAAATTGATCCCGAAATTCAACTACGAGCTTTTTAACTGCAACAACTTTAATATACGCTATTGGAGCTGGAATTACCGCGGCTGCTGGCACCAGACTTGCCCTCCAA
+
@BBDDH@?G@EHHHIHIIIIIIIGIIIIIIIIIIIHIIII<EHIIIIIIIIIHIIIIIIIIIDEHGHGHHIIHGHIHIGIIEHIIIIIHIIIIIHIIIIHIIIIIHFHIEHHHEHHHIIFHIIIIIIIIIIIIIIIIHIIIIIIHHHHHFGHEEHHHHHHIG?HIIIIIIHHHHEHHFHHHHHGIHHHIHHIIIIIIHEHHEIHFHHEEHFHHIHHEHIHHEHHHFHIIIH7IIIIIIIHHHEG;IGIIIIIIIIIIIIIIIIIIIIIIIIIIHIIIIIIIIIIHHHIIIIIIIIIGIIIIIIIIIIIIIIIIIIIIIIIIIIIIIIIIIHHIIIIIIIIDDDDD
@HISEQ:969:HM2KJBCX2:2:1102:7408:40043 2:N:0:ACTATGCA
CGCATACGACCTCCCAACTATCCCTATTAATCATTACGGTGATCCTAGAAACCAACGAAATAGAATCAGTCCGTCCTATTTCATTATTCCATGCTAATGTATTCAGACGATAGTCTGCTTTAAACACTCTAATTTTTTCAAAGTAACAGTCCTGATTTCCCATCACACCAAATAAATGGCATGAAAGTTCCTCAGAAGGTAGAGATCCATCCTACCAGTGCAGACAATTAAGCCTGACCAATGGGTAGACCCCGAAGTTCAACTACGAGCTTTTTAACTGCAACAACTTTAATATACGCTATTGGAGCTGGAATTACCGCGGCTGCTGGCACCAGACTTGCCCTCCAA
+
DDDDDIHIIIIIIIIIHIIIIIIIIIIIIIIIIHIIIIIIIIIIIIIIIIIIIIIIIHIIIIHIIIIIIIIGIHIIIIIIIIIIHIIIHIHHGIIIIIIIIIIIIIIIIIIIIIIHHIIIIIIIIIIIIIIIIIIIIIIIIIIIIIIIIIIHIIIIIIIIIIIIIIIIIIIIIIIIIIIIIIIIHIIIIHIIIIIIIIIIIIIIHIIIIIIIIIIIIIIIIIIIIIIIIIIIHIIIIIIIIIIIIHFIIIIIIIIIIIIIIIIIIIIIIIIIIIIIIIIIIIIIIIIIIIIIIIIIIIIIIIIIIIIIIIIIIIIIIIIIIIIIIIIIIIIIIIIIIIIIIIIDDDDD
@HISEQ:969:HM2KJBCX2:2:1102:9797:40665 2:N:0:ACTATGCA
CGCATACGACCTCCCAACTATCCCTATTAATCATTACGTCAATCCTAGAAACCAACAAAATAGGATCAAACGTCCTATTTCATTATTCCATGCTAATGTATTCAAGCGTTAGCCTGCTTTAAACACTCTAATTTTTTCAAAGTAACAGTCCTGTTTCCCTGCAACACCAAATTAATGACATTACAGTTCTTCAAGAAGGAGGAACCAGTAAAGCCAGTACATACCAGAGGCACGACCAACCTACTAATCCCGAAATTCAACTACGAGCTTTTTAACTGCAACAACTTTAATATACGCTATTGGAGCTGGAATTACCGCGGCTGCTGGCACCAGACTTGCCCTCCAA
+
DDDDDIIIIIIIIIIIIIIIIIIIIIIIIIIIIIIIIIIIIIIIIIIIIIIIIIIIIIIIIIHIFHIIIIIIHHIIHIIIIIIIIIIIIIIIIHIIIIIIIIIIIIHIHIIIIIIIIIIIIIIIIIIIIIIIIIIIIIIIIIIIIIIIIHIIIIHIIIIIIIIIHIIIIIIIIIIIIIHIIIIIIIIIIIIIIIIIIIIIIIIIIIIIIIHIIIIIIIIIIIIIIIIIIIIIIIIIIIIIIHHHFIHIIIIIIIIIIIIIIIHIIIIIIIIIIIIIIIIIIIIIIIIIIIIIIIIIIIIIIIIIIIIIIIIIIIIIIIIIIIIIIIIIIIIIIIIIIIIIIDDDDD
@HISEQ:969:HM2KJBCX2:2:1102:6019:41480 2:N:0:ACTATGCA
CGCATACGACCTCCCAACTATCCCTATTAATCATTACGGTGGTCCTTGAACCAACAAAATAGAACCACAACGTCCTATTCTATTATTCCATGCTAATGTATTCAAGCGTTAGCTTGCTTTAAACACTCTAATTTTTTCAAAGTAACAGTCCAGATTCCTCGCAACACCAAATTAATGGCATTACGGCTCATCAGGAAGGAGGAATCAGTGAGACCAGTACATACCAGTGGCATGACCAACCTACTAACCCCGAAATTCAACTACGAGCTTTTTAACTGCAACAACTTTAATATACGCTATTGGAGCTGGAATTACCGCGGCTGCTGGCACCAGACTTGCCCTCCAA
+
DDDDDIIIIIHIIIIIIIIIIHIIIIIIIIIIIIIIIIIIIIIIIIIIIIIIIIIIHIIHIIIIHIIIGHHIHIEHFIIHIGIIIIIHIIIIIIIIIIIIIIIIIIHIIHIIIIIIIHIIIIIIIIIIIIIIIIIIIIIIIIIIIIIHIIIIIIHHIHHIIIIIIHIHIIIIIIIIIIHIIIIIIIIIIIHIIIIIIIIIIIIIIIIIIIIIIIIIIIIIIIIIIIIIIIIIIIIIIIIIIIHIIIHIIIHIIIIIIIHIHIIIIIIIIIIIIIHIIIIIIIIIIIIIIIIIIIIIIIIIIIIIIIIIIIHIIIIIIIIIIIIIIIIIIIIIIIIIIIIIIDDDDD
@HISEQ:969:HM2KJBCX2:2:1102:4951:40163 2:N:0:ACTATGCA
CGCATACGACCTCCCAACTATCCCTATTAATCATTACGGTGATCCTAGAAACCAACGAAATAGAATCAGTCCGTCCTATTTCATTATTCCATGCTAATGTATTCAGACGATAGTCTGCTTTAAACACTCTAATTTTTTCAAAGTAACAGTCCTGATTTCCCATCACACCAAATAAATGGCATGAAAGTTCCTCAGAAGGTAGAGATCCATCTCACCAGTGCAGACAATTAAGCCTGACCAATGGGTAGACCCCGAAGTTCAACTACGAGCTTTTTAACTGCAACAACTTTAATATACGCTATTGGAGCTGGAATTACCGCGGCTGCTGGCACCAGACTTGCCCTCCAA
+
D@DADGHHEHHHHHHIHHHIHIHIHIIIIHIHHIIIIECFEIHHHHIIHHHIEHHFHEHEGHHHIHHC<C@FECCEHHGHIIHCHGHHHHIIIIGHHHGHGHEGHHG@HEHGIIIHHHHHHIHGHIIIIHFIIHHHIEHGHEHGHHIIIHIFGHEHIHHHHGHIIIIIFIIIIHHFFIHHIIIIIIIHGCIIIIHHGIHHHHIIIIIIHIHGHHIIHFIHHEHIHHHGIHIHFIIIIIIIIIHHHHDHIGHHFHHEIIHEEIHIIHHHHHHIIHIHIIHIHHIIHECHGDCGIIIIIIHHIIFHIIIIHGHIIIIIIGIIIIIIIIIIHGIIIIIIIHIIIIHBDADD
@HISEQ:969:HM2KJBCX2:2:1102:17858:41314 2:N:0:ACTATGCA
CGCATACGACCTCCCAACTATCCCTATTAATCATAACGGTGGTCCTAGAAACCAACAAAATAGAACCGCACGTCCTATTCTATTATTCCATGCTGTAATATTCGAGCAAAGGCCTGCTTTGAACACTCTAATTTTTTCAAAGTAAAAGTCCTGGTCCCCAACACACCCAGTGAAGGGCATGCGGTTCTCCAGAAGAAAAGGCCCGGCCGGACAAGTGCACGCGGTGAGGCGGACCTGCCAGCCAGGCCAAAGGTTCAACTACGAGCTTTTTAACTGCAACAACTTTAATATACGCTATTGGAGCTGGAATTACCGCGGCTGCTGGCACCAGACTTGCCCTCCAA
+
CDDDDIIIIHGIHHIIIIIIIIGIIIIIGIIIIIIIIIIIIIIIIIIHGHIIFHIIIIIIIHHGIHIIIIIIHHHIIIIIIIIIIIIHIHIIIIIIIIIIIHIIIIIIIIIIIIHHIIIIIIIIIIIIIIIIIIIIIIIIIIIIIIIIIIIHHIIIIIIIIIIIIIIIIIIIIIIHHIIIIIIIIHHHIIIIIIIIIHIIIIIIIIIIIIIIIIIIIHIIIIIIIIIIIIIIIIIIIIIIIHGIIIIIIIIIIIIIIIIIIIIIIIIIIIIIIIIIIIIIIHHHIIIIIIIHIIIIIIHIIIIIIIIIIIIIIIIIIIIIIIIIIIIIIIIIIIIIIIIDDDDD
@HISEQ:969:HM2KJBCX2:2:1102:6185:42711 2:N:0:ACTATGCA
CGCATACGACCTCCCAACTATCCCTATTAATCATTACGTCAATCCTAGAAACCAACAAAATAGGATCAACGTCCTAGTTCATTATTCCATGCTAATGTATTCAAGCGCGAGCCTGCTTTAAACACTCTAATTTTTTCAAAGTAACAGTCCTGATTCCCCACCACACCAAATTAATGACATGATGGTTCGTCAGAAGGTAGGAATCAGTAACACCAGTACGTACCGAAGGCACGACCAACGTACTAATCCCGAAATTCAACTACGAGCTTTTTAACTGCAACAACTTTAATATACGCTATTGGAGCTGGAATTACCGCGGCTGCTGGCACCAGACTTGCCCTCCAA
+
@@@@@GE?GEHE?C@C<@@HCC1<C1F11DCHHH1D1<<1D0C1GH1<@11<1CGD1F<11@FH@DE1<DE11<DF1<C11C@F?C1F1<<1FCHHHFHHH@DHHH<CHHCHEHEHHFHGGBFEE?HGHHFHGHCECHGH7EHIHHEHHHFFEFG?0CB;<CDHEHHF@G/HGEH;IHHF9IIIHDHEIHHHIHHIHHEC;IIIHGAHHIIIFIIIIHIIHGCG@CHHCHIHCEH<CHE0F<HHHHHIHFEHEFHGIIIHHIHGHGIIHHHHHEHHCCHGCHHHGHHHGHGEECCEHHEHIIHHHIIIIIIHIHHF?GCCHEHFG@EIIHIHIHHGHEEH@?@DD
@HISEQ:969:HM2KJBCX2:2:1102:4540:43309 2:N:0:ACTATGCA
CGCATACGACCTCCCAACTATCCCTATTAATCATTACGTCAACCCTAGAAACCAACAAAATAGGATCAAACGTCCTATTTTATTATTCCATGCTAATGTATTCAAGCGTTAGCCTGCTTTAAACACTCTAATTTTTTCAAAGTAACAGTCCTGTTTCCCCGCAACACCAAATTAATGGCATCACGGTTCTTCAAGAAGGAGGAATCAGCAAGGCCAGTTCATACCGGTGGCACGACCAACCTGCTGACCCCGAAATTCAACTACGAGCTTTTTAACTGCAACAACTTTAATATACGCTATTGGAGCTGGAATTACCGCGGCTGCTGGCACCAGACTTGCCCTCCAA
+
BDDDDGHGHFIIIIIHIIIHHIIIHHHIIIIIHIIHHEHHIIIHIIHHHIIIHIFHIIIHIIIGIHIIHGEHHIFHFHHIIGHGIHHIHIIIIHEHIHIIHHHHFHHHIIIHIIIIHHIHHHIHIIHHFHIIIIIIIHHHHIHHHHHIIHFHEHHIHIHIIHIIIHHHHHIIHIIIIIIIIIIIIIIHHHHHHHIIIIIIIHIIIIIIIHHEHHIIIIIIIHHDIIIHIHIIHHHDHGGHIHFHHGIIIIIIIHCHHIIIIIHIIIIIHIIIIHFFIHIHHIIIIIIIIIIHIIIIIIIIIIIIIIIIIIIIHIIIIIIIIHIIIIHHGIIIHHIIIIIIIDDBDB
@HISEQ:969:HM2KJBCX2:2:1102:17203:44670 2:N:0:ACTATGCA
CGCATACGACCTCCCAACTATCCCTATTAATCATTACGTCAATCCTAGAAACCAACAAAATAGGATCGAACGTCCTATTTCATTATTCCATGCTAATGTATTCAAGCGTTAGCTTGCTTTAAACACTCTAATTTTTTCAAAGTAACAGTCCAAATTCCCCGCAACACCAAATTAATGGCATTACGGCTCATCAGGAAGGAGGAATCAGTGAGACCAGTACATACCAGAGGCATGACCAACCTACTAACCCCGAAATTCAACTACGAGCTTTTTAACTGCAACAACTTTAATATACGCTATTGGAGCTGGAATTACCGCGGCTGCTGGCACCAGACTTGCCCTCCAA
+
DDDDDIIIIIIIIIIIIIIIIIIIIIIIGIIIIIIGIIIHIIIIIIIHIIIIIIIIIHHIIIIIHHIHCHIIIIIIIIIIIIHIIIIIIIIIEHHIIIHIHHIHIIIIHIIHIIIIIHIIIIIIIIHHIIHIIIIIIIIHIIIIIIIIIIIIIIIIIHIIIIIIIIIIIIIIIIIIIIIIIIIIIIIIIIIIIIIIIIIIIIIIIIIIIIIIIIIIIIIIIIIIIIIIIIIIIIIIIIIIIIHHGIHIIIIIIIIIIIHIIIHIIIIIIIIIIIIIIHIIIIIIIIIIIIIIIIIIIIIIIIIIIIIIIIIIIIIIIIIIIIIIIIIIIIIIIIIIIIIIIDDDDD
@HISEQ:969:HM2KJBCX2:2:1102:4880:45062 2:N:0:ACTATGCA
CGCATACGACCTCCCAACTATCCCTATTAATCATTACATCGATCCTAGAAACCAACAAAATAGAATCGGATGTCCTATTTCATTATTCCATGCTAATGTATTCAAGCGTGAGCCTGCTTTAAACACTCTAATTTTTTCAAGGTAACAGTCCTAATTCCCCGTGACACCAAATTAATGGCATTACGGTTCTTTAGAAGGTGAGAAATCAATAATATCAGTACATACCAACGGCATGACCGAAACATTGATCCCGAAATTCAACTACGAGCTTTTTAACTGCAACAACTTTAATATACGCTATTGGAGCTGGAATTACCGCGGCTGCTGGCACCAGACTTGCCCTCCAA
+
DDDDDIIIIIIIIIIIIIIIIIIIIHIIIIIIIIIIIIIIIIIIIIIIGIIIIIIIFHIHIIHIIIIIIHIIIGHHHIHIGIHIIIHHIIGIGIIIIIIHHGHHIIIIIIIIIIIIIHIIIHIIIIIIIIIIIIIIIIHHAIIHIIIIIIIIIIIIIIHIIHIIHIIIIIIIIIIIIIIIIIIIIIIIIGIIIIIIIIIIIIIIIIIIIIIIIIHIIIIIIIIIIIIIIIIIIIIIIIIIIIIHGHIIIHIIIIIIIIHIIIIIIIIIIIIIIIIIIIIIIIIIIIIIIIIIIIIIIIIIIIIIIIIIIIIIIIIIIIIIIIIIIIIIIIIIIIIIHIIIIIDDDDD
@HISEQ:969:HM2KJBCX2:2:1102:16027:45637 2:N:0:ACTATGCA
CGCATACGACCTCCCAACTATCCCTATTAATCATTACGGTGATCCTAGAAACCAACAAAATAGAATCATGCCGTCCTATTTTATTATTCCATGCTAATGTATTCAAGCAAAATGCCTGCTTTAAACACTCTAATTTTTTCAAAGTAAAGGTCCTGGTTCCCCGCGACACCCAATTAAGGGCATCGCGGTTCTCCAGAAGGTGAGAAATTGACTACACCAGTTCATACCCCTTAAGGCACGACCGATGTGTCAATCCCGAAATTCAACTACGAGCTTTTTAACTGCAACAACTTTAATATACGCTATTGGAGCTGGAATTACCGCGGCTGCTGGCACCAGATTTGCCCTCCAA
+
DDDDDIIIIIIIIIIHIIIIIIIIIHIIIIIIIIIHHIHIIHIIIIIIGIIIIIIIIIIIIIGHGIIIIIIGHIHGIIIIIHIIIIIIIHIHHIIIIIIIIHHIHIIIIIIIIIIIIIIIIIIIIIIIIIIIIIIIIIIIIIIIHHIIIIIIIIHGHHIIIIIHHIIIIIIIHIIHHHHIIIHHIHHHIHIIIIIHIIIIIIIIIIIIIIIIIIHFHIIIHIIIIIIIIIIIIIIIIIIII?IIIIIIIHHIIHIIIIIIIIIIIIIIIIIIIIIIIIIIIIIIIIIIIIIIIIIIIIIIIIIIIIIIIIIIIHIIIIIIIIIIIHIHIIIIHIIIIIGIIIIIIIIDDDDD
@HISEQ:969:HM2KJBCX2:2:1102:13421:45890 2:N:0:ACTATGCA
CGCATACGACCTCCCAACTATCCCTATTAATCATTACGTCAATCCTAGAAACCAACAAAATAGGTTCGAACGTCCTATTTCATTATTCCATGCTAATGTATTCAGGCGCTAGCCTGCTTTAAACACTCTAATTTTTTCAAAGTAACAGTCCTGTTTCCCCGCAACACCAAATTAATGGCATTACGGTTCTACAAGAAGGAGGAGTCAGCGAGCCAGTGCATACCATTGGCACGACCGACCTGCTAACCCCGAAATTCAACTACGAGCTTTTTAACTGCAACAACTTTAATATACGCTATTGGAGCTGGAATTACCGCGGCTGCTGGCACCAGACTTGCCCTCCAA
+
DBDDDHIHHDHHIHIIIHHIIIIIHEEEEHHEHHCGHHIHIII@FHHHIIIHIGGCEEEHHIGH<CGHHIIIEH@HHHHIHCCCFDFH?1C?FH1CEHGHE@GIHEEHHIHHHHHHGGEGEB<CGEDEEHHHIIHHIEHF@EEIHHHEGFHHIG?GHHGE?EEFHIHHHHHHHH@HE-HHHHHHHGEHHHHEH;IIHIIIIHHFHGHHDD0HGIIIIHHHHHHGGEHCGHHHIIIIHHHHHHHFHHHDDHIIHGFCHGHGEDDHCEDHHGHHHGIIHHHFFGCHHHEG@CH=HHHC@F@IHEEEHEG<G<1HCIIIDHIHHIIIHH@HHHEFC?CEHDDGD0@DB
@HISEQ:969:HM2KJBCX2:2:1102:20940:45665 2:N:0:ACTATGCA
CGCATACGACCTCCCAACTATCCCTATTAATCATTACGGTGGTCCTAGAAACCAACAAAATAGAATCATCCGTCCTATTTTATTATTCCATGCTAATGTATTCAAGCAAAATGCCTGCTTTAAACACTCTAATTTTTTCAAAGTAAAGGTCCTGGTTCCCCGCGGCACCCAATTAAGGACATCGCGGTTCTCCAGAAGGTGAGAAATTGACTACACCAGTTCATACCCCTTAAGGCACGACCGATGTGTCAATCCCGAAATTCAACTACGAGCTTTTTAACTGCAACAACTTTAATATACGCTATTGGAGCTGGAATTACCGCGGCTGCTGGCACCAGACTTGCCCTCCAA
+
DBDDDIIGHHIHIHIHIIIIIIIIIIHHIIHIIIIHIFEFHIIIHHHHHHHHHIIHIIIIIIHIIHEHHHHF<CCEH@HGHFG1GDEHHIHHHHHHGIGGHHHHIGHHIIIIHHHGCHHIHHHIHHFGFHFHEHHFHHHIGIIHIHHFGHHHHHEHHIIHIIIIIIIHIHHGIIHIHEHHIHDHHGIHIIHGIIIIIIIIIIIHHIIIIHIIIHGHHHGHHHGHIIIIIIHIIIHHHIHHHHHHIIIHIHIIIHHFIIIIIIIIIIIIIIIIIIIIIHHDHIIIIHHHHIIIIIIHGEHIIIIHIHIIIIIIIIHIIIIIIIIIHHIIHIIIIIIIIIIIIIIIIIDDDDD
@HISEQ:969:HM2KJBCX2:2:1102:4772:46341 2:N:0:ACTATGCA
CGCATACGACCTCCCAACTATCCCTATTAATCATTACGGTGATCCTAGAAACCAACAAAATAGAATCATGCCGTCCTATTTCGTTATTCCATGCTAATCTATTCAAGCATAAAGCCTGCTTTAAACACTCTAATTTTTTCAAAGTAACAGTCCTAGCTCCCTATTACACCTAGTGAAAGGCATAATAGTTCACTAGAAGGTGGAGATTGACATTACCAGTACATGTCCGAAAACACGACCGGTACGCTAATCCCGAAATTCAACTACGAGCTTTTTAACTGCAACAACTTTAATATACGCTATTGGAGCTGGAATTACCGCGGCTGCTGGCACCAGACTTGCCCTCCAA
+
DBDDDIIIIIIIIIIIIIIIIIIIIIIIIHIHIHIIHHIIIIIIIIIIIIIHIIIIEHEEHIHIHGHGHDCHHIHIIIIIHIIIIIHIIIIIICHHIIHIIIIIHHHHIIIIIIHHIHHHIHIIIIIIIHHIIIIHHHHIIIIIIIIIIIHHIIHEIIIIIIIHIIIIIIIIIIIIIIIIIIHIIIIHIIHIIIIIIIIIIIIIHIIIIIIIIIIIIIIIIIIIIIIIIIIIHIIIIIIIIIIIIIHDIIIHIIIIIIIIIIIIIIIIIIIIIIIIIIIIIIIIIIIIIHIIIIIIIIIIIIIIIIIIIIIIIIIIIIIIIIIIIIIIIIIIIIIIIIIIIIIIDDDDD
@HISEQ:969:HM2KJBCX2:2:1102:6351:45306 2:N:0:ACTATGCA
CGCATACGACCTCCCAACTATCCCTATTAATCATTACGGTGATCCTAGAAACCAACAAAATAGAACCATGCCGTCCTATTCTATTATTCCATGCTAATGTATTCGAGCAAAAATGCCTGCTTTAAACACTCTAATTTTTTCAAGGTAAAGGTCCTGGATCCGCAAGACACCCAATAAAGGACATCAAGTTTCTCCAGAAGGTGAGAAATCAACAGTAACAGTTCATACCCCTTAAGGCATGACCATCACGTCAATCCCGAAATTCAACTACGAGCTTTTTAACTGCAACAACTTTAATATACGCTATTGGAGCTGGAATTACCGCGGCTGCTGGCACCAGACTTGCCCT
+
DDDDDIIIIIIIIIIIIIIIIIIIIIIIIIIIHIIIIIIIIIIIIIIIIIIIIHIIIIIIIIHIIIIGIGHGIIIGIIIIIIIIIIIIIIIIIIIIIHGIIFHIIIIIIIIIHIIIIIIIHHHHHHHIIHIIIIIIIIIGHHIIIIIIIIIHHIIIIIIHIIIHHIIIHHHIIIIHIIIIHHHIIIHIIHHHCGHIIIIIIIIIIIIIHHIIIIHIIIIIIIIIIHHHIIIIIIIIIIIHIIIIIIIIIIIIIIHIIIIIIIIIIIIIIHIIIIIHIIIIIIIIIIIIIIIIIIIIIIIIHIIIIIIIIIIIIIIIIIIIIIIIIIIIIIIIIIIIIIIIIIIIDDDDD
@HISEQ:969:HM2KJBCX2:2:1102:17602:46490 2:N:0:ACTATGCA
CGCATACGACCTCCCAACTATCCCTATTAATCATTACGGTGATCCTAGAAACCAACGAAATAGAACCAATCCGTCCTATTTCATTATTCCATGCTAATGTATTCAGACGTTAGCCTGCTTTAAACACTCTAATTTTTTCAAAGTAACAGTCCTGATTTCCTATCACACCAACTAAATGGCATGAAAGTTCCTCAGAAGGTAGAGATTTATCTCACCAGTACAGACAATTAAGCCTGACCAATGGGTAAACCCCGAAGTTCAACTACGAGCTTTTTAACTGCAACAACTTTAATATACGCTATTGGAGCTGGAATTACCGCGGCTGCTGGCACCAGACTTGC
+
DDDDDIIIIHIIIIIIIIIIIIIIIIIIIIIIIIIIIIIIIIIIIIIHIIIHIIIIIIHIIIHIIIIIHHIIIEHIIIIIIIIIIIIIIIIIIHIIIIIIHCHIIIIIIIIIHIIIIIIIIIHIHIIIIIIIIIHIIIIIIIIIIIIIIIIIIIIIIIIIIHIIIIIIIIIIIIIIIIIIIIIIIIIIIIIIIIIIIIIIIIIIIGIIIHIIIIHIIIHIIIIIIIIIIIIIIIIIIIHGIHHHIIIIIIIIIIIIIIIIIIIIIIIIIIIIIIIHHHIIIIIIIIIHHHHIIIIIIIIIIIIIIIIIIIIIIIIIIIIIIIIIIIIIIIIHIIIIDDDDD
@HISEQ:969:HM2KJBCX2:2:1102:12647:46653 2:N:0:ACTATGCA
CGCATACGACCTCCCAACTATCCCTATTAATCATTACGGTGATCCTAGAAACCAACAAAATAGAACCATGCCGTCCTATTCTATTATTCCATGCTAATGTATTCGAGCAAAATGCCTGCTTTAAACACTCTAATTTTTTCAAGGTAAAGGTCCTGGTTCCACATGACACCCAATTAAGGACATCATGCTTCTCCAGAAGGTGAGAAATCAACTGCGACAGTTCATACCCCTTAAGGCACGACCATCACGTCAATCCCGAAATTCAACTACGAGCTTTTTAACTGCAACAACTTTAATATACGCTATTGGAGCTGGAATTACCGCGGCTGCTGGCACCAGACTTGCCCTCCAA
+
CBDDDIHIIIIIIIIIIIIIIHIIIIIIIIIIIIIIIIHHHIIIIIIIIHHIIIHIHIIHHIHHHIIIIHIIIGHIIIEHIIHIHGHIIIGHHHIHIHHIECHHHHIHHHHIIGHIIHIHHIIIHHGIIIIHIIIIIHIIHHICFHHIHGIGHHIHHHIIIIIIHHIIIIIHHHHHGHHIHHHFHHHHFEIIIIIHIHIIIHIEIHFIIIHHGFHIIHHHHHIIHIIIIHHHHHHIIIIIHIHIIHGFGCDHFHHIHIIIIIIIHGGHIIIHIHHHHIHHEHHIIIHIIHHCHCHHHHEHIIIHIHIIIIIHHEHIHEIHHIIIHHHIHIHHIIHHIHHHHHIIHHH@DD@@
@HISEQ:969:HM2KJBCX2:2:1102:9024:46023 2:N:0:ACTATGCA
CGCATACGACCTCCCAACTATCCCTATTAATCATTACGTCAATCCTAGAAACCAACAAAATAGGATCGAACGTCCTATTTCATTATTCCATGCTAATGTATTCAAGCGTTAGCTTGCTTTAAACACTCTAATTTTTTCAAAGTAACAGTCCAAATTCCCCGCAACACCAAATTAATGGCATTACGGCTCATCAGGAAGGAGGAATCAGTGAGACCAGTACATACCAGAGGCATGACCAACCTACTAACCCCGAAATTCAACTACGAGCTTTTTAACTGCAACAACTTTAATATACGCTATTGGAGCTGGAATTACCGCGGCTGCTGGCACCAGATTGCCCTCCAA
+
D@@0DGFIII?CGHIHEDHIIIEEHEHHHHICGHFHHCGHHEHI?FCHHIGIIIH0CECGCHH?CFGHHEHD1DCHHHH?FHGHH@?FHHEGHHEHIHEEEFGCHEFHHHEHCG@G?HH?HHHHHHCHHG@GHHFHHGGHIHGFEHBE@FH7@C?4HCHHIIHHHIHH@GC<EIHHHHIHEEGHHHIHHHFHG@CCHGCDCFHHEIHHFHGCGFHF8HHHFHHHGFFGHGGD<1HHEHF<<1D:GF<CCDGFHHIHHIIIHHHGCHFGEHGIIHIGF?HGCHHHG@EFHHHGEHE?HIHHHHHHEEHHEIHHHHCHDHCGHH?HIHHIIHHG<HECECHH@@@D@
@HISEQ:969:HM2KJBCX2:2:1102:16946:47965 2:N:0:ACTATGCA
CGCATACGACCTCCCAACTATCCCTATTAATCATTACGGTGGTCCTAGAAACCAACAAAATAGAATCATCCGTCCTATTTTATTATTCCATGCTAATGTATTCAAGCAAAATGCCTGCTTTAAACACTCTAATTTTTTCAAAGTAAAGGTCCTGGTTCCCCGCGGCACCCAATTAAGGACATCGCGGTTCTCCAGAAGGTGAGAAATTGACTACACCAGTTCATACCCCTTAAGGCACGACCGATGTGTCAATCCCGAAATTCAACTACGAGCTTTTTAACTGCAACAACTTTAATATACGCTATTGGAGCTGGAATTACCGCGGCTGCTGGCACCAGACTTGCCCTCCAA
+
DDDDDIIHHIIIIIIIIIIIIIIIIIIIIIIIIIIIIIIIIIIIIIIIIIIIIIIIHIIGII1CHHIIIIIIIIHIIIHIHIIIIIHIIIIIHHIIIHIIIHHIIIIIIIIIHIIIIIIIIIIIIIHIIIIIIIIIIIIHIHIIIIIIIIIHIIIIIIIIIIIHIIIIIIIIIIIIIIIIIIIIIIIIIIIHIIIHIIIIIIIIIIIIIIIIIIIIIIIIIIIIIIIIIIIIIIIIIIIIIHIIIIIIIHIIIIIIIIIIIIIIIIIIIIIIIIIIIIIIIIIIIIIHHIIIIIIIIIIIIIIHIIIIIIIIIIIIIIIIIIIIIIIIIIIIIIIIIIIIIIIIIIDDDDD
@HISEQ:969:HM2KJBCX2:2:1102:12342:48187 2:N:0:ACTATGCA
CGCATACGACCTCCCAACTATCCCTATTAATCATTACGTCGATCCTAGAAACCAACAAAATAGAATCAAACGTCCTATTTCGTTATTCCATGCTAATGTATTCAAGCGTGAGCCTGCTTTAAACACTCTAATTTTTTCAAAGTAACAGTCCTGATTCCCCAAGACACCAAATTAATGACATCATGGTTCGTCAGAAGGTAGGAATCAATAATACCAGTACGTACAATAGCACGACCAATAAATTGATCCCGAAATTCAACTACGAGCTTTTTAACTGCAACAACTTTAATATACGCTATTGGAGCTGGAATTACCGCGGCTGCTGGCACCAGACTTGCCCTCCAA
+
DDDDDIIHIHIIIIIIIHIIIIIIIIIIIIIIIIIIIIIIIIHIIIIIGIIIIIHIIIIIIIIIIIIIIIIIHIIIIIIIIIIIIIIIIIIIHIIIIIIIIIIIIIIIIIIHIIIIIIIIIIIIIIIIIIHHIIIIIIIIIIIIIIIIIIIIIIIHHHIIIIIHIIIIIIIHIIIIIIIIIIIIIIIIIHIIIIIIIIIIIIIIIIIIIIIIIIIIIIIIIIIIIIIIIIIIIIIIIIIIIIIHIIIIIHIIIIIIIIIIIIIIIIIIIIIIIHIIIIIIHIIIIIIIIIIIIIIIIIIIIIIIIIIIIIIIIIIIIIIIIIIIIIIIIIIIIIIIIIIIDDDDC
@HISEQ:969:HM2KJBCX2:2:1102:15991:48447 2:N:0:ACTATGCA
CGCATACGACCTCCCAACTATCCCTATTAATCATTACGTCGATCCTAGAAACCAACAAAATAGAATCAAACGTCCTATTTCATTATTCCATGCTAATGTATTCAAGCGTGAGCCTGCTTTAAACACTCTAATTTTTTCAAAGTAACAGTCCTGATTCCCCACAACACCAAATAAATGACATCATGGTTCGTCAGAAGGGAGAAACCGACGATGCCAGTACGTACCGAGGCACGACCAACATGATGGTCCCGAAATTCAACTACGAGCTTTTTAACTGCAGCAACTTTAATATACGCTATTGGAGCTGGAATTACCGCGGCTGCTGGCACCAGACTTGCCCTCCAA
+
DDDDDIIIIIIIIIIIIIIIIIIIIIIIIIIIGIIIIIIIIIIIIIIIHIIIIIIIIIIIIIIIIIIIIIIIIFIIIIHIHIIIIIIIIIIIIIIIIIIIIIIHIIIIIIIIIIIIHIIIIIIHIIHIIIIIIIIIIIIIIIIIIIIHIIIIIIHHIIIIIIIHHHIIIIIIIIIIHHHIHHIIIIIIIIHIIIIIIIIHIIIIIIIIIIIIIIHIHHHHIIIIHIHHIIIIIIIIIIIIIIIGIIIIIIIIIIIIIIIIIHIIIIIIIIIIIIIIIIIIIIIIIIIIIIIIIIIIIIIIIIIIIIIIIIIIIIIIIIIIIIIIIIIIIIIIIIIIIIIIDDDDD
@HISEQ:969:HM2KJBCX2:2:1102:6442:48416 2:N:0:ACTATGCA
CGCATACGACCTCCCAACTATCCCTATTAATCATTACATCGATCCTAGAAACCAACAAAATAGAATCTGATGTCCTATTTCATTATTCCATGCTAATGTATTCAAGCGTAAGCTTGCTTTAAACACTCTAATTTTTTCAAGGTAACAGTCCTAATTCCCCATAACATCAAATAAATGACATTATGGTTCTTTAGAAGGTGAGAACCAATAAAACCAGTACATACCAAGGCATGACCGATTCCTTGATCCCGAAATTCAACTACGAGCTTTTTAACTGCAACAACTTTAATATACGCTATTGGAGCTGGAATTACCGCGGCTGCTGGCACCAGACTTGCCCTCCAA
+
DDDDDIIIIIIIIIIIIIIIIIIIIIIIIIIIIIIIIIIIIIIIIIIIIIIIIIIIIHHIIIHGIIIIIHIIIIIIHIIIHIIIIIIIIIIIIIIHHEIHHGIIHHHIIIIHIIIIIIIIIIIIIIIIIIIIIIIIIIIIIGIIIIIIIIIHIIIIHIIIHIHHHIHHHIIIIIIIIHHIIIIIIIIHIIIIIIIHHIIIHHIIIIIIIIIHIIIIIIIIIIIIIGHIIIIIIIIIIIIIIIHHHHIHIIIIIIIIIIIIIHIIHIIIIIIIIIIIHIIIIIIIIIIIIIIIIIIIIIIIIIIIIIIIIIIIIIIIIIIIIIIIIIHIIIIIIIIIIIIIDDDDD
@HISEQ:969:HM2KJBCX2:2:1102:5474:48528 2:N:0:ACTATGCA
CGCATACGACCTCCCAACTATCCCTATTAATCATTACGGTGATCCTAGAAACCAACAAAATAGAACCATGCCGTCCTATTTTATTATTCCATGCTAATCTATTCAAGCACAAGCCTGCTTTAAGCACTCTAATTTTTTCAAGGTAATAGCTCTGCTTCCCCAACGCACTAACTTAATAGCATGCTGGTTATTCAGAAGGTAGGAATTCATCAGGCCAGTGCGGACAGTGAAGCCCGACCAACCGACAAACTCCGAAATTCAACTACGAGCTTTTTAACTGCAACAACTTTAATATACGCTATTGGAGCTGGAATTACCGCGGCTGCTGGCACCAGACTTGCCCTCCAA
+
DDDDDIHHHIIHIIIIIIIIIIHHIIIIIIIIIIIIIIIIIIIIIIHIIIIHIIIIIHHHIICHHIHHIIIIIIIIIHIIIIIIIIIIIIIIIIIIHIIHHHHIHIHIIIIIHIIIIIHIIIIHIIIHIIIIIIIIIIIHIIHIIIIHIIHIIIHIHHIIIIIIIIIHHHHIHIIIIIIIHIIIIIIIIIIIIIIIIIIIIIIIIIIIIIIIIIIIIIIIHIIIIIIIIIIIHIIIIIIIIIIIIHGIIIIIIIIIIIIIIIIHDIIIIIIIIIIIIIIIIIIIIIIIIIIIIIIIIIIIIIIIIIIIIIIIIIIIIIIIIIIIIIIIIIIIIIIIIIIIIIIDDDDD
@HISEQ:969:HM2KJBCX2:2:1102:5838:48224 2:N:0:ACTATGCA
CGCATACGACCTCCCAACTATCCCTATTAATCATTACGGTGATCCTAGAAACCAACAAAATAGAACCATGCCGTCCTATTCTATTATTCCATGCTAATGTATTCGAGCAAAATGCCTGCTTTAAACACTCTAATTTTTTCAAGGTAAAGGTCCTGGTTCCACATGACACCCAATTAAGGACATCATGCTTCTCCAGAAGGTGAGAAATCAACTGCGACAGTTCATACCCCTTAAGGCACGACCATCACGTCAATCCCGAAATTCAACTACGAGCTTTTTAACTGCAACAACTTTAATATACGCTATTGGAGCTGGAATTACCGCGGCTGCTGGCACCAGACTTGCCCTCCAA
+
DDDDBHHHHHHHEHHFHHIHIEFGEHHEFHFGHIIIIICHFH?EHEHEH?F@ECCEHFHIFH<FHH?GCC1D<EHHCCC1D@GHEHHD<CGHIGIHHG?FE@FEFGEHGEFEH<EHHHHHGHHIHHIHGCF6GEHHFFHGFHHHHHIIHGFGIIHHG@HEIHIIGEIIGHEHHEHIIIHIHIHGHHHHFGGFHHHEGCEHECIHHHIHHHFHHIIIIIIIFHHHHHIIIIHGIHHHIHHHIHIIGIHIIHEIHHHIHHHIHHIIIIHHIIHHHEGHEHEH@IIIIHIIHHHFCHHEHHHIHHIIIHHHHIIIIIIIIHHHGIIIIHHGHIIHHIIIIIHIIIIIIIIBBDD@
@HISEQ:969:HM2KJBCX2:2:1102:8087:48559 2:N:0:ACTATGCA
CGCATACGACCTCCCAACTATCCCTATTAATCATTACGTCGATCCTAGAAACCAACAAAATAGAATCAAACGTCCTATTTCATTATTCCATGCTAATGTATTCAAGCGCGAGCTTGCTTTAAACACTCTAATTTTTTCAAAGTAACAGTCCTGATTTCCCACGACACCAAATTAATGACATCGTGGTTCGTCAGAAGGGAGAAACCAATAATACTAGTACGTACAAAGTACGACCGACATATTAGTCCCGAAATTCAACTACGAGCTTTTTAACTGCAACAACTTTAATATACGCTATTGGAGCTGGAATTACCGCGGCTGCTGGCACCAGACTTGCCCTCCAA
+
DDDDDIHHIIIGIHIHIIHIIIIIIGHIIIIIHHHHIHIIIIIIIIIIHHHIIEHHIIIIIIHHHIIIIIIIIIIIIIIIIIIIFHIIIIIIGIHHIIIIIIIHIIIIIIIIIIIGIIIIIHHIIIIHHHIIIIIIIHIIIHGIHIIIIIHIIIIIIIHIIIIIIHIIIIHIIIIIHIIIIIIHHHHIHGHHHIGIIIIIIIIIHIIIHHIIHIIHIIIIIIIIIIIHGIHIIIIIIIIIHHHIIIIIIIHIIIIIIIIIIIIIIIIIIIIIIIIIIIIHHHIHIIIIIHHHHIIIIHHIIIHIIIIIIIIIIIIIIIIIIIIIIIIIIIIIHHIIIIIDDDDD
@HISEQ:969:HM2KJBCX2:2:1102:8356:49552 2:N:0:ACTATGCA
CGCATACGACCTCCCAACTATCCCTATTAATCATTACGGTGATCCTAGAAACCAACGAAATAGAATCAGTCCGTCCTATTTCATTATTCCATGCTAATGTATTCAGACGATAGTCTGCTTTAAACACTCTAATTTTTTCAAAGTAACAGTCCTGATTTCCCATCACACCAAATAAATGGCATGAAAGTTCCTCAGAAGGTAGAGATCCATCCTACCAGTGCAGACAATTAAGCCTGACCAATGGGTAGACCCCGAAGTTCAACTACGAGCTTTTTAACTGCAACAACTTTAATATACGCTATTGGAGCTGGAATTACCGCGGCTGCTGGCACCAGACTTGCCC
+
DDDDDIIIIIIIIIIIIIIIIIIIIIIIIIIIIIIIIIIIIIIIIIIIIIIIIIHIIIIIIIIHHIIIIIHIIHIIIFIIIGIIIIIIIIIIGIIIIIIIIHHIIIIIIIIIIIIIIIIIIIIIIIIIIIIIIIIIHIIHHIIIIIIHIIIIIIIIIIIIIIIIIIIIIIIIIIIHIIIIIIIIIIIIIIIIIIIIIIIIIIIIIIIIIIIIIIIIIIIIIIIIIIIIIIIIIIIIIIIIHHIIIIIIIIIIIIIIIIIIIIIIIIIIIIIIIIIIIIIIIIIIIIIIIIIIIIIIIIIIIIIIIIIIIIIIIIIIIIIIIIIIIIIIIIIIIIIIIIDDDDD
@HISEQ:969:HM2KJBCX2:2:1102:1733:50144 2:N:0:ACTATGCA
CGCATACGACCTCCCAACTATCCCTATTAATCATTACGTCAATCCTAGAAACCAACAAAATAGGATCGAACGTCCTATTTCATTATTCCATGCTAATGTATTCAAGCGTTAGCCTGCTTTAAACACTCTAATTTTTTCAAAGTAACAGTCCTGTTTCCCTGCAACACCAAATTAATGACATTACAGTTCTTCAGAAAGGAGGAATCAGCGAAGCCAGTGCATACCAGTGGCACGACCAACCTGCTGACCCCGAAATTCAACTACGAGCTTTTTAACTGCAACAACTTTAATATACGCTATTGGAGCTGGAATTACCGCGGCTGCTGGCACCAGACTTGCCCTCCAA
+
DDDDDIIHHIHIIIIHIHHHIIIFHHIIIIIIIIIIIIIIIIGIIIIIIIIIIIIIIIIIIIGHIIIEHHHHHFHHIIIIIIIIIHIIHIIIIIIHHHIHIDHHIIIHHHIHHIIIHHHHEHIHIIHIIIHIIHHHIHHHHHHIIIIIHIIIIIIHHIIHHIHHIIIIHIIIIIIIIIIIIIIIHIIIHIHHIIIIIHHHIIIHDIIHIIIHGCIIHFIHIHIIIHIIIIIHEGHHIIIIHGG<<6EHHEHIIIHIIHIIIIIIIHIHIIIIIIHIIIGHHIIHIIIIIGIIIIIIIIIIIIIIIIIHHIHGIIIHIHIHGIIIIHIHGIIHHEHIIIIIIDADDD
@HISEQ:969:HM2KJBCX2:2:1102:15258:50138 2:N:0:ACTATGCA
CGCATACGACCTCCCAACTATCCCTATTAATCATTACGGTGATCCTAGAAACCAACGAAATAGAATCAGTCCGTCCTATTTCATTATTCCATGCTAATGTATTCAGACGTTAGCCTGCTTTAAACACTCTAATTTTTTCAAAGTAACAGTCCTGATTTCCAATCACACCAAATTAATGACATGAAAGTTCCTCAGAAGGTAGAGATTTATCTCACCAGTACAGACAATTAAGCCTGACCAATGGGTAAACCCCGAAGTTCAACTACGAGCTTTTTAACTGCAACAACTTTAATATACGCTATTGGAGCTGGAATTACCGCGGCTGCTGGCACCAGACTTGCCCTCCAA
+
DDDDBIIHIHHHIGHHIIIIHHIEHHFHHHHE?F1GFG=C@HHHHHHIIIHIIFCHCHHHHH?G1GHI@FFEHHEDHIC<FHGHHHIIHHIIFHIIHHIIIHIIIIHHHHIHGHIIIHHIHHFGEHIIGIHIHIIIIIHGCHIHIIGHIHHIHIIIHFIIIIIIHEHIHHIIIIIIHIIIIIHHHEHIHIFIIIIIIIHIIIIIIIHHHIHHHIHHHIIIIHIIIHIIIIIIIIIIHIHIHHIIHGGIIHIIIHHIIHEIIIIIIIIIIHHIIIHIIIIIIIHHIIHHFHIHIHHIIIIIHIIHIIIIIIIIIIIIIIIIIIIIIIIIIGIIIIIIIIIIIIHDDDDA
@HISEQ:969:HM2KJBCX2:2:1102:2989:50697 2:N:0:ACTATGCA
CGCATACGACCTCCCAACTATCCCTATTAATCATTACGTCAATCCTAGAAACCAACAAAATAGGATCGAACGTCCTATTTCATTATTCCATGCTAATGTATTCAAGCGTTAGCCTGCTTTAAACACTCTAATTTTTTCAAAGTAACAGTCCTGTTTCCCTGCAACACCAAATTAATGACATTACAGTTCTTCAAGAAGGAGGAATCAGTAAAGCCAGTACACACCATTGGCACGACCAACCTACTGACCCCGAAATTCAACTACGAGCTTTTTAACTGCAACAACTTTAATATACGCTATTGGAGCTGGAATTACCGCGGCTGCTGGCACCAGACTTGCCCTCCAA
+
DDDDDIIIIIIIIIIIIIIIIIIIIIIIIIIIIIIIIIIIIIIIIIIIIIIIIIIIIIIIIIIIIIIIIHHIIIIIIIIIIIIIIIICHHIHGHIIIIIIIIHHIIIIHIIIHIIIIIIIIIIIIIHIIIIHIIIIIIIIIIIIIIIIIIIIIIIIIIIIIIIIIIIIIIIHIIIIIIIIIIIIIIIIIIIIIIIIIIIIIIIIHIIIIIIIIIIIIIIIIIIIIIIIIIIIIIIIIHHIIIIHFIIIIHIIIIIIIHIIIIIIIIIIIIIIIIIIIIIIIIIIIIIIIIIIIIIIIIIIIIIIIIIIIIIIIIIIIIIIIIIIIIIIIIIIIIIIIIIIIDDDDD
@HISEQ:969:HM2KJBCX2:2:1102:11897:51247 2:N:0:ACTATGCA
CGCATACGACCTCCCAACTATCCCTATTAATCATTACGTCAATCCTAGAAACCAACAAAATAGGATCGAACGTCCTATTTCATTATTCCATGCTAATGTATTCAAGCGTTAGCTTGCTTTAAACACTCTAATTTTTTCAAAGTAACAGTCCAAATTCCCCGCAACACCAAATTAATGGCATTACGGATCATCAGGAAGGAGGAATCAGTGAGACCAGTACATACCAGAGGCATGACCAATCTACTAACCCCGAAATTCAACTACGAGCTTTTTAACTGCAACAACTTTAATATACGCTATTGGAGCTGGAATTACCGCGGCTGCTGGCACCAGACTTGCCCTCCAA
+
DDDCDIIIIIIIIIIIIIIHIIIIHIIIIIIIIIIIIIIIIIIIIIIIIIIIIIIIHIIEHHGHHIIIIIIIHIHIIIHIGIIIGIIHIIHHIHHIIIIIHHIHIIIIIIIHHIIIIIIIIIIIIIIIIIIIIIHHIIIIIIIIIHIIIIIIHIIHHIIIIIIIIIIHIIHHIIIIHIIIHIIIIIIIHIIIHIIIIIIIHGIIIIIIIIIIIIIIIIIIIIIIIIIIIIIIIIIHIIIIIIIIHHHHIIIIIIIIIIIIIIIIIIIIHIIIIHHHIIIIIIIIIIIIIIIIIHIIIIIIIIIIIIIIIIIIIIIIIGIIIIIIIIIIIIIIIIIIIHIIIDCDDD
@HISEQ:969:HM2KJBCX2:2:1102:8548:49784 2:N:0:ACTATGCA
CGCATACGACCTCCCAACTATCCCTATTAATCATTACGTTGATCCTAGAAACCAACAAAATAGAATCGAACGTCCTATTTCATTATTCCATGCTAATGTATTCAAGCGCGTGCCTGCTTTAAACACTCTAATTTTTTCAAAGTAACAGTCCTGACTCCCCACAACATCAAATTAATGACATCATGATTCATCAGAAGGGAGAAATCAATGACATTAGTACGTACCGAAGGCACGACCGACGTATTGATCCCGAAATTCAACTACGAGCTTTTTAACTGCAACAACTTTAATATACGCTATTGGAGCTGGAATTACCGCGGCTGCTGGCACCAGACTTGCCCTCCAA
+
DDDDDIIIIIIIIIIIIIIIIIIHIIIIIIIIIIIIIIIHIIIIIIIIIIIIIHIIEHIIIIIIIIHHIIIIHGHIIIHHIIIIIIIFHGGHIIIIHIHIHHHHIIIIIIIIIIIIIIIIIIIHIIIIIIIIIIIIHIIIIIIIIHIIIIIIIIIIIIIIIIIIIIHIIIIIIIIIIIIIIIIIIIIIHIHIIIIHIIIIIIIIIIIIIIIIIHIIIIIIIIIIIIIIIGIIIIIIIIIIIHHHIIIIIIIIIIIIIIIIIIHIIIIIIIIIIIHIIIIIIIIIIIIIIIIIIHIIIIIIIIIIIIIIIIIIIIIIIIIIIIIIIIIIIIIIIIIIIIIIIDDDDD
@HISEQ:969:HM2KJBCX2:2:1102:14460:50769 2:N:0:ACTATGCA
CGCATACGACCTCCCAACTATCCCTATTAATCATTACGGTGATCCTAGAAACCAACAAAATAGAACCATGCCGTCCTATTCTATTATTCCATGCTAATGTATTCGAGCAAAATGCCTGCTTTAAACACTCTAATTTTTTCAAGGTAAAGGTCCTGGTTCCACATGACACCCAATTAAGGACATCATGCTTCTCCAGAAGGTGAGAAATCAACTGCGACAGTTCATACCCCTTAAGGCACGACCATCACGTCAATCCCGAAATTCAACTACGAGCTTTTTAACTGCAACAACTTTAATATACGCTATTGGAGCTGGAATTACCGCGGCTGCTGGCACCAGACTTGCCCTCCAA
+
DDDDDIIIIIIIIIIIIIIIIIIIIIIIIIIIIIIIIIHIIIIIIIIIIHIIIIIIIIGIIIDHHIIIIHIHHIHIIIIIIIIIIIIIIIIIIHIHIIHIIHIIIIHIIIHIIIHHIIIIIIIIIIIIIIIIIIIIIIIIIIIIIIIHIIIIIIIIIIIIIIIIIIIIHIIIIIIIIIIIIIIIIIIIHHIIIIIIIIIHIIIIIIIIIIIIIIHHIIIHIIIIIIIIIIIIIHIIIIIIIIIIIHHIIIHIIIIIIIIIIIIIIIHHHIHHIIHIIIIIHIIGIIIIIIIIIIIIHHHHIIIIIIIIIIIIIIIIIIIIIIIIIIIIIIIIIIIIIIIIIIIIIIIDDDDC
@HISEQ:969:HM2KJBCX2:2:1102:14162:51039 2:N:0:ACTATGCA
CGCATACGACCTCCCAACTATCCCTATTAATCATTACGGTGATCCTAGAAACCAACAAAATAGAACCATGCCGTCCTATTTTATTATTCCATGCTAATCTATTCAAGCACAAGCCTGCTTTAAGCACTCTAATTTTTTCAAGGTAATAGCTCTGCTTCCCCAACGCACTAACTTAATAGCATGCTGGTTATTCAGAAGGTAGGAATTCATCAAGTCAGTGCGGACAGTGAAGCCCGACCAACCGACAAACTCCGAAATTCAACTACGAGCTTTTTAACTGCAACAACTTTAATATACGCTATTGGAGCTGGAATTACCGCGGCTGCTGGCACCAGACTTGCCCTCCAA
+
DDDDDIIGIIIHIIIIIIIIIIIIIIIIIIIIIIIIIIFHIIIHHIIHIHIIIIHIIIHIIIIIHIIIIHIFHHHHIIIIIHIIHIIIHIIIIIHHIIIHIIIIIIHIIGIIIIIIIIIIIIHFHIIIIIIIIIIIIIIIIIIIIIIIIIHHIIIIIIIIIIHIIHIHHIIIIIIIIIIIIIIIIIIIHHEHGIIIHIIIIIIIIIIIIIIIIIIIIIIIIIIIIIIIIHIIIGIIIIIIIIIIHGHIHIIIIIIIHIIIIIIIHIIHGIIIIIIIHIIIIIIIIHIIIIIIIIHGIIIIIIIIIIIIIIIIIIIIIIIIIIIIIIIIIIIIIIIIIIIIIIHDDDDD
@HISEQ:969:HM2KJBCX2:2:1102:14277:51333 2:N:0:ACTATGCA
CGCATACGACCTCCCAACTATCCCTATTAATCATTACGGTGATCCTAGAAACCAACAAAATAGAACCATGCCGTCCTATTCTATTATTCCATGCTAATGTATTCGAGCAAAAATGCCTGCTTTAAACACTCTAATTTTTTCAAGGTAAAGGTCCTGGATCCGCAAGACACCCAATAAAGGACATCAAGTTTCTCCAGAAGGTGAGAAATCAACAGTGACAGTTCATACCCCTTAAGGCATGACCATCACGTCAATCCCGAAATTCAACTACGAGCTTTTTAACTGCAACAACTTTAATATACGCTATTGGAGCTGGAATTACCGCGGCTGCTGGCACCAGACTTGCCCTCCAA
+
BDDCDIHIICHHFHIIIIIIIIIIHIIIIIIIIIIIFIIIHHIIIIHIIHIIIIIIIIIIGHHHIEHIIHCHCEHHIGGHHIIIHIHIGHIIHIIIHIHHI@DGHHHHHIIIIIHHHIEHIIHIHHIGHHFHHHHIEHHIIHIHHHHEHIHHHIIHHHDHGEH@HHHEHIHHFHHIEHHGHHGEHHIIHIIHIHIHHHIIIIIIHIHIIIHFHHIIHHGIIIIIIIIIIHIHFIHIIIIHGIHIIIFCIHHGIIIIHHHCFIIIIHHEHEEIHIIIIHIIHIIHIIIHHHFHEIIIIHIHIIIIHHEIIIIIIHIIHHHHIHGHIIIIIIIIIIFHHIHHHEEIIHFHADDDB
@HISEQ:969:HM2KJBCX2:2:1102:4266:51121 2:N:0:ACTATGCA
CGCATACGACCTCCCAACTATCCCTATTAATCATTACGGTGATCCTAGAAACCAACAAAATAGAACCATGCCGTCCTATTTTATTATTCCATGCTAATGTATTCAGGCATAGGCCTGCTTTGAGCACTCTAATTTTTTCAAGGTAATGGTTCTGCTTCCCCGGCACATCAAATTAATGGCATACCGGTTATTCAGAAGGTAGGAATCCATCACACCAGTGCGGACCGTGAGGCCCGACCGACGGATAGATCCCGAAATTCAACTACGAGCTTTTTAACTGCAACAACTTTAATATACGCTATTGGAGCTGGAATTACCGCGGCTGCTGGCACCAGACTTGCCCTCCAA
+
DDCDDIIIIIIIIIIIIIIIIIEHIIIIIIIIIIIIIIIIIIIIIIIIIIIIIIIIIIHHIIHHCHIHHHGEHCEHIEHHIIIHHIIIIHHIHHIIIIIIIIHHHHHIIIIHFHIIHIHIIIIIIIIIIHHIIIIHIIIIIIIIIIIIIIIIIIIIHIIIHHIHIIIIIIIIIIIIIIIIIIIIIIIHIIIIIIIIIIIHIIIIIIIIIIIIIIIIIIIIIIIIIIIIIIIIIIIIIIIIIIIIHGDIIIIIIIIIIIIIIIIIIIIIIIIIHIIIHIIIIIIIIIIIIIIIIIIIIIIIIIIIIIIIIIIIIIIIIIIIIIIIHIIIIIIIIIIIIIIIIIIDDDDD
@HISEQ:969:HM2KJBCX2:2:1102:15380:51449 2:N:0:ACTATGCA
CGCATACGACCTCCCAACTATCCCTATTAATCATTACGTCAATCCTAGAAACCAACAAAATAGGATCAACGTCCTATTTCATTATTCCATGCTAATGTATTCAAGCGCGAGCCTGCTTTAAACACTCTAATTTTTTCAAAGTAACAGTCCTGATTCCCCACCACACCAAATTAATGACATGATGGTTCGTCAGAAGGTAGGAATCAGTAACACCAGTACGTACCGAAGGCACGACCAGCGTACTAATCCCGAAATTCAACTACGAGCTTTTTAACTGCAACAACTTTAATATACGCTATTGGAGCTGGAATTACCGCGGCTGCTGGCACCAGACTTGCCCTCCAA
+
D0?BDHHC@C<GHIEEGHHE1G?CCHHIHIEECGHFHHHHEGHIIICG?FCD1<DC?C@HII1111<<GHHH10DGHHHI?F@<C11C11<C<@EFCFHC@<CG@FC7C<6<FG1@1F@GCE@1CHEH@?HHHI@<1<<EG<<FGHHHHIIEACHE?GHEHDEH8DC:<GHCCD/8D<<<HEED-CGGFHGCCHD8<DGECGFCGCFGHFGD@<C<1HHHCE0<F@@DEHIDHECHG?GGCFCFGDH?F1HC@FH@HHGD0<E1EHE1EHHGC<E@@IHFC<<C1<<<<CGCCHHHCC@GC?CHFC<<@FCHHDH?F<<<@HGF1G<<EFC<CHH@HHEED@D@@
@HISEQ:969:HM2KJBCX2:2:1102:7458:51541 2:N:0:ACTATGCA
CGCATACGACCTCCCAACTATCCCTATTAATCATTACGTCAATCCTAGAAACCAACAAAATAGGATCGAACGTCCTATTTCATTATTCCATGCTAATGTATTCAAGCGTTAGCCTGCTTTAAACACTCTAATTTTTTCAAAGTAACAGTCCTGTTTCCCTGCAACACCAAATTAATGACATTACAGTTCTTCAGAAAGGAGGAATCAGCGAAGCCAGTGCATACCAGTGGCACGACCAACCTGCTGACCCCGAAATTCAACTACGAGCTTTTTAACTGCAACAACTTTAATATACGCTATTGGAGCTGGAATTACCGCGGCTGCTGGCACCAGACTTGCCCTCCAA
+
DDDBDIHGHHHIIIIIIIIIIIIIIIIIHHIHIIIGHHIIIIIIIIHHHIIIIHEEHHCHHHGEHHHEEHIHHHHIHEHHHIIHIIGHIIHGH?GHIIIIIIHHHHFIIIHHHHIIIIHIIHIIIIIIIIIIIIIIIIIIIIIIHEHIIHHHHIIIIIIHHHHHHIIGIHIIIIIIHHIHHIIIHHIHHHIIIIIHIHIIIIIIIIIIIIIIHIIHHHHFIIIIHIIHIIIIIIIIIHIHHHHHGHIHIIIIIIIIIIIIIIIIIIIIIIIIIHIIIIIIIIIIIIIIHHIIIIIIIIIHIIIIIIIIIIIIIIIIIIIIIIIIIIIIIIIIIIIIIIIIIDCDDD
@HISEQ:969:HM2KJBCX2:2:1102:7692:51508 2:N:0:ACTATGCA
CGCATACGACCTCCCAACTATCCCTATTAATCATTACGGTGATCCTAGAAACCAACAAAATAGAACCATGCCGTCCTATTTTATTATTCCATGCTAATGTATTCAAGCAAAATGCCTGCTTTAAACACTCTAATTTTTTCAAAGTAAAGGTCCTGGTTCCCCGCGACACCCAATTAAGGGCATCGCGGTTCTCCAGAAGGTGAGAAATTGACTACACCAGTTCATACCCCTTAAGGCACGACCGATGTGTCAATCCCGAAATTCAACTACGAGCTTTTTAACTGCAACAACTTTAATATACGCTATTGGAGCTGGAATTACCGCGGCTGCTGGCACCAGACTTGCCCTCCAA
+
DDDDDIIIGIIIIIIIHHHIGIIIIIIIIIHF@HIIIIIIHIHIIIIIIEHIHIIIIHHHIIEHIIIIHIIHIHDDGHHHHHHHIIIG@HHHCHHFGHHGHGIIIHHHIIHIGIIHHIIHFHHHHHHHHHHGCFHHIHGEFIIIIIIIHIIHGCHHEFDHGIIHHHHGCFHEHIIIIIIIIIIIIIHIIIHGHH?FFHHHIIHHHIIIIIIIIIHHHHHHHHHCIIIIHIIIIIIHHHIIIIIIHIIHIIHIIGIIIIIIIIIIHHIHHGIIHIIIIIIHIIHIIHIHIIIHHIIHIHIHIIHHGIHIIIIIIIIHHIIIGIIIIIIHIHIIIIIIIHIHHIGIIIIDDDDA
@HISEQ:969:HM2KJBCX2:2:1102:16166:50938 2:N:0:ACTATGCA
CGCATACGACCTCCCAACTATCCCTATTAATCATTACGTCAATCCTAGAAACCAACAAAATAGGATCAAACGTCCTATTTCATTATTCCATGCTAATGTATTCAAGCGTTAGCCTGCTTTAAACACTCTAATTTTTTCAAAGTAACAGTCCTGTTTCCCTGCAACACCAAATTAATGACATTACAGTTCTTCAAGAAGGAGGAACCAGTAAAGCCGGTACATACCAGAGGCACGACCAACCTACTAATCCCGAAATTCAACTACGAGCTTTTTAACTGCAACAACTTTAATATACGCTATTGGAGCTGGAATTACCGCGGCTGCTGGCACCAGACTTGCCCTCCAA
+
DDDCDIIIIIIIIIIIIIIIIIIIIIIIIIIIIIIIIIIIIIIIIIIIIIIIIIIIHIIHIIIIHIIIIIIHHIIIIIIIIIIIIIIIIIIHGIIIIIIIIHIIIIIIIIIHHIIIIIHIIIIIIIIIIIIIIIIIIHIIIIIIIIIHIIIIIIIIIHIIIIIIIIIIIIIIIIIHIIIIIIIIIIIIIIIIIIIIIIIIIIIIIIIIHIIHIIIIIIIIIIIIIIIIIIIIIIIIIHHIIIIHIIHHIIIIIIIIIIIIIIIIIIIIIIIIIIIIIIIIIIIIHIIIIIIIIIIIIIIIIIIIIIIIIIIIIIIIIIIIIIIIIIIIIIIIIIIIIIIIIDDDDD
@HISEQ:969:HM2KJBCX2:2:1102:16710:51494 2:N:0:ACTATGCA
CGCATACGACCTCCCAACTATCCCTATTAATCATTACGTCAATCCTAGAAACCAACAAAATAGGATCAAACGTCCTATTTCATTATTCCATGCTAATGTATTCAAGCGTTAGCCTGCTTTAAACACTCTAATTTTTTCAAAGTAACAGTCCTGTTTCCCTGCAACACCAAATTAATGACATCACAGTTCTTCAAGAAGGAGGAACCAGTAAAGCCAGTGCATACCAGAGGCACGACCAACCTACTAATCCCGAAATTCAACTACGAGCTTTTTAACTGCAACAACTTTAATATACGCTATTGGAGCTGGAATTACCGCGGCTGCTGGCACCAGACTTGCCCTC
+
DADDDIHII0EEHHHIIHIIIIIIEG<GCHEHHHEHHEEHFFHHIHHHHIIIGIIHIIHIHIHECFHHHHIGGHHHHIHHHIH?FCFHHIGHHHEHHHHIHIHIGFGHGEHIGHIIIHHHGHHIIHHHFHBFHAHHGHGFEHHHIEHHDGGHHGGEIHHGGIIHHCHHG@D0CHFG0FFGGFHHHEGFHHGHHHHH@CFCGHHIIIHIHIHEHEHHHHCCHFFCEHFFE<GCIIHHFF<E@DHF@GCAIHFGIHFHEHHHEEIIHHEIIIHFIHEHHHF<CCD1HHIIHEEIIHHHEHIIIIIIIIHIHHHEHHCHHDHIHIIGHHHHFFHGIIHHHEADD@@
@HISEQ:969:HM2KJBCX2:2:1102:9173:53044 2:N:0:ACTATGCA
CGCATACGACCTCCCAACTATCCCTATTAATCATTACGGTGATCCTAGAAACCAACAAAATAGAACCATGCCGTCCTATTCTATTATTCCATGCTAATGTATTCGAGCAAAATGCCTGCTTTAAACACTCTAATTTTTTCAAGGTAAAGGTCCTGGTTCCACATGACACCCAATTAAGGACATCATGCTTCTCCAGAAGGTGAGAAATCAACTGCGACAGTTCATACCCCTTAAGGCACGACCATCACGTCAATCCCGAAATTCAACTACGAGCTTTTTAACTGCAACAACTTTAATATACGCTATTGGAGCTGGAATTACCGCGGCTGCTGGCACCAGACTTGCCCTCCA
+
DDDDDIIIIIIIIIIIIIIIIIIIIIIIIIIIIIHIIIIIIIIIIIIIIIIIIIIIIIIIIIIEHIIIIHIIHHHIIHIIIIIIIIIIIIIIHIIIIIHIHIIIIIIIIHIIIIIIIIIIIIIIIIIIIIIIFIIIIGIIIHIIIIIIIIIIIIIIIIIIIIIIIIIIIHIIIIIIIIIIIIIIIIIIIIIIIHIIIIIIIIIIIIIIIIIIIIIIIIIIIIIIIIIIIIIIIIIIIIIIIIIIIIHIIHIIIHIIIIIIIIIIIIIIIIIIIIIIIIIIIIIIIIIIIIIIHIIIIIHHIIIIIIIIIIIIIIIIIIIIIIIIIIIIIIIIIIIIIIIIIIIIIIDDDDD
@HISEQ:969:HM2KJBCX2:2:1102:10521:52821 2:N:0:ACTATGCA
CGCATACGACCTCCCAACTATCCCTATTAATCATTACGGTGATCCTAGAAACCAACAAAATAGAACCAATCCGTCCTATTTCATTATTCCATGCTAATGTATTCAGACTTAAGCCTGCTTTAAACACTCTAATTTTTTCAAAGTAACAGTCCTGATTTCCCAACACACCAAATTAATGACATGAAGGTTCTTCAGAAGGTAGAAATTCGCCACTACTGTACGGACCGTAAAGCCCGACCATAGGACAAATTTCGAATTTCAACTACGAGCTTTTTAACTGCAACAACTTTAATATACGCTATTGGAGCTGGAATTACCGCGGCTGCTGGCACCAGACTTGCCCTCCAA
+
DDDDDIIIIIIIIIIIIIHIIIIIIIIIIIIIIIIIIIIIIIIIIIIIIIIIIIIIHIHHIHHGIIIIIIIIIIIIIIIIIIIIIIIIIIIHHIIHHHIIHHIIIIIIIIIIIIIIIIIIIIIIIIIIIIIIIIIIIHIIIIIIIIIIIIIIIIIIIIIIIIHIIIIIIIIIIIIIIIIIIIIIIIIIIIHIIIIIIIIIIIIIIIIIIIIIIIIIIIIIIIIIIIIIIIIIIIIIIIIIIIIIIIHIIIIIIIIIIIIIIIIIIIIIIIIIIIIIIIIIIIIIIIIIIIIIIIIIIIIIIIIIIIIIIIIIIIIIIIIIIIIIIIIIIIIIIIIIIIIIIIIDDDDD
@HISEQ:969:HM2KJBCX2:2:1102:8338:53178 2:N:0:ACTATGCA
CGCATACGACCTCCCAACTATCCCTATTAATCATTACGTCAATCCTAGAAACCAACAAAATAGGATCGAACGTCCTATTTCATTATTCCATGCTAATGTATTCAAGCGTTAGCCTGCTTTAAACACTCTAATTTTTTCAAAGTAACAGTCCTGTTTCCCTGCAACACCAAATTAATGACATTACAGTTCTTCAAGAAGGAGGAATCAGTAAAGCCAGTACATACCATTGGCACGACCAACCTACTGACCCCGAAATTCAACTACGAGCTTTTTAACTGCAACAACTTTAATATACGCTATTGGAGCTGGAATTACCGCGGCTGCTGGCACCAGACTTGCCCTCCAA
+
DDDDDIIIIIIIIGIIIIIIIHIIIIIIIIIIIIIIIIIIIIIIIIIIIIIIIIIIIIIIIIIHIIIIHIIIIHIIHIIIIIIIIIHIHIIIIIIIHHIIIIIIIIIIIIIIIIIIIIIIIIIIIIIIIIIIIIIIIIIIIIIIIIIIIIIIIIIIIIIIIIIIIIIIIIIIIIHIIIIIIIIIIIIIIIIIHIIHIIIIIIIIIIIIHIGIIIHIIIIIIIIIIIIIIGIIIIIIIIHIIIHHHIIHIIIIIIIHIIIIIIIIIIIIIIIIIIHIIIIIIIIIIIIIIIIIIIIHIIIIIIIIIIIIIIIIIIIIIIIIIIIIIIIIIIIIIIIIIIIIIDDDDD
@HISEQ:969:HM2KJBCX2:2:1102:10042:52661 2:N:0:ACTATGCA
CGCATACGACCTCCCAACTATCCCTATTAATCATTACGGTGGTCCTAGAAACCAACAAAATAGAACCACAACGTCCTATTCTATTATTCCATGCTAATCTATTCAAGCAATAGCCCGCTTTAAACACTCTAATTTTTTCAAGGTAATGGTCCTGGCTCCCCAACACACCCAATAAAGGACATGCTGGCTCACCAGAAGGAAGACCCGACAGCAGACAGTACTCGCCAAAGACGGACCGCCCGGCCAGGCCTAAAATTCAACTACGAGCTTTTTAACTGCAACAACTTTAATATACGCTATTTGAGCTGGAATTACCGCGGCTGCTGGCACCAGACTTGCCCTCCAA
+
DDDDDIIIGIIIIIIIIIIIHIIIIIIIIIIIGIIIIHIIIIIIIIIIIIIIIIIIIGHHIIHIIHIIHIIGHIHIIIIIIIIIIIIIGHHIIIIIIIIHHHHHIIHHHIIHHIIIIGHIIIHIHHHIIIIHIIIIIHIIIIIIIIIIIIIIIIHHFHHIIIIHHIHIIIIIHIIIIIIHIIIIIIIIIHHHIIIIIIIIIIIIIIIIIIHEIIIIIIIIIIIIIIHIIIIIIIHIIIIIIIIHEIIIHIIIIIIIIIIIIIHHIIIIIHIIIIIIIIIIHIIIIHHIIIHIIHIIHEHHHIIIIIIIIIIIIIIIIIIIIIIIIIIIIIIIIHIIIIIIHDDDDD
@HISEQ:969:HM2KJBCX2:2:1102:12983:53255 2:N:0:ACTATGCA
CGCATACGACCTCCCAACTATCCCTATTAATCATTACGTCAATCCTAGAAACCAACAAAATAGGTTTGAACGTCCTATTTCATTATTCCATGCTAATGTATTCAAGCGTGAGCCTGCTTTAAACACTCTAATTTTTTCAAAGTAACAGTCCTGATTCCCCACGACACCAAATAAATGACATCATGGTTCGCCAGAAGGGAGAAACCAACAATACCAGTACGTACCGAGGCACGACCGACATGATGGTCCCGAAATTCAACTACGAGCTTTTTAACTGCAGCAACTTTAATATACGCTATTGGAGCTGGAATTACCGCGGCTGCTGGCACCAGACTTGCCCTCCAA
+
BDBADIGHII<GEFHIHDG?HIIEHHFEE@GGHIIIIEICCGEHIHFHHHIGIIHHFEEGHHHEHHIHIIEHHHHEDGHHHEHEC@CGH?FC@CHHHHHHIIIIIGIHGGIHHHHHGHEGCHIHHHEIIIIIIIHHIIHIHIIHHHHHHHHHHIEHHHDIHEHHFHFHHIIIHEGIIHHIFIHIIGIIHIIIIIIIHHHIFHGIHIIIIIIHGHGIIIIIIII<HHGIGHHHHIIIIHHHIHHEDIHHCHHIIIHHIIIIHHIIIIIIIIIHIHIIIIIIIIIIIIIIIIIIIHHIHIIHHIHIIIHIIIIIIHIIIIIIIHIIHHIIIIIIIIIIHIIIDDDDD
@HISEQ:969:HM2KJBCX2:2:1102:18483:53739 2:N:0:ACTATGCA
CGCATACGACCTCCCAACTATCCCTATTAATCATTACGGTGATCCTAGAAACCAACAAAATAGAACCATGCGTCCTATTTCATTATTCCATGCTAATGTATTCAGGCAATAGCCTGCTTTAAGCACTCTAATTTTTTCAAGGTAACAGTCCTGCTTCCCCAACGCACCAAATTAATGACATGCTGGTTATTCAGAAGGTAGGAATCCATCACGCCAGTACAGACCCAAAAGCCCGACCAACGGATAAACCCCGAAATTCAACTACGAGCTTTTTAACTGCAACAACTTTAATATACGCTATTGGAGCTGGAATTACCGCGGCTGCTGGCACCAGACTTGCCC
+
DDDDCIIIEHDHIIIHHHGHIHIIHIIHHHHHHIHHIHIIHGEGEHIIHIIIHIIHIEEHHHHIIIH?G1GHHHIIIICHIHHHIIIGIHIIIIIIIIIIHHHHGHHIIIIHHIIIIIHIIIIIIIIFHFHHIHIIIIIIIIIIIIIIIIIIIHHHHGI8IHIHHHIHIGHHHHHIHIIIIIIIIIIIIIIIIIIIHHGHHHIIIGIHGHGIIIIIIIIHIIIIIIIHHHHIIHIIIIIHGIIIIIIIIIIGIIIIHIIIIIHHIIHIIIIIHIIIIIIHIIHHHIIIIIIIIIIIHIHIIIHHIHHFHHHIIIIIIIIIIIIIIIIIIIIIIIIIIDDDDD
@HISEQ:969:HM2KJBCX2:2:1102:10457:53676 2:N:0:ACTATGCA
CGCATACGACCTCCCAACTATCCCTATTAATCATTACGTCGATCCTAGAAACCAACAAAATAGAATCAAACGTCCTATTCCGTTATTCCATGCTAATGTATTCAAGCGTGAGCCTGCTTTAAACACTCTAATTTTTTCAAAGTAACAGTCCTGATTCCCTAAAACACCAAATTAATGGCATTAAAGTTCGTCAGAAAGGAGAAACCGATTATACCAGTACGTACAATAGCACGACCAGTAAGCCGGTCTCGAAATTCAACTACGAGCTTTTTAACTGCAACAACTTTAATATACGCTATTGGAGCTGGAATTACCGCGGCTGCTGGCACCAGACTTGCCCTCCA
+
DDDDDIIIIIHIIIIIIIIIIIIIIIIIIIIIIIIIIIIIIIIIIIIIIIIIIIIIIGEHHIIHIIHIHHHDHIIIIHIIIIIIIIIIIIIIIIHIIIIIIIHIIHIIIIIIIIIIIIIHIIHHIIIIIIIIIIIIIIIIIIIIIIIIIIIIIIIIIIIIIIIIIIIHIIIIIIIIIIIIIIHIIIIIIIIIIIIIIIIIIIIIIIIIIIIIIIHHIIIIIIIIIIIIIIIIIIIIIIIIIHEIIIIIIIIIIIIIIIIIHIIHIIIIIIIIIIIIIIIIIIIIIIHIIIIIIIIIIIIIIIIIIIIIIIIIIIIIIIIIIHIIIIIIIIIIIIIIIIIDDDDD
@HISEQ:969:HM2KJBCX2:2:1102:13994:54664 2:N:0:ACTATGCA
CGCATACGACCTCCCAACTATCCCTATTAATCATTACGGTGATCCTAGAAACCAACAAAATAGAACCATGCCGTCCTATTCTATTATTCCATGCTAATGTATTCGAGCAAAATGCCTGCTTTAAACACTCTAATTTTTTCAAGGTAAAGGTCCTGGTTCCACATGACACCCAATTAAGGACATCATGCTTCTCCAGAAGGTGAGAAATCAACTGCGACAGTTCATACCCCTTAAGGCACGACCATCACGTCAATCCCGAAATTCAACTACGAGCTTTTTAACTGCAACAACTTTAATATACGCTATTGGAGCTGGAATTACCGCGGCTGCTGGCACCAGACTTGCCCTCCAA
+
DDDDDIIIIIIIIIIIIIIIIIIIIHIIIIIIIIIIIHIIIIIIIIIIIIIIHIHIIIIIIIHHHIIIIHIIHIHIIIHHHHHHHIIIIIIIIHIIHIHHIHIIIIIHIHIIIIIIIIIIIIIIHHIIHIIIGIIIIIIHIIIHIIIIIHIIIIIIHHHIIIIIIIIIHHIIIIIIIIIIIIIIHIIIIIIIIIIIIIIIIIIIIIIIIIIIIIIIIIIIIIIIIHIIIIIIIIIIIHHIHIIIIIIIIIHIIIIIIIIIIIIIIIHIIIIIIIIIIIIIIIIIIIIIIIIIIIIIIIIIIIIIIIIIIIIIIIIIIIIIIIIIIIIIIIIIIIIIIIIIIIIIIIIDDDDD
@HISEQ:969:HM2KJBCX2:2:1102:13173:54915 2:N:0:ACTATGCA
CGCATACGACCTCCCAATATCCCTATTAATCATTACTTCAGTCCTAGAAACCAACAAAATAGAACTAAAGTCCTATTCCATTATTCCATGCTAATATATTCAAGCAAACATGCCTGCTTTAAACACTCTAATTTTTTCAAAGTAAAAGTCTTGGATCCCTAGCGCACTCAATTAAGAGCACACTAGTTCCCCAAAAGGAAAAGCCCAAAGTTGCAGTACAAACCTTTCGGTTGACGGCAACTATAAGCCCAAAATTCAACTACGAGCTTTTTAACTGCAACAACTTTAATATACGCTATTGGAGCTGGAATTACCGCGGCTGCTGGCACCAGACTTGCCCTCCAA
+
DDDDDIIIIIIIIIIIIIIIIIIIIIIHIIIIIIIIIHIIHIIIIIIIIIIIIIIIIIHIIIIIIIIIIHHHHHHIIGHIHIIIIIGIIIIIIHIIHIIIHIIIIIIIIIIIIIIIIIIIIIIIIIIIIIIIIIIIIHIIIIIIIIIIIIIIIIIHIIIIIIHHHIIIIIIIIIIIHHHIGIIIIIHIIHHIIIIIIIIIIIIIIIIIIIIIIIIIIIIIHHIIHIIIIIIIIIIIIIIIIIHIIIIIIIIIIIIHIIIIIIIIIIIIIIIHIIIIIIIIIIIIIIHIIIIIIIIIIIIIIIIIIIIIIIIIIIIIIIIIIIIIIIIIIIIIIIIIIIIIDDDDD
@HISEQ:969:HM2KJBCX2:2:1102:2939:55281 2:N:0:ACTATGCA
CGCATACGACCTCCCAACTATCCCTATTAATCATTACGTCAATCCTAGAAACCAACAAAATAGGATCGAACGTCCTATTTCATTATTCCATGCTAATGTATTCAAGCGTTAGCTTGCTTTAAACACTCTAATTTTTTCAAAGTAACAGTCCAAATTCCCCGCAACACCAAATTAATGGCATTACGGCTCATCAGGAAGGAGGAATCAGTGAGACCAGTACATACCAGAGGCATGACCAACCTACTAACCCCGAAATTCAACTACGAGCTTTTTAACTGCAACAACTTTAATATACGCTATTGGAGCTGGAATTACCGCGGCTGCTGGCACCAGACTTGCCCTCCAA
+
DDDDDIIIIIIIIIIIIHIIIIIIIIHHIHIIIHHIIIIIIIIIGIIIHIHIIIHHEHEHHIIIIIIIIHIIHIGHIIHIIHHHHIIHIGIHIEEHIHHIIIIIIIIIIIIIIIIIIIIEHIHHIIHHIHIIIIIIIHHHIIHIIFIIIIIIIHHHIIIHIIIGHIIIIIIIHHHIIHIIIIIIIIHIIIGHIIIIIIIIIIIIIIIIIIHIIIIIH=IIIIIIIIIIIIIIIIIIIIIIIIHIFHEIIIIIIIIIIIHIHIHIIIIIIIIIIIIIIIIIIIIIIIIIIIIIIIIIHIIIHIIIIIIIIIIIIIIIIIIIIIIIIIIIIIIIIIIIIIIIIDDDDD
@HISEQ:969:HM2KJBCX2:2:1102:4270:55349 2:N:0:ACTATGCA
CGCATACGACCTCCCAACTATCCCTATTAATCATTACGTCAATCCTAGAAACCAACAAAATAGGATCGAACGTCCTATTTCATTATTCCATGCTAATGTATTCAAGCGTTAGCTTGCTTTAAACACTCTAATTTTTTCAAAGTAACAGTCCAAATTCCCCGCAACACCAAATTAATGGCATTACGGATCATCAGGAAGGAGGAATCAGTGAGACCAGTACATACCAGAGGCATGACCAATCTACTAACCCCGAAATTCAACTACGAGCTTTTTAACTGCAACAACTTTAATATACGCTATTGGAGCTGGAATTACCGCGGCTGCTGGCACCAGACTTGCCCTCCAA
+
DDDDDIIIIIIIIIIIIIIIIIIIIIIIIIIIIIIIIIIIIIIIIIIIIIIIIIIIIEHHIIIHIIIIHHIIHHIIIIIIIHHHHIIIIIIIIIIIIIIIHHHIIIIIIIIIIIIHIIIIIIIIIIIIIIIIHIIIIIIIIIIIIIIHHIIIHIHIIIIHIIIIHIIIIIIIIHHHIIIIHIIHIIIIIIIIIIIIIIIIIIIIIIIIIHIIIIIIIIIIIIIIIIIIHIIIIIII<IHHIIIHHHHIIIIIIIIHIIIIIIHIIIIIIIIIIIIIIIIIIIIIIIIIIIIIIIIIIIIIIIIIIIIHIIIIIIIIIIIIIIIIIIIIIIIIIIIIIIIIIDDDDD
@HISEQ:969:HM2KJBCX2:2:1102:6234:55463 2:N:0:ACTATGCA
CGCATACGACCTCCCAACTATCCCTATTAATCATTGCTCACAAATCCAAAAACCAACAAAATACGATAAACGAGCCCTAACTTATTATTCCATGCTAATGTATTCATAACTAACCGCCTGCTTTAAACACTCTAATTTTTTCAAAGTAAAGGTCCTGGATTGCGAACCCAACCCAGCAAAGGGCAGGAACGTTCTCCAGGAAGATGGTAAGCGCGCATCGGCACTCACACACGAAACCGTGGCGGGCCAAGCGCACTATACCAGAAATCCAACTACGAGCTTTTTAACTGCAACAACTTTAATATACGCTATTGGAGCTGGAATTACCGCGGCTGCTGGCACCAGACTTGCCCTCCAA
+
DDDDDIIIIIIHHHIIHHIIIHIIIIIIIHIIIIIIIIIIIIIIFHGIGIHHIHHHIIEHEEHIIGHHGHHHIGHIHHHFHIHHHHIHICHIHIIIHIIIHFHHIIIIIIIIHHHDHIHIIIIIHHHHHIIIIIHIIIIHHFHEHIHHHIIIIIIIIHHHHHIIIIIHHHHIIHIHHHEGIHHIIIIIIIHFBHHIIIHHIIIIIIIHIIIIIIIIIIIIHIIIHIIIHHIIIIIIIIIIIIIIIIIIIIIIHHHHGIIIIHIIIIIIIIIIIIIIIIIIIIIHHIIIIIIIIIIHIHIIIIIIIIIIIIIIIIIGIIHIIIIIIIIIIIIIIHIIIIIIIIIIIIIIIIIIIDDDDD
@HISEQ:969:HM2KJBCX2:2:1102:14907:55757 2:N:0:ACTATGCA
CGCATACGACCTCCCAACTATCCCTATTAATCATTACGTCGATCCTAGAAACCAACAAAATAGAATCAAACGTCCTATTTCATTATTCCATGCTAATGTATTCAAGCGTAAGCCTGCTTTAAACACTCTAATTTTTTCAAAGTAACAGTCCTGATTCCCCACGACACCAAATTAATGACATCGCGGTTCTTCAGAAGGTAGGAACCAATAATGCCAGTGCGTACCGAAGCACGACCAACAATTTGATCCCGAAATTCAACTACGAGCTTTTTAACTGCAACAACTTTAATATACGCTATTGGAGCTGGAATTACCGCGGCTGCTGGCACCAGACTTGCCCTCCAA
+
DDDDDIIIIIIIIIIIIIIIIIIIIIIIIIIIIIIIIIIIIIIIIIIIIIIIIIIIIIIIIIIIIIIIIIHIIHHIIIHIIIIIIIIIIIIIGIIIIIIIIIIIIIIIIIIIIIIIIIIIIIIIIIIIIIIIIIIIIIIIIIIIIHIIIIIIIIIIIIIIIIIIIIIIIIIIIIIIIHIIIIIIIIIIIIIIIIIIIIIIIIIIIIIIIIIIIIIIIIIIIIIIIIIIIIIIIIIIIIIIIIIHIIIIIIIIIIIIIIIIIIIIIIIIIIIIIIIIIIIIIIIIIIIIIIIIIIIIIIIIIIIIIIIIIIIIIIIIIIIIIIIIIIIIIIIIIIIIIIIIDDDDD
@HISEQ:969:HM2KJBCX2:2:1102:15065:56855 2:N:0:ACTATGCA
CGCATACGACCTCCCAACTATCCCTATTAATCATTACGTCGATCCTAGAAACCAACAAAATAGAATCAAACGTCCTATTTCGTTATTCCATGCTAATGTATTCAAGCGTGAGCCTGCTTTAAACACTCTAATTTTTTCAAAGTAACAGTCCTGATTCCCCATGACACCAAATTAATGACATCATGGTTCGTCAGAAGGTAGGAATCAATAATACCAGTTCGTACAATAGCACGACCAATAAATTGATCCCGAAATTCAACTACGAGCTTTTTAACTGCAACAACTTTAATATACGCTATTGGAGCTGGAATTACCGCGGCTGCTGGCACCAGACTTGCCCTCCAA
+
DDDDDIIIIGIIIIIIIIIIIIIIIIIIIIIIIIIIIIIIIIIIIIIIIIIIIIIIHIIIIIHHIIIIIIIGIHIIIIHIGIIIIIIIIIIIHIIIIIIIIIHIIIIIIIIIIIIIIIIIIIIIIIIIIIIIIIIIIIIIIIIIIIIIIIIIIIIIIIIIIIHHHIIIIIIIIIIIIHIIIIIIIIIIHIIIIIIIIIIIIHIIIIIIIIIIHIIIIIHIIIIIIIIIIIHDIIIIIIIIIIIIIIIIIIIIIIIIIIIIIIIIIIIIIIIIIIIIIIIIIIIIIIIIIIIIIIIIIIIIIIIIIIIIIIIIIIIIIIIIIIIIIIIIIIIIIIIIIIIIDDDDD
@HISEQ:969:HM2KJBCX2:2:1102:17723:56821 2:N:0:ACTATGCA
CGCATACGACCTCCCAACTATCCCTATTAATCATTACGTCGATCCTAGAAACCAACAAAATAGGTTCGATCGTCCTATTTCGTTATTCCATGCTAATGTATTCAAGCGCGAGCCTGCTTTAAGCACTCTAATTTTTTCAAAGTAACAGTCCTGTTTCCCCGCAACAACAAATTAATGCCATCACGGTTCTACAAGAAGGAGGGACCAGTGAGGCCAGTGCATACCAGTGGCACGACCAACCTACTGGCCCCGAAATTCAACTACGAGCTTTTTAACTGCAACAACTTTAATATACGCTATTGGAGCTGGAATTACCGCGGCTGCTGGCACCAGACTTGCCCTCCAA
+
DDDDDIIHIIIIIIIIIIIIIIIIIIIIIIIIIIIIIIIIIIIIIIIIIIIIIIIIHIHHIIIGHIHIHIIIIHIIIIIIIIIIIIIIIIIIHIIIIIIIIHHIIHIIIIIIIIIIIIHIIIIIIIIIIIIIIIIIIIIIIIIIIIIIIIIIIIIIIIIIIIIIIIIIIIIHIIIIIIIIIIIIIIIIIIIIGIIIIIIIIIIIIIIIIIIIIIHIIIIIIIIIIIIIIIIIIIIIIIIIIIHHHIIIIIIIIIIIIIIIIIIIIIIIIIIIIIIIIIIIIIIIIIIIIIIIIIIIIIIIIIIIIIIIIIIIIIIIIIIIIIIIIIIIIIIIIIIIIIIIIDDDDD
@HISEQ:969:HM2KJBCX2:2:1102:12379:56846 2:N:0:ACTATGCA
CGCATACGACCTCCCAACTATCCCTATTAATCATTACGGTGATCCTAGAAACCAACAAAATAGAACCATGCGTCCTATTTCATTATTCCATGCTAATGTATTCAGGCAATAGCCTGCTTTAAGCACTCTAATTTTTTCAAGGTAACAGTCCTGCTTCCCCAACGCACCAAATTAATGGCATGCTGGTTATTCAGAAGGTAGGAATCCATCACGCCAGTACAGACCCAAAAGCCCGACCAACGGATAAATCCCGAAATTCAACTACGAGCTTTTTAACTGCAACAACTTTAATATACGCTATTGGAGCTGGAATTACCGCGGCTGCTGGCACCAGACTTGCCCTCCAA
+
DDDDDIIHIIIIIIIIIIIIIIIIIIIIIIIIIIIIIIIIIIIIIIIHHIIIIIIIIHHIIIHHIIIIIHGHHIIIIIIIGIIIIHIIHHHHIHHHHHIIIIIHIHIIIIIHIIIIIIIIIGIIIIIHIIHHHIIIIIIIHIIIIIIHHIIIIIIIIIIIIIIIIIHIHIHIIHHIIIGHIIHIHIHIIIHCIIHIIIIIIIIIIIIIHIIIHHCIIIIIIIII;HIIHHIIIIIIIIIHIIIIHFIIIIIIIIIIIHIIHHGHIIIIIIIIIIIIIIIIIIIIIIIIIIHIIIIIIIIIIIIIIIIIIIIIIIIIIIIIIIIIIIIIIIIIIIIIIIIHIIDDDDD
@HISEQ:969:HM2KJBCX2:2:1102:14557:57884 2:N:0:ACTATGCA
CGCATACGACCTCCCAACTATCCCTATTAATCATTACGGTGATCCTAGAAACCAACAAAATAGAACCATGCCGTCCTATTCTATTATTCCATGCTAATGTATTCGAGCAAAAATGCCTGCTTTAAACACTCTAATTTTTTCAAGGTAAAGGTCCTGGATCCGCAAGACACCCAATAAAGGACATCAAGTTTCTCCAGAAGGTGAGAAATCAACAGTGACAGTTCATACCCCTTAAGGCATGACCATCACGACAATCCCGAAATTCAACTACGAGCTTTTTAACTGCAACAACTTTAATATACGCTATTGGAGCTGGAATTACCGCGGCTGCTGGCACCAGACTTGCCCTCCAA
+
CDDDDIIIIIIIIIIIIIIIIIIIIIIIIIIIIHIIIIHHHIIIIIIIIIIIIIHIIIIIIIHIIIIIIGHHDHHGIIHHIIIIIIHIHIIIGHHIIIHHHFHHIIHHIIIIHIIIIIIIHHHHHHHHHHHHIIIGIIGIIIIIIIIHIIGIIIIIIIHIHIIIIHHIIIIIIIIIIIIIIIIIIIIIIIIIIIIIIIIIIIIIIIGIIIIIIIHIIIIIIIIIIIIIIIIIIIIIHIIIIIIIIIIIIHHDIIHIHFIIIIIIIIIIIHIHHHIIIIIIHFHIIIIIIIIIIIIIIIIHGIIIIIIIIIIIIIIIIIIIIIIIIIIIIIIIIIIIIIIIHIIIIIIIDDDDD
@HISEQ:969:HM2KJBCX2:2:1102:14112:58087 2:N:0:ACTATGCA
CGCATACGACCTCCCAACTATCCCTATTAATCATTACGGTGATCCTAGAAACCAACAAAATAGAACCATGCCGTCCTATTCTATTATTCCATGCTAATGTATTCGAGCAAAAATGCCTGCTTTAAACACTCTAATTTTTTCAAGGTAAAGGTCCTGGATCCGCAAGACACCCAATAAAGGACATCAAGTTTCTCCAGAAGGTGAGAAATCAACAGTAACAGTTCATACCCCTTAAGGCATGACCATCACGTCAATCCCGAAATTCAACTACGAGCTTTTTAACTGCAACAACTTTAATATACGCTATTGGAGCTGGAATTACCGCGGCTGCTGGCACCAGACTTGCCCTCCAA
+
DDDDDIIIIIIIIIIIIIIIIIIIIIIIIIIIIIIIIIHIIIIIIIIIIIIHIIIIIHIIIIHHIIIIIGHIIHHHIIEHHHHIHIIHHIIHHGHIIIHHHFHHHIHHIHIIIIIHHIIIHHIHIIHIIIIHHFHGIIIHHIHIIIIIHIHHEIHHIHHIIIIIHHHHHHIIIIIHIIIIIIIIIIIIHHHIHIIHHGIIIIIIIIIHIIIIIIIIIIIIIIIHHIHIIHIIII;IIHIIIHIIIIHEIHHFIIIIIIIIIIIIIIHHHHIHHGIIIIIIHEIIIIIIIIIIHIIIIIIIHIIIIIIIIIIIIIIIIIIIIIIHIIIIIIIIIIIIIGIIIIIIIIIIDDDDD
@HISEQ:969:HM2KJBCX2:2:1102:10942:58555 2:N:0:ACTATGCA
CGCATACGACCTCCCAACTATCCCTATTAATCATTACGTCAATCCTAGAAACCAACAAAATAGGATCAACGTCCTATTTCATTATTCCATGCTAATGTATTCAAGCGCGAGCCTGCTTTAAACACTCTAATTTTTTCAAAGTAACAGTCCTGATTCCCCGCCACACCAAATTAATGACATGATGGTTCGTCAGAAGGTAGGAACCAGTAACACCAGTACGTACCTAAGGCACGACCAACGTACTGATCCCGAAATTCAACTACGAGCTTTTTAACTGCAACAACTTTAATATACGCTATTGGAGCTGGAATTACCGCGGCTGCTGGCACCAGACTTGCCCTCCAA
+
ADDBDIHHI=EHEFHHHHIFHIGHHHHIIII?FHHFHEHIIEHIH@ECHFHHHFHHICGHFIHHHEHECHFH1CCHII@FCFHFGHHIHIIIIGIH?HHHEGHHHIIGIHHGEHH@DFFHCHHFGH@FHFHHIIIIFFGEHHHIIHH@HHIHHHHICIHFCEIHHGHHIHGFIHHIIIGHHGIIIHGFIHHHIIHIGIIHHIHHIHHHIHIHHIFIHHGHHIIIIIIGHIIIHIIIIHIHGHFDHHCDDHHEEIHHHHGHEHIHIIIIIIIHHEHFEHHHIHEEHHHIIHHHHHHFFIHHHIIIIIIIIIIIIHIHIIGIIHHHIGIIIIHGIIIHIIHHADDDD
@HISEQ:969:HM2KJBCX2:2:1102:9352:59170 2:N:0:ACTATGCA
CGCATACGACCTCCCAACTATCCCTATTAATCATTACGGTGATCCTAGAAACCAACAAAATAGAACCATGCCGTCCTATTCTATTATTCCATGCTAATGTATTCGAGCAAAAATGCCTGCTTTAAACACTCTAATTTTTTCAAGGTAAAGGTCCTGGATCCGCAAGACACCCAATAAAGGACATCAAGTTTCTCCAGAAGGTGAGAAATCAACTGTAACAGTTCATACCCCTTAAGGCATGACCATCACGTCAATCCCGAAATTCAACTACGAGCTTTTTAACTGCAACAACTTTAATATACGCTATTGGAGCTGGAATTACCGCGGCTGCTGGCACCAGACTTGCCCTCCAA
+
DCDDDIIIIGIIIIIHIIIIIHIIIIIIIIIHHIHIIIIIIIIIHHHHIIIIIIIIIHHIHHEHHIIHIHIIIIHIHHHIGHIIIIIIFHHHIIIIIIIIFHHIHHFHHHHHIIIIIHIFIIIIIIEIIIHIIHHHHIIIIHHHHIIIHIIIIIIIHHHHHHHHFEHIHIHHIIHHGHIIIIIIIIHHGIIHFHIIHHHIIIIIHIIHHHIIHIIIIIIIHHHHHHIHIIHHIIHIGIIIHIIHHHGIIIHGHHHIIHIIHHIHIIIIIIIIIIIIIIIIHHIIIIIIIIIIIHHHIIIIHIIIIIIIIIIIIIIIIIIHHHHHIHIIIIIIIIIIIIIIIIIIIIIIDCDDB
@HISEQ:969:HM2KJBCX2:2:1102:1915:59014 2:N:0:ACTATGCA
CGCATACGACCTCCCAACTATCCCTATTAATCATTACGTCAATCCTAGAAACCAACAAAATAGGATCAAACGTCCTATTTCATTATTCCATGCTAATGTATTCAAGCGTTAGCCTGCTTTAAACACTCTAATTTTTTCAAAGTAACAGTCCTGTTTCCCTGCAACACCAAATTAATGACATTACAGTTCTTCAAGAAGGAGGAACCAGTAAAGCCAGTACATACCAGAGGCACGACCAACTTACTAATCCCGAAATTCAACTACGAGCTTTTTAACTGCAACAACTTTAATATACGCTATTGGAGCTGGAATTACCGCGGCTGCTGGCACCAGACTTGCCCTCCAA
+
DDDDDIIIIIIIIIIIIIIIIIIIIIIIIIIIHIIIIIIIIIIIIIIIIIIIHIIIIIIGIIIIIIIIIIIIIHIIIIIIIIIIIIIIHHIIIIIIIIIIIIIIIIIIIIIIIIIIIIIIIIIIIIIHIIIIIIIIIIIIIIIIIIIIIIIIIIIIIIIIIIIIIIIIIIIIHIIIIIIIIIIIIIIIIIIIIIIIIIIIIHIIIIHIIIIIIIIIHGH$IIIIIIIIIIIIIIIIIIIIIIIIHHIHIIIIIIIIIIIIIIIIIIIIIIIIIIIIIIIIIIIIIIIIIIIIIIIIIHHGFIIIIIIIIIIIIIIIIIIIIIIIIIIIIIIIIIIIIIIIIDDDDD
@HISEQ:969:HM2KJBCX2:2:1102:5463:59483 2:N:0:ACTATGCA
CGCATACGACCTCCCAACTATCCCTATTAATCATTACGGTGATCCTAGAAACCAACAAAATAGAATCAAACGTCCTATTTCGTTATTCCATGCTAATGTATTCAAGCGTGAGCCTGCTTTAAACACTCTAATTTTTTCAAAGTAACAGTCCTGATTCCCCATGACACCAAATTAATGACATCATGGTTCGTCAGAAGGTAGGAATCAATAATACCAGTACGTACAATAGCACGACCAATAAATTAATCCCGAAATTCAACTACGAGCTTTTTAACTGCAACAACTTTAATATACGCTATTGGAGCTGGAATTACCGCGGCTGCTGGCACCAGACTTGCCCTCCAA
+
DDDDDIHIIIIIHIIIIIIIIIIIIIIIIIIIIIIIIIIIIIIIIIIIIIIIIIIIIIIIIIIIIIIIIIIIHIIIIIIIIIIIIIIIHIIIIIIIIIIIIHHHIHHIIIIIIIIGIIHIHIIIIIIIIHIIIIIIIHIIIIIIIIIIHIIIIIHHIHHIIIIIIIIIHIIIIIIIIIIIIIIIIIIIIIIIIIIIIIIIIIIIIIIIIIIIIIIIIIHIIIIIIIIIIIIIIIIIIIIIIIIHIIIIIIIIIIIIIIIIIHIIIIIIIIIIIIIIIIIIIIIIIIIIIIIIHIIIIIIIIIIIIIIIIIIIIIIIIIIIIHIIIIIIIIIIIIIIIIIIDDDDD
@HISEQ:969:HM2KJBCX2:2:1102:7145:59738 2:N:0:ACTATGCA
CGCATACGACCTCCCAACTATCCCTATTAATCATTACGTCAATCCTAGAAACCAACAAAATAGGATCAAACGTCCTATTTCATTATTCCATGCTAATGTATTCAAGCGTTAGCCTGCTTTAAACACTCTAATTTTTTCAAAGTAACAGTCCTGTTTCCCTGTAACACCAAATTAATGACATTACAGTTCTTCAAGAAGGAGGAACCAGTAAAGCCAGTACATACCAGAGGCACGACCAACTTACTAATCCCGAAATTCAACTACGAGCTTTTTAACTGCAACAACTTTAATATACGCTATTGGAGCTGGAATTACCGCGGCTGCTGGCACCAGACTTGCCCTCCAA
+
DDDDBIIIIDHHHIIHGGHHIIEHHHHIHH@CGHIIFHGHI=GFHIHHEIHHHIHHHIIGHF@1FHHHHFHHHCEHHIHHCCGHGHII1CGHI@HHIHHHFIIHIHIGGIIHGIIIHIGIIIIIIGIIIIIIIHIHHIIIIIIIIIIIHIIHIIIIIIHIHIIIHHFIIHHFIHIHIIIIIIIHGIHHGIIIIIIHIIIIIIIHHHIIIIIIIIIIIIHIIIIIIIIIIIIIIIIIIIHIHIHEFIIIHHIIHIIIIIIIIIHIIIIIIIIIIIIIHIIIIIIIIIIIIIIHIHIIIIHHGIIIIIIIIHIIIIIGIIIIIIIIIHIIIIIIIHIIIIIIIDDDDD
@HISEQ:969:HM2KJBCX2:2:1102:10673:59572 2:N:0:ACTATGCA
CGCATACGACCTCCCAACTATCCCTATTAATCATTACGTCAATCCTAGAAACCAACAAAATAGGATCGAACGTCCTATTTCATTATTCCATGCTAATGTATTCAAGCGTTAGCCTGCTTTAAACACTCTAATTTTTTCAAAGTAACAGTCCTGTTTCCCTGCAACACCAAATTAATGGCATTACAGTTCTTCAGAAAGGAGGAATCAGCGAAGCCAGTGCATACCAGTGGCACGACCAACCTGCTGACCCCGAAATTCAACTACGAGCTTTTTAACTGCAACAACTTTAATATACGCTATTGGAGCTGGAATTACCGCGGCTGCTGGCACCAGACTTGCCCTCCAA
+
DDDDDHHIIHIIIIIIIIIIIHIIIIIIIIIIIIIIIIIIIHIHIIIIIIIIIIIIIHIIIIIIIIHHHIIDEHHIIIHIIIIIHIIIGIIIEHIHIIIHIHIIIIIHIIIIIIIIIIIIIHIHIIIIHIIIIIIIIIHIHIIIIIIIHIIIIIIIIIIHIIIIIIIHIIIGIIIIHIIIIIIIIIIIIIIIIIIIIIIIIIIIIIIIIIIIIIIIIIIIIIIIIIIIIIIIIIIIIIIIIIIHHIIIIIIIIIIIIHIHIIIIIIIIIIIIIIHIIIIIIIIIIIHIIIHIIIIIIIIIIIIIIIIIIIIIIIIIIIIIIIIIIIIIIIIIIIIIIIIIIDDDDD
@HISEQ:969:HM2KJBCX2:2:1102:12151:59577 2:N:0:ACTATGCA
CGCATACGACCTCCCAACTATCCCTATTAATCATTACGTCAATCCTAGAAACCAACAAAATAGGATCGAACGTCCTATTTCATTATTCCATGCTAATGTATTCAAGCGTTAGCCTGCTTTAAACACTCTAATTTTTTCAAAGTAACAGTCCTGTTTCCCTGCAACACCAAATTAATGGCATTACAGTTCTTCAGAAAGGAGGAATCAGCGAAGCCAGTGCATACCAGTGGCACGACCAACCTGCTGACCCCGAAATTCAACTACGAGCTTTTTAACTGCAACAACTTTAATATACGCTATTGGAGCTGGAATTACCGCGGCTGCTGGCACCAGACTTGCCCTCCAA
+
@@DDD=HHFI?GHHIC@<FHII@CEECHFHICFHC1DEDHHCHHHHIHEGEGHHHHC1<EFHIG?<FHFIIHE@EEHFHE@?CGHEHIIH@1<C1CGEHFHFHHH11@EGG@IH@FEHEHHEFGGHFHHCHGFHIGHHHHHEHGHF<?G1EFCFGHH8HHEHEHEHFHIHHFGEHFHEFHHIIHHHHHHHIIHGIIIHHHEEHHFHHHDEH?HFHHHHHHEFHHEHHIH7@HHHEDGHGHHHCFE<<8AFHEEGHHEHG0HHE@@HHG<@IIIFHHECFC<IHIHFGIHEIIIHHEGEHHHHEHHHIIHHHEHHHHDIIHEIHHHFHHEEF@IG@HHIHHH@@D@@
@HISEQ:969:HM2KJBCX2:2:1102:14328:58988 2:N:0:ACTATGCA
CGCATACGACCTCCCAACTATCCCTATTAATCATTACGGTGATCCTAGAAACCAACGAAATAGAATCAGTCCGTCCTATTTCATTATTCCATGCTAATGTATTCAGACGATAGTCTGCTTTAAACACTCTAATTTTTTCAAAGTAACAGTCCTGATTTCCAACCACACCAAATAAATGGCATGAAAGTTCCTCAGAAGGTAGAGATCCATCTCACCAGTGCAGACAATTAAGCCTGACCAATGGGTAGACCCCGAAGTTCAACTACGAGCTTTTTAACTGCAACAACTTTAATATACGCTATTGGAGCTGGAATTACCGCGGCTGCTGGCACCAGACTTGCCCTCCAA
+
DDDDDIHHIIIIIIIIIIIIIIIIIHIIHIIIIIIIIIIIIIIIIIIIIIIIIIIIIIIIIIHIIHIIIHHHHHIIIIIIIIIIIIIIIIII@CCGHHHIIHIIIIHIIIIIIIIIIIIIIIIHIIIIIIIIIIIIIIGHHIIIIIIIIIIIIIIIIIIFIHGIIHIIIIIIIIIHHIIHIIIIIIIIIIHIIIIHIIIIIIIIHHHIGIIIHIIIIIIIHIIIIHIIIIIIIIIIIIHIIIIIIHFHIGIIHIIIIIIIIIIIIIIIIIHIIIIIIIIIIIIIIIIIIIIIIIIIIIIIIHIIIHIIIIIIIIIIIIIIIIHIIIIIIIIIIIIIIIIIIIIDDDDD
@HISEQ:969:HM2KJBCX2:2:1102:17655:60128 2:N:0:ACTATGCA
CGCATACGACCTCCCAACTATCCCTATTAATCATTACGTCAATCCTAGAAACCAACAAAATAGGATCAAACGTCCTATTTCATTATTCCATGCTAATGTATTCAAGCGTTAGCCTGCTTTAAACACTCTAATTTTTTCAAAGTAACAGTCCTGTTTCCCTGCAACACCAAATTAATGACATTACAGTTCTTCAAGAAGGAGGAACCAGTAAAGCCAGTACATACCAGAGGCACGACCAACCTACTAATCCCGAAATTCAACTACGAGCTTTTTAACAGCAACAACTTTAATATACGCTATTGGAGCTGGAATTACCGCGGCTGCTGGCACCAGACTTGCCCTCCAA
+
DDDDDIIIIIIIIIIIIIIIIIIIIIIIIIIIIIIIIIIIIIIIIIIIIIIIIIIIIIIIIHHIIIIIIIIIIGHIIIHIHIIIIIIIIIIIGHIIIIIIIHIIIIIIIIIIIIIIIHIIIIIIIIIIIIIIIIIIIIIIIIIIIIIIHIIIIIIIIIIIIIIIHIIIIIIIIIIIIIIIIIIIIIIIHIIIIIIIIIIIIIIIIIIIIIIIIHIIIIIIIIIIIIIIIIIIIIIIIIIIIIIIHIIHIIIIIIIIIIIIIHHIIIIIIIIIIIIIIIIIIIIIIIIIIIIIIIIIIIIHHIIIIIIIIIIIIIIIIIIIIIIIIIIIIIIIIIIIIIIIIDDDDD
@HISEQ:969:HM2KJBCX2:2:1102:11703:60489 2:N:0:ACTATGCA
CGCATACGACCTCCCAACTATCCCTATTAATCATTACGTCGATCCTAGAAACCAACAAAATAGAATCAAACGTCCTATTTCATTATTCCATGCTAATGTATTCAAGCGTAAGCCTGCTTTAAACACTCTAATTTTTTCAAAGTAACAGTCCTGATTCCCCACGACACCAAATTAATGACATCGCGGTTCTTCAGAAGGTAGGAACCGATAATGCCAGTGCGTACCGAGGCACGACCAACAATTCGATCCCGAAATTCAACTACGAGCTTTTTAACTGCAACAACTTTAATATACGCTATTGGAGCTGGAATTACCGCGGCTGCTGGCACCAGACTTGCCCTCCAA
+
DDDDDIIIHHIIIIIIICHIIIIIIIIIIIIIIIIHHIHIIIIIIIIIIIIIIIIIIIIIIIHIIHIIIIIIHIIIIIGIHIIIIIHIIIIIIIIIIIIIIHHHHIIIIIHHIIIIIIIIIHGHHHHHHIIIHIIIIIIIGIHHHIIIIIIIIIIIIIIHHIIHIIIHHIHIHIIIIIHIHIIIIIIIIIIIIIIIIHIIIIIIHHIIHIHIIIIIIIIIIIIIIHIIIIIIIHEHIIIIIHGDHHIIIIIIIIIIHHIIIIIIIIIIIIIIHGIIIIGIIIIIIHIIHIIIHIIIIIIIIIIIIIIIIIIIIIIIIIIIIIGIIIHIIIIIIIIIIHDEDDDDD
@HISEQ:969:HM2KJBCX2:2:1102:1520:60555 2:N:0:ACTATGCA
CGCATACGACCTCCCAACTATCCCTATTAATCATTACATCGATCCTAGAAACCAACAAAATAGAATCGGATGTCCTATTTCATTATTCCATGCTAATGTATTCAAGCGTGAGCCTGCTTTAAACACTCTAATTTTTTCAAGGTAACAGTCCTAATTCCCCGTGACACCAAATTAATGGCATTACGGTTCTTTAGAAGGTGAGAAATCAATAATATCAGTACATACCAACGGCATGACCGAAACATTGATCCCGAAATTCAACTACGAGCTTTTTAACTGCAACAACTTTAATATACGCTATTGGAGCTGGAATTACCGCGGCTGCTGGCACCAGACTTGCCCTCCAA
+
DDDDDIIIIIIIHIIIIIIIIIIIIIIIIIIIIIIIIIIIIIIIIIIIIIIIIIIIIHIIIIIIIIIIHIIHIFHIIIIHIHIIIIIHIIIIIIIHIHIIHHHHHIIIIIIIIIIIIIIIIIIIIIIIIIIIIIIIHIIIIIIIIIIIIIIIIIIHHIIIIIIIIIHIIIIIIIIIIIIIIIIIIIIIIIIIIIIIIHIIIIIIIIIIIIIIIIIIIIIIIIIIIIIIIIIIIIIIIIIIIIIIHIIIIIIIIIIIIIIIIIIIIIIIIIIIIIIHIIIIIIIIIIIIIIIIIIIIIIIIHHIIIIIIIIIIIIIIIIIIIIIIIIIIIIIIIIIIIIIIIIDDDDD
@HISEQ:969:HM2KJBCX2:2:1102:16657:60859 2:N:0:ACTATGCA
CGCATACGACCTCCCAACTATCCCTATTAATCATTACGTCAATCCTAGAAACCAACAAAATAGGATCAACGTCCTATTTCATTATTCCATGCTAATGTATTCAAGCGCGAGCCTGCTTTAAACACTCTAATTTTTTCAAAGTAACAGTCCTGATTCCCCACCACACCAAATTAATGACATGATGGTTCGTCAGAAGGTAGAAATCAGTAACACCAGTACGTACCGAAGGCACGACCAGCGTACTAATCCCGAAATTCAACTACGAGCTTTTTAACTGCAACAACTTTAATATACGCTATTGGAGCTGGAATTACCGCGGCTGCTGGCACCAGACTTGCCCTCCAA
+
DDDCDIGHIIIIIIIIIIIIIIIIIIIIIIIIIIIIIIIIIIIIIIIIIIIIIIHIHIIIIIIIIHIIIIHHHIIICHHIIHIIIIIIIHIHIIIIIIIIIIIHIIIIIIIHIIIIIIHIIGHIIIIHIIIIIIIIHIHHIIIIIHIIIIIIIHHIIIHIIIIIIIHIIIIIIIIIIIIIHIIIIIIIIIIIIIIIIIIIIIIIIIIIIIIIIIIIHIIHIIIIIIIIIIIIIIHIIHIIIIHHIIIIIIIIIHIIIIIIHHIIIIIIIIIIIIIIIIIIIHHIIIIIIIIIIIIIIIHHIIIIIIIIIIIIIIIIIIIIIIIIIIIIIIIIIIIIIIIIDDDDD
@HISEQ:969:HM2KJBCX2:2:1102:15067:60825 2:N:0:ACTATGCA
CGCATACGACCTCCCAACTATCCCTATTAATCATTACGGTGATCCTAGAAACCAACAAAATAGAACCATGCCGTCCTATTCTATTATTCCATGCTAATGTATTCGAGCAAAAATGCCTGCTTTAAACACTCTAATTTTTTCAAGGTAAAGGTCCTGGATCCGCAAGACACCCAATTAAGGACATCAAGTTTCTCCAGAAGGTGAGAAATCAACAGTAACAGTTCATACCCCTTAAGGCACGACCATTACGTCAATCCCGAAATTCAACTACGAGCTTTTTAACTGCAACAACTTTAATATACGCTATTGGAGCTGGAATTACCGCGGCTGCTGGCACCAGACTTGCCCTCCAA
+
DDDDDIGIIHIHHIIIIIIIIIIIIIIIGHIIIIIIIIIIIHIIIIIIIIIIIHIIIIIIIHHIIIHHIGHHIHHIHIIHHIIIIIIIIIIIHHIIIIIIIHHHIIIIIIIIIIHIIIIIIIIIIIIIIIHIIHIIIIIIIIIHIHHIIHIIIIIHIIIIIIIIIIIHHHHIIIIIIIHHIHHHIIIIIIIIIIIIIIIIIIIIIIIIIIIIIIIHHHHIIHIIIIIIIIIIIIIIIIIIIIIIIIIIIIH@IIIIIIIHHIIIIIIIIHIIGIIIIIIIHIIIIIIIIIIIIIIIIIIHGIGIHIIIIIIIIIIIIIIIIIIHIIIIIIIIIIIIIIIIIIIIIIIIDDDDD
@HISEQ:969:HM2KJBCX2:2:1102:11858:61129 2:N:0:ACTATGCA
CGCATACGACCTCCCAACTATCCCTATTAATCATTACGGTGGTCCTAGAAACCAACAAAATAGAACCACAACGTCCTATTCTATTATTCCATGCTAATCTATTCAAGCAATAGCCCGCTTTAAACACTCTAATTTTTTCAAGGTAATGGTCCTGGCTCCCCAACACACCCAATTAAGGACATACTGGTTCACCAGAAGGAAGACCCGACAACAGGACAGTACTCGCCAAAGACGGACCGCCCGGCCAAGTCTAAAATTCAACTACGAGCTTTTTAACTGCAACAACTTTAATATACGCTATTGGAGCTGGAATTACCGCGGCTGCTGGCACCAGACTTGCCCTCCAA
+
DDDDDIIIIIIIIIIIIIIIIIIIIIIIIIIIIIIIIIIIHIIIIIIIIGIIIIHIHIIIIHHHIIIIIHIHHGFHIHIHIIIIIIIIIIIIIIIHIIIHGHHIIIHIIIIIIHIIIIIIIIIIHHHIIIIIHIIHHIIIIIHHIIIIIHIIIIHIHIIIIIIIIIIIIIIHGIIIIIIIIIIIIIIIIIIIIIIIIIIIIIHIIIIIIIIHIHIIIIIIIIIIIIIIIHIHIHIIIIIIII?IIHIIIIHIIIIIIIIHIIHHIIHIIHIIIIIHIIIIIIIIIIIIIIIIIIIIIIIIGHIIIIIIIIIIIIIIIIIIIIIIIIIIIIIIIIIIIIIIIIDDDDD
@HISEQ:969:HM2KJBCX2:2:1102:3260:61040 2:N:0:ACTATGCA
CGCATACGACCTCCCAACTATCCCTATTAATCATTACGGTGATCCTAGAAACCAACAAAATAGAACCATGCCGTCCTATTCTATTATTCCATGCTAATGTATTCGAGCAAAAATGCCTGCTTTAAACACTCTAATTTTTCCAAGGTAAAGGTCCTGGATCCGCAAGACACCCAATTAAGGACATCAAGTTTCTCCAGAAGGTGAGAAATCAACAGCGACAGTTCATACCCCTTAAGGCATGACCATCACGTCAATCCCGAAATTCAACTACGAGCTTTTTAACTGCAACAACTTTAATATACGCTATTGGAGCTGGAATTACCGCGGCTGCTGGCACCAGACTTGCCCTCCAA
+
DDDDDIIIIIIIIIIIIIIIIHIIIIIIIIIIIIIIIIIIIIIIIIIIIIIIIIIIIIIIIIHIIIIIIIIIIHIIIIIIIIIIIIIIIIIIIHIIIIIIIIHIIIHIIIIIIIIIIIIIIIHIIIIIIIIIIIIIIIIIIIIIIIIIIIIIIIIIIIIIIIIIIIIIIIIIIIIIIIIIIIIIIIIIIHIIIIIIIIIIIIIIIIIIIIIIIIIIIIIIIIIIIIIIIIIIIIIIIIIIIIIIIIIIIIIHIIIIIIIIIIIIIIIIIIIIIIIIIIIIIIIIIIIIIIIIIIIIIIIIIIIIIIIIIIIIIIIIIIIIIIIIIIIIIIIIIIIIIIIIIIIIIIIIDDDDD
@HISEQ:969:HM2KJBCX2:2:1102:16330:60474 2:N:0:ACTATGCA
CGCATACGACCTCCCAACTATCCCTATTAATCATTACGGTGATCCTAGAAACCAACAAAATAGAACCATGCCGTCCTATTTTATTATTCCATGCTAATCTATTCAAGCACAAGCCTGCTTTAAGCACTCTAATTTTTTCAAGGTAATAGCTCTGCTTCCCCAACGCACTAACTTAATAGCATGATGGTTATTCAGAAGGTAGGAAATCATCAGGCCAGTACGGACAGTGAAGCCCGACCAACCGACAAACTCCGAAATTCAACTACGAGCTTTTTAACTGCAACAACTTTAATATACGCTATTGGAGCTGGAATTACCGCGGCTGCTGGCACCAGACTTGCCCTCCAA
+
DDDCDIHIIHIIIIIIIIIIIIIIHIIIIHIIIIIIIIIIIIIIIIIIHIIIIIIIIIIIIIHIIIIIIIHHIIHHHHIIIIIIIIIIHFIIIGHIIIIHIHHHHHIIIIIIIIIIIIIIIIIIIIIIIIIIIHIHIIIIIIIIIIIIHIIIIIIIIIIIIIIIIIIHIIIIIIIHHIIIIIIIIIIHIIIIIIIIHHIIIIIIIIHIIHHIIIIIHIIIIIIIIIHIIIIIIIIIIIIIIIIHIHGIHHHIIIIIIIIIIIHIHIIIHIIIIIIIIIIIIIIHIIIIHHIIIIIIIIIIIIIIIIIHIIIIIIIIIIIIIIIIIIIIIIIIIHHIHIIIIIIDDDDD
@HISEQ:969:HM2KJBCX2:2:1102:5659:61457 2:N:0:ACTATGCA
CGCATACGACCTCCCAACTATCCCTATTAATCATTACGTCGATCCTAGAAACCAACAAAATAGGTTCGATCGTCCTATTTCGTTATTCCATGCTAATGTATTCAAGCGCGAGCCTGCTTTAAGCACTCTAATTTTTTCAAAGTAACAGTCCTGTTTCCCCGCAACAACAAATTAATGCCATCACGGTTCTACAAGAAGGAGGGACCAGTGAGGCCAGTGCATACCAGTGGCACGACCAACCTACTGGCCCCGAAATTCAACTACGAGCTTTTTAACTGCAACAACTTTAATATACGCTATTGGAGCTGGAATTACCGCGGCTGCTGGCACCAGACTTGCCCTCCAA
+
<DDDDHCHHICHFHHHIHIIIHEHHHHHEHF?GEHEEEHHIIHEHHIHEHHIIIIIIIIIHIIIHIIIIEHDHIIHGHHHEFHHHIHGFH1GCEHFEG@FHIHEGHHIHHIEDHIHIIEHHHHFGFHHHHHHGGGECHHHHHIIIGHHFHHHHHHEHFHHDECHHHCHFHHEIHIHGGEE@CG?@GCGHFHFGF@EFGCBH@?HCCHHHHIHHGGHHFEHHHCIHHHFC=GGE@GHFHEHHF<@=HDHH?C@HHGECCHIIHEECCCEECEGEHCHH?GEGHEHHHEEHH@EGGIIHH@HIHCCHHHEGEHEHCDIHIHGIIHIHHFC<HIIHCG@E<<GIDD@@D
@HISEQ:969:HM2KJBCX2:2:1102:18089:61779 2:N:0:ACTATGCA
CGCATACGACCTCCCAACTATCCCTATTAATCATTACGGTGATCCTAGAAACCAACAAAATAGAACCATGCCGTCCTATTCTATTATTCCATGCTAATGTATTCGAGCAAAAATGCCTGCTTTAAACACTCTAATTTTTTCAAGGTAAAGGTCCTGGATCCGCAAGACACCCAATTAAGGACATCAAGTTTCTCCAGAAGGTGAGAAATCAACAGCGACAGTTCATACCCCTTAAGGCATGACCATCACGTCAATCCCGAAATTCAACTACGAGCTTTTTAACTGCAACAACTTTAATATACGCTATTGGAGCTGGAATTACCGCGGCTGCTGGCACCAGACTTGCCCTCCAA
+
DDDDDIIIIIIIIIIIIIIIIIIIIIIIHIIIIIIIIIIIHHHIIIIHIGIIIIIIHHGIIIHHIIIHHIIIIIIHIHIIIIIIIIIIHIIIHFHIIIIIIGHHIHIIIIIIIIIIIIIIIIIIHIIHIIIIIIIIIIIIHIIIIIIIIIIIIIIIIHHIIIIIIIIHIIIHIIIHIIIIIIIIIIIIIIIIIIIIIHIIIIIIIIIHIIIIIIIIIIIIIIIIIIIIIIIIIIIIIIIIIIIIIIIIIIIHIIIIIIIIIIIIIHIIIIIIIIIIIIIIIIIIIIIIIIIIIIIIIIIHGGIIIIIIIIIIIIIIIIIIIIIIIIIIIIIIIIIIIIIIIIIIIIIIDDDDD
@HISEQ:969:HM2KJBCX2:2:1102:9179:61847 2:N:0:ACTATGCA
CGCATACGACCTCCCAACTATCCCTATTAATCATTACGGTGATCCTAGAAACCAACAAAATAGAACCATACCGTCCTATTCTATTATCCCATGCTAATGTATTCGAGCAAAAATGCCTGCTTTAAACAAACACTCTAATTTTTTCAAGGTAAAGGTCCTGGATCCGCAAGACACCCAATAAAGGACATCAAGTTTCTCCAGAAGGTGAGAAATCAACAGTAACAGTTCATACCCCTTAAGGCATACCATCACGTCAATCCCGAAATTCAACTACGAGCTTTTTAACTGCAACAACTTTAATATACGCTATTGGAGCTGGAATTACCGCGGCTGCTGGCACCAGACTTGCCCTCCAA
+
DDDDDIIHIIIIIIIIIIIIIHIHIIIIIIIIIIIIIIHIIGIIIIIIIIIIIIIIIIIIIIFIIIIIIIGHIIIIIIIIIIIHIIIIIIIIIIIIIIIIIIHHHIIHIIIIIIIIIIIIHHHHHIIIIHIIHHIIHEHIIIIIIIHIIIIIIIIIIIIIIIIIHHIIIIIHIIIIIIIIHIIIIIIIIIIIIIIIIIIIIIIHIIIIIIIIIHIIIIHIHHHHIIIIIIIIIIHIIIIIHIIIIIIIIIIHIHHIIIIIIIIIHIIIIIIHHIIIIIIIIIIIHIIIIIIIIIIIIIIIIIGIIIIIIIIIIIIIIIIIIHHIHIIIIIIIIIIIIIHIIIIIIIIIIIIDDDDD
@HISEQ:969:HM2KJBCX2:2:1102:14011:62291 2:N:0:ACTATGCA
CGCATACGACCTCCCAACTATCCCTATTAATCATTACGGTGATCCTAGAAACCAACAAAATAGAACCATGCCGTCCTATTCTATTATTCCATGCTAATGTATTCGAGCAAAAATGCCTGCTTTAAACACTCTAATTTTTTCAAGGTAAAGGTCCTGGATCCGCAAGACACCCAATTAAGGACATCAAGTTTCTCCAGAAGGTGAGAAATCAACAGCAACAGTTCATACCCCTTAAGGCACGACCATTACGTCAATCCCGAAATTCAACTACGAGCTTTTTAACTGCAACAACTTTAATATACGCTATTGGAGCTGGAATTACCGCGGCTGCTGGCACCAGACTTGCCCTCCAA
+
DDDDDIIHIIHIIIIIHIIIHIIIIIIHIIIHIHIIIIGIIIHIIIIHHIIIIIHHHHHHIIIIHHIIIHHHIHIIFIFEHIHIHIIHIHHIEHHHFHHHHGEIFIHIIIHHHIIHIIIIIHIHHHHIIIIIHHHIIHHIIHGIIIIHIIFIIIIHHHHIHIIHHDHIIHIHHHIHHHHIHIGHHIIHHGHIIHIIIIIHIHIIIHIIGIIIIIHIIHIIHHHHHIHIIIIHIIGIHGHIIIIIIHIHIIHGHHDHHHHGHHGHHHIHHDIGHIIIIHFHF<GIIIIIIIIHHFIIIIIIIIIIHHIHHHHHIIHIIIHHHHDIHHHIIIIIIIHIIIIIHIIIIHIIDADDD
@HISEQ:969:HM2KJBCX2:2:1102:2900:63446 2:N:0:ACTATGCA
CGCATACGACCTCCCAACTATCCCTATTAATCATTACGGTGATCCTAGAAACCAACAAAATAGAACCATGCCGTCCTATTTTATTATTCCATGCTAATCTATTCAAGCACAAGCCTGCTTTAAGCACTCTAATTTTTTCAAGGTAATAGCTCTGCTTCCCCAACGCACTAACTTAATAGCATGCTGGTTATTCAGAAGGTAGGAATTCATCAGGCCAGTGCGGACAGTGAAGCCCGACCAACCGACAAACTCCGAAATTCAACTACGAGCTTTTTAACTGCAACAACTTTAATATACGCTATTGGAGCTGGAATTACCGCGGCTGCTGGCACCAGACTTGCCCTCCAA
+
DDDDDIIIIHIIHIIIIIIIIIGIIIIIIHIIIIIIIIIIIIIHIIIIIIIIIIIIIIIIIHHHIIIIGHHHHHHIHHIIIIIIGIIHHIIIIGIIIIIIIHIHHHHHHIIIIIHHIIIIIIIIIIIIIIIIIIIIIIIIIIIIIIIIIIIIHHHIIIIIHHGIIIIIIIHIIIIIIHHIIIIIIIIIIIIIIHIIIIIIIIHIIIIIIIIIHHIIIIHIIHIIIIIIIIIIIHIIHIIIIIIIIHHHHIIIIIIIIIIIIIHHEIIIIIIIIIIIIIIIIIIIIHIIIIHG@IIIIIIIIIIIIIIIIIIIIIIIIIIIIIIIIIIIIHIIIIIIIIIIIIIDDDDD
@HISEQ:969:HM2KJBCX2:2:1102:1524:63774 2:N:0:ACTATGCA
CGCATACGACCTCCCAACTATCCCTATTAATCATTACGGTGATCCTAGAAACCAACAAAATAGAACCATGCCGTCCTATTTTATTATTCCATGCTAATCTATTCAAGCACAAGCCTGCTTTAAGCACTCTAATTTTTTCAAGGTAATAGCTCTGCTTCCCCAACGCACTAACTTAATAGCATGCTGGTTATTCAGAAGGTAGGAATTCATCAGGCCAGTGCGGACAGTGAAGCCCGACCAACCGACAAACTCCGAAATTCAACTACGAGCTTTTTAACTGCAACAACTTTAATATACGCTATTGGAGCTGGAATTACCGCGGCTGCTGGCACCAGACTTGCCCTCCAA
+
DDDDBCEHI0/<1D1C1DGH?1FGHHIIHH1<FHHIHEHHHIIIIHHHCHE<GHHIHGHIIHC<DEEHE1C@CHCCEHIIHHHHIIIHICHHCHHHHHEIIIIIHHHHHHIHHHGFHEGDIIIIIHIHHHIHIIHIHCIIIIIHHHHIHIIIIHHHHIIHHFHGHHHHHH@IHCECHFHHIHHFGIHHHHHHIIIHHIGIIHGIIIIIIIIIHHIIHIIIHHIIHFIIIIIIIDIHHHIIIIIHHEEHHHFHIIHEEIHHHIIIIIIHIIIIIIIIHIHIIIIHGGHIIIHIIIHHIIIIIIIIIIIIIHIIHIIIIIIIIIHHIIIIIIHIIHHGIIIHHHG@@ADA
@HISEQ:969:HM2KJBCX2:2:1102:3987:63997 2:N:0:ACTATGCA
CGCATACGACCTCCCAACTATCCCTATTAATCATTACGGTTGTCCTAGAAACCAACAAAATAAAACAACTTCGTCCTATTCTATTATTCCATGCTAATGTATTCCGGCATAAGCCTGCTTTAAACACTCTAATTTTTTCAAGGTAAAGGTCCTGACTACCCGCAACATCCAATAAAGGACATTACGTATCACCAGGCGGATAGACCCCACACAACCAGTACTCATCTAAAAGATGGACCGATTGGCAGAATCCAAAATTCAACTACGCGCTTTTTAACTGCAACAACTTTAATATACGCTATTGGAGCTGGAATTACCGCGGGTGCTGGCACCAGACTTGCCCTCCAA
+
BDDCDHIG@HCECGHHHHHEHHHIIIIIFIEEHHCEC<DH@?<<GH1CCHEHI?EGHHECG1C1FHHHFIIIHEHIIHCHHHIGIHHEHHHGHHHGHIHI@DF?F@@GCFCECDGHCHC?FGHHHHEE?HHIIIIFHHHHHIGHFHHGEFDFG?GHH?GHICCEHHCHEHHHG@EHCFCHGFFC@CCCDFHIEH/EG/FCEHGHDCHHHHHGG1FHHCHHEEH@EHGE?11H@GC<0@CE/GIHFCCHCEFC111HF<1D<<//<<//@HHC<C<<1GC@D<11<1FC@HF<10=EC1<<C<<<11E1IHEG1CC</<C<<<1GDCF<F<11F<1<HG<C/HG<<0D0
@HISEQ:969:HM2KJBCX2:2:1102:3576:64033 2:N:0:ACTATGCA
CGCATACGACCTCCCAACTATCCCTATTAATCATTACGGTGATCCTAGAAACCAACAAAATAGAACCAAACCGTCCTATTTTATTATTCCATGCTAATGTATTCAGACGGATGCCTGCTTTAAACACTCTAATTTTTTCAAAGTAACAGTCCTGATTTCCCCCCACACCAACTGAATGACATGGAGATTCCTCAGAAGGTAGGAACTCGTCACACCAGTGCAGACAGTTAAGCCTGACCAATGGGCAAATCCCGAAGTTCAACTACGAGCTTTTTAACTGCAACAACTTTAATATACGCTATTGGAGCTGGAATTACCGCGGCTGCTGGCACCAGACTTGCCCTCCAA
+
[truncated: 34,329,852 more chars]
