# Supplementary material for: Response of arbuscular mycorrhizal fungal community in soil and roots to grazing differs in a wetland on the Qinghai-Tibet plateau
Source: PeerJ. 2020 Jun 19;8:e9375. doi: 10.7717/peerj.9375 (PMC7307571; doi:10.7717/peerj.9375)
Supplement: Supplemental Information 24 [file peerj-08-9375-s024.zip › Root non-grazing 16-20/60.fastq]

@HISEQ:969:HM2KJBCX2:2:1101:7887:2467 2:N:0:ACTATGCA
GCCTCGTACTGACCCAACTATCCCTATTAATCATTACGGTGATCCTAGAAACCAACAAAATAGAACCATGCCGTCCTATTCTATTATTCCATGCTAATGTATTCGAGCAAAAATGCCTGCTTTAAACACTCTAATTTTTTCAAGGTAAAGGTCCTGGATCCGCAAGACACCCAATAAAGGACATCAAGTTTCTCCAGAAGGTGAGAAATCAACAGTAACAGTTCATACCCCTTAAGGCATGACCATCACGTCAATCCCGAAATTCAACTACGAGCTTTTTAACTGCAACAACTTTAATATACGCTATTGGAGCTGGAATTACCGCGGCTGCTGGCACCAGACTTGCCCTCCAA
+
@BBDDEHHHECGHHCHEHIIIICHHHHIII?ECHHIIIHIICECHHFHECGHIHHHHEGFHHCCGHHHGG?E?EHHHIH@FHIHHEHIII1C1<FH?@<FHFGHHGHHHEHHHGHHGHHFGHIHIHFHHGEHFCHIGEHHHHHHHIHHGIHHFIHIHHHGHFIIIIIIHHHIHIIHIIHHIIIIHHIIIIIHGGIIIHIIIIIHHIIIHHIIIIIIIHHHIIIIIIIIIIIIIIIIIIHIIHIIIIIIIHHDHECDIIHIIIIIHEHHCIIHHIIIIIIIHGHIIIIIIIIIIHIIIIIHGIIIIIIIIIIIIIHIIIIIIIIIIIIIIIIIIIIIIIIIIIIIIIIIDDDDD
@HISEQ:969:HM2KJBCX2:2:1101:12677:2781 2:N:0:ACTATGCA
GCCTCGTACTGACCCAACTATCCCTATTAATCATTACGTCAATCCTAGAAACCAACAAAATAGGATCGAACGTCCTATTTCATTATTCCATGCTAATGTATTCAAGCGTTAGCCTGCTTTAAACACTCTAATTTTTTCAAAGTAACAGTCCTGTTTCCCTGCAACACCAAATTAATGGCATTACAGTTCTTCAGAAAGGAGGAATCAGCGAAGCCAGTACATACCAGTGGCACGACCAACCTGCTGACCCCGAAATTCAACTACGAGCTTTTTAACTGCAACAACTTTAATATACGCTATTGGAGCTGGAATTACCGCGGCTGCTGGCACCAGACTTGCCCTCCAA
+
DCDDDIIIIIIIIIIIIHIIIIIIIIIIIIIIIIIIIIIIIIIIIIIIIIIIIIIIHIFHIIIIIIIIIIIIIIIIGIIIIIIHIIIIHHIHIIHIIHIHIIHIIIIIIIIIIIHIIHIIIHHIIIIIIIIIIIIIIIGIIIIIIIIIIIIIIIIHIHIHIIIIIIIHIHHIIIIHHIIHHIIIIIHIHHIHIIIIIIHHIHHHIIIIIIIIIIIIHIIIIIIIHIIIIIIIIIIIIIHIHIHIIIHIIIIIIIIIIIIIIIIIIIIIIIIIIHHIIIIIIIIIIIIHIIHIIIIIIIIIIIIIIIIIIIIIIIIIIIIIIHIIIIIIIIIIHHHHIIIIIDDDDD
@HISEQ:969:HM2KJBCX2:2:1101:19021:2654 2:N:0:ACTATGCA
GCCTCGTACTGACCCAACTATCCCTATTAATCATTACATCGATCCTAGAAACCAACAAAATAGAATCGGATGTCCTATTTCATTATTCCATGCTAATGTATTCAAGCGTGAGCCTGCTTTAAACACTCTAATTTTTTCAAGGTAACAGTCCTAATTCCCCGTGACACCAAATTAATGGCATTACGGTTCTTTAGAAGGTGAGAAATCAATAATATCAGTACATACCAACGGCATGACCGAAACATTGATCCCGAAATTCAACTACGAGCTTTTTAACTGCAACAACTTTAATATACGCTATTGGAGCTGGAATTACCGCGGCTGCTGGCACCAGACTTGCCCTCCAA
+
DDDDDIIIIIIIIIIIIIIHHIIIIGHHIIHIIIIIIIGHHIHIIHHHGHIIIIIHIHIHHIIIIIIIHEHHHHHIIIIIIIIIIIHHIIIHHHIIHHHIIHHHIIIIIIIIIIIIIIGIIHHIIIIIIHIIIIIIIHIIIIHIIIIIIHHIIIIIHHIIIIIIIHHIIIIIIIIIIHIIIIIIIIIIIIIIIIIIIIIIIIIIIIIIIIIIIIIIIIIIIIIIIIIIIIIIIIIIIIHIIIIHHHIIIIIIIIIIIIIIIIIIIIIIIIIHIIIIIIIIIIIIIHIIIIIIIIIIIIIIIIIIIIIIIIIIGIIIIIIIIIIIIIIIIIIIIIIIIIIIIIDDDDD
@HISEQ:969:HM2KJBCX2:2:1101:14399:3197 2:N:0:ACTATGCA
GCCTCGTACTGACCCAACTATCCCTATTAATCATTACGTCAATCCTAGAAACCAACAAAATAGGATCAAACGTCCTATTTCATTATTCCATGCTAATGTATTCAAGCGTTAGCCTGCTTTAAACACTCTAATTTTTTCAAAGTAACAGTCCTGTTTCCCTGCAACACCAAATTAATGACATTACAGTTCTTCAAGAAGGAGGAACCAGTAAAGCCAGTGCATACCAGAGGCACGACCAACCTACTAATCCCGAAATTCAACTACGAGCTTTTTAACTGCAACAACTTTAATATACGCTATTGGAGCTGGAATTACCGCGGCTGCTGGCACCAGACTTGCCCTCCAA
+
DCDDDIIIIIHIIHIIEHEHFHHHIIGHIIIIHGIIIIHIGHIHHIIHHHHHHIIIIIHHHHHIIHIGIHIIIG=GHEE?HCEHIIHIHIIHIIIGHHCGEFGHHIGHHIGHHGHIGHHIIIIHHICFGHCHHHHIHHHIHHIHIHIHIHHHICFHIHHHE1EF<<<C@CFGGHHG<<:/FGHIIEGCDHGHFCGHIHHCCHEEGCHHHHIIHIIHIIHHHEEHHFHF@CEIHF<<HGGCHH@GDC???HFCHHG@FC1H@CIHG?HD?HG@@EHFH@D1FIHHG@HGIIIHHHDEEHHHIIHFHCEIHCHCIIHHDDIIFHEEGHHEGHIIHHEHIGHECD@@BB
@HISEQ:969:HM2KJBCX2:2:1101:11789:3537 2:N:0:ACTATGCA
GCCTCGTACTGACCCAACTATCCCTATTAATCATTACGTCGATCCTAGAAACCAACAAAATAGGATCAAACGTCCTATTTCATTATTCCATGCTAATGTATTCAAGCGTTAGCCTGCTTTAAACACTCTAATTTTTTCAAAGTAACAGTCCTGTTTCCCTGCAACACCAAATTAATGACATTACAGTTCTTCAAGAAGGAGGAACCAGTAAAGCCAGTACATACCAGAGGCACGACCAACTTACTAATCCCGAAATTCAACTACGAGCTTTTTGACTGCAACAACTTTAATATACGCTATTGGAGCTGGAATTACCGCGGCTGCTGGCACCAGACTTGCCCTCCAA
+
DDDDDIIIIIIHHIIIIIIIIIIIIIIIIIIIIIIIIIHHIHIIIIIIIIIIIIIIIHHIIIHHIGHIIIIIHHHIIHIGIIIIIIIIIIIIIIIIIIIIIHHIIIIHIIIHHHHIIIIIIIIIIIHIIIIIIIIIIIIIIIIIIIIIIIIHIHHIIIIIIIIIIIHHIIIIIIIIIIIIIIIIIHGIIHHIIIIHIIIIIIIHIHIIIIIIIIIIIIIIIIIIIIIIIIIIIIIIIIHIIHHHHHIIIIHIIIIIIIIIIIIIIHIIIIIHIHHIIIIIIIIIIIHIIIIIIHIIIIIIIIIIIIIIIIIIIIIIIIIIIIIIIIIIIIIIIIIIIIIIIDDDDD
@HISEQ:969:HM2KJBCX2:2:1101:18180:2902 2:N:0:ACTATGCA
GCCTCGTACTGACCCAACTATCCCTATTAATCATTACGTCAATCCTAGAAACCAACAAAATAGGATCGAACGTCCTATTTCATTATTCCATGCTAATGTATTCAAGCGTTAGCCTGCTTTAAACACTCTAATTTTTTCAAAGTAACAGTCCTGTTTCCCTGCAACACCAAATTAATGGCATTACAGTTCTTCAGAAAGGAGGAATCAGCGAAGCCAGTGCATACCAGTGGCACGACCAACCTGCTGACCCCGAAATTCAACTACGAGCTTTTTAACTGCAACAACTTTAATATACGCTATTGGAGCTGGAATTACCGCGGCTGCTGGCACCAGACTTGCCCTCCAA
+
DDDDDIIHIIIIIIIIIIIIIIHIIIIIIGIIIIIIIIIIIIIIIIHIHHIIIIIIIIIIIIGHIIIHIIIHFHHIIIIIHIIIIIHIIIIIIHGGIIIIHIIIIIIIIIIIIIIIIHIIIIIIIIIIIIIIIIIIIIIIIIIIIIIIIIIIIIIIIIIIIIIIIIIIIIIHIIIIIIIIIIIIIIIIIIIIIIIIIIIIIIIIIIIIIIIIIHIIIIIIIIIIIIIIIIIIIIIIIIIIIIIIHIIHIIIIIIIIIIIIIIIIIIIIIIIIIIIIIIIIIIIIIIHIIIIIIIIIIIIIIIIIIIIIIIIIIIIIIIIIIIIIHIIIIIIIIIIIIHIIIDDDDD
@HISEQ:969:HM2KJBCX2:2:1101:13225:3246 2:N:0:ACTATGCA
GCCTCGTACTGACCCAACTATCCCTATTAATCATTACGTCAATCCTAGAAACCAACAAAATAGGATCGAACGTCCTATTTCATTATTCCATGCTAATGTATTCAAGCGTTAGCCTGCTTTAAACACTCTAATTTTTTCAAAGTAACAGTCCTGTTTCCCTGCAACACCAAATTAATGGCATTACAGTTCTTCAGAAAGGAGGAATCAGCGAAGCCAGTACATACCAGTGGCACGACCAACCTGCTGACCCCGAAATTCAACTACGAGCTTTTTAACTGCAACAACTTTAATATACGCTATTGGAGCTGGAATTACCGCGGCTGCTGGCACCAGACTTGCCCTCCAA
+
CDDDDIIIIIHHHIHIIIIIGHIIIIIIIIIHIIIIIHIIIHIIIIIIIIIIIHIIII@HHIHHIIHHEHIIIIIIEHHIIIIIIIIFHHGIIIIIIIIIIIIIIIIIIIIIIHHIIIIIIIHIIIHGIIIHIIIHIIIIIIIIIIIIIIHIIIIIIHIIIIIIIIIIIIHIIIIIIIIIIIIIIIIIIIIIIIHIIIIIIIIIHIIIIIIIIIIIIIIIIIIIIIIIIIIIIIIHIIIIIIIHHIIIIIIIIIHIIIIIIIIIIIIIIIIIIIIIIIIIIIIIIIIIIIIIIIIIIIIIIIIIIIIIIIIIIIIIIIIIIIIIIIIIIIIIIIIIIIIIIDDDDD
@HISEQ:969:HM2KJBCX2:2:1101:2404:3647 2:N:0:ACTATGCA
GCCTCGTACTGACCCAACTATCCCTATTAATCATTACGGTGGTCCTAGAAACCAACAAAATAGAACCACAACGTCCTATTCTATTATTCCATGCTAATCTATTCAAGCAAATGCCTGCTTTAAACACTCTAATTTTTTCAAGGTAATGGTCCTGGCTCCCCGGCACACCCAATAAAGGACATACTGGTTCACCAGAAGGTGGACCCGACACAGGACAGTACTCGCCAAAGACGGACCGCCCGGCCAGGCCTAAAATTCAACTACGAGCTTTTTAACTGCAACAACTTTAATATACGCTATTGGAGCTGGAATTACCGCGGCTGCTGGCACCAGACTTGCCCTCCAA
+
DDDDDIIIIIIIIIIIIIIIIIIIIIIIIIIIIIIIIIIIIHIIIIIIIIIIIIIIHIIIIIIIIHHIIIIIDHHIIIIIIIIIIIIIIIIIIIIIIIIIIGHHIIHGIIHHHIIIIIHIIIIIHIIIHIIHIIIHIIIHIIHIHHIIIIIIHIIIIIIIHHIIHHIHIIHHHIIIIIHIIIIIIHIIHGIGIIIIIIIIIIHHIHIIIIIIHHIHIIIIIHIIIIIIIIIIIIIIHIIIIIIIIIIIIIIIIIIIIIHIHHHIIIHIIIIIIIIIIIIIIIIIIIIIIIIIIIIIHGFDDIIIIIIIIIIIIIIIIIIIIIIIIHIIIIIIIIIIIIIIIDDDDD
@HISEQ:969:HM2KJBCX2:2:1101:15002:3730 2:N:0:ACTATGCA
GCCTCGTACTGACCCAACTATCCCTATTAATCATTACGTCGATCCTAGAAACCAACAAAATAGAATCAAACGTCCTATTTCATTATTCCATGCTAATGTATTCAAGCGTGAGCCTGCTTTAAACACTCTAATTTTTTCAAAGTAACAGTCCTGATTCCCCACAACACCAAATAAATGACATCATGGTTCGTCAGAAGGGAGAAACCAACAATGCCAGTACGTACCTAGGCACGACCGACATGATGGTCCCGAAATTCAACTACGAGCTTTTTAACTGCAGCAACTTTAATATACGCTATTGGAGCTGGAATTACCGCGGCTGCTGGCACCAGACTTGCCCTCCAA
+
CDDDDIIIIIIIIIIIIIIIIIIIIIIIIIIIIIIIIIIIIIHHHHHHIIIHHIHHIIIHHHHHHHEHH?E0C@HH?HIIIEHEFIHIHIIGEEHIHIIIHIIIHHIIIHGIHIIIIIIIIHIHIIIIIIIIIIIIHHHHIIIIIHIIIIIIIIHHIIIIIIIIHFGIHIIHHHFGIHHHIIIIIIIIIIIIIIIIIIIIIIIII<IIIIIHIIIIIIIIIIIIHHIIIIIIIIIIIIIIIIHGIIIIIIIIIIIIIIHHHEIIIIIIIIIIIIIIIIIIIIIIIIIHIIIIIIIIIIIIGIIIIIIIIIIIIIIIIIIIIIIIIIIIIIIIIIIIIIIIDDDDD
@HISEQ:969:HM2KJBCX2:2:1101:20056:3736 2:N:0:ACTATGCA
GCCTCGTACTGACCCAACTATCCCTATTAATCATTACGGTGATCCTAGAAACCAACAAAATAGAACCATGCCGTCCTATTCTATTATTCCATGCTAATGTATTCGAGCAAAAATGCCTGCTTTAAACACTCTAATTTTTTCAAGGTAAAGGTCCTGGATCCGCAAGACACCCAATAAAGGACATCAAGTTTCTCCAGAAGGTGAGAAATCAACTGCAACAGTTCATACCCCTTAAGGCATGACCATCACGTCAATCCCGAAATTCAACTACGAGCTTTTTAACTGCAACAACTTTAATATACGCTATTGGAGCTGGAATTACCGCGGCTGCTGGCACCAGACTTGCCC
+
DDDDDIIIHIHIIIIIIIHIIIIIIIIIIIIIIIIHHGIIHHIIHHIHHIHIIIHIHHHFHHHHIIIIIHHIIHDHHIHIIIIIIIIIHIIHIIHEHHHHIHHHHHIHIIHHHIGGHHIHHHHIHIIIIHIIHHHHHHHHIHHIIIIIIIIIHIIHHHHIIIHIHIIHIIIGIHIIIHIHIIIIIIIGHHHIIIIIIHIIIHIIIIIHHHIIIHHIIIIIIIIHIIIIIHIIHIIIIHIHHHGHHHCIIIHIIHIGIIIIIIHIHHHEHEEIIIIHIHIIIHIIIIGIHHHGHFCIIIIHIIIHIIIIIIIIIIIIIIIIIIIHIIHFIIIHIIIIIIIIIHIDDDDD
@HISEQ:969:HM2KJBCX2:2:1101:3695:4332 2:N:0:ACTATGCA
GCCTCGTACTGACCCAACTATCCCTATTAATCATTACGGTGGTCCTAGAAACCAACAAAATAGAACCACAACGTCCTATTCTATTATTCCATGCTAATCTATTCAAGCAAATGCCTGCTTTAAACACTCTAATTTTTTCAAGGTAATGGTCCTGGCTCCCCGGCACACCCAATAAAGGACATACTGGTTCACCAGAAGGTGGACCCGACACAGGACAGTACTCGCCAAAGACGGACCGCCCGGCCAGGCCTAAAATTCAACTACGAGCTTTTTAACTGCAACAACTTTAATATACGCTATTGGAGCTGGAATTACCGCGGCTGCTGGCACCAGACTTGCCCTCCAA
+
DDDDDIIIIIIIHIIIIIIIIIIHIIIIIIHIIIIIIIIIIIIIIIIIIIIIIIIIIIHIIIIIIIIIIIIHIIIIIIIIIIIHIIIIIIIIIHIIHHHHHHHHIHHIIIIIIIIIIIHIHIIIHIIIIIIGIIIIIIIIIIHHIIIIIHIHIHHIIIIHHIIIIHHIHIIIIHHFHIHIIIIIIIIIIIIGIIIHIIHIHIIIHHIIIIGHIIIIIIIIIIIIIIIIIIHIIIHIIIIIIIIHGHIIIIIIIIIIHIIIIIIIIHHIIIIIIIIIIIIIIIIIIIIIIIIIIIIIIHGFDIIIIIIIIIIIIIIIIIIIIIIIIIIIIIIIIIIIIIIIHDDDDD
@HISEQ:969:HM2KJBCX2:2:1101:19599:4434 2:N:0:ACTATGCA
GCCTCGTACTGACCCAACTATCCCTATTAATCATTACGGTGGTCCTAGAAACCAACAAAATAGAACCACAACGTCCTATTCTATTATTCCATGCTAATCTATTCAAGCAAATGCCTGCTTTAAACACTCTAATTTTTTCAAGGTAATGGTCCTGGCTCCCCGGCACACCCAATAAAGGACATACTGGTTCACCAGAAGGTGGACCCGACACAGGACAGTACTCGCCAAAGACGGACCGCCCGGCCAGGCCTAAAATTCAACTACGAGCTTTTTAACTGCAACAACTTTAATATACGCTATTGGAGCTGGAATTACCGCGGCTGCTGGCACCAGACTTGCCCTCCAA
+
DDDDDIIIIIIIIIIIIIIIIIIIIIIIIIHIIIIIIIIIIIIIIIIIIIIIIIIIIIIIHIIIIIIIIIIIIHIIIIIIHIHHIHHIIIIIIIIIIIHHIHHIHIIIIIIIIIIHIIIHHIIIIHIGIIIIIIIHIIIIIIIIIIIIIHIIHHHIIIIHIIHIIHHIIHIIIIIIIHIIIIIIIIIIIIIIIIIIIIHHHHIIIIIIIIIIIIIIIIIIIIIIIIIIIIIIIIIIIIIIIIIIHIIIIIIIIIIIIIHIIIHHIIIIIIIIIIIIIIIIIIIIIIIIIIIIIIIHIHHFFIHIIIIIIIIIIIIIIIIIIIIIIIIIIIIIIIIIIIIIIDDDDD
@HISEQ:969:HM2KJBCX2:2:1101:2067:5748 2:N:0:ACTATGCA
GCCTCGTACTGACCCAACTATCCCTATTAATCATTACATCGATCCTAGAAACCAACAAAATAGAATCGGATGTCCTATTTCATTATTCCATGCTAATGTATTCAAGCGTGAGCCTGCTTTAAACACTCTAATTTTTTCAAGGTAACAGTCCTAATTCCCCGTGACACCAAATTAATGGCATTACGGTTCTTTAGAAGGTGAGAAATCAATAATATCAGTACATACCAACGGCATGACCGAAACATTGATCCCGAAATTCAACTACGAGCTTTTTAACTGCAACAACTTTAATATACGCTATTGGAGCTGGAATTACCGCGGCTGCTGGCACCAGACTTGCCCTCCAA
+
DA@DAGIHIIIIHIIHIIIIIHHHIIIHIGHHIEHIIIIGHIIIIGHHIIHHIIIIHIIIIIIHIIIHDGH<HHHIHHHIIHIEHHHIIIIIHIHGIHHE@GEIHGEHHHFGHFHFHHHHHIHHFGHHGHHHHHGIHHHHGEGHIHHHA1<HHHHHGHGHIIFHHHF?HIIIHHHHFHHGGHHHHIIHHFIIHIHIHHHIIIIHHHEGIIIIIIIIIIIHFHHHHHHGIHHEIIIH<HIIIIIHEHGGIIHHGIIIIIIIIIIIHIIIIHHIIIIIHIHIIIGIHIIHIIIIGIIIHIHHGHIIIIIIIIGIIIHIHGIIHIIIIIIIHHIIIIHEIIHDIHDA@BD
@HISEQ:969:HM2KJBCX2:2:1101:1582:5995 2:N:0:ACTATGCA
GCCTCGTACTGACCCAACTATCCCTATTAATCATTACGTCGATCCTAGAGACCAACAAAATAGAATCAAACGTCCTATTCCGTTATTCCATGCTAATGTATTCAAGCGTGAGCCTGCTTTAAACACTCTAATTTTTTCAAAGTAACAGTCCTGATTCCCTATAACACCAAATTAATGGCATTATAGTTCGTCAGAAAGGAGAAACCGATTATACCAGTACGCACAATAGCACGACCAGTAAGCCGGTCTCGAAATTCAACTACGAGCTTTTTAACTGCAACAACTTTAATATACGCTATTGGAGCTGGAATTACCGCGGCTGCTGGCACCAGACTTGCCCTCCAA
+
DDDDDIIIIHIIIIIIIIIIIIIIIIIIIHHIIIIHIIIIGIIIIIIIHIIIIIIIIIIIIIHHIHIIIHIHIIIIIHHIIIIIHIIIIIHIIIIIIIIIIIHHIIIIIIIIIIIHIIHIIIHHHIIIIIIIIIIIIIIIIIIIIIIIIIIIIIIIIIIIHIIHIHIIIIIIIIIIIIIIIIIIIIIIIIIIIIIIIIIIIIIIIIIIIIIIIIIIIIIIIIIIIIIIIIIIIIIIIIIIIIIHIIIIIHIIIIIIIIIIIIIIIIIIIIIIIIIIIIIIIIIIIIIIIIIIIIIIIIIIIIIIIIIIIIIIIIIIIIIIIIIIIIIIIIIIIIIIIIIIDDDDD
@HISEQ:969:HM2KJBCX2:2:1101:6749:5731 2:N:0:ACTATGCA
GCCTCGTACTGACCCAACTATCCCTATTAATCATTACGTCAATCCTAGAAACCAACAAAATAGGACGTTCGATCCTATTTCATTATTCCATGCTAATCTATTCAAGCAATAGCCCGCTTTAAACACTCTAATTTTTTCAAGGTAATGGTCCTGGCTCCCCAACACACCCAACAAAGGACATGCTGATTCACCAGAAGGAAGACCCGACAGCAGACAGTACTCGCCAAAGACGGACCGCCCGGCCAGGCCTAAAATTCAACTACGAGCTTTTTAACTGCAACAACTTTAATATACGCTATTGGAGCTGGAATTACCGCGGCTGCTGGCTCCAGACTTGCCCTCCAA
+
BDBDDIIIIHCHHHGHIIIIIIHGHEHIICHIIIIIHHIHHIIIIIIIIIIIIIIGHIIIGIHHHHDGHIHFG?HHIIGGEHFHIHHHFHEF?CHHIHHHH@@EHH@GHIIHH<IHHEHEHHB1@DE@CIIHHIHHHHHHHFFHHHIGHHHHE=HDDHECEHHHHCHHFGIFHHGHGIHHHIHIIIIHHEIII*HIIIIIIIIIIIIIIHGHIIHHIIIIHGHFGIIIIHHHIIIIIHIIIIHHHEIHIHIIIIIHHHIHIIIIIIIIIIIIIHIIIHIHIIIIIIIIIGIIHHGIIIHIIIIIHHIIIIIIIIIIIIIHIIIIHIIIHIIIIIIIIIHIDACDD
@HISEQ:969:HM2KJBCX2:2:1101:9580:6061 2:N:0:ACTATGCA
GCCTCGTACTGACCCAACTATCCCTATTAATCATTACGGTGGTCCTAGAAACCAACAAAATAGAACCACAACGTCCTATTCTATTATTCCATGCTAATCTATTCAAGCAAATGCCTGCTTTAAACACTCTAATTTTTTCAAGGTAATGGTCCTGGCTCCCCGGCACACCCAATAAAGGACATACTGGTTCACCAGAAGGTGGACCCGACACAGGACAGTACTCGCCAAAGACGGACCGCCCGGTCAGGCCTAAAATTCAACTACGAGCTTTTTAACTGCAACAACTTTAATATACGCTATTGGAGCTGGAATTACCGCGGCTGCTGGCACCAGACTTGCCCTCCAA
+
DDDDDIIIIIIIIIIIIIIIIIIIIIIIIIIIIIIIIIIIIIIIIIIIIIIIIIIIIIIIIIHIIIIIIIIIIIIIIIIIIIIIIIIIIIIIIIIIIIIIHGIIIIIIIIIIIIIIIIIIIIIIIIIIIIIIIIIIIIIIIIIIIIIIIIIIIIIIIIIIIIIIIIIIIHIIIIIIIIIIIIIIIIIIIHIIIIIIIIIIIIIIIIIIIIIIIIIIIIIIIIIIHEIIIIIIIIIIIIIIIIIIHIIIIIIIIIIIIIIIIIIIIIIIIIIIIIIIIIIIIIIIIIIIIIIIIIIIHHFDDIIIIIIIIIIIIIIIIIIIIIIIIIIIIIIIIIIIIIIIIDDDDD
@HISEQ:969:HM2KJBCX2:2:1101:8656:6366 2:N:0:ACTATGCA
GCCTCGTACTGACCCAACTATCCCTATTAATCATTACGTCAATCCTAGAAACCAACAAAATAGGATCGAACGTCCTATTTCATTATTCCATGCTAATGTATTCAAGCGTTAGCTTGCTTTAAACACTCTAATTTTTTCAAAGTAACAGTCCAAATTCCCCGCAACACCAAATTAATGGCATTACGGATCATCAGGAAGGAGGAATCAGTGAGACCAGTACATACCAGAGGCATGACCAACCTACTAACCCCGAAATTCAACTACGAGCTTTTTAACTGCAACAACTTTAATATACGCTATTGGAGCTGGAATTACCGCGGCTGCTGGCACCAGACTTGCCCTCCAA
+
DDDDDIIIIIIIIHIIIIIIIIIIIIIIIIIIIIIIIIIIIIIIIIIIIIHIIIIIHHHIIIHHHIIIIIIIIIIIIIIIIIIIIIIIIFIHIIIIIIIIIIIIIIIIIIIIHIIIIIIIIIIHHHHIIIHIIIHIIIIIIIIIIIIIIIIIIHIIIIIIIIIIIIIIHHIIIIIIIIIIIIIIIIIIIIIIIIIIIIIIIIIIHIIIIIIIIHIIIIIIIIIIIIIIHIIIIIIIIIIIIIIHHIHIIIHIIIIIIIIIHHHIIIIIIIIIIIIIIIIIIIIIIIHIIIIIIIIIIIIIIIIIIIIIIIIIIIIIIIIIIIIIIIIIIIIIHIIIIIIIIDDDDD
@HISEQ:969:HM2KJBCX2:2:1101:6378:6775 2:N:0:ACTATGCA
GCCTCGTACTGACCCAACTATCCCTATTAATCATTACGGTGGTCCTAGAAACCAACAAAATAGAACCACAACGTCCTATTCTATTATTCCATGCTAATCTATTCAAGCAAATGCCTGCTTTAAACACTCTAATTTTTTCAAGGTAATGGTCCTGGCTCCCCGGCACACCCAATAAAGGACATACTGGTTCACCAGAAGGAGGACCCGACACAGGACAGTACTCGCCAAAGACGGACCGCCCGGCCAGGCCTAAAATTCAACTACGAGCTTTTTAACTGCAACAACTTTAATATACGCTATTGGAGCTGGAATTACCGCGGCTGCTGGCACCAGACTTGCCCTCCAA
+
@DDADIIHIIIIIIIIIIHHIIIIIIIIHEHIHIIIIHHHHHIIIIIIIIIFHHIIIHHIHHHHIIIIIHIIIIEHHIIIHIIIIIIIIIHHHHHHIHIIIFHIHHIIIIIIHHIHIIGGHIHIIIIHIIIHHIIIIHIIIHHHHHIIIHIGIIHIIHHIIHIIIHIIIIIIIIIIIIIIIIIIIHHHFIIIIIIIIIIIIIIIIIIIIIIIIIHHIIIHHGIHHIIIIIHHIIIIIIHIIIIHHIGIHHHHHIIHHIIIIIIIIIIIIIIIIIIIIIIIIIIIIIHIIIIIIIIIIHHDFIHIIIIIIIIIIIIIIIHIIIIIIIIIIIIIIHIIIIIIIDDDDD
@HISEQ:969:HM2KJBCX2:2:1101:14913:7249 2:N:0:ACTATGCA
GCCTCGTACTGACCCAACTATCCCTATTAATCATTACGGTGGTCCTAGAAACCAACAAAATAGAACCACAACGTCCTATTCTATTATTCCATGCTAATCTATTCAAGCAAATGCCTGCTTTAAACACTCTAATTTTTTCAAGGTAATGGTCCTGGCTCCCCGGCACACCCAATAAAGGACATACTGGTTCACCAGAAGGTGGACCCGACACAGGACAGTACTCGCCAAAGACGGACCGCCCGGTCAGGCCTAAAATTCAACTACGAGCTTTTTAACTGCAACAACTTTAATATACGCTATTGGAGCTGGAATTACCGCGGCTGCTGGCACCAGACTTGCCCTCCAA
+
CDDDDIIIIIIIIIIIIIIIIIIIIIIIIIIIIIIIIIIHIIHIIIIIIIIIIHHHHIIHIIEHHHIIIHHHHGHHIIIIIIHIIIIIIIHHHFHHIHHHHHHHIIIIIIIHHHHHHIHIIIIIIHIIIIIIIIIHHHHHHGIIIIIHHIIHGHIIHIHHHIIIIIIIIIIIIIIHIIIIIIIIHHIIIHIIIHHFIIIHIHHIIIIIIIHIIIIIIIIHHGIIHIIIIIIIIGIIIIIIIIIIIIIHIIIIHIIIIIHIIIIIHHIHIIIIIIHIIIIIIIIIIHIIIHHIIHIIIHHGGIIIIIIIIIIIIIHIIIIIIIGIIIIHIIIIHIIIIHIIIDCDDD
@HISEQ:969:HM2KJBCX2:2:1101:17458:7559 2:N:0:ACTATGCA
GCCTCGTACTGACCCAACTATCCCTATTAATCATTACGGTGGTCCTAGAAACCAACAAAATAGAACCACAACGTCCTATTCTATTATTCCATGCTAATCTATTCAAGCAAATGCCTGCTTTAAACACTCTAATTTTTTCAAGGTAATGGTCCTGGCTCCCCGGCACACCCAATAAAGGACATACTGGTTCACCAGAAGGTGGACCCGACACAGGACAGTACTCGCCAAAGACGGACCGCCCGGCCAGGCCTAAAATTCAACTACGAGCTTTTTAACTGCAACAACTTTAATATACGCTATTGGAGCTGGAATTACCGCGGCTGCTGGCACCAGACTTGCCCTCCAA
+
DDDDDIIIIIIIIIIIIIIIIIIIHIIIIHHIIIIIIIIIIIIHIIIIIIIIHIIIIIIIIIIIIIHIIEHIIIIIIIIIIIIIIIIIIIIIIIIIIIIIFFGHIIIIIHIIHIIIIIGIHHHHHIIIIIIIIIIIIIIHIIHHIIIIHGHHHHIHHIIIIHHIIIIIGIIIIIIIIIIIIIIIIIIIIIIIIIIIIIIIHIIIIIIIIIIIIIIIIIIIIIIIIIIIIIIIIIIIIIIIIIHIIIIIIIIIIIIIIIIIIIIIIIIIIIIIIIIIIIIIIIIIIIIIIIIIIIIIHHHGFIIIIIIIIIIIIIIIIIIIIIIIIIIIIIIIIIIIIIIIIDDDDD
@HISEQ:969:HM2KJBCX2:2:1101:10385:7858 2:N:0:ACTATGCA
GCCTCGTACTGACCCAACTATCCCTATTAATCATTACGTCGATCCTAGAAACCAACAAAATAGAATCAAACGTCCTATTTCATTATTCCATGCTAGTGTATTCAAGCGTAAGCCTGCTTTAAACACTCTAATTTTTTCAAAGTAACAGTCCTGATTCCCCACGACACCAAATTAATGACATCGCGGTTCTTCAGAAGGTAGGAACCAATAATGCCAGTGCGTACCGAAGCACGACCAACAATTTGATCCCGAAATTCAACTACGAGCTTTTTAACTGCAACAACTTTAATATACGCTATTGGAGCTGGAATTACCGCGGCTGCTGGCACCAGACTTGCCCTCCAA
+
ADDDAIIIIIIHFGHIIHIIIIIIHIIIIHHIIIIHHIIIIIIIIIIHHHIIIIIIIIIIIIIHIIIICGHIIGIIIIIIIIIIIIIHIHIIGIIIIIIIIIHIIIIIIIIIIGHIIIHIIHHIIIIHIIIIIIHHIIIIIIIHHIIHHHIIHHHIIIIHIIIIIIIHIHGHHHHIIIIIIIIIIIIHIIIIHIIHIIIIHHIIIIIHIIIHIIHIIIIIIHIIIIIGIIIIIIIHHIIIIIHIIIIHIIHIIIHIIIIIIIIIHIIIIIHIIIIIIIIIIIHIIIHIIIIIIIIHHG@FIIIIIIIIIIIIIIIIHHGIIIIIIHIIIIIIIIGIIHIIDDDDD
@HISEQ:969:HM2KJBCX2:2:1101:3645:8314 2:N:0:ACTATGCA
GCCTCGTACTGACCCAACTATCCCTATTAATCATTACGTCGATCCTAGAAACCAACAAAATAGAATCAAACGTCCTATTTCATTATTCCATGCTAATGTATTCAAGCGCGAGCTTGCTTTAAACACTCTAATTTTTTCAAAGTAACAGTCCTGATTTCCCGCGACACCAAATTAATGACATCGTGGTTCGTCAGAAGGGAGAAACCAATAATGCTAGTACGTACAAAGTACGACCGACATATTAGTCCCGAAATTCAACTACGAGCTTTTTAACTGCAACAACTTTAATATACGCTATTGGAGCTGGAATTACCGCGGCTGCTGGCACCAGACTTGCCCTCCAA
+
DDCDDIIIIIIIIIIGHIHIIIIIIIIIIIHIIIIIIIIGIIIHIIGHIIIEGHHIIIIHIIFHIIIIHIFEFHHHHEHIGIIIIIIIIIIHIIIIIHIIHHHHICHHHHIIHHHIIIHHHIHIIHIEHHDHHHHIIHIIIHIHHIIHIIHHIIHIIHHHHHIHHIHIIHHIIIIHIIIIIIIIHIHIIIIHIIIIHHHIIIIIIIIIIIIIIIIIIHHIHHHIIIIIIHIIHHIIIIIIHIIIIIIIIHIIIIIIIIIIIIIIIIIIIIIIIIIIIIIIIHIIIHIIIHEHIHIHIIIIIIIIIIHHHHIIIHIIIIIIIIIIHHHIIIIIIIIIHIHDDDDD
@HISEQ:969:HM2KJBCX2:2:1101:17990:8043 2:N:0:ACTATGCA
GCCTCGTACTGACCCAACTATCCCTATTAATCATTACGTCGATCCTAGAAACCAACAAAATAGAATCAAACGTCCTATTTCATTATTCCATGCTAATGTATTCAAGCGTAAGCCTGCTTTAAACACTCTAATTTTTTCAAAGTAACAGTCCTGATTCCCCACGACACCAAATTAATGACATCGCGGTTCTTCAGAAGGTAGGAACCGATAATGCCAGTGCGTACCGAGGCACGACCAACAATTCGATCCCGAAATTCAACTACGAGCTTTTTAACTGCAACAACTTTAATATACGCTATTGGAGCTGGAATTACCGCGGCTGCTGGCACCAGACTTGCCCTCCAA
+
DDCDCIIIIIIIIIIIIIIIHIIIIIIIIIIHIIIIIHIIIIHIIIHHHHIHIIIIIIIIHIIEHHIHIHGIIIIIIIHIIIIIIHHHIIIIIIIIIIIIHHHIIIIIHIIIIIIIIIIIIIIIIIIIIIIIIIIHIIIIIIIIIHIIIIIIIIIIIIIIIIIIIIIIIHIHHIHIIIIIIIIIIIIIIIIIIIIIIIIIIIIIIIIIIIIIIIIIHIIIIIIIIIIIIIIIIIIIIIIIIIHHIIIIIIIIIIIIIIIIIIIIIIIIIIIHIHIHIIIIIHIIHIIIIIIHHIIIIIIIIIIIIIIIIIIIIIIIIIIIIHIIIIIIIIIIIIIIIIIIDDDDD
@HISEQ:969:HM2KJBCX2:2:1101:8842:9574 2:N:0:ACTATGCA
GCCTCGTACTGACCAACTTTCCCTATTAATCATTACGTCAATCCTAGATACCAACAAAATAGGTTTGTACGTCCTATTTCATTATTCCATGCTAATGTATTCAAGCGTTAGCCTGCTTTAAACACTCTAATTTTTTCAAAGTAACAGTCCTGTTTCCCTGCAACACCAAATTAATGGCATTACAGATCTTCAGAAAGGAGGAATCAGCGAAACCAGTTCATACCAGTGGCACGACCAACCTGCTGACCCCGAAATTCAACTACGAGCTTTTTAACTGCAACAACTTTAATATATGCTATTGGAGCTGGAATTACCGCGGCTGCCGGCACCAGACTTGCCCTCCAA
+
00D0<C1D111D11<1<111<<11<1<11<1FHH1D1CFHI1D1D11C11<1<C0D1DF1<111<DH11<1<F0<<C111<1<<111<C<1<1F1EHG@CFE@G<HH9HHCHHF@EIHIIHHGA<DEC817AHHFEHIIHIIIIHHEEGHEH8GHHHHHHHDHHHGDHFHH9IHHC8IIHF;IHGGHGIIHFHHGHHHIIGIGFHHHH?IIIIHIFCCHHFHEHEFIGGIIHHHHIHHGHIIEAHIIGIIHHHIIIIHHHHIHHHHHHHHHHHFIIHIIHFFHIHGHHHHHHE?GIIIHHHIIIIIIIIGIIHIHIIIGIIHIHIHHHHIIIHHHIIHHFDB@DD
@HISEQ:969:HM2KJBCX2:2:1101:16276:10147 2:N:0:ACTATGCA
GCCTCGTACTGACCCAACTATCCCTATTAATCATTACGTCAATCCTAGAAACCAACAAAATAGGATCAAACGTCCTATTTCATTATTCCATGCTAATGTATTCAAGCGTTAGCCTGCTTTAAACACTCTAATTTTTTCAAAGTAACAGTCCTGTTTCCCTGCAACACCAAATTAATGACATTACAGTTCTTCAAGAAGGAGGAACCAGTAAAGCCAGTACATACCAGAGGCACGACCAACCTACTAATCCCGAAATTCAACTACGAGCTTCTTAACTGCAACAACTTTAATATACGCTATTGGAGCTGGAATTACCGCGGCTGCTGGCACCAGACTTGCCCTCCAA
+
DDDDDIIIIIIIHIIIHIIIIIIIIIIIIIIIIIIIIIIIIIIHIIIIIIIIHIGIIIHHIIGIGHIIIIIIIIIIIIIIIIIIIIIHHIIIIIIIHIIIIHIHIIIHIIIIIIIIIIIHIHIIIIIIIIIIIIHIIIIIIIIIIIIIIIIHIHHIHHIIIIIIIIHHHIHHIIIIIIHIIIIIIIIHIIIIIIIHIIHIIIIIHIIIIIIIIIIIHHIIIIIIIIIIHIIIIIIIIIIIIHHGGIHHHC?IIIIHHIIHHHHIIIIIIIIIIIHIIIIIIIIIIIIIIIIIIIIIIIIIIIIIIHIIIIIIIIIIIIIIIIIIIIIIIIIIIIIIIIIIIDDDDD
@HISEQ:969:HM2KJBCX2:2:1101:6390:10368 2:N:0:ACTATGCA
GCCTCGTACTGACCCAACTATCCCTATTAATCATTACGTCAATCCTAGAAACCAACAAAATAGGATCAAACGTCCTATTTCATTATTCCATGCTAATGTATTCAAGCGTTAGCCTGCTTTAAACACTCTAATTTTTTCAAAGTAACAGTCCTGTTTCCCTGCAACACCAAATTAATGGCATTACAGTTCTTCAGAAAGGAGGAACCAGCAAAGCCAGTGCATACCAGTGGCACGACCAACCTGCTGATCCCGAAATTCAACTACGAGCTTTTTAACTGCAACAACTTTAATATACGCTATTGGAGCTGGAATTACCGCGGCTGCTGGCACCAGACTTGCCCTCCAA
+
B?BDDIHIIIEH1FFE10<<D<<EEHEH1DE@GH@HE@<1<CGCGHHH1C@E@GH@GE@GG?DE<CG111<C<F0CGH1D?GCE1DHH<@?@?1<FGIHEHHHEHHH=?HIGHGHCFIIHHHH@H@HGH?HHFHHHHADFAEFFCC@HH@HF:<DF10?HCGCDDEGHCGHHIHHHEE@CEIIGHHHIHHHG@GGCHECHFHHFEGCIIIHHHEHIHHEHGCCGHEFHHHHCC<<CF<<C@GCCHEC//G1CEH@HEGGE1G?=IIHHHEHHHHHHHEEHGCHCHHFIIIIHHHHHCCIIFHIIHEIHHFEHHE?F/CCGGG?HGFHEHEFEF<C<@=CHHDD0<@
@HISEQ:969:HM2KJBCX2:2:1101:4361:10543 2:N:0:ACTATGCA
GCCTCGTACTGACCCAACTATCCCTATTAATCATTACGGCGGTCCTAGAAACCAACAAAATAGAACCGCACGTCCTATTCTATTATTCCATGCTGTAATATTCGAGCAAAGGCCTGCTTTGAACACTCTAATTTTTTCAAAGTAAAAGTCCTGGTCCCCAACACACCCAGTGAAGGGCATGCGGTTCTCCAGAAGAAAAGGCCCGGCCGGACAAGTGCACGCGGTGAGGCGGACCTGCCAGCCAGGCCAAAGGTTCAACTACGAGCTTTTTAACTGCAACAACTTTAATATACGCTATTGGAGCTGGAATTACCGCGGCTGCTGGCACCAGACTTGCCCTCCAA
+
DDDDDIIIIIIGIHHIIIIIIIHIIIHIHIIIIIIIIIIIIIIIIIHIIIGIIIIIIIIHHFFEHHHHIIHIIIIIIIIIIIHIIIIEHIIHIIIIIIIIHDIHIIHIIIIIIIIIIHIHFHIIIIHIIIHHIIIIIHFIIIHIIHHIHIIHHIIIIHHHIIIHFIIHHHHIIIIHIIIIIIIIIIIIIIIIIIIIIHIIIIIIIIIIIIIIIIIIIIHIIHHIIIIIIIIIIIIIIIHIHHHIIIHHIIHIIHHIIIIIIIIIIIIIIIIIIHIIIIIIIIIIIIIIIHIIIIIIIIIIIIIIIIIIIIIIIIIIIIIIIIIIIIIIIIIIIIIIIGIDDDDD
@HISEQ:969:HM2KJBCX2:2:1101:19131:11149 2:N:0:ACTATGCA
GCCTCGTACTGACCCGACTATCCCTATTAATCATTACGTCAATCCTAGAAACCAACAAAATAGGATCAAACGTCCTATTTCATTATTCCATGCTAATGTATTCAAGCGTTAGCCTGCTTTAAACACTCTAATTTTTTCAAAGTAACAGTCCTGTTTCCCTGCAACACCAAATTAATGACATTACAGTTCTTCAAGAAGGAGGAACCAGTAAAGCCAGTACATACCAGAGGCACGACCAACCTACTAATCCCGAAATTCAACTACGAGCTTTTTAACTGCAACAACTTTAATATACGCTATTGGAGCTGGAATTACCGCGGCTGCTGGCACCAGACTTGCCCTCCAA
+
DDDDDIIIHIIIIGHIIIIHIHHHHIIIHIIIIHIIIIIIHHIIIHHIHIIIIIIIIEHHIICHHIIIHHIHHHIIIIHHHHHHIIIHIHHIIIIIIIIIHHHHHHIIIIIIIHIHIIIIIIIIIIIIIEHHIIIIIHIHHHHHHIIHHHHIIIIIIFIIIIIHHFIIIIHHHIIIIIIIHHHIIIHIHHIIIIHIIIHIIIIIHHHHGHGIIIIIIIIIIIIIIIIIIIHIIIIIIIHHHHFF<CEHHHHIHIIHCHHEIHIIIHIHIIHIIHHIIIIIIIIHIIIIIIHIHIIIIIIIIIIIIIIIIIIIIIIGIIHGHHIIIIIIIIHIHIIHIHHHIDDDDB
@HISEQ:969:HM2KJBCX2:2:1101:16152:11401 2:N:0:ACTATGCA
GCCTCGTACTGACCCAACTATCCCTATTAATCATTACGTCGATCCTAGAAACCAACAAAATAGAATCAAACGTCCTATTTCGTTATTCCATGCTAATGTATTCAAGCGTGAGCCTGCTTTAAACACTCTAATTTTTTCAAAGTAACAGTCCTGATTCCCCATGACACCAAATTAATGACATCATGGTTCGTCAGAAGGTAGGAATCAATAATACCAGTACGTACAATAGCACGACCAATAAATTAATCCCGAAATTCAACTACGAGCTTTTTAACTGCAACAACTTTAATATACGCTATTGGAGCTGGAATTACCGCGGCTGCTGGCACCAGACTTGCCCTCCAA
+
DDDDDIIIIIIHHHIIIIIIIIIIHHIIIIIIIIIIIIIIIIIIIGHIIIIIHIIIIIIIIHHHEHIIIIHIIHIIIIIIIIIIGIIHIHHIIIIIIIIHIIIIIIIIIIIIIHHHIIHHHIIHIHIIIHIIIIIIIIIIIIIIIIIIIIIIIIIIIHHHIIHIIIIIIIIIIIIIIIIIHHIIIHIIIIIIIIIIHIIIIIIIHIIIIIIIIIIIIIIIIIIIIIIIHHIIHIIIHIIIIIIIIIIIIIIIIIGIIIHHHFHIIIIIIIIHIIIIIIIIIIIIIIIIIIIIHIIIIIIIIIIIIIIIIIIIIIIGIIIIIIIIIIIIIIIHIIIIIIIIDDDDD
@HISEQ:969:HM2KJBCX2:2:1101:7036:11443 2:N:0:ACTATGCA
GCCTCGTACTGACCCAACTATCCCTATTAATCATTACGGTGATCCTAGAAACCAACAAAATAGAACCATGCCGTCCTATTCTATTATTCCATGCTAATGTATTCGAGCAAAAATGCCTGCTTTAAACACTCTAATTTTTTCAAGGTAAAGGTCCTGGATCCGCAAGACACCCAATAAAGGACATCAAGTTTCTCCAGAAGGTGAGAAATCAACAGTAACAGTTCATACCCCTTAAGGCATGACCATCACGTCAATCCCGAAATTCAACTACGAGCTTTTTAACTGCAACAACTTTAATATACGCTATTGGAGCTGGAATTACCGCGGCTGCTGGCACCAGACTTGCCCTCCAA
+
ABABDHHHHH@FHHFHHIIIIIHFHIIIIIGIIHIIIIIHHIHGHIIIIFHIIHHHEHIIIIHHHEHHHHHIDHIIGIIIIHIIIFHI?HHFHGHHIIFHHEFFIIHEHIIIIIIGFGHHHHHIIIHHHHHIIIHHHIHGHHIIIIIIHHIIIIIIIHIIIIHIIIIIIHHIHHHIIIIIIIIIIHIIIHHHGIIHIIIIIIIIIIIIIIIIIIIIIIIHHIIIIIHIIIIIIIIHIIHIHHGIIIIIIIHFIIIIIIIIIIIIIIIIIIIIHIHIIIIIHHIIIIHIIIIIIIIIIIIIIIIIIIIIIIIIIIIIIIIIIIHIIIIIIIIIIIHIIIIIIIIIIIIIDDCDD
@HISEQ:969:HM2KJBCX2:2:1101:18810:11498 2:N:0:ACTATGCA
GCCTCGTACTGACCCAACTATCCCTATTAATCATTACGGCGGTCCTAGAAACCAACAAAATAGAACCACACGTCCTATTCTATTATTCCATGCTAATGTATTCGAGCATAGGCCTGCTTTGAACACTCTAATTTTTTCAAAGTAAAAGTCCTGGTTCCCCGACACACCCAGTGAAGGGCATGCGGCTCCCCAGAAGGAAAAACCCGGCCGGACCAGTGCACGCGGTGAGGCGGACCGGCCAGCCAGGCTCAAGGTTCAACTACGAGCTTTTTAACTGCAACAACTTTAATATACGCTACTGGAGCTGGAATTACCGCGGCTGATGGCACCAGAGTTGCCCTCCAA
+
DDDDDIIIIGIIIHIIIIIIIIIIIHIIHIIIIIIIIIIIIIIIIIIIIHIIIIIIIIHIIIIIGHFHHIIIIICHIHIIIIIIIIEHIIIIIIIIIIIHHGIHIIIIIIIIIIIIIHIIIIIIIIIIIHIIIIIHIIIIIIIIIIIIIIIIIHHIIHHIIIIIIHHIIIIIIHIIHIIIIIIIIIIIIIIIIIIIIIHHHHIIIIIHIIIIIIIIIIIIIIIIIIIIIIIIIIIIIIIIIIIHIIIIIHIIIIIIIIIHIIIIIIIIIIIIIIIHIIIIIIIIIIIIIIIIIIIIIIIIIIIIIIIIIIIIIIIIIIIIIIIIIIIIIIIIIIIIIIIIDDDDD
@HISEQ:969:HM2KJBCX2:2:1101:14752:11747 2:N:0:ACTATGCA
GCCTCGTACTGACCCAACTATCCCTATTAATCATTACGTCGATCCTAGAAACCAACAAAATAGGTTCGATCGTCCTATTTCGTTATTCCATGCTAATGTATTCAGACGATAGTCTGCTTTAAACACTCTAATTTTTTCAAAGTAACAGTCCTGATTTCCAATCACACCAAATAAATGGCATGAAAGTTCCTCAGAAGGTAGAGATCCATCTCACCAGTACAGGCCCTAAGCCTGACCAATGAGTAGACCCCGAAGTTCAACTACGAGCTTTTTAACTGCAACAACTTTAATATACGCTATTGGAGCTGGAATTACCGCGGCTGCTGGCACCAGACTTGCCCTCCAA
+
DDDDDHHIIIIIIIIIGIIIIIIIIIIIIIIIIIIIIIIIIIIIIIIHIIHIIIIIIIIIIIHHHHIDHHEHHHIIIIIIIIIIHHIIIIIIGIIIIIHIHIHHIHIGHHIIIIIHHHHHIIIHHHHHHIIIIIIHIHIHHIIHIFHIHIIHFHHIIIIIHHHHHHEHIIGGIIHHHHHHIIIIIIIIIIIIHIIIIIHIHHIHHHHIIHFHIIHIIIIH;HIIIIHHIHHIHHIHIIHHFHEFDIIHIIIHHIIIIHIIIIHHIGHHGIIIHIIIIIIHHIIIIHIIIIIIIIIIIIIIIIIIIIIIIIIIIIIIIIIIIIIIIIIIIIIIIIIIIIIIIDDDDD
@HISEQ:969:HM2KJBCX2:2:1101:19414:11607 2:N:0:ACTATGCA
GCCTCGTACTGACCCAACTATCCCTATTAATCATTACGGTGATCCTAGAAACCAACAAAATAGAACCATGCCGTCCTATTTTATTATTCCATGCTAATCTATTCAAGCACAAGCCTGCTTTAAGCACTCTAATTTTTTCAAGGTAATAGCTCTGCTTCCCCAACGCACTAACTTAATAGCATGCTGGTTATTCAGAAGGTAGGAATTCATCAAGCCAGTGCGGACAGTGAAGCCCGACCAACCGACAAACTCCGAAATTCAACTACGAGCTTTTTAACTGCAACAACTTTAATATACGCTATTGGAGCTGGAATTACCGCGGCTGCTGGCACCAGACTTGCCCTCCAA
+
DDDDDIIHIIIIIIIIIIIIIIIIIHHIHIIIHIIHIIIIIIIIIHIIIIIIIIHIIIIIIIIIIIIIIIIGIIIIIIIIIIIIHHHIHHIIIIIHIIIIHHHIIIIIIHIIIIIIIIIIIIIHIIIIHHIIIIIIIIIIIIIIIIIIIIIIIIIIIIIIHIIIIIIIIIHIIIHIIIIIIIIIIIIIIIHHIIIIIIIIIIII;IGIIIIIIIIIIIIIIIIIIIIIIIIIIIIIIIIIIIIIHHHHHIIIIIIIIIIIHIIHHIIIIIIIIIIIIIIIIIIIIIIIIIIIIIIHIIIIIIIIIIIIIIIIIIIIIIIIIIIIIIIIIIIIHIIIIIIIIIIDDDDD
@HISEQ:969:HM2KJBCX2:2:1101:2732:13747 2:N:0:ACTATGCA
GCCTCGTACTGACCCAACTATCCCATTAATCATTACGTCAATCCTAGAAACCAACAAAATAGGATCGAACGTCCTATTTCATTATTCCATGCTAATGTATTCAAGCGTTAGCCTGCTTTAAACACTCTAATTTTTTCAAAGTAACAGTCCTGTTTCCCTGCAACACCAAATTAATGGCATTACAGTTCTTCAGAAAGGAGGAACCAGCAAAGCCAGTGCATACCAGTGGCACGACCAACCTGCTGATCCCGAAATTCAACTACGAGCTTTTTAACTGCAACAACTTTAATATACGCTATTGGAGCTGGAATTACCGCGGCTGCTGGCACCAGACTTGCCCTCCAA
+
DDDDDIIIIIIIIIIIIIIIIIIIIIIIHIIIIIIIIIIIIIIIIHIIIIIIIIIIIIIIIIGIIIIGIHIIHHHIIIIIIIIIIHIGHIIGHIIIIIIHIIIIIIIIIIIIIIIHIIIIIIHHIIIIIIIIIIIIIIIIIIIIIHIIIGIIIIHIIIIIIIIIIIIIIIIIIIIIIIIHHIHHIIIIIIIIIIIIIIIIIIIIIIIIIIIIIIIIIIIIIIIII<IIIIIIIIIIIIIIIIHHIIIIIIIIIIIIIIIIIIIIIIIIIIIIIIIIIIIIIIIIIIIIIIIIIIIIIIIIIIIIIIIIIIIIIIIIIIIIIIIIIIIIIIIIIIIIIIIIDDDDD
@HISEQ:969:HM2KJBCX2:2:1101:7560:13432 2:N:0:ACTATGCA
GCCTCGTACTGACCCAACTATCCCTATTAATCATTACGTCAATCCTAGAAACCAACAAAATAGGATCAAACGTCCTATTTCATTATTCCATGCTAATGTATTCAAGCGTTAGCCTGCTTTAAACACTCTAATTTTTTCAAAGTAACAGTCCTGTTTCCCTGCAACACCAAATTAATGGCATTACAGTTCTTCAGAAAGGAGGAATCAGCGAAGCCAGTGCATACCAGTGGCACGACCAACCTGCTGACCCCGAAATTCAACTACGAGCTTTTTAACTGCAACAACTTTAATATACGCTATTGGAGCTGGAATTACCGCGGCTGCTGGCACCAGACTTGCCCTCCAA
+
DDDDDIIIIIIIHIIIIIIIIIIIIIIIIHIIIIIIIIIIIIIIIIHIHIIIIIIIIIIIIHHIIIIIIIHIHGIIIIIIIIIIIIIIIIIGGIGHIIIIIIIIIIIIIIIIIIIIIIIIIHHIIIIIIIIIIIIIIIIIIIIIIIHHHHIIIIIIIIHIIIIIIIIIIIHIIIIIIIHIIIIIIIIIHIIIIIHIIIHGHIIIIIIIIIIIIHIIIIIIIIIHIIIIIIIIIIIIIIHHIIIHHHHIIIIIIIIIIIIIIIIIIHIIIIIIIIIIIIIIIIIIIIIIIIIIHIIIIIIIIIIIIIIIIIIIIIIIHIIIGIIIIIIIIIIIIIIIIIIIIDDDDD
@HISEQ:969:HM2KJBCX2:2:1101:3377:12479 2:N:0:ACTATGCA
GCCTCGTACTGACCCAACTATCCCTATTAATCATTACGGTGATCCTAGAAACCAACAAAATAGAACCATGCCGTCCTATTCTATTATTCCATGCTAATGTATTCGAGCAAAAATGCCTGCTTTAAACACTCTAATTTTTTCAAGGTAAAGGTCCTGGATCCGCAAGACACCCAATAAAGGACATCAAGTTTCTCCAGAAGGTGAGAAATCAACAGTAACAGTTCATACCCCTTAAGGCATGACCGTCACGTCAATCCCGAAATTCAACTACGAGCTTTTTAACTGCAACAACTTTAATATACGCTATTGGAGCTGGAATTACCGCGGCTGCTGGCACCAGACTTGCCCTCCA
+
DDDCAHHD@HHIGHHEHGEFHH@HG@CHIE@GHF1<1CGHH?G1CGEHCGHHFHCHHC?CHI1DGHEEHEH1<D</EHG<FGHIIIHIEGH?GHIIIHGEFDEC1G80GF@CFDDE@FD@FGGCBHHF?@GDBCGCFFHH?CF@CHEEB1<<HHFGFEHHFGEHIHC.EGHHEIHHHHEGHEHGIIHD<<<CDEFFFII;HHHHGHF8IIIHIHHEGEHIHGIHEECGGHHCFHHD<FF;GIIIIHHGE<CHIH<HHIHHHHHIHHDGHEHHHHFHEHGIHHIIIIIIIIHHD?IIIHHCHEHHFGHIIIIIIIHDHIIIIIIHHHIHHIIHFHIIIIIIIIIIIHHB@DDD
@HISEQ:969:HM2KJBCX2:2:1101:20445:13464 2:N:0:ACTATGCA
GCCTCGTACTGACCCAACTATCCCTATTAATCATTACGTCAATCCTAGAAACCAACGAAATAGGATCAAACGTCCTATTTCATTATTCCATGCTAATGTATTCAAGCGTTAGCCTGCTTTAAACACTCTAATTTTTTCAAAGTAACAGTCCTGTTTCCCTGCAACACCAAATTAATGACATTACAGTTCTTCAAGAAGGAGGAACCAGTAAAGCCAGTACATACCAGAGGCACGACCAACCTACTAATCCCGAAATTCAACTACGAGCTTTTTAACTGCAACAACTTTAATATACGCTATTGGAGCTGGAATTACCGCGGCTGCTGGCACCAGACTTGCCCTCCAA
+
DDDDDIIIIIIIIIIIIIIIIIIIIIIIIIIIIIIIIIIIIIIIIIIIIIIIIIII0EHHHIHHIIIIIIIIIIIIIIHIIIIIIHIIIIIIIIIIIIIIIHIIIIIIIIHIIIIIIIIIIIIIIIIIIIIIIIIIIIIIIIIIIIIIIIIIHHIIIIHIIIIIIIIIIIIIIIIIIIIIIIIIIIIIIIIIIIIIIIIIIIIIIIIIIIIIIIIIHCIIIIIIIIIIIIIIIIIIIIIIIIHGHHHHIIIIIIIIIIIIIIIIIIIIIIIIIIIIIIIIIIIIIIIIIIIIIIIIIIIIIIIIIIIIIIIIIIIIIIIIIIIIIIIIIIIIIIIIIIIIIDDDDD
@HISEQ:969:HM2KJBCX2:2:1101:13305:15236 2:N:0:ACTATGCA
GCCTCGTACTGACCCAACTATCCCTATTAATCATTACGGTGGTCCTAGAAACCAACAAAATAGAACCACAACGTCCTATTCTATTATTCCATGCTAATCTATTCAAGCAAATGCCTGCTTTAAACACTCTAATTTTTTCAAGGTAATGGTCCTGGCTCCCCGGCACACCCAATAAAGGACATACTGGTTCACCAGAAGGTGGACCCGACACAGGACAGTACTCGCCAAAGACGGACCGCCCGGTCAGGCCTAAAATTCAACTACGAGCTTTTTAACTGCAACAACTTTAATATACGCTATTGGAGCTGGAATTACCGCGGCTGCTGGCACCAGACTTGCCCTCCAA
+
@DBDDCFHHEHIHIHHHHCHHECHECGHEHHHGHFEFHHC<GHHHHGEF@HIEEHHIEHHHICHIHHHFIHHHGFCCHHIEHIIIHHEHIHH?1C@IHHCGCEHIIHIHFFHEHIFHHH@G@GE@HHC@FH?GG<HEHIHHGHHHHHHHIEGACFHEDDDECDHHHH@?HIHIIIHEHHAHEEHGHHHIGHHHHHIIHHHHGHIHIIHEHHHEEHEGHHGICHHFIHHGFCE<CHHHDGIIIIHEHGHEIIIIHHEIIIHH=HIIHG@ED11D1GEGEGHHEHGG@CCGHHIIIGHHEGFFIIIIHIIIIIIIHDHCGIIIHEHGIHFIIIIIIIIHHIHEBDDD@
@HISEQ:969:HM2KJBCX2:2:1101:13033:15111 2:N:0:ACTATGCA
GCCTCGTACTGACCCAACTATCCCTATTAATCATTACATCGATCCTAGAAACCAACAGAATAGAATCGGATGTCCTATTTCATTATTCCATGCTAATGTATTCAAGCGTGAGCCTGCTTTAAACACTCTAATTTTTTCAAGGTAACAGTCCTAATTCCCCGTAACACCAAATTAATGGCATTACGGTTCTTTAGAAGGTGAGAAATCAATGATAACAGTGCATACCAACGGCATGACCGAAATATTGATCCCGAAATT
+
DDDDDIIIIIIIIHIIIIIIIIIIIIIIIIIIIIIIIIIIIIIIIIIIHIIIIIIII$HIIIIIIIIIIGIIIIIIIIHIIIIIIIIIIIIIIIIIIIIIIIIIIIIIIIIIIIIIIIIIIIIIIIIIIIIIIIIIIIIIHIIIIHHIIIIIIIIIHIIIIIIIIIIIIIIIIIIIIIIIIIIIIIIIIIIIIIIIIIIHIIIIIIIIIIIIIIIIIIIIIIIIIIIHHIIIIIIIIIIIIIIIIIIIIIIIIDDDDD
@HISEQ:969:HM2KJBCX2:2:1101:14017:15551 2:N:0:ACTATGCA
GCCTCGTACTGACCCAACTATCCCTATTAATCATTACGTCAATCCTAGAAACCAACAAAATAGGATCAACGTCCTATTTCATTATTCCATGCTAATGTATTCAAGCGCGAGCCTGCTTTAAACACTCTAATTTTTTCAAAGTAACAGTCCTGATTCCCCACCACACCAAATTAATGACATGATGGTTCGTCAGAAGGTAGAAATCAGTAACACCAGTACGTACCGAAGGCACGACCAGCGTACTAATCCCGAAATTCAACTACGAGCTTTTTAACTGCAACAACTTTAATATACGCTATTGGAGCTGGAATTACCGCGGCTGCTGGCACCAGACTTGCCCTCCAA
+
B@B@DC@@GHE@HEFHEHHH?11CEHHGHGF?1CFECHHGEE@FGHI@FHHHHCEH?G@GH@DCEHIGHF0<<D@G@CH1CG@@@HFHE@CCG@GIIHHHIHH@CHHHIHDEIHHHHIIHGDFFHEHIHHHHHFFDHECGHIHFHEHHIIIHHIHIIHEFCEF?HFHHGGHHFCFIHHHHIIIIGIIIIHIIIIIIIIIIIIIIIHEIGIIHIIIHFIIHHIH<HHEIIHHHEGIGIIIIHHHHHIHHIIHHIHCHHECHCIIIIHH?IIHEIIHIHEGHIIIHHHGHIHHHIIIIIHHHHIIIIIHHFHHGIHHHHIIHEHHIIIIIIIIHGHEIIIIIDDDD@
@HISEQ:969:HM2KJBCX2:2:1101:2853:14359 2:N:0:ACTATGCA
GCCTCGTACTGACCCAACTATCCCTATTAATCATTACGGTGGTCCTAGAAACCAACAAAATAGAACCACAACGTCCTATTCTATTATTCCATGCTAATCTATTCAAGCAAATGCCTGCTTTAAACACTCTAATTTTTTCAAGGTAATGGTCCTGGCTCCCCGGCACACCCAATAAAGGACATACTGGTTCACCAGAAGGTGGACCCGACACAGGACAGTACTCGCCAAAGACGGACCGCCCGGCCAGGCCTAAAATTCAACTACGAGCTTTTTAACTGCAACAACTTTAATATACGCTATTGGAGCTGGAATTACCGCGGCTGCTGGCACCAGACTTGCCCTCCAA
+
DDDDDIIIIIIIIIIIIIIIIIIIIIIIIIIHIIIIIIIIIIIIIIIHIHIIHIIIIIIIIIHHIIIHIIGHIHIIIIIIIIIIIIIIIHIIIIIIIIIIIHHHIIIFHHFHEHHHIGIIIIIIIIHIIIIHIIIIIHHIIIIIIIIIGHIHHHIGHIIIIHHIIIIIHIIHHIIHIIIIIIIIIIIIIIIIIIIIHIIIIIIIIIIIIIIIIIIIIIIIIIIIIIIIIIHIIIIIIIIIIIIIHIIIIIIIIIIIIIIIIIHIIIIIIIIIIIIIIIIIIIIIIIIIIIIIIIIIHGD<CIIIIIIIIIIIIIIIIIIIIIIIIIIIIIIIIIIIIIIIIDDDDD
@HISEQ:969:HM2KJBCX2:2:1101:13844:16196 2:N:0:ACTATGCA
GCCTCGTACTGACCCAACTATCCCTATTAATCATTACGTCGATCCTAGAAACCAACAAAATAGAATCAAACGTCCTATTTCATTATTCCATGCTAATGTATTCAAGCGTGAGCCTGCTTTAAACACTCTAATTTTTTCAAAGTAACAGTCCTGATTCCCCACAACACCAAATAAATGACATCATGGTTCGTCAGAAGGGAGAAACCAACAATGCCAGTACGTACCTAGGCACGACCGACATGATGGTCCCGAAATTCAACTACGAGCTTTTTAACTGCAGCAACTTTAATATACGCTATTGGAGCTGGAATTACCGCGGCTGCTGGCACCAGACTTGCC
+
DDDABIIHFHEEHC@FHHFHHHEHHHIIHFH@GCHG?EHH/C@GHHE?1DEDG??ECGHHHIIIH?GHHHHIH@CGHHFHHEIEG?C@1HGHHHIHHEEHFFEGEHEHIH@>GHIHHGHHHHHIIHIHHHCHHIIIHFHHHFHIIHHFIIHHIHHIIHIHHHI;0GC<C@GFHI?HGCHHFEHHHIIIIHIIIHEHGECHGGHHGHIIIIGIHFHHIHHHGHCIIIHHG@C<EFHHHCFCHHHE0CCHDHEHG1HHIHEHEHHHIGIIHEIHG@EIHEFHEHGEHG?GEHHEHIIIIIHEGEIHFECCIIIHHIHHHHGHHCHHGHHF@HIHIIDD@@@
@HISEQ:969:HM2KJBCX2:2:1101:7316:16264 2:N:0:ACTATGCA
GCCTCGTACTGACCCAACTATCCCTATTAATCATTACGTCAATCCTAGAAACCAACAAAATAGGATCGAACGTCCTATTTCATTATTCCATGCTAATGTATTCAAGCGTTAGCCTGCTTTAAACACTCTAATTTTTTCAAAGTAACAGTCCTGTTTCCCTGCAACACCAAATTAATGACATTACAGTTCTTCAGAAAGGAGGAATCAGCGAAGCCAGTGCATACCAGTGGCACGACCAACCTGCTGACCCCGAAATTCAACTACGAGCTTTTTAACTGCAACAACTTTAATATACGCTATTGGAGCTGGAATTACCGCGGCTGCTGGCACCAGACTTGCCCTCCAA
+
D?DDDGHH?GEFHHHIIIIIIIIIIIIIEHHIIIIHIIIIIIIIHIGHIHGIIIIIHHIHHHE?FHIHEHGEIIHIIEHGHHIIIIIHHH?@HHEEIIIIIIIHIIIIIIIIIIIHIIIIIIHHIIIIIIHGHGIIIIIIIIIHHHHIIIIIIHIIHIIIIIIIIIHHHFIIIIHHHIIIHHIHFHIIIIIIIIIIIIIIIIIIIIIHIHHIIHIIIIIIHHHHHIIIIIHIIIIIIHIIIIIHGIHIIIIIIIIIHHIIIIIIIIIIIHIIIHHIGIIHIGHHCHHIGIHIIIIIIHIHHIHIHIHHEIIHHHDGHIHIIIIIIIIIIIIIIIIIIIIIHDDDCD
@HISEQ:969:HM2KJBCX2:2:1101:6515:16391 2:N:0:ACTATGCA
GCCTCGTACTGACCCAACTATCCCTATTAATCATTACGTCAATCCTAGAAACCAACAAAATAGGATCGAACGTCCTATTTCATTATTCCATGCTAATGTATTCAAGCGTTAGCCTGCTTTAAACACTCTAATTTTTTCAAAGTAACAGTCCTGTTTCCCTGCAACACCAAATTAATGGCATTACAGTTCTTCAGAAAGGAGGAATCAGCGAAGCCAGTACATACCAGTGGCACGACCAACCTGCTGACCCCGAAATTCAACTACGAGCTTTTTAACTGCAACAACTTTAATATACGCTATTGGAGCTGGAATTACCGCGGCTGCTGGCACCAGACTTGCCCTCCAA
+
DDDDDIIIIIIIIIHIIIIIIIIIIIIIIIIIIIIIIIIIIIIIIIIIIIIIIIIIIIIHHIIIGIIHIIIIIIIIIIIIIIIIIIIIIIIIIIIIIIIIIGIIIIIIIIIIIIIIIIIIIIHIIIIIIIHIIIIIIIIHIIIIIIIIIIIIIIIIIIIIIIIIIIIIIIIIHIIIIIIIIIIIIIIHHHIHIIIIIIIIIIIIIIIIIIIIIIIIIIIIIIIIIIIIIIIIIIIIIIIIIIIHHHCIIIIIIIIIIIIIIIIIIIIIIIIIIIHIIIIIIIIIIIIIIIIIIIIIIIIIIIIIIIIIIIIIIIIIIIIIIIIIIIIIIIIIIIIIIIIIIDDDDD
@HISEQ:969:HM2KJBCX2:2:1101:21029:17472 2:N:0:ACTATGCA
GCCTCGTACTGACCCAACTATCCCTATTAATCATTACGGTGGTCCTAGAAACCAACAAAATAGAACCACAACGTCCTATTCTATTATTCCATGCTAATCTATTCAAGCAAATGCCTGCTTTAAACACTCTAATTTTTTCAAGGTAATGGTCCTGGCTCCCCGGCACACCCAATAAAGGACATACTGGTTCACCAGAAGGTGGACCCGACACAGGACAGTACTCGCCAAAGACGGACCGCCCGGCCAGGCCTAAAATTCAACTACGAGCTTTTTAACTGCAACAACTTTAATATACGCTATTGGAGCTGGAATTACCGCGGCTGCTGGCACCAGACTTGCCCTCCAA
+
DADDCIIIIIIIIHIIIGHHIIIIIIIIIIEHIHIIHIIHIIIIIIIIHGHHFHHIIHIIIIIIHHHIIGIGDCCEHHH?HHHEHIHHHIIEHHGHIGFHHFHHHIHHHIIGHHGHHHEHHGHGHIIGHHHEHHIIIIHHHHHHHHHIHFIIHHHHHHIIIHIIHIHIIIIIIHIHHGHIHHHIGIHIHHGIIIIIIIIIIIIIIIIIIHIIHHGIHHFEIGHHIGIHIIHIIHHIIIIHIIIHHIIIIIIIIIIIIIIIIIHIHGIIIIIIIHHIIIIIIIIIIIIIIIIIIHIIIHHFGIIIIIIIIIIIIIIIIIIHIIIIIIIIIIIIIIIIIHIIIDDDDD
@HISEQ:969:HM2KJBCX2:2:1101:13787:17261 2:N:0:ACTATGCA
GCCTCGTACTGACCCAACTATCCCTATTAATCATTACGTCAATCCTAGAAACCAACAAAATAGGATCGAACGACCTATTTCATTATTCCATGCTAATGTATTCAAGCGTTAGCCTGCTTTAAACACTCTAATTTTTTCAAAGTAACAGTCCTGTTTCCCTGCAACACCAAATTAATGACATTACAGTTCTTCAAGAAGGAGGAATCAGTAAAGCCAGTACATACCATAGGCACGACCAACCTACTGACCCCGAAATTCAACTACGAGCTTTTTAACTGCAACAACTTTAATATACGCTATTGGAGCTGGAATTACCGCGGCTGCTGGCACCAGACTTGCCCTCCAA
+
ACDADCHHHHHICHHHHHFHHEHHHHHEHHIIIIIHHE<CGHHIIIHHEHIIIEE@GH<FCH?1EE@CE@E/0<C<FFHGHHHEHE@FGHEHHH@HIEHHEDEHG7@EGHEHHFHHGHHHHH9FF@FFGGHHHG@8EHHHIIIHHEHFHE@CEEFFHHHIIHECHGHHECFFGHF<FCGHEHH?GEHEHHGEHHEGHFIHEIHHEFGEFHHHHCIIHFFHHHEFHHEHG@9<C1<FHD@EC<<D<<EFAC1<@HC@FH@HHHCD<C?IHD1FCC<HHHGD<G@FG<1G<1@HCHHHFH@IHHHHF?H@GC@HEC//<?HHHHFIHHEEFHHECDHCGHDHID@D@@
@HISEQ:969:HM2KJBCX2:2:1101:19780:18312 2:N:0:ACTATGCA
GCCTCGTACTGACCCAACTATCCCTATTAATCATTACATCGATCCTAGAAACCAACAAAATAGAATCGGATGTCCTATTTCATTATTCCATGCTAATGTATTCAAGCGTGAGCCTGCTTTAAACACTCTAATTTTTTCAAGGTAACAGTCCTAATTCCCCGTAACACCAAATTAATGGCATTACGGTTCTTTAGAAGGTGAGAAATCAATGATAACAGTGCATACCAACGGCATGACCGAAATATTGATCCCGAAATTCAACTACAAGCTTTTTAACTGCAACAACTTTAATATACGCTATTGGAGCTGGAATTACCGCGGCTGCTGGCACCAGAC
+
DDDDDIIIIIIIIIIIIIIIIIIIIIIIIIGFIIIIIIIIIGIHIIIIIGIIIIIIIIIHIGIIIIIIIIIIIIIIIIHIIIIIIIIHIIIIIHHIIIIIIHHHIHIIIIIHHHIHIIIIIIHIGIIIIHIIIIIIHHAGHGIHIHHIIHIIIIIIHIIIIIIIIIIIIHHHIIIIIIIHHIIIIHHIIIIIIIIIIIIIIHIIIIIIIIIIIIIIIIGHIHIHIIIIIGIIIHGHDIIIIHHIIIIIHHIIIIIIIIIIIHHHD1IIIIIIIIIHIIIIIIIIHHIIIIIHHIHIIIHHFHIIIIIIIIIIHHIIIIIIIIIIIIIIIIIDDDDD
@HISEQ:969:HM2KJBCX2:2:1101:14194:18736 2:N:0:ACTATGCA
GCCTCGTACTGACCCAACTATCCCTATTAATCATTACGTCAATCCTAGAAACCAACAAAATAGGATCAACGTCCTATTTCATTATTCCATGCTAATGTATTCAAGCGCGAGCCTGCTTTAAACACTCTAATTTTTTCAAAGTAACAGTCCTGATTCCCCACCACACCAAATTAATGACATGATGGTTCGTCAGAAGGTAGGAATCAGTAACACCAGTACGTACCGAAGGCACGACCAACGTACTAATCCCGAAATTCAACTACGAGCTTTTTAACTGCAACAACTTTAATATACGCTATTGGAGCTGGAATTACCGCGGCTGCTGGCACCAGACTTGCCCTCCAA
+
DDDDDIIIIIIIIIIIIIIIIIIIIIIIIIIIIGIIIIIIIIIIIIIIIIIIHHGIHIIIIIHIIIIIHIIHIIIIIIIIIIHIIIIHFHEHHIIIIIIIIIIIHIIIIIIIIIIIIIIHHHHIIHIIIIIIIIIIIHIHIHIIIIIIIIIIIIHIIIIHIIIIIIIIIIIIIIIIIIIIIIIIIHHIIIIIIIIIIIIIIIIIIIIIHIHIIIIIIIIIIIIIHIIIIIIIIIIIIIIIIIIHIIIIIHIIIGHIIIHHHIIIIIIIIIIIIHIIIIIIIIIIIIIIIIIHIIIIIIIIIIIIIIIIIIIIIIHIIIIIIIIIIIIIIIIIIIIIIIIIDDDDD
@HISEQ:969:HM2KJBCX2:2:1101:19315:18818 2:N:0:ACTATGCA
GCCTCGTACTGACCCAACTATCCCTATTAATCATTACGGTGATCCTAGAAACCAACAAAATAGAACCATGCCGTCCTATTCTATTATTCCATGCTAATGTATTCGAGCAAAAATGCCTGCTCTAAACACTCTAATTTTTTCAAGGTAAAGGTCCTGGATCCGCAAGACACCCAATAAAGGACATCAAGTTTCTCCAGAAGGTGAGAAATCAACTGCAACAGTTCATACCCCTTAAGGCATGACCATCACGTCAATCCCGAAATTCAACTACGAGCTTTTTAACTGCAACAACTTTAATATACGCTATTGGAGCTGGAATTACCGCGGCTGCTGGCACCAGACTTGCCCTCCAA
+
DDDDDIIHIIIHHHHIHIHIIIIIIIIIIIHHHIIIIIIIIIIIIIIIIIIIIIIIIIIIIIGHIHIIIIIIIIHDHHCGHIIIIGHIHHIIIIIIIICCFCDIGIHHHHHHHIIIHIIIIIIIIIIIIIIIIIHHHHIHHEHHHIHHHECGHHIHIIIIHHGIIHIIIIGIIIHIIHHIIIIIIIIIHIHIHIGIIIIIIIIIIIIIHIIIHHIIIIHHHIIIIIIIIIHEHIIHIIIIIIIIHHHHFIHHIIIIHHEIIIIIIHHIHFHIIIIIIIIIIIIIIIIIIIIIIIIIIIIIIIIIIIIIHIIHHIIHIIIIIIHHIFIIIIIIIIIIIIIIIIIIIIIHDDDDD
@HISEQ:969:HM2KJBCX2:2:1101:16640:19431 2:N:0:ACTATGCA
GCCTCGTACTGACCCAACTATCCCTATTAATCATTACATCGATCCTAGAAACCAACAAAATAGAATCGGATGTCCTATTTCATTATTCCATGCTAATGTATTCAAGCGTGAGTCTGCTTTAAACACTCTAATTTTTTCAAGGTAACAGTCCTAATTCCCCGTGACACCAAATTAATGGCATTACGGTTCTTTAGAAGGTGAGAAATCAATAATATCAGTACATACCAACGGCATGACCGAAACATTGATCCCGAAATTCAACTACGAGCTTTTTAACTGCAACAACTTTAATATACGCTATTGGAGCTGGAATTACCGCGGCTGCTGGCACCAGACTTGCCCTCCAA
+
DDDBDIIHHIIIIIIIIIHHHIHGHHHHHHGEC@GGHHIIE?ECCGHHIHHHIIIFHHGGEIGHHEEGHH@HIE<@CGCF?1CFHHHH@FHGHHHGHHHHE<HHHHIEHGHHHGGHIIHHHHFHFIHGFHGHHHECDFHGHHHHFHH@HIHHHEHHHIIIIHIIIIIHHHHHIIIIH@GHHGHIHHCFEGHFEFGE@FHEHHHIHHHHHHFHFIHHHIHHHHIIHHHEIHHHHG=HHIIGIHHFE@HDHDCCGGEHHHHHIHHHIHHGIIIIHGC@IIIHGGHEIHIHHHHHIIIHIIIIIHIHGHHH?IHEHIHHCDHHFHHGIIIIGIIIHHHH@HCHHHB@D0D
@HISEQ:969:HM2KJBCX2:2:1101:4400:20203 2:N:0:ACTATGCA
GCCTCGTACTGACCCAACTATCCCTATTAATCATTACGTCAATCCTAGAAACCAACAAAATAGGATCAAACGTCCTATTTCATTATTCCATGCTAATGTATTCAAGCGTTAGCCTGCTTTAAACACTCTAATTTTTTCAAAGTAACAGTCCTGTTTCCCTGCAACACCAAATTAATGACATTACAGTTCTTCAAGAAGGAGGAACCAGTAAAGCCAGTGCATACCAGAGGCACGACCAACCTACTAATCCCGAAATTCAACTACGAGCTTTTTAACTGCAACAACTTTAATATACGCTATTGGAGCTGGAATTACCGCGGCTGCTGGCACCAGACTTGCCCTCCAA
+
DDDDDIIIIIIIIIHIIIIIIIIIIIIIIIIIIIIIIIIIIIIIIIIIIIIIIIIIIIIIIHHHIIIIIIIHIIIIIIIIIIIIIIIIIIIIIIIHIIIIIIIIIHHIIIIIIIIIHIIIIGHIIIIHIIIHHIIIIIIIGIIIIIIIIHIIIIIIIIIIIIHIIIIIIIHHIIIIHIIIIIIIIIIIIIIIIIIIIIHIIHIIIIIIIIIIIIIIIIIIIIIIIIIIIIIIIHIIHIIIIHEGDHHHHIIIIIHIHIIIIHHIHIIIIIIIIIHIIIIIIIIIIIIIIIIIIIIIIIIIIIIIIIIIIHIIIHIIIHIIIIIIIIIIIIIIIIIIIHIIIDDDDD
@HISEQ:969:HM2KJBCX2:2:1101:6594:23447 2:N:0:ACTATGCA
GCCTCGTACTGACCCAACTATCCCTATTAATCATTACGTCAATCCTAGAAACCAACAAAATAGGATCAAACGTCCTATTTCATTATTCCATGCTAATGTATTCAAGCGTTAGCCTGCTTTAAACACTCTAATTTTTTCAAAGTAACAGTCCTGTTTCCCTGCAACACCAAATTAATGGCATTACAGTTCTTCAGAAAGGAGGAATCAGCGAAGCCAGTGCATACCAGTGGCACGACCAACCTGCTGACCCCGAAATTCAACTACGAGCTTTTTAACTGCAACAACTTTAATATACGCTATTGGAGCTGGAATTACCGCGGCTGCTGGCACCAGACTTGCCCTCCAA
+
DDDDDIIIIIIIIIIIIIHIIIIHIIIIIIIIIIIIIIIIIIIIIIIIHIIIIIIIGHIIIIIIHIIIIIIIIIIIIIIIIIIIIIIHHHHHIIIIIIIIHIIIIIIIIIIHIIIIIIIIIIIIIIIIIIIIIHIIIIIIIIIIIIIIIIIIIHHIIIIIIIIIIIIIIHIIIIIIIIIIIIIIIIHHIIIIIIIIIIIIIIIIIIIIIIIIIIIIIIIIIIIIIIIIIIIIIIIIIIIIIHHHIIIIIIIIIIIIIIIIIIIIIIIIIIIIIIIIIIIIIIIIIIIIIIIIIIIIIIIIIIIIIIIIIIIIIIIIIIIIIIIIIIIIIIIIIIIIIIIIIDDDDD
@HISEQ:969:HM2KJBCX2:2:1101:2932:23003 2:N:0:ACTATGCA
GCCTCGTACTGACCCAACTATCCCTATTAATCATTACGTCAATCCTAGAAACCAACAAAATAGGATCGAACGTCCTATTTCATTATTCCATGCTAATGTATTCAAGCGTTAGCCTGCTTTAAACACTCTAATTTTTTCAAAGTAACAGTCCTGTTTCCCTGCAACACCAAATTAATGACATTACAGTTCTTCAAGAAGGAGGAATCAGTAAAGCCAGTACATACCATTGGCACGACCAACCTACTGACCCCGAAATTCAACTACGAGCTTTTTAACTGCAACAACTTTAATATACGCTATTGGAGCTGGAATTACCGCGGCTGCTGGCACCAGACTTGCCC
+
DDDDDIIIIIIIGIIIHIIIHIIGIIIIIIIIIHIII?HIIHIIIIHIHHHIIIIIHIIHHHHHGIICHIHIHHIIIIIIIHIIEHIFHHIIIIIHHIIIIIIHHFHHHHIIIIIIIIIIIIIGHIHHHHFHIIIIHIHHIIIHIHHHIIIIIIIHIIIIHEIIIIIIHHIIHIIIIIIIIIIIIIIIIIIIIIIHIIIIIIIIIIIIIIIIIHGHIIIIIIIIHIIIIIIII<IIIHFDIIHII2HGIIIHIIIIIIIIIIIIIIIIIIIIIIIIIIIIIIIIIIIIIIIIIIIIIHIIHIIIIIIIIIIIIIIIIHIIIIIHIIIIIIIHIIIIDDDDD
@HISEQ:969:HM2KJBCX2:2:1101:17591:23279 2:N:0:ACTATGCA
GCCTCGTACTGACCAAACTATCCCTATTAATCATTACGGTGGTCCTAGAAACCAACAAAATAGAACCACAACGTCCTATTCTATTATTCCATGCTAATCTATTCAAGCAAATGCCTGCTTTAAACACTCTAATTTTTTCAAGGTAATGGTCCTGGCTCCCCGGCACACCCAATAAAGGACATACTGGTTCACCAGAAGGTGGACCCGACACAGGACAGTACTCGCCAAAGACGGACCGCCCGGCCAGGCCTAAAATTCAACTACGAGCTTTTTAACTGCAACAACTTTAATATACGCTATTGGAGCTGGAATTACCGCGGCTGCTGGCACCAGACTTGCCCTCCAA
+
DDDDDIIIIIIIIIIIIIIIIIIIIIIIIIIIIIIIIIIIIIIIIIIIIIIIIIIIIIIIIIIIIIIIIIIIIIIIIIIIIIIIIIIIIIIIHIIIIIIIHHGHHIHIIIIIIIHIIIIIIIHIIIIIIIIHIIIIHHIHHHIIIIIIIHIIIIIIIIIIIIIIIIIIIIIIIIIIIIIIIIIHIIHIIIIIIIIIIIIIIIIIHIIIIIIIIIIIIIIIIIIIIIIIIIIIIIIIIIIIIIIIIIIIIIIIIIIIIIIIIIIIIIIIIIIIIIIIIIIIIIIIHIIIIIIIIIIIHHHFGIIIIIIIIIIIIIIIIIIIIIIIIIIIIIIIIIIIIIIIIDDDDD
@HISEQ:969:HM2KJBCX2:2:1101:18920:22244 2:N:0:ACTATGCA
GCCTCGTACTGACCCAACTATCCCTATTAATCATTACGGTGATTCAGAAACCAACAAAACAGGACCACCGTCCTATTTTATTATTCTATGCTAATGTATTCAGACATAAGCCTGCTTTGAACACTCTAATTTTTTCAAGGTAAAGGTCCTGGTTTCCTACCACGCTAAATTAATAACATGATAGTTCCCCAGAAGGTAGAAATTCTACACGCCAGTACAGACAATAGCCCGACCAACGATAGAACCCCGAAATTCAACTACGAGCTTTTTAACTGCAACAACTTTAATATACGCTATTGGAGCTGGAATTACCGCGGCTGCTGGCACCAGACTTGCCCTCCAA
+
0DDDAHIIH1<FC1<F10<1<C@CGEHHE1<C1<FGE<EHEH1<CCFHFHI1DGHIHHH?@1DGG11<0<<</D<D1CC1CHHIG<11D111<EHF?CF?HFHHGDFFHDHH@FHFCH1DEA@?FH@1CGEGFEHHHF1EFHE?HGHH@HHHIIIHIIHIIIHHHIHHGC<HFGCGHGHGEFEGEEHHGHHGCHCCGF/CE?IHHHE?<-.A@CIHHIHGHEEHHHHCHHHHG?HHGCHFGBE<?/CC<1?@D1GHGHGCD<<1HH@<<<C@CC1HHFC<<G@@?HHHC@CHEHF?HHEEHGHGCFIHIIHHHDIIIHFHCEHEHF11HEHFHIHHECDD@@B
@HISEQ:969:HM2KJBCX2:2:1101:8644:24835 2:N:0:ACTATGCA
GCCTCGTACTGACCCAACTATCCCTATTAATCATTACGTCGATCCTAGAAACCAACAAAATAAGATCAAACGTCCTATTTCATTATTCCATGCTAATGTATTCAAGCGTGTGCCTGCTTTAAACACTCTAATTTTTTCAAAGTAACAGTCCTGATTCCCCATAACACCAAATTAATGACATCATAGTTCGTCAGAAGGGAGAAATCAATAATACCAGTACATACCGAAGCACGACCGATATATTGATCCCGAAATTCAACTACGAGCTTTTTAACTGCAACAACTTTAATATACGCTATTGGAGCTGGAATTACCGCGGCTGCTGGCACCAGACTTGCCCTCCAA
+
D?DDDIIIIIIIIIIIIIIIIIIIIIIIIIIIIIIIIIIIIIIIIIIIIIIIIIIIIIIIIIIIIIIIIIHIIHIIHIIIIIIIHIHIHIHGHIIIIIIHIHHIIIIIIIIIIIIIIIIIIIIIIIIIIIIIIIIIIIIIHIIIIHIHGIIHHIHIIIHHIIIHIIIIIIIIHIIIIIIIIIIIIIIIIIHIIIIIIIIIIIIIIIIIIIIIIIIIIIIIIIIIIIIGIIIIIIIIIIIIIIIHIIIIIIIIIIIIIIIIIIIIIIIIIIIIIIIIIIIIIIIIIIHIIIIIIIIIIIHHIIIIIIIIIIIIIIIIIIIIIIIIIIIIIIIIIIIIIIIIDDDDD
@HISEQ:969:HM2KJBCX2:2:1101:8086:24649 2:N:0:ACTATGCA
GCCTCGTACTGACCCAACTATCCCTATTAATCATTACGGTGGTCCTAGAAACCAACAAAATAGAACCACAACGTCCTATTCTATTATTCCATGCTAATCTATTCAAGCAAATGCCTGCTTTAAACACTCTAATTTTTTCAAGGTAATGGTCCTGGCTCCCCGGCACACCCAATAAAGGACATACTGGTTCACCAGAAGGTGGACCCGACACAGGACAGTACTCGCCAAAGACGGACCGCCCGGCCAGGCCTAAAATTCAACTACGAGCTTTTTAACTGCAACAACTTTAATATACGCTATTGGAGCTGGAATTACCGCGGCTGCTGGCACCAGACTTGCCCTCCAA
+
D@@@@CCHF<FHFHE1CHIHHH@CC@C<C@GHHE?CHH0F@0DGHH?1<<DF@1FHDH1@EFCCHFEHHICHCGEH@C@11F1CH1<DH@1DGEF11DGFH?HDHGECC1EGHHG@@@F@FEGBD@1CB@CHHG?GHHHECEFGCA@EH?HHGG-:<HDEECDHHBGIIHHHHIHHFEEFGGEEDDG<ADECAGH@HHHGHHFGCHDDHIH1DFEGCGCCA@H;C@EHGCC<@GEHDCHHC>CHGHGCC=CF@EF@IHFC@EHCD1HECGF@HHHHCGG@?EIIHHGCGHGC0HC@F<<<CGIIIGIIHCIGIIHIIIIHFHCFIGHGCHHEGFCEEGHE<000<@
@HISEQ:969:HM2KJBCX2:2:1101:13275:24584 2:N:0:ACTATGCA
GCCTCGTACTGACCCAACTATCCCTATTAATCATTACGTCAATCCTAGAAACCAACAAAATAGGATCGAACGTCCTATTTCATTATTCCATGCTAATGTATTCAAGCGTTAGCTTGCTTTAAACACTCTAATTTTTTCAAAGTAACAGTCCAAATTCCCCGCAACACCAAATTAATGGCATTACGGCTCATCAGGAAGGAGGAATCAGTGAGACCAGTACATACCAGAGGCATGACCAACCTACTAACCCCGAAATTCAACTACGAGCTTTTTAACTGCAACAACTTTAATATACGCTATTGGAGCTGGAATTACCGCGGCTGCTGGCACCAGACTTGCCCTCCAA
+
D@DDDIIIHIIIIIIIHHHIIIIIIIIIIIIIGIIHIIIIIIIIIIHHHIIIIHIIFHHHIIGIHIIHIFEHHH=EHHHII@GGEHHCFCHGHHIIIHHIIIHIHDIHHHHIHHIHHIIHFHFHHEIIHIIIIIHHHHHFFHIIHHHHHCIIHHHHH?HDIHIIIHIIIHHHIGHFIIIHGIIIIHGHIIIIIIIIIHHHIIIIIIIIHHIHHHGIIHIHIIIIIIIIIIIIHIIHIIIIHEHGHHCIHHFIIHGFEIHHHCIIGIIIIIIHHHIIIIIIIIIIIHHHIIIIIIIIIIIGIIIIIIHHHIHIIIIIIIIIIIIIIIIIIIIIIIIIHIIIIDDDDC
@HISEQ:969:HM2KJBCX2:2:1101:3645:25674 2:N:0:ACTATGCA
GCCTCGTACTGACCCAACTATCCCTATTAATCATTACGTCAATCCTAGAAACCAACAAAATAGGATCAACGTCCTATTTCATTATTCCATGCTAATGTATTCAAGCGCGAGCCTGCTTTAAACACTCTAATTTTTTCAAAGTAACAGTCCTGATTCCCCGCCACACCAAATGAATGACATGATGGTTCGTCAGAAGGTAGGAACCAGTAACACCAGTACGTACCTAAGGCACGACCAACGTACTGATCCCGAAATTCAACTACGAGCTTTTTAACTGCAACAACTTTAATATACGCTATTGGAGCTGGAATTACCGCGGCTGCTGGCACCAGACTTGCCCTCCAA
+
@DDDDIIHHHIIGEHHHHHIIIIIIIFHIHIHIIIIIGHHHIIIIIIIIIIG?HIIHHFIHIHCHHIIIEHHHHHHHIHIIHIIEEHHHIIHGHIGIHIIIHGHCDHDHHDHHHIIHHEHIHHFHHHHIHIHIIIGIHIHHHHIFHEHHFEFHHIHHHGDDHHIIIIHIHGIGHHHHIHIIIHHHHHHIIIIIIIIIHHIIIHGIIIIIIIIIIIIHHIHIIIIIIHHHIIIHIHIIIIHIHGCHHCHIHHEIIHHIIIHHEHIHIIGIIIHIIIIIIIIIIHHIHHFIIHHIIIIHHGHFHHIIIIHIIIIIIIHHHIIIIIHHIIHIIIIIIIIIIIIBDDDD
@HISEQ:969:HM2KJBCX2:2:1101:18945:26255 2:N:0:ACTATGCA
GCCTCGTACTGACCCAACTATCCCTATAATCATTACGGTGATCCTAGAAACCAACAAAATAGAACCATACCGTCCTATTCTATTATCCCATGCTAATGTATTCGAGCAAAATGCCTGCTTTAAACAAACACTCTAATTTTTTCAAGGTAAAGGTCCTGGATCCGCAAGACACCCAATAAAGGACATCAAGTTTCTCCAGAAGGTGAGAAATCAACAGTAACAGTTCATACCCCTTAAGGCATACCATCACGTCAATCCCGAAATTCAACTACGAGCTTTTTAACTGCAACAACTTTAATATACGCTATTGGAGCTGGAATTACCGCGGCTGCTGGCACCAGACTTGCCCTCCAA
+
CDDDDHHEGHIHGHHECHEHHIHIIHIHIEHHHFC@EHCEHIIIIEHIGHHIIIIHIHHHHIIHEHHFG@GHGH<CEH@@FCHHEH?HFHIIIIIHEGCFH@@HHHCEHIHIHHHF@EFDCAFCGHHEHIGHHHHHIHHEHFHHFAGF?F<C?HEEFIHHHIIHIHHGIHHHIIHIIIHGGCHIHHHHG?DGCIHIIHCHGGGFEFGHEHFIHHHHG:IHHFGCG;?EIIHHIHIHHHGF$IIIHHEHEGHFFHHHHDHCHHFC@HGCGCCGHHHHEHHEHFGHHHIHHIIHHGIHIHHHHEIHEHGECCHHHGIHHIIFIIIHHIIIIIHHHIIIHHHIIIHIIGIIH@DD@0
@HISEQ:969:HM2KJBCX2:2:1101:20836:27328 2:N:0:ACTATGCA
GCCTCGTACTGACCCAACTATCCCTATTAATCATTACGTCAATCCTAGAAACCAACAAAATAGGATCGAACGTCCTATTTCATTATTCCATGCTAATGTATTCAAGCGTTAGCCTGCTTTAAACACTCTAATTTTTTCAAAGTAACAGTCCTGTTTCCCTGCAACACCAAATTAATGACATTACAGTTCTTCAAGAAGGAGGAATCAGTAAAGCCAGTACATACCATAGGCACGACCAACCTACTGACCCCGAAATTCAACTACGAGCTTTTTAACTGCAACAACTTTAATATACGCTATTGGAGCTGGAATTACCGCGGCTGCTGGCACCAGACTTGCCCTCCAA
+
CA@DDIIIIIIEGGHHIIHHHEHHHIIIGIIIHHIGHGHIEHIHHIIIGHHHIIIIHIIIIIIIIIHIIHIIEHHIHEHHIHIIGHIEH@GHIIGIHHHHHFHHIHGCHDHFEHHIEIHHFCEB1GEFDHEHIIGEHHGHHGHHGIIEHHGHIHHGIHHHEFEHIIHIIHGHHHHIHHF/GCHGHDDIIGIIIIIGGHEHHHEEIHHHEFHCGI:HHIHHFIII2HHHCFHHHEHHGHGHHGCFDCCIIGIHHHGHIIIIHHHHHG?IHIIIHGCHEHHHHH@@HCIIHHIIIHHHEH@HHHGIHHHIHIIIIIIIIHEIHIHIHIHIIHHHHGIHIIHIHDBD@?
@HISEQ:969:HM2KJBCX2:2:1101:19876:27402 2:N:0:ACTATGCA
GCCTCGTACTGACCCAACTATCCCTATTAATCATTACGGTGATCCTAGAAACCAACGAAATAGAATCAGTCCGTCCTATTTCATTATTCCATGCTAATGTATTCAGACGATAGTCTGCTTTAAACACTCTAATTTTTTCAAAGTAACAGTCCTGATTTCCCATCACACCAAATAAATGGCATGAAAGTTCCTCAGAAGGTAGAGATCCATCTCACCAGTGCAGACAATTAAGCCTGACCAATGGGTAGACCCCGAAGTTCAACTACGAGCTTTTTAACTGCAACAACTTTAATATACGCTATTGGAGCTGGAATTACCGCGGCTGCTGGCACCAGACTTGCCCTCCAA
+
CDDDCIIIIIIIIIIIIIIIIHHIIIIIIIIGIIIIHIIIIIIIIIHIHHIIIIHIIHIIIIIIIIIIHHIFIGGHHHIIHHHIIIIIIHFII?C@HHIIIFIHIHIIIIIIIIIIHIIIHHIHHHHIIIIIIIIIIIIHHIHIIIIIIIIIIHHIIIIHHIIIIHIIHIIIIHHHIHCIIIGIIIIIIHIIIHHIIIIGIIIIIIIIIHIIIIIIIIHIIIIIIIIIIIIIIII<HIIIIHGHHGDHIIIIIIIIIIHHIIIIIIIIIIHIIIIHIIIIIIIIIIHHHHIIIIIIIIIIIIIIIIHIIIIIIIIIIIIIIIIIGIIIIIIIIIIIIIIIIIIDDDDD
@HISEQ:969:HM2KJBCX2:2:1101:4076:27908 2:N:0:ACTATGCA
GCCTCGTACTGACCCAACTATCCCTATTAATCATTACGGTGGTCCTAGAAACCAACAAAATAGAATCATCCGTCCTATTTTATTATTCCATGCTAATGTATTCAAGCAAAATGCCTGCTTTAAACACTCTAATTTTTTCAAAGTAAAGGTCCTGGTTCCCCGCGGCACCCAATTAAGGACATCGCGGTTCTCCAGAAGGTGAGAAATTGACTACACCAGTTCATACCCCTTAAGGCACGACCGATGTGTCAATCCCGAAATTCAACTACGAGCTTTTTAACTGCAACAACTTTAATATACGCTATTGGAGCTGGAATTACCGCGGCTGCTGGCACCAGACTTGCCCTCCAA
+
DDDD@EHGHHII@HIHHIEFCGEHHHHIEHIFHIHFHHC<DDH?GHHF?@HH@CHIH?@1GECHHHHEHHHH11C0FEC1CH@G1<FHCCCC@?F@GH@HCCEHHFHHFCCFHEHHEEHIIHGIHGGHIHHHHEHHHH@EIHHHHHHIIEHHIIHGGDH?DGHACHGEHIHEEFIIIIIIIHHIHHHHEIIIIIIHIIIIIIIIHHHEHIIIIGIIHHHHIIIIHDHHHIIHHEI<HIIH@HIHFIHIIIHFECDHGIHHIIIHIIEIIIIIIIIIHGIIIHIIIIIIIIIIIIIIIIHDEHIHHIIIIIIIIIIHHIHHCIIIIIIIHIIIIIIIIIIHHIIIIIADDDB
@HISEQ:969:HM2KJBCX2:2:1101:2617:28983 2:N:0:ACTATGCA
GCCTCGTACTGACCCAACTATCCCTATTAATCATTACGTCGATCCTAGAAACCAACAAAATAGGGTCAAACGTCCTATTTCATTATTCCATGCTAATGTATTCAAGCGTGTGCCTGCTTTAAACACTCTAATTTTTTCAAAGTAACAGTCCTGATTCCCCATGACACCAAATTAATGACATCACAGTTCGTCAGAAGGTAGAAATCAATAATACCAGTGCATACCGGAGGCACGACCAATATATTGATCCCGAAATTCAACTACGAGCTTTTTAACTGCAACAACTTTAATATACGCTATTGGAGCTGGAATTACCGCGGCTGCTGGCACCAGACTTGCCCTCCAA
+
DDDDDIIIIIIGHHIIIIIIIIIIIIIIIIIIIIIIIIIIIHIIIIIIGIIIIIIICHHHIIIIIIIIIIIIIHIIIIIIIIIIHIIIIIIHIIIIIIIIIGIIIIIIIIIIIIIIIIIIIIIIIIIIIIIIHHIIHIIHIIIIIIIIIIIIIHIIIIIIIHIIIIIIIIIHIIIIIIIIIIIIIIHIIIIIIIIIHIIHIIIHFIIIIIIIIIIIIIIIIIIIIIIIIIIIIIIIIIIIIIIIHIIIIIIIIIIIHIIIIIIIIIIIIIIIIIIIIIIIIIIIIIIIIIIIIIIIIIIHHIIIIIIIIIIIIIIIIIIIIIIIIIIIIIIIIIIIIIIIIDDDDD
@HISEQ:969:HM2KJBCX2:2:1101:1951:29200 2:N:0:ACTATGCA
GCCTCGTACTGACCCAACTATCCCTATTAATCATTACGGTGATCCTAGAAACCAACAAAATAGAATCATGCCGTCCTATTTTATTATTCCATGCTAATGTATTCAAGCAAAATGCCTGCTTTAAACACTCTAATTTTTTCAAAGTAAAGGTCCTGGTTCCCCGTGACACCCAATTAAGGGCATCGCGGTTCTCCAGAAGGTGAGAAATTGACTACACCAGTTCATACCCCTTAAGGCACGACCGATGTGTCAATCCCGAAATTCAACTACGAGCTTTTTAACTGCAACAACTTTAATATACGCTATTGGAGCTGGAATTACCGCGGCTGCTGGCACCAGACTTGCCCTCCAA
+
DDD@BGHIIHIIIIIHHIIIIIIHIIIIIIIIHHIIIHIIHHHHIIIIIIICHHIIIIIFHHHHIHIIIIHIIIIIIIIIIIIIIIHIIIIHIIGHIHIHHFGHHIHHIIIIIHHIIIIIIIIIIIHHHIHIHIIIIIIGIHGHEHHGIIHHIIIIIIIIIIGHHIIHHIHHHHIHHIHIIHIIIIIIIIIIIIIIIIIIHHGGIIIIIHHIIIIIIIHIIIIIHEIIIIHHIIIHHIIIHIIIIIIIHGFIHHIIIIIIIIIIIHIHIIIIIIIIIIIIHIIIIIIIIHIIIIIIIHIHIHIIIIIIIIIIIIIIIIHIIIHIIIIHIHHIIHIIIHIIIIIHIIIDDBDD
@HISEQ:969:HM2KJBCX2:2:1101:1731:28531 2:N:0:ACTATGCA
GCCTCGTACTGACCCAACTATCCCTATTAATCATTACGTCAATCCTAGAAACCAACAAAATAGGATCGAACGTCCTATTTCATTATTCCATGCTAATGTATTCAAGCGTTAGCTTGCTTTAAACACTCTAATTTTTTCAAAGTAACAGTCCAAATTCCCCAAAACACCAAATTAATGGCATTAAGGTTCATCAGGAAGGAGGAATCAGTGAGACCAGTACATACCAGAGGCATGACCAACCTACTAACCCCGAAATTCAACTACGAGCTTTTTAACTGCAACAACTTTAATATACGCTATTGGAGCTGGAATTACCGCGGCTGCTGGCACCAGACTTGCCCTCCAA
+
DDDDDIIIIIHHIIIIHGIHIIIIIIIHIIIIIIIIIHIIIIIIIIIIIIHIIIIIGIIIIEHHHHHHIHIHIHIIGHIHIIIIIIIIIIHIHIIIIIIIIHHIIHHIIIIHIIIIIIIHIIIIIIIHHHIHHHHHIIIHHIIHHIIIHIIHHIIIGIHHGIHIIIIHIHIIIIGIIIIIIHIIIIIIIIIIIIIIIHIIHIIIIHIIIIHIIIIIIIIIIIIIHIIIIIHIIIIIIIIIIHHHGHHIIIIIIIIIIIIIIGHIIHIGIIIIIIIIIHIIIIGIIIIIIIIIIIIIIIIIIIIIIHIIIIIIIIIIIIIIIIIIIIIIIIIIIIIIIIIIIDDDDD
@HISEQ:969:HM2KJBCX2:2:1101:14796:30600 2:N:0:ACTATGCA
GCCTCGTACTGACCCAACTATCCCTATTAATCATTACGGTGATTCAGAAACCAACAAAACAGGACCACCGTCCTATTTTATTATTCCATGCTAATGTATTCAGACATAAGCCTGCTTTGAACACTCTAATTTTTTCAAGGTAAAGGTCCTGGTTTCCCACCACGCTAAATAAATAACATGATGGTTCCCCAGAAGGTAGAAATTCCACGCGCCAGTACAGACTATTGCCTGACCAACGGTAGAACCCCGAAATTCAACTACGAGCTTTTTAACTGCAACAACTTTAATATACGCTATTGGAGCTGGAATTACCGCGGCTGCTGGCACCAGACTTGCCCTCCAA
+
BDDDDIIIIIIIIIIIIIIIIIIIIIIIIIIIHIIIIIIIIIFIIIGIIIIIGIIIIIGIIIHHIIIIIIHHHIIFHIIIIIIIIIIIIIIHIIIIIIHHHHGFHHGIIHIIIHHHIIIGIIHIIIIIIIIIIIIIIHHHHIHGIIHIHIIIHHIHHIHIIIHIIIIIIIIIIIIHHIIHIIIIGHGIIHIIIIIIIIIHIHIHIIIIIIIIIIIIIIHIIIIIIIIIIIIIIIHGHHHGHGIIIIIIIIIIIIIIIHIIIIIIIIIIIIIIIIIIIIIIHIHIIIIIIHHIIIHIIIIIIIIIIIIIIIIIIIIIIIIHIIIHHHIIIIIIHIIIHIDDDDD
@HISEQ:969:HM2KJBCX2:2:1101:12092:31674 2:N:0:ACTATGCA
GCCTCGTACTGACCCAACTACCCCTATTAATCATTACGTTGATTCTAGAAACCAACAAAAATAGAATCTAACGTCCTATTTCATTATTCCATGCTAATGTATTCAAGCGCGTGCCTGCTTTAAACACTCTAATTTTTTCAAAGTAACATCCTGACTCCCCACAACATCAAATTAATGACATCATGATTCATCAGAAGGGAGAAATCAATGACATTAGTACGTACCAAAGGCACGACCGACGTATTGATCCCGAAATTCAACTACGAGCTTTTTAACTGCAACAACTTTAATATACGCTATTGGAGCTGGAATTACCGCGGCTGCTGGCACCAGACTTGCCCTCCAA
+
DDDDDIIIHIIHIIHIIIII1DGHIIIIHIIIIIIIIEHIIIIIIIIIIGIIIIIIIIIIIIIHIHIIHIIIIHIIIIIIIHIIIIIIGIFHIIHIIIIIIHHHIIIIIIIIIIIIIIHHIIIIIIIIIHIIIIIIIIIIIIHIIIIIIIIIIIIIIIHIIIIHIIIIIIIIIIIIIIIIIIIIHIIIIIIIIIIIIIIIIIIIIIIIIIIIIIIIIIIIIIIIIIIIIIIIIIIIIIIIIIHIHIIIIIIIIIIIIIIIIIIIIIIIIIIIIIIIIIIIIIIIIIIIIIIIIIIIIIIIIIIIIIIIIIIIIIIIIIIIIIIIIIIIIIIIIIIIIIIIIDDDDD
@HISEQ:969:HM2KJBCX2:2:1101:12713:31355 2:N:0:ACTATGCA
GCCTCGTACTGACCCAACTATCCCTATTAATCATTACGGTGATCCTAGAAACCAACAAAATAGAATCATGCCGTCCTATTTTATTATTCCATGCTAATGTATTCAAGCAAAATGCCTGCTTTAAACACTCTAATTTTTTCAAAGTAAAGGTCCTGGTTCCCCGTGACACCCAATTAAGGGCATACTGGTTCACCAGAAGGTGGACCCGACACAGGACAGTACTCGCCAAAGACGGACCGCCCGGCCAGGCCTAAAATTCAACTACGAGCTTTTTAACTGCAACAACTTTAATATACGCTATTGGAGCTGGAATTACCGCGGCTGCTGGCACCAGACTAGCCCTCCAA
+
DDDDDIIIIIIIIIIIIIIIIIIIIIIIIIIIIIIHIIIIIIIIIIIIIHIIIIHIHIIIIIIHIIIIIIHHHIIIIIIIIIIIIIIIIIIIIIIIIIIHIHHIIIIIHIHIIIIIIIIIIIIIHIIIIIIIIIIHIIIIIIIIHIIIIHHHHHHIHHIHIHHHIIIIIIIIIIIIIIIHIIIIIIIIHHHHHIIIIIIIIIIHIIIIIIIIIIIIIIIIIIIIHIIIIIIHIIHHIIIIIIIIIHIIIIIIIIIIHIIHIHHFIIHIIIIIIIIIIIIIIIIIIIIIIIIIIIIIIIIIIIIIIIIHIIIIIIIIIIIIIIIIIIIIIIIIIIIIIIIIIIDDDDD
@HISEQ:969:HM2KJBCX2:2:1101:18073:31703 2:N:0:ACTATGCA
GCCTCGTACTGACCCAACTATCCCTATTAATCATTACGGTGGTCCTAGAAACCAACAAAATAGAACCACAACGTCCTATTCTATTATTCCATGCTAATCTATTCAAGCAAATGCCTGCTTTAAACACTCTAATTTTTTCAAGGTAATGGTCCTGGCTCCCCGGCACACCCAATAAAGGACATACTGGTTCACCAGAAGGTGGACCCGACACAGGACAGTACTCGCCAAAGACGGACCGCCCGGCCAGGCCTAAAATTCAACTACGAGCTTTTTAACTGCAACAACTTTAATATACGCTATTGGAGCTGGAATTACCGCGGCTGCTGGCACCAGACTTGCCCTCCAA
+
DDDDDIIIIIIIIIIIIIIIIHIIHIHIHIIIIIIIIIIIIIIIIIIIIIIIIIIIIHIIIIIIIIIIIIIHIIHIIIIIIIIIIIIIIIIIIIIIHIIHIHIHHIIIIIIIIHIIIIIIIIIIIIIIIIIIIIIIIIIIIIIIIIHIIIIIIHIIIIHIHIIIIIIIIIIIIIIIIIIIIIIIIIIIIIIIIIIIIIIIIIIIIIIIIIIIIIIIIIIIIIIIIIIIHIIIIIIIIIIIIIIIIIIIIIIIIIIIIIIIIIIIIIIIIIIIIIIIIIIIIIIIIIIIIIIIIIIIIHHDFIIIIIIIIIIIIIIIIIIIIIIIIIIIIIIIIIIIIIIIIDDDDD
@HISEQ:969:HM2KJBCX2:2:1101:7786:32760 2:N:0:ACTATGCA
GCCTCGTACTGACCCAACTATCCCTATTAATCATTACGTCAATCCTAGAAACCAACAAAATAGGATCGAACGTCCTATTTCATTATTCCATGCTAATGTATTCAAGCGTTAGCCTGCTTTAAACACTCTAATTTTTTCAAAGTAACAGTCCTGTTTCCCTGCAACACCAAATTAATGACATTACAGTTCTTCAAGAAGGAGGAATCAGTAAAGCCAGTACATACCATTGGCACGACCAACCTACTGACCCCGAAATTCAACTACGAGCTTTTTAACTGCAACAACTTTAATATACGCTATTGGAGCTGGAATTACCGCGGCTGCTGGCACCAGACTTGCCC
+
DDDDDIIIIIIIIIIIIIIIIIIIIIIIIIIIIIIIIIIIIIIIIIIIIIIIIIIIIIIIIIIIGHIIIGIIHIIIHHIIIEHIGIIIHHGIIIIIIIIIIIIIIIGIIHIIIIIIIIIIIHHHHHIIIIIHHIHIIIIIIIIIHIIIHIIIIIIIIIIHIIIIIIIIHHHHIIIHHIIGIIIIIIIHHHIIIIIHIIIHHIIIIIIIIIIIGIIIIIIIIHIIIIIIIIIHHIIIIHHIIIHIIIIIIIIIIIIIHIIIIIIHIIIIIIIIIHCIIIIIIIHHIIIIIIIIIIIIIIIIIIIGIIIIIIIIIIIIIIIIIIIHIIIIIIIIIIIIDDDDD
@HISEQ:969:HM2KJBCX2:2:1101:12952:32449 2:N:0:ACTATGCA
GCCTCGTACTGACCCAACTATCCCTATTAATCATTACGTCGATCCTAGAAACCAACAAAATAGGGTCAAACGTCCTATTTCATTATTCCATGCTAATGTATTCAAGCGTGTGCCTGCTTTAAACACTCTAATTTTTTCAAAGTAACGGTCCTGATTCCCCATGACACCAAATTAATGACATCACAGTTCGTCAGAAGGTAGAAATCAATAATACCAGTGCATACCGGAGGCACGACCAATATATTGATCCCGAAATTCAACTACGAGCTTTTTAACTGCAACAACTTTAATATACGCTATTGGAGCTGGAATTACCGCGGCTGCTGGCACCAGACTTGCCCTCCAA
+
DDDDDIIIIIIHHIIIIIIIIIIHIHIIIHIIIIIHIGIHIIIIIIIIIIIIIIIIIGIIIIIHIHHIIIIIIIIIIIHIIIIIHIIIIIIIIIIIIHIIIGHHIHIIIIIIIIHIIHHIIIIIIIIIIIIHHIIIHHIHIIHIIIIIIIIIIIIIIIIHHIIIIHIIIHIIIIHIIIIIIIIIIIIIIIIIIIIIIIIIIIIIIIIIIIIIIIIIIIIIIIIIIIIIIIIIIIIIHIIIIIIHHIIIIIIIIIIIIIIIIIIIIIIIIIIIIIIIIIIIIIIIIIIIIIIIIIIIIIIHHIIIIIIIIIIIIIIIIIIIIIIIIIIIIIIIIIIIIIIIIDDDDD
@HISEQ:969:HM2KJBCX2:2:1101:4939:33241 2:N:0:ACTATGCA
GCCTCGTACTGACCCAACTATCCCTATTAATCATTACGTCGATCCTAGAAACCAACAAAATAGAACCATGCCGTCCTATTCTATTATTCCATGCTAATGTATTCGAGCAAAAATGCCTGCTTTAAACACTCTAATTTTTTCAAGGTAAAGGTCCTGGATCCGCAAGACACCCAATTAAGGACATCAAGTTTCTCCAGAAGGTGAGAAATCAACAGCGACAGTTCATACCCCTTAAGGCATGACCATCACATCAATCCCGAAATTCAACTACGAGCTTTTTAACTGCAACAACTTTAATATACGCTATTGGAGCTGGAATTACCGCGGCTGCTGGCACCAGACTTGCCCTCCAA
+
DDDDDIIIIIIIIIIIIIIIIIIIIIIIIIIIIIIIIIIIIIIIIHIIIIIIIIIIIIIIIIIIIIGHIHIIIIIIIHHIIIIIIIIIIIIIHIIIGIIIIHHHHIIIIIIIIIIIIIIIIIIIHIIIIIIIIIHIHHIIIIIIIIIIIIIIIIIIIIIIIIIIIIIIIIIIIIIHHIHHIIIIIIIIIIHIIIIIIIIIIHIHHIIHIIIIIHHIIIIIIIIIIIIIIIIIHIIIIIIIIIIIIIIHHHGDIHDIIIIIIIIHHIHIIHIIIGIIIIIIIIIIIIIIIIIIIIHIIIIHHIGIHIIIIIIIIIIIIIIIIIIIIIIIIIIIIIIIIIIIIIIIIIIIDDDDD
@HISEQ:969:HM2KJBCX2:2:1101:10456:33073 2:N:0:ACTATGCA
GCCTCGTACTGACCCAACTATCCCTATTAATCATTACGGTGATTCAGAAACCAACAAAACAGGACCACCGTCCTATTCTATTATTCCATGCTAATGTATTCAGACGTAAGCCTGCTTTGAACACTCTAATTTTTTCAAGGTAAAGGTCCTGGTTTCCCACCACGCTAAATTAATAACATGATAGTTCCCCAGAAGGTAGAAATTCTACACACCAGTACAGACTTGTTAGCCCGACCAACGGTAGAATCCCGAAATTCAACTACGAGCTTTTTAACTGCAACAACTTTAATATACGCTATTGGAGCTGGAATTACCGCGGCTGCTGGCACCAGACTTGCCCTCCAA
+
DD0<DHIHIIIIIIHHIIIIIIIIIIIIIIIGIIIIIGIIHIIIIIIGIIIIHIHHIEHIHIEHHIIIGHHGHIIHHCHIIIIIIIIIHIIIIGIIIHHHIIGIIIIIIHHHHIHHEIHIIIIIIIIIIIIIIHHIIIIIIIIIIIIIIIIHIIIIIIIIIIIIIIIIIIIIIIIIIIIIHIIIIHIIIIIIHIIHHIIIIIIIIIIIIIIIIIIIIHIIIIIIIIIIIIIIIIIIIIIIIHHEIIIIIIHIHIHIIGIIGIHIIIIHIIIHHHIIIIIIIIHIIIIIHIIHHIIIIIIIIIIIIIIIIIIIHIIIIIIIIIIIIIIIIIIIIIIIIIIIDDDDD
@HISEQ:969:HM2KJBCX2:2:1101:17880:33741 2:N:0:ACTATGCA
GCCTCGTACTGACCCAACTATCCCTATTAATCATTACGTCGATCCTAGAAACCAACAAAATAGAATCAAACGTCCTATTTCATTATTCCATGCTAATGTATTCAAGCGTGCGCCTGCTTTAAACACTCTAATTTTTTCAAAGTAACAGTCCTGATTCCCCACGACACCAAATTAATGACATCGCGGTTCTTCAGAAGGTAGGAACCAATAATGCCAGTGCGTACCGAGGCACGACCGACAATCTGATCCCGAAATTCAACTACGAGCTTTTTAACTGCAACAACTTTAATATACGCTATTGGAGCTGGAATTACCGCGGCTGCTGGCACCAGACTTGCCCTCCAA
+
DDDDDIIIIIIIIIIIIIIIIIIIIIIIIIIIIIIIIIIIIIIIIIHIIIIIIIIIIIHIIIIIIIIIIIIIIIIIIIIIHIIIIIIIHHFHIIIIIIIIIIHIIIIHIIIIIIIIIIIIIIIIIIIIIIIHIIIIIIIGIIHIIIIIIIIIIIIIIIIIIIIIIIIIIIIHIIIIIIIIIIIIIIIIIIIIIIIIIIIIIIIIIIIIIIIIIIIIIIIIIIIIIIIIIIIIIIIIIIIIIHHFIIIIIIIIIIIIIIIIHHHIIHIIIIIIIIIIIIIIHIIIIIIIIIIIIIIIIIHHIIIIIIIIIIIIIIIIIIIIIIIIIIIIIIIIIIIIIIIIDDDDD
@HISEQ:969:HM2KJBCX2:2:1101:19371:33562 2:N:0:ACTATGCA
GCCTCGTACTGACCCAACTATCCCTATTAATCATTACGGTGATCCTAGAAACCAACAAAATAGAACCAATCCGTCCTATTTCATTATTCCATGCTAATGTATTCAGACTTAAGCCTGCTTTAAACACTCTAATTTTTTCAAAGTAACAGTCCTGATTTCCCAACACACCAAATTAATGACATGAAGGTTCTTCAGAAGGTAGAAATTCGCCACTACTGTACGGACCGTAAAGCCCGACCATAGGACAAATTTCGAATTTCAACTACGAGCTTTTTAACTGCAACAACTTTAATATACGCTATTGGAGCTGGAATTACCGCGGCTGCTGGCACCAGACTTGCCCTCCAA
+
DDD@DHHHHIIGGE1GHIIHHHFCFHHHHIFHHHIIIHEHH@HHFH?HHII@11DHIIHGGHHIHIHHHIIHCHHHHHHHFFHHIIHIIIIIHFHIIIHHEFH?GHHGHHHI<FHGEFFHHIIIHHECGHHHHHHHHHHHHIHHIHHHEHHEHHHIHHHHHHGHIIHFHHEHHGHHIHIIHIHIIIIIHHCDFHFHH@IGHIHHHFF9IHIH1IHHHHHHHHHHIIHHHHIIHHHIIHGHHHHAHDDHIIHHHEHHFHHHIIIHIIIIIIIIIIHHIIHHHIIHIIHHIIIHIHHEEGIIIHIIIIIHHHIIIIIIIHIIIHHEIIIHHHIIHGEHIIHHHDIDBDAC
@HISEQ:969:HM2KJBCX2:2:1101:7803:35462 2:N:0:ACTATGCA
GCCTCGTACTGACCCAACTATCCCTATTAATCATTACAGTGATCCTAGAAACCAACAAAATAGAATCATCGTTCTATTTTATTATTCCATGCTAATGTATTCAAGCAAATAATGCCTGCTTTAAACACTCTAATTTTTTCAAAGTAAAAGTCCTAGTTCATTGAAACACCCAGTTAAAGAGGCATCACAATTCACCAGAAGGTGAGGAATTGGCTACGCCAGTTCATACCCCTTAAGGCACGACCGATGTGTCAATCCCGAAATTCAACTACGAGCTTTTTAACCGCAGCAACCTTAATATACGCTATTGGAGCTGGAATTACCGCGGCTGCTAATACCAGACTTGCCCTCCAA
+
DDDDDIIIIIIIIIIIIIIIIIIHHHHIIIIIIIIIIIIIIHHIIIGHIIHIIIIIHHIIIIIGHHIIEHHEHGIIIIIIIIIIIFHHIIIHIIIIHIIIIEFHIIIIIHIIIHHHIIHIHIHIIHIHIIIIHIIHIIHFHGHFHHFFHHIIIIIIIIIIIHHIHIIIHHIIIIHIHIIHHIGHGHIIHIHHHHIIIHFIIHHIHHHHHGIIIIIIIIIIIIIIIIIIHIGIHHIIIIHIIIIIIIHHIHHHHIIIIHHHHHIIHIIIIIIIIIIIIIIHHHGIIIIGIIHIIIIHHHIIHGHIIIIIIIIIIIIIIIIIIIIIIIIIIIIIIIHHHIIIIIIIGIIIGDDDDD
@HISEQ:969:HM2KJBCX2:2:1101:14646:36295 2:N:0:ACTATGCA
GCCTCGTACTGACCCAACTATCCCTATTAATCATTACGGTGGTCCTAAAACCAACAAAATAGAACCAACGTCCTATTCTATTATTCCATGCTAATCTATTCAAGCAAATGCCCGCTTTAAACACTCTAATTTTTTCAAGGTAATGGTCCTGGTTCCCCGACACACCCAATAAAGGGCATCCCGGCTCACCAGAAGGATAGACCCGACGACAGAACAGTACTCGCCAAAGACGGACCATCCGGCCAGGCCTAAAATTCAACTACGAGCTTTTTAACTGCAACAACTTTAATATACGCTATTGGAGCTGGAATTACCGCGGCTGCTGGCACCAGACTTGCCCTCCAA
+
DDCDDIIIIIIHIIIIIIIIIIIIHIIIIHIIIIIHIIIIHIIIIIIIIIIIIIIIIHIIIICHHIHIIIHHHHIIIIIIIIIGIIIGIHIHHIIIIIIHHGHIIIIIIIIIIHHIFHHIIIIIIIIIIIIHIIIIIHHHIIIHHGIIIIHIIHIIIIIGIIIIHHIIHIHIIIIIIHHIIIIHIGIIIIIIIIIIIIIHHGIIIIHIIIIIIIIIIIIIIIIIIHIIIIIIIIHIHGIIIIIIHIIIHIIIIIIGIIIIIIIIIIIIIIGIIIIIIIIIIIHIIIIIIIIIIIIHEFFFIIIIIIIIIIIIIIIIIIIIIIIIIIHIIIIIIIIIIIIIDDCCD
@HISEQ:969:HM2KJBCX2:2:1101:19085:35792 2:N:0:ACTATGCA
GCCTCGTACTGACCCAACTATCCCTATTAATCATTACGTCAATCCTAGAAACCAACAAAATAGGATCAACGTCCTATTTCATTATTCCATGCTAATGTATTCAAGCGCGAGCCTGCTTTAAACACTCTAATTTTTTCAAAGTAACAGTCCTGATTCCCCACCACACCAAATTAATGACATGATGGTTCGTCAGAAGGTAGAAATCAGTAACACCAGTACGTACCGAAGGCACGACCAGCGTACTAATCCCGAAATTCAACTACGAGCTTTTTAACTGCAACAACTTTAATATACGCTATTGGAGCTGGAATTACCGCGGCTGCTGGCACCAGACTTGCCCTCCAA
+
DDDDDIIIIIIHIIIIIIIHIIIIIIIIIHIHIIIIIIIIIIIIIIIIIIIIIIIIIIIIHHHHEFEHHIIIIHHHIIIIIIIIIIHHIIIIIIIIHIIIIIIIIIIHIIIHIHIIIIIIIIIIIIIIIHIIIIIIIIIIIIIIIIIIIIIIIIIIIHIHIIIIIIIIIIIIIIIIIIIIIIIIIIIIIIIIIIIIIIIIIIIIIIIIIIIIIIIIIIIIIIIIIIIIIIIIIIIIIIIIIIIHIIIIIIHIIIIIIIIIHFHIIIIIIIIIIHIIIIIIIIIIIIIIIIIIIIIIIIIIIIIIIIHIIIIIIIIIIIIIIIIIIIIIIIIIIIIIIIIIDDDDD
@HISEQ:969:HM2KJBCX2:2:1101:11214:37259 2:N:0:ACTATGCA
GCCTCGTACTGACCCAACTATCCCTATTAATCATTACGTCGATCCTAGAAACCAACAAAATAGAATCAAACGTCCTATTTCATTATTCCATGCTAATGTATTCAAGCGCGAGCTTGCTTTAAACACTCTAATTTTTTCAAAGTAACAGTCCTGATTTCCCATGACACCAAATTAATGACATCGTGGTTCGTCAGAAGGGAGAAACCAATAATGCTAGTACGTACAAAGTACGACCGACATATTAGTCCCGAAATTCAACTACGAGCTTTTTAACTGCAACAACTTTAATATACGCTATTGGAGCTGGAATTACCGCGGCTGCTGGCACCAGACTTGCCCTCCAA
+
ADDDDIIIIIGIIIHIHIIIIIIIIIIIIIIIIIIIIIIIIIIIIIIHIIIIIIIIIHIHIIHHIGIIIIIIHHIIIIIIIIIIIIIIIIIHHIIIIIIIIIIIIIIIIIIIIIHIIHHHHIIIIIIIIIHIIHHIIIIIIIIIIIIIIIIIHIIIIIHIIIIIIHIGIGHHHIIIIIIIIIIIIIIIIIIIIIIIIIIIIIIIIIIIIIIIIIIIIIIIIIIIIIIIIIIIIIIIIIHHGHHIIIIIIIIIIIIIIIHHIIIIIHIIIIIGIIIIIGIIIHHIIIIIIIIIIIIIIIIIIIIIIIIIIIHIIIIIIIIIIIIIIIIHIIIIIIIIIIIDDDDD
@HISEQ:969:HM2KJBCX2:2:1101:6953:37389 2:N:0:ACTATGCA
GCCTCGTACTGACCCAACTATCCCTATTAATCATTACGGTGGTCCTAGAAACCAACAAAATAGAACCACAACGTCCTATTCTATTATTCCATGCTAATCTATTCAAGCAATAGCCCGCTTTAAACACTCTAATTTTTTCAAGGTAATGGTCCTGGCTCCCCAACACACCCAATTAAGGACATGCTGGTTCACCAGAAGGAAGACCCGACAACAAGACAGTACTCGCCAAAGACGGACCGCCCGGCCAGGCCTAAAATTCAACTACGAGCTTTTTAACTGCAACAACTTTAATATACGCTATTGGAGCTGGAATTACCCCGGCTGCTGGCACCAGACTTGCCCTCCAA
+
DDDDDIIHIIIIIIIIIIIIIIIGIIIIIIIIIIIIIIIIIIIIIIIIIIIIIHHIIIIIIIHIIIIIIIIIIIHIIIIIIIIHIIHIIIIIHIIIIIIIIHHHIIHIIIIIIHIIIHGIIIIIHIIIHIHHHHHIHHIIIIIIIIIHGHIIIIHHHIHHHIIIIHHHIHIHHHIIIIIIIIHIIIIIIIIIIIHIIIIIIIIIHIHIIIIHIIIIIIIIIIIIIIIIIIIIIIIIIIIIIIIIHHIIIIIIIIIIIIIIIHIIIIIIIIIIIIIIIIIIIIIIIIIHIIIIIIIIIIHIHHIIIIIIIIIIIIIIHDIIIIIIIIIIIIIIIIIIIIIIIIDDDDD
@HISEQ:969:HM2KJBCX2:2:1101:18768:37879 2:N:0:ACTATGCA
GCCTCGTACTGACCCAACTATCCCTATTAATCATTACGGTGGTCCTAGAAACCAACAAAATAGAACCACAACGTCCTATTCTATTATTCCATGCTAATCTATTCAAGCAAATGCCTGCTTTAAACACTCTAATTTTTTCAAGGTAATGGTCCTGGCTCCCCGGCACACCCAATAAAGGACATACTGGTTCACCAGAAGGTGGACCCGACACAGGACAGTACTCGCCAAAGACGGACCGCCCGGCCAGGCCTAAAATTCAACTACGAGCTTTTTAACTGCAACAACTTTAATATACGCTATTGGAGCTGGAATTACCGCGGCTGCTGGCACCAGACTTGCCCTCCAA
+
DDDDDIIIIIIHIHIIIIIIIIHIIIIIIIIHIIHIIHIIIFHIHIIIIIIIIIIIHIGFHHHHIHHHIIHHIHIIHHIHHIIIIIIEEHIIGIIIIIIIIHHHIIIIIHIIHHHIHHHIIIIHIGHHIIIHHIHHHIGIIIIIIHIHIIHHHIIIHIIHIHIIIIIIIIGIGIIIIIIIIIIIIIHIHIHHIIIIIIIIIIIIIIHHIIIIIIIIIIIIIIIIIIIIIIIGIIIIIIIIIIIHHIIIHHIIIIHIIIIIIHDHIIIIIIIIIIHIIIIIIIIIIIIIIIIIIIIIHHFDFIIIIIIIIIIIIIHIIIIIIIIIIIIIIIIIIIIIIIIIIDCDDD
@HISEQ:969:HM2KJBCX2:2:1101:20317:37549 2:N:0:ACTATGCA
GCCTCGTACTGACCCAACTATCCCTATTAATCATTACGGTGGTCCTAGAAACCAACAAAATAGAACCACAACGTCCTATTCTATTATTCCATGCTAATCTATTCAAGCAAATGCCTGCTTTAAACACTCTAATTTTTTCAAGGTAATGGTCCTGGCTCCCCGGCACACCCAATAAAGGACATACTGGTTCACCAGAAGGTGGACCCGACACAGGACAGTACTCGCCAAAGACGGACCGCCCGGCCAGGCCTAAAATTCAACTACGAGCTTTTTAACTGCAACAACTTTAATATACGCTATTGGAGCTGGAATTACCGCGGCTGCTGGCACCAGACTTGCCCTCCAA
+
DDDDDIHHIIIIIIIIIIGIIIIIIIIIIIIIIIIIIHHHHGHIIIIIIIIIHIIIIIHIIIHIIIIIIIIIHHIIIIIHHIIIIIIIIHI1CGHIIGHIIGEHIIHIIIIHGHHIHHHHHHHIFHHHIIIHIIIIIIHIIFHIIHIHHHHIIHEHHIIIIIHIHIIIIEIIIIIIIIIIIIIIIIIIIIIIIIIIIIIHHGIIIIIHIIIIIIIIIIIIIIIIIIIIIIIIIIIIIIIIIIIIHIIIIIIIIIIIIIIIIIIIHHHIIIIIIIIIIIIIIIIIIIIHIIIIIIIIHHHDDIIIIIIIIIIIIIIIIIIIIIIIIIIIIIIIIIIIIIIIIDDDDC
@HISEQ:969:HM2KJBCX2:2:1101:13107:38340 2:N:0:ACTATGCA
GCCTCGTACTGACCCAACTATCCCTATTAATCATTACGGTGATCCTAGAAACCAACAAAATAGAATCATGCCGTCCTATTTTATTATTCCATGCTAATGTATTCAAGCAAAATGCCTGCTTTAAACACTCTAATTTTTTCAAAGTAAAGGTCCTGGTTCCCCGCGACACCCAATTAAGGGCATCGCGGTTCTCCAGAAGGTGAGAAATTGACTACACCAGTTCATACCCCTTAAGGCACGACCGATGTGTCAATCCCGAAATTCAACTACGAGCTTTTTAACTGCAACAACTTTAATATACGCTATTGGAGCTGGAATTACCGCGGCTGCTGGCACCAGACTTGCCCTCCAA
+
DDDCDIIIIHHHIIIHIIIIIHHHIIIGHHIGFHHHHIIIIHGHHHIIIHIIHIHHHFHIHHHHHHICHEIHIIGIHHIHIGIHIFHIHHHIIGIIHHHEFEHIIIIIIHHHHH@HHHIIGGCHHFHHHHIHHIIHIIHHIIHIHIII@GFIHGHHIIIHIHIHHHIHCHIIHHHIGIIIIIHIIIIHCFHHFIIIIIHHHIIIIIIHHFIHHHIHHHHHFC@IIHIIIHGHEIIIHCHHGCDFFHFHHFHHC/HHEEIIIHHG?IHHIIIIHHGIIHHHIHHFH?IHG<C?@CFEHCIIHHHFHGIHHHIHIIIHIHDHCHHIIIIIHHIIHHIIIIHIIHHGIHHDD@DB
@HISEQ:969:HM2KJBCX2:2:1101:1358:37761 2:N:0:ACTATGCA
GCCTCGTACTGACCCAACTATCCCTATTAATCATTACGTCGATCCTAGAAACCAACAAAATAGAATCAAACGTCCTATTTCGTTATTCCATGCTAATGTATTCAAGCGTGAGCCTGCTTTAAACACTCTAATTTTTTCAAAGTAACAGTCCTGATTCCCCATGACACCAAATTAATGACATCATGGTTCGTCAGAAGGTAGGAATCAATAATACCAGTACGTACAATAGCACGACCAATAAATTGATCCCGAAATTCAACTACGAGCTTTTTAACTGCAACAACTTTAATATACGCTATTGGAGCTGGAATTACCGCGGCTGCTGGCACCAGACTTGCCCTCCAA
+
DDDDDIIIIIIIIIIGIIIIGIIIIIIIIIIIIIIIIIIIIIIIIIIIIIIIIIIIHIGGIIHFHIIIFHHIIGIIIIIIIIIIIIIHHIIIIIHIHIHIIHHIIIIIIHIIHIIIIHHIIIIIIIIIIIIIIHHIIIIIIIHHIIIIIIIHIHHHIIIIIIIIIIIIIIIHIIIIIIIIIIIIIIIIIHGIIIIIIIIIIIIIHHFIIIHHHIIHIIIIIIIIIIIIIIIIIIIIIIIIIIHGIIHIIIIIIIIIIIIIIIIIIIIIIIIIIIIIIIIIIIIIIIIIIIIIIIIIIIIIIIIIIIIIIIIIIIIIIIIIIIIIIIIIIIIIIIIIIIIIDDDDD
@HISEQ:969:HM2KJBCX2:2:1101:5676:39155 2:N:0:ACTATGCA
GCCTCGTACTGACCCAACTATCCCTATTAATCATTACGGTGGTCCTAGAAACCAACAAAATAGAACCATGCCGTCCTATTTTATTATTCCATGCTAATGTATTCAAGCAAAAATGCCTGCTTTAAACACTCTAATTTTTTCAAAGTAAAGGTCCTGGTTCCCCGCGGCATCCAATTAAGGACATCGCGGTTCTCCAGAAGGTGAGAAATTGACTGCACCAGTTCATACCCCGTGAGGCACGACCGATGCGCCAATCCCGAAATTCAACTACGAGCTTTTTAACTGCAACAACTTTAATATACGCTATTGGAGCTGGAATTACCGCGGCTGCTGGCACCAGACTTGCCTCCAA
+
ABDDDHIIIIHHIC?GHIIIHIIIIIIIIIIHEHHIIGDHIHHIIIIIIHIIHIIGHHHIIIIIIIIIIHIIIHIIHHIGHHIIIEHIIHIHIHIIIIHIFGIIHHHHHIIIIHFHIIIIIGIIHIHHHHHIIHHIHIIIHHHIHIIHIIIIHIIIHHEHHIIIHIIHIIIIIIGHHHH?IHIIIIHIIIIIIIIIHIIIIIHIIHIIHIIIIIHHHIIGHHHGIIHIHIIHIIIIIHHIHIIIIIIIIIHIHHHIHIIIHIHIIIHIGIIIIGIIHIIIIIIIIIIIIHHIHIIIHIIHIIIIIIHEHIIIIIIIIIHIIIIIIIIIIHIIIIIIIIIIIIIIIIIDCDDD
@HISEQ:969:HM2KJBCX2:2:1101:16983:39422 2:N:0:ACTATGCA
GCCTCGTACTGACCCAACTATCCCTATTAATCATTACGGTGGTCCTAGAAACCAACAAAATAGAACCACAACGTCCTATTCTATTATTCCATGCTAATCTATTCAAGCAAATGCCTGCTTTAAACACTCTAATTTTTTCAAGGTAATGGTCCTGGCTCCCCGGCACACCCAATAAAGGACATACTGGTTCACCAGAAGGTGGACCCGACACAGGACAGTACTCGCCAAAGACGGACCGCCCGGTCAGGCCTAAAATTCAACTACGAGCTTTTTAACTGCAACAACTTTAATATACGCTATTGGAGCTGGAATTACCGCGGCTGCTGGCACCAGACTTGCCCTCCAA
+
@DDDDHIIIIHIIHIIIIIIIIIIIIIIIIHIIIIIIIIIIIIIHHHGHIHIIHIIIIIGIIFEHIIIIIIIHEHHIIHHIIIIIIIIIIIHFHHHIIIIIHHHIIHHIIIIHHIIIIIIHIIIHIIIIIHHIIIIIIHHIIIIIIIIIIIIIIHHHIIIIIIIIIIIIIIHIHGGIIIIIIIIIIIIIIIIIHHIIIIIIIIIIIIIIIHIIIHHIIHIIIIIIIHIHHHIIIHIHIIIIIIHHIHIIIIIIIHIIIIIIHEIIIIIIIIIIIHIIIIIIIIIIIIIIIIIHHIIHGDFDIIIIIIIIIIIHIIIIIIIIIIIIIIIIIIIIIIIIIIIIDDDDD
@HISEQ:969:HM2KJBCX2:2:1101:1528:40168 2:N:0:ACTATGCA
GCCTCGTACTGACCCAACTATCCCTATTAATCATTACGGTGGTCCTAGAAACCAACAAAATAGAATCATCCGTCCTATTTTATTATTCCATGCTAATGTATTCAAGCAAAATGCCTGCTTTAAACACTCTAATTTTTTCAAAGTAAAGGTCCTGGTTCCCCGCGGCACCCAATTAAGGACATCGCGGTTCTCCAGAAGGTGAGAAATTGACTACACCAGTTCATACCCCTTAAGGCACGACCGATGTGTCAATCCCGAAATTCAACTACGAGCTTTTTAACTGCAACAACTTTAATATACGCTATTGGAGCTGGAATTACCGCGGCTGCTGGCACCAGACTTGCCCTCCAA
+
DDDDDIIIIIIIIIIIIIIIIIIIIIIIHIIHIIIIIIIIIHIIIIIIIIIIIIIIIIIIIHIHHIIIIIIIIIIIIIIIIIIHHIHIIIIIIIGIHIIHIIIHHIIIIIGIIIIIIIIIIIIIHIIIHHHIIIIIIHIIHHIIIIIIIIIIIIIIIIIIIIIIIIIIIIIIIIIIHHIIIIIIIIHIIIIIIIIIIIIIIIIIIIIIIIIIIIIIIIIIIIIIIIIIIIIIIIIIIIIIIIIIIIIIIHIHIIIIIIIIIIIIIIIIIIIIIIIIIIIIIIIIIIIIIIIIIIIIIIIIIIIIIIIIIIIIIIIIIIIIIIIIIIIIIIIIIIIIIIIIIIIIIIDDDDD
@HISEQ:969:HM2KJBCX2:2:1101:10839:39941 2:N:0:ACTATGCA
GCCTCGTACTGACCCAACTATCCCTATTAATCATTACGGTGGTCCTAGAAACCAACAAAATAGAACCACAACGTCCTATTCTATTATTCCATGCTAATCTATTCAAGCAAATGCCTGCTTTAAACACTCTAATTTTTTCAAGGTAATGGTCCTGGCTCCCCGGCACACCCAATAAAGGACATACTGGTTCACCAGAAGGTGGACCCGACACAGGACAGTACTCGCCAAAGACGGACCGCCCGGTCAGGCCTAAAATTCAACTACGAGCTTTTTAACTGCAACAACTTTAATATACGCTATTGGAGCTGGAATTACCGCGGCTGCTGGCACCAGACTTGCCCCCCAA
+
DDDDDHIIIIIIIIIIIIIIIIIIIIIIIIIIIIIIIIIIIIIIIIHIIIIIIIIIIIIHIIHHHIIIIIHIIIIIIHIIIIIIIIIIIIIIIIIIIIIIIIIIIIIIIIIIHIIIIIIIIIGIIIIIIIIIIIIIIIIIIIIIIIIIIIIIIHHIIIIIIIIIIIIIHIIIIIIIIIIIIIIIIHIIIIIIIIIIIIIIIIIIIIIIIIIIIIIIIIIIIIIIIIIIIIIIIIIIIIIIIIIIHIIIIIIIIIIIIIIIIIIIIIIIIIIIIIIIIIIIIIIIIIIIIIIIIIIIIHGFFIIIIIIIIIIIIIIIIIIIIIIIIIIIIIIIIIIIIIIIIDDDDD
@HISEQ:969:HM2KJBCX2:2:1101:5102:40740 2:N:0:ACTATGCA
GCCTCGTACTGACCCAACTATCCCTATTAATCATTACGGTGATCCTAGAAACCAACAAAATAGAACCATGCCGTCCTATTCTATTATTCCATGCTAATGTATTCGAGCAAAAATGCCTGCTTTAAACACTCTAATTTTTTCAAGGTAAAGGTCCTGGATCCGCAAGACACCCAATAAAGGACATCAAGTTTCTCCAGAAGGTGAGAAATCAACAGTAACAGTTCATACCCCTTAAGGCATGACCATCACGTCAATCCCGAAATTCAACTACGAGCTTTTTAACTGCAACAACTTTAATATACGCTATTGGAGCTGGAATTACCGCGGCTGCTGGCACCAGACTTGCCCTCCAA
+
BD?@DHHHGIHEHFHHEHFFHHECFEHHHHG?GC@HH@0DE1CCGHEC1FHHGHHHHFHFEHHIHHHHE@HHCGDHCH1<D@1CH@FEFHHIIEEEHHFFC<1FHHFDF@EH@FGHHHFHGAEGCCFCHHHGHHD@D1<CHHHIHHHHHEEHHEB<1D?CHHICDCFHHC@F@G<CFDE9IHGCHH?GGIHHEEHHEHEHHGCHIHHFFCHHIIIIHHHEIIHGGGHHHHEIHHEGCC1FF@EFHHFCHFF<CCHIHEHE@EHIIIHEHHIHEHGIIIIHHHHGCF?HEHIHHHCHHHHHEHIIHCGHEHFHHHHHIIIIIHHHIIIIHHHHEIHHIHHIHHHEGDIHD@@@D
@HISEQ:969:HM2KJBCX2:2:1101:2629:41186 2:N:0:ACTATGCA
GCCTCGTACTGACCCAACTATCCCTATTAATCATTACGTCGATCCTAGAAACCAACAAAATAGAATCAAACGTCCTATTTCATTATTCCATGCTAATGTATTCAAGCGTGAGCCTGCTTTAAACACTCTAATTTTTTCAAAGTAACAGTCCTGATTCCCCACAACACCAAATAAATGACATCATGGTTCGTCAGAAGGGAGAAACCGACGATGCCAGTACGTACCGAGGCACGACCAACATGATGGTCCCGAAATTCAACTACGAGCTTTTTAACTGCAGCAACTTTAATATACGCTATTGGAGCTGGAATTACCGCGGCTGCTGGCACCAGACTTGCCCTCCAA
+
DDDDDIIIIIIGGHIIIIIIIIIIIIIIIIIIIIIIIIIIIIIIIIIIIIIIIIIIIIIIIIIHHIIIIIIIIHIIIIIIHIIIIIIIIIIIIIHIIIIIIHIIIIIIIIHIHHHHIIIHHHIIIIIIIHIIIIIIHIIIIIHIHIHHHHIHHGHIIIIIIIIHIIIHIIIIIHIIIIHHIIIIIIIHIIHIIIIIIIIIIIIIIHIIIIIIIIIIIIIIIIIIIIIIIIIIIIIIIIIIIIHHIIIIIIIIIIIIIIHHIIIIIIIIIIIIIIIIIIIIIIIIIIIIIIIIIIIIIIIIIIIIIIIIIIIIIIIIIIIIIIIIIIIIIIIIIIIIIIIIDDDDD
@HISEQ:969:HM2KJBCX2:2:1101:17370:40997 2:N:0:ACTATGCA
GCCTCGTACTGACCCAACTATCCCTATTAATCATTACGTCAATCCTAGAAACCAACAAAATAGGTTTGAACGTCCTATTTCATTATTCCATGCTAATGTATTCAAGCGTTAGCCTGCTTTAAACACTCTAATTTTTTCAAAGTAACAGTCCCGTTTCCCTGCAACACCAAATTAATGACATTACAGTTCTTCAGAAAGGAGGAATCAGCGAAACCAGTTCATACCAGTGGCACGACCAACCTGCTGACCCCGAAATTCAACTACGAGCTTTTTAACTGCAACAACTTTAATATACGCTATTGGAGCTGGAATTACCGCGGCTGCTGGCACCAGACTTGCCCTCCAA
+
DCDDDIIIIIIIIIIIIHIIHIIIHIIIIIIIIIIIIIIIIIIIIHHIIHIIIIIIIIHIIIIHHIIGHHHFHHIIIIIIIIIIIIIIIIHHHIIIIIIIHIGIIHIIIIIIIIIIIHIIIIIHHIIIIIIIIIIIIIIIHIIIIIIHHIIIIIHIIIIIIHIIIIIIIIHIIIIIIIIIIIIIIIIIIIIIIIIIIIIIIIIIIIIIIIIIHIHIIIIIIIIIIIIIIIIIIIIIIIIIIIIHGHIIIIIIIIIIIIIIIIIIIIIIIIIIIIIIIIIIIHGIHIIIIIIIIIIIIIIHHIIIIIIIIIHIIIIIIIIIIIIIIIIIIIIIIIIIIIIIIDDDDD
@HISEQ:969:HM2KJBCX2:2:1101:2222:40584 2:N:0:ACTATGCA
GCCTCGTACTGACCCAACTATCCCTATTAATCATTACGGCGATCCTCAAACCAACAAAATAAGACCGCTGTCCTATTCCATTATTCCATGCTGGCGTATTCAAGCTTCAAGCCTGCTTTGAACACTCTAATTTCTTCACAGTAAACCCGGTTCCCACCCCAGCCATTCCTGACCAGAGCGCTCCCCGATAGTGAGACTCGATGCATCAGTGCAGCCCTTGCGGGAGACCAACGATCTCATCTTATGTCCGACTACGAGCTTTTTAACTGCAACAACTTTAATATACGCTATTGGAGCTGGAATTACCGCGGCTGCTGGCACCAGACTTGCCCTCCAA
+
DDDDDIIIIIIIIIIIHIIIIIIIIIIIIIIIIIIIIIIIIIIIIIIIIIIHIIIIIIIIHIIIIIIIIIIIIIIIIIHIIIIIIIIIIIIIIIIIIIIIIHHHHHIHIIIIIIIIIIIIIIIIIIIIIIIIIIIIIIIIIHIIIIIIIIIIIIIIIIIHHIIIIIIIIIIIIIIIIIIHIIIIIHIIIIIIIIIIIIIIIIIIIIIIIIIIIIIHIIIIIIIIIIIIIIIIIIHGIIIIIIIIIIIHIIIIIIHIIIIIIIIIIIIIIIIIIIIIIIIIIIIIHIIIIIIIIIIIIIIIIIIIIIIIIIIIIIHIIIIIIIIIIIIIIIIIDDDDD
@HISEQ:969:HM2KJBCX2:2:1101:10250:41454 2:N:0:ACTATGCA
GCCTCGTACTGACCCAACTATCCCTATTAATCATTACGGTGATCCTAGAAACCAACAAAATAGAATCATGCCGTCCTATTTTATTATTCCATGCTAATGTATTCAAGCAAAATGCCTGCTTTAAACACTCTAATTTTTTCAAAGTAAAGGTCCTGGTTCCCCGCGACACCCAATTAAGGGCATCGCGGTTCTCCAGAAGGTGAGAAATTGACTACACCAGTTCATACCCCTTAAGGCACGACCGATGTGTCAATCCCGAAATTCAACTACGAGCTTTTTAACTGCAACAACTTTAATATACGCTATTGGAGCTGGAATTACCGCGGCTGCTGGCACCAGACTTGCCCTCCAA
+
D@DDBHHH1FEHIHHHGHHHIIIIICHHEHIEHHIIIGIHHFFIHH@H1DHHIHHIIGHEEHICCH@CHGHIHCECE?EHFH?GHHHIIECHHIIHHIGHH<C@CGHHHCGHIIIHIHHHHEHHHHHI@GEECHHIIIHHHGGAFFGHEEHHHHGHHGH??CCHGHHHHHHHEHGDC/GHHCCGIHHHHIIHG@HCHHFC</C<F0GHHIHHHFHHHGEHHFFFECHCHGEEEGHEEEHCIHHHGCFF@EEHFCEIHEFHHF?HIHCIIHCFHHEHCGIIHHFHFDFHHF@HGHE@HEHHCHHG@@@GCCCHIGIH@FHIHHDEFIIIIIIH@HHHHHEIIGIHDIIDCDDD
@HISEQ:969:HM2KJBCX2:2:1101:5191:41671 2:N:0:ACTATGCA
GCCTCGTACTGACCAACTATCCCTATTAATCATTACGTCAATCCTAGAAACCAACAAAATAGGATCAAACGTCCTATTTCATTATTCCATGCTAATGTATTCAAGCGTTAGCCTGCTTTAAACACTCTAATTTTTTCAAAGTAACAGTCCTGTTTCCCTGCAACACCAAATTAATGGCATTACAGTTCTTCAGAAAGGAGGAATCAGCGAAACCAGTACATACCAGTGGCACGACCAACCTGCTGACCCCGAAATTCAACTACGAGCTTTTTAACTGCAACAACTTTAATATACGCTATTGGAGCTGGAATTACCGCGGCTGCTGGCACCAGACTTGCCCTCCAA
+
DDDDDHIIIIIIIGIIIIHIIIIIHIIIIIIIIHIHHIIIIIIIIIGIHHIIIIIEEHHHHFEHIIHGIHIIIIH@GHHIIIHHIHFEHIIIIIIIIIIIIIHIIIHHIIHIHHIIIIHIHIHIIHHHIIIIHHIHIHIIHGIIIIIIIHIIIIIIHIIIIHIIIIIIIHHIIIIH6IIIIIIIIIIIIIIIIIIIIIIIIIIIIIIIIIHEIIIIIIIIIIHIGHHIIIIIIIIIIGIIIHHDFIIIIIIIIIIIIIHIIIHIIIIIIIHIIIIIIHIIIIIIIIIIIIIIIHHGIIHHIIIIIIIIIIIIIIIIIIIIIIIIIIIIIIIIIIIIIIIIDDDDD
@HISEQ:969:HM2KJBCX2:2:1101:8582:41959 2:N:0:ACTATGCA
GCCTCGTACTGACCCAACTATCCCTATTAATCATTACGTCAATCCTAGAAACCAACAAAATAGGATCGAACGTCCTATTTCATTATTCCATGCTAATGTATTCAAGCGTTAGCTTGCTTTAAACACTCTAATTTTTTCAAAGTAACAGTCCAAATTCCCCGCAACACCAAATTAATGGCATTACGGATCATCAGGAAGGAGGAATCAGTAAGACCAGTACATACCAGAGGCATGACCAATCTACTAACCCCGAAATTCAACTACGAGCTTTTTAACTGCAACAACTTTAATATACGCTATTGGAGCTGGAATTACCGCGGCTGCTGGCACCAGACTTGCCCTCCAA
+
@?@@@0FEGHHEH@CGHEHIHIGHHFHHHHIH?HIIHHIIIIIIFHHHHIIIIIIIHHHIIC@GHGH=E@H<CHCEFHHIHHIIIGGHI1EH??GHHHHH@HFIHHGEEHHGCGH1GCHGEFHHFEEHHHHHIHIHEHGHGHIIIHEHHHHFG?EFHHEFIIHHHHHFGHFEHHCHH:HHGHGCIHCIHG?HHHGHGIHGHIIHCHHHHHIIIH<IHGHHIIIHHHHFGHIIHHIIIIIIIHHGDDCIIIIHIHH?EIHHEIIIHHF=FGIIIHIHHIIHHHHHHHEIIIIIIHIIHHIHHIHIIIIIIHHHHIIIIIIIIIIHHIIHHHIHIHIHHIHIHB@@DD
@HISEQ:969:HM2KJBCX2:2:1101:12004:42974 2:N:0:ACTATGCA
GCCTCGTACTGACCCAACTATCCCTATTAATCATTACATCGATCCTAGAAACCAACAAAATAGAATCGGATGTCCTATTTCATTATTCCATGCTAATGTATTCAAGCGTGAGCCTGCTTTAAACACTCTAATTTTTTCAAGGTAACAGTCCTAATTCCCCGTGACACCAAATTAATGGCATTACGGTTCTTTAGAAGGTGAGAAATCAATAATATCAGTACATACCAACGGCATGACCGAAACATTGATCCCGAAATTCAACTACGAGCTTTTTAACTGCAACAACTTTAATATACGCTATTGGAGCTGGAATTACCGCGGCTGCTGGCACCAGACTTGCCCTCCAA
+
DDDDDIIIIIIIIIIIIIHIIIIIIIIIIIIIIIIIIIIIIIIIIIIIIIIIIIIIIIIIIIIIIIIIIIIIIIIIHHIIIIIIIIIIGHIIIIIIIIIIIIIHIIIIIIIHIHIIIIIIIIIIIIIIIIIIIIIIIIIIIIIIIIIIIIIIIIIIIGIIIHIIIIIIIIIIIIIIIIIIIHIIIIIIIIIIIIIIIIIIIIIIIIIIIIIIIIIIIIIIIIIIIIIIIIIIIIIIIIIIIIIIHHIIIIHIIIIIIIIIIIIIIIHIIIIIIIIIIIIIIIIIIIIIIIIIIIIIIIIIIIIIIIIIIIIIIIIIIIIIIIIIIIIIIIIIIIIIIIIIIIDDDDD
@HISEQ:969:HM2KJBCX2:2:1101:11846:43180 2:N:0:ACTATGCA
GCCTCGTACTGACCCAACTATCCCTATTAATCATTACGGTGATCCTAGAAACCAACGAAATAGAATCAGTCCGTCCTATTTCATTATTCCATGCTAATGTATTCAGACGTTAGCCTGCTTTAAACACTCTAATTTTTTCAAAGTAACAGTCCTGATTTCCCATCACACCAAATAAATGGCATGAAAGTTCCTCAGAAGGTAGAGATTCATCTCACCAGTGCAGACAATTAAGCCTGACCAATGGGTAAACCCCGAAGTTCAACTACGAGCTTTTTAACTGCAACAACTTTAATATACGCTATTGGAGCTGGAATTACCGCGGCTGCTGGCACCAGACTTGCCCTCCAA
+
DDDDDIIIIIIIIIIIIIIIIIIIIIIIIIIIIIHIIIHIIIIIHIIIIIIIHHIIIIHHIIHIIIIIHHIIIIIIIIIGIIIIHHIIIIIIGFHIIIIIIHIIIIHIIIIIIIIIIIIHIIIHHHIIHIIIIIIIIIIIIIIHIIIIIGIIIIIIIIEIIIIIIIHHIIIIIIIIIIIIIIIIIIIHHIHIHIIIIIIIIIIIIIIIIIIIIIIHIIIIIIIIIIIIIIIIIIIIIIIIIIIIIHGIIIIIIIIIIIIGIIIIIIIHIIIIIIIIIIIIIIIIIIIIHIIIIIIIIIIIIIIIIIIIIIIIIIIIIIIIIIIIIIIIIIIIIIIIIIIIIIIDDDDD
@HISEQ:969:HM2KJBCX2:2:1101:12716:43460 2:N:0:ACTATGCA
GCCTCGTACTGACCCAACTATCCCTATTAATCATTACGGTGGTCCTAGAAACCAACAAAATAGAACCACAACGTCCTATTATATTATTCCATGCTAATCTATTCAAGCAATAGCCCGCTTTAAACACTCTAATTTTTTCAAGGTAATGGTCCTGGCTCCCCAACACACCCAATAAAGGACATACTGGTTCACCAGAAGGAAGACCCGACAACAAGACAGTACTCGCCAAAGACGGACCGCCTGGCCAGGCCTAAAATTCAACTACGAGCTTTTTAACTGCAACAACTTTAATATACGCTATTGGAGCTGGAATTACCGCGGCTGCTGGCACCAGACTTGCCCTCCAA
+
DDDDDIIIIIIIIIIIIIIIIHIIIIIIIIIIIIIIIHIIIIHIHIIHIIIIIIIIIGHIIIHIIIIIIIIIIIIIHIIIIIIIHIIIGHHIHHIIHIIIIHHHIIIIIIIIIIGIIIIIIIIIIIIHIHIIIIIIHIIIIIIIHIIHIHIIHGIHHIIHIIIIIIIIIIIIIIIHIIIIIIIIHIIIIIIIIIIIIIHIIIIIIHIIIIIIIIIIIIIIIIIIIHIIIIIHIIIIIIIIIIIIIHIIIIIIIIIIIIIIIIHHHIIIIIIIIIIIIIIIIIIIHIIIIIIIIIIIIIIIIIIIIIIIIIIIIIIIIIIIHIIIIIIIIIIIIIIIIIIIIIDDDDD
@HISEQ:969:HM2KJBCX2:2:1101:17420:43616 2:N:0:ACTATGCA
GCCTCGTACTGACCCAACTATCCCTATTAATCATTACGTCAATCCTAGAAACCAACAAAATAGGATCGAACGTCCTATTTCATTATTCCATGCTAATGTATTCAAGCGTTAGCCTGCTTTAAACACTCTAATTTTTTCAAAGTAACAGTCCTGTTTCCCTGCAACACCAAATTAATGACATTACAGTTCTTCAGAAAGGAGGAATCAGCGAAGCCAGTGCATACCAGTGGCACGACCAACCTGCTGACCCCGAAATTCAACTACGAGCTTTTTAACTGCAACAACTTTAATATACGCTATTGGAGCTGGAATTACCGCGGCTGCTGGCACCAGACTTGCCCTCCAA
+
DDDDDIIIIIIHIIIIIIIIIIIIIIIIIIIIIIIIIIIIIIIIIIHIIIIIIIIIIIIIIHHHHIIHHIIIHIIHIIIIIIIIIIIIIIIIIIIIIIHHIIIIIIIIIIIIIIIIIIIIIIIIIIIIIIIIIIIIIIIIIIIIIIIIIIHIIIIIIIIHIIIIIIHIIIIIIIIIIIIIIIIIIIIIIIIIIIIIIIIIIIIIIIIIIIIIIIIIIIIIIIIIIIIIIIIIIIIIIIIIIHHHFIIIIIIIIIHIIIIIIIIIIIIIIIIIIIIIIIIIIIIIIHIIIIIIIIIIIIIIIIIIIIIIIIIIIIIIIIIIIIIIIIIIIIIIIIIIIIIIIDDDDD
@HISEQ:969:HM2KJBCX2:2:1101:21176:43581 2:N:0:ACTATGCA
GCCTCGTACTGACCAACTATCCCTATTAATCATTACGGTGGTCCTAGAAACCAACAAAATAGAACCACAACGTCCTATTCTATTATTCCATGCTAATCTATTCAAGCAAATGCCTGCTTTAAACACTCTAATTTTTTCAAGGTAATGGTCCTGGCTCCCCGGCACACCAAATAAAGGACATACTGGTTCACCAGAAGGTGGACCCGACACAGGACAGTACTCGCCAAAGACGGACCGCCCGGCCAGGCCTAAAATTCAACTACGAGCTTTTTAACTGCAACAACTTTAATATACGCTATTGGAGCTGGAATTACCGCGGCTGCTGGCACCAGACTTGCCC
+
DD?@@E1<<DGFC@CE@HH@C?@CHCHHHGGH@1CF?CDC@D11<CGHIHHHIGFG@GG?GCFH?<D1<FCC1100<C111FCHHC1<11<<11<D111<D1<CA/DDGC11DE<<CD1<<<D1DF1<CDHE@1<C.D<<1C1/E<1<1:1D1111D00<<E=HEB)0#/<8D:D?A;/:,;EHEEECD=::/=DFIHG??FC-010CFHHCF<:<C<<<DCF1<111HF-/HCA/<E:C@C<@@C1>1A1<11<1??HE</<1D10CEFF?@FHHHGGD<<<C@<@@<1@EECFC@<<<1<1EEHD11H@DDIID<HG@CC@F1CIIHIHF<EEDD@BD
@HISEQ:969:HM2KJBCX2:2:1101:20452:44389 2:N:0:ACTATGCA
GCCTCGTACTGACCCAACTATCCCTATTAATCATTACGTCAATCCTAGAAACCAACAAAATAGGATCGAACGTCCTATTTCATTATTCCATGCTAATGTATTCAAGCGTTAGCCTGCTTTAAACACTCTAATTTTTTCAAAGTAACAGTCCTGTTTCCCTGCAACACCAAATTAATGGCATTACAGTTCTTCAGAAAGGAGGAATCAGCGAAGCCAGTGCATACCAGTGGTACGACCAACCTGCTGACCCCGAAATTCAACTACGAGCTTTTTAACTGCAACAACTTTAATATACGCTATTGGAGCTGGAATTACCGCGGCTGCTGGCACCAGACTTGCCCTCCAA
+
DDDDDIHHIIIIIIIIIIIIIIIIIIIIIIIIIIIIIIIIIIIIIIIIIIIIIIIIIIIIIIIHIIIIGHIIIIIIIIIIIHIIIIIIIIIHHIIIIIIIIEHHIIIIIIIIIIIIIIIIIIIIIIIIHIIIIIIIHIIFIIHIHIIHHIIIIIIIIIHIIIIIIIIIIIHGHIIIIIIIIIIIIIIIIIIIIIIIIIIIIIHIIIIIIIIIIIIIIIIIIIIIHIIIIIIIIIIIIIIIIIIHIIIIIIIIIIIIIIIIIIIIIIIIIIIIIIIIIIIIIIIIIHIIIIIIIIIIIIIIIIIIIIIIIIIIIIIIIIIIIIIIIIIIIIIIIIIIIIIIIDDDDD
@HISEQ:969:HM2KJBCX2:2:1101:13844:45354 2:N:0:ACTATGCA
GCCTCGTACTGACCCAACTATCCCTATTAATCATTACGTCAACCCTAGAAACCAACAAAATAGGATCAAACGTCCTATTTTATTATTCCATGCTAATGTATTCAAGCGTTAGCCTGCTTTAAACACTCTAATTTTTTCAAAGTAACAGTCCTGTTTCCCCGCAACACCAAATTAATGGCATCACGGTTCTTCAAGAAGGAGGAATCAGCGAGGCCAGTGCATACCATTGGCACGACCAACCTGCTGACCCCGAAATTCAACTACGAGCTTTTTAACTGCAACAACTTTAATATACGCTATTGGAGCTGGAATTACCGCGGCTGCTGGCACCAGACTTGCCCTCCAA
+
DDDDDHII@GHFHEHHHHDGEHIIIIIIIIIHHHIHHIIFHIHIHG?GFEFGHIIIHF@FHHHIFGHIIIIGIHHEGHEHIIHIIIGHCCGHIHIHIHIHHHHHIGHIIIIIIIIHHHHIHHFHHIIIHHIHIIIHIIIHIIIIIIIIHIIHIIIIHIHIIHHIIIIIIIHHHHIIIIIIIIIIHIIIIIIIIIIIIIIIIIIIIIIIIIGIIIIIIIIIIIIIIHIIHIIIIIHHHHGIIIHHHHHHHIHHIIIIIIIIIIIIIIIIIIIIIIHIIHIIIIIIIHHHIIIIIIIIIIIIIIIIIIIIIIIIIIIIIIIIIIIIIIIIIIIIHHIIIIIIIDDDDD
@HISEQ:969:HM2KJBCX2:2:1101:3279:45406 2:N:0:ACTATGCA
GCCTCGTACTGACCCAACTATCCCTATTAATCATTACGGTGATCCTAGAAACCAACAAAATAGAACCATGCCGTCCTATTCTATTATTCCATGCTAATGTATTCGAGCAAAAATGCCTGCTTTAAACACTCTAATTTTTTCAAGGTAAAGGTCCTGGATCCGCAAGACACCCAATTAAGGACATCAAGTTTCTCCAGAAGGTGAGAAATCAACAGCGACAGTTCATACCCCTTAAGGCATGACCATCACGTCAATCCCGAAATTCAACTACGAGCTTTTTAACTGCAACAACTTTAATATACGCTATTGGAGCTGGAATTACCGCGGCTGCTGGCACCAGACTTGCCCTCCAA
+
ADA@DHH<DCFFHIIIIIIIIIIIIIIIIIIIHIIIIIFIHECHHIHIIIIIIIIIIIIHII@FHCHHC1CGC@/<CEHH@G1DGCEG?@C@11<DHH?GHC1HCHFDIHEHHHHHGECF1FEHHHEGCH@IIIHHHE@?EHF6<HHGH51@EHHIHHCHIHHHFCGHHHFGFD<@FHHEHHIIHHHHFHECC?HIHHGHHHHGEFIHHHGFD=GEHIIEHEIHHHIIIHFHHHHEIEIIIHHFHEGAGCHDG?CIIHHIIGIIIIIIIHIHIIIIIIHIIIIGIIIIIIIIIIIIIIIHIIIHIIIIIIIIIIIIIIIIIIIIIIIIIIIIIIIIIIIIIIHIIIIIDDDDD
@HISEQ:969:HM2KJBCX2:2:1101:11918:46155 2:N:0:ACTATGCA
GCCTCGTACTGACCCAACTATCCCTATTAATCATTACATCGATCCTAGAAACCAACAAAATAGAATCGGATGTCCTATTTCATTATTCCATGCTAATGTATTCAAGCGTGAGCCTGCTTTAAACACTCTAATTTTTTCAAGGTAACAGTCCTAATTCCCCGTGACACCAAATTAATGGCATTACGGTTCTTTAGAAGGTGAGAAATCAATAATATCAGTACATACCAACGGCATGACCGAAACATTGATCCCGAAATTCAACTACGAGCTTTTTAACTGCAACAACTTTAATATACGCTATTGGAGCTGGAATTACCGCGGCTGCTGGCACCAGACTTGCCCTCCAA
+
DDDDDIIIHIIIIIIIIIIIIIIIIIIIIIIIIIIIIIIIIIIIIIIIIIIIIIIIIIIIIIIIIIIHIIIGIIIIIIIIIIIIIIIIIIIHIIHIIHHHIIIIIIIIIIIHIIIIIHIIIIIIIIHIIIIIHIIHHIIIIHIIIIIIHIIIIIIIIIIHIIIIIIIIIIIIIIIIIIIIIIIIIIIIIIIIIIIIIIIIIIIIIIIIHIIIIIIIIIIIIIIIIIIIIIIIIIIIIIIIIIIIIHIIIIIIIIIIIIIIIIIIIIIIIIIIIIIIIIIIIIIIIIIIIIIIIIIIIIIIIIIIIIIIIIIIIIIIIIIIIIIIIIIIIIIIIIIIIIIIIIDDDDD
@HISEQ:969:HM2KJBCX2:2:1101:3872:46193 2:N:0:ACTATGCA
GCCTCGTACTGACCCAACTATCCCTATTAATCATTACGTCAATCCTAGAAACCAACAAAATAGGATCAAACGTCCTATTTCATTATTCCATGCTAATGTATTCAAGCGTTAGCCTGCTTTAAACACTCTAATTTTTTCAAAGTAACAGTCCTGTTTCCCTGCAACACCAAATTAATGACATTACAGTTCTTCAAGAAGGAGGAACCAGTAAAGCCAGTACATACCAGAGGCACGACCAACCTACTAATCCCGAAATTCAACTACGAGCTTTTTAACTGCAACAACTTTAATATACGCTATTGGAGCTGGAATTACCGCGGCTGCTGGCACCAGACTTGCCCTCCAA
+
DDDDDIIIIIIHIIIIIIIIIIIIIIIIIIIIIIIIIGIHGIIIIIIIIHHIIIIIIIIGHF?FHIIIIIIIIHIIHIHIIIIIIIHGHIIHHIHIIIIIIHHIIIIIHIIHIIIIIIIIIIHHHHIIIIIHIIIIIIIIIIIIIIIIIIIIIHHIIHIIIIIIIIIIIIHIIIIIIIIIIIIIIIIIIIIHIIIIIIIIHIIIIIIIIIIIIIIIIIIIIIIIIIIIHIIIIIIIIHHIIIIHHIHHIIIIIIIHIIIIIIIIIIIIIGIIIIIIIIIIIIIIIIIIIIIIIIIIIIIIHIIIIIIIIIIIIIIIIHIIIIIIIIHIIIHIIIHIIIIIHADDDD
@HISEQ:969:HM2KJBCX2:2:1101:12057:46476 2:N:0:ACTATGCA
GCCTCGTACTGACCCAACTATCCCTATTAATCATTACGGTGATTCAGAAACCAACAAAACAGGACCACCGTCCTATTTTATTATTCCATGCTAATGTATTCAGACATAAGCCTGCTTTGAACACTCTAATTTTTTCAAGGTAAAGGTCCTGGTTTCCTACCACGCTAAATTAATAACATGATAGTTCCCCAGAAGGTAGAAATTCTACACGCCAGTACAGACAATAGCCCGACCAACGATAGAACCCCGAAATTCAACTACGAGCTTTTTAACTGCAACAACTTTAATATACGCTATTGGAGCTGGAATTACCGCGGCTGCTGGCACCAGACTTGCCCTCCAA
+
DDDDDIIIIIIIIIIIIIIIIIHIIIIIIIIIIIIHHIIIIIIIIGIIIIIHHHHIGHIIIIHHIIIIIIIIHIIIIIHIIHIIHIIHIHEHHHIHFHIEHFEHIIIIIIIIIHHHIHIHHGGHHIIIHIIIIIIIIIIIIIIIIIIIIIIIHHIIIIIHHIIIIIIIIIHHIIIIHHIIIIIIIIHHIIIIHGIIIIIIHIIIIIIIIIIHIHIIIIIIIIIIIIIIIIIIIHIHIIIIHHIHHHIHIIIIIIIIIIIIIIIIIIIIIIIHIIIIHIIIIIIIIIIIIIIIIIIIIIIIIIIIIIIIIIIIIIIIIIIIIIIIIIIIIIIIIIIIIIDDDDD
@HISEQ:969:HM2KJBCX2:2:1101:9245:46380 2:N:0:ACTATGCA
GCCTCGTACTGACCCAACTATCCCTATTAATCATTACGGTGATCCTAGAAACCAACAAAATAGAACCATGCCGTCCTATTCTATTATTCCATGCTAATGTATTCGAGCAAAAATGCCTGCTTTAAACACTCTAATTTTTTCAAGGTAAAGGTCCTGGATCCGCAAGACACCCAATAAAGGACATCAAGTTTCTCCAGAAGGTGAGAAATCAACTGCAACAGTTCATACCCCTTAAGGCATGACCATCACGTCAATCCCGAAATTCAACTACGAGCTTTTTAACTGCAACAACTTTAATATACGCTATTGGAGCTGGAATTACCGCGGCTGCTGGCACCAGACTTGCCCTCCAA
+
D@DDDEHIIHHH?EEHGHHIIIHHIHH@CHHHIHIHIIGGHHFHHIHHIGHHHGHHIIG1<G?HG@CFCC<<CCCCGHFHCCHIICHHECHIEGHHHHGF?<FCHG@=HHGCGCE1FE?6CG?GHHBC@HHGH@BC:E;D1FHGB@?HHEEHEFHEIHCHHHHHCHIHIGHEGCFHHHEHHEHHG<@?CC<@EHCGFHGHH@GHHEGEIHHFECIIHFHHGFCHFEG<C?EIIHEFCCECIHHCIHGEEC1DCC<<HFFGCHGD1<D1C/GECF=E??HHHHEHHHHGGCHHH@E@F?E<0E1C<1CHEHH@CG@CIHEHC<DCC@?FHHEFEHE@EHHIHEHHH?=1@@D@D
@HISEQ:969:HM2KJBCX2:2:1101:1277:46306 2:N:0:ACTATGCA
GCCTCGTACTGACCCAACTATCCCTATTAATCATTACGTCAATCCTAGAAACCAACAAAATAGGATCGAACGTCCTATTTCATTATTCCATGCTAATGTATTCAAGCGTTAGCTTGCTTTAAACACTCTAATTTTTTCAAAGTAACAGTCCAAATTCCCCAAAACACCAAATTAATGGCATTAAGATTCATCAGGAAGGAGGAATCAGTGAGACCAGTACATACCAGAGGCATGACCAACCTACTAACCCCGAAATTCAACTACGAGCTTTTTAACTGCAACAACTTTAATATACGCTATTGGAGCTGGAATTACCGCGGCTGCTGGCACCAGACTTGCCTCCAA
+
DDDDCIIIIIIIIIIIIIIIIIGIIIIIIIIIIIIIIIIIIIIIIHIIIIIIIHIIIIIIIIIHIIIIIIIIIIIIIIIIIIHIIGHIIIHIIIEIIGIIHIHIIIIHHHIIIIIIIIIIIHHHIHIIIIIIIIIIIIIIHIIIHHIIHHIIIIHHIIIIHIIHIHHIIIIIIIIIGIIIIIIIIIIIHHGIIIIIIIIIIGIIIIIIIIHIIHHIHGHHIIIIHIIIIIIIHHE/IIIIIIHFIHIIIIIIIIIIIIIHIIIIIIIIIIIIIIIIIIHIIIIIIIIIIIIIIIIIIIIIIIIIIIIIIIIHIIIIIIIIIIIIIIIIIIIIIIIIIIIIDDDDD
@HISEQ:969:HM2KJBCX2:2:1101:20562:47213 2:N:0:ACTATGCA
GCCTCGTACTGACCCAACTATCCCTATTAATCATTACGGTGGTCCTAGAAACCAACAAAATAGAACCACAACGTCCTATTCTATTATTCCATGCTAATCTATTCAAGCAAATGCCTGCTTTAAACACTCTAATTTTTTCAAGGTAATGGTCCTGGCTCCCCGGCACACCCAATAAAGGACATACTGGTTCACCAGAAGGTGGACCCGACACAGGACAGTACTCGCCAAAGACGGACCGCCCGGCCAGGCCTAAAATTCAACTACGAGCTTTTTAACTGCAACAACTTTAATATACGCTATTGGAGCTGGAATTACCGCGGCTGCTGGCACCAGACTTGCCCTCCAA
+
DDD0D@FGGHGHHFHFHHCGEECCHEGH??CFC<CFCGCCCEEHHGH1<CGCCH?ECHHEH?HFE@E?GHIHGE1DE1?1CEH1<FHEE@1<1D?F1CFIHHHFGFEHHHEH<@GHHCB@D?G<IIIIIHHHIHHHHHFCE1G?IIHHHIHHHHHCCIHDDC0IHIHHHGIHHHEHGHHIGFHHGD@HEHHEIHFCHHGHHHHIHIIIIIIHHH?III<HHEHHEEHIHHIHDHCCHECHHFHHEHGGHEEGGHHFCGHGIIIHHCIIFHEG?EHEHCIHHHHCHHCHHGHHIHH@GCD<<HFEIIIHHFIIGHCHDDIHHHHEIIIHHHHG@HEEEDHEGDDADD
@HISEQ:969:HM2KJBCX2:2:1101:6829:48485 2:N:0:ACTATGCA
GCCTCGTACTGACCCAACTATCCCTATTATCATTACGGTGATCCTAGAAACCAACAAAATAGAACCATGCCGTCCTATTCTATTATTCCATGCTAATGTATTCGAGCAAAATGCCTGCTTTAAACACTCTAATTTTTTCAAAGTAACAGTCCTGTTTCCCTGCAACACCAAATTAATGACATTACAGTTCTTCAAGAAGGAGGAACCAGTAAAGCCAGTGCATACCAGAGGCACGACCAACCTACTAATCCCGAAATTCAACTACGAGCTTTTTAACTGCAACAACTTTAATATACGCTATTGGAGCTGGAATTACCGCGGCTGCTGGCACCAGACTTGCCCTCCAAA
+
DDDDDIIIIIIIIIIIIIIIIIHIIIIIIIIIIIIIIIIIIIIIIIHIIIIIIIIIIIIIIHIIIIIIHGHIIIIIIIIIIIIIHIHHIIIIIIIIIIHIHIIIHIIIIIIIIIIIIIIIIIIIHHIIIIIHIIIIIIIIIIIIIIIIIIIIIIIIIIIHHIHGIIIIIIIIHIIIIIIIIIIIIIIIIIIIIIIIIIIIIIIIIIIIIIIIIIIIIIIIIIIIIIIIIIIIIIIIIIIIIIIHHHHIHIIIIIIIIHIIIIIHIIIIIIIIIIIIIIIIIIIIIIIIHIIIIIIIIIIIIIIIIIIIIIIIIIIIIIIIIIIHIIIIIIIIIIIHIIIIIIIDDDDD
@HISEQ:969:HM2KJBCX2:2:1101:2558:48924 2:N:0:ACTATGCA
GCCTCGTACTGACCCAACTATCCCTATTAATCATTACGTCGATCCTAGAAACCAACAAAATAGAATCAAACGTCCTATTTCATTATTCCATGCTAATGTATTCAAGCGTAAGCCTGCTTTAAACACTCTAATTTTTTCAAAGTAACAGTCCTGATTCCCCACGACACCAAATTAATGACATCGCGGTTCTTCAGAAGGTAGGAACCGATAATGCCAGTGCGTACCGAAGCACGACCAACAATTCGATCCCGAAATTCAACTACGAGCTTTTTAACTGCAACAACTTTAATATACGCTATTGGAGCTGGAATTACCGCGGCTGCTGGCACCAGACTTGCCCTCCAA
+
DDDDDIIGIIIEHIIIHHHHIHIIIIIIIIIHIHIHIIIHC?GHHHIGHHHHGHHHHHHIIGFHHEHHHICGC1<EGCHIHHIIHHIGHIIIHIIFHIIIIHIIIIIIIIIHIHIHIIIIHGHHIIIHGH1HHIIIIHFHHHHHIHHHHIIIIHIIIFHHHHIIIIIIHIHIHIHHIHGIHIIHHIHIHGEIGHHIIHIIIIIIIIHIIIIIIGIIIIIIHIIHHHHIIIIIHHHIIIIHHHE<IIHHIIIIIIIIHIIIIIIIIIIIIIIIIIIIIIIIHIIIHHHHIIIIHIIIIIIIIIIIIIIIIIIIIIHIIIIIIIIIIIIIIIIIIIIIIIIIDDDDD
@HISEQ:969:HM2KJBCX2:2:1101:7031:48900 2:N:0:ACTATGCA
GCCTCGTACTGACCCAACTATCCCTATTAATCATTACGTCAATCCTAGAAACCAACAAAATAGGATCGAACGTCCTATTTCATTATTCCATGCTAATGTATTCAAGCGTTAGCCTGCTTTAAACACTCTAATTTTTTCAAAGTAACAGTCCTGTTTCCCTGCAACACCAAATTAATGACATTACAGTTCTTCAGAAAGGAGGAATCAGCGAAGCCAGTACATACCAGTGGCACGACCAACCTGCTGACCCCGAAATTCAACTACGAGCTTTTTAACTGCAACAACTTTAATATACGCTATTGGAGCTGGAATTACCGCGGCTGCTGGCACCAGACTTGCCCTCCAA
+
DDBDBIHIHHIHHIIIIHIIIGHIHHIIHHIIGFHIHHFHHIHFHHHHIEHHEHIIIHIIIIIHCHEGCHHIHEHHHHHHIHIIIII?EHEHCGHIHIIIIHIIIIHHHEHHHHFFHGHHHIGHGHHGHHGHHEEHHHIHIHHHIHHGHHFHHHGIIIGIIIHHHH?HEHIHHHIIIHIIHIHHHIIIIGIIIIIIIIIIIHIIIIIIIIHHHHIIIIIIHIIIIIIIIIIIGIIIIIIHHIIIHGIIIIIIIIIIIIIIIIIIIIIIIIIIIIIIIIIIHIIIIIIIIIIIIIIIHIIHHIIIIIIIIIIIIIIIHIIIIIIIIIIIIIIIIIIIIIIIIDDDDD
@HISEQ:969:HM2KJBCX2:2:1101:8210:48663 2:N:0:ACTATGCA
GCCTCGTACTGACCCAACTATCCCTATTAATCATTACGGTGGTCCTAGAAACCAACAAAATAGAACCACAACGTCCTATTCTATTATTCCATGCTAATCTATTCAAGCAAATGCCTGCTTTAAACACTCTAATTTTTTCAAGGTAATGGTCCTGGCTCCCCGGCACACCCAATAAAGGACATACTGGTTCACCAGAAGGTGGACCCGACACAGGACAGTACTCGCCAAAGACGGACCGCCCGGCCAGGCCTAAAATTCAACTACGAGCTTTTTAACTGCAACAACTTTAATATACGCTATTGGAGCTGGAATTACCGCGGCTGCTGGCACCAGACTTGCCCTCCAA
+
0000<0DHIII@HIIIIIIIIIIIIIIIIIIIIIIIIEC1DCHHIIIIIIIIIIIIHHHIIIHHHHH@CFCCC<G0<@HHIG1F11D<F1FC@11DHEEHHIHHHGF@?GHCDG?IIIIIIHIHHCIIHHGIIIIHIIIHIIIHHFEEIIHGB$FHIIHHGD7FIHEHG/IIIIHFFIIIHGGEIIIHF=/<GIIIII;GC:C?@ECH<0.G:CEIIIHFC/-?IIHE<D1??IIHE:///@1CAC</IHCEIIIIHIIIHGIIIIIIIIIIIIIIIIIEIIIIIIIIIIIIHIIIIHIHHIIIIIIIIIIIIIIIIIIIIIIIIIIIIIIIIIIIIIIIIDDDDD
@HISEQ:969:HM2KJBCX2:2:1101:7450:48987 2:N:0:ACTATGCA
GCCTCGTACTGACCCAACTATCCCTATTAATCATTACGGTGATCCTAGAAACCAACAAAATAGAATCATGCCGTCCTATTTTATTATTCCATGCTAATGTATTCAAGCAAAATGCCTGCTTTAAACACTCTAATTTTTTCAAAGTAAAGGTCCTGGTTCCCCGCGACACCCAATTAAGGGCATCGTGGTTCTCCAGAAGGTGAGAAATTGACTACACCAGTTCATACCCCTTAAGGCACGACCGATGTGTCAATCCCGAAATTCAACTACGAGCTTTTTAACTGCAACAACTTTAATATACGCTATTGGAGCTGGAATTACCGCGGCTGCTGGCACCAGACTTGCCCTCCAA
+
DDDDDIIIIIIIHIIIIIIIIHIIIIIIIIIIIIIIIIIIIIIIIIEHIIIIIIIIIIIIIIHIIIIIIIHGIIIIIIIIIIIIIIIIIIIIIIIIIIIHHGHIIIIIIIIIIIIIIIIIIIIIIIIIIIIIIIIIHIHIIIIIIIIIIIIIIIIIIIIIIIIIIIIIIIIIIIIIIIIIIIIIIIIIIIIIIIIIIIIIHIIIIIIIIIIIIIIIIIIIIIIIIIIIIIIIIIIIIIIIIIIIIIIIIIHIIIIIIIIIIIIIIIIIIIIIIIIIIIIIIIIIIIIIIIIIIIIIIIIIIIIIIIIIIIIIIIIIIIIIIIIIIIIIIIIIIIIIIIIIIIIIIIIDDDDD
@HISEQ:969:HM2KJBCX2:2:1101:13972:48805 2:N:0:ACTATGCA
GCCTCGTACTGACCCAACTATCCCTATTAATCATTACGTCAATCCTAGAAACCAACAAAATAGGATCGTCGTCCTATTCCATTATTCCATGCTAATGTATTCAAGCGTTAGCCTGCTTTAAACACTCTAATTTTTTCAAAGTAACAGTCCTGTTTCCCCGCAACACCAACTTAATGGCATTACGGTTCTTCAAGAAGGAGGAATCAGCAAAGCCAGTGCATACCAGTGGCACGACCAACTTGCTGACCCCGAAATTCAACTACGAGCTTTTTAACTGCAACAACTTTAATATACGCTATTGGAGCTGGAATTACCGCGGCTGCTGGCACCAGACTTGCCCTCCAA
+
DDDDDIIIIIHIIIIIIIHIIIIIIIIIIIIIIIIIIHHHIIIIIIIHIIIIIIIIHHIIIIGGHHIHHHHDHIIIIIIIIIIIIHIEHIIHHIIIIHIIIIIIIIIIIIIIIIIIIIIIIHHIIIIIIIIIIIIIHHIIIIIIIIIHIHIIIIIIIIIIIIIIIIIIIIIIIHIIIIIIIIIIIIIIIIIIIIIIIIIIIIIIIIIIHHIIIIIIIIIIIIIIIIIIIIIIIIIIIIIIIIHFIIHIIIIIIIIIIIIIIHHIIIIIIIIIIIIIIIIIIIIHIIIIIIIIIIIIIIIIIIIIIIIIIIIIIIIIIIIIIIIIIIIIIIIIIIIIIIHCDDDDD
@HISEQ:969:HM2KJBCX2:2:1101:1957:50115 2:N:0:ACTATGCA
GCCTCGTACTGACCCAACTATCCCTATTAATCATTACGTCGATCCTAGAAACCAACAAAATAGAATCAAACGTCCTATTTCGTTATTCCATGCTAATGTATTCAAGCGTGAGCCTGCTTTAAACACTCTAATTTTTTCAAAGTAACAGTCCTGATTCCCCAAGACACCAAATTAATGACATCATGGTTCTTCAGAAGGTAGAAATCAATAATACCAGTACGTACAATAGCACGACCAATAAATTGATCCCGAAATTCAACTACGAGCTTTTTAACTGCAACAACTTTAATATACGCTATTGGAGCTGGAATTACCGCGGCTGCTGGCACCAGACTTGCCCTCCAA
+
DD@DDH@C1<<FHEC1<<CGHI@11<DCECHCFF@CFCFHC/<G@HE1<FCHI?<<CC1CCGH@@GHH1CFE@<DHE?1FG<<F@EFH@GHCCFGHIHEC?HEEE8D@G0C01A<1BCG@HHAEIHGHEAGGF<<6CHEG?HDBFH@<HFDHHED8HDDCCGHGIHEHHIEHHHHD#<F/C@GCHHHCD%EHG?HFGF@D<CFCC?HGGHGGIHG@EC1HHEHHEEH@GC/F<<HCGCHHHD1?ECC//<1HG<<11HEG<<E?HIIHHCC<F@HEHHHHGD<C<1G@?EEGIIHCHCHHHFE@HHCEHG@EIHDC<1CFEEIIIHHGHHGEGHHIHE=H@@DDD
@HISEQ:969:HM2KJBCX2:2:1101:15728:50035 2:N:0:ACTATGCA
GCCTCGTACTGACCCAACTATCCCTATTAATCATTACATCGATCCTAGAAACCAACAAAATAGAATCTGATGTCCTATTTCATTATTCCATGCTAATGTATTCAAGCGTAAGCTTGCTTTAAACACTCTAATTTTTTCAAGGTAACAGTCCTAATTCCCCATAACATCAAATAAATGACATTATGGTTCTTTAGAAGGTGAGAACCAATAAAACCAGTACATACCAAGGCATGACCGATTCCTTGATCCCGAAATTCAACTACGAGCTTTTTAACTGCAACAACTTTAATATACGCTATTGGAGCTGGAATTACCGCGGCTGCTGGCACCAACTTGCCCTCCAA
+
DDDDDIIIIIIIIIIIIIHIIGIIIHIIIIIIIIIIIIIHIIGHIIIHHHIHHIIIIHIHIGHIEHHGIIIIIIHHIIIIIIIHIIHGHIIIIIIIIIIIIIIIHIHIIIIIIIIIIIIIIHIIHIHHIHIIIIHHHHIIIIIHHIHIIIIIIHIIIIIIIIIIHHIIIIIIIIIIHIIIIIIIGIIIIIIIIIIIHIIIIHHHGIIIIIGIIIIIIIIIHIIIIIIIIHIIIIHIIIHIHGHHIIHIIIIIHHIIIIIHHDHHHHHIIIIIIIIIIIIIHIIHIIHIIIIHHHHIHHFIIIIIIIIIIIHIIIIIIIIIIIIIIIIIIHIIIIIIIIIDDDDB
@HISEQ:969:HM2KJBCX2:2:1101:7923:50312 2:N:0:ACTATGCA
GCCTCGTACTGACCCAACTATCCCTATTAATCATTACGGTGATTCAGAAACCAACAAAACAGGACCACCGTCCTATTTTATTATTCCATGCTAATGTATTCAGACGTAAGCCTGCTTTGAACACTCTAATTTTTTCAAGGTAAAGGTCCTGGTTTCCCACCACGCTAAATTAATAACATGATGGTTCCCCAGAAGGTAGGAATTCTACACACTAGTACAGACTGGTTAGCCCGACCAACGGTAGAACCCCGAAATTCAACTACGAGCTTTTTAACTGCAACAACTTTAATATACGCTATTGGAGCTGGAATTACCGCGGCTGCTGGCACCAGACTTGCCCTCCAA
+
DDDDDIIIIIIIIIIIIIIIIIIIIIIIIIIIIIIIIIIIIIIIIIIIIIIIIHIIIIIIHIIIIIHIGIIIIIHIIIIIIIIIIHIIIIIIIIIIIIIIIHHHIIIIIIIIIHIIIIIIIHIIIIIIIIIIIIIIIIIIIIIIIIIIIIHIHHIIIIIIIIIIIIIIIIIIIHIIIIIIIIIIIIHIIIIIIIIIIIIIIHIIIIIIIIIIIIIIIIIIIIIIIIGIIIIIIIIIIIIIHGFDIIIIIIIIIIIHIIIIIIIIIIIIIIIIIIIIIIIIIIIIIIIIIIIIIIIIIIIIIIIIIIIIIIIIIIIIIIIIIIIIIIIIIIIIIIIIIIIIDDDDD
@HISEQ:969:HM2KJBCX2:2:1101:13574:51280 2:N:0:ACTATGCA
GCCTCGTACTGACCCAACTATCCCTATTAATCATTACGGTGGTCCTAGAAACCAACAAAATAGAACCATGCCGTCCTATTTTATTATTCCATGCTAATGTATTCAAGCAAAAATGCCTGCTTTAAACACTCTAATTTTTTCAAAGTAAAGGTCCTGGTTCCCCGCGGCATCCAATTAAGGACATCGCGGTTCTCCAGAAGGTGAGAAATTGACTGCACCAGTTCATACCCCGTGAGGCACGACCGATGCGCCAATCCCGAAATTCAACTACGAGCTTTTTAACTGCAACAACTTTAATATACGCTATTGGAGCTGGAATTACCGCGGCTGCTGGCACCAGACTTGCCCTCCAA
+
DDDDCIIHIIIHIIIIIIIIIIIHHIIIIIIIIIIIIIGHHCHHIIIIHIIIIIIIIIIIIIHHIIIIHFHHDEHDECHIHHEHHEHIIHEEH?@HHHEFEDGIHGFHIHIIIIIIIIIHHHHHHIIIHIIHHIHHHIIIIHIHHFHIIHHIIIIIHHHIIIIIHIIIIGIIIIIIIIHIIIHHIIIIIHIIIIIIIIIIIHHIIIIIIIIIIIIIIHIIIIIIIIIIIIIIIIIIIIIIIIIIIIIHIIIHIHHIIIIIIIIIIIIIIIIIIIIIIIIIIIIIIIIIIIIIIIIIIIIIIIIIIIIIIIIIIIIIIIIIIIIIIIIIIIIIIIIIIIIIIIIIIIIIDDDDD
@HISEQ:969:HM2KJBCX2:2:1101:18051:51990 2:N:0:ACTATGCA
GCCTCGTACTGACCCCAACTATCCCTATTAATCATTACGTTGATTCTAGAAACCAACAAAAATAGAATCTAACGTCCTATTTCATTATTCCATGCTAATGTATTCAAGCGCGTGCCTGCTTTAAATACTCTAATTTTTTCAAAGTAACATCCTGACTCCCCACAACATCAAATTAATGACATCATGATTCATCAGAAGGGAGAAATCAATGACATTAGTACGTACCAAAGGCACGACCGACGTATTGATCCCGAAATTCAACTACGAGCTTTTTAACTGCAACAACTTTAATATACGCTATTGGAGCTGGAATTACCGCGGCTGCTGGCACCAGACTTGCCCTCCAA
+
CCDDDIIIIIHIIIIIIHIIIIIIIIIIIIIIIIIIIIIIIIHIIIIIIIIIIIIIIIIHFHIFHCGHIIHIIIHGHIHHIIHHHIGIIHIIIIIIIIIIIIIIHIIIHIIIIIIIIIIIIIIHIHHIIHHIHIIIIIIIIIHIIIIIIHIHIIIIIIHIIIIIIHHHIIIIHIIIIIIIIIIIIIIIIIIIIIIIIIIIIHIIIIIIIIIIIIIIIHIIIIIIIIIIIIIIIIIIIIIIIIIHGGIHHIIIIIIIIIIIIIIIIIIIIIIIIIIIIIIIIIIIIIIIIIIIIIIIIIIIIIIIIIIIIIIIIIIIIIIIIIIIIIIIIIIIIIIIIIIIIIDDDDD
@HISEQ:969:HM2KJBCX2:2:1101:21294:51775 2:N:0:ACTATGCA
GCCTCGTACTGACCCAACTATCCCTATTAATCATTACGGTGATCCTAGAAACCAACAAAATAGAACCATGCCGTCCTATTCTATTATTCCATGCTAATGTATTCGAGCAAAAATGCCTGCTTTAAACACTCTAATTTTTTCAAGGTAAAGGTCATGGATCCGCAAGACACCCAATTAAGGACATCAAGTTTCTCCAGAAGGTGAGAAATCAACAGCGACAGTTCATACCCCTTAAGGCATGACCATCACGTCAATCCCGAAATTCAACTACGAGCTTTTTAACTGCAACAACTTTAATATACGCTATTGGAGCTGGAATTACCGCGGCTGCTGGCACCAGACTTGCCCTCCNA
+
DDABBE1<CDCGCCCFHHIIHEHIGHGHHHC?G?<D@@E1CC1C@E@EHHH?1<C=CGFH@C<CH1DF<<@CC0</DFC111D@1C<F1CF1<1<<F11DGDD1EGG0EGFII1:1C<E1<1<DFHCFG<?FDEECHF2B1<DCGB<<C@GEB$11?F?FCCCCCCC4D0EEGE5<<DGCFCECC//FFGHHCA/</CFHHCG@HGG?FC0DA0G@1<F?HFHHEC@HHEEFEG<@F1DHFCGCHHCDHGC<C/DCC@EC1EHFFFE@GCED<HHHGHHECFHGD?HHGC1HHHCHFFD<0DECGFIHHHFIIHHHFIHHEIHHHHIGIIHHIIHGF<EHEIIIHHFGD<<#D
@HISEQ:969:HM2KJBCX2:2:1101:14430:51899 2:N:0:ACTATGCA
GCCTCGTACTGACCCAACTATCCCTATTAATCATTACGGCGACTCTAGAAACCAACAAAATAGAACCGCGCGTCCTATTTTATTATTCCATGCTAATGTATTCGGGCGTAAGCCTGCTTTGAACACTCTAATTTTCTCAAGGTAAAGGTCCTGGTTCCCCGACGCACCCAGTGAAGGGCATGCCGGCTCACCAAGAGGTAAGGCCCGGCCAGACAGTACACACCGTTAGGCGGACCACCCGGCCAGGTCTGAAGTTCAACTACGAGCTTTTTAACTGCAACAACTTTAATATACGCTATTGGAGCTGGAATTACCGCGGCTGCTGGCACCAGACTTGCCCTCCAA
+
DDDDDIIIIIIIIIIHIIHIIIIIIIHIIIIIIHHIIIIIIHIIHIGHIIIIIIIIIIIIIIHIIIIHHHHIHIHIIHHIIHHIHHIGHGHIHIIIHHIHGGIIIIIIHHIIIIIIIIIIIIIHIIIIIIHIIIIIHHHHIIIIIIIIIIIIIIIIHIIIIEIHHIIIIIHHIHIIIHIIIIIIIIIIHIIIIIIHIIIHHIHIIHIIIIIIIIIIIIIIIHIIIIIIIIIIIIIIIIIIIIHHIIIIIIIIIIIIIIIIIIIIIIIIIIIIIIIIIIIIIIIIIIIIIHHIHIIIIIIIIIIIIIIIIIIIIIIHIIIIIIIIIIIIIIIIIIIIIIIIBCDDB
@HISEQ:969:HM2KJBCX2:2:1101:4472:53240 2:N:0:ACTATGCA
GCCTCGTACTGACCCAACTATCCCTATTAATCATTACGGTGATCCTAGAAACCAACAAAATAGAACCATGCCGTCCTATTCTATTATTCCATGCTAATGTATTCGAGCAAAAATGCCTGCTTTAAACACTCTAATTTTTTCAAGGTAAAGGTCCTGGATCCGCAAGACACCCAATAAAGGACATCAAGTTTCTCCAGAAGGTGAGAAATCAACAGTAACAGTTCATACCCCTTAAGGCATGACCATCACGTCAATCCCGAAATTCAACTACGAGCTTTTTAACTGCAACAACTTTAATATACGCTATTGGAGCTGGAATTACCGCGGCTGCTGGCACCAGACTTGCCCTCCAA
+
DDDDDIIIIIIIIIIIIIHIIIIIIIIIIIIIIIIIIIIIIIIIIIIIIIIIIIIIHIHIIIGHHIIIIHIIIIIHIIIIIIIIIIHHIIIIHIHHIIIIHEHHGHHIHHIIIIIIIIIIIIIIIIIHGIIIIIHIIIIIIIIIIIIIIIIIIIIHIIHIHIHIIHHIIHHIIHIIIIIIIIHHHIIIHIIHIIIIIIIHIHIIIIIIIIIIIIIIIIIIIHIIIIHIIIIIIIIIIIIIIIIIIIIIIIHFIIIIIIIIIIIIIIIIHIIIIIIIIIIIIIIIIIIIIIIIIIIIIIIIHIIIIIIIIIIIIIIIIIIIIIIIIIIIIIIIIIIIIIIIIIIIIIIIDDDDD
@HISEQ:969:HM2KJBCX2:2:1101:19381:52316 2:N:0:ACTATGCA
GCCTCGTACTGACCCAACTATCCCTATTAATCATTACGGTGGTCCTAGAAACCAACAAAATAGAACCACACCGTCCTATTCTATTATTCCATGCTAATCTATTCAAGCAAATGCCTGCTCTAAACACTCTAATTTTTTCAAGGTAATGGTCCTAGCTCCCCGGCACACCCAATAAAGGACATACTGGTACACCAGAAGGTGGACCCGACAAAGGACAGTACTCGCCAAAGACGGACCGCCCGGCCAAGCCTAAAATTCAACTACGAGCTTTTTAACTGCAACAACTTTAATATACGCTATTGGAGCTGGAATTACCGCGGCTGCTGGCACCAGACTTGCCCTCCAA
+
<<D0D0D<DH@<GHIIIIIIIHIIIIIIIIIIIIIIIIIIHCHIIIIIHIIIIIIIHIIIIIIIIIII1C0<CHHIIIIIIIIIIHHIIIIIHGIIII@HHDEH@HHHHEF11<:1</11<1<DCFCHEH1<<1C;HICHFBB<6<11B<DGG%B<40<DEH/DH@GFBDG6:B.HB.B:.B:8::6.,-=/.//@F=//0C=/<D00<0.<0D<0CCHHF/C@F0HHCD:C:IIIH?HF<>HCC</1HE@@IIIIIIIIIIIIGIIIIIIIIIIIIIIIIIIIIIIIIIIIIIIIIHHGGIIIIIIIIIIIIIIIIIIIIIIIIIIIIIIIIIIIIIIIIDDDDD
@HISEQ:969:HM2KJBCX2:2:1101:15602:52094 2:N:0:ACTAAGCA
GCCTCGTACTGACCCAACTATCCCTATTAATCATTACGTCAATCCTAGAAACCAACAAAATAGGATCAAACGTCCTATTTCATTATTCCATGCTAATGTATTCAAGCGTTAGCCTGCTTTAAACACTCTAATTTTTTCAAGGTAACAGTCCTGTTTCCCTGCAACACCAAATTAATGACATTACAGTTCTTCAAGAAGGAGGAACCAGTAAAGCCAGTACATACCAGAGGCACGACCAACTTACTAATCCCGAAATTCAACTACGAGCTTTTTAACTGCAACAACTTTAATATACGCTATTGGAGCTGGAATTACCGCGGCTGCTGGCACCAGACTTGCCCTCCAA
+
?@D0DHHIIHEHEC?DEHECECEGHCHGHFHHIGHHHECFHHHIII?CC1GHHEHH1CE1CF@1C<FG?@G0D@G=GHHHHHIHHHICFGHIIIHCH@FFCFEHIEEEBHFEHIFHCCEHEDHHIFHCEHEFFH?GDHE1EHFGHFEEFCHHCHGEHCHHIHHGHHHEHHGHHIGIHHFHCHGHFFHGHHHHIHF0FHHGCEFIHHGCGDGDGHIH@EF@FHEH?FC1EE@HF<6F<D1GFHGCCDAC6ACHHG<1C<1HEC<GD1CHCHHFHC<?CHGFCG<<1@CG@@HEEHCEHHCHGHF@C?F1IHF@CEDDHDHHIHIIIHEEEHHF@DHHHEC<HDDD@0
@HISEQ:969:HM2KJBCX2:2:1101:8159:54057 2:N:0:ACTATGCA
GCCTCGTACTGACCCAACTATCCCTATTAATCATTACTTCAGTCCTAGAAACCAACAAAATAGAACCGAAGTCCTAAATTATTATTCCATGCTAATGTATTCAAGGCATAAGCCTGCTTTAAACACTCTAATTTTTTCAAAGTAATAGAGCTAGATCGCGACGACAACCCAGTGAAGGGCGCCGCCGTTTTCTAGCAGGATGGCAGACACGCGCCAGCACTCACACTCGTAACCGAGGCGGGCCAGGTGCGTCAAACCAGAAATCCAACTACGAGCTTTTTAACTGCAGCAACTTTAATATACGCTATTGGAGCTGGAATTACCGCGGCTGCTGGCACCAGACTTGCCCTCCAA
+
DDDDDIIIHIIIIIIIIIIIIIIIIIIIIIIIIIIIIIHIIIIIIIGHIFHIHIIIIIIIIIHIIIIIIIIIIIIIIIIIIIIHIIIIIIIIHIIIIHHHIFHIIIIIIIIIIIIIIIIHHHIIHIIIIIIIIIIIIIIIIIIIIIIIIIIIIHIIIIHHHHIIIIIHIIIIHIIIIIIIIIIIIIIIIIIIIIIIIHHIIIHIIIIIIIIIIIIIIIIHHIIIIIIIIHHHIIIIIIIIIIIIIIIIIIHHHHIIIIIIIIIIIIIIIIIIIIIIIIIIIIIIIIIIIIIIIIIIIIIIIIIIIIHHHIIIIIIIIIIIIIIIIIIIIIIIIIIIIIIIIIIIIIIIIDDDDD
@HISEQ:969:HM2KJBCX2:2:1101:3961:54811 2:N:0:ACTATGCA
GCCTCGTACTGACCCAACTATCCCTATTAATCATTACCTTGGAATACAAACCAACAAAATAGACCAAGGTCCTATCTTATTATTCCATGCTAATGGTATTCAACGGCCTAAGCCTGCTTTGAACACTCTAGTTTACTCACAGTAAATGACGAAGACCGTACAACCGACAACTGAATGCCAGCTGTACAATACTTCGAGGATGGCCGTCCATCTCTGGTACACACTCCTTTCGAAGCAGACCGAGGGGAACAGCCAGAAATCCAACTACGAGCTTTTTAACTGCAACAACTTTAGTATACGCTATTGGAGCTGGAATTACCGCGGCTGCTGGCACCAGACTTGCCCTCCAA
+
DDDDDIIIIIHIIHIIIIIIIIIIIIIIIIIIIIIIIIIIHHIIIIIIEHIIIHIIIIIIIHIIIIIIIIIIIIHIIIIIIIIIIIIIIIIIIIIHIIIIIIHIIHIIIIHCHIIIIIIIIIHIIIIIIHIHIHIIIIIIIHIIIIIIIIIIIIIIIIIIIIIIIIIIHIIIIIIHHIIIHHHIIIIIIIHIIIIIIIHIIIGIIHIIIIIIIIIIIIIIIIIIIIIIIIIIIIIIIIIIIIHIIIHHHIIIIIIIIIIIGIFHIHHIIIIIIIIIIIIIIIHIIIIIIIIIIIIIIIIIIIIHIIIIIIIIIIIIIIIIIIIIIIIIIIIIIIIIIIIIIIIIIDDDDD
@HISEQ:969:HM2KJBCX2:2:1101:11691:54846 2:N:0:ACTATGCA
GCCTCGTACTGACCCAACTTCCCTATTAATCATTACGGTGGTCCTAGAAACCAACAAAATAGAACCACAACGTCCTATTCTATTATTCCATGCTAATCTATTCAAGCAAATGCCTGCTTTAAACACTCTAATTTTTTCAAGGTAATGGTCCTGGCTCCCCGGCACACCCAATAAAGGACATACTGGTTCACCAGAAGGTGGACCCGACACAGGACAGTACTCGCCAAAGACGGACCGCCCGGCCAGGCCTAAAATTCAACTACGAGCTTTTTAACTGCAACAACTTTAATATACGCTATTGGAGCTGGAATTACCGCGGCTGCTGGCACCAGACTTGCCCTCCAA
+
BDDDDIIHIIIIIIIIIIIIIIIIIIIIHIIIIIIIIIIIIIIIIIIIIIIHIIIIIIIIIIHIIIIIIIIIHIIIIIIIIIIIIIIIIIHIIIIIIIIIIIIIIIIIIIIIIHHIIHIIIIIIIIIIIIIIIIIIIIHHIIIIIIIIIIIIIIIIIIIIIIIIIIIIIIHIIIIIIIIIIIIHHIIIIIIIIIIIIIIHHIIIIIIIIHIIIIIIIHHHIIIHHIIIIIIIIIIIHIIIIIIIIIIIIIIIIIIIIIIIIIIIIIIIIIIIIIIIIIIIIIIIHHIIIHHIIIHHGD<DIIIIIIIIIIIIIIIIHIHIIIIIIIIIIIIIIIIIIIHIDDDDD
@HISEQ:969:HM2KJBCX2:2:1101:17497:54610 2:N:0:ACTATGCA
GCCTCGTACTGACCCAACTATCCCTATTAATCATTACGTCGATCCTAGAAACCAACAAAATAGAATCAAACGTCCTATTTCATTATTCCATGCTAATGTATTCAAGCGTAAGCCTGCTTTAAACACTCTAATTTTTTCAAAGTAACAGTCCTGATTCCCCACGACACCAAATTAATGACATCGCGGTTCTTCAGAAGGTAGGAACCGATAATGCCAGTGCGTACCGAAGCACGACCAACAATTCGATCCCGAAATTCAACCACGAGCTTTTTAACTGCAACAACTTTAATATACGCTATTGGAGCTGGAATTACCGCGGCTGCTGGCACCAGACTTGCCCTCCAA
+
D@<D@ECHCF<GH@CE10CGHIGIEHHIIEEHIIIHIEHECHHIIHHICEHHHHHHHIHIIIIGCFH?HHEEHIGHHHIHECHFHIHGHHHEH?FHIGIHGEE%GFHIHIIHHIIIIEHHFHHHIIIIIIIIHIGHIHIHIIIIIIIIHIHGHHIICHHFIIHIIIIIIHHCHIIHIIIIHHHIIIIIIIIHIIIIIIIIIIHHIIIIIIIGIHIIIIHHIHIIEIIIH==IIIIIIIGIHHHDIIHIIHHIIIIHIIHG?IIIIIIIHIIIIIIIIIIIIIIGIIIIIIHIIIIIHIIIIIIIIIIIIIIIIIIIIIIIIIIIIIIIIIIIIIHIIIIIDDDDD
@HISEQ:969:HM2KJBCX2:2:1101:17172:53588 2:N:0:ACTATGCA
GCCTCGTACTGACCCCAACTATCCCTATTAATCATTACGTCGATCCTAGAAACCAACAAAATAGAATCAAACGTCCTATTTCATTATTCCATGCTAATGTATTCAAGCGTGCGCCTGCTTTAAACACTCTAATTTTTTCAAAGTAACAGTCCTGATTCCCCACGACACCAAATTAATGACATCGCGGTTCTTCAGAAGGTAGGAACCAATAATGCCAGTGCATACCGAAGCACGACCGACAATCTGATCCCGAAATTCAACTACGAGCTTTTTAACTGCAACAACTTTAATATACGCTATTGGAGCTGGAATTACCGCGGCTGCTGGCACCAGACTTGCCCTCCAA
+
DDDDDIIIIIIHIIHHIIIIIIIIIIIIIIIIIIIIIIIIIIIIIIIIHIIIIIIIIIIIIIIHHIHIIHIIHHIIIIIIIIIIIIIIIIIIIHIIHIHIHHIIIIIIIIIIIIIIIIHHIIIIIIIIIIIIIIIIIIIIIIIIIIIHIHIIIIIIIIIIIIIIIIIIIIHIIIIIIIIIIIIIIIIIIIIIIIIIIIIIIIIIIHHIHIIIIIHIIIIIIIIIIIIIIIIIIIIIIIIIIIIHFIIIIIIIIIIIIIIIIIIIIGIIIIIIIIHIIIIIIIIIIIIIIIIIIIIIIIIHHIIIIIIIIIIIIIIIIIIIIIIIIIIIIIIIIIIIIIIIIDDDDD
@HISEQ:969:HM2KJBCX2:2:1101:7788:55311 2:N:0:ACTATGCA
GCCTCGTACTGACCCAACTATCCCTATTAATCATTACGTCGATCCTAGAAACCAACGAAATAGGATCAACGTCCTATTTCATTATTCCATGCTAATGTATTCAAGCGCGAGCCTGCTTTAAACACTCTAATTTTTTCAAAGTAACAGTCCTGATTCCCCGCCACACCAAATTAATGACATGATGGTTCGTCAGAAGGTAGGAATCAGTAACACCAGTACGTACCGAAGGCACGACCAACGTACTAATCCCGAAATTCAACTACGAGCTTTTTAACTGCAACAACTTTAATATACGCTATTGGAGCTGGAATTACCGCGGCTGCTGGCACCAGACTTGCCCTCCAA
+
DAADDIIIIHIIIIIIIGIIIIEHHHHHHHIGHHHHIIHHHIHHIIIIIHHIIHHHIIIGHHHIIHIHIII<FHHEEHHFHIIHHE@HFFEHHHIIIIGHIHHHIIII<EHHIIIIHIIGHHIIIIIIIIIIHHHIHHFHIHHIIIIIIIIHIGIIIIHIIIHIHIIHIIHIIIIIIIHHIIHIIIIIIIIIIIIHIIIIIIIIIIHIIHIHIIIIIIIIGIIIHHHIHHIIIIIHIIIIIHHCHIIIIIHHIHIIIIIIHHIIIHHIIIIIIHIIIIIIIIIIIIIIIIIIIIIIHIIIIIIIIIIIIIIIIIIIIIIIIIIIIIIIIIIIIIIIIIIIDDDDD
@HISEQ:969:HM2KJBCX2:2:1101:7873:55519 2:N:0:ACTATGCA
GCCTCGTACTGACCCAACTATCCCTATTAATCATTACGGTGATCCTAGAAACCAACAAAATAGAACCATGCCGTCCTATTCTATTATTCCATGCTAATGTATTCGAGCAAAAATGCCTGCTTTAAACACTCTAATTTTTTCAAGGTAAAGGTCCTGGATCCGCAAGACACCCAATAAAGGACATCAAGTTTCTCCAGAAGGTGAGAAATCAACAGTAACAGTTCATACCCCTTAAGGCATGACCATCACGTCAATCCCGAAATTCAACTACGAGCTTTTTAACTGCAACAACTTTAATATACGCTATTGGAGCTGGAATTACCGCGGCTGCTGGCACCAGACTTGCCCTCCAA
+
DDD@DCHIIIIIIIIIIHHIIIIIIHIHIIIIIIHIIHIHHHHGIIIIIIIIHIHHHIIIHIHIIIIIIHIHIGHIDHEHHIIIIIIIIIIHIIHIIIIHIHHFHHHHIIIIHGHIIHHFIIGHIIIIIHIHIIHHGHIIHIHIIIIIIIIIIIIIHHHIIIHIIIIIHHIIIHHIHIIIIIHHIIIIHHHIHIIIIIIIIIHIHHIIIIIIIIIIIHIIIIIIIIIIHIIIIIHIIIIIIHIIIHHIIHGDIIIIIIIIIIIIIIIIIIIIIIIIIIIIIIIIIIIIIIIIIIIIIIIIIIIIIIIIIIIIIIIIIIIIIIIIIIIIIIIIIIIIIIIIIIIIIIIIDDDDD
@HISEQ:969:HM2KJBCX2:2:1101:17835:55456 2:N:0:ACTATGCA
GCCTCGTACTGACCCAACTATCCCTATTAATCATTACGGTGATCCTAGAAACCAACAAAATAGAACCATGCCGTCCTATTCTATTATTCCATGCTAATGTATTCGAGCAAAAATGCCTGCTTTAAACACTCTAATTTTTTCAAGGTAAAGGTCCTGGATCCGCAAGACACCCAATAAAGGACATCAAGTTTCTCCAGAAGGTGAGAAATCAACAGTAACAGTTCATACCCCTTAAGGCATGACCGAAACATTGATCCCGAAATTCAACTACGAGCTTTTTAACTGCAACAACTTTAATATACGCTATTGGAGCTGGAATTACCGCGGCTGCTGGCACCAGACTTGCCCTCCAA
+
DCDDDIIIIIIHIIIIIIIIIIIIIIIIIIIIIIIHIIIIIIIIIIIIIIIHIIIIIIIIIIIIIIIIIHIIIIIIIIIIIIIHIIIIHHHIIIIIHIIIIFHHFHIIIIIIIIIIIIIIIIIIIIIIIIIIIHIIIIIIIIIIIIGIIIIIIIIHHIHIIIIIIIIIIIIIIIIIIIIIIHIIIIIIIIIIIIIIIIIIIIIIIIIIIIIIIIIIIIIIIIIIIIIIIIIIIIIIIIIIIIIIIIIIIIIHIIIIIIIIIIIIIIIIIIIIIIIIIIIIIIIIIIIIIIIIIHIIIIIIHIIIIIIIIIIIIIIIIIIIIIIIIIIIIIIIIIIIIIIIIIIIIIIIDDDDD
@HISEQ:969:HM2KJBCX2:2:1101:19216:54964 2:N:0:ACTATGCA
GCCTCGTACTGACCCAACTATCCCTATTAATCATTACGTCAATCCTAGAAACCAACAAAATAGGATCGAACGTCCTATTTCATTATTCCATGCTAATGTATTCAAGCGTTAGCCTGCTTTAAACACTCTAATTTTTTCAAAGTAACAGTCCTGTTTCCCTGCAACACCAAATTAATGACATTACAGTTCTTCAGAAAGGAGGAATCAGCGAAGCCAGTTCATACCAGTGGCACGACCAACCTGCTGACCCCGAAATTCAACTACGAGCTTTTTAACTGCAACAACTTTAATATACGCTATTGGAGCTGGAATTACCGCGGCTGCTGGCACCAGACTTGCCCTCCAA
+
DD?D@GHH@HHHIC@F@EHC<C@CGHIIICHGIIEHICCH<GCHG@GHIEHGHIHI1GHHEH1F@1D<CHHGECHHHGHCGEH@CG11<C<11@EH@1@<CCHEE1GC@CCGGHHCEC1<GGFHHECHHHFCGCEFCHEEHHHHHFHCGEHHHFCCFIHHHEHHEHHHEHFHGHDG@G?FHEHHGEG<DIHFGHGEIHHIHHHHHHH<C<<C17EHIHFCHHFE@HG@@ECAEEEHDIHHF@?GD@HCCCHGD<C@IHFE@EHEF11<CEH@HF@GIIIHHEHGEC1CCHIHHHGHFF@EH@HHH?HIHEIHDC?C?CIHCH@FHGEIHHHFHHIIIIIHH@ADDD
@HISEQ:969:HM2KJBCX2:2:1101:14685:56133 2:N:0:ACTATGCA
GCCTCGTACTGACCCAACTATCCCTATTAATCATTACGTCGATCCTAGAAACCAACAAAATAGAATCAAACGTCCTATTCCGTTATTCCATGCTAATGTATTCAAGCGTGAGCCTGCTTTAAACACTCTAATTTTTTCAAAGTAACAGTCCTGATTCCCCAAAACACCAAATTAATGGCATTAAGATTCGTCAGAAAGGAGAAACCAATAATATCAGTACGTACAAAAGCACGACAAATAAACCGGTCTCGAAATTCAACTACGAGCTTTTTAACTGCAACAACTTTAATATACGCTATTGGAGCTGGAATTACCGCGGCTGCTGGCACCAGACTTGCCCTCCAA
+
DDDDDIIIIIIIIIIIIIIIIIIIIIIIIIIIIIIIIIIIIIIIIIIIIIIIIIIIIIIIIIHIIIIIIIIIHIIIIIIIIIIIIIIIIIIIIIIIIIIIIIIIIHIIIIIIIIIIIIHIIIIIIIIIIIIIIIIIIIIIIIIIIIIIIIHIIIIIIIIIIIIIIIIIIIIIIIIIIIIIIIIIIIIIHIIIIIIIIIIIIIIIIIIIIIIIIIIIIIIIIIIIIIIIIIIIIIIIIIIIIIHHIIIIIIIIIIIIIIIIIIIIIIIIIIIIIIIIIIIIIIIIIIIIIIIIIIIIIIIIIIIIIIIIIIIIIIIIIIIIIIIIIIIIIIIIIIIIIIIIDDDDD
@HISEQ:969:HM2KJBCX2:2:1101:7865:56083 2:N:0:ACTATGCA
GCCTCGTACTGACCCAACTATCCCTATTAATCATTACGTCGATCCTAGAAACCAACAAAATAGAATCAAACGTCCTATTTCGTTATTCCATGCTAATGTATTCAAGCGTGAGCCTGCTTTAAACACTCTAATTTTTTCAAAGTAACAGTCCTGATTCCCCATGACACCAAATTAATGACATCATGGTTCGTCAGAAGGTAGGAATCAATAATACCAGTACGTACAATAGCACGACCAATAAATTGATCCCGAAATTCAACTACGAGCTTTTTAACTGCAACAACTTTAATATACGCTATTGGAGCTGGAATTACCGCGGCTGCTGGCACCAGACTTGCCCTCCAA
+
DDDBDGIIIIIIIIIIIIIIIIIIIIIIIIIIIIIIIIIIIIIIIIIIIIIIHHIIHHIIIIHIIHHIHIIIIFHIIIIHHIIIHIIGHHGHIIIHIIIIIIIHIIIIIIIHIIIIIIIIIIIIHIIIIIIIIIIIIIIIIIIIIIIIIHIIIIHIIIHIIIHHHIIIIHHIIIIIIIHIIIIIIIHIHIIIIIIIIIIIIIIIIIIIHIIIIIIIIIHIIIIIIIIIIIIIIIIIIIIIHIIHIHIIIIIHIHIIIGIIIIIIIIIIIIIIIIIIIIIIHIIIIHHIIIHHGIIIIIHIIIIIIIIIIIIIIIIIIIIIIIIIIIIIIIIIIHIIIIIIDDDDD
@HISEQ:969:HM2KJBCX2:2:1101:17399:56552 2:N:0:ACTATGCA
GCCTCGTACTGACCCAACTATCCCTATTAATCATTACGGTGGTCCTAGAAACCAACAAAATAGAACCACAACGTCCTATTCTATTATTCCATGCTAATCTATTCAAGCAATAGCCCGCTTTAAACACTCTAATTTTTTCAAGGTAATGGTCCTGGCTCCCCAACACACCCAATAAAGGACATGCTGGCTCACCAGAAGGAAGACCCGACAGCAGACAGTACTCGCCAAAGACGGACCGCCCGGCCAGGCCTAAAATTCAACTACGAGCTTTTTAACTGCAACAACTTTAATATACGCTATTGGAGCTGGAATTACCGCGGCTGCTGGCACCAGACTTGCCCTCCAA
+
DDDDDIIIIIIIIIIIIIIIIIIIIIIIIIIIIIIIIIIIIIIIIIIHIIIIIIIIIIIHIIHIHIIIIIIIIHHIIHHHIIIIHIIIIHIHHIIIIIHIIHIIIIIIHIIIIIIIIIIIHIHIIIIHIIIIIIIIIIIHIIIIIIHIIIHIIIIIIIIIIIIIIIIHIIIIIIIIIIIIIIIIIIIHIHIHIIIIIIIIIIIIHIIIIIIIHIIHHIIIIHIIIIIIIHHIIIIIHHIIIIIIHHIIIIIIIIIIIIIIIIIIIIIIIIIIIHHIIIIIIIIIIIIIIIIIIIIIIHIIIIIIIIIIIIIIIIIIIIIIIIIIIIIIIIIIIIIIIIIIIDDDDD
@HISEQ:969:HM2KJBCX2:2:1101:8617:56969 2:N:0:ACTATGCA
GCCTCGTACTGACCCAACTATCCCTATTAATCATTACGGTGGTCCTAGAAACCAACAAAATAGAACCACAACGTCCTATTCTATTATTCCATGCTAATCTATTCAAGCAAATGCCTGCTTTAAACACTCTAATTTTTTCAAGGTAATGGTCCTGGCTCCCCGGCACACCCAATAAAGGACATACTGGTTCACCAGAAGGTGGACCCGACACAGGACAGTACTCGCCAAAGACGGACCGCCCGGCCAGGCCTAAAATTCAACTACGAGCTTTTTAACTGCAACAACTTTAATATACGCTATTGGAGCTGGAATTACCGCGGCTGCTGGCACCAGACTTGCCCTCCAA
+
BDDDDIIIIIIIIIIIIIIIIIIIIIIIIIIIIIIIIIIIIIIIIIGIIIIIIHIIIIIHHHGHHIIIIHIHHHIIIHIIIIIIIIHIIIIHIIIIIIIIIIIIIIIIIIIIIIIIIIIIIIIIIIIIIIIIIIIIIIIIIIIIIIIIIIIIIIIIIHIIIIIIIIIIIIIHIIIIIHIIIIIIIIIIIIIIIIIIIIIIIIIIIIIIIIIIIIIIIIIIIIIIIIIIHHHIIIIIIIIIIIIIHIIHHHIIIIIIHIIIIIHIIIIIIIIIIIIIIIIIIIIIIIIIIIIIIIIIIHHFFIIIIIIIIIIHIIIIIIIIIIIIIIIIIIIIIIIIIIIIIDDDDD
@HISEQ:969:HM2KJBCX2:2:1101:13322:57334 2:N:0:ACTATGCA
GCCTCGTACTGACCCAACTATCCCTATTAATCATTACGTCGATCCTAGAAACCAACAAAATAGAATCAAACGTCCTATTTCATTATTCCATGCTAATGTATTCAAGCGCGAGCTTGCTTTAAACACTCTAATTTTTTCAAAGTAACAGTCCTGATTTCCCGCGACACCAAATTAATGACATCGTGGTTCGTCAGAAGGGAGAAACCAATAATGCTAGTACGTACAAAGTACGACCGACATATTAGTCCCGAAATTCAACTACGAGCTTTTTAACTGCAACAACTTTAATATACGCTATTGGAGCTGGAATTACCGCGGCTGCTGGCACCAGACTTGCCCTCCAA
+
DDDDDIIIIIIIIIIIIIHIIIIIIIIIIIIIIIIIIIIIIIIIIIGHIIIIIIIIGIIHIIIIIIIIGIHHIIIIIIIIIIIIIIIHIIIIIIIIIIIIIHHIIIIIIIIHIHIIIIIIIIHHHIIHIIIIIIIIIHIIIHHIIIIHHGIIIIIIHHGIHHHIIIIHHHHHHHIIIIIIIIIIIIIIHIIIIIIIIIIIIIIIIHIIIIIIIIIIIHIIIIIIIIIIIIIIIIIIIIIHHIIHIIIIIHIIIIIIIIIIIIIIIIIIIIIIIIIIIIIIIIIIIIIIIIIIIIIIIIIIIIIIIIIIIIIIIIIIIIIIIIIIIIIIIIIIIIIIIIIDDDDD
@HISEQ:969:HM2KJBCX2:2:1101:19373:57546 2:N:0:ACTATGCA
GCCTCGTACTGACCCAACTATCCCTATTAATCATTACGGTGATCCTAGAAACCAACAAAATAGAATCATGCCGTCCTATTTTATTATTCCATGCTAATGTATTCAAGCAAAATGCCTGCTTTAAACACTCTAATTTTTTCAAAGTAAAGGTCCTGGTTCCCCGCGACACCCAATTAAGGGCATCGCGGTTCTCCAGAAGGTGAGAAATTGACTACACCAGTTCATACCCCTTAAGGCACGACCGATGTGTCAATCCCGAAATTCAACTACGAGCTTTTTAACTGCAACAACTTTAATATACGCTATTGGAGCTGGAATTACCGCGGCTGCTGGCACCAGACTTGCCCTCCAA
+
DDDDDIIHIIIIIIIIIIIHIIIIIIIIIIIIIIIIIIIIIIIIIIIIIIIIIIIIIIIIIIHIIIIIIIIIHIHIIIIIIIIIIIIIHEHIGIIIHIIIIGIIIIIIIIIIIIIHHHIIIIIHIHHIHIHIIIIIIIIIIIHIIIIIIIIIIHHHHHHHHIIIIHIHIHIIIHIIIIIIIIHIIIIIIIIIIIIHHGIHIHIIIIIIIIIIIIIHIIIGIIHIIHIIIIIIIII<IIIIIIIIIIHIHGGIIIIHIIIIIIIIIIIIIIIIIIIIIIIIIIIIIIIIIIIHIIIIIIIHIIIIIIIIGIIIIIIIIIIIIIIIIHIIIIIIIIIIIIHIIIIIIIIDCDDD
@HISEQ:969:HM2KJBCX2:2:1101:2469:56357 2:N:0:ACTATGCA
GCCTCGTACTGACCCAACTATCCCTATTAATCATTACGTCAATCCTAGAAACCAACAAAATAGGATCAACGTCCTATTTCATTATTCCATGCTAATGTATTCAAGCGCGAGCCTGCTTTAAACACTCTAATTTTTTCAAAGTAACAGTCCTGATTCCCCACCACACCAAATTAATGACATGATGGTTCGTCAGAAGGTAGAAATCAGTAACACCAGTACGTACCGAAGGCACGACCAGCGTACTAATCCCGAAATTCAACTACGAGCTTTTTAACTGCAACAACTTTAATATACGCTATTGGAGCTGGAATTACCGCGGCTGCTGGCACCAGACTTGCCCTCCAA
+
DDDDDIIIIIIIIHIIIIIIIIIIIIIIIIIHIIIIIIIIIIIIIIIIHIIIIIIIIHIIIIHIHIIIIIIHIIIHIIIIIIIIIHIGIIIHIIIIIIIIIIIIIIIIIIIIIIIIIIIIIIIIIIIIIIIIIIIHHIIIIIIIIIIIIIIIIHHIIIIIIIIIHIIIIIIIIIIIIIIIIIIIIIIIIIIIIIIIIIIIIIIIIIIIIIIIIIIIIIIIIIIIIIIIIIIIIIIIIIIIIIIHIIIIIIIIIIIIIIHHIIIIIIIIIIIIIIIIIIIIIIIIIIIIIIIIIIIIIIHHIIIIIIIIIIIIIIIIIIIIIIIIIIIIIIIIIIIIIIIIDDDDD
@HISEQ:969:HM2KJBCX2:2:1101:6002:58178 2:N:0:ACTATGCA
GCCTCGTACTGACCCAACTATCCCTATTAATCATTACGTCGATCCTAGAAACCAACAAAATAGAATCAAACGTCCTATTTCATTATTCCATGCTAATGTATTCAAGCTCGAGCTTGCTTTAAACACTCTAATTTTTTCAAAGTAACAGTCCTGATTTCCCGCGACACCAAATTAATGACATCGTGGTTCGTCAGAAGGGAGAAACCAATAATGCTAGTACGTACAAAGTACGACCGACATATTAGTCCCGAAATTCAACTACGAGCTTTTTAACTGCAACAACTTTAATATACGCTATTGGAGCTGGAATTACCGCGGCTGCTGGCACCAGACTTGCCCTCCAA
+
DDADDIIHIIIFHHIFHIHIIIIIIIIIIIIIIIIIIIIIIIIHHIIIGHHHIIIIIHHIIIIHHIIIIIIIIIIHIIIIIIIIIIHHIIIIGHIIIIIIIHIIIHHHHIIIIIIIIIIIIIIIIIHIIIHHHIIIIHIIIIIIIIHFHIIHIIIIHHHIIIIIIHGHHIHIHIHIIIIHGIIIIIHIIIHIIIIIIIHIIIIIHHIHHF?HH+IIIIIIIIIGHIIIIIIIIIIIIIIIIIHIIIIIIHIIIIIIIIIIIIIIIIHIIIIIIIHIIIIIIHIIHIIIIHHHHIIIIIIIIIIIIIIIIIIIIIIIIIIIIIIIIIIIIIIIIIIIIIICDDCD
@HISEQ:969:HM2KJBCX2:2:1101:9409:58435 2:N:0:ACTATGCA
GCCTCGTACTGACCCAACTATCCCTATTAATCATTACGGTGATCCTAGAAACCAACAAAATAGAACCATGCCGTCCTATTCTATTATTCCATGCTAATGTATTCGAGCAAAAATGCCTGCTTTAAACACTCTAATTTTTTCAAGGTAAAGGTCCTGGATCCGCAAGACACCCAATTAAGGACATCAAGTTTCTCCAGAAGGTGAGAAATCAACAGCGACAGTTCATACCCCTTAAGGCATGACCATCACGTCAATCCCGAAATTCAACTACGAGCTTTTTAACTGCAACAACTTTAATATACGCTATTGGAGCTGGAATTACCGCGGCTGCTGGCACCAGACTTGCCCTCCAA
+
DBDAD@GHEG1<FCCHHIIHHFFCCGFHIHHHIIIIHHHIH@FCGHHIIIIEEGHHHCHHHIHHHIIIHIHCHIIHIIGII?GHHIIIIIIIIIIIIFHHIHHHIIIIIIIIIIIIIIHIIIHIIIIIHHHIIHHIIIIIIHIIIIIIIIIIIIIIIIIIIHIIIIHHHIIIIIIIIIIIIHIIIIIIIIHIIIIIIIIIIIIIIIIIIIIIIIIIIIIIIIIIIIIIIIIIIIIIIIIIIIIIIIIHIIIIIIIIIIIIIIIIIIIIIIIIIIIIIIIIIIIIHEIIIIIIIIIIIIHIIIIIIIIIIIIIIIIIIIIIIIIIIIIIIGIIIHIIIIIIIIIIIIIIDDDDD
@HISEQ:969:HM2KJBCX2:2:1101:17068:59308 2:N:0:ACTATGCA
GCCTCGTACTGACCCAACTATCCCTATTAATCATTACGTCGATCCTAGAAACCAACAAAATAGGGTCAAACGTCCTATTTCATTATTCCATGCTAATGTATTCGAGCGTGTGCCTGCTTTAAACACTCTAATTTTTTCAAAGTAACGGTCCTGATTCCCCATGACACCAAATTAATGACATCACAGTTCGTCAGAAGGTAGAAATCAATAATACCAGTGCATACCAGAGGCACGACCAATATATTGATCCCGAAATTCAACTACGAGCTTTTTAACTGCAACAACTTTAATATACGCTATTGGAGCTGGAATTACCGCGGCTGCTGGCACCAGACTTGCCTCCAA
+
DDDDDIIIIIIIIIIIIIHHGHIIIIIIIIIIIIIIIHHHIIIIIIIIIIIIIIIIIIIIIIHIHHHIHIIIHHHIIIIHIIIIIHHIIIHEHIIIIIIIIIIHIIIIIIIIIIIIIIHIIHIIIIIIIIIIIIIIIIIIIIIIIIIIIIIIIIIIIIIHIIIIIIIIIIIIIIIIIIIIIIIIIIIIIIIIIIIIIIIIIIIIIIIIIIIIIIIIIIIIIIIIIIIIIIIIIIIIIII<IIHHIIIIIIIIIIHIIIIIIIIIIHIIIIIIIIIIIHIIIIIIIIIIIIIIIIIIIIIIIIIIIIIIIIIIIIIIIIIIIIIIIIIIIIIIIIIIIIIIDDDDD
@HISEQ:969:HM2KJBCX2:2:1101:11606:59274 2:N:0:ACTATGCA
GCCTCGTACTGACCCAACTATCCCTATTAATCATTACGGTGATCCTAGAAACCAACAAAATAGAACCATGCCGTCCTATTCTATTATTCCATGCTAATGTATTCGAGCAAAAATGCCTGCTTTAAACACTCTAATTTTTTCAAGGTAAAGGTCCTGGATCCGCAAGACACCCAATAAAGGACATCAAGTTTCTCCAGAAGGTGAGAAATCAACTGCAACAGTTCATACCCCTTAAGGCATGACCATCACGTCAATCCCGAAATTCAACTACGAGCTTTTTAACTGCAACAACTTTAATATACGCTATTGGAGCTGGAATTACCGCGGCTGCTGGCACCAGACTTGCCCTCCAA
+
DDDDDIIIIIIIIIIIIIIIIIIIIIIIIIIIIIIIIIIIIIIIIIIIIIIIIIIIIIIHIIGIHIIIIIIIHIIIIIIIIIIIIIIIIIIIIIIHIIIHHHHIIIHIIIIIIIIIIIIIIIIIIIIGIIIIIIIIIIIIIIIIIIIIIIIIIIIIIIIIIIIIIIIIIIIIIIIIIIIIIIIIIIIIIIHHIIIIIIIIIIIIIIIIIIIIIIIIIIIIIIIIIIIIIIIIIIIIIIIIIIIIIIIHIIIHIIGIIIIIIIIIIIIIHIIIIIIIIIIIIIIIIIIIIIHIIIIIIIIIHIIIIIIIIIIIIIIIIIIIIIIIIIIIIIIIIIIIIIIIIIIIIIIIDDDDD
@HISEQ:969:HM2KJBCX2:2:1101:13897:59615 2:N:0:ACTATGCA
GCCTCGTACTGACCCAACTATCCCTATTAATCATTACGGTGGTCCTAGAAACCAACAAAATAGAACCATGCCGTCCTATTTTATTATTCCATGCTAATGTATTCAAGCAAAAATGCCTGCTTTAAACACTCTAATTTTTTCAAAGTAAAGGTCCTGGTTCCCCGCGGCATCCAATTAAGGACATCGCGGTTCTCCAGAAGGTGAGAAATTGACTGCACCAGTTCATACCCCGTGAGGCACGACCGATGCGCCAATCCCGAAATTCAACTACGAGCTTTTTAACTGCAACAACTTTAATATACGCTATTGGAGCTGGAATTACCGCGGCTGCTGGCACCAGACTTGCCCTCCAA
+
DDDDDIIIIIIHIIIIIIIIHIIIIIIIIIIIIIIIIIIIIIIIIIIIHIHHFHIIIIIIIIIIIIIIIIHIIIIIIIIIIIIIIIIIIIIIIHIHHIIIHHIFHIIIIHIEIHHIHIIHIIIIIIIIIIIIIIIHIHIIIHHIHHIHIHHIHIIHIIIIIIIHDHHIIIGIIIIIHIIIIIIIHIIHHHIIIIIIHHIIIIIIIIIIIIIIIIIGIIIIGIIIIIIIIIIIIIIIIHIIIIIIIIIHIIHHHIHGIIIIGIIIIIIIIHHHIIIIIIGIIIHIIIIIIIHIHHGHIHIHHHIIIIIIIIIIIIIIIIIHIHIIIIIHIIIIIIIIIIIIIIHIIIIIDCDDD
@HISEQ:969:HM2KJBCX2:2:1101:15717:60324 2:N:0:ACTATGCA
GCCTCGTACTGACCCAACTATCCCTATTAATCATTACGTCAATCCTAGAAACCAACAAAATAGGATCAAACGTCCTATTTCATTATTCCATGCTAATGTATTCAAGCGTTAGCCTGCTTTAAACACTCTAATTTTTTCAAAGTAACAGTCCTGTTTCCCTGCAACACCAAATTAATGACATTACAGTTCTTCAAGAAGGAGGAACCAGTAAAGCCAGTACATACCAGAGGCACGACCAACCTACTAATCCCGAAATTCAACTACGAGCTTTTTAACTGCAACAACTTTAATATACGCTATTGGAGCTGGAATTACCGCGGCTGCTGGCACCAGACTTGCCCTCCAA
+
DDDDCHIIIIIIIIIIIHIIHIIHIHHIIIIIIIIIIIIIIGIIIIIEHHHHIHIIIHFHIIGHHIHHIIHCCCEHIIIGHIIIIIEHHIEHIIGHIIIIHGIIIHIHHHHHIHHHIHIIIIIIIIIHHHHHHHHHHHHHIIHIIIHIIIIIIIIIIHHHIIIHGIIIIIIHHIHGHHHIHIIIIIHIGIIIIIIIIIIIIIIIIHIIIIIHHGIIIIHIIHH@GEIIIIHDGHIIIIIIIIHGGIIHIDIIIIIIIIIIIIHIIIIIIHHIGHHIIIIIIIIIIIIIIIHIIIIIIIIIHHIIIIIIIIIIIIIIIIIIIIIIHIHIIIIIIIIIIIIIICDDDD
@HISEQ:969:HM2KJBCX2:2:1101:20594:60711 2:N:0:ACTATGCA
GCCTCGTACTGACCCAACTATCCCTATTATCATTACGTCGATCCTAGAAACCAACAAAATAGAATCAAACGTCCTATTTCGTTATTCCATGCTAATGTATTCAAGCGTGAGCCTGCTTTAAACACTCTAATTTTTTCAAAGTAACAGTCCTGATTCCCCAAGACACCAAATTAATGACATCATGGTTCGTCAGAAGGTAGGAATCAATAATACCAGTACGTACAATAGCACGACCAATAAATTGATCCCGAAATTCAACTACGAGCTTTTTAACTGCAACAACTTTAATATACGCTATTGGAGCTGGAATTACCGCGGCTGCTGGCACCAGACTTGCCCTCCAA
+
DCDADIIIIIIIIIIIIIIIIHIIIIHIIIHIIIIIEHHIIIIIHFHHIIIIIIIIIIIIIGHIIIIIIFEEGHIIHIHIIIIHGHFHIHIGHHHIHHIHIGIIHHHHHHHHIIIIIHHIHHHHHHIIIIIIIHIHIIIHIHIIIHIHHHHHIIGHIHHGIHIIIIHIHHFIIIIIIIIIIIIIIIIIIHIIIHHIIIHH@IIIHIIHHHHHIIIIIHIIIIIIIIIIIIIIIIIIIIIIHHHIIIIIIIIIIIIHHIIIIIIIHIIIIHIIIHIIIGIIIHIIIIIIIIIIIIIIIIHIIIIHIIIHIIIIIIIIIHIIIIIIIIIIIIIIIIIIIIIDDDDD
@HISEQ:969:HM2KJBCX2:2:1101:12699:62279 2:N:0:ACTATGCA
GCCTCGTACTGACCCAACTATCCCTATTAATCATTACGGTGATCCTAGAAACCAACAAAATAGAACCATGCCGTCCTATTCTATTATTCCATGCTAATGTATTCGAGCAAAAATGCCTGCTTTAAACACTCTAATTTTTTCAAGGTAAAGGTCCTGGATCCGCAAGACACCCAATTAAGGACATCAAGTTTCTCCAGAAGGTGAGAAATCAACAGCGACAGTTCATACCCCTTAAGGCATGACCATCACGTCAATCCCGAAATTCAACTACGAGCTTTTTAACTGCAACAACTTTAATATACGCTATTGGAGCTGGAATTACCGCGGCTGCTGGCACCAGACTTGCCCTCCAA
+
ACDDDIIIIIIIIIIIIIHIIIGHIIIIIIIIHHIGIIIIHHIIIIEHFHIIIIIIIIHHHHHHHIGHIHHHIIIHHIIIHHGHIIIIIHIHHHIIIIGHIHHIHIIIIIHIIIIIIIIIIIHHIIIIIIIIIHHIIIIIIIIHIIHHIIHHHIIIIIIIIIIIIHIIIHHIIIIHIHHHHHHCIIIHHIIIIGIIIIIIHIHIIIIIIIHIIIHIIIIIIIIIIIIIIHIIIIIHIIIIIIIIIIIIIIHGIIIIIIIIIIIIIGIIIHIIHHIIIIIIIIIIHIIIHIIIIGIIIIIHIIIIIIIIIIIIIIIIIIIIIIIIIIIIIIIIIIIIIIIIIIIIIIIIDDDDD
@HISEQ:969:HM2KJBCX2:2:1101:15859:63570 2:N:0:ACTATGCA
GCCTCGTACTGACCCAACTATCCCTATTAATCATTACGGTGATCCTAGAAACCAACAAAATAGAACCATGCCGTCCTATTTTATTATTCCATGCTAATGTATTCAAGCAAAAATGCCCGCTTTAAACACTCTAATTTTTTCAAAGTAAAGGTCCTGATTCATCGAAACACCCAAGAGCATCCCGAATCACCAGAAGGTGAGAAATTGGCTACACACCGTTTCATGCCCCTAAAGGCACAATCGATATATCCCAATCCCGAAATTCAACTACGAGCTTTTTAACCGCAACAACACTAATATACGCTATTGGAGCTGGAATTACCGCGGCTGCTAATACCAGACTTGCCCTCCAA
+
DDDDDIIIIIHIIHIIIIIIIIIIIIIIIIHHHIIIIIIIIIIIIIIIIIIIIIIHIIHIIIGHHIHGHIHHIIIGHIIIIIIIIIIIIIIHGIHIHHHHHHHHHIEIHIIIIIHIIIIIHHIIHIIIIIIIIIIHHHHHIIIIIIIIIIIIIIHHIIHIIIIIIIIIIIIIIIIIIIHIIIIIHHEIIIIIIIIIIIIIIIIIIIIIIIIIIHIIIIIIIIIIIIIIIIIIIIIIIIIIIIIIIIIIHIHHIIHIIIIHIIGIIIIIIIIIHIIIIIIIIIIIIIIIIIIIHIIIIIIIIIIIIIIIIIIIIIIIIIIIIIIIIIIIIIIIIIIIIIIIIIIIIIIIDDDDD
@HISEQ:969:HM2KJBCX2:2:1101:14184:64244 2:N:0:ACTATGCA
GCCTCGTACTGACCCAACTATCCCTATTAATCATTACGTCAATCCTAGAAACCAACAAAATAGGATCAACGTCCTATTTCATTATTCCATGCTAATGTATTCAAGCGCGAGCCTGCTTTAAACACTCTAATTTTTTCAAAGTAACAGTCCTGATTCCCCGCCACACCAAATTAATGACATGATGGTTCGTCAGAAGGTAGGAACCAGTAACACCAGTACGTACCTAAGGCACGACCAACGTACTGATCCCGAAATTCAACTACGAGCTTTTTAACTGCAACAACTTTAATATACGCTATTGGAGCTGGAATTACCGCGGCTGCTGGCACCAGACTTGCCCTCAA
+
BBDBDHIHIIIIIIIIIIHHHGHEHHIIIHHHIIIIIIHIHHIHHIGHHGIGHEHHEHEHHIGHHHIHIIFC@GHIIHIHHHIHHIEHHI?HIIIIHGHHGEFCGHICHHEHDHEHIHHHIIHHHHGIIIIHHHHHGIHIHHIIIIHHIIIHIHHEDHHHICIHHIHHHFHEIHEHHHIHHHIEHHHFIIIIIIIHHIIHFHFHCIHIIIIIIIIHGIIIIIIHIIIIIIIIHIHHHIIIHGGIHIHGIHHIHEHCHHEHECHHFIIIIIHHIIHIIIIIIIIIIHHGIHIIHIIIIIFHIIIIIIIIIIIIIIIHIIIHIIGIIIIIIIIIIIIIIIIDDDDD
@HISEQ:969:HM2KJBCX2:2:1101:21131:64073 2:N:0:ACTATGCA
GCCTCGTACTGACCAACTATCCCTATTAATCATTACGGTGGTCCTAGAAACCAACAAAATAGAACCACAACGTCCTATTCTATTATTCCATGCTAATCTATTCAAGCAAATGCCTGCTTTAAACACTCTAATTTTTTCAAGGTAATGGTCCTGGCTCCCCGGCACACCCAATAAAGGACATACTGGTTCACCAGAAGGTGGACCCGACACAGGACAGTACTCGCCAAAGACGGACCGCCCGGCCAGGCCTAAAATTCAACTACGAGCTTTTTAACTGCAACAACTTTAATATACGCTATTGGAGCTGGAATTACCGCGGCTGCTGGCACCAGACTTGCCCTCCAA
+
DBD@DEGHHIIIEHGHHIIIGFHIIIIIIIIHHHHIEHFHHHHHECHHFHCHGHHIHHHHFDHIGHHGHIFHC@GCHFHFHIHHIIHEHHCCH?C@CHHHG@GHHHHHIIIF@HEEHDCGHHHHEH@EHHIHHHGHBBFHHHHIIHH@CHHHHGHEHHHHHHACHEHIHHFIHHHHEGIIHHHHHGHHFHG;HHHHHHFHHEIIHHHHHHHIIIIHHHIIHIIGIIHGGHHHDEIIIIIIIHHGIIIHHHIIHIIIIIIIHHIHHGIIIIIIHHIIIIIIIIHIGIIIIIIHHIHHGDGDIIIIIIIIHIIIIIIIIIHIIIIIIIIIIIIIIIIIIIIIDDDDD
@HISEQ:969:HM2KJBCX2:2:1101:13726:64331 2:N:0:ACTATGCA
GCCTCGTACTGACCCAACTATCCCTATTAATCATTACGGTGATCCTAGAAACCAACAAAATAGAACCATGCCGTCCTATTCTATTATTCCATGCTAATGTATTCGAGCAAAAATGCCTGCTTTAAACACTCTAATTTTTTCAAGGTAAAGGTCCTGGATCCGCAAGACACCCAATAAAGGACATCAAGTTTCTCCAGAAGGTGAGAAATCAACAGTAACAGTTCATACCCCTTAAGGCATGACCGTCACGTCAATCCCGAAATTCAACTACGAGCTTTTTAACTGCAACAACTTTAATATACGCTATTGGAGCTGGAATTACCGCGGCTGCTGGCACCAGACTTGCCCTCCAA
+
DDADDIIIIIIIIIIIIIIIIIIIIHIIIHIIIIIIIIIIIIIIIIIIHIIIHIIIIGHIGHHIIIIIIGHHHHIIIIHIIIIIIHIHEHHIIGIHIIHHIHIHIIHHIIHIIIIIIIHIIIHIHGHIHIIIIIIIIHIHIIIIIIIIIIIIIIIIIHEHHIIIIIIIIHIIIIIIIIIIIIHIHHIIIIHHIHIIIIIIIIIIIIIIIIIIIIIIIHIIIIIIIIIIIIIIIIIIIIIIIIIIIIIIIIHDIIIIIIIIIIIIIIIIIHIIIIIIIIIIIIIIIIIIIIIIIHHIIIIHIIIIIIIIIIIIIIIIIIIIIIIIIIIIIIIIIIIIIIIIIIIIIIIIDDDDD
@HISEQ:969:HM2KJBCX2:2:1101:3440:64822 2:N:0:ACTATGCA
GCCTCGTACTGACCCAACTATCCCTATTAATCATTGCTCACAAATCCAAAAACCAACAAAATACGATAAACGAGCCCTAACTTATTATTCCATGCTAATGTATTCAAGCGTGAGCCTGCTTTAAACACTCTAATTTTTTCAAGGTAACAGTCCTAATTCCCCGTGACACCAAATTAATGGCATTACGGTTCTTTAGAAGGTGAGAAATCAATAATATCAGTACATACCAACGGCATGACCGAAACATTGATCCCGAAATTCAACTACGAGCTTTTTAACTGCAACAACTTTAATATACGCTATTGGAGCTGGAATTACCGCGGCTGCTGGCACCAGACTTGCCCTCCAA
+
D@D@@HIHHHHHIIIIGIIIIIIIIIIIIIIIIIIHI1FHHCFGGHHHIIIIIIIEEHIHEHHII?FHHIIIGCHDEHHIIIHGHIHHECEHHECEEEHHHHEHEGC<CEH<HEHEHIHHEHHHHIHIIIHFEHHIIIIIIIFFHHIIHHI?FFECHHHIHGHEGIIIHIGFHHEHEECEF<FHHDGIIHGEHHHHHHEHHIIHIHGFHHHIHECHCGIIHHIHGHGGBCHCHC@FIIIHHGDD<<11GDIHHEIHEIIIIIIIIIHIIIIIIIIIIHIIIIIIIIIIIIIIIIIIIIIIIIIIIIIIIIIIIIIIIIIIIIIIIIIIIIIIIIIIIIIIIIIIDDDDD
@HISEQ:969:HM2KJBCX2:2:1101:11371:64994 2:N:0:ACTATGCA
GCCTCGTACTGACCCAACTATCCCTATTAATCATTACGGTGGTCCTAGACCAACAAAATAGAACCAACGTCCTATTTCATTATTCCATGCTAATGTATTCAAGCGTGTGCCTGCTTTAAACACTCTAATTTTTTCAAAGTAACAGTCCTGATTCCCCATGACACCAAATTAATGACATCACAGTTCGTCAGAAGGTAGAAATCAATAATACCAGTGCATACCAGAGGCACGACCAATATATTGATCCCGAAATTCAACTACGAGCTTTTTAACTGCAACAACTTTAATATACGCTATTGGAGCTGGAATTACCGCGGCTGCTGGCACCAGACTTGCCCTCCAA
+
DDDDDIIIIIIIIIIIIIIIIIIIIIIIIIIIIIIIIIIIIIIIIIIIIHIIIIIHEHHHHHHIIHIIIIIIIHIIIIIIIIIIIIHIIIIIIIIIIIIIIIIIIIIIIIIIIHHIIIHIIIIIIIIIIHIIIIIIIIIIIIIIIIIIIIIIIIHIIIIIIIIIIIIIIIIIIIIIIIIIIIIIIIIIIIIIIIIIIIHIIIHIIIIIIIIIIIIIIIIIIIIIIIIIIIIIIIIIIIIIHHIIIIIIIIIIIIIIIIIIIIIIIIIIHIIHIIIIIIIIIIIIIIIIIIIIIIIIIIIIIIIIIIIIIIIIIIIIIIIIIIIIIIIIIIIIIIIIIIDDDDD
@HISEQ:969:HM2KJBCX2:2:1101:19070:64950 2:N:0:ACTATGCA
GCCTCGTACTGACCCAACTATCCCTATTAATCATTACGGTGGTCCTAGAAACCAACAAAATAGAACCACAACGTCCTATTCTATTATTCCATGCTAATCTATTCAAGCAAATGCCTGCTTTAAACACTCTAATTTTTTCAAGGTAATGGTCCTGGCTCCCCGGCACACCCAATAAAGGACATACTGGTTCACCAGAAGGTGGACCCGACACAGGACAGTACTCGCCAAAGACGGACCGCCCGGCCAGGCCTAAAATTCAACTACGAGCTTTTTAACTGCAACAACTTTAATATACGCTATTGGAGCTGGAATTACCGCGGCTGCTGGCACCAGACTTGCCCTCCAA
+
DDBDDHIIIGHIIHIIGIIIICEHHIIIFIIIIIIIIHHIHHHHIIIIIIEHEGHIEIIHIHHIIIIGHIIIIHHHHGHHIIIHHIIIIGIE@FECIIHIHGGEHHHIIIIIIIIIIIHIHIIHHHIIIIIIIIHHIIIIHIHHIIIIHIHHIHHIIIIIIIIIHHIHHFHHHGIHIIIIIHHHHDHFGIIHIIIIHGIHFIIIIIIIIIGIIIIIIIHIHD4IHIHG<IHIIIIIIIIIIIGHFIIHHHIIIIIGIHIHGEIGHHIIIHIIIHHIIIIIIIIIIIIIIHIIIIIHIHGDFIIIIIIIIIIIIIIIIIIIIIIIHHIIIIIIIIIIIIHIIDDDDD
@HISEQ:969:HM2KJBCX2:2:1101:6225:66462 2:N:0:ACTATGCA
GCCTCGTACTGACCCAACTATCCCTATTAATCATTACGTCGATCCTAGAAACCAACAAAATAGGATTAACGTCCTATTTCATTATTCCATGCTAATGTATTCAAGCGTTAGCCTGCTTTAAACACTCTAATTTTTTCAAAGTAACAGTCCTGATTTCCCGCAACACCAAATTAATGACATCACGGTTCGTCAAGAAGGAGGAATCAGTAAAGCCAACAGTACATACCGAAGGCATGACCAACTTACTAACCCCGAAATTCAACTACGAGCTTTTTAGTTGCAACAACTTTAATATACCCTATTGGAGCTGGAATTACCGCGGCTGCTGGCACCAGACTTGCCCTCCAA
+
BDDDDGIIIIIHHHHIIIIIIIIHIIIIIHIIHIIIIIIIHIIIIIIIIHIIIIIIEH?GHIIIHFHHIHIHICHHIIIIIIIIIIGHHHIHIHEEHHHIHIHHHIIIIIEHHHGHIHIIIIHHHHHHIIIHIHIIHIIIEHHHIIEHIIIIIGIHHHHHGHHHHIIIIHHHIIIIIGGIIHIHIIIHIHGIIIIIH?IIIIIIIIIIIIGIHGEIIIIIIIIIHIIIIIIIIIIIIHIIIIIIIHHIHIIHIIIIIIIIIIIIIIIIIIIIIIIIIIIIIIIIIIIIIIIIIIIHIIIIIIIIIIIIIIIIIIIIIIIIIIIIIIIIIIIIIIIHIIIIIIIDDDDD
@HISEQ:969:HM2KJBCX2:2:1101:17944:66844 2:N:0:ACTATGCA
GCCTCGTACTGACCCAACTATCCCTATTAATCATTACGGTGGTCCTAGAAACCAACAAAATAGAACCACAACGTCCTATTCTATTATTCCATGCTAATCTATTCAAGCAATAGCCCGCTTTAAACACTCTAATTTTTTCAAGGTAATGGTCCTGGCTCCCCAACACACCCAATTAAGGACATACTGGTTCACCAGAAGGAAGACCCGACAACAGGACAGTACTCGCCAAAGACGGACCGCCCGGCCAAGTCTAAAATTCAACTACGAGCTTTTTAACTGCAACAACTTTAATATACGCTATTGGAGCTGGAATTACCGCGGCTGCTGGCACCAGACTTGCCCTCCAA
+
@@BDDGEGHCFHIIIFGHIHHH@FFFEFEHEHFFCHHE=FCEHHHIHCHFHHIIHHIEFI@FCHHHIHF1DEHH?EHHC?FCHH@?@CGG?GHHECH?HHFECGCHHHHCHHDHHHHH@?CCHFFGC1GHF11BCFHHIIIGFHHHHFEGHIHEHGIGHHHGIIEHHHFHHE?BGHFEHFHGFGCHHGB8CFHIIHHIIHCHHCHHHEHH=?EFHHHIHHEHIHGCF@<IHCHHHIIHEHDHHGIHHHHCEHHHHH?IIFHHGCIIHIHHIIIHIHHIHIIIIHHHHHHEFIHHEHGIHHHIHHHHHIIHGHHCHDDHHIHEIFHIHHHIIIHEGEFIIIIHD@DDD
@HISEQ:969:HM2KJBCX2:2:1101:20956:67174 2:N:0:ACTATGCA
GCCTCGTACTGACCCAACTATCCCTATTAATCATTACCGCATGCTGCTAACCAACGAAACAGACAGCGGTCCTGTTCCATTATACCATGCTAATATATTCAAGGCAAGGATGCCTGCTTTAAACGCTCTAATTTCTTCAAAGTAAACGACCTGGAGCCATACCGCCCACTCATTTAAGAGCAGACAGAGACAACCAAGTGTTGATGGAGACGGGCCAGTACACACCCCTTGAAAGGGCAGACCATGCCCGACTCGCACCGATTCCAACTACGAGCTTTTTAACTGCAACAACTTTAATATACGCTATTGGAGCTGGAATTACCGCGGGTGCTGGCACCAGACTTGCCCTCCAA
+
DDDABHGEHHIIIIIIIGIIIIIIIIIIHFEHHHHHIIIIIIHHHIIHIIIHIIHIHHHIIGHHIHHHH@DDCHGHHICHGG@HIHIIGIIHHHHHHG@FH<<<GGHGCHGEFEHEHEGF=IHEH@EHCHHGHHHFBGFHHHGGHIHHHGHHIIHIHHHHIIGHHF9CHDHHIIIIHIIHFEHEHIHHHIIIHHIHHIIIIHIHIHHIIHHHHIFGIIHFIHHGGIIHGHHEFIIIIIIGHIFHFIIIIIHHGGIHIIIHFHIIHEIIIHIIIHIIIIIIHHHHEIIIIHIIIIIHIIIIIIIIHFGDIHIIIIIIIIIIIIIIIIIIIIIHIIIIIIIIIIIIIIIIDDDDD
@HISEQ:969:HM2KJBCX2:2:1101:3752:65827 2:N:0:ACTATGCA
GCCTCGTACTGACCCAACTATCCCTATTAATCATTACGTCAATCCTAGAAACCAACAAAATAGGATCGAACGTCCTATTTCATTATTCCATGCTAATGTATTCAAGCGTTAGCCTGCTTTAAACACTCTAATTTTTTCAAAGTAACAGTCCTGTTTCCCTGCAACACCAAATTAATGGCATTACAGTTCTTCAGAAAGGAGGAATCAGCGAAGCCAGTGCATACCAGTGGCACGACCAACCTGCTGACCCCGAAATTCAACTACGAGCTTTTTAACTGCAACAACTTTAATATACGCTATTGGAGCTGGAATTACCGCGGCTGCTGGCACCAGACTTGCCCTCCAA
+
DDDDDIIIIIIIIIIIIIIIIIIIIHIIHIIIIIIGIIIIIIIIIIIHIIIIIIIIHHIIIIIIIIIIGIIIIIIIIIIIIIIIIIIHIIIIIIIIIHIIIHIIFGIIIIIIIIIIIIIIIIIIIIIIIIIHIIHIIIIIIIIIIIIIIIIIIIIIIIIIIIIIIIIIIIIHIIIIIIIIHIIIIIIIIHIIIIIIIHIIHIIIHIIIIIIIIIIIIIIIIIIIIIIIIIIIIIIIIHIIIIIHHIIIIIIIIIIIIIIIIIIIIIIIIIIIIIIIIIIIIIIIIIIIIIIIIIIIIIIIIIIIIIIIIIIIIIIIIIIIIIIIIIIIIIIIIIIIIIIIIDDDDD
@HISEQ:969:HM2KJBCX2:2:1101:9428:67703 2:N:0:ACTATGCA
GCCTCGTACTGACCCAACTATCCCTATTAATCATTACGGTGGTCCTAGAAACCAACAAAATAGAACCACAACGTCCTATTCTATTATTCCATGCTAATCTATTCAAGCAAATGCCTGCTTTAAACACTCTAATTTTTTCAAGGTAATGGTCCTGGCTCCCCGGCACACCCAATAAAGGACATACTGGTTCACCAGAAGGTGGACCCGACACAGGACAGTACTCGCCAAAGACGGACCGCCCGGCCAGGCCTAAAATTCAACTACGAGCTTTTTAACTGCAACAACTTTAATATACGCTATTGGAGCTGGAATTACCGCGGCTGCTGGCACCAGACTTGCCCTCCAA
+
A@DDDHHGHIGGHIIIIIIIIIIIHHIIIIIIHIIHHIHHHICHIHHIIIIGIIHHIFHHHHHIIIIHIHHHIHIIIHHHIIGIHGHGIHHHHIIGIHEHGFHHIIIHHHIIIIHHHIHHHHHIHIIIHIHHHIIIHEFGGEHHIIIHIIIIHHIHIIHIFHIHIHHIHHIHIIIIHFFHHIIIIIIHIGHGIHHHIIIHHIIIIIIIIIGIIIHHHHEHIGIHGIHIIHFIHHHIHHIHDHHHEHEHGGIHHIIIIIHHEIIHHGGGIIIHHGIHHGIIIIIIIIHHHHIHEEGIHFFDDGIIHIHIIIIIHIIIHIIIIIHHHIHHIIIIHHHEEHIIGDCCDB
@HISEQ:969:HM2KJBCX2:2:1101:18052:67628 2:N:0:ACTATGCA
GCCTCGTACTGACCCAACTATCCCTATTAATCATTACGGTGGTCCTAGACCAACAAAATAGAACCAACGTCCTATTTTATTATTCCATGCTAATCTATTCAAGCAAAAGCCCGCTTTAAACACTCTAATTTTTTCAAGGTAATGGTTCTGGTTCCCCGACACACCCAACAAAGGACATATCGGCTCACCAGAAGGATAGACCCGACAACAGGACAGTACTCGCCAGAGACGGACCGCCCGGTCAGGCCTAAAATTCAACTACGAGCTTTTTAACTGCAACAACTTTAATATACGCTATTGGAGCTGGAATTACCGCGGCTGCTGGCACCAGACTTGCCCTCCAA
+
B@DDD=GHIIIIIIIIIIIIIIHIHHIHHIIHHIHIIEHHHDHFEFHHIIIHHHHHEHGEHIIHIEHIIIEHH@HHIIHIHIHHEGHIIHIIEEHHHIIIIHHIGHHHIEIIHIHIIHHHH?F@CFHGHHIIIHHIIGHHIHHIHGIIIHHHEHGIIIIIHIIHIGIIIIIIHHHEGIHHIHHIHFHCEFIIIIIIIIIIIIHIIIIIIIIHIIIIIIIIIIHCIIIIIIIIII?IIIHIIHHHHIIHIIIIIIHIHIIIIIIIIIIIIIIIIHHIIIIIIHHHIIIIIIIIIGHHHCGIIIIIHIHIHIIIIIIIIIIIIIIIIIIIIIIIIIIIIIIDDDDD
@HISEQ:969:HM2KJBCX2:2:1101:13625:67155 2:N:0:ACTATGCA
GCCTCGTACTGACCCAACTATCCCTATTAATCATTACGGTGATCCTAGAAACCAACAAAATAGAACCATACGTCCTATTTCATTATTCCATGCTAATGTATTCAGGCAATAGCCTGCTTTAAGCACTCTAATTTTTTCAAGGTAACAGTCCTGCTTCCCCAACGCACCAAATTAATGACATGCTGGTTATTCAGAAGGTAGGAATCCATCACGCCAGTACAGACCCAAAAGCCCGACCAACGGATAAACCCCGAAATTCAACTACGAGCTTTTTAACTGCAACAACTTTAATATACGCTATTGGAGCTGGAATTACCGCGGCTGCTGGCACCAGACTTGCCCTCCAA
+
DDDDDHIIIIIIIIIIIIIIIHHIIIIIIHHIHIIIIIHIIIIHIIIGHHHHIHIIHHHIHHHHHFEHHIIIIIIIIHHIHIIIIIIICHGHGHHHHHHIHHGHIIIIIIIIIHHGHFIIIHIHIHIIHHHIIIHHIIIIIHIIHIHHIIHHIIIGHIHHGHIHIIHIIIHIIIIIIIIHHIIHHIIHHHIIHHHIHIHHIHEGEIIHFIIHIIIIIIIIIHHHDFHIIIHHDIHGHEIHIIIHHHIIIIIGIHHGEHIIHEIIIIHHHHHHFIIIIIHIIIIIIIHEHEIIIHHIIIHHIIIIIIIIIIIIIIIIIIIIIIIIIHIIIIIIIIIIIIIIIIDDDDD
@HISEQ:969:HM2KJBCX2:2:1101:10567:68448 2:N:0:ACTATGCA
GCCTCGTACTGACCCAACTATCCCTATTAATCATTACGGTGATCCTAGAAACCAACAAAATAGAACCATGCCGTCCTATTCTATTATTCCATGCTAATGTATTCGAGCAAAAATGCCTGCTTTAAACACTCTAATTTTTTCAAGGTAAAGGTCCTGGATCCGCAAGACACCCAATAAAGGACATCAAGTTTCTCCAGAAGGTGAGAAATCAACTGTAACAGTTCATACCCCTTAAGGCATGACCATCACGTCAATCCCGAAATTCAACTACGAGCTTTTTAACTGCAACAACTTTAATATACGCTATTGGAGCTGGAATTACCGCGGCTGCTGGCACCAGACTTGCCCTCCA
+
DDDDDIIIIIIIIIIIIIIIIIIHIIIIIIIIIIIIIIIIIIIIIIIGIHIIIIIIIHIGHIEHHIHIHHHHHIIDHIIIHIIHIIIIIIIIIIIIIIHIIHIIIIIIIHIIIIIIIIIIHIIIIIIIIIIIIIIHIIHIIIIIIIIIIIIIIHHHHHHIHIIIIIIIIHIIIIHIIIIIIHIHIHIIIIHIHIIIIIIIIHIIHIIIHIIIHIIIIHIIIIIIIIIIIIIIIIIIIIIIIIIIIIHHIIHIIIIIIIIIIIHIHHHIIIIIIIIIIIGIIIIIIIIIIIIIIIIIIIIGIIIIIIIIIIIIIGIIIIIIIIIIIIIIIIIIIIIIIIIIIIIIIIIDDDDD
@HISEQ:969:HM2KJBCX2:2:1101:2387:69032 2:N:0:ACTATGCA
GCCTCGTACTGACCCAACTATCCCTATTAATCATTACGTCAATCCTAGAAACCAACAAAATAGGATCAACGTCCTATTTCATTATTCCATGCTAATGTATTCAAGCGCGAGCCTGCTTTAAACACTCTAATTTTTTCAAAGTAACAGTCCTGATTCCCCGCCACACCAAATGAATGACATGATGGTTCGTCAGAAGGTAGGAACCAGTAACACCAGTACGTACCTAAGGTACGACCAACGTACTGATCCCGAAATTCAACTACGAGCTTTTTAACTGCAACAACTTTAATATACGCTATTGGAGCTGGAATTACCGCGGCTGCTGGCACCAGACTTGCCCTCCAA
+
CDDDDIIHIIIIIIHHHHIGHIHIIFHHIIIIHIIIHEGHHIIHIIIGECHIIHIHIHICH?GF?CHEHHIHIHHHHHHIIIIGIFHHIHIGHIEHHHIHHHHHHGHHHIIICHHHIHHHGHHIIIIIIIIIHGHHHHHHHIIIHHHHHHHIEHGHHIGIHHIHIIHHIHHIHHIIIIIHHIIIIIHIIHIIIIIIIIIIIHHHHIIHIIIIIIIIIIIIIIIIIIIIHIIIIIIIHIIHIIHGIIHIIIIIIHHHIIIIIIIHIIIIIIIIHIIIIIIIIIIIIHHHHIIIIIIIIIIIIIIIIIIIIIIIIIIIIIIIHIIIIIHIGIIHHHIIIIIIDDDDA
@HISEQ:969:HM2KJBCX2:2:1101:12758:70114 2:N:0:ACTATGCA
GCCTCGTACTGACCCAACTATCCCTATTAATCATTACGTCAATCCTAGAAACCAACAAAATAGGATCAAACGTCCTATTTCATTATTCCATGCTAATGTATTCAAGCGTTAGCCTGCTTTAAACACTCTAATTTTTTCAAAGTAACAGTCCTGTTTCCCTGCAACACCAAATTAATGACATTACAGTTCTTCAGAAAGGAGGAATCAGCGAGACCAGTACGTACCAATGGCACGACCAACCTGCTGACCCCGAAATTCAACTACGAGCTTTTTAACTGCAACAACTTTAATATACGCTATTGGAGCTGGAATTACCGCGGCTGCTGGCACCAGACTTGCCCTCCAA
+
DDDDDIIIIIIIIIIIIIIIIIIIIIIIIIIIIIIIIIIIIIIIIIHIIIHIIIIIIIIHIIIIIIIIIIIIIIIIIIIIIIIIIIIIIIIIGIIIIIIIIIHIIIIIIIIIIIIIIIIIIIIIIIIIIIIIIIIHIIIIGIHIIIIIIIIIIIIIIIIIIIIIIIIIIIIHIIIIIIIIIHIIIIIIIHIIIIIIIIIIIIIIIIIIIIIIIIIIIIIIIIIIIIIIIIIIHIIIIIIIIIIHHIIIIIIHIIIIIIIIIIIIIIIIIIIIIIIIIIIIIIIIIIIIIIIIIIIIIIIIIIIIIIIIIIIIIIIIIIIIIIIIIIIIIFIIHIIIIIIIIDDDDD
@HISEQ:969:HM2KJBCX2:2:1101:1259:71006 2:N:0:ACTATGCA
GCCTCGTACTGACCCAACTATCCCTATTAATCATTACGTCGATCCTAGAAACCAACAAAATAGAATCAAACGTCCTATTTCATTATTCCATGCTAATGTATTCAAGCGCGAGCTTGCTTTAAACACTCTAATTTTTTCAAAGTAACAGTCCTGATTTCCCATGACACCAAATTAATGACATCGTGGTTCGTCAGAAGGGAGAAACCAATAATGCTAGTACGTACAAAGTACGACCGACATATTAGTCCCGAAATTCAACTACGAGCTTTTTAACTGCAACAACTTTAATATACGCTATTGGAGCTGGAATTACCGCGGCTGCTGGCACCAGACTTGCCCTCCAA
+
DDDDDIIIIIIIIIIHIIHIIIIIIIIIIIIIIIIIIIIIIHIIIIIIIIIIIIIIIIIIIIIIIIIIIIIIIIIIIIHIIIIIIIIHIIHIIIIIIIIIIIIIIIIIIIIIIIIIIHHIIIIIIIIIIIIIIIIIIIIIIIHIIIIIIIIIIIIIIIIIIIIIIIIIIGIIIIIIIIIIIIIIIIIIIIIIIIIIIIIIIIIIHIIIIIIIIIIIIIIHIIIIIIIIIIIIIIIIIIIIIIHIIIIIIIIIIIIIIIIIIIIIIIIIIIIIIIIIIIIIIIIIIIIIIIIIIIIIIIIIIIIIIIIIIIIIIIIIIIIIIIIIIIIIIIIIIIIIIIIDDDDD
@HISEQ:969:HM2KJBCX2:2:1101:3975:71264 2:N:0:ACTATGCA
GCCTCGTACTGACCCAACTATCCCTATTAATCATTACGGTGGTCCTAGAAACCAACAAAATAGAACCACAACGTCCTATTCTATTATTCCATGCTAATCTATTCAAGCAAATGCCTGCTTTAAACACTCTAATTTTTTCAAGGTAATGGTCCTGACTCCCCGGCACACCCAATAAAGGACATACTGGTTCACCAGAAGGTGGACCCGACACAGGACAGTACTCGCCAAAGACGGACCGCCCGGTCAGGCCTAAAATTCAACTACGAGCTTTTTAACTGCAACAACTTTAATATACGCTATTGGAGCTGGAATTACCGCGGCTGCTGGCACCAGACTTGCCCTCCAA
+
BCDADHHHHIHIIII?EGGHIHH?FHHEHGEHIHIIIIIIGIIIIIGHIIHGHFGHIFHHIIFGHCHHHIIGIHEHIHHIIHIHHEHHFHHHIGI1GIHCGEHIHHHHIIHHIIIHHGHHHHHHIIHHHHHHHHHIIIIIIIIIIHIHHECIIHIHGIHHHIHHIIHIGGIIGIIHIIHHIHHFHIIIIHHIIIIIIH<HHHIHIIIIHIIHEEEHHIIHHHIHIIGIIIIIHHHDHHIIIIIIIIHGHEIIIIIIIIIIIIHIHFIIIIIIIIHHIIIHHIIIIIIIIIIIIIIIHHGHHIIIIIIIIGIIIIIHIIIHHIIHIIIIHIIIIIIIIIIIHDDDDD
@HISEQ:969:HM2KJBCX2:2:1101:7363:70939 2:N:0:ACTATGCA
GCCTCGTACTGACCCAACTATCCCTATTAATCATTACGGTGGTCCTAGAAACCAACAAAATAGAACCACAACGTCCTATTCTATTATTCCATGCTAATCTATTCAAGCAAATGCCTGCTTTAAACACTCTAATTTTTTCAAGGTAATGGTCCTGGCTCCCCGGCACACCCAATAAAGGACATACTGGTTCACCAGAAGGTGGACCCGACACAGGACAGTACTCGCCAAAGACGGACCGCCCGGCCAGGCCTAAAATTCAACTACGAGCTTTTTAACTGCAACAACTTTAATATACGCTATTGGAGCTGGAATTACCGCGGCTGCTGGCACCAGACTTGCCCTCCAA
+
DDDDDIIIIIHIIIIIIIIIIIIIIIIIIIIIIIIIIIIIIIIIIIIIIIIIIIIIIIIIIIHIIIIIIIIGIHIIIHIIIIIIIIIIIIIIIIIIIIIIIHHHIIIIIIHHFHHHIIIIIIIIIIIIHIGHIIIIIIIIHGIIIIIHHIHIIIIHGIIIIHHDHIIHIIIIHHIIIIGIIIIIIIIIIIIGIIIIIIHHIHIHIIIIIIIIHHEHIHIIIIIIHIIIIIHIHIHIIHIIIHIHGIIIHHHIIIIHIIHIIIIIHHIHHIIIIIIIIIIIIIIIIIIIIIIIIIIIIHGDFIIIIIIIIIIIIIIIIIIIIIIIIIIIIIIIIIIIIIIIIDDDDD
@HISEQ:969:HM2KJBCX2:2:1101:7637:71629 2:N:0:ACTATGCA
GCCTCGTACTGACCCAACTATCCCTATTAATCATTACATCGATCCTAGAAACCAACAAAATAGAATCGGATGTCCTATTTCATTATTCCATGCTAATGTATTCAAGCGTGAGCCTGCTTTAAACACTCTAATTTTTTCAAGGTAACAGTCCTAATTCCCCGTGACACCAAATTAATGGCATTACGGTTCTTTAGAAGGTGAGAAATCAATAATATCAGTACATACCAACGGCATGACCGAAACATTGATCCCGAAATTCAACTACGAGCTTTTTAACTGCAACAACTTTAATATACGCTATTGGAGCTGGAATTACCGCGGCTGCTGGCACCAGACTTGCCCTCCAA
+
DDDDDIIIIIIIIIIIIIIIIIIHIIIIIIIIIIIIIIIIIIIIIIIIIIIIIIIIIIIHHIIGIIIIIIIIIIIIIIIIIIIIIIIGHIIIIIIIIIIIIIIIIIIIIIIIIIIHIIIIHIHHIIIIIIIIIHIIIIIIIIIIIIIIIIIIIIIIIIIIIIIIIIIIIIIIIIIIHIIIIIIIIIIIIIHIIIIIIIIIIIIIIHIIIIIIIIIIIIIIIIIIIIIIIIIIIIIIIIIIIIIIIHIIIIIIIIIIIIIIIIIIIIIIIIIIIIHGIIIIIIIIIIIHIIIIIIIIIIIIIIIIIIIIIIIIIIIIIIIIIIIIIIIIIIIIIIIIIIIIIIDCDDD
@HISEQ:969:HM2KJBCX2:2:1101:8214:72345 2:N:0:ACTATGCA
GCCTCGTACTGACCCAACTATCCCTATTAATCATTACGTCGATCCTAGAAACCAACAAAATAGAATCAAACGTCCTATTTCATTATTCCATGCTAATGTATTCAAGCGCGAGCCTGCTTTAAACACTCTAATTTTTTCAAAGTAACAGTCCTGATTTCCCGCGACACCAAATTAATGACATCGTGGTTCGTCAGAAGGGAGAAACCAATAATGCTAGTACGTACAAAGTACGACCGACATATTAGTCCCGAAATTCAACTACGAGCTTTTTAACTGCAACAACTTTAATATACGCTATTGGAGCTGGAATTACCGCGGCTGCTGGCACCAGACTTGCCCTCCA
+
DDADDGIIGIHFEEF@HHHIGHIIIIIIIIIIIIGIIIIHIIIIIIHIIIHIIIIIIIIIHHHIHIHHHHHIHHHIIIIIIIIIIIIHIGIIIIIIIIHIIIIHIIIIIIIHIIIIHIIIIIIHHIIHHHHIIHIIIIIIIIIIIIIIIIIIHHIIIIIHIIIIIIIIIIHHIIIIIIIIIIIIIIIIIIIIIIIIIIIIIIIIHIIIIIIIIIIIIIIIIIHIIIIIIIIIIIIIIIIHHIIIIIHHIHIIIIIIIIIIIIIIIIIIIIIIIIIIIIIIIIIIIIIIIIIHIIIIIGIIIIIIIIIIIIIIIIIIIIIIIIIIIIIIIIIIIIIIIIDDDDD
@HISEQ:969:HM2KJBCX2:2:1101:10992:73682 2:N:0:ACTATGCA
GCCTCGTACTGACCCAACTATCCCTATTAATCATTACGTCGATCCTAGATACCAACAAAATAGAATCAAACGTCCTATTTCATTATTCCATGCTAATGTATTCAAGCGCGAGCTTGCTTTAAACACTCTAATTTTTTCAAAGTAACAGTCCTGATTTCCCATGACACCAAATTAATGACATCGTGGTTCGTCAGAAGGGAGAAACCAATAATGCTAGTACGTACAAAGTACGACCGACATATTAGTCCCGAAATTCAACTACGAGCTTTTTAACTGCAACAACTTTAATATACGCTATTGGAGCTGGAATTACCGCGGCTGCTGGCACCAGACTTGCCCTCCAA
+
DDDDDIIIIIIIIIIIIIIIIIIIIHIIIIIIIIIIIIIIIIIIIIIIHHIIIIIIIIIIIIIHIIIIIIIIIIIIIIIIIIIIIIIIIIIIIIIIIIIIIHIIIIIIIIIIIIIIIIIIIIHIIIIIIIIIIIIIIIIIIIIIIIIIIIIIIIIIIIIIIIIIIIIIIIIIIIIIIIIIIIIIIIIIIIIIIIIIIIIIIIIIIIIIIIIIIIIIIIIIIIIIIIIIIIIIIIIIIIIIIIHIIIIIIIIIIIIIIIIIIIIIIIIIIIIIIIIIIIIIIIIHHHIIIIIIIIIIIIIIIIIIIIIIIIIIIIIIIIIIIIIIIIIIIIIIIIIIIIIDDDDD
@HISEQ:969:HM2KJBCX2:2:1101:10274:73058 2:N:0:ACTATGCA
GCCTCGTACTGACCCAACTATCCCTATTAATCATTACGTCGATCCTAGAAACCAACAAAATAGAATCAAACGTCCTATTTCGTTATTCCATGCTAATGTATTCAAGCGTGAGCCTACTTTAAACACTCTAATTTTTTCAAAGTAACAGTCCTGATTCCCCAAGACACCAAATTAATGACATCGTGGTTCGTCAGAAGGGAGAAACCAATAATGCTAGTACGTACAAAGTACGACCGACATATTAGTCCCGAAATTCAACTACGAGCTTTTTAACTGCAACAACTTTAATATACGCTATTGGAGCTGGAATTACCGCGGCTGCTGGCACCAGACTTGCCCTCCAA
+
CDDDDIIIIIIIIIIIHIIIIIIIIIIIIIIIIIIIIIIIIIIIIIIIIIIIIIIIIIHIIIIIIIIIIIIIHIIIHHIIIIIIIIIIIIHIHIIIIIIHHIIIIIIIHIIIIIIIIIIIHIIIIIIIIIHHIIIIIIIIIIIIIIIIIHHHIIIHIIIIIIHIIIIIHIIIIIIIIIHIIHIIIIIIHIIHIIIIIIIIIIIIIIIIIIHIHIIIIIIIIIIIIIIIIIIIIIIIIIIIIIHIIIIIIIIIIIIIGIIIIIIIIIIIIIHIIIIIIIIIIIIIIIIIIIIHIHHIIIIIIIIIIIIGIIIIIIIIIIIIIIIIIHIIIIIIIIIIIIIDDDDD
@HISEQ:969:HM2KJBCX2:2:1101:16082:73518 2:N:0:ACTATGCA
GCCTCGTACTGACCCAACTATCCCTATTAATCATTACGGTGGTCCTAGAAACCAACAAAATAGAACACAACGTCCTATTCTATTATTCCATGCTAATCTATTCAAGCAATAGCCCGCTTTAAACACTCTAATTTTTTCAAAGTAATGGTCCTGGCTCCCCAACACACCATACTGGTTCACCAGAAGGAAGACCCGACAGCAGACAGTACTCGCCAAAGACGGACCGCCCGGCCAGGCCTAAAATTCAACTACAAGCTTTTTAACTGCAACAACTTTAATATACGCTATTTGAGCTGGAATTACCGCGGCTGCTGGCACCAGACTTGCCCTCCAA
+
BD@DDIIIIIIIGHIIIIIIIHIIIHIIIIIIIIIIIIHIIIIIIHHIIHIIHIHIIIIIIIIIIHIIHEGHIEHHFHHHIHIIHIIIHHIIIIIIHICHHHFHHHIHIHD@GGHGIIHIIIIHIIIIHIIHHIIIIIIIHHIIHIIIIIHHFHHHIGIIIIIIHGEIHFIHHHIIHIHIGHHIIIHHGGIHHIIIIIIIHHIIIIIHFHIHIGGIIIIIIIIIIIHHIHHGCHHHIHHIIIHFFIIHGHIHHIHIIIHGIIIIIHIIIIIIIHIIIIIIHGHEIHIIIHEIIHGEFHHIIIHIIIIIIIHIIIIIIIGIIIIHIIIHHDADDD
@HISEQ:969:HM2KJBCX2:2:1101:3583:74998 2:N:0:ACTATGCA
GCCTCGTACTGACCCAACTATCCCTATTAATCATTACGGTGATCCTAGAAACCAACAAAATAGAACCATGCCGTCCTATTCTATTATTCCATGCTAATGTATTCGAGCAAAAATGCCTGCTTTAAACACTCTAATTTTTTCAAGGTAAAGGTCCTGGATCCGCAAGACACCCAATAAAGGACATCAAGTTTCTCCAGAAGGTGAGAAATCAACAGTAACAGTTCATACCCCTTAAGGCATGACCATCACGTCAATCCCGAAATTCAACTACGAGCTTTTTAACTGCAACAACTTTAATATACGCTATTGGAGCTGGAATTACCGCGGCTGCTGGCACCAGACTTGCCCTCCAA
+
@BADCHHIIIEHIIIIGIIIIIHIIHIIIIIIIIIGIIIIIHHHIIIIIIIEHIIIHGIGHIHHGIIHEEHHHECHHGCHEHIIIIIIHIIHHHHHIIHGHGEHCHHHHHGHHHHHIEHIHHHHHGIIIHIHHHIHHHHIGIIHGIHEIIHIIIHGHHCIIHHIHHIIIIIHIIIIIHFFHIHIIIHHGIHHEIIIGIIIHHGIHIIIIIHIIHIIIHIHGHIIIIIIGIGIIIIIIHIFHHCFIIGIGFHDIGIIIIHIHHIIIIIIIIIIIHIIIIIIIIIIIIIIIIIIIHGIIIIHIIGHIIIIHIIIIIIHHHIIIIIIIIIIIHIIIIIHIIIIIIIIIIIIDDDDD
@HISEQ:969:HM2KJBCX2:2:1101:12079:75715 2:N:0:ACTATGCA
GCCTCGTACTGACCCAACTATCCCTATTAATCATTACGTCGATCCTAGAAACCAACAAAATAGGGTCAAACGTCCTATTTCATTATTCCATGCTAATGTATTCAAGCGTGAGCCTGCTTTAAACACTCTAATTTTTTCAAAGTAACAGTCCTGATTCCCCGCGACACCAAATTAATGACATCACGGATCTTCAGAAGGGAGAAACCAGTGACACCAGTGCATACCAAAGGCATGACCAGCGTACTGATCCCGAAATTCAACTACGAGCTTTTTAACTGCAACAACTTTAATATACGCTATTGGAGCTGGAATTACCGCGGCTGCTGGCACCAGACTTGCCCTCCAA
+
DCDDDIIIIIIIIIIIIIIIIIIIIIIIHIIIIIIIIIIIIHIIIIIIIIIIIIIIIIIIIIIIIIIIIIIIIIIIIIIIHIIIHIIIHIHIIIIIIIIIIIIIIIIHIIIIIIIIIIIIIIIIIIIIIIIIIIIIIIIIIIIIIIIHIIHIIIIIIIIIIIIIIIIIIIIHIIIIIIIIIIIIIIIIIIIIIIHIIIIIIIIIIIIIIIIIIIIIIIIIIIIIIIIIIIIIGIIIIIIIIIHHHIIIIIIIIIIIIIIIIIHIHIIIIHIIIIIIIIIIIIIIIIIIIIIIHIIIIIHGGIIIIIIIIIIIIIIIIIIIIIIIHIIIIHIIIIIIIIIIIDDDDD
@HISEQ:969:HM2KJBCX2:2:1101:11020:76008 2:N:0:ACTATGCA
GCCTCGTACTGACCCAACTATCCCTATTAATCATTACTTCAGTCCTAGAAACCAACAAAATAGAACTAAAGTCCTATTCCATTATTCCATGCTAATATATTCAAGCAAACATGCCTGCTTTAAACACTCTAATTTTTTCAAAGTAAAAGTCTTGGATCCCTAGCGCACTCAATTAAGAGCACACTAGTTCCCCAAAAGGAAAAGCCCAAAGTTGCAGTACAAACCTTTCGGTTGACGGCAACTATAAGCCCAAAATTCAACTACGAGCTTTTTAACTGCAACAACTTTAATATACGCTATTGGAGCTGGAATTACCGCGGCTGCTGGCACCAGACTTGCCCTCCAA
+
DDDDDIIIIIIIIIIIIIIIIIIIIIIIIIIIIIIIIIIIIIIIIIIIIIIIIIIIHIIIIIHHIIIIIIIIIIIIIIHGIHIIIIIIIIIIIIIIIIIIIHIIIIIIIIIIIIIIIIIIIHIIIIIIIIIIIIIIHHIIIIIHIHIIIIIIIHIIIIHIIIIIHIIIIIIIIIIIIIIIIIIIIIIIIIIIIIIIHHHIIIIIIIIIIIIIIIIIIIIIIIIIIIIIIIIIIIIIIIIHHHHHHIIIIIIIIIIIHIIIHHFIIIIIIIIIIIIIIIIIIIIIIHHIHIIIIIIIIIIHHIIIIIIIIIIIIIIIIIIIIIIIIIIIIIIIIIIIIIIIIDDDDD
@HISEQ:969:HM2KJBCX2:2:1101:10205:76606 2:N:0:ACTATGCA
GCCTCGTACTGACCCAACTATCCCTATTAATCATTACGGTGGTCCTAGAAACCAACAAAATAGAACCACAACGTCCTATTCTATTATTCCATGCTAATCTATTCAAGCAAATGCCTGCTTTAAACACTCTAATTTTTTCAAGGTAATGGTCCTGGCTCCCCGGCACACCCAATAAAGGACATACTGGTTCACCAGAAGGTGGACCCGACACAGGACAGTACTCGCCAAAGACGGACCGCCCGGCCAGGCCTAAAATTCAACTACGAGCTTTTTAACTGCAACAACTTTAATATACGCTATTGGAGCTGGAATTACCGCGGCTGCTGGCACCAGACTTGCCCTCCAA
+
DDDDDHIIIIIIIIIIIIIIIIIIIIIIIIIIIIIIIIIIIIIIIIHIIIIIIIIIIHIIIIIIIIHIIIIIIIIIIIIIIIHIIIIIIIIIIIIHHHIIIHIHIIIIIIIIIIIIIIHHIHIIIHIHIIIHIIIIIIIHHIIIIIIIIIIIIIIIIIIIIIIIIIIIIIIIIIIIIIIIIIIIIIIIIIIIIIIIIIIIIIIIHIIIIIIIIIIIIIIIIIIIIIIIHHHIIIGIIIIIIIIIIIIHHIIIIIIIIIIIIHFIIIIIIIIIIIIIIIIIIIIIIIIIIIIIIIIGIHHFFIIIIIIIIIIIIIIIIIIIIIIIIIIIIIIIIIIIIIIIIDDDDD
@HISEQ:969:HM2KJBCX2:2:1101:15632:76277 2:N:0:ACTATGCA
GCCTCGTACTGACCCAACTATCCCTATTAATCATTACGTGGTCCTAAAACCAACAAAATAGAACACCGTCCTATTTTATTATTCCATGCTAATGTATTCAAGCAAAAATGCCCGCTTTAAACACTCTAATTTTTTCAAAGTAAAGGTCCTAGTTCATTGAAACACCCAATTAAGAAGCATCCCAATTCACCAGAAGGTAAGAAATTGGCTACACACCGATTCATGCCCCTAAAAGCACGACCAATATATCCCAATCCCGAAATTCAACTACGAGCTTTTTAACCGCAACAACACTAATATACGCTATCGGAGCTGGAATTACCGCGGCTGCTAATACCAGACTTGCCCTCCAA
+
DDDDDIIIIIIIIIIIIIIIIIIIIIIIIIIIIIIIIHIIIIIIIIIIIIIIIIIIIIIIHIIIIIIIIHIIIIIIIIIIIIIIIIIIIIIIIIIIHHHIHGHIHIIIIIHIHIIIIIIIIIIIIIIIIIIIIIIIIIIIIHIIIHHIIIIIIIIIIIIIIIIIIIIIIIIIIIIHIHIHIIIIIIIIIIIIIIIIIIIIIIIIIIIIIHHIIIIIIIIIIIIIIIIIIIIIIIIIIIIIIIIIIIIIHHHDIHIIHIIIIIIIIIIIIIIIIIIIIIHE/IHIIIIIIIIIIIIIIIIIHIIIIIIIIIIIIIIIIIIIIIIIIIIIIIIIIIIIIIIIIIIIIIIIDDDDD
@HISEQ:969:HM2KJBCX2:2:1101:6930:76961 2:N:0:ACTATGCA
GCCTCGTACTGACCCAACTATCCCTATTAATCATTACGTCGATCCTAGAAACCAACAAAATAGAATCAAACGTCCTATTTCGTTATTCCATGCTAATGTATTCAAGCGTGAGCCTGCTTTAAACACTCTAATTTTTTCAAAGTAACAGTCCTGATTCCCCAAGACACCAAATTAATGACATCATGGTTCGTCAGAAGGTAGGAATCAATAATACCAGTACGTACAATAGCACGACCAATAAATTGATCCCGAAATTCAACTACGAGCTTTTTAACTGCAACAACTTTAATATACGCTATTGGAGCTGGAATTACCGCGGCTGCTGGCACCAGACTTGCCCTCCAA
+
DCDDDIIIIIIIIIIIIIIIIIIIIIIIIIIIIIHIIIIIIIIIIIIIIIIIIIIIIIIIIIIIIIIHHIIIIIHIIIIIIIIIHIIIIIIIIGIIIIIIIIIIII$GIIIIIIIIIIIIIIIIIIIIIIIIIIIIIIIIIIIIIIIIIIIIIIIIIIIIIIHHIIIIIIIIIIIIIIIIIIIIIIIIIIIIIIIIIIIIIHIIIIIIIIHIHIIIIIIIIIIIIIIIIIIIIIIIIIIIIIIHIIIIIIIIIIIIIIIIIIIIIIIIIIIIIIIIIIIIIIIIIIIIIIIIIIIIIIHHIIIIIIIIIIIIIIIIIIIIIGIIIIIIIIIIIIIIIIIIDDDDD
@HISEQ:969:HM2KJBCX2:2:1101:20501:77083 2:N:0:ACTATGCA
GCCTCGTACTGACCCAACTATCCCTATTAATCATTACGTCAATCCTAGAAACCAACAAAATAGGATCAAACGTCCTATTTCATTATTCCATGCTAATGTATTCAAGCGTTAGCCTGCTTTAAACACTCTAATTTTTTCAAAGTAACAGTCCTGTTTCCCTGCAACACCAAGTAAATGACATCACAGTTCTTCAAGAAGGAGGAATCAGTGAGGCCAGTGCATACCAGTGGCACGACCAACCTACTGACCCCGAAATTCAACTACGAGCTTTTTAACTGCAACAACTTTAATATACGCTATTGGAGCTGGAATTACCGCGGCTGCTGGCACCAGACTTGCCCTCCAA
+
CDDDDIIIIIIIIIIIIIIGIIIHHIIIIIIIHIIIIIIHIIIIIIIIHIIIIIHIIIIHHE@CEHHIHHHHIGHIHHIIGHHIIIIHHHEEHHIIIIIIIHHIIIIIHHIIHHIIIIIIGHIIIIIGIIHHHIIIIHHIIIHIHEHHHIIIIIIIIIHHHIIIIIHHGG?CH5CGHHHIIIIIIIHHHHIIIIHHHFIIIIIIIIIIIIGHHHHHHIIIIHIIIIIHIIIHIIIHIIHHHIHHFHHIIIIIHIHIHIIIIIIIIIIIIIIIIIIIIHIIIIIIIIHGHIIIIIIHHCHHIIIHHEHIIIIIIIIIIIIIIIIIIIIIIIIIIIIIIIIIIDDDDD
@HISEQ:969:HM2KJBCX2:2:1101:20775:77022 2:N:0:ACTATGCA
GCCTCGTACTGACCCAACTATCCCTATTAATCATTACGGTGATCCTAGAAACCAACAAAATAGAACCATGCCGTCCTATTCTATTATTCCATGCTAATGTATTCGAGCAAAATGCCTGCTTTAAACACTCTAATTTTTTCAAGGTAAAGGTCCTGGTTCCACATGACACCCAATTAAGGACATCATGCTTCTCCAGAAGGTGAGAAATCAACTGCGACAGTTCATACCCCTTAAGGCACGACCATCACGTCAATCCCGAAATTCAACTACGAGCTTTTTAACTGCAACAACTTTAATATACGCTATTGGAGCTGGAATTACCGCGGCTGCTGGCACCAGACTTGCCCTCCAA
+
DDDDDIIIIIHIIIIIIIIIIIHIIIIIIGIHIIIIIIHHIIIIIIIIIIIIIHIIIIIIIIIIHHHIH?CHCHDHHHHIIIIHHFHIIHHHHHHIIIGHHDHHHIIHHHEHHHFHIIIIIHHHIHHIHIHIIIIIIHHIIIIIIIIHHHHIIIIHIIIIIHHIHHHHIGIHHHHIIIIIIHIIIHIIHIIIIIIIIIIIIIIHIGHHIHHIIIIIIIIHIIHIIIIIIIIIIHI<IIIIIIIIIIHIIHHIIIIIIIIIIIIIIIIHHHGG?HHHIIHHGIIIIIIIIIIIIIIIIHHIIIIIIIIIIIIIIIIIIIIIIIIIIIIIIIIIIIIIIIIIIIIIIIIDDDCD
@HISEQ:969:HM2KJBCX2:2:1101:5857:77341 2:N:0:ACTATGCA
GCCTCGTACTGACCCAACTATCCCTATTAATCATTACGGTGATCCTAGAAACCAACAAAATAGAACCATGCCGTCCTATTCTATTATTCCATGCTAATGTATTCGAGCAAAAATGCCTGCTTTAAACACTCTAATTTTTTCAAGGTAAAGGTCCCGGATCCGCAAGACACCCAATTAAGGACATCAAGTTTCTCCAGAAGGTGAGAAATCAACAGCGACAGTTCATACCCCTTAAGGCATGACCATCACGTCAATCCCGAAATTCAACTACGAGCTTTTTAACTGCAACAACTTTAATATACGCTATTGGAGCTGGAATTACCGCGGCTGCTGGCACCAGACTTGCCCTCCAA
+
ADDDDIIIIIIHIIIIIIIIIHIHHHHHIIIIIIIGHEHIHHIIIIIIGHIIIIIIGIIHHHIHHIIIIIIIIHDIIGHHHHHHHI@HHFIHGIIHIHEHHHHHHIIIIIHHHIIIIIHFHFGHHHIHHHHIIIIIHIFHHIIHIHHIIIIIIIHIHHHHGIIHIIGIIIIIHHHIHIIIIIIHGEHHHFHHHIIIIIIIIHHHHGHHHIIIHIIIIHHIIIHIIIIIHHHIIIIIIFIIHGIIIHHIIHCHIIIIHIIIIHIIIIIHCEHHHHIIIIHIHGHHIIIHHFIIIGIIHHHGIIIHHHIHIIHEIIIIIIIIIIIIIHFHHIIIHIIIIIIIIHIIIHIIDDDDD
@HISEQ:969:HM2KJBCX2:2:1101:13084:76572 2:N:0:ACTATGCA
GCCTCGTACTGACCCAACTATCCCTATTAATCATTACGGTGGTCCTAGAAACCAACAAAATAGAACTACAACGTCCTATTCTATTATTCCATGCTAATCTATTCAAGCAATAGCCCGCTTTAAACACTCTAATTTTTTCAAGGTAATGGTCCTGGCTCCCCAACACACCCAATAAAGGGCATACTGGTTCACCAGAAGGAAGACCCGACAGCAGACAGTACTCGCCAAAGACGGACCGCCCGGCCAGGCCTAAAATTCAACTACGAGCTTTTTAACTGCAACAACTTTAATATACGCTATTGGAGCTGGAATTACCGCGGCTGCTGGCACCAGACTTGCCCTCCAA
+
DDDDDIIIIIIHIIIIIIIIHFFHIIIIHHIIHHHIIIIIIIIIIIIIIHIIIIIIIGECHIIHHHHIHHIIHIGHHIIHHIIIIHIHFCGHIIIFHIIIIHHHIIIIIIIIIIIHHHIHHGHIHHHIHHIIIIIIIIIIIIIIIIIHIIIIIIHHHHIGHIIHCHHIHHHHIIIHGBFIIIIIIIIIIIIIIIIIIIHIIIIIIIIIIIIHIHIIIIIIHHIIGI=IIIHIIIIIIIIIIIIHHIIIIIHIIIIHIIIHIIHIIIHIIIIIIIIIIHIHGIIIIIHHIIIIHIGIIGIHHHGIIIIIIIIIIIIIIIIIIIIIIIIIIIIIIIIIIIIIIDDDDD
@HISEQ:969:HM2KJBCX2:2:1101:20912:78213 2:N:0:ACTATGCA
GCCTCGTACTGACCCAACTATCCCTATTAATCATTACGGTGATTCAGAAACCAACAAAACAGGACCACCGTCCTATTCTATTATTCCATGCTAATGTATTCAGACGTAAGCCTGCTTTGAACACTCTAATTTTTTCAAGGTAAAGGTCCTGGTTTCCCACCACGCTAAATTAATAACATGATAGTTCCCCAGAAGGTAGAAATTCTACACACCAGTACAGACTTGTTAGCCCGACCAACGGTAGAATCCCGAAATTCAACTACGAGCTTTTTAACTGCAACAACTTTAATATACGCTATTGGAGCTGGAATTACCGCGGCTGCTGGCACCAGACTTGCCCTCCAA
+
DBDDDIHHIIIIIIHHHHIIIIIIIIIIIIIIIGIIIIIHIIIIIIIIIIGHIICHHHIGIHHIHIFHIGIIHHIHCHHGHIHIIIIIHCHHHIHIIHIIID@CG@FHIHHIHCHEHH@HHHHIIHHIHHHGHHIIIIGH@GHHEHGEAGGHHFHHEFHEHIIEHCHIH@GFHHHIIGCEGHIHHHHIHHHHHHHHIHHHGHHHEFHHHGHHFG:HFIH<DIHHHHH:H5IHIIIIHHHCH5GDHDGIFHGIHEHHHCIIHHHHHHHHIIHHHGHHEF@GCEIIIHEHHH=HEDHIIIIIIIIIHIIIHHHHIHIIIIIIIIIIIIIHIIIIHHIIIIIICDBAD
@HISEQ:969:HM2KJBCX2:2:1101:19484:78459 2:N:0:ACTATGCA
GCCTCGTACTGACCCAACTATCCCTATTAATCATTACGTCGATCCTAGAAACCAACAAAATAAGATCAAACGTCCTATTTCATTATTCCATGCTAATGTATTCAAGCGTGTGCCTGCTTTAAACACTCTAATTTTTTCAAAGTAACAGTCCTGATTCCCCATAACACCAAATTAATGACATCATAGTTCGTCAGAAGGGAGAAATCAATAATACCAGTACATACCGAAGCACGACCGATATATTGATCCCGAAATTCAACTACGAGCTTTTTAACTGCAACAACTTTAATATACGCTATTGGAGCTGGAATTACCGCGGCTGCTGGCACCAGACTTGCCCTCCAA
+
DDDDDIIIIHIHIIIIIIGIGHIIIIIIIIIIIIIGIIIIIIIIIIIIIIIIIIIIHHHHIEHIIIIIIIIGIIHIIIIIIEHIIIH1GFEHIHIHIIIHIGIIIHHHIIIIGIIIIIIIIIIIHHHIIIIIIIIHIIIIIIIIIIIHHHHHIIIHIHHHIHIIHHGIIIIIIIIIIIIIHIIIIIIHIHIIIIIIIIHIIIIHIIIHIIIIIHIIIIIIIIIIIIIIH6IIIIIIIIIIIHHHIIHIHHHIIIIIIIIIIIIIIIIIIIIIIIIIIIIIIIIIIHIIIIIIIIIIIHHHIIIIIIIIIIIIIIIIIIIIIIIIIIIIIIIIIIIIIIIIDDDDD
@HISEQ:969:HM2KJBCX2:2:1101:6344:78968 2:N:0:ACTATGCA
GCCTCGTACTGACCCAACTATCCCTATTAATCATTACGGTGATCCTAGAAACCAACAAAATAGAACCATGCCGTCCTATTCTATTATTCCATGCTAATGTATTCGAGCAAAAATGCCTGCTTTAAACACTCTAATTTTTTCAAGGTAAAGGTCCTGGATCCGCAAGACACCCAATAAAGGACATCAAGTTTCTCCAGAAGGTGAGAAATCAACAGTAACAGTTCATACCCCTTAAGGCATGACCATCACGTCAATCCCGAAATTCAACTACGAGCTTTTTAACTGCAACAACTTTAATATACGCTATTGGAGCTGGAATTACCGCGGCTGCTGGCACCAGACTTGCCCTCCAA
+
DDDDDHIIIIIIIIIIIIIIIIIIIIIIIIIIIIIIIIIIIHIIHIIIIIIIIIGIIHIIIIIEHHIIHIGIHHDHHIIHIIIIIIIGHIIHEHHIIIIHEHFHIIIIIIIIIIIIIIIIHIHHIIIIHIIHIHIIIIIIIHIIIIIIIIIIIIGIIIIIHIIIIIIIIIIHHIIIIIHIIIIIIIIIIIHIIHIIIIHIIIIIIIIIIHIIIIIIIHIIIIHIIIIIIIIIIIIIIIIIIIIIIIIHIIH@IIIIIIIIIIIIIHIIHIIIIIIIIIHIHIIIIIIIIIIIIIIIIIIIHDIIIIIIIIIIIIIIIIIHIIIIIIIIIIIIIIIIIIIIIIIIIIIIDDDDD
@HISEQ:969:HM2KJBCX2:2:1101:8937:78857 2:N:0:ACTATGCA
GCCTCGTACTGACCCAACTATCCCTATTAATCATTACGTCGATCCTAGAAACCAACAAAATAAGATCAAACGTCCTATTTCATTATTCCATGCTAATGTATTCAAGCGCGAGCCTGCTTTAAACACTCTAATTTTTTCAAAGTAACAGTCCTGATTTCCCGCCACACCAAATAAATGGCATAACGGTTCTTCAGAAGGGAGGAATCAGTGACACCAGTACATACCAAAGGCACGACCAGCGTACTGATCCCGAAATTCAACTACGAGCTTTTTAACTGCAACAACTTTAATATACGCTATTGGAGCTGGAATTACCGCGGCTGCTGGCACCAGACTTGCCCTCCAA
+
DDDDDIIIIIIIIIIIIIIIIIIIIIIIIIIIIIIIIIIIHIIIIIIIIIIIIIIIIIIIIIIIIIIIIIIIIIIIIIIIIIIIIIIIIHHIHIIIIIIIIGHHIIIIIIIIIIIHIIHHHHIIIIIIIIIIIIHIIIIIGHIHIIIIHIIIIHHIIIIIIIIIIIIIIIIHIIIIIIIIIIIIIIIIIIIIIIIIIIIIIIIIIIIIIIIIIIIIIIIIIIIIIIIIIIIIIIIIIIIIIIIHGIIIIIIIIIIIIIIIIIIIIIIIIIIIIIIIIIIIIIIIIIIIIIIIIHIIIIIIIIIIIIIIIIIIIIIIIIIIIIIIIIIIIIIIIIIIIIIIIDDDDD
@HISEQ:969:HM2KJBCX2:2:1101:12517:79668 2:N:0:ACTATGCA
GCCTCGTACTGACCCAACTATCCCTATTAATCATTACGTCAATCCTAGAAACCAACAAAATAGGATCAACGTCCTATTTCATTATTCCATGCTAATGTATTCAAGCGCGAGCCTGCTTTAAACACTCTAATTTTTTCAAAGTAACAGTCCTGATTCCCCGCCACACCAAATTAATGACATGATGGTTCGTCAGAAGGTAGGAACCAGTAACACCAGTACGTACCTAAGGCACGACCAACGTACTGATCCCGAAATTCAACTACGAGCTTTTTAACTGCAACAACTTTAATATACGCTATTGGAGCTGGAATTACCGCGGCTGCTGGCACCAGACTTGCCCTCCAA
+
DCCDDIIIIGIIIIIIIIHIIIHIIIIIIHIIIIIIIIIIIIIIIIHIIIIHIHHIIIIIIGHHIIIIIGIHHIIIIIIIHIIHIIIIHIIGIHIIIIIIIHHIIIIIIHIIIIIGHHHIHIIIIIIIIIIIIIIIIIIIIIIIIIIIIIHIIIIIIIIIIIIIHIIIIIIIIIIHHHIIIIIIIIIIIIIIIIIIIIIIIIIIIIIIIIIIIIIIIIIIIIIIIIIHHIIIIIIIIIIIIIHFIIIIIIIIIIIIIIIIIIIIIIIIIIIIIIIIIIIIIIIIIHIIIIIIIIIIIIIIIIIIIIIIIIIIIIIIIIIIIIIIIHIIIIIIIIIIIIIIDDDDD
@HISEQ:969:HM2KJBCX2:2:1101:13895:80211 2:N:0:ACTATGCA
GCCTCGTACTGACCCAACTATCCCTATTAATCATTACGTCAATCCTAGAAACCAACAAAATAGGATCAACGTCCTATTTCATTATTCCATGCTAATGTATTCAAGCGCGAGCCTGCTTTAAACACTCTAATTTTTTCAAAGTAACAGTCCTGATTCCCCACCACACCAAATTAATGACATGATGGTTCGTCAGAAGGTAGAAATCAGTAACACCAGTACGTACCGAAGGCACGACCAGCGTACTAATCCCGAAATTCAACTACGAGCTTTTTAACTGCAACAACTTTAATATACGCTATTGGAGCTGGAATTACCGCGGCTGCTGGCACCAGACTTGCCCTCCAA
+
ACCDDIIIIIIIIIIIIIIIIIHIIIIIIHIIIHIIIIHIIIIIIIIIIIIIIIHIIIHIIHHHIIIIIIIHHFHHHEHGIHIIHIIIHIHGHHHIIIIIHIIIIIIIIIGIIIIIHIIIIIIIIIIIIIIIIIIHIIIIIIIIIIIIIIIHHHHIIIHHIIIIIIHIIIIIHIIHIIHGIHHIIHIIIIIIIIHIIIIIIIIIIIIIIIIIIIIHHHIIIIIIIIIIIIIHIHIIIHIIIIHHIIIIIIIIIIIIIIIHHFIIIIIIIIIIIIIIIIIIIIHIHIIHIIIIIIIIIIIIIIIIIIIIIIIIIIIIIIIIIIIIIIIIIIIIIIIIIIIIDDDDD
@HISEQ:969:HM2KJBCX2:2:1101:7003:81063 2:N:0:ACTATGCA
GCCTCGTACTGACCCAACTATCCCTATTAATCATTACGGTGGTCCTAGAAACCAACAAAATAGAACCATGCCGTCCTATTTTATTATTCCATGCTAATGTATTCAAGCAAAAATGCCTGCTTTAAACACTCTAATTTTTTCAAAGTAAAGGTCCTGGTTCCCCGCGGCATCCAATTAAGGACATCGCGGTTCTCCAGAAGGTGAGAAATTGACTGCACCAGTTCATACCCCGTGAGGCACGACCGATGCGCCAATCCCGAAATTCAACTACGAGCTTTTTAACTGCAACAACTTTAATATACGCTATTGGAGCTGGAATTACCGCGGCTGCTGGCACCAGACTTGCCCTCCAA
+
DDDDDIIIIIIIIIIHHIIIIIIIIIIIIIIIIIIIIIIIIIIIIIIIIIIIIIIIIIHIIIIIIIIIIIHIIHIGIIIIIIHHIHIIIIIIIIIIIIIIIFHIIIIIIIIHIIIIHIIIIIIIIHHIIIIIIHHHIIIHIIHIIIIIIIIIIIIIIHIIIHIIHIIIIIIIIIIIIIIIIIIIIIHIIIIIIHIIIIIIIIIIIIIIIIIIIIIIIIIIIIIIIIIIIIIIIIIIIIIIIIIIIIIIIIHHIIIIIIIIIIIIIIIIIIIIIIIIIIIIIIIIIIIIIIIIIIIIIIIHHIIIIIIIIIIIIIIIIIIHIGIIIIIIIIIIIIIIIIIIIIIIIIIIDDDDD
@HISEQ:969:HM2KJBCX2:2:1101:14108:80790 2:N:0:ACTATGCA
GCCTCGTACTGACCCAACTATCCCTATTAATCATTACGGTGGTCCTAGAAACCAACAAAATAGAACCACAACGTCCTATTCTATTATTCCATGCTAATCTATTCAAGCAATAGCCCGCTTTAAACACTCTAATTTTTTCAAGGTAATGGTCATGGCTCCCCAACACACCCAACAAAGGACATGCTGGTTCACCAGAAGGAAGACCCGACAGCAGACAGTACTCGCCAAAGACGGACCGCCCGGCCAGGCCTAAAATTCAACTACGAGCTTTTTAACTGCAACAACTTTAATATACGCTATTGGAGCTGGAATTACCGCGGCTGCTGGCACCAGACTTGCCCTCCAA
+
BDCDDIIIIIIIIIIIIIIIIIIIIIIIIIIIIHIIIIIIIIIIIIIHHIIIIIIIIIIIIIHIIIGIGIIIHHIIIHHHIIIIIIHHIIIIHIIHIIIIIHHHIIIIIIIIIIIIIIIIIHIIHIIIIIIIIIIIIIIIIIIIIIIIIIIIIIIIIIIIIIHIIIIIIIIIIIIIIIIIIIIIIIIIIIIHIIIIIIIIHHHIIIIIIIIIIIIIIIIIIHIIIIIIIHHIIIIIIIIIII?IHIIIIIIIIIIIIIIIIIHIIIIIIIIIIIIIIIIIIIIIIIIIIIIIIIIIIIHHIIIIIIIIIIIIIIIIIIIIIIIIIIIIIIIIIIIIIIIIIDDDDD
@HISEQ:969:HM2KJBCX2:2:1101:2891:81707 2:N:0:ACTATGCA
GCCTCGTACTGACCCAACTATCCCTATTAATCATTACTCATTTCCCCAAAAACCAACAAAATTCGAGATACGAGTCCTAAATTATTATTCCATGCTAATGTATTCATAACTTTCAGCCTGCTTTAAACACTCTAATTTTTTCAAAGTAAAGGTCCTGGATTGCGAACCCAACCCAGTAAAGGGCAGGAACGTTCTCCAGGAAGATGGTAAGCGCGCATCGGCACTCACACACGATACCGTGGCGGGCCAAGCGCACTATACCAGAAATCCAACTACGAGCTTTTTAACTGCAACAACTTTAATATACGCTATTGGAGCTGGAATTACCGCGGCTGCTGGCACCAGACTTGCCCTCCAA
+
DDDDDIIIIIIIIIIIIIIIIIIIIHIIIIIIIIIIIIIIIIIIIIIIIIIIIIIIIIIIIHIIIIIIIIIIIHIIIIIIIIIIIIIIIIIIIIHIIIIIIDGHIIIIIIIIIIIHHIIIHIIIIIIHIHHIIIIIIIIIIHIIIIIIIIIIIIIIIIIIIIIIIIIIIGHHIIIIHIIIIIIIIIIIIIIIIIHHIIIIIIIIIIIIIIIIIIIIIIIIIIIIIIIIIIIIIIIIIIIGIIIIIIIIIIIIIIIIHIIIIIIIIIIIIIIIIIIIIIIIIIIIIIIIIIIIIIIIIIIIIIIIIIIIIIIIIIIIIIIIIIIIIIIIIIIIIIIIIIIIIIIIIIIIIIIIIDDDDD
@HISEQ:969:HM2KJBCX2:2:1101:3801:82175 2:N:0:ACTATGCA
GCCTCGTACTGACCCAACTATCCCTATTAATCATTACGTCAATCCTAGAAACCAACAAAATAGGATCGAACGTCCTATTTCATTATTCCATGCTAATGTATTCAAGCGTTAGCCTGCTTTAAACACTCTAATTTTTTCAAAGTAACAGTCCTGTTTCCCTGCAACACCAAATTAATGACATTACAGTTCTTCAAGAAGGAGGAATCAGTAAAGCCAGTACATACCATTGGCACGACCAACCTACTGACCCCGAAATTCAACTACGAGCTTTTTAACTGCAACAACTTTAATATACGCTATTGGAGCTGGAATTACCGCGGCTGCTGGCACCAGACTTGCCCTCCAA
+
DDDCDIIIIIHIHIHIIIIIIIIIIIIIIIIIIIIIIIIIIIIIIIIIIIIIIIIIIIIIIIHHHIIIIIIIHGIIIIIIIHHIIHHHHHIIGIIIIIIIIHHHIIIIIIIIIIIIHIIIIHIIIIIIIIIIIIIIIHIIIIHIIIIIIIIIIIIIIIIIIIIIIIIHIIHHIIIIIIIIIIIIIIIIIIIIIIIHIIIIIIIIIIIIIIHIIIIIIIIIIIIIIIIIHIIIIIIIIIIIIIHHHIIIHIIIIIHIHIIIIIIIIGIIIIIIIIHIIIIIIIIIIIIIIIIIIIIIIIIIIIIIIIIIIIIIIIHIIIIIIIIIIIIIIIIIIIIIIIIIIDDDDD
@HISEQ:969:HM2KJBCX2:2:1101:16377:82586 2:N:0:ACTATGCA
GCCTCGTACTGACCCAACTATCCCTATTAATCATTACGTCAATCCTAGAAACCAACAAAATAGGATCGAACGTCCTATTTCATTATTCCATGCTAATGTATTCAAGCGTTAGCTTGCTTTAAACACTCTAATTTTTTCAAAGTAACAGTCCAAATTCCCCGCAACACCAAATTAATGGCATTACGGATCATCAGGAAGGAGGAATCAGTGAGACCAGTACATACCAGAGGCATGACCAATCTACTAACCCCGAAATTCAACTACGAGCTTTTTAACTGCAACAACTTTAATATACGCTATTGGAGCTGGAATTACCGCGGCTGCTGGCACCAGACTTGCCCTCCAA
+
DDDDDHHHHIIHHIIIIHIIIIIIHHIIHIIHIIHHHIHIIIHIIIIHHIIIHHIIIIIIHGHHCHHIIIHIICHIIIIIIIIIIIIHHHHHIHHIIIIIIHIIIIIHIHIIGHIHHIIIHHHHHIIHIHHHIIIIIGIHHGFIIHIIIIIIIHHHIIHHHIIHHIIIIIIHHHHHHHIIHHHFHIIIIHHIHHIIIHGHHHIHGIIIIHHHIIIIHHIIIHIHGIHHHHIIIIIIIHHHHEIHIIIIIIHHIIHHIIIIIIIHIIGIIIIHHIIIHHIIIIIHGIHIIIHHIIIHIHHIIIIIIIIHHIHHHIIHHIIIIHHHIIHIIIIHHIIIIHIIIDDDDD
@HISEQ:969:HM2KJBCX2:2:1101:11892:83282 2:N:0:ACTATGCA
GCCTCGTACTGACCCAACTATCCCTATTAATCATTACGGTGGTCCTAGAAACCAACAAAATAGAACCACAACGTCCTATTCTATTATTCCATGCTAATCTATTCAAGCAAATGCCTGCTTTAAACACTCTAATTTTTTCAAGGTAATGGTCCTGGCTCCCCGGCACACCCAATAAAGGACATACTGGTTCACCAGAAGGTGGACCCGACACAGGACAGTACTCGCCAAAGACGGACCGCCCGGCCAGGCCTAAAATTCAACTACGAGCTTTTTAACTGCAACAACTTTAATATACGCTATTGGAGCTGGAATTACCGCGGCTGCTGGCACCAGACTTGCCCTCCAA
+
ADDDDIIIIIIIIIIIIIIIIIIIIIIIIIIIIIIIIIIIIIIIIIIIIIIIIIIIHIIIIIHHIIIIIGIHIGHHIIHHHIIIIIIIIIHIIIIHIHHHGHIIIIHIIIIIHHIIIIHIIHIIIIIIIIIIIIIIIIIIIIIIIIIIIHIIIIIIIIHHIIIHIIIHIIIIIIIIIHHIIIIIIHIIHGIIIIIHIIIIIIIIIIIIIIIIHIIHIIIIIIIIIIIIIIHIIIHIIIIIIIIIHIIIIHIIIIIIIIIIIIIIIIIIIIIIIHHIIIIIIIIIIIIIIIIIIHIIHHGFFIIIIIIIIIIIIIIHIIIIIIIIIIIIIIIIIIIIIIIIIDDDDC
@HISEQ:969:HM2KJBCX2:2:1101:13149:84438 2:N:0:ACTATGCA
GCCTCGTACTGACCCAACTATCCCTATTAATCATTACGGTGGTCCTAGAAACCAACAAAATAGAACCACAACGTCCTATTCTATTATTCCATGCTAATCTATTCGAGCAAAGGCCTGCTTTGAACACTCTAATTTTTTCAAAGTAAAAGTCCTGGTCCCCAACACACCCAGTGAAGTGCATGCGGTTCTCCAGAAGAGAAGGCCCGGCCGGACAAGTGCACGCGGTGAGGCGGACCTGCCAGCCAGGCCAAAGGTTCAACTACGAGCTTTTTAACTGCAACAACTTTAATATACGCTATTGGAGCTGGAATTACCGCGGCTGCTGGCACCAGACTTGCCCTCCAA
+
DABBAHIGHGHHHG1<<GGEFCG1DFFHCCHCHHHEHIEHHIIIIHHGEHHHHHHHG@CCF@@?GH?FCHG@/EHEGHFHHFEGHHECGEGH1@G>1DGCED<@FDCGDHHECGHF@GHEE@DBFGHGHHGHHHIHIDHFFHH4H@FGHEEHGHHGFHBFHEG?HFH=HCGBF@A</?HHHHGDHF@<D/=.=@/C/GCCHHCC<IFECD@EGHG@EGECC<CGF1HCGECC1EECCC=E@1<1CCD1@GC@@?HEEH@IHE@HGIHGF?ECHHECHHGGGECGD1GCED0@<??HGCHHHHHEGIHEIIHHHCC/HFH@C1CF<1IHHCF<D1CG=<E<0B@D<
@HISEQ:969:HM2KJBCX2:2:1101:10099:84279 2:N:0:ACTATGCA
GCCTCGTACTGACCCAACTATCCCTATTAATCATTACGTCGATCCTAGAAACCAACAAAATAGAATCAAACGTCCTATTTCGTTATTCCATGCTAATGTATTCAAGCGTGAGCCTGCTTTAAACACTCTAATTTTTTCAAAGTAACAGTCCTGATTCCCCATGACACCAAATTAATGACATCATGGTTCGTCAGAAGGTAGGAATCAATAATACCAGTACGTACAATAGCACGACCAATAAATTGATCCCGAAATTCAACTACGAGCTTTTTAACTGCAACAACTTTAATATACGCTATTGGAGCTGGAATTACCGCGGCTGCTGGCACCAGACTTGCCCTCCAA
+
CDDDDIIIIIIIIIIIIGIIIIIIIHIIIIIIIHIIIIIIIIIIIIIIEHGIHIIIIIIHIIIIIIIIIIIIIIIIIIIIIIIIIIIIIIIIIIIIIIIIIIHIIIIHIHIIIIIIIIIIIIIIGIIIIIIIIIHHFHIIIIIIIIIHIIIIIIIIIIIIIIIIIHHIIIHHIIIIIIIIIIIIIIIHHIIIIIIIIIIIIIIIIIIIIIIIIIIIIIIIIIIIIIIIIIIIIIIIIIIIIIHGIIIIIIIIIIIIIIIIIIIIIIIIIIIIIIIIIIIIIIHIIIIIIIIIIIIIIIIIIIIIIIIIIIIIIIIIIIIIIIIIIIIIIIIIIIIIIIIIDDDDD
@HISEQ:969:HM2KJBCX2:2:1101:11528:83705 2:N:0:ACTATGCA
GCCTCGTACTGACCCAACTATCCCTATTAATCATTACGGTGATCCTAGAAACCAACGAAATAGAATCAGTCCGTCCTATTTCATTATTCCATGCTAATGTATTCAGACGATAGTCTGCTTTAAACACTCTAATTTTTTCAAAGTAACAGTCCTGATTTCCCATCACACCAAATAAATGGCATGAAAGTTCCTCAGAAGGTAGAGATCCATCTCACCAGTGCAGACAATTAAGCCTGACCAATGGGTAGACCCCGAGGTTCAACTACGAGCTTTTTAACTACAACAACTTTAATATACGCTATTGGAGCTGGAATTACCGCGGCTGCTGGCACCAGACTTGCCCTCCAA
+
ADCDDIIIIIIHIIIIIIIIIIIIHHIIIIHHHIIIIIHIHIIIIIHHHIIIIIIIHHIIIIEHHIHHFHHIGHHIIIIHIIIIIIIIIIIC?GHIIHIGIIHIIIHIIIIIIIIHIHIIIIIIIIIIIIIIIHIHIIIIIIIIIIIIHIIIIHHIIIIIHIIIIIIIIIIIHHIHIIIIIIIIIIIIHHHIIIIIIIIIIHIIIIIIHIHIIIIIIIIHIIIIIIIIIIIIIIIIIIIIIIIIIHFIIHIIIIIIIIIIIIIIIIIIIHIIIIIIIIIIIIIIIIIIHIIIIIIIIHIIIIIIIIIIIIIIIIIIIIIIIIIIIIIIIIIIIIIIIIIIIIIDDDDD
@HISEQ:969:HM2KJBCX2:2:1101:6587:84356 2:N:0:ACTATGCA
GCCTCGTACTGACCCAACTATCCCTATTAATCATTACGGTGATCCTAGAAACCAACAAAATAGAACCATGCCGTCCTATTTTATTATTCCATGCTAATCTATTCAAGCACAAGCCTGCTTTAAGCACTCTAATTTTTTCAAGGTAATAGCTCTGCTTCCCCAACGCACTAACTTAATAGCATGCTGGTTATTCAGAAGGTAGGAATTCATCAGGCCAGTGCGGACAGTGAAGCCCGACCAACCGACAAACTCCGAAATTCAACTACGAGCTTTTTAACTGCAACAACTTTAATATACGCTATTGGAGCTGGAATTACCGCGGCTGCTGGCACCAGACTTGCCCTCCAA
+
DADDBGHIHIIIIIIIIIIIIIIHIIHIEGHIIEHIIIIIIIHHIIGGIIIIIIIIIEHHHCHHHEHIHFCHHEHIIIIIIIIIIIIGHEHIIIIIGIHIIIIIIHIIHHHHHIIIIIIIIHHHFIIIIIIIHHHIIIHHCIIIIIIIIIIIIIHIIIHEIHIIIHIIIHHIIIIHIHIHIIIHIIIIIIHIIIIIIIIIIIIIIIIIIIIIIIIIIIIIIIIIIIIHHHGIIHIIIIIIIIIHHGHHHIIIIIGIIIIIIIIIHIIIIIIIIIIIIIIIIIIIHHIIIIIIIIHIIIIIIIIIIHIIIIIIIIHIIIIIIIIIIIIIIIIIIIIIIIIIIIIDDDDD
@HISEQ:969:HM2KJBCX2:2:1101:18822:84516 2:N:0:ACTATGCA
GCCTCGTACTGACCCAACTATCCCTATTAATCATTACGGTGGTCCTAGAAACCAACAAAATAGAACCACAACGTCCTATTCTATTATTCCATGCTAATCTATTCAAGCAAATGCCTGCTTTAAACACTCTAATTTTTTCAAGGTAATGGTCCTGGCTCCCCGGCACACCCAATAAAGGACATACTGGTTCACCAGAAGGTGGACCCGACACAGGACAGTACTCGCCAAAGACGGACCGCCCGGCCAGGCCTAAAATTCAACTACGAGCTTTTTAACTGCAACAACTTTAATATACGCTATTGGAGCTGGAATTACCGCGGCTGCTGGCACCAGACTTGCCCTCCAA
+
DDDDDIIHIIIIIIIIIIIIIIIIIIIIIHIIIIIIIIIIIIIIIIIIIIIIIIIIIIHIIHHHHIIIIIIIIIIIIIIIIIIHIIIIHHIHHIIIIIIIHIIHIIIIIIIIIHHIIHIIIIIIIIIHIIIIIIIIIIIIIIHIHHIIHHIIIIIHHIIHIHIIIIIIHIIIHIHIIHHHIIIIIIIIIHIHIIIIIIIIIHIIIIIIIIIIIIIIIIIIIHIIIIIIIIIIIIIIIIIIIIIIHIHIIIIIIIIHIIIIIIHIIHIIIIIIIHHIIIIIIIIIIIIIIIIIIIHIIHHGFIIIIIIIIIIIIIIIIIIIIIIIIIIIIIIIIIIIIIIIIDDDDD
@HISEQ:969:HM2KJBCX2:2:1101:19356:85126 2:N:0:ACTATGCA
GCCTCGTACTGACCCAACTATCCCTATTAATCATTACATCGATCCTAGAAACCAACAAAATAGAATCGGATGTCCTATTTCATTATTCCATGCTAATGTATTCAAGCGTGAGCCTGCTTTAAACACTCTAATTTTTTCAAGGTAACAGTCCTAATTCCCCGTGACACCAAATTAATGGCATTACGGTTCTTTAGAAGGTGAGAAATCAATAATATCAGTACATACCAACGGCATGACCGAAACATTGATCCCGAAATTCAACTACGAGCTTTTTAACTGCAACAACTTTAATATACGCTATTGGAGCTGGAATTACCGCGGCTGCTGGCACCAGACTTGCCCTCCAA
+
DDDDDIIIIIIIIIIIIHIIIIIIIIIIIIIIIIIIIIIIIIIHIIIIIIIIIIIIIIIIIIIIIIIIIIIIIIGIIIIIIHIIIIIHIIIIIIIIIIIIIIIIIIIIIIIIIIIIHIIIIIIIHIIIIIIIIIIIIIIIIIIIIIIIIHIIIIIIIIHIHIIIIIHIIIIIIIIIIIIIIIIIHIIIIIIIIIIIHIIIIIIIHIIHIIIIIIIIIIHIIIIIIIIIIIIIIIIIIIIIIIIHHHFHHIIIIIIIIIIIIIIIIIIIIIIIIIIIIIIIIIIIIIIIIIIIIIIIIIIIIHGIIIIIIIIIIIIIIIIIIIIIIIIIIIIIIIIIIIIIIIDDDDD
@HISEQ:969:HM2KJBCX2:2:1101:11129:86352 2:N:0:ACTATGCA
GCCTCGTACTGACCCAACTATCCCTATTAATCATTACGGTGATCCTAGAAACCAACGAAATAGAATCAATCCGTCCTATTTCATTATTCCATGCTAATGTATTCAGACGTTAGCCTGCTTTAAACACTCTAATTTTTTCAAAGTAACAGTCCTGATTTCCCATTACACCAAATAAATGGCATGAAAGTTCCTCAGAAGGTAGAGATTTATCTCACCAGTGCAGACAATTAAGCCTGACCAATGGGTAAACCCCGAAGTTCAACTACGAGCTTTTTAACTGCAACAACTTTAATATACGCTATTGGAGCTGGAATTACCGCGGCTGCTGGCACCAGACTTGCCCT
+
DDDDDIIIIIIIIIIIIIIIIIIIIIIIIIIIIIIIIIIIIIIIIIIIIIIIIIHIIIIIIIIIIIIIIIIIDHIIIGIIIIIIIIIIIHIIIIIIIIIIIIHIIIIIIIIIIIIIIHIIIIHIIIIHIIIGIIIIIIIIIIIIIHIIIIIIIIIIIIIIIIIIHIIIHIIHIIIIIIIIIIIIIHGIIIIIIIIIIIIIIIIIIIIIIIIIIIIIIIIIIHIIIIIIIIIIIIIIIIIIIIHIIIIIIIIIIIIIIIIIIIHIIIIIIIIIIIIIHIIIIIIIIIIIIIIIIIIIIIIIIIIIIIIIIIIIIIIIIIIIIIIIIIIIIIIIIIIIIIIDDDDD
@HISEQ:969:HM2KJBCX2:2:1101:17430:86823 2:N:0:ACTATGCA
GCCTCGTACTGACCCAACTATCCCTATTAATCATTACGGTGGTCCTAGAAACCAACAAAATAGAACCACAACGTCCTATTCTATTATTCCATGCTAATCTATTCAAGCAAATGCCTGCTTTAAACACTCTAATTTTTTCAAGGTAATGGTCCTGGCTCCCCGGCACACCCAATAAAGGACATACTGGTTCACCAGAAGGTGGACCCGACACAGGACAGTACTCGCCAAAGACGGACCGCCCGGCCAGGCCTAAAATTCAACTACGAGCTTTTTAACTGCAACAACTTTAATATACGCTATTGGAGCTGGAATTACCGCGGCTGCTGGCACCAGACTTGCCCTCCAA
+
DDDDDIIIIIIIIIIIIIIIIIIIIIIIIIIIIIIIIIIIIIIIIIIIIIIIHIIIHIIIIHHHIIIIIIIIIHIIIGHHHIIIIEHHIIIIFHIIIIIIIIIHIIHIIIIIIIIIIIIHIIIIIHIIIIIIIIIIIHIIIIIIHHIIIIIIIHGIHIIIIIIIIIIIIIHIIHIIIIIIIIIIIIHIIHIIIIIIIIIIHIIIIIIIIIIIIIIIIIIIIIIHIIIIIIIIIIHHIIIIIIIIHIIIHHHIIHIIIIIIIHHHIIIIIIIIIIIIIIIIIIIIIIIIHIIIIIIIIHHFDIIIIIHIIIIIIIIIIIIIIIIIIIIIIIIIIIIIIIIIIDDDDD
@HISEQ:969:HM2KJBCX2:2:1101:13982:87076 2:N:0:ACTATGCA
GCCTCGTACTGACCCAACTATCCCTATTAATCATTACGTCAATCCTAGAAACCAACAAAATAGGATCGAACGTCCTATTTCATTATTCCATGCTAATGTATTCAAGCGTTAGCTTGCTTTAAACACTCTAATTTTTTCAAAGTAACAGTCCAAATTCCCCGCAACACCAAATTAATGGCATTACGGCTCATCAGGAAGGAGGAATCAGTGAGACCAGTACATACCAGAGGCATGACCAACCTACTAACCCCGAAATTCAACTACGAGCTTTTTAACTGCAACAACTTTAATATACGCTATTGGAGCTGGAATTACCGCGGCTGCTGGCACCAGACTTGCCCTCCAA
+
DDDDDIIIIIIIIIIIIIIIIIIIIIIIIIHGHIIIIIIIIIIIIIIIIIIIIIIIHHHHHIHHHIIFHIIIIIIIIIIIIIIIIHIHIIIHGHHHHIIIHHHIIIIIIIIIIIIHIIHHHHHHHIIIIIIHIIIIHIIHIIIIIIIIHIIIIIIIIIIHHHIHIIIIIIIIIIIIIIIIHIIIIIIIIIIIIIIIIIIIIHIIIIIIIIIIIIHHIIIIIIIIIIIIHIIIIIIIIIIIIHHFHIHHIIIHIIIIIIIIIIIIIIIIIIIIIIIIIIIIIIIIIIIIIIIIIIIIIIIIIIIIIIIIIIIIIIIIIIIIIIIIIIIIIIIIIIIIIIHIIDDDDD
@HISEQ:969:HM2KJBCX2:2:1101:19914:87238 2:N:0:ACTATGCA
GCCTCGTACTGACCCAACTATCCCTATTAATCATTACGGTGGTCCTAGAAACCAACAAAATAGAACCACAACGTCCTATTCTATTATTCCATGCTAATCTATTCAAGCAAATGCCTGCTTTAAACACTCTAATTTTTTCAAGGTAATGGTCCTGGCTCCCCGGCACACCCAATAAAGGACATACTGGTTCACCAGAAGGTGGACCCGACACAGGACAGTACTCGCCAAAGACGGACCGCCCGGTCAGGCCTAAAATTCAACTACGAGCTTTTTAACTGCAACAACTTTAATATACGCTATTGGAGCTGGAATTACCGCGGCTGCTGGCACCAGACTTGCCCTCCAA
+
DDDDDIIIIIIIIIHIIIIIIHIIHIIIIIIHIIIIIIIIIIIIIIIIIIIIIIIIIIIHIIIIIIHIHHIIIIHHIIIIIIIHIIGIHHIIIHIIIIIIIHHHIIIIIIIIIIIIIIIIIIIHHIHIIIIIIIIIIHIIIIIHIIIIHIIIHHIIIIIIIIIIIIIIIIIIIIIIIIIIIGIIIIIIIIIIIIIIIIIIIIHIIIIIIIIIIIIIIIIIIIIIIIIIIIHHHIHIIIIIIHHHHIIIIHIIIIIIIIIIIIIIIIIIIIIIIIIIIIIIIIIIIIIIIIIIIIIIHGF<DIIIHIIIIIIIIIIIIIIIIIIIIIIIIIIIIIIIIIIIIDDDDD
@HISEQ:969:HM2KJBCX2:2:1101:9008:87837 2:N:0:ACTATGCA
GCCTCGTACTGACCCAACTATCCCTATTAATCATTACGTCAATCCTAGAAACCAACAAAATAGGATCGAACGTCCTATTTCATTATTCCATGCTAATGTATTCAAGCGTTAGCCTGCTTTAAACACTCTAATTTTTTCAAAGTAACAGTCCTGTTTCCCTGCAACACCAAATTAATGACATTACAGTTCTTCAAGAAGGAGGAATCAGTAAAGCCAGTACATACCATTGGCACGACCAACCTACTGACCCCGAAATTCAACTACGAGCTTTTTAACTGCAACAACTTTAATATACGCTATTGGAGCTGGAATTACCGCGGCTGCTGGCACCAGACTTGCCCTCCAA
+
?B@DDIHIHHIHIFGEEHHCHHIIICHIHHI@FHHHHHIEGEHGEGHHHHIHIIIIEHIIH@<G1CFHIHHHEEHHIHIIHIGHDFH@EEFCHHHIIIIIIGHHFHHHHHIIIHHHHHIIGHHGHHHFHHHDDHHIHIIHHHFHHEHIEHHHHHHIIIEGHIHH1DEHHFHIIFHHFEFG@HHEHGHHHHEHHHHHF0HF:IHHCHHHIIIHFFHHHHGEGGEHFEFHCHBCAECCHEHED8D@FECDHDFCHHFHHHEGE=HHHEEIHHHGIIHFEHFHHEHFCC1G1D1DHEHGD1F@D1HCHCHHHIHHHIHHGIIIIIIHHIHHIIIIIIHIIHHEE?CDDB
@HISEQ:969:HM2KJBCX2:2:1101:7137:87144 2:N:0:ACTATGCA
GCCTCGTACTGACCCAACTATCCCTATTAATCATTACGTCAATCCTAGAAACCAACAAAATAGGATCAAACGTCCTATTTCATTATTCCATGCTAATGTATTCAAGCGTTAGCCTGCTTTAAACACTCTAATTTTTTCAAAGTAACAGTCCTGTTTCCCTGCAACACCAAATTAATGACATTACAGTTCTTCAAGAAGGAGGAACCAGTAAAGCCAGTACATACCAGAGGCACGACCAACTTACTAATCCCGAAATTCAACTACGAGCTTTTTAACTGCAACAACTTTAATATACGCTATTGGAGCTGGAATTACCGCGGCTGCTGGCACCAGACTTGCCCTCCAA
+
DDDDDIIIIIIIIIIIIIIIIIIIIIIIIIIIIIIIIIIIIIIHIIIIIIIIIIIIIIIIHHHIHIIIIIIIIIIIIIIIIIIIIIIHIIIIIIIIIIIHHHIIIIIIIIIIIIIIIIIIIIHIIIIIIIIIIIIIIIIIHHHIIIIIIIIIIIIIIIHIIIIIIIIIIIIHHIIIIIIIIIIIIIIIIIIIIIIIIIIIIIIIIIIIIIIIIIIIIIIIIIIIIIIIIIIIIIIIIIHIIIIHHIIIIIIIIIIIIIIIIIHIIIIIIIIIIIIIIIIIIHGCIIIIIIIIIIIIIIHHHIIIIIIIIIIIIIIIIIIIIIIIIIIIIIIIIIIIIIIIIDDDDD
@HISEQ:969:HM2KJBCX2:2:1101:18685:89576 2:N:0:ACTATGCA
GCCTCGTACTGACCCAACTATCCCTATTAATCATTACGTCAATCCTAGAAACCAACAAAATAGGATCAACGTCCTATTTCATTATTCCATGCTAATGTATTCAAGCGCGAGCCTGCTTTAAACACTCTAATTTTTTCAAAGTAACAGTCCTGATTCCCCACCACACCAAATTAATGACATGATGGTTCGTCAGAAGGTAGGAACCAGTAACACCAGTACGTACCTAAGGCACGACCAACGTACTGATCCCGAAATTCAACTACGAGCTTTTTAACTGCAACAACTTTAATATACGCTATTGGAGCTGGAATTACCGCGGCTGCTGGCACCAGACTTGCC
+
DCDDDIIIIIIIIIIHIIIIIHHIIIIIIIIIIIIHIIIIIIIIIHIIGIIHIIIIIIIIIHHHFIIIIHIIIHIIIHIIIIIIIIIIIIHIIIIIHIIIIHHHHIIHIHHIHIIIIIIIIIIHIIHIIIHIIIIIIIIIIIIIHIIIIIIIIIIIIIIIIIHIIIIIIHIIIIIIIIIIIIIIIIHIIIIIIIIIIIIIIIIIIIIIIIIIIIIIIIIIIIIIIIIIIIIIIIIIHHIIIIIIIIIHHIIIIIIHIIIIIIIIIIIIIIIIIHIIIIIIIHHIIIIIIIIIIIIIIIIIIIIIIIIIIIIIIIIIIIIIIIIIIIIIIIIIIIDDDDD
@HISEQ:969:HM2KJBCX2:2:1101:7539:89618 2:N:0:ACTATGCA
GCCTCGTACTGACCCAACTATCCCTATTAATCATTACGTCGATCCTAGAAACCAACAAAATAGAATCAAACGTCCTATTTCATTATTCCATGCTAATGTATTCAAGCGTGCGCCTGCTTTAAACACTCTAATTTTTTCAAAGTAACAGTCCTGATTCCCCACGACACCAAATTAATGACATCGCGGTTCTTCAGAAGGTAGGAACCAATAATGCCAGTGCATACCGAAGCACGACCGACAATCTGATCCCGAAATTCAACTACGAGCTTTTTAACTGCAACAACTTTAATATACGCTATTGGAGCTGGAATTACCGCGGCTGCTGGCACCAGACTTGCCCTCCAA
+
DDDDDIIIIIIIIIIIIIIIIIIHIIIIIIIIIIIIIIIIIIIIIIIIIIIIIIIIIIIHIHIHIHIIIIIIIIIIIIIIIIIIIIIEHIIIIIIIIIIIIIIIIIIHIIIIIIIIIHIIIIIIIIIIIIHIIIIIIHIIIIIIIIIIIIIIIIIIIIIIIIIIIIIIIIIIHIIIIHIIIIIIIHIIIIIIIIIIIIIIIIIIHHIIIIIIIIIIIIIIIIIIIIIIIIIIIIIIIIIIIIIHIIIIIIIIIIIIIIIIIHIIIIIIIIIIIIIIIIIIIIIIIIIIIIIIIIIIIIIHIIIIIIIIIIIIIIIIIIIIIIIIIIIIIIIIIIIIIIIIDDDDD
@HISEQ:969:HM2KJBCX2:2:1101:18600:89998 2:N:0:ACTATGCA
GCCTCGTACTGACCCAACTATCCCTATTAATCATTACGTCAATCCTAGAAACCAACAAAATAGGATCAACGTCCTATCTCATTATTCCATGCTAATGTATTCAAGCGCGAGCCTGCTTTAAACACTCTAATTTTTTCAAAGTAACAGTCCTGATTCCCCGCCACACCAAATTAATGACATGATGGTTCGTCAGAAGGTAGGAATCAGTAACACCAGTACGTACCGAAGGCACGACCAGCGTACTAATCCCGAAATTCAACTACGAGCTTTTTAACTGCAACAACTTTAATATACGCTATTGGAGCTGGAATTACCGCGGCTGCTGGCACCAGACTTGCCCTCCAA
+
DDDDDIHIIIIIIIIIIIIIIIIIIIIIIIIIIIIIIIIIIIIIIIIGHIIIIIIIIIIIIIIHIIIIHIIGHHIIIHIIIIIIIIIEHHIIIIIIIIIIHHHHHIIHIIIIIIIIIIIHIIIIIIHHHIIIIIIIGHIHIIIIIIIHIIIIIIFHIHIIIIIIIIIIIEIHHIIIIIIIIIIIIIIIIIIHIIIIIIIIIIIIIIIIIIIIIIIIIIIIIIIIIIIIIHHIIIIIIIIIIHHHIIIIIIIIIIIIIIHIHHIIIIIIIIIIIIIIIIIIIIIIHIIIIIIIIIIIIIIIIIIIIIIIIIIIIIIIIIIIIIIIIIIIIIIIIIIIIIIHDDDDD
@HISEQ:969:HM2KJBCX2:2:1101:9969:89869 2:N:0:ACTATGCA
GCCTCGTACTGACCCAACTATCCCTATTAATCATTACGTCGATCCTAGAAACCAACAAAATAGAATCAAACGTCCTATTTCGTTATTCCATGCTAATGTATTCAAGCGTGAGCCTGCTTTAAACACTCTAATTTTTTCAAAGTAACAGTCCTGATTCCCCAAGACACCAAATTAATGACATCATGGTTCGTCAGAAGGTAGAAATCAATAATACCAGTACGTACAATAGCACGACCAATAAATTGATCCCGAAATTCAACTACGAGCTTTTTAACTGCAACAACTTTAATATACGCTATTGGAGCTGGAATTACCGCGGCTGCTGGCACCAGACTTGCCCTCCAA
+
DDDDDIIIIIIIIIIIIIIIHIIIIIIIIIIIIIIIIIIIHIIIIIIIIIIIIIIIIIIIIIIIIIIIIIIIIIIIIHIHIIHIIIIIIIHIHHIIIIIIIIIIIIIIIIIHHIIIIIHIIIIIIIIIIIIIIIIIIHIIIIIIIIIIIIIIIIIIIIHIIIEHHIIIIIIHIIIIIHHIIIIIIIIIIIIIIIIIIIIIIIIIIIIIIIIIIIIIIIIIIIIIIIIIIIIIIIIIIIIIIIHIIIIIIIIIIIIIIIIIIIIIIIIIIIIIIIIIIIIIIIIHIIIIIIIIIIIIIIIHIIIIIIIIIIIIIIIIIIIIIIIIIIIIIIIIIIIIIIIIDDDDD
@HISEQ:969:HM2KJBCX2:2:1101:9802:89664 2:N:0:ACTATGCA
GCCTCGTACTGACCCAACTATCCCTATTAATCATTACGTCAATCCTAGAAACCAACAAAATAGGATCGAACGTCCTATTTCATTATTCCATGCTAATGTATTCAAGCGTTAGCCTGCTTTAAACACTCTAATTTTTTCAAAGTAACAGTCCTGTTTCCCTGCAACACCAAATTAATGACATTACAGTTCTTCAAGAAGGAGGAATCAGTAAAGCCAGTACACACCATTGGCACGACCAACCTACTGACCCCGAAATTCAACTACGAGCTTTTTAACTGCAACAACTTTAATATACGCTATTGGAGCTGGAATTACCGCGGCTGCTGGCACCAGACTTGCCCTCCAA
+
DDDCDIIIIIIHIIIIIIIIIIIIIIIIIIIIIIIIIIIIIIIIIIIIIIIIIIIIIIIIIIHIIIIIIIIIHIIIIIHIEHIIIIIIIIIIGIHIHIIIIIIIIIIIIIIIIIIIIIIIIIIIIIIIIIIIIIIIIIIIIIIIIIIIIIIIIIIIIIIIIIIIIIIIIIIIIIIIIHIIIHIIIIIHIIIIHIIIIIIIIIIIIIIIIIIIIIIIIIIIIIIIIIIIHIIIIIIIIIHIIHHHGIIIIIIIIIIIIIIIIIIIIIIIIIIIHIHIIIIIIIIIIIIIIIIIIIIIIIIIIIIIIIIIIIIIIIHIIIIIIIIIIIIHIIIIIIIIIIIIIDDDDD
@HISEQ:969:HM2KJBCX2:2:1101:11029:90271 2:N:0:ACTATGCA
GCCTCGTACTGACCCAACTATCCCTATTAATCATTACGGTGGTCCTAGACCAACAAAATAGAACCAACGTCCTATTCTATTATTCCATGCTAATCTATTCAAGCAAAAGCCCGCTTTAAACACTCTAATTTTTTCAAGGTAATGGTCCTGGTTCCCCGACACACCCAATAAAGGGCATACCGGCTCACCAGAAGGATAGACCCGACAACAGACAGTACTCGCCAGAGGCGGACCGCCCGGTCAGGCCTAAAATTCAACTACGAGCTTTTTAACTGCAACAACTTTAATATACGCTATTGGAGCTGGAATTACCGCGGCTGCTGGCACCAGACTTGCCCTCCAA
+
DDDDAIIIIIIIIIIIIIIIIIIIIIIIIIIIIIIIIIIIGIIIIIIIIIIIHIIIIIIIHIHHIIIIIHIIIIHHHIIIIIIIIGIIGHIIIIIIIIIIIIIIIIIIHHHIIIIHIIHIIIIIIIIIIHIIIIIIIIIHIIIHIIGIIHEEGHHIIIIIIIIIIIIFHFHIIIHIIIIIHIHIGIHIIIIHIIHIHHHIIIIIIIIIIIIHIHIIIIIIIHIIIIIIIIIIIIHGIIIIHHIIIHHIIIIIIIIIIIHFIIIHIIIIHIHHIIIIIIIIIIHHIIIIIIHHHHFDCDIIIIIIIIHIIIIIIIIIIIIHIIIIIIIIIIIIIIIIHHDDDDB
@HISEQ:969:HM2KJBCX2:2:1101:17154:90425 2:N:0:ACTATGCA
GCCTCGTACTGACCCAACTATCCCTATTAATCATTACGTCGATCTAAGAAACCAACAAAATAAGATCAACGTCCTATTTCATTATTCCATGCTAATGTATTCAAGCGCGAGCCTGCTTTAAACACTCTAATTTTTTCAAAGTAACAGTCCTGATTCCCCGTCACACTAAATTAATGGCATGACGGTTCGTCAGAAGGAAGGAATCAGTGACACTAGTACATACCGAAGCATGACCGGCGTACTGATTCCGAAATTCAACTACGAGCTTTTTAACTGCAACAACTTTAATATATGCTATTGGAGCTGGAATTACCGCGGCTGCTGGCACCAGACTTGCCCTCCAA
+
DDDDDIIIIIIIIIIIIIIIIIIIIIIIIIIIIIIIIIIIIHIIIIIIIIIIIIIIIIIIIIIIIIIIIIHHIIIIIHIIIIIIIIIGIIIIIIHIIIIIIIHIIIIIIIIIIIIIIIIIIIIIHIHIIIIIIIIIIIIHIIIIIIIIIIIIIIIIHHIIIIIIIIIIIIIIIIIIIIIIIIIIIIIIIIIIIIIIIIIIIIIIIIIIIIIIIIIIIIIIIIIIIHIIIIIIHIIIIIIIIIHIIIIIIIIIIIIIIHHHHIIIIIIIIIIIIIIIIIIIIIIIIIIIIIIIIIIIIIIIIIIIIIIIIIIIIIIIIIIIIIIIIIIIIIIIIIIIIIIDDDDD
@HISEQ:969:HM2KJBCX2:2:1101:10515:90820 2:N:0:ACTATGCA
GCCTCGTACTGACCCAACTATCCCTATTAATCATTACGGCGGTCCTAGAAACCAACAAAATAGAACCGCACGTCCTATTCTATTATTCCATGCTGTAATATTCGAGCAAAGGCCTGCTTTGAACACTCTAATTTTTTCAAAGTAAAAGTCCTGGTCCCCAACACACCCAGTGAAGGGCATGCGGTTCTCCAGAAGAAAAGGCCCGGCCGGACAAGTGCACGCGGTGAGGCGGACCTGCCAGCCAGGCCAAAGGTTCAACTACGAGCTTTTTAACTGCAACAACTTTAATATACGCTATTGGAGCTGGAATTACCGCGGCTGCTGGCACCAGACTTGCCCTCCAA
+
DCDDDIIIIIIIIIIIIIIIIIIIIIIIIIIIIIIIIIIIIHHIIIIIIIIIIIIIIHIHHIIIIIIHIIIIIHIIIIIIHHIIHIIIGHIIIIIIIHIHHIIIIIHIIIHIIIIIIIIIIIIIIIIIIIIIIIIIIIIIIIIIIIIIHIIIHIIIIIIIIIIIIIIIIIIIIIIIHIIIIIIIIIIIHIIIIIIIIHIIIIIIIIIIIIIIIIIIIHIIIIIIIIIIIIIIIIIIIIIIIIGIIIHHIHIIIIIIIIIIIIIIIIIIIIIIIIIIIIIIIIIIIIIIIIIIIIIIIIIIIIIIIIIIIIIIIIIIIIIIIIIIIIIIIIIIIIIIIIIDDDDD
@HISEQ:969:HM2KJBCX2:2:1101:15404:91138 2:N:0:ACTATGCA
GCCTCGTACTGACCCAACTATCCCTATTAATCATTACGTCGATCCTAGAAACCAACAAAATAGAATCAAACGTCCTATTTCATTATTCCATGCTAATGTATTCAAGCGCGAGCTTGCTTTAAACACTCTAATTTTTTCAAAGTAACAGTCCTGATTTCCCGCGACACCAAATTAATGACATCGTGGTTCGTCAGAAGGGAGAAACCAATAATGCTAGTACGTACAAAGTACGACCGACATATTAGTCCCGAAATTCAACTACGAGCTTTTTAACTGCAACAACTTTAATATACGCTATTGGAGCTGGAATTACCGCGGCTGCTGGCACCAGACTTGCCCTCCAA
+
DBDDDHHHHHIIFIHCFDDGE@FHHHIEEHIEHHIIIHIGCHHHHIIIHHHHHIIHHHHHGIIIIHIII1FDDHHHIII@@?F1FEHH1<CGCGHHIG@EC@C@CDCHIIHH@ECIH@HCHHHFH@CFC@?:FGH@EHCFGHHHGFECFGHH1<FE?HCFGHCGECDEEHHHCFHGGCGEEEEHH?DHHCHHHIEIIHHIIHE8IHIHGAFD6@@AIHGFEAGG@CCHC6HGCCIHF?FCHFEHC<DCEFHF@HHGHH@HECFHHGCD11<D<@?HCGHHHG<1CEIIHIHHDEFEHCHIIHGHHHHFHHHHCFC<HGHEGIHHCHIGIHIHGCHEF0G@?D@<
@HISEQ:969:HM2KJBCX2:2:1101:10583:91173 2:N:0:ACTATGCA
GCCTCGTACTGACCCAACTATCCCTATTAATCATTACGTCGATCCTAGAAACCAACAAAATAGAATCAAACGTCCTATTTCGTTATTCCATGCTAATGTATTCAAGCGTGAGCCTGCTTTAAACACTCTAATTTTTTCAAAGTAACAGTCCTGATTCCCCATGACACCAAATTAATGACATCATGGTTCGTCAGAAGGTAGGAATCAATAATACCAGTACGTACAATAGCACGACCAATAAATTGATCCCGAAATTCAACTACGAGCTTTTTAACTGCAACAACTTTAATATACGCTATTGGAGCTGGAATTACCGCGGCTGCTGGCACCAGACTTGCCCTCCAA
+
DDDDDIIIIIHHIIIIIIIIIIIIIIIIIIHIIIIIIIIIIIIIIIIIIIIIIIIIIIIIII?HHHIIHHGHHIIIIGIIIGIIIIIIIIIIIIIIIIIIIIHIIHIIIHIIIIIIIIIIIIIIIIIIIIIIIIIIIIIIIIIIIIIIIIIIIIIHIIHIIIIIIIIHIIIHIIIIIIIIIIIIHIIIIIIIIIIIIIIIIIIIIIIIIIIIIIIIIIIIHIIIIIIIIIIIIIIIIIIIIIIIIIIIIIIIIIIIIIIIIIIHHIIIIIIIIIIIIIIIIIIIIIGIIIIIIIIIIIIIIIIIIIIIIIIHIIIIIIIIHIIIIIIIIIIIIIIIIIIIDDDDD
@HISEQ:969:HM2KJBCX2:2:1101:8313:92281 2:N:0:ACTATGCA
GCCTCGTACTGACCCAACTATCCCTATTAATCATTACGTCAATCCTAGAAACCAACAAAATAGGATCGAACGTCCTATTTCATTATTCCATGCTAATGTATTCAAGCGTTAGCTTGCTTTAAACACTCTAATTTTTTCAAAGTAACAGTCCAAATTCCCCGCAACACCAAATTAATGGCATTACGGCTCATCAGGAAGGAGGAATCAGTGAGACCAGTACATACCAGAGGCATGACCAACCTACTAACCCCGAAATTCAACTACGAGCTTTTTAACTGCAACAACTTTAATATACGCTATTGGAGCTGGAATTACCGCGGCTGCTGGCACCAGACTTGCCCTCCAA
+
DDDDDIIIHIIHHIIIIIIIIIIIIIIIIIIIIHIIIIIIIIIIIIIIIHIIIIFIHHIGHIIIIIIIIIIIIHGIHIIIIIIIIIIHGIIIIHHIIIIIIIIIIIIIHIIIIIIIIIIIIHHHHIIIIIIIIIIIIIHIIIIHIIIIIIIHHHHHIIIHIIIIHIIIIIIIIIIIIIIIIIIIIHIIIIIIIIIIIIIIIIIIHIIIIIIIIIIIIIIIIIIIIIIIIIIIIIIIIIHIIIHHGHEIIIIIIIIIIIIIIHHIIIIIIIIIHFFIIIIIIIIIIIIIIIIIHIIIIIIIIHIIIIIIIIIIIIIIIIIIIIIHIIIIHIIIIIIIIIHIIDDDDD
@HISEQ:969:HM2KJBCX2:2:1101:9017:92120 2:N:0:ACTATGCA
GCCTCGTACTGACCCAACTATCCCTATTAATCATTACGGTGGTCCTAGAAACCAACAAAATAGAACCACAACGTCCTATTCTATTATTCCATGCTAATCTATTCAAGCAAATGCCTGCTTTAAACACTCTAATTTTTTCAAGGTAATGGTCCTGGCTCCCCGGCACACCCAATAAAGGACATACTGGTTCACCAGAAGGTGGACCCGACACAGGACAGTACTCGCCAAAGACGGACCGCCCGGCCAGGCCTAAAATTCAACTACGAGCTTTTTAACTGCAACAACTTTAATATACGCTATTGGAGCTGGAATTACCGCGGCTGCTGGCACCAGACTTGCCCTCCAA
+
DCDDDIIIIIIIIIIIIIIIIIIIIIIIIHIIIIIIIIIIIIIIIIIIIIIIIIIIIIIIIGHHIIIIIIIIIIIIIIIIIIIIIIIIIIIIIIIIGIGIIHHGIIHHIIIIIIIIIHIIIIIHHIIIIIIIIIIIHIHIIIIIIHIIIIIIIIHIHIIIIIIIHIIIIIHHHGIIHHGHHIIIIIHIIIIGIIIIIIIIHHGIIHHEHIIHHIHIIHIIHHGIIIIIIIIIIIIIIIIIIIIHHHIIHHIIIIIIIIIIIIIIIIIIIIIIIIIIIIIIIIIIIIIIIIHIIIIIHGFDDIIHIIIIIIIIIIIIIIIIIIIIIIIIIIIIIIIIIIIIHDDDDD
@HISEQ:969:HM2KJBCX2:2:1101:4411:92475 2:N:0:ACTATGCA
GCCTCGTACTGACCCAACTATCCCTATTAATCATTACGTCGATCCTAGAAACCAACAAAATAGAATCAAACGTCCTATTTCATTATTCCATGCTAATGTATTCAAGCGTAAGCCTGCTTTAAACACTCTAATTTTTTCAAAGTAACAGTCCTGATTCCCCACGACACCAAATTAATGACATCGCGGTTCTTCAGAAGGTAGGAACCAATAATGCCAGTGCGTACCGAAGCACGACCAACAATTTGATCCCGAAATTCAACTACGAGCTTTTTAACTGCAACAACTTTAATATACGCTATTGGAGCTGGAATTACCGCGGCTGCTGGCACCAGACTTGCCCTCCAA
+
DDDDDIIIIIIIIIIIIIIIIIIIIIIIIIIIIIIIIIIIIIIIIIIIIIIIIIIIIIIIIIHGIIIIIIIIIIIIIIHHHIIIIIIIIIIHHIIIIHIIIHHHHIIIIIIHIIIIIIIIIIIIIIIIIIHIIIIIIIIIIIIIIIIIIIIIIIIIIIIIIIIIIIIIHIHIIIIIIIIIIIIIIIIIHIIIIIIIIIIIIIIIIIIIIIIIIHIIIIIIIIIIHHEIIIIIIIIIIIIIIIHHIIIIIIIIIGIIIIIHIHHIIIIIIIIIIHIIIIIIIIIIIIIIIIIHIIIIIIIIIIIIIIIIIIIIIIIIIIIIIIIIIIIIIIIIIIIIIIIIDDDDD
@HISEQ:969:HM2KJBCX2:2:1101:12736:93009 2:N:0:ACTATGCA
GCCTCGTACTGACCCAACTATCCCTATTAATCATTACGGTGGTCCTAGAAACCAACAAAATAGAACCACAACGTCCTATTCTATTATTCCATGCTAATCTATTCAAGCAAATGCCTGCTTTAAACACTCTAATTTTTTCAAGGTAATGGTCCTGGCTCCCCGGCACACCCAATAAAGGACATACTGGTTCACCAGAAGGTGGACCCGACACAGGACAGTACTCGCCAAAGACGGACCGCCCGGCCAGGCCTAAAATTCAACTACGAGCTTTTTAACTGCAACAACTTTAATATACGCTATTGGAGCTGGAATTACCGCGGCTGCTGGCACCAGACTTGCCCTCCAA
+
DDDDDIIIIIIIIIIIIIIIIIIIIIIIIIIIIIIIIIIIIIIIIIIIHIIIHIIIIIIIIIHHHIIIIGIIIIIGIIIIIIIIIIIGGHIHHIIHIIIIIIIIIIIIIIIIIHHHIIIIIIIIIIIIIIIIIIIIIIIIIHIIIIIIIIIIIIIIIIIIIIIIIHIIIIIIIIIIIIIIIIIIIIIIIIIHIIIIIIIIIIIIIIIIIIIIIIIHIIIIIIIIIIIIIIHIIIIIIIIIIIIIHIIIIHIIIIIIIIIIIIIIIIIIIIIIIIIIIIIIIIIIIIIIIIIIIIIIHHGFFIIIIIIIIIIIIIIIIIIIIIIIIIIIIIIIIIIIIIIIIDDDDD
@HISEQ:969:HM2KJBCX2:2:1101:3562:92509 2:N:0:ACTATGCA
GCCTCGTACTGACCCAACTATCCCTATTAATCATTACGGTGATCCTAGAAACCAACAAAATAGGATCAACGTCCTATTTCATTATTCCATGCTAATGTATTCAAGCGCGAGCCTGCTTTAAACACTCTAATTTTTTCAAAGTAACAGTCCTGATTCCCCACCACACCAAATTAATGACATGATGGTTCGTCAGAAGGTAGAAATCAGTAACACCAGTACGTACCGAAGGCACGACCAGCGTACTAATCCCGAAAATCAACTACGAGCTTTTTAACTGCAACAACTTTAATATACGCTATTGGAGCTGGAATTACCGCGGCTGCTGGCACCAGACTTGCCCTCCAA
+
DDDDDIIIIIIIIIIIIIIIIIIIIIIIIIIIIIIHIIIIIIIIIIHIIIIIIIHIECHHHIHHIIIIIIIIIIIIIIIIIIIIIIIIIIIHIIHIIIIHIHHHIIIIIHHHIIIIIIIHHHHGIHGIIIIHIHHIIIIIIIIIIIIIIIIIHIIIHIHIIIIIHIIIIIIIHIHIIIIIIIIIIIIIIIIIIIIIIIHIIIIIIIIIIIIIIIIIIIIIIIHIIIIIIIIIIIIIIII<IIIHHIIIIIIIIIIIIIHIIIIIIIIIIIIIIIIIIIIIHIIIIIIIIIIIIIIIIIIHIIIIIIIIIIIIIIIIIIIIIIIIIIIIIIIIIIIIIIIIDDDDD
@HISEQ:969:HM2KJBCX2:2:1101:2185:93340 2:N:0:ACTATGCA
GCCTCGTACTGACCCAACTATCCCTATTAATCATTACGTCGATCCTAGAAACCAACAAAATAGAATCAAACGTCCTATTTCGTTATTCCATGCTAATGTATTCAAGCGTGAGCCTGCTTTAAACACTCTAATTTTTTCAAAGTAACAGTCCTGATTCCCCAAGACACCAAATTAATGACATCATGGTTCGTCAGAAGGTAGGAATCAATAATACCAGTACGTACAATAGCACGACCAATAAATTGATCCCGAAATTCAACTACGAGCTTTTTAACTGCAACAACTTTAATATACGCTATTGGAGCTGGAATTACCGCGGCTGCTGGCACCAGACTTGCCCTCCAA
+
DDDDDIIIIIIIIIIIIIIIIIIIIIIIIIIIIIIIIIIIIIIIIIIIIIIIIIIIGIIHIIIIIIIIIIHIIIIIIIIIIIIIIIIIIIIIIIIIIHIIIHIIIIIIIIIIIIIIIIIIIIIIIIIIIIIIIIIIIIIIIIIIIIIIIIIIIIIIIIHIIIIIIIIIIIIIIIIIIIIIIIIIIHIIHHIIIIIIIIIIIIIIIIIIIIIIIIIIIIIIIIIIIIIIIIIIIIIIIIIIIHIIIIIIIIIIIIIIIIIIIIIIIIIIIIIIIIIIIIIIIIIIIHIIIIIIIIIIIIIHIIIIIIIIIIIIIIIIIIIIIIIIIIIIIIIIIIIIIIIIDDDDD
@HISEQ:969:HM2KJBCX2:2:1101:18785:93350 2:N:0:ACTATGCA
GCCTCGTACTGACCCAACTATCCCTATTAATCATTACGGTGATCCTAGAAACCAACAAAATAGAACCATGCCGTCCTATTCTATTATTCCATGCTAATGTATTCGAGCAAAATGCCTGCTTTAAACACTCTAATTTTTTCAAGGTAAAGGTCCTGGTTCCACATGACACCCAATTAAGGACATCATGCTTCTCCAGAAGGTGAGAAATCAACTGCGACAGTTCATACCCCTTAAGGCACGACCATCACGTCAATCCCGAAATTCAACTACGAGCTTTTTAACTGCAACAACTTTAATATACGCTATTGGAGCTGGAATTACCGCGGCTGCTGGCACCAGACTTGCCCTCCAA
+
ADB@DHIIHIHIIHIIHHIIHIIIIIHHIGHHIIIIGIHHEHH@FHIIIHIHHHIHHIHIHHHHHHHIHFHIHIHIIHIEHIIIICHHIEHHHEHIHHIIIFHHEHIIHHIIIHHIHFGHHHIHIHIIHHGHIIIIGHHHHEHAIIHEGIIIGIHIIIIIIIHIHIEHIHIIIHIIIIIIIIIIIIIHHIIIIHIIIIIHHHGGIIIIIIGIHHHFIIIHHHIHIHIIHHEFHHHDHIHIHIIIHHHHGHGHIHGIHHHFHFHIHIIHHHIIHIIIIHIIHIIIIIIHIHHHGHHHHIHHIHHFHHIIIIHHIIHIIIHHIIIHIIIHHIIIIIIIIHHIHHHHDGHADDDA
@HISEQ:969:HM2KJBCX2:2:1101:10289:93503 2:N:0:ACTATGCA
GCCTCGTACTGACCCAACTATCCCTATTAATCATTACGGTGGTCCTAGAAACCAACAAAATAGAACCACAACGTCCTATTCTATTATTCCATGCTAATCTATTCAAGCAAATGCCTGCTTTAAACACTCTAATTTTTTCAAGGTAATGGTCCTGGCTCCCCGGCACACCCAATAAAGGACATACTGGTTCACCAGAAGGTGGACCCGACACAGGACAGTACTCGCCAAAGACGGACCGCCCGGCCAGGCCTAAAATTCAACTACGAGCTTTTTAACTGCAACAACTTTAATATACGCTATTGGAGCTGGAATTACCGCGGCTGCTGGCACCAGACTTGCCCTCCA
+
DDCDDIIIIIIIIIIIIIIIIIIIIIIIIIHGIIIIIIIIIIIIIIIIIIIIIIIIHIIIIIHHIIIIIIIIIHEHIIIIIIIIIIIIIIIHHIIIIIIIGHHIIIIIIHHCIIHIGIHHIIIIIIIIHIIGHHIIIIIIIIIIIIIIIIIIIIHIHIIHIIIIIHIIIHIIIHHIIIIIIIIIIHIIIIIIIIHIIIHHIIIIIIIIIIIHIIIIIIIIIIIIHIIHHHFIIIHIIHHGIIHEIIIHGHIIIIIIIIHIIIHIHIIIIIIIIIIIIIIIIIIIIIIGIIIIHHIHGFDCDIIIIHIIIIIIHIHHIIIIIIIIIIIIIIHIIIIIIIIIDDDDD
@HISEQ:969:HM2KJBCX2:2:1101:6308:93540 2:N:0:ACTATGCA
GCCTCGTACTGACCCAACTATCCCTATTAATCATTACGGTGGTCCTAGAAACCAACAAAATAGAACCACAACGTCCTATTCTATTATTCCATGCTAATCTATTCAAGCAAATGCCTGCTTTAAACACTCTAATTTTTTCAAGGTAATGGTCCTGGCTCCCCGGCACACCCAATAAAGGACATACTGGTTCACCAGAAGGTGGACCCGACACAGGACAGTACTCGCCAAAGACGGACCGCCCGGTCAGGCCTAAAATTCAACTACGAGCTTTTTAACTGCAACAACTTTAATATACGCTATTGGAGCTGGAATTACCGCGGCTGCTGGCACCAGACTTGCCCTCCAA
+
DDDDDIIIIIIIIIIIIIIIIIIIIIIIIIIIIIIIIIIIIIIIIIIIIIIIIIIIIIIIIIHIIIIIIGIIIHIIIGHIIIIIIIHIHIIIHHIIIIIIIHIIIIIIIIIIHIIIIIIIIIIIIIIIHIIIIIIIIIIIIIIIIIIIIIIIIIIHIIIIHIIIIIHIHIIIIIIHIHIIIIIIIIIIIHHIIHIIIIIIHIIIIIIIHHIIIIHHIIIIIIIIIIIIIIHIIIIIIIIIIIIHHIIIIIIIIIIHIIIHHHHHFHIIIIIIIIIIIIIHIIIIIIIIIIIHIHHHFD<<<FIIIIIIIIIHIIIIIIIIIIIIIIIIIIIIIIIIIIHIIDDDDD
@HISEQ:969:HM2KJBCX2:2:1101:19408:93463 2:N:0:ACTATGCA
GCCTCGTACTGACCCAACTATCCCTATTAATCATTACGGTGATCCTAGAAACCAACAAAATAGAACCATGCCGTCCTATTCTATTATTCCATGCTAATGTATTCGAGCAAAATGCCTGCTTTAAACACTCTAATTTTTTCAAGGTAAAGGTCCTGGTTCCACATGACACCCAATTAAGGACATCATGCTTCTCCAGAAGGTGAGAAATCAACTGCGACAGTTCATACCCCTTAAGGCACGACCATCACGTCAATCCCGAAATTCAACTACGAGCTTTTTAACTGCAACAACTTTAATATACGCTACTGGAGCTGGAATTACCGCGGCTGCTGGCACCAGACTTGCCCTCCAA
+
DDDDDIIIIIIIIIIIIIIIIHIIIIIIIIIIIIIIIIIIIIIIIIIHIIIIIIIIIIIIIIIIIIIIIFHHIHGIIIIIHIIIIIIIICHHIIIIIIHIIFIIIHHIIHHHIIIIIIIIIIIHIIIIIHHHHIIIIIHHHIIIIHIIIIIIIIHIIIIIIIIIIHHIIIIIIIIIIIIIIIIIIIIIIIHIIIIIHIIIIIIIIIIIIIIIIIIIIIIIIIIHIIIIIIIIIIIIIIIIIIIIIIIIIHGIIIIIIIIIIIIIIIIIIIIIIIIIIIIIIIIIIIIIIIIIIIIIIIIIIIIIIIIIIIIIIIIIIIIIIIIIIIIIIIIIIIIIIIIIIIIIIIIDDDDD
@HISEQ:969:HM2KJBCX2:2:1101:19293:94703 2:N:0:ACTATGCA
GCCTCGTACTGACCCAACTATCCCTATTAATCATTACGTCGATCCTAGAAACCAACAAAATAGGACCGCACGTCCTATTCTATTATTCCATGCTAACGTATTCGAGCAAAGGCCTGCTTTGAACACTCTAATTTTTTCAAAGTAAAAGTCCTGGTCCCCAACACACCCAGTGAAGGGCATGCGGTTCTCCAGAAGAGAAGGCCCGGCCGGACAAGTGCACGCGGTGAGGCGGACCTGCCAGCCAGGCCAAAGGTTCAACTACGAGCTTTTTAACTGCAACAACTTTAATATACGCTATTGGAGCTGGAATTACCGCGGCTGCTGGCACCAGACTTGCCCTCCAA
+
DDC@DIIIIHHCHHEEH0GHIHEFGHHHHHCFCH<CDH1C?C?GHIHEHEHCFCGHH@CFGHHIGIIDHHDH@GEHHGG@HHHHGECHGH@FEHHGHHHHCDCEHFHFCHIHIHHIIHHGIIHHHGDHHECHHGFIIHIIIIIIIHGGGGHHG?=HH?IHIHHGGEFCIGIGHEHGHGHHDH@IHEHHHHHHFHIHHH;HDEHHIHCHEEHFDHGIHIIIIHEIHG=GHECHHC@G@HGGC@EHGD8HHHHGCHHIHHHE?HHGHHHHHGDCDEHHG?HHGIHH@1C1ECCIHECEF1HHHHCHHHHHGCDHDDE?EG<GIHIHFIHFHHHIIIHHDHFDB@@@
@HISEQ:969:HM2KJBCX2:2:1101:11752:93380 2:N:0:ACTATGCA
GCCTCGTACTGACCCAACTATCCCTATTAATCATTACGTCAATCCTAGAAACCAACAAAATAGGATCGAACGTCCTATTTCATTATTCCATGCTAATGTATTCAAGCGTTAGCCTGCTTTAAACACTCTAATTTTTTCAAAGTAACAGTCCTGTTCCCCTGCAACACCAAATTAATGACATTACAGTTCTTCAGAAAGGAGGAATCAGCGAAGCCAGTGCATACCAGTGGCACGACCAACCTGCTGACCCCGAAATTCAACTACGAGCTTTTTAACTGCAACAACTTTAATATACGCTATTGGAGCTGGAATTACCGCGGCTGCTGGCACCAGACTTGCCCTCCAA
+
ADDDDIIIIIIIIIIIIIIIIIIIIIIIIIIIIIIIIIIIIIIIIIIIIIIIIIGIHIIIIIGHIIIHIIIHIIIIIIIIIIIIIIHIIIIHIHIIIIIHHHHIIIIIIIIIHIIIIHIIIIIIIIIIIIIIIIIIIIHIIIIIIIIIIIIIIIHIIIIIIHIIHIHIIIIIIIIIIIHIIIIIIIIIIIIIIIIIIIIIIIIIIIIIIIHIIIIIIIIIIIIHIIIIIIIIIIIIIIIIIIIHGIIIIIIIIIIIIHIIIIIIIIIIIIIIIIHIIIIIIIIIIIIIIIIIHIIIIIIIHIIIIIIIIIIIIIIIIIIIIIIIIIIIIIIIIIHIIIIIIDDDDD
@HISEQ:969:HM2KJBCX2:2:1101:14236:93601 2:N:0:ACTATGCA
GCCTCGTACTGACCCACTATCCCTATTAATCATTACGGTGGTCCTAGAAACCAACAAAATAGAACCACAACGTCCTATTCTATTATTCCATGCTAATCTATTCAAGCAAATGCCTGCTTTAAACACTCTAATTTTTTCAAGGTAATGGTCCTGGCTCCCCGGCACACCCAATAAAGGACATACTGGTTCACCAGAAGGTGGACCCGACACAGGACAGTACTCGCCAAAGACGGACCGCCCGGCCAGGCCTAAAATTCAACTACGAGCTTTTTAACTGCAACAACTTTAATATACGCTATTGGAGCTGGAATTACCGCGGCTGCTGGCACCAGACTTGCCCTCCAA
+
DDDDDHIIIIGIIIIIIIIIIIIIIIIIIIIIIIIIGHHIIIIIIIIHIIIIIIIIIIIIIIIHIHIIIIIIHIIIIIIHIIIIIIIIGIIHIGHIIIIIHHHIIIIIIIIIIIIIIIIIIIIIIIHIIIIIIIIIIIIIIIIIFIIIHHI1IHHHIIIIIGIIIIIIIIIIIIIIIIIIIIIIIIIIIIIIIIIIIIHIIIIIIIIIIIIIIIIIIIIIIIIHIIIIIIIIIIIIIIIIIIIHIIIIIIIIIIIIIIIIIIIIIIIIIIIIIIIIIIIIIIIIIIIIIIIIIIIHHGFFIIIIIIIIIIIIIIIIIIIIIIIIIIIIIIIIIIIIIIIIDDDDD
@HISEQ:969:HM2KJBCX2:2:1101:15988:94515 2:N:0:ACTATGCA
GCCTCGTACTGACCCAACTATCCCTATTAATCATTACGGTGGTCCTAGAAACCAACAAAATAGAACCATGCCGTCCTATTTTATTATTCCATGCTAATGTATTCAAGCAAAAATGCCTGCTTTAAACACTCTAATTTTTTCAAAGTAAAGGTCCTGGTTCCCCGCGGCATCCAATTAAGGACATCGCGGTTCTCCAGAAGGTGAGAAATTGACTGCACCAGTTCATACCCCGTGAGGCACGACCGATGCGCCAATCCCGAAATTCAACTACGAGCTTTTTAACTGCAACAACTTTAATATACGCTATTGGAGCTGGAATTACCGCGGCTGCTGGCACCAGACTTGCCC
+
D?DDDHHGIIIIEEEHHIIIIIIHHEHIIIIHHHIIIFHIIIICGH?HHHHIIEHHIHIIIGHEHHHIIIHIIHDHHIGFHHHHIIHIEIFHHEEHHHIIHGEHHIHEIHIIIIIIIHGIIIIIHIIIIIHHHHHHIHGHHIIIIHIIHHHHHGDFEECHHGIHHHHHHEHGHIIIIIIIIHIIIHEHHGEIIHHIIIIHHHHIIIHGIFHIIIIIIIIIIIHIIHHHHGIHHIIHIHHDHHIHHHCDHIGIIIIHHHHIIGFHIIIIIHHGIHHIIHGFHHHHGIIHHHIHHIHIIIIHHHIIIIIIIIIIIHHHHIIHHDHDHIHEHEG?G?GHEHIHIIIDCDDD
@HISEQ:969:HM2KJBCX2:2:1101:7166:94765 2:N:0:ACTATGCA
GCCTCGTACTGACCCAACTATCCCTATTAATCATTACGGTGGTCCTAGAAACCAACAAAATAGAACCACAACGTCCTATTCTATTATTCCGTGCTAATCTATTCAAGCAATAGCCCGCTTTAAACACTCTAATTTTTTCAAGGTAATGGTCCTGGCTCCCCAACACACCCAATTAAGGACATACTGGTTCACCAGAAGGAAGACCCGACAACAGGACAGTACTCGCCAAAGACGGACCGCCCGGCCAAGTCTAAAATTCAACTACGAGCTTTTTAACTGCAACAACTTTAATATACGCTATTGGAGCTGGAATTACCGCGGCTGCTGGCACCAGACTTGCCCTCCAA
+
DDDDDIIHIIIIIIIIIIIIIIIIIIIIIIIIIIIIIIIIIIIIIIIIIIIIIIIIIIIIIHHIIIIIIIIIIHIIIIIHIIIHIIIHHIIHIIIIIIHHIHIIIIIIIIIIIIIHIIIIIIIIIIIIIIIIIIIIHIIIIIIIIHIIIIIIHIIIIIIIIIIIIIIIIIIIHIIIIIIIIIIIIIIIIHIIIIIIIIIIIIIIIIIIIIIIIIIIIIIIIIIIIIIIIIIIIIIIIIIIIIIIIIIIIIIIIIIIIIIIIIIHIIIIIIIIIIIIIIIIIIIIIIIIIIIIIIIIIIIIIIIIIIIIIIIIIIIIIIIIIIHIIIIIIIIIIIIIIIIIIIDDDDD
@HISEQ:969:HM2KJBCX2:2:1101:1391:95115 2:N:0:ACTATGCA
GCCTCGTACTGACCCAACTATCCCTATTAATCATTACGGTGGTCCTAGACCAACAAAATAGAACCAACGTCCTATTCTATTATTCCATGCTAATCTATTCAAGCAAAAGCCCGCTTTAAACACTCTAATTTTTTCAAGGTAATGGTCCTGGTTCCCCGACACACCCAATTAAGGACATACCGGCTCACCAGAAGGATAGACCCGACAACAGGACAGTACTCGCCAGAGACGGACCGCCCGGTCAAGCCTAAAATTCAACTACGAGCTTTTTAACTGCAACAACTTTAATATACGCTATTGGAGCTGGAATTACCGCGGCTGCTGGCACCAGACTTGCCCTCCAA
+
DDA?DGHEHEHHEFHGHC<<@@FGFHIIIIHIIHFGE1EHCG=1DFGHIIGHHGCHICHHCFHH@HIH0<<DCHCGFHIIEHH1DGHH1C@F?1HHGIHGCHCHHHHHIHDHF?GDHGH?HIHHHHFHHIEEHHCEGHHHGHHHEIHHEIIIDIIIIIHHHHHHHHHIIIIIIHHHGHEGHHHIFHGEHCHEIIIIHCHFIHIIIIGEF@GF@HHHHHHDDHGHHHHIIHHHHGIIIIGIIIHIIHEGIIIIIIIHHHHHHHHCIIIIIIIHGCIHIIIIHDHIIHIIIIIHIIHHHEHIIIIIIIIHHIHHDHIHIHHHIHHGHHHIIHIIIIHFHHHDD@D@
@HISEQ:969:HM2KJBCX2:2:1101:15969:94930 2:N:0:ACTATGCA
GCCTCGTACTGACCCAACTATCCCTATTAATCATTACGTCGATCCTAGAAACCAACAAAATAGAATCAAACGTCCTATTTCATTATTCCATGCTAATGTATTCAAGCGCGAGCCTGCTTTAAACACTCTAATTTTTTCAAAGTAACAGTCCTGATTTCCCGCGACATCAAATTAATGACATCGTGGTTCGTCAGAAGGTAGGAATCAATTTGACCAGTACGTACCGAGGCACGACCGATCAACTGATCCCGAAATTCAACTACGAGCTTTTTAACTGCAACAACTTTAATATACGCTATTGGAGCTGGAATTACCGCGGCTGCTGGCACCAGACTTGCCCTCCAA
+
DDDDDIIIIIIIIIIIIIHIIIIIHIIIIIIIIIIIIIIIIIIHIIIGIIIIIIIIGIIFHHHHIIIIGIIIHIIIIIIIIIIIIIIIIHIGIHIIIIIIIHHGIHHIIIHHIIIIIIIIIIIHIIIIIIIIIIHHHIIIIIHIIHIIIIIIIIIIIIIIIIIIIIIIIHHHIIIIGIIIIIIHGHIHIIIIIIIIIIIIIIIIIIIIIIIIIIIIIIIIIIIIIIIIIIIIIIIIIIIIIIHGIIHIHIIIIIIIIIIIIIIIIIIIIIIIIIIIIIIIIIIHHIIIIIIIIIIIIHFHIIIIIIIIHHHIIIIIIHIIIIIIIIIIIIIHIIIIIHIIDDDDD
@HISEQ:969:HM2KJBCX2:2:1101:5088:95403 2:N:0:ACTATGCA
GCCTCGTACTGACCCAACTATCCCTATTAATCATTACGGTGGTCCTAGAAACCAACAAAATAGAACCACAACGTCCTATTCTATTATTCCATGCTAATCTATTCAAGCAATAGCCCGCTTTAAACACTCTAATTTTTTCAAGGTAATGGTCCTGGCTCCCCAACACACCCAATTAAGGACATACTGGTTCACCAGAAGGAAGACCCGACAACAGGACAGTACTCGCCAAAGACGGACCGCCCGGCCAAGTCTAAAATTCAACTACGAGCTTTTTAACTGCAACAACTTTAATATACGCTATTGGAGCTGGAATTACCGCGGCTGCTGGCACCAGACTTGCCCTCCAA
+
DCDDCIIIIIIIIIIIIIIIIHIIHIIIIGIIIIIIIHHHHHIHIIIHFHHHHIIIHIIFHHHHHIIIIHIHIEHHIFHHIIIIIIIIIIIIHIIHHHHIIHHFIHHIIIIHHIGHIIHIIIIHHGIIIIIFHHHHIHHIHIIIIHIIHIHHHIIHHIIIHIIIIIIHIIHHFIIIIIHHIIIIIIIIIHIIIIIIIIIIIIHIIIIIIIIIIIIIIIIIIIGIIHI=IHIII;IIIII>IIIIIHIIIIHIIIIIIIIIIIIHIIIIIIIIIIIIIIIIIIIIIIIIIIIIIIIIIIIHGGIIIIIIIIIIIIIIIIIIIIIIIIIIIIIIIIIIIIIIIIADDDD
@HISEQ:969:HM2KJBCX2:2:1101:9659:95301 2:N:0:ACTATGCA
GCCTCGTACTGACCCAACTATCCCTATTAATCATTACGGTGATCCTAGAAACCAACAAAATAGAACCATGCCGTCCTATTCTATTATTCCATGCTAATGTATTCGAGCAAAAATGCCTGCTTTAAACACTCTAATTTTTTCAAGGTAAAGGTCCTGGATCCGCAAGACACCCAATTAAGGACATCAAGTTTCTCCAGAAGGTGAGAAATCAACAGCGACAGTTCATACCCCTTAAGGCACGACCATCACGTCAATCCCGAAATTCAACTACGAGCTTTTTAACTGCAACAACTTTAATATACGCTATTGGAGCTGGAATTACCGCGGCTGCTGGCACCAGACTTGCCCTCCAA
+
DCDDDIIIIIIIIIIIIIIIIIIIIIIIIIIIIIIIIIIIIIIIHIIIIHIIIIIIIHIIIIHHHIIIIHIIEHHIIIHIIHIHIIIIIIIIHGGHIHHHHCFIIIIIIIIIIIIHIIIIIIIHIIHIGIIIIIIHIIIIIIIIIIIIHIHFHIHIIHIIIIIIIIIIIIHIIIIIIIIIIIIIIHIIHHIIIIIIIIIIIIIIIIIIIIIIIIIIIHIHIIIIIIIIIIIIIIHIIIIIIIIIIIHHIIIHIHIIIIIIIIIIIIIIIIIIIIIIIIIIIIIIIIIIIIIIIIIIIIIIIIIIIIIIIIIIIIIIIIIIIIIIIIIIIIIIIIIIIIIIIIIIIIIIDDDDD
@HISEQ:969:HM2KJBCX2:2:1101:5270:96183 2:N:0:ACTATGCA
GCCTCGTACTGACCCAACTATCCCTATTAATCATTACTCCGGTCCCAAAGGCCAACACAATAGGACCAGACTCCTATCATGTTATTCCATGCTAATGTATTCAGAGCATAAGATTTCTTTGAGCACTCTCATTTTTTCAAAGTAACAGCGCCGGAACCACGGCCCAGCCAATTAAGGCCAGGAGCACGCCGGCGACAAAAGGGACGGAAGGGCAGGTGCACACCGAGTAGGCGAACCGACCTTTATGACCCAAGATCCAACTACGAGCTTTATAACTGCAACAACATAAATATACACTATTGGAGCTGGAATTACCGCGGCTACTGGCACCAGACTTGCCCTCCAA
+
DDDDDIIIIGHIIGIIIHIGIIIHHHIIIIIIHHIIIIIIHGHIIIHIIHIIIIIIHHIIIIIGHIIIIHIIIIIIIIIHI@GEHCHG1CGHIEHIIIIEHGGIIIIHIIIIHHHHHIIHHHIHHIHHHIIIHHIIHEHHHFHHIHIIHDHIIIHHIHDHHFHHIHIIIIIHHHFIIIHHHEHHHIIIIHIIIIHHIIIIIIIIIIIIIIIIIIIIIHHIIIIIIHIIIIIIIIIIHHEIIIHHHIIIIIIIHIIHIIHCHGHIIHIIIIHHHGHIIIIHIIIIIHIIHIIIIIHHIIIIIIIHIIIIIIIIHIIIIIIIIIIIIIIIIIIIIIIHHIIIHD?DAD
@HISEQ:969:HM2KJBCX2:2:1101:5708:96707 2:N:0:ACTATGCA
GCCTCGTACTGACCCAACTATCCCTATTAATCATTACGTCGATCCTAGAAACCAACAAAATAGAATCAAACGTCCTATTTCGTTATTCCATGCTAATGTATTCAAGCGTGAGCCTGCTTTAAACACTCTAATTTTTTCAAAGTAACAGTCCTGATTCCCCATGACACCAAATTAATGACATCATGGTTCGTCAGAAGGTAGGAATCAATAATACCAGTACGTACAATAGCACGACCAATAAATTAATCCCGAAATTCAACTACGAGCTTTTTAACTGCAACAACTTTAATATACGCTATTGGAGCTGGAATTACCGCGGCTGCTGGCACCAGACTTGCCCTCCAA
+
BDDDDIIIIIIIIHIIIIIIIIIIIIIIIIIIIIIIIIIIIGHIIIHHIIIIIIIIIIIIIHHHHIIIIIIIIIIIIIIIIIIIIIIIIIIIIIIIHHIIIIIIIHHIIIIIIIIIIIIIIHIIIIIIIIIIIIIIIHIIIIIIIHIHHICIHIIIIIIIIIIIIIIIIHIIIIIIIHIIIIIIIHIIHIIIIIIIIIIIIIIIIIIIIIIIIIIIIIIIIIIIHIIIIIIIIIIIIIIIIIHHIIIIIIIIIIIIIIIIIIIIIIIIIIIIIIIIIIIIIIHIIIIIIIIIIIIIIIIIIIIIIIIIIIIIIIIIIIIIIIIIIIIIIIIIIIIIIIIIDDDD@
@HISEQ:969:HM2KJBCX2:2:1101:5147:96386 2:N:0:ACTATGCA
GCCTCGTACTGACCCAACTATCCCTATTAATCATTACGGTGATCCTAGAAACCAACAAAATAGAACCATGCCGTCCTATTCTATTATTCCATGCTAATGTATTCGAGCAAAAATGCCTGCTTTAAACACTCTAATTTTTTCAAGGTAAAGGTCCTGGATCCGCAAGACACCCAATAAAGGACATCAAGTTTCTCCAGAAGGTGAGAAATCAACAGTAACAGTTCATACCCCTTAAGGCATGACCATCACGTCAATCCCGAAATTCAACTACGAGCTTTTTAACTGCAACAACTTTAATATACGCTATTGGAGCTGGAATTACCGCGGCTGCTGGCACCAGACTTGCCCTCCAA
+
BADBDIIIHIIIIEHHHIIIHIIIIIIIIIIIIIIHIIIIIHIHIIEHIIIIIIIIIIIIIIGHHHHIHHCHEHIIIIHIIHHIIIFHHHHHIIGHHIGHHHHHIIHHHHHIIIIIIIHIIHIHIIIHIIHIIIIIHIIHHIIIHIHEHHIHIIIHDFHHHGIHHHHFIHGIIIHIIIIIIIIIIIIIIHIIIIIIIIIIIIHIIIIIIIIHIIIHIHIIIIIIIIIIIIIIHIIIIIIIIHIIIIIHHHHGIIHHIIIIIIIIIIIHHEHIIIIIIIIIHHIIIIIIIIIIIHIHIIIIIIIIIIIIIIIIIIIIIIIIIIIIIIIIIIIIIHHHIIIIIIIIIIIIDDDDD
@HISEQ:969:HM2KJBCX2:2:1101:9890:96534 2:N:0:ACTATGCA
GCCTCGTACTGACCCAACTATCCCTATTAATCATTACGTCGATCCTAGAAACCAACAAAATAGAATCAAACGTCCTATTTCATTATTCCATGCTAATGTATTCAAGCGTGCGCCTGCTTTAAACACTCTAATTTTTTCAAAGTAACAGTCCTGATTCCCCACGACACCAAATTAATGACATCGCGGTTCTTCAGAAGGTAGGAACCAATAATGCCAGTGCGTACCGAGGCACGACCGACAATCTGATCCCGAAATTCAACTACGAGCTTTTTAACTGCAACAACTTTAATATACGCTATTGGAGCTGGAATTACCGCGGCTGCTGGCACCAGACTTGCCCTCCAA
+
DDDDDIIIIIIIIIIIIIIIIIIIIIIIIIIIIIIIIIIIIIIIIIIIIIIIIIIHHIIHIIIIHIIIIIIIIHIIIIGIIIIIIIIIIIIIHIIIIIIIIIIIIIIIIIHIIIIIIIIIIIIIIIIIIIHHHIIIIIIIIIIIIIIIIIIIIIIIIIIIIIHIIIIIIIIIIIIIIIHIHIIIIIIIHIIIIIIIIIIIIIIIIIIIHIHIIIIIIIIIIIIIIIIIIIIIIIIHHIIIIIHIIIIHIHIIIIIIIIIIIHIIIIIIIIIIIIIIIIIIIIIIIIIIIIIIIIIIIIIHIIIIIIIIIIIIIIIIIIIIIIIIIIIIIIIIIIIIIIIIDDDDD
@HISEQ:969:HM2KJBCX2:2:1101:9864:96601 2:N:0:ACTATGCA
GCCTCGTACTGACCCAACTATCCCTATTAATCATTACGTCAATCCTAGAAACCAACAAAATAGGATCGAACGTCCTATTTCATTATTCCATGCTAATGTATTCAAGCGTTAGCTTGCTTTAAACACTCTAATTTTTTCAAAGTAACAGTCCAAATTCCCCGCAACACCAAATTAATGGCATTACGGCTCATCAGGAAGGAGGAATCAGTGAGACCAGTACATACCAGAGGCATGACCAACCTACTAACCCCGAAATTCAACTACGAGCTTTTTAACTGCAACAACTTTAATATACGCTATTGGAGCTGGAATTACCGCGGCTGCTGGCACCAGACTTGCCCTCCAA
+
DDDDDIIIIIIIIIIIIIIIIIIIIIIIIHIIIIIIIHIIIIIIIIIIIIIIIIIIIIIIIIHHIIIHHIIIHHIGIHIIIHIIHIIHIIIHHIHIIIIIHIIHIHIIIIIIIIIIIIHIIIIIIIIHHIIIIIIIIIIHIIIIIIIIIIIIIIIIIIIIIIIIIIIIIIIIIIIIIIIIIIIIIIHIIHIIIIIIIIIIIIIIIIIIIIIIIIIIIHIIIIIIIIIIIIIIIIIIIHHIIIHHDHHIIIIIIIIIIIIHIIIIIIIIIIIIIIIIIIIIIIIIIIIIIIIIIIIIIIIIIIIIIIIIIIIIIIIIIIIIIIIIIIIIIIIIIIIIIIIIIDDDDD
@HISEQ:969:HM2KJBCX2:2:1101:11530:97012 2:N:0:ACTATGCA
GCCTCGTACTGACCCAACTATCCTATTAATCATTACGGTGGTCCTAGAAACCAACAAAATAGAACCACAACGTCCTATTCTATTATTCCATGCTAATCTATTCAAGCAATAGCCCGCTTTAAACACTCTAATTTTTTCAAGGTAATGGTCCTGGCTCCCCAACACACCCAATTAAGGACATACTGGTTCACCAGAAGGAAGACCCGACAACAGGACAGTACTCGCCAAAGACGGACCGCCCGGCCAAGTCTAAAATTCAACTACGAGCTTTTTAACTGCAACAACTTTAATATACGCTATTGGAGCTGGAATTACCGCGGCTGCTGGCACCAGACTTGCCCTCCAA
+
DDDDDIIIIIHIIIIIIIIIIIIIIIIIIIIIIIIIIIIIIIHIIIHHHIIIIIIIEHIIIIHIIIIIIIIIHHHHIHHHIIIIIIIIIIIIIIIIIIIIIHHIIHGHHHIHIIIIIIHHIIIIIIIIIIIIIHHIIIIHIIHIIIIIIIIIIGIIIIIHIIIIIIIHIIIIHIIIIIHIIIIIIHIIIHIHIIIIIIIIIIIIIHIIIIIIIIHIIIIIIIIIIIHIIHHIIIIIIIDIIIHHHIIIHHIIIIIIIIIIIHHIHHIHIIIIIHHHIIIIIIIIIIIIIGHHGGHIHIHHIIIIIIIIIIIIHIIIIIIIIIIHIIGIIIIIIIIIIIIIIDDDDD
@HISEQ:969:HM2KJBCX2:2:1101:9410:97553 2:N:0:ACTATGCA
GCCTCGTACTGACCCAACTATCCCTATTAATCATTACGGTGATCCTAGAAACCAACGAAATAGAATCAGTCCGTCCTATTTCATTATTCCATGCTAATGTATTCAGACGATAGTCTGCTTTAAACACTCTAATTTTTTCAAAGTAACAGTCCTGATTTCCCATCACACCAAATAAATGGCATGAAAGTTCCTCAGAAGGTAGAGATCCATCTCACCAGTGCAGACAATTAAGCCTGACCAATGGGTAGACCCCGAGGTTCAACTACGAGCTTTTTAACTGCAACAACTTTAATATACGCTATTGGAGCTGGAATTACCGCGGCTGCTGGCACCAGACTTGCCCTCCAA
+
DDDDDIIIIIIIIHIIIIIIIIIIIIIIIIIIHIIIIIIIIIIIIIIIIIIIIIIIIIIIIIIIIIIIIIHIIHIIIIIIHHHIIIIIIIIIIIIIHHIIIIHHHHIIIIIIIIIIHIIIIIHIIIIHIIIHHIIIIIIHHIIIIIIIIIIIIIIIIHIIIIIIHIHIIIIHHIHHHIIIIIIIIIIIIHIIIIIHIIIIIIIIIGIIIHIIIIIIIIIIHIHIIIIIIIIGIIIIIIIIIIIIIHFIIIIIIIIIIIIIIIIIIIIIIIIIIIIIIIIIIIIIIIIHIHIHIIIIIHIIIIIIIIIIIIIIIIIIIIIIIIIIIIIIIIIIIIIIIIIIIIIDDDDD
@HISEQ:969:HM2KJBCX2:2:1101:1628:98716 2:N:0:ACTATGCA
GCCTCGTACTGACCCAACTATCCCTATTAATCATTACGTCAATCCTAGAAACCAACAAAATAGGATCAAACGTCCTATTTCATTATTCCATGCTAATGTATTCAAGCCTTAGCCTGCTTTAAACACTCTAATTTTTTCAAAGTAACAGTCCTGATTTCCTGCAACACCAAATTAATGACATTACAGTTCGTCAAGAGGGAGGAATCAGTGAGATCAGTACATACCAGAGGCATGACCAACCTACTAACCCCGAAATTCAACTACGAGCTTTTTAACTGCAACAACTTTAATATACGCTATTGGAGCTGGAATTACCGCGGCTGCTGGCACCAGACTTGCCCTCCAA
+
DDDDDIIIIIIIIHIIIIIIIIIIIIIIIIIIIIIHIHHIIIHIIIIHIIIIIIIIHIIIIHGFHFEHIIIIHHIIIIIIIIIIIIIIIIIIIIIIIHIIHHHIIFIIIIIIIIIIIIIIIIIIIIIIIIIIIIIIIIIIIIIIIIIIIIIIIIIIIIIIIIIIIIIIIHIIIIIIIIIIIIIIIIIIIIIIIIIIIIIIIIIIIIIIIIIIIIIIIIIIIIIIIIIIIIIIIIIIIIIIIHHHGIHIIIIIIIIIIHIIIIHIIIIIIIIIIIIIIIIIIIIIIIIIIIIIIHIIIIIIHIIIIIIIIIIIIIIIIIIIIIIIIIIIIIIIIIIIIIIIIDDDDD
@HISEQ:969:HM2KJBCX2:2:1101:1459:98322 2:N:0:ACTATGCA
GCCTCGTACTGACCCAACTATCCCTATTAATCATTACATCGATCCTAGAAACCAACAAAATAGAATCGGATGTCCTATTTCATTATTCCATGCTAATGTATTCAAGCGTGAGCCTGCTTTAAACACTCTAATTTTTTCAAGGTAACAGTCCTAATTCCCCGTGACACCAAATTAATGGCATTACGGTTCTTTAGAAGGTGAGAAATCAATAATATCAGTACATACCAACGGCATGACCGAAACATTGATCCCGAAATTCAACTACGAGCTTTTTAACTGCAACAACTTTAATATACGCTATTGGAGCTGGAATTACCGCGGCTGCTGGCACCAGACTTGCCCTCCAA
+
<B@0B=CGHGFHI1C@CDHHHIHHHEHIIHH1@FHEHHHICC1C0<@GC11DECC@1CC1DFCHCCGHEH0<F@CCCECEEHHHHHFH1DGHE?EFHH@HH?HHEHIHHHHHEEEGHCHEHHGFBCHHHEHHHHG@EHEGHGHCGBCGEGHEEHEGHEHHHHHDFHHF?HHHFHIHF1EIHHHHHHEIGIIHHEEEHHHHHEIIIHEHGHIIHHHIHHHHIIIIIIHHIHHHG==HIHEGHIIHGCGCEDIIIIIHGIIIIIIIHHIIIIHHFHH@HHIHHIIIIHEIIHGCHGIIHIHHCEHEIHHH@IHHGDHDHIIHEEHEGHEHIHIHHHEHIHHHHIDAD@D
@HISEQ:969:HM2KJBCX2:2:1101:6261:98644 2:N:0:ACTATGCA
GCCTCGTACTGACCCAACTATCCCTATTAATCATTACGTCGATCCTAGAAACCAACAAAATAGGGTCAAACGTCCTATTTCATTATTCCATGCTAATGTATTCAAGCGTGTGCCTGCTTTAAACACTCTAATTTTTTCAAAGTAACGGTCCTGATTCCCCATGACACCAAATTAATGACATCACAGTTCGTCAGAAGGTAGAAATCAATAATACCAGTGCATACCAGAGGCACGACCAATATATTGATCCCGAAATTCAACTACGAGCTTTTTAACTGCAACAACTTTAATATACGCTATTGGAGCTGGAATTACCGCGGCTGCTGGCACCAGACTTGCCCTCCAA
+
DDDDDHIIIIIHIIIIIIIIHIIIIIIIIIIIIIIIIIIIHIIHIIIIIIIIIIIIHHEHIIHHHHHHIIIIFCHHIIIIIIIIIIIHIHIHHIIHHIIIHIHHHHIIIIIIIIIHIIIIIIHIIIHIIIIIIIIIIIIIIIIIIIIIIIIIIHIIIIIIIIIIIIIIIIIIIIIIHIIIIIIIIIIIIHIIIIIIIIIIHIHIIIIIIIIHIIIHIIIIIIIIIIIIIIIIIIIIIIIIIIIHGIIIIHIIIIIIIIGIIHIIIHIIIIIIIIHIIIIIIIIIIIIIIIIGIIIIIIHGHIIIIIIIIIIIIIIIIIIIIIIIIIIIIIIIIIIIIIIIIDDDDD
@HISEQ:969:HM2KJBCX2:2:1101:10133:98431 2:N:0:ACTATGCA
GCCTCGTACTGACCCAACTATCCCTATTAATCATTACGGTGGTCCTAGAAACCAACAAAATAGAACCACAACGTCCTATTCTATTATTCCATGCTAATCTATTCAAGCAAATGCCTGCTTTAAACACTCTAATTTTTTCAAGGTAATGGTCCTGGCTCCCCGGCACACCCAATAAAGGACATACTGGTTCACCAGAAGGTGGACCCGACACAGGACAGTACTCGCCAAAGACGGACCGCCCGGCCAGGCCTAAAATTCAACTACGAGCTTTTTAACTGCAACAACTTTAATATACGCTATTGGAGCTGGAATTACCGCGGCTGCTGGCACCAGACTTGCCCT
+
D?B0DCGEHIIIIIIHHI?CHHHHEGHHHGEHIGHGIIIIEHIIHIHIHEHHHHHHICC@GHFHHHHHIIIIIHHEG@H1DHHDGHHH1FHIHHH@HIIHHFHHIHHHGGHHGIIHIHHHGH?HHIIHHIHICEHGFHHHHIIIHIEEHHIHHHHEDFHHHGHHIHHFIIIHEFG?FHHHHHEIIIIIHHHIIIIIIIIIHCEIHHHHIIIIIIHIIHFHHHCHCIHE@HFIIHCHDDIHHIIIHIIIIHHG?ECIIIHHIHHHHCIIHHEEHHHHIIIIIHIHHIIIIIIIHGHIHFCGHHH@GEHIIHIHHHDIIHHH?HHGHIIHGCIIIHIGIDADDD
@HISEQ:969:HM2KJBCX2:2:1101:20254:96194 2:N:0:ACTATGCA
GCCTCGTACTGACCCAACTATCCCTATTAATCATTACGGTGATCCTAGAAACCAACGAAATAGAATCAGTCCGTCCTATTTCATTATTCCATGCTAATGTATTCAGACGATAGTCTGCTTTAAACACTCTAATTTTTTCAAAGTAACAGTCCTGATTTCCCATCACACCAAATAAATGGCATGAAAGTTCCTCAGAAGGTAGAGATCCATCTCACCAGTACAGACAATTAAGCCTGACCAATGGGTAGACCCCGAGGTTCAACTACGAGCTTTTTAACTGCAACAACTTTAATATACGCTATTGGAGCTGGAATTACCGCGGCTGCTGGCACCAGACTTGCCCTCCAA
+
DDDDDIIIIIIIIIIIIIIIIIIIIIIIIIIIIIIIIIIIIIIGIIIIIIIIIIIIIIIIIIIIIIIIIIIIIHHHIIIIIIIIIIGIIIIIIIIIIIIIIIIIIIIIIIIIIIIIIIIIIIIIIIIIIIIIHIIIIIIHIIIIIIIIIIIIIHIIIIIIIIIIHIIIHIIIIIIIHIIIHIIIIIIHIIIIIIIIIIIIIIIIIIIIIIIIIIIIIIIIIHIIIIIIIIIIIIIIIIIIIHIIIHGIIIIIIIIIIIIIIIIIIIIIIIIIIIIIIIIIIIIIIIIIIIIIIIIIIIIIIIIIIIIIIIIIIIIIIIIIIIIIIIIIIHIIIIIIIIIIIIIDDDDD
@HISEQ:969:HM2KJBCX2:2:1101:5351:98022 2:N:0:ACTATGCA
GCCTCGTACTGACCCAACTATCCCTATTAATCATTACGGTGGTCCTAGAAACCAACAAAATAGAACCACAACGTCCTATTCTATTATTCCATGCTAATCTATTCAAGCAAATGCCTGCTTTAAACACTCTAATTTTTTCAAGGTAATGGTCCTGGCTCCCCGGCACACCCAATAAAGGACATACTGGTTCACCAGAAGGTGGACCCGACACAGGACAGTACTCGCCAAAGACGGACCGCCCGGCCAGGCCTAAAATTCAACTACGAGCTTTTTAACTGCAACAACTTTAATATACGCTATTGGAGCTGGAATTACCGCGGCTGCTGGCACCAGACTTGCCCTCCAA
+
DDDDDIIIIIIIIIIIIIIIIIIIIIIIIIIIIIIIIIHIIIIIIIIIIHIIIIIIHHIIIIHHHIHIHHHIHHIHIIIIIIIIIIIIIIIIIIIIIHIIIIHHHIIIIIIIHIIIIIHIIIIIIIIIIIIGIIIIIIIIHIIIIIIIIHIIIIIIIIIIIIIIIIIIIIIIIIIIIHIIIIIIIIIIIIIIIIIIIIIIIIIIIIIIIIIIIIIIIIIIIIIIIIIIIIHIIIIIIIIIIIIIHIIIIIIIIIIIIIHIIIHIIIIIIIIIIIIIIIIIIIIIIIIIIIIIIIIIHHGDDIIIIIIIIIIIIIIIIIIIIIIIIIIIIIIIIIIIIIIIIDDDDD
@HISEQ:969:HM2KJBCX2:2:1101:14911:99238 2:N:0:ACTATGCA
GCCTCGTACTGACCCAACTATCCCTATTAATCATTACGTCGATCCTAGAAACCAACAAAATAGGGTCAAACGTCCTATTTCATTATTCCATGCTAATGTATTCAAGCGTGAGCCTGCTTTAAACACTCTAAGTAACAGTCCTGATTCCCCGCGACACCAAATTAATGACATCACGGATCTTCAGAAGGGAGAAACCAGTGACACCAGTGCATACCAAAGGCATGACCATCACGTCAATCCCGAAATTCAACTACGAGCTTTTTAACTGCAACAACTTTAATATACGCTATTGGAGCTGGAATTACCGCGGCTGCTGGCACCAGACTTGCCA
+
DDDDDIIIIIIGIHIIIHHIIIIIIIIIIIIIIIIGIIIIIIIIIIIIIIIIIIIIHIIIIIIEHIIIGIHIIIIIIIIIIIIIIIIIIIIIIIIIIIIIIHIIIIIIIIIIIIIIHHIIIIHIHIIIIIIHIIIIIIIIIIIIIIIIIIIIIIIIIIIIIIIIIIIIIIIIIIHIIIIIIHIIIIIIIIIIIIIIIIIIIIIIHIIIIIIIIIIIIIIIIIIIIIIIIHIIHIIIIIIIIHHIIIIIHHHIHHHHIIIIIIIIHIIIIIIIIIIIIIIIIIIIIIIIIHHIIIIIIIIIIIIIIIIIIIIIIIIIIIIIIIIIIIDDDDD
@HISEQ:969:HM2KJBCX2:2:1101:19664:99599 2:N:0:ACTATGCA
GCCTCGTACTGACCCAACTATCCCTATTAATCATTACGGTGATCCTAGAAACCAACGAAATAGAATCAGTCCGTCCTATTTCATTATTCCATGCTAATGTATTCAGACGATAGTCTGCTTTAAACACTCTAATTTTTTCAAAGTAACAGTCCTGATTTCCAACCACACCAAATAAATGGCATAAAAGTTCCTCAGAAGGTAGAGATCCATCTCACCAGTACAGACAATTAAGCCTGACCAATGGGTAGACCCCGAAGTTCAACTACGAGCTTTTTAACTGCAACAACTTTAATATACGCTATTGGAGCTGGAATTACCGCGGCTGCTGGCACCAGACTTGCCCTCCAA
+
ADDDDIIHIIIHHHHIIIIIIIIIIIIIIIIIIIIIIIHIIHIHIIIIIIIHHHIIIIGFHHHIIIHHIIIHHI@HHIIIIHIIIIIIHHIIIGIHIIIIIHIIIIIIIIIIIIIIIHIIIIIIIHIIIHIHIIIHIIIIIIIIIIIIIHHIHHHHIIIIHHHIHIHIHIIIIIIIIHIIIIIIIIIIIGIIIIIIIIIIIIIIIIIIIIIIIIIIIIIIIIIIIIIIIIIIIIIHIIIIIIIHHGFIHIIIIIIIIIIIIIIIIIIIIIIIIIIHIIIIIIIIIIIIIIIIIIIIIIIIIIIIIIIIIIIIIIIIIIIIIIIIIIIIIIIIIIIIIIIIIIIDDDDD
@HISEQ:969:HM2KJBCX2:2:1101:11697:99154 2:N:0:ACTATGCA
GCCTCGTACTGACCCAACTATCCCTATTAATCATTACATCGATCCTAGAAACCAACAAAATAGAATCGGATGTCCTATTTCATTATTCCATGCTAATGTATTCAAGCGTGAGCCTGCTTTAAACACTCTAATTTTTTCAAGGTAACAGTCCTAATTCCCCGTGACACCAAATTAATGGCATTACGGTTCTTTAGAAGGTGAGAAATCAATAATATCAGTACATACCAACGGCATGACCGAAACATTGATTCCGAAATTCAACTACGAGCTTTTTAACTGCAACAACTTTAATATACGCTATTGGAGCTGGAATTACCGCGGCTGCTGGCACCAGACTTGCCCTCCAA
+
BABDDIIHIIIHIIIHIIIHHHHHIIIIIIIIIIIHIIIIIIHIIIHIIIIIGHHIIIIGIHHGFF@DE0DDEHHHHIIIIIIIIIIHGEHHGEEHHIIIIIIIIHHIIIIIIIIIIIIIIIIHHHIFHHIIIIIIIIIIIHHIIGHIIIIIIIHIIIIIIIHHIIICIIIHHHHHFIHHHIIHIHFIHHHIIIIIIIIIIIIIIIIIIIIIIIIIIIIIIIIIHIIHIIIIIIIIIHIIIIHHHHI<IIIIIIIIIIIIIIIIIIIIIIIHIIIIIIIIIIIIIIIIIIIIIIIIIIIIIHIIIIIIIIIIIIIIIIIIIIIIIIIIIIIIIIIIIIIIIIDDDDD
@HISEQ:969:HM2KJBCX2:2:1101:11692:101278 2:N:0:ACTATGCA
GCCTCGTACTGACCCAACTATCCCTATTAATCATTACGTCAATCCTAGAAACCAACAAAATAGGATCAACGTCCTATCTCATTATTCCATGCTAATGTATTCAAGCGCGAGCCTGCTTTAAACACTCTAATTTTTTCAAAGTAACAGTCCTGATTCCCCGCCACACCAAATTAATGACATGATGGTTCGTCAGAAGGTAGGAATCAGTAACACCAGTACGTACCGAAGGCACGACCAGCGTACTAATCCCGAAATTCAACTACGAGCTTTTTAACTGCAACAACTTTAATATACGCTATTGGAGCTGGAATTACCGCGGCTGCTGGCACCAGACTTGCCCTCCAA
+
B0<DBHHIHIHHHCGH@@CEH@GGEHHFIEECCFEHEH1CGHI?FGHEH@FC@GEF@EHHIE1CCGFHE@GHE=EGHHEHIIIIIH@FCEH1G@HHHGHHIHHEHIC<C<EGHIEHFFHIIIEHH?HEFHHIIIHIGHFH/IHHHHGFAHHECGHICEFCE@EHDCEFC@H9DHHGCHIHEHHHHIHGIIHIGIIIGHHHEIHHCFIHHF@CHHFFFIHGGHHFHHEHFHGHGHDFGDHHHHHHIIIGIEHHHHIIFIIHHEHHIGHHIIHEGCHIIHHHHIIFHHIHHHHHEEEHIIIHIIIIHIIHHIIHHHIIIIIIIIIHIHFFCHIHHIIIHIHHDDDDD
@HISEQ:969:HM2KJBCX2:2:1101:14034:101200 2:N:0:ACTATGCA
GCCTCGTACTGACCCAACTATCCCTATTAATCATTACGTGGATCTTAGAAACCAACAAAATAAGATCAAACGTCCTATTTCATTATTCAATGCTAATGTATTCAAGCGAATGCCTGCTTTAAACACTCTAATTTTTTTCAAAGTAACAGTCCTGATTTCCCACGACACCAAATTAATGACATCGTGGTTCGTCAGAAGGGAGAAACCGACAGGGCCAGTACACACCAGAGGCGCGACCGACCCGTCGATCCCGAAATTCAACTACGAGCTTTTTAACTGCAACAACTTTAATATACGCTATTGGAGCTGGAATTACCGCGGCTGCTGGCACCAGACTTGCCCTCCAA
+
000<00<<11<FH11DC01DFC1<CG?1<C11<<D1<1110<<111<DH?H?GEE0<11<<1DHIII@EGCCDHH0FH1D111<<D1<1<1C11CEHH/<FD@F1<DC@HHDF1GEF@@B<B8<1<D1@@8<381D811<1HCABBB4-7.,;.,...C7.59.GHF.FHHG.HFG8GIFHFH@@/:E,CHG:::F/A;//@EC<?@G:CGCE=GCHGHHFHEGAHCFG</=FA:/HCCF/<CE:0C=<H<HEG@C@CFGC@@HHEHGIHHHEE@FIIHEFC@C<EF1EHGGCCC<1CCF@EGC?IGIHHHHHIHDCHIGHHFHEHG?C1GC@EF@EC=?GE??@@D
@HISEQ:969:HM2KJBCX2:2:1102:15629:2574 2:N:0:ACTATGCA
GCCTCGTACTGACCCAACTATCCCTATTAATCATTACGTCAATCCTAGAAACCAACAAAATAGGATCAACGTCCTATTTCATTATTCCATGCTAATGTATTCAAGCGCGAGCCTGCTTTAAACACTCTAATTTTTTCAAAGTAACAGTCCTGATTCCCCACCACACCAAATTAATGACATGATGGTTCGTCAGAAGGTAGAAACCAGTAACGCCAGTACGTACCTAAGGCACGACCAACGAACTGATCCCGAAATTCAACTACGAGCTTTTTAACTGCAACAACTTTAATATACGCTATTGGAGCTGGAATTACCGCGGCTGCTGGCACCAGACTTGCCCTCCAA
+
DDD@BHHCEHGFHHHEEHHHHHIEEHHIHIFHHIIGHH@GHHEHII?F@GEHIGEEGHIHHIECHHHFHHI@GGGGHHIIGHIIIGHECFGHHIIIEFFHHEHH@GHHHCHEIIGIIHHHHHIHHHHIIIIIHEHHIHIHGHHHHIIHHEHHIIIHEHHFHGHHHGGGHEHIHHIHHHIHIIFIHHFHHHHHCGGHIIIHHHHHHIHHE@HIGHEHEHHHHHHHHHFGG=H?HHFHHGHHHHGDHHHDHIHIIHHIIHIIHCHEHIHIIHFHHGHHFIHHEHHEIIIIIHHIIIIIIHHHIHHHHIHHHIHHIIIIIIGIIIIIIIIIIIIHEIIIIHHH@DDD@
@HISEQ:969:HM2KJBCX2:2:1102:10059:2604 2:N:0:ACTATGCA
GCCTCGTACTGACCCAACTATCCCTATTAATCATTACGGTGATCCTAGAAACCAACAAAATAGAACCATGCCGTCCTATTCTATTATTCCATGCTAATGTATTCGAGCAAAAATGCCTGCTTTAAACACTCTAATTTTTTCAAGGTAAAGGTCCTGGATCCGCAAGACACCCAATAAAGGACATCAAGTTTCTCCAGAAGGTGAGAAATCAACAGTAACAGTTCATACCCCTTAAGGCATGACCATCACGTCAATCCCGAAATTCAACTACGAGCTTTTTAACTGCAACAACTTTAATATACGCTATTGGAGCTGGAATTACCGCGGCTGCTGGCACCAGACTTGCCCTCCAA
+
DCDDDIIIIIIIIIIIIIIIIIIIIHIHIIIIIIIIIIIIIIIIIIIIIIIIIIIIIIIIIIHHIIIIIHHGHHIIIIIIIIIIIIIIIHIIIGIIIIHHIIIIIIIIIIIIIIIIIHIIIIIIIIIIIIIIIIIIIIIIIIIIIIIIIIHIIIIIIIIIIIIIIIIIIIIIIIIIIIIIIIIIIIIIHHIIIIIIIIIIIIIIIIIIIIIIIIIHIIIIIIIIIIIIIIIIIIIIIIIIIIIIIIIIIIHGIIIIIIIIIIIIIIHIIHIIIIIIIIIIIIIIIIIIIIIIIIIIIIIIIIIIIIIIIIIIIIIIIIIIIIIIIIIIIIIIIIIIIIIIIIIIIIIIDDDDD
@HISEQ:969:HM2KJBCX2:2:1102:8780:2839 2:N:0:ACAATGCA
GCCTCGTACTGACCCAACTATCCCTATTAATCATTACGTCAATCCTAGAAACCAACAAAATAGGATCGAACGTCCTATTTCATTATTCCATGCTAATGTATTCAAGCGTTAGCCTGCTTTAAACACTCTAATTTTTTCAAAGTAACAGTCCTGTTTCCCTGCAACACCAAATTAATGACATTACAGTTCTTCAAGAAGGAGGAATCAGTAAAGCCAGTACATACCATAGGCACGACCAACCTACTGACCCCGAAATTCAACTACGAGCTTTTTAACTGCAACAACTTTAATATACGCTATTGGAGCTGGAATTACCGCGGCTGCTGGCACCAGACTTGCCCTCCAA
+
DDDDDIIIIIIIGIIIIIIIIIIIIIIIIIIIIIIIIIIIHHIHIIIIIIIII1CHHIIIIHIIIIIIIIIHIIIIIIIIIIIIIIIIIIHIIIHIIIIHIHHIIIIIIIIIIIIIIIIIIHIIIIIIIHIIIIIIIIIIIIIIIIIIIIIIIIIIHIIIIIIIIIIIHIIIIIIIIIIHIIIIIIIIGIIIIIIIIHIIIIIIIIIIHIIIIHIIIIIIIIIIIIIIIIIIIIIIIIHIIIHHHIIIIIIIIIIIIIIIIIIIIIIIIIIIIIHIIIIIIIIIIIIIIHIIIIIIIIIIIIIIIIIIIIIIIIIIIIIIIIIIIIIIIIIIIIIIIIIIIDDDDD
@HISEQ:969:HM2KJBCX2:2:1102:7028:3153 2:N:0:ACTATGCA
GCCTCGTACTGACCCAACTATCCCTATTAATCATTACGTCAATCCTAGAAACCAACAAAATAGAATCAAACGTCCTATTTCATTATTCCATGCTAATGTATTCAAGCGCGAGCCTGCTTTAAACACTCTAATTTTTTCAAAGTAACAGTCCTGATTCCCCATGACATCAAATTAATGACATCATGATTCATCAGAAGGGAGAAATCAATAATACTAGTACGTACCAATGGCACGACCAGCATATTAATCCCGAAATTCAACTACGAGCTTTTTAACTGCAACAACTTTAATATACGCTATTGGAGCTGGAATTACCGCGGCTGCTGGCACCAGACTTGCCCTCCAA
+
D?DDDEGEGHCCE1DGGEHFGC@GHHIIHC1<D<1<CEC@<C<<FH?C1<<FDFFH@C@<G@11<<<C@1FC@GHHCFEHFHHEHH?<<<<CFHHHHGF6@?DIHC<<C<C<C?HHGHHHBCGFHHH?H8<DFF<CCEG1IHHHH@C<CDGHIEGEF?FHFFEFEHE@0HHHF?G<@C<?EFEG<<D<EGHEE@DHDD0C?CHCF@HFCCCG1EHIHFHE@HGFEG</GDA@00<6/CCDF6DAEGEA/?C@FEHHCEGCEHCECIHC@@G@C@DEF<ECEHD<1@EEIHIIHEFCD<@CG?HEHHEHHHIIDHHH<<HGF<1?EFC1CCFGEDC<E=DIHD@D@D
@HISEQ:969:HM2KJBCX2:2:1102:10114:2918 2:N:0:ACTATGCA
GCCTCGTACTGACCCAACTATCCCTATTAATCATTACGTCGATCCTAGAAACCAACAAAATAGAATCATGCCGTCCTATTTTATTATTCCATGCTAATGTATTCAAGCAAAATGCCTGCTTTAAACACTCTAATTTTTTCAAAGTAAAGGTCCTGGTTCCCCGCGACACCCAATTAAGGGCATCGCGGTTCTCCAGAAGGTAGGAATCAATAATACCAGTACGTACAATAGCACGACCAATAAATTGATCCCGAAATTCAACTACGAGCTTTTTAACTGCAACAACTTTAATATACGCTATTGGAGCTGGAATTACCGCGGCTGCTGGCACCAGACTTGCCCTCCAA
+
DDDDDIIIIIIIIIGHIIHIIIIIIIIIIIIIIIIIIIIIIIIIIIIIIIIIHIIIIIIIIIIIIIIIIIIIIIIIHIIIIIHIIIIIIIIIIIIHIIIIIHIIIIIIIIIIIIIIIIIIIIIIIIIIIIIIHIIIIIIIIIIIIIIIHIIIIIIIIIIHIIIIIIIIIIIIIIIIIIIIIIIIIIIIIIIIIIIIIIIIIIHIIIIHIIHIIIIIIIIIHIIIIIIIIIIIIIIHIIIIIIIIHFIIIIIHIIIIIIIIIIIHIIIIIIIIIIIIIIIIIIIIIIIIIIIIHHEIIIIIIIIIIIIIIIIIIIIIIIHIIIIIIIIIIIIIIIIIIIIIIIDDDDD
@HISEQ:969:HM2KJBCX2:2:1102:17606:4151 2:N:0:ACTATGCA
GCCTCGTACTGACCCAACTATCCCTATTAATCATTACGTCGATCCTAGAAACCAACAAAATAGAATCAAACGTCCTATTTCATTATTCCATGCTAATGTATTCAAGCGCGAGCTTGCTTTAAACACTCTAATTTTTTCAAAGTAACAGTCCTGATTTCTCGCGACACCAAATTAATGACATCGTGGTTTGTCAGAAGGGAGAAACCAATAATGCTAGTACGTACAAAGTACGACTGACATATTAGTCCCGAAATTCAACTACGAGCTTTTTAACTGCAACAACTTTAATATACGCTATTGGAGCTGGAATTACCGCGGCTGCTGGCACCAGACTTGCCCTCCAA
+
DCDDDIIIIIIIIIIIIIIIHIIIIIIIIIIIIIIIIIIIIIIIIIIIIIIIIIIIIIIIIIIIIIIIHIIIIHHIHHIIIIIIGIIIIIIIHIIIIGIIIHIIIIIIIIIIHIIIIIIIIIIIIIIIIIIIIIIIIIIIIIIIIIIIIIIIIIIHHHIIIIIIIIIIHIIIIIIIIIIIIIIIIIIIIIGIIIIIIIIIIIIHHIIIIIIIIIIIIIIIIIIIIIIIIIIIIIIIIIIIIHHIIIIIIIIIIIIIIIIIIIIIIIIIIIIIIIIIIIIIIIIIIIIIIIIIIIIIIIIIIIIIIIIIIIIIIIIIIIIIIIIIIIIIIIIIIIIIIIIDDDDD
@HISEQ:969:HM2KJBCX2:2:1102:5169:3994 2:N:0:ACTATGCA
GCCTCGTACTGACCCAACTATCCCTATTAATCATTACGTCAATCCTAGAAACCAACAAAATAGGATCGAACGTCCTATTTCATTATTCCATGCTAATGTATTCAAGCGTTAGCCTGCTTTAAACACTCTAATTTTTTCAAAGTAACAGTCCTGTTTCCCTGCAACACCAAATTAATGACATTACAGTTCTTCAGAAAGGAGGAATCAGCGAAGCCAGTGCATACCAGTGGCACGACCAACCTGCTGACCCCGAAATTCAACTACGAGCTTTTTAACTGCAACAACTTTAATATACGCTATTGGAGCTGGAATTACCGCGGCTGCTGGCACCAGACTTGCCCTCCAA
+
DDDDDIIIIIIIIIIIIIIIIIIIIIIIIIIIIIIIIIIIIHIIIIIIEHIIIIIIIIIIIIIIHIIIGIIIIHIHHIIIIIIIHIHIIIIIIIIIIIIIIHIIIIIIIIIIIIIIIIIIIHHIIIIIHIHHIIHIIIIIIIIHHIIIIIIIIIIIIIIIIIIHHIHIIHHHHIIIIIIIIIIIIIIIIIHIIIIHIIIIIIIIIIIIIIHIIIHIIHIIIIIIIIIIIIIIIIIIIHHIHHIHEIHIIIIIIIIIIIIIIIIIIIIIIIIIIIIIIIIIIIIIIIIIIIIIIIIIIHIIIIIIIIIIIIIIIIIIIIIIIIIIIIIIIIIIIIIIIIIIIDDDDD
@HISEQ:969:HM2KJBCX2:2:1102:5884:3810 2:N:0:ACTATGCA
GCCTCGTACTGAATCCCAACTATCCCTATTAATCATTACGTCGATCCTAGAAACCAACAAAATAGAATCAAACGTCCTATTTCATTATTCCATGCTAATGTATTCAAGCGTAAGCCTGCTTTAAACACTCTAATTTTTTCAAAGTAACAGTCCTGATTCCCCACGACACCAAATTAATGACATCGCGGTTCTTCAGAAGGTAGGAACCAATAATGCCAGTGCGTACCGAAGCACGACCAACAATTTGATCCCGAAATTCAACTACGAGCTTTTTAACTGCAACAACTTTAATATACGCTATTGGAGCTGGAATTACCGCGGCTGCTGGCACCAGACTTGCCCTCCAA
+
DDDDDIIIIIIIHIIIIIIIIIIIIIIIIIIIIIIIIIIIIIIIIIIIIIIIIIIIIIIIIIIIIIHIIIIIHIIIIIIIIIIIIIIIIIIIIIIIIII*IGHIIIIIIIIIIHIIIIIHIIIIIIIHIIHIGIIIIIIIIGIIIIIIIIIHIIIHHHIIIIIIIIHIIIIIHHIIIIIHHGHICHIIIHICHHIEHIIGHHHHHHHIIICHACHHHEEGEEHHDDG11CHHCHEHDDDF=GHHHHG@FHC@@1<11111<<0<<1<1<1CC1FHGEC1@CC<11C11C@F<0<<DFGC1<11FF@<<11<<1GHHHC?HEGDFH?HD?DEG?FGHECHCC<<<<D<
@HISEQ:969:HM2KJBCX2:2:1102:2077:3427 2:N:0:ACTATGCA
GCCTCGTACTGACCCAACTATCCCTATTAATCATTACGGTGGTCCTAGAAACCAACAAAATAGAACCACAACGTCCTATTCTATTATTCCATGCTAATCTATTCAAGCAAATGCCTGCTTTAAACACTCTAATTTTTTCAAGGTAATGGTCCTGGCTCCCCGGCACACCCAATAAAGGACATACTGGTTCACCAGAAGGTGGACCCGACACAGGACAGTACTCGCCAAAGACGGACCGCCCGGCCAGGCCTAAAATTCAACTACGAGCTTTTTAACTGCAACAACTTTAATATACGCTATTGGAGCTGGAATTACCGCGGCTGCTGGCACCAGACTTGCCCTCCAA
+
0<DDDH<CCEE?1CHHFIGEHIHHHHHHEHEFHIIHHIIEGH<EGHHHEEHII?GHHEHHE11<FHFE1<F=E<FCHEHGH@HH@1DHHE@<FFHIICIHHHG@HIHEHHEGHEGFFHGHHIII1FEFHIIHHBHIHHHFHEGIHFIIHHGCHEEHEG?@EC.HEEHGHHHHHIIHHAAHGEHEHHGAADGGHGIIIHHHHDEHEEC<>CE7G>FFFEFDHFEHHHGCGGHDCDFDHH?DCGAC<FFCE@GFFG?IGIIIHECHEHHHHHHD1F<CHHIHFGCCIHHHIHCHEHIIHG<<<HIIHIIIHIIHDHHCHHHHHE@C<HIIHEEHIIHHGCD=IDD@@D
@HISEQ:969:HM2KJBCX2:2:1102:18940:4450 2:N:0:ACTATGCA
GCCTCGTACTGACCCAACTAACCCTATTAATCATTACGTCAATCCTAGAAACCAACAAAATAGGATCGAACGTCATATTTCATTATTCCATGCTAATGTATTCAAGCGTTAGCCTGCTTTAAACACTCTAATTTTTTCAAAGTAACAGTCCTGTTTCCCTGCAACACCAAATTAATGACATTACAGTTCTTCAGAAAGGAGGAATCAGCGAAGCCAGTACATACCAGTGGCACGACCAACCTGCTGACCCCGAAATTCAACTACGAGCTTTTTAACTGCAACAACTTTAATATACGCTATTGGAGCTGGAATTACCGCGGCTGCTGGCACCAGACTTGCCCTCCAA
+
<0D@0<1DC<FF11<11<F11<<<<11D<1FC@HH1D@<1<C1111111<<<11D0D1C<1<11DC10<C1/D10<D11D1<<<11111D1111DGGCHH6HFIIGHHECHGH8EFHEHHGGHEEFHHHCADHGIHFFIHIIHHH6G8FHHHH7@GDHFHHIIIIH6HG9HGFHHFGIHH7DIIHGD@=IGIIHIGGIIIHFIIHHHHDFHHHCHHHHIIHHIHIIGIIIIIIIIGIIIIHFHGAHDIGIHHHHHHHHIHIHIIIIHHIIHHIIIIIIIIIIIHHIHHIIHHIIIIIIIHIIIIIIIIIIIIIIIIIIIIIIIIHIIIIIIIIIIHIIIIHDDDDD
@HISEQ:969:HM2KJBCX2:2:1102:17091:3346 2:N:0:ACTATGCA
GCCTCGTACTGACCCAACTATCCCTATTAATCATTACGGTGGTCCTAGACCAACAAAATAGAACCAACGTCCTATTCTATTATTCCATGCTAATCTATTCAAGCAAAAGCCCGCTTTAAACACTCTAATTTTTTCAAGGTAATGGTCCTGGTTCCCCGACACACCCAATAAAGGGCATACCGGCTCACCAGAAGGATAGACCCGACAACAGACAGTACTCGCCAGAGACGGACCGCCCGGTCAGGTCTAAAATTCAACTACGAGCTTTTTAACTGCAACAACTTTAATATACGCTATTGGAGCTGGAATTACCGCGGCTGCTGGCACCAGACTTGCCCTCCAA
+
DDDDDIIHIIIIIIIIIIHIIIIIIIIIIIIIIIIHIIIIIIIIIHIIIIIGIIIIIIIGHHHIHHIIHHIIIHHHIIIIIIHIIIIIHHIIGIHIIHIHIIIIIIIIIIIIIIHHHHIIIIIIIIIIIIIHHIIIIIIIIIIIIEHIIIIIIIIIIIIIIIIIIIIIIIIIIIIIIIIHIIIIIHIHIIIIIIIIIIIIIIIIIIIHIIIHIIIIIIIIIIIIIIIIIIIIIIIIIHHHIIIIIIIIIIIIIIIIIIIIIIIIIIIIIIIIIIIIIIIIHIIIIIIIIIHIIIIIHHIIIIIIIIIIIIIIIIIIIIIIIIIIIIIIIIIIIIIIIIDDDDD
@HISEQ:969:HM2KJBCX2:2:1102:17633:3329 2:N:0:ACTATGCA
GCCTCGTACTGACCCAACTATCCCTATTAATCATTACGGTGGTCCTAGACCAACAAAATAGAACCAACGTCCTATTCTATTATTCCATGCTAATCTATTCAAGCAAAAGCCCGCTTTAAACACTCTAATTTTTTCAAGGTAATGGTCCTGGTTCCCCGACACACCCAATAAAGGACATACCGGCTCACCAGAAGGATAGACCCGACAGCAGAACAGTACTCGCCAGAGACGGACCGTCCGGTCAGGCCTAAAATCCAACTACGAGCTTTTTAACTGCAACAACTTTAATATACGCTATTGGAGCTGGAATTACCGCGGCTGCTGGCACCAGACTTGCCCTCCAA
+
D@D@DDHH@HHIIHIIIIHGHHHIIIIIE?GHHGHIHHIIHIHHHHHEE@11<EC?GH1C1CFH1<1<0<@E0<<1C@CH<?1C11<<C1<1G?FFGD1HE@1@GEHECC<<FE*EIIIIHH@BHFGGCDG@HHGC1F@EIHGIHEIIHAEB<HHHIHIHHHHHHG<CFEFH?GFHHHHHIGHIHEHI;HHEIIIHIHEEIIFCHIHGIHIIIIHIHEHHIFHIIFIIIIIGHHHIHIHFHGHIIHFFHHGHHHIIHIHDHECG@IHIHHIHHGIIHHIHHHIHHHEIIIHIHIIGHHGIHIIIIIIIIHIIIIHDHHHIIIIHEIHIIIIHIIHHDDHDBDDD
@HISEQ:969:HM2KJBCX2:2:1102:13283:5510 2:N:0:ACTATGCA
GCCTCGTACTGACCCAACTATCCCTATTAATCATTACTTTGGTCCTCAAACCAACAAAATAAAACCAAAGTCCTATTCTATTATTCCATGCTAATGTATCCAAGCAAACGCCTGCTTTGAACACTCTAATTTATTCAAAGTAAACCCTTGGAGTCCTGCTGTTGCAGGCCCCCAAGTATAGGGAAACCCCGAAAAGTACTTGCAACGCAAGACCAGTCGGACAATCCCGAAGTTCGACTACGAGCTTTTTAACTGCAACAACTTTAATATACGCTATTGGAGCTGGAATTACCGCGGCTGCGGGCACCAGACTTGCCCTCCAA
+
DDDDDIIHIIIIIHIIIIIIIIHIIIIIIGHHIIIIIIIIIIIIIIIIIIHHIIIIIIIIIIIIIIIIIIHIIIIIIIIIIIIIIIIIHHHIIIIIHIIIHIIHIIIHHHIIIIIIIIIIIHIIIIIIIIHIIIIIIIIIIIIIIIIIIHIIIIIIIIHIIIIIIIIIIIHHIIIIIIIIIIIIIIIIIIIIIIIIIIIIIHIIIIIIIIIIIIHHIIHHHDIIHIIIIIIIIIIIIIIIIIIIIIIIIIIIIIIIIIIIIIHHIIHIIIIIIIIIIIIIIIIIIIIIIIIIIIIIIIIIIIIIIIIIIIIIIIIIIIDDDDD
@HISEQ:969:HM2KJBCX2:2:1102:5822:6013 2:N:0:ACTATGCA
GCCTCGTACTGACCCAACTATCCCTATTAATCATTTCGGTGGTCCTAGAAACCAACAAAATAGAACCACAACGTCCTATTCTATTATTCCATGCTAATCTATTCAAGCAAATGCCTGCTTTAAACACTCTAATTTTTTCAAGGTAATGGTCCTGGCTCCCCGGCACACCCAATAAAGGACATACTGGTTCACCAGAAGGTGGACCCGACACAGGACAGTACTCGCCAAAGACGGACCGCCCGGTCAGGCCTAAAATTCAACTACGAGCTTTTTAACTGCAACAACTTTAATATACGCTATTGGAGCTGGAATTACCGCGGCTGCTGGCACCAGACTTGCCCTCCAA
+
DDDDDHHIIIIIIHHHIGCHHHIIIIIIIIIIIHE1CEDHIHHHHHIIHIHIHIIIIIGHIHEHIHIHHIHIEGHIIIIEHEHIFEHCHHHHIIH?HHHCHCHIIIIIIHHHIIIIIIEEHHIIIIIIHHIIIIIHHHIIIIIIIIIIFIIIHIHHHHIIHIIIIIIHHHHGHIHGIIIIIIIIIIIIHGIIIIIIHHHHHHHIIIIHHHIIIIIIIIIIIIIHIHIIIIIIIGHIIIIIIIIIHIIIIHHHIIIIIIIIHHEHIIIIHIIHIIHIIHIIIIIIHIIIIIHIIIIIIHHFGIIIIIHHIIIIIIIIIIIIIIIIIIIIIIIIIIHIIIIIIDDDDD
@HISEQ:969:HM2KJBCX2:2:1102:9537:6620 2:N:0:ACTATGCA
GCCTCGTACTGACCCAACTATCCCTATTAACCATTACGGTGATCCTAGAAACCAACAAAATAGAACCATGCCGTCCTATTCTATTATTCCATGCTAATGTATTCGAGCAAAAATGCCTGCTTTAAACACTCTAATTTTTTCAAGGTAAAGGTCCTGGATCCGCAAGACACCCAATAAAGGACATCAAGTTTCTCCAGAAGGTGAGAAATCAACAGTAACAGTTCATACCCCTTAAGGCATGACCGTCACGTCAATCCCGAAATTCAACTACGAGCTTTTTAACTGCAACAACTTTAATATACGCTATTGGAGCTGGAATTACCGCGGCTGCTGGCACCAGACTTGCCCTCCAA
+
ADDDDIIIIIIIHIIIIIIIIIIIIIIIIIIIIIIIIIIIIIIIIIIIIIIIIIIIIIIHIIIGHIHHIHHHHIIIIIIIHIIIIIIIIIIIHIIHHIHGGFHHIIIIIIIHHHHHHHIIIHIIIIHHIIIIIIIIIIIIIIIIIIHIIIHHFHHHEFHIIIIIIIIIIIIIIIIIIIIIIIHHGIIGIIHIIIIIIIIHHHIIIIIIIIIIIIIHIIIHIIIIIIHIIIIIIIHHIIIIHHHIIIHIIHHGHDCIIIIHIIIIIIIIHIIHHIIIIIIIHIIIIIIIIIHHHHIIIIIIHIIIHIHIIIIIIIIIHIIGIIIIIIIIIIIIIIIIIIIIIIIIIIIIDDDDD
@HISEQ:969:HM2KJBCX2:2:1102:7980:5930 2:N:0:ACTATGCA
GCCTCGTACTGACCCAACTATCCCTATTAATCATTACGTGGTCCTAAAACCAACAAAATAGAACCATCGTCCTATTTTATTATTCCATGCTAATGTATTCAAGCAAAAATGCCCACTTTAAACACTATATTTTTTTCAAAGTAAAAGTCCTAGTTCATTGAAACACCCAAGAGCATCCCAATTCACCAGAAGGTGAGAAATTGGCTACACACCAATTCATGCCCCTAAAGGCATGACCGATATATCCCAATCCCGAAATTCAACTACGAGCTTTTTAACCGCAACAACACTAATATACGCTATTGGAGCTGGAATTACCGCAGCTGCTAATACCAGACTTGCCCTCCAA
+
DDDDDIIIIIIIGHIIHIIIIIIIIIIIIIHIIIIHIIIIIIIIIHHIIIIHIIIHGHIIGIHHHIIIIHIGI?HHHIHHIHIII?CFHFHIIIIHIIIHGHEFHIIIGHHFIHIIIIHHIHIIIHIIHHHHIIIIIIIHHIIHIHIGHIIIIIIHIIIIIIHIIIHIIIIHIHHHHIIHEHHHIIIHHHHIIIHIIIIIIIIHIIHHHHHHHHHHIIIIIIHIIIIIIIIIIIIIIIIIIIIHCHGCHHFIIIIIHIIIIIIIHIIIHIIIIIIIIIIIIIIIIIHHHIIIIIIIGIIIIIIIIIIIIIIIIIIIIIHIIIIIIIIIIIIIIIIIIIIIIIIIDDDDD
@HISEQ:969:HM2KJBCX2:2:1102:11850:8690 2:N:0:ACTATGCA
GCCTCGTACTGACCCAACTATCCCTATTAATCATTACGGTGGTCCTAGAAACCAACAAAATAGAACCACAACGTCCTATTCTATTATTCCATGCTAATCTATTCAAGCAAATGCCTGCTTTAAACACTCTAATTTTTTCAAGGTAATGGTCCTGGCTCCCCGGCACACCCAATAAAGGACATACTGGTTCACCAGAAGGTGGACCCGACACAGGACAGTACTCGCCAAAGACGGACCGCCCGGCCAGGCCTAAAATTCAACTACGAGCTTTTTAACTGCAACAACTTTAATATACGCTATTGGAGCTGGAATTACCGCGGCTGCTGGCACCAGACTTGC
+
@BDDDHHEHHIIIIHHHIIIIIIIHHIIIIIIIIIHIHHHHIIIIIHCHHHIIIHHIIIIIIIIIEHHHEHIIHFHII@GHHIHIHEFHIHIIHIHIIIEHIHHHIHHIIIHFHHHHIIIHHFHHHIHIHHHIHEHIIIIHHHHHIIIHGIHIIHIGIICIIHHIIHHFIHHFHHFIHHHIHIHHIIHIHHFHHHHIIHGHHHIIIIIIIHEHHHIIIHIIHHIHGHCC@EHD5CCC<HHIEGHEHEGCHIIIIIIHGCEGGIIHEEHHHGIIHFIIHIHHGIHIIIIHIHHIIIHG<<<<HIIIIHHIIIHHHIIIHHIIIIIHHHHIHHIIHDDDDD
@HISEQ:969:HM2KJBCX2:2:1102:7032:8949 2:N:0:ACTATGCA
GCCTCGTACTGACCCAACTATCCCTATTAATCATTACGTCAATCCTAGAAACCAACAAAATAGGATCGAACGTCCTATTTCATTATTCCATGCTAATGTATTCAAGCGTTAGCTTGCTTTAAACACTCTAATTTTTTCAAAGTAACAGTCCAAATTCCCCGCAACACCAAATTAATGGCATTACGGCTCATCAGGAAGGAGGAATCAGTGAGATCAGTACATACCAGAGGCATGACCAACCTACTAACCCCGAAATTCAACTACGAGCTTTTTAACTGCAACAACTTTAATATACGCTATTGGAGCTGGAATTACCGCGGCTGCTGGCACCAGACTTGCCCTCCAA
+
DDDDDIIIIIIIIIIIIIHIIIIIIIIHIIIIIIIIIIIIIIIIIIIIIIIIIIIIHIHIIIHHHIIHIHIIIIIIIIIIIIIIIIIIIIIHIIIIIIIIIIIIIHIIIIIIIIIIIIIIIHIIIIIIIIIIIIIIIIIIIIIIIIIIIIIIIIHIIIIIIHIIIIIIIIIIIIIIIHIIIIIIIIIIIHIIIIIIIIIIIIIIIIIIHIIIIIIIHIIIIIIIIIIIIIIIIIIIIIIIIHHHGHIIIIIIIIIIIHIIIHHIIIIIIIIIIIIIIIIIIIIIIIIHIIIIIIIIIIIIIIIIIIIIIIIIIIIHIIIIIIIIIIIIIIIIIIIIIIIIIDDDDD
@HISEQ:969:HM2KJBCX2:2:1102:17640:8932 2:N:0:ACTATGCA
GCCTCGTACTGACCCAACTATCCCTTTAATCATTACGGTGATCCTAGAAACCAACAAAATAGAACCATGCCGTCCTATTCTATTATTCCATGCTAATGTATTCGAGCAAAAATGCCTGCTTTAAACACTCTAATTTTTTCAAGGTAAAGGTCCTGGATCCGCAAGACACCCAATTAAGGACATCAAGTTTCTCCAGAAGGTGAGAAATCAACAGCGACAGTTCATACCCCTTAAGGCATGACCATCACGTCAATCCCGAAATTCAACTACGAGCTTTTTAACTGCAACAACTTTAATATACGCTATTGGAGCTGGAATTACCGCGGCTGCTGGCACCAGACTTGCCCTCCAA
+
@DD@DEHIHIEH@GHGICCH?GEHIIHIIIHIIHHIIHIEHIHHHHHH?GHFHHHIHIHEH?@@@FHHDGE<<CHCDH1<F1F@@EHCGGF1<1<1C<DEFHGHIHHHFECHCDEHFEHHHHIIIHEHHIHHEHHHIEIIIIHHEEFG@HHCIHH?CHIIFFHIIIHGEHEGHFHIIIHHIIHHHIHGHIIGHFIIIIIIIHIIHIIIHIHIHFHFHHGIIIGIIHIHHIHHHHHEHHEHHFHHCHCGHHCHHDHDHHIHIHIHHHHECIIHEHFHGIHHDEHEHHHGHHIIIIIIIIHHHHGHHHHHIIIHIHGIIIIIHIHIIIIIIIIIIHHHHIIIIIIIHHHDDDDD
@HISEQ:969:HM2KJBCX2:2:1102:17534:10030 2:N:0:ACTATGCA
GCCTCGTACTGACCCAACTATCCCTATTAATCATTACGTCGATCCTAGAAACCAACAAAATAGAATCAAACGTCCTATTTCGTTATTCCATGCTAATGTATTCAAGCGTGAGCCTGCTTTAAACACTCTAATTTTTTCAAAGTAACAGTCCTGATTCCCCATGACACCAAATTAATGACATCATGGTTCGTCAGAAGGTAGGAATCAATAATACCAGTACGTACAATAGCACTACCAATAAATTGATCCCGAAATTCAACTACGAGCTTTTTAACTGCAACAACTTTAATATACGCTATTGGAGCTGGAATTACCGCGGCTGCTGGCACCAGACTTGCCCTCCAA
+
DDDDDIIIIIIIIIIIIIIIIIIIIIIIIIIIIIIIIIIIIIIIIIIIIIIIIIIIIIHHIIIIIIIIIIIIIHIIIHIIIIIIIIIIGHIIHIIIIIIIIIIIIIHIIIIIIIIHIIIIIIIIIIIIIIIIIIIIIIIIIIIIIIIIHIIIIIIIIIIHIIIIHIIIIIIIIIIIIIIHHHIIIIIIIIHIIIIHIIHIHIIIIIIIIIIHHIIIIIIIIIHHHIIIIIIIIIIIIIIIIHIGIIIIIIIIIIIIIIIIHIIIIIIIIIIIIIIIIIIIIIIIIIIIIIIIIIIIIIIIIIIIIIIIIIIIIIIIIIIIIIIIIIIIIIIIIIIIIIIIDDDDD
@HISEQ:969:HM2KJBCX2:2:1102:3704:9194 2:N:0:ACTATGCA
GCCTCGTACTGACCCAACTATCCCTATTAATCATTACGGTGGTCCTAGAAACCAACAAAATAGAACCACAACGTCCTATTCTATTATTCCATGCTAATCTATTCAAGCAAATGCCTGCTTTAAACACTCTAATTTTTTCAAGGTAATGGTCCTGGCTCCCCGGCACACCCAATAAAGGACATACTGGTTCACCAGAAGGTGGACCCGACACAGGACAGTACTCGCCAAAGACGGACCGCCCGGCCAGGCCTAAAATTCAACTACGAGCTTTTTAACTGCAACAACTTTAATATACGCTATTGGAGCTGGAATTACCGCGGCTGCTGGCACCAGACTTGCCCTCCAA
+
ADDDDIIIIIIIIIIIHHIIHIIIIIIIIIIIIIIHHIHGHIIHHIIIIIIIIIIIIHHHIIIIIIIIIIIGHGHHIIGHHIHIEHHHHIGFECEHIIIIHHHIIIIIHHIIHHIIHIIHHHIIIIIHHHIIIHHHHIHGHIHIIIIHEGIHHIHHIIHIIIHHHIIIHHIIIIIIGIIIIIIIIHIHHHIIIIIIIIIIIIIIIIIIIEIIIIHIIIIIIIIIIHGIIHHIIIIIIIIIHHIIHHIIHHIIIIIIIIIHIHHIIHIIIIIHIIIIIIIIIIIIIIIIIIIIHHIIIIHHHIIHIIIIIIIIIIIIIIIIIIIIIIIIIIIIIIIIIIIIIDDBDA
@HISEQ:969:HM2KJBCX2:2:1102:14212:10134 2:N:0:ACTATGCA
GCCTCGTACTGACCCAACTATCCCTATTAATCATTACGTCAATCCTAGAAACCAACAAAATAGGATCAAACGTCCTATTTCATTATTCCATGCTAATGTATTCAAGCGTTAGCCTGCTTTAAACACTCTAATTTTTTCAAAGTAACAGTCCTGTTTCCCTGCAACACCAAATTAATGACATTACAGTTCTTCAGAAAGGAGGAATCAGCGAGACCAGTACGTACCAATGGCACGACCAACCTGCTGACCCCGAAATTCAACTACGAGCTTTTTAACTGCAACAACTTTAATATACGCTATTGGAGCTGGAATTACCGCGGCTGCTGGCACCAGACTTGCCCTCCAA
+
ADDDBHHIGHHGHIHHHIEHHIIIIHHEHHHIHHHHHIHIIIIHIIHIIHHIHIIII?EEHEHHHCFHHHICEHHHHIHHGEHHEHHHHIIIHIHIIIIHHIIIIHIHGHHHHHIIIHIIIIIGIHHIHHIIIIIIIHHIIIIIIIHIHIHGHFHIIIHHHHIHIIIIIHGIIIHIHGIIHIIHIIIIIIIIHHIIIIIIIIHHHIIIHIHIIIIIIIIIIIIIIIIHIIHI=IIHIIIIIIIHGIIIHIIIIIHIIIHHHIIIIIIIIIIIIIIIIHIIIIIIIIGIIIIIIIIIIIIIIIIIIHIIIIIIIIIGIIIIIIIIIIIIIIIIIIIIIIIIIDDDDD
@HISEQ:969:HM2KJBCX2:2:1102:8981:10393 2:N:0:ACTATGCA
GCCTCGTACTGACCCAACTATCCCTATTAATCATTACGTCAATCCTAGAAACCAACAAAATAGGATCGAACGTCCTATTTCATCATTCCATGCTAATGTATTCAAGCGTTAGCCTGCTTTAAACACTCTAATTTTTTCAAAGTAACAGTCCTGTTTCCCTGCAACACCAAATTAATGGCATTACAGTTCTTCAGAAAGGAGGAATCAGCGAAGCCAGTGCATACCAGTGGCACGACCAACCTGCTGACCCCGAAATTCAACTACGAGCTTTTTAACTGCAACAACTTTAATATACGCTATTGGAGCTGGAATTACCGCGGCTGCTGGCACCAGACTTGCCCTCCAA
+
BDDCDIIHHIIIIIIIGHHIIIIGIHHIHFC@GHIIIIHIIIIIIIGIIGIEHHIIIHEHHIHH@GCCGECHHIHHHHIIIIHEHHEHIHGH1CGHHIHGIIIIIIIHHIHHHHHEHHHIIHHHHIIIIHHIHHIHIIHIIIIIIIIIIHIIIIHHGIHHHFIIIHIHHIIHIIIHIIHHEHHHHIIIIIIHIIIIIIIIIIIHIIHHGIIIHFIIIIIIIIIIIIIIIIIIIIIHIIIIHHIHGIHHHHHCIIHIIHHGFIIIIIHIHIIIIIIIIIIIIIIHHIIIIIHHIIIIIIIIIIIIIIIIIIIIIIIIIIIIIIIIIHIIIIIIIIIHIIIIICCDDD
@HISEQ:969:HM2KJBCX2:2:1102:12316:10310 2:N:0:ACTATGCA
GCCTCGTACTGACCCAACTATCCCTATTAATCATTACATCGATCCTAGAAACCAACAAAATAGAATCGGATGTCCTATTTCATTATTCCATGCTAATGTATTCAAGCGTGAGCCTGCTTTAAACACTCTAATTTTTTCAAGGTAACAGTCCTAATTCCCCGTGACACCAAATTAATGGCATTACGGTTCTTTAGAAGGTGAGAAATCAATAATATCAGTACATACCAACGGCATGACCGAAACATTGATCCCGAAATTCAACTACGAGCTTTTTAACTGCAACAACTTTAATATACGCTATTGGAGCTGGAATTACCGCGGCTGCTGGCACCAGACTTGCCCTCCAA
+
DDDDDIIIIIHIIIIHIIIIIIIIIIIIIIIIIIIIIIIIIHIIIIIIIIHIIIIIIIICHHEHHIIIHIHIHHGHIIIIIIIIIIIHGHGHIIIIIHHGHCIHIGHHHIIIIIIIHHHHIIHIIIIIIHIIIIIIIHIIHHIIIIIIHHIIIHHIGIIIIIIIIHHHHHIIIIIIHHHHIIHIHIIIIIIIIIIHIIHIIIHIIIIIIIIIIIIIIIIIIIHIIIHHIIIIIHGIIIIIHGIHGFHGIIIIIIIIIIIIHHIIIIIIHIIIIIIIIHHHHIIHIIIIIIIIHIIIIHHHHGIIIIIIIIIIIIIIIHIIIIIIIIIIIIIIIIIIIIIIIIDDDDD
@HISEQ:969:HM2KJBCX2:2:1102:15716:10593 2:N:0:ACTATGCA
GCCTCGTACTGACCCAACTATCCCTATTAATCATTACGGTGATCCTAGAAACCAACAAAATAGAACCATGCCGTCCTATTCTATTATTCCATGCTAATGTATTCGAGCAAAATGCCTGCTTTAAACACTCTAATTTTTTCAAGGTAAAGGTCCTGGTTCCACATGACACCCAATTAAGGACATCATGCTTCTCCAGAAGGTGAGAAATCAACTGCGACAGTTCATACCCCTTAAGGCACGACCATCACGTCAATCCCGAAATTCAACTACGAGCTTTTTAACTGCAACAACTTTAATATACGCTATTGGAGCTGGAATTACCGCGGCTGCTGGCACCAGACTTGCCCTCCAA
+
DDDDDIIIIIIHIIIIIIIIIIIIIIIIIIIIIIIIIIIIIHIIIIIIIIIIIIIIIIIIIIHIIIIIIIIIIIIIIIIIIIIHHIIHIIIIIIIIIIIHHHHIIIIIIIIIIIIIIIIIIIIIHHIIIIIIIIIIIIIIIIIIIIIIIIHIIIIIIIIIIIIIHIIIIIIIIIIIIIIIIIIIIIIIIIIIIIIIIIIIIIIIIIIIIIIIIIIIIIIIIHIHIIIIIIIHIIIHIIHHHIHIIIIIIHHIHIIIIIIIIHIIIIIIIIIIIIIIIIIIIIIIIIIIIIIIIIIIIIIIIIIIIIIIIIIIIIIIIIIIIIIIIIIIIIIIIIIIIIIIIIIIIIIDDDDD
@HISEQ:969:HM2KJBCX2:2:1102:15478:10903 2:N:0:ACTATGCA
GCCTCGTACTGACCCAACTATCCCTATTAATCATTACGTCAATCCTAGAAACCAACAAAATAGGATCAAACGTCCTATTTCATTATTCCATGCTAATGTATTCAAGCGTTAGCCTGCTTTAAACACTCTAATTTTTTCAAAGTAACAGTCCTGTTTCCCTGCAACACCAAATTAATGACATTACAGTTCTTCAAGAAGGAGGAACCAGTAAAGCCAGTACATACCAGAGGCACGACCAACCTACTAATCCCGAAATTCAACTACGAGCTTTTTAACTGCAACAACTTTAATATACGCTATTGGAGCTGGAATTACCGCGGCTGCTGGCACCAGACTTGCCCTCCAA
+
DADDDIIIIIFHHICHHHIHIIIIIIIIIIIIIIIIIIHIICHIIHHIIIIIICHHIFH@FFGHIIIIIIHHIIIIGIHHHIIIHIIGIFHHGIIIIIHHIGIIIIIIHHIIGHHHHIIHIIGIII1GHIIHHFGIIIIIIIIIIIIIIIIHHIHIIIIIHIIIIIIIIHHHGIHIIIIHGHIIIIIIGIIIIIIIIIIIIHIIIHIIIIIIIIIIIIIIIHIHHHIIIIIIIIHHIIIIIIHEDHHFIIIIHHIIIHHHEGEHIIIIGHIIIIHIIIIIIIIIHGIIIIIIIIIIIIHHHIIIGIIIIIIIIIIIIIIIIIIIIIIIIIIIIIIIIIHIIDDDDD
@HISEQ:969:HM2KJBCX2:2:1102:19772:11204 2:N:0:ACTATGCA
GCCTCGTACTGACCCAACTATCCCTATTAATCATTACGGTGATCCTAGAAACCAACAAAATAGAACCATGCCGTCCTATTCTATTATTCCATGCTAATGTATTCGAGCAAAAATGCCTGCTTTAAACACTCTAATTTTTTCAAGGTAAAGGTCCTGGATCCGCAAGACACCCAATAAAGGACATCAAGTTTCTCCAGAAGGTGAGAAATCAACAGTAACAGTTCATACCCCTTAAGGCATGACCATCACGTCAATCCCGAAATTCAACTACGAGCTTTTTAACTGCAACAACTTTAATATACGCTATTGGAGCTGGAATTACCGCGGCTGCTGGCACCAGACTTGCCCTCCAA
+
DDDDDIIIIIHIIIIIIIIIIIIIHIIIIIIIHIIIIIIIIIIIIHIGIIIIIIIIIIIIHIGHHHEHHEEHIIHIHHIIIIIIIHIIFHIIIIIIIIIHIHHHIIIHIIIHIIIHIIIIIIIIIHIIIIIIHIIIIIHIHIIIHHIIIIIIIIIIIHIEIIIIIIIIIIIIIIHHIHIIIIHGIIHGHIHIIIIIIIIHHIIIIIIIIIIIIIIIIHHGIIIIIIIIIIIIIIIIHHIIIIIIIIIHIIHDIIIIIIIIIIIIIIIIIIIIIHIIIIIIIIIIIIIIIIIIIIIIIIIHHIIIIIIHIIIIIIIIIIIIIIIIIIIIIIIIIIIIIIIIIIIIIIIIDDDDD
@HISEQ:969:HM2KJBCX2:2:1102:3971:11880 2:N:0:ACTATGCA
GCCTCGTACTGACCCAACTATCCCTATTAATCATTACGTCAATCCTAGAAACCAACAAAATAGGATCAACGTCCTATTTCATTATTCCATGCTAATGTATTCAAGCGCGAGCCTGCTTTAAACACTCTAATTTTTTCAAAGTAACAGTCCTGATTCCCCGCCACACCAAATGAATGACATGATGGTTCGTCAGAAGGTAGGAACCAGTAACACCAGTACGTACCTAAGGCACGACCAACGTACTGATCCCGAAATTCAACTACGAGCTTTTTAACTGCAACAACTTTAATATACGCTATTGGAGCTGGAATTACCGCGGCTGCTGGCACCAGACTTGCCCTCCAA
+
DDDDDIIIIIIIIIIIIIIIIIIIIIIIIIIIIIIIIIIIIIIIIIIHIIIIIIIIHIIIIIHHIIIIIIHIHIIIIIIIIIIIIHIHHIIIIIIIIIIHIFHHGHIIIIIIIIIIIIIHIHIHIIGHIIIIIIHHIIIHIHHHHHHHIIIIIIHIIIIIIIIIIIIIIIIIIIIIIIIIIIIIIIIIIIHIIIIIIIIIIIIIIIIIIIIIIIIIIIIIIIIIIIIIIIIIIIIIIIIIIHIHIIIIIIIIIIIIIIIIIIIIIIIIIIIIIIIIIIIIIIIIIIIIIIIIIIIIIIIIIIIIIIIIIIIIIIIIIIIIIIIIIIIIIIIIIIIIIIIIDDDDD
@HISEQ:969:HM2KJBCX2:2:1102:14730:12236 2:N:0:ACTATGCA
GCCTCGTACTGACCCAACTATCCCTATTAATCATTACGGTGGTCCTAGAAACCAACAAAATAGAACCACAACGTCCTATTCTATTATTCCATGCTAATCTATTCAAGCAATAGCCCGCTTTAAACACTCTAATTTTTTCAAGGTAATGGTCCTGGCTCCCCAACACACCCAATTAAGGACATACTGGTTCACCAGAAGGAAGACCCGACAACAGGACAGTACTCGCCAAAGACGGACCGCCCGGCCAAGTCTAAAATTCAACTACGAGCTTTTTAACTGCAACAACTTTAATATACGCTATTGGAGCTGGAATTACCGCGGCTGCTGGCACCAGACTTGCCCTCCAA
+
DDDDDHIHIIIIIIIIIIIIIIIIIIIIIIIIIIIIIIHHIIIIIGHIIHHIIIIIGHGIIIHIIIIIIIIIIIIIIIHIIIIIIIIIIIIIHIIIIIIIIIIIIIIIIIIIHHHIIIHHHHHIHIIIIIIIIIIIIIIHIHIIIIIIIHIIHIIIHIIHHIIIIIIIIIIHHIIIIHIIIIIIIIIIIIIIIIIHIIIIIIIIIIIHIIIIIIIIIIIIIIIIIIIIIHIIIIIIIIIIIIIIIHIIIIGIIIIIIIIIIIIIIIGIIIIIIIIHIIIIIIIIIIIIIIIIIIIIIIIHHHIIIIIIIIHIIIIIIIIIIIIIIIIIIIIIIIIIIIIIIIDDDDD
@HISEQ:969:HM2KJBCX2:2:1102:5298:13656 2:N:0:ACTATGCA
GCCTCGTACTGACCCAACTATCCCTATTAATCATTACGTCGATCCTAGAAACCAACAAAATAGAATCAAACGTCCTATTTCGTTATTCCATGCTAATGTATTCAAGCGTGAGCCTGCTTTAAACACTCTAATTTTTTCAAAGTAACAGTCCTGATTCCCCATGACACCAAATTAATGACATCATGGTTCGTCAGAAGGTAGGAATCAATAATACCAGTACGTACAATAGCACGACCAATAAATTGATCCCGAAATTCAACTACGAGCTTTTTAACTGCAACAACTTTAATATACGCTATTGGAGCTGGAATTACCGCGGCTGCTGGCACCAGACTTGCCCTCCAA
+
BDDDDIIIIIIIIIIIIIIIIIIIIIIIIIIIIIIIIIIIIIIIIGGHIIIIIIIIIIIIIIIHIIIIIIHIIIHIHIIIIIIIIHIIIIIHGIIIHIIIIHHIIIIIIIHIGHIIIIIIIIIIIIIIIIIIIIIHIIIIHIIIIIIIIIIIIIIIIIIIIIIIIIIIIIIIIIIIIIIIIIIIIIIIIIIIIIIIIIIIIIIIIIIIIIIIIIIIIIIIIIIIIIIIIIIIIIIIIIIIIIHHIHF6IIIIIIIIIIIIIIIIHIIIIIIIIIIIIIIIIIIIIIIIIIIIIIIIIIIIIIIIIIIIIIIIIIIIIIIIIIIIIIIIIIIIIIIIIIIIDDDDD
@HISEQ:969:HM2KJBCX2:2:1102:5478:13740 2:N:0:ACTATGCA
GCCTCGTACTGACCCAACTATCCCTATTAATCATTACGGTGATCCTAGAAACCAACAAAATAGAACCATGCCGTCCTATTCTATTATTCCATGCTAATGTATTCGAGCAAAAATGCCTGCTTTAAACACTCTAATTTTTTCAAGGTAAAGGTCCTGGATCCGCAAGACACCCAATAAAGGACATCAAGTTTCTCCAGAAGGTGAGAAATCAACAGTAACAGTTCATACCCCTTAAGGCATGACCATCACGTCAATCCCGAAATTCAACTACGAGCTTTTTAACTGCAACAACTTTAATATACGCTATTGGAGCTGGAATTACCGCGGCTGCTGGCACCAGACTTGCCCTCCAA
+
CCDDDIIIIIIIIIIEHIIIIIIIIIIIIIIIIIIHIIIIIIIIIIIIIHIIHIHIHIHIIIIIIIIIIHIIIIIGIIIIHIIIIIIHGHHGIHIIIIIHIHHHHIIGIHHIGHHIGHFIHHIIIHHHEHHHIEGHIIIHIIGIIIIIIHIIGIHHIIIIHH6IHII:IH?HHGIIIIIIIGIIIHGIIIHI9IIIIIIIIIIIIIIIHGIIGIIHIHHHIIHIHGGIIIIIIIIIGIIIIIIIIGIIIGHGIIIIIIIHHHHIGHIHIIIIIIIIIIIIIIIIIIIHIIIIIIIIIIIIIIIIIHHHIIIIIIIIIIIIIIIIIIHIIIIIIIIIIIHIIIIIIIIIDBDDD
@HISEQ:969:HM2KJBCX2:2:1102:19897:13965 2:N:0:ACTATGCA
GCCTCGTACTGACCCAACTATCCCTATTAATCATTACGTCGATCCTAGAAACCAACAAAATAGAATCAAACGTCCTATTTCATTATTCCATGCTAATGTATTCAAGCGTAAGCCTGCTTTAAACACTCTAATTTTTTCAAAGTAACAGTCCTGATTCCCCACGACACCAAATTAATGACATCGCGGTTCTTCAGAAGGTAGGAACCGATAATGCCAGTGCGTACCGAGGCACGACCAACAATTCGATCCCGAAATTCAACTACGAGCTTTTTAACTGCAACAACTTTAATATACGCTATTGGAGCTGGAATTACCGCGGCTGCTGGCACCAGACTTGCCCTCCAA
+
DDDDDHHHIIIHHIIIIIIHIIIIIIHIHGHIIIIHIIIIIIIIIIIIHHIGIGHIIIIIIHHFHHIHHIHIIIIIIIIIIIIEHIIHHHIIIIHHIIIIIHGHIHHIIIIIIHIIIIIIHHHIIIIHIIIIIIHIIIIHHIIIIIIIIIHHHHIGIIHIIIIIIIIIIIIIIIIHIHHHIIHHHIIIIIGHIIIIIIIIIIIIHIIIIHIIIIIIIHIIHHIIIIIIIIIIIIHIHIHIIHHHHHFDIIIIIIIIGHHIIIIIIIIIIIIIIIIIIIIIIIHHHIHHIHHHIIIHIIIIIIIIIHHIIIIIIIIIIIIHHIIIIIIIIIIIIIIIIIIIDDDDD
@HISEQ:969:HM2KJBCX2:2:1102:20916:14137 2:N:0:ACTATGCA
GCCTCGTACTGACCCAACTATCCCTATTAATCATTACGTTGATCCTAGAAACCAACAAAATAGAATCGAACGTCCTATTTCATTATTCCATGCTAATGTATTCAAGCGCGTGCCTGCTTTAAACACTCTAATTTTTTCAAAGTAACAGTCCTGATTCCCCACGACACCAAATTAATGACATCATGGCTCCTCAGAAAGGAGAAACCAATAACACCAGTACATACCAGAGGCATGACCGACGTATTGATCCCGAAATTCAACTACGAGCTTTTTAACTGCAACAACTTTAATATACGCTATTGGAGCTGGAATTACCGCGGCTGCTGGCACCAGACTTGCCCTCCAA
+
@DA?@HHEEHCHHGIHIDHIHHHHIIHHIIGHIIHIIIIIEIIIIIIIHHIIIIIIIIIIIIHIIIIHHHFH@<GHHHHIIIIEHIIIEH1FFEFHHHHIHFFHHHIIIHHHGIHGIGHHIHHHGFIIIIIHIIHIIHHHGIIIIHHHIHIHHHIGIIIHHGIHIIIIHHIHIHHFIIIIHHFHIIGHIHHIIIIHH;HEHHHIIIGIHIHHHHEGIIIIHHH=IIIHIIIIIHEGFIIIHIHHDIIGIIIIGIIIIIIIHIHIIHIIIIIIHIHIIIIIIHIIIIIIIIIIIHIIIIIIIIIIIIIIIHIIIIIIIIIIIIIIIIIIIIIIIHIIIIIIIDDDDB
@HISEQ:969:HM2KJBCX2:2:1102:15439:14305 2:N:0:ACTATGCA
GCCTCGTACTGACCCAACTATCCCTATTAATCATTACGGTGATCCTAGAAACCAACAAAATAGAACCATGCCGTCCTATTCTATTATTCCATGCTAATGTATTCGAGCAAAAATGCCTGCTTTAAACACTCTAATTTTTTCAAGGTAAAGGTCCTGGATCCGCAAGACACCCAATAAAGGACATCAAGTTTCTCCAGAAGGTGAGAAATCAACAGTGACAGTTCATACCCCTTAAGGCATGACCATCACGTCAATCCCGAAATTCAACTACGAGCTTTTTAACTGCAACAACTTTAATATACGCTATTGGAGCTGGAATTACCGCGGCTGCTGGCACCAGACTTGCCCTCCAA
+
DDDDDIIIHIGHFHHIIIIIIIIIIIIIIIIIIIIIIIIIIIIHIIIIIHIIIIIIIIIIIIIGHIIIIIIIIIIHIIIIHIIIIIIIHIHIIIIIIIIIIHHIIIIIIIIGIIIIIIIHIIIIIIIHIIIIIHIIIIIIIIIIIIIIIIIIIIHIEIIIHIIIIIIHIIIIIIIIIIIIIHHIIIIIIIIIIIIIIIIIIIIIIIIIHIIIIIIIIIIIHIIHIIIIIIIIIIIIIIIIIIIIIHIHIIHGIIGIIIIIIIIIIIIIIHIIHIIIIIIIIIIIIIIIIIIIIIIIIGIIHIIIIIIIIIIIIIIIIIIIIIIIIIIIIIIIIIIIIIIIIIIIIIIIDDDDD
@HISEQ:969:HM2KJBCX2:2:1102:5467:15046 2:N:0:ACTATGCA
GCCTCGTACTGACCCAACTATCCCTATTAATCATTACGTCAACCCTAGAAACCAACAAAATAGGATCAAACGTCCTATTTTATTATTCCATGCTAATGTATTCAAGCGTTAGCCTGCTTTAAACACTCTAATTTTTTCAAAGTAACAGTCCTGTTTCCCCGCAACACCAAATTAATGGCATCACGGTTCTTCAAGAAGGAGGAATCAGCGAGGCCAGTTCATACCATTGGCACGACCAACCTGCTGACCCCGAAATTCAACTACGAGCTTTTTAACTGCAACAACTTTAATATACGCTATTGGAGCTGGAATTACCGCGGCTGCTGGCACCAGACTTGCCCTCCAA
+
DDDDDIIIIIIIIIIIIIIIIIIIIIIIIIIIIIIIIIIIIIIIIIHIIIHIIIIIIIIGIHIIHIIIIIIHHIIIIIIIIIIIIIIIIIIIIIIIIIIIIIIIIIIIIIIIIIIIIIIIIIIIIIIIIIIIIIIIIIIIIIIIIIIIIIIIIIIIIIIIIIIIIIIIIIIHIIIIIIIIIIIIIIIIIIIIIIIIIIIIIIIIIIIIIIIIIIIIIIIIIIIIIIIIIIIIIIIIIIIIIIIHHIIIIIIIIIIIIIIIIIHIIIIIIIIIIIIIIIIIIIIIIIIIIIIIIIIIIIIIIIIIIIIIIIIIIIIIIIIIIIIIIIIIIIIIIIIIIIIIIDDDDD
@HISEQ:969:HM2KJBCX2:2:1102:11235:15138 2:N:0:ACTATGCA
GCCTCGTACTGACCCAACTATCCCTATTAATCATTACGGTGGTCCTAGAAACCAACAAAATAGAACCACAACGTCCTATTCTATTATTCCATGCTAATCTATTCAAGCAATAGCCCGCTTTAAACACTCTAATTTTTTCAAGGTAATGGTCCTGGCTCCCCAACACACCCAACAAAGGACATGCTGGTTCACCAGAAGGAAGACCCGACAGCAGACAGTACTCGCCAAAGACGGACCGCCCGGCCAGGCCTAAAATTCAACTACGAGCTTTTTAACTGCAACAACTTTAATATACGCTATTGGAGCTGGAATTACCGCGGCTGCTGGCACCAGACTTGCCCTCCAA
+
DDDDDHHIIHIIIHIIIIIIIIIIIIIIHHIIIIIIIIHIIIIIIIIIIHIIIIIIIIIIHIHHIIHIIHIIIIIHIIIHIIIIIIIIIIIHHIIIIIIIIHHHHIHIIIIIHIIIIIIIIHHHIIIIIIIIIIIIHHIIIIIIIIIIIIIIIIHIIIIIIIIHIIIIIIIHHIIIIIIHIIIIIIIIIIIIIIIIIIIIIIIIIIIIIIHHIIIIIHIIIIIIIIIIIIHIIIIIIIIIIHIIHIIIHIIIIIIIIIIIIIHHHHIIIIIIIIHIIHIIIHIIIIIIIIIHIIIIHIHHHIIIIIIIIIIIIIIIIIIIIHIIIIIIIIIIIIIIIIIIIDDDDD
@HISEQ:969:HM2KJBCX2:2:1102:15639:15107 2:N:0:ACTATGCA
GCCTCGTACTGACCCAACTATCCCTATTAATCATTGCTCACAAATCCAAAAACCAACAAAATACGATAAACGAGCCCTAACTTATTATTCCATGCTAATGTATTCAGACGTTAGCCTGCTTTAAACACTCTAATTTTTTCAAAGTAACAGTCCTGATTTCCTATCACACCAACTAAATGGCATGAAAGTTCCTCAGAAGGTAGAGATTTATCTCACCAGTACAGACAATTAAGCCTGACCAATGGGTAAACCCCGAAGTTCAACTACGAGCTTTTTAACTGCAACAACTTTAATATACGCTATTGGAGCTGGAATTACCGCGGCTGCTGGCACCAGACTTGCCCTCCAA
+
DDDDDIIHHIEHIIIIIIIIIIIIIIIIIIIIIIIIIIIIIIIHHIIIIIIIHIIIIHIIIIIIIGIIIHIHHIICHIIIIIIHHGIIIHGIIIIIIIIHIIHIIIHIIIIGIHIHIHIIIIIIHHIHHIHIHIIHHIIIIIHIIIIIIIIHHIIHIHIHIIIIIIIIIIIIHIHIIIIGIIIIIIIIIIIIIIIIHIIIIIIIIIIIIIIIIGIIIIIIIIHIIIIIIIIIIIIIIIIIHG<IHHHDHIIIIIIIIIIIIIIGIIIIIIIIIIIIIIIIIIIIIIIIIIIIIIIIIIIIIIIHIIIIIIIIIIIIIIIIIIIIIIIIIIHIIIIIIIIIIIIIDDDDD
@HISEQ:969:HM2KJBCX2:2:1102:13201:14548 2:N:0:ACTATGCA
GCCTCGTACTGACCCAACTATCCCTATTAATCATTACGTTGATCCTAGAAACCAACAAAATAGAATCGAACGTCCTATTTCATTATTCCATGCTAATGTATTCAAGCGCGTGCCTGCTTTAAACACTCTAATTTTTTCAAAGTAACAGTCCTGACTCCCCACAACATCAAATTAATGACATCATGATTCATCAGAAGGGAGAAATCAATGACATTAGTACGTACCGAAGGCACGACCGACGTATTGATCCCGAAATTCAACTACGAGCTTTTTAACTGCAACAACTTTAATATACGCTATTGGAGCTGGAATTACCGCGGCTGCTGGCACCAGACTTGCCCTCCAA
+
DDDDDIIIHIHHIIIIIIIIIIIIIIIIIIIIIHIIIIIIIIIHIIHIIIIIHIIIIHIHIHIIIIIIIHGHHFIHIIIIIIHIHHIHHIIIIIIIIHIHIIIIIIIIHIIIIIIIIIIIHIIIIIIIIIIIIIIIIIIHHHIHIIIHIHHIIIIIHGIIIIHHIIHIIIIIIIHIIHHIIIHIIIHIIIHIIIIIIIIIIIIIIIIHHIIIIHHIIIIIIIIIIIIIIIIIIIIIIIIIHHGIHIIIIIHHIIIHHIIIHHHIIIIIIIIGIIHIIIIIIIIIHIIIIIIIIIIIIIIIHIHIIIIIIIIHGIIHIIIIIIIIIIIIIIIIIIIIIIIIIDDDDD
@HISEQ:969:HM2KJBCX2:2:1102:4362:15447 2:N:0:ACTATGCA
GCCTCGTACTGACCCAACTATCCCTATTAATCATTACGTCGATCCTAGAAACCAACAAAATAGAATCAAACGTCCTATTTCATTATTCCATGCTAATGTATTCAAGCGCGAGCTTGCTTTAAACACTCTAATTTTTTCAAAGTAACAGTCCTGATTTCCCGCGACACCAAATTAATGACATCGTGGTTCGTCAGAAGGGAGAAACCAATAATGCTAGTACGTACAAAGTACGACCGACATATTAGTCCCGAAATTCAACTACGAGCTTTTTAACTGCAACAACTTTAATATACGCTATTGGAGCTGGAATTACCGCGGCTGCTGGCACCAGACTTGC
+
DDDDDIIIHIHIIIIIIIIIIIIIIIIIIIIIIIIIIIIIIIIIHIHIIIIIIIIIIHIIIIIIHIHIIIIIHIIIIIIIIIIIIIIIHIIIHHIIIIIIIIIIIIIIIIIHHHIIIIIHIIIIIIIIIIIIIIIIIIIIHIIIIIIIIIIIIIIIIIIIIIIIIIIIIIIHIIIIIIIIIIIIIIIIIIIIIIIIIIIIIIIIIIIIIIIIIIIIIIIIIIIIIIIIIIIIIIHHIIIHIIIIIIIIHHHIIIIIIIIIIIIIIIIIIIIIIIIIIIIIIIIIIIIIIIIIIIIIIIIIIIIIIIHIIIIIIIIHIIIIHIIIIIIIIIIIDCDDD
@HISEQ:969:HM2KJBCX2:2:1102:15264:15549 2:N:0:ACTATGCA
GCCTCGTACTGACCCAACTACCCCTATTAATCATTACGTCAATCCTAGAAACCAACAAAATAGAATCAAACGTCCCATTTCATTATTCCATGCTAATGTATTCAAGCGTAAGCCTGCTTTAAACACTCTAATTTTTTCAAAGTAACAGTCCTGATTCCCCACGACACCAAATTAATGACATCGCGGTTCTTCAGAAGGTAGGAACCAATAATACCAGTGCGTACCGAGGCACGACCGACACTCTGATCCCGAAATTCAACTACGAGCTTTTTAACTGCAACAACTTTAATATACGCTATTGGAGCTGGAATTACCGCGGCTGCTGGCACCAGACTTGCCCTCCAA
+
@B@DD0<GEFGC11<FF=@@111<<E@CGHFCEHFCEHHGEHIDEHCCGHHD@<FGHHHFF<CHFHIII@1<F?@H@F<D1CH<F@C1<D@GE@GHHIIHIHCFH=HIIIIHEHFEECHGHHH@GEHHFHFEHBD@IFHEHHHIIHFHFHIHHHEEHHHEEE@HHHEHIIHEHHIHHIIHDIIHGCHIIHFFIIIIIIHHHHHGHGEHIHHHCHIIIIIGIIHIHIIIIIIHEHHHHHIHFHC@HFDDHIIIHIIHHGIIIIHEIIHIIHIIIHF?EHHHHFHHHHIHFHEHGIHIHHIHHHIGHGIIIIHIHHH<HHIIIIIIHHHIIIIHHHHG@DEIDDADD
@HISEQ:969:HM2KJBCX2:2:1102:17243:15783 2:N:0:ACTATGCA
GCCTCGTACTGACCCAACTATCCCTATTAATCATTACGGTGATCCTAGAAACCAACAAAATAGAATCATGCCGTCCTATTTCGTTATTCCATGCTAATCTATTCAAGCATAAAGCCTGCTTTAAACACTCTAATTTTTTCAAAGTAACAGTCCTAGCTCCCTATTACACCTAGTGAAAGGCATAGTAGTTCACTAGAAGGTGGAGATTGACATTACCAGTACATATCCGAAGACACGACCGGTACGCCAATCCCGAAATTCAACTACGAGCTTTTTAACTGCAACAACTTTAATATACGCTATTGGAGCTGGAATTACCGCGGCTGCTGGCACCAGACTTGCCCTCCAA
+
BDDDDIIIHIIIIGIIIHIIIIIIIIIIIHHIIIIIIIHIHIIIIIIHHHHIIIIIHIIGHHHIIHIIIIIIHGHIIIIIIHIHGIIIIIIEEGHGHHIHHHHHIIHIIIIIIHHIIIIIHIIIIIGHGGHIIIIHIHHHHHIHHIIIIIIIIIIIIIIIIIIIIIHIIIIIIIIHIIHIIIIIIIIHIIIIIIIIIIIIIIIIIIIIIIIIIIIIIIIIIIIHIIIIIIIIIIHHHHIIIIIIIIHFIIIIIIIIIIIGIIIIIIIIIIIIIIIIIIIIIIIIIIIIIHHHIIIHIIIIIIIIIIIIIIIIIIIIIIIGIIIIIIIIIIIIIIIIIIIIIIIHDDDDD
@HISEQ:969:HM2KJBCX2:2:1102:16393:15502 2:N:0:ACTATGCA
GCCTCGTACTGACCCAACTATTCCTATTATTCATTACGGTGATCCTAGAAACCAACAATATAGAACCATGCCGTCCTATTCTTTTATTCCATGCTAATGTATTCGAGCAAAATGCCTGCTTTAAACACTCTAATTTTTTCAAGGTAAAGGTCCTGTTTCCACATGACACACAATTAAGGACATCATGCTTCTCCAGAAGGTGAGAAATCAACTGCGACAGTTCATACCCCTTAAGGCACGACCATCACGTCAATCCCGAAATTCAACTACGAGCTTTTTAACTGCAACAACTTTAATATACGCTATTGGAGCTGGAATTACCGCGGCTGCTGGCACCAGACTTGCCCTCCAA
+
0<D00DHCEH@1C11<C@C1C1<1<<CF<1<<<GDCGHGH@<F11<<F1CG111<01<11<1<1FE11D1<1<<</<DCH?@1<FFEH@C@DG@C<1D1FHHEC11<<?HEF@>CGCGEHHGFEFB8B11B<BCCCH8CHHHB<FB<811<1B@;$<HC@FA<<7HEC<$FHHFCFD0F@@CIHHG?G@HCIHF-C@C<<CCC/HH@CAD<E/.?EIHF@CA1GD.DEFF<<HHEAECC1D11HG:@HHDD@HH<HEEHHHGD?FE<0EED<<HGGCHHFCFD1IHHEHHEED1CC1@EHC1G@HGCC@HEHGCHHHEDHHE<CCHFC1@?EHHGCEGHHHGE@<EE?@A@B
@HISEQ:969:HM2KJBCX2:2:1102:12761:16168 2:N:0:ACTATGCA
GCCTCGTACTGACCCAACTATCCCTATTAATCATTACGTCGATCCTAGAAACCAACAAAATAGAATCAAACGTCCTATTTCATTATTCCATGCTAATGTATTCAAGCGCGAGCCTGCTTTAAACACTCTAATTTTTTCAAAGTAACAGTCCTGATTTCCCACGACACCAAATTAATGACATCGTGGTTCGTCAGAAGGTAGGAATCAATTTGACCAGTACGTACCGAGGCACGACCGATCAACTGATCCCGAAATTCAACTACGAGCTTTTTAACTGCAACAACTTTAATATACGCTATTGGAGCTGGAATTACCGCGGCTGCTGGCACCAGACTTGCCCTCCAA
+
DDDDDIIIIIHIIIIIIIIIIIIIIIIIIIIIIIIHIIIIIIIIIIIIIIIIIIIIIHIIIIIIIIIIIHIIIIIIIIIHIIIIIIIHHHIIIIIIIIIIIHIIHIGIIIHIIIIIIIIIIHIIIIIIIIIIIIIIIIIIIHIIIIIIIIIIHIHIIIIHHIIIIIHHHIIIIIIIIIIHIHIIHIIIHIIIIIIIIIHIIIGIIHIIIIIIHIIIIIIIIIIIIIIIIIIIIIIIIIIIIIHIIIIIIIIIIIGIIIIIHIIIIIIHIIIIIHIIIIIIIIHIIIHHIIHIIIIIIIIIIIIIIIIIIIIIIIIIIIIIIHIIIIIIIIIIIGIIIIIIDDDDD
@HISEQ:969:HM2KJBCX2:2:1102:6336:16267 2:N:0:ACTATGCA
GCCTCGTACTGACCCAACTATCCCTATTAATCATTACGTCAATCCTAGAAACCAACAAAATAGGATCGAACGTCCTATTTCATTATTCCATGCTAATGTATTCAAGCGTTAGCCTGCTTTAAACACTCTAATTTTTTCAAAGTAACAGTCCTGTTTCCCTGCAACACCAAATTAATGACATTACAGTTCTTCAGAAAGGAGGAATCAGCGAAGCCAGTGCATACCAGTGGCACGACCAACCTGCTGACCCCGAAATTCAACTACGAGCTTTTTAACTGCAACAACTTTAATATACGCTATTGGAGCTGGAATTACCGCGGCTGCTGGCACCAGACTTGCCCTCCAA
+
DDDDDIIIIIIIIIIIIIIIIIIIIIIIIIIIIIIIIIIIHHIIIIIIIIIIIGIIIIIGGFFHGIIIHIIIIIIIGIIIIIIIIIIIHIIIIIIIIIIHIIIIIIIIIIIIIIIIHIIIIIHIIHIIHIHHHIIHIIIIFHIIIIIIIIIHIIIIIHIIIIIIIIIIIIHHIIIIIIIHIIIIIIIIIIIIIIIIIIIIIHIIHHHIIHIIIIIIIIIIIIIIIIIIIIIIIIIIIIHIIHIHFIIIIIIIIIIHHIIIIIIIIIIIIIIIIIIIIIHIIIIIIIIIIIIIIIIIIIIHHIIIIHIIIIIIIIIIIIIIIHIIIIIIIIIIIIIIHIIIIDDDDD
@HISEQ:969:HM2KJBCX2:2:1102:15917:17247 2:N:0:ACTATGCA
GCCTCGTACTGACCCAACTATCCCTATTAATCATTACGTCGATCCTAGAAACCAACAAAATAGAACCGCACGTCCTATTCTATTATTCCATGCTGTAATATTCGAGCAAAGGCCTGCTTTGAACACTCTAATTTTTTCAAAGTAAAAGTCCTGGTCCCCAACACACCCAGTGAAGGGCATGCGGTTCTCCAGAAGAAAAGGCCCGGCCGGACAAGTGCACGCGGTGAGGCGGACCTGCCAGCCAGGCCAAAGGTTCAACTACGAGCTTTTTAACTGCAACAACTTTAATATACGCTATTGGAGCTGGAATTACCGCGGCTGCTGGCACCAGACTTGCCCTCCAA
+
DCDCDIIIHIIHEHHIIIGIIIHIIIIIIIHIGIIIIIIIIIIIIIIHIIIIIHIIIFHIIIIIIIIIIIHIHIHIIIIFGGHIHIHGIIGHIIIIIIIIIHIHIFHIHIIHIHIIHHHHHFHHHIIHHIIIHIIHHGGHIHFGFIIHFIIIHIHGHIIIIIHHGHGEIHHHEFIIIHHIIIIIIIHHHHIHIIIHHHHIHHHEEGGIIIHEHIIIIIHIIIIHHIIIIIIIHIIHIIIIIHHIIIIHHIIHIIHIIH@CIIIIIIHHHHEIIIIIIIIIHGIIIIIIIIIIIIIIIIIIIHIIIIIIHIIIIIGIIIIIIIGIHHHGIIIHHIHGIIIDDDDD
@HISEQ:969:HM2KJBCX2:2:1102:7421:17214 2:N:0:ACTATGCA
GCCTCGTACTGACCCAACTATCCCTATTAATCATTACGGTGATCCTAGAAACCAACGAAATAGAACCAAGCCGTCCTATTTCATTATTCCATGCTAATATATTCAGACGTTAGCCTGCTTTAAACACTCTAATTTTTTCAAAGTAATAGTCCTGATTTCCCATCACACCAAATAAATGGCATGAAAGTTCCTCAGAAGGTAGAGATCCATCTCACCAGTACAGACAATTAAGCCTGACCAATGGGTAGACCCCGAAGTTCAACTACGAGCTTTTTAACTGCAACAACTTTAATATACGCTATTGGAGCTGGAATTACCGCGGCTGCTGGCACCAGACTTGCCCTCCAA
+
DDDDDHHHIIIIIIIIIIIIIIIIIIIIIIIIIIIIIIIIIHIIIIIGIGIIIIIIIHHIIIIIIIIIIIIIGHIHIHIIIIIIIIIIHIIIIGIHIIIIIIIIIIIIIIIHHIIIIIHIIIIIIIIIIIIIIIIIIIIIIIIIIIIIIIIIIIIIIIIIIIHIIIIIIIIIIIIIIIIIIIIIIIIIIIIIIIIIIIIIIIIIIIIIIIIIIIIIIIIIIIIIIIIIIIIIIIIIIIIIIIIIIHFIIIIIIIIIIIIIIIIIIIIIIIIIIIIIIIIIIHIIIIIIIIIIIIIIIIIIIHIIIIIIIIIIIIIIIIIIIIIIHIIIIIIIIIIIIIIIIIIDDDDD
@HISEQ:969:HM2KJBCX2:2:1102:9841:18334 2:N:0:ACTATGCA
GCCTCGTACTGACCCAACTATCCCTATTAATCATTACGTCAATCCTAGAAACCAACAAAATAGGTTTGAACGTCCTATTTCATTATTCCATGCTAATGTATTCAAGCGTTAGCCTGCTTTAAACACTCTAATTTTTTCAAAGTAACAGTCCTGTTTCCCTGCAACACCAAATTAATGACATTACAGTTCTTCAGAAAGGAGGAATCAGCGAAACCAGTTCATACCAGTGGCACGACCAACCTGCTGACCCCGAAATTCAACTACGAGCTTTTTAACTGCAACAACTTTAATATACGCTATTGGAGCTGGAATTACCGCGGCTGCTGGCACCAGACTTGCCCTCCAA
+
CDDDDHIIIIIIIIIIIIIIIIIIIIIIIIIIHHHIIIFHIIIHIIIHIIIIIIIIHGHIIIIIFGHHHHIIFIHHIIHIIHGIIIIHHGHIIIHEHHHIIIHHIIIIIIIIIIHHHHHIIIIHIIIIIIHHIIIIIIIIIIIIHIIIGIGHIIIHIIHHGHHIIIIGIEIHHIHHHHHIIHIHIHHGHIGIHH?IIIHHFHGIHIIIHEGIIGIIHHIHHHIIIIIIHHIIGHHGGHHHFHHHFHCGHHIIIIHHHHHHHFIHHHIIGIIIHHEIHHIIIIHIHHHHEIHHIIIHGHFHIIIIGIIHIIIIIIIIIHIIIIIIIIIIIIHFHEGIIHGHHDD@DD
@HISEQ:969:HM2KJBCX2:2:1102:10427:19097 2:N:0:ACTATGCA
GCCTCGTACTGACCCAACTATCCCTATTAATCATTACGGTGATCCTAGAAACCAACAAAATAGAACCATGCCGTCCTATTTTATTATTCCATGCTAATCTATTCAAGCACAAGCCTGCTTTAAGCACTCTAATTTTTTCAAGGTAATAGCTCTGCTTCCCCAACGCACTAACTTAATAGCATGATGGTTATTCAGAAGGTAGGAATTCATCAGGCCAGTACGGACAGTGAAGCCCGACCAACCGACAAACTCCGAAATTCAACTACGAGCTTTTTAACTGCAACAACTTTAATATACGCTATTGGAGCTGGAATTACCGCGGCTGCTGGCACCAGACTTGCCCTCCAA
+
DDBDD@GHFFFE@GH@GHIHHHGHIIHHGHEHIIIIIECEHHHHIIHHHHCGF?GHHHEEH?CHHHGH?HEHH<FHECCFGIHFHIIHCGGHHHEFCCCHHHGHHHHIIHHIIIIHHEHFHIIHHHHIHIHHHIIIIHHHHHHIIIIIHEHHHEGBCHIEEIIIIIHIIHHIIIIGIIIIGIIIIIIIIGIIIIIIIIIIHIIIIIIIIIIIIIHIIIIIIIIIIIIIIIII=IIHIIIIIG=IIHIIIIIIIHIIIIIHHHIIIIIHGGIIIIIIHHIIIIIIIIIIIIIIIIIIIIHIIIIIIHIIIIIIIIIIIIHIIIIIIIIIIIIIIIIIIIIIIIIDDDDB
@HISEQ:969:HM2KJBCX2:2:1102:11179:19424 2:N:0:ACTATGCA
GCCTCGTACTGACCCAACTATCCCTATTAATCATTACGGCGGTCCTAGAAACCAACAAAATAGAACCGCACGTCCTATTCTATTATTCCATGCTGTAATATTCGAGCAAAGGCCTGCTTTGAACACTCTAATTTTTTCAAAGTAAAAGTCCTGGTCCCCAACACACCCAGTGAAGGGCATGCGGTTCTCCAGAAGAAAAGGCCCGGCCGGACAAGTGCACGCGGTGAGGCGGACCTGCCAGCCAGGCCAAAGGTTCAACTACGAGCTTTTTAACTGCAACAACTTTAATATACGCTATTGGAGCTGGAATTACCGCGGCTGCTGGCACCAGACTTGCCCTCCAA
+
DDDDDGIIIIIIIIIIIIIIIIIIIIIIIIIIIIIIIHHICHIIIHIIIIIIIIIIIIIIIIIIIIIIIIDHIIHIHIIIHHIIIIIHHHIIHIIIIIIIIHIIIIIIIIHHGIIIIIIIIHHHIIIIIIHIIIIIIIIIIIIIIIIIIIIIIGHIIIIIIIIIGIIIIHIIIIIIIIIIIIIIIIIIHIIIIIIIIGIIIIIIIIIIIIIIIIIHIHIIIIIIIIIIIIIIIIIIIIIIIHHIIGCIIIIIIIIIIIIIIIIIIIIIIIIIIIIIIIIIIIIIIIIIIIGIIIIIIIIIIIIIIIIIIIIIIIIIIIIIIIIIIIIIIIIIIIIIIIIDDDDD
@HISEQ:969:HM2KJBCX2:2:1102:10412:20239 2:N:0:ACTATGCA
GCCTCGTACTGACCCAACTATCCCTATTAATCATTACGTCAATCCTAGAAACCAACAAAATAGGATCGAACGTCCTATTTCATTATTCCATGCTAATGTATTCAAGCGTTAGCCTGCTTTAAACACTCTAATTTTTTCAAAGTAACAGTCCTGTTCCCCTGCAACACCAAATTAATGACATTACAGTTCTTCAGAAAGGAGGAATCAGCGAAGCCAGTGCATACCAGTGGCACGACCAACCTGCTGACCCCGAAATTCAACTACGAGCTTTTTAACTGCAACAACTTTAATATACGCTATTGGAGCTGGAATTACCGCGGCTGCTGGCACCAGACTTGCCCTCCAA
+
ADDDDIHHHIIIHIEHIIIHHIHHHIIIIHHIIIIIIHHHIIHHIIHEHHIIIIIIGHIIIIHHH@GEHIEHCCHHHIIIIGHIIIIIHHIHFIHHIHIIIIHHGHIIIIIIIIIHHIHIHIIIIIHHHIIIIHIIIIIIHIIHHIIIIIIIIIHIIHIIIHIIHIIIIIIIHIIIIIIIIIIIIIIHHIIIIIIIIIIIIHIHIHIIIIIIIHIIIIIIIIIIIIIIIIIIIIIIIHHIIIIHFIIIIIHIIIIIIIIIIIIIIIIIHIIIIIHIHIIIIIIIIHIHIIIIIIIIIIIHIIIIIIIIIIIIIIIIIIIIIIIIIIIIIIIIIIIIIIIIIDBDDD
@HISEQ:969:HM2KJBCX2:2:1102:17185:19933 2:N:0:ACTATGCA
GCCTCGTACTGACCCAACTATCCCTATTAATCATTACGGTGGTCCTAGAAACCAACAAAATAGAACCACAACGTCCTATTCTATTATTCCATGCTAATCTATTCAAGCAAATGCCTGCTTTAAACACTCTAATTTTTTCAAGGTAATGGTCCTGGCTCCCCGGCACACCCAATAAAGGACATACTGGTTCACCAGAAGGTGGACCCGACACAGGACAGTACTCGCCAAAGACGGACCGCCCGGCCAGGCCTAAAATTCAACTACGAGCTTTTTAACTGCAACAACTTTAATATACGCTATTGGAGCTGGAATTACCGCGGCTGCTGGCACCAGACTTGCCCTCCAA
+
DDDDDIHIIIIIIIIIIIIIIIIIIIIIIIHIIIIIIIHHIIIIII@GHIIIIHHIIIHIIECFGHHHIIIIIEHHIIHHHHHIIIHIIIHGHHHHIHIIIHHHIIIGIHIIIHHIIIHIIHIIHHIIIHIHIIIHHHHIIIIIIIIHHGHIIIIHHHIHIIIIIIIIHHHHEHHHIIIIIIIIIIIIIIHIIIIIIIIHHHIIHIIIIIIHIIIIIIIIHHIIIIIIIIIIIIIIIIIIIIIHHIIIHHIIIIIIIIIIIIIIIIIIIIIIIIIIIIIIIIIIIIIIIIIIIIIIHHHDFIIIIIIIIIIIIIIIIIIIIIIIIIIIIIIIIIIIIIIIIDDDDD
@HISEQ:969:HM2KJBCX2:2:1102:11302:20807 2:N:0:ACTATGCA
GCCTCGTACTGACCCAACTATCCCTATTAATCATTACGGTGATCCTAGAAACCAACAAAATAGAACCATGCCGTCCTATTCTATTATTCCATGCTAATGTATTCGAGCAAAAATGCCTGCTTTAAACACTCTAATTTTTTCAAGGTAAAGGTCCTGGATCCGCAAGACACCCAATTAAGGACATCAAGTTTCTCCAGAAGGTGAGAAATCAACAGCGACAGTTCATACCCCTTAAGGCATGACCATCACGTCAATCCCGAAATTCAACTACGAGCTTTTTAACTGCAACAACTTTAATATACGCTATTGGAGCTGGAATTACCGCGGCTGCTGGCACCAGACTTGCCCTCCAA
+
DDDDDIIIIIHIIIIIIIIIIIIIIIIIIIIIIHIIIIIIIIIIIIIGIIIIIIIIIGIIIIIIIIIIIFHIIHHIIIIIIIIIHHHIIIIIIIIFHIIIIIIIIIIIIHIIIIIIIIIIIIIIIIIIIIIIIIIIIIIIIIIIIIIIIHHIIIIHIIIIIIIIIIIIIIIIIIIHIIIIIIIIIIIIIIHHHHIIHHIIHHIIIIIHIIIIIHIIIHIHIIIIIIIIHHHIIIIIIIHIIIIIIIIIIIIHIIIIHIIIIIIIHHIIIIIIHIIHIIIIIIIIIIIIIIIIIIIIIIIHIIIIIIIIIIIIIIIIIIIHIIIIIIIIIIIIIIIIIIIIIIIIIIIIDDDDD
@HISEQ:969:HM2KJBCX2:2:1102:14922:20862 2:N:0:ACTATGCA
GCCTCGTACTGACCCAACTATCCCTATTAATCATTACGGTGATCCTAGAAACCAACAAAATAGAACCATGCCGTCCTATTTTATTATTCCATGCTAATCTATTCAAGCACAAGCCTGCTTTAAGCACTCTAATTTTTTCAAGGTAATAGCTCTGCTTCCCCAACGCACTAACTTAATAGCATGCTGGTTATTCAGAAGGTAGGAATTCATCAGGCCAGTGCGGACAGTGAAGCCCGACCAACCGACAAACTCCGAAATTCAACTACGAGCTTTTTAACTGCAACAACTTTAATATACGCTATTGGAGCTGGAATTACCGCGGCTGCTGGCACCAGACTTGCCCTCCAA
+
DDDDDHIIIIEHIIIIIIIIIIIIIIIIIIIIIIIIIIIIIHIIHIIIIIIIHIIIIFIIIIIIHIIII1FHHHDCHGIIFHIIIHIIIIIIHIIIIIIHIIIHIIIHIIIIHHHHIIHIIIIIHHIIIIIIIIIIIIIIIIIIIIIHHHHFIGHHHIHIIIIHGIIHHHHIHHHIIIIHIIIIIHHIIHHHGIIIIHHEHHHIIHIIHIIIIHHHHHHIHHIIIIIHIIIHHHGIHHIHIIHIHHFIHIHIHHIIIIIIIIIIIIIIIIIIIIIIIIIIIIIIIHIIIIIIIIIHIIIIIIIIIIIIIIIHIIIIIIIIIIIIIIIIIIIIIIIIIIIIIIIDDDDD
@HISEQ:969:HM2KJBCX2:2:1102:8611:21015 2:N:0:ACTATGCA
GCCTCGTACTGACCCAACTATCCCTATTAATCATTACGGTGATCCTAGAAACCAACAAAATAGAACCATGCCGTCCTATTTCGTTATTCCATGCTAATGTATTCAAGCGTGAGCCTGCTTTAAACACTCTAATTTTTTCAAAGTAACAGTCCTGATTCCCCATGACACCAAATTAATGACATCATGGTTCGTCAGAAGGTAGGAATCAATAATACCAGTACGTACAATAGCACGACCAATAAATTGATCCCGAAATTCAACTACGAGCTTTTTAACTGCAACAACTTTAATATACGCTATTGGAGCTGGAATTACCGCGGCTGCTGGCACCAGACTTGCCCTCCAA
+
DDDDDIIIIIHIIIIIIIIIIIIIIIIIIIIIHIIIIIIIIIIIIIIIGIIIIHHHIHHHIIHIIIIIIIIHIIIHIIIIIIIIIIIIIIIIIIIHIIIIHHHIHIIHIIIIIIIIIIIIIIIIIIIIIIIIIIIIHIIIIHIIIIIIIIIIIIIIIIIIIIIIIIIIIIIIIIIIIIIIIIIIIIIIIIIIIIIIIIIIIIHIIIHIIIIHHHIHIIIIIIIIIIIIIIIIIIIIIIIIIIIIHIIIIGIHIIIIIIIIIIIIIHIIIIIIIHGIIIIIIIIIIHHHIIIIIIIIIHIIIIIIIIIIHIIIIIIIIIIIIIHIIIHIIIIIIIIIIIIIIDDDDB
@HISEQ:969:HM2KJBCX2:2:1102:17593:21638 2:N:0:ACTATGCA
GCCTCGTACTGACCCAACTATCCCTATTAATCATTACGTCGATCCTAGAAACCAACAAAATAGAATCAAACGTCCTATTTCATTATTCCATGCTAATGTATTCAAGCGTAAGCCTGCTTTAAACACTCTAATTTTTTCAAAGTAACAGTCCTGATTCCCCACGACACCAAATTAATGACATCGCGGTTCTTCAGAAGGTAGGAACCGATAATGCCAGTGCGTACCGAAGCAGGACCAACAATTCGATCCCGAAATTCAACTACGAGCTTTTTAACTGCAACAACTTTAATATACGCTATTGGAGCTGGAATTACCGCGGCTGCTGGCACCAGACTTGCCCTCCAA
+
DDDDDIIIIHIIIIIHHIIIIIFEHHHHIIHIIIIHIIHHDHFHHECFHHHEIIIIHHHGHHIIHEHEHIHHIIIIIIGHIHHIIIIHHIHHHHCHIHHHIIIIIHHGHCHGHIHHIFHIIIIIIIIHIHIIHIIHIIIHHHHHIIIIHIIIIIHIHIGIIIIIIHIIHIIIIHHHIHGIIIIIIIIIIIHIIHFHHIIHIIIIIIIIHIIIIIIIIIIIIIIIIIIIHHF%IIIIIIIIIHGDIHIIIIIIIIIIIIIIIIIIIIIIIIIIHIIIIIIIIIIIIIIIIIIIHIIIIIIIIIIIIIIIIIIIIIIIIIIIIIIIIIIIIIIIIIIIIIIGDDDDD
@HISEQ:969:HM2KJBCX2:2:1102:19584:22085 2:N:0:ACTATGCA
GCCTCGTACTGACCCAACTATCCCTATTAATCATTACGTCAATCCTAGAAACCAACAAAATAGGATCAAACGTCCTATTTCATTATTCCATGCTAATGTATTCAAGCGTTAGCCTGCTTTAAACACTCTAATTTTTTCAAAGTAACAGTCCTGTTTCCCTGCAACACCAAATTAATGACATTACAGTTCTTCAAGAAGGAGGAACCAGTAAAGCCAGTACATACCAGAGGCACGACCAACCTACTAATCCCGAAATTCAACTACGAGCTTTTTAACTGCAACAACTTTAATATACGCTATTGGAGCTGGAATTACCGCGGCTGCTGGCACCAGACTTGCCCTCCAA
+
DDDDDIIIIIIIHIIIIHIIIIIIIIIIIIIIIIIIIIIFHIIHIIIIIIIIIIIIIIIIHHHHIIHIIIHHHHHHHIIIHHIIIIH@HIIIHHIIIIIIIHIIIIIIIHIIIIIHIHHIIIIIIIIHHIIIIHIIIHIIIIHIIHIIHIHIIHIIIIIHIIHEHIIIIIHFHHIIIIIIHIIIIIIHIIIHIIIIHHIHIIIIIHHIIIIIIIIIIIIIIHIIIIIIHHIIIIIIIHIIHIHHHIHHIIIIIIIIHIIIHIIIIHHHIIIIIIIIIIIIIIIIIHIIIIIIHIIIIIIIIIHIHIHHIIIIIIIIIIIHHIIIIIIIIIIIIIIIIIIIIDDDDD
@HISEQ:969:HM2KJBCX2:2:1102:17666:21762 2:N:0:ACTATGCA
GCCTCGTACTGACCCAACTATCCCTATTAATCATTACGTCGATCCTAGAAACCAACAAAATAGAATCAAACGTCCTATTTCATTATTCCATGCTAATGTATTCAAGCGCGAGCTTGCTTTAAACACTCTAATTTTTTCAAAGTAACAGTCCTGATTTCCCACGACACCAAATTAATGACATCGTGGTTCGTCAGAAGGGAGAAACCAATAATACTAGTACGTACAAAGTACGACCGACATATTAGTCCCGAAATTCAACTACGAGCTTTTTAACTGCAACAACTTTAATATACGCTATTGGAGCTGGAATTACCGCGGCTGCTGGCACCAGACTTGCCCTCCAA
+
BDDDDIIIIIHHIHHHIGHHHIIIHIFGHIIHIHIIIHHIGHIEHIGGHHIHIGIII@C@CHHIHGE1DHIC<FHHHIHHHIHIIHHIIIHHHHHIIGFFGHHGHHH=DHIEHHIHGHHIIHFCHHEH@CHHIFGCFHIHIHHHHHHHHGGHHEIIHGIHHHHEGIHHHH/GHIIIHHHHHG@HE?CEHFEGHGIIIIIIHGEC6CHIHHF@EHHHHHIHG@HEHGGCEC?GE<>HIHIHFEGIHE<<CHGCHHE?HIIHIIHEEHEIHGHEHHGHHHHHFD@E@IIIIIIIHEIIHHHHEHIHHIIIIHDIHHDDHECCHIHHF@FHFFHFGCC=DGIDBBD@
@HISEQ:969:HM2KJBCX2:2:1102:9934:22720 2:N:0:ACTATGCA
GCCTCGTACTGACCCAACTATCCCTATTAATCATTACGGTGGTCCTAGAAACCAACAAAATAGAACCACAACGTCCTATTCTATTATTCCATGCTAATCTATTCAAGCAAATGCCTGCTTTAAACACTCTAATTTTTTCAAGGTAATGGTCCTGGCTCCCCGGCACACCCAATAAAGGACATACTGGTTCACCAGAAGGTGGACCCGACACAGGACAGTACTCGCCAAAGACGGACCGCCCGGCCAGGCCTAAAATTCAACTACGAGCTTTTTAACTGCAACAACTTTAATATACGCTATTGGAGCTGGAATTACCGCGGCTGCTGGCACCAGACTTGCCCTCCAA
+
DDDDDIIIIIHIIIIIIIIIIIIIIIIIIIIIIIIIIIIIIIIIIIIIIIIIIIIIIIIIIIIIIIIIIIIIIHIIIIHIIIIIIIIIIIIIIIIIIIIIIIIIIIIIIIIIIIIIIIIIIIHIIIIIIIIIIIIIIIIIIIIIIIHGIIIIIIIIIIIIIIIIIIIIIIIIIIIIIIIIIIIIIIIIIIIIIIIIIIIIIIIIIIIIIIIIIIIIIIIIIIIIIIIIIIIIIIIIIIIIIIIHHIIIIIIIIIIIIIIIIIIIIIIIIIIIIHIIIIIIIIIIIIIIIIIIIIIIHGDDDIIIIIIIIIIIIIIIIIIIIIIIIIIIIIIIIIIIIIIIIDDDDD
@HISEQ:969:HM2KJBCX2:2:1102:20448:22848 2:N:0:ACTATGCA
GCCTCGTACTGACCCAACTATCCCTATTAATCATTACGTCAATCCTAGAAACCAACAAAATAGGATCGAACGTCCTATTTCATTATTCCATGCTAATGTATTCAAGCGTTAGCTTGCTTTAAACACTCTAATTTTTTCAAAGTAACAGTCCAAATTCCCCGCAACACCAAATTAATGGCATTACGGATCATCAGGAAGGAGGAATCAGTGAGACCAGTACATACCAGAGGCATGACCAATCTACTAACCCCGAAATTCAACTACGAGCTTTTTAACTGCAACAACTTTAATATACGCTATTGGAGCTGGAATTACCGCGGCTGCTGGCACCAGACTTGCCCTCCAA
+
DDDDDIIIIIIIGIIIIIIIIIIIIIIIIIHIIIIIIGIIIIIIIIIHIHIIIIIIIIIIIIGGHIIIIIIIIIIIIIHEHHIIIIIIIIIIIIIIHHIIIHHIIHIHIIIIIIIIIIIIIHIIIIIIIIIIIIHHIIHIIIIIIIIHHFHIIIIIIIIIIIIIIIIIIHIIIIIIIIIIIIIIIIIIGIIIIIIIIIIHIIIIIIIIIIIIIIIIIIIIIII=IIIIIIIIIIIIIIIIIIIHIIIIIIIIIIIIHIIIIIIIIIIIIIIIIIIIIIIIIIIIIIIIIIIIIIIIIIIIIIIIIIIIIIIIIIIIIIIIIIIIIIIIIIIIIIIIIIIIIDDDDD
@HISEQ:969:HM2KJBCX2:2:1102:14315:23254 2:N:0:ACTATGCA
GCCTCGTACTGACCCAACTATCCCTATTAATCATTACGTTGATTCTAGAAACCAACAAAAATAGAATCTAACGTCCTATTTCATTATTCCATGCTAATGTATTCAAGCGCGTGCCTGCTTTAAACACTCTAATTTTTTCAAAGTAACATCCTGACTCCCCACAACATCAAATTAATGACATCATGATTCATCAGAAGGGAGAAATCAATGACATTAGTACGTACCAAAGGCACGACCGACGTATTGATCCCGAAATTCAACTACGAGCTTTTTAACTGCAACAACTTTAATATACGCTATTGGAGCTGGAATTACCGCGGCTGCTGGCACCAGACTTGCCCTCCAA
+
DDDDDIIIIIIIIIIIIIIIIIIIIIIIIIIIIIIIIIHIIIIIIIIIIIIIIIIIIIIHIIIIIIIIIIIIIHIIIIIIIIIIIIIIIHIIIHIIIIIIIHHHIIIIIIIIIIIIIIIIIIIIIIIIIIIHIIIIIIIIIIIIIIIIIIIIIIIIIIIIIIIIIIIIIIIIIIIIIIIIIIIIIIIIIIIIIIIIIIIIIIIIIIIIIIIIIIIIIIIIIIIIIIHIIIIHIIIIIIIIIIIHHIIIIIIIIIIIIIIIIIHIIIIIIIIIIIIIIIIIIIIIIIIIIIIIIIIIIIIIIIIIIIIIIIIIIIIIIIIIIIIIIIIIIIIIIIIIIIIIIDDDDD
@HISEQ:969:HM2KJBCX2:2:1102:15535:24336 2:N:0:ACTATGCA
GCCTCGTACTGACCCAACTATCCCTATTAATCATTACGGTGGTCCTAGACCAACAAAATAGAACCAACGTCCTATTCTATTATTCCATGCTAATCTATTCAAGCAAAAGCCCGCTTTAAACACTCTAATTTTTTCAAGGTAATGGTCCTGGTTCCCCGACACACCCAATAAAGGGCATACCGGCTCACCAGAAGGATAGACCCGACAGCAGAACAGTACTCGCCAGAGACGGACCGTCCGGTCAGGCCTAAAATTCAACTACGAGCTTTTTAACTGCAACAACTTTAATATACGCTATTGGAGCTGGAATTACCGCGGCTGCTGGCACCAGACTTGCCCTCCAA
+
DDDDDIIIIIIIIIIIIIIIIIIIIIIIIIIIIIIIIHHIIIIIIIIHHIIIIIIIIIIIIIIIIIIIIIIIIIHIIIIIIIIHIIIIHIIHIIHIIIIIIHHHHIIIIIIIIIHIIIIIIIIIIIIIIHHHIHGIIIIHIIIIIIIHIIHHIIIIIIHIIIIIIIHIHIIIIHIHIHIIIIIIIIIIIIIIIIIIIIIIIIIIIHIIIIIIIIIIIIIIIIIIIIIIIIIIHIIIIIIIIIIIIIHFIIIIIIIIIIIHEHIHIIIIIHIIIIIIIIIIIIIIIIIIIIIIIIIHGHGIIIIIIIIIIIIIIIIHIIIIIIIIIIIIIIIIIIIIIIIDDDDD
@HISEQ:969:HM2KJBCX2:2:1102:16403:26139 2:N:0:ACTATGCA
GCCTCGTACTGACCCAACTATCCCTATTAATCATTACGGTGGTCCTAGAAACCAACAAAATAGAACCACAACGTCCTATTCTATTATTCCATGCTAATCTATTCAAGCAAATGCCTGCTTTAAACACTCTAATTTTTTCAAGGTAATGGTCCTGGCTCCCCGGCACACCCAATAAAGGACATACTGGTTCACCAGAAGGTGGACCCGACACAGGACAGTACTCGCCAAAGACGGACCGCCCGGCCAGGCCTAAAATTCAACTACGAGCTTTTTAACTGCAACAACTTTAATATACGCTATTGGAGCTGGAATTACCGCGGCTGCTGGCACCAGACTTGCCCTCCAA
+
D@BB?HHIHFHFD1CFEHHHHG?FDHHHHDG<CFGDGEHH?GHGEFEHGHI@GEHGHIIIFGE@GH11<GHHCGCCGHHI@GFGHHHEEGCHHHGGFHHIHFFHHFEHHHHHCCGGEGHHHIHHHIHHHGHGHHIHIHHHECGGHFHHHHHHHHIHHI4HDFCCIHIIHHIIIIIIIIIIHIHIIHHIHIIIIHHHFHHG@IHIIHHHIIIHHHHHHGIIIIIIGIIHIHIIIHIIHHHHHHHEDDCHHHIIIIHHHHGIIIHHGIHHHHEHFHHIIHIIIIIIIHEHIHGGHHHIHGHD<HEIIIHGFIIIIHHH<IIIHIHIIIHIIHIIIIIIHHIIIDDDDD
@HISEQ:969:HM2KJBCX2:2:1102:2045:27011 2:N:0:ACTATGCA
GCCTCGTACTGACCCAACTATCCCTATTAATCATTACGGTGGTCCTAGAAACCAACAAAATAGAACCACAACGTCCTATTCTATTATTCCATGCTAATCTATTCAAGCAAATGCCTGCTTTAAACACTCTAATTTTTTCAAGGTAATGGTCCTGGCTCCCCGGCACACCCAATAAAGGACATACTGGTTCACCAGAAGGTGGACCCGACACAGGACAGTACTCGCCAAAGACGGACCGCCCGGCCAGGCCTAAAATTCAACTACGAGCTTTTTAACTGCAACAACTTTAATATACGCTATTGGAGCTGGAATTACCGCGGCTGCTGGCACCAGACTTGCCCTCCAA
+
BDDDDIIIIIIIIIIIIIIIIIIIIIIIIHIIIIIIIHIIIIIIIIIIIIIIIIIIIIIIIIHHHIIIIHEHHHEHHIIIIIIIHIIIIIIHHIIIIIIHHHIIHIIHHIIIHHIIIHHHIIHIHHIIHHHIIIIIHIFHHHHHIIIIHHHHIIIIIIIIIIIHIIIIIIIIIIIIIIIIIIIIIIIIIIIIIIIIIIIIIIIIIIIIHIIIIIHIIIIIIIIIIIIIIIIIIIIIIHHEIIIHIIIGIIIIIIIIIIIIIIIIIIIIIIIIIIIIIIIIIIIIIIIIIIIIIIIHGGFDDIIIIIIIIIIIIIIIIIIIIIIIIIIIIIIIIIIIIIIIIDDDDD
@HISEQ:969:HM2KJBCX2:2:1102:7728:27031 2:N:0:ACTATGCA
GCCTCGTACTGACCCAACTATCCCTATTAATCATTACATCGATCCTAGAAACCAACAAAATAGAATCGGATGTCCTATTTCATTATTCCATGCTAATGTATTCAAGCGTGAGCCTGCTTTAAACACTCTAATTTTTTCAAGGTAACAGTCCTAATTCCCCGTGACACCAAATTAATGGCATTACGGTTCTTTAGAAGGTGAGAAATCAATAATATCAGTACATACCAACGGCACGACCATCACGTCAATCCCGAAATTCAACTACGAGCTTTTTAACTGCAACAACTTTAATATACGCTATTGGAGCTGGAATTACCGCGGCTGCTGGCACCAGACTTGCCCTCCAA
+
DDDDDIIIGHHHICCCHEGHHHIII?HHHHHIIIIHEHHFEHEHEHHHF1C@FCEHIIHEEFHICHHHFHIIEGEHHHHHIIIHIFE@FHHIIIIGHIHHIHHHGHIHHIHHIGHFIHHIIHIHIIIIGG<CEIHFHGBIHHGHHHIIHHEIIIIIIHHHHFIIIIHIHHIIHHIIHIHIHIIIFGEHHIIHIIHHEHEHIHIIIIIIIIHHHHDIIHIIIIIIIHIIIIIIIIIIIIHHHHHHHGGHIIHHIIHIIHIIHEIHIIIIIIIHIIIIIIIIGIIIIHHHIIHHIFHIGHHGDDIIIHEIIIHHHIIIIIIIHHHHIIIIIIHIIIHHEIIHHHDBDD@
@HISEQ:969:HM2KJBCX2:2:1102:6255:28026 2:N:0:ACTATGCA
GCCTCGTACTGACCCAACTATCCCTATTAATCATTACGTCAATCCTAGAAACCAACAAAATAGGATCAAACGTCCTATTTCATTATTCCATGCTAATGTATTCAAGCGTTAGCCTGCTTTAAACACTCTAATTTTTTCAAAGTAACAGTCCTGTTTCCCTGCAACACCAAATTAATGACATTACAGTTCTTCAAGAAGGAGGAACCAGTAAAGCCAGTACATACCAGAGGCACGACCAACCTACTAATCCCGAAATTCAACTACGAGCTTTTTAACTGCAACAACTTTAATATACGCTATTGGAGCTGGAATTACCGCGGCTGCTGGCACCAGACTTGCCCTCCAA
+
@DDADHIIIHFCGHIIIHIIHH?FHHHGHHFHIEHHHGGIHIIGHG@CHEHHIIIHIIIIHIHFIHFEHIEEHGHGHHEEFHHHHHC11DFEHHHIIHHHEGGHHCIIIHIIHHIHIHIIIIIIIIIHHIIIHIHHHIIIGIHHIIHHHHHFIIIHHI9IIIIIIIIIIIIHHIIGIHHHIHIIIHHHEIIHIIIIIIIIIIIIIIIIIIII<IIIIIIIIIIIHHIGIIIIIHFIIHGFHG@G<HIHIIHHHGIIIIHHHEDHHGIHIIIIIIHIHIIIIIHGIIIIIIIIHHIIHIIHHIIIIIIIIIIIIIIIIIIIIIIIIIIIIHGIIHHIHIHIHDDDDD
@HISEQ:969:HM2KJBCX2:2:1102:12883:27500 2:N:0:ACTATGCA
GCCTCGTACTGACCCAACTATCCCTATTAATCATTACGGTGGTCCTAGAAACCAACAAAATAGAACCATGCCGTCCTATTTTATTATTCCATGCTAATGTATTCAAGCAAAAATGCCTGCTTTAAACACTCTAATTTTTTCAAAGTAAAGGTCCTGGTTCCCCGCGGCACCCAATTAAGGACATCGCGGTTCTCCAGAAGGTGAGAAATTGACTGCACCAGTTCATACCCCGTAAGGCACGACCGATGCGCCAATCCCGAAATTCAACTACGAGCTTTTTAACTGCAACAACTTTAATATACGCTATTGGAGCTGGAATTACCGCGGCTGCTGGCACCAGACTTGCCCTCCAA
+
DDDDDIIIIIIIIIIIIHIIIIIIIIIIIIIIIIIIIIIIIIIIIIIIHIIIIIIIIIIIHIHIHIIGHHIHHHIHIGIIIIIIIHIIFHIIIIIIIIIIIHIIIIIIIIIIHIIIIIIIIIIIIIIIHIIIIIIIIIIIIIIIIIIIIIIIIIIIHHHIIIIIIIIIIGIIIIIHIIIIIIIHIIHIIIIIIIIIIHIIIIIIIIIIIIIIIIIIIIIHIIHIIHIHIIIIIIIIIHHIIIIIIIIIIIHDIIHIIIIIIIIIIIIIHHIIIIIIIIIIIIIIIIIIIIIIIHIIIIIIIIIIIIIIIIIIIIIIIIIIIIIIIIIIIHIIIIIIIIIIIIIIIIIIDDDDD
@HISEQ:969:HM2KJBCX2:2:1102:3951:28816 2:N:0:ACTATGCA
GCCTCGTACTGACCCAACTATCCCTATTAATCATTACGGTGATCCTAGAAACCAACAAAATAGAATCATGCCGTCCTATTTTATTATTCCATGCTAATGTATTCAAGCAAAATGCCTGCTTTAAACACTCTAATTTTTTCAAAGTAAAGGTCCTGGTTCCCCGCGACACCCAATTAAGGGCATCGTGGTTCTCCAGAAGGTGAGAAATTGACTACACCAGTTCATACCCCTTAAGGCACGACCGATGTGTCAATCCCGAAATTCAACTACGAGCTTTTTAACTGCAACAACTTTAATATACGCTATTGGAGCTGGAATTACCGCGGCTGCTGGCACCAGACTTGCCCTCCAA
+
DCDDDIHHIIGIIIIGIIIIIIIIIHIIIIIIHCHHHIIHHHHIIHIIIIIIIGHIIEHIIIHHHIIIIIIHIEHDHHIHIIIGHHHIHHHIHCHCGHIIIGIHHIHIIHHIIHIHIIHHFDGHHHHHHHHIHIIIHIHHEFFIIHHIHHHIIHIIIHIIIIIHHEHCHHIEHFGIIHIHIHIIIIIHIHGIIIIHEHIIIIIIIIIIIHIIIHHHIHIIIIIIHIIHIIIIIIIIIIIIIHHHIIIIIHGIIIIIIHIIHGHIIHIIIIIIHIHIIIIIIIIIIHIIIIIIHHIIIIIIIHIIIIHIIIIIIIIGIIHIIIIIIIIIIIIIIIIIIIIIHIIIIHFD@DDD
@HISEQ:969:HM2KJBCX2:2:1102:20708:28945 2:N:0:GCTATGCA
GCCTCGTACTGACCCAACTATCCCTATTAATCATTACGGTGGTCCTAGAAACCAACAAAATAGAACCACAACGTCCTATTCTATTATTCCATGCTAATCTATTCAAGCAAATGCCTGCTTTAAACACTCTAATTTTTTCAAGGTAATGGTCCTGGCTCCCCGGCACACCCAATAAAGGACATACTGGTTCACCAGAAGGTGGACCCGACACAGGACAGTACTCGCCAAAGACGGACCGCCCGGCCAGGCCTAAAATTCAACTACGAGCTTTTTAACTGCAACAACTTTAATATACGCTATTGGAGCTGGAATTACCGCGGCTGCTGGCACCAGACTTGCCCTCCAA
+
@DDD@ECE<FCF@G@@CDH?FHI?FEHIIGEHIIIIHFFHHH@GHHHCEEHHHHEHHHIHIIHIH1D@EHIHHCEHHEHFHHGHIIFFHEHIE1@1CHGFHFH@GHFEFHHCCHHHHHCFFHHHIGHFHHHGHHHHIIIIIIHHHHHHHHHFFHEEECIHDFHHHHHFHEGIHHHHHIIIIIIIHHHIHGHHIIGHIHHHGIHIIIIIHHIIIHIIHIHHIHIIIIIHHHGHIHHHIIIIIIHHHIIIIHIIIIIIIIHIHIHIIHHIIIIIIIIIIHIHIIIIHEHIIIIIIIIHIIHHHIIIIIIIIIIIIIIIIIIIIIHIIIIIIIIIIIIIIIIIIDDDDD
@HISEQ:969:HM2KJBCX2:2:1102:17232:28939 2:N:0:ACTATGCA
GCCTCGTACTGACCCAACTATCCCTATTAATCATTACGTCGATCCTAGAAACCAACAAAATAGAATCAAAACGTCCTATTTCATTATTCCATGCTAATGTATTCAAGCGTAAGCCTGCTTTAAACACTCTAATTTTTTCAAAGTAACGGTCCTGATTCCCCATGACACCAAATTAATGACATCATGGTTCTTCAGAAGGGAGAAATCAAAATTGCCAGTACGTACCGAGGCACGACCAACAAATTGATCTCGAAATTCAACTACGAGCTTTTTAACTGCAACAACTTTAATATACGCTATTGGAGCTGGAATTACCGCGGCTGCTGGCACCAGACTTGCCCTCCAA
+
DDDDDIIIIIIIIIHIIIIIHIIIIIIIIHIIIIIIIGHIGIIIIIIHIIIIIIIIIIIGIGIHHIIIIHIIIIHIIIIIIIGHIIIIIIIICHHIIIIIIHHHIIIIIHIHIIIHHIIHIIIIIIIIHHHIIIIIIIIIIIIIIIIIIIIIIIIIIIIIHHHHHIIIIHIIIIIIIIIHIIIIIIIIIIIIIIIIIIHHHIIIIIHHHIIIIHIIIIIIHHIHHIIIHHIIIIIIIIIIIIIIHIIIIIIIIIIIHIIHIGHDIHIHIHIIIIHIIIIIIIIIIIIIIIIIIIIIIIIIIIIIIIIIIIIIIIIIIIIIGIIIIIIIIIIIIIIIIIIIIDDDDD
@HISEQ:969:HM2KJBCX2:2:1102:15858:29332 2:N:0:ACTATGCA
GCCTCGTACTGACCCAACTATCCCTATTAATCATTACGTCGATCCTAGAAACCAACAAAATAGAATCAAACGTCCTATTTCATTATTCCATGCTAATGTATTCAAGCGCGAGCTTGCTTTAAACACTCTAATTTTTTCAAAGTAACAGTCCTGATTTCCCGCGACACCAAATTAATGACATCGTGGTTCGTCAGAAGGGAGAAACCAATAATGCTAGTACGTACAAAGTACGACCGACATATTAGTCCCGAAATTCAACTACGAGCTTTTTAACTGCAACAACTTTAATATACGCTATTGGAGCTGGAATTACCGCGGCTGCTGGCACCAGACTTGCCCTCCAA
+
CDDDDIIIIIIIIIIHIHIIIIIIIIIIIIIIIIIIIIIIIIIIIIIHIIIIIIIIIIIIIIHIIHIIIIIHEHIIIIIIIIIIIIIIHIHIHIIIIIIIIHIIIIIIIHIIHIIIIIIIHIIIIIHHIIHIIIIIIIIIIIHIIIIIIIIIIIIIHIIIIIGIIIIIIIIIIIIIIIHIIIIIIIIIIIHIIIIIIIIIIIIIIIIIIIHIIIIIIIIIIHHIIIIIIIIIIIIIIIIHHIIIIIIIHIIIIIIIIIIIIIIIIIIIIIIIHIIIIIIIIIIIIIIIIIIIIIIIIIIIIIIIIIIIIIIIIIIIIIIIIIIIIIIIIIIIIIIIIIIDDDDD
@HISEQ:969:HM2KJBCX2:2:1102:17142:29312 2:N:0:ACTATGCA
GCCTCGTACTGACCCAACTATCCCTATTAATCATTACGGTGATCCTAGAAACCAACAAAATAGAACCATGCCGTCCTATTCTATTATTCCATGCTAATGTATTCGAGCAAAATGCCTGCTTTAAACACTCTAATTTTTTCAAGGTAAAGGTCCTGGTTCCACATGACACCCAATTAAGGACATCATGCTTCTCCAGAAGGTGAGAAATCAACTGCGACAGTTCATACCCCTTAAGGCACGACCATCACGTCAATCCCGAAATTCAACTACGAGCTTTTTAACTGCAACAACTTTAATATACGCTATTGGAGCTGGAATTACCGCGGCTGCTGGCACCAGACTTGCCCTCCAA
+
BDDDDIIIIIIIIIIGIIHIIIIIIIIIIIIIIIIIIIIIIIIIIIIIIIIIIIIIIHHIHIIIIIIGIHIIIIIIIIHGIIIIIIIIIIIIIHIGIIIIIHHIGIHHIHF<IIIIIIIIHIIIIIIIIIIHIIIHHIHIHHGIHIIHIIIIIIIIIHIIIIIIIIIIIIIIIIIIIHIIIHIIIIHIIHIIIIIIIIIIIIIHIIIIHIIIIIIIIIIIIIIIIHIHIIIIIIIIIHIIIIIIIHIIIIHIGIIIIIIIIIIIIIIIIIHHIIIIIIIIIIIHIIIIIIIIIIIIIIIHIIIIIIIIIIIIIIIIIIIIIIIIIIIHIIIIIIIIIIIIIIIIIIIDDDDD
@HISEQ:969:HM2KJBCX2:2:1102:18104:29643 2:N:0:ACTATGCA
GCCTCGTACTGACCCAACTATCCTATTAATCATTACGTCAATCCTAGAAACCAACAAAATAAGATCGAACGTCCTATTTCATTATTCCATGCTAATGTATTCAAGCGTTAGCCTGCTTTAAACACTCTAATTTTTTCAAAGTAACAGTCCAGATTCCTCGCAACACCAAATTAATGGCATTACGTCTCATCAGGAAGGAGGAATCAGTGAGACCAGTACATACCAGTGGCATGACCAACCTACTAACCCCGAAATTCAACTACGAGCTTTTTAACTGCAACAACTTTAATATACGCTATTGGAGCTGGAATTACCGCGGCTGCTGGCACCAGACTTGCCCTCCAA
+
DDDDDIIIIIIIHHHHIIIIIIIIHIIIIIIIIIIIIHHIIHHHIIIIIHIIIIIIIIIHIHIGIIIIIHGFECHHHGHHHIIIIIIIIGHHHIIIIIHIHEIHIIIIHFIHIHHHIHIIHHHIIIIIHHIHHHIIIIIIIIIIIIIIIIIIIIIHIHHHIHHHIIIIIIHHIHHIIIIHHIIIIIIIIIGIIIIIIIHHHHHHIHIHIIHIIIIIIIHIIIGIIIIGIHIIIIIGIIIHFHHHIIIGIIIHEIIHIHHHHHIIIIIIIIIIIIIIIHIHHHHHHHIHIIIHHHHIHIIIIIIIIIIIIIIIIIIIIIIIIIIIIIIIIIIIIIIIHIIIDDDDD
@HISEQ:969:HM2KJBCX2:2:1102:19799:29975 2:N:0:ACTATGCA
GCCTCGTACTGACCCAACTATCCCTATTAATCATTACGGTGATCCTAGAAACCAACAAAATAGAACCATGCCGTCCTATTCTATTATTCCATGCTAATGTATTCGAGCAAAAATGCCTGCTTTAAACACTCTAATTTTTTCAAGGTAAAGGTCCTGGATCCGCAAGACACCCAATTAAGGACATCAAGTTTCTCCAGAAGGTGAGAAATCAACAGCGACAGTTCATACCCCTTAAGGCATGACCATCACGTCAATCCCGAAATTCAACTACGAGCTTTTTAACTGCAACAACTTTAATATACGCTATTGGAGCTGGAATTACCGCGGCTGCTGGCACCAGACTTGCCCT
+
DDCDDIIIIIIIIIIIIIIIIIIIIIIIIIIIIIIIIIIIIHIIIIIIIIIIIIIIIIIIIIHIIIIIIHIIGHIIIHHIIIIIIIIIIIIIIIIIIIGHIIIIHHIHIIIHIIIIIIIHIIIIIIIIIIIIIIIIIHHIIHIIHIIIIIIIIIIIIHIIIIIIIIIIIIHIIIIIIIIIIIIIIIIIIIIIIIIIIIIIIIIIIIIIIIII<IIIIIIIIIIIIIIIIIIIIIIIIIIIIIIIIIIIIIIHIIIIIIIIIIIIIIIIIIIIIIIIIIIIIIIIIIIIIIIIIIIIIIIIHIIIIIIIIIIIIIIIIIIIIIIIIIIIIIIIIIIIIIIIIIIIDDDDD
@HISEQ:969:HM2KJBCX2:2:1102:2315:30299 2:N:0:ACTATGCA
GCCTCGTACTGACCCAACTATCCCTATTAATCATTACGTCAATCCTAGAAACCAACAAAATAGGATCAACGTCCTATTTCATTATTCCATGCTAATGTATTCAAGCGCGAGCCTGCTTTAAACACTCTAATTTTTTCAAAGTAACAGTCCTGATTCCCCACCACACCAAATTAATGACATGATGGTTCGTCAGAAGGTAGAAATCAGTAACACCAGTACGTACCGAAGGCACGACCAGCGTACTAATCCCGAAATTCAACTACGAGCTTTTTAACTGCAACAACTTTAATATACGCTATTGGAGCTGGAATTACCGCGGCTGCTGGCACCAGACTTGCCCTCCAA
+
DDDDDIIIIIIIIHIIIHIIHIIIIIIIGEHIHIIIIIIIIIIHIHIGIHHIHHIHIIIIIIIIGIIIEGHHHHIIIIIIIIHIIIHIGHIHIHIIIIIIIIIIIIIIIHHIHIIIIHIIIGHHHHIIIIIIIIHIHHHHIIIIIIIIIIIIIIIIIIIHIIHHHIIIIIGIIIIGIIIIIIIIIIIIIIIIHIIIIIHIIIIIIIIIIIIIIHGHHIIIHIIIIIHHIIII=IIIHIIIIHIHIIIIIHIHIIIIIIIIIIIIIHIIIIIIHIIIIIIIIIIIIIGIIIIIIIIIIIIIIIIIIIIHIIIIIIIIIIIIIIIIIIIIIIIIIIIIIHIIDDDDD
@HISEQ:969:HM2KJBCX2:2:1102:13110:30433 2:N:0:ACTATGCA
GCCTCGTACTGACCCAACTATCCCTATTAATCATTACGTCGATCCTAGAAACCAACAAAATAGGGTCAAACGTCCTATTTCATTATTCCATGCTAATGTATTCAAGCGTGAGCCTGCTTTAAACACTCTAATTTTTTCAAAGTAACAGTCCTGATTCCCCGCGACACCAAATTAATGACATCACGGATCTTCAGAAGGGAGAAACCAGTGACACCAGTGCATACCAAAGGCATGACCAGCGTACTGATCCCGAAATTCAACTACGAGCTTTTTAACTGCAACAACTTTAATATACGCTATTGGAGCTGGAATTACCGCGGCTGCTGGCACCAGACTTGCCCTCCAA
+
DCDCDIIHIIIIIIIIHIIIIIIIIIIIIIIIIIIIHHIIHIIIIHIIIIIIIIIIIIIIIIGIIIIIHHHIIHHIIIIIIIIIIIIHEGHHIIHIIIIHIHHIHHIIIIIIHIIIHHIIIIIIIIIIIIIHIIIIIIIIIHHIIIIIIIHIHIHIIIIIIIIIIIIIIHGHHIIIIHIHIIIHHHGEHIHIIGIIIIHIIIIIIIHHHIIIIIIIIIIIIIIHIIIIHIIIIIHIIIIIHIHHHHIHIIIHIIIIIIGIHGHHIIIHHIIIIIIIIHIIHIIHHHHIIIIHIIIIIIHHIIIIIHIIIHIIGIIIIIIIIIHIHGIIIIIIIIIHHIIIHBDDDB
@HISEQ:969:HM2KJBCX2:2:1102:13289:30439 2:N:0:ACTATGCA
GCCTCGTACTGACCCAACTATCCCTATTAATCATTACATCGATCCTAGAAACCAACAAAATAGAATCAAAACGTCCTATTTCATTATTCCATGCTAATGTATTCAAGCGTAAGCCTGCTTTAAACACTCTAATTTTTTCAAAGTAACAGTCCTGATTCCCCATGACACCAAATTAATGACATCATGGTTCGTCAGAAGGGAGAAATCAATAAGCTAGTACGTACCAAAGGCACGACCAACATATTGATCCCGAAATTCAACTACGAGCTTTTTAACTGCAACAACTTTAATATACGCTATTGGAGCTGGAATTACCGCGGCTGCTGGCACCAGACTTGCCCTCCAA
+
DDDDDIIIIIIIIIIIIIIIIIIIIIIIIIIIIIIIIIIIIIIIIIIHIIIIIIIIIIIIIIIIIHIIIIIIIHIIIIIIIIIIIGIIHIIHIHIIIIIIIHIHIIIGIIIIIIIIIIIHGHIIIIIIIIIIIIIIHIIIIIIIIIIIHHIIIIIIIIIIIIIIIIIIIIIIIIIIIIIIIIIIIIIIIIIIIIIIIIIIIIIIIIIIIIIIIIIIIIIIIIIIIIIIIIIIIIIIIIIIIIIIIIIIIIIHIIIIIIIIIIIIIIIIIIIIIIIIIIIIIIIIIHHHIIIIIIIIIIIIIIIIIIIIIIIIIIIIIIIIIIIIIIIIIIIIIIIIIIIIIDDDDD
@HISEQ:969:HM2KJBCX2:2:1102:3024:30677 2:N:0:ACTATGCA
GCCTCGTACTGACCCAACTATCCCTATTAATCATTACGGCGGTCCTAGAAACCAACAAAATAGAACCACACGTCCTATTCTATTATTCCATGCTAATGTATTCGAGCATAGGCCTGCTTTGAACACTCTAATTTTTTCAAAGTAAAAGTCCTGGTTCCCCGACACACCCAGTGAAGGGCATGCGGCTCCCCAGAAGGAAAAACCCGGCCGGACCAGTGCACGCGGTGAGGCGGACCGGCCAGCCAGGCTCAAGGTTCAACTACGAGCTTTTTAACTGCAACAACTTTAATATACGCTACTGGAGCTGGAATTACCGCGGCTGCTGGCACCAGACTTGCCCT
+
DADDDIIIIIIIHHIIIIIIIIIIIIIIIIIIIIIIIIIIIHIHEHHHIIIIIIIIIIIIIIHIIIIIIIIIHHIIGHHIIIIIIIIIIIIHHIIIIIHIGHGHHHHIIHIIHIIIIIHHHIIIIIIIIIIIIIIIIIIIIIHIIIHHFIIHIIIIIIHIIIIIIIHIIIIHIIIHIIIIIIIIHHHIIIIIIIIIIIIIIIIIIIIIIIIIIIIIIIIIIIIIIIIIIIIIIIIIIIHGIIIIIIIIIIIIIIIIIIIIIIIHIIIIIIIIIIIIIIIIIIHIIHIIIIIIHIIIIIIIIIIIIIIIIIIHIIIIIIIIIIIIIIIIIIIIIIIIDDDDD
@HISEQ:969:HM2KJBCX2:2:1102:5449:30469 2:N:0:ACTATGCA
GCCTCGTACTGACCCAACTATCCCTATTAATCATTACGGTGGTCCTAGAAACCAACAAAATAGAACCACAACGTCCTATTCTATTATTCCATGCTAATCTATTCAAGCAAATGCCTGCTTTAAACACTCTAATTTTTTCAAGGTAATGGTCCTGGCTCCCCGGCACACCCAATAAAGGACATACTGGTTCACCAGAAGGTGGACCCGACACAGGACAGTACTCGCCAAAGACGGACCGCCCGGCCAGGCCTAAAATTCAACTACGAGCTTTTTAACTGCAACAACTTTAATATACGCTATTGGAGCTGGAATTACCGCGGCTGCTGGCACCAGACTTGCCCTCCAA
+
DDADDIIHIIIIIIFHHHHIIIIIIIIIIIHIIHIIIIIIIGIIIIHFHIIIIIIIIGIIIHHHHIIIIIIIIHIIIIIHEHGHIIIIIHHHIFHHIIIIIEHHHHIIHHHIHIIHHHHIIHHHHGIIHHIIIIIHHIIIHIHHHHHIIHHIHHIIIIIIIIIHHIHIIIIIIIIIIIIIIIIIIGIHGIIHIIIFIIHHHGIIIIIHIIIIIIHHIIIIIIIIIIIHHHHIIIIIIIHIIIHHGIIIHHIIIIIIIIIIHHEHIGIIIIIHGIIIIIIIIIIIIHHHHHHIIIIIHHFDDIIIIIIIIIIHIIIIIIIIIIIIHIIIIIHFIIIIIIIIIDDDDD
@HISEQ:969:HM2KJBCX2:2:1102:17309:30470 2:N:0:ACTATGCA
GCCTCGTACTGACCCAACTATCCCTATTAATCATTACAGCGGTCCTAGAAACCAACAAAATAGAACCGATGTCCTATTCTATTATTCCATGCTAATGTATTCGAGCAAAGGCCTGCTTTGAACACTCTAATTTTTTCAAGGTAAAAGTCCTGGTTCCCCACTACGCCCAGTGAAGGGCATAGGGTTCCCCAGGAGGAAAGGCCCGACCGAATCCGTGCGCTCGATTAGGAGGACAGATCAGCCAGGCCCAAGGTTCAACTACGAGCTTTTTAACTGCAACAACTTTAATATACGCTATTGGAGCTGGAATTACCGCGGCTGCTGGCACCAGACTTGCCCTCCAA
+
BDDDDIIIIIIIIIIIIIIIIIIIIIIIIIIIIHHIIHHIHIIIIIHIIIIIIIIIIIIIHIIIIIII?HHHHIIIIIIIIIIIIIIICGEHIIIIIIIIHIIHEHIIHIIHIIHHIIIHIHIIHIIIIHIIIIIIIHIIIHIHIIHIIGHIHHHIIHHIHHEIHHFHHIIHIIIIIIIIIIGIHGGIHHIIIHIIIIIIIHHEHHHHIIIHIIIIIIIIIIHHIIIIHIIIIIIIIHHIIIHIIIIGIIIIGIGIIIHIIIHIIIIIIIIIIIIIIIIHHGIIHIIIHIIIIIIIIIIIIIIIIIIIIIIIIIIIHIIIIIIIIIIHIIHHHHHHIIIDDDDD
@HISEQ:969:HM2KJBCX2:2:1102:19274:31362 2:N:0:ACTATGCA
GCCTCGTACTGACCCAACTATCCCTATTAATCATTACGTCAATCCTAGAAACCAACAAAATAGGTTTGAACGTCCTATTTCATTATTCCATGCTAATGTATTCAAGCAAATGCCTGCTTTAAACACTCTAATTTTTTCAAAGTAACAGTCCTGTTTCCCTGCAACACCAAATTAATGACATTACAGTTCTTCAGAAAGGAGGAATCAGCGAGACCAGTTCATACCAGTGGCACGACCAGCCTGCTGACCCCGAAATTCAACTACGAGCTTTTTAACTGCAACAACTTTAATATACGCTATTGGAGCTGGAATTACCGCGGCTGCTGGCACCAGACTTGCCCTCCAA
+
CDDDDIIIIIIIIIIIIIIIIIIIIIHIIIHIIIIIIIIIIIIIIIIFHHHIIIIIIHIIIIIIIIIIIHIIHHIIIHIIIIIIIIIHGHIIIIIGHHIIIGIIIIIIIIIHIIIIIIIHIIIIIIIIIIIIIIIIIHHIIIIIIIIIIIIIHIHHHIHIIIIIIIIIIIIHIIIIHIIIIIIIHHHHHIIIIIIIIIIHHIIIIIIIIIIHIIIIIIIIIIIIIIIIIIIIIHIIIIIIIIIHDHIIIHHIIIIIIIIIIIIIIIIIIIIIIIIIIIIIIIHIIIIIIIIIHIIIIIIIIIIIIIIIHHHIHIIIIIIIIIIIIIIIHIIIIIIIIIHIIDDDDD
@HISEQ:969:HM2KJBCX2:2:1102:15036:32478 2:N:0:ACTATGCA
GCCTCGTACTGACCCAACTATCCCTATTAATCATTACGTCAATCCTAGAAACCAACAAAATAGGATCAAACGTCCTATTTCATTATTCCATGCTAATGTATTCAAGCGTTAGCCTGCTTTAAACACTCTAATTTTTTCAAAGTAACAGTCCTGTTTCCCTGCAACACCAAATTAATGACATTACAGTTCTTCAAGAAGGAGGAACCAGTAAAGCCAGTACATACCAGAGGCACGACCAACCTACTAATCCCGAAATTCAACTACGAGCTTTTTAACTGCAACAACTTTAATATACGCTATTGGAGCTGGAATTACCGCGGCTGCTGGCACCAGACTTGCCCTCCAA
+
DDDDDIIIIIHHIIIIIIIIIIIIIIHIIIIIIIIIIIIIIIIIIIHHHHIIIIIIIHIGIHIHFHIIIIIIHIIIHIIIIIIHIHIIIIIHIIIHIIIIIIIIIIHIIIIHIIHIIHIIIIIIIIIIIIIIIIIIHIIIIIIIIHIIIIIIIIIHIIIIIIIIIIIIIHHHIIIIIIIIIIIIIIIIIIIIIIIIIIIIIIIIIIIIIIIIIIIIIIIIIIIIIIIIIIIIHIHIIIIIIIHHHIIHIHIIIIIHHIIIIIHIIIIIIIIIIIIIIIIIIIIIIIIIIIHIIIIIIHHHHIIIIIIIIIIIIIIIIGIIIIIIIIIIIIIIIIIIHIHIIDDDDD
@HISEQ:969:HM2KJBCX2:2:1102:6271:32605 2:N:0:ACTATGCA
GCCTCGTACTGACCCAACTATCCCTATTAATCATTACGGTGGTCCTAGAAACCAACAAAATAGAACCACAACGTCCTATTCTATTATTCCATGCTAATCTATTCAAGCAAATGCCTGCTTTAAACACTCTAATTTTTTCAAGGTAATGGTCCTGGCTCCCCGGCACACCCAATAAAGGACATACTGGTTCACCAGAAGGTGGACCCGACACAGGACAGTACTCGCCAAAGACGGACCGCCCGGCCAGGCCTAAAATTCAACTACGAGCTTTTTAACTGCAACAACTTTAATATACGCTATTGGAGCTGGAATTACCGCGGCTGCTGGCACCAGACTTGCCCTCCAA
+
DDDDDIIIIIHIIIIIIIIIIIIIIIIIIIIIFHIIIIHHIGIIIIGHHHIIIHHIE1FEGHHHIIIIIHIIIHIHIIIHHIIIIEHIII1FHHIIIHIGGIHIFHEHGHEHGEHHGFGHHHHIIIHHHIHGHGHFFHHIHHIIIIIHHHIIIIHHHHHIIHHHCDHIIHHHEIIHHIIHHHHHIHHHEHIHHIIIIIIIIHFIHIIHHHHCGIIHHIIIIHIHIHEIIHHHHHCHDIIIDHHHHHED1IIIIHHHIIIIIHFHHEHIHIIHGIHIGIIHIIIIHHGHHHHCHHHHFF<<FIIIIIIIIIIIIIHIIIIHIIIHIIIIIIIIHIIIIIIIHACDDD
@HISEQ:969:HM2KJBCX2:2:1102:12324:32438 2:N:0:ACTATGCA
GCCTCGTACTGACCCAACTATCCCTATTAATCATTACGTCGATCCTAGAAACCAACAAAATAGGGTCAAACGTCCTATTTCATTATTCCATGCTAATGTATTCAAGCGTGTGCCTGCTTTAAACACTCTAATTTTTTCAAAGTAACAGTCCTGATTCCCCATGACACCAAATTAATGACATCACAGTTCGTCAGAAGGTAGAAATCAATAATACCAGTTCATACCGGAGGCACGACCAATATATTGATCCCGAAATTCAACTACGAGCTTTTTAACTGCAACAACTTTAATATACGCTATTGGAGCTGGAATTACCGCGGCTGCTGGCACCAGACTTGCCCTCCAA
+
DDDDDIIIIIIIIIIIIIIIIIIIIIIIIIIIIIIIIIIIHIIIIIIIIIIIIIIIHHHFIIHIIIIGIIIIIIIIIIIIIIIIIIIIIIIIIIHIIIIIIIIIIIIIIIHHIIIIIHIIIIIIIIIIIIIIIIIIIIIIIIIIIIIIIIIIIIHIIIIIIIIIIIIIHIIHIIIIIIIIIIIIIIIIIIHHIIIIIIIIIIIIIIIIIIIIIIIIIIIIIIIIIIIIIIIIIIIIIIIIIIIIHIIIIIIIIIIIIIHIIIIIIIIIIIIIIIIIHIIIIIIIIIIIIIIIIIIIIIIHHIIIIIIIIIIIIIIIIIIIIIIIIIIIIIIIIIIIIIIIIDDDDD
@HISEQ:969:HM2KJBCX2:2:1102:14486:31937 2:N:0:ACTATGCA
GCCTCGTACTGACCCAACTATCCCTATTAATCATTACGGTGGTCCTAGACCAACAAAATAGAACCAACGTCCTATTCTATTATTCCATGCTAATCTATTCAAGCAAAAGCCCGCTTTAAACACTCTAATTTTTTCAAGGTAATGGTCCTGGTTCCCCGACACACCCAATAAAGGGCATACCGGCTCACCAGAAGGATAGACCCGACAACAGACAGTACTCGCCAGAGACGGACCGCCCGGTCAGGTCTAAAATTCAACTACGAGCTTTTTAACTGCAACAACTTTAATATACGCTATTGGAGCTGGAATTACCGCGGCTGCTGGCACCAGACTTGCCCTCCAA
+
DCDDDIIIIIIIEHIIIHIIIIIIIIIIIIIIIIHIIHGHHHIIHHEFHIIIIIIHCHHIGEHIIGIGHHIHIIIIHHHHHHHHEHHHHIIIIIIHHHHHHGIIHIIHIHGIHHGHHIHIIIIIHHIIIIIHHHHIHIIIHHIHIHHIIHIHHIIHIIIIIIIIGIIIHIIIIIIIIIIIIIIIIIIIIIIIIIIIIIIHIIIIIIIHIHIHIIIIIIIIHHIIHIIIIIIHIIIIHIIHHIIIIIIIIHHIIIIHHHHIIIIIIIIIIIIIGIIIIIIIHIIIIIIIIIHIIHHGHGIIIIIIIIIIIIIIIIIIIIIIIIIIIIIIIIIHHHIIIIDDDBA
@HISEQ:969:HM2KJBCX2:2:1102:20245:33388 2:N:0:ACTATGCA
GCCTCGTACTGACCCAACTATCCCTATTAATCATTACGTCGATCCTAGAAACCAACAAAATAGAATCAAACGTCCTATTTCATTATTCCATGCTAATGTATTCAAGCGCGAGCTTGCTTTAAACACTCTAATTTTTTCAAAGTAACAGTCCTGATTTCCCATGACACCAAATTAATGACATCGTGGTTCGTCAGAAGGGAGAAACCAATAATGCTAGTACGTACAAAGTACGACCGACATATTAGTCCCGAAATTCAACTACGAGCTTTTTAACTGCAACAACTTTAATATACGCTATTGGAGCTGGAATTACCGCGGCTGCTGGCACCAGACTTGCCCTCCAA
+
DA@DDIIIIH<CCHHHHH1CHCGHHHHIHHHFHHIHG?@</<CFEGEE@GHHHHCHI1DEH1<FHFH@C1<C<DHE?G1DHHHHIIH<FE1<DHHFHIIIHFHEHHHCHDE@EHIHEHHFHHHFHIGHHIHHIIFGDEHHFA<FFHEIHHIHIHGGFHHGHFHGHHEECFFGFHIIHHHHHHE<<EG/DHFEEHF?HGIHHHHH?IIHHHGIIHGHHHHEHHHHGAHGHHHHCHHHHHGEGHFHHC=CHIGCHHHCHIHHEEHHHHIIIHIHEIIHIHIHHHHGEHGHIHIIGHIHIHIHHIHEHGIIIHCIIHIIHHGHIHHHHIHGE@HF@HHIIIIDDDAA
@HISEQ:969:HM2KJBCX2:2:1102:10665:33328 2:N:0:ACTATGCA
GCCTCGTACTGACCCAACTATCCCTATTAATCATTACGGTGATCCTAGAAACCAACGAAATAGAATCAGTCCGTCCTATTTCATTATTCCATGCTAATGTATTCAGACGTTAGCCTGCTTTAAACACTCTAATTTTTTCAAAGTAACAGTCCTGATTTCCCATCACACCAAATAAATGACATGAAAGTTCCTCAGAAGGTAGAGATTTATCTCACCAGTGCAGACAATTAAGCCTGACCAATGGGTAAATCCCGAAGTTCAACTACGAGCTTTTTAACTGCAACAACTTTAATATACGCTATTGGAGCTGGAATTACCGCGGCTGCTGGCACCAGACTTGCCCTCCAA
+
DDDDDIIIIIIIIIIIIIIIIIIIIIIIIIIIIIIIIIIIIIIIIIGIIIIIIIIIIIIIIIIIIIIIIIIHIHIIHIIIIIIIIIIIIIIIIIIIGIIIIHHHIIIIIIIIHIIHIIIIIIIIIIIIIIIIIIIIHHIHIIIIIIIIIIIIIHHIIIIIHIHIIIIIIIIIIIIIIIIIIIIIIIIIHIIIIIIIIIIIIIIIIIIIHIIIIIIIIIIIIIIIIIIIIIIIIIIIIIIIIIIIIHIIIIIIIIIIIIIIIIIIIIIIIIIIIIIIHIIIIIIIIIIIHHIIIIIIIIIIIIIIIIIIIIIIIIIIIIIIIIIIIIIIIIIIIIIIIIIIIIIDDDDD
@HISEQ:969:HM2KJBCX2:2:1102:17427:34419 2:N:0:ACTATGCA
GCCTCGTACTGACCCAACTATCCCTATTAATCATTACGTCAATCCTAGAAACCAACAAAATAGGATCGAACGTCCTATTTCATTATTCCATGCTAATGTATTCAAGCGTTAGCTTGCTTTAAACACTCTAATTTTTTCAAAGTAACAGTCCAAATTCCCCGCAACACCAAATTAATGGCATTACGGATCATCAGGAAGGAGGAATCAGTAAGACCAGTACATACCAGAGGCATGACCAATCTACTAACCCCGAAATTCAACTACGAGCTTTTTAACTGCAACAACTTTAATATACGCTATTGGAGCTGGAATTACCGCGGCTGCTGGCACCAGACTTGCCCTCCAA
+
DDDDDIIIIIIIIIIIIIIIHIIIIIIIIIIIIIIHIIIIHIIIIIIIIIIIIIIIIIIIIHHHHIIHIIIIIIHIHIIIIIIIEHIIHHIIIHIIIIIIIHIIIIIIIIIIIIIIIIIIIIIIIIIHIHIIIIIIIIIIIIIIIHGHHHHHIEHHIIIIIHHH?IIIHIIIIIIIIIIIIIHHIIIIHGFIIIIIIIIIIIIIIIIIIIIIIIIIIIIIHIIIIIIIIIIIIIIIIIIIIIHHHIHIIIIIIIIIIIIIIIHIIIIIIIIIIIIIIIIIIIIIIIIIIIIIIIIIIIIIIIIIIIIIIIIIIIIIIIIIIIIIIIIIIIIIIIIIIIIIIDDDDD
@HISEQ:969:HM2KJBCX2:2:1102:9277:34459 2:N:0:ACTATGCA
GCCTCGTACTGACCCAACTATCCCTATTAATCATTACGTTGTACCTAGAAACCAACAAAATAGGTTCGAACGTCCTATTTCATTATTCCATGCTAATGTATTCAAGCGTTTGCCTGCTTTAAACACTCTAATTTTTTCAAAGTAACAGTCCTGACTCCCCACGACACCAAATTAATGACATCATGATTCATCAGAAGGGAGAAATCAACGACGCCAGTGCGTACCGAAGGCACGACCGACGTATTGATCCCGAAATTCAACTACGAGCTTTTTAACTGCAACAACTTTAATATACGCTATTGGAGCTGGAATTACCGCGGCTGCTGGCACCAGACTTGCCCTCCAA
+
BDDBDIIIIHIIIIIHHHHIIIIGIHHHIHFHHIHHIIIIIIGIHIFHIIIHEHHIIIIGHIHHHHHIIIHIIIHIIIIIIIIIIII1FFHIHIHIHIIHHFHHHGHIHGIHIIIIHHEHHHHIIIIIIHHIIHIHHIHIIIHHHHHHFHGHHHFHIIHIHIIIHIIHGHHHHIIIIIIIHIIHHHIIIHHEIIIIIIIHFIHIIHIHIIHGIGIIHHIIIIIIHIIIIIIIIIIHIIIIIHHHDHIHIIGIIIIIIHIHIHIHIHIIIIHHIIHIIIIIIIHHIIIIHIHIHIIIIIHGGIIIGIHIIIIIIIIIIIIHHIIIIIHIIIIIIHIHIIIIICDADA
@HISEQ:969:HM2KJBCX2:2:1102:10533:34621 2:N:0:ACTATGCA
GCCTCGTACTGACCCAACTATCCCTATTAATCATTACGTCAATCCTAGAAACCAACAAAATAGGATCAACGTCCTATTTCATTATTCCATGCTAATGTATTCAAGCGCGAGCCTGCTTTAAACACTCTAATTTTTTCAAAGTAACAGTCCTGATTCCCCACCACACCAAATTAATGACATGATGGTTCGTCAGAAGGTAGGAATCAGTAACACCAGTACGTACCGAAGGCACGACCAGCGTACTAATCCCGAAATTCAACTACGAGCTTTTTAACTGCAACAACTTTAATATACGCTATTGGAGCTGGAATTACCGCGGCTGCTGGCACCAGACTTGCCCTCCAA
+
DDBADIHIIHHIIEHHIIIIIIHIHHHHIHIHIEHHHHFHIIIIIIIHHIHIIIIIIFEHHIIIFHIIHGECFECHHEHIHHGFIFHHIHECHHIIHIHFHHHIIHGHCFDEIIIIIIIIIIIIHIHIHGIIIIIIHHHAIIHGEFIIIIHIIIGIIIIHHEHHHHGHGHHIEIHIHHIIIIHECGHIIHGHIHHHHIIIIIHHHHIIIIHHIHIIHGHIIHGIIHHHEECFHHIHIHHEIIHFIHIIHIIGHFHGHFHGCCHG?IIIIGIHIIIIHIIIIHHHHHIIIIFIIIIIHHHHIIIIIIIHHIIHIIIIIIIIIIIIIIHIIIIIIIHIIIIHADB@A
@HISEQ:969:HM2KJBCX2:2:1102:2061:35430 2:N:0:ACTATGCA
GCCTCGTACTGACCCAACTATCCCTATTAATCATTACGGTGGTCCTAGAAACCAACAAAATAGAACCACAACGTCCTATTCTATTATTCCATGCTAATCTATTCAAGCAAATGCCTGCTTTAAACACTCTAATTTTTTCAAGGTAATGGTCCTGGCTCCCCGGCACACCCAATAAAGGACATACTGGTTCACCAGAAGGTGGACCCGACACAGGACAGTACTCGCCAAAGACGGACCGCCCGGCCAGGCCTAAAATTCAACTACGAGCTTTTTAACTGCAACAACTTTAATATACGCTATTGGAGCTGGAATTACCGCGGCTGCTGGCACCAGACTTGCCTCCAA
+
BDDCAEEHHCHHF@FECEEH@GHEHHIIF11DFCHH@EHH@<E1DG?E@GHIEH1CGH1EGHIIEHE?CGHFHCGHFHICGFHHGECCCFHI@FH@@HHHHFEGHIEHHHGHCG?H?HG@EGIIHIFHHGGC@GCF<IHGIIIHHFIIHEHCHEDE?IHCHHFGECBCEIIHHEHIHBB@FHIHIIHHGFHHHHHEHHHHHHHHCEHHCHHIHHHEHEHCGHDHGHHHEHFIHHEIHDH<HEHCGGHCC@HIHIHGIHHIH@EHHHHHIIIHHHEIHIHFFEEIH@HHHHEIIHIIHCCDDHH@HGGEGEIIIHCHIIIHEEHHIHIIIIGGEHIIHIIHADDDB
@HISEQ:969:HM2KJBCX2:2:1102:8416:35677 2:N:0:ACTATGCA
GCCTCGTACTGACCCAACTATCCCTATTAATCATTACGGTGGTCCTAGAAACCAACAAAATAGAACCACAACGTCCTATTCTATTATTCCATGCTAATCTATTCAAGCAAATGCCTGCTTTAAACACTCTAATTTTTTCAAGGTAATGGTCCTGGCTCCCCGGCACACCCAATAAAGGACATACTGGTTCACCAGAAGGTGGACCCGACACAGGACAGTACATACCAACGGCATGACCGATACATTGATCCCGAAATTCAACTACGAGCTTTTTAACTGCAACAACTTTAATATACGCTATTGGAGCTGGAATTACCGCGGCTGCTGGCACCAGACTTGCCCTCCAA
+
DCDDDIIIIIIIIIIIIIIIIIHIIIHIHIIIIIIIIIHIHIIIIIIIGIIIIIIIIIIHIIHIGIIIIIIIIHIIIIIIIHIIIHHHIIIIIIIHIIHHIHIIIIHIIIIIIIIIIIIHIIIIHIIIIIIHIIIHIIIIIIIIIIIIIIIIIHHHIHIHHIHIIIIIIIIIIIGHHHHIIIIIIHIIIIIIIIIIIIHIIIIIIIIIIIIIIIIIIIIIIIIIIIIIIIIIIIHIIIIIIIHHHHIIIIIIIIGIIIIIIIIHIIIIIIIIIIIIIIIIIIIIIHHHIIIIIIIIIHHHGDIIIIIIIIIIIIIIIIIIIIIIIIIIIIIIIIIIIIIIIIDDDDD
@HISEQ:969:HM2KJBCX2:2:1102:19957:35665 2:N:0:ACTATGCA
GCCTCGTACTGACCCACTATCCCTATTAATCATTACGTCGATCCTAGAAACCAACAAAATAGAATCAAACGTCCTATTTCATTATTCCATGCTAATGTATTCAAGCGTAAGCCTGCTTTAAACACTCTAATTTTTTCAAAGTAACAGTCCTGATTCCCCACGACACCAAATTAATGACATCGCGGTTCTTCAGAAGGTAGGAACCGATAATGCCAGTGCGTACCGAAGCACGACCAACAATTCGATCCCGAAATTCAACTACGAGCTTTTTAACTGCAACAACTTTAATATACGCTATTGGAGCTGGAATTACCGCGGCTGCTGGCACCAGACTTGCCCTC
+
DDDDBIIIIIIIHIIIIIIIIIIIIIIHHHIHIIIIEHHIHIIIHIIIIIIFHHIIIIIIIIHIIIIIIGIIIIIIIIEEHIIIHIEEHHIIIGHHIHIIIIHIIIIIIIHIIIIIIIIIIIIIIIIIIIIIHIHHIIIIIIIIIIIIIHHHHHIIIIIIIIIIIIIHIIIIIIIIIIHHIIIHIIIIIIIIIHIIIIIHGHIIIIIIIIIIIIIIIHIIIIIHGIIHIIIIIIIIIIHFHHIIIIIIIIIIHHIIIIHIHIIIIIIIIIIIHIIIIIIIIIIIIIHIHIHHIIIHIIIIIIIIIIIIIIIIIIIIIIIIIIIIIIIIIIIIIIIIDDDDD
@HISEQ:969:HM2KJBCX2:2:1102:6665:35993 2:N:0:ACTATGCA
GCCTCGTACTGACCCAACTATCCCTATTAATCATTACATCGATCCTAGAAACCAACAAAATAGAATCGGATGTCCTATTTCATTATTCCATGCTAATGTATTCAAGCGTGAGCCTGCTTTAAACACTCTAATTTTTTCAAGGTAACAGTCCTAATTCCCCGTGACACCAAATTAATGGCATTACGGTTCTTTAGAAGGTGAGAAATCAATAATATCAGTACATACCAACGGCATGACCGATACATTGATCCCGAAATTCAACTACGAGCTTTTTAACTGCAACAACTTTAATATACGCTATTGGAGCTGGAATTACCGCGGCTGCTGGCACCAGACTTGCCCTCCAA
+
DDDDDGIIIIGIIIIIIIIIIIIIIIIIIIIIIIIIIIIIIIIIIIIIIIIIIIIIIIIHHHHIIIIIIIIIIGIIIIIIIIIIIIIHFIHIEHHHIIIIIIIIIHIHIIHIIIIIIHIIIIIIIIIIIIIIIIIHHIIIIIIIIIIIHIIIIIIIIIIIIIIIIIIIIIIIIIIIHIIIIIIIIIHHHIIIIIIIIIIIIIIIIIIIIIIIHIIIHIIIHIIIIIIIIIIIIIIIIIIIIIHHH@IIIIHIIIIIIIIIIIHIIIIHIIIIIIIHIIGIIIIIIIIIIIIIIIIIIIIIHGIIIIIIIIIIIIIIIIIIIIIIIIIIIIIIIIIIIIIIIIDDDDD
@HISEQ:969:HM2KJBCX2:2:1102:13808:35942 2:N:0:ACTATGCA
GCCTCGTACTGACCCAACTATCCCTATTAATCATTACGTCAATCCTAGAAACCAACAAAATAGGTTTGAACGTCCTATTTCATTATTCCATGCTAATGTATTCAAGCAAATGCCTGCTTTAAACACTCTAATTTTTTCAAAGTAACAGTCCTGTTTCCCTGCAACACCAAATTAATGACATTACAGTTCTACAGAAAGGAGGAATCAGCGAGACCAGTTCATACCAGTGGCACGACCAGCCTGCTGACCCCGAAATTCAACTACGAGCTTTTTAACTGCAACAACTTTAATATACGCTATTGGAGCTGGAATTACCGCGGCTGCTGGCACCAGACTTGCCCTCCAA
+
DDDDDIIIIIIIIIIIIIIIIIIIIIIIIIIIIIIIIIIIIIIIIIIIIIIIIIIIIIIIIIHHHHIIIIIIIIIIIIIIIIIIIIIHIIIIIIIIIIIIIIIIIHIIIIIIIIIIIIIIIIIIIIIIIIHIIIIIIIIHHHIIIIIIIHIIIIIIIIHHIIIHIHIHIIIHIIHIIHIIIIIIIIIHHIHGIIHHIIIIIIIIIIIIIIIIHIIIIHHIIIIIIIIIIIIHHIIHIIIIIIIHHIIGHHIIIIIIIHGHIHIIIIIHIIIIIIHIIIHIIIIIIIIIIIIIIIIIIIIIIIIIIIIIIIIIIIIIIIIIIIIIIIIIIIIIIIIIIIIIIDDDDD
@HISEQ:969:HM2KJBCX2:2:1102:21024:35930 2:N:0:ACTATGCA
GCCTCGTACTGACCCAACTATCCCTATTAATCATTACATCGATCCTAGAAACCAACAAAATAGAATGCGATGTCCTATTTCATTATTCCATGCTAATGTATTCAAGCGTGAGCCTGCTTTAAACACTCTAATTTTTTCAAGGTAACAGTCCTAATTCCCTATAACATCAAATAAATGACATTATAGTTCTTTAGAAGGTGAGAACCAATAAAATCAGTACATACCAAGGCATGACCAACTAATTGATCCCGAAGTTCAACTACGAGCTTTTTAACTGCAACAACTTTAATATACGCTATTGGAGCTGGAATTACCGCGGCTGCTGGCACCAGACTTGCCCTCCAA
+
DDDADIHHHIIIIIIIIIHHEHIIIIIIHIHGIIIHIIFHIIHHIIHHHHHIIIIIIIIIHIHIHGHGDHHHHHFHHHEHHIIIIIHHHIEHGEHIHHIHIIIHIIIIIIIIHIHIIIHHHHIIIIHHHHHGIIIIIIIIIIHIIIIIHHHIHHHHIIIIIHIIIIIIIIIIIIIIIIIIIHIIHIIHIIIIIIIIIIIIIIIIIIIIIIIHHHIIIIIIIIHIIIIIIIIIHHIIIIIIHHHFIIIIIIIIHHIIIIHIIIIHFIIIIIIHIHIIIIIIIHHIIIIIIIIIIIIIIIIIIIHIIIIIIIIIIIIIIIIIIIIIIIIIIIIIIIIIIIIIDDDDD
@HISEQ:969:HM2KJBCX2:2:1102:3713:37508 2:N:0:ACTATGCA
GCCTCGTACTGACCCAACTATCCCTATTAATCATTACATCGATCCTAGAAACCAACAAAATAGAATCGGATGTCCTATTTCATTATTCCATGCTAATGTATTCAAGCGTAAGCTTGCTTTAAACACTCTAATTTTTTCAAGGTAACAGTCCTAATTCCCCATAACATCAAATAAATGACATTATGGTTCTTTAGAAGGTGAGAACCAATAAAACCAGTACATACCAAGGCATGACCGATTCCTTGATCCCGAAATTCAACTACGAGCTTTTTAACTGCAACAACTTTAATATACGCTATTGGAGCTGGAATTACCGCGGCTGCTGGCACCAGACTTGCCCTCCAA
+
BDDDDIIIIIIIIIIIIIIIIIIIIIIIHHHHIIIIIIIIIIIIIIIIIIIIIHIIIIIIGIHIHIIIIHIIHIHIIIIIIIIIIIIGHHHIIHHHHIIIIHIIHIIIHIIIIIIGIIIIIHIHIIIIIIIIIIIIIIIIIIIIIIIIIIHIIIIIIIIIIIIIHIIIHIIIIIIIIIIIIIIIIIIIHHIIIIIIIIIIIIIIIIIIIIIIIIIIIIIIIIIIIIIIIIIIIIIIIIIIIIHHIIIIIIIIHGIIIIIIIHIIIIIIIIIIIHIIIIIIIIIIIIIIIIIIHIIIIIIIIIIIIIIIIIIIIIIIIIIIIIIIIIIIIIIIIIIIIIIIDDDDD
@HISEQ:969:HM2KJBCX2:2:1102:20411:37902 2:N:0:ACTATGCA
GCCTCGTACTGACCCAACTATCCCTATTAATCATTACTCCGGTCCCGAAGGCCAACACAATAGGACCAGACTCCTATCACGTTATTCCATGCTAATGTATTCAGAGCATAAGCTTGCTTTGAGCACTCTAATTTTTTCAAAGTAACAGCGCCGGAACCGCGACCCAGCCAATTAAGGCCAGGAGCACGCCGCCGACAAAAGGGACGGAAGGGCAGGTGCACACCGAGTAGGCGGACCGACCCTTACGACCCAAGATCCAACTACGAGCTTTTTAACTGCAACAACTTAAATATACGCTATTGGAGCTGGAATTACCGCGGCTGCTGGCACCAGACTTGCCCTCCAA
+
DDDDDIIHIIIIIIIIIHIIIIIIIIIIIIIIIIIIIIIIIIIIIIHHIIHIIIIIIIIHIHHHHIIIIIIIIHHIIIIIIHHIIHIIIIEIHHIIIIIHIGHHHIIIIIIIIIIHHHIGIIIIIIGIIIIIIIIIIIGHHIIIIIIIHIIHHHHHHIHIHIIIIIIIIHHHHHHIIIIHIIIIIIIIIIIIIIIIIIIHIIIIHIIIIIIIIIIIIIIIIIIIIIIIIIIIIIIIIIIIIIHHFIIIIHIIIIIHIIIIIGIIIIHIIIIIIIIIIIIIIIIIIIIIIIIHIIIIIIIIIIIIIIIIIIIIHIIIIIIIIIIIIIIIIIIIIIIIIIIIIDDDDD
@HISEQ:969:HM2KJBCX2:2:1102:15900:37748 2:N:0:ACTATGCA
GCCTCGTACTGACCCAACTATCCCTATTAATCATTACGTCGATCCTAGAAACCAACAAAATAGAATCAAACGTCCTATTTCATTATTCCATGCTAATGTATTCAAGCGTACGCCTGCTTTAAACACTCTAATTTTTTCAAAGTAACAGTCCTGATTCCCCACGACACCAAATTAATGACATCGCGGTTCTTCAGAAGGTAGGAACCAATAATGCCAGTACGTACCGAAGCACGACCAACAATTCGATCCCGAAATTCAACTACGAGCTTTTTAACTGCAACAACTTTAATATACGCTATTGGAGCTGGAATTACCGCGGCTGCTGGCACCAGACTTGCCCTCCAA
+
DADDDIIIIHIHHHHHHIHHIIIIIIIIIIIHHIIFIHHHIIIHHIIEHIHIIIIIHHEHIIIHHIIIIHIIIGHHHIIFHIIHHIIIHFHHHIHHEEHIIHFHHDIHIHHHHHIHHHIHHEHIHHHHIHEHHHIHHIIIIIIIIHHIHIIIIIHHIIHFHHGIIHGHIIHHIIIHIHEFIIHIIHIIIHGIIIIHHIIHIIHHHIHHIHIIHFHGIIIHIIHIIIIHIIHHHHGIHHIHGHDEGHHIHGHIHIIHIHHHHCHEHIIIIIIHIIHIHHFHHIIHHEEIIIIHIIIIIHHHFIIIIHIHIIIIIIIIIIIIIIHIIIIIIIIIIIIIHIIIDDDDA
@HISEQ:969:HM2KJBCX2:2:1102:3204:38298 2:N:0:ACTATGCA
GCCTCGTACTGACCCAACTATCCCTATTAATCATTACGGTGGTCCTAGAAACCAACAAAATAGAATCATCCGTCCTATTTTATTATTCCATGCTAATGTATTCAAGCAAAATGCCTGCTTTAAACACTCTAATTTTTTCAAAGTAAAGGTCCTGGTTCCCCGCGGCACCCAATTAAGGACATCGCGGTTCTCCAGAAGGTGAGAAATTGACTACACCAGTTCATACCCCTTAAGGCACGACCGATGTGTCAATCCCGAAATTCAACTACGAGCTTTTTAACTGCAACAACTTTAATATACGCTATTGGAGCTGGAATTACCGCGGCTGCTGGCACCAGACTTGCCCTCCAA
+
DDDDDHIIIIIHIIIIIIIIIIIIIIIIIIIIIIIIIIIIIIIIIIIIIIIIIIIIHIIIIIIIHIIIIIHIHIHIHIHIIIIIIIIIIIIIHIIIIIIIIHIIIIIIIIIIIIIIIIIIIIIIHHIIIIIIIIIIIIIIIIIIIIIIIIIIIIHHGIIIIIIIIIIIIIIIIIIIIIIIIIIIIIIIIIIIIIIIIIIIIIIIIIIIIIIIIIIIIIIIIIIIIIIIIIIIGIIIIIIIIIIIIIIIHHIHIIIIIIIIIIIIIIIIIIIIIIIIIIIIIIIIIIIIIIIIHIHIIIIIIIIIIIIIIIIIIIIIIIIIIIIIIIIHIIIIIIIIIIIIIIIIIIDDDDD
@HISEQ:969:HM2KJBCX2:2:1102:20374:39531 2:N:0:ACTATGCA
GCCTCGTACTGACCCAACTATCCCTATTAATCATTACGGTGGTCCTAGACCAACAAAATAGAACCAACGTCCTATTCTATTATTCCATGCTAATCTATTCAAGCAAAAGCCCGCTTTAAACACTCTAATTTTTTCAAGGTAATGGTCCTGGTTCCCCGACACACCCAATAAAGGGCATACCGGCTCACCAGAAGGATAGACCCGACAGCAGAACAGTACTCGCCAGAGACGGACCGTCCGGTCAGGCCTAAAATTCAACTACGAGCTTTTTAACTGCAACAACTTTAATATACGCTATTGGAGCTGGAATTACCGCGGCTGCTGGCACCAGACTTGCCCTCCAA
+
DDDDDIIIIIIIIHIIIIIIIIIHIIIIIIIIIGHIIHHIHHIHIIHIIIIIIIIIIIIHIIIIHHIHIIIIIIHHHHIIHIIGCHHHIHIIIIHIIIHHHDHEHIIIIHIIIIHHIHHIHIHIHHHHIIIIIIHHCHGHHIHHGGEHIIHHEHIHHHDHIIIIIIIIIIHCIHGIIHIIIHIIIIHIIIIHIIIIIIIIIIIIIIIIIIIIIIIIHHHHIIIIIIIIIIIIIIIHHHHHHEHIIIHFIIIHIHIHHIIHHHHIHIIIIHHIIIIIIIIHHHHIHIIIIIIIIIHHHDFIIIIIIHHIIIIIIIIIIIIHIIIIIIIIIIIIIIIIIIIDDDDD
@HISEQ:969:HM2KJBCX2:2:1102:13200:40971 2:N:0:ACTATGCA
GCCTCGTACTGACCCAACTATCCCTATTAATCATTACGGTGATTCAGAAACCAACAAAACAGGACCACCGTCCTATTTTATTATTCCATGCTAATGTATTCAGACATAAGCCTGCTTTGAACACTCTAATTTTTTCAAGGTAAAGGTCCTGGTTTCCTACCACGCTAAATTAATAACATGATAGTTCCCCAGAAGGTAGAAATTCTACACGCCAGTACAGACAATAGCCCGACCAACGATAGAACCCCGAAATTCAACTACGAGCTTTTTAACTGCAACAACTTTAATATACGCTATTGGAGCTGGAATTACCGCGGCTGCTGGCACCAGACTTGCCCTCCAA
+
DDDDDIIIIIIIIGIIIIIIIIIIIIIIIIIIIIIIIIIIIIIIIIIIIIIIIIIIIIIIIIHHIIIIIIIIIIIIIIIIIIIIIHIIIIIIIIIIIIIIIHHHIIIIIIIIIIIIIIIHGIIIIIHHIIIIIIIIIHIIIIIIIIIIIIIIHIIIHHIFIIIIHIIHHHIIIIIIIIIIIIIIIIHIEHHHHIIIIIIIIIIIIIIIIIIIIIHIIIIIIIIIIIIIIIIIGIIIIIIHHHIIIIHHIIIIIIIHIIIIIIIIIIIIIIIIIIIGIIIIIHIIIIIIIIIIIIIIIIIHIIIIIIIIIIIIIIIIIIIIIIIIIIIIIIIIIIIIIIDDDDD
@HISEQ:969:HM2KJBCX2:2:1102:19621:40504 2:N:0:ACTATGCA
GCCTCGTACTGACCCAACTATCCCATTAATCATTACGTCAATCCTAGAAACCAACAAAATAGGATCGAACGTCCTATTTCATTATTCCATGCTAATGTATTCAAGCGTTAGCCTGCTTTAAACACTCTAATTTTTTCAAAGTAACAGTCCTGTTTCCCTGCAACACCAAATTAATGACATTACAGTTCTTCAGAAAGGAGGAATCAGCGAAGCCAGTGCATACCAGTGGCACGACCAACCTGCTGACCCCGAAATTCAACTACGAGCTTTTTAACTGCAACAACTTTAATATACGCTATTGGAGCTGGAATTACCGCGGCTGCTGGCACCAGACTTGCCCTCCAA
+
B?DDBHHH@HEH?FE?CGCHHFGEHIHHIH?GGHEEEHHEE@F@<FECHHHEFH@HG1<DCEFECHIHECHHIIIFHHCHGHHHCGFH@GHCCG@CFHHFHHEECFEECE@HHCIHIGHCHHIEGDEHH6<@GCFHC<EFHIIHHGIHFH1ACHEFFG?HIIHGCCGG@DCDEFEHHHHHHHHHGHEHIHHECFFIHIHF0HFH:EG<0HHFIIIIH<GD9EHCHGA@CHHIIHHEHHHECHCFDFCC/FCFEHHIHEHHEHHH@@EEHCFE@DEC<F?HEHCF<11G?HE=HDEGCH@H@H@IHIIHFHE?IHE?DIH@H?DC1EGFHFD<<C11EIIIDD@DB
@HISEQ:969:HM2KJBCX2:2:1102:18855:40824 2:N:0:ACTATGCA
GCCTCGTACTGACCCAACTATCCCTATTAATCATTACGGTGGTCCTAGAAACCAACAAAATAGAACCACAACGTCCTATTCTATTATTCCATGCTAATCTATTCAAGCAAATGCCTGCTTTAAACACTCTAATTTTTTCAAGGTAATGGTCCTGGCTCCCCGGCACACCCAATAAAGGACATACTGGTTCACCAGAAGGTGGACCCGACACAGGACAGTACTCGCCAAAGACGGACCGCCCGGCCAGGCCTAAAATTCAACTACGAGCTTTTTAACTGCAACAACTTTAATATACGCTATTGGAGCTGGAATTACCGCGGCTGCTGGCACCAGACTTGCCCTCCAA
+
@@DDAHHIIHHIH@GEHCGHIIIIIIIIEEHHHIIHHHHHE0GHHGHEHIIHHHIFHHHHHH1GHHEHHHIIGHCHHHIIIIHICHHIEHHHFH@HHIIGIHHIIIHIIIIIHIIIHIIHIIIFHIHHIIHEHHHIIHHHCHIIIHHFIIIIIIHHHIGHHFHHIIHHHIIHIIHGIIIIIIIIIIHIIHHIIIIIHHIIEIHIIIHHEHHH@GHIIIIIIHIHHHGHIIIIHHHIHIIIIIIHHFIFIHIIIIHIHIIIIIHHHF?IIIIHIHGHHHHGHIIHIIIIHHIHEHHHEDDCDHHIIIIHIIIIIIHHIHHIHHIIIHIIIIIIIIHIIIHIHDADDD
@HISEQ:969:HM2KJBCX2:2:1102:12424:41085 2:N:0:ACTATGCA
GCCTCGTACTGACCCAACTATCCCTATTAATCATTACGTCGATCCTAGAAACCAACAAAATAGAATCAAACGTCCTATTTCGTTATTCCATGCTAATGTATTCAAGCGTGAGCCTGCTTTAAACACTCTAATTTTTTCAAAGTAACAGTCCTGATTCCCCAAGACACCAAATTAATGACATCATGGTTCGTCAGAAGGTAGGAATCAATAATACCAGTACGTACAATAGCACGACCAATAAATTGATCCCGAAATTCAACTACGAGCTTTTTAACTGCAACAACTTTAATATACGCTATTGGAGCTGGAATTACCGCGGCTGCTGGCACCAGACTTGCCCTCCAA
+
DCDDCIHIIHIIIIIIIIHIIIIIIIIIIIIIIIIIIIIIIIIIIHIIHIIIIIIIIIIIIIHIHIIIIIIHHHIIIHIHIIIIHIIIGHHHHHHIIIIIIIIHIIHIHHHIIIIIIIIIIIIIHIIHHHIHIIIIHHIIHIIIIIIIIIIIIIIIIGHHIIIIIIIIIIIIIIIIIIIIIIIIIHIIHIIIIIIIIIIIIIIIIIIIIIIIHIIIIIIIIIIIIIIIIIIIIIIIIIIIIIIFIIIIIIIIIIIHIIIIIIIIIIIIIIIIIIIIIIIIIIIIIIIIIIIIIIIIIIIIIIIIIIIIIIIIIIIIIIIIIIIIIIIIIIIIIIIIIIIIDDDDD
@HISEQ:969:HM2KJBCX2:2:1102:11293:41257 2:N:0:ACTATGCA
GCCTCGTACTGACCCAACTATCCCTATTAATCATTACGGTGATCCTAGAAACCAACAAAATAGAACCATGCCGTCCTATTCTATTATTCCATGCTAATGTATTCGAGCAAAAATGCCTGCTTTAAACACTCTAATTTTTTCAAGGTAAAGGTCCTGGATCCGCAAGACACCCAATTAAGGACATCAAGTTTCTCCAGAAGGTGAGAAATCAACAGTAACAGTTCATACCCCTTAAGGCACGACCATTACGTCAATCCCGAAATTCAACTACGAGCTTTTTAACTGCAACAACTTTAATATACGCTATTGGAGCTGGAATTACCGCGGCTGCTGGCACCAGACTTGCCCTCCAA
+
DDDDDIIIIIIIIIIIIIIIIIIIIIIIIIIHIIIIIIIIIIIIIIIIIIHIIIIIIIIIIIIIIIIIIIIGIIIIIHHIHIHIIIGHIHHIGIIIIIIIIGHIGIIIIIIIIIIIIIIIIIIIIIIIIIHIHHHHHIIHIHHIIIIIIIIIIIIIIIIIIIIIIIHHIIHIIIIIIHHHIIIHHIIIHHHHHIIIIIIIIIIIIIIIIIIIIIIIIIIIIIIIIIIIHIIIHIIIIIIIIIIIIIHIHHIHIIIIIIIIIIIIIIIIIIIIIIIIIIIIHHIIIIIIIIIIIIIIIIIIIIIIIIIIIIIIIIIIIIIIIIIIIIIIIIIIIIIIIIIIIIIIIIIIDDDDD
@HISEQ:969:HM2KJBCX2:2:1102:2241:41677 2:N:0:ACTATGCA
GCCTCGTACTGACCCAACTATCCCTATTAATCATTACGGTGGTCCTAGAAACCAACAAAATAGAACCACAACGTCCTATTCTATTATTCCATGCTAATCTATTCAAGCAAATGCCTGCTTTAAACACTCTAATTTTTTCAAGGTAATGGTCCTGGCTCCCCGGCACACCCAATAAAGGACATACTGGTTCACCAGAAGGTGGACCCGACACAGGACAGTACTCGCCAAAGACGGACCGCCCGGCCAGGCCTAAAATTCAACTACGAGCTTTTTAACTGCAACAACTTTAATATACGCTATTGGAGCTGGAATTACCGCGGCTGCTGGCACCAGACTTGCCCTCCAA
+
DA@A@HCGGGHIF?CFFHGHIHEHHHHIHHIHEHHFHHEIIHCHHHH@FFHI?CHHI?HHFH@@HHHIHHHHHHI0DFFFCDGFG1DHHHIHH?GHIHIHHDFHIHF1F@GHHGHEHHHGIHHHHHHCCHHHIHIGFHCHEHH?HHHHIHHEHHHHHHHHHHHHHHGE/@HGEHHHFHHHC@HFGIIHHHFIGEHHIIHHHIIIHIIIIHHHHHHIIIIHHHHHEHHEIGHIIHFIIIHHGHHEEFHG@?HFCGHEGHFHHE<CCCIIIHHIHIIHHHHGEGCGEHFCHHIHG<DHHGHIHHHEHEHHFCIIIHHIIDIIHGHEHEHCHIIIIIIHIHIHH?BD<D
@HISEQ:969:HM2KJBCX2:2:1102:20146:41398 2:N:0:ACTATGCA
GCCTCGTACTGACCCAACTATCCCTATTAATCATTACGGTGGTCCTAGAAACCAACAAAATAGAACCACAACGTCCTATTCTATTATTCCATGCTAATCTATTCAAGCAAATGCCTGCTTTAAACACTCTAATTTTTTCAAGGTAATGGTCCTGGCTCCCCGGCACACCCAATAAAGGACATACTGGTTCACCAGAAGGTGGACCCGACACAGGACAGTACTCGCCAAAGACGGACCGCCCGGCCAGGCCTAAAATTCAACTACGAGCTTTTTAACTGCAACAACTTTAATATACGCTATTGGAGCTGGAATTACCGCGGCTGCTGGCACCAGACTTGCCCTCCAA
+
DDDDDIIIIIIIIIIIIIIIIIIIIIHIHIIIIIIIIIIIIIIIIIIIIIIIIIIIIIIHIIIIIIIIIIIIDHIIIGHHIIHIIIIIIIEHHHIIHIIIIHIIIIHIIIIIIIIIIIIHHHIIIIIIIIIIIIIIIIIIIHIIIGIIIIHIHIHIIIHIIIIIHHIHFIHIIIIIIIIIIIIIIIIIIIIIIIIIIIIHIIIIIIIIIIIIIIIIIIIIIHIIIHIIIIIIHIIIIIIIIIIIIIIIHHIIIIIIIIIIIIHIIIIIIIIIIIIIIIIIIIIIIIHIIIIIIHHIIHGGDIIIIIIIIIIIIIIIIIIIIIIIIIIIIIIIIIIHIIIIIDDDDD
@HISEQ:969:HM2KJBCX2:2:1102:17636:41886 2:N:0:ACTATGCA
GCCTCGTACTGACCCAACTATCCCTATTAATCATTACGGTGATCCTAGAAACCAACAAAATAGAACCATGCCGTCCTATTCTATTATTCCATGCTAATGTATTCGAGCAAAAATGCCTGCTTTAAACACTCTAATTTTTTCAAGGTAAAGGTCCTGGATCCGCAAGACACCCAATAAAGGACATCAAGTTTCTCCAGAAGGTGAGAAATCAACAGTAACAGTTCATACCCCTTAAGGCATGACCGTCACGTCAATCCCGAAATTCAACTACGAGCTTTTTAACTGCAACAACTTTAATATACGCTATTGGAGCTGGAATTACCGCGGCTGCTGGCACCAGACTTGCCCTCCAA
+
ADDDDHHHHHGHIIIHIIIIIIIIIIIIIIIIIIIIIHHEEH@GHIHHCGEHIIIHECHHHIIGIIIGIHFH<<EHHIEHHIIIIHHHHIIEHIGIIGHIIEHIGIHHHHIHHHDGGFEHHHEHHHHIGHHIHHHHHHGIIHIIHHHHHHEHIHF@HHHHHHIHEHEGHHIIIIIIIHIIIHIIGIHHIHHHEIHIHIHHGCHIHHIHHHHHHHHFIHIHIIHHIIIIIHHFHHCFHHFHEDDGIIHIHHHGIIIHHIIIIHHHHIIIHCGFFHIHIHIIHGHGIIIIHHGHHIIHFHHIIIIIIIIIIHIHIIHIIIIIHHHHGIIIIIIIIHHHIHHHHIHHIHHHDDAD@
@HISEQ:969:HM2KJBCX2:2:1102:11265:41897 2:N:0:ACTATGCA
GCCTCGTACTGACCCAACTATCCCTATTAATCATTACGTCGATCCTAGAAACCAACAAAATAGAATCAAACGTCCTATTTCGTTATTCCATGCTAATGTATTCAAGCGTGAGCCTGCTTTAAACACTCTAATTTTTTCAAAGTAACAGTCCTGATTCCCCAAGACACCAAATTAATGACATCATGGTTCGTCAGAAGGTAGGAATCAATAATACCAGTACGTACAATAGCACGACCAATAAATTGATCCCGAAATTCAACTACGAGCTTTTTAACTGCAACAACTTTAATATACGCTATTGGAGCTGGAATTACCGCGGCTGCTGGCACCAGACTTGCCCTCCAA
+
DDDDDIIIIIIIIIIIIIIIIIIIIIIIIIIIIIIIIIIIHHIHHIIIIIIIIIHIHHIIIIIIIIIIHIIIIIIIIIIIIIIIIIIHGIHHIIHIIIHIIHIHIIIIIIIIIIIIIIIIIIHIIHIIHIIIIHIIIIIHHIIIIIIIIIIIIHIIIIIIIIGIIIIIIIIIIIIIIIIIIIIIIIIIIIHIIIIIIIHHIIIIHHIHIIIIIIIIIIIIIIIIIIIIIIIIIIIIIIIIIIHGIIIIIIIIIIIIIIIIIIIIIIIIIIIIIHIIIIIIIIIIIIIIIIIIIIIIIIIIIIIIIIIIIIIIIIIIIIIIIIIIIIIIIIIIIIIIIIIIDDDDD
@HISEQ:969:HM2KJBCX2:2:1102:3242:42231 2:N:0:ACTATGCA
GCCTCGTACTGACCCAACTATCCCTATTAATCATTACGTTGTACCTAGAAACCAACAAAATAGGTTCGAACGTCCTATTTCATTATTCCATGCTAATGTATTCAAGCGTTAGCCTGCTTTAAACACTCTAATTTTTTCAAAGTAACAGTCCTGTTTCCCTGCAACACCAAATTAATGACATTACAGTTCTTCAGAAAGGAGGAATCAGCGAAGCCAGTGCATACCAGTGGCACGACCAACCTGCTGACCCCGAAATTCAACTACGAGCTTTTTAACTGCAACAACTTTAATATACGCTATTGGAGCTGGAATTACCGCGGCTGCTGGCACCAGACTTGCCCTCCAA
+
DDDDCIIIIIIIIIIHIIIIIIIIIIIIIIIIIIIIIIIIIIIIIIIIIIIIIIIIIIHHIIIIIIIIIIIIIGIIIIIIIGIIIIIHIIIIIIIHIIIIIIIHIIIIIIIIIIIIIIIIIIIIIIIIIIIIIIIIIIIIIIIIIIIIIIIIIIIIIIIIIIIIIIIIIIIIIIIIIIIIIIIIIIIIIIIIIIIIIIIIIIIIIIIIIIIIIIIIIIIIIIIIIIIIIIIIIIIIIIIIIIIIGIIIIIIIIIIIIIIIIIIIIIIIIIIIIIIIIIIIIIIIIIIIIIIIIIIIIIIIIIIIIIIIIIIIIIIIIIIIIIIIIIIIIIIIIIIIIIIIIDDDDD
@HISEQ:969:HM2KJBCX2:2:1102:3736:42599 2:N:0:ACTATGCA
GCCTCGTACTGACCCAACTATCCCTATTAATCATTACGTCGATCCTAGAAACCAACAAAATAGAATCAAACGTCCTATTTCGTTATTCCATGCTAATGTATTCAAGCGTGAGCCTGCTTTAAACACTCTAATTTTTTCAAAGTAACAGTCCTGATTCCCCAAGACACCAAATTAATGACATCATGGTTCGTCAGAAGGTAGGAATCAATAATACCAGTACGTACAATAGCACGACCAATAAATTGATCCCGAAATTCAACTACGAGCTTTTTAACTGCAACAACTTTAATATACGCTATTGGAGCTGGAATTACCGCGGCTGCTGGCACCAGACTTGCCCTCCAA
+
DDDDDIIIIIIIIIIIIGIIIIIIIIIIIIIIIIIIIIIIIIIIIIIIIIIIIIIIIIIIIIIIIIIIIHIIIIIIIHIIHHIIIIIIIIIIIHIIIIIIIIHIIIIIIIIIIIIIIIIIIHIIIIIIIIEHIIIIIIIIIIIIIIIIIIIIHIIIIIIHIIIIHIHIIIIIIIIIIIIIIIIIIIHIHIIIIIIIHIIIIIIIHIIIIIIIHIIIIIIIIIIIIIIIIIIIIIIGIIIIIIIHIIIIIIIIIIIIIIIIIIIIIIIIIIIIIIIIIIIIIIIIIIIIIIIIIIIIIIIIIIIIIIIIIIIIIIIIIIIIIIIIIIIIIIIIIIIIIIIIDCDDD
@HISEQ:969:HM2KJBCX2:2:1102:3750:42605 2:N:0:ACTATGCA
GCCTCGTACTGACCCAACTATCCCTATTAATCATTACGTCGATCCTAGAAACCAACAAAATAGAATCAAACGTCCTATTTCGTTATTCCATGCTAATGTATTCAAGCGTGAGCCTGCTTTAAACACTCTAATTTTTTCAAAGTAACAGTCCTGATTCCCCAAGACACCAAATTAATGACATCATGGTTCGTCAGAAGGTAGGAATCAATAATACCAGTACGTACAATAGCACGACCAATAAATTGATCCCGAAATTCAACTACGAGCTTTTTAACTGCAACAACTTTAATATACGCTATTGGAGCTGGAATTACCGCGGCTGCTGGCACCAGACTTGCCCTTCAA
+
DDDDDIIIIIIHIIHIIFIIIHHHHHIHHIGIIHIIIIIIIDGHIIIII@EFHHHHHHIIIHHIIIIHHIICCHHHIHG@HHIIIHIIHIHHHEHIIIHIHFDHHHHIIIIHHHHIHHGHHHHHFIIIIIIIHHHIIIIIIGIIIHIIIHHHHFHIIGIIHIHFHIIIHHHIIIIIHHIHIIIHHHIIIIIIGHIIIIHEIIIIIHIHHHEDFHEIIIIIIIHIIHIIIHIIIIHHHIIHHHHIIIIIIIIHIHHIGIIIIIIIHIIIIIHIIHIIIIGIHFIIIIIHHEHHHIHIIIIIIFIHIIIIIIIHHHIIIHFHIIIIIIIIIIIIHIHIHDHHD@@DB
@HISEQ:969:HM2KJBCX2:2:1102:1723:42584 2:N:0:ACTATGCA
GCCTCGTACTGACCCAACTATCCCTATTAATCATTACGTCAATCCTAGAAACCAACAAAATAGGATCGTCGTCCTATTTCATTATTCCATGCTAATGTATTCAAGCGTTAGCCTGCTTTAAACACTCTAATTTTTTCAAAGTAACAGTCCTGTTTCCCCGCAACACCAACTTAATGGCATTACGGTTCTACAAGAAGGAGGAATCAGCAAAGCCAGTGCATACCAGTGGCACGACCAACTTGCTGACCCCGAAATTCAACTACGAGCTTTTTAACTGCAACAACTTTAATATACGCTATTGGAGCTGGAATTACCGCGGCTGCTGGCACCAGACTTGCCCTCCAA
+
DDDDDIIIIIIIIIIIIIIIIIIIIIHIIIIIIIIIIIIIIIIIIIIHIHIIIIIIIHHHIHHIIIIHHIIIIIIIIIHIIIIIIIIIIIIHIIIIIIIIIIHIIIIIIIIIIIIIHHIHIIIIIIIIIIIIIIIIIIIHIIIIIHIIIIIIIIIIIIHIIIIIIIIIIIIHIIIIIIIIIIIIIIHHIIIIIIIIIIIIIIIIIIIIIHIIIIIIIIIIIIIIIIIIIIIIIIIIIIIIIIHDIIIIIHIIIIIIIIIIIIIIIIIIIIIIIHIIIIIIIIIIIIIIIIIIHIIIIIIIIIIIIIIIIIIIIIIIIIIIIIIIIIIIIIIIIIIIIIIIDDDDD
@HISEQ:969:HM2KJBCX2:2:1102:14340:42914 2:N:0:ACTATGCA
GCCTCGTACTGACCCAACTATCCCTATTAATCATTACGTCAATCCTAGAAACCAACAAAATAGGATCAAACGTCCTATTTCATTATTCCATGCTAATGTATTCAAGCGTTAGCCTGCTTTAAACACTCTAATTTTTTCAAAGTAACAGTCCTGTTTCCCTGCAACACCAAATTAATGACATTACAGTTCTTCAAGAAGGAGGAACCAGTAAAGCCAGTGCATACCAGAGGCACGACCAACCTACTAATCCCGAAATTCAACTACGAGCTTTTTAACTGCAACAACTTTAATATACGCTATTGGAGCTGGAATTACCGCGGCTGCTGGCACCAGACTTGCCCTCCAA
+
DDDDDIIIGIIIIIIIIIIIGIIIIIIIIIIIIIIIIIIIIIIIIIIIIIIIIIIIIIIIIIIIHIIIIIIIIIIIIIIIIIIIGHHHHIIIIIIIIIIIIHHHIIIIIIIIIIIIIIIIIIIIIIIIIHGHHHIIHIIIIIIHHHIIHIIIIHHIIIIIIIIIIHGIIHIIIIIIIIIIIIIIIIHIHHIIIIIIIIIIIIIIHGIIIIIIIIIIIIIHIIIIIIIIIIIIIIIIIIIHIIHHHIIHIHHIIIIHIHIIIIIIIGIIIIIIIIIIIIIIIIIIIIIIIIHIHIIIIHIIIIIIIIIIIIIIIIIGIIIIIIIIIIIIIIHIIHIIIIIIIDDDDD
@HISEQ:969:HM2KJBCX2:2:1102:19605:42374 2:N:0:ACTATGCA
GCCTCGTACTGACCCAACTATCCCTATTAATCATTACGTCGATCCTAGAAACCAACAAAATAGAATCAAACGTCCTATTTCATTATTCCATGCTAATGTATTCAAGCGTACGCCTGCTTTAAACACTCTAATTTTTTCAAAGTAACAGTCCTGATTCCCCACGACACCAAATTAATGACATCGCGGTTCTTCAGAAGGTAGGAACCAATAATGCCAGTACGTACCGAAGCACGACCAACAATTCGATCCCGAAATTCAACTACGAGCTTTTTAACTGCAACAACTTTAATATACGCTATTGGAGCTGGAATTACCGCGGCTGCTGGCACCAGACTTGCCCTCCAA
+
BDDDDHIHIIIHC1FHHHHIIGHHHHIHIIIHGHIIHHIGHIIHIGFH?EH<FHEHHIIIHHIIHHHIHGGHC?GEHGGHIIII?@F<GEHHIHIIHIHEHDHIHHHIII<CCGHHGHGHICHGHIFGDGHIHEHIHHHIEIIHIIHGGEHFGGHIHDGEBCDCDHHIHHGGHEGGHHHFGECHHDCHGHHGF/GHHFGCFEEGFEH@ADFD@EEF?CFD0CGCEHHHH@D<HHE?IHHEC<F<HDC</HFEHGHHEGHG@IIHHGED1HE@HHF?HG@HHHCF?GEHG<C@HCC@GHFFHGHFG?GHHHIHHHEC<HIHIIHHED1HF<1@IHGG0CCHDADDD
@HISEQ:969:HM2KJBCX2:2:1102:14960:42142 2:N:0:ACTATGCA
GCCTCGTACTGACCAACTATCCCTATTAATCATTACGGTGATCCTAGAAACCAACAAAATAGAATCATGCCGTCCTATTTTATTATTCCATGCTAATGTATTCAAGCAAAAATGCCTGCTTTAAACACTCTAATTTTTTCAAAGTAAAGGTCCTGGTTCCTCGTGGCACCCAATTAAGGACATCACGGTTCTCCAGAAGGTGAGAAATTCACTACACCAGTTCATACCCCTTAAGGCACGACCGATGTGCAAATCCCGAAATTCAACTACGAGCTTTTTAACTGCAACAACTTTAATATACGCTATTGGAGCTGGAATTACCGCGGCTGCTGGCACCAGACTTGCCCTCCAA
+
DD@B@GHHIHHHHFEHIHIGGHHHIIHCFH?DEHHHEEGHGHHIHEF@HHHE?HHHHFEHHHGHHFHHIIHH@CEHHCHHHFHHEHG?FGGCC<GCHH@H@FHEEHHGHHHIHHIHHHHHIHGC8FHHHHHIIIHHEHIHHIIIIIHHFIHIIHIHGEHIECGEHIHH@GIHHHIIHIHGGIHHHHHHIGIHHHIHEIHHGIIIIIIIIIIIHHHIIIHEIGHHGHIIIHHIGIHHHHHHECHHHHIHHEHGHDDIIHEHIHIHHHCHIIIHIIHIHGEHHIIIIIIIHHHEHHF@FHHGGIIHIIIIIIIHIIIHIIIIIHIIIIIIIIIIHGHIIHHIHHIHIHHDABD@
@HISEQ:969:HM2KJBCX2:2:1102:1936:42368 2:N:0:ACTATGCA
GCCTCGTACTGACCCAACTATCCCTATTAATCATTACGTCAATCCTAGAAACCAACAAAATAGGATCGAACGTCCTATTTCATTATTCCATGCTAATGTATTCAAGCGTTAGCCTGCTTTAAACACTCTAATTTTTTCAAAGTAACAGTCCTGTTTCCCTGCAACACCAAATTAATGACATTACAGTTCTTCAAGAAGGAGGAATCAGTAAAGCCAGTACACACCATTGGCACGACCAACCTACTGACCCCGAAATTCAACTACGAGCTTTTTAACTGCAACAACTTTAATATACGCTATTGGAGCTGGAATTACCGCGGCTGCTGGCACCAGACTTGCCCTCCAA
+
DDDDDIIIIIHHHHIHHHHIIIIIIIIIIIIHIIIIHHIIHEHHHIHHHIIIIIIIIIIIHEGHEHIIHIIDEFHIIIIIHFIIIIII?GHHIHIIIIIIIIIIIGIIIHIIIIIIIIIIHIIIIHIGIIIIHIHHHHIHHIIIIIIIIIIIIIIIIGIIHHIIIHIGIIIHIIIIIIIIIIHGHIIIIIIIIIHIIIIIIIIIHIIIIIHIIIIIIIIIIHIGIIIIIIIIIIIIIIIIIIHIIIIIIIIIIIIIIIIIIIIIIIIIIIIIIIIIIIIIIIIIIIIIIIIIIIIIIIIIHIIIIIIIIIIIIIIIIIIIIIIIIIIIIIIIIIIIIIIIIDDDDD
@HISEQ:969:HM2KJBCX2:2:1102:15442:43020 2:N:0:ACTATGCA
GCCTCGTACTGACCCAACTATCCCTATTAATCATTACATCGATCCTAGAAACCAACAAAATAGAATCGGATGTCCTATTTCATTATTCCATGCTAATGTATTCAAGCGTGAGCCTGCTTTAAACACTCTAATTTTTTCAAGGTAACAGTCCTAATTCCCCGTAACACCAAATTAATGGCATTACGGTTCTTTAGAAGGTGAGAAATCAATAATATCAGTACATACCAACGGCATGACCGAAACATTGATCCCGAAATTCAACTACGAGCTTTTTAACTGCAACAACTTTAATATACGCTATTGGAGCTGGAATTACCGCGGCTGCTGGCACCAGACTTGCCCTCCAA
+
DDDDDIIIIIIIIHIIIIIIIIIIIIIIIIIIIIIIIIIIIIIIIIIIIIIIIIIIIIIIIIIHIIIIIGIIHHIIIIIIIIIIHIIIIIIIGIIIIIIIIIIIIIHIIIIIIIIHHHIIIIIIIIIIIHIIIIIIIIIIHIIIIIIIIIIIIIIIIHHHIIIIIIHIIHHHIIIIIIIIIIIIIIIIIIIIIIIIIIIIIIIIIIHIIIIIIIHIHIIIIIIIIIIIIIIIIIIIIIIIIIIHIHIIIIHIIIIIIHIIIIIIHIIIIIIIIIIIIHIIIIIIIIIIIIIIIIIIIIIIHHIIIIIIIIIIIIIIIIIIIIIIIIIIIIIIIIIIIIIIHIDDDDD
@HISEQ:969:HM2KJBCX2:2:1102:13854:42857 2:N:0:ACAATGCA
GCCTCGTACTGACCCAACTATCCCTATTAATCATTACGTCGATCCTAGAAACCAACAAAATAGGGTCAAACGTCCTATTTCATTATTCCATGCTAATGTATTCAAGCGTGTGCCTGCTTTAAACACTCTAATTTTTTCAAAGTAACGGTCCTGATTCCCCATGACACCAAATTAATGACATCACAGTTCGTCAGAAGGTAGAAATCAATAATACCAGTGCATACCAGAGGCACGACCAATATATTGATCCCGAAATTCAACTACGAGCTTTTTAACTGCAACAACTTTAATATACGCTATTGGAGCTGGAATTACCGCGGCTGCTGGCACCAGACTTGCCCTCCAA
+
D@DDAHHIHHIGHIIIF@EHHHHHIHIIIIIHIIHIIIIHIHHHHIIHIIIGHIIIIIIIIIIIIHEEGHHHGHIIIIIIHHHHIIHEFEHFIIHIHIHHIIHHIIIIIIIGIIIGHHHHIHEGHEHIIIHIHIHIIHGGIHHHIIIHHIIIHIIIHHHHHHGIHHHHGHHFIIIIIIIIIHHHHIHIIIIIIIIHIIIIIIHHGIIIIIHIHHIIIIIIIIIIHHIIIIIIIIHIIIHHHIHHEIIHIGIIIHIHEIIIIHHHIIIIIIHIIIHIIHIIIIIIIIIIIIIIIHIIIIHHFIIIIIIHIIIIIIIIIIIIIIIIIIIIIIIIIIIIIIIHIDDDDD
@HISEQ:969:HM2KJBCX2:2:1102:9650:43775 2:N:0:ACTATGCA
GCCTCGTACTGACCCAACTATCCCTATTAATCATTACGGCGGTCCTAGAAACCAACAAAATAGGACCGCACGTCCTATTCTATTATTCCATGCTAACGTATTCGAGCAAAGGCCTGCTTTGAACACTCTAATTTTTTCAAAGTAAAAGTCCTGGTCCCCAACACACCCAGTGAAGGGCATGCGGTTCTCCAGAAGAGAAGGCCCGGCCGGACAAGTGCACGCGGTGAGGCGGACCTGCCAGCCAGGCCAAAGGTTCAACTACGAGCTTTTTAACTGCAACAACTTTAATATACGCTATTGGAGCTGGAATTACCGCGGCTGCTGGCACCAGACTTGCCCTCCAA
+
DDDDDIIHIGFGHHHHHGHIIHIGIIIHGIGHHIHFFC0ED?HCCHHEEF@GHF?HHIIHEHHHHGID<E?/<@0DG@CFHEHIIIIHFHIIECHHHHHH@HIIHHHHHIIHHHHHHHHGFCFHHHHHHHF?HIHGAHHHIHHIHH?HEHGHIHH?EHGCHHEB@GGHIIHHGHH<HECIIIIII>HIHFIHGHHHHEHGHCEIHHHIHIHG@IHIIIHIIHIIHHIHHHI<HHHIHHGIHEHIHGECIIIIIHHFHHIIHCHHGIHIIHFIIHIIHHFHHFHCIHEFHE@HHIIIIHGHH@CIIHIIIIIIIHDIIIIGIIIHFCIHIIHHHHEHDCF@BADB
@HISEQ:969:HM2KJBCX2:2:1102:19883:44756 2:N:0:ACTATGCA
GCCTCGTACTGACCCAACTATCCCTATTAATCATTACGGTGATCCTAGAAACCAACAAAATAGGATCGAACGTCCTATTTCATTATTCCATGCTAATGTATTCAAGCGTTAGCCTGCTTTAAACACTCTAATTTTTTCAAAGTAACAGTCCTGTTTCCCTGCAACACCAAATTAATGACATTACAGTTCTTCAAGAAGGAGGAATCAGTAAAGCCAGTACACACCATTGGCACGACCAACCTACTGACCCCGAAATTCAACTACGAGCTTTTTAACTGCAACAACTTTAATATACGCTATTGGAGCTGGAATTACCGCGGCTGCTGGCACCAGACTTGCCCTCCAA
+
DDDDDIIIHHHGHIIIIIIIIHEHHIIIIIIFHIHIIHHHIIIIIIIGIIIHHIHIIIIIIIIGHIIHIIIIHGIIIGIIHHGHGHIHIIGHIIIIIIIIIIIIIIIIIIHHHHHHHEHHIIHHHIHHHHHIIIIIIIIIIIHIIIIHHHHHIIIHHIHHIIIHHIHGIHHIIIIIHHHIIIIIIIIIIIIIIIHIHHIHHGIIFIHHIHIIIIIIIIIIIHHHHIHIIHHIIHIIIHIIIIIFHIIIIIIIIHHHHHHHIIIIIIIIGIIHIIIIIIIIIHIIIIIIIIIIIIIIIIIIIIIIIHIIIIIIIIIIIIIIIIIIIIIIIIIIIIIIIIIIIDDDDD
@HISEQ:969:HM2KJBCX2:2:1102:10513:45885 2:N:0:ACTATGCA
GCCTCGTACTGACCCAACTATCCCTATTAATCATTACGTCAATCCTAGAAACCAACAAAATAGGATCGAACGTCCTATTTCATTATTCCATGCTAATGTATTCAAGCGTTAGCCTGCTTTAAACACTCTAATTTTTTCAAAGTAACGGTCCTGTTTCCCTGCAACACCAAATTAATGACATTACAGTTCTTCAGAAAGGAGGAATCAGCGAAGCCAGTGCATACCAGTGGCACGACCAACCTGCTGACCCCGAAATTCAACTACGAGCTTTTTAACTGCAACAACTTTAATATACGCTATTGGAGCTGGAATTACCGCGGCTGCTGGCACCAGACTTGCCCTCCAA
+
DDDDDIIIIIIIIIIHIIIIIIIIIIIIIIIIIIIIIIIIIIIIIIIIIIIIIIIIIIIIIIIIIIIHIIIIIIHHHIIIIIIIIIIHIIIIIGIIIIIIIHIIIIIIIHIIHHHIIIIIIIIIIIIHHIIIIIIIIIIHIIIIIHIIIIIIIIIIHIIIIHIIIIIIIIHIIIIIIIIIIIIIIIIIIIIIIIIIIIIIIIIIHIIIIIIIIIIIIIIIIIIIIIIIIIIIIIIIIIIIIIIIIIIIIIIIIIIIHIIIIIIIIIIIIIIIIIIIIIIIIIIIIHIIIIIIIIIIIIIIHIIIIIIIIIIIIIIIIIIIIIIIIIIIIIIIIIIIIIIIIDDDDD
@HISEQ:969:HM2KJBCX2:2:1102:18425:45774 2:N:0:ACTATGCA
GCCTCGTACTGACCCAACTATCCCTATTAATCATTACGTCAATCCTAGAAACCAACAAAATAGGATCAAACGTCCTATTTCATTATTCCATGCTAATGTATTCAAGCGTTAGCCTGCTTTAAACACTCTAATTTTTTCAAAGTAACAGTCCTGTTTCCCTGCAACACCAAATTAATGGCATTACAGTTCTTCAGAAAGGAGGAACCAGCAAAGCCAGTGCATACCTGTGGCACGACCAACCTGCTGATCCCGAAATTCAACTACGAGCTTTTTAACTGCAACAACTTTAATATACGCTATTGGAGCTGGAATTACCGCGGCTGCTGGCACCAGACTTGCCCTCCAA
+
DBDDDIIIIHH@<CGHEHHHICGHGHEHIHIGIIIIHGHHHHHHIIIIHIIHCHHIICHGF1<C<@GGGHEHHHCHEHHHI?GHIII<D1DHHHCEHHHHHGIIHGEHIHHIGIHHHIIIIHHHEHHIHIIIHHIHHIIIIIHHIHHIGHFIHGHHIH8IIHIHHHH8HHHFHIHIIHCIHHHHIIHEG?HIIIIII;HFHH9C0EGHGIIHHHHIIIIIIHHEE1HIHIIIIIIHIIIIIHIHHIHDGIFHIIIIIIIIIIIIIIHHIIIIIHFHHIHIIIIIHHIHIIIIIIIHIGIIIIIIIIIIHIHIIIIHHIIIHIIIIIIIIIIIIIIHIIIHIDDDCC
@HISEQ:969:HM2KJBCX2:2:1102:9356:45803 2:N:0:ACTATGCA
GCCTCGTACTGACCCAACTATCCCTATTAATCATTACGGTGATCCTAGAAACCAACAAAATAGAACCAATCCGTCCTATTTCATTATTCCATGCTAATGTATTCAGACTATAGCCTGCTTTAAACACTCTAATTTTTTCAAAGTAACAGTCCTGATTTCCCAACACACCAAATTAATGACATGAAGGTTCTTCAGAAGGTAGAAATTCGCCACTACTGTACGGACCGTAAAGCCCGACCATAGGACAAATTTCGAATTTCAACTACGAGCTTTTTAACTGCAACAACTTTAATATACGCTATTGGAGCTGGAATTACCGCGGCTGCTGGCACCAGACTTGCCCTCCAA
+
DDDDDIIIIIIIIIIIIIIIIIIIIIIIIIIIIIHHIHIIII?HIIIIIIIIIIIIIIIIIIIIIIIIIIIIIIIIIIIIHIIIIIIIIIIIIIIIIIIIIIIIIIHIIIIIIIIIIIHIIIIIIIIIIIIHHIIIIIIIIIIIIIIIIIIIIIIIIIIIIIIIIIIIIIIIIIIIIIIIIIIIIIIIIIIIIIIIIIIIIIIIIIIIIIIIIIIIIIIIIIIIIIIIIIIIIIIIIIIIIIIIIIHIHIIIIIIIIIIIIIIIIIIIIIIIIIIIIIIIIIHIHIHIIIIIIIIIIIIIIIIIIIIIIIIIIIIIIIIIIHIIHIIIIIIIIIIIIIIIIIIDDDDD
@HISEQ:969:HM2KJBCX2:2:1102:8373:46459 2:N:0:ACTATGCA
GCCTCGTACTGACCCAACTATCCCTATTAATCATTACGTCAATCCTAGAAACCAACAAAATAGGATCAAACGTCCTATTTCATTATTCCATGCTAATGTATTCAAGCGTTAGCCTGCTTTAAACACTCTAATTTTTTCAAAGTAACAGTCCTGTTTCCCTGCAACACCAAATTAATGACATTACAGTTCTTCAAGAAGGAGGAACCAGTAAAGCCAGTACATACCAGAGGCACGACCAACCTACTAATCCCGAAATTCAACTACGAGCTTTTTAACTGCAACAACTTTAATATACGCTATTGGAGCTGGAATTACCGCGGCTGCTGGCACCAGACTTGCCCTCCAA
+
DDDDDIIIIIIIIIIIIIIIHIIIIIIGIIIIIIIIIIIIIIIIIIHIIIIIIIIIIEHIIIHIIIIGIIIIGHHIHHGHIIIIIIIII@FHHIIIIIIHIFIHIIIIHHIHIIIIIIHIHIIIIIIIIIIIIHHIIIIIIIIIIIIIIIIIIIIIIIIIIIIIIIGIIIIHIIIIIIIIIIIIHIIIIIIIIIIIHIIIIIIIHHIIIIHIIIIIIIIIIIIIIIIIIIIIHIIIIIIHIIHGDIHHIIIIIIHIIHIIIIHIIIIIIIIIIIIIIIIIIIIIIIIHIIIIIIIIIIIIIIIIIIIIIIIIIIIIIIIIIIIIIIIIIIIIIIIIIIIIIDDDDD
@HISEQ:969:HM2KJBCX2:2:1102:18496:46087 2:N:0:ACTATGCA
GCCTCGTACTGACCCAACTATCCCTATTAATCATTACGTCGATCCTAGAAACCAACAAAATAGAATCAAACGTCCTATTTCATTATTCCATGCTAATGTATTCAAGCGTGAGCCTGCTTTAAACACTCTAATTTTTTCAAAGTAACAGTCCTGATTCCCCACAACACCAAATAAATGACATCATGGTTCGTCAGAAGGGAGAAACCAACAATACCAGTACGTACCGAGGCACGACCGACATGATGGTCCCGAAATTCAACTACGAGCTTTTTAACTGCAGCAACTTTAATATACGCTATTGGAGCTGGAATTACCGCGGCTGCTGGCACCAGACATGCCCTCCAA
+
DCDDDIIIIIIIIIIIIHIIIIIIIIIIGIIIIIIIIHHICHHIIIIHIIIHIHIIHIIIIHHIIIHIHIHIHHHIIIIHIIIIIIIHGGGHIIGIIIIGHHHHHGHIIIIHIIIIIIHHHIIIIIIIIIIIIIHHIIIIHIIIIIIHIIIIIIIIIIIHHHHIIIIIIIIIIIIIHIIIIIIIHHIIIIIIIIIIIIIIIIHIIIIIIHHHHIIIIIIIIIIHIIIIIHIHHHHIIIIIIIIHIIIHIHIIIIHIIIIIHHIIIIIIIIIIIIIIIIIIIIIIIIIIIIIIHIIIIIHHIIIIIIIIIIIIIIIIIIIIIIIIIHIIIIIIIIIIIIIIDDDDD
@HISEQ:969:HM2KJBCX2:2:1102:9512:46085 2:N:0:ACTATGCA
GCCTCGTACTGACCCAACTATCCCTATTAATCATTACATCGATCCTAGAAACCAACAAAATAGAATCGGATGTCCTATTTCATTATTCCATGCTAATGTATTCAAGCGTAAGCTTGCTTTAAACACTCTAATTTTTTCAAGGTAACAGTCCTAATTCCCCATAACATCAAATAAATGACATTATGGTTCTTTAGAAGGTGAGAACCAATAAAACCAGTACATACCAAGGCATGACCGATTCCTTGATCCCGAAATTCAACTACGAGCTTTTTAACTGCAACAACTTTAATATACGCTATTGGAGCTGGAATTACCGCGGCTGCTGGCACCAGACTTGCCCTCCAA
+
DDDDDIIIIIIHIIIIIIIIIIIIIIIIIIIGIIIIHIIIGIIIIIIIIIIHIIIIIIIIIIIIIIIIIIIIIIHIIIIIEHIIIIIIGIIIHHIIIIIIIHIIIIIIIIIIHIIIIIHHIHIIIIIHIHIIIIIIIIIIIIIIIIIIIHIIIIIIIIIIIIIIIIIIIIIIIIIIIHIIIIIIIIIIHHIIIIIIIIIIIIIIHIIIIIHIIIIIIIIIIIIIIIIIIIIIIIIIIIIIIHIHIIIIIIIIHIIIHHIIIIIIIIIIIIIIIHIIIIIIIIIIIIIIIIHHGIIIIIIIIIIIIIIIIIIIIIIIIIIIIIIIIIIIIIIIIIIIIIIIDDDDD
@HISEQ:969:HM2KJBCX2:2:1102:11165:47077 2:N:0:ACTATGCA
GCCTCGTACTGACCCAACTATCCCTATTAATCATTACGGTGATTCAGAAACCAACAAAACAGGACCACCGTCCTATTCTATTATTCCATGCTAATGTATTCAGACGTAAGCCTGCTTTGAACACTCTAATTTTTTCAAGGTAAAGGTCCTGGTTTCCCACCACGCTAAATTAATAACATGATAGTTCCCCAGAAGGTAGAAATTCTACACACCAGTACAGACTTGTTAGCCCGACCAACGGTAGAATCCCGAAATTCAACTACGAGCTTTTTAACTGCAACAACTTTAATATACGCTATTGGAGCTGGAATTACCGCGGCTGCTGGCACCAGACTTGCCCTCCAA
+
DDDDDIIIIIIIIIIIIIIIIIIIIIIIIIIIIIIIIIIIIIIIIIIIIIIIIIIHIIIIIHIIIIIIIIHIIIIIIHIIIIIIIIHIIIIIIIHIIIIIIIIIIIIIIIIIIIIIIIIIIIIIIIIIHIIHIIIIIIIIHIIIIIIIIIIHIIIIIIIIIIIIIIIIIHIIIIIIIIIIIIIIGIIIIIIIIIIIIIIIIIIIIIIIIIIIIIIIIHIIIIIIIIIIIIIIIIIIIIIIHHHHIIIIIIIIIIIIIIIIIIIIIIIIIIIIIHIIIIIIIIIIIIHIIIIIHIIIIIIIIIIIIIIIIIIIIIIIIIIIIIIIIIIIIIIIIIIIIIIIDDDDD
@HISEQ:969:HM2KJBCX2:2:1102:20536:47200 2:N:0:ACTATGCA
GCCTCGTACTGACCCAACTATCCCTATTAATCATTACATCGATCCTAGAAACCAACAAAATAGAATGCGATGTCCTATTTCATTATTCCATGCTAATGTATTCAAGCGTGAGCCTGCTTTAAACACTCTAATTTTTTCAAGGTACCAGTCCTAATTCCCTATAACATCAAATAAATGACATTATAGTTCTTTAGAAGGTGAGAACCAATAAAATCAGTACATACCAAGGCATGACCAACTAATTGATCCCGAAGTTCAACTACGAGCTTTTTAACTGCAACAACTTTAATATACGCTATTGGAGCTGGAATTACCGCGGCTGCTGGCACCAGACTTGCCCTC
+
DDDDDIIIHIIIIHIHIIIHIHIIIIIIHIIIIIIIIIIIIIIIIIIHIIIIIIIIHIIHIIHHIIIIIIIIIIHIHHHIIHIHIIIIIIIHIIIIIIIIIIIIIIIIIIIIIIIIIIIIIIIHIIIIIIIIIIIIIIIIIHIIIIIIIHIIIIIIIIIIIIIIIIIIIIHIIIHIIIIIIHIIIIIIIIIIIIIIIIIIIIIIIIIIIIIIIIIIIIIIIIIIIIIIHIIIIIIIIIIIGIHIIIIIIIIIIIIIIIIIIIIIIIIIIIIIIIIIIIIIIIIIIIIIIIIIIIIHIIIIIIIIIIIIIIIIIIIIIIIIIIIIIIIIIIIIIHIIIDDDDD
@HISEQ:969:HM2KJBCX2:2:1102:18213:47864 2:N:0:ACTATGCA
GCCTCGTACTGACCCAACTATCCCTATTAATCATTACATCGATCCTAGAAACCAACAAAATAGAATCAAACGTCCTATTTCATTATTCCATGCTAATGTATTCAAGCGCGAGCCTGCTTTAAACACTCTAATTTTTTCAAAGTAACAGTCCTGATTCCCCACGACACCAAATTAATGACATCGTGGGTAGGAATCAATTTGACCAGTACGTACCGAGGCACGACCGACCAACAAATCCCGAAATTCAACTACGAGCTTTTTAACTGCAACAACTTTAATATACGCTATTGGAGCTGGAATTACCGCGGCTGCTGGCACCAGACTTGCCCTCCAA
+
DD0<DHHEEHH@HIIHIIFHHHHIEG1<C1<GHEHHGCFH@<C@C1CFHHFHGCCHF?GEGGHH1D1<G@FEGEGGHH1DFC@<F?DDHIEEHGHHHHFHG?HGHHHHDIHHCGFFHCHHC?<<6@D8DHHHIHIIHHEH?G8HHHIHGHHIHI<IIHHHHEHHGHD/C/<DCH?HFFHHFHEEGGHEEGHHFE@HGFC</)EAE@HIIHD0<9C@10CEHCHHIIHGD1GCG%IFHGHIHCD1C1HHHCFED<CH@HF@@HCHCHFCFEGFEHHH@FEHHEHCFCIIIIHCIIIHHGEHIHHHDIIHIHEIHG@HCEHDGDCIIHIHHD@DD@
@HISEQ:969:HM2KJBCX2:2:1102:20765:48013 2:N:0:ACTATGCA
GCCTCGTACTGACCCAACTATCCCTATTAATCATTACGGTGGTCCTAGAAACCAACAAAATAGAACCACAACGTCCTATTCTATTATTCCATGCTAATCTATTCAAGCAAATGCCTGCTTTAAACACTCTAATTTTTTCAAGGTAATGGTCCTGGCTCCCCGGCACACCCAATAAAGGACATACTGGTTCACCAGAAGGTGGACCCGACACAGGACAGTACTCGCCAAAGACGGACCGCCCGGCCAGGCCTAAAATTCAACTACGAGCTTTTTAACTGCAACAACTTTAATATACGCTATTGGAGCTGGAATTACCGCGGCTGCTGGCACCAGACTTGCCCTCCAA
+
DDDDDIHIIIIIIIIIIIIIIIIIIIIIIIHIIIIHIIHIGIIIIIIIIIGIIIHIIIIIIIHIHIIIIHIIHHIIIHIIHIIIIIIHHHIIIIHIIHHHIHHIIIHGHHIHIIIIIIIIIIIIIIIIHIHHIIIIIHIHHHHIIIIHHGHHFEGIIHHIDHIIHHHHGIIIIHHGIHEIIIIIIHHIHIIIIHIIIIIIHHIIIIIHGIIIIIIIIIIIIIIIIIIIHIHIIIHHIIIIIHGHHIIGIHIIIIIIIIHIIIIIIHIIIIIIIHHIIIIIIGIIIIHHIIIIIIHHGF<D<HIIIIIIIIIIIIIIIIIIIIIIIIIIIIIIIIIIIIHIIDCDDD
@HISEQ:969:HM2KJBCX2:2:1102:17182:48801 2:N:0:ACTATGCA
GCCTCGTACTGACCCAACTATCCCTATTAATCATTACCTTGGTTCCGAAAACCAATAAAATAGAACCGAGGTCCTATTCCATTATTCCATGCACCACTATTCAGGCTTACGCCTGCTTTAAGCACTCTAATTTTTTCAAAGTAAATTTTCCAGCCACCCAAGACACTCAGTAAAGAGCACCAAGGGCGAACCGGATATTTTCGGTCAGAAAAAGCAGTAATCACCCGTTAGGGGGACCGCAATTCTGCACCGAGATCCAACTACGAGCTTTTTAAACGCAACAATTTTAATATACGCTATTGGAGCTGGAATTACCGCGGCTGCTGGCACCAGACTTGCCCTCCAA
+
@DDDDHGHHIIIIIIIHIIHIHHIIHIHIHIIHHIHIHIIHIEHHHGHHHIIIIIIIIIIIIHIHHHCHHHHHIIIIIIGIIIIIIIIIGHGHIFFIIIIHIHHHHHHHHEFHIIIIIIIIIHFIHHHHIIIIIIIIIHHHHIIIHIIIHIHCGIIIIHIIIHHHHCGHHHIIIIIHHHHHHHHHDHEHHHHHIHHIEHHHHEHEEHHIIIHIIIIHIIIIHHHIIHIIIIIIHHHIHIIIIIHHHHHHHHIHIIIIIIIIIHIIIIIIIIIIIHHIIIIIIIIIIHIIIIHIIIIIHIIIIIHHIIIIIIIIIIIIIIIIIIIIIIIIIIIHFIIIIIIICCDDD
@HISEQ:969:HM2KJBCX2:2:1102:3364:49276 2:N:0:ACTATGCA
GCCTCGTACTGACCCAACTATCCCTATTAATCATTACGTCAATCCTAGAAACCAACAAAATAGGATCAAACGTCCTATTTCATTATTCCATGCTAATGTATTCAAGCGTTAGCCTGCTTTAAACACTCTAATTTTTTCAAAGTAACAGTCCTGTTTCCCTGCAACACCAAATTAATGACATTACAGTTCTTCAAGAAGGAGGAACCAGTAAAGCCAGTACATACCAGAGGCACGACCAACCTACTAATCCCGAAATTCAACTACGAGCTTTTTAACTGCAACAACTTTAATATACGCTATTGGAGCTGGAATTACCGCGGCTGCTGGCACCAGACTTGCCCTCCAA
+
DDDCDIIIIIIIIIIIIIIIIIIIIIIIIIIIIIIIIIIIIIIIIIIIGIIIIIIIIIIIIIIHIIIIHIIIIGIIIIIIIIHIIIIHHIIIGHIIIIIGHHIIIIIIIIIHIIIHIIIIIIHIIHIHIIIIIIIIHIIIIIIIIIIIIIIIIIIIIIIIHIIIIIIIIIIHGIIIIIIIIIIIIIIIIIIIIIIIIIIIHIIIIIIIIIIIIIIIIIIIIIII<IIIIIIIIIIIIIHIIIHHDHHEIIIHIIIIHIIIIHFHIIIIIIIIIIIIIIIIIIIIIIIIIIIIIIIIIIIIIIIIIIIIIIIIIIIIIIIIIIIIIIIIIIIIIIIIIIIIIDDDDD
@HISEQ:969:HM2KJBCX2:2:1102:6520:48838 2:N:0:ACTATGCA
GCCTCGTACTGACCCAACTATCCCTATTAATCATTACGTCAATCCTAGAAACCAACAAAATAGGATCAACGTCCTATTTCATTATTCCATGCTAATGTATTCAAGCGCGAGCCTGCTTTAAACACTCTAATTTTTTCAAAGTAACAGTCCTGATTCCCTACCACACCAAATTAATGACATGATGGTTCGTCAGAAGGTAGGAATCAGTAACACCAGTACGTACCGAAGGCACGACCAGCGTACTAATCCCGAAATTCAACTACGAGCTTTTTAACTGCAACAACTTTAATATACGCTATTGGAGCTGGAATTACCGCGGCTGCTGGCACCAGACTTGCCCTCCAA
+
@@D@@<<0C<@1<<<<D<<GHHG?HHIEHGEHIIFHCHFEHIEEH@FC@FHI<<@0ECHHIEFH?GHE110<<<<1DGDGHHIIC1C@C1<1<DGEHHIIHIHHCDHCIHHHEEEHGGFHHIHHHG?HHHIIIHH?HHHGIIIHHHHHEIIIHHHEFIHEHHHGFHGDHGGHIIIIHHIHIGHGGHIIHHIIIIIIHIIHEHHIIIIIGIHHGIIHHHHHIIIHHIIIFIHIIIIGIIIGGIIHIIIIIIIHIHEIIIHIIIIIGIIIIIHIHHHHIIIIHIHIIHIIIHGIIHHIIIIHHHIIIIIIIIHIIIHIHHIIIIIIHIIIIHHIIIIGHHEHADB@@
@HISEQ:969:HM2KJBCX2:2:1102:12418:48490 2:N:0:ACTATGCA
GCCTCGTACTGACCCAACTATCCCTATTAATCATTACGGTGGTCCTAGAAACCAACAAAATAGGACCGCACGTCCTATTCTATTATTCCATGCTAACGTATTCGAGCAAAGGCCTGCTTTGAACACTCTAATTTTTTCAAAGTAAAAGTCCTGGTCCCCAACACACCCAGTGAAGGGCATGCGGTTCTCCAGAAGAGAAGGCCCGGCCGGACAAGTGCACGCGGTGAGGCGGACCTGCCAGCCAGGCCAAAGGTTCAACTACGAGCTTTTTAACTGCAACAACTTTAATATACGCTATTGGAGCTGGAATTACCGCGGCTGCTGGCACCAGACTTGCCCTCCAA
+
BDDDDIIIIIIIIIIIIIIHIIIIIHIIIIIIIIIHIIIIIIIIIIHIIIHIIIIIFIIIIIHHHHHHHIIIHHHIIIIIIIIIIIGIIGIIHGIIIHIIIHGHHIIIIHHHIIIIIIIIIIIHIIIIIIGIIIIIIHHIIIIIIIIIGIIIIHEIIIIIHIHIHIHIIIHIIIIIIIIIIIIIIIHIIIIIHIIIIIHIIHIII>IIII>IIIIIIIIIIIIIIIIIIIIIIIIGIIIGIIHIIIIHIIIIIIIIIIIIIIIIIIHIIIIIIIIIIHHFHHIIIIIIIIIHIIIIIIIIIIIIIIIIIIIIIIIIIIIIIIIIIIIIIIIIIIIIIIIDDDDD
@HISEQ:969:HM2KJBCX2:2:1102:12903:49405 2:N:0:ACTATGCA
GCCTCGTACTGACCCAACTATCCCTATTAATCATTACGGTGGTCCTAGAAACCAACAAAATAGAACCACAACGTCCTATTCTATTATTCCATGCTAATCTATTCAAGCAAATGCCTGCTTTAAACACTCTAATTTTTTCAAGGTAATGGTCCTGGCTCCCCGGCACACCCAATAAAGGACATACTGGTTCACCAGAAGGTGGACCCGACACAGGACAGTACTCGCCAAAGACGGACCGCCCGGCCAGGCCTAAAATTCAACTACGAGCTTTTTAACTGCAACAACTTTAATATACGCTATTGGAGCTGGAATTACCGCGACTGCTGGCACCAGACTTGCCCTCCAA
+
DDDDDIIIIIIIIIIGHIIIIIIIIIIIIIIIIIIIIHIIEHIGIIIIHIIIHHIIIHIIIIIIIIIIIGHIIHHIIIIHIIIIGHHHH?CHHIIIIGHIIHHHHHIIIHIIIIHIHIIIHIIIIIIIIIHHHIIIHHHIIIHIIIIIHHIGIIHHIIIIIHIIIIIHIIIHIIIHHHIIIIIIHIIHGFCHHIIIHIIIIIHIHIIIIIIIIIIIIIIIIIIIIIIIHHDFIIHIIHHIIIIHHHIHHHIIIIHIIIIIHHIIIHIIIIIIIIIIIHIIIIIIIIIIIIIIIIIHGFFFFIIIIIIIIIIIIIIHHGD1HHHIHIIIIIIIIIIIIIIIIDDDDD
@HISEQ:969:HM2KJBCX2:2:1102:17000:49714 2:N:0:ACTATGCA
GCCTCGTACTGACCCAACTATCCCTATTAATCATTACATCGATCCTAGAAACCAACAAAATAGAATTGGATGTCCTATTTTATTATTCTATGCTAATGTATTCAAGCGTGAGCCTGCTTTAAACACTCTAATTTTTACAAAGTAACAGTCCTAATTCCCTGTGACACCAAATTAATGGCATTACGGTTCTTTAAAAGATGAGAAATCAATAATATCAGTACATACCAACGGTATGACCAAAACATTGATTCCGAAATTTAACTACGAGCTTTTTAACTGCAACAACTTTAATATACGCTATTGGAGCTAGAATTACTGTGGCTGCTAGCACCAGACTTGCCCTCCAA
+
D@DDDIHHIIHIIIIIIIIIIIIIHIHIIIIIHIIIIHIIIIIHIIIIIIIIIIIIEHIIIIGHHHIHHIH@FHHHIIIFHHHHIHCHCHCHEHHIGIIHIHHHIHHHHHHEHHIHIIHHHEGHFHHGHIIIHFFEHHHEHHIHEHHHFFHIIHHCGHHIHIHHHIEHHHIIHIHHIHHHHGHIIIHEHHIHHIHHIHGIIIIIIIIIHHHHHHIIIHFHEHHHIHHHIIIHFIIIIIIIIIIHGHIIIIIHHHEHHEGEIIHIHHEIIHIIIHHDGIIHIIIIIIIIHHHHHIIHIIIIIIIIIHIIIHHHIIIIIIIIIIIIHIHHFHHIIIHIIIHHIIADBD@
@HISEQ:969:HM2KJBCX2:2:1102:16018:49556 2:N:0:ACTATGCA
GCCTCGTACTGACCCAACTATCCCTATTAATCATTACGGTGATCCTAGAAACCAACAAAATAGAACCATGCCGTCCTATTCTATTATTCCATGCTAATGTATTCGAGCAAAAATGCCTGCTTTAAACACTCTAATTTTTTCAAGGTAAAGGTCCTGGATCCGCAAGACACCCAATTAAGGACATCAAGTTTCTCCAGAAGGTGAGAAATCAACAGCGACAGTTCATACCCCTTAAGGCATGACCATCACGTCAATCCCGAAATTCAACTACGAGCTTTTTAACTGCAACAACTTTAATATACGCTATTGGAGCTGGAATTACCGCGGCTGCTGGCACCAGACTTGCCCTCCAA
+
?0DB@HIIFHIIGHEHHIIGFHHIHIGIIIIIHIIEEEHHIHHHHHHHIHHIIIIIHEHGIHFHH@GHHCEHDHDHHHIHIEHHHIII?CGHHEEEHHHEHCCCGHHCFHHIHHEHHHGHGGEFEGHIGEHHIHHEGHIIHGHHHHHHIHFIIIIHDHGIHIHHECFHHHFEGEHEFHGIIIHIIIIIIIHIIHIIIHGFHCIIIHHHHIHHHHIGHHHIIIHHIIIIIIHHIIHHHHHHFHHIIHHHHHGHGIIHDHGHHHHIHHIHDIHIHEH@?HEHEIHHHHECEIHHEHEIIIHHEH?IHIIIIIHIFEHHHIIHIHHDIIIHIHHEEGIIIHEHEEGIIIIIDBDDD
@HISEQ:969:HM2KJBCX2:2:1102:15804:49810 2:N:0:ACTATGCA
GCCTCGTACTGACCCAACTATCCCTATTAATCATTACGGTGGTCCTAGAAACCAACAAAATAGAACCACAACGTCCTATTCTATTATTCCATGCTAATCTATTCAAGCAAATGCCTGCTTTAAACACTCTAATTTTTTCAAGGTAATGGTCCTGGCTCCCCGGCACACCCAATAAAGGACATACTGGTTCACCAGAAGGTGGACCCGACACAGGACAGTACTCGCCAAAGACGGACCGCCCGGCCAGGCCTAAAATTCAACTACGAGCTTTTTAACTGCAACAACTTTAATATACGCTATTGGAGCTGGAATTACCGCGGCTGCTGGCACCAGACTTGCCCTCCAA
+
DDDBBI?HHHEHHIIIGHH@FCGHGGHCGE@GEHIIHI=HEHHHHHE@?CHHHIHHGHGEHGCHHIGHHIIIIIFDHEFEHHHEHHHCGFHIH@GHHEEHHFHHFFIIHEHIDHIHHHCIHHHGFFHHGFHIIIIHHHIHIIIHGHIHHHHHIIIIHIIIIIIIIIIIIHHIIIHIHHIIIIIIIIIIIHIIIIIIIIIIHHHDHHHIIIGIIHIIIIIIHCIIIIIIIHHHIIHIIIHIIIIIHIIHHGIIIIIIIIHIHHHIIHIIIIIIHHFIIIIIIIHHHEIIIIIIIIHIHHHGEIIHIHIIIIIIIIIIIIIIIIIIIIIHIIIIHHIIIGIIIDDDCD
@HISEQ:969:HM2KJBCX2:2:1102:15537:50066 2:N:0:ACTATGCA
GCCTCGTACTGACCCAACTATCCCTATTAATCATTACGTCAACCCTAGAAACCAACAAAATAGGATCAAACGTCCTATTTTATTATTCCATGCTAATGTATTCAAGCGTTAGCCTGCTTTAAACACTCTAATTTTTTCAAAGTAACAGTCCTGTTTCCCCGCAACACCAAATTAATGGCATCACGGTTCTTCAAGAAGGAGGAATCAGCAAGGCCAGTTCATACCGGTGGCACGACCAACCTGCTGACCCCGAAATTCAACTACGAGCTTTTTAACTGCAACAACTTTAATATACGCTATTGGAGCTGGAATTACCGCGGCTGCTGGCACCAGACTTGCCCTCCAA
+
0<@<@E<E@<<C111DHH1<1CFGCEEHIHH11<DGEE<<0@@?GC1CHHHC?GHE1CG?FF?G1CFEF?CE1F=HHGC1<11<FFC1C@FH1111D1FGF<<HED@CGHB<1HHG@E1CGH@@F<1?EHFFEH@CAF?CEEGH899B<CG181<%CC<CCHD<DEHHEE@IIHIHCD<@D<GCHEHCD8F<<<GEG<:C8HGD?HEGCFHGH?IHIHHHEBE/DHGCE0<<C<0/C<1FC<D<10</AHGC<EE?FD<<10F<<110F<GCCEHFEEH?GFHC@1DCF@ED<<HGC1<<CEHHIHHHHEIHDHGDHCGC<F1C<<F@<HGCHH?GHHHHGD?DDB
@HISEQ:969:HM2KJBCX2:2:1102:6114:50655 2:N:0:ACTATGCA
GCCTCGTACTGACCCAACTATCCCTATTAATCATTACGTCGATCCTAGAAACCAACAAAATAGAATCAAACGTCCTATTTCATTATTCCATGCTAATGTATTCAAGCGCGAGCTTGCTTTAAACACTCTAATTTTTTCAAAGTAACAGTCCTGATTTCCCATGACACCAAATTAATGACATCGTGGTTCGTCAGAAGGGAGAAACCAATAATGCTAGTACGTACAAAGTACGACCGACATATTAGTCCCGAAATTCAACTACGAGCTTTTTAACTGCAACAACTTTAATATACGCTATTGGAGCTGGAATTACCGCGGCTGCTGGCACCAGACTTGCCC
+
DDDDDIIIIIIIIIIIHIIIIIIIIIIIIIIIIIHIIIIIIIIIIIIIGIIIIIIHIIIIIIIHIIIIIIIIIIIIIIGIIIIIHIIGIIIHHIIIIIIIIHIHIIIIIIIIIIHHHHHIIIIIIIHIIIIIIIHIIIIIIIIIIHIIIIIIIIIIIIIIIIIIIIIIIIIHHHIIHIIIIIIIIIIIHIIIIIIIIHIIHIIIIIIIIIIIIIIHIIIIIIIIIIHIIII4IIIIHGIHIIIHIIIIHHHIIIIIIIIIIIIIIIIIIIIIIIIIIIIIHGHGEHHHIIIIHHIIIIIIIIIIIIHIIIIIIIHHIIIHIIIIIIIIIIIIIIDDDDD
@HISEQ:969:HM2KJBCX2:2:1102:12184:51335 2:N:0:ACTATGCA
GCCTCGTACTGACCCAACTATCCCTATTAATCATTACGGTGATCCTAGAAACCAACAAAATAGAACCATGCCGTCCTATTCTATTATTCCATGCTAATGTATTCGAGCAAAAATGCCTGCTTTAAACACTCTAATTTTTTCAAGGTAAAGGTCCTGGATCCGCAAGACACCCAATAAAGGACATCAAGTTTCTCCAGAAGGTGAGAAATCAACAGTAACAGTTCATACCCCTTAAGGCATGACCATCACGTCAATCCCGAAATTCAACTACGAGCTTTTTAACTGCAACAACTTTAATATACGCTATTGGAGCTGGAATTACCGCGGCTGCTGGCACCAGACTTGCCCTCCAA
+
DDDADIHEHHHHHHCHHHIHIHHIHGHIIIIHGIIHIHGH?EGHFHEHIHHHHIIIIHHHIFGHHHIIE@@GHEHHHIHEHHHHHFHHHIHE@FHGHEFEHHGHHIIIIHHIIIIIHHIIIIFHIHIIIHHGIIHIIIHH?FGHIIHIIIHHIIIIIIGHIIIHIHHIHHHHIIFHEFGFHFHHHGIHFHHHHHHGHHHHH@EIIIIIIIHIIIHEHIIHHFA=IHIGIIIGHFIHGCHHHHHHHHHIHE?CHFCGHH@C1GEIIIIIIHHF<@IIIIIIIHIIHIIHHH@HGIHGIHEECDHHHHHHHIIIIIIIIIIIIHHE<HHEIHIIIIGHIIHHIIIHGIHHA@DDD
@HISEQ:969:HM2KJBCX2:2:1102:6420:52678 2:N:0:ACTATGCA
GCCTCGTACTGACCCAACTATCCCTATTAATCATTACGGTGGTCCTAGAAACCAACAAAATAGAACCACAACGTCCTATTCTATTATTCCATGCTAATCTATTCAAGCAAATGCCTGCTTTAAACACTCTAATTTTTTCAAGGTAATGGTCCTGGCTCCCCGGCACACCCAATAAAGGACATACTGGTTCACCAGAAGGTGGACCCGACACAGGACAGTACTCGCCAAAGACGGACCGCCCGGCCAGGCCTAAAATTCAACTACGAGCTTTTTAACTGCAACAACTTTAATATACGCTATTGGAGCTGGAATTACCGCGGCTGCTGGCACCAGACTTGCCCTCCAA
+
DA@BDHIIIIHHIHIIIIIIIIIIIIIIIHIIIIIIHIHHHHIIIIIIIIIIIIIIIIIIIIECHHIIIIIIIHIIHIHGIIIIIEHHIIIIGIHIIIHHIHHHHIIHIIIIIHIIIIIIIIGIHHIIIIIIIIIIIIIIIIIIIIIIIIIIIIIIIIIIIIHHHIIIIIIIIIIIIIIHIIIIIIIIIIIIIIIIIIIIIIIIIIIIIIIIIIIIIIIIIIIIIIIIIIHIIIIIIIIIIIIIHIIIIHIIIIIIIIIIIIHIIIIIIIIIIIIIIIIIIIIIIIIIIIIIIHIIHHGFDIIIIIIIIIIIIIIIIIIIIIIIIIIIIIIIIIIIIIIIIDDDDD
@HISEQ:969:HM2KJBCX2:2:1102:13236:51501 2:N:0:ACTATGCA
GCCTCGTACTGACCCAACTATCCCTATTAATCATTACGTCGATCCTAGAAACCAACAAAATAGAATCAAACGTCCTATTTCGTTATTCCATGCTAATGTATTCAAGCGTGAGCCTGCTTTAAACACTCTAATTTTTTCAAAGTAACAGTCCTGATTCCCCATGACACCAAATTAATGACATCATGGTTCGTCAGAAGGTAGGAATCAATAATACCAGTACGTACAATAGCACGACCAATAAATTGATCCCGAAATTCAACTACGAGCTTTTTAACTGCAACAACTTTAATATACGCTATTGGAGCTGGAATTACCGCGGCTGCTGGCACCAGACTTGCCCTCCAA
+
@D?@DE<0FCHEHHIIIIIIIIIIIIIIIIIIIIIIIIII?HIIIIIIIIIIIIIIIIIHHIIGHHIIIIIIIIIIIIIIIHIIIIIHIIIIGIIHHIIIIGHIHHIIIEHIIIIIIIHHIGIIHIIIIIIIIIIIIIIGIHHIIHIHHHFHIHHHIIIEEE@GEHHHHIHIIIGHGCGIHCC?IHEHHEHHIIIIIHDGHEGHHIHHHHHEHHHGFGH?EEIHHEHHIIIIIIIIHGAF@GGFFIIIIIIIIIIIIIIIHIIIIIIIIIIIIIIIIIIIIIIIHHIIIIIIHIIIIIIIIIIIIIIIIIIIIIIIIIIIIIIIIIIIIIIIIIIIIIIIDDDDD
@HISEQ:969:HM2KJBCX2:2:1102:10630:51870 2:N:0:ACTATGCA
GCCTCGTACTGACCCAACTATCCCTATTAATCATTACGGTGGTCCTAGAAACCAACAAAATAGAACCACAACGTCCTATTCTATTATTCCATGCTAATCTATTCAAGCAATAGCCCGCTTTAAACACTCTAATTTTTTCAAGGTAATGGTCCTGGCTCCCCAACACACCCAATTAAGGACATACTGGTTCACCAGAAGGAAGACCCGACAACAGGACAGTACTCGCCAAAGACGGACCGCCCGGCCAAGTCTAAAATTCAACTACGAGCTTTTTAACTGCAACAACTTTAATATACGCTATTGGAGCTGGAATTACCGCGGCTGCTGGCACCAGACTTGCCCTCCAA
+
DADDDIHHHHGCHHHHHIFEHIIHHIIIIHIIIGHIIHHIGIIHIIIEHHHEGHHIIHHIIIHIEHIHCHIID@GHCHHIHCEEHHH1FHIC@GD?GHEHHEHFGHHGHHFHGHGIHIHHIHHHIHHHHHHHFIIHHFHIHIIHIIIIIIIIIIHEE7HGHHIHHHHIHHEHHFHIIHHEIGIIHHIGIIHIIIIIIHIIIIHIHIIHEIHHECEHHIIIIHHHHHIIIHIHIGIIHHIIHDFIHFIIIGIHHHIIHHHHEGCCHF?HIIHHIHFFIHIIHIIIHFG@HGEFHHCIIHHHHGHCHIHIIHIIIHHHF<HHIHIHHHHHHFHF?ECHEIIIIHDDDCD
@HISEQ:969:HM2KJBCX2:2:1102:19737:51847 2:N:0:ACTATGCA
GCCTCGTACTGACCCAACTATCCCTATTAATCATTACATCGAGCCTAGAAACCAACAAAATAGGATCGAACGTCCTATTTCATTATTCCATGCTAATGTATTCAAGCGTTAGCTTGCTTTAAACACTCTAATTTTTTCAAAGTAACAGTCCAAATTCCCCGCAACACCAAATTAATGGCATTACGGCTCATCAGGAAGGAGGAATCAGTGAGACCAGTACATACCAGAGGCATGACCAACCTACTAACCCCGAAATTCAACTACGAGCTTTTTAACTGCAACAACTTTAATATACGCTATTGGAGCTGGAATTACCGCGGCTGCTGGCACCAGACTTGCCCTCCAA
+
<0<@0D<E11<C11<110DGC1<GCE1@1D11<1<CF?E1CC1</<1<C1C<1<G0CFECEHCHHFHIHEDCCE0CEHHHHFHFG?@<CFE?1@FFGHIIHHEGHIIGIHHHIIHIIHHIHFIIIHGHHHIHCHHIHIHGEHHHHHIHEIHHHHHIHHFHHHDCIHHIHHF/EGFCIIHGHHHIH;HHHCECGFFECFHHHHIIIHIH;EHHHIHIIHH6HEH@CAFHIHIIHFHGHHHEFHHCEHHHDHHHEHHIGGHHHHCHHEHIHIHIIHHHHHCGEHIHC@EHGF<EHEIGHHHHHHIHCCCC@GG@ECEDHIIIIIIHHC?HHHHHHFEGC</=D0<@@@
@HISEQ:969:HM2KJBCX2:2:1102:2434:53572 2:N:0:ACTATGCA
GCCTCGTACTGACCCAACTATCCCTATTAATCATTACGGTGGTCCTAGAAACCAACAAAATAGAACCACAACGTCCTATTCTATTATTCCATGCTAATCTATTCAAGCAAATGCCTGCTTTAAACACTCTAATTTTTTCAAGGTAATGGTCCTGGCTCCCCGGCACACCCAATAAAGGACATACTGGTTCACCAGAAGGTGGACCCGACACAGGACAGTACTCGCCAAAGACGGACCGCCCGGCCAGGCCTAAAATTCAACTACGAGCTTTTTAACTGCAACAACTTTAATATACGCTATTGGAGCTGGAATTACCGCGGCTGCTGGCACCAGACTTGCCCTCCAA
+
DDDDDIIIIIIIIHIIIIIIIIIIHIIIIIIIIIIIIHIIIIIIIIIIIIIIIIIIHIHIIIIGIIIIIIIGIIHIIIIIIIIIIIIIIIIIIIIIIIIIIIIIIIHIIIIHIIIIHIHHHIIIIIIIIIIEIIHIIIIIIIIIIIIIIHIIIIIIIIIIIIHIIIIIIIIIHIIIIIIIIIIIIHIIIIIIIIIIIIIIIIIIIIIIIIIIIIIIIIIIIIIIIIIIIIIIIIIIIIIIIIIHHIIIIHIIIIIIIIIIIIHIIIIIIIIIIIIIIIIIIIIIIIIIIIIIIIIIHHDDDIIIIIIIIIIIIIIIIIIIIIIIIIIIIIIIIIIIIIIIIDDDDD
@HISEQ:969:HM2KJBCX2:2:1102:9888:52711 2:N:0:ACTATGCA
GCCTCGTACTGACCCAACTATCCCTATTAATCATTACGTCAATCCTAGAAACCAACAAAATAGGTTCGAACGTCCTATTTCATTATTCCATGCTAATGTATTCAGGCGCTAGCCTGCTTTAAACACTCTAATTTTTTCAAAGTAACAGTCCTGTTTCCCCGCAACACCAAATTAATGGCATTACGGTTCTACAAGAAGGAGGAATCAGCAAGCTAGTACATACCAGTGGCAAGACCAACCTGCTGATCCCGAAATTCAACTACGAGCTTTTTAACTGCAACAACTTTAATATACGCTATTGGAGCTGGAATTACCGCGGCTGCTGGCACCAGACTTGCCCTCCAA
+
BDDDDHIIIIEHIHIIIIIIHIIIIHIIHIIIIHIEHIIIIIIIIIIIIHIIHIHIFHHIIIHIIIHCHIIHIIIIHHHIIIIHHHIHEHHIIIIIIHIHHHIIIIHHHHIIIIIHHIIIHGHHHIHHIIIIHHIIIHHHIIIHIIIIGIIIIIHIIIIIIIHIIIIIIIIIIHIIIIIIHIIIHIIHIIIIGIIHIIIIIIIGIIHIIHIIIIIIIIIIIIHIIIIIIIIIIHIIIHIIIHHHIIIIIIIIHIIIIIIIGIIIIIIIIIIIIIIIIIIIHHIIIIIIIIIIIIIIIIIIIIHIIIIIIIIHIIIIIIIIIIIIIIIIIIIIIIIIIIIIDDDDD
@HISEQ:969:HM2KJBCX2:2:1102:12608:53388 2:N:0:ACTATGCA
GCCTCGTACTGACCCAACTATCCCTATTAATCATTACGGTGGTCCTAGAAACCAACAAAATAGAACCACAACGTCCTATTCTATTATTCCATGCTAATCTATTCAAGCAATAGCCCGCTTTAAACACTCTAATTTTTTCAAGGTAATGGTCCTGGCTCCCCAACACACCCAATAAAGGACATGCTGGCTCACCAGAAGGAAGACCCGACAGCAGACAGTACTCGCCAAAGACGGACCGCCCGGCCAGGCCTAAAATTCAACTACGAGCTTTTTAACTGCAACAACTTTAATATACGCTATTGGAGCTGGAATTACCGCGGCTGCTGGCACCAGACTTGCCCTCCAA
+
DDDDDIIIIIIIIIIIIIIIIIIIIIIIIIIIIIIIIIHIIIIIIIIIIIIIIIIIIIIIIIHHIIIIIHIHDHIIIHIHIIIIIIIIIIIIHIIGHIIIIIHIIIIIIIIIIHIIIIHIHHIIIIIIIIIHIIIIIIIIIIIIIIIIIIIIIIHIIIIIIIIIIIIIIIIIIHIHIIHIIIHIIHHIIIIIIHIHIIIIIIIIIIIIIIIIHIIIIIIIIIIIIIIIIIIIIIIIIIIIIIHHHIIHHEIIIIIIIIHIIIHIIIIIIIIIIIHIIIIIIIIIIIIIIIIIIIIIIIIIIIIIIIIIIIIIIIIIIIIIIIIIIIIIIIIIIIIIIIIIIDDDDB
@HISEQ:969:HM2KJBCX2:2:1102:15484:54157 2:N:0:ACTATGCA
GCCTCGTACTGACCCAACTATCCCTATTAATCATTACGGTGGTCCTAGAAACCAACAAAATAGAACCACAACGTCCTATTCTATTATTCCATGCTAATCTATTCAAGCAAATGCCTGCTTTAAACACTCTAATTTTTTCAAGGTAATGGTCCTGGCTCCCCGGCACACCCAATAAAGGACATACTGGTTCACCAGAAGGTGGACCCGACACAGGACAGTACTCGCCAAAGACGGACCGCCCGGCCAGGCCTAAAATTCAACTACGAGCTTTTTAACTGCAACAACTTTAATATACGCTATTGGAGCTGGAATTACCGCGGCTGCTGGCACCAGACTTGCCCTCCAA
+
DDDDDIIIIIIIIIIIIIIIIIIIIIIIIIIHIIIIIIHIIIIIIIGIIIIHIHIIIHIIIHIGHIIIGIIIIIHHIIIIIIHIHIIHHIFHHIIIIIIIIHHHHIIIIIIIIIIHIIIIIHHHIHHIHIIIIIIIIIIHIIIIIHIIIIIIIHIIHIIIIIIIIIIIIIIIIIIIEIHIIIIIIIIIIIIIIIIIIIIIIIIIIIIHIIIIIIHHIIIIIIIIIIIIIIHIIHEIIIIIIIIIHIIIHHIIIIIIIIIIIHHIIIIIIIIIIIIIIIIHIIHIIIHIIIIIIIIIIHHHDIIIIIIIIIIIIIIIIIIIIIIIIIIIIIIIIIIIIIIIIDDDDD
@HISEQ:969:HM2KJBCX2:2:1102:5208:54163 2:N:0:ACTATGCA
GCCTCGTACTGACCCAACTATCCCTATTAATCATTACGTCAATCCTAGAAACCAACAAAATAGGATCAACGTCCTATTTCATTATTCCATGCTAATGTATTCAAGCGCGAGCCTGCTTTAAACACTCTAATTTTTTCAAAGTAACAGTCCTGATTCCCCGCCACACCAAATTAATGACATGATGGTTCGTCAGAAGGTAGGAACCAGTAACACCAGTACGTACCTAAGGCACGACCAACGTACTGATCCCGAAATTCAACTACGAGCTTTTTAACTGCAACAACTTTAATATACGCTATTGGAGCTGGAATTACCGCGGCTGCTGGCACCAGACTTGCCCTCCAA
+
?@DDCIHHIIEHIHHHHIIIIIHIHEHIIIIHICHHIHEHIHHIHIHEFGEHIFEGCGHHIIIIHHIIHII1CHHIIIIIGEHHHCCHHHHEHIHFHIHHIHHHHIIIIHHGHIHHIHICFCHHGIGIIHHHGHHHIEHHHHEAGHHHIHG@B<CEGHEHHCHHHHIHHHHIHHGIHIHFHHHHHHHHIIHHHHGEEHHEHIIIH@GEHHHCEHHFGIHHEHHIIHEE8HCDGC?HHGHHFFHHGGHHGHHC<CCHHHHEECHHEHHHHGIHHHIHHIGIHHHGEFCHHHHHIGFG@HCCEGGEEHGHHHECDIHGIIHHIHHIIIIHHHHHHHEIIDHGDBDDA
@HISEQ:969:HM2KJBCX2:2:1102:13490:53971 2:N:0:ACTATGCA
GCCTCGTACTGACCCAACTATCCCTATTAATCATTACGGTGGTCCTAGAAACCAACAAAATAGAACCACAACGTCCTATTCTATTATTCCATGCTAATCTATTCAAGCAAATGCCTGCTTTAAACACTCTAATTTTTTCAAGGTAATGGTCCTGGCTCCCCGGCACACCCAATAAAGGACATACTGGTTCACCAGAAGGTGGACCCGACACAGGACAGTACTCGCCAAAGACGGACCGCCCGGCCAGGCCTAAAATTCAACTACGAGCTTTTTAACTGCAACAACTTTAATATACGCTATTGGAGCTGGAATTACCGCGGCTGCTGGCACCAGACTTGCCCTCCAA
+
ADDDDIIIIIIIIIIIIIIIIIIIIIIIIHIIIIIIIIIIIIIIIIHHIIIIIIIIIIIHIIHHIIIIIIIHIIIHIIIIIIIIIIIIIIIIIIIIIIIHIHHHIIIIIIIIHIIIIIIIIIIHGHIIIIIIIIIIIIIIIIHIIIIIHIIIIIIIIIIIIIIIIIIIIIIIIIIIIIIIIIIIHHIIIIIIIIIIIIIIIIIIIIIIIHIIIIIIIIIIIIIIIIIIIIIIIIIIIIIIIIIIHIIIIHIIIIIIIIIIIHIIIIIIIIIIIIIIIIIIIIIIIIIIIIIIIIIIHHHGGIIIIIIIIIIIIIIIIIIIIIIIIIIIIIIIIIIIIIIIIDDDDD
@HISEQ:969:HM2KJBCX2:2:1102:5178:54251 2:N:0:ACTATGCA
GCCTCGTACTGACCCAACTATCCCTATTAATCATTACGGTGATCCTAGAAACCAACAAAATAGAACCATACCGTCCTATTCTATTATCCCATGCTAATGTATTCGAGCAAAAATGCCTGCTTTAAACAAACACTCTAATTTTTTCAAGGTAAAGGTCCTGGATCCGCAAGACACCCAATAAAGGACATCAAGTTTCTCCAGAAGGTGAGAAATCAACAGTAACAGTTCATACCCCTTAAGGCATACCATCACGTCAATCCCGAAATTCAACTACGAGCTTTTTAACTGCAACAACTTTAATATACGCTATTGGAGCTGGAATTACCGCGGCTGCTGGCACCAGACTTGCCCTCCAA
+
DDDDDIIIIIIIIIIIIIIIIIIIIIIIIIIIIIIIIIIIIIIIIIIIIIIIIIIIIHIIIIIIIIIIIIIIIIIIIGIIIIIIIIIGIIIIIIIIIIIIHHHHIIHIIIIIIIIIIIIIHIIIIIIIIIIIIIHIIIIIIIIIIIIHIIIIIIIIIIIIIHIHIIIIIIIHIHIIIIIIIIIIIIIHIIIIIHIIIIIIIHIIIHIIIIIIIIIIIIIHIIIIHGHIIHHIIIIIIIIIHIIIIIIIIIIHIHHIIHIIIHIIIHIIIIIIIIIIIIIIIIIIIIIIIIIIIHIIIIIIIIIIIIIIIIIIIIIIIIIIIIIIIHIIIIIIIIIIIIIIIIIIIIIIIIIDDDDD
@HISEQ:969:HM2KJBCX2:2:1102:5090:53379 2:N:0:ACTATGCA
GCCTCGTACTGACCCAACTATCCCTATTAATCATTACGGTGATCCTAGAAACCAACAAAATAGAACCATGCCGTCCTATTCTATTATTCCATGCTAATGTATTCGAGCAAAAATGCCTGCTTTAAACACTCTAATTTTTTCAAGGTAAAGGTCCTGGATCCGCAAGACACCCAATTAAGGACATCAAGTTTCTCCAGAAGGTGAGAAATCAACAGCGACAGTTCATACCCCTTAAGGCACGACCATCACGTCAATCCCGAAATTCAACTACGAGCTTTTTAACTGCAACAACTTTAATATACGCTATTGGAGCTGGAATTACCGCGGCTGCTGGCACCAGACTTGCC
+
DDDDDIIIIIIIIIIIIIIIIIIIIIIIIIIIIIIIIIIIIIIIIIIGIIIIIIIIIIIIIIIIIIIIIHIIIIIIHHHIIIIIIIIIIIIIIIIIIIIIIIIIIIIIIIHIIIIIIIIIIIIIIIIIIIIIIIIIIIIHIIIIIIIIIIIIIIIIIIIIIIIIIIIIIHIIIIIIIIIIIIIIIIIIIIIIIIIIIIIIIIIIIIIIIIIIIIIIIIIIIIIIIIIIIIIIIIIIIIIIIIIIHHIHIIIIIIIIIIIIIIIIIIIIIIIIIIIIIIIIIIIIIIIIIIIIIIIIIIIIHIIIIIIIIIIIIIIIIIIIIIIIIIIIIIIIIIIIIIIIIIDDDDD
@HISEQ:969:HM2KJBCX2:2:1102:13676:54479 2:N:0:ACTATGCA
GCCTCGTACTGACCCAACTATCCCTATTAATCATTACGGTGGTCCTAGAAACCAACAAAATAGAACCACAACGTCCTATTCTATTATTCCATGCTAATCTATTCAAGCAAATGCCTGCTTTAAACACTCTAATTTTTTCAAGGTAATGGTCCTGGCTCCCCGGCACACCCAATAAAGGACATACTGGTTCACCAGAAGGTGGACCCGACACAGGACAGTACTCGCCAAAGACGGACCGCCCGGTCAGGCCTAAAATTCAACTACGAGCTTTTTAACTGCAACAACTTTAATATACGCTATTGGAGCTGGAATTACCGCGGCTGCTGGCACCAGACTTGCCCTCCAA
+
DDDDDIIIIIIIIIIIIIIIIIIIHIIIIIIIIIIIIIIIIIIIIIHIIIIIIIIIIIIIIIIIIIIIIIHHIIIHIIIIIIIIIIIIIIIIIIIIIIIIIIHIIIIIIIIIIIIIIIIIIIHIIIIHHIIIIIIIHIIIIIIIIIIIIIIIIIIIIIHIIIIIIIIIIIIIIIIIIIIIIIIIIHIIIIIIIIIIIIIIIIIIIIIIIIIIIIIIIIIIIIIIIIIIIIIIIIIIIIIIIIIIHIIIIIIIIIIIIIIIIIIIIIIIIIIIIIIIIIIIIIIIIIIIIIIIIIIIHHFDFIIIIIIIIIIIIIIIIIIIIIIIIIIIIIIIIIIIIIIIIDDDDD
@HISEQ:969:HM2KJBCX2:2:1102:12720:54794 2:N:0:ACTATGCA
GCCTCGTACTGACCCAACTATCCCTATTAATCATTACGTCAATCCTAGAAACCAACAAAATAGGATCAAACGTCCTATTTCATTATTCCATGCTAATGTATTCAAGCGTTAGCCTGCTTTAAACACTCTAATTTTTTCAAAGTAACAGTCCTGTTTCCCTGCAACACCAAATTAATGACATTACAGTTCTTCAAGAAGGAGGAACCAGTAAAGCCAGTACATACCAGAGGCACGACCAACCTACTAATCCCGAAATTCAACTACGAGCTTTTTAACTGCAACAACTTTAATATACGCTATTGGAGCTGGAATTACCGCGGCTGCTGGCACCAGACTTGCCCTC
+
DDDDDIIIIIHHIIIIIIIIIIIIIIIIIIIIIIIIIIIIIIIIIIIIIIIIIIIIIIGIIIIIHGHIHIIGHHIHGHIIIIIIIIIHIHIIGIIIIIIIIFHIIIIIIHHIIIIIIIIIIIIIIIIIIIIHIIIIIGIIIIIIIIIIIIIIIIIIIIIIIIIIIIIIIIHIHIIIIIIIIIIIIIHHIHIIIIIIIIIIIIIIIIIIIIIIIIIIIIIIIIIIIIIIIIIIIIIIIIHIHGIHIIHHIIIIIIIIIIIHHIIIIIIIIIIIIIIIIIIIIIIIIIIIIIIIIIIIIHIIIIIIIIIIIIIIIIIIIIIIIIIIIIIIIIIIIIIIIIDDDDD
@HISEQ:969:HM2KJBCX2:2:1102:7772:55058 2:N:0:ACTATGCA
GCCTCGTACTGACCCAACTATCCCTATTAATCATTACATCGATCCTAGAAACCAACAAAATAGAATCGGATGTCCTATTTCATTATTCCATGCTAATGTATTCAAGCGTGAGCCTGCTTTAAACACTCTAATTTTTTCAAGGTAACAGTCCTAATTCCCCGTGACACCAAATTAATGGCATTACGGTTCTTTAGAAGGTGAGAAATCAATAATATCAGTACATACCAACGGCATGACCGAAACATTGATCCCGAAATTCAACTACGAGCTTTTTAACTGCAACAACTTTAATATACGCTATTGGAGCTGGAATTACCGCGGCTGCTGGCACCAGACTTGCCCTCCAA
+
DDDDDIIIIIIIIIIIIIIIIIIIIIIIIIIIIIIIIIIIIGIIIIIIIHIIHIIIIIIIIIGGIIIIIIIIIIIIIIIIIHIIIIIIHHIIIIIIIIIIIFIIIHIIIIIIIIIIHIIIHIHIIIIIIIIIIIIIIIIIIHIIIIIHHHHIIIIHIIHIIIIIIIIIIIIIIIIIIHIIIIIIIIIIIIIIIIIIIIIIIIIIIIIIIHIIIIIIIIIIIIIIIIIIIIIIIIIIIIIIIIIIHEIIIIIIIIIIIIIIIIIIIIIIIIIIIIIIIIIIIIIIIIIIIIIIIIIIIIIIIHIIIIIIIIIIIIIIIIIIIIIIIIIIIIIIIIHIIIIIIIDDDDD
@HISEQ:969:HM2KJBCX2:2:1102:15098:55212 2:N:0:ACTATGCA
GCCTCGTACTGACCCAACTATCCCTATTAATCATTACGGTGGTCCTTGAACCAACAAAATAGAACCACAACGTCCTATTCTATTATTCCATGCTAATCTATTCAAGCAAAAGCCTGCTTTAAACACTCTAATTTTTTCAAGGTAATGGTCCTGGCTCCCCGGCACACGCAATTAAGCACATACCAATTCACCAGAAAGATAGACCCAACGACAGAACAGTACTCGCCAGAGACGGACCGTCCGGCCAGGCCTAAAATTCAACTACGAGCTTTTTAACTGCAACAACTTTAATATACGCTATTGGAGCTGGAATTACCGCGGCTGCTGGCACCAGACTTGCCCTCCAA
+
DDDDDIIIIIIIIIIIIIIIIIIIIIIHIHIIIHIIIHCHIIHIHHIGHIIIIGHI?GHIHEHIIIIIIIIIHIIIHIIIIIIGHI?FGHHHIIIIIIIIIHHIIIIHIHIHHIIHHHHIIIIIIIIIHHIIHHIIHHIIIHIIHHIIIHIIIIIHIIIIIIHIIIIIIIIIIIIIIIIIIIIIIIIIIHEHIIIIIIIIIIIIIHFHHGHIIIHIIIIIIIIIIIIIIIIIIIIIHIIIGIGHHGIIIHIIIIIIIIIIIHIIIIIIIIIIIIIIIIIIIIIIIHFHIIIIIIHIIIIHGHIIIIIIIIIIIIIIIIIIIIIIIIIIIIIIIIIIIIIIIIDDDDD
@HISEQ:969:HM2KJBCX2:2:1102:12792:56455 2:N:0:ACTATGCA
GCCTCGTACTGACCCAACTATCCCTATTAATCATTACGGTGGTCCTAGACCAACAAAATAGAACCAACGTCCTATTCTATTATTCCATGCTAATCTATTCAAGCAAAAGCCCGCTTTAAACACTCTAATTTTTTCAAGGTAATGGTCCTGGTTCCCCGGCACACCCAGTTAAGGACATACCGGCTCACCAGAAGGATAGACCCGACAACAGACAGTACTCGCCAGAGACGGACCGCCCGGTCAGGCCTAAAATTCAACTACGAGCTTTTTAACTGCAACAACTTTAATATACGCTATTGGAGCTGGAATTACCGCGGCTGCTGGCACCAGACTTGCCCTCCAA
+
DDDDAHHIHIIIIIIIGIIIIIIIIIIIIIIIIIGIIHHIEHHIIHIIHHIIIIIIHIIIHIHIIFHHIGHGHIIIIIGHHHIIHHHHHIIIHHIIIGIIIHEHHIIIHHHIHHHHIIHHHHIHHIHIIHHHHIIHHHCFHHEHHHHIIHHHFHHFIIIIIIHHIHHHIIIHHIIIIIIIIIIIIIHEIIHIIHIIHHIIHHHHIIHHHIHHGHHEIHHIIHIIIIHEDIHIHIIIIHEIGHHHG@EEHHHHHIIHHIHHIIHIIIIIIHIIIIIIIIHIHHHIIIIIIHIHIIHFFCEIIIIHHEIIIIIIHHIHHEIIHIIHHHIIHECHIIHIHHAA@D@
@HISEQ:969:HM2KJBCX2:2:1102:18266:56127 2:N:0:ACTATGCA
GCCTCGTACTGACCCAACTATCCCTATTAATCATTACGTCAATCCTAGAAACCAACAAAATAGGATCGAACGTCCTATTTCATTATTCCATGCTAATGTATTCAAGCGTTAGCTTGCTTTAAACACTCTAATTTTTTCAAAGTAACAGTCCAAATTCCCCGCAACACCAAATTAATGGCATTACGGATCATCAGGAAGGAGGAATCAGTGAGACCAGTACATACCAGAGGCATGACCAATCTACTAACCCCGAAATTCAACTACGAGCTTTTTAACTGCAACAACTTTAATATACGCTATTGGAGCTGGAATTACCGCGGCTGCTGGCACCAGACTTGCCCTCCAA
+
DDDDDIIHIIIIHIHHIIIIIIIIIHIIHIIIIIIHIIIIIIIIIICHHIIIHGIIHIIIIIHIEHIIEEIIIIIIIIGHIIIIIIIHHIIIIIIIIHIIIHIIIIHIIIHIHIIIIIIIIHIIIHHIIIIIIIHHIIIIHHIIIIIHHHFHHHIIIIHIGIIIIIIIIHHHIIIHHIIIIIIIIIHIIIHHIIIIIIIHHHHHGIHIIIHHIIIIIHIIIIIIIHIIIHIIIIIIIIIIIIIHIIIIIHIIIIIIIIIIIIIIIIIIIIIIIIIIIIIIIIIIIIIIIIIIIIIIIIIIIIIIIIIIIIIIIIIIIIHIIIIIIIIIIIIIIIIIIIIHIDBCDD
@HISEQ:969:HM2KJBCX2:2:1102:20869:57845 2:N:0:ACTATGCA
GCCTCGTACTGACCCAACTATCCCTATTAATCATTACGGTGGTCCTAGAAACCAACAAAATAGAACCACAACGTCCTATTCTATTATTCCATGCTAATCTATTCAAGCAAATGCCTGCTTTAAACACTCTAATTTTTTCAAGGTAATGGTCCTGGCTCCCCGGCACACCCAATAAAGGACATACTGGTTCACCAGAAGGTGGACCCGACACAGGACAGTACTCGCCAAAGACGGACCGCCCGGCCAGGCCTAAAATTCAACTACGAGCTTTTTAACTGCAACAACTTTAATATACGCTATTGGAGCTGGAATTACCGCGGCTGCTGGCACCAGACTTGCCCTCCAA
+
BD@DDIIHIIIIIHIEHHIGIHHHHFEGHHHIII1FHIIIIICEHHIIFHFHFEHHEHHFHGCGHFHFHHIIH<FHHIHHEHHGHHCGHHFGEHHEHIFEFHHHHIEFFHIGHFHHFHEHIHHC@FHG@CHHH@HHGHHHIIIACGHECFHGFFCCFIHIIGGE?HGGIIGHHHIHFHHHGFIHHHHHHEFCIGIIIHHIHHHGIIHG/HCHHHGEIIIIHIIIIHIHEFDHDHFIIIFHGIIHGIHEG?HIIIIIIIHHEIHIIIHIIIIHHHEIHHIIIIIHIHHGIHEGIIIIHGDEDIIHIHIGIHIIIHHIIIIIIIGIIIIHHHHHGFIIIIHIGDCDD@
@HISEQ:969:HM2KJBCX2:2:1102:11487:57424 2:N:0:ACTATGCA
GCCTCGTACTGACCCAACTATCCCTATTAATCATTACGGTGGTCCTAGAAACCAACAAAATAGAACCACAACGTCCTATTCTATTATTCCATGCTAATCTATTCAAGCAAATGCCTGCTTTAAACACTCTAATTTTTTCAAGGTAATGGTCCTGGCTCCCCGGCACACCCAATAAAGGACATACTGGTTCACCAGAAGGTGGACCCGACACAGGACAGTACTCGCCAAAGACGGACCGCCCGGCCAGGCCTAAAATTCAACTACGAGCTTTTTAACTGCAACAACTTTAATATACGCTATTGGAGCTGGAATTACCGCGGCTGCTGGCACCAGACTTGCCCTCCAA
+
DDDDDIIIIIIIIIIIHIIIHIIIIIHIIIHIIIHIIHHIIIIIIIHHIIIIIIIIIIHIIHHHCHIIIIIIEHIHIIIHIIIHIIIHIHHHHGIGIHHGHFHHHIIIIIHGHCHHHIHIGHHIIIIHHHHIIHIIHHIHIHGIIHIIIHIIHHEIIIIIIIIIIIIIIIIIIHIIIIFIIHHIHIIIHHIIIHHIIIIHIIIIHIIIIHIIIIHIIIIIHHHIIHEHIHHHIHGHHHCIIIIIHIHHHGIIIIIIIIGIHDFHHHHHIHIHFIHIHIHIIIIIIIIHIGIIHHIIGF<CDIIHIGIIIIIHIIIIIIIIIIIHIIIIIIIIIIIIIIIIIDDDDD
@HISEQ:969:HM2KJBCX2:2:1102:13533:59054 2:N:0:ATTATGCA
GCCTCGTACTGACCCAACTATCCCTATTAATCATTACGGTGGTCCTAGAAACCAACAAAATAGAACCACAACGTCCTATTCTATTATTCCATGCTAATCTATTCAAGCAAATGCCTGCTTTAAACACTCTAATTTTTTCAAGGTAATGGTCCTGGCTCCCCGGCACACCCAATAAAGGACATACTGGTTCACCAGAAGGTGGACCCGACACAGGACAGTACTCGCCAAAGACGGACCGCCCGGCCAGGCCTAAAATTCAACTACGAGCTTTTTAACTGCAACAACTTTAATATACGCTATTGGAGCTGGAATTACCGCGGCTGCTGGCACCAGACTTGCCCTCCAA
+
DDD@DIFHHHIHIIHIIIIIIIIHHIIIIIIHIIIGIIIIGHHHIGHIIIIIIIIIIIIIHIEFHIIHHIIFC<GHIHHHHIIIIIIHEHIHIGHIIIIIIHHHHIEHIIIIHHHIIHHFHHFHHGHHHHIIIIHGHIIIHFEHIEHHHGIIIIHHIHH?EFCHHHHGHHHHHIIIIIIHIIIIIIIIHIHHHIIHIIIIIIHIHFIIHIIIHHCHIIIIHHIHIHHIHHFHIHCIHIIHIIIIIIIIIHIIIIIIIIIHHECGG@IGIIIIHIHIHIIIIIIHEEHHHIIHGEIGIIIHHHIIIIIIIIIIIIHDHHIIHIEIIIHHHHIIIHIIIIHIIDCDDD
@HISEQ:969:HM2KJBCX2:2:1102:9599:58158 2:N:0:ACTATGCA
GCCTCGTACTGACCCAACTATCCCTATTAATCATTACGGTGATTCAGAAACCAACAAAACAGGACCACCGTCCTATTCTATTATTCCATGCTAATGTATTCAGACGTAAGCCTGCTTTGAACACTCTAATTTTTTCAAGGTAAAGGTCCTGGTTTCCCACCACGCTAAATTAATAACATGATAGTTCCCCAGAAGGTAGAAATTCTACACACCAGTACAGACTTGTTAGCCCGACCGACGGTAGAACCCCGAAATTCAACTACGAGCTTTTTAACTGCAACAACTTTAATATACGCTATTGGAGCTGGAATTACCGCGGCTGCTGGCACCAGACTTGCCCTCCAA
+
@DDDDIIIIIHIIIIIIIIHIIIIIIIIIIIIIIIHIIIIIIIHHIIIIGIIIIIIHHIIIHHHIIIIIIIHIIIIIIIIHHIIIIHIIIHHHIIIIHIIIIIIIIIIHIHIIIIIIIIHIIIIIHIIIIIIIIIIHHIIIIIIIIIIIIIIHIHIIIIHHIIIIIIIHIIIIIIIIIIIIIIIIIIHCIIIIIIIIIIIIIIIHIIIIIIIIHIIIIIIHIIIIIIIIIIIIIIIIHHIIH:<GIIIIIIIIIIIIIIIIHIIIIIIIIIIIHIIIIIIIIIIIIHIHIHIHIIIIIIIIIIIIIIIIIIIIIHIIIIHIIIIIIIIIIIIHIIIIIIIDDDDD
@HISEQ:969:HM2KJBCX2:2:1102:10020:59464 2:N:0:ACTATGCA
GCCTCGTACTGACCCAACTATCCCTATTAATCATTACGTCGATCCTAGAAACCAACAAAATAGAATCAAACGTCCTATTTCATTATTCCATGCTAATGTATTCAAGCGTAAGCCTGCTTTAAACACTCTAATTTTTTCAAAGTAACAGTCCTGATTCCCCACGACACCAAATTAATGACATCGCGGTTCTTCAGAAGGTAGGAACCGATAATGCCAGTGCGTACCGAGGCACGACCAACAATTCGATCCCGAAATTCAACTACGAGCTTTTTAACTGCAACAACTTTAATATACGCTATTGGAGCTGGAATTACCGCGGCTGCTGGCACCAGACTTGCCCTCCAA
+
DDDDDIIIIIIHHIIHHIIIIIHIIHIIIIIIHIIIIIIIIIIIIIIIIIIHIIIIHHHIIIHIHIHHIIGIHIHIGHHIIHHHIIHIIIGIIIIIIIIIIIHIIIIIIIIIIIIIIIIIIIIIIIIHHIIIIIHIHIIIIIIIIIIIIIIIIIIHIIIIIIHIIIIIIIIIIIIIIIIIIIIIIIIIIIIIIIIIIIHIIIIIIIIIIIIIIIIIIIIIIIIIIIIIIIIIIIIIIIIIIHHHIIIIIIIIIIGIIIIIIIIIIIIIIIIHHGIIIIGIIIIIIIIIIIIIIIIIGIIIIIHIIIIIIIIIIIIIIIIIIIIIIIIIIIIIIIIIIIIIDDDDD
@HISEQ:969:HM2KJBCX2:2:1102:10004:59591 2:N:0:ACTATGCA
GCCTCGTACTGACCCAACTATCCCTATTAATCATTACGTGGTCCTAAAACCAACAAAATAGAACCATCGTCCTATTTTATTATTCCATGCTAATGTATTCAAGCAAAAATGCCCGCTTTAAACACTATATTTTTTTCAAAGTAAAAGTCCTAGTTCATTGAAACACCCAAGAGCATCCCAATTCACCAGAAGGTAAGAAATTGGCTACACACCGATTCATGCCCCTAAAGGCATGACCAATATATCCCAATCCCGAAATTCAACTACGAGCTTTTTAACCGCAACAACACTAATATACGCTATTGGAGCTGGAATTACCGCGGCTGCTAATACCAGACTTGCCCTCCAA
+
DDDDDIIIIIIIIIIIIIIIIIIIIIIIIIIIIIIIIIIIIIIIIIIHIIIIIIIIIIIIIHIIIIIIIIIIIGIIIIIIIIIIIIIIIIIIIIIIIIIIIHHHIIIIII1IHHHIHIIIIIIIIIIIIIIIIIIIIHIIIIIIIIIIHHIIIIIIIIIIIIIIIIIIIIHHIHHIHIHIIIIIIIIHHIIIIIIIIIIIIIIIHIIIIHIIIIIIIIIIIIIHIIIIIIIHIIIIIIIIIIIIHIIDIIIIIIIIIIIIIIIIIHIHHIIIIIIIHIIIIIIIIIIHHIIIIIIIIIIIIIIIIIIIIIIIIIIIIIIIIIIIIIIIIIIIIIIIIIIIIIIIDDDDD
@HISEQ:969:HM2KJBCX2:2:1102:4479:59527 2:N:0:ACTATGCA
GCCTCGTACTGACCCAACTATCCCTATTAATCATTACGTCAATCCTAGAAACCAACAAAATAGGATCGAACGTCCTATTTCATTATTCCATGCTAATGTATTCAAGCGTTAGCCTGCTTTAAACACTCTAATTTTTTCAAAGTAACAGTCCTGTTTCCCTGCAACACCAAATTAATGACATTACAGTTCTTCAAGAAGGAGGAATCAGTAAAGCCAGTACATACCATAGGCACGACCAACCTACTGACCCCGAAATTCAACTACGAGCTTTTTAACTGCAACAACTTTAATATACGCTATTGGAGCTGGAATTACCGCGGCTGCTGGCACCAGACTTGCCCTCCAA
+
DDDDDIIIIIIHHIIIHHIHIIIIIIIIIIIIIIIIIIIIIIIIIIIIIIIIIIIIIIIIIIIHIIIIIIHIIIIIIIIIIGIIIIIIIIHGHIIIIIIIIHHHHIIIIIIHHIIIIHIIIHIIIIIIIIIIIIIIIIIIIIHIIIHIIIIIHHIHIIHIHGIIIIIIIIIIIIIIIIIIIIIIIHIHHHIIIIIIIIIIIIIIIIIIIIIIIHIIIIIIIIIHIIIIIIIIIIIHIIIIIIIHHIIIIIHHIIIIIHHHIIIIIIIIIIIIIIIIIIIIIIIIHIIIIIIIIIIIIIIIIIIIIIIIIIIIIIIIIIIIIIIIIIIIIIIGIIIIIIIIIDDDDD
@HISEQ:969:HM2KJBCX2:2:1102:21179:59871 2:N:0:ACTATGCA
GCCTCGTACTGACCCAACTATCCCTATTAATCATTACGGCGGTCCTAGAAACCAACAAAATAGAACCACACGTCCTATTCTATTATTCCATGCTAATGTATTCGAGCATAGGCCTGCTTTGAACACTCTAATTTTTTCAAAGTAAAAGTCCTGGTTCCCCGACACACCCAGTGAAGGGCATGCGGCTCCCCAGAAGGAAAAACCCGGCCGGACCAGTGCACGCGGTGAGGCGGACCGGCCAGCCAGGCTCAAGGTTCAACTACGAGCTTTTTAACTGCAACAACTTTAATATACGCTACTGGAGCTGGAATTACCGCGGCTGCTGGCACCAGACTTGCCCTCCAA
+
@@@DADFHC<CEEHEFF@FHEHHHEHGHHHHCHHEGHHDH<HFHH1CHGHI@HHH0DGHH1DF@FCFECHEH1<0CC1<@@@CEE@FH?CFHD1CH@?E<GIHHFCFC@FHDGGHHEG@BGCG<FCD?FHFEHAEHHFGHEGHHCHFFEEGAGHGCIHEEFHG?:CHHFFHCGHFEGH68HE:<HD@?;GIHHCHHCC=BG0FHIIHIIIIHFIIIIHHCC?EIIHHIH<HHHHCAHHIHHHGDCGHHIIIGHIHG@@EHGHHFHGHIIIHHHHIIHFEHHF<G@CC@CHHHGIIIHHIHFHFIHHIIGIIHDIHHHIHHHHIHIIHHHIHF<HHGIIIIDADD<
@HISEQ:969:HM2KJBCX2:2:1102:5188:60206 2:N:0:ACTATGCA
GCCTCGTACTGACCCAACTATCCCTATTAATCATTACGGTGGTCCTAGAAACCAACAAAATAGAACCACAACGTCCTATTCTATTATTCCATGCTAATCTATTCAAGCAAATGCCTGCTTTAAACACTCTAATTTTTTCAAGGTAATGGTCCTGGCTCCCCGGCACACCCAATAAAGGACATACTGGTTCACCAGAAGGTGGACCCGACACAGGACAGTACTCGCCAAAGACGGACCGCCCGGCCAGGCCTAAAATTCAACTACGAGCTTTTTAACTGCAACAACTTTAATATACGCTATTGGAGCTGGAATTACCGCGGCTGCTGGCACCAGACTTGCCCTCCAA
+
DBDD<0F@G?<C1<DHHFH<FHHHHHIH<FGF@FCH@CGE1CHIH?CHHFHCHHCEH@?FC@EF@CEE11D0<<CEH?HEH?FHHHHFCEEEE11CFC@FCC?E@DGHIEHIEGFHFHF@@HHG@IHHEFDFEHHHGEB<1EGFB?AC7?GHHF=D<IHDHHHHHHIFBEHEHHF?:<A?HHH@?EIHFHH?CHIHHHIHIFHE<=FHFGHHEHHHHHHHDHHHHEIHFEHF?HCCFHIFIHIHEHHGHEHHHHC?HHHHHECHIHHEHHGHHHEIIIEIHIIIHEIHCEFHHGDEHHGCDHFIHHIHHIIIHIHDHIIIIHHHEHGHEIIHIHHIIIIIID@D@D
@HISEQ:969:HM2KJBCX2:2:1102:3390:60548 2:N:0:ACTATGCA
GCCTCGTACTGACCCAACTATCCCTATTAATCATTACGGTGATTCAGAAACCAACAAAACAGGACCACCGTCCTCTTCTATTATTCCATGCTAATGTATTCAGACGTAAGCCTGCTTTGAACACTCTAATTTTTTCAAGGTAAAGGTCCTGGTTTCCCACCACGCTAAATTAATAAAATGATAGTTCCCCAGAAGGTAGAAATTCTACACACCAGTACAGACTTGTTAGCCCGACCGACGGTAGAATCCCGAAATTCAACTACGAGCTTTTTAACTGCAACAACTTTAATATACGCTATTGGAGCTGGAATTACCGCGGCTGCTGGCACCAGACTTGCCCTCCAA
+
D?@@DIIHECFHIHHIIIEHIIIEGHEHHHII1<1<G@HEEH11D@GHHFEE?1EHC1<FG@GHHC?GED10/D111<<GGHHHHGH?CEHEHHHHI@<EHHFCFIHH@<HHGEH1CHGFC@C5:GFHFHHHHE<B@EFIIHHFH?FHGHEGF<1@EAGHHADIIIHCGFDCC;DG#/<ECCC?DCDG<FG/F?FFC<D<FE0CHHEGEHGE1DGCFEF<FGG@BHDC<CCGHCFCCEDHCHGDD/EFF1<1D1<<HCHGCC@??CECF1D11D11HG@FD11F<@HE@1HCIDGEHCF1C?F?EHEHCD</FC<DDCHHHHHHHHEGD<<1FH@G0C0F@@<B0
@HISEQ:969:HM2KJBCX2:2:1102:3746:61257 2:N:0:ACTATGCA
GCCTCGTACTGACCCAACTATCCCTATTAATCATTACGTCAATCCTAGAAACCAACAAAATAGGATCGAACGTCCTATTTCATTATTCCATGCTAATGTATTCAAGCGTTAGCCTGCTTTAAACACTCTAATTTTTTCAAAGTAACAGTCCTGTTTCCCTGCAACACCAAATTAATGACATTACAGTTCTTCAGAAAGGAGGAATCAGCGAAGCCAGTACATACCAGTGGCACGACCAACCTGCTGACCCCGAAATTCAACTACGAGCTTTTTAACTGCAACAACTTTAATATACGCTATTGGAGCTGGAATTACCGCGGCTGCTGGCACCAGACTTGCCCTCCAA
+
DDDDDIIIIIIIIIIIIIIIIIHIIIIIIIIIIIIIIIIIIIIIIIIGIIIIIIIIIIIIIIHIIIIIIIHIIIIIIIIIIIIIIIIHHHHIGIHIHIIIIIIIIIIIEIIIIIIHIIHIIIIIIHIIIIHIIIIIIIIIIIHIIIIIIIIIIIIIIIIIIIIIIIIIIIHHIIIIIIIIIIIIIIIIIIIIIIIIIIIIIIIIIIIIIIIIIIIIIIIIIIIIIIIIIIIIIIIIIIIIIIIHGIIIIIIIIIIIIIIIIIIIIIIIIIIIIIIIIIIIIIIIIIIIIHIIIIIIIIIIIIIIIIIIIIIIIIIIIIIIIIIIIIIIIIIIIIIIIIIIIDDDDD
@HISEQ:969:HM2KJBCX2:2:1102:16599:61074 2:N:0:ACTATGCA
GCCTCGTACTGACCCAACTATCCCTATTAATCATTACGTCAATCCTAGAAACCAACAAAATAGGATCAACGTCCTATTTCATTATTCCATGCTAATGTATTCAAGCGCGAGCCTGCTTTAAACACTCTAATTTTTTCAAAGTAACAGTCCTGATTCCCCACCACACCAAATTAATGACATGATGGTTCGTCAGAAGGTAGAAATCAGTAACACCAGTACGTACCGAAGGCACGACCAGCGTACTAATCCCGAAATTCAACTACGAGCTTTTTAACTGCAACAACTTTAATATACGCTATTGGAGCTGGAATTACCGCGGCTGCTGGCACCAGACTTGCCCTCCAA
+
CDDDDHHHIIIIIIHIIIIHIIIIIIIIIIIIIIIIIIHIIIIIIHIIIIGI@HHIFHFHIEFHFHFHIH=GEHHHHHHIIIIIIIIEHIIGHHEIIIHIIIHHHIHHIHHHHHIHIIIIIIHIIIIIHIHHIIIHHIIIIIIHHHIIIIIHHIIIIIIIIHIHGHHIIIIIIHHIHGIIIHHHIHHIIIIIIIIIIHIIHIIIIIIIIHHHIIGIIHIIHHIIIIIIIIHIHHGHIIIIHIIHHHECIHIIIHIIGHIHGIIIIHIIHHGIIIHIIIIIIIIIIIIIIHFHEIIGIIHIIIHIIIIIIIIIIIHIIIIIIHHIHIHIIIHIHIIHIIIIDDDDB
@HISEQ:969:HM2KJBCX2:2:1102:16808:60258 2:N:0:ACTATGCA
GCCTCGTACTGACCCAACTATCCCTATTAATCATTACGTCGATCCTAGAAACCAACAAAATAGAATCAAACGTCCTATTTCATTATTCCATGCTAATGTATTCAAGCGCGAGCTTGCTTTAAACACTCTAATTTTTTCAAAGTAACAGTCCTGATTTCCCATGACACCAAATTAATGACATCGTGGTTCGTCAGAAGGGAGAAACCAATAATGCTAGTACGTACAAAGTACGACCGACATATTAGTCCCGAAATTCAACTACGAGCTTTTTAACTGCAACAACTTTAATATACGCTATTGGAGCTGGAATTACCGCGGCTGCTGGCACCAGACTTGCCCTCCAA
+
@@DDDIHIIIIIIIIIIIIIIIIIHIIEHIIIIIHIIIIIIHHIIIIIIGHHIGIHEHHGEHHEEHHI?FH=<FEE1@G@@HFHIHHGHICFHHIIHHHIIHHHHIIIIHEHHIGIIIHHGHHFEHHHHIHHIIIHHGIHHIIHGHIIIIHHHFIHHGIIIIHFHHHHIHIIIIIIIHHHFIIIHIIIIIGIIIIIIIIIIHIHHIIIHHIHIHHHIIHII=IHHHHIHEIIIIIIIHDHHHHIIHHHIIIIIIIIIIHFHIIHHHIIIIIIIIIIIHGHHIIIIIIIIIIIIIIGIIIIIIIIIIIIHCCIIIIIIIIIIIHGIIIGIIHEHHHIIIIDADBB
@HISEQ:969:HM2KJBCX2:2:1102:5149:61992 2:N:0:ACTATGCA
GCCTCGTACTGACCCAACTATCCCTATTAATCATTGCTCACAAATCCAAAAACCAACAAAATACGATAAACGAGCCCTAACTTATTATTCCATGCTAATGTATTCATAACTAACCGCCTGCTTTAAACACTCTAATTTTTTCAAAGTAAAGGTCCTGGATTGCGAACCCAACCCAGCAAAGGGCAGGAACGTTCTCCAGGAAGATGGTAAGCGCGCATCGGCACTCACACACGAAACCGTGGCGGGCCAAGCGCACTATACCAGAAATCCAACTACGAGCTTTTTAACTGCAACAACTTTAATATACGCTATTGGAGCTGGAATTACCGCGGCTGCTGGCACCAGACTTGCCCTCCAA
+
DDDDDIIIIIIIHIIIIIIIIIIIIIIIIIIIIIIIIIIIIIIIHIIIIIIIIIHIIIIIIIIHIIIIIIIIIHIGHIHIIIIIIHIIIIGIIIIIIIHIIDGHHIHIIHHIIIIIHIIIIGIIHHIIIHIIIIIIIIIICHIHHHHIIIIIHGIIIIIIIIIIIIIIIIHHHHIHIIIIIIIHIIIIIIIHEIHIIIIIHIIIIIIIIIHIIIIIIIIIIIIIIIIIIIIIIIIIIIIIIIIHIIIIIIIIIIIIHIIIIIIIIIIIIIIIIIIIIIIIIIIIIIIIIIIIIIIIHIIIIIIIIIIIIIIIIIIIIIIIIIIIIIIIIIIIIIIIIIIIIIIIIIIIIIIIIDDDDD
@HISEQ:969:HM2KJBCX2:2:1102:15694:61588 2:N:0:ACTATGCA
GCCTCGTACTGACCCAACTATCCCTATTAATCATTACGTCGATCCTAGAAACCAACAAAATAGAATCAAACGTCCTATTTCATTATTCCATGCTAATGTATTCAAGCGCGAGCTTGCTTTAAACACTCTAATTTTTTCAAAGTAACAGTCCTGATTTCCCACGACACCAAATTAATGACATCGTGGTTCGTCAGAAGGGAGAAACCAATAATACTAGTACGTACAAAGTACGACCGACATATTAGTCCCGAAATTCAACTACGAGCTTTTTAACTGCAACAACTTTAATATACGCTATTGGAGCTGGAATTACCGCGGCTGCTGGCACCAGACTTGCCCTCCAA
+
DCDDDIIIIIIIIIIIIIIIHIIIIHIIIIIIIIIIIIIIIIIIIIIIIIIIIIIIIIIIIIHHIHIIIGIHIIHIIIIIIIIIHHIIIIIHIIIIIHIIGHFHHHIHHHIHIHIIIHIIIIIIIIIIIIIIIIIHHHIIIIHIIIIIIHHIIIIIIHIHIIIIIIHIIHGHHIHGIIIIIHHHFHIHHIIIIIIIIHGHGHIHIHIIIIIHIIIIIHIHIGIIIIIIIIIIHIGIIIIIIIHIIIIGIIIHIIIIIIHIIIIIGIIIIIIIIIIIIIIIIIIHHHHIIHHGIIIIIIIIIIIIIHHIIHIIIIIIIIIIGIIIIHIIIIIIHIHIIIIDDDDD
@HISEQ:969:HM2KJBCX2:2:1102:10398:61895 2:N:0:ACTATGCA
GCCTCGTACTGACCCAACTATCCCTATTAATCATTACGTCGATCCTAGAAACCAACAAAATAGAATCAAACGTCCTATTTCATTATTCCATGCTAATGTATTCAAGCGTGAGCCTGCTTTAAACACTCTAATTTTTTCAAAGTAACAGTCCTGATTCCCCACAACACCAAATAAATGACATCATGGTTCGTCAGAAGGGAGAAACCAACAATGCCAGTACGTACCTAGGCACGACCGACATGATGGTCCCGAAATTCAACTACGAGCTTTTTAACTGCAGCAACTTTAATATACGCTATTGGAGCTGGAATTACCGCGGCTGCTGGCACCAGACTTGCCCTCCAA
+
DDDDDIIIIIIIIIIIIIIIIIIIIIIIIIIIIIIIIIIIIIIIIIIIHIIIIIIIIHIGIIIIIIIIIIIIIIIIIHIIHHHIIIIIIIIIIIIIIIIIIIIIIIIIIIIIIIIIIIIIIIIIIIIIIIIIIIIIIIIIIIIIIIIIIIIIIIIIIIHIIIIIIIIIIIIIIHIIIIIIIIIIIIIIIIIIIIIIIIIIIIIIIIIIIIIIIHIIIIIIIIIIIIIIIIIIIIIIIIIIIIHGIIIIIIIIIIIIIIIIIIIIIIIIIIIIIIIIIIIIIIIIIIIIIIIIIIIIIIIIIIIIIIIIIIIIIIIIIIIIIIIIIIIIIIIIIIIIIIIIDDDDD
@HISEQ:969:HM2KJBCX2:2:1102:16698:61923 2:N:0:ACTATGCA
GCCTCGTACTGACCCAACTATCCCTATTAATCATTACGTCAATCCTAGAAACCAACAAAATAGGATCGAACGTCCTATTTCATTATTCCATGCTAATGTATTCAAGCGTTAGCCTGCTTTAAACACTCTAATTTTTTCAAAGTAACAGTCCTGTTTCCCTGCAACACCAAATTAATGACATTACAGTTCTTCAAGAAGGAGGAATCAGTAAAGCCAGTACACACCATTGGCACGACCAACCTACTGACCCCGAAATTCAACTACGAGCTTTTTAACTGCAACAACTTTAATATACGCTATTGGAGCTGGAATTACCGCGGCTGCTGGCACCAGACTTGCCCTCCAA
+
B@BADIIHIHIIGHHEHHHHHHHFEHIIIIIIGIHIHHHHHHHHHIGHIIIHHEHHEH1@GE1CEHH@G@?CD?EEHHGHHIHIHCEH@HHIHHI?HHHHHDCHGGIIIIIHGEHGHFHEHIEHHHIIIH5IIHHHHHHGHIIHGCGHHHIIIIHHIHGHIHIHHHGHHHIHHGHIIHHHIHHHIHIIIIIIHIIIIIIIIHHGHIIHIIHIIIIIIIHDHFGHHGHIGIIIIIIIIHGHIHHHDHHHHDHHIIIIIIHHG=HIHHGIHIIIIIHIIIIIIIIHFIIHIHIIIHIIHGIIIIIIIIIIHHIIHIIHIIIHIIIIIIIIHIIIHGIHIIHHICDAD@
@HISEQ:969:HM2KJBCX2:2:1102:13043:62701 2:N:0:ACTATGCA
GCCTCGTACTGACCCAACTATCCCTATTAATCATTACGTCAATCCTAGAAACCAACAAAATAGGATCAAACGTCCTATTTCATTATTCCATGCTAATGTATTCAAGCGTTAGCCTGCTTTAAACACTCTAATTTTTTCAAAGTAACAGTCCTGTTTCCCTGCAACACCAAATTAATGACATTACAGTTCTTCAAGAAGGAGGAACCAGTAAAGCCAGTACATACCAGAGGCACGACCAACTCTCTAATCCCGAAATTCAACTACGAGCTTTTTAACTGCAACAACTTTAATATACGCTATTGGAGCTGGAATTACCGCGGCTGCTGGCACCAGACTTGCCCTCCAA
+
CDDDDIIHIIHHIIIHHIHHIIGIIIIGIHIHIIIIIIIHIIIIIIIIIIGIIIIIIIIEHHHFFGHHIIIIHHHHIIIIIHIIIHIIIIIIEHIIIIIEHEGHHHHIIIIIIIIHHIIHHHHHIHHIHHHHIIIIIHIIIIIIIHHIIIIHIIHIIIIHHHIHIIIIHIIHHIHHHHHEHHIIIIIIIIIIIIHIIHIIHHI:IHHHGIIIIIHIHIIIIIIIIIHIHHHIIHIIIIHHEHFGDHIIIIIIIIIHHIIIIIHIIIHIIIIIHIIIIIIIIIIIIHHIIIIIIIIIIIIIHIIIIIIHHIIHIIIIHIIHIIIIIIIIIIIIIIIIIIHIHDCDDD
@HISEQ:969:HM2KJBCX2:2:1102:11569:62547 2:N:0:ACTATGCA
GCCTCGTACTGACCCAACTATCCCTATTAATCATTACATCGATCCTAGAAACCAACAAAATAGAATCGGATGTCCTATTTCATTATTCCATGCTAATGTATTCAAGCGTGAGCCTGCTTTAAACACTCTAATTTTTTCAAGGTAACAGTCCTAATTCCCCGTGACACCAAATTAATGGCATTACGGTTCTTTAGAAGGTGAGAAATCAATAATATCAGTACATACCAACGGCATGACCGAAACATTGATCCCGAAATTCAACTACGAGCTTTTTAACTGCAACAACTTTAATATACGCTATTGGAGCTGGAATTACCGCGGCTGCTGGCACCAGACTTGCCCTCCAA
+
DDDDDIIIIIIIIIIIIIIIIIIIIIIIIIIIIIIIIIIIIIIIIIIIIGIIIHIIIIIIIIIIHIHGHFIHIIIIHIIIIIIIIIIHHIIHFHHHHIIIIIIIIHHIIIIIIIIIHIIIIIIIIIIIIHGIHIIHIIHIIIIIIIIIIIHIIIIIIHIIIIHHIIIIIIIIIIIIIIIIIIIHIIIIIIIIIIIIIIIIIIIIIIHIIIIIIIIIIIIIIIIIHIIIIIIIIIIIIIIIIIIIHHIIIHHIIIIIIIIIIIIIIIIIIIIIIIIIIIIIIIIIIIIIIIHIIIIIIIHIIIIIIIIIIIIIIIIIIIIIIIIIIIIIIIIIIIIIIIIIIIDDDDD
@HISEQ:969:HM2KJBCX2:2:1102:1794:63526 2:N:0:ACTATGCA
GCCTCGTACTGACCCAACTATCCCTATTAATCATTACATCGATCCTAGAAACCAACAAAATAGAATCTGATGTCCTATTTCATTATTCCATGCTAATGTATTCAAGCGTAAGCTTGCTTTAAACACTCTAATTTTTTCAAGGTAACAGTCCTAATTCCCCATAACATCAAATAAATGACATTATGGTTCTTTAGAAGGTGAGAACCAATAAAACCAGTACATACCAAGGCATGACCGATTCCTTGATCCCGAAATTCAACTACGAGCTTTTTAACTGCAACAACTTTAATATACGCTATTGGAGCTGGAATTACCGCGGCTGCTGGCACCAGACTTGCCCTCCAA
+
DDDDDIIIIIIIIIIIIIIIIIIIIIIIIIIIIIIIIIIHIHIHIIIIIIIIIIIIIIIHIHIHIIIIIIHIIIIIIIIIIIIIIIIHHIIIIIIIIIIIIIIIIIHIIIIHIIIIIIIIIIIIIIIIIIIIIIIIIIIIIIIIIIIIIIIIIIIIIHHHHIIHHIHIIIIIIIIIIIIIIIIIGIIHIIIIIIIIIIIIIIIIIIIIIIIIIIIIIIIIIIIIIIIIIIIHIIIIIIIIGHHHIIIIIIIIIIIIIIIIIIIIHIHIIIIIIIIIIIIIIIIIIIIIIIIIIIIIIIIIIIIIIIIIIIIIIIIIIIIIIIIIIIIIIIIIIIIIIIIIDDDDD
@HISEQ:969:HM2KJBCX2:2:1102:20965:63883 2:N:0:ACTATGCA
GCCTCGTACTGACCCAACTATCCCTATTAATCATTACATCGATCCTAGAAACCAACAAAATAGAATCGGATGTCCTATTTCATTATTCCATGCTAATGTATTCAAGCGTGAGCCTGCTTTAAACACTCTAATTTTTTCAAGGTAACAGTCCTAATTCCCCGTGACACCAAATTAATGGCATTACGGTTCTTTAGAAGGTGAGAAATCAATAATATCAGTACATACCAACGGCATGACCGATACATTGATCCCGAAATTCAACTACGAGCTTTTTAACTGCAACAACTTTAATATACGCTATTGGAGCTGGAATTACCGCGGCTGCTGGCACCAGACTTGCCCTC
+
DADBDIHHHHFHIHIHHGHIIIGIIHHHHHGHHEGHIIGEHIFHIIIIIIIIHIIHIHIHGHFIIHIHCHHHHHEEHC?GHGHIIIIHIIIHIECGHGHHHFHHIHHHHEHDHFFHEIIHHHIIIHHIHIHIIIIHHHGHHHHHHHHHHIHHIHHIHIIIHEIIIIIIHGHHIIIIIIHIIIIIIIIIIIIIHIIIIIIIIIIIII<IIIIHIIIII=IIIHIIIIIIIIIHIIIIIIIHHHCIIHIIIIHIIIHHIIIIIIIIIIIHHIIIIHHGIIIIIIIIIIHHHHHIHHHIIHIIHHIIHIIIIIIIIIIIIIIIIIIIIIIIIIIIIIIIIIIDDDDD
@HISEQ:969:HM2KJBCX2:2:1102:20724:63070 2:N:0:ACTATGCA
GCCTCGTACTGACCCAACTATCCCTATTAATCATTACGTCAATCCTAGAAACCAACAAAATAGGATCGAACGTCCTATTTCATTATTCCATGCTAATGTATTCAAGCGTTAGCCTGCTTTAAACACTCTAATTTTTTCAAAGTAACAGTCCTGTTTCCCTGCAACACCAAATTAATGACATTACAGTTCTTCAGAAAGGAGGAATCAGCGAAGCCAGTGCATACCAGTGGCACGACCAACCTGCTGACCCCGAAATTCAACTACGAGCTTTTTAACTGCAACAACTTTAATATACGCTATTGGAGCTGGAATTACCGCGGCTGCTGGCACCAGACTTGCCCTCCAA
+
@DDDDIIIHHECGHIFHIIIIIIHHEHHIIIIIIIGIHFHIIEGHEHCCHHIIGHHIIIGHHHCHGHIHIFIHECHHII1FHHCHH1<DFHHHHHHGHHHHHHHIHIIHHIGHIIHHHHGHHHHBGHHFGHI@IHCE@HHHIIIIHIGIIIIHGHIIIGIHIHHHHIIIHHHIIIIIIIIIIIIIIHIIIHGHIIIHHIIIIIIIIIIHIIIIIIHIHIIHHEHHHIIIIIIIIHHHHCHIHGHCIIIGIHHGHIHHIIHHHHEHHIHHIIIGIHEHEG<1CECIHHFHEFEDIIIHHHEEHHHHEHIIHIHHHGIHCHHHIIIIIIIIIIHGCGIHHDIIDDDDD
@HISEQ:969:HM2KJBCX2:2:1102:4884:64957 2:N:0:ACTATGCA
GCCTCGTACTGACCAACTATCCCTATTAATCATTACGGTGGTCCTAGACCAACAAAATAGAACCAACGTCCTATTCTATTATTCCATGCTAATCTATTCAAGCAAAAGCCCGCTTTAAACACTCTAATTTTTTCAAGGTAATGGTCCTGGTTCCCCGACACACCCAATAAAGGGCATACCGGCTCACCAGAAGGATAGACCCGACAGCAGAACAGTACTCGCCAGAGACGGACCGTCCGGTCAGGCCTATAATTCAACTACGAGCTTTTTAACTGCAACAACTTTAATATACGCTATTGGAGCTGGAATTACCGCGGCTGCTGGCACCAGACTTGCCCTCCAA
+
ADDDDIIIIIIIIIIIIIIIIHIIIIIIIIIIIIIIIIIIIIIIIIIIIIIIIIHIIIIHHIIIH?HHIIIIIIIIHIIIIIIIIIIIIIIIIIIIIIHIHGIIIIIIIIIIIIIIIIIIIIIIIIIIIIIIIIIIIIIIHIIIIIIIIIIHIIIIIIIIIIIIIIIIIIIIIIIIIIIIIIIHIIIIIIIIIIIIIIIIIIIIIIIIIIIIIIIIIIIIIIIIIIIIIIIIIIIIIIIIIIIIIIHIIIIIIIIIIIIIIIIIIIIIIIIIIIIIIIIIIIIIIIIIIIHIIIIIIHIIIIIIIIIIIIIIIIIIIIIIIIIIIIIIIIIIIIIIIIDDDDD
@HISEQ:969:HM2KJBCX2:2:1102:7028:65260 2:N:0:ACTATGCA
GCCTCGTACTGACCCAACTATCCCTATTAATCATTACGTCGATCCTAGAAACCAACAAAATAGAATCAAACGTCCTATTTCGTTATTCCATGCTAATGTATTCAAGCGTGAGCCTGCTTTAAACACTCTAATTTTTTCAAAGTAACAGTCCTGATTCCCCATGACACCAAATTAATGACATCATGGTTCGTCAGAAGGTAGGAATCAATAATACCAGTACGTACAATAGCACGACCAATAAATTGATCCCGAAATTCAACTACGAGCTTTTTAACTGCAACAACTTTAATATACGCTATTGGAGCTGGAATTACCGCGGCTGCTGGCACCAGACTTGCCC
+
?DDDDIIHHIGIIIIIIIIIIIIIHIIIIIIIIIIIIIIIIIIIIGGHIIIIIIHIIIHIIIGHIHHHIIIGIIIGGHIHHHIHIGHHIIIIIIIIIIHIIIIIIIHIIIIHIIIIIHIIIHFHEHIHFHHHIIIIHIIHGHIIIIIHIGIIIIIIGIHHGHHHIIIIIHHIHIIIIHIIHHHHHIIIHIIIIIHIHIHGHIIIIIIIIHHHHEHIIIIHIIIIIHIIIIIIHIIHIHGIIIIIIIIIIHIIGIIIIIIIIIIIIGIIHIIIIHIHHIIIIIIIIIIIIIIIIIIIIIIIIIIIIIIIHIIIIIIIHIIIIIIIIIIIIIIIIIIDDDDD
@HISEQ:969:HM2KJBCX2:2:1102:17257:65444 2:N:0:ACTATGCA
GCCTCGTACTGACCCAACTATCCCTATTAATCATTACGTCAATCCTAGAAACCAACAAAATAGGATCGAACGTCCTATTTCATTATTCCATGCTAATGTATTCAAGCGTTAGCCTGCTTTAAACACTCTAATTTTTTCAAAGTAACAGTCCTGTTTCCCTGCAACACCAAATTAATGACATTACAGTTCTTCAAGAAGAAGGAATCAGTAAAGCCAGTACATACCATTGGCACGACCAACCTACTGACCCCGAAATTCAACTACGAGCTTTTTAACTGCAACAACTTTAATATACGCTATTGGAGCTGGAATTACCGCGGCTGCTGGCACCAGACTTGC
+
DCDDDIIHIHIEHHIIIGHHIHIIIIIIIHIIIGHHIIIIIIIIIIFHHIGIIIIGHHIGIHHIIIIGCHEHIHHIHIHHIIIIIIH?@IIHIIHIIIIIIIIIIHHIHIIIIIIIIIIIIIIIIIIIIIIIIIIIIIIHHHIIIIHIIIIIIIIIIIIIIIIIIIIHHIIIIIIIIIHHIIIIIIIIGIIIIIIIIIIIIIIIIIIIIIIIIIIIIIIIIIIIIIIIIIIIIIIHHHGHIIIIIIIIIIIIIIIIHIIIIIHHIHIIIIIIIIHIIIIHIIHIIIIIIIIIIIIIIHIHHIIIIIIIIIIIIIIIIIIIIIIIIIIIIHIIIIDDDDD
@HISEQ:969:HM2KJBCX2:2:1102:3899:65927 2:N:0:ACTATGCA
GCCTCGTACTGACCCAACTATCCCTATTAATCATTACGTCAATCCTAGAAACCAACAAAATAGGATCGAACGTCCTATTTCATTATTCCATGCTAATGTATTCAAGCGTTAGCCTGCTTTAAACACTCTAATTTTTTCAAAGTAACAGTCCTGTTTCCCTGCAACACCAAATTAATGACATTACAGTTCTTCAGAAAGGAGGAATCAGCGAAGCCAGTACATACCAGTGGCACGACCAACCTGCTGACCCCGAAATTCAACTACGAGCTTTTTAACTGCAACAACTTTAATATACGCTATTGGAGCTGGAATTACCGCGGCTGCTGGCACCAGACTTGCCCTCCAA
+
DADDDIIIIIIIHIIIIIIIIIIIIIIIIIIIIIIIIIIIIIIIIIIIIIIIHHIIIFIIIIHIHIIIGIIIIIHIHIIIIGIIIIIIHHHIGIIIIHIIIIIIHIIIIIHIIIIIIIIIIIIIIIIIIIHIIIIIIIIIIIIIIIIIIIIHIIHIIIIIIIIIIIIIIIIIIIIIIIIIIIIIIIIIGIIIIIIIIIIIIIIIHIIIIIIIIIIIIIIIIIIHIIIHHIIIIIIIIIIIIIIIIIIIIIIIIIIIIIIIIIIIIIIIIIIIIHHIIIIIIIIIIIIIIIIIIIIIIIIIIIIIIIIIIIIIIIIIIIIIIIIIIIIIIIIIIIIIIIIIIDDDDD
@HISEQ:969:HM2KJBCX2:2:1102:3029:66536 2:N:0:ACTATGCA
GCCTCGTACTGACCCAACTATCCCTATTAATCATTACGTCAATCCTAGAAACCAACAAAATAGGATCAAACGTCCTATTTCATTATTCCATGCTAATGTATTCAAGCGTTAGCCTGCTTTAAACACTCTAATTTTTTCAAAGTAACAGTCCTGTTTCCCTGCAACACCAAATTAATGACATTACAGTTCTTCAAGAAGGAGGAACCAGTAAAGCCAGTACATACCAGAGGCACGACCAACTTACTAATCCCGAAATTCAACTACGAGCTTTTTAACTGCAACAACTTTAATATACGCTATTGGAGCTGGAATTACCGCGGCTGCTGGCACCAGACTTGCCCTCCAA
+
DDDDDIHIHHIIGIIHIHHIIHHFHIIIIIIIIIIIIIIIIHHIIIHIGGIIIHIIIIIIHHHGEHHHEHHHHIIIGHHIHEHHIHIHIIIIEHIIIHHIIFGHIIHIIHIHIIHHHIIIHIHIHIGHHIHIIIIIGIHIIHIIIIIHHHIIIHHIFECHHHIHEHFHHHHFHHGHIHHH?IIIIHHHIHHIHGHHGIIHHHHHHIHHHIIHHGIGIIIIIIIIIIIIHHIIHIIIHHIIIHEHHHEDIIHHIHIIIIIIHFHIIIIHFIIIIHHIIHIHHIIIIIGIIIIIIIIIIHIIIIIIIIIIIIGIIIHHHHIIIIHIHIIIIIIIIIGHIHHG?CDDDD
@HISEQ:969:HM2KJBCX2:2:1102:17023:66355 2:N:0:ACTATGCA
GCCTCGTACTGACCCAACTATCCCTATTAATCATTACGGTGGTCCTAGAAACCAACAAAATAGAACCATGCCGTCCTATTTTATTATTCCATGCTAATGTATTCAAGCAAAAATGCCTGCTTTAAACACTCTAATTTTTTCAAAGTAAAGGTCCTGGTTCCCCGCGGCACCCAATTAAGGACATCGCGGTTCTCCAGAAGGTGAGAAATTGACTGCACCAGTTCATACCCCGTAAGGCACGACCGATGCGCCAATCCCGAAATTCAACTACGAGCTTTTTAACTGCAACAACTTTAATATACGCTATTGGAGCTGGAATTACCGCGGCTGCTGGCACCAGACTTGCCCTCCAA
+
DDD0BEHHIIHHIIIHEHHHEHIEHIHFHHIHEHEG<<0<D0CHH?E?HHHIIHHHH<FFEHC@HHHIFDEG/<CF0<<<1<CDCCCG1<C<<EGHH?1DFCGEHGGGHFHIIH1CC@;HEEHFGIHEGFHHCHC@CHEFG1F<C5GF<HH@<@1EEE,C<FHDDEHDHHHG:<HHCDHFHCHHHC@:F>HCAGEH?@?FGEGAHFHIHD;;HGIHHF1HIHHHHECHHHHF@@@H=IHHECC@HIIHHHEGHHF<IHHFHIHHHIHG@CHG@EHEHEHGCD1?HIHIIIHF@HHEFHEHHIHHHEIIIHGE@HCIIIHIHDC?GIHFHHHHHGFHHEEIHIHHHECF@@@B?
@HISEQ:969:HM2KJBCX2:2:1102:13123:66284 2:N:0:ACTATGCA
GCCTCGTACTGACCCAACTATCCCTATTAATCATTACGGTGGTCCTAGAAACCAACAAAATAGAACCACAACGTCCTATTCTATTATTCCATGCTAATCTATTCAAGCAAATGCCTGCTTTAAACACTCTAATTTTTTCAAGGTAATGGTCCTGGCTCCCCGGCACACCCAATAAAGGACATACTGGTTCACCAGAAGGTGGACCCGACACAGGACAGTACTCGCCAAAGACGGACCGCCCGGTCAGGCCTAAAATTCAACTACGAGCTTTTTAACTGCAACAACTTTAATATACGCTATTGGAGCTGGAATTACCGCGGCTGCTGGCACCAGACTTGCCCTCCAA
+
DADDDCEGHIEHEFHEH=@GH1<FEHIHIIICHIIHGHHEHHH?EHIIHIIE1FFGGFE@FG@C?HCGG1F0C<CGE@CHIIGIHGI?1DCGHHIG?HHHCDF@CECGHHIC1F<<FHHIHFGFHHEHIHEHFHIIHHCHHEHHHIEHHH?BGC8@FGCCCHHG:.B@CIHGBCGHHEBGHHHEFEHEECH?HHHCEEF=7G@CC=IIHHDHGC<EIHHHEEDHHD?HH@HFC<<D?E<CHCHGDD?C<1GEHHIIIFHHIHDHIHEHIIIHHC<EFEGEHHIHHHEHHGEHHE?@GCGHCGCHHIHFIHIIHIGIHHIIHHHHHCEHIHIHHIIIIHIIID@DB@
@HISEQ:969:HM2KJBCX2:2:1102:13077:66359 2:N:0:ACTATGCA
GCCTCGTACTGACCCAACTATCCCTATTAATCATTACGTCAATCCTAGAAACCAACAAAATAGGATCAAACGTCCTATTTCATTATTCCATGCTAATGTATTCAAGCGTTAGCCTGCTTTAAACACTCTAATTTTTTCAAAGTAACAGTCCTGTTTCCCTGCAACACCAAATTAATGACATTACAGTTCTTCAAGAAGGAGGAACCAGTAAAGCCAGTACATACCAGAGGCACGACCAACTTACTAATCCCGAAATTCAACTACGAGCTTTTTAACTGCAACAACTTTAATATACGCTATTGGAGCTGGAATTACCGCGGCTGCTGGCACCAGACTTGCCCTCCAA
+
BDDDDIIIIIIIIEHIIIIIIIIIIIIIIIIIIIIIIIIIIIIIIIIIIIIIIIIIIIIHHIHICHIIHIHHIEHHIIIIIIIIHIIGIIIIIIIIIIIIIIIIIHIIIIIIIIIIIIIIIHHHHHIIIIIIIIIIIIIIIIIIIIIIIIIHHIIIIIGIIIIIIIIIIIHIIIIIIIIIIIIIIIIIIIIIIIIIIIIIIIIIIIIIIIIIIIIIIIIIIIIIIIIIIIIIIIIIIIIIIIIIHIIIIIIIIIIIIIIIIIIIIIIIIIIIIIHIIIIIIIIIIIIIIIIIIHIIIIIIIIIIIIIIIIIIIIIIIIIIIIIIIIIIIIIIIIIIIIIIIDDDDD
@HISEQ:969:HM2KJBCX2:2:1102:11089:66609 2:N:0:ACTATGCA
GCCTCGTACTGACCCAACTATCCCTATTAATCATTACGGTGGTCCTAGACCAACAAAATAGAACCAACGTCCTATTCTATTATTCCATGCTAATCTATTCAAGCAAAAGCCCGCTTTAAACACTCTAATTTTTTCAAGGTAATGGTCCTGGTTCCCCGACACACCCAATAAAGGGCATACCGGCTCACCAGAAGGATAGACCCGACAACAGACAGTACTCGCCAGAGACGGACCGCCCGGTCAGGTCTAAAATTCAACTACGAGCTTTTTAACTGCAACAACTTTAATATACGCTATTGGAGCTGGAATTACCGCGGCTGCTGGCACCAGACTTGCCCTCCAA
+
DDDDDIIIIIIIIIIIIIIIIIIIIIIFHHIIIIIGIHIIHIHIIIICHHIHIIIIHEHIGIIHIIIIHHIIIHHIIIIIIIIIIIHCFHHHIIIIGHHIIHIIIHIIHHIIHIIIIIIIIIHIHIIHIIHIHHIHHHIHHHIIIIIIIIHHIHDHIIIIIHHGHIHHHHHGIIIIHIIIIHIIIHHHIIIIIIIIHIIIIIIIIIIIIIIIIIIIIIHIIIIIIIIIIIIIIIIIIIHHIIIIIIIIIIIIIIIIIIIIIIIIIIIIIIIIIIIIIIIIIIIIIIIIIIHIIIIIIHIIIIIIIIIIIIIIIIIIIIIIIIIIIIIIIIIIIIIIIIDDDDD
@HISEQ:969:HM2KJBCX2:2:1102:17445:66662 2:N:0:ACTATGCA
GCCTCGTACTGACCCAACTATCCCTATTAATCATTACGGTGGTCCTAGACCAACAAAATAGAACCAACGTCCTATTCTATTATTCCATGCTAATCTATTCAAGCAAAAGCCCGCTTTAAACACTCTAATTTTTTCAAGGTAATGGTCCTGGTTCCCCGACACACCCAATAAAGGGCATACCGGCTCACCAGAAGGATAGACCCGACAGCAGAACAGTACTCGCCAGAGACGGACCGTCCGGTCAGGCCTAAAATTCAACTACGAGCTTTTTAACTGCAACAACTTTAATATACGCTATTGGAGCTGGAATTACCGCGGCTGCTGGCACCAGACTTGCCCTCCAA
+
DDDDDIIIIIIIIIIIIIIIIIIIIIIIIIIIIIIIIIHIHHIIIIIIHIIIIIIIIGIIIIIIIIIIIFHIIIHHIIHIIIIHIIIIIIIIIIHIIIIHIHHIIIHIHGIIIIHGIIIIIIIIIIIIIIHIIIIIIIHHIHHHIIIIIFHHHIIIIIIIIIIHIIHIIHHHHGHHHIHHIHHFHHIIIHHHIHHIIIIIIHIHHIHIIIIHIIIHHIIIHFEHHFIIIIIHHHECCDGIIHGIIIIHIIIIHEEGHHGG/FGIHGCHCIIFHIHFEIIHHCCC1@HHHHCGDHD<D<<EIHHHIIGIIIIIIHHDIIGIIHIIHIIHGIIHHEEGGHD<@DDD
@HISEQ:969:HM2KJBCX2:2:1102:14757:66801 2:N:0:ACTATGCA
GCCTCGTACTGACCCAATCCCTATTAATCATTACGTCGATCCTAGAAACCAACAAAATAGAATCAAACGTCCTATTTCGTTATTCCATGCTAATGTATTCAAGCGTGAGCCTGCTTTAAACACTCTAATTTTTTCAAAGTAACAGTCCTGATTCCCCATGACACCAAATTAATGACATCATGGTTCGTCAGAAGGTAGGAATCAATAATACCAGTACGTACAATAGCACGACCAATAAATTAATCCCGAAATTCAACTACGAGCTTTTTAACTGCAACAACTTTAATATACGCTATTGGAGCTGGAATTACCGCGGCTGCTGGCACCAACTTGCCCTCCAA
+
BDDDCIIIHIIIIIHHIIIIHHHIIIIIIIIIIIIIIIIHIIIGHIIHIIIICEHIIIIIGIGIHIIHHHCHEGHIIIHIIEHIHIHGEFHIIHHIIHGIHIIIIIHHHIIIIIHHIHHHIIHHHIIHHIHHIIIIIIHHHHIHHIIHIHHIIIIIFIHIIHHGIIIIIIIIIHIIIIHHIGIIIIIIIIIIIHIIIIIIIIIIIHIIIIIIIIHIIIIIIIIIIHIIIIIIIIIIIIIHGIIIGIIIIHFIHIIIIIHHHHIIIIHIIIIIIIIIIIHIIHIIIIIIIHIIIIIIIIIIIIIIIIIIIIIIIIIIIIIIIIIIIIIIHHHHHIIIDDDDD
@HISEQ:969:HM2KJBCX2:2:1102:20821:69839 2:N:0:ACTATGCA
GCCTCGTACTGACCCAACTATCCCTATTAATCATTACGTCAACCCTAGAAACCAACAAAATAGGATCAAACGTCCTATTTTATTATTCCATGCTAATGTATTCAAGCGTTAGCCTGCTTTAAACACTCTAATTTTTTCAAAGTAACAGTCCTGTTTCCCCGCAACACCAAATTAATGGCATCACGGTTCTTCAAGAAGGAGGAATCAGCAAGGCCAGTTCATACCGGTGGCACGACCAACCTGCTGACCCCGAAATTCAACTACGAGCTTTTTAACTGCAACAACTTTAATATACGCTATTGGAGCTGGAATTACCGCGGCTGCTGGCACCAGACTTGCCCTCCAA
+
@@@BAHHIHHEHIHHHIIHIIIII?EGHHHGHHHEGHHHHIHEHIIIIHIIHIHHHEHHGHFEEIEHHHEHHHC0CEGHHHHHFHHCHEHHIHEHIIHHIICHFHCHEHGHHHGHGHHHECGHHIHH?GFHHHGEHHHHHGB@FAHHHGHGGD<F?E?D7BHHG?GGFGHH?GHHIHHEFHFECHIIHIIHHHHHGHIHHIIIIFHEIHHHHHIIIHHIIHHHHHHHEHFCCHFHFFIHFH@H@DHCIGIHFIIIHIHHIIIIIIHHHHHHIHHHIIHHHHHEHIIIIHHHHHEHIGHGFEIIIIHIIIHIIIIHHCIIIIIHHEIHEGHG@F<EHHHIHGDCCDD
@HISEQ:969:HM2KJBCX2:2:1102:16023:71189 2:N:0:ACTATGCA
GCCTCGTACTGACCCAACTATCCCTATTAATCATTACGGTGATCCTAGAAACCAACGAAATAGAATCAGTCCGTCCTATTTCATTATTCCATGCTAATGTATTCAGACGATAGTCTGCTTTAAACACTCTAATTTTTTCAAAGTAACAGTCCTGATTTCCAACCACACCAAATAAATGGCATGAAAGTTCCTCAGAAGGTAGAGATCCATCTCACCAGTACAGACAATTAAGCCTGACCAATGGGTAGACCCCGAAGTTCAACTACGAGCTTTTTAACTGCAACAACTTTAATATACGCTATTGGAGCTGGAATTACCGCGGCTGCTGGCACCAGACTTGCCCTCCAA
+
DDDDDIIIIIIIIIIIIIIIIIHIIIIIIIIIIIIIIIIIIIIIIIHIIHIIIIIIIIIGHIIIIIIGIIGIIIIIIIIIIIIIIIIIIIHIIGIIIIIIIHHIHIIIIIIIIHIIIIIIIIHIIIIIIIIIIIIIIIIIIIIIIIIIIIIIHIIIIIIIIIIIHHIIHIIIIIIIIIIIIIIIIIIIIIHHIIIIIIHHIIIIIIIIIIIIIIIIIIIIIIIIIIIIHIIIIIIIIIIHIIIHIIHIIIIIIIIIIIIIIIIHIIIIIIIIIIIIIIHHIIIIIIIHGHIIIIIIIIIIIIIIIIIIIIIIIIIIIIIIIIIIIIIIIIIIIIIIIIIIHIIDDDDD
@HISEQ:969:HM2KJBCX2:2:1102:4091:71726 2:N:0:ACTATGCA
GCCTCGTACTGACCCAACTATCCCTATTAATCATTACATCGATCCTAGAAACCAACAAAATAGAATCGGATGTCCTATTTCATTATTCCATGCTAATGTATTCAAGCGTGAGCCTGCTTTAAACACTCTAATTTTTTCAAGGTAACAGTCCTAATTCCCCGTGACACCAAATTAATGGCATTACGGTTCTTTAGAAGGTGAGAAATCAATAATATCAGTACATACCAACGGCATGACCGAAACATTGATCCCGAAATTCAACTACGAGCTTTTTAACTGCAACAACTTTAATATACGCTATTGGAGCTGGAATTACCGCGGCTGCTGGCACCAGACTTGCCCTCCAA
+
DDDDDIIIIIHHIIIIHIIIIIIIIIIIIIIIIIIIIIIIIHIIIIIIIIIIIIIIIIIHIIIHIIIIIIIIIIIIHIIIIIIIIIIIIIIIIIIIIIIIIHHIIIIIIIIIHIIIHIIIIIIIIIIIIIIIIIIIIIIIIIIIIIIIIIIIIIIIIIIIIIIIIIIIIIIIIIIIIIIIIIHHGIIIIIIIIIIIIIIIIIIIIIIIIIIIIIIIIIIIIIIIIIIHIIIIIIIIIIIIIIIHIHIIHIIIIIIIIIIIIIIIIIIIIIIIIIIIIHIIIIIIIIIIIIIHIIIIIIIIIIIIIIIIIIIIIIIIIIIIHIGIIIIIIIIIIIIIIIIIIIDDDDD
@HISEQ:969:HM2KJBCX2:2:1102:18176:71488 2:N:0:ACTATGCA
GCCTCGTACTGACCCAACTATCCCTATTAATCATTACGGTGGTCCTAGAAACCAACAAAATAGAACCACAACGTCCTATTCTATTATTCCATGCTAATCTATTCAAGCAAATGCCTGCTTTAAACACTCTAATTTTTTCAAGGTAATGGTCCTGGCTCCCCGGCACACCCAATAAAGGACATACTGGTTCACCAGAAGGTGGACCCGACACAGGACAGTACTCGCCAAAGACGGACCGCCCGGTCAGGCCTAAAATTCAACTACGAGCTTTTTAACTGCAACAACTTTAATATACGCTATTGGAGCTGGAATTACCGCGGCTGCTGGCACCAGACTTGCCCTCCAA
+
ADDDDIIIIIHHGHHHHIIIIIIIIIIIGHIIIIHHIHGIFIIFHHIHGIIIIIIIGHIGIIHHIIIIIIHIDHHHHGIGIHHHHII1@FGHHHIHIIIIHFHHHFIIHIIIIIIIIIIIIIIIIIIIIIIIIIIIIIIIIIIIIIIIIGIIIIHIHGHEHHHIIIIHHIIIIIIHIHIIIIIIIIIIIIIIHIIIIIIIIIIHHIIIIHHIIHIIIIIIIIIIIIIIIIIIHIIIIIIHIIIIHIIIIHIIIIIIIIIIGHIIIIIHIIIIIHIIIIIIIIIIIIHHIIHIIIIIHHDCDIIIIIIIIIIIIIIIIHIIIHIIIIIIIIIIIIIIIIIIIDDDCD
@HISEQ:969:HM2KJBCX2:2:1102:3587:71727 2:N:0:ACTATGCA
GCCTCGTACTGACCCAACTATCCCTATTAATCATTACGGTGATCCTAGAAACCAACAAAATAGAACCATGCCGTCCTATTCTATTATTCCATGCTAATGTATTCGAGCAAAAATGCCTGCTTTAAACACTCTAATTTTTTCAAGGTAAAGGTCCTGGATCCGCAAGACACCCAATAAAGGACATCAAGTTTCTCCAGAAGGTGAGAAATCAACAGTAACAGTTCATACCCCTTAAGGCATGACCATCACGTCAATCCCGAAATTCAACTACGAGCTTTTTAACTGCAACAACTTTAATATACGCTATTGGAGCTGGAATTACCGCGGCTGCTGGCACCAGACTTGCCCTCCAA
+
DDDCBHIIGHHHHIHIIIIHHHIIIGIIHIIIIIIHIIIIIIIHIIGHH?FHHHIIIIIHHHIIIIHIIHIIIHHIHFHHHIGHIEHHIIIIIEHHH@GEEFEHHHIIIIIIHIIHHHGCHHHHGHHFHHIIHGHEIHIIIIHHIIIIIIHHEIGIHHGIGGIIHIIIIIIIIIIIIII;H9IIIIHHHIIIIIII;IIGIIIIIIIIIIII2I=HHG<HIII=HHCHIIIIIIHHHIIIFGIIIHFHFGHGIIHHIHHHIIGIIIIIIHIIIHIIIIIIIHHIIIIIIIHHIIIIIIHIHIHIIHIIIIIIHIIIIIIIIIIHIIIIIIIIIGIIIIIIIHIIIIIIDDADB
@HISEQ:969:HM2KJBCX2:2:1102:12186:71754 2:N:0:ACTATGCA
GCCTCGTACTGACCCAACTATCCCTATTAATCATTACGGTGATCCTAGAAACCAACAAAATAGAACCATGCCGTCCTATTCTATTATTCCATGCTAATGTATTCGAGCAAAAATGCCTGCTTTAAACACTCTAATTTTTTCAAGGTAAAGGTCCTGGATCCGCAAGACACCCAATTAAGGACATCAAGTTTCTCCAGAAGGTGAGAAATCAACAGCGACAGTTCATACCCCTTAAGGCATGACCATCACGTCAATCCCGAAATTCAACTACGAGCTTTTTAACTGCAACAACTTTAATATACGCTATTGGAGCTGGAATTACCGCGGCTGCTGGCACCAGACTTGCCCTCCAA
+
BD@0<0<DH1D<<<1DG=C11<D11DGHGHIIICEE1<GH@CC1CCGHIII@?GEEHEFHIG1CH@@1111D<<</CGHIHEHE@?<@CC<<1DCGF11<D1<D1DF0@HHCG5<DHG@@CHCHGHBCFHHGHFE?EHHHIHF@AFFDHGGHHEFHHDHHHGIHHIHIHHHHIHEHHEHGHFFHEHGGEF?FHFCHFHHCIHIHHFEGCHHEGGEGEHHIHHHHIHHIIHIIHIHIGIIHFCAEHHHEFG@FHIHDDIFHEIIHHCEGE<EHEIIHCIHHC<@HHGEHHHGFIHHHHH@HEH?EEHHGHEIIIHIHFGEDEGHHCHHHHHHIHHHIIHHFIIIIGHHEBBDD<
@HISEQ:969:HM2KJBCX2:2:1102:19508:72313 2:N:0:ACTATGCA
GCCTCGTACTGACCCAACTATCCCTATTAATCATTACATCGATCCTAGAAACCAACAAAATAGAATCGGATGTCCTATTTCATTATTCCATGCTAATGTATTCAAGCGTGAGCCTGCTTTAAACACTCTAATTTTTTCAAGGTAACAGTCCTAATTCCCCGTGACACCAAATTAATGGCATTACGGTTCTTTAGAAGGTGAGAAATCAATAATATCAGTACATACCAACGGCATGACCGAAACATTGATCCCGAAATTCAACTACGAGCTTTTTAACTGCAACAACTTTAATATACGCTATTGGAGCTGGAATTACCGCGGCTGCTGGCACCAGACTTGCC
+
DADDAFHDEHHHHHEHHIHIHHHHIGIIIIIIGIIIFHIFHH?HHIHHIHGHH?GEH@HHHH?CHHIH@CGHH?HFE@HHEGHHHHGHFFHHHIEHGDGHEHHHHHGHHGEIFHFH?CCH@EFCFGHHHGFFEBHCCFHHHHFHHEHHG@<CFEHHHHHEHHHHHCFHIIHGHGHH<GCHHGGHHHIH2?EDHGFDFCEHGIIIIIIIHHIGIIHGHHHG@EEH?HGIHHHHHHHG@$D<GCHHF@C?C/?@HF1HH?FCHHFHHHHHHHHFHHHHHHHG@GGC<FHHIHHHGEIHHHCHIIHHG?G@D?HHG<HGHHIIHEHHHECG@HHCHHF<0D?DD
@HISEQ:969:HM2KJBCX2:2:1102:10930:72533 2:N:0:ACTATGCA
GCCTCGTACTGACCCAACTATCCCTATTAATCATTACGTCGATCCTAGAAACCAACAAAATAGGGTCAAACGTCCTATTTCATTATTCCATGCTAATGTATTCAAGCGTGAGCCTGCTTTAAACACTCTAATTTTTTCAAAGTAACAGTCCTGATTCCCCGCGACACCAAATTAATGACATCACGGATCTTCAGAAGGGAGAAACCAGTGACACCAGTGCATACCAAAGGCATGACCAGCGTACTGATCCCGAAATTCAACTACGAGCTTTTTAACTGCAACAACTTTAATATACGCTATTGGAGCTGGAATTACCGCGGCTGCTGGCACCAGACTTGCCCTCCAA
+
DDDDDIIIIIIIIIIHHIHIIIIIIIIIIHIIHIIIIIIIIGEHHIIIIIIIIIIIIF?HHIIIHHHIGHHIHIIHIIIIIIIIIIIIHHEHHHEFIHIIIHHHIHHIIHHIHIIHHHEHIHIIHIIIIIIIIIHHIIGHIIHIIIHHIIIIHHHHGHIIIIIIIIIIIHHIIIIIHEHHHEGHDFHHHHEHIIIIHHHIIIIIHHGHHIHIIHHIHIHIHHIHEHHHHGIHEGH;HIIIIHHGFIGHIHGIIIIIIHHIHHEGIHHDHIHGHHHHIHIGIIHHGG1HHHHIGIHGECIHIIIIIIIIIIIIIIIIIIIIIHEHIIIIIIIIIIIIIIIIICDDDD
@HISEQ:969:HM2KJBCX2:2:1102:13147:73466 2:N:0:ACTATGCA
GCCTCGTACTGACCCAACTATCCCTATTAATCATTACGTCAATCCTAGAAACCAACAAAATAGGATCGTCGTCCTATTTCATTATTCCATGCTAATGTATTCAAGCGTTAGCCTGCTTTAAACACTAATTTTTTCAAAGTAACAGTCCTGTTTCCCCGCAACACCAACTTAATGGCATTACGGTTCTACAAGAAGGAGGAATCAGCAAAGCCAGTGCATACCAGTGGCACGACCAACTTGCTGACCCCGAAATTCAACTACGAGCTTTTTAACTGCAACAACTTTAATATACGCTATTGGAGCTGGAATTACCGCGGCTGCTGGCACCAGACTTGCCCTCCAA
+
DDDDDIIIIIIIIIIIIIIIIIIIIIIIIIIIIIIIIIIIHIIIIIIIIIIIIIIIIIIIIHHIIIIIIIIIIIIIIIIIIIIIIIIHIIHIIIIIIIIIIIIIIHIIIIIHIIIIIIIHIIIHIIIIIIIIIIIIHHIIIIHIIIIIIIIIIIIHIIIIIIIIIIIIIIIIHIIIHIIIIIIIIIIIIIIIIIIHIIIIIIIIIIIIIIIIIIIIIIIIIIHIIHIIIIIIIIIHHIIIHGIIIIIIHIIIIIIIHHIHIIIIIHIIIIIIHIIIIIIIHHHHHIIHIIIIIIIIIIIIIIIIIIIHIHIIIIIIIIIIIIIIIIIIIIIIIIIIIIDDDDD
@HISEQ:969:HM2KJBCX2:2:1102:10516:73914 2:N:0:ACTATGCA
GCCTCGTACTGACCCAACTATCCCTATTAATCATTACGGTGATCCTAGAAACCAACAAAATAGAATCATGCCGTCCTATTTTATTATTCCATGCTAATGTATTCAAGCAAAATGCCTGCTTTAAACACTCTAATTTTTTCAAAGTAAAGGTCCTGGTTCCCCGCGACACCCAATTAAGGGCATCGTGGTTCTCCAGAAGGTGAGAAATTGACTACACCAGTTCATACCCCTTAAGGCACGACCGATGTGTCAATCCCGAAATTCAACTACGAGCTTTTTAACTGCAACAACTTTAATATACGCTATTGGAGCTGGAATTACCGCGGCTGCTGGCACCAGACTTGCCCTCCAA
+
DDDDDIHIIHHHHHIIIIIIIIIIIIIIHIIIHIHIIIHIIHIIIHIIIHIEHIHIHIIIIIIIIIIHIIGIGIIIIIIHHIIIIIHIIIIIIGIIIIIIIGIIHHIIHHHIIHHGIIIIIIHHIHHHHHHIIHHIHGHIHHIIIIIHHIIHIHHHIIHHHHIIIIHHHIIIIIIIHHIIIIIGIHGIIIHIIIIIIIHIIIIIIIIGIIIIIHHHGIIIIIIHIHIIIIIHIHGIIIIIIIIHHIIIHHDIIIIHIIIIIIIIIIIHIIIIIIGIIIIHIIIIIIIIHHIHHFHIIIIIIGIIIHIIIGIIIIIIIIIIIIHIIIIIIIIIIIIIIIIIHHIIIIICDDDD
@HISEQ:969:HM2KJBCX2:2:1102:20636:73687 2:N:0:ACTATGCA
GCCTCGTACTGACCCAACTATCCCTATTAATCATTACGGTGGTCCTAGAAACCAACAAAATAGAACCACAACGTCCTATTCTATTATTCCATGCTAATCTATTCAAGCAAATGCCTGCTTTAAACACTCTAATTTTTTCAAGGTAATGGTCCTGGCTCCCCGGCACACCCAATAAAGGACATACTGGTTCACCAGAAGGTGGACCCGACACAGGACAGTACTCGCCAAAGACGGACCGCCCGGCCAGGCCTAAAATTCAACTACGAGCTTTTTAAC
+
DDADDIFHIIIIIIIIIIIIIIIIIIIIIIIHIIIIIHIEEHIIIIIHIHIIIIIIIHHHHHHHHIIIEHIHHHIIIIHIHIIIIIIIIIIIIIHIIIIIHHHHIHHHIIIIIIHHHGHIIIIIIIIIGHHHHFHHHHHHHIIHIIIHIIIIHIGHIIIIIIIIIIIIHIIHHIHIIIIHIIIIIIIIIIIIIIIHIIIHHHIIHIIIIIIIIIIIIIIIIIIIIIIIIIIIIIIIIIIIIIIHHIIIIIIIIIIIIHHIIHHIIHHHEEIDDDDD
@HISEQ:969:HM2KJBCX2:2:1102:5443:75083 2:N:0:ACTATGCA
GCCTCGTACTGACCCAACTATCCCTATTAATCATTACTCTAGTCTCGAAGGCCAACACAATAGGACCAGACTCCTATCACGTTATTCCATGCTAATGTATTCAGAGCATAAGCTTGCTTTGATCACTCTAATTTTTTCAAAGTAACAGCGCCGGAACCGTGACCTAGCGAATTAAGGCCAGGAGCACGCCGCCGACAAAAGGGATGGAAGGGTAGGTGCACACTGAGTACGCGGACCGACCCTTATGACCCAAGATCCAACTATGAGCTTTTTAACTGCAAAAACTTAAATATATGCTATTGGAACTGGAATTACCGCGGCTGTTGGCACCAGACTTGCCCTCCAA
+
DDAD@HHHHHHE@HHIHHHHIHIHIHHIHEHFHIIIHHIIHHIHIGGIFIDHHIHIHIIGECCEHHIIHIHHHHIEC1G?GHHCHIEHHHIIHIHIIGHGHGHHGHHIHIIIHHHHHHHHHIIIIGFEGHHIIHFHHHHHFHHIHIHHHHGHHHHHHHEHEG@ECHDIIIHEFCG@F?/FHHCHEFCHHDHHHEHHHHHIGHIIIIHHEEFH@HEHG@EHHHIHEHHHHDHDHIIH<HIHHGFCD@IHHHHHGD1??HEIIHF1HG?HHHHHHHGFG?C<<D1GC@HE?HF@H@CIIHHH@HHHEIHIIIHHCHHDCC@HHHIHHHF1IIIHHHIHHECC?DDDDD
@HISEQ:969:HM2KJBCX2:2:1102:21295:75321 2:N:0:ACTATGCA
GCCTCGTACTGACCCAACTATCCCTATTAATCATTACGTCAATCCTAGAAACCAACAAAATAGGATCAAACGTCCTATTTCATTATTCCATGCTAATGTATTCAAGCGTTAGCCTGCTTTAAACACTCTAATTTTTTCAAAGTAACAGTCCTGTTTCCCTGCAACACCAAATTAATGACATTACAGTTCTTCAAGAAGGAGGAACCAGTAAAGCCAGTACATACCAGAGGCACGACCAACTTACTAATCCCGAAATTCAACTACGAGCTTTTTAACTGCAACAACTTTAATATACGCTATTGGAGCTGGAATTACCGCGGCTGCTGGCACCAGACTTGCCCTCCAN
+
DBDADHHHGEFFFCHHIIEH@@HHEHCHGHEHHEHHHH<CGECCHCHHIIHHIIHGHIGIEHG?GFGEHHGE1<C@F<DECHFHHECECHEF??GHFF@HCHEGHCGHEGGCCCHHIHGDDEFHGHFGHEHIHHHHHGHIIHHHHHIHHHHHEGHHGIHHHHHIIHHHGHHHHIHFCGH@HHHFFCHIIIIIHHHGIIHIIGHHHHHHFHHHHEHHIHHFHHGHHIIHIHHCECHIHFHHIHHHDHDGIHHF1G?IIHHHIHEHEGHIHIIHHEFHIIIHH@EGEHHGEEHCGEHHGECGFHHHIIIIGIIIHIHIIIIIIIIIIIHIHIIHHFIIIIIIIDD<<#
@HISEQ:969:HM2KJBCX2:2:1102:13297:75372 2:N:0:ACTATGCA
GCCTCGTACTGACCCAACTATCCCTATTAATCATTACGGTGGTCCTAGAAACCAACAAAATAGAACCACAACGTCCTATTCTATTATTCCATGCTAATCTATTCAAGCAATAGCCCGCTTTAAACACTCTAATTTTTTCAAGGTAATGGTCCTGGCTCCCCAACACACCCAATAAAGGACATACTGGTTCACCAGAAGGAAGACCCGACAGCAGACAGTACTCGCCAAAGACGGACCGCCCGGCCAGGCCTAAAATTCAACTACGAGCTTTTTAACTGCAACAACTTTAATATACGCTATTGGAGCTGGAATTACCGCGGCTGCTGGCACCAGACTTGCCCTCCAA
+
BDBDDHIIIIIIHIIIIIIHIIIIIIIIIIIIIIIIHIIIIHIIIIGIHIIIHIIIEHIIIIGHHIIIHIIIHIIGIIGIIIIIIHIIIIIIIIHIHIIHHGHHIIIIIIHIIIIIIIHHHIIIIIGHHHHEHIHIHHHIIIIIIIHHIHIHHHIHHHIHGEIHHIHIHHGIIIHHIHHHGHIIHHHIHHHIHIIIIIIIIIHIIIIIIIHHHHIIIIIIIHIIIIIIIIIIIIIIIIIIIIHG>IIIIIHIIIIIIIIIHDIIIIIIHIIIIIIIIIIIIIIIIIIHIIIIIHIIIIHEHIIIIIIIIIIIIIIIIIIIIIIIIIIIIIIIIHHHIIIIIDDDDD
@HISEQ:969:HM2KJBCX2:2:1102:10406:75684 2:N:0:ACTATGCA
GCCTCGTACTGACCCAACTATCCCTATTAATCATTACGTCAATCCTAGAAACCAACAAAATAGAACCACAACGTCCTATTCTATTATTCCATGCTAATCTATTCAAGCAAATGCCTGCTTTAAACACTCTAATTTTTTCAAGGTAATGGTCCTGGCTCCCCGGCACACCCAATAAAGGACATACTGGTTCACCAGAAGGTGGACCCGACACAGGACAGTACTCGCCAAAGACGGACCGCCCGGCCAGGCCTAAAATTCAACTACGAGCTTTTTAACTGCAACAACTTTAATATACGCTATTGGAGCTGGAATTACCGCGGCTGCTGGCACCAGACTTGCCCTCCAA
+
DCDDDIIIIIIIIIIIIIIHIIIIIIHIIIIIHIIIIHHHIHHIIIIGHHIIIIIIIHHIIIHHIIIIIIIHHHIIIIIIIIIIIIIHHIIIIIIIIIIIIHIHHHIHHIIIIIIIIIIHHHHIIGIIHHIIIIHHIIIIIHIIIIIIHIIIHHIHIIIIIIIIIIIIGHHIIIIIIIIIIIIIHIIIIIIHIIIIIIIIIIIIHHHIIIIIIHHIII=IIHIIIIIIIIHIIIHIIIIIIIIIHIIIHFIHIIIIIIIIIIIIIIIIIIIIIIIIIIIIIIIIIIIIHIIIHHIIHGD<DIIIIIIIIIIIIIIIIIIIIIIIIIIIIIIIIIIIIIIIIDADDD
@HISEQ:969:HM2KJBCX2:2:1102:18435:75442 2:N:0:ACTATGCA
GCCTCGTACTGACCCAACTATCCCTATTAATCATTACGGTGATCCTAGAAACCAACAAAATAGAACCATGCCGTCCTATTCTATTATTCCATGCTAATGTATTCGAGCAAAAATGCCTGCTTTAAACACTCTAATTTTTTCAAGGTAAAGGTCCTGGATCCGCAAGACACCCAATAAAGGACATCAAGTTTCTCCAGAAGGTGAGAAATCAACAGTAACAGTTCATACCCCTTAAGGCATGACCATCACGTCAATCCCGAAATTCAACTACGAGCTTTTTAACTGCAACAACTTTAATATACGCTATTGGAGCTGGAATTACCGCGGCTGCTGGCACCAGACTTGCCCTCCAA
+
DDDDDIIIIIHIIIIIIIIIIIIIIHIIIIIIIIIIIIIIGHIIIIIIIIIIIIIIHIIHHIHIGIIIICHIHIIIIHHHIIIIIIIIIIIIIIIIIIIIECGIHHHIIIHIIIHHIIIIIIIIIIIIIIIIIHIIIFHHIIIIIIIHIIHHIIIIIIIIHHIIIHIHIIIIIIIIIIIIIHIIIIIIIIHHHHIIIIIIIIIIIIIIIIIIIIIIIIIIIIIIIIHIIIIIIIIIIIIIIIIIHIIHHIHFIIHIIIIIIIIIIIIIIIIIIIIIIIIIIIIIIIIIIIIIIIHIIIIIIIIIIIIIIIIIIIIHIIIIIIIIIIIIIIIIIIIIIIIIIIIIIIIIDDDDD
@HISEQ:969:HM2KJBCX2:2:1102:18784:76040 2:N:0:ACTATGCA
GCCTCGTACTGACCCAACTATCCCTATTAATCATTACGGTGATCCTAGAAACCAACAAAATAGAACCATGCCGTCCTATTCTATTATTCCATGCTAATGTATTCGAGCAAAAATGCCTGCTTTAAACACTCTAATTTTTTCAAGGTAAAGGTCCTGGATCCGCAAGACACCCAATTAAGGACATCAAGTTTCTCCAGAAGGTGAGAAATCAACAGCGACAGTTCATACCCCTTAAGGCACGACCATCACGTCAATCCCGAAATTCAACTACGAGCTTTTTAACTGCAACAACTTTAATATACGCTATTGGAGCTGGAATTACCGCGGCTGCTGGCACCAGACTTGCCCTCCAA
+
DDDDDIIIIIIIIIIIIIIIIIIIIIIIIIIIIIIIIHIIGIIIIIIIIIIIIIIIIIIIIIHGIIHIHIIHIHIIIIHIIIIIIIIIHIIIIIIIIIGHHEHHIIIIIIIIIIIIIIIIHIIIIIIIIIIIIIIIHHIIIIIIIIIIIIIIIIIIIHHHIIGIIIIIIHIIIIHHIIHIHIIIIIHHIIIHHIGIIIIHIHIHHIHIHIIHIIIIHIIIHIIIIIIIIIIIIIIIIIHIIHIIHHHHIHFHHHDIIIIIHHEIIIIIHHIHHHHIIIIIIIHHIHHHHHIHEIIIIIIIHIFHIIHIIIIIHHHIIIIIHIIIHHHGIHHIIIIIIIHHHHHIHIIIDDDDD
@HISEQ:969:HM2KJBCX2:2:1102:6974:76762 2:N:0:ACTATGCA
GCCTCGTACTGACCCAACTATCCCTATTAATCATTACGGTGGTCCTAGACCAACAAAATAGAACCAACGTCCTATTCTATTATTCCATCCTAATCTATTCAAGCAAAAGCCCGCTCTAAACACTCTAATTTTTTCAAGGTAATGGTCCTGATTCCCCGACACACCCAATAAAGGGCATACCGGCTCACCAGAAGGATAGACCCGACAGCAGAACAGTACTCGCCAGAGACGGACCGTCCGGTCAGGCCTAAAATTCAACTACGAGCTTTTTAACTGCAACAACTTTAATATACGCTATTGGAGCTGGAATTACCGCGGCTGCTGGCACCAGACTTGCCCTCCAA
+
<0<<D<10<1<CG1F<1<1CG?C1GH11<1CHE11DGE011D<<1<111CC11@E?1<1D1D1<<@?001<<0<11<1<EHE1<<<F<1111<1ED@D?FEHHHGGBF<D@D@B/#<B1CC(<<CCEC?88F8<8%1GB@HB<8E1GB<1$'?<IGHHHHHEHBFGB.G?.8.,.8@HCE8B/=CCF?GC@AF:/GDC<0<CGC<0@?FC<1CF<HF<<-?F<1AF@FC<CC<<CBHD:FHHGH>A</EF?CEHHHGD1HHEC<EHHECED@FECEH?HEHG<1@EFHG0@GEFC<<<<@IIHF?HF1HHHHC?DDHGCF11CFHHHHD1GC<C@HIHG?@?B<
@HISEQ:969:HM2KJBCX2:2:1102:15244:77075 2:N:0:ACTATGCA
GCCTCGTACTGACCCAACTATCCCTATTAATCATTGCTCACAAATCCAAAAACCAACAAAATACGATAAACGAGCCCTAACTTATTATTCCATGCTAATGTATTCATAACTAACCGCCTGCTTTAAACACTCTAATTTTTTCAAAGTAAAGGTCCTGGATTGCGAACCCAACCCAGCAAAGGGCAGGAACGTTCTCCAGGAAGATGGTAAGCGCGCATCGGCACTCACACACGAAACCGTGGCGGGCCAAGCGCACTATACCAGAAATCCAACTACGAGCTTTTTAACTGCAACAACTTTAATATACGCTATTGGAGCTGGAATTACCGCGGCTGCTGGCACCAGACTTGCCCTCCAA
+
DDDDDIIIIIIIIIIIIIIGIIIIIIIIIIIIIIIIIIIIIIIIHIHIIIIIIIIIIIIGIIIIHIIIIIIIHIIIIIIIHHHIIIIIIIIIIIHIIIIIHFHHIHIIIIHIIIIIIHIHIIIIIIIIHIIIIIHIHHHFHIHIIHHHIIIIIGHIHHGIIIIIIIIIHFHHHIIIIIIIIIHIHIHIIHIHHHHHIIIIIIHIIIIIIIIIIHIIIIIIHHIHIIIIIIHIHIIHGIIIIIIIIIIIIHIIIIHHGHHHHIIIIHHIIIIIHIIIHHIIIIIIIIIIIIIIIIIHHHIHHHIIIIIHIIIIIIIIIIIIIIIIIIIIHIIIIIIIIIIHIIIIIIIIHIIIIDDDDD
@HISEQ:969:HM2KJBCX2:2:1102:6977:77593 2:N:0:ACTATGCA
GCCTCGTACTGACCCCAACTATCCCTATTAATCATTACATCGATCCTAGAAACCAACAAAATAGAATCGGATGTCCTATTTCATTATTCCATGCTAATGTATTCAAGCGTGAGCCTCCTTTAAACACTCTAATTTTTTCAAGGTAACAGTCCTAATTCCCCGTGACACCAAATTAATGGCATTACGGTTCTTTAGAAGGTGAGAAATCAATAATATCAGTACATACCAACGGCATGACCGAAACATTGATCCCGAAATTCAACTACGAGCTTTTTAACTGCAACAACTTTAATATACGCTATTGGAGCTGGAATTACCGCGGCTGCTGGCACCAGACTTGCCCTCCAA
+
B@@@0C<CGH@F1D<<0EEHCCG?F@CH1FCCGHIC<CCH<0D@<C1DCH1G@C1<DHHHCC@<CGH1<<GHIEG?E@C1DCFF<GC@?<C@1<<C@<FCIIGHIHHHEGEHE@HEEGAA<GGFCGG?EHF@HCGD@A1HHHEGIHHHF@EECHHHHE?<CFF/GEHHIIIIIGIIIIIHHEHHHEHFEHHHHH;HHHHE@EDHHHHIIHIHHEHFEHHEHEIHHHDIIHGIHHHHHDEEFIIIHGC<HDIIHIIIIHHHGIIIIIIHHIIIHHHHHHHF?HHHIHHHIHHIIIHHHIHGHEHHHHHHGFHIIIHHIHIGIIIIIIHHEHHIHHIIIHHHHEF@@D@@
@HISEQ:969:HM2KJBCX2:2:1102:18559:78524 2:N:0:ACTATGCA
GCCTCGTACTGACCCAACTATCCCTATTAATCATTACGGTGATCCTAGAAACCAACAAAATAGAACCATGCCGTCCTATTTTATTATTCCATGCTATTCTATTCAAGCACTAGCTTGCTTTAAGCACTCTAATTTTTTCAAGGTAATAGCTCTGCTTCCCCAACGCACCAAATTAATGGCATGAAGGTTATTCAGAAGGTAAGAATCCATCAAATCAGTACGAACAGTGAAGCCCGACCGATAGACAGATTCCGAAATTCAACTACGAGCTTTTTAACTGCAACAACTTTAATATACGCTATTGGAGCTGGAATTACCGCGGCTGCTGGCACCAGACTTGCCCTCCAA
+
CDDDDIIIIIIIIIIIIIIIIIIIIIIIIIIIIIIIIIIIIIIIHHIIIIIIIIIIIHIIIIHIIIIIIIIEHHHHIHHHIIIIIIIIIIIIHIHI1CGHIHHHIIIIIIIIIIIIIIIIIIIIHHHHHHIIIHIIIIIIIIIIIIIIIIIIIIIIIIIIIIIIHIIIIIIHHHIIIIIHIIIIIIIIIIIIIIIIIIIIIIIIIIIIIIIIIIIIIIHIIIIIIIIIIIIHIIIIIIIIIIIIIHHIIIIIIIIIIIIGIIIIIIIIIIIIIIIIIIIIIIIIIIIIIIIIIIIIIIIIIIIIIIIIIIIIIIIIIIIIIIIIIIIIIIIIIIIHIIIIIIIDDDDD
@HISEQ:969:HM2KJBCX2:2:1102:10475:78831 2:N:0:ACTATGCA
GCCTCGTACTGACCCAACTATCCCTATTAATCATTACGGTGATCCTAGAAACCAACAAAATAGAACCATGCCGTCCTATTCTATTATTCCATGCTAATGTATTCGAGCAAAAATGCCTGCTTTAAACACTCTAATTTTTTCAAGGTAAAGGTCCTGGATCCGCAAGACACCCAATTAAGGACATCAAGTTTCTCCAGAAGGTGAGAAATCAACAGCGACAGTTCATACCCCTTAAGGCACGACCATCACGTCAATCCCGAAATTCAACTACGAGCTTTTTAACTGCAACAACTTTAATATACGCTATTGGAGCTGGAATTACCGCGGCTGCTGGCACCAGACTTGCCCTCCAA
+
DDDCCIHIIHIGHIEHIIIGIIIGHIIIGHIIHHHIIIGIIIHIIIIIHHIIIIIIIIHHIGHIEHIIIIHIIHHHH?DHHGHHHHIIIHHIIGHIHHHIIGHHHIHIIHIIIHIIIHHHHHIIIFHGHIHHIIIIHIHHHHIIHIIIHIIIHGIHGIHIIIIHHHHFIIIIHHHIIIHHHIIIIHGIIFHHIIIIIIIIHHIIIIIHGGIIIIHIHHHIIIIIIIIIIIIHIIHIIIIIHHIHIHIIIIIHIHIIIHIIIIIIIIIHGHIIIIIIHIIIHIIIIIIIIIHHIIIHIIIIIIIIHIIIIIIIIIIIIIIIIIIIIIIIIIIIIIIIIIIIIGIIIIIIDDDDD
@HISEQ:969:HM2KJBCX2:2:1102:6297:78624 2:N:0:ACTATGCA
GCCTCGTACTGACCCAACTATCCCTATTAATCATTACGTCAATCCTAGAAACCAACAAAATAGGATCGAACGTCCTATTTCATTATTCCATGCTAATGTATTCAAGCGTTAGCCTGCTTTAAACACTCTAATTTTTTCAAAGTAACAGTCCTGTTTCCCTGCAACACCAAATTAATGACATTACAGTTCTTCAAGAAGGAGGAATCAGTAAAGCCAGTACACACCATTGGCACGACCAACCTACTGACCCCGAAATTCAACTACGAGCTTTTTAACTGCAACAACTTTAATATACGCTATTGGAGCTGGAATTACCGCGGCTGCTGGCACCAGACTTGCCCTCC
+
CCDDDHIIIIIIHIHIIIIIIIIIIIIIIIHHHHIIIIIIIIIIIIIIIIIIIIIIIHIIIIHHIHIIIGEHHIIIIIIIIHHIIIIIHIIIHIHIIIIIIIIIIIHIIIIIIIIHIIIIIIIHIIHIIIIIIIIIIIIIIIHHIIIIIIIIIIIIHHHIIIIIIHIIIIIIIIIIIIIIIIIIIIIIIIIIIIIIIIIIIIIIIIIIIIIIIHIIIIIIIIIIIIIH<IHIIIIIIIIGIHIIIIIIIIIIIIIIIIIIIIIIIHIHIIIHHHGIHIIIIIHIIIIIIIIIIIIIHGIHGIIIIIIIIIIIIIIHIIIIIIIIIIIIIIIIHIIIHIIDDDDD
@HISEQ:969:HM2KJBCX2:2:1102:14776:78754 2:N:0:ACTATGCA
GCCTCGTACTGACCCAACTATCCCTATTAATCATTACGTCAATCCTAGAAACCAACAAAATAGGATCGAACGTCCTATTTCATTATTCCATGCTAATGTATTCAAGCGTTAGCCTGCTTTAAACACTCTAATTTTTTCAAAGTAACAGTCCTGTTTCCCTGCAACACCAAATTAATGACATTACAGTTCTTCAAGAAGGAGGAATCAGTAAAGCCAGTACACACCATTGGCACGACCAACCTACTGACCCCGAAATTCAACTACGAGCTTTTTAACTGCAACAACTTTAATATACGCTATTGGAGCTGGAATTACCGCGGCTGCTGGCACCAGACTTGCCCTCCAA
+
DDDDDIIIIIIHHIIIIIIIIIIIGHIIIIIIIIIIIIIIIIIIIIIIIIIIIIIIIIHIIIHIHIIIHIIHHGHIGIIIIIIIIIIIHIIIIHIFIIIIIIIIIIIIIIIIIIIIIIIIIIIIHIIIIIGIIIIIIIIIIIIIIIIIIIIIIIIIIIIIIIIIIIIIIIIIIIIIIIIIIIIIIIIIIIIIIIIIIIIIHIIIIIIIIIIIIIIIIIIIIIIIHIIIIIIIIIIIIIIIIIHHHIIIIIIIIIIHHGIIIIIIIIIIIIIIIIIIIIIIIIIIIIIHIIHIIIIHIIIHHIIIIIIIIIIIIIIIIIIIIIIIIIIIIIIIIIIIIIIIIDDDDD
@HISEQ:969:HM2KJBCX2:2:1102:13877:78905 2:N:0:ACTATGCA
GCCTCGTACTGACCCAACTATCCCTATTAATCATTACGTCAATCCTAGAAACCAACAAAATAGGATCGAACGTCCTATTTCATTATTCCATGCTAATGTATTCAAGCGTTAGCTTGCTTTAAACACTCTAATTTTTTCAAAGTAACAGTCCAAATTCCCCGCAACACCAAATTAATGGCATTACGGATCATCAGGAAGGAGGAATCAGTGAGACCAGTACATACCAGAGGCATGACCAACCTACTAACCCCGAAATTCAACTACGAGCTTTTTAACTGCAACAACTTTAATATACGCTATTGGAGCCGGAATTACCGCGGCTGCTGGCACCAGACTTGCCCTCCAA
+
CDDDDIIIIIIIIIHIIIIIIIIIIIIIIIIIIIIIIIIIIIIIIIIIIIIIIIIIIIIIIIIIHIIGIIIIIIIIIIIIIIIIIIIIHHIIIIIIIHHIIIIIIIIIIIIIHIIIIIIIIIIIIIIIHIIIIIIIIIIIIIIIIIIIIIIHIIIIIIIIIIIIIIIIIIIIIIIIIIIIIIIIIIIIIIIIIIIIIIIIIIIIIIIIIIIIIIIIIIIIIIIIIIIIIIIIIIIIIIIIIIHIIHHIIIIIIIIIIIIIIHHIIIIIIIIIIIIIIIIIIIIIIIIIIIIIIIIIIIIIIIIIIIIIIIIIIIIIIIIIIIIIIIIIIIIIIIIIIIIIIDDDDD
@HISEQ:969:HM2KJBCX2:2:1102:4741:78379 2:N:0:ACTATGCA
GCCTCGTACTGACCCAACTATCCCTATTAATCATTACGGTGATCCTAGAAACCAACAAAATAGAACCATGCCGTCCTATTCTATTATTCCATGCTAATGTATTCGAGCAAAAATGCCTGCTTTAAACACTCTAATTTTTTCAAGGTAAAGGTCCTGGATCCGCAAGACACCCAATTAAGGACATCAAGTTTCTCCAGAAGGTGAGAAATCAACAGCGACAGTTCATACCCCTTAAGGCATGACCATCACGTCAATCCCGAAATTCAACTACGAGCTTTTTAACTGCAACAACTTTAATATACGCTATTGGAGCTGGAATTACCGCGGCTGCTGGCACCAGACTTGCCC
+
DCDDDHHHHH?GHHIIIHIIIIIIIHIIIIIHIIIHIEHHHIIIIIIIHIHIHIIIIIHHHHHGHHIHIEHHIHHDHIHEEGEGHIIIEHIHHIIHHHIIIHHHIHHHHHHIIIHHEEHGIHHHHIIHHIIIHHHDGHHHCIIHGHHHHHHHIIHIIGIHGHHHIHHHIHHIIIIHHEEHHIHIIIHHIIIIIHIIIHIIIIIIIIIIIIIIIGIIIIIIIHIIIHDIIIHHHIIIHIIIIIIIIHDHHIIIIIIHIIIIIIHIIHHIHFHIHIGIIIIIIIIIIIIIIIIIIIIIIIIHFIHIIHIIHIIHIIIIIIIIIIIIIIIIIIIIHIIIIIIIIIIDDDDD
@HISEQ:969:HM2KJBCX2:2:1102:2348:78714 2:N:0:ACTATGCA
GCCTCGTACTGACCCAACTATCCCTATTAATCATTACGGTGATCCTAGAAACCAACGAAATAGAATCAGTCCGTCCTATTTCATTATTCCATGCTAATGTATTCAGACGTTAGCCTGCTTTAAACACTCTAATTTTTTCAAAGTAACAGTCCTGATTTCCCATCACACCAAATAAATGGCATGAAAGTTCCTCAGAAGGTAGAGATTCATCTCACCAGTGCAGACAATTAAGCCTGACCAATGGGTAAACCCCGAAGTTCAACTACGAGCTTTTTAACTGCAACAACTTTAATATACGCTATTGGAGCTGGAATTACCGCGGCTGCTGGCACCAGACTTGCCCTCCAA
+
DDDDDIIIIIHIIIIIGIIIIHIIIIIIIIIIIIIIIIIIIIIIIIIIGHIIIIIIIHIIIIIGIIIIIIIIIIIIIIIIIIHIIIIIHHIIHIIIHIIIIHHHIIHIIIIIIIIIHIIIIIIHIHIHIIIGHHIIIIIHHIIIIIIIIIIIIHIHIIHHHIIIIHIHHIIIHIIIHIIIIIIIIIIIIIIIIIIIIIIIIIHIIIIIIIIIIIIIIIIIIIIIIIIIIIIIIIIIIIIIIIIIHHEIIIIIIIIIIIIHIIIIIIIIIIIIIIIIIIIIIIIIIIIIIIIIIIIIIIIIIIIIIIIIIIIIIIIIIIIIIHIIIIIIIIIIIIIIIIIIIIIDDDDD
@HISEQ:969:HM2KJBCX2:2:1102:6612:80217 2:N:0:ACTATGCA
GCCTCGTACTGACCCAACTATCCCTATTAATCATTACGGTGGTCCTAGAAACCAACAAAATAGAACCACAACGTCCTATTCTATTATTCCATGCTAATCTATTCAAGCAAATGCCTGCTTTAAACACTCTAATTTTTTCAAGGTAATGGTCCTGGCTCCCCGGCACACCCAATAAAGGACATACTGGTTCACCAGAAGGTGGACCCGACACAGGACAGTACTCGCCAAAGACGGACCGCCCGGTCAGGCCTAAAATTCAACTACGAGCTTTTTAACTGCAACAACTTTAATATACGCTATTGGAGCTGGAATTACCGCGGCTGCTGGCACCAGACTTGCCCT
+
DDDBDIIIHHCCFHHHIHHHHGHHIIIHIFHF?EGHCHIHHHIHHHHCEGHHHIHIIHHHIIHFHIHHFHEH?ECCHIIIIHIIIHIIE@GHHGHHHIIIIEGHHGEHIIGIIIIIHHHHHHHFEEHHHIIHIIIIGFCEIIHHHHHIIIHIHEGGIHGCIHHCHHHGGIIIHHEHHIIIHIIIHIIIIIIHIIIHHIIIIIIGHGIIHHHIIIHHHIII<IIIHECIIIIII?HHHHDCHIHHIHHIHIIIIIHGHIHHIHHIIIIIIIGIIIHIIIIIIIIIHIIIHEHIHHIIGGD<DIIIIHIIHIIIIIIIIIIIHIIIIIIIIIIGIIHIIDDDDD
@HISEQ:969:HM2KJBCX2:2:1102:10329:79600 2:N:0:ACTATGCA
GCCTCGTACTGACCCAACTATCCCTATTAATCATTACGGTGATCCTAGAAACCAACAAAATAGAACCATGCCGTCCTATTCTATTATTCCATGCTAATGTATTCGAGCAAAAATGCCTGCTTTAAACACTCTAATTTTTTCAAGGTAAAGGTCCTGGATCCGCAAGACACCCAATAAAGGACATCAAGTTTCTCCAGAAGGTGAGAAATCAACAGTAACAGTTCATACCCCTTAAGGCATGACCGTCACGTCAATCCCGAAATTCAACTACGAGCTTTTTAACTGCAACAACTTTAATATACGCTATTGGAGCTGGAATTACCGCGGCTGCTGGCACCAGACTTGCCCTCCA
+
DADADIHHIIHIIIHIIIIIIIIIIIIIIIIIIIIIIHIIIIIIIIIIIIIIHIIIIHHHIH?HEHIIGHGHFHHIIIHIIIIIGHHHIIIIGIIIHIIHHHHHIHGHHIIIIIIIIIIIHIHHIIIIHIIHHIHHHIIIIHIHHFIIIHHGIHIIIHFHHIIIIIIIIIIHIIIIIIIIIIIIHIIIIHGHEIIIIIIIIIHIIIHIHIIIIIIIHHHIIIHIIIHIIIIIHHIIIIIIIIIIIIIIIHHIIIIIIIHIIIIIIIHIHIIIIIIIIIIIIIIIIIIIIIIIIHIIIIIHGIIIIIIIIIIIIIIIIIIIIIIIIIIIHIIIIIIIIIIIIIIIIIIDDDDD
@HISEQ:969:HM2KJBCX2:2:1102:2876:80160 2:N:0:ACTATGCA
GCCTCGTACTGACCCAACTATCCCTATAATCATTACATCGATCCTAGAAACCAACAAAATAGAATCGGATGTCCTATTTCATTATTCCATGCTAATGTATTCAAGCGTGAGCCTGCTTTAAACACTCTAATTTTTTCAAGGTAACAGTCCTAATTCCCCGTGACACCAAATTAATGGCATTACGGTTCTTTAGAAGGTGAGAAATCAATAATATCAGTACATACCAACGGCATGACCGATACATTGATCCCGAAATTCAACTACGAGCTTTTTAACTGCAACAACTTTAATATACGCTATTGGAGCTGGAATTACCGCGGCTGCTGGCACCAGACTTGCCCTCCAA
+
DDDBDIHIIIIIHEFHIHHF?HFFHHHCFCFCHFEHEHHFHEHH<GEGHEEHHHHECGHHHEHIIGEHHHH<F@GEECEEHHFHHICF1FEHHHHIIHHHHHGHGIH?EHE?HHIIHGHHCGACF1EHHHIGIGIDGIIIIHHEHGHFHHHHGHFH?GCCHHECHFDIHGHHIIIHHIIIIIHHIIIIIIIIIIIHIIIIHIHIHHIIIIHIIIHFIIIIIGIGHHIIIHHEIHHHIIHIHHHIHHHIHHFIIIHIIIIIHEIIHIHIHIIIHIIIIIIIIIIIHIIIIIIGGIIIIGHFHIIIHIIHIIIHIIIIHIIIIIIHHHIIIIIIIIIHIHHGHDDDDA
@HISEQ:969:HM2KJBCX2:2:1102:17599:80569 2:N:0:ACTATGCA
GCCTCGTACTGACCCAACTATCCCTATTAATCATTACGGCGGTCCTAGAAACCAACAAAATAGGATCCCACGTCCTATTCTATTATTCCATGCTAACGTATTCGAGCAAAGGCCTGCTTTGAACACTCTAATTTTTTCAAAGTAAAAGTCCTGGTTCCCCAACACACCCAGTGAAGGGCATGAGGCTCTCCAGAAGGAAAGGCCCGGCCGAACCAGTACACGCGGTGAGGCGGACCAGACAGCCAGGCCCAAGTTTCAACTACGAGCTTTTTAACTGCAACAACTTTAATATACGCTATTGGAGCTGGAATTACCGCGGCTGCTGGCACCAGACTTGCCCTCCAA
+
<DD@@HFHF11DCCFEC<G1<DFFECGG@CHECGG@DCCE/<FHHHH@CFCCGHEHE11DCG?HC1F1<1D/<100<1<FG1FC@1<<CG<11DHEHGFF@><HG@HGGG=C?DHEEB2<GHH?HFB<DHGFHHEEEG?FGHHCHIHHHHG0FHGE/E/DECHEB<H7EEH8HIHFEEHCGC?H<I>IIHCHCGIIHHHHHHHHEHHHHEHIHHHF/G<HHGIHGGGGIIHEIIIIIHHIHIIHHHEHGCHHEF?HEEIIIIHIG@@FD1HEHIHEHF@HGDCEHEHEHIIHHIIIHGIIHHIHIIGHIIIIIIIIIIIIHGIIHGIIHHCHGHHIHHCHDA@DD
@HISEQ:969:HM2KJBCX2:2:1102:6401:80981 2:N:0:ACTATGCA
GCCTCGTACTGACCCAACTATCCCTATTAATCATTACGTCAATCCTAGAAACCAACAAAATAGGATCAACGTCCTATTTCATTATTCCATGCTAATGTATTCAAGCGCGAGCCTGCTTTAAACACTCTAATTTTTTCAAAGTAACAGTCCTGATTCCCCACCACACCAAACTAATGACATGATGGTTCGTCAGAAGGTAGAAATCAGTAACACCAGTACGTACCGAAGGCACGACCAGCGTACTAATCCCGAAATTCAACTACGAGCTTTTTAACTGCAACAACTTTAATATACGCTATTGGAGCTGGAATTACCGCGGCTGCTGGCACCAGACTTGCCCTCCAA
+
@@@?@0DEHHGHHHHCHHEHIHIIIIIIIHHEEGHIHEHIIIIGGFEE?GHHGHIHHIHGFICFCHHCFGDC1DE@CFECDCGECE1CHE11<FHFFHHHIHHHHH<?EIHHHHEHHHHIHHH@?GHFFHHHIHHHIIHHHGHGHHEHHHIIHHIIIIIHHHFHHHHHIIHIHHCGEHECEGEHHDHGHFIIIIHFHEHHEIIIIHHGIIIIIIIIGIIIIIHHGIGIIIII=IIIIIIIHHHFEHHHIIGIHCHIIIIIIIIHIIHIIIIIIIIIIIIHIIHIIIIHIHIIIIHHIIIIIIHIIIIGIIIIIIIHIIIIIIIIIIIIIIIIIHHIIIIIBBDDA
@HISEQ:969:HM2KJBCX2:2:1102:8440:80966 2:N:0:ACTATGCA
GCCTCGTACTGACCCAACTATCCCTATTAATCATTACGGTGATCCTAGAAACCAACAAAATAGAACCATGCCGTCCTATTCTATTATTCCATGCTAATGTATTCGAGCAAAATGCCTGCTTTAAACACTCTAATTTTTTCAAGGTAAAGGTCCTGGTTCCACATGACACCCAATTAAGGACATCATGCTTCTCCAGAAGGTGAGAAATCAACTGCGACAGTTCATACCCCTTAAGGCACGACCATCACGTCAATCCCGAAATTCAACTACGAGCTTTTTAACTGCAACAACTTTAATATACGCTATTGGAGCTGGAATTACCGCGGCTGCTGGCACCAGACTTGCCCTCCAA
+
DDDDDIIIIIIIIIIIIIIIIIIIIIIIIIIIIIIIIIIIIIHIIIIIIIIIIIIIIIGIIIIIIIIHIIIIIHHHIIIIIIIIIIIIIIIIIIIHIIIIIHIIIIIIIIIIIIHIIIIHIIIIIIIIIIIIIIIIIIIHIIIIIIHIIIIIIIIIIIIIIIIIIIIIIIIIIIIIIIHIIIIIIIIIIIIIIIIIIIIIIIIIIIIHIIIIIIIIIIHIIIIIIIIIIIIIIIIIIHIIIIIIIIIIIIHIHHIIIIIIIIIIIIIIHIIIIIIIIIIIIIIIIIIIIIIIIIIIIIGIIGIIIIIIIIIIIIIIIIIIIIIIIIIIHIIIIIIIIIIIIIIIIIIDDDDD
@HISEQ:969:HM2KJBCX2:2:1102:2825:81018 2:N:0:ACTATGCA
GCCTCGTACTGACCCAACTATCCCTATTAATCATTACTTTCATTCTAGAAACCAACAAAATAGAACAAAAGTCCTAAATTATTATTCCATGCTAATGTATTCATAGCAAACGCCTGCTTGAAACACTCTAATTTTTTCAAAGTAAAAGATCTAGTACAACCTACACAACTCAATGAAGAGTATGTAGATGCGCTAGAAGTGATGGCAGATCGAAGACCAACACTCACACACGTAACCGTGGCGGGTTAATCCAATCAAGCCAGAAATCCAACTACGAGCTTTTTAACTGCAGCAACTTTAATATACGCTATTGGAGCTGGAATTACCGCGGCTGCTGGCACCAGACTTGCCCTC
+
DDDDDIIIIIIIIIIEHIIHIIIIIIIIIIIIIIIIIIIIIIIIIIHHIIIIIIIIIIIIIIHIIIIIIIHHIIIIIIIIIIIIIIHIGHHIIIIIHHGIHDHIIIIHIHHHIIIIIIHIHIIIIIIIIIIIIIIIIIIIIIHHHIIIIIIIIIIIHIIIIIIIHIIGIHIIIIIIIIIIIHIIIIIIIIHIIIIIIIIIIIIIHIIIIIIIIIIIIIIIIIIIIIIIIIIIIIIIIIIIIIIIIIHIIIIHFHHIIIIIIIIIIHHIIIIIIIIIIIIHHIIIIIHIIHIIIIIIIIIIIIIHHIIIIIIIIIIIIIIIIIIIIIIIIIIIIIIIIIIIIIIIIIIIIDDDDD
@HISEQ:969:HM2KJBCX2:2:1102:10376:80899 2:N:0:ACTATTCA
GCCTCGTACTGACCCAACTATCCCTATTAATCATTACGGTGATCCTAGAAACCAACAAAATAGAACCATGCCGTCCTATTCTATTATTCCATGCTAATGTATTCGAGCAAAAATGCCTGCTTTAAACACTCTAATTTTTTCAAGGTAAAGGTCCTGGATCCGCAAGACACCCAATTAAGGACATCAAGTTTCTCCAGAAGGTGAGAAATCAACAGCGACAGTTCATACCCCTTAAGGCATGACCATCACGTCAATCCCGAAATTCAACTACGAGCTTTTTAACTGCAACAACTTTAATATACGCTATTGGAGCTGGAATTACCGCGGCTGCTGGCACCAGACTTGCCCTCCAA
+
DDDCDIHIIIIIIIIIIIIIIIIIIIIIHIIIIIIIIIIIIIHIIIIIIIIIIIIIIIIHIIGIIIIIIIIIIFHIICHHIIIHIIIIIIIIGIIIIIIHHHHIIIIIIIIIIIHIIIIIIIIHIIIIIIIIIIIIHHIIIIIIIIIIIIIIIIIHHIIIIIIIIIIIIHIIIIIIIIIIIIIIIIIIHGHIIIIIHHHCIIIIIIIIHIIIIIIIIIIIIIIIIIIIIIIIIIIIIIIIIIIIIIIIIIIHIIIHIIIIIIIIIIHHIIIIIIIIIIIIIIIIIIIIIIIIIIIIIIIIIIIIIIIIIIIIIIIIIIIIIIIIIIIIIIIIIIIIIIIIIIIIIIIIDDDDD
@HISEQ:969:HM2KJBCX2:2:1102:8044:81657 2:N:0:ACTATGCA
GCCTCGTACTGACCCAACTATCCCTATTAATCATTACGGTGATCCTAGAAACCAACGAAATAGAATCAGTCCGTCCTATTTCATTATTCCATGCTAATGTATTCAGACGATAGTCTGCTTTAAACACTCTAATTTTTTCAAAGTAACAGTCCTGATTTCCAACCACACCAAATAAATGGCATGAAAGTTCCTCAGAAGGTAGAGATCCATCTCACCAGTACAGACAATTAAGCCTGACCAATGGGTAGACCCCGAAGTTCAACTACGAGCTTTTTAACTGCAACAACTTTAATATACGCTATTGGAGCTGGAATTACCGCGGCTGCTGGCACCAGACTTGCCCTCCAA
+
0D00D0G=<DG1@<1F1DCG1<DC1C@C1GHII<FC1<C<1<11<<111<DC1D1E0<00<<D1<<111D<<0<</<1<D1<1<F1D1D1FC11<<F1E@F6@1EHHG<HEF0DCHDHADC@CGECIHFHG6DB<D6CEE@HH@HGCGC<FCFHG7G81:<CC@@D<ED<<DDCF<<E@/CCFHHEGCF?C<?D<DIIIIIHECGE@@CIHFC<?F?CFAGHFGEC@C@D11CD<?G@FFF@ECDC<G<//0<FHEHGCCHHIIHHEFCEG@FCEHHEHFCCHEFDHEHCCFFHIIHH?IHHHGF@@FHCCHEHF</C/CIHG@EGGCC1H@EFEHGEC0?G@D@@@@
@HISEQ:969:HM2KJBCX2:2:1102:3585:80789 2:N:0:ACTATGCA
GCCTCGTACTGACCCAACTATCCCTATTAATCATTACGGTGATCCTAGAAACCAACAAAATAGAATCATGCCGTCCTATTTTATTATTCCATGCTAATGTATTCAAGCAAAATGCCTGCTTTAAACACTCTAATTTTTTCAAAGTAAAGGTCCTGGTTCCCCGTGACACCCAATTAAGGGCATCGCGGTTCTCCAGAAGGTGAGAAATTGACTACACCAGTTCATACCCCTTAAGGCACGGCCGATGTGTCAATCCCGAAATTCAACTACGAGCTTTTTAACTGCAACAACTTTAATATACGCTATTGGAGCTGGAATTACCGCGGCTGCTGGCACCAGACTTGCCCTCCAA
+
DDDDDIIIIIIIIIIIIIIIIIIIIHIIHIIIIIIHIIHIIIIIIIHIIIIIHIIIIIIIIIIHEHIHIIIHHHHHIHIIIIIIIGIIGIIIIFHHIIIHIFIHHHHIIIIIIIIIIIIIIIHHIIIIIIHIIIIIIIIIHGIIIIIIIIHIIIIIHHIIHIHIIIIIIIIIIIIIIIHHIIIIHIIIHEIIHIIIIHIIHIIIIIIIIIIIHIIHIIIIIIIIHHIIHIIIIIIIIIIIIIIIIIIIIHHIHIIIIIIIIIIIIIIIIIIIIIIIIIIIIIIIIIIIHHIIIHHIIIIHIIIIIIIIIIIIIIIIIIIIIIIIIIIIIIIIIIIIIIIIIIIIIIICDDDD
@HISEQ:969:HM2KJBCX2:2:1102:6938:82034 2:N:0:ACTATGCA
GCCTCGTACTGACCCAACTATCCCTATTAATCATTACGTCGATCCTAGAAACCAACAAAATAGGGTCAAACGTCCTATTTCATTATTCCATGCTAATGTATTCAAGCGTGAGCCTGCTTTAAACACTCTAATTTTTTCAAAGTAACAGTCCTGATTCCCCGCGACACCAAATTAATGACATCACGGATCTTCAGAAGGGAGAAACCAGTGACACCAGTGCATACCAAAGGCATGACCAGCGTACTGATCCCGAAATTCAACTACGAGCTTTTTAACTGCAACAACTTTAATATACGCTATTGGAGCTGGAATTACCGCGGCTGCTGGCACCAGACTTGCCCTCCAA
+
DDDDDIIIIIHIIIIIHIIIIIIIIIIIHIIIIIIIIIIIIIIIIIIIIIIIIIIICHHIIIIHHIIHHIHHIIIIHIIIIIHIIIIIIHIIIIIIHIHIIIHIIIHHIIIIIIIHHIIIIHHHIIIIIIIIIIIIIIHHHHIHIHIIIIIIHIIIIIIIIIIIIIIGIIIIIIIIIIIIHIIIIIIHIIIIIIIIIIIIHIHIIIIIIIIIIIIIIIIIIIIIIIIIIIIIIIIIIIIIIIIHDIIIIIIIIIIIIIIIIHHIIIIIIIIIIIIIIIIHIIIIIIIHIIIIIIIIIIIIIIIIIIIIIIIIIIIGIIIIIIIIIIIIIIIIIIIIIIIIIDDDDD
@HISEQ:969:HM2KJBCX2:2:1102:15010:82778 2:N:0:ACTATGCA
GCCTCGTACTGACCCAACTATCCCTATTAATCATTACGGTGGTCCTAGAAACCAACAAAATAGAACCACAACGTCCTATTCTATTATTCCATGCTAATCTATTCAAGCAAATGCCTGCTTTAAACACTCTAATTTTTTCAAGGTAATGGTCCTGGCTCCCCGGCACACCCAATAAAGGACATACTGGTTCACCAGAAGGTGGACCCGACACAGGACAGTACTCGCCAAAGACGGACCGCCCGGCCAGGCCTAAAATTCAACTACGAGCTTTTTAACTGCAACAACTTTAATATACGCTATTGGAGCTGGAATTACCGCGGCTACTGGCACCAGACTTGCCCTCCAA
+
D@B@DHIHIIIHIIHIIGEHHHIHHIHIIEGHHHIHHHHH@HHEHIHHHIICGHIIIIGHIIIGHHGHGHHHIHHIIIHHHHIHIHHIHIHC?GHIIIIHIIIIIFHIIIIIIIIHHHIIIGHHGIHGIIIHIHHHHHEHIHHIIIIIIIIHIIGIIHHHIHHIHHIIIIIIIIHHIIIIIHIIIIIIIIIIIIIIIIIIIHFIIIIIIIHFIIIIIIIIIIIIHHIIGHHHIIFGIHGHIIIIIIIIHHGHIIIIIIIIIIHIIIIHEEHHIIIIIIIIIHIIIIHIIIIIIHIIHGDGDIIIIGIIIIIIGIIHIIIIIIIIIIIIIIIIIIIIIIIIIDCDDD
@HISEQ:969:HM2KJBCX2:2:1102:9301:83706 2:N:0:ACTATGCA
GCCTCGTACTGACCCAACTATCCCTATTAATCATTACGGTGATCCTAGAAACCAACAAAATAGAACCATGCCGTCCTATTCTATTATTCCATGCTAATGTATTCGAGCAAAAATGCCTGCTTTAAACACTCTAATTTTTTCAAGGTAAAGGTCCTGGATCCGCAAGACACCCAATAAAGGACATCAAGTTTCTCCAGAAGGTGAGAAATCAACAGTAACAGTTCATACCCCTTAAGGCATGACCATCACGTCAATCCCGAAATTCAACTACGAGCTTTTTAACTGCAACAACTTTAATATACGCTATTGGAGCTGGAATTACCGCGGCTGCTGGCACCAGACTTGCCCTCCAA
+
@@DDDIIIGHHFHGFHHHHHHHHHHH?FHHHHEHHIIHEHIHEHIGHHHHHIHHHIG1GHHIHFHHIIIIIIGGHIHIHG?GGHHFICCGFHHIIHIGFEHG@HEHHHHHGEHHHHHIHHHGHHHHGEHCGGFAFGEHFHGEHEFIHHIHHIHIGHIHCEHCFHF?EGE?HHHGHHHIHHHIHHHHIIFHHHIIIHHFCHIHIIIIHHHIIIGHH<HEHGHEHHGHHIIHHGEIIH;HIIHFFGEIHHHFC<EDCIIIHIIHHFFFDGEDHHHHHHEHH?HHIIHIIIHIIIIHHHHEGEGIIIEHHHHEIIIHHCIHHDHHHHHGFHEHHIIIGHIHIIIHIGIIHF@DAB@
@HISEQ:969:HM2KJBCX2:2:1102:17640:84355 2:N:0:ACTATGCA
GCCTCGTACTGACCCAACTATCCCTATTAATCATTACGTCAATCCTAGAAACCAACAAAATAGGATCGAACGTCCTATTTCATTATTCCATGCTAATGTATTCAAGCGTTAGCTTGCTTTAAACACTCTAATTTTTTCAAAGTAACAGTCCAAATTCCCCGCAACACCAAATTAATGGCATTACGGATCATCAGGAAGGAGGAATCAGTGAGACCAGTACATACCAGAGGCATGACCAATCTACTAACCCCGAAATTCAACTACGAGCTTTTTAACTGCAACAACTTTAATATACGCTATTGGAGCTGGAATTACCGCGGCTGCTGGCACCAGACTTGCCCTCCAA
+
AADDDIIIHHIIIHHIIEFHICECEHEEEHEHHIFE1G<FEE?1GHHEHHHEHHIII?E1CC11<<1<DHFECFHHIEHHEHEEHHC@FHCHH11DHHEIIIHHIHHEEHHHHHHEHHIHHHHHHHHIHHHIHFIIIEGHIIIHHHHAGGEGHEGDIIIHHIIHFHGHHHEHHIIIIIIIHHHEHHHEHIIHIIHHIHH;EHIHHHH;HGHFIHHHEGIIIII<HHIIHEIIIHIHIIIHHFHHHHEIIIHHIHHHHHHHHHHHIHIIIIIIIIHHIHEHHHHIHHIIIIIHIIIIIIIIIHIHFHIIIHIIHHGHIHIHIIIIIHEEHEHIIIHHHHDCHBD@DD
@HISEQ:969:HM2KJBCX2:2:1102:17436:84545 2:N:0:ACTATGCA
GCCTCGTACTGACCCAACTATCCCTATTAATCATTACGGTGATTTAGAAACCAACAAAACAGGACCACCGTCCTATTTTATTATTCCATGTTAATGTATTCAAACGTAAGCCTGCTTTGAACACTCTAATTTTTTCAAGGTAAAGGTCCTGGTTTCCCACTACGCTAAATTAATAACATGATGGTTCCCCAGAAGGTAGAAATTCCACACGCCAGTACAGACAATTGCCCGACCAGCGGTAGAACCCCGAAATTCAACTACGAGCTTTTTAACTGCAACAACTTTAATATACGCTATTGGAGCTGGAATTACCACGGCTGCTGGCACCAGACTTGCCCTCCAA
+
DDDDDIIHHIIHIHIIIIIIIIIIIIIIIIIIIIIIIIIHHGHHHIIIIHIIIIIIIIIIIHHHHHEHIIIIIIHIIIICHIIIIIIIIIIIHIIHHHIHIHHHIIIIGIHIIGIIIIHIIIIIIIIIIIIIIIIGIIIHHHIIIIIIIIGIHHIHHIIIIIIIHHIIIIIIHIIIHIIHIIIIIIIIHIHIIIIIIIIIIIHHIIIIHIIIIIIIIIIIIIIIHIIIHIIIHIIIIHHGGEIIIIIIIIIIIIIHHIHEIIIIIIIIIIIIIIGIIIIIIIIHIIIIIIIIIIIIIIIIIIIIIIIIIIIIIIIIIIIIIIIIIIIIIIIIIIIIIIDDDDD
@HISEQ:969:HM2KJBCX2:2:1102:12424:85304 2:N:0:ACTATGCA
GCCTCGTACTGACCCAACTATCCCTATTAATCATTACGGTGATTCAGAAACCAACAAAACAGGACCACCGTCCTATTTTATTATTCCATGCTAATGTATTCAGACATAAGCCTGCTTTGAACACTCTAATTTTTTCAAGGTAAAGGTCCTGGTTTCCTACCACGCTAAATTAATAACATGATAGTTCCCCAGAAGGTAGAAATTCTACACGCCAGTACAGACAATAGCCCGACCAACGATAGAACCCCGAAATTCAACTACGAGCTTTTTAACTGCAACAACTTTAATATACGCTATTGGAGCTGGAATTACCGCGGCTGCTGGCACCAGACTTGCCCTCCAA
+
DDDDDIIIIIIIIIIIIIIIIIIIIIIIIIIIIIIIIEHHIIIIIHIIIIIHIIIIIIIIIIHIHHHIIIIIIIGIICHIIIIIIIIHIIHHIIIIHHIIIHHHIIIIIIIHIIIIIIIHIHIIIIIIIIIHIIIIHHIIIIIIIHHHIIHIIIIIIHIHHHGHHIIIIIIIIHIIHIIIIHIIIIIIIHIIHIIIIIIIHHIIIIIGIIIIHGIIIIIIIIIIIIIIIIIIIIIIHIIHHCIHHIIHIIIIIIIIIIIIIIHHCIIIIIIIIIIGIIIIIIHIIIIIIIHIHIIIIIIIHIIIIIIIIIIIIHIIIIIIIIIIIIIIIIIIIIIIIIDDDDD
@HISEQ:969:HM2KJBCX2:2:1102:16890:85542 2:N:0:ACTATGCA
GCCTCGTACTGACCCAACTATCCCTATTAATCATTACGGTGATCCTAGAAACCAACAAAATAGAACCATGCCGTCCTATTCTATTATTCCATGCTAATGTATTCGAGCAAAAATGCCTGCTTTAAACACTCTAATTTTTTCAAGGTAAAGGTCCTGGATCCGCAAGACACCCAATAAAGGACATCAAGTTTCTCCAGAAGGTGAGAAATCAACAGTAACAGTTCATACCCCTTAAGGCATGACCATCACGTCAATCCCGAAATTCAACTACGAGCTTTTTAACTGCAACAACTTTAATATACGCTATTGGAGCTGGAATTACCGCGGCTGCTGGCACCAGACTTGCCCTCCAA
+
DDDDDIIIIIIIIIHIIIIIIIIIIIIIIIIIIIIIIIIIIIIIIHIIIIIIIIIIIIIFHIHIIIIIIIIHHHIIIIIIIIIIIIIIIIIHCHIIIIHFHHIIIIIIIIIIIHIIIIHIHIIIIIIIHIIIIIIIIIIIIIIIIIIIIIIIIIIIIIIIIIIIIIIIIIIIIIIIIIIIIIIIIIIIIIIIIIIIIIIIIIIHIIIIIIIIIHIIIHIIIIIIIHFIIIIIIIIIIIIIIHIIIIHHIIHHIIIIIIIIIIIIIIIIIIIIHIHHHIIIIIIIIIIIIIIIIIIIIIHIIIIIIIIIIIIIIIIIIIIIIIIIIIIIIIIIIIIIIIIIIIIIIIIIDDDDD
@HISEQ:969:HM2KJBCX2:2:1102:1916:86433 2:N:0:ACTATGCA
GCCTCGTACTGACCCAACTATCCCTATTAATCATTACGTCGATCCTAGAAACCAACAAAATAGAATCAAACGTCCTATTTCATTATTCCATGCTAATGTATTCAAGCGCGAGCTTGCTTTAAACACTCTAAATTTTTCAAAGTAACAGTCCTGATTTCCCACGACACCAAATTAATGACATCGTGGTTCGTCAGAAGGGAGAAACCAATAATACTAGTACGTACAAAGTACGACCGACATATTAGTCCCGAAATTCAACTACGAGCTTTTTAACTGCAACAACTTTAATATACGCTATTGGAGCTGGAATTACCGCGGCTGCTGGCACCAGACTTGCCCTCCAA
+
@BD@B<CC@E1GHHGHEHHIHIIIHFEGCEHHH?CHCGHHD?EHIG@F@@GHIH@EHG?1<FHGHHHIIIIDEEE@G@HHFEHHF@HHHHHHF?FEHEHEHGHG@<HDBCH<EHCEIGHHHHHGBAGHHGHE@<H?HHFHHEHHHIHIHHHHHGCA@HHGEHEEIIHCHEEGHHHHHFHHDFEGD?CHHHHFHHIHIHEHHHHHFGHHHCHHHHCFCEHIHHHHFHIFIHHHDHEGF?IIHIFHFC?CEHIIHEHIIHGCIIHHGIHIHHHECHEIHHIHHGD1?HIHHCHIIIIHEIHHD1?HIHIHF?IHHDHIIHHFHIIHHIIIHEHHH@HHHIIDBDDA
@HISEQ:969:HM2KJBCX2:2:1102:20176:86397 2:N:0:ACTATGCA
GCCTCGTACTGACCCAACTATCCCTATTAATCATTACGGTGATCCTAGAAACCAACAAAATAGAATCAAACGTCCTATTTCATTATTCCATGCTAATGTATTCAAGCGCGAGCCTGCTTTAAACACTCTAATTTTTTCAAAGTAACAGTCCTGATTTCCCGCGACATCAAATTAATGACATCGTGGTTCGTCAGAAGGTAGGAATCAATTTGACCAGTACGTACCGAGGCACGACCGATCAACTGATCCCGAAATTCAACTACGAGCTTTTTAACTGCAACAACTTTAATATACGCTATTGGAGCTGGAATTACCGCGGCTGCTGGCACCAGACTTGCCCTCCAA
+
DDDDDIIIIHHHIIIIIIIIIIIHHHIIIHIIIIIIIIIIIGIIIIIHHGIIIIIIEIFHIIIIFHIIIIIIIHIIIIIIIGIEHIIHIIIFHGIIHHIIIHHIIIIIIIHHHIIIIIIIIEGFHIIIIIIIIHIIIHHHHHHGIIIHHHIIIIIIIIIHIHIIIIIIIIIIIIIHIIIIIIIIHIIIIIIIIIIIIIIIIIIIIIIIIIIHHIIHIHIIIIIHHIIIHIIIIHIIIIIIIIHHIIIIHIIIIIIIIIIIIIIIIIIIIIIIIIIIIIIIIHHIHGFHIIIIHIIIIIIIIIIIIIIIIIIIIIIIHIIIIIIIIIIIIIIIIIIIIIIIDDDDD
@HISEQ:969:HM2KJBCX2:2:1102:11245:86845 2:N:0:ACTATGCA
GCCTCGTACTGACCCAACTATCCCTATTAATCATTACGGTGATCCTAGAAACCAACAAAATAGAACCATGCGTCCTATTTCATTATTCCATGCTAATGTATTCAGGCAATAGCCTGCTTTAAGCACTCTAATTTTTTCAAGGTAACAGTCCTGCTTCCCCAACGCACCAAATTAATGGCATGCTAGTTATTCAGAAGGTAGGAATCCATCACGCCAGTACAGACCCAAAAGCCCGACCAACGGATAAATCCCGAAATTCAACTACGAGCTTTTTAACTGCAACAACTTTAATATACGCTATTGGAGCTGGAATTACCGCGGCTGCTGGCACCAGACTTGCCCTCCAA
+
DDDDDIIIIIIGIIIIIIIIIHIIIIIIIIIIIIHIIIIHHIIIIIIIIIIHHIIIIIIGIIHHIIIIIHIIIIIIIIIHIIIIIIIHIIIIIIIIHHHIIHHHHHGIIIIHHIIIIHIIGHIIIIIIHHCHHIIIIIIIHHIIHIIIIHIIIHIIIIIHIHHHHIIHHEHHIIIHIGHHIIIIHFHHH?@@EEHHHHHHEGHIIIEGCHHHGHIIIIHHGHHCHIIHI<GHIHH@HHEHHHFHHDEHHG??C<HHEFEH@G0CIIHIGHFHECHHEEIIHHEGHG?HGCEHIGHHHEIHHHGIIIIIIIIIHGIIHHHIHEGIHHFFHEIHGIIIHEHHFGB0@DD
@HISEQ:969:HM2KJBCX2:2:1102:19511:86970 2:N:0:ACTATGCA
GCCTCGTACTGACCCAACTATCCCTATTAATCATTACGGTGATCCTAGAAACCAACAAAATAGAACCATGCCGTCCTATTCTATTATTCCATGCTAATGTATTCGAGCAAAATGCCTGCTTTAAACACTCTAATTTTTTCAAGGTAAAGGTCCTGGTTCCACATGACACCCAATTAAGGACATCATGCTTCTCCAGAAGGTGAGAAATCAACTGCGACAGTTCATACCCCTTAAGGCACGACCATCACGTCAATCCCGAAATTCAACTACGAGCTTTTTAACTGCAACAACTTTAATATACGCTATTGGAGCTGGAATTACCGCGGCTGCTGGCACCAGACTTGCCCTCCAA
+
DDDDDIIIIIIIIIIIIIIIIIIIIIIIIIIIIIIIIHIIIHIIIIIIIIIHIIIIIIIIIIIIIIIIIHHIHIIIIIIIIIIIIIIIIIIIIIIIIIIIIHIIIIIIIIIIIHIIIIIIIIHIIIIIIIIIIIIIIIIHIIIIIIIIIIIIIIIIIIIIIIIIIIIIIIIIIIIIIIIIIIIIIIIIIIIIIIIIIIIIIIIIIIIIIIIIIIIIIIIIIHIHIIIIIIIIIIIIIIIIIIIIIIIIIIHIIIIIIIIIIIIIIIIIHIIIIIIIIIIIIIIIIIIIIIIIHIIHIIIHIIIIIIIIIIIIIIIIIIIIIIIIIIIIIIIIIIIIIIIIIIIIIIIDDDDD
@HISEQ:969:HM2KJBCX2:2:1102:9744:85753 2:N:0:ACTATGCA
GCCTCGTACTGACCCAACTATCCCTATTAATCATTACGGTGATCCTAGAAACCAACAAAATAGAACCATACCGTCCTATTCTATTATTCCATGCTAATGTATTCGAGCAAAAATGCCTGCTTTAAACACTCTAATTTTTTCAAGGTAAAGGTCCTGGATCCGCAAGACACCCAATTAAGGACATCAAGTTTCTCCAGAAGGTGAGAAATCAACAGCAACAGTTCATACCCCTTAAGGCACGACCATTACGTCAATCCCGAAATTCAACTACGAGCTTTTTAACTGCAACAACTTTAATATACGCTATTGGAGCTGGAATTACCGCGGCTGCTGGCACCAGACTTGCCCTCCAA
+
DDDDDIIIIIIIIHIIIIIIIIIIIIIIIIIIIIIIIIIIIIIIIIFIIIIIIIIIIIIGHIIHIIIII1GHHHHIIIIIIIIIIIIIIIIIIIIIIIIIIHHHHIIIIIIIIHHIHIIIIIIIIHIIIIIIIIIIIIIIIIIHIIIIIIIIIHHIIIIHIIIIHIIHIIIIIIIIIIIIIIIIIIIIIIGIIIIIIIIIIIIIIIIIIIIIIIIIIIIIIIIIIIIIIIIIIIIIIIIIIIIIIIIIIIHHIIIIIIIIIIIIIIIIIHIIIIIIIIIIIIIIIIIIIIIIIIIIIIIIHIIIIHIIIIIIIIIIIIIIIIIIIIIIIIIIIIIIIIIIIHIIIIIHDDDDD
@HISEQ:969:HM2KJBCX2:2:1102:15021:87161 2:N:0:ACTATGCA
GCCTCGTACTGACCCAACTATCCCTATTAATCATTACGGTGATTCAGAAACCAACAAAACAGGACCACCGTCCTATTCTATTATTCCATGCTAATGTATTCAGACATAAGCCTGCTTTGAACACTCTAATTTTTTCAAGGTAAAGGTCCTGGTTTCCCACCACGCCAAATTAATAACATGATGGTTCCCCAGAAGGTAGAAATTCTACACACCAGTACAGACTTGGTAGCCCGACCGACGGTAGAACCCCGAAATTCAACTACGAGCTTTTTAACTGCAACAACTTTAATATACGCTATTGGAGCTGGAATTACCGCGGCTGCTGGCACCAGACTTGCCCTCCCAA
+
DDDDDIIIIIIIIIIIIHIIIIIIIIIIIIIIIIIIIIHIIIIIIIHIIIIIIIIIIIIIIHIIHIIIIIIHIIIIIIIIHIIIIIIIIIGIHHHIIIIIIHGHIIIIIIIIIIIIIIIIIIIIHHIIIIIIIIIIIIIIIIIIIIIIIIIIIIIIIIIIIIIIIIIIIIIIIIIIIIIIIIIIIHHHIIIIIHHIHIIIIIIIGIIIIIIIIIIIIIIIIIIIIIIIIIIIIIHIIIIIIHHHHHHIIIIIIIIIIIHIIIIIIIIIIIIIIIIIIIIIIIIIIIIIIIIIHIIIIIIIIIIIIIIIIIIIIIIIIIIIIIIIIIIIIIIIIIIIHIIIIDDDDD
@HISEQ:969:HM2KJBCX2:2:1102:13515:87244 2:N:0:ACTATGCA
GCCTCGTACTGACCCAACTATCCCTATTAATCATTACGTCGATCCTAGAAACCAACAAAATAGAATCAAACGTCCTATTTCGTTATTCCATGCTAATGTATTCAAGCGTGAGCCTGCTTTAAACACTCTAATTTTTTCAAAGTAACAGTCCTGATTCCCCATGACACCAAATTAATGACATCATGGTTCGTCAGAAGGTAGGAATCAATAATACCAGTACGTACAATAGCACGACCAATAAATTGATCCCGAAATTCAACTACGAGCTTTTTAACTGCAACAACTTTAATATACGCTATTGGAGCTGGAATTACCGCGGCTGCTGGCACCAGACTTGCCCTCCAA
+
0<00<@<<CF@FC<1<C0<<C1<1CEEHHFHEHECFHHHEC<1F<@?F1<1G1D@EGCECDD?1<DCCHG1C<<ECH1DFH?CGGF@11D<11<DHGHEHH?1<CCABB<E8<?9GEECEIHGG?$11GGB<1HG@61IHG<GCC?GCF$D1$<CC@E1C?:$<.GF@EHHHF<</C</D//F<C.EEEF?AD0D00<=C<11FHGD<<1<1<@C<<<1@CGFGCF<1.0<<1<@CG@HGCCDDFCHC??F1@IHHC10HHFCD1HH?IIHHHFGC?HEDC1GFC@C@HF<0<DHEHCG<11EEFGD11F<F</<<E@?HG11F<1@G@<C1GIHG=CHEDD0@D
@HISEQ:969:HM2KJBCX2:2:1102:18528:86919 2:N:0:ACTATGCA
GCCTCGTACTGACCCAACTATCCCTATTAATCATTACGGTGATCCTAGAAACCAACAAAATAGAATCATGCCGTCCTATTTTATTATTCCATGCTAATGTATTCAAGCAAAATGCCTGCTTTAAACACTCTAATTTTTTCAAAGTAAAGGTCCTGGTTCCCCGTGACACCCAATTAAGGGCATCGCGGTTCTCCAGAAGGTGAGAAATTGACTACACCAGTTCATACCCCTTAAGGCACGACCGATGTGTCAATCCCGAAATTCAACTACGAGCTTTTTAACTGCAACAACTTTAATATACGCTATGGGAGCTGGAATTACCGCGGCTGCTGGCACCAGACTTGCCCTC
+
DDDDDIIIIIIIIIIIIIIIIHIIIIIIHIIIIIIIIIIIGIIIIIIIIIIIIIHHHIEHHIIIIIGIIIHIIIIIHIIIIIIGIIHHEHIHIIIIHIIHGHHIHHHHIIIIIHHHIHHHHHFHHIIIIHHIIHIIGIHHIIHHIIHHHHIIIIIIIIHGHIIIIIIHHIIHIHF?IIIIIIHIIIIIHEIIIIIIIIIIIIIIIIIIIIIIIIIIIIIIIIIIIIIIIIIIIIIHI=IIIGIIIHIHIIIIIIGIIIIIIIIIIIIIIIIIHIHIIIIIIIIIIIIIIIIIGIIIIIIIIIIHHHHIIIIIIIIIIIIIIIIIIIIIIIIIIIIIIIIIIIIIDDDDD
@HISEQ:969:HM2KJBCX2:2:1102:7606:87302 2:N:0:ACTATGCA
GCCTCGTACTGACCCAACTATCCCTATTAATCATTACGTCGATCCTAGAAACCAACAAAATAGAATCAAACGTCCTATTTCATTATTCCATGCTAATGTATTCAAGCGCGAGCTTGCTTTAAACACTCTAATTTTTTCAAAGTAACAGTCCTGATTTCCCATGACACCAAATTAATGACATCGTGGTTCGTCAGAAGGGAGAAACCAATAATGCTAGTACGTACAAAGTACGACCGACATATTAGTCCCGAAATTCAACTACGAGCTTTTTAACTGCAACAACTTTAATATACGCTATTGGAGCTGGAATTACCGCGGCTGCTGGCACCAGACTTGCCCTCCAA
+
DDDDDIFHIIIIIIIIHIIHIIIIIHIIIIIIIIIIIIIIIIIIHIHHHGHIIIIHHIHIIIIHGHIIHIIIIIIIIIIIIIIIHIGHHIIIIIIIIIIIIIIIHHHIIIIIIIIIIIIIIIIIHIIIHIIIIIIIIIIIIIHIIIIIIIIIIIIIFIIHIIIIIIIIIHHHIIIIIIIIIIIIIIIIIIIIIIIIIIIIIIIIIIIIIHHHFIFIIIIIIIIIHIIIIIHHGIIIIIIHIHHIIIIIIIIIIIIIIIIHIIIIIIIIIIIIIIIIIIIIIHHHIIIIIIHIIIIIIHIIIIIHHIIIIIIIIIIIIIIIIIIIIIIIIIIIIIIIHIIDDDDD
@HISEQ:969:HM2KJBCX2:2:1102:9654:87425 2:N:0:ACTATGCA
GCCTCGTACTGACCCAACTATCCCTATTAATCATTACGGTGGTCCTAGAAACCAACAAAATAGAACCACAACGTCCTATTCTATTATTCCATGCTAATCTATTCAAGCAAATGCCTGCTTTAAACACTCTAATTTTTTCAAGGTAATGGTCCTGGCTCCCCGGCACACCCAATAAAGGACATACTGGTTCACCAGAAGGTGGACCCGACACAGGACAGTACTCGCCAAAGACGGACCGCCCGGCCAGGCCTAAAATTCAACTACGAGCTTTTTAACTGCAACAACTTTAATATACGCTATTGGAGCTGGAATTACCGCGGCTGCTGGCACCAGACTTGCCCTCCAA
+
BBDDDHHIFHEHIHIHIIIIIIIGHIHIHFHIHIHIIFHH?GEHIIF@GHHIIIIIIHIHHHHHIIIIIIII<DHCEHI?FHIIIFEHHCEHHHIHIIIGIHHIHIG@HGHIHHIIIHHFHHHIIHIIIIIHHIHHHHIIIIIIIIHEIIHHHHHDFHIFHIHIIIIIIIIEHEGIIIIIHHIIIIIHIIHIHHHGIIIHEHHGIIIIIIIHIHGHIIIIIHIFIHHHFEHHIHHIHIIGIIIHGIIHHHIIIIIIIIIIHHHIIIIIIIIIIIHIIIIIIIIIIIIIIIIIIHIIHHFFDIIIHHIIIIIIIIIIHIIIIIIIIIIIIIIIIIIIIIIHIDDDDB
@HISEQ:969:HM2KJBCX2:2:1102:7917:88864 2:N:0:ACTATGCA
GCCTCGTACTGACCCAACTATCCCTATTAATCATTACGGCGGTCCTAGAAACCAACAAAATAGGACCGCACGTCCTATTCTATTATTCCATGCTAACGTATTCGAGCAAAGGCCTGCTTTGAACACTCTAATTTTTTCAAAGTAAAAGTCCTGGTCCCCAACACACCCAGTGAAGGGCATGCGGTTCTCCAGAAGAGAAGGCCCGGCCGGACAAGTGCACGCGGTGAGGCGGACCTGCCAGCCAGGCCAAAGGTTCAACTACGAGCTTTTTAACTGCAACAACTTTAATATACGCTATTGGAGCTGGAATTACCGCGGCTGCTGGCACCAGACTTGCCCTCCAA
+
DDDDDIIIIIIIIIIIIIIIIIIIIIIIIIIIIIIIIIIIIIIIIIHIIHIIIIHIIIIIIIHIHIIIIIHIIHIIGIIIIIIHIIIIIIIIFHIIIIIIIHHHIIIIIIIIIIIIIIIIIIIIIIIIIIIIIIIIIIIIIIIIIIIIIIIIIIIIIIIIIIIIIIIIIIIIIIIIIIIIIIIIIIIIIIIIIIIIIIIIIIIIIIIIIIIHHIIIIIIIIIIIIIIIIIIIIIIIIIIIIIHIIIHHIHIIIIIIIIIIIIIIIIIIIIIIIIIIIIIIIIIIIIIIIIIIIIIIIIIIIIIIIIIIIIIIIIIIIIIIIIIIIIIIIIIIIIIIIIIDDDDD
@HISEQ:969:HM2KJBCX2:2:1102:7787:88558 2:N:0:ACTATGCA
GCCTCGTACTGACCCAACTATCCCTATTAATCATTACGGTGATCCTAGAAACCAACAAAATAGAACCATGCCGTCCTATTTTATTATTCCATGCTAATCTATTCAAGCACAAGCCTGCTTTAAGCACTCTAATTTTTTCAAGGTAATAGCTCTGCTTCCCCAACGCACTAACTTAATAGCATGATGGTTATTCAGAAGGTAGGAATTCATCAGGCCAGTACGGACAGTGAAGCCCGACCAACCGACAAACTCCGAAATTCAACTACGAGCTTTTTAACTGCAACAACTTTAATATACGCTATTGGAGCTGGAATTACCGCGGCTGCTGGCACCAGACTTGCCCTCCAA
+
DDDCDIIIIIIIIGIIIIIGIIIIIIIIIIIIIIIIIIIIIIIIIIHIIIIIIHHHHIIGHIHHIIIIHIIIIIIIIIIIIIIIIIIIIIIIIIIHIIIIIHHIIIHIHIIIIIIIIIIIIIIHIIIIIIIIIIIIIIIIIIIIIIIIIIIIIIIIIIIIIIIIIIIIIIIHIIIIIIIIIHIIIIIIIIIIIIIIIIIIIIIIIIIIIIIIIIIIIIIIIIIIIIIIIIIIIIIIIIIIIIIIIHHIHIHHIIIIIIIIIIHHEIHHIIIIIIIIIIIIIIIIHHIIIIIIIIIHIIIHIIIIIIIIIIIIIIIIIIIIIIIIIIIIIIIIIIIIIIIIIIIDDDDD
@HISEQ:969:HM2KJBCX2:2:1102:10068:89015 2:N:0:ACTATGCA
GCCTCGTACTGACCCAACTATCCCTATTAATCATTACGGTGGTCCTAGAAACCAACAAAATAGAACCCTTAGCCGTCCTATTTTATTATTCCATGCTAATGTATTCAGACGATAAAGCCTGCTTTAAACACTCTAATTTTTTCAAGGTAATGGTCCTGGTTCCGCCAGACACCAAATAAATGACATCTGACCTCGCCAGAAGGTAAGAGACCCGCGGAGCCAGTGATGGACAGTTAAGCCCAACCGACCCGCGGCTCCCGAAATTCAACTACGAGCTTTTTAACTGCAACAACTTTAATATACGCTATTGGAGCTGGAATTACCGCGGCTGCTGGCACCAGACTTGCCCTCCAA
+
DDDDDIIIIIIIIIIIIIIIIIIIIIIIIIHIIIIIIIHIHIIIIHIIIIIIIIIIIIGIIIHHIIIIHIGIGIHHHHIIIIIIIIIHIIIIHIHIHIHHE<CEIHHHIIIIIIHHGHIIIIIHIIIIIIIIIIIIIIIHIIIIIIFIIIIIHHHIIIIIHIIFGIIIIIIIIIIIIIIIHHHHIIIIHHHIGIIIIIIIIIIIIIIIIIHHIIGIIHIIIIIIIIIIIIIIIIHIIIIIIIHIIIHIIIIHHIIIIIGIHIIIIIIHIIIIHIHIIIIIIIIIIIIIIGIIHHHHIIIIIGIIIIIIIIIIIIIIIIIIIHIIIIIIIIIIIIIHIIIHIIIIIIIIICDDDD
@HISEQ:969:HM2KJBCX2:2:1102:17371:89782 2:N:0:ACTATGCA
GCCTCGTACTGACCCAACTATCCCTATTAATCATTACGTCGATCCTAGAAACCAACAAAATAGAATCAAACGTCCTATTTCATTATTCCATGCTAATGTATTCAAGCGCGAGCCTGCTTTAAACACTCTAATTTTTTCAAAGTAACAGTCCTGATTTCCCACGACACCAAATTAATGACATCGTGGTTCGTCAGAAGGTAGGAATCAATTTGACCAGTACGTACCGAGGCACGACCGATCAACTGATCCCGAAATTCAACTACGAGCTTTTTAACTGCAACAACTTTAATATACGCTATTGGAGCTGGAATTACCGCGGCTGCTGGCACCAGACTTGCCCTCCAA
+
DDDDDHIIIIIIIHIIIIIIIIIIIIIIIIIIIIIIIIIIIIIIHIIIIIIIIIIIIIIIIIHIHIIIIIIHHHIIIIIHIIIIIIIIIIHIIGHHIIIIIHIIIIIIIIIHHIIIIIIIIIIIIIIIIIIIIIIHHHHIHIIIIIIIIIIIIIIIIHIAHIHIIIIIIIHHIHIIIIIIIIIIIIIIIIIHIIIIIIHIHIIIIIIIIIIIIIIIIIIIIIIIIIIIIIHIIIIIIIIIIIIIIIIIIIIIIIIIIIIIIIIIIIIIIIIIIIIIIIIIIIIIIIIIIIIIIIHIHIIIIIIIIIIIIIIIIIIIIIIIIIIIIIIIIIIIIIIIIIIIDDDDD
@HISEQ:969:HM2KJBCX2:2:1102:13119:90623 2:N:0:ACTATGCA
GCCTCGTACTGACCCAACTATCCCTATTAATCATTACGGTGATCCTAGAAACCAACAAAATAGAACCATGCCGTCCTATTTTATTATTCCATGCTAATCTATTCAAGCACAAGCCTGCTTTAAGCACTCTAATTTTTTCAAGGTAATAGCTCTGCTTCCCCAACGCACTAACTTAATAGCATGCTGGTTATTCAGAAGGTAGGAATTCATCAGGCCAGTGCGGACAGTGAAGCCCGACCAACCGACAAACTCCGAAATTCAACTACGAGCTTTTTAACTGCAACAACTTTAATATACGCTATTGGAGCTGGAATTACCGCGGCTGCTGGCACCAGACTTGCCCTCCA
+
DDDDDIIIIIIIIIIIIIIIIIIIIIIIIIIIIIIIIIIIIIIIIIIIIIIIIIIIIIIIIIIIIIIIIIIIIIIIIIIIIIHIIIIIHIIIIHIIIIIIIIIIIIIIIIIIIIIIIIIIIIIIIIIIIIIIIIIIIIHIIIIIIIIIIIIIIHHIIIHIIIHIIIIIIIIIIIIIIIIIIIIIIIIIIIHHIIIIIIIIIIIIIIIIIIIIIIIIIIIIIIIIIIIIIIIIIIIIIIIIIIIIIIIIIIIIIIIIIIIIIIIIIIIIIIIIIIIIIIIIIIIIIIIIIIIIIIIIIIIIIIIIIIIIIIIIIIIIIIIIIIIIIIIIIIIIIIIIIIIIIIDDDDD
@HISEQ:969:HM2KJBCX2:2:1102:1378:91076 2:N:0:ACTATGCA
GCCTCGTACTGACCCAACTATCCCTATTAATCATTACGGTGGTCCTAGAAACCAACAAAATAGAACCACAACGTCCTATTCTATTATTCCATGCTAATCTATTCAAGCAAATGCCTGCTTTAAACACTCTAATTTTTTCAAGGTAATGGTCCTGGCTCCCCGGCACACCCAATAAAGGACATACTGGTTCACCAGAAGGTGGACCCGACACAGGACAGTACTCGCCAAAGACGGACCGCCCGGCCAGGCCTAAAATTCAACTACGAGCTTTTTAACTGCAACAACTTTAATATACGCTATTGGAGCTGGAATTACCGCGGCTGCTGGCACCAGACTTGCCCTCCAA
+
DDDDDIIIIHHIIIIIIIIIIIIIIIIIGIIIHIIIIIIIIIIIIIHIIIIIIIIIIFHIIIEHIIIIIIIIIHIIIIIIIIIGIHIIIIIIIHHIIIIIHHIIIIIIIIIIHIIIIIIHHHIIIHIIIIIIIIIIHIHIIIIIIIIIIIIIIHHIHIIIIHHIIIIIIIIIIIIIIIIIIIIIIIIIIIIIIIIIIIIIIIIIIIIIIIIIIIIIIIIIIIIIIIIIIIHHHIHIIIIIIIIIHIIIHHHIIIIIIIIIIIHIIIIIIIIIIIIIIIIIIIIIIIIIIIIIIIIIIHGFFIIIIIIIIIIIIIIIIIIIIIIIIIIIIIIIIIIIIIIIIDDDDD
@HISEQ:969:HM2KJBCX2:2:1102:8380:91401 2:N:0:ACTATGCA
GCCTCGTACTGACCCAACTATCCCTATTAATCATTACGGTGGTCCTAGAAACCAACAAAATAGAACCACAACGTCCTATTCTATTATTCCATGCTAATCTATTCAAGCAAATGCCTGCTTTAAACACTCTAATTTTTTCAAGGTAATGGTCCTGGCTCCCCGGCACACCCAATAAAGGACATACTGGTTCACCAGAAGGTGGACCCGACACAGGACAGTACTCGCCAAAGACGGACCGCCCGGTCAGGCCTAAAATTCAACTACGAGCTTTTTAACTGCAACAACTTTAATATACGCTATTGGAGCTGGAATTACCGCGGCTGCTGGCACCAGACTTGCCCTCCAA
+
DDDDDIIIIIIIIIIIIIIIIIIIIIIIIIIIIIIIIIIIIIIIIIHHIIIIIIIIIIHIIIHHIIIIIIIIHHIIIIIIIIIHHIHIHIIIIIIIIIIIIIIIIIHIIIIIIIIIIIIIIIIIIIIIIIIIIIIIIIIIHIIIIIIHIIIIIIIIIIIIIIIIIIIIIIIIIHIIIIIIIIIIIIIIIIIIIIIIIIIIIIIIIIIIIIIIIIIIIIIIIIIIIIIIHIHIIIHIIIIIIIIIIIIIIIIIIIIIIIIIIIHIIIIIIIIIIIIIIIIIIIIIIIIIIIIIIIIIIHGDFIIIIIIIIIIIIIIIIIIIIIIIIIIIIIIIIIIIIIIIIDDDDD
@HISEQ:969:HM2KJBCX2:2:1102:12868:91460 2:N:0:ACTATGCA
GCCTCGTACTGACCCAACTATCCCTATTAATCATTACGGTGATCCTAGAAACCAACAAAATAGAACCATGCCGTCCTATTCTATTATTACATGCTAATGTATTCGAGCAAAAATGCCTGCTTTAAACACTCTAATTTTTTCAAGGTAAAGGTCCTGGATCCGCAAGACACCCAATTAAGGACATCAAGTTTCTCCAGAAGGTGAGAAATCAACAGCGACAGTTCATACCCCTTAAGGCATGACCATCACGTCAATCCCGAAATTCAACTACGAGCTTTTTAACTGCAACAACTTTAATATACGCTATTGGAGCTGGAATTACCGCGGCTGCTGGCACCAGACTTGCCCTCCAA
+
00D<<DH@<F<1<11<DCCHC@11<<FGCH@1<1DH<1<G11C<<CGICFH@HEH<1<1<<<<<GH@C<<11<GH/D<1<DHII?CHI1<FF?1<DC@CFCFGCCHGHIIIIHHCIHHGHHHHHIIHIIIIIHHEHHEIHIIIIIIIHGIIHGFFIIHHHHHEIIIIHHE?HHHHHHGDHHEHHHIIIIHEHHEHIIIIHHIIIIIIIIIIIIIII<IHIIIHIIHHDEIIHIHIH;IIIIIGHHIIIHHHFIHHHIHFIIIIIIHHHHHHIIIIIIIIIIIIIIIIIIIIIIHHIIIHHGHIIHIHIHHIIIIHHHHIIIIIIHIIIIIIIHHIIIIIIIIIIIIIIDDDDB
@HISEQ:969:HM2KJBCX2:2:1102:7571:92157 2:N:0:ACTATGCA
GCCTCGTACTGACCCAACTATCCCTATTAATCATTACGGTGATCCTAGAAACCAACAAAATAGAACCATGCCGTCCTATTCTATTATTCCATGCTAATGTATTCGAGCAAAAATGCCTGCTTTAAACACTCTAATTTTTTCAAGGTAAAGGTCCTGGATCCGCAAGACACCCAATAAAGGACATCAAGTTTCTCCAGAAGGTGAGAAATCAACAGTAACAGTTCATACCCCTTAAGGCATGACCATCACGTCAATCCCGAAATTCAACTACGAGCTTTTTAACTGCAACAACTTTAATATACGCTATTGGAGCTGGAATTACCGCGGCTGCTGGCACCAGACTTGCCCTCCAA
+
DADDDIIIIIIEHHHHIHIIIEHIHHGIICEHFEHIIIHHIIICHFHIHGHIFIHIIHHGHIHFHHEHIIFHIHIIHIHFHIIIIIFH@HHHFEHEECEHIHHHFHHCIHHHHIIHIIIHIIIHIHIIHHIHHIIIIHHHIIIIIIIIIIIHHIIIIIHHGIHHIIIIIIIIIIHIHIHHHHHHIHIIIIIIIHIIIIIIIIIIIIIIIIIIIIIIIIIIIIIIIIHIIIIIIIIIIIIIIIIIIIIIIHHFIIHHHIIIIIIIIGHIIHIIHIIIIIIIIHIIIIIIIIIIIIIIIIIIHIIIIIIHIIIIIIIIIIIIIIIIIIIIIIIIIIIIIIIIIIIIIIIIDDDDD
@HISEQ:969:HM2KJBCX2:2:1102:1765:92339 2:N:0:ACTATGCA
GCCTCGTACTGACCCAACTATCCCTATTAATCATTACGGTGATCCTAGAAACCAACGAAATAGAATCAGTCCGTCCTATTTCATTATTCCATGCTAATGTATTCAGACGATAGTCTGCTTTAAACACTCTAATTTTTTCAAAGTAACAGTCCTGATTTCCCATCACACCAAATAAATGGCATGAAAGTTCCTCAGAAGGTAGAGATCCATCTCACCAGTGCAGACAATTAAGCCTGACCAATGGGTAGACCCCGAAGTTCAACTACGGGCTTTTTAACTGCAACAACTTTAATATACGCTATTGGAGCTGGAATTACCGCGGCTGCTGGCACCAGACTTGCCCTCCAA
+
@<@DDHG@?F1FHECCC@HHIIEHIIGIFEHHEFEHIHHHHGHIEHHGEG?HHH1CHHHHHHHEH?FHGHHIHH@CHHHE?FFHIFEHIHIHIHHIFHEHFHFGCCHGEHIHE@HGH8FG<CCDHHGHBHF9HHA<CHEHHIGHHHHECCHHCCFHHIIHEHH:/HG@F1FCG?DC<0HHHH@FE?HHHHGHHE?EHHCCC0FF?GGFC1@C1GCHIIHFCC1<FFHHH<1DHF<1CG@G<HD1<<<EEHC=G@@HG?EHHHEE<<<1HHHFCHHCFCEIIHHIIHHGEHEFC<0HHH@HHH@C?EEHHGG@GCCF?DDC<C1?EGHG1EEHHF@FD1C@E=HB?BB<
@HISEQ:969:HM2KJBCX2:2:1102:2519:92397 2:N:0:ACTATGCA
GCCTCGTACTGACCCAACTATCCCTATTAATCATTACGTCGATCCTAGAAACCAACAAAATAGAATCAAACGTCCTATTTCATTATTCCATGCTAATGTATTCAAGCGTACGCCTGCTTTAAACACTCTAATTTTTCAAAGTAACAGTCCTGATTCCCCACGACACCAAATTAATGACATCGCGGTTCTTCAGAAGGTAGGAACCAATAATGCCAGTACGTACCGAAGCACGACCAACAATTCGATCCCGAAATTCAACTACGAGCTTTTTAACTGCAACAACTTTAATATACGCTATTGGAGCTGGAATTACCGCGGCTGCTGGCACCAGACTTGCCCTCCAA
+
DDDDDIIIIIIIIIIIIIIIIIIIIIIIIIIIIIIHIIIIIIIIIIIIIIIIIIIIIHIIIIIIIIIIGIIIIHIIIIIIIGIIIIIIIHIIIIIIIIIIHHHIIIIIIIIIIIIIHIIIGIIIIIIIHHEHIIIICIIHH2FIIIIIIIIIIHHHIIIIII<IIIIIIIIHIIIGIIIGIIIIIGIIIIGIGGIIIGIHHGIIIIIIFIGGIIGGGGGIIIIIIIIIGIIIGIIIIIIIHGEIIIIIIIIIIIIIIIIIHIIIIIIIIIIIHIIIIIIIIHHIHHIIIIIIIIIHIIIIIIIIIIIIIIIIIIIIIIIIIIIIIIIIIIIIIIIIIIIDDDDD
@HISEQ:969:HM2KJBCX2:2:1102:12390:92951 2:N:0:ACTATGCA
GCCTCGTACTGACCCAACTATCCCTATTAATCATTACATCAATCCTAGAAACCAACAAAATAGGATCGAACGTCCTATTTCATTATTCCATGCTAATGTATTCAAGCGTTAGCCTGCTTTAAACACTCTAATTTTTTCAAAGTAACAGTCCTGTTTCCCTGCAACACCAAATTAATGACATTACAGTTCTTCAAGAAGGAGGAATCAGTAAAGCTAGTACATACCATAGGCACGACCAACCTACTGACCCCGAAATTCAACTACGAGCTTTTTAACTGCAACAACTTTAATATACGCTATTGGAGCTGGAATTACCGCGGCTGCTGGCACCAGACTTGCCCTCCAA
+
DDDCBIIIIIIGHIHIGHIIIIHHIIIIHIIIIIIIHIIHIHIIIIIIHIIIEHHIHHIIHIHHIIIIIHIIHIIIIIIIIIHIIIHGHHHIIIIGHHHIIIIIHHHIIIHHIIHHIIIIIIHHHHIHHIIIIHIIHIHHIIIIIIHIIIIIIIHHHIIIIIIIIIHIIIIIHIIIIIIIIIIIIIIIIIIIIIIIIIHIIIIIIIIIHIHIIIIIIIIHIIIIHHHHHIHIIIIIIHHIIHHHHIHHEIIIIIIIIIIIIIIIIIIIIIIIIIHIIIIIIIIIGHGHHIIIIIIIHIIIIIIIIIIIIHHIIIIIIIIIIIIIGIIHIIIIIIIIHIIIHDADDD
@HISEQ:969:HM2KJBCX2:2:1102:17062:91762 2:N:0:ACTATGCA
GCCTCGTACTGACCCAACTATCCCTATTAATCATTACGGTGGTCCTAGAAACCAACAAAATAGAACCACAACGTCCTATTCTATTATTCCATGCTAATCTATTCAAGCAAATGCCTGCTTTAAACACTCTAATTTTTTCAAGGTAATGGTCCTGGCTCCCCGGCACACCCAATAAAGGACATACTGGTTCACCAGAAGGTGGACCCGACACAGGACAGTACTCGCCAAAGACGGACCGCCCGGCCAGGCCTAAAATTCAACTACGAGCTTTTTAACTGCAACAACTTTAATATACGCTATTGGAGCTGGAATTACCGCGGCTGCTGGCACCAGACTTGCCCTCCAA
+
DDDDDIIIIIIIIIIIIIIIIIIIIIGIIIHHIIIIIIIIIIIIIIIIIIIIIIIIIHIIIIHHIIIIIIIIIEHHIIIHHIIIIIIHIIIIIGIIHIHHIIIIIIIIIIIIIHIIHIHIIIIIIHIIIIIIIIHIHIHHIIHIIIIIIIIIIIIIIIIIHIIIIIIIIIIIHIIIIIIIIIIIIIIIIIIIIIIIIIIIIIIIIIIIIIIIIIIIIIIIIIIIIIIIIIIIIIIIIIIIIIIIIIIIIIIIIIIIIIIIIIIIIHIIIIIIIIIIIIIIIIIIIIIIIIIIIIIIIHGFFIIIIIIIIIIIIIIIIIIIIIIIIIIIIIIIIIIIIIIIIDDDDD
@HISEQ:969:HM2KJBCX2:2:1102:4719:93140 2:N:0:ACTATGCA
GCCTCGTACTGACCCAACTATCCCTATTAATCATTACGGTGGTCCTAGAAACCAACAAAATAGAACCACAACGTCCTATTCTATTATTCCATGCTAATCTATTCAAGCAATAGCCCGCTTTAAACACTCTAATTTTTTCAAGGTAATGGTCCTGGCTCCCCAACACACCCAATAAAGGACATACTGGTTCACCAGAAGGAAGACCCAACAACAGACAGTACTCGCCAAAGACGGACCGCCCGGCCAGGCCTAAAATTCAACTACGAGCTTTTTAACTGCAACAACTTTAATATACGCTATTGGAGCTGGAATTACCGCGGCTGCTGGCACCAGACTTGCCCTCCAA
+
BDDDDIIIIIHIIIIIIIIIIIIIIIIIIIIIIIIIIIIIIIIIIIIIIIIIIIIIIHGHHGHIHIIIIIIIIHIHIHHHHHIIIIIIIHIIGIHHIHIHHHHIIIIIHIIIHHHIHIIIIIIHIIIIIIIIIIIHHHIIIIIIIIIIIIIIIIGHHHHIIIIHHGHHHIIIIIIIIIIIIIIIIIHIIIIHIIIIIIIIIHHHHIIIIIHHIIIIIIIIIHGIIIIHIIHIIIIIIIIIIIIHGIIIIIIIIIIHHIIIIIIIIIIIIIIIIIIIIIIIIIIIIIIIIIIIIIIIIIIIHIIIIIIIIIIIIIIIIIIIIIIIIIIIIIIIIIIIIHIIIDDDDD
@HISEQ:969:HM2KJBCX2:2:1102:19243:92885 2:N:0:ACTATGCA
GCCTCGTACTGACCCAACTATCCCTATTAATCATTACGTCAATCCTAGAAACCAACAAAATAGGATCGAACGTCCTATTTCATTATTCCATGCTAATGTATTCAAGCGTTAGCCTGCTTTAAACACTCTAATTTTTTCAAAGTAACAGTCCTGTTTCCCTGCAACACCAAATTAATGACATTACAGTTCTTCAGAAAGGAGGAATCAGCGAAGCCAGTGCATACCAGTGGCACGACCAACCTGCTGACCCCGAAATTCAACTACGAGCTTTTTAACTGCAACAACTTTAATATACGCTATTGGAGCTGGAATTACCGCGGCTGCTGGCACCAGACTTGCCCTCCAA
+
CDDDDIIIIIIHIIIIHIIIIIIIIIIIIIHIIIIIIIIIIIIIIIIHIIIIIIIIIIIIIIHHHHIIIIIIHHHHIIIIGIFIIHHFHIHHEDHHHIHIIIHIIIIIIIIHHIIIIHIIIIIHHHIHHIIIHIIIHHIIIIIIIHIIHIIIIIIIIIIIIIIHIHIIIHHIHHI@IIIIIIIIIIIIIIIIIIHIIIIIHIIIIIIIIIHIIIIIIHIIIIIHHIIIIHHIIIIIIHHIIHFF<IHIIIHHIIIIIIIIIIIIIIHIIIIIIIIIIIIIIIIIIIIGIIIIIIIHIIIIIIIIIIIHIIIIIIIIIIIHIIGIIIIIIIIIIIIIIIIIHDDDDD
@HISEQ:969:HM2KJBCX2:2:1102:10969:93155 2:N:0:ACTATGCA
GCCTCGTACTGACCCAACTATCCCTATTAATCATTACGTCAATCCTAGAAACCAACAAAATAGGATCGAACGTCCTATTTCATTATTCCATGCTAATGTATTCAAGCGTTAGCCTGCTTTAAACACTCTAATTTTTTCAAAGTAACAGTCCTGTTTCCCTGCAACACCAAATTAATGACATTACAGTTCTTCAAGAAGGAGGAACCAGTAAAGCCAGTACATACCAGAGGCACGACCAACCTACTAATCCCGAAATTCAACTACGAGCTTTTTAACTGCAACAACTTTAATATACGCTATTGGAGCTGGAATTACCGCGGCTGCTGGCACCAGACTTGCCCTCCAA
+
@BDCDIHHE?GHIIICHHH?<CC@FGHHHHHHHHHCHHHHEHIIHIEFHHHIIEHIHE??FGEHHHCH<CGHCGCHHII?HHHGHHHIF1C1CHC1HEIHHGIHDGHHIIIIIIIHHHGHHIIHGHEIIHGHHHHIGHHHICGHHIHHCIHHIIHEGIIHHGIIIIHIHHHHHIIIIHH@EHIIIHIFIHIHHIIIIIHHHDHFIIIIHIIIHHHIIIIIIIHIIHHHFIHHHGHIGIHHHEHFFHFFIIHIHEHHHHHIIIIIIIIIIIIHIIIIHHHHIHIHEIHHHIIHHIHGIHIIIHIIIIHIIHIIHIIIIIIIIIGHHHIIIIHGIHIIIHIIHB@BDB
@HISEQ:969:HM2KJBCX2:2:1102:8698:93040 2:N:0:ACTATGCA
GCCTCGTACTGACCCAACTATCCCTATTAATCATTACATCGATCCTAGAAACCAACAAAATAGAATCGGATGTCCTATTTCATTATTCCATGCTAATGTATTCAAGCGTGAGCCTGCTTTAAACACTCTAATTTTTTCAAGGTAACAGTCCTAATTCCCCGTGACACCAAATTAATGGCATTACGGTTCTTTAGAAGGTGAGAAATCAATAATATCAGTACATACCAACGGCATGACCGAAACATTGATCCCGAAATTCAACTACGAGCTTTTTAACTGCAACAACTTTAATATACGCTATTGGAGCTGGAATTACCGCGGCTGCTGGCACCAGACTTGCCCTCCAA
+
CDDDDIIIIIIIIIIIIIIIIIIIIIIIIIIIIIIIIIIIIIIIIIIIIIIIIIIIHIIIIIIIIIIIIHIIIIIIIIIIIIIIIIIHIIIIHIIHIIIIIHIIIHIHIIIHIIIIIIIIIIIIIIHIIIIIIIIIIIIIIHIIIIIIIHIIIIIHIIIIIIIIIIIHHIIIIIIHIIIIIIIHHIIIIIIIIIIIIIIIIIIIIIIIIIIIIIIIIIIIIIIII<IIIIHIIIIIIGIIIIIIIHIIIIIIIIIIIIIIIIIHIIIIIIIIIIIIIIIIIIIIIHIIIIIIIIIIIIHIHHIIIIIIIIIIIIIIHIIIIIIIIIIIIIIIIIIIIIIIIIDDDDD
@HISEQ:969:HM2KJBCX2:2:1102:15584:93873 2:N:0:ACTATGCA
GCCTCGTACTGACCCAACTATCCCTATTAATCATTACGGTGGTCCTAGAAACCAACAAAATAGAACCACAACGTCCTATTCTATTATTCCATGCTAATCTATTCAAGCAAATGCCTGCTTTAAACACTCTAATTTTTTCAAGGTAATGGTCCTGGCTCCCCGGCACACCCAATAAAGGACATACTGGTTCACCAGAAGGTGGACCCGACACAGGACAGTACTCGCCAAAGACGGACCGCCCGGCCAGGCCTAAAATTCAACTACGAGCTTTTTAACTGCAACAACTTTAATATACGCTATTGGAGCTGGAATTACCGCGGCTGCTGGCACCAGACTTGCCCTCCAA
+
DDDCDHIIIIIIIIIIHIIIIIIIIIIIIIIIIIIIIIIIIIIIIIHHIGIIIIIIIIIHIIFHIIIIIHGHDEHHHHEHHIIIIIIIIHIHIHHHIIHHIHHIIIHIIIIIIIHIIIFGHHIHIIGHHHHIIIHIHHHHHIIIIIIIHHHIIIHIIIHIIHIIHIHIHIIIHIIIHHHHHIIIHGHHHIIIIIIIIIHHHEEHIHHIIHIHHIHIIIIIIIIIIIIIIIHIIIIHIHIIHIIHGIHHGIIHHHIHIIIIHHHIHIIIIIIIIIGIIIIIIIIIIIIIIIHIIIIIHGD<DIHIIIIIIHHHHIIIIIIIHHIIIIIIIIIIIIIIIIIHIDDDDD
@HISEQ:969:HM2KJBCX2:2:1102:5302:94184 2:N:0:ACTATGCA
GCCTCGTACTGACCCAACTATCCCTATTAATCATTACGGTGGTCCTAGAAACCAACAAAATAGAACCACAACGTCCTATTCTATTATTCCATGCTAATCTATTCAAGCAAATGCCTGCTTTAAACACTCTAATTTTTTCAAGGTAATGGTCCTGGCTCCCCGGCACACCCAATAAAGGACATACTGGTTCACCAGAAGGTGGACCCGACACAGGACAGTACTCGCCAAAGACGGACCGCCCGGCCAGGCCTAAAATTCAACTACGAGCTTTTTAACTGCAACAACTTTAATATACGCTATTGGAGCTGGAATTACCGCGGCTGCTGGAACCAGACTTGCCCTCCAA
+
DDDDDGHIIIIIIIIIIIIIIIIIIIIIIEGHHIHHIIHHIIIHIIHIIIIIIIHIIIIGIIEHHIFIIHIIIIHHIIGIHIIIIIIHHHIHCHHFEHHHIHFIIIIIIIIIIHHHIIIHIIIIHIIIHIIHHFHIHIICIIIIHHIHHHIIIIIIIIIIIIIIIIIIIIIIIIIIIIIIIIIIIIIIIIIIIIIIIIIIIIIIIIIIIIIIH;IIIIIIHHIHGIIIIIIIHIHIIIIIIIIIHIIIHHIIIIIIIIIIIIHIIHIIIIIGIIIIIIIIIIGIIIIIIIIIHIIHHEDDDIIIIIIIIIIIIIIIIIIIIIIIIIIIIIIIIIIIIIHIIDDDDD
@HISEQ:969:HM2KJBCX2:2:1102:16087:93916 2:N:0:ACTATGCA
GCCTCGTACTGACCCAACTTCCCTATTAATCATTACGTCAATCCTAGAAACCAACAAAATAGGATCAAACGTCCTATTTCATTATTCCATGCTAATGTATTCAAGCGTTAGCCTGCTTTAAACACTCTAATTTTTTCAAAGTAACAGTCCTGTTTCCCTGCAACACCAAGTAAATGACATCACAGTTCTTCAAGAAGGAGGAATCAGTGAGGCCAGTGCATACCAGTGGCACGACCAACCTACTGACCCCGAAATTCAACTACGAGCTTTTTAACTGCAACAACTTTAATATACGCTATTGGAGCTGGAATTACCGCGGCTGCTGGCACCAGACTTGCCCTCCAA
+
D0<DDCGHCHH<D<1<<<<FHHIHI@H@1D<<FHFHHHEHEC11DHH1<<C<GHIE1D1DHCC1D@1C1D0<<CG?EFG@<<CCGHE11111DD1GDHFEHIHGCGHEHG<EHFIHG@HFIHHEIIIHHHHHGHCIIHEHHHIHHE9IGHHHHFEHDHIHHIIIIIHHGECHCFCGHEHGHFGF<FC5EGHIIFHEGEHHIIGIIHHHCIIGHHFEEEGIIIIHHEHCHHHDHIHGEIHG@HGDCCHHHHCHEGHHHGGHFIIHFHHCHGHEFHIIHIHHGCHEEEHHHHDHHDHHEHHHHFHHHHHIIHHIIIIHIIHGIIHHHIHEEHHHHHEHHIHG@ADD@
@HISEQ:969:HM2KJBCX2:2:1102:8241:94571 2:N:0:ACTATGCA
GCCTCGTACTGACCCAACTATCCCTATTAATCATTACGGTGATCCTAGAAACCAACAAAATAGAACCATGCCGTCCTATTCTATTATTCCATGCTAATGTATTCGAGCAAAAATGCCTGCTTTAAACACTCTAATTTTTTCAAGGTAAAGGTCCTGGATCCGCAAGACACCCAATTAAGGACATCGAGTTTCTCCAGAAGGTGAGAAATCAACAGCAACAGTTCATACCCCTTAAGGCACGACCATTACGTCAATCCCGAAATTCAACTACGAGCTTTTTAACTGCAACAACTTTAATATACGCTATTGGAGCTGGAATTACCGCGGCTGCTGGCACCAGACTTGCCCTCCAA
+
DDDDDIIIIIIHIIIIIIIIIIIIIIIIIIIIIIIIIIIIIIIIIIIIIIIIHHIIIHHHIIHIIIIIIIIIIIIIIIIIGHIIIIIIIIIIHHIIIIHIHHCIIIIIIIIIIIIIIIIIIIIIIIHIIIIIHIIIHIIIIIIIIIIIIIIIIIIIIIIIIIIIIIIIIIIIIIIIIIIIIIIIIIIIIIHIIIIIIIIIIIIIIIIIIIIIIIIIIIGIIIIIIIIIIIIIIIIIIIIIIIIIIIIIIIHHIIIIIIIIIIIIIIIIIIIIIIIIIIIIIIIIIIIIIIIIIIIIIIIIHIIIIIIIIIIIIIIIIIIIIIIIIIIIIIIIIIIIIIIIIIIIIIIIDDDDD
@HISEQ:969:HM2KJBCX2:2:1102:5838:95595 2:N:0:ACTATGCA
GCCTCGTACTGACCCAACTATCCCTATTAATCATTACGTCGATCCTAGAAACCAACAAAATAGAATCAAACGTCCTATTTCATTATTCCATGCTAATGTATTCAAGCGCGAGCTTGCTTTAAACACTCTAATTTTTTCAAAGTAACAGTCCTGATTTCCCGCGACACCAAATTAATGACATCGTGGTTCGTCAGGAGGGAGAACCCCATAATGCTAGTACGTACAAAGTACGACCGACATATTAGTCCAAAAATTCAACTACGAGCTTTTTAACTGCAACAACTTTAATATACGCTATTGGAGCTGGAATTACCGCGGCTGCTGGCACCAGACTTGCCCTCCAA
+
0D00D01<D@<DH1<11E1111<11<1<<11D11<111<</<11<<11DG1CCHI=H1<DCCH1G<<C111<D<DHHII@<1<<FH1G1F1<1FHFGHIIIHG=HG?5C//EBEIIIIHBDHHGHIIIIIHIHHHHIIIIIIIHFHIIGIHG;/;<<HE8A<2<CDHGE@C::DDED/<<FH</-<.E<0-/D/.GD<.<<<<.<</<11<1111111FG<1<111F<1<<IIHF<1D</<11HG1D<//F@EIIIIIIHIIIIIIHIIIIIIIIIIIIIIIIIIIIIIIIIIIIIIIHIIIIIIIIIIIIIIIIIIIIIIIIIIIIIIIIIIIIIIIIDDDDD
@HISEQ:969:HM2KJBCX2:2:1102:6958:96135 2:N:0:ACTATGCA
GCCTCGTACTGACCCAACTATCCCTATTAATCATTACGTCGATCCTAGAAACCAACAAAATAGAATCAAACGTCCTATTTCATTATTCCATGCTAATGTATTCAAGCGCGAGCCTGCTTTAAACACTCTAATTTTTTCAAAGTAACAGTCCTGATTTCCCACGACACCAAATTAATGACATCGTGGTTCGTCAGAAGGTAGGAATCAATTTGACCAGTACGTACCGAGGCACGACCGATCAACTGATCCCGAAATTCAACTACGAGCTTTTTAACTGCAACAACTTTAATATACGCTATTGGAGCTGGAATTACCGCGGCTACTGGCACCAGACTTGCCCTCCAA
+
DADDBHHHHIIHIEEHHIIIIIIIIIIIIHIE@HHHIIIIHIHIGHHIHHIIIIIIH@CGHHIHIHIIGHIIFHEGHIHIIFGHHHHHEHHIIIIHHHHHIHHIIIHHHHHIHIHFHHHHHFHHHIIIIHHIIIHIIHHHHIIIIHHHHHIIHHIHHIHIIHHGHHHIIIIIIIIHIIIIIIIIHIIIIIIHIIIIIIIIIIIIIIIIIIHHHHIIIIIIIIIIIIIIIIIIIIIIIHHIIIHHIIIHDHHHIIIIHIIIIIIIIIIGIIIHIIIHIIIIIHHHIIIIIIIIIIHIIIIIIIIIIIIIIIIIIIIHIIIIIIIIIIIIIIIIIIIIIIIIDDDDD
@HISEQ:969:HM2KJBCX2:2:1102:8415:95279 2:N:0:ACTATGCA
GCCTCGTACTGACCCAACTATCCCTATTAATCATTACGTCGATCCTAGAAACCAACAAAATAGAATCAAACGTCCTATTTCATTATTCCATGCTAATGTATTCAAGCGTACGCCTGCTTTAAACACTCTAATTTTTTCAAAGTAACAGTCCTGATTCCCCACGACACCAAATTAATGACATCGCGGTTCTTCAGAAGGTAGGAACCAATAATGCCAGTACGTACCGAAGCACGACCAACAATTTGATCCCGAAATTCAACTACGAGCTTTTTAACTGCAACAACTTTAATATACGCTATTGGAGCTGGAATTACCGCGGCTGCTGGCACCAGACTTGCCCTCCAA
+
DDDDDIIIIIIIIIIIIIIIIIIIIIIIIIIIIIIIIIIIIIIIIIHIIIIIIIIIIIIIIIIIHIIIIIIIIIIIIIIHIIIIIIIHIIHIIIIIIIIIIIIIIIIIIIIHIIIIIIIIIIIIIIIIIIIIHIIIIIIHIIIIIIIIIIIIIIIIIIIIIIIIIIIIIIIHIIIIIIIIIIIIIIIIIIIIIIIIIIIIIIIIIIIIIIIHIIIIIIIIIIIIIIIIIIIIIIIHHIIIHHHGIIIHIIIIIIIIIIIIIHIIIGIIIIIIIHIIIIIIIIIIIIIIIIIIIIIIIIIIIIIIIHIIIIIIIIIIIIIIIIIIIIIIIIIIIIIIIIIIDDDDD
@HISEQ:969:HM2KJBCX2:2:1102:17989:95365 2:N:0:ACTATGCA
GCCTCGTACTGACCCAACTATCCCTATTAATCATTACGGTGATCCTAGAAACCAACAAAATAGAACCATGCCGTCCTATTCTATTATTCCATGCTAATGTATTCGAGCAAAAATGCCTGCTTTAAACACTCTAATTTTTTCAAGGTAAAGGTCCTGGATCCGCAAGACACCCAATAAAGGACATCAAGTTTCTCCAGAAGGTGAGAAATCAACTGCAACAGTTCATACCCCTTAAGGCATGACCATCACGTCAATCCCGAAATTCAACTACGAGCTTTTTAACTGCAACAACTTTAATATACGCTATTGGAGCTGGAATTACCGCGGCTGCTGGCACCAGACTTGCCC
+
DDDDDIIIIIIIIIIIIIIIIIIIIIIIIIIIIIIIIIIIIIIIIIIIIIIIIIIIIIIHIIHIHIIIIIGIHIIIIIIIHIIIIIIIIIHIIHIIIIHHIHHHHHIHIIIIHIIIIHIIIIIHIIIIHHIIHIIIHIHIIIHIIIIIIIIIGIIIHIIIHIHIIIIIHHHHIIIIIIIIIIIIHHIIIIIIIIIIIIIIIIIIIIIIIIIIIIIIIIIIIHHHHIHIIIIHIIIIIIIIIIIIHHHHIIIIIIIIIIIIIIIIIIIIIHIIIIIIIIIIIIIHIIIIIIIIIIHIIIIIHIIIIIIIIIIIIIIIIIIIIIIIIIIIIIIIIIIIIIIIIIIDDDDD
@HISEQ:969:HM2KJBCX2:2:1102:16496:96707 2:N:0:ACTATGCA
GCCTCGTACTGACCCAACTATCCCTATTAATCATTACGGTGGTCCTAGAAACCAACAAAATAGAACCACAACGTCCTATTCTATTATTCCATGCTAATCTATTCAAGCAAATGCCTGCTTTAAACACTCTAATTTTTTCAAGGTAATGGTCCTGGCTCCCCGGCACACCCAATAAAGGACATACTGGTTCACCAGAAGGTGGACCCGACACAGGACAGTACTCGCCAAAGACGGACCGCCCGGCCAGGCCTAAAATTCAACTACGAGCTTTTTAACTGCAACAACTTTAATATACGCTATTGGAGCTGGAATTACCGCGGCTGCTGGCACCAGACTTGCCCTCCAA
+
BDDDDIIIGHHHHHIIHHHIIGHIIIHIGHHIIIIHIHIIIHHEGGHIIHIIIIHIIHIIIIIHIIGIIGIFHHEGHIIEHHIHIHHCH?FHECEHIIIHHCHFHHHIHGHHIGHIIIHHHHHIHGIGIHIIHHHHGHIIIIIIIHHHHHIIHIGHHGHHIHIIIIHEGHIHIIIIIHIHIIIIGHHHHIHHIIIIIIIIIHHIHDIIHHHIIIHFIIIIIIIIIHIIHIIIHIHIIIIGIIHHEIIHHGIHHHHHIHHHHHHIIIIIIIIIIIIHIIIIIIIIIIIGIIIIGIIIHIHFGIIIIIIIIIIIIIIIIIIIIIHHIIIIIIIIIIIIIIIIIDDDD@
@HISEQ:969:HM2KJBCX2:2:1102:4461:96868 2:N:0:ACTATGCA
GCCTCGTACTGACCCAACTATCCCTATTAATCATTACGGTGATCCTAGAAACCAACAAAATAGAACCATGCCGTCCTATTCTATTATTCCATGCTAATGTATTCGAGCAAAAATGCCTGCTTTAAACACTCTAATTTTTTCAAGGTAAAGGTCCTGGATCCGCAAGACACCCAATTAAGGACATCAAGTTTCTCCAGAAGGTGAGAAATCAACAGCGACAGTTCATACCCCTTAAGGCATGACCATCACGTCAATCCCGAAATTCAACTACGAGCTTTTTAACTGCAACAACTTTAATATACGCTATTGGAGCTGGAATTACCGCGGCTGCTGGCACCAGACTTGCCCTCCAA
+
@DA@DHEHHIHHIHEHHHIFHHFHHIHHHHHIHHFGHGHHI?CFHHIHEFFHIIIIG1<CHIIIIIIIH1DF<E/EEHCHCE@HHIFCHECC@?1C<CGGFCDGEHIGHE<CFE<CFEF1HHEGHHCGIHHHHGFHHHCIHHHHHIHEHIIIIHHF@FGHDHHHIIIIIIHEHHH;IIHHHGIHIHHH7HHHHHHE@CHEHHHHGHEHFHHHHEIHIIIIIIIHCEEHIHIHHHIHEHIIIHFIHHIIIHHF?HHDIIIHHHHIIHHCIHIHEIFIHIHHHGHHIHHEF?IHHHFHGEEHH<EGIIHEEIIHHIIHIIIHHCHHDHHHIIIIIIIIIIHHFEHHH<HH@?@?B
@HISEQ:969:HM2KJBCX2:2:1102:17388:96655 2:N:0:ACTATGCA
GCCTCGTACTGACCCAACTATCCCTATTAATCATTACGGTGGTCCTAGAAACCAACAAAATAGAACCACAACGTCCTATTCTATCATTCCATGCTAATCTATTCAAGCAAATGCCTGCTTTAAACACTCTAATTTTTTCAAGGTAATGGGCCTGGCTCCCCGGCACACCCAATAAAGAACATACTGGTTCACCAGAAGGTGGACCCGACACAGGACAGTACTCGCCAAAGACGGACCGCCCGGTCAGGCCTAAAATTCAACTACGAGCTTTTTAACTGCAACAACTTTAATATACGCTATTGGAGCTGGAATTACCGCGGCTGCTGGCACCAGACTTGCCCTCCAA
+
D<D0@E1CFH11DCHCHH1<GH1DHHC@<1CEFC1<C1<<1<01<C11<<C1DHC0111<DGHFH1<CG1CED<1<DCE11<1<1<<<<D111<@G@1D@HHFHCIHGB6@@@1GEHFDB&@BF1<@B<6<<8<<%<<CFEF6<AB<C7$$HDGBD<?<E0<77#CGE@CBD:BDHH#8<<EHD/<8/1FFD@DF=/CHD:CD<:HF>/C<<<6@HGCECC<GD?H@E<1D</<EC/?FHHHF11ECCHF<CG1?1?H?G@EFC1HHHFEGHCGDFC1F<GC@HD1<1GFC00E/HG<@DF<CD1HGFC1CECCHDCHF11GCEEFHGC?HHHGC1CCCGF00@D<
@HISEQ:969:HM2KJBCX2:2:1102:4447:97667 2:N:0:ACTATGCA
GCCTCGTACTGACCCATCCCTATTAATCATTACGTCAATCCTAGAAACCAACAAAATAGGATCGAACGTCCTATTTCATTATTCCATGCTAATGTATTCAAGCGTTAGCCTGCTTTAAACACTCTAATTTTTTCAAAGTAACAGTCCTGTTTCCCTGCAACACCAAATTAATGACATTACAGTTCTTCAGAAAGGAGGAATCAGCGAAGCCAGTGCATACCAGTGGCACGACCAACCTGCTGACCCCGAAATTCAACTACGAGCTTTTTAACTGCAACAACTTTAATATACGCTATTGGAGCTGGAATTACCGCGGCTGCTGGCACCAGACTTGCCCTCCAA
+
DDDDDIIIIIIIIIIIIIIIIIIIIIIHIIIIIIIIIIIIIIIIIIIIIIIIIHHHIIIHIHIIIIIIIIIIHIIHIIIIIIIGIIIHIIGHIIIIIIIIIHHIIIIIIIIIIIIIIIIIIIIIIIIIIIIIIIIIHIIIIIIIIIHIIIIIIHIIIIIIIIIIIIIIIIIIIIIIIIIIIIIIIIHIIIIIIIIIIIIIGIIIIIIIIHIIIIIIIIIIIIIIIIIIIIIIIIIIIIIHHIIIIIIIIIIIIIIIIIIIIIIIIIIIIIIIIIIIIIIIIIIIIIIIIIIIIIIIIIIIIIIIIIIIIIIIHIIIIIIIIIIIIIIIIIIIIIIIIDDDDD
@HISEQ:969:HM2KJBCX2:2:1102:13539:98190 2:N:0:ACTATGCA
GCCTCGTACTGACCCAACTATCCCTATTAATCATTACGTCAATCCTAGAAACCAACAAAATAGGATCAACGTCCTATTTCATTATTCCATGCTAATGTATTCAAGCGCGAGCCTGCTTTAAACACTCTAATTTTTTCAAAGTAACAGTCCTGATTTCCCAACCACACCAAATTAATGACATGATGGTTCGTCAGAAGGTAGAAATCAGTAACACCAGTACGTACCGAAGGCACGACCAGCGTACTAATCCCGAAATTCAACTACGAGCTTTTTAACTGCAACAACTTTAATATACGCTATTGGAGCTGGAATTACCGCGGCTGCTGGCACCAGACTTGCCCTCCAA
+
[truncated: 32,330,932 more chars]
