# Supplementary material for: Response of arbuscular mycorrhizal fungal community in soil and roots to grazing differs in a wetland on the Qinghai-Tibet plateau
Source: PeerJ. 2020 Jun 19;8:e9375. doi: 10.7717/peerj.9375 (PMC7307571; doi:10.7717/peerj.9375)
Supplement: Supplemental Information 25 [file peerj-08-9375-s025.zip › Root grazing 1-5/61.fastq]

@HISEQ:969:HM2KJBCX2:2:1101:20965:2549 2:N:0:ACTATGCA
ACCAACAGATTGCCCAACTATCCCTATTAATCATTACGGTGATCCTAGAAACCAACAAAATAGAACCATGCCGTCCTATTCTATTATTCCATGCTAATGTATTCGAGCAAAAATGCCTGCTTTAAACACTCTAATTTTTTCAAGGTAAGGTCCTGGATCCGCAAGACACCCAATAAAGGACATCAAGTTTCTCCAGAAGGTGAGAAATCAACAGTAACAGTTCATACCCCTTAAGGCATGACCATCACGTCAATCCCGAAATTCAACTACGAGCTTTTTAACTGCAACAACTTTAATATACGCTATTGGAGCTGGAATTACCGCGGCTGCTGGCACCAGACTTGCCCTCCAA
+
DBDDDIIHHFHHGEHHHHHI?HHIIHHIIIHHIHHHHHHHEHGIIHHHHIICHGHHIHGIHHFHHEHIHEHIHEDDHGGCHCGHGIHHGCGEEHHHICEGHHGEFFHHIIIIGHGFHHFHCDFHHIIIH1CHGHHHIIIIHHIEA<DG?G<?HHGCCCC<4;CHEH:HHCHGG:HDCHHH?H:GHFHIHIIHHHHHEHHIHHG;IHH*HEGHEFHEGC<FHIH@A<DHIFGHFHIGHCGHHIIIFHHIHD<GDDGHGIIIIIIIHEHEHIHFHHIIIIHFHHHHIGHHGCHCIHIIIHHHHIIHHHHHIIIIIHHHIIIIIHIHIIIIIHIIIIIIIHHHGHIIIHIDDDDD
@HISEQ:969:HM2KJBCX2:2:1101:5936:2770 2:N:0:ACTATGCA
ACCAACAGATTGCCCAACTATCCCTATTAATCATTACAGCGGTCCTAGAAACCAACAAAATAGAACCGATGTCCTATTCTATTATTCCATGCTAATGTATTCGAGCAAAGGCCTGCTTTGAACACTCTAATTTTTTCAAGGTAAAAGTCCTGGTTCCCCACCACACCCAGTGAAGGGCATGGGGTTCCCCAGGAGGAAAGGCCCGACCGAACCCGTGCGCTCGATTAGGAGGACAGGTCAGCCAGGCCCAAGGTTCAACTACGAGCTTTTTAACGGCAACAACTTTAATATACGCTATTGGAGCTGGAATTACCGCGGCTGCTGGCACCAGACTTGCCCTCCAA
+
DDCDCIIIIHIIIHHIIIIHIIIHIIIIIIIIIIIIIIHHHIIGIIIIIIIIIIIIIIIIIIHIIIIIIIHIIIIIIGIIIIIIIIHIIHIIIIIIIIHHIGHHIIIIIHIIIIIIEHHIHIIIIIHIIIHIIIEHHIIIIIIHIIIHIIHIIIIIIIIIIHHHIIIIGIIIIIIIIIIIIHIIHHIIIIIIIIHIIIIIIIIHIIIIHHHIIIIIHIIIIIIIIIIIIIIIIIIIHIIIIIHIIIIIIIIIIIIIIIIIIIIIIIIIIIIIHIIIIIHHIIIIIIIIIIHHIIIIHGIIIIIIIIIIIIIIIIIIIIIIIIIIIIIIIIIIIIIIIIIDDDDD
@HISEQ:969:HM2KJBCX2:2:1101:15831:2600 2:N:0:ACTATGCA
ACCAACAGATTGCCCAACTATCCCTATTAATCATTACGGTGATCCTAGAAACCAACAAAATAGAATCATGCCGTCCTATTTTATTATTCCATGCTAATGTATTCAAGCAAAATGCCTGCTTTAAACACTCTAATTTTTTCAAAGTAAAGGTCCTGGTTCCCCGCGACACCCAATTAAGGGCATCGCGGTTCTCCAGAAGGTGAGAAATTGACTACACCAGTTCATACCCCTTAAGGCACGACCGATGTGTCAATCCCGAAATTCAACTACGAGCTTTTTAACTGCAACAACTTTAATATACGCTATTGGAGCTGGAATTACCGCGGCTGCTGGCACCAGACTTGCCCTCCAA
+
DDDDDIIIIIIIIIIIIIIIIIIIIIIIIHIIIIIHIIHIGIIIIIIIHHIHIIIIIIIIIIIIIIHGIHIIIHIHIIIIHHHIIIIIIIIHHHFHIIIHHGIIIIIIIIHIIIHIIIIIIHIIIIIHIIIIHHHGIIHIIIHIHIHIIIIIIIIIIHHHHIIIIHHHHHHIHIIIIIIIIIIHIIIIIIIIHIIIIIIIIIIIIIIIIIIIIIIIIIIIIIIIIIIIIIIIIIIIIIIIHIIIIIIIIIHHHIIHIIIIIIIIIIIIIIIIIIIIIIIIIIIIIHHHHHIIIIIIIIHEIHIHIIIIHIIIHIIIIIIIIIIIIIIIIIIIIIIIIIIIIIIIIIIDDDDD
@HISEQ:969:HM2KJBCX2:2:1101:2259:3018 2:N:0:ACTATGCA
ACCAACAGATTGCCCAACTATCCCTATTATCATTACGTCGATCCTAGAAACCAACAAAATAGAATCAAACGTCCTATTTCATTATTCCATGCTAATGTATTCAAGCGTAAGCCTGCTTTAAACACTCTAATTTTTTCAAAGTAACAGTCCTGATTCCCCACGACACCAAATTAATGACATCGCGGTTCTTCAGAAGGTAGGAACCGATAATGCCAGTGCGTACCGAGGCACGACCAACAATTCGATCCCGAAATTCAACTACGAGCTTTTTAACTGCAACAACTTTAATATACGCTATTGGAGCTGGAATTACCGCGGCTGCTGGCACCAGACTTGCCCTCCAA
+
DDDDDIIIIIIIIIIIIIIIIIIIHIIIIIIIIIHIIIIIIIIIIIIIIIIIIIIIIIIIIIIIIIIHIIGIIGIIIIIIIIIIIHHIIIIIIIIIIIIIIIIIIIIIIHIHIIIIHHIIIIIIIIIIIIIIIIIIIIIIIIIIIIIIIIIIIIIIIIIIIIIIIIIIIIHHIIIIHIIHIIIIIIIIIIIIIIIIIIIIIIIIIIIIIIIIIIIIIIIIIIIIIIIIIIIIIIIIIIIIHHHIIHIIIIIIHIIIIIIIIIIIIIIIIIIIHIIIIIIIIIIIIIIIIIIIIIIIIIIIIIIIIIIIIIIIIIIIIIIIIIIIIIIIIIIIIIIIIIIDDDDD
@HISEQ:969:HM2KJBCX2:2:1101:15589:3326 2:N:0:ACTATGCA
ACCAACAGATTGCCCAACTATCCCTATTAATCATTACGTCAATCCTAGAAACCAACAAAATAGGATCAAACGTCCTATTTCATTATTCCATGCTAATGTATTCAAGCGTTAGCCTGCTTTAAACACTCTAATTTTTTCAAAGTAACAGTCCTGTTTCCCTGCAACACCAAATTAATGACATTACAGTTCTTCAAGAAGGAGGAACCAGTAAAGCCAGTACATACCAGAGGCACGACCAACCTACTAATCCCGAAATTCAACTACGAGCTTTTTAACTGCAACAACTTTAATATACGCTATTGGAGCTGGAATTACCGCGGCTGCTGGCACCAGACTTGCCCTCCAA
+
DDADD=HIFE@EG?EHCCFH@1DHHEHHIIEEH@GHE?F1EG@C<1<D1FG<<FGHHIHHI@GEHEGHHF10<GHHH@1CCHHHHEHHEEHC11<ECHHF?E@HHH@0FGE@GCHHH1G@G?CGCHC1HF17CEHHEGHEEHGHFCIIGIIGHIHF<@EHHFGHCC0HFEHCFFEFCC</@EFEHGHCCED0CGC<<<:FC<0D@C@CEHEHEHEC<GGHIHHHFCGFFCEEHHE<D<@8HCHD<1<C//<11<<<11C<ECCHD1F@@<?HEG<<<11@DCD<11<HFG<CHEDCGC<<@CG<F<CF1GC1/HE/?/HH@HC@FFED1HGG<DCCC<<0<<@@@@
@HISEQ:969:HM2KJBCX2:2:1101:21281:3201 2:N:0:ACTATGCA
ACCAACAGATTGCCCAACTATCCCTATTAATCATTACGTCGATCCTAGAAACCAACAAAATAGGGTCAAACGTCCTATTTCATTATTCCATGCTAATGTATTCAAGCGTGTGCCTGCTTTAAACACTCTAATTTTTTCAAAGTAACAGTCCTGATTCCCCATGACACCAAATTAATGACATCATAGTTCGTCAGAAGGTAGAAATCAATAATACCAGTGCATACCGGAGGCACGACCAATATATTGATCCCGAAATTCAACTACGAGCTTTTTAACTGCAACAACTTTAATATACGCTATTGGAGCTGGAATTACCGCGGCTGCTGGCACCAGACTTGCCCTCCAA
+
B0DDDCH@E<C<C<@C?0DE1DGHHIIIIIIGHHHEEH@?EC?CGHHHEDGH1FE0CHEHFG1<@1<EGHH=1<00D@C1FHHIH1FCEHE@11CCG??FF@CF<HG@DEG1CGA<HEHADFHF?GHABFAHHHEGEF@FHGHFHGH@HHGCHCEDFHHEECEGEFH?GIHHIIIIIIHEG@GH?IIIHFCHIHHHHFHHGCF?HIHHFHHFHHEGIFG@@HHHE@C1IHHHIHGEGD1GGFD<<GCBFEHHFEGGHEHEHG<EFC?EHGHHFD<FFFHF@F@GHIIHHEHGHHDHHC1HGIHFHEHHIHIIIIIGHIHGHIIHIHIIIIIHHGIIIIIHIDDD@<
@HISEQ:969:HM2KJBCX2:2:1101:7637:3783 2:N:0:ACTATGCA
ACCAACAGATTGCCCAACTATCCCTATTAATCATTACGTCGATCCTAGAAACCAACAAAATAGAATCAAACGTCCTATTTCATTATTCCATGCTAATGTATTCAAGCGTAAGCCTGCTTTAAACACTCTAATTTTTTCAAAGTAACAGTCCTGATTCCCCACGACACCAAATTAATGACATCGCGGTTCTTCAGAAGGTAGGAACCGATAATGCCAGTGCGTATCGAAGCACGACCAACAATTCGATCCCGAAATTCAACTACGAGCTTTTTAACTGCAACAACTTTAATATACGCTATTGGAGCTGGAATTACCGCGGCTGCTGGCACCAGACTTGCCCTCCAA
+
DDDDDIIIIIIIHIIIIIIIIIIIIIIIIIIIIIIIIIIIHIIGIIIIIIIIIIIIIIGIIIHIIIHIHFC=FHHHHIHIIIIIIIIIIIIIIIGIIHHHIIIIIIGIIIIIHIIIIIIIHIIIIIIIIIIHIHHHHIIHHHFHIIIHHIIHIHIIIIIIIIIIIIIIIIIIIIHIIIIIIIIIIHIIIIIIIIIIIIIIIIIIIIIIIIIIIIIIIIIIIIIIIIIIIIIIIIIIIIIIIHHEIIIIIIIIIIIIIIIIIHIIIIIIIIIIIHIIIIIIIIIIIIIIIIIIHIIIIIIIIIIIIIIIIIIIIIIIIIIIIIIIIIIIIIIIIIIIIIIIDDDDD
@HISEQ:969:HM2KJBCX2:2:1101:17808:4348 2:N:0:ACTATGCA
ACCAACAGATTGCCCAACTATCCCTATTAATCATTACGGTGATCCTAGAAACCAACGAAATAGAACCAATCCGTCCTATTTCATTATTCCATGCTAATGTATTCAGACGTTAGCCTGCTTTAAACACTCTAATTTTTTCAAAGTAACAGTCCTGATTTCCTATCACACCAACTAAATGGCATGAAAGTTCCTCAGAAGGTAGAGATTTATCTCACCAGTACAGACAATTAAGCCTGACCAATGGGTAAACCCCGAAGTTCAACTACGAGCTTTTTAACTGCAACAACTTTAATATACGCTATTGGAGCTGGAATTACCGCGGCTGCTGGCACCAGACTTGCCCTCCAA
+
DDDDDIIIIIIIIIIIIIIIIIIIIIIIIIIIIIIIIIIIIIIIIIIIIIIIHIIIIIIIIIIIIIHHHIIIIHIIIIIIIHHHIIIIIIIIIIIIHIHIIHHIIIIIIIIIIGIIIIIIIIHHIHIIHIIIIIIIIIIIIIIIIIIIIIIIIIHHHHHHIHHIIIIIHIIIIIIIHHHIIIIIIIIIIHIIIIIIIIIIIIIIIIIIHIIIIIIIIIIIIIIIIIIHIIIIIIIIIIIIIIIHIHGIIIIIIIIIIIIIIIIIIIIIIIIIIIIIIIIIIIIIIIIHHGIIIIIIIIIHIIHIIIIIIIIIIIIIIIIIIIIIIIIIIIIIIIIIIIIIIIIDDDDD
@HISEQ:969:HM2KJBCX2:2:1101:8640:5328 2:N:0:ACTATGCA
ACCAACAGATTGCCCAACTATCCCTATTAATCATTACGGTGATCCTAGAAACCAACAAAATAGAACCATGCCGTCCTATTCTATTATTCCATGCTAATGTATTCGAGCAAAAATGCCTGCTTTAAACACTCTAATTTTTTCAAGGTAAAGGTCCTGGATCCGCAAGACACCCAATAAAGGACATCAAGTTTCTCCAGAAGGTGAGAAATCAACAGTAACAGTTCATACCCCTTAAGGCATGACCGTCACGTCAATCCCGAAATTCAACTACGAGCTTTTTAACTGCAACAACTTTAATATACGCTATTGGAGCTGGAATTACCGCGGCTGCTGGCACCAGACTTGCCCTCCAA
+
DCDDDIIIIGHIIIIIIIIIIIIIIHIIIIIIIIIIIIIIIIIIIIIIIIIIIHIIIIHHIIEHIIIIIIIIGHHIIIIIIIIIIIIIIIIGEHIHIIIHHHHIIHHIIIIIIIIIIHIIIIIHHIIIIIHIHIIIIIIIIIIIIIIIIHIIIIIHIHIIIIIIIIIIIIIIIIIIIIIIIIIIIIIIHIHIIIIIHIIIIIIIIHIIIIIIIIIIIIIIIHHIIIIIIIIHIIIIIIIIIIIIIIIIIIHGIIHIIIIIIIHIIIHIIHIIIIIIIIIIIIIIIIIIIIIIIIIIIIIIIIIIIIIIIIIIIIIIIIIIIIIIIIIIIIIIIIIIIIGHIIIIIIIIDDDDD
@HISEQ:969:HM2KJBCX2:2:1101:6093:6979 2:N:0:ACTATGCA
ACCAACAGATTGCCCAACTATCCCTATTAATCATTACGTCAATCCTAGAAACCAACAAAATAGGATCAAACGTCCTATTTCATTATTCCATGCTAATGTATTCAAGCGTTAGCCTGCTTTAAACACTCTAATTTTTTCAAAGTAACAGTCCTGTTTCCCTGCAACACCAAATTAATGACATTACAGTTCTTCAAGAAGGAGGAACCAGTAAAGCCAGTGCATACCAGAGGCACGACCAACCTACTAATCCCGAAATTCAACTACGAGCTTTTTAACTGCAACAACTTTAATATACGCTATTGGAGCTGGAATTACCGCGGCTGCTGGCACCAGACTTGCCCTCCAA
+
DDDDDIIIIIHGIIIIIIIIIIIIIIIIHIIIIIIIIIIIIIIIIHGIIIIGHIIIIIGHIIHHHIIIIIIIHHIIIIIIIIIHIIHIIGIHHIIIIIIIIIIIIIIIIIIIIIIIIIIIIIIIIIIIHIIIIIIIIIIIIIIIHHHIIHHHIIIIIIIIHIIIIIIIIIIIIIIIIIIIIIIIIIIIIIIIIIIIIIIIIIIIIIIHIIIIIIIIIIIIIIIIIIIIIIIIIIIIIIHIHIHHGHHHIIIIIIIIHIIIHHHIIIIHIIIIIIHIIIIIIHIIIIIIIIIIHHIIIIIIIIIIIIIIIIIIIIIIIIIIIIIIIIIGIIIIIIIIIIIIIDDDDD
@HISEQ:969:HM2KJBCX2:2:1101:8627:6751 2:N:0:ACTATGCA
ACCAACAGATTGCCCAACTATCCCTATTAATCATTACGTCAATCCTAGAAACCAACAAAATAGGATCGAACGTCCTATTTCATTATTCCATGCTAATGTATTCAAGCGTTAGCCTGCTTTAAACACTCTAATTTTTTCAAAGTAACAGTCCTGTTTCCCTGCAACACCAAATTAATGACATTACAGTTCTTCAAGAAGGAGGAATCAGTAAAGCCAGTACACACCATTGGCACGACCAACCTACTGACCCCGAAATTCAACTACGAGCTTTTTAACTGCAACAACTTTAATATACGCTATTGGAGCTGGAATTACCGCGGCTGCTGGCACCAGACTTGCCCTCCAA
+
DDDDDHIIIIIIIIIIIIIIIIIIIIIHIIIIIIIIIIIIIIIIHIIIIIIIIIIIIIIIIIIIIIIIH1DFIHIIIIIIHHIIIIIIEHIGIIIIIIIIIIHIIIIIIIIHHHIIIIIIIHHIHIIIIIIIIIIIIIIIIIIIIIIIIIIIIIIIGHIIHGIIIIIIIIIHHIIIIIIIIIIIIIIIIIIIIIIIIIIIIIIIHIIIIIIIIIIHHIIIIIIIIIIIIIIIIIIIIIIIIIIIHIIIIIIIIIIIIIIIIIIIIIIIIIIIIIIIIIIIIIIIIIIIIIIIIIIIIIIIIIIIIIIIIIIIIIIIIIIIIIIIIIIIIIIIIIIIIIIIIDDDDD
@HISEQ:969:HM2KJBCX2:2:1101:8028:7641 2:N:0:ACTATGCA
ACCAACAGATTGCCCAACTATCCCTATTAATCATTACGGTGATCCTAGAAACCAACAAAATAGAACCATGCGTCCTATTTCATTATTCCATGCTAATGTATTCAGGCAATAGCCTGCTTTAAGCACTCTAATTTTTTCAAGGTAACAGTCCTGCTTCCCCAACGCACCAAATTAATGGCATGCTGGTTATTCAGAAGGTAGGAATCCATCACGCCAGTACAGACCCAAAAGCCCGACCAACGGATAAACCCCGAAATTCAACTACGAGCTTTTTAACTGCAACAACTTTAATATACGCTATTGGAGCTGGAATTACCGCGGCTGCTGGCACCAGACTTGCCCTCCAA
+
DDDCDIIIIIIIIIIIIIIIIIIHIIIIIIIIIIIIIIIIIIIIIIIIIIIIIIIIIHHHIIIIIIIIIIIIIIIIIIIIIIIIGIIIIIIIHHIIEHHIIIGHIIIIIIIHHIIHIIIIIIIIIIIIIIIHIHIIIIIIIIIIIIIIIIIIIHIIIIIIHIIIIIIIIIIIHIIHIIIIIIIIIGHHHIIHIIIIIIHIIIIIIIIIHHIIIIIIIIIHHIIIIIIHGIIIIIHIHIIIIIIIIHIHIIHIIIIIIIIIIIIIIIIHIIIIIIIIIIGIIIIIHHIIIIIIIIIIHIIIIIIIIIIIIIIIIIIIIIIIIIIGIIIIIIIIIIIIHIIIIIDDDDD
@HISEQ:969:HM2KJBCX2:2:1101:11028:6357 2:N:0:ACTATGCA
ACCAACAGATTGCCCAACTTCCCTATTAATCATTACGTCGATCCTAGAAACCAACAAAATAGAATCAAACGTCCTATTTCGTTATTCCATGCTAATGTATTCAAGCGTGAGCCTGCTTTAAACACTCTAATTTTTTCAAAGTAACAGTCCTGATTCCCCATGACACCAAATTAATGACATCATGGTTCGTCAGAAGGTAGGAATCAATAATACCAGTACGTACAATAGCACGACCAATAAATTGATCCCGAAATTCAACTACGAGCTTTTTAACTGCAACAACTTTAATATACGCTATTGGAGCTGGAATTACCGCGGCTGCTGGCACCAGACTTGCCCTCCAA
+
ADCDDIGIIIIIIIIIIGIIIIHHGHHIIIIIIIIIIIHIIIIIIGHHIIIIIIIHHHIIIGHIIIHIIIHIIIIHIHHIHIIEHIIIIIIHCHEHHIIHHFHHHIIIIHIHHIIIHHHHHIIIHHIIIHHHHHIHIGHHIIIGIIHHIIIIIIIGHIIHHIHHHHEHHHHHIIIEIIIIIHHHGIFHHHHIIIIIHIIIHIIIIIIIHHHCIIHFGFHHIIHHIIGHIHEHIIIIHIHHHHFHEEIIHFHHHFHHEHHIHHHHGHIIIIIIIHGHIIHGHIHG@GHHHHGEDHHHIIHIHHHHIIIHIIIIIHGIHIIIHHHHIHHGIIHIIIIGIIIDDDBD
@HISEQ:969:HM2KJBCX2:2:1101:11129:8297 2:N:0:ACTATGCA
ACCAACAGATTGCCCAACTATCCCTATTAATCATTACGTCGATCCTAGAAACCAACAAAATAGAATCAAACGTCCTATTTCATTATTCCACGCTAATGTATTCAAGCGTGCGCCTACTTTAAACACTCTAATTTTTTCAAAGTAACAGTCCTGATTCCCCACGACACCAAATTAATGACATCGTGGTTCTTCAGAAGGTAGGAACCAATAATGCCAGTGCGTACCGAAGCATGACCGACAATTTGATCCCGAAATTCAACTACGAACTTTTTAACTGCAACAACTTTAATATACGCTATTAGAGCTGGAATTACCGCAGCTGCTGGCACCAGACTTGCCCTCCAA
+
DDDDDHEHCGHIIIICEHHHHCGHIIIIIIIGGHIHHHHHHHHEHEHHIIIIGHHCH1FHHECHHHICHHEHIEHHHIEGHH@HCHIIHHHHHHHIFHHHIHHHHIIIIIIIHIHHFCHEEFGHHHHHHHIHHHIHHHHIHIIGHHHHEGIHHGHIHHHHHHHHD<EHIIIHHHHHGDGHHHHFFGHH@FHHHHHIHEHFIIIHEHGHGHGGIHHHGFCHHCG@@IIH@HHHDCFGCGDFGHHE?@8HHFHEFFEHGCECEIHF<<HGIHECEHHIHHIHED1G@D<1?HE<<C<GFC<HIIHIEHIIHHHDH?DHHEIHGGC@HHFHIHHFFGEEHIIHABDD?
@HISEQ:969:HM2KJBCX2:2:1101:14300:8369 2:N:0:ACTATGCA
ACCAACAGATTGCCCAACTATCCCTATTAATCATTACGGTGGTCCTAGAAACCAACAAAATAGAACCATGCCGTCCTATTTTATTATTCCATGCTAATGTATTCAAGCAAAAATGCCTGCTTTAAACACTCTAATTTTTTCAAAGTAAAGGTCCTGGTTCCCCGCGGCATCCAATTAAGGACATCGCGGTTCTCCAGAAGGTGAGAAATTGACTGCACCAGTTCATACCCCCGTGAGGCACGACCGATGCGCCAATCCCGAAATTCAACTACGAGCTTTTTAACTGCAACAACTTTAATATACGCTATTGGAGCTGGAATTACCGCGGCTGCTGGCACCAGACTTGCCCTCCAA
+
@0@D@EHIG@FFFH1GEIIIGHH?<<FFHIIIIFFHIHHHEEEHIIH1CGHHHHIDHFGCHH1FH@HHEHHHDHH/E1<CEGHGHFHHIEHHIHIHEH?1GGHHHIHIHIHHHIIIIHHHHHHH@@FHIIIIHIIIHHHIH@FHHHHHHIIHIIIHHHHIHIHIHEFIHHCHHIIIIIHHHHIIIHHHGGIIHHIIHHIIIHHIIIHHGHHHIFGHIIIIIIIIGHIIIIGIIIIHHFIHEAHEHHIIHHHHEIIIIHIHIIIIHIHHEEHHHEHIGIIIIHIHHFIIHIIHIHIHIIIIHIDEIHHIIHIIIHIIIHIIIIIIIIIIIIHIIIIIIIIHIIHHIIIHFD@@B@
@HISEQ:969:HM2KJBCX2:2:1101:17584:8614 2:N:0:ACTATGCA
ACCAACAGATTGCCCAACTATCCCTATTAATCATTACGGTGGTCCTAGACCAACAAAATAGAACCAACGTCCTATTCTATTATTCCATGCTAATCTATTCAAGCAAAAGCCCGCTTTAAACACTCTAATTTTTTCAAGGTAATGGTCCTGGTTCCCCGATACACCCAATAAAGGGCATACCGGCTCACCAGAAGGATAGACCCGACAGCAGAACAGTACTCGCCAGAGACGGACCGTCCGGTCAGGCCTAAAATTCAACTACGAGCTTTTTAACTGCAACAACTTTAATATACGCTATTGGAGCTGGAATTACCGCGGCTGCTGGCACCAGACTTGCCCTCCAA
+
DDDDDIIHIIIGIIIIIIIIIIIIIIIIIGIIIIIIIIIIGIIIIIIIIIHIIIIHGHHIHHHIIHEHHHIIIGHIHIIIIIIIIIIIIIIIHIIIHIIIHEHHHIIIIIIIIIIIIIIIIIGHIIIIIIIIHIIIIIIIHIIIIIIIIIHGGIHIGIIIIIIIIIIIIIIIIIIHIIIIIIIIIIIIIIIIIIIIIHIIIIIIIIIIIIIIIIIIIIIIIIHIHGAIIIIIIIIIIIIIIIHIIIIHIIIIIIIIIIIIHIIIIIIIIIIIIIIIIIIIIIIIIIIIIIIHIIHGGDDIIIIIIIIIIIIIIIIIIIIIIIIIIIIIIIIIIIIIIIIDDDDD
@HISEQ:969:HM2KJBCX2:2:1101:2061:9815 2:N:0:ACTATGCA
ACCAACAGATTGCCCAACTATCCCTATTAATCATTACGTCAATCCTAGAAACCAACAAAATAGGGTCGAACGTCCTATTTCATTATTCCATGCTAATGTATTCAAGCGTTAGCTTGCTTTAAACACTCTAATTTTTTCAAAGTAACAGTCCAAATTCCCCAAAACACCAAATTAATGGCATTAAGGTTCATCAGGAAGGAGGAATCAGTGAGACCAGTACATACCAGAGGCATGACCAACCTACTAACCCCGAAATTCAACTACGAGCTTTTTAACTGCAACAACTTTAATATACGCTATTGGAGCTGGAATTACCGCGGCTGCTGGCACCAGACTTGCCCTCCAA
+
D@@<<C1DF@CECE@C1EC1FGHHEHEEGHFHHCHHEE<1CEH@CGHCGECDCHIHIHE?HEHEHHIHHHHCF1<@G1DF11<FHFHEH11C@<DCCHHG0@@CF1EHHFHEHHGFHGCDGHHEEFHEFFGH@GACHHH<CHEHIHHHHFBF1GHFHEFCHEHEHFHGD<C@GCHGF/EIHIIHHHHHC@CE7CGCC@DGFEGHHEHGDFFA?/1GEFGD1HCHHHD<AIHHC?EHHFHG?@F/B</<=CEGHGC<1HF<D0DGHHEC1?CCCG<HEF1?HHG<@HG<<1C0E<<CHIHHHHHHEEEHHEFE<</E</D1ECIHFC?FC1?HHHHHHGIIH?DDDB
@HISEQ:969:HM2KJBCX2:2:1101:9541:9775 2:N:0:ACTATGCA
ACCAACAGATTGCCCAACTATCCCTATTAATCATTACGTCAATCCTAGAAACCAACAAAATAGGATCAAACGTCCTATTTCATTATTCCATGCTAATGTATTCAAGCGTTAGCCTGCTTTAAACACTCTAATTTTTTCAAAGTAACAGTCCTGTTTCCCTGCAACACCAAATTAATGACATTACAGTTCTTCAAGAAGGAGGAACCAGTAAAGCCAGTACATACCAGAGGCACGACCAACTTACTAATCCCGAAATTCAACTACGAGCTTTTTAACTGCAACAACTTTAATATACGCTATTGGAGCTGGAATTACCGCGGCTGCTGGCACCAGACTTGCCCTCCAA
+
DDBDD@GHHHHCGIIIIIHHIIIIIIHHHHHIIIIIIIIIIIIIIIGHIGHHGHHIHIIHHFHHIIIIHE@E<CGHIIHEHHHHHEHHHHIHHIIIHHGHHHHHHHHHIHHIGHIIIIIIHIIIIIHHIIHHIIHIIIIIIIIHHHIIIHEIHIIIIIIHIIIIHHHHIHHFHIHIHHIHIIIIIHHIGIIHHIIIHEIIIIIIHIIHIIIIIIIIIIIIIIHHHHHHEHIIHEHHHEGHIIHHHHDIHHFIIHIIHIIIIIHHIIIIIIIHHHIIIIIIIIIHIIHHHIIIIHIIIIHGHIHIIIIIIIIIIIHIIIIIIIHIIIIHIIIIIIIIIIIIIDCDDB
@HISEQ:969:HM2KJBCX2:2:1101:3244:10009 2:N:0:ACTATGCA
ACCAACAGATTGCCCAACTATCCCTATTAATCATTACGGTGATCCTAGAAACCAACGAAATAGAATCAGTCCGTCCTATTTCATTATTCCATGCTAATGTATTCAGACGATAGTCTGCTTTAAACACTCTAATTTTTTCAAAGTAACAGTCCTGATTTCCCATCACACCAAATAAATGGCATGAAAGTTCCTCAGAAGGTAGAGATCCATCTCACCAGTGCAGACAATTAAGCCTGACCAATGGGTAGACCCCGAGGTTCAACTACGAGCTTTTTAACTGCAACAACTTTAATATACGCTATTGGAGCTGGAATTACCGCGGCTGCTGGCACCAGACTTGCCCTCCAA
+
DDDDDIIIIIIIIIIIIIIIIIIIIIIIIIIIIIIIIIIIIHIIIIIIIIIIIIIIIIIIIIIIHIHIIIIHIIIIIIIIIIIIIIIIIIIIIIIIIIIIIIIHIIIIIIIIIIIIIIIIIIIIIIIIIIIIIIIIIIIIHHIIIIIIIIIIIIIIIIIIIIIIIIIIHIIIIIIIIIIIIIIIIIIIIIIIIIIIIIIIIIIIIIIIIIIIIIIIIIIIIIIIIIIIIIIIIIIIIIIIIIIIHHGIIIIIIIIIIIIIIIIIIIIIIIIIIIIIIIIIIIIIIIIIIIIIIIIIIIIIIIIIIIIIIIIIIIIIIIIIIIIIIIIIIIIIIIIIIIIIIIIDDDDD
@HISEQ:969:HM2KJBCX2:2:1101:12597:10130 2:N:0:ACTATGCA
ACCAACAGATTGCCCAACTATCCCTATTAATCATTACGTCGATCCTAGAAACCAACAAAATAGAATCAAACGTCCTATTTCATTATTCCATGCTAATGTATTCAAGCGTGAGCCTGCTTTAAACACTCTAATTTTTTCAAAGTAACAGTCCTGATTCCCCACAACACCAAATAAATGACATCATGGTTCGTCAGAAGGGAGAAACCAACAATGCCAGTACGTACCTAGGCACGACCGACATGATGGTCCCGAAATTCAACTACGAGCTTTTTAACTGCAGCAACTTTAATATACGCTATTGGAGCTGGAATTACCGCGGCTGCTGGCACCAGACTTGCCCTCCAA
+
DDDDDIIHIIHIIIIHIIIIHIIIIIIIIIIIIIIIIIIIIIIIIIIIIIIIHIIIIIIHIIHHHIIHIIHHIHIIIIHIIIHIIIHICHHIIHIIIIHIIIIIIIIIIIIIHIIIIIHHHHIIIIHIIIIIIIIIIIHIIIIIIIIIIIIIIIHIIIIIIIIIIIIIIIIIIIIIHIIIIIIIIIIIIIIIIIIIIIIIIIIHIIIIIIIIIIIIIIIIIIIIIIIIIIIIIIIIIIIIIIHGIIIIIIIIIIHIIIIIIIIIIIIIIIIIIIIIIIIIIIIIIIIIIIIIIIIIIIIIIIIIIIIIIIIIIIIIIIIIIIIIIIIIIIIIIIIIIIIIDDDDD
@HISEQ:969:HM2KJBCX2:2:1101:16254:10954 2:N:0:ACTATGCA
ACCAACAGATTGCCCAACTATCCCTATTAATCATTACGTCGATCCTAGAAACCAACAAAATAGAATCAAACGTCCTATTTCATTATTCCATGCTAATGTATTCAAGCGTAAGCCTGCTTTAAACACTCTAATTTTTTCAAAGTAACAGTCCTGATTCCCCACGACACCAAATTAATGACATCGCGGTTCTTCAGAAGGTAGGAACCGATAATGCCAGTGCGTACCGAGGCACGACCAACAATTCGATCCCGAAATTCAACTACGAGCTTTTTAACTGCAACAACTTTAATATACGCTATTGGAGCTGGAATTACCGCGGCTGCTGGCACCAGACTTGCCCTCCAA
+
ADDDDIIIHIIIIIIIIIIIIIIIIIIIHIIIIHIGHIIIHHIIGIEHIIIHIICHHEIIHGHGHIIGEHHHHHHIIIIEH?GHGHGIHIIIIIIIIIIHIIIIIHHHIIHHIIIIIIGEFHIHIIIHIIHIHIHDHHIIHIHIHIEHHIIIHHFHIIIIHIIHIHIIIIHHHIHFIHHHHHCIHIIIIIIIIIIIIHIIIIIIIIIIIIIIIIIIIIHIHHHIIHIIIIIIIIIIIIIHHFHIHIHIIHHHIHHIIIIIIIIIIIIIIIIIIHIHIIIIIIHHGIIIIIIIIIIIIIIIIIIIIIIIIIHIIIIIIIIIIIIIIIIIIIIIIIIIIIIHBDBDD
@HISEQ:969:HM2KJBCX2:2:1101:15130:10451 2:N:0:ACTATGCA
ACCAACAGATTGCCCAACTATCCCTATTAATCATTACGTCAATCCTAGAAACCAACAAAATAGGATCGAACGTCCTATTTCATTATTCCATGCTAATGTATTCAAGCGTTAGCTTGCTTTAAACACTCTAATTTTTTCAAAGTAACAGTCCAAATTCCCCGCAACACCAAATTAATGGCATTACGGCTCATCAGGAAGGAGGAATCAGTGAGACCAGTGCATACCGATGGCATGACCAATCTACTAACCCCGAAATTCAACTACGAGCTTTTTAACTGCAACAACTTTAATATACGCTATTGGAGCTGGAATTACCGCGGCTGCTGGCACCAGACTTGCCCTCCAA
+
DDDDDIIIIIIIIIHHIIHIIHIIIIIIIIHIIIIIIIIIIIIIIIIIIIIIGHIIIIHIIIHGHIIGCHHIHHIIIIIIIIIHIIIIIIIHGIIIHHHIIHIIIIIIIIIHHIIIIIIIIIIIIIIIIIIIIIHIHIIHIIIIIIIIHIIIIIIIIIIIIIIIIIIIIIIHIIIIIIIIIIIIIIIIIIIIIIIIIIIIIIIIIIIIIIIIIIIIIIIIIIIIIIIIIIIIIIIIIIIIIIIHHIIIIIIIIIIIIIIIIIIIIIIIIIIIIIIIIIIIIIIIIIIIIIIIIIIIIIIIIIIIIIIIIIIIIIIIIIIIIIIIIIIIIIIIIIIIIIIIIDDDDD
@HISEQ:969:HM2KJBCX2:2:1101:10575:10634 2:N:0:ACTATGCA
ACCAACAGATTGCCCAACTATCCCTATTAATCATTACGGTGATCCTAGAAACCAACAAAATAGAATCATGCCGTCCTATTTTATTATTCCATGCTAATGTATTCAAGCAAAATGCCTGCTTTAAACACTCTAATTTTTTCAAAGTAAAGGTCCTGGTTCCCCGCGACACCCAATTAAGGGCATCGTGGTTCTCCAGAAGGTGAGAAATTGACTACACCAGTTCATACCCCTTAAGGCACGACCGATGTATCAATCCCGAAATTCAACTACGAGCTTTTTAACTGCAACAACTTTAATATACGCTATTGGAGCTGGAATTACCGCGGCTGCTGGCACCAGACTTG
+
DDDDDIIIIIIIIHHIIGHHHHIIIIIIIIIIIIIIIIIIIIHIIIIIIIIIIIIIIIGIIIHHHHGHIIFHIHHHHIIHHHHIIIIIIIIEFHHIIIIIHHHIHHHEIIIIIHIIIIIIHFHIIHHIIIHHHIIIIHHIIHIHGHIIIIHEIIIHHHIIIIIIIIIIIIIIIIGHIIIIIIHIIIHIIIHIHIIIIIIIIIIIIIIIIIIIIIIIIIIIIIIIHIIIIIIIIIIIIIIIIIHHIHHG1IIIIHIIIIIIIIHIIIIGIIIIIIIHIIIIIIHIIIIHIIIIIHIIIIIIIIIIIIIIIIIIIIIIIIIIIIIIIIIIIIIIIIIIIIIDDDDD
@HISEQ:969:HM2KJBCX2:2:1101:18052:10584 2:N:0:ACTATGCA
ACCAACAGATTGTCCCAACTATCCCTATTAATCATTACGGTGATCCTAGAAACCAACGAAATAGAACCAATCCGCCCTATTTCATTATTCCATGCTAATGTATTCAGACGTTAGCCTGCTTTACACACTCTAATTTTTTCAAAGTAACAGTCCTGATTTCCTCTCACACCAACTAAATGGCATGAAAGTTCCTCAGAAGGTAGAGATTTATCTCACCAGTACAGACAATTAAGCCTGACCAATGGGTAAACCCCGAAGTTCAACTACGAGCTTTTTAACTGCAACAACTTTAATATACGCTATTGGAGCTGGAATTACCGCGGCTGCTGGCACCAGACTTGCCCTCCAA
+
00D@D@C1D1<111<GHCG1111DF<11<<11<11<1<101<1<D@?@1<11<<1<E0D00111<1<1<@?FH=1<</1<<1C1<1<C@<@1<<GHG11<D1<1C1FEG/<11CCGH<111<1/HFFE1FC@?CDECH<AA<GADBBFCF<FGEH?CHEG?D#<GCDCG@-<0<FHHFCGCG/:7G5G@EE<DDFFF0FCEC<<GDDE11:CEHEHHHF<HHHED1<1H@HEHEDB6HHGD<6/<1@HHEDHGC@EFF11F1HHEHIHHHHHHFD<?<HCGHHEHGCD1<FF1EGHHD?HGCD1HGGGECGHGD1/HDECHE@HEEHIHCHGHHHFFHFGCHHHDB<0?
@HISEQ:969:HM2KJBCX2:2:1101:20280:11060 2:N:0:ACTATGCA
ACCAACAGATTGCCCAACTATCCCTATTAATCATTACGGTGATCCTAGAAACCAACAAAATAGAACCATGCCGTCCTATTCTATTATTCCATGCTAATGTATTCGAGCAAAAATGCCTGCTTTAAACACTCTAATTTTTTCAAGGTAAAGGTCCTGGATCCGCAAGACACCCAATAAAGGACATCAAGTTTCTCCAGAAGGTGAGAAATCAACTGCAACAGTTCATACCCCTTAAGGCATGACCATCACGTCAATCCCGAAATTCAACTACGAGCTTTTTAACTGCAACAACTTTAATATACGCTATTGGAGCTGGAATTACCGCGGCTGCTGGCACCAGACTTGCCCTCCAA
+
DDDDDIIHIGEHHIIIIIIIHHIIIIIIIIHIIIIIIIIIIIHIIHIIIIICGHHHIIIIHIHIIIIIIIHIIIIIIHHHIIIIIHHIHIIHHCHHIHIHHGHHHIHHIIIIHHEHIHHHIHIHHHHHHHHHHHIHHHHHEHHHIIIIIIHHIHIHHHHIHIIHIHHIIHIIIIHIIIIIIIIIIIIIIIHHIIIHHHIIIIIIHIIIIIIIIIIIIIIIIIIIIIHIIIIIIIIIIIIIIIIHIIIHIIHHIIIIIIIIIIIIIIIIIIIIHIIIIIIIIHIIIIIIIIIIIIIIIIIIHIIIIIIIIIIIIIIIIIIIIIIIIIIIIIIIIIIIIIHIIIIIIIIIDDDDD
@HISEQ:969:HM2KJBCX2:2:1101:13609:10787 2:N:0:ACTATGCA
ACCAACAGATTGCCCAACTATCCCTATTAATCATTACGTCGATCCTAGAAACCAACAAAATAGAATCAAACGTCCTATTTCATTATTCCATGCTAATGTATTCAAGCGCGAGCTTGCTTTAAACACTCTAATTTTTTCAAAGTAACAGTCCTGATTTCCCGCGACACCAAATTAATGACATCGTGGTTCGTCAGAAGGGAGAAACCAATAATGCTAGTACGTACAAAGTACGACCGACATATTAGTCCCGAAATTCAACTACGAGCTTTTTAACTGCAACAACTTTAATATACGCTATTGGAGCTGGAATTACCGCGGCTGCTGGCACCAGACTTGCCCTCCAA
+
DDDDDIIIIIIIIFHHIIIIIIIIHIIIIIIIIIIIIIIIIIIIIIIIIIIIIIIIGHHHHHHHIIIIIIGHIHIIIIIIIIIIIIIIIIGIIHHIIIIIIHIHIIIIIIIHIIIIIIIIIIIIIHIIHIHIIIIIIIIHIIIIIIIIIIIIIIIIIIIIIIIIIIIIIIIHIIIIIIIIIIIIIIIIHIIHIIIIIIIIIIIIIIIIIIIIIIIIIIIIIIIIIIIIIIIIIIIIIIIIIIIIHIIIHIIIIIIIIIIIIIIIIIIIIIIIIIIIIIIIIHHIIIIIIIIIIIIIIIIIIIIIIIIIIIIIIIIIIIIIIIIIIIIIIIIIIIIIIIIDDDDD
@HISEQ:969:HM2KJBCX2:2:1101:13887:11260 2:N:0:ACTATGCA
ACCAACAGATTGCCCAACTATCCCTATTAATCATTACGTCAATCCTAGAAACCAACAAAATAGAATCGAACGTCCTATTTCATTATTCCATGCTAATGTATTCAAGCGCGTGCCTGCTTTAAACACTCTAATTTTTTCAAAGTAACAGTCCTGATTCCCCACGACACCAAATTAATGACATCATGGCTCCTCAGAAAGGAGAAACCAATAACACCAGTACATACCAGAGGCATGACCGACGTATTGATCCCGAAATTCAACTACGAGCTTTTTAACTGCAACAACTTTAATATACGCTATTGGAGCTGGAATTACCGCGGCTGCTGGCACCAGACTTGCCCTCCAA
+
0<<D0C@1<C<@<GECEE1<11<CFCECCCEE@CGFH1DE<0D<CHCDECHGCDHH??F1DC<GHHCHH1<?<@@C<<1<11<D1DDFC1CCEGC@GIIIHEHHCFHIHHHICHFEEHHHGHIHHIHHGHHHHEGHCHHHIHEHHHIHGFFEF<C@HCHEGGHHEEFHFCHHHGEHHHHEEEEHEHE@EEHD/IIIIHCIIIIHHHEHEIHHG<IIIIIIIHHGIHHHHEHHHHHHHEHHEHHHFHHHHCIIIHG@IHEEECIIHCGIHIIHHIIHIHIIHHHIIHIHHHHHIIIIIHHHF?IHIHIIIIHIHHHGHIIIIIHHHHHHHIHHHHHEIIIIIDBBB@
@HISEQ:969:HM2KJBCX2:2:1101:8633:11373 2:N:0:ACTATGCA
ACCAACAGATTGCCCAACTATCCCTATTAATCATTACGTTGATCCTAGAAACCAACAAAATAGGTTCGAACGTCCTATTTCATTATTCCATGCTAATGTATTCAAGCTAAAGCCTGCTTTAAACACTCTAATTTTTTCAAAGTAACAGTCCTAACTCCCCATAACACCAAATTAATGACATCATGGTTCGTCAGAAAGGAGAAACCAATGATACCAGTACGTACCGAAGGCACGACCGACATATTGATCCCGAAATTCAACTACGAGCTTTTTAACTGCAACAACTTTAATATACGCTATTGGAGCTGGAATTACCGCGGCTGCTGGCACCAGACTTGCCCTCCAA
+
DDDDDIIGHHIIIFHIIIHHH?GHHIHIIIIIIIGIIIHIIIIIHIHIIHIE@HHIIHIIIEGHFHEDHH?EHHHIIHIHHHIIIIIIHFH?HEHEGHHHHIHHHGHIFIIIIHHHHEHHCGHFGHIHIHHHIHIIIIHHHHHHHFCHHAHIIHHFHFHHIHIIHGGIHHIHHHHEHFHHHFHHHIHIIHHHHHHIIGC?GEIHHFCGDHGHCDDDFHE@@C<CGEHGEHD<ACEDHIHIHIHHFIGHHHHHHIIIIIIIIIIIIHGIIIIIIIIFHHGGHHIIIHIIIIIIIHIIHIIHIHIHIIIHIIIHIIIIGIIIHHIHIIIGHHGHIIHHHFIIIDDDDD
@HISEQ:969:HM2KJBCX2:2:1101:1503:11531 2:N:0:ACTATGCA
ACCAACAGATTGCCCAACTATCCCTATTAATCATTACTTCAGTCCGCAAACACCAACAAACTAGAACCAAAGTCCTAACTTATTATTCCATGCTAATGTATTCATAGCCGCAAACGCCTGCTTTAAACACTCTAATTTTTTCAAAGTAAACGATCTAGTCGATCCCGCTGCGCTCAATCAAGAGTGAGCGGGGTCGGCCTAGAAGGATGGCTGCAGCAGTATGGCACTCACACACATCACTGTGGCGGGCCACACTGCACCCAACCAGAAATCCAACTACGAGCTTTTTAACTGCAGCAACTTTAATATACGCTATTGGAGCTGGAATTACCGCGGCTGCTGGCACCAGACTTGCCCTCCAA
+
DADDCIHEGEHC<FHIEH1FG1FHHIIIHHHIIIHHG1DCFHIHIIHGD?EHHHHEHIHFHIEFHHIIGH?<1<FHEHHHH?1<CHCGCHHHC@EFHIIIH?DEEGCEGCEEHHIGHIHHHHEIHHGEGIIHHHHHECFHFDEHGH?EFDHDHHHCHC3<EHCDIFHIIIIHIHHHGDAEIIHHHHGIIIHGHHHHEEG@HHHIIHEHHFHHHHIHIIIIHIIHEHCEHGHHHEFHGIIIHIIIFDIIIHHIIIHIIHHHEHHHHHFHIGIIHHGCHHHHH?IIHIIIIHGIIHHGHGF1FHHHHHIHHHHCHHIIHIHFIIIIIIHHHIIHGHIIHHIHIIIGGIIIHGIIIIIIIDDDCD
@HISEQ:969:HM2KJBCX2:2:1101:14642:12832 2:N:0:ACTATGCA
ACCAACAGATTGCCCAACTATCCCTATTAATCATTACGGTGATCCTAGAAACCAACAAAATAGAACCATGCCGTCCTATTTTATTATTCCATGCTAATCTATTCAAGCACAAGCCTGCTTTAAGCACTCTAATTTTTTCAAGGTAATAGCTCTGCTTCCCCAACGCACTAACTTAATAGCATGCTGGTTGTTCAGAAGGTAGGAATTCATCAGGCCAGTGCGGACAGTGAAGCCCGACCAACCGACAAACTCCGAAATTCAACTACGAGCTTTTTAACTGCAACAACTTTAATATACGCTATTGGAGCTGGAATTACCGCGGCTGCTGGCACCAGACTTGCCCTCCA
+
DDDDDIIHIIIHHIIIIIIIIGHHIIIHIIIIIIIIIIHIEHHGHHHHIIIGGHHIHIIIHHFCHHIIIHCHIHIIIIIHCGHHIHIIHHGHHIIHIIHIHHHHIIIHHHIHIIIIIHIHIIIIIHGHIHIIIIIIIIIIIIIIIIIHIIIIIIIHHIHHIIHHIIIIIHHHHHIHHIIIIIIIIHHFHHIIIIIIIIHIIIIIIIIIIIIIIIIIIIIIIIIIIIIIIIIIIIIIIIIIIIIHHCIIIHIIIIIIIIHIIIIIIIIIIIIIIHIIIIIHIIIIIHIHIIIIIIIIIIIIIHIIIIIIIIIIIIIIIIIIIIIIIIIIHHIIIIIHIIIHIIDDCDD
@HISEQ:969:HM2KJBCX2:2:1101:19713:12683 2:N:0:ACTATGCA
ACCAACAGATTGCCCAACTATCCCTATTAATCATTACGTCGATCCTAGAAACCAACAAAATAGAATCAAACGTCCTATTTCATTATTCCATGCTAATGTATTCAAGCGCGAGCTTGCTTTAAACACTCTAATTTTTTCAAAGTAACAGTCCTGATTCCCCATGACACCAAATTAATGACATCGTGGTTCGTCAGAAGGGAGAAACCAATAATGCTAGTACGTACAAAGTACGACCGACATATTAGTCCCGAAATTCAACTACGAGCTTTTTAACTGCAACAACTTTAATATACGCTATTGGAGCTGGAATTACCGCGGCTGCTGGCACCAGACTTGCCCTCCAA
+
DDDDDIIHHHHIHIIHIIIIIIIIIIIIIHIIIIHHHHIHHHHIIIIIIIIIIIHIIIIIHHHHHIIIHIHIIIGHIIFIIIIIIIIIHGIHHIIIIIIIIHHHIIIIHIHHIIIIIIIIIIIIIIIIHIHHHHIHHIHIIIIIHHHHIIIIIIIIIIIIIIIIIIIIIIIHIHHIIIIIIIHHEEHHIHIHIHIIIIHIIIIIIIIIIIIIHHHHHIIHHHIIIIHIIIIIIIIIIIHHHHHHGIIIIIIIIIIIIHIHIIIHIIIIIHIIIIIIIIHHIHHFHIHIHIHHHIIHIGIIHIIHIIIIIIIIIIIIIIIIIIIIHIIIIIIIIIIIIIIDDDDD
@HISEQ:969:HM2KJBCX2:2:1101:3565:12432 2:N:0:ACTATGCA
ACCAACAGATTGCCCAACTATCCCTATTAATCATTACGTCAATCCTAGAAACCAACAAAATAGGATCGAACGTCCTATTTCATTATTCCATGCTAATGTATTCAAGCGTTAGCCTGCTTTAAACACTCTAATTTTTTCAAAGTAACAGTCCTGTTTCCCTGCAACACCAAATTAATGACATTACAGTTCTTCAGAAAGGAGGAATCAGCGAAGCCAGTGCATACCAGTGGCACGACCAACCTGCTGACCCCGAAATTCAACTACGAGCTTTTTAACTGCAACAACTTTAATATACGCTATTGGAGCTGGAATTACCGCGGCTGCTGGCACCAGACTTGCCCTCCAA
+
DDDDDIIIIIIIHIIIIIIIIIIIIIIIHIIGIIIGIIIIFHIIIIIIIHII?HHIEHHIIIIIIIIHIHHIEHIIIIHHGCHIIIIIEHIHHHIIIIHHIIIIIHHGIHIIIIIIIIIIIGIIIIHIHIHGHGIHHIIIIIIIIIIIHGIHIIIIIHIIIIHIIIIIIIIHIIIIIIIIHHIIIIIIIIHIIIIIIIIIIIIIIIIHIIIIIHIIIIIIIIIIIIIIIIIIIIIIIHGIHHHHHIIIIHHGIIIIIIIIIIIIIIIIIIIIIIHIIIIIIIIIIIIIHIIIIIIIIIIIHIHIIIIIIIIIIIIIIIIIIIIIIIIIIIIIIIIIIIIIIDDDDD
@HISEQ:969:HM2KJBCX2:2:1101:11495:14123 2:N:0:ACTATGCA
ACCAACAGATTGTCCCAACTATCCCTATTAATCATTACGGTGATCCTAGAAACCAACAAAATAGAACCATGCCGTCCTATTTTATTATTCCATGCTAATCTATTCAAGCACAAGCCTGCTTTAAGCACTCTAATTTTTTCAAGGTAATAGCTCTGCTTCCCCAACGCACTAACTTAATAGCATGCTGGTTATTCAGAAGGTAGGAATTCATCAGGCCAGTGCGGACAGTGAAGCCCGACCAACCGACAAACTCCGAAATTCAACTACGAGCTTTTTAACTGCAACAACTTTAATATACGCTATTGGAGCTGGAATTACCGCGGCTGCTGGCACCAGACTTGCCCTCCAA
+
DDDDDIIHIIIIIEHHHIIIIIIIIIIIIIIIIIIIIIIIIIIIIIIIHIIIIIIIIIIIIIIHHHIIIIHIIHHHGIIIIIIHIIIGHIHIIHIIHIGIIHIIIIIIIIIIIIIIHIIHIIIIIIIIIIIIIIIIIIIIIIIIIIIIIIIIIIIIIIIIIIIIIIIIIIIHIIIIHHIIIIHIIHIIIIHFHIIIIIIIIIIIIIIIIIIIIIIIIIIIIIIIIIIIIIIIIIIHIIIIIIIIIHHGIHIIIHIIIIIIIIIIHIIIIIIIIIIIIIIIIIIIIIIIIIIIIIHIIIIIIIIIIIIIIIIIIIIIIIIIIIIHIIIIIIIIIIIIIIIIIIIIDDDDD
@HISEQ:969:HM2KJBCX2:2:1101:17261:14094 2:N:0:ACTATGCA
ACCAACAGATTGCCCAACTATCCCTATTAATCATTACGGTGGTCCTAGAAACCAACAAAATAGAACCACAACGTCCTATTCTATTATTCCATGCTAATCTATTCAAGCAATAGCCCGCTTTAAACACTCTAATTTTTTCAAGGTAATGGTCCTGGCTCCCCAACACACCCAATAAAGGACATGCTGGCTCACCAGAAGGAAGACCCGACAGCAGACAGTACTCGCCAAAGACGGACCGCCCGGCCAGGCCTAAAATTCAACTACGAGCTTTTTAACTGCAACAACTTTAATATACGCTATTGGAGCTGGAATTACCGCGGCTGCTGGCACCAGACTTGCCCTCCAA
+
@DD@DEHHIIIH?11<GEHEH1DCFHHHHHHEHECCCGCHHCHIGCEHCHH@CFFHEHCCF@HHHEEH?C1CE1<DEG11D1FHHHHHE11<DCFHI@FCHHHHHHHIIIHIGHHIHHFIHHGHHHHHHFHHHGIIEHHEHIIHHFGHHHHHHIIIIIHHEHDHHHHEGEHEHHGHHHIIHHGHHIHHHEHIHHHHFIIIHHCIIIIHIIIGIIIHHIHIHHIIIHHIIFHIHDIIHHHIIIFHEHHFEGIHIIIHHIHHHHHFHHHIIIIIHHHEIIIHHF1HEHHIHHHHHIIIIHEIHIHIIIIIIIIIIIIIIHIIIIIIIIIIIIIIHHHHGIIIIBBBDD
@HISEQ:969:HM2KJBCX2:2:1101:1776:14440 2:N:0:ACTATGCA
ACCAACAGATTGCCCAACTATCCCTATTAATCATTACGGTGATTCAGAAACCAACAAAACAGGACCACCGTCCTATTTTATTATTCCATGCTAATGTATTCAGACGTAAGCCTGCTTTGAACACTCTAATTTTTTCAAGGTAAAGGTCCTGGTTTCCCACCACGCTAAATTAATAACATGATGGTTCCCCAGAAGGTAGAAATTCCACACGCCAGTACAGACTATTGCCCGACCAACGGTAGAACCCCGAAATTCAACTACGAGCTTTTTAACTGCAACAACTTTAATATACGCTATTGGAGCTGGAATTACCGCGGCTGCTGGCACCAGACTTGCCCTCCAA
+
DDDDDIIGIIHIIIIIIIIIIIHIIHIIIIIIIHHIIIGCHHIHIIHGHIIIIIIIIIIIIE1FEHIIIIIIIIGIHIIHIHHHFEHIHCHFHIIHHHHHIIIHIIIIIIIIIIIIIHHGHHHIIHHGHIIIHIIIIIIIIIIIIHHHIHHIHHHIHIHIIIIIIIIIIIIIIIIIIIIIIIIIIIIIGIIHIIIIIIIIIIIIIHHDEIIIHIIIIIHIHIIIIIIIIHIIIIHIIIIHG@IIIIIIIIIIIIIIIHIIIIIIIIIIIIIIHIIIIIIIIIIIIIIHIIIIIIIIIIIIIIIIIIIIIIIIHIIIHIFIIIIIIIIIIIIIIIIIIIDDDDD
@HISEQ:969:HM2KJBCX2:2:1101:5745:14328 2:N:0:ACTATGCA
ACCAACAGATTGCCCAACTATCCCTATTAATCATTACGTCGATCCTAGAAACCAACAAAATAGAATCAAACGTCCTATTTCATTATTCCATGCTAATGTATTCAAGCGTAAGCCTGCTTTAAACACTCTAATTTTTTCAAAGTAACAGTCCTGATTCCCCACGACACCAAATTAATGACATCGCGGTTCTTCAGAAGGTAGGAACCGATAATGCCAGTGCGTACCGAGGCACGACCAACAATTCGATCCCGAAATTCAACTACGAGCTTTTTAACTGCAACAACTTTAATATACGCTATTGGAGCTGGAATTACCGCGGCTGCTGGCACCAGACTTGCCCTCCAA
+
DDDDDIIHIIIIGIIGHIHHHIIIIIIIIIIIIHHIIIIIIIIIIIIIIIIHHIEHHIIHIIHIIIIIIIIIIGHIIIHIHIIIHIHHIFHIGIIIHIIIHGHHHIIHIIIIIIIIIIIIIIHIIIIIIHHHIIHHHIIIIIIIIIIHGFHHIIIIIIIIHIIIIIIIIIIIIIHHHIIIIIIIIIIHIIIIIIIIIIIIIIIIIIIHIIIHIHHIIIIIIIIIIIIHHIIIIIIIIIIHIHHDIIIIIIIIIIIIIIIIIIIIIIIIIIIIIIIIIIIIIIHIIIIIIIIHHIIIIIIIIIIIIIIIIIIIIIIIIIIIIHIIIIIIIIIIIIIIIIIIDDDDD
@HISEQ:969:HM2KJBCX2:2:1101:12185:14511 2:N:0:ACTATGCA
ACCAACAGATTGCCCAACTATCCCTATTAATCATTACGGTGATCCTAGAAACCAACGAAATAGAATCAGTCCGTCCTATTTCATTATTCCATGCTAATGTATTCAGACGTTAGCCTGCTTTAAACACTCTAATTTTTTCAAAGTAACAGTCCTGATTTCCCATCACACCAAATAAATGGCATGAAAGTTCCTCAGAAGGTAGAGATTTATCTCACCAGTACAGACAATTAAGCCTGACCAATGGGTAAACCCCGAAGTTCAACTACGAGCTTTTTAACTGCAACAACTTTAATATACGCTATTGGAGCTGGAATTACCGCGGCTGCTGGCACCAGACTTGCCCTCCAA
+
DDDDDIIIIIIIGIIIIIIIHHIIIIIIIIIIIIIIIIIHIIIIIIIIIIIIIIIIIIIIHIIHHHIHIIIHIHIIIIIIIIIIIIIIIIIIIHIIHIIIIHHHIIIIIHIIIIIIIIIIIIIIIIIIIIIHIHIIIIIIIHIIIIIIIIIIIIIIIIIIIIIIIIIIIIIIIIIIIIIIIIIIIIIIIHIIIIIIIIIIIIIIIIIIIIIIIIIIIIIIIIIIIIIIIIIIIIIIIIIIIIIIIHHIIIHIHIIIIIIIIIIIIIIIIIIIIIIIIIIIIIIIIIIIIIIIIIIIIIIIIIIIIIIIIIIIIIIIIIIIIIIIIIIIIIIIIIHHHHIIIIIDDDDD
@HISEQ:969:HM2KJBCX2:2:1101:12027:15056 2:N:0:ACTATGCA
ACCAACAGATTGCCAACTATCCCTATTAATCATTACGTCGATCCTAGAAACCAACAAAATAGGGTCAAACGTCCTATTTCATTATTCCATGCTAATGTATTCAAGCGTGTGCCTGCTTTAAACACTCTAATTTTTTCAAAGTAACAGTCCTGATTCCCCATGACACCAAATTAATGACATCACAGTTCGTCAGAAGGTAGAAATCAATAATACCAGTGCATACCGGAGGCACGACCAATATATTGATCCCGAAATTCAACTACGAGCTTTTTAACTGCAACAACTTTAATATACGCTATTGGAGCTGGAATTACCGCGGCTGCTGGCACCAGACTTGCCCTCCAA
+
DDDDDIIIIIIIIIIIIIIIIIIIHIIIIIIIIIIIHIIHIIGIIIIIIIIEHIGIIIIIIHHHHHHIIIHHHIIIHHIIHIIIIIHHIIIGIIIIIIHIIIHIIIIIIIIIIIHHHIIIIIIIIIIIIIIIIIIIIHIIIIIIIIIGIIIIIHIIHHIIIIHIIIIIIIIIIIIIHHIIIIIIIHGHHIIIIIIIIIIIIIIIIIIIIIIIIIIIIIHGIIGIIIIIIIIHIIIIIIIIIIIHIIIGIIIIIIIIIIIIIIIIHIIIIIIIHGIIGIIIIIHIIIIIIIGIHIIIIIHHIIIIHIIIHIIIIIIIIIIIIIIIIIIIIIIIIIIIIIIIDDDDD
@HISEQ:969:HM2KJBCX2:2:1101:16688:15532 2:N:0:ACTATGCA
ACCAACAGATTGCCCAACTATCCCTATTAATCATTACGTCAATCCTAGAAACCAACAAAATAGGATCGAACGTCCTATTTCATTATTCCATGCTAATGTATTCAAGCGTTAGCCTGCTTTAAACACTCTAATTTTTTCAAAGTAAAAGTCCTGTTTCCCTGCAACACCAAATTAATGACATTACAGTTCTTCAAGAAGGAGGAATCAGTAAAGCCAGTACATACCATTGGCACGACCAACCTACTGACCCCGAAATTCAACTACGAGCTTTTTAACTGCAACAACTTTAATATACGCTATTGGAGCTGGAATTACCGCGGCTGCTGGCACCAGACTTGCCCTCCAA
+
DDDDDIIIIGHIIIIIIIIIIIHIIIIIIIIIIIIIIIIIIIIIIIIIHIIIHHIHHIHIIIHIGHHHIIIDFHHHE@FHHIIIHIHH@1G?EHIHIHIIHHHIIIIIIIHHHIIIIIHHHHIHIGIIHHIIIIIHHIIIIIIIIIIIIIIIIIIHIIIIIIIIIIIIIIIIIIIIIIIIIIIIIIIIIIIIIIIHIIIIIIIHIIIIIIIIIIIIIIIIIIIIHHIIIIIIIIIIIIIIIHGHGHHIIIIIIIIIIIIIIIIIIIIIIIIIIIIIIIIIIIIIIIHHIIIIIHIIIIIIIIIIHIIIIIIIIIIIIIIIIIIIIIIIIIIIIIIIIIIIIDDDDD
@HISEQ:969:HM2KJBCX2:2:1101:9757:15971 2:N:0:ACTATGCA
ACCAACAGATTGCCCAACTATCCCTATTAATCATTACGGTGGTCCTAGAAACCAACAAAATAGAACCATGCCGTCCTATTTTATTATTCCATGCTAATGTATTCAAGCAAAAATGCCTGCTTTAAACACTCTAATTTTTTCAAAGTAAAGGTCCTGGTTCCCCGCGGCATCCAATTAAGGACATCGCGGTTCTCCAGAAGGTGAGAAATTGACTGCACCAGTTCATACCCCGTGAGGCACGACCGATGCGCCAATCCCGAAATTCAACTACGAGCTTTTTAACTGCAACAACTTTAATATACGCTATTGGAGCTGGAATTACCGCGGCTGCTGGCACCAGACTTGCCCTCCAA
+
DDDDDIIIIIIIIIIIIIIIIIIIIIIIIIIIHIHIIIIIIIIIIIIIIIIHIIIIIIIIIIHIIIIIIHIIIHHHIIIIIIIIGIIIIIIHIIIIHIIIIDHIIIIIIIIIIIIIIIIHHIIHIIHIIIIIIIIIIIIIIHIHIIIIIIIIIIIIIIIHIIIIIIIIIIIIIIIIIIIIIIIIIHIIIIIIIIIIIIIIIIIIIIIIIIIIIIIIHIIIIIIIIIHIIIIIIIIIIIIHIHIIIIIIIIIHIIIIIIIIIIIIIHIIIIIIHIIIIIIIIIIIIIIIIIIIIIIIIIIIHIIIIIIIIIIIIIIIIIIIIIIIIIIIIIIIIIIIIIIIIIIIIIIIDDDDD
@HISEQ:969:HM2KJBCX2:2:1101:2848:16032 2:N:0:ACTATGCA
ACCAACAGATTGCCCAACTATCCCTATTAATCATTACGTCGATCCTAGAAACCAACAAAATAGGGTCAAACGTCCTATTTCATTATTCCATGCTAATGTATTCAAGCGTGAGCCTGCTTTAAACACTCTAAGTAACAGTCCTGATTCCCCGCGACACCAAATTAATGACATCACGGATCTTCAGAAGGGAGAAACCAGTGACACCAGTGCATACCAAAGGCATGACCAGCGTACTGATCCCGAAATTCAACTACGAGCTTTTTAACTGCAACAACTTTAATATACGCTATTGGAGCTGGAATTACCGCGGCTGCTGGCACCAGACTTGCCCTCCAA
+
CDDDDIIIIIIIIIIIIIIHHIIIIIIIIIIIGIIIIIIGIHIIIIIIIIHIIIHHIIIHIHHIIHHIHIIHIIIIHIIIIGHIHIIIIIIIIIIHHIIIIGIIIIIIIIIIIIIHIIIIHIIIIIHIIIHIIIIIIIIHIIIIIIIIIIIIIIIIIIIIIIIIHHIIIHIIIIIIIHIIIIIIIIIHIIIIIIIIIIIIIIIIIIIIIIIIIIIIIHIIHIIIIIIIIIHIHGIIIIIIIIIIHIIIIIIHHIIIIIIIIIIIHIIIIIIIIIIIIIIIIIIIIIIIIIIIHIIIIIIIIIIIIIIIIIIIIIIIIIIIIIIIIIIIIIIDDDDD
@HISEQ:969:HM2KJBCX2:2:1101:20581:16243 2:N:0:ACTATGCA
ACCAACAGATTGCCCAACTATCCCTATTAATCATTACGTCAATCCTAGAAACCAACAAAATAGGATCGAACGTCCTATTTCATTATTCCATGCTAATGTATTCAAGCGTTAGCCTGCTTTAAACACTCTAATTTTTTCAAAGTAACAGTCCTGTTTCCCTGCAACACCAAATTAATGGCATTACAGTTCTTCAGAAAGGAGGAATCAGCGAAGCCAGTGCATACCAGTGGCACGACCAACCTGCTGACCCCGAAATTCAACTACGAGCTTTTTAACTGCAACAACTTTAATATACGCTATTGGAGCTGGAATTACCGCGGCTGCTGGCACCAGACTTGCCCTCCAA
+
DDDDDIIIIIIIIIIIIIIIIIIIIIIIIIIIIIIIIIIIIIIIIIIIIIIHIIIIIIIIIIHIHIIHIIIIIIHIIHIIHIIIIIIIGIIHHHIIIIIIIHIIIIIIIIHHHIIIIIIIIIIIIIIIIIIIIIIIIIIIIIIIIHIIIIHIHIIIIIIIIIIIIIIIIHIHIIIIIIIIIHIIIIIIIIHIIIIIIIIIIIIHIIIIIIIIIIIIIIIIIIIIIIIIIIIIIIIIIIIIIIIHFIIIIIIIIIIIIIIIIIIIIIIIIIIIIIIIIIIIIIIIIIIIIIIIIIIIIIIIIIIIIIIIIIIIIIIIIIIIIIIIIIIIIIIIIIIIIIIIIDDDDD
@HISEQ:969:HM2KJBCX2:2:1101:16797:16695 2:N:0:ACTATGCA
ACCAACAGATTGCCCACTATCCCTATTAATCATTACGTCAATCCTAGAAACCAACAAAATAAGATCAACGTCCTATTTCATTATTCCATGCTAATGTATTCAAGCGTGAGCCTGCTTTAAACACTCTAATTTTTTCAAAGTAACAATCCTGATTTCCCACCACACCAAGTAAATGGCATGATAGTTCGTCAGAAGGAAGGAATCAGTAACACCAGTACATACCCGAAAGCACGACCAACGTACTGATCCCGAAATTCAACTACGAGCTTTTTAACTGCAACAACTTTAATATACGCTATTGGAGCTGGAATTACCGCGGCTGCTGGCACCAGACTTGCCCTCCAA
+
DDDDDIIIIIHHHIIHIEHHIIIHIIIHIIHIHIIIIHHHEGHHIIIFHHHEHIGIIIGIHIHHHHHIGHHHIHIIIHHHIHIIHHHHHEHHHHHHHHIHHGEHIHHHHIIIIIIGIHIFGIIIHHHFHHIIIHIHHFIIIIIHIIIIIHHHIIIIHHHIHHIIIIIIIIIIIIIIIIIIIIIIIIIIIIIIHIIIHIIIHHHIIHIIHHGIIGIIIIHEHHHIHHGHIIHI<HIHHHIIHHHHIIHIIIIHEGIHIHIHIHIHHIIHIIIIHHHHIIIIIIIIIIIIIIIHEIIIIHIIIIIIIIIIHIIIIIIIIIIIIHIIIIIIIIIHHIIIIIIIDDDDD
@HISEQ:969:HM2KJBCX2:2:1101:17714:16563 2:N:0:ACTATGCA
ACCAACAGATTGCCCAACTATCCCTATTAATCATTACGTCAATCCTAGAAACCAACAAAATAGGATCAAACGTCCTATTTCATTATTCCATGCTAATGTATTCAAGCGTTAGCCTGCTTTAAACACTCTAATTTTTTCAAAGTAACAGTCCTGTTTCCCTGCAACACCAAATTAATGACATTACAGTTCTTCAAGAAGGAGGAACCAGTAAAGCCAGTACATACCAGAGGCACGACCAACTTACTAATCCCGAAATTCAACTACGAGCTTTTTAACTGCAACAACTTTAATATACGCTATTGGAGCTGGAATTACCGCGGCTGCTGGCACCAGACTTGCCCTCCAA
+
BBDDDIIEHFHEFHIIIGHHHIIIIIHHIIIIIIIIIHHHHIIIIIIIGHHEGHIIGIIIII?GHIIIIHEDHFIIHFHHHFHHIIECHIHCHHHIHHHGGGHIIIIIHHIEAHHHHHHGHHHEFEEGGHIHIIIIHHHIHEHHHGIE@EHIHHHHHHHHHIHHEHGHFFGHHIEHHHHE@EH?CCGHHGHHEGC@HHHCEIIHHHC1HIIH9:GCA<DC@CFEFD9FHHHHHHHGIHHH?FDFEHHHHIGECIHFIHHHEHEHE@IHIIIIIHH?FHHHHHGIHEIIHHHHEDHGCEFFFHHFFCHHIIIHIIIIIIIIIIIIIIIIIIIIIIIIIIIIIDDDDD
@HISEQ:969:HM2KJBCX2:2:1101:20948:16919 2:N:0:ACTATGCA
ACCAACAGATTGCCCAACTATCCCTATTAATCATTACATCGATCCTAGAAACCAACAAAATAGAATCGGATGTCCTATTTCATTATTCCATGCTAATGTATTCAAGCGTGAGCCTGCTTTAAACACTCTAATTTTTTCAAGGTAACAGTCCTAATTCCCCGTGACACCAAATTAATGGCATTACGGTTCTTTAGAAGGTGAGAAATCAATAATATCAGTACATACCAACGGCATGACCGAAACATTGATCCCGAAATTCAACTACGAGCTTTTTAACTGCAACAACTTTAATATACGCTATTGGAGCTGGAATTACCGCGGCTGCTGGCACCAGACTTGCCCTCCAA
+
ADDAD=@GHIGECG@GHHHEH?HEHIHIIIIGCHHIIHGHEHHHIHGGHII?DGHHGEGHHIEHHCGHDHHII?@GHH1CHHG@FFFHEHH?EEHHHECGCHGGHFHHH=HCHHHHGHHFFHHHFHHBGEHIIIHIHIHFGHCHHHIIIIIHHGHCGHIIIHIHHIHEEHHIIIIIIHG@HHGIIIIIIHIHIIHFIIIIIIGIIH;IIIHIHHFIIGIHIHIHFIIHHIIIIHGHHHHIHHHHGBFHHHGIIIIIIIIIIIIIIIIIIIIIIHHFIIIIGIIHHIIIIIHHIIIIIIIIIHIIHIHIIHHHIHIIIIIIIIIIIIIIHHIHHIHIIIIIIIDDDDD
@HISEQ:969:HM2KJBCX2:2:1101:4517:17623 2:N:0:ACTATGCA
ACCAACAGATTGCCCAACTATCCCTATTAATCATTACGGTGATCCTAGAAACCAACGAAATAGAATCAGTCCGTCCTATTTCATTATTCCATGCTAATGTATTCAGACGATAGTCTGCTTTAAACACTCTAATTTTTTCAAAGTAACAGTCCTGATTTCCCATCACACCAAATAAATGGCATGAAAGTTCCTCAGAAGGTAGAGATCCATCTCACCAGTGCAGACAATTAAGCCTGACCAATGGGTAGACCCCGAAGTTCAACTACGAGCTTTTTAACTGCAACAACTTTAATATACGCTATTGGAGCTGGAATTACCGCGGCTGCTGGCACCAGACTTGCCCTCCAA
+
DDDDDIIIHIIIIIIIIIIIIIIIIIIIIIIIIIIIHHIIIIIIIIIIIIIIIHIIIIIIIIHIIIIIIIIIIIIHIIIIIIIIIIIIIIIIHHIHIIIIIIIIIIHIIIIIIIIIIIHIIHIHHIIIIIIIIIIIHIIIIIIHIIHIIIIIIIIIIIIIIIIIIIHGHIIIIIIIIIIIIIIIIIIIIIIIHIIIIIIIIIIIIIIIIIIIIIIIIIIIIIIIIIIIIIIIIIIIII=IIIIIHHFIIIIIIIIIIIIIIIIIIIIIIIIIIIIIIIIIIIIIIIIIHHIIIIIIIIIIIIIIIIIIIIHGIIIIIIIIIIIIIIIIIIIIIIIIIIIIIIIDDDDD
@HISEQ:969:HM2KJBCX2:2:1101:13337:17441 2:N:0:ACTATGCA
ACCAACAGATTGCCCAACTATCCCTATTAATCATTACGTCGATCCTAGAAACCAACAAAATAGGGTCAAACGTCCTATTTCATTATTCCATGCTAATGTATTCAAGCGTGTGCCTGCTTTAAACACTCTAATTTTTTCAAAGTAACAGTCCTGATTCCCCATGACACCAAATTAATGACATCACAGTTCGTCAGAAGGTAGAAATCAATAATACCAGTGCATACCAGAGGCACGACCAATATATTGATCCCGAAATTAAACTACGAGCTTTTTAACTGCAACACCTTTAATATCCGCTATTGGAGCTGGAATTACCGCGGCTGCTGGCACCAGACTTGCACTCCAA
+
DDDDDIHIIIIIIIIIIIIIIIHIIIIIIIIIIIIIIIIIIIHHIIIIIIIHIIIIHHHIIGGHHHIHGIIIIHIIIIIIGIIIIIGHHCHHGHHGHIHIFFHGIIHIIIHHHHHIHIIIEHIHIHIHHIFHHIFIFIH@GHFHIIIHIIHHEHHIHHGHEGFHFIIIEIHGIIEHHHIIIHIIIEHE7HEHEEHG<C0HHFEHHHIIIHEHGH1C?C7AHHG@HI?G@GDHHEH<5EHAHH9FC8FEH?1CHD?D<11<10/01110<1<1D11<<1CCCD<1<1<111</<//CCCGD1C<<11111?F??C/C/<1?F<@1EC<1D1111<C<11<11@<@DD
@HISEQ:969:HM2KJBCX2:2:1101:5369:18166 2:N:0:ACTATGCA
ACCAACAGATTGCCCAACTATCCCTATTAATCATTACCTCGACTCCGAAAGCCAACAAAATAGAACCGAGATCCTATTCTATTATTCCATGCACTAATGTTCAGGCTGTAGCGCCTGCTTTGAGCACTCCAATTTTTTCAAAGTAAACGTACTGGCCACGTATGGCACTCGGTTAAGAGAACCACACACGAACCAATAAAATCGTCCGGTCAAACAGTAAATACCGCAAGGTACACCGCCCAACCGAAACCGAGATCCAACTACGAGCTTTTTAACCGCAACAACTTTAATATACGCTATTGGAGCTGGAATTACCGCGGCTGCTGGCACCAGACTTGCCCTCCAA
+
DDDCCIIIIIIHHHIIIIIIIHIIIIIIIIIGHIHIIGHIIIIIIIGIHIHHIIHIIHIIIIHEHHHDHIDHHHIIIHHEHHIGIHIIGHFHHHEEIIIIIGGIGHIGHHHGIIHIIIHIIHGGIIHHHIHIHHHHIHIIHHIIIHIIIIIHHCHIIIIIHIIIIIHHHGIIGHHHIIIIIIHIIIIHIIHIHIIIIIHHHFEHIIIHHIIIIIIIIIIHGIIII<IIIIIIIIIIIIIIHHDEDIHHIIIIIHIIIIIIIIIHIIIIIIIIIHHIIIIIIHHIHFEIIIIIHGIIIIHHIIHIIIIHIIIHGIIIIIHIIIIIIIIIIIIHIIHIIIIIIDDDDD
@HISEQ:969:HM2KJBCX2:2:1101:13374:17805 2:N:0:ACTATGCA
ACCAACAGATTGCCCAACTATCCCTATTAATCATTACGTCAATCCTAGAAACCAACAAAATAGGATCGAACGTCCTATTTCATTATTCCATGCTAATGTATTCAAGCGTTAGCCTGCTTTAAACACTCTAATTTTTTCAAAGTAACAGTCCTGTTTCCCTGCAACACCAAATTAATGACATTACAGTTCTTCAGAAAGGAGGAATCAGCGAAGCCAGTGCATACCAGTGGCACGACCAACCTGCTGACCCCGAAATTCAACTACGAGCTTTTTAACTGCAACAACTTTAATATACGCTATTGGAGCTGGAATTACCGCGGCTGCTGGCACCAGACTTGCCCTCCAA
+
DDDDDIIIIIIIIIIIIIIIIIIIIIIIIIIIIIIIIIIIIIIHIIIIIIIIIIIIIIIIIIIIIIIIIGIIIIIIIIIHHHIIIIIIIIIIIIIIIIIIIHGIIIIIIIIIIHIIIIIIIHIIIIIIIIHIIIIIIHHIIIIIIIIIIIIIIHHHIIIIIIIIIIIIIIIIIIIIIIIIIIIIIIIHHHIIIIIIIIIIIIIIIIIIIIIIIIIIIIIIIIIIIIIIHIIIIIIIIIHIIIIHHIIIIIIIIIIIHIIIIIIIIIIIIIIIIIIIIIIIIIIIIIHIIIIIIIIIIIIIIIIIIIIIIIIIIIIIIIIIIIIIIIIIIIIIIIIHIIIIIDDDDD
@HISEQ:969:HM2KJBCX2:2:1101:11630:18991 2:N:0:ACTATGCA
ACCAACAGATTGCCCAACTATCCCTATTAATCATTACGTCAATCCTAGAAACCAACAAAATAGGATCAACGTCCTATTTCATTATTCCATGCTAATGTATTCAAGCGCGAGCCTGCTTTAAACACTCTAATTTTTTCAAAGTAACAGTCCTGATTTCCCACCACACCAAATGAATGACATGATGGTTCGTCAGAAGGTAGGAATCAGTAACACCAGTACGTACCGAAGGCACGACCAGCGTACTAATCCCGAAATTCAACTACGAGCTTTTTAACTGCAACAACTTTAATATACGCTATTGGAGCTGGAATTACCGCGGCTGCTGGCACCAGACTTGCCCTCCAA
+
DDDDDIIIIIIIIIIIIIIIIIIIIIIIIIIIIIIIIIIIIIIIIIIIIIIIIIIIIIIIIIGGHIIIIIIHIIHIIHIIIIIIIIIIIIIIHIIHIIIIIIHIHHIIIIIIIIIIIIIIIIHIIIIIIIIIIIIIIIIIIIIIIIIIIIIIIIIIIIIIIIIIIIIIIIIIHIIHIIIIIIIIIHIHIIIIIIIIIIIIIIIIIIIIIIIIIIIIIIIIIIIIIIIIIIIIIIIIIIIIIIIIIIIIIIIIIIIIIIIIIIIIIIIIIIIIIIIIIIIIIIIIIIIIIIIIHIIIIIIIIIIIIIIIIIIIIIIIIIIIIIIIIIIIIIIIIIIIIIIIDDDDD
@HISEQ:969:HM2KJBCX2:2:1101:8602:19024 2:N:0:ACTATGCA
ACCAACAGATTGCCCCAACTATCCCTATTAATCATTACGGTGATCCTAGAAACCAACGAAATAGAATCAGTCCGTCCTATTTCATTATTCCATGCTAATGTATTCAGACGATAGTCTGCTTTAAACACTCTAATTTTTTCAAAGTAACAGTCCTGATTTCCCATCACACCAAATAAATGGCATGAAAGTTCCTCAGAAGGTAGAGATCCATCTCACCAGTGCAGACAATTAAGCCTGACCAATGGGTAGACCCCGAAGTTCAACTACGAGCTTTTTAACTGCAACAACTTTAATATACGCTATTGGAGCTGGAATTACCGCGGCTGCTGGCACCAGACTTGCCCTCCAA
+
DDDDDIIHIIIHGIIIIIIIHIIIIIIIIIIIIIIIIGIHIIIIIGHIIIGIHHIIIIGHIIIIIIHHIIIIHHIHHIIGIIIIIIIIIIIIIIIIIIIIIHHHIIIHIIIIIIIHIIIIHIIHIIIIIIIIIIIHIIIHIIIIIIIIIIIIIIIIIIIIIIIHIIIIHHIIIIIHIIIIIIIIIIIIIIIIIIIIIIIIIIIIIIIIIIIIIIIIIIIIIIIIIIIIIIIIIIIIIIIIIIIGIIHDIIIIIIIIIIIIIIIIIIIIIIIIIIIIIIIIIIIIIIIIIIIIIIIIIIIIIIIIIIIIIIIIIIIIIIIIIIIIIIIIIIIIIIIIIIIIIIIIDDDDD
@HISEQ:969:HM2KJBCX2:2:1101:2139:20392 2:N:0:ACTATGCA
ACCAACAGATTGCCCAACTATCCCTATTAATCATTACGTCAATCCTAGAAACCAACAAAATAGAATCAAACGTCCTATTTCATTATTCCATGCTAATGTATTCAAGCGTGAGCCTGCTTTAAACACTCTAATTTTTTCAAAGTAACAGTCCTGATTCCCCACAACACCAAATAAATGACATCATGGTTCGTCAGAAGGGAGAAACCAACAATACCAGTACGTACCGAGGCACGACCGACATGATGGTCCCGAAATTCAACTACGAGCTTTTTAACTGCAGCAACTTTAATATACGCTATTGGAGCTGGAATTACCGCGGCTGCTGGCACCAGACTTGCCCTCCAA
+
DDDDBIIIIIIHHHHIIIIIIFHHFHHHHHIHHHHIIFHIIHIIGGHIHHHEHEHIHFIHIGHHHEFHIIHIHHHICHHIIHIIHIHEGGHHIFGIIIHIIHIIIIIIHIIIHHHIHHHHIIHICHIHIIIIIHIHIIHGHHHHHIIIHGGIIHHHIHHIHHHHGHIHIIIIIIIIHHIIIIIIHIIIIIIIIIIIIIIIIHHIIIIIIIIIIIIIIIHIIHIHIIIIIIIIIIIIIIIIIHHHIIIGIIIIIHHHIHIIHDHIIIIIIIIIIIIIIIIIIIIIIIIIIIIIIIIIIIIIIIIIIIIIIIIIIIIIIIIIIIIIIIIIIIIIIIIIIIIIDDDDD
@HISEQ:969:HM2KJBCX2:2:1101:19571:20669 2:N:0:ACTATGCA
ACCAACAGATTGCCCAACTATCCCTATTAATCATTACGTCAATCCTAGAAACCAACAAAATAGGATCAACGTCCTATTTCATTATTCCATGCTAATGTATTCAAGCGCGAGCCTGCTTTAAACACTCTAATTTTTTCAAAGTAACAGTCCTGATTCCCCACCACACCAAATTAATGACATGATGGTTCGTCAGAAGGTAGAAATCAGTAACACCAGTACGTACCGAAGGCACGACCAGCGTACTAATCCCGAAATTCAACTACGAGCTTTTTAACTGCAACAACTTTAATATACGCTATTGGAGCTGGAATTACCGCGGCTGCTGGCACCAGACTTGCCCTCCAA
+
DDDDDIIIIIIIIIIIIIIIIIIIHGHIIIIIIIIIIIIIIIIIIIIIIIIHHHHIIIIIIIIIIHIIHHHIIHIIIIIIIIIHHIHIIGHIHIIIIIIIIHIHHHHIIIIIIIIIIIIIIIIIIIIIIIIIIHHHHIHIIIIIIIIIIHIIIIIIIIIIIIIIIIIIIIIIIIHHHIIIIIIIIIIIIHHIIIHHIIIHIIIIIIIIIIIIIIIIIIIIIIIIIIIIIIIIIIIIIIIIIIIHIHHIIIIIIIIHIIIIIIIIIIIIIIIIIIIIIIIIIIIIIIIIIIIIIIIIIIIIIIIIIIIIIIIIIIIIIIIIIIIIHIIIIIIIIIIIIIIIDDDDD
@HISEQ:969:HM2KJBCX2:2:1101:2026:20578 2:N:0:ACTATGCA
ACCAACAGATTGCCCAACTATCCCTATTAATCATTACGGTGGTCCTAGAAACCAACAAAATAGAATCATCCGTCCTATTTTATTATTCCATGCTAATGTATTCAAGCAAAATGCCTGCTTTAAACACTCTAATTTTTTCAAAGTAAAGGTCCTGGTTCCCCGCGGCACCCAATTAAGGACATCGCGGTTCTCCAGAAGGTGAGAAATTGACTACACCAGTTCATACCCCTTAAGGCACGACCGATGTGTCAATCCCGAAATTCAACTACGAGCTTTTTAACTGCAACAACTTCAATATACGCTATTGGAGCTGGAATTACCGCGGCTGCTGGCACCAGACTTGCCCTCCAA
+
BDDDDIIIIIIIHIGHHIIIIIIIIIIIIIIIIIHHIIIIIIIHIIHIIIIIGHCHHHHIIIIGH?HIHEHHHHHFIHH?HHIHIIIHHIIIIIGIIHHHIHHHHH?HHIIIIIIIHHHIHIHHHHIHHHIIIIIHIIIHHIIIIIHIHIIIIIIHHIIIIIIIIHHGHHIIIHIIIHIIIIIIIHIIIIIIIIIHIIIIIIIIIIIIIIIIIHHGIIHIHHIIIIIIIHIGIIHHIIIIIHIIIIHIHIIHGIIIIIIIIIIIIIHIIIIIIIIIHIIIIIIIIIHIHHGC1IIIIHEIHIIIIIIIIIIIIIIIIIIIIIIIIIIIIIIIIIIIIIIIIIIIIHDDDD@
@HISEQ:969:HM2KJBCX2:2:1101:7692:21397 2:N:0:ACTATGCA
ACCAACAGATTGCCCAACTATCCCTATTAATCATTACGGTGGTCCTAGAAACCAACAAAATAGAATCATCCGTCCTATTTTATTATTCCATGCTAATGTATTCAAGCAAAATGCCTGCTTTAAACACTCTAATTTTTTCAAAGTAAAGGTCCTGGTTCCCCGCGGCACCCAATTAAGGACATCGCGGTTCTCCAGAAGGTGAGAAATTGACTACACCAGTTCATACCCCTTAAGGCACGACCGATGTGTCAATCCCGAAATTCAACTACGAGCTTTTTAACTGCAACAACTTTAATATACGCTATTGGAGCTGGAATTACCGCGGCTGCTGGCACCAGACTTGCCCTCCAA
+
DDDDDIIIIIIIIIIIIIIIIIIIIIIIIIIIIIIIIIIIIIIIIIIIIIIIIIIIIIIIIHHHFHIIIIIIHIIIIIIIIIIIHIIHIIIIIIIIIIIIHHIIIIIIIIIIIIIIIIIIIIIIHIIIIIIIIIIIIHIHIIIHIIHIIIIIHIIIIIIIIIIIIIIIIHHIIIIIIIIIIIIIIIIIIIIIIIIIIIIHIIIIIIIIIIIIIIIIIIIIIIIIIIIIIIIIIIIIIIIIIIIIIIIIHHIHIIIIIIIIIIIIIIIIIIIIIIIIIIIIIIIIIIIIIIIIIIIIIIIIIIIIIIIIIIIIIIIIIIIIIIIIIIIIIIIIIIIIIIIIIIIIIIDDDDD
@HISEQ:969:HM2KJBCX2:2:1101:13715:21957 2:N:0:ACTATGCA
ACCAACAGATTGCCCAACTATCCCTATTAATCATTACGTCAATCCTAGAAACCAACAAAATAGGATCGAACGTCCTATTTCATTATTCCATGCTAATGTATTCAAGCGTTAGCTTGCTTTAAACACTCTAATTTTTTCAAAGTAACAGTCCAAATTCCCCGCAACACCAAATTAATGGCATTACGGATCATCAGGAAGGAGGAATCAGTGAGAGCAGTACATACCAGAGGCATGACCAATCTACTAACCCCGAAATTCAACTACGAGCTTTTTAACTGCAACAACTTTAATATACGCTATTGGAGCTGGAATTACCGCGGCTGCTGGCACCAGACTTGCCCTCCAA
+
DBDDDHIEHIIEHHIIHFHHHIGIIGIHFHHHIIIIIIIIHHHIIIIIIIIIHG?HHIIIIHHHEHFHFHHIFGFFHHIIIIIHCEHEHHCE@GFHIIIHHHHHIIIHHIIIIIIIIIIIIHIIHIHHHIHHIHIIHHHHHIIHIIIGFIHIIIIHIIIIIHIHHHIIIHHHIIIIIHIIIIHIIIIIIIIIHIIIIIIIIIIIIGIIIIIIIHIIIIIIIHIIIIIIIIIIIIIIIIIHIIHHGIGIIIIHIIIIIIIIIIIIIIIIIIIIIIIIIIGHIIIHIIIIIIIIHIIHIIIIIIIIIIIIIIIIIIHIIIHIIIHIIIIIIIIIHIIIIIIIHDDDDD
@HISEQ:969:HM2KJBCX2:2:1101:16224:22036 2:N:0:ACTATGCA
ACCAACAGATTGCCCAACTATCCCTATTAATCATTACGTCGATCCTAGAAACCAACAAAATAGAATCAAACGTCCTATTTCATTATTCCATGCTAATGTATTCAAGCGCGAGCTTGCTTTAAACACTCTAATTTTTTCAAAGTAACAGTCCTGATTTCCCGCGACACCAAATTAATGACATCGTGGTTCGTCAGAAGGGAGAAACCAATAATGCTAGTACGTACAAAGTACGACCGACATATTAGTCCCGAAATTCAACTACGAGCTTTTTAACTGCAACAACTTTAATATACGCTATTGGAGCTGGAATTACCGCGGCTGCTGGCACCAGACTTGCCCTCCAA
+
DDDDDIHIIIIIIIIIIIIIIIIIIIIIIIIIIIIIIIIIIHIIIIIIIIIIIIIIIIIIIIGIIIIIIIHIIIIIIIIIIIIIHIIIIIIIIIIIIIIIIFHIIIIHIIIIIIIIIIIIGIIIIIIIIIIIIIIIIIIIIIIIIIIIIIIIIIIIIIIIHIHIIIIIIIHIIIIIIIIIIIIIIIIIIIIIIIIHHHIIIIIIIIIIIIIIIIIIIIIIHHIIIIIIIIIIIIIIIIHHGIHHIIIIHGIIIHHIIIIHIIIIIIIIIIIIIIIHIHIIIIHHHHIIIIIIIHIIIIIIIIIHIHHIIIIIIIIIIIIIIIIIIIIIIIIIIHIIIIIDDDDD
@HISEQ:969:HM2KJBCX2:2:1101:12233:23496 2:N:0:ACTATGCA
ACCAACAGATTGCCCAACTATCCCTATTAATCATTACGTCGATCCTAGAAACCAACAAAATAAGATCAAACGTCCTATTTCATTATTCCATGCTAATGTATTTAAGCGCGAGCCTTCTTTAAACACTAATTTTTTCAAAGTAACAGTCCTGATTCCACGTCACACTAAATTAATGGCATGACGATTCGTCAGAAGGAAGGAATCAGTGACACTAGTACATACCGAAGCATGACCAGTGTACTGATTCCGAAATTCAACTACAAGCTTTTTAACTGCAACAACTTTAATATACGCTATTGGAGCTGGAATTACCGCGGCTGCTGGCACCAGACTTGCCCTCCAA
+
DDDDDIIIIIIIIIIIIIIIIIIIIIIHHIIIIIIIIHIIIIIIIIIIGIIIIIIIGHIIIIHIGHIIIIIHIHHIIIIIIIIIIIIIIIIIIIIIIIIHIIHHIIHHIIIHIIIIIIIIIIIIIIIIIIIIIHIIIIIIHIIGIIIIIIHIIIIIIIIHHIIIIIIIIIIIIIIIIIIIIIIIHIIIHGIIIIIIIIIIIIIIIIIIIIIIIIIIIIIHIIHIIIHIIIIIIIIIIIIHHHIIIIIHHIIIIIIIIIIHHHIIIIIIIIIIIIIIIIIIHIIIIIIIIIIIIIIIIIIIIIIIIIIIIIIIIIIIIIIIIIIIIIIIIIIIIIIIIIDDDDD
@HISEQ:969:HM2KJBCX2:2:1101:4630:23577 2:N:0:ACTATGCA
ACCAACAGATTGCCCAACTATCCCTATTATCATTACGTCAATCCTAGAAACCAACAAAATAGGATCAAACGTCCTATTTCATTATTCCATGCTAATGTATTCAAGCGTTAGCCTGCTTTAAACACTCTAATTTTTTCAAAGTAACAGTCCTGTTTCCCTGCAACACCAAATTAATGACATTACAGTTCTTCAAGAAGGAGGAACCAGTAAAGCCAGTACATACCAGAGGCACGACCAACCTACTAATCCCGAAATTCAACTACGAGCTTTTTAACTGCAACAACTTTAATATACGCTATTGGAGCTGGAATTACCGCGGCTGCTGGCACCAGACTTGCCCTCCAA
+
DDDDDIIIIIIIIIIIIIIIIIIIIIIIIIIIIIIIIIIIIIIIIIIIIIIIIIIIIIHIIIGHIHIIIHHIHHIIIIIGIIIIIHCHHHIGEHHIIIIIIHHHIIHHHIIIIIIIIIIIIIIIIIIIIIIIIIIHIIIIIIIIIIIIIIIIIIIIHHIIIIIIIIIIHIHHHHIIIIHHIIIIIIIIIIIIIIIIIIIIIIIIIIIIIIIIIIIIIIIIHIIHIIIIIIIIIIIIIIIIIHGDHHEIIIIIIIIHIIIIIIIIIHIIIIIIIIIIIIIIIIIIIIIIIIIIIHIIIIIIIIIIIIIIIIIIIIIIIIIIIIIIIIIIIIIIIIIIIIIIDDDDD
@HISEQ:969:HM2KJBCX2:2:1101:9301:23397 2:N:0:ACTATGCA
ACCAACAGATTGCCCAACTATCCCTATTAATCATTACGGTGATCCTAGAAACCAACAAAATAGAACCATGCCGTCCTATTCTATTATTCCATGCTAATGTATTCGAGCAAAAATGCCTGCTTTAAACACTCTAATTTTTTCAAGGTAAAGGTCCTGGATCCGCAAGACACCCAATAAAGGACATCAAGTTTCTCCAGAAGGTGAGAAATCAACAGTAACAGTTCATACCCCTTAAGGCATGACCATCACGTCAATCCCGAAATTCAACTACGAGCTTTTTAACTGCAACAACTTTAATATACGCTATTGGAGCTGGAATTACCGCGGCTGCTGGCACCAGACTTGCCCTCCAA
+
DDBD?@@GH?H?E1CC?HHCHE@HE1<<<<EE<@E?G@=C<C?EHHFEFECHIHIHE1@GGEHC1<F@@1CF<0//D1D<1<1<CE1?GC1FE?GHCH11<1<IHIHGIHHEHEFHHH1FG@GGHEHHGEFGCGH@GH@G@?HHFHCEHHEGHHHFE@FC1CCHHFEC0@E9HGIHFEH-DEHHHE@/.<<HHF/HHHECE7@GCHGCC8CCG:C<8</41<8HHE<CHHEIIHEC8HFHGGEHHHHE;EGCHIHH<GHHIHHHGCGC0HCEF?HGD1HF?FIHGHIH?HCD1CHHEEEEE/1<1GD<<CHHF1HHEHEEC//E?HECFECHHHIHHHHHFHE?E<HED@DB@
@HISEQ:969:HM2KJBCX2:2:1101:13242:23276 2:N:0:ACTATGCA
ACCAACAGATTGCCCAACTATCCCTATTAATCATTACGGTGATCCTAGAAACCAACGAAATAGAATCAGTCCGTCCTATTTCATTATTCCATGCTAATGTATTCAGACGATAGTCTGCTTTAAACACTCTAATTTTTTCAAAGTAACAGTCCTGATTTCCAACCACACCAAATAAATGGCATGAAAGTTCCTCAGAAGGTAGAGATCCATCTCACCAGTACAGACAATTAAGCCTGACCAATGGGTAGACCCCGAAGTTCAACTACGAGCTTTTTAACTGCAACAACTTTAATATACGCTATTGGAGCTGGAATTACCGCGGCTGCTGGCACCAGACTTGCCCTCCAA
+
DDDDDIIIIIIIIIIHIHIIIIIIHIIIIIIIIIIIIHHIHIIGHIIHEHHHHHIIHIHHIIHHHHIIIHE?GHEHHHIIHHIIHFHHEEHHFEHIIFHHHGHIIIIIIIIHFHIHIIHIIIHHIIIIIIIIHIIIHIHHFIIHHIIIHHIIIIIHHIIHIHIIHHIIIIIIIIIIIIIIHHIIIIIHIIGIIIIIIIIIIIIIIIHIIHHGIIIIIIIIIIIIIIIHIIIIIIIIIIHIIGGHGDDHIIIIIIIIIIIIIIIHIIIIIIIIIIIIHIIIIHIIIIHHHIIIIIIIIIIIIIIIIIIIIIIIIHIIIIIIIIIIIIIIIIIIIIIIIIIIIIIDDDDD
@HISEQ:969:HM2KJBCX2:2:1101:4886:24452 2:N:0:ACTATGCA
ACCAACAGATTGCCCAACTATCCCTATTAATCATTACGTCAATCCTAGAAACCAACAAAATAGGATCAACGTCCTATTTCATTATTCCATGCTAATGTATTCAAGCGCGAGCCTGCTTTAAACACTCTAATTTTTTCAAAGTAACAGTCCTGATTCCCCACCACACCAAATTAATGACATGATGGTTCGTCAGAAGGTAGGAATCAGTAACACCAGTACGTACCGAAGGCACGACCAGCGTACTAATCCCGAAATTCAACTACGAGCTTTTTAACTGCAACAACTTTAATATACGCTATTGGAGCTGGAATTACCGCGGCTGCTGGCACCAGACTTGCCCTCCAA
+
DDDBDIIIHIIIIIIIIIIIIIHIIIIIIIIIIIIIIIIIHHIHIIIIIHIIIIIIGHHIHIHIIIIIIHIIIIIIIIIHIIIIIIIGHIIGIHHHIIIIIIIHIIIIIIIIHIIIIIIIHHIHIIIHIIIIIIIIIIHHHHIIIIHHIIIIIIIIIIIHIHIGIIIIIIIIIIIIIIIIIIIIIIIHHIIIIIIIIIIIIIIIIHHHIIIIHHHIIIIIIIIIIIIIIIIIIIIIIIIIIIHHIIIHIHHIHIIIIIIIHFIIIIIIIIIHIIIIIIIIIHIIIIIIIIIIIIIIIIIIIIIIIIIHIIIIIIHIIIIIIIIIIIIIIIIIIIHIIIIIDDDDD
@HISEQ:969:HM2KJBCX2:2:1101:15765:23067 2:N:0:ACTATGCA
ACCAACAGATTGCCCCAACTATCCCTATTAATCATTACGTCGATCCTAGAAACCAACAAAATAGAATCAAACGTCCTATTTCATTATTCCATGCTAATGTATTCGAGCAAAGGCCTGCTTTGAACACTCTAATTTTTTCAAAGTAAAAGTCCTGCTTCCCGAACACACCCAGTGAAGGGCATGCCGTTCCGCAGAAGGAAAGGCCCGGCCGAACCAGTGCACGCGGTGAGGCGGACCGGTCAGCCAGGCCCAAGGTTCAACTACGAGCTTTTTAACTGCAACAACTTTAATATACGCTATTGGAGCTGGAATTACCGCGGCTGCTGGCACCAGACTTGCCCTCCAA
+
DDDDDIIIIIIIIIIIIIIIIFHIIIIIIFHHIIIIHIIIIIIIIIIIHIIIIIIIIHHHHEGHHIIIHHIIGHIIIIIIIICHH@HIIIHIIEHHIHIIIIIHHHHIIIIIHGHHIIIIIIHIIIIIIIIIIIIHIIIHHIIIIIIIHHIHIIIHHIHIHHIIIIHIHHHIIIHIIHIIIIIHHHIIIIHEIIGIIIIIIIIIIHIIIIIHHIHIIIIIIIIIIIIIIIIIIIIHGII=IIIIIGIIIIIIIIIIIIIIIIIIIIIIIIIIIIHIIIHIIIIIIIIIIIIIIIIIIIIIIIIIIIIIIIIIIIIIIHIIHIIIIIIIIIIIIIIHIIIHIDDDDD
@HISEQ:969:HM2KJBCX2:2:1101:9126:24628 2:N:0:ACTATGCA
ACCAACAGATTGCCCAACTATCCCTATTAATCATTACGGTGATCCTAGAAACCAACGAAATAGAATCAGTCCGTCCTATTTCATTATTCCATGCTAATGTATTCAGACGATAGTCTGCTTTAAACACTCTAATTTTTTCAAAGTAACAGTCCTGATTTCCCATCACACCAAATAAATGGCATGAAAGTTCCTCAGAAGGTAGAGATCCATCTCACCAGTGCAGACAATTAAGCCTGACCAATGGGTAGACCCCGAGGTTCAACTACGAGCTTTTTAACTGCAACAACTTTAATATACGCTATTGGAGCTGGAATTACCGCGGCTGCTGGCACCAGACTTGCCCTCCAA
+
DDDDDIIIIIIIIIIIIIIIIIIIIIIIIIIIIIIIIIIIIGIIIIIIIIIIIIIIIIIIIIIIIIIIIIIIIIHIIIIIIIIIIIIIIIIIGHIIIIIIIIIIIIIIIIIIIIIIIIIIIIIIIIIIGIIIIIIIHIHHIIIIHIIIIIIIIIIIIIIIIIIIIIIHIIIIIIIHIIIIIIIIIIIIIIIIIIIIIIIIIIIIIIHIIIIIIIIIIIIIIIIIIIIIIIIIIIIIIIIIIIIIIHHIIIIIIIIIIIIIIIIIIIIIIIIIIIIIIIIIIIIIIIIIIIIIIIIIIIIIIIIIIIIIIIIIIIIIIIIIIIIIIIIIIIIIIIIIIIIIIIIDDDDD
@HISEQ:969:HM2KJBCX2:2:1101:13331:24232 2:N:0:ACTATGCA
ACCAACAGATTGCCCAACTATCCCTATTAATCATTACGTCGATCCTAGAAACCAACAAAATAGAATCAAACGTCCTATTTCATTATTCCATGCTAATGTATTCAAGCGTAAGCCTGCTTTAAACACTCTAATTTTTTCAAAGTAACAGTCCTGATTCCCCACGACACCAAATTAATGACATCGCGGTTCTTCAGAAGGTAGGAACCAATAATGCCAGTGCGTACCGAAGCACGACCAACAATTTGATCCCGAAATTCAACTACGAGCTTTTTAACTGCAACAACTTTAATATACGCTATTGGAGCTGGAATTACCGCGGCTGCTGGCACCAGACTTGCCCTCCAA
+
DDDDDIIIIIIIIIIIIIIIIIIIIIIIHIIIIIIIIIIIIIIIIIIIIIIIIIIIIIIIIIIHIIIIIIIIIHHIIIIIIIIIIIIHIIIIIIIIIIIIIIIIIHIIIIIIHIIIIIIIIIIIIHIIIIIHIIIIIIHIIIIIIIIIIIIIIIIIIIIIIIIIIIIIIIIIIIHIIIIIIIIIIIIIIIIIIIIIIIIIIIIIIIIIIIIIIIIIIIIIIIIIIIIIIIIIIIIHIIIIIIIIIIIIHIIIIIIIIIIIIIIIIIIIIIIIIIIIIIIIIIIIIIIIIIIIIIIIIIIIIIIIIIIIIIIIIIIIIIIIIIIIIIIIIIIIIIIIIIIIDDDDD
@HISEQ:969:HM2KJBCX2:2:1101:14814:24473 2:N:0:ACTATGCA
ACCAACAGATTGCCCAACTATCCCTATTAATCATTACGTCGATCCTAGAAACCAACAAAATAGAATCAAACGTCCTATTTCATTATTCCATGCTAATGTATTCAAGCGCGAGCCTGCTTTAAACACTCTAATTTTTTCAAAGTAACAGTCCTGATTTCCCACGACACCAAATTAATGACATCGTGGTTCGTCAGAAGGTAGGAATCAATTTGACCAGTACGTACCGAGGCACGACCGCTCAACTGATCCCGAAATTCAACTACGAGCTTTTTAACTGCAACAACTTTAATATACGCTATTGGAGCTGGAATTACCGCGGCTGCCGGCACCAGACTTGCCCTCCAA
+
DD?D@GHHHIIEC<@CDEFH11DEGHHHIIEEHHHIHCF1CHHHHG?H?HHCHI1E<DHHIHG?EGGE?FFHGGHH1C1FGFEEHIGHFCEHHHIHHICFFEGCHDDDD@CDECEE1@@EHGCGHHGEGHEGH:HHIEH6FEHHHHHGC@FCGCF@FE9DGHGIHDHHGCHFFHHEHGCHIHGIHDGHIHHHGDDEFGEHG0EFIHFCEC<BFECHEHHIHHGHC?GCHE<ECDIHF#CHEGHHHHCE<D11?<C<1F0IIHHHHHHHIHIHCFHF@FIHG@FC1HHHF10E<F@GC@F@?F@@@?CFFHE/HDHCHCHDHHD?HHHFHGFHD1HC0HG@D@BD@
@HISEQ:969:HM2KJBCX2:2:1101:11513:25400 2:N:0:ACTATGCA
ACCAACAGATTGCCCAACTATCCCTATTAATCATTACGTCAATCCTAGAAACCAACAAAATAGGATCAAACGTCCTATTTCATTATTCCATGCTAATGTATTCAAGCGTTAGCCTGCTTTAAACACTCTAATTTTTTCAAAGTAACAGTCCTGTTTCCCTACAACACCAAATTAATGACATTACAGTTCTTCAAGAAGGAGGAACCAGTAAAGCCAGTACATACCAGAGGCACGACCAACCTACTAATCCCGAAATTCAACTACGAGCTTTTTAACTGCAACAACTTTAATATACGCTATTGGAGCTGGAATTACCGCGGCTGCTGGCACCAGACTTGCCCTCCAA
+
DDDDDIIHIIIIIHIIIIIIFIIIIIIIIIHIIIIIIIIHIIIIIIIHHHIIIIIIIIHIIIIHIDGHHHIHGHIHHHHHHIIIIIHIIICHHHHHIIIIIIIIIHHIHHIIIIHIHIIHHFIIHIIIIIHIIIIIIHIIIIIIIIHIIGIIIIIIIIIIIIIHIIIHIIIIIIIIIIIHIIIIIIIIHIIIIIIIIIIIIIIIIIIIIIIIIIIHIIIIIIIIIGHHIIIIIIIIIIIIHHGHGHHHIHHIIIHIIIFIHIHIIHIIIIIIIIHIIIIIIIIIIIIIIIIIIIIIIIIIIIIIIIIIIIIIIIIIIIIIIIIIIIIIIIIIIIIIIIIIIDDDDD
@HISEQ:969:HM2KJBCX2:2:1101:5451:25030 2:N:0:ACTATGCA
ACCAACAGATTGCCCAACTATCCCTATTAATCATTACGTCAATCCTAGAAACCAACAAAATAGGATCAAACGTCCTATTTCATTATTCCATGCTAATGTATTCAAGCGTTAGCCTGCTTTAAACACTCTAATTTTTTCAAAGTAACAGTCCTGTTTCCCTGCAACACCAAATTAATGACATTACAGTTCTTCAAGAAGGAGGAACCAGTAAAGCCAGTACATACCAGAGGCACGACCAACCTACTAATCCCGAAATTCAACTACGAGCTTTTTAACTGCAACAACTTTAATATACGCTATTGGAGCTGGAATTACCGCGGCTGCTGGCACCAGACT
+
DDDDDIIIIHIGHHIIIIIIIIIIIIIIIIIIIIIIIIIIIIIHIIIIIIII1CHIIIIIIIIIHIIEHIIIH?GHHHGHIIIIIIIIIIIIIHIHIIIIIHIIIIIIIIIHIIHIHHIIIIIIIIIHHIIIIIIHIIIIIIIIIIIIIHIIIIIHGIIIIIIIHHIHHHIIIIIIIIIHIIIHIIIHEIIIIIIIIIIIIHHHIIIIIIIIIIHIIHIIIIIIIIIIIIIIIHHIIHHIHHIHEHDDIIHHHIIIIIIHHHEIIIIHIIIIIIHIIIHIIHIIIHHIIIIHIHIHIIIIIIIIIIIIIIIIIIGIIIIIIIIIIIIIIIIDDDDD
@HISEQ:969:HM2KJBCX2:2:1101:8110:25340 2:N:0:ACTATGCA
ACCAACAGATTGCCCAACTATCCCTATTAATCATTACGTCAATCCTAGAAACCAACAAAATAGGATCGAACGTCCTATTTCATTATTCCATGCTAATGTATTCAAGCGTTAGCTTGCTTTAAACACTCTAATTTTTTCAAAGTAACAGTCCAAATTCCCCGCAACACCAAATTAATGGCATTACGGCTCATCAGGAAGGAGGAATCAGTGAGACCAGTACATACCAGAGGCATGACCAACCTACTAACCCCGAAATTCAACTACGAGCTTTTTAACTGCAACAACTTTAATATACGCTATTGGAGCTGGAATTACCGCGGCTGCTGGCACCAGACTTGCCCTCC
+
DDDDDIIIIIIIIIIIIIIIIIIIIIIIIIIIIIIHIHIIIIIIIIIIIIIIHHIIHHIEHHFHEHIHHHHHHHHIHIHHIIIIIHHGGHIIIIIIHHHHIIIIIIIIIIIIIIHHIIIIIIIIIIIIIIIIIIIHHIIIIIIIIIIIIIIIIIHIIHIHHIHIIIIIIIIIIIIIIIIIIIIIIIIIIIHIIIIIIIIIIIIIIIIIHIIIIIIIIIIIIIIIIIIIIIIIIIIIIIIIHHIIIHHIIIIIIIIIIIIIIIHIIIIIIIIIIIIIIIIIIIIIIIIIIIIIIIIIIIIIIIIIIIIIIIIIIIIIIIIIIIIIIIIIIIIIIHCIIIIDDDDD
@HISEQ:969:HM2KJBCX2:2:1101:18908:25883 2:N:0:ACTATGCA
ACCAACAGATTGCCCAACTATCCCTATTAATCATTACATCGATCCTAGAAACCAACAAAATAGAATCGGATGTCCTATTTCATTATTCCATGCTAATGTATTCAAGAGTAAGCCTGCTTTAAACACTCTAATTTTTTCAATGTAACAGTCCTAATTCCCCGTGACACCAAATTAATGGCATTACGGTTCTTTAGAAGGTGAGAAATCAATAATATCAGTACATACCAACGGCATGACCGAAACATTGATCCCGAAATTCAACTACGAGCTTTTTAACTGCAACAACTTTAATATACGCTATTGGAGCTGGAATTACCGCGGCTGCTGGCACCAGACTTGCCCTCCAA
+
0<<<D@@GG@G@1<<11DH1CEC1D<C<CEHGEHHHFHH1CFF1<<111D<G?ECG1@1111<11<C100</<<1<11<<1<1F1111DC?11<FCE?11C<1<<</<<111<1</1<F11D11:GHGB8D@HGFGHGHC$<G<1:11<@9<;<7?GE<@;<0<<?D1<4<@D@</<//?GIHC</GCC/D0?C@CEEC<0A0C<FFF@<HCG@FC<1<<:/IHCGHD<<:<1<<0-D>CHB<D1<:<<<CC1GGGHD1DGHECEHG@G@EHHH<<<1<CCIHHCCHF1F1EHD0C<C1HC@CC@<@HFHEGHCEHF<CEEHD1HHD1F<GFC1<<C@CCCHD0<<<
@HISEQ:969:HM2KJBCX2:2:1101:12338:26202 2:N:0:ACTATGCA
ACCAACAGATTGCCCCAACTATCCCTATTAATCATTACGTCGATCCTAGAAACCAACAAAATAGAATCAAACGTCCTATTTCGTTATTCCATGCTAATGTATTCAAGCGTGAGCCTGCTTTAAACACTCTAATTTTTTCAAAGTAACAGTCCTGATTCCCCATGACACCAAATTAATGACATCATGGTTCGTCAGAAGGTAGGAATCAATAATACCAGTACGTACAATAGCACGACCAATAAATTGATCCCGAAATTCAACTACGAGCTTTTTAACTGCAACAACTTTAATATACGCTATTGGAGCTGGAATTACCGCGGCTGCTGGCACCAGACTTGCCCTCCAA
+
DDDDDIIHHIIIIIIIHIHIIIHIIIIIIIIIIIHIIHIIIIIGIHIIIIHHHIIIIIIIIIIHIIIIIHIEHHIIIHIHIIGIIIIGHHIIHEHIIHHHHIIIIIIIIIIIIIIIIIHIIIIHHHHIIIIIIIIHHHIIIIIHHIIIIIIIIIIIHIIIIIIIIIIIIIIIIIIIIHIIIIIIIHIIIIIHIIIIIIIIIIIIIIIIIIIIIHIIIIIIIIIIIIIIIIIIHIIIIIIIIIIIHIIIIIIIIIIGIIIIIIIIIIIIIIIIIIIIIIIIIIIIIIIIIIIIIIIIIIIIIIIIIIIIIIIIIIIIIIIIIIIIIIIIIIIIIIIIIIIIIDDDDD
@HISEQ:969:HM2KJBCX2:2:1101:20861:26528 2:N:0:ACTATGCA
ACCAACAGATTGCCCAACTATCCCTATTAATCATTACATCGATCCTAGAAACCAACAAAATAGAATCGGATGTCCTATTTCATTATTCCATGCTAATGTATTCAAGCGTGAGCCTGCTTTAAACACTCTAATTTTTTCAAGGTAACAGTCCTAATTTCCCGTAACACCAAATTAATGGCATTACGGTTCTTTAGAAGGTGAGAAATCAATAATATCAGTACATACCAACGGCATGACCGAAACATTGATCCCGAAATTCAACTACGAGCTTTTTAACTGCAACAACTTTAATATACGCTATTGGAGCTGGAATTACCGCGGCTGCTGGCACCAGACTTGCCCTCCAA
+
DDDDDIIIIIIIIIIIIIIIHIIIIIIIIIIGHHIIIIIIIIHIIIHIIIIFGGHIIIIIHIHHIHIHHIIIIIHIGHHHIIIIIIIHIEGHHGIIIIHIIHIIIHEHHHHHHHHIIHHGHHIHGIHHIIIIHHIIIIIIIIIHHHHHHHHIIIIIIIHHIHIIHHHIIIIIIIIIIIIIIIIHHIIIHIIIIIHHHIGIIIIIIIIIIHIIIIHIIHHIIHIIIIIIIIHIIII<IIIIII>HFFIHIHIIHIIHIHIIIIIIIIHEIHIIIIIIIIIIGIIHIIIIIIIIIIIIIIIIHHIIIIIIIIIIIIIIIIIIIIIIIIIIIIIIIIHIIIIIIIDDDDD
@HISEQ:969:HM2KJBCX2:2:1101:12555:26989 2:N:0:ACTATGCA
ACCAACAGATTGCCCAACTATCCCTATTAATCATTACGTCGATCCTAGAAACCAACAAAATAGAATCAAACGTCCTATTTCGTTATTCCATGCTAATGTATTCAAGCGTGAGCCTGCTTTAAACACTCTAATTTTTTCAAAGTAACAGTCCTGATTCCCCATGACACCAAATTAATGACATCATGGTTCGTCAGAAGGTAGGAATCAATAATACCAGTACGTACAATAGCACGACCAATAAATTGATCCCGAAATTCAACTACGAGCTTTTTAACTGCAACAACTTTAATATACGCTATTGGAGCTGGAATTACCGCGGCTGCTGGCACCAGACTTGCCCTCCAA
+
DCDDDIIIIIHIIIIIIIIGIIIIIIIIIIIIIIIHIIHIIIIIIIIHIHIIIIIIHIIIIIHIIIIIIIGIHIIIIIIIHIIIIIIHHFHIIIIIIIHHHHHHIIHIIIIIIIIIIHIIIIIIIIIIIIIIIIIGHIIIIIHHHHIIIIIIIIIIIIIHIIIIIIIIIHIIIIIIHIHIIIIIHIIIIIHIIIIIIIIIIIIIIIIIIIIIHIIIIIIIIIIIIIIIIIIIIIIIIIIIIIHHIIIIIIIIIIIIIIIIIIIIIIIIIIIIIIIIIIIIIIIIIIIIIIIIIIIIIIIIIIIIIIIIIIIIIIIIIIIIIIIIIIIIIIIIIIIIIIIIDDDDD
@HISEQ:969:HM2KJBCX2:2:1101:6833:27060 2:N:0:ACTATGCA
ACCAACAGATTGCCCAACTATCCCTATTAATCATTACGGTGATCCTAGAAACCAACGAAATAGAATCAGTCCGTCCTATTTCATTATTCCATGCTAATGTATTCAGACGATAGTCTGCTTTAAACACTCTAATTTTTTCAAAGTAACAGTCCTGATTTCCAATCACACCAAATAAATGGCATGAAAGTTCCTCAGAAGGTAGAGATCCATCTCACCAGTGCAGACAATTAAGCCTGACCAATGGGTAGACCCCGAAGTTCAACTACGAGCTTTTTAACTGCAACAACTTTAATATACGCTATTGGAGCTGGAATTACCGCGGCTGCTGGCACCAGACTTGCCCTCCAA
+
DDDDDIIHIIIHIIIIIIIIIHHIIHIIIIIIIIIIIIHHIIHHIIHIHIIIIIIIIIGIIIIHIIIIIIIHIIIIIEHHIIIHIIIIIHEFHHIHGIIHIIIHIHIHIHIHIIIIIIIIIIIIIIIIIIIIHHHIIIIIHHIHIIIIIIIIIIIIIIIIIIIIIIIHHIIIIIIIIIIIIIIIIIHIIGIIIIIIIIIIIIIIIIIIIHIHIIIIIIIIIIIIIIIIHIIIIIHIIIIIIHIIHHDIIIIIIIIIIIIIIIIIIIIIIIIIIIIIIIIIIIIIIIIHIIIIIIIIIIIIIIIIIIIIIIIIIIIIIIIIIIIIIHIIIIIIIIHIIIIIIIIDDDDD
@HISEQ:969:HM2KJBCX2:2:1101:12744:25760 2:N:0:ACTATGCA
ACCAACAGATTGCCCAACTATCCCTATTAATCATTACGGTTGTCCTAGAAACCAACAAAATAAAACAACTTCGTCCTATTCTATTATTCCATGCTAATGTATTCCGGCATAAGCCTGCTTTAAACACTCTAATTTTTTCAAGGTAAAGGTCCTGACTACCCGCAACATCCAATAAAGGACATTACGTATCACCAGGCGGATAGACCCCACACAACCAGTACTCATCAAAAGATGGACCGATTGGTAGAATCCAAAATTCAACTACGAGCTTTTTAACTGCAACAACTTTAATATACGCTATTGGAGCTGGAATTACCGCGGCTGCTGGCACCAGACTTGCCCTC
+
DDDBDHEHIHIHIIFHEHIIHHHHHHHEHHFEHHFHHHGHHHIC1GHCHHIIHHHIFHHIHIIIIIIIIGHIIIHHHHIIIEHIHHHIHIHIIGIIHGHEGFHHHHIIIIIIHFIIHIIHHHHHEHHIIHHHHFIHIHIEGHIHIHHIHHGH@HHHHHHHHHHHGGHHHHCIHIHIHHIIIHGIIIIIIHHGHHIHIIIIIIIHHHHGHHHEIIHGHIHHIHIHHHIIIHHHII=IIIIIHHDFIIIIIIIIIIIIHHIIIHIIIIIHHFIIIIIHFHHHIHHFGGHHIIIHIFGIIIHIIIIIIIIHHHHIIIIIIIHIIHIIHIIIIIIIIIHHHIIDDDDD
@HISEQ:969:HM2KJBCX2:2:1101:3876:27266 2:N:0:ACTATGCA
ACCAACAGATTGCCCAACTATCCCTATTAATCATTACGTCGATCCTAGAAACCAACAAAATAGAATCAAACGTCCTATTTCATTATTCCATGCTAATGTATTCAAGCGTAAGCCTGCTTTAAACACTCTAATTTTTTCAAAGTAACAGTCCTGATTCCCCACGACACCAAATTAATGACATCGCGGTTCTTCAGAAGGTAGAAACCGATAATGCCAGTACGTACCAAAGCACGACCAACAATTCGATCCCGAAATTCAACTACGAGCTTTTTAACTGCAACAACTTTAATATACGCTATTGGAGCTGGAATTACCGCGGCTGCTGGCACCAGACTTGCCCTCCAA
+
DDDDDIIIIIIIIIIIIIIIIIIIIIIIIIIIIIIIIIIIIIIIHIIIIIIIHIIIIIIIIIIGIHIIIIHIHIHIIIIIIIIIIIIHHHIIIIIIIIIIIHIIIIHHIIIIIIIIIIIIHIIIIIIIIIHHIHIIIHIIIIIIIIIHIIIIIIIIIIIIIIIIIIIIIIIIIIIIIIIIIIIIHHIIIIIIIIIIIIIIIIIIIIIIIIIIIIII=IIIIIIIIIIIIIIIIIIIIIIIIIHGIIIIIIIIIIIIIIIIIIIIIIIIIIIIIIIIIIIIIIIIIIIIIIIIIIIIIIIIIIIIIIIIIIIIIIIIIIIIIIIIIIIIIIIIIIIIIIIIDDDDD
@HISEQ:969:HM2KJBCX2:2:1101:20024:27310 2:N:0:ACTATGCA
ACCAACAGATTGCCCAACTATCCCTATTAATCATTACGTCAATCCTAGAAACCAACAAAATAGGATCAACGTCCTATTTCATCATTCCATGCTAATGTATTCAAGCGCGAGCCTGCTTTAAACACTCTAATTTTTTCAAAGTAACAGTCCTGATTCCCCACCACACCAAATTAATGACATGATGGTTCGTCAGAAGGTAGAAATCAGTAACACCAGTACGTACCGAAGGCACGACCAGCGTACTAATCCCGAAATTCAACTACGAGCTTTTTAACTGCAACAACTTTAATATACGCTATTGGAGCTGGAATTACCGCGGCTGCTGGCACCAGACTTGCCCTCCAA
+
D0<<DEEGHEE1D111FGHHHI1<<CCCF1F@CG@@GDFEHD@GHF@1<<<D<1<011<DCGHCC<D@G10<D0E1<<<CC1C1G1<EC11FE1FHDHHHHHGGIHEHHHDIHDHEGGH?GHHEHIHHIGHEE@EHFHHIHEIHEIIHHEEGC<@?FFHHC=HHHHHGEHHHEEEHHFF<EEHHIGFGHHHHGHAEIIIIIIIHIIHEHHGGHHHHEHFHHHHEHHHCFHHCHHDHHHHFHHHGHGGGHHCHHIIGIHHHGHGHHGHFEHHIIIIIHHHHHHIHDCCIIIIHHGGIHHFHHEHHHHHHEIIIIIGHIHHHHH?IGIIIGH@HFEEIIHECBD?@D
@HISEQ:969:HM2KJBCX2:2:1101:11248:27754 2:N:0:ACTATGCA
ACCAACAGATTGCCCAACTATCCCTATTAATCATTACGTCGATCCTAGAAACCAACAAAATAGAATCAAACGTCCTATTTCGTTATTCCATGCTAATGTATTCAAGCGTGAGCCTGCTTTAAACACTCTAATTTTTTCAAAGTAACAGTCCTGATTCCCCATGACACCAAATTAATGACATCATGGTTCGTCAGAAGGTAGGAATCAATAATACCAGTACGTACAATAGCACGACCAATAAATTGATCCCGAAATTCAACTACGAGCTTTTTAACTGCAACAACTTTAATATACGCTATTGGAGCTGGAATTACCGCGGCTGCTGGCACCAGACTTGCCCTCCAA
+
@00<<DG1<@1DGHHIIIIIIIGIIIIIIIIIIIHIIIIICHHHIIIIIIIIIIIIHIIGIHHEHIIHHIIHIEHIIIIIGFHHHIIIIIGHGHIIFIIIIFFHHHIIIGFGHHHIIIIHIGHHHIIIIIIIIIIHHHIHHIIIIHIHIIGHHEGEGHHGDGCGEHIHHHFFCHHH@@EHH9CEHIHHIHGHIIIIHGEEHCHC1HHH@HHHFGC:?GGCIFIIIHHCGIIIGIIHHHCF@H@HGHEIHIIIIIHIIIIIIIIIHIIIIIIIIIIIIIIIIIIIIFIIIIIIIIIIIIIIIIIIIIIIIIIIIIIIIIIIIIIIIIIIIIIIIIIIIIIIDDDDD
@HISEQ:969:HM2KJBCX2:2:1101:6000:28316 2:N:0:ACTATGCA
ACCAACAGATTGCCCAACTATCCCTATTAATCATTACGTCGATCCTAGAAACCAACAAAATAGGTTCGATCGTCCTATTTCGTTATTCCATGCTAATGTATTCAAGCGTGAGCCTGCTTTAAACACTCTAATTTTTTCAAAGTAACAGTCCTGATTCCCCATGACACCAAATTAATGACATCATGGTTCGTCAGAAGGTAGGAATCAATAATACCAGTACGTACAATAGCACGACCAATAAATTGATCCCGAAATTCAACTACGAGCTTTTTAACTGCAACAACTTTAATATACGCTATTGGAGCTGGAATTACCGCGGCTGCTGGCACCAGACT
+
D@DBDIIIIIGHIHIIIIIHCHHIIIIIIIHIIIIHIIIIIIHHFHHIIIHEHIIIIFHIHFHHHHHIICHIHHHIIHHGHIIG?GHHIHIHIIIIHHHHHGIHIIIIIIIIIIIIIHHHGHHHIIIHIIIIIIIIIIIIIIIIIHHIIIIHHHHGIIHEHIIHHIGHHHIHGIIIHIIIIIIIIIIIHIHIIIIIIIIIIIIIHHIIIIIIIIIIIIIHIHIIHIIIIIIIHHIIIIIIIIIHIIIIIIHGGIIIIIHHHIIIIIIIIIIIIIIGIIIIHHHIIHHIIHIIIIIIHIIIIIIIIIIIIIIIIIIIIIIIIIIIIIIIIIDDDDD
@HISEQ:969:HM2KJBCX2:2:1101:5019:28264 2:N:0:ACTATGCA
ACCAACAGATTGCCCAACTATCCCTATTAATCATTACGGTGGTCCTAGAAACCAACAAAATAGAACCATGCCGTCCTATTTTATTATTCCATGCTAATGTATTCAAGCAAAAATGCCTGCTTTAAACACTCTAATTTTTTCAAAGTAAAGGTCCTGGTTCCCCGCGGCATCCAATTAAGGACATCGCGGTTCTCCAGAAGGTGAGAAATTGACTGCACCAGTTCATACCCCGTGAGGCACGACCGATGCGCCAATCCCGAAATTCAACTACGAGCTTTTTAACTGCAACAACTTTAATATACGCTATTGGAGCTGGAATTACCGCGGCTGCTGGCACCAGACTTGCCCTCCAA
+
DDDDDIIIIIIIIIIIIIIIIHIIIIIIIIIHIIIIIIGIIIIIIIIIIIIIIIIIIIIEHHHHIIIIIIHIIHIIIIIHIIIIIIIIIIIIIGIGGHIHIHHIIIIIIIIIIIIIIHIIIIIIIIIIIHIIIIIIIHIIIIIIHIHHHIIIIIIHHIHIIIHIHHIHIIIIIIIIIIIIHIIIIIIIIIHHIIIIIIIIIIIIIIIIIIIIIIIIIIIIIIIIIIIIIIIIIIIIIIIIHIIIIIIIIIHGIIIIIIIIIIIIIIIIIIIIIIIIIIIIIIIIIIIIIIHHHGHHIIIIIIIIIIIIIIIIIIIIIIIHIIIIIIIIIIIIIIIIIIIIIIIIIIIIDDDDD
@HISEQ:969:HM2KJBCX2:2:1101:18914:28542 2:N:0:ACTATGCA
ACCAACAGATTGCCCAACTATCCCTATTAATCATTACGTCAATCCTAGAAACCAACAAAAAAGGATCAAACGTCCTATTTCATTATTCCATGCTAATGTATTCAAGCGTTAGCCTGCTTTAAACACTCTAATTTTTTCAAAGTAACAGTCCTGTTTCCCTGCAACACCAAATTAATGACATTACAGTTCTTCAAGAAGGAGGAACCAGTAAAGCCAGTGCATACCAGAGGCACGACCAACCTACTAATCCCGAAATTCAACTACGAGCTTTTTAACTGCAACAACTTTAATATACGCTATTGGAGCTGGAATTACCGCGGCTGCTGGCACCAGACTTGCCCTCCAA
+
@BDBBHIHHHIIIHEEHHIIHHHHHIIIIGHIIIIIIHIICEECHHHHIIIIIIII1<@GHHIGGGEHHCHGHEDEHHIH@@FHIIHGCFHHIIIHIIIHHGHHIIIIIGHIHHHIHHHIHHHIFHIHHHIHHHIIHIIHGIHIIHGHIIIIIHIIIIIIHHIIIHIHIHHGHHIIIIIIHIIIIIHHIHHHIHIHIHGHHHIIIHHIGIIIIIIIIIIHIIIIIIIIIHIIIIIIHIIHIIHHHHHHHIIIHIIIIIIIIIHIHHHHHIIIHIIIIIIIIIIIIIIHIIIIIIIIHFIHIIIIIIIIIIIIIIIIHIIIIIIIHIIIIIIIIIIIHIHIIDDDDD
@HISEQ:969:HM2KJBCX2:2:1101:2899:29693 2:N:0:ACTATGCA
ACCAACAGATTGCCCAACTATCCCTATTAATCATTACGTCGATCCTAGAAACCAACAAAATAGAATCAAACGTCCTATTTCGTTATTCCATGCTAATGTATTCAAGCGTGAGCCTGCTTTAAACACTCTAATTTTTTCAAAGTAACAGTCCTGATTCCCCATGACACCAAATTAATGACATCATGGTTCGTCAGAAGGTAGGAATCAATAATACCAGTACGTACAATAGCACGACCAATAAATTGATCCCGAAATTCAACTACGAGCTTTTTAACTGCAACAACTTTAATATACGCTATTGGAGCTGGAATTACCGCGGCTGCTGGCACCAGACTTGCCCTCCAA
+
DDDDDIIIIIHIIIIHIIIIIHIIIIIIIIIIIIIIIIIIIHHIIIIIIIIIIIIIIIIGHHHHIIIIIHIIHCHIIIIIEHIIIHIHIIIIHIIIIHIIIIIHIIIHIIIIIIIIIIIHIHHIGIIIIIIIIIIIIIIIIIIIIIIIIIIIIIIIIIIIIHHIIIGIIIIHIIIIIIIIIIIIHIIIIIHIIIIIIIIIIHIIIIIIIIIIHIIIIIIIIIIIIIIIIIIIIIIIIHIIIIHHIIIIIIIIIIIIIIIIIIIIIIIIIIIIIIIIIIIIIIIIIHHIIIIIHIIIIIIIIIIIIIIIIIIIIIIIIIIIIGIIIIIIIIIIIIIIIIIIDDDDD
@HISEQ:969:HM2KJBCX2:2:1101:4387:30498 2:N:0:ACTATGCA
ACCAACAGATTGCCCCAACTATCCCTATTAATCATTACGTCAATCCTAGAAACCAACAAAATAGGGTCAAACGTCCTATTTCATTATTCCATGCTAATGTATTCAAGCTAATGCCTGCTTTAAACACTCTAATTTTTTCAAAGTAACAGTCCTAACTCCCCATGACACCAAATAAATGAAATCATGGTTCGTCAGAAGGGAGAAATCAATGATACCAGTACGTACCAGAGGCACGACCGATATATTGATCCCGAAATTCAACTACGAGCTTTTTAACTGCAACAACTTTAATATACGCTATTGGAGCTGGAATTACCGCGGCTGCTGGCACCAGACTTGCCCTCCAA
+
DDDDDIIHHIIIIIIIIIIHHHIIIIIIHIIIIIHIIIIIIIIIIIIIHIIIIIIIIIHHIIIIIHIIIHHHIIIHIIIIHIHIIHGHIHIIHHHHIHHHIHIIIHHHHIIIIIIIHIIIHIHHHIIHHHIIIIIIIIIIIIIIIIIIIIIHHIIIIIHHIGHHIHHGIIIIIIIIIIIIIIIIIIIIHIHIHIIIIIIIIIIIIIIIIIIHHIIIIHIIIIIIIHIIIIIIIIIIIIIIIIIHFDGIHIIHIIIIIIIIHIIIIIHIIIHIIIIHIIIIIIIIHIIFIIIIIIIIIIIIIIIIIIIIIIIIIIIIIIIIIIIIIIIIIIIIIIIIIIIIIIDDDDD
@HISEQ:969:HM2KJBCX2:2:1101:1562:31234 2:N:0:ACTATGCA
ACCAACAGATTGCCCAACTATCCCTATTAATCATTACGGTGATCCTAGAAACCAACAAAATAGAACCATGCCGTCCTATTCTATTATTCCATGCTAATGTATTCGAGCAAAAATGCCTGCTTTAAACACTCTAATTTTTTCAAGGTAAAGGTCCTGGATCCGCAAGACACCCAATAAAGGACATCGAGTTTCTCCAGAAGGTGAGAAATCAACAGTAACAGTTCATACCCCTTAAGGCATGACCATCACGTCAATCCCGAAATTCAACTACGAGCTTTTTAACTGCAACAACTTTAATATACGCTATTGGAGCTGGAATTACCGCGGCTGCTGGCACCAGACTTGCCCTCCAA
+
D@B@@CGHHHHGEHH?DCG?G1CEHCHE@CC1GGH@1E0<GE@@FFHHE@@11<GHHIECFH1FGH?G@CH@HEEHEHHF1<G?GE??11FEHHHHHIE1<1<=??HDFC6GHEEHHCGHHHEHHGGCGH@F<1HHGGHEHFEHH?A<BAD1G@IIHHIH<GCEHGFF<?IIHIHEFGHHHCHIIHIIHF?G?GEIIIIHFEGIIHIIIIIHFGEFC@@CC@EEHEHF1HEFEIIIIHHIHHAHHHHGCD@CCHE?CFHHIHHEEHCECDHHEHHHEHHFHFIIHHIH@HEIHHHHHHEEHHHGIHHIIIIHHIIIIIHIIIIIIIIIIIIIHIHFHIHHHHIIIHHIDDCDC
@HISEQ:969:HM2KJBCX2:2:1101:17771:30583 2:N:0:ACTATGCA
ACCAACAGATTGCCCAACTATCCCTATTAATCATTACTTCGGTCCTAGAAACCAACAAAATAGAACCAAAGTCCTATTCTATTATTCCATGCTAATGTATTCAAGCAAATGCCTGCTTTAAACACTCTAATTTTTTCAAAGTAAAAGTCCTGGTTCCCCAAGCGCACCCCGGTTAGAGGCACACTGGCTCACCAGAAGGTGAACCCCAGCCGAAGCAGTACCAACCGAAAGGAGGACCACCCAGCCAGGGCTAAAATTCGACTACGAGCTTTTTAACTGCAACAACTTTAATATACGCTATTGGAGCTGGAATTACCGCGGCTGCTGGCACCAGACTTGCCCTCCAA
+
DDDDDIIIIIIIIIIIIIIGIIIIIIIIIIIIIIIIIHIIHIIIIIIHIIIIIIIIIIIII1DGHIIIIIHIIGIHIIHIIIIHIIIGIIIIIIIIIHIIIIIIIIIIIIHIIIIIIIIHIIIIIIIIIIIIIIIHIIIIIIIIIIIIIIIIHHHIHIIIIHIIIIIHIIIHHIIIHIIIIIIIIIHIIIIIIIIIIIIIIGIIIIIIIIIIIIIIIIIIIIIIHIIIIIIIIIIIIIIIIIIIIHIGHHHHHIIIIIIIIIIHIIIIIIGIIIIIIIIIIIIIIIHHIIIIIIIIIIIIIIIIIIIIIIIIIIIIIIIIIIIIIIIIIIIIIIIIIIIIIIDDDDD
@HISEQ:969:HM2KJBCX2:2:1101:10120:30924 2:N:0:ACTATGCA
ACCAACAGATTGCCCAACTATCCCTATTAATCATTACGTCAATCCTAGAAACCAACAAAATAGGATCAAACGTCCTATTTCATTATTCCATGCTAATGTATTCAAGCGTTAGCCTGCTTTAAACACTCTAATTTTTTCAAAGTAACAGTCCTGTTTCCCTGCAACACCAAATTAATGACATTACAGTTCTTCAAGAAGGAGGAACCAGTAAAGCCAGTACATACCAGAGGCACGACCAACCTACTAATCCCGAAATTCAACTACGAGCTTTTTAACTGCAACAACTTTAATATACGCTATTGGAGCTGGAATTACCGCGGCTGCTGGCACCAGACTTGCCCTCCAA
+
DDDDDIIIIIIIGIIIIIIIIIIIIIIIIHIIIIIIIIIIHIIIIIIIIIIIIIIHIIIIIIIHHIIIIIIIIIIHIIHIIIIIIIIIIIIIIIIIIIIIIHIIIIIIIIIHIIIIHIIIIIIIIIIIIIIIIIIIIIIHIIIIIIIIIIIIIIIIIIIIIIIIIIIIIIIIIIIIIHIIIIIIIIIIIIIIIIIIIIIIIIIIIIIIIIIIIIIIIIIIIIIIIIIIIIIIIIIIIIIIIIHHDIHHIIIIIIIIIIIIIIIIIIIIIIIIIIIIIIIIIIIIIIIIIIIIIIIIIIIIIIIIIIIIIIIIIIIIIIIIIIIIIIIIIIIIIIIIIIIIIDDDDD
@HISEQ:969:HM2KJBCX2:2:1101:12957:31292 2:N:0:ACTATGCA
ACCAACAGATTGCCCAACTATCCCTATTAATCATTACGTCGATCCTAGAAACCAACAAAATAGAATCAAACGTCCTATTTCATTATTCCATGCTAATGTATTCAAGCGTGAGCCTGCTTTAAACACTCTAATTTTTTCAAAGTAACAGTCCTGATTCCCCACAACACCAAATAAATGACATCATGGTTCGTCAGAAGGGAGAAACCAACAATGCCAGTACGTACCTAGGCACGACCGACATGATGGTCCCGAAATTCAACTACGAGCTTTTTAACTGCAGCAACTTTAATATACGCTATTGGAGCTGGAATTACCGCGGCTGCTGGCACCAGACTTGCCCTCCAA
+
DDDDDIIIHIIIIIIGIIIIIIIIIIIIIHIIIIIIIHIIIIHHIIIIIIHIIIIIHIIIIIHIIIIIIIIIIIHIIIIHIHIIIIIHIHIIHHHIHIIIIHIIIHGIIIIIIIHHIIIIIIIHIIIHIHIIHIIIIIIIHIIIIIHIIIIIIIIIIHIIIIIHHIIHIIIIIIIHIIIIIIIIIIIIIIIIIIIIIIIIIIIHIIIIIIHHIHHIIHIIIIIIIIIIIIIIIIIIIIIIIIHHIIIIIIIIIIHHIIIIIIIIIIIIIIGIIIIIIIIIIIIIIHIIIIIIIIIIIIIIIIIIIIIIIIIIIIIIIIIIIIIIIIIIIIIIIIIIIIIIDDDDD
@HISEQ:969:HM2KJBCX2:2:1101:10265:31454 2:N:0:ACTATGCA
ACCAACAGATTGCCCAACTATCCCTATTAATCATTACGGTGGTCCTAGAAACCAACAAAATAGAACCATGCCGTCCTATTTTATTATTCCATGCTAATGTATTCAAGCAAAAATGCCTGCTTTAAACACTCTAATTTTTTCAAAGTAAAGGTCCTGGTTCCCCGCGGCATCCAATTAAGGACATCGCGGTTCTCCAGAAGGTGAGAAATTGACTGCACCAGTTCATACCCCCGTGAGGCACGACCGATGCGCCAATCCCGAAATTCAACTACGAGCTTTTTAACTGCAACAACTTTAATATACGCTATTGGAGCTGGAATTACCGCGGCTGCTGGCACCAGACTTGCCCTCCAA
+
DDDDDIIIIIIIIIIIIIHIIHIIIIIIIIIIIIIIIIIIIIIIIIIIIIIHHIIIIIIIIIHIIIIIHIIIIIIDIIIIIIIHIIIIIIIIIHHHIIIIIHHIIIIIIIIIIIIIIIIIIIIIHIHHIIIIIIIHIIIIIIIIIIIIIIIHIIIIIIIIIIIIIIHIIIIHIIIHIIIIIIIIIIIIIIIIIIIIIIIIIIIIIIIIIIIIIIIIIIIIIHIIIIHIIIIIIIIIIIIIIIIIIIIIIIIIHHIIIIIIIIIIIIHIIIIIIHIIIIIIIIIIIIIIIIIIIIIIIIIIIIIIIIIIIIIIIIIIIIIIIIIIIIIIIIIIIIIIIIIIIIIIIIIIIDDDDD
@HISEQ:969:HM2KJBCX2:2:1101:11232:32715 2:N:0:ACTATGCA
ACCAACAGATTGCCCAACTATCCCTATTAATCATTACGTCGATCCTAGAAACCAACAAAATAGAATCAAACGTCCTATTTCATTATTCCATGCTAATGTATTCAAGCGCGAGCTTGCTTTAAACACTCTAATTTTTTCAAAGTAACAGTCCTGATTTCCCATGACACCAAATTAATGACATCGTGGTTCGTCAGAAGGGAGAAACCAATAATGCTAGCACGTACAAAGTACGACCGACATATTAGTCCCGAAATTCAACTACGAGCTTTTTAACTGCAACAACTTTAATATACGCTATTGGAGCTGGAATTACCGCGGCTGCTGGCACCAGACTTGCCCTCCAA
+
DDDDDIIIHIIIIIIIIIIIIIIIIIIIIIIIIIIIIIIIHIIHIIIHIIIIHIIIIIIIIIIIIIIIIIIHIIIIIIIIHIIIIIIHHIIIGIIIIIIIIIIIIIIIIIIIIIIIIIIIIIHHHHHIIIIIIIIIIIIIIIIIIIIIIIIIIIIIIIIIIIIIIIIIIIIHIIIIIIIIIIIIIIIIIIIHIIIIIIIIIIIIHIIIIIIIIIIIIIIIIIIIIIHIIIIIHIHIIIIHIIHHIIIIIHIIIIIIIIIIIIIIIIIIIIIIHIIIIIIIIIIIIIIIIHHEIIIIIIIIIIIIIIIIIIIIIIIIIIIIIIIIIIIIIIIIIIIIIIIDDDDD
@HISEQ:969:HM2KJBCX2:2:1101:10763:34493 2:N:0:ACTATGCA
ACCAACAGATTGCCCAACTATCCCTATTAATCATTACGTCGATCCTAGAAACCAACAAAATAGAATCAAACGTCCTATTTCATTATTCCATGCTAATGTATTCAAGCGTAAGCCTGCTTTAAACACTCTAATTTTTTCAAAGTAACAGTCCTGATTCCCCACGACACCAAATTAATGACATCGCGGTTCTTCAGAAGGTAGGAACCAATAATGCCAGTGCGTACCGAAGCACGACCAACAATTTGATCCCGAAATTCAACTACGAGCTTTTTAACTGCAACAACTTTAATATACGCTATTGGAGCTGGAATTACCGCGGCTGCTGGCACCAGACTTGCCCTCCAA
+
DDDDDIIIIIHIIHIIIIHIHHHHHHHIIIIIIIIIIIHIIHIIGIHHIEHHHIIIHHEHIIIIIIGIIIHHHIIHFHHGHIIIIIIFIHIIIHIIHHHHIIIIIIIHHIIIHHHIHIIIHHHHIIIIIIIIIIHIHIIIIIHIHHIIIIIHHIIHIIHHHIIHHFHHIIIIIIHHIHHIHHHHIIIHHIHIIIHIIIFHIHHHHIIGIHGHIIIIIIIHIHIIIIIIIIIIIIHGHHHGFIHIIHHHIHIIIIHHIHIHHHIHIIHIIIHIHHHIIIIIIIIIHIIIIHHHHHIHIIIIHHIIHHIHIHGIIIHIIIIHIIIIIGIIIIIIIIIIIIHHDADDD
@HISEQ:969:HM2KJBCX2:2:1101:4973:34977 2:N:0:ACTATGCA
ACCAACAGATTGCCCAACTATCCCTATTAATCATTACGTCAATCCTAGAAACCAACAAAATAGGTTTGAACGTCCTATTTCATTATTCCATGCTAATGTATTCAAGCGTTAGCCTGCTTTAAACACTCTAATTTTTTCAAAGTAACAGTCCTGTTTCCCTGCAACACCAAATTAATGGCATTACAGTTCTTCAGAAAGGAGGAATCAGCGAAACCAGTTCATACCAGTGGCACGACCAACCTGCTGACCCCGAAATTCAACTACGAGCTTTTTAACTGCAACAACTTTAATATACGCTATTGGAGCTGGAATTACCGCGGCTGCTGGCACCAGACTTGCCCTCCAA
+
ADADDIHIIHHIGHHHHIHHIIGIIHHIIIIHIIIFHGHHH0D@HIIIIIIICECHIGIIHFHIIEFHHIH@CHDHIHGH?1FH1GHEHHEHGIFHIIHHIHHHHIHIIIIIIHHIIIHHHEGHIHHHCHHEHGHHHIIIHIHHEDGIHHHIIIIHHHHIIIHHHHIIGIHGHHHHIIIIIIIIIHHHHIIIIIHHIIIIHHIHHIIIIIIIHHIIIIHIIIIIIIIIIHIIHIHIHHIIIIIHFH?GGIIHHIIHIIIIIHHIIIHIIIIIGIIIIIIIIIHIHGIIIIHIIIIIIIIHHIIIIIIIIIIIIIHIIIIIIIIIIIIHIIIIIIIIIIIIIDDDDD
@HISEQ:969:HM2KJBCX2:2:1101:5809:35637 2:N:0:ACTATGCA
ACCAACAGATTGCCCAACTATCCCTATTAATCATTACGGTGATTCTAGAAACCAACAAAATAGAACCATGCCGTCCTATTCTATTATTCTATGCTAATGTATTCGAGCAAAAATGCCTGCTTTAAACACTCTAATTTTTTCAAGGTAAAGGTCCTGGATCCGCAAGACACCCAATAAAGGACATCAAGTTTCTCCAGAAGGTGAGAAATCAACAGTAACAGTTCATACCCCTTAAGGCATGACCATCACGTCAATCCCGAAATTCAACTACGAGCTTTTTAACTGCAACAACTTTAATATACGCTATTGGAGCTGGAATTACCGCGGCTGCTGGCACCAGACTTGCCCTCCAA
+
<00<D=<F1111<DH11CCH?11<<@1<DFCC?1F@HHECC1<1<D@E11FFGHHH?1<1<<GHH?111<<DHC/<011<11C1F@11<1<1<11<<C<<GFHIE1DFF<8GH?H??GHA6A81<DGHGHB<DFGE1EGCGABB<DFCG?EC?H?FE?HCE@CF?IHHECG@<DC9CEHGC/</<CCF@C@HHHCHGEHIHHHFGC<CHH@FC@HEGC@1D1<1C<<?<F<<D1GC1<1CF<F?HF<<HG1<EDC/<GC<11<F<<<1=IHG1FHFD<G?IHEF1HHGCFCC<<<CHFC<CC1C<<@GEHC<F@HHEHE/EC<<HHF1HCD1HEG@IH?G<CGCDHHE@0B@D
@HISEQ:969:HM2KJBCX2:2:1101:6422:36720 2:N:0:ACTATGCA
ACCAACAGATTGCCCAACTATCCCTATTAATCATTACGTCGATCCTAGAAACCAACAAAATAGAATCAAACGTCCTATTTCATTATTCCATGCTAATGTATTCAAGCGTAAGCCTGCTTTAAACACTCTAATTTTTTCAAAGTAACAGTCCTGATTCCCCACGACACCAAATTAATGACATCGCGGTTCTTCAGAAGGTAGGAACCAATAATGCCAGTGCGTACCGAAGCACGACCAACAATTTGATCCCGAAATTCAACTACGAGCTTTTTAACTGCAACAACTTTAATATACGCTATTGGAGCTGGAATTACCGCGGCTGCTGGCACCAGACTTGCCCTCCAA
+
DDDDDIIIHIIIIHIIIIIIIIIIIIIIIIIIIIIHIHIIIIIIIIIIIIIIIIHIIIIIIIHIGHIIIHIIHHGHHIIIIIII?HIHHIEHHIIIIIIIIGHIHHHHIIIIIIIIIIIIIIIIIIIIIIIIHHIIIIIIIIIIIIIIHHHHHIIIHDIGIIIIIIIIIHIIIIIIIHHIIIIIIIIIIIIIIIHIHIIIIIIHHHIHIIIIIHHIIIIIIIIIIIIIIIIIIIIIHIIIIIIIIIIIGIIIIIIIIIHIIIIIIIIIIIIIIIIIIIIIIIIIIIIIHIIIIIIIIIIIIIIIIIIIIIIIIIIIIIIIIIIIIIIIIIIIIIIIIIIIDDDDD
@HISEQ:969:HM2KJBCX2:2:1101:3198:36556 2:N:0:ACTATGCA
ACCAACAGATTGCCCAACTATCCCTATTAATCATTACATCGATCCTAGAAACCAACAAAATAGAATCGGATGTCCTATTTCATTATTCCATGCTAATGTATTCAAGCGTAAGCCTGCTTTAAACACTCTAATTTTTTCAAGGTAACAGTCCTAATTCCCCGTGACACCAAATTAATGGCATTACGGTTCTTTAGAAGGTGAGAAATCAATAATATCAGTACATACCAACGGCATGACCGAAACATTGATCCCGAAATTCAACTACGAGCTTTTTAACTGCAACAACTTTAATATACGCTATTGGAGCTGGAATTACCGCGGCTGCTGGCACCAGACTTGCCCTCCA
+
@DD@DFHHHHHHHCFHIIFIIHH?HHHFHE@E@1C@EFHCEG@HHIIEHFGEHFHIHHIIG?@HHFEHHH0<1FC?CHHCCF@@CHHEH?C<DCF1HHHH?IIIHHCEHIIIHG<?HH@EHHC8<FHGHHHGHGFHHCFGFBFHEEIHHIIHIHH<HIIHIHHEHGIIHGE@GFEHHHHHDHHHEF@HHHGCGCIHEHHHIIHGFCEIIHEHIHIIIIGHHF<7HCHIIIHHHIHHHHIIIHHHHFHCEHIHEHIIIHEGIIHEIIIIIHEIIHHHGEIIHIIIHHHHIGIHHHHHIIHHGHHHG?IHHEIHGIH?IHHHIIHIIIIIIIIIIHIIIHIIHDDDD@
@HISEQ:969:HM2KJBCX2:2:1101:15153:37064 2:N:0:ACTATGCA
ACCAACAGATTGTCCCAACTATCCCTATTAATCATTACGGTGATCCTAGAAACCAACGAAATAGAATCAGTCCGTCCTATTTCATTATTCCATGCTAATGTATTCAGACGATAGTCTGCTTTAAACACTCTAATTTTTTCAAAGTAACAGTCCTGATTTCCAACCACACCAAATAAATGGCATGAAAGTTCCTCAGAAGGTAGAGATCCATCTCACCAGTACAGACAATTAAGCCTGACCAATGGGTAGACCCCGAAGTTCAACTACGAGCTTTTTAACTGCAACAACTTTAATATACGCTATTGGAGCTGGAATTACCGCGGCTGCTGGCACCAGACTTGCCCTCCAA
+
DDDDDIIIIIIIIIIIIIIIIIIIIIIIIIIIIIIIIIIIIIIGIIIIHIIIIIIIIIIIIIIIIIIIIHIIIIHIIIIIIIIHIHIIIIGIIHIHIIHHIHHIIIIIIIIIIIIIIIIHIIHFHIIIIIIIIIIIIIIIIIIIIIIIIHHIIIIIIIHHIIIIHIHIIIIIIIIIHIIIIIIIIIIIIIIHIIIIIIIIIIIIIIIIIIHIIIIIIIIIIIIIIIIIIIIIIIIIIIIIIIIIIHGFIIIIGIIIIIIIIIIIIIIIIIIIIIIIIIIIIIIIIIIIIIIIIIIIIIIIIIIIIIIIIIIIIIIIIIIIIIIIIIIIIIIIIIIIIIIIIIIIDDDDD
@HISEQ:969:HM2KJBCX2:2:1101:14167:36741 2:N:0:ACTATGCA
ACCAACAGATTGCCCAACTATCCCTATTAATCATTACGTCAATCCTAGAAACCAACAAAATAGGATCAACGTCCTATTTCATTATTCCATGCTAATGTATTCAAGCGCGAGCCTGCTTTAAACACTCTAATTTTTTCAAAGTAACAGTCCTGATTCCCCACCACACCAAATTAATGACATGATGGTTCGTCAGAAGGTAGGAATCAGTAACACCAGTACGTACCGAAGGCACGACCAGCGTACTAATCCCGAAATTCAACTACGAGCTTTTTAACTGCAACAACTTTAATATACGCTATTGGAGCTGGAATTACCGCGGCTGCTGGCACCAGACTTGCCCTCCAA
+
DDDDDIIIIIIIIIIIIIIIIIIIIIIIIIFIIIIIIIIIIIHHHHHIGIIIIIIIIIHIIHHHHIIHIHIHIIIIIGIIIIIGEHIIHHIHHHHHHIIIIIIIIIIIIIIIIIIIHIHIHHIIIIIIHIHHHIIHIIIHIIIIIHHHIIIIIHHIHHIIIIIIIIIIIIIIIIIIIIIIIIIIIIIHIIIIIIIIIIIIIIIIIIIIIIIIIIIIIIIIIIIIHHHIIIIIIIIIIIIIIIIHIIIIIIIIIIIIIIIIIIIIIIIIIIIIIIIIIIIIIIIIIIIIIIIIHIIIIIIIIIIIIIIIIIIIIIIIIIIIIIIIIIIIIIIIIIIIIIIIDDDDD
@HISEQ:969:HM2KJBCX2:2:1101:20309:37093 2:N:0:ACTATGCA
ACCAACAGATTGCCCAACTATCCCTATTAATCATTACTCATTTCCCCAAAAACCAACAAAATTCGAGATACGAGTCCTAAATTATTATTCCATGCTAATGTATTCATAACTTTCAGCCTGCTTTAAACACTCTAATTTTTTCAAAGTAAAGGTCCTGGATTGCGAACCCAACCCAGTAAAGGGCAGGAACGTTCTCCAGGAAGATGGTAAGCGCGCATCGGCACTCACACACGATACCGTGGCGGGCCAAGCGCACTATACCAGAAATCCAACTACGAGCTTTTTAACTGCAACAACTTTAATATACGCTATTGGAGCTGGAATTACCGCGGCTGCTGGCACCAGACTTGCCCTCCAA
+
DDDDDIIIIIIIIIIIIIIIIIIIIIIHIIHIIIIIIIIIIIIIIIIIIIHIHIIIIIIIIHHIIGGIHIIIHIHHHHIIIIIIIIIIIIGIIHHHIIIHH<CGHHIGIIHIIGIIHHIIIHIIIIIIIIHIHHIIHIICHHHIHIIIIHHHEHIHIHHHH3HIHIIHHHIIIIIGIIHIIGHIIIHIIIIHHIIIHIIIIIIIIIIIIIIIIIHIIIHHHHHEIIIIIHIIHIIIIIHHIIIIIIIHIIIIIIIHHHIIIIIIIIIIIIIIIIIIIIIIIIHHIIIIHIIIIIIIIIHHIIIIIHIIIIIIIIIIIIIIIIIIIIHIIIIIIIIIIIIIIIIIIIIIIIIIIDDDDD
@HISEQ:969:HM2KJBCX2:2:1101:20619:38020 2:N:0:ACTATGCA
ACCAACAGATTGCCCAACTATCCCTATTAATCATTACGTCAATCCTAGAAACCAACAAAATAGGATCAAACGTCCTATTTCATTATTCCATGCTAATGTATTCAAGCGTTAGCCTGCTTTAAACACTCTAATTTTTTCAAAGTAACAGTCCTGTTTCCCTGCAACACCAAATTAATGACATTACAGTTCTTCAAGAAGGAGGAACCAGTAAAGCCAGTACATACCAGAGGCACGACCAACCTACTAATCCCGAAATTCAACTACGAGCTTTTTAACTGCAACAACTTTAATATACGCTATTGGAGCTGGAATTACCGCGGCTGCTGGCACCAGACTTGCCCTCCAA
+
DDBDDHHIIIIIIHIIIIIIIIIIIIIHIIIIIIIIHHIHIHIIIIIIIIIFEHIIIIIIHHHIIIIIHHHIIHHGHIHIHHHHGIIIGFHHHIHHIHHHHGHHHIHHIIICIIIIHHIHHHHHHHHHHHHIIIIHIIIIIIHIIIIIIIHIIIIIIIGHIIIIIIIIIHHHHIIHIIIIHIIIIIHHIIIIIIIIIIIHGIIIHHHIIIIIIIIIIHIIIIIIIIII<IIIIIIIIIHIIIIHFHHDIIIIIIHECIHHHIIIIIIIIIIIHIIIHIIIIIIIIIHHHIIIIIIIIIIIIIIIIIIIIIIIIIIIIIIIIIIIIIIIIIIIIIIIIIHIIDDDDD
@HISEQ:969:HM2KJBCX2:2:1101:13338:38307 2:N:0:ACTATGCA
ACCAACAGATTGCCCAACTATCCCTATTAATCATTACGTCGATCCTAGAAACCAACAAAATAGAATCAAACGTCCTATTTCGTTATTCCATGCTAATGTATTCAAGCGTGAGCCTGCTTTAAACACTCTAATTTTTTCAAAGTAACAGTCCTGATTCCCCATGACACCAAATTAATGACATCATGGTTCGTCAGAAGGTAGGAATCAATAATACCAGTACGTACAATAGCACGACCAATAAATTGATCCCGAAATTCAACTACGAGCTTTTTAACTGCAACAACTTTAATATACGCTATTGGAGCTGGAATTACCGCGGCTGCTGGCACCAGACTTGCCCTCCAA
+
DDDDDIIIIIIIIIIIIIIIIIHIIIIIIIIIIIIIIIIIIIIIIIIIIIHHIIHIIIGHIIIIIIHIIIHIHHIIIIIIIIIIEHHHHHIHHIIIIIIIIIIIIIIIIHIIIHHIHHIIIHHIIIIIIHIIIIIIIIIHHHHIIIIHHIIIIIIIIIHHHHFIHIIIIIHGHIHHGHIIIIIIIIIIIIIHIIIIIIIIIIIIGHIHIIIIIIIIIHIHIIIIIIIIIIIIIIIIIIIIIIHHIIIIIIIIIIIIIIIIIIIIIIIIIIIIIIIIIIIIIIIHHHIIIIIIIIIIIIIIIIIIIIIIIIIIIIIIIIIIIIIIIIIIIIIIIIIIIIIIDDDDD
@HISEQ:969:HM2KJBCX2:2:1101:4350:39404 2:N:0:ACTATGCA
ACCAACAGATTGCCCAACTATCCCTATTAATCATTACGTCGATCCTAGAAACCAACAAAATAGAATCAAACGTCCTATTTCATTATTCCATGCTAATGTATTCAGACGATAGTCTGCTTTAAACACTCTAATTTTTTCAAAGTAACAGTCCTGATTTCCCATCACACCAAATAAATGGCATGAAAGTTCCTCAGAAGGTAGAGATCCATCTCACCAGTGCAGACAATTAAGCCTGACCAATGGGTAGACCCCGAAGTTCAACTACGAGCTTTTTAACTGCAACAACTTTAATATACGCTATTGGAGCTGGAATTACCGCGGCTGCTGGCACCAGACTTGCCCTCCAA
+
DDDDDIIIIIIIIIHIIHIIIIIIIIIIIIIIIIIIIHIIIHHIIIIHIIIHIHIIIIIHIIIGIHIIHIIGIHIIIIIIHIIIIIIIIIIIIHHIIIHIIHHHIIIHIIIIHGIHIIIIIIIIIGIIIIIHIIHHIHHIIIIIIIIIHHHIEIHIIIHIIIIIIIHIIIIIIIIIIIIIIIIIIIIIIIIIIIIIIIIIIIIIIIIIIIIIIIIIIIIIIIIIIIIIIIIIIIIIIIIIIIHIHDIIIIIIIIIIIIIIIIIIIIIIIIIIIIIIIIIIIIHIIIIIIIIIIIIIIIIIIIIIIIIIIIIIIIIIIIIIIIIIIIIIIIIIIIIIIIIIIIDDDDD
@HISEQ:969:HM2KJBCX2:2:1101:16157:39782 2:N:0:ACTATGCA
ACCAACAGATTGCCCAAGTTCACCCCAACTATCCCTATTAATCATTACGTCAATCCTAGAAACCAACAAAATAGGATCGAACGTCCTATTTCATTATTCCATGCTAATGTATTCAAGCGTTAGCCTGCTTTAAACACTCTAATTTTTTCAAAGTAACAGTCCTGTTTCCCTGCAACACCAAATTAATGACATTACAGTTCTTCAGAAAGGAGGAATCAGCGAAGCCAGTGCATACCAGTGGCACGACCAACCTGCTGACCCCGAAATTCAACTACGAGCTTTTTAACTGCAACAACTTTAATATACGCTATTGGAGCTGGAATTACCGCGGCTGCTGGCACCAGACTTGCCCTCCAA
+
DDDCCIIIIIIIIIIIIIIIIIIIHIIIIIIIIIIIIHIIIIIIIIIIIIFIIIIIGIIHIIIIIIIIHIHIIIGFHIIIIHHIIHIIHIIIIHHIIIIIIGHIIIIIIIIIIIIIIIIIIIIHIHIIIIHIIIHIHIIIIIIIHHHIIIIIIIIIIHHIIIIIIIIIIIHIIIIIIIIIHHFHIIIIIIIIIIIIIIIIIIIIIIIIIIHHHIIIIHHIIIIIIIHIIIHHHIIIIIIIIIIIIIIIIHIIIHHCIHIHIIIIIIIHIIIIIIIIIIIIIIIIIIIIIIIIIIIIIIHIHGIIIIIIHIIIIIIIIIIIIIIIIIIIIIIIIIIIIIIIIIIIIHIIIIIIDDDDD
@HISEQ:969:HM2KJBCX2:2:1101:3028:39791 2:N:0:ACTATGCA
ACCAACAGATTGCCCAACTATCCCTATTAATCATTACGTTGATCCTAGAAACCAACAAAATAGAATCGAACGTCCTATTTCATTATTCCATGCTAATGTATTCAAGCGCGTGCCTGCTTTAAACACTCTAATTTTTTCAAAGTAACAGTCCTGACTCCCCACAACATCAAATTAATGACATCATGATTCATCAGAAGGGAGAAATCAATGACATTAGTACGTACCGAAGGCACGACCGACGTATTGATCCCGAAATTCAACTACGAGCTTTTTAACTGCAACAACTTTAATATACGCTATTGGAGCTGGAATTACCGCGGCTGCTGGCACCAGACTTGCCCTCCAA
+
DB@DDHGFE?HHEEE?GHHHGE?<CCFEHIICEHEFH@F@HHE@F@G@EHIHIHHDHG@HFF1FFHIHHHFDFHIHIEHHEHEHFIIHIC1C1F??G@CFHFHEHCF@EHHIHHECCEIHFHHEG@FHHHHHHEF@GCGHHHGGFHHH@HGDGBCFECGEHEHGHHHHHHHFHHFHHHHH@?HFGHHDFFD@CECEFHEFHIHHFIHGEHHHHIIIHHEFEHIFHHEGCGHDIHDHDFFCGG@GEHHHGDFIHHIHHEEHIHHE@E@CHHEEEEGFF@@HHEHHHIHHFHIIHIHFIIIHHEIHIFHIIHIIHHIIIIIIIIHHHHFHHIIIHHIHIIIIHDABBD
@HISEQ:969:HM2KJBCX2:2:1101:5805:40334 2:N:0:ACTATGCA
ACCAACAGATTGCCCAACTATCCCTATTAATCATTACTCCGGTCCCGAAGGCCAACATAATAGGACCAGACTCCTATCACGTTATTCCATGCTAATGTATTCAGAGCATAAGCTTGCTTTGAGCACTCTAATTTTTTCAAAGTAACAGCGCCGGAACCGCGACCCAGCCAATTAAGGCCAGGAGCACGCCGCCGACAAAAGGGATGGAAGGGCAGGTGCACACCGAGTAGGCGGACCGACCCTTACGACCCAAGATCCAACTACGAGCTTTTTAACTGCAACAACTTAAATATACGCTATTGGAGCTGGAATTACCGCGGCTGCTGGCACCAGACTTGCCCTCCAA
+
DDBBDIIIHHIIGIIHIHHHHHIIIIIIIGGHHHIHEHHHHIIIIHHHHHIIHHIIIIIIIIHHHIIIICHEHHIGHIIIHIIIEHHHIHII?DEHHHIHHHFHHHHHIIIHHHHEHGHIIHEHGGIHGHHHFHIIIIIIHHHHHIHHFHHHGIIIIIHHHGHHEIHIHHHHIIHGHHHHHCIGHFHD<HGIHHHFHIHHHIIIIHIHIHHIIIIIIIII<IIIIIIIIHGIIIIHIHHIHHHGCIHHFHGGCHIIHHGIHIIHHHHGIIIHHEEIIIHIIIIIIIGIIHHCHHIIIIIIIIIIIIIIIIIIIHHHDIIIIIIHIIIIIIIIHHIIIIIIIDDCDD
@HISEQ:969:HM2KJBCX2:2:1101:6435:40420 2:N:0:ACTATGCA
ACCAACAGATTGCCCAACTATCCCTATTAATCATTACGTCAATCCTAGAAACCAACAAAATAGGATCAAAGGTCCTATTTCATTATTCCATGCTAATGTATTCAAGCGTTAGCCTGCTTTAAACACTCTAATTTTTTCAAAGTAACAGTCCTGTTTCCCTGCAACACCAAATTAATGGCATTACAGTTCTTCAGAAAGGAGGAACCAGCAAAGCCAGTGCATACCAGTGGCACGACCAACCTGCTGATCCCGAAATTCAACTACGAGCTTTTTAACTGCAACAACTTTAATATACGCTATTGGAGCTGGAATTACCGCGGCTGCTGGCACCAGACTTGCCCTCCAA
+
@D0BDHGC1FCH?CFHEHI?@FCEGHCF1CF1CF11<11<<0D<CEGFEGHE@@EH?G1C?CH1C@1<FH11<1@1DF<CC@F?HH1<11<@@?@1FHEH1FFHG<HGCGEH1CE?GGGHB<FFGHFAGBGDBBF?@ADCFEFF@HEGCEHEGGEH$HHIIGGCCFHFF@HHHFHI-HFG<HF<HEFCEFE?F<FHHHHHCCHFFFEHIHEEIHCI<9FCGFGAHFHCB;CDFFCC5EFEFF@GFHHE?CHE?FF<EHCHGEEHHEFCHHHEFHHEE@@@HEHGC<1HIHHCCCHC1CHHHHGCE?HEEEIIIIHIIIIIHIHHG@EHIIIHHHIHIIIIIAABAD
@HISEQ:969:HM2KJBCX2:2:1101:14923:41694 2:N:0:ACTATGAA
ACCAACAGATTGCCCAACTATCCCTATTAATCATTACATCGATCCTAGAAACCAACAAAATAGAATCGGATGTCCTATTTCATTATTCCATGCTAATGTATTCAAGCGTAAGCTTGCTTTAAACACTCTAATTTTTTCAAGGTAACAGTCCTAATTCCCCATAACATCAAATAAATGACATTATGGTTCTTTAGAAGGTGAGAACCAATAAAACCAGTACATACCAAGGCATGACCGATTCCTTGATCCCGAAATTCAACTACGAGCTTTTTAACTGCAACAACTTTAATATACGCTATTGGAGCTGGAATTACCGCGGCTGCTGGCACCAGACTTGCCCTCCAA
+
DDCDDIIIIIIIIIIIIIIHIIIIIIIIIIIIIIIGIIIIIIIIIIIIIIIIIHIIIIIIIIHIIIGIIIIIIIIIIIIIIIIIIIIHHIIEHIIIIIIIIIIIIIHIIIIIHIIIIIIIIIIIIIHIIIIIIIIIIIIIIIIIIIIIIIIIIIIIIIHIIIIIIIIIIIIIIIIIHIIIIIIIIIIIIIIIIIIIIIIIIIIIIIIIIIIIIIIIIIIIIIIIIIIIIIIIIIIIIIIIIIIHIIIIIIIIIIIIIIIIIHIIIIIIIIIIIIIIIIIIIIIIIIIIIIIIIIIIIIIIIIIIIIIIIIIIIIIIIIIIIIIIIIIIIIIIIIIIIIIIDDDDD
@HISEQ:969:HM2KJBCX2:2:1101:1587:41979 2:N:0:ACTATGCA
ACCAACAGATTGCCCAACTATCCCTATTAATCATTACGTCAATCCTAGAAACCAACAAAATAGGATCGAACGTCCTATTTCATTATTCCATGCTAATGTATTCAAGCGTTAGCCTGCTTTAAACACTCTAATTTTTTCAAAGTAACAGTCCTGTTTCCCTGCAACACCAAATTAATGACAGTACAGTTCTTCAGAAAGGAGGAATCAGCGAAGCCAGTACATACCAGTGGCACGACCAACCTGCTGACCCCGAAATTCAACTACGAGCTTTTTAACTGCAACAACTTTAATATACGCTATTGGAGCTGGAATTACCGCGGCTGCTGGCACCAGACTTGCCCTCCAA
+
@<0D@=1CGHIGHIIHHGHIHHEEEH1FCF11D1<<GHF?GH?GHHFH??1F1<<C<FF@CH11<?@@0<F/11<C11C@CGGHFHEHHHI1111CGHHHEHGHG>CGHHED@1G@FCHG@GAB<AHIHG1>D11HHG<AFHF7BACHHF<HFE?HCFD7C1HCHDGDC<<0<GHG<CEF#ECG@HH@D<<HD?H;IH:G<EHEGHE7C<CGECHEHHFGD6GEEIIIGHHCHGCC?EFHG<11<HC<:<1FF?FHHCIHHHHEHE@CHHG<CFCFG<@@HHCFHHGGCEEHCIHHHHEGIHEHIHHHEHHIHHCHDE1EHIGGIIIHHHHF@G<1HDHECB0@AD
@HISEQ:969:HM2KJBCX2:2:1101:19210:42170 2:N:0:ACTATGCA
ACCAACAGATTGCCCAACTATCCCTATTAATCATTACGGTGATCCTAGAAACCAACGAAATAGAATCAGTCCGTCCTATTTCATTATTCCATGCTAATGTATTCAGACGATAGTCTGCTTTAAACACTCTAATTTTTTCAAAGTAACAGTCCTGATTTCCCATCACACCAAATAAATGGCATGAAAGTTCCTCAGAAGGTAGAGATCCATCTCACCAGTGCAGACAATTAAGCCTGACCAATGGGTAGACCCCGAAGTTCAACTACGAGCTTTTTAACTGCAAAAACTTTAATATACGCTATTGGAGCTGGAATTACCGCGGCTGCTGGCACCAGACTTGCCCTCCAA
+
DDDDDIIIIIIIIIIIIIIIIIIHIIIIGIIIIIHIIHIIIIHHIIIIIIIHIIIIIIIHIHHHIIIHIIHHIHHIIIIIIHIIIHIIIHIIIHIIHIHHIHEIIIIIIIIIIHIIIHIIIHIHIIIIIIIIIHHIIIIHIIIIIIIIIIHHIIIHHIIIIIIIIIIIHIIIIIIIIHHIIIIIIIIIHEIHIIIIIIIHIIIIIIHIHGGIIIIIIIIIIIIIIHIIHIIIIIIIIIIIIIHHHFHIIIIIIIIIIIIIIIIIIHIIIIIIIIIIIGIIIIIIIIIHIHIIIIIIIIIIIIHIIIIIIIIIIIIIIIIIIIIIIIIIGIIIIIIIIIIIIIIDDDDD
@HISEQ:969:HM2KJBCX2:2:1101:21203:41674 2:N:0:ACTATGCA
ACCAACAGATTGCCCAACTATCCCTATTAATCATTACATCGATCCTAGAAACCAACAAAATAGAATCTGATGTCCTATTTCATTATTCCATGCTAATGTATTCAAGCGTAAGTTTGCTTTAAACACTCTAATTTTTTCAAGGTAACAGTCCTAATTCCCCATAACATCAAATAAATGACATTATGGTTCTTTAGAAGGTGAGAACCAATAAAACCAGTACATACCAAGGCATGACCGATTCCTTGATCCCGAAATTCAACTACGAGCTTTTTAACTGCAACAACTTTAATATACGCTATTGGAGCTGGAATTACCGCGGCTGCTGGCACCAGACTTGCCCTCCAA
+
ADDDDIGIHHHHHIHHHIHI?EHHHIHIIHFHIEHHFHIHHFEHIFHEHHFHHHIHIGEHHHGIIHH?FHHHHHGHHEHIFHIIIIIICH?GGHFGFEDFIIHHHEEHHHHEGHHHHHIHGHHFFHHIHHIIIHHHIIIIGHHGEHIGDGHHHHIHIIIIIHHHG?GHGIIHIHHHIHHHIIIHIHIIIIIIHIIIIIIIIIHIIIIHHHHFFI;HHIIHHHIIIIHIIIHHHIIIIIIIGIHGIHIIGFIHHHIIIIIIHHIHHIIIIIIIHIIIIIIIIIIIIIIIIHEHGIIIIIIIIIIIIIIIIIIHIIIIIIIIIIIIIIIIIIIIIIIIIIIIDDDDD
@HISEQ:969:HM2KJBCX2:2:1101:8413:42701 2:N:0:ACTATGCA
ACCAACAGATTGCCCAACTATCCCTATTAATCATTACGTCAATCCTAGAAACCAACAAAATAGGATCGAACGTCCTATTTCATTATTCCATGCTAATGTATTCAAGCGTTAGCCTGCTTTAAACACTCTAATTTTTTCAAAGTAACAGTCCTGTTTCCCTGCAACACCAAATTAATGACATTACAGTTCTTCAGAAAGGAGGAATCAGCGAAGCCAGTGCATACCAGTGGCACGACCAACCTGCTGACCCCGAAATTCAACTACGAGCTTTTTAACTGCAACAACTTTAATATACGCTATTGGAGCTGGAATTACCGCGGCTGCTGGCACCAGACTTGCCCTCCAA
+
DDDDDIIIIIIIHIIHIIHIIIIIIIIIIIIIFHIIIIHIIIIIIIIHHHIEHIIIFIHIIICHHHIHHIIIGHHIIIIIIHIIIIHCHHIIHIIIIIIIIHGFHFHHIIIIHHHIHEHIIHHIIIIIIIIIIIIIIHIHIIIIIHHHIIIIIGHHHIIIIIIIHIHHHHHGEHIHIIHHHHIIIHIIIHIIIIIIIIIIIIIHIIIIHIIIIIIIIIIIIIIIIIIIIIIIIIIIIHHIIIIIH<IHDIIHIIIHIIIIIIIIIIIIIIIIIHHIIIIIIIIIIIHIIIHIIIIIIIIIIIIIIIIIIIIIIIIIIIIIIIIIIIIIIIIHHHHIIIIIIDDDDD
@HISEQ:969:HM2KJBCX2:2:1101:16147:43426 2:N:0:ACTATGCA
ACCAACAGATTGCCCAACTATCCCTATTAATCATTACGTCGATCCTAGAAACCAACAAAATAGAATCAAACGTCCTATTTCATTATTCCATGCTAATGTATTCAAGCGTAAGCCTGCTTTAAACACTCTAATTTTTTCAAAGTAACAGTCCTGATTCCCCACGACACCAAATTAATGACATCGCGGTTCTTCAGAAGGTAGGAACCGATAATGCCAGTGCGTACCGAGGCACGACCAACAATTCGATCCCGAAATTCAACTACGAGCTTTTTAACTGCAACAACTTTAATATACGCTATTGGAGCTGGAATTACCGCGGCTGCTGGCACCAGACTTGCCCTCCAA
+
@ADADGHIIIIHHFFGHHIIIIIIIIGIIIIF?HHIIIIIIIIIIIIIIHIHFHIGHHHGHICHH@GHIIHEHHHHIIGHEEHIEH@GE@HHIHHIHHHIIHHHHGGDHCEHHHIHEHHGFIHIIIIIIIIIIIIIHHHIIHEHHBHGFHHCGEHEIIHHHHFIIHHHIHIIHHIHHHHIIIHHIIIHEIHIHHIIIIHHIHIIIIIIIIGII<HIIHIIIHIIIIIIIIIIIIIIIIIIHGBDIIHIHIHIIHHGIIIIHHIIIIHEIIIHGCHGEIIIIIIIHHIIIIIIIIIIHIHIIIIIIIHHIIIHIIHHIHIIIHIIIIIIIIIIIIIIIIIIDDDDD
@HISEQ:969:HM2KJBCX2:2:1101:4317:43384 2:N:0:ACTATGCA
ACCAACAGATTGCCCAACTATCCCTATTAATCATTACGGTGATCCTAGAAACCAACGAAATAGAATCAGTCCGTCCTATTTCATTATTCCATGCTAATGTATTCAGACAATAGTCTGCTTTAAACACTCTAATTTTTTCAAAGTAACAGTCCTGATTTCCCATCACACCAAATAAATGGCATGAAAGTTCCTCAGAAGGTAGAGATCCATCTCACCAGTGCAGACAATTAAGCCTGACCAATGGGTAGACCCCAAGGTTCAACTACGAGCTTTTTAACTGCAACAACTTTAATATACGCTATTGGAGCTGGAATTACCGCGGCTGCTGGCACCAGACTTGCCCTCCAA
+
<<DD@CCH1CC@GHIIIIIIIIIIIIIIIIIIIIHIHIHIH1GHHIIHIIIIIIII0GHHHIIII1FF111<GHFHHCHH11DHHEHIHIHHHHIIII1GHDHHH??H/DGHG<@<FHHHIIIIIICGFHIFHIIHIHIIHHGCHH1CDF7GHIE1<EEFH:E#1DF,H<CEF<<D.F.<GH.<//CFHI?CDH?EH?C#DDE/11:1<111F<11D/1F<D/<<111CHGD1G@IHF</</1F<11.<-1<11D11IIIIIIIIIIIIIIIIIIIIIIIIIIIIIIIIIIIIIIIIIIIIIIIIIIIIIIIIIIIIIIIIIIIIIIIIIIIIIIIIIIIIIIDDDDD
@HISEQ:969:HM2KJBCX2:2:1101:20111:43109 2:N:0:ACTATGCA
ACCAACAGATTGCCCAACTATCCCTATTAATCATTACATCGATCCTAGAAACCAACAAAATAGAATCGGATGTCCTATTTCATTATTCCATGCTAATGTATTCAAGCGTGAGCCTGCTTTAAACACTCTAATTTTTTCAAGGTAACAGTCCTAATTCCCCGTGACACCAAATTAATGGCATTACGGTTCTTTAGAAGGTGAGAAATCAATAATATCAGTACATACCAACGGCATGACCGAAACATTGATTCCGAAATTCAACTACGAGCTTTTTAACTGCAACAACTTTAATATACGCTATTGGAGCTGGAATTACCGCGGCTGCTGGCACCAGACTTGCCCTCCAA
+
DDDDDIIIIHIHHIIHIIIIIFHHIIIIIIIHIIHIHIIIIGHHIIIIIHIIIIIIIIIIIIIHIIIIHDHIIIIIIIHEGHHIIIIGHIHHIHIIHIIIHHIHHGHHHIIHHHHHHEHHHIHIHIHEHHIIIIIIIHIIIIHHHIHHIHIIIIIIIHHIIHHIIIIHIIIIIHIIIIHIIIHHIIIIIIGIIIIIHIIIIIIIIIIIIIIIIIIIIIIIIIIIIIIIIIIIIIIIIHIIIIIIIIIIIIIHIIGIIIIIIIIIIIIIHIIHIIIHIIIIIIIIIIIIIIIIIIIIIIGIIIIIIIIGIIIIIIIIIIIIIIIIIIIIIIIIIIIIIIHIIIDDDDD
@HISEQ:969:HM2KJBCX2:2:1101:8413:44384 2:N:0:ACTATGCA
ACCAACAGATTGCCCAACTATCCCTATTAATCATTACTTTATCCTTAGAAACCAACAAAATAAGAACAAAGTCCTAAATTATTATTCCATGCTAATATATTCAAAGCAATTGCTTGCCTTAAACACTCTAATTTTTTCAAAGTAAAAGATCTAGATTGCGGCCCCACCCAGTTAAGAGCAGAGTCGTTCTCTAGAAGGATGATGGACGCACGTCAGCACTCGCCAGTCTTTGGGACTAGTGGGCCAAGCGCATCACATCAGAAATTCAACTACGAGCTTTTTAACCGCAACAACTTTAATATACGCTATTGGAGCTGGAATTACCGCGGCTGCTGGCACCAGACTTGCCCTCCAA
+
DDDDDIIIIIIIIIIIGIIIIIIIIIIIIIIIIIIIIIIIIIHIIIIIIIIHIIIIIIIIIIIIEIIIIIHHIGIHHIIIGIIIIIIGIIHHIIIIIIIIIGGHHHIIIIIIIIIHIIIIIHHIIIIIIIIIIIIIHIIIIIIIIIIIIIIIIIIIIIIIIIIHIHHEIIIIIIIIIHIIIIHGIIIIHIIIIIIIIIIIIIIHGIIIIIIIIIIIIIIIIIIIIIIIIIIIIIIIIIIIIIIIIIIIIIIIHGIIIIIIIIIIIIIIIIHIIIIIIIIIIIIIIIIIIIHIIIIIIIIIIHIIIIHHGDIIIIIIIIIIIIIIIIIIIIIIIIIIIIIIIIIIIIIIIIDDDDD
@HISEQ:969:HM2KJBCX2:2:1101:1795:43770 2:N:0:ACTATGCA
ACCAACAGATTGCCCAACTATCCCTATTAATCATTACGTCAATCCTAGAAACCAACAAAATAGGATCGAACGTCCTATTTCATTATTCCATGCTAATGTATTCAAGCGTTAGCTTGCTTTAAACACTCTAATTTTTTCAAAGTAACAGTCCAAATTCCCCGCAACACCAAATTAATGGCATTACGGATCATCAGGAAGGAGGAATCAGTGAGACCAGTACATACCAGAGGCATGACCAATCTACTAACCCCGAAATTCAACTACGAGCTTTTTAACTGCAACAACTTTAATATACGCTATTGGAGCTGGAATTACCGCGGCTGCTGGCACCAGACTTGCCCTCCAA
+
DBDD@@EG?GHCCFHIIHHHGIHIIIIHIIIIIIICHIIIIIIIIHEGHIIIGHIIIIGIIIG?GHICHIIHIIIIGIIIIIIIIIIIIH@FHHIIIHHHHFHIHEHIIIIIIIHHHIHIFHIEHEHHHHGHIHHHHHHHHIIIIIIHHHHHHIIHHIHHGHDHG@HIHHEHHIHHIIHHHIHHIHIHHHIIIIIIIIIIHHHEHIHFHHGHHIHHFCHHIIHHIIIIIIHHIIIHIGHIIHHFFGHIIIIIIHFIIIIIHHDHIHIIIIIIIIIIIIIIIIHIIIIIIHHIGHIIHIGIIIGIIIIIHIIIIIIIIIIHIIIIHHIIIIIHIIHHIIIIIDDDDD
@HISEQ:969:HM2KJBCX2:2:1101:20472:43279 2:N:0:ACTATGCA
ACCAACAGATTGTCCCAACTATCCCTATTAATCATTACGGTGATCCTAGAAACCAACAAAATAGAACCATGCCGTCCTATTCTATTATTCCATGCTAATGTATTCGAGCAAAAATGCCTTCTTTAAACACTCTAATTTTTTCAAGGTAAAGGTCCTGGATCCGCAAGACACCCAATAAAGGACATCAAGTTTCTCCAGAAGGTGAGAAATCAACAGTAACAGTTCATACCCCTTAAGGCATGACCGTCACGTCAATCCCGAAATTCAACTACGAGCTTTTTAACTGCAACAACTTTAATATACGCTATTGGAGCTGGAATTACCGCGGCTGCTGGCACCAGACTTGCCCTCCAA
+
CDDDDIIFEHHFHHIHIIIIHEHCHHHIHHGHIIIIIHGGIIGHIHFH@GEHIIIHHGEHHHIE1GHHHHFHICEHHEFGEHH?GHFHHHCHIFGFHIHCF<DEHHGHIHGEIIHHIHEHIHHHHHGFCGHHIIIHGHHIIHIIHHHHIIHHFGHHEEFHHGHHIIIHIHHHEHEIIIHEIHHHHHIHHHGHHEHEIIHIIHHGIIIHHH<<IHHHCHFHHIHH;HIHHHIHHHIIIHHIIIHHCIIIIHHHFHDCIIIIIIIIIIHHHHHHIIIIIHEEIHIHHHHHHHIHGEIHIIIIHGIIHIHCEIIIIHIHIIHHIHIHHHHHIHIIIIIIIIIIIIIIIIIIIDDDDC
@HISEQ:969:HM2KJBCX2:2:1101:16255:44773 2:N:0:ACTATGCA
ACCAACAGATTGCCCAACTATCCCTATTAATCATTACGTCGATCCTAGAAACCAACAAAATAGAATCAAACGTCCTATTTCATTATTCCATGCTAATGTATTCAAGCGCGAGCTTGCTTTAAACACTCTAATTTTTTCAAAGTAACAGTCCTGATTTCCCACGACACCAAATTAATGACATCGTGGTTCGTCAGAAGGGAGAAACCAATAATACTAGTACGTACAAAGTACGACCGACATATTAGTCCCGAAATTCAACTACGAGCTTTTTAACTGCAACAACTTTAATATACGCTATTGGAGCTGGAATTACCGCGGCTGCTGGCACCAGACTTGCCCTCCAA
+
DBDADIIIHIIIIIIHHHIIHIFEHIHIIIIIIIIIHIIIIHIHIIIIIIIIIIIIIIIIHIIIIIIIHHHHIIIIHIGHIIIIIIHHGHIEHHIIIIHHIHIIIHHEIIIIHIIIIIIIIIGHGIIIHHHIIIIIIIIIIIIIHIGIIIIIIHHHI0IIIHFHHIIIIIHHEIHIHHHHHGHHIHIIIIIIIHIIIIHHHIIIIIIIIIIIIHHHIIIIIIIIIIIIIIIIIIIIIIIIIIHHHHIGIIIIIHIIIIIHIIIIIIIIIIIIIIHHIIIIIIIIHHIIIIIIIIHIIIIIIIIIIIIIIIIIHIIIIIIIIIIIHIIIHIIIHIIIIIIDDDDD
@HISEQ:969:HM2KJBCX2:2:1101:8584:44935 2:N:0:ACTATGCA
ACCAACAGATTGCCCAACTATCCCTATTAATCATTACGTCGATCCTAGAAACCAACAAAATAGAATCAAACGTCCTATTTCATTATTCCATGCTAATGTATTCAAGCGTGAGCCTGCTTTAAACACTCTAATTTTTTCAAAGTAACAGTCCTGATTCCTCACAACACCAAATAAATGACATCATGGTTCGTCAGAAGGGAGAAACCGACGATGCCAGTACGTACCGAGGCACGACCAACATGATGGTCCCGAAATTCAACTACGAGCTTTTTAACTGCAGCAACTTTAATATACGCTATTGGAGCTGGAATTACCGCGGCTGCTGGCACCAGACTTGCCCCTCCAA
+
DDDDCGHIHHIIIIGHHI1DC@ECHHIIIIIIIIIHFH@GC<GECFHFHFHH@CHHEHHIIIEHIHIIEHHFHCHHCED<C@CFHIE1D1<1FEEEIIHHHIIIIIIHHGHHEHHHIFIHHHHFHHFHHHHHFHHIHIIIHHHIIIIIIHHHHIHIIHHHHIHHIIH:IIIIGIHHI:HHCIHIIIHHIIIHHHIIIGIHHHHIIIIIFIIIGHFGHHHHHIIIIIHIIIIIIIHHIIIIIIIHEIHHHIIIIIIHHGIHHHHIHGIIHIHIIHIIIIIIIIIIHIIIIIIIIHIIHIHIIIIIIIIIIIHIIGIIIIHGIIIIIIHIIIIIIIIIIIIIIDDDDD
@HISEQ:969:HM2KJBCX2:2:1101:1375:45325 2:N:0:ACTATGCA
ACCAACAGATTGCCCAACTATCCCTATTAATCATTACGGTGATCCTAGAAACCAACAAAATAGAATCATGCCGTCCTATTTTATTATTCCATGCTAATGTATTCAAGCAAAATGCCTGCTTTAAACACTCTAATTTTTTCAAAGTAAAGGTCCTGGTTCCCCGCGACACCCAATTAAGGGCATCGCGGTTCTCCAGAAGGTGAGAAATTGACTACACCAGTTCATACCCCTTAAGGCACGACCGATGTGTCAATCCCGAAATTCAACTACGAGCTTTTTAACTGCAACAACTTTAATATACGCTATTGGAGCTGGAATTACCGCGGCTGCTGGCACCAGACTTGCCCTCCAA
+
DDDDDIIIIIIIIIIIIIIIIIIIIIIIIIIIIIIIIIIIIIIIIIIIIIIHHHIIIIIIIIIHIIIIIIHIIIIDHHHHIIIIIIIIIIIIIHIIIIIIIEIIIIIIIIIIIIHIHIIIIIHIIIIIIIIIIIIIIIIIIHHIHIHHIIIIIIIHHIIIIIIHIIIIIHIIIIIIIIIIIIIIIIIIIIHIIIIIIIIIHIIIIIIIIIIIIIIIIIIIIIIIIIIIIIIIIIIIIIIIIIIIIIIIIHFIIIIIIIIIIIIIIIIIIIIIIIIIIIIIIIIIIIIIIIIIIIIIIIHHIIIIIIIIIIIIIIIIIIIIIIIIIIIIIIIIIIIIIIIIIIIIIIIDDDDD
@HISEQ:969:HM2KJBCX2:2:1101:9716:45672 2:N:0:ACTATGCA
ACCAACAGATTGCCCAACTATCCCTATTAATCATTACGTCGATCCTAGAAACCAACAAAATAGAATCAAACGTCCTATTTCGTTATTCCATGCTAATGTATTCAAGCGTGAGCCTGCTTTAAACACTCTAATTTTTTCAAAGTAACAGTCCTGATTCCCCATGACACCAAATTAATGACATCATGGTTCGTCAGAAGGTAGGAATCAATAATACCAGTACGTACAATAGCACGACCAATAAATTGATCCCGAAATTCAACTACGAGCTTTTTAACTGCAACAACTTTAATATACGCTATTGGAGCTGGAATTACCGCGGCTGCTGGCACCAGACTTGCCCTCCAA
+
DDDDDIIIHIIIIIIIIIIIIIIIHIIIIIIIIIIIIIHIIIGHIIIHIIIEHIIIIIHIIIIIIHIIIIIHFHIIHHEHHIIIHHIIGHIGHGEHIIIIIIHIIIIIIIIGHHIIIHHHIIIIGIIIIIIIIIIIIIIIIIIIIIHHIIIIIIIHIHIFHHIHIIIIIIIIHIIIHIIHHHIIHIIIHIIIIIIIIIHIIIIIIIIIHIIIIIIIIIHIIHIIIIIIIIIIIIIIIIIIIIHHGIGIGIIIIIIIIIIIIIIIHIIIIIIIIIIIIIIIHIIIHIHIIIIIIIIIIIIIIIIIIIIIIIIIIIIIIIIIIIIIIIIIIIIIIIIIIIIIDDDDD
@HISEQ:969:HM2KJBCX2:2:1101:3339:46026 2:N:0:ACTATGCA
ACCAACAGATTGCCCCAACTATCCCTATTAATCATTGCTCACAAATCCAAAAACCAACAAAATACGATAAACGAGCCCTAACTTATTATTCCATGCTAATGTATTCATAACTAACCGCCTGCTTTAAACACTCTAATTTTTTCAAAGTAAAGGTCCTGGATTGCGAACCCAACCCAGCAAAGGGCAGGAACGTTCTCCAGGAAGATGGTAAGCGCGCATCGGCACTCACACACGAAACCGTGGCGGGCCAAGCGCACTATACCAGAAATCCAACTACGAGCTTTTTAACTGCAACAACTTTAATATACGCTATTGGAGCTGGAATTACCGCGGCTGCTGGCACCAGACTTGCCCTCCAA
+
DDBDDIIFFHHHHIGIHIIHEHHGIHHHIHHHIICFHHHGIHIH?1CGHIHIIIHIHHHEHHHHEHHIHHCEHHID?HHHHGHHIIIIHHIHHHFGFHEHHCHFHGIGIHIHHHIEIIHGHHHFHIIFHHHHEHHHEGHHHHHHGHHFHHHIHHHEHHHIIIGIHHIHHIHHHHIIHHHHIHHHHHH?IHIIHHHCHHIHIIIHIHHGFIHCIIIIHH<HCEIIIHIIIIIIIHHGIHHHGIIHGEECHIIHHHHHHEHEHHGIIHHCIIIIIHHDHEHFHEHHEHHGIIHGHHEG@IHHIIIIIHHIIIIIIIIHHHGIIIHHHHHGIIHHGHIIHIIIIIIIIHHIHIIHHHAD@DD
@HISEQ:969:HM2KJBCX2:2:1101:10630:46067 2:N:0:ACTATGCA
ACCAACAGATTGCCCAACTATCCCTATTAATCATTACGGTGATCCTAGAAACCAACAAAATAGAACCATGCCGTCCTATTTTATTATTCCATGCTAATCTATTCAAGCACTAGCTTGCTTTAAGCACTCTAATTTTTTCAAGGTAATAGCTCTGCTTCCCCAACGCACCAAATTAATGGCATGAAGGTTATTCAGAAGGTAAGAATCCATCAAATCAGTACGAACAGTGAAGCCCGACCGATAGACAGATTCCGAAATTCAACTACGAGCTTTTTAACTGCAACAACTTTAATATACGCTATTGGAGCTGGAATTACCGCGGCTGCTGGCACCAGACTTGCCCTCCAA
+
CDDDDHEHHIIHHGIFHEEHHIHIIIIIIIIFEGHHIHIIICHEHHHHHHEH1FFEHIGCEGHHCHHHEFHHHCEDHHGHHIHCGCHGH1DHHHHIIHHHIHHFHGIGHHHHEDHHHIHHHHHHFHFHHIIHHIIHEHHHIHIHHIFIFIHHEHHEHIIIHHHIGHHHHIHGEHIIHEGHIIIHHHFHIIIIIIHHIHHIIIHHHIIIIHIIHHFIHIIIIIIIIHHIIIIHIIHEEGIHIIIIIGHIHHHHIHIIIIIIIIHIIHGHHHIIIHEHHIIIIIIHIHIHIIIIIIIHHIIIIHHIIIHFIIIIIIIHDHIIIIIHHIIIIHIHIIIIIIHIIIHDABDA
@HISEQ:969:HM2KJBCX2:2:1101:14286:46231 2:N:0:ACTATGCA
ACCAACAGATTGCCCAACTATCCCTATTAATCATTACGTCAATCCTAGAAACCAACAAAATAGGGTCAAACGTCCTATTTCATTATTCCATGCTAATGTATTCAAGCGTGTGCCTGCTTTAAACACTCTAATTTTTTCAAAGTAACAGTCCTGATTCCCCGCCACACCAAATGAATGACATGATGGTTCGTCAGAAGGTAGGAACCAGTAACACCAGTACGTACCTAAGGCACGACCAACGTACTGATCCCGAAATTCAACTACGAGCTTTTTAACTGCAACAACTTTAATATACGCTATTGGAGCTGGAATTACCGCGGCTGCTGGCACCAGACTTGCCCTCCAA
+
@DDDDEHHH@GHHHFHHEHHHH?CHFH?EFHFEHEFHIFHHIHHHIIEHHHHEFHH?C<FCHCD@CGHHHG<CCHHIG1CG?EH@C<FE@CGE?1CHHE?HHHHE<DGHHHHEECDEFHHH?CB?GHIHCGHHEFFHHHHIIHIHGIHHHFGHIHHIHDFDDCGHHHEH0HCGIHFDFEEHIIIIHHCHCHEIIHHIHIHHHHIGHHHIHIHEHFHGIIIIIHHGH=IHDECCEE@CHHHCHFAFEHHFCHHHIHEHEHHE<CHIIIHHIGIHHHHHDEC<IIHHEHGHIHC=HGHGDECEHIHG@IHHEIHIHIIHIIHHG@EHIIHHGHFC@E?IHHGF@BB<@
@HISEQ:969:HM2KJBCX2:2:1101:18587:46577 2:N:0:ACTATGCA
ACCAACAGATTGCCCAACTATCCCTATTAATCATTACTCATTTCCCCAAAAACCAACAAAATTCGAGATACGAGTCCTAAATTATTATTCCATGCTAATGTATTCATAACTTTCAGCCTGCTTTAAACACTCTAATTTTTTCAAAGTAAAGGTCCTGGATTGCGAACCCAACCCAGTAAAGGGCAGGAACGTTCTCCAGGAAGATGGTAAGCGCGCATCGGCACTCACACACGATACCGTGGCGGGCCAAGCGCACTATACCAGAAATCCAACTACGAGCTTTTTAACTGCAACAACTTTAATATACGCTATTGGAGCTGGAATTACCGCGGCTGCTGGCACCAGACTTGCCCTCCAA
+
DDDDDIIIIIIIIHIHHIHIIHIIIHIIIHIIIIHHIIIIIHIHEHHIIIIIIIIIHHIEHIIHH?HHIIIGIHHHIIGIHIIIIIHIIFHHIHHHHCHCGGHHHHIIIIIHHIIIHIIIHIHIHIFHHHIIIHHDGGHHGHIIIHIHIHIIHHHGEHIIIIHHHIIIIIHIHIIIIIHHIIIIIIIIIIIIIIIGHIIIIIIIIIIIIIIIHIIHIHGIIIIFIIIIIIIIHIHIIIIIHIIIIIIIIIGIIHHHHIIIIHIHIIIHHIIIIIIIIIIIIIIHIIIIIIIIIIIIIIHIIIIIIHIIIIIIIIIIIIIIIIIIIIIIIIIIIIIIIIIIIIIIIIIIIIIIIDDDDD
@HISEQ:969:HM2KJBCX2:2:1101:12015:46994 2:N:0:ACTATGCA
ACCAACAGATTGCCCAACTATCCCTATTAATCATTACGTCAATCCTAGAAACCAACAAAATAGGATCGAACGTCCTATTTCATTATTCCATGCTAATGTATTCAAGCGTTAGCCTGCTTTAAACACTCTAATTTTTTCAAAGTAACAGTCCTGTTTCCCTGCAACACCAAATTAATGACATTACAGTTCTTCAGAAAGGAGGAATCAGCGAAGCCAGTGCATACCAGTGGCACGACCAACCTGCTGACCCCGAAATTCAACTACGAGCTTTTTAACTGCAACAACTTTAATATACGCTATTGGAGCTGGAATTACCGCGGCTGCTGGCACCAGACTTGCCCTCCAA
+
DDDDDIIIIIIIIIIIIIIIIIIIIIIIIIIIIIIIIIIIIIIIIIIHIIIHIIIIIIIIIIIIIIIIIHHIIIIIIIHIIIIIIIIIHHHHIIHIIIIIIIIIIIIIIIIIIIIIIIIIIIIIIIIIIIIIIIHIIIIIIIIIIIIIIIIIIIIIIIHIIIIIIIIIIIIIIIIIIIIIIIIIIIIIIIIIIIIIIIIIIIIIIIIIIIIIIIIIIIIIIIIHIIIIIIIIHIIIIHHIIIIHGIIIIIIIIIIIIIIIIIIIIIIIIIIIIIHIIIIIIIIIIIIIIIIIIIIIIIIIIIIIIIIIIIIIIIIIIIIIIIIIIIIIIIIIIIIIIIIIIDDDDD
@HISEQ:969:HM2KJBCX2:2:1101:10848:46824 2:N:0:ACTATGCA
ACCAACAGATTGCCCAACTATCCCTATTAATCATTACATCGATCCTAGAAACCAACAAAATAGAATCTGATGTCCTATTTCATTATTCCATGCTAATGTATTCAAGCGTAAGCTTGCTTTAAACACTCTAATTTTTTCAAGGTAACAGTCCTAATTCCCCATAACATCAAATAAATGACATTATGGTTCTTTAGAAGGTGAGAACCAATAAAACCAGTACATACCAAGGCATGACCGATTCCTTGATCCCGAAATTCAACTACGAGCTTTTTAACTGCAACAACTTTAATATACGCTATTGGAGCTGGAATTACCGCGGCTGCTGGCACCAGACTTGCCCTCCAA
+
DDDDDIIHIIIIIHIIHIIIIIHHIIIIHHIHIIIIIIIHIHIIIIGIIIIGHHIHIIHHIIIIIIHIIIHIIIIIIHHHIIIIHIIEEHIIGHIIIIIIIIIIIIIIIHIIIIIIIIIIIIIIHHHHIIIIIHHHHIIIHEIIIIIIIIIIHIIGHHIIIIIHIIHIIIIIIIIHIIIIIIIIIIIIIIIIIIIIIIIIIIIIIIIHIIIIIIIIIIIIIIIIIIHIIIIIIIIIIIIIIIIHIIIIIIIIIIHIIHIIHIIHIIIIIIIIHHIIIIIIIIIIIIIIIIIIIIIIIIIIIIIIIIIIIIIIIIIIIIIIIHHIIHIIHIIIIIIHIIHIDDDDB
@HISEQ:969:HM2KJBCX2:2:1101:18650:46873 2:N:0:ACTATGCA
ACCAACAGATTGCCCAACTATCCCTATTAATCATTACGGTGGTCCTAGACCAACAAAATAGAACCAACGTCCTATTCTATTATTCCATGCTAATCTATTCAAGCAAAAGCCCGCTTTAAACACTCTAATTTTTTCAAGGTAATGGTCCTGGTTCCCCGACACACCCAATAAAGGGCATACCGGCTCACCAGAAGGATAGACCCGACAGCAGAACAGTACTCGCCAGAGACGGACCGTCCGGTCAGGCCTAAAATTCAACTACGAGCTTTTTAACTGCAACAACTTTAATATACGCTATTGGAGCTGGAATTACCGCGGCTGCTGGCACCAGACTTGCCCTCCAA
+
DDDDDIIIIIIIHIIIIIIIIIIIIIIIIGHIIIIIIIIIIIIIIIIIGIIIIIIIIHHIHHHHIIIIIIIIIIIIIIIIIIIIICHHHIHIIIIHHIHHHFFHHIIIIIIIIIIIIIIIIIIHHIHHIHIIHHGIIIIIIHIIIIIIHGHIIHIIIIIIIIIIHIIIIIIIHIIIIHIIIIIHIIIIIIIIIIIIIIIIIIIIIIIIIIIHIIIIIIIIIIIIIIIIIIIIIIHIIIIIIIIIIIGIIIIIIGIIIIIIHIIIIIIIIIIIIIIIIIIHIIIIIIIIIIIIIIIIIHHIIIIIIIIIIIIIIIIIIIIIHIIIIIIIIIIIIIIIIIIDDDDD
@HISEQ:969:HM2KJBCX2:2:1101:16874:46816 2:N:0:ACTATGCA
ACCAACAGATTGCCCAACTATCCCTATTAATCATTACGGTGATTCAGAAACCAACAAAACAGGACCACCGTCCTATTTTATTATTCCATGCTAATGTATTCAGACGTAAGCCTGCTTTGAACACTCTAATTTTTTCAAGGTAAAGGTCCTGGTTTCCCACCACGCTAAATTAATAACATGATGGTTCCCCAGAAGGTAGAAATTCCACACGCCAGTACAGACTATTGCCCGACCAACGGTAGAACCCCGAAATTCAACTACGAGCTTTTTAACTGCAACAACTTTAATATACGCTATTGGAGCTGGAATTACCGCGGCTGCTGGCACCAGACTTGCCCTCCAA
+
DDDDDIIIIIIIIIIHIIIIIIIIIIIIIIIIIIIIIIIIIIIIIIIIIIIIIIIIIHIIHFEHHIHIIHHIHIHIIIIIIIIGIIIIIIHHGIIIIIIIIHIIIIHIIIIIIIHIIIIHHHIIIIIIIIIIIIIHIIIIIIIIHHIIIIIIIIHI@IIIIIIIIIIHHIIIHIIHIIIIHIHHHHIIIIIIIIIIIIIIIIIIIIIHIIIIIIIIIIIIIIIIIIIIIIIIIIIHIIIHGDIHIIHIIIIIIIIIIIIIIIIIIIIIIIIIIIIIIIIIHIHIIIIIIIIIIIIIIIIIIIIIIIIIIIIIIIIIIIIIIIIIIIIIIIIIIIIIIIDDDDD
@HISEQ:969:HM2KJBCX2:2:1101:19468:47164 2:N:0:ACTATGCA
ACCAACAGATTGCCCAACTATCCCTATTAATCATTACCAGGTTCAACAAACCAACAAAAGTAGAACCAAAGTCCTATTTTATTATTCCATGCTAATGTATTCAAGCGTAAGCCTGCTTTAAACACTCTAATTTTTTCAAAGTAAAAGTCCTGGGTAACTCGACGCACCGAATAAACGGCACGCCGTCTCCCCAGAAGGTGAACCCCGGCCCGAATAGTACCGACCAAAAGGCCGGACCATTAAGCCAGGGCTAAAATTCAACTACGAGCTTTTTAACTGCAACAACTTTAATATACGCTATTGGAGCTGGAATTACCGCGGCTGCTGGCACCAGACTTGCCCTCCAA
+
DDDDDIIIIIIIIIIIIIIIIIIIIIIIIIIIIIIIIIIIIIIIIIIIIIIIIIHIIIIHIIIIIIIIIIHHIIIIIHIIIIIIHIHHIIHIIIIIIIIIIIHIHIIIIIIIIIIIIIIHIIIIIIIIIIIIIIIIIIIIIIIIIIIIIIIIHIIIIIIIIIIIIIIIIIIIHHHIIIIIIIIIHHIIHIIIIIIIIIIIIIIIIIIIIIIIIIIIIIIIIIIIIIIIIIIIIIHIIIIIIIIIHHIIIIIIIIIIIIIIIIIIIIIIIIIIIIIIIIIIIIIIIIIIIIIIIIIIIIIIIIIIIIIIIIIIIIIIIIIIIIIIIIIIIIIIIIIIIIIIIIDDDDD
@HISEQ:969:HM2KJBCX2:2:1101:13720:47896 2:N:0:ACTATGCA
ACCAACAGATTGCCCAACTATCCCTATTAATCATTACGGTGATCCTAGAAACCAACAAAATAGAACCATGCCGTCCTATTCTATTATTCCATGCTAATGTATTCGAGCAAAAATGCCTGCTTTAAACACTCTAATTTTTTCAAGGTAAAGGTCCTGGATCCGCAAGACACCCAATAAAGGACATGAAGTTTCTCCAGAAGGTGAGAAATCAACAGTAACAGTTCATACCCCTTAAGGCATGACCATCACGTCAATCCCGAAATTCAACTACGAGCTTTTTAACTGCAACAACTTTAATATACGCTATTGGAGCTGGAATTACCGCGGCTGCTGGCACCAGACTTGCCCTCCAA
+
DDDDDIIIIIIIIHIHIIIIIHIIIIIIIFHCCHEHFHEHEHHIEFH@GHEG<GHEHIIHGH@HEH?HHHIHGHH?GEH@?CGHHEFCH<CEEF<FC@1FGCEHIIIHIIIIIIIIIIIIIIHHHHIIGIIIIIIIIIIIIIHHIHIGIHIIIIHIIHII:IIIIIHHIIIIIIHHHII:G<CH.HIIIIHIIIIIIIIIIIIIIIIIIIIIIIIIIIIIIIIIIIIIIIIIIIII<IIIIIIIGIIIIIHGIIIIIIIIIIIIIIHIIIHIIIIIIIIIHGIIIIIIIIIIIHIIIIIIIIIIIIIIIIIIIIIIIIIIIHIIIIIIIIIIIIIIIIIIIIIIIIIIDDDDD
@HISEQ:969:HM2KJBCX2:2:1101:20013:47767 2:N:0:ACTATGCA
ACCAACAGATTGCCCAACTATCCCTATTAATCATTACGGTGATCCTAGAAACCAACAAAATAGAACCATGCCGTCCTATTCTATTATTCCATGCTAATGTATTCGAGCAAAAATGCCTGCTTTAAACACTCTAATTTTTTCAAGGTAAAGGTCCTGGATCCGCAAGACACCCAATTAAGGACATCAAGTTTCTCCAGAAGGTGAGAAATCAACAGCAACAGTTCATACCCCTTAAGGCACGACCATTACGTCAATCCCGAAATTCAACTACGAGCTTTTTAACTGCAACAACTTTAATATACGCTATTGGAGCTGGAATTACCGCGGCTGCTGGCACCAGACTTGCCCTCCAA
+
DDDDCIIHIIHGHHIHHIIII?FHGHIIHIIIEHIIHEEHIIHHIHHIIFHIIIIIII?HFHCGCHEHH@?@C<C<@G1FHCHHIEEH?F1<<C@HHF1DDCFHHHEGHHIIIIIHIIGHIIHIIIIIIIHIIGHIIIIIIIIIIIHHHHHIIIIIIHHGHIIIIIIIIIIHIIIIIIHHIIIIIIIIIHIIHIIIIIIIIIIIIIIIIIIIIIIIIIIIIIIIIIIIIIIIIII<IIIIIIIIIIIIIIIIIIIIIIIIIIIIIIIIIIIIIIHCIIIIIIIIIIIIIIIIIIIIIIIIHIIIIIIIIIIIIIIIIIIIIIIIIIIIIIIIIIIIIIIIIIIIIIIIDDDDD
@HISEQ:969:HM2KJBCX2:2:1101:3294:48332 2:N:0:ACTATGCA
ACCAACAGATTGCCCAACTATCCCTATTAATCATTACGTCGATCCTAGAAACCAACAAAATAGGGTCAAACGTCCTATTTCATTATTCCATGCTAATGTATTCAAGCGTGAGCCTGCTTTAAACACTCTAATTTTTTCAAAGTAACAGTCCTGATTCCCCGCGACACCAAATTAATGACATCACGGATCTTCAGAAGGGAGAAACCAGTGACACCAGTGCATACCAAAGGCATGACCAGCGTACTGATCCCGAAATTCAACTACGAGCTTTTTAACTGCAACAACTTTAATATACGCTATTGGAGCTGGAATTACCGCGGCTGCTGGCACCAGACTTGCCCTCCAA
+
DDDDDIIHIIIIIIIIIIIIIHIIIIIIIIIIIIIIIIIIIIIGIIIHIIIIIIIIGIFHIIGHHIHIIIHIIIIIIIIIIIIIIIIHIHIHIIIIIHIIHIHIIIIIIIIIIIIIIIIIIIHIIIIGHIIHHIIIIIIIIIIIIIIIIIIIIHIIIIIIIGIIIIIIIIIIIIIHIIIIHIIIIIIHHIIIIHIIIIIIIIHHIHIHIIIIIIIIIIIIHIIGIIIIIIIHIIIIIIIIIIIHHIHHIIIIIIIIIIIHIIHIIIIIIIIIIIHIIIIIIIIIIIIIHIIIIHIIIIIIIIIIIIIIIIIIIIHGIIIIIIIIIIIIIIIIIIIIIIIIIDDDDD
@HISEQ:969:HM2KJBCX2:2:1101:5008:48947 2:N:0:ACTATGCA
ACCAACAGATTGCCCAACTATCCCTATTAATCATTACGGTGGTCCTAGAAACCAACAAAATAGAACCATGCCGTCCTATTTTATTATTCCATGCTAATGTATTCAAGCAAAAATGCCTGCTTTAAACACTCTAATTTTTTCAAAGTAAAGGTCCTGGTTCCCCGCGGCATCCAATTAAGGACATCGCGGTTCTCCAGAAGGTGAGAAATTGACTGCACCAGTTCATACCCCGTGAGGCACGACCGATGCGCCAATCCCGAAATTCAACTACGAGCTTTTTAACTGCAACAACTTTAATATACGCTATTGGAGCTGGAATTACCGCGGCTGCTGGCACCAGACTTGCCCTCCAA
+
DDDDDIIIGIIGHHIHIIIIIIIIIIIIIIIIIIIIIIHHHIIIIIIIIIIIEHIIIECHHHHHIIIIIHHIIIIIIIIIIIIIIIIIHEEHHHHIHHHHHFHIIIIIIIGIIIIGIIIIIGIIIHHHIIIIIHHIIIHFFHIIIIIHIIIGHIIHHHGIIIIIIHIIIIHIIIIIHIIIIIIIIIIIIIIIIHIIIIIIIIIIIIIIIIIIIIIIIIIIIIIIIIIIIIIIIIIIIIIIIIIIHIIIIHHFIIIIIIIIIIIIIIIIIIIIIHIIIIIIIIIIIIIIIIIIIIIIIIIIIIIIIIIIIIIIIIIIIIIIIIIIIIIIIIIIIIIIIIIIIIIIIIIIDDDDD
@HISEQ:969:HM2KJBCX2:2:1101:8476:49179 2:N:0:ACTATGCA
ACCAACAGATTGCCCAACTATCCCTATTAATCATTACGTCAATCCTAGAAACCAACAAAATAGGATCAAACGTCCTATTTCATTATTCCATGCTAATGTATTCAAGCGTTAGCCTGCTTTAAACACTCTAATTTTTTCAAAGTAACAGTCCTGTTTCCCTGCAACACCAAATTAATGACATTACAGTTCTTCAAGAAGGAGGAACCAGTAAAGCCAGTACATACCAGAGGCACGACCAACCTACTAATCCCGAAATTCAACTACGAGCTTTTTAACTGCAACAACTTTAATATACGCTATTGGAGCTGGAATTACCGCGGCTGCTGGCACCAGACTTGCCCTCCAA
+
DDDDDIIIIIIIIIIHIIIIIIIIIIIIIIIIIIIIIIIIIIIIIIIIIIIIIIIIIIIIIGHIIIIIIIIIHHIIHIIIGIIIIIIIGHIIGIIIIIIHHCHHHHHHHHHHEHHEHHIIHIHIIIIIIIIIIIIIHGEHIHIIIIIHIIIIIIIIHHHIIIHHHIGIIIIIIIIIIIHHHIIIIHIHIHIHIHIIIIIIIIHHHIIIIIIHHHIIHIIHHHIIHHHEIIIHGHHGIIIIIHIGAIIHHHGHEIIIIIGIHEDIIIIIIIIIIIIIIIIIIIIIIIIIIIIHIIIIIIIIIIIHG@IIIIIIIIIIIIIIIIIIIIIIIIIIIIIIHIIIIDDDDD
@HISEQ:969:HM2KJBCX2:2:1101:17645:49104 2:N:0:ACTATGCA
ACCAACAGATTGCCCAACTATCCCTATTAATCATGACAGTGGTCCTCAAACCAACAAAATAGAGCCATTGTCCTATTTTATTATTCCATGCTAATGTATTCAAGCAATAGCTTGCTTTAAACACTCTAATTTTTTCAAAGTAATCGTCTTGGTTCCTAAGGGCACTCAGTGAAGAGCACCCGTTACTCCCCAAGAAAAAGACTCAGTTAACCCAGTACTGACCAGAAGCCAGACCAGGTAACCTCATCCGAAATTCAACTACGAGCTTTTTAACTGCAACAACTTTAATATACGCTATTGGAGCTGGAATTACCGCGGCTGCTGGCACCAGACTTGCCCTCCAA
+
DDCDDIIIIIIIIIIIIIIIIIIIIIIIIIIIIHHIHHIIIIIIIIIIIIIIGHIIIHIIIIIIIIHHHHHHIIIIIIIIIIIIHIIIIIIIHHHHIIIHHFHHGHIIIIHIIIHIIIIIIIIIIIIIIHHIHIIIHIIHIIIIIHHIIIHHHHIIIIIGEHHIIIIIIIHHIIIHHHHHIHHHHHGHIIHHHHEGHHHHHHIIIIIHHHHGHHHIIIIIHHIIIIIIHHFGEGIIHHHHHEFGIIIHIHGFFEHHHHHHEIIHHHHEHHHHHIIIIIIIHHHHIIIIHGEEIIIIIIIIIIIHIIIHIIIIIIIIIIIIIIIIIIIIIIIHIIIIIIHDDDDD
@HISEQ:969:HM2KJBCX2:2:1101:9986:49477 2:N:0:ACTATGCA
ACCAACAGATTGCCCAACTATCCCTATTAATCATTACGGTGATCCTAGAAACCAACGAAATAGAATCAGTCCGTCCTATTTCATTATTCCATGCTAATGTATTCAGACGATAGTCTGCTTTAAACACTCTAATTTTTTCAAAGTAACAGTCCTGATTTCCAACCACACCAAATAAATGGCATGAAAGTTCCTCAGAAGGTAGAGATCCATCTCACCAGTACAGACAATTAAGCCTGACCAATGGGTAGACCCCGAAGTTCAACTACGAGCTTTTTAACTGCAACAACTTTAATATACGCTATTGGAGCTGGAATTACCGCGGCTGCTGGCACCAGACTTGCCCTCCAA
+
DDDDDIIIIIIIIIIIIIIIIIIIIIIIIIIIIIIIIIIIIIIIIIIHIIIHHIIIIIHIIIHHIHIIIIIIIIIIHIHIIIIIIGHIHIIIIIIHEGIHIIIIHIIIIIIIIIIIGHHIHIHHIIIIHIIIIHIIHHIIIIIIIIIIIIIIIIIHIIIIHIIIIIIIIIIIIIHIIIIIIIIIIIIIIIIIIIIIIIIIIIIIIIIIIIIIIIIIIIIIIIIIIIIIIIIIIIIIIIIIIIIHHHDIIIHIIIIIIIIIIIIIIIIIIIIIIIIIIIIIIIIIIIIIIIIIIIIIIIIIIIIIIIIIIIIIIIIIIIIIIIIIIIIIIIIIIIIIIIIIIIIDDDDD
@HISEQ:969:HM2KJBCX2:2:1101:9651:49811 2:N:0:ACTATGCA
ACCAACAGATTGCCCAACTATCCCTATTAATCATTACGGTGGTCCTAGAAACCAACAAAATAGAACTACAACGTCCTATTCTATTATTCCATGCTAATCTATTCAAGCAATAGCCCGCTTTAAACACTCTAATTTTTTCAAGGTAATGGTCCTGGCTCCCCAACACACCCAATAAAGGGCATACTGGTTCACCAGAAGGAAGACCCGACAGCAGACAGTACTCGCCAAAGACGGACCGCCCGGCCAGGCCTAAAATTCAACTACGAGCTTTTTAACTGCAACAACTTTAATATACGCTATTGGAGCTGGAATTACCGCGGCTGCTGGCACCAGACTTGCCCTCCAA
+
DDDDDIIIIIIIIIIIIIIIIIIIIHIIIIIIIIIIIHHIIIIIIIIIIIIIIIIIGIHHIIIHIIIIGIIIIHHHIIIIHIHIIIIIHHHIGHHIIIIIIGHIIIIIIIIIIIIIIIHHHIIIIIIIHIIIIIHGIHIIIIIIHIIIIIIHIHHHHHHIIIIIIIGIHHGHIIHHIIIIIIIIIIIIIHHIIIIIIIIIHHHIHIIIIIHIIIIIIIIIIIIIIHIIIHIIIIIIIIIHIIIIHIIIIIIIIIIIIIIIIIIIIIIIIIIIIIIIIIHIIIIIIIIIIIIHIIIIIIIIIIIIIIIIIIIIIIIIIIIIIIIIIIIIIIIIIIIIIIIIIDDDDD
@HISEQ:969:HM2KJBCX2:2:1101:20734:49831 2:N:0:ACTATGCA
ACCAACAGATTGCCCAACTATACCTATTAATCATTACGGTGATCCTAGAAACCAACAAAATAGAACCATGCCGTACCATTCTATTATTCCATGCTCATGTATTCGAGCAAAAATGCCTGCTTTAAACACTCTAATTTTTTCAAGGTAAAGATCATGGATCCGCAAGACACCCAATAAAGGACATCAAGTTTCTCCAGAAGGTGAGAAATCAACAGTATCAGTTCATACCCCTTAAGGCATGACCGTCACGTCAATCCCGAAATTCAACTACGAGCTTTTTAACTGCAACAACTTTAATATACGCTATTGGAGCTGGAATTACCGCGGCTGCTGGCACCAGACTTGCCCTCCAA
+
0<0DD@1<1D<1D<<G10DH<1<1<<CCC1D<1D@F11<1<<D<CHH@G<1<<CE<1<1DFCFG@CHHE@<CHH0<1<F@HHHEHEHHIE@?1<<11D?G11<D11<<EG1C<G<CH1<11DGEHFHE<D111DFG@B<FGEE6A<@B6($11$CC?HHDHHCH<CC=HEEHEE2GCF<<C/<<7HEG5#EHHHHCGGCFFD0>0FEC.GC<HG<<</11/FDC@<:-/IIIHECD@EH>EAD0AD:1FD<<1C<?DHDCCCFHGCHHHCHG<HGF@EIIHGHGIHGFFHGC1GG@@G@GEHIH@?HIHEEEG1CGIHHHECCCCEEHHGCECIIIIHEIHIHIHDHHDBB@@
@HISEQ:969:HM2KJBCX2:2:1101:6745:48870 2:N:0:ACTATGCA
ACCAACAGATTGCCCAACTATCCCTATTAATCATTACGTCGATCCTAGAAACCAACAAAATAGAATCAAACGTCCTATTTCATTATTCCATGCTAATGTATTCAAGCGTGAGCCTGCTTTAAACACTCTAATTTTTTCAAAGTAACAGTCCTGATTCCCCACAACACCAAATAAATGACATCATGGTTCGTCAGAAGGGAGAAACCAACAATGCCAGTACGTACCTAGGCACGACCGACATGATGGTCCCGAAATTCAACTACGAGCTTTTTAACTGCAGCAACTTTAATATACGCTATTGGAGCTGGAATTACCGCGGCTGCTGGCACCAGACTTGCCCTCCAA
+
DDDDDIIHGHIIIIIIIIIIIIIIIHIIIIIIIIIIIIIIIIIIIIIIIIIIIIHIGIIIIIIHHHIIIIIHIIIIIHIIIIIIIIIHHIHIIIIIIIIIIIIIIIIIIIIIIIIHIHIIIIIIIIIIIIIIIIHHIIIIIIIIIIIIIIIIIHIIIIIIIIIIHIHIIIHIIIHIIIIIIIIIIIIIIHHIIIIHIIIIIIIIIIIIIIIIIIIIIIIIIIIIIIIIIIIIHIIIIIIIIIIIIIIIIIIIIIIIIIIIIIIIIIIIIIIIIIIIIIIIIIIIIIIIIIIIIIIIIIIIIIIIIIIIIIIIIIIIIIIIIIIIIIIIIIIIIIIIIIIIDDDDD
@HISEQ:969:HM2KJBCX2:2:1101:5776:50353 2:N:0:ACTATGCA
ACCAACAGATTGCCCAACTATCCCTATTAATCATTACTCATTTCCCCAAAAACCAACAAAATTCGAGATACGAGTCCTAAATTATTATTCCATGCTAATGTATTCATAACTTTCAGCCTGCTTTAAACACTCTAATTTTTTCAAAGTAAAGGTCCTGGATTGCGAACCCAACCCAGTAAAGGGCAGGAACGTTCTCCAGGAAGATGGTAAGCGCGCATCGGCACTCACACACGATACCGTGGCGGGCCAAGCGCACTATACCAGAAATCCAACTACGAGCTTTTTAACTGCAACAACTTTAATATACGCTATTGGAGCTGGAATTACCGCGGCTGCTGGCACCAGACTTGCCCTCCAA
+
DDDDDIIIIIIIIIIHIIIIIHIIIIHIIIIIIHIIIIIIHHIIIIHIIIIIIIIIIIHIIIIIIHIIHHIIIGEGHIHIGHHHIIGIIHHIIHIIIGHIICHIIIIIIIHIIIIIHIIIIIIIIIIIIIHHIIIIIIIHIIIIHIIIHIIIIIIIIIIIHIIHHIIIHHIIHIIIIHHIIIIIIIIHIHIHIIIIIIIIIIIIIHIIIIGIHIIIIIIIIIIHHIIIIHIIIIHIIIIIIIIIIIIIIIIIIIHIHIIIIIIIIIIIIIIIIIIIIIIIIIIIIIIIIIIHIIIIIHIHIIIHDHIIIIIGHIIIIIIIIIIIIIIIIIIIIIGIIIIIIIIIIIIIIIIIIDDDDD
@HISEQ:969:HM2KJBCX2:2:1101:10276:49044 2:N:0:ACTATGCA
ACCAACAGATTGCCCAACTATCCCTATTAATCATTACGGTGATCCTAGAAACCAACAAAATAGAACCAATCCGTCCTATTTCATTATTCCATGCTATTGTATTCAGACTATAGCCTGCTTTAAACACTCTAATTTTTTCAAAGTAACAGTCCTGATTTCCCAACACACCAAATTAATGACATGAAGGTTCTTCAGAAGGTAGAAATTCGCCACTACTGTACGGACCGTAAAGCCCGACCATAGGACAAATTTCGAATTTCAACTACGAGCTTTTTAACTGCAACAACTTTAATATACGCTATTGGAGCTGGAATTACCGCGGCTGCTGGCACCAGACTTGCCCTCCAA
+
BDA@DHGIEHHHCEHHHFGGC?GEHHIHHHHHHHEH@EHHHCHHIIIHHHIHHIEEEGCEEFEHEHIHFHHGHHC?@?G?DCHHH?HDCH@@?HE11<GHHCEIIHIIIIIIHFFFGHHHHHIHGHFHAFHHDBD1CEHIHIHHIIIHHIHH9EHGCGHHIIHHHHHHHHIHHHGHHGCHHIHIIH:HCHFEEHGEHHHIHHEEEHI;HFHGIHGIHHHIHIIHHIIHFIFIIGIIHE@HHIIH@FFGEGIHHGIHEHHGIIIIIIIIHHHHHHHHGHHIHIIHGHGG?IIHGCIHIHEIIIHIHIHIIHGHGH<HDIIIIHHIHEIIHEIIIIIHHHIIIHID@DDD
@HISEQ:969:HM2KJBCX2:2:1101:5515:51263 2:N:0:ACTATGCA
ACCAACAGATTGCCCAACTATCCCTATTAATCATTACATCGATCCTAGAAACCAACAAAATAGAATCGGATGTCCTATTTCATTATTCCATGCTAATGTATTCAAGCGTGAGCCTGCTTTAAACACTCTAATTTTTTCAAGGTAACAGTCCTAATTCCCCGTGACACCAAATTAATGGCATTACGGTTCTTTAGAAGGTGAGAAATCAATAATATCAGTACATACCAACGGCATGACCGAAACATTGATCCCGAAATTCAACTACGAGCTTTTTAACTGCAACAACTTTAATATACGCTATTGGAGCTGGAATTACCGCGGCTGCTGGCACCAGACTTGCCCTCCAA
+
DDDDDIIIHHIIIIIHHIIHIHFGHFHIIIEHIEGHIGIIIIIIHHHHHEHHIHIGEHHHHHHIHIHGHHIGHF@FHHIIHHCHHICFHIGHCHIGHIIHHH@GHCIIHGIIHHIIIHIIHHHGHIIIIIHHIIHHHHHEIIHGCEHHCIHIIHFEIIIIIHHIHHIHIHGIIIIII;GHHEIIIIIHIIGIIIIIIHHIHHIHHIIHHIIIIHIIIIIIHHHIHIIHIIIII>=IIIIIIIIIFGGCIHIHIIIIIIIIIHIIIIIIIIIIIIIHHIIIIIIIHIIHIIHHIIHIIIIIIIIIIIIIIIIIIIIIIIIIIIIIIIIIIIIIIIIIIIIIIIDDDDD
@HISEQ:969:HM2KJBCX2:2:1101:10061:51737 2:N:0:ACTATGCA
ACCAACAGATTGCCCAACTATCCCTATTAATCATTACGTCGATCCTAGAAACCAACAAAATAGAATCAAACGTCCTATTTCGTTATTCCATGCTAATGTATTCAAGCGTGAGCCTGCTTTAAACACTCTAATTTTTTCAAAGTAACAGTCCTGATTCCCCATGACACCAAATTAATGACATCATGGTTCGTCAGAAGGTAGGAATCAATAATACCAGTACGTACAATAGCACGACCAATAAATTGATCCCGAAATTCAACTACGAGCTTTTTAACTGCAACAACTTTAATATACGCTATTGGAGCTGGAATTACCGCGGCTGCTGGCACCAGACTTGCCCTCCAA
+
DCDDDIIIIIIIIIIIIIIIIIIIIIIIIIIIIIIIIIIIIIIIIIIHGIGHIIIIIIIIIIHIIIIHHIIGGHIIHIIIIIIIIHIHHHIIIIIIIIIIIHHHIIIIIHIHHHIHIIIIIIHIIIIIIIIIIIIIHIIGIIIIIIIIIIIIIIIIIIIIIIIIIHIIIIHIIIIIIIIIIIIIIIIIHIIIIIIIIIIIIIIIIIIIIIIIIIIIIIIIIIIIIIIIIIIIIIIIIIIIIHHHIIIIIIIIIIIIIIIIIIIIIIIIIIIIIIIIIIIIIIIIHHIIIIIIHIIIIIIIIIIIIIIIIIIIIIIIIIIIIIIIIIIIIIIIIIIIIIIIDDDDD
@HISEQ:969:HM2KJBCX2:2:1101:8990:52900 2:N:0:ACTATGCA
ACCAACAGATTGCCCAACTATCCCTATTAATCATTACATCGATCCTAGAAACCAACAAAATAGAATCGGATGTCCTATTTCATTATTCCATGCTAATGTATTCAAGCGTGAGCCTGCTTTAAACACTCTAATTTTTTCAAGGTAACAGTCCTAATTCCCCGTGACACCAAATTAATGGCATTACGGTTCTTTAGAAGGTGAGAAATCAATAATATCAGTACATACCAACGGCATGACCGAAACATTGATCCCGAAATTCAACTACGAGCTTTTTAACTGCAACAACTTTAATATACGCTATTGGAGCTGGAATTACCGCGGCTGCTGGCACCAGACTTGCCCTCCAA
+
DDDDDIIIIIIIIIIIIIIIIHIHIHIIIIIIHIIHHGHIIIIIHIIIIIIIHHIGFHIHIIIIIIIHGIIIIIIHIIIIIIIIIIIIIHIIIGIGIIIIIIIIIIHIHGIHHHIIHHGIIHIHIHIHIHIIHIGEHHEIIIHIIIGHHIIIHIIIHIIIIHIHIIIIIIHIIIIIIIIIIIIHIIIIIIIIIIIIIIHEIIIIIIHIHIIIIHIIIIIIIIIIHHIIHHIHIHIIIIIIIIHHEHIIIIGIIIIIHIIIIIIIIIIIIIIIIIIIIIIIIIIIIIIIIIIIIIIIIHIIHGHIIIIIIIIIIIIIIIIIIIIIIIIIIIIIIIIIIIIIIIDDDDD
@HISEQ:969:HM2KJBCX2:2:1101:15555:53082 2:N:0:ACTATGCA
ACCAACAGATTGCCCAACTATCCCTATTAATCATTACATCGATCCTAGAAACCAACAAAATAGAATCGGATGTCCTATTTCATTATTCCATGCTAATGTATTCAAGCGTGAGCCTGCTTTAAACACTCTAATTTTTTCAAGGTAACAGTCCTAATTCCCCGTGACACCAAATTAATGGCATTACGGTTCTTTAGAAGGTGAGAAATCAATAATATCAGTACATACCAACGGCATGACCGAAACATTGATCCCGAAATTCAACTACGAGCTTTTTAACTGCAACAACTTTAATATACGCTATTGGAGCTGGAATTACCGCGGCTGCTGGCACCAGACTTGCCCTCCAA
+
DDDDDIIIIIIIIIIIIHIIIIIIIIIIIIGIIIIIIIIIIIIIIIIIIIIIIIIIIIIIIIHIHIIHHIIIIIHIIIIIIIIIIIHIIIIIIGIHHIIIIIIIIHIIHIIIHIIIIIIIIIIIIHIIIIIIHIIIIIIIIIIHIIIIIIIIIIIIIIIIIHIIIIIHIHIIIIIIIIIIIIIIIIIIIIIIIIIIIIIIIIIIIIIIIIIIIIIIIIIIIHIIIIIIIIIIIIIIIIIIIIIIIHIIIIIIIIIIIIIIIIIIIIIGIIIIIIIIIIHIIIIIIIIIIIIIIIIIIIIIIIIIIIIIIIIIIIIIIIIIIIIIIIIIIIIIIIIIIIIIIIDDDDD
@HISEQ:969:HM2KJBCX2:2:1101:11550:53440 2:N:0:ACTATGCA
ACCAACAGATTGCCCAACTATCCCTATTAATCATTACGTCGATCCTAGAAACCAACAAAATAGAATCAAACGTCCTATTTCATTATTCCATGCTAATGTATTCAAGCGCGAGCTTGCTTTAAACACTCTAATTTTTTCAAAGTAACAGTCCTGATTTCCCATGACACCAAATTAATGACATCGTGGTTCGTCAGAAGGGAGAAACCAATAATGCTAGTACGTACAAAGTACGACCGACATATTAGTCCCGAAATTCAACTACGAGCTTTTTAACTGCAACAACTTTAATATACGCTATTGGAGCTGGAATTACCGCGGCTGCTGGCAACAGACTTGCCCTCCAA
+
DDDCDIHIIIIIIIIIIIIHDHHIHHIIIIIHHHIIIHHIIIHIIIIIIIIIIIIIIGHIIIIIHHGEHHHDFHHDIHHHIHCHHEEEHHCHIIHGHIIIHHIIHIGIGIIIIHHIIIIIIIHHHHFHHHIHHHHHIIIHIHHIIIIHHFHHHHIHIGIIIIHHIIHIIIIGHHIIIIIIIHIIGIIHHIIIIIIIIHHIIIIIIIIIIIIIIIHIHIIIIIIIIIHIIIIIHIIIIIIIIHHIHIIHIIIIIIIIIIIIIIHIIHIIHIIIIIIIIIIIHHIHHIHIIIIIIIIIIIIIIIIIIIIIIIIIIIIIIIIIIIIIIIIIIIIIIIIIIIIDDDDD
@HISEQ:969:HM2KJBCX2:2:1101:11546:53657 2:N:0:ACTATGCA
ACCAACAGATTGCCCAACTATCCCTATTAATCATTACGGTGATCCTAGAAACCAACGAAATAGAATCAGTCCGTCCTATTTCATTATTCCATGCTAATGTATTCAGACGATAGTCTGCTTTAAACACTCTAATTTTTTCAAAGTAACAGTCCTGATTTCCCATCACACTAAATAAATGGCATGAAAGTTCCTCAGAAGGTAGAGATCCATCTCACCAGTGCAGACAATTAAGCCTGACCAATGGGTAGACCCCGAAGTTCAACTACGAGCTTTTTAACTGCAACAACTTTAATATACGCTATTGGAGCTGGAATTACCGCGGCTGCTGGCACCAGACTTGCCCTCCAA
+
D@DDDIIIIIGHHHIIHIHHHHHHHHIIIIFHHHHIIIHFHHHHHHHHIIHCHIIIHHIHHHHEHHIHH1C@G<FDGFEHHHICECEHIGHC1C?EEHFGHFHIIIIIIIIHIIIHHFHIIHHIIHHIHHHIIIIIIHIHIIIIIHIHIHIIIIIIIGIIIIIIIIIIIIIIIIIIIIIIIIIIIIIIIIIIIIIIIIIIIIIIIIIIIIIIIIIIHIIIIIIIIIIIIIIIIIIIIIIH;HG=IHFIIHGIIIIIIIIIIIIIIIIIIGIIIIIIIIIGIIIIIIHHHIHIIIIIGIIIHIIIIIIIIIIIIIIHIIIIIIIIIIIIIIIIIIIIIIIIIIIDDDDD
@HISEQ:969:HM2KJBCX2:2:1101:11214:54392 2:N:0:ACTATGCA
ACCAACAGATTGCCCAACTATCCCTATTAATCATTACCTCAATGCTCTACAAAACCAACAAAATAGAACCGAGGTCCTATTCTATTATTCCATGCAACAGTATTCAGGCGTAAGGCCTGCTTTAAGCACTCTAATTTTCTCAAAGTAAACGTGTCGGCTACTGAAAACACCCAGTAAAGGACATCAACAGCCAACCGACGATTTAGGACCAGACACGTAGTAACAGCAATCAAGCGTACCACGTGCTAGTACCCGAGATCCAACTACGAGCTTTTTAACTGCAACAACTTTAATATACGCTATTGGAGCTGGAATTACCGCGGCTGCTGGCACCAGACTTGCCCTCCAA
+
DDDDDIIIIIIIIIIIIIIIIIIIIIIIIIIIIIIIIIIIIIIHIHHIIIIIIGIIIIIIEEHIIIHIHIDHHHHEHIIIIIHIIIIIIHHHIIHIIIHIIFHHIIIHGIHIIHIIIIHHIIHIHIIIIIIIIIHHHHIIIIHHHHIIIIIIIIIIIIIIIIIIIIIIIIIIIIHIIIIIIIIHIIIIIIIIIHIHIIIIHIHHHIIIIIIIIIGIIHIIIIIIIIIIIIIIIIIIIIIIIIIIIIHGIIIIIHHHIHGIIIIIIIIIIIHIIIIIIIHIIIIIIIIIIIIIIIIIHIIIGIIIIIIIIIIIIIIIIIIIIIIIIIIIIIIIIIIIIHIIIIIIDDDDD
@HISEQ:969:HM2KJBCX2:2:1101:10323:54188 2:N:0:ACTATGCA
ACCAACAGATTGCCCAACTATCCCTATTAATCATTACGTTGATCCTAGAAACCAACAAAATAGAATCGAACGTCCTATTTCATTATTCCATGCTAATGTATTCAAGCGCGTGCCTGCTTTAAACACTCTAATTTTTTCAAAGTAACAGTCCTGACTCCCCACAACATCAAATTAATGACATCATGATTCATCAGAAGGGAGAAATCAATGACATTAGTACGTACCGAAGGCACGACCGACGTATTGATCCCGAAATTCAACTACGAGCTTTTTAACTGCAACAACTTTAATATACGCTATTGGAGCTGGAATTACCGCGGCTGCTGGCACCAGACTTGCCCTCCAA
+
ADDDDIIIIIIIIIIIIIIIHIIIHIIIIHIIIIIIIIIIIIIIIIHIIIIIGIHHIIIIIIHIIHHIIIIIGHHIIIIIIIIIIIGHIIIIIIIIIIIIIIIIIIHHIHHGHIIIHIIIIIIIIIIIIIIIHIHGHIIIIIIIIIIFHHIHIHIHHIHIHHIIIIIIIIIIIHIHIIHHHHHIIIIIHHHHIIIHIHIHGHIIHIIIIIIIIHIIIIIIHIIIIIIIHIIIIIIIIIIIGHIIHIIIIIIHIIIIIIIIHHHIIIIIIIIIIIIIHIIIIIIIIIIIIIIIIIIIIIIIIIIIIIIIIIIIIIIIIIIIIIIHIIIIIIIIIIIIIIIIIDDDDD
@HISEQ:969:HM2KJBCX2:2:1101:14314:54505 2:N:0:ACTATGCA
ACCAACAGATTGCCCAACTATCCCTATTAATCATTACGTCGATCCTAGAAACCAACAAAATAGAATCAAACGTCCTATTTCATTATTCCATGCTAATGTATTCAAGCGTAAGCCTGCTTTAAACACTCTAATTTTTTCAAAGTAACAGTCCTGATTCCCCACGACACCAAATTAATGACATCGCGGTTCTTCAGAAGGTAGGAACCAATAATGCCAGTGCGTACCGAAGCACGACCAACAATTTGATCCCGAAATTCAACTACGAGCTTTTTAACTGCAACAACTTTAATATACGCTATTGGAGCTGGAATTACCGCGGCTGCTGGCACCAGACTTGCCCTCCAA
+
DDDDCIHHHCHHHHIIIIEHEHEFHIHIIIIHGHIIIIIIIHGIHIHFHHHHIHIIHHIIIIIHHHIHHIECFEHHEFHIEHIIGEHCGHHH?1<IIIHIIIHGHHHHIIIHFHHHHEGGHHIIIIHHHIHIIIIIHHGIIIIIHHHHEHIHHHIHH?HHHHHHIHIIHHIIIIIIIIIIIIIIHIIHEEHHHIIIIHGEFGHHHIIIHHGHHFHHHHIIIIIIGIIIIIIIIIGHHHIIIHHHIIIIIIHHECHHIHHIHCIIIHIIIHIIHHHHIIIIIIIIIIIIHHHHEHIIIIIHIIIIIIIIIIIIIIIIIHIHIIIIIIIIIIIIIIIIIIIICDDDD
@HISEQ:969:HM2KJBCX2:2:1101:13980:55055 2:N:0:ACTATGCA
ACCAACAGATTGCCCAACTATCCCTATTAATCATTACGTCAATCCTAGAAACCAACAAAATAGGATCGAACGTCCTATTTCATTATTCCATGCTAATGTATTCAAGCGTTAGCCTGCTTTAAACACTCTAATTTTTTCAAAGTAACAGTCCTGTTTCCCTGCAACACCAAATTAATGACAATACAGTTCTTCAAGAAGGAGGAATCAGTAAAGCCAGTACATACAATTGGCACGACCAACCTACTGACCCCGAAATTCAACTACGAGCTTTTTAACTGCAACAACTTTAATATACGCTATTGGAGCTGAAATTACCGCGGCTGCTGGCACCAGACTTGCCCTCCAA
+
DBD@D0EDCCGHHHIFHIC@CFGHHHCEHHHHHHFHIH@FHHHIHGFEGHHHHHHHHIIIIH?CHCHIHHFHEHHHH@CCCEH1FHFCCEHCGEHFCEIHHHHFHHIHHGIIHIHGHG?HIIIHHIHIIIHHHHHHFIIIIIIIIIIHHHIHHHHCHIIIIIIIHHHEHIIHHIIHIIHIHHHIIIHIEIIHHIIIIIIIIGIHEII;HIIIIIIIIIIIIIIIHIHIIIIIIIIIIHGIIIHHGIIIIIIIIIIIIIIIIIIHHIIIIIHIIIIIIIIIIIIIIIHIIIIIIIIIHHIIIIIIIIHG1IIIIIIIIHIIIIIIIIIIIIIIIIIIIIIIIDDDDD
@HISEQ:969:HM2KJBCX2:2:1101:6129:55910 2:N:0:ACTATGCA
ACCAACAGATTGCCCAACTATCCCTATTAATCATTACGTCGATCCTAGAAACCAACAAAATAGAATCAAACGTCCTATTTCATTATTCCATGCTAATGTATTCAAGCGTAAGCCTGCTTTAAACACTCTAATTTTTTCAAAGTAACAGTCCTGATTCCCCACGACACCAAATTAATGACATCGCGGTTCTTCAGAAGGTAGGAACCGATAATGCCAGTGCGTACCGAAGCACGACCAACAATTCGATCCCGAAATTCAACTACGAGCTTTTTAACTGCAACAACTTTAATATACGCTATTGGAGCTGGAATTACCGCGGCTGCTGGCACCAGACTTGCCCTCCA
+
BDABDIIIIHHIIIIHIIIIIIIIIIIHHHHHIIIIHIHEHHFHIIIGHIIGHHHIEHIIHGHHHHIHHIIIIIIIHIIIEHHIHHIIIHIIHIIIIIIHHGHHHHHIHHHIGHHHIIIHHH@GHHGEFIIIIIIIIIIHIIIGIHHHHHEGGHHHIHIIIIIIIIIIIGIHHIIIIIHIHIIIHHIIIIIIHHIIIHGHHEIIHHGIIIIIIIIHIHIIHGIIIHIIHIIIIIIIGIHIHGIHHHIIIIIIIIIHIIIHIIIIIIIIIIIIHHHIIIIIIIHHHIIIHIHHHHIIIIHGIIIIIIIIIHIHIIIIIIHIIIIGIIIIIIIIIIIIIIIDDDDD
@HISEQ:969:HM2KJBCX2:2:1101:9818:56015 2:N:0:ACTATGCA
ACCAACAGATTGCCCAACTATCCCTATTAATCATTACGGTGGTCCTAGAAACCAACAAAATAGAACCACAACGTCCTATTCTATTATTTCATGCTAGTCTATTCAAGCAATAGCCCGCTTTAAACACTCTAATTTTTTCAAGGTAATGGTCCTGGCTCCCCAACACACCCAATTAAGGACATACTGTTTCACCAGAAGGAAGACCCGACAACAGGACAGTACTCGCCAAAGACGGACCGCCCGGCCAAGTCTAAAATTCAACTACGAGCTTTTTAACTGCAACAACTTTAATATACGCTATTGGAGCTGGAATTACCGCGGCTGCTGGCACCAGACTTGCCCTCCAA
+
DADBD0E111<DC@<11DD@1G1GHHHHHG<C?GHCH@0<1<<<CCH?GCCHHHIGH?CFG1D@CCHHEGCE/1<<CHHIIE?ECFEE1<11<<<D1FCGEE@F@C<HHF8<7<./F?HHG?B?IHED@F<D<F1GBGABCFHFF@5B5E@DA1E<G<0@C<DEHHB<FEGF;DCBF<:DHGFCED.?G@HEFHFHGCEHF?D//<<CHGIHIHCHHHHHC/-CHG0GC1D</AE<<C</:CED/GG@IHIHGFCFD1D10G@CD11GHEE@HEIHHEHG<GCGD<<1HEF10IHHHHHCCGHF<H@CCC@EIHHHHDDFGCHHEGEHGDIHGFCEEEEC01DDD@@
@HISEQ:969:HM2KJBCX2:2:1101:5736:56819 2:N:0:ACTATGCA
ACCAACAGATTGCCCAACTATCCCTATTAATCATTACGTCGATCCTAGAAACCAACAAAATAGAATCAAACGTCCTATTTCGTTATTCCATGCTAATGTATTCAAGCGTGAGCCTGCTTTAAACACTCTAATTTTTTCAAAGTAACAGTCCTGATTCCCCATGACACCAAATTAATGACATCATGGTTCGTCAGAAGGTAGGAATCAATAATACCAGTACGTACAATAGCACGACCAATAAATTGATCCCGAAATTCAACTACGAGCTTTTTAACTGCAACAACTTTAATATACGCTATTGGAGCTGGAATTACCGCGGCTGCTGGCACCAGACTTGCCCTCCAA
+
D@BD@HEFFCEGHIIIIHHHFHHHIECHEHGEHHHFHGEHHCHHIIHGHCH?FHIIHIGEHHFHH?C1DFEE1FHCHEG1DCEHEEHHCHHI@<FHIIHIHGDDIHEIIHGHHFFCHF6DFHHHHHHFGHDHCEEHCHFIHGGCHHHIHHIIHHCEIHHHHHHHHGHGHED@EHIHIIIHEIIIIHDHGHDGIIIIIHGFG@FGGGHHIHHHHGIHHHHHHFHHDGIIHECH@HHHFFHIHHEGHCHDHHEHIIIIHHIHIIIIHIIIHIHIIIIHEEHHFIIHHEHHHHHHHHIIHEHIIIHHHHIIHHHDHHGHIIIIIHHGIIIIIHEHHHCIIHIIDBDBD
@HISEQ:969:HM2KJBCX2:2:1101:14413:57431 2:N:0:ACTATGCA
ACCAACAGATTGCCCAACTATCCCTATTAATCATTACGTCGATCCTAGAAACCAACAAAATAGAATCAAACGTCCTATTTCATTATTCCATGCTAATGTATTCAAGCGTGCGCCTGCTTTAAACACTCTAATTTTTTCAAAGTAACAGTCCTGATTCCCCACGACACCAAATTAATGACATCGCGGTTCTTCAGAAGGTAGGAACCAATAATGCCAGTGCGTACCGAGGCACGACCGACAATCTGATCCCGAAATTCAACTACGAGCTTTTTAACTGCAACAACTTTAATATACGCTATTGGAGCTGGAATTACCGCGGCTGCTGGCACCAGACTTGCCCTCCAA
+
@@@DDIIIHEHHEEHIIIHIIIIIIIHIIIIHFCCHHCHHGHHHIIIHHCHHGHHHIIEHFEEGHHHHEHHHI?GECGHEEHGFHHII?@CFGHIIIHFHEIHHIHIHHHIHCHHHCHHHHIIHIGIIHHCGHHHHF@HHHIHHHGFH@IIIHHHHIHHHHHHHIIHEGIHIIIHFHHHDHHHECHHFEIIIIIIHHHHIIHIIHHIIIIHHIHHIHHHDHHHHHHHHHHHIHDIGIHHHHCC@HHDHHHHHIIIHHIIHHIHHHIHHHHHEHEIIIIIIHHHHEEGIHHEGEHEHHHHGIIIHIIIIHIHGHHHIHHIIIIIIIIIHIHHHIHHEGHHHDDDD@
@HISEQ:969:HM2KJBCX2:2:1101:11040:57458 2:N:0:ACTATGCA
ACCAACAGATTGCCCAACTATCCCTATTAATCATTACGTCGATCCTAGAAACCAACAAAATAGAATCAAACGTCCTATTTCGTTATTCCATGCTAATGTATTCAAGCGTGAGCCTGCTTTAAACACTCTAATTTTTTCAAAGTAACAGTCCTGATTCCCCATGACACCAAATTAATGACATCATGGTTCGTCAGAAGGTAGGAATCAATAATACCAGTACGTACAATAGCACGACCAATAAATTGATCCCGAAATTCAACTACGAGCTTTTTAACTGCAACAACTTTAATATACGCTATTGGAGCTGGAATTACCGCGGCTGCTGGCACCAGACTTGCCCTCCAA
+
DDDDDIIIIIIIIIIIIIIIIIIIIIIIIIIIIIIIIIIHIIIIIIIIIIIIIHIIIIIHHIHIIIIIIIIIIIIIHIIIIIIIIIIHIIIIGIIIIIIIHFIIIHIIIIIIIIIIIIIIIIIIIHIIIIIIIIIIIIIIIIIIIIHIIIIIIIIIIHIHIHIIIIIIIIIHHIIIIIIIIIIIIIHIIIHIIIIIIIIIIIIIIIIIIIIIHIIIIIIIIIIIIIIIIIIIIIIIIIIIIHHIIIIIIIIIIIIIIIIIIIIIIIIIIIIIIIIIIIIIIIIIHHHHIIIIHIIIIIHHHIIIIIIIIIIIIIIIIIIIIIIIIIIIIIIIIIIIIIIIDDDDD
@HISEQ:969:HM2KJBCX2:2:1101:8460:58131 2:N:0:ACTATGCA
ACCAACAGATTGCCCAACTATCCCTATTAATCATTACATCGATCCTAGAAACCAACAAAATAGAATCGGATGTCCTATTTCATTATTCCATGCTAATGTATTCAAGCGTGAGCCTGCTTTAAACACTCTAATTTTTTCAAGGTAACAGTCCTAATTCCCCGTGACACCAAATTAATGGCATTACGGTTCTTTAGAAGGTGAGAAATCAATAATATCAGTACATACCAACGGCATGACCGAAACATTGATCCCGAAATTCAACTACGAGCTTTTTAACTGCAACAACTTTAATATACGCTATTGGAGCTGGAATTACCGCGGCTGCTGGCACCAGACTTGCCCTCCAA
+
DDDDDHIHIIIIIIIIIIIIIIIIIIIIIIIIIIIIIIIIIHIHGIIIIIIHHHIIHHIHIHEHHIGHHHHHIIIIGIIECHIIHIIICHIIIIIIIIIIIIHHHGIIHHIIHHIIIIIIIIGHIHIIIIIIHIIIIIHIIIIIIIIHHHIIIIIIIIHHHIIIIIIIIHIIIIIIIIIIIIIIIIIIIGIHIIIIHIIHIIIIIIIIIIHHHIIIIIIIIIIIIIIIIIIIIIHIIIIIIIIIHGIIIIIGIIIIIIIIIIIIIIIIIIIIIIIIIIIIIIIIIIHIIIIIIIIIIIIIIHIIIIIHIIIIIIIIIIIIIIIIIIIIIIIIIIIIIIIIIIDDDDD
@HISEQ:969:HM2KJBCX2:2:1101:20133:59067 2:N:0:ACTATGCA
ACCAACAGATTGCCCAACTATCCCTATTAATCATTACGTCGATCCTAGAAACCAACAAAATAGGGTCAAACGTCCTATTTCATTATTCCATGCTAATGTATTCAAGCGTGTGCCTGCTTTAAACACTCTAATTTTTTCAAAGTAACGGTCCTGATTCCCCATGACACCAAATTAATGACATCACAGTTCGTCAGAAGGTAGAAATCAATAATACCAGTGCATACCAGAGGCACGACCAATATATTGATCCCGAAATTCAACTACGAGCTTTTTAACTGCAACAACTTTAATATACGCTATTGGAGCTGGAATTACCGCGGCTGCTGGCACCAGACTTGCCCTCCAA
+
@@DBDHHHHIHHGHHIIIGII@FHEHEHIGHHIIIHHHHIIDHHIHIHHIIIIHEHEHHIHI?E@GHHIHHIHHIGHHHHH?EHHFHEHGHIGIIIHIIHHHHEIHHGGHHIHIIIIHIIHCGHHGHIIHHHHCHHIGIGHEGG?HHHGEHHHEHGCGHIIGHIIIHFEHCHHHHHIIHG?HIIHHDEHGEHEHIHHEHIIIIIHHHHHIHIHHHIHHHHHGHH?HHGEHHHIFIHCHFIHHHFHIIIIIHIIIIIIIIIIIIIIIHHHHIHHIIIIHIIIIIIIHIHIIIIHIHIIIHEFIHIIIIIIHHHIIIIIIIIHHCHIIHHHHIIHHIIIIIIIDADBA
@HISEQ:969:HM2KJBCX2:2:1101:2811:59931 2:N:0:ACTATGCA
ACCAACAGATTGCCCAACTATCCCTATTAATCATTACGGTGGTCCTAGAAACCAACAAAATAGAACCACAACGTCCTATTCTATTATTCCATGCTAATCTATTCAAGCAAATGCCTGCTTTAAACACTCTAATTTTTTCAAGGTAATGGTCCTGGCTCCCCGGCACACCCAATAAAGGACATACTGGTTCACCAGAAGGTGGACCCGACACAGGACAGTACTCGCCAAAGACGGACCGCCCGGCCAGGCCTAAAATTCAACTACGAGCTTTTTAACTGCAACAACTTTAATATACGCTATTGGAGCTGGAATTACCGCGGCTGCTGGCACCAGACTTGCCCTCCAA
+
DDDDDIIIIIIIIHHIIIIIIIIIIHIIIIIIIIIIIIIIIIIIIIHIGHIIIIIIHIIIIIIHIIIHIIGIIIIHIGHIIIGIIEHHIHIIIHIIIIIHIIIIIIIIIIIIIIIIIIHIIHGHIIIIIIIHIIIIIIIIIIIIIHHHGIGIIHIIHHIIIIIIIIIIHIIHIIIIIIIIIIIIIIIIIIIIIIIIIIIIIIIIIIIIIIIIIIIIIIIIIHIIIIIIIIIIIIIIIIIIIIIIHIIIIIIIIIIIIIIIIIIIIIIIIIIIIIIIIIIIIHIIIIIIIIIIIIIIIIIIHIIIIIIIIIIIIIIIIIIIIIIIIIIIIIIIIIIIIIIIIDDDDD
@HISEQ:969:HM2KJBCX2:2:1101:2302:60018 2:N:0:ACTATGCA
ACCAACAGATTGCCCAACTATCCCTATTAATCATTACTCATTTCCCCAAAAACCAACAAAATTCGAGATACGAGTCCTAAATTATTATTCCATGCTAATGTATTCATAACTTTCAGCCTGCTTTAAACACTCTAATTTTTTCAAAGTAAAGGTCCTGGATTGCGAACCCAACCCAGTAAAGGGCAGGAACGTTCTCCAGGAAGATGGTAAGCGCGCATCGGCACTCACACACGATACCGTGGCGGGCCAAGCGCACTATACCAGAAATCCAACTACGAGCTTTTTAACTGCAACAACTTTAATATACGCTATTGGAGCTGGAATTACCGCGGCTGCTGGCACCAGACTTGCCCTCCAA
+
DDDDDIIIIIIIIHIIIHIIIIIIIGHIIIIIIIHHHIHIIIIGHHIHIIIHEHHIIIIIIIIIIIIIIIIIGIEHHHHIHIIIIIIIIIHIIFIIIIIHGGHIIHIIIIIIHIIIHIIIIHIIIIIIIIIIIIIIHGHHHIIHIIIIIIIHHIIIIIIIIHGHHHIIIIHIIIIIIHHE;HIIIIIIIIIIIIIIIIIIIIIIIIIIIIGIIHIIIIIIIIIHHIIIIIIIIIIIIIIIIIIIHIIIIIIIIIHIIIIIHIIHIIIIIHIIIIIIIHIIIIIHIIIIIIIIIIIIIIIIIIIIIHIIIIIIIIIIIIIIIIIHIIHIIIIIIIIIIIIIIIIIIIIIIIIIIDDDDD
@HISEQ:969:HM2KJBCX2:2:1101:6111:60009 2:N:0:ACTATGCA
ACCAACAGATTGCCCAACTATCCCTATTAATCATTACATCGATCCTAGAAACCAACAAAATAGAATCGGATGTCCTATTTCATTATTCCATGCTAATGTATTCAAGCGTGAGCCTGCTTTAAACACTCTAATTTTTTCAAGGTAACAGTCCTAATTCCCCGTGACACCAAATTAATGGCATTACGGTTCTTTAGAAGGTGAGAAATCAATAATATCAGTACATACCAACGGCATGACCGAAACATTGATCCCGAAATTCAACTACGAGCTTTTTAACTGCAACAACTTTAATATACGCTATTGGAGCTGGAATTACCGCGGCTGCTGGCACCAGACTTGCCCTCCAA
+
0<000<<DE1G?HHHHHCHIHHHHIHHHHEHHHE?GHHEHC?<CEHIIGIEH1@1C1CGFHIIHHFHIH00<D111CC<CFFGHHHHHIIIC?1<DHHHIH?GHHHHFHIHDFEF?EIHHHCHGEHEHHHGCFEHGHIIFHHFDCHFEHHHHHEHGHFHCCEHIHIHHFFHHIHHIHIHGIIHHFE8EIHHIHHEHCH?EHFHEHHHGCFGF1HH:7HHHF<@GHFGIIHIHFHEGIHHHEGFHF<E<IHDH@F<IHFHHHGE<H@FEIIHHH@G<IIIHHHFHGEEHHGIHEHHHGHFC<CGIHEECFEFGGHCHCDIH@EC@C1?IHHEHFHHHCE@CGE@D@@B
@HISEQ:969:HM2KJBCX2:2:1101:18401:60266 2:N:0:ACTATGCA
ACCAACAGATTGCCCAACTATCCCTATTAATCATTACGTCAATCCTAGAAACCAACAAAATAGGATCAAACGTCCTATTTCATTATTCCATGCTAATGTATTCAAGCGTTAGCCTGCTTTAAACACTCTAATTTTTTCAAAGTAACAGTCCTGTTTCCCTGCAACACCAAATTAATGGCATTACAGTTCTTCAGAAAGGAGGAATCAGCGAGACCAGTACGTACCAATGGCACGACCAACCTGCTGACCCCGAAATTCAACTACGAGCTTTTTAACTGCAACAACTTTAATATACGCTATTGGAGCTGGAATTACCGCGGCTGCTGGCACCAGACTTGCCCTCCAA
+
DDDDDIIIIIIIIIIIIIIIHIIIIIIIIHIIIIIIIIIIIIIIIIIIHHIIHIIIIIIHIHGHIIIIIIHHEHFHIIIHHFHIIIIHEHHHHIIHIIIHIIHHIHGHHIIGIIIIIIIIIIIIHHIIIIIIIIIIIIIHIHIIIIIIHIIIIHIHIIHIIIIIIIIIIIHHHIIIIIIIIHIIIHIHIIHIIIIIIIIIIIIIIIIIIIIIIIIIIIIIIIIIIIIIIIIIIIIIIIIIIIIHHHIIIIHHIIIIIIIIIIIIIIIIIIIIIIIIIIIIIHIIIIHIIIIIIIIIIIIIIIIIIIIIIIIIIIIIIIIIIIIIIIIIIIIIIIIIIIIIIDDDDD
@HISEQ:969:HM2KJBCX2:2:1101:16361:60268 2:N:0:ACTATGCA
ACCAACAGATTGCCCAACTATCCCTATTAATCATTACGTCGATCCTAGAAACCAACAAAATAGAATCAAACGTCCTATTTCATTATTCCATGCTAATGTATTCAAGCGCGAGCTTGCTTTAAACACTCTAATTTTTTCAAAGTAACAGTCCTGATTTCTCGCGACACCAAATTAATGACATCGTGGTTTGTCAGAAGGGAGAAACCAATAATGCTAGTACGTACAAAGTACGACTGACATATTAGTCCTGAAATTCAACTACGAGCTTTTTAACTGCAACAACTTTAATATACGCTATTGGAGCTGGAATTACCGCGGCTGCTGGCACCAGACTTGCCCTCCAA
+
@DDDDHHIIHIHFHE@EEHHIIIIHEHHCCHHIHHHEHIHHHHHHHHEEHHIH@GEHGHHIHIIHHIHII1CHHIHHIIHE@HG<DHG@GHCEHHHH@FHIHHGEGCEECF<DHIHHIHHIIHGFHHIIGHCGHHHIIIIHFGIHEGHHIHHCHHIHFCFGH<IHHHFHIHFGHHEEHHHHHHHIHHHFEHGHGFCDH<GBIHHIHHHHHEGFDFFAHHGHHHIHHG<CHH;HHCEHHHGGHGEHH8E%<HHFECIIHHEHHGF1FFIHHHIIHGHIIIHHFGEDGHHIIIIIHH@HGEHEIHHHDDHGCIHHCDHHHHIGIIHHIIIHHGIIIHHGHIDDDDB
@HISEQ:969:HM2KJBCX2:2:1101:5124:60961 2:N:0:ACTATGCA
ACCAACAGATTGCCCAACTATCCCTATTAATCATTACGGTGATCCTAGAAACCAACGAAATAGAATCAGTCCGTCCTATTTCATTATTCCATGCTAATGTATTCAGACGATAGTCTGCTTTAAACACTCTAATTTTTTCAAAGTAACAGTCCTGATTTCCCATCACACCAAATAAATGGCATGAAAGTTCCTCAGAAGGTAGAGATCCATCTCACCAGTGCAGACATTTAAGCCTGACCAATGGGTAGACCCCGAAGTTCAACTACGAGCTTTTTAACTGCAACAACTTTAATATACGCTATTGGAGCTGGAATTACCGCGGCTGCTGGCACAGACTTGCCCTCCAA
+
DDDCDIIIIIIHIIIIIIIIHIIIIIIIIIHIIIIIIIIIIIHCHHHIHIII?HIIGHHIIIHIIIIIIIECGHICHIHHIIHHHIIHGHIIE?CHHIIIIIIIIIIIIIIIIIIIHGIIIIIHHHGHIIIIIIIIIHHHIIIIIIIFHHIHHIIIIHHGHHHE@EHFHHHHIIHIIIIIIIIIIIIIIIIIIIIIIIIIIIIIIIHHIIIIIIHIIIHIIIII<IIIIIIIIII<IIIIHIIHIHIIIIIIIIIIIIIIIIIGIIIIIIIIIIIIIIIIIIIIIIIIHHIIIIIIIIIIIIIIIIIIIIIIIIIIIIIIIIIIIIIIIIIIIIIIIIIIIIDDDDD
@HISEQ:969:HM2KJBCX2:2:1101:1950:61056 2:N:0:ACTATGCA
ACCAACAGATTGCCCAACTATCCCTATTAATCATTACGTCGATCCTAGAAACCAACAAAATAGGGTCAAACGTCCTATTTCATTATTCCATGCTAATGTATTCAAGCGTGTGCCTGCTTTAAACACTCTAATTTTTTCAAAGTAACAGTCCTGTTTCCCTGCAACACCAAATTAATGACATTACAGTTCTTCAGAAAGGAGGAATCAGCGAAGCCAGTGCATACCAGTGGCACGACCAACCTGCTGACCCCGAAATTCAACTACGAGCTTTTTAACTGCAACAACTTTAATATACGCTATTGGAGCTGGAATTACCGCGGCTGCTGGCACCAGACTTGCCCTCCAA
+
DBDD@HHHHIIFEEHHHHIGIIIGHIIIIIIIIIIHIIEHH<CCHHHCHHIF?GHHCHHHHHHHH<@EEHHHH1CEEHHIIGHGHFHHH@GHFGGGIIIHIHHHHHFHHEHIF?HHHIHHFHGHFGHGHHHHHHIHH?EHCFHHGHHHHHIIIHIHD?HIHIIIIIIIIIHHHIIIIIIIIIIIIIIIHIIIIHGIIIIIIIIHIIHGIIIHIHHHHIHIHIHHHIIIIIIIIIIHHHHIIHHHGIIIIIHIIIIIIIIIIHIHIIIIHIIIIIIIIIIIIIIIIHIIIIIIIIIIIIIIHIIIIIIIIIHIIHIIIIIIIIIHIIIIIIIIIHIIIIIIHAABDD
@HISEQ:969:HM2KJBCX2:2:1101:16219:62132 2:N:0:ACTATGCA
ACCAACAGATTGCCCAACTATCCCTATTAATCATTACGTCAATCCTAGAAACCAACAAAATAGGATCGAACGTCCTATTTCATTATTCCATGCTAATGTATTCAAGCGTTAGCCTGCTTTAAACACTCTAATTTTTTCAAAGTAACAGTCCTGTTTCCCTGCAACACCAAATTAATGACATTACAGTTCTTCAGAAAGGAGGAATCAGCGAAGCCAGTGCATACCAGTGGCACGACCAACCTGCTGACCCCGAAATTCAACTACGAGCTTTTTAACTGCAACAACTTTAATATACGCTATTGGAGCTGGAATTACCGCGGCTGCTGGCACCAGACTTGCCCTCCAA
+
D?DDBHI@1FG@?EGEC0FHEHC@GHIHHHHFHHHIHHHIII@E@GHGHHII?GCEGFE?FFHIIH1EHH1CG1DCC1CFGHEGHHHHEHHHC@GHGCGHGFGEHHHFHHHE@@HFHFHICHHHHFHFHHHHEHF@HHIIHFHIHFHHGHHHHHHHIIHHEIIIIIIHFFH0DHIIGHIHHIHHH@HCECHIHHIHHFHG?IHHHHG=;3IHH,HHHHEHEGIIIIHHCEHHIIIGIHGIHHGF<ECDHIIIHEHHEIIHHHHHHIIHIIIIIIHHEIIIIIIHFHIHIHIHHHHHGIIHEHIIIIIIIIIIHHHFCHIIHGEGHEGIHHHHHHIHIIIIHDDDD@
@HISEQ:969:HM2KJBCX2:2:1101:5128:63293 2:N:0:ACTATGCA
ACCAACAGATTGCCCAACTATCCCTATAATCATTACGTCGATCCTAGAAACCAACAAAATAGAATCAAACGTCCTATTTCATTATTCCATGCTAATGTATTCAAGCTCGAGCTTGCTTTAAACACTCTAATTTTTTCAAAGTAACAGTCCTGATTTCCCGCGACACCAAATTAATGACATCGTGGTTCGTCAGAAGGGAGAAACCAATAATGCTAGTACGTACAAAGTACGACCGACATATTAGTCCCGAAATTCAACTACGAGCTTTTTAACTGCAACAACTTTAATATACGCTATTGGAGCTGGAATTACCGCGGCTGCTGGCACCAGACTTGCCCTCCAA
+
DCDDDIIIIIIIIIGIIIIIIIIIIIIIIIIIIIIIIIIIHIIIHIHHHIIIHHIIIIGIIHIGHIIIIIHGFHIIIIIIIIHGIHIHIIHIIIHHHHHHHIHHHHIIIIIHIIIIIIIIIIHIIIIIIHIIIIIHHHHIIIIIIIIIIIIHIHHIIIIIIIIIIIIIIIIIIIIIIIIIIIIHHHIIIIIIIIIIIIIIIIIHIIIIIIIIIIIHIIIIHIHIIHIIIIIIIIIIHIIIIIHIIIIIIIIIIIIIIIIIIIIIIIIIHIIIIHHIHIIIIIIIHIIIIIIIIIIIIIIIIIIIIIIIIHIIIGIIIHIIIIIHIIIIIIIIIIIIIIDDDDD
@HISEQ:969:HM2KJBCX2:2:1101:19817:63336 2:N:0:ACTATGCA
ACCAACAGATTGCCCAACTATCCCTATTAATCATTACATCGATCCTAGAAACCAACAAAATAGAATCGGATGTCCTATTTCATTATTCCATGCTAATGTATTCAAGCGTGAGCCTGCTTTAAACACTCTAATTTTTTCAAGGTAACAGTCCTAATTCCCCGTGACACCAAATTAATGGCATTACGGTTCTTTAGAAGGTGAGAAATCAATAATATCAGTACATACCAACGGCATGACCGAAACATTGATCCCGAAATTCAACTACGAGCTTTTTAACTGCAACAACTTTAATATACGCTATTGGAGCTGGAATTACCGCGGCTGCTGGCACCAGACTTGCCCTCCAA
+
DDDDDIIIIIIIIIIIIIIIIIIIIIIIIIIIIIIIIIIIIIIIIIIIIIIIHIIIIIIIIGHIIIIIHHIIIHHHIIIHHIIIIIIIIIIIIIIIIIIIHHHHIIIHHIIIIIIGIHHIIIIIHIIHIIIIIIIIIIIIIIIIIIIIIIIIIIIIIIIIIIIIIIIHIIIIIIIIIIHIIIIIIIIIIIIIIIIIIIIIIIIIIIIIIIIIIIIIIIIIIHIIIIIIIIIIIIIIIIIIIIIIIHIIIIIIIIIIIIIIIIIIIIIIIIIIHIIIIIIIIIIIIIIGIIIIIIIIIIIIIIIIIIIIIIIIIIIIIIIIIIIIIIIIIIIIIIIIIIIIIIDDDDD
@HISEQ:969:HM2KJBCX2:2:1101:7484:63919 2:N:0:ACTATGCA
ACCAACAGATTGCCCAACTATCCCTATTAATCATTACGTCGATCCTAGAAACCAACAAAATAGAATCAAACGTCCTATTTCATTATTCCATGCTAATGTATTCAAGCGCGAGCCTGCTTTAAACACTCTAATTTTTTCAAAGTAACGGTCCTGATTCCCCATGACACCAAATTAATGACATCATGGTTCTTCAGAAGGGAGAAATCAAAATTGCCAGTACGTACCGAGGCACGACCAACAAATTGATCTCGAAATTCAACTACGAGCTTTTTAACTGCAACAACTTTAATATACGCTATTGGAGCTGGAATTACCGCGGCTGCTGGCACCAGACTTGCCCTCCAA
+
ADDDAIIIEHGHIIIHHHHHHIHGEHIIIIIIIIIIHIIIDHEHIIHHIIEHGHHHHIIIIIGHI?GHII1EFGHIIIIIIIGHIHFHIEFEHIHHIHIHHFHHHIHDHGIGHIIIIIHIIHHHHIIHHIHIEIIHHEHHIIHHIIIIHIIIHHGHGHFHHIIIIIHHHHHGHIIIHHHHEGHHHHGHFIIIIHHIIHIIIIIIHHGIIHIIIIHIIIIIIIIIIIIIIIIIHHIIIIIIIIHHHEIIIHIIHIIIIIIIHIIIIHIIIIIIIIIIIIIIIIIIHHIIIIIIIIIIIIHIIGIIIIIIIIHIIHHIIIIIIIIIHIIIIIIIHIIIIIIIDDDBC
@HISEQ:969:HM2KJBCX2:2:1101:18596:64359 2:N:0:ACTATGCA
ACCAACAGATTGCCCCAACTATCCCTATTAATCATTACGTCAATCCTAGAAACCAACAAAATAGGATCAAACGTCCTATTTCATTATTCCATGCTAATGTATTCAAGCGTTAGCCTGCTTTAAACACTCTAATTTTTTCAAAGTAACAGTCCTGTTTCCCTGCAACACCAAATTAATGACATTACAGTTCTTCAAGAAGGAGGAACCAGTAAAGCCAGTGCATACCAGAGGCACGACCAACCTACTAATCCCGAAATTCAACTACGAGCTTTTTAACTGCAACAACTTTAATATACGCTATTGGAGCTGGAATTACCGCGGCTGCTGGCACCAGACTTGCCCTCCAA
+
DDDDDIIIIIIIIIIIIIIGIIIIIIIIIIIIIIIIIIIIIGHIIIIIHIIIIHIIIIHHHIIIIIIIIIIIIIIIIIIIIHIHIHIHIIIIIIIIHIIHHHHHIIIIHIIIIIIHIIIIIIIIIIIIGHIHIIIIIIIIIHIIIIIIIIIIIIIHIIIHIIIIIHIIIIIIHHIIIIIIIIHIIIIIIIIHIIIIIIIIIIIIIIIIIIIIIIIIIIIIIIIIIIIIIIIIIIIIIIIIIIIIIIIIHIIIIIIIIIIIIIIIIIIIIIIIIIIIIIIIIIIIIIIIHIIIIIIIIIIIIIIIIIIIIIIIIIIIIIIIIIIIIIIIIIIIIIIIIIIIIIDDDDD
@HISEQ:969:HM2KJBCX2:2:1101:17153:65317 2:N:0:ACTATGCA
ACCAACAGATTGCCCAACTATCCCTATTAATCATTACGTCAATCCTAGAAACCAACAAAATAGGATCAACGTCCTATTTCATTATTCCATGCTAATGTATTCAAGCGCGAGCCTGCTTTAAACACTCTAATTTTTTCAAAGTAACAGTCCTGATTCCCCACCACACCAAATGAATGACATGATGGTTCGTCAGAAGGTAGAAATCAGTAACACCAGTACGTACCGAAGGCACGACCAGCGTACTAATCCCGAAATTCAACTACGAGCTTTTTAACTGCAACAACTTTAATATACGCTATTGGAGCTGGAATTACCGCGGCTGCTGGCACCAGACTTGCCCTCCAA
+
0D0<DCH11F1FHIIIIIIIIIIIIIIIIIIIIIIIIIIIIIIIIIIIIIIIHIIIIIIIIIIHIIHCH?CGEG@E<FH?@@GF@HFHCC1<C<DIHHCCH?CIIHD><HIHIIIHIIIHHHHHIIIHIIHHIIIIIGIIHHHHIIIIIIGBDHHHHHEGHHIHHIIIIHH@GHIIIIHHFF<CIIIIIIHH7:G<8/HF:IIIIIIHHGCFIGIIIIH@IIIHFEIIIIIIIIIIHEG?IHGDCHDIIIIIIIIIIIIIIIHIIIIIIIIIIIIIIIIIIIIIIIIIIIIIIIIIIIIIIIIIIIIIIIIIIIIIIIIIIIIIIIIIIIIIIIIIIIIIDDDDD
@HISEQ:969:HM2KJBCX2:2:1101:3115:64088 2:N:0:ACTATGCA
ACCAACAGATTGCCCAACTATCCCTATTAATCATTACGTCGATCCTAGAAACCAACAAAATAGGGTCAAACGTCCTATTTCATTATTCCATGCTAATGTATTCAAGCGTGAGCCTGCTTTAAACACTCTAATTTTTTCAAAGTAACAGTCCTGATTCCCCGCGACACCAAATTAATGACATCACGGATCTTCAGAAGGGAGAAACCAGTGACACCAGTGCATACCAAAGGCATGACCAGCGTACTGATCCCGAAATTCAACTACGAGCTTTTTAACTGCAACAACTTTAATATACGCTATTGGAGCTGGAATTACCGCGGCTGCTGGCACCAGACTTGCCCTCCAA
+
DCDDDIIIIIIIHIHIIIHIIIIIIIHIIHIHIIIIIIIIIHIIIIIIIIIIIIIIHHGIIIIIHHIHIHHEHIIIGIIIIIIIIIIHHHHIHIIIIIIIIHIIIIIIIIIIIIIIIIIHIHIIIIIIIIIIIIIIHIIIIIIIIIIIIIIIIIIIIIIHIIIIHIIIIIIIIIIIIHIHIIIIHHIGIIIIIIIIHIIIIIIHIIIIIIIIIIIIIIHIIIIIIIIHHGIIIIIIIIIIIIIHFIIIHIIHIIIIIIIHIHHIIHIIIIIIIHEIIIIIIIIHIIGIIIIHFIIIIIIHIIIIIIIIIIIIIIHIIIIIIIIIIIIIIIIIIIIIHIIIIDDDDD
@HISEQ:969:HM2KJBCX2:2:1101:20389:64864 2:N:0:ACTATGCA
ACCAACAGATTGCCCAACTATCCCTATTAATCATTACGTCGATCCTAGAAACCAACAAAATAGAATCAAACGTCCTATTTCATTATTCCATGCTAATGTATTCAAGCGCGAGCTTGCTTTAAACACTCTAATTTTTTCAAAGTAACAGTCCTGATTTCCCATGACACCAAATTAATGACATCGTGGTTCGTCAGAAGGGAGAAACCAATAATGCTAGTACGTACAAAGTACGACCGACATATTAGTCCCGAAATTCAACTACGAGCTTTTTAACTGCAACAACTTTAATATACGCTATTGGAGCTGGAATTACCGCGGCTGCTGGCACCAGACTTGCCCTCCAA
+
DDCDDIIIHIIIIIIIHIIIIIIIIHIHHIIIIIIHIHHIHHIIIIHHIIIIHIIIIIIIHHHHHIIIIIIIHIHIIIIIIIIIHIIIIIIGIIIIIIHIIHHIIHIHIHIIHGHHIIIIIIIHHIIIHIIIHIIIHHHIHIIIIIIHHHHIHIHIHIIIIIIHIIIIIIIHGIIIIIIIIHIII;IIIIIIIIIIIHHIIIIHHIIIIIIGIIIIIIIIIIIIIIHIIIIIIHIIIIIIIHHIIIIIIIIIHIIIIIIIIIIIIIIIIIIIIIIIIIIIIIIIHHIIIIIIIIIIIIIIIIIIIIIIIIIIIIIIIIIIIIIIIIIIIIIIIIIIIIIDDDDD
@HISEQ:969:HM2KJBCX2:2:1101:15886:65900 2:N:0:ACTATGCA
ACCAACAGATTGCCCAACTATCCCTATTAATCATTACATCGATCCTAGAAACCAACAAAATAGAATCTGATGTCCTATTTCATTATTCCATGCTAATGTATTCAAGCGTAAGCTTGCTTTAAACACTCTAATTTTTTCAGGTAACAGTCCTAATTCCCCATAACATCAAATAAATGACATTATGGTTCTTTAGAAGGTGAGAACCAATAAAACCAGTACATACCAAGGCATGACCGATTCCTTGATCCCGAAATTCAACTACGAGCTTTTTAACTGCAACAACTTTAATATACGCTATTGGAGCTGGAATTACCGCGGCTGCTGGCACCAGACTTGCCCTCCAA
+
DDBDDIIIHIIHHHHIIHIHHHIIIIIIIIIIIHIIHIIHHIIIIHHHIHHHHIIIIIHIIIHGIIHHGIIIHHIIIIIIHEHIIIIIIIIIHEHHHIHHI?HHHHIHHIHHHHIHIIIIICHHHHIHFHHHHHHIE@@GDGIIIHHEHGHIHHIHFIHHHHHHHHIHIHIIIHHHHEHHHHIIIIIFHIIHHHHFHDFIIHHHHIIIIIIIHFHHHIHIIIIIHHIGIIIHIIIIIIIIIHGIIIIIIIIIIIIIIHHEHIIIIIIIIIIHHHHIIIIIIIIIIIIIIIHHIHIGIIIIIIIIIIIIIIHIIIIIIIIIIIIIIIIIIIIIIHIIIIIDDDDD
@HISEQ:969:HM2KJBCX2:2:1101:16268:65977 2:N:0:ACTATGCA
ACCAACAGATTGCCCAACTATCCCTATTAATCATTACATCGATCCTAGAAACCAACAAAATAGAATCGGATGTCCTATTTCATTATTCCATGCTAATGTATTCAAGCGTGAGCCTGCTTTAAACACTCTAATTTTTTCAAGGTAACAGTCCTAATTCCCCGTGACACCAAATTAATGGCATTACGGTTCTTTAGAAGGTGAGAAATCAATAATATCAGTACATACCAACGGCATGACCGAAACATTGATCCCGAAATTCAACTACGAGCTTTTTAACTGCAACAACTTTAATATACGCTATTGGAGCTGGAATTACCGCGGCTGCTGGCACCAGACTTGCCCTCCAA
+
DDDDDIIIIIIIIIIIIHIIIIIHHHHHIIIIIIIIIIIIIIIIIIIIHIIGHIIIIIIIIHIIIHHHIIIIIGIIHIIIIIIIIIIHHHIIIIIIIIIHIHIIIIIIIHHHHIIIGHIIHIIIIIIIIIIIIIIIIIIIIIIIIIIIIIIIIIIIIIIIIIIIIIIIIIIHIIIIIIIIIIIIIIIIIIIIIIIIIIHIIHIIIIIIIIIIIIHIIIIIIIIIIIIIIIIIIIIIIIIIIIIIHGIIIIIIIIIIIIIIIIIIIIIIIIIIIIIIIIIIIIIIIHIIIIIIIIIIIIHIHHIIIIIIIIIIIIIIIIIIIIIIHIIIIIIIIIIIIIIIIIDDDDD
@HISEQ:969:HM2KJBCX2:2:1101:5964:66878 2:N:0:ACTATGCA
ACCAACAGATTGCCCAACTATCCCTATTAATCATTACGGTGATCCTAGAAACCAACAAAATAGAACCATGCGTCCTATTTCATTATTCCATGCTAATGTATTCAGGCAATAGCCTGCTTTAAGCACTCTAATTTTTTCAAGGTAACAGTCCTGCTTCCCCAACGCACCAAATTAATGACATGCTGGTTATTCAGAAGGTAGGAATCCATCACGCCAGTACAGACCCAAAAGCCCGACCAACGGATAAACCCCGAAATTCAACTACGAGCTTTTTAACTGCAACAACTTTAATATACGCTATTGGAGCTGGAATTACCGCGGCTGCTGGCACCAGACTTGCCCTCCAA
+
DDDDDIIIIHIIHIIGIIIIIIIIIIIIIIIIGHHIHIIIIIIIIIIIIIIIFHIIIIGIIIIIIHIIIIIIIIIIIIIIIIIHHIIHIIIIHIHIHHHIIIHIIIIIIIIIIIIIIHIIIIIGIIIIIIIIIIIIIIIIIIIIIIIHIIIIIIIIIIIIHHIIHIIIIIIIIIHIIIHHHHIIIIIIIIIIIIIIHHHIIIIIIIIIHIIIIHIIIIIIIIIIHIIIIIIIIIIIIIIIIIHIHHIGIIIIIIIIHIIHIIIHIIIIIIIIIIIIIIIIIIIIIIIIIIIIIIHIIIIIIHIIIIIIIIIIIIIIIIIIIIIIIIIIIIIIIIIHIIIIIIDCDDD
@HISEQ:969:HM2KJBCX2:2:1101:1744:66791 2:N:0:ACTATGCA
ACCAACAGATTGCCCAACTATCCCTATTAATCATTACGTCGATCCTAGAAACCAACAAAATAGAATCAAATGTCCTATTTCGTTATTCCATGCTAATGTATTCAAGCGTGAGCCTGCTTTAAACACTCTAATTTTTTCAAAGTAACAGTCCTGATTTCCCAAGACACCAAATTAATGACATCATGGTTCGTCAGAAGGTAGAAATCAATAATACCAGTACGTACAATAGCACGACCAATAAATTGATCCCGAAATTCAACTACGAGCTTTTTAACTGCAACAACTTTAATATACGCTATTGGAGCTGGAATTACCGCGGCTGCTGGCACCAGACTTGCCCTCCAA
+
BDCDDIIIIIIIHHEHHHHGHHHIIIIIIIICHIIGHHIII<EG@HHHGHHHHHGIHIIIHIHHHIFHHH1DFHCEHHHHCEHIGFFFHHFHC?1HHHGHHFHHHHGGHIIIHHHHHHHHEHIHIIHGHHIIHHHIHHIIIHGIHHIIHIIHHIIHIIIIIIIIIIIIIHHFFHIIIHIHHIIIHHGFHHEIHHHHIHIIIIIIHIIHIIIHGIIIHIIIIIIIIIIHHIH9<IIIIIIIIHFEHHFIIGIIIIIIIGHIHFEHIIIIHHGIIIHIHIIIIIHIHIIIIIIHIIIIIIIIIIIIIIIIIIIIIIIIIIGIIIIIIIIIIIIHIHHIIIIIDDDDD
@HISEQ:969:HM2KJBCX2:2:1101:9374:67404 2:N:0:ACTATGCA
ACCAACAGATTGCCCAACTATCCCTATTAATCATTACATCGATCCTAGAAACCAACAAAATAGAATCTGATGTCCTATTTCATTATTCCATGCTAATGTATTCAAGCGTAAGCTTGCTTTAAACACTCTAATTTTTTCAAGGTAACAGTCCTAATTCCCCATAACATCAAATAAATGACATTATGGTTCTTTAGAAGGTGAGAACCAATAAAACCAGTACATACCAAGGCATGACCGATTCCTTGATCCCGAAATTCAACTGCGAGCTTTTTAACTGCAACAACTTTAATATACGCTATTGGAGCTGGAATTACCGCGGCTGCTGGCACCAGACTTGCCCTCCAA
+
DDADDIIGIIIIIIIIIIIIIIGIIIIIIIIHIIIIIIIIIIIIIIIHIIIIIIIIIIGIIHHIIIIIIEHHHHEGHHIIIIIIHIIEGCHHHHIIIIIIIIIHIIIIIIIGIIIIIHIIIGIHIIIHHIIIIIIHIIIIIIIIIHHIIHIHIHIIIIIHIIHHFIHIIIIHIHIGIIIIIIIIHIIIIIHIIIIIIHIIIIIIIIIIIIIII;IIIIIIIIIIIIIIIIIIIIIIIIIIIIHHIIIIHIIIIIIIIHHHC/IIIIIHIIIIIIIIIIIIIIIIIHIHIIIIHIIIIIIIIIIIIIIIIIIIIIIIIIIIIIIIIIIIIIIIIIIIIIIIDDDDD
@HISEQ:969:HM2KJBCX2:2:1101:15708:67472 2:N:0:ACTATGCA
ACCAACAGATTGCCCAACTATCCCTATTAATCATTACGTCGATCCTAGAAACCAACAAAATAGAATCAAACGTCCTATTTCATTATTCCATGCTAATGTATTCAAGCGTAAGCCTGCTTTAAACACTCTAATTTTTTCAAAGTAACAGTCCTGATTCCCCACGACACCAAATTAATGACATCGCGGTTCTTCAGAAGGTAGGAACCAATAATGCCAGTGCGTACCGAAGCACGACCAACAATTTGATCCCGAAATTCAACTACGAGCTTTTTAACTGCAACAACTTTAATATACGCTATTGGAGCTGGAATTACCGCGGCTGCTGGCACCAGACTTGCCCTCCAA
+
DDDDDIIIIIGIIIIIIIIGIIIIIIIIIIIIIIIIIIIIIIIHIIIIIIIHHIIIIIIIIIIIIIHHIIIHEHIIIIIIIIIIIIIHHIHHHIIIIIHIIIIIIIIIIIIIIIIIHHHIIIIIIIIIIIIIIIIIHHIIIIIIIIIIHHIGHIHGIIHIHIIHIIIIIIIHIIIHHGHHHIIIIIIIIIHHHIIIHIIIIIIIHIIIHHIIIIIIIIIIIIIIIIIIIIIIIIIHIIIIIIIHIIIIIIIIIIIIIIIHHCIIIIIIIIIIHHIIIIIIIIIIIIIIIIIHGIIIIIIIHIIIIIIIIIIIIIIIIIIIIIIIIIIIIIIIIIIIIIIIDDDDD
@HISEQ:969:HM2KJBCX2:2:1101:18216:67814 2:N:0:ACTATGCA
ACCAACAGATTGCCCAACTATCCCTATTAATCATTACGGTGATCCTAGAAACCAACAAAATAGAACCATGCCGTCCTATTCTATTATTCCATGCTAATGTATTCGAGCAAAAATGCCTGCTTTAAACACTCTAATTTTTTCTAGGTAAAGGTCCTGGATCCGCAAGACACCCAATAAAGGACATCAAGTTTCTCCAGAAGGTGAGAAATCAACAGTAACAGTTCATACCCCTTAAGGCATGACCATCACGTCAATCCCGAAATTCAACTACGAGCTTTTTAACTGCAACAACTTTAATATACGCTATTGGAGCTGGAATTACCGCGGCTGCTGGCACCAGACTTGCCCTCCAA
+
DDDDCIIIIIIIIIIIIIIIIIIIIIIIIHIIIIIIIIIIIIIHIIIIIIIIIHIIIIIIIIHHIIIIIIIIHHIIIHHIIIIIIIIIHHIIGIHIIIIIICGHIIHIIIIIHIHIIIIIIIIIIIIIIIIIIIIIIIIIIIIHIIIIIIIIIIIHIIIIIIIIIIIIIIIIIIIIIIIIIHHIIIIIIIHIIIIIIIIIIIIIIIIIIIIIIIIIIIIIIIHIHIIIIIIIIIIIIIIIIIIIHIIIIIHGIIIIIIIIIIIIIIIIIIIIIIIIIIHIIIIIHIIIIIIIIIIIIIIIIIIIIIIIIIIIIIIIIIIIIIIIIIIIIIIIIIIIIIIIIIIIIIIIDDDDD
@HISEQ:969:HM2KJBCX2:2:1101:10365:68181 2:N:0:ACTATGCA
ACCAACAGATTGCCCAACTATCCCTATTAATCATTACGGTGATCCTAGAAACCAACGCAATAGAACCAATCCGTCCTATTTCATTATTCCATGCTAATGTATTCAGACGTTAGCCTGCTTGAAACACTCTAATTTTTTCAAAGTAACAGTCCTGATTTCCTATCACACCGACTAAATGGCATGAAAGTTCCTCAGAAGGTAGAGATTTATCTCACCAGTACAGACAATTAAGCCTGACCAATGGGTAAACCCCGAAGTTCAACTACGAGCTTTTTAACTGCAACAACTTTAATATACGCTATTGGAGCTGGAATTACCGCGGCTGCTGGCACCAGACTTGCCCTCCAA
+
<0<00<<F1<FHHIH1C<<1D111<1<C1<<<<11<<1CG?@C1<DC<1<DH@11<0//<0<GH?CHHEHG@0<1<011111<111<@G11<11D11<CC@<DIHHEDHF<FHFHA?F8B$EHEEAEGFHF@D1E@B?HHHHHHHHHH,D?HFH@7F<G@HHGH8E@CC#HGCECHHD?HHHEF<CHHEIGHCHHHHHC0FCEEHG@GF?CEEC@@HFCHHHHEEEIIIHIIFHIFHEFGHEHEHG<E<CCHIHHHHEFHGEHFHHFE@HECIIHIIHHHD1FHGIIHIIIIIIHHHHIHHHEH@HCEEHF@H?DIIIIIHHHIGIIIIHCGHGIHHHHEIHHBDD@?
@HISEQ:969:HM2KJBCX2:2:1101:10587:68291 2:N:0:ACTATGCA
ACCAACAGATTGCCCAACTATCCCTATTAATCATTACGTCAATCCTAGAAACCAACAAAATAGGATCGAACGTCCTATTTCATTATTCCATGCTAATGTATTCAAGCGTTAGCCTGCTTTAAACACTCTAATTTTTTCAAAGTAACAGTCCTGTTTCCCTGCAACACCAAATTAATGACATTACAGTTCTTCAGAAAGGAGGAATCAGCGAAGCCAGTGCATACCAGTGGCACGACCAACCTGCTGACCCCGAAATTCAACTACGAGCTTTTTAACTGCAACAACTTTAATATACGCTATTGGAGCTGGAATTACCGCGGCTGCTGGCACCAGACTTGCCCTCCAA
+
DDDDDIIIHIIIIIIIIIIIIIIIIIIIIHIIIIIIIHIIIIIHHIGIIIIIIIIIIIIGHIHGHIIHIIGIEHIIHIIHIIIIIIIIIHIIFHHIIIIHIHHIIIIIHHIIHIIIIIIIIIIHIIIIHHIIIIIHIIIIIIIIIIIIIIIIIIIIIIHIIIIIIHIIIIIIIIIIHIIIIIIIIIIIIIIIIIIHHIIIIIIIIIIIIIIIIIIIIIIIIIIIIIIIIIIIIIIIIIIIIHHHHIIIIIIIIIIIIIIHIIIIIIIIIIIIIIHHIIIIIIIIIIIIIIIIIIIIIIIIIIIIIIIIIIIIIIIHIIIIIIIIIIIIIIIIIIIIIIIIIDDDDD
@HISEQ:969:HM2KJBCX2:2:1101:7863:68581 2:N:0:ACTATGCA
ACCAACAGATTGCCCAACTATCCCTATTAATCATTACGTCAATCCTAGAAACCAACAAAATAGGATCGAACGTCCTATTTCATTATTCCATGCTAATGTATTCAAGCGTTAGCTTGCTTTAAACACTCTAATTTTTTCAAAGTAACAGTCCAAATTCCCCGCAACACCAAATTAATGGCATTACGGCTCATCAGGAAGGAGGAATCAGTGAGACCAGTACATACCAGAGGCATGACCAACCTACTAACCCCGAAATTCAACTACGAGCTTTTTAACTGCAACAACTTTAATATACGCTATTGGAGCTGGAATTACCGCGGCTGCTGGCACCAGACTTGCCCTCCAA
+
ADDDDIIIIIIGIIIIIIIIIIIIIIIIIIIIIIIIIIIIIHIIIIIIIHIIHIHIGIIIIIHHIHIGFHEHHHIHHIIIIIHIGHHIIIHIGHHIIHHIIIHHIIIHIIIIIIIIIIIHHHIIIIIIIIHIIIIIGIHIIIIIIIIIIIIIHHHIIGIGIIIIIIHIIIIIIIIIIIIIHIIIIIIIIHIIIIIIIIIIIIIIIIIIIHIIIHIIIIIIIIIIIIIIIIIIIIIIIIIIIIHHHHHIIIIIIIIIIIIIIIIIIIIIIIIIIIIIIIIIIIIIIIIIIIIIIIIIIIIIIIIIIIIIIIIGIIIIIIIIIIIIIIIIIIIIIIIIIIIIIDDDDD
@HISEQ:969:HM2KJBCX2:2:1101:6389:68864 2:N:0:ACTATGCA
ACCAACAGATTGCCCACTATCCCTATTAATCATTACGGTGATCCTAGAAACCAACAAAATAGAACCAAACCGTCCTATTTTATTATTCCATGCTAATGTATTCAGACGGACGCCTGCTTTAAACACTCTAATTTTTTCAAAGTAACAGTCCTGATTTCCCCCCACACCAACTGAATGACATGGAGATTCCTCAGAAGGTAGGAACTCGTCACACCAGTGCAGACAGTTAAGCCTGACCAATGGGCAAATTCCGAAGTTCAACTACGAGCTTTTTAACTGCAACAACCTTAATATACGCTATTGGAGCTGGAATTACCGCGGCTGCTGGCACCAGACTTGCCCTCCAA
+
DDDDDIIIIIIIIIIIIIIIIIIIHIIIIIIIIIIIIIIIHIIIIIHHHIIHIIIIIIIIIHIHIIIIFHIIICCHIIIHIIIIIIIIIIIHHIIIIIGHGDHHHIIIHIIIFGGIIIHIIHIIHIGIIHHFIHIIIHHIHHHIIEHIHIFHGIIIIIIIIHHGGIGGHFHGH?@BCHEHFFHHHHHIFHIGGHGHHHHHGCGHIHGHHHIIHHHHHHH1<6FFH<AGHHHHEG5?@@EGDG@)CGCEHHC1<<11<11C01<<<C1@0<1<111D1<1<101<<<1<11110D0C1<1C1CC@C<1C@@CC</<//</1@1<11<<111<1<<11<10<0100<D<
@HISEQ:969:HM2KJBCX2:2:1101:6557:68923 2:N:0:ACTATGCA
ACCAACAGATTGCCCAACTATCCCTATTAATCATTACGTCAATCCTAGAAACCAACAAAATAGGATCAAACGTCCTATTTCATTATTCCATGCTAATGTATTCAAGCGTTAGCCTGCTTTAAACACTCTAATTTTTTCAAAGTAACAGTCCTGTTTCCCTGCAACACCAAATTAATGACATTACAGTTCTTCAGAAAGGAGGAATCAGCGAAGCCAGTACATACCAAAGGCACGACCAACCTGCTAACCCCGAAATTCAACTACGAGCTTTTTAACTGCAACAACTTTAATATACGCTATTGGAGCTGGAATTACCGCGGCTGCTGGCACCAGACTTGCCCTCCAA
+
BDADDIIHHHHIHHIHHHHGHCFHHHIIIGHHIHHHE?DHHHIGHHHCGHEEHHHHIIHEH1F@D@C@GHHGEHCGEHH<GEEHEHHHHIII1DFEEHIHHHEHHDCHHIIHHIHHIHHIHIGIIIIHIIFHHHHEHHIEDIHIHHIHIIIIIHHHHHHHGIHGEIIIHHHIIIIIHGHHHIIIHHHHHIHIIII;IIIHHHIIIIIIIIIIIIIIIIIIIHIIIIIIHIHHHHIHEHIHHHGHGIIHGIIHHIIIIIHHIIIHGIIIIIHIIHHHHGHIHIHHHHFIHHHHHIIIIIIIIHIGHGIIGIIIIIIHGIIIHIHHGHHEHEHEHHHEHIHHHDD@BB
@HISEQ:969:HM2KJBCX2:2:1101:5099:69125 2:N:0:ACTATGCA
ACCAACAGATTGCCCAACTATCCCTATTAATCATTACGGTGATCCTAGAAACCAACAAAATAGAACCATGCCGTCCTATTCTATTATTCCATGCTAATGTATTCGAGCAAAAATGCCTGCTTTAAACACTCTAATTTTTTCAAGGTAAAGGTCCTGGATCCGCAAGACACCCAATTAAGGACATCAAGTTTCTCCAGAAGGTGAGAAATCAACAGTGACAGTTCATACCCCTTAAGGCATGACCATCACGTCAATCCCGAAATTCAACTACGAGCTTTTTAACTGCAACAACTTTAATATACGCTATTGGAGCTGGAATTACCGCGGCTGCTGGCACCAGACTTGCCCTCCAA
+
DDDDDECGHIHIIHHIIIIIIIIIIIIIIHEFGHHHIIIIIEHHIIFHIIIGHHFHHHH@H@GHHHHHE@C@EHIHIIHEFHGGIIHH@GHHHHIHHHFHHHEHIIHHHHFHIIHGHHHHHHFEHIIIIIHIHHH@HHHHHHIIHHGDHIHHHHHHHHHHIHHHIHHHHHHIIIHGGIHHHFHIIIHHHHHHDIGIIIIIIIIIIHGIHIIHHHIIIHHHHHHGIIHECCHHIIIIIIIGIIIIIIIHIHGDHCHHDIIIGIHHEIHGE?HIIIIIIIHHIIIHEHHGFIHHHHIIGHIIHIHHHIIIHIIHIIIIIIHIIIHIIIIGIIIIIIIIIIIIIIIIIIIIDCDDD
@HISEQ:969:HM2KJBCX2:2:1101:17256:69192 2:N:0:ACTATGCA
ACCAACAGATTGCCCAACTATCCCTATTAATCATTACGGTGATCCTAGAAACCAACAAAATAGAACCATGCCGTCCTATTCTATTATTCCATGCTAATGTATTCGAGCAAAAATGCCTGCTTTAAACACTCTAATTTTTTCAAGGTAAAGGTCCTGGATCCGCAAGACACCCAATAAAGGACATCAAGTTTCTCCAGAAGGTGAGAAATCAACAGTAACAGTTCATACCCCTTAAGGCATGACCATCACGTCAATCCCGAAATTCAACTACGAGCTTTTTAACTGCAACAACTTTAATATACGCTATTGGAGCTGGAATTACCGCGGCTGCTGGCACCAGACTTGCCCTCCAA
+
DDDADHIH?CGE@GHHIHE@C1CFHH@FHIIHHHIHFGEG<DEHHHIIIHHIIFHI?<FE@FDHHIIICHE<<<CEECH1GC@GHHIHCCHE?FHHH?1<CDFH@G8EGGIEFHHHHGCHHHHGGEFHHHHHGHHGGIHHHHGFIHIIIHEGEHFHHEEHDIHIHHHHHEHHEHHEHHHHG@IIHHIHHGEHHCFHE@HIIHHHHIHFHHGGCF@@GFHHHHIHIIIHHHHHEIHHHHHGEHHIHHHEHHHDIHFHDGCHIIIIFIIIIHIIIIIIHIIIIIIIGHIHIIIIIIIHIHHGIIIHHHIIHIHHEIIHEIIGIIIIHIIIIIIIIIIIIIHGIIHIIIIIDBDB@
@HISEQ:969:HM2KJBCX2:2:1101:6896:69553 2:N:0:ACTATGCA
ACCAACAGATTGCCCAACTATCCCTATTAATCATTACGGTGGTCCTAGACCAACAAAATAGAACCAACGTCCTATTCTATTATTCCATGCTAATCTATTCAAGCAAAAGCCCGCTTTAAACACTCTAATTTTTTCAAGGTAATGGTCCTGGTTCCCCGACACACCCAATAAAGGGCATACCGGCTCACCAGAAGGATAGACCCGACAACAGACAGTACTCGCCAGAGACGGACCGCCCGGTCAGGTCTAAAATTCAACTACGAGCTTTTTAACTGCAACAACTTTAATATACGCTATTGGAGCTGGAATTACCGCGGCTGCTGGCACCAGACTTGCCCTCCAA
+
DDDDDIIIIIIIIIIIIIIIIIIIIIHIHIGIIIIIIIHIIIIIIIIIHHHIHGHHCCHHIIIIIIIIIHIIIIIHIIIIGIHGHIHIIGIHIIIIIHIIIHFIHIIIGGIIIIHHIIIHHIIIIIIHIIIIIHIIIIIIIIIIIIIIHGIHGHHIIHIIIIIHIIIIIIIHHCIIIIIIIGIIIIHHIIIIIIHIHHIHIIIIIIIIIHIIIIHIIIIIIIIIHIIHIIIIHIIIIIHIIIIIIIIIIIIIIIIIIIIIIIIIIHIIIIIIHHIIHIHIIIIHIIIIHHGIIIIHHHIIIIIIIIIIIIIIIIIIIIIIIIIIIIIIIIHIIIIIIIDDDDD
@HISEQ:969:HM2KJBCX2:2:1101:17106:69344 2:N:0:ACTATGCA
ACCAACAGATTGCCCAACTATCCCTATTAATCATTACGGTGATCCTAGAAACCAACAAAATAGAACCATGCCGTCCTATTCTATTATTCCATGCTAATGTATTCGAGCAAAAATGCCTGCTTTAAACACTCTAATTTTTTCAAGGTAAAGGTCCTGGATCCGCAAGACACCCAATTAAGGACATCAAGTTTCTCCAGAAGGTGAGAAATCAACAGCGACAGTTCATACCCCTTAAGGCATGACCATCACGTCAATCCCGAAATTCAACTACGAGCTTTTTAACTGCAACAACTTTAATATACGCTATTGGAGCTGGAATTACCGCGGCTGCTGGCACCAGACTTGCCCTCCAA
+
DDDDDIIIIHHIIIIIIIIIIIIIIIIIIIIIIIIIIIIIIIIIIHIIHIHIIIIIIGIHIIGCHIIIIIIIIIIIIIIGIIIIIIIIIHIIIHHIIIIIICHHIHIIIIIIIIIIIIIIHIIIIIIIIIIIIIHHIHIIIIIIIIIIIHIHIIHHHIHIIIIIIIIIIIIIIIIIIIIIIIIIIIIIIIIIIIIIIIIIIIIIIIIIIIIIIIIIHHIHIIIIIIHIIIIIIIIIIIIIIIIIIIIIIIIHHIIIIIIIIIIIIIIIIHIIIIIIIIIIIIIIIIIIIIIIIIIIIIIIIIIIIIIIIIIIIIIIIIIIIIIIIIIIIIIIIIIIIIIIIIIIIIIIDDDDD
@HISEQ:969:HM2KJBCX2:2:1101:11984:68960 2:N:0:ACTATGCA
ACCAACAGATTGCCCAACTATCCCTATTAATCATTACATCGATCCTAGAAACCAACAAAATAGAATCGGATGTCCTATTTCATTATTCCATGCTAATGTATTCAAGCGTGAGCCTGCTTTAAACACTCTAATTTTTTCAAGGTAACAGTCCTAATTCCCCGTGACACCAAATTAATGGCATTACGGTTCTTTAGAAGGTGAGAAATCAATAATATCAGTACATACCAACGGCATGACCGAAACATTGATCCCGAAATTCAACTACGAGCTTTTTAACTGCAACAACTTTAATATACGCTATTGGAGCTGGAATTACCGCGGCTGCTGGCACCAGACTTGCCCTCCAA
+
DDDDDIIIIIIHIIIIIIIIIIIIIIIIIIIIIIIIIIIIIIIIIIIIIIIIIIIIIIIHIIFHHIIIIIIGIHIIIIIIIGHIIIHIIIIGHIIIIIIIIIIIIIIIIIIIIIIIIIIIIHHIHIIIIIIIIIIIIIIIIIIIIIIIIIHIIHIIIIIIIIIIIIIIIIIIIIIIIGIIIIIIIIIIIIHIIIIIIIIIIIIIIIIIIIIHIIIIIIIIIIIIIIIIIIIIIIIIIIIIIIIHHIIIIIIIIIIIIIIIIIIIIIIIIIIIIIIIIIIIIIIIIIIIIIIIIIIIIIIIIIIIIIIIIIIIIIIIIIIIIIIIHIIIIIIIIIIIIIIIIIDDDDD
@HISEQ:969:HM2KJBCX2:2:1101:4242:70508 2:N:0:ACTATGCA
ACCAACAGATTGCCCAACTATCCCTATTAATCATTACGGTGATCCTAGAAACCAACGAAATAGAATCAGTCCGTCCTATTTCATTATTCCATGCTAATGTATTCAGACGATAGTCTGCTTTAAACACTCTAATTTTTTCAAAGTAACAGTCCTGATTTCCCATCACACCAAATAAATGGCATGAAAGTTCCTCAGAAGGTAGAGATCCATCTCACCAGTGCAGACAATTAAGCCTGACCAATGGGTAGACCCCGAAGTTCAACTACGAGCTTTTTAACTGCAACAACTTTAATATACGCTATTGGAGCTGGAATTACCGCGGCTGCTGGCACCAGACT
+
D@DBDHGHHH@CCC?GFHHHHIII@HEHEEHHIIFIFH=FGEFHIIHFGHGI@HIHI@EHIIHHIIIIIIIGG<@<CGHH?HHIHEHH?GHHIHHIIIIHHHHIHHHHGFGHHIIIIIHGHHHCHHHHHHGEHIHHGDHIHGIIIHIHHHEHIHHGHHIHHGHIIIIHEHHHHHHIIHIIIIHHHIHIHHHIII;IIIIHIIIHIHIHHIHHHIHCHHEHGFIIHHIIIIIIHCHHFHEHHEEHIHIIHIDIHHIHHIHIHHHHHHHGC=HHIHGFHHHEHHHCHHGIIIIHHHHIHIIIHEFHHHIFIIHIHIIIHHDHIIIIIHIIHGFHIBBD@D
@HISEQ:969:HM2KJBCX2:2:1101:12535:70969 2:N:0:ACTATGCA
ACCAACAGATTGCCCAACTATCCCTATTAATCATTACGTCAATCCTAGAAACCAACAAAATAGGATCAAACGTCCTATTTCATTATTCCATGCTAATGTATTCAAGCGTTAGCCTGCTTTAAACACTCTAATTTTTTCAAAGTAACAGTCCTGTTTCCCTGCAACACCAAATTAATGACATTACAGTTCTTCAAGAAGGAGGAACCAGTAAAGCCAGTACATACCAGAGGCACGACCAACCTACTAATCCCGAAATTCAACTACGAGCTTTTTAACTGCAACAACTTTAATATACGCTATTGGAGCTGGAATTACCGCGGCTGCTGGCACCAGACTTGCCCTCCAA
+
DDDDDIIHIIIIIIIIGIIIIIIIIIIIIIIIIIIIIIIIIIIIIIIIIIIIHIIIIIIIHHIIIIIIIIHIIIGIIIIIIIIHIIIHIIIIIIIIIIIIIIIIIIIHHIIIIIIIHIIIIIIIIIIHHIIIIIIIIIIIHIIIHHHIIIIIIIIIIIHIHIIIIIIIIIIGIIHIIIIIIHIIIIIIIIIIIIIIIIIIIHIIIIIIIHIIIIIIIIIIIIIIIIIIIIIIHIIIIHHIIIHHHHHHIIHGIIIIIIIIIIIIIHIIIIIIIIIIIIIIIIIIIIIIHHIIHHIIHHIIIIIIIIIIIIIIIIIIIIIIIIIIIIIIIHIIIIIIIHIIGDDDDD
@HISEQ:969:HM2KJBCX2:2:1101:9941:71152 2:N:0:ACTATGCA
ACCAACAGATTGCCCAACTATCCCTATTAATCATTACCTCAATGCTCTACAAAACCAACAAAATAGAACCGAGGTCCTATTCTATTATTCCATTCAACATTATTCAGGCGTAAGGCCTGCTTTAAGCACTCTAATTTTCTCAAAGTAAACGCATCGGCCACTGAAAACACCCAATAAAGGGCATCAACAGCCAACCGATAGATTAGGACCGGACGCGTAGTGACAGCAATCAAGCGCACCACGCGCCAGTACCCGAGATCCAACTACGAGCTTTTTAACTGCAACAACTTTAATATACGCTATTGGAGCTGGAATTACCGCGGCTGCTGGCACCAGACTTGCCCTCCAA
+
DDDDDIIHIIIIIIIIIIIIHIHIIIIIIIHIIIIIIHIIIIIIICGHHIIIIIIIGHIIIIIIIIIIIICFCCDGHHIIIIIHHHHHIFHII1@FHIIIHGIIIIIHHIIIIHIIIIIIIIIHIIHIIIIIIIIHHIHIIIIIIIIIHIIIIIIIIIIIIIIHIIIIIIIIIIIHIIIIIIIIIIIIIIIIIIHIIIHIIIIHHIHHIIIIIIIIIIIIIIHIIIHIIIIIIIIIHIIIIIIIIIIHIIIHGIIIIIIIIIIIIHIIHIIIIIIIIIIIIIIIIIHIIIIIIIIIHIIIIIIIIIIIIIIIIHIIIIIIIIIIIIIIIIIIIIIIIIIIHIIIDDDDD
@HISEQ:969:HM2KJBCX2:2:1101:16067:71081 2:N:0:ACTATGCA
ACCAACAGATTGCCCAACTATCCCTATTAATCATTACATCGATCCTAGAAACCAACAAAATAGAATCGGATGTCCTATTTCATTATTCCATGCTAATGTATTCAAGCGTGAGCCTGCTTTAAACACTCTAATTTTTTCAAGGTAACAGTCCTAATTCCCCGTGACACCAAATTAATGGCATTACGGTTCTTTAGAAGGTGAGAAATCAATAATATCAGTACATACCAACGGCATGACCGAAACATTGATCCCGAAATTCAACTACGAGCTTTTTAACTGCAACAACTTTAATATACGCTATTGGAGCTGGAATTACCGCGGCTGCTGGCACCAGACTTGCCCTCCAA
+
DDDDDIIIIIIIIIIIIIIIIIIIIIIIIIIIIIIIIIIHHIIIIIIIHIIIIIIIIIIIIIIIIIIIIFHIIHIIIIIIIIIIIIIHCHHIHHHIIIIIHHIIIIIIIIIIIIIIIIIIIIIIIIIHIIIIIIIIIIIIIIHHIIIIIIIIIIIIIIIIIIIIIIIIIIIHIIIIIIIIIIIIIHIIIIHHIIIIIIHGE0IIIIIIIHIIHIIIIIIIIIIIIIIIIIIIIIIIIIIIIIHIHHIIHIIIIIIIIIIIIIIIIIIHIIIIIIIIIIIIIIIIIIIIIIIIIIIIIIHIIIIIIIIIIIIIIIIIIIIIIIIIIIIIIIIIIIIIIIIIIIDDDDD
@HISEQ:969:HM2KJBCX2:2:1101:5870:72354 2:N:0:ACTATGCA
ACCAACAGATTGCCCAACTATCCCTATTAATCATTACGTGGTCCTAAAACCAACAAAATAGAACCATCGTCCTATTTTATTATTCCATGCTAATGTATTCAAGCAAAAATGCCCACTTTAAACACTATATTTTTTTCAAAGTAAAAGTCCTAGTTCATTGAAACACCCAAGAGCATCCCAATTCACCAGAAGGTGAGAAATTGGCTACACACCAATTCATGCCCCTAAAGGCATGACCGATATATCCCAATCCCGAAATTCAACTACGAGCTTTTTAACCGCAACAACACTAATATACGCTATTGGAGCTGGAATTACCGCAGCTGCTAATACCAGACTTGCCCTCCAA
+
DDDDDIIIIIIIHIIIIIHIIIIIIIIIIIIIIIIIIIIIIIHIIIHIIIHIIIIIHIIIIIIIIGHIIIIIIIIIIIIIIIHIIIIIIIIIIIGIHHHHIHIIIIIIIIIIIIIIHIIIIIIIIIIIIIIIIIHIIIIIIIIIIIIHIIIIIIIIIIIIIIIIIIIHIIIHIIIIHIIHIHCHIIIIIIIIIIIIIIIIIIIHIIIIHIIIIIIHHIIIIIIIIIIIIIIIIIIIIIIIIHIHHHHFIHHIIIIIIIHHIIIIIIIIIIIIIIIIIIIIIIIIHIHIIIIIIIIIIIIIIIIIIIIIIIIIIIIIIIIIIIIIIIIIIIIIIIIIIIIIIIIIDDDDD
@HISEQ:969:HM2KJBCX2:2:1101:2523:72321 2:N:0:ACTATGCA
ACCAACAGATTGCCCAACTATCCCTATTAATCATTACATCGATCCTAGAAACCAACAAAATAGAATCTGATGTCCTATTTCATTATTCCATGCTAATGTATTCAAGCGTAAGCTTGCTTTAAACACTCTAATTTTTTCAAGGTAACAGTCCTAATTCCCCATAACATCAAATAAATGACATTATGGTTCTTTAGAAGGTGAGAACCAATAAAACCAGTACATACCAAGGCATGACCGATTCCTTGATCCCGAAATTCAACTACGAGCTTTTTAACTGCAACAACTTTAATATACGCTATTGGAGCTGGAATTACCGCGGCTGCTGGCACCAGACTTGCCCTCCAA
+
DDDDDIIIIIIIIIGIGHIIIIIIIIIIIHIIIIIIIIIIIIIHIIIIGIIHIIIIHHHHIIHHIIIIIIIIIIIIGIIIIIIIIIIHFHIIIHIHIHIIHGIIIIIHIHIIIHHIHIIIIIHIHHHHHHIIIIIIIHHHEIIIIIHIIIIIIIIIIHIIIIIIIIHIIIIIIIIIHIIIIIIIIIIIIIIIIIIIIIIIHIIIIIIIIIIIIIIIIIIIIIIIIIIIIIIIIIIIIIIIIIIHIIIIIIIIIIIIIIIIIIIIIIIIIIIIIIIIIIIIIIIIIIIIIIIIHIIIIIHIIIIIIIIIIIIIIIIIIIIIIIIIIIIIIIIIIIIIIIIIDDDDD
@HISEQ:969:HM2KJBCX2:2:1101:19851:72311 2:N:0:ACTATGCA
ACCAACAGATTGCCCAACTATCCCTATTAATCATTACGTCGATCCTAAAAACCAACAAAATAGGGTCAAACGTCCTATTTCATTATTCCATGCTAATGTATTCAAGCGTGTGCCTGCTTTAAACACTCTAATTTTTTCAAAGTAACAGTCCTGATTCCCCATGACACCAAATTAATGACATCACAGTTCGTCAGAAGGTAGAAATCAATAATACCAGTGCATACCGGAGGCACGACCAATATATTGATCCCGAAATTCAACTACGAGCTTTTTAACTGCAACAACTTTAATATACGCTATTGGAGCTGGAATTACCGCGGCTGCTGGCACCAGACTTGCCCTCCAA
+
BDDDDIIHHHGHIHIGHIIHHIHIIIIIIIHIIIIIIIIIIHHHHHIIGHIIIIIIIHIHIHHIIIIICHEHEHHHIIIIIIIIIGIHIIHIIHIHIIIHHEHIIIHHIIIIIIIIIIHIIIIHIIIIHIIIIIIIHIHIIIHIIIIHHIHHHHHIIIIIIIIIIIIHIHIHHIIIIIGHHHIIIIIIIIIHIIIIIIIIIIIIHIIHIHIIIIIIIHIIIIIHIIIIIGIIIHHIIIIIIIIHFIIIHIIIIHIIIIIIIIIIIIIIIIIIHEGIIIIIIIIIHEFHIIIIIIIHHHHGHIIIIIIIIIIIIIIIIIIIIIIIIIIIIIIHHIIIIHIIIDDDDD
@HISEQ:969:HM2KJBCX2:2:1101:3794:72593 2:N:0:ACTATGCA
ACCAACAGATTGCCCAACTATCCCTATTAATCATTACGTCGATCCTAGAAACCAACAAAATAGAATCAAACGTCCTATTTCGTTATTCCATGCTAATGTATTCAAGCGTGAGCCTGCTTTAAACACTCTAATTTTTTCAAAGTAACAGTCCTGATTCCCCATGACACCAAATTAATGACATCATGGTTCGTCAGAAGGTAGGAATCAATAATACCAGTACGTACAATAGCACGACCAATAAATTGATCCCGAAATTCAACTACGAGCTTTTTAACTGCAACAACTTTAATATACGCTATTGGAGCTGGAATTACCGCGGCTGCTGGCACCAGACTTGCCT
+
DDDDDIIHIIIIGIHIIIIIIIIIIIIIIIIIIIIIIIIIIIIIIIIIHIIIIIIIGIHHIHHIIIIIIIIIIIHIHHHIIIIIIHIIHIIIIHIIHIIHHEHHIHHHIIIIFHHHIIIIIHHHIIIIIHHHIIIIHHHIIIIIIIHHHHHIHIHHIIHIIIHIIIIIIIIIIIHIIIIIIIIIIIIIIIIIIIIIIIHHHIIIIIIIIIIIIIIIIIIIIIIIIIIIIIIIIIIHHHGIIIIIIIIIIIGIIIIIIIIIIIIGHHIIIIIIIIIIIIIIIIIIIHCIIIIHIIHIIIIHIIHIIIIIIIIIIIIIIIIHIIIIIIIIIIIIIIIDDDDD
@HISEQ:969:HM2KJBCX2:2:1101:3599:72219 2:N:0:ACTATGCA
ACCAACAGATTGCCCAACTATCCCTATTAATCATTACGTCGATCCTAGAAACCAACAAAATAGGGTCAAACGTCCTATTTCATTATTCCATGCTAATGTATTCAAGCGTGTGCCTGCTTTAAACACTCTAATTTTTTCAAAGTAACAGTCCTGATTCCCCATGACACCAAATTAATGACATCACAGTTCGTCAGAAGGTAGAAATCAATAATACCAGTTCATACCAGAGGCACGACCAATATATTGATCCCGAAATTCAACTACGAGCTTTTTAACTGCAACAACTTTAATATACGCTATTGGAGCTGGAATTACCGCGGCTGCTGGCACCAGACTTGCCCTCCAA
+
DDDDDHIIIIIIIIIIIHIIIIIIIIIIIIIIIIIIHHIIIIIIHIIIIIIIIHIIIIIIIIIIIIIHHIHHIHIIIIIIIIIIIIIIIIHIIIHIIIIIIIIIIIIIIHIIIIIIIIIIIHHIIIIIHHHHIIIIIIIIIIIIIHIIIIIHIIIIHHHIIIIIHHIIIIIIIIIIIIIIIIIIIIIIIIIIIIIIIHIHIIIIIIIIIIIHIIIIIIIIIIIIIIIIIHIIIIIIIIIIIIIHGIIIIHIIIIHIIIIIIIHIIIIIIIIIIIHIIIIIIIIIIIIIIIIIIIIIIIIHHIIIIIIIIIIIIIIIIIIIIIIIIIIIIIIIIIIIIIIIIDDDDD
@HISEQ:969:HM2KJBCX2:2:1101:16228:73408 2:N:0:ACTATGCA
ACCAACAGATTGCCCAACTATCCCTATTAATCATTACGGTGGTCCTAGACCAACAAAATAGAACCAACGTCCTATTCTATTATTCCATGCTAATCTATTCAAGCAAAAGCCCGCTTTAAACACTCTAATTTTTTCAAGGTAATGGTCCTGGTTCCCCGACACACCCAATAAAGGGCATACCGGCTCACCAGAAGGATAGACCCGACAACAGAACAGTACTCGCCAGAGACGGACCGTCCGGTCAGGCCTAAAATTCAACTACGAGCTTTTTAACTGCAACAACTTTAATATACGCTATTGGAGCTGGAATTACCGCGGCTGCTGGCACCAGACTTGCCCTCCAA
+
00<0<0EFHHHEH1<C@@GHHHIIHIIIHHHH1GEGGHIHEHHH@F@CHFE?HHI?1FFCHHHF?GH0E@C=@1<CGGEHHHIFHCE1CCGG?@HEFFDHGG@ECHHHHGIHFH@EGHHIHHHGHHHHCBFHFEHEGGFGHGHH@HHHHE8HCCIHFEIHEHHIHHIIIIIIHHH:IHIHHHG=H:IIIIHHHHGHHHCHHIHFHIHHHIHHHIIHHIHGIIIGIIGHIGIHIIGIHGIHIIFFIIHHIIIIHHIIIIHHHHHIGIHF@IEIIIHHIHHHHFFG@HHIHHEECGHHHFCIIIIIHHHIHHHIHEHIIIHHEGEHHIIIIIIIHHIIIIHBDDBD
@HISEQ:969:HM2KJBCX2:2:1101:7309:71699 2:N:0:ACTATGCA
ACCAACAGATTGCCCAACTATCCCTATTAATCATTACATCGATCCTAGAAACCAACAAAATAGAATTGGATGTCCTATTTTATTATTCTATGCTAATGTATTCAAGCGTGAGCCTGCTTTAAACACTCTAATTTTTACAAAGTAACAGTCCTAATTCCCCGTGACACCAAATTAATGGCATTACGGTTCTTTAAAAGACGAGAAATTAATAATATCAGTACATACCAACGGCATGACCAAAACATTGATTTCGAAATTCAACTACGAGCTTTTTAACTGCAACAACTTTAATATACGCTATTGGAGCTAGAATTACTGTGGCTGCTAGCACCAGACTTGCCCTCCAA
+
DDDCDIIIIIIHIHHHIIIIHEHHIIIIIIHGHIIIIIIIHHHIIIIIIIIEHEHHIHHHHIIGHEHIHHIIIIIHIIIHHHEHIHIIEHIIHIHIIIIIIGIIIHIHHIIIHIIIIHGHFIIIIIIIHGHIIHHIHHHFHHHHHHIHIIIIIHHIIGIHHHIIIIHHIHHHHHHFEGIIHIHIHIIHIIIIIIIIIHHIHIHIIIIIIIIIIIIHIHIIHIHHIHHFIIIIHIIIIIIHHGHHHFIIIIHHHIIIIHIIIHHEHGIIIIIIHHHHIIHHHIIHHIIHIHIHIIIIIIIIIIIIIIIIIIIIHHIIIIIIIIIIIHIIIHIIIIIIIIIIHIDDDDD
@HISEQ:969:HM2KJBCX2:2:1101:17368:72460 2:N:0:ACTATGCA
ACCAACAGATTGCCCAACTATCCCTATTAATCATTACGTCAATCCTAGAAACCAACAAAATAGGATCAAACGTCCTATTTCATTATTCCATGCTAATGTATTCAAGCGTTAGCTTGCTTTAAACACTCTAATTTTTTCAAAGTAACAGTCCTGTTTCCCTGCAACACCAAATTAATGGCATTACAGTTCTTCAGAAAGGAGGAATCAGCGAAGCCAGTACATACCAGTGGCATGACCAACCTGCTGACCCCGAAATTCAACTACGAGCTTTTTAACTGCAACAACTTTAATATACGCTATTGGAGCTGGAATTACCGCGGCTGCTGGCACCAGACTTGCCCTCCAA
+
DDDDAHH?<<C<ECGFHCHHGHGHHGHHHIIIIIIEHGCHHHGECF?@HHHIIEHHHHCF@HHHEECHG?CEGEEEHH?@HEHIGCEHHHHEEGH@GHGHF@HHGIHFDHHHHHIHIHHGGHHEHGHHHEFIHH?CCEHEHHHIIIHEGEHHHEHIIIIIIIIHHGIGHIGE?IIIIGHIHFHHCIIHIHHFIHHIIIHHFIIHHHIIIIHIIIIIIIIIIHHGGIHHHHGIIIIIIHFCEIHGDIHGGIIIIIIIIIIIIIIIHFIHIIIIIIHIIIIIIIIIHIIIIIIIGIIIIIHIIIIIIIIHIIIIIIIIHIIIIIHIIIHHIIHIIIHHIIIHFDDDDA
@HISEQ:969:HM2KJBCX2:2:1101:1753:73598 2:N:0:ACTATGCA
ACCAACAGATTGCCAACTATCCCTATTAATCATTACGTCAATCCTAGAAACCAACAAAATAGAATCAAACGTCCTATTTCATTATTCCATGCTAATGTATTCAAGCGTAAGCCTGCTTTAAACACTCTAATTTTTTCAAAGTAACAGTCCTGATTCCCCACGACACCAAATTAATGACATCGCGGTTCTTCAGAAGGTAGGAACCAATAATACCAGTGCGTACCGAGGCACGACCGACACTCTGATCCCGAAATTCAACTACGAGCTTTTTAACTGCAACAACTTTAATATACGCTATTGGAGCTGGAATTACCGCGGCTGCTGGCACCAGACTTGCCCTCCAA
+
DDDDDIIIIIIIIIIIIIIIIIICHIIIIIIIIIIIIIIIIIIIIIIIIIIIIIIIIIIIIIIIHIIIIIIHHIIIIIIIIIIIHIIGIHHIIHIIIIIIIIIIIIIIIIIIIIIIIHIIIIIIIIIHIHIHIIIIIIIIIIIIHIIHIIIIIIIIIIIIIIIIIIIIHIHIIHIIHIIIIIIIIIIIIIIIIIIIIIIIIIIIIIIIIIIHIIIIIIIIIIIIIIIIIIIIIIIIIIIIIHGIIIIIIIIIIIIIIIIIIIIIIIIIIIIIHIIIIIIIIIIIIIIIIIIHIIIIIIIIIIIIIIIIIIIIIIIIIIIIIIIIIIIIIIIIIIIIIIIDDDDD
@HISEQ:969:HM2KJBCX2:2:1101:11835:75021 2:N:0:ACTATGCA
ACCAACAGATTGCCCAACTATCCCTATTAATCATTACGTCGATCCTAGAAACCAACAAAATAGAATCAAACGTCCTATTTCATTATTCCATGCTAATGTATTCAAGCGTGCGCCTGCTTTAAACACTCTAATTTTTTCAAAGTAACAGTCCTGATTCCCCACGACACCAAATTAATGACATCGCGATTCTTCAGAAGGTAGGAACCAATAATGCCAGTGCGTACCGAGGCACGACCGACAATCTGATCCCGAAATTCAACTACGAGCTTTTTAACTGCAACAACTTTAATATACGCTATTGGAGCTGGAATTACCGCGGCTGCTGGCACCAGACTTGCCCTCCAA
+
DDDDDIIIIIIIIIIHIIIIIIIHIIIIIIIIHIIIIIIIIIIIIHHHIIIIIIIHIHHHIIHFHIIIIIIIIIIIIIIGIIIIIIIGIIIHIIIHIIHHHGIIIIIIIHHHHHHGIHIIIHIIHHIHIIIHIIIIIIIIIIIGIIIIIHIIIIIHEIIIIIIIIIIHIIHIIIIIHFHIIHIIIIIIIIIIIIHHHIIIIIIIHIIIIIIIIIIIIIIIIIIIIHIIIIIIIIIIIIIIIHHFIIIIIIIIIIIIGIIIIIIIIIIIIIIIIIIIIIIIIIIIIHIIIIIIIIIIIIIIIIIIIIIIIIIIIIIIIIIIIIIIIIIIIIIIIIIIIIIIDDDDD
@HISEQ:969:HM2KJBCX2:2:1101:11594:75998 2:N:0:ACTATGCA
ACCAACAGATTGCCCAACTCCCTATTAATCATTACGGTGATCCTAGAAACCAACAAAATAGAACCATGCCGTCCTATTCTATTATTCCATGCTAATGTATTCGAGCAAAAATGCCTGCTTTAAACACTCTAATTTTTTCAAGGTAAAGGTCCTGGATCCGCAAGACACCCAATAAAGGACATCAAGTTTCTCCAGAAGGTGAGAAATCAACAGTAACAGTTCATACCCCTTAAGGCATGACCATCACGTCAATCCCGAAATTCAACTACGAGCTTTTTAACTGCAACAACTTTAATATACGCTATTGGAGCTGGAATTACCGCGGCTGCTGGCACCAGACTTGCCCTCCAA
+
DDDDDIIIIIIIIIIIIGIIIHIIIIIIIIIIIHIIIHIHIIIIIIIIIHGHIIHIIEHIHIIIIIHDHHHCHIIHHFHHC?CHHEHHCHHFH@GHHHHIHEFHFHHHIIIHHHIHIIHHHHHHGHIHGGHEIHIHHIIHGGHIHHHIIIHIHHIHCIIIIIIHHHIHEEIHHHFFHIIIIIIIGIIHIIHGHIIHIIIIIGIHHHHHIIIIIHHIIIIIIIIIHIIIIHIIIIIIIIIIIIIIIHIHGFIIHIIIIIIIIIIIIIIIIIIIHIIIIIIIIIIIIIIIHGIIHHHHHIIIIHHIHIIIIIIIIIIIIIIIIIIIIIIIIIIIHIIIIIIIIIGIIIDDDDD
@HISEQ:969:HM2KJBCX2:2:1101:18421:76706 2:N:0:ACTATGCA
ACCAACAGATTGGCCCAACTATCCCTATTAATCATTACGTCGATCCTAGAAACCAACAAAATAGAATCAAACGTCCTATTTCGTTATTCCATGCTAATGTATTCAAGCGTGAGCCTGCTTTAAACACTCTAATTTTTTCAAAGTAACAGTCCTGATTCCCCAAGACACCAAATTAATGACATCATGGTTCGTCAGAAGGTAGGAATCAATAATACCAGTACGTACAATAGCACGACCAATAAATTGATCCCGAAATTCAACTACGAGCTTTTTAACTGCAACAACTTTAATATACGCTATTGGAGCTGGAATTACCGCGGCTGCTGGCACCAGACTTGCCCTCCAA
+
DDDDDIIIIIIHEHHHHIIIHHHIIIIIIIIIIIIIIIIIHHCHIIHIHIIIEEHHHIIIIIIIHIIIGIIHIII@EHHHIIIIIIIIHIIIIIIIIHGHHFEHIIHIIIHIIIHHHIIIIIIIHHHHHHIHHHHHHHHHHHHHHIHIHEHHGCHHHIHHHHIHHIIIGIIIIIIIHIIHHHIIIHIHHIIIIIIHHIHFHHHIIIIIHIHHIHFIIIIIIIHIHIIIHHHHHIHIIIIIIIHHIHHHIIIHIIIIIIIHHHIHHGIIIIIIHIIGIHIIIGIHHHHIIIIIHIIIHIIIHIIIIIIIIHHHIIIIIIIIIIIIIIHHIIIHIIIHIIIIIDDDBB
@HISEQ:969:HM2KJBCX2:2:1101:7416:76884 2:N:0:ACTATGCA
ACCAACAGATTGCCCAACTATCCCTATTAATCATTACGGTGATCCTAGAAACCAACAAAATAGAATCATGCCGTCCTATTTTATTATTCCATGCTAATGTATTCAAGCAAAATGCCTGCTTTAAACACTCTAATTTTTTCAAAGTAAAGGTCCTGGTTCCCCGCGACACCCAATTAAGGGCATCGCGGTTCTCCAGAAGGTGAGAAATTGACTACACCAGTTCATACCCCTTAAGGCACGACCGATGTGTCAATCCCGAAATTCAACTACGAGCTTTTTAACTGCAACAACTTTAATATACGCTATTGGAGCTGGAATTACCGCGGCTGCTGGCACCAGACTTGCCCTCCAA
+
DDDDDIIGHHHHIIIIHHIIIHIIIIHHIHHIIHHHIH=GHHHGIHIIIIIHIIIIIHHHIIIIIHFHIIIHIIHIIIICFGHHIIIIIHHHIHIIIIIHIHIHIIHHGGHHHIHHHHHIGHHEHHHIIHHHHHHHIIIIIHIIIIIIHIIIIIIHIIIIIIIIIIIIHIIIIHGIIIIIIIIIIIIIIIIIHIIIIIIIIIIIIIIIIIIIIIIIIIIIIIIIHIGIHIIIIIIIIIIIIIIIIIIIIHHIIIIIIIIIIIIIIIIIIIIIIIIIIIIIIIIIIHIHIHIIIHIIIHEGIIIIIIIIIHHIIIIIIIIIIIIIIIIIIIIIIIIIIIIIIIIHIIIDDDCD
@HISEQ:969:HM2KJBCX2:2:1101:15915:77862 2:N:0:ACTATGCA
ACCAACAGATTGCCCAACTATCCCTATTAATCATTACATCGATCCTAGAAACCAACAAAATAGAATCGGATGTCCTATTTCATTATTCCAGCTCCAATAGCGTATATTAAAGTTGTTGCAGTTAAAAAGCTCGTAGTTGAATTTTAGGCCTGACCGGACGGTCCGTCTCTGGCGAGTACTGTTCTGCTGTCGGGTCTATCCTTCTGGTGAGCCGGTATGCCCTTTATTGGGTGTGTCGGGGAACCAGGACCATTACCTTGAAAAAATTAGAGTGTTTAAAGCGGGCTTTTGCTTGAATAGATTAGCATGGAATAATAGAATAGGACGTTGGTTCTATTTTGTTGGTCTAGGACCACCGTAATGATTAATAGGGATAGTTGGGCGCAGACAGACT
+
DDDDDIIIIIIIIIIIIIIIIIIIIIIIIIIIIIIIIIIIIIIIIIIIIIIIIIIIIIIIIHGHHIIIIIIIIHIIIIIIIIIIIIHHHIIGIIIHHHIIICEHHIIIHIIIIIIIIIGHIIIIHIIIHGIIHHHGHHIIGFHIHIHGHHCEHIHHIIIDHIIIIIIIIIIIHIIIIIIIIIIHHIIIIIIIIIIIIIIIIIIIHIIIIIIGIIIIIIHHIIIIIIIIIIIIIIIIIIIIIIIHIIIIIIIIIIHIIIIHIIIIIHIIIIIIIIIIIIIIIIIIIIIIIIIHGIIIIIIIIIIIIIIHIIIIIIIIIIIIIIIIIIIIIIIIIIIIIIIIIIIIIIIIIIIIIIIIIIIIIIIIIIIIIIIIIIIIIIIIIIIIIIIIIDDDDD
@HISEQ:969:HM2KJBCX2:2:1101:17152:77558 2:N:0:ACTATGCA
ACCAACAGATTGCCCAACTATCCCTATTAATCATTACGGTGATCCTAGAAACCAACAAAATAGAACCATGCCGTCCTATTCTATTATTCCATGCTAATGTATTCGAGCAAAAATGCCTGCTTTAAACACTCTAATTTTTTCAAGGTAAAGGTCCTGGATCCGCAAGACACCCAATAAAGGACATCAAGTTTCTCCAGAAGGTGAGAAATCAACAGTAACAGTTCATACCCCTTAAGGCATGACCATCACGTCAATCCCGAAATTCAACTACGAGCTTTTTAACTGCAACAACTTTAATATACGCTATTGGAGCTGGAATTACCGCGGCTGCTGGCACCAGACTTGCCCTCCAA
+
DDDDDIIIIIHHHIIIIIIIIIIIIGIIIIIIIHIFIHIIIIIIIIIHHIIIIIHIIIHHHHEIIIIIIFHIIIGGHIIIGIIIIIIHICHHIIIGHFFHH@GIHHIIIIIIH&<FHIIIIIIIIHHIHIHHHHIGHHHHIHHHIIHIIIIIHIEGEHEHHHHCCHHIIIIHGHEHHHEHHIGGHIHIHIIHHHHHEHHIFFHFHHIH@ECHHEFCFHHHF<E@HHFDIIHHHHHGIIHHIIIIIIHHHHHDIIIHIIIIIIIIIIIIIIIIHIIIIIIIGIIIIIHIIIIIIIIIIIIIIIIIIIIIIIIIIIIIIIIIIIIIIHIIIIIIIIIIIIIIIIIIIIIIDDDDD
@HISEQ:969:HM2KJBCX2:2:1101:12100:79068 2:N:0:ACTATGCA
ACCAACAGATTGCCCAACTATCCCTATTAATCATTACGTCAATCCTAGAAACCAACAAAATAGGATCGAACGTCCTATTTCATTATTCCATGCTAATGTATTCAAGCGTTAGCCTGCTTTAAACACTCTAATTTTTTCAAAGTAACGGTCCTGTTTCCCTGCAACACCAAATTAATGACATTACAGTTCTTCAGAAAGGAGGAATCAGCGAAGCCAGTGCATACCAGTGGCACGACCAACCTGCTGACCCCGAAATTCAACTACGAGCTTTTTAACTGCAACAACTTTAATATACGCTATTGGAGCTGGAATTACCGCGGCTGCTGGCACCAGACTTGCCCTCCAA
+
DDDDBGHDHIHIIGIHHHIIIIIIIGIHIIIIIIIIIIIIIHIIHIIHIIIHHHHHHIIIIIHHIIIHHIHDHHIIIHGIIIIIHIIIGHIIIIIIHHHHIIHIIIHIHHHHHIIIIHIIHFHIHIIGIIIIIIIIIIHIIIIIIIIIHIIIHHII@HIIIIIIIIIHIIIIIIIIIIIIIIIIIIIIIIIIIIIIIIIIHIIIIIHIIIIIIIHIIIIIIIIIIIIIIIIIIIIIIIIHHIIHHHGHIIIIIIHIIIIHIIIHIIIIIIIIIIIIIIIIIIIIIIIIIIIIIIIIIIIHHIIIIIIIIIIIIIIIIGIIIIIIIIIIIIIIIIIIIIIIIDDDDD
@HISEQ:969:HM2KJBCX2:2:1101:15096:79573 2:N:0:ACTATGCA
ACCAACAGATTGCCCAACTATCCCTATTAATCATTACGGTGATCCTAGAAACCAACGAAATAGAATCAGTCCGTCCTATTTCATTATTCCATGCTAATGTATTCAGACGATAGTCTGCTTTAAACACTCTAATTTTTTCAAAGTAACAGTCCTGATTTCCCATCACACCAAATAAATGGCATGAAAGTTCCTCAGAAGGTAGAGATCCATCTCACCAGTGCAGACAATTAAGCCTGACCAATGGGTAGACCCCGAGGTTCAACTACGAGCTTTTTAACTGCAACAACTTTAATATACGCTATTGGAGCTGGAATTACCGCGGCTGCTGGCACCAGACTTGCCCTCCAA
+
DDDDDIIIIIIIIIIIIIIIIIIIIHIIIIIIIIIIIIIIIIIIIIIIIIIHIIIIIIIIIIHIHIIIIHIIIHHIIIIIIIIIIHIIIHHIIIIIIIIIIHIIIIHIIIIIIHIIHIGIIIIIIIIIIIIIHGIIHHHHHIIHIIIIIIIHIIHIIIIIIHHHIIIGHIIIIIIIIIIIIIIHIIIIIIIIIIIIIIIIIIIIIIHIIIIIIIIHIH<IHIIIIIIIIHIIIIIIHIIIIIIIHHFIHIIIIIIIIIIIIIHIIIIIIIIIIIIIIIIIIIIIIIIIGIIIIIIIIIIIIIIIIIIIIIIIIIIIIIIIIIIIIIIIIIIIIIIHIIIIIIIDDDDD
@HISEQ:969:HM2KJBCX2:2:1101:14075:78625 2:N:0:ACTATGCA
ACCAACAGATTGCCAACTATCCCTATTAATCATTACGTCAATCCTAGAAACCAACAAAATAGGATCAAACGTCCTATTTCATTATTCCATGCTAATGTATTCAAGCGTTAGCCTGCTTTAAACACTCTAATTTTTTCAAAGTAACAGTCCTGTTTCCCTGCAACACCAAATTAATGACATTACAGTTCTTCAAGAAGGAGGAACCAGTAAAGCCAGTGCATACCAGAGGCACGACCAACCTACTAATCCCGAAATTCAACTACGAGCTTTTTAACTGCAACAACTTTAATATACGCTATTGGAGCTGGAATTACCGCGGCTGCTGGCACCAGACTTGCCCTCCAA
+
DDDDDIIIIIIIIIIIIIIIIIIIIIIIIIHIIIIIIIIIIIIIIIIIHIHHHIIIIIGHIGHHHIIIIIIHIIIIIIIIIIIIIIIIIIIIIIIIIIIIIIIHIIIIIIIIIIIIIIHIHIIIIIIIIIIIIIIIIHIIIIIIIIIIIIIIIIIIIIIIIIIIIIIIIIIIIIIIIIIIIIIIIIHIIIIIIIIIIIIIIIIIIIIIIIHIIIIIIIIIIIIIIIIIIIIIIIIIHIIIHFGFIIHIIIIIIIIIIIIIIIIIHIIIIIIIIIIIIIIIIIIIIIIIIIIIIIIIIIIIIIIIIIIIIIIIIIIIIIIIIIIIIIIIIIIIIIIIIIIIDDDDD
@HISEQ:969:HM2KJBCX2:2:1101:11943:81454 2:N:0:ACTATGCA
ACCAACAGATTGCCCAACTATCCCTATTAATCATTACATCGATCCTAGAAACCAACAAAATAGAATCGGATGTCCTATTTCATTATTCCATGCTAATGTATTCAAGCGTGAGCCTGCTTTAAACACTCTAATTTTTTCAAGGTAACAGTCCTAATTCCCCGTGACACCAAATTAATGGCATTACGGTTCTTTAGAAGGTGAGAAATCAATAATATCAGTACATACCAACGGCATGACCGAAACATTGATCCCGAAATTCAACTACGAGCTTTTTAACTGCAACAACTTTAATATACGCTATTGGAGCTGGAATTACCGCGGCTGCTGGCACCAGACTTGCCCTCCAA
+
DDDADIIGIIHIIIIIHHEEHCHHHIIIIHIIIIIIHIIFHHIIIIIIGHI?HHHIIIIIIIGHIIHCHGIH@HCHHHFHIIIHIIIEHIIGIIIIIIIIIHGIIIIIIIIIGIHIIIHIIIIIIIIIIIIIHIIIIIHHHIIIHIIIIIHIIIIHDHDIIIHGDIHGIIGIIIIIIHIIIIIHIIIIHIIIIHHIIIHIHIIIIHIIIIIIIIIIIIIIIIIIHHHIIIIIIIHGHHIHIIIHHF<IIIIIIIIIGHIIIIIIIIIIIGIIIIIIIIIIIIIIIHIIIIIIIIIIIHIIIIIIIIIIIIIIIIIIGIIIHIIIIIIIHIIIIIIIIIIIIIDDBDB
@HISEQ:969:HM2KJBCX2:2:1101:11602:81454 2:N:0:ACTATGCA
ACCAACAGATTGCCCAACTATCCCTATTAATCATTACGGTGGTCCTAGAAACCAACAAAATAGAACCATGCCGTCCTATTTTATTATTCCATGCTAATGTATTCAAGCAAAAATGCCTGCTTTAAACACTCTAATTTTTTCAAAGTAAAGGTCCTGGTTCCCCGCGGCATCCAATTAAGGACATCGCGGTTCTCCAGAAGGTGAGAAATTGACTGCACCAGTTCATACCCCGTGAGGCACGACCGATGCGCCAATCCCGAAATTCAACTACGAGCTTTTTAACTGCAACAACTTTAATATACGCTATTGGAGCTGGAATTACCGCGGCTGCTGGCACCAGACTTGCCCTCCAA
+
BDDCDIIHIIIIIIIIIIIIIIIIHIIIIIIIIIIIIIIIIIIIHHIHHIIGIIIIIIIIIIHHHIIHFC@GHGEHHIIIIIIIIIIIIIIHHIIIIIIHIGHIIIIIIIIIIIHHIIIIIIHIIIIIIHIIIIIIIIIHGIHHHIIIIIIIIIHIIIHIIIIIIIIIIHHIIIIIIIIIIIIIIIIIIIGIIIIIIIHIIIIIIIIIIIIIIIIIIIIIIIIIIIIIIIIIIIIIIIIIIIIIIIIIIIIHIIIIIIIIIIIIIIIIIIIIIIIIIIIIIIGIIIIIIIHIIIIIIIIHHIIIIIIIIIIIIIIIIIIIIIIIIIIIIIIIIIIIIIIIIIIIIIIIDDDDD
@HISEQ:969:HM2KJBCX2:2:1101:4094:82351 2:N:0:ACTATGCA
ACCAACAGATTGCCCAACTATCCCTATTAATCATTACGGTGGTCCTAGACCAACAAAATAGAACCAACGTCCTATTCTATTATTCCATGCTAATCTATTCAAGCAAAAGCCCGCTTTAAACACTCTAATTTTTTCAAGGTAATGGTCCTGGTTCCCCGACACACCCAATAAAGGACACACCGGCTCACCAGAAGGATAGACCCGACAGCAGAACAGTACTCGCCAGAGACGGACCGTCCGGTCAGGCCTAAAATTCAACTACGAGCTTTTTAACTGCAACAACTTTAATATACGCTATTGGAGCTGGAATTACCGCGGCTGCTGGCACCAGACTTGCCCTCC
+
DBDA@HIGIECDGHHHHHIIIEFE@1<CC@GHEHFHIHGC@HGHHIIFHCE@@@E1CHHH11<1EH?GEGFHH1<CC@1CC@CE1CC@<GHGHGGHHG@<FC@EGDGFGHCH/ECHGB?G?EHHHEE@ECHGDB1HHG/HFIHHHEHHFHEHCHHIHHHHH@=HCGHI@HGHGEBIIHIHIHHEHHHHGEHIHHHGIIIIIHHHHHHHHIHIHHIH9HDCEECHH)EHHHHHHHHHE0CC<F<GHEE1HIIHHCIIIHEE<E@G@=IGIHIHHIIIHIHEHHIIHHIHHCHECEC<D<DIHIIHIIHHHIIIIGIHG@EIIIHHIIIHHHHH?IHE?DD@D@
@HISEQ:969:HM2KJBCX2:2:1101:18614:84281 2:N:0:ACTATGCA
ACCAACAGATTGCCCAACTATCCCTATTAATCATTACGGTGATCCTAGAAACCAACAAAATAGAACCATGCCGTCCTATTCTATTATTCCATGCTAATGTATTCGAGCAAAAATGCCTGCTTTAAACACTCTAATTTTTTCAAGGTAAAGGTCCTGGATCCGCAAGACACCCAATTAAGGACATCAAGTTTCTCCAGAAGGTGAGAAATCAACAGCGACAGTTCATACCCCTTAAGGCATGACCATCACGTCAATCCCGAAATTCAACTACGAGCTTTTTAACTGCAACAACTTTAATATACGCTATTGGAGCTGGAATTACCGCGGCTGCTGGCACCAGACTTGCCCTCCAA
+
DDDDCIIIIIIIIIIIIIIIIIIIIIIIIIIIIIIIIIIIIIIHHIIIIIIIIIIIIHIHIIHIIIIIIHHEHHIIIIHIIIIIIIIIIIIIHHHIGIHHHCGHIIIHHHIIIHIIIIIIIIIHHIHIGHIIIHIIHIHHIGIIIIIIIIIHIIIIIIIHIHHIHIIIIIIHIIIIIIIIIIIIIIIIIIIIIIIIIIIIHIIIIIIHHHIIIIIIIIIIIIIIIIIHIIIIIIIIIIIIIIIIIIIIIIIIIIIIIHIIIIIIIIIIIHHIIIIIIIIIIIIIIIIIIIIIIIIIIIIHHIIIIIIIIIIIIIIIIIIIIIIIIIIIIIIIIIIIIIIIIIIIIIIIDDDDD
@HISEQ:969:HM2KJBCX2:2:1101:15581:84316 2:N:0:ACTATGCA
ACCAACAGATTGCCCAACTATCCCTATTAATCATTACATCGATCCTAGAAACCAACAAAATAGAATCGGATGTCCTATTTCATTATTCCATGCTAATGTATTCAAGCGTAAGCTTGCTTTAAACACTCTAATTTTTTCAAGGTAACAGTCCTAATTCCCCATAACATCAAATAAATGACATTATGGTTCTTTAGAAGGTGAGAACCAATAAAACCAGTACATACCAAGGCATGACCGATTCCTTGATCCCGAAATTCAACTACGAGCTTTTTAACTGCAACAACTTTAATATACGCTATTGGAGCTGGAATTACCGCGGCTGCTGGCACCAGACTTGCCCTCCAA
+
DDDDDIIIIGIIIIIIIIHIGIIIIIIIIIIIHIIIHIIIHHEHHHHFHHIGHIIIHIIIIGCHIHIHEHIIHHHIIIEHIIIIIIIIGHHHIIIIIIHIIIIIIIGIIIIHIIIIHIIIIIIIIIIIIIIIIIIIIIIIIIIIIIIIIHIIIIIIIHIIIIIIIIIIIIIIIIIIIIIIIIIIIIIIIIIIHIIIIIIIIIIIIIIIIIIIIIHIIIIIIIIIIIIIIIIIIIIIIIIIIIIHIIIIIIIIIIIIIIIIIIIIHIIIIIIIIIIIIIIIIIIIIIIIIIIIIIIIIIIIIIIIIIIIIIIIIIIIIIIIIIIIIIIIIIIIIIIIIIIIDDDDD
@HISEQ:969:HM2KJBCX2:2:1101:6493:84765 2:N:0:ACTATGCA
ACCAACAGATTGCCCAACTATCCCTATTAATCATTACGGTGATCCTAGAAACCAACGAAATAGAACCAAGCCGTCCTATTTCATTATTCCATGCTAATATATTCAGACGTTAGCCTGCTTTAAACACTCTAATTTTTTCAAAGTAATAGTCCTGATTTCCAATCACACCAAATAAATGGCATGAAAGTTCCTCAGAAGGTAGAGATTTATCTCACCAGTACAGACAATTAAGCCTGACCAATGGGTAAACCCCGAAGTTCAACTACGAGCTTTTTAACTGCAACAACTTTAATATACGCTATTGGAGCTGGAATTACCGCGGCTGCTGGCACCAGACTTGCCCTCCAA
+
DDDDDIHIIIIEHEHHEHHHCHFHIIIIIIHHIHGHHIHHHIFHHHHIGHHHHGHHHIIDEHEHHHIIG@@CHHCHIIIIIIIIIHHIFIHI@FIIHIGHHHHIIHHIIHHHIIIIHHHEHHFHHHIHHHHHHHIHHCHGHGIHIIIIHHGIIIHHCIIIIIIIIHHHEHHHGHIHIGIIHIIIIIIIIIIIHIIIIIHHIHIHIIIIIIIIIIIIIIIHEGGHIIHHHIHHCHIIIHHFHGIHHFGHEHIIIIIIIHIHHGIIIHIIIHEIIIIHHIHHFCGIHHGHHHIHIIIIIIIIHHCHIIIIGIHGIHHHIHIIHIHHHHGIIIHIIHIIIIIIIIHADDAB
@HISEQ:969:HM2KJBCX2:2:1101:18168:84988 2:N:0:ACTATGCA
ACCAACAGATTGCCCAACTATCCCTATTAATCATTACATCGATCCTAGAAACCAACAAAATAGAATCGGATGTCCTATTTCATTATTCCATGCTAATGTATTCAAGCGTGAGCCTGCTTTAAACACTCTAATTTTTTCAAGGTAACAGTCCTAATTCCCCGTGACACCAAATTAATGGCATTACGGTTCTTTAGAAGGTGAGAAATCAATAATATCAGTACATACCAACGGCATGACCGAAACATTGATCCCGAAATTCAACTACGAGCTTTTTAACTGCAACAACTTTAATATACGCTATTGGAGCTGGAATTACCGCGGCTGCTGGCACCAGACTTGCCCTCCAA
+
CDDDDIIIIIIIIIIIIIIHIIIIIIIIIIIIIIIIIHIIHIIIIIIIIIIIIHIIIIIIIIIGIIIIIIIIHIIIIIIIIIIIIIIIIIIIIIIHHIIIIIIIIHIHHIIHIIIHIIIIIIIIIIIIHIIIIIIIIHIIIIIIIIIIIIIIIIIIIHIIHIIIIIIIIIIIIIIIIIIIIIIIIIIIIIIIIIIIIIIIIIIIIIIIIIIIIIHIIIIIIHIIIIIIIIIIIIIIIIIIIIHHHFGIIIIHIIIIIIIIIIIIIIIIIIIIIIIIIIIIIIIIIIIIIIIIIIIIIIIIIIIIIIIIIIIIIIIIIIIIIIIIIIIIIIIIIIIIIIIIIIDDDDD
@HISEQ:969:HM2KJBCX2:2:1101:10580:85135 2:N:0:ACTATGCA
ACCAACAGATTGCCCAACTATCCCTATTAATCATTACATCGATCCTAGAAACCAACAAAATAGAATCGGATGTCCTATTTCATTATTCCATGCTAATGTATTCAAGCGTGAGCCTGCTTTAAACACTCTAATTTTTTCAAGGTAACAGTCCTAATTCCCCGTGACACCAAATTAATGGCATTACGGTTCTTTAGAAGGTGAGAAATCAATAATATCAGTACATACCAACGGCATGACCGAAACATTGATCCCGAAATTCAACTACGAGCTTTTTAACTGCAACAACTTTAATATACGCTATTGGAGCTGGAATTACCGCGGCTGCTGGCACCAGACTTGCCCTCCAA
+
DDADBHHIFHIHHIIHHIIIIEHHIIIIIIIIIFHIIIIIIIIGIGIIIIIHIGHIHHH?GHIIII?GHHHGIIIHHHCCHHHHIIGEHIIIIIIIIIIIIIIIHIIIIFIIIIHEIIIIIIIIIIHIHIHHHHHIIHIHGIIHHFHHIIIIIIHHIHHHEHIIIHHHHHIHIIII:IGIHHHHIIIHHHIIIIIIIIIIIHIIIHIIIHIIIIIHIIIIIIHIIIIHHHHIIHIHGHIIHHIIHGIIIIIIHIHIIIHIIHGIIIIIIHIIIIHHIIIIIIIIIHHHIHHHIIIIIIIIHHIIIHHIIIIIIIIIIGIIIIIIIIHIHIIIIIIIIIIIIIBDDDD
@HISEQ:969:HM2KJBCX2:2:1101:4512:84506 2:N:0:ACTATGCA
ACCAACAGATTGCCCAACTATCCCTATTAATCATTACATCGATCCTAGAAACCAACAAAATAGAATCGGATGTCCTATTTCATTATTCCATGCTAATGTATTCAAGCGTGAGCCTGCTTTAAACACTCTAATTTTTTCAAGGTAACAGTCCTAATTCCCCGTGACACCAAATTAATGGCATTACGGTTCTTTAGAAGGTGAGAAATCAATAATATCAGTACATACCAACGGCATGACCGATACATTGATCCCGAAATTCAACTACGAGCTTTTTAACTGCAACAACTTTAATATACGCTATTGGAGCTGGAATTACCGCGGCTGCTGGCACCAGACTTGCCCTCCAA
+
@@D@DIIHHHHIIHHHHHHHIIIIHIGHHIIIIIIIIHIHHHHHIIEHHIIICGHIH@GEHHGHHIFEEFIIIIIIIGEEEHIII?1FCHCCCHIICFHH@HEHEHHHHHIIIGHEIHHIGHHIIHIIIGH?FIGIHHGIIIIIIIIIIIHHGGHHHIIHIHHIIIGHHHHHIHHIIIGIIIIHHFIHHGHFIIIIHHHHHHIIIHGIIIIIIHHIIHIIHIHIHIHIHHHHDHGHHGIIIHCHFHIIIIIIIIHCHIIHIIIIHHIIIGHIIIIIIIGHIIHEIIIIIIIIIIIIIIIIIIIIIIIIIIHIIIHIIHHIHFIHIHIHHIHIIIIIIGHIHED@@@B
@HISEQ:969:HM2KJBCX2:2:1101:16512:85480 2:N:0:ACTATGCA
ACCAACAGATTGCCCAACTATCCCTATTAATCATTACGTCAATCCTAGAAACCAACAAAATAGGATCGAACGTCCTATTTCATTATTCCATGCTAATGTATTCAAGCGTTAGCCTGCTTTAAACACTCTAATTTTTTCAAAGTAACAGTCCTGTTTCCCTGCAACACCAAATTAATGACATCACAGTTCTTCAAGAAGGAGGAATCAGTAAAGCCAGTACACACCATTGGCACGACCAACCTACTGACCCCGAAATTCAACTACGAGCTTTTTAACTGCAACAACTTTAATATACGCTATTGGAGCTGGAATTACCGCGGCTGCTGGCACCAGACTTGCCCTCCAA
+
BADDDIIIHGEHGGEEGGHHHIIIIIIIHIIFHHIIHHIIIH11GCHHIGIHIIHHFHHHHIHE?FH=EGE?C?0CGHHIHHIHHHHIHHE??EC@IIIHIIHHEHHIIHHHIIIHIHIIHHIIHIHIIIHIIIIGGIIHHIIIIIIIHIIIIIIIHGIHIIIIHIGIIHHIHIIIIHGIIIIIHFHEIIHHIIIIIIIIIIIIIIIIIIHIIIIIIIIIIIIIIIIIHIIIIIIHIIIIIIHHHIIIHGHIIIIHIIIIIIIIIIIIIIIIIHHIIIIIIHIIIIIIIIIIIIIIIIIIIIIIIIIIIIIIIIIIIIIIIIIIIIHIIIIIIIIIIIIIIDCDDD
@HISEQ:969:HM2KJBCX2:2:1101:8133:85629 2:N:0:ACTATGCA
ACCAACAGATTGCCCAACTATCCCTATTAATCATTACGTCAATCCTAGAAACCAACAAAATAGGATCAAACGTCCTATTTCATTATTCCATGCTAATGTATTCAAGCGTTAGCCTGCTTTAAACACTCTAATTTTTTCAAAGTAACAGTCCTGTTTCCCTGCAACACCAAATTAATGGCATTACAGTTCTTCAGAAAGGAGGAATCAGCGAGACCAGTACGTACCAATGGCACGACCAACCTGCTGACCCCGAAATTCAACTACGAGCTTTTTAACTGCAACAACTTTAATATACGCTATTGGAGCTGGAATTACCGCGGCTGCTGGCACCAGACTTGCCCTCCAA
+
DDDDDIIIIIIIIIIIIIIIHIIIIIIIIIIIIIIIIIIIIIIIIIIHIIIIHIIIIIIHHIHIIIIIIIIIIIIIIHHIIIIIIIHEHHHHIIIHIIIIIIHIIIIIIIIIIIIHHIIIIIIIIIIIIIIIIIIIIIIIIIIHIIIIHHHIIHHHIIIIIIIIIIIIIIIIIIIIIIIIIIIIIIHHHIIIHIIIIIIIHHGIIIIIIIIIIIIIIIIIIIIIIIIIIIIHIIIIIIIIIIHHIIIIIIIIIIIIIIIIIIIIIHIIIIIIIIIIIIIIIIIIHIHIIIIIIIIIIIIIIIIIIIIIIIIIIIIIIIIIIIIIIIIIIIIIIIIIIIIIIDDDDD
@HISEQ:969:HM2KJBCX2:2:1101:6176:86637 2:N:0:ACTATGCA
ACCAACAGATTGCCCAACTATCCCTATTAATCATTACGTCGATCCTAGAAACCAACAAAATAGGATTAACGTCCTATTTCATTATTCCATGCTAATGTATTCAAGCGTTAGCCTGCTTTAAACACTCTAATTTTTTCAAAGTAACAGTCCTGATTTCCCGCAACACCAAATTAATGACATCACGGTTCGTCAAGAAGGAGGAATCAGTAAAGCCAACAGTACATACCGAAGGCATGACCAACTTACTAACCCCGAAATTCAACTACGAGCTTTTTAGTTGCAACAACTTTAATATACCCTATTGGAGCTGGAATTACCGCGGCTGCTGGCACCAGACTTGCCCTCCAA
+
DDDDDIIIIIIIIIIIHIIIIIIIIIIIIIHIIIIHIIHIIIIIIIIIIIIIIHIIHFIIIIIIHHHIIIIHIIIIIIIIIIIGIIIIIGHHG@HHHHIIIIIIIIIHHHIIIIIIHIHHHIIHIIIIHIIIIHHHIHIHHIIIIIIIIIIIIIIIHHIIIIHHHIIIIHGIIIIHIIIIIIIIIIIIIIIIIIIIIIIIIIIIIIIIIIHIIIIIIIIIIIIIIIIIII=IIIIIIIIIIIIIIHHIIIIIIIIIIIIIIIIHHIIIIIIIIIIIIIIIIIIIIHIIIIIIIIIIIIIIIIIIIIIIIIIIIIIIIIIIIIIIIIIIIIIIIIIIIIIIIIIDDDDD
@HISEQ:969:HM2KJBCX2:2:1101:7551:85800 2:N:0:ACTATGCA
ACCAACAGATTGCCCCAACTATCCCTATTAATCATTACTCCGGTCCCGAAGGCCAACACAATAGGACCAGACTCCTATCACGTTATTCCATGCTAATGTATTCAGAGCATAAGCTTGCTTTGAGCACTCTAATTTTTTCAAAGTAACAGCGCCGGAACCGCGACCCAGCCAATTAAGGCCAGGAGCACGCCGCCGACAAAAGAGACGGAAGGGCAGGTGCACACCGAGTAGGCGGACCGACCCTTACGACCCAAGATCCAACTACGAGCTTTTTAACTGCAACAACTTAAATATACGCTATTGGAGCTGGAATTACCGCGGCTGCTGGCACCAGACTTGCCCTCCAA
+
DDDDDIIIIIIIIIIIIIIIIIIHIIIHIIIIIIIIIIIIIIIIIIHIIIIHIIIGIIIIHIIIIIIIIIIIIIIIIIIIIIHIIHIIIIIHIIIIIIIIIIIIIIHIIIIIIIIIIIIIIIIIIIIIIIIIIIIIIIIHIIIHIHHHIIIIIIIIHIIIIIIIIIIIIIIIIIIHIIGIIIIHIIIIIIIIIIIIIIIHHIIIIIIIIIIIIIIIIIIIIIIIIIIIIIIIIIIIIIIIIIIIHFIIIIIIIIIHHIIHGIIHIIIIIIIIIIIIIIIIIIIIIIIIIIIIIIIIIIIIIIIIIIIIIIIIIIIIIIIIIIIIIIIIIIIIIIIIIIIIIIDDDDD
@HISEQ:969:HM2KJBCX2:2:1101:3758:87457 2:N:0:ACTATGCA
ACCAACAGATTGCCCAACTATCCCTATTAATCATTACGTCGATCCTAGAAACCAACAAAATAGAATCAAACGTCCTATTTCATTATTCCATGCTAATGTATTCAAGCGTACGCCTGCTTTAAACACTCTAATTTTTTCAAAGTAACAGTCCTGATTCCCCACGACACCAAATTAATGACATCGCGGTTCTTCAGAAGGTAGGAACCAATAATGCCAGTACGTACCGAAGCACGACCAACAATTCGATCCCGAAATTCAACTACGAGCTTTTTAACTGCAACAACTTTAATATACGCTATTGGAGCTGGAATTACCGCGGCTGCTGGCACCAGACTTGCCCTCCAA
+
DDDDDIIIIHIIIHIIIIIIIIIIIIIIIIIIIIIIHIIIIIIGHIIIIIIHGHIIIIIIIIIIIIIIIIHIHIIIIIIIIIIIIIIIIHIIIIIIIIIIIHIIIIIHIIHHHHIIIIIIIIIHIIIIIIIIIIIHHHIIIIIIIIIIIIIIIIIIIHIIIIIIIIIIIIIIIIIIIIIIIIIIIIIIIIIIIIIIIIIIIIIIIIIIIIIIIIHIIIIIIIIIIIIIIIIIIIIIIIIIIHGFIIIIIIHIIIIIHIIIIHIHIIIIIIIIIIIIIIIIIIIIIHIIIIIIIIIIIIIIIIIIIIIIIIIIIIIIIIIIIIIIIIIIIIIIIIIIIIIIDDDDD
@HISEQ:969:HM2KJBCX2:2:1101:11364:87494 2:N:0:ACTATGCA
ACCAACAGATTGCCCAACTATCCCTATTAATCATTACGTCAATCCTAGAAACCAACAAAATAGAACCGCACGTCCTATTTTATTATTCCATGCTAATGTATTCAGGCAATAGCCTGCTTTGAACACTCTAATTTTCTCAAGGTAAAAGTCCTGGTTCCCCGACGCACGCCAATAAAGGGCACGCCGGCTCACCAAGAAGTAAGACCCAGCCAGACAGTACACGCCGTGAAGCGGACCGCCCAGCCAGGCCTGAAGTTCAACTACGAGCTTTTTAACTGCAACAACTTTAATATACGCTATTGGAGCTGGAATTACCGCGGCTGCTGGCACCAGACTTGCCCTCCAA
+
DDDDDIIIIIIIIIIIIIIIIIIIIIIIIIIIIIIIIIIIIIIIIIIIIIIIIIIIIIIHIIIIIIIIIHGIIIGIIIHIHIIIIIIIHIIIIIHHIIIIIHGIIIIIIIIIIIIIIIIIIIHIIIIIIIIIIIIIIIIIIIIIIIIIIIIIIHIHIIIIIIIIHIIIIGIIIIHHIIIIIIIIIIIIIHIIIIIIIIIHHHIIIIIIIIHIIIIIIIIIIIIIIIIIIIIIIIIIIIIIIIIHGIIIIIIIIIIIIIIIIIIIIIIIIIIIIIIIIIIIIHIHIIIIIIIIIIIIIIIIIIIIIIIIIIIIIIIIIIIIIIIIIIIIIIIIIIIIIIIIIDDDDD
@HISEQ:969:HM2KJBCX2:2:1101:12298:87493 2:N:0:ACTATGCA
ACCAACAGATTGCCCAACTATCCCTATTATCATTACGTTGATCCTAGAAACCAACAAAATAGAATCGAACGTCCTATTTCATTATTCCATGCTAATGTATTCAAGCGCGTGCCTGCTTTAAACACTCTAATTTTTTCAAAGTAACAGTCCTGACTCCCCACAACATCAAATTAATGACATCATGATTCATCAGAAGGGAGAAATCAATGACATTAGTACGTACCGAAGGCACGACCGACGTATTGATCCCGAAATTCAACTACGAGCTTTTTAACTGCAACAACTTTAATATACGCTATTGGAGCTGGAATTACCGCGGCTGCTGGCACCAGACTTGCCCTCCAA
+
CCDDDIIIIIIHIHIIIIGIIIIIIIIIIIIIHIIHGIIHIIIIIIIHIIIHIIIIIIIIIHIIGCHIHICHHIIIIIIHIIIIHIHGHIIIIIHIHHIIIIIIIHIHIIHHIIIIHIIIHIHHCIIHHHHIIIIIIIIIHIIIIIFHHIHFHHHDHGHHHIIHHHHIIIIIIIIIIIIIHHFIIIIIIIIIIIIHHHHIIIIHIIIIIIIIIHIIIIIIIIGIIHIIIIIIIIII=IIHHHHFIIIGIIIIIIIIIIIIIHIIIIIIIHIIHIIIIHHHHFHIIIIIIIIIIHIIIHIIIIIIIIHIIIIIIIIIIIIHIIIIIIIIIIIIIIIIIIIIDDDDD
@HISEQ:969:HM2KJBCX2:2:1101:7421:87864 2:N:0:ACTATGCA
ACCAACAGATTGCCCAACTATCCCTATTAATCATTACGTCAATCCTAGAAACCAACAAAATAGGATCAACGTCCTATTTCATTATTCCATGCTAATGTATTCAAGCGCGAGCCTGCTTTAAACACTCTAATTTTTTCAAAGTAACAGTCCTGATTCCCCACCACACCAAATTAATGACATGATGGTTCGTCAGAAGGTAGAAATCAGTAACACCAGTACGTACCGAAGGCACGACCAGCGTACTAATCCCGAAATTCAACTACGAGCTTTTTAACTGCAACAACTTTAATATACGCTATTGGAGCTGGAATTACCGCGGCTGCTGGCACCAGACTTGCCCTCCAA
+
DDDDDIIHIEHIIIIIIIHHIIIIIIIIIIIIIIIIIHIIIIIIIIIHHIIIFHIIHIIIIIEHHIIIIIIIHIIIIIHHIIHHHHHEHIHHHIIHEGIIIHHHIHIIIIHHHHIIIIIHHHIIIHHHIIIIIHIIIIFHIIIIIHIIHHHGIIIIIIIIIIIIIIIIIIIIIIHIIIIHIIIIIIHHIHIHIIHIIIIIIIIIGIHIIIIHIIIIHHHIHHGHHHHIIIIIIIIIHGGIIIIHIIHIIIIHHHHHHHHHHHIHFHIGIIIIIIIIIIIIIIHIIIIIIIIIHGIIIIIIIIIIIIIIIIIIIIIIHIIIIIIIIIHIIIIIIIIHIIIIDDDDD
@HISEQ:969:HM2KJBCX2:2:1101:5807:88271 2:N:0:ACTATGCA
ACCAACAGATTGCCCAACTATCCCTATTAATCATTACATCGATCCTAGAAACCAACAAAATAGAATCTGATGTCCTATTTCATTATTCCATGCTAATGTATTCAAGCGTAAGCTTGCTTTAAACACTCTAATTTTTTCAAGGTACAGTCCTAATTCCCCATAACATCAAATAAATGACATTATGGTTCTTTAGAAGGTGAGAACCAATAAAACCAGTACATACCAAGGCATGACCGATTCCTTGATCCCGAAATTCAACTACGAGCTTTTTAACTGCAACAACTTTAATATACGCTATTGGAGCTGGAATTACCGCGGCTGCTGGCACCAGACTTGCCCTCCAA
+
DDDCDIHIIIIIIIIIIIIIIIIIIIIIIIIIHIIIIIIHIIIHDHIIIIIIHHHHIIIIIIIIIIIIIIIIIIIIIIIIHIIIGIIIIIIIGIHIIHIIHHHIIIIHIIIIIIIIIIHHHI=IIIIIIHIIIIIIIIIIIIIIIIIIIHIIHHHIHIIIIHHHHIIIIIIIIIIHIIIIIIIIIIIHIHIIIIIIIIIIIIIIIIIIIIHIIIIIIIIIGIIIIIIHIIIIIIIIIIIIIHDIIHIIIIIIIIIIIIIHHIIIIIIIIIIIIIIIIIIIHIIIIIHIIIHHIIIIIIIIIIIIIIIIIIIIIIIIIIIIIIIIIIIIIIIIIIIIIIIDDDDD
@HISEQ:969:HM2KJBCX2:2:1101:8873:88775 2:N:0:ACTATGCA
ACCAACAGATTGCCCAACTATCCCTATTAATCATTACGGTGATCCTAGAAACCAACAAAATAGAACCAATCCGTCCTATGTCATTATTCCATGCTAATGTATTCAGACTATAGCCTGCTTTAAACACTCTAATTTTTTCAAAGTAACAGTCCTGATTTCCCAACACACCAAATTAATGACATGAAGGTTCTTCAGAAGGTAGAAATTCGCCACTACTGTACGGACCGTAAAGCCCGACCATAGGACAAATTTCGAATTTCAACTACGAGCTTTTTAACTGCAACAACTTTAATATACGCTATTGGAGCTGGAATTACCGCGGCTGCTGGCACCAGACTTGCCCTCCAA
+
D@<0D01C1<D1GC1DGE@H?1FCCG1DE1C?F1F@<<0FHH11<1DCHHFHIHI01<<FHCHHI1<1<1CH0D@CHHH11<DD1<D1<11DC1DHCE@HHCHHCHHEGFHCD@EFDCEEHGHIIHGEHHHIIHEFHHHIHFF1IHIIIIHHAAEHHF7<F7EHFIIIHIIIHEHHFHGIIHHFEHHIIHIIIIIIIIHEIIIIIIIIIIHIHHHHHHEHH=II;FIIIHHFD7HHF?GIHHEIHHHHFFHE@@HIHHHHIHHHHHHIHIIIIHGIHHFGHEIHH@IIIHCIHHHGHHEHHIHIIHIIIHFIIIIHHHHDIIIIHIHIIHHIIIHGGIIHE@1B<@B@
@HISEQ:969:HM2KJBCX2:2:1101:6376:89354 2:N:0:ACTATGCA
ACCAACAGATTGCCCAACTATCCCTATTAATCATTACGGTGATCCTAGAAACCAACGAAATAGAATCAGTCCGTCCTATTTCATTATTCCATGCTAATGTATTCAGACGATAGTCTGCTTTAAACACTCTAATTTTTTCAAAGTAACAGTCCTGATTTCCCATCACACCAAATAAATGGCATGAAAGTTCCTCAGAAGGTAGAGATCCATCTCACCAGTGCAGACAATTAAGCCTGACCAATGGGTAGACCCCGAAGTTCAACTACGAGCTTTTTAACTGCAACAACTTTAATATACGCTATTGGAGCTGGAATTACCGCGGCTGCTGGCACCAGACTAGCCCTCCAA
+
DDDDDIIIHHFFHHIIIIIHIHHHIIIIIHHIIIIIHIHIHGHHHIIIIIIIIIIIHHFEHIIGIHCGHIIIHHHHIIIIIIIIIIIIFHHIHGHHEHHGIHHIIHIIHHHIIHIIHIIHIIIIIHHHHIIGIIIHHIIHHFIHHIHHIIHHIIIHHHIHHIIIIIIIHIIIIIIIGHIIIIIIIIIHIIIIIIGIIIIIIIIIIIIHIIIIIIIIIIIIIIIIIIIIIIIIIIIHFH=IIII=IHGIIIIIIHIIHHHHHIIIIIIIIIIIIIIIIIHIIIIHIIIHGEHHIIIIIIIIIIIIIIIIIIIIIIIIIIIIIIIIHIIIIIIIIIIIIIIIIIIDDDBD
@HISEQ:969:HM2KJBCX2:2:1101:17200:89310 2:N:0:ACTATGCA
ACCAACAGATTGCCCAACTATCCCTATTAATCATTACGTCAATCCTAGAAACCAACAAAATAGGATCGAACGTCCTATTTCATTATTCCATGCTAATGTATTCAAGCGTTAGCCTGCTTTAAACACTCTAATTTTTTCAAAGTAACAGTCCTGTTTCCCTGCAACACCAAATTAATGACATTACAGTTCTTCAAGAAGGAGGAATCAGTAAAGCCAGTACATACCATAAGCACGACCAACCTACTGACCCCGAAATTCAACTACGAGCTTTTTAACTGCAACAACTTTAATATACGCTATTGGAGCTGGAATTACCGCGGCTGCTGGCACCAGACTTGCCCTCCAA
+
DDDDDIIIIIIIIIIIIIIIIIIIIIIIIIIHIIIIIIIIIIGIIHHHHIIIIIIIHIIHIIHHIIIHHHHHHHIIIIIIIIIIHIIIIIIGIHIIIIIIIIIIIIIIIIIIIIIHIIIIIIIIHIIIIIIIIIIIIIIIIIIIIIIIIIIIIIIIIIIIIIIIIIIIIIIIIIIIIIGHIIIIIIIIIIIIIIIIIIIIIIIIHIIIIIIIIIIIIIIIIIIIIIIIIIIII<IIIHHIIIHHHIIIIIIIIIIIIIIIIIIIIIIIIIIIIIHIIIIIIIIIIIIIIIIIIIIIIIIIIIIIIIIIIIIIIIIIIIIIIIIIIIIIIIIIIIIIIIIIIDDDDD
@HISEQ:969:HM2KJBCX2:2:1101:18143:89294 2:N:0:ACTATGCA
ACCAACAGATTGCCCAACTATCCATATTAATCATTACGTCGATCCTAGAAACCAACAAAATAGGGTCAAACGTCCTATTTCATTATTCCATGCTAATGTATTCAAGCGTGTGCCTGCTTTAAACACTCTAATTTTTTCAAAGTAACAGTCCTGATTCCCCATGACACCAAATTAATGACATCACAGTTCGTCAGAAGGTAGAAATCAATAATACCAGTGCATACCGGAGGCACGACCAATATATTGATCCCGAAATTCAACTACGAGCTTTTTAACTGCAACAACTTTAATATACGCTATTGGAGCTGGAATTACCGCGGCTGCTGGCACCAGACTTGCCCTCCAA
+
DDDDAIIIHHIHIIHIIIHIIHHIIIIIIIIIIIIIHIHEDHIHIIIIIIIIIIFHHHHHIIGHHIHHIIIGHHIIIIIHHHHHHIEHHIIIFHIHHHHIIIHIIIHHHIIIHIIIIIIIHGHHIIIHIIHIIHIIIIIIIHIIIIIIHIHIIIIHIIIIIHIIIIIIIIIIIIHIHHIIIIIIIIIIIIHHIIIIIIIHIIIIIIIIIIIIIIIIIIIIIIIGIIIIIIIIIIIIIIIIIIIHHHHHHEIIIIIIIIIIIHDIIIIIIIIIIIIIIIIIIIIHGIIHIIIIHIIIHIIIIIIIIHHIIIIIIIIIIHIIIIIHIIIIIIIIIIIIIIIIIDDDDD
@HISEQ:969:HM2KJBCX2:2:1101:9620:90070 2:N:0:ACTATGCA
ACCAACAGATTGCCCAACTATCCCTATTAATCATTACGTCAATCCTAGAAACCAACAAAATAGGATCAAACGTCCTATTTCATTATTCCATGCTAATGTATTCAAGCGTTAGCCTGCTTTAAACACTCTAATTTTTTCAAAGTAACAGTCCTGTTTCCCTGCAACACCAAATTAATGACATTACAGTTCTTCAAGAAGGAGGAACCAGTAAAGCCAGTACATACCAGAGGCACGACCAACCTACTAATCCCGAAATTCAACTACGAGCTTTTTAACTGCAACAACTTTAATATACGCTATTGGAGCTGGAATTACCGCGGCTGCTGGCACCAGACTTGCCCTCCAA
+
DBDBDHECFH?DGHIHCH@CHHIECHHHHHHEHHHIIIHHIHHIIHCHG?GECGEE1CCCH?@?@FFHHIIGGFHE1<@HHHHHHC@1<CHHHIHHFFHHHIIHHIGIIFIHHIHHHHIHEHIHHHEHCHIHHHHHEEGHGGIIIIIHG@GHIHIHDGGIHH=GEFHEHEIIH:EIIIIHHHHHHIIIHHIHGIIHIHHH@CHEII;IHHFEHFIIIIHHGIIIHIIHHE@?C<HDIHIIHHHF@FCHHE@EHH?IHHHHHHCHCEHHGHHHHEHCHEHEHH@GIHHG?HIHHHDHHHCEGHEGDCFHHHIHHIGIHIHHHEHHGHFEHIHGCFHEIHHDIDADD@
@HISEQ:969:HM2KJBCX2:2:1101:10919:89269 2:N:0:ACTATGCA
ACCAACAGATTGCCCAACTATCCCTATTAATCATTACGTCGATCCTAGAAACCAACAAAATAGAATCAAACGTCCTATTTCGTTATTCCATGCTAATGTATTCAAGCGTGAGCCTGCTTTAAACACTCTAATTTTTTCAAAGTAACAGTCCTGATTCCCCATGACACCAAATTAATGACATCATGGTTCGTCAGAAGGTAGGAATCAATAATACCAGTACGTACAATAGCACGACCAATAAATTGATCCCGAAATTCAACTACGAGCTTTTTAACTGCAACAACTTTAATATACGCTATTGGAGCTGGAATTACCGCGGCTGCTGGCACCAGACTTGCCCTCCAA
+
DDDDDIIIIIIIIHHHIGIIIIIIIIIIHIIIIHIIHIIIIIIIHIIIIIIIIIIHIIIHHIIIIIIIIIHIHHIIIIGHIIIIIIIIIIIHIIIHIIIIIIIHIHIIHIIIHIIIIIHHIIIIIIIHIHIHHHIIIIIIIHIIIIIIEHFHHIIIIHIHIIIHIIIHHFHHIHIHEEGIIIHIIHIIIIHIIIIHGIIIIIIHIIIIIIIHHIIIIIHIIIIHHHHHIIIHHEIHIIIIHIHGIIIIIIIIIIIIIIIHEHHIIIIIIIIIIIIIIIHIIIHHEHHHIIIIIIIIIIIIIIIIIIIIIIIIIIIIIIIIIIIIIIIIIHIIIIIHIIIIDDDDD
@HISEQ:969:HM2KJBCX2:2:1101:7245:90346 2:N:0:ACTATGCA
ACCAACAGATTGCCCAACTATCCCTATTAATCATTACGGTGATCCTAGAAACCAACAAAATAGAACCATGCCGTCCTATTCTATTATTCCATGCTAATGTATTCGAGCAAAAATGCCTGCTTTAAACACTCTAATTTTTTCAAGGTAAAGGTCCTGGATCCGCAAGACACCCAATAAAGGACATCAAGTTTCTCCAGAGGGTGAGAAATCAACTGCAACAGTTCATACCCCTTAAGGCATGACCATCACGTCAATCCCGAAATTCAACTACGAGCTTTTTAACTGCAACAACTTTAATATACGCTATTGGAGCTGGAATTACCGCGGCTGCTGGCACCAGACTTGCCCTCCAA
+
DDDDCIIIIIIIIIIIGIIIIIHIIIIIIIHIIIIHIIIHIIIIIIHIIIIHIIIIIIIIIIHIIIIIIIIIIHIIIIIIIIIIIIIIIIIIIIIIIIIGHGHEHIIIIIIIIIIHIIHIIIIIIIIIIIIIIIIIIIIIIIIIIIIIIIHIIIIIIIIIIIIIIIIIIIIIIIIIIIIIIIIIIIHIIHHIIIIIIH@IIIIIIIIIIIHIIIIIIIIIIIIIIIIIIIIIIIIIIIIIIIIIIIIHIIHGIIIIIIIIIIIIIIIIIIIIIIIIIIIIIIIIIIIIIIIIIIIIIIIIHIIIIIIIIIIIIIIIIIIIIIIIIIIIIIIIIIIIIIIIIIIIIIIIDDDDD
@HISEQ:969:HM2KJBCX2:2:1101:19205:90097 2:N:0:ACTATGCA
ACCAACAGATTGCCCAACTATCCCTATTAATCATTACATCGATCCTAGAAACCAACAAAATAGAATCGGATGTCCTATTTCATTATTCCATGCTAATGTATTCAAGCGTGAGCCTGCTTTAAACACTCTAATTTTTTCAAGGTAACAGTCCTAATTCCCCGTGACACCAAATTAATGGCATTACGGTTCTTTAGAAGGTGAGAAATCAATAATATCAGTACATACCAACGGCATGACCGAAACATTGATCCCGAAATTCAACTACGAGCTTTTTAACTGCAACAACTTTAATATACGCTATTGGAGCTGGAATTACCGCGGCTGCTGGCACCAGACTTGCCCTCCAA
+
DDDDDIIIIIIIIIIIIIIIIIIIIIIIIIIIIIIIIIIIIIIIIIIIIIIIIIIIIIIIIIHHIIIIIIIIHIIIIIIHIIIIIIIIIIIIHIIIIHIIHHHIIHHIIIIHIHIIIIIIIIHIHIIHHIIHIIHIIIIIIHIHIIIIIIHIHHIHHGIIIIIIIIHIIIIIIIIIIHIIIIIIHIIIIIIIIIIIIIHIIIIIIIIIIIIIIHIIIIIIIIIIIIIIIIIIIIIIIIIIIIIIHGIIIIIIIIIIIIIIIIIIIIIIIIIIIIIIIIIIIIIIIIIIHIIIIIHIIIIIIIIIIIIIIIIIIIIIIIIIIIIIIIIIIIIIIIIIIIIIIIDDDDD
@HISEQ:969:HM2KJBCX2:2:1101:15761:90895 2:N:0:ACTATGCA
ACCAACAGATTGCCCAACTATCCCTATTAATCATTACGGTGATCCTAGAAACCAACAAAATAGAATCATGCCGTCCTATTTTATTATTCCATGCTAATGTATTCAAGCAAAATGCCTGCTTTAAACACTCTAATTTTTTCAAAGTAAAGGTCCTGGTTCCCCGCGACACCCAATTAAGGGCATCGTGGTTCTCCAGAAGGTGAGAAATTGACTACACCAGTTCATACCCCTTAAGGCACGACCGATGTGTCAATCCCGAAATTCAACTACGAGCTTTTTAACTGCAACAACTTTAATATACGCTATTGGAGCTGGAATTACCGCGGCTGCTGGCACCAGACTTGCCCTCCAA
+
DDDDDIIHIHIHIIIIIIIIIIIIIIIIIIIIIIIIIIIIIGHIHIIIIGIIIIIIIIIIIHIIIIIIHFFHHIIHIIGHIIIIIIIIHHHHGHHIIIIIICIHHIHIIIIHHHHHGHIIIIIIIIIIIIIIHIIIHIIIIHIIIHIIIHHIHIIHHHIIIIIIIIHIIIIIIIIIIIHIIHHIIIIIIIIIIIIIIIIIIIIIIHIIIIIIHHIHHIIIIIIHHHIIIIIIIIIIIIIIIHIIIIIIIIGIIIIIIIIIIIIIIIIIIIIIIIIIIIIIIIIGHIIIIIIIIIIIIIIIIIIIIIGIIIIIIIIIIIIIIIIIIIIIIIIIIIIIIIIIIIIIIIIDDDDD
@HISEQ:969:HM2KJBCX2:2:1101:3001:91018 2:N:0:ACTATGCA
ACCAACAGATTGCCCAACTATCCCTATTAATCATTACGTCGATCCTAGAAACCAACAAAATAGAATCAAACGTCCTATTTCGTTATTCCATGCTAATGTATTCAAGCGTGAGCCTGCTTTAAACACTCTAATTTTTTCAAAGTAACAGTCCTGATTCCCCAAGACACCAAATTAATGACATCATGGTTCGTCAGAAGGTAGGAATCAATAATACCAGTACGTACAATAGCACGACCAATAAATTGATCCCGAAATTCAACTACGAGCTTTTTAACTGCAACAACTTTAATATACGCTATTGGAGCTGGAATTACCGCGGCTGCTGGCACCAGACTTGCCCTCCAA
+
@00@D@@E@1<G1<FEHEF@@DHCHHHH?@1DFEG1<1C@E<CE@GEEF@GH1FC01<@GEIC111<CG@@<CECC1D1<GCC@?1<FCFEC?GGHIH?HGEIHHHF6FFHHFHHHECG8DBGHGHABFIHHHIHHHH@HHHHGHHE@FHGHIHGHHHHHHDCIHCIH?IIHHFGCGEHHIIIIHECEHEECEHHE7HHHH:FIHEIIIIIHIIIHHHHGEGHHCECGCEHI=HHHECHHIHHGGIIGIGHHHHHCHGIHG<C?HIIHFEHHHFIHHHFHC@GH@HHIIIHIIHHIHEHHHHH?GIHIHFG<IIIIIIIIIHIHHHHIIIIIHHIIGHHEAADAC
@HISEQ:969:HM2KJBCX2:2:1101:3893:91034 2:N:0:ACTATGCA
ACCAACAGATTGCCCAACTATCCCTATTAATCATTACGTCGATCCTAGAAACCAACAAAATAGAATCAAACGTCCTATTTCGTTATTCCATGCTAATGTATTCAAGCGTGAGCCTGCTTTAAACACTCTAATTTTTTCAAAGTAACAGTCCTGATTCCCCATGACACCAAATTAATGACATCATGGTTCGTCAGAAGGTAGGAATCAATAATACCAGTACGTACAATAGCACGACCAATAAATTGATCCCGAAATTCAACTACGAGCTTTTTAACTGCAACAACTTTAATATACGCTATTGGAGCTGGAATTACCGCGGCTGCTGGCACCAGACTTGCCCTCCAA
+
@DDDBIIIEGIHCFGHHCHHHIGEHHIGHHHEHHGHIIIHHIEHIIIIHHHHIEHHIIIHHHEHHHCC1DE<GFHIIEHIGIIHHHIH?GHIIIHHHIIIHDHHHGHHFGHHHHEHGIIHHHHHHHHFHHEGHFHHCHHGIHGHHG<IIHIIHHHIHHHHIHEHHHHHIIHHHHIIIIIIHHGIIIIIIHHIIIIIIIHHHHIHHIIIIHIFHHHHHHIIFHIIIIIIIIIIIIIIIIIIIIIIIHIIIHHIIIHHIIIIIIIIIIIIIIIIIIIIIIIIIIHHIIHHIGIGIIIHIIIGHHIIIIIIHIIHIIGIIIIHHIHIIIIIIIIIIIIIIIIHDADD@
@HISEQ:969:HM2KJBCX2:2:1101:11970:92243 2:N:0:ACTATGCA
ACCAACAGATTGCCCAACTATCCCTATTAATCATTACGGTGATCCTAGAAACCAACGAAATAGAATCAGTCCGTCCTATTTCATTATTCCATGCTAATGTATTCAGACGATAGTCTGCTTTAAACACTCTAATTTTTTCAAAGTAACAGTCCTGATTTCCCATCACACCAAATAAATGGCATGAAAGTTCCTCAGAAGGTAGAGATCCATCTCACCAGTGCAGACAATTAAGCCTGACCAATGGGTAGACCCCGAGGTTCAACTACGAGCTTTTTAACTGCAACAACTTTAATATACGCTATTGGAGCTGGAATTACCGCGGCTGCTGGCACCAGACTTGCCCTCCAA
+
DDCDDIIHIIIIIIIIIIIIIIIIIIIIIIIIIIIIIIHIIIIIIIIIIIIIIIIIIIIHIIEHIIIIIIIIHHIIIIIIHIIIIIIIIIIIHHIIHIGHIIHIIIIIIIIIIHIIIHIHIHHHIIIHIIIHIIIIIIIHHIHIIHIIIIIIIIIIHIIIIIIIIHIIIHIIIIHIIIIIIIIIIIIIIHHIIIIIIIIIIIHIIIIIIIIIIIIIIIIIIIIIIIIIIIIIIIIIIIIIIIIIIHFIIIIIIIIIIIIIIIIIIIIHIIIIIIIIIIIIIIIIIIIIIIIIIIIIIIIIIIIIIIIIIIIIIIIIIIIIIIIIIIIIIIIIIIIIIIIIIIIDDDDD
@HISEQ:969:HM2KJBCX2:2:1101:13569:92391 2:N:0:ACTATGCA
ACCAACAGATTGCCCAACTATCCCTATTAATCATTACGGTGATCCTAGAAACCAACGAAATAGAATCAGTCCGTCCTATTTCATTATTCCATGCTAATGTATTCAGACGATAGTCTGCTTTAAACACTCTAATTTTTTCAAAGTAACAGTCCTGATTTCCCATCACACCAAATAAATGGCATGAAAGTTCCTCAGAAGGTAGAGATCCATCTCACCAGTGCAGACAATTAAGCCTGACCAATGGGTAGACCCCGAGGTTCAACTACGAGCTTTTTAACTGCAACAACTTTAATATACGCTATTGGAGCTGGAATTACCGCGGCTGCTGGCACCAGACTTGCCCTCCAA
+
DDDDDGHHHIIIHHGHHIIIIEHHHHGHHIGHHHIIIIIIIHHHIIGHHII?HHHIIGHGHEHGHHIGHHIIGEHDEGHIIIIIIIIIHHIIEHHIIGIHIGHIHIIIIIIHIHIIHHHGIIIHHHHIHHHHHIIIIIIHGIIHIHHHHIIIHHIHIHHIIHHIIHHHCHHHIHIHFHIHIIIIHIIIIHHIIIIIIHIHHIIIIIIIIIIHIIIHIIHHHHIIIIIIIIIIIIIIIIIIIIIHFHDIIIIIIIIIIIHGIIIIIIIIIIIIIIIIIIIIIIIIHHHHHIIIIIIIIIIIIIIIIIIIIIIIIIIIIIIIIIIIIIIIHIIIHIIHIIIIIIIDDDCD
@HISEQ:969:HM2KJBCX2:2:1101:10366:93419 2:N:0:ACTATGCA
ACCAACAGATTGCCCAACTATCCCTATTAATCATTACATCGATCCTAGAAACCAACAAAATAGAATCGGATGTCCTATTTCATTATTCCATGCTAATGTATTCAAGCGTAAGCTTGCTTTAAACACTCTAATTTTTTCAAGGTAACAGTCCTAATTCCCCATAACATCAAATAAATGACATTATGGTTCTTTAGAAGGTGAGAACCAATAAAACCAGTACATACCAAGGCACGACCAACAATTCGATCCCGAAATTCAACTACGAGCTTTTTAACTGCAACAACTTTAATATACGCTATTGGAGCTGGAATTACCGCGGCTGCTGGCACCAGACTTGCCCTCCAA
+
DDDDDIIHIIIIIIGIIIIIIHIIIHIIIIGHIIIIIHHHIIHHHHHIHIIIIIIIIIIIIIHIIIIIFHHHIIHIIIIHHIIIIIIIGIHIIIIIIIHHHFGHHGIIIIIIIIIHIIIGIIIHHHHHIIIHIFIIIIIHIHGIIHHIIGIHIIIIIGIIHIIGHHHHIIIIIIHIIIIIIIIIIHIHHHHHHGHIHHGII:IIIIIHIIIIIIIIIIIIIIIIIHIGHIIHGIIHHIIHHHGCIIIIIHHHIIIIIIIIIHHIIIIIHHIHIIIIIIHHHEIIGIIIIHHHEIIIIIIIIIIIIHHHIIHIIIIIIIIIIIHIIHHIIGHIIIGIIGIIADDDD
@HISEQ:969:HM2KJBCX2:2:1101:3545:94059 2:N:0:ACTATGCA
ACCAACAGATTGCCCAACTATCCCTATTAATCATTACGGTGATCCTAGAAACCAACGAAATAGAATCAGTCCGTCCTATTTCATTATTCCATGCTAATGTATTCAGACGTTAGCCTGCTTTAAACACTCTAATTTTTTCAAAGTAACAGTCCTGATTTCCAATCACACCAAATTAATGACATGAAAGTTCCTCAGAAGGTAGAGATTTATCTCACCAGTACAGACAATTAAGCCTGACCAATGGGTAAACCCCGAAGTTCAACTACGAGCTTTTTAACTGCAACAACTTTAATATACGCTATTGGAGCTGGAATTACCGCGGCTGCTGGCACCAGACTTGCCCTCCAA
+
ADDDDIIIHIIIHIIIIIIIIIIIIIIIIIIIIIIIIIIIHIIHHIIIIIIIIIIIIIIIIHIHHIIIIIGGHHIIIIIIIIIIIIIIIIIIIHHIHIIIIHIIIIIIIIIHIHIIIIHIIIHHHIIIIIIIIIIIIIIIIIIIIIIIIIIIIIIIIIIHIIHIIIIIHIIIIIIIHIIIIIIIIIIIIIIIIIIIIIIIIIIIIIIIIIIIIIIIIIIIIIIIIIIIIIIIIIIIIIIIIIIHFHEIIIIIIIIIIIIIIIIIIIIIIIIIIHIIIIIIIIIIIIIHHIIIIIIIIIIHIIIIIIIIIIIIIIIIIIIIIIIIIIIIIIIIIIIIIIIIIIIDDDDD
@HISEQ:969:HM2KJBCX2:2:1101:4695:94191 2:N:0:ACTATGCA
ACCAACAGATTGCCCAACTATCCCTATTAATCATTACATCGATCCTAGAAACCAACAAAATAGAATCGGATGTCCTATTTCATTATTCCATGCTAATGTATTCAAGCGTGAGCCTGCTTTAAACACTCTAATTTTTACAAGGTAACAGTCCTAATTCCCCGTGACACCAAATTAATGGCATTACGGTTCTTTAGAAGGTGAGAAATCAATAATATCAGTACATACCAACGGCATGACCGAAACATTGATCCCGAAATTCAACTACGAGCTTTTTAACTGCAACAACTTTAATATACGCTATTGGAGCTGGAATTACCGCGGCTGCTGGCACCAGACTTGCCCTCCA
+
DDADDIIIIHHHIHIIIIIIIIIIIIIIIIIHIIIIIIIIIIIIIIIIIIIIIIIIIIIHIIHIIHHIIIIGIHIIHIIIHIIIIIIIIIIIHIFHIIIIIIIHIIHIIHHHIGIHIIIIIIIIIIIIIIIIIIIIIIIIIIIIIHIIIIIIIIIIIHHIHIHIIIHIIIIIIIIIIIIIIIIIIIIHIIIIIIIIIIIIIIIIIIIIIIIIIIIIIIIIIIIIHIIIIIIIIIIIIIIIIIHHHIIIIIHIIIIIIIIIIIIIIIIGIIIIIIHIIIIIIIIIIIIIIIIIIIIIIIIIIIIIIIIIIIIIIIIHIIIIHIIIIIIIIIIIIIHIIIIIIDDDDD
@HISEQ:969:HM2KJBCX2:2:1101:17584:92613 2:N:0:ACTATGCA
ACCAACAGATTGCCCAACTATCCCTATTAATCATTACTTCGGTCCTAGAAACCAACAAAATAGAACCAAAGTCCTATTCTATTATTCCATGCTAATGTATTCAAGCGTATGCCTGCTTTAAACACTCTAATTTTTTCAAAGTAAAAGTCCTGGATCCCCTGCGCACTCAATTAAGAGCACACAGGTTCCCCAGAAGGAAAGACCCGACCAGAGCAGTGCTTACCTTGCGGCAAGACCACCCAGCCAGGTCCAAAATTCAACTACGAGCTTTTTAACTGCAACAACTTTAATATACGCTATTGGAGCTGGAATTACCGCGGCTGCTGGCACCAGACTTGCCCTCCAA
+
DDCDDIIIIIIIIIIIIIIIIIIIIIIIIIIIIIIIIIHIIHHIHIIIIIIIIIIIIIIIIIHIIIIIIIHIIHIHIIIIIIIIIIIIIIEHHHHIIIIIIIHIIIIIHHGIHIIIIIIIIHIIHIHHHIIIIIIIIIIIIIIIIIIIIIHHHIHIIIIIIIIIIHIIIIIHIIHHIIIIIIIHGIIIIIIIIIIIIIIIIIIIIIIIIHIIIIIIIIIIGIIIIIIIIIIIIIHIIIHIIIIIHIIIIHHIIIIIIIIIIIHIIIIIIIIHIIIIIIIIIIIIHIHIIIIIIIIIIIIIIIIIIIIIIIIHIIIIIIIIIIIIIIIIIIIIIIIIIIIIIDDDDD
@HISEQ:969:HM2KJBCX2:2:1101:9945:94000 2:N:0:ACTATGCA
ACCAACAGATTGCCCAACTATCCCTATTAATCATTACGTCGATCCTAGAAACCAACAAAATAGGTTCGATCGTCCTATTTCGTTATTCCATGCTAATGTATTCAAGCGCGAGCCTGCTTTAAGCACTCTAATTTTTTCAAAGTAACAGTCCTGTTTCCCCGCAACAACAAATTAATGCCATCACGGTTCTACAAGAGGGAGGGACCAGTGAGGCCAGTGCATACCAGTGGCACGACCGACCTACTGGCCCCGAAATTCAACTACGAGCTTTTTAACTGCAACAACTTTAATATACGCTATTGGAGCTGGAATTACCGCGGCTGCTGGCACCAGACTTGCCCTCCAA
+
DDDDCIIIIIIIIIIIIIHHHIHIIIIIIHHIIIIIIIIIIIIIIIIIIIIIIIIIIIIIIIHHHHHIGIIIIIIIEHIIIIHIIIIGHHHIIHIHIIIIIGIHIHIHIIIIIIIIIIIIIIIIIIIIIIHIIIIIIIIHFIIIIIIIIIIIIIIIIIIIIIIIIIIIIIHHHIIIIIIHIIHIIIIIIIIIIIIIIIIIIIIIIHHIIIIIIIIIIIIIIIIIIIIIIIIIIIIIIIIIIIHHHIIIHIIIIIIIIIIIIIIIIIIIIIIIIHIIIIIIIIIIIIHIIIIIIHIIIHIIIIIIIIIIIIIIIIIIIIIIIIIIIIIIIIIIIIIIIIIIICDDDD
@HISEQ:969:HM2KJBCX2:2:1101:7160:93884 2:N:0:ACTATGCA
ACCAACAGATTGCCCAACTATCCCTATTAATCATTACGTCGATCCTAGAAACCAACAAAATAGAATCAAACGTCCTATTTCATTATTCCATGCTAATGTATTCAAGCGTGAGCCTGCTTTAAACACTCTAATTTTTTCAAAGTAACAGTCCTGATTTCCCACAACACCAAATAAATGACATCATGGTTCGTCAGAAGGGAGAAACCAACAATGCCAGTACGTACCGAGGCACGACCGACATGATGGTCCCGAAATTCAACTACGAGCTTTTTAACTGCAGCAACTTTAATATACGCTATTGGAGCTGGAATTACCGCGGCTGCTGGCACCAGACTTGCCCTCCAA
+
DDDDDIIHIIIIIIIIIIIIIIIIIIIIIIIIIIIIIIIIIIIIIIIIIIIIIIIIIIIHIHHGIIIIIIIIIGIIIIIIIIIIIIIIIIIIIIIIIIIIIIHIIIIIIHHHIIIIIIIIIIIIIIIIIIHIIIHIIIIIIIIIIIIIIIIIIIIIIIIHIIIIIIIIIIIIIIIIIIIIIHIIIIIHIIIIIIIIIIIIIIIIIIIIIIIIIIHIIIIIIIIIIIIIHIIIIIIIIIIIIIHHIIIIIIIIIIIIIIIIIIIIIIIIIIIIIIIIIIIIIIIIIIIIIIIIIIIIIIIIIIIIIIIIIIIIIHIIIIIIIIIIIIIIIIIIIIIIIIIIDDDDD
@HISEQ:969:HM2KJBCX2:2:1101:21099:94118 2:N:0:ACTATGCA
ACCAACAGATTGCCCAACTATCCCTATTAATCATTACATCGATCCTAGAAACCAACAAAATAGAATCGGATGTCCTATTTCATTATGCCATGCTAATGTATTCAAGCGTAAGCCTGCTTTAAACACTCTAATTTTATCAAGGTAACAGTCCTAATTCCCCGTGACACCAAATTAATGGCATTACGGTTCTTTAGAAGGTGAGAAATCAATAATATCAGTACGTACCAACGGCATGACCGAAACATTGATCCCGAAATTCAACTACGAGCTTTTTAACTGCAACAACTTTAATATACGCTATTGGAGCTGGAATTACCGCGGCTGCTGGCACCAGACTTGCCCTCCAA
+
B0B@DHCHHFHFG@HEEECHHHI?1FFGECGE<1<<FHCC0C1F<@EEGHHHFGE0D@EF<FEE?11<C=0?1<C1G1C@GD<FFE1D1D<F1@CCC1<CE@<GHC1DDC@<F<<<?GC1<<:1CFFGHGGEEHC$A8C@GG?FGGHFHHDGACHCFHHHCD<HE@HHHIHHHIGHHFHGHCE?@/HHIHGC<CDD@EGIHHHHDHEHHEEHG?HGIHFF</CECGC0DCHHCHEEGHHC1AAD1/ECEC/CHCCEIHIIIHHDDHEHIHEEHFFHFFHHHHFCHHF<CFE@@FHGIHD1ECEHHHGFEE?HHHDD<HIHEFEIIIIHE<@G1D<E@HIGIHD?D@D
@HISEQ:969:HM2KJBCX2:2:1101:9728:94851 2:N:0:ACTATGCA
ACCAACAGATTGCCCAACTATCCCTATTAATCATTACGTCAATCCTAGAAACCAACAAAATAGGTTTGAACGTCCTATTTCATTATTCCATGCTAATGTATTCAAGCGTTAGCCTGCTTTAAACACTCTAATTTTTTCAAAGTAACAGTCCTGTTTCCCTGCAACACCAAATTAATGGCATTACAGTTCTTCAGAAAGGAGGAATCAGCGAAACCAGTTCATACCAGTGGCACGACCAACCTGCTGACCCCGAAATTCAACTACGAGCTTTTTAACTGCAACAACTTTAATATACGCTATTGGAGCTGGAATTACCGCGGCTGCTGGCACCAGACTTGCCCTCCAA
+
DDDDDIIIIIIIHIIIIIIIIIIIIIIGIIIIIIIIIGIIIIIIIIIIIIIHHIIIIIIIIIIIIIHHIHIGHIHIIIIIIIIIIIIHHIIIIIIIIIIIIHHHIHIIIIIHIIIIIHIIIIIHIIIHHHIIIIIIIIIHHHHIIIIIIIIIIIIHHHHIHIIIHIIIIIIIHIIIIIIIIIIIIIIIHIIIIHHIIIIHIHIIIHHIIHHHHHIHHHHFHHHIHIIIIGHEIIIIIIIIIIHGDHCHIIIIIIHIIHGIIIHHIHIIIHIIHIIGGIIIHIGIHHIIIIHIIIIIIIIIHIIIIIIIIIIIIIIIHIIIHIIIIIIIIIIHHHIIIIHED@DDDD
@HISEQ:969:HM2KJBCX2:2:1101:18235:95490 2:N:0:ACTATGCA
ACCAACAGATTGCCCAACTATCCCTATTAATCATTACATCGATCCTAGAAACCAACAAAATAGAATCTGATGTCCTATTTCATTATTCCATGCTAATGTATTCAAGCGTAAGCTTGCTTTAAACACTCTAATTTTTTCAAGGTAACAGTCCTAATTCCCCATAACATCAAATAAATGACATTATGGTTCTTTAGAAGGTGAGAACCAATAAAACCAGTACATACCAAGGCATGACCGATTCCTTGATCCCGAAATTCAACTACGAGCTTTTTAACTGCAACAACTTTAATATACGCTATTGGAGCTGGAATTACCGCGGCTGCTGGCACCAGACTTGCCCTCCAA
+
DDDDDIIIIIIIIHIIIIIIIIIIIIIIIIIGIIHIIIIIIIIHGIIIIIIHIIIIIIIIIIHIIIIIIIIIIIIIIIIHIIIIHIIHHIIIIIIIIIIIIIIIIIIIIIIIHIIIIIIIIIIIIIIIIIIIIIIIHIIIIHIIIIIIIIIIIIIIIIIIIIIIIIIHIIIIIIIIIIIIIIIIIIIIIHHIIIIIIIIIIIIIHIIIIIIIIIIIIIIIIIIIIIIIIIIIIIIIIIIIHIHHIIIIIIIIIIIIIIIIIHIIIIIIIIIIHIIIIIIIIIIIIIIIIIIIIIIIHIIIIIIIIIIIIIIIIIIIIIIIIIIIIIIIIIIIIHIIIIIIDDDDD
@HISEQ:969:HM2KJBCX2:2:1101:13670:96725 2:N:0:ACTATGCA
ACCAACAGATTGCCCAACTATCCCTATTAATCATTACGTCAATCCTAGAAACCAACAAAATAGGATCGAACGTCCTATTTCATTATTCCATGCTAATGTATTCAAGCGTTAGCCTGCTTTAAACACTCTAATTTTTTCAAAGTAACAGTCCTGTTTCCCTGCAACACCAAATTAATGGCATTACAGTTCTTCAGAAAGGAGGAATCAGCGAAGCCAGTTCATACCAGTGGCACGACCAACCTGCTGACCCCGAAATTCAACTACGAGCTTTTTAACTGCAACAACTTTAATATACGCTATTGGAGCTGGAATTACCGCGGCTGCTGGCACCAGACTTGCCCTCCAA
+
DCDDDIIGIGHIIHIIIIGHHIHIHIIIGHIHHHIHIHHIIFIIHIIIFHIIIIIIGIIGIIIIEHHHIIHIH?@G@HIHIIHEHHIGCGHIHIHIIGHHHHHIHG@GGIHHHIHHHEHHIHEGFEHHHIIIHIIIHHIHIHHGHHHHIGIHHHHHIHIHHEGIIIIIIHHHIIIIIIGIIIIIIIIIHIIIIIIIIIIIHFIHIIIIIIIIIIIIIIHIIIIHCHIIIIIHIIIIHIIIIIHHGIHIIIIHIHIIIIIIIIIIIIIIIHIIIIIIIIIIIHIIIIIIHHIIIIIIIIIIHIIIIIIHIIIIIIIIIIIIIIIHIIGHIIIIIIIIIIIIIDDDDD
@HISEQ:969:HM2KJBCX2:2:1101:5542:97182 2:N:0:ACTATGCA
ACCAACAGATTGCCCAACTATCCCTATTAATCATTACGGTGATCCTAGAAACCAACGAAATAGAATCAGTCCGTCCTATTTCATTATTCCATGCTAATGTATTCAGACGATAGTCTGCTTTAAACACTCTAATTTTTTCAAAGTAACAGTCCTGATTTCCCATCACACCAAATAAATGGCATGAAAGTTCCTCAGAAGGTAGAGATCCATCCTACCAGTGCAGACAATTAAGCCTGACCAATGGGTAGACCCCGAAGTTCAACTACGAGCTTTTTAACTGCAACAACTTTAATATACGCTATTGGAGCTGGAATTACCGCGGCTGCTGGCACCAGACTTGCCCTCCAA
+
DDDDDIIIIIIIGIIIIIIIIIIIIIIIIIHIIHIIIGGHIIIHIIIIIIIHEHHIHI=HIIEHIHHFHHIHIIIHIHIIIIIIIIIIIHHFFHIIIIHIIHIIIIIIIHIHHHIIIIIIHIHHHIIHIIIIIHHHHIHGHIHHIIHHIIIIIIIIIIHHHHEIIHHHIIIIHFGIHIIHIHHHIIHHIIIIIIIGIIIIIIIIIIIHHIIIIIIIIIIIIIIIIIIIIIHHIIIIIIIIIIIIIHEIIIIIHIIIIIIIIIIIIIIIIIIIIIHIIIIIIIIIIIIIIIIIIIIIIIIIIIIIIIIIIIIIIIIIIIIIIIIIIIIIIIIIIIHHIIIIIIIDDDDD
@HISEQ:969:HM2KJBCX2:2:1101:15484:97679 2:N:0:ACTATGCA
ACCAACAGATTGCCCAACTATCCCTATTAATCATTACGTCGATCCTAGAAACCAACAAAATAGAATCAAACGTCCTATTTCATTATTCCATGCTAATGTATTCAAGCGTAAGCCTGCTTTAAACACTCTAATTTTTTCAAAGTAACAGTCCTGATTCCCCACGACACCAAATTAATGACATCGCGGTTCTTCAGAAGGTAGGAACCAATAATGCCAGTGCGTACCGAAGCACGACCAACAATTTGATCCCGAAATTCAACTACGAGCTTTTTAACTGCAACAACTTTAATATACGCTATTGGAGCTGGAATTACCGCGGCTGCTGGCACCAGACTTGCCCTCCAA
+
DDDDDIIIIIIIIIIIIIIIIIIIIIIIIIIIIIIIIIIIIIIIIIIIIIIIIIIIIIIIIIIHIIIIIIIHIGHIIIIIHHIIIIIIHIIIGIIIIIIIHHIIIHIIIIIIIIIIIIIIIIIIIIIIIIIIIIIIIIIIIIIIIIIIIIIIIIIIIIIIIIIIIIIIIIHHIIIIIIIIIIIIIHIIIIIIIIIIHIIIIIIIIIIHIHIIIHIIIIIIIIIIIIIIIIIIIIIHIIIIIIIIIIIIIIIIIIIIIIIIIIIIIIIIIIIIIIIIHIHIIIIIIIIIIIIIIIIIIIIIIIIIIIIIIIIIIIIIIIIIIIIIIIIIIIIIIIIIIIIIDDDDD
@HISEQ:969:HM2KJBCX2:2:1101:20459:97301 2:N:0:ACTATGCA
ACCAACAGATTGCCCAACTATCCCTATTAATCATTACGTCAATCCTAGAAACCAACAAAATAGGATCGTCGTCCTATTTCATTATTCCATGCTAATGTATTCAAGCGTTAGCCTGCTTTAAACACTCTAATTTTTTCAAAGTAACAGTCCTGTTTCCCCGCAACACCAACTTAATGGCATTACGGTTCTACAAGAAGGAGGAATCAGCAAAGCCAGTGCATACCAGTGGCACGACCAACTTGCTGACCCCGAAATTCAACTACGAGCTTTTTAACTGCAACAACTTTAATATACGCTATTGGAGCTGGAATTACCGCGGCTGCTGGCACCAGACTTGCCCTCCAA
+
DDDDDIIIIIIHHHIIIIIIHIIIIIIIIIIIHHIIIIIIIIHHIIIIIIIIHHIIIGIIIIHHIHHHHHCDEHHIHCGEHIIIIIHIIIIHIIIIIIIIIIIHIIIIIIIHIIIHIIIIIIIIHHHHHIIIIIIIIHHHIIIIIIIIIIIIIIIIGIHGHIHHHHIIIIIIIIIIHGHGIIIHIHIHIIIIIIIIIIIHIIIHIIIIIIIIIIIIIIIIIIIIIHHIHHIIIIIIIIIIHHGAIIIIIIIIIIHIIIIIIIIIHEHIIIHIIIIIIIIIIIIIIIIIIIIIIIIIIIHHIIIIIIIIIIIIIIIIIIIIIIIIIIIIIIIIIIHIIIIIDDDDD
@HISEQ:969:HM2KJBCX2:2:1101:19398:97788 2:N:0:ACTATGCA
ACCAACAGATTGCCCAACTATCCCTATTAATCATTACGGTGATCCTAGAAACCAACAAAATAGAACCATGCCGTCCTATTCTATTATTCCATGCTAATGTATTCGAGCAAAAATGCCTGCTTTAAACACTCTAATTTTTTCAAGGTAAAGGTCCTGGATCCGCAAGACACCCAATAAAGGACATCAAGTTTCTCCAGAAGGTGAGAAATCAACAGTAACAGTTCATACCCCTTAAGGCATGACCATCACGTCAATCCCGAAATTCAACTACGAGCTTTTTAACTGCAACAACTTTAATATACGCTATTGGAGCTGGAATTACCGCGGCTGCTGGTACCAGACTTGCCCTCCAA
+
DDDCDIIHIIIIHHHHIIHII?EHHIHIIIIHHIIICCHFHHIIIHIIIIIHEGHHIGHGEHDHHIIIIGHEHE?FHIGFHIHHHHFHEHIHGIIHIIIHICGHIHHIIIHHHHIGIHGIIIHGHHIIIIIIIIHHHIIIHHCHIIFIIHIIHHGHHHEDHEIGIIIIIIIIIHHIIIHIIIIHECGHH?HHHIIIIIIIIHHHHIHIIIIIHIIIIIIIIII=IIHIHHHIIIIIIIIHIIIGIIIFIGHGIIIIHHGIIIIIIIIIIIIIIIIIIIIHHIIIIIIIIIIIIIIIIIIHHIIIIIHHIIIIIIIIIIIIIIIGIIIIIIIIIHIIIIIIIIIIIIIHDCDDD
@HISEQ:969:HM2KJBCX2:2:1101:16990:97100 2:N:0:ACTATGCA
ACCAACAGATTGCCCAACTATCCCTATTAATCATTACGTCGATCCTAGAAACCAACAAAATAGAATCAAACGTCCTATTTCATTATTCCATGCTAATGTATTCAAGCGTAAGCCTGCTTTAAACACTCTAATTTTTTCAAAGTAACAGTCCTGATTCCCCACGACACCAAATTAATGACATCGCGGTTCTTCAGAAGGTAGGAACCAATAATGCCAGTGCGTACCGAAGCACGACCAACAATTTGATCCCGAAATTCAACTACGAGCTTTTTAACTGCAACAACTTTAATATACGCTATTGGAGCTGGAATTACCGCGGCTGCTGGCACCAGACTTGCCCTCCAA
+
DDDDDIIHIHHIIIIIIIHIHIIIIIIIIIIIIIIIIIIIIIIIIIIIHHIIIIIIIIIIHIHIIHHIIIIHHHHHIIIHHHIIIHIHHIHHHHIIIIHIHHHHIIIHHIIIHIIIIIIHHIIIIIIHIIIIIIHIIIHIIIIIIHHIIIIIIIIIIIIHIIIIIIIIIIIIHIIIIIIHIIIHIIIIIGIIIIIIIIIIIIIIIIIIIIIIIIIHIIIIIIIHGHIIIIIIIIIHIIIIIIIHIIIIIIIIIIIIIIIIIHIIIIIIIIIIIHIIIIIIIIHIIIIIIIIIHIIIIIIIIIHIIIIIIIIIIIIIIIIIIIIIIIIIIIIIIIIIIIIIDDDDD
@HISEQ:969:HM2KJBCX2:2:1101:9347:98321 2:N:0:ACTATGCA
ACCAACAGATTGCCCAACTATCCCTATTAATCATTACGTCGATCCTAGAAACCAACAAAATAGAATCAAACGTCCTATTTCATTATTCCATGCTAATGTATTCAAGCGTACGCCTGCTTTAAACACTCTAATTTTTTCAAAGTAACAGTCCTGATTCCCCACGACACCAAATTAATGACATCGCGGTTCTTCAGAAGGTAGGAACCAATAATGCCAGTACGTACCGAAGCACGACCAACAATTCGATCCCGAAATTCAACTACGAGCTTTTTAACTGCAACAACTTTAATATACGCTATTGGAGCTGGAATTACCGCGGCTGCTGGCACCAGACTTGCCCTCCAA
+
DDDABIIIHIIIHIIHHIIIIIECHHHIEHHEHIIHH@DHDHHHHHIGEHIGHEHHHIHIIIIHH?GCEHHGCEG=EHHFF<1GEHHCHGE?EHFIIIIHHIIHHFDGHHDHGHIIHIHGHIIGHIIHIHHIIIIIIIIHHHHHIHHHHFHIHHHEHGEHHHHEEHIHHHFGIIIIIIHGIIIIIIIIIIHHHIHIIIIIIIHIIFHIIHHIIIHIIIIIHIHIIIIIIIIIIIHHHIII=HDHHDHHDIHHIIIIIIIIIIIIIIIIIIIHIIHHIIIIIHHIIIIHIIHIIIIIHIIIIIIIIIHHGGGIHDHIIIIIIIIIIIHIIIIIIIHIIIIIDDCDD
@HISEQ:969:HM2KJBCX2:2:1101:18067:98438 2:N:0:ACTATGCA
ACCAACAGATTGCCCAACTATCCCTATTAATCATTACGTCGATCCTAGAAACCAACAAAATAGAATCAAACGTCCTATTTCATTATTCCATGCTAATGTATTCAAGCGCGAGCTTGCTTTAAACACTCTAATTTTTTCAAAGTAACAGTCCTGATTTCCCACGACACCAAATTAATGACATCGTGGTTCGTCAGAAGGGAGAAACCAATAATACTAGTACGTACAAAGTACGACCGACATATTAGTCCCGAAATTCAACTACGAGCTTTTTAACTGCAACAACTTTAATATACGCTATTGGAGCTGGAATTACCGCGGCTGCTGGCACCAGACTTGCCCTCCAA
+
DDDDDIIIIIIIIIIIIIIHIIIIIIIIHIIIIIIIIIIIIIIIIIIIIIIIIIIIIIIIIIIIIIIIIIIGIIIIHIIIIIIIHIIIIIIIIIIIIIIHIHHIIIIIIIIIIIIIIIIIIIIHIIHIIIIIIIIIIIIIIIIIIIIIIIIIIIIIIIIIIIIIIIIHIIIIIIIIIIIIIIIIIIIIIIIIIIIIIIIIIIIHIIIIIIIIIIIIIHIIIIIIIIIIIIIIIIIIIIIIIIIHIIIIIHIIIHHHIIIHIIIIIIIIIIIIIIIIIIIIIIHHHIIIIIIIIIIIIIIIIIIIIIIIIIIIIIIIIIIIIIIIIIIIIIIIIIIIIIIDDDDD
@HISEQ:969:HM2KJBCX2:2:1101:19701:98763 2:N:0:ACTATGCA
ACCAACAGATTGCCCAACTATCCCTATTATCATTACGTCAATCCTAGAAACCAACAAAATAGGATCGAACGTCCTATTTCATTATTCCATGCTAATGTATTCAAGCGTTAGCTTGCTTTAAACACTCTAATTTTTTCAAAGTAACAGTCCAAATTCCCCGCAACACCAAATTAATGGCATTACGGATCATCAGGAAGGAGGAATCAGTGAGACCAGTACATACCAGAGGCATGACCAATCTACTAACCCCGAAATTCAACTACGAGCTTTTTAACTGCAACAACTTTAATATACGCTATTGGAGCTGGAATTACCGCGGCTGCTGGCACCAGACTTGCCCTCCAA
+
DDDDDIIIIIIIIIIIIIIIIIIIIIIIIIIIIHIIHHIIIIGIIIIIIIHIIIIIHIIIHIGIIIIIIHIIHIIIIIIHIIIIIHIIIIIIIIIIHHIHIHIIIHIHIIIIIIIIIIIIHIIHHHIIIIHHIHIIIIIIIIIIIIIHIHIIIIIIIIIHIIIHIIIIIIHHIIIHIIIIIIIIIIIIIIIIHIIIIIIIIIIIIHIIIHIIIIIIIIIIIIIIIIIHIIIIIIIIIIIIIIHHHHIIIIIIIIIHIIIIIIIIIIIIIIIIHHIIIIIIIHHHIIIIIIIIIIIIIIHHIIIIIIIIIIIIIIIIIIIIIIIIIIIIIIIIIIIIIIIIDDDDD
@HISEQ:969:HM2KJBCX2:2:1101:2492:98938 2:N:0:ACTATGCA
ACCAACAGATTGCCCAACTATCCCTATTAATCATTACGTCGATCCTAGAAACCAACAAAATAGAATCAAACGTCCTATTTCATTATTCCATGCTAATGTATTCAAGCGCGAGCTTGCTTTAAACACTCTAATTTTTTCAAAGTAACAGTCCTGATTTCCCGCGACACCAAATTAATGACATCGTGGTTCGTCAGAAGGGAGAAACCAATAATGCTAGTACGTACAAAGTACGACCGACATATTAGTCCCGAAATTCAACTACGAGCTTTTTAACTGCAACAACTTTAATATACGCTATTGGAGCTGGAATTACCGCGGCTGCTGGCACCAGACTTGCCCTCCAA
+
DDDDDIIIIIIIIIIIIIIIIIIIIIIIIIIIIIIIIIIIIIIIIIIIIIIIIIIIHIIIIIHHIIIIIGIIHIIIIIIIIIIIIIIIGIIIIIIIIIHIIGHHIIIIIIIIIIIHIIIIIIIIIIIIIIHIIIIIIIIIIIIIIIIIIIIIIIIIIIIIIIIIIIIIIIIIHIIIIIIIIIIIIIIIGIIIIIIIIIIIIIIIIIIIIIIIIIIIIIIIIHIIIIIIIIIIIIIIIIIIIIIIIIIHIIIIIIIIHIIIIIIIIIIIIIIIIIIIIIIIIIIIIIIIIIIIIIIIIIIIIIIIIIIIIIIIIIIIIIIIIIIIIIIIIIIIIIIIIIIDDDDD
@HISEQ:969:HM2KJBCX2:2:1101:11187:99944 2:N:0:ACTATGCA
ACCAACAGATTGCCCAACTATCCCTATTAATCATTACATCGATCCTAGAAACCAACAAAATAGAATCTGATGTCCTATTTCATTATTCCATGCTAATGTATTCAAGCGTAAGCTTGCTTTAAACACTCTAATTTTTTCAAGGTAACAGTCCTAATTCCCCATAACATCAAATAAATGACATTATGGTTCTTTAGAAGGTGAGAACCAATAAAACCAGTACATACCAAGGCATGACCGATTCCTTGATCCCGAAATTCAACTACGAGCTTTTTAACTGCAACAACTTTAATATACGCTATTGGAGCTGGAATTACCGCGGCTGCTGGCACCAGACTTGCCCTCCAA
+
DDDDDIIHIIIIIIIIIIIIIIIIIIIIIIIIIIIIIIIIHIIIIIHIIIIIIIIIIIIIIIHIHIHCHIIHIIIIIHIIGIIIHIIIIIIIIIIIIIIIIHHHIIGIIIIIIIIIIIIIIHIIIHHIIIIIIHHIHIIIIIIIIHIIHHIIIHHHIIHIIIHHIIIIIIIIIIHIIIIIIIIIIIIIIIIIIIIIIIIIIIIIIIIIIIIIIIIIIIIIIIIIIIIIIIIIIIIIIIIIIIHIIIIIIIIIIIIIIIIIIIIIHHIIIIIIIHIIIIIIIIIIIIIIIIIIIIIIIIIIIIIIIIIIIIIIIIIIIIIIIIIIIIIIIIIIIIIIIIIIDDDDD
@HISEQ:969:HM2KJBCX2:2:1101:3258:99843 2:N:0:ACTATGCA
ACCAACAGATTGCCCAACTATCCCTATTAATCATTACGTCAATCCTAGAAACCAACAAAATAGGTTTGAACGTCCTATTTCATTATTCCATGCTAATGTATTCAAGCAAATGCCTGCTTTAAACACTCTAATTTTTTCAAAGTAACAGTCCTGTTTCCCTGCAACACCAAATTAATGACATTACAGTTCTTCAGAAAGGAGGAATCAGCGAAACCAGTTCATACCAGTGGCACGACCAACCTGCTGACCCCGAAATTCAACTACGAGCTTTTTAACTGCAACAACTTTAATATACGCTATTGGAGCTGGAATTACCGCGGCTGCTGGCACCAGACTTGCCCTCCAA
+
DDDDDHIIHIIIIIIIGIIIIIIIIIIIIIIIIIIIIHIIIIIIIIIIHIIHIIIIIIIIIIIGHIIIIIIIIGIIIIIIIIIIIIIHHIIIHHIIIHIIIIHIIIIIIIIIIHIIIHHIIIHIHIIIIIIIIIIIIIIIIIIIIHIIIIIIIIIIIIIIIIIIIIHIIIIHHIIIIIHIIIIIIIIHIIIIIIIIIIIGIHIIIIIIIIIIHIIIIIIIHHHIHIIIIIIIIIIIIIIIHIIIHIHIIIIIIIIIIIIIIIIIIIIIIIIIIIHIIIIIIIIHIIIIIHIIIIIIIIIIIIIIIIIIIIIIIIIHIIIIIIIIIIIIIIIIIIIIIIIIIDDDDD
@HISEQ:969:HM2KJBCX2:2:1101:3126:100399 2:N:0:ACTATGCA
ACCAACAGATTGCCCAACTATCCCTATTAATCATTACTCATTTCCCCAAAAACCAACAAAATTCGAGATACGAGTCCTAACTTATTATTCCATGCTAATGTATTCATAACTTTCAGCCTGCTTTAAACACTCTAATTTTTTCAAAGTAAAGGTCCTGGATTGCGAACCCAACCCAGTAAAGGGCAGGAACGTTCTCCAGGAAGATGGTAAGCGCGCATCGGCACTCACACACGATACCGTGGCGGGCCAAGCGCACTATACCAGAAATCCAACTACGAGCTTTTTAACTGCAACAACTTTAATATACGCTATTGGAGCTGGAATTACCGCGGCTGCTGGCACCAGACTTGCCCTCCA
+
DDDDDIIIIIIIIHIIIIIIIIIIIIIIIIIIIIIIIIIIIIIIIIIIIIIIIHHIIIIGIHIIHHIHIIIIIIIIIIIHHIIFHIIIIIIIIIIIHHIIIDHFCHHHIIIIIHIHIHIIIHIIIIIHHHIIHIIIIIIHIIHIIHIHHHIHFIHIIIIIIIIHIIIIHIHHHHIIHIHIIIIGIIIIIIIIIIIIHIGIIIIIHIIIIIIIIIIIIIIIIIHIHIIIIIIIIIIIIIHHIIIIIIIIGIIIIIHHIIIHHIIIIIIHIIIIHIIIIIIIIIIIIIIIHIIIIIIIIHIHIIHIHHIIIIIHIIIHIIIIIIHHIIIIIIIIIIIIIIIIIIIIIIIIIIIIDDDDD
@HISEQ:969:HM2KJBCX2:2:1101:3258:100637 2:N:0:ACTATGCA
ACCAACAGATTGCCCAACTATCCCTATTAATCATTACGTCAATCCTAGAAACCAACAAAATAGGATCGAACGTCCTATTTCATTATTCCATGCTAATGTATTCAAGCGTTAGCCTGCTTTAAACACTCTAATTTTTTCAAAGTAACAGTCCTGTTTCCCTGCAACACCAAATTAATGACATTACAGTTCTTCAAGAAGGAGGAATCAGTAAAGCCAGTACATACCATTGGCACGACCAACCTACTGACCCCGAAATTCAACTACGAGCTTTTTAACTGCAACAACTTTAATATACGCTATTGGAGCTGGAATTACCGCGGCTGCTGGCACCAGACTTGCCCTCCAA
+
DDDDDIIIIIIIIIIIIIIIIIIIIIIIIIIIIIIIIIIIIIIIIIGIIIIIHHIIIIIGIIIIHIHIIIIHIIHIIIIIIIIIIIIHHHIIGHHIIIIIIIHIIIIIIIIIIIIIIIIIIIIIIIIIIHIIIIIIIIIIIIIIIIIIIIIIIIIIIIHIIIIIIIIIIIIIIIIIIIIIIIIHIIIIIIIIIIIIIIIIIIIIIIIIIIIIIIIIIIIIIIIIIIIIIIIIIIIIIIIIIIHHHIIIIIIIIIIIIIIIIIIIIIIIIIHIIIIIIIIIIIIIIIIIIIIIIIIIIIIIIIIIIIIIIIIIIIIIIIIIIIIIIIIIIIIIIIIIIIIIIDDDDD
@HISEQ:969:HM2KJBCX2:2:1101:3096:101096 2:N:0:ACTATGCA
ACCAACAGATTGCCCAACTATCCCTATTAATCATTACGTCAATCCTAGAAACCAACAAAATAGGATCAAACGTCCTATTTCATTATTCCATGCTAATGTATTCAAGCGTTAGCCTGCTTTAAACACTCTAATTTTTTCAAAGTAACAGTCCTGTTTCCCTGCAACACCAAATTAATGACATTACAGTTCTTCAAGAAGGAGGAACCAGTAAAGCCAGTACATACCAGAGGCACGACCAACTCTCTAATCCCGAAATTCAACTACGAGCTTTTTAACTGCAACAACTTTAATATACGCTATTGGAGCTGGAATTACCGCGGCTGCTGGCACCAGACTTG
+
DDDDDGIIIHIIIIIIIIIIIIIIHIIIIIIIIHIIIIIIIIIIIIIIIIIIIIIICGHHHHIIIHIIIIIIHFHIGIIIFFIIGIIHIIIIIIIIHIIIIIIHIIIIIIIIIIIIIIHIHHIIIIIIIIIHHHIIIIIHIIIIIIHHHIIIIIIIIIIIIIIIIIIIIHIIIIIIHIIIIHIIHHHHHIIIIIIIHIIIIIIIIHIIIIIIIIIIHIIIIIIIIIIIIHIIIHD1DIIIIIIIIIIHIIIHIIIIIIIIIHHHIIGIGIHIIIIIIIIIIIHGIIIIIIIIIIIIIIIIIIIIGIIHEIIHIIIIIIIIIIIIIIIIIIIIIDDDDD
@HISEQ:969:HM2KJBCX2:2:1101:15541:100950 2:N:0:ACTATGCA
ACCAACAGATTGCCCAACTATCCCTATTAATCATTACGTCAATCCTAGAAACCAACAAAATAGGATCGAACGTCCTATTTCATTATTCCATGCTAATGTATTCAAGCGTTAGCCTGCTTTAAACACTCTAATTTTTTCAAAGTAACAGTCCTGTTTCCCTGCAACACCAAATTAATGGCATTACAGTTCTTCAGAAAGGAGGAATCAGCGAAGCCAGTGCATACCAGTGGCACGACCAACCTGCTGACCCCGAAATTCAACTACGAGCTTTTTAACTGCAACAACTTTAATATACGCTATTGGAGCTGGAATTACCGCGGCTGCTGGCACCAGACTTGCCCTCCAA
+
DDDDDHHIIIIHIIHIIIIIIIIIIIIIIIIIIIIIIIIIIIIIIIIIIIIIGIIIIIIIIIIIHHHHHHHIIIIIIIHHEHHHIIIGIGGHGHIIHHIIHIIIIIIIIIHIIIIIIHIHIIHIIIIIIIIIIIIIIIIIIIIIIIIIIIIIIIIIIIIIIIIIIIIIIIIIIIIIIIIIIIIIIIIIHIIIIIIHIIIIIIIIIIIIIIIIIIIIIIIIIIIIIIIIIIIIIIIHIIIIIIIHHIIIIIIIIIIIIIIIIIIIIIIIIIIIIIHIIIIIIIIIIIIIIIIIIIIIIIIIIIIIIIIIIIIIIIIIIIIIIIIIIIIIIIIIIIIIIIIIIDDDDD
@HISEQ:969:HM2KJBCX2:2:1102:7210:4754 2:N:0:ACTATGCA
ACCAACAGATTGCCCAACTATCCCTATTAATCATTACGTCGATCCTAGAAACCAACAAAATAGAATCAAACGTCCTATTTCATTATTCCATGCTAATGTATTCAAGCGTGAGCCTGCTTTAAACACTCTAATTTTTTCAAAGTAACAGTCCTGATTCCCCACAACACCAAATAAATGACATCATGGTTCGTCAGAAGGGAGAAACCAACAATGCCAGTACGTACCTAGGCACGACCGACATGATGGTCCCGAAATTCAACTACGAGCTTTTTAACTGCAGCAACTTTAATATACGCTATTGGAGCTGGAATTACCGCGGCTGCTGGCACCAGACTTGCCCTCCAA
+
DDDDDIIIIFHIIIIIIIHIIIIIIIIIIIIIIIHIIIIIIIIIIIIIIHIHIIIIIIIIIIHHIIIHEHIHHIHHHGHHIIIIHIIIHHIIIHHIHIIIIHFIIIIIIIIIIGIIIIHIIIIIIIIIIIIHHHIHHIIIIIIIIIIIIIIIIIIIIIIIIIIIIIIIIIIIIIIIIIIIIIHIGIHHFIIIIIIIIIIIIIIIHIIIIIIIIIIIIIIIIIIIIIIIIHIIIIIIIIIIIIHHIIIIIIIIIIIIIIIIIIIIIIIIIIIIIIIIIIIIIIIIIIIIIIIIIIIIIIIIIIIIIIIIIIIIIIIIIIIIIIIIIIIHIIIIIIIIIIIIDDDDD
@HISEQ:969:HM2KJBCX2:2:1102:11770:4961 2:N:0:ACTATGCA
ACCAACAGATTGCCCAACTATCCCTATTAATCATTACGTCGATCCTAGAAACCAACAAAATAGAATCAAACGTCCTATTTCGTTATTCCATGCTAATGTATTCAAGCGTGAGCCTGCTTTAAACACTCTAATTTTTTCAAAGTAACAGTCCTGATTCCCCATGACACCAAATTAATGACATCATGGTTCGTCAGAAGGTAGGAATCAATAATACCAGTACGTACAATAGCACGACCAATAAATTGATCCCGAAATTCAACTACGAGCTTTTTAACTGCAACAACTTTAATATACGCTATTGGAACTGGAATTACCGCGGCTGCTGGCACCAGACTTGCCCTCCAA
+
DDDDDIIIIIIIIIIIIIIIIIIIIIIIIIIIIIIIIIIIIIIIIIIHIHIIGIIIHHHIIIHIIHHEHHIHHIIIIIIIIIHHIIIIIIIHHIIIIIIIIIHIIIHGFE0IHHHIIHIIIIIIIIIIIIHIIIHIIIIIIIHIIIIIIIIIIIIIIIIIIIIIHIIIIIIIIIIIIIIIIIIIIIIIHHIIIIIIIIIIIIIIIIIIIIIIIIIIIIHGIIIIIIIIIIIIIIIIIIIIIIHHIIIIIIIIIIIIIIIIIIIIHIIIIIIIIIIIIHIIIIIIIIIIIIIIIIIIIIIIIIIIIIIIIIIIIIIIIIIIIIIIIIIIIIIIIIIIIIIIDDDDD
@HISEQ:969:HM2KJBCX2:2:1102:11825:3902 2:N:0:ACTATGCA
ACCAACAGATTGCCCAACTATCCCTATTAATCATTACGGTGGTCCTAGAAACCAACAAAATAGAACCACAACGTCCTATTCTATTATTCCATGCTAATCTATTCAAGCAATAGCCCGCTTTAAACACTCTAATTTTTTCAAGGTAATGGTCCTGGCTCCCCAATACACCCAATTAAGGACATGCTGGTTCACCAGAAGGAAGACCCGACAACAAGACAGTACTCGCCAAAGACGGACCGCCCGGCCAGGCCTAAAATTCAACTACGAGCTTTTTAACTGCAACAACTTTAATATACGCTATTGGAGCTGGAATTACCGCGGCTGCTGGCACCAGACTTGCCCTCCAA
+
DADADIIFHHIIIHIHII?GGHHIIIIIIIIIIIHIIHEHCHEHIGHHHIIIIHHIHEHHHH@CFHHHIIII<<GHH?G?CGHHHECCGEHIHHIII@HHHEHHHHEGHIIIIIIHGHHIHFHHHHHHHGGHHHGHEDHHHIHFHHIIHFEGHIFHFIIHHHHIHIIIIIHHIFIHHGIIHIIEHIHHGGEEIHHCHHIHHIIIEE;EHIIHHHFFGCGFHHCHHEFIHIIHHHHECIIHHHEHEFHHIGEGGHHHHHIHIHHHFHHIGIIIIIHHHCHIHHEGDHHHF@EHEHEEFCFHHHIIHHGHIIHIHIHIIIIIIHHEEHHFHHIHEEHHHHHIHG@@D@B
@HISEQ:969:HM2KJBCX2:2:1102:16727:5066 2:N:0:ACTATGCA
ACCAACAGATTGCCCAACTATCCCTATTAATCATTACGTCAATCCTAGAAACCAACAAAATAGGATCGAACGTCCTATTTCATTATTCCATGCTAATGTATTCAAGCGTTAGCCTGCTTTAAACACTCTAATTTTTTCAAAGTAACGGTCCTGTTTCCCTGCAACACCAAATTAATGACATTACAGTTCTTCAGAAAGGAGGAATCAGCGAAGCCAGTGCATACCAGTGGCACGACCAACCTGCTGACCCCGAAATTCAACTACGAGCTTTTTAACTGCAACAACTTTAATATACGCTATTGGAGCTGGAATTACCGCGGCTGCTGGCACCAGACTTGCCCTCCAA
+
DDDDDIIIIIIIIHHIIIIIIIIIIIIIIIIIIIIIIIIIHIIIIIIIIIIIIIIIIIIIIIIIIIIHIHHHHHHHIIIHHIIIIIIHHIHHIHHIIIIIIIIIIIIIIHIIIIIIIIIIIIHIIIIIIIHIIIIIIIIIIIIIIIIIIIIIIIIIIHIIIIIIIIIIIIIIIIIIIIIIIIIIIIIIIIIIIIIIIIIIIIIIIIIIIIIIIIIIIIIIIIIIIIIIIIIIIIIIIIIIIIIHGIIIIIIIIIIIIIIIIIIIIIIIIIIIIIIIIIIIIIIIIIIIIIIIIIIIIIIIHIIIIIIIIIIIIIIIIIIIIIIIIIIIIIIIIIIIIIIIIDDDDD
@HISEQ:969:HM2KJBCX2:2:1102:18621:5051 2:N:0:ACTATGCA
ACCAACAGATTGCCCAACTATCCCTATTAATCATTACGTCAATCCTAGAAACCAACAAAATAGGATCAAACGTCCTATTTCATTATTCCATGCTAATGTATTCAAGCGTTAGCCTGCTTTAAACACTCTAATTTTTTCAAAGTAACAGTCCTGTTTCCCTGCAACACCAAATTAATGACATTACAGTTCTTCAAGAAGGAGGAACCAGTAAAGCCAGTACATACCAGAGGCACGACCAACTTACTAATCCCGAAATTCAACTACGAGCTTTTTAACTGCAACAACTTTAATATACGCTATTGGAGCTGGAATTACCGCGGCTGCTGGCACCAGACTTGCCCTCCAA
+
DDDDDIIIIIIIIIIHIIIIIIIIIIIIIIIIIIIHIIIIIIIIIIIIIIIIIIIIIHIIIIIHIIIIIIIIHIIIIIIIIIIIIIHIHHIIIIIIIIIIIHIIIIIIIHIIIIIIIIIIHEHIIIIIIGIIIIIIIHIHIIIIIIIIIIIIIIIIIIIIHIIIHIIIIIIIIIIIIIIIIIIIIIIIIIIIIIIIIIIIIIHIIIIIIIIIIH=IIIIIIIIHIIIIIIIIIIIIIIIIIIIIHIIIIHIIIIIIIIIIIIIIIIIIIIIIIIIIIIIIIIIIIIIIIIIIIIIIIIIIIIIIIIIIIIIIIIIIIIIIIIIIIIHIIIIIIIIIIIIIIDDDDD
@HISEQ:969:HM2KJBCX2:2:1102:7825:6247 2:N:0:ACTATGCA
ACCAACAGATTGCCCAACTATCCCTATTAATCATTACATCGATCCTAGAAACCAACAAAATAGAATCTGATGTCCTATTTCATTATTCCATGCTAATGTATTCAAGCGTAAGCTTGCTTTAAACACTCTAATTTTTTCAAGGTAACAGTCCTAATTCCCCATAACATCAAATAAATGACATTATGGTTCTTTAGAAGGTGAGAACCAATAAAACCAGTACATACCAAGGCATGACCGATTCCTTGATCCCGAAATTCAACTACGAGCTTTTTAACTGCAACAACTTTAATATACGCTATTGGAGCTGGAATTACCGCGGCTGCTGGCACCAGACTTGCCCTCCAA
+
DDDDDIIIIIIHIIIIHIIIIIHHIIIIIIIIGHIIHIIIIIHIIIHIIIHIIIIIIIIHIIGHHIIIIIIIIIIIIIHIHIIIIIIIIIIIIIIIHHHHHIIIIIIIIIIIHHIIIIIIIIIIIHHIIIIIHIHIIIIIIHIIIIIIIIGIIIIIIIHHIIGIHIHIIIIIIIIIHIIIIIIIIIIIIIIIIIIIHIIIIHIIIIIHIIIIIIIIIIIIIIIIIIIIIIIIIIIIIIIIHHHHIIIIIIIIIIIIIIIIIHIIHIIIIIIIIIIIIIIIIIIIIIIIIIIIIIIIIIIIIIIIIIIIIIIIHIIIIIHHIIIIIIIIIIIIIIIIIIIIDDDDD
@HISEQ:969:HM2KJBCX2:2:1102:15850:5951 2:N:0:ACTATGCA
ACCAACAGATTGCCCAACTATCCCTATTAATCATTACGGTGATTCAGAAACCAACAAAACAGGACCACCGTCCTATTCTATTATTCCATGCTAATGTATTCAGACGTAAGCCTGCTTTGAACACTCTAATTTTTTCAAGGTAAAGGTCCTGGTTTCCCACCACGCTAAATTAATAACATGATAGTTCCCCAGAAGGTAGAAATTCTACACACCAGTACAGACTTGTTAGCCCGACCAACGGTAGAATCCCGAAATTCAACTACGAGCTTTTTAACTGCAACAACTTTAATATACGCTATTGGAGCTGGAATTACCGCGGCTGCTGGCACCAGACTTGCCCTCCAA
+
DDDDDIIHIIIIIIIIIIIIIIIIIIIIIIIIIHIIIIHHIIIIIIIIIIIIIIIIIIIIIHEIHHHHIHGHHHHHHIIIIIIIIIII?FHIEHHHIHGIIIIHIIIIIHIIHHIIIIIIIIIIIIIIIIIIIIIIIIIIIIIIIIIIIIIHIHIIIIIIIIIIIIIIIIIIIHIIIIIIIIIIIIIIIIIHHIIIIIIIIIIIIIIIIIIIIIIIIGIIIIIIIIIIIIIIIIIIIIIIIHGDIIIIIIIIIIIIIIIIIIIIIIIIIIIIIIIIIIHIIIIIIIIIIIIIIIIIIIIIIIIIIIIIHIIIIIIIIIIIIIIIIIIIIIIIHIIIIIIIDDDDD
@HISEQ:969:HM2KJBCX2:2:1102:9281:6381 2:N:0:ACTATGCA
ACCAACAGATTGCCCAACTATCCCTATTAATCATTACATCGATCCTAGAAACCAACAAAATAGAATCGGATGTCCTATTTCATTATTCCATGCTAATGTATTCAAGCGTGAGCCTGCATTAAACACTCTAATTTTTTCAAGGTAACAGTCCTAATTCCCCGTGACACCAAATTAATGGCATTACGGTTCTTTAGAAGGTGAGAAATCAATAATATCAGTACATACCAACGGCATGACCGAAACATTGATCCCGAAATTCAACTACGAGCTTTTTAACTGCAACAACTTTAATATACGCTATTGGAGCTGGAATTACCGCGGCTGCTGGCACCAGACTTGCCCTCCAA
+
DDDDDIIIIHIIIIIIIIIIIIHIHIIIIGIIIIIIIIIIHIIIIIIHIIIIIIIIIIIIIIHIHHHIHIIIFHIIIIIIIHHIIIIIIHIIGIIIIIIIIHHIIGIIIHHHHIIIIIIIHIIHHHHHHIIHIHIIIIHIIIIIIIIIIIIIIIIIIGIHIIHIIIHIIIIIHIIIIIIIIHIIIHHEIHHIIIHIIIGHHIIIIIHIIIIIIIIIIHIIIIIIGI=IIIIIIIIIIIIIIIIIIGIGIIIIHIIIIIIIIIIIIIIIIIIIIIIIIIIIIIIIIHIIIIIIIIIIIIIIIIIIIIIIIIIIIIIIIIIIIIIIIIIIIIIIIIIIIIIIIIDDDDD
@HISEQ:969:HM2KJBCX2:2:1102:5362:7095 2:N:0:ACTATGCA
ACCAACAGATTGTCCAACTATCCCTATTAATCATTACATCGATCCTAGAAACCAACAAAATAGAATCGGATGTCCTATTTCATTATTCCATGCTAATGTATTCAAGCGTGAGCCTGCTTTAAACACTCTAATTTTTTCAAGGTAACAGTCCTAATTCCCCGTGACACCAAATTAATGGCATTACGGTTCTTTAGAAGGTGAGAAATCAATAATATCAGTACATACCAACGGCATGACCGAAACATTGATCCCGAAATTCAACTACGAGCTTTTTAACTGCAACAACTTTAATATACGCTATTGGAGCTGGAATTACCGCGGCTGCTGGCACCAGACTTGCC
+
DDDDDIIIIIIIIIIIIIIIIIIIIIIHIIIIIIIIIIGIIIIIIIIIIIIIIIIIIHIIIIHIIIIHHFHIIIIIIIGIIIIIIIIIHHIHHIIIIIIIHIIIIHHIIIIIIIHIIIIHIHIIHIHHIIHIIIIIIIIIIIIIIIIIIIIIIIIIIIIIIIIIHIIIIIIIIIHIIHEIIIIIIIIHIIIIIIIIIIIIIIIIIIIIIIIIIIIIIIIIIIIIIIIIIIIIIIIIIIIHIIIGIIIHHIIIIIIIIIIIIIIIIIIIIIIIIIIIIHIIIIIIIIIIIIIIIIHIIIFHGHIIIIHIIIIIIIIIIIIIIIIIIIIIHHDFIIIIDDDDD
@HISEQ:969:HM2KJBCX2:2:1102:11743:6932 2:N:0:ACTATGCA
ACCAACAGATTGCCCAACTATCCCTATTAATCATTACGTCAACCCTAGAAACCAACAAAATAGGATCAAACGTCCTATTTTATTATTCCATGCTAATGTATTCAAGCGTTAGCCTGCTTTAAACACTCTAATTTTTTCAAAGTAACAGTCCTGTTTCCCCGCAACACCAAATTAATGGCATCACGGTTCTTCAAGAAGGAGGAATCAGCAAGGCCAGTTCATACCAGTGGCACGACCAACCTGCTGACCCCGAAATTCAACTACGAGCTTTTTAACTGCAACAACTTTAATATACGCTATTGGAGCTGGAATTACCGCGGCTGCTGGCACCAGACTTGCCCTCCAA
+
CDDDDIIIHHIHIIIIIIHIIGHHIIIIIIIIIIHIIIIIIIIIIHIIIIIIFHIIIHIIIIHHIHIEHIIHIIIGHHHIHIIIHIIHIGHHIHHIIIIIHIIIIHIIIIHIIIIIIIIIIIIIIIHIIIIIIIIIIIIIIHIIIIIIIIIIIIGIIIHHIIIIIIIIIIIIIIIIHIHHIHIGIHIIIIIIIIHIIIIIIIIHIIIIIIHGHGIIIIIIIIIIIIIIHIIIIIIIIIIIIIHHIIIIHIIIIIIIIIIIIIIIIHIIIIIIIIGIIIIIIIHIIIIIIIIIIIIIIIIIIIIIHIIIHIIIIIIIIIIIIIHEIIIIIIIHIIIIIIIIIDDDDD
@HISEQ:969:HM2KJBCX2:2:1102:13974:7047 2:N:0:ACTATGCA
ACCAACAGATTGCCCAACTATCCCTATTAATCATTACGGTGATCCTAGAAACCAACAAAATAGAACCATGCCGTCCTATTCTATTATTCCATGCTAATGTATTCGAGCAAAATGCCTGCTTTAAACACTCTAATTTTTTCAAGGTAAAGGTCCTGGTTCCACATGACACCCAATTAAGGACATCATGCTTCTCCAGAAGGTGAGAAATCAACTGCGACAGTTCATACCCCTTAAGGCACGACCATCACGTCAATCCCGAAATTCAACTACGAGCTTTTTAACTGCAACAACTTTAATATACGCTATTGGAGCTGGAATTACCGCGGCTGCTGGCACCAGACTTGCCCTCCAA
+
@DBDA@CCF?G?1CHEHHIIIHF1<CFCHIIC<11<F10<<11C1GE<<<CFGEHH1CCECHHHHH?<<DGC/D<<<G<<C1CCH?CGHCGEHHHFHIIGC11F1FFCC1DGGCGG@A<?HGHIHFDGE1FCGEE@FGB<D11B<<F@HEIIIHHHHHGHGHHHFHHHHEHHHEHHH1GCHCHFC@<HHHFG@G/HGH?HHHEIIIIIIIHED@EHG@EHIHHHHD@HFFEHHFCFHH?FHHHGCHGHCA<IHIHHIHIHIFHG1HC@CEEIHHHIIIIIIHG?G?G?IIIHIGIIIIHHIIIIIIIHIIHFEIHIHIHHGHHIIGIIIHIIIIHHFEIHHIIHHHHBAD@@
@HISEQ:969:HM2KJBCX2:2:1102:8575:7552 2:N:0:ACTATGCA
ACCAACAGATTGCCCAACTATCCCTATTAATCATTACGTTGATCCTAGAAACCAACAAAATAGAATCGAACGTCCTATTTCATTAATGTATTCAAGCGCGTGCCTGCTTTAAACACTCTAATTTTTTCAAAGTAACAGTCCTGATTCCCCACGACACCAAATTAATGACATCATGGCTCCTCAGAAAGGAGAAACCAATAACACCAGTACATACCAGAGGCATGACCGACGTATTGATCCCGAAATTCAACTACGAGCTTTTTAACTGCAACAACTTTAATATACGCTATTGGAGCTGGAATTACCGCGGCTGCTGGCACCAGACTTGCCCTCCAA
+
DDDCDIIIIIIIIIIIIIIIHIIIIIIIIIIIIIIIIIIIHHIIIIIIIIIHIIIIIIIIIHIGHIIIIIIHHIHIIHHIIIIICHHIIIIIIIIIIIIIIIIIIIHIIIIIIHIIIIIIHIHIIHIIHHIIHHIHHIIIIIHIIIHIIIIIIIIIIIHHIIFIIIIIIIIIIIIIIIIIIIIIIIIIIIIIIIIIIIIIHIIIIIIIIIIHHHIIIIIHIIIIIIIIIIIHHHFHIIIIIIIIIIIIIIIIIIIIIIIIIIIIIIIIIIIIIIIHIIIIIIIIIIIIIIIIIIIIIIIIIIIIIIIIIIIIIIIIIIIIIIIIIIIIIIIDDDDD
@HISEQ:969:HM2KJBCX2:2:1102:1609:9508 2:N:0:ACTATGCA
ACCAACAGATTGCCCAACTATCCCTATTAATCATTACGGTGATCCTAGAAACCAACAAAATAGAACCATGCCGTCCTATTTTATTATTCCATGCTAATGTATTCAGGCACTAGCCTGCTTTGAGCACTCTAATTTTTTCAAGGTAATAGTCCTGCTTCCCCAACGCACCAAGTGAATGGCATGCTGGTTATTCAGAAGGTAAGAACCCACCACACCAGTACGGACAGTGAAGCCCGACCGATGGACAGATTCCGAAATTCAACTACGAGCTTTTTAACTGCAACAACTTTAATATACGCTATTGGAGCTGGAATTACCGCGGCTGCTGGCACCAGACTTGCCCTCCAA
+
DDDDDIIIIIIHIIIIIIHIHIIIIIIIHIIIIIIHIIGEHIIIIIIIIIIIIIIIIIIIIIGHIIIIIIIIHGHIIIIFCHHHIHHHIHGHHIIIIGIIHHGIIIIIHIIIIIIIIIIIIIIIIIHHIIIIIIIIIIIHHHHIIIIIHGHHIIIIHIIIIIHIIIIIIIIHIIIIIIIIIIIIIIIIHHIIIIIIIIHHIIIIIIIIIIIIIHIIIHEIIIIIIIIIIIIIIIIIIIIIIIIHIHDIIIIIIIIIIHIIIIIIIIIIIIIIIIIHIIIIHIIIIIIIIIIIIIHGIIIIIIIIIIIIIIIIIIIIIIIIIIIIIIIIIIIIIIIIIIIIIIIDDDDD
@HISEQ:969:HM2KJBCX2:2:1102:21090:9888 2:N:0:ACTATGCA
ACCAACAGATTGCCCAACTATCCCTATTAATCATTACTTCATCCTTAGAAACCAACAAAATAAGAACAAAGTCCTAAATTATTATTCCATGCTAATGTATTCAGAGCAAATGCCTGCTTTAAACACTCTAATTTTTTCAAAGTAAAAGATCTAGTTCCCGACCCCAACCCAGTGAAGAGCAGAGCCGTTCCCTAGAAGGATGGTAGACGCACGCCAGCACTCACTAACCGAAGCCAGTGGGCCAGGCGCATCATACCAGAAATCCAACTACGAGCTTTTTAACCGCAACAACTTTAATATACGCTATTGGAGCTGGAATTACCGCGGCTGCTGGCACCAGACTTGCCCTCCAA
+
DADBDHHHIEHE??FHHHFGHHII?FCECHHFHEHCHHCCH1DFHEGHHHIHEHICHHHHGHH1GHCEHHHC??1FHHF?EFEHGHHCF@?@1<C<<<D1<<DGHHFHH@HCGHIHHHGG<DGHEGHHHHIHHEEG@HHIHHFFHHIHHHHFDHHCHDHGGHEE?EGIIHGHGHHFHHHHGHHEHHHHHIIGGIIGHIHHHIHEIHIIIIHIHIIIHGHHIIIIIIIGIHIGHHHHHGIIGIHHHIGIGIHGIIIGHIIGIIIGHGHHHHIIHIIHIIIFIIGIIHHHGHDHHEIHHHGHHIIIIHIIIIIIIIIIHIGHIIIIIIIIIIIIIIIIIIIIIIIIIIIIDAADD
@HISEQ:969:HM2KJBCX2:2:1102:9518:9025 2:N:0:ACTATGCA
ACCAACAGATTGCCCAACTATCCCTATTAATCATTACGTCAATCCTAGAAACCAACAAAATAGGATCGAACGTCCTATTTCATTATTCCATGCTAATGTATTCAAGCGTTAGCCTGCTTTAAACACTCTAATTTTTTCAAAGTAACAGTCCTGTTTCCCTGCAACACCAAATTAATGACATTACAGTTCTTCAGAAAGGAGGAATCAGCGAAGCCAGTGCATACCAGTGGCACGACCAACCTGCTGACCCCGAAATTCAACTACGAGCTTTTTAACTGCAACAACTTTAATATACGCTATTGGAGCTGGAATTACCGCGGCTGCTGGCACCAGACTTGCCCTCCAA
+
DDDDDFIIIIIIIIIIIIIIIIIIIIIIIIIIIIIIIIIIIIIIIGHIIGIHIIIIIIIEHIIIHIIIIIHIGHHHIIIIIIIIHHHEHIIIIGHHHIIIIIIIIHIIIIIIIIIIIIIIIHHHHFIIIIIIIIHHIIIHIIIIIHIHIIHIHIIIHHIHHIIIIIIIHHHHHHIIIIIIIIIIIIIIIIIHGIIIIIIIIIIIHIIIIIIIIHIIIIIIIIIIIIIIIIIHIIIIIFHIIIIHGIIHHIGIIIIIIIIIIIIIIIIIIIIIIIHIIIIIIIIIIHIIIIIIIIIIIIIIIIIIIIIIIIIIIIHIIIIIIIHIIIIIIIIIIIIIIIIIIDDDDD
@HISEQ:969:HM2KJBCX2:2:1102:18612:10450 2:N:0:ACTATGCA
ACCAACAGATTGCCCAACTATCCCATTAATCATTACGTTGTACCTAGAAACCAACAAAATAGGTTCGAACGTCCTATTTCATTATTCCATGCTAATGTATTCAAGCGTTTGCCTGCTTTAAACACTCTAATTTTTTCAAAGTAACAGTCCTGATTCCCCGCCACACCAAATGAATGACATGATGGTTCGTCAGAAGGTAGAAACCAGTAACACCAGTACGTACCTAAGGCACGACCAACGTACTGATCCCGAAATTCAACTACGAGCTTTTTAACTGCAACAACTTTAATATACGCTATTGGAGCTGGAATTACCGCGGCTGCTGGCACCAGACTTGCCCTCCAA
+
DDDDDIIIIIIHHIGHIIIIIIIIIIIIHHHIIIHIIIIIIIHHIIGHIIIEHHIIHIIHIIIIHIIGIIIIIIIIIIIIIIIIIIIIIIHHIIHIHIIIHCGIIIIIIIIIIIIIIIIIHIIIIIHHHIHIIIIIHHHHIIIIIIIIIHHHHIHIIHIIGIIIHIIIIIIIIIIIIIIIIIIIHIIIIIIIIIIIIIIIIHIIIIIIIIIIIIIIIIIIIIIIIIIIIIIIIIIIIIIIIIIHIIIIIIIIIIIHIIIIIIIIIIIIIIIIIIIIIIIIIIIIIIIIIIIIIIIIHIHHIIIIIIIIIIIIIIIIIIIIIIIIIIIIIIIIIIIIIIIIDDDDD
@HISEQ:969:HM2KJBCX2:2:1102:10120:10599 2:N:0:ACTATGCA
ACCAACAGATTGCCCAACTATCCCTATTAATCATTACGTCGATCCTAGAAACCAACAAAATAGAATCAAACGTCCTATTCTATTATTCCATGCTAATGTATTCAGGCATAGGCCTGCTTTGAGCACTCTAATTTTTTCAAGGTAATGGTTCTGCTTCCCCGGCACATCAAATTAATGGCATACCGGTTATTCAGAAGGTAGGAATCCATCACACCAGTGCGGACCGTGAGGCCCGACCGACGGATAGATCCCGAAATTCAACTACGAGCTTTTTAACTGCAACAACTTTAATACACGCTATTGGAGCTGGAATTACCGCGGCTGCTGGCACCAGACTTGCCCTCCAA
+
DDDDDIIIIIIIIIHIIHGHIIICHIIIHHIIHIIIIIIIHHIIIIIIIIIEHHHIGIGIIIHEHIIHIIHHIIHIHHIIIIIIHHIIIIIHIIIIIHIIIIIIIIIIIIHIIIIIIIIIIIIIIIIIIIIIHIIIIIIIIIIIIIIIHIIIIIHHIIIIIHIIIIIIIIIIIIIIIIIIIIIIIIIIIIIIIIIIIIIIIIIIIIIIIIIIIIIIIIIIIIIIIIIIIIIIIIIIIIIIIIIIHIHIIIIIIIIIIIIIIHHDIIIIIIIIIIIHIIIIIIIIHHIIIIHGD0HIIIIIIIIIIIIIIIIIIIIIIIIIIIIIIIIIIIIIIIHIIIIIIIDDDDD
@HISEQ:969:HM2KJBCX2:2:1102:2702:10937 2:N:0:ATTATGCA
ACCAACAGATTGCCCAACTATCCCTATTAATCATTACGTCAATCCTAGAAACCAACAAAATAGGATCGAACGTCCTATTTCATTATTCCATGCTAATGTATTCAAGCGTTAGCCTGCTTTAAACACTCTAATTTTTTCAAAGTAACAGTCCTGTTTCCCTGCAACACCAAATTAATGACATTACAGTTCTTCAAGAAGGAGGAATCAGTAAAGCCAGTACATACCATAGGCACGACCAACCTACTGACCCCGAAATTCAACTACGAGCTTTTTAACTGCAACAACTTTAATATACGCTATTGGAGCTGGAATTACCGCGGCTGCTGGCACCAGACTTGCCCTCCAA
+
DDDDDIIIIIIIIIIIIIHIIIIIIIIGIIIHIIIIIIHIIIIIIIIIHIIHIIIIIIHIHIIIIIIIIIIGHEHHIIHIIIIIIIIHIIIIIIIIIIIHHIIIIIIIIIIIIIIGIIIIIIIIIIIIIIIIIIIIIIIIIIIIIIHIIIIIIEIHIIIIIIIIIIGIIIIHIIIIIIIIIIIIIIIIIIIIIIIIIIIIIIIIIIIIIIIIIIIIIIIIIIIIIIIIIIIIIIIIIIIIIIHHHIIIIIIIIIIIIIIIIIIIIIIIIIIIIIIIIIIIIIIIIHIIIIIIIIIIIIIIIIIIIIIIIIIIIIIIIIIIIIIIIIIIIIIIIIIIIIIIIDDDDD
@HISEQ:969:HM2KJBCX2:2:1102:5066:10863 2:N:0:ACTATGCA
ACCAACAGATTGCCCAACTATCCCTATTAATCATTACATCGATCCTAGAAACCAACAAAATAGAATCTGATGTCCTATTTCATTATTCCATGCTAATGTATTCAAGCGTAAGCTTGCTTTAAACACTCTAATTTTTTCAAGGTAACAGTCCTAATTCCCCATAACATCAAATAAATGACATTATGGTTCTTTAGAAGGTGAGAACCAATAAAACCAGTACATACCAAGGCATGACCGATCCCTTGATCCCGAAATTCAACTACGAGCTTTTTAACTGCAACAACTTTAATATACGCTATTGGAGCTGGAATTACCGCGGCTGCTGGCACCAGACTTGCCCTCCAA
+
BDDDCIIIIIIIIIIIIIIIIIGFHHIIIIIIIIIHHIIIIHHFGHHIIIIIIIIIHIHEHHE@?HIIIIIIIHHIIHIHEHIIHIIGHIIHHIIIHHHHIHHIHIGIIIIIIGCHHIIIFHIIHFHHIHHIIIIIIIIHHHHIHHHHHIHGHHIIGFHIG?GHHHEEHIHIHDHFHHHIIIIEHHGHHGHHHEFF@DG@HCFHEEHIHHHIHCHH@FHDEGHIIHHGGGIHHG<C<1F<?FECD/DC<D111HEC<@E@G?CD1HECC1HGCCG?EG1HCD<11EECD1000DHFC?IIIHF@@?HFCC??E<HHEHCHFEFG@G1<F1G?IHEHGHGCB0BDD
@HISEQ:969:HM2KJBCX2:2:1102:10465:11460 2:N:0:ACTATGCA
ACCAACAGATTGCCCAACTATCCCTATTAATCATTACGTCAATCCTAGAAACCAACAAAATAGGATCGAACGTCCTATTTCATTATTCCATGCTAATGTATTCAAGCGTTAGCCTGCTTTAAACACTCTAATTTTTTCAAAGTAACAGTCCTGTTTCCCTGCAACACCAAATTAATGACATTACAGTTCTTCAGAAAGGAGGAATCAGCGAAGCCAGTGCATACCAGTGGCACGACCAACCTGCTGACCCCGAAATTCAACTACGAGCTTTTTAACTGCAACAACTTTAATATACGCTATTGGAGCTGGAATTACCGCGGCTGCTGGCACCAGACTTGCCCTCCAA
+
DDDDDIIHIIIIIIIIIIIIIIIIIIIIIIIIIIIIIIIIIIIIIIHHGIIIIIIIIIIIHHHHHGHHIIIIIIHIIIHHIIIIIIIIIIHHIIIIIIIIIIIIIIIIIHIIIIIIIIIHIIIIIIIIIIIIIIIIIIGIIIIIIIIIHIIIIIIIIIIHIIIIIIIHIHHHIIIIIIIIIIIIIIIIIIIIIIIIIIIIIIIIHIIIIIIIIIIHIIIIIIIIIIIIIIIIIIIIIIIIIIIHHIIIIIIIIIIHIIIIIIIIIIIIIIIIIIIHIIIIIIHHHIHIIIHIIIIIIIIIIIIIIIIIIIIIIIIIHIIIIIIIIIHIIIIIIIIIIIIIIDDDDD
@HISEQ:969:HM2KJBCX2:2:1102:3786:11454 2:N:0:ACTATGCA
ACCAACAGATTGCCCCAACTATCCCTATTAATCATTACATCGATCCTAGAAACCAACAAAATAGAATCGGATGTCCTATTTCATTATTCCATGCTAATGTATTCAAGCGTGAGCCTGCTTTAAACACTCTAATTTTTTCAAGGTAACAGTCCTAATTCCCCGTGACACCAAATTAATGGCATTACGGTTCTTTAGAAGGTGAGAAATCAATAATATCAGTACATACCAACGGCATGACCGAAACATTGATCCCGAAATTCAACTACGAGCTTTTTAACTGCAACAACTTTAATATACGCTATTGGAGCTGGAATTACCGCGGCTGCTGGCACCAGACTTGCCCTCCAA
+
BDDDDHIIIGIIIHIIIIHHHIIIHHIIIIIIIIHIIIIIIIHIIHIIGHHHHHIIIIHFHIIIHHHHGHIIHIIIIIIGIIIIIIIIHEHHEHIIIIIHIHIIIHIHHIHHHHHIIHIGIHHIIHIIIIHEHHHIIIIIIIHGHHIHHIHIIIIIIIIHHIIIIIIIIIIIHIIIIIIIIIIIIIHIIIIIIIIIIIIHIHIIIHHIIIIIIIIIIIIHIIIIIIIIIIIIIIIIIIIIIIIIHGCIIIIIHIIIIIIIIIIIIIIIIIIIIIIIIIIIIIIIIIIIIIIIIIIIIIIIIIHIIIIIIIIIIIIIIIIIIIIIIIIIIIIIIIIIIIIIIIIDDDDD
@HISEQ:969:HM2KJBCX2:2:1102:16333:11742 2:N:0:ACTATGCA
ACCAACAGATTGCCCAACTATCCCTATTAATCATTACGTCAATCCTAGAAACCAACAAAATAGGATCGAACGTCCTATTTCATTATTCCATGCTAATGTATTCAAGCGTTAGCTTGCTTTAAACACTCTAATTTTTTCAAAGTAACAGTCCAAATTCCCCGCAACACCAAATTAATGGCATTACGGATCATCAGGAAGGAGGAATCAGTGAGACCAGTACATACCAGAGGCATGACCAACCTACTAACCCCGAAATTCAACTACGAGCTTTTTAACTGCAACAACTTTAATATACGCTATTGGAGCTGGAATTACCGCGGCTGCTGGCACCAGACTTGCCCTCCAA
+
ABDDDIIIIIIIIIIIIHHIIIIIIHHIIEHHHIIIIIIIIIIIIIIIIIIIHIIIGHIIHIIIIIIIIIIIIHIIIHHIHIHIIIIHGHIIHIIHIIIIIHIIIIIIIHIIIHIIIIIIIIIIIHIHHIHIIIIIIIIIIHHIIHHIIIIIIIIIIIIIHIIIIIHIIIIHHIIHHIIHGHIHHIIIIIIIIIIIIIIIIHIHHIIIIHIIIIIIIIIIIIIIIIHIHIIIIIIIIIIIIIHHHIHIHIHIIHHHHIIIHHIHIHHIIIIIIHGHHHIIIIIIIHHHHIIIIIIIIHIIIIIIIIIIHIIIIIIIIIHHIIHIIIHIIIIHFIIIIIIIIDDDDD
@HISEQ:969:HM2KJBCX2:2:1102:19316:12245 2:N:0:ACTATGCA
ACCAACAGATTGCCCAACTATCCCTATTAATCATTACTCATTTCCCCAAAAACCAACAAAATTCGAGATACGAGTCCTAACTTATTATTCCATGCTAATGTATTCATAACTTTCAGCCTGCTTTAAACACTCTAATTTTTTCAAAGTAAAGGTCCTGGATTGCGAACCCAACCCAGTAAAGGGCAGGAACGTTCTCCAGGAAGATGGTAAGCGCGCATCGGCACTCACACACGATACCGTGGCGGGCCAAGCGCACTATACCAGAAATCCAACTACGAGCTTTTTAACTGCAACAACTTTAATATACGCTATTGGAGCTGGAATTACCGCGGCTGCTGGCACCAGACTTGCCCTCCAA
+
DD@BBHHHHHHEFH?GHHGCFHHF?CCCFH@GCHIGHI1CH@C@@F1<<FHCHHHFEHIH?CH@1DDCH?<GHE011D1<F1FGHIII?1D<<1<1D@C@<1<<CEHIIFCHHIIHIHIIHHHHGGIIIHIHHHG<HEGHFEEHIIIHEG1E1HGCEHGCIIHHIEHHIHHHCHGHHHEHECHEHHIIHHHEHHFFHHHHIIHFHFDHIDHHGHCEHGHHHGIIHHHIIHGHIIIGHHGIGHHIFGIIIIHIHIIHHIIHHHGGIHGDH?IIIHCIIIHHIHIHIIIIIHEFHIIIIHHEHIGHGHHIHIHIIHHIIHHHIIIIIIIIIDHCEGGFHHEIIIIHHIIIIHHGIDDABB
@HISEQ:969:HM2KJBCX2:2:1102:6925:12910 2:N:0:ACTATGCA
ACCAACAGATTGCCCAACTATCCCTATTAATCATTACGTCAATCCTAGAAACCAACAAAATAGGATCGAACGTCCTATTTCATTATTCCATGCTAATGTATTCAAGCGTTAGCTTGCTTTAAACACTCTAATTTTTTCAAAGTAACAGTCCAAATTCCCCGCAACACCAAATTAATGGCATTACGGATCATCAGGAAGGAGGAATCAGTGAGACCAGTACATACCAGAGGCATGACCAATCTACTAACCCCGAAATTCAACTACGAGCTTTTTAACTGCAACAACTTTAATATACGCTATTGGAGCTGGAATTACCGCGGCTGCGGGCACCAGACTTGCCCTCCAA
+
DDDDDIIIIIHIGIIIGHHHIHIIHIIIIIIIIIIHIIIHIIIIIIIGIHHHIHIIHEHHHFHHIIIIHHIIIHIIHHIIIIIIE@FHCHHHIIIIIIHHHHHHHHH@HIIHIHIIHHHHIHHHHGHIIIIIIIIHHEHHIHHHIIIIHHGHHIHIHHIIIIIHHHIHIIHHIIHHGIIIIIHIHIIIHIIIHIIHIIHHIHIIHIIIHIIIIIIIIIIIIIIIHIIHIIIIIIIIIIIHIIIHFIIIIIHIIIIHIIHIIIIIIIHIIIIIIIIIIIIIIIHIHIHIIIIHHEIH?HIIIIIIIIIIIIIIHHHIIIIIIIIIIIIIIIHIHHFHHIIIIDDCDD
@HISEQ:969:HM2KJBCX2:2:1102:9599:11977 2:N:0:ACTATGCA
ACCAACAGATTGCCCAACTATCCCTATTAATCATTACGTCGATCCTAGAAACCAACAAAATAGAATCAAACGTCCTATTTCATTATTCCATGCTAATGTATTCAAGCGCGAGCTTGCTTTAAACACTCTAATTTTTTCAAAGTAACAGTCCTGATTTCCCACGACACCAAATTAATGACATCGTGGTTCGTCAGAAGGGAGAAACCAATAATACTAGTACGTACAAAGTACGACCGACATATTAGTCCCGAAATTCAACTACGAGCTTTTTAACTGCAACAACTTTAATATACGCTATTGGAGCTGGAATTACCGCGGCTGCTGGCACCAGACTTGCCCTCCAA
+
DDDDDHIIIIIHIIIIIIIIIIIIIIIIIIIIIIIIIIIGDHIIIIIIIIIIHIIIHIIIIIIHIHIIIIIIIIHIIIIIIIIIHHIHIIGHIIIIIIIHHIIIIHIIHIIIIIIIIIIIIIIHIIIIIIIIIIIIIIIIIIIIIIIIIIIIIIIIIIIIIIIIIIIIIIIIIIIIIIIIHIIIIIHIIHIIIIIIIIIIIIIIIIIIHIIIIHIIIIIIIIIIIIIIIIIIIIIIIIIIIIIIIIIIIIIIIIIIIIIIIIIIIIIIIIIIIIIHIIIIIHIIIIIIIIIIIIHIIIIIIIIIIIIIIIIIIIIIIIIIIIIIIIIIIIIIIIIIIIIDCDDD
@HISEQ:969:HM2KJBCX2:2:1102:10517:12757 2:N:0:ACTATGCA
ACCAACAGATTGCCCAACTATCCCTATTAATCATTACGGTGGTCCTAGAAACCAACAAAATAGAACCACAACGTCCTATTCTATTATTCCATGCTAATCTATTCAAGCAATAGCCCGCTTTAAACACTCTAATTTTTTCAAGGTAATGGTCCTGGCTCCCCAACACACCCAATTAAGGACATACTGGTTCACCAGAAGGAAGACCCGACAACAGGACAGTACTCGCCAAAGACGGACCGCCCGGCCAAGTCTAAAATTCAACTACGAGCTTTTTAACTGCAACAACTTTAATATACGCTATTGGAGCTGGAATTACCGCGGCTGCTGGCACCAGACTTGCCCTCCAA
+
DDDDDIIHHIIIIHHHIIIHIIIHIIIIHIIIHIIIIIEHIIIIIIIIHHHHHIIIIIIHIIIIIIIIIIIIIIICHEHGIIIIIGFHFHEHIIHIIIIHIHGHIIIIIHIIIIIIIIHIHIIIHHHHIIHIIIIHIIIIIIIIIIIHIIIIIHHIHHIIIIIIHIIIIIIHGIHIIIIIIIIIIHIIIIIIIIIIIIIIHFHIHIIIIHIIIIIIIIIIIIIIIIIIIIHGIIIII??IIIIIIIIIIIIIIIIIIIIIIIIIIIIIIIIIIIIHIIIIIIIIHIIIIIIIIIIIHIIIIIIIIIIIIIIIIIIIIIIIIIIIIIIIIIIIIIIIIIIIIHDDDDD
@HISEQ:969:HM2KJBCX2:2:1102:10506:14282 2:N:0:ACTATGCA
ACCAACAGATTGCCCAACTATCCCTATTAATCATTACGTCGATCCTAGAAACCAACAAAATAGGAGATCAAACGTCCTATTTTATTATTCCATGCTAATGTATTCAAGCGCGAGCTTGCTTTAAACACTCTAATTTTTTCAAAGTAACAGTCCTGATTCCCCGCCACACCAACTAAATAGCATAACGGTTCATCAGAAGGGAGGAATCAGTGACACCGAAGGTACGACCAGCTTACTGATCCCGAAATTCAACTACGAGCTTTTTAACTGCAACAACTTTAATATACGCTATTGGAGCTGGAATTACCGCGGCTGCTGGCACCAGACTTGCCCTCCAA
+
DDDDDIIIIIIIIIIIIIIIIIIIIIIIIIIIIIIIIIIIIIIIIIIIIIIIIIIIIIIIIIIIGIHIIIHIIIIIHHCHHHIGIIIIIGIIIGIIIHHHIHHHHIHHIHIHHIIIHHHIIIIIIIHIIIHIIIHIIIIIIIIIIHIIIIIIHHIIIIIIIIIIIIIHIHIIIIIIIIIIIIIIIIIIIIIIIIIIIIIIIIIIIIIIIIIIIIIIIIIIIIIIIIIIHIHIIIIHIIIIIIIIIHIIIIIIIIHIIIIIIIIIIIIIIIIIIIIIIIIIIIIIIIIIIHIHHIIIIIIIIIIIIIIIIIIIIIIIIIIIIIIIIIIIIIIIIDDDDD
@HISEQ:969:HM2KJBCX2:2:1102:12034:15983 2:N:0:ACTATGCA
ACCAACAGATTGCCCAACTATCCCTATTAATCATTACGTCAATCCTAGAAACCAACAAAATAGGATCAACGTCCTATTTCATTATTCCATGCTAATGTATTCAAGCGCGAGCCTGCTTTAAACACTCTAATTTTTTCAAAGTAACAGTCCTGATTCCCCGCCACACCAAATGAATGACATGATGGTTCGTCAGAAGGTAGGAACCAGTAACACCAGTACGTACCTAAGGCACGACCAACGTACTGATCCCGAAATTCAACTACGAGCTTTTTAACTGCAACAACTTTAATATACGCTATTGGAGCTGGAATTACCGCGGCTGCTGGCACCAGACTTGCCCTCCAA
+
DDDDDIIIIIIIIHIIIIIIIIIIIIIIIIIIIIIIIIIIIIIIIIIIIIIIIIIIIIIHHIHIIIIHIIIHEEIHIIIIIIIIIIIIIIGIIIIIIHIIIGHIHHHIIIIIIIIIHIIHGHHIIHIIHHIIIIIIHIIIIIIIIIHHIIIIIIHIHIHIIIIIIIIIIIIIIIIIHIHIIIIIIIIIIIIIIIIIIIIIIIIIIIIIIIIIIIIIIIIIIIIIIIIIHIIIIIIIIIIIIIHHIIIIIIIIIIIIIIIIIHIIIIIIIIIIIIIIIIIIIIIIIIIIIIIIIIIIIIIIIIIIIIIIIIIIIIIIIIIIIIIIIIIIIIIIIIIIIIIIDDDDD
@HISEQ:969:HM2KJBCX2:2:1102:12518:15955 2:N:0:ACTATGCA
ACCAACAGATTGCCCAACTATCCCTATTAATCATTACGTCAATCCTAGAAACCAACAAAATAGGATCAACGTCCTATTTCATTATTCCATGCTAATGTATTCAAGCGCGAGCCTGCTTTAAACACTCTAATTTTTTCAAAGTAACAGTCCTGATTCCCCGCCACACCAAATTAATGACATGATGGTTCGTCAGAAGGTAGGAATCAGTAACACCAGTACGTACCGAAGGCACGACCAACGTACTAATCCCGAAATTCAACTACGAGCTTTTTAACTGCAACAACTTTAATATACGCTATTGGAGCTGGAATTACCGCGGCTGCTGGCACCAGACTTGCCCTC
+
DDDDDIIHHHIIIIIIIIIIIIIIIIIIIIIIIIIIIIIIIIIIIIIIIIIIHIIIIIIIIIHHIIIIIIHIIIIIIIIIIIIIIIIHIIIIIIIIIIIIIHIIIHIIIIIIIIIIIIIHIGHHIHHHHIIIIIHIIIIIHIHIIIIIIIIHHHIIIIIIIIIHIIIIIIIIIIIIIIIIIHIIIIIIIIIIIIIIIIIIIIIHIHIIIIIIIIIIIIIIIIIIIIIIIIIIIIIIIIIIIIIIIIIIIIIIIIIIIIIIIHIIIIIIIIIIIIIIIIIIIHIIIIIIIHIIHIIIIIIIIIIIIIIIIIIIIIIIIIIIIIIIIIIIIIIIIIIIIDDDDD
@HISEQ:969:HM2KJBCX2:2:1102:10167:16511 2:N:0:ACTATGCA
ACCAACAGATTGCCTAACTATCCCTATTAATCATTACAACAGTCCTAGAAACCAACAAATAGAACCATTGTCCTATTCCATTATTCCATGCTAATGTATTCAAGCGTATGCCTGCTTTGAACACTCTAATTTTTTCACAGTAAAAGTCCTGGTTCCCCGTCACGACCCGTAAAGGCCATGCCGCTTCGCCAGAAGGTAAAGCCCGACCACAGACAGTGCTCACCCAGAAGGCGGACCGTCCAGCCAGGCCTGAAGTTCAACTACGAGCTTTTTAACTGCAACAACTTTAATATACGCTATTGGAGCTGGAATTACCGCGGCTGCTGGCACCAGACTTGCCCTCCAA
+
DDDDDIIIIIIIIIIHIIIIIIIIIIIIIIHIIIIIIIIIIIIIIIIHHIIIIHHIIIIIIGHHHHHIIHHIIIIIIHHHIIGIIIIIIIIGIGHHHIIHIHHIIIIIIIIIIIIIHIHIIIIIIIIIHIIIIHHHIIHIIIIIIIIIIIIIHHHIIIIIIIIIIIIIIHIHIIIIIIIHIHIIIHIIIIIIIIIIIIIIIIIIIIIIIIIHHIIIIIIIIIIIIIIIIIIIIIIIIIIIIIIIHIIHGHIIIIIIIIIIIIHIIIIIIIIIIIIIIIIIIHHHIIIIIIIIIHIIIIHIIIIIIIIIIIIIIIIIIIIIIIIIIIIHIIIIIIIIIIIIIDDDDD
@HISEQ:969:HM2KJBCX2:2:1102:6713:16548 2:N:0:ACTATGCA
ACCAACAGATTGCCCAACTATCCCTATTAATCATTACGTCAATCCTAGAAACCAACAAAATAGGATCGAACGTCCTATTTCATTATTCCATGCTAATGTATTCAAGCGCGAGCCTGCTTTAAACACTCTAATTTTTTCAAAGTAACAGTCCTGATTCCCCACCACACCAAATTAATGACATGATGGTTCGTCAGAAGGTAGGAATCAGTAACACCAGTACGTACCGAAGGCACGACCAGCGTACTAATCCCGAAATTCAACTACGAGCTTTTTAACTGCAACAACTTTAATATACGCTATTGGAGCTGGAATTACCGCGGCTGCTGGCACCAGACTTGCCCTCCAA
+
DDDDDIIIHIIIIIIIIGIIIIIIIGIIHIHIIIIIIIIIIIIIIIHIIIIIHIIIIIIIIIHHHIIIDHHHHIHIHIIIHEHHHHGHHHEHHIIIIHIIIHIIIIIIIIIIIIIHIIHIIIIIIIIIIIIIIHIHHHIIIIIIIIIIIIHIIIIIIIIHHIIIHHIIIIIIIIHHHIIIHIIIIIHIIIIHIIIIIIHHIIIIIHIIIIIIHHIIIIHIIIIIIIIHIIIIIIIIIIIIIIIIIIIIIIIIIIIIIIIIIIIIIIIIIIIIIIIIIIIIHIIIIHHIIIHIIIIIIIIIIIIIIIIIIIIIIIIIIIIIIIIIIIIIIIIIIIIIIIIIIDDDDD
@HISEQ:969:HM2KJBCX2:2:1102:17120:16310 2:N:0:ACTATGCA
ACCAACAGATTGCCCAACTATCCCTATTAATCATTACGTCAATCCTAGAAACCAACAAAATAGGATCAAACGTCCTATTTCATTATTCCATGCTAATGTATTCAAGCGTTAGCCTGCTTTAAACACTCTAATTTTTTCAAAGTAACAGTCCTGTTTCCCTGCAACACCAAATTAATGGCATTACAGTTCTTCAGAAAGGAGGAATCAGCGAAGCCAGTACATACCAGTGGCACGACCAACCTGCTGACCCCGAAATTCAACTACGAGCTTTTTAACTGCAACAACTTTAATATACGCTATTGGAGCTGGAATTACCGCGGCTGCTGGCACCAGACTTGCCCTCCAA
+
DDDDDIHIIIIIIIIIIIIIIIIIIIIIIIIIIHIIIIIIIIIIHHIHIIIHIHIIGHHIIIHIHIIHIIIIIIIIIIIIIIHIIIIIIHHHHHIHIHHIHIIIIIIIIIIIHIIHIIIIHIIIIIIIIIIHIIIHHIHIIIIIIIIHIIIIIIHHIHIIIIIHHIEHIIHHIIIIIIIIIIIIIIIIIIIIIIIIIIIIIIIIIIIIIIIIIIIIIIIIIIIIIIIIIIIIIIIIIHHIIIIHGIIGIIHIIIIIIIIIIIIIIIIIIIIIIIHIIIIIIIIIIIIIIIIIIIIIIIIIIIIIIIIIIIIIIIIIIIHIIIIIIIIIIIIIIIIIIIIIIDDDDD
@HISEQ:969:HM2KJBCX2:2:1102:2611:17760 2:N:0:ACTATGCA
ACCAACAGATTGCCCAACTATCCCTATTAATCATTACATCGATCCTAGAAACCAACAAAATAGAATCGGATGTCCTATTTCATTATTCCATGCTAATGTATTCAAGCGTGAGCCTGCTTTAAACACTCTAATTTTTTCAAGGTAACAGTCCTAATTCCCCGTGACACCAAATTAATGGCATTACGGTTCTTTAGAAGGTGAGAAATCAATAATATCAGTACATACCAACGGCATGACCGAAACATTGATCCCGAAATTCAACTACGAGCTTTTTAACTGCAACAACTTTAATATACGCTATTGGAGCTGGAATTACCGCGGCTGCTGGCACCAGACTTGCCCTCCAA
+
DDDDCIIIIIIIIHIIIIIIIIHIIIIIIIIIIIIIIIIIIIIIIIIIIIIHHHIIIIIIIIIIIIIIIIIHHHIHIEGHEHHHHIIEHHHIHHIIHIHHIIHHHHFHIIIHEIIIIIIIIIIHHIIIHIIHIIIIIIHIIHIIIIIIIFHHIIIIGIHFHHGIIIIIHIHHHIIIHIHHHIHIHIIHHHIIHIIIHIIIIHIIHFHIIIHIHHIIIHIIHHHHIHHHHHHHHHHH6IIIIIIHHGHHHFIHGFIIHIGIIHHIIIIIHFIIIIHIIIIIIIIIHECIIIIIIIHGIHHIIHIIIGHHGHIIIIIIIIIIIIHIIIIIIIIHIIIIIIHHIIDCDAD
@HISEQ:969:HM2KJBCX2:2:1102:8661:18160 2:N:0:ACTATGCA
ACCAACAGATTGCCCAACTATCCCTATTAATCATTACGTCGATCCTAGAAACCAACAAAATAGAATCAAACGTCCTATTTCATTATTCCATGCTAATGTATTCAAGCGTGAGCCTGCTTTAAACACTCTAATTTTTTCAAAGTAACAGTCCTGATTCCCCACAACACCAAATAAATGACATCATGGTTCGTCAGAAGGGAGAAACCAACAATACCAGTACGTACCGAAGCACGACCGACATGATGGTCCCGAAATTCAACTACGAGCTTTTTAACTGCAGCAACTTTAATATACGCTATTGGAGCTGGAATTACCGCGGCTGCTGGCACCAGACTTGCCCTCCAA
+
DDDDDIIIIIIIIIIHIIIIIIIIIIIIIIIIIIIIIGIIIIIIIIIIIIIIIIIIIIIIIIIIIIIHIHGHHIFGHIIHIIIIIIIIHHIIIIIHIIIIIIIIIIIIIIIIIIIIIIIIIIIHIIIIIIHIHHHIIIIIIIIIIHIHIIIIHHHHHIIIIHIIIIIIIIIIIHIIGHIIIIHIIIIIIIIIIIIIIIIIIIIIIIIIIIHIIIIIIGHIIIIIIIIIIIIIIIIIIIIIIIHHIHIIGGIIIIHIIGIIIIIIIIIIIIIIIIIIIHIIIIIIIGIHIIIIIHHIIIIIIIIIIIIIIIIHIIHIIIHIHGIIIIIIIIIIIIIIIIIIDDDDD
@HISEQ:969:HM2KJBCX2:2:1102:9155:18001 2:N:0:ACTATGCA
ACCAACAGATTGCCCAACTATCCCTATTAATCATTACGTCAATCCTAGAAACCAACAAAATAGGATCAACGTCCTATTTCATTATTCCATGCTAATGTATTCAAGCGCGAGCCTGCTTTAAACACTCTAATTTTTTCAAAGTAACAGTCCTGATTCCCCGCCACACCAAATGAATGACATGATGGTTCGTCAGAAGGTAGAAACCAGTAACACCAGTACGTACCTAAGGCACGACCAACGTACTGATCCCGAAATTCAACTACGAGCTTTTTAACTGCAACAACTTTAATATACGCTATTGGAGCTGGAATTACCGCGGCTGCTGGCACCAGACTTGCCCTCCAA
+
B@BDDI?EEHHGHIFIIIIHE1C@HHIIHHHHIHH@FHHHGHIIIIIEHHHIIIHIIHHHHGHIHEHHEH=<FGEHE@FH1DFFE@FEFEGHHIIHHHHFFHHHHGHGHH=@FCHHHG<IHHHHHHIHHFHHGEF/CGCFHHHHHHIHEGECHH@CCIHFHCEIIIIHI;IIHHEHHHHHIIHIGIIIIHIIHGIHIHIHHHHIIIIIHHHCGIHIIHIHHHIHIHIHIHHIIIIIHIIIIHHHIHIIIHHIIIGIIIIIHDHHEGIIIIIIHHIHIIIIHHHIHHIHHIIHIHIIIIIIIIIHHHHHIIHHHE<IIIIIIGIIIIIIIIIHFEIIIIIHDDDDB
@HISEQ:969:HM2KJBCX2:2:1102:9105:19391 2:N:0:ACTATGCA
ACCAACAGATTGCCCAACTATCCCTATTAATCATTACGGTGGTCCTAGAAACCAACAAAATAGAACTACAACGTCCTATTCTATTATTCCATGCTAATCTATTCAAGCAATAGCCCGCTTTAAACACTCTAATTTTTTCAAGGTAATGGTCCTGGCTCCCCAACACACCCAATAAAGGGCATACTGGTTCACCAGAAGGAAGACCCGACAGCAGACAGTACTCGCCAAAGACGGACCGCCCGGCCAGGCCTAAAATTCAACTACGAGCTTTTTAACTGCAACAACTTTAATATACGCTATTGGAGCTGGAATTACCGCGGCTGCTGGCACCAGACTTGCCCTCCAA
+
DDDDDIIIIIIGIHIIIIIIIIIIIIIIIIIIIIIIIHHHIIIIIIIIIIIIIIIIIIIIHHHFHIIHIIIIIIIIIIIIIIIIIIIIIIIHIIIIIIHIIIIIIIHIIIIIIIIIIIIIIGIIIIIIIIIIIIIIIHIIIIIIIIIIIIIIIIIHHIIIIIIIHHHIHIIIIIIIIIIIIIIIIIIIIIIIIIIIIIIIIIIIIIIIIIIIIIIIIIIIIIIIIIIIIIHIIIIIIIIIIIIIHIIIIIIIIIIIIIIIIHHIHHHIIIIIIIIIIIIIIIIIIIIIIIIIIIIIIIIIHIIIIIIIIIIIIIIIIIIIIIIIIIIIIIIIIIIIIIIIIDDDDD
@HISEQ:969:HM2KJBCX2:2:1102:17123:19321 2:N:0:ACTATGCA
ACCAACAGATTGCCCAACTATCCCTATTAATCATTACGTCAATCCTAGAAACCAACAAAATAGGATCAAACGTCCTATTTCATTATTCCATGCTAATGTATTCAAGCGTTAGCCTGCTTTAAACACTCTAATTTTTTCAAAGTAACAGTCCTGTTTCCCTGCAACACCAAATTAATGACATTACAGTTCTTCAAGAAGGAGGAACCAGTAAAGCCAGTACATACCAGAGGCACGACCAACTTACTAATCCCGAAATTCAACTACGAGCTTTTTAACTGCAACAACTTTAATATACGCTATTGGAGCTGGAATTACCGCGGCTGCTGGCACCAGACTTGCCCTCCAA
+
DDDCDIIIIIIGHIIIIIGHHHIIHIIIIIIIIIHHIHIHIIIGIIIHHHHHEHHEHHHCHI?FHHIGIIHHFEHIIIIFEHHHIIEHIIIHEHIIIHHIIIIIHHHIIIIIHHIIIIHIIIIIIIIIIIIIIIHHIIHHHHIHIIIHEGIHIIHHEHIIIIIIIIIIIIIIHIIHHHHHHFIIIHIHIIHHIIIIIIIIHIIHEHHIIIIIHHHIIIIIIIIIIIHGIIIIIIIIIIIHHHHHIHHHIIHIIIIHIIIIIHIIHHHIHIIHIHHHIIIIIIIIHG?IIIIHHCHHHHHGHIIIIIIIHFHIIIIIIHIIIIIIIIIIIIIIIIHIIIIIIDDDDD
@HISEQ:969:HM2KJBCX2:2:1102:8087:19488 2:N:0:ACTATGCA
ACCAACAGATTGGCCCAACTATCCCATTAATCATTACGTCAATCCTAGAAACCAACAAAATAGGATCAAACGTCCTATTTCATTATTCCATGCTAATGTATTCAAGCCTTAGCCTGCTTTAAACACTCTAATTTTTTCAAAGTAACAGTCCTGATTTCCTGCAACACCAAATTAATGACATTACAGTTCGTCAAGAGGGAGGAATCAGTGAGATCAGTACATACCAGAGGCATGACCAACCTACTAACCCCGAAATTCAACTACGAGCTTTTTAACTGCAACAACTTTAATATACGCTATTGGAGCTGGAATTACCGCGGCTGCTGGCACCAGACTTGCCCTCCAA
+
DDDDDIIHIIIIIIIIIIIIIIIIIIIIIIIIIIIIIHIIIHIIIIGHIIIIIIIIIIIIIIIHIIIIIIIHHIIIIIIIIIIIHIIIIIIHIIIIIIIIIHIIIIHIIIIHHIIIIIIIIHIIIIIIIIGIIIIIIIIIIIIIIIIIIHIIIIIIIIIIIIIIIIIIIIHHHIIIIIIIIIIIIHIHHHHHIIIIIIIIIIIIIIHIIIIIIIIIIIIIIIIHIIIIIIIIIIIIIIIIIIHIGIIIIIIIIIIIIIIIIHHHIIIIIIIIIIIIIIIIIIIIIIIIIIIIIIIIIIIIIIIIIIIIIIIIIIIIIIIIIIIIIIIIIIIIIIIHHIIIIDDDDD
@HISEQ:969:HM2KJBCX2:2:1102:13136:21395 2:N:0:ACTATGCA
ACCAACAGATTGCCCAATATCCCTATTAATCATTACGTGGTCCTAAAACCAACAAAATAGAACCATCGTCCTATTTTATTATTCCATGCTAATGTATTCAAGCAAAAATGCCCACTTTAAACACTATATTTTTTTCAAAGTAAAAGTCCTAGTTCATTGAAACACCCAAGAGCATCCCAATTCACCAGAAGGTGAGAAATTGGCTACACACCAATTCATGCCCCTAAAGGCATGACCGATATATCCCAATCCCGAAATTCAACTACGAGCTTTTTAACCGCAACAACACTAATATACGCTATTGGAGCTGGAATTACCGCAGCTGCTAACACCAGACTTGCCCTCCAA
+
D?DDAIHIHHIIHHHIIIIIIIIIIIIIIIIIIIIFIFHIIIIIIGHHIHGHHHIIHIICHHHHHHHICEHHHIIIIHIIIHHIIIIICHIGHHIHIIHHGFHIIIIIHHHHEHHHHHIIIIIIHIIIIHIIHHIEIIIIHIHIIIIIIIIIHIDIIHGIIIIHIHIIIFHIIIHIHHHGHHHIHHIIIIIIIIHHIIIIIIIIIIIHHFIIIIHEHHGIIIIHIIHHGFIIH=HIIIHIIIHFHHDIIHIIHIIIIHHGIIIHHHHE?IHIIIIIIIIIIIIIIIHHIHIHEHIIIIIIIIIIIIIIIHIIIIIHIDHIIGIIIIIIIIIIIIHHHGIHIIIDDDDD
@HISEQ:969:HM2KJBCX2:2:1102:18972:21679 2:N:0:ACTATGCA
ACCAACAGATTGCCCAACTATCCCTATTAATCATTACGGTGATCCTAGAAACCAACAAAATAGAACCATGCCGTCCTATTTTATTATTCCATGCTAATGTATTCAGGCACTGGCCTGCTTTGAGCACTCTAATTTTTTCAAGGTAATAGTCCTGCTTCCCCAGCGCACCAAGTAAATGGCATGCTGGTTATTCAGAAGGTAAGAACCCACCACGCCAGTACGGACAATGAAGCCCGACCAACGGACAGATTCCGAAATTCAACTACGAGCTTTTTAACTGCAACAACTTTAATATACGCTATTGGAGCTGGAATTACCGCGGCTGCTGGCACCAGACTTGCCCTCCAA
+
DADDDIIIHIIIIHGEHIIIIHIIIIIHIEHHIIIHHHIIFCHHIIFFHIHHHHIIIIIHIIIIIIIHIIHFHHIIHIFFHHIFHHIIIHIIGHIIIGIHIHHHIIIIIIIIIIIHIHIIIHHIIIIIIIIIIHIIHIIIIIIIIIIIHHIIIHHHHHIIIIHHHIIIHIIHIIGIHIGIHHHIIIIIHHHGHIIIHHHEIHIHHHIIIHIIIIIIIHHIIIIIIIIIIIH<DIIIIIIIHIIHHGDHHHHIIIIIHIIIIIIIHIIIHIHIIHIIIIIIIIIIIHHHHIIIIIIHIIIHIIIIIIIIIIIIIIHIIIIIIIIIIIIIHIIIIIIIIIIIIIIDDDDD
@HISEQ:969:HM2KJBCX2:2:1102:3837:22331 2:N:0:ACTATGCA
ACCAACAGATTGCCCAACTATCCCTATTAATCATTACATCGATCCTAGAAACCAACAAAATAGAATCGGATGTCCTATTTCATTATTCCATGCTAATGTATTCAAGCGTGAGCCTGCTTTAAACACTCTAATTTTTTCAAGGTAACAGTCCTAATTCCCCGTGACACCAAATTAATGGCATTACGGTTCTTTAGAAGGTGAGAAATCAATAATATCAGTACATACCAACGGCATGACCGAAACATTGATCCCGAAATTCAACTACGAGCTTTTTAACTGCAACAACTTTAATATACGCTATTGGAGCTGGAATTACCGCGGCTGCTGGCACCAGACTTGCCCTCCAA
+
DDDDDIIIIIIIIIIIIIIIIIIIIIIIIIIIIIIIIIIIIIIIIIIIIIIIIIIIIIIIIIIIIIHIIIIGIHHIIIIIIIIIGIIIIIIIHIIIIIIIIIIIIHIIIIIIIIIIIIHIIIIIIIIIIIHIIIIHIIIIIIIIIIIIIIIIIIIIIIIIIIIIHIIIIIIIIIIIIIIIIIIIIIIIIIIIIIIIIIIIIIIIIIIIIIIIIIIIIIIIIIIIHIHIIIIIIIIIIIIIIIIIHEHIIIIIIIIIIIIIIIIIIIIIIIIIIIIIIIIIIIIIIIIIIIIIIIIIIIIIHHIIIIIIIIIIIIIIIIIIIIIIIIIIIIIIIIIIIIIIIIDDDDD
@HISEQ:969:HM2KJBCX2:2:1102:6714:22352 2:N:0:ACTATGCA
ACCAACAGATTGCCCAACTATCCCTATTAATCATTACTTCAGTCCCTCAAACCAACAAAGGAGACTAAAGTCCTATTCTATTATTCCATGCTAATGTATTCCGGCGCAAGCCTGCCTGAAACACTCTAATTTTCTCAAGGTAAAATATCTGAGCCCGAAACCAGTAACTGAATACCAAGAAACGTTAACAGAAGGATGGAAGGGCGCCGCTGCACACGCTAACGAGCGGACATTGGCACCCTCCCAGAAGTCCAACTACGAGCTTTTTAACTGCAACAACTTTAATATACGCTATTGGAGCTGGAATTACCGCGGCTGCTGGCACCAGACTTGCCCTCCAA
+
DDDDDIIIIIIIIIIIIGIIII1FHHHIIIIIIIHIIIIIIIIHIIIGIIIFHIHIGIIIIIIIHHHEHHIIHHEHIHIIIIGHHIIHIIIIIIIIIIIIHGHIIGIHIIIHIIIIIIIIIHHHIFIIIIIHHIHGIIIIIIIIIHHHIIIIHIIIIIHIHIIHIIIIIIHIIIIIIIIIIIIIIIIIIIIIIIIIIIIIIIIIIIIIIIHIIIIIIIIIIIIIIIIIIIIIIIIIIIHCIIIIIIIIIIIIIIIIIIIIIIIIIIIIIHIIIIIIIIIIIIIIIIIIIIIIIIIIIIIIIIIIIIIIIIIIIIIIIIIIIIIIIIIIIIIIIIIIDDDDD
@HISEQ:969:HM2KJBCX2:2:1102:16259:21805 2:N:0:ACTATGCA
ACCAACAGATTGGACAACTATTCCTATTAATCAGTACGGTGATCCTAGAAACAAACAAAATAGAACCATGCAGTCCTATTCTATTATTCCATACTAATGTATTCGAGCAAAAATGCCTGCTTTAAACACTCTAATTTTTTCAAGGAAAAGGTCCTGGATCCGCAAGACACCCAATTAAGGACATCAAGTTCCTCCAGAAGGTGAGAAATCAACAGCGACAGTTCATACCCCTTAAGGCATGACCATCACGTCAATCCCGAAATTCAACTACGAGCTTTTTAACTGCAACAACTTTAATATACGCTATTGGAGCTGGAATTACCGCGGCTGCTGGCACCAGACTTGCCCTCCAA
+
0<<0001<<1<111<1<DG1C1F11DCFHIC<11<<1</<11<D?C1D<11D11<G11<<CEH??1<1<D11<11<<<11<F11<1DC1CE11<1<1<1C111<DC/HC@CFFHH@GHHE:CHFA<F@B<1F1DD<C1HG@8168$ECEHHG?@8<C--=<H@C,C77CFFCG<-/FD-GCH=HHF</C<-/<CFC<D<:@@@HFFHB0F?IEIGHIHHHH@C:GD<GFHHHCCCD1C@C@FHHF<CDDCCD<C/?C<?CHED1CEGE<CEC<F0@EHC@HHHC@EIHHEHH@HGCD1EC<CCCFEHH@IHFHIIIHIIIHHE?CHIHCIHHH@EFEC<@FEEHGC<<<ADD@
@HISEQ:969:HM2KJBCX2:2:1102:14589:22630 2:N:0:ACTATGCA
ACCAACAGATTGCCCAACTATCCCTATTAATCATTACGTCGATCCTAGAAACCAACAAAATAGAATCAAACGTCCTATTTCGTTATTCCATGCTAATGTATTCAAGCGTGAGCCTGCTTTAAACACTCTAATTTTTTCAAAGTAACAGTCCTGATTCCCCAAGACACCAAATTAATGACATCATGGTTCGTCAGAAGGTAGGAATCAATAATACCAGTACGTACAATAGCACGACCAATAAATTGATCCCGAAATTCAACTACGAGCTTTTTAACTGCAACAACTTTAATATACGCTATTGGAGCTGGAATTACCGCGGCTGCTGGCACCAGACTTGCCCTCCAA
+
DADDDHHEFHEHHIIIIIHIHIIIIIIIIIGIHHIIHIIIIIIIIIIGEHHIHIHHHHHFHHFHIHGHIGHIC@HIIFHHICHHIIIIIIHHHIIIHIIIIIIHHHIIIHIIIIIIIIHIHHIIIIIIIIIIHHHHHHHEIIIIIHEH?IIIHHIIIIIIIIIIIIIIIIIHIIHIIHIHIIHHHIIHIHFGIIIIHIIIHGIIIIIIIIIHHHIIIIHIIIIIIIIIIIIIIIIGIIIIIIIHHIHHGIGIIIIIIIIIIIIIIIIIIIIIIHIIIIIIIIHHHHIIIIIIIIIIIIIIIHHIIIIIHIIIIIIIHIIIIHIIIIIIIIIIIIIIIIIIDDDDD
@HISEQ:969:HM2KJBCX2:2:1102:7855:23058 2:N:0:ACTATGCA
ACCAACAGATTGCCCAACTATCCCTATTAATCATTACGGTGATTCAGAAACCAACAAAACAGGACCACCGTCCTATTTTATTATTCCATGCTAATGTATTCAGACATAAGCCTGCTTTGAACACTCTAATTTTTTCAAGGTAAAGGTCCTGGTTTCCTACCACGCTAAATTAATAACATGATAGTTCCCCAGAAGGTAGAAATTCTACACGCCAGTACAGACAATAGCCCGACCAACGATAGAACCCCGAAATTCAACTACGAGCTTTTTAACTGCAACAACTTTAATATACGCTATTGGAGCTGGAATTACCGCGGCTGCTGGCACCAGACTTGCCCTCCAA
+
DDDDDIIIIIIIIIIIIHHIIIIIHHIIIIIIIIIIIIIIIGIIIIIIIIIIHIIIIEHII1CFHHIIIIHHIIIIIIIIIIHIIIIIIIHHHIHIIHIIIHHHIIIIIHIHEIIIIIHHHEHIIHIIHIIHIIIIIIIIIIIIIIIIIIIIIIIIIIIIHHIIIIIIIHIIIIIIIIIIIIIIIHIHIIIIIIIIIIIIIIIIIIIIIIIIIIHIIIIIIIIIIIIIIIIIIIIIIIIIHHIIIIHIIIIIIIIIIIIIIIIIIIIIIIIIIIIIHHIIIIIIIIIIIIHIIIIIIIIIIIIIIIIIIIIIIIIIIIIIIIIIIIIIIIHIIIIIIIDDDDD
@HISEQ:969:HM2KJBCX2:2:1102:19166:22658 2:N:0:ACTATGCA
ACCAACAGATTGCCCAACTATCCCTATTAATCATTACATCGATCCTAGAAACCAACAAAATAGAATCGGATGTCCTATTTCATTATTCCATGCTAATGTATTCAAGCGTGAGCCTGCTTTAAACACTCTAATTTTTTCAAGGTAACAGTCCTAATTCCCCGTGACACCAAATTAATGGCATTACGGTTCTTTAGAAGGTGAGAAATCAATAATATCAGTACATACCAACGGCATGACCGAAACATTGATCCCGAAATTCAACTACGAGCTTTTTAACTGCAACAACTTTAATATACGCTATTGGAGCTGGAATTACCGCGGCTGCTGGCACCAGACTTGCCCTCCAA
+
DDCDDIGIIIIIIIIIIIIIIIIIIIIIIIIIIHIIIIIIIIIIIIICHHIIIIIIIIIIIIHHIIIIIIIIHHIIIIIIIIIIIIIIHIHHCHHHHIIHIHIIHIIIIIIIIIIIIIIIIIIIIIIIHIIIIIIIIIIIGHIIIIHIHIIIIHHIIHIIIIIIIIHIIIIIIIIIIIIIIIIIIIIIIIHIIIIIIIHIIIIIIIIIIIIIIIIIIIIIIIIIIIIHHIIIIIIIIIIIIIIHIHHIHIIIIIIIIIIIIIIIIIIIIIIIIIIIIIIIIIIIIIIHIIIHIHIIIIIIHFIIIIIIHIIIIIIIIIIIIIIIIIIIIIIIIIIIIIIIIIDDDDD
@HISEQ:969:HM2KJBCX2:2:1102:19987:22657 2:N:0:ACTATGCA
ACCAACAGATTGCCCAACTATCCCTATTAATCATTACGTCAATCCTAGAAACCAACAAAATAGGTTTGAACGTCCTATTTCATTATTCCATGCTAATGTATTCAAGCGTTAGCCTGCTTTAAACACTCTAATTTTTTCAAAGTAACAGTCCTGTTTCCCTGCAACACCAAATTAATGGCATTACAGTTCTTCAGAAAGGAGGAATCAGCGAAACCAGTTCATACCAGTGGCACGACCAACCTGCTGACCCCGAAATTCAACTACGAGCTTTTTAACTGCAACAACTTTAATATACGCTATTGGAGCTGGAATTACCGCGGCTGCTGGCACCAGACTTGCCCTCCAA
+
DDDDDIIIIIIIHIIIIIIIIIHIIIIHHIIIIIIIIHIIIIIIIIHHIIIIIIIIIIIIIIHHHHIIGHEHGHHIIIGIIIIGHHIHIIIIIIIHIIIIHHHHIHIIIIIHIIIIIIGIIIIIIIIIIIIIIIIIIIIIIIIIIHIIIHIIIIIIIIIIIIIIIIHIIHHHIIIIIIIIIIIIIIHIIIIIIIIIIIIIIIIIIIIIIIIIIIIHIIIIIIIIIIIIIIIIIIIIIIIIII=IIIIIIIIIIIIIIIIIIIIIIIIIIIIIIIIIIIIIIIIIIIIIIIIIIIIIIIIIIIIIIIIIIIIIIIIIIIIIIIIIIIIIIIIIIIIIIIIIIDDDDD
@HISEQ:969:HM2KJBCX2:2:1102:14579:24042 2:N:0:ACTATGCA
ACCAACAGATTGCCCAACTATCCCTATTAATCATTACGTCAACCCTAGAAACCAACAAAATAGGATCAAACGTCCTATTTTATTATTCCATGCTAATGTATTCAAGCGTTAGCCTGCTTTAAACACTCTAATTTTTTCAAAGTAACAGTCCTGTTTCCCCGCAACACCAAATTAATGGCATCACGGTTCTTCAAGAAGGAGGAATCAGCGAGGCCAGTTCATACCATTGGCACGACCAACCTGCTGACCCCGAAATTCAACTACGAGCTTTTTAACTGCAACAACTTTAATATACGCTATTGGAGCTGGAATTACCGCGGCTGCTGGCACCAGACTTGCCCTCCAA
+
DDADDIIIIIIIHIIIIHHIIIIHIHIIIIIIIIIIIIIIGIIHIIIGHHIIEHIIIIIIIHHFEHHHIIHIECHHIIIIIIIIHIHGHIIEFHHIHIIIIIIIIIIIIHHEHIHHHIHIIIIIIIIIIIIIIIIHIHIIIIIIIIIIIIIHHHHHIIIHGHIIIIIIHIHIIIIHIIIIIIIIIIHHIIIHIIIIIIIHIIIIIIIIIIIIIIIIIIIIIIIIIIIIIIIIIIHHIIHIIIIHGIIHIIIIIIIIIHIIHIIIIIIIHIIIIIIIIIIIIIIIIIIIIIIIIIIIIIIIIIIIIIIIIIIIIIIIIIIIIIIIIIIIIIIIIHIIIHIIIDDDDD
@HISEQ:969:HM2KJBCX2:2:1102:17298:24353 2:N:0:ACTATGCA
ACCAACAGATTGCCCAACTATCCCTATTAATCATTACGTCGATCCTAGAAACCAACAAAATAGAATCAAACGTCCTATTTCATTATTCCATGCTAATGTATTCAAGCGCGAGCTTGCTTTAAACACTCTAATTTTTTCAAAGTAACAGTCCTGATTTCCCGCGACACCAAATTAATGACATCGTGGTTCGTCAGAAGGGAGAAACCAATAATGCTAGTACGTACAAAGTACGACCGACATATTAGTCCCGAAATTCAACTACGAGCTTTTTAACTGCAACAACTTTAATATACGCTATTGGAGCTGGAATTACCGCGGCTGCTGGCACCAGACTTGCCCTCCAA
+
DDBDDHEHIIEHIGHEHHIIHIIIHHIIIHHIIIHIIHIIIH1FHH?FHEHEHEHHIHHHIIEFHHIIEGHCFECEHHFGGHHHHIIIIIHFEHIIIIHHIHHHIHHIHIIGIIHHHFHEHHEHHIIIIIII<IHIIHIHHHHHFHHHHIIHIIIHHHHIHEHIHG?CEHHGIIHHCHGHHHIIHGHHHHFEEHFHHGIHEHHHGHHHEHHHIIHHHHHFHHIIHHIHHHHGEHCEHGHCEH@IHCHHIHHGEIHCEEEHHEIIHIIIIIHGDIGIGIIHHHEEFEHEHGEGIHHEHCHHFHIHIIHHIHIIIIIIHHHHFHHHHGCEHHFFCEHHGIHDDDDD
@HISEQ:969:HM2KJBCX2:2:1102:2031:24248 2:N:0:ACTATGCA
ACCAACAGATTGCCCAACTATCCCTATTAATCATTACGTCAATCCTAGAAACCAACAAAATAGGATCGAACGTCCTATTTCATTATTCCATGCTAATGTATTCAAGCGTTAGCTTGCTTTAAACACTCTAATTTTTTCAAAGTAACAGTCCAAATTCCCCGCAACACCAAATTAATGGCATTACGGATCATCAGGAAGGAGGAATCAGTGAGACCAGTACATACCAGAGGCATGACCAACCTACTAACCCCGAAATTCAACTACGAGCTTTTTAACTGCAACAACTTTAATATACGCTATTGGAGCTGGAATTACCGCGGCTGCTGGCACCAGACTTGCCCTCCAA
+
BB?DB01FC<C<<<CGHGEHC@1DHIIIGHC@HCFCHGHECEGHHIHHHHFH?@FHHIHHFH?GHHEG@EHHFEEHHHH@11FHGIIIEHFE?H@GHGHEHGEHEH@<CBC@8DH3EFGHGHE?7@F@G61/BDHEH1G?HCHB891<FH1FB71EF7C<D:.<CEH<<GCDCF?HHEH/D<<9D<DC//FG?0D(GHHCEF7EHCA<<18DGGAD1<11<111H@D?EFCAHGCC1HHIIHEF@E<FDHD1<1@HFHHGGE<HHHEHGFHFIHGHHHHEF<@F1D11CIHEC@HHIHIIHEIIHFIHGCCE<CC<DHEFHHEHHEHIHHHIHHIIHDHCIDDDBD
@HISEQ:969:HM2KJBCX2:2:1102:17146:25606 2:N:0:ACTATGCA
ACCAACAGATTGCCCAACTATCCCTATTAATCATTACGGTGATCCTAGAAACCAACAAAATAGAATCAAACGTCCTATTTCATTATTCCATGCTAATGTATTCAAGCGTACGCCTGCTTTAAACACTCTAATTTTTTCAAAGTAACAGTCCTGATTCCCCACGACACCAAATTAATGACATCGCGGTTCTTCAGAAGGTAGGAACCAATAATGCCAGTACGTACCGAAGCACGACCAACAATTCGATCCCGAAATTCAACTACGAGCTTTTTAACTGCAACAACTTTAATATACGCTATTGGAGCTGGAATTACCGCGGCTGCTGGCACCAGACTTGCCCTCCAA
+
D0<<DHF?HHIHGICHC0CG@1DH1FH1GH?H1<<CGE=1<C11D@FHHHE<@<CCEHHIII11<<1D1D1<<<EHEH1DCCGHHI1D<<<FH@CHCEEHEHEDH9HHHBD/HHHEHFHHEHIHHHH@EHGHIFAB<<HHIHHFGIIIIIHIHIGHHIIHHHHIHH@(IIIIHIIIIHHHHGIIIIHIIIIIIIII<IHGII;HCHIIHHIIIIHII)HIIIIIIGIIIIIHFHGIIIIIIFECHIIGIIIHIIIIHGIIIHIIIIIIIIIIIIIIIHIIIIIIIIIIIIIHEHHIIIIIGIIIIIHIIIIIIIIIIIIIIIIIIIIIHHHGHIIIIIIIDDDDA
@HISEQ:969:HM2KJBCX2:2:1102:4512:26319 2:N:0:ACTATGCA
ACCAACAGATTGCCCAACTATCCCTATTAATCATTACGGTGATCCTAGAAACCAACGAAATAGAATCAGTCCGTCCTATTTCATTATTCCATGCTAATGTATTCAGACGTTAGCCTGCTTTAAACACTCTAATTTTTTCAAAGTAACAGTCCTGATTTCCCATCACACCAAATAAATGGCATGAAAGTTCCTCAGAAGGTAGAGATTCATCTCACCAGTGCAGACAATTAAGCCTGACCAATGGGTAAACCCCGAAGTTCAACTACGAGCTTTTTAACTGCAACAACTTTAATATACGCTATTGGAGCTGGAATTACCGCGGCTGCTGGCACCAGACTTGCCCTCCAA
+
DDDDDIIIIIIIIHIIIIIIIIIIIIIIIIIIIIIIIIIIIIIIIIHIIIIIIIIIIIHIIIIIIIIIIIIIGHHIIIIIIIIIIIIIHIIIIIIIIIIIIIHIIIIHIIIIIIIHHIIIIIIIIIIIIIIIIIIIHIIIIIIIIIIIIIIIHIIIIIIIIIIIIIIHIIIIIIIIIIIIIIIIIHIIIIHIHIIIIIIIIIIIIIIIIIIIIIIIIIIIIIIIIIIIIIIIIIIIIIIIIIHIHHDIIIIIIIIIIIIIIIIIIIIIIIIIIIIIIIIIIIIIIIIIIIIIIIIIIIIIIIIIIIIIIIIIIIIIIIIIIIIIIIIIIIIIIIIIIIIIIIIDDDDD
@HISEQ:969:HM2KJBCX2:2:1102:17788:26567 2:N:0:ACTATGCA
ACCAACAGATTGCCCAACTATCCCTATTAATCATTACGTCAATCCTAGAAACCAACAAAATAGGATCGAACGTCCTATTTCATTATTCCATGCTAATGTATTCAAGCGTTAGCTTGCTTTAAACACTCTAATTTTTTCAAAGTAACAGTCCAAATTCCCCGCAACAACAAATTAAAGGCATTACGGATAATCAGGAAGGAGGAATCAGTGAGACCAGTACATACCAGAGGCATGACCAATCTACTAACCCCGAAATTCAACTACGAGCTTTTTAACTGCAACAACTTTAATATACGCTATTGCAGCTGGAATTACCGCGGCTGCTGGCACCAGACTTGCCCTCCAA
+
@B@B0C@1<111<DHE<G<111<1<@1<1C1<CFH1D1<<<DG1<D11<<D11<CHC1@1<F??H1<D=?G/1<<0<D<C11<FHH@1<C@11<<DHHGF6DHFC@FH<0@E@EGB<F1BCHH?3EE8<FCC@1<<C$@CE19HHGBCCGAGF@D%CEC1//C@CG#GCECH/DC#<<<<D#D<00D0%CD0<CHFIH9@GGHH1?C<11<<EHCHHHFED<<11<G<111<:D:1:D</@HD11C<///<11?GDH@<<<0HEG1HEFIHG<D<<<1FC<1D<<1<1E@F00</C<1<1<11EHG@IHDD1?F<EC<HD1F<1111<<HFC1<<<1HHHH@?@@D
@HISEQ:969:HM2KJBCX2:2:1102:20977:26728 2:N:0:ACTATGCA
ACCAACAGATTGCCCAACTATCCCTATTAATCATTACGGTGATCCTAGAAACCAACAAAATAGAATCATGCCGTCCTATTTTATTATTCCATGCTAATGTATTCAAGCAAAATGCCTGCTTTAAACACTCTAATTTTCTCAAAGTAAAGGTCCTGGTTCCCCGCGACACCCAATTAAGGGCATCGTGGTTCTCCAGAAGGTGAGAAATTGACTACACCAGTTCATACCCCTTAAGGCACGACCGATGTGTCAATCCCGAAATTCAACTACGAGCTTTTTAACTGCAACAACTTTAATATACGCTATTGGAGCTGGAATTACCGCGGCTGCTGGCACCAGACTTGCCCTCCAA
+
DDADDIIGHHIIIIHHIIHIEHIIIIGHHH@HGC@GHHIHIHIIIIHHHHIHFHHIIIIGFHGHHGHHICHHIHDHDHH?1CH1FHHGCEHCEHHFHFCCGFHHEIHGGHIGGHEGIIHHFHHHIIIIIHIHHHHHI%EHFHIIHHHHHHIIHHGFFDIIIIIHHHIIIIIHIHHEHGIHIIIIIIIIIIIIIIIIHFHIGIIHHIIIIIIIIHHHIIGIGIIHHHIIHIIIIIIHHHIHEHIIIIIIHFDEIHIGIIGIHIIIHIIIHIIIIIIIIIIIIIHIHFGHIHIIIIIIHHHHIIIIHIIIIIIIIIIIIHIIIIIIIIIIIIIIIIIIIIIIIIIIIIIDDDDD
@HISEQ:969:HM2KJBCX2:2:1102:21006:27028 2:N:0:ACTATGCA
ACCAACAGATTGCCCAACTATCCCTATTAATCATTACATCGATCCTAGAAACCAACAAAATAGAATCGGATGTCCTATTTCATTATTCCATGCTAATGTATTCAAGCGTAAGCTTGCTTTAAACACTCTAATTTTTTCAAGGTAACAGTCCTAATTCCCCATAACATCAAATAAATGACATTATGGTTCTTTAGAAGGTGAGAACCAATAAAACCAGTACATACCGAGGCATGACCGATTCCTTGATCCCGAAATTCAACTACGAGCTTTTTAACTGCAACAACTTTAATATACGCTATTGGAGCTGGAATTACCGCGGCTGCTGGCACCAGACTTGCCCTCCAA
+
DDDDDHGHHIIIEEHHHIEHGHHHCHHIIICEGGHHHH<FEHHIIIHEHHICHHHIIIHHHI?HHE1FH@<E@G1FFG<1GHH?GHCGHHGH1C<FEHGHHIHGGHFHHEHHHGEFEH8FHHFCHHGEHIHHHHHHIIIHHGHHEFHIHIHIIIHIHIHHHHCFIHHHGFGIHHHHHGIIIIIIIIHIHIHIHIIIIIIHIIHHIIHHGCCFGIIIIHHF@HIIIFIIIHGGIHIIIIIIIHHDCCHFHHIHHHIHIHHHGCIHEIIIIIIHHGHIIIIIHIIIHHEHEIHGHHFHHHHHIIHIHIIIIIHHHIIIHIIIIIIIIIHIIIIHFIHGIIHIDDDDD
@HISEQ:969:HM2KJBCX2:2:1102:5300:27582 2:N:0:ACTATGCA
ACCAACAGATTGCCCAACTATCCCTATTAATCATTACGTCGATCCTAGAAACCAACAAAATAGAATCAAACGTCCTATTTCATTATTCCATGCTAATGTATTCAAGCGTGCGCCTGCTTTAAACACTCTAATTTTTTCAAAGTAACAGTCCTGATTCCCCACGACACCAAATTAATGACATCGTAGTTCTTCAGAAGGTAGGAACCAATAATGCCAGTGTGTACCGAAGCACGACCGACAATTTGATCCCGAAATTCAACTACGAGCTTTTTAACTGCAACAACTTTAATATACGCTATTAGAGCTGGAATTACCGCGGCTGCTGGCACCAGACTTGCCCTCCAA
+
DDDDAHIIIIIIIIIIIGGHHIIIIIIIIHIIIIHHIIIIIIIIIIHIIIIIIIIIGIHIIIHIIHHIIIIIF?GHIHIHHIIIIIIGIHHHHHHIHHHIHIIIIIIIIIIIIIIIIIIIIHIHGHIIHIHIIIIGIIIIGIIHHHIIIIIIIHIIHIIHEHHHHIIIHIHIIHHIIIIIIIIHIIHHHIIIIIIIIIIHHGIIIHIIIIHIGHHHIIIIIIIHIIIIIIIIIIIIIHIIIIHHIIIIIIIHHHIIIHIIIIIIIIIIIIHIIIIIIIHIHIIIIIIHIHGIHIIHHIHHIIIIHIIIIIHIHGIIIHIIIIIIIIHIIIIIIIIIIHHEBBBDB
@HISEQ:969:HM2KJBCX2:2:1102:5420:26507 2:N:0:ACTATGCA
ACCAACAGATTGCCCAACTATCCCTATTAATCATTACGGTGATTCAGAAACCAACAAAACAGGACCACCGTCCTATTCTATTATTCCATGCTAATGTATTCAGACGTAAGCCTGCTTTGAACACTCTAATTTTTTCAAGGTAAAGGTCCTGGTTTCCCACCACGCCAAATTAATAACATGATGGTTCCCCAGAAGGTAGAAATTCTACACACCAGTACAGACTTGGTAGCCCGACCGACGGTAGAACCCCGAAATTCAACTACGAGCTTTTTAACTGCAACAACTTTAATATACGCTATTGGAGCTGGAATTACCGCGGCTGCTGGCACCAGACTTGCCCTCCAA
+
DDDDDIIIIIIIIIIIIIIGIIIIIIIIIIIIIIIIIIIIIIIIIIIIIIHIIIIIHHHCHHGHIIIIIIIHIIIIIIIIIIIIHIIIIIIIEHIIIIIIIIHHIIHHHIIIIIHGIIIIIIIIIIIIHHIIIHHIGIHIIIGHIIIIHHIIIIIIIIHHIIIIIHIIIHIIIIIIIIIIIIIIHHIIIIIIIIIHHHIIIIIIIIIIIIIIIIIIIIIIIIIIIIIIIIIIIIIIIIHHIHGGIIIIIIIIIIIIIIIIHHIIIIIIIIIIIIIIIIIIIIHIIIIIIIIIHIIIIIIIIIIIIIIIIIIIIIIIIIIIIIIIIIIIIIIIIIIIIIIIDDDDD
@HISEQ:969:HM2KJBCX2:2:1102:17887:27522 2:N:0:ACTATGCA
ACCAACAGATTGCCCAACTATCCCTATTAATCATTACGTCGATCCTAGAAACCAACAAAATAGGGTCAAACGTCCTATTTCATTATTCCATGCTAATGTATTCAAGCGTGTGCCTGCTTTAAACACTCTAATTTTTTCAAAGTAACGGTCCTGATTCCCCATGACACCAAATTAATGACATCACAGTTCGTCAGAAGGTAGAAATCAATAATACCAGTGCATACCAGAGGCACGACCAATATATTGATCCCGAAATTCAACTACGAGCTTTTTAACTGCAACAACTTTAATATACGCTATTGGAGCTGGAATTACCGCGGCTGCTGGCACCAGACTTGCCCTCCAA
+
DDDDDIIIIIIIIIIIIHIIIIIIIIIIIIIIIIIIIIIIIIIIIIIIIIIIIIIIIIIIIIIHIIIIIIIIIIIIIIHIIIIIIIIHIIIIIIIIIIIIIIIIHIIIIIIIIIIIIIIIHIIIHIIHIIIIIIIIIIIIIIIIIIIIIIIIIIIIIIIIIIIIIIIHIIIIIIIIIIIIHIIIIIHHHIIIIIIIIIIIIIIIIIIIIIHIIIIIIIIIIIIIIIIIIIIIIIIIIIIIIIIHHIIIIIIIIIIIIIIIIIIIIIIIIIIIIIHIIIIIIIIIIIIIIIIIIIIIIIIHHIIIIIIIIIIIIIIIIIIIIIIIIIIIIIIIIIIIIIIIIDDDDD
@HISEQ:969:HM2KJBCX2:2:1102:12210:27527 2:N:0:ACTATGCA
ACCAACAGATTGCCCAACTATCCCTATTAATCATTACGTCAATCCTAGAAACCAACAAAATAGGATCAACGTCCTATTTCATTATTCCATGCTAATGTATTCAAGCGCGAGCCTGCTTTAAACACTCTAATTTTTTCAAAGTAACAGTCCTGATTCCCCGCCACACCAAATTAATGACATGATGGTTCGTCAGAAGGTAGGAATCAGTAACACCAGTACGTACCGAAGGCACGACCAACGTACTAATCCCGAAATTCAACTACGAGCTTTTTAACTGCAACAACTTTAATATACGCTATTGGAGCTGGAATTACCGCGGCTGCGGCACCAGACTTGCCCTCCAA
+
DDDDDIIHIIIIIIIIIIIIHHIIIIIIIIIIIIIHIIIIIIIIIIIIIIIHIIIIIIHIIIHHIIIIIGIHHHHHIIIIHIIIHHIHIIIHHHHIIIIIIHHHIIIHIIIHHIIGHHHIIHIHIIIIIIIIIHIIIIIHHHIIIIIHIIIIIGHIHIIIIIIIIIIIIHIIIIIIIIIIIIIIIIIIIIIIIIIIIHIIIIIIIIIIIIIIIIIIIHHIIIIIIIIIIIIIIIIIIIHIIHHHIIIIIIIIIIIHIIIIHHHIHIIIIIIIIIIIIIIIIIIIIIIIIIIHIIIIIIIIIIIIIIIIIIIIIIIIIIIIIIIIIIIIGIIIIIIIIIIDDDDD
@HISEQ:969:HM2KJBCX2:2:1102:5639:28217 2:N:0:ACTATGCA
ACCAACAGATTGCCCAACTATCCCTATTAATCATTACGTCGATCCTAGAAACCAACAAAATAGGATTAACGTCCTATTTCATTATTCCATGCTAATGTATTCAAGCGTTAGCCTGCTTTAAACACTCTAATTTTTTCAAAGTAACAGTCCTGATTTCCCGCAACACCAAATTAATGACATCACGGTTCGTCAAGAAGGAGGAATCAGTAAAGCCAGTACATACCGAAGGCATGACCAACTTACTAACCCCGAAATTCAACTACGAGCTTTTTAACTGCAACAACTTTAATATACGCTATTGGAGCTGGAATTACCGCGGCTGCTGGCACCAGACTTGCCCTCCAA
+
DDDDCIIIIIIIIIIIIGHHIIIIHGHIIIIHIIIIIIIIIIIIIIIIGIIIIHIIGIIIHHHIFHHHIHIHIIIIIIIIHIIIHIIHIHHIIIIIIIIIIIIIIHIHIIIIIIIIIHHIIIIIIHHIIIIIIIIIIIIHIIIIIIIIIHIIIIIIIIHFHIIIIHIIIEHHIIHIHIHHIIIIIHIIIIIIIIIIIIHIIIHHIIHIIGHIGIIHHHHIIIIIHIHHIIIIHIIIIIIIIIHHIIIIIIIIIIHGHIIHIIIIHIIIIIIIIIIIIIIIIIIIHHHIIIIIIIGIIIIIIIIIIIIIIHIIIIIIIIIIIIIIIHIIIIIIIIIIIIIIDDDDD
@HISEQ:969:HM2KJBCX2:2:1102:17261:28374 2:N:0:ACTATGCA
ACCAACAGATTGCCCAACTATCCCTATTAATCATTACATCGATCCTAGAAACCAACAAAATAGAATCTGATGTCCTATTTCATTATTCCATGCTAATGTATTCAAGCGTAAGCTTGCTTTAAACACTCTAATTTTTTCAAGGTAACAGTCCTAATTCCCCATAACATCAAATAAATGACATTATGGTTCTTTAGAAGGTGAGAACCAATAAAACCAGTACATACCAAGGCATGACCGATTCCTTGATCCCGAAATTCAACTACGAGCTTTTTAACTGCAACAACTTTAATATACGCTATTGGAGCTGGAATTACCGCGGCTGCTGGCACCAGACTTGCCCTCCAA
+
DADDDIIIIIIIIIIIIIIHIIIIIIIIIIIIHIIIIIIIHIIHHHIIIIIIFHHGHEHHHHIIIIIHGHHHIIEHIIIIIIIHHHHIHIIIHIHIIIHIIHIHHIHHIIIHIIIEHIHHHHIHIHHIIIHHHIIIIIIIIIIIIIHIIHHHHIIIHHEIIHIHHIHHHIIIHIHIIIIIIIIIIIHIHIIIIIIIIIIIIIIHIIIIIIIII;IIIIIIGIIHHIIIIIIIIIGIIIIIIHHDIIDHHIIIHHHIIIIIIIIIIIIIIIHIIHIIIIIIIIIIHHIIIIIGIIHIIIIIIIIIIIIIIIIIIIIHGIIIIIIIIIIIIHHHEIIHIIHHDADAD
@HISEQ:969:HM2KJBCX2:2:1102:11559:28159 2:N:0:ACTATGCA
ACCAACAGATTGCCCAACTATCCCTATTAATCATTACATCGATCCTAGAAACCAACAAAATAGAATCGGATGTCCTATTTCATTATTCCATGCTAATGTATTCAAGCGTGAGCCTGCTTTAAACACTCTAATTTTTTCAAGGTAACAGTCCTAATTCCCCGTGACACCAAATTAATGGCATTACGGTTCTTTAGAAGGTGAGAAATCAATAATATCAGTACATACCAACGGCATGACCGAAACATTGATCCCGAAATTCAACTACGAGCTTTTTAACTGCAACAACTTTAATATACGCTATTGGAGCTGGAATTACCGCGGCTGCTGGCACCAGACTTGCCCTCCAA
+
DDDDDGIIIIIHIIIHIIGIIIIIIGIIIIIIIIIIIIIIIIIIIIHIIIIIHGIHIIIHIIHHIIGIHIIHFFHHHHHIIIIIHHHIHIIHHIIHIIIHHHGFHIIIIHHHHIHIIIIIIHHIIIIIIIIHHGHHIHHHIHIHIHHIHCIIIHHIHIIIIIIIIIIHHHHHFIIIIGIIHIIIIIIIHIIHHIIIIIIIIHIIIIGIIIIGIIIHIIIIIIIIIIIIIIIIIIIHGIIIIIIHHHIIHIHIIIIHHIHHIIIIIIIHIIIIIIIIIIIIHIIIIIIIIIIIIHIIIIIIHHHIIIIIIIIIIIIIIGIIIIIIIIIIIHIIHIHIHIIIIHDDDDC
@HISEQ:969:HM2KJBCX2:2:1102:10932:29984 2:N:0:ACTATGCA
ACCAACAGATTGCGCCCAACTATCCCTATTAATCATTACGTCAATCCTAGAAACCAACAAAATAGGATCAAACGTCATATTTCATTATTCCATGCTAATGTATTCAAGCGTTAGCCTGCTTTAAACACTCTAATTTTTTCAAAGTAACAGTCCTGTTTCCCTGCAACACCAAATTAATGGCATTACAGTTCTTCAGAAAGGAGGAATCAGCGAGACCAGTACGTACCAATGGCACGACCAACCTGCTGACCCCGAAATTCAACTACGAGCTTTTTAACTGCAACAACTTTAATATACGCTATTGGAGCTGGAATTACCGCGGCTGCTGGCACCAGACTTGCCCTCC
+
DDDDDIIIIIIIIIIIIIIIIIIIIHIIIIIIHIIIIIIIIIIIIIIIIIIIIIIIIIIIIIIIIIGFIIIIHHHIIIIIIIIIIIIIIIHIIGIIIIIIIHIIIIIIIHHIIIIIIIIIIIIIIIIIIIHIHIHIIIIIIIIIIIIIIIIIIIIIIIIHIIIIIIIIIIIIHHGHHIIIIIIIIIIIIIIIIIIIIIIIIIIIIIHIIIIIIGHHIHIIIIHIIIIIIIIIIIIIIIIIIIHHGIIIIIIIIIIIIIIIIIIIIIIIIIIIIIIIIIIIIIIIIIIIIHIIHHIIIIIIIHHIIIIIIIIIIIIIIIIIIIIIIIIIIIIIIHHF1IIIIDDDDD
@HISEQ:969:HM2KJBCX2:2:1102:7262:30118 2:N:0:ACTATGCA
ACCAACAGATTGCCCCAACTATCCCTATTAATCATTACGGTGATCCTAGAAACCAACAAAATAGAACCATGCCGTCCTATTCTATTATTCCATGCTAATGTATTCGAACAAAAATGCCTGCTTTAAACACTCTAATTTTTTCAAGGTAAAGGTCCTGGATCCGCAAGACACCCAATTAAGGACATCAAGTTTCTCCAGAAGGTGAGAAATCAACAGCAACAGTTCATACCCCTTAAGGCACGACCATTACGTCAATCCCGAAATTCAACTACGAGCTTTTTAACTGCAACAACTTTAATATACGCTATTGGAGCTGGAATTACCGCGGCTGCTGGCACCAGACTTGCCCTCCAA
+
DDDDDIIIIIIIIIIIIIIIIIIIIIGIIIIIIIIIIIIIIIIIIIIHHHIIIGHIIHEHEHIIGHIIIIGHIIGHHIIHHIIIIIEHIIIHIIHHIIIIHFGHIHIIGIIIHIIHGHHIHHFHIIIIIGIIIIIIIIHHHIIIIIIIIIHIIIIIIHHHIIIIIIIIIIIIIIIIIIIIIIIIIIIIIIIHIHIIIIIIIIIIIHIIIHIIIIIIIIIIIIIIIIHIIIIIIIIIIIIIIIIIIIIIIIIIHIIIIIIIIIIIIIIIIIHHIIIIIIIIIIIIIIIIIIIIIIIIIIIIIHIIIIIIIIIIIIIIIIIIIIIIIIIIIIIIIIIIIIIIIIIIIIIIIDDDDD
@HISEQ:969:HM2KJBCX2:2:1102:8169:29999 2:N:0:ACTATGCA
ACCAACAGATTGCCCAACTATCCCTATTAATCATTACGTCGATCCTAGAAACCAACAAAATAGAATCAAACGTCCTATTTCATTATTCCATGCTAATGTATTCAAGCGTGAGCCTGCTTTAAACACTCTAATTTTTTCAAAGTAACAGTCCTGATTCCCCACGACACCAAATAAATGACATCATGGTTCGTCAGAAGGGAGAAACCGACAATGCCAGTACGTACCGAGGCACGACCGACATGATGGTCCCGAAATTCAACTACGAGCTTTTTAACTGCAGCAACTTTAATATACGCTATTGGAGCTGGAATTACCGCGGCTGCTGGCACCAGACTTGCCCTCCAA
+
DDDDDIIIIIIIIIIIIIIIIIIIIIIIIIIIIIIIIIIIIIIHHIIIIIIIIIIIGFIIIIFHIIIIHIIIIIIIIIIIIIIIIFHIIFIEHHIIIIIIIIIIIHIIIHIIIIIIIHHFHHIIIIIIIIIIIHIHHIIIIIIIIIIIHIIIIIIHIIIIIIIIIIIIIIIIIIHIIHHIHIIHHIIHIIIIIIIIIIIIIIIIIIIIIHIIIHIIIIIIIIIIIIIHIIIIIIIIIIIIIIHHIIIIIIIIIIIIIIHHHHIIIIIIIIIIIIIIIIIIIIIIIIIIIIIIIIIIIIHHIIIIIIIIIIHIIIIIIIIIIIIIIIIIIIIIIIIIIIIIDDDDD
@HISEQ:969:HM2KJBCX2:2:1102:9794:30191 2:N:0:ACTATGCA
ACCAACAGATTGCCCAACTATCCCTATTAATCATTACGGCGACTCTAAAAACCAACAAAATAGTATCGCACGTCCTATTCTATTATTCCATGCTAATGTATTCGGGCATAGGCCTGCTTTGAACACTCTAATTTTCTCAAGGTAAAAGTCCTGGTTCCCCGACGCACACCAATAAAGGGCACGCCGGCTCACCAAGAGGTAAGACCCAGCGAAGCAGTAAACACGCCGTTAAGCGGACCACCCCACCGGGCCTGAAGTTCAACTACGAGCTTTTTAACTGCAACAACTTTAATATACGCTATTGGAGCTGGAATTACCGCGGCTGCTGGCACCAGACTTGCCCTCCAA
+
DDDDDIIIIIIIIIIIIIIIIIIIIIIIIIIIIIIIIIIIIIHHHIIIIIIIIIIIIIIIIIHHIIIHIIIIIHHHFEHHIIIIHIIIIHHHGIIIIHIIIIIIIHHIIIIIIIIIIIIIIIIIIIIIHIIIIIIIIIIIHIIIIIIIHIIIIIHIIIIIHIIHHIIIIIIIIIIHIIIIHIIIIIIIIIIIIIIIIIIIHHIHIIIIHIIIIIIIIIIHHIIIIIIIHIIIHIIIIIIIIIIHEHHIIIIIIIIIIIIIHIIIIIIIIIIIIIIIIIIHIIIIGIIIIIIIIIIHIIIIIIIIIIIIIIIIIIIIIIIIIIIIIIIIIIIIIIIIIIIIIIIDDDDD
@HISEQ:969:HM2KJBCX2:2:1102:12995:29996 2:N:0:ACTATGCA
ACCAACAGATTGCCCAACTATCCCTATTAATCATTACGTCAATCCTAGAAACCAACAAAATAGGATCAAACGTCCTATTTCATTATTCCATGCTAATGTATTCAAGCGTTAGCCTGCTTTAAACACTCTAATTTTTTCAAAGTAACAGTCCTGTTTCCCTGCAATACCAAATTAATGACATTACAGTTCTTCAGAAAGGAGGAATCAGCGAAGCCAGTACATACCAAAGGCACGACCAACCTGCTAACCCCGAAATTCAACTACGAGCTTTTTAACTGCAACAACTTTAATATACGCTATTGGAGCTGGAATTACCGCGGCTGCTGGCACCAGACTTGCCCTCCAA
+
DDBDDIIIIIIIIIIIIIIIIIIIIHIIIHHHHIHHHIIIHHIGHIIIGIIIIGIIIIHHHIIIHIIIHHIIHIIIIIIIIIIIHIIHHIIIIIIIIIIIIHIIIIIHIIIIIIIIHIIIHIIIIIIIIIIIIIIIGHHHIIHHHIHHIIIIHIIIIIIIIIIIIIIIIIHIHHIIIIIIIIIIIIIIIIIIIIIIIIIIIHIIIIIIIIIIHIIIIIIIIIIIIIIIIIIIIIIIIIIIIIIIHIIIHFIIIIIIIIIIIIHIIIIIGIIIIIIIIIIIIIIIIHHIIHGHIIIIIIIIIIIIIIIIIIIIHIIIHIIIIIIIIIIIHIIIIIHIIIIIIDDDDD
@HISEQ:969:HM2KJBCX2:2:1102:20054:30285 2:N:0:ACTATGCA
ACCAACAGATTGCCCAACTATCCCTATTAATCATTACATCGATCCTAGAAACCAACAAAATAGAATCGGATGTCCTATTTCATTATTCCATGCTAATGTATTCAAGCGTGAGCCTGCTTTAAACACTCTAATTTTTTCAAGGTAACAGTCCTAATTCCCCGTGACACCAAATTAATGGCATTACGGTTCTTTAGAAGGTGAGAAATCAATAATATCAGTACATACCAACGGCATGACCGAAACATTGATTCCGAAATTCAACTACGAGCTTTTTAACTGCAACAACTTTAATATACGCTATTGGAGCTGGAATTACCGCGGCTGCTGGCACCAGACTTGCCCTCCAA
+
DDDDDIIIIIIIIIIIHIIIIIIIHHHIIIIIIIIIIIIIIIIIIIIIIIIIHIIIIHIFHEHIIIIIIIIHIGHHIHIIIIIHIIIEGHHHHEHHIIHIIIIIIIHIIIIIIIIIIIHIIIIIIIIIIIIIIIIIIHHIIIIIIIIHHHIHHHIIHIIIIHIIIIHIIIIIIIHGIIIIIIIIIIIIIIIIIIIIIIIIIIIIHHIIIIIIIIIIIIIIIIIIIIIIIIGIIIIIIIIIIIIIIHIIIIIIIIIIIIHIIIIIIIIIIIIIIIIIIIIIIIIIIIIIIIIIIIIIHIHIIIIIIIIIIIIIIIIIIIIIIIIIIIIIIIIIIIIIIIIIIIDDDDD
@HISEQ:969:HM2KJBCX2:2:1102:4510:31677 2:N:0:ACTATGCA
ACCAACAGATTGCCCAACTATCCCTATTAATCATTACGTCGATCCTAGAAACCAACAAAATAGAATCAAACGTCCTATTTCATTATTCCATGCTAATGTATTCAAGCGTGCGCCTGCTTTAAACACTCTAATTTTTTCAAAGTAACAGTCCTGATTCCCCACGACACCAAATTAATGACATCGCGATTCTTCAGAAGGTAGGAACCAATAATGCCAGTGCGTACCGAGGCACGACCGACAATCTGATCCCGAAATTCAACTACGAGCTTTTTAACTGCAACAACTTTAATATACGCTATTGGAGCTGGAATTACCGCGGCTGCTGGCACCAGACTTGCCCTCCAA
+
BDDDDIIIIIIIIIIIIIIIIIIIIIIIIIIIIIIHIIIIIIIIIIIIIIIIIIIIIIIIIIIIIIIIGIHHHHHHHHHIIGHHIIIIIGIIIIIIIIHIIIHHGIIIIIIHIIIIIIIIHHHHGHIIHHHIHIHIIIIIIIIIIIIIIIIHIIIIIIIIIHIIIHIIIIHIHIIIIIIIIIIIIIIIIIGIIIIIIIIIIIIIIIIIIIIIIIIIIIHHIIIIIIHIIIIIIIIIIIIIIHHHIIIIIIHIIIIIIIIIIIIIIIIIIIIIIIIIIIIIIIIIIIIIIIIIIIIIIIIIIIIIIIIIIIIIIIIIIIIIIIIIIIIIIIIIIIIIIIIIDDDDD
@HISEQ:969:HM2KJBCX2:2:1102:20343:31656 2:N:0:ACTATGCA
ACCAACAGATTGCCCAACTATCCCTATTAATCATTACGTCAATCCTAGAAACCAACAAAATAAGATCAAACGTCCTATTTCATTATTCCATGCTAATGTATTCAAGCGATTGCCTGCTTTAAACACTCTAATTTTTTCAAAGTAACAGTCCTGTTTTCCCGCAACACCAAATTAATGGCATTACGGTTCTACAAGAAGGAGGAACCATCGAAATCAGTACATACCAGAGGCACGACCAACCTGATGATCCCGAAATTCAACTACGAGCTTTTTAACTGCAACAACTTTAATATACGCTATTGGAGCTGGAATTACCGCGGCTGCTGGCACCAGACTTGCCCTCCAA
+
DDDBDIIIIIIHIHIIIIIHHIIIIIIIIIIIIIIIIIIIHIIIIIIHIIIHEHHIIIIIIIIHIHIIIIIIHFHHIIHHGHHIIIIIFHHHHHIIIIIIIHHHIGHHIIHIIHIHHGGHIHHIIHHIIIHHIHIIIIIIHIIHHIIIIIIIIHIIHGIHHIIIIIHIIIHIHIIIIIIIIIIIIIHHIIHIIIIIIIIHHHIIIIIHIIIHEHIIHIIIIIIIIIIIIIIIIIHIIIHIIIHHFHHGIIIIIIIIIIIIIHHIIIIIIIIIIIHIIIIIIIIHIIIIIIIIIIIIIIIIHIIIHIHHIIIIIIIIIHIIIIIIIIIIIIIIHIIIIIIIIDDDDD
@HISEQ:969:HM2KJBCX2:2:1102:11585:32076 2:N:0:ACTATGCA
ACCAACAGATTGCCCAACTATCCCTATTAATCATTACGTCGATCCTAGAAACCAACAAAATAGGGTCAAACGTCCTATTTCATTATTCCATGCTAATGTATTCAAGCGTGTGCCTGCTTTAAACACTCTAATTTTTTCAAAGTAACGGTCCTGATTCCCCATGACACCAAATTAATGACATCACAGTTCGTCAGAAGGTAGAAATCAATAATACCAGTGCATACCAGAGGCACGACCAATATATTGATCCCGAAATTCAACTACGAGCTTTTTAACTGCAACAACTTTAATATACGCTATTGGAGCTGGAATTACCGCGGCTGCTGGCACCAGACTTGCCCTCCAA
+
DDDDDIIIHIIIIIIIIIIIIHIIIIIIIIIIIIIIIIIIHIIIIIIIIIIIIIIIIIIGIIHHIHHHIHIHHHIIIIIIIIIIIIIIIIIIIIIIIIHIIIHIIIIIIIHIIIIIIIIIIIIIIIIIIIHIIIIIIHIHIIIIIIIIIHHIIIIIIIIIIIIIIIIIIIHIIIIIIIIIIIIIIIIIHIIIIIIIIIIIIIIIIIIIIIIIIIIIIIIIIIIIIIIIIIIIIIIIIIIIIIIHCIIIIIIIIIIIIIIIIIIIIIIIIIIIIHHIIIIIIIIIIIIIIIIIIIIIIIIIIIIIIIIIIIIIIIIIIIIIIIIIIIIIIIIIIIIIIIIIIDDDDD
@HISEQ:969:HM2KJBCX2:2:1102:13792:32599 2:N:0:ACTATGCA
ACCAACAGATTGCCCAACTATCCCTATTAATCATTACGTCAATCCTAGAAACCAACAAAATAGGATCGAACGTCCTATTTCATTATTCCATGCTAATGTATTCAAGCGTTAGCTTGCTTTAAACACTCTAATTTTTTCAAAGTAACAGTCCAAATTCCCCAAAACACCAAATTAATGGCATTAAGGTTCATCAGGAAGGAGGAATCAGTGAGACCAGTACATACCAGAGGCATGACCAACCTACTAACCCCGAAATTCAACTACGAGCTTTTTAACTGCAACAACTTTAATATACGCTATTGGAGCTGGAATTACCGCGGCTGCTGGCACCAGACTTGCCCTCCAA
+
DDDCCHHHIIIIHHIIIIIIHHIIIIIIIHHIIIIHHIHIIIIGIIIHIIIIHIIIIHIIIIHIEHHHHIHD@GHIIIHHIIIIIIIIHIIHHIHHIHHIIEGHHHHHIHIGIIIIIIIIIEHIHIIHIIHGIIIIIHIHIIIIIIIIIIIIIIIIIIHIHGGHIGIIIIIIIIHIIHIHIIHGIIHIIIIIHIIIIIIIHHIIIIIIIIIGIIIIIIIIIIIIIIIHHIIIIIIIIIIIIHGHHHFIHHGHHIGIHHIIIHCIIHHIIIIIIHGIIIIIIIIIIIIIIIIIIIIIIIIIHIIIIIHIIIIIIIIIIIHHIIIIIIIIIIIIIIIIIIIIIDDDDD
@HISEQ:969:HM2KJBCX2:2:1102:18748:32885 2:N:0:ACTATGCA
ACCAACAGATTGCCCAACTATCCCTATTAATCATTACGTCAATCCTAGAAACCAACAAAATAGGATCAAACGTCCTATTTCATTATTCCATGCTAATGTATTCAAGCGTTAGCCTGCTTTAAACACTCTAATTTTTTCAAAGTAACAGTCCTGTTTCCCTGCAACACCAAGTAAATGGCATCACAGTTCTTCAAGAAGGAGGAATCAGTAAGGCCAGTACATACCAGTGGCACGACCAACCTACTGACCCCGAAATTCAACTACGAGCTTTTTAACTGCAACAACTTTAATATACGCTATTGGAGCTGGAATTACCGCGGCTGCTGGCACCAGACTTGCCCTCCAA
+
DDDDDIIIIIIHHIIIIIIIIIIIIIIIIIHIIIIIIIIIIIIIIHHHIIIIGIIIIIHFHIFFIIIIHHIHIIIIIIIIIIIIIII?GHIHCGHHIIIIIHGHIHIHHHHIHIIHIIIIIIIIIHHFHHHIIIIIHIIIIIIIIIIIIIIIIIIIIIIIIIIIIIIGIIIIIIIIIIIIIIIIIIIHIIIHIIIIIIIIHIIIIIIIIIIIIIIIIIIIIIIIIIIIIIIIIIIIIIIHIIHHH<IIIIIIIIIIIHIIIIIIIGIIIIIIIIIIIIIIIHHHIIIHHHIIIIIIIIIIIIIIIIIIIIIIIIIIIIIIIIIIIIIIIIIIIIIIIIIIIDDDDD
@HISEQ:969:HM2KJBCX2:2:1102:11328:33398 2:N:0:ACTATGCA
ACCAACAGATTGCCCCTATCCCTATTAATCATTACATCGGTCCGTAAACCATCAAAATAGAACCAATGTCCTATTCCATTATCCCATGCTAATGTATTCAAGGCAAAACGCCTGCTTTGAACACTCTATTTTTCTCAAAGTAAACTATCGGAATCCCATGAGCACTTAATGAAAAGTACCCATGTTCCTCCGAAGTACATGGCCAGCATTATCGCATGCGCATGACCGTGAGGCCACGGACGCTCAATGCCAACCAAGACTCAGACTACGAGCTTTTTAACTGCAACAACTTTAATATACGCTATTGGAGCTGGAATTACCGCGGCTGCTGGCACCAGACTTGCCCTCCAA
+
DDDDDIIIIIIIIIIIIIIIIIIIIIIIIIIIIGHIIIIIIIIIHHHIIIIIIIIIHIIIIIIIIIIIIIHIIIIIIIIIGIIIIIIIIIIIIHIIIIIIIIIIIIIIIIIIIIIIIIIIIIIIIIIIIIIIIHIIIIIIIHHIIIIIIIIIIIIIIIIIIIIIIIIIIIIIIIIIHIIIIIIIIIIIIIIIIIIHIIIIIIIIIIIIIIIIIIIIIIIIIIIIIIIIIIIIIIIIIIIIIIIIIIIIHHHIIIIIIIIIIIIIIIIIIIIIIIIIIIIIIIIIIIIIIIIIIIIIIIIIIIIIIIIIIIIIIIIIIIIIIIIIIIIIIIIIIIIIIIIIIIIIIIDDDDD
@HISEQ:969:HM2KJBCX2:2:1102:15259:33057 2:N:0:ACTATGCA
ACCAACAGATTGCCCAACTATCCCTATTAATCATTACGGTGATCCTAGAAACCAACAAAATAGAACCAATCCGTCCTATTTCATTATTCCATGCTAATGTATTCAGACTATAGCCTGCTTTAAACACTCTAATTTTTTCAAAGTAACAGTCCTGATTTCCCAACACACCAAATTAATGACATGAAGGTTCTTCAGAAGGTAGAAATTCGACACTACTGTACGGACCGTAAAGCCCGACCGATAGACAGATTCCGAAATTCAACTACGAGCTTTTTAACTGCAACAACTTTAATATACGCTATTGGAGCTGGAATTACCGCGGCTGCTGGCACCAGACTTGCCCTCCAA
+
D@DC@HIHEHHHGHHHHHGIIIIIIHIIIIHEEHHHIHHGH?FHHIHIIIIGGIIIEHHHHI@HHEHHHIIHHC1<GGHHHHIGH?CFGHHHH?GHIIHHHHHHHEIHHHGIHHIIIHEHIHDHHIIIIHHEGHIIEHIHFHIHIHHHGHHIIIIHHHDHHHHED0CGHIHIIHHIGIIIHGIIIIIIIIIIHIHHIHIIIHIIHGHHIIIIHHHIHIIIIIIHHIIIIHHHIIGIIIIIIHIIHFCIIIIIHIHIIIIIIIHHHHEIIHGIIIIIIIIIIIHIHHIIIIIIHHHCIIIIIIIIIHIHIFIIIIHIIIIIIIIIIIIIIHIHIIIHIIHIIIIDDDBD
@HISEQ:969:HM2KJBCX2:2:1102:5964:33615 2:N:0:ACTATGCA
ACCAACAGATTGTCCCAACTATCCCTATTAATCATTACGGTGATCCTAGAAACCAACAAAATAGAACCATGCCGTCCTATTTTATTATTCCATGCTAATCTATTCAAGCACTAGCTTGCTTTAAGCACTCTAATTTTTTCAAGGTAATAGCTCTGCTTCCCCAACGCACCAAATTAATGGCATGAAGGTTATTCAGAAGGTAAGAATCCATCAAATCAGTACGAACAGTGAAGCCCGACCGATAGACAGATTCCGAAATTCAACTACGAGCTTTTTAACTGCGACAACTTTAATATACGCTATTGGAGCTGGAATTACCGCGGCTGCTGGCACCAGACTTGCCCTCCAA
+
DBDBDIIHHHFIIIIIIIIIIIIIIIIIIIHHIHIIIHIIHHIHHHIHGIIHIGHCHHIIIIIIIIIHIHHIHHE?CHCHHIIIIIIIGHIHHHIHHIIEHHGCHHHIIIIIIIIIIGHHGIHGIHIHIIHHHHHHIIIIIIIHHIIIHHHHHFGIHHIIHGHHHHHHHHHEHIHHHHHIIIIIIIIHIIIIHHHEIIIHHIIIIHHIHHGIIIIIHHHHIIIIHIHHHIIIIHDIIHIIIIHIHHHHIIIIIIIIIIIIIIIIIIIIIIIIIIIIIHIIIHEIIIHIIIIIIIIIHIIIIIHIIIIIIIIIIIIIIIIIIIIIIIIIIIIIIIIIIIIIIIIIDDDDD
@HISEQ:969:HM2KJBCX2:2:1102:17111:34032 2:N:0:ACTATGCA
ACCAACAGATTGCCCAACTATCCCTATTAATCATTACGTCGATCCTAGAAACCAACAAAATAGAACTAAAGTCCTATTCCATTATTCCATGCTAATATATTCAAGCAAACATGCCTGCTTTAAACACTCTAATTTTTTCAAAGTAAAAGTCTTGGATCCCTAGCGCACTCAATTAAGAGCACACTAGTTCCCCAAAAGGAAAAGCCCAAAGTTGCAGTACAAACCTTTCGGTTGACGGCAACTATAAGCCCAAAATTCAACTACGAGCTTTTTAACTGCAACAACTTTAATATACGCTATTGGAGCTGGAATTACCGCGGCTGCTGGTACCAGACTTGCCCTCCAA
+
@B@D@G@CEH@11DC@FHH1<1<CFEHHEE<<<1D@GHH1<CH@0CE@ECFHEGHHH?CGHHHHHH?E@GF11<1DG<CG<FH@@G?11FG11DCCIIHHHCHHEHHHHIHIHHFFCCHHHHHGHHIIHHEHHHEFEDIHHHEIIHGHHFFHIGHHHGCHHHHIHHHHHHHHHHIHIIIIIIHHGII;IHIHHHHH?IHIHHFFHIIIIIIIHGHHIIIIHHHHHHFDHHHHIIIHIIHHHHGGEIIFIIIIHHHHGFHIHIIHHEIHHIHIIIIHIHHCHHHHHHFEHIIHHEIIHHIHIIIIIIIIIIIIIIIIIIIIHIIIIIHIIHHEHGEIIIIIHDB@@D
@HISEQ:969:HM2KJBCX2:2:1102:17336:34426 2:N:0:ACTATGCA
ACCAACAGATTGCCCAACTATCCCTATTAATCATTACGGTGATCCTAGAAACCAACAAAATAGAACCATGCCGTCCTATTCTATTATTCCATGCTAATGTATTCGAGCAAAAATGCCTGCTTTAAACACTCTAATTTTTTCAAGGTAAAGGTCCTGGATCCGCAAGACACCCAATTAAGGACATCAAGTTTCTCCAGAAGGTGAGAAATCAACAGCGACAGTTCATACCCCTTAAGGCATGACCATCACGTCAATCCCGAAATTCAACTA
+
DDDDDIIIIHIIIIIHIIIIIIIIIIIIIIIIIIIIIIIIIIIIIIIHIIIIGIIIIIIIIIHHHIIIIHIIHIIIIIHIHIHHIIIIIIIHHIIIIIIIIHIIIIHHIIIIIIIIIIIIHIIIIIIIIIIIIIIIIIIIIIIIIIIHGIIIHIIIIIIHIIIIIIIHHICHIIIIIHIIHIIIIIIIIIIIIIIIIIIIIIIIIIIIIIIIIIIIIIHIIHHIIIIIIIIIIIIIIIIIIIIIIIIIIIHHHIIIIIHIIIIIIDDDDB
@HISEQ:969:HM2KJBCX2:2:1102:8535:35353 2:N:0:ACTATGCA
ACCAACAGATTGCCCAACTATCCCTATTAATCATTACGTCGATCCTAGAAACCAACAAAATAGAATCAAACGTCCTATTTCATTATTCCATGCTAATGTATTCAAGCGTAAGCCTGCTTTAAACACTTTAATTTTTTCAAAGTAACAGTCCTGATTCCCCACGACACCAAATTAATGACATCGCGGTTCTTCAGAAGGTAGGAACCGATAATGCCAGTGCGTACCGAAGCACGACCAACAATTCGATCCCGAAATTCAACTACGAGCTTTTTAACTGCAACAACTTTAATATACGCTATTGGAGCTGGAATTACCGCGGCTGCTGGCACCAGACTTGCCCTCCAA
+
<000<<<@1<C1<11110<C11<1<1<D?@<11<<1F1D1//110<D1<<G1FH?GE1@GH11DC@EHH@E0<C0<D@1<1<DG1@@11<CE1<DGD@CGCFHHHECH@)<D?EFF?HC@DCHB@1<%<C@G8CCBF8<CG61GAB<G@DB811@D<EB1<ACEGEHFGEEB.EIH>GFHCDEBHAHCG?EC?HCGCHHG?CHG-EFD0CHFECHIHGGHFGD0C1HGGIHHGEEEHHCHGHG<EECD<F1CHHCF@HEGCCHHC@GHHHGGD<<HCCF@ECF11D?FEHCD<CHHCHFHEG@GD1@HHHE?EC<//C@HG?HHHGEHHD1HGEC?0<CHB@D@D
@HISEQ:969:HM2KJBCX2:2:1102:5468:35507 2:N:0:ACTATGCA
ACCAACAGATTGCCCAACTATCCCTATTAATCATTACATCGATCCTAGAAACCAACAAAATAGAATCTGATGTCCTATTTCATTATTCCATGCTAATGTATTCAAGCGTAAGCTTGCTTTAAACACTCTAATTTTTTCAAGGTAACAGTCCTAATTCCCCATAACATCAAATAAATGACATTATGGTTCTTTAGAAGGTGAGAACCAATAAAACCAGTACATACCAAGGCATGACCGATTCCTTGATCCCGAAATTCAACTACGAGCTTTTTAACTGCAACAACTTTAATATACGCTATTGGAGCTGGAATTACCGCGGCTGCTGGCACCAGAC
+
AADCDIIHGIIHHHHGFEH1CH@GH@GHHHIFHIIIIIICEHHHDHHGIEHHHEHIHIIHHCGHHIIIIHIFFGHHHGEHIEHIIIIIHHHHIIHIIGIIHHGIIHIHHIIIIHHEHG<IIIIHHIIHHIEHFHIHHHIIHIIIHHHHHGHHHIIICGGHHHIHIIHHIIHHIIIIIIHHHHIIIIIHIHHHHHHHHIIIIIIIHIIIIIIIEI;IIIIIIIHEIHIIIIHCDHIIHHHIIIHH<IIHGHHHHGIIIHIHHEIGIIHIIIIHGHIIIIIIIIIHIIHIIHHIIIHIIIIHIIIHIIIIHHIIIIHHHIIIHIIIIIIIIDDDDA
@HISEQ:969:HM2KJBCX2:2:1102:21215:34148 2:N:0:ACTATGCA
ACCAACAGATTGCCCAACTATCCCTATTAATCATTACGGTGATCCTAGAAACCAACGAAATAGAATCAGTCCGTCCTATTTCATTATTCCATGCTAATGTATTCAGACGATAGTCTGCTTTAAACACTCTAATTTTTTCAAAGTAACAGTCCTGATTTCCCATCACACCAAATAAATGGCATGAAAGTTCCTCAGAAGGTAGAGATCCATCTCACCAGTGCAGACAATTAAGCCTGACCAATGGGTAGACCCCGAAGTTCAACTACGAGCTTTTTAACTGCAACAACTTTAATATACGCTATTGGAGCTGGAATTACCGCGGCTGCTGGCACCAGACTTGCCCTCCAA
+
CBDDDHGHHHEGEEHHGHFHG?GHEGCHFHEEFGHFEHHGEGEHHCHGEHHEFHHCEEHHIIGII??FHE1@CC@/CGG11GCCCC1<1D<<1<1CG?<@CFCEG@GFEH=HE<HHFGF66DFEBC@<EGCGGHHEGCGGEHHHHHGGECHGC?FE@@HIHGHHFHEHIHHEEHGHHGFIHHHFHHHHGIHIIIIHGIIHHHIHHIIIIFIIIHIGHIIIIIHHIHIIHGIIGIIIHIIIIIIFGD<IIIIIHIGHIIIIIIIIIHGHIIHIIHIIIIIIIIIIIIIIHHIIIIHHIIIIIIIHIIIIIHIHIIIIIIIIIIIIIIIIIIHIHHHGIHIIIIIDCDDD
@HISEQ:969:HM2KJBCX2:2:1102:20942:35698 2:N:0:ACTATGCA
ACCAACAGATTGCCCCAACTATCCCTATTAATCATTACAGCGGTCCTAGAAACCAACAAAATAGAACCGATGTCCTATTCTATTATTCCATGCTAATGTATTCGAGCAAAGGCCTGCTTTGAACACTCTAATTTTTTCAAGGTAAAAGTCCTGGTTCCCCACGACACCCAGTAAAGGGCATCGGGTTTCCCAGAAGGAAAGACCCGACCGAATCCGTACGCTCGATTAGGAGGACAGATCAGCCAGGTCCAAGGTTCAACTACGAGCTTTTTAACGGCAACAACTTTAATATACGCTATTGGAGCTGGAATTACCGCGGCTGCTGGCACCAGACTTGCCCTCCAA
+
D?DBAIEHICH?GIII=GHGHCECEHEEHHHCHHIIIIICHHHEHIHCEHHHHHIGHEEHIHH?FHH@DHHHF1@DHFGHEEHIH@FEHH1CF1DCHG<11:FIHHFGHEGC<HEGHIIHHFHHEFBDGEHGIHHFHHHHIHHHHCCHDGFEHEEDHH=EHHEDHHIIIHHHFGCHHHE@DHHEH=I<HHEHFCHIIHEHHHHDECDEFIHHHHDIIIIHHHGGIGIIIHEHHDD?HHGHIHIHIIHGHIIHHGHHHEHEHHHHHIHEHIIHHEIHHIHEIHHFGIIIHEHHHHIIHHHIIIGHHGIHHEHHHIGHHHIHIHIIIIHGHHFGFHEHHGIH@BBD@
@HISEQ:969:HM2KJBCX2:2:1102:6487:36066 2:N:0:ACTATGCA
ACCAACAGATTGCCCAACTATCCCTATTAATCATTACGTCAATCCTAGAAACCAACAAAATAGGATCGAACGTCCTATTTCATTATTCCATGCTAATGTATTCAAGCGTTAGCCTGCTTTAAACACTCTAATTTTTTCAAAGTAACAGTCCTGTTTCCCTGCAACACCAAATTAATGACATTACAGTTCTTCAAGAAGGAGGAATCAGTAAAGCCAGTACACACCATTGGCACGACCAACCTACTGACCCCGAAATTCAACTACGAGCTTTTTAACTGCAACAACTTTAATATACGCTATTGGAGCTGGAATTACCGCGGCTGCTGGCACCAGACTTGCCCTCCAA
+
DDDDDIIIIIIIHIHHHIIIIIHIHHIIIIIIIIIIIIIIHHIIIIIIHIIIEHIIIIIIIEFHHIIIIIIHGFHHIIIIIIIIIIIHIIIIIIHHIHIIIGIIIIIIIIIGIIIIIIIIIIIIIIIIIIIHIIIIIIIIIHHHIIIIIIIIIIIIIIIIIIIIIIIHIIHHIIIIIIIIHIIIIIIIIIIIIIIIIIIIIIIIIIIIIIIIIIIIIIIIIIHIIIHIIIIIIIIIIIIIIIIIHIIIIIIIIHIIIIIIIIIIIIIIIIIIIIIIIIHIIIIIIIIIIIIIIIIIIIIIIIIIIIIIIIIIIIIIIIIIIIIIIIIIIIIIIIIIIIIIIDDDDD
@HISEQ:969:HM2KJBCX2:2:1102:16775:36727 2:N:0:ACTATGCA
ACCAACAGATTGCCCAACTATCCCTATTAATCATTGCTCACAAATCCAAAAACCAACAAAATACGATAAACGAGCCCTAACTTATTATTCCATGCTAATGTATTCATAACTAACCGCCTGCTTTAAACACTCTAATTTTTTCAAAGTAAAGGTCCTGGATTGCGAACCCAACCCAGCAAAGGGCAGGAACGTTCTCCAGGAAGATGGTAAGCGCGCATCGGCACTCACACACGAAACCGTGGCGGGCCAAGCGCACTATACCAGAAATCCAACTACGAGCTTTTTAACTGCAACAACTTTAATATACGCTATTGGAGCTGGAATTACCGCGGCTGCTGGCACCAGACTTGCCCTCCAA
+
DDDDDIIHIIIHIIIIIIIIIIIIIIIIIIIIIIIIIHIIIIIIIIIIHIIIIIIIIIIIIIIIIIIHIIHGHEDHIIIIIIIIIHHHHIIIGFHHHHHEG<CGHHHHIIHHHIIIHIIHIIHIIHHHHHIIIIIIIIIIHHHHIIIIIIIIIIIIHIIIIIHHHIIHGIIEHHIHIHIIIIIIIIIIIIIIIIIHIIIIHHHIIIIIIIIIIIIHIIIIIIIIIIIIIIIIIII=IIIIIIIIIIIIIIIIIIIHFIIIIIIIIIIIIIIIIIIIIIHIIIIIIIIIIHIIIHIHIIIIIIIIIHIIIIIIIIIIIIIIIIIIIIIIIIIIIIIIIIIIIIIIIIIIIIIIIDDDDD
@HISEQ:969:HM2KJBCX2:2:1102:18992:35997 2:N:0:ACTATGCA
ACCAACAGATTGCCCAACTATCCCTATTAATCATTACGGTGGTCCTAGACCAACAAAATAGAACCAACGTCCTATTCTATTATTCCATGCTAATCTATTCAAGCAAAAGCCCGCTTTAAACACTCTAATTTTTTCAAGGTAATGGTCCTGGTTCCCCGACACACCCAATAAAGGGCATACCGGCTCACCAGAAGGATAGACCCGACAGCAGAACAGTACTCGCCAGAGACGGACCGTCCGGTCAGGCCTAAAATTCAACTACGAGCTTTTTAACTGCAACAACTTTAATATACGCTATTGGAGCTGGAATTACCGCGGCTGCTGGCACCAGACTTGCCCTCCAA
+
DDDDDIIIIIIIIIIIIIIIIHHHIIIIHIHIIIIHIIIIIIIIIIIHGIHIIIIIEHHIIIHIIIHIIIIHHHHIIIHIIGICGHIIIIIIIIIIFHIIIIHIIIIHHIIIIIIIIIIIIIIIIIIIIIIIIIIIIIIHIIIIIHIIHHHGFHIIIIIIIIIIHIIIIIIIIHIIIIIIIIIIIIIIIIIIIIIIHIIIIIIIIIIIIIIIIIIIIIIIIIIIIIIIIIIIIIIHIIIIIIIIIIIIIIIIIIIIIIIIHIIIIIIIIIHIIIIIIIIIIIIIHIIIIHIIIIIIIHHIIIIIIIIIIIIIIIIIIIIIIIIIIIIIIIIIIIIIIIIDDDDD
@HISEQ:969:HM2KJBCX2:2:1102:2042:37583 2:N:0:ACTATGCA
ACCAACAGATTGCCCAACTATCCCTATTAATCATTACGTCGATCCTAGAAACCAACAAAATAGAATCAAACGTCCTATTTCATTATTCCATGCTAATGTATTCAAGCGTTAGCCTGCTTTAAACACTCTAATTTTTTCAAAGTAACAGTCCTGTTTCCCTGCAACACCAAATTAATGACATTACGGTTCTACAAGAAGGAGGAATCAGCAAAGCCAGTGCATACCAGTGGCACGACCAACTTGCTGACCCCGAAATTCAACTACGAGCTTTTTAACTGCAACAACTTTAATATACGCTATTGGAGCTGGAATTACCGCGGCTGCTGGCACCAGACTTGCCCTCCAA
+
DDDDDIIIIIIIIIIIIIIIHIIIIIIIIIIIIIIIIIIIIIIIIIIIHIIIIIIIIIIIIIHIIIIIIIIIIHHHHIIIHIIHIIIHIIIIGHIIIIIIIHIIIIIIHIIIIIIIIIIIHHIHIIIIIIIIIIIHIIIIIIIIIIIIIIIIIIIIIIHIIIIIIIGIIIIIHIIIIIIIHIIIIIIIIIIIIIIIIIIIIIIIHIIIIIIIIIIIIIIIIIIIIIIIIIIIIIIIIIIIIIIHDIIIIIIIIIIIIIIIIIIIIIIIIIIIIIIIIIIIIIIIIIIIIIIIIIIIIIIHHIIIIIIIIIIIIIIIIIIIIIIIIIIIIIIIIIIIIIIIIDDDDD
@HISEQ:969:HM2KJBCX2:2:1102:13679:38011 2:N:0:ACTATGCA
ACCAACAGATTGCCCAACTATCCCTATTAATCATTACATCGATCCTAGAAACCAACAAAATAGAATCGGATGTCCTATTTCATTATTCCATGCTAATGTATTCAAGCGTGAGCCTGCTTTAAACACTCTAATTTTTTCAAGGTAACAGTCCTAATTCCCCGTGACACCAAATTAATGGCATTACGGTTCTTTAGAAGGTGAGAAATCAATAATATCAGTACATACCAACGGCATGACCGAAACATTGATCCCGAAATTCAACTACGAGCTTTTTAACTGCAACAACTTTAATATACGCTATTGGAGCTGGAATTACCGCGGCTGCTGGCACCAGACTTGCCCTCCAA
+
DDDDDIIIIIIHIHIIIIIIIIIIIIIIIIIIIIIIIIIIIIIIIIIIIIIEIIIIIIIIIIIHIIIIIIIIIHGIIIIIIIIIHHIHHIIIIIIIIIIIIIIIIIIIIIIIIIIHIIIIIIIIIIIIIIIIIIIIIIIIIIIIIIIIIHIIIIIIIIIIIIIIIIHIIIIIIIIIIIIIIIIIIIIIIIIIIIIIIIIIIIIIIIIIIIIIIIIIIIIIIIIIIIIIIIIIIIIIIIIIIIIIHFIIIIIIIIIIIIIIIIIIIIIIIIIIIIIIIIIIIIIIIIIIIIIIIIIIIIIIIIIIIIIIIIIIIIIIIIIIIIIIIIIIIIIIIIIIIIIIIIDDDDD
@HISEQ:969:HM2KJBCX2:2:1102:17191:37894 2:N:0:ACTATGCA
ACCAACAGATTGCCCAACTATCCCTATTAATCATTACATCGATCCTAGAAACCAACAAAATAGAATCGGATGTCCTATTTCATTATTCCATGCTAATGTATTCAAGCGTAAGCTTGCTTTAAACACTCTAATTTTTTCAAGGTAACAGTCCTAATTCCCCATAACATCAAATAAATGACATTATGGTTCTTTAGAAGGTGAGAACCAATAAAACCAGTACATACCAAGGCATGACCGATTCCTTGATCCCGAAATTCAACTACGAGCTTTTTAACTGCAACAACTTTAATATACGCTATTGGAGCTGGAATTACCGCGGCTGCTGGCACCAGACTTGCCCTCCAA
+
DCDDDHIIIIIHIIIIIHHIIIHHHHIIIIHHIIIIHIIIIIHIIIIHHIIHIIIIHHHIIIFEHGHICHIIHIHHHGEHHIIHHHHIIIHGEHHIHIIIHIIHIHHHHIIHIIIHIHHHIGHHIHIIIIIIIHIHHIIHIHIIHIIHHHIIIIIIHHIHIIIIIIIIHIIIIIIIIIHIIIIHGHHHIIIIIHIIIIIHHHHEHIIIIGHHIIIHIIIIIIIIHIIIIIIIIIGHIIIIHHGGIIIHHHHEIIIIIIIIGIIHHHHIIIIIHFIIIIIHIIIIIIIIIIIHHIHIIIIHIIIIIIIIIIIHIIIIIGHHIIIIIIIIIIIIIIIIIIIIDDDDD
@HISEQ:969:HM2KJBCX2:2:1102:6701:38099 2:N:0:ACTATGCA
ACCAACAGATTGCCCAACTATCCCTATTAATCATTACGTCGATCCTAGAAACCAACAAAATAGAATCAAACGTCCTATTTCATTATTCCATGCTAATGTATTCAAGCGCGAGCTTGCTTTAAACACTCTAATTTTTTCAAAGTAACAGTCCTGATTTCCCGCGACACCAAATTAATGACATCGTGGTTCGTCAGAAGGGAGAAACCAATAATGCTAGTACGTACAAAGTACGACCGACATATTAGTCCCGAAATTCAACTACGAGCTTTTTAACTGCAACAACTTTAATATACGCTATTGGAGCTGGAATTACCGCGGCTGCTGGCACCAGACTTGCCCTCCAA
+
DDDDDIIIIIIIIIIIIIIIHIIIIIIIIIIIIIIIIIIIIIIIIIIIHHIIIIIIIIIIIIHIIIIIIIIHHIGIIIHIIIIIIIIGIIIIIIIIIIIIIIIIIIIIIIIIIIIIIIIIIIIIIIHIIIIIIIIIIIIIHGHIIIIIIIIIIIIIIIIIIIIIIIIIIIIIIIIIIIIHIIIIIIIIIIHIIIIIIIHIIIIIIIIIIIIIIIIIHIIIIIIIIIIIIIIIIIIIIIGIIIHIIIIHIIIIIIIIIIIIIIIIIIIIIIIIIIIIIIIIIIIIHHIIIIIIIIIIHIIIIIIIIIIIIIIIIIIIIIIIIIIIIIIIIIIIIIIIIIIDDDDD
@HISEQ:969:HM2KJBCX2:2:1102:16617:38607 2:N:0:ACTATGCA
ACCAACAGATTGCCCAACTATCCCTATTAATCATTACGTCAATCCTAGAAACCAACAAAATAGGATCAACGTCCTATTTCATTATTCCATGCTAATGTATTCAAGCGCGAGCCTGCTTTAAACACTCTAATTTTTTCAAAGTAACAGTCCTGATTCCCCACCACACCAAATTAATGACATGATGGTTCGTCAGAAGGTAGAAATCAGTAACACCAGTACGTACCGAAGGCACGACCAGCGTACTAATCCCGAAATTCAACTACGAGCTTTTTAACTGCAACAACTTTAATATACGCTATTGGAGCTGGAATTACCGCGGCTGCTGGCACCAGACTTGCCCTCCAA
+
DDBBDIIII1DFHHHHIIHIIIHIIHHIGFHHIIIGIFHIHHHHIIGHI?HHHGHHHIIHHHHHHHHIHH=GCEHIHHEHHIHIGEHFHHEGHHIHGIHHGHGHHGIGII<DHIIHHHHHFHHGHIGHHHGHHHGHHIHHEHGHIIHEHIIIHDHGHIHHHEHIIIIIEEGGHHHIIIH;GIIIHIHIIHCG@HIGIIIIIIHHGHHGHHGIIIIIIHHIHIIIIHIIIHFIIIIEIIIGHIHHIIHDHHH@HHIIHHIIIIIIHIIIIIIIIIIHIIHIIIIIIHHHHHGIIIIIIHIIIIIHEIHIIHIIIIIIIIIIIIIIHHHHIHIHCIIIIIIHDBDD<
@HISEQ:969:HM2KJBCX2:2:1102:4824:39020 2:N:0:ACTATGCA
ACCAACAGATTGCCCAACTATCCCTATTAATCATTACGGTGATCCTAGAAACCAACAAAATAGAACCATGCCGTCCTATTTTATTATTCCATGATAATCTATTCAAGCACAAGCCTGCTTTAAGCACTCTAATTTTTTCAAGGTAATAGCTCTGCTTCCCCAACGCACTAACTTAATAGCATGCTGGTTATTCAGAAGGTAGGAATTCATCAGGCCAGTGCGGACAGTGAAGCCCGACCAACCGACAAACTCCGAAATTCAACTACGAGCTTTTTAACTGCAACAACTTTAATATACGCTATTGGAGCTGGAATTACCGCGGCTGCTGGCACCAGACTCGCCCTCCAA
+
D<<@BEHCEECEHHHH1EHIHCECG@GFH<D@GHHGHF=HEHHECGG1@GHEDF?GGH?1?F11DGC1@F?1CEH/CG?F@GG@FFHHEEHHH1DCEFHEGHHFFHGHHGGHHCIHHHGHFEIHGEHHHHHEEHIEHGHHIIIIIHF1<FHGC@FHAEC<<ECDHHFFCF?HHHF?HFHHHCGIIHH@IIIIHHHGHHIIEHEEHHGHHHEHFFCEHCHGHIIHHHFIIHHHIHH@CDDHDDC<FC<GCDHDHEGC1HEIHGFG<E1HHC@GCHEHHFEG@HFEHGCCEHHHG@CCDGHCHF<CHIIHE@<1GHHCHC??HFHHIHHF@EHHEEFEC</E<EC@<@@@
@HISEQ:969:HM2KJBCX2:2:1102:9692:39011 2:N:0:ACTATGCA
ACCAACAGATTGCCCAACTATCCCTATTAATCATTACATCGATCCTAGAAACCAACAAAATAGAATCGGATGTCCTATTTCATTATTCCATGCTAATGTATTCAAGCGTGAGCCTGCTTTAAACACTCTAATTTTTTCAAGGTAACAGTCCTAATTCCCCGTAACACCAAATTAATGGCATTACGGTTCTTTAGAAGGTGAGAAATCAATGATAACAGTGCATACCAACGGCATGACCGAAATATTGATCCCGAAATTCAACTACGAGCTTTTTAACTGCAACAACTTTAATATACGCTATTGGAGCTGGAATTACCGCGGCTGCTGGCACCAGACTTGCCCTCCAA
+
DDDDDIIIGHHHIIIIIIGHHIIIIIIIIHHIHIIIIHIIIGIIIIHHHIIIIHIIEHHIIEHHIIICGHHIHIIIIIIIHIHIIIHHHHHIGIIGHHHIIIHHIIIHHHHIHHIIIIIHIIIIIHIGHHGHHHIHIHIIIIIIHIHIIIIIIIIIIHIHIIIIHHHIHIHHHHIIIGIIHIIIHIIHIIIIHIIIIIIIIIIIIIHGIIIHIHIIIIIIIIIIIIIIIIIIIIIIIIIIIIIHHHIIHIIIIIIIIIIIIIIIIIIHIIIIIIHIIIIIIIIIIIIIIIIIIIIIIIIIIHIIIIIIIIIIIIIIIIIIIIIIIIIIIIIIIIIIIIIIIIDCDDD
@HISEQ:969:HM2KJBCX2:2:1102:9419:38649 2:N:0:ACTATGCA
ACCAACAGATTGCCCAACTATCCCTATTAATCATTACATCGATCCTAGAAACCAACAAAATAGAATCGGATGTCCTATTTCATTATTCCATGCTAATGTATTCAAGCGTGAGCCTGCTTTAAACACTCTAATTTTTTCAAGGTAACAGTCCTAATTCCCCGTGACACCAAATTAATGGCATTACGGTTCTTTAGAAGGTGAGAAATCAATAATATCAGTACATACCAACGGCATGACCGAAACATTGATCCCGAAATTCAACTACGAGCTTTTTAACTGCAACAACTTTAATATACGCTATTGGAGCTGGAATTACCGCGGCTGCTGGCACCAGACTTGCCCTCCAA
+
DDDDDIIIHIIIIIIIIIIIIIIIIIIIIIIIIIIIHIIIIHIIIIIIIIIIIIIIIHIIIIGIIIIHIGII1DGHGIIGHHIIIIIIIHIHHIIIIIIIIGIIIIIIHIIIHIIIIIIIIIIHIIIIIIIIIIIIHIIIIIIIIIIIHIIIIIIIIIHHIIIIIIIIIIHIIIIIIIIIIIIIIIIIIIIIIIIIIIIIIIIIIIIIIIIIIIIIIIIIIIIIIIIIIIIIIIIIIIIIIIIIHHIIIIIIIHIIIIIIIIIIIIIIIIIIIIIHIIIIIIIIIIIIIIIIIIHIIIIIIIIIIIIIIIIIIIIIIIIIIIIIIIIIIIIIIIIIIIIIIIDDDDD
@HISEQ:969:HM2KJBCX2:2:1102:3669:39722 2:N:0:ACTATGCA
ACCAACAGATTGCCCAACTATCCCTATTAATCATTACGTCGATCCTAGAAACCAACAAAATAGGATTAACGTCCTATTTCATTATTCCATGCTAATGTATTCAAGCGTTAGCCTGCTTTAAACACTCTAATTTTTTCAAAGTAACAGTCCTGATTTCCCGCAACACCAAATTAATGACATTACAGTTCTTCAAGAAGGAGGAACCAGTAAAGCCAGTACATACCAGAGGCACGACCAACCTACTAATCCCGAAATTCAACTACGAGCTTTTTAACTGCAACAACTTTAATATACGCTATTGGAGCTGGAATTACCGCGGCTGCTGGCACCAGACTTGCCCTCCAA
+
D@BDBEHHHHIHIGEGGDCHIHIIHIIIICHHIFHHGIHIHIHIIIHEHIHHIIIHHHGIIIIHI@FGHHHHEHIHIIHIHIHHIIIIHIHFHHIIIIIIHFEIGIHHHHHHHHFHHIIHIEHGHHHHHIIIHHHHGEHEIIHHHHHHHHHIIHHIIHHIIHHHHIHIIIHIIIIHHIIHIIIIIIIIFHIIIIHIIIHHIIHIIHHHIHHHFIIIIIIHHIIHHHEHGHHHGHIIHHHHIHHFHHHHHHHHIHHFIIIHHIIHHGIIHEFCHFHFIIHIHHEHHHIIIHHGIIIIIIHHIIHIIIHIIIHIIIIIIIHHEHIIHHIIIIHHIHGIIIIIDABD@
@HISEQ:969:HM2KJBCX2:2:1102:18463:40147 2:N:0:ACTATGCA
ACCAACAGATTGCCCAACTATCCCTATTAATCATTACGTCAATCCTAGAAACCAACAAAATAGGATCGAACGTCCTATTTCATTATTCCATGCTAATGTATTCAAGCGTTAGCCTGCTTTAAACACTCTAATTTTTTCAAAGTAACGGTCCTGTTTCCCTGCAACACCAAATTAATGACATTACAGTTCTTCAGAAAGGAGGAATCAGCGAAGCCAGTGCATACCAGTGGCACGACCAACCTGCTGACCCCGAAATTCAACTACGAGCTTTTTAACTGCAACAACTTTAATATACGCTATTGGAGCTGGAATTACCGCGGCTGCTGGCACCAGACTTGCCCTCCAA
+
D@DDDIHIIIIIHEHIIHIIIIIIIIIGEHHIHIHHIEHIEEHHHIIHIIICGHIIC@GFHIIH@GH0GGHH@CHHHHCG?HEEHHHHIHHEEH@HHHHEGCGIHEHHHIIHHHHEIHHGIHHHHHHEHEGHIHHGHHHHHIIHGHHHEEHIHHHHIHHHHIHHHFGIHHF@FIIHHHGIIHGHEIHEHEIIIHGHHHEECDHIGHHHHHIIHHHHHHEIHIHIIG=GIHEIHIHIHIHIIIIFGIHHHIIIHHIHGEHHHIHHIHIIHIIIHIHEHFIHIIIIHIIIIHGHHIHHIIIHHIIIIIHGIIHFGHIIHGIIIIHHGIIIHIIIIHIIIHHHH@@BD@
@HISEQ:969:HM2KJBCX2:2:1102:19690:42199 2:N:0:ACTATGCA
ACCAACAGATTGCCCAACTATCCCTATTAATCATTACGTCAATCCTAGAAACCAACAAAATAGGATCAAACGTCCTATTTCATTATTCCATGCTAATGTATTCAAGCGTTAGCCTGCTTTAAACACTCTAATTTTTTCAAAGTAACAGTCCTGTTTCCCTGCAACACCAAATTAATGACATTACAGTTCTTCAAGAAGGAGGAACCAGTAAAGCCAGTACATACCAGAGGCACGACCAACCTACTAATCCCGAAATTCAACTACGAGCTTTTTAACTGCAACAACTTTAATATACGCTATTGGAGCTGGAATTACCGCGGCTGCTGGCACCAGACTTGCCCTCCAA
+
DDDDBHHH<FF@FHHII0FHF1C1FHHIEHH?CECCFHC@HHHHHIEECHE1FHHIHHFHHFHHH1DGHHIFGHHDIIIIHFHHHHH@@FHHIGH?HHHHHHIHIIIIIIIIIIIIHHHHEHHHHIIIIIIIIIHHIIIIIGIIIIIIIIHEGHHIIIIIHHIIHHHHHIHFHIIIIIIHEHIHHIIIIIIHHIIHHIIIIHHIIIIIIIIIIIIIIIIHIIIIIIIIIIIIIIIIHHHHIIHGFHCCHGHIIIHIHIHHHIHIGIIIIIIIIHIIIIIIIIIIIIIIIIIIIHHIIIIIHIIIIIIHEIIIIIIIIIGIIIIIIIIIIIIIIIIHIIIIIDDDDD
@HISEQ:969:HM2KJBCX2:2:1102:2825:41148 2:N:0:ACTATGCA
ACCAACAGATTGCCCAACTATCCCTATTAATCATTACGGTGATCCTAGAAACCAACAAAATAGAACCATGCCGTCCTATTCTATTATTCCATGCTAATGTATTCGAGCAAAATGCCTGCTTTAAACACTCTAATTTTTTCAAGGTAAAGGTCCTGGTTCCACATGACACCCAATTAAGGACATCATGCTTCTCCAGAAGGTGAGAAATCAACTGCGACAGTTCATACCCCTTAAGGCACGACCATCACGTCAATCCCGAAATTCAACTACGAGCTTTTTAACTGCAACAACTTTAATATACGCTATTGGAGCTGGAATTACCGCGGCTGCTGGCACCAGACTTGCCCTCCAA
+
DDDDDIIIHIIIIIIIIIIIIIIIIIIIIIIHIIIHIIHIIIIHHIIHIIIHIIIIIGIIIIEHIIHIIHHHIIIIIIIIHHIHIIIIIIGHEHHIGHFHICHIIIIIIIIIIIHIIIIIIIIHHHHIIHIIGIIIIIHHHHIIIIHGIIIIIIHHIIHIIIIIIIIIIIIIIIIIIIHHHIIIIIIIHHIHIIIIIIIIIIIIIIIIIIIIIIIIIIIIIIIIIIIIIIIIIIIHIIIIIIIIIIIIIHGIIIIIIIIIIIIIIIIIHIIIIIIIIIIIIIIIIIIIIIIIIIIHHIIIIIIIIIIIIIIIIIIIIIIIIIIIIIIIIIIIIIIIIIIIIIIIIIIDDDDD
@HISEQ:969:HM2KJBCX2:2:1102:14920:40562 2:N:0:ACTATGCA
ACCAACAGATTGCCCAACTATCCCTATTAATCATTACGTTGATCCTAGAAACCAACAAAATAGAATCGAACGTCCTATTTCATTATTCCATGCTAATGTATTCAAGCGCGTGCCTGCTTTAAACACTCTAATTTTTTCAAAGTAACAGTCCTGATTCCCCACGACACCAAATTAATGACATCATGGCTCCTCAGAAAGGAGAAACCAATAACACCAGTACATACCAGAGGCATGACCGACGTATTGATCCCGAAATTCAACTACGAGCTTTTTAACTGCAACAACTTTAATATACGCTATTGGAGCTGGAATTACCGCGGCTGCTGGCACCAGACTTGCCCTCCAA
+
A@DB@HHIHIIHIHHIIIHIIIHHHIIIIIHHEHHEH?HHHHCHHHHEHHHCEHHHHHIEFHE@GHHIIIIHIHIEHHGEHEHIIIIIIHHHHHHHHHGHHHEIIHHDHHIIIIIIHHIIHHHHIIHHHHIHHHIIIIIIIHIIIIIIIIIIIIIHIIIIHIIHHHHIIIIHIIHIIIIIIIIHHHIHHGHHHHIHIIIHIHIIIIIIIHIHHIIHIIIIIIIHIIIHIIIIIIHIIIHIHHIIDIIIIHGIIIIIIHIIIIIIGIIIIIIHHIHIIHIIIIIIIHHIIIHCIHIIIIIIIIIHGIIGIIIGIIIIIIIHIIIIIIHIIIIIIIIIIIIHIDDCDD
@HISEQ:969:HM2KJBCX2:2:1102:2234:42839 2:N:0:ACTATGCA
ACCAACAGATTGCCCAACTATCCCTATTAATCATTACGTCAATCCTAGAAACCAACAAAATAGGATCAACGTCCTATTTCATTATTCCATGCTAATGTATTCAAGCGCGAGCCTGCTTTAAACACTCTAATTTTTTCAAAGTAACAGTCCTGATTTCCCACCACACCAAATGAATGACATGATGGTTCGTCAGAAGGTAGGAATCAGTAACACCAGTACGTACCGAAGGCACGACCAGCGTACTAATCCCGAAATTCAACTACGAGCTTTTTAACTGCAACAACTTTAATATACGCTATTGGAGCTGGAATTACCGCGGCTGCTGGCACCAGACTTGCCCTCCAA
+
DDDDDIIIIIIIIIIIIIIIIIIIIIIIIIIIIIIIHIIIIIIHIIIIIIIIGIIIGIHIHIHIIHIHIIDHHCHHIIIHIIIIIIFHHHHHHIIIIIIIIIIIIHHIHIIIIIIIHIIIHHIIHHIIIIIIIIIIIIIHIIIIIIIHIIHHIHIIIIIHIIIIHIIIIIIIIIIHIIIIIIIIIIIHIIIIIIIIIIIIIIIIIII<IIIIIIIIIIIIIIIIIIIIIIIIIIIIIIIHIIIHHIIIIIIIIIIIIIIIIHIIIIIIIIIIIIIIIIIIIIIIIIIIIIIIIIIIIIIIIIIIIIIIIIIIIIIIIIIIIIIIIIIIIIIIIIIIIIIIDDDDD
@HISEQ:969:HM2KJBCX2:2:1102:5051:42966 2:N:0:ACTATGCA
ACCAACAGATTGCCCCACTATCCCTATTAATCATTACGGTGATCCTAGAAACCAACGAAATAGAATCAGTCCGTCCTATTTCATTATTCCATGCTAATGTATTCAGACGATAGTCTGCTTTAAACACTCTAATTTTTTCAAAGTAACAGTCCTGATTTACCATTACACCAAATAAATGGCATGAAAGTTCCTCAGAAGGTAGAGATCCATCTCACCAGTGCAGACAATTAAGCCTGACCAATGGGTAGACCCCGAGGTTCAACTACGAGCTTTTTAACTGCAACAACTTTAATATACGCTATTGGAGCTGGAATTACCGCGGCTGCTGGCACCAGACTTGCCCTCCAA
+
DD0D@0E@GHHF1C?E@EHHIGE1FECHFEHCGH@GHHHHECEH1D@EHHECHHECG1<<<DC?FCDH@CCFEF@EHHEGC1<FHGH111<1<@HHHEHHHCFEHHHHDFDHHEHFCHHHFCHGGHHIHHHIFEHEGEHHFEEHHH8<GEHGDHCHD<$IHHGIHHHH<<<EEFCG?EHHHFGHHIEH@FHEHEFCHHGHHHHHHHIH9@HGHHHHIHIHIH8HHFIIHIIGIIHGCGHGGH3HHHDIIGIIHIHHIHHGHHHHIHIHHHCF@G@EHHIIIHHGHHHD<<FGIHIIHHHHIHGHIGIIHHIIIHDE<ECCHIHIHHIIIHHIIHGF@GEHIHG@0DD?
@HISEQ:969:HM2KJBCX2:2:1102:10199:42881 2:N:0:ACTATGCA
ACCAACAGATTGCCCAACTATCCCTATTAATCATTACGGTGATCCTAGAAACCAACAAAATAGAACCATGCGTCCTATTTCATTATTCCATGCTAATGTATTCAGGCAATAGCCTGCTTTAAGCACTCTAATTTTTTCAAGGTAACAGTCCTGCTTCCCCAACGCACCAAATTAATGGCATGCTGGTTATTCAGAAGGTAGGAATCCATCACGCCAGTACAGACCCAAAAGCCCGACCAACGGATAAATCCCGAAATTCAACTACGAGCTTTTTAACTGCAACAACTTTAATATACGCTATTGGAGCTGGAATTACCGCGGCTGCTGGCACCAGACTTGCCCTCCAA
+
DDDDDIIIIIIIIIIIIIIIIIIIIIIIIIIIIIIIIIIIIIIIIIIIIIIIHIIIIIIIIIHIIIIIIHHHHGHIGIIIIIIIHIIIIIIHIIIIIIIIHIIIIIIIIIIIIIIIIIIIIIIIIIIIHIIIIIIIIIIIIIIIIIIIIIIIIIIIIIIIIIIIIIIIIIIIIIIIIIIIIIIIIIIIIIIIIIIIIIIIIIIIIIIIHIIIIIIIIIIIIIIIIIIIIIIIHIIIIIIIIIIIHIIIIIIIIIIIIIIIIIHFIIIIIIIIIIIIIIIIIIIIIIIIHHIIIIIIIIIIIIIIIIIIIIIIIIIIIIIIIIIIIIIIIIIIIIIIIIIIIIDDDDD
@HISEQ:969:HM2KJBCX2:2:1102:2266:43437 2:N:0:ACTATGCA
ACCAACAGATTGCCCAACTATCCCTATTAATCATTACGGTGGTCCTAGACCAACAAAATAGAACCAACGTCCTATTTTATTATTCCATGCTAATCTATTCAAGCAAAAGCCCGCTTTAAACACTCTAATTTTTTCAAGGTAATGGTCCTGGTTCCCACGGCACACGCGATAAAAGAACGTGCCGGTTCACCAGAAGGTAAGACCCGACACAGAACAGTACTCGCCAAAGACGGACCGCCCGGCCAGGCCTAAAATTCAACTACGAGCTTTTAAACTGCAACAACTTTAATATACGCTATTGGAGCTGGAATTACCGCGGCTGCTGGCACCAGACTTGCCCTCCAA
+
DAADDIGIHIIFH?HEFGIIIIIIIIIIIIIHIIIHIHHFHGHIIIFGHIFHIIIIIII@FHIIIIIIH?GHHIHHHIHIIEHHIIIHHEHHIIIIHIIHIHHGHHHEGIHIIHGBHHHHHHGHHFHIHIIIHHHGHHIIIHHHEIHIHG?HGHIIHIHCHHHEIHIHIIHHIIGIIIIIIIIHIHIIIHGIHHHGHHEHIIIIIIIIIIIIIIIIIIIIHIIGHHHHHHIIIIIIIHIIGIIHIIIHEHIIIIIIIIIIIHIIIIIIIIIIHIIIIIIIIIIIIIIIIIIIHHHHGCDDIIIIIIIIIIIIIIIIIIIIIIIIIIIIIIGIIIIIIIIIDDDDD
@HISEQ:969:HM2KJBCX2:2:1102:4519:43682 2:N:0:ACTATGCA
ACCAACAGATTGCCCAACTATCCCTATTAATCATTACGTCAATCCTAGAAACCAACAAAATAGGATCGAACGTCCTATTTCATTATTCCATGCTAATGTATTCAAGCGTTAGCTTGCTTTAAACACTCTAATTTTTTCAAAGTAACAGTCCAAATTCCCCGCAACACCAAATTAATGGCATTACGGATCATCAGGAAGGAGGAATCAGTGAGACCAGTACATACCAGAGGCATGACCAACCTACTAACCCCGAAATTCAACTACGAGCTTTTTAACTGCAACAACTTTAATATACGCTATTGGAGCTGGAATTACCGCGGCTGCTGGCACCAGACTTGCCCTCCAA
+
DDDDDIIIIIIIHGIIIIIIIIIIIIIIIIIIIIIHIHIIIIHHHIIIIIIIHHHIHIHIIIHIIGHHIGGIHGHIIIHIIIHIIIIHIIHIIIIIHHIIHIIHHIIIIIIIIHHIIIIIIIIHHIIHHHIIIIIIHHHHIIIIIIHIIIIIIIIIIIIIIIIIIHIIIIIIIIIHIIIIIIIIIIIIIIIIIHIIIIIIIIIIHGIIIIIIIIIIIIIIIIIIIIIIIIIHIIIIIIIIIHIHHHHIIIIIIIGIIIIIIIHIIIIIIIIIIIIIIIIIIIIIIIIIIIIIIIIIIIIHHIIIIIIIIIIIIIIIIIIIIIIIIIIIIIIIIIIIIIIIIDDDDD
@HISEQ:969:HM2KJBCX2:2:1102:4893:43941 2:N:0:ACTATGCA
ACCAACAGATTGCCCAACTATCCCTATTAATCATTACGTCGATCCTAGAAACCAACAAAATAGGGTCAAACGTCCTATTTCATTATTCCATGCTAATGTATTCAAGCGTGTGCCTGCTTTAAACACTCTAATTTTTTCAAAGTAACGGTCCTGATTCCCCATGACACCAAATTAATGACATCACAGTTCGTCAGAAGGTAGAAATCAATAATACCAGTGCATACCGGAGGCACGACCAATATATTGATCCCGAAATTCAACTACGAGCTTTTTAACTGCAACAACTTTAATATACGCTATTGGAGCTGGAATTACCGCGGCTGCTGGCACCAGACTTGCC
+
@@@BDI1G?FECGHIIIIIIIIIIHIFHIHHIIFHHI1CH/CGHHHIHHIIIIHEHHHFFHIIGCHHHIIIGIIIGEHHIIIIIIIII?GHHHCHHHFGEH@HHIIHHHECEHHHIFFEHHEHIGEHIHHIIIHCGHCHHHHHIII8EFCGGHHHEHHGFF11<G@HEHHHHHHGH?<?HHDC@HHH?G0EFGC?H<DCGCGHHHHHHHHHIIHHHFH7F@HHFHECHHHHHCC<11CCHHG@EEHHDHGHCHHCIIIIHG@CHC<CHGGIIHHHHHEHFEIGIHIHCHFECHGHHCCG@HIIHFIHHHHG?CHH?IHGHFHHG@HIHHGIIHCHD?B@@
@HISEQ:969:HM2KJBCX2:2:1102:10831:45156 2:N:0:ACTATGCA
ACCAACAGATTGCCCAACTATCCCTATTAATCATTACGTCAATCCTAGAAACCAACAAAATAGGATCAACGTCCTATCTCATTATTCCATGCTAATGTATTCAAGCGCGAGCCTGCTTTAAACACTCTAATTTTTTCAAAGTAATAGTCCTGATTCCCCGCCACACCAAATTAATGACATGATGGTTCGTCAGAAGGTAGGAATCAGTAACACCAGTACGTACCGAAGGCACGACCAACGTACTAATCCCGAAATTCAACTACGAGCTTTTTAACTGCAACAACTTTAATATACGCTATTGGAGCTGGAATTACCGCGGCTGCTGGCACCAGACTTGCCCTCCAA
+
DDDDDHIIIIHHIIIIIHIIIIIIIIIIIIIIIIIHHIIIIIHHIIIHIIIHHHIIHHHHIIHHHIIIIGIHIIIIIHHHIIIIIIHIIIGHIHHHIIIIHGIIIIHIIIHIIHIIHIIIIHIIHIIIIIIHHHIIEHIIHIIIIIHHHIIIHFHIHIIIIIIHIIIIHIIIIIIIIIIIIIIIIIHIIHHIIIIIIIIIIIIIIIIIIIIIIIIIIIIIIIIIIIIIIIIIIIIIIIIIIIIIIIIIIIIIIIIIIIIIIIIIIIIIIIIIIIIIIIIIIIIIIIIIIIIIHGIIIIIIIIIIHIIIIIIIIIIIIIIIIIIIIIIIIIIIIIIIIIIIDDDDD
@HISEQ:969:HM2KJBCX2:2:1102:18348:44388 2:N:0:ACTATGCA
ACCAACAGATTGCCCAACTATCCCTATTAATCATTACGTCGATCCTAGAAACCAACAAAATAGAATCAAACGTCCTATTTCATTATTCCATGCTAATGTATTCAAGCGCGAGCTTGCTTTAAACACTCTAATTTTTTCAAAGTAACAGTCCTGATTTCCCATGACACCAAATTAATGACATCGTGGTTCGTCAGAAGGGAGAAACCAATAATGCTAGTACGTACAAAGTACGACCGACATATTAGTCCCGAAATTCAACTACGAGCTTTTTAACTGCAACAACTTTAATATACGCTATTGGAGCTGGAATTACCGCGGCTGCTGGCACCAGACTTGCCCTCCAA
+
DDDCDHIIIIIHGIIIIIIIIIIIIHHHHHIIIIIIIHIIIHHIIIGGHIIIIIIIHEGHGIIIIIIIIIIIIIIIIIIIIIIGHHIHHHHHIIIIIIHIIIIIHHHHIIIIHHIIIHIIIIHHIHIIIIIIHHHHHHIHIIHHIHHIHIIIIIIIIIIHIIIIHIHHIHGGHHIIIIIHDHIIIIIIHHHHIIHIHIIIIIIIHHIIIIHIIIIIIIIIHHHHIIIIIHIIIIIIIIIHHHHI=I<GHGHIIIIIIIIHIIIIIIIIIIIIHIIIIHIIHIHHHHIIIIIIIIIIIIIIIIIIIIIIHIIIIIIIIIIIIIIIIIIIIGIIIHIHIIIDDDDD
@HISEQ:969:HM2KJBCX2:2:1102:16761:45654 2:N:0:ACTATGCA
ACCAACAGATTGCCCAACTATCCCTATTAATCATTACGGTGGTCCTAGAAACCAACAAAATAGAACCACAACGTCCTATTCTATTATTCCATGCTAATCTATTCAAGCAATAGCCCGCTTTAAACACTCTAATTTTTTCAAGGTAATGGTCCTGGCTCCCCAACACACCCAATAAAGGACATACTGGTTCACCAGAAGGAAGACCCGACAGCAGACAGTACTCGCCAAAGACGGACCGCCCGGCCAGGCCTAAAATTCAACTACGAGCTTTTTAACTGCAACAACTTTAATATACGCTATTGGAGCTGGAATTACCGCGGCTGCTGGCACCAGACTTGCCCTCCAA
+
DDDDDIIHIIIIIIIIIIIIIIIIIIIIIIIIIGIHIIIIIGHHHGHHHHIIIIIIIG@HIIHIIIIIIHIIC<FHHIFEHHHGEHHIIIIIIIIHIIIIHHHHIHHGHIIIIIHIIIIHHHIIIIIIHHHHIIIIIHIHIIIHIIIHIIIIIIIIIIIIHHIHIIIIIIHIIHHIIIIIIIIIIHIIIIHIIIIHIIIIIHIIIIIIIHIIHIIIIIIIIIIIIIIIHHH=III;IIIHHHHHHIIIIIIIIIIIIHIIIHFIIIIIIIIIIIHIIIIIIHHHIIIIIIIHHGIIIIHIIIIIIIIIIIIIIIIIIIIIIIIHIIIIIIIIIHIIIHIIHDDDDD
@HISEQ:969:HM2KJBCX2:2:1102:12062:46441 2:N:0:ACTATGCA
ACCAACAGATTGCCCAACTATCCCTATTAATCATTACGTCAATCCTAGAAACCAACAAAATAGGATCGAACGTCCTATTTCATTATTCCATGCTAATGTATTCAAGCGTTAGCCTGCTTTAAACACTCTAATTTTTTCAAAGTAACAGTCCTGATTCCCCGCCACACCAAATTAATGACATGATGGTTCGTCAGAAGGTAGGAACCAGTAACACCAGTACGTACCTAAGGCACGACCAACGTACTGATCCCGAAATTCAACTACGAGCTTTTTAACTGCAACAACTTTAATATACGCTATTGGAGCTGGAATTACCGCGGCTGCTGGCACCAGACTTGCCC
+
DDABD@CHH1CCGHHF@GH?F11<1CG@EEC@EEHIGIIHEEF11CCC<@GC@GHCH@@CEHGFHHHEEH<<<<<CH?FG1G@@@@1<D@EFEGFHIHEFECCHHCDHEHHDHHEGHHHHIHHHHEGGHFF@FHH@F@A<<FHEBFGEGIIHHEHHHCHDFCHHHEIIHIIIIHCIFIHGIHHIIHDHIIIIIHIIIIIIGIIHEEHGIHHHIGIIIHHHIIIHHHGFHG=HHHIIIIFDIIIIIHGHHCGHHHHGCIIHIIIIIIIIHIHHHIIIIHIIHIHGHIFIHEIIHHIIIIIIIIHCHIIIIIIIHIHIIIIIIIIIHHIIIIIIHIIIDDCDD
@HISEQ:969:HM2KJBCX2:2:1102:9229:47182 2:N:0:ACTATGCA
ACCAACAGATTGCCCAACTATCCCTATTAATCATTACGTCGATCCTAGAAACCAACAAAATAGAATCAAACGTCCTATTTCATTATTCCATGCTAATGTATTCAAGCGTGCGCCTGCTTTAAACACTCTAATTTTTTCAAAGTAACAGTCCTGATTCCCCACGACACCAAATTAATGACATCGCGGTTCTTCAGAAGGTAGGAACCAATAATGCCAGTGCGTACCGAAGCACGACCAACAATTTGATCCCGAAATTCAACTACGAGCTTTTTAACTGCAACAACTTTAATATACGCTATTGGAGCTGGAATTACCGCGGCTGCTGGCACCAGACTTGCCCTCCAA
+
DDDDDIIIIIIIHHIIIHIIIIIIIIIIIIIIGIIIIFHIIIIIIIIGIIIIIHHHEHIIIIIGFHHIIIHIHIIIIIIIIIHIGIIIIIIIIIHIHIHIIIHHIIIIIHHDHIIIIIIIIIIIIIIIIIIIIIHIIIIIIIIIIIIIIIGIIIIIIIIHIIIIIIIIIIIIIIIIIHHHHIIIIIIIIIIIIIIIIIIIIIIIHIIIIHIIIIIIIIIIIIIIIIIIIIIIIIIIIIIIIIIHIIIIIIIIIHHIIIIIHHIIIIIIIIIIIIIIIIIIIIIHIIIIIIIIIIIIIIHHIIIIIIIIIIHIIHIHIIIHIIIIIHHIIIIIIIIIGIIIDDDDD
@HISEQ:969:HM2KJBCX2:2:1102:19930:47361 2:N:0:ACTATGCA
ACCAACAGATTGCCCACTACCCTATTAATCATTACGGTGATCCTAGAAACCAACAAAATAGAATCATGCCGTCCTATTTCGTTATTCCATGCTAATGTATTCAAGCGTGAGCCTGCTTTAAACACTCTAATTTTTTCAAAGTAACAGTCCTGATTCCCCATGACACCAAATTAATGACATCATGGTTCGTCAGAAGGTAGGAATCAATAATACCAGTACGTACAATAGCACGACCAATAAATTGATCCCGAAATTCAACTACGAGCTTTTTAACTGCAACAACTTTAATATACGCTATTGGAGCTGGAATTACCGCGGCTGCTGGCACCAGACTTGCCCTCCAA
+
DDDDDIIIIIIIIIIIIIIHIIIHIIIIIIIIIIIIIIIIIIIHHIIIIIHHIIIIIIIIIIIIIHIIIGCHIHGHIHHHIIIIIIIIIIIIIIIIIIIIIIIIIIIIIIIIIIIIIIIIHIHHIIIIIIIIHIGHIIIIIIIIIIIIIHIIIIHHIIIGIIIIIIIIIIIHIIIHIHIIIIIIIIIIIIIIIIIIIIIHIIHHIIIIIIIIIIIIIIIIIIIIIIIIIIIIIIIIIIIIIIHIGIIGIIIIIIIIIIIIIIIIIIIIIIIIIIIIIIIIIIIIIIIIIIIIIIIIIIIIIIIIIIHIIIIIIIIIIIIIIIIIIIIIIIIIIIIIIIIDDDDD
@HISEQ:969:HM2KJBCX2:2:1102:6821:47750 2:N:0:ACTATGCA
ACCAACAGATTGCCCAACTATCCCTATTAATCATTACGTCGATCCTAGAAACCAACAAAATAGAATCAAACGTCCTATTTCGTTATTCCATGCTAATGTATTCAAGCGTGAGCCTGCTTTAAACACTCTAATTTTTTCAAAGTAACAGTCCTGATTCCCCATGACACCAAATTAATGACATCATGGTTCGTCAGAAGGTAGGAATCAATAATACCAGTACGTACAATAGCACGACCAATAAATTGATCCCGAAATTCAACTACGAGCTTTTTAACTGCAACAACTTTAATATACGCTATTGGAGCTGGAATTACCGCGGCTGCTGGCACCAGACTTGCCCTCCAA
+
DDDDDIIIIIIIIIIIIIIIIIIIIIIIIIIIIIIIIIIIIIIIIIIIIIIIIIIIIIIIIIHIIIIIIIHIIHIIIIIIIIIIIIIIHIIIIIIIIIIIIIIIIIIIIIIIIIIIIHIIIIIHIIIIIIIIIIIIIHIIIIIIIIIIIIIIIIIIIIIIIIIIIIIIIIIIIIIIHHIIIIIIIIIIIIIIIIIIIIIIIIIIIIIIIIIHHIIIIIIIIIIIIIIIIIIIIIIIIIIIIIIIIIIIIIIIIIIIIIIIIIIIIIIIIIIIIIIIIIIIIIIIIIIIIIIIIIIIIIIIIIIIIIIIIIIIIIIIIIIIIIIIIIIIIIIIIIIIIIIIDDDDD
@HISEQ:969:HM2KJBCX2:2:1102:14983:47294 2:N:0:ACTATGCA
ACCAACAGATTGCCCAACTATCCCTATTAATCATTACGGTGATCCTAGAAACCAACGAAATAGAATCAGTCCGTCCTATTTCATTATTCCATGCTAATGTATTCAGACGATAGTCTGCTTTAAACACTCTAATTTTTTCAAAGTAACAGTCCTGATTTCCCATCACACCAAATAAATGGCATGAAAGTTCCTCAGAAGGTAGAGATCCATCTCACCAGTACAGACAATTAAGCCTGACCAATGGGTAGACCCCGAGGTTCAACTACGAGCTTTTTAACTGCAACAACTTTAATATACGCTATTGGAGCTGGAATTACCGCGGCTGCTGGCACCAGACTTGCCCTCCAA
+
DDDDDIIIIIIIHIIIIIIIIIIIIIIIIIHIIIIIIIIIIIIIIIIIIIIIIIIIIHIGIIIGIIIIIIIHIHHHIIIGHHHHHIIIHGIHHEHIEHIIIIHIIIIIIIIIIIIHIIIHIHIIIIIIIIIIIIIIHHHIHIIIIIIIIIIIIIIIIIIIIIIIIIIHIIIIIIIIIIIIIIIIIIIIIIIIIIIIIIIIIIIIIIIIIHIIIIIIIIIIIIIIIIIIIIIIIIIIIIIIIIIHHHDIIIIIIIIIIIIIIIIIIIIIIIIIIIIIIIIIIIIIIIIHHHIIIIIIIIIIIIIIIIIIIIHIIIIIIIIIIIIIIIIIIIIIIIIIIIIIIIIDDDDD
@HISEQ:969:HM2KJBCX2:2:1102:2348:47620 2:N:0:ACTATGCA
ACCAACAGATTGCCCAACTATCCCTATTAATCATTACGGTGGTCCTAGACCAACAAAATAGAACCAACGTCCTATTCTATTATTCCATGCTAATCTATTCAAGCAAAAGCCCGCTTTAAACACTCTAATTTTTTCAAGGTAATGGTCCTGGTTCCCCGACACACCCAATAAAGGGCATACCGGCTCACCAGAAGGATAGACCCGACAGCAGAACAGTACTCGCCAGAGACGGACCGTCCGGTCAGGCCTAAAATTCAACTACGAGCTTTTTAACTGCAACAACTTTAATATACGCTATTGGAGCTGGAATTACCGCGGCTGCTGGCACCAGACTTGCCCTCCAA
+
DDDDDIIIIIIIIIIIHHIIIIIIIIIIIIIIIIIIIIIIIIIIIIIIIIIIIIHIGIHIGHHHIHIHIHGIHGHHIGIIIIIIIIIIHIIIHHHIIIHHGEHHIIIEHHHHIIHHIHGIFHIIIIIIIIIIIIIIIIIIHHIHHIIIIIHHHIIHIIIIIIIIHIHIIIIHIHIIIIHHIIIIHIIIIIHIIIIIGIIHIIIIHHIIIIIIIIIIIIIHIIIHIIIIIII?IIIIIIIIIIHIIIHIIIIIIIIIIIIIIIIIIIIIIIHIIIIIIIIIIIIIIIIIIIIIIIIHGFFIIIIIIIIIIIIIIIIIIIIIIIIIIIIIIIIIIIIIIIIDDDDD
@HISEQ:969:HM2KJBCX2:2:1102:16226:47731 2:N:0:ACTATGCA
ACCAACAGATTGCCCAACTATCCCTATTAATCATTACGTCAATCCTAGAAACCAACAAAATAGGTTTGAACGTCCTATTTCATTATTCCATGCTAATGTATTCAAGCGTTAGCCTGCTTTAAACACTCTAATTTTTTCAAAGTAACAGTCCTGTTTCCCTGCAACACCAAATTAATGGCATTACAGTTCTTCAGAAAGGAGGAATCAGCGAAACCAGTTCATACCAGTGGCACGACCAACCTGCTGACCCCGAAATTCAACTACGAGCTTTTTAACTGCAACAACTTTAATATACGCTATTGGAGCTGGAATTACCGCGGCTGCTGGCACCAGACTTGCCCTCCAA
+
CDDDDHIGHHHIGEHHIHHIIIIIIIIIIIIIHIIIIIIGHIIIHHIHIFHIIIIHIIGHHIIIHIIIIIHHIHGGHIHHHGHIIIIE@FHIHHIIGHHIICHHIHHHHIIIHIHGEHHIHIHHIIIIIIIHIIIIHHHHIIHIIHHEGHIHHHIHHHHHHIIIHHHIIIHIIIHHHHIHHHIHHIIHHHIHIIHIIIIIIIIHIIIIHHIIHIHIIIIIIIIIHIHIHHFHIHIIIHHIHHGGHHIIHHHHIIIIIIIIIIIIIIIIIIIHHIHHHGIIIIHHHFFEIIIIIHHGIHIIIIIIIIIIHHHIIIIIIIIIIIHIIIIIIIHIIIIIIIIIIDDDDD
@HISEQ:969:HM2KJBCX2:2:1102:16666:48135 2:N:0:ACTATGCA
ACCAACAGATTGCCCAACTATCCCTATTAATCATTACATCGATCCTAGAAACCAACAAAATAGAATCGGATGTCCTATTTCATTATTCCATGCTAATGTATTCAAGCGCGAGCCTGCTTTAAACACTCTAATTTTTTCAAAGTAACAGTCCTGATTTCCCGCGACATCAAATTAATGACATCGTGGTTCGTCAGAAGGTAGGAATCAATTTGACCAGTACGTACCGAGGCACGACCGATCAACTGATCCCGAAATTCAACTACGAGCTTTTTAACTGCAACAACTTTAATATACGCTATTGGAGCTGGAATTACCGCGGCTGCTGGCACCAGACTTGCCCTCCAA
+
DDDDDIIHIIIIIIIIIIIIIIIIIIIIIIIIIIIIIIIIIIIIIIIIIIIIIIIIIIIIIIHIIIIHIHHCEHHIHIIIHIIIIIIHHIHIIIIIIIIIHFHHIIIHHIIIIIIIIIIIIIIIIIIIIIIIIIIIIIIIIIIIIIIIIIIIIIIIIIIIIIIIIIHIIIIIIIIIIIIIIIIIIIIIIHIIIIIIIIIIIIIIIIIIIIIHHIIIIIIIIIIIIIIIIIIIIIIHIIIIIHHDIIIIIIIIIIIIIIIIIIIIIIIIIIIIIIIIIIIIIIIIIIIIIIIIIIIIIIIIIIIIIIIIIIIIIIIIIIIIIIIIIIIIIIIIIIIIIIIIDDDDD
@HISEQ:969:HM2KJBCX2:2:1102:17995:48613 2:N:0:ACTATGCA
ACCAACAGATTGCCCAACTATCCCTATTAATCATTACGTCAATCCTAGAAACCAACAAAATAGGATCGAACGTCCTATTTCATTATTCCATGCTAATGTATTCAAGCGTTAGCTTGCTTTAAACACTCTAATTTTTTCAAAGTAACAGTCCAAATTCCCCGCAACACCAAATTAATGGCATTACGGCTCATCAGGAAGGAGGAATCAGTGAGACCAGTACATACCAGAGGCATGACCAACCTACTAACCCCGAAATTCAACTACGAGCTTTTTAACTGCAACAACTTTAATATACGCTATTGGAGCTGGAATTACCGCGGCTGCTGGCACCAGACTTGCCCTCCAA
+
DDADDIIIIIIIIIHIHHIIIIIIIIIIIIIIIIHIIIIIIIIIIGIIIIIIIHFIIIIHIHGHFHHHIIHIHIIIHIIIIIIHHIHHHII?HEHHHIHHIHHIIHIIIIIGGHIHIIIIIIIIIHHHIIIIHHIHIHIHHHHIHGIHGHHHHIIHIIIHHIIHIIHHIIIIHIIHI;IIHFIIIIIIIIIIIIIIIIIIHIIIIIIIH<IIIIIIIIIIIIIIIIIIIHIIIIIH<IHIIIHHHIIIHIIHHIIIIIIIIIIIIIIIIIIIIHGIIIIIIIIIIHHIHIIIIIIIIIIIHIIIIIIIIIIIIIIIIIIIIHIIIIIIIIIIIIIIIIIIIDDDDD
@HISEQ:969:HM2KJBCX2:2:1102:10782:48820 2:N:0:ACTATGCA
ACCAACAGATTGCCCAACTATCCCTATTAATCATTACGTCAATCCTAGAAACCAACAAAATAGGATCAACGTCCTATTTCATTATTCCATGCTAATGTATTCAAGCGCGAGCCTGCTTTAAACACTCTAATTTTTTCAAAGTAACAGTCCTGATTCCCCGCCACACCAAATGAATGACATGATGGTTCGTCAGAAGGTAGAAACCAGTAACACCAGTACGTACCTAAGGCACGACCAACGTACTGATCCCGAAATTCAACTACGAGCTTTTTAACTGCAACAACTTTAATATACGCTATTGGAGCTGGAATTACCGCGGCTGCTGGCACCAGACTTGCCCTCCAA
+
DDDDDIIIIIIIIIIIIIIIIIIIIIIIIIIIIIIIIIIIIIIIIIIIIIIIIIIIIIIGHEHHIHIIIIIIIIIGIIIIIIIHIHICGHHHGHIIGHIIIHHIHIIIIIIIIIIIIIIIHHHFIIHHIIIIIIIIIIIIIIIIIIIHIIHIIIIIIIIIIIIIIIIIIIIIIIIIIIIIIIIIIIIIIIIIIIIIIIIIIIHIIIIIIIIIIIIIIIIIIIIIIIHHIIIIIIIIIIIIIHHFIIIGIIIIIIIIIIIIIIIIIIIIIHIIIIIIIIIIIIIIIIIIIIHIIIIIIIIIIIIIIIIIIIIHIIIIIIIIIHIIIIIIIIIHHIIIIIIHCDDDD
@HISEQ:969:HM2KJBCX2:2:1102:2346:49168 2:N:0:ACTATGCA
ACCAACAGATTGCCCAACTATCCCTATTAATCATTACGGTGATCCTAGAAACCAACGAAATAGAATCAGTCCGTCCTATTTCATTATTCCATGCTAATGTATTCAGACGATAGTCTGCTTTAAACACTCTAATTTTTTCAAAGTAACAGTCCTGATTTCCCATCACACCAAATAAATGGCATGAAAGTTCCTCAGAAGGTAGAGATCCATCTCACCGGTGCAGACAATTAAGCCTGACCAATGGGTAGACCCCGAGGTTCAACTACGAGCTTTTTAACTGCAACAACTTTAATATACGCTATTGGAGCTGGAATTACCGCGGCTGCTGGCACCAGACTTGCCCTCCAA
+
DD@DDIIIHHHIIHHHHIIIIIIIIHIHIIGHHEHIIHHHEHIEHIIIIIIIHIHIHGHIIGHIHIHEHF?GH@HHIHIHHIIIIIHGHHHHHHHIIHIIIHHIIHIGHHHHFHIHHHHHHHIIHIIIIIIHIAFHIIHHIIIIIIHHHGHHHHHHHDHHHHGHHGIIHEIIIIHHEHGHHGHHHHIHEGHGHHIIIIIIHHIHGFHHHHHHGHHIIIIIIIIIIIIIIHIGIIIIIIIIIIHEEC<HIIIGIIIIIIIHHGCHIIIHHHHHIIHHHHFEHHHHHHHHHHIIIHHHCIIIHHHIIIIHIIIIIIIIIIIHIIIHHHIIIHIIIIIHHHHGHIIDDBD@
@HISEQ:969:HM2KJBCX2:2:1102:14306:49304 2:N:0:ACTATGCA
ACCAACAGATTGCCCAACTATCCCTATTTATCATTACATCGATCCTAGAAACCAACAAAATAGAATCGGATGTCCTATTTCATTATTCCATGCTAATGTATTCAAGCGTGAGCCTGCTTTAAACACTCTAATTTTTTCAAGGTAACAGTCCTAATTCCCCGTGACACCAAATTAATGGCATTACGGTTCTTTAGAAGGTGAGAAATCAATAATATCAGTACATACCAACGGCATGACCGAAACATTGATTCCGAAATTCAACTACGAGCTTTTTAACCGCAACAACTTTAATATACGCTATTGGAGCTGGAATTACCGCGGCTGCTGGCACCAGACT
+
BD@DDEH<EHIGH?@<CEGCHC1<FEHIIHHHIHIIIIHIHIFHIIIIIIIIEHEHHHHGHHFHHHIGHHIDEEHIIIHGHHIHIIIFHHIHHHHHHHIIIHHIIHHIIIHGEGHIIHIIIHIHHHHIIHHHIHHHIHIEHHIFGIHIHIIIIIIIIHIHGIHHEHIHHIHHHEHEEHHHHHHIHHCGEHIIIHHHHHHHHHHEEHHHHHHHEEG@HFIIIHHFHHHEIIIHHIIHGGIIHHIIHIIIIIIHFEEEHEGHHGIIIIHIHIHHHDDEC<EHEHIHEIIIGHFEIIIIHHIIIHH?HHEHHHGIIHHHHHHHHHEHHHIIHHHHDBDAB
@HISEQ:969:HM2KJBCX2:2:1102:6089:49810 2:N:0:ACTATGCA
ACCAACAGATTGCCCAACTATCCCTATTAATCATTACGTCGATCCTAGAAACCAACAAAATAGAATCAAACGTCCTATTTCATTATTCCATGCTAATGTATTCAAGCGTGAGCCTGCTTTAAACACTCTAATTTTTTCAAAGTAACAGTCCTGATTCCCCACAACACCAAATAAATGACATCATGGTTCGTCAGAAGGGAGAAACCAACAATGCCAGTACGTACCTAGGCACGACCGACATGATGGTCCCGAAATTCAACTACGAGCTTTTTAACTGCAGCAACTTTAATATACGCTATTGGAGCTGGAATTACCGCGGCTGCTGGCACCAGACTTGCCCTCCAA
+
DDDDDHHIIIIIGIIIIIIIIIIIIIIIIIIHIIIHIIHIIIIIIIIHIIIIIIIIIIHIIIIIIHIIIHHIIIIIHIHIHIIHHIHIIHGHHHHIIIHHIHHIIIIIHHHHHHIIIIHHIHHHHIIIIIHHIIIIIIHIHIIIIIIIIIIIIIIHIIIIIIHIHHEIHIIIIIIHIIIIIIIIIIIIIIHIIIIIIIIIIIIII<IIIIIIIIIIIIIIIIIIIIIIIIIIIIIIIIIIIIIHIIIIIIIIIIGIIIIIIHIIIIIIIIIIIHIIIIIIIIIIIIHIIIIIIIHIIIIIIIIIIIIIHIIIIIIIIIIIIIIIIIIIIIIIIIIIIIIIDDDDD
@HISEQ:969:HM2KJBCX2:2:1102:9252:50139 2:N:0:ACTATGCA
ACCAACAGATTGCACAACTATCTCTATTAATTATTACTTCAGTCCTAGAAACCAACAAAATAGAACTAAAGTCCTATTCCATTATTCCATGCTAATATATTCAAGCAAACATGCCTGCTTTAAACACTCTAATTTTTTCAAAGTAAAAGTCTTGGATCCCTAGCGCACTCAATTAAGAGCACACTAGTTCCCCAAAAGGAAAAGCCCAAAGTTGCAGTACAAACCTTTCGGTTGACGGCAACTATAAGCCCAAAATTCAACTACGAGCTTTTTAACTGCAACAACTTTAATATACGCTATTGGAGCTGGAATTACCGCGGCTGCTGGCACCAGACTTGCCCTCCAA
+
D0<<0C11<11<C1D@H01<D111D1<F@1D1<CG<1<F<<<G1@GHG?EGGHHC0<1<FHHHHG@E1<G1<EHC<F1F<FHHHHHH1GF<?1DG??GHHIIHE1@CF?BF@CEGFHHEHEFGHFBHHB?DFFHHGB:1FHHHEG@DFHHHCHFEGEE@EEHCECG<CHFHH@FD@HEGHEHHEHIHHGHDCCHH<DHH@CGECHEIIHHHH@@IIHHHCG@GIIHE<C<EHHIIHEEIHIHEFFHFCHIGIHEHECEIHIHHGEIFIIHHHGIHGHHHFH?HFHHF<GHFHHGCHHIHHIIIIIHIIHIIIHIHDHIIIGHHHEIHHHCGFIGHEC=HGD<D@@@
@HISEQ:969:HM2KJBCX2:2:1102:13486:50065 2:N:0:ACTATGCA
ACCAACAGATTGCCCAACTATCCCTATTAATCATTACGTCAATCCTAGAAACCAACAAAATAGGATCGAACGTCCTATTTCATTATTCCATGCTAATGTATTCAAGCGTTAGCCTGCTTTAAACACTCTAATTTTTTCAAAGTAACAGTCCTGTTTCCCTGCAACACCAAATTAATGACATTACAGTTCTTCAGAAAGGAGGAATCAGCGAAGCCAGTGCATACCAGTGGCACGACCAACCTGCTGACCCCGAAATTCAACTACGAGCTTTTTAACTGCAACAACTTTAATATACGCTATTGGAGCTGGAATTACCGCGGCTGCTGGCACCAGACTTGCCCTCCAA
+
DDDDDIIIIIIIIIIIIIIIIIIIIIIIIIIHIIIIIIIIIIIIIIIIIIIIIIIIIIIHHHHIHIIIIIIIIGHIHIIIIIIIIIIHIIIIIIIIIIIIIIIIIIIIIHIIIGIIIIIIIIIIIIIIIIHIIIIIIHHHIIIHIIIIIIIIIIIIIIIIIIIIIIIIIIHIIIHIIIIIIIIHIIIHIIIIIIIIIIIIIIIIIIIIIIIIIIIIIIIIIIIIIIIIIIIIIIIIIIHIIIIHGIIIIIIIIIIIIIIIIIIIIIIIIIIIIIIIHIIIIIIIIIIIIIIIIIIIIIIIIIIIIIIIIIIIIIIIIIIIIIIIIIIIIIIIIIIIIIIIIDDDDD
@HISEQ:969:HM2KJBCX2:2:1102:5360:51833 2:N:0:ACTATGCA
ACCAACAGATTGCCCAACTATCCCTATTAATCATTGCTCACAAATCCAAAAACCAACAAAATACGATAAACGAGCCCTAACTTATTATTCCATGCTAATGTATTCATAACTAACCGCCTGCTTTAAACACTCTAATTTTTTCAAAGTAAAGGTCCTGGATTGCGAACCCAACCCAGCAAAGGGCAGGAACGTTCTCCAGGAAGATGGTAAGCGCGCATCGGCACTCACACACGAAACCGTGGCGGGCCAAGCGCACTATACCAGAAATCCAACTACGAGCTTTTTAACTGCAACAACTTTAATATACGCTATTGGAGCTGGAATTACCGCGGCTGCTGGCACCAGACTTGCCCTCCAA
+
D@@@?@11<DG??@GFFECFGHI@GHIIHHG1DGE@CECF<F@EDC<11@EHGHHHHH@G1@?@CGGHHGG0GHDCEH?1GHEHF<@GEC1<F11<1D1DFDEHH1FHHGH?ECCC/FHHHF@G?EF1?FEFIHHHCFCCD?EHHHHFIHEE?@@F<GF@EIIHHG/ECEFGEHGA?G8@@GGHFF:IIHHG?HHCCE@9IHEHHEIHIHHHDHHHE/DHEHGCIIF?HHHCDHHHIHHFCC?CCH=HEECIIIHIIHHH@FEFHFHHEGHIIHIIHCHIIHFEHEFHEHEHHFHC1HIIHCHHHCDIIHHHEHIGIIHFHHHHEHIIGDIHFIIIIIHIIIHIIIHHCFHGF00@@@
@HISEQ:969:HM2KJBCX2:2:1102:10953:52110 2:N:0:ACTATGCA
ACCAACAGATTGCCCAACTATCCCTATTAATCATTACGTCAATCCTAGAAACCAACAAAATAGGATCGAACGTCCTATTTCATTATTCCATGCTAATGTATTCAAGCGTTAGCCTGCTTTAAACACTCTAATTTTTTCAAAGTAACAGTCCTGTTTCCCTGCAACACCAAATTAATGACATTACAGTTCTTCAAGAAGGAGGAATCAGTAAAGCCAGTTCATACCATAGGCACGACCAACCTACTGACCCCGAAATTCAACTACGAGCTTTTTAACTGCAACAACTTTAATATACGCTATTGGAGCTGGAATTACCGCGGCTGCTGGCACCAGACTTGCCCTCCAA
+
DDDDDIIIHIIIIIIIIIIIHIIIIIIIIIIIIIIIIIHIIIIIIIGIGIIIIIIIIIIGEIHHHGHHHHHHHHHIEHIIIIIIIIIHIIIIIIIHHIIHIIIHIHHIIIIIIIIIHIHIIIIIIIHIIIIIIIIIIIIHIIIIIHHHIHHIIIIIIIIIIIIIIIIIIIHHHIHIIIIIIHIIIIIHIHIIIIIIIIIIIIIIHIHIIIIIIIIIIIHIIIIIIHIHIHIIIIIIIIHGHHHHHIIIIIIIIIIIIIIIIIIIIIIIIIIIIIIIHIIIIIIIIHHHHIHIIIIIIHIIIIIIIIIIIIIIIIIIIIIIIIIIIIIIIIIIIIIIIIIIIDDDDD
@HISEQ:969:HM2KJBCX2:2:1102:6686:51999 2:N:0:ACTATGCA
ACCAACAGATTGCCCAACTATCCCTATTAATCATTACGTCAATCCTAGAAACCAACAAAATAGGATCGAACGTCCTATTTCATTATTCCATGCTAATGTATTCAAGCGTTAGCTTGCTTTAAACACTCTAATTTTTTCAAAGTAACAGTCCAAATTCCCCGCAACACCAAATTAATGGCATTACGGATCATCAGGAAGGAGGAATCAGTGAGACCAGTACATACCAGAGGCATGACCAATCTACTAACCCCGAAATTCAACTACGAGCTTTTTAACTGCAACAACTTTAATATACGCTATTGGAGCTGGAATTACCGCGGCTGCTGGCACCAGACTTGCCCTCCAA
+
DDDDDIIIIIIHIHHHHIIIIIIIIIIIIIIHIIIIIIIIHIIIIIIIIIHIGHIIIIIHIIIHIHHHHH@DHHIFHHHHIIIIHHIIIIIIGHHHIIIIIIIHHHHHIHIHHIHHHIHIFIHEHIEHHHHHHHHHHGIHIHHIHHHHHFHHHHHHIIIHHHHHHHIIIHIIIIIIHIIHHIIIHHIIHIIIIIHHIIHIHHIHHIHIHGGIIIIIIIHGIIIIIIIIIGIIIIIIIIIHHIHHHIHIIHHIIIIHIIIIIHIIIIIIIIIIIIIIIIIIIIIIHHIIHIIHHHIIIIIHHIIIIIIIIIIIIIIIIIIIIIIIIIIIIIIIHIIIIIIIIDCDDB
@HISEQ:969:HM2KJBCX2:2:1102:12671:52992 2:N:0:ACTATGCA
ACCAACAGATTGCCCAACTATCCCTATTAATCATTACGTCGATCCTAGAAACCAACAAAATAGGGTCAAACGTCCTATTTCATTATTCCATGCTAATGTATTCAAGCGTGTGCCTGCTTTAAACACTCTAATTTTTTCAAAGTAACAGTCCTGATTCCCCATGACACCAAATTAATGACATCACAGTTCGTCAGAAGGTAGAAATCAATGATACCAGTTCATACCAGAGGCACGACCAATATATTGATCCCGAAATTCAACTACGAGCTTTTTAACTGCAACAACTTTAATATACGCTATTGGAGCTGGAATTACCGCGGCTGCTGGCACCAGACTTGCCCTC
+
DADDDHIIIIIGIHFHHHEHGGIIHIIIIGHHHIIIHHIIDDHCHIIHHHHHIIGHG1<@GHHCHEHEH1FEGHHHHGHHIIHIHHIHEFHF@IHHEIHHCGHHIIHHHI@EIHHHHHBFEHGEHHFGFCHHHIHHHIIIIIHIHHFEFFHIHHHHIIIIIIIHHIHGHHFFEHGHIIIIHIIHHHHHHHFIII;HIIIIIIIHFIIIIHIIIHIIIIIIIHIIHHE6?EHHIH>HHIIIHGHHHEECDGHIIIIIIIIIHIIIIIIIIIIIIHGIHHIIIHHEHHHIIHHIIIHHIIIHHIIHHIHHHIIHIIIIIIHIIIIIIHIIIHIIIIIIIIDDDDD
@HISEQ:969:HM2KJBCX2:2:1102:8832:53385 2:N:0:ACTATGCA
ACCAACAGATTGCCCAACTATCCCTATTAATCATTACGTCAATCCTAGAAACCAACAAAATAGGATCGAACGTCCTATTTCATTATTCCATGCTAATGTATTCAAGCGTTAGCCTGCTTTAAACACTCTAATTTTTTCAAAGTAACAGTCCTGTTTCCCTGCAACACCAAATTAATGGCATTACAGTTCTTCAGAAAGGAGGAATCAGCGAAGCCAGTGCATACCAGTGGCACGACCAACCTACTGGCCCCGAAATTCAACTACGAGCTTTTTAACTGCAACAACTTTAATATACGCTATTGGAGCTGGAATTACCGCGGCTGCTGGCACCAGACTTGCCCTCCAA
+
DDCDDIIIIIIIIIIIIIIIIIIIIIIIIIIIIIIIIIIIIIIIIIIIIIIHHIIIHIHIIIIIIIIIIIIIIGHIIHIHIIHIIIGHIIHIIIIHIIIHIIIIHIIIIIIIIIHIIIIIIIHIIIIIIIIIIHIIIIIIIIIIIHIIIIIIIIIIIIIIIIIIIIIIIIIHIIIIIIIIIIIIIIIIIIIIIIIIIIIIIHIIIIIIIIIIIIIIIIIGIIIHIIIIIIIIIIIIIIHIIIHHHHIIIGIIIIIIIIIIIIIIIIIIIIIIIIIIIIIIIIIIIIIIIIIIIIIIIIIIIIIIIIIIIIIIIIIIIIIHIIIIIIIIIIIIIIIIIIIIIDDDDD
@HISEQ:969:HM2KJBCX2:2:1102:6183:54100 2:N:0:ACTATGCA
ACCAACAGATTGCCCAACTATCCCTATTAATCATTACGGTGGTCCTAGACCAACAAAATAGAACCAACGTCCTATTCTATTATTCCATGCTAATCTATTCAAGCAAAAGCCCGCTTTAAACACTCTAATTTTTTCAAGGTAATGGTCCTGGTTCCCCGACACACCCAATAAAGGGCATACCGGCTCACCAGAAGGATAGACCCGACAACAGAACAGTACTCGCCAGAGACGGACCGTCCGGTCAGGCCTAAAATTCAACTACGAGCTTTTTAACTGCAACAACTTTAATATACGCTATTGGAGCTGGAATTACCGCGGCTGCTGGCACCAGACTTGCCCTCCAA
+
DDDDDIIIIHIIHIIIIIIEHHGHIHHIEHE@EEHIHHHFHIIHIIEHFHHEHHICHHIGIGHE??CEHEEH=EHHHHIHGHHF?EHH@@HIIIIIHHEIIIIIIIIIIIHIHHHIHIIIHHIIHHHIIIIIIHIIHIIIHHIIIIHIIIIIIIIIIIIIIIIIIIIIIHIHIIIIIIIIIIIIIIIIIIIIIIIIIIIIIIIIIIIIIIIHHIIIIIIIIIIIIIIIIIIIIIIIIIIIIIHIIIIIIIIIIIIIIIIIHIIIIIIIIIIIIIIIIIIIIIIIIIIIIIIIIIHHHHHIIIIIIIIIIIIIIIIIIIIIIIIIIIIIIIIIIIIIIIIDDDDD
@HISEQ:969:HM2KJBCX2:2:1102:20446:54490 2:N:0:ACTATGCA
ACCAACAGATTGCCCAACTATCCCTATTAATCATTACGTTGATTCTAGAAACCAACAAAAATAGAATCTAACGTCCTATTTCATTATTCCATGCTAATGTATTCAAGCGCGTGCCTGCTTTAAACACTCTAATTTTTTCAAAGTAACATCCTGACTCCCCACAACATCAAATTAATGACATCATGATTCATCAGAAGGGAGAAATCAATGACATTAGTACGTACCAAAGGCACGACCGACGTATTGATCCCGAAATTCAACTACGAGCTTTTTAACTGCAACAACTTTAATATACGCTATTGGAGCTGGAATTACCGCGGCTGCTGGCACCAGACTTGCCCTCCAA
+
DDDDDIIIIIIIIIIIIIIIHIIIICHHIIIIIIHIIHHIIHHIIH@GHHIIIHIIIIIHIIIIIHIIIIHICHFHHIHIIIIIHHIGGHHIGHIIHIIIHFHHFHHHHEHHIIIIIHHHEIIHHHIIHHHEHIIIIIIIIIHHIIHHIIGGHHHHHFHGHHIIHIHIIIIIHIIIIHIIIIIIIIIIIIIIHGIIIIIIHIIIIIIIIIIIIHIIIIIIIIIIIIIIIIIIIIIIIIIIIIHIHIIIIIHIIIIIIIIIIIIIIIIIIIIIIIIIIIIIIIIIIIIIIIIIIIIIIIIIIIIIIIIIIIIIIIIIIIIIIIIIIIIIIIIIIIIIIIIIIDDDDD
@HISEQ:969:HM2KJBCX2:2:1102:2142:54543 2:N:0:ACTATGCA
ACCAACAGATTGCCCAACTATCCCTATTAATCATTACGTTGTACCTAGAAACCAACAAAATAGGTTCGAACGTCCTATTTCATTATTCCATGCTAATGTATTCAAGCGTTTGCCTGCTTTAAACACTCTAATTTTTTCAAAGTAACAGTCCTGACTCCCCACAACACCAAATTAATGACATCATGGTTCATCAGAAGGGAGAAATCAACGACGCCAGTGCGTACCGAAGGCACGACCGACGTATTGATCCCGAAATTCAACTACGAGCTTTTTAACTGCAACAACTTTAATATACGCTATCGGAGCTGGAATTACCGCGGCTGCTGGCACCAGACTTGCCCTCCAA
+
BDDDDIIGHIIHIIIIIIIIFHIIIIHHIIIIIGIHIHIIIIHIIIIIHIIIIIIIIEHHIIHIIIIIEHHICHHIIIIIIIIIIIIHHGIHGIHGHHHHHHIHIHHIIIIIIIIIIHHHHIIIIIIIIIIIIIHHIHHHIIIHIHHHIIIIHIHHIIHIIIIIIIHIIIHHFIIIIHIIIIIIIIIIHIIHIIIIIIIIIIIIIIIIIHHIHHIIIIIIIIIIIIIIIIIIHHIHHIIIIIHFCIIHGHIIIIIIIIIIIIIIIIIIIIIIIIIIIIIIIIIIHIIIHIIIIIIIIIIIIIIIIIIIIIIIIIIIIIIIIIIHIIIIIIIIIIIIIIIIIDDDCD
@HISEQ:969:HM2KJBCX2:2:1102:16757:55034 2:N:0:ACTATGCA
ACCAACAGATTGCCCAACTATCCCTATTCATCATTACGGTGATCCTAGAAACCAACAAAATAGAATCATGCCGTCCTATTTTATTATTCCATGCTAATGTATTCAAGCAAAATGCCTGCATTAAACACTCTAATTTTTTCAAAGTAAAGGTCCTGGTTCCCCGCGACACCCAATTAAGGGCATCGTGGTTCTCCAGAAGGTGAGAAATTGACTACACCAGTTCATACCCCTTAAGGCACGACCGATGTGTCAATCCCGAAATTCAACTACGAGCTTTTTAACTGCAACAACTTTAATATACGCTATTGGAGCTGGAATTACCGCGGCTGCTGGCACCAGACTTGCCCTCCAA
+
<<0@0CGCEHEEHH<<CCG111<1<1D11<CH<F111<GHHG11<FH1<1<11<CC11DGEHE1<<DF1111/</E<C@HF@FH?GH@11CF1<C1<D1<@<1/:<FEE@C<G<<C1D1%(<B1FGH?C@@C?F<<7F3HAB18<C7F1BD1HHE<?<<%D?EB<C?C<9/@?F;DEEHEDGHCCD<D<DHG?HHE?ECC@CEGF<8HC@CFFIHH@@0FCCAAHEH?IHHHE@D<<//C0E@EG>D1C?GFHC/?HHE<1HCFHIIHCIHHHECHHHD<1HH@?HGGD1<CG@?FG=E<<C<<1HG@CCF<1@D1IHFHF<C?HHGF@D1@1<<1@@@HC<<EIIHD<000
@HISEQ:969:HM2KJBCX2:2:1102:9271:55378 2:N:0:ACTATGCA
ACCAACAGATTGCCCAACTATCCCTATTAATCATTACGTCAATCCTAGAAACCAACAAAATAGGAACGAACGTCCTATTTCATTATTCCATGCTAATGTATTCAAGCGTTAGCCTGCTTTAAACACTCTAATTTTTTCAAAGTAACAGTCCTGTTTCCCTGCAACACCAAATTAATGACATTACAGTTCTTCAAGAAGGGGGAATCAGTAAAGCCAGTACATACCATTGGCACGACCAACCTACTGACCCCGAAATTCAACTACGAGCTTTTTAACTGCAACAACTTTAATATACGCTATTGGAGCTGGAATTACCGCGGCTGCTGGCACCAGACTTGCCCTCCAA
+
CDDDDIIIIIIHIIIIIIHIIIIIIIHIHIIIIIHHIIIIHHIIIIIHHIIHIIIHIHHIHHHIIGHIGIIHIHHIIIIIGHIIIHHIIHHEHHEHIIIIIIHHHHIIHIIIIHHHHHIIIIIIIHHHIIIIIHHHIIIIIIIHIIIIHIIIIIIIIIIIIIIIIHIIIIFHHIIIHIHIIIIHIHIIIIIIIIIHIIIIHHHHHIHIIIIIIHIIHIHIIIIIIIIIHIIIHIIIHHGIIIIHHHIIIIHHIIHIIGIIIHIIHHGHHIIIIIHIHGIIIIIIIHHHIIIIIIIIIHIIIIIIIIIIIIIIIIIIIIIIIIIHIIIIHIIIHHIIIIIIICADDD
@HISEQ:969:HM2KJBCX2:2:1102:14952:55960 2:N:0:ACTATGCA
ACCAACAGATTGCCCAACTATCCCTATTAATCATTACGTCGATCCTAGAAACCAACAAAATAGAATCAAACGTCCTATTTCATTATTCCATGCTAATGTATTCAAGCGTGCGCCTGCTTTAAACACTCTAATTTTTTCAAAGTAACAGTCCTGATTCCCCACGACACCAAATTAATGACATCGCGATTCTTCAGAAGGTAGGAACCAATAATGCCAGTGCGTACCGAGGCACGACCGACAATCTGATCCCGAAATTCAACTACGAGCTTTTTAACTGCAACAACTTTAATATACGCTATTGGAGCTGGAATTACCGCGGCTGCTGGCACCAGACTTGCCCTCCAA
+
DDDDDIIHIIIIIHIIHIIHGHIIIIIIIGIIIIIIIHIIHHEHHHHHIIIHIIIIGIIIIIHIIHHHIIGEDEEHIHIIGIHIIHHICGHHCHHIIIHIIIIIHGHHIIIHHIHHHHHHIIIIIIEIIIIIIIHHEHIIHHHIHIIIIIIIHIIIIIIGIIHHIIHIIIIHHIIIIHHHHIIIIIIIHIIIIIIIIIIIIIIIIIIIIIIIIIIIIIIIIIIIIIIIIIHIIIIIIIIIIHHGIIIIIIIIIIIIIIIIIIIIIIIIHIIIIIIIIIIHIIHIIHIIIIIHIIIIGIIIIIIIIIIIIIIIIIIIIIIIIIIIIIIIIIIIIIIIIIIIDDDDD
@HISEQ:969:HM2KJBCX2:2:1102:16220:56024 2:N:0:ACTATGCA
ACCAACAGATTGCCCAACTATCCCTATTAATCATTGCTCACAAATCCAAAAACCAACAAAATACGATAAACGAGCCCTAACTTATTATTCCATGCTAATGTATTCATAACTAACCGCCTGCTTTAAACACTCTAATTTTTTCAAAGTAAAGGTCCTGGATTGCGAACCCAACCCAGCAAAGGGCAGGAACGTTCTCCAGGAAGATGGTAAGCGCGCATCGGCACTCACACACGAAACCGTGGCGGGCCAAGCGCACTATACCAGAAATCCAACTACGAGCTTTTTAACTGCAACAACTTTAATATACGCTATTGGAGCTGGAATTACCGCGGCTGCTGGCACCAGACTTGCCCTCCAA
+
DDDDDIIIIIIIIIIIIIIIIIIIIIIIIIIIIIIIIHIIIIHIIIIIIIIIIIIIIICHFEHHIGIIHEHIIIIIHGHIIIHHIHHHHHHIICHIIIECFDEHHHHIHIIIIIIIIIIHIIIIHHIIIIIIIIHIIIIGHHIIHIHHHHHIIIIIHHHIIIIIHIIHIIIIIHIHGHIIIHGGIIIIIIIHGIHGIHIHIIIHHEHHIIIIIIHHHHIHHIIHIIIIIIIHG>IHGIIIIIHIHIIIIIIIIIIIHIIIIIHHIIHIIIIHHHFHIIHIIIIHHHIIIHIIIIIIIIHHIIIIHIIIHHHIIIIIIIIHHIIIIIIIIIIHIIHIIIIIIIIHIIIIIIIIIDDDDD
@HISEQ:969:HM2KJBCX2:2:1102:7174:56462 2:N:0:ACTATGCA
ACCAACAGATTGCCCAACTATCCCTATTAATCATTACATCGATCCTAGAAACCAACAAAATAGAATCGGATGTCCTATTTCATTATTCCATGCTAATGTATTCAAGCGTGAGCCTGCTTTAAACACTCTAATTTTTTCAAGGTAACAGTCCTAATTCCCCGTGACACCAAATTAATGGCATTACGGTTCTTTAGAAGGTGAGAAATCAATAATATCAGTACATACCAACGGCATGACCGAAACATTGATCCCGAAATTCAACTACGAGCTTTTTAACTGCAACAACTTTAATATACGCTATTGGAGCTGGAATTACCGCGGCTGCTGGCACCAGACTTGCCCTCCAA
+
DDDDDIIIIIIIIIIIIIIIIIIIIIIIIIIIIIIIIIIIIIIIIIIIIIIIIIIIIIIIIIIIIIIIIIHIIIIIIIIIHIIIIIIHIIIIHIIIIIIIIIIIIHIHIIIIIIIIIHHIIIIIIIIIIIHIIIIIIIIIIIIHIIIIIIIIIIIIIIIIIIIIIIIIIIIIIIIIIIIIIIIIIIIHIIIIIIIIIIIHHIIIIIIIIIIIIIIIHIIIIIIIIIIIIIIIIIIIIIIIIIIHHFIIIIIIIIIIIIIIIIIIIIIIIIIIIIIIIIIIIIIIIIIIIIIIIIIIIIIIIHIIIIIIIIIIIIIIIIIIIIIIIIIIIIIIIIIIIIIIIIDDDDD
@HISEQ:969:HM2KJBCX2:2:1102:12906:56287 2:N:0:ACTATGCA
ACCAACAGATTGCCCAACTATCCCTATTAATCATTACGGTGGTCCTAGAAACCAACAAAATAGAACTACAACGTCCTATTCTATTATTCCATGCTAATCTATTCAAGCAATAGCCCGCTTTAAACACTCTAATTTTTTCAAGGTAATGGTCCTGGCTCCCCAACACACCCAATAAAGGGCATACTGGTTCACCAGAAGGAAGACCCGACAGCAGACAGTACTCGCCAAAGACGGACCGCCCGGCCAGGCCTAAAATTCAACTACGAGCTTTTTAACTGCAACAACTTTAATATACGCTATTGGAGCTGGGATTACCGCGGCTGCTGGCACCAGACTTGCCCTCCA
+
ADDDDIIIIIIIIIIIIIIIIIIIIIIIHIIIIIIIIIHIIIIIIIIIIIIIIIHIIIIGHGHGHIHIIHIFHHIIIIIIIIIIIHIHIHHHHCHIIIIHIEHIIIHGHIHIIIIIHIHIIHHIIIIIIIIIIHIIIHIIIIIIIIIIIIIIIIIIIIIIIIHHHHIIIIIIIIIIHHIIIIIIIIHHHIIIIIIIIIIIIIIIIIIIGIIIIIIIIIIIIIIIIIIIIHHIIIIIIIIHIHHDIHIIHIIIIIIIHIHHIHHHIIIIIIIIIIIIIIIIIIIIIIIIIIIIIIIIIIIHHIIIIIIIH@IIIIIIIIIIIIIIIIIIIIIIIIIIIIHIDDDDD
@HISEQ:969:HM2KJBCX2:2:1102:13203:57221 2:N:0:ACTATGCA
ACCAACAGATTGCCCAACTATCCCTATTAATCATTACGTCGATCCTAGAAACCAACAAAATAGAATCAAACGTCCTATTTCATTATTCCATGCTAATGTATTCAAGCGTACGCCTGCTTTAAACACTCTAATTTTTTCAAAGTAACAGTCCTGATTCCCCACGACACCAAATTAATGACATCGCGGTTCTTCAGAAGGTAGGAACCAATAATGCCAGTACGTACCGAAGCACGACCAACAATTTGATCCCGAAATTCAACTACGAGCTTTTTAACTGCAACAACTTTAATATACGCTATTGGAGCTGGAATTACCGCGGCTGCTGGCACCAGACTTGCCCTCCAA
+
DDDDDIHIIIHIGHIIIIHIIGHHHIIIIIIHIIIIHIIIIHIIIHIIIIIHHHIIIIIIIHIHHHHIICHIIHEGHHGHHHIHGHICGHGIFHIIIIHIIIHIIHHFIIHIIIIIIIIHIIHHIIIIHGHHIIIIIIIHIIIIHEIHHIIIIIIIIIIIIIIIIIIIIIIHIIIHIIIDGIIHHIIIHIIHIIIIHHGIIIIIIIIIIIHIIIIIHHHIIHIIIIIIIIIIGIIIIIIIIIIIIIIIIIIHHIHHIIIHIIIIIIIIIIIIIHIIIIIIHHHHHFIIIIIIIIIHGHIHIIIHIIGIIHHGIIIIIIIIIIIIIIIIIIIIIIIIIIIHDDDDD
@HISEQ:969:HM2KJBCX2:2:1102:14383:56793 2:N:0:ACTATGCA
ACCAACAGATTGCCCAACTATCCCTATTAATCATTACGTCAATCCTAGAAACCAACAAAATAGGATCGAACGTCCTATTTCATTATTCCATGCTAATGTATTCAAGCGTTAGCCTGCTTTAAACACTCTAATTTTTTCAAAGTAACAGTCCTGTTTCCCTGCAACACCAAATTAATGACATTACAGTTCTTCAGAAAGGAGGAATCAGCGAAGCCAGTGCATACCAGTGGCACGACCAACCTGCTGACCCCGAAATTCAACTACGAGCTTTTTAACTGCAACAACTTTAATATACGCTATTGGAGCTGGAATTACCGCGGCTGCTGGCACCAGACTTGCCCTCCAA
+
@@D?@HCEFHHCHHC?@CHHFHHIIGHHIIHHEHEIIGIG0EHIGHHHIIIIIHHHHHHHICCCEHEHDHHH1FEE1DGCHCF@FH?DHHH?GEHCCHIFEHHEHFEE@F@GFHGEH?HGFFHHHCHGHHIEGEHIHBCCHFEEEEIHIFBFE@HEHHF?CFIIHGEHGHDGHHFFCHFFHG<EGFF?C<HEIFHIIHHHHFHG@H@HECDHFIHEIHHEFEHCBEG<<0=HHG@CEGCE@EG@<0HHGHHHIIIHHCD<<0HEG@GC@EIHG?DC1EHEGEHHG@E@GCHC0<CEF@G@HGHGHEHHH@HHDH?C?DHF@GC1EGFC@HF<1<C@EIIHED@@?D
@HISEQ:969:HM2KJBCX2:2:1102:1816:57729 2:N:0:ACTATGCA
ACCAACAGATTGCCCAACTATCCCTATTAATCATTACGTCAATCCTAGAAACCAACAAAATAGGATCAAACGTCCTATTTCATTATTCCATGCTAATGTATTCAAGCGTTAGCCTGCTTTAAACACTCTAATTTTTTCAAAGTAACAGTCCTGTTTCCCTGCAACACCAAATTAATGACATTACAGTTCTTCAAGAAGGAGGAACCAGTAAAGCCAGTACATACCAGAGGCACGACCAACCTACTAATCCCGAAATTCAACTACGAGCTTTTTAACTGCAACAACTTTAATATACGCTATTGGAGCTGGAATTACCGCGGCTGCTGGCACCAGACTTGCCCTCCAA
+
DDDDDIIIIIIIIIIIIIIIIHIIIIIIIIIIHIIIIIIIIIIIIIIIIIIIIIIIIIIIIIIIEHIHIIIFHHHHIIIIGHIIIIIHIIIIIIIIIIIIIIHIIIHIIHHIHHHHIIIIHHIIIIIHIIFIIIIIHHIIIIIHIIIIIIIIIHIIIHIIGIIIHHIIIHIHIIIIIIIIIIIIIIIIIIIIIIIIIIIIIIHGIHIIIIIIIIIIIIIHIIIIIIIIIIIIIIIIGIIIIHHHDIIHIIIIIIIIIIIIIIIIIIIIIIIIIIIIIIIIIIIIIIIHIIIIIIIIIIHHHIIIIIIIIIIIIIIIIIIIIIIIHIIIIIIIIIIIIIIIIDDDDD
@HISEQ:969:HM2KJBCX2:2:1102:8956:59411 2:N:0:ACTATGCA
ACCAACAGATTGCCCAACTATCCCTACTAATCATTACGGTGGTCCTAGAAACCAACAAAATAGAACCACAACGTCCTATTCTATTATTCCATGCTAATCTATTCAAGCAAATGCCTGCTTTAAACACTCTAATTTTTTCAAGGTAATGGTCCTGGCTCCCCGGCACACCCAATAAAGGACATACTGGTTCACCAGAAGGTGGACCCGACACAGGACAGTACTCGCCAAAGACGGACCGCCCGGTCAGGCCTAAAATTCAACTACGAGCTTTTTAACTGCAACAACTTTAATATACGCTATTGGAGCTGGAATTACCGCGGCTGCTGGCACCAGACTTGCCCTCCAA
+
DDDDDIIHIIIIIIIIIIIIIHIIIIIIIIIIIIIIIIIIIIIIIIIIIIIHHIIIIIIIIIHIIIIGHIIIHIIGHIIIIHIHIHIIIIIIIIHIIIHHHHHIIIHIIIIIIIHIIIIHIHIHHIIIHHIIIIIIIIIIIGIIIIIIIIIIIIIIHIIIIIHIIIIIHIIIIIIIIIIIIIIIIHHHIIIIHIHHIIIIHIIIIIIIIIIIIIIIIIIIIIIIIIIIIIIIIIIIIIIIIIIIHIIIIHHHIIGIIIIIIIHIIIIIIIIIIIIIIIIIIIIIIIIIIIIIIIIIIIIHHIIIIIIIIIIIIIIIIIIIIIIIIIIIIIIIIIIIIIIIIDDDDD
@HISEQ:969:HM2KJBCX2:2:1102:4024:60085 2:N:0:ACTATGCA
ACCAACAGATTGCCCAACTATCCCTATTAATCATTACGTCGATCCTAGAAACCAACAAAATAGAATCAAACGTCCTATTTCATTATTCCATGCTAATGTATTCAAGCGCGAGCCTGCTTTAAACACTCTAATTTTTTCAAAGTAACAGTCCTGATTTCCCACGACACCAAATTAATGACATCGTGGTTCGTCAGAAGGTAGGAATCAATTTGACCAGTACGTACCGAGGCACGACCGATCAACTGATCCCGAAATTCAACTACGAGCTTTTTAACTGCAACAACTTTAATATACGCTATTGGAGCTGGAATTACCGCGGCTGCTGGCACCAGACTTGCCCTCCAA
+
DDCDDIIIHIGHIIIIIIIIIIIIFHIIIIHIIIIIIIIIIIGHIHHIIHHEFHIIIIIGHIHHIIIIIIIHIHHIIIHHFHGIIIIHEHEEHHHHIIIHIHIHHIHIIGIIIHHIIHIIIIIIIIHHIIIIHHFHHHHIIIIIIIIIHHHHHHHHIHFIHHIIIIIIIIIIIIIIIIIIIIIIIIIHHIIIIIIIIIIIIIIIIIIIIIIIHIHIIIIIIIIIIIIIIIIIIIIIIIIIIHHDIIIIIIIIIIHIIIIIIIIIIIIIIIIIIIIIIIHIIIIIIIIIIIIIGIIIIIIIIIIIIIIIIIIHDGIIIIIHHIIIIIIHIIIIIIIIIIIIDDDDD
@HISEQ:969:HM2KJBCX2:2:1102:20787:60287 2:N:0:ACTATGCA
ACCAACAGATTGCCCAACTATCCCATTAATCATTACGTCAATCCTAGAAACCAACAAAATAGGATCAACGTCCTATTTCATTATTCCATGCTAATGTATTCAAGCGCGAGCCTGCTTTAAACACTCTAATTTTTTCAAAGTAACAGTCCTGATTCCCCACCACACCAAATTAATGACATGATGGTTCGTCAGAAGGTAGGAATCAGTAACACCAGTACGTACCGAAGGCACGACCAGCGTACTAATCCCGAAATTCAACTACGAGCTTTTTAACTGCAACAACTTTAATATACGCTATTGGAGCTGGAATTACCGCGGCTGCTGGCACCAGACTTGCCCTCCAA
+
DDDDDIIIIIIIIIHIIIIIIIIIIIIIIIIIIHIIIIIIIIIIIIIIIIHHIIIIIIIIIGHIIIIIIIIIIIIIIIIIIIIIHHIIIIIIIIIHHIIIIFHHHIIIGHIHIIIIIIHIIIIIIIIIIIHIHHHIIIIIIIIHHIIIIIIHHIIHIHHHIIHIIIIHIHHIIIIHHIIIIHIIHIHIIIIIIIIIIIIIIIIIIIIIHIIIIHHHIIIIHHHIIIIIIIIIIIIIIIIIIHGIIIIIIIIIIIIIIIIIIIIIIIIIIHIHHIIIHIIIIIIIIIIHIIIIIIIIIIIIIIIIIIIIIIIIIIHIIIIIIIIIIHIIIIIIIIIIIIIDDDDD
@HISEQ:969:HM2KJBCX2:2:1102:4418:59971 2:N:0:ACTATGCA
ACCAACAGATTGCCCAACTATCCCTATTAATCATTACGTCGATCCTAGAAACCAACAAAATAGAATCAAACGTCCTATTTCATTATTCCATGCTAATGTATTCAAGCGTGAGCCTGCTTTAAACACTCTAATTTTTTCAAAGTAACAGTCCTGATTCCCCACAACACCAAATAAATGACATCATGGTTCGTCAGAAGGGAGAAACCAACAATACCAGTACGTACCGAGGCACGACCGACATGATGGTCCCGAAATTCAACTACGAGCTTTTTAACTGCAGCAACTTTAATATACGCTATTGGAGCTGGAATTACCGCGGCTGCTGGCACCAGACTTGCCCTCCAA
+
DDDDDIIIIIIIHIIIIIIIIIIIIIIIIIIIIIIIIIIIIIIIIGIHIIIIIIHIIIIIIIHIIIHIIIHHHHIIIIIIIIIIIIIHIIIIIHIIIIIIIIHIIIIIIIIIIIHIIHHIIIHIIIIIIIIIIIHHIIIIIIIIIIIHHIIIIIIIIIIIIIIIHIIIIIIIGIIIIIIIIIIIIIIIIIIIIIIHIIIIIIIIIIIIIIIHHIHIIIIIIIIIIIIIIIIIIIHIIIIIIHIHIIIIIIIIIIIIIIIIIHIIIIIIIIIIIIIIIIIIIIIIIIIIIIIIIIIIIIIIIIIIIIIIIIIIIHIIIIIIIIIIIIIIIIHIIIIIIIIIDDDDD
@HISEQ:969:HM2KJBCX2:2:1102:20099:60546 2:N:0:ACTATGCA
ACCAACAGATTGCCCAACTATCCCTATTAATCATTACGGTGATCCTAGAAACCAACAAAATAGAATCTTGCCGTACTATTTTATTATTCCATGCTAATGTATTCAAGCAAAATGCCTGCTTTAAACACTCTAATTTTTTCAAAGTAAAGGTCCTGGTTCCCCGCGACACCCAATTAAGGGCATCGCGGTTCTCCAGAAGGTGAGAAATTGACTACACCAGTTCATACCCCTTAAGGCACGACCGATGTGTCAATCCCGAAATTCAACTACGAGCTTTTTAACTGCAACAACTTTAATATACGCTATTGGAGCTGGAATTACCGCGGCTGCTGGCACCAGACTTGCCCTCCAA
+
0<D@D0@11D@<<DH@10D11DE1C1<<FH@H1DH11<DCGH@11111<1<DH@1<DF11DHCHH1<1<1<</00<C<GH1<<@H11<1D<D<DC11<1<1<?EG@<81HG8<D1GCFEE<II1B<FHHC@EE?@<G@?8<1IHFHEHG81?H@FHEHHCED@@A?HHF@G8HH@ECFEEHA<?EA<C<EHG/HEIHHG@EFFECGF0HFHHIHHGG@CF?IHD@E-D<<D<F=IHEDCGCC@@FHHG/E@HE<C/@EHHF<<<?HHE<0CE?HG@HFEGFEHEH@GC@D?IHCD<10@HGHEEGEFFG@HEF1G<D</CCIHCHFC1E1IHF1D11HGC@E@E/CD0DD@<
@HISEQ:969:HM2KJBCX2:2:1102:16319:60717 2:N:0:ACTATGCA
ACCAACAGATTGCCCAACTATCCCTATTAATCATTACGTCAATCCTAGAAACCAACAAAATAGGATCAAACGTCCTATTTCATTATTCCATGCTAATGTATTCAAGCGTTAGCCTGCTTTAAACACTCTAATTTTTTCAAAGTAACAGTCCTGTTTCCCTGCAACACCAAATTAATGACATTACAGTTCTTCAAGAAGGAGGAACCAGTAAAGCCAGTACATACCAGAGGCACGACCAACCTACTAATCCCGAAATTCAACTACGAGCTTTTTAACTGCAACAACTTTAATATACGCTATTGGAGCTGGAATTACCGCGGCTGCTGGCACCAGACTTGCCCTCCAA
+
DDDDDIIIIIIIIIHHIIHIIIIIIIIIIIIIIIIHIIIIIIIHIIIHHIIHIIIIIIIIHHHIHHIIGIIIIHIHHIIIHGHHHIIIHHHHFHIHIIIIIFIIIIIIIIIIHIHIIIIIIIHIIIIIIIHIIIIIIIIIIIIIIIIIIIHIIIHIHHHHIIIIIIIIIIHHHHHHIIIIIIIIIIIIIIIIIHHHHIHHHHHIIHHHIIIIIIIHIIIIIIIIHIIIIIIIIIIIIIIIIIHGHIHHIIHGIIIHHIIIIIHIIIIIIIIIIIIIIHIIIIIIHHHHIIIIIIIIIIIIHIHHIIIHHIIIIIIIIIIIIIIIIIIIIIIIIIIIIHHIIDDDDD
@HISEQ:969:HM2KJBCX2:2:1102:3272:62236 2:N:0:ACTATGCA
ACCAACAGATTGCCCAACTATCCCTATTAATCATTACGTCAATCCTAGAAACCAACAAAATAGGATCAAACGTCCTATTTCATTATTCCATGCTAATGTATTCAAGCGTTAGCCTGCTTTAAACACTCTAATTTTTTCAAAGTAACAGTCCTGTTTCCCTGCAACACCAAATTAATGACATTACAGTTCTTCAAGAAGGAGGAACCAGTAAAGCCAGTACATACCAGAGGCACGACCAACCTACTAATCCCGAAATTCAACTACGAGCTTTTTAACTGCAACAACTTTAATATACGCTATTGGAGCTGGAATTACCGCGGCTGCTGGCACCAGACTTGCCCTCCAA
+
DDDDDIIIIIIIIIIIIIIIIIIIIIIIIIIIIIIIIIIIIIIIHIIHIIIIIIIIIIIIIIIIHIHIIIIIHHIIHIGHHIIIIIHHHHHIIIIGIIIIIIHIIHIIIIHHIIIHIIHHHHIIIIIIIIHHIIIIIIIIIIIIHIIHIIIIGIIIIIIIIIIIIHGHIIIIHIIIIIIIIIIIIIIIIIIIIIIIIIIIIIIIIIIIIIIIIIIIIIIIIIIIIIIHIIHIIIIIIIIIIIIHGIIHHIIIIIIIIIIHIIHIIIIIHIIIIIIIIIIIIIIIIIIIIIIIIIIIIIIIIIIIIIIIIIIIIIIIIIIIIIIIIIIIIIIIIIIIIIIHIDDDDD
@HISEQ:969:HM2KJBCX2:2:1102:20705:61399 2:N:0:ACTATGCA
ACCAACAGATTGCCCAACTATCCCTATTAATCATTACGGTGATCCTAGAAACCAACAAAATAGAACCATGCCGTCCTATTCTATTATTCCATGCTAATGTATTCGAGCAAAAATGCCTGCTTTAAACACTCTAATTTTTTCAAGGTAAAGGTCCTGGATCCGCAAGACACCCAAATAAAGGACATCAAGTTTCTCCAGAAGGTGAGAAATCAACTGTAACAGTTCATACCCCTTAAGGCATGACCATCACGTCAATCCCGAAATTCAACTACGAGCTTTTTAACTGCAACAACTTTAATATACGCTATTGGAGCTGGAATTACCGCGGCTGCTGGCACCAGACTTGCCCTCCAA
+
ADDDDIIIIGIIHHIHHIIHIIIHHHIG?GHHHIIIIIIIIIIIIIIHIGIGHHIIIIIHHGCGHIHFHHGEDHHCGHIIGCEHHEFHHIHCDG@HHHEFH@@G@EEHHIHIIHIIIFHEHHHIIICHIHHHIIIHGCEHGIHHEGHGHHHHIHIHHDGEHGFIHFHHHHEHHHHFIIHIHHIIGIIIHGHHIIIIIIIIIII<IIIIIHIIII=HIHHHIIHF/HIIIIIGHIIIGIIIIGGGIHFFHGIHEIIIIIIIIIIIIIIIIIIIIIIIIIIIIIIIIIIIIIIIIGIHIIIHIHIIIIIIIIIIIIIIIIIIIIIIIIIIIIIIIIIIIIIIIIIIIIIIIDDDDD
@HISEQ:969:HM2KJBCX2:2:1102:3541:62292 2:N:0:ACTATGCA
ACCAACAGATTGCCCAACTATCCCTATTAATCATTACGGTGGTCCTAGACCAACAAAATAGAACCAACGTCCTATTTTATTATTCCATGCTAATCTATTCAAGCAAAAGCCCGCTTTAAACACTCTAATTTTTTCAAGGTAATGGTTCTGGTTCCCCGACACACCCAACAAAGGACATATCGGCTCACCAGAAGGATAGACCCGACAACAGGACAGTACTCGCCAGAGACGGACCGCCCGGTCAGGCCTAAAATTCAACTACGAGCTTTTTAACTGCAACAACTTTAATATACGCTATTGGAGCTGGAATTACCGCGGCTGCTGGCACCAGACTTGCCCTCCA
+
DDCDDIIIIIIIIIIIIIIIIIIIIIIIIHIIIIIIIIIIIIIIIIIIIIIIIIIHHHHHHHIHIIIIIIIIIHHIIIGIIHHHHIIIIGHHIIIIIIIIIHHIIIIIHHIHHHEHGHIIIIIIIIIIIIIIIIIHIIIIIIIIIHHIIIHIIIIHIIIIIIIIIIIIIIIIIIIIIIIIIIIIIHIIIIIIIIIHIIHHIIIIIIIIIIIIIIIIIIIIIHEHIIIIIIIIIIIIIIIIHHIIIIHHIIIIIIIIIIIIIIIHIIIIHIIIIIIIIIIIIIIHHIIHIIIIIIIIIHHIIIHIIIIIIIIIIIIIHIHHIIHIIHHIIIIIIIIIIIDDDDD
@HISEQ:969:HM2KJBCX2:2:1102:11339:62911 2:N:0:ACTATGCA
ACCAACAGATTGCCCAACTATCCCTATTAATCATTACGTCAATCCTAGAAACCAACAAAATAGGATCAAACGTCCTATTTCATTATTCCATGCTAATGTATTCAAGCGTTAGCCTGCTTTAAACACTCTAATTTTTTCAAAGTAACAGTCCTGTTTCCCTGCAACACCAAATTAATGACATTACAGTTCTTCAAGAAGGAGGAACCAGTAAAGCCAGTACATACCAGAGGCACGACCAACCTACTAATCCCGAAATTCAACTACGAGCTTTTTAACTGCAACAACTTTAATATACGCTATTGGAGCTGGAATTACCGCGGCTGCTGGCACCAGACTTGCCCTCCAA
+
DDDDDIIHIIIIHIIIIIIIIIHIIIIIIIIIIIIIIIHIIIIIIIIIIIIIIIIIIHHIIIGGFHHHHHHIHIIIHIIIIHIIIIIIGIIIIIIHIIIIIHIIIIHIHHGIIIIHIIIIHIHIIIHIIIHIHHIIIIHHHIIIIIIIIHHIHHIIIIIHIHIIIIIIIIHIHHHIIIHHIIIIIIHIIIIIIIIIIIIHIIHHHHIIIIIIIIIIIIIIIIIIIIIIIIIIIIIIIIIHIHHHGIIGIIIIIIIIIIIIIIHIIIIIIIIIIIIIIIIIIIHIGIIIIIIIIIIIHHIIIIIIIIIIIIIIIIIIIIIIIIIIIIIIIIIIIIIIIIIIIDDDDD
@HISEQ:969:HM2KJBCX2:2:1102:17101:62976 2:N:0:ACTATGCA
ACCAACAGATTGCCCAACTATCCCTATTAATCATTACATCGATCCTAGAAACCAACAAAATAGAATCGGATGTCCTATTTCATTATTCCATGCTAATGTATTCAAGCGTGAGCCTGCTTTAAACACTCTAATTTTTTCAAGGTAACAGTCCTAATTCCCCGTGACACCAAATTAATGGCATTACGGTTCTTTAGAAGGTGAGAAATCAATAATATCAGTACATACCAACGGCATGACCGATACATTGATCCCGAAATTCAACTACGAGCTTTTTAACTGCAACAACTTTAATATACGCTATTGGAGCTGGAATTACCGCGGCTGCTGGCACCAGACTTGCCCTCCAA
+
DD@@D@E1DE<GHIIIIIIIHIIIIIIIIIHIIIIIIGCGEHIIIIIIIIIIIIIIIIIHIIHII1F1000/11<111<FHHCH@1F1@??<111D1<FF@IHIHGG@@BD<EHFB<D?B1GBCGAC@GEEIHGFHHCAC1HEAFFFHHDCHB<GEIIHHIGIHHFGHHHHE@EH?7?HHE2CC/:IHEFHHHG@FIHHFHEHEHCIIHIIIHIIHHFHFF<1CHECIHIIIIGIIIHGGCHHCB<EIIIIIIIIIIIIIIIIIIIIIIIIIIIIIIIIIIIIIIIIIIIIIIIIIIIIIIHIIIIIIIIIIIIIIIIIIIIIIIIIIIIIIIIIIIIIIIIDDDDD
@HISEQ:969:HM2KJBCX2:2:1102:8856:63217 2:N:0:ACTATGCA
ACCAACAGATTGCCCAACTATCCCTATTAATCATTACGTCAATCCTAGAAACCAACAAAATAGGATCGAACGTCCTATTTCATTATTCCATGCTAATGTATTCAAGCGTTAGCCTGCTTTAAACACTCTAATTTTTTCAAAGTAACAGTCCTGTTTCCCTGCAACACCAAATTAATGGCATTACAGTTCTTCAGAAAGGAGGAATCAGCGAAGCCAGTGCATACCAGTGGCACGACCAACCTGCTGACCCCGAAATTCAACTACGAGCTTTTTAACTGCAACAACTTTAATATACGCTATTGGAGCTGGAATTACCGCGGCTGCTGGCACCAGACTTGCCCTCCAA
+
DDDDDIIIIHIIIHIIIIIIIIIIIIIIIIIIIIIIIIIIIIIIIIIIIHIIIIIIIIIGIHHHHIIIHHIIIIIIIIIGIIIIIIIIIIIGIIIIIHIIGIIHIHIIIIIHIHIIIHIIHIIIIIIIIIIIIIIIIIHIIIIIIIIIIHIIIIIIIIIIIIIHHHIHHGIHIIHIIIHIIIIIIIIIIIIIIIIIIIIIHIIIHIIIIIHIIIIIIHIIHIIIIIIIIIIIIIIIIIIIIHHHHIIIHIIIIIIIIIIIIIHIIHIIIIIIIIIIIIIIIIIIIIIIIIIIIIIIIIIIIIIIIIIIIIIIIIIIIIIIIIIIIIIIIIIIIIIIIIIIIDDDDD
@HISEQ:969:HM2KJBCX2:2:1102:5765:63668 2:N:0:ACTATGCA
ACCAACAGATTGCCCAACTATCCCTATTAATCATTACATCGATCCTAGAAACCAACAAAATAGAATCTGATGTCCTATTTCATTATTCCATGCTAATGTATTCAAGCGTAAGCTTGCTTTAAACACTCTAATTTTTTCAAGGTAACAGTCCTAATTCCCCATAACATCAAATAAATGACATTATGGTTCTTTAGAAGGTGAGAACCAATAAAACCAGTACATACCAAGGCATGACCGATTCCTTGATCCCGAAATTCAACTACGAGCTTTTTAACTGCAACAACTTTAATATACGCTATTGGAGCTGGAATTACCGCGGCTGCTGGCACCAGACTTGCCCTCCAA
+
D@@@D@EHHHEHIIHIIIIIIIIIIIIIHIIIIIIIIHHIIHHIIIIIIIGIHHCEHIIIFGHHE@C<D1CGFHIHHI1DC<GCHHEHCGH?1<FHHHGHHHHHIHADHE@HHHIHHGHHHIHGF?IIIIIIIIIIIHHHCIIIIFGIIIIIHGIIIIHGFCHDFHCHHEEEIHFFHDFFHHGIHECGHFEHHHEGCHFIHHGEIHEHHEHHGEHHHEIHGFIHIIIIIHIHGEHEHF?DFGF>HDCGIHHG?HIIIIIIIIIIIIIIIIIIIIIHHIIIIIIIIIIIIIIIIIIIIIIIIIIIIIIIIIIIIIIIIIIIIIIIIIIIIIIIIIIIIIIIDDDDD
@HISEQ:969:HM2KJBCX2:2:1102:3404:63896 2:N:0:ACTATGCA
ACCAACAGATTGCCCAACTATCCCTATTAATCATTACGTCGATCCTAGAAACCAACAAAATAAAATCAAACGTCCTATTTCGTTATTCCATGCTAATGTATTCAAGCGTGAGCCTGCTTTAAACACTCTAATTTTTTCAAAGTAACAGTCCTGATTCCCCAAAACACCAAATTAATGGCATTATGATTCGTCAGAAAGGAGAAACCAATAATACCAGTACGTACAAAAGCACGACCAGTAAACCGGTCTCGAAATTCAACTACGAGCTTTTTAACTGCAACAACTTTAATATACGCTATTGGAGCTGGAATTACCGCGGCTGCTGGCACCAGACTTGCCCTCC
+
DDDDDIIIIIIIGHIIIIIIIIIIIIIIIIIIIIIIIIIIIHHIIIIIIIIIIIIIIIIIIIIIIIIIIIIIHHIIIIIIIIIIIIHIHIIIHIIIIIIIIIIHIIIIIIIIIIIIIIIIII$IIIIIIIIIIIIIIIIIIIIIIIIIIIIIIIIIIHIIIIIIIIIIIIIIIIIIIIIIIIIIIIIIIIIIIIIIIIIIIIIIIIIIIIIIIIIIIIIIIIIIIIIIIIIIIIIIIIIIHIIIIIIIIIIIIIIIIIIIIIIIIIIIIIIIIIIIIIIIIIIIIIIIIIIIIIIIIIIIIIIIIIIIIIIIIIIIIIIIIIIIIIIIIIIIIIIIIIDDDDD
@HISEQ:969:HM2KJBCX2:2:1102:9309:64297 2:N:0:ACTATGCA
ACCAACAGATTGCCCAACTATCCCTATTAATCATTACATCGATCCTAGAAACCAACAAAATAGAATCGGATGTCCTATTTCATTATTCCATGCTAATGTATTCAAGCGTGAGCCTGCTTTAAACACTCTAATTTTTTCAAGGTAACAGTCCTAATTCCCCGTGACACCAAATTAATGGCATTACGGTTCTTTAGAAGGTGAGAAATCAATAATATCAGTACATACCAACGGCATGACCGAAACATTGATCCCGAAATTCAACTACGAGCTTTTTAACTGCAACAACTTTAATATACGCTATTGGAGCTGGAATTACCGCGGCTGCTGGCACCAGACTTGCCCTCCAA
+
DDDDDHIIIIIIIIIIIIIIIIIIIIIIIIIIIIIHIIIIHHIIIIIIIIIIIIIGHIIIIIHHIIIHEHIIIIIIHHIIHIIIIHIIIIIIIIHHIIIIIGIIIHIIIIIHIHHIIIIIIIIIHIIIIIIIHIIIIIIIIIIIIIIIIIIIIIIIIHIIIIIIIIHIIIIHIHIIIIHIIIIIIIIIIIIIIIIIIIIIIIIIIIIIIIIIIIIIIIIIIIIIIIIIIIIIIIIIIIIIIIIIHHIIIIHIIIIIIIIIIIIIIIIIIIIIIIIIIIIIIIIIIIIIIIIIIIIIIIIIIIIIIIIIHHHIIIIIIIIIIIIIIIIIIIIIIIIIIIIIIIDDDDD
@HISEQ:969:HM2KJBCX2:2:1102:14516:65733 2:N:0:ACTATGCA
ACCAACAGATTGCCCAACTATCCCTATTAATCATTACGGTGATCCTAGAAACCAACGAAATAGAATCAGTCCGTCCTATTTCATTATTCCATGCTAATGTATTCAGACGTTAGCCTGCTTTAAACACTCTAATTTTTTCAAAGTAACAGTCCTGATTTCCAATCACACCAAATTAATGACATGAAAGTTCCTCAGAAGGTAGAGATTTATCTCACCAGTACAGACAATTAAGCCTGACCAATGGGTAAACCCCGAAGTTCAACTACGAGCTTTTTAACTGCAACAACTTTAATATACGCTATTGGAGCTGGAATTACCGCGGCTGCTGGCACCAGACTTGCCCTCCAA
+
DDDDDIIIIIIHIIIIIIIIIIIGIIIGEHIHIIIIIIGHIEEHHIIHHIIIIIIHIIIHIIIIHHIIIIIHICGHIIIC@HIIIIIIIHIIIHIIHIIIIIIIHEHHIHIIHIIHHHIIHHIIIIFEHHIHIIIHIIIIHHHHHIIIHIIIIIHHEHIIIIIIHHHIHHHIIIIHHCFFHIHIIIIIIHIIIIIIIIIIIIIIIIIHIIIIIIFGIIIIIIFHIIIIIHIIIIHHHIIIHHHGHHFIHFHGIIIIIGIHEHIHIHHGIIIIHIIIHIHIHIIHIHHHGIHIIIHIHIIIIIIHIIIIIHIIHHIHDDGGIIIIIIIHIHGIIIHGHEHHHHHDCCDD
@HISEQ:969:HM2KJBCX2:2:1102:11649:66495 2:N:0:ACTATGCA
ACCAACAGATTGCCCAACTATCCCTATTAATCATTACGTCGATCCTAGAAACCAACAAAATAGAATCAAACGTCCTATTTCATTATTCCATGCTAATGTATTCAAGCGTGAGCCTGCTTTAAACACTCTAATTTTTTCAAAGTAACAGTCCTGATTCCCCACAACACCAAATAAATGACATCATGGTTCGTCAGAAGGGAGAAACCAACAATACCAGTACGTACCGAGGCACGACCGACATGATGGTCCCGAAATTCAACTACGAGCTTTTTAACTGCAGCAACTTTAATATACGCTATTGGAGCTGGAATTACCGCGGCTGCTGGCACCAGACTTGCCCTCCAA
+
DDDDDIIIIHIIIIIIIIIIIIIIIIIIIIIIIIIIIIIIIIIIIIIIIIIIIIIIIHIIIIHHHHHIIIIIHIHHIIIIIIIIIIIIIIHHEHIIIIIIIHHHIIIIHIIIIIIHHHIIIIIIIIIIIIIIIIIIIHIIIHHIIIIIIIIIIIIGIIIHIHIHIIIIIIIIIIIIIHHIIIHIIIIIIIIIIIIIIIHIIIIIIIIIIIIIIIIIIIIIIIIIIIIIIIIIIIIIIIIIIIHEIIIIIIIIIIIIIIIIIIIIIIIIIIIIIIIIIIIIHIIIIIIIIIIIIIIIIIIIIIIIIIIIIIIIIIIIIIIIIIIIIIIIIIIIIIIIIIIIDDDDD
@HISEQ:969:HM2KJBCX2:2:1102:9049:67311 2:N:0:ACTATGCA
ACCAACAGATTGCCCAACTATCCCTATTAATCATTACATCGATCCTAGAAACCAACAAAATAGAATCTGATGTCCTATTTCATTATTCCATGCTAATGTATTCAAGCGTAAGCTTGCTTTAAACACTCTAATTTTTTCAAGGTAACAGTCCTAATTCCCCATAACATCAAATAAATGACATTATGGTTCTTTAGAAGGTGAGAACCAATAAAACCAGTACATACCAAGGCATGACCGATTCCTTGATCCCGAAATTCAACTACGAGCTTTTTAACTGCAACAACTTTAATATACGCTATTGGAGCTGGAATTACCGCGGCTGCTGGCACCAGACTTGCCCTCCAA
+
CDDDDHIIIIIIIIHHIIIIIHFHIIHIHIIHIIIFHHHIHIIIIIIIIIIIIIIHIGHIIIGIIIIIIGIHHHHHIHHIIIHIHIIIFIIIIIGIIIIIGIHHIHIHIHHHHFHHHHIIHHIIIIIHHIHGHHIHIIHCHHHIHHGHHIFIIIHHHE?HGIIIIIHIIIIIIIIIIIIIIHIIHIIIIIIIIGIIIIIIIIIIIIIIIIIIHIHIIIIIIIIIIIIIFHIIIIHIIIIIIIHHIIIIIIIIIIHGIIHGIHHIIIGIIIHIHIIIIIIIIIIHIHIIIIIIIIIIIIIIIHIIIIIHIIIIIIIIIIIHIIIIIIIIIIIIIIIIIIGHBDDDD
@HISEQ:969:HM2KJBCX2:2:1102:2239:68316 2:N:0:ACTATGCA
ACCAACAGATTGCCCAACTATCCCTATTAATCATTACGTCGATCCTAGAAACCAACAAAATAGAATCAAACGTCCTATTTCATTATTCCATGCTAATGTATTCAAGCGCGAGCCTGCTTTAAACACTCTAATTTTTTCAAAGTAACAGTCCTGATTTCCCACGACACCAAATTAATGACATCGTGGTTCGTCAGAAGGTAGGAATCAATTTGACCAGTACGTACCGAGGCACGACCGATCAACTGATCCCGAAATTCAACTACGAGCTTTTTAACTGCAACAACTTTAATATACGCTATTGGAGCTGGAATTACCGCGGCTGCTGGCACCAGACTTGCCCTCCAA
+
BDDDDHHEHC@GHHIIIIIIIHHHIIIIIIHIIHHICEHHIIIIIIIIIFIHHHHIIIIIIIIIIIHIHGHIIGHHHHIHHEHIIIHHIIHIIGIHIIIIIEGHHIEHHHIIHGIIEHFEHIIHCEIHHHIIIHIHHIHEIIIIIIIIHIIIIIIIIIIIHHIIIIIGIIIIIIIIIIIIIHHHFHIIIIIIIIHIIIIIIIIIIHIIIIIIHIIIIIHIIIIIIHHIIIIIIHIIIIHIIIIHIIIHIIIIIIIIIIIIIIIIIIIIIIIHIIIIIIIIIHIIIIHIIIIIIIIIIIIIIIIIIIIIIHIIIHIIIIIIIIIIIIGIIIIHHIIIIIIIDDDDD
@HISEQ:969:HM2KJBCX2:2:1102:8650:69022 2:N:0:ACTATGCA
ACCAACAGATTGCCCAACTATCCCTATTAATCATTACGTCGATCCTAGAAACCAACAAAATAGAATCAAACGTCCTATTTCGTTATTCCATGCTAATGTATTCAAGCGTGAGCCTGCTTTAAACACTCTAATTTTTTCAAAGTAACAGTCCTGATTCCCCATGACACCAAATTAATGACATCATGGTTCGTCAGAAGGTAGGAATCAATAATACCAGTACGTACAATAGCACGACCAATAAATTGATCCCGAAATTCAACTACGAGCTTTTTAACTGCAACAACTTTAATATACGCTATTGGAGCTGGAATTACCGCGGCTGCTGGCACCAGACTTGCCCTCCAA
+
DDDDDIIIIIIIIIIIIIIIIIIIIIIIIIIIIIIIIIIIIIIIIIIIIIIIIIIIIIHHIHIIIIIIIIIIIHIIIIIIIIIIIIIIIIHHHIIIIIIIIIIIIIIIIIIIIIIIIIIIIIIIIIIIIIIIIIIIHIIIIIIIIIIIIIIIIIIIIIIIIIIIIIIHIIIIIIIIIIIIIIIIIIIIIIIIIIIIIIIIIIIIIIIIIIHIHIIIIIIIIIIIIIIIIIIIIIIIIIIIIIHHIIIIIIIIIIIIIIIIIIIIIIIIIIIIIIIIIIIIIIHHIIIIIIIIIIIIIIIIIIIIIIIIIIIIIIIIIIIIIIIIIIIIIIIIIIIIIIIIDDDDD
@HISEQ:969:HM2KJBCX2:2:1102:5345:68754 2:N:0:ACTATGCA
ACCAACAGATTGCCCAACTATCCCTATTAATCATTACGTCGATCCTAGAAACCAACAAAATAGAATCAAACGTCCTATTTCATTATTCCATGCTAATGTATTCAAGCGTGCGCCTGCTTTAAACACTCTAATTTTTTCAAAGTAACAGTCCTGATTCCCCACGACACCAAATTAATGACATCGCGGTTCTTCAGAAGGTAGGAACCAATAATGCCAGTGCGTACCGAGGCACGACCGACAATCTGATCCCGAAATTCAACTACGAGCTTTTTAACTGCAACAACTTTAATATACGCTATTGGAGCTGGAATTACCGCGGCTGCTGGCACCAGACTTGCCCTCCAA
+
DDDDCIIIIIIIIIIIGIIIIIIIIIIIIIIIIIIIIIIHIIHIIIIIGIIHHIIIIIICHIHCHIIIIIHFHHHHHHHIIIIIIIIIIIIIIIHIIIHIIFHIIHHIIIHIIIIIIIIIIHIHIIIIIIIIIIIIIIHIIIIIIIIIHHIIIIIIHIGIIIIIIIIIIIIHIIIHIHIIIIIIIHIIIIIHIIIIIIIIIIIIIHIIIIIIIIIIIIIIIHIIIIIIGIIIIIIIIIIIIHGDIIIIIIIIIIIIIIIIIIIIIHIIIIIIIIIIIIIIHIHIHIIIIIIIIIIIIIIHIIIIIIIIIIIIIIIIIIIIIIIIIIIIIIIIIIIIIIIIDDDDD
@HISEQ:969:HM2KJBCX2:2:1102:19301:69198 2:N:0:ACTATGCA
ACCAACAGATTGCCCAACTATCCCTATTAATCATTACGGTGATCCTAGAAACCAACAAAATAGAATCATGCCGTCCTATTTTATTATTCCATGCTAATGTATTCAAGGAAAATGCCTGCTTTAAACACTCTAATTTTTTCAAAATAAAGGTCCTGGTTCCCCGTGACAACCAATTAAGGGCATCGCGGTTCTCCAAAAGATGAGAAATTGACTACACCAGTTCATACCCCTTAAGGCACGACCGATGTGTCAATCCCGAAATTCAACTACGAGCTTTTTAACTGCAACAACTTTAATATACGCTATTGGAGCTGGAATTACCGCGGCTGCTGGCACCAGACTTGCCCTCCAA
+
DD@B0<<<F1C1DHHIIIIIIIIIIIIIIIIIIIIIII0D@GHHIIIIIHGHIIIIIIIIIHHCFHII@1D1/0C/01DH@@1D11D1C111111<1111<<11D11C/1D1<11/<<DE11DCEH1CH?<11DHHHH.1D11/11D@11<C?G11<<F@DH.D0DH?.0<0<-<0<<<//</D/@.<CCE@<//-/7:+.DHG<DD<@/<<:C<FF<<106<AA9/11<1<EIGIIIIIIHGCD1<F<1<C<?IIIIIIIIIIIIIIIIIIIIIIIIIIIIIIIIIIIIIIIIIIIIIIIIIIIIIIIIIIIIIIIIIIIIIIIIIIIIIIIIIIIIIIIIIIIIIDDDDD
@HISEQ:969:HM2KJBCX2:2:1102:3486:69338 2:N:0:ACTATGCA
ACCAACAGATTGCCCAACTATCCCTATTAATCATTACATCGATCCTAGAAACCAACAAAATAGAATCGGATGTCCTATTTCATTATTCCATGCTAATGTATTCAAGCGTGAGCCTGCTTTAAACACTCTAATTTTTTCAAGGTAACAGTCCTAATTCCCCGTGACACCAAATTAATGGCATTACGGTTCTTTAGAAGGTGAGAAATCAATAATATCAGTACATACCAACGGCATGACCGAAACATTGATCCCGAAATTCAACTACGAGCTTTTTAACTGCAACAACTTTAATATACGCTATTGGAGCTGGAATTACCGCGGCTGCTGGCACCAGACTTGCCCTCCAA
+
DDDDDIIIIIIIIIIIIIIIIIIIIIIIIIIIIIIIIIIIIIIIIIIIIIIIIIIIIIIGIHHHHHHIIIIIHIIIIIIIIIIIIIIIHIIIIHIIIIIIIGIIIIIIIIIIIIIIHIIIIIIHIIIGIIIIIIIIIIIIIIIIIIIIIIIIIIIIIIIIIIIIIIIHIIIIIG4H?IIIIIIIIIIIIIIIIIIIIIIIIIIIIIIIIIIHIIIIIIIIIIIIIIIIIIIIIIIIIIIIIIIIIGIIIIIIIIIIIIIIIIIIIIIIIIIIIIIIIIIIIIIIIIIIIIIIIIIIIIIIIIIIIIIIIIIIIIIIIIIIIIIIIIIIIIIIIIIIIIIIIIDDDDD
@HISEQ:969:HM2KJBCX2:2:1102:3842:68897 2:N:0:ACTATGCA
ACCAACAGATTGCCCAACTATCCCTATTAATCATTACGGTGATCCTAGAAACCAACAAAATAGAATCATGCCGTCCTATTTTATTATTCCATGCTAATGTATTCAAGCAAAATGCCTGCTTTAAACACTCTAATTTTTTCAAAGTAAAGGTCCTGGTTCCCCGCGACACCCAATTAAGGGCATCGTGGTTCTCCAGAAGGTGAGAAATTGACTACACCAGTTCATACCCCTTAAGGCACGACCGATGTGTCAATCCCGAAATTCAACTACGAGCTTTTTAACTGCAACAACTTTAATATACGCTATTGGAGCTGGAATTACCGCGGCTGCTGGCACCAGACTTGCCCTCCAA
+
DDDDDIIIIIIEHHIIIIIIIIHIIIIHIIIGIGHIIIIIIIIIIIGIIHIHIIIIIIIIIIEHIIEHHCEEHGHEHHHIIIIIIHIIHHIIGHHHIHGFHDGFHIIIIIIIIGIIIIIHFHHHHHIHIIIIHHEGIHIIFHHIHHHIIIGIHIIHGCHHHHIIIIIHIIIIHIHFIHIIHIHHIIIIIIIIIIHGGII<IIIIIHIIGIIIIIIIIIIIIIHGIHHIIIIIIIIHFIIIIIIIIIIIHIHIHHHIHFIIHIHIIIIIIHIHIIIIIIIIIIHIIIIGIHIHFIHIHIIHIIIIIIIIIIIIIIIIIIIIIIIIIIIIIIIIIIIIIIIIIIIIIIHBADDD
@HISEQ:969:HM2KJBCX2:2:1102:2365:69234 2:N:0:ACTATGCA
ACCAACAGATTGCCCAACTATCCCTATTAATCATTACGGTGATCCTAGAAACCAACAAAATAGAACCATGCCGTCCTATTCTATTATTCCATGCTAATGTATTCGAGCAAAAATGCCTGCTTTAAACACTCTAATTTTTTCAAGGTAAAGGTCCTGGATCCGCAAGACACCCAATTAAGGACATCAAGTTTCTCCAGAAGGTGAGAAATCAACAGCGACAGTTCATACCCCTTAAGGCACGACCATCACGTCAATCCCGAAATTCAACTACGAGCTTTTTAACTGCAACAACTTTAATATACGCTATTGGAGCTGGAATTACCGCGGCTGCTGGCACCAGACTTGCCCTCCAA
+
DDADAHHIHIIIEH?GHEHHHHHHI<GHIIHHHIHHIHGHC1GE?CFCCHHC1DHHIIIHIG@HCHCFF@F1EE/ECHHFEHIGHH?FHDH?1GHGHHGGHHGGCH@=EHH?HIHHGFGEHG8G?IHIIIHGHHHHHHIHGIIGIIIHHGGEHCEHFE7HHHGHHFHIIIGIIIF@IHHEIIHGEHHHHGFHHHGIIIGHHGI:IIIHHHHIH:GG=IIII;IHIHIHEGIIIIIHHIHHIIIIIHHGHIHGIIHIIIIIIIIIHHIIIHIIIGIIIIIIIIIIHIGHIIIHHIIIIHEHHIIIIHIHGIIIIIHIIIIIIIIIIIIIIIIIIIIIIIIIIIIIIIIIDCCDD
@HISEQ:969:HM2KJBCX2:2:1102:11517:69532 2:N:0:ACTATGCA
ACCAACAGATTGCCCAACTATCCCTATTAATCATTACGTCGATCCTAGAAACCAACAAAATAGAATCAAACGTCCTATTTCATTATTCCATGCTAATGTATTCAAGCGTACGCCTGCTTTAAACACTCTAATTTTTTCAAAGTAACAGTCCTGATTCCCCACGACACCAAATTAATGACATCGCGGTTCTTCAGAAGGTAGGAACCAATAATGCCAGTACGTACCGAAGCACGACCAACAATTCGATCCCGAAATTCAACTACGAGCTTTTTAACTGCAACAACTTTAATATACGCTATTGGAGCTGGAATTACCGCGGCTGCTGGCACCAGACTTGCCCTCCAA
+
DDDDDIIIIIIIIIIIIIIIIIIIIIIIIIIIIIIIIIIIIIIIIIHIIIIIIIIIIIIHIIHHHHIIIIIGHIIIIIIIHIIIIIHHHIHIIIIIIIHIIIHIIHIIIIIHIIIIIIIIIHIHIIIIIIIIIIIIIIIIIIIHHIHIIIIIIIIIIIIIHIHIIIHIIIIIIIIIIHIIIIIIIIIIIIIIIIIIIIIIIIIIIHIIIIHIIHIIIIIIIIIIIIIIIIIIIIIHIIIIIIHHIIIIIIIIIIIIIIIIIHIIIIIIIIIIIHIIIIIIIIHIIIIIIIIIHIIIIIIIIIIIIIIIIIIHIIIIIIIIIIIIIIIHIIIIIIIIIIIIDDDDD
@HISEQ:969:HM2KJBCX2:2:1102:17096:69800 2:N:0:ACTATGCA
ACCAACAGATTGCCCAACTATCCCTATTAATCATTACGTCAATCCTAGAAACCAACAAAATAGGATCAAACGTCCTATTTCATTATTCCATGCTAATGTATTCAAGCGTGTGCCTGCTTTAAACACTCTAATTTTTTCAAAGTAACGGTCCTGATTCCCCATGACACCAAATTAATGACATCACAGTTCGTCAGAAGGTAGAAATCAATAATACCAGTGCATACCGGAGGCACGACCAATATATTGATCCCGAAATTCAACTACGAGCTTTTTAACTGCAACAACTTTAATATACGCTATTGGAGCTGGAATTACCGCGGCTGCTGGCACCAGACTTGCCCTCCAA
+
DDDADIIHEEEHGHHHIIIIFHHIHHHIEHHHIIIIHIIIIIIIIHFIHFIIIGHIEHHIHIHGHHHHIIHHHIHIGHIFHHHHE@FHGHEHHIIIHIHHHHGHIHIHHIIGIIIIIHHHGHHHIHIIHIIIHIIIGHIIIIHHHHIIIGIHHHHGFHIHIIHHIII9IHIIIIIHHHHHFIIIIIIIIIIIHIHHHHIIGIIHHIIHIHIFIHIIIIIIIHIIIIIHIIHIIIIIIIIIIIIIHIIIIHIIIIHIIIHIIIHIIIIIIIIIIIIIIIIIIIIIIHIIIIIIIIIIIHHDFIIIIIIIHIIIIIIIIHIIIIIIIIIIIIIIIHIIHIIIIDDDDD
@HISEQ:969:HM2KJBCX2:2:1102:15090:69890 2:N:0:ACTATGCA
ACCAACAGATTGCCCAACTATCCCTATTAATCATTACGGTGATCCTAGAAACCAACAAAATAGAACCATGCCGTCCTATTCTATTATTCCATGCTAATGTATTCGAGCAAAATGCCTGCTTTAAACACTCTAATTTTTTCAAGGTAAAGGTCCTGGTTCCACATGACACCCAATTAAGGACATCATGCTTCTCCAGAAGGTGAGAAATCAACTGCGACAGTTCATACCCCTTAAGGCACGACCATCACGTCAATCCCGAAATTCAACTACGAGCTTTTTAACTGCAACAACTTTAATATACGCTATTGGAGCTGGAATTACCGCGGCTGCTGGCACCAGACTTGCCCTCCAA
+
DDDDCIIIIIIIIIIIIIIIIIIIIIIIIIIIIIIIIIHIIIIIGIIGHIIIIIIIIIIIIIEHIIHIIHEHIIIIIIIIIIHIIIIIIIIIIHIIIIIIIHIIIIIIIIIIIIIIIIIHIIIHIIIIIIIIIHIIIIHIIHIIIIIIHIIIIIIHIIIIIIIHIIIIIIIIIIHIIIIIIIIIIIIIIHIIIIIIIIIIIIIIIIIIIIIIIIIIIIIIIIIIIIIHIIIIIHIIIIIIIIIIIIIIIHHIIIIIIIIIIIIIIIIIHIIIIIIIIIIIHIIIIIIIIIIIIIIIIIIHIIIIIIIIIIIIIIIIIIIIIIIIIIIIIIIIIIIIIIIIIIIIIIIDDDDD
@HISEQ:969:HM2KJBCX2:2:1102:5221:71480 2:N:0:ACTATGCA
ACCAACAGATTGCCCAACTATCCCTATTAATCATTACGTCGATCCTAGAAACCAACAAAATAGAATCAAACGTCCTATTTCGTTATTCCATGCTAATGTATTCAAGCGTGAGCCTGCTTTAAACACTCTAATTTTTTCAAAGTAACAGTCCTGATTCCCCATGACACCAAATTAATGACATCATGGTTCGTCAGAAGGTAGGAATCAATAATACCAGTACGTACAATAGCACGACCAATAAATTGATCCCGAAATTCAACTACGAGCTTTTTAACTGCAACAACTTTAATATACGCTATTGGAGCTGGAATTACCGCGGCTGCTGGCACCAGACTTGCCCTCCAA
+
DDDDDIIIIHIHIGIIIIIIIIIIIIIIIIIIIIIIIIIIIIHIIIIIIIIIIIHIIIHIHIHIIIIIIIIIIIIIGIIIIIIIIIIIGEHHIIIIIIIIIIIIIIHIIIGIIIIIHIIIIFIIIHIIIIIIIHIIHIIIIIIIIIIIHIIIIIIIIIIIIIIIIIIIIIIIIIIIIIIIIIIIIIIIIHHIIIIIIIIIIIIIHIIIIIIIIIIIIIIIIIIIIIIIIIIIIIIIIIIIIIIIIIIIIIIIIIIIIIIIIIIHIIIIIIIIIIIIIIIIIHIIHHIIIIIIIIIIIIIIIIIIIIIIIIIHIIIIIIIIIIIIIIIIIIIIIIIIIIIIDDDDD
@HISEQ:969:HM2KJBCX2:2:1102:1956:71465 2:N:0:ACTATGCA
ACCAACAGATTGCCCAACTATCCCTATTAATCATTACGGTGATTCAGAAACCAACAAAACAGGACCACCGTCCTATTTTATTATTCCATGCTAATGTATTCAGACGTAAGCCTGCTTTGAACACTCTAATTTTTTCAAGGTAAAGGTCCTGGTTTCCCACCACGCTAAATTAATAACATGATGGTTCCCCAGAAGGTAGGAATTCTACACGCTAGTACAGACTGGTTAGCCCGACCAACGGTAGAACCCCGAAATTCAACTACGAGCTTTTTAACTGCAACAACTTTAATATACGCTATTGGAGCTGGAATTACCGCGGCTGCTGGCACCAGACTTGCCCTCCAA
+
DDDDDIIIIIIIIIIIIIIIIIIIIIHIIIHIIIIIIIIIIIIIIIIIIGHHHHIHIHHIIIHIHIIIIIIIIIIIGHIIIIIIIEHIIIIGHIHIIIIIHIIGIIIIIHIIIIIIIIHEEIIIHIIIIIIIIIIIIIIIIIIIIIIIIIHHHIIIIIIIHIIIIIIHIIIIHHIIIIIIIHIIIIIIIIIIIIIHIIIIIIIIIIIIIIIIIIIIIIIIIIIIIIIIHIIIIIIIIIIIHIGFHIIIIIIIIIIIIIIIIIIIIIIIIIIIIIIIIIIIIIIIIIIIIIHIHIIIIIIIIIIIIIIIIIIIIIIIIIIIIHIIIIIIIIIIIIIIIIIIDDCDD
@HISEQ:969:HM2KJBCX2:2:1102:19819:71373 2:N:0:ACTATGCA
ACCAACAGATTGCCCAACTATCCCTATTAATCATTACATCGATCCTAGAAACCAACAAAATAGAATCGGATGTCCTATTTCATTATTCCATGCTAATGTATTCAAGCGTGAGCCTGCTTTAAACACTCTAATTTTTTCAAGGTAACAGTCCTAATTCCCCGTGACACCAAATTAATGGCATTACGGTTCTTTAGAAGGTGAGAAATCAATAATATCAGTACATACCAACGGCATGACCGAAACATTGATCCCGAAATTCAACTACGAGCTTTTTAACTGCAACAACTTTAATATACGCTATTGGAGCTGGAATTACCGCGGCTGCTGGCACCAGACTTGCCCTCCAA
+
DDDDDHHHHIIGHHIGEHIIIIIIIIIHHHIHIIIIIIIIIGGIIIIIIIGIHHIIGIHHHIIIIHIHIIIHFHHHIHIHIIIIHIIHIIHEHHHHHEHIHHEGHIHIHIIHHHFIIIHHHHGIIIIIHHFHHIIIIIIIHHIIIIIIHHIIIHIIIIIIIIIIHIHIIIIIIIIIIIIGIHIIIIIIIIIIIIIIIIIIIIIIIGIIIIIIIHHHIIIIIGIIIIHIIIIIIIIIIIIIIIIIIFHIIIIIIIIGIIIIIIIIIIIIIIIIIIIIIIIIHIIIIIIIIIIIIIIIIIHHIIIIIIIIIIIIIIIIIIIHIIIGIIIIIIIIIIIIIIIIIIDDDDA
@HISEQ:969:HM2KJBCX2:2:1102:13532:71614 2:N:0:ACTATGCA
ACCAACAGATTGCCCAACTATCCCTATTAATCATTACGTCGATCCTAGAAACCAACAAAATAGAATCAAACGTCCTATTTCGTTATTCCATGCTAATGTATTCAAGCGTGAGCCTGCTTTAAACACTCTAATTTTTTCAAAGTAACAGTCCTGATTCCCCATGACACCAAATTAATGACATCATGGTTCGTCAGAAGGTAGGAATCAATAATACCAGTACGTACAATAGCACGACCAATAAATTGATCCCGAAATTCAACTACGAGCTTTTTAACTGCAACAACTTTAATATACGCTATTGGAGCTGGAATTACCGCGGCTGCTGGCACCAGACTTGCCCTCCAA
+
DDDDDIIIIIIIIIIIHIGIIHIIIHIIIIIIIIIIIHIIIGIIIIIGIIIIGIIIIHIHHHHIIIIIHIHHHHIIGHIGIIIHIIHIIIIGIIGIIIIHIIHHIIHHIHHHGEFHIIIIIIIIIIIIIHIHIIHHHHHHIIHIIIIIHIIIHHIHIGIIIIIIIHHHIHHHHIIIHIIIIIIIIIIIIIHHIIIIIIIIHIIIHIIIIIIHHIIIHHHHIHIIIIIIIIIIIIIIIIIIIHHFHHDGIIIIIHFHGIIIIIIHIIIIGIIIIIIIIIHIIIIHHHIIIIHGIIHIIIIIGIIIIIIIIIIIIIIIIIIIHIIIIIIIIIIIIIIIIIIIDDDDD
@HISEQ:969:HM2KJBCX2:2:1102:17010:71921 2:N:0:ACTATGCA
ACCAACAGATTGCCCAACTATCCCTATTAATCATTACGTCAATCCTAGAAACCAACAAAATAGGATCAAACGTCCTATTTCATTATTCCATGCTAATGTATTCAAGCGTTAGCCTGCTTTAAACACTCTAATTTTTTCAAAGTAACAGTCCTGTTTCCCTGCAACACCAAATTAATGGCATTACAGTTCTTCAGAAAGGAGGAATCAGCGAAACCAGTTCATACCAGTGGCACGACCAACCTGCTGACCCCGAAATTCAACTACGAGCTTTTTAACTGCAACAACTTTAATATACGCTATTGGAGCTGGAATTACCGCGGCTGCTGGCACCAGACTTGCCCTCCAA
+
@DDDDHIHHHCEHHIGHIEHFHIHFH@CHHFECHIIIHHIHHFH@1D?GHHHHHIIHHHIEHD<D<CHEHHHDHEGFEHIIEHIHHHHGH??H1F?GHHCHHG<HIHHBHHEEIIIIIHEDGHHIIHHIHHHHIIHGADCGHIIHHGEHDGGIIIHHHHIHIIIIIFIIGHIHIIIIIIHIIHIHHHHGIIIIIHIIIHIIIIFGIIHIHEIHGCFHHHIIHHHGHHGEIHHIHIIHHHI<HHGDHHHGHHCCFIHFIIIIIIIHHIIIIIHHHFIIIHHHGHGIHEHIIIIIIIIIGIIIIIIIHIIIHIIIIIIIIIHHIHHIIHHGIHHHFCHIIIIID@BDD
@HISEQ:969:HM2KJBCX2:2:1102:9439:72230 2:N:0:ACTATGCA
ACCAACAGATTGCCCAACTATCCCTATTAATCATTACGTCAATCCTAGAAACCAACAAAATAGGATCAAACGTCCTATTTCATTATTCCATGCTAATGTATTCAAGCGTTAGCCTGCTTTAAACACTCTAATTTTTTCAAAGTAACAGTCCTGTTTCCCTGCAACACCAAATTAATGACATTACAGTTCTTCAGAAAGGAGGAATCAGCGAAGCCAGTACATACCAAAGGCACGACCAACCTGCTAACCCCGAAATTCAACTACGAGCTTTTTAACTGCAACAACTTTAATATACGCTATTGGAGCTGGAATTACCGCGGCTGCTGGCACCAGACTTGCCCTCCAA
+
DDDDDIIIIIIIIIIIHIIIIHIIIIIIIIIIIIIIIIIIIIIIIIIHIIIIIIIHIHIIIIHIIIIIIIIIIIIIIIIIIIIIIIIIIIIIIIIIIIIIIHHHIIIIIIIHIIIHGIIIIHHIIIIIIIIIIHHIHIIHHIIIIIIHIIIIIIIIIIIIIHIIIIIIIIIIIIIIHHHIIIIIIIIIIIIIIIIIIIIIIIIIIIIIIIIIIIIIIIIIIIIIIIIIIIIIIIII>IIIIIIIHIIIIIIIIIIIIIIIIIHIIIHIIIIIIIIIIIIIIIIIIIIIIIIIIIIIIIIIIIIIHIIIIHIIIIIIIIIIIIIIIIIIIIIIIIIIIIIIIDDDDD
@HISEQ:969:HM2KJBCX2:2:1102:20985:72706 2:N:0:ACTATGCA
ACCAACAGATTGCCCAACTATCCCTATTAATCATTACCTCAATGCTCTACAAAACCAACAAAATAGAACCGAGGTCCTATTCTATTATTCCATGCAACATTATTCAGGCGTAGGCCTGCTTTAAGCACTCTAATTTTCTCAAAGTAAACGCATCGGCCACCGAAAACACCCAATAAAGGACATCAACGGCCAACCGATAGATTAGGACCGGACGTGTAGTGACAGCAATCAAGCGCACCACACGCCAGTACCCGAGATCCAACTACGAGCTTTTTAACTGCAACAACTTTAATATACGCTATTGGAGCTGGAATTACCGCGGCTGCTGGCACCAGACTTGCCCTCCAA
+
D@DBDHHGHHHHFEHHHIIIIGIIHIGHHIHIICHFCEHEHH1<FDHF<<FHHECECHHIIIIEHEFHHHCFHH0CGFGGFCCD<CGCCGGHHH1DGEHHHHGC@GFGHHGCEHCFHIHHFHHHHHHCHHHGHFHFCHHAGHHHFFF@F@CCHDEEHHHDDHHHHHGGIIHHHE@HHHHHIHHIIIIIIHIIIIIHHIIIHIIHHHEIIIHIIIIIIIIIIIFIIIHIIIIIIIIHHIGGGIGGIH@GHIIIIIIHFIIIIHIHEIHHIIIIIIHHGIIIIIHHGIIIIIIIHHIHIIHIIIIIIIIIIHIIIIIHIIIIIIIIIIIIIIIIIIIHIIIIIIIDDDDC
@HISEQ:969:HM2KJBCX2:2:1102:5868:72748 2:N:0:ACTATGCA
ACCAACAGATTGCCCAACTATCCCTATTAATCATTACGTCGATCCTAGAAACCAACAAAATAGAATCAAACGTCCTATTTCGTTATTCCATGCTAATGTATTCAAGCGTGAGCCTGCTTTAAACACTCTAATTTTTTCAAAGTAACAGTCCTGATTCCCCATGACACCAAATTAATGACATCATGGTTCGTCAGAAGGTAGGAATCAATAATACCAGTTCGTACAATAGCACGACCAATAAATTGATCCCGAAATTCAACTACGAGCTTTTTAACTGCAACAACTTTAATATACGCTATTGGAGCTGGAATTACCGCGGCTGCTGGCACCAGACTTGCCCTCCAA
+
DBDDBHHIIHGHIHHHHEHHIIIIIIHICHIFHHIIIIIIIIIIIIGHIHHHIIIIIGIIIIIIIIIIFIIHHIIICHHHHIHIIIHIIIIIIIIIHIIIIGHEHFHHH<IIIGIIHIIIH;EHIHHHIIGHHHIIIIIIIHIIHIIGIIIHIIIIIHHHGHHIIIHIIHFHHHIHCEHIIHIIIHEFFHGHHIE5FCCFFHFGHHDHHG<FHHEHHHHIIIEHGHHHHHHHHHIIHFEEHF6@HEHHCG1EGFC@E?HE@HHHEIIHCHC<<<HEGG?HH@CGD<1FFC=IIIHHF@CIHEEGHCHHCECIHHDGIHFHHGFEHEHCIIHED??H=CED0B@?B
@HISEQ:969:HM2KJBCX2:2:1102:16934:72945 2:N:0:ACTATGCA
ACCAACAGATTGCCCAACTATCCCTATTAATCATTACGGTGATCCTAGAAACCAACAAAATAGAACCATGCGTCCTATTTCATTATTCCATGCTAATGTATTCAGGCAATAGCCTGCTTTAAGCACTCTAATTTTTTCAAGGTAACAGTCCTGCTTCCCCAACGCACCAAATTAATGGCATGCTGGTTATTCAGAAGGTATGAATCCATCACGCCAGTACAGACCCAAAAGCCCGACCAACGGATAAATCCCGAAATTCAACTACGAGCTTTTTAACTGCAACAACTTTAATATACGCTATTGGAGCTGGAATTACCGCGGCTGCTGGCACCAGACTTGCCCTCCAA
+
DCDDDHHHHIHIHHIIIIIIIHHHHHIIIIHIIHHHIIIIGEEHHIGIHIIIIHIIIIIGIHFHIHIGHCHIHHHHIHFIIIHIIHIIHIGHIIHEHHIIHIIIIIIIIIIHHIIIIIIIIHHIIIIIHHIHIIIIHIIIIIIIHHIIIIIHIIIHHIHIIHIIIIIIIIIIHIHIIIIIIIIIIIIIHIHIIIIIHIIHIIIIIIIHIIHHIIIIII=II<IIIIIIIGIIIIIIIIIHIHIHGDIIIIIIIIIIIIIHIIIHIIIIIIIIIIIIIIIIIIHHFHHHHHHIHEHIIIIIIIIIIIIIIHHIIIIIIIHIIHIIIIIIIIIIHHHHIIIIIIDDDDD
@HISEQ:969:HM2KJBCX2:2:1102:13113:73248 2:N:0:ACTATGCA
ACCAACAGATTGCCCAACTATCCCTATTAATCATTACGTCAATCCTAGAAACCAACAAAATAGGATCGAACGTCCTATTTCATTATTCCATGCTAATGTATTCAAGCGTTAGCTTGCTTTAAACACTCTAATTTTTTCAAAGTAACAGTCCAAATTCCCCGCAACACCAAATTAATGGCATTACGGCTCATCAGGAAGGAGGAATCAGTGAGACCAGTACATACCAGAGGCATGACCAACCTACTAACCCCGAAATTCAACTACGAGCTTTTTAACTGCAACAACTTTAATATACGCTATTGGAGCTGGAATTACCGCGGCTGCTGGCACCAGACTTGCCCTCCAA
+
BADDDGIIGHHHGHHHIIHIIIIHHHHHGEHEEHHHHHHHCHI?CGHHIHHCHHIGHIIHHHHHEFHHGH??FCEGHEHIGHHHIICHC@@HEHIEIIIIHIGIIIGIIHIHHHIHHIIIIHHHHGIIIHGHIIIHIIIIIHIIIHIIHIIHHHHHIIIIIHIIHIHIIIIIIHHHHHFHIIIIIIIIHIIIIIIIIIIIIGIIHIIHHIIIIIIIHIIIIIIGIIIHHHIIIIIIIIIIIIHHIIIIIHIIIIIIIIIIIIIIIIIIIIHHIIIIIIIIIIIIIIIIIIHIIIIIHIIIIIIIIIIIIIIIIIIIIIIIIIIIIIIIIIIIIIIHIIIIIDADDD
@HISEQ:969:HM2KJBCX2:2:1102:12306:72507 2:N:0:ACTATGCA
ACCAACAGATTGCCCAACTATCCCTATTAATCATTACGTCAATCCTAGAAACCAACAAAATAGGATCGAACGTCCTATTTCATTATTCCATGCTAATGTATTCAAGCGTTAGCCTGCTTTAAACACTCTAATTTTTTCAAAGTAACAGTCCTGTTTCCCTGCAACACCAAATTAATGACATTACAGTTCTTCAGAAAGGAGGAATCAGCGAAGCCAGTGCATACCAGTGGCACGACCAACCTGCTGACCCCGAAATTCAACTACGAGCTTTTTAACTGCAACAACTTTAATATACGCTATTGGAGCTGGAATTACCGCGGCTGCTGGCACCAGACTTGCCTCCAA
+
DCDDDIIIIIIIIIIIIIIIIIIIIIIIIIIIIIIIIIHIHIIIIIHIIIIGIIIIIIIIIIHIGIIIHIIIIIIIIIIIIIIIIIIIHHIHCHIIHHIIIIIIIIHHHIHIIIIIIHIHIFHHIHHHHIIIIIIIIIIIIIIIIIIIIIIHGHHIIIIHFIIIIIIIIIIIIIHIHIIIIIIIIIHHIIIIIIIIIIIIIIIIHIHIIIIIIIGIIIIIIHIIIIIIIIIIIIHIIIHIIHHHI<IIIIIHHIIIIIIIIIIIIIIIIIIIIIIIIIIIIIIIIIIIIIIIHIIIHHHHHIIIIIIIIIIIIIIIIIIIIIIIIIIIIIIIIHIIIIIIDDDDD
@HISEQ:969:HM2KJBCX2:2:1102:18298:74013 2:N:0:ACTATGCA
ACCAACAGATTGCCCAACTATCCCATTAATCATTACGTCAATCCTAGAAACCAACAAAATAGGATCAACGTCCTATTTCATTATTCCATGCTAATGTATTCAAGCGCGAGCCTGCTTTAAACACTCTAATTTTTTCAAAGTAACAGTCCTGATTCCCCACCACACCAAATTAATGACATGATGGTTCGTCAGAAGGTAGGAATCAGTAACACCAGTACGTACCGAAGGCACGACCAGCGTACTAATCCCGAAATTCAACTACGAGCTTTTTAACTGCAACAACTTTAATATACGCTATTGGAGCTGGAATTATCGCGGCTGCTGGCACCAGACTTGCCCTCCAA
+
DDDDDIIIIIIIIIIHIIIIIIIIHIIIIIIHIIIIIHHIIIIHHIHIIIIIIIIIHHIIIIIIIIHIIIHGIIIHIIIIIIIIHHIFHIIIHIIHIIIIIHHHIIIIHIIIIIIIIIIHIIIIIIIIIIIIIIIIIIIIIIIIIIIHIIIIIIIIIIIIIIIIIHHIIIIIIIIIIIIIIIIIHHIHHFIIIIHIIIIIIIIIIHIIIIHIHIIIIIIIIIIIIIIIIIIIIIIIIIIIIIHIIIIIIIIIIIIIIIIIIIIIIIIIIIIIIIIIIIIIIIIIIIIIIIIIIIIIIIIIIIIIIIIIIIIIIIIIIIIIIIIIIIIIIIIIIIIIIIIDDDDD
@HISEQ:969:HM2KJBCX2:2:1102:13205:75602 2:N:0:ACTATGCA
ACCAACAGATTGCCCAACTATCCCTATTAATCATTACATCGATCCTAGAAACCAACAAAATAGAATCGGATGTCCTATTTCATTATTCCATGCTAATGTATTCAAGCGTAAGCCTGCTTTAAACACTCTAATTTTTTCAAGGTAACAGTCCTAATTCCCCGTGACACCAAATTAATGGCATTACGGTTCTTTAGAAGGTGAGAAATCAATAATATCAGTACATACCAACGTCATGACCGAAACATTGATCCCGAAATTCAACTACGAGCTTTTTAACTGCAACAACTTTAATATACGCTATTGGAGCTGGAATTACCGCGGCTGCTGGCACCAGACTTGCCCTCCAA
+
D@0BDHEHHEEHEHE@G0FH@CGHH@GGGCC1CC<GCCCFH1CE0DEHCHHH11CCECHHH11<FHI1<0D/FHCECEHEEHEC1<<111<CCHHHHGFD@D?@FGGFEC@@FHH87HHHHGCG??<<C@HHB?F@CCHHBB<B<G@CC?HHHEIHEC3@DG1DEH1DFGECEGHIHHHGDGG@HHEGGCGEHFFD0HGD<0<.F<1IIHH@@FHCD71EHHCE?E=G<D%EHH<EH=FCCGFAD<GC<CHF1HEHHHHCCC0?HHC@<HHE@<FCHGH?HGDEFGG@F<<10=HHHHHHFIHIIHHGCEGE1CHHIIHEG1EHH?EC<C@CC@?GE<0CHHDB0<<
@HISEQ:969:HM2KJBCX2:2:1102:15349:76118 2:N:0:ACTATGCA
ACCAACAGATTGCCCAACTATCCCTATTAATCATTACGTCAATCCTAGAAACCAACAAAATAGGTTTGAACGTCCTATTTCATTATTCCATGCTAATGTATTCAAGCGTTAGCCTGCTTTAAACACTCTAATTTTTTCAAAGTAACAGTCCTGTTTCCCTGCAACACCAAATTAATGGCATTACAGTTCTTCAGAAAGGAGGAATCAGCGAAACCAGTTCATACCAGTGGCACGACCAACCTGCTGACCCCGAAATTCAACTACGAGCTTTTTAACTGCAACAACTTTAATATACGCTATTGGAGCTGGAATTACCGCGGCTGCTGGCACCAGACTTGCCCTCCAA
+
DDDDDIIIIIIIIIIIIIIIIIIIIIIIIIIIIIIIIIIIIIIIIIIIIIIIIIIIIIIIIIIIIIIIIIIGHHHIIIIIIIIIIIIIGIIIIIIIIHIIIIIHIIIIIIIIIIIIIIIIIIIIIIIIIIIIIIIIIIIIIIIIIIIIIIIIIIIIHIIIIIIIIIIIIIIHIIIIIIIIIIIIIIIIIIIIIIIIIIIIIIIIIIIIIIIIIIIIIIHIHIIIIIIIIIIIIIIIIIIIIIIHHIIIIIIIIIIIIIIIIIIIIIIIIIIIIIIIIIIIIIIIIIIIIIIIIIGIIIIIIIIIIIIIIIIIIIIIIIIIIIIIIIIIIIIIIIIIIIIIIDDDDD
@HISEQ:969:HM2KJBCX2:2:1102:13525:76704 2:N:0:ACTATGCA
ACCAACAGATTGCCCAACTATCCCTATTAATCATTACGTCGATCCTAGAAACCAACAAAATAGAATCAAACGTCCTATTTCGTTATTCCATGCTAATGTATTCAAGCGTGAGCCTGCTTTAAACACTCTAATTTTTTCAAAGTAACAGTCCTGATTCCCCATGACACCAAATTAATGACATCATGGTTCGTCAGAAGGTAGGAATCAATAATACCAGTACGTACAATAGCACGACCAATAAATTGATCCCGAAATTCAACTACGAGCTTTTTAACTGCAACAACTTTAATATACGCTATTGGAGCTGGAATTACCGCGGCTGCTGGCACCAGACTTGCCCTCCAA
+
DDDDDIIIIIIIIIIIHIIIIIIIIIIIIIIIIIIIIIIIIIIIIHIHIIIIHIIIIIIHGFHF?GHIIIIIHHIIIIIIIIIIIIIIIIHIIIIIIHHHIHIIIHIHIGIIIIIHIIIIHHEHIIIIHIHIHHIIIIHIIHHIIIIIIIIIIIIHIFFHIHIHIIIIIHEHHHEHIHHIHIHIHHHHIHIHIIIIHIIIIIGIIHIIIHHIHHIIIIIHIIIIIIIIHHIHHIHIHIIIIHIHIIIIHIIIIIIIIIIIHIIIIIIIHHIIIIIHHIIIIHGHHHHHIIIIIIIIIIIIIIIGIHFIIIHIIIHDHIIHFGGGIIIIHIIIIIIIIIIGDDDDB
@HISEQ:969:HM2KJBCX2:2:1102:4238:76947 2:N:0:ACTATGCA
ACCAACAGATTGCCCAACTATCCCTATTAATCATTACGGTGATCCTAGAAACCAACAAAATAGAACCATGCCGTCCTATTCTATTATTCCATGCTAATGTATTCGAGCAAAAATGCCTGCTTTAAACACTCTAATTTTTTCAAGGTAAAGGTCCTGGATCCGCAAGACACCCAATAAAGGACATCAAGTTTCTCCAGAAGGTGAGAAATCAACTGCAACAGTTCATACCCCTTAAGGCATGACCATCACGTCAATCCCGAAATTCAACTACGAGCTTTTTAACTGCAACAACTTTAATATACGCTATTGGAGCTGGAATTACCGCGGCTGCTGGCACCAGACTTGCCCTCCAA
+
DDBDDIIHHIGIIIIIEHHHIIHHIIHHIIHHIIIIIIIIIHICHHIIIHHIIGIIHIIIIHHHIIHHHHIIIIIHIIE1GHIIIGFHHGHFEHHHIIHEGFGEHHHFHHIHHFHHIHIHIHHIIHIIIIIIIIIHIIHHHIIHIHHIIIIHGIIIIHHHIHHIIIHIIHIIHIHHIIIIIIIIIIHIIIHIHHIIIHIIIIIIIIIIIIIIIIIIIIIHIIIHIIIIIIIIIIIIIIIIHIHIIIIHIIIHIIIIHIIHIIIIIIIHHIIIIIIHIIIHHHGIIIIIIIIIIIIIIIIIIIIIIIHHIIIIIIIIIIIIIIHIIIIIIHHIIIIIIIIIIIIIIIIHCDDDD
@HISEQ:969:HM2KJBCX2:2:1102:3077:77815 2:N:0:ACTATGCA
ACCAACAGATTGCCCAACTATCCCTATTAATCATTACGTCAACCCTAGAAACCAACAAAATAGGATCAAACGTCCTATTTTATTATTCCATGCTAATGTATTCAAGCGTTAGCCTGCTTTAAACACTCTAATTTTTTCAAAGTAACAGTCCTGTTTCCCCGCAACACCAAATTAATGGCATCACGGTTCTTCAAGAAGGAGGAATCAGCAAGGCCAGTTCATACCAGTGGCACGACCAACCTGCTGACCCCGAAATTCAACTACGAGCTTTTTAACTGCAACAACTTTAATATACGCTATTGGAGCTGGAATTACCGCGGCTGCTGGCACCAGACTTGCCCTCCAA
+
DDDDDIIHIIIIGIFHIIIFHIIIIIIHHIIHIIIIIIIIHIIIIIIIHIIIIIIIIIIHHHHHHIIIIIFGHHDHGHIIIIIIIIIGGHHFHHIIIIIIIIIIIIIIIIIIIIHHHIIIIEHHHIIGIHIHHHHHIIIHHHHIIHIIIIIIIIHIIIIIIIIIIIHIIGHHHIIIIIIIIIIIIIIIIHHIIIIIIIIIHHIIIIIHIIIIIIIIIIIIIIIIIIIHIIIIIIIIIIHIHHHHGIIIIIIIIIIIIIIIIIIIIIIIIIIIIIIIIHIIIIIIIHIIIIIIIIIIIIIIIIIIIIIIIIIIIIIIIIIIIIIIIIIIIIIIIHIIIIIIIDDDDD
@HISEQ:969:HM2KJBCX2:2:1102:11992:77988 2:N:0:ACTATGCA
ACCAACAGATTGCCCAACTATCCCTATTAATCATTACATCGATCCTAGAAACCAACAAAATAGAATCTGATGTCCTATTTCATTATTCCATGCTAATGTATTCAAGCGTAAGCTTGCTTTAAACACTCTAATTTTTTCAAGGTAACAGTCCTAATTCCCCATAACATCAAATAAATGACATTATGGTTCTTTAGAAGGTGAGAACCAATAAAACCAGTACATACCAAGGCATGACCGATTCCTTGATCCCGAAATTCAACTACGAGCTTTTTAACTGCAACAACTTTAATATACGCTATTGGAGCTGGAATTACCGCGGCTGCTGGCACCAGACTTGCCCTCCAA
+
DDDDDIIIIIIIIIIIIIIIIIHIIIIIIIIIIIIIIIIIIIIIIIIIIIIIIIIIIIIIIIFIHHIHHIIIHIIIIIIIIIIHHIIIEHIIIIIIIIIIIHIIIIIIIIIIIIIIIIIIIIIIIIIHIIIIIIIIIIIIIIIIIIIIIHIIIIIIHGIIIIHIIIIIIIIIIIIIIIIIIIIIIIIIHHIIIIIIIIIIIIHIIIIIIIIIIIIIIIIIIIIHIIIIIIIIIIIIIIIIIIHCIIIIIIIIIIIIIIIIHHIIIIIIIIIIIIIIIIIIIIIIIIIIIIIIIIIIIIIIIIIIIIIIIIIIIIIIIIIIIIIIIIIIIIIIIIIIIIIIDDDDD
@HISEQ:969:HM2KJBCX2:2:1102:1872:78122 2:N:0:ACTATGCA
ACCAACAGATTGCCCAACTATCCCTATTAATCATTACGTCGATCCTAGAAACCAACAAAATAGAATCAAACGTCCTATTTCGTTATTCCATGCTAATGTATTCAAGCGTGAGCCTGCTTTAAACACTCTAATTTTTTCAAAGTAACAGTCCTGATTCCCCATGACACCAAATTAATGACATCATGGTTCGTCAGAAGGTAGGAATCAATAATACCAGTACGTACAATAGCACGACCAATAAATTGATCCCGAAATTCAACTACGAGCTTTTTAACTGCAACAACTTTAATATACGCTATTGGAGCTGGAATTACCGCGGCTGCTGGCACCAGACTTGCCCTCCAA
+
DDDDCIIIIIIIIIIIHIIIIIHIIIIIIGIHFHIHIIIIHHHHHIHHIIHIIHIIHIIIIIIGHHIHHIIIIHHHHHIIIIIIIIIIIIIIIIIIIHIIIHIIHHHIIHIIHHHHIIIIIIIHIIIIIIIIIEHIHIIIHIIIIIIHHHIHHIHIIIIIIIHIIIIHHHFIIIIIIIIIIIIIIIIIIIIIIIIIIIHIIIIIHHIHIIHIHHIIIIIII=IIIIIIIIIIIIIHIIIIIIHGIIIIIIIIIIIIIIIIIIIIIIIIIIIIIIIIIIIIIIIIHHIIIIIIIIIIIIIIIIIIIIIIIIIIIIIIIIIIIIIIIIIIIIIIIIIIIIIIDDDDD
@HISEQ:969:HM2KJBCX2:2:1102:4757:78165 2:N:0:ACTATGCA
ACCAACAGATTGCCCAACTATCCCTATTAATCATTACGTTGATCCTAGAAACCAACAAAATAGAATCGAACGTCCTATTTCATTATTCCATGCTAATGTATTCAAGCGCGTGCCTGCTTTAAACACTCTAATTTTTTCAAAGTAACAGTCCTGACTCCCCACAACATCAAATTAATGACATCATGATTCATCAGAAGGGAGAAATCAATGACATTAGTACGTACCGAAGGCACGACCGACGTATTGATCCCGAAATTCAACTACGAGCTTTTTAACTGCAACAACTTTAATATACGCTATTGGAGCTGGAATTACCGCGGCTGCTGGCACCAGACTTGCCCTCCAA
+
A@DDBGHIGHFHHIGIEGH1<DGCE?GHHIHHGHHGIHCFHH?GECHF?C@HIEEHIIIIIIHGIIH1<DFH1FCEHHF@<@ECCFHHCHCCCH?E@D?EFEHHHCDHHCHHIHHHHHEBFEHH?HHGGIIIHFGHHHEEEEDGEF@HFHHHFHH@HFHHGHHFGHGHIHHIHHIIIHHHHIHHGEHG:HGIHFHHGECHHIIIIIHHCIIHIHEHHGIIHEHIH2HHEHGHIHHDHHFHGDGEGIHHGIHHHG@EEIIHHHHHHHHEFFEHHFHHHEH@HH@CGCHEHHHHGIIHIIHEHHGIHHHHIHGFHHHIIIIHEGEFIIHG@?IHHEHHIIGHHDDDA@
@HISEQ:969:HM2KJBCX2:2:1102:17064:77852 2:N:0:ACTATGCA
ACCAACAGATTGCCCAACTATCCCTATTAATCATTACGGTGGTCCTAGAAACCAACAAAATAGAACCATGCCGTCCTATTTTATTATTCCATGCTAATGTATTCAAGCAAAAATGCCTGCTTTAAACACTCTAATTTTTTCAAGGTAACAGTCCTAATTCCCCGTGACACCAAATTAATGGCATTACGGTTCTTTAGAAGGTGAGAAATCAATAATATCAGTACATACCAACGGCATGACCGAAACATTGATCCCGAAATTCAACTACGAGCTTTTTAACTGCAACAACTTTAATATACGCTATTGGAGCTGGAATTACCGCGGCTGCTGGCTCCAGACTTGCCCTCCAA
+
DDDDDIIHIIIIIIHIHIIIIIIIIIIIIIGHIHIHIHHHHIIIHII?GHIHIIIIIIFHIIFHGGHIHFHEHHHHHHHFHFHHIIIIIGHFEHIHHHHHHHIIIIIIIHHIIIIIIIIIHHIIIHIIIIIIIIIIIIIIIHIHIHHHHIIHHIIIIIIIIIIHIIHIIHHIHHGHHIIIIIIIIIIIIIIHIIIIIIIIIIII;IIIIIIIIIIIIIIIGGIGIGIIIIIIIIIGIHGIIIIIIIIHGIGIIIIIIIIIIIIIIIIIIIIIIIIIIIIIIIIIIIIIIIIIGIIIIIIIIIIIIIIGIIIIIIIIIIIIIIIIIIIIIIIIIIIIIIIIIIIIIDDDDD
@HISEQ:969:HM2KJBCX2:2:1102:15845:76881 2:N:0:ACTATGCA
ACCAACAGATTGCCCAACTATCCCTATTAATCATTACGTCGATCCTAGAAACCAACAAAATAGAATCAAACGTCCTATTTCGTTATTCCATGCTAATGTATTCAAGCGTGAGCCTGCTTTAAACACTCTAATTTTTTCAAAGTAACAGTCCTGATTCCCCATGACACCAAATTAATGACATCATGGTTCGTCAGAAGGTAGGAATCAATAATACCAGTACGTACAATAGCACGACCAATAAATTGATCCCGAAATTCAACTACGAGCTTTTTAACTGCAACAACTTTAATATACGCTATTGGAGCTGGAATTACCGCGGCTGCTGGCACCAGACTTGCCCTCCAA
+
DDDDDIIIIIHIIIIIIHHIIIIIIIIIIIIIIIIIIIIIIIIHIIIIIIIIIIIIIIIHIIIIIIIIIIIHHEHIIIIHHHIIIIIIIIHGHHHIIIIIIIIHIIHIIIIIIGHHIIIIIIIIIIIIIIIIHIIIHHIIIIIIIHHIIIIIIIIIIIIIIIIIIIIIIIIIIIIIIIIIIIIIIIIHIIIIIIIIIIIIIIIIIIIIIIIIIIIIIIIIIIIIIIHIIIIIIIIIIIIIIIIIIIIIIIIIIIIIIIIIHIIIHHIIIIIIIIIIIIIIIIIIIIIIIIIIIIIIIIIIIIIIIIIIIIIIIIIIIIIIIIIIIIIIIIIIIIIIIIIIDDDDD
@HISEQ:969:HM2KJBCX2:2:1102:15366:78973 2:N:0:ACTATGCA
ACCAACAGATTGCCCAACTATCCCTATTAATCATTACGTCAATCCTAGAAACCAACAAAATAGGATCAAACGTCCTATTTCATTATTCCATGCTAATGTATTCAAGCGTTAGCCTGCTTTAAACACTCTAATTTTTTCAAAGTAACAGTCCTGTTTCCCTGCAACACCAAATTAATGGCATTACAGTTCTTCAGAAAGGAGGAATCAGCGAAGCCAGTGCATACCAGTGGCACGACCAACCTGCTGACCCCGAAATTCAACTACGAGCTTTTTAACTGCAACAACTTTAATATACGCTATTGGAGCTGGAATTACCGCGGCTGCTGGCACCAGACTTGCCCTCCAA
+
ADADDIIIIHIGHHIIIIIIIIIIIIIIIHIHIIIIHIIIIIIICHIIFHIHIIIIIIIHHHHIIIIIIIIHHHIHIIIIIIIIIIIFHHIIHHIIIIIIIIIIHHIHIIIIIIHIIIIIHHHHIIIHIIIIIHHIIIIIIIIIIIHIIIHIIIIIIIIIIIIIIIIIIIIIIIIIIIIIIIIIIIIIIIIIIIHIIIIIHIHIIHIIIIHIIIIIIIIIIIIIIIIIIIIIIIIIIIIIIIIHGIIIIIIIIHIIIIIIIIIIIIIIIIIIIIIIIIHGIIIIIHHHIIIIIIIIIIIIIIIIIIIIIIIIHIHIIIIHIIIIIIIGIIIIIIIIIIIIIDDDDD
@HISEQ:969:HM2KJBCX2:2:1102:21047:79108 2:N:0:ACTATGCA
ACCAACAGATTGCCCAACTATCCCTATTAATCATTACAGCGGTCCTAGAAACCAACAAAATAGAACCGATGTCCTATTCTATTATTCCATGCTAATGTATTCGAGCAAAGGCCTGCTTTGAACACTCTAATTTTTTCAAGGTAAAAGTCCTGGTTCCCCACGACACCCAGTAAAGGGCATCGGGTTTCCCAGAAGGAAAGACCCGACCGAATCCGTACGCTCGATTAGGAGGACAGATCAGCCAGGTCCAAGGTTCAACTACGAGCTTTTTAACGGCAACAACTTTAATATACGCTATTGGAGCTGGAATTACCGCGGCTGCTGGCACCAGACTTGCCCTCCAA
+
BDBBDIHGHGHHHHIIHI@HH?D@DGHIIHHIHHIHHIHHGHHDCHHHHGHHIHIIIGHHHIGIIHHIIHGHEHFHFCFGHHHHHEHGHHH?GHHHGHEEHCFHIHEHIHHGGIHHIIEHHII=HHHEHHHHHGIDHHHGIIIHHHHHHIIHHHEIHHEGHHHHHIIIIIIHHHIHHHEIIGHIHHIIIHIIIHHIHEHHIIHHGHIIHHCHIIIIIIII>IIIIIIIIIIHIIIIIIIIHHGHIIGIHHHIIIIIHEIIIIIIIIHHIIHHEDHIIHHHIIIIIIIIHIIIIIIIHIIIIIGHHIIIIIIIIIIIIIHIIIIIIIIIIIIHIIIIHIIDDDCD
@HISEQ:969:HM2KJBCX2:2:1102:1720:80020 2:N:0:ACTATGCA
ACCAACAGATTGCCCAACTATCCCTATTAATCATTACGTCGATCCTAGAAACCAACAAAATAGAATCAAACGTCCTATTTCGTTATTCCATGCTAATGTATTCAAGCGTGAGCCTGCTTTAAACACTCTAATTTTTTCAAAGTAACAGTCCTGATTCCCCATGACACCAAATTAATGACATCATGGTTCGTCAGAAGGTAGGAATCAATAATACCAGTACGTACAATAGCACGACCAATAAATTAATCCCGAAATTCAACTACGAGCTTTTTAACTGCAACAACTTTAATATACGCTATTGGAGCTGGAATTACCGCGGCTGCTGGCACCAGACTTGCCCTCCAA
+
DDDDDIIIIIIIHHIHIIIIIIIIIIIIIIIIIIIIIIIIGIIIIIIIIIIIHIIIIIIIIIHEHIGIIIHIHHHHHIHHIIIIIIIIIIGIHIIIIIHIIIIIIGIHHGHDEHIIIIIHIIIIIIIIIIIIIIIIIHIHHIHIIIIIHHIIIIIIIIIIIIIIIIGIIIIIIIIIIIIIIIIIHIIIIIIIIIIIHIIIIIIIIIIIHGIIHIIIIIIIIIIIIIIIIIIIIIIIIIIIHIIIIIIIIIIIIIIIIIIIIHIIIIIHIIIIIIIIIIIIIIHIIHIIIIIIIIIIIIIIIIIIIIIIIIIIIIIIIIIIIIIIIIIIIIIIIIIIIHIIDDDDD
@HISEQ:969:HM2KJBCX2:2:1102:7320:80580 2:N:0:ACTATGCA
ACCAACAGATTGCCCAACTATCCCTATTAATCATTACGGTGATCCTAGAAACCAACAAAATAGAACCATGCCGTCCTATTTTATTATTCCATGCTAATCTATTCAAGCACAAGCCTGCTTTAAGCACTCTAATTTTTTCAAGGTAATAGCTCTGCTTCCCCAACGCACTAACTTAATAGCATGCTGGTTATTCAGAAGGTAGGAATTCATCAAGCCAGTGCGGACAGTGAAGCCCGACCAACCGACAAACTCCGAAATTCAACTACGAGCTTTTTAACTGCAACAACTTTAATATACGCTATTGGAGCTGGAATTACCGCGGCTGCTGGCACCAGACTTGCCCTCCAA
+
DDDDDIIIIIIIIIIIHIIIIIIIIIIIIIIIIIIIIIIIIIIIIIHHHHIIIIIIIGHIIIIIHHIIHHGHDHIHHIIHIIIIIIIIGIIGHIIGIIIHIGIIIIIIHIHIHIIIIIIIIHHIIIHIIIIHGHHIHHHIIHIIIIIIIHIIHIIIIIIHHHHIHHIIIIIIIIIHGIIIIIIIIIIHGHGGGIIIIGIHIHHIIIIIHIIIIHIIHIIIIIIIIIIIIIIIIIIIIIIIIIIIHHGIIIIIIIIIIHIIIIIIIIIIGIHIIIIIIIIIIIIIIIIIHHIIIIIIIIIIIIIIIIIIIIIIIIIIIIIIIIIIIIIIIIIIIIIIIIIIIGIDDDDD
@HISEQ:969:HM2KJBCX2:2:1102:10172:80941 2:N:0:ACTATGCA
ACCAACAGATTGCCCAACTATCCCTATTAATCATTACGGTGGTCCTAGAAACCAACGAAATAGAATCAGTCCGTCCTATTTCATTATTCCATGCTAATGTATTCAGACGATAGTCTGCTTTAAACACTCTAATTTTTTCAAAGTAACAGTCCTGATTTCCCATCACACCAAATAAATGGCATGAAAGTTCCTCAGAAGGTAGAGATCCATCTCACCAGTACAGACAATTAAGCCTGACCAATGGGTAGACCCCGAAGTTCAACTACGAGCTTTTTAACTGCAACAACTTTAATATACGCTATTGGAGCTGGAATTACCGCGGCTGCTGGCACCAGACTTGCCCTCCAA
+
DDDDCIHIIIIHIIHIIIIIIIIIIIHIIIIIIIIIIIIIIIIIIIIIIIIIIIIIIIIIIGIGIIIIIIIHIIHHIIIIIIIIHIIIIIIIGIIIGIIIIIIIIIIIIIIIIIIIIIHIIIIHIIIIIIIIIIHIHIHHHIIIIIIIIIIHIIIIIIIIIIIIIIIIIIIIIIIIIIIIIIIIIHIIIIIIIIIIIIIIIIIIIIGIIIIIIIIIIIIIIIIIIIIIIIIIIIIIIIHIIIIIHHFIIIIIIIIIIIIIIIIIIIIIIIIIIIIIIIHIIIIIIIIIIIIIIIIIIIIIIIIIIIIIIIIIIIIIIIIIIIIIIIIIIIIIIIIIIIIIIIIDDDDD
@HISEQ:969:HM2KJBCX2:2:1102:15600:80229 2:N:0:ACTATGCA
ACCAACAGATTGCCCAACTATCCCTATTAATCATTACGTTGATCCTAGAAACCAACAAAATAGGTTCGAACGTCCCATTTCATTATTCCATGCTAATGTATTCAAGCTAAAGCCTGCTTTAAACACTCTAATTTTTTCAAAGTAACAGTCCTAACTCCCCATAACACCAAATTAATGACATCATGGTTCGTCAGAAAGGAGAGACCAATGATGCCAGTACGTACCGAAGGCACGACCGACATATTGATCCCGAAATTCAACTACGAGCTTTTTAACTGCAACAACTTTAATATACGCTATTGGAGCTGGAATTACCGCGGCTGCTGGCACCAGACTTGCCCTCCAA
+
A?DDDIHIIIIIHHHIHIFHHIHHIIIIIIIHIIIHIHHHCCHGHIIHIHHGHHIEEEFEHHHHHHHICHHICH=GH1FF?GEHHEH?EFFHHIFHHHHGHGDHHHGHFEGGHGHHHCHHHIIHIHIIIE@EHHB@8CEFIHGBBAHG@DGDEHEH=HIIHHHHIIIIIIIIIHHIIHHHIIHGIHIHGHHCIHIIIHHHGIHHHHEIIIIIIIHHIIHEHG@CDHCIIHIHIIII>IHIHIIHHIHHHHHHHHHHIIHIIHHHIHIHIHHHIHIGIIIHIIHHHHGECHIIIIHHEHIIIIIIIIIIIIIIIIHIIHIHIIIIIIHIHIHHHEIHIIIGHDADD@
@HISEQ:969:HM2KJBCX2:2:1102:18986:80930 2:N:0:ACTATGCA
ACCAACAGATTGCCCAACTATCCCTATTAATCATTACCTCAGGTCCTTAAGACCAACAAAATAGAACCGAGGTCCTATTCCATTATTCCATGCTGGCGTATTCAAGCTAAACAGCCTGCTTTGAACACTCTAATTTCTTCACAGTAAAATCCGGTTTATCATCCTCCCGATTAAGAAAGAATGTTCCCCGATAAATTGAGACTCGATGACATCAGTACATGTCTTGCGACAGACCAATGTATCTCATCTTACATCCGACTACGAGCTTTTTAACTGCAACAACTTTAATATACGCTATTGGAGCTGGAATTACCGCGGCTGCTGGCACCAGACTTGCCCTCCAA
+
DDDDDIIIIIIIIIIIIIIIIGIIIIIIIIIIIIIIIIIIIIIIIIHHIIIIIIIIIIHIIIIIIIIIIHIIIIIIHIIIIGHIIIIHIIIIIIIIIIIIIHHIIIIIIIIIIIIIIIIIIIIHIIIIIIIIHIIIIIIIIIIIIIIGIIIIIIIHIIIIIIIIIIIIIIIIIIIIIIIIIIIIIIIIIIHIIIIIIIIIIIIIIIIIIIIHIIIIIIIIIIIII<IIIIIIIIIIIIIIHIHIIIIIIIIIIHIIIIIIIIIIIIIIIIIIIIIIIIIIIHHIIIIIIIIIIIIIIIIIIIIIIIIIIIIIIIIIIIIIIIIIIIIIIIIIIIIIIIIDDDDD
@HISEQ:969:HM2KJBCX2:2:1102:13910:80857 2:N:0:ACTATGCA
ACCAACAGATTGCCCAACTATCCCTATTAATCATTACTCATTTCCCCAAAAACCAACAAAATTCGAGATACGAGTCCTAAATTATTATTCCATGCTAATGTATTCATAACTTTCAGCCTGCTTTAAACACTCTAATTTTTTCAAAGTAAAGGTCCTGGATTGCGAACCCAACCCAGTAAAGGGCAGGAACGTTCTCCAGGAAGATGGTAAGCGCGCATCGGCACTCACACACGATACCGTGGCGGGCCAAGCGCACTATACCAGAAATCCAACTACGAGCTTTTTAACTGCAACAACTTTAATATACGCTATTGGAGCTGGAATTACCGCGGCTGCTGGCACCAGACTTGCCCTCCAA
+
DBBDBIHHGGIG1FHHHIFHIHHGHIIIHHHHHHIHHHC?CFCGFHIIIHIHIGGHHHHH1FHEHIIIIGIHFEHFEFFGCHHEHHIHI1CCHFHHEHH?GD?<1FEHIIIGIIIHF@HF@FFFEGBFCGFHHCFHHHFHHH8CH?HHGGHHHIHHIHHHCHHHHE?CE@CEE?GHGDCHEHGIHHFGHCHF<@HGIHHIIIHFIHHCHGIIIHIIHHHHEEF@EIHH;HHEFEEH<DHCHIHHCGCDEEIIIEFCHIHFHHGGCHHC?GHHFIHHHHIHIHCHCFHEHECHHHHEHHHH?HHH@HIHHFHHC@IHH@HIHHHHCHIIGIIHGIHH@HF@GGHHD<@@IIHHED?@@B
@HISEQ:969:HM2KJBCX2:2:1102:10180:81278 2:N:0:ACTATGCA
ACCAACAGATTGCCCAACTATCCCTATTAATCATTACGTCGATCCTAGAAACCAACAAAATAGAATCAAACGTCCTATTTCATTATTCCATGCTAATGTATTCAAGCGTGCGCCTGCTTTAAACACTCTAATTTTTTCAAAATAACAGTCCTGATTCCCCACGACACCAAATTAATGACATCGCGGTTCTTCAGAAGGTAGGAACCAATAATGCCAGTGCGTACCGAGGCACGACCGACAATCTGATCCCGAAATTCAACTACGAGCTTTTTAACTGCAACAACTTTAATATACGCTATTGGAGCTGGAATTACCGCGGCTGCTGGCACCAGACTTGCCCTCCAA
+
DDDDDIIIEHIIHIIIIGIIIIIIIIHHIHHIIIIIIIIIIIIGIIHIIIIHEHIHEHEDHIHHICHCGEFHH?HIIIIIIHIIIIIHC@HHHHFHIHHHIIIIIGGHIIIIIIIIIIHHIIIIIIIHHIIIHIHHHIHHH1HGHGIHGIIIIIHHIHIIIIIIIIIHIIIIIIIIIHIIHIGIHIHIIHHIIIIHHIIIIIIIIHIHHIIIIIIIIIIIIIIIIIIHIIIHIIIHIIIIIIHHIIIIIIIIIIIGIIIIIIIIHIIIIIGIIHIIIIHIIIIIIIIIIIIIIIIIIIIIIIIIIIIIHHIIIIIIIIIIIIIIIIIIIIIIIIIIIIIIDDDDD
@HISEQ:969:HM2KJBCX2:2:1102:7007:81782 2:N:0:ACTATGCA
ACCAACAGATTGCCCAACTATCCCTATTAATCATTACTCATTTCCCCAAAAACCAACAAAATTCGAGATACGAGTCCTAAATTATTATTCCATGCTAATGTATTCATAACTTTCAGCCTGCTTTAAACACTCTAATTTTTTCAAAGTAAAGGTCCTGGATTGCGAACCCAACCCAGTAAAGGGCAGGAACGTTCTCCAGGAAGATGGTAAGCGCGCATCGGCACTCACACACGATACCGTGGCGGGCCAAGCGCACTATACCAGAAATCCAACTACGAGCTTTTTAACTGCAACAACTTTAATATACGCTATTGGAGCTGGAATTACCGCGGCTGCTGGCACCAGACTTGCCCTCCAA
+
DDDDDIIIIIIIIIIIHHIIIIIIIIIIIIIIIIIIIIIHIIIIIIIIIIHIIIHIIIIIIIIIIIIIIIIIIHIIIIIIIIIIIIIIIIHIIIIIIIIIIFHHIIIIIIIIIIIHIIIIIIIIIIIIIIIIIIHIIIIIIHIIIIHIIIIIHIIIIIIIIIIIIIHIIHIIHIIIIIIIIIIIIHIIIIIIIIIIIIIIIIIIIHIIIIIIIIIIIIIIIIIIIIIIIIIIIIIIIIIIIIIIIIIIIIIIIIIHGIIIIIIIIIIIIIIIIIIIIIIIIIIIIIIIIIIIIIIIIIIIIIIIIIIIIIIIIIIIIIIIIIIIIIIIIHIIIIIIIIIIIIIIIIIIIIIIIDDDDD
@HISEQ:969:HM2KJBCX2:2:1102:20247:82501 2:N:0:ACTATGCA
ACCAACAGATTGCCCAACTATCCCTATTAATCATTACGTCGATCCTAGAAACCAACAAAATAGAATCAAACGTCCTATTTCATTATTCCATGCTAATGTATTCAAGCGTGCGCCTGCTTTAAACACTCTAATTTTTTCAAAGTAACAGTCCTGATTCCCCACGACACCAAATTAATGACATCGCGGTTCTTCAAAAGGTAGGAACCAATAATGCCAGTGCGTACCGAAGCACGACCGACAATTTGATCCCGAAATTCAACTACGAGCTTTTTAACTGCAACAACTTTAATATACGCTATTGGAGCTGGAATTACCGCGGCTGCTGGCACCAGACTTGCCCTCCAA
+
DDDDDIIIHEHIIIHHIIIHEHHEHIIIIIIIHGIIIIIIGIGIHHG1GHIIGFFHIIIIIIHIIEHIIIII@HCG?HHIIHHH1FGHEGHHIHHIHHHIHIIHIHIIHHHIIFHIIIGFGHHGIIIIIHIIIHFHIHIHHHHHIHHIHIIIIHIIIHGIIIIIIIHHGIIIIHIIIHGHIIIHHH=HIIHFIIIIHIIIIIHHIIIHHHH<IIIIIIIIIIIIHHIIIIIIIHIIIIIII=IHIIIH=IIIIIIIIIIHHCIIHIIIIIIIIHIIIIIIHIIIIIIIIIIIIIIIIHIHIIIIIIHIIIIIIIIIIIIIIIIIIIIIIIIIIIIIIIIIDDDDD
@HISEQ:969:HM2KJBCX2:2:1102:16093:82860 2:N:0:ACTATGCA
ACCAACAGATTGCCCAACTATCCCTATTAATCATTACGGTGATCCTAGAAACCAACAAAATAGAACCATGCCGTCCTATTTTATTATTCCATGCTAATCTATTCAAGCACAAGCCTGCTTTAAGCACTCTAATTTTTTCAAGGTAATAGCTCTGCTTCCCCAACGCACTAACTTAATAGCATGCTGGTTATTCAGAAGGTAGGAATTCATCAGGCCAGTGCGGACAGTGAAGCCCGACCAACCGACAAACTCCGAAATTCAACTACGAGCTTTTTAACTGCAACAACTTTAATATACGCTATTGGAGCTGGAATTACCGCGGCTGCTGGCACCAGACTTGCCCTCCAA
+
DDDDDIIHHIIIHIIIIIIIIIIIHIIIIIIIIIIIHHHIIIHDHIIIIIIHHIIIGIIHHGHIIIHIHHHGHIIIIIIIIIIIIGHIIHHIIGIIIIHIHHHHIHIIIHIIIIIIHIHIIIHHIIIIIIIIIIIIIIIIIIIIIIIIIIIIIIIHHIIIIIIIIIIIIIIIIIIIIIIIIIIIIIIIIIIHHIIIIIIIIIIIIIIIIIIIIIIIHIIIIIIIIIIIIIIIIIIIIIIIIIIIIHHIIIHIIIIIIIIIIIIIIIIIIIIIIIHIIIIIIIIIIIIIIIIIIIIHIIIIIIIIIIIIIIIIIIIIIIIIIIIIIIIIIIIIIIIIIIIHIIIDDDDD
@HISEQ:969:HM2KJBCX2:2:1102:7439:83188 2:N:0:ACTATGCA
ACCAACAGATTGCCCAACTATCCCTATTAATCATTACGTCAATCCTAGAAACCAACAAAATAGGATCGAACGTCCTATTTCATTATTCCATGCTAATGTATTCAAGCGTTAGCTTGCTTTAAACACTCTAATTTTTTCAAAGTAACAGTCCAAATTCCCCGCAACACCAAATTAATGGCATTACGGATCATCAGGAAGGAGGAATCAGTGAGACCAGTACATACCAGAGGCATGACCAACCTACTAACCCCGAAATTCAACTACGAGCTTTTTAACTGCAACAACTTTAATATACGCTATTGGAGCTGGAATTACCGCGGCTGCTGGCACCAGACTTGCCCTCCAA
+
BDDDDIIIHIIHIIIIIIIIHHIIIIIIIIIHHIIHIIIHIIIIIIIIIIIIIGHIIGHIIIHHIHIGCHHIHIIIGIHHIHIIIIIHHCHHGHHHIIIIIIIIIIIIIIIIIIIIIIHHHHIIIIHIIIIHIIIHHHHHHIIIIIIIIIIHIIHIIIIIIIIIIHIIIIIIIIIIIIIHHIIIIIIIIIGIIIIHIIIIIIIIIIIIIIIIIIIIIIIIIIIIIIIIIIIIIIIHIIHIIHHHFHHIIIIIIIIIIIIIHHHIIIIIIIIIIIIIIIIIIIIIIIIHIIIIIIIIIIIIIIIIIIIIIIIIIIIIIIIIIIIHIIIIIIIIIIIIIIIIIDDDDD
@HISEQ:969:HM2KJBCX2:2:1102:8166:83247 2:N:0:ACTATGCA
ACCAACAGATTGCCCAACTATCCCTATTAATCATTACGTCGATCCTAGAAACCAACAAAATAGAATCAAACGTCCTATTTCATTATTCCATGCTAATGTATTCAAGCGTAAGCCTGCTTTAAACACTCTAATTTTTTCAAAGTAACAGTCCTGATTCCCCACGACACCAAATTAATGACATCGCGGTTCTTCAGAAGGTAGGAACCGATAATGCCAGTGCGTACCGAGGCACGACCAACAATTCGATCCCGAAATTCAACTACGAGCTTTTTAACTGCAACAACTTTAATATACGCTATTGGAGCTGGAATTACCGCGGCTGCTGGCACCAGACTTGCCCTCCAA
+
DDDDDIIIIIIIIIIIIIIIIIIHIIIIIHHHIIIIIIIIIIIIIIIIIEHIHIIIIIIIHIHHIIIIIIIIIIIIIIIIIIIIIIIIIHIIIIIIIIIIIIIIIIHIIIIIIHHHIIIIIIIIIIIIIIIIIIIIIIIIIIIIHHIIIIIIIIIIIIIIIIIIIIIIIIIIIIIIIIIIIIIIIIIIIHIIIIIIIIIIIIIIIIIIIIIIIIIIIIIIIIIIIIIIIIIIIIIIIIIHIHHIIIHIHIIIIIIIIIIIIIIIIIIIIIIIIIIIIIIIIIIIIIIIIIIIIIIIIIIIIIIIIIIIIIIIIIIIIIIIIIIIIIIIIIIIIIIIIIIIDDDDD
@HISEQ:969:HM2KJBCX2:2:1102:18641:83174 2:N:0:ACTATGCA
ACCAACAGATTGCCCAACTATCCCTATTAATCATTACGTCGATCCTAGAAACCAACAAAATAGAATCAAACGTCCTATTTCATTATTCCATGCTAATGTATTCAAGCGCGAGCTTGCTTTAAACACTCTAATTTTTTCAAAGTAACAGTCCTGATTTCCCATGACACCAAATTAATGACATCGTGGTTCGTCAGAAGGGAGAAACCAATAATGCTAGTACGTACAAAGTACGACCGACATATTAGTCCCGAAATTCAACTACGAGCTTTTTAACTGCAACAACTTTAATATACGCTATTGGAGCTGGAATTACCGCGGCTGCTGGCACCAGACTTGCCCTCCAA
+
CDDDDIIIIIIIIIIIIIIIIIIIIIIIIIIIIIHIIIIIIIGHIIIIHHIIIIIICHHHIIHIHIIIIIHIIIIIHIIIIIIIIIIIIIIIIIIHIHIIIHHIIIIIIIIIIIIIIIIIHHIIIIIIIIIIHHIIIIIIIIIIIIIIIIIIIIIIIIIIIIHIIIIIIIIIIIIIIIIIIIIIIIIIIIHIIIIIIIIIHHIHIIIIIIIIIIIIIIIIIIIIIIIIIIIIIIIIIIIHIIHIIIIIIIIIIIIIIIIIIIIIIIIIIIIIIIIIIIIIIIHHHHIIIIIIIIIIIIIIIIIIIIIIIHIIIIIIIIIIIIIIIIIIIIIIIIIIIIIDDDDD
@HISEQ:969:HM2KJBCX2:2:1102:12423:84722 2:N:0:ACTATGCA
ACCAACAGATTGCCCAACTATCCCTATTAATCATTACGTCGATCCTAGAAACCAACAAAATAGAATCAAACGTCCTATTTCGTTATTCCATGCTAATGTATTCAAGCGTGAGCCTGCTTTAAACACTCTAATTTTTTCAAAGTAACAGTCCTGATTCCCCATGACACCAAATTAATGACATCATGGTTCGTCAGAAGGTAGGAATCAATAATACCAGTACGTACAATAGCACGACCAATAAATTGATCCCGAAATTCAACTACGAGCTTTTTAACTGCAACAACTTTAATATACGCTATTGGAGCTGGAATTACCGCGGCTGCTGGCACCAGACTTGCCCTCCAA
+
DDDDCIHHHIIGIGEHGHHIHIIIIIIIIIGHHHIIIHFHIHGGIIIIIIIIIIHHHGHIIIHIIIIIHHIGFHH=H?GHIIIIGIIIGHIIIHIHIIHIHFFHHFEHHIIHG1EFGHIGIIGHIHHHHHHHHHHI?H@HIHHIHIHEHGHGHHGEHHHHHHHHIIHHHFECEHGG@C<CF@HGHED@HFFFGIHIHGGEHHHFD@GD@GHC@HEHEGFEHHFHHEHHHHHHIHFIHHEEHHHF6CAFHHGHFHGHHHE?FIHHEHHHHECGGHIHGIIHEHGF1CGHIIHHHHHFHHFHHIHIHHGFCF1DHDDHHIHEHEFHEHEGHG@EEHFHIIIHD@D@0
@HISEQ:969:HM2KJBCX2:2:1102:19666:84469 2:N:0:ACTATGCA
ACCAACAGATTGCCCAACTATCCCTATTAATCATTACGTCAATCCTAGAAACCAACAAAATAGGATCAAACGTCCTATTTCATTATTCCATGCTAATGTATTCAAGCGTTAGCCTGCTTTAAACACTCTAATTTTTTCAAAGTAACAGTCCTGTTTCCCTGCAACACCAAATTAATGACATTACAGTTCTTCAAGAAGGAGGAACCAGTAAAGCCAGTACATACCAGAGGCACGACCAACCTACTAATCCCGAAATTCAACTACGAGCTTTTTAACTGCAACAACTTTAATATACGCTATTGGAGCTGGAATTACCGCGGCTGCTGGCACCAGACTTGCCCTCCAA
+
DDDDDIIIIIIIIIIIIIIIIIIIIHHIIIIIIIIIIHIIIIIHIIIIHIIIIIIIIIIIHHIIHIIIIIIHIIIIIIIIHHIHIIIIHIIHIIIIIHIIIIIIIIIIIIIIHIIHIIIIIIIIIIIIIIIIIIHHIIHIIIIIIIIIIIIIIIIIIIIIIHIIIIIIIIHGIIIIIIIIIIIIIGIHHHIIIIIHIIIIIIIIIIIHIIIIIIIIIIIIIIIIIIIIIIIIIIIIIIIIIIHHHIHGIIIIIIIHHIIIHHEIIIIIIIIIIIIIIIIIIIIIIIIIIIIIIIIHIIIIIIIIIIIIIIIHIIIIIIIIIIIHIIIIIIIIIIIIIIIIIDDDDD
@HISEQ:969:HM2KJBCX2:2:1102:13176:84033 2:N:0:ACTATGCA
ACCAACAGATTGCCCAACTATCCCTATTAATCATTACGTCGATCCTAGAAACCAACAAAATAGAATCAAACGTCCTATTTCATTATTCCATGCTAATGTATTCAAGCGTGAGCCTGCTTTAAACACTCTAATTTTTTCAAAGTAACAGTCCTGATTCCCCACAACACCAAATAAATGACATCATGGTTCGTCAGAAGGGAGAAACCGACGATGCCAGTACGTACCGAGGCACGACCAACATGATGGTCCCGAAATTCAACTACGAGCTTTTTAACTGCAGCAACTTTAATATACGCTATTGGAGCTGGAATTACCGCGGCTGCTGGCACCAGACTTGCCCTCCAA
+
DBBDB=EGHIHHEHIII@<GFCEHHIHIHIIIGIIIEHHHHHIIHIIIIFFHHHHIHEFGFHE?1FHIHHH=CFHHIHHIHHHHHHHI@ECGFHFHF?FHHHIFHHFCHGHHFGHHHHHHCHGHFHIHEHHFEGHEHHHHCGHHGHHIIGHHIHHEFDEECHHHIHHIHFHHIHHHHHHGE8DG?HECCHHEHIHIIHEHHHHFCHIHFIHBHGHIIIHHHCCHHHIHE=CF?HIIHHHH@HGEHGHIIHGHHEEIHHEHEHHIIIHGFIIIIHHFIHGIIIHF1@HFHF0<<C?IIIHIIIHIIHIIIIIIIIIGHHIIIIHGEHFIIHFGFCGE=HHIDABD@
@HISEQ:969:HM2KJBCX2:2:1102:19252:85654 2:N:0:ACTATGCA
ACCAACAGATTGCCCAACTATCCCTATTAATCATTACATCGATCCTAGAAACCAACAAAATAGAATCGGATGTCCTATTTCATTATTCCATGCTAATGTATTCAAGCGTGAGCCTGCTTTAAACACTCTAATTTTTTCAAGGTAACAGTCCTAATTCCCCGTGACACCAAATTAATGGCATTACGGTTCTTTAGAAGGTGAGAAATCAATAATATCAGTACATACCAACGGCATGACCGAAACATTGATCCCGAAATTCAACTACGAGCTTTTTAACTGCAACAACTTTAATATACGCTATTGGAGCTGGAATTACCGCGGCTGCTGGCACCAGACTTGCCCTCCAA
+
DDDDAHIIIIIIIHIIIIIIIIIHIIIIIIHIIHIHHIIIIIIIIIHHIIIIIIHIIIIHIIHIIGHIIIIHIIHHIIIGHHIIIIIHHH?GHIIHIIIHIIIHIHHHIFEHIIIIIIIIIIIIHIIIHIHIHHIHIIHHHGGHHIIIIEHHHIHHHHIIIIHIHIIIIIIIIIIIIIHIIIIIIHIIIIHIIIIIIIIIHHHIHHHIHHIIIIIHIIIIIIIIIIIIIIIIIHHIIIIIIIIHHIIIIIIHHIIIIIIIIIIIIHIIIIIIIIHHIIIIHHIIIIIIIIIIIIIIHIHHEHIIIIIIIIIIIIIIIIIIIIIHIIIIIIIIIIIIIIIHIIDDDDD
@HISEQ:969:HM2KJBCX2:2:1102:7834:85857 2:N:0:ACTATGCA
ACCAACAGATTGCCCAACTATCCCTATTAATCATTACATCGATCCTAGAAACCAACAAAATAGAATCGGATGTCCTATTTCATTATTCCATGCTAATGTATTCAAGCGTGAGCCTGCTTTAAACACTCTAATTTTTTCAAGGTAACAGTCCTAATTCCCCGTGACACCAAATTAATGGCATTACGGTTCTTTAGAAGGTGAGAAATCAATAATATCAGTACATACCAACGGCATGACCGAAACATTGATCCCGAAATTCAACTACGAGCTTTTTAACTGCAACAACTTTAATATACGCTATTGGAGCTGGAATTACCGCGGCTGCTGGCACCAGACTTGCCCTCCAA
+
@@@BDHIHIIIGHIHIHHHHHEHHICHHEHF?GHHIIHEEGHHIHHCFHIHHIIIIFHE1FHH1@GG<C@GHIEHHIIFHHHHIHIHFEHHCHHHHIHHIHEHGHIHHHFH@GHIEHHHHHCHGCHGHHHHHHHHIHFFFHHIFHGHCE@GHHHHFIHHIIHHIHIHEHGC<HGHHHGHIHHHHHEFIIHIIIHIHHHF?IIEIIIHHGHFHHHHIIHHFHIHHIIHFHEIHIHGE?HIIIIHGHHHHHHHIHHGFCIEIHHIIIHIHHHEIHIHHH?IHIIIIIIIIHHIIHEHIIIHHHHIIIFIHEHHHEHHHGIIIIIIIIIIHHFIHEHEIIIIHHH@DDBD
@HISEQ:969:HM2KJBCX2:2:1102:6429:87106 2:N:0:ACTATGCA
ACCAACAGATTGCCCAACTATCCCTATTAATCATTACGTTGATTCTAGAAACCAACAAAAATAGAATCTAACGTCCTATTTCATTATTCCATGCTAATGTATTCAAGCGCGTGCCTGCTTTAAACACTCTAATTTTTTCAAAGTAACATCCTGACTCCCCACAACATCAAATTAATGACATCATGATTCATCAGAAGGGGGAAATCAATGACATTAGTACGTACCAAAGGCACGACCGACGTATTGATCCCGAAATTCAACTACGAGCTTTTTAACTGCAACAACTTTAATATACGCTATTGGAGCTGGAATTACCGCGGCTGCTGGCACCAGACTTGCCCTCCAA
+
DDDDDIIIIIIIIIIIIIIIIIIIIIIIIIIIIIIIIIIIIIIIIIIIIIIIHIIIIIHHHIGIIIIIIIHHIIHIIIHHIIIIIIIIHIIIIIIIIIIIIHIIIIIIHHIIIIIIIIIIIHIIIIIIHIIHIIIIIIIIHIIIIIIIIIIIIIIIIIIIIIIIIIIIIIIIIIIIIIIIHIIIIIHHIIIIIIIIIIIIIIIIIIIHIIIIIIIIIIIIIIIIIIIIIIIIIIIIIIIIIIIHHIIIIIIIIIIIIIIIIIIIIIIIIIIIIIIIIIIIIIIIIIIIIIIIIIIIIIIIIIIIIIIIIIIIIIIIIIIIIIIIIIIIIIIIIIIIIIIIIDDDDD
@HISEQ:969:HM2KJBCX2:2:1102:6676:87650 2:N:0:ACTATGCA
ACCAACAGATTGCCCAACTATCCCTATTAATCATTACGTCGATCCTAGAAACCAACAAAATAGAATCAAACGTCCTATTTCATTATTCCATGCTAATGTATTCAAGCGTAAGCCTGCTTTAAACACTCTAATTTTTTCAAAGTAACAGTCCTGATTCCCCACGACACCAAATTAATGACATCGCGGTTCTTCAGAAGGTAGGAACCAATAATGCCAGTGCGTACCGAAGCACGACCAACAATTTGATCCCGAAATTCAACTACGAGCTTTTTAACTGCAACAACTTTAATATACGCTATTGGAGCTGGAATTACCGCGGCTGCTGGCACCAGACTTGCCCTCCAA
+
DDDDDIIIIIIIHHFHIIIIIIIIIIIIIIIIIIIIIIIIIIIIIIIIIIIIHHIIIIHIIIHIIIIIIIIIIIIIIIIIIIIIIIIHIIIIIIIIIIIIIIIIIIHIIIIIIIIIIIIIIIIHIIIIHIHIIIHIIIIHHHIIIIIIIIIIIIHIIIIIIIIIIIIIHIIIIIIIIIIGHIIIIIIIIIIIIIIIIIIIIIIIIIIHIIIIIIIIIIIIIIIIIIIIIIIIIIIIIIIIIIIGIIIIIIIIIHIIIIIIIIIIIIIIIIIIIIIIIIIIIIIIIIIIIIIIIIIIIIIIIIIIIIIIIIIIIIIIIIIIIIIIIIIIIIIIIIIIIIIIDDDDD
@HISEQ:969:HM2KJBCX2:2:1102:17219:87192 2:N:0:ACTATGCA
ACCAACAGATTGCCCAACTATCCCTATTAATCATTACGTCGATCCTAGAAACCAACAAAATAGAATCAAACGTCCTATTTCGTTATTCCATGCTAATGTATTCAAGCGTGAGCCTGCTTTAAACACTCTAATTTTTTCAAAGTAACAGTCCTGATTCCCCAAGACACCAAATTAATGACATCATGGTTCGTCAGAAGGTAGGAATCAATAATACCAGTACGTACAATAGCACGACCAATAAATTGATCCCGAAATTCAACTACGAGCTTTTTAACTGCAACAACTTTAATATACGCTATTGGAGCTGGAATTACCGCGGCTGCTGGCACCAGACTTGCCCTCCAA
+
DDDDDIIIIIIIIIIHIHHIHHIIIIIIIIIIIIIIIIIIIIIIIIHHIHIIIIIIIIIHHIHIIHHIIIIIIHIHIHIIIHIIHIIIIIIGIIIHIIIIIIIIIIIIIIIIIIIIIIHIIIIIIIIIIIIIIIIIIIIIHHIIIIIIIIIIHHHHIHIHHHIIIIIIIIHIIIIIIIHIIIIIIIIIIIIIHIIIIIIIIIIIIIIIIIIIIIIIIIIIIIIIIIIIIIIIIIIIIIIIIIIHIHGIIIIIIIIIIIIIIIIIIIIHIIIIIIIIIIIIIIHHHFHIIIIIIIIIIIIIIIIIIIIIIIIIIIIIIIIIIIIIIIIIIIIIIIIIIIIIDDDDD
@HISEQ:969:HM2KJBCX2:2:1102:11491:87736 2:N:0:ACTATGCA
ACCAACAGATTGCCCAACTATCCCTATTAATCATTACGTCGATCCTAGAAACCAACAAAATAGAATCAAACGTCCTATTTCATTATTCCATGCTAATGTATTCAAGCGTGAGCCTGCTTTAAACACTCTAATTTTTTCAAAGTAACAGTCCTGATTCCCCACAACACCAAATAAATGACATCATGGTTCGTCAGAAGGGAGAAACCAACAATGCCAGTACGTACCTAGGCACGACCGACATGATGGTCCCGAAATTCAACTACGAGCTTTTTAACTGCAGCAACTTTAATATACGCTATTGGAGCTGGAATTACCGCGGCTGCTGGCACCAGACTTGCCCTCCAA
+
DDDDDIIIIIHHIIIHIIIIHIIIIHIIIIIIIHHIIIIIIIGIHIHEHHIIIIIHIIIIIIHIIHIIHIIGHIIIII?HHIIIHHHIIIFC@HHIIIIIIHIHIIIIIHIIIIIIIIIIIIIHIHFGHIGIHIIHHIIIIIIIIIIIIIIIIIIHIIIIIIIIHHIIIIIIHIIIHHHHIIIIIIHIIIIIIIIIIIIIIIIIIIIIIIIHHHIIIIIIIIIIIIIIIIIIIHIIIIIIIIHGIIIIIIIIIIIIIIIIIIIIIIIIIIIIIIIIIIIIIIIIIIIIIIIIHHIIIIIIIIIIIIIIIIIIIIIIIIIIIIIIIIHIIIIIHIIIIIIIDCDDD
@HISEQ:969:HM2KJBCX2:2:1102:13632:87787 2:N:0:ACTATGCA
ACCAACAGATTGCCCAACTATCCCTATTAATCATTACGTCGATCCTAGAAACCAACAAAATAGGTTCGATCGTCCTATTTCGTTATTCCATGCTAATGTATTCAAGCGCGAGCCTGCTTTAAGCACTCTAATTTTTTCAAAGTAACAGTCCTGTTTCCCTGCAACACCAAATTAATGACATTACAGTTCTTCAAGAAGGAGGAACCAGTAAAGCCAGTGCATACCAGAGGCACGACCAACCTACTAATCCCGAAATTCAACTACGAGCTTTTTAACTGCAACAACTTTAATATACGCTATTGGAGCTGGAATTACCGCGGCTGCTGGCACCAGACTTGCCCTCCAA
+
DDDDDIIIIIIIIIIIIIIIIIIIIIIIIIIIIIIIIIIIIIIIIIIIIIIHIIIIHIIIIIIIIIIIIIIIIIIIHIIIIIIIIIIIIIIIIIIIIIIIIIIIIIIIIIIIIIIIIIIIIIIIIIIIIIIHIIIIIIIIIIIIIIIIIIIIIIIIIIIIIIIIIIIIIIIIIIIIIIIIIIIIIIIIIIIIIIIIIIIIIIIIIIIIIIIIIIIIIIIIIIIIIIIIIIIIIIIIIIIIIIIHIIIHIIHIIIIIIIIIIIIIIIIIIIIIIIIIIIIIIIIHIIIIIIIIIHIIIIIIIIIIIIIIIIIIIIIIIIIIIIIIIIIIIIIIIIIIIIIIIDDDDD
@HISEQ:969:HM2KJBCX2:2:1102:9061:88334 2:N:0:ACTATGCA
ACCAACAGATTGCCCAACTATCCCTATTAATCATTACGTCGATCCTAGAAACCAACAAAATAGGTTCGATCGTCCTATTTCGTTATTCCATGCTAATGTATTCAAGCGCGAGCCTGCTTTAAGCACTCTAATTTTTTCAAAGTAACAGTCCTGTTTCCCCGCAACAACAAATTAATGCCATCACGGTTCTACAAGAAGGAGGGACCAGTGAGGCCAGTGCATACCAGTGGCACGACCAACCTACTGGCCCCGAAATTCAACTACGAGCTTTTTAACTGCAACAACTTTAATATACGCTATTGGAGCTGGAATTACCGCGGCTGCTGGCACCAGACTTGCCCTCCAA
+
DCDDDIIIHIIIIIIIIIIIIIIIIIIIIHIIIIHHIIIIIIIIIIIHIIIHIIIIIIIIIIIIIIHGHIHHIFHIGHIIEHHHHIIHEHHHIIHGHIIIIHHIIIIIIIIHHIIIIHIIIHIHIIIHIHHIHHIIIIIIIIIIIIHIIIIIIIIIIIIIIHEIIHIHIIIIHHHHIIIIIIIIIIHIIIIIIIIIIIIIIIIIIIIIHIIIIIHIIIIIIIIIIIIIIIIIIIHHIIIIIHHHGHHIIIIIIIIIIIIIIIIIIIIIIIIIIIIIIIIIIIIIIIIIIIIIIIIIIIIIIIIIIIIIIIIIIIIIIIIIIIIIIIIIIIIIIIIIIIIIIDDDDD
@HISEQ:969:HM2KJBCX2:2:1102:5622:88999 2:N:0:ACTATGCA
ACCAACAGATTGCCCAACTATCCCTATTAATCATTACGGTGATCCTAGAAACCAACAAAATAGAACCATGCCGTCCTATTCTATTATTCCATGCTAATGTATTCGAGCAAAATGCCTGCTTTAAACACTCTAATTTTTTCAAGGTAAAGGTCCTGGTTCCACATGACACCCAATTAAGGACATCATGCTTCTCCAGAAGGTGAGAAATCAACTGCGACAGTTCATACCCCTTAAGGCACGACCATCACGTCAATCCCGAAATTCAACTACGAGCTTTTTAACTGCAACAACTTTAATATACGCTATTGGAGCTGGAATTACCGCGGCTGCTGGCACCAGACTTGCCCTCCAA
+
DDDDDIIIIIIIIIIIIIIIIIIIIIIIIIIIIIIIHIIHIIIIIGIIIIIIHIIIIIIGHHHEGHIHIGIIIIIHIIIIIIHIIIHIIIIIGIIIIHIIHGHIIIIIIIIIIIIIIIIIIIIIIIIIIHIIIIIIIIIIIHIIIIIIIIIIIIIIIIIIIIIIIIIIIIIIIHIIIIIIIIIIIHIIHHIIIIIIIIIIIIIIIIIIIIIIIIIIIIIIIIIIIIIIIIIIIIIIIIIIIIIIIIHIIIHIIIIIIIIIIHIIIIIIIIIIIIIIIIHIIIIIIIIIIIIIIIIIIIIIIIIIIIIIIIIIIIIIIIIIIIIIIIIIIIIIIIIIIIIIIIIIIIIDDDDD
@HISEQ:969:HM2KJBCX2:2:1102:11366:88658 2:N:0:ACTATGCA
ACCAACAGATTGCCCAACTATCCCTATTAATCATTACGTCGATCCTAGAAACCAACAAAATAGAATCAAACGTCCTATTTCATTATTCCATGCTAATGTATTCAAGCGCGAGCCTGCTTTAAACACTCTAATTTTTTCAAAGTAACAGTCCTGATTTCCCACGACACCAAATTAATGACATCGTGGTTCGTCAGAAGGTAGGAATCAATTTGACCAGTACGTACCGAGGCACGACCGATCAACTGATCCCGAAATTCAACTACGAGCTTTTTAACTGCAACAACTTTAATATACGCTATTGGAGCTGGAATTACCGCGGCTGCTGGCACCAGACTTGCCCTCCAA
+
DDDDDIIIIIIIIIIIIIIIIIIIIIIIIIIIIIIIIIIIIIIIIIGHHIIHHIIIHIHHHIHIHHIIGHIIIIIIIIIHIIIIIIIGIHIHEHHIIIHHHIIHIIIIIIIIIHIIIIIIIIIIIIIIHIIIIIIIIIIIIIIIIIIIIIIIIIIIIIIIGIIHHIIIIIIIIIIIIIIIIIIIIIIIIIIIIHIIIIIIIIIIIIHHHHIHFIIIIHHIIIIIIIIIGHIIIIIIIIIIIIIHIIIIIHIIIIIIIIIIIIIIIIIIIIIIIIIIIIIIIIIIIIIIIIHIIIIIIIIIIIIIIIIIIIIIIIIIIIIIIHIIIIIIIIIIIIIIIIIIDDDDD
@HISEQ:969:HM2KJBCX2:2:1102:15151:89813 2:N:0:ACTATGCA
ACCAACAGATTGCCCAACTATCCCTATTAATCATTACGTCGATCCTAGAAACCAACAAAATAGAATCAAACGTCCTATTTCATTATTCCATGCTAATGTATTCAAGCGTGCGCCTGCTTTAAACACTCTAATTTTTTCAAAGTAACAGTCCTGATTCCCCACGACACCAAATTAATGACATCGCGGTTCTTCAGAAGGTAGGAACCAATAATGCCAGTGCGTACCGAGGCACGACCGACAATCTGATCCCGAAATTCAACTACGAGCTTTTTAACTGCAACAACTTTAATATACGCTATTGGAGCTGGAATTACCGCGGCTGCTGGCACCAGACTTGCCCTCCAA
+
DDDCDIIIIIIIIIIIIIIIIIIIIIIIIIIIIIIIHIIIIIIIIIIIIIIIIIIIIIHGIIIIIHHIIIHIIIIIIIIIIIIIIIIIIIHIIIIIIIIHIHHIIHIIIIIIIIIHIIIIIIIIIIIIIIIIIIIIIIIIIIIIIIIIIIIIIIIHIIIIIIIIIIIIIIIIIIIIIIIIIIIIIHIIIIIIIIIIIIIIIIIIIIIIIIHIIIIIIIIIIIIIIIIIIIIIIIIIIIIIIHHGIIIIIIIIIIIIIIIIIIIIIIIIIIIIIHIIIIIIIIIIIIIIIIIHIIIIIIIIIIIIIIIIIIIIIIIIIIIIIIIIIIIIIIIIIIIIIIIIDDDDD
@HISEQ:969:HM2KJBCX2:2:1102:1396:90094 2:N:0:ACTATGCA
ACCAACAGATTGCCCAACTATCCCTATTAATCATTACGGTGATTCAGAAACCAACAAAACAGGACCACCGTCCTATTCTATTATTCCATGCTAATGTATTCAGACGTAAGCCTGCTTTGAACACTCTAATTTTTTCAAGGTAAAGGTCCTGGTTTCCCACCACGCTAAATTAATAACATGATAGTTCCCCAGAAGGTAGAAATTCTACACACCAGTACAGACTTGTTAGCCCGACCAACGGTAGAATCCCGAAATTCAACTACGAGCTTTTTAACTGCAACAACTTTAATATACGCTATTGGAGCTGGAATTACCGCGGCTGCTGGCACCAGACTTGCCCTCCAA
+
DDDBDIIIHHHIIIIIHIIIIIIIIIIIIIIHIHHIIIHICHHIIHHIIIGIIIIIIIIIIGCHHHHHIHGGDHIHHHHEHHIIIIIIIHEHHIHHIHHIIHGHHHHIIHIIHGIHIIIIIIIIIHHIHIIIHIHIIIIIIIIIIIIIIIIIHHEIIIIIIIHHIHIHIIIIGIIIHIIHHIIIIIIIIIIIHIIIIIIIIHHHIIIIIHIHIIIIIIIIHIIIIIIIIGIIIHGIIIIIHHGEIIIIIIIIIIIIIIIIIIIIHIIIHHIIIIIIIIIIIIHIIIIIIIHHHIIIIIGIIIHHIIIIIIIIIIHIIIIIIIIIIIIIIIIIHIIIIIIIDDDDD
@HISEQ:969:HM2KJBCX2:2:1102:6953:90452 2:N:0:ACTATGCA
ACCAACAGATTGCCCAACTATCCCTATTAATCATTACGTCGATCCTAGAAACCAACAAAATAGGATTAACGTCCTATTTCATTATTCCATGCTAATGTATTCAAGCGTTAGCCTGCTTTAAACACTCTAATTTTTTCAAAGTAACAGTCCTGATTTCCCGCAACACCAAATTAATGACATCACGGTTCGTCAAGAAGGAGGAATCAGTAAAGCCAGTGCATACCAATGGCATGACCAACTTACTAACCCCGAAATTCAACTACGAGCTTTTTAACTGCAACAACTTTAATATACGCTATTGGAGCTGGAATTACCGCGGCTGCTGGCACCAGACTTGCCCTCCAA
+
DDDDDIIIIIIIIIIIIIIIIIIIIIIIIIIIIIIIIIIIIIIIIIIIIIIHIIIIIHHIIIIIIIIGHHHHIIIHIHHIIIIIIIIHIIHIEHIIIIIIIGHIIIIIIIIIHIIIIIIIIHIIIIIHIIIIIIIIIIHIIIIIIIIIIIIIIIIIIIIIIIIIIIIIIIIIIIIIIIIIIIIIIIIIIIIIIIIIIIIIIIIIIIIIIIIIIIIIIIIIIIIIIIIIIIIIIIIIIIIIIIIHIIIIIIIIIIIIIIIIIIIIIIIIIIIIIIIIIIIIIIIIIIIIIIIIIIIIIIHHIIIIIIIIIIIIIIIIIIIIIIIHIIIIIIIIIIIIIIIIDDDDD
@HISEQ:969:HM2KJBCX2:2:1102:14987:90047 2:N:0:ACTATGCA
ACCAACAGATTGCCCAACTATCCCTATTAATCATTACATCGATCCTAGAAACCAACAAAATAGAATCGGATGTCCTATTTCATTATTCCATGCTAATGTATTCAAGCGTGAGCCTGCTTTAAACACTCTAATTTTTTCAAGGTAACAGTCCTAATTCCCCGTGACACCAAATTAATGGCATTACGGTTCTTTAGAAGGTGAGAAATCAATAATATCAGTACATACCAACGGCATGACCGAAACATTGATCCCGAAATTCAACTACGAGCTTTTTAACTGCAACAACTTTAATATACGCTACTGGAGCTGGAATTACCGCGGCTGCTGGCACCAGACTTGCCCTCCAA
+
DDDDDIIHIIHIHIGHHIHIHIIIIIIIHHHIIIIGHIIIIIIIIIIIIIIIIIIIIIIIIIHIHIIHHHHIIIIHIIHIIIIIIIGIHIIIIIHIIIIIHIIIHHIIIIIIGHIIIHIIIIIIIIIHIIIIGIIIHIIIIIIIIIIIHIIIIIIIHIIHIIIIIIIIIIIIIIIIIIIIIIIIGIIIHIIIIIIIHIIIIIIHIIIIIIIIIIHIIIIIIIIIIIIIIIIIIIIHHGIIIIHHHGIIIIIIIIIIIIIHIIIIIIIIIIIIIIIIIIIIIIHIIIIIIIIIIIHIIIIIIIIIIIIIIIIIIIIIIIIIIIIIIIIIIIIIIIIIIIIIIIDDDDD
@HISEQ:969:HM2KJBCX2:2:1102:10080:90644 2:N:0:ACTATGCA
ACCAACAGATTGCCCAACTATCCCTATTAATCATTACGTCGATCCTAGAAACCAACAAAATAGGGTCAAACGTCCTATTTCATTATTCCATGCTAATGTATTCAAGCGTGTGCCTGCTTTAAACACTCTAATTTTTTCAAAGTAACGGTCCTGATTCCCCATGACACCAAATTAATGACATCACAGTTCGTCAGAAGGTAGAAATCAATAATACCAGTGCATACCAGAGGCACGACCAATATATTGATCCCGAAATTCAACTACGAGCTTTTTAACTGCAACAACTTTAATATACGCTATTGGAGCTGGAATTACCGCGGCTGCTGGCACCAGACTTGCCCTCCAA
+
DDDDDIIIHHIHIIIIIIIIGIGIIIIIIHHHCEHIIIHIIIIIIHIGIIIIIIIIIGHIIICHHHHHHHIHGHHEHHEHHHIHIIIGGIHHHHHHHIIIHHIIIIHIIHHIHIHHIHGHHHHHIIHHIFIIIIHHHIIIIIIHHIIIIIIIIHHHHGIIHIIIHHHIIIHHHIIIIIIIHIIIIIIHHIHIIIIIIIIIIIIIIIIIIIIIIIIIIGIIIIIIIIIIIIIIIIIIIIIIIIIHGIIIIIIIIIIIIIIIIIIIIIIIIIIIIIHIIIIIIIIHIHHHIIIIIIIIIHIIIIIIIIIIIIIIIIIHIIIIIIIIIIIIIIIIIIIIIIIIIDDDDD
@HISEQ:969:HM2KJBCX2:2:1102:15036:90805 2:N:0:ACTATGCA
ACCAACAGATTGCCCAACTATCCTATTAATCATTACGTCGATCCTAGAAACCAACAAAATAGAATCAAACGTCCTATTTCATTATTCCATGCTAATGTATTCAAGCGTACGCCTGCTTTAAACACTCTAATTTTTTCAAAGTAACAGTCCTGATTCCCCACGACACCAAATTAATGACATCGCGGTTCTTCAGAAGGTAGGAACCAATAATGCCAGTACGTACCGAAGCACGACCAACAATTCGATCCCGAAATTCAACTACGAGCTTTTTAACTGCAACAACTTTAATATACGCTATTGGAGCTGGAATTACCGCGGCTGCTGGCACCAGACTTGCCCTCCAA
+
DDDDDIIIIIHHHIIIIHIIIIIIIIIIIIHIIIIIIIIIIIIIIIIIIIIHIIIIIIIIIIIIIIIHIIHHHGIIIIIIIIIIIIIIIIIHIIIIIIIIIIIIIIIIIIIIIIIIIIIHHIHHIIIIIIIIIIIHHIHIHHH9HHIIHIIHIIHIIIIIIIIIIIIIIIIIIIIIIIIHIIIIIIIIIIIIIIIIIIIIIIIIIIIIIII<IIIIIIIIIIIIIIIIIIIIHHHHIIIIIHGIIIIIIIIIIIIIIIHIIIIIIIIIIIIIIIIIIIIIIIIIIIIIIIIIIIIIIIIIIIIIIIIIIIIIIIIIIIIIIIIIIIIIIIIIIIIIIIIDDDDD
@HISEQ:969:HM2KJBCX2:2:1102:6923:91892 2:N:0:ACTATGCA
ACCAACAGATTGCCCAACTATCCCTATTAATCATTACGTCAATCCTAGAAACCAACAAAATAGGATCAACGTCCTATTTCATTATTCCATGCTAATGTATTCAAGCGCGAGCCTGCTTTAAACACTCTAATTTTTTCAAAGTAACAGTCCTGATTTCCCACCACACCAAATTAATGACATGATGGTTCGTCAGAAGGTAGAAATCAGTAACACCAGTACGTACCGAAGGCACGACCAGCGTACTAATCCCGAAATTCAACTACGAGCTTTTTAACTGCAACAACTTTAATATACGCTATTGGAGCTGGAATTACCGCGGCTGCTGGCACCAGACTTGCCCTCCAA
+
DDDDDIIIIIIIIIIIIIIIIHIIIIIIIIIHIIIIIIIIIIIHIIIIIIIHIIIIIHIHIIIIIIIIHHGHIIHEHHIIIIIIIIHIIIIIIIIIIIIIIIIIIIHIIIIIIIIIIIIIIIIIIIIIIIHIIIIIIIIIIIIIIIHHHHIIHIIIIIIIHHIIIIIIIIIIIHIIHIIHIIIHIIHIIIIIIIIIIIIIIIIIIIIIIIIHHHIIIIIIIIIIIIIIHIIIIIIIIIHIIIHGIIIIIIIHHIHIIIHHIHIIIIIIIIIIIIIIIIIIIIIIIIIIIIIIIIIIIIIIIIIIIIIIIIIIIIIIIIIIIIIIIIIIIIIIIIIIIIIIDDDDD
@HISEQ:969:HM2KJBCX2:2:1102:12556:91779 2:N:0:ACTATGCA
ACCAACAGATTGCCCAACTATCCCTATTAATCATTACATCGATCCTAGAAACCAACAAAATAGGATCAAACGTCCTATTTCATTATTCCATGCTAATGTATTCAAGCGCGAGCCTGCTTTAAACACTCTAATTTTTTCAAAGTAACAGTCCTGATTCCCCACCACACCAAATTAATGACATGATGGTTCGTCAGAAGGTAGAAATCAGTAACACCAGTACGTACCGAAGGCACGACCAGCGTACTAATCCCGAAATTCAACTACGAGCTTTTTAACTGCAACAACTTTAATATACGCTATTGGAGCTGGAATTACCGCGGCTGCTGGCACCAGACTTGCCC
+
DDDDDIIHIIIIIIIHIIGHHIIIIIIIIIIIIIIIIIHIIIIIIIIHIIIGIIIIIIIIIIHIIIHIIIIIIGHIIIIIHIIIIIIIGIIGIIIIIIIIIIIIIIHHIIIIIIIIIIHIHIIIIIIIIIIIIIIIIIIIIIIIIIIIIHHIIIIIIIIHIIIIIIIHIIIIIIIIIIIIIIIIIIIIIIIIIIIIIIIIIIIIIIIIIIIIIIIIIIIIIIIIIIIIIIIIIIIIIHIHIIIIIIIIIIIIIIIIIIIIHIHIIIIIIIIIIIHIIIIIIHGIIIIIIIIHHIIIIIIIIIIIIIIIIIIIIIIIIIIIIIIIIIIIIIIIIIIIDDDDD
@HISEQ:969:HM2KJBCX2:2:1102:6419:91330 2:N:0:ACTATGCA
ACCAACAGATTGCCCAACTATCCCTATTAATCATTACGGTGGTCCTAGAAACCAACAAAATAGAACCACAACGTCCTATTCTATTATTCCATGCTAATCTATTCAAGCAATAGCCCGCTTTAAACACTCTAATTTTTTCAAGGTAATGGTCCTGGCTCCCCAACACACCCAATTAAGGACATACTGGTTCACCAGAAGGAAGACCCGACAACAGGACAGTACTCGCCAAAGACGGACCGCCCGGCCAAGTCTAAAATTCAACTACGAGCTTTTTAACTGCAACAACTTTAATATACGCTATTGGAGCTGGAATTACCGCGGCTGCTGGCACCAGACTTGCCCTCCAA
+
BDADDCHHHHIIHIIIHHHHHHHIIICHFHEFHFHHHEFH@EECHHIIHHIIGHHFHECHCHGHHFHCE1<CE@FE=FH?FFHE@H1FC@FHH1C?E@IIHHFHIHIHIHIHIHGIGIIIHHHGFFHIIHIHHGHIHH7CFHHHHFHHIHHFHHEHFGHGHHIIHHGHHIHHHGI;IHIIHHHHIIIIIHHEIIHIIIIIHHHIIII>IIIIHGGHEIIIIHHIIHHHIIHFIIIIIIHIIHHHHGI*IHHIHHIGHIHHIIHIHIGIHHIIIIHHHIIIIIIHGIIIIIIIHHEIIIIIIIIIIIIIIHHIIHIIIIIIHIIHHGFHGEHIHIHIHIHHIIDDDDD
@HISEQ:969:HM2KJBCX2:2:1102:13176:92748 2:N:0:ACTATGCA
ACCAACAGATTGGCCCAACTATCCCTATTAATCATTACGTCAATCCTAGAAACCAACAAAATAGGATCGAACGTCCTATTTCATTATTCCATGCTAATGTATTCAAGCGTTAGCCTGCTTTAAACACTCTAATTTTTTCAAAGTAACAGTCCTGTTTCCCTGCAACACCAAATTAATGACATTACAGTTCTTCAGAAAGGAGGAATCAGCGAAGCCAGTGCATACCAGTGGCACGACCAACCTGCTGACCCCGAAATTCAACTACGAGCTTTTTAACTGCAACAACTTTAATATACGCTATTGGAGCTGGAATTACCGCGGCTGCTGGCACCAGACTTGCCCTCCAA
+
DCBDDHHGHGHIE?GFEHHH?G?@?GEDHHEGFHIIFEHIIIIIFHHFG1CEHHIHIFHHCGHHCHCHCHHGIIEHHICHHEHIIIHEDHHHH1FHHGEEHFGE?GHGCGGEHCEHHGHGHCHFHHHHHHIIFHHHFHHEAFAGHHGEHHHHHGHCGCIIIIIHHH:DDHHGHHHGH@HHECFFGECEEEHGHHG@DIHEHHCIHGDHHHFIH@@CHGIIHHFFEEFIHE6ACHFHH<HCHHE>CD=HDDDHGGHHFHFIHHHHEHEHECHHGHF<EHEG?HIIHEEEHGIIHHGDHHGGIHIIHHHEHHHHHEHHHCDIHHHHHCIIHGHIIHHGHE@HHE@@@0D
@HISEQ:969:HM2KJBCX2:2:1102:9150:92111 2:N:0:ACTATGCA
ACCAACAGATTGCCCAACTATCCCTATTAATCATTACATCGGTCCGTAAACCAACAAAATAGAACCAATGTCCTATTCCATTATCCCATGCTAATGTATTCAAAGGCAAAAACACGCCTGCTTTGAACACTCTATTTTTCTCAAAGTAAACTATCGGAATCCCACACCGCACTTAGTGAAAAGCACTGGCATGGTCCTCCGAAGTAATACACCAAAACACCCCGGTTAAAGGATGCCTGGCGTATTGGCCAGTGTAATATCGCATGCGCACCCAAAGCGCCCGTCCTGTGAAGGAAAGACATCGAGTGGACACTCAACACCGACCAAGACTCAGACTACGAGCTTTTTAACTGCAACAACTTTAATATACGCTATTGGAGCTGGAATTACCGCGGCTGCTGGCACCAGACTTGCCCTCCAA
+
DDDDDIIIIIIHIIIIIIIIIIIIIIIIIIIIIIIIIIIIIGIIIIIIIIGIIIIIIHHIIIHIIGHIHIIIGIIIIIIIIIIIIIIIHIIIFHIIIIHHHDGHHHHIIIII@HHIHIIHHIIIEHIIIIHIIHIHIIIIIIIIIHIIIIIIII@EDHEEEHEHIIIIIGHHHHIIIIIGHHHIHIIIIIIHIIIIIIIIIIIIIIHIIHHHIIIHHIHIIIIIIIIIIIIIIIIIIIIIIIIIIIIIIIIIIIIIIHIGIIIIIIIIIIIIIIIHIIIIGIIIIIIIIIIIIIIIIIIIIIIIIIIIIIIIIHIIHIHFHIHIIIIHGHIIIIHIIIIIIIIIIIIIIIIIIIIIIIHIIHIIIIIIHIIIHIIIIIIIIIIIIIIIIIIIIIIIIIIIIIIIIIIIIIIIIIIIDDDDD
@HISEQ:969:HM2KJBCX2:2:1102:15958:93093 2:N:0:ACTATGCA
ACCAACAGATTGCCCAACTATCCCTATTAATCATTACGGTGATCCTAGAAACCAACGAAATAGAATCAGTCCGTCCTATTTCATTATTCCATGCTAATGTATTCAGACGATAGTCTGCTTTAAACACTCTAATTTTTTCAAAGTAACAGTCCTGATTTCCAATCACACCAAATAAATGGCATGAAAGTTCCTCAGAAGGTAGAGATCCATCTCACCAGTACAGGCCCTAAGCCTGACCAATGAGTAGACCCCGAAGTTCAACTACGAGCTTTTTAACTGCAACAACTTTAATATACGCTATTGGAGCTGGAATTACCGCGGCTGCTGGCACCAGACTTGCCCTCCAA
+
DA@DDEHHIIIHCHHIIIIIIIIIIIIIIHIIHIHIHIIIGCHHIIIHIIIIIHHHIHHHIHH?FHHHHIIFHHIGIIIIHHIEHFHEHHIIHIIGHHIHIHHIIIHIIIIIIIIHHIIIHHHIIIHHIHHIIHIFHHHGHHHIIIIGIHGHHGHIIHGIHHIHIIIIIIHHHHIHHHIIIHHHHHIIIHHIIIGEEGIIHIIHHIHHHHIIIIHIHEGIHHHIHHCHHHEIIIHHHIIHG@HFHGIHFHEHHHHHIIHIIIIIHGE@IIIIIIHHHHHHHHGECHCHIIIHIIIIIFIGHCHFHEGIIIIHHHIDIHIHGIHHIIIIIIIHG?HHHIHHHIDACDD
@HISEQ:969:HM2KJBCX2:2:1102:13406:93927 2:N:0:ACTATGCA
ACCAACAGATTGCCCAACTATCCCTATTAATCATTACGGTGATCCTAGAAACCAACAAAATAGAACCATGCCGTCCTATTCTATTATTCCATGCTAATGTATTCGAGCAAAAATGCCTGCTTTAAACACTCTAATTTTTTCAAGGTAAAGGTCCTGGATCCGCAAGACACCCAATTAAGGACATCAAGTTTCTCCAGAAGGTGAGAAATCAACAGCGACAGTTCATACCCCTTAAGGCATGACCATCACGTCAATCCCGAAATTCAACTACGAGCTTTTTAACTGCAACAACTTTAATATACGCTATTGGAGCTGGAATTACCGCGGCTGCTGGCACCAGACTTGCCCTCCAA
+
DDCDDIIIIIIIIHIGIIIIIIIIIIIIHHIIIIHHIIIIIIHIIIIIHIIHIIIIHIIIIIIIIIIIIFHHIIHIIGHIIIIIHHIIIIHGIIIHHHHH@DGIIHHIIIIGIIIHIIIIIIIIIIIIHHIIIIIIIIIIIIIHIIIIIIHIIIIIHHHCIHHIIIIIIIIIIIIIIIIIIIIIIIIIIIHHHIIIIIIIIIIIIIIHHIIIIIIIIIIIIIIGIIIIIIIIIIIIHIIIIIIIIIIIIIIHIIIIIIIIIIIIIIIIIIIIIIIHIIIIIIIIIIIIIIIIIIIIIIIIIIIIIIIIIIIIIIIIIIIHIIIIIIIIIIIIIIIIIIIIIIIIIIIIDDDDD
@HISEQ:969:HM2KJBCX2:2:1102:12245:93716 2:N:0:ACTATGCA
ACCAACAGATTGCCCAACTATCCCTATTAATCATTACGTCGATCCTAGAAACCAACAAAATAGAATCAAACGTCCTATTTCATTATTCCATGCTAATGTATTCAAGCGCGAGCTTGCTTTAAACACTCTAATTTTTTCAAAGTAACAGTCCTGATTTCCCGCGACACCAAATTAATGACATCGTGGTTCGTCAGAAGGGAGAAACCAATAATGCTAGTACGTACAAAGTACGACCGACATATTAGTCCCGAAATTCAACTACGAGCTTTTTAACTGCAACAACTTTAATATACGCTATTGGAGCTGGAATTACCGCGGCTGCTGGCACCAGACTTGCCCTCCAA
+
DDDDDHHIGFIIHHHIHIIGHIIIHGIIIIIHIIIHHEGHC?EHHHIIHHIIHHIIIIICHHGEHHIHCHEHHHHIIFEH?GHIHIIIHIHICHHIHHHHHEHHHFFHIHHIIFHHHHHEIIIIGHHGGHHCGFHHHHIIIHIHHHIHHHHHHHHIICGEEIGIHHIIIHHHIIHIHHIIIHHH?HHGCEHHGHGGEIHFHHHHHIIIIHGICGECIIIFHGGHIIHHHCIHDHFCFDCFHEFHHEG?HHHHHHHCEDCGHCH@G@FHIHEHH?IHIHFEG<C<FHHHHEED/<<<CCCGHCHHEIIHHEDHDE<CIIHIHHHHHHHIIHHHEGCCHGG@0<@@
@HISEQ:969:HM2KJBCX2:2:1102:18054:94762 2:N:0:ACTATGCA
ACCAACAGATTGCCCAACTATCCCTATTAATCATTACGTCGATCCTAGAAACCAACAAAATAGAATCGAACGTCCTATTTCATTATTCCATGCTAATGTATTCAAGCGCGTGCCTGCTTTAAACACTCTAATTTTTTCAAAGTAACAGTCCTGACTCCCCACAACATCAAATTAATGACATCATGATTCATCAGAAGGGAGAAATCAATGACATTAGTACGTACCGAAGGCACGACCGACGTATTGATCCCGAAATTCAACTACGAGCTTTTTAACTGCAACAACTTTAATATACGCTATTGGAGCTGGAATTACCGCGGCTGCTGGCACCAGACTTGCCCTCCAA
+
DBDD@HHEH@D@@11DEGEHH?@<<1FH?EGH@G<FHIIIIGEHHHCEHIEHHIIHEHE1<CF1CCFHHHGD@CCE@FH?EHG1<D<G1<1CC<<CGFGHHHHF<FHHDHHDHFGGFCGBCF?EGHHFHHHHC?8<<CGFGDCHFHHGIHGH?AEGHHIHHHHGGCEHHHHFEGCFCHEHCIHIHHF</@EIHHHHHIHHGIHIIIHHHEGGHHHHCCHE@HEHEHFDCCFEG@HIIHHHHHEEDEDEIHCFHHHEEHGHHCCIIHIIHHHHGCCFCHGHHCF<<1@EHEHGEEHEF@FHEHIIIHEEHHHEIHHGHDEHHHIIHHEIIIHHEGHHHGCHHBADD@
@HISEQ:969:HM2KJBCX2:2:1102:9908:95388 2:N:0:ACTATGCA
ACCAACAGATTGCCCAACTATCCCTATTAATCATTACGTCAATCCTAGAAACCAACAAAATAGGATCGAACGTCCTATTTCATTATTCCATGCTAATGTATTCAAGCGTTAGCTTGCTTTAAACACTCTAATTTTTTCAAAGTAACAGTCCAAATTCCCCGCAACACCAAATTAATGGCATTACGGCTCATCAGGAAGGAGGAATCAGTGAGACCAGTACATACCAGAGGCATGACCAACCTACTAACCCCGAAATTCAACTACGAGCTTTTTAACTGCAACAACTTTAATATACGCTATTGGAGCTGGAATTACCGCGGCTGCTGGCACCAGACTTGCCCTCCAA
+
DDDDDIIHIIIHIIIIIIIIIIIIIIIIIIIHIIIIIIIIIIIIIIIIIIIIIIGHICHIIIHHHIHDCEHHFHHIIIIIFHIIIIIIHIFHEEHHIIIIIIHHIHIHIIIIIIHIIIHHHHIIIIIIIIIIIIIIIIHHIIIIIIHHHIIHHHIHIIHIIIIIIIIIIIIIIIIIIIIIHIIHIIIIIIGIIIIHIIIIIIIIHIIIIIHHHHIIIIIIIHHHHIIIIIIIIIIIIIIIIHHHFIIIIHIHIIIIIIHHIIIIIIIIIIIIIIIIIIIHIIIIIIIIIIIIIIIIIIIIIIIIIIIIIIIIIIHIIIIIIIIIIIIIIIIIIIIIIHIIIDDDDD
@HISEQ:969:HM2KJBCX2:2:1102:20995:95024 2:N:0:ACTATGCA
ACCAACAGATTGCCCAACTATCCCTATTAATCATTACATCGATCCTAGAAACCAACAAAATAGGATCGAACGTCCTATTTCATTATTCCATGCTAATGTATTCAAGCGTTAGCCTGCTTTAAACACTCTAATTTTTTCAAAGTAACAGTCCTGTTTCCCTGCAACACCAAATTAATGACATTACAGTTCTTCAAGAAGGAGGAATCAGTAAAGCCAGTACATACCATAGGCACGACCAACCTACTGACCCCGAAATTCAACTACGAGCTTTTTAACTGCAACAACTTTAATATACGCTATTGGAGCTGGAATTACCGCGGCTGCTGGCACCAGACTTGCCCTCCAA
+
DDDDDIHHIHHIIIIHIIEHGHIIIICGHIHIIHIHIIHHHICHH?HHIIIHIIIIIHIIGIHHIIHHIIIH@GFHIHIHHIHIIHIIHE1DG?EHEEGGHFGHHIGHEFHEHHHGIGHHGHIIIIHHIIGIIHIHHHHHHIHIHHIHHFHHHHHHIIIHIIHHHGHFHHIHIIIHGIHHIIIIIHGIIIIHIIIIIHIIIIHIIIIIIIIH<IIIIHIIIIIIHIII<HIIIIHIIIHIHEDG<HHGIIIIHHHIIIIIIIIIIHIIIIIIHHHIIIIIIIIHIIIIIIIIIIIIIIHIIIIIIIIIIIIIHIIIIIIIIIIIIIIIIIIIIIIIIIIIIDDDDD
@HISEQ:969:HM2KJBCX2:2:1102:8666:96822 2:N:0:ACTATGCA
ACCAACAGATTGCCCAACTATCCCTATAATCATTACTTCAGTCCTAGAAACCAACAAAATAGAACCAAAGTCCTATTCCATTATTCCATGCTAATGTATTCAAGCGTATGCCTGCTTTGAACACTCTAATTTTTTCACAGTAAAAGTCCTGGTTCCCCGTCACGACCCGTAAAGGCCATGCCGCTTCGCCAGAAGGTAAAGCCCGACCACAGACAGTGCTCACCCAGAAGGCGGACCGTCCAGCCAGGCCTGAAGTTCAACTACGAGCTTTTTAACTGCAACAACTTTAATATACGCTATTGGAGCTGGAATTACCGCGGCTGCTGGCACCAGACTTGCCCTCCAA
+
ABDDDIIIHIII?FHIIIIIGIIIIIIIIIIIIIHIIIIIIIIIHHIIIIIIIIIIIIIIIIIIIIIIIHIIHIHIIIIIIIHIIHIIIIIIHIIIIHIHHHGHHHHIIIIIIIIIIIHIIHIIIIIIHHHHHHHIIHIIIIIIIHIIIIIIIIIIIIIHHIIIIIIIIIIIHIIIIIIIIIIIHIIIHHIIIIIIIIIIHIIIIIIIIIIIHIIIIIIIIIHHIIIIIIIIIIIIIIIIIHIIIIIIIIIHIIIIIIIIIIIIIIIIIIIIIIIIIIHIIIIHHIIIIIIIHHHIIIIIIIIIIIHHEIIIIIHHIIIIIIIIIIIIIIIIIIIHIIIIHBDDDD
@HISEQ:969:HM2KJBCX2:2:1102:2593:97381 2:N:0:ACTATGCA
ACCAACAGATTGCCCAACTATCCCTATTAATCATTACGTCAATCCTAGAAACCAACAAAATAGGATCAACGTCCTATTTCATTATTCCATGCTAATGTATTCAAGCGCGAGCCTGCTTTAAACACTCTAATTTTTTCAAAGTAACAGTCCTGATTCCCCACCACACCAAATTAATGACATGATGGTTCGTCAGAAGGTAGGAATCAGTAACACCAGTACGTACCGAAGGCACGACCAGCGTACTAATCCCGAAATTCAACTACGAGCTTTTTAACTGCAACAACTTTAATATACGCTATTGGAGCTGGAATTACCGCGGCTGCTGGCACCAGACTTGCCCTCCAA
+
CDDDDIIHIIIIIIIIIIIIIIIIIIIIIIIIIIIIFHIIIIIHIIIIIIIGCGHIIHHHIIHHIIIIIIHHHIHIIIIHIHIIHIIHHIIHHHIIIIHHIIIHHIGHHIIIIIIIIIHIIIHIIIIIIIIIIIHIIIIIHIIIIIGHHIIHHIFDIIIIIHIIIIIIIIHIIIHIIIIIIIIIIIIIIIIIIIIIIHIIIIIIIIIIIIIIIIIIIIIIIIIIIIIIIIIIIIIIIIIIIIIHIIIIHIIIHIIIIIIHIIIHIIIIIIIGIHIIIIIHIIIIIHIIIIIIIIIIIIIIIIIIIIIIIIIIIIIIIIIIIIIIIIIIIIIIIIIIIIIIDDDDD
@HISEQ:969:HM2KJBCX2:2:1102:9466:97309 2:N:0:ACTATGCA
ACCAACAGATTGCCCAACTATCCCTATTAATCATTACGGCGGTCCTAGAAACCAACAAAATAGAACCACACGTCCTATTCTATTATTCCATGCTAATGTATTCGAGCATAGGCCTGCTTTGAACACTCTAATTTTTTCACAGTAAAAGTCCTGGTTCCCCAGCACACCCAGTGAAGGGCATGAGGTTCCCCAGAGGGAAAGGCCCGGCCGAACCAGTGCACGCGGTGAGGCGGACCGGCCAGCCAGGCCCAAGGTTCAACTACGAGCTTTTTAACTGCAACAACTTTAATATACGCTATTGGAGCTGGAATTACCGCGGCTGCTGGCACCAGACTTGC
+
DDDDDHIIIIIIIIIIIIIIIIIIIIIIIIIIIIIIIIIIIIIIIIIIIGIHIHIHIEHHIIGIIIIIIIIIIHIIIIIGIIIIIIIEIIIIIHIIIIIIIHIIIHHIIIIIIIIIIIIIHHIIIIIIIIIIIIIIIIIIIIIIIHIIIIIIHIIHIIIIHIIIIIIIIHIHIFIHIIIIIIIIIIHHIGIIIIIIIIIIIIGIIIIGIIIIIIIIIIIIIIIIIIIIHIIIIIIHHIIIIIIIIIIIIIIIIIIIIIIIIIIIIIIIIIIIIIHIIIIIIHHIIGIIIIIIHIIIIIIIIIIIIIGIIIIIIICIIIIIIIIIIIHHEIIIIDDDDD
@HISEQ:969:HM2KJBCX2:2:1102:20544:97096 2:N:0:ACTATGCA
ACCAACAGATTGCCCAACTATCCCTATTAATCATTACGTCAATCCTAGAAACCAACAAAATAGGATCGAACGTCCTATTTCATTATTCCATGCTAATGTATTCAAGCGTTAGCTTGCTTTAAACACTCTAATTTTTTCAAAGTAACAGTCCAAATTCCCCGCAACACCAAATTAATGGCATTACGGATCATCAGGAAGGAGGAATCAGTGAGACCAGTACATACCAGAGGCATGACCAACCTACTAACCCCGAAATTCAACTACGAGCTTTCTAACTGCAACAACTTTAATATACGCTATTGGAGCTGGAATTACCGCGGCTGCTGGCACCAGACTTGCCCTCCAA
+
DD@D@HEHHIHHEHH@GHHHCEHHIIHIIHHIIHIHI?EHHIIIHHHEHIIIIHIHIIIEHFGHIIIIHIHHGHIIGHHIIIGEHCGHHHCHHIEHHHIIGEGHHHIHEHHIIIHHHHHHIHGBBB@DG?GHIIHHEIIHHHHHGHHFF@F<F<CEDCHDEHEHIIIIHHDHHHIIHCGHHHIIHHIIIHIHFHHIHHHCHIIIHIHIHHIIIIIHIIIIHHI<HIIIHIIIIHHDHHDHHHHHCIHIGIIIHHIIIIIIHHEIIHIIIIIIIIIIIGIIIIHFHFHFHGIIHHHIGIIIIIHIIIIIHIIIIIGIIHIIIIIIIIIIIGIIIIIIIIIIIDDDDD
@HISEQ:969:HM2KJBCX2:2:1102:10690:98658 2:N:0:ACTATGCA
ACCAACAGATTGCCCAACTATCCCTATTAATCATTACCTCGACTCCGAAAGCCAACGAAATAGAACCGAGATCCTATTCCATTATTCCATGCACTAATGTTCAGGCTGTAGCGCCTGCTTTGAGCACTCCAATTTTTTCAAAGTAAACGTGCTGGCCACTTATGGCACTCGATTAAGAGAACCATAAACGAACCAACAAAATCGTCCGGGCAGGCAGTAAACACCGCAAGGTGCACCGCTCGCCCGAAACCGAGATCCAACTACGAGCTTTTTAACCGCAACAACATTAATATACGCTATTGGAGCTGGAATTACCGCGGCTGCTGGCACCAGACTTGCCCTCCAA
+
DDDDDIIIIIIIHIIIIIIIIIIIIIIIIIIIIIIIIIIIIIIIIIIHIIHIIIIIIHHHHIHHIIIIIIGHIIHHIIIIIIIIIIIIIIHGIGHEIFIIHFHHHHGIGIGHGIHIIIIIIGHHIHIEHIIIIIIIIHIIIII=IIEHHHHHIHHH?HHHIIIIIIIIGFIIIGIIHHGIGHGIHIIIFGIIIIHFIIHIFAHGEIIIIGHIIIGIIGIIIFGIIIIIIIGGIIGIIGIGIGHHEGHIFIIIIHHIHIIIIIIIIIIIIIIHHIIIIIIHIIIIIIIHIIHHCIGIIIIIHIIIIIIIIIIIIIIIIIIIIIIIIHIIIIIIIIIIIIIIHDDDDD
@HISEQ:969:HM2KJBCX2:2:1102:19711:97962 2:N:0:ACTATGCA
ACCAACAGATTGCCCTATCCCTATTAATCATTACGTCAATCCTAGAAACCAACAAAATAGGATCGAACGTCCTATTTCATTATTCCATGCTAATGTATTCAAGCGTTAGCCTGCTTTAAACACTCTAATTTTTTCAAAGTAACAGTCCTGTTTCCCTGCAACACCAAATTAATGACATTACAGTTCTTCAGAAAGGAGGAATCAGCGAAGCCAGTGCATACCAGTGGCACGACCAACCTGCTGACCCCGAAATTCAACTACGAGCTTTTTAACTGCAACAACTTTAATATACGCTATTGGAGCTGGAATTACCGCGGCTGCTGGCACCAGACTTGCCCTCCAA
+
DDDDDIIHIIIIIIIIIIIIIIIIIIIIHIIIIIIIIIIIGHHHHIIIIHHIIIIHHHHHIHEHHIIIIIIC=FHIICHIIIIIIGIIIIIFGHIHGHIIIIHHHIIIIIIIHIIIIHIIIIIHIIIHIIIIIIIIHHHGHHHHIIGHIIIHIIIHIHIIIHHHIIHHGHIIIIIIIHHIIIIIIIIIIHIIIIIIIIIIIHIGIIIIIIIIIIIIIHIIIIIIIHIIIIIIIIIHIIIIHHIIIIFIHIIIIIIIIIIIIIIIIIIIIIIIIIIIIIIIIIIHIIIIIIIIIIIIIIIIIIIIIIIIIIIIIIIIIIIIIIIIIIIIIIIIIIIIIIDDDDD
@HISEQ:969:HM2KJBCX2:2:1102:20398:97853 2:N:0:ACTATGCA
ACCAACAGATTGCCCAACTATCCCTATTAATCATTACGGTGATCCTAGAAACCAACGAAATAGAATCAGTCCGTCCTATTTCATTATTCCATGCTAATGTATTCAGACGATAGTCTGCTTTAAACACTCTAATTTTTTCAAAGTAACAGTCCTGATTTCCAATCACACCAAATAAATGGCATGAAAGTTCCTCAGAAGGTAGAGATCCATCTCACCAGTACAGACAATTAAGCCTGACCGATGGGTAGACCCCGAAGTTCAACTACGAGCTTTTTAACTGCAACAACTTTAATATACGCTATTGGAGCTGGAATTACCGCGGCTGCTGGCACCAGACTTGCCCTCCAA
+
D@0<DH@GHIHEH@HEHEFHIIIEHH1FHEHC<C<FEHCGHEGEHHHEG1DCCFHHC10EHE<D1G@G?FEHD<CD0FGCHEHHIHGHHIIIHHHICGGHIIIIIIIHHCGHB<1EHEABHHHCHHGIHEHGFCHFEFHFHHIHIHHHHFIHHFCGFFHIHIHHIIHIHIHHEHHIHHECIHIHIHHHHCIIIHIHIIIHHH7GEHHGFFHEHHFIHHHIHGHHHHHIHIIHIHHHHHIHHHHHHFDGHHIIIIIIIHHIIHHHIIHHHIIIIIHIHIIIIIIIIHIHEIIIIIHIHGIIFEHIIIIIIIIIHHIIIGHHHHIIIIIIFHHHHGEHHHIHIIH@DBD@
@HISEQ:969:HM2KJBCX2:2:1102:2471:99242 2:N:0:ACTATGCA
ACCAACAGATTGCCCAACTATCCCTATTAATCATTACGTCAATCCTAGAAACCAACAAAATAGGATCAAACGTCCTATTTCATTATTCCATGCTAATGTATTCAAGCGTTAGCCTGCTTTAAACACTCTAATTTTTTCAAAGTAACAGTCCTGTTTCCCTGCAACACCAAATTAATGACATTACAGTTCTTCAAGAAGGAGGAACCAGTAAAGCCAGTACATACCAGAGGCACGACCAACTTACTAATCCCGAAATTCAACTACGAGCTTTTTAACTGCAACAACTTTAATATACGCTATTGGAGCTGGAATTACCGCGGCTGCTGGCACCAGACTTGCCCTCCAA
+
DDDDDIIIIIIIIIIIIHIIIIIIIIIIIHHHHIIIIHIHIIIHIIIHIIHHHIIIIIIIIIIIIIIIIIIIHGIIIIHIIIIIIIHIGHHHIIHIIIHHHIIIHHIIIIIIHIIHIIHIIHHHIIIIIIIHIHIHHIHIHIIHIHIIIIHIHIIIIHIIHIIIIIIIIIHIIIIIIIHIIIIHHIIHHIIIIIIIIIIIIIIIIIIIIIIIIIIIIIIIIIIIIIIHHIIIIIIGIIIIIIIHGIIHIIIIIIIIIIIIIIIIIIIIIIIIIIIIIIIIIIHIIIIIIIIIIIIIIIIIHIIIIIIIIIIIIIIIIIIIIIIIIIIIIIIIIIIIIIIIIDDDDD
@HISEQ:969:HM2KJBCX2:2:1102:14615:98980 2:N:0:ACTATGCA
ACCAACAGATTGCCCAACTATCCCTATTAATCATTACGTCAATCCTAGAAACCAACAAAATAGAATCAAACGTCCTATTTCATTATTCCATGCTAATGTATTCAAGCGTGAGCCTGCTTTAAACACTCTAATTTTTTCAAAGTAACAGTCCTGATTCCCCACAACACCAAATAAATGACATCGTGGTTCGTCAGAAGGGAGAAACCAACAATACCAGTACGTACCGAGGCACGACCGACATGATAGTCCCGAAATTCAACTACGAGCTTTTTAACTGCAGCAACTTTAATATACGCTATTGGAGCTGGAATTACCGCGGCTGCTGGCACCAGACTTGCCCTCCAA
+
DDDDDIIIIIIIIIIIIIIIHIIIIIIIIIIIHHIIIIIIIIIIIIIGHIIIHHIIIIIIIIHIIIIHHHHFHHHHIIHIIHIIIHIHIIHHIGHIIIIIIIIIIIIIIIIIHIHHIIIIIIIIIIIIIIHIIIIIIIIIIIIIIIIIIIIIIIIIIIIIIIIIHIIIIIIIIIIIIIIIIIIIIHIIIIIIIIIIIIIIIIIHIIIIIIIIIIIIIIIIIIIIIIIIIIIIIHIII?IIIIIHIIIIIHGIIIIIIIIIIHIIIIIIIIIIIIIIIIIIIIIIIIIIIIIIIIIIIIIIIIIIIIIIIIIIIIIIIIIIIIIIIIIIIIIIIIIIIIIIDDDDD
@HISEQ:969:HM2KJBCX2:2:1102:13786:99180 2:N:0:ACTATGCA
ACCAACAGATTGCCCAACTATCCCTATTAATCATTACATCGATCCTAGAAACCAACAAAATAGAATCGGATGTCCTATTTCATTATTCCATGCTAATGTATTCAAGCGTGAGCCTGCTTTAAACACTCTAATTTTTTCAAGGTAACAGTCCTAATTCCCCGTGACACCAAATTAATGGCATTACGGTTCTTTAGAAGGTGAGAAATCAATAATATCAGTACATACCAACGGCATGACCGAAACATTGATCCCGAAATTCAACTACGAGCTTTTTAACTGCAACAACTTTAATATACGCTATTGGAGCTGGAATTACCGCGGCTGCTGGCACCAGACTTGCCCTCCAA
+
DDDDDIHIIIIIIIIIHIIIIIIIIHIHHIIHIIIIIIHIHHIIGIGEHHIIIHHHHIIHIIIEHHIIIGHC<FEEHIHEHHGHHIIIGIHEHGIHHHIHHHHIIIHHHHHHIGIHHIIIIIHIIIHIIIHHIIHIHIHHHIIIIIIIIIHIHHHHHDEHHHHHGIIIIIIHIIIIHIIIHHIHFIIIIIHHIHIIIIHIIIIIIHHHIIIIIIIIIIIIIIIIIHIHHHIHGIHIIIIIHHHHFCHIIIIHFIIIGIIIIIIIIIIHIIIIIIIHIIIIGIIIHHIHHHIIHIIIHHHHHHIHGIIIIHGIHGIIIHIIHIIGIIIIIIIIIIIHHIIIHHCCDDC
@HISEQ:969:HM2KJBCX2:2:1102:9468:99376 2:N:0:ACTATGCA
ACCAACAGATTGCCCAACTATCCCTATTAATCATTACGGTGATCCTAGAAACCAACGAAATAGAATCAGTCCGTCCTATTTCATTATTCCATGCTAATGTATTCAGACGATAGTCTGCTTTAAACACTCTAATTTTTTCAAAGTAACAGTCCTGATTTCCAACCACACCAAATAAATGGCATGAAAGTTCCTCAGAAGGTAGAGATCCATCTCACCAGTGCAGACAATTAAGCCTGACCAATGGGTAGACCCCGAAGTTCAACTACGAGCTTTTTAACTGCAACAACTTTAATATACGCTATTGGAGCTGGAATTACCGCGGCTGCTGGCACCAGACTTGCCCTCCAA
+
DDDDDIHIIIIIIIIHIIIGIIIIHIIIHIIHHIIGIIHIEHHIHIIHIHIGIHIIIHGIIIHFH@HHIHHHIH?<GHIIIGHIHHHHHIIGHIIHHHIHHFIIIIIGIIIHGHIIIIIHHHIHIIIIHHHGHHHHHIHEHGHIIIHHHHIIIIHIHIIHHGHHIIHIIHIIIGIIIHHFHIIIHIHHHEHIIHIIIIIIIIIIIIIIHHHHIIHIIIIIIIIIIIIIIIHGHIIIIHHIIHHHEGCIIIIHFIHGIHHIIIIIIIIIIHIIIIIIIIIIIIIHIIIIIHIIIIIHHIIHHHHIIIIIIIIIIIIIIIIIHIIIIIIHIIIIHHHGHIIHIIIDDDDD
@HISEQ:969:HM2KJBCX2:2:1102:5943:100137 2:N:0:ACTATGCA
ACCAACAGATTGCCCAACTATCCCTATTAATCATTACGGTGATCCTAGAAACCAACGAAATAGAATCAGTCCGTCCTATTTCATTATTCCATGCTAATGTATTCAGACGTTAGCCTGCTTTAAACACTCTAATTTTTTCAAAGTAACAGTCCTGATTTCCAATCACACCAAATTAATGACATGAAAGTTCCTCAGAAGGTAGAGATTTATCTCACCAGTACAGACAATTAAGCCTGACCAATGGGTAAACCCCGAAGTTCAACTACGAGCTTTTTAACTGCAACAACTTTAATATACGCTATTGGAGCTGGAATTACCGCGGCTGCTGGCACCAGACTTGCCCTCCAA
+
DDDDDIIIIIIIIIIIIIIHGHIIIHIIGIHIIIIGHIIIHHIHIIHIHCGFHFIIIIIIHGHFHGHHIIIIIHHIIGHHIIIIIIIHIHIIIIIIIIHIHFHIHIHIIHHIIIIIIIIIIIIIIHIIIIIIHHIIHHIIHHIHIIIHHIIGIHHHIIIIIHHHIIIIIIIIIIIIGIIIIIIIIIIIIIIHIIIIIIIIIIIIIIIIIIHIIII;IIIIIIIIIHHIHIHIIIIIIIIIIIIIIHGIIIIIIIIIIIIIIIIIIIIIIIIIIIIIIIIIIIIIIIIIIIIIIIHHHIIIIIIIIIIIIIIIIIIIIIIIIIIIIIIIIIIIIIIHIIIIIIIDCDDD
@HISEQ:969:HM2KJBCX2:2:1102:17504:100119 2:N:0:ACTATGCA
ACCAACAGATTGCCCAACTATCCCTATTAATCATTACGGTGATCCTAGAAACCAACGAAATAGAATCAGTCCGTCCTATTTCATTATTCCATGCTAATGTATTCAGACGATAGTCTGCTTTAAACACTCTAATTTTTTCAAAGTAACAGTCCTGATTTCCCATCACACCAAATAAATGGCATGAAAGTTCCTCAGAAGGTAGAGATCCATCTCACCAGTGCAGACAATTAAGCCTGACCAATGGGTAGACCCCGAAGTTCAACTACGAGCTTTTTAACTGCAACAACTTTAATATACGCTATTGGAGCTGGAATTACCGCGGCTGCTGGCACCAGACTTGCCCTCCAA
+
DDDDDGIIGIHHIIIIHIIHFHHHHHIIHIIIIHHEHHHHHHHFFHIEHIGI?GHII?G=EHHHCHHH1FEHGHHHE?GHGHCCG@ED<CGCCEFEHHHHIFHEHHHECHFFGFIIIHH@FIGIIIIHIIHIIHHHGDFGHHHHIHEC;<CCEHHIIHIIIIIHHGFHEIIIIIIIIIIHHHIIHIGIIHIIFIIIIIIIIIHIHHI;IIHIIHGIHHEEHHHIIIIIHIIHEHIIIFIIIIIHHFDIIHIIHHIIIIIIIIIIIIIIIIIIIIIIIIIIHHIHIIIIIHIIIIIIIIHIIIIIIIIHCIIIIIIIIIIIIIIIIIIIIIIIIIIIIIIIIIIDCADD
@HISEQ:969:HM2KJBCX2:2:1102:19764:101274 2:N:0:ACTATGCA
ACCAACAGATTGCCCAACTATCCCTATTAATCATTACGTCGATCCTAGAAACCAACAAAATAGAATCAAACGTCCTATTTCATTATTCCATGCTAATGTATTCAAGCGTAAGCCTGCTTTAAACACTCTAATTTTTTCAAAGTAACAGTCCTGATTCCCCACGACACCAAATTAATGACATCGCGGTTCTTCAGAAGGTAGGAACCAATAATGCCAGTGCGTACCGAAGCACGACCAACAATTTGATCCCGAAATTCAACTACGAGCTTTTTAACTGCAACAACTTTAATATACGCTATTGGAGCTGGAATTACCGCGGCTGCTGGCACCAGACTTGCCCTCCAA
+
DDDDDIIHIIIIIIIIHIIIIIIHIIIIIIIIIIIIIIIIIIIIIIIIIIHIIIIIIIIIIHHHHIHIIHHHHIIIIIHHIIIIIIIIHIIIHIIIIIIIIGHHIIHHIIHDGIIIIHIIHIIIIIIIIIHIIIIIIIIIIIIIIIHIIIIIIHIIIIIIIIIIIIIIIIIHIIIIIIIIIIIIIHIIIIIIIIIIIIIIIIIIIIIIIIIIIIIIIIIIIIIIIIIIIIIIIIIIIIIIIIHFIIIIIIIIIIIIIIIIIIIIIIIIIIIIIHIIIIIIIIIIIIIIIIIIIIIIIIIIIIHIIIIIIIIIIIIIIIIIIIIIIIIIIIIIIIIIIIIIDDDDD
@HISEQ:969:HM2KJBCX2:2:1102:20134:101249 2:N:0:ACTATGCA
ACCAACAGATTGCCCAACTATCCCTATTAATCATTACGTCAATCCTAGAAACCAACAAAATAGGATCAAACGTCCTATTTCATTATTCCATGCTAATGTATTCAAGCGTTAGCCTGCTTTAAACACTCTAATTTTTTCAAAGTAACAGTCCTGTTTCCCTGCAACACCAAATTAATGGCATTACAGTTCTTCAGAAAGGAGGAATCAGCGAAGCCAGTGCATACCAGTGGCACGACCAACCTGCTGACCCCGAAATTCAACTACGAGCTTTTTAACTGCAACAACTTTAATATACGCTATTGGAGCTGGAATTACCGCGGCTGCTGGCACCAGACTTGCCCTCCAA
+
DDDDDIIHHIHIIIIIIIIIIIIIIIIIIIIIIIIIIIIIIIIIIIIIIHIIIIIIIIIIIIIIIIIIIIIIIIIHIIIIIIIIIIHII1GHHHIHIIIIIHIIIIIIIIIIIIIIHHIHIIGIIIIIIIIIIIIIHIHIIIIIIHIHHFIIIIIHIHHIHIHHIIIIIIIHIIIIIIIIIIHIIIIIIIIIIHIIIIIIHHIIHIIIIIHIIIIIIIHIIIIIIIIIIIIIIIIIIIIIIGIHGIIIIIIIIIIIIIIIIIIIIIIIIIIIIIIIIIIIIIIIHHHIIIIIIIIIIIIIIIIIIIIIIIIIIIIIIIIIIIIIIIIIIIIIIIIIIIIIIDDDDD
@HISEQ:969:HM2KJBCX2:2:1102:19302:101040 2:N:0:ACTATGCA
ACCAACAGATTGCCCAACTATCCCTATTAATCATTACATCGATCCTAGAAACCAACAAAATAGAATCGGATGTCCTATTTCATTATTCCATGCTAATGTATTCAAGCGTGAGCCTGCTTTAAACACTCTAATTTTTTCAAGGTAACAGTCCTAATTCCCCGTGACACCAAATTAATGGCATTACGGTTCTTTAGAAGGTGAGAAATCAATAATATCAGTACATACCAACGGCATGACCGAAACATTGATCCCGAAATTCAACTACGAGCTTTTTAACTGCAACAACTTTAATATACGCTATTGGAGCTGGAATTACCGCGGCTGCTGGCACCAGACTTGCCCTCCAA
+
DDDDDIICHEHHIIIIIIIIIIIIIIIIIIHIIIIIIIIIIIHIIIIIIHIHIIIIIIIIIHFHEHI@HHHHHHFHIHIIIIIIIIGHHIGIIIGFCHHHFIHIIIIHHHGHIIIIHHHIGHIIHHIIIIIFHIHHHIIHHHHIIHHIHHHIIIIGHHHHHHHHFHHIIIIHHIHHHHHIIIHHEHHHHHHHHIIHHIHFHHIIIHIIIIIIHIIIHFGIHIIIIIIHIIIHIIIIIIIIIHHHGHHIIIIIIIIIIHHHIIIIIIIIIIIHHHIIIIHHIHIIHHHHCHHHIHHIIHFIHHIIIHIIIIIIIIIIIIIIIIHGIIIIIIIIIIIIIIGIIIDADDD
@HISEQ:969:HM2KJBCX2:2:1103:15179:3177 2:N:0:ACTATGCA
ACCAACAGATTGCCCAACTATCCCTATTAATCATTACGTCAATCCTAGAAACCAACAAAATAGGATCGAACGTCCTATTTCATTATTCCATGCTAATGTATTCAAGCGTTAGCCTGCTTTAAACACTCTAATTTTTTCAAAGTAACAGTCCTGTTTCCCTGCAACACCAAATTAATGACATTACAGTTCTTCAAGAAGGAGGAATCAGTAAAGCCAGTACATACCATTGGCACGACCAACCTACTGACCCCGAAATTCAACTACGAGCTTTTTAACTGCAACAACTTTAATATACGCTATTGGAGCTGGAATTACCGCGGCTGCTGGCACCAGACTTGCCCTCCAA
+
D0@@@0EHFCCHICGH@CFHECC1CG?@CHHEFHHHEGCHHHHHHHGIHGHHGHHHHEE1FG1GH?CHGF@HHEHHHIHH@?CF11CE@1DH?GED@HGEHFGEEEF@AEC51GH1CHF@GF8GA@GFCECEHGACDHFHHCGHCF1EECGHHDHECCEGFG@HCDHHC@C<<FD<<DGEHH<@CC/DGHG?HEECIIIIHFE@CG@G?HHFFH@FGHF?G<F<C1<<E@C<CG<<FGCEF<CAF@HDC<HFHEHEHFCCCHIHHHEEHIHGFCHFC1HH<?C<EEEHFHHHGGC<FCEHIIHEIHGIIHIIHHCCC<IHCIIHHCHGGHGEHGG@ECHGC<@0BD
@HISEQ:969:HM2KJBCX2:2:1103:2622:3601 2:N:0:ACTATGCA
ACCAACAGATTGCCCAACTATCCCTATAATCATTACGGTGGTCCTAGACCAACAAAATAGAACCAACGTCCTATTTTATTATTCCATGCTAATCTATTCAAGCAAAAGCTCGCTTTAAACACTCTAATTTTTTCAAGGTAATGGTTCTGGTTCCCCGACACACCCAATAAAGGACATATCGGCTCACCAGAAGGATAGACCCGACAACAGGACAGTACTCGCCAGAGACGGACCGCCCGGTCAGGCCTAAAATTCAACTACGAGCTTTTTAACTGCAACAACTTTAATATACGCTATTGGAGCTGGAATTACCGCGGCTGCTGGCACCAGACTTGCCCTCCAA
+
DDDADHEHHIIIIIIIGHIIIIIIIGIIIEHHHHHEHHIHIICGGHGHHHHIIIIHIHIFHIHIHIHHHHHIHIHIIHHIIIIEHIIHHHHFHHHIIIIIEHHHIIE<CHHHHHFEHEHGHHHHIHIHHHHEHHIIIIIHHHHIIIHHHIIIIHHIHCHHD@HGEIIIHHHIIHFHHHHIIIIIHHIHHHCHHHHFHEIIIIHGHHDEHIHIIHIIIHHIIIIHHIGIIIIIIIIIIIH>HHIIIIHIHHIIIIIHIHIIIIIIIIGIIIHIIIIHGHHIIIHFHEIIGIIIIHGCDDIIIIIIIIIIIIIHHIIIIIIIIIIIIIIIIIIIIIIIIIBCDDD
@HISEQ:969:HM2KJBCX2:2:1103:6246:3846 2:N:0:ACTATGCA
ACCAACAGATTGCCCAACTATCCCTATTAATCATTACGTCAATCCTAGAAACCAACAAAATAGGATCGAACGTCCTATTTCATTATTCCATGCTAATGTATTCAAGCGTTAGCTTGCTTTAAACACTCTAATTTTTTCAAAGTAACAGTCCAAATTCCCCGCAACACCAAATTAATGGCATTACGGCTCATCAGGAAGGAGGAATCAGTGAGACCAGTACATACCAGAGGCATGACCAACCTACTAACCCCGAAATTCAACTACGAGCTTTTTAACTGCAACAACTTTAATATACGCTATTGGAGCTGGAATTACCGCGGCTGCTGGCACCAGACTTGCCCTCCAA
+
DDBDDGIIIIIIGIHIHIIIIIIIIIIIIHIIIIIIIIIIIIIIIIIIIIIIIIIIIIIIIIHHIIIHIH@HHHHICHHIIHHIIIIGFFHHIEHIHHHIHHEHIHIIIIHGIHIHIHGHHIIHIIIIIHGHHHHHHHHHHIIIIIIIIIIHHHHFIHIIHCIHHCCHIIIIIIIIHIHIHIIIIIIIIIIIIIIHIIIIIHIHHIIIGIIIIIIIIIIIIHHHIIIIHIIIIIHII<IIIIIHHHIIHIHIIIIIIIGIIIIIIIIIIIIIHHHIIIIIIIIIIIIHIIIIIIIIHIIIIIIIIIIHIIIIIIIGIIIIIIIIIIIIIIIIIIIIIIIIIDDDDD
@HISEQ:969:HM2KJBCX2:2:1103:11819:4236 2:N:0:ACTATGCA
ACCAACAGATTGCCCAACTATCCCTATTAATCATTACATCGATCCTAGAAACCAACAAAATAGAATCGGATGTCCTATTTCATTATTCCATGCTAATGTATTCAAGCGTGAGCCTGCTTTAAACACTCTAATTTTTTCAAGGTAACAGTCCTAATTCCCCGTGACACCAAATTAATGGCATTACGGTTCTTTAGAAGGTGAGAAATCAATAATATCAGTACATACCAACGGCATGACCGAAACATTGATTCCGAAATTCAACTACGAGCTTTTTAACTGCAACAACTTTAATATACGCTATTGGAGCTGGAATTACCGCGGCTGCTGGCACCAGACTTGCCCTCCAA
+
DDDDDIIIIIIHIHIIIIIIIIIIIIIIIIIIIIIIIIIIIIIHHHIIIIIGFHIIIIIIIIIIIIIGHIHHIIIIIIIICEHHIIHIIIIIHIHHIIHHIIIIIIHIIIIHIHIIII1HHFGHIIHIIHIIHHHHIIIIIIIIIIIIIIHHEHHIGIIIIIIIIIIIIIHHHHHHHIIIIHHHHHIIEGEHIIIIIIHHIIIIHHIIIIIIIIIIIIIIIIIIIIHIII5IIHIIIIIIIIIIHGIIHHDIIIIIIIIIIIIIIIIIIIIIIIIIIIIIIIHIIIIHIIIIIGHIIIIIIIIIIIIIIIIIIIIIIIIIIIIIIIIIIIIIIIIHIIIIHHDDDDD
@HISEQ:969:HM2KJBCX2:2:1103:14889:5400 2:N:0:ACTATGCA
ACCAACAGATTGCCCAACTATCCCTATTAATCATTACGTCAATCCTAGAAACCAACAAAATAGGATCGAACGTCCTATTTCATTATTCCATGCTAATGTATTCAAGCGTTAGCTTGCTTTAAACACTCTAATTTTTTCAAAGTAACAGTCCAAATTCCCCAAAACACCAAATTAATGGCATTAAGGTTCATCAGGAAGGAGGAATCAGTGAGACCAGTACATACCAGAGGCATGACCAACCTACTAACCCCGAAATTCAACTACGAGCTTTTTAACTGCAACAACTTTAATATACGCTATTGGAGCTGGAATTACCGCGGCTGCTGGCACCAGACTTGCCCTCCAA
+
DDDDCIIIIHIIIIIIHIHIIIIIIIIIIIIIIIIIIIIIIIIHIIIIHHIEHIIIHIIEHIHGHIIIIIIHEEHIIHIIIIIIIIIHIIIIEEHIIIHIHHHIHIIIIIIHIIIIHIIIIHIHHIIIIIIIIHHHIIIHHIIIIIIIHHIIHIIIHIHHHGCHHIIIIIIHHIIIIIHHHIIIIIIIIIIIIIIIIIIHIIIIGIIIIIIIHIIIIIIIIIIIHIIIIIIHIIIIIIIIIIIHHIHIIIIIIIIIIIIIIIIIIIIIIIIIIIIIIIIIIIHIIIIIIIIIHIIIIIIIIIIIIIIIIIIIIIIIIIIIIIIIIHIIIIIIIIIIIIIIIDDDDD
@HISEQ:969:HM2KJBCX2:2:1103:21197:6131 2:N:0:ACTATGCA
ACCAACAGATTGCCCAACTATCCCTATTAATCATTACGTCAATCCTAGAAACCAACAAAATAGGATCAAACGTCCTATTTCATTATTCCATGCTAATGTATTCAAGCGTTAGCCTGCTTTAAACACTCTAATTTTTTCAAAGTAACAGTCCTGTTTCCCTGCAACACCAAATTAATGACATTACAGTTCTTCAAGAAGGAGGAACCAGTAAAGCCAGTACATACCAGAGGCACGACCAACCTACTAATCCCGAAATTCAACTACGAGCTTTTTAACTGCAACAACTTTAATATACGCTATTGGAGCTGGAATTGCCGCGGCTGCTGGCACCAGACTTGCCCTCCAA
+
@B@DDHFEEGC<@11C@0<F1@1D1D<DCH11FF1<<<<<D@<1<CC@CGHC@FHCEHFHCC<1D11<C@C<<10<<111DCEFCF1<1D1<1<<<1C1A1GE<DCBDC@EGHA8<AG8<DCFHGE@ACFHFE@CBCG8FFFDHHDHE@GACEHCE<CIHHGCCEDFDCEFHHGFCCF8D./HHH?HEC2;HFGHHHGGHEFCHIHHGEHHFHG%GE;HGC;II;GE?EEFCHGHIHG@FFCCD:1C-AHHHCHHCFGHHHE<DD1@EHHHGFD<GIIHFGEGDIIHGEEGCE0HHIHHEFIHHHHIHHGCC</GIIIIIIHHHHIHHHHHEEFHEIIHIHBDBD@
@HISEQ:969:HM2KJBCX2:2:1103:11019:6207 2:N:0:ACTATGCA
ACCAACAGATTGCCCAACTATCCCTATTAATCATTACGTCGATCCTAGAAACCAACAAAATAGAATCAAACGTCCTATTTCATTATTCCATGCTAATGTATTCAAGCGCGAGCTTGCTTTAAACACTCTAATTTTTTCAAAGTAACAGTCCTGATTTCCCATGACACCAAATTAATGACATCGTGGTTCGTCAGAAGGGAGAAACCAATAATGCTAGTACGTACAAAGTACGACCGACATATTAGTCCCGAAATTCAACTACGAGCTTTTTAACTGCAACAACTTTAATATACGCTATTGGAGCTGGAATTACCGCGGCTGCTGGCACCAGACTTGCCCTCCAA
+
D@DD@CEDC?1@F1<@EHHI?<DGHH@FHIIFHHGH11F1CE?1<DGCEHH@<FHEEHHEE@FHE@GHIIH@FHHHH?@H@GEG<<<DFFFHGEC1D1CF@<@DDF1<E/<H@?GEF1?BFGHHIHFHHHHCHHHHIIIIHHHHHHHGHFHHGGIIHIGIIIHCHHCGGEHHIHH@?IIHHHHHGCFEEHHHHHHHE?G<GC0<HHHFE<EH;HFIIHHHIHHII;IHHIIHECHIIIHHFHHIHHHDHHHIHIHCFCHHIHHE?HHHHEIIHH?HECGGG<@GCIIHFHDHDG?HIIHHFGGEEECHHEDIHGIHHHEHIHFIIIHHIIGHEG<0?IIBCDDD
@HISEQ:969:HM2KJBCX2:2:1103:1491:6727 2:N:0:ACTATGCA
ACCAACAGATTGCCCAACTATCCCTATTAATCATTACGTCAATCCTAGAAACCAACAAAATAGGATCGAACGTCCTATTTCATTATTCCATGCTAATGTATTCAAGCGTTAGCCTGCTTTAAACACTCTAATTTTTTCAAAGTAACAGTCCTGTTTCCCTGCAACACCAAATTAATGACATTACAGTTCTTCAGAAAGGAGGAATCAGCGAAGCCAGTACATACCAGTGGCACGACCAACCTGCTGACCCCGAAATTCAACTACGAGCTTTTTAACTGCAACAACTTTAATATACGCTATTGGAGCTGGAATTACCGCGGCTGCTGGCACCAGACTTGCCCTCCAA
+
D?BDDHH1<1<CFHHE1DHH@F?<GEH@FFHEHIE@GH@FCEGHIHH@GHFH?GHHHGEHIE<1GH@GHHFEHFHHEHHIIGIIIIIIHEHHGHHIHHHHHFGIHDHHHHGEHHHHIHIFEHIHIIIIIHHIIHHHHHHCHHHHHHHHIHHIIIIHIGHGHFHHHHHHHEIHIHHHHHHIIHFGHHHHCEHHIHCHHHHHHHIHCIIIHHHDHFHGHHHHHHGHHHHCCHIHHIHIHHHHIHHGCEDHGHEEG<EIHIHIIIIIIIGHHIIIIIHHHHFEFHFDCHIHIHGHIHHHCEHHHEHCHFIIIIIIHHHDCDIIHHEHHIHIIHHHC<HGIHIHHA@DAD
@HISEQ:969:HM2KJBCX2:2:1103:13401:6929 2:N:0:ACTATGCA
ACCAACAGATTGCCCAACTATCCCTATTAATCATTACGTCGATCCTAGAAACCAACAAAATAGAATCAAACGTCCTATTTCATTATTCCATGCTAATGTATTCAAGCGTGCGCCTGCTTTAAACACTCTAATTTTTTCAAAGTAACAGTCCTGATTCCCCACGACACCAAATTAATGACATCGCGATTCTTCAGAAGGTAGGAACCAATAATGCCAGTGCGTACCGAGGCACGACCGACAATCTGATCCCGAAATTCAACTACGAGCTTTTTAACTGCAACAACTTTAATATACGCTATTGGAGCTGGAATTACCGCGGCTGCTGGCACCAGACTTGCCCTCCAA
+
DDDDDIIHHIIIIIIIIIIIIIIHIHIHHHIIIIIIHIIHIIIGHIHHIIIHEHGIHIHHHHHEHHHHGEGHHHEHHIIIHIIHEEG?FFHHHHIEHIIIIIIHIIIIIHIHIIIHIIHIIIIHIIIIIHHHHHHIIHIIHHEHHHIIHHIIIHGHHHIIHIHHIIIIIIIIHHHIIHHIGHIHIHHHHHGIIIIIHHFIIHIIIIIHIHIIHIIIIIIGIHIIIGIIIIIIIIIIIIIIIIHHIHIIIIIIIIHIHIIIIIIIIIIIIIHIIIIIIIIIIIIIGIIIIIIIIIIIIIIIIIIIIIIIIIIIIIIHIIIHIIIIIIIIIIIIHHIIIIIIDDDDD
@HISEQ:969:HM2KJBCX2:2:1103:6225:7670 2:N:0:ACTATGCA
ACCAACAGATTGCCCAACTATCCCTATTAATCATTACGTCAATCCTAGAAACCAACAAAATAGGATCAAACGTCCTATTTCATTATTCCATGCTAATGTATTCAAGCGTTAGCCTGCTTTAAACACTCTAATTTTTTCAAAGTAACAGTCCTGTTTCCCTGCAACACCAAATTAATGACATTACAGTTCTTCAAGAAGGAGGAACCAGTAAAGCCAGTACATACCAGAGGCACGACCAACTTACTAATCCCGAAATTCAACTACGAGCTTTTTAACTGCAACAACTTTAATATACGCTATTGGAGCTGGAATTACCGCGGCTGCTGGCACCAGACTTGCCCTCCAA
+
DDB@DHGHHHIIHEHIHIIIIIIIIIIIHHIIIIGHHHHIHIIHGHIGHHIGGFHIH@HHIIHIHIGHIHIDHIIIIIIIIIIIGIHFHIIIIIIIIIIIIIIHIHIIIIIHHHHIIIGIHHHHHGIIIIGHIIHIIIIIHIIIIIIHHHIIHIIIIIIHIIIIIHHGHHHEHIHHHGHIIIIIHHHFIIIIIIIHIHIIIIIIIIIIIIIIIIIIIIIIHIIIIIIHIHIIIIHHIIIIIIHHHIHIIGIIIIIIIIIIIIIIIIIIIIIIIHHIIIIIIIIIHIHHIIIIHHHIIHHGHIIIIHIIIIIIIIIIIIIIIHIIHIGIIIFHHH@HIIHIIBADCD
@HISEQ:969:HM2KJBCX2:2:1103:4418:7311 2:N:0:ACTATGCA
ACCAACAGATTGCCCAACTATCCCTATTAATCATTACGGTGGTCCTAGAAACCAACAAAATAGAACCACAACGTCCTATTCTATTATTCCATGCTAATCTATTCAAGCAATAGCCCGCTTTAAACACTCTAATTTTTTCAAGGTAATGGTCCTGGCTCCCCAACACACCCAATTAAGGACATACTGGTTCACCAGAAGGAAGACCCGACAACAGGACAGTACTCGCCAAAGACGGACCGCCCGGCCAAGTCTAAAATTCAACTACGAGCTTTTTAACTGCAACAACTTTAATATACGCTATTGGAGCTGGAATTACCGCGGCTGCTGGCACCAGACTTGCCCTCCAA
+
DDDDDIIIIIIIIIIHIIIIIIIIIIIIIHIIIIIIIGIIIIIIIIIIIIIHIIIIIIHIIIIIIIIEIIIHHHIIIIIIIIIIIIIIIIGIHHIIIIIIIGHIIIIIIIIIIHIIHIHIHIIIIIIIIIIIIIIIIIIIIIIIIIIIIHIIIIHIHIIIHIIIIIIIIIIIIIIIIIIIHIIIIIIIIIIHIIIIIIIIIIEIIIIIIIIIIIHIIIIIIIIIIIIIIIIHIIIIIIIIIIIIIHIIIIIIIIIIIIIIIIIIIIIIIIIIIIIIIIIIIIIIIIIIIIIIIIIIIIIIIIIIIIIIIIIIIIIIIIIIIIIIIIIIIIIIIIIIIIIIIIDDDDD
@HISEQ:969:HM2KJBCX2:2:1103:10865:8231 2:N:0:ACTATGCA
ACCAACAGATTGCCCAACTATCCCTATTAATCATTACGTCGATCCTAGAAACCAACAAAATAGAATCAAACGTCCTATTTCATTATTCCATGCTAATGTATTCAAGCGCGAGCTTGCTTTAAACACTCTAATTTTTTCAAAGTAACAGTCCTGATTTCCCGCGACACCAAATTAATGACATCGTGGTTCGTCAGAAGGGAGAAACCAATAATGCTAGTACGTACAAAGTACGACCGACATATTAGTCCCGAAATTCAACTACGAGCTTTTTAACTGCAACAACTTTAATATACGCTATTGGAGCTGGAATTACCGCGGCTGCTGGCACCAGACTTGCCCTCCAA
+
DDDDDHIIIIIIIIIIIIIIIIIIIIGIIIIIIIIIIIIIHIIIIHIIIIIIHIIIIIHIIIIIIIIIIIIIHIIIIIHIIHIIIIIHHIIIIIIIIIIIIGIIIIIIIIIIIIIIHIIIIIIHHIIIIIIIIIIHIHIIIIIIIIIIIIIIIIHIHHIIHIIIIIIIIIIIIIIIIIHIIIIIIIGIIIIIIIIIIIIIIIIIIIIIIIIIIIIIIIIIIIIIIIIIIIIIIHIIIIIIIIIIIIIIIIIIIIIIIIIIIIIIIIIIIIIIIIIIIIIIIIHHHIIIIIIIIIIIHHIIIIIIIIIIIIIIIIHIIIIIIIHIIIIIIIIIIIIIIIIDDDDD
@HISEQ:969:HM2KJBCX2:2:1103:13854:10443 2:N:0:ACTATGCA
ACCAACAGATTGCCCAACTATCCCTATTAATCATTACATCGATCCTAGAAACCAACAAAATAGAATCGGATGTCCTATTTCATTATTCCATGCTAATGTATTCAAGCGTGAGCCTGCTTTAAACACTCTAATTTTTTCAAGGTAACAGTCCTAATTCGCCGTAACACCAAATTAATGGCATTACGGTTCTTTAGAAGGTGAGAAATCAATAATATCAGTACATACCAACGGCATGACCGAAACATTGATCCCGAAATTCAACTACGAGCTTTTTAACTGCAACAACTTTAATATACGCTATTGGAGCTGGAATTACCGCGGCTGCTGGCACCAGACTTGCCCTCCAA
+
DDDDDIIIIGIIIIGIIIIIIIIFHHIIIIIIIIIIIIIIIHIHIIIIIGIGHIHIIIIHIIHEHHIIIIIIIIIIIIIHIIIIIIIIFHIIHHHIHIIIIIIIIIIIHHIGIIIIIIIIIIIIHHIIHGIIHHHIHIHHHIIIIHIIIIIIIIIIIIIIIIIIIIIIIIIIIIIIIIIIIHIIIIIIIIIIIIIIHIIIIIIIIIIIIIIIIIIHHIIIIIIIIIHHHIIIIIIIIIIIIIIHHGIIIIIHIIIIIIIIIIIIIIIIIIIIIIIIIIIIIIIIHIIIIIIIIIIIIIIHHHIIIIIIIIIIIIIIIHIIIIIIIIIIIIIIIIIIIIIIIIDDDDD
@HISEQ:969:HM2KJBCX2:2:1103:20593:10163 2:N:0:ACTATGCA
ACCAACAGATTGCCCAACTATCCCTATTAATCATTACGTCGATCCTAGAAACCAACAAAATAGGGTCAAACGTCCTATTTCATTATTCCATGCTAATGTATTCAAGCGTGAGCCTGCTTTAAACACTCTAATTTTTTCAAAGTAACAGTCCTGATTCCCCGCGACACCAAATTAATGACATCACGGATCTTCAGAAGGGAGAAACCAGTGACACCAGTGCATACCAAAGGCATGACCAGCGTACTGATCCCGAAATTCAACTACGAGCTTTTTAACTGCAACAACTTTAATATACGCTATTGGAGCTGGAATTACCGCGACTGCTGGCACCAGACTTGCCCTCCAA
+
DDCDDIIIIIIIIIIHIIIIIIIHHIIHHGHHHHHHIIIIIGFIIIHEEHIIIIIHIHHIIIHHFHHHIIIGEHHHIHHIIHHHHFEHHIECEHHGHHHHIHIHIHHHHIHIHIIHIIIIIGHHIHGHIHIIHIHHICEGHHHHHIIHHHIIHIHIHIHIIIHIIIIHIIIHHHIIHHHHIIIIIHIHIHHHGHEIIIHHEHHIIII<IGIIIIIHIHIGIHHIIIIIIIIIIIIIIHIIIIIHGIIIFHIHIIIIIIIIIIIIIIIIIIIIHHIIIIIGIIIIHEGIGHHIIIHIIIIHHIIIIIIIIIIHHIIIIIIHIIIIIIIIIIIIIIIHIIHIICDDDD
@HISEQ:969:HM2KJBCX2:2:1103:16892:11749 2:N:0:ACTATGCA
ACCAACAGATTGCCCAACTATCCCTATTAATCATTACGTCGATCCTAGAAACCAACAAAATAGGATTAACGTCCTATTTCATTATTCCATGCTAATGTATTCAAGCGTTAGCCTGCTTTAAACACTCTAATTTTTTCAAAGTAACAGTCCTGATTTCCCGCAACACCAAATTAATGACATCACGGTTCGTCAAGAAGGAGGAATCAGTAAAGCCAGTACATACCGAAGGCATGACCAACTTACTAACCCCGAAATTCAACTACGAGCTTTTTAACTGCAACAACTTTAATATACGCTATTGGAGCTGGAATTACCGCGGCTGCTGGCACCAGACTTGCCCTCCAA
+
DCDDDHIIIGHHHIHHIHFHHIIIIIIHIIIIIIIIIIIIIIIIIIIHIIIEHIIIIIIHHGEFHHHHGHGC@CHHHHIIHIIIIHI1GHHHIIIIIIHHIHHIIIIIIIHHIIHIIIHHHHIHGHIIIIIIIIIIHIIIIIIIIIIHIIIIIHHHIHIIIIIIIIIIIIIIHIHIIIIIIIIIIIGIIIIIIIIIIIIIIIIIIIIIIHIIIIIIIIIIIIIGIIIIHIHIIIIIIIHIIIHHIIIIHIIIIIHIIIIIIIIIIIIIIIIIIIIIIIIIIIIIIIIIIIIIIIIIHHGHIIIIIIIIIIHIIIIIHIIIIHIIIIIIIIIIHIIIIIIIDDDDD
[truncated: 29,565,812 more chars]
