# Supplementary material for: Response of arbuscular mycorrhizal fungal community in soil and roots to grazing differs in a wetland on the Qinghai-Tibet plateau
Source: PeerJ. 2020 Jun 19;8:e9375. doi: 10.7717/peerj.9375 (PMC7307571; doi:10.7717/peerj.9375)
Supplement: Supplemental Information 25 [file peerj-08-9375-s025.zip › Root grazing 1-5/62.fastq]

@HISEQ:969:HM2KJBCX2:2:1101:10080:2634 2:N:0:ACTATGCA
GTGGCCTACTACCCCAACTATCCCTATTAATCATTACGGTGGTCCTTGAACCAACAAAATAGAACCACGACGTCCTATTCTATTATTCCATGCTAATCTATTCAAGCAAAAGCCTGCTTTAAACACTCTAATTTTTTCAAGGTAATGGTCCTGGCTCCCCGGCACGCCCAATTAAGAACATACCGATTCACCAGAAAGATAGACCCGACGACAGAACAGTACTCGCCAGAGACGGACCGTCCGGCCAGGCCTAAAATTCAACTACGAGCTTTTTAACTGCAACAACTTTAATATACGCTATTGGAGCTGGAATTACCGCGGCTGCTGGCACCAGACTTGCCTCCAA
+
DDDADIIIIIIIIIIIHIIIIIIIIIIIIIIIIIIIIIIIIIIHIIIIIIIIIIIIIHIIIHIIIIIIIIIIIIIIIIIIIIIIIIIIIIGIIIIIIIIHIFHIIIIHIHIIIIIIIHHIHHIIIIIIIHHIIIIHIIIIIHIIIIIIIIIIIIIIIIIIIIIIIIIIIIHHHIIHHHHIIIIIIIHHHIIIIIIIIIIIHHHIIIIHIIIIIIIIIIIIIIIIIIIIIIHIIIIIIIIIIIHE?IIIIIIIIIIIIIIIIIHHIIIIIIIIIIIIIHIIIIIIIIIHIIIHIHHIIIHHGFIIIIIIIIIIIIIIIIIIIIIIIIIIIIIIIIHIIIIIIDDDDD
@HISEQ:969:HM2KJBCX2:2:1101:12873:2742 2:N:0:ACTATGCA
GTGGCCTACTACCCCAACTATCCCTATTAATCATTACGTCAATCCTAGAAACCAACAAAATAGGATCGAACGTCCTATTTCATTATTCCATGCTAATGTATTCAAGCGTTAGCTTGCTTTAAACACTCTAATTTTTTCAAAGTAACAGTCCAAATTCCCCGCAACACCAAATTAATGGCATTACGGCTCATCAGGAAGGAGGAATCAGTGAGACCAGTGCATACCGATGGCATGACCAATCTACTAACCCCGAAATTCAACTACGAGCTTTTTAACTGCAACAACTTTAATATACGCTATTGGAGCTGGAATTACCGCGGCTGCTGGCACCAGACTTGCCCTCCAA
+
DD@D@FH1@FF@FCH00CFEC1CGG1D@GHIHIIIFCGHEH01<1GEEH@?1<<GGHHIGHEEC<CHHHEG<<<EHHIE11DG<DGEC11<C1G?HHEHHHDCGCC@GHEGHHH?@C@B@6<DEFC@HHCHEHGHC?HHIHEIHHHHHAEHF@EEG17CEC?HHE<0F?<<F@FEHHE@HGHHHF:FECFDCE<<0GDEG@?HIIHGHEFFFHH#HHG?FE?H=IGHHHHHEGHHHECD1HFD<CC<A?/C?HHECIIHHCHECHED01F@HCD<<11CC<EEHHH@HF1@HEC<@FCIHHHHECC<1CHGCHE/HGIHIHH@<<1CHIFGHC<EGHH?=?D@?B@
@HISEQ:969:HM2KJBCX2:2:1101:17095:2719 2:N:0:ACTATGCA
GTGGCCTACTACCCCAACTATCCCTATTAATCATTACGTCGATCCTAGAAACCAACAAAATAGAATCAAACGTCCTATTTCGTTATTCCATGCTAATGTATTCAAGCGTGAGCCTGCTTTAAACACTCTAATTTTTTCAAAGTAACAGTCCTGATTCCCCAAGACACCAAATTAATGACATCATGGTTCGTCAGAAGGTAGGAATCAATAATACCAGTACGTACAATAGCACGACCAATAAATTGATCCCGAAATTCAACTACGAGCTTTTTAACTGCAACAACTTTAATATACGCTATTGGAGCTGGAATTACCGCGGCTGCTGGCACCAGACTTGCCCTCCAA
+
DDDDDIGIIIIIIIIIIIIIHHIIIIIIIIIIHHIHIIIIIIHIIIIHIIIIIIIIEHEHIIIIIHIHIGHIIIIIIIGIIIIIIIIIIIIIIIIIIHHIHGFHIIIIHHIIIIIHIHHIHHIIIIIIIIHIIIIIIIIIIIIIIIHIIIIIIIIIHIIIHIIHHIIHHIIHIIHGIIIIIIIIHGIIIIIIIIIIIHHHIIIIIHIIIIIIHIIIIIIIIIIIIIIIIIIIIIHHIGIIIHIIIIIIIHIIIIHIIIIIIIIIIIIIIIIIIIIIHIIIHIIIHIIIIHIIIIGHFIHIIIIIIIIIIIIIIIIIIIIIIIIIIIIIIIIIIHIIIIIIBDDDD
@HISEQ:969:HM2KJBCX2:2:1101:18386:2668 2:N:0:ACTATGCA
GTGGCCTACTACCCCAACTATCCCTATTAATCATTACGTCAATCCTAGAAACCAACAAAATAGAATCAAACGTCCTATTTCATTATTCCATGCTAATGTATTCAAGCGTAAGCCTGCTTTAAACACTCTAATTTTTTCAAAGTAACAGTCCTGATTCCCCACGACACCAAATTAATGACATCGCGGTTCTTCAGAAGGTAGGAACCAATAATGCCAGTGCGTACCGAAGCACGACCAACAATTTGATCCCGAAATTCAACTACGAGCTTTTTAACTGCAACAACTTTAATATACGCTATTGGAGCTGGAATTACCGCGGCTGCTGGCACCAGACTTGCCCTCCAA
+
DDDCDHIIIIIIHIIIIIIIIIIIIHIIIIIIGIIIIIIIIIIGHIHIIIIIIIIIIIIIIIIHIHIGIIIIHIIIHIIIIIHIHHIIIHIIGIIIIIIIIIIIGHHHHHHHHIIIIIIIIHHIIIIIIIIIIIIIIIIIIIIIIIIIIIIIHHIIHHIHHHHIIIHHGHHHIIIIIIIIIIIHGIIHIHHIIHIIIIIIIIIIHHIHIIIIIIIIIIHIIIIIIIIIIIIIIIIIIIIIIIIHIIIIIIGIIIIIIIIHIHIIIIIIIIIIIIIIIIIHIIIIIIIIIIIIIIIIIIIIIIIIIIIIIIIIIIIIIIIIIIIIIIIIIIIIIIIIIIIIDDDDD
@HISEQ:969:HM2KJBCX2:2:1101:10264:2803 2:N:0:ACTATGCA
GTGGCCTACTACCCCAACTATCCCTATTAATCATTACGTTGATCCTAGAAACCAACAAAATAGAATCGAACGTCCTATTTCATTATTCCATGCTAATGTATTCAAGCGTTAGCCTGCTTTAAACACTCTAATTTTTTCAAAGTAACAGTCCTGTTTCCCTGCAACACCAAATTAATGACATTACAGTTCTTCAAGAAGGAGGAACCAGTAAAGCCAGTACATACCAGAGGCACGACCAACCTACTAATCCCGAAATTCAACTACGAGCTTTTTAACTGCAACAACTTTAATATACGCTATTGGAGCTGGAATTACCGCGGCTGCTGGCACCAGACTTGCCCTCCAA
+
ADDDAHIIIIIHIGIIIIIHHIHIIIIIIIHEHIIIIIHIIIIIGHIIIIHIIIIIHIIHIIFIIIIHHHEHC@GHGGIEEHGEHIHHHIHHHHIIHHEHGHEHHHHIIHIIFIIHHHHFHHHHHIEHIIHIICHGHHIFHIIIIHIIIHHHIEHIIHHGHHHHHHIIIHGHHIIHHCHFHEHIHHHGIIIIHIIIIIHIIIHHHHIIIIHIIH9HIIIIIIIIIIIIHHHHIIHHFHGHHHHGGIHIIIIGIHFEHHHHIIIIIIIIHFIIIHGHIHIIIFIHFHHIIIIIHHIHHIHIIIIIIIIIIIIIIIIIIIIIIIIIIIIIIIIIIIIIIIIIH@@DDD
@HISEQ:969:HM2KJBCX2:2:1101:2988:3310 2:N:0:ACTATGCA
GTGGCCTACTACCCCAACTATCCCTATTAATCATTACGTCAATCCTAGAAACCAACAAAATAGGATCGAACGTCCTATTTCATTATTCCATGCTAATGTATTCAAGCGTTAGCCTGCTTTAAACACTCTAATTTTTTCAAAGTAACAGTCCTGTTTCCCTGCAACACCAAATTAATGACATTACAGTTCTTCAAGAAGGAGGAATCAGTAAAGCCAGTACACACCATTGGCACGACCAACCTACTGACCCCGAAATTCAACTACGAGCTTTTTAACTGCAACAACTTTAATATACGCTATTGGAGCTGGAATTACCGCGGCTGCTGGCACCAGACTTGCCCTCCAA
+
DDDDDIIIIIIIIIIIIIIIIIIIIIIIIIIIIIIIIIIIIIIIIIIIIIIIIIIIIGIIIIIIIIIIHHIGHIHIIIIIIIIIIIIIIIIIHIIIIIIIIIIIIIIIIIIIIIIIIIIIIHIIIIIIIIIIIHIIIIIIIIIIIIIIIIHIIIIIIIHHIIIIIIIIIIIHIIIIIIIIIIIIIIIIIIIIIIIIIIIIIIIIIIIIIIIIIIIIIIIIIIIIIIIIIIIIIIIIIIIIIIHHHIIIIIIIIIIIIIIIIIIIIIIIIIIIIIIIIIIIIIIIIIIIIIIIIIIIIIIIIIIIIIIIIIIIIIIIIIIIIIIIIIIIIIIIIIIIIIIIIDDDDD
@HISEQ:969:HM2KJBCX2:2:1101:8629:3976 2:N:0:ACTATGCA
GTGGCCTACTACCCCAACTATCCCTATTAATCATTACGTCAATCCTAGAAACCAACAAAATAGGATCAAACGTCCTATTTCATTATTCCATGCTAATGTATTCAAGCGTTAGCCTGCTTTAAACACTCTAATTTTTTCAAAGTAACAGTCCTGTTTCCCTGCAACACCAAATTAATGACATTACAGTTCTTCAAGAAGGAGGAACCAGTAACACCAGTACGTACCTAAGGCACGACCAACGTACTGATCCCGAAATTCAACTACGAGCTTTTTAACTGCAACAACTTTAATATACGCTATTGGAGCTGGAATTACCGCGGCTGCTGGCACCAGACTTGCCCTCCAA
+
DDDDDIIIIIIIIIIIIIIIIIIIIIIIIIHIIHIIIIIIIIIHIIIIIIHHIIIIIIIHIIHHHIIIIIHEFHHHIIIIHIIIIIIIIHHIIIIIHIHIIIIIHIIHHIIIIIIIIIIIIIFIIHHHHHHHIIIIIIIIEHHIIIIIIIIIIHIIHIHIIIIIHHIGHHIIHHIIIHIHIIIIIIIIHHIIIIIHIIIIIIHHIHIIIIIHHIIIIIIIIIIIIIIIIIIIIIIIIIIHHIIHFIIIIIIIIIIIIIIIIHHHIIIIIIIIIIIIIIIIIIHHHIIIIIIIIIIIIIIIIIIIIIIIIIIIIIIIIIIIIIIIIIIIIIIIIIIIIIIIIDDDDD
@HISEQ:969:HM2KJBCX2:2:1101:11732:4445 2:N:0:ACTATGCA
GTGGCCTACTACCCAACTATCCCTATTAATCATTACATCGATCCTAGAAACCAACAAAATAGAATCGGATGTCCTATTTCATTATTCCATGCTAATGTATTCAAGCGTGAGCCTGCTTTAAACACTCTAATTTTTTCAAGGTAACAGTCCTAATTCCCCGTGACACCAAATTAATGGCATTACGGTTCTTTAGAAGGTGAGAAATCAATAATATCAGTACATACCAACGGCATGACCGAAACATTGATCCCGAAATTCAACTACGAGCTTTTTAACTGCAACAACTTTAATATACGCTATTGGAGCTGGAATTACCGCGGCTGCTGGCACCAGACTTGCCCTCCAA
+
DDDDDIIIIIIIIHHIIIIIIIIIIIIIIIIIIIIIIIIIIHGIIIIIIIIHIIIIIIIIIIIIIHHGIIIHIHIIIHIIIIIIHIIHHIIHIIIIIIIHIHIIHHIHIIIHIHIIHHIIHIIHIIIIHIIIIIIIIIIIIIHIIIIHHIIIIIIIHIIIIIIIIIHIIIIIIIIIHIIIIIIHIIIIIIIIIIIIIHIIIIIIIHEIIIIIIIHHIIIIHIIIIIIIIHIIIIIIIIIIIIIHHIIIGIIIIIIIIHIIIIIIIIIIIIIIIIHIIIHIIIHIIIIIIIIIIIIIHIIHGIIIIIIIIIIIIIIIIIIIIIIIIIIIIIHIIIIIIIIIIDDDDD
@HISEQ:969:HM2KJBCX2:2:1101:17276:4665 2:N:0:ACTATGCA
GTGGCCTACTACCCCAACTATCCCTATTAATCATTACGTTGATCCTAGAAACCAACAAAATAGAATCGAACGTCCTATTTCATTATTCCATGCTAATGTATTCAAGCGCGTGCCTGCTTTAAACACTCTAATTTTTTCAAAGTAACAGTCCTGACTCCCCACAACATCAAATTAATGACATCATGATTCATCAGAAGGGAGAAATCAATGACATTAGTACGTACCGAAGGCACGACCGACGTATTGATCCCGAAATTCAACTACGAGCTTTTTAACTGCAACAACTTTAATATACGCTATTGGAGCTGGAATTACCGCGGCTGCTGGCACCAGACTTGCCCTCCAA
+
ADDDDIHCEEHIIE?EHHEEE?@E@HHHEHIHEGHHEHHE1GEHHH?HCHIHIIIIIHGCEHIIH1GHEFCEHIIIHGE11<GFHHCC@H?G@C1D@FHHHHIHHHIHFHFHEGGIHGHEGCAGD@GHGHIHHHHCHHEHIIHIIIIHIGIIHHIHHHHIIIIIIHEIHHHEIHHIHEIIIHHIIHGGHIIIIHHIIIIIIHH8IIIIIIHIIHIIIIIIHIIIIIGIIIIIIHIHIIIIIHHHDIIHIIIIIIIIIIIIIIHFIHIIIIIIIIIIIIIIIIHHIIIIIIIIIIIIIHIIIIIIIIIIIIIIIIIIHIIIIIIIIIIIIIIIIIGIIIIIIDDCDD
@HISEQ:969:HM2KJBCX2:2:1101:11463:4820 2:N:0:ACTATGCA
GTGGCCTACTACCCCAACTATCCCTATTAATCATTACGGTGGTCCTAGACCAACAAAATAGAACCAACGTCCTATTCTATTATTCCATGCTAATCTATTCAAGCAAAAGCCCGCTTTAAACACTCTAATTTTTTCAAGGTAATGGTCCTGGTTCCCCGACACACCCAATAAAGGGCATACCGGCTCACCAGAAGGATAGACCCGACAGCAGAACAGTACTCGCCAGAGACGGACCGTCCGGTCAGGCCTAAAATTCAACTACGAGCTTTTTAACTGCAACAACTTTAATATACGCTATTGGAGCTGGAATTACCGCGGCTGCTGGCACCAGACTTGCCCTCCAA
+
DDDDDIIIIIIIIIIIIIIIIIIIIIHIIIIIIIHIIHIIIHHIIIIIIIIIIIIHHIIIHHHIIHIIIHGHIIIIHIIHIIHIIIIIFHIHIHIIIHHGHHHHHIIIHHIIHIIHIIIIIIIIIIIHIIIIIHHHIIIHIIIIIIGIIHIHHDHIIIIIIIIIIIIIIIIIIGIIIIIIIIIIIIIIIIIIIIIHGHHIIIIIIIHHIIIIHIIIIIIIHIIIIIIHIIIIIIIIIIIIIIIIIHHHIIIIIIIIIIHHEIIHIIIIIIIIIIIIIIIIIIIIIIIIIIIIIIHHGHFIIIIIHIIIIIIIIIIIIIIIIIIIIIIIIIIHIIHIIHIDDDDD
@HISEQ:969:HM2KJBCX2:2:1101:12601:5025 2:N:0:ACTATGCA
GTGGCCTACTACCCCAACTATCCCTATTAATCATTACGTCAATCCTAGAAACCAACAAAATAGGATCGAACGTCCTATTTCATTATTCCATGCTAATGTATTCAAGCGTTAGCCTGCTTTAAACACTCTAATTTTTTCAAAGTAACAGTCCTGTTTCCCTGCAACACCAAATTAATGGCATTACAGCTCTTCAGAAAGGAGGAATCAGCGAAACCAGTACATACCAGTGGCACGACCAACCTGCTGACCCCGAAATTCAACTACGAGCTTTTTAACTGCAACAACTTTAATATACGCTATTGGAGCTGGAATTACCGCGGCTGCTGGCACCAGACTTGCCCTCCAA
+
CDDDDIIIIIIIIHIHIIHHHIIIHIIIIIIIIIIIIIGHIIIIIIIIIIHHHIIIIIIIIIHHGHIIIIHIIHIIIGIEHHIIIIIIIIHHHHIIHFHHHHIIIHIIHIIHHIIIHIIHIIHIIIIIIIIIHHHHIHIIIIIIIIIIIIHIIIIIIHIIIIIIIIHIIIIIIIIIHIHIHHIIIIIIIHHIIIIIIIIIIIIHHIGIIIIIIIHIHIIIIIIIIIIIIIIIIHIIIIIIIIIIHIIIIIIIIIGIIIHIIIIIIIIIIIIIIIIIGIIIIIIIIIIIIIIIIIIIIIIIIIIIIIIIIIIIIIIIIIIIIIIIIIIIIIIIIIIIIIIIIDDDDD
@HISEQ:969:HM2KJBCX2:2:1101:14395:5708 2:N:0:ACTATGCA
GTGGCCTACTACCCCAACTATCCCTATTAATCATTACGTCAATCCTAGAAACCAACAAAATAGGATCAAACGTCCTATTTCATTATTCCATGCTAATGTATTCAAGCGTTAGCCTGCTTTAAACACTCTAATTTTTTCAAAGTAACAGTCCTGTTTCCCTGCAACACCAAATTAATGACATTACAGTTCTTCAAGAAGGAGGAACCAGTAAAGCCAGTACATACCAGAGGCACGACCAACCTACTAATCCCGAAATTCAACTACGAGCTTTTTAACTGCAACAACTTTAATATACGCTATTGGAGCTGGAATTACCGCGGCTGCTGGCACCAGACTTGCCCTCCAA
+
DDDDDIIIIIIIIIIIIIIIIIIIIIIIIIIIIIIIIIIIIIIIIIIIIIIIIHIIHHIIIIHEHIIIIIHIIHIIIIIIIIIIIIHHIIIHIIIIIIIIIIIIIIIIIIIHHIIIIHIIIIIIIIIHIIGIIIIIIIIIIIIIIIIIIIIIIHIHHIIIIIIIIIIIHHIIIIIIIIIIIIIIIIIIIIIIIIIIIIIIIIIIIIIIIIIIIIIIIIIIIIIIIIIIIIIIIIIIIIHIIIHGFIIIIIIIIIIIIIIIIIHIHGIIIIIIIIIIIIIIIIIIIIIIIIIIIIIIIIIIIIIIIIIIIIIIIIIIIIIIIIIIIIIIIIIIIIIIIHIIIDDDDD
@HISEQ:969:HM2KJBCX2:2:1101:6239:5964 2:N:0:ACTATGCA
GTGGCCTACTACCCCAACTATCCCTATTAATCATTACGTCGATCCTAGAAACCAACAAAATAGAATCAAACGTCCTATTTCGTTATTCCATGCTAATGTATTCAAGCGTGAGCCTGCTTTAAACACTCTAATTTTTTCAAAGTAACAGTCCTGATTCCCCATGACACCAAATTAATGACATCATGGTTCGTCAGAAGGTAGGAATCAATAATACCAGTACGTACAATAGCACGACCAATAAATTGATCCCGAAATTCAACTACGAGCTTTTTAACTGCAACAACTTTAATATACGCTATTGGAGCTGGAATTACCGCGGCTGCTGGCACCAGACTTGCCCTCCAA
+
BDDDDIIIIIIIIIIIIIIIIIIIIIIIIIIIHIIIIIIIIIIIIIIIIIIIIIIIIEHCHEHHIHIHIIIIIIIHIIHIIIIHIIIIIIIIIIEHGHIFHDHHIHIIIIHHHIIHHIIIIHIIIIIIIIIIHHHIIHHHHHHHGIHIIHHIIHIIIIIIIIIIIIIIIIIIIIIIIHIHIIIIHHHIIHIIIIIIIIIIIHIIIIIIIIIIHIIIIIIIIIIIIHIIIIIIIIHHIIIHHHGCIIIIGIIIIIHFHIIIIIIIIIIIIIIIIIIIIIIIIIIIIHHIIIIIIHIIIHHIIIIIIIIIIIIHIIIIIIHHHIIIIIHIIIIIIIIHHIIICDDDD
@HISEQ:969:HM2KJBCX2:2:1101:12320:5751 2:N:0:ACTATGCA
GTGGCCTACTACCCAACTATCCCTATTAATCATTACGTCGATCCTAGAAACCAACAAAATAGAATCAAACGTCCTATTTCATTATTCCATGCTAATGTATTCAAGCGTGAGCCTGCTTTAAACACTCTAATTTTTTCAAAGTAACAGTCCTGATTCCCCACAACACCAAATAAATGACATCATGGTTCGTCAGAAGGGAGAAACCAACAATGCCAGTACGTACCTAGGCACGACCGACATGATGGTCCCGAAATTCAACTACGAGCTTTTTAACTGCAGCAACTTTAATATACGCTATTGGAGCTGGAATTACCGCGGCTGCTGGCACCAGACTTGCCCTCCAA
+
DDDDDIHIIHIIIIIIIIIIIIIIIIIIIIIIIIHHIIIIIIIIIIIIIIIIIIHIHHIIIIHHHHIHIIIIIIIIIIIIIIIIIIIIHIIIIIIIIIIIIIIIHIIIIIIHIIIIIIIIIIIIIIIIIIHIIIIIIIHIIIIIHIIIIIIIIIIGIIIIIIIIHIIHIIIIIIIIIIIIIIIIIIIIIHIIIIIIIHIIIHHHIIIIIGIIIIIIIIIIHIIIIIIIIIIIIIIIIIIIIHGIIIIIIIIIGIIIIIIIHIIIIIIIIIIIHIIIIIIIIIIIIIIIIIIIIIIIIIIHIIIIIIIIIIIIIIIIIIIIHIIIIIIIIIIIIIIIIIIDDDDD
@HISEQ:969:HM2KJBCX2:2:1101:4075:6540 2:N:0:ACTATGCA
GTGGCCTACTACCCCAACTATCCCTATTAATCATTACGTCGATCTTAGAAACCAACAAAATAAGATCAAACGTCCTATTTCATTATTCCATGCTAATGTATTCAAGCGAATGCCTGCTTTAAACACTCTAATTTTTTCAAAGTAACAGTCCTGATTTCCCACGACACCAAATTAATGACATCGTGGTTCGTCAGAAGGGAGAAACCGACAGGGCCAGTACACACCAGAGGCGCGACCGACCCGTCGATCCCGAAATTCAACTACGAGCTTTTTAACTGCAACAACTTTAATATACGCTATTGGAGCTGGAATTACCGCGGCTGCTGGCACCAGACTTGCCCTCCAA
+
DDDDDIIIIIIIIIIIIIIIIIIIIIIIIIIIIIIIIIIIIGIIIIIIIIIIIIIIHIGIIIIIIIIIIHHHIGHHIIIIIIIIIIIIIIIIIIIIIIIIIIIIIIHIIIIIIIIIIIIIIIIIIIIIIIIIIIIIIIIIIIIIIIIIIIIIIIIIIIIIIIIIIIIIIIIIIIIIIIIIIIIIIIHIIIIIIIIIIIIIIIIIIIIIIIIIIIIIIIIIIIIIIIIIIIIIIIIIIIIIIIIHHIIIIIIIIIIIIIIIIIIIIIIIIIIIIIIIIIIIIIIIIIIIIIIIIIIIIIIIIIIIIIIIIIIIIIIIIIIIIIIIIIIIIIIIIIIIIIIIIDDDDD
@HISEQ:969:HM2KJBCX2:2:1101:14105:6665 2:N:0:ACTATGCA
GTGGCCTACTACCTCAACTATCCCTATTAATCATTACGTCAATCCTAGAAACCAACAAAATAGGATCAAACGTCCTATTTGATTATTCCATGCTAATGTATTCAAGCGTTAGCCTGCTTTAAACACTCTAATTTTTTCAAAGTAACAGTCCTGTTTCCCTGCAACACCAAATTAATGACATTACAGTTCTTCAAGAAGGAGGAACCAGTAAAGCCAGTACATACCAGAGGCACGACCAACCTACTAATCCCGAAATTCAACTACGAGCTTTTTAACTGCAACAACTTTAATATACGCTATTGGAGCTGGAATTACCGCGGCTGCTGGCACCAGACTTGCCCTCCAA
+
D0<@0<F1DG11<1<<D1F1<<1C<11<<<C??GC111<<<<F11<1<1<1<<11D<1@?G@GC1<G11<1DF1<0<1@111<D1<1<<<FHH1@@HH@61F5<FHIHHHFCFAGHEHGFHFHFHHHFFHHIHHG<CEFEHHIHHHIHHGIHHCD1DEEIHIIHHHIHHGIIIHHI@HHHHIIIGHGHHEHHHIIIHHHEHHIHGCHHHIHIIHHGIIHFHFGEEFEF?HCHCEEHHH@HECGD1C-HGIIHHHHHHEC<C@<HC1HDHHIIHH@IIHHHHHHEF@IHEHHHHHHCHHHHHGHEHHHHIGGIHHHHGIIIHIHHHHHEFFF@F1GHHE/DFAD<<0
@HISEQ:969:HM2KJBCX2:2:1101:2470:7083 2:N:0:ACTATGCA
GTGGCCTACTACCCCAACTATCCCTATTAATCATTACGGTGATTCAGAAACCAACAAAACAGGACCACCGTCCTATTCTATTATTCCATGCTAATGTATTCAGACGTAAGCCTGCTTTGAACACTCTAATTTTTTCAAGGTAAAGGTCCTGGTTTCCCACCACGCTAAATTAATAACATGATAGTTCCCCAGAAGGTAGAAATTCTACACACCAGTACAGACTTGTTAGCCCGACCAACGGTAGAATCCCGAAATTCAACTACGAGCTTTTTAACTGCAACAACTTTAATATACGCTATTGGAGCTGGAATTACCGCGGCTGCTGGCACCAGACTGCCCTCCAA
+
DDDDDIIIIIIIIIIIIIIIIIIIIIIIIIIIIIGIIIIIIIIIIGIIIHIIIIIIIIIIIIHHHIIIIIIIIIIIIIIIIIIIIIIHIIHIHIIIIIIIIIIIHIIIIIIIIIIIIIIIIIIIIIIHHIIIIIIIIIIIIIIIIIIIIIIGIIIHIIHHIIHHIIIIIIIIIIIIIIIIIIIIIIIIIIIIIIIIIIIIIIIIIIIIIIIIIIIIIIIIIIIHIIIIIIIIIIIIIIIIHGGIIIIIIIIIIIIIIIIIIIIIIIIIIIIIIIIIIIIIIIIIIIIIIIIIHIIIIIIIIIIIIIIIIIIIIIIIIIIIIIIIIIIIIIIIIIIIIIIDDDDD
@HISEQ:969:HM2KJBCX2:2:1101:6996:7225 2:N:0:ACTATGCA
GTGGCCTACTACCCCAACTATCCCTATTAATCATTACGTCGATCCTAGAAACCAACAAAATAGAATCAAACGTCCTATTTCGTTATTCCATGCTAATGTATTCAAGCGTGAGCCTGCTTTAAACACTCTAATTTTTTCAAAGTAACAGTCCTGATTCCCCATGACACCAAATTAATGACATCATGGTTCGTCAGAAGGTAGGAATCAATAATACCAGTACGTACAATAGCACGACCAATAAATTGATCCCGAAATTCAACTACGAGCTTTTTAACTGCAACAACTTTAATATACGCTATTGGAGCTGGAATTACCGCGGCTGCTGGCACCAGACTTGCCCTCCAA
+
DDDDDIIIIIIIIIIIIIIIIIIIIIIIIIIIIIIIIIIIIIIIIIIIIIIIIGHIHHIIIIHIIIIIIIIIIIIIIIIIIIIIHIIHIIIGIIIIIIIIIIIIIIIIIIHHIIIIIIIIIIIIIIIIIIIIHHHIIIIIIIIIIIIIIIIIIIIIIIHIIIIIIIIIIIIHHIIIIIIIIIIIIIIIHIIIIIIIIIIHIGIIIIIIIIIIHIIIIIIIIIIIIIIIIIIIIIIIIIIIIIHHIIIIIIIIIIIIIIIIIIIIHIIIIIIIIIIIIIIIIIHIIIIIIIIIIIIIIIIIIIIIIIIIIIIIIIIIIIIIIIIIIIIIIIIIIIIIIIIIDCDDD
@HISEQ:969:HM2KJBCX2:2:1101:15085:7041 2:N:0:ACTATGCA
GTGGCCTACTACCCAACTATCCCTATTAATCATTACGTCAATCCTAGAAACCAACAAAATAGGATCAAACGTCCTATTTCATTATTCCATGCTAATGTGTATTCAAGCGTTAGCCTGCTTTAAACACTCTAATTTTTTCAAAGTAACAGTCCTGTTTCCCTGCAACACCAAATTAATGACATTACAGTTCTTCAAGAAGGAGGAACCAGTGAAGCCAGTACATACCAGAGGCACGACCAACCTACTAATCCCGAAATTCAACTACGAGCTTTTTAACTGCAACAACTTTAATATACGCTATTGGAGCTGGAATTACCGCGGCTGCTGGCACCAGACTTGCCCTCCAA
+
@D@@@FHHIHHHD@@DEFHEHGGC<CF1<CGCHHFH@<CCCFEH?1<1CEHHH1EC@FHHI?CF@EHIHIIICHHCEHEFCG@F@GFHHHEHGCHE@HC@FDF@HHHIIHHIIIEHHHHHHHIHIHEHH?HD1@GFGHGFEHCHHIEHIIIGHHGHHECHGHGCEHE@EE1FFHHFEGCGEGHFGH@<FDF<9CE?GFEHHC<D<FEGCFHHEIIEEGFFEHHHG@AGHHHCE@HHCEHEHEAHEGHGEACFCC1<1C1?EEIHE?HCE?IEF@G@D1@CGCGEFGCCCFEEHECC?EHECHHHHHEIHHHHHE?HCC<@HHIHEHHHEGIIHHGC?HFDGG@@DB@
@HISEQ:969:HM2KJBCX2:2:1101:18233:6625 2:N:0:ACTATGCA
GTGGCCTACTACCCCAACTATCCCTATTAATCATTACGTCAATCCTAGAAACCAACAAAATAGGATCAAACGTCCTATTTCATTATTCCATGCTAATGTATTCAAGCGTTAGCCTGCTTTAAACACTCTAATTTTTTCAAAGTAACAGTCCTGTTTCCCTGCAACACCAAATTAATGACATTACAGTTCTTCAAGAAGGAGGAACCAGTAAAGCCAGTACATACCAGAGGCACGACCAACCTACTAATCCCGAAATTCAACTACGAGCTTTTTAACTGCAACAACTTTAATATACGCTATTGGAGCTGGAATTACCGCGGCTGCTGGCACCAGACTTGCCCTCCAA
+
DDCDDGIIGIIIIIIIIIIIIHIIIIIIHIIHHIIGIIIIIIIIIIIIIIHIHHIIIHIIIIHHHHHIIIGHIIIHIIIIIIIHIIEHFHHIIIIIHIHIIFHHHGHIHHHEHHIGHIHHFIIII?HHHIHIIIIIIIIIIIHHIIIIHIHIIHHIIIHIHIIIIIHIHHGHIIIIHIHIIIIIIIHGHCFCGIHHIHHHIHHHIHHHHHIIIIIIIHIIH9IIIIIIHHEIIIIIIHFHHHHHFHHECIIIHIIIIIIHGIIIIIIIIHHIIIIIIHIIIHHDDDFHHHHIIIIGIIHIIIIIIIIHIIIHHHIIHIIIIIIIIGIIIIIIIIIIIIIIIDBDDB
@HISEQ:969:HM2KJBCX2:2:1101:7212:7350 2:N:0:ACTATGCA
GTGGCCTACTACCCCAACTATCCCTATTAATCATTACGTCGATCTTAGAAACCAACAAAATAAGATCAAACGTCCTATTTCATTATTCCATGCTAATGTATTCAAGCGAATGCCTGCTTTAAACACTCTAATTTTTTCAAAGTAACAGTCCTGATTTCCCACGACACCAAATTAATGACATCGTGGTTCGTCAGAAGGGAGAAACCGACAGGGCCAGTACACACCAGAGGCGCGACCGACCCGTCGATCCCGAAATTCAACTACGAGCTTTTTAACTGCAACAACTTTAATATACGCTATTGGAGCTGGAATTACCGCGGCTGCTGGCACCAGACTTGCCCTCCAA
+
DBBDBIHHIIH@HHFIIIHIIIIFHHHIHHIGEHHHIGHHHHIIIIIIIIIIIFGHHHHIHIHHEHHHHEHC@HHCHIHHHHHHHIIIGGF@GHHIIIIIIHGHHFHCHIHHHHEG@FHIIIIIIIIIEHHEHHHGE<ECHHHHGHHHIIHGHHHHIIIIHHHIIHHHIHGHIHIIHIIIIIHGIIIIHHIIHIHHHHEIGHHHHGEHEFHIIIIIIIIHHIIIHHEIIIIIDIIGIHIIHDHC<HHIHDHHIIIIIHEIIIIIIIIIIHIIHIHHEHHHHGHIHGIGHHHDIHHIIIIIIHEIIHHHIIIIIIIIHIIIHIGIHHIHHHHEIHIIIIIHGB@?BB
@HISEQ:969:HM2KJBCX2:2:1101:14212:7569 2:N:0:ACTATGCA
GTGGCCTACTACCCAACTATCCCTATTAATCATTACGGTGATCCTAGAAACCAACAAAATAGAACCATGCCGTCCTATTCTATTATTCCATGCTAATGTATTCGAGCAAAAATGCCTGCTTTAAACACTCTAATTTTTTCAAGGTAAAGGTCCTGGATCCACAAGACACCCAATTAAGGACATCAAGTTTCTCCAGAAGGTGAGAAATCAACAGCGACAGTTCATACCCCTTAAGGCATGACCATCACGTCAATCCCGAAATTCAACTACGAGCTTTTTAACTGCAACAACTTTAATATACGCTATTGGAGCTGGAATTACCGCGGCTGCTGGCACCAGACTTGCCCTCCAA
+
DDDDDIIHIIIIHIIIHIIIIIIIHIIIIIIIIIIIIIEHIIIIIIIIIIIIIIIHIIIIIGHIIIIIHHHIHDHIIHIHIIIIHIIIIIIIIHIIIIHIHFIIIIHIIIHIIIIIIIHIIIHIIIIIIIIIIIIIIHHIHIIIIIIIIIIIHIIIGIIHIIIIIIIIIIIIIIIIIIIIIIIIHHHIIHIIIIIIIIIIHIIIIIIIIHIIIIIIHHIIIIIIIIIIIIIIHIIIIIIHHHIIIIIIIHHIHHHHIIIIIIIIHIIIIIIHIHIIIIIIIIIHGIIHHHIIIIIIIIHHIIIIIIIIIIIIHIIIIIIIIGIIIIIIIIIIIIIIIIIIIIIIIIIDDDDD
@HISEQ:969:HM2KJBCX2:2:1101:2087:7848 2:N:0:ACTATGCA
GTGGCCTACTACCCCAACTATCCCTATTAATCATTACGTCGATCCTAGAAACCAACAAAATAGAATCAAACGTCCTATTTCATTATTCCATGCTAATGTATTCAAGCGTGAGCCTGCTTTAAACACTCTAATTTTTTCAAAGTAACAGTCCTGATTCCCCACAACACCAAATAAATGACATCATGGTTCGTCAGAAGGGAGAAACCAACAATACCAGTACGTACCGAGGCACGACCGACATGATGGTCCCGAAATTCAACTACGAGCTTTTTAACTGCAACAACTTTAATATACGCTATTGGAGCTGGAATTACCGCGGCTGCTGGCACCAGACTTGCCCTCCAA
+
CDDDDIIIIIIIIIIIIIIIIIIIIIIIIIIIIIIIIIIIIIIIIIIIIIIIIIIIGIHIIIIIIIIGIIIHHIIIIIIIIIIHIIIIIIIIIIIIIIIIIIIIIIIIHHHHIIIIIIIIIIIIIIIIIHIHIIIHIIIIIIIIIIIIHHIHIIIIIIIIIIIIIIIIIIIIIIIIIIIIIIIIIIIHHHIIIIIIIIIIIIIIIIIIIIIIHIIIIIIIIIIIIIIIIIIIIIIHIIIIIIHEIIIIIIIIIIIIIIHHFEIIIIIIIIIIIIIIIIIIIIIIIIIIIIIIIIIIIIIIIIIIIIIIIIIIIIIIIIIIIIIIIIIIIIIIIIIIIIIIDDDDD
@HISEQ:969:HM2KJBCX2:2:1101:8150:7934 2:N:0:ACTATGCA
GTGGCCTACTACCCCAACTATCCCTATTAATCATTACGTCGATCCTAGAAACCAACAAAATAGGGTCAAACGTCCTATTTCATTATTCCATGCTAATGTATTCAAGCGTGAGCCTGCTTTAAACACTCTAATTTTTTCAAAGTAACAGTCCTGATTCCCCGCGACACCAAATTAATGACATCACGGATCTTCAGAAGGGAGAAACCAGTGACACCAGTGCATACCAAAGGCATGACCAGCGTACTGATCCCGAAATTCAACTACGAGCTTTTTAACTGCAACAACTTTAATATACGCTATTGGAGCTGGAATTACCGCGGCTGCTGGCACCAGACTTGCCCTCCAA
+
0<00DEEEH<FCGH@CGGHHHIHFC@GHHC1CCGE?FEH1?/D1<DG?G@FGECHH@FHFIFHHIE<1<CEHF10DCCEH1CEHG?E111<C1CGHIIIH1?G@F@CCGHGCHEHEF1@?HFHGC@<HFGHHF@@GHHFHBA<GGFCGEHEEHCF1CHFCHCDGEEFEFE?GHGDCHG@CG<:GC#HGDHHHIHHIIHHHHHFHEEHGGFFHGHHGHHHHGF?H?HHHF@HFGGHCE@?D1HHECIHHHCC1HHHFGD1IIIIHFEH=HIHHCIIHHCHHHHEGECGE@GE@DIHHHF1EEIIHHIHGHFHE?HDCCHHHEIIIIIIIIIIHIHHHHIHIH@@?D@
@HISEQ:969:HM2KJBCX2:2:1101:14625:7854 2:N:0:ACTATGCA
GTGGCCTACTACCCCAACTATCCCTATTAATCATTACTCCAGTTGCTAAAAAACCAACAAAATAGAACCGAAGTCCTACGGTGTTATCCCATGCTAATAGTATTCACGGCGTAAGCCTGCTTTGAACACTCTAATTTTTTCAAAGTAAAGGTGATCAAGAGTCGGATGATCTCCAACCAACCCAGAGTAAACCAGGTGAGCTGAAGGTCCGCAAATGACCACAGAAGCTGACACGCTTTCAAACACTATCATCCCAGAAGAGACGTAGGCCAGAGAGCGTAATGTCAGGAAATCCAACTACGAGCTTTTTAACTGCAACAACTTTAATATACGCTACTGGAGCTGGAATTACCGCGGCTGCTGGCACCAGACTTGCCCTCCAA
+
DDDDDIIIIIIIIIIIIHIIIIIIIIIIIIIIGIIIIIIIIIIIIIIIIIIIIIIIHGIHIIIIIIIIIIIIIHIIIIIIIHHIIIHIHIIIIIIIIIHIIFHHGHIHGIGIIIFHIIIIIIGIIIIIIIIIIIHHHIIIIIIIIIIIIIHIEHIGIIIIIHHIHIIHIIIIIIIIIGIIIIIIIIIIIHIIIIIHIIIIHHHIIHHIIIIIIIIIHIIHII<IIIHIIIIIIIHIIIIIIIIIIIIIIIIIIIIIIIIIIIIIIIIIIIIIIIIIIIIIHGIIIIIIIIIHHIIIIIIIIIIIIIIIIIIIIIIIIIIIIIIIIIIIIIIIIIIIIIIIIIIIIIIIIIIIIIIIIIIIIIIIIIIIIIIIIIIIIIDDDDD
@HISEQ:969:HM2KJBCX2:2:1101:18465:7033 2:N:0:ACTATGCA
GTGGCCTACTACCCCAACTATCCCTATTAATCATTACGTCAATCCTAGAAACCAACAAAATAGGATCGAACGTCCTATTTCATTATTCCATGCTAATGTATTCAAGCGTTAGCCTGCTTTAAACACTCTAATTTTTTCAAAGTAACAGTCCTGTTTCCCTGCAACACCAAATTAATGACATTACAGTTCTTCAAGAAGGAGGAATCAGTAAAGCCAGTACATACCATAGGCACGACCAACCTACTGACCCCGAAATTCAACTACGAGCTTTTTAACTGCAACAACTTTAATATACGCTATTGGAGCTGGAATTACCGCGGCTGCTGGCACCAGACTTGCCCTCCAA
+
DDCDDIIHHIIHHIIFHHIIIIIIIIIIHIIIIIIHH?GHIHE?FHFHHIIIGE?HEHH?HHHHHHHGH1C?GHHIIIHIIIIIIIIIIGHHHGFEIHIHIHIIHHIHIHHGIHHGHHHHHHHHHHEHGGHDHHGHHHHFIIHHIHHIHGHHHHHHIIIHIIIIHHGHHEHEIHIIIHIIHHIIHHHEHCGHHIFHGHFHIHHIIHHIIIIHIIIIIIHIIIIIHHIHIHHHGIHIHIHIHHHHHHHGIIIIIIIHHIIIIHIIIIHIHHHHIHIIIIIIIIHHHHGIIGIIIIIHFIHIHHHIIIIHIIHHGIGHIHIIIIIIIIIHIIIHIHIHIHDHH@@@AD
@HISEQ:969:HM2KJBCX2:2:1101:16651:8504 2:N:0:ACTATGCA
GTGGCCTACTACCCCAACTATCCCTATTAATCATTACGGTGATCCTAGAAACCAACAAAATAGAACCATGCCGTCCTATTCTATTATTCCATGCTAATGTATTCGAGCAAAATGCCTGCTTTAAACACTCTAATTTTTTCAAGGTAAAGGTCCTGGTTCCACATGACACCCAATTAAGGACATCATGCTTCTCCAGAAGGTGAGAAATCAACTGCGACAGTTCATACCCCTTAAGGCACGACCATCACGTCAATCCCGAAATTCAACTACGAGCTTTTTAACTGCAACAACTTTAATATACGCTATTGGAGCTGGAATTACCGCGGCTGCTGGCACCAGACTTGCCCTCCAA
+
DDDADIIIIIIIIIIIIIIIIIIIIIIIIIIIIIIIIIIIIIIIIIIIIIIIIIIIIIIHIIGIIIHIIIIIIIIIIIIIIIIIIIIIIIIIIIIHIIIIIHHIIIIIIIIIIIIIIGIIIIIIIIHHIIIIIIIIIIIIHIIIIIIIIIIIIIHHHHIIIIIIIIIIIIIIIIIIIIIIIIIIIHIIIIIIIIIIIIIIIIIIIIIIIHIIIIIIIIIIIIIIIIIIIIIIIIIIIIIIIIIIIIIIIHGIIIIIHIIIIIIIIIIIHIIIIIIIIIIIIIIIIIIIIIIIIIIIIIIHIIIIIIIIIIIIIIIIIIIIIIIIIIIIIIIIIIIIIIIIIIIIIIIDDDDD
@HISEQ:969:HM2KJBCX2:2:1101:6433:8959 2:N:0:ACTATGCA
GTGGCCTACTACCCCAACTATCCCTATTAATCATTACGTCAATCCTAGAAACCAACAAAATAGGATCGAACGTCCTATTTCATTATTCCATGCTAATGTATTCAAGCGTTAGCTTGCTTTAAACACTCTAATTTTTTCAAAGTAACAGTCCAAATTCCCCAAAACACCAAATTAATGGCATTAAGATTCATCAGGAAGGAGGAATCAGTGAGACCAGTACATACCAGAGGCATGACCAACCTACTAACCCCGAAATTCAACTACGAGCTTTTTAACTGCAACAACTTTAATATACGCTATTGGAGCTGGAATTACCGCGGCTGCTGGCACCAGACTTGCCCTCCAA
+
DDCDDHIIIHIHHHEHHIIIHGEHHIIIIHHIIIIIIIIHIIIIFHHFEHHIIIIIIIHIHIHHIGHCEHHDGCGEFFHHHCHHCHHHEHC@HIHIIIHHHHGIHHHHEGHHHHHIHHHHHGIGCHHIIHHIIHFHIIHHIHIHHHHHHEIHHHIIHHEEFHHHHHHHIHHGHHHIIHIIIIIIIIIIIIIIIIHIGIIIGIIHHIIIHIIIIIIIIIIIIIIHIIIIIIIIIIIG<IIIIIHHHHHGIIHIIIHHHIIIIGIIIIIHIHIIIIHIIIIHHIIIIHIIIIIIIIIIIIIIIIIIIGHHIIIIIIIIGIIIIIIIIIHIIIIIIIIHIIIIIDDDDD
@HISEQ:969:HM2KJBCX2:2:1101:18134:8077 2:N:0:ACTATGCA
GTGGCCTACTACCCCAACTATCCCTATTAATCATTACGGTTGTCCTAGAAACCAACAAAATAGAACCACAATATCCTATTCTATTATTCCATGCTAATCTAATTAAGCAATAGCCAGCTATAAACACTCAAATTTTTTTAAGGTAATGCTCCTTGCTCCCAACACACCCAATAAAGGACATACTGGTTCACCAGAAGGAAGACCCGACAACAAGACAGCACTCGCCAAAGACGGACCGCCCGGCCAAGTCTAAAATTCAACTACGAGCTTTTTAACTGCAACAACTTTAATATACGCTATTGGAGCTGGAATTACCGCGGCTGCTGGCACCAGACTTGCCCTCCAA
+
0D00011<C?@11<100D1F@GHC<D1D11<<D1<<1C0G0/<1<D1<11<<<<DHHIIII11<D1DH1111111<1<1D11<11<FG@1<1111<<G1C1/</<<111<1<<<1/<11/<11D111<1/11<1HGB.#1181BD2<1$HEB<$<($7<HDG2D8D070BCG;,.8:8.HHG?B:/;.C:-/8/:D./>=///:.0<.<<<<0.<00./<<-</1H@C</<:-/HCCACA/1:1<</<:11F@@@<1@HE<0<<1D10<<<11<D1?HF1CEHF<1@HFD1D0DFD<11CC<1FC<<1<<<<CC///<@GC@ECCFCCHF1<?GC<<0C<1D@@DD
@HISEQ:969:HM2KJBCX2:2:1101:1563:9433 2:N:0:ACTATGCA
GTGGCCTACTACCCCAACTATCCCTATTAATCATTACGGTGGTCCTAGAAACCAACAAAATAGAACCATGCCGTCCTATTTTATTATTCCATGCTAATGTATTCAAGCAAAAATGCCTGCTTTAAACACTCTAATTTTTTCAAAGTAAAGGTCCTGGTTCCCCGCGGCATCCAATTAAGGACATCGCGGTTCTCCAGAAGGTGAGAAATTGACTGCACCAGTTCATACCCCGTGAGGCACGACCGATGCGCCAATCCCGAAATTCAACTACGAGCTTTTTAACTGCAACAACTTTAATATACGCTATTGGAGCTGGAATTACCGCGGCTGCTGGCACCAGACTTGCCCTCCAA
+
@DDDDHGHIIIIIIIIIIIIIGIIIIIIIIIIIHIIIIFHHFHHHGIIIIIIHIHDCHF?HEEEHIIIIHIIDGHGIIIGHHIIIHIIIIHHGGFHIHHHHGHIIIIHIHIIHHHHHHGHHHIHHIHIIIIHIIIIIIIIHIIIGHHIGHIHIHIIIIIIIIHIII<IHIIIIIIIIIIIIIIIIIIIIIHIIIIIIHHIIIGIIIIGIIIIIIHIIIIIIIIIIIIIIHIIIIIIGIGIHEIIGGIIIIHHIIIIIIIIGHIIIHIIIIIIHIIIIIIIIIIIIIHIHHFHIIIIIIIHHIIIIIIIIIIIIIIIIIIIIIIIIIIIIIIIIIIIIIIIIIIIIIIIDDDDD
@HISEQ:969:HM2KJBCX2:2:1101:16277:10074 2:N:0:ACTATGCA
GTGGCCTACTACCCCAACTATCCCTATTAATCATTACGTCGATCCTAGAAACCAACAAAATAGGGTCAAACGTCCTATTTCATTATTCCATGCTAATGTATTCAAGCGTAAGCCTGCTTTAAACACTCTAATTTTTTCAAAGTAACAGTCCTGATTCCCCACGACACCAAATTAATGACATCGCGGTTCTTCAGAAGGTAGAAACCGATAATGCCAGTACGTACCGAAGCACGACCAACAATTCGATCCCGAAATTCAACTACGAGCTTTTTAACTGCAACAACTTTAATATACGCTATTGGAGCTGGAATTACCGCGGCTGCTGGCACCAGACTTGCCCTCCAA
+
DDB@DIIHHC1DCEHHHFHIHHIIIIIIHGHGFFHEGHIHIIIIHFHGHHFHH?GH1DHHHIHHHHIIHIHHHFGGFFHIHHIIHIHHHEHHEHHIHHIIIEEHHHIIIIIIIIHGF<CGHGGCFHIIHHHHHHH@CGHIIHHHHGACEIIHEECGFHHEGHHIIIIHHHHHGHHHHIHEHCCIIIIIGIIIIIIIIHHHHHEIHCHIHHHGIIHHEHHHHHIIHHEIHIIIIIIIIIIH@C<@EHHHHFFIHG@FHHHG=HG@HFG?HEHEHGEG1IIHIIIHGG?IHIHHIIIIIIIIHHIIIIIHIHHHIIHCHHIHGHIIHHIIIHHEIHIIIIIIDBDBB
@HISEQ:969:HM2KJBCX2:2:1101:17152:9549 2:N:0:ACTATGCA
GTGGCCTACTACCCCAACTATCCCTATTAATCATTACATCGATCCTAGAAACCAACAAAATAGAATCGGATGTCCTATTTCATTATTCCATGCTAATGTATTCAAGCGTAAGCTTGCTTTAAACACTCTAATTTTTTCAAGGTAACAGTCCTAATTCCCCATAACATCAAATAAATGACATTATGGTTCTTTAGAAGGTGAGAACCAATAAAACCAGTACATACCGAGGCATGACCGATTCCTTGATCCCGAAATTCAACTACGAGCTTTTTAACTGCAACAACTTTAATATACGCTATTGGAGCTGGAATTACCGCGGCTGCTGGCACCAGACTTGCCCTCCAA
+
DDDADIIIIIIIIIIIIIIIIIIIIIIIIIIIIIIIIIIIHIHIIIIIIIIIIIIIGIIGHIHIIIIIIGHHIIIIIIIIIIIHIHIIIIIGHHIIIHIIIHHIIIIIIIIIIIIIIHIIIIIIIIIIIHIIIIIIIIIIIIIIIIIIIIIIIHIHIIIIHIIIIIIIIIIIIHHHIIIIIIIIIIIIIIIIIIIIIIIIIIIIIIIIIIIIIIIIIIIIIIIIIIIIIIIIIIIIIIIIIIHGIIIIIIIIHHIIIIHIIIIIIIIIIIIIIIIIIIIIIIIIHIIIIIIIIIIIIIIIIIIIIIIIIIIIIIIIIIIIIIIIIIIIIIIIIIIIIIIIDDDDD
@HISEQ:969:HM2KJBCX2:2:1101:14435:10917 2:N:0:ACTATGCA
GTGGCCTACTACCCCAACTATCCCTATTAATCATTACGTCAATCCTAGAAACCAACAAAATAGGATCGAACGTCCTATTTCATTATTCCATGCTAATGTATTCAAGCGTTAGCCTGCTTTAAACACTCTAATTTTTTCAAAGTAACAGTCCTGTTTCCCTGCAACACCAAATTAATGACATTACAGTTCTTCAAGAAGGAGGAATCAGTAAAGCCAGTACACACCATTGGCACGACCAACCTACTGACCCCGAAATTCAACTACGAGCTTTTTAACTGCAACAACTTTAATATACGCTATTGGAGCTGGAATTACCGCGGCTGCTGGCACCAGACTTGCCCTCCAA
+
DDDDDIIIIIIIEEHHHIIIIIIIIIIIIIIIIHIIIIIIIIIIIIIIIIIIIIGIFHHIIIHHHHIIIIIIIIIIIIIIIIIIIHIIIIIGIIIIIIIIIIIIIIIIIHIIIIIIIIIIIIHIIIIIIIIIIIIIIIIIIHIIIIIIIIIIIIIIIIIIIIIIIIIIIHHHIIIIIIIIIIIIIIIIIIIIIIIIIIIIIIIIIIIIIIIIIIIIIIIIIIIIIIIIIIIIIIIIIIIIIIIIIIIIIIIIIIIIIIIIIIIIIIIIIIIIIIHIIIIIIIHIIIIIIIIIIIIIIIIIIIIIIIIIIIIIIIIIIIIIIIIIIIIIIIIIIIIIIIIIIDDDDD
@HISEQ:969:HM2KJBCX2:2:1101:20114:10904 2:N:0:ACTATGCA
GTGGCCTACTACCCCAACTATCCCTATTAATCATTACGGTGATCCTAGAAACCAACAAAATAGAACCATGCCGTCCTATTCTATTATTCCATGCTAATGTATTCGAGCAAAAATGCCTGCTTTAAACACTCTAATTTTTTCAAGGTAAAGGTCCTGGATCCGCAAGACACCCAATTAAGGACATCAAGTTTCTCCAGAAGGTGAGAAATCAACAGCGACAGTTCATACCCCTTAAGGCATGACCATCACGTCAATCCCGAAATTCAACTACGAGCTTTTTAACTGCAACAACTTTAATATACGCTATTGGAGCTGGAATTACCGCGGCTGCTGGCACCAGACTTGCCCTCCAA
+
CDDDDIIIIIIIIIHHIIIIIIIIIHIIHHHIIIIIIIIIHIIIIIIHIIIIIIIIIIIIIIIHHHHHHHHHHIICHHHHIHIHIIIIEFHHIGIIHHHIH<GHHHHHIHIHGHGIGGFEGFHHHHCHIIIHHEFHHHHIHIHIIIIIIHHHFIIIHHHIHIIIHIHHIHIIIIIIIIIHHHHHIIIHHIHHHIIIIIIIHHIHHHHHHIHHHHHIGIIIIIHIIIIHIIIIIIIIIIHHIIIIIIIIIIHIIIIIIHIIIIIIIGIIIIIIIIIIIIIIHHIIIIIIIIIHHHIIIIIHHIHIIIIIIIIIIIHHIIIIIIIIIIIIIIIIIIIIIIIIIIIIIIIIDDDDD
@HISEQ:969:HM2KJBCX2:2:1101:10486:11574 2:N:0:ACTATGCA
GTGGCCTACTACCCCAACTATCCCTATTAATCATTACGGTGATCCTAGAAACCAACAAAATAGAACCATGCCGTCCTATTCTATTATTCCATGCTAATGTATTCGAGCAAAAATGCCTGCTTTAAACACTCTAATTTTTTCAAGGTAAAGGTCCTGGATCCGCAAGACACCCAATAAAGGACATCAAGTTTCTCCAGAAGGTGAGAAATCAACAGTAACAGTTCATACCCCTTAAGGCATGACCATCACGTCAATCCCGAAATTCAACTACGAGCTTTTTAACTGCAACAACTTTAATATACGCTATTGGAGCTGGAATTACCGCGGCTGCTGGCACCAGACTTGCCCTCCAA
+
DDDDDIIIIIIIIIIIHIIIIIIIIIIIIIIIIIIIIIIIIIIIIHIHHIIIIIIIIHIIIIIIIIIIIIGHHIIIIIIIGIGHIIIIIIIHIIIIIIIIIEHIIIIIIIIIIIIIIIIIIIIHIIIIIIHIIIIIIIIIIIIIIIIIIIIIIIIIIIIIIIHIIIIIIIIIIIIIIIIIIIIIIIIIIIIIIIIIIIIIIIIIIIIIIIIIIIIIIIIIIIIIIIHIIIHHIIIIIIIIIHIIIIIHIIHFIIIIIIIIIIIIIIIIIIIIIIIIIIIIIIIIIIIIIIIIIIIIIIIIHIIIIIIIIIIIIIIIIIIIIIIIIIIIIIIIIIIIIIIIIIIIIIIIDDDDD
@HISEQ:969:HM2KJBCX2:2:1101:5605:12110 2:N:0:ACTATGCA
GTGGCCTACTACCCCAACTATCCCTATTAATCATTACGGTGGTCCTAGAAACCAACAAAATAGAACCACAACGTCCTATTCTATTATTCCATGCTAATCTATTCAAGCAATAGCCCGCTTTAAACACTCTAATTTTTTCAAGGTAATGGTCCTGGCTCCCCAACACACCCAATTAAGGACATACTGGTTCACCAGAAGGAAGACCCGACAACAGGACAGTACTCGCCAAAGACGGACCGCCCGGCCAAGTCTAAAATTCAACTACGAGCTTTTTAACTGCAACAACTTTAATATACGCTATTGGAGCTGGAATTACCGCGGCTGCTGGCACCAGACTTGCCCTCC
+
DDDDDIIIIIIIIIIIIIIIIIIIIIIIIIIIIIIIIIIIIIIIIIIIIIIIHIIIHHHIIIHIIIIIIIIIIHIIIGIIIIIIIIIIIIIIIIIIIIIIIGHHIIIIIIIIHIIIIIIIIHIIIIIIIIIIIIIHIIIIIIIIIIIIIIIIIIIHIIIIIIIIIIIIIIIIIIIIIIIHIIIIIIIIIIIHIIIHIIIIIIIIIIIIIIIIIIIIIIIIHHHIIIIIIIIIIIIIIIIIIIIHIIIIIIIIIIIIIIIIIIIHIIIIIIIIIIHHIIIIIIIIIIIIIIIIIIIIIIIIIHIIIIIIIIIIIIIIIIIIIIIIIIIIIIIIIIIIIIIIDDDDD
@HISEQ:969:HM2KJBCX2:2:1101:9728:12069 2:N:0:ACTATGCA
GTGGCCTACTACCCCAACTATCCCTATTAATCATTACGTCGATCCTAGAAACCAACAAAATAGAATCAAACGTCCTATTTCATTATTCCATGCTAATGTATTCAAGCGTGCGCCTGCTTTAAACACTCTAATTTTTTCAAAGTAACAGTCCTGATTCCCCACGACACCAAATTAATGACATCGCGGTTCTTCAGAAGGTAGGAACCAATAATGCCAGAGCGTACCGAGGCACGACCGACAATCTGATCCCGAAATTCAACTACGAGCTTTTTAACTGCAACAACTTTAATATACGCTATTGGAGCTGGAATTACCGCGGCTGCTGGCACCAGACTTGCCCTCCAA
+
DDDDDIIIIIIIIIIIIIIIIIIIIIIIIIIIIIIIIIIIIIIIIIIIIIIIIIIIHIIIIIHIIIIIIGIIIIIIHIIIIIIIIIIICGHIIIIIIIIIIHIIIIIHIHIIIIIIIIIIIIIIIIIIIIIIIIIIIIIIIIIIIIIHHIIIIIIIIIIIHIIIIIIIIIIIIIIIIIIHIIIIIIIIHIHIIIIIIIIIIIIIIIIIIHHIIIIIIIIIIIIIIIIIIIIIIIIIIIIIIHHHIIIIIIIIIIIIIIIIIIIIIIIIIIIIIIIIIIHIIIIIIIIIIIIIIIIIIIIIIIIIIIIIIIIIIIIIIIIIIIIIIIIIIIIIIIIIIIIIDDDDD
@HISEQ:969:HM2KJBCX2:2:1101:19274:12101 2:N:0:ACTATGCA
GTGGCCTACTACCCCAACTATCCCTATTAATCATTACGGTGATCCTAGAAACCAACAAAATAGAACCATGCCGTCCTATTCTATTATTCCATGCTAATGTATTCGAGCAAAAATGCCTGCTTTAAACACTCTAATTTTTTCAAGGTAAAGGTCCTGGATCCGCAAGACACCCAATGAAGGACATCAAGTTTCTCCAGAAGGTGAGAAATCAACAGTAACAGTTCATACCCCTTAACGCATGACCGTCACGTCAATCCCGAAATTCAACTACGAGCTTTTTAACTGCAACAACTTTAATATACGCTATTGGAGCTGGAATTACCGCGGCTGCTGGCACCAGACTTGCCCTCCAA
+
DDDDDIGIIIIIIIIIIIIIIIIIIIIIIIIIIIIIIIIIIIIIIIIIIHIIIIIIIIIIIIIHHIIIIEHHIIIIIIIIIIIIIIIIIIIIIIIIIIIIIHHIHIIIIIIIIIIIIIIIIIHIIIIIIIIIIIIIIHHIIIIIIIIIIIIHHIIHIHIIIIIIIIIIIIIIIIIHIIIIIIIIIIIIIIIIIIIIHIIIIIIIIIIIIIIIIIIIIIIIIIIIIIIIIIIIIIIIIIIIIIIIIIIIIIIHIIIIIIIIIIIIIIIIIIIIIIIIIIIIIIIIIIIIIIIIIIIIIIIHGIIIIIIIIIIIIIIIIIIIIIIIIIIIIIIIIIIIIIIIIIIIIIIIDDDDD
@HISEQ:969:HM2KJBCX2:2:1101:14166:12338 2:N:0:ACTATGCA
GTGGCCTACTACCATTGTTCCCAACTATCCCTATTAATCATTACGTCAATCCTAGAAACCAACAAAATAGGATCAACGTCCTATTTCATTATTCCATGCTAATGTATTCAAGCGCGAGCCTGCTTTAAACACTCTAATTTTTTCAAAGTAACAGTCCTGATTCCCCGCCACACCAAATTAATGACATGATGGTTCGTCAGAAGGTAGGAACCAGTAACACCAGTACGTACCTAAGGCACGACCAACGTACTGATCCCGAAATTCAACTACGAGCTTTTTAACTGCAACAACTTTAATATACGCTATTGGAGCTGGAATTACCGCGGCTGCTGGCACCAGACTTGCCCTCCAA
+
DDDDDHIHIIIIHIIIIIGIIIIIIIIIIIIIGIIIIIIIIIIIIIHHHIIIIIIIIIIHIIIIIIIIIIHIHIIIIIFIIIIIIIIIIHGHIGEHHIIHIDIIIIIHIIIHIIHIIIIIHIIIHIHHHHIIHHIHFHIHEHIHIHIHIIHGHFHIIIIIHIIIIIIIIIIIIIIIIIIIIIIIIII;IHIIIIIIIHIIIHIIHIIIIIIIIIGHH<IIIIIHIIIIIIIIHHIIIIIIIIIIIIIIIHGIIIIIIIIHIIIIIHHIHIIHIIIIIIIIHIIIIIIIIIHIIIIIIIIHIIIIIIIIIIIIIIIIIIIIIIIIIIIIIIIIIIIIIIIIIIIIIIIDDDDD
@HISEQ:969:HM2KJBCX2:2:1101:13527:11760 2:N:0:ACTATGCA
GTGGCCTACTACCCCAACTATCCCTATTAATCATTACGGTGATCCTAGAAACCAACAAAATAGAACCATGCCGTCCTATTCTATTATTCCATGCTAATGTATTCGAGCAAAAATGCCTGCTTTAAACACTCTAATTTTTTCAAGGTAAAGGTCCTGGATCCGCAAGACACCCAATAAAGGACATCAAGTTTCTCCAGAAGGTGAGAAATCAACAGTAACAGTTCATACCCCTTAAGGCATGACCATCACGTCAATCCCGAAATTCAACTACGAGCTTTTTAACTGCAACAACTTTAATATACGCTATTGGAGCTGGAATTACCGCGGCTGCTGGCACCAGACTTGCCCTCCAA
+
BB@@@?@1<11<DDE0<CFEHI1<1CC1C1G1<@F<CG@EGCCH@HECGHHII1C<<1<DCED@CHIIHCHHC<<CEE@FC<1GH11<D1C@H@G?GH@F11DGCHECHGIHEHDFEHHH?HEHGFCBHFFEGH@CGH8CB?EIGHEB@FHHHHGGHHHE<DHF@?7=HG?HCEEHEHEEIHHHHGHECFHHECIIIIIIIIHHEHHHFEHHHE?DHFCD@HCHGHHCEHIGIGHHEGEHGGF@FACCCHCD@HIHDG@EFD1GHHEHHIIHHHHFHGIHHHHHGHHDCCIG@@?IIIIHIHHG1@HIIGIIIHHHFHHDHHCHIHEHG<@HHIIHHHEIHH@HHHE?@@@@<
@HISEQ:969:HM2KJBCX2:2:1101:2647:12755 2:N:0:ACTATGCA
GTGGCCTACTACCCCAACTATCCCTATTAATCATTACGTCGATCCTAGAAACCAACAAAATAGGTTCGATCGTCCTATTTCGTTATTCCATGCTAATGTATTCAAGCGCGAGCCTGCTTTAAACACTCTAATTTTTTCAAAGTAACAGTCCTGTTTCCCTGCAACACCAAATTAATGGCATTACAGTTCTTCAGAAAGGAGGAATCAGCGAAGCCAGTACATACCAGTGGCACGACCAACCTGCTGACCCCGAAATTCAACTACGAGCTTTTTAACTGCAACAACTTTAATATACGCTATTGGAGCTGGAATTACCGCGGCTGCTGGCACCAGACTTGCCCTCCAA
+
BDDDBIIIIIIIIIIIIIIGIIIIIIIIIIIIIIIIIIIIIIIIIHIGIHIIIIIIIHIIHHHIHHIIEHIIFCHGHHHIIHHIIIIIIIIIIIIIIIIIIIIIHIIIIIIIIIIIIIHIIIIIIIIIIIHIIIIHIIIIIIIIIIIIIIIHHIIIIIIIIIIIIIIIIIIIIIIIIIIIIIIIIHIIIIIIIIIIIIIIHIIIIIIIIIIIIIIIIIIIIIIIIIIIIHIIIIIIIHHIIIIHHIIIIIIIIIIIIIIIIIIIIIIIIIIIIIIIIIIIIIIIIIIIIIIIIIIIIIIIIIIIIIIIIIIIIIIIIIIIIIIIIIIIIIIIIIIIIIIIIDDDDD
@HISEQ:969:HM2KJBCX2:2:1101:10519:12796 2:N:0:ACTATGCA
GTGGCCTACTACCCCAACTATCCCTATTAATCATTACGTCAATCCTAGAAACCAACAAAATAGGATCAAACGTCCTATTTCATTATTCCATGCTAATGTATTCAAGCGTTAGCCTGCTTTAAACACTCTAATTTTTTCAAAGTAACAGTCCTGTTTCCCTGCAACACCAAATTAATGGCATTACAGTTCTTCAGAAAGGAGGAATCAGCGAGACCAGTACGTACCAATGGCACGACCAACCTGCTGACCCCGAAATTCAACTACGAGCTTTTTAACTGCAACAACTTTAATATACGCTATTGGAGCTGGAATTACCGCGGCTGCTGGCACCAGACTTGCCCTCCAA
+
DDDDDIIIIIIIIIIHIGIIIIIIIIHIIIIIIIIIIIIIIIIHIIIIIIIHIIIIIHIIIHHIGHEHHIIIIHHHIIIIIIHIIIIHEHIIIIIHIIHHHIHIIIIIIIIIIIIIIIIIIIIIIIIIHIIHIGIHIIIHHHIHHHHIIIIIIIIIIIIIIIIIIHHFHIHHIHIIIIIIIIIIHIIIIHHHHIIIIIIIIIIIIIIIIIIIIIIIIIIIIIIIIIIIIHHHIIIIIIIIIIIHGIIIIIIIIIIIHHHHIIIIIIIIIIIIIIIIIIIIIIIIHIHIIIIIIIIIIIHIGIIIIIIIIIIIIIIIIIIIIIIIIIIIIIIIIIIIHIIIICDDDD
@HISEQ:969:HM2KJBCX2:2:1101:19343:13304 2:N:0:ACTATGCA
GTGGCCTACTACCCCAACTATCCCTATTAATCATTACGTCGATCCTAGAAACCAACAAAATAGAATCAAACGTCCTATTTCATTATTCCATGCTAATGTATTCAAGCGCGAGCTTGCTTTAAACACTCTAATTTTTTCAAAGTAACAGTCCTGATTTCCCGCGACACCAAATTAATGACATCGTGGTTCGTCAGAAGGGAGAAACCAATAATGCTAGTACGTACAAAGTACGACCGACATATTAGTCCCGAAATTCAACTACGAGCTTTTTAACTGCAACAACTTTAATATACGCTATTGGAGCTGGAATTACCGCGGCTGCTGGCACAGACTTGCCCTCCAA
+
?DDDDIIHHHHEHHHHIIIIEEHHHIHIIEGHHIIIIHIIIIIIIICHEHIIIIHIHIIIIIIHIHHHIIIHCG=EHHGHIIHIEECFEHEEFHGHGHFHIDCHIDIHEHFHHGDCHHIIIHG@@DCHFHFFHHHIIIEEEFHHGHHHHHGEEHBCHIHEH.CGHHHFHFF@IHHEFGGCDHHHC<CCFCCIIIIIHHGF8HEGHHIHHHF6CFFGHIIIHHHHHHHEEIIIHDF@HEHG</@ECC:F?HIHIHGEIIHEHGHF<FH@EHHIIHHHIIIHFFF?FHHHIHIHHHHCDCFF1FHHG@HHHIHHCCC/CHHHFGEH@EHHHIHIHDCC010000B
@HISEQ:969:HM2KJBCX2:2:1101:14304:13830 2:N:0:ACTATGCA
GTGGCCTACTACCCCAACTATCCCTATTAATCATTACATCGATCCTAGAAACCAACAAAATAGAATCGGATGTCCTATTTCATTATTCCATGCTAATGTATTCAAGCGTGAGCCTGCTTTAAACACTCTAATTTTTTCAAGGTAACAGTCCTAATTCCCCGTGACACCAAATTAATGGCATTACGGTTCTTTAGAAGGTGAGAAATCAATAATATCAGTACATACCAACGGCATGACCGAAACATTGATCCCGAAATTCAACTACGAGCTTTTTAACTGCAACAACTTTAATATACGCTATTGGAGCTGGAATTACCGCGGCTGCTGGCACCAGACTTGCCCTCCAA
+
DDDDDIIIIIIHHIIIIIIIIIIIIIIIIIIIIIIIIIIIIIIIIIIIIIHIIEHIHIIIIIHHIIIHIHHIHIIIIIHHIIIIIIIHIIIIIIIIHIIIIIIHIIIIIIIIIIIIIHIIIIIIIIIIIIHIIIIIIIIIIIIIIIIIIIIIIIIIIIIIIIIHIIIIIIIIIIIIIIIIIIIIIIIIIIIIIIIIIIIIIIIIIIIIIIIIIIIIIIIIIIIIIIIIIIIII>IIIIIIIIIIHH<IIIIIIIIIIIIIIIIIIIIIIIIIIIIIIIIIIIIIIIIIIIIIIIIIIIIIIIIIIIIIIIIIIIIIIIIIIIIIIIIIIIIIHIIIIIIIIIDDDDD
@HISEQ:969:HM2KJBCX2:2:1101:4347:13645 2:N:0:ACTATGCA
GTGGCCTACTACCCCAACTATCCCTATTAATCATTACGTCGATCCTAGAAACCAACAAAATAGAATCAAACGTCCTATTTCATTATTCCATGCTAATGTATTCAAGCGCGAGCTTGCTTTAAACACTCTAATTTTTTCAAAGTAACAGTCCTGATTTCCCGCGACACCAAATTAATGACATCGTGGTTCGTCAGAAGGGAGAAACCAATAATGCTAGTACGTACAAAGTACGACCGACATATTAGTCCCGAAATTCAACTACGAGCTTTTTAACTGCAACAACTTTAATATACGCTATTGGAGCTGGAATTACCGCGGCTGCTGGCACCAGACTTGCCCTCCAA
+
DD?DBGCHHHGHHHIDHIIGIIHFHHHHHHIHHIHIIIIIIGIIII@GHHHHHHHHIIIIHHIHIHIHIIIHEHEHGHHHHHIIHIIHIIIIHIHHIIIIIIIHHHHDHHHEHHHIHIIHHGHIIIHIHHIHHHFIHIIIIIIIIIHHIIIIHIHIHIIIIHHIIIHHIIHHIIIIIIIIIHFIIIHIIIHIIIIIHHIIIIIIIIIIIHFIIGHIIIIHHIIIIIIIIIIIHIIIIIIIHHGHIIIHIHIIHHHHFIHIIIIIHIIIIIIHIIHIHHIIIIIHGIHIIIIIHIIIIIIIIIIIIIIIIIIIIIIIIIIIIIIIIIIIIEIIIIIIIIIDCDDD
@HISEQ:969:HM2KJBCX2:2:1101:14484:14366 2:N:0:ACTATGCA
GTGGCCTACTACCCCAACTATCCCTATTAATCATTACGTCGATCCTAGAAACCAACAAAATAGAATCAAACGTCCTATTTCATTATTCCATGCTAATGTATTCAAGCGCGAGCTTGCTTTAAACACTCTAATTTTTTCAAAGTAACAGTCCTGATTCCCCATGACACCAAATTAATGACATCGTGGTTCGTCAGAAGGGAGAAACCAATAATGCTAGTACGTACAAAGTACGACCGACATATTAGTCCCGAAATTCAACTACGAGCTTTTTAACTGCAACAACTTTAATATACGCTATTGGAGCTGGAATTACCGCGGCTGCTGGCACCAGACTTGCCCTCCAA
+
DDDDDIIIIHIIIIIIIIHIHHIIIIIIIIIIIIIIIIIIIIIIIIIGIIIIIIIIIIIIIIIEHHIIIIIIIIIIIIIIIIIIIIIHIIIIHIIIIIIIIHHIIIIIIIIIIIIIIIIHHHIIIIIIIIIIHIIIIIIIIIIIIIIIHIIIIIIIIIIIIIIIIIIIIIIHIIIIIIIIIIIIIIIIIGIIIIIIIIIIIIIIIHIIIIIIIIIIIIIIIIIIIIIIIIIIIIIIIIIIIIIIIIIIIIIIIIIIHIIIIIIIIHIIIIIIIIIIIIIHGIIIIIIIIIIIIIIIIIIIIIIIIIIIIIIIIIIIIIIIIIIIIIIIIIIIIIIIIIIDDDDD
@HISEQ:969:HM2KJBCX2:2:1101:2105:14887 2:N:0:ACTATGCA
GTGGCCTACTACCCCAACTATCCCTATTAATCATTACGTCAATCCTAGAAACCAACAAAATAGGATCGAACGTCCTATTTCATTATTCCATGCTAATGTATTCAAGCGTTAGCCTACTTTAAACACTCTAATTTTTTCAAAGTAACAGTCCTGTTTCCCTGCAACACCAAATTAATGACATTACAGTTCTTCAGAAAGGAGGAATCAGCGAAGCCAGTGCATACCAGTGGCACGACCAACCTGCTGACCCCGAAATTCAACTACGAGCTTTTTAACTGCAACAACTTTAATATACGCTATTGGAGCTGGAATTACCGCGGCTGCTGGCACCAGACTTGCCCTCCAA
+
DDD?0FCFHIHIGF@EGEH@CGHEG@GHHIHIHIIHGHEHFHH<DHHHCEHHIGCEEIHHIC@CGEHHEFGHHHHHIIIHIFHIGIHGHHFHEHHFHIHHHEEHHEGHHHHECHIIIIHAGFGHGHIHGC@HGHEHHHE1IGEFHCHIIIGIHGDIGIIIIHHHIHHH@IIHIIIHFHIIHHHHEIIIHIIIIGHHHHIIIIIIIHIIIIIH.IHIIIIIIIIGIHIIHIIHHIHIHHHIIHHGDIHIIIIIHHHHHHIIIIIHIIIIIIIIIIIIIIIIIIIIIHIIIHIIIIIIIIIIHHIHIIIIIHIEIIIIIHIIHHHHIIHIIIIIHHIHIIIIHDCDDD
@HISEQ:969:HM2KJBCX2:2:1101:6045:15081 2:N:0:ACTATGCA
GTGGCCTACTACCCCAACTATCCCTATTAATCATTACATCGATCCTAGAAACCAACAAAATAGAATCTGATGTCCTATTTCATTATTCCATGCTAATGTATTCAAGCGTAAGCTTGCTTTAAACACTCTAATTTTTTCAAGGTAACAGTCCTAATTCCCCATAACATCAAATAAATGACATTATGGTTCTTTAGAAGGTGAGAACCAATAAAACCAGTACATACCAAGGCATGACCGATTCCTTGATCCCGAAATTCAACTACGAGCTTTTTAACTGCAACAACTTTAATATACGCTATTGGAGCTGGAATTACCGCGGCTGCTGGCACCAGACTTGCCCTCCAA
+
@<DDAHEHHIHEC1EEG=HH<GGE?HEHHIG@FCEHIIIEHHHECF?@E?1DECD=<G?GHH??DFH?H1DHHGI?HEHIHEGH?GHH?CGHGIHCDGGHH<@DGHHHHHHHAFHHHHHHG8<D:HHGGCGEDEE1<1DHHHGHFGFF@FFDD<FFHH?GFH<1D0<GEH?HHEHCHGHHIHF@F@CF<CC@@CCHIIHGCCCFHFEGFHFG?HEHHGCCC?HHHCC?HCFCECECHHCHGHHFHHHDHGHCHEHEHGDC=HEGFHHEHHIHHCEHHD1IHFEEC?HHFEG<<?IIHHHEHHGHEFGEHHHCHCHHHHHIIHCHHHEHIHGHFG@HHHDFB@@D0
@HISEQ:969:HM2KJBCX2:2:1101:7318:15298 2:N:0:ACTATGCA
GTGGCCTACTACCCCAACTATCCCTATTAATCATTACGTCAATCCTAGAAACCAACAAAATAGGATCGAACGTCCTATTTCATTATTCCATGCTAATGTATTCAAGCGTTAGCCTGCTTTAAACACTCTAATTTTTTCAAAGTAACGGTCCTGTTTCCCTGCAACACCAAATTAATGACATTACAGTTCTTCAGAAAGGAGGAATCAGCGAAGCCAGTGCATACCAGTGGCACGACCAACCTGCTGACCCCGAAATTCAACTACGAGCTTTTTAACTGCAACAACTTTAATATACGCTATTGGAGCTGGAATTACCGCGGCTGCTGGCACCAGACTTGCCCTCCAA
+
DDDDDIIIIIIIIIIIIIIIIIIIIIIIIIIIIIIIIHGHIHIIIHHIIIIIHIFHIHHHHHHGEHHHH@HH@HHHFHHHEHHIIIIII1DFEHI?IHIIIIIIIHHIIIIIIHIIIIIIIIHHFFIIHHIHHHIIHIIIIIIIIIIIHIIIIHIHIIHFIIIIIIIIIIIIIIIIIIIIHHHIIIIIIIIIIIIIIIIIIIIIIIIIIIIIIIIIIIIIIIIIIIIIIIIIIIIIIIIIHIHHDHHIIIIIIIIIIIIIIIIIIIHIIIIIIIIIIIIIIIIIIIIIIIIIIIIIIIIIIIIIIIIIIIIIIIIIIIIIIIIIIIIIIIIIIIIIIIIIIDDDDD
@HISEQ:969:HM2KJBCX2:2:1101:19464:15700 2:N:0:ACTATGCA
GTGGCCTACTACCCCAACTATCCCTATTAATCATTACGTCAATCCTAGAAACCAACAAAATAGGATCGAACGTCCTATTTCATTATTCCACGCTAATGTATTCAAGCGTTAGCTTGCTTTAAACACTCTAATTTTTTCAAAGTAACAGTCCAAATTCCCCGCAACACCAAATTAATGGCATTACGGATCATCAGGAAGGAGGAATCAGTAAGACCAGTACATACCAGAGGCATGACCAATCTACTAACCCCGAAATTCAACTACGAGCTTTTTAACTGCAACAACTTTAATATACGCTATTGGAGCTGGAATTACCGCGGCTGCTGGCACCAGACTTGCCCTCCAA
+
DDDCDIIIIIIIIIIIIIIIIIIIIIIIIIIIIIIIIIIIIIIHIIIIIIIIIIIIIIIIIIHIIIIIIIIDHIIIIIIIIIIIIIIIHG1<EHIIHIHIIIIIIIIIIIIIIIIIIIIIHIIIIIIIIIIIIIIIIIIIIIIIIGIHHIHIHIIIIIIIIIIHIIIIIIIIIIIIIIIIIIIIIIIIIIIIIIIIIIIIIIIIIIIIIIIIIIIIHIIIIIIIIIIIIIIIIIIIIIIHIIIHHIIIIIIIIIIIIIIIIIHIIIIIIIIIIIIIIIIIIIIIIIIIIIIIIIIIIIIIIIIIIIIIIIIIIIIIIIIIIIIIIIIIIIIIIIIIIIIIIDDDDD
@HISEQ:969:HM2KJBCX2:2:1101:16765:16084 2:N:0:ACTATGCA
GTGGCCTACTACCCCAACTATCCCTATTAATCATTACGTCAATCCTAGAAACCAACAAAATAGGATCGAACGTCCTATTTCATTATTCCATGCTAATGTATTCAAGCGTTAGCTTGCTTTAAACACTCTAATTTTTTCAAAGTAACAGTCCAAATTCCCCGCAACACCAAATTAATGGCATTACGGATCATCAGGAAGGAGGAATCAGTGAGACCAGTACATACCAGAGGCATGACCAACCTACTAACCCCGAAATTCAACTACGAGCTTTTTAACTGCAACAACTTTAATATACGCTATTGGAGCTGGAATTACCGCGGCTGCTGGCACCAGACTTGCCCTCCAA
+
DDCDDIIIIIIIIIIIIIIIHIIIIIIIIIIIIIIIIIIIIIIIIIIHIIHHHIIIHIHHIIHIIIIIIHIIIIIIIIIHIIIIIIHIIIIIIIHHIHHIHHHHIHIIIIIHHHHIIIIHHIIHIIIIIIIIIIIIIHIIIIHHIHHIHHHIHIHHIIIIIIIIIIIIIIIIIIHIIIIIIIIIIIIIIIHIIIIGIIIIIIIIIIIIIIIIIIIIIIIIIIIIIIIIIIIIIIIIIIHIIHHHGHHHIIIIIIIIIIIIIIHIIIIIIIIIIHHIIIIIIIIIIIIIIIIIHEIIIIIIIIIIIIIIIIIIIIIIIIIIIIIIIIIIIIIIIIIIIIIIIDDDDD
@HISEQ:969:HM2KJBCX2:2:1101:4101:16485 2:N:0:ACTATGCA
GTGGCCTACTACCCCAACTATCCCTATTAATCATTACGTCGATCCTAGAAACCAACAAAATAGAATCAAACGTCCTATTCCGTTATTCCATGCTAATGTATTCAAGCGTGAGCCTGCTTTAAACACTCTAATTTTTTCAAAGTAACAGTCCTGATTCCCTAAAACACCAAATTAATGGCATTATAGTTCGTCAGAAAGGAGAAACCGATTATACCAGTACGTACAATAGCACGACCAGTAAGCCGGTCTCGAAATTCAACTACGAGCTTTTTAACTGCAACAACTTTAATATACGCTATTGGAGCTGGAATTACCGCGGCTGCTGGCACCAGACTTGCCCTCCAA
+
DBB001<C11<1FHH<H0FHEE1<1FCEHHH1C<D1<GCGD/E1<DE@C1CHIIEHC@F<1<<1D1CG?GCC11DC11DGH1<<EH1<<FH1FHEH<@6?HHGHHEG<HGBDEF<GCC<?B1FGAB<CFF@1CCH1ECAD1GCFEC1HGACEHAH@HHFHHHC:ECCG0F?F:<D?<DD<<EG@<EE?HCHHHHE;HH*FHGD7ECCIGH@HHFGGGEEH9HFA;@EGHECCCHHCHF1HHBE<CHEG/HCHG@C1F1<10<EFC1GEEEGHHHD1HHGD<1DDC<CHHDHDHHHHC<@CHHG??HIHF<C/EE<<IHHHC?HHHHHCCHEF<1ECC/HG?BB<0
@HISEQ:969:HM2KJBCX2:2:1101:13717:16010 2:N:0:ACTATGCA
GTGGCCTACTACCCCAACTATCCCTATTAATCATTACGTCGATCCTAGAAACCAACAAAATAGGTTCGATCGTCCTATTTCGTTATTCCATGCTAATGTATTCAAGCGCGAGCCTGCTTTAAGCACTCTAATTTTTTCAAAGTAACAGTCCTGTTTCCCCGCAACAACAAATTAATGCCATCACGGTTCTACAAGAAGGAGGGACCAGTGAGGCCAGTGCATACCAGTGGCACGACCAACCTACTGGCCCCGAAATTCAACTACGAGCTTTTTAACTGCAACAACTTTAATATACGCTATTGGAGCTGGAATTACCGCGGCTGCTGGCACCAGACTTGCCCTCCAA
+
DDDDDIIIIIIIIIIIIIIIIIGIIIIIIIIIIIIIIIIIHIHIIIIIIIIIIIIIIIIIIIHFHIIHIIIIIIIIIIIIIIIIHIIIGHIIIIIIIIIIIIHHIIIIIIIIIIHIIIIIIHIIIIIIIIIIIIIIIIIIHIIIHIIIHIIIIIIIHIIIIIIHHHIIIHEIIIIIIIIIGIHIIIIIIHIIIIIHGIIIIIIHIIIIIIHIIIIIIIIIIIIIIIIIIIIIIIIIIIIIIIHHHHHIIIHIIIIIIIIIIIIIIIIIIIIIIIHHIIIIIIIIIIIIIIIIIIIIIIIIIIIIIIIIIIIIIIIIIIIIIIIIIIIIIIIIIIIIIIIIIDDDDD
@HISEQ:969:HM2KJBCX2:2:1101:1983:15467 2:N:0:ACTATGCA
GTGGCCTACTACCCCAACTATCCCTATTAATCATTACGGTGATCCTAGAAACCAACAAAATAGAACCATGCCGTCCTATTCTATTATTCCATGCTAATGTATTCGAGCAAAAATGCCTGCTTTAAACACTCTAATTTTTTCAAGGTAAAGGTCCTGGATCCGCAAGACACCCAATAAAGGACATCAAGTTTCTCCAGAAGGTGAGAAATCAACAGTAACAGTTCATACCCCTTAAGGCATGACCATCACGTCAATCCCGAAATTCAACTACGAGCTTTTTAACTGCAACAACTTTAATATACGCTATTGGAGCTGGAATTACCGCGGCTGCTGGCACCAGACTTGCCCTCCAA
+
DDDADIIIIIIIIIIIIIIIIIIHIIIIIIIIIIIHIIIIIIIHHIIIIHIIIIIIIIIIIGIGIIIHIHIIIIHIHEHIIIIIIIIIIIHHIHIIHIIIIFGHIIIHIHIIHIIIIIIIHIIIIHHIHIIIHHIIIIIIIIIIIIIIIIIIHIIIIIIHHHHIIGIHIGIIIIIIIIHHIHIIIIIIIHEIGHIHIIIIIIIIIIIIIHIIIIIIIIHHIIIIHIHIIGIIIIIIIIIIIHIIIIIHIIHHHIIIIIIIIIIIIIIIIIIIIIIIIIIIIIIIIIIIIIIIIIIIIIIHGIIIIIIIIIIIIIIIIIIIIIIIIIIIIIIIIIIIIIIIIIIIIIGIDDDDD
@HISEQ:969:HM2KJBCX2:2:1101:19954:17063 2:N:0:ACTATGCA
GTGGCCTACTACCCCAACTATCCCTATTAATCATTACGTCAATCCTAGAAACCAACAAAATAGGATCGAACGTCCTATTTCATTATTCCATGCTAATGTATTCAAGCGTTAGCTTGCTTTAAACACTCTAATTTTTTCAAAGTAACAGTCCAAATTCCCCGCAACACCAAATTAATGGCATTACGGCTCATCAGGAAGGAGGAATCAGTGAGACCAGTACATACCAGAGGCATGACCAACCTACTAACCCCGAAATTCAACTACGAGCTTTTTAACTGCAACAACTTTAATATACGCTATTGGAGCTGGAATTACCGCGGCTGCTGGCACCAGACTTGCCCTCCAA
+
?DDCDHHEHIHIIHHHHGIIIIIIIIIIGHHIIIIIIHIIIIGIIHIHIIIIIHIIGIIIIHEEHHHCHEHHHEHIIIGHIIHI?EFHHIIEHHHIHHHIGEEHHIGIHGHHHHGIII@HHHHIHIIIHHGHCHHHHIHIIHGHHHIHHHHHG@FDIIGIGIIIIIIHIIGHIIIHIHEHIIIIGGHHHHEIHGIIHIIIHIIIHIHGIIHHHGHH=HHIIHIGIIHHHIIIIHGIIIIHHHHHHHGIHHHHHHGIHIIIIIHIIIIIIHGIIIIIIGIIIIIIHHHHIIHIIIIIIIHHHIIIIIIHHIIIIIIHIIIIIIHIIIIIIIIIIHIIHIIIHDDDDD
@HISEQ:969:HM2KJBCX2:2:1101:3305:17549 2:N:0:ACTATGCA
GTGGCCTACTACCCCAACTATCCCTATAAATCATTACGTTGATCCTAGAAACCAACAAAATAGAATCGAACGTCCTATTTCATTATTCCATGCTAATGTATTCAAGCGCGTGCCTGCTTTAAACACTCTAATTTTTTCAAAGTAACAGTCCTGACTCCCCACAACATCAAATTAATGACATCATGATTCATCAGAAGGGAGAAATCAATGACATTAGTACGTACCGAAGGCACGACCGACGTATTGATCCCGAAATTCAACTACGAGCTTTTTAACTGCAACAACTTTAATATACGCTATTGGAGCTGGAATTACCGCGGCTGCTGGCACCAGACTTGCCCTCCAA
+
DDDDDIIIIIIIIIIHHHIIIIIIIIIIIIIIIIIIIGHIHIIIGIIIIIHIHECHEHIIIIHIHIIHHICHHEEHHHHIIIIIHIIHHIGHHHHHIIHIIHGHIHHIHIHHEHHEHIIIHGFHHHHHIIHHIIIIIIHHIIHGCHHIHHIHHHHIIIIHIHIHHHHHIIIIIIHHHIIIIIIIIIIIIHGGIHHHHHHIHIIIHGIHIIIIHIIHHHIHHIIIHIIHIIIIIIIIIIHHIIHHFHIGHIIIIIHHIIIIIIIIIHIIGIIIIHIHIIIHIIIHIHIIHIIDHHIIHHIIHIIIIIIIIHEHIIIIIIIIIIIIIIIIIIIIIIIIIIIGIDDDDD
@HISEQ:969:HM2KJBCX2:2:1101:11070:17866 2:N:0:ACTATGCA
GTGGCCTACTACCCCAACTATCCCTATTAATCATTACGTCAATCCTAGAAACCAACAAAATAGGATCAAACGTCCTATTTTATTATTCCATGCTAATGTATTCAAGCGTTAGCCTGCTTTAAACACTCTAATTTTTTCAAAGTAACAGTCCTGTTTCCCTGCAACACCAAATTAATGACATTACAGTTCTTCAAGAAGGAGGAACCAGTAAAGCCAGTGCATACCAGAGGCACGACCAACCTACTAATCCCGAAATTCAACTACGAGCTTTTTAACTGCAACAACTTTAATATACGCTATTGGAGCTGGAATTACCGCGGCTGCTGGCACCAGACTTGCCCTCCAA
+
DDDCCIIIIIIIIHIIIIIIIIIIIIIIIIIIIIIIIIIIIIIHIIHIEGHHHIHIIIIHHHHGGHIIIHIIIIIIIIIIIIIHHIHHHIIIHIIIIIIHHHIIIIIIIIIIIHIIIIIIIIIIHIIIIIIHIIIIIIIIHIIIIIIHHIIIIIIIIIIIIIIIIIIIIIHIIIIIIIIIIIIIIIHHIIIIIIIIIIIIIIIIIIIIIIIIIIIIIIIIIIIIIIIIIIIIIIIIIIHIHHHIHIHHIIIIIIIIHIIIIIHHIIIIIHFIIIIIIIIIIIIIIIHHIIIIIIIIIHHIIIIIIIIIIIIIIIIIIIIIIIIIIIIIIIIIIIIIIIIIIDDDDD
@HISEQ:969:HM2KJBCX2:2:1101:5860:17145 2:N:0:ACTATGCA
GTGGCCTACTACCCCAACTATCCCTATTAATCATTACGGCGGTCCTAGAAACCAACAAAATAGAACCGCACGTCCTATTCTATTATTCCATGCTGTAATATTCGAGCAAAGGCCTGCTTTGAACACTCTAATTTTTTCAAAGTAAAAGTCCTGGTCCCCAACACACCCAGTGAAGGGCATGCGGTTCTCCAGAAGAAAAGGCCCGGCCGGACAAGTGCACGCGGTGAGGCGGACCTGCCAGCCAGGCCAAAGGTTCAACTACGAGCTTTTTAACTGCAACAACTTTAATATACGCTATTGGAGCTGGAATTACCGCGGCTGCTGGCACCAGACTTGCCCTCCAA
+
DDDDDIIIIIIIIIIIIIIIIIIIIIIIIIIIIIIIIIIIIIIIHHGIIIHIIIIIIIIIIFHCHHHHIIIIIIIIIIGHIHIIIIIIIIIIIIHIIGIHGIHHIHIIIIIIIIIIIIIIHIIIIIIHIHIIIIIIIIIIHIIIIHIIHIIIIHIIHIIIHIIHHHIIHIIIIIIIIIIIIIIIIIIHIIIIIIIIGIHIIIIIIIIIIIIIIIIIIIIIIIIIHIIIIIIIIIIHIIIIIHGIIIIIIIIIIIIIIIIHIIIIIIIIIIIIIIIIIIIIIIIIIIIIIIIHIIIIIIIIIIIIIIIIIIIIIIIIIIIIIIIIIIIIIIIIIIIIIIIDDDDD
@HISEQ:969:HM2KJBCX2:2:1101:3794:21330 2:N:0:ACTATGCA
GTGGCCTACTACCCCAACTATCCCTATTAATCATTACGTCAATCCTAGAAACCAACAAAATAAGATCGAACGTCCTATTTCATTATTCCATGCTAATGTATTCAAGCGTTAGCTTGCTTTAAACACTCTAATTTTTTCAAAGTAACAGTCCAAATTCCCCGCAACACCAAATTAATGGCATTACGGTTCATAAAGAAGGAGGAATCAGTGAGACCAGTACATACCAGAGGCATGACCAACCTACTAACCCCGAAATTCAACTACGAGCTTTTTAACTGCAACAACTTTAATATACGCTATTGGAGCTGGAATTACCGCGGCTGCTGGCACCAGACTTGCCCTCCAA
+
DDDDCIIIIIIIIIIIIIIIIIHIIIIIIIIIIIIIIIIGIIIIIIIIIIIIIIIHHIIIIIIIIIIIIIHIIIIIHIHIIIIIIIIIIIIIIIIIHHHIIIIIIHHIIIIIIIIHIIIIIHHIHIIIIIIIIIIIIIIIIHHHIHIIIIIIIIIIIIIIIIIIIIIIIIIIHIIIIIIIIIIIIIIIIIIIIIIIIIIIIIIIIIIIIIIIHIIIIIIIIIIIIIIIIIIIIIIIIHIIIIIHHHCIHIIIIIIIIIIIIIIIIIIIIIIIIIIIIIIIIIIIIIIIIIIHIIIIIIIIIIIIIIIIIHHIIIIIIIIIIIIIIIIIIIIIIIIIIIIIIDDDDD
@HISEQ:969:HM2KJBCX2:2:1101:7831:21929 2:N:0:ACTATGCA
GTGGCCTACTACCCCAACTATCCCTATTAATCATTACTTCAGTCCTAGAAACCAACAAAATAGAACCGAAGGCCTAAATTATTATTCCATGCTAATGTATTCAAGGCATAAGCCTGCTTTAAACACTCTAATTTTTTCAAAGTAATAGAGCTAGATCGCGACGACAACCCAGTGAAGGGCGCCGCCGTTTTCTAGCAGGATGGCAGACACGCGCCAGCACTCACACTCGTAACCGAGGCGGGCCAGGTGCGTCAAACCAGAAATCCAACTACGAGCTTTTTAACTGCAGCAACTTTAATATACGCTATTGGAGCTGGAATTACCGCGGCTGCTGGCACCAGACTTGCCCTCCAA
+
DDDDDIIIIIHIGHIICHHIEEHHIIIIIIHGHHIIHIIHHHIIIIHIIHIHHHHIIIH1F?G?1CEHCEC/1DGHHGHFFHCGHIGGHGGHIIIIIIGHH<@C<<F@HHHDCGIHHIHIHGFHHHHFFHGHIGHEH@B<HHCG?HHB1HFHHIHHCGHHHEHIHIDEH<D/<HHIHE<IIIIIIHHCGD9F/EHHHIIIHHEHHIHIIIHGHHHGIHHHF=IHHIIHHHG@CIIIDGIIIIIIIIIGIIIHCIIIIIHHIHHIIHIIHHHIIIHIHHCHIIIIIGHIIHHIHIIIIIHIIIIIHHEHGHHIIIIHHIIIIIHHIHHIHHHIGIIHHHHHIHIIIHDIHAADDD
@HISEQ:969:HM2KJBCX2:2:1101:5798:21957 2:N:0:ACTATGCA
GTGGCCTACTACCCAACTATCCTATTAATCATTACGTCAATCCTAGAAACCAACAAAATAGGATCAACGTCCTATTTCATTATTCCATGCTAATGTATTCAAGCGCGAGCCTGCTTTAAACACTCTAATTTTTTCAAAGTAACAGTCCTGATTCCCCACCACACCAAATTAATGACATGATGGTTCGTCAGAAGGTAGAAATCAGTAACACCAGTACGTACCGAAGGCACGACCAGCGTACTAATCCCGAAATTCAACTACGAGCTTTTTAACTGCAACAACTTTAATATACGCTATTGGAGCTGGAATTACCGCGGCTGCTGGCACCAGACTTGCCCTCCAA
+
DDDCDIIIIIIIIIIIIIIIIIIHIIIIIIIIIIIIIIIIIIIIIIIHHIIIIIIIIIIIIIIHHIIIHIIIIGIIIIGIIIIIIGIIIIIIIIIIIIIIIIIIIIIHHIIIIIHIHHHIIIIIIIIIIIIIIIHHEHIIIIIIIIIIIIIIIIHIIHIHHHHIHIIIIIIIIIHIIIHIGIIIIIIIIIIIIHIIHIIHIIIIIIIIIHIHHIHIIIIIIIHHHIIIHIIIIIIIIIIIHFIIIIIIIIIIIHIHHIIHIIIIIIHHIIIHIIIHGIIIIHHFIIIIHIIIIIIIIIIIIIIIIIIIIIIIIIIIIIIIIIIIIIIIIIIIIHIIIIDDDDD
@HISEQ:969:HM2KJBCX2:2:1101:17786:21762 2:N:0:ACTATGCA
GTGGCCTACTACCCCAACTATCCCTATTAATCATTACGGTGATTCAGAAACCAACAAAACAGGACCACCGCCCTATTTTATTATTCCATGCTAATGTATTCAGACGTAAGCCTGCTTTGAACACTCTAATTTTTTCAAGGTAAAGGTCCTGGTTTCCCACCACGCTAAATTAATAACATGATGGTTCCCCAGAAGGTAGAAATTCCACACGCCAGTACAGACTATTGCCCGACCAACGGTAGAACCCCGAAATTCAACTACGAGCTTTTTAACTGCAACAACTTTAATATACGCTATTGGAGCTGGAATTACCGCGGCTGCTGGCACCAGACTTGCCCTCCAA
+
0D@0DHI@HHEEHI?GGHG@ECHHHHHHE1F<1CFH?1<C@GEHIHHHHGEHHGHIHHECC1C11?1D0?//<<CFECHFEHIHCHFF@G?1CGH1HHH?CF5<1<BGEHGGHG8DFHFHHHHHHCGEGHHHC9H<CE<1EF?HH8HHF1HCDGFGHHGHGHHEGHEF@CCGEHHIIIIHHHHCC/CGHIHEE:H@HHHGIFHED;GAGG@H8GGHGD1CHFEEHHCCC/?IHCHGC<1EDHHCGHDHEFCD11HHHHHIIIH@0HCHHCFD1@HHIHGCEEHEGEFC0E@C@H@IHFHFHHFD1C<D1CC<<HGHCGHHCCDCIIIIIHHG@ECCCHADDCD
@HISEQ:969:HM2KJBCX2:2:1101:9152:21723 2:N:0:ACTATGCA
GTGGCCTACTACCCCAACTATCCCTATTAATCATTACGTCGATCCTAGAAACCAACAAAATAGAATCAAACGTCCTATTTCGTTATTCCATGCTAATGTATTCAAGCGTGAGCCTGCTTTAAACACTCTAATTTTTTCAAAGTAACAGTCCTGATTCCCCATGACACCAAATTAATGACATCATGGTTCGTCAGAAGGTAGGAATCAATAATACCAGTACGTACAATAGCACGACCAATAAATTGATCCCGAAATTCAACTACGAGCTTTTTAACTGCAACAACTTTAATATACGCTATTGGAGCTGGAATTACCGCGGCTGCTGGCACCAGACTTGCCCTCCAA
+
DDDDDIIIIIIIIIIIIIIIIIIIIIIIIIIIIIIIIIIIIIIIIIIIHIIIIIIIIIIIIIIIIIIIIIIGHIIHIIIIHIIIIIIIIIIIIIIIIIIIHIIIIIIIIIIIIIIIIIIIIIIIIIIIIIIIIIIIHIIIIIIIIIIIIIIIIIIIIIIIIIIIIIIIIIIIIIIIIIIIIIIIIIIHIIIIIIIIIIIIIHIIIIIIIIIIIIIIIIIIIIIIIIIIIHIHHIIIIIIIIIIHIIIIHIIIIIIIIIIIIIIIIIIIIIIIIIIIIIIIIIIIIIIIIIIIIIIIIIIIIIIIIIIIHIIIIIIIIIIIIIIIIIIIIIIIIIIIIIIIDDDDD
@HISEQ:969:HM2KJBCX2:2:1101:11602:22591 2:N:0:ACTATGCA
GTGGCCTACTACCCCAACTATTCCTATTAATCATTACGTCAATCCTAGAAACCAACAAAATAGGATCAACGTCCTATTTCATTATTCCATGCTAATGTATTCAAGCGCGAGCCTGCTTTAAACACTCTAATTTTTTCAAAGTAACAGTCCTGTTTCCCTGCAACACCAAATTAATGACATTACAGTTCTTCAAGAAGGAGGAACCAGTAAAGCCAGTACGTACCAGAGGCACGACCAACTTACTGATCCCGAAATTCAACTACGAGCTTTTTAACTGCAACAACTTTAATATACGCTATTGGAGCTGGAATTACCGCGGCTGCTGGCACCAGACTTGCCCTCCAA
+
DDA@DIFHIGIIIHHHHHHIHIHHHGFIIIIIIHIIIEHHHIHHIIHHIIIIIIIIIHIIIIEHIHHCHHHHHHHHIE?GHHGIHHHIIGHHGEHIIIHGHE<HHCIIHFIIIHHHHHGHF@HIHIHIIIIIIHHIGIHHHIIHHHHHIIIHHGEHHIIHEHHHHHGEIHEIIIIHIIIIIIIIIIHIIIHHHHHIIGHIIHHHIIHHHIIIGIIIIHHHHHHHIIIIIII=IHIHHHIIIIHFIIHGGIIIIIIIIIIGIIGIIHIIIIHHE@HIIIGIHG@H?HFIIIIIIIIIIIIIIIIIIIIHIIIGIIIIIIIIIHIIHHIHHHIHEIIHIIHGDDDDA
@HISEQ:969:HM2KJBCX2:2:1101:3136:23468 2:N:0:ACTATGCA
GTGGCCTACTACCCCAACTATCCCTATTAATCATTACGTCAATCCTAGAAACCAACAAAATAGGATCGAACGTCCTATTTCATTATTCCATGCTAATGTATTCAAGCGTTAGCCTGCTTTAAACACTCTAATTTTTTCAAAGTAACAGTCCTGTTTCCCTGCAACACCAAATTAATGGCATTACAGTTCTTCAGAAAGGAGGAACCAGCAAAGCCAGTGCATACCAGTGGCACGACCAACCTGCTGATCCCGAAATTCAACTACGAGCTTTTTAACTGCAACAACTTTAATATACGCTATTGGAGCTGGAATTACCGCGGCTGCTGGCACCAGACTTGCCCTCCAA
+
DD@<DHHHIIIICHHEHIIHHCGHHIIIEFGIGIICHHHIIHIIHEHEHFHI1F@HEE?EGHHFHHHHIHHHIIIHHIEHHHHIHHEHIIHEFGH1FEHHIHHIC@EHIIIHHIGEFHHCGGEBCIHHHHGCFAFHHHHIHIIIHGHHHCFC@GHHIHHDHHFHH<CHHEEFGHHFFH@GHIIIHGDFH8HHEFCHIIIIIIIHIHHHFHCHGGGEIHHEHHHEIHHFCE=HHF</GDFF<AHGDFHFHHHGC1F<FCCCHGEEH@HECIHHECGHHEHGHHG@GC<<HEHHEGHC<<CF<CG1HEGIIHG@<F<<?IIIIHHCGEEEHIGGE?HFIIIHGDDCCD
@HISEQ:969:HM2KJBCX2:2:1101:20649:22751 2:N:0:ACTATGCA
GTGGCCTACTACCCAACTATCCCTATTAATCATTACGGTGATCCTAGAAACCAACAAAATAGAATCATGCCGTCCTATTTTATTATTCCATGCTAATGTATTCAAGCAAAATGCCTGCTTTAAACACTCTAATTTTTTCAAAGTAAAGGTCCTGGTTCCCCGTGACACCCAATTAAGGGCATCGCGGTTCTCCAGAAGGTGAGAAATTGACTACACCAGTTCATACCCCTTAAGGCACGACCGATGTGTCAATCCCGAAATTCAACTACGAGCTTTTTAACTGCAACAACTTTAATATACGCTATTGGAGCTGGAATTACCGCGGCTGCTGGCACCAGACTTGCCCTCCAA
+
DDDDAIIIIIIIIEHHHIIIIIHIIIIIIIIIIIIIHFHIIIIIIIIIIIIHIIIIIIGHIHGEEHHHGHEHIIHHIIFHIIIIHIF<DG@DHEFHIIHHHIHHHCIHHHHFIHIIFGIHHHHHIIIHHFHIHHHHHHIIHHIIIIIIIHIIIHIHHHIGIIIHIIIIIHIIIIGIIIIIIHHIHGIIIIIIIHHHIIIIIIIIIIIIIIIIII;IIIIIIIIIIIIHIIHI<IHIIIIIIIIIIGIIIHHIIIIIIIIIIIIIIIIIIIIIIIIIIIIIIIIIIIHIIIIFHHIIIIIIIIIIIHIIIIIIIIIIIIIIIIIIIIIIIIIIIIIIIIIIIIIIIIDDDDD
@HISEQ:969:HM2KJBCX2:2:1101:19414:22011 2:N:0:ACTATGCA
GTGGCCTACTACCCCAACTATCCCTATTAATCATTACGTCAATCCTAGAAACCAACAAAATAGGATCAACGTCCTATTTCATTATTCCATGCTAATGTATTCAAGCGCGAGCCTGCTTTAAACACTCTAATTTTTTCAAAGTAACAGTCCTGATTCCCCACCACACCAAATTAATGACATGATGGTTCGTCAGAAGGTAGGAATCAGTAACACCAGTACGTACCGAAGGCACGACCAGCGTACTAATCCCGAAATTCAACTACGAGCTTTTTAACTGCAACAACTTTAATATACGCTATTGGAGCTGGAATTACCGCGGCTGCTGGCACCAGACTTGCCCTCCAA
+
DD@ADIIIIIIIIHHIHIIHIIIIIIIIGHGFHGHIIEHHHHIHHIIIHHHIIIHIIIIHIHIHIIIHIIIEIIHIIIIHIIIIIHIHCHIHIHIHHIIIIHHFIHHHIIIIIHIIHHIIIHIHIIIHIHIIIIIIIIIIIIIIIIIIIIIHHHHIIIIHIIHHHHHHHIHIIIHIIIIIIHIIIIIIIIIIHIIIIHIIHIIIIIHIIIIIIIHIIIIHIIIIIIIHIIIIIIIHIIHIHHHHIIIIIIHIHIIIIIHIHHHIIIIIIIIIIIIIIIIIHIHIIIIIIIIIIIIIIIIIIIIIIIHIIIIIIIIIIIHIIIIIIIIIIIIIIIIIIIIIDDDDD
@HISEQ:969:HM2KJBCX2:2:1101:2209:23977 2:N:0:ACTATGCA
GTGGCCTACTACCCCAACTATCCCTATTAATCATTACGTCAATCCTAGAAACCAACAAAATAGGATCGAACGTCCTATTTCATTATTCCATGCTAATGTATTCAAGCGTTAGCCTGCTTTAAACACTCTAATTTTTTCAAAGTAACAGTCCTGTTTCCCTGCAACACCAAATTAATGACATTACAGTTCTTCAAGAAGGAGGAATCAGTAAAGCCAGTACATACCATAGGCACGACCAACCTACTGACCCCGAAATTCAACTACGAGCTTTTTAACTGCAACAACTTTAATATACGCTATTGGAGCTGGAATTACCGCGGCTGCTGGCACCAGACTTGCCCTCCAA
+
DDDBDIIIIIIIHIIIIIIIIIIIIIIIIIIHIIIIIIIIIIIHHHHIIIIIIIIIIIIGIHIHIIIGIIIIIIIIIGIIIIIHHIHEHIIEHHHGIIIIIIHIIIIIIIHIHHIHIIIHIIIIIIIHHHHIIHHIIIIIIIIIIHHIIIIHHIHHIIIIIHIIIIIIIIIIIIIIIIIIIIIIIIHIIIIIIIIIIIIIIIIIIIHIIIIIIIIIIIIIIIIIIIIII=IIIIIIIHHHIIIHFIIIGHIIIIIIIIIIIIIIIIIIIIIIIIIIIIIIIIIIIIIIIIIIIIIIIIIIIIIIIIIIIIIIIIIIIIIIIIIIIIIIIIIIIIIIIIIIIDDBDD
@HISEQ:969:HM2KJBCX2:2:1101:4520:24175 2:N:0:ACTATGCA
GTGGCCTACTACCCAACTATCCCTATTAATCATTACGTTGTACCTAGAAACCAACAAAATAGGTTCGAACGTCCTATTTCATTATTCCATGCTAATGTATTCAAGCGTTTGCCTGCTTTAAACACTCTAATTTTTTCAAAGTAACAGTCCTGACTCCCCACGACACCAAATTAATGACATCATGGTTCATCAGAAGGGAGGAATCAACGACCCCAGTGCGTACCGAAGGCACGACCGACGTATTGATCCCGAAATTCAACTACGAGCTTTTTAACTGCAACAACTTTAATATACGCTATTGGAGCTGGAATTACCGCGGCTGCTGGCACCAGACTTGCCCTCCAA
+
DDB?DFC@@GGCHCHHCHEHEHIIHIHIEHHEHIHFGHIHHFC<CHIHHIIGHIHIIIIEHE?HHIHHHHHHIIIHGHGFHHHHEFEEGHH?HHHFHIHHHECHHGHHHHHHEIIHIHFHEHHHFHHIHHHHHHHHHHHIIIHIHHHHFGFCEHHIHGCGHHFHHE?HEIIIIIIIIIHHIIIIIIIGIHFHIIIHCHHEGHHIHFHIHEIIIHIIIIGIIIIIHFIHHIHGIIIIIIGHIHFDIIIIIIHEFHHHHHE?HDIHCGIIIIHHHHIIHIIIHHHGIGIIIIIIIIIHHIHFIIHIIIIIIIIIIIIIGHHIIIGIIIIIHHIHHHHHHDDIDDDDD
@HISEQ:969:HM2KJBCX2:2:1101:8855:24017 2:N:0:ACTATGCA
GTGGCCTACTACCCCAACTATCCCTATTAATCATTACGTCAATCCTAGAAACCAACAAAATAGGGTCGAACGTCCTATTTCATTATTCCATGCTAATGTATTCAAGCGTTAGCCTGCTTTAAACACTCTAATTTTTTCAAAGTAACAGTCCTGTTTCCCTGCAACACCAAATTAATGGCATTACAGTTCTTCAGAAAGGAGGAATCAGCGAAGCCAGTTCATACCAGTGGCACGACCAACCTGCTGACCCCGAAATTCAACTACGAGCTTTTTAACTGCAACAACTTTAATATACGCTATTGGAGCTGGAATTACCGCGGCTGCTGGCACCAGACTTGCCCTCCAA
+
CDDDDIHHIIIIIIIHIIIIHHIIIIIIIHIIIHIIIIIIIIIIIIIIIIIIIHGHHHEHIIHIGHHIHIIH@HIIIHHHIIHIHIIHHIIIIGIGIIHHIGHGGIIIIIIHIHIHIIIIIIHIIIHHIHIHIHIIHHEIIIIIIIIIIIFHHIIIIIIIIIIIIHIHHHHHHIIIIIIIGIIIIIIIIIIIIIIHIIIIHIIIIIIIIIIIHIIIIIIIIIIHHIIIIIIIIIIIGIIIIIHHGIHHGHIIIIHIIIIIIIIIIIIIIIIIIIIIIIIIIIIIIIIIIIIIIIIIIIIIIIIIIIIIIIIIIIIIIIIIIIIIIIIHIIIIIHIIIIIIIDDDDD
@HISEQ:969:HM2KJBCX2:2:1101:16058:25553 2:N:0:ACTATGCA
GTGGCCTACTACCCCAACTATCCCTATTAATCATTACGTCAATCCTAGAAACCAACAAAATAGGATCAAACGTCCTATTTCATTATTCCATGCTAATGTAATCAAGCGTTAGCCTGCTTTAAACACTCTAATTTTTTCAAAGTAACAGTCCTGTTTCCCTGCAACACCAAATTAATGACATTACAGTTCTTCAAGAAGGAGGAACCAGTAAAACCAGTACATACCAGAGGCACGACCAACTTACTAATCCCGAAATTCAACTACGAGCTTTTTAACTGCAACAACTTTAATATACGCTATTGGAGCTGGAATTACCGCGGCTGCTGGCACCAGACTTGCCCTCCAA
+
DDADDIIIIIIIFHIIIIIIIHIIIIIHIIIHIIIHHIIIIIIHGHIHEHHHHIIIIHIIHHIIHHHCHHIHIIIIIIHHHGHHHHIFHIHIGHHIIIIHIEHIHIIIIIIIHIHIHIHIII<CGHHHGHHHIIIIIHHIHHIIHHFHHHIIHHIIHHGHHHHIHHIIHIIHIIHHGGHIIHIGG?HHHIIHIIFHHFHHIHHIGIHIHIHHHIHHHHHHGHHIIHGHHFHIHIIIIIIHCGCEHHHHHHF@HGD11HHEHCIHHHDHEHHG@@DC<<HHIIIHHHFHIHGHGIHGHIHH?IIHHIIIHHHGHHCCCHGIH@HHHG@IIHGHDDEGHHHIHDBADD
@HISEQ:969:HM2KJBCX2:2:1101:18898:25091 2:N:0:ACTATGCA
GTGGCCTACTACCCCAACTATCCCTATTAATCATTACGTCGATCTTAGAAACCAACAAAATAAGATCAAACGTCCTATTTCATTATTCCATGCTAATGTATTCAAGCGAATGCCTGCTTTAAACACTCTAATTTTTTCAAAGTAACAGTCCTGATTTCCCACGACACCAAATTAATGACATCGTGGTTCGTCAGAAGGGAGAAACCGACAGGGCCAGTACACACCAGAGGCGCGACCGACCCGTCGATCCCGAAATTCAACTACGAGCTTTTTAACTGCAACAACTTTAATATACGCTATTGGAGCTGGAATTACCGCGGCTGCTGGCACCAGACTTGCCCTCCAA
+
BDADDIHIHHIIHIIIHHIIIIIIIIIIIFHHIHIIIIIIIIIHIHIIIIIIIHIIIIIHHHHICHHIIIIHHGHHGFHHCHHHHHIHIIIIGHHIIIIHHIHHIIGHIHHHHIIIIIIIIIHIIHHIHIHGHHIIIIIIIIIIIHIIIIIIIIIIIIHHIHIIGIGHHIIHIHHIIHIHHIIHHIIIIHIIIIIIIIHIHGGHIIIIIIIHIIIGIIIIIIHIIIIII2IIIIIIIIIIIIIIHHIIHIIIIIIIIIIIIIIIIIIIIIIIIIHIIIIIIIIHIIIIIIIIIIIIIIIIIIIIGIIIIIIIIIIIIIIIIIIIIIIIIIIIIHHIIIIIIDDDDD
@HISEQ:969:HM2KJBCX2:2:1101:2538:25638 2:N:0:ACTATGCA
GTGGCCTACTACCCCAACTATCCCTATTAATCATTACGTCGATCCTAGAAACCAACAAAATAGAATCAAACGTCCTATTTCATTATTCCATGCTAATGTATTCAAGCGTGCGCCTGCTTTAAACACTCTAATTTTTTCAAAGTAACAGTCCTGATTCCCCACGACACCAAATTAATGACATCGCGGTTCTTCAGAAGGTAGGAACCAATAATGCCAGTGCGTACCGAGGCACGACCGACAATCTGATCCCGAAATTCAACTACGAGCTTTTTAACTGCAACAACTTTAATATACGCTATTGGAGCTGGAATTACCGCGGCTGCTGGCACCAGACTTGCCCTCCAA
+
DDDDDIIIIIIIIIIIIIIIIHIIIIIIIIIGIIIIIIIIIIIHIIIIIIIIIIIIHIHIIIHHIIIIIGIHIGIIGHHHHIIIIHIIHIIIIIIIIIIIIIIIIIIIIIHIIIIIIIIHIIIIIIIIIIIIIIIIHIIIHIIIIHHIIIIIIIIIIIIIIIIIIIIIIIIIIIHIIIIIHIIIIIIIIIIIIIIIIIIIIIIIHIIHIIHIIIIIIIIIHIIIIIIIIIIIIIIIIIIIIHHHIIIIIIIIIIIIIIIIIHIIIIIIIIIIIHIIIIIIIIIIIIIIIIIIIIIIIIHIIIIIIIIIIIIIIIIIIIIIIIIIIIIIIIIIIIIIIIIIDDDDD
@HISEQ:969:HM2KJBCX2:2:1101:7864:27676 2:N:0:ACTATGCA
GTGGCCTACTACCCCAACTATCCCTATTAATCATTACGTCAATCCTAGAAACCAACAAAATAGGATCAAACGTCCTATTTTATTATTCCATGCTAATGTATTCAAGCGTTAGCCTGCTTTAAACACTCTAATTTTTTCAAAGTAACAGTCCTGTTTCCCCGCAACACCAAATTAATGGCATCACGGTTCTTCAAGAAGGAGGAATCAGCGAGGCCAGTTCATACCATTGGCACGACCAACCTGCTGACCCCGAAATTCAACTACGAGCTTTTTAACTGCAACAACTTTAATATACGCTATTGGAGCTGGAATTACCGCGGCTGCTGGCACCAGACTTGCCCTCCAA
+
DDDDDIIIIIIIIIIIIIIIIIIIIIIIHIHIIIHIIIIIIIIIHIGIHIIIHIHHFIIIIIHHIIGIIHIIHIIIIIHHIIIIIIIIIIIIIIIIIIIHIHHIIIIIIIHIIIIHHHHHIIHIIIIHHHHHHGGHHIIIIIHIHIIIIIIIHHHEHIHHIIIIIIIIIHHIIHHHIIIIIIHIIIIIIIHIGIIHIIHIHIHIIIIIHHIIHIIIIIIIIIIIIHGIHIIIIIHIHHHIIGIHFHIIIIIIIIHIIIIIHECIGIIIIIIIIIIIIIIIIIIIHIIIIIIGHIIIIIIIIIIIIHIHIIIHHIIHIIIIIIIHIIHIHIIIIHIHIIIIIDDDDD
@HISEQ:969:HM2KJBCX2:2:1101:13085:27422 2:N:0:ACTATGCA
GTGGCCTACTACCCCAACTATCCCTATTAATCATTACATCGATCCTAGAAACCAACAAAATAGAATCTGATGTCCTATTTCATTATTCCATGCTAATGTATTCAAGCGTAAGCTTGCTTTAAACACTCTAATTTTTTCAAGGTAACAGTCCTAATTCCCCATAACATCAAATAAATGACATTATGGTTCTTTAGAAGGTGAGAACCAATAAAACCAGTACATACCAAGGCATGACCGATTCCTTGATCCCGAAATTCAACTACGAGCTTTTTAACTGCAACAACTTTAATATACGCTATTGGAGCTGGAATTACCGCGGCTGCTGGCACCAGACTTGCCCTCCAA
+
DDDDAHIHIIHHFEEHHIHHHEHEFFHIIIIIHHIIHFH@HCGHCEGHEHIHHHHIHIHHHIIHIHIIHHHIHHIIGIIIIHHIEHG<<FHHHEEEIHHEFFHHIIIIHHCFHHHHEHHH@1BEGHI9GHEGHHHHHHHHAHIGHIHEFFEHIIIIE@DGHEHHHHIH?HHIIHHHGFHIIIIH<<GHGHHHCCH:FGHED@HGH@HHCIIIHEHG@HHGHHHH?HHCHHHEGHG@F@HEAEAF8CFH<HCG?F1IHHE1IHEE?FHED<H@HD@H?IIHHCDC?GE@CCHHGF<@HHGIIHHHEHC?HHHHH<<HCC1@FHCHEIHHCFED<EEGHHGC?DDD@
@HISEQ:969:HM2KJBCX2:2:1101:18345:27573 2:N:0:ACTATGCA
GTGGCCTACTACCCAACTATCCCTATTAATCATTACGTCAATCCTAGAAACCAACAAAATAGGATCGAACGTCCTATTTCATTATTCCATGCTAATGTATTCAAGCGTTAGCTTGCTTTAAACACTCTAATTTTTTCAAAGTAACAGTCCAAATTCCCCGCAACACCAAATTAATGGCATTACGGCTCATCAGGAAGGAGGAATCAGTGAGACCAGTACATACCAGAGGCATGACCAACCTACTAACCCCGAAATTCAACTACGAGCTTTTTAACTGCAACAACTTTAATATACGCTATTGGAGCTGGAATTACCGCGGCTGCTGGCACCAGACTTGCCCTCCAA
+
DDADDIIIIHIIHHHIIIIIIHIHHHGHHHHIIIIIIHHHCGHDECHGHIHIIIHIIHIHHHFEHIHIIIGIHIIIIIIEHHIIIIIGHGHFHIHHIHIIIHHIEHHIHIHIIIIIHIIIIIGHGHIIHIIIHIIIIIHHGGHHIIHEHHHCHHHHHHHFIIIHIHHE@D<FEHHHG?CFHHHIIIHHFFCHCHIIIIIIHHHCGIHGGDAIIHHFEHEEHG;IIIHHIIHHHHGGIHHHGFHHHHIGIIHHHGECHHHGDHEEGIHHCHCEHIHG@EIHEHFECHHHHHIHEIIGIIHIIHGCEH@GIHFIHIIHD@HGHHHHHHGHCHHHGEE?HHED<@ABD
@HISEQ:969:HM2KJBCX2:2:1101:19882:27679 2:N:0:ACTATGCA
GTGGCCTACTACCCCAACTATCCCTATTAATCATTACGTCAATCCTAGAAACCAACAAAATAGGATCGAACGTCCTATTTCATTATTCCATGCTAATGTATTCAAGCGTTAGCTTGCTTTAAACACTCTAATTTTTTCAAAGTAACAGTCCAAATTCCCCGCAACACCAAATTAATGGCATTACGGCTCATCAGGAAGGAGGAATCAGTGAGACCAGTACATACCAGAGGCATGACCAACCTACTAACCCCGAAATTCAACTACGAGCTTTTTAACTGCAACAACTTTAATATACGCTATTGGAGCTGGAATTACCGCGGCTGCTGGCACCAGACTTGCCCTCCAA
+
CDDDDIIIHHIIGIIIIIIIIIIIIIIIIIIIIIIHIIIIIIIIIIGHGHIIIIHIHIIIIIIIIHIIGIIIIIIIIIIIIIIHEHIHEHHHIIIIIIIIIGHIIHHFIHIIIIIHIIIIIIIIIIIIIIIIIIHIIIHHIIIIIIHHHIIIIIIHIIIIIHIIIIIIIIHHIHIIIIIIIIIIIIIIIIIIIIIIIHIIIIIIHIIIIIIHIIIIIIIIIIIIHIIIIIIIIIIIIIHIIIIHGIHIIIIIIIIIHIIIIIIIIIIIIIIIIIIIIIIIIIIIHHFHIIHIIIIIHHIIIIIIIIIIIIIIIIIIIIIIIIIIIIIIIIIIIIIIIIIIIDDDDD
@HISEQ:969:HM2KJBCX2:2:1101:5206:28303 2:N:0:ACTATGCA
GTGGCCTACTACCCCAACTATCCCTATTAATCATTACGGTGATCCTAGAAACCAACAAAATAGAATCATGCCGTCCTATTTTATTATTCCATGCTAATGTATTCAAGCAAAATGCCTGCTTTAAACACTCTAATTTTTTCAAAGTAAAGGTCCTGGTTCCCCGCGTCACCCAATTAAGGACAGCGCGGTTCTCCAGAAGGTGAGAAATTGACTACACCAGTTCATACCCCTTAGGGCACGACCAATGTGTCAATCCCGAAATTCAACTACGAGCTTTTTAACTGCAACAACTTTAATATACGCTATTGGAGCTGGAATTACCGCGGCTGCTGGCACCAGACTTGCCCTCCAA
+
DDDAAHIEHIIIHIIHHGIIHHHHHHHIIHIIIIIHHIIIHHIEIHIIIHHIIEHHIEHIHIIHHHHIIGIGIFHIIIIHHHIIIHHHHHCHIFHHIIIIIFHIIIHIIIIHGHIIHIHHHHHIIIIHIIIIIHIFCCHHGHHHHHIGIIHIHGHHHEDDGDHHHHIIIIIIGIIIHIIIIIHHCGHIIIHHGIIIHHIIHIIHHIIIIHIIIIIHHIIIIIIIHHIGHEHFHHIIIIIHIIIIIIIIGHHIHHIIIHHHHHHIIIIIIIIIIIIIHIIIIIIIIIIIHHIIHHHIIIIIIIIIHHHIIIGIIHIHHIHIGIIIIHIIIIIIIIIIIIIIIHIIIIIDDDDD
@HISEQ:969:HM2KJBCX2:2:1101:5466:28417 2:N:0:ACTATGCA
GTGGCCTACTACCCCAACTATCCCTATTAATCATTACGTCAATCCTAGAAACCAACAAAATAGGATCAAACGTCCTATTTCATTATTCCATGCTAATGTATTCAAGCGTTAGCCTGCTTTAAACACTCTAATTTTTTCAAAGTAACAGTCCTGTTTCCCTGCAACACCAAATTAATGACATTACAGTTCTTCAAGAAGGAGGAACCAGTAAAGCCAGTGCATACCAGAGGCACGACCAACCTACTAATCCCGAAATTCAACTACGAGCTTTTTAACTGCAACAACTTTAATATACGCTATTGGAGCTGGAATTACCGCGGCTGCTGGCACCAGACTTGCCCTCCAA
+
DDDBBHHEHHCEHHIIHIIIIIEHEHIIIIIHIIIIIIIIIIHHHHIHGHIII?@@H@1FGHEHIIIIHHEHCDGCHCHHC1<FHGHHEHIIGHGIICGFHGG?EDHHHIHEHGEFEHHHIHHHHHFHHHGCEGHGIHHGHGIGIHIHGGIHHHHCFHGHHHHHIHIIHHHIIIGIIIIHHHHIGHHFHGIIHFHGIHHGEIIHFGHIHHHIIIHHEHHIHIIIIHEE?IGIHIIIHD1IIIHGGIHIHHHEG1E@CCHGHHHHHIIHHIHGHHEHGGIIIHHGC@HIIIIHHGHEFGHEIIHIIIIIIIHGHIIIIHEHHHHFIIGIHIIIHCIIIIIGHDDDD@
@HISEQ:969:HM2KJBCX2:2:1101:13649:28830 2:N:0:ACTATGCA
GTGGCCTACTACCCCAACTATCCCTATTAATCATTACGTCAATCCTAGAAACCAACAAAATAGGATCGAACGTCCTATTTCATTATTCCATGCTAATGTATTCAAGCGTTAGCTTGCTTTAAACACTCTAATTTTTTCAAAGTAACAGTCCAAATTCCCCGCAACACCAAATTAATGGCATTACGGCTCATCAGGAAGGAGGAATCAGTGAGACCAGTACATACCAGAGGCATGACCAACCTACTAACCCCGAAATTCAACTACGAGCTTTTTAACTGCAACAACTTTAATATACGCTATTGGAGCTGGAATTACCGCGGCTGCTGGCACCAGACTTGCCCTCCAA
+
DDDDDIIIIIIIHIIIIIIIIIIIIHIIHHIIIIIIIIHIIIIIIIIIGIIIIIHIHIIHHHHFGHIIIIIIIIIHIIIIIIIIIIIIGIIHGIIIIIIIIIIIHIIIIIIIIIIIIIIIHIHHIIIIIIIIIIIIIIIIIIIIIIIIIIIIIIIIIIIIIIIIIIIIIIIIIIIIHIIIIIIHIIIIHIIIIIIIIIIIIIIIIIIIIIIIIIIIIHIIIIIIIIIIIIIIIIIIIIIIIIHHHIIIIIIIIIIIIIIIIIHIIIIIIIIIIIIIIIIIIIIIIIIIIIIIIIIIIIIIIIIIIIIIIIIIIIIIIIIIIIIIIIIIIIIIIIIIIIIIIDDDDD
@HISEQ:969:HM2KJBCX2:2:1101:16836:29268 2:N:0:ACTATGCA
GTGGCCTACTACCCCAACTATCCCTATTAATCATTACATCGATCCTAGAAACCAACAAAATAGAATCGGATGTCCTATTTCATTATTCCATGCTAATGTATTCAAGCGTGAGCCTGCTTTAAACACTCTAATTTTTTCAAGGTAACAGTCCTAATTCCCCGTGACACCAAATTAATGGCATTACGGTTCTTTAGAAGGTGAGAAATCAATAATATCAGTACATACCAACGGCATGACCGAAACATTGATCCCGAAATTCAACTACGAGCTTTTTAACTGCAACAACTTTAATATACGCTATTGGAGCTGGAATTACCGCGGCTGCTGGCACCAGACTTGCCCTCCAA
+
DDBADHGHIIIIHIHHHHHIHHHIIIIIIHHIIHGHIHHGHHHIIIHIIIIIIIIIHIIHIIIIIHHHD0<CHHIHIH1DG?GFHHFHCHGHHIIHHIHHIGFHIIIIIIHGHIIIHHGECEIHHIHHHIIIHHHHFHHIIIIHIIHHEHIIIHH?HIIIIHIIIHHIIEHHGIIIIIIIHHHIHHHEIGIIHHGIIIIIHIIIIIIIIIIIIHHHHHIHIIIIIIIIIIIIIIHHH=IIIIIHGDHIHHIIIHHIHIIIIIIIIIIIIHHGHIHHHIHHHHIHGGHIIHEIIIIIHHHIHIIIIIIIIIIIIIHIIIHIHHIHIHIIIHHIHHHIHIIIIHDDBDB
@HISEQ:969:HM2KJBCX2:2:1101:18419:28871 2:N:0:ACTATGCA
GTGGCCTACTACCCCAACTATCCCTATTAATCATTACGTCAATCCTAGAAACCAACAAAATAGGATCAAACGTCCTATTTCATTATTCCATGCTAATGTATTCAAGCGTTAGCCTGCTTTAAACACTCTAATTTTTTCAAAGTAACAGTCCTGTTTCCCTGCAACACCAAATTAATGACATTACAGTTCTTCAAGAAGGAGGAACCAGTAAAGCCAGTACATACCAGAGGCACGACCAACCTACTAATCCCGAAATTCAACTACGAGCTTTTTAACTGCAACAACTTTAATATACGCTATTGGAGCTGGAATTACCGCGGCTGCTGGCACCAGACTTGCCCTCCAA
+
DDDADHIEHHHFHEECGHHHIIIIIIIIIIEHIIIIIIHHHHIHHC?GHCHCGHHIHHIIIEE@@GHIHHHHHIHHFHHIIIHHHHHHHHHIIHIHHHIHHIIIHHHHHII@FFGHIEHHHHHHIIHIHIIHEHHHEIHIIHGIIIHIIIIHIIIIIIHHHIIIIHGHHHHHEIHHIIHIHHHGIGGIIHHIHIIIIIIIIIHIHHHGIIIIIHIIHIIHIIIIIHHHHHIIHHHHIIHIHIH;CHHCHIHIIHH@CIIIHHDIHHIIIIIHIIIIIIIIIIIIIIGIIIIIHIIIHHIHIIIIIIHIIIIIIIHHIIHHIIHIIIIIIIIIIIIIHIIIIDDDDD
@HISEQ:969:HM2KJBCX2:2:1101:17795:29329 2:N:0:ACTATGCA
GTGGCCTACTACCCCAACTATCCCTATTAATCATTACGGTGATCCTAGAAACCAACAAAATAGAACCATGCCGTCCTATTCTATTATTCCATGCTAATGTATTCGAGCAAAAATGCCTGCTTTAAACACTCTAATTTTTTCAAGGTAAAGGTCCTGGATCCGCAAGACACCCAATAAAGGACATCAAGTTTCTCCAGAAGGTGAGAAATCAACAGTAACAGTTCATACCCCTTAAGGCATGACCATCACGTCAATCCCGAAATTCAACTACGAGCTTTTTAACTGCAACAACTTTAATATACGCTATTGGAGCTGGAATTACCGCGGCTGCTGGCACCAGACTTGCCCTCCAA
+
DDDDDIIIIIIIIIIIIIIIIIIIIIIIIIIIIIIIIIIIIIIIIIIIIIIIIIIIIIHIIGHIIIIIIGIIIIIIIIIIIIIIIIIIIIIIIGIIIIIIIHHHGHIIIIIIIIIIIIIIIIIIIIIHIIIIIIIIIIIIIIIIIIIIIIIHHIIIHHHIIIIIIIHHHHIIIIIIIIIIIIHIIHIIHIGHIIIIIIIIIIIIIIIIIIIIIIIIIIIIIIIIIIIIIIIIIIIIIIIIIIIIIIIIIIHFIHHIIIIIIIIIIIIIIIIIIIIIIIIIIIIIIIHIIIIIHIIIIIIIIIIIHHHIIIIIIIIIIIIIIIIIIIIIIIIIIIIIIIIIIIIIIIIIDDDDD
@HISEQ:969:HM2KJBCX2:2:1101:15313:29568 2:N:0:ACTATGCA
GTGGCCTACTACCCAACTATCCCTATTAATCATTACGTCAATCCTAGAAACCAACAAAATAGGATCAAACGTCCTATTTCATTATTCCATGCTAATGTATTCAAGCGTTAGCCTGCTTTAAACACTCTAATTTTTTCAAAGTAACAGTCCTGTTTCCCTGCAACACCAAATTAATGACATTACAGTTCTTCAAGAAGGAGGAACCAGTAAAGCCAGTACATACCAGAGGCACGACCAACTTACTAATCCCGAAATTCAACTACGAGCTTTTTAACTGCAACAACTTTAATATACGCTATTGGAGCTGGAATTACCGCGGCTGCTGGCACCAGACTTGCCCTCCAA
+
<<D0<<1G?@1<1<1<01<<<<1<<1<1DC11<11D<CGE0<1<1<11<D@1<F<<1<<<<11D1<11<D0FCH@1DH1<1<<11DC1<DF1F1<G1H@EE8HD<EAEGFHHHECA<1B<F<<1EHEBDFHIHGHFGG<@F@1BC:FH;C@@<<<GHF01C@G1FGDFFHEHE@DHD?D/?G<DD<F<D<FG@FGC0C<:7@1GCD1<:FEHF7F@FC<<1<EHF111E0C<:<1C1<<<<1<1CCHFED<C1<11GC<10HECG?<11<1@D1<@F<1CC<<<1<<1HF<0<C?EHCHGG?CC<1F1FD1CHECECF1@<1C11EFD<11D1C@CEC0@0@@<<
@HISEQ:969:HM2KJBCX2:2:1101:5597:29930 2:N:0:ACTATGCA
GTGGCCTACTACCCCAACTATCCCTATTAATCATTACGGTGATCCTAGAAACCAACAAAATAGAACCATGCCGTCCTATTCTATTATTCCATGCTAATGTATTCGAGCAAAAATGCCTGCTTTAAACACTCTAATTTTTTCAAGGTAAAGGTCCTGGATCCGCAAGACACCCAATTAAGGACATCAAGTTTCTCCAGAAGGTGAGAAATCAACAGCGACAGTTCATACCCCTTAAGGCATGACCATCACGTCAATCCCGAAATTCAACTACGAGCTTTTTAACTGCAACAACTTTAATATACGCTATTGGAGCTGGAATTACCGCGGCTGCTGGCACCAGACTTGCCCTCCAA
+
DDDDCIIIIIIIIIIIIIIIIIIIIIIHIIIIIIIIHIHIHIIIIHIIIIIIIIIIIIHIIIHIIIIIIIIIIIIIHIH?@HHHIHIIHIIIHGIIEHIHHHGHIIIIIIIIIHIIIHHIIIIIIHHIIIIIIIIIIIIIIIIIIIIGIIIHIIIIIIIIIHIIIIIIIIIIIIIIHIIIIIIIIIIIHHHIIIIIIIIIIIIIHIIIIIIIIIIIIIIIIIIIIIIIIIIIIIIIIIIIIIIIIIIIIIHHIIIIIHIIIIIIIIIHIHIIIIIIIIIIIIIIIIIIIIIIIIIIIIHIHIIIHIIIIIIIIIIIIIIIIIIIIIIIIIIIIIIIIIIIIIIIIIIIDDDDD
@HISEQ:969:HM2KJBCX2:2:1101:1421:30722 2:N:0:ACTATGCA
GTGGCCTACTACCCAACTATCCCTATTAATCATTACGTCAATCCTAGAAACCAACAAAATAGGATCGAACGTCCTATTTCATTATTCCATGCTAATGTATTCAAGCGTTAGCCTGCTTTAAACACTCTAATTTTTTCAAAGTAACAGTCCTGTTTCCCTGCAACACCAAATTAATGACATTACAGTTCTTCAAGAAGGAGGAATCAGTAAAGCCAGTACATACCATTGGCACGACCAACCTACTGACCCCGAAATTCAACTACGAGCTTTTTAACTGCAACAACTTTAATATACGCTATTGGAGCTGGAATTACCGCGGCTGCTGGCACCAGACTTGCCCTCCAA
+
DDDDDIIIIHIHIIIIIIHIIIIIIIIIIIIIIIIIIIIIIIIIHHIIIIIIIHIIEHIHGHEHHHHIGHHHHIIIIIIIIIIIIIIHIIHHHIIIIHHIIDHIHHIHHHHHIHHIIIIIIHIIHIIHHIHIIIIIHHIIHIIIIIIIHIIIHHIGHIIGIIHIIIHIIIIHIIIIIIIIIIIIIIHHHHIIIIIHIIHHIHHHFHIIHHIIHGIHHHIIHIHHIIIIIIHHHHIHIEHHFHHHIIH<IIIGIIIIIIIIIIIIIIIIHHHHHHIIIIIIIHFHIIIIHIIIIIIIIIIIIIIIIIIIIIIIIIIIIIIIIIIIIIIIIIIIIIIIIIIIDDDDD
@HISEQ:969:HM2KJBCX2:2:1101:14841:30253 2:N:0:ACTATGCA
GTGGCCTACTACCCAACTATCCCTATTAATCATTACGGTGGTCCTAGAAACCAACAAAATAGAACTACAACGTCCTATTCTATTATTCCATGCTAATCTATTCAAGCAATAGCCCGCTTTAAACACTCTAATTTTTTCAAGGTAATGGTCCTGGCTCCCCAACACACCCAATAAAGGGCATACTGGTTCACCAGAAGGAAGACCCGACAGCAGACAGTACTCGCCAAAGACGGACCGCCCGGCCAGGCCTAAAATTCAACTACGAGCTTTTTAACTGCAACAACTTTAATATACGCTATTGGAGCTGGAATTACCGCGGCTGCTGGCACCAGACTTGCCCTCCAA
+
DDBBDIIIHIIHIHIIHIIIHIIIIIIHIIIIIIIIIIIIHIHIIIIIIIHIIIIIHIIIIEHIIIIIIIHIHHIIIGHIHIIIIIIIIGHHEHHIGIIIIGIIHHHIHIIIIHIIGHIIIIIIIIIIIIIIIIHIIIIIIIIIHIIIIIIIIIIHIIIIIIIHIIIIHHHHHFHIIIIIIIIIIIIHHIIIIIIIIIIIIIIIIHIIIIIIIIIIIIIIHHIIIIIIIHHIIIIIIIIIIIIHIIIIHIHIIIIIIIIIIIIIIIIIIIIHHIIIIIIIIIIHHIIIIIIIIIIIIIIIIIIIIIIIIIIIIIIIIIIIIIIIIIIIIIIIIIIIIIIIDDDDD
@HISEQ:969:HM2KJBCX2:2:1101:5651:30706 2:N:0:ACTATGCA
GTGGCCTACTACCCCAACTATCCCTATTAATCATTACGTCGATCCTAGAAACCAACAAAATAGAATCAAACGTCCTATTTCGTTATTCCATGCTAATGTATTCAAGCGTGAGCCTGCTTTAAACACTCTAATTTTTTCAAAGTAACAGTCCTGATTCCCCATGACACCAAATTAATGACATCATGGTTCGTCAGAAGGTAGGAATCAATAATACCAGTGCGTACAATAGCACGACCAATAAATTGATCCCGAAATTCAACTACGAGCTTTTTAACTGCAACAACTTTAATATACGCTATTGGAGCTGGAATTACCGCGGCTGCTGGCACCAGACTTGCCCTCCAA
+
DDDDCIIIIIIIIIIIIIIIIIIIIIIIIIIIIIIIIIIIIIIIIHHHIIIIIGIIIIIHIEHHEHIIIIIIIHIIIIHHHIIIHIIIIIIIHIIIHHIIIIIHIIHIIHIIIIIIIHIHIIIIIIIIIIHHIIIIIIIIIIIIIIHIIIIIIIIIHIIIIHIIIIIIIIIIIIIIIIIIIIIIIIIIIIIIIIIIIIIIIIIIIIIIIIIIIIIIIIIHIHIIIIIIIIIIIIIIIIIIIIHHIHIIIIIHIIIHIIIIIIIIIIIIIIIIIIIIIIIIIIIIIHIIIIIIIIIIIIIIIIIIIIIIIIIIIIIIIIIIIIIIIIIIIIIIIIIIIIIIDDDDD
@HISEQ:969:HM2KJBCX2:2:1101:5417:30371 2:N:0:ACTATGCA
GTGGCCTACTACCCCAACTATCCCTATTAATCATTACGTCGATCTTAGAAACCAACAAAATAAGATCAAACGTCCTATTTCATTATTCCATGCTAATGTATTCAAGCGAATGCCTGCTTTAAACACTCTAATTTTTTCAAAGTAACAGTCCTGATTTCCCACGACACCAAATTAATGACATCGTGGTTCGTCAGAAGGGAGAAACCGACAGGGCCAGTACACACCAGAGGCGCGACCGACCCGTCGATCCCGAAATTCAACTACGAGCTTTTTAACTGCAACAACTTTAATATACGCTATTGGAGCTGGAATTACCGCGGCTGCTGGCACCAGACTTGCCCTCCAA
+
DDDD@HC?ECEFHHEHECHHIIGHHIHEHHIECG?FHHHIHCEGHHEGHHHHIEHH1C@HEHHEHEHCFHIHIIIIEHH?H?GHIIIIHIIIHIIGGHH?G@GEHECGHIHIIEGGHGHIGFHIIGHHHCCCHHC@9@HHFGF@F?@GHEHHECHEHIHCHGHHH;DHHIHIHHHHDFGC<GCED/DDCFHEH@GE?FECHDF@A<0CHCH90EHHEIEGHHGHFEHEE<HHCE<CHCHHHC<<B1C<@G<1GHD1EHCD<</GC1?IIHFCGGHEFGD1<F<<11<C1C<C=ECIHD<1?GED1GHGHGG@/HC/<?@1HCIHHFC11HC1FCE@GFE=E@?@B@
@HISEQ:969:HM2KJBCX2:2:1101:10375:31196 2:N:0:ACTATGCA
GTGGCCTACTACCCCAACTATCCCTATTAATCATTACGGTGATCCTAGAAACCAACAAAATAGAACCATGCCGTCCTATTTTATTATTCCATGCTAATCTATTCAAGCACAAGCCTGCTTTAAGCACTCTAATTTTTTCAAGGTAATAGCTCTGCTTCCCCAACGCACTAACTTAATAGCATGCTGGTTGTTCAGAAGGTAGGAATTCATCAGGCCAGTGCGGACAGTGAAGCCCGACCAACCGACAAACTCCGAAATTCAACTACGAGCTTTTTAACTGCAACAACTTTAATATACGCTATTGGAGCTGGAATTACCGCGGCTGCTGGCACCAGACTTGCCCTCCAA
+
BDDDDIIIIIIIIIIIIIIIIHIIHIIIIIIIIIIIHIIIIIIIIIIIIIIIIIIIIIIHIIIIIIIIIIIIIIIIIIIIIIIHIIIIIIIIIIIIIIIIIGHIIIIIIIIIIIIIIIIIIIIHIIIIIIIIIIIIIIIIIIIIIHIIIIHIIIIHIIIIIIIIIIIIIIIIIHHHIIIIIHIIIIIIIIIIIIIIIIIIIIIIIIIIIIIIIIIIIIIIIIIIIIIIIIIIIIIIIIHIIIIIIHHIIIHIIIIIIIIIIIIIIHIIIIIIIIIIHIIIIIIIIIIIIIIIIIIIIIIHIIIIIIIIIHIIIIIIIIIIIIIIHIIIIIIIIIIIIIIIIIIDDDDD
@HISEQ:969:HM2KJBCX2:2:1101:10309:31746 2:N:0:ACTATGCA
GTGGCCTACTACCCCAACTATCCCTATTAATCATTACATCGATCCTAGAAACCAACAAAATAGAATCGGATGTCCTATTTCATTATTCCATGCTAATGTATTCAAGCGTGAGCCTGCTTTAAACACTCTAATTTTTTCAAGGTAACAGTCCTAATTCCCCGTGACACCAAATTAATGGCATTACGGTTCTTTAGAAGGTGAGAAATCAATAATATCAGTACATACCAACGGCATGACCGAAACATTGATCCCGAAATTCAACTACGAGCTTTTTAACTGCAACAACTTTAATATACGCTATTGGAGCTGGAATTACCGCGGCTGCTGGCACCAGACTTGCCCTCCAA
+
DDDCCIIIIIIIHHIIIIIIHHHIIIIIIIIIIIIIIIIHIIIHIIIIIIIIIIIHIIIHIIHIIIIIHIIIFHIIIIIGHHIICFHHFHIIIHIIHIIIIHHIIHHHHIIIHIIIIIHIHIHIIIIIIHHIIHIIIIIIHHHIIIIIIIHIIIIIIIIHIIIHIIIHIHIIIIIIIGIIIIIIIIIIIIIIIIIIIIIIHIIIIIIIIIIIIIIIIIIHIIIIIHHHIIIIHGIIIIIIIIIIHEIGIHIIIIHIIIIHIIIIIIIIIIIIIIIIIIIIIIIIIIIHIHIIIIIIIIIIIHIIIIIIIIIIIIIIIIIIIIIIIIHHIIIIIIIIIIIIIIDDDDD
@HISEQ:969:HM2KJBCX2:2:1101:3625:31296 2:N:0:ACTATGCA
GTGGCCTACTACCCCAACTATCCCTATTAATCATTACGTCAATCCTAGAAACCAACAAAATAGGATCAAACGTCCTATTTCATTATTCCATGCTAATGTATTCAAGCGTTAGCCTGCTTTAAACACTCTAATTTTTTCAAAGTAACAGTCCTGTTTCCCTGCAACACCAAATTAATGACATTACAGTTCTTCAAGAAGGAGGAACCAGTAAAGCCAGTGCATACCAGAGGCACGACCAACCTACTAATCCCGAAATTCAACTACGAGCTTTTTAACTGCAACAACTTTAATATACGCTATTGGAGCTGGAATTACCGCGGCTGCTGGCACCAGACTTGCCCTCCAA
+
DDDCDIIIIIIHIIHIIIHIHIFIIIIIIIIIIIIHIIIIIIIHGHIIHIIGFHIHHCHIHIHHHIIIGIIIIFHIIIIIHGIHIHI?HHIIIIHIIIIIIIHIIIIIIHIIHIHEHIIIIHHIIIHHHIHIIHIIIHIIIIIIHHIHHIIIIIIHIIIIIIIIIHHHIIIHIIIIHIIIHIIIIIIIIIIIIIIHIIIIIIIIIIIIIIIIHIIIIIIIIIIIIIIIIHIIIHIIIIII=HHHHHHHHHHFHIHHHGEIIIIIHIGIIIIIIIIIIIIIIIIIIIIIIIIIIIIHIIIIIIIIIIIIIHIIIIIIIIIIIIIIIIIIIIIIIIIIIIIIIDDCDD
@HISEQ:969:HM2KJBCX2:2:1101:9642:32867 2:N:0:ACTATGCA
GTGGCCTACTACCCAACTATCCCTATTAATCATTACGGTGATCCTAGAAACCAACAAAATAGAACCATGCCGTCCTATTCTATTATTCCATGCTAATGTATTCGAGCAAAAATGCCTGCTTTAAACACTCTAATTTTTTCAAGGTAAAGGTCCTGGATCCGCAAGACACCCAATTAAGGACATCGAGTTTCTCCAGAAGGTGAGAAATCAACAGCAACAGTTCATACCCCTTAAGGCACGACCATTACGTCAATCCCGAAATTCAACTACGAGCTTTTTAACTGCAACAACTTTAATATACGCTATTGGAGCTGGAATTACCGCGGCTGCTGGCACCAGACTTGCCCTCCAA
+
DDDDDIIIIIIIIIIIIIIIIHIIIIIIHHIIIIIIIIIIIIHIIIIIIHIIIIIIIIIIIIIIIIIIHHFHHIIIIHIIIIIIHHIIIIIHIIIIIHIIHFHHHEHIIIIIIIIIIIIIIIIHIIIIHHHIHIIIIHHIIIIIIIIIIIIIIIIIIHIIIIGIIIHIIIHIIIIIIIIIHIIIIIIIIIIIHIIIHIHIIIIIIIIHIIIIIIIIIIIIIIIIIIIIIIIIIIIIIIIIIIIIIIIIIIIIIIIIIIIIIIIIIIIIHIIHIIIIIIIIIIIIIIIIIHIIIIIIIIIHIIIIIIIIIIIIIIIIIIIIIHIIIIIIIIIIIIIIIIIIIIIIIIIDDDDD
@HISEQ:969:HM2KJBCX2:2:1101:15532:33755 2:N:0:ACTATGCA
GTGGCCTACTACCCAACTATCCCTATTAATCATTACGTCAATCCTAGAAACCAACAAAATAGGATCAAACGTCCTATTTCATTATTCCATGCTAATGTATTCAAGCGTTAGCCTGCTTTAAACACTCTAATTTTTTCAAAGTAACAGTCCTGTTTCCCTGCAACACCAAATTAATGACATTACAGTTCTTCAAGAAGGAGGAACCAGTAAAGCCAGTACATACCAGAGGCACGACCAACCTACTAATCCCGAAATTCAACTACGAGCTTTTTAACTGCAACAACTTTAATATACGCTATTGGAGCTGGAATTACCGCGGCTGCTGGCACCAGACTTGCCCTCCAA
+
DDBADIIIIIIHHHIHIIHIGIIIIIIIHIIIIGIIHHIIHIIHHHII?GHIIGIIFIIIIHHFHIHCHHHHHIIGIIIHHHIHICG?@GFEEGEHEGEHHHIIIIIIHIHHGHGHIHHHGGFHHIIHHIIHIHHHHHGIIIIIIIIHIHHIHIIGIIIIIHIHGEFHHFFIIIIIIHIIHIIIIII;IIIIIIIIIIIH;IIIIIIIIIIIIIIIIIIIIIHIIIIIIIIIIIIGHHIHHHHHIIIGIIIHIIIIIIHIHHIIIIIIIIIIIHIIIIIIIIIIIIIIHIIIIIIIIIIHIIIIHIIIIIIIIIIIIIIIIIIIIIIIIHIIIIIIIIIIDDDDD
@HISEQ:969:HM2KJBCX2:2:1101:2737:34015 2:N:0:ACTATGCA
GTGGCCTACTACCCCAACTATCCCTATTAACCATTACGTCAATCCTAGAAACCAACAAAATAGGATCGAACGTCCTATTTCATTATTCCATGCTAATGTATTCAAGCGTTAGCTTGCTTTAAACACTCTAATTTTTTCAAAGTAACAGTCCAAATTCCCCGCAACACCAAATTAATGGCATTACGGCTCATCAGGAAGGAGGAATCAGTGAGACCAGTACATACCAGAGGCATGACCAACCTACTAACCCCGAAATTCAACTACGAGCTTTTTAACTGCAACAACTTTAATATACGCTATTGGAGCTGGAATTACCGCGGCTGCTGGCACCAGACTTGCCCTCCAA
+
B@D@@HEGHIIGIIHHHHIIIIGHIIIHHIGEEHHIHHIIIIHIFHIIGHHIIIIHEF?GHIHI@CHH=CHIIEHIGIIIIEHIIHICHIEF?1DGIHHHHHHHHFEHHHGEHGIHHIIHHEHHHHHIIFHHEIIHIIHHGHIIFHHFG9CFGGHIIHHCHHEDHGHEHHHIHHHIG??HHIHIHHHHHIHHEHIHHEHHGHHGGHHHHEHEFAFHHHHEFHHIHGHEHIHHFF<?GHHHEHG<EFEHHHHGG@@CFHC0EHCEG@IIHHIIHHHIHHHF@GCIHGC1HHIHHIHHIHHHHEFG?EHHEEHIIIIHIIIHEHCIHHIIHHHCHHHHHHGIIDDBDA
@HISEQ:969:HM2KJBCX2:2:1101:4922:34198 2:N:0:ACTATGCA
GTGGCCTACTACCCCAACTATCCCTATTAATCATTACGGTGATCCTAGAAACCAACAAAATAGAACCATGCCGTCCTATTCTATTATTCCATGCTAATGTATTCGAGCAAAAATGCCTGCTTTAAACACTCTAATTTTTTCAAGGTAAAGGTCCTGGATCCGCAAGACACCCAATTAAGGACATCAAGTTTCTCCAGAAGGTGAGAAATCAACAGCGACAGTTCATACCCCTTAAGGCACGACCATCACGTCAATCCCGAAATTCAACTACGAGCTTTTTAACTGCAACAACTTTAATATACGCTATTGGAGCTGGAATTACCGCGGCTGCTGGCACCAGACTTGCCCTCCAA
+
DDDDDIIIIIIIIIIIIIIIIHIIIIIIIIIIIIIIIIHIIIIHHHIHHHIIHIIIIHIIIHHHHHIHIIGIHIIIIGHHIIIIIIIIIIIIEHHHIHIIHCGEEHEHIIIIIIHIIHHIIIIHHI?HHHIIFFHHIIGHHHHIGIIHHHHIHEHHHHHHHGHHEIHHHHHHIHFHHHHHHIIIIIIIIHHIHIHIIIIIIIHIIIIIHHIHIHIIIHHIIIHIHHHIIIIIIIIIHHHGIIIIIIIIIIHHIIIIGIIIIIIHIIIHHHIIHIIIIIIHIHIIHIIIIIIIIIIHHHCIIIIIIIIIIIIIIIIIIIIIIIIIIIIIIIIIIIIHIIIIIIIIIIIIDDDDD
@HISEQ:969:HM2KJBCX2:2:1101:2445:34698 2:N:0:ACTATGCA
GTGGCCTACTACCCCAACTATCCCTATTAATCATTACGTCAATCCTAGAAACCAACAAAATAGGATCGAACGTCCTATTTCATTATTCCATGCTAATGTATTCAAGCGTTAGCTTGCTTTAAACACTCTAATTTTTTCAAAGTAACAGTCCAAATTCCCCGCAACACCAAATTAATGGCATTACGGCTCATCAGGAAGGAGGAATCAGTGAGACCAGTACATACCAGAGGCATGACCAACCTACTAACCCCGAAATTCAACTACGAGCTTTTTAACTGCAACAACTTTAATATACGCTATTGGAGCTGGAATTACCGCGGCTGCTGGCACCAGACTTGCCCTCCAA
+
@DD?@HHIHIIHE@CHHIIIIIIII?GHGIIIIGH1DHHEHHHFHHHIIIHIECHHHHHHIIHHHIIIEHHHHGIHIIHHCHHI?FHHHHHEHIIIIIEIHHHHIH@FHIHBHCHHHHIIHGEFHHHIHIHIHHHHDHHAHIIGHFHHEHHGHHGHIIHHHHEIHHHIIIHIIHHHIIIIIIHHIIIIIHHIIH@IHHIHGIIIIHIIHIHHF?HIIIIIIIIIIIIIHHEHHIIHIIIIHGGGCHHIIIHHIIIHIIIHIIHIIHIIIIIIIIIIIIHHIIIHHEHIIIHIIIIIIHHHHIIIIIIIIIIIIIIIIIIIIIIIIIIIIIIIIIIIIIIIIABDDD
@HISEQ:969:HM2KJBCX2:2:1101:5060:34802 2:N:0:ACTATGCA
GTGGCCTACTACCCCAACTATCCCTATTAATCATTACGTCGATCCTAGAAACCAACAAAATAGAATCAAACGTCCTATTCCGTTATTCCATGCTAATGTATTCAAGCGTGAGCCTGCTTTAAACACTCTAATTTTTTCAAAGTAACAGTCCTGATTTCCCATAACACCAAATTAATGGCATTATAGTTCGTCAGAAGAGAGAAACCGATTATACCAGTACGTACAAAAGCACGACCAATAAACCGGTCTCGAAATTCAACTACGAGCTTTTTAACTGCAACAACTTTAATATACGCTATTGGAGCTGGAATTACCGCGGCTGCTGGCACCAGACTTGCCCTCCAA
+
DDACDIIIIIIIHHHIIIIIIIIIIIIIIIIIIIIIIHIIIIIIIHIHIIIIIIIIIIIHIIIGIIHIIIIIIHIIIIIIHIHIIIIGIIHIHIIIIIIIIHIIIIIIHIIIIIHHIIIIIIIIIIIIIIIIIIIIIIIIIIHIIIIIIIHHIIIIIIHIIIIIIHIIHIIHHIIIIIIIIIIIIIHIIIIIIIIIIIIIIIHIIHIIIIIIIIIIIIIIIIIIIIIIIIIIIIIGIIIIIHIHIIGIIIIIIIIIIIIIIIIIIIHIIIIIIIIIIIIHIIIIIIIIIIIIIIIIIIIIIIIIIIIIIIIIIIIIIIIIIIIIIIIIIIIIIIIIIIIIDDDDD
@HISEQ:969:HM2KJBCX2:2:1101:16035:35175 2:N:0:ACTATGCA
GTGGCCTACTACCCCAACTATCCCTATTAATCATTACCTCGACTCCGAAAGCCAACGAAATAGAACCGAGGTCCTATTCCATTATTCCATGCACTAATGTTCAGGCTGTAGCGCCTGCTTTGAGCACTCCAATTTTTTCAAAGTAAACGTGCTGGCCACTCAAGGCACTCGATTAAGAGAACCAAGAACAAACCAACAAAATCGTCCGGGCGAACATTAAACACCACAGGGTGCAACATTCACCCGAAACCGAGATCCAACTACGAGCTTTTTAACCACAACAACTTTAATATACGCTATTGGAGCTGGAATTACCGCGGCTGCTGGCACCAGACTTG
+
DDDCBIIIIEHFHHIDHHHHEGCGFGHHF?GHEHHHIEHHHGHIGHHHHHDFIHIHHHDCHE?HEEEHHDHCEHHHHCHF1FGGHHHCGHFHIHHHIHHH?GHFHFGHHIIIIIIHEHHFHHGGIIIFHHIIFEFHHIIIHHHHIIHECFHHHHHHHHIHIIIIIIHIIIIHFIHHGIHIHHFGFHHHIIHHEGEFHHGHHHHE<HHFIHHHIHHHFIIIIHHHIIIIHEHHGHHG:F1IGIIGHHIHHEHEHHHHIHHEHHCEFHHHHHHHHHHFHG@ECHIIIIHGHHGHHGDEHIIIIIIIHIIHHIHHDHHIIIHIIHIIIIIIIHHHGBBBD@
@HISEQ:969:HM2KJBCX2:2:1101:12525:35874 2:N:0:ACTATGCA
GTGGCCTACTACCCAACTATCCCTATTAATCATTACATCGATCCTAAAAACCAACAAAATAGAATCGGATGTCCTATTTCATTATTCCATGCTAATGTATTCAAGCGTGAGCCTGCTTTAAACACTCTAATTTTTTCAAGGTAACAGTCCTAATTCCCCGTGACACCAAATTAATGGCATTACGGTTCTTTAGAAGGTGAGAAATCAATAATATCAGTACATACCAACGGCATGACCGATACATTGATCCCGAAATTCAACTACGAGCTTTTTAACTGCAACAACTTTAATATACGCTATTGGAGCTGGAATTACCGCGGCTGCTGGCACCAGACTTGCCCTCCAA
+
DDDDDIIIIIIIIIIIIIIIIIIIHIIIIIIIIIIIIIHIIHIIHHIIIIIIHIIIHIIHIIIIIIIIIHIIHHIIIIIEHIHIIHIIIIIGIIGIIIHHIIIIIIIIIIHIIIIIIIIIIIHHIIIIIIIIIIHHHIIIIIIIHIIIHIIIIHHGIHHIIIIIIIIIIHHIIIIIIIIIIIIIIIIIIIIIIGIIIIIIIIIIIIIIIIIIIIIIIIIHIIIIIIII<IIIIIIIIIIIIIIHFIIIIIIIIIIIIIIIIIIIIIIIIIIIIIIIIIIIIIIIIIIIIIIIIIIIIIIIIIIIIIIIIIIIIIIIIIIIIIIIIIIIIIIIIIIIIIIIIDDDDD
@HISEQ:969:HM2KJBCX2:2:1101:5387:36275 2:N:0:ACTATGCA
GTGGCCTACTACCCAACTATCCCTATTAATCATTACGTCAATCCTAGAAACCAACAAAATAGGATCGAACGTCCTATTTCATTATTCCATGCTAATGTATTCAAGCGTTAGCCTGCTTTAAACACTCTAATTTTTTCAAAGTAACAGTCCTGTTTCCCTGCAACACCAAATTAATGACATTACAGTTCTTCAGAAAGGAGGAATCAGCGAAGCCAGTACATACCAGTGGCACGACCAACCTGCTGACCCCGAAATTCAACTACGAGCTTTTTAACTGCAACAACTTTAATATACGCTATTGGAGCTGGAATTACCGCGGCTGCTGGCACCAGACTTGCCCTCCAA
+
DDDDDIIIIIIIIHHIIIIIIIHIIIIIIIIIIIIIIIIHIIIIIIIHHIIIIHIIIHHHHHHIHIIIIHHIIIIHIIIIIIIIIGIIIIIIIIIIIIIIIIIIIIIHIIGIIIIIIIIIIHIIIIIIIIIIIIIIIIIIIHIIIIIHIHIIIIIIHIIIIIIHHIGIIHIIIHHHHHIIIIIIIIIIIIIIIIIIIIIIIIIIIIIIIIIIIIIIIIIIIIHIHIIIIIIIIIIIIIIIIIH<IIIIIIIIIIIIIHIIIIIIIIIIIIIIIIIIIIIIIIIIIIHIIIIIIIIIIIIIIIIIIIIIIIIIIIIIIIIIIIIIIIIIIIIIIIIIIIIIDDDDD
@HISEQ:969:HM2KJBCX2:2:1101:11264:36333 2:N:0:ACTATGCA
GTGGCCTACTACCCCAACTATCCCTATTAATCATTACGTCGATCCTAGAAACCAACAAAATAGAATCGGATGTCCTATTTCATTATTCCATGCTAATGTATTCAAGCGTGAGCCTGCTTTAAACACTCTAATTTTTTCAAGGTAACAGTCCTAATTCCCCGTGACACCAAATTAATGGCATTACGGTTCTTTAGAAGGTGAGAAATCAATAATATCAGTACATACCAACGGCATGACCGAAACATTGATCCCGAAATTCAACTACGAGCTTTTTAACTGCAACAACTTTAATATACGCTATTGGAGCTGGAATTACCGCGGCTGCTGGCACCAGACTTGCCCTCCAA
+
DDDDDHIIIIIIIIIIIIIIIIIIIIIIIIIIIIIIIIIIIIIIIIIIIIIIIIIIIIIIIIHHIIIIIHIIIIIIIGIIIIHIIIIIHIIIIIIIIIIIIIIIIIIIIIIIHIIIIIIIIIIIIIIIIIIIIIIIIIIIIIIIIIIIHIIIIIIIIIIHIIHIHIIIIIIIIIIIIIIIIIIIIHIIIIIIIIIIIIIIIIIIIIIIIIIIIIIIIIIIIIIIIIIIIIIIIIIIIIIIIIIIHHIIIIIIIIIIIIIIIIIIIIIIIIIIIIIIIIIIIIIIIIIIIIIIIIIIIIIIIIIIIIIIIIIIIIIIIIIIIIIIIIIIIIIIIIIIIIIIIIDDDDD
@HISEQ:969:HM2KJBCX2:2:1101:7976:36125 2:N:0:ACTATGCA
GTGGCCTACTACCCCAACTATCCCTATTAATCATTACATCGATCCTAGAAACCAACAAAATAGAATCTGATGTCCTATTTCATTATTCCATGCTAATGTATTCAAGCGTAAGCTTGCTTTAAACACTCTAATTTTTTCAAGGTAACAGTCCTAATTCCCCATAACATCAAATAAATGACATTATGGTTCTTTAGAAGGTGAGAACCAATAAAACCAGTACATACCAAGGCATGACCGATTCCTTGATCCCGAAATTCAACTACGAGCTTTTTAACTGCAACAACTTTAATATACGCTATTGGAGCTGGAATTACCGCGGCTGCTGGCACCAGACTTGCCCTCCAA
+
ADBADIIIIIIIIIIIIIHIGIIIHIIIIIIIIIIIIHIHIIIHHHHHIIIHHIIIIHIIIIHIGIIHIIIIIHIIIIIIIIIIIIIIIHIIIHIIIIIIIHIIIIIIIIIIIHHHIIIIIHIIIIIIGIIHHHIIIIIIIIIIIIIHHIIIIIIHHHHHHEIIIIIHIIIIIIIIIIIHIIIIHIIIIIIIIIIIIIIHIIIIIHIIIIIIIIIIIIIIIIIIIIIIHIIIIIIIIIIIIHHFIIIIIIIIIIIIIIIIHHIIIIIIIIIIIIIIIIIIIIIIIIIIIIIIIIIIIIIIIIIIIIIIHIIIIIIIIIIIIIIIIIIIIIIIIIIIIIIIDDDDD
@HISEQ:969:HM2KJBCX2:2:1101:13411:36356 2:N:0:ACTATGCA
GTGGCCTACTACCCCCAACTATCCCTATTAATCATTACGTCAATCCTAGAAACCAACAAAATAGGATCGAACGTCCTATTTCATTATTCCATGCTAATGTATTCAAGCGTTAGCCTGCTTTAAACACTCTAATTTTTTCAAAGTAACAGTCCTGTTTCCCTGCAACACCAAATTAATGACATTACAGTTCTTCAAGAAGGAGGAATCAGTAAAGCCAGTACATACCATAGGCACGACCAACCTACTGACCCCGAAATTCAACTACGAGCTTTTTAACTGCAACAACTTTAATATACGCTATTGGAGCTGGAATTACCGCGGCTGCTGGCACCAGACTTGCCCTCCAA
+
DD@@@HGHIHHFHGHHDECFHIIHEEHHGHFHIIHICHHIIIIICGHIIFHHEHIIIHICGHHHCHHIHHIIHIHHH1<<CC@HHIICGC?FHHIEEHIEFEIIIIHHHHHHHEHFEHHHHHHFIIIIIIHHEHHHIIHHGHIHHFFHHHIIIIIHHIHIIIIIIIIHHIIHFIIHHIIIIHHHIIIHFHHHIIIIIIIIHHIIHHHHIHHIIIIIIIHHIHHHIHIIIIHIIHHHIGHHIHHHFEIHIIHHHHHHHEIIIHIIHIIIIIIIIHIHHHIIIIIIIHCHHHHHIHIIIIHIIIIIIIHHIHHHHHIIIIIIIIIIIIHHIHHIIHHHIHIIHHDDDDD
@HISEQ:969:HM2KJBCX2:2:1101:7393:37290 2:N:0:ACTATGCA
GTGGCCTACTACCCCAACTATCCCTATTAATCATTACGTCAATCCTAGAAACCAACAAAATAGGTTCGAACGTCCTATTTCATTATTCCATGCTAATGTATTCAGGCGCTGGCCTGCTTTAAACACTCTAATTTTTTCAAAGTAACAGTCCTGTTTCCCCGCAACACCAAATTAATGGCATTACGGTTCTACAAGAAGGAGGAATCAGCAAGCTAGTACATACCAGTGGCAAGACCAACCTGCTGATCCCGAAATTCAACTACGAGCTTTTTAACTGCAACAACTTTAATATACGCTATTGGAGCTGGAATTACCGCGGCTGCTGGCACCAGACTTGCCCTCCAA
+
DBD@DHIHIIHEHHHIIIGHIIIIIIHIHEEHIHIIIHIHIHHFHIHHHHIIHIGHFHIIIGHIEHHIIIIICHIIIIIIIIIIEHIFHIIHHIIHHHHHIHGHGHHHIIIIHIIHIIIIIIIIIIHHHHFHHHIIHHHHHHHHHIHHHIIIIIIHIHIIHIIHHIIHIIIIIHIIIIIIIIIIHIIIIIIIIIIIIIIIIIIGIIIIIIHIIIIIIIIIIIIIGIIGIIIIIIIIHHHIIIHHIIIIIHHIIIIIIIIIIIIIHIIIIIIIHHFIIIIIIIIIHIIIIIIIIHIIIIIIIIIIIHIIIIHIIIIIIIIIIIHIIIIIIIIIIIIIIIIIDDDDD
@HISEQ:969:HM2KJBCX2:2:1101:18721:36869 2:N:0:ACTATGCA
GTGGCCTACTACCCCAACTATCCCTATTAATCATTACGGTGATCCTAGAAACCAACAAAATAGAACCATGCCGTCCTATTCTATTATTCCATGCTAATGTATTCGAGCAAAAATGCCTGCTTTAAACACTCTAATTTTTTCAAGGTAAAGGTCCTGGATCCGCAAGACACCCAATAAAGGACATCAAGTTTCTCCAGAAGGTGAGAAATCAACAGTAACAGTTCATACCCCTTAAGGCATGACCATCACGTCAATCCCGAAATTCAACTACGAGCTTTTTAACTGCAACAACTTTAATATACGCTATTGGAGCTGGAATTACCGCGGCTGCTGGCACCAGACTTGCCCTCCAA
+
DDCDDHHHHHIIHHIIIHIIIIIIHIIIIIIHHHIIIGIIGGIHGHHIHIIIIIIIIHHHIHEHIIIIHHIEHHHIIHIIHFIIIIIHH1@GEHHIIGHEHFFEFHIIIIIIHHHHIEFHIIIGHHHGFHFHGHHIIIHDGHIIIIHIIIIHIIIHHIHIHHEIIIIIIHIHIHIHGHIIIFHGHIIHHHFIHGIIIIIIIHIIIIIIIIIHHGIHIIIIIIHIIIHHIIIIIIIIHIIIIIHIIIIHIIHDHHIIIGIIIIIIIIIIIIIIIIIIIIIIIIIIIHHHIIIIIHHIIIHHGIIIIIIIIIIIIIIIHIIIIIIIHIIHIIIIHIIIIIIIIIIIIIIIDDDDD
@HISEQ:969:HM2KJBCX2:2:1101:7789:39000 2:N:0:ACTATGCA
GTGGCCTACTACCCCAACTATCCCTATTAATCATTACGTCAATCCTAGAAACCAACAAAATAAGATCGAACGTCCTATTTCATTATTCCATGCTAATGTATTCAAGCGTTAGCTTGCTTTAAACACTCTAATTTTTTCAAAGTAACAGTCCAAATTCCCCGCAACACCAAATTAATGGCATTACGGTTCATAAGGAAGGAGGAATCAGTGAGACCAGTACATACCAGAGGCATGACCAACCTACTAACCCCGAAATTCAACTACGAGCTTTTTAACTGCAACAACTTTAATATACGCTATTGGAGCTGGAATTACCGCGGCTGCTGGCACCAGACT
+
DDDABHHIHHHGHIHGHHIIHHHIIIIIIIIHIIIIIIIHFHIHICHHIIIIHHIH?CHFEHHHH@GHIHIIIHHGHHHH?GCHIHGHFFHHHHHICCFHHHIHHHHEHHHHC@HFGIHHHHFEEGHEHGHHIHCHCHGFHHEFEGHHIIHHIIFGCIHHHHHHHHHHEHHEHHHIHD9DHHGEHF<CEHHIHHIIHIHHHHHGEFH?GHHDCEEHHCG<GFGHIIIIEFC@@FCCAGG?HHHIHCFHHH@?F1C@FC<<GCCIHFEEGHFECGG@EEEHHHHCEFC@CHEHEEC@G@EH@HHHIHHFHGIIHFHDHHHIIIHHIHHHGIHDDDDD
@HISEQ:969:HM2KJBCX2:2:1101:1425:39246 2:N:0:ACTATGCA
GTGGCCTACTACCCCAACTATCCCTATTAATCATTACGTCAATCCTAGAAACCAACAAAATAGGATCGAACGTCCTATTTCATTATTCCATGCTAATGTATTCAAGCGTTAGCCTGCTTTAAACACTCTAATTTTTTCAAAGTAACAGTCCTGTTTCCCTGCAACACCAAATTAATGACATTACAGTTCTTCAGAAAGGAGGAATCAGCGAAGCCAGTGCATACCAGTGGCACGACCAACCTGCTGACCCCGAAATTCAACTACGAGCTTTTTAACTGCAACAACTTTAATATACGCTATTGGAGCTGGAATTACCGCGGCTGCTGGCACCAGACTTGCCCTCCAA
+
DADDDIIIIIIIHHIIIIHIGIIIIIIIIIHIIIIHIIIHIHIIIIIIIIIICHIHHIGIIHHIIHIIHIEHIIIIHHHFFIIIIIIIGHHHHHIIIIIIIIIIIIIIIIIIIIIHIIIIIIHIIIIIIIIIIHIIIIIHIIIIIIIIIIHIIIIHIIIHIIIIHHIIIIIIIIIIIIIHIIIIIIIIIIIIIIIHIIIHIIIIIIIIIIIIIIIIIIIIIIIIIIIIIIIIIIIIIIIIIIHHHIHIIIHIIIIIIIIIIIIIIIIIIIIIIIIIHIIIIIIIHIHIIIIIIIIIIIIIIIIIIIIIIIIIIIIIIIIIIIIIIIIIIIIIIIIIIIIIIDDDDD
@HISEQ:969:HM2KJBCX2:2:1101:2801:39941 2:N:0:ACTATGCA
GTGGCCTACTACCCCAACTATCCCTATTAATCATTACGTCAATCCTAGAAACCAACAAAATAGGATCAAACGTCCTATTTCATTATTCCATGCTAATGTATTCAAGCGTTAGCCTGCTTTAAACACTCTAATTTTTTCAAAGTAACAGTCCTGTTTCCCTGCAACACCAAATTAATGGCATTACAGTTCTTCAGAAAGGAGGAATCAGCGAGACCAGTACGTACCAATGGCACGACCAACCTGCTGACCCCGAAATTCAACTACGAGCTTTTTAACTGCAACAACTTTAATATACGCTATTGGAGCTGGAATTACCGCGGCTGCTGGCACCAGACTTGCCCTCCAA
+
DDDDDIIIIIIHFHIIIIIIIIIIIIIIIIIIIIIIIIIIIIIHIIIIIIIIIIIIIIIIIIHHHHHIIIHHIHIIHHIIIIIHIII@GHHIGIIIIIIIIHIIIIIHIIIIIIIIIIIIIIIIIIIIIIIIIIIIHIIIIHHIIHIIIIIIIIIIIIIHHIIIIIIIIIHHIIIIIIIIIIIIIIIIIIIIIIIIII0IIIIIHIIIIIIIIIIIIIIIIIIIIIIIIIIIIIIIIIIIIIIHHIIIIIIIIIIIIIIIIIIHIIIIIIIIIIIIIIIIIIIIIIIIIIIIIIIIIIIIIIIIIIIIIIIIIIIIIIIIIIIIIIIIIIIIIIIIIIIIIDDDDD
@HISEQ:969:HM2KJBCX2:2:1101:7334:40576 2:N:0:ACTATGCA
GTGGCCTACTACCCCAACTATCCCTATTAATCATTACATCGATCCTAGAAACCAACAAAATAGAATCTGATGTCCTATTTCATTATTCCATGCTAATGTATTCAAGCGTAAGCTTGCTTTAAACACTCTAATTTTTTCAAGGTAACAGTCCTAATTCCCCATAACATCAAATAAATGACATTATGGTTCTTTAGAAGGTGAGAACCAATAAAACCAGTACATACCAAGGCATGACCGATTCCTTGATCCCGAAATTCAACTACGAGCTTTTTAACTGCAACAACTTTAATATACGCTATTGGAGCTGGAATTACCGCGGCTGCTGGCACCAGACTTGCCCTCCAA
+
BDDBDIIIIIIHIIIIIIIIIIHIIIIIIIIIIIIIIIIIIIIIIIHFIIIIIIIIHIIIIIIHIIIIIIIIIFHIHIIHIIIIIIHHI1FHHIIIIIIIIIIIIIIIIIIIIIIIIIIIIIIIIIIIIIIIIIIIIGIIHIIIIIHIIIIIIIIIIHIIHIHHHIIIIIIIIIIIIIIIIIIIIIIIIIIIIIIIIIIIIIIIHIIIIIIIIIIIIIIIIIIIGIIIIIIIIIIIIIIIIIHHIIIIIIIIIIIIIIIIIIIIIIIIIIIIIHIIIIIIIIIIIIIIIIIIIIIIIIIIIIIIIIIIIIIIIIIIIIIIIIIIIIIIIIIIIIIIIIIIDDDDD
@HISEQ:969:HM2KJBCX2:2:1101:10509:41161 2:N:0:ACTATGCA
GTGGCCTACTACCCCAACTATCCCTATTAATCATTACGGTGATCCTAGAAACCAACAAAATAGAATCATGCCGTCCTATTTTATTATTCCATGCTAATGTATTCAAGCAAAATGCCTGCTTTAAACACTCTAATTTTTTCAAAGTAAAGGTCCTGGTTCCTCGCGGCACCCAATTAAGGACATCGCGGTTCTCCAGAAGGTGAGAAATTGACTACACCAGTTCATACCCCTTAAGGCACGACCGATGTGTCAATCCCGAAATTCAACTACGAGCTTTTTAACTGCAACAACTTTAATATACGCTATTGGAGCTGGAATTACCGCGGCTGCTGGCACCAGACTTGCCCTCCAA
+
DDCDDIHGIIIIIHIGHIIIIIHIIIIIIIIIIIIHIIIHHIHHIIIIHIIHEHHIHIEHHHHIIIHHHHIFHHGHIIIICGHIIIGIGIG?GHHIIIIIIFHHIIIIGHIIIIHIIIIHIIIHHIIHHIHICIIIIIIHHIIIHEHHHIIIIIHHIIHIIIIHHGIHIIIHHHIIIIIIIIIIIIIHHHHHIHIIIIIIIHIIIIIIIIIHIIHHHHIHIIIIIHIIIIIIIIHIIIIHHHIIIIIIIIHIHHGIIHHHIIIIHHIIIIIIIIIIIIHIIIIGIIIIIIIIIIIIIIIIIIIIIIIIIIIHIIIIIIIIHIIIIIGIIIGIIIIIIIIIIIIIIIIDDDDB
@HISEQ:969:HM2KJBCX2:2:1101:13861:41580 2:N:0:ACTATGCA
GTGGCCTACTACCCCAACTATCCCTATTAATCATTACGGTGATCCTAGAAACCAACAAAATAGAACCATGCCGTCCTATTCTATTATTCCATGCTAATGTATTCGAGCAAAATGCCTGCTTTAAACACTCTAATTTTTTCAAGGTAAAGGTCCTGGTTCCACATGACACCCAATTAAGGACATCATGCTTCTCCAGAAGGTGAGAAATCAACTGCGACAGTTCATACCCCTTAAGGCACGACCATCACGTCAATCCCGAAATTCAACTACGAGCTTTTTAACTGCAACAACTTTAATATACGCTATTGGAGCTGGAATTACCGCGGCTGCTGGCACCAGACTTGCCCTCCAA
+
DDDDDHHIGIHHHHIHIHIIIIIIHIIIIIIHIIIIIIIHIEFIIHIHEHIIIIIHIHHHHIHIIGHHIHIHHGH<EHHGHHHIIIHIIIIHFHHIIIIIIEHIIIGIHHHIIIIIIIIIGHHEHIIIIHIIGIIIIIHIHIIHHHIIIIIHIIHHIIGIIIIIIIIIGIIIIHIIHIIIHIIIIIIHIIIHIHHGIIIIHHIHIIIIIIIIIIIIIHHIIHIHIIIIIIIIIIIIIIIIIIIIIIIIIIHIHIGIIIIIIIIIHIIIHHIIIIIIIIIIIIIIIIIIIHIIIIIIHHIHIIIIIIIIIIIIIIIIIIIIIIIIIIIIIIIIIIIIIIIIIIIGIIIDDDDD
@HISEQ:969:HM2KJBCX2:2:1101:11121:41667 2:N:0:ACTATGCA
GTGGCCTACTACCCCAACTATCCCTATTAATCATTACGGTGATCCTAGAAACCAACAAAATAGAACCATGCCGTCCTATTCTATTATTCCATGCTAATGTATTCGAGCAAAAATGCCTGCTTTAAACACTCTAATTTTTTCAAGGTAAAGGTCCTGGATCCGCAAGACACCCAATTAAGGACATCAAGTTTCTCCAGAAGGTGAGAAATCAACAGCGACAGTTCATACCCCTTAAGGCATGACCATCACGTCAATCCCGAAATTCAACTACGAGCTTTTTAACTGCAACAACTTTAATATACGCTATTGGAGCTGGAATTACCGCGGCTGCTGGCACCAGACTTGCCCTCCAA
+
DDCDDIIHIHHHIIGIIIIIGIIHIIHIIIIIIIIIIIHIIIIHHFIIIIII?EFHIIIIHHGEHHHHIHHHHHIIIGHIIIIHHHGHHIII?FGHCHEHHFHHHIIIHHIIHIIIHHHHHHHIHFHIIIIHHIIIIIIIIHHHIIIIIHGGFFGIHIIHHIIHHIIIIIIHIIIIIIHIIHHHHEHHIHFHHCGIIHHIIIIIIIIIHIIHIIIGIHIGIIIIIIHIIIIIIIIIIIIIIIIHIIIHHCECIIHIIIIIHIIIIIIIGIIHIIIIIIIIIHGIGIIIIIIIIIIGIIIIIIHHIIIIIIIHIIIIIIIIIIIIIIIIIHHIIIIIHIIHHIIIHIIIDDDDD
@HISEQ:969:HM2KJBCX2:2:1101:6392:42212 2:N:0:ACTATGCA
GTGGCCTACTACCCCAACTATCCCTATTAATCATTACGTCGATCCTAGAAACCAACAAAATAGGGTCAAACGTCCTATTTCATTATTCCATGCTAATGTATTCAAGCGTGAGCCTGCTTTAAACACTCTAATTTTTTCAAAGTAACAGTCCTGATTCCCCGCGACACCAAATTAATGACATCACGGATCTTCAGAAGGGAGAAACCAGTGACACCAGTGCATACCAAAGGCATGACCAGCGTACTGATCCCGAAATTCAACTACGAGCTTTTTAACTGCAACAACTTTAATATACGCTATTGGAGCTGGAATTACCGCGGCTGCTGGCACCAGACTTGCCCTCCAA
+
DDDDDIIHFHHHHIIIIIIHHHIIHIIIIIIIIIIIIHEHIIFHHHIIEHHIHHIIGIGHIIF@HHHHHHIIIIIHIIFHIIHIII?FH?EHIIIIIHIIHIIHIHHIHIIIIHIHHHHIHHHIHIIIIHHDHHHHHHHHIIIIIIIIHIHEIIIIIIIIIIIIIHHIIIIHIIIIIIIIIIIIIIIHIHIIIIIIIHIIIHIIIIIIIIIIIIIIIHIIIIIIIIIIIIIIIIIIIIIIIHHIFIIHIIIHIIIIIIIHIIIIIIIIIIIIIIHHIIIIIIIIIIIIIIIIIIIIIIIIIHIIIIIIIIIIIIIIIIIHIIIIIIIIIIIIHIIIIIIIIDDDDD
@HISEQ:969:HM2KJBCX2:2:1101:7906:42552 2:N:0:ACTATGCA
GTGGCCTACTACCCCAACTATCCCTATTAATCATTACGTCGATCCTAGAAACCAACAAAATAGAATCAAACGTCCTATTTCATTATTCCATGCTAATGTATTCAAGCGTGAGCCTGCTTTAAACACTCTAATTTTTTCAAAGTAACAGTCCTGATTCTCCACAACACCAAATAAATGACATCATGGTTCGTCAGAAGGGAGAAACCAACAATGCCAGTACGTACCGAGGCACGACCGACATGATGGTCCCGAAATTCAACTACGAGCTTTTTAACTGCAGCAACTTTAATATACGCTATTGGAGCTGGAATTACCGCAGCTGCTGGCACCAGACTTGCCCTCCAA
+
DDDDDIIIIIIIIIIIIIIIIIIIIIIIIIIIIIIIIIIIIIIIIIIIIIIIIIIIIIIIIIGHIIIIIHHHHHIIIHIIIIIIIIIHIGIIIIIIIIIIIIIIIIIIIIIIIIIGIHIIIIIIIIIIIIIIIIHIHIIIIIIIIIIIIIIIIIIIIIIIIIIIIIHIIIIIIIIIIIIIIIIIHIIHIIHIIIIIIIIIIIIIIHIIIIIIIIIIIIIIIIIIIIIIIIIIIIIIIIIIIIHHIIIIIIIIIIIIIIIHHIIIIIIIIIIIIIIIIIIIIIIIIIIIIIIIIIIIHIIIIIIIIIIIIIIIIIIIIIIIIIIIIIIIIIIIIIIIIIIIDDDDD
@HISEQ:969:HM2KJBCX2:2:1101:4772:42532 2:N:0:ACTATGCA
GTGGCCTACTACCCCAACTATCCCTATTAATCATTACTTCAGTCCTAGAAACCAACAAAATAGAACCAAAGTCCTATTCCATTATTCCATGCTAATATATTCAAGCAAACATGCCTGCTTTAAACACTCTAATTTTTTCAAAGTAAAAGTCTTGGATCCCTAGCGCACTCAATTAAGAGCACACTAGTTCCCCAAAAGGAAAAGCCCAAAGTTGCAGTACAAACCTTACGGTTGACGGCAACTATAAGCCCAAAATTCAACTACGAGCTTTTTAACTGCAACAACTTTAATATACGCTATTGGAGCTGGAATTACCGCGGCTGCTGGCACCAGACTTGCCCTCCAA
+
DDDDDIIIIIIIIIIIIIIIIIIIIIIIIIIIIIIIIIIIIIIIIHIIGIIIIIIIIIIIIIFHHIIHIIHIIIIIIIIIHIHHIIIHIIHIIGIHIIIIIIIIIIIIIIIIHIIIIIIIIIIIIIIIIIIIIIIIIIIIIIIIIIIIIIIIIIIIIIIIHIIIIIIIIIIIIIIIIIIIIIIIIIIIIIIHIIIIIIIIIIIIIIIIIIIIIIIIIIIIIIIIIIIIIIIIIIIIIIIIIIIIHIIIIIIIIIIIIIIIIHHIIIIIIIIIIIIIIIIIIIIIIIIIIIIIIIIIIIIIIIIIIIIIIIIIIIIIIIIIIIIIIIIIIIIIIIIIIIIIIDDDDD
@HISEQ:969:HM2KJBCX2:2:1101:13127:43711 2:N:0:ACTATGCA
GTGGCCTACTACCCCAACTATCCCTATTAATCATTACGTCAATCCTAGAGACCAACAAAATAGGATCAACGTCCTATTTCATTATTCCATGCTAATGTATTCAAGCGCGAGCCTGCTTTAAACACTCTAATTTTTTCAAAGTAACAGTCCTGATTCCCCACCACACCAAATTAATGACATGATGGTTCGTCAGAAGGTAGAAATCAGTAACACCAGTACGTACCGAAGGCACGACCAGCGTACTAATCCCGAAATTCAACTACGAGCTTTTTAACTGCAACAACTTTAATATACGCTATTGGAGCTGGAATTACCGCGGCTGCTGGCACCAGACTTGCCCTCCAA
+
BDDDAHHHEEEHEHH=HIIIEGEFHHIGHCEFEHHHHIFFHHIE<FHHG1FECFHI?11FCHHEHEHCGHI<D<EHHECHHEHHGG1D@GE?GHHHEGHFHHEGFHIHIIIIIHIIHFFHHIIHGIIIIIIHHGGHE@FHHEGHIGEHIEGF@BHIIIHHHHHGCEHGHHEFHHHHHIIIIGIHHGEHIIIIIIIIIHIIIHG@HFHFHE@HIIIIHHFGIHHGHDIHEGC=HED3HHHHHHHFHHCHHF?C@F@C@HGEEIIIHIIHIIGIFHHF?IHHHHGHEFEEIHEHHHEHFEIIGIHIIIIHHHGCHHDDIIIIIFHIIIHHIIHHHGHIIIIH@DDDB
@HISEQ:969:HM2KJBCX2:2:1101:16754:44788 2:N:0:ACTATGCA
GTGGCCTACTACCCCAACTATCCCTATTAATCATTACGTCAATCCTAGAAACCAACAAAATAGGATCAACGTCCTATTTCATTATTCCATGCTAATGTATTCAAGCGCGAGCCTGCTTTAAACACTCTAATTTTTTCAAAGTAACAGTCCTGATTTCCCACCACACCAAATGAATGACATGATGGTTCGTCAGAAGGTAGGAATCAGTAACACCAGTACGTACCGAAGGCACGACCAGCGTACTAATCCCGAAATTCAACTACGAGCTTTTTAACTGCAACAACTTTAATATACGCTATTGGAGCTGGAATTACCGCGGCTGCTGGCACCAGACTTGCCCTCCAA
+
ADDDDIIIIIIIIIIIIIHIIIIIIIIIIIIIIIIIIIIHIIIIIGIIIIIIIIIIIIHIIIHHHIIIIIIGHIIIIIIIIIIHIIIEHHIGIIHIIIHHIGIIHIHIIHHIIIIIHIHHHHIIIHIIHHHIIHIIIHIIIIIIIIIIIIIIIIIIIHIIIIIIIHHHHEGIIIHIIHIIIIIIIIIIIIIIIIIIIIIIIIIIIIIHIIIIIIHIHIIIIIIIIIIIIIIIHIIIIIIIIIIHIIIIIIIIIIIIIHHIIHIIIIIIIIIIIHIIIIIIIIIIIIIIIIIHHIIIIIIIIIIIIIIIIIIIIIIIIIIIIIIIIIIIIIIIIHIIIIIIDDDDD
@HISEQ:969:HM2KJBCX2:2:1101:2304:45983 2:N:0:ACTATGCA
GTGGCCTACTACCCCAACTATCCCTATTAATCATTACGTTGATCCTAGAAACCAACAAAATAGAATCGAACGTCCTATTTCATTATTCCATGCTAATGTATTCAAGCGCGTGCCTGCTTTAAACACTCTAATTTTTTCAAAGTAACAGTCCTGACTCCCCACAACATCAAATTAATGACATCATGATTCATCAGAAGGGAGAAATCAATGACATTAGTACGTACCGAAGGCACGACCGACGTATTGATCCCGAAATTCAACTACGAGCTTTTTAACTGCAACAACTTTAATATACGCTATTGGAGCTGGAATTACCGCGGCTGCTGGCACCAGACTTGCCCTCCAA
+
DDDDCIIIIIIIHHIIIIIIIIIIIIIIIIIIIIIIIIIIIHIIIHIIIIHIIEHHHIIGHFHHHHHHHHIIHHHIIIIIIIIIIIIGIIIHHIIHIIIIHHHHHIHIHHHIIHHIIHIIIHHHHHHIIIHIHIIHHIHIHIHIIHHHHIIIIIHHIIIIIIIIHIHHHIHIIIIIHIIIIHIIIIHIIIIIIIHIHHHIIHIIIIIIIIHIIHHIIIIIIGIIIIIIIIHHHIIIIIIIIHIHHIIIIIHHIIIHGHIIIIIIIIIIIIIIIIIIIIIIIIIHHGIIIIIIIHIIIIIIIIIIIIIIIIIIIIHIIIIIIIIIIIIIIIIIIIIGIIIIIDDDDD
@HISEQ:969:HM2KJBCX2:2:1101:3230:46180 2:N:0:ACTATGCA
GTGGCCTACTACCCCAACTATCCCTATTAATCATTACGGTGGTCCTAGAAACCAACAAAATAGAACACAACGTCCTATTCTATTATTCCATGCTAATCTATTCAAGCAATAGCCCGCTTTAAACACTCTAATTTTTTCAAAGTAATGGTCCTGGCTCCCCAACACACCATACTGGTTCACCAGAAGGAAGACCCGACAGCAGACAGTACTCGCCAAAGACGGACCGCCCGGCCAGGCCTAAAATTCAACTACAAGCTTTTTAACTGCAACAACTTTAATATACGCTATTTGAGCTGGAATTACCGCGGCTGCTGGCACCAGACTTGCCCTCCAA
+
DDDCDIIIIIIIHIIHIIIIIIIIIIIIIIIIIIIIIIIIIIIIIIIIIIIIIIIIIIIFHIHGIIIIIIIIIIGIGHHHIIIIIHIIIIIIGHIHHHIIHHHHIIIIIIIIIIIHIHHHIIIIIIIIIIIIIIIIIIIHIIIIIIIIHGIHIIIHIIIIIIIIIIIIIHIIIIIIHIIIIIHIHIIIIIHIIIIIIIIIIIIIIIIIIIIIIIIIIIIIIIIHIIIIIIIHHIIIIIIIIIIIIIIIIIHHIIIIIIIIIHHIIIIIIIIHIIIIIIIHHEIIIIIIIIIIIIIIIIIIIIIHIIIIIIIHIIIIIIIIIIIIIIIIIDDDDD
@HISEQ:969:HM2KJBCX2:2:1101:12103:46102 2:N:0:ACTATGCA
GTGGCCTACTACCCCAACTATCCCTATTAATCATTACGTCAATCCTAGAAACCAACAAAATAGGACGTTCGATCCTATTTCATTATTCCATGCTAATGTATTCAAGCGTTAGCTTGCTTTAAACACTCTAATTTTTTCAAAGTAACAGTCCAAATTCCCCAAAACACCAAATTAATGGCATTAAGGTTCATCAGGAAGGAGGAATCAGTGAGACCAGTACATACCAGAGGCATGACCAACCTACTAACCCCGAAATTCAACTACGAGCTTTTTAACTGCAACAACTTTAATATACGCTATTGGAGCTGGAATTACCGCGGCTGCTGGCACCAGACTTGCCCTCCAA
+
DDDADIIIIIIIIIIIIIIIIIIIIIIIIIHHIIIIIIIIIIIIIIIIIIIIHIIIGIIIIIHECHHIIIIIIIIIFHIIIIIIIIHIIIIIHHHIIHIIIHIHIIHIIIIIIIIIIIIIIIIIIIIIHIHIF1HIHIIIIIIIIIHHHHHIIIIIIHIHHHIIIIIIIIIIIIIIIIIIIIHIIIIIHIIHIIIIIIIIIIIIIIIIIIIIIIIIIIIIIIIIIHIIIIIIIIIIIIIIIIIHHHFIIIIIIIIIIIIIIIIIIIIIIIIIIIIIIIIIIIIIIIIIIIIIIIIIIIIIIIIIIIIIIIIIIIIIIIIIIIIIIIIIIIIIIIIIIIIIIDDDDD
@HISEQ:969:HM2KJBCX2:2:1101:2278:47197 2:N:0:ACTATGCA
GTGGCCTACTACCCCAACTCTCCCTATTAATAAATACGTCAATCCTAGAAACCAACAAAATAGGATCAAACGTCCTATTTCATTATTCCATGCTAATGTATTCAAGCGGTAGCCTGCTTTAAACACTCTAATTTTTTCAAAGTAACCGTCCTGTTTGCCTGCAACACCTAAGTAATTACATTACAGTTCTTCAAGAAGGAGTAACCAGTAAAGCCAGTGCATACCAGAGGCACGACCGACCTACTAATCCCGAAATTCAACTACGAGCTTTTTAACTGCAACAACTTTAATATACGCTATTGGAGCTGGAATTACCGCGGCTGCTGGCACCAGACTTGCCCTCCAA
+
D0<00DF??1<<C@1CHC11111<<@F11D<1<11<<DC@C01<11111<<F@1<01<1CC11DHECFG?1011<0<D1C<11<1<<1<<1<1<11<F1<<1DD11<>-<<<C111:1<1<C1D@11/<11C1C@GH1@HBB<CGA$<B<<EC9$<%@C<F18GD<8<#<5#@D@D.CCF@GHHGHFFHHF/D/FDCD<D<.F<00F@@<0GD1HC?EFEG1D?EHE@C0.F/<<///<<1:1/1D</E<11H?C@D1<C?CECIHH@HFE1D11D<11CD1C<@<1111<ED0/<1EF<CHHFEHCHH?C</E?DCC?GHED11C11F1<<1EHHC0HE10@@D0
@HISEQ:969:HM2KJBCX2:2:1101:11175:47171 2:N:0:ACTATGCA
GTGGCCTACTACCCCAACTATCCCTATTAATCATTACGTCAATCCTAGAAACCAACAAAATAGGATCGAACGTCCTATTTCATTATTCCATGCTAATGTATTCAAGCGTTAGCCTGCTTTAAACACTCTAATTTTTTCAAAGTAACGGTCCTGTTTCCCTGCAACACCAAATTAATGACATTACAGTTCTTCAGAAAGGAGGAATCAGCGAAGCCAGTGCATACCAGTGGCACGACCAACCTGCTGACCCCGAAATTCAACTACGAGCTTTTTAACTGCAACAACTTTAATATACGCTATTGGAGCTGGAATTACCGCGGCTGCTGGCACCAGACTTGCCCTCCAA
+
CDDDDIIIIIIIIIIIIIIIIIIIIIIIIIIIIIIIIIIIIIIHIIHIHHIIIIIIHHFHIFEHHIIIIIFDHIIIIHIIIIIIIIIIIIHIIIHHIIIIIGIIIIIIIIIIIIIIIIIIHIIIIIIHIIHHIHIIIHHHIIIIIIIIIIIIIIHHIIIIIIIIHIIIIHHIIIIIIIIIIIIIIIIIIIIIIIIIIIIIIIIIIIIIIIHIIIIIIIIIIIIIIIIIIIHIIIIIIIIHIIHHGIIIIIIIIIIIIIIIIIIIIIIGIIIIHHIIIIIIIIIIIIIIIHHIIIIIIHIHIIIIIIIIIIIIIIIIIIIIIIIIIIIIIIIIIIIHIIIIIDDDDD
@HISEQ:969:HM2KJBCX2:2:1101:17239:47335 2:N:0:ACTATGCA
GTGGCCTACTACCCCAACTATCCCTATTAATCATTACGGTGATCCTAGAAACCAACAAAATAGAACCATGCCGTCCTATTTTATTATTCCATGCTAATCTATTCAAGCACTAGCTTGCTTTAAGCACTCTAATTTTTTCAAGGTAATAGCTCTGCTTCCCCAACGCACCAAATTAATGGCATGAAGGTTATTCAGAAGGTAAGAATCCATCAAATCAGTACGAACAGTGAAGCCCGACCGATAGACAGATTCCGAAATTCAACTACGAGCTTTTTAACTGCAACAACTTTAATATACGCTATTGGAGCTGGAATTACCGCGGCTGCTGGCACCAGACTTGCCCTCCAA
+
@DBADIIIIHHIIHHIIIIIHHHIIIIIHIFHHIIIIHIIIIIIIIHHFHFHHIHHIHIIIIHHIHGIIH@EC@HHFHIIIIIIIIEHICHIFFHH@FIHIIGIIHHGHIHIHGHHHEIHIHHFCHIIIIIIHCIHHIIIIHIIIIIIHEHHHGIHIIHHIIHE?IIIIIIIFHHHIIHHHEIIIHHIIIHHIIIIIIIHIIGIHHHIIHHHHHIIIIIIIIHIIII<IHIIGGIIIIIIIIIIHFHIIIIIIIHIHHHHIIIIIIHHHHIHIIIIIIIIIHIIIIIIHIIIIIHHIIIGIIIFIIIIIIIIIIGIIIIIIIIIIIIIIIIIHIIIIIIHHIIDDDDD
@HISEQ:969:HM2KJBCX2:2:1101:2535:47518 2:N:0:ACTATGCA
GTGGCCTACTACCCCAACTATCCCTATTAATCATTACGTCAATCCTAGAAACCAACAAAATAGGATCAAACGTCCTATTTCATTATTCCATGCTAATGTATTCAAGCGTTAGCCTGCTTTAAACACTCTAATTTTTTCAAAGTAACAGTCCTGTTTCCCTGCAACACCAAATTAATGACATTACAGTTCTTCAAGAAGGAGGAACCAGTAAAGCCAGTACATACCAGAGGCACGACCAACCTACTAATCCCGAAATTCAACTACGAGCTTTTTAACTGCAACAACTTTAATATACGCTATTGGAGCTGGAATTACCGCGGCTGCTGGCACCAGACTTGCCCTCCAA
+
DDDDDIIIIIIIIIIIIIIIIIIIIIIIIIIIIIIIIIIIIIIIIIIHHIIIIIIIIHHIHIFEHIIIHIHIHIHHIIIIIIIIGIIHHIIIIIIIIIIIIHIIIIIIIIIIIIIIIIIIIIHHIIIHIIIIIHIIIIIIIIIHHHIIIIIIIIIHIIIHIIIIIIIIIIIIHIIIIIIIIIIIIIIIIIIIIIIIIIIIIIHHIIIIIIIIIIIIIIIIIIIIIIIIIIIIIIIIIIHIIIHHGHHHIIIIIIIIIIIIIIIIIIIIIIHIIIIIIHIIIIIIIIIIIIIIIHIIIHHHHIIIIIIIIIIHIIIIIIIIIIIIIIIIIIIIIIIIIIIIIDDDDD
@HISEQ:969:HM2KJBCX2:2:1101:9450:47667 2:N:0:ACTATGCA
GTGGCCTACTACCCAACTATCCCTATTAATCATTACGTCAATCCTAGAAACCAACAAAATAGGATCGAACGTCCTATTTCATTATTCCATGCTAATGTATTCAAGCGTTAGCCTGCTTTAAACACTCTAATTTTTTCAAAGTAACAGTCCTGTTTCCCTGCAACACCAAATTAATGACATTACAGTTCTTCAAGAAGGAGGAATCAGTAAAGCCAGTACATACCATTGGCACGACCAACCTACTGACCCCGAAATTCAACTACGAGCTTTTTAACTGCAACAACTTTAATATACGCTATTGGAGCTGGAATTACCGCGGCTGCTGGCACCAGACTTGCCCTCCAA
+
DDDDDIIIIIIIIIIIIIIIIIIIIIIIIIIIIIIIIIIIIIIIIIIIIIIIIIIIIIIHIIIGIIIIIHIHHIIGHIIIIIIFIHF?GHIHIIIIIIIIIIIIIIIIIIIGIIHIIIIHHHIIIIIIHIIIIIIIIIIHIIIHHIIIIIHIIHIHIHIIIIIIIIIIIIIIIIIIIIIIIIIIIIIIIIIHIIIIIIIIIIIHIIIIIIIIIIIIIIIIIIIIIIIIIIIIIIIIIHIIIHHHHHHHIIIIIIIIIIIIIIHEIIIIIIIIIIIIIIIIIIIIIHIIIIIIIIIIIIIHIIIIIIIIIIIIIIIIIIIIIIIIIIIIIIIIIIIIIIIIDDDDD
@HISEQ:969:HM2KJBCX2:2:1101:15771:47926 2:N:0:ACTATGCA
GTGGCCTACTACCCCAACTATCCCTATTAATCATTACGTCAATCCTAGAAACCAACAAAATAGGATCGAACGTCCTATTTCATTATTCCATGCTAATGTATTCAAGCGTTAGCCTGCTTTAAACACTCTAATTTTTTCAAAGTAACAGTCCTGTTTCCCTGCAACACCAAATTAATGACATTACAGTTCTTCAGAAAGGAGGAATCAGCGAAGCCAGTGCATACCAGTGGCACGACCAACCTGCTGACCCCGAAATTCAACTACGAGCTTTTTAACTGCAACAACTTTAATATACGCTATTGGAGCTGGAATTACCGCGGCTGCTGGCACCAGACTTGCCCTCCAA
+
DDDCDIIIIIIHHIIHIIIIIIIIIIIIIIIIIIIIIIIIIIIIIIIHHIIIIIIIHIIIIIIIHHIIIIIIIIIIIIIIIIIIIIIIIIIHIIIIIIIIIHHIIIIIIIIHIIIIIIIIIIIIIIIIIIIIIIHIIIIIIIIIIIIIIIIIIIIIIIIIIIIIIIIIIHIIIIIIIIIIIIIIIIIIGIIIIIHIIIIIIIIIIIIHHIIIIIIIIIIIIIIIIIIIIIIIIIIIIIHIIIIHGIIIIIIIIIIIIIIIIIIIIIIHIIIIIIIIIIIIIIIIIIIIIIIIIIIIIIIIIIIIIIIIIIIIIIIIIIIIIIIIIIIIIIIHIIIIIIIIIDDDDD
@HISEQ:969:HM2KJBCX2:2:1101:15816:47949 2:N:0:ACTATGCA
GTGGCCTACTACCCCAACTATCCCTATTAATCATTACGTCAATCCTAGAAACCAACAAAATAGGATCGAACGTCCTATTTCATTATTACATGCTAATGTATTCAAGCGTTAGCTTGCTTTAAACACTCTAATTTTTTCAAAGTAACAGTCCAGATTCCTCGCAACACCAAATTAATGGCATTACGGCTCATCAGGAAGGAGGAATCAGTGAGACCAGTACATACCAGTGGCATGACCAACCTACTAACCCCGAAATTCAACTACGAGCTTTTTAACTGCAACAACTTTAATATACGCTATTGGAGCTGGAATTACCGCGGCTGCTGGCACCAGACTTGCCCTCCAA
+
00<D0<CE<<DE<G1<<G?<CDE11DE<C@C@@H1EH@F<00FC1DCCCEGCDCGEEHHEC<C?G@@0<<@/DH0<CC1<DHE@HIC1<<FFHIHEHIHH@FD@CGEGEHIHFEHHHHHECBGHFCHHIIIHIHH@DH@H@HHHHHHHHEHEIHHD9HDIIIIIHH@HGEHEHIHH<?FHHHIHHHFEIHE?HIIIIIHIIIHIHIHHGHHHIGIIIIHHHGCCEHIHHEFEHHCGEHCCEGDFGHHD<?HHHHHEIHGEEHIHHHHEIHHHIHIHFGHEHHHFCHHEHHHGHGHHIFEHIIIHIGHIIHIHHIIHHDIIIHHHEHCHHIHCHHHHIHIHE<<D<D
@HISEQ:969:HM2KJBCX2:2:1101:14830:47233 2:N:0:ACTATGCA
GTGGCCTACTACCCCAACTATCCCTATTAATCATTACGTCGATCTTAGAAACCAACAAAATAAGATCAAACGTCCTATTTCATTATTCCATGCTAATGTATTCAAGCGAATGCCTGCTTTAAACACTCTAATTTTTTCAAAGTAACAGTCCTGATTTCCCACGACACCAAATTAATGACATCGTGGTTCGTCAGAAGGGAGAAACCGACAGGGCCAGTACACACCAGAGGCGCGACCGACCCGTCGATCCCGAAATTCAACTACGAGCTTTTTAACTGCAACAACTTTAATATACGCTATTGGAGCTGGAATTACCGCGGCTGCTGGCACCAGACTTGCCCTCCAA
+
BDDDDIIIIIIHHIIIIIIIIIIIIIIIIHIIIIIIIIIIIIIIIIIIHIIIIIIIIIIHIIIIIIIIIIIIIIIIHIIIIIIIHIIHHIIIHIIIIIIIIIIIIHIIIIIIHIIIHIIIIIIIIIIIIIIIIIIIIIIIIIIIIIIIIIIIIIIIIIIIHIIIIIIIIHIHIIIIIIIIIIIIIIIIIIHIIIIIIIHIIIIIIIIIIIIHIIIIIIIIIIIIIIIIIIIIIIIIIIIIIIIHGIIIIIIIIIIIIIIIIIIIIIIIIIIIIIIIIIIIIIIIIIHIIIIIIIIIIIHIIIIIIIIIIIIIIIIIIIIIIIIIIIIIIIIIIIIIIIIIIDDDDD
@HISEQ:969:HM2KJBCX2:2:1101:14754:47866 2:N:0:ACTATGCA
GTGGCCTACTACCCAACTATCCCTATTAATCATTACGTCAATCCTAGAAACCAACAAAATAGGATCGAACGTCCTATTTCATTATTCCATGCTAATGTATTCAAGCGTTAGCCTGCTTTAAACACTCTAATTTTTTCAAAGTAACAGTCCTGTTTCCCTGCAACACCAAATTAATGACATTACAGTTCTTCAAGAAGGAGGAATCAGTAAAGCCAGTACACACCATTGGCACGACCAACCTACTGACCCCGAAATTCAACTACGAGCTTTTTAACTGCAACAACTTTAATATACGCTATTGGAGCTGGAATTACCGCGGCTGCTGGCACCAGACTTGCCCTCCAA
+
DDDADIIHHHIIIIHFGEHFHFHHFHIIHHHIIIIIEHHHHHIIIIIIIHHIIHIICHHI?HHHHFEGH@EH?EHIHEHHIHHIGHIIHHHGHGCHEHIIHEHIHHIIIIIIIIHIHHFHHHIHHIIIIIIIHIIHEHHIHIIHHGHFHIIIHHHHHFIIHIHFHIIHHHHIIIIHHHIIHIHHIIHHHHHHIIHIIIIIIIIHIHHHHGIHHIIIIIIHIIIHHH?HIHHIIIIIHIIIIHHFIIHIIHHIIIIHGIIIIIIGIIHHHIIIHHHIGIIIHHHIIIIIIIIIIIIIIIHIIIIIIIIIIIHHIHDCIIIIIIIIIIHIIIIIIIIIIIHIBDDDD
@HISEQ:969:HM2KJBCX2:2:1101:2116:48125 2:N:0:ACTATGCA
GTGGCCTACTACCCCAACTATCCCTATTAATCATTACGGTGATCCTAGAAACCAACAAAATAGAACCATGCCGTCCTATTCTATTATTCCATGCTAATGTATTCGAGCAAAAATGCCTGCTTAAAACACTCTAATTTTTTCAAGGTAAAGGTCCTGGATCCGCAAGACACCCAATTAAGGACATCAAGTTTCTCCAGAAGGTGAGAAATCAACAGCGACAGTTCATACCCCTTAAGGCACGACCATCACGTCAATCCCGAAATTCAACTACGAGCTTTTTAACTGCAACAACTTTAATATACGCTATTGGAGCTGGAATTACCGCGGCTGCTGGCACCAGACTTGCCCTCCAA
+
DDDDDHHIIHIIIHIIIIIIIIGHIHHIIHIHHHHHHIHIFHIIIIGHIIIIIIHHHHIIGHHHIHIIIFHH<EDHHICHHIHIIIIGHIIHEHHHHIHIIECE?HHHHHHHIHF@HHHGHHHHHIHHAFGHHHFFHHHHHIHHHGEGCE?CHEHGEED?HGGHEHHGHIHHHHHEGHHHIHHHIIHHIIIGIIHEHFHGHCGHHEHHHHI<IIHIHHHHIHHEFHIIIIIIIHFEHHCDHIIIHGHIIHGFHCC?CC?HGF1HHEIHFEHEEHIHHHHHCHHHIHEHHHCCHHHHHHEHHHHIG@EHHFIHHHEIFHCDHCHHDHIIIGIIHFCGIHHIIHCHHDHED@@BD
@HISEQ:969:HM2KJBCX2:2:1101:15893:48608 2:N:0:ACTATGCA
GTGGCCTACTACCCCAACTATCCCTATTAATCATTACGTCAATCCTAGAAACCAACAAAATAGGATCAAACGTCCTATTTCATTATTCCATGCTAATGTATTCAAGCGTTAGCCTGCTTTAAACACTCTAATTTTTTCAAAGTAACAGTCCTGTTTCCCTGCAACACCAAATTAATGGCATTACAGTTCTTCAGAAAGGAGGAATCAGCGAAGCCAGTGCATACCAGTGGCACGACCAACCTGCTGACCCCGAAATTCAACTACGAGCTTTTTAACTGCAACAACTTTAATATACGCTATTGGAGCTGGAATTACCGCGGCTGCTGGCACCAGACTTGCCCTCCAA
+
ADDDDHIIIIIIHGIHIIIIHIIIIIIIIHIIIIIIIIIIIIIGIIIGIIIIIIGIIIIIIIHHEHHHIIHHHIIIIIIIIIIIGGIIIHIIHIHHIHIIIIIIIIIIIIIIHIHIIGIIIHIHIIIHIIHIIIHIIHHHIIIIIIIIIIIIHIIIHHIHIIIIIIIIIHIHHHHIEHIIIIIIHHIIIIHGIIIIIIIIIIIIIIIIIIIIHIIIIHIIIIIIHIIIHIIIIIIIIIHIIIHHHIIIIIIHIIIIIIIIHHIIIIIIIIIIIIIIIIIIIIIIIIIHIIIIIIIIIIIHIIIIIIIHGIIIIIIIIIIIIIIIIIIIIIIIIIIIIIIIIDDDDD
@HISEQ:969:HM2KJBCX2:2:1101:13407:49785 2:N:0:ACTATGCA
GTGGCCTACTACCCCAACTATCCCTATTAATCATTACGTCAATCCTAGAAACCAACAAAATAGAATCAAACGTCCTATTCCGTTATTCCATGCTAATGTATTCAAGCGTGAGCCTGCTTTAAACACTCTAATTTTTTCAAAGTAACAGTCCTGATTTCCCATAACACCAAATTAATGGCATTATAGTTCGTCAGAAGAGAGAAACCGATTATACCAGTACGTACAAAAGCACGACCAATAAACCGGTCTCGAAATTCAACTACGAGCTTTTTAACTGCAACAACTTTAATATACGCTATTGGAGCTGGAATTACCGCGGCTGCTGGCACCAGACTTGCCCTCCAA
+
DDDDDIIIIIIHIIIIIIIIIIIIIIIIIIIIIIIIIIIIIIIIIIIIIIIHIIIIIIIHHIIFHIIIGIIIIIIHHIIIIIIIIIHIIIIIIIHIIIIIIDHIIIIIHHIHIIIIIHHIHIIIIIIIIIHIHIIIIIIHHHFIIIIIIIIIIHIIIIIIHHIIIIIIIIHIIIIIIIIIIIIIIIIIEHHIIIIIIIIIIIIHIIIIIHIIIIGIHGIIIHIIIIIIIIIIIIIHHHHIHH9CIIHIHIHHIIHHIIIIIIIIIIIIIIHIIIIHIIIIIIIHGCGIIFIHIIIIIIIIIIIIIIIIIIIIIGIIIIIIIIIIIIIIIIIIIIIIIIIIDDDDD
@HISEQ:969:HM2KJBCX2:2:1101:15416:50042 2:N:0:ACTATGCA
GTGGCCTACTACCCCAACTATCCCTATTAATCATTACGTCAATCCTAGAAACCAACAAAATAGGTTTGAACGTCCTATTTCATTATTCCATGCTAATGTATTCAAGCGTTAGCCTGCTTTAAACACTCTAATTTTTTCAAAGTAACAGTCCTGTTTCCCTGCAACACCAAATTAATGGCATTACAGTTCTTCAGAAAGGAGGAATCAGCGAAACCAGTTCATACCAGTGGCACGACCAACCTGCTGACCCCGAAATTCAACTACGAGCTTTTTAACTGCAACAACTTTAATATACGCTATTGGAGCTGGAATTACCGCGGCTGCTGGCACCAGACTTGCCCTCCAA
+
DDDDDIIIIIIIIIIIIIIIIIIIIIIIIIIIIIIIIIIIIIIIIIIIIIHIIIIIIIHIIIIIIIIIHIIIIIIIIIIIIIIIIIIEHIIIIIIIIIIIIIIIIIIIIHHIIIIIIIIIIIIIIIIIIIIIIIIIIIIIIIIIIIIIIIIIIIIIIIHIIIIIIIIIIHHIIIIIIIIIIIIIIIIIIHIIIIIIIIIIIIIIIIIIIIIHIIIIHHIIIIIIIIIIIIIIIIIIIIIIIIIIHIIIIIIIIIIIIIIIIIIIIIIIIIIIIIIIIIIIIIIIIIIIIIIIIIIIIIIIIIIIHIIIIIIIIIIIIIIIIIIIIIIIIIIIIIIIIIIIIDDDDD
@HISEQ:969:HM2KJBCX2:2:1101:6516:48970 2:N:0:ACTATGCA
GTGGCCTACTACCCCAACTATCCCTATTAATCATTACGTCGATCCTAGAAACCAACAAAATAGAATCAAACGTCCTATTTCATTATTCCATGCTAATGTATTCAAGCGTGCGCCTGCTTTAAACACTCTAATTTTTTCAAAGTAACAGTCCTGATTCCCCACGACACCAAATTAATGACATCGCGGTTCTTCAGAAGGTAGGAACCAATAATGCCAGTGCGTACCGAAGCACGACCAACAATTTGATCCCGAAATTCAACTACGAGCTTTTTAACTGCAACAACTTTAATATACGCTATTGGAGCTGGAATTACCGCGGCTGCTGGCACCAGACTTGCCCTCCAA
+
DDDDDIIHIIIIHHHIIIIIIHHIIIIIIIIIIIIIIIIIIIIIIIIHIIHHHIIIIIIIIIHHHHIHIIIIIIIHGGHHIIIIIIIHHHIIHGIIIIIIHGIIIIIHIIHHFIIHHHHIIIIIIIIIIIIIIIIIIHIIIIHHIIIIHIIIIIIIIIIIIIIIIIIIIIIIIIIHIIIIIIGIHIIIIHHIIIIIIIIIIIIIIIIHIIIIHIIIIIIIIHIIIIIIIIIIIIHIIIIIIHHFIIIIIIIIIIIIIIIIIIIIIIIIIIIIIHIIIIHIIIIIIIIIIIIIIIIIIIIIIIIIIIIIIIIIIIIIIIIIIIIIIIIIIIIIIIHIIIIIDDDDD
@HISEQ:969:HM2KJBCX2:2:1101:18363:50157 2:N:0:ACTATGCA
GTGGCCTACTACCCCAACTATCCCTATTAATCATTACGGTGATCCTAGAAACCAACAAAATAGAACCATGCCGTCCTATTCTATTATTCCATGCTAATGTATTCGAGCAAAATGCCTGCTTTAAACACTCTAATTTTTTCAAGGTAAAGGTCCTGGTTCCACATGACACCCAATTAAGGACATCATGCTTCTCCAGAAGGTGAGAAATCAACTGAGACAGTTCATACCCCTTAAGGCACGACCATCACGTCAATCCCGAAATTCAACTACGAGCTTTTTAACTGCAACAACTTTAATATACGCTATTGGAGCTGGAATTACCGCGGCTGCTGGCACCAGACTTGCCCTCCAA
+
DDDDDIIIHIHIIIIIIIIIIIIIIIIIIIGIIIIIIIIIIIIHIIHIIIIIIIIIIIIIIIIIIIIIIIIIIIIHIIIIIIIIIIIIHHIIIIIIIIIIICGIHIIIIIIIIIIIIHHHHIIIIIHHHHHHHGGHIIIIIIHHIIIIIIIHIHIIIHHIIIHIIIIIIIIIIIHHIHIIIIIHHIIIHHIIIHIIIIIHIHIIIIHIIIIIIIIIIIIIIHIHHIIIIIIIIIIHIIIIIIIIIIIHIHGIIHIIHHIIIIIIIHHIIIIIIIIIIIIIIIIIIIIIIIIIIIIHIIIIIIIIIIIIIIIIIIIIIIIIHIIIIIIIIIIIIIIIIIIIIIIIIIIDDDDD
@HISEQ:969:HM2KJBCX2:2:1101:16006:50042 2:N:0:ACTATGCA
GTGGCCTACTACCCAACTATCCCTATTAATCATTACGTCAATCCTAGAAACCAACAAAATAGGATCGAACGTCCTATTTCATTATTCCATGCTAATGTATTCAAGCGTTAGCCTGCTTTAAACACTCTAATTTTTTCAAAGTAACAGTCCTGTTTCCCTGCAACACCAAATTAATGGCATTACAGTTCTTCAGAAAGGAGGAACCAGCAAAGCCAGTGCATACCAGTGGCACGACCAACCTGCTGATCCCGAAATTCAACTACGAGCTTTTTAACTGCAACAACTTTAATATACGCTATTGGAGCTGGAATTACCGCGGCTGCTGGCACCAGACTTGCCCTCCAA
+
DDDADIIIIIIIIIIIIIIIIIIIIIIIIIIIIIIIIGHIIIIIIIHIHIIIIIIIIIIHIIHIIIIIIEHHIFIIIHIIIIIIIIIIIIIGIIHIIIIIHIIIIIIIIIIHIIIIIIIIIIIIIIHIIIIIIHIIIIIIIHHHIIIIHIIIHIIIIIIIIHIEIGIIHHHGHIIIIIIHIIIIIIIIIIIIIIIIIIIIHHIIHIIIIIIIIIIIIIHIIIIIIIIIIIIIIIIIIIIIIIHHIIIIIIIIIIIIIIIIIIIIIIIIIIIIIIIHHIIIIIIIIIIIIIIIIIIHIIIIIIIIIIIIIIIIIIIIIIIIIHIIIIIIIIIIIIIIIIIIDDDDD
@HISEQ:969:HM2KJBCX2:2:1101:5796:50513 2:N:0:ACTATGCA
GTGGCCTACTACCCCAACTACCCTATTAATCATTACGTCGATCTTAGAAACCAACAAAATAAGATCAAACGTCCTATTTCATTATTCCATGCTAATGTATTCAAGCGAATGCCTGCTTTAAACACTCTAATTTTTTCAAAGTAACAGTCCTGATTTCCCACGACACCAAATTAATGACATCGTGGTTCGTCAGAAGGGAGAAACCGACAGGGCCAGTACACACCAGAGGCGCGACCGACCCGTCGATCCCGAAATTCAACTACGAGCTTTTTAACTGCAACAACTTTAATATACGCTATTGGAGCTGGAATTACCGCGGCTGCTGGCACCAGACTTGCCCTCCAA
+
DDDDDIIIIIIIIIIIIIIIIIIIIIIIIIIIIIIIIIIIIIGHHIIIHIIIIIIIIIIIIIIIIIIHIIIIIIIIIIIIIIIHIIIIIIIIIIIIIIIIIIIIIIIIIIIIIIIIIIIIIIIIIIIIIIIIIIIIIIIIIIIIIIIIIIIIIIIIIIIIIIIIIIIIIIHIIIIIIIIIIIIIIIIIIIIIIIIIIIIIHHHIIIIIIIIIIIIIIIIIIIIIIIIIIIIIIIIIIIIIIIHGIIIIIIIIIIIIIIIIIIIIIIIIIIIIIIIIIIIIIIHIIIHIIIIIIIIIIIIIIIIIIIIIIIIIIIIIIIIIIIIIIIIIIIIIIIIIIIIIDDDDD
@HISEQ:969:HM2KJBCX2:2:1101:2003:50897 2:N:0:ACTATGCA
GTGGCCTACTACCCCAACTATCCCTATTAATCATTACGGTGATCCTAGAAACCAACAAAATAGAACCATGCCGTCCTATTCTATTATTCCATGCTAATGTATTCGAGCAAAAATGCCTGCTTTAAACACTCTAATTTTTTCAAGGTAAAGGTCCTGGATCCGCAAGACACCCAATTAAGGACATCAAGTTTCTCCAGAAGGTGAGAAATCAACAGCGACAGTTCATACCCCTTAAGGCATGACCATCACGTCAATCCCGAAATTCAACTACGAGCTTTTTAACTGCAACAACTTTAATATACGCTATTGGAGCTGGAATTACCGCGGCTGCTGGCACCAGACTTGC
+
DDDDDIIIIIIIHIIIIIIIIIIIIHIIIIIHIIIIIIIIIIIIIIIIIIIIGHIIIIHHIIIIIIIIIIHIIIIIIIIIIIIIIIIIEHHHIIIIHIIIIIIHIIHIIIIIIHIIIIIIIIIIIIIIIIIIIIIIIIIHIIIIIIIIIIIIIIIIIIIIIIHIIIIIIIIHIIIIIHHHIIIIIIIIHIGIIIIIIIIIIIIIIIIIIIIIIIIIIIIIIIIIIIIIIIIIIIIIIIIIIHHHHIIIIIHIIIIIIIHIIIIIIIIIIIIIIIIHIIIIHIIIIIIIIIIIIIIIIIIHIIIIIIIIIIIIIIIIIIIIIIIIIIIIIHIIHHGDCIIIIDDDDD
@HISEQ:969:HM2KJBCX2:2:1101:14463:51350 2:N:0:ACTATGCA
GTGGCCTACTACCCCAACTATCCCTATTAATCATTACGGTGATCCTAGAAACCAACAAAATAGAACCATGCCGTCCTATTCTATTATTCCATGCTAATGTATTCGAGCAAAAATGCCTGCTTTAAACACTCTAATTTTTTCAAGGTAAAGGTCCTGGATCCGCAAGACACCCAATAAAGGACATCAAGTTTCTCCAGAAGGTGAGAAATCAACTGCAACAGTTCATACCCCTTAAGGCATGACCATCACGTCAATCCCGAAATTCAACTACGAGCTTTTTAACTGCAACAACTTTAATATACGCTATTGGAGCTGGAATTACCGCGGCTGCTGGCACCAGACTTGCCCTCCAA
+
DDD@DHIIIIIHIIIIIIIIIIHIIIIIIIIIHGEFHHHHHIHIIIGHIHIIIIIIIHHIHIGHHHHIHCHHIGHHIIHFFF<GHIHIIHIHIIHIIIEHHHHHCHIFHHIIHFGHHEHHHFEHIHHHHGGHHA>FGHHBFHHFICFHH@EEFHHHCEHHHHFHIHHIHHHFEEHHGHIHFGHHHHIHHEFHFHHHHHHFC@<CGCEHHIIHHGIHHGEIHIIIHHGHIHHHEIH;HHEH<CIIIHEEECEHHCC<?CFHGIIHIHIHFHGCCFHEIHHHEDHIIIHHHFCCHIIHGIIHHIIIIHHGHFHIIIIHIIIIIIHIHHHIIHIIIIHIIHHHHHHGHDHCDAABD
@HISEQ:969:HM2KJBCX2:2:1101:8496:52491 2:N:0:ACTATGCA
GTGGCCTACTACCCCAACTATCCCTATTAATCATTACGTCGATCCTAGAAACCAACAAAATAGAATCAAACGTCCTATTTCGTTATTCCATGCTAATGTATTCAAGCGTGAGCCTGCTTTAAACACTCTAATTTTTTCAAAGTAACAGTCCTGATTCCCCATGACACCAAATTAATGACATCATGGTCGTCAGAAGGTAGGAATCAATAATACCAGTACGTACAATAGCACGACCAATAAATTGATCCCGAAATTCAACTACGAGCTTTTTAACTGCAACAACTTTAATATACGCTATTGGAGCTGGAATTACCGCGGCTGCTGGCACCAGACTTGCCCT
+
DDDDCHIIIGIHFHEHIIHIIIIIIHIIHEHIIHIIFHHHIIIHIIIIIIIIHIIIIIHIIHIGIIIIIIIHHHGHIIIIIIIIHIHEGIGFFIGIHHHFHEEHHHEHEFHECGHHGHFGCHII<IHEHGHIGHHI;IHH;HHHF?F1/CHI<EEHHGEDE:HH:EHCHHHH:IGH@G?CFFEFHEIHHEHF1HG;IHEHHCHEDHIHHHEH@G?CC@HCEHEEHC@0HECFC@CE@GFGHEE=IH:HHEHEHIIHHGC0HHHEHGHHEHEHHIHFHIIHHHF@HHHIH=HHCEHHIIIIIHHHHEHEIIIIIIHE?IHIIIIIHHFHHECHH@E@@@DD
@HISEQ:969:HM2KJBCX2:2:1101:13472:52295 2:N:0:ACTATGCA
GTGGCCTACTACCACAACTATCCCTATTAATCATTACGTCGATCCTAAAAACCAACAAAATAGGGTCAAACGTCCTATTTCATTATTCCATGCTAATGTATTCAAGCGTGTTCCTGCTTTAAACACTCTAATTTTTTCAAAGTAACAGTCCTGATTCCCCATGACACCAAATTAATGACATCACAGTTCGTCAGAAGGTAGAAATCAATAATACCAGTGCATACCGGAGGCACGACCAATATATTGATCCCGAAATTCAACTACGAGCTTTTTAACTGCAACAACTTTAATATACGCTATTGGAGCTGGAATTACCGCGGCTGCTGGCACCAGACTTGCCCTCCAA
+
<B00BE@11DC<F11<F0<CGG@1<GEHECH@GH@HIHFFC/<<G11<CDH0011<<D@1<C1CHC1<DH@0<C0D?1<<<CGHCE@<@1<<<1D1DC@G@C10HC5CCEA&CAD?C6DHFADB8<ACFH(1DHB<BGH9DEHHF1?@D1@C1@GGF@0HEHHGD<<@E@HIIHGD/<</<<<:</CFC/DHG?GFH:GDHHHEHH0CDC@GH11@HF1CHCC<GD/<:><//<11A@H@C@FF1C?HC<D1E?EG<1GG?EDE?IH@FEC<1<<HF<C<<<1@HIHHEHCCHEDCFIHEDC1EEG@G@FHHDE<??CC<G?EHFCD1HGHGFFHHE0F0@@?@D@
@HISEQ:969:HM2KJBCX2:2:1101:10266:52388 2:N:0:ACTATGCA
GTGGCCTACTACCCCAACTATCCTATTAATCATTACGGTGATCCTAGAAACCAACAAAATAGAATCATGCCGTCCTATTTTATTATTCCATGCTAATGTATTCAAGCAAAATGCCTGCTTTAAACACTCTAATTTTTTCAAAGTAAAGGTCCTGGTTCCCCGTGACACCCAATTAAGGGCATCGCGGTTCTCCAGAAGGTGAGAAATTGACTACACCAGTTCATACCCCTTAAGGCACGACCGATGTGTCAATCCCGAAATTCAACTACGAGCTTTTTAACTGCAACAACTTTAATATACGCTATTGGAGCTGGAATTACCGCGGCTGCTGGCACCAGACTTGCCCTCCAA
+
CDDCDIIIIIIIHIIIIIIIHHIIIIIIIIIIIIIIIIIIIIIIIIIIIIHIIIIIIHHIIHIIHIIIHHIIIGIIIIIIIIIIIIIHHIIGHIIHIIII1HHHIIIIIIIIHIIIHGGFHHHHHHIIIIIIIIIIIIIIIIHIIIIIIIIIHIHIIIIIIIIIIIHFIIIIHHHHHHIHIHIIIHIIIIIIIIHIIIIIIIIIIIIIIIIIIIIHIIIGIIIIIIIIIIIIIIIIIIIIIIIIIIIIIHIHHIHIHIIIIIHIIHIIIIIIIIIIIIIIIIIIHIIIIIIIHIIIIIIIIIIIHIIIIIIIIIHIIIIIIIIIIIIIIIIIHIIIIIIIIIIIIIDDDDD
@HISEQ:969:HM2KJBCX2:2:1101:12416:52899 2:N:0:ACTATGCA
GTGGCCTACTACCCCAACTATCCCTATTAATCATTACGTCAATCCTAGAAACCAACAAAATAGGATCAAACGTCCTATTTCATTATTCCATGCTAATGTATTCAAGCGTTAGCCTGCTTTAAACACTCTAATTTTTTCAAAGTAACAGTCCTGTTTCCCTGCAACACCAAATTAATGACATTACAGTTCTTCAAGAAGGAGGAACCAGTAAAGCCAGTACATACCAGAGGCACGACCAACTTACTAATCCCGAAATTCAACTACGAGCTTTTTAACTGCAACAACTTTAATATACGCTATTGGAGCTGGAATTACCGCGGCTGCTGGCACCAGACTTGCCCTCCAA
+
DDDDDIIIIIIIIIIIIIIIIIIIIIIIIIIIIIIIIIIIIIIIIIIIIIIIIIIIIIGIIIHHIIIHIIIIIIIIIIIIIIIIIIIIIIIIIHFHIIIIIIIIIIIIIIIHEIIIIIIIIIIIIIIIIIIIIIIIHIIIIIIIIIIIIIIIIIIIIIIIIHIIHIIIIIIIIIIIIIIIIIIIIIIIIIIIIIIHIIIIIIIIIHIIIIIIIIIIIIIIIIIIIIIIIIIIIIIIIIIIIIIIHIIIIIIIIIIIIIIIIIHIIIIIIIIIIIIIIIIIIIIIIIIIIIIIIIIIIIIIIIIIIIIIIIIIIIIIIIIIIIIIIIIIIIIIIIIIIIIIIDDDDD
@HISEQ:969:HM2KJBCX2:2:1101:13710:52818 2:N:0:ACTATGCA
GTGGCCTACTACCCCAACTATCCCTATTAATCATTACGTCGATCCTAGAAACCAACAAAATAGGGTCAAACGTCCTATTTCATTATTCCATGCTAATGTATTCAAGCGTGTGCCTGCTTTAAACACTCTAATTTTTTCAAAGTAACAGTCCTGATTCCCCATGACACCAAATTAATGACATCACAGTTCGTCAGAAGGTAGAAATCAATAATACCAGTGCATACCGGAGGCACGACCAATATATTGATCCCGAAATTCAACTACGAGCTTTTTAACTGCAACAACTTTAATATACGCTATTGGAGCTGGAATTACCGCGGCTGCTGGCATCAGACTTGCCCTCCAA
+
DDDDDIIIIIIIIIIIIIIIIIIIHIIIIIIIIIIIIIIIIHHIIIIIIHIIIIIIIIIFHHHHIIHHHIIIIHHIIIIHIIIIHIIHIIIIIIIIIIIIIHHIIIIIIIIIIIIIIIIIIHIIIIIIHIIIIIIIIIIIHIIIIIIGIIHIIIIIIIIIIIIHIIIIIHIHIIIIIIIIIIIIIIIIIIIIIIIIIIIHIIIIIIIIIIIIIIIIIIIIIIIIIIIIIIIIIIIIHIIIIIIHHIHGHHIIIIIIIIIIIIIIIIIIIIIIIIIIIIIIIIIIIIIIIIIIIIIIIIIIHIIIIIIIIIIIIIIIIIIIIIIIIIHHF<IIIIIIIIHIHDDDDD
@HISEQ:969:HM2KJBCX2:2:1101:17224:53702 2:N:0:ACTATGCA
GTGGCCTACTACCCCAACTATCCCTATTAATCATTACGTCAATCCTAGAAACCAACAAAATAGGATCGAACGTCCTATTTCATTATTCCATGCTAATGTATTCAAGCGCGAGCCTGCTTTAAACACTCTAATTTTTTCAAAGTAAAAATCCTGATTCCCCGCCACACCAAATTAATGACATGACGGTTCGTCAGAAGGTAGGAACCAGTAACACCAGTACATACCAAGGCACGACCAGCGTACTGATCCCGAAATTCAACTACGAGCTTTTTAACTGCAACAACTTTAATATACGCTATTGGAGCTGGAATTACCGCGGCTGCTGGCACCAGACTTGCCCTCCAA
+
0<000<<1<C<<CGHHCH@<1<<@CFCEC1<CCHCCHIE10<F<CGE@<<F1<<GH1CEEC1<1GEEHGGE/CHC@C11<CC1F@CC1<<<11D<<E11<<1<D<G?H/<<</<C<G<C@<G@1CCF1<1DC11D:.<1<<DG11/1:1D11<GGCDHHEF9:....:.C6..HD<-</A<<CE<.E<-HD<F<0C<D0<HCHG0HFG1E:FCIIIGB1<D/1/<<1<0C<:<</0</<>GA?EHC</?:@D<1<111CE0HCD1<C1FHHF<111CG?HIIIHD<1<1100H?IHG<D<<CCFHEHH@EC<C<CHHGD11<<@G@@IIH@HG1H@G?HD0000<
@HISEQ:969:HM2KJBCX2:2:1101:12897:54009 2:N:0:ACTATGCA
GTGGCCTACTACCCCAACTATCCCTATTAATCATTACGTCAATCCTAGAAACCAACAAAATAGGATCGAACGTCCTATTTCATTATTCCATGCTAATGTATTCAAGCGTTAGCTTGCTTTAAACACTCTAATTTTTTCAAAGTAACAGTCCAAATTCCCCGCAACACCAAATTAATGGCATTACGGCTCATCAGGAAGGAGGAATCAGTGAGACCAGTACATACCAGAGGCATGACCAACCTACTAACCCCGAAATTCAACTACGAGCTTTTTAACTGCAACAACTTTAATATACGCTATTGGAGCTGGAATTACCGCGGCTGCTGGCACCAGACTTGCCCTCCAA
+
@DDBDHEHCHHHF@GCHHHHFHHHHHIIIIEGGHHHICHHHDHGHIIIIIEHHGHIIF??HIE?HHGDHHHHCFGHECHECHHIHIF1@GCCHHHEGF@HGHHGIHGHGHHGIHHHEEFEHIHHGHH?HGHHHB<C?HHHHHGGCHF@FCGHGHHFIIIHIIIHHHHIHHGCGHHGCGIIHHIHHHGCIIGIIIGIIH/GCGHGHHHHH@HII;HF:HIIIHIHH;HHHHHHFGI<IIHGFHHEDCCIIHIIIIHEHHIIIIIIIIIIHGEHHGIIIIIIIIIHHEGHIIIHFHGHHIIIGIHHIIIHHIIIIIIIIIIHIIIIIHEHIIIIIHHIIIIIH@DDDD
@HISEQ:969:HM2KJBCX2:2:1101:11024:54181 2:N:0:ACTATGCA
GTGGCCTACTACCCCAACTATCCCTATTAATCATTACGGTGATCCTAGAAACCAACAAAATAGGATCGAACGTCCTATTTCATTATTCCATGCTAATGTATTCAAGCGTTAGCCTGCTTTAAACACTCTAATTTTTTCAAAGTAACAGTCCTGTTTCCCTGCAACACCAAATTAATGACATTACAGTTCTTCAAGAAGGAGGAATCAGTAAAGCCAGTACATACCATAGGCACGACCAACCTACTGACCCCGAAATTCAACTACGAGCTTTTTAACTGCAACAACTTTAATATACGCTATTGGAGCTGGAATTACCGCGGCTGCTGGCACCAGACTTGCCCTCCAA
+
DDABCIIIIIIIIIIIIIIIIIIGHIIIIIHIIIIIHIIIIIIIIIIIHFHIIIIGCHEHIHHHEHIIIIIIIIHIHIIIIIIIIIIIIGIIIIIGIIIIHHHIIIIIHIIHIHIIIIIIHHHHIHIIHIIIIIIHHHHHHHIIIIIIIIIIIIIIIGHHG?HHIIIIIIIHIHHHIHHIIIIIIIIIIIIIIIIIGIHHIHIIHHIIIIHIIHHHIIIHHIIIGIIIIIIIIHIIIIHHIIIHHIHIIIHIIIIHIIIIIIIIIIIIIIIIIIIIIIIGIIIIIIIIIIIIIIIIIIIHIIIIIIIIIIIIIIIIIIIIIIHHIIIIIIIIIIIIIIIIIDDDDD
@HISEQ:969:HM2KJBCX2:2:1101:10224:53844 2:N:0:ACTATGCA
GTGGCCTACTACCCCAACTATCCCTATTAATCATTACGTCAATCCTAGAAACCAACAAAATAGGATCGAACGTCCTATTTCATTATTCCATGCTAATGTATTCAAGCGTTAGCCTGCTTTAAACACTCTAATTTTTTCAAAGTAACAGTCCTGTTTCCCTGCAACACCAAATTAATGGCATTACAGTTCTTCAGAAAGGAGGAATCAGCGAAGCCAGTGCATACCAGTGGCACGACCAACCTGCTGACCCCGAAATTCAACTACGAGCTTTTTAACTGCAACAACTTTAATATACGCTATTGGAGCTGGAATTACCGCGGCTGCTGGCACCAGACTTGCCCTCCAA
+
BBDDDIIIIIIIIIIIIIIIIIIIIIIIIIIIIIIIHHIIHIIHHHIIIIIHIIIIIIIGIHIHEHHHHHHIIIHHGIHIHHIIIIIIHCEHEHHHIIIIHHFHIIIIHHIHHIIIIHHHIIIIHIIIIIIIIIIHIIHHIIIIIIIHFIIIIIHIIIHIIIIIIIIIIIIHIIIIIIIIIIIIIIIIIIIIIIIIIIIIIIIIIIIIIIGIIIIIIIIIIIIIIIIIIIIIIIIIIIHIIIIIHIHHGIIIIIIIIIHIIIIIIIIIIIIHF1IIIIIIIIIIIIIIIIIIHIIIIIIIIIIIIIIIIIIIIIIIIIIIIIIIIIIIIIIIIIIIIIIIIDDDDD
@HISEQ:969:HM2KJBCX2:2:1101:7705:54953 2:N:0:ACTATGCA
GTGGCCTACTACCCAACTATCCCTATTAATCATTACGTCAATCCTAGAAACCAACAAAATAGGATCAAACGTCCTATTTCATTATTCCATGCTAATGTATTCAAGCGTTAGCCTGCTTTAAACACTCTAATTTTTTCAAAGTAACAGTCCTGTTTCCCTGCAACACCAAATTAATGACATTACAGTTCTTCAAGAAGGAGGAACCAGTAAAGCCAGTGCATACCAGAGGCACGACCAACCTACTAATCCCGAAATTCAACTACGAGCTTTTTAACTGCAACAACTTTAATATACGCTATTGGAGCTGGAATTACCGCGGCTGCTGGCACCAGACTTGCCCTCCAA
+
CDDCDIIIIIIIIIIIIIIIIIIIIIIIIIHIIIIIIHIHIIHIIIGHIIIIIIIIIIGIIIHIIIIIIIIHIHHIIIIIIIIHIIIHHIIGIIIIIHIIIIIIIHIIIIIHIIIIIHIHIIIIIIHIIIIIIIHHHIIIIIIIIIIIIIIHIHIHHIIHIIIIIHIIIHHHHIHIIIIHIIIIIIIIIIIHIIIHHHIHGHHIIIIHHIIIIIIIIIIIIIIIIIIIIIIGIIIIHHIHHHHIIIHIHIIHIIIIIIIIHIIHHIIIIIIIIIIIIIIIIIIIIIIIIIIIIIIIHIIHIIIIHIIIIIIIIIIIIIIIIIIIIIIIIIIIIIHIIIIIDDDDD
@HISEQ:969:HM2KJBCX2:2:1101:2111:55025 2:N:0:ACTATGCA
GTGGCCTACTACCCCAACTATCCCTATTAATCATTACGTCAATCCTAGAAACCAACAAAATAGGATCGAACGTCCTATTTCTTTATTCCATGCTAATGTATTCAGGCGTTAGCCTGCTTTAAACACTCTAATTTTTTCAAAGTAACAGTCCAGATTCCCTGCAACACCAAAGTAATGGCAATACAGTTCATCAGGAAGGAAGAATCAGTGAAACCAGTACATGCCAGTGGCAGGACCAGCCTGCTGGCCCCGAAGTTCAACTACGAGCTTTTTAACTGCAACAACTTTAATATACGCTATTGGAGCTGGAATTACCGCGGCTGCTGGCACCAGACTTGCCCTCCAA
+
D0D0011<1<F1DHHIIIIIIIIGIIIIIIIIIIIHIHCG00<DGHIEHIIIIIIIIIIIIHHHIE1D01<<<F0<1<1F11<11D1C11<111<111/<B1<<D11/:/<1<1<1<FH@CF11<1<11<6DHIIIB6<G:1/FH6<1/D;1D17?<GC<0DH(8<CFH<F#HGCFH</<-D<D/<-HD<-HF-HF0D.D.GB00D0<000/IIIIHF<F<1/<111<1:11/HHG:1-D<1/<0/-/IHD1D11IIIIIIIIIIIIIHIIIIIIIIIIIIIIIIIIIIIIIIIIIIIIIIIIIIIIIIIIIIIIIIIIIIIIIIIIIIIIIIIIIIIIIIDDDDD
@HISEQ:969:HM2KJBCX2:2:1101:12534:55647 2:N:0:ACTATGCA
GTGGCCTACTACCCCAACTATCCCTATTAATCATTACGGTGGTCCTAGAAACCAACAAAATAGAACCACAACGTCCTATTCTATTATTCCATGCTAATCTATTCAAGCAATAGCCCGCTTTAAACACTCTAATTTTTTCAAGGTAATGGTCCTGGCTCCCCAACACACCCAACAAAGGACATGCTGGTTCACCAGAAGGAAGACCCGACAACAAGACAGTACTCGCCAAAGACGGACCGCCCGGCCAGGCCTAAAATTCAACTACGAGCTTTTTAACTGCAACAACTTTAATATACGCTATTGGAGCTGGAATTACCGCGGCTGCTGGCACCAGACTTGCCCTCCAA
+
BDDDDIFHIIIIIIIIIIIIIIIIIIIIIIIHIIIIIIIIHIIIIIIIHIHHIIHIIHHIHIIIIIIIIIIHIHIIIIIIIIFIIHIHIIIIHHHHHHHIFIHHIIHGHIIIGIIIIHHHIHIIIHHIIIIIIIIIHHIIIIHIIIIIIIIGIHECHIIIIIHIHHHIIIIGIHIHIIIIIIIIIIIIHGHIIIIIIIIIIIHIGIIIIIIIIIIHHHIIIIIIIIIIIHHIIIIIIIIHIIIIIIIIIIIIIIIIIIIIIIIHIIIIIIIIIIIHIIIIIIIIIIIIIIIIIIIIIIIIIIIIIIIIIIIIIIIIIIIIIIIIIIIIIIIIIIIIIIIIIIBDDDB
@HISEQ:969:HM2KJBCX2:2:1101:6998:56467 2:N:0:ACTATGCA
GTGGCCTACTACCCCAACTATCCCTATTAATCATTACGTCAATCCTAGAAACCAACAAAATAAGATCGAACGTCCTATTTCATTATTCCATGCTAATGTATTCAAGCGTTAGCCTGCTTTAAACACTCTAATTTTTTCAAAGTAACAGTCCAGATTCCTCGCAACACCAAATTAATGGCATTACGTCTCATCAGGAAGGAGGAATCAGTGAGACCAGTACATACCAGTGGCATGACCAACCTACTAACCCCGAAATTCAACTACGAGCTTTTTAACTGCAACAACTTTAATATACGCTATTGGAGCTGGAATTACCGCGGCTGCTGGCACCAGACTTGCCCTCCAA
+
DDBDDIIIIHHIII?GEHHHHIIIIIIIIIHHHHIIIIIGHIIEHI?@EHIIIIHIIHIGHHIHIHHIIGIHHIIIHGHHHHFHIHIEHIIIGHHIIIIIHHIHIHIIIIHIHHIHHIIHHIHIHIHIIIIIHHHHIIIHIHIIIIIHHIIIHHIIIHHIIIIIIIIIIIIHHIIIHIIIIIIIIIHIIIIIIIIIIIIIIIIHIHIIIIIIIIIIIIIHIIIIIIIIIHGIIIHIIIHGIHFHFIHIIIIIIIIHIIIIHIIIIIIIIHIIHIIIHIHHHHIHGIIIHIIIIHIIHIIIIIIIIIIIIIIIIIIIIIIIIIIIIHIGIIIIIIIIIIIIHDADDD
@HISEQ:969:HM2KJBCX2:2:1101:1493:57282 2:N:0:ACTATGCA
GTGGCCTACTACCCCAACTATCCCTATTAATCATTACGGCGGTCCTAGAAACCAACAAAATAGGACCGCACGTCCTATTCTATTATTCCATGCTAACGTATTCGAGCAAAGGCCTGCTTTGAACACTCTAATTTTTTCAAAGTAAAAGTCCTGGTCCCCAACACACCCAGTGAAGGGCATGCGGTTCTCCAGAAGAGAAGGCCCGGCCGGACAAGTGCACGCGGTGAGGCGGACCTGCCAGCCAGGCCAAAGGTTCAACTACGAGCTTTTTAACTGCAACAACTTTAATATACGCTATTGGAGCTGGAATTACCGCGGCTGCTGGCACCAGACTTGCC
+
DDDDDIIIIIIIIIIIIIIHIHHIIHIIIIIIIIIIIGHIIHIIIIIIHHHIIFIIEHIIHIHHIIHHIIIHIIGIIIIIHIIIIIIIIIIHIIIIIHHHIHIHIIIIHIHHIIIIIIIIHIIIIIHIIIIIIIIIIIIIIIIIIIHHGIIIIIHIIIIIIIHIHHIEHHHHGIIIIIIHIIIIIIIIIIIIIIIIIIHIHIIIIIIIIIIIIIIIIIIIIIIIIIIIIIIIIIIHHIIIIIIIIIHIIIIIIIIIIIIIIHIIIIIIIIIIIIIIIIIIIHIIIIIIIIIHIIIIIIIIIIIIIIIIIIIIIIIIIIIIIIIIIIIIIIIIIDDDDD
@HISEQ:969:HM2KJBCX2:2:1101:17049:57672 2:N:0:ACTATGCA
GTGGCCTACTACCCCAACTATCCCTATTAATCATTACGTTGATTCTAGAAACCAACAAAAATAGAATCTAACGTCCTATTTCATTATTCCATGCTAATGTATTCAAGCGCGTGCCTGCTTTAAACACTCTAATTTTTTCAAAGTAACATCCTGACTCCCCACAACATCAAATTAATGACATCATGATTCATCAGAAGGGAGAAATCAATGACATTAGTACGTACCAAAGGCACGACCGACGTATTGATCCCGAAATTCAACTACGAGCTTTTTAACTGCAACAACTTTAATATACGCTATTGGAGCTGGAATTACCGCGGCTGCTGGCACCAGACTTGCCCCCA
+
@DBDDIHHHHHHGHIFHIHFFCEGFHFCEH11CGEFHE<<1C@CC<@FFHHGHHHIFE?1CHEF?FFHE@HEG<DEG1G<CCHHFE?C@EHFC@@CHHHEFFHH1CGIHHFF<FCEEHHDCHHHGBHHFEEGCFB<C?EF<CHGGFGCHFFAHHHG7<CCCHE@HHECHHF<CFDGFF@FCGHHCG@CHHGCFCFHFGIHHHHHF?EIHHIIIHCGIHHHG@G@CEBG:H@<?ECDCFHIIGCHIIIIHHEEHHHHGCGD<0<HHHH@HIIIHHGH?EHHFHHFHHEHIHHIIHIIHHHFHIHGGCGCCHIHHIHHHGIGHIIHIIIIIHHGIHHIIHIDD?BD
@HISEQ:969:HM2KJBCX2:2:1101:5512:58878 2:N:0:ACTATGCA
GTGGCCTACTACCCCAACTATCCCTATTAATCATTACATCGATCCTAGAAACCAACAAAATAGAATCGGATGTCCTATTTCATTATTCCATGCTAATGTATTCAAGCGTGAGCCTGCTTTAAACACTCTAATTTTTTCAAGGTAACAGTCCTAATTCCCCGTGACACCAAATTAATGGCATTACGGTTCTTTAGAAGGTGAGAAATCAATAATATCAGTACATACCAACGGCATGACCGAAACATTGATCCCGAAATTCAACTACGAGCTTTTTAACTGCAACAACTTTAATATACGCTATTGGAGCTGGAATTACCGCGGCTGCTGGCACCAGACTTGCCCTCCAA
+
DDDDDIIIIIIIIIIIIIIHIIIIIIIIIIIIIIIIIIIIIIIIIIIHIIIIIIHIGIIHIIHIIIIIGIIIIGIIHIIIIIIIIIIFHIIHHIHIIIIHHHIIIIIIIIIIIIIIIIIIIHIIIIIIHIIHIIIIIIIHIIIIIIIIIIIIIIIIIIIHIIIIIIIIIIIIIIIIIIIIIIIIIIIIIIIIIIIIIIIIIIIIIIIIIIIIIII<IIIIIIIIIIIIIIIIIIIIIIIIIIIHHCIIIIIIIIIIIIIIIIIIIIIIIIIIIIIIIIIIIIIIIIIIIIIIIIIIIIIIHHIIIIIIIIIIIIIIIIIIIIIIIIIIIIIIIIIIIIIIIIDDDDD
@HISEQ:969:HM2KJBCX2:2:1101:20917:58956 2:N:0:ACTATGCA
GTGGCCTACTACCCCAACTATCCCTATTAATCATTACATCGATCCTAGAAACCAACAAAATAGAATCGGATGTCCTATTTCATTATTCCATGCTAATGTATTCAAGCGTGAGCCTGCTTTAAACACTCTAATTTTTTCAAGGTAACAGTCCTAATTCCCCGTGACACCAAATTGATGGCATTACGGTTCTTTAGAAGGTGAGAAATCAATAATATCAGTACATACCAACGGCATGACCGATACATTGATCCCGAAATTCAACTACGAGCTTTTTAACTGCAACAACTTTAATATACGCTATTGGAGCTGGAATTACCGCGGCTGCTGGCACCAGACTTGCCCTCCAA
+
DDDBDI?CFHHHIEHHHHICGHEHHCHIGEHIHEHHEHICHHEHHHEHHFHCFFHIIHFHFHEHHH1D=C<CCCCHEHFECCGE?C@<<11DC@DF1HDHIIHHHGHGHHHHHHHGHGHFFHHH@IIHGGHIHHFIIHIIIIHFHIHHFHIIHIHIHHIHIIIHHIIIIHHIIIHIIHGEIHIIIIIIIIIIIHHII;IIIIIIHIGIIIIHHHFHHHHIIIIIIIHHIIIIHIHHHFIIIIFGHDIIIGIIIIIIIIIHIIIIIIIHEIIIIIIIIIIIIIIIIIIIIIIIIHHIIHIHHHIIHIIIIIIIIIIIIIIIIIIIIIIIIIIIIIHIIIIIIIDDDDD
@HISEQ:969:HM2KJBCX2:2:1101:13491:59069 2:N:0:ACTATGCA
GTGGCCTACTACCCCAACTATCCCTATTAATCATTACGTCGATCCTAGAAACCAACAAAATAGAATCAAACGTCCTATTTCATTATTCCATGCTAATGTATTCAAGCGCGAGCTTGCTTTAAACACTCTAATTTTTTCAAAGTAACAGTCCTGATTTCCCATGACACCAAATTAATGACATCGTGGTTCGTCAGAAGGGAGAAACCAATAATGCTAGTACGTACAAAGTACGACCGACATATTAGTCCCGAAATTCAACTACGAGCTTTTTAACTGCAACAACTTTAATATACGCTATTGGAGCTGGAATTACCGCGGCTGCTGGCACCAGACTTGCCCTCCAA
+
DDDDDIIIIIIIHHIHIIIIIIIIIIIIIIIIIIIIIIIIIIIIIIIIIIIHIHIIHIIIIHIHIIIIIIIIIIIIHIIIIIIIIIIHIIIIIIIIIIIIIIIIIIIIIIIIIIIIIIIIIHIIIIIIIIHIIIIIIIIIIIIIIIIIIIIIIIIIIIIIHIIIIIIIIIHHIIIIIIHIHIIIIIIIIIIIIIIIIIIIIIIIIIIIIIIIIIIIIIIIIHIIIIIIIIIIIIIIIIIIIIIHIIIIIIIIIIIIIIIIIIIIIIIIIIIIIIIIIIIIIIIHHHIIIIIIIIIIIIIIIIIIIIIIIIIIIIIIIIIIIIIIIIIIIIIIIIIIIIIDDDDD
@HISEQ:969:HM2KJBCX2:2:1101:3015:59505 2:N:0:ACTATGCA
GTGGCCTACTACCCAACTATCCCTATTAATCATTACGGTGGTCCTAGAAACCAACAAAATAGAACCACAACGTCCTATTCTATTATTCCATGCTAATCTATTCAAGCAAATGCCTGCTTTAAACACTCTAATTTTTTCAAGGTAATGGTCCTGGCTCCCCGGCACACCCAATAAAGGACATACTGGTTCACCAGAAGGTGGACCCGACACAGGACAGTACTCGCCAAAGACGGACCGCCCGGCCAGGCCTAAAATTCAACTACGAGCTTTTTAACTGCAACAACTTTAATATACGCTATTGGAGCTGGAATTACCGCGGCTGCTGGCACCAGACTTGCCCTCCAA
+
DDDDDIIIIIIIIHIIIIIIIIIIIIIIIIHHHHIIIIIIIIHIIIIIIIIFHIIIIIGHIIIIIIIIHIHHHIIIHHIIIIIIIIIIIIGGGHHIIIIIHHFHIIIIIIHHIIIIIIHIHIIIIIIIIIIIIIHIIIIIIIIIIIIHIIIIIIHIIIIIIIIIIIIIIIIIIIIIIIIIIIIIHIIIIIHIIIIIIIIIIIIIIIIIIIGIIIIIIIIIIIIIIIIIIIIIIIIIIIHH1IHHIIIIHIIIIIIIIIIIIHIIIIIHIIIIIIIIIIIIIIIIIIIIIIIIIIIIIIIIIIIIIIIIIIIIIIIIIIIIIIIIIIIIIIIIIIIIIIIIDDDDD
@HISEQ:969:HM2KJBCX2:2:1101:16530:59542 2:N:0:ACTATGCA
GTGGCCTACTACCCAACTATCCCTATTAATCATTACGTCAATCCTAGAAACCAACAAAATAGGATCGAACGTCCTATTTCATTATTCCATGCTAATGTATTCAAGCGTTAGCTTGCTTTAAACACTCTAATTTTTTCAAAGTAACAGTCCAAATTCCCCAAAACACCAAATTAATGGCATTACGGCTCATCAGGAAGGAGGAATCAGTGAGACCAGTACATACCAGAGGCATGACCAACCTACTAACCCCGAAATTCAACTACGAGCTTTTTAACTGCAACAACTTTAATATACGCTATTGGAGCTGGAATTACCGCGGCTGCTGGCACCAGACTTGCCCTCCAA
+
DDDA@@FHEFECHIIHCCEGEHIHIIIHEHHHIGIIFFHHI@EHHIH<CGGHIHHHI@EH@<C@GCCGH1<<CEHHI?<CGHCHHFHHIF1DGEGC<DEHHDHFHEF<DGFHG@CCEHHHIHIIHHBCHEG:<FC?EFE@G@DGEHEGH@FC@G%CCCHHIHE@HHHIGHI<F?H<0<CG/HCG?CD0CHGDD<HFHCD0:EFFCHF1<:D@GHFCCCCFEHD<<<<GCCHHHHHAC<@<AD1<C<A:<1?HD<11<1G<0HD1<1H@G<1HD<11HG@HGC<<11G@@F0=GC1HG<F1G<<<1G1HCC<<C///<<CC<CIHD11<D<<1<D<D0<<1D<0<0
@HISEQ:969:HM2KJBCX2:2:1101:12352:59865 2:N:0:ACTATGCA
GTGGCCTACTACCCCAACTATCCCTATTAATCATTACGTTGATCCTAGAAACCAACAAAATAGAATCGAACGTCCTATTTCATTATTCCATGCTAATGTATTCAAGCGCGTGCCTGCTTTAAACACTCTAATTTTTTCAAAGTAACAGTCCTGACTCCCCACAACATCAAATTAATGACATCATGATTCATCAGAAGGGAGAAATCAATGACATTAGTACGTACCGAAGGCACGACCGACGTATTGATCCCGAAATTCAACTACGAGCTTTTTAACTGCAACAACTTTAATATACGCTATTGGAGCTGGAATTACCGCGGCTGCTGGCACCAGACTTGCCCTCCAA
+
DBD?DHIIIIIIIHIIIIHHIHIHIIIEHIIHIIIIIIIIIIIIIH?GHEHHHFIHIIGIIHHIHHIHIHHDHHHHIHGHGHHHGHI1GHH1FFHHIIIHFEIIHH?HHHHIHHIIGEHFHHIGHIIIHIGHIIHIHIIHIHGIIHIHHIIIHIIGHHHHIIHHGIHIIIIIIIHHIIIFGIHEHHEIHIHHEEHFCIIIIIHIHGIIHIIIHHFIIIIIIIIIIIIIIIIHHIIIIHHIHIHHEIIIHGIIIIIGIIIIHIHHIIIIIIIIGIHHHFGIIIIIIHHIIHHIIIIIIHHFIIIIIIIHEIIIIIIHIIIIIIIIIIIIIIIIIIIIIIIHID@BD@
@HISEQ:969:HM2KJBCX2:2:1101:6318:59790 2:N:0:ACTATGCA
GTGGCCTACTACCCCAACTATCCCTATTAATCATTACGTCAATCCTAGAAACCAACAAAATAGGTTCGAACGTCCTATTTCATTATTCCATGCTAATGTATTCAGGCGCTGGCCTGCTTTAAACACTCTAATTTTTTCAAAGTAACAGTCCTGTTTCCCCGCAACACCAAATTAATGGCATTACGGTTCTACAAGAAGGAGGAATCAGCAAGCTAGTACATACCAGTGGCAAGACCAACCTGCTGATCCCGAAATTCAACTACGAGCTTTTTAACTGCAACAACTTTAATATACGCTATTGGAGCTGGAATTACCGCGGCTGCTGGCACCAGACTTGCCCTCCAA
+
DDDDDIIIIIIIIHIIIIIIIIIIIIIIIIIIIIHIIIIIIIIIIHIIIIIIHIHHIIHIIIEHHIIHIIIIHHIIIIHIIIIIGIIICHIIIHIIIIIIIIIIIHIIIIIIIIHGHIIIIIIIIIIIIHHIIHIHIIIIIIIIIIIIIIIIIIIIIIIIIIIIIIIIIIHHIIIIIIIIIIIHIHIIIIIIIIIIIIIIIIIIIIHIIIIHIIIHIIIIIIIIIIIIIIHHIIIIIIIIIIHHIIIHIIIIIIIIIIIIIIIIIIIIIIIIIIIIIIIIIIIIIIIIIIIIIIIIIIIIIIIIIIIIIIIIIIIIIIIIIIIIIIIIIIIIIIIIIIIIDDDDD
@HISEQ:969:HM2KJBCX2:2:1101:4617:60732 2:N:0:ACTATGCA
GTGGCCTACTACCCCAACTATCCCTATTAATCATTACGTCGATCCTAGAAACCAACAAAATAGAATCAAACGTCCTATTTCGTTATTCCATGCTAATGTATTCAAGCGTGAGCCTGCTTTAAACACTCTAATTTTTTCAAAGTAACAGTCCTGATTCCCCATGACACCAAATTAATGACATCATGGTTCGTCAGAAGGTAGGAATCAATAATACCAGTACGTACAATAGCACGACCAATAAATTGATCCCGAAATTCAACTACGAGCTTTTTAACTGCAACAACTTTAATATACGCTATTGGAGCTGGAATTACCGCGGCTGCTGGCACCAGACTTGCCCTCCAA
+
DBDBDIIHHIIICHHHHHIGHHIHFHHIIIHIHIIHHHHHIIHIHHEFEGHHHHEHHIHGH?1CE?GHIHIHHIHHFIHEH@GHFHGHIIHHIGIIIIFHHHFHHHGHIIHHGHIIIHHHHHHHEIIIHFHHF@GIIIHHIIIIIHIIIIIIGHHHHIIIIIEHHHHHIHICCHHIGIIHHHIHHH?HIHIIIIIIGIHIHHIIHGIHHHHGGIIIHHIIIIIIIIIHHEHEIHEHHIIIIHIHIIHGGIIIIHHHIIIIIIIHGHGIIIIHIIIIHHFIHHIIHIHIIIIIHHHHIIIIIIIIIIIIEHIIIIIIIIHIHHHIHHIIIIIIIIIIIHEIDDDDB
@HISEQ:969:HM2KJBCX2:2:1101:20731:59913 2:N:0:ACTATGCA
GTGGCCTACTACCCCAACTATCCCTATTAATCATTACGTCAATCCTAGAAACCAACAAAATAGGATCAAACGTCCTATTTCATTATTCCATGCTAATGTATTCAAGCGTTAGCCTGCTTTAAACACTCTAATTTTTTCAAAGTAACAGTCCTGTTTCCCTGCAACACCAAATTAATGACATTACAGTTCTTCAAGAAGGAGGAACCAGTAAAGCCAGTACATACCAGAGGCACGACCAACTTACTAATCCCGAAATTCAACTACGAGCTTTTTAACTGCAACAACTTTAATATACGCTATTGGAGCTGGAATTACCGCGGCTGCTGGCACCAGACTTGCCCTCCAA
+
DDADBIIHHIHEHHFHHHHHEHIIHHIIIIIHIIIIIGHIHIIGHCHHIIIIIICHIIHHIHFFHGFGEHHDHHHHIHHGHEEECGHHCHHHH?DHFHGHHH?HHGHGEHFEHIFHHGEGHHIHGHCGGHHIIHHFHGHEHDFEHHIFHHFHHHFGHHHI?HHGHFHHHGHHIIHHHHIHHCEHHHIIIIIHHGHHGIIHHH:FGHHGIIIIHIIHFIIIIHIHHCHHEIHECEGIIIHHIIHHHIHHHGGHIIIHHEHHIIIIHHIIIHIIIHIIIIIIIIIIHIHIIIIIGIIIIHHHHIIIIIIIIIIIIIIIIHHHHHHHHIIHIIIHHIIIIIIIIDDADB
@HISEQ:969:HM2KJBCX2:2:1101:11476:61143 2:N:0:ACTATGCA
GTGGCCTACTACCCCAACTATCCCTATTAATCATTACATCGATCCTAGAAACCAACAAAATAGAATCGGATGTCCTATTTCATTATTCCATGCTAATGTATTCAAGCGTGAGCCTGCTTTAAACACTCTAATTTTTTCAAGGTAACAGTCCTAATTCCCCGTGACACCAAATTAATGGCATTACGGTTCTTTAGAAGGTGAGAAATCAATAATATCAGTACATACCAACGGCATGACCGAAACATTGATCCCGAAATTCAACTACGAGCTTTTTAACTGCAACAACTTTAATATACGCTATTGGAGCTGGAATTACCGCGGCTGCTGGCACCAGACTTGCCCTCCA
+
DDDDDHIIIIIIIIIIIIIIIIIIIIIIIHIIIIIIIIIIIIIIIIIIIIIIIIIIIIIIHIIIIIGIIIIHHIIIIIIIIIIIIIIIIHIIHIIIIIIIIHHHIIIHIIIIIIIIIIIIIIIIIIIIIIIIIIIIIIIIIIIIIIIIIIIIIIIIIIIIIIIIIIIIIIIIIIIIIIIIIIIII;IIIIIIIIIIIIIIIIIIIIIIIIIIIIIIHIIIIIIIIIIIIIIIIIIIIIIIIIIIHIIIIIIIIIIIIIIIIIIHIIIIIIIIIIIIIIIIIIIIIIIIIIIIIIIIIIIHIHIIIIHIIIIIIIIIIIIIIIIIIIIIIIIIIIIIIIIIIDDDDD
@HISEQ:969:HM2KJBCX2:2:1101:18198:61153 2:N:0:ACTATGCA
GTGGCCTACTACCTCAACTTTCTCTATTAATCATAACGTCAAACCTAGAAACAAACAAAATAGGATCGAACGTGCTATTTCCTTATTCCATCGTAATGTATTCAAGCGTTAGCTTGCTTTAAACACTCTAATTTTTTCACAGTAACAGTCCAAATTCCCCGCAACACCAAATTAATGGCATTACGGATCATCAGGAAGGAGGAATCAGTGAGACCAGTACATACCAGAGGCATGACCAACCTACTAACCCCGAAATTCAACTACGAGCTTTTTAACTGCAACAACTTTAATATACGCTATTGGAGCTGGAATTACCGCGGCTGCTGGCACCAGACTTGCCCTCCAA
+
<000<1<C<111<1DC11<1<G1111<1<1C11<111<<D001<1D111<1D111<1111<DG11110011/<1<1<11<111<111<1<F<01<<GFH/?G15@=1EEB65?EHE@<F1<B8H598F@@B1:861<3F$1GHEHFH/DCH1A+/1H$DIGIHGEFCF@/DC<C:<-C/:/</:@E<<0?HFED<C<.CD00D:1D:/1HHGCDG?C1HF@HHCC:EFGFHDHDB/1EIIGFF:/<CDDCFD<1<11D<<10HE<1@G<1?G?F1GC@F<1HED1@1?EFE=EHE<FCC??<CC<1GHF<1ECCCC?HF<1D1<EFHHGEGCHG<<<=CC10?@@<
@HISEQ:969:HM2KJBCX2:2:1101:18101:61219 2:N:0:ACTATGCA
GTGGCCTACTACCCCAACTATCCCTATTAATCATTACGTCAATCCTAGAACCAACAAAATAGGATCAACGTCCTATTTCATTATTCCATGCTAATGTATTCAAGCGCGAGCCTGCTTTAAACACTCTAATTTTTTCAAAGTAACAGTCCTGATTCCCCGCCACACCAAATGAATGACATGATGGTTCGTCAGAAGGTAGAAACCAGTAACACCAGTACGTACCTAAGGCACGACCAACGTACTGATCCCGAAATTCAACTACGAGCTTTTTAACTGCAACAACTTTAATATACGCTATTGGAGCTGGAATTACCGCGGCTGCTGGCACCAGACTTGCCCTCCAA
+
CDDCDIIIIIIIIIIIIIIIIIIIIIIIHIIHIIIIIIIIIIHHIIIIHIIIHHIHHHIIFHIGHHEHHHHEHIIIIIIIHIIIIIIIIIIIIIHGHIIIIGHHHHHIIIIIIIIHHHIIIIIIEHIIIIIIIIIIIHHHHHHIHIHH@G?EFHIIHIHHIIIIIIIHIIIIIIIHFGIIIIHIIIIIIIIIIIIIIIIIIIIIIIHIIIIIIIIIIIIIHIIIIIIIIIIIIIHIIIIIHHFIIIIIHIIIIIHIIIIIIIIIHIIIIIIIIIIIIIIIIIIIIIIIIIIIIIIIIIIIIIIIIIIHIIIIIIIIIIIIIIIIIIIIIIIIIIIIIIIDDDDD
@HISEQ:969:HM2KJBCX2:2:1101:8441:60967 2:N:0:ACTATGCA
GTGGCCTACTACCCCAACTATCCCTATTAATCATTACGTCAATCCTAGAAACTAACAAAATAGGTTTGAACGTCCTATTTCATTATTCCATGCTAATGTATTCAAGCGTTAGCCTGCTTTAAACACTCTAATTTTTTCAAAGTAACAGTCCTGTTTCCCTGCAACACCAAATTAATGGCATTACAGTTCTTCAGAAAGGAGGAATCAGCGAAACCAGTTCATACCAGTGGCACGACCAACCTGCTGACCCCGAAATTCAACTACGAGCTTTTTAACTGCAACAACTTTAATATACGCTATTGGAGCTGGAATTACCGCGGCTGCTGGCACCAGACTTGCCCTCCAA
+
D@00<<GF1D1<C<DCE01DC1<11<1D111111D@G1<<@<CGHHF?@H?H1<<CC11CCHHC1DC@G?G1110<<1<<1CHH?1C<C<C<1FE1<EFGHCFGF@<@D$<<<A6?EH@EHEFHHEHHABA<6<CF@1C?HHHHGBFCHHG7?HDHIHCCFHH@EGHIIG?DHCFD0/DCC<<D<CHDCGHHHDHEEFC@HHHEFCC=E<CDCHG?GFEFE<D??EC<1C0HDCIHC@FF<11<<FC//<<1<1C1?CCE<<<E@@HCFC1D1EHEEEEGHHG<C?IHGC@DHHDHECGC<<11HHG@?HG1EC/<IIHE@C@C?HIHHHG?HFIHIHDG?@@D@@
@HISEQ:969:HM2KJBCX2:2:1101:8901:61339 2:N:0:ACTATGCA
GTGGCCTACTACCCCAACTATCCCTATTAATCATTACGGTGATCCTAGAAACCAACAAAATAGAACCATGCCGTCCTATTCTATTATTCCATGCTAATGTATTCGAGCAAAAATGCCTGCTTTAAACACTCTAATTTTTTCAAGGTAAAGGTCCTGGATCCGCAAGACACCCAATAAAGGACATCAAGTTTCTCCAGAAGGTGAGAAATCAACAGTAACAGTTCATACCCCTTAAGGCATGACCGTCACGTCAATCCCGAAATTCAACTACGAGCTTTTTAACTGCAACAACTTTAATATACGCTATTGGAGCTGGAATTACCGCGGCTGCTGGCACCAGACTTGCCCTCCA
+
DDDDDIIHIIIHEHIIIIIIIHIIIIIIIIIIIIIGIIIIHIIIIIIIIIIIIIIIHHIIIIIIIIIIIHHHIIIIHHIIIIIIIGIIIIIIIIIIIIIHHHHHIIIIIIIIIIIIIIIIIIIIIIHIHIIHIIIIHIHIIHIIIHIIIIIHHIHIIHIIIIIIIIIIIHIIIIIIIIIIIIIHIIIIHIHIHIIIIIIIIIIIIIIIIIIIIIIIIHIIIIHIIIIIIIIIIIIIIIIIIHIIIIIIIIHIIIIIIIIIIIIIIIIIHIIIIIIIIIIIIIIIIIIIIIIIIIIIIIIIIIIIIIIIIIIIIIIIIIIIIIIIIIIIIIIIIIIIIIIIIIIIIIIDDDDD
@HISEQ:969:HM2KJBCX2:2:1101:18827:62995 2:N:0:ACTATGCA
GTGGCCTACTACCCCAACTATCCCTATTAATCATTACGTCAATCCTAGAAACCAACAAAATAGGATCAAACGTCCTATTTCATTATTCCATGCTAATGTATTCAAGCGATAGCCTGCTTTAAACACTCTAATTTTTTCAAAGTAACAGTCCTGTTTCCCTGCAACACCAAATTAATGACATTACAGTTCTTCAAGAAGGAGGAACCAGTAAAGCCAGTACATACCAGAGGCACGACCAACTTACTAATCCCGAAATTCAACTACGAGCTTTTTAACTGCAACAACTTTAATATACGCTATTGGAGCTGGAATTACCGCGGCTGCTGGCACCAGACTTGCCCTCCAA
+
DDDDCIIIIIIIIIIIHHIIIIIIIIIIIIHIIIIIIHEHICHIIIIIIIHHIIIIIIIEHFGHFHHIIIIIIHIIIIHIIIIIIIHHEHHHEHHIIHIHHFIIIIIIIIIIGIIIIIHIHIIIIIIIIIIHIIIIIIIIIHIIIIIIIIIIIIIHIIIHHIIIIIIIIIHFHIIIIIIIIIIIIIHHGIHIIIIIIIHIIIIIHHHIIIIIHHIIIHIIIIIIIIIIIIIIIIIIIIIIIIIIIHHIIIIIIIIIIIIIIIIIIIIIIIIIIIIIIIIIIIIIIIHHIIIIIIIIIIIIIIIIIIIIIIIIHIIIIIIHG?IIIHIIIIIIIIIIIIIIIDDDDD
@HISEQ:969:HM2KJBCX2:2:1101:11777:63277 2:N:0:ACTATGCA
GTGGCCTACTACCCCAACTATCCCTATTAATCATTACGTCAATCCTAGAAACCAACAAAATAGGATCGTCGTCCTATTTCATTATTCCATGCTAATGTATTCAAGCGTTAGCCTGCTTTAAACACTCTAATTTTTTCAAAGTAACAGTCCTGTTTCCCCGCAACACCAACTTAATGGCATTACGGTTCTACAAGAAGGAGGAATCAGCAAAGCCAGTGCATACCAGTGGCACGACCAACTTGCTGACCCCGAAATTCAACTACGAGCTTTTTAACTGCAACAACTTTAATATACGCTATTGGAGCTGGAATTACCGCGGCTGCTGGCACCAGACTTGCCCTCCAA
+
ADDDDIIIIIIIIIIIIIIIIIIIIIIIIGIIIIIIIIIIIIHIIIIIHIIIIIIIIIIIHIHHIIIIIIIHHIIIIGHIIIIIIHIIIIHIIIHHIIIIIIIHIIIFHIIIIIIHIIIIIIIIIIIIHHIIIIIIIIIIIIIIIHIIIIIIIIIIIIIIIIIIIHIIIIIIIIIIIIIIIIIIIIIIIIIIIIIIIIIIIIIIIIIIIIIIIIIIIIIIIIIIIIIIIIIIIIIIIIIIIHEFIIIIIIIIIIIIIIIIIIIIIHIIIIIIIIIIIIIIIIIIIIIIIIIIIIIIIIIIIIIIIIIIIIIIIIIIIIIIIIIIIIIIIIIIIIIIIIIIDDDDD
@HISEQ:969:HM2KJBCX2:2:1101:16969:64011 2:N:0:ACTATGCA
GTGGCCTACTACCCCAACTATCCCTATTAATCATTACGGTGATTCAGAAACCAACAAAACAGGACCACCGTCCTATTCTATTATTCCATGCAAATGTATTCAGACGTAAGCCTGCTTTGAACACTCTAATTTTACCAAGGTAAAGGTCCTGGATTCCCACCACGCTAAATTAATAACATGATAGTTCCCCAGAAGGTAGAAATTCTACACACCAGTACAGACGTGTTAGCCCGACCAACGGTAGAATCCCGAAATTCAACTACGAGCTTTTTAACTGCAACAACTTTAATATACGCTATTGGAGCTGGAATTACCGCGGCTGCTGGCACCAGACTTGCCCTCCAA
+
0<00<1<1<1<<<FHE0<<CC<11<1<CF@1<11F@H10<1<DF@EF1<@CG@?CHH1@1<C1D?CG@G?DE<HHG1DDFHF11CGCHCCD1<1<1<<11<1D/</<<DD@E8HG@<2<C41CE9HE?E<B6<$%<71BE1GC1161B7<BC$7?HE<CGGHDGC0<D69H?HGD<DCCEEDD<D#/<//C68HFCCF??ECD0F:<CD0<F<0:<111<1<1::/1E<</E/<C.C<C<1:<<<C-C<HC<1CGF<1<1<<0<1<0CGD1<1D1EHECFCD<<1<<11<0<0/1C<CEEHF1F<<HGDHE<<?<<CIHFF1C1D1<1HGD111C@HHE?DDB<0
@HISEQ:969:HM2KJBCX2:2:1101:2272:64599 2:N:0:ACTATGCA
GTGGCCTACTACCCCAACTATCCCTATTAATCATTACGTCAATCCTAGAAACCAACAAAATAGGTTTGAACGTCCTATTTCATTATTCCATGCTAATGTATTCAAGCGTTAGCCTGCTTTAAACACTCTAATTTTTTCAAAGTAACAGTCCTGTTTCCCTGCAACACCAAATTAATGGCATTACAGTTCTTCAGAAAGGAGGAATCAGCGAAACCAGTTCATATCAGTGGCACGACCAACCTGCTGACCCCGAAATTCAACTACGAGCTTTTTAACTGCAACAACTTTAATATACGCTATTGGAGCTGGAATTACCGCGGCTGTTGGCACCAGACTTGCCCTCCAA
+
DDDDDIIE@C@@HHC<<0G@HIE1FECCF@GHCEC<1CHI0GGE@EC@@HCH<CECE1FH1GH@1CEH?C1<FHIHFHFHC@CHC<CG@HI@CC@EF@FHIHFHH>CHGEHG?8AHFDHAC11CDEHDC1@HHGEFEBFB@?FGFB@G<DGHGIHCGIIIGIIIHFIHHGEGHHGCIHECIHEHHEG?IHHGFC/GCEHH@HGCDGFGHFHHGCHIHC%HGGCIHC<9HGGCAE:DEGCH<FE<A<GIIHFCC@HEHHFHHHDHFHHHHHHHFHGIHCHHIGIHHGEHCHGFIHF?HHEEIGHIHEHHHHH@HIIHGIIIHHEHEHIHHHHGIIIIIIIHHDDDDB
@HISEQ:969:HM2KJBCX2:2:1101:1529:64084 2:N:0:ACTATGCA
GTGGCCTACTACCCCAACTATCCCTATTAATCATTACGGTGATCCTAGAAACCAACAAAATAGAACCATGCCGTCCTATTCTATTATTCCATGCTAATGTATTCGAGCAAAAATGCCTGCTTTAAACACTCTAATTTTTTCAAGGTAAAGGTCCTGGATCCGCAAGACACCCAATAAAGGACATCAAGTTTCTCCAGAAGGTGAGAAATCAACAGTAACAGTTCATACCCCTTAAGGCATGACCATCACGTCAATCCCGAAATTCAACTACGAGCTTTTTAACTGCAACAACTTTAATATACGCTATTGGAGCTGGAATTACCGCGGCTGCTGGCACCAGACTTGCCCTCCAA
+
DBD@DH?EHIIIIIH=EGHHIIIHIIIIIHHHG?FGHHHHECHHIIGE?@CHHHIIHHE<FHIGIGICH1FHHGDDE?CH?GCGHH1GGEEHHGC?1F?CHHEHHIIIHHHHIIHGHHHIG@GGHHGHHIHHHIIHHHEHHHHIGIHIIHHFIIIIIHIIHHCHDGHIHH?IIIIHGCGCCHHIIHHG<HHHEIHHIHGIIHHHGHFHHIIIIIHHEHIIHIHHEHEGIIIHIIIIHIIIIHIIHHHHIIHGIIIIIIIHEHEIIIIGIIHHEIIIHHIIHHIHGIIIIIHHHHHIIIIIIIIIIIIIIIIIIIIIIIHHHIIIIIIIIIIIIIIIIIIIIHIIIIIHDDDDD
@HISEQ:969:HM2KJBCX2:2:1101:13736:64996 2:N:0:ACTATGCA
GTGGCCTACTACCCCAACTATCCCTATTAATCATTACGTCGATCCTAGAAACCAACAAAATAGAATCAAATGTCCTATTTCGTTATTCCATGCTAATGTATTCAAGCGTGAGCCTGCTTTAAACACTCTAATTTTTTCAAAGTAACAGTCCTGATTCCCCATGACACCAAATTAATGACATCATGGTTCGTCAGAAGGTAGGAATCAATAATACCAGTACGTACAATAGCACGACCAATAAATTAATCCCGAAATTCAACTACGAGCTTTTTAACTGCAACAACTTTAATATACGCTATTGGAGCTGGAATTACCGCGGCTGCTGGCACCAGACTTGCCCTCCAA
+
DDDDDIIIIIIIIIIIIIIIIIIIIIIIIIIIIIIIIIIIIIIIIIIIIIIIHHIIIIIIIIIIIIIIIIIHIIIIIHIIIIIIHIIIIIIIIIIIIIIIIIHIIIIIIIIIIIIIIIIIIIIIIIIIIIIIIIIIIIHIIIIIIIIIIIIIIIIIIIIIIIIIIIIIIIIHHIIIIIIIIIIIIIIIIIIIIIIIIIIIIIIIIHIIIIIIIIIIIIIIIIIIIIIIIIIIIIIIIIIIIIIIIIIIIIHIIIIIIIHHIIIIIHIIIIIIIIIIIIIIIIIIIIIIIIIIIIIIIIIIIIIIIIIIIIIIIIIIIIIIIIIIIIIIIIIIIIIIIIIIDDDDD
@HISEQ:969:HM2KJBCX2:2:1101:2597:65544 2:N:0:ACTATGCA
GTGGCCTACTACCCCAACTATCCCTATTAATCATTACGTCGATCCTAGAAACCAACAAAATAGAATCAAACGTCCTATTTCATTATTCCATGCTAATGTATTCAAGCGCGAGCCTGCTTTAAACACTCTAATTTTTTCAAAGTAACAGTCCTGATTTCCCACGACACCAAATTAATGACATCGTGGTTCGTCAGAAGGTAGGAATCAATTTGACCAGTACGTACCGAGGCACGACCGATCAACTGATCCCGAAATTCAACTACGAGCTTTTTAACTGCAACAACTTTAATATACGCTATTGGAGCTGGAATTACCGCGGCTGCTGGCACCAGACTTGCCCTCCAA
+
BDDDDIIIIIIIGIIIIIIHIIIIIIIIIIIIIIIIIIIIIIIIIIIIIIIIIIIIHHIHIIIIIIIIHIIIHIHIHIIIIIIIIIIIHHIHHIHIIIIIIIIIIIIHIIIIGIIIIHIIIIIIIIIIIIHIIIIIIIIIIIIIIHIIIIIIIIIIIIIIIIIIIIIIHIIIIIIIIIIIIIIIIIIIIIIHIIIIIIIIIIIIIIIIIIIIIIIIIIIIIIIIIIIIIIIIIIIIIIIIIHHHIIIIIIIIIIIIIIIIIIIIIIIIIIIIIIIIIIIIIIIIIIIIIIIIIIIIIIIIIIIIIIIIIIIIIIIIIIIIIIIIIIIIIIIIIIIIIIIIDDDDD
@HISEQ:969:HM2KJBCX2:2:1101:19981:65152 2:N:0:ACTATGCA
GTGGCCTACTACCCCAACTATCCCTATTAATCATTACGTCGATCCTAGAAACCAACAAAATAGAATCAAACGTCCTATTTCATTATTCCATGCTAATGTATTCAAGCGTACGCCTGCTTTAAACACTCTAATTTTTTCAAAGTAACAGTCCTGATTCCCCACGACACCAAATTAATGACATCGCGGTTCTTCAGAAGGTAGGAACCAATAATGCCAGTACGTACCGAAGCACGACCAACAATTCGATCCCGAAATTCAACTACGAGCTTTTTAACTGCAACAACTTTAATATACGCTATTGGAGCTGGAATTACCGCGGCTGCTGGCACCAGACTTGCCCTCCAA
+
DDBBAIIIIIHIIHHIIHIIIIIIIIIIFHFHEHIIGHHIHCCHHHIIIIIIIIGDHEHHEHGHEIIIGHIHGHIIIIIIGIIIIHIHFHHHHIIIHIIIIIIIHHIIIIIIIIGIIHIHHHHIHHIIHHHHHIHFHHIHHHIIIIIHHIIIIIIHIHIHHIIHIIIHHIHHGHIIGIHIIIIIIIIGIIIHIHFE@HIIHHIIHHIHIIIHHGIIIIIIHHIIHHIHHHHHHHIIIIIIHHEEEHIHIIHCHGHHIHDIIIIIIIIIHIIIIIIIIIIHHHHHHHHIIIIIIIIIHIIIIIIIHIIHIIIIIIIIIIIIIGIIIIIIIIIIIIIIIIIIDDDDD
@HISEQ:969:HM2KJBCX2:2:1101:8773:65532 2:N:0:ACTATGCA
GTGGCCTACTACCCCAACTATCCCTATTAATCATTACATCGATCCTAGAAACCAACAAAATAGAATCGGATGTCCTATTTCATTATTCCATGCTAATGTATTCAAGCGTGAGCCTGCTTTAAACACTCTAATTTTTTCAAGGTAACAGTCCTAATTCCCCGTGACACCAAATTAATGGCATTACGGTTCTTTAGAAGGTGAGAAATCAATAATATCAGTACATACCAACGGCATGACCGAAACATTGATCCCGAAATTCAACTACGAGCTTTTTAACTGCAACAACTTTAATATACGCTATTGGAGCTGGAATTACCGCGGCTGCTGGCACCAGACTTGCCCTCCAA
+
DDDDDIIIIIIIIIIIIIIIIIIIIIIIIHIIIIIIIIIIIIIHIIIIIIIIIIIIIIIIIIIIIIIHIIIIIIIIIIHIIHIIIIIIIIIIIIIIIIIIIIIIIIIIIIHIIIIIHIIIIIIIIIIIIIIIIHFIIIIIIIIIIIIIIIIIIIIIIIIHIIIIIIIIIIIIIIIIIIIIIIIIIIIHIIIIIIIIIIIIIIIIIIIIIIIIIIIIIIIIIIIIIIIIIIIIIIIIIIIIIIIHHIIIIIIHIIIIIIIIIIIIIIIIIIIIIIHIIIIIIIIIIIIIIIIIIIIIIIIIIIIIIIIIIHIIIIIIHIIIIIIIIIIIIIIIIIIIIIIIIIDDDDD
@HISEQ:969:HM2KJBCX2:2:1101:20141:65798 2:N:0:ACTATGCA
GTGGCCTACTACCCCAACTATCCCTATTAATCATTACGGTGGTCCTAGAAACCAACAAAATAGAACCACAACGTCCTATTCTATTATTCCATGCTAATCTATTCAAGCAATAGCCCGCTTTAAACACTCTAATTTTTTCAAGGTAATGGTCCTGGCTCCCCAACACACCCAATAAAGGACATGCTGGCTCACCAGAAGGAAGACCCGACAGCAGACAGTACTCGCCAAAGACGGACCGCCCGGCCAGGCCTAAAATTCAACTACGAGCTTTTTAACTGCAACAACTTTAATATACGCTATTGGAGCTGGAATTACCGCGGCTGCTGGCACCAGACTTGCCCTCCAA
+
DDDDDIIIIIIIIIIIIIIIIIIIIIIIIIIIIIIIIIIIIIIIIIIIIIIIIIIIIIIIIIIIIHIIIIIIIIIIIIIIIIIIIIIIIIIIIIIIIIHHFEHIIIIIIIIIIIIIIIIIIIIIHIHIIIIIIIIIIIIIIIIIIIIIIIIIIIHIIIIHIIIIIIIIHHIIIIIIIIIIIIHIIHHHIIIHIIIIIIIIHIIIIIIIIIIIIIIIIIIIIIIIIIIIIIIIIIIIIIIIIIIIHHIIIHIIIIIIIIIIIIIIIIIIIIIIIIIIIIIIIIIIHIIIIIIIIIIIIIIIIIIIIIIIIIIIIIIIIIIIIIHIIIIIIIIIIIIIIIIIIDDDDD
@HISEQ:969:HM2KJBCX2:2:1101:3437:67190 2:N:0:ACTATGCA
GTGGCCTACTACCCCAACTATCCCTATTAATCATTACGGTGATCCTAGAAACCAACAAAATAGAACCATGCCATCCTATTCTATTATTCCATGCTAATGTATTCGAGCAAAAATGCCTGCTTTAAACACTCTAATTTTTTCAAGGTAAAGGTCCTGGATCCGCAAGACACCCAATTAAGGACATCAAGTTTCTCCAGAAGGTGAGAAATCAACAGCAACAGTTCATACCCCTTAAGGCACGACCATTACGTCAATCCCGAAATTCAACTACGAGCTTTTTAACTGCAACAACTTTAATATACGCTATTGGAGCTGGAATTACCGCGGCTGCTGGCACCAGACTTGCCCTCCAA
+
DDDD@GHHIHIIIIIHIIIIIEHIIIIIIIIGIIIHIGIGIIIIIIIIIIIIGIIIIIIHHHIIIIIIIIIGCFEHHIIHIHHHHHIGHHFHHHHIE@EHHEDHFHGHHHHHIHIHHFHHFHHHHIFHFIIHIIIHGEHHGHHGHIIHIHHIIFHHEFHHIHIHIHIHIHHFIHHGHGHHIIHIEIHHHHHHGEIIHHHHHHGHHIHIIIIIHHHFIHGHGHH=HGCHHHIHEEIHCDHDHIGIIIHHEHHGHHHCIIIIIIIIHHHIIHHHEHIIHIIIIIIIHIIIIHIIIIHIIIIHIHHIIHIIIIIIIIIIHIIIIIIHHHIIIIIIIIIIIIIIIIIIIHIIDDDDD
@HISEQ:969:HM2KJBCX2:2:1101:10075:65315 2:N:0:ACTATGCA
GTGGCCTACTACCCCAACTATCCCTATTAATCATTACGTCAATCCTAGAAACCAACAAAATAGGATCAACGTCCTATTTCATTATTCCATGCTAATGTATTCAAGCGCGAGCCTGCTTTAAACACTCTAATTTTTTCAAAGTAACAGTCCTGATTCCCCACCACACCAAATTAATGACATGATGGTTCGTCAGAAGGTAGGAATCAGTAACACCAGTACGTACCGAAGGCACGACCAGCGTACTAATCCCGAAATTCAACTACGAGCTTTTTAACTGCAACAACTTTAATATACGCTATTGGAGCTGGAATTACCGCGGCTGCTGGCACCAGACTTGCCCTCCAA
+
DDDCDIIIIIIIIICHHIEHGIIIIIIIIIIIIIHIIFGHHIIIIIIFHIIIIIHIIHEHGIFHCHHHIHHIIIIIIIHIIIIIIHEHIIIHHIHHIHGEHIHECHEDHGHIHHIFCGHHIIIIHIIIIHHIIIHHIEHHIIGIHHHIIEHHIIHIHCHHHCEHHIIIHF/EGHHFHHHIIHHIIHIHHDFHIIIGHHHHEHHEIIHHGIIIHHHHHIH@GEHHHHHHIIHHHHHHEHCHIHGFGEDCHHC<1GC?EHHH=EHIGHHHHHHHECIIIIHHEHHEHFGHHEEHHIIHIIIIHHIGIHHHHIHIIHHIHIHHHHEHHIIHHIIHHEHIIHIGB?DDA
@HISEQ:969:HM2KJBCX2:2:1101:9994:67594 2:N:0:ACTATGCA
GTGGCCTACTACCCCAACTATCCCTATTAATCATTACGTCAATCCTAGAAACCAACAAAATAGGATCAAACGTCCTATTTCATTATTCCATGCTAATGTATTCAAGCGTTAGCCTGCTTTAAACACTCTAATTTTTTCAAAGTAACAGTCCTGTTTCCCTGCAACACCAAATTAATGGCATTACAGTTCTTCAGAAAGGAGGAATCAGCGAAGCCAGTGCATACCAGTGGCACGACCAACCTGCTGACCCCGAAATTCAACTACGAGCTTTTTAACTGCAACAACTTTAATATACGCTATTGGAGCTGGAATTACCGCGGCTGCTGGCACCAGACTTGCCCTCCAA
+
D@@@0<GFHHC@1<GH@HICH1CGE@FF<GHF?1DGEEDGH@FG@HHEHEHC1GH<@@1CG?C1EHHH?@1<GFHGGH@F1DF<FC1<1FEE11DHHHEHFH@CGHHHHFG>1EEFHHFHHHEACE@DHHHD?GHB<@HIHIH?EHEHGFGIHHFIIHFFCGEF<IHHHF:FIHHG?9<HHEIIHGFGCHHCF/GHF>EEHHFCDHFFGHEFFEEIFFE?GEAHEHHHCIGIIGHA1GDCF@HCDHCECDG@H@FC1HHHHHFHFHEC@CCIIIHHEHHHF@<CC@G@GEEHHIIIIFIH@HIHHHGHHIIIIIGHHDHHFCHFHHHHHHIIHH?HHGCE@DDBBD
@HISEQ:969:HM2KJBCX2:2:1101:2067:68631 2:N:0:ACTATGCA
GTGGCCTACTACCCCAACTATCCCTATTAATCATTACGTCAATCCTAGAAACCAACAAAATAGGTTTGAACGTCCTATTTCATTATTCCATGCTAATGTATTCAAGCGTTAGCCTGCTTTAAACACTCTAATTTTTTCAAAGTAACAGTCCTGTTTCCCTGCAACACCAAATTAATGGCATTACAGTTCTTCAGAAAGGAGGAATCAGCGAAACCAGTTCATACCAGTGGCACGACCAACCTGCTGACCCCGAAATTCAACTACGAGCTTTTTAACTGCAACAACTTTAATATACGCTATTGGAGCTGGAATTACCGCGGCTGCTGGCACCAGACTTGCCCTCCAA
+
DDDDDIIIIIIIIIIIIIIIIIIIIIIIIIIIIIIIIIIIIIIIIIIIIIIIIIIIIHIHIIIIIHHIIIIIIIIIIIIIIIIIIIIIIIIIIIHIIIIIIGIIIIIIIIIIIIIIIIIIIIIIIIIIIIIIIIIIIIIIIIIIIIIIIHIIIIIIIIIIIIIIIIIIIIIHHIIIIIIIIIIIIIIIIIIIIIIIIIIIIIIIHIIIIIIIIIIIHHIIIIIIIIIIIIIIIIIIIIIIIIIIHIIIHIIIIIIIIIIIIIIIIIIIIIIIIIIIIIIIIIIIIIIIIIIIIIIIIIIIIIIIIIIIIIIIIIIIIIIIIIIIIIIIIIIIIIIIIIIIIDDDDD
@HISEQ:969:HM2KJBCX2:2:1101:12038:68641 2:N:0:ACTATGCA
GTGGCCTACTACCCCAACTATCCCTATTAATCATTACGTCAATCCTAGAAACCAACAAAATAGGATCAAACGTCCTATTTCATTATTCCATGCTAATGTATTCAAGCGTTAGCCTGCTTTAAACACTCTAATTTTTTCAAAGTAACAGTCCTGTTTCCCTGCAACACCAAATTAATGACATTACAGTTCTTCAAGAAGGAGGAACCAGTAAAGCCAGTACATACCAGAGGCACGACCAACCTACTAATCCCGAAATTCAACTACGAGCTTTTTAACTGCAACAACTTTAATATACGCTATTGGAGCTGGAATTACCGCGGCTGCTGGCACCAGACTTGCCCTCC
+
DDDDDIIIIIIHHIIIIIIIIIIIIIIIIIIIIIIIIIIIIHIIIIIIHIIIIIIIIIIHHFHIEHHCHIIIGHHIIHIGHIIIIIIIIIHCEHIIIIIIIHHIIIIIIIIHIIHIIIIIIHIHHIIHIHIIIIIIIIIIIIIIIIIIIIIIIIIIIIIIHHHIIIHIIIHHHIIIIIIIIIIIHIHIIIIIIIIIIHIIIIIIIHHIIIIIIIIIIIIIIIIIIIIIIIIIIIIIIIIIIHHIIIIHIIIIIIIIIIIIIHDIIIIIIIIIIHHIIIIIIIIIIIIIIIIIIIIIIIIIIIIIIIIIIIIIIIIIIIIIIIIIIIIIIIIIIIIIIIIDDDDD
@HISEQ:969:HM2KJBCX2:2:1101:6212:68998 2:N:0:ACTATGCA
GTGGCCTACTACCCCAACTATCCCTATTAATCATTACGGTGATCCTAGAAACCAACAAAATAGAACCATGCCGTCCTATTCTATTATTCCATGCTAATGTATTCGAGCAAAAATGCCTGCTTTAAACACTCTAATTTTTTCAAGGTAAAGGTCCTGGATCCGCAAGACACCCAATAAAGGACATCAAGTTTCTCCAGAAGGTGAGAAATCAACAGTAACAGTTCATACCCCTTAAGGCATGACCATCACGTCAATCCCGAAATTCAACTACGAGCTTTTTAACTGCAACAACTTTAATATACGCTATTGGAGCTGGAATTACCGCGGCTGCTGGCACCAGACTTGCCCTCCAA
+
BDDDBHHIIIHHCEHHHIIIIGHHHIIIIIIIHHICHIIHIIGIIIIIIIHIIHIHEGHHHIHHHHIIIHHHDHCHHHIIIIIIIIIIHIHCFHIEHFHIIHIHHHHHHIHEFHGIIIIHIIHHFHHHHIIIIHHGHIHIIIHHEIHHHHGHHIHGHHHIHHEIHHIIIIHIIHHHHIHHHHHHGIIIHHHHHIIIIIIIHGHHIIHIHIHIHHIIHIIIIIIIIIHIIIIIIIIIHGHI<IIIIIIHHHGDHIHIIIIIIIHIHIIIIIIIHGIIIHHIHHIIIIIIIHGIIHIIHIIIIIIIIIIIIHIIIIIIHIIIIIIIIIIIIIIIIIIIIIIIIIIIIIIIDDDDD
@HISEQ:969:HM2KJBCX2:2:1101:13457:68929 2:N:0:ACTATGCA
GTGGCCTACTACCCCAACTATCCCTATTAATCATTACGGTGATCCTAGAAACCAACGAAATAGAATCAGTCCGTCCTATTTCATTATTCCATGCTAATGTATTCAGACGTTAGCCTGCTTTAAACACTCTAATTTTTTCAAAGTAACAGTCCTGATTTCCAATCACACCAAATTAATGACATGAAAGTTCCTCAGAAGGTAGAGATTTATCTCACCAGTACAGACAATTAAGCCTGACCAATGGGTAAACCCCGAAGTTCAACTACGAGCTTTTTAACTGCAACAACTTTAATATACGCTATTGGAGCTGGAATTACCGCGGCTGCTGGCACCAGACTTGCCCTCCAA
+
ADAB@@CCHHHF1<<0CCDFCHHFHHHHEEFHI?HH@G=GHEH1GE@@?FHHHHHIIH=CEHHH?F1DCFC<<CHHCGHHHHHHHEHHCCFG1<FCCFGIHGFHHIIHHHHH<GAEHEEFFHIIHHHHIIIHHEHHHHHHHEHGFGCIHHIHHEHGH@IIHFFHIHF?HHIIHHIIIHIIIIIIIHIIGIHHGIIHGCHHIIHIIIHIIIIHIHHHIIIIIIIIIIHHIIIIIGIIIIHIIHGAGHFIIIIHHIIIIIIIIIIIHHHIIHIHIIIIIIIIIIIHHHHFFGHIHIIIHHIHIIIIIIIIIIHIIIIIIIIIHIHHIIHIIHHHHIIIGIIIIIIDDDDA
@HISEQ:969:HM2KJBCX2:2:1101:13908:68071 2:N:0:ACTATGCA
GTGGCCTACTACCCCAACTATCCCTATTAATCATTACGGTGATCCTAGAAACCAACAAAATAGAACCATGCCGTCCTATTCTATTATTCCATGCTAATGTATTCGAGCAAAAATGCCTGCTTTAAACACTCTAATTTTTTCAAGGTAAAGGTCCTGGATCCGCAAGACACCCAATAAAGGACATCAAGTTTCTCCAGAAGGTGAGAAATCAACAGTAACAGTTCATACCCCTTAAGGCATGACCATCACGTCAATCCCGAAATTCAACTACGAGCTTTTTAACTGCAACAACTTTAATATACGCTATTGGAGCTGGAATTACCGCGGCTGCTGGCACCAGACTTGCCCTCCAA
+
DDDD@G@H@HHHHGHHEHHEHEHEHIHIIIIIIHHGEHHHHHHHIIIHEHIEGHIIIIIEEEGHG@FHGEEH?EDHHEHEIHHHIHIIHHHHEHII1C@<@<1HHHCIIGIHHHHHIIHHGGHEHIIIHIHHHHHHCIHEHIHHHIHHIHHHIIHEIHHEIIIIIHHGHHIIHIIIIHHGIGIHHGHGIHHIIHHIIHIIIIII<IIIIIIIIIIIHGIIIIIGIHHIIIIIIIIIIIIIIHIHIIIIIIHHHHHHIIIIIIIIIIIHHEEIHHHHHIIIIHIIIIIIHIHIIHHHIIIIHIIIIIIIIIIIIIIIIIIIIIIIIIIIIIIIIIIIIIIIIIIIIHHIDDDDD
@HISEQ:969:HM2KJBCX2:2:1101:4830:69710 2:N:0:ACTATGCA
GTGGCCTACTACCCCCAACTATCCCTTTAATCATTACGTCGATCCTAGAAACCAACAAAATAGGTTCGATCGTCCTATTTCGTTATTCCATGCTAATGTATTCAAGCGTGAGCCTGCTTTAAACACTCTAATTTTTTCAAGGTAACAGTCCTAATTCCCCGTGACACCAAATTAATGGCATTACGGTTCTTTAGAAGGTGAGAAATCAATAATATCAGTACATACCAACGGCATGACCGAAACATTGATCCCGAAATTCAACTACGAGCTTTTTAACTGCAACAACTTTAATATACGCTATTGGAGCTGGAATTACCGCGGCTGCTGGCACCAGACTTGCCCTC
+
DDDDCGIIIIIIIIIIIIIIHHIIIIIIIIIIIIIIIIIIHIIIIIIIHIIIIIIIIIIIIHHHIIIIIHIIIIIIIIIIIHIIIHIIIGIHIIIIIIIIIIIIIIIIIIIIIIIIIIIIIIIIIIIIIIIIIIIIIIIIIIIIIIIIIIIIHIIIIIIIIIIIIIIIIIIIIIIIIIIIIIIIIIIHIIIIIIIIIIIIIIIIIIIIIIIIIIIIIIIIIIIIIIIIIIIIIIIIIIIIIIHIIIIIIIIIIIIIIIIIIIIIIHIIIIIIIIIIIIIIIIIIIIIIIIIIIIIIIIHIHHIIIIIIIIIIIIIIIIIIIIIIIIIIIIIIIIIIIIIDDDDD
@HISEQ:969:HM2KJBCX2:2:1101:11789:69691 2:N:0:ACTATGCA
GTGGCCTACTACCCCAACTATCCCTATTAATCATTACGGTGATCCTAGAAACCAACAAAATAGAATCATGCCGTCCTATTTTATTATTCCATGCTAATGTATTCAAGCAAAATGCCTGCTTTAAACACTCTAATTTTTTCAAAGTAAAGGTCCTGGTTCCCCGTGACACCCAATTAAGGGCATCGCGGTTCTCCAGAAGGTGAGAAATTGACTACACCAGTTCATACCCCTTAAGGCACGACCGATGTGTCAATCCCGAAATTCAACTACGAGCTTTTTAACTGCAACAACTTTAATATACGCTATTGGAGCTGGAATTACCGCGGCTGCTGGCACCAGACTTGCCCTCCAA
+
0<0B0CCHHHHE111<<<CEH1<1C?E@HCCHFE@<1ECG?1<DFHHHH?<11<F011DCFGHEEHE1<1<<?@C<CCFH1FH1<<FECD1DFH?FECFHHD?IHHGIHHHHFD?GH?HHGHH@CEHHHHGHC<HHHIHEG@GFHGFHEHHFHHGIHHCIIHGAADHHFE?HEHGFIIIIHHHE:IHIHGIIIIIHIIHIIIIHEIIIIIIHIHIIIHIIEHGHHGHEEIIIIIHHHHHE<EHIIIIHHHGH<IHC@GGIIIHHCIHHHHHIHHIIIIIIIIIIHIIHEFHHIHIIHHHGGHHIHIIHHHHFHFHHHIIHGIHHIIIHIIIHIIIHEIHHIHIHHHHBDADD
@HISEQ:969:HM2KJBCX2:2:1101:11814:69977 2:N:0:ACTATGCA
GTGGCCTACTACCCCAACTATCCCTATTAATCATTACGGTGATCCTAGAAACCAACAAAATAGAACCATGCCGTCCTATTCTATTATTCCATGCTAATGTATTCGAGCAAAAAATGCCTGCTTTAAACACTCTAATTTTTTCAAGGTAAAGGTCCTGGATCCGCAAGACACCCAATAAAGGACATCAAGTTTCTCCAGAAGGTGAGAAATCAACTGTAACAGTTCATACCCCTTAAGGCATGACCATCACGTCAATCCCGAAATTCAACTACGAGCTTTTTAACTGCAACAACTTTAATATACGCTATTGGAGCTGGAATTACCGCGGCTGCTGGCACCAGACTTGCCCTCCAA
+
DDDDDIIHHIIIIIIIIIIIHIIIIHIIIIHIIIIIIIIIIIIIIIHIIHIIIIIIII?HHIGHIIIIGIIIHFHHIIIIIIIIIIHIIIIIHHHCHHHHHHHHIHHHHHIIIIIIHIHIHIIIIIHHHHIIGIIIIIIHHHHIHIHIHIIIIHHIHIHHHIIIIIIIHIHFGIHIIHIIIIHIIIHIHIIIIIGIIIIIIIIIIIHGIHIIIIIIIIIIIIIIIIIIHHIIHIIIIIIIIIIIIIIIHIIIHIHIIIIIIIIIIIGIHIIIIHGIIIIIIIHIIIIIIIIIIIIHIHIIIHIIIHIIIIHIIIIIIIIIIIIGIIIIIIIHIIIIIHIIIIHIIIIIIDDCDD
@HISEQ:969:HM2KJBCX2:2:1101:3692:70289 2:N:0:ACTATGCA
GTGGCCTACTACCCCAACTATCCCTATTAATCATTACGTCGATCTTAGAAACCAACAAAATAAGATCAAACGTCCTATTTCATTATTCCATGCTAATGTATTCAAGCGAATGCCTGCTTTAAACACTCTAATTTTTTCAAAGTAACAGTCCTGATTTCCCACGACACCAAATTAATGACATCGTGGTTCGTCAGAAGGGAGAAACCGACAGGGCCAGTACACACCAGAGGCGCGACCGACCCGTCGATCCCGAAATTCAACTACGAGCTTTTTAACTGCAACAACTTTAATATACGCTATTGGAGCTGGAATTACCGCGGCTGCTGGCACCAGACTTGCCCTCCAA
+
DDDDDIHIIIIIHIIIIIIIGIIIIIHIIIIHIIIIIIIIIIGIIIIHIIIIHHHIIIHIIIIIIHIHIIEHEHIIIGHIIIIIIIIIIIGHIHIIGHIIIHGHIHHIIIICIHIHHGHIHHHGHIIIFHHHHHHIHIIHHHIIHHHIHHIIIIHEHIHHIHHHIIIGIIIIIIHHGFEHGIIHIIIIIHHCHIGIIHHHIHEEIHIIIIIHHECIIIIIIHIIIIIHHHHIIIIIIHDIIIIHEIHIIIIIIIIIIIIIIHIIIIHIIIIIIGIIIIHIIHIHIGIIIIIIIIIIIIIHIIIIHIIIIIIIIIIIIIIIIIIIIIIGIIIIIIIIIIIIIDDDDD
@HISEQ:969:HM2KJBCX2:2:1101:1435:69658 2:N:0:ACTATGCA
GTGGCCTACTACCCCAACTATCCCTATTAATCATTACGGTGATCCTAGAAACCAACAAAATAGAATCATGCCGTCCTATTTTATTATTCCATGCTAATGTATTCAAGCAAAATGCCTGCTTTAAACACTCTAATTTTTTCAAAGTAAAGGTCCTGGTTCCCCGCGACACCCAATTAAGGGCATCGTGGTTCTCCAGAAGGTGAGAAATTGACTACACCAGTTCATACCCCTTAAGGCACGACCGATGTGTCAATCCCGAAATTCAACTACGAGCTTTTTAACTGCAACAACTTTAATATACGCTATTGGAGCTGGAATTACCGCGGCTGCTGGCACCAGACTTGC
+
DDDDDIIIIIIIIIIIIIIIIIIIIIIIIIHHIIIIIIIIHIIIIIIHIIIIIIIIIIIIIIHHIIIIIIGH/DCHHIIHIIIIIIIIIIIHHHIIIIIIHIIIIIIIIIIGHIIIIIIIIIHIIIIIIHIIGIIIIIIIIIHIIIIIIIIIIIIIIIIIIIIIIIIIIIIIIIIIIIIIIIIIIIIIIIIIIIIIIIIIIIIIIIIIIIIIIIIHIHIIIIIIIIIIIIIIIIIIIIIIIIIHIIIIIIIIIIIIIHIIIIIIIIIIIIIIIIIIIIIIIIIIIIIIIIIIIIIIIIIIIIIIIIIIIIIIIIIIIIIIIIIIIIIIIIIIIIIIIIIIDDDDD
@HISEQ:969:HM2KJBCX2:2:1101:11645:70974 2:N:0:ACTATGCA
GTGGCCTACTACCCCAACTATCCCTATTAATCATTACGTCAATCCTAGAAACCAACAAAATAGGATCGAACGTCCTATTTCATTATTCCATGCTAATGTATTCAAGCGTTAGCCTGCTTTAAACACTCTAATTTTTTCAAAGTAACAGTCCTGTTTCCCTGCAACACCAAATTAATGACATTACAGTTCTTCAAGAAGGAGGAATCAGTAAAGCCAGTACATACCATAGGCACGACCAACCTACTGACCCCGAAATTCAACTACGAGCTTTTTAACTGCAACAACTTTAATATACGCTATTGGAGCTGGAATTACCGCGGCTGCTGGCACCAGACTTGCCCTCCAA
+
DDDDDIIIIIIHIIIIIIIIIIIIIIIIIHIIIIIIIIIIIIIIIIIIIIIIIIIIGHHIIHIIGIIIIIIHIIIIIIIIHIIHIHIHIIIGHIIIIIIIIIIIIIIGIIIIIIIIIHIIHIHIHIIIHIIIIIIIHHIIIIIIIIIIIIIIIIHIIIHIIIIIIIHHIIIIIIIIIIIIIIIIIIIIIIIIIIIIIIIIIIIIIIIIIIIIIIIIIIIIIIIIIHIIIIIIHIIIIIHIIIHHHIIIHHIIIIIIIIIIIIIIIIIIIIIIIIHIIIIIIIIIIIIIIIIIIIIIIIIIIIIIIIIIIIIIIIIIIIIIIIIIIIIIIIIIIIIIIIIIHDDDDD
@HISEQ:969:HM2KJBCX2:2:1101:7672:71180 2:N:0:ACTATGCA
GTGGCCTACTACCCAACTATCCCTATTAATCATTACGTCAATCCTAGAAACCAACAAAATAGGATCAAACGTCCTATTTCATTATTCCATGCTAATGTATTCAAGCGTTAGCCTGCTTTAAACACTCTAATTTTTTCAAAGTAACAGTCCTGTTTCCCTGCAACACCAAATTAATGACATTACAGTTCTTCAGAAAGGAGGAATCAGCGAAGCCAGTACATACCAAAGGCACGACCAACCTGCTAACCCCGAAATTCAACTACGAGCTTTTTAACTGCAACAACTTTAATATACGCTATTGGAGCTGGAATTACCGCGGCTGCTGGCACCAGACTTGCCCTCCAA
+
CDCDDHIIIIIIIIIIIIIIIIIIIIIIIIIIHIIIIIIIIIIIIIIIIIIIIIIIIIHIIIHIIIIIIIIHHIIIIIIIIIIIIIIIIIIIIIIIIIIIHIIIIIIIIIIIIIIIIIIIIIIIIIIIIIIIIIIIIIIIIIIIIIIIIIIIIIIIIIIIIIIIIIIIIIIIIIIIIIIIIIIIIIIHIIIIIIIIIIIIHIIIIIIIIIIIIIHIIIIIIIIIIIIIIIIIIIIIIIIIIIHHIIIIIIIIIIHIHIIIHHIIIIIIIIIIIIIIIIIIIIIIIIIIIIIIIIIIIIHIIIIIIIIIIIIIIIIIIIIIIIIIIIIIIIIIIIIIIIIIDDDDD
@HISEQ:969:HM2KJBCX2:2:1101:2717:71606 2:N:0:ACTATGCA
GTGGCCTACTACCCCAACTATCCCTATTAATCATTACGGTGGTCCTAGAAACCAACAAAATAGAACCACAACGTCCTATTCTATTATTCCATGCTAATCTATTCAAGCAATAGCCCGCTTTAAACACTCTAATTTTTTCAAGGTAATGGTCCTGGCTCCCCAACACACCCAATTAAGGACATACTGGTTCACCAGAAGGAAGACCCGACAACAGGACAGTACTCGCCAAAGACGGACCGCCCGGCCAAGTCTAAAATTCAACTACGAGCTTTTTAACTGCAACAACTTTAATATACGCTATTGGAGCTGGAATTACCGCGGCTGCTGGCACCAGACTTGCCCTCCAA
+
DDDDDIIIIIIIGHIIIIIIIIIIIIIIIIIIIIIIIIIIIIIIIIIIIIIIIIHIGIGIIIHHHIIIHIIIIIIIIIHIIIIIIIICHHIGHIHGIIHIIHHHIIIHIIIIIIIIIIHHIIIIIIHIIIIIIHIIIIIIIIIIIIIIIIIIIFIIIIIIIIIIIIIIIIIHGHIIIIIIIIIIIIIIIIIIIIIIIIIIIIIIIIIIIIIIIIIIIIIIIIIIIIIIIIIIIIIIIIIIIIIIIIIIIGIIIIIIIHIIIIIHIHIIIIIIIIIIIIIIIIIIIIIIIIIIIIIIIIIIIIIIIIIIIIIIIIIIIIIIIIIIIIIIIIIIIIIIIIIIIIDDDDD
@HISEQ:969:HM2KJBCX2:2:1101:20972:71732 2:N:0:ACTATGCA
GTGGCCTACTACCCCAACTATCCCTATTAATCATTACGGTGATCCTAGAAACCAACAAAATAGAACCATGCCGTCCTATTCTATTATTCCATGCTAATGTATTCGAGCAAAAATGCCTGCTTTAAACACTCTAATTTTTTCAAGGTAAAGGTCCTGGATCCGCAAGACACCCAATAAAGGACATCAAGTTTCTCCAGAAGGTGAGAAATCAACAGTAACAGTTCATACCCCTTAAGGCATGACCATCACGTCAATCCCGAAATTCAACTACGAGCTTTTTAACTGCAACAACTTTAATATACGCTATTGGAGCTGGAATTACCGCGGCTGCTGGCACCAGACTTGCCCTCCAA
+
DDDDDIHHIIIIIIIIIIIIIIIIIIHIIIHIIIIHIHHHII?HHHHIIIIIIIIIIIIIIIFIIHIIHGHHIGDHHIHHHIH?HHHHHIIEFHFHHHHGHIHHHHEHIHHEHIHHHHIIHIHFHIHIHFHFFHHIHIIHIHIIIGGFHHGHHFHHIIIIIIIIHGFHHIIIIIHHHHIHHIIIIIHIIHHIIIIIIHIIIIIIIIHIIIIIIHIIHHHHI==II<HIIIHIIIIGIIHIIHIIHHHGGHGDIIIIIIIIIIIIIIHIIHIHHHIIIHIIIHIIIIIIIIIIIIIIIIIIHIIIIIIIIIHIIIIIIIIIIIHIIIIIIIHIIIIIIIIIIIIHIIIIDDDDD
@HISEQ:969:HM2KJBCX2:2:1101:17299:71731 2:N:0:ACTATGCA
GTGGCCTACTACCCCAACTATCCCTATTAATCATTACGTCGATCCTAGAAACCAACAAAATAGGGTCAAACGTCCTATTTCATTATTCCATACTAATGTATTCAAGCTAATGCCTGCTTTAAACACTCTAATTTTTTCAAAGTAACAGTTCTAACTCCCCATAACACCAAATTAATGACATCATGATTCGTCAGAAGGGAGAAATCAATGATACCAGTACGTACCAGAGGCACGACCGATATATTGATCCCGAAATTCAACTACGAGCTTTTTAACTGCAACAACTTTAATATACGCTATTGGAGCTGGAATTACCGCGGCTGCTGGCACCAGACTTGCCCTCCAA
+
DDADDIIIIIIIHHIIIIIIIIIIIIIIIIIIIIIIIIIIIIIIIIHIIIIIIIIIHIIFIIIHIIHIIIIHIFHIIIIIIIIIIIHIIIIIIIIIIIIIICHHIIIIIIIIIIIHIHHIIIHIHIIIIIIIIIIIIIHHIIIIIIIIIIIIIIIIHIIIIIIIHIHIIHIHIIIIIIIIIIIHIHIIIIHEIIIIIIIIIIIHHGIIIIIIIIIIIIIIIIIIIIIIIIIIIIIIHIIIIIHGDIIHIIIIIIHHIIIIIIIIIHIIIIIIIIIIIIIIIIIIIIIIIIIIIIIIIIIIIIIIIIIIIIIIIIIIIIIIIIIIIIIIIIIIIIIIIIIIIDDDDD
@HISEQ:969:HM2KJBCX2:2:1101:8996:72241 2:N:0:ACTATGCA
GTGGCCTACTACCCCAACTATCCCTATTAATCATTACGGTGATCCTAGAAACCAACAAAATAGAACCATGCCGTCCTATTCTATTATTCCATGCTAATGTATTCGAGCAAAATGCCTGCTTTAAACACTCTAATTTTTTCAAGGTAAAGGTCCTGGTTCCACATGACACCCAATTAAGGACATCATGCTTCTCCAGAAGGTGAGAAATCAACTGCGACAGTTCATACCCCTTAAGGCACGACCATCACGTCAATCCCGAAATTCAACTACGAGCTTTTTAACTGCAACAACTTTAATATACGCTATTGGAGCTGGAATTACCGCGGCTGCTGGCACCAGACTTGCCCTCCAA
+
DDDADIIIIIIIIIIIIIIIIIIIIIIIIIIIIIIIIIIIIIIIIIIIIIIIIIIIIIIIIIIIIIIIIIIGHIIIIIIIIIIIIIIIIHIHIIIIIIIIHHIIIIIIIIIIIIIIIIIIIIIIIIIIIIHHGIIIHIIHIIIIIIIIIIIIIIIIIIIIIIIIIHGIIHIIIIIIIIIIIIIIIIIIIIIIIIIIIIIIIIHIIIIIIIIIIIIIIIIHHHHHHIIIIIIHIIIIIIIIIIIIIIIIIIHIHHIHIIIIIIIIIIIIIIIIIIIIIIIIIHIIIIIIIIIIIIIIIIIIIIIIIIIIIIIIIIIIIIIIIIIIIIIIIIIIIIIIIIIIIIIIIIIDDDDD
@HISEQ:969:HM2KJBCX2:2:1101:18575:72612 2:N:0:ACTATGCA
GTGGCCTACTACCCCAACTATCCCTATTAATCATTACGTCAATCCTAGAAACCAACAAAATAAGATCGAACGTCCTATTTCATTATTCCATGCTAATGTATTCAAGCGTTAGCTTGCTTTAAACACTCTAATTTTTTCAAAGTAACAGTCCAAATTCCCCGCAACACCAAATTAATGGCATTACGGTTCACAAAGAAGGAGGAATCAGTGAGACCAGTACATACCAGTGGCACGACCAGCCTGCTGACCCCGAAATTCAACTACGAGCTTTTTAACTGCAACAACTTTAATATACGCTATTGGAGCTGGAATTACCGCGGCTGCTGGCACCAGACTTGCCCTCCAA
+
00<0D1<D111DHIIIIII?1DG11<D<F<<11<1<1D11<0<F111<DH?H1D10<DH11<F1<<11D1<<<D0<DFHH11<<1D<GEF<11CG1111@C@<DC71<<HG8<FE@<FHBH@8<11<<<DGDHHIHFBCHHA1@F6<11D+111BCHHIEHHI<<0<F@0F/GCDFG<<C?FEHGHFFD<#/FCH@E;EHD/:6<HF<00<>HGIIGIIHD1<D<<111F>CHIIIFCGHD1G</CC/HHD1H@HIHHC<IIIIIIIIIIIIIIIIIGIIIIHHIIIIIIIIHHIIIIIIIIIIHIIIIIIIIIIIIIIIIIIIIIIIIIIIIIIIIIIIIDDDDD
@HISEQ:969:HM2KJBCX2:2:1101:11156:72619 2:N:0:ACTATGCA
GTGGCCTACTACCCCAACTATCCCTATTAATCATTACGTCGATCCTAGAAACCAACAAAATAGAATCAAACGTCCTATTTCATTATTCCATGCTAATGTATTCAAGCGCGAGCTTGCTTTAAACACTCTAATTTTTTCAAAGTAACAGTCCTGATTTCCCACGACACCAAATTAATGACATCGTGGTTCGTCAGAAGGGAGAAACCAATAATGCTAGTACGTACAAAGTACGACCGACATATTAGTCCCGAAATTCAACTACGAGCTTTTTAACTGCAACAACTTTAATATACGCTATTGGAGCTGGAATTACCGCGGCTGCTGGCACCAGACTTGCCCTCCAA
+
DDDCDIIIIIIIIIIIIIIIIIIIIIHHIIIIIHIIIHIIIIIIIIIIIIIII1GHIHHIIIIIEHIIIIIIIIIIIIIIIIIIIIIIIIFIHHIIIIIIHIHIIIHIIIIIIIIIHIIIIIIIIIIHIIIIIIIIIIIIIIIIIIIIIIIIIIHIHIIIHIIIIIIHIIIIIIIIIHIIIIIIHIIIIIIIIIIIHIIIIIIIIIIIIIHHIIIIIIIIIIIIIIIIIIIIIIIIIHFIIHHIIIIIIIIIIIIHIIIIIIIIHIIIIIIIIIIHIIIIIHIIHIIIIIIIIIIIIIIIIIIIIIIIIIIIIIIIIIIIIIIIIIIIIIIIHIIIIIIDDDDD
@HISEQ:969:HM2KJBCX2:2:1101:19277:72094 2:N:0:ACTATGCA
GTGGCCTACTACCCCAACTATCCCTATTAATCATTACGTCAATCCTAGAAACCAACAAAATAGGATCGAACGTCCTATTTCATTATTCCATGCTAATGTATTCAAGCGTTAGCTTGCTTTAAACACTCTAATTTTTTCAAAGTAACAGTCCAAATTCCCCGCAACACCAAATTAATGGCATTACGGATCATCAGGAAGGAGGAATCAGTGAGACCAGTACATACCAGAGGCATGACCAACCTACTAACCCCGAAATTCAACTACGAGCTTTTTAACTGCAACAACTTTAATATACGCTATTGGAGCTGGAATTACCGCGGCTGCTGGCACCAGACTTGCCCTCCAA
+
DDDDDIIIIIIIIIIIIIIIIIIIIIIIIIIIIIIIIIIIIIIIIIIIIIIIIIIIIIIIIIIIIIIHIIIIIHHIIIIIIIIIIIIIIIIIIIIIIIHIHEIIIIIIIIIIIIIIIIIIIHIIIIIIIIIIIIIIIIIIIIIIIIIIIIIIIIIIIIIIIIIIIIIIIIIHHIIIIIIIIIIIIIIIIIIIIIIIIIIIIIIIIIIIIIIIIIIIIIIIIIIIIIIIIIIIIIIIIIIIIIIHHIIIIIIIIIIIIIIIIIIIIIIIIIIIIIIIIIIIIIIIIIIIIIIIIIIIIIIIIIIIIIIIIIIIIIIIIIIIIIIIIIIIIIIIIIIIIIIIIDDDDD
@HISEQ:969:HM2KJBCX2:2:1101:5314:72865 2:N:0:ACTATGCA
GTGGCCTACTACCCCAACTATCCCTATTAATCATTACGTCAATCCTAGAAACCAACAAAATAGGATCGAACGTCCTATTTCATTATTCCATGCTAATGTATTCAAGCGTTAGCCTGCTTTAAACACTCTAATTTTTTCAAAGTAACAGTCCTGTTTCCCTGCAACACCAAATTAATGACATTACAGTTCTTCAAGAAGGAGGAATCAGTAAAGCCAGTACATACCATTGGCACGACCAACCTACTGACCCCGAAATTCAACTACGAGCTTTTTAACTGCAACAACTTTAATATACGCTATTGGAGCTGGAATTACCGCGGCTGCTGGCACCAGACTTGCCCTCCAA
+
DBDADIIIIIIIIHIIIIIIIIIIIIIIIIIIIIIIIIIIIIIIIIIIIIIIIHIIIHHHHIHHIIHHCHHHIGIIIIIIIIIIIIGIHIGFHHIEHHHIIHIIHHIIIIIIIIIIHIIHHIIIIIIHIIIIIIIIHHIIIIHIIIIIHIIIIHIIIIIIIIIIIIIIIIIIIIHIIIIIIIIIIIIIIIIHIIIHHIIIHIIHHHIHHHHIIIIIIIIHIIIIIHIIIIIIIIHIIIHIIHHHIIIIIHGIIIIIIIIIIIIIIIIIIIIIIIHIIIIIIIIIIIIIIIIIIIIIIIIIIIIIIIIIIIIIIIIIIIIIIIIIIIIIIIIIIIIIIHIIIDDDDD
@HISEQ:969:HM2KJBCX2:2:1101:3923:74687 2:N:0:ACTATGCA
GTGGCCTACTACCCCAACTATCCCTATTAATCATTACGGTGATCCTAGAAACCAACAAAATAGAACCATGCGTCCTATTTCATTATTCCATGCTAATGTATTCAGGCAATAGCCTGCTTTAAGCACTCTAATTTTTTCAAGGTAACAGTCCTGCTTCCCCAACGCACCAAATTAATGGCATGCTGGTTATTCAGAAGGTAGGAATCCATCACGCCAGTACAGACCCAAAAGCCCGACCAACGGATAAATCCCGAAATTCAACTACGAGCTTTTTAACTGCAACAACTTTAATATACGCTATTGGAGCTGGAATTACCGCGGCTGCTGGCACCAGACTTGCCCTCCAA
+
DDDDAHHIIIHIHIIHIIIIIHIIIIIIIIIIIIIIIIHIIIIIIIIIIIIIHEHI?GH?HHHGHIIIIIHHHCHIIIIIIHIIIIIIIGIIHEHGIIIHHIIHIIHIIHIIIIIIIIIIHHGHIIHHHHHIIIHIIIIHHIIHIIIIHHHIIIIIIIIIIIIHHIIIHIIIIGIIIIIIIHHIIIIHHHIHIIHIHHHHHIIIHIGIIIIIIIHGIIIIHIIIGIIIIHIIGIIIIIGIIIHHHDIIIIGHIIIHIIIIIHIIIIIIIIIIIHIIIIIIIIHGHGIIIIIIHHIIIIIIIIIHIIIIIIIIIIIIIIIIIIIIIIIIIIIIHHEHHIIIIIDDDDD
@HISEQ:969:HM2KJBCX2:2:1101:1949:74676 2:N:0:ACTATGCA
GTGGCCTACTACCCCAACTATCCCTATTAATCATTACGTCAATCCTAGAAACCAACAAAATAGGATCGAACGTCCTATTTCATTATTCCATGCTAATGTATTCAAGCGTTAGCTTGCTTTAAACACTCTAATTTTTTCAAAGTAACAGTCCAAATTCCCCGCAACACCAAATTAATGGCATTACGGATCATCAGGAAGGAGGAATCAGTAAGACCAGTACATACCAGAGGCATGACCAATCTACTAACCCCGAAATTCAACTACGAGCTTTTTAACTGCAACAACTTTAATATACGCTATTGGAGCTGGAATTACCGCGGCTGCTGGCACCAGACTTGCCCTCCAA
+
DDDDDIII1FHIIIIIIHIIIIIHIIIIIHIIIIHIIIIIIIIIIIIIIIGIIIIIIHIIIIHIHHIHIIGIIIIIIHHIIHIIIIHGHIIIHIIIIIIHIHHHIHIHHIIHIIIIIIIIIHHHIHHHGEIIIIIIIHGIIIIIIIIIHHIIHFHIIIIIIIHIIIIHIIHIIIIIHIHHHHIHHIIIIIHIIHIHHHIHHIIIIIIIIHEEIIHIIIIHHHIHIIIHHHIIIHEIIIIHI<HHHIIIHHGIIIIIIIIIIIIHHHIIIIIIIHHIIIIIIIIHIIHIIGIIHIIIIIHIIIIIHIIHIHIIIIIIIIIIIIIIIIHGIIIIHHIIIIIIIDDDDD
@HISEQ:969:HM2KJBCX2:2:1101:14137:74611 2:N:0:ACTATGCA
GTGGCCTACTACCCCAACTATCCCTATTAATCATTACGTCGATCCTAGAAACCAACAAAATAGAATCAAACGTCCTATTTCATTATTCCATGCTAATGTATTCAAGCGCGAGCCTGCTTTAAACACTCTAATTTTTTCAAAGTAACAGTCCTGATTTCCCACGACACCAAATTAATGACATCGTGGTTCGTCAGAAGGTAGGAATCAATTTGACCAGTACGTACCGAGGCACGACCGATCAACTGATCCCGAAATTCAACTACGAGCTTTTTAACTGCAACAACTTTAATATACGCTATTGGAGCTGGAATTACCGCGGCTGCTGGCACCAGACTTGCCCTCCAA
+
DDDDDIIIIIHIHIHIIIIIIIIIIIIIIIHIIIIIIHIIIIIIIIIIIIIIIIIIIIIHIIIHIGHIIIIIHHIIIIIIIIIIIIIGIIIIIFIIIGIIIHHHIIHHIIIHIIIIIHHIIHIIHIHHHHIIIIHIIIIHIIIIIIIIIIHHIIIIIIIIIHIHIIIIIIIHIIIIIIIIIIIIIIIIIIIIIIIIIIIIIIIIIIIIIIIHHIIIIIIIIIIIIIIIIIIIIHIIIIIIIIHGIIIIIIIIIIIIIIIHIIIIIIHIIIIIIIIIIIIIIIIIHIIIIIIIHHIIIIIIIIIIIIIIIIIIIIIIIIIHGIIIIIIHIIIHIIIIIIIIDDDCD
@HISEQ:969:HM2KJBCX2:2:1101:2219:73769 2:N:0:ACTATGCA
GTGGCCTACTACCCCAACTATCCCTATTAATCATTACGTCAATCCTAGAAACCAACAAAATAGGATCGAACGTCCTATTTCATTATTCCATGCTAATGTATTCAAGCGTTAGCCTGCTTTAAACACTCTAATTTTTTCAAAGTAACAGTCCTGTTTCCCTGCAACACCAAATTAATGACATTACAGTTCTTCAAGAAGGAGGAATCAGTAAAGCCAGTACACACCATTGGCACGACCAACCTACTGACCCCGAAATTCAACTACGAGCTTTTTAACTGCAACAACTTTAATATACGCTATTGGAGCTGGAATTACCGCGGCTGCTGGCACCAGACTTGCCCTCCAA
+
DDDDDIIIIIIHHIIIIHIIIIIIIIIIIIIIIIIIIIIIIIIIIIIHHHIIGIHIIIIIIHHIIIIIIIIIIIIIIIHIIIIIIIIIHIIGIGIIHIIIHIIIIIIIIIIIIIIIIIIIIIIIIIIIIIIIIIHIIIIHIIIIIHHIIIIIIHIIIHIIIIIIIIIIIIIHIIIHIHIIIIIIIIIIIIIIIIIIIIIIIIHIIIIIIHIIIIIIIIIIIIIIIIIIIIIIIIIIIIIIIIIHFIIIIIIIIIIIIIIIIHIIIIIIIIIIIIIIIIIIIIIIIIIIIIIIIIIIIIHHGIIIIIIIIIIIIIIIIIIIIIIIIIIIIIIIIIIIIIIIIDDDDD
@HISEQ:969:HM2KJBCX2:2:1101:16151:74169 2:N:0:ACTATGCA
GTGGCCTACTACCCAACTATCCCTATTAATCATTACGGTGATCCTAGAAACCAACAAAATAGAACCATGCCGTCCTATTCTATTATTCCATGCTAATGTATTCGAGCAAAAATGCCTGCTTTAAACACTCTAATTTTTTCAAGGTAAAGGTCCTGGATCCGCAAGACACCCAATAAAGGACATCAAGTTTCTCCAGAAGGTGAGAAATCAACTGCAACAGTTCATACCCCTTAAGGCATGACCATCACGTCAATCCCGAAATTCAACTACGAGCTTTTTAACTGCAACAACTTTAATATACGCTATTGGAGCTGGAATTACCGCGGCTGCTGGCACCAGACTTGCCCTCCAA
+
DDDCDIIIIIGIIIIHIIIIIHHHGHIIIIHIIIIIIIIHGIIHHHHFHHIIIGHFHIHIIIIIHHGIHEGHHHHHHHIIIIIIFIIHIHIHHIIHIGFHHDIHIIHIHIIIHIIIHIGGHHIIIIIIIIHIHIIIIIIIIIHIIIIIIIIIIHHHHEHGIIHIIHGIHIIIIIHIIIIIHHIIIIIIHHHGGIIIIHHIIIIIIIHHIIIIIIIIIIIIHHIIIIHIIHHIIHIIIIIIIIIIGIHIHHGIIHIIIHIIIIIIIHIIIIIIIIIIIGIIIIIIIIIIHIIIIHIIIIIIIIHIIIIIHIIHIIIIHIIIIIIIIIIIIIIIIIIIIIIIIIIHIIIDDDDD
@HISEQ:969:HM2KJBCX2:2:1101:12993:75162 2:N:0:ACTATGCA
GTGGCCTACTACCCAACTATCCCTATTAATCATTACGTCGATCCTAGAAACCAACAAAATAGAATCAAACGTCCTATTTCATTATTCCATGCTAATGTATTCAAGCGCGAGCCTGCTTTAAACACTCTAATTTTTTCAAAGTAACAGTCCTGATTTCCCACGACACCAAATTAATGACATCGTGGTTCGTCAGAAGGTAGGAATCAATTTGACCAGTACGTACCGAGGCACGACCGATCAACTGATCCCGAAATTCAACTACGAGCTTTTTAACTGCAACAACTTTAATATACGCTATTGGAGCTGGAATTACCGCGGCTGCTGGCACCAGACTTGCCCTCCAA
+
DDDDAIIIIIIIHIIIIIIIIIIHHIHHIHHIIIIIIHHIIIIHIIIHIIIIIIIIIIIGIIHHIHHHIIHHHHIIIIIHIIIIIIHIIIIHIIIIIIIIIIIHGIIIIIIIIIIIIIIIIIIIHIIIIIIIIIIIIHIIIIIIIIIIIHIIIIHIIGIIIIHIIIIIIIHHIIIIIIIHIIIIIIIIIIIIIIIIIIIIIIIIIIIIIIIIIIIIIIIIIIIHIIII>IIIIHIIIIIIIHHIIHIIIIIIIIIIIIIIHG1IIIIIIIIIIIIIIIIIIHIHIIIIIIIIIIIIIIIIIIIIIIIIIIIIIIIIIIIIIIIIIIIIIIIIIIIIIIIDDDDD
@HISEQ:969:HM2KJBCX2:2:1101:20105:75247 2:N:0:ACTATGCA
GTGGCCTACTACCCCAACTATCCCTATTAATCATTACGGTGGTCCTAGAAACCAACAAAATAGAACCACAACGTCCTATTCTATTATTCCATGCTAATCTATTCAAGCAATAGCCCGCTTTAAACACTCTAATTTTTTCAAGGTAATGGTCCTGGCTCCCCAACACACCCAATAAAGGACATGCTGGCTCACCAGAAGGAAGACCCGACAGCAGACAGTACTCGCCAAAGACGGACCGCCCGGCCAGGCCTAAAATTCAACTACGAGCTTTTTAACTGCAACAACTTTAATATACGCTATTGGAGCTGGAATTACCGCGGCTGCTGGCACCAGACTTGCCCTCCAA
+
DDDDDIIIIIIHIIIIHIIIIIIIIIIIIIIIHIIIIIIIIIIIIIIIHIHHIIIIHHIIIICGHIIHGHIIHHHIIIIEHHIHHEHHIIIIIIGHHHHIIHHIIHHHHIHIIIIIIIIIHIIIIHHIHHHHHIHIIIHHHHHIIGIHGIIIIGIIIIIIIHHHHIHIIHIIIHIIIHIIIGHIIIIHHHIHIIIIIIIGIHHHIIIIIIIIIIIIIIIIIIIIIIIIIIIIIIIIIIIIIIIHHIIIIIIIIIIIIHIIIIHIIIIIIIIIIIIIIIIIIIIIIIIIIIIIIIIIIIIIIIIIIIIIIIIIIIIIIIIIIIIIIIIIIIIIIIIIIIIIIDDDDD
@HISEQ:969:HM2KJBCX2:2:1101:13678:75679 2:N:0:ACTATGCA
GTGGCCTACTACCCCAACTATCCCTATTAATCATTACGTCAATCCTAGAAACCAACAAAATAGGATCGAACGTCCTATTTCATTATTCCATGCTAATGTATTCAAGCGTTAGCCTGCTTTAAACACTCTAATTTTTTCAAAGTAACAGTCCTGTTTCCCTGCAACACCAAATTAATGACATTACAGTTCTTCAAGAAGGAGGAATCAGTAAAGCCAGTACATACCATAGGCACGACCAACCTACTGACCCCGAAATTCAACTACGAGCTTTTTAACTGCAACAACTTTAATATACGCTATTGGAGCTGGAATTACCGCGGCTGCTGGCACCAGACTTGCCCTCCAA
+
CDDDDIIIIIIIIIIIIIIIIIIIIIIIIIIIIIIIIIIIIIIIIIIIIIIIIIIIIIIIIHHIIIIIHIIIIIHIIIIIIIIIIIIIIIIIIIIIIIIIIIIIIIIIIIIIIIIIIIIIIIHIIIIIIIIIIIIIIIIIHIIIIIIIIIIIIIIIIIIIIIIIIIIIIIIIIIIIIIIIIIIIIIIIIIIIIIIIIIIIIIIHIIIIIIHIIIIIIIIIIIIIIIIIIIIIIIIIIIHIIIHHHIIIIIIIIIIIIIIIIIIIIIIIIIIIIIIIIIIIIIIIIHIIIIIIIIIIIHIIIIIIIIIIIIIIIIIIIIIIIIIIIIIIIIIIIIIIIIIIIDDDDD
@HISEQ:969:HM2KJBCX2:2:1101:13261:75844 2:N:0:ACTATGCA
GTGGCCTACTACCCCAACTATCCCTATTAATCATTACGTCAATCCTAGAAACCAACAAAATAGGGTCGAACGTCCTATTTCATTATTCCATGCTAATGTATTCAAGCGTTAGCCTGCTTTAAACACTCTAATTTTTTCAAAGTAACAGTCCTGTTTCCCTGCAACACCAAATTAATGGCATTACAGTTCTTCAGAAAGGAGGAATCAGCGAAGCCAGTTCATACCAGTGGCACGACCAACCTGCTGACCCCGAAATTCAACTACGAGCTTTTTAACTGCAACAACTTTAATATACGCTATTGGAGCTGGAATTACCGCGGCTGCTGGCACCAGACTTGCCCTCCAA
+
DDDDDIIIIIIIHIIIIIIIIIIIIIIIIIIIIIIIIIIIIIIIIIIIIIIIIIIIIIIIIHIIHIIIIIIIIIIIIIIIIIIIIIIIIIIIHIIIIIHIIGHHIIIIIIIIIIIIIIIIIIIIIIIIIIIHHHIIIIIIIIHIIIIIIGIIIIIIIIIIHIIIIIIHIIIHIIIIIIIIIIIIIIIHHIIIIIIIIIIIIIIIIIIIIIIIIIIIIIIIIIIIIIIIHIIIIIIIIIHHIIIHHIIIIIIIIIIIIIIIIIIIIIIIIIIIIIIIIIIIIIIIHIIIIIHIIIIIIIIIIIIIIIIHIIIIIIIIIIIIIIIIIIIIIIIIIIIIIIIIIDDDDD
@HISEQ:969:HM2KJBCX2:2:1101:18262:76116 2:N:0:ACTATGCA
GTGGCCTACTACCCCAACTATCCCTATTAATCATTACGTCAATCCTAGAAACCAACAAAATAGGATCAAACGTCCTATTTCATTATTCCATGCTAATGTATTCAAGCGTTAGCCTGCTTTAAACACTCTAATTTTTTCAAAGTAACAGTCCTGTTTCCCTGCAACACCAAATTAATGACATTACAGTTCTTCAAGAAGGAGGAACCAGTAAAGCCAGTACATACCAGAGGCACGACCAACTTACTAATCCCGAAATTCAACTACGAGCTTTTTAACTGCAACAACTTTAATATACGCTATTGGAGCTGGAATTACCGCGGCTGCTGGCACCAGACTTGCCCTCCAA
+
DDDDDIIIIIHIIIIIIIIIIIIIIIIIIIIIIIIIIIIIIIIIIIIIHIIIIHIIIIHIIIHIHIIIGIIIIGHHIIIIHHIIIIIIHIIIHIHHIIIIIIHIIIIHHIIIGIIIIIIIIIIIHHIIIIIHIIHHIIHIIHHIIHIIIIIIIIIIHIIIIIIIIIIIIIIHIIHIIIIIIIIIIIIIIHIIIIIHIIHHIHIIIHIIHIIIIIHHIIIIIIIIHIIIIIIIIIIIIIIIIIHHIIIHIIIIIIIIHIIIIHIIIIHIIIIIIIIIIIIIIIIIIIIHIIIIIIIIIIIIHIIIIIIIIIIIHIIIGIIIIIIIIIIIIIIIIIIIIHIIIDDDDD
@HISEQ:969:HM2KJBCX2:2:1101:7108:76190 2:N:0:ACTATGCA
GTGGCCTACTACCCCAACTATCCCTATTAATCATTACGTCGATCCTAGAAACCAACAAAATAGGGTCAAACGTCCTATTTCATTATTCCATGCTAATGTATTCAAGCGTGTGCCTGCTTTAAACACTCTAATTTTTTCAAGGTAACAGTCCTAATTCCCCATAACATCAAATAAATGACATTATGGTTCTTTAGAAGGTGAGAACCAATAAAACCAGTACATACCAAGGCATGACCGATTCCTTGATCCCGAAATTCAACTACGAGCTTTTTAACTGCAACAACTTTAATATACGCTATTGGAGCTGGAATTACCGCGGCTGCTGGCACCAGACTTGCCCTCCAA
+
DDD00<1F?1GFHHHHHFHHIIF?HHHGIHIIIFHIHIHIIIHIIIIIGEHIIIHIHHHI@HG<11DHEHIH<<EHC<@GHE?FHEEEF?G@GHHIHIIIIGIIIHHCHHHHCIHHHHIHIIHHHEEHFHHGHHHHHHIIHIHIIIIIHHIHIHHGHHHHIGHFHG@EIIHHIIIHHIIHHEGHGHIHCHHHHHHHHHIHHHEIHGHIIIIIHHHIIHHE@EIIHHEH;IIHFIGIIIHHCHGDHCCDC@HHHIHFIGIHHCHHHCIIIIIGHIIHIHHHIIIHHEIHGC=HCDCEGHEHIIIHHC@HIIIIIHHHIHFHIIIHEIIHIIHHHHFIHHIICDDD?
@HISEQ:969:HM2KJBCX2:2:1101:14386:77262 2:N:0:ACTATGCA
GTGGCCTACTACCCCAACTATCCCTATTAATCATTACGTCGATCCTAGAAACCAACAAAATAGAATCAAACGTCCTATTTCGTTATTCCATGCTAATGTATTCAAGCAAAATGCCTGCTTTAAACACTCTAATTTTTTCAAAGTAAAGGTCCTGGTTCCCCGCGACACCCAATTAAGGGCATCGCGGTTCTCCAGAAGGTGAGAAATTGACTACACCAGTTCATACCCCTTAAGGCACGACCGATGTGTCAATCCCGAAATTCAACTACGAGCTTTTTAACTGCAACAACTTTAATATACGCTATTGGAGCTGGAATTACCGCGGCTGCTGGCACCAGACTTGCCCTCCAA
+
DDDDDIIGIIIIIIIIIIIIIIIIIIIIIIIIIIIIIIIIIIIIIHIIIIIIIIIIIIIIIIIHIIHIIIIIIIIIIIIIIIIIIIIIIGHHIIHIIIIIIHIIIIIIHIIIHIHIIIIIIHIHHHIIIIHIIIIIIIIIHIIIHIIIIIIIHIIIIIIIIIIIIHHIIIIIIIIIIIIIIIIIIHIIIIIIIIIIIIIIIIIIIIIIIIIIIIHIIIIIIIIIHIIIIIIIIIIIIIIHHIIIIIIIIHIIIIIIIHIIIIIHIIIIIHIIIIIIIIHIIIIIIIIIHIIIIIIIIIHIIIIIIIIIIIIIIIIIIIIIIIIIIIIIIIIIIIIIIIIIGIIIIIDDDDD
@HISEQ:969:HM2KJBCX2:2:1101:11947:77222 2:N:0:ACTATGCA
GTGGCCTACTACCCCAACTATCCCTATTAATCATTACGTTGTACCTAGAAACCAACAAAATAGGTTCGAACGTCCTATTTCATTATTCCATGCTAATGTATTCAAGCGTTTGCCTGCTTTAAACACTCTAATTTTTTCAAAGTAACAGTCCTGACTCCCCACGACACCAAATTAATGACATCATGGTTCATCAGAAGGGAGGAATCAACGACCCCAGTGCGTACCGAAGGCACGACCGACGTATTGATCCCGAAATTCAACTACGAGCTTTTTAACTGCAACAACTTTAATATACGCTATTGGAGCTGGAATTACCGCGGCTGCTGGCACCAGACTTGCCCTCCAA
+
ADDDDIIGIIIIHIIIGIIIIIIIIIIIIIIIIIIIHIHIHHHHHHIIIIHIIIIIHIHHIIHHHHIIIIIGHHIIIIIIIIIIIIIIIIIHIIIIIIIIIIIHHHIIIIIIHIHFHHIIHIHHIIIIIIIHHIIIIIIIIIIIIIIIIHIIIHIHIIIHIIIHHIIIIIIIIIIIIHHIIIHHIIIIIIIIIIIIIIIIIIIIIIIIIIHIIGIIIIIIIIIIIIIIIIGIIIIHIIIIIIIHDIIIIIIIIIIIIIIIGIIIIIIIIIHIIIIIIIIIIIIIIIIIIIIIIIIIIIHHGIIIIIIIIIIIIIIIIIIIIIIIIIIIIIIIIIHIIIIIIDDDDD
@HISEQ:969:HM2KJBCX2:2:1101:13302:76780 2:N:0:ACTATGCA
GTGGCCTACTACCCCAACTATCCCTATTAATCATTACGTCAATCCTAGAAACCAACAAAATAGGATCGAACGTCCTATTTCATTATTCCATGCTAATGTATTCAAGCGTTAGCCTGCTTTAAACACTCTAATTTTTTCAAAGTAACAGTCCTGTTTCCCTGCAACACCAAATTAATGACATTACAGTTCTTCAAGAAGGAGGAATCAGTAAAGCCAGTACATACCATTGGCACGACCAACCTACTGACCCCGAAATTCAACTACGAGCTTTTTAACTGCAACAACTTTAATATACGCTATTGGAGCTGGAATTACCGCGGCTGCTGGCACCAGACTTGCCCTCCAA
+
ABDDDIIIIIIIHHIIHIIIIIHHIIIIIIHGHIIIIIIIIIIIHHIIIIIIHHIIIIFIHHEHIIHHHGHIFH=GHIIHIIIIIHIFHIGIHHIFHHHHHEEIIHIIIIIHHHIHIIIIIIIIIIIHHHIHIIHGHIIIHHHIIIIHIHIIHIIHIIIIIIIIHIIIIIHHHIHIIIHIIIIIIIIIIIIIIIIHHHIHIIIIIIIIIIHIIIIIHIIIIIIIIIIIIIIIHHIGIHGIHIHHHIIIIIIIIIIIIIHIIHIIIIIIIHIIIIHIIIIIIIIHHHIIIIIIIIIIIIIIIIHIIIIIIIIIIIIIIIIIIIIIIIIIIIIIIHIIIIIIHDDDDD
@HISEQ:969:HM2KJBCX2:2:1101:2697:78079 2:N:0:ACTATGCA
GTGGCCTACTACCCCAACTATCCCTATTAATCATTACATCGATCCTAGAAACCAACAAAATAGAATCGGATGTCCTATTTCATTATTCCATGCTAATGTATTCAAGCGTGAGCCTGCTTTAAACACTCTAATTTTTTCAAGGTAACAGTCCTAATTCCCCGTGACACCAAATTAATGGCATTACGGTTCTTTAGAAGGTGAGAAATCAATAATATCAGTACATACCAACGGCATGACCGAAACATTGATCCCGAAATTCAACTACGAGCTTTTTAACTGCAACAACTTTAATATACGCTATTGGAGCTGGAATTACCGCGGCTGCTGGCACCAGACTTGCCCTCCAA
+
DDDDDIIIIIIIIIIIIIIIIIIIIIIIIIIHIIIIIGIIIIIHIHIHIIIIIIIIHFHHIIIIHIIIIIIIHHIIIIIIIHHHHHIHIIIIIIHIIIIIHGIIIIIIIIIIIHIHGHIIHHIHIIHHIGIIIIHHIHIIIIIIIIIIHIHHIHIIIIIIIIIIIIIIIIHHHIHIIIIIIIIIIIHIHIIIIIIIIIHIIIIIIIIIIIIIIIIIIIIIIIIIIHIIIIIIIIIIIIIIIIIHGHIIIIIIIIIIIIIIIIHIIIIIIIHIIIGIIIIIIIIIIIIIIIIIIIIIIIIIIHIIIIIIIIIIIIIIIIIIIIIIIIIIIIIIIIIIIIIIIIDDDDD
@HISEQ:969:HM2KJBCX2:2:1101:13177:78100 2:N:0:ACTATGCA
GTGGCCTACTACCCCAACTATCCCTATTAATCATTACGGCTCTCCTAGAAACCAACAAAATAGGAGCGCCGTCCTATTCCATTATTCCATGCTAATGTATTCGAGCAAAGGCCTGCTTTGAACACTCTAATTTTTTCAAAGTAAAAGTCCTGCTTCCCAAAACACGCCCAATAAAGGGCATGCCGTTCCGCAGAAGGAAAGGCCCGGCGTGTCCAGTGCACGCGGTGAGGCGGACCGGCCCGCCAGGCCCAAGGTTCAACTACGAGCTTTTTAACTGCAACAACTTTAATATACGCTATTGGAGCTGGAATTACCGCGGCTGCTGGCACCAGACTTGCCCTCCAA
+
ADDDDIIIIHHGDGCHHEHIIGIIIIIIIHHHHIIIIIIIIIIHHHIGHIIIHHGHHIIGHHEHIFHIHDHIHHHHIIIHFHHHHHEHHHIIIIIIHIIIIHIHHEEFHFHHIHIIHHIHIHIII@DGHIIHFFHHIIHIHHHHHHHHHIIHFHIIHIIHIHGHHHEHHH:HGEFGEHEIIHHHHDCHGHHIIIIHIHIIHCHHHIIIHHHEIIIHHHHIHIIIIIIIHIIGIIIHHIHHDGEEDHHHFHIIHIIHHIIHHHIIIHHHIIIIIIIIIIIIIIIIIIIIHIIHEHIIIIIIIIIIIIIHIIIIIIIIIIIHIIIGIIIIHHIIHIIIGIIIADDDA
@HISEQ:969:HM2KJBCX2:2:1101:13733:78114 2:N:0:ACTATGCA
GTGGCCTACTACCCCAACTATCCCTATTAATCATTACGTCAATCCTAGAAACCAACAAAATAGGATCGAACGTCCTATTTCATTATTCCATGCTAATGTATTCAAGCGTTAGCTTGCTTTAAACACTCTAATTTTTTCAAAGTAACAGTCCAAATTCCCCGCAACACCAAATTAATGGCATTACGGATCATCAGGAAGGAGGAATCAGTGAGACCAGTACATACCAGAGGCATGACCAACCTACTAACCCCGAAATTCAACTACGAGCTTTTTAACTGCAACAACTTTAATATACGCTATTGGAGCTGGAATTACCGCGGCTGCTGGCACCAGACTTGCCCTCCAA
+
DDAADIIIIIIIIHIHIIIIIIIIIIIIIIIIIIIHIIIIIIIIIIHIIIIIIHIIFICHIHGHIIIGCHHHHIGIIIHIGHIIIIIIHIIIHHIIIHIIHCIIIHHIHHIHHHHIIIIIHIIIIIIIIIIIIHHIHIHIIIHIIIIIFIHIIIIIIIIHHHHHHIHHHHHIIIIHIHIIIIIIIIIH;HGIIGIIIIIIIIIIIIIIIIIIIIIIIIIIHIIIIIIIIIIIIIII<IIIIIHHHHHIIHIIIIIIIIIIIHHIIIIIIIIIIIIIIIIGIIIIIIIIHIIIIIIIIIIIIIIIIIIIIIIIIIHHIIIIIIIHIIIIIIIIIIIIIIIIIDDDDD
@HISEQ:969:HM2KJBCX2:2:1101:14967:78168 2:N:0:ACTATGCA
GTGGCCTACTACCCCAACTATCCCTATTAATCATTACGTCGATCCTAAAAACCAACAAAATAGAATCAAACGTCCTATTTCATTATTCCATGCTAATGTATTCAAGCGCGAGCCTGCTTTAAACACACTAATTTTTTCAAAGTAACAGTCCTGATTTCCCGCGACATCAAATTAATGACATCGTGGTTCGTCAGAAGGTAGGAATCAATTTGACCAGTACGTACCGAGGCACGACCGATCAACTGATCCCGAAATTCAACTACGAGCTTTTTAACTGCAACAACTTTAATATACGCTATTGGAGCTGGAATTACCGCGGCTGCTGGCACCAGACTTGCCCTCCAA
+
0D00<1<D1<FH<1<<CH1D1<DCH1G1FC11<<1C<<FH/<<1<1<<1DHCCF<<GHE1CH?CEHICCG101<<0<111<DC@G11<<D1<1<DHIHFHIHIHHIHHIFIHII9HIIHHGHHIIIHHHHEDIHGFHHHHHHHHHHHGGHIIIHIHHHIIHIHIIIIIIIIHIIIIIIIIIIIIIIIHIHIIIGIIIIIIIIIIIIIIIIIIIIIIIIIIIIIIHGHDECHDEHIHEIIHHFGDEC8DEG@HIHHIIIIIIHHHHHHFGHHIHIGIIHHH@EHF<1HIHHGGEE<<@GFHEHHHFHHGIIIHCHHC?EHIHHHHGECGHHEHCEEHCE@EDD@AD
@HISEQ:969:HM2KJBCX2:2:1101:17320:78027 2:N:0:ACTATGCA
GTGGCCTACTACCCAACTATCCCTATTAATCATTACGTCGATCCTAGAAACCAACAAAATAGAATCAAACGTCCTATTTCATTATTCCATGCTAATGTATTCAAGCGTAAGCCTGCTTTAAACACTCTAATTTTTTCAAAGTAACAGTCCTGATTCCCCACGACACCAAATTAATGACATCGCGGTTCTTCAGAAGGTAGGAACCGATAATGCCAGTGCGTACCGAAGCACGACCAACAATTCGATCCCGAAATTCAACTACGAGCTTTTTAACTGCAACAACTTTAATATACGCTATTGGAGCTGGAATTACCGCGGCTGCTGGCACCAGACTTGCCCTCCAA
+
CDDDDIIIIIHEHHEFHIIHIIIHIIIIIHHEHHIIIIIHHFHHICHHEHHIIIIIIFIIIE?FHHFHHICFHHIHIIIIHHEHIGHIICHHIFIHIIIIHGFHGHIIIIIIHHHHGHHGGHHHHHHIHHHHIIGCGFGIIIHHHHIHIIIHHHEIHIHHHHHHHHIEH?GHHHHHHEFHHIHHHHHIHHHIIIIIIIIHHHHIIIIIIHIIGIIIIIHHHHHH@GHIHDHIHHHHFCCIHEDG?CF<HHIIIIIIIIIHHIHHIIIIIHHEGIIIHHIHGCHCHIHHHHHGIIIIIIIIIIIIIIIIIIIHHHIIIIIIIHIIIHHFEEIIIIIHHFIDDDDD
@HISEQ:969:HM2KJBCX2:2:1101:9716:78838 2:N:0:ACTATGCA
GTGGCCTACTACCCAACTATCCCTATTAATCATTACGGTGGTCCTAGAAACCAACAAAATAGAACCACAACGTCCTATTCTATTATTCCATGCTAATCTATTCAAGCAATAGCCCGCTTTAAACACTCTAATTTTTTCAAGGTAATGGTCCTGGCTCCCCAACACACCCAATTAAGGACATACTGGTTCACCAGAAGGAAGACCCGACAACAGGACAGTACTCGCCAAAGACGGACCGCCCGGCCAAGTCTAAAATTCAACTACGAGCTTTTTAACTGCAACAACTTTAATATACGCTATTGGAGCTGGAATTACCGCGGCTGCTGGCACCAGACTTGCCCTCCAA
+
DDBDBHIIIIIIIIIIIIHIIIIHHIIIIIHIIIIIIIHIIIIIFHHIIHHHHHIIIIHGHFHHIHIIIHIIEFHIHCHFIIIIIHIIGHFHGHHHHHHHIIHIIIIIIIIF@HIHHFHIIIIHIHIHHHHHFHBGHFHIHIHIIHHHHHHIHIIIIIIGIIHCHIEHHIHHHHIIHHHIHHIIHIHHEFGHIIIIIIHHIHGHIIHIHHHHHHGFHHHEHHIIHIHIIHHIHHHIGHDHHIHEIIIIFHHHHIIIIHIIGIHIIIIIIIIIHCGIIIHHHIHIHHEIHIIHHEIIIHHIIIIIIIIIIIIIIIHHIIIIIIIHIHIIIIIIHHHIIIIIHDDDDD
@HISEQ:969:HM2KJBCX2:2:1101:20703:79030 2:N:0:ACTATGCA
GTGGCCTACTACCCCAACTATCCCTATTAATCATTACGTCAATCCTAGAAACCAACAAAATAGGATCAAACGTCCTATTTCATTATTCCATGCTAATGTATTCAAGCGTTAGCCTGCTTTAAACACTCTAATTTTTTCAAAGTAACAGTCCTGTTTCCCTGCAACACCAAATTAATGACATTACAGTTCTTCAAGAAGGAGGAACCAGTAAAGCCAGTACATACCAGAGGCACGACCAACTTACTAATCCCGAAATTCAACTACGAGCTTTTTAACTGCAACAACTTTAATATACGCTATTGGAGCTGGAATTACCGCGGCTGCTGGCACCAGACTTGCCCTCCAA
+
DDDDDIIHIIIHIIHIIIIIFHIIIIIIIIIIIIIIIIIIIIIIIIIIIIIIIIIIHIHHIIHGIFHHIIIHHIIHHIIIIIIIIIIIIIHHHHHHIIHIIIIHHHIIIIIHGIIHIIHIHHIIGHIIIIIIIIIIHIIIHHEHHIIIGIHIHHIIIIIIIIIIHHIIIIHHHIIIIHIIIHIIIIIIIIIHIHIIIIIIHIIHGHIIIIIIIIGIIIHHHIIIHIIII4IIIIIIHIHIIHIIHIHGIHIIIIHHHIIIIIIIIIIIIIIIIIHIIIIIIIIIIIIIIIHIIIIIIIIIIIIIIIIIIIIIIIIIIIIIIIIIIIIIIHIIIIIIIIIIIDDDDD
@HISEQ:969:HM2KJBCX2:2:1101:13575:79537 2:N:0:ACTATGCA
GTGGCCTACTACCCCAACTATCCCTATTAATCATTACGGTGATCCTAGAAACCAACAAAATAGAACCATGCCGTCCTATTCTATTATTCCATGCTAATGTATTCGAGCAAAAATGCCTGCTTTAAACACTCTAATTTTTTCAAGGTAAAGGTCCTGGATCCGCAAGACACCCAATAAAGGACATCAAGTTTCTCCAGAAGGTGAGAAATCAACAGTAACAGTTCATACCCCTTAAGGCATGACCATCACGTCAATCCCGAAATTCAACTACGAGCTTTTTAACTGCAACAACTTTAATATACGCTATTGGAGCTGGAATTACCGCGGCTGCTGGCACCAGACTTGCCCTCCAA
+
DDDDDIIIIIIIIIIIIIIIIIHIIIIIIIIHHIIIIIHIIIIHIIIIIIIIIIHIIEHIIIIIIIIIIIIIIIHHHIIIIIIIIIIIIHIIHHIIFHHIIFHHHHIIIHHHHIIIIIIIIIIIIIIIHIHIIIIIIIHIIIIIHIIIIHIIHIIIIHHIHHIIIHIIIIIHIHIIIIIIIIIIIIIIHHHIIHIIIIIIIIIIIIIIHIIIIIIIIIIIIIIIIIIIIIIIIIIIIIIIIIIIIIIIIIHHIIIIIIIIIIIHIIIHIIFIIIIIIIIIIIIIIIIIHIIIIIIIIIIIIIIIIIIIIIIIIIIIIIIHIIIIIIIIIIIIIIIIIIIIIHIIIIIIDDDDD
@HISEQ:969:HM2KJBCX2:2:1101:1446:80019 2:N:0:ACTATGCA
GTGGCCTACTACCCCAACTATCCCTATTAATCATTACGTCGATCCTAGAAACCAACAAAATAGGGTCAAACGTCCTATTTCATTATTCCATGCTAATGTATTCAAGCGTGTGCCTGCTTTAAACACTCTAATTTTTTCAAAGTAACGGTCCTGATTCCCCATGACACCAAATTAATGACATCACAGTTCGTCAGAAGGTAGAAATCAATAATACCAGTGCATACCGGAGGCACGACCAATATATTGATCCCGAAATTCAACTACGAGCTTTTTAACTGCAACAACTTTAATATACGCTATTGGAGCTGGAATTACCGCGGCTGCTGGCACCAGACTTGCCCTCCAA
+
ADDDDIIIIIIIHIIIIIIIHIIHIIIIIIIIIIIIIIIIIHIHIIIIIIIIIIIIIIHHHIHIIHHHHIIGHHIIIIIIIHIIHHIIIIHHIIHIIIHIHHHHIIIIIIHIHIIIIIHIIHHHHGHHHHHIIIIIIHIIIIIIIHHIIIHIHGIHHIIIHIIIIIHIIIIIIIIIIIIIIIIHFIIIIIIIIIHIIIHIIIIIIIHIIIIIIIIIIIIIIIIIIIIIIIIIIIIIIIIIHHHFCIIIIIIIIIIIIIIIIIHIIHIIIIIIIIHIIIIIIIIIIIIIIIIIIIIIIHHHGIIIIIIIIIIIIIIHIIIIIIIIIIIIIIIIIIIIIIIIIDDDDD
@HISEQ:969:HM2KJBCX2:2:1101:20989:80580 2:N:0:ACTATGCA
GTGGCCTACTACCCCAACTATCCCTATTAATCATTACGGTGGTCCTAGACCAACAAAATAGAACCAACGTCCTATTCTATTATTCCATGCTAATCTATTCAAGCAAAAGCCCGCTTTAAACACTCTAATTTTTTCAAGGTAATGGTCCTGGTTCCCCGACACACCCAATAAAGGACATACCGGCTCACCAGAAGGATAGACCCGACAGCAGAACAGTACTCGCCAGAGACGGACCGTCCGGTCAGGCCTAAAATTCAACTACGAGCTTTTTAACTGCAACAACTTTAATATACGCTATTGGAGCTGGAATTACCGCGGCTGCTGGCACCAGACTTGCCCTCCAA
+
BDDCDIEFHHFHHGHHHIFHFHHHIHDDCEHHH1DDGDCC@=EHHIIEEHGHHHIIIGHH@CGFFHIIH<FECFE?G?FHEHFG1F@1CGFGHCHCHC<H@CCFFHFHHHFHHHCIIIHHHHIHGHIHHHHHHH@CCDHEHGIHHFHHGHHDGIGHHHFHEEHIHEEF@HHHHHHHHIHIIHEIHEHHGFDC7HHHG?EGHGHIHIIIIHIIIHHHGHDIIIHIIIHHGIIHHIIIGIIIIFHIIHHGHIIIIIIIIIHHHIHGIIIIIIIIIIIIIIIIIIIIIIIIIHHHIIHGDGFIIIIIIIIHIIIIIIIIIHIIIIIIIIIHIIIHIIIIIIIDDDDD
@HISEQ:969:HM2KJBCX2:2:1101:19180:81399 2:N:0:ACTATGCA
GTGGCCTACTACCCAACTATCCCTATTAATCATTACGTCAATCCTAGAAACCAACAAAATAGGATCAAACGTCCTATTTCATTATTCCATGCTAATGTATTCAAGCGTTAGCCTGCTTTAAACACTCTAATTTTTTCAAAGTAACAGTCCTGTTTCCCTGCAACACCAAATTAATGACATTACAGTTCTTCAAGAAGGAGGAACCAGTAAAGCCAGTACATACCAGAGGCACGACCAACCTACTAATCCCGAAATTCAACTACGAGCTTTTTAACTGCAACAACTTTAATATACGCTATTGGAGCTGGAATTACCGCGGCTGCTGGCACCAGACTTGCCCTCCAA
+
DDDCDIIIIIIIIIIIIIIIIIIIIIIIIIIIIIIIIIIIIIIIIIIIIIIIHIIIIIIIIIFHIIIIIIIHIIIIIIIIIIIIIIIIIIIIIIIHIIIIIHIIIIIIIIIIIIIHIIIIIIIHIIIIIIIIIIIIIIIIIIIIIIIIIIIIIIIIHHIIIIIIIIIIIHHIIIIIIIIIIIIIIIIIIIIIIIIIIIIIIIIIIIIIIIIIIIIIIIIIIIIIIIIIIIIIIIIIIHHIIHHGIHIIIIIIIIIHIIHIHHIIIIIIIIIIIIIIIIIIIIIIIIIIIHIIIIIIIIIHIIIIIIIIIIIIIIIIIIIIIIIIIIIIIIIIIIIIIIIIDDDDD
@HISEQ:969:HM2KJBCX2:2:1101:13891:81430 2:N:0:ACTATGCA
GTGGCCTACTACCCCAACTATCCCTATTAATCATTACGTCAATCCTAGAAACCAACAAAATAGGATCAAACGTCCTATTTCATTATTCCATGCTAATGTATTCAAGCGTTAGCCTGCTTTAAACACTCTAATTTTTTCAAAGTAACAGTCCTGTTTCCCTGCAACACCAAATTAATGACATTACAGTTCTTCAAGAAGGAGGAACCAGTAAAGCCAGTGCATACCAGAGGCACGACCAACCTACTAATCCCGAAATTCAACTACGAGCTTTTTAACTGCAACAACTTTAATATACGCTATTGGAGCTGGAATTACCGCGGCTGCTGGCACCAGACTTGCCCTCCAA
+
DDDADIIIIIIIIIIIIIIIIIIIIIIIIIIIIIIIIIIIIIIHIIIIIIIIIIIIHIIIIIIIIIIIIIIIIIIIHIIIIIIIIIIIIIIIHIIIIIIIIHIIIIIIIIIIIIIIIIIIHIHIIHIIIIIIIIIIIIIIIIIIIIIIIIIIIIIIIHIIIIIIIIIIIIIHHIIIHIIHIIIIIHHHIIIHIIIIIIIHHIIIIIIIIIIIIIIIIIIIIIIIIIIHHIIIIIIHHHHIHHHGGHHHIIIIIIIIIHHIIHHIIIIIIIIIIIIIIIIIIIIIHHIIIIIIIIIIIIIIIIIIIIIIIIIIIIIIIIIIIIIIIIIIIIIIIIIIIIIIIDDDDD
@HISEQ:969:HM2KJBCX2:2:1101:9194:82654 2:N:0:ACTATGCA
GTGGCCTACTACCCAACTATCCCTATTAATCATTACGGTGATCCTAGAAACCAACAAAATAGAACCATGCCGTCCTATTCTATTATTCCATGCTAATGTATTCGAGCAAAAATGCCTGCTTTAAACACTCTAATTTTTTCAAGGTAAAGGTCCTGGATCCGCAAGACACCCAATTAAGGACATCGAGTTTCTCCAGAAGGTGAGAAATCAACAGCAACAGTTCATACCCCTTAAGGCACGACCATTACGTCAATCCCGAAATTCAACTACGAGCTTTTTAACTGCAACAACTTTAATATACGCTATTGGAGCTGGAATTACTGTGGCTGCTAGCACCAGACTTGCCCTCCAA
+
DDDCDIIIIIIIIIIIIIIHIIIIIIIHIIIIIIIIIIIIIIHIIIIIIIIIIIIIIIIIIHHIIIIIIIIIHIIIIGIIHIIIIIIIIIIIIIHHIIIIHCHHHIIIIIIIIIIIIIIHIIHHHIHIIIIIIIIHIHIIIIIIIIIIIIGIIIHIIHIIIIIIHHHHIIIIIIIIIIIIIIIIIIIHHIIIHIIIIIIIHIIIIIIIIIIIIIHIIIIIIIIIIIIIIIIIIIIIIIIIIIIIIIIIIIHIIIIIIIIIIHHIHIIIIIIIIIIIIIIIIIIIIIIIIIIIIIIIIIIHIIIIIHIIIIIIIIIIIIIIIIIIIIIIIIIIIIIIIIIIIIIIIIIDDDDD
@HISEQ:969:HM2KJBCX2:2:1101:17576:82923 2:N:0:ACTATGCA
GTGGCCTACTACCCCAACTATCCCTATTAATCATTACTTCAGTCCTAGAAACCAACAAAATAGAACTAAAGTCCTATTCCATTATTCCATGCTAATATATTCAAGCAAACATGCCTGCTTTAAACACTCTAATTTTTTCAAAGTAAAAGTCTTGGATCCCTAGCGCACTCAATTAAGAGCACACTAGTTCCCCAAAAGGAAAAGCCCAAAGTTGCAGTACAAACCTTTCGGTTGACGGCAACTATAAGCCCAAAATTCAACTACGAGCTTTTTAACTGCAACAACTTTAATATACGCTATTGGAGCTGGAATTACCGCGGCTGCTGGCACCAGACTTGCCCTCCAA
+
@DDCAIIIIIIIIIHIIHIIIIIIIIHIHHHHIIIIIIHIIIIHIIIIIIIIGHIIIHHIIHHH1GHHHG1C1GGHHIGHHIIIHGCHHIHHHHFHIIIIHGIHHIGIIIHFHIGIIIHHIHHHFHIHHIIIIHHHFDEIHEIIIIHHIHHHHHIHHIIIIIGHIIIIHIIIIHIIIIIIIIHHHIHHDHGGIIIIIIIIIIHHGIHFGEHIIIIIHHIIIIIIIIIIIIHHIIIIHIIIIHFHGHIIIGIIIIHH?HHHIIIIIIGIIIIIIIIIIIIIHHIHHHGIIIIHDHIIIIIIIIIIIIHIIIIIIIHIIIIIIHIIIIIIIIIIIHIIIIIIIDDDDD
@HISEQ:969:HM2KJBCX2:2:1101:18826:83222 2:N:0:ACTATGCA
GTGGCCTACTACCCCAACTATCCCTATTAATCATTACGTCAATCCTAGAAACCAACAAAATAGGATCAACGTCCTATTTCATTATTCCATGCTAATGTACTCAAGCGTGTGCCTGCTTTAAACACTCTAATTTTTTCAAAGTAACAGTCCTGATTCCCCATGACACCAAATTAATGACATCACAGTTCGTCAGAAGGTAGAAATCAATAATACCAGTTCATACCAGAGGCACGACCAATATATTGATCCCGAAATTCAACTACGAGCTTTTTAACTGCAACAACTTTAATATACGCTATTGGAGCTGGAATTACCGCGGCTGCTGGCACCAGACTTGCCCTCCAA
+
DDDDDIIIIIIIIIIIIIIIIIIIIIIIIIIIIIIIIIIIIIIIIIIIIIIIIIIIIHIIHECHCHIHIIHIIHHIIIIIHIIIHIIHIIIHIHGIIIIIIIHHHIIIIIIIIIIIIIIIIIHIIIHIIIHIHIIIIIIIIIIIIIIIIIIIIIIIIIHIIHIGHIIIIHHIIIIIHIIIIIIIIIIIIIIIIIIIHIIIIIIIIIIIIHHIIIIHIHIIIIIIIIHIIIIIIIIIIIIIIIHGIIIIIIIIIIIHIIIIIIIIIIIIIIIIIIIIGIIIIHIIIIHIIIIIIIIIHIIIIIIIIIIIIIIIIIIIIIIIIHIIIIIIIIIIIIIIIIIIDDDDD
@HISEQ:969:HM2KJBCX2:2:1101:13045:82299 2:N:0:ACTATGCA
GTGGCCTACTACCCCAACTATCCCTATTAATCATTACGTCGATCCTAGAAACCAACAAAATAGAATCAAACGTCCTATTTCGTTATTCCATGCTAATGTATTCAAGCGTGAGCCTGCTTTAAACACTCTAATTTTTTCAAAGTAACAGTCCTGATTCCCCATGACACCAAATTAATGACATCATGGTTCGTCAGAAGGTAGGAATCAATAATACCAGTACGTACAATAGCACGACCAATAAATTGATCCCGAAATTCAACTACGAGCTTTTTAACTGCAACAACTTTAATATACGCTATTGGAGCTGGAATTACCGCGGCTGCTGGCACCAGACTTGCCCTCCAA
+
BDDDDIIHIIIIIIIIIIIIIIIIIIIIIIIIIIIIIIIIIIIHIIIHIIIHHHFIIIHIIIHIIIIIIIIIIIGHIIIIIIIIIIIIHHIIIIIIHHIIIGGIIHIHIIIIIIIIIIIIIIIIIIIIHIIIIIIIIIIHIIIIIIIIIIIHIIIIIIIIIIIIIIIIIIIIIIIIIIIIIIIIIIIIIIIHIIIIIIIIIIIIIIIIIIIIIIIIIIIHIIIIIIIIIIIIIIIIIIIIIIIHIIGIIIIIIIIIIIIIIIIIIIIIIIIIIIIIIIIIIIIIHHHIIIIIIIIIIIIIIIIIIIIHIHIIIIIIIHIIIIIIIIIIIIIIIIIIIIIIDDDDD
@HISEQ:969:HM2KJBCX2:2:1101:17041:83638 2:N:0:ACTATGCA
GTGGCCTACTACCCCAACTATCCCTATTAATCATTACATCGATCCTAGAAACCAACAAAATAGAATCTGATGTCCTATTTCATTATTCCATGCTAATGTATTCAAGCGTAAGCTTGCTTTAAACACTCTAATTTTTTCAAGGTAACAGTCCTAATTCCCCATAACATCAAATAAATGACATTATGGTTCTTTAGAAGGTGAGAACCAATAAAACCAGTACATACCAAGGCATGACCGATTCCTTGATCCCGAAATTCAACTACGAGCTTTTTAACTGCAACAACTTTAATATACGCTATTGGAGCTGGAATTACCGCGGCTGCTGGCACCAGACTTGCCCTCCAA
+
DDDDDIIIIIIIIIIIIIIIIIIIIIIIIIIIIIIIIIIIIIHIIIIIIIIIIIIIIIFIIIIIIIIIIIIIIIIIIIHIIIIIIIIIIIIIIIIIIIIIIIHHIIIHIHIIIIIIIIIIIHIIIIIIIIIIIIIIIIIIIIIIIIIIIIIIIHIIIIIIIIIIIIHIIIIHHIHIIIIIIIIIIIIIIIIIIIIIIIIIIIIIIIIIIIIIIIIIIIIIIIIIIIIIIIIIIIIIIIIIIIHFIIIIIIIIIIIIIIIIIHIIIIIIIIIIIHIIIIIIIIIIIIIIIIIIHIIIIIIIIIIIIIIIIIIIIIIIIIIIIIIIIIIIIIIIIIIIIIIIDDDDD
@HISEQ:969:HM2KJBCX2:2:1101:9369:83851 2:N:0:ACTATGCA
GTGGCCTACTACCCCAACTATCCCTATTAATCATTACGTCGATCTTAGAAACCAACAAAATAAGATCAAACGTCCTATTTCATTATTCCATGCTAATGTATTCAAGCGAATGCCTGCTTTAAACACTCTAATTTTTTCAAAGTAACAGTCCTGATTTCCCACGACACCAAATTAATGACATCGTGGTTCGTCAGAAGGGAGAAACCGACAGGGCCAGTACACACCAGAGGCGCGACCGACCCGTCGATCCCGAAATTCAACTACGAGCTTTTTAACTGCAACAACTTTAATATACGCTATTGGAGCTGGAATTACCGCGGCTGCTGGCACCAGACTTGCCCTCCAA
+
DDDDDIIIIIIIIIIIIIIIIIIIIIIIIIIIIIIIIIIIIIIIIIIIIIIIIIIIIIIIIIIIIIIIIIIIIIHHIIIIIIIIHIIHIHIIHIIIIIIIIIIIIIIIIIIIHIIIIIIIIIIIIIIIIIIIIIIIIIIIIIIIIIIIIIIIIIIIIIIIIIIIIIIHIIIIIIIIIIIHIIIIIIIIIHHIIIIIIIIIIIHIIIIIIIIIIIIIIIIIIIIIIIIIIIIIIIIIIIIIHIIHEIIGIHIIIIIIIIIIIIIIIIIIIIIIIIIIIIIIIIIIIIIIIIIIIIIIIIIIIIIIIIIIIIIIIIIIIIIIIIIIIIIIIIIIIIIIIIIIIDDDDD
@HISEQ:969:HM2KJBCX2:2:1101:7010:83939 2:N:0:ACTATGCA
GTGGCCTACTACCCCAACTATCCCTATTAATCATTACGTCGATCCTAGAAACCAACAAAATAGAATCAAACGTCCTATTTCGTTATTCCATGCTAATGTATTCAAGCGTGAGCCTGCTTTAAACACTCTAATTTTTTCAAAGTAACAGTCCTGATTCCCCATGACACCAAATTAATGACATCATGGTTCGTCAGAAGGTAGGAATCAATAATACCAGTACGTACAATAGCACGACCAATAAATTGATCCCGAAATTCAACTACGAGCTTTTTAACTGCAACAACTTTAATATACGCTATTGGAGCTGGAATTACCGCGGCTGCTGGCACCAGACTTGCCCTCCAA
+
DDDDCIIIIIIIHIIIIIIIIIIIIIIIIIIIIIIIIIIIIIIIHIIIIIIIIIIIGIIHIIHIIIIIHHHIHHHIIIIIIIIIIIIIIIIHIIHIIIIIIIIHIIHIIIIIIIIIIIIIIIIIIIIIIIIIIHHIIIHIIHIIIIIIIIIIIIIIIIIIIIIIIIIIIIIIIIIIIIGIIIIIIIIIIIIGIIIIIIIIIIIIIIIIIIIIIIIIIHIIIIIIIIIIIIIIIIIIIIIIIIIHIIIIIIIHIIIIIIIHIIIIHIIIIIIIIIIIIIIIIIIIIIIIIIIIIHIIIIIIIIIIIIIIIIIIIIIIGIIHIIIIIIIIIIIIIIIIIIIIDDDDD
@HISEQ:969:HM2KJBCX2:2:1101:17386:84092 2:N:0:ACTATGCA
GTGGCCTACTACCCCAACTATCCCTATTAATCATTACGTCGATCCTAGAAACCAACAAAATAGAATCAAACGTCCTATTTCGTTATTCCATGCTAATGTATTCAAGCGTGAGCCTGCTTTAAACACTCTAATTTTTTCAAAGTAACAGTCCTGATTCCCCAAGACACCAAATTAATGACATCATGGTTCGTCAGAAGGTAGGAATCAATAATACCAGTACGTACAATAGCACGACCAATAAATTGATCCCGAAATTCAACTACGAGCTTTTTAACTGCAACAACTTTAATATACGCTATTGGAGCTGGAATTACCGCGGCTGCTGGCACCAGACTTGCCCTCCAA
+
DDDDDIIIIIIIIIIIIIIIIIIIIIIIIIIIIIIIIIIIIIIIIIIIGHIIGIIIIIHHIIHIIIIGHIIHHHHIIIIIIHIIIIIIIIGIIIIIIIIIHEHHIHIIIHHIHIIIIIIIIIIIIIIIIIIIIIIIIGHIIIIIIIIIIIIIIIIIIIIIIIIIIIIIIIIIIIIIIIIIIIIIIHIIIIIIIIIIIIIIHIIIIHIIIIIIHHIHIIIIIIIIIIIIIIIIIIIIIIIIIIHGIIIIHIIIIIIIIIHIIHIIIIIIIIIIIIIIIIHIIIIIIIIIIIIIIIIIIIIIIIIIIIIIIIIIIIIIIIIIIIIIIIIIIIIIIIIIIIIIDDDDD
@HISEQ:969:HM2KJBCX2:2:1101:9690:84376 2:N:0:ACTATGCA
GTGGCCTACTACCCCAACTATCCCTATTAATCATTACGTCAATCCTAGAAACCAACAAAATAGGTTTGAACGTCCTATTTCATTATTCCATGCTAATGTATTCAAGCGTTAGCCTGCTTTAAACACTCTAATTTTTTCAAAGTAACAGTCCTGTTTCCCTGCAACACCAAATTAATGGCATTACAGTTCTTCAGAAAGGAGGAATCAGCGAAACCAGTTCATACCAGTGGCACGACCAACCTGCTGACCCCGAAATTCAACTACGAGCTTTTTAACTGCAACAACTTTAATATACGCTATTGGAGCTGGAATTACCGCGGCTGCTGGCACCAGACTTGCCCTCCAA
+
DDDDCIIIIIIIIIIIIIIIIIIIIIIIIIIIIIIIIIIIIHIIIIIIIIIIIHIIIIIIIIHIIIIHIHHHHIIIIIIIIIIIIIIIHIIIIIHIIIIIIIIIIIIIIIIIHIIIIIIIIHIIIIIIIIIIIIIIIHHHIIIIIIIIIIIIIIIHIHIIIIIIIIIIIIIIIIIIIIIIIIIIHIIIIIIIIIIIHIIIHIIIIIIIIIIIIIIIIIIIIIIIIIIIIIIIIIIIIIIIIIIHHIIIIIIHIIIIIIIIIIIIIIIIIIIIIIIIIIIIIIIIIIIIIIIIIIIIIIIIIIIIIIIIIIIIIIIIIIIIIIIIIIIIIIIIIIIIIIIIIDDDDD
@HISEQ:969:HM2KJBCX2:2:1101:16773:84221 2:N:0:ACTATGCA
GTGGCCTACTACCCCAACTATCCCTATTAATCATTACGTCAATCCTAGAAACCAACAAAATAGGATCAAACGTCCTATTTCATTATTCCATGCTAATGTATTCAAGCGTTAGCCTGCTTTAAACACTCTAATTTTTTCAAAGTAACAGTCCTGTTTCCCTGCAACACCAAATTAATGACATTACAGTTCTTCAAGAAGGAGGAACCAGTAAAGCCAGTACATACCGGAGGCACGACCAACTTACTGATCCCGAAATTCAACTACGAGCTTTTTAACTGCAACAACTTTAATATACGCTATTGGAGCTGGAATTACCGCGGCTGCTGGCACCAGACTTGCCCTCCAA
+
BBDBDIHIIIIIHIGDHIHIGHIIIIIIIIIIIIIIIIIIIIIIIEHIHHIHHIIIIIGIIIGHHIIIIIIIEHHHIIIHIIHIHEIHIIHHIIHIIIHHHHIHHHIHHIIHHIHHIIIIIHHIEHHIIHIIIIIIHIHHHIIHIHEHHIIHGGIIIIIIIIHHIIIIHHIHIIIIHIHHHIHIIIIHIIIHIIHIIIIIIIIHIIIIIIIIIIIIIIIIIIIIIIHIIIIIIIIIIHHIIIHHHIDHHIIIIIIIIIIIIIIIHGHIIIIIIIHIIHIIIIIIIIIIHIIIIIIIIIIIIIIHIIIIIIIIIIIIIIIIIIIIIIIIIIIIIIIIIIIIIDDDDD
@HISEQ:969:HM2KJBCX2:2:1101:17422:84011 2:N:0:ACTATGCA
GTGGCCTACTACCCAACTATCCCTATTAATCATTACCTCAATGCTCTACAAAACCAACAAAATAGAACCGAGGTCCTATTCTATTATTCCATGCAACATTATTCAGGCGTAGGCCTGCTTTAAGCACTCTAATTTTCTCAAAGTAAACGCATCGGCCACTGAAAACACCCAGTAAAGGGCATAATCAGCCAACCGATAGATTAGGACCGGACGTGTAGTGACAGCAGTTAAGCGCACCACACGCCAGTACCCGAGATCCAACTACGAGCTTTTTAACTGCAACAACTTTAATATACGCTATTGGAGCTGGAATTACCGCGGCTGCTGGCACCAGACTTGCCCTCCAA
+
DDDDDIIIIIIIIIIIIIIIIIIIIIIIIIIIIIIIIIIIIIIIIIIIIIIIIIIIIIIIIIIIIIIIIHHHHIIIIIHIIIIIIIIIIIIIIIIIIIIIIHHHIIIIIIIIIIIIIIIIHIIIIIIIIIIIIIIIIIIIIIIIIIIIIIIIIHIHIHHIIHHIIHIIIIIIHIIIIIIIIIIIIIIIHIIIIIIIIIIIHIHHIHIIIIIIIIIIHHHHEHHIHIIIIIIHIIIIHIIIIIIIHDIIIIIIIIIIIIIIIIIIIIIHIIIIIIIIIIIIIIIIIIIIHHIIIIIIIIIIIIIIIIIIIIIIIIIIIIIIIIIIIIIIIIIIIIIIIIIIIIDDDDD
@HISEQ:969:HM2KJBCX2:2:1101:1300:85222 2:N:0:ACTATGCA
GTGGCCTACTACCCCAACTATCCCTATTAATCATTACGTCAATCCTAGAAACCAACAAAATAGGATCAAACGTCCTATTTCATTATTCCATGCTAATGTATTCAAGCCTTAGCCTGCTTTAAACACTCTAATTTTTTCAAAGTAACAGTCCTGATTTCCTGCAACACCAAATTAATGACATTACAGTTCGTCAAGAGGGAGGAATCAGTGAGATCAGTACATACCAGAGGCATGACCAACCTACTAACCCCGAAATTCAACTACGAGCTTTTTAACTGCAACAACTTTAATATACGCTATTGGAGCTGGAATTACCGCGGCTGCTGGCACCAGACTTGCCCTCCAA
+
DDDDDIIIIIIIGIIIIIIHHIIIIIIIIIIIIIIIIIHHIIIIIIIIIIIIIIIIGIEEHIHHIHIIIIIHHHHHIIHHIHIIHHIHFIHIHHIIIIIIIIIIIIHIHIIIIIIIIIIIHHIIIIIIIHIIIHIHIHIIHIIIIIIIIIIIIIIIIIIIIIHIIIIIIIIIIIIIIIIIIIIIIIIIIIIIIIIIIIIIIIIIIIIIIIIIIIIIIHIIIIIIIIIIIIIIIIHHHIIIIHHHDHHIIIIIIIIIIIIIIIIIIIIIIIIIIHIIIIIIIIIIIIIIIIIIIIIIIIIIIIIIHIIIIIIIIIIIIIIIIIIIIIIIIIIIIIIIIIIIIDDDDD
@HISEQ:969:HM2KJBCX2:2:1101:4830:85684 2:N:0:ACTATGCA
GTGGCCTACTACCCCAACTATCCCTATTAATCATTACGTCAATCCTAGAAACCAACAAAAAAGGATCAACGTCCTATTTCATTATTCCATGCTAATGTATTCAAGCGCGAGCCTGCTTTAAACACTCTAATTTTTTCAAAGTAACAGTCCTGATTCCCCGCCACACCAAATGAATGACATGATGGTTCGTCAGAAGGTAGGAACCAGTAACACGAGTACGTACCTAAGGCACGACCAACGTACTGATCCCGAAATTCAACTACGAGCTTTTTAACTGCAACAACTTTAATATACGCTATTGGAGCTGGAATTACCGCGGCTGCTGGCACCAGACTTGCCCTCCAA
+
ABD@DHHGEHGHEGFG<EF?CGHHHIFHHIHHFHHHHHHHIHH1GHEHC@<F@EHHFEHEG?DCHCHHGH0<DGHHHIHIIFHIEE?ECGH1DCCHEHHHHFGH?CECH?CCHFEHEHHH?CHIIHHHHFHFHGFHFEB<CFFAHFGEHGHAHE@HIHIIIHHHGD/EECDF/D<C@FCGHFH?CDIIHGEHHFHHIHFEF<EHGCEHEAGCE5D>E@=IHHIHHGG@ED<@<E6@HGEIHHHFGDDC@IHHHEC??HEG<<GFH?DHEIHIIIIHHG@FHHIHIGIHF@EGEHHHIIIIHEHHIIHH@IIHFC?<HCEIIIHHGIHHEHHHDECECHIHAADD?
@HISEQ:969:HM2KJBCX2:2:1101:12467:86977 2:N:0:ACTATGCA
GTGGCCTACTACCCCAACTATCCCTATTAATCATTACGTCGATCCTAGAAACCAACAAAATAAGATCAAACGTCCTATTTCATTATTCCATGCTAATGTATTCAAGCGCGAGCCTGCTTTAAACACTCTAATTTTTTCAAAGTAACAGTCCTGATTTCCCGCCACACCAAATAAATGGCATAACGGTTCTTCAGAAGGGAGGAATCAGTGACACCAGTACATACCAAAGGCACGACCAGCGTACTGATCCCGAAATTCAACTACGAGCTTTTTAACTGCAACAACTTTAATATACGCTATTGGAGCTGGAATTACCGCGGCTGCTGGCACCAGACTTGCCCTCCAA
+
DDDADIIIIIIIIIIIHIIIIIIIIIIIIIIIIIIIIIHIIIIIGHIIHIHIHIIIIHH?HHHHIIIIIIHGHGIIIIIHIIIIIIIHIIIHH?HHIIIIIFIHHIHHIIHHHIIIIIHIIIIIIIIIIIIGHHIIHFIIIIHIIHIIIIIIHHIIIIHHEHHIHHIIIIIIIIIIIHHIIIIIIIIIHIIHIIIIIIIIIIIIIIIIIIIIIIIIIIIIGIIIIIIIIHIIIIIIIIIHIIHIHIIIIIIIIIIIIIIIIIIIIIIIIIGIIIIIIIIIIHGHIIGIIIIHIHIIIIIIIIIIIIIIIIIIIIIIIIIIIIIIHIIIIIIIIIIIIIIIIDDDDD
@HISEQ:969:HM2KJBCX2:2:1101:13382:86599 2:N:0:ACTATGCA
GTGGCCTACTACCCCAACTATCCCTATTAATCATTACGTCAATCCTAGAAACCAACAAAATAGGATCGAACGTCCTATTTCATTATTCCATGCTAATGTATTCAAGCGTTAGCTTGCTTTAAACACTCTAATTTTTTCAAAGTAACAGTCCAAATTCCCCGCAACACCAAATTAATGGCATTACGGATCATCAGGAAGGAGGAATCAGTGAGACCAGTACATACCAGAGGCATGACCAACCTACTAACCCCGAAATTCAACTACGAGCTTTTTAACTGCAACAACTTTAATATACGCTATTGGAGCTGGAATTACCGCGGCTGCTGGCACCAGACTTGCCCTCCAA
+
DDDDDIIIIHIIHIIIIIIIIIIIIIIIIIIIHIIIIIIIIIIHHIHIIIIIIIIIFHEHHIFHHIIIIHHHIHHHIIIIIIIIIIIIIIGIIIIIIHHIHIHIIIIIIIIIIIIIIIHIHHHHHIIIIIIIIIIIIIIIIIIIIIHIIHHHIIHIIIIIIIIIIIIIIIHHIIIIIIIIIIIIIIHEHHIIIIIIIIIIIIIIIIIIHIIIIIIIIIIIIHIIIIIIIIIIIIIIIIIIIIHHHIIIIIIIIIIIIIIIIIIIIHGHEIIIIIIIIIIIIIIIIIIIIIIIIIIIIIIHIIIIIIIIHIHIIIIIIIIIIIIIIIIIIIIIIIIIIIIIIDDDDD
@HISEQ:969:HM2KJBCX2:2:1101:17021:87917 2:N:0:ACTATGCA
GTGGCCTACTACCCCAACTATCCCTATTAATCATTACGTCAATCCTAGAAACCAACAAAATAGGATCGAACGTCCTATTTCATTATTCCATGCTAATGTATTCAAGCGTTAGCTTGCTTTAAACACTCTAATTTTTTCAAAGTAACAGTCCAAATTCCCCGCAACACCAAATTAATGGCATTACGGCTCATCAGGAAGGAGGAATCAGTGAGACCAGTACATACCAGAGGCATGACCAACCTACTAACCCCGAAATTCAACTACGAGCTTTTTAACTGCAACAACTTTAATATACGCTATTGGAGCTGGAATTACCGCGGCTGCTGGCACCAGACTTGCCCTCCAA
+
D0<0DCEH1DFGEEEHIECG<FHICHFHE@FHE?CHF1F@GHE@@1CGHHHIEHHIIE?FHHF@G1D<D1D/DF0<C1<1<FCEH111CGF<GG@<I8FD@1EGHIHE<DCHIHHHCEFHECG87HHHHHHDHHEFEFC@GHGD@DFA;<BFFCGCEHEC<FCHHGDEHHIHFGHC@A<HHHECEHEDC0?CEIH?IIFHFHHHCHCHHFHG?IIIHGEEHHHIHHIFEGC1EHHDF<<HHHCD<<<C<DHEHGD1EHG<?GCCC<CCHEHIHECCEFHFFEHCEC?HEC<@CCCG<HHGCHGCIIIIHHHHHC/<GIHFEHHEHGEFHGC1HEGEHEGHHDB@D@
@HISEQ:969:HM2KJBCX2:2:1101:11700:87058 2:N:0:ACTATGCA
GTGGCCTACTACCCCAACTATCCCTATTAATCATTACCTCAATGCTCTACAAAACCAACAAAATAGAACCGAGGTCCTATTCTATTATTCCATGCAACATTATTCAGGCGTAAGGCCTGCTTTAAGCACTCTAATTTTCTCAAAGTAAACGCACCAGCCACTGAAAACACCCAATAAAGGGCATCAACAGCCAACTGGTTGATTAGGACCAGACATGTAGTAACAGCAATCAAGCGTACCACATGCTAGTGCCCGAGATCCAACTACGAGCTTTTTAACTGCAACAACTTTAATATACGCTATTGGAGCTGGAATTACCGCGGCTGCTGGCACCAGACTTGCCCTCCAA
+
DDDDDIIIIHIIIIIIIIIIGIIIIIIIIIIIIIIIIIHIIIIIIIIIHIIIIIIIHIIIHIIIIIGIIIHHIIIIIIIIIIIGIIIIIIEHHIFIHIIIIIIHIHIHIIIIIIIIIIIIIIIIIIIIHIIIIIIIIHIIIIIIHHIGHIIIIIHIIIIIIHHGIIHIIIIIIIIIIIIIHGIIIIIIIIIIIIIIIIIIIIIIIIIIIIIIIIHIIIIIIHIIIIIIHIIIIIGIIIIIIIIIIIIHIIIIIIHHIIIIIIIIIIIIIIIIIIIIIIIIIIHHIIIIHIIIIIIIIIIIIIIIIIIIIIIIIIIIIIIGIIIIIIIIIIIIIIIIIIIIIIIIDDDDD
@HISEQ:969:HM2KJBCX2:2:1101:8651:89166 2:N:0:ACTATGCA
GTGGCCTACTACCCCAACTATCCCTATTAATCATTACGTCAATCCTAGAAACCAACAAAATAGGATCGAACGTCCTATTTCATTATTCCATGCTAATGTATTCAAGCGTTAGCCTGCTTTAAACACTCTAATTTTTTCAAAGTAACAGTCCTGTTTCCCTGCAACACCAAATTAATGACATTACAGTTCTTCAAGAAGGAGGAATCAGTAAAGCCAGTACATACCATTGGCACGACCAACCTACTGACCCCGAAATTCAACTACGAGCTTTTTAACTGCAACAACTTTAATATACGCTATTGGAGCTGGAATTACCGCGGCTGCTGGCACCAGACTTGCCCTCCAA
+
DDDDCIIIIIIIIIIIIIIIIIIIIIIIIIIIIIIIIIIIIIIIIIIIIIIIIIIIIIIIIIIIIIIIIIIIHIIHIIIIIIIIIIIIIIIIIIIIIIIIIFIIIIIIIIIIIIIIIIIIIHIIIIIIIIIIIIIIIHIIIIIIIIIIIIIIIIHHIIIIIIIIIIIIIIIIIIIIIHIIIIIIIIIIIIIIIIIIIIIIIIIIIIIIIIHIIIIIIIIIIIIIIIIIIIIIIIIIIHHIHHHHHIHIIIIIIIIIIIIIIIIIIIIIIIIIIIHIIIIIIIIIIIIIIIIIIIIIIIIHIIIIIIIIIIIIIIIIIIIIIIIIIIIIIIIIIIIIIIIIIDDDDD
@HISEQ:969:HM2KJBCX2:2:1101:20952:89324 2:N:0:ACTATGCA
GTGGCCTACTACCCCAACTATCCCTATTAATCATTACGTCGATTTCCGAAAACCAACAAAATAGAAACGACGTCCTATTCCATTATTCCATGCACGAATATCCAAGCGTGTAAAGCCTGCTTTGAGCACTCTAATTTTTTCAAAGTAAACCTGGCGGCGCCCCAGGACACTCGGTTAAGAGCACCCTGACGCCTCCGCCACACCATTCACGGGCCAATGGGACAGTCGCGCCAAACAGCGGACCGTCCCCTACCCGCCGAGATCCAACTACGAGCTTTTTAACCGCAACAACTTTAATATACGCTATTGGAGCTGGAATTACCGCGGCTGCTGGCACCAGACTTGCCCTCCAA
+
ABDBCHCHIIIIIIIHHHHHHHIIIIIIIIIIIHIIIHHHHIGHIHIIIIIIIHIIIIIIHHIEHIHIIIIIHHHHICGHIIIHIIHIHHHHHHHEHIHIICCHF?HCHHHHGIFCGHIIIEHIIIHHIHHHEIIHHHIHHGHIHFFF<HHDHCHHHHHDHHG@BBAHEHHHIHHHFGHEEGGIHGHCGHHIIIIIHHFIHGIIHHHE?IIHHIIIHIHGIHHDIIIIIHIIHGDDEHIIHEIHFGIIIIIIIIIIIIIIIIIIIIHIIHIIIIIIIIHHGHIIIIHHHHGIIIIIIIHIHIIIIIIIIIIIIIIIIIIHHIIIIIGIIIIIIIIHIIIIIIIIIIIIDDDCD
@HISEQ:969:HM2KJBCX2:2:1101:4715:89840 2:N:0:ACTATGCA
GTGGCCTACTACCCCAACTATCCCTATTAATCATTACGTCAATCCTAGAAACCAACAAAATAGGATCGAACGTCCTATTTCATTATTCCATGCTAATGTATTCAAGCGTTAGCTTGCTTTAAACACTCTAATTTTTTCAAAGTAACAGTCCAAATTCCCCGCAACACCAAATTAATGGCATTACGGCTCATCAGGAAGGAGGAATCAGTGAGACCAGTACATACCAGAGGCATGACCAACCTACTAACCCCGAAATTCAACTACGAGCTTTTTAACTGCAACAACTTTAATATACGCTATTGGAGCTGGAATTACCGCGGCTGCTGGCACCAGACTTGCCCTCC
+
DDDDDIIIIIHIHIIIIIIIIIHHIIIIIIIIIIIIICHHIIIIIIIIIIIIIIIIIIEHHIGHIHIHIGHIHHIIIIHHHIIIIIIIHIIFEHHHHHIIIIIIIIHGIIIHHIIIIIIHHHHIIIIGIIIIHIIHIIIHIIIIIIIIIIIIIHHIIHIIIIIHIIIIIHIIIIIHIHIIIIIIIIIHIIIIIIIIIIIIIIIIIIIIIIIGIIIIIIIIIIIIIIIIIIIIIIIIIIIIIHHIIHHIIIIHIHIIIIIIIIIIIGIIIIIIIIHHHIIIIIIIIIIIIIIIHIIIIIIIIIIIHIIIIIIIIIIIIIIIIIIIIIIIIIIIIIIIIIIDDDDD
@HISEQ:969:HM2KJBCX2:2:1101:12620:89946 2:N:0:ACTATGCA
GTGGCCTACTACCCCAACTATCCCTATTAATCATTACGTCAATCCTAGAAACCAACAAAATAGGATCAAACGTCCTATTTCATTATTCCATGCTAATGTATTCAAGCGTTAGCCTGCTTTAAACACTCTAATTTTTTCAAAGTAACAGTCCTGTTTCCCTGCAACACCAAATTAATGACATTACAGTTCTTCAAGAAGGAGGAACCAGTAAAGCCAGTACATACCAGAGGCACGACCAACCTACTAATCCCGAAATTCAACTACGAGCTTTTTAACTGCAACAACTTTAATATACGCTATTGGAGCTGGAATTACCGCGGCTGCTGGCACCAGACTTGCCCTCCAA
+
DDDDDIIIGHHGEEIIIHIIIIIIGGIIIIIFHEHIIIGGHHHIHIIHIIIIHFHIIIHIIIGGCHHIIGEHGEHIIIHIHCHHFEHI?FHHIHHHIGHHIHGHIIHIIHIHGHHHIHIIIIIHHHHHHGIIHIIHHGIHIIHHHHFCHHCHGGFHIHEHHIHIIHHIIGHIIIIIHHHFHIIHHCHHGHHHHHGHHEIHHHHHHHIIHHIIIGIIIHHFEHHHHEEHEIIIHHHHHHCEIHGFCD8HHEC1HHEE<?GEHHIHHHHIIIIHHCHHFHHGHGFCFFCHGHHHHIIIIIHIHHGCHIIHIIHGDHHECIIIHIIIIHHHHIIHEIIIIIHHFD?DAB
@HISEQ:969:HM2KJBCX2:2:1101:5249:89878 2:N:0:ACTATGCA
GTGGCCTACTACCCCAACTATCCCTATTAATCATTACGTCAATCCTAGAAACCAACAAAATAAGATCGAACGTCCTATTTCATTATTCCATGCTAATGTATTCAAGCGTTAGCTTGCTTTAAACACTCTAATTTTTTCAAAGTAACAGTCCAAATTCCCCGCAACACCAAATTAATGGCATTACGGTTCATAAGGAAGGAGGAATCAGTGAGACCAGTACATACCAGAGGCATGACCAACCTACTAACCCCGAAATTCAACTACGAGCTTTTTAACTGCAACAACTTTAATATACGCTATTGGAGCTGGAATTACCGCGGCTGCTGGCACCAGACTTGCCCTCCAA
+
DDCDBIIIIIIIHIIIIHIIIIGHIIHIHIIHHIIIGGIIIIIGHHHGHIIIIIIIIIIIIIIIIIIIHIIGHHHIHHHHHIHIIIIIIHHIIIIIIIIIIIIHIGIHIIIIIHHIHIHIIIHGHEHEHHIHIHIIHIIIIIIIIIIHGGIIIIHHIIIIIIIHHHGIHIIHIIIIIIHHIIHGIIIIHIIIIIIHIHIHGIIIHIIIIHIIIHIIIIIIIIIIHHIIIIIIIHHIIIIIIIHIHIIIIIHHIIIIIHIHIHHIHIIIIIIIIIIIIIIIIIIHIIIIIIIIIIIIHIIHHIIIHHHHIIHHIIIIIHIIIIIIIIIIIIIIIIIIIIIIIDBDDD
@HISEQ:969:HM2KJBCX2:2:1101:10761:89284 2:N:0:ACTATGCA
GTGGCCTACTACCCCAACTATCCCTATAATCATTACGTCGATCCTAGAAACCAACAAAATAGAATCAAACGTCCTATTTCGTTATTCCATGCTAATGTATTCAAGCGTGAGCCTGCTTTAAACACTCTAATTTTTTCAAAGTAACAGTCCTGATTCCCCATGACACCAAATTAATGACATCATGGTTCGTCAGAAGGTAGGAATCAATAATACCAGTACGTACAATAGCACGACCAATAAATTGATCCCGAAATTCAACTACGAGCTTTTTAACTGCAACAACTTTAATATACGCTATTGGAGCTGGAATTACCGCGGCTGCTGGCACCAGACTTGCCCTCCAA
+
BDDCCIHHIHHIIIIGIIHIGEHHIHHHIIIIIIHHGIHIHHHHIHHHGHHF?GFHGHIHIGIHII@GFHHHIIIIIIIIEHHIHHHHEHEGIIIIHHIHHIIIHIIHHHIHIHHHCHFHHHHIIIIIIHGGIHHHHIIIHHHIHIHHHHIIIHHHGIIHHHIIIIIIIIHHHIHIHIHIHIHHIGHIIIHIIIIIIIHIHIIHHIIIHIHHGIIIIIIIIHIHIHIIIIHIHHHHIIIHHEHGIIIHHEGIIHHIIIIHIIIIIIIIIIIIHIIIIIIIIIIIIIIIIIIIIIIIHIIHIIIIIHHIHHHHHDGIIHGIIIIIIIIIIIIHHIIHIHFADDDB
@HISEQ:969:HM2KJBCX2:2:1101:10652:90721 2:N:0:ACTATGCA
GTGGCCTACTACCCCAACTATCCCTATTAATCATTACGGTGATCCTAGAAACCAACAAAATAGAACCATGCCGTCCTATTCTATTATTCCATGCTAATGTATTCGAGCAAAAATGCCTGCTTTAAACACTCTAATTTTTTCAAGGTAAAGGTCCTGGATCCGCAAGACACCCAATTAAGGACATCAAGTTTCTCCAGAAGGTGAGAAATCAACAGCGACAGTTCATACCCCTTAAGGCATGACCATCACGTCAATCCCGAAATTCAACTACGAGCTTTTTAACTGCAACAACTTTAATATACGCTATTGGAGCTGGAATTACCGCGGCTGCTGGCACCAGACTTGCCCTCCAA
+
DDDDDIIIIIIIIIIIIIIIIIIIIIIIIIIIIIIIIIIIIIIIIIIIIIIIIIIIIIIIIIIIIIIIIFHIIHIIIIIIIIIIIIIIIIIIIIIGIIIHHCGIHHIIIIHIIIIIIIHIIIIIIIIIIIIIIIIIIIIIIIIIIIIIIIIIIIIIIIIIIIIIIIIIIIIIIIIIIHIIIIHIIIIIIIIIIIIIIIIIIIIIIIIIIIIIIIIIIIIIIIIIIIIIIIIIIIIIIIIIIIIIIIIIIIIGIIIIIIIIIIIIIIIIIIIIIIIIIIIIIIIIIIIIIIIIIIIIIIIIIIIIIIIIIIIIIIIIIIIIIIIIIIIIIIIIIIIIIIIIIIIIIIIIDDDDD
@HISEQ:969:HM2KJBCX2:2:1101:4127:90700 2:N:0:ACTATGCA
GTGGCCTACTACCCCAACTATCCCTATTAATCATTACGGTGATCCTAGAAACCAACAAAATAGAATCATGCCGTCCTATTCTATTATTCCATGCTAATGTATTCGAGCAAAAATGCCTGCTTTAAACACTCTAATTTTTTCAAGGTAAAGGTCCTGGATCCGCAAGACACCCAATAAAGGACATCAAGTTTCTCCAGAAGGTGAGAAATCAACTGCAACAGTTCATACCCCTTAAGGCATGACCATCACGTCAATCCCGAAATTCAACTACGAGCTTTTTAACTGCAACAACTTTAATATACGCTATTGGAGCTGGAATTACCGCGGCTGCTGGCACCAGACTTGCCCT
+
@@D@AC@CFCGHEHHEGHI?1<DGGHHCHEHGHEHHFHCH11DF@EHIGIIIEHHIHHIFGH<CGHI1FHHGIHHHH1<FCG@FCCEEEHEC1<CGHCEEG1DGFCGHEGHHHHGHHFHHHGGFGEFFCGFCEEGHHHIHHHCG@GFCECFHHGEHHHHE1F<<ECHHEHHHFGCEHEEHCF@@HCCC0FDGHHDC<GFCHH8H@GH@:EFECHIHHHIIHH@FD<@FCEEEIIHHEHG<C<1GDCCDC<C@FE<HCGCIHHGHIIHHHEEGCGC1HHHF@<IHGHHHHF<FCEHHGEG<<C?HEHFHHFEHIIHIIIIHHHIHHEEF@CHIHCEIHHHIHHEHBD@DD
@HISEQ:969:HM2KJBCX2:2:1101:15177:91613 2:N:0:ACTATGCA
GTGGCCTACTACCCCAACTATCCCTATTAATCATTACTTCAGTCCTAGAAACCAACAAAATAGAACCGAAGTCCTAAATTATTATTCCATGCTAATGTATTCAAGGCATAAGCCTGCTTTAAACACTCTAATTTTTTCAAAGTAATAGAGCTAGATCGCGACGACAACCCAGTGAAGGGCGCCGCCGTTTTCTAGCAGGATGGCAGACACGCGCCAGCACTCACACTCGTAACCGAGGCGGGCCAGGTGCGTCAAACCAGAAATCCAACTACGAGCTTTTTAACTGCAGCAACTTTAATATACGCTATTGGAGCTGGAATTACCGCGGCTGCTGGCACCAGACTTGCCCTCCAA
+
DDDDDIIIIIIIIIIIIIIIIIIIIIIIIIIIIIIIIHIIIIIIIIIIIIIIIIIIIIIHIIHGIIHIIIDHIIIIIIIIIIIIIIIIIHIIIIIIIIIIIFHIIIIIIIIIIIIIIIIIIIIIIIIIIIIHIIIIHIIIIIIIIIIIIIIIIHHIIIIHHIIIIIIIIIIIIIIIIIIIIIIIIIIIIIIHIIIIIIIIIIIIIIIIIIIIIIIIIIIIIIIIIIIIIIIIIIIIIIIIIIIIIIIIIIIIHIIIIIIIIIIIIIIIIIHIIIIIIIIIIIIIIIIIIIIIIIIIIIIIIIIIIIIIIIIIIIIIIIIIIIIIIIIIIIIIIIIIIIIIIIIIIHIIIDDDDD
@HISEQ:969:HM2KJBCX2:2:1101:9092:91492 2:N:0:ACTATGCA
GTGGCCTACTACCCCAACTATCCCTATTAATCATTACGTCGATCCTAGAAACCAACAAAATAGGTTCGATCGTCCTATTTCGTTATTCCATGCTAATGTATTCAAGCGCGAGCCTGCTTTAAGCACTCTAATTTTTTCAAAGTAACAGTCCTGTTTCCCCGCAACAACAAATTAATGCCATCACGGTTCTACAAGAAGGAGGGACCAGTGAGGCCAGTGCATACCAGTGGCACGACCAACCTACTGGCCCCGAAATTCAACTACGAGCTTTTTAACTGCAACAACTTTAATATACGCTATTGGAGCTGGAATTACCGCGGCTGCTGGCACCAGACTTGCCCTCCAA
+
DDABDIIIIHFIIIICHIHIHIIIHHEGFCCGHEH1F1<FCEHIHHHFGGHIIF1D1<1<<@?EFGG/<CG/<FHHFECHHHGHEC<EH1<CHEGCIHIIIIHGHIIIIHIIIIIIIHFHHIIHHIIIIIIIIIIIHIIHIIIIIIIIHIIIHHHHIIHHIGIIHIIIHIIHIIIIIIIIIIIIIHIIHIIIIIIIIIIIIIIIIIIIIIIIIHIIIIIIIIIHIIIIIIIIIIII>IIIII=IIIIIIHGHIIIIIIIIIIIIIIIIIIIIIIIIIIIHIIIIIIIIIIIIIIIIIIIIIIIIIIIIIIIIIIHIIIIIIIIIIIIIIIIIIIIIIIIIIDDDDD
@HISEQ:969:HM2KJBCX2:2:1101:10468:91971 2:N:0:ACTATGCA
GTGGCCTACTACCCCAACTATCCCTATTAATCATTACGTCGATCCTAGAAACCAACAAAATAGAATCAAACGTCCTATTTCATTATTCCATGCTAATGTATTCAAGCGTAAGCCTGCTTTAAACACTCTAATTTTTTCAAAGTAACAGTCCTGATTCCCCACGACACCAAATTAATGACATCGCGGTTCTTCAGAAGGTAGGAACCAATAATGCCAGTGCGTACCGAAGCACGACCAACAATTTGATCCCGAAATTCAACTACGAGCTTTTTAACTGCAACAACTTTAATATACGCTATTGGAGCTGGAATTACCGCGGCTGCTGGCACCAGACTTGCCCTCCAA
+
DDDDDIIIIIIIIIIIIIIIIIIIIIIIIIIIIIIIIIIIIIIIIIIIIIIIIIIIIIIIIIIHHIIIIIIHHIIIIIIIIIIIIIIIIIHIIIIIIIIIIHIIHHIIIIIHHIIIIIIIIIIIIHIIHIIIIIIIIIIIIIIHIIIIIIIIIIIIIIIIIIIIIIIIIIIIIIIIIHHIIIIIIHIIGIHIIIIIIIIIIIIIIIIIHIHIIIIIIIIIIIIIIIHIIIIIIHIIIIIIIIHGHIIIIIIIIIIIIIIIIHIIIIIIIIIIHHHIIIIIIIIIIIIIIIIIIIIIIIIHHIIIIIIIIIHIIIIIIIIIIIIIIIIIIIIIIIIIIIIIDDDDD
@HISEQ:969:HM2KJBCX2:2:1101:13342:92017 2:N:0:ACTATGCA
GTGGCCTACTACCCCAACTATCCCTATTAATCATTACGTCAATCCTAGAAACCAACAAAATAGGTTTGAACGTCCTATTTCATTATTCCATGCTAATGTATTCAAGCGTTAGCCTGCTTTAAACACTCTAATTTTTTCAAAGTAACAGTCCTGTTTCCCTGCAACACCAAATTAATGACATTACAGTTCTTCAGAAAGGAGGAATCAGCGAAACCAGTTCATACCAGTGGCACGACCAACCTGCTGACCCCGAAATTCAACTACGAGCTTTTTAACTGCAACAACTTTAATATACGCTATTGGAGCTGGAATTACCGCGGCTGCTGGCACCAGACTTGCCCTCCAA
+
DDCCDFIIIIIIIIIIIIIIHECHHIIIHIIIIIIIIIIIIIHGIIHHGHIIIIIIGIGHIIIIHGHGIIGIHHHHIIIHFIIHIIIE?HHHIIIHFHHHHHHHIIIIHHIIIIIIGHHIIIHIIHHGHIHEHHHHIHEIGIIHIHIHHHHHIIIHHIIIIHIHHHIHIHFHHHHIIIIIHIIHIHCHHHCHHHIGIIIIGHIIIIIIIHHHIHEHHIIIIHHIHIIIIIIIIIIIIHGIIIIHHIIHHHHEIIIIIIIIIHIGIIIIHIHEIIIIIIHHIIIIHHGIHHEIHIIHIIIIIIIIIHIIHIHHHIGIIIIIIIIIIIGIHIHIGIIIHHDIHBABDD
@HISEQ:969:HM2KJBCX2:2:1101:13920:92058 2:N:0:ACTATGCA
GTGGCCTACTACCCCAACTATCCCTATTAATCATTACGTCGATCTTAGAAACCAACAAAATAAGATCAAACGTCCTATTTCATTATTCCATGCTAATGTATTCAAGCGAATGCCTGCTTTAAACACTCTAATTTTTTCAAAGTAACAGTCCTGATTTCCCACGACACCAAATTAATGACATCGTGGTTCGTCAGAAGGGAGAAACCGACAGGGCCAGTACACACCAGAGGCGCGACCGACCCGTCGATCCCGAAATTCAACTACGAGCTTTTTAACTGCAACAACTTTAATATACGCTATTGGAGCTGGAATTACCGCGGCTGCTGGCACCAGACTTGCCCTCCAA
+
DDCDDIIIIIIIHIIIIIIIIIIIGHIIIICHIIIIIIIIIHHIIGIIIIIIIIGIIGHIIIIIIIIIIIIIIIIIIHHIIHIIIIIICHIHEHIIIIIIIHIHIHIIIIHHIIIHIIHHHHHIIIIIIIIIHHIIIIHFHHIHIIIIGHIIHHIHIGIIIIHHIHHIIIHHHHHHHEIIIIIIIIIIHHHHHIIIHIIIIIIIIIIIIIIIIIGIIIIIIIHHHHHHIIIIIIHIHIIIIIIIHIIIIIIHIIIIIIIIIHHHIIIIIIHIIIIIIIIIIIIIIIIIIIIHHHGGIIIIIIIIIIIIIIHIIIIIHIIIIIIGIIHIIIIIIIIIIIIIHDADDD
@HISEQ:969:HM2KJBCX2:2:1101:20535:92795 2:N:0:ACTATGCA
GTGGCCTACTACCCCAACTATCCCTATTAATCATTACGTCGATCCTAGAAACCAACAAAATAGAATCAAACGTCCTATTTCGTTATTCCATGCTAATGTATTCAAGCGTGAGCCTGCTTTAAACACTCTAATTTTTTCAAAGTAACAGTCCTGATTCCCCAAGACACCAAATTAATGACATCATGGTTCGTCAGAAGGTAGGAATCAATAATACCAGTACGTACAATAGCACGACCAATAAATTGATCCCGAAATTCAACTACGAGCTTTTTAACTGCAACAACTTTAATATACGCTATTGGAGCTGGAATTACCGCGGCTGCTGGCACCAGACTTGCCCTCCAA
+
BD@ADIFHIHHIECG<CE<GHEHFHIIIIIIHHIHEHEHHD/GHIIIIIIIHIIIIICFHEI1<CFHHHIICCCGHHFHCFGGHHECHFHHFHI1F@DCHFG<FHHHDGGHIFHH@GEHHGCEHHHHCFEEHGHHHGGHHHHHGHHHEHHHGHHCDDHGHHG@HIIHIIHH@DHIFHHFCFHIHHCHIHHHHHIHGEHEHEHHIIHHIIHGHGHHHGHHF@IHHCIHIIFHFIHHEIHHHHCHFEHFBIIHHHHHG?IHGCHIIIIIHHIIIHIH?IIIIIIIIHGGHIHHE@HHGC?HIHHHEHIHEHIHHIHIHIIIHHGHHEGHHHHHEHHCIGIIIDDBDA
@HISEQ:969:HM2KJBCX2:2:1101:7147:93350 2:N:0:ACAATGCA
GTGGCCTACTACCCCAACTATCCCTATTAATCATTACGTCAATCCTAGAAACCAACAAAATAGGATCGAACGTCCTATTTCATTATTCCATGCTAATGTATTCAAGCGTTAGCCTGCTTTAAACACTCTAATTTTTTCAAAGTAACAGTCCTGTTTCCCTGCAACACCAAATTAATGACATTACAGTTCTTCAAGAAGGAGGAATCAGTAAAGCCAGTACATACCAGAGGCACGACCAACCTACTGACCCCGAAATTCAACTACGAGCTTTTTAACTGCAACAACTTTAATATACGCTATTGGAGCTGGAATTACCGCGGCTGCTGGCACCAGACTTGCCCTCCAA
+
DDDDDIIIIIHHHIIIIIIIIIIIIHIIIIIIIIIIIIIIIIIHHIIIIIIIIIIIIIIIIHIIIIIIIIIIIIHIIIIIIIIIIIIIIIHHIIIIIIIIIIIIIIIIIIIIIIIHIIIIIIIIIIIIIHIIIIHHHHHHHIIIIIIHIIIIIIIIIIIIIIIIIIIIIIIHIIIHIIIIIIIHIIIIIIIIIIIIIIIIIIIIHIIIIIIHIIIIIIIIHIIIIIIIIGIIIIIIHIHIIIHIHIIIIIIIIIIIIIIIIIIIIIIIIIIIIIIIIIIIIIIIIIIIIIIIIIIIIIIIIIIIIIIIIIIIIIIIIIIIIIIIIIIIIIIIIIIIIIIIIDDDDD
@HISEQ:969:HM2KJBCX2:2:1101:6585:93365 2:N:0:ACTATGCA
GTGGCCTACTACCCCAACTATCCCTATTAATCATTACGTCGATCCTAGAAACCAACAAAATAGGTTCGATCGTCCTATTTCGTTATTCCATGCTAATGTATTCAAGCGCGAGCCTGCTTTAAGCACTCTAATTTTTTCAAAGTAACAGTCCTGTTTCCCCGCAACAACAAATTAATGCCATCACGGTTCTACAAGAGGGAGGGACCAGTGAGGCCAGTGCATACCAGTGGCACGACCAACCTACTGGCCCCGAAATTCAACTACGAGCTTTTTAACTGCAACAACTTTAATATACGCTATTGGAGCTGGAATTACCGCGGCTGCTGGCACCAGACTTGCCCTCCAA
+
DDDDDIIIIIIIIIIIIIIIHIIIIIIIIIIHHIHIIHHHIIIIIIIIIIIIIIIIIIIIIIIIIIIIIIIIIIIIGHIIIHIIIIIIFHHHHIGIHIIIIHIHHIIIIIIHIIIIIIHHHIIIIIIIIIIIIIIIIIHHHIHIEIIIIIIIIIIHIIHGIIIIIIIIIIIHIIIIIIHGHHHIIIIHHHHIIIIIIIIIIIIIIIIIIHIIIGIIIIIIIIIIIIIHIIIIIIIIIHIIIIHIHIHGIHIIIIIIIIIIIIIIIIIIIIIIIIIIIIIIIIIIIIIIIIIIHHHIIIIIIIIIIIIIIIIIIIIIIIIIIIIIIIIIIIIIIIHIIIIIIDDDDD
@HISEQ:969:HM2KJBCX2:2:1101:9406:93997 2:N:0:ACTATGCA
GTGGCCTACTACCCAACTATCCCTATTAATCATTACATCGATCCTAGAAACCAACAAAATAGAATCGGATGTCCTATTTCATTATTCCATGCTAATGTATTCAAGCGTGAGCCTGCTTTAAACACTCTAATTTTTTCAAGGTAACAGTCCTAATTCCCCGTAACACCAAATTAATGGCATTACGGTTCTTTAGAAGGTGAGAAATCAATGATAACAGTGCATACCAACGGCATGACCGAAATATTGATCCCGAAATTCAACTACGAGCTTTTTAACTGCAACAACTTTAATATACGCTATTGGCGCTGGAATTACCGCGGCTGCTGGCACCAGACTTGCCCTCCAA
+
DDDDDHIIIIIIIIIIIIIIIIIIHIIIIIIIIIIIIIIIIIIIIIIHHHIIIIIIIIIIIIIIIIIIIIIIHGHHIIHIIIIIIEHHIIIIIIIIIIIGIGHIHGIIIHIIIGIGIIIIHHIHGIIHIHHIIIIGIIIIIGIIIIIIIIIIIIIIHHHFGGHHHHEHHHHFIIIIHHHIIIIFHIIIIIIIFHHHIIHIHIIHHIIGHEHHIHHICGHHIIIHHHHIGHDDHAGGCEEHHECFE@<G//1@FCHC@?CD@0<<1F<DFHHHHFF<HGF?HHFGG@111D<0ECC1CD</<///1HGF<?CEE<ECC/F<GF1HHHCHHCGECFC<<</0100<<<
@HISEQ:969:HM2KJBCX2:2:1101:6740:93771 2:N:0:ACTATGCA
GTGGCCTACTACCCCAACTATCCCTATTAATCATTACGGTGATCCTAGAAACCAACAAAATAGAACCATGCCGTCCTATTCTATTATTCCATGCTAATGTATTCGAGCAAAATGCCTGCTTTAAACACTCTAATTTTTTCAAGGTAAAGGTCCTGGTTCCACATGACACCCAATTAAGGACATCATGCTTCTCCAGAAGGTGAGAAATCAACTGCGACAGTTCATACCCCTTAAGGCACGACCATCACGTCAATCCCGAAATTCAACTACGAGCTTTTTAACTGCAACAACTTTAATATACGCTATTGGAGCTGGAATTACCGCGGCTGCTGGCACCAGACTTGCCCTCCAA
+
DDDDAIIIIIIGIIIIIIIIIIIGIIIIIIIIIHHIIIIIHGHIHIIFEHHHIIHIHIIIIIHIHIIIIIIIHIIIIHHHHHIIIIIHHHIIIHHIIHG?HFHHHIHHIIIIIHHIHHIHHHIHHIIIIHIIIIIIHHIIIFIHIGHHIIIIIIIHHHIIIIIIIHIIIFIHIIIIIHIIIIIIIIIIIIIGHIIIIIIHHIIIIIIIIHEIIIIIIIIIIHHHIIIIHGIIIIIIIIIIIIIIIHIIHFHIIIIHIIIIIIIIIIIIIIIIIIIIIIIHIIIIIIIIIIIIIIIIIIIIIIIIIIIIIIIIIIIIIIIIHIIIIIIIIHIIIIIIIIIIIIIIIIIDDDDD
@HISEQ:969:HM2KJBCX2:2:1101:15333:94916 2:N:0:ACTATGCA
GTGGCCTACTACCCCAACTATCCCTATTAATCATTACGTTGTACCTAGAAACCAACAAAATAGGTTCGAACGTCCTATTTCATTATTCCATGCTAATGTATTCAAGCGTTTGCCTGCTTTAAACACTCTAATTTTTTCAAAGTAACAGTCCTGACTCCCCACAACACCAAATTAATGACATCATGGTTCATCAGAAGGGAGAAATCAACGACGCCAGTGCGTACCGAAGGCACGACCGACGTATTGATCCCGAAATTCAACTACGAGCTTTTTAACTGCAACAACTTTAATATACGCTATTGGAGCTGGAATTACCGCGGCTGCTGGCACCAGACTTGCCCTCCAA
+
DDDDDIIIIIIIIIIIIIIIIIIIIIIIIIIIGHIIIFHIIIIIIIIIIIIIIIIIICHHIIHHIIIHIIIIIHHHHIIIIIIIIIIIIIIIGIHIIIIIIIIHIIHHHHIHIIIHFHHIHHHHIIIIIIIIIIHIHIIIHIIIIIIIHIHHHEHIIIIIIIIIIIIIIIIHIIIIIIIIIIIIIIIIIIIIIIIIIIHIIIIIIIIIIIIIIIIIIIIIIIIIIIHIIHIIIIIIIIIIIIHIHIIHIIHHIIIIHHIIIIIIIIHIHIIIIIHIIIIIIIIIIIIIIIIIIIIIIIIIIIIIIIIIIIIIIIIIIIIIIIIIIIIIIIIIIIIIIIIIIDDDDD
@HISEQ:969:HM2KJBCX2:2:1101:15314:95405 2:N:0:ACTATGCA
GTGGCCTACTACCCCAACTATCCCTATTAATCATTACGTCAATCCTAGAAACCAACAAAAAAGGATCAAACGTCCTATTTCATTATTCCATGCTAATGTATTCAAGCGTTAGCCTGCTTTAAACACTCTAATTTTTTCAAAGTAACAGTCCTGTTTCCCTGCAACACCAAATTAATGACATTACAGTTCTTCAAGAAGGAGGAACCAGTAAAGCCAGTGCATACCAGAGGCACGACCAACCTACTAATCCCGAAATTCAACTACGAGCTTTTTAACTGCAACAACTTTAATATACGCTATTGGAGCTGGAATTACCGCGGCTGCTGGCACCAGACTTGCCCTCCAA
+
DDDCDIIIIIIIIIIIIIIIIIIIIIIIIIIIIIIIIIIIIIIIIIIIIIIIIIIIIIIIIIIIIIIIIIIIIIIIIIIIHIIIIIIIHIIIGHHIIIIIIIIIIIIIIIHHIIIIIIIIIIIIIIIIIIIIIIIIIIIIIIIIIIIIHGIIIIIIIIIIIIIIIIIIIHIHIIIIIIIIIIIIIIIIIIIIIIIIIIIIIIIIIIIIIIIIIIIIIIIIIIIIIIIIIIIIIIIIIIIIIIIIIIIHIIIIIIIIIIIIIIIIIIIIIIIIIIIIIIIIIIIIIIIIIIIIIIIIIIIIIIIIIIIIIIIIIIIIIIIIIIIIIIIIIIIIIIIIIIIIIDDDDD
@HISEQ:969:HM2KJBCX2:2:1101:2539:95825 2:N:0:ACTATGCA
GTGGCCTACTACCCCAACTATCCCTATTAATCATTACGTCAATCCTAGAAACCAACAAAATAGGATCGAACGTCCTATTTCATTATTCCATGCTAATGTATTCAAGCGTTAGCCTGCTTTAAACACTCTAATTTTTTCAAAGTAACAGTCCTGTTTCCCTGCAACACCAAATTAATGACATTACAGTTCTTCAGAAAGGAGGAATCAGCGAAGCCAGTACATACCAGTGGCACGACCAACCTGCTGACCCCGAAATTCAACTACGAGCTTTTTAACTGCAACAACTTTAATATACGCTATTGGAGCTGGAATTACCGCGGCTGCTGGCACCAGACTTGCCCTCCAA
+
DDDDDIIIIIIIHHIIIIIIIIIIIIIIIHHHIGIIIGIIIHIHIIIIIIIIIIIIIIIHHEHIIHIHIIIGIFHIIIIIIIIIIIIIGHHIIIHIHFHHIGEFHIICHHHIIHHIHIIHHIHIHEHEHHHIIIIIIIHIG6DGHHFHHFGHIIIICFHIEHHIHHHGHIIHHIHHHHHHHHIIHHGIIIHFFFGIHEHHHHIIIHIIHEHHC@HFHHHHHHHEHHGHEHGEGCHHIHIHGHEEHAEHIHF<CHHCHC1DC@CC<1CEEIIHG1F11FHFHEHIHFIHEF<C<<ECC<C<D1HG@CECIIIIIIIIIIIIIIIIIIIIIIIIIIIIIIIIIDDDDD
@HISEQ:969:HM2KJBCX2:2:1101:9622:95727 2:N:0:ACTATGCA
GTGGCCTACTACCCCAACTATCCCTATTAATCATTACGTCAATCCTAGAAACCAACAAAATAGGATCGAACGTCCTATTTCATTATTCCATGCTAATGTATTCAAGCGTTTGCCTGCTTTAAACACTCTAATTTTTTCAAAGTAACAGTCCAGTTTCCCCGCAACACCAAATTAATGGCATTACGGTTCATCAGGAAGGAGGAATCAGTAAGACCAGTACGTACCAATGGCACGACCAATCTACTAACCCCGAAATTCAACTACGAGCTTTTTAACTGCAACAACTTTAATATACGCTATTGGAGCTGGAATTACCGCGGCTGCTGGCACCAGACTTGCCCTCCAA
+
DDDDDIIHHIIIIIIIIIIIIIIIIIIHHHIIIIIIIIIIIIIIIIIIIIIIIHIIIIIHIIFHHIIIIIIIIIIIHIIIHHHIHIIIIIHIGIIIIIIIIIHHHHIHIIIIIIHIIIIIIIIIIIHHIIGIIIHIIIHHIIIIIIGIIIIIHHHHIHIIIIIIIIIIIIIIIHIIIIIIIIIIIIIIIIIIIIIIIIHGIIHIIIIIIIIIIIIIIIIIIIIIIIIIIIIIIIIIIIIIIIHHHIIIIIIIIIIIIIIIIIHIIIIIHIIIIIHIIIIIIIIIIIHIIIIIIIIIIIIIIIIIIIIIIIIIIIIIIIIIIIIIIIIIIIIIIIIIIIIIIDDDDD
@HISEQ:969:HM2KJBCX2:2:1101:17593:95506 2:N:0:ACTATGCA
GTGGCCTACTACCCCAACTATCCCTATTAATCATTACGGTGGTCCTAGAAACCAACAAAATAGAACCACAACGTCCTATTCTATTATTCCATGCTAATCTATTCAAGCAATAGCCCGCTTTAAACACTCTAATTTTTTCAAGGTAATGGTCCTGGCTCCCCAACACACCCAATAAAGGACATACTGGTTCACCAGAAGGAAGACCCGACAGCAGACAGTACTCGCCAAAGACGGACCGCCCGGCCAGGCCTAAAATTCAACTACGAGCTTTTTAACTGCAACAACTTTAATATACGCTATTGGAGCTGGAATTACCGCGGCTGCTGGCACCAGACTTGCCCTCCAA
+
@D@DBHHIIIIIC@HHIHHHGIIGHIHIIHIHGHH@FHFHHIIHIHIIIIIIIHHIIIHHHICEH@GFH1C0CEEEEHFEHIIGH1@@@GHH1G@GHHH@CFEHHHHEIIIIHHIHHH@EG?GFHHHHIHFGHHHFGIIFHHHHHHHIIHHHECFHGIHGGHHH4A0GIHHHEFHHHHHGEIIIIHH?HGIHIHHHIIIHIHGCIIIIIIIHHHHIIIIIHDHFDIHIIIIIIHHIGIIIIIIIHIIGIIGIIIHGIIHIHFHHIFHHHIIHIHHHHFIHGHHCEHEGC?IHIHIIIHHIIIIHIHHIIHIIGIIIHIIIIIIIIIIHIIIIIHHGIIIIIDDADD
@HISEQ:969:HM2KJBCX2:2:1101:7369:95097 2:N:0:ACTATGCA
GTGGCCTACTACCCCAACTATCCCTATTAATCATTACGTCGATCCTAGAAACAAACAAAATAGGTTCGATCGTCCTATTTCGTTATTCCATGCTAATGTATTCAATCGCGAGCCTGCTTTAAGCACTCTAATTTTTTCAAAGTAACAGTCCTGTTTCCCCGCAACAACAAATTAATGCCATCACGGTTCTACAAGAAGGAGGGACCAGTGAGGCCAGTGCATACCAGTGGCACGACCAACCTACTGGCCCCGAAATTCAACTACGAGCTTTTTAACTGCAACAACTTTAATATACGCTATTGGAGCTGGAATTACCGCGGCTGCTGGCACCAGACTTGCCCTCCAA
+
DDDDDIIIGIHIIIHHFCC1DGH1D1DGH11<<C<11<<<</1D011<GHFH1F@FHHIC11C1D1</<<1<CE@C@FHE@1<<1<1C@11<<FCGGCEHGEGD@IGIIIIIIIIHHHHIHHHHHFCHHHCHHHIII8E@AHEF@8HHHIHHEGHCHGGHHHHGIH-HHHHGIHIHFE1IIHHII;HIGIIIII<II;IIIIGGHIIIIGHHHCIIIIIGIIIIIIHIHIIIIGIIIIIGIHEHEIIIIIIHHHHHHHHHIIIIIIIIIIIIIIHGIIIIIIHHHHIHHHIHIIIIIIIIIIIIIIHIIIHEIIIIHGIIHHIIHIIIHIIIIIIIIIIIHBADDD
@HISEQ:969:HM2KJBCX2:2:1101:6180:96629 2:N:0:ACTATGCA
GTGGCCTACTACCCCAACTATCCCTATTAATCATTACGTCAATCCTAGAAACCAACAAAATAGGATCAACGTCCTATTTCATTATTCCATGCTAATGTATTCAAGCGCGAGCCTGCTTTAAACACTCTAATTTTTTCAAAGTAACAGTCCTGATTCCCCGCCACACCAAATGAATGACATGATGGTTCGTCAGAAGGTAGAAACCAGTAACACCAGTACGTACCTAAGGCACGACCAACGTACTGATCCCGAAATTCAACTACGAGCTTTTTAACTGCAACAACTTTAATATACGCTATTGGAGCTGGAATTACCGCGGCTGCTGGCACCAGACTTGCCCTCCAA
+
DDDDDIIIIIIHIIHIIIIIIIIHIIIIIIIIHIIGIHDGHHHHCHFHIGFIHGIH?EHEHHIIGHEHHIIHHIIFHIIHHHHEHIIEEHEGHIHIIIHHHEHHHDGHIHIHIIIGIHHHHFHHIIHHHHIHHHHEHIHHHHHIHHHHIHHIHHGHIIIIHIIHIHIIHIIIIIHIIIIGIIIIIIHIIIIIIIIIIIIIIIHIIIIIIIIHIIIIIIIIIIIIIIIIIIIIIIIIIIIIHHHHIIIIIIIIIIIIIIIIHIIIIIIHIIIIIIIIIIIIIIIIIIIIHIIIHIIIIIIIIIIIIIIIIIIIIIIIIIIIIIIIIIIIIIIIIIIIIIIIDDDDD
@HISEQ:969:HM2KJBCX2:2:1101:9135:96556 2:N:0:ACTATGCA
GTGGCCTACTACCCCAACTATCCCTATTAATCATTACGGTGATCCTAGAAACCAACAAAATAGAACCATGCCGTCCTATTCTATTATTCCATGCTAATGTATTCGAGCAAAAATGCCTGCTTTAAACACTCTAATTTTTTCAAGGTAAAGGTCCTGGATCCGCAAGACACCCAATTAAGGACATCAAGTTTCTCCAGAAGGTGAGAAATCAACAGCGACAGTTCATACCCCTTAAGGCATGACCATCACGTCAATCCCGAAATTCAACTACGAGCTTTTTAACTGCAACAACTTTAATATACGCTATTGGAGCTGGAATTACCGCGGCTGCTGGCACCAGACTTGCCCTCCAA
+
DDDDDIIIIIIIIIIIIIIIIIIIIIIIIIIIIIIIIIHIIIIIIIIIIIIIIIIIIIIHHIHIIIIHHHHIIIIIIIIIIIIIIIHIIIIGHIIIHIHIIHIIIIIIIIIIIIIIHIIIIIIIIIIIIIIIHIIIIIIIIIIIIIIIIIIIIIIIHIIIIIIIIIIIIIIIIIIIHIIIIIIIIIIIIIIIIIIIIIIIIIIIIIIIIIIIIIIIIIIIIIIIIIIIIIIIIIIIIIIIIIIIIIIIIIIHIIHIIIIIIIIIIIIIIIIIIIIIIIIIIIIIIIIIIIIIIIIIIIIIIIIIIIIIIIIIIIIIIIIIIIIIIIIIIIIIIIIIIIIIIIIIIIIIDDDDD
@HISEQ:969:HM2KJBCX2:2:1101:6198:96994 2:N:0:ACTATGCA
GTGGCCTACTACCCCAACTATCCCTATTAATCATTACATCGATCCTAGAAACCAACAAAATAGAATCGGATGTCCTATTTCATTATTCCATGCTAATGTATTCAAGCGTAAGCCTGCTTTAAACACTCTAATTTTTTCAAGGTAACAGTCCTAATTCCCCGTGACACCAAATTAATGGCATTACGGTTCTTTAGAAGGTGAGAAATCAATAATATCAGTACATACCAACGGCATGACCGAAACATTGATCCCGAAATTCAACTACGAGCTTTTTAACTGCAACAACTTTAATATACGCTATTGGAGCTGGAATTACCGCGGCTGCTGGCACCAGACTTGCCCTCCAA
+
DCDDDIIIIHIIIIIIIIIIIGGHHHHIHHIIIIIIGHHHHIIHIIEHFFEHIHIFHIHIIEC@EHIHHHHHHEEHHGIIFHIHHHHEEHIIIIIIGIIHHGIIIIHIHIIIIIIIIIIIHIIIIHIIIIIIIIIIIIIIIHHHIHIIIHIIIIIIIHIIIIHHIIIIIIHIIIIIIIIIIIIIIIIIIIIIIIIIIIIIIIIIIHIIIIIIIIIIIIIIIIIIIHIIIIIIIIIIIIIIIIIIIHIIIIIIIIIIIIIIIIIIIIIIIIIIIIIIIIIIIIIIIIIIIIHIIIIIIHHIIIIIIIIIIIIIIIIIIIIIIIIIIIIIIIIIIIIIIIIIIIDDDDD
@HISEQ:969:HM2KJBCX2:2:1101:16617:96895 2:N:0:ACTATGCA
GTGGCCTACTACCCCAACTATCCCTATTAATCATTACGTCAATCCTAGAAACCAACAAAATAGGATCGAACGTCCTATTTCATTATTCCATGCTAATGTATTCAAGCGTTAGCCTGCTTTAAACACTCTAATTTTTTCAAAGTAACAGTCCTGTTTCCCTGCAACACCAAATTAATGGCATTACAGTTCTTCAGAAAGGAGGAATCAGCGAAGCCAGTGCATACCAGTGGCACGACCAACCTGCTGACCCCGAAATTCAACTACGAGCTTTTTAACTGCAACAACTTTAATATACGCTATTGGAGCTGGAATTACCGCGGCTGCTGGCACCAGACTTGCCCTCCAA
+
DDDCDIIIIIIIHIIIIIIHIIIIIIIHIIIIIIHIIIGIHIIIIIIIIIIIIIIIIIIFHGGHEHEHHIHHHIIIIIIHHIIIHIIHHIHHHIHHIIIIIIIIIIIHIIIIIIIIIIIIIIIIIIIIIIHIIIIIIIIIGIIIIIIIIIIIIIIIIIIIIIIHIIIIIIHIIIIIIIGIIIIIIIIIGIIIIIIIIIIIIHHIIIIIIIIHIHIIIIIIIIIIIIIIIIIIIIIIIIIIIIIHIHHIIIIIIIIIIIIIIIIIIHIHIGIIIIIIIIIIHHIIIIIIIIIIIIHIIIIIIIIIIIIIIIIIIIIIHIIIIIIIGIIIIIIIIIIGIIIIIDDDDD
@HISEQ:969:HM2KJBCX2:2:1101:19623:97349 2:N:0:ACTATGCA
GTGGCCTACTACCCCAACTATCCCTATTAATCATTACGGTGATCCTAGAAACCAACAAAATAGAACCATGCCGTCCTATTCTATTATTCCATGCTAATGTATTCGAGCAAAAATGCCTGCTTTAAACACTCTAATTTTTTCAAGGTAAAGGTCCTGGATCCGCAAGACACCCAATAAAGGACATCAAGTTTCTCCAGAAGGTGAGAAATCAACTGCAACAGTTCATACCCCTTAAGGCATGACCATCACGTCAATCCCGAAATTCAACTACGAGCTTTTTAACTGCAACAACTTTAATATACGCTATTGGAGCTGGAATTACCGCGGCTGCTGGCACCAGACTTGCCCTCCAA
+
DDDDDIIIIIIIIIHIIIHHHIGIIIIIIIIIIIIIIIIIIHIGHHIIIIIIIIIGEHIFGHGHIIIIIHIIIIGHIHIGFGHIIIIIIHHIHIIHFHIIIFHHIGHIIIIIIIIIIIIIIHIIHHIIIIIHH?GHHHIIHHHHIIIIIIIIIIIIHHIIHHIIIHIIIIGIIIIIIIIIIIIIIIIHHGHHHHHHHIIIIHIIHIIIIIIIIIIIIIHHGIIIIIIIIIHHIIIIIIIIIIIIIIIIIIIIIHIIIIHIHIHHIIIIIIIHIIIHIIIIIIIIIIIIIIIHHFIIIIIIHIIIHIIIIIIIIIHHIHHIIIIIIIIHIIHIIIIIIIIIIHIIIIIIDDDCD
@HISEQ:969:HM2KJBCX2:2:1101:17057:97325 2:N:0:ACTATGCA
GTGGCCTACTACCCCAACTATCCCTATTAATCATTACGTCAATCCTAGAAACCAACAAAATAGGATCGAACGTCCTATTTCATTATTCCATGCTAATGTATTCAAGCGTTAGCCTGCTTTAAACACTCTAATTTTTTCAAAGTAACAGTCCTGTTTCCCTGCAACACCAAATTAATGACATTACAGTTCTTCAGAAAGGAGGAATCAGCGAAGCCAGTGCATACCAGTGGCACGACCAACCTGCTGACCCCGAAATTCAACTACGAGCTTTTTAACTGCAACAACTTTAATATACGCTATTGGAGCTGGAATTACCGCGGCTGCTGGCACCAGACTTGCCCTCCAA
+
0<B<@CFHEGFH@HHIIIGHHHEEHIIIGHIGIIIGIIE?EHHHIHH@C@GGDFHIGHHC<F1D?GHDDGF?D?EHF11DCH1CF@E<1FD1<1FHHHHHH@EHHHG?GIIHHFIHIHIIHHFGHHHHHHECGHCHHHIIIIHHHFHHHGIIIHHEHEEGHHFEHIHGIE@GHHIHHHGIHHFCGIIHGHIGIIHIHIHH:EGIHIIIIHEHHCHHI<HHIIHHII<HGIIHHHHIHHHHIFCGDHEHHHIHIHHIIHHIIIIIHHHEHEHIIIHHEIHHHHHCHHGHHHIIIIIHHIIIHIIIIIHIHIIIIHHHGIIIIGIIIIIIHHGH@HIHIIIIIDDBDD
@HISEQ:969:HM2KJBCX2:2:1101:4794:97385 2:N:0:ACTATGCA
GTGGCCTACTACCCCAACTATCCCTATTAATCATTACGTCGATCCTAGAAACCAACAAAATAGGGTCAAACGTCCTATTTCATTATTCCATGCTAATGTATTCAAGCGTGTGCCTGCTTTAAACACTCTAATTTTTTCAAAGTAACGGTCCTGATTCCCCATGACACCAAATTAATGACATCACAGTTCGTCAGAAGGTAGAAATCAATAATACCAGTGCATACCGGAGGCACGACCAATATATTGATCCCGAAATTCAACTACGAGCTTTTTAACTGCAACAACTTTAATATACGCTATTGGAGCTGGAATTACCGCGGCTGCTGGCACCAGACTTGCCCTCCAA
+
DDDDDIIIIIIIIIIIIIIIIIIIIIIIIIIIIIIIIIIIIIIIIIIIIIIIIIIIGHHHIIHHHHHHIIIIIIIIIIIIIIIIIIIIIIIIIIHHIIIIIIIIIHIIIIIIIIIIIIIIIIIIIIIIIIIIIIIHIIIIIIIIIIIIIIIIIIIHIHIIIIIIIIIIIIIHHHIIIIIIIIIIIIIHIIIIIIIIIIIIIHIIIIIIIIIIIIIIIHIIIIIIIIIIIIIIIIIIIIIIIIIIHIIIIIIIIIIIIIIIIIIIIIIIIIIIIIIIIIIIIIIIIIIIIIIIIIIIIIIHHIIIIIIIIIIIIIIIIIIIIIIIHEIIIIIIIIIIIIIIIDDDDD
@HISEQ:969:HM2KJBCX2:2:1101:2721:97761 2:N:0:ACTATGCA
GTGGCCTACTACCCCAACTATCCCTATTAATCATTACGTCGATCTTAGAAACCAACAAAATAAGATCAAACGTCCTATTTCATTATTCCATGCTAATGTATTCAAGCGAATGCCTGCTTTAAACACTCTAATTTTTTCAAAGTAACAGTCCTGATTTCCCACGACACCAAATTAATGACATCGTGGTTCGTCAGAAGGGAGAAACCGACAGGGCCAGTACACACCAGAGGCGCGACCGACCCGTCGATCCCGAAATTCAACTACGAGCTTTTTAACTGCAACAACTTTAATATACGCTATTGGAGCTGGAATTACCGCGGCTGCTGGCACCAGACTTGCCCTCCAA
+
DDDDDIIIIIIIIIIIIIIIIIIIIIIIIIIIIIIIIIIIIIIIIIIIIIIIIIIIHIHIIIIIIIIIGIIIIIIIIIIIIIIIHIIHIIIIIIIIII%HHHHHIIIIIHIIIHHIIIIIIHHIIIIIIIIHHIIIIIIIIIIIIIIIIIIIIIIIIIIIIIIIHIIIIIIIIIIIIIIIIIIIHIIIHHGIIIIIIIIHHHHHIIIIIIIIIIIIIIIIIIIIIHIIIIIIHHIIIIIIIIIHHIIIIHIIIIIIIIIIIHIIIIIIIIIIIIIIIIIIIIIHHHHHIIIIIIIIIIIIIIIIIIIHIIIIIIIIIIIIIIIIIIIIIIIIIIIIIIIIIDDDDD
@HISEQ:969:HM2KJBCX2:2:1101:10115:97756 2:N:0:ACTATGCA
GTGGCCTACTACCCCAACTATCCCTATTAATCATTACGTCAATCCTAGAAACCAACAAAATAGGACGTTCGATCCTATTTCATTATTCCATGCTAATGTATTCAAGCGTTAGCCTGCTTTAAACACTCTAATTTTTTCAAAGTAACAGTCCTGTTTCCCTGCAACAACAAATTAATGGCATTACAGTTCTTCAGAAAGGAGGAATCAGCGAAGCCAGTACATACCAGTGGCACGACCAACCTGCTGACCCCGAAATTCAACTACGAGCTTTTTAACTGCAACAACTTTAATATACGCTATTGGAGCTGGAATTACCGCGGCTGCTGGCACCAGACTTGCCCTCCAA
+
@0@@BDG?GHE?HHCE=@HH?G1FHHHEEH<DGHH1CGEF@CG1<DC?C@F<@@HIGH??CCCFEEHCECE1C1<DCHHHEEHHGHI@C1<<FCEHCHIIHHFHIHGH@IIIHIHEHHHHHH6FHFHCFDHHHGHEEFHEAEFFGEEECG??FB<F</IHHHHD<D#<C<CHFGFD<CGIIFC9</FHEECHFHIIHHHGCCGDCGCFHIIHH?HHGHHHFHHGIIIHHCHHDHG6FGD@@FCH@IHD<HHHHHFFC<@GC<CED1IIIHHGC@GC?HF1HFHHF?ECF??GIHHEEHHGHIGIIHG@IHIIHCCH<<HHHHHDHHG@D?D1G@EGG<<0E@@00D
@HISEQ:969:HM2KJBCX2:2:1101:10740:98279 2:N:0:ACTATGCA
GTGGCCTACTACCCCAACTATCCCTATTAATCATTACGGCGGTCCTAGAAACCAACAAAATAGAACCAACGTCCTATTCTATTATTCCATGCTAATGTATTCGAGCATAGGCCTGCTTTGAACACTCTAATTTTTTCAAAGTAAAAGTCCTGGTTCCCCAACACACCCAGTGAAGGGCATGAGGCTCCCCAGAAGGAAAGATCCGGCCGGACCAGTACACGCGGTGAGGCGGACCGGCCAGCCAGACCCAAGGTTCAACTACGAGCTTTTTAACCGCAACAACTTTAATATACGCTATTGGAGCTGGAATTACCGCGGCTGCTGGCACCAGACTTGCCCTCCAA
+
DDDDDIIIIHIIIIIIIIIIIIIIIIIIIIIIIIIHIIIIIIIIIIIIIIIIIHIICHHIIIHIIIIIGHIIIIIIHIIIHIIIIIIIHHHHHHIIHIIIIIIIIIIIIIIIIHIIIIIHIIIIIIIIIIIIHIIIIIIIIIHIIIIIIHIIHIIIIHIIIHHIIIIHIIIIHIIIIIIIIIIIIHHIIIHIIIIIIIIIIIIIIIIIIIIIIIIIIIIIIIHIIIIIIIIIIIIIIIIIIIHIIIIHIIIIIIIIIIHFIIIIIIIIIIIIIIIIIIIIIIIIIIIIIIHHIHIIIIHIIIIIIIIIIIIIIIIIIIIIIIIIIIIIIIIIIIIIIIIDDDDD
@HISEQ:969:HM2KJBCX2:2:1101:10992:98882 2:N:0:ACTATGCA
GTGGCCTACTACCCCAACTATCCCTATTAATCATTACTTCAGTCCCTCAAACCAACAAAGGAGACTAAAGTCCTATTCTATTATTCCATGCTAATGTATTCCGGCGCTAGCCTGCCTGGAACACTCTAATTTTCTCAAGGTAAAATATCTGAGCCCGAGACCAATAAATGAATATCAGAAACGTTAACAGAAGGATGGAAGGGCGCCGCTGCACACGCAATCAGCGGACATTGGCGCCCTCCCAGAAATCCAACTACGAGCTTTTTAACTGCAACAACTTTAATATACGCTATTGGAGCTGGAATTACCGCGGCTGCTGGCACCAGACTTGCCCTCCAA
+
CDDDCHIIHIIHHIHIIIIFHHIIIIIIIIGIHHIFHIGIIHIHIIIICHHIG@GHIHIIICFHGHIEHIIIIIEIHII@HHIHHEHIIHHHIIIIIIIIIIHGIIIIIIIHIIIIIHHIHHIIIIIIHIIIIIIIIIHIIIIIIHIIIIIIIHIIIIHHHIIIIIIIIIHIIIIIIIIIIIIIIIIIIIIHIIIIIIIIIIIIIIIIIIIIIIIIIIIIHFDIIIIIIIIHIIIIFFHFGHHIIIIIHIIIIIIIIIIIIIIIHIIIIIIIIIIIHHIIIIIIIIIIIIIIIIIIIIIIIIIIIIIIIIIIIIIIIIIIIIIIIIIIIIIIIIDDDDD
@HISEQ:969:HM2KJBCX2:2:1101:13191:98744 2:N:0:ACTATGCA
GTGGCCTACTACCCAACTATCCCTATTAATCATTACGGTGATCCTAGAAACCAACAAAATAGAATCATGCCGTCCTATTTCATTATTCCATGCTAATCTATTCAAGCATAAAGCCTGCTTTAAACACTCTAATTTTTTCAAAGTAACAGTCCTAGCTTCCTATTACACCTAATGAAAGGCATAATAGTTCACTAGAAGGTGGAGATTGACAACTACCAGTACATGTCCGAAAACACGACCGATATGCCAATCCCGAAATTCAACTACGAGCTTTTTAACTGCAACAACTTTAATATACGCTATTGGAGCTGGAATTACCGCGGCTGCTGGCACCAGACTTGCCCTCCAA
+
DDBDDIIIIIIIIIIIIIIIIIIIHIIIIIHIIIIIIHIHIIIIIIIIIIIIIHIIIIIIIIIIIIIIIIHIIIIIHIIIIIIIIIIHIIIIHIIIIIIIIHIIIHIIIIIHIIIHIIIIIIHIHIIIIIIIIIHIIIIIIIIIIIIIIIIIIIIHIIIIIIIIIIIIIIIIIIIIIIIIIIIIIIIIIIIIIIIIIIIIIIIIIIIIIIIIIIIIIIIIIIIIIIIIIIIIIIIIIIIIIIIIIIIHIIIIIIHIIIIIIIIIIIIIIIIIIIIIIIIIIIIIIIIIIIIIIIIIIIIIIIIIIIIIIIIIIIIIIIIIIIIIIIIIIIIIIIIIIIIIIIIIDDDDD
@HISEQ:969:HM2KJBCX2:2:1101:21100:98343 2:N:0:ACTATGCA
GTGGCCTACTACCCCAACTATCCCTATTAATCATTACGTCGATCTTAGAAACCAACAAAATAAGATCAAACGTCCTATTTCATTATTCCATGCTAATGTATTCAAGCGAATGCCTGCTTTAAACACTCTAATTTTTTCAAAGTAACAGTCCTGATTTCCCACGACACCAAATTAATGACATCGTGGTTCGTCAGAAGGGAGAAACCGACAGGGCCAGTACACACCAGAGGCGCGACCGACCCGTCGATCCCGAAATTCAACTACGAGCTTTTTAACTGCAACAACTTTAATATACGCTATTGGAGCTGGAATTACCGCGGCTGCTGGCACCAGACTTGCCCTCCAA
+
@<D??G@@1<F11C1<CH1@11<@<F1CCEFF@E@CEE<1C<CF@GHG?<GGG?FEEFCCHHGCH1<F1FC@<<<0<<111<<D@1<11C1C11<1DCGE?<CFH@@GHCHC8@1DHGGFFFHH?GHGGC@D@1@DH6D:FC6C?DFHE@EFEEB1<DECF7@ABCGHBDFF8CFGAFF?EAAFDCIGIHGDC@:/.HHFFDDEGIHEFHE@@<CEHFHEFEA@@GIFC<HHDECHCC/<BC?B<>HE</F<C@IHGC1<HEH@HEHHHFG@CFDF@?@CG@C<@C@<EFF<DE?EF@FEHHH?HHHHH@IHDH?CDHIH@HEEHIHEGHGC<<CE@HIHHD@BD0
@HISEQ:969:HM2KJBCX2:2:1101:5849:99927 2:N:0:ACTATGCA
GTGGCCTACTACCCCAACTATCCCTATTAATCATTACGTTGTACCTAGAAACCAACAAAATAGGTTCGAACGTCCTATTTCATTATTCCATGCTAATGTATTCAAGCGTTTGCCTGCTTTAAACACTCTAATTTTTTCAAAGTAACAGTCCTGACTCCCCACAACACCAAATTAATGACATCATGGTTCATCAGAAGGGAGAAATCAACGACGCCAGTGCGTACCGAAGGCACGACCGACGTATTGATCCCGAAATTCAACTACGAGCTTTTTAACTGCAACAACTTTAATATACGCTATTGGAGCTGGAATTACCGCGGCTGCTGGCACCAGACTTGCCCTCCAA
+
DBABAE<@E@GHIC@CCHHHHHIGHHGEHHHIHEHGEEGCHE@G@HECCHHIIH?E1<<FEHEHHCGDHIICF1DEG1CG@FHHDGFHHHIHIC@1HHE@H<ECIHEEGHEIGHCCGGGB@GFIHHFG@CEHEHHFDHG<EHGHHHHGEGHEGGEHGHHHHHHHG?HIHGAFGCFHHHEHHHHIHHHHHHEHHHGHIIIIIH<HGIHHHE@HG0F6?EHHFHHIGIIIHHGFHEEIIHHHGCFEEHGHHHHEGIHGEG@HEHCECEHIHIHHHCHIIIHGFHIHHCHHFC<CHIHHHGHFFEHHIHGCG@F1HHHCIIHHHIIHEH?HGHHGHIIHHFHGH@ABBA
@HISEQ:969:HM2KJBCX2:2:1101:13652:99820 2:N:0:ACTATGCA
GTGGCCTACTACCCCAACTATCCCTATTAATCATTACGTCGATCTTAGAAACCAACAAAATAAGATCAAACGTCCTATTTCATTATTCCATGCTAATGTATTCAAGCGAATGCCTGCTTTAAACACTCTAATTTTTTCAAAGTAACAGTCCTGATTTCCCACGACACCAAATTAATGACATCGTGGTTCGTCAGAAGGGAGAAACCGACAGGGCCAGTACACACCAGAGGCGCGACCGACCCGTCGATCCCGAAATTCAACTACGAGCTTTTTAACTGCAACAACTTTAATATACGCTATTGGAGCTGGAATTACCGCGGCTGCTGGCACCAGACTTGCCCTCCAA
+
A@DDDIIIIIIIIIIIIIIIIHIIIIIIIIIIIHIHIIIHIIIGIIIHIIHGHIIIGIHIIHHHIIHIIIGIIIIHIIIIFHHIIIIIIIHICHHHIIIIIHCHHGIIIIIIIIIIGGGIIIHIHIIHIIIIIHIHHIHHIIIIHIIHEIIHIIIIIIHIHIIIIIIHIIIIIIIHIHIHIHIIIIHIIIIHIGIIIIIIIIHHIHIIIIIIIIIIIIIIIIHHIIIIIIIIIIIIIIIIIIIHHIIIIGHHIIIIHIIIIIIIIIHIIIIIIIIIIIIHIIIIHIIHIIIIHIIIIIIIIIIIIIIIIIIIIIIIIIIIIIIIIIIIIIIIIHIIIIIIIDDDDD
@HISEQ:969:HM2KJBCX2:2:1101:20698:99193 2:N:0:ACTATGCA
GTGGCCTACTACCCCAACTATCCCTATTAATCATTACGGTGATCCTAGAAACCAACGAAATAGAATCAGTCCGTCCTATTTCATTATTCCATGCTAATGTATTCAGACGATAGTCTGCTTTAAACACTCTAATTTTTTCAAAGTAACAGTCCTGATTTCCCATCACACCAAATAAATGGCATGAAAGTTCCTCAGAAGGTAGAGATCCATCTCACCAGTGCAGACAATTAAGCCTGACCAATGGGTAGACCCCGAGGTTCAACTACGAGCTTTTTAACTGCAACAACTTTAATATACGCTATTGGAGCTGGAATTACCGCGGCTGCTGGCACCAGACTTGCCCTCCAA
+
DDDDDIIIIIHHHIIIIIIIIIIIIIIIIIHIIHIIIIIIIIIIIIIIIIIIIIIIIIIIIIIIIHIIHHIIIHHIIHHIIHHIIIIIHIIIHIIIIIHIIHIHHHHIHIIIHGHIIHIIHHIIHIIHIIHIHHIHIIHIIIIHHIHIHHHIHIIIIIIHIHIIIIIIIIIIIHIIIIIIIIIIIIIHGGIIIIIIIHIHHHIIIIG;IIIIGIIIHIIIIIIIIIIIIIIIIIIIHIIIIIIIIHFHIIIIIIIIIIIIIIIIIIIIIIIIIIIIIIIIIIIIIIIIIIIIIIIIIIIIIIIIIIIIIIIIIIIIIIIIIIIIHIIIIIIIIIIIIIIIIHIDDDDD
@HISEQ:969:HM2KJBCX2:2:1101:20850:99199 2:N:0:ACTATGCA
GTGGCCTACTACCCAACTATCCCTATTAATCATTACGTCAATCCTAGAAACCAACAAAATAGGATCAAACGTCCTATTTCATTATTCCATGCTAATGTATTCAAGCGTTAGCCTGCTTTAAACACTCTAATTTTTTCAAAGTAACAGTCCTGTTTCCCTGCAACACCAAATTAATGACATTACAGTTCTTCAAGAAGGAGGAATCAGTAAAGCCAGTACATACCATTGGCACGACCAACCTACTGACCCCGAAATTCAACTACGAGCTTTTTAACTGCAACAACTTTAATATACGCTATTGGAGCTGGAATTACCGCGGCTGCTGGCACCAGACTTGCCCTCCAA
+
ADDDDIIHIIIIIIIIIFHIIIIIIIIIIIIIIIIIHIHHIIIIIIIIIIIIIIIIIIIIIH?HHIIIIIHEHDHIHIIIIIHHIFIEHHIICHHHHGGHHIIIGIIIIIIIIHIIHHIHHIHHIIIHIIIIIIIIHGIIHGHIIHIIIIIIIIGIIHIIHHHHIIHIIHIIHIIHHHIHFIIHIIIGHHHHIIIIIIIIIIHIIIIIIHGIIIIIIIIHGIIIHIIIIIIHHIIIIHIIHHHH<HIIGIIHIIIIIHIIIIIIIIIIIIGIIHHIIIIIIIIIHIIIIIIIIIIIIHIHIIIIIIIIIIIIIIIIIIIIIIIIIIIIIIIIHIIIIIIIDDDDD
@HISEQ:969:HM2KJBCX2:2:1101:20493:99914 2:N:0:ACTATGCA
GTGGCCTACTACCCCAACTATCCCTATTAATCATTACGTCGATCCTAGAAACCAACAAAATAGAATCAAACGTCCTATTTCGTTATTCCATGCTAATGTATTCAAGCGTGAGCCTGCTTTAAACACTCTAATTTTTTCAAAGTAACAGTCCTGATTCCCCAAGACACCAAATTAATGACATCATGGTTCGTCAGAAGGTAGGAATCAATAATACCAGTACGTACAATAGCACGACCAATAAATTGATCCCGAAATTCAACTACGAGCTTTTTAACTGCAACAACTTTAATATACGCTATTGGAGCTGGAATTACCGCGGCTGCTGGCACCAGACTTGCCCTCCAA
+
ADDDDIIIIIIIIIIIIIIIIIIIIIIIIIIIIIIIIIIIIIHHIIIIIIIIIIHIIIIIIIHHIIIHHHIHHHHHIIIHIIIHHIIHIIIIHIIIIHIHIHGHIHIIIIIIGIHIIIIIIIGIIIIIHHIIIIIIIHIIIIIIIIIIIIIIIIIIIHIIHIIIHIHHHHIHHIIIIIHIHIIIIIIHHIHFIIIIIIIHHIIHHHIIIIIIIIIIIIIIHIIHIIIIIIIIIIIHIIIIIIIIIIIIIIHHIGIIIIIHIIIIIIIIIIIIHIIIIIIIIIIIHHHIIIIIIIIIGIIIIIIIIIIIIIIIIHIIIIIIIIIIIIIIIIIIIIIIIIIIDCDDD
@HISEQ:969:HM2KJBCX2:2:1101:10045:100017 2:N:0:ACTATGCA
GTGGCCTACTACCCCAACTATCCCTATTAATCATTACGGTGATCCTAGAAACCAACAAAATAGAACCATGCCGTCCTATTTTATTATTCCATGCTAATCTATTCAAGCACAAGCCTGCTTTAAGCACTCTAATTTTTTCAAGGTAATAGCTCTGCTTCCCCAACGCACTAACTTAATAGCATGCTGGTTGTTCAGAAGGTAGGAATTCATCAGGCCAGTGCGGACAGTGAAGCCCGACCAACCGACAAACTCCGAAATTCAACTACGAGCTTTTTAACTGCAACAACTTTAATATACGCTATTGGAGCTGGAATTACCGCGGCTGCTGGCACCAGACTTGCCCTCCAA
+
DDDDDIIIIIIIIIIIIIIIIIIIIIIIIIIIIIIIIIIIIIIHIIIIIIIHIIIHIHHHIIHHIIIHIHIGHIHHIIIHIIIIIHIIHIGHFHHIIIIIIIIIIIIIIIIIIIIIIIIIIHIIIIIIIIHIIHHCHIIIIIIIIIIIIIIIIIIIIIIIIIIIIIHIIIHIIIHHIIIIIIIHIIIIIHIHHIIHIIIIIIIIIIGIIIHIIIIIHIIIIIIIIHIIIIIIIGIIIHIIIIIIIHHHHIIIIIIIIIIIHIIIIIIIIIIIIIIIIIIIIHHIIIIIHIIIIIIIIIIIIIIIIIIIIIIIIIIIIIIIIIIIIIIIIIIHIIIIIIIIIIIDDDDD
@HISEQ:969:HM2KJBCX2:2:1101:1866:100693 2:N:0:ACTATGCA
GTGGCCTACTACCCAACTATCCCTATTAATCATTACATCGATCCTAGAAACCAACAAAATAGAATCTGATGTCCTATTTCATTATTCCATGCTAATGTATTCAAGCGTAAGCTTGCTTTAAACACTCTAATTTTTTCAAGGTAACAGTCCTAATTCCCCATAACATCAAATAAATGACATTATGGTTCTTTAGAAGGTGAGAACCAATAAAACCAGTACATACCAAGGCATGACCGATTCCTTGATCCCGAAATTCAACTACGAGCTTTTTAACTGCAACAACTTTAATATACGCTATTGGAGCTGGAATTACCGCGGCTGCTGGCACCAGACTTGCCCTCCAA
+
DDDDDIIIIIIIIIIIIIIIIIIIIIIIIIIIIIIIIIIIIIIIIIIHIIIIIIHHIIIIIIIHIIIIIIIIIIIIIIIIHIIGHIHIIIIGIIIHIIIIIHIIIIIIIIIIIIIHIIIIIIHIHHHIIHIIIIIHIIIIIIIIIIIIIIIIIHIIIIIIIIIIIIIIIIIIIIIIIIIIIIIIIIIIIIIIIIIIIIIIIIIIIIIIIIIIIIIIIIIIIIIIIIIIIIIIIIIIIIIIIIIIIIIIIIIIIIIIIIIHHHIIIIIIIIIIIIIIIIIIIIIIIIIIIIIIIIIIIIIIIIIIIIIIIIIIIIIIIIIIIIIIIIIIIIIIIIIIIIIDDDDD
@HISEQ:969:HM2KJBCX2:2:1101:4447:101060 2:N:0:ACTATGCA
GTGGCCTACTACCCCAACTATCCCTATTAATCATTACGGTGATCCTAGAAACCAACAAAATAGAACCATGCCGTCCTATTCTATTATTCCATGCTAATGTATTCGAGCAAAAATGCCTGCTTTAAACACTCTAATTTTTTCAAGGTAAAGGTCCTGGATCCGCAAGACACCCAATAAAGGACATCAAGTTTCTCCAGAAGGTGAGAAATCAACTGCAACAGTTCATACCCCTTAAGGCATGACCATCACGTCAATCCCGAAATTCAACTACGAGCTTTTTAACTGCAACAACTTTAATATACGCTATTGGAGCTGGAATTACCGCGGCTGCTGGCACCAGACTTGCCCTCCAA
+
DDDBDIIIIIIIIIIIIIIIIIIIHHIIIIIGIIIHIIHIIIIHIIIIIIIIIIIIIIIIHHEFHIFHIGHIHHIIIHIHIHHIIIIIIIIIIIIIIIIIIEHIHHFHIIIIIIIIHHIGIIHHHHIIIIIIIHIIIIIIIIIHEIIIIIIIHIIHHHIIIIIIIHHIIIHIIIIHIIIIIIIIIIIIIIIIHHFHIGIHIIIIHIIIHHIIIIHIIIIIIIIIHIIIIIIIIIIIGIIIIIIIIIIIIIIIIIIIIIIIIIIIIIIIIIIIIIIIIIIIIHIIIIIIIIIIIIIIIIIIHIIIIIIIIIIIIIIIIIIHHIIIIIIIIIIIIIIIHIIIIIIIIIIHDDDDD
@HISEQ:969:HM2KJBCX2:2:1101:6979:100403 2:N:0:ACTATGCA
GTGGCCTACTACCCCAACTATCCCTATTAATCATTACGTCAATCCTAGAAACCAACAAAATAGGATCGAACGTCCTATTTCATTATTCCATGCTAATGTATTCAAGCGTTAGCTTGCTTTAAACACTCTAATTTTTTCAAAGTAACAGTCCAAATTCCCCGCAACACCAAATTAATGGCATTACGGATCATCAGGAAGGAGGAATCAGTGAGACCAGTACATACCAGAGGCATGACCAATCTACTAACCCCGAAATTCAACTACGAGCTTTTTAACTGCAACAACTTTAATATACGCTATTGGAGCTGGAATTACCGCGGCTGCTGGCACCAGACTTGCCCTCCAA
+
DD?D@1FHD1<<<C1<DGC1DGC?EHCG?HHECGHHHIIEEE@D<CH<DGE@@1DC11DDE@EF1DCEG1<EECGH1@FC?CGHFC1<<FE1?@@GHFEHGIHHEFHHHHH8FHHHHEHIIHH@HFIHFCHDHHHIIIHFHGFHIIIHHHHIIHHHCGIHCCGHHHHIIIIGHGCGIIIIHHHHIHEEFGHHFIGEIIIIIIIIIIIIHIIIHHIIIIIIIIIIIHIHHGIHEGIIHIHHCHHEHHEEEIHHIHEHIIIIHEIIHHIHGEEEFIIIIHHIHHEHIHIHEGEHHEDHHHFHIIIHEFHEHHHHIIHHDGIIIIIIHHHCHHEFHF@EHHDHHDD0AD
@HISEQ:969:HM2KJBCX2:2:1102:17965:2558 2:N:0:ACTATGCA
GTGGCCTACTACCCAACTATCCCTATTAATCATTACGTCAATCCTAGAAACCAACAAAATAGGATCAAACGTCCTATTTCATTATTCCATGCTAATGTATTCAAGCCTTAGCCTGCTTTAAACACTCTAATTTTTTCAAAGTAACAGTCCTGATTTCCTGCAACACCAAATTAATGACATTACAGTTCGTCAAGAGGGAGGAATCAGTGAGATCAGTACATACCAGAGGCATGACCAACCTACTAACCCCGAAATTCAACTACGAGCTTTTTAACTGCAACAACTTTAATATACGCTATTGGAGCTGGAATTACCGCGGCTGCTGGCACCAGACTTGCCCTCCAA
+
DDD?DGHHGIIIHGHHIHF@F@HHHEHHHHHIHHHHIIHHHIEHECHHIEH@?GHGHEHIHEHHHHIHICHHHIIHIIHHIIIGGGHIIIGGFGEHHHEHHHGGEHHECHHEHG8EEHHHGHIHHFIHHCDHHHHHHHHIHHF61EACF@HHIHHFIHHGE9IIHHIIHHEHHHHIIHHHCHHIIHGCIGHHIHHHEHHGIIIIIHHIIHIIIIHIFIIIIIIIIIIIHHIHHIIIIHHIHFG@GHHG?HCHIHHFHIIIHFHHHHGIIIIHIIIHFHIIHHHHEEHIIIIIIIIIIIIIIIIIIIIHIIIIIIHHIIIIIHIIIIIIIIIIIIHHGHIHADDDD
@HISEQ:969:HM2KJBCX2:2:1101:10060:101232 2:N:0:ACTATGCA
GTGGCCTACTACCCCAACTATCCCTATTAATCATTACGTCAATCCTAGAAACCAACAAAATAGGATCGAACGTCCTATTTCATTATTCCATGCTAATGTATTCAAGCGTTAGCTTGCTTTAAACACTCTAATTTTTTCAAAGTAACAGTCCAAATTCCCCGCAACACCAAATTAATGGCATTACGGATCATCAGGAAGGAGGAATCAGTAAGACCAGTACATACCAGAGGCATGACCAATCTACTAACCCCGAAATTCAACTACGAGCTTTTTAACTGCAACAACTTTAATATACGCTATTGGAGCTGGAATTACCGCGGCTGCTGGCACCAGACTTGCCCTCCAA
+
DDDDDIIIIIIIIIIIIIIIIIIIIIIIIIIIIIIIIIIIIIIIIHIIIIIIIIIIIIIIIIIIIIIIIIIIIIIIHIIIIIIIGIHIIIIIIHIIIIHIIIIIIIHHIIIIHIIIIIIIIIIIIIIIIIIIIIIIIIIIIIIIIIIIHIIHHHIIIIHHIIIIIIIIIIIIIIIHIIIIIIIIIIIIIIIIIIIIIIIIIIIIIIIIIIIIIIIIIIIIIIIIIIIIIIIIIIIIIIIHIIHHHIIIIIIIIIIIIIIIIIIIIIIIIIIIIIIIIIIIIIIIIIIIIIIIIIIIIIIIIIIIIIIIIIIIIIIIIIIIIIIIIIIIIIIIIIIIIIIIIDDDDD
@HISEQ:969:HM2KJBCX2:2:1102:12372:3033 2:N:0:ACTATGCA
GTGGCCTACTACCCAACTATCCCTATTAATCATTACGTCAATCCTAGAAACCAACAAAATAGGATCAAACGTCCTATTTCATTATTCCATGCTAATGTATTCAAGCGTTAGCCTGCTTTAAACACTCTAATTTTTTCAAAGTAACAGTCCTGTTTCCCTGCAACACCAAATTAATGACATTACAGTTCTTCAAGAAGGAGGAACCAGTAAAGCCAGTACATACCAGAGGCACGACCAACTTACTAATCCCGAAATTCAACTACGAGCTTTTTAACTGCAACAACTTTAATATACGCTATTGGAGCTGGAATTACCGCGGCTGCTGGCACCAGACTTGCCCTCCAA
+
DDDDCIIIIIIIIIIIIIIIIIIIHIIIHIIHIIIIIIIIIIIIIIIHIIIIIIGIGIIIHHIIIIHIIIIHIIIIIIIIIIIIIIIEHIIGIIIIIHIHIIIIIIHHIIIIIIIIIIIIIIIIIIIIIIIIIIIIIHIIIIIIIIIIIIIIIIIIHIIIIIIIIIIIIIIIIIIIIHIIIIIIIIIHIIIIHIIIIIIIHIIIIIIIIIIHIIIIIIIIIIIIIIIIIIIIIIIIIIIIIIIHIIIIIIIIIHIFIIIIHFIIIIIIIIIIIIIIIIIIIIIIIIIIIIIIIIIIIIIIIIIIIIIIHIIIIIIIIIIIIIIIIIIIIIIIIIIIIIIIDDDDD
@HISEQ:969:HM2KJBCX2:2:1102:17287:3043 2:N:0:ACTATGCA
GTGGCCTACTACCCCAACTATCCCTATTAATCATTACGTCGATCTTAGAAACCAACAAAATAAGATCAAACGTCCTATTTCATTATTCCATGCTAATGTATTCAAGCGAATGCCTGCTTTAAACACTCTAATTTTTTCAAAGTAACAGTCCTGATTTCCCACGACACCAAATTAATGACATCGTGGTTCGTCAGAAGGGAGAAACCGACAGGGCCAGTACACACCAGAGGCGCGACCGACCCGTCGATCCCGAAATTCAACTACGAGCTTTTTAACTGCAACAACTTTAATATACGCTATTGGAGCTGGAATTACCGCGGCTGCTGGCACCAGACTTGCCC
+
DDDDDIIIIIIIIIIIIIIHIIIIIIIIIIIIIIIIIIIIIIIIIIIIIIIIIIIIGIIIIIIIHHIIIIIIIIIIIIIIIIIIIIIIIIIIIIIIIIIIIIIIIIIIIIHIIIIIIIIIIIIIIIIIIIIIIIIIIIIIHIIHHIIIIIIIIIIIIIIIIIIIIIIIIIIIIIIIIIHHHIIIHHIHHHHHHIHHIIIIIHHHHIIIIIIIIIIIIIIIIIIIIIIIIIIIIIIIIIIHIIIIIIIIIIIIIIIIIIIIIHIIIIIIIIIIIIIIIIIIIIIIIIIIIIIIIIIIIIIIIIIIIIIIIIIIIIIIIIIIIIIIIIIIIIIIIIIIDDDDD
@HISEQ:969:HM2KJBCX2:2:1102:12633:3362 2:N:0:ACTATGCA
GTGGCCTACTACCCCAACTATCCCTATTAATCATTACGTCAATCCTAGAAACCAACAAAATAGGATCAAACGTCCTATTTCATTATTCCATGCTAATGTATTCAAGCGTTAGCCTGCTTTAAACACTCTAATTTTTTCAAAGTAACAGTCCTGTTTCCCTGCAACACCAAATTAATGACATTACAGTTCTTCAAGAAGGAGGAACCAGTAAAGCCAGTACATACCAGAGGCACGACCAACTTACTAATCCCGAAATTCAACTACGAGCTTTTTAACTGCAACAACTTTAATATACGCTATTGGAGCTGGAATTACCGCGGCTGCTGGCACCAGACTTGCCCTCCAA
+
ABBDDIIIIIIIIHHHHIIIIIIIHIGHIIHHHHEHIIIIIHIIIGIHHHIIIIIIEH@FHHHIFHIHHHHIHIIIIIIFHHHIIIHHIH?GHHIHIHIIHIIIIIIIHIIIIIIIIIIIIHHIIIIHHHIIIIIIIIIIHHIIIIIIIIIIIIHHIIIIHIIHIIIIIIHHHIIGIIHIIIIHIIIIIIGIIIIIIIIIHIIHIIHIIIIIIHIIIIIIIIIIIIIHHIGIIIIIIIHIIIHEGHHFIIIIIIIHHIIIHHHIIIHIIIIIIIIIIHIIIIHIIIIIIIIIIIIIIHIHHIIIIIIIIIIIIIIIIIIIIIIIIIIIIIIIIIIIIIIIIDDDDD
@HISEQ:969:HM2KJBCX2:2:1102:13865:2420 2:N:0:ACTATGCA
GTGGCCTACTACCCCAACTATCCCTATTAATCATTACGTCGATCCTAGAAACCAACAAAATAGAATCAAACGTCCTATTTCGTTATTCCATGCTAATGTATTCAAGCGTGAGCCTGCTTTAAACACTCTAATTTTTTCAAAGTAACAGTCCTGATTCCCCATGACACCAAATTAATGACATCATGGTTCGTCAGAAGGTAGGAATCAATAATACCAGTACGTACAATAGCACGACCAATAAATTGATCCCGAAATTCAACTACGAGCTTTTTAACTGCAACAACTTTAATATACGCTATTGGAGCTGGAATTACCGCGGCTGCTGGCACCAGACTTGCCCTCCAA
+
DDDDDIIIIIIIIFIIIGHHGHHIIIIIIIIHIIIIIIIIIIIEHHIIIIIIIIIIIIIIHHHHHHIIIIIIIIIIIIIIIIIIHIGHIIIIEHIIIIHHHGHHIGIHHHIIIHIIGHHHGHFHIIHGIIIIIIHHHHHIHICHHHIHHHIIIIIIIIIHIIIIIIIIIHHHHHIIIHGIHIIIIIIIIIIIIIIIIIIIIHHIIGIIIIHHHIIHHIII<II=IIIIIIIIHHCEIIHIIIHIHHHHIHIIIIIIIIHIIHHIIIIIIIIIIIIIIIIIIIIIGHHIIIIIHHIIIIIIIIIIIIIIIIIIIIIIIIIIIIIIIIIIIIIIIIIIIIIIDDDDD
@HISEQ:969:HM2KJBCX2:2:1102:4618:3585 2:N:0:ACTATGCA
GTGGCCTACTACCCCAACTATCCCTATTAATCATTACGTCAATCCCAGAAACCAACAAAATAGGATCGAACGTCCTATTTCATTATTCCATGCTAATGTATTCAAGCGTTAGCTTGCTTTAAACACTCTAATTTTTTCAAAGTAACAGTCCAAATTCCCCGCAACACCAAATTAATGGCATTACGGCTCATCAGGAAGGAGGAATCAGTGAGACCAGTACATACCAGAGGCATGACCAACCTACTAACCCCGAAATTCAACTACGAGCTTTTTAACTGCAACAACTTTAATATACGCTATTGGAGCTGGAATTACCGCGGCTGCTGGCACCAGACTTGCCCTCCAA
+
DDDDDIHIGHIHIIIIHIIIHIIIIIIIIHHIIIIIIEHIICHIHHIGHHHIEEHHIIIHHFHEHHHIEFHHGHEHEHHIEEHHHCHHIIIHIIGIIHHIIHHIIHHHHIHHHIHGIHHIHIIIHIHHHIHIHIIHHHIIHIIHIIIIHHHIIIIHHGIHEHHHG@GIHHHHHHHIIHHIHHIIIIIHIHHHHHIIIIIIIIHGIIHIIIHIHHHIHHIIIHIHIIIIIGIIIIIIHHFIHIIHGHHGIIIIIIFHHIIIIHFIIIIIIIIIIHHIIIIIIHIHIIIIGIIIIIIHIIIIHGHIIGHIIIIIIIIIIHIIIIIIHIIIIIIIIGIIIIIIIDCDDD
@HISEQ:969:HM2KJBCX2:2:1102:2977:3840 2:N:0:ACTATGCA
GTGGCCTACTACCCCAACTATCCCTATTAATCATTACGTCGATCCTAGAAACCAACAAAATAGGTTCGATCGTCCTATTTCGTTATTCCATGCTAATGTATTCAAGCGCGAGCCTGCTTTAAGCACTCTAATTTTTTCAAAGTAACAGTCCTGTTTCCCCGCAACAACAAATTAATGCCATCACGGTTCTACAAGAAGGAGGGACCAGTGAGGCCAGTGCATACCAGTGGCACGACCAACCTACTGGCCCCGAAATTCAACTACGAGCTTTTTAACTGCAACAACTTTAATATACGCTATTGGAGCTGGAATTACCGCGGCTGCTGGCACCAGACTTGCCCTCCAA
+
DDCDDIHIIIIIHCHIHIIIIIIIIHIIIIIIHIIIIIHHHIIHIFHHHHIIGIIIGHHHHHHHIHIIIIIIHIIIIIIHHHIGIIIHHEHFHIIIIHIIIIHGIHHIIIGIIIIHIIIIIIHIIIIIIIIIIHHIEIHHIHIIIIIIIIIIIHFHIIIIIIIIIHIHGIHHHIIIIIIIHIGIIIIIIIIHHIIIIIIIIIIHHHIIIIIIIIIIIIIIIIIIIIIIIIIIIIIIHIHGIIHHEHHIIIIHIIIIIIIIIIIIIIIIIIHHIHHHIIIIIIIIIIIHIHIIIIIIIIIIHHIIIIIIIIIIIIIIHIIIIIIIIIIHIIIHIIIIIIIIIDDDDD
@HISEQ:969:HM2KJBCX2:2:1102:1492:4609 2:N:0:ACTATGCA
GTGGCCTACTACCCCAACTATCCCTATTAATCATTACGTCGATCCTAGAAACCAACAAAATAGAATCAAACGTCCTATTTCATTATTCCATGCTAATGTATTCAAGCGCGAGCCTGCTTTAAACACTCTAATTTTTTCAAAGTAACAGTCCTGATTCCCCACGACACCAAATTAATGACATCGTGGGTAGGAATCAATTTGACCAGTACGTACCGAGGCACGACCGATCAACTGATCCCGAAATTCAACTACGAGCTTTTTAACTGCAACAACTTTAATATACGCTATTGGAGCTGGAATTACCGCGGCTGCTGGCACCAGACTTGCCCTCCAA
+
DDDDDIIIIIIIIIIIIIIIHIIIIIIIIIIIIIIIIIIIIIHIIIIIIIIIIIIIIIIIIIHHIIIIIHIIIHIIIIIIIIIIIIIIIIIHIIIIIIIIIIIHIIIIHIIHHIIIIIIIIIIIIIIIIIIIIIIIIIIIIIIIIIIIIIIIIIIIIIIIIIIIIIIIIIIIIIIIIIIIIIIIIIIIIIIIIIIIIIIIIHIIIIIIIIIIIIIIIIIIIIIIIIIIIIIHIIHIIIIIIIIIIIIIIIIIIIIIIIIIIIIIIIIIIIIIIIIIIIIIIIIIIIIIIIIIIIIIIIIIIIIIIIIIIIIIIIIIIIIIIIIIIIIIIDDDDD
@HISEQ:969:HM2KJBCX2:2:1102:5345:4824 2:N:0:ACTATGCA
GTGGCCTACTACCCCAACTATCCCTATTAATCATTACATCGATCCTAGAAACCAACAAAATAGAATCGGATGTCCTATTTCATTATTCCATGCTAATGTATTCAAGCGTGAGCCTGCTTTAAACACTCTAATTTTTTCAAGGTAACAGTCCTAATTCCCCGTGACACCAAATTAATGGCATCACGGTTCTTTAGAAGGTGAGAAATCAATAATATCAGTACATACCAACGGCATGACCGAAACATTGATCCCGAAATTCAACTACGAGCTTTTTAACTGCAACAACTTTAATATACGCTATTGGAGCTGGAATTACCGCGGCTGCTGGCACCAGACTTGCCCTCCAA
+
DDDDDIIIIIIIIIIIIIIIIIIIIIIIIIIIIIIIIIIIIIIIIIIIIIHIIIIIHIIHIIHIHIIIIGIIIIIIIIIIIIIIIIHIIIIIIIIIIHIHHHIIIIHIIIIIIIIIIIIIIIIIIIIIIIIIIIIIIIIIIIIIIIIIIIIIIIIIIIIIIIIIIIIIIIIIIIIIHIIIHIIIIIIHIIIIIIIIIIIIIIIIIIIIIIIIIIIIIIIIIIIIIIIIIIIIIIIIIIIIIIIHHFIHHIIIIIIIIIIIIIIIIIIIIIIIIIIIIIIIIIIIIIIIIIIIIIIHIIIIHIIIIIIIIIIIIIIIHIIIIIIHIIIIIIIIIIIIIIIIIIDDDDD
@HISEQ:969:HM2KJBCX2:2:1102:20106:5088 2:N:0:ACTATGCA
GTGGCCTACTACCCAACTATCCCTATTAATCATTACGTCAATCCTAGAAACCAACAAAATAGGATCGAACGTCCTATTTCATTATTCCATGCTAATGTATTCAAGCGTTAGCTTGCTTTAAACACTCTAATTTTTTCAAAGTAACAGTCCAAATTCCCCGCAACACCAAATTAATGGCATTACGGCTCATCAGGAAGGAGGAATCAGTGAGACCAGTACATACCAGAGGCATGACCAACCTACTAACCCCGAAATTCAACTACGAGCTTTTTAACTGCAACAACTTTAATATACGCTATTGGAGCTGGAATTACCGCGGCTGCTGGCACCAGACTTGCCCTCCAA
+
DDDCDIIIIIIIIIIIIIIIIIIIIIIIIIIIIIIIHIIIIIIIIIIIIIIIIIIIIIIIIIIIIIHIIIIIIIIIIIIIIIIIIIIIIIHIIIIIIHIIHIHIIIIIIIIHIIHIIIIIIIIIIHIIIIIIIIIIIIIIIIIIIIIHIIHIHHIIHIHIIHHIIIIIIIIIIIIHIHIIIIIIIIIIIIIIHHIIIIIIIHIHIIIHIHIIIIIIIIIIIIIIIIIIIIIIIIIIIIIIIHHHIHIIIIIIIIIIIIIIIHIIHIIIIIIIIIIIIIIIIIIIIIIIIIIIIIIIIIIIIIIIIIIIIIIIIIIIIIIIIIIIIIIIIIIIIIIIIIIIDDDDD
@HISEQ:969:HM2KJBCX2:2:1102:15200:5402 2:N:0:ACTATGCA
GTGGCCTACTACCCCAACTATCCCTATTAATCATTACGTCGATCCTAGAAACCAACAAAATAGAATCAAACGTCCTATTTCATTATTCCATGCTAATGTATTCAAGCGCGAGCTTGCTTTAAACACTCTAATTTTTTCAAAGTAACAGTCCTGATTTCCCATGACACCAAATTAATGACATCGTGGTTCGTCAGAAGGGAGAAACCAATAATGCTAGTACGTACAAAGTACGACCGACATATTAGTCCCGAAATTCAACTACGAGCTTTTTAACTGCAACAACTTTAATATACGCTATTGGAGCTGGAATTACCGCGGCTGCTGGCACCAGACTTGCCCTCCAA
+
DDDDDIIIIIIIIGIIIIIIIIIIIIIIIIIIIIIIIIIIIIIIIIIIIIIIIGIIIHIIIIIIIIIIEHIHHHHIIIIHIIIIHIIIIIIIHIIIHIIIIIIIIHHHHIIIIHIIIIIIIIIIIIIIIIIIIIIIIIHIIIIIIIIHIIIIIIIIIIIIHIIIIIIIIIIIIIIIHIHIHIIIHIIIIHGIIIIIIIHIIIIIIGIIIIIIIHIIIIIIIIIIIIIIGIIIII?IIIIIIIHIIHIIGIIIIHIIIIIIIIIIIIIIIIIIIIIIIIIIHIIIHHIIIIIIIIIIIIIIIIIHIHIIIIIIIIIIIGIIIIIIIIIIIIIIIIIIIGIDDDDD
@HISEQ:969:HM2KJBCX2:2:1102:19945:5698 2:N:0:ACTATGCA
GTGGCCTACTACCCCAACTATCCCTATTAATCATTACGGCGGTCCTAGAAACCAACAAAATAGGACCGCACGTCCTATTCTATTATTCCATGCTAACGTATTCGAGCAAAGGCCTGCTTTGAACACTCTAATTTTTTCAAAGTAAAAGTCCTGGTCCCCAACACACCCAGTGAAGGGCATGCGGTTCTCCAGAAGAGAAGGCCCGGCCGGACAAGTGCACGCGGTGAGGCGGACCTGCCAGCCAGGCCAAAGGTTCAACTACGAGCTTTTTAACTGCAACAACTTTAATATACGCTATTGGAGCTGGAATTACCGCGGCTGCTGGCACCAGACTTGCCCTCCAA
+
DDDDDIIHIIIIIIIIIIIIIIIIIIIIIIIIIIIIIHIIIIIIIIIIIIIIIIIIIIIIIIHIIHHHHIIIIGHIIIIIIIIIIIIIIIIIIIIIIIIIIHIIIIIIIIIIIIIIIIIIHIIIIIIIIIIIIIIHIIIIIIIIIIIIIIIIHIIIIIIIIHIHHIIIIIIIIIIIIIIIIIIIIIIIIIIIIIIIIIIIIIIIIIIIIIIIIIIIIIIIIIIIIIIIIIIIIIIIIIIIIHHIIIIIIIIIIIIIIIIIIIIIIIIIIIIIIIIIIIIIIIIIIIIIIIIIIIIIIIIIIIIIIIIIIIIIIIIIIIIIIIIIIIIIIIIIIIIIIIIDDDDD
@HISEQ:969:HM2KJBCX2:2:1102:6199:5321 2:N:0:ACTATGCA
GTGGCCTACTACCCAACTATCCCTATTAATCATTACGTCAATCCTAGAAACCAACAAAATAGGATCGAACGTCCTATTTCATTATTCCATGCTAATGTATTCAAGCGTTAGCCTGCTTTAAACACTCTAATTTTTTCAAAGTAACAGTCCTGTTTCCCTGCAACACCAAATTAATGACATTACAGTTCTTCAAGAAGGAGGAATCAGTAAAGCCAGTACATACCATTGGCACGACCAACCTACTGACCCCGAAATTCAACTACGAGCTTTTTAACTGCAACAACTTTAATATACGCTATTGGAGCTGGAATTACCGCGGCTGCTGGCACCAGACTTGCCCTCCAA
+
DDDDDIIIIIHHHHIIIIIIIIIIIHIIHIIGIIIIHIIGHIIGHHIIHHIEHHIGHIIIIGEHHHIHHGIIC@HFHHIHFGHFHHEGEHHIHHIIIIIHHHHIHIIIIHHIHIIIIIIIIHIIIHHIIIIIIIIIIIIIIIIIIIGIIIIIIHIHIHIIHIIIIIIIIIHIIIHIIIIHHIIIIIIHIIIIIIIIHIHIIIIIIIIIIIIIIIIIIIIIIIIIIIIIIIIIIIIIIHIHHHHHIIIIIIIIIIIIIIIIIIIIIIIIIIIIIIIIIIIIIIIIIIIIHHIIIIIIIIIIIIIIIIIIIIIIIIIIIIIIIIIIIIIIIIIIIIIIIIIIDDDDD
@HISEQ:969:HM2KJBCX2:2:1102:6735:6348 2:N:0:ACTATGCA
GTGGCCTACTACCCCAACTATCCCTATTAATCATTACGTCAATCCTAGAAACCAACAAAATAGGATCAAACGTCCTATTTCATTATTCCATGCTAATGTATTCAAGCGTTAGCCTGCTTTAAACACTCTAATTTTTTCAAAGTAACAGTCCTGTTTCCCTGCAACACCAAATTAATGACATTACAGTTCTTCAAGAAGGAGGAACCAGTAAAGCCAGTACATACCAGAGGCACGACCAACCTACTAATCCCGAAATTCAACTACGAGCTTTTTAACTGCAACAACTTTAATATACGCTATTGGAGCTGGAATTACCGCGGCTGCTGGCACCAGACTTGCCCTCCAA
+
DDDDDIIIIIIIIIIIIIIIIIIIIIIIIIIIIIIIIIIIIIIIIIIIIHIIIIIIIIIGHHGHIIIIIIIIIIIIIIIIIGIHIIIIIIIIIIIIIIIIIIIIIIIIIIIIIIIIIIIHIHHIIIIIIIIIIIIIIIIIIIIIIIIIIIIIIIIIIIIIIIIIIIIIIIIIIIHIIIIIIIIIIIIIIIIIIIIIIIIIIIIIIIIIIIIIIIIIIIIIIIIIIIIIIIIIIIIIIHHIIIHHHIIHIIIIIIIIIIIIIIIIIIIIIIIIIIIIIIIIIIIIIIIIHIIIIIIIIIIIIIIIIIIIIIIIIIIIIIIIIIIIIIIIIIIIIIIIIIIIIDDDDD
@HISEQ:969:HM2KJBCX2:2:1102:4283:6052 2:N:0:ACTATGCA
GTGGCCTACTACCCCAACTATCCCTATTAATCATTACGTCAATCCTAGAAACCAACAAAATAGGATCGAACGTCCTATTTCATTATTCCATGCTAATGTATTCAAGCGTTAGCCTGCTTTAAACACTCTAATTTTTTCAAAGTAACAGTCCTGTTTCCCTGCAACACCAAATTAATGACATTACAGTTCTTCAAGAAGGAGGAATCAGTAAAGCCAGTACATACCATAGGCACGACCAACCTACTGACCCCGAAATTCAACTACGAGCTTTTTAACTGCAACAACTTTAATATGCGCTATTGGAGCTGGAATTACCGCGGCTGCTGGCACCAGACTTGCCCTCCAA
+
DDDDDIIIIIIIIIIIHIIIIIIIIIIIIIIIIIIIIIIIIIIIIIIIIIIIIIIIIHHHHIGHIIIIGIIIHIIIIIIIIGIHHIHIHIHIGIIIIIIIIIIIIIIHHHIIHIIIIIIIIHIIIIIIIHIIIIIIIIIHHIIIIIIIIIIIHIIIIIIIIIIIIIIIIIHHHIIIIIIIIIIIIIIIIIIIIIIIIIIIIIIIIIIIIIIIIIIIIIIIIIIIIIIIIIIIIIIIIIIIIIIHHIIIIIIIIIIIIIIIIIIIIIIIIIIIIIIIIIIIIIIIIIIIIIHGC/IIIIIIIIIIIIIIIIIIIIIIIIIIIIIIIIIIIIIIIIIIIIIIIDDDDD
@HISEQ:969:HM2KJBCX2:2:1102:5161:7496 2:N:0:ACTATGCA
GTGGCCTACTACCCCAACTATCCCTATTAATCATTACGTCGATCCTAGAAACCAACAAAATAGAATCAAACGTCCTATTTCATTATTCCATGCTAATGTATTCAAGCGCGAGCCTGCTTTAAACACTCTAATTTTTTCAAAGTAACAGTCCTGATTTCCCACGACACCAAATTAATGACATCGTGGTTCGTCAGAAGGTAGGAATCAATTTGACCAGTACGTACCGAGGCACGACCGATCAACTGATCCCGAAATTCAACTACGAGCTTTTTAACTGCAACAACTTTAATATACGCTATTGGAGCTGGAATTACCGCGGCTGCTGGCACCAGACTTGCCCTCCAA
+
DDDDDIIIIIIIIIIIHIIIIIHIIIHIIIIHIIIHIIIIIIIIIIIIIHIIIIHIHHHIIIIIIIIIIIIGHIIIIIIIIIIHIIIIGIIIIIIIIIIIIHIIIHIIHHIIHIIIIIIIIIIIIIIIIIIIIIIIIIIIIIIIIIIIHHIIIIIIIIIHGIIIIIIIHIIIIIIIHIIIIIIIIIIIIIIIIIIIIIIIIIIIIHIIIIIIIIIIIIIIIIIIIIIIIIIIIHIIIIIGIIHHIIIIIIIIIIIIIIIIIIIIHIIIIIIIIIIIIIIIIIIIHHHIHIGIIIIIIIIIIIIIIIIIIIIIIHIIIIIIIIIIIIIIIIIIIIIIIIIIDDDDD
@HISEQ:969:HM2KJBCX2:2:1102:6473:7060 2:N:0:ACTATGCA
GTGGCCTACTACCCAACTATCCCTATTAATCATTACGTCGATCCTAGAAACCAACAAAATAGAATCAAACGTCCTATTTCGTTATTCCATGCTAATGTATTCAAGCGTGAGCCTGCTTTAAACACTCTAATTTTTTCAAAGTAACAGTCCTGATTCCCCATGACACCAAATTAATGACATCATGGTTCGTCAGAAGGTAGGAATCAATAATACCAGTACGTACAATAGCACGACCAATAAATTGATCCCGAAATTCAACTACGAGCTTTTTAACTGCAACAACTTTAATATACGCTATTGGAGCTGGAATTACCGCGGCTGCTGGCACCAGACTTGCCCTCCAA
+
DDDDDIIIIIIIIIHIIIIIIIIIIIHIIIIIIIIIIIGHHIIIIIIIIIIIIIIIHHGIHHIIIIHHIIHFHIIHHFFHHIIHIHIHIIIEHHIIIIHHGHHHFHHHHIHCIHIHIHHHHIIIIHIHHIIIIIGIEIHIIIIIIIIIFGIIIIIIIIIIIIIIIIHIIHEIIIIIIIIIIIIIIIHIIIIIIIIIIIIIIIIIIIIIIIIIIIIIIIIIIIIIIIIIIIIIIHIIIIIIIIHIIIIIIIIIIIIIIIIIIIIHIIIIIIIIIIIIIIIIIIIIIIIIIIIIIIIHIIIIIIIIIIIIIIIIIIIIIIIIIIIIIIIIIIIIIIIIIIIDDDDD
@HISEQ:969:HM2KJBCX2:2:1102:14104:7837 2:N:0:ACTATGCA
GTGGCCTACTACCCCAACTATCCCTATTAATCATTACGGTGATCCTAGAAACCAACAAAATAGAACCATGCCGTCCTATTCTATTATTCCATGCTAATGTATTCGAGCAAAAATGCCTGCTTTAAACACTCTCATTTTTTCAAGGTAAAGGTCCTGGATCCGCAAGACACCCAATAAAGGACATCAAGTTTCTCCAGAAGGTGAGAAATCAACAGTAACAGTTCATACCCCTTAAGGCATGACCATCACGTCAATCCCGAAATTCAACTACGAGCTTTTTAACTGCAACAACTTTAATATACGCTATTGGAGCTGGAATTACCGCGGCTGCTGGCACCAGACTTGCCCTCCAA
+
0B@@@CH@FHHHHIHIHIEHHGHIIGHFHHHHIGIIEHGHHHIHGCHIIII1DGHIIFHIIIHIIHHIF?FC/<?EHHHH?FEHIIGE?FGC1<DGHF?1CGGHCGFGIHCGHEFEHH?C@FEGGFHHIHCH$DGHHHEHGHIHHHGHEIIIFHEHDHHHFFHHHHEHGGGIIHHHGIIGIIHIIIIIHFIHIIHHHHIIIIIIIIIIIHHIIIIHFHGIIHIHIHHHHGIIIHHHIIIIHGFHHHHGHHHFHHHHIIIHHIHGHFHIHHHHHIHIHIIHHHHIIIIIHIIIIIIIHHHHEHIIIIIIIIIHIIIIIIIIIIIHHIIIIIIIIHIIIIIIIIIHGHEHDADDD
@HISEQ:969:HM2KJBCX2:2:1102:15080:7656 2:N:0:ACTATGCA
GTGGCCTACTACCCCAACTATCCCTATTAATCATTACGGCTCTCCTAGAAACCAACAAAATAGGAGCGCCGTCCTATTCCATTATTCCATGCTAATGTATTCGAGCAAAGGCCTGCTTTGAACACTCTAATTTTTTCAAAGTAAAAGTCCTGCTTCCCAAAACACGCCCAATAAAGGGCATGCCGTTCCGCAGAAGGAAAGGCCCGGCGTGTCCAGTGCACGCGGTGAGGCGGACCGGCCCGCCAGGCCCAAGGTTCAACTACGAGCTTTTTAACTGCAACAACTTCAATATACGCTATTGGAGCTGGAATTACCGCGGCTGCTGGCACCAGACTTGCCCTCCAA
+
DDDDDIIIIIIIIIIIIIIIIIIIIIIIIIIIIIIIIIIIIIIHIIIIIIIIIIIIIFHHHIGHIIIHIIIIHHIIIIIIIIIIIIIIHIIIIIHIHIIHHIIIHIIIIIHIIIIIIIIIIIH<IHIIIIIIIIIIIHHIIIHIHHIHIIIIIHHIIIIIIIIHIIIIIHHIHHIIIHIIIIIIIIHIIIIIHIIIIIIIIIHHIIIIIIIHIII<IIHHIIHIIIIIIIIIIIIIIIIIIIIIIIIIHIIIIIIIIIIIIIIIIIIIIIIIIHIIIIIIIIIIIIIIIIIHGIIIIIIIIIIIIIIIIIIIIIIIIIIIIIIIIIIIIIIIIIIIIHIIDDDDD
@HISEQ:969:HM2KJBCX2:2:1102:13678:8412 2:N:0:ACTATGCA
GTGGCCTACTACCCAACTATCCCTATTAATCATTACGTCAATCCTAGAAACCAACAAAATAGGATCAAACGTCCTATTTCATTATTCCATGCTAATGTATTCAAGCGTTAGCCTGCTTTAAACACTCTAATTTTTTCAAAGTAACAGTCCTGTTTCCCTGCAACACCAAATTAATGACATTACAGTTCTTCAAGAAGGAGGAACCAGTAAAGCCAGTACATACCAGAGGCACGACCAACTTACTAATCCCGAAATTCAACTACGAGCTTTTTAACTGCAACAACTTTAATATACGCTATTGGAGCTGGAATTACCGCGGCTGCTGGCACCAGACTTGCCTC
+
ADDDAIIIIIIIHIIHHIIIHHIHIIIIIIHGIIHHIIHIIIIIIIIIIIIIIIIIHIIIIIIIHH?EHIIIIIHIIIIHIHHGIIIHIIFGHIIIIHHIHHHHIIIIIHHIIIIHHHIIIIIIIIIIIIIIIIIHIHHIIIIIIIHIIIIIIIHHIHIIIHIIHHIIIIHIIIIIIIIIIIIIIIIIHIIIIIIIIIIIIIIIIIIIIIIHEIIIIIIIIIIIIIHHHIIGIHHHDCEGGIGIHHEIIIIIIIIIIIIIHDHIIIIIIIIIIHIIHIIIIIIIIIIIIHHIIIIIHHIIIIIIIIIIIIIIIIIIIIIIIIIIIIIIIIIIIIIIDDDDD
@HISEQ:969:HM2KJBCX2:2:1102:13783:8267 2:N:0:ACTATGCA
GTGGCCTACTACCCCAACTATCCCTATTAATCATTACGTCAATCCTAGAAACCAACAAAATAGGATCAAACGTCCTATTTCATTATTCCATGCTAATGTATTCAAGCGTTAGCCTGCTTTAAACACTCTAATTTTTTCAAAGTAACAGTCCTGTTTCCCTGCAACACCAAATTAATGGCATTACAGTTCTTCAGAAAGGAGGAACCAGCAAAGCCAGTGCATACCAGTGGCACGACCAACCTGCTGATCCCGAAATTCAACTACGAGCTTTTTAACTGCAACAACTTTAATATACGCTATTGGAGCTGGAATTACCGCGGCTGCTGGCACCAGACTTGCCCTCCAA
+
DDDDAHIHHIIIIIIIIHHIIIIIIHIIIIIIHIIIIIIIIIIIIHIIIIIIIIIIHFHIIIHHHHGHHIIIHHIIHHCHHIHGHHIIGIHHIHIIIIHHIHIIIHIIIIIIHIIIIIIIIIIIIIIIIHHHIHIHHIHHIIIIIIHIHIIIIIIIIIIHIIIIIIIIIIIIIIHHIIIIHIIIIIIIIIIIIIIIIIIIHIIIIIIIIIHIIIIIHGIIIIIIIIHIIIIIIHIIIIIIIIIHHIIIIIIIIGIIIIIIIIIIIIIIHIIIIIIIIIIIIIHIIIHHIIHIIIIIIIHIIIIIIIIIIIIIIIIIIIIIIIIIIIIIIIIIIIIIIIIIIDDDDD
@HISEQ:969:HM2KJBCX2:2:1102:12766:8889 2:N:0:ACTATGCA
GTGGCCTACTACCCCAACTATCCCTATTAATCATTACTTCAGTCCTAGAAACCAACAAAATAGAACTAAAGTCCTATTCCATTATTCCATGCTAATATATTCAAGCAAACATGCCTGCTTTAAACACTCTAATTTTTTCAAAGTAAAAGTCTTGGATCCCTAGCGCACTCAATTAAGAGCACACTAGTTCCCCAAAAGGAAAAGCCCAAAGTTGCAGTACAAACCTTTCGGTTGACGGCAACTATAAGCCCAAAATTCAACTACGAGCTTTTTAACTGCAACAACTTTAATATACGCTATTGGAGCTGGAATTACCGCGGCTGCTGGCACCAGACTTGCCCTCCAA
+
DB@@BEHIIIIIHHIHHHHE1FCGHHHHIHIHIHHICGHGHIHHEHIHHIII@EGGHII?EH@1FHEEHHFGHHIIHIE@EHHHIGHHHFEHHCHEHHHIFGIIIIIIIIIIIGHHHEGHIIIHHFHIHIIIIHFEEHGHHIIHHHIIIHHIHHIHHHIIIHIIIIIHHIHHHHIIHIIIHHIHHIIGECHFIHHIIIHIIHHEE?HHIIHHHHIIHIIIIIIHGHHDHHIIHHIIIIIH=HHHHIHHCIHGHIIHHIIIHHHGIIIIIIIHHHEHHIIIIIIIHIHHHFIHHGHIIHIHHIIIIGIIIIIHHHHHDCIIGIIIIHIIHGIIHHHEIIHIHDDCDD
@HISEQ:969:HM2KJBCX2:2:1102:10674:9011 2:N:0:ACTATGCA
GTGGCCTACTACCCCAACTATCCCTATTAATCATTACGTCGATCCTAGAAACCAACAAAATAGAATCAAACGTCCTATTTCATTATTCCATGCTAATGTATTCAAGCGCGAGCCTGCTTTAAACACTCTAATTTTTTCAAAGTAACGGTCCTGATTCCCCATGACACCAAATTAATGACATCATGTTTCTTCAGAAGGGAGAAATCAAAATTGCCAGTACGTACCGAGGCACGACCAACAAATTGATCTCGAAATTCAACTACGAGCTTTTTAACTGCAACAACTTTAATATACGCTATTGGAGCTGGAATTACCGCGGCTGCTGGCACCAGACTTGCCCTCCAA
+
DDDDDIIIIIIIIIIIIIIIIIIIIIIIIIIIIIIIIIIIIIIIIIIIIIIIIIHIIIIIIIIIEHIHIIIIHIHIIIIIIIIIIIIIIIHIHHIIIHIIIIIIIHHIIIIIIIIIIHIIHHIHIHHIIIIIIIIHIIIIIHHIIIIIIIIIIIIIIIIIIIIIHHIHIIHEIIIIIIIIIIIIIIIIIIHIIIIIIIIIIIIIIIIIIIIIHIGIIHIIIIIIIIIIIHIIIIIIIIIIIIHGHHHIIIIIIIIIIIHIIHIIIIIIIIIIIIIIIIIIIIIIIIIIIHIIIIIIIIIIIIIIIIIIIIIIIIIIIIIIIHIIIIIIIIIIHIIIIIIIDDDDD
@HISEQ:969:HM2KJBCX2:2:1102:15450:10201 2:N:0:ACTATGCA
GTGGCCTACTACCCCAACTATCCCTATTAATCATTACGTCAATCCTAGAAACCAACAAAATAGGATCGAACGTCCTATTTCATTATTCCATGCTAATGTATTCAAGCGGTAGCCTGCTTTAAACACTCTAATTTTTTCAAAGTAACAGTCCTGTTTCCCTGCAACACCAAATTAATGACATTACAGTTCTTCAGAAAGGAGGAATCAGCGAAGCCAGTGCATACCAGTGGCACGACCAACCTGCTGACCCCGAAATTCAACTACGAGCTTTTTAACTGCAACAACTTTAATATATGCTATTGGAGCTGGAATTACCGCGGCTGCTGGCACCAGACTTGCCCTCCAA
+
D<<00<1<<<<D1D1<ECH1FHCGC@G?HI@1D1<FHHGHIH@C<111<<1<<1GEE1CEHFC?FH@CEE@<<<D<1@1D1<11<<DH@?1<111DFGEC<EEHIHHF#GHHF@GFD@HHIHEGAB<HHGHHFE8B6B<HFEEEIHHEGCGHEGCFHFCIHHHFECHHHEHHHHG@GCFG/HGD@HC@GDHCGIHHHHHGFEEEDCDFE:CEEE?IHFIHHHFHF1HDD<@CE1GHCHFG<<<<<</C-HHHF1HGEH@C?HHG@FHEFIHHGGDH@HC<C1D<<1F??CEF<<1EEFCCD@@EH@C?CFFEEECDF/EHE@@C?GC<CFCCHDGC@EECHBDDDB
@HISEQ:969:HM2KJBCX2:2:1102:14406:9566 2:N:0:ACTATGCA
GTGGCCTACTACCCAACTATCCCTATTAATCATTACGGTGATCCTAGAAACCAACAAAATAGAACCATGCCATCCTATTCTATTATTCCATGCTAATGTATTCGAGCAAAAATGCCTGCTTTAAACACTCTAATTTTTTCAAGGTAAAGGTCCTGGATCCGCAAGACACCCAATTAAGGACATCAAGTTTCTCCAGAAGGTGAGAAATCAACAGTAACAGTTCATACCCCTTAAGGCACGACCATTACGTCAATCCCGAAATTCAACTACGAGCTTTTTAACTGCAACAACTTTAATATACGCTATTGGAGCTGGAATTACCGCGGCTGCTGGCACCAGACTTGCCCTCCAA
+
@DDDDIIIGIIHIHIHIHIIIHIIIIIIHIIGHIHHHIIGIIIIIIIIIHHIIIIIIIHIIHIGIIIHHHHIIEHEHIEHIGIIHHHIIIHHHIIHHHGHHEHIIIIHIHIIIIIIIIHHIHHIIIIHGIIHHHIHHIIIHIIIHHIIIIGIIIIIIIIIIIIIHHIIHIIIIIIIIIIHIHHHIIHHHHIIHIIIIIHGHIIIIIIIIIIIIIIIIIIIIIIIIIHHIIIIIIIIIIIIIIIIIHIHIHHIHHIIIIIIIHIIIIHIIIIIHIIGIIIIIHIHIIIIIIIIIIIIIIIIIIIIIIIIIIIGIIIIIIIIIIIIIIIIIIIIIIIIIIHHIIIIIIIDBDDD
@HISEQ:969:HM2KJBCX2:2:1102:12182:9745 2:N:0:ACTATGCA
GTGGCCTACTACCCCAACTATCCCTATTAATCATTACATCGATCCTAGAAACCAACAAAATAGAATCTGATGTCCTATTTCATTATTCCATGCTAATGTATTCAAGCGTAAGCTTGCTTTAAACACTCTAATTTTTTCAAGGTAACAGTCCTAATTCCCCATAACATCAAATAAATGACATTATGGTTCTTTAGAAGGTGAGAACCAATAAAACCAGTACATACCAAGGCATGACCGATCCCTTGATCCCGAAATTCAACTACGAGCTTTTTAACTGCAACAACTTTAATATACGCTATTGGAGCTGGAATTACCGCGGCTGCTGGCACCAGACTTGCCCTCCAA
+
DDDDDIIIIIIIIIIIIIIIIIIIIIIIIIIIIIIIIIIIIIIIIIIIIIIIIHIIGIHIIIIIIHIIIIIIIIIHIIIIIIIIIIIHHIIHIIIIIIIIIIIIHIIIIIIIIIIIIIIIIIHIIHIIIIIIIIIIIIIIIIIIIHIIHIIIIIIIIIIIIIHHHHHIIIIIIIIIIIIIIIIIIIIIHHIIIIIIIIIIIIIIIIIIIIIIIIIIIIIIIIIIIIIIIIIIIIIIIIIIIIIHIIIIIIIIIIIIIIIIIHIIIIIIIIIIIIIIIIIIIIIIIIIIIIIIIIIIIIIIIIIIIIIIIIIIIIIIIIIIIIIIIIIIIIIIIIIIIIIIDDDDD
@HISEQ:969:HM2KJBCX2:2:1102:14064:10436 2:N:0:ACTATGCA
GTGGCCTACTACCCCAACTATCCCTATTAATCATTACGTCGATCCTAGAAACCAACAAAATAGGTTCGATCGTCCTATTTCGTTATTCCATGCTAATGTATTCAAGCGCGAGCCTGCTTTAAGCACTCTAATTTTTTCAAAGTAACAGTCCTGTTTCCCCGCAACAACAAATTAATGCCATCACGGTTCTACAAGAAGGAGGGACCAGTGAGGCCAGTGCATACCAGTGGCACGACCAACCTACTGGCCCCGAAATTCAACTACGAGCTTTTTAACTGCAACAACTTTAATATACGCTATTGGAGCTGGAATTACCGCGGCTGCTGGCAC
+
DDDCDIIIIIIIIIIIIIIIIIIIIIIIIIIIIIIIIIIIIIIIIIIIIIIIIIIIIHIGIIIHHEHHHIIIIIIIHIHIIIIIHIIIGIIIIIIIIIIIIHIIIHHIHIIIIIIIIIIIIIIIIIIIIIIIIIIIIIHIHIIIHIIIIIIIIHIIIIIIHIIIIIIIIIHIIIIIIIIIIIHIIIHIIIIIIIIIIIIIIIIIIIIIIIIIIIHIIIIIIIIIIIIIHIIIIIIIIIIIIHFIIIHIIIIIIIIIIIIIIIHIIHIIIIIIIIIIIIIIIIIHIIIIIIIIIHIIIIIIIIIIIIIIIIIIIIIIIIIIIIIIIDDDDD
@HISEQ:969:HM2KJBCX2:2:1102:11412:11102 2:N:0:ACTATGCA
GTGGCCTACTACCCCAACTATCCCTATTAATCATTACGGTGATCCTAGAAACCAACAAAATAGAACCATGCCGTCCTATTCTATTATTCCATGCTAATGTATTCGAGCAAAAATGCCTGCTTTAAACACTCTAATTTTTTCAAGGTAAAGGTCCTGGATCCGCAAGACACCCAATAAAGGACATCAAGTTTCTCCAGAAGGTGAGAAATCAACTGTAACAGTTCATACCCCTTAAGGCATGACCATCACGTCAATCCCGAAATTCAACTACGAGCTTTTTAACTGCAACAACTTTAATATACGCTATTGGAGCTGGAATTACCGCGGCTGCTGGCACCAGACTTGCCCTCCAA
+
DDDDDIIIIIIIHIIIIIIIIIIIIIIIIIIIIIIIIIIIIIIIIIHIIIIIIIIIIIIHIIHHHIIHIHIIIHHIIIIHHIIGIIIIIIIIIGHIIIHFHHIIIIHHIIIIHIIHIIIIIIIGIHIIIIIIIIIIIHIIIIIHIHHIIIIIIIIIHHIIIIIIIIIIHHIIHIIIIIIIIIIIIIIIIIIHHIIIIHIIIIIIIIIIIIIIIIIIIIIIHIIIIIIIIIIIIIIIIIIIIHIIIIIIIIHGIIIIIIIIIIIIIIIIIIIIIIIIIIIIIIIIIHIIIIIIIIIIIIHIHIIIIIIIIIIIIIIIIIIIIIIIIIIIIIIIIIIIIIIIIIIIIIIIDDDDD
@HISEQ:969:HM2KJBCX2:2:1102:12187:11928 2:N:0:ACTATGCA
GTGGCCTACTACCCCAACTATCCCTATTAATCATTACGGTGATCCTAGAAACCAACAAAATAGAACCAATCCGTCCTATTTCATTATTCCATGCTAATGTATTCAGACTATAGCCTGCTTTAAACACTCTAATTTTTTCAAAGTAACAGTCCTGATTTCCCAACACACCAAATTAATGACATGAAGGTTCTTCAGAAGGTAGAAATTCGCCACTACTGTACGGACCGTAAAGCCCGACCATAGGACAAATTTCGAATTTCAACTACGAGCTTTTTAACTGCAACAACTTTAATATACGCTATTGGAGCTGGAATTACCGCGGCTGCTGGCACCAGACTTGCCCTCCAA
+
DDDDDIIIIHIIIIIIIIIIIIIIIIIIIIIIIIIIIIIIHIIIIIIIIIIIIIHIGHIGHHHIIIIIIIIIIIIIIIIIIIHIIIIIIIIHHIIIHIIIIIHIIIIIIIIHIIIIIIHHIHIIIIIHIIIGIIIIIIHIIIIIIIIIIIIIIIIIIIIIIIIIIIIIIIIIIHIIIIIIIIIIIIIIIHIIIIIIIGIIIIIIIIIIIIIIIIIIIIIIHIIIIIIIIIIIIIIIIIIIIIIIIIHIIIIIIHIIIIIIIIIIIIIIIIIIIIIIIIIIIIIIIIIIIIIIIIIIIIIIIIIIIIIIIIIIIIIIIIIIIIIIIIIIIIIIIIIIIIIIIIIDDDDD
@HISEQ:969:HM2KJBCX2:2:1102:10794:12972 2:N:0:ACTATGCA
GTGGCCTACTACCCCAACTATCCCATTAATCATTACGGTGATCCTAGAAACCAACAAAATAGAATCATGCCGTCCTATTTTATTATTCCATGCTAATGTATTCAAGCAAAATGCCTGCTTTAAACACTCTAATTTTTTCAAAGTAAAGGTCCTGGTTCCCCGTGACACCCAATTAAGGGCATCGCGGTTCTCCAGAAGGTGAGAAATTGACTACACCAGTTCATACCCCTTAAGGCACGACCGATGTGTCAATCCCGAAATTCAACTACGAGCTTTTTAACTGCAACAACTTTAATATACGCTATTGGAGCTGGAATTACCGCGGCTGCTGGCACCAGACTTGCCCTCCAA
+
CDDDDIIIIIIIIIIIIIIIIIIIIIIIIIIIIIIIIIIIIIIIIIIIIIIIIIIIIGIIIIHIIIIIIIIHHIHHIIIIIIIIIIIIIIIIIIIIIIIHIFIIIHIIIIIIIIIIIIIIHIHHHIIIIIIHIIIIIIHHIIIIIIIIIIIIHIIIHHIIIIIIIIIIIIHIIIIIIIIIIIHHHIIIIIIIIIIIIIIIIHIIIIHIIIIIIIIIIIIIIIIIIIIIIHHIIIIIHIIIIIHHIIIIHHIHIIIIIIIIIHIIIIIIIIIIIIIIIIIIIIIIIIIIHIIHIIIIIIIIIIIIIIIIIIIIIIIIIIIIIIIIIIIIIIIIIIIIIIIIIIIIIIDDDDD
@HISEQ:969:HM2KJBCX2:2:1102:6335:12762 2:N:0:ACTATGCA
GTGGCCTACTACCCCAACTATCCCTATTAATCATTACGGTGATCCTAGAAACCAACAAAATAGAACCATGCCGTCCTATTCTATTATTCCATGCTAATGTATTCGAGCAAAAATGCCTGCTTTAAACACTCTAATTTTTTCAAGGTAAAGGTCCTGGATCCGCAAGACACCCAATAAAGGACATCAAGTTTCTCCAGAAGGTGAGAAATCAACAGTAACAGTTCATACCCCTTAAGGCATGACCATCACGTCAATCCCGAAATTCAACTACGAGCTTTTTAACTGCAACAACTTTAATATACGCTATTGGAGCTGGAATTACCGCGGCTGCTGGCACCAGACTTGCCCTCCAA
+
@DA?DGHIHFHHH@CGHEHII?EGHHGHHHIHEHHHEHGCEE@HH?HCCEHHHHHHIIIE@E?DGEG?HGHG/<E/EEH??F??GHHH?E?GE?CH1F1<CF<C1GC=EHHHHEC1HFHH?EHGGH@C8<@HHHHFHCCHHHGAAFCHHHBA?IH?HEEC<<EDCEF@EC0IHHHHIIHHHG?HGHFFCF?HFFHHIIF?DC0G<EHG@GGIHHHH<?HHEC6IHHHCFHE@HHHHCEIHED1ECHEFEG@<HD<HIIIIHHHHHHD1D<=EEFHEEGHFFFHGIHF<<1CHCEIHGIHEH?D1HHIHHH@GIHIIIIIIIHHDCEGEIHHCEHHCGHEFGCDCG<0<BB00B
@HISEQ:969:HM2KJBCX2:2:1102:15724:13240 2:N:0:ACTATGCA
GTGGCCTACTACCCCAATATCCCTATTAATCATTACGTCAATCCTAGAAACCAACAAAATAGGATCAACGTCCTATTTCATTATTCCATGCTAATGTATTCAAGCGCGAGCCTGCTTTAAACACTCTAATTTTTTCAAAGTAACAGTCCTGATTCCCCGCCACACCAAATTAATGACATGATGGTTCGTCAGAAGGTAGGAATCAGTAACACCAGTACGTACCGAAGGCACGACCAACGTACTAATCCCGAAATTCAACTACGAGCTTTTTAACTGCAACAACTTTAATATACGCTATTGGAGCTGGAATTACCGCGGCTGCGGCACCAGACTTGCCCTCCAA
+
DDDDDIIHIIIIIIIIIIIIIIIIIHIIIIIIIIIIIIIIGIIIIIIIGHIHIIIEHHIIIGCHIHIFHHHIIIIIIIIIHIIIHIIIGHHIHHHHHHIHIHEHIHIIHIIIIIHIHIIIHIGIIIIIIIIIIHICIIIIHIIIIHEIIIHIIIIIHHIIIIIIIIIIIIIHIIIHHIIIIIHHIIHIIIIIIIIIIIIIIIIIIIIIIIIIIIIIIHIIIIIHHIIIIIIIIIIIIIIIHIIIIIIIIIIIIIIIIHIGHIIHHIHHIIIIHIIIIGIIIIIIIIIIIIIIIIIIIHHIIIIIIIIIIIIIIIHIIIIIIIIIIIIIIIIIIIIIIIDDDDD
@HISEQ:969:HM2KJBCX2:2:1102:7788:12351 2:N:0:ACTATGCA
GTGGCCTACTACCCAACTATCCCTATTAATCATTACGTCGATCCTAGAAACCAACAAAATAGAATCAAACGTCCTATTTCATTATTCCATGCTAATGTATTCAAGCGTAAGCCTGCTTTAAACACTCTAATTTTTTCAAAGTAACAGTCCTGATTCCCCACGACACCAAATTAATGACATCGCGGTTCTTCAGAAGGTAGGAACCAATAATGCCAGTGCGTACCGAAGCACGACCAACAATTTGATCCCGAAATTCAACTACGAGCTTTTTAACTGCAACAACTTTAATATACGCTATTGGAGCTGGAATTACCGCGGCTGCTGGCACCAGACTTGCCCTCCAA
+
DDDDDIIIIIIIIIIHHIIIIIIIIIIIIIIIIIIHIIIIIIIIIIIIIFHHHHIGHIIIIIHHIIIIIIIGGIIIIHIIIIIIIHIIIIIGIHIIIIIIIIIIIHIIIIIHIIIIIIIHHHHIIIIIGIIIIIIIIHHHIIHIIIIIIIIIIIIIIIIHHHIIIIIIIHIIIIIIHIIIIIIIIIIIIIIIIIHIIIIIIIIIIIIIIIIIIIIIIIIIIIIIIIIIIHIIIIIIIIIIHIIIIIIHIIIHGIIIIIIIHIIIIIIIIIHHHIIIIIIIIIIIIHIIIHHHIIIIIIHIIIIIIIIIIIIIIIIIIIIIIIIIHIIIIIIIIIIIIIIDDDDC
@HISEQ:969:HM2KJBCX2:2:1102:18368:13259 2:N:0:ACTATGCA
GTGGCCTACTACCCCAACTATCCCTATTAATCATTACGTCAATCCTAGAAACCAACAAAATAGGATCAAACGTCCTATTTCATTATTCCATGCTAATGTATTCAAGCGTTAGCCTGCTTTAAACACTCTAATTTTTTCAAAGTAACAGTCCTGTTTCCCTGCAACACCAAATTAATGACATTACAGTTCTTCAAGAAGGAGGAACCAGTAAAGCCAGTACATACCAGAGGCACGACCAACCTACTAATCCCGAAATTCAACTACGAGCTTTTTAACTGCAACAACTTTAATATACGCTATTGGAGCTGGAATTACCGCGGCTGCTGGCACCAGACTTGCCCTCCAA
+
CDDDDIIIIIIIIIIIIIIIIIIIIIIIIIIIIIIIIIIIIIIIIIHIIIIIIIIIIIIIIIIIGHIIIIIIIIIIIIIIIIIIIIIIIIIIHIIIIIIIIIIIIHIIIIIHIIIIIHIIIIIIIIIIIIIIIIIHIIIIIIIIIHIIIIIIIIIIHHIIIIIIIIHIIIIIIIIIIHIIIIIIIIIIHIIIIIIGIIIHHIIIIIHIIIIIIIHIIIHIIIIIIIIIIIIIIIIIIIIIIIIHHIHHIIIIIIIIHIIIIHHIIIIIIIIIIIIIIIHIIIIIIIIIIIIIIIHIIIIIIIIIIGIIIIIIIIIIIIIIIIIIIIIIIIIIIIIIIIIIIDDDDD
@HISEQ:969:HM2KJBCX2:2:1102:8710:14119 2:N:0:ACTATGCA
GTGGCCTACTACCCCAACTATCCCTATTAATCATTACGTCAATCCTAGAAACCAACAAAATAGGTTTGAACGTCCTATTTCATTATTCCATGCTAATGTATTCAAGCAAATGCCTGCTTTAAACACTCTAATTTTTTCAAAGTAACAGTCCTGTTTCCCTGCAACACCAAATTAATGACATTACAGTTCTTCAGAAAGGAGGAATCAGCGAGACCAGTTCATACCAGTGGCACGACCAGCCTGCTGACCCCGAAATTCAACTACGAGCTTTTTAACTGCAACAACTTTAATATACGCTATTGGAGCTGGAATTACCGCGGCTGCTGGCACCAGACTTGCCCTCCAA
+
BBD@DEHIHHHHHGHIHHHHHIIEHHIHHIIIHIIIIIIIIHIIIHIIIIIIIHIIFHHCH@GFHGHCHH?HHHIIEIIICCHH?GHFCHIHEHHHIGHHIHEGHHHHGHHEHHHHIIFHIIHEHHGHHIIHHHFHIHADHHHIFHEHHGFIHIHHGHHFHIHHGHHHHHHIHIIIFHGHHHFGHEIHIGHIHGFFHHIHIIHIIIIHECHGCCHIHIIIIIIHHIIIIHDIIHHIIIIHHHFHHIIIIIIHIHGHHEEHIIIHIIHHIHGIHEIIIIIHIIIIGIHHIHGIIIIIIIIHGIIIIHHHGIHIIIIHIIIIIIIHIIIHIIHHHCHEHIIHHBDDDD
@HISEQ:969:HM2KJBCX2:2:1102:9242:14247 2:N:0:ACTATGCA
GTGGCCTACTACCCCAACTATCCCTATTAATCATTACGGCTCTCCTAGAAACCAACAAAATAGGAGCGCCGTCCTATTCCATTATTCCATGCTAATGTATTCGAGCAAAGGCCTGCTTTGAACACTCTAATTTTTTCAAAGTAAAAGTCCTGCTTCCCGAAACACGCCCAGTGAAGGGCATGCCGTTCCGCAGAAGGAAAGGCCCGGCCGAACCAGTGCACGCGGTGAGGCGGACCGGTCAGCCAGGCCCAAGGTTCAACTACGAGCTTTTTAACCGCAACAACTTTAATATACGCTATTGGAGCTGGAATTACCGCGGCTGCTGGCACCAGACTTGCCCTCCAA
+
DDDADIIIIIIGGHEHHHIHIIIIHIHHHHIHIHHHHHCHIHGHHIIIIIIIIIHII@GHHHHCHFHGDEEE?HEFGHIHHIIHIIIIHIHHIIIIIHIHHFHIHIIHIHHHIIIIIIIHHHHIHHIFHIHHGHIHIIHHHHEHIIIIHIHHGHHHFHGCEHHHIIIIHHIHIIHHIHIIIIHHDG=IGIIIIIHHHEHGHHEHHIIIIIHDHIIIHHIHIIIIHEHIIIHHIHIDIHIIIHHHHIHHCHHHHHHFHHIIIIIIIHIIIIIIHHH?HGIIIIHIIGIIHIHHEIIHIHHCIGIIIIIHIIIIIHIIIIIIHIHIIHHIIIIHIIIIIHIGDDDDD
@HISEQ:969:HM2KJBCX2:2:1102:3539:14986 2:N:0:ACTATGCA
GTGGCCTACTACCCCAACTATCCCTATTAATCATTACGGTGATCCTAGAAACCAACAAAATAGAACCATGCCGTCCTATTCTATTATTCCATGCTAATGTATTCGAGCAAAAATGCCTGCTTTAAACACTCTAATTTTTTCAAGGTAAAGGTCCTGGATCCGCAAGACACCCAATTAAGGACATCAAGTTTCTCCAGAAGGTGAGAAATCAACAGTAACAGTTCATACCCCTTAAGGCACGACCATTACGTCAATCCCGAAATTCAACTACGAGCTTTTTAACTGCAACAACTTTAATATACGCTATTGGAGCTGGAATTACCGCGGCTGCTGGCACCAGACTTGCCCTCCAA
+
DDDDDIIIIIIIIIIIIIIIIIIIIIIIIIIIIIIIIIIIIIIIIIIHIIIIHIIIHEHHGHHGIIIIIIGIIHIIIHIIIIIIIIIIIIIIIHIHIIIHIEHHHIIIGIHIIIHGIIIIIIIHGIIHHIIIIIIIIIHIIIIIIIIGHHHHIIIIIHIHHIIIHHIIIHGHHIIIIIIIIHIIIIHHGHHHIIIIIIIIIIIIIHIHHIIIHIHHHIHHFHHIIHIIIIIHHHHHHHHIGHHHHHHGEECCHHEHHGIHIIHHFHHGHEHECHG?EIHGIIHEIIHHH@FHHD?HHHHHGHIHIHIIIHIHHHIGIHIHIHGIIIIHIIIHIGHIIIIIHHGHHDE@DDDDD
@HISEQ:969:HM2KJBCX2:2:1102:5542:15724 2:N:0:ACTATGCA
GTGGCCTACTACCCCAACTATCCCTATTAATCATTACGTCAATCCTAGAAACCAACAAAATAGGATCGAACGTCCTATTTCATTATTCCATGCTAATGTATTCAAGCGTTAGCCTGCTTTAAACACTCTAATTTTTTCAAAGTAACAGTCCTGTTTCCCTGCAACACCAAATTAATGACATTACAGTTCTTCAGAAAGGAGGAATCAGCGAAGCCAGTGCATACCAGTGGCACGACCAACCTGCTGACCCCGAAATTCAACTACGAGCTTTTTAACTGCAACAACTTTAATATACGCTATTGGAGCTGGAATTACCGCGGCTGCTGGCACCAGACTTGCCCTCCAA
+
DDDDDIIIIIIIIIIIIIIIIIIIIIIIIIIIIIIIIIIIIIIHIIIIIIIIIIIIEHIIIIHIIIIIIIIIHHHIIIIIIHIIIIIIIIIIIIIIIIIIIIIIIIIIIIIIIIIIIIIIIIIIIIIIIIIIIIIIIIIIIIIIIIIIIIIIIIIIIIIIIIIIIIIIIIIIIIIIIIIIIIIIIIIIIIIIIIIIIIIIIIIIIIIIIIIIIIIIIIIIIIIIIIIIIIIIIIIIIIIIIIIHHIIIIIIIIIIIIIIIIIIIIIIIIIIIIIIIIIIIIIIIIIIIIIIIIIIIIIIIIIIIIIIIIIIIIIIIIIIIIIIIIIIIIIIIIIIIIIIIIDDDDD
@HISEQ:969:HM2KJBCX2:2:1102:20531:14451 2:N:0:ACTATGCA
GTGGCCTACTACCCCAACTATCCCTATTAATCATTACGGTGGTCCTAGAAACCAACAAAATAGAACCACAACGTCCTATTCTATTATTCCATGCTAATCTATTCAAGCAATAGCCCGCTTTAAACACTCTAATTTTTTCAAGGTAATGGTCCTGGCTCCCCAACACACCCAATTAAGGACATACTGGTTCACCAGAAGGAAGACCCGACAACAGGACAGTACTCGCCAAAGACGGACCGCCCGGCCAAGTCTAAAATTCAACTACGAGCTTTTTAACTGCAACAACTTTAATATACGCTATTGGAGCTGGAATTACCGCGGCTGCTGGCACCAGACTTGCCCTCCAA
+
DDDDDIIIIIIIIIIHIIIIIIIIIIIIIHHIIIIIIIIIIIIIIHIIIIIIIGIIIHHIIIHIHIIIIIHHIHIIIIIIIIIIIHIIHHIIHGHFIGGHIHHEHIIIIIIIHIIHIIIIIHHIIIGHIIHIIIIHIHIIIHHHIIHHIHHIHHHHHHHIIIHHIHIIHIHHIHIHIHIIIIIIIIIIHHIHIIIIIIIIHHEIHIIHIIIHIIHHHIIHIIIHIIIGIIIIIIIIHI=IIHIIHHIIHHCHIIIHIIIIIIHIIIIIIIIIIIIIIIIIHHIIIIIHIGIHIGIIIIIIHIIIIIIIIIIIIIIIIIIIIIIIIIIIHIIIIIIIIIIIIIDDDDD
@HISEQ:969:HM2KJBCX2:2:1102:5665:15083 2:N:0:ACTATGCA
GTGGCCTACTACCCAACTATCCCTATTAATCATTACGGTGGTCCTAGAAACCAACAAAATAGAACCACAACGTCCTATTCTATTATTCCATGCTAATCTATTCAAGCAATAGCCCGCTTTAAACACTCTAATTTTTTCAAGGTAATGGTCCTGGCTCCCCAACACACCCAATAAAGGACATGCTGGCTCACCAGAAGGAAGACCCGACAGCAGACAGTACTCGCCAAAGACGGACCGCCCGGCCAGGCCTAAAATTCAACTACGAGCTTTTTAACTGCAACAACTTTAATATACGCTATTGGAGCTGGAATTACCGCGGCTGCTGGCACCAGACTTGCCCTCCAA
+
DDDDBHHIGIIHIIII0F@HGGIIHFHFHHIHEHIHHHIHHIHHIEH@GHHHEFIHHIIIIHHGECHHFHIIDCGHIHECHCHHECHEHHHGI@FH?HHHCEHIHIIGIHHHIIIHHIHHHHFHHIHIIIHHHEHHHHHHHIIHHHHEIHIIHHHHIIIIIIHHHHIIIIHIHFHHBGIIHIIIHIIIHHHIIHIIHFHHHIIIIIIHHIIHIIIIIIIIIIIIIIIIHHHHHIIIIIIII?HHIIHIIIIIIHIHIIIIHHHIIIIIIIIIHHIIIIIIIIIIIIIIHHIIIIIIIIIIIIIIIIHIIIIIIIIIIIIIHIHIIIIIIIIIIIIIIIIIDDDDD
@HISEQ:969:HM2KJBCX2:2:1102:19273:16289 2:N:0:ACTATGCA
GTGGCCTACTACCCCAACATCCCTATTAATCATTACGTCAATCCTAGAAACCAACAAAATAGGATCAACGTCCTATTTCATTATTCCATGCTAATGTATTCAAGCGCGAGCCTGCTTTAAACACTCTAATTTTTTCAAAGTAACAGTCCTGATTCCCCACCACACCAAATTAATGACATGATGGTTCGTCAGAAGGTAGGAATCAGTAACACCAGTACGTACCGAAGGCACGACCAGCGTACTAATCCCGAAATTCAACTACGAGCTTTTTAACTGCAACAACTTTAATATACGCTATTGGAGCTGGAATTACCGCGGCTGCTGGCACCAGACTTGCCCTCCAA
+
DDCADIIIIIIIIIGIIIIHHHIIIIIIIIHHIIIIHHIIIIIIIIIHIII?HHIIIIHIHHHHEHHIHHHHHIIIIHIHIHIHEHHIEH1FGHIIHIIHIIIIHGIGIHHEHHHIIIIHGHEHHIIIIIIHCFHHHIIIHHHHIHHIHFEHHGIHIIIIHHHIHIIIHEIIIHHIIHIIIIIIIIIIIIIIIIIIIIIIIIIIIIIHIIIHIIIIIIIIIHIIIIIHIIIIIIIIIIIIIIIIIIHIIIIIIIIHIIIIHIHHIIIIIIIIIIIHIIIIIHIIIIIIIIIIIIIIIIHIIIIIIIIIIIIIIIIIIIIIIIIIIIIIIIIIIIIIIIIDDDDD
@HISEQ:969:HM2KJBCX2:2:1102:6813:16830 2:N:0:ACTATGCA
GTGGCCTACTACCCCAACTATCCCTATTAATCATTACGTCAATCCTAGAAACCAACAAAATAGAATCAAACGTCCTATTTCATTATTCCATGCTAATGTATTCAAGCGTGCGCCTGCTTTAAACACTCTAATTTTTTCAAAGTAACAGTCCTGATTCCCCACGACACCAAATTAATGACATCGCGGTTCTTCAGAAGGTAGGAACCAATAATGCCAGTACGTACCGAAGCACGACCGACAGTCTGATCCCGAAATTCAACTACGAGCTTTTTAACTGCAACAACTTTAATATACGCTATTGGAGCTGGAATTACCGCGGCTGCTGGCACCAGACTTGCCCTCCAA
+
DB@<@G1<<CFF1<C@GEE@CCCFHHHIFHH@GHEH1<F@@EEGGHEFCHFHHHIHCCHHHIHHEHHGHIH=C@EHHHCEFFHHCH?FHEHIFCEHIFHHHHIGIHHHHIIHEGHIHIIIHGHHFIHIIIHIHHHHHIIHEHHHHHHIHIIIIIIIGIHHGHIIHGACHHHIIIIIIHIIIHHF?IIIIIHHHIHHEHHFECGFEHH;HGHHHHCHIIHHIHHEHEHHIHIGHIIIHHHIIIHFIIIIIGIIIIIIIHHGHEGHCHCIHIHHGEGIHIHGCCCIH?IIIHHHE<HHHIIIHIIHHIHHHGHHIGIIIIIHIIIIIIIIIIHHHIIHFHHFDAD@@
@HISEQ:969:HM2KJBCX2:2:1102:4913:17093 2:N:0:ACTATGCA
GTGGCCTACTACCCCAACTATCCCTATTAATCATTACATCGATCCTAGAAACCAACAAAATAGAATTGGATGTCCTATTTTATTATTCTATGCTAATGTATTCAAGCGTGAGCCTGCTTTAAACACTCTAATTTTTACAAAGTAACAGTCCTAATTCCCCGTGACACCAAATTAATGGCATTACGGTTCTTTAAAAGATGAGAAATTAATAATATCAGTACATACCAACGGCATGACCAAAACATTGATTTCGAAATTCAACTACGAGCTTTTTAACTGCAACAACTTTAATATACGCTATTGGAGCTAGAATTACTGTGGCTGCTAGCACCAGACTTGCCCTCCAA
+
DDDDDIIIIIIIIIIIIIIIIIIIIIIIIIIIIIIIIIIIIIIIIIIIIHIIIIIIHIEHHHHIIIIIIIIIIHIHHHHHIIIIIHIIIGIIIIIHHIIHIHHHIIIIIIIIHIIHIIIIIIIIIIIIIIIIIIIIIIIIHIHIIIIIIIIIIIIHIIIIIIHIIIIIIIIIIIIIIIIIIIIIIIHHIIIIIIIIIIIIIIIIIIIIIIIIIIIIIIHIIIIIIIIIIIIIIIIIIIIIHIIIHHIIIIIIHIIIIIIIIIIHIIIIIIIIIIIIIIIIIIIIIIIIIIIIIIIIIIHIIIIIIIIIIIIIIIIIIIIIIIIIIIIIIIIIIIIIIIIIIIDDDDD
@HISEQ:969:HM2KJBCX2:2:1102:9810:17108 2:N:0:ACTATGCA
GTGGCCTACTACCCCAACTATCCCTATTAATCATTACGTCAATCCTAGAAACCAACAAAATAGGATCGAACGTCCTATTTCATTATTCCATGCTAATGTATTCAAGCGTTAGCTTGCTTTAAACACTCTAATTTTTTCAAAGTAACAGTCCAAATTCCCCAAAGCACCAAATTAATGGCATTAAGGTTCATCAGGAAGGAGGAATCAGTGAGACCAGTACATACCAGAGGCATGACCAACCTACTAACTCCGAAATTCAACTACGAGCTTTTTAACTGCAACAACTTTAATATACGCTATTGGAGCTGGAATTACCGCGGCTGCTGGCACCAGACTTGCCCTCCAA
+
DDDADIHIIIEHHIIHHIHHIIIIIHIHIHHIIIIIIIIHCHHHHIIHIIGIFFHHCHIEHIHHIIIHIGHHH1EHIIIIHIIIHIIHHIIIGHHHIGIIHHHHHIIIIIIIHGHHIIIHHHIIIIIIIHFHHEIIIIIIIIIIIHIHHHHHHIIIIIIHHHIIIIIIIHHIIIIIIIIIIIIIIIIIIIIIHIIIIIIIIIIIIIIIIIIIIIIHIIIIIIIGII=IHIIIIIIIIIHIIIHHGIIIIIIIIIIHIHHIIIIIHHGIIIHIHHFHHIHIIHHHIGHHIIIIIIIIIIIIIIIIIIIIIHIIIIIIIIIIIIIHHIIIIIIIIGHIIIIIIDBDDD
@HISEQ:969:HM2KJBCX2:2:1102:6497:17543 2:N:0:ACTATGCA
GTGGCCTACTACCCAACTATCCCTATTAATCATTACGTCAATCCTAGAAACCAACAAAATAGGATCAAACGTCCTATTTCATTATTCCATGCTAATGTATTCAAGCGTTAGCCTGCTTTAAACACTCTAATTTTTTCAAAGTAACAGTCCTGTTTCCCTGCAACACCAAATTAATGACATTACAGTTCTTCAAGAAGGAGGAACCAGTAAAGCCAGTGCATACCAGAGGCACGACCAACCTACTAATCCCGAAATTCAACTACGAGCTTTTTAACTGCAACAACTTTAATATACGCTATTGGAGCTGGAATTACCGCGGCTGCTGGCACCAGACTTGCCCTCCAA
+
DDDDDIIIIIIIIIIIIIIIIIIIIIIIIIIIIIIIIIIIIIIIIIIIIIIIIIIIIIIIIIIIIIIIIIHIIHIIIIIIIHIIIIHIIIIHIIIIIIIIIIIIIIIIIIIIIIIIIIIIIIIIIIIIIIIIIIIIIIIIIIIIIIIIIIIIIIIIIIIIIIIIIIIIIHIHIIIIIIIIIIIIIIIIIIIIIIIIIIIIIIIIIIIIIIIIIIIIIIIIIIIIIIIIIIIIIIIIIIIIIIHIIIHIIIIIIIIIIIIIIIIIIIIIIIIIIHIIIIIIIIIIIIIIIIIIIIIIIIIIIIIIIIIIIIIIIIIIIIIIIIIIIIIIIIIIIIIIIIIIDDDDD
@HISEQ:969:HM2KJBCX2:2:1102:19487:17647 2:N:0:ACTATGCA
GTGGCCTACTACCCCAACTATCCCTATTAATCATTACGTCGATCCTAGAAACCAACAAAATAAGATCAAACGTCCTATTTCATTATTCCATGCTAATGTATTCAAGCGTGTGCCTGCTTTAAACACTCTAATTTTTTCAAAGTAACAGTCCTGATTCCCCATATCACCAAATTAATGACATCATAGTTCGTCAGAAGGGAGAAATCAATAATACCAGTACATACCGAAGTACGACCGATATATTGATCCCGAAATTCAACTACGAGCTTTTTAACTGCAACAACTTTAATATACGCTATTGGAGCTGGAATTACCGCGGCTGCTGGCACCAGACTTGCCCTCCAA
+
DDCDAEHHHEFHGHHHIICGH@GFHIIHIIIHHIIIIH@@FDHGIHIIIHIIEHHI@HHHHHI@?@HIIGHHFHHIHIIHHHHIIHHCC@GHFEHHEHFHFCFGHEHHIIIHHHHHHHHECHHIHHHHHHH?F1HHHHHGGHHHHHHF@HHHIIIEHHHEHEFFHHG?@GHGHHGHEGCFCFHHHCFHHHHEGCFH@GHFHHGHH@GHFHF@GHHHCHF6EDHHIIIHHIHHHHHHEHHIFFECCC<<FHEHHEHHCEHECIHIIHHHHHHEHGHHIIIIIIHHHGGFHHHEEDHHHEHHHIHIHHIHEHHCHDCCIIIIIHEEGC1GIHD1CHHIIIIHDDBDD
@HISEQ:969:HM2KJBCX2:2:1102:8263:16869 2:N:0:ACTATGCA
GTGGCCTACTACCCCAACTATCCCTATTAATCATTACGTCAATCCTAGAAACCAACAAAATAGGATCAAACGTCCTATTTCATTATTCCATGCTAATGTATTCAAGCGTTAGCCTGCTTTAAACACTCTAATTTTTTCAAAGTAACAGTCCTGTTTCCCTGCAACACCAAATTAATGACATTACAGTTCTTCAAGAAGGAGGAACCAGTAAAGCCAGTACATACCAGAGGCACGACCAACTTACTAATCCCGAAATTCAACTACGAGCTTTTTAACTGCAACAACTTTAATATACGCTATTGGAGCTGGAATTACCGCGGCTGCTGGCACCAGACTTGCCCTC
+
DDDDCIIIIIIIIIIIIIIIHIIIIIIIIIIIHIIIIIIIIIIIIIIIIIIIIIHIIIGIHIHIIIIIIIIIHIHIIIIIIHIIIIIIIIIIIIIIIIHHHIIIIIIHIIIIHIIIHIIHHHHHIIHHIIIIIHIIHIIIIIIIIHIIIIIIIIIIIIIIIIIIIHHIHHIIHIIIIIIIIIIIIIIHIHHIIIIIIIIIIIIIIIIIIIIIIIIIIIIIIHIIIIIIIIIIIIIIIIIIIHIIIIIHIIIIIIIIIIIIHIIIIIIHIIIIIIHIIIIIIHIIIIIIIIIIIIIIIIIIHIIIIIIIIIIIIIIIIIIIIIIIIIIIIIIIIIIIIIDDDDD
@HISEQ:969:HM2KJBCX2:2:1102:16541:17719 2:N:0:ACTATGCA
GTGGCCTACTACCCCAACTATCCCTATTAATCATTACGTCGATCCTAGAAACCAACAAAATAGAATCAAACGTCCTATTTCATTATTCCATGCTAATGTATTCAAGCGTGAGCCTGCTTTAAACACTCTAATTTTTTCAAAGTAACAGTCCTGATTCCCCACAACACCAAATAAATTACATCATGGTTCGTCAGAAGGGAGAAACCAACAATGCCAGTACGTACCTAGGCACGACCGACATGATGGTCCCGAAATTCAACTACGAGCTTTTTAACTGCAGCAACTTTAATATACGCTATTGGAGCTGGAATTACCGCGGCTGCTGGCACCAGACTTGCCCTCCAA
+
DD@DDHHICH@GFHHHEHHCG@GH@HHHIIICCHHHHG@1CEHFHHI1FHEH1<EHI@GHHIFCHEFGEG1C<DDEHC@HEHHFHHHE@HHF?HHG1DHECFCDG@8DECEHCGEDHCGHHHHHIIHHGHEGHGBCFEHFFAEHHHFH1EEF@@C<E@@71FDGDHHGGHHC/@F;#<@EC/@FD/CG=HECGCEIHF@IIHEHHEH@HHHGGHFIIHEEGCCHHG@EHFIIHEDCIIIIIHD<HHDC<<CHGC<1CGCG=IHIIGHFHIHHEEHHHIIHGIIIHC@HIGIGIIIIIHHCEGGIHIHIHIHCHHCGIIIIIIIIIHHIIHHIHHIIIIIIDDDDD
@HISEQ:969:HM2KJBCX2:2:1102:14626:18222 2:N:0:ACTATGCA
GTGGCCTACTACCCCAACTATCCCTATTAATCATTACGTCAATCCTAGAAACCAACAAAATAGGATCAAACGTCCTATTTCATTATTCCATGCTAATGTATTCAAGCGTTAGCTTGCTTTAAACACTCTAATTTTTTCAAAGTAACAGTCCTGTTTCCCTGCAACACCAAATTAATGGCATTACAGTTCTTCAGAAAGGAGGAATCAGCGAAGCCAGTACATACCAGTGGCATGACCAACCTGCTGACCCCGAAATTCAACTACGAGCTTTTTAACTGCAACAACTTTAATATACGCTATTGGAGCTGGAATTACCGCGGCTGCTGGCACCAGACTTC
+
DDDDCIIIIIIIIIIIIIIIIIIIIIIIIIIIIIIIIIIIIIIIIIIIIIHIIIIIIIIIIIIIGHIIIIIHIGHIIIIIIIIIIIIIIIIIHIIIIHHIIIIIIIIIIIHHIIHHIIIIIIIIHHIIIIIIIIIHHHHIIIIIIIIIIHHIIIIIIIIIIIIIIIIHIHHHHHIIIIHIIIIIIIIHIIIIHIIIIIIIIIIHHIIIIIIIIIIIIIIIIIIIIIIIIIIIIIIHFIHIHHIIIIIIIHIIIHIIIIIIIIIIIIIIIIIIHIIIIIIIIIIIIIIIIIIIIIIIIIIIIIIIIIIIIIIIIIIIIIIIIIIIIIIIIIIIIDDDDD
@HISEQ:969:HM2KJBCX2:2:1102:9342:18727 2:N:0:ACTATGCA
GTGGCCTACTACCCCAACTATCCCTATTAATCATTACATCGATCCTAGAAACCAACAAAATAGAATCGGATGTCCTATTTCATTATTCCATGCTAATGTATTCAAGCGTAAGCTTGCTTTAAACACTCTAATTTTTTCAAGGTAACAGTCCTAATTCCCCATAACATCAAATAAATGACATTATGGTTCTTTAGAAGGTGAGAACCAATAAAACCAGTACATACCAAGGCATGACCGATTCCTTGATCCCGAAATTCAACTACGAGCTTTTTAACTGCAACAACTTTAATATACGCTATTGGAGCTGGAATTACCGCGGCTGCTGGCACCAGACTTGCCCTCCAA
+
DDDDDIIIIIIIIIIIIIIIIIIIIIIHIIIHHIHIIIIHIIIIIIIIIIIIIIIIGHHIIIHIIIIIIHHGIIFHIIIIIIHIIIIH@EHHIIIIIIIIIHHIIHHIHHIIIHIIIIIIIIIIGIIIIIIIIHHIHIIHHIIIHIHHHIIIHHHHGIHHIIHIIIIIIIIIIIIIIIIIIIIIIIHIHIHHIIIIIIIIHHHHHIIIIIIHIIIIIIIIIIIIIIIIIIIIIIIIIIIIIIIIIHHIIIIIIIHHHHIIIIIIIIIHIIIIIIIIIIIIIIIIIIIIIIIIIIIIHIIIIIIIIIIIIIIIIHIIIIIIIIIIIIHIIIIIIIIIIIIIDDDDD
@HISEQ:969:HM2KJBCX2:2:1102:19992:18776 2:N:0:ACTATGCA
GTGGCCTACTACCCAACTATCCCTATTAATCATTACGTCAATCCTAGAAACCAACAAAATAGGTTTGAACGTCCTATTTCATTATTCCATGCTAATGTATTCAAGCGTTAGCCTGCTTTAAACACTCTAATTTTTTCAAAGTAACAGTCCTGTTTCCCTGCAACACCAAATTAATGGCATTACAGTTCTTCAGAAAGGAGGAATCAGCGAAACCAGTTCATACCAGTGGCACGACCAACCTGCTGACCCCGAAATTCAACTACGAGCTTTTTAACTGCAACAACTTTAATATACGCTATTGGAGCTGGAATTACCGCGGCTGCTGGCACCAGACTTGCCCTCCAA
+
@DDDDHIHIIHHIIIIIIIIIIGHHIIIIIHHIIIIIHHCHHIIIIFHHHIIGGHIIIIIHGHIHIHIIIGIGIHIIIFGCFHGHHHHIFGHHHIIHIHHIHHHIIHHHIIGIIIIIIIIIIIHHHFGHHEHEHIHHGHHIIHIHHHIIHFGHHHHHH@GIHHHHHHHHHHGHHHFEHGEHIHGHIIIIIIHHIIIIHGEHHFHHHHIHHEGHEHFHIHHHHH<IHGC=HHHEHHIIHEFEFDCGHEGHHHIIHFGCGHGGCED<<HFHHGIHFHFIIHIHIIHHEIHHIHCIHIHGIIIIIIHIIHIIIIIIHHHHFHHHHIIHHHEIHHFHHHIHDGGDDDDD
@HISEQ:969:HM2KJBCX2:2:1102:8637:19126 2:N:0:ACTATGCA
GTGGCCTACTACCCCAACTATCCCTATTAATCATTACGTCAATCCTAGAAACCAACAAAATAGAATCAAACGTCCTATTCCGTTATTCCATGCTAATGTATTCAAGCGTGAGCCTGCTTTAAACACTCTAATTTTTTCAAAGTAACAGTCCTGATTTCCCATAACACCAAATTAATGGCATTATAGTTCGTCAGAAGAGAGAAACCGATTATACCAGTACGTACAAAAGCACGACCAATAAACCGGTCTCGAAATTCAACTACGAGCTTTTTAACTGCAACAACTTTAATATACGCTATTGGAGCTGGAATTACCGCGGCTGCTGGCACCAGACTTGCCCTCCAA
+
DDDDDIIIIHIHIIIIIIIIIIIIIIIIIIIIIIIIIIIIIIIIIIIIIHHHHIIIIIIEHHHIIIIIHIIIIIIIIIHIHIIIIIIIGHHIIIHIIIIIIHIHIHHIIIIHIIIIIIIIIIIIIHIIIIIIIHIIIIIIIIIIIIIIHHIIIIIIIHIIIIIIIIIIIIHHIHIIIIIIIIIIIHHHIHIIIIIIIIIIIIIIIHIIIIIIIIIIIIIIIIIIIIIIIIIIIIIHIHIIHGHCIIIIIIHIIHIIIIIIIIIIIIIIIIIIIHIIIIIIIIIIIHIIIHIIIIIIIIIIIIIIIIIIIIIIIIIIIIIIIIIIIIIIIIIIIIIIIIIIDDDDD
@HISEQ:969:HM2KJBCX2:2:1102:17228:18975 2:N:0:ACTATGCA
GTGGCCTACTACCCCAACTATCCCTATTAATCATTACGTCAATCCTAGAAACCAACAAAATAGGATCGAACGTCCTATTTCATTATTCCATGCTAATGTATTCAAGCGTTAGCCTGCTTTAAACACTCTAATTTTTTCAAAGTAACAGTCCTGTTTCCCTGCTACACCAAATTAATGGCATTACAGTTCTTCAGAAAGGAGGAATCAGCGAAGCCAGTGCATACCAGTGGCACGACCAACCTGCTGACCCCGAAATTCAACTACGAGCTTTTTAACTGCAACAACTTTAATATACGCTATTGGAGCTGGAATTACCGCGGCTGCTGGCACCAGACTTGCCCTCCAA
+
DDDCDIIIIIIIIIIIIIIIIIIIIIIIIIIIIIIIIIIIIIIIIEHHIIIIIIIIHIHCHEHHGHIHHHHGIHIIIIHIIIIHIIGFHIIIFHHIIHHIIGEHIIIIIIIIIIIGIIEEHAFHGIIIIIIIGHIHHIIIEEHHIGIHEEHHGIIHFIFIFEHHHIIHHAFHGHFHHHHCHEGHIIIIIH;GCHGHHIHHHIIHIHGIHHCDHDE1<FHE1AHIIIIHHHIHGCED<:HH@G@HIIIIGIGCCEC?H?H@C<<01ECG<11C<1HHF111<11<1<1EHECECHC?E?F@H@G@GCGF@?C@<FC<CHEHGC??HHG?FEC1HCGDGC<<<D<<D<
@HISEQ:969:HM2KJBCX2:2:1102:13084:19391 2:N:0:ACTATGCA
GTGGCCTACTACCCCAACTATCCCTATTAATCATTACGGTGATCCTAGAAACCAACAAAATAGAACCATGCCGTCCTATTCTATTATTCCATGCTAATGTATTCGAGCAAAAATGCCTGCTTTAAACACTCTAATTTTTTCAAGGTAAAGGTCCTGGATCCGCAAGACACCCAATAAAGGACATCAAGTTTCTCCAGAAGGTGAGAAATCAACAGTAACAGTTCATACCCCTTAAGGCATGACCATCACGTCAATCCCGAAATTCAACTACGAGCTTTTTAACTGCAACAACTTTAATATACGCTATTGGAGCTGGAATTACCGCGGCTGCTGGCACCAGACTTGCCCTCCAA
+
DDDDDIIIIIIIIIIIIIIHIHIIIIIIIIIIIIIIIIIIIIIIIIIIIIIIIIIIIIIHIIHIIIIHIIIHIIIIIHIHIIEHHIIIHHIIIIIIIIHIIHHHHIIIIIIIIIIIIIIHIIIHHHHIFIIIIIIIIIIIIIIIIIIIIIIIIIIIHIHIIIIIIIIIIIIIIIIIHHIIIIIIIIIIIIIIIIIIIIIIIIIIIIIIIIIIIIIIIIIIIIIIIIIIIIIIIIIIIIIIIIIIIIIIIIHGIIHIIIIIIIIIIIIIIIIIIIIIIIIIIIIIIIIIIIIIIIIIIIIIIIIIIIIIIIIIIIIIIIIIIIIIIIIIIIIIIIIIIIIIIIIIIIIIDDDDD
@HISEQ:969:HM2KJBCX2:2:1102:8964:20053 2:N:0:ACTATGCA
GTGGCCTACTACCCAACTATCCCTATTAATCGTTACGGTGGTCCTAGAAACCAACAAAATAGAACCACAACTCACTATTCTATTATTCCTTGCTAATCTATTCAAGCAATAGCCCGCTTTAAACACTCTAATTTTTTCAAGGTAATGGTCCTCGCTCCCCAACACACCCAATAAAGGACATGCTGGCTCACCAGAAGGAAGACCCGACAGCAGACAGTACTCGCCAAAGACGGACCGCCCGGCCAGGCCTAAAATTCAACTACGAGCTTTTTAACTGCAACAACTTTAATATACGCTATTGGAGCTGGAATTACCGCGGCTGCTGGCACCAGACTTGCCCTCCAA
+
@<0<@11111D1<C<1GEC11<<C1<<1@<11<DE0<0<1CGHHI@HEH@<C1101C@<C111<C@<111011<1<C1<1<<DH1<CF@1<DH111<<<C1<1FF/11<<111<D?/<0D1F111D11<?CC<6<<CF-EHG@-B.-;-77:+.?.<CBEB@A?=E.EEEF.,8:.?GEGECCG/.EG=.DD8FCC/HFC?:-FA?HGFG@D1FD>CC<</ADC<.E1EF<<<?HC<?FHFDECDG</1?F?@11CFCCD</<EF1HG?C<11<111HHEEGHFFHG1HF0CEE@@C@@HG@G1HHEHHHG<IHDEHHHEHEEFCIHHIHHIHHCCGC0C@?@@@
@HISEQ:969:HM2KJBCX2:2:1102:17829:20622 2:N:0:ACTATGCA
GTGGCCTACTACCCCAACTATCCCTATTAATCATTACGTCAATCCTAGAAACCAACAAAATAGGATCAAACGTCCTATTTCATTATTCCATGCTAATGTATTCAAGCGTTAGCCTGCTTTAAACACTCTAATTTTTTCAAAGTAACAGTCCTGTTTCCCTGCAACACCAAATTAATGACATTACAGTTCTTCAAGAAGGAGGAACCAGTAAAGCCAGTACATACCAGAGGCACGACCAACTTACTAATCCCGAAATTCAACTACGAGCTTTTTAACTGCAACAACTTTAATATACGCTATTGGAGCTGGAATTACCGCGGCTGCTGGCACCAGACTTGCCT
+
0DDAD1D@HFG<1D1CEHHIIIIHHEHCGHHFCHHHH1C@@CFHEH?@G@@FEHHCEE@GHH@11C@CEC1D<@CGHC?EHEHC@GHHIHHGECHHGHHHGC@HHI@GFEHHHEFHHHHHEGHBDHEHAGEEFHHEHEHHHG?GD<7<D@8<HEHGF<C<?@=EIHG?HHHFHIIIIHHHHHHHH@@CG0HIHGFCGCFFCFHGC1D.8HCHH:HHE@GFGHGCCEHHGDEHEGGE7FD8?IHF@FC/CE<<@GH?GHF<@0FC?HHEHIHHH@CEHCHHFEF<<1IHHEIHHEHED@HHGHCHGC<1EHIHHEDDGIIIHH@HH@HEGCHHEEH@DADAB
@HISEQ:969:HM2KJBCX2:2:1102:20704:19847 2:N:0:ACTATGCA
GTGGCCTACTACCCCAACTATCCCTATTAATCATTACGGTGATCCTAGAAACCAACGAAATAGAATCAGTCCGTCCTATTTCATTATTCCATGCTAATGTATTCAGACGATAGTCTGCTTTAAACACTCTAATTTTTTCAAAGTAACAGTCCTGATTTCCAACCACACCAAATAAATGGCATGAAAGTTCCTCAGAAGGTAGAGATCCATCTCACCAGTACAGACAATTAAGCCTGACCAATGGGTAGACCCCGAAGTTCAACTACGAGCTTTTTAACTGCAACAACTTAAATATACGCTATTGGAGCTGGAATTACCGCGGCTGCTGGCACCAGACTTGCCCTCCAA
+
DDDDDIIHHHIIIIIIIIIIIIIIIIIHIIIIIIIIIIIIIIIHIIGFHIIIIIIIIHIIHIIIIIIIIIIIIGHHHGHFHIHHIHHIIIIHHIIIIIIIIHHHIIHHIHIIIIIHIIE@HHIIIGIIIIIIIHHIIIIIHHHHHIIIHIIHHHHHHGHHIIIHHIIIIIIIHHIHIIIIIIHIIIGIIIHIIIIIIIIIIIIIIIIIIIHIIIIIIIHIIIIHIHIIIIHIIIIIIIHGIIIIIHGGIIIHIIIIIIHIIIIIIIIIIIIIIIIIIIIIIIIIIIIIIIIIIIIIIIIIIIIIIIIIIIIIIIIIIIIIIIIIIIIIIIIIIIIIIIIIIIIDDDDD
@HISEQ:969:HM2KJBCX2:2:1102:16912:21268 2:N:0:ACTATGCA
GTGGCCTACTACCCCAACTATCCCTATTAATCATTACGTCAATCCTAGAAACCAACAAAATAGGATCGAACGTCCTATTTCATTATTCCATGCTAATGTATTCAAGCGTTAGCCTGCTTTAAACACTCTAATTTTTTCAAAGTAACAGTCCTGTTTCCCTGCAACACCAAATTAATGACATTACAGTTCTTCAGAAAGGAGGAATCAGCGAAGCCAGTACATACCAGTGGCACGACCAACCTGCTGACCCCGAAATTCAACTACGAGCTTTTTAACTGCAACAACTTTAATATACGCTATTGGAGCTGGAATTACCGCGGCTGCTGGCACCAGACTAGCCCTCCAA
+
DDDDDIIIHIHIIIIIIHHHHIIIIIIIIIIIIIIGICHHIIHIIIIHIIIIIIIIHHCHIIHHIHIECHHHHHIIGIIIIIIEHGHI?G@FFEHHIIHIIHIIIHIIHIIHHHIIIIIIHHHHHIHHIHIIIIHIIIIIHIIIHIIIHGIHHIHIIIIIIIIIIIHHHHHIHIIGHHIIIIIIIIIIGIIHIIHHIIIIIIIIIIIIIIHIIIIIIIHHEIIHIIIIIIIIHIHIIIHIIIHHGIHHIHIIIIIIIGIIIIIIIIIIIIIIIIHIIIIIIIIIIIIIIIIIIIIIIIIIIIIIIIIGIIIIIIIIIIIIIIIIIIIIIIIIIIIIIIIIIDDDDD
@HISEQ:969:HM2KJBCX2:2:1102:8270:20259 2:N:0:ACTATGCA
GTGGCCTACTACCCCAACTATCCCTATTAATCATTACGTCAATCCTAGAAACCAACAAAATAGGATCGAACGTCCTATTTCATTATTCCATGCTAATGTATTCAAGCGTTAGCCTGCTTTAAACACTCTAATTTTTTCAAAGTAACAGTCCTGTTTCCCTGCAACACCAAATTAATGACATTACAGTTCTTCAAGAAGGAGGAATCAGTAAAGCCAGTACATACCATTGGCACGACCAACCTACTGACCCCGAAATTCAACTACGAGCTTTTTAACTGCAACAACTTTAATATACGCTATTGGAGCTGGAATTACCGCGGCTGCTGGCACCAGACTTGCCCTCCAA
+
DDDDDIIIIIIIIIIIIIIIIIIIIIIIIIIIIIIIIIIIIIIIIIIIIIIIIHHIHHIIIIHIIIIHHHIIIIIIIIIIIGIHIIHHHHIIHIIGIIIIIIIHIIIIIIIIHIIIIIIIIIIIIIIIIIIIIIIHHIIHIIIIIIIIIIIIIIIIIIIIIIIIIIIIIIIHIIIIIIIIIIIIIIIIIIIIIIIIIIIIIIIIIIIIIIIIIIIIIIIIIIIHIHIIIIIIIIIIIHGIIIHIHIIIIIIIIIIIHIIIIIIIIIIIIIIIIIIIIIIIIIIIIIIIIIIIIIIIIIIIIIIIIIIIIIIIIIIIIIIIIIIIIIIIIIIHIIIIIIIIIDDDDD
@HISEQ:969:HM2KJBCX2:2:1102:17956:21375 2:N:0:ACTATGCA
GTGGCCTACTACCCCAACTATCCCTATTAATCATTACGTCAATCCTAGAAACCAACAAAATAGGATCGAACGTCCTATTTCATTATTCCATGCTAATGTATTCAAGCGTTAGCCTGCTTTAAACACTCTAATTTTTTCAAAGTAACAGTCCTGTTTCCCTGCAACACCAAATTAATGACATTACAGTTCTTCAGAAAGGAGGAATCAGCGAAGCCAGTGCATACCAGTGGCACGACCAACCTGCTGACCCCGAAATTCAACTACGAGCTTTTTAACTGCAACAACTTTAATATACGCTATTGGAGCTGGAATTACCGCGGCTGCTGGCACCAGACTTGCCCTCCAA
+
DD?@DHI?GHEEE?@DEHHHIHE<CF@EFCHIIIFFEHEHHHH@GHHEEHHHFEH@GFHHH1<<FFH0GHI/FGCHHHEGHHIHF?HDGGHCEH@CHHEHHIIIHHHGCHHHHIHFHHIHCHH@HEEGHHIGHHHHHEHF@HHFGG@EHCEHHHFBHEHHFEHGGFEGCFHHEFGEFDCFHH@GHHGHHHIHH@FGHHEEE/GHHHC0/FCCCHHGGFEHHCHHECCHE0<HCF6C7ECH6GAEFHEH?DEIHCFC1HFCEIHGC<1EHHIIHC<GEHFHCGC<HHG<C@?IHHC1<1CGD@EIIIHFHEFIIHHDE?EHHHHEFCE@CHEIGIHGIIIIHD@DDB
@HISEQ:969:HM2KJBCX2:2:1102:20521:21661 2:N:0:ACTATGCA
GTGGCCTACTACCCCAACTATCCCTATTAATCATTACGTCGATCCTAGAAACCAACAAAATAGAATCAAACGTCCTATTTCGTTATTCCATGCTAATGTATTCAAGCGTGAGCCTGCTTTAAACACTCTAATTTTTTCAAAGTAACAGTCCTGATTCCCCATGACACCAAATTAATGACATCATGGTTCGTCAGAAGGTAGGAATCAATAATACCAGTACGTACAATAGCACGACCAATAAATTGATCCCGAAATTCAACTACGAGCTTTTTAACTGCAACAACTTTAATATACGCTATTGGAGCTGGAATTACCGCGGCTGCTGGCACCAGACTTGCCCTCCAA
+
DDDDDIIIIIIIIIIIIIIIHIIIIIIIIIIIIIIIIIIIIIIIIIIIIIIIIIIIIIIHIIIIIHIIIIHGHIIIIIIIIIIIIIIIIIIHIIIIIIIHGIIIIIIHIIIHHIIIIIIHIHIIIIIIIIIIIHIIIHIIIIIIIIIIHIIIIIHIIIIHIIIIIIIIIIIHHIIIIIIIIIIIHIIIIIHHHIIIIIHHIIIIIIIIIIIHHIIIIIIIIIIHIIIIIIIIIIIIIIHIIIIHIIIIHIIIIIIIIIIIIIIIIIIIIIIIIIIIIIIIIIIIIHHIIIIIIIIIIIIIIIIIIIIIIIIIIIIIIIIIIIIIIIIIIIIIIIIIIIIIDDDDD
@HISEQ:969:HM2KJBCX2:2:1102:13070:21714 2:N:0:ACTATGCA
GTGGCCTACTACCCCAACTATCCCTATTAATCATTACGTCAATCCTAGAAACCAACAAAATAGGATCAAACGTCCTATTTCATTATTCCATGCTAATGTATTCAAGCGTTAGCCTGCTTTAAACACTCTAATTTTTTCAAAGTAACAGTCCTGTTTCCCTGCAACACCAAATTAATGACATTACAGTTCTTCAAGAAGGAGGAACCAGTAAAGCCAGTACATACCAGAGGCACGACCAACCTACTAATCCCGAAATTCAACTACGAGCTTTTTAACTGCAACAACTTTAATATACGCTATTGGAGCTGGAATTACCGCGGCTGCTGGCACCAGACTTGCCCTCCAA
+
DDDDDIIIIIIIHIIIIIIIIIIIIIIIIIIIIIIIIIIIHIIHIIIHHIIIIIII@HHIHHHIHIIIHIEHHEHHHIIIHIHHIIIGHIHIGHIFIIIIIHIHIIHIIIIHIHHIIIIIIIIIIIHIIIHHIHIIIIHIIIIIIIIHHHIIIIIIIHIIIIIIIIIIIHHIHIHIHHIIHIIIIIIIIIIIIIHHHGHHIIIIIIIIIIIIIIIHIIIIIIIIIIIIIIIIIIIIIIIIIIHHHIHHIIIIIIIIIIHHFIIIIIIIIIIIIIIIIIIIIIIIHIIHIIIIIHIIIIIIIIIIIIIHHIIIIIIIIIIHIIIIIIIIIIIIIIIIIIIIIDDDDD
@HISEQ:969:HM2KJBCX2:2:1102:4780:23246 2:N:0:ACTATGCA
GTGGCCTACTACCCCAACTATCCCTATTAATCATTACGTCAATCCTAGAAACCAACAAAATAGGATCGAACGTCCTATTTCATTATTCCATGCTAATGTATTCAAGCGTTAGCCTGCTTTAAACACTCTAATTTTTTCAAAGTAACAGTCCTGTTTCCCTGCAACACCAAATTAATGACATTACAGTTCTTCAGAAAGGAGGAATCAGCGAAGCCAGTGCATACCAGTGGCACGACCAACCTGCTGACCCCGAAATTCAACTACGAGCTTTTTAACTGCAACAACTTTAATATACGCTATTGGAGCTGGAATTACCGCGGCTGCTGGCACCAGACTTGCCCTCCAA
+
DDDDDIIIIIIIIIIIHIIIIIIIIIIIHIIIIIIIIIIIIIIIIIIIGIIIHFHHHHHHHIIIIIIIGHHIIIII@HHIICHFHIIIIIIIHIIHHHIHIEIHHIIIIIHHIIIIIIIHIHHE@GHIHIBGHHHHHHHEHGIIIHHIIIIIGHHIIIEHHGIIIHHIIHHIHIIIIIHIHIIIIIIIHIIIIHIHIIIIIIIIHIIIIIIIIHIIIIHIIIIIIIIIIIIIIIIHIIHIIIIIHIIIGHHHHIIIIIIIIIIIIIIIIIIIIIIIIIIIIIHHIIIGIIHHIIIIIIIIIIIIIIIIIIIIIIIIIIIIIIIIIIHIHIIHIHHIIIIIIDDDDD
@HISEQ:969:HM2KJBCX2:2:1102:16342:23106 2:N:0:ACTATGCA
GTGGCCTACTACCCAACTATCCCTATTAATCATTACGTCGATCCTAGAAACCAACAAAATAGAATCAAACGTCCTATTTCGTTATTCCATGCTAATGTATTCAAGCGTGAGCCTGCTTTAAACACTCTAATTTTTTCAAAGTAACAGTCCTGATTCCCCATGACACCAAATTAATGACATCATGGTTCGTCAGAAGGTAGGAATCAATAATACCAGTACGTACAATAGCACGACCAATAAATTGATCCCGAAATTCAACTACGAGCTTTTTAACTGCAACAACTTTAATATACGCTATTGGAGCTGGAATTACCGCGGCTGCTGGCACCAGACTTGCCCTCCAA
+
DDDDBHHIIIIIIIIIIIIIIIIIIIIIIIHIIIHHHIIIHIHIHHIIIIIHIIIIIIHHIIFIIIIHIIIIIIIHHIIHEHIHIHHH1FGCGHHHIIIIIIHHHIGIIIIIIHIIIIIIIHIIIHIHIIHHIIIIIIIHHHIIIIIHHIHHHHHIIHIIHIIIIIIIIHGHIHIIHHHFHHGIIIIIHGIIIIIIIHHHHIIIIIHIIHIIIIIIHIIIIIIIIIII<IHEEHHHIHIIIIHHHHIIIHIIHHFIIIIHIIIIIIIIIHIIIIIIIIIIIIIHFFIHIIIIIHHGHIIHHHIIIIHIIIHIIIHIIIIIIHHGHIIIIIIIIIIHIIIDDDDD
@HISEQ:969:HM2KJBCX2:2:1102:10965:23489 2:N:0:ACTATGCA
GTGGCCTACTACCCCAACTATCCCTATTAATCATTACGTCAATCCTAGAAACCAACAAAATAGGATCGAACGTCCTATTTCATTATTCCATGCTAATGTATTCAAGCGTTAGCCTGCTTTAAACACTCTAATTTTTTCAAAGTAACAGTCCTGTTTCCCTGCAACACCAAATTAATGACATTACAGTTCTTCAGAAAGGAGGAATCAGCGAAGCCAGTACATACCAGTGGCACGACCAACCTGCTGACCCCGAAATTCAACTACGAGCTTTTTAACTGCAACAACTTTAATATACGCTATTGGAGCTGGAATTACCGCGGCTGCTGGCACCAGACTTGCCCTCCAA
+
DDDDDIIIIIIIIIIIIIHIIIGIIHIIIIIIIIIHHHIIIIIHIIHIIIIIIIIIIHIHHHHHEHIEGHIIGEHHIIHIHIIIIHIIIIIIGHIIIIIHIIHIIIHIIIIIIIIIIIHIIIHIIHHHIHIIIHHIIIIIIHIIIHIIIIIHIIIIIHIIIIIIIIIIIIHHHIIIIIIIIHIIIIIIIIIIIIIIIIIIHIIHHIIIIIIIIIIIIIIIIIIIIIIIIHIIIIIIHIIIIIIHGIIIIIIIIIIIIIIIIIIIIIGIIHIIIIIIIIIIHHGIIIHIIIHIIIIIIHIIIIIIIIIIIIIIIIIIIIIIIIIIIIIIIIIIHHHIIIIIIDDDDD
@HISEQ:969:HM2KJBCX2:2:1102:18493:22615 2:N:0:ACTATGCA
GTGGCCTACTACCCCAACTATCCCTATTAATCATTACGTCAATCCTAGAAACCAACAAAATAGGATCAAACGTCCTATTTCATTATTCCATGCTAATGTATTCAAGCGTTAGCCTGCTTTAAACACTCTAATTTTTTCAAAGTAACAGTCCTGTTTCCCTGCAACACCAAATTAATGACATTACAGTTCTTCAAGAAGGAGGAACCAGTAAAGCCAGTGCATACCAGAGGCACGACCAACCTACTAATCCCGAAATTCAACTACGAGCTTTTTAACTGCAACAACTTTAATATACGCTATTGGAGCTGGAATTACCGCGGCTGCTGGCACCAGACTTGCCCTCCAA
+
ADDADIIIIIIIIIIHIIIIIIIIIIIIIIIIIIIIIIIIIHIIIIGIIIIIHIIIHIIIIIIIIIIIIIGHIIHIIIIGHIIEHII?HIIIHHIIIIHIHIHHIIGIIIIIIIIIIIIIIIHHIIIIIIIIIIIIIIIIIIIIIIIIHIIIIIIHHHHIIHIIIIIIIIIHHIIIIIIIHIIIIIIIIHIIHIIIIIIIIIIHIHHIIIHIIIIIIHIIIIIIIIIIIIIIIIIIIGIIHHHIHGHHGIIIIIIIIIIIIIHIIIIIIIIIIIIIIIIIIIIIHIHHIIIIIIIIIIIIIIIIIIIIIIIIIIIIIIIIIIIGIIIIIIIIIIIIIIHIIDDDDD
@HISEQ:969:HM2KJBCX2:2:1102:14613:23377 2:N:0:ACTATGCA
GTGGCCTACTACCCCAACTATCCCTATTAATCATTACGTCGATCCTAGAAACCAACAAAATAGAATCAAACGTCCTATTTCATTATTCCATGCTAATGTATTCAAGCGTGCGCCTGCTTTAAACACTCTAATTTTTTCAAAGTAACAGTCCTGATTCCCCACGACACCAAATTAATGACATCGCGATTCTTCAGAAGGTAGGAACCAATAATGCCAGTGCGTACCGAGGCACGACCGACAATCTGATCCCGAAATTCAACTACGAGCTTTTTAACTGCAACAACTTTAATATACGCTATTGGAGCTGGAATTACCGCGGCTGCTGGCACCAGACTTGCCCTCCAA
+
DDDDDIIIIIIIIIIIIIIIIIIIIIIIIIIIIIIIIIIIHIIIIIIIIIIIHIIIIIIIIIIIIIIIIIIIHIIIHIIIIIIIIIIIIIIIIIIIIIIIIHHIIHIIHIIIIIIIIIIIIIIIIIIIIIIIIIHIHIIIIHIIIIIIHIIIIIIIIIIIIIIIIIIIIIIIHIHIIIIIIIIHIIHIIIIIIIIIIIIIIIIIIHIHHHHHIIIIIIHHGIIGIIIIIIIIIIIIIHIIIHHHIIIIIIIIIIIIIIIIIIIIIIIIIIIIIHIIIIIIIIIIIIIIIIHIIIIIIIIIIIIIIIIIIIIIIIIIIIIIIIIIIIIIIIIIIIIIIIIIDDDDD
@HISEQ:969:HM2KJBCX2:2:1102:11418:24500 2:N:0:ACTATGCA
GTGGCCTACTACCCCAACTATCCCTATTAATCATTACGTCAATCCTAGAAACCAACAAAATAGGATCAAACGTCCTATTTCATTATTCCATGCTAATGTATTCAAGCGTTAACCTGCTTTAAACACTCTAATTTTTTCAAAGTAACAGTCCTGTTTCCCTGCAACACCAAATTAATGACATTACAGTTCTTCAAGAAGGAGGAACCAGTAAAGCCAGTACATACCAGAGGCACGACCAACTTACTAATCCCGAAATTCAACTACGAGCTTTTTAACTGCAACAACTTTAATATACGCTATTGGAGCTGGAATTACCGCGGCTGCTGGCACCAGACTTGCCCTCCA
+
DDDDCIIIIIIIIIIIIIIIIIIIIIIIIIHIIIIIIIHIIIIIIIIIEHIIIIIIIIIHIIIIHHIIIIIIIIIIIIIHIIIIIIHHIIHHFHHIHIIIIHIIIFHIHIIIIIIHHHIIIHIIIIIIIIIIIGIIIIIIIIIIIIIIIHIIIHIIIIHIIIIIIIIIIHHHHIIIIHGIIIIIIIIIIIIIIIIIIIIGIIIIIIIHIHIIIHIHIIIIIIIIIIIIIIHIIIHHIIIIIHHHIIGIIIIIIHIIHIIIIIIIIHIIIIIIIIIIIIIHIIIIIIIIIIIIIIIIIIIIHIIIIIIIIIIIIIIIIIIIIIIIIIIHIHIIIIIIIIHIDDDDD
@HISEQ:969:HM2KJBCX2:2:1102:14439:24908 2:N:0:ACTATGCA
GTGGCCTACTACCCCAACTATCCCTATTAATCATTACGGTGATCCTAGAAACCAACAAAATAGAACCATGCCGTCCTATTCTATTATTCCATGCTAATGTATTCGAGCAAAAATGCCTGCTTTAAACACTCTAATTTTTTCAAGGTAAAGGTCCTGGATCCGCAAGACACCCAATTAAGGACATCAAGTTTCTCCAGAAGGTGAGAAATCAACAGCGACAGTTCATACCCCTTAAGGCATGACCATCACGTCAATCCCGAAATTCAACTACGAGCTTTTTAACTGCAACAACTTTAATATACGCTATTGGAGCTGGAATTACCGCGGCTGCTGGCACCAGACTTGCCCTCCAA
+
DDDDDIIIIIIIIIIIIIIHIIIIIIIIIIIIIIIIIIIIIIIIIIIIIIIIIIIIGIIIIIIHHIIIIIIIIHIIIGIIIIIIIIIIIIHHGIIEHHHHIGHIHHHIIIHIIIIIIIIIIIIIHIIIIIIIIIIIIIIIIIIIIIIIIIIIHIIIIIIIIIIIIIIHIIIIIIIIIGIIIIIIIIIIIIHIIIIIIIIIIIIIIIIIHIIIIIIIIIIIIIIIIIIIIIIIIIIIIIIIIIIIIIIIIIHGIIIIGIIIIIIIIIIIIIIIIIIIIIIIIIIIIIIIIIIIIIIIIIIIIIIIIIIIIIIIIIIIIIIIIIIIIIIIIIIIIIIHIIIIIIIIIIIIDDDDD
@HISEQ:969:HM2KJBCX2:2:1102:19981:24993 2:N:0:ACTATGCA
GTGGCCTACTACCCCAACTATCCCTATTAATCATTACGTCGATCCTAGAAACCAACAAAATAGAATCAAACGTCCTATTTCGTTATTCCATGCTAATGTATTCAAGCGTGAGCCTGCTTTAAACACTCTAATTTTTTCAAAGTAACAGTCCTGATTCCCCATGACACCAAATTAATGACATCATGGTTCGTCAGAAGGTAGGAATCAATAATACCAGTACGTACAATAGCACGACCAATAAATTGATCCCGAAATTCAACTACGAGCTTTTTAACTGCAACAACTTTAATATACGCTATTGGAGCTGGAATTACCGCGGCTGCTGGCACCAGACTTGCCCTCCAA
+
DBDDAHHHIHHIIIIGGHIIIIIIIIIIIGHHHIIIIIHIIIHIIIIIHHEHHHHIIHFIIIIIICHHCEHHIHDC@GHHHIIIIIIIIIHIGHHEIIIIIGEIIHIHIIIIHHIIIIIIIIIIHIIHHIHHIHHEHHIHIHHIIIIHIIHIIHEIIIHIIIIIIIHHHFHHIHHIHIHHIHGIHHHHHHHGIHIIHIHHIIIIHHHFHEEHGHIIIIIHGIIHIHIIIIIIIIIIIHIIIIHGHHDHHGIIIIHIIHIIIIIIIIHHIIIHIHIIIIIIIIIIIIHIIHGCEIIIIIIHIIIIIIHHIIIIIIIIIIIHHHIIHHHIIIIIIIHIIIII@DBBD
@HISEQ:969:HM2KJBCX2:2:1102:16018:25379 2:N:0:ACTATGCA
GTGGCCTACTACCCCAACTATCCCTATTAATCATTACGGTGGTCCTAGAAACCAACAAAATAGAACCATGCCGTCCTATTTTATTATTCCATGCTAATGTATTCAAGCAAAAATGCCTGCTTTAAACACTCTAATTTTTTCAAAGTAAAGGTCCTGGTTCCCCGCGGCACCCAATTAAGGACATCGCGGTTCTCCAGAAGGTGAGAAATTGACTGCACCAGTTCATACCCCGTAAGGCACGACCGATGCGCCAATCCCGAAATTCAACTACGAGCTTTTTAACTGCAACAACTTTAATATACGCTATTGGAGCTGGAATTACCGCGGCTGCTGGCACCAGACTTGCCCTCCA
+
DDDDDIIIIHIIIIIIIIIIIIIIIHIIIIIIIIIHIIIIHHIIIIGHHIIIIHHIIIIGIHHHHIIIIEHGHHIIIHHHIIHHHIIIHIIIIHHEHIIIIHHHHIHIIIIIIIIHIIIIIIIIIIIHIIIIIHIIIIIIIIHIIHIIIIHHHHIIIIGIIHIIIIHIIIIIIIHIHIIIIIIIIIIIIHHIIIIIIIIIIIIIIIIIIIIIIIIIIIIIIIHIIHHIIIIIIIIHIHHIIHIIGIIIIHHIIIIIIIIIIIHHIIIIIIHIIIIIIIIIIIHHIIIIIIIIIHGHIIIIIIIIIIIIIIIIIIIIIIIIIIIIHIGIIIIIIIIIIIIIIIIIIIIDDDDD
@HISEQ:969:HM2KJBCX2:2:1102:12205:25397 2:N:0:ACTATGCA
GTGGCCTACTACCCAACTATCCCTATTAATCATTACGTCAATCCTAGAAACCAACAAAATAGGATCGAACGTCCTATTTCATTATTCCATGCTAATGTATTCAAGCGTTAGCTTGCTTTAAACACTCTAATTTTTTCAAAGTAACAGTCCAAATTCCCCGCAACACCAAATTAATGGCATTACGGATCATCAGGAAGGAGGAATCAGTGAGACCAGTACATACCAGAGGCATGACCAATCTACTAACCCCGAAATTCAACTACGAGCTTTTTAACTGCAACAACTTTAATATACGCTATTGGAGCTGGAATTACCGCGGCTGCTGGCACCAGACTTGCCCTCCAA
+
DDDDDIIIIIIIIIIIIIIIIIIIIIIIIIIIIIIIIIIIIIIIIIIIIIIHIIIIIIIIIIIIIIHIHIHIIIIIIIIHGIIIIIHIIIIIIIIIIIIIIIIIIHHIIIHIIIIIIIIHIIIIIHIIIIIIIIIIHIHIIIIIIIIIIIIIIIIIIIIIIIIIIIIIIIIIIIIIIIHIIIIIIIIIIIIIIIIIIIIIIIIIIIIIIIIIIIIIIIIIIIIIIIIIIIIIIIIIIIIIIIIHHHIIIIIIIIIIIIIIIIIIIIIIIIIIIHIIIIIIIIIIIIIIIIIIIIIIIIIIIIIIIIIIIIIIIIIIIIIIIIIIIIIIIIIIIIIIIIIIDDDDD
@HISEQ:969:HM2KJBCX2:2:1102:9018:26078 2:N:0:ACTATGCA
GTGGCCTACTACCCCAACTATCCCTATTAATCATTACGTCAACCCTAGAAACCAACAAAATAGGATCAAACGTCCTATTTTATTATTCCATGCTAATGTATTCAAGCGTTAGCCTGCTTTAAACACTCTAATTTTTTCAAAGTAACAGTCCTGTTTCCCCGCAACACCAAATTAATGGCATCACGGTTCTTCAAGAAGGAGGAATCAGCAAGGCCAGTTCATACCGGTGGCACGACCAACCTGCTGACCCCGAAATTCAACTACGAGCTTTTTAACTGCAACAACTTTAATATACGCTATTGGAGCTGGAATTACCGCGGCTGCTGGCACCAGACTTGCCCTCCAA
+
@DD@DEHHCFCHIHHIHIIHIIIIIIHIIIIHIIIIIIIIIIGHIHIGHHIIIIIIIHIIHIHEHIIIIHIIHHIIIIIIHHIIHIIIIIIHHIHHIIIIIIHIIHHHIIIHIIIHIIIIIIIIIIHIIIIHIIIIIHIIIIIIHHIHIIHHIIHIIIIIIHIIHIIHHIHIHHHHIHHEHHIIIIIIIHIIIIIIIIHHHIIIIIHFHHIIGHIIHHIHHIHIIIIIIIIIIIIIHHIIIIHHHHEHHIIIIIIIIIIIIIIIIIIIIIIIIIIIIIIIHIIIIIIHIIIIIIIIIHIIIIIIIIIIIIIIIIIIIIIHIIIIIIIIIIIIIHIIIIIIIDDDDD
@HISEQ:969:HM2KJBCX2:2:1102:4553:26350 2:N:0:ACTATGCA
GTGGCCTACTACCCCAACTATCCCTATTAATCATTACTCATTTCCCCAAAAACCAACAAAATTCGAGATACGAGTCCTAAATTATTATTCCATGCTAATGTATTCATAACTTTCAGCCTGCTTTAAACACTCTAATTTTTTCAAAGTAAAGGTCCTGGATTGCGAACCCAACCCAGTAAAGGGCAGGAACGTTCTCCAGGAAGATGGTAAGCGCGCATCGGCACTCACACACGATACCGTGGCGGGCCAAGCGCACTATACCAGAAATCCGACTACGAGCTTTTTAACTGCAACAACTTTAATATACGCTATTGGAGCTGGAATTACCGCGGCTGCTGGCACCAGACTTGCCCTCCAA
+
DDDCDIIIIIIIIHIIIIGHICGHIIIIIHGHHIHI@HGHIIIIIIIIIIIIHGHHIHHHIEHHIIIHIIIHIIHHHD1CHHHHHIIIH@@HHIHHIIIIIFHECHGHIIIHHIIIGHHHHGHHHHH@HHHHHIIIHGHHHHHFHIFHFIHGHEIHHIHHHHHGC??CECGHDIIIHGGHHFIIIIIHHIIHHIHIIIIIHHHIIHIHIIIIIIIHIHDHHGIIIHH@IIIIIIHHHIIHIGIHHH@HFHIHIGIHGIIHIIIIIIHIHIIIIIHIHHIHIHEHHIIIIIHIIIIIHHCHIIIIHHIHHEIIIIIIIHIHEIIIDIHIIIIIHIIIIIGIIIIIHHHIIIIIIDCDDA
@HISEQ:969:HM2KJBCX2:2:1102:3936:26343 2:N:0:ACTATGCA
GTGGCCTACTACCCAACTATCCCTATTAATCATTACGTCAATCCTAGAAACCAACAAAATAGGATCGAACGTCCTATTTCATTATTCCATGCTAATGTATTCAAGCGTTAGCCTGCTTTAAACACTCTAATTTTTTCAAAGTAACAGTCCTGTTTCCCTGCAACACCAAATTAATGACATTACAGTTCTTCAGAAAGGAGGAATCAGCGAAGCCAGTACATACCAGTGGCACGACCAACCTGCTGACCCCGAAATTCAACTACGAGCTTTTTAACTGCAACAACTTTAATATACGCTATTGGAGCTGGAATTACCGCGGCTGCTGGCACCAGACTTGCCCTCCAA
+
DDDDDIIIIIIHIIHIIIIHIIIIIIIIIIIIIIIIFHIHIIIIIIIIHIHIIIIIICGHHHIIIIGIHIGIIIIIIIIIIIIHHHIIIIIGHIIIHHIHHHIHIHHIHIIHIIIIIIIIIIHIHIHIIGHHIIIIIIHGHHHIIHIIIIHHHIHIIIIHGIIIHIIIIHHGIIIIIIIHHIIIIIHHHIHIIIIIIIIIIIIIIIIIHIIIIIIIHIIIIIIIIIHHIHIIIHHHHGEHHIHGIIIIHIIIGIIIHIIIIIHIIIHIIIIIIHHHIIHIIHGEHIIIIIIIIHIIIIIIIIIIIHIIIIIIIIIIIIIIIHIHIIIIIIIIIIIIHIIIDADDD
@HISEQ:969:HM2KJBCX2:2:1102:3002:26596 2:N:0:ACTATGCA
GTGGCCTACTACCCCAACTATCCCTATTAATCATTACAGCGGTCCTAGAAACCAACAAAATAGAACCGATGTCCTATTCTATTATTCCATGCTAATGTATTCGAGCAAAGGCCTGCTTTGAACACTCTAATTTTTTCAAGGTAAAAGTCCTGGTTCCCCACGACACCCAGTAAAGGGCATCGGGTTTCCCAGAAGGAAAGACCCGACCGAATCCGTACGCTCGATTAGGAGGACAGATCAGCCAGGTCCAAGGTTCAACTACGAGCTTTTTAACGGCAACAACTTTAATATACGCTATTGGAGCTGGAATTACCGCGGCTGCTGGCACCAGACTTGCCCTCCAA
+
DDDDDIIIIIIHIIIIIIIIIIIIIIIIIIIIIIIIIIIIIIIIIIIIIIIIIIIIIGIGHHEGHHIHDHHIHHIIIIGIIHIHIIIHIGIGHIIIIIIIHHHHFHIIIIIIIHIHIIIIHIHHIIIIIHHHHIIHIIHGHHIIIIIIIIIIHCEIHIIIIGIIIIIIIHHIIIIHHIIIIIHIIIHHIIIIIIIIIIIIIIIIIIIIIIIHIIIIIIIIIIIIIIIIIIIIIIIIIIIIIIHIIIIIIIIIIIIIIIIIIIIIIIIIIIIIIIIIIIIIIIIIIIIIIIIHIIIIIIIIIIIIIIIIIIIIIIIIIIIIIIIIIIIIIIIIIIIIIIIDDDDD
@HISEQ:969:HM2KJBCX2:2:1102:2018:26765 2:N:0:ACTATGCA
GTGGCCTACTACCCAACTATCCCTATTAATCATTACGTCAACCCTAGAAACCAACAAAATAGGATCAAACGTCCTATTTTATTATTCCATGCTAATGTATTCAAGCGTTAGCCTGCTTTAAACACTCTAATTTTTTCAAAGTAACAGTCCTGTTTCCCCGCAACACCAAATTAATGGCATCACGGTTCTTCAAGAAGGAGGAATCAGCGAGGCCAGTGCATACCATTGGCACGACCAACCTGCTGACCCCGAAATTCAACTACGAGCTTTTTAACTGCAACAACTTTAATATACGCTATTGGAGCTGGAATTACCGCGGCTGCTGGCACCAGACTTGCCCTCCAA
+
DD?DDHIIIIIIIHHIIHIIIIIIHHHHIIEHHIIFEHIIII?HEEHGIIIIFHHHIHIIEEHHGHHHHHEHFHEHGHIIGEHHHHHHHFFHHIIIIIIIIHIHIIIHIIIHHIIIHIIIIIIHIIIIIIHIIIIIIHHHIIGIIIIIIIHIHHIIIIIIIIIIIIIIHIHHHIIIIIIHIIIHIIIIIIIIHIIIIIIIIIIIIIIIIIIIHIIIIIIIIIIIIIIIIIIIIIIIIIIIIIHHIIIIIIIIIIIIIIIIIIIIIIIIIIIIIHIIIIIIIIHIIIHIIIIIIIIIIIIIIIIIIIIIIIIIIIIIIIIIIIIIIIIIIIIIHIIHIIIIDDDDD
@HISEQ:969:HM2KJBCX2:2:1102:17357:27022 2:N:0:ACTATGCA
GTGGCCTACTACCCCAACTATCCTATTAATCATTACGTCAATCCTAGAAACCAACAAAATAGGATCAACGTCCTATTTCATTATTCCATGCTAATGTATTCAAGCGAGAGCCTGCTTTAAACACTCTAATTTTTTCAAAGTAACAGTCCTGATTTCCCACCACACCAAATTAATGACATGATGGTTCGTCAGAAGGTAGAAATCAGTAACACCAGTACGTACCGAAGGCACGACCAGCGTACTAATCCCGAAATTCAACTACGAGCTTTTTAACTGCAACAACTTTAATATACGCTATTGGAGCTGGAATTACCGCGGCTGCTGGCACCAGACTTGCCCTCCAA
+
DDDDDIIIIIIIIIIIIIIIHIIIIIIIIIIIIIIIIHHIIIIIIIIIIIIIIIIIHIIIHHHIIIHIIIHIIIIIIIIIIHIIIIIIIIHGHIHIIIIIIIIHIIIHHHIGIIHIIIIIIIIIIIIIIIIIIIIIIIIIIIIIHIIIHIIHHHIGHIIIHIIIIIIGIIIIHIIIIIIIIIIIIIIIIIIIIIIIIIIIIIIHIIHIIIIIIIIIIIIIIIIIIIIIIHGIHIIIIII>HHGIIIIIIHIHHIHIHHIHEHIHIIIIIIIIIIIIIIIIIIIHIIIIIIIIIIIIIIIIIIIIIIIIIIIIIIIIIIIIIIIIIIIIIIIIIIIIIIIADDDD
@HISEQ:969:HM2KJBCX2:2:1102:2568:27799 2:N:0:ACTATGCA
GTGGCCTACTACCCCAACTATCCCTATTAATCATTACGTCGATCCTAGAAACCAACAAAATAGGTTCGATCGTCCTATTTCGTTATTCCATGCTAATGTATTCAAGCGCGAGCCTGCTTTAAGCACTCTAATTTTTTCAAAGTAACAGTCCTGTTTCCCCGCAACAACAAATTAATGCCATCACGGTTCTACAAGAAGGAGGGACCAGTGAGGCCAGTGCATACCAGTGGCACGACAAACCTACTGGCCCCGAAATTCAACTACGAGCTTTTTAACTGCAACAACTTTAATATACGCTATTGGAGCTGGAATTACCGCGGCTGCTGGCACCAGACTTGCCCTCCAA
+
DDDDDIIIIIIIIIIIIIIIIIIIIIIIIIIIIIIIIIIIIIIIIHIFGHIIFHHIIIIIIIHHIIHIIIIIIIIIHHIIIIIHEHIHIIIIIIIIIIHIIGHIIIIIIIIIIIIIIIIIIIIIIIIIIIIIIIIIIIIIIIIIHIIIIIIIIIIIIIIIIIIIIIIHIIHHIIIIIIIIIIIIIIIIIIIIIIIIIIIIIIIHIIIIIIIIIIHIIIIIIIIIIIIIIIIIIIIIIIIIIIIHIIIIIIIIIIIIIIIIIIIIIIIIIIIIIIIIIIIIIIIIIIIIIIIIIIIIIIIIIIIIIIIIIIIIIIIIIIIIIIIIIIIIIIIIIIIIIIIIIDDDDD
@HISEQ:969:HM2KJBCX2:2:1102:5598:27841 2:N:0:ACTATGCA
GTGGCCTACTACCCCAATTATCCCTATTAATCATTACGTCGATCTTAAAAACCACCAAAATAGAATCAATCGTTCAATTTCGTTATTCCAGGCTAATGTATTCAAGCGTGAGCCTGCTTTAAACACTCTAATTATTCCAAAGTAACAGTCCTGATTCCCCATGACACCAAATTAATGACATCATGGTTCGTCAGAAGGTAGGAATCAATAATACCAGTACGTACAATAGCACGACCAATAAATTGATCCCGAAATTCAACTACGAGCTTTTTAACTGCAACAACTTTAATATACGCTATTGGAGCTGGAATTACCGCGGCTGCTGGCACCAGACTTGCCCTCCAG
+
B0<@0111<11<1<10<1<111<1<11<CFCGHCHH11<<CC@111<11C1<011<<C<@1C1<1<<D11<1<1D1<@<D1<1<<<1F111<<1<D11<AC<1D1D1<<00<@GDF?GF8/8G7FAB1AHA<9$<<$8CF<FC9<1<1/HC<GE?CGD;<DD1C0<<C<5<</?8@@F?GDEC<?C<@@<0EFGHG<>@GECFEEEE@CG>F1<>F<:11/D<1111?HG<<1DC1<11HA11<://<AD1<1C@CFC0EGCC<110@?C<EEDIIHHHC<1<CFGFHHG<<<C<<C<111HE?CEHCCD1/HHCC<111E?C<1EHEHC11CCE1CHHG@DB<0
@HISEQ:969:HM2KJBCX2:2:1102:17441:27259 2:N:0:ACTATGCA
GTGGCCTACTACCCCAACTATCCCTATTAATCATTACTTCATCCTTAGAAACCAACAAAATAAGAACAAAGTCCTAAATTATTATTCCATGCTAATGTATTCAAGCGTTAGCCTGCTTTAAACACTCTAATTTTTTCAAAGTAACAGTCCTGTTTCCCTGCAACACCAAATTAATGACATTACAGTTCTTCAAGAAGGAGGAACCAGTAAAGCCAGTACATACCAGAGGCACGACCAACCTACTAATCCCGAAATTCAACTACGAGCTTTTTAACTGCAACAACTTTAATATACGCTATTGGAGCTGGAATTACCGCGGCTGCTGGCACCAGACTTGCCCTCCAA
+
BD?@DHHGHGHHIIHIIIHHIIHHHHHIIIIGIHHHIIHIIIGIIIHICHFIIIHEF11DGHHHHIIFHEHHEHHIIFHHEHHHHEGHHHEHHHEECHHHHEGECHIHHHHIHHHHHIIIIGIGHIIHHHDHIIGIHHHFIIIIIHIHHHIHHHHIGIIIIHHIHHHHEHHIIHHHHHHGHIHEIHFEHGHIHIIIIHHHHHCIHHIHHHGHFHHHHIIIHHFEHHEEIHDHHIIHGCHIHHGHIHHIHHHEHHEHHIIIHIIIHHIIIHIIIIIHHHHIIIIHGIHIIIIIIIIHEIIIIIIIHHHHHIIIIIIIIIIIIIIHIIIIHIIIIIHIGHIHBDDD@
@HISEQ:969:HM2KJBCX2:2:1102:16755:27763 2:N:0:ACTATGCA
GTGGCCTACTACCCCAACTATCCCTATTAATCATTACGTCGATCCTAGAAACCAACAAAATAGCATCAAACGTCCTATTTCGTTATTCCATGCTAATGTATTCAAGCGTGAGCCTGCTTTAAACACTCTAATTTTTTCAAAGTAACAGTCCTGATTCCCCAAGACACCAAATTAATGACATCATGGTTCGTCAGAAGGTAGGAATCAATAATACCAGTACGTACAATAGCACGACCAATAAATTGATCCCGAAATTCAACTACGAGCTTTTTAACTGCAACAACTTTAATATACGCTATTGGAGCTGGAATTACCGCGGCTGCTGGCACCAGACTTGCCCTCCAA
+
0<00D1<D?HHE111<D@EEHF1DH1GHHGC@CGH?<<GHDHHCH?111<<C1<GHHHC1GG<1<FCEF?@0<1D0CH??@1<D11<<DG<1<<<IHHGHHC@FHGCCAAHHFHHHIHGC6DCCHIHFHFHHHHHHHHFF?EHFGH?@HHHE7EEHCHGGF@HHDFHCCCHFHHHFHEIIHGCH<F;HHHGC0HHHHIHGHEHCHHHGGHHFF?BEH;CCGGGHHHFB6HEEFCED7FA@AGGCHHIIIHHFC1HF<<CGEEGECHGIHHGF<FGCF1<CF<CECDC1EG=CEHEHHEHGEEECGHGC1HEGIHCCFCEIIHIHEHHCHG@C<IIHHHCCD<@DD
@HISEQ:969:HM2KJBCX2:2:1102:8596:28971 2:N:0:ACTATGCA
GTGGCCTACTACCCCAACTATCCCTATAATCATTACGTCAATCCTAGAAACCAACAAAATAGGATCAAACGTCCTATTTCATTATTCCATGCTAATGTATTCAAGCGTTAGCCTGCTTTAAACACTCTAATTTTTTCAAAGTAACAGTCCTGTTTCCCTGCAACACCAAATTAATGACATTACAGTTCTTCAAGAAGGAGGAACCAGTAAAGCCAGTACATACCAGAGGCACGACCAACCTACTAATCCCGAAATTCAACTACGAGCTTTTTAACTGCAACAACTTTAATATACGCTATTGGAGCTGGAATTACCGCGGCTGCTGGCACCAGACTTGCCCTCCAA
+
DDDDCIIIIIIIIIIIIIIHIHIIIIIIIIIIIIHIIIIIIIIIIHIIIIIIIIIHIIHIIIIHIHHIIIHHIIIIIHIIGIIIIIHGFIIGIIIIIIHIIIIIIIIIIIIIIIIIIIIIIIIIIIIIHIIIIIIIIIIIIIIIIIIIHIIIIIIIIIIIIIIIIIIIIHHIIIIIIIIIIIIIIIIIIIIIIIIIIIIIIIIIIIIIIIIIIIIIIIIIIIIIIIIIIIIIIIIIIHIIIHHHIIIIIIIIIIIIIIIIIHIIIIIIIIIIIIIIIIIIIIIIIHIIIIIIIIIIIIHHIIIIIIIIIIIIIIIIIIIIIIIIIIIIIIIIIIIIIIIIDDDDD
@HISEQ:969:HM2KJBCX2:2:1102:4017:28076 2:N:0:ACTATGCA
GTGGCCTACTACCCCAACTATCCCTATTAATCATTACGTCAATCCTAGAAACCAACAAAATAGGATCGAACGTCCTATTTCATTATTCCATGCTAATGTATTCAAGCGTTAGCCTGCTTTAAACACTCTAATTTTTTCAAAGTAACAGTCCTGTTTCCCTGCAACACCAAATTAATGACATTACAGTTCTTCAGAAAGGAGGAATCAGCGAAACCAGTACATACCAGTGGCACGACCAACCTGCTGACCCCGAAATTCAACTACGAGCTTTTTAACTGCAACAACTTTAATATACGCTATTGGAGCTGGAATTACCGCGGCTGCTGGCACCAGACTTGCCCTCCAA
+
DDDDDIIIIIIIIIIHIIIIGIIIIIIHIIIIIGIIIIIIIHIIIIGGIIIIGHHIIIIIIIIIHIHHIIIIIGIIHHHIIIIIIIIIIGIHHIIIIHIIIGHIIHHIHIIIIIIIIHIIIIIIHHHIIIHIIIIIIIHHHIIHIHHIIHIIIIIIHHGIIIIHFHEIIHIIIIHIIIIIIIIIIIIIIIIIIIIIIIIIIIIIIIIIIIIIIIIIIIIIIIIIIIIIIIIIIIIIIIIIIIIHGIIIIIHIIIIIIIIIIIIIIIIIIIIIIIIIIIIIIIIIIIIIIGIIIIIIIIIIIIIIIIIIIIHIIIIIIIIIGIIIIIIIIIIIIIIIIIIIIDDDDD
@HISEQ:969:HM2KJBCX2:2:1102:2351:29378 2:N:0:ACTATGCA
GTGGCCTACTACCCCAACTATCCCTATTAATCATTACATCGATCCTAGAAACCAACAAAATAGAATCTGATGTCCTATTTCATTATTCCATGCTAATGTATTCAAGCGTAAGCTTGCTTTAAACACTCTAATTTTTTCAAGGTAACAGTCCTAATTCCCCATAACATCAAATAAATGACATTATGGTTCTTTAGAAGGTGAGAACCAATAAAACCAGTACATACCAAGGCATGACCGATTCCTTGATCCCGAAATTCAACTACGAGCTTTTTAACTGCAACAACTTTAATATACGCTATTGGAGCTGGAATTACCGCGGCTGCTGGCACCAGACTTGCCCTCCAA
+
DDDDDIIIIIIIIIIIIIIIIIIIIIIIIIIIIIIIIHIIIIIIIIIHIIIIIGHIHIIIIHIIHIIIHFHIIIIIGIIIIIIIIIIIIIIIIIIIIIIIIIIHIIIIIIHHIIIIIIIIIHHIIHIIIIHHIIHIIIIIIIIIIIIIIIIGIHIIIIHIIHIIIHHHIHIIIIIHHIHHHIHHHIIIIIIIIIHIIIHHHHIHHGIIIIIIIIIIIIIIIIIIIIIIIIII=IIIIIIIIIIHIIIIIIIIIIIHIIIIIHIIIIIIIIIIIIIIIIIIIIIIIIIIIIIIIIIIIIIIIIIIIIIIIIIIIIIIIIIIIIIIIIIIIIIIIIIIIIIIDDDDD
@HISEQ:969:HM2KJBCX2:2:1102:17658:29372 2:N:0:ACTATGCA
GTGGCCTACTACCCCAACTATCCCTATTAATCATTACGTCAATCCTAGAAACCAACAAAATAGGATCGAACGTCCTATTTCATTATTCCATGCTAATGTATTCAAGCGTTAGCCTGCTTTAAACACTCTAATTTTTTCAAAGTAACAGTCCTGTTTCCCTGCAACACCAAATTAATGACATTACAGTTCTTCAAGAAGGAGGAATCAGTAAAGCCAGTACACACCATTGGCACGACCAACCTACTGACCCCGAAATTCAACTACGAGCTTTTTAACTGCAACAACTTTAATATACGCTATTGGAGCTGGAATTACCGCGGCTGCTGGCACCAGACTTGCCCTCCAA
+
DD@BDHIHIHHIE?HHHIIIHHHHIIHIIIIIIIIIIHHHHIIEHIIIIIII?HHHHHFHHHHH@GHDHHIC<FEHIIHIIIIIIIIEH@HFHIHIIFEIIIHHFCHHEHHGHHHCEEEGHHGHHCHGHHHIIHIHECIIIIHIIIIHHGGIHHFE?FHI?IIHHHEHHHHIHHHHHF@@HHHHHHIIHIIIIGIHH?HG@H@C?GGIIIHGCF7HGII;HGC9CIIIHHGHFHHH?CCHHEIHGHGHECIIIIIIIHGIHEIHHHIIIHHIHHHIIIHHIHHGEEIHHIIIIIIHGIIHIHIHIHEEEGIIIHHDHIGIHIHHHHIHHIIHHFEHIIIIHDDDD@
@HISEQ:969:HM2KJBCX2:2:1102:12997:29852 2:N:0:ACTATGCA
GTGGCCTACTACCCCAACTATCCCTATTAATCATTACGGTGATCCTAGAAACCAACAAAATAGAACCATGCCGTCCTATTCTATTATTCCATGCTAATGTATTCGAGCAAAAATGCCTGCTTTAAACACTCTAATTTTTTCAAGGTAAAGGTCCTGGATCCGCAAGACACCCAATAAAGGACATCAAGTTTCTCCAGAAGGTGAGAAATCAACTGCAACAGTTCATACCCCTTAAGGCATGACCATCACGTCAATCCCGAAATTCAACTACGAGCTTTTTAACTGCAACAACTTTAATATACGCTATTGGAGCTGGAATTACCGCGGCTGCTGGCACCAGACTTGCCCTCCAA
+
DDDDDIIIIIIIIIIIIIIIIIIIIIIIIIIIIIIIIIIIGIIIIIIIIIIIIIIIIIHIHHHHIIIIIHHHIIGIHHIIIHHIIEHIHHIIIIIIIIIIIGHIIIIIIIIIIIIIIIIIIIIIIIIIIIIIHIHIIIIIIIIIIIIIIIIIIIIIHIIIIHIIIIIHIIIIIIIIIIIIIIIIIIIIHHHIIIIIIIIIIIHHHIHHIIIIIIIIIIIIIHIIHIIIIIIIIIIIIIIIIIIIIIIIIIHHIIIIIIIIIIIIIIIIIIIIIIIIIIIIIIIIIIIIIIIIIIIIIIIIHIIIIIIIIIIIIIIIIIIIIIIIIIIIIIIIIIIIIIIIIIIIIIIIDDDDD
@HISEQ:969:HM2KJBCX2:2:1102:5063:29757 2:N:0:ACTATGCA
GTGGCCTACTACCCCAACTATCCCTATTAATCATTACGGTGATCCTAGAAACCAACAAAATAGAACCATGCCGTCCTATTCTATTATTCCATGCTAATGTATTCGAGCAAAAATGCCTGCTTTAAACACTCTAATTTTTTCAAGGTAAAGGTCCTGGATCCGCAAGACACCCAATTAAGGACATCAAGTTTCTCCAGAAGGTGAGAAATCAACAGCAACAGTTCATACCCCTTAAGGCACGACCATTACGTCAATCCCGAAATTCAACTACGAGCTTTTTAACTGCAACAACTTTAATATACGCTATTGGAGCTGGAATTACCGCGGCTGCTGGCACCAGACTTGCCCTCCAA
+
DBDDDIIIIIHIIIIIIIIIIHIIIIIIHIIIHIIIIIHIIGIIHIIIIIIIIIIIIHIHHIGFHHHIIIIIHHIIIIHIIIHGIIHHHGIGGEGHIFHHHHHHHIIIHIIIHIHGHIIIIIIIHHHIHHIIIIHIIIHIIIIIHIIHHIIIHHHHHHGHIIIIIHHHIHGHIIIIIIIHHIIHHHHIIIHIIHHFFEHIIHIIGIIHHIIHIHIIGIIIIIHFGHIHHIIIIHHI<HIIIHGIIHHEHIIHIIHHIIIHHIIIIIIIHEDIIIIIIIIIIIIIIIIIIIIIIHHHIIIIHHIIIIIIIIIIIIIIIIIIIIIIGIIIIIIIIIIIIIIIHIIIIIIIDDDDD
@HISEQ:969:HM2KJBCX2:2:1102:4537:29812 2:N:0:ACTATGCA
GTGGCCTACTACCCCAACTATCCCTATTAATCATTACGTCAATCCTAGAAACCAACAAAATAGGATCAACGTCCTATTTCATTATTCCATGCTAATGTATTCAAGCGCGAGCCTGCTTTAAACACTCTAATTTTTTCAAAGTAACAGTCCTGATTCCCCGCCACACCAAATGAATGACATGATGGTTCGTCAGAAGGTAGAAACCAGTAACACCAGTACGTACCTAAGGCACGACCAACGTACTGATCCCGAAATTCAACTACGAGCTTTTTAACTGCAACAACTTTAATATACGCTATTGGAGCTGGAATTACCGCGGCTGCTGGCACCAGACTTGCCCTCCAA
+
DDDDDIIIIIIIHIIIIIIIIIIIIIIIIIIIIIIIIIIIIIIIIIIIGIIIIIIIHIIIIIHIGHHHIHIHEHIIIIIIIHIIIGFFHHGIIIIIIIIIIHHHHHIHIIIIIIIIIIIIIIIIHIIIIHIIIIIHHIIIIIIHIHHHIIIIIHHIIIIIIIIIIIIIHIIIIIIIIIIIIIIIIHIIIIIIIIIIIIIIIIHIIIIIIIIIIIIIIIIIIIIIIIIIIIIIIIIIIIIIIHHHIIIIIIIIIIIIIIIIIIIIIIIIIIIIIIIIIIIIIIIIIIIIIIIIHIIIIIIIIIIIIIIIIIIIIIIIIIIIIIIIIHIIIIIIHIHIIIIIDDDDD
@HISEQ:969:HM2KJBCX2:2:1102:4873:30016 2:N:0:ACTATGCA
GTGGCCTACTACCCCAACTATCCCTATTAATCATTACGGTGATCCTAGAAACCAACAAAATAGAACCATGCCGTCCTATTCTATTATTCCATGCTAATGTATTCGAGCAAAAATGCCTGCTTTAAACACTCTAATTTTTTCAAGGTAAAGGTCCTGGATCCGCAAGACACCCAATAAAGGACATCAAGTTTCTCCAGAAGGTGAGAAATCAACAGTAACAGTTCATACCCCTTAAGGCATGACCATCACGTCAATCCCGAAATTCAACTACGAGCTTTTTAACTGCAACAACTTTAATATACGCTATTGGAGCTGGAATTACCGCGGCTGCTGGCACCAGACTTGCCCTCCAA
+
DBDDDIHIHHHHFHIIIIIIIIIIIIIIIIIHHIIIIIIIIIIIIIIIIIIIIIHIIIIGIIGEHHIIIGHIHHHHHIIIHIIIHGIIIHIEHEHHIIHHIEGHHIHHIHIIIIHHHHHGHHIHHIIIIHIHIII@GIHHHHHGHHHHHEHIHHHHHHEHHHHIIIIIHIHHIIIIIIHIHHIIIIIIIIIIIHHHHHIIIIIHHIIHIIHHIIHGHIIHEHIHHIIIIIHHHHIIIIHHIII=IHHHIIHHIHHIIIHHIIIIIIIIHHHIHIIIIIIIIIIIIIIIIIIIIIIIIIIIHIIIIIIIIIIHIIIIHIIIIIIIIIIIIIIIIIIIIIIIIIIIIIIIDDDDD
@HISEQ:969:HM2KJBCX2:2:1102:9085:30556 2:N:0:ACTATGCA
GTGGCCTACTACCCCAACTATCCCTATTAATCATTACGGTGATCCTAGAAACCAACAAAATAGAACCATGCCGTCCTATTCTATTATTCCATGCTAATGTATTCGAGCAAAAATGCCTGCTTTAAACACTCTAATTTTTTCAAGGTAAAGGTCCTGGATCCGCAAGACACCCAATAAAGGACATCAAGTTTCTCCAGAAGGTGAGAAATCAACAGTAACAGTTCATACCCCTTAAGGCATGACCGTCACGTCAATCCCGAAATTCAACTACGAGCTTTTTAACTGCAACAACTTTAATATACGCTATTGGAGCTGGAATTACCGCGGCTGCTGGCACCAGACTTGCCCTCCAA
+
DDDDDIIIIIIHIIIIHIIIIIIIIIIIIIIIGIIIIIIIHHIIIIIIIIIHIIIIIIIHHHHGHIIGHHHHIIIIIIGHHIHIIIIHHIHEHIIIIHIIIHHHIIHHIIIIHHHIIHHHHHIHIIIIIIIIHHIIIHHIIIIIHIIIIIIIIHIIIIIHIIIIIIIIIIHIIIIIIIIIIIIIIIIHIHHIIHIIIIIIIIHIIIIIIIIIIIIIIIIIIIIIIIIIIIIIIIIIIIIIIIIIIIIIIIHGIIIIIIIIIIIIIGIIIIIIIIIIIIIIIHIIIIIIIIIHIIIIIIIIHIIIIIIIIIIIIIIIIIIIIIIIIIIIIIIIIIIIIIIIHHIIIIIIDDDDD
@HISEQ:969:HM2KJBCX2:2:1102:7840:30924 2:N:0:ACTATGCA
GTGGCCTACTACCCCAACTATCCCTATTAATCATTACGTCGATCCTAGAAACCAACAAAATAGGTTCGATCGTCCTATTTCGTTATTCCATGCTAATGTATTCAAGCGCGAGCCTGCTTTAAGCACTCTAATTTTTTCAAAGTAACAGTCCTGTTTCCCCGCAACAACAAATTAATGCCATCACGGTTCTACAAGAAGGAGGGACCAGTGAGGCCAGTGCATACCAGTGGCACGACCAACCTACTGGCCCCGAAATTCAACTACGAGCTTTTTAACTGCAACAACTTTAATATACGCTATTGGAGCTGGAATTACCGCGGCTGCTGGCACCAGACTTGCCCTCCAA
+
DDDDDIIIIIIIHIIIIIHIIIIIIIIIIIIIIIIIIIIIIIIIIIIIIIIIIIIIIIIIIIIIIIIHIIIIIIIIHIIIIIIIIIIIIIIIHIIIIIIIIIIIIIIIIIIIIIIIIIIIIIIIIIIIIIHIIIHIHHIIIIIIIIIIIIIIIIIIIIIIIIIIIIIIIIIIIIIIIHIIIIIIIIIIIIIIIIIIIIIIIIIIIIIIIIIIIIIIIIIIIIIIIIIIIIIIIIIIIIIIIIHIIIIIIIIIIIIIIIIIIIIIIIIIIIIIIIHIIIIIIIIIIIIIIIIIIHIIIIIIIIIIIIIIIIIIIIHIIIIIIIIIIIIIIIIIIIIIIIIIIDDDDD
@HISEQ:969:HM2KJBCX2:2:1102:17253:30817 2:N:0:ACTATGCA
GTGGCCTACTACCCCAACTATCCCTATTAATCATTACCTCAATGCTCTACAAAACCAACAAAATAGAACCGAGGTCCTATTCTATTATTCCATGCAACATTATTCAGGCGTAAGGCCTGCTTTAAGCACTCTAATTTTCTCAAAGTAAACGTACCGGCTACCGAAAACACCCAATAAAGGGCATCAACGGCCAACCGGTTGATTAGGACCAGACACGTAGTAAACGCAGTGAAGCGTACCAAGTGCTAGTACCCGAGATCCAACTACGAGCTTTTTAACTGCAACAACTTTAATATACGCTATTGGAGCTGGAATTAACGCGGCTGCTGGCACCAGACTTGCCCTCCAA
+
DDDDDIIIIIIIIIHIIIIIIIIIIIIIIIIIIIIIIIIIIIIIGIIIIIIIIIIIIIIIIHIIIIIIIIGHHIHIIIIIIIIIIHIIIIIIIHIIIIIIIHHHIIIHIIIIIIHIIIIIIIIIIIIIIIIIIIIHHIIIIIIIIIIHIIIHIHIIIGIIIIIIIHIIIIIHIIIIHIIIIIIIIGIIIIHGIIIIIIIIIIIIIIIIIIIIIIHHIIIHIGIIIIIIIIHIIIIIIIIIIIIIIIHGIIIIIIIIIHGIIIIIIIIIIIIIIIIIIIIIIIIIIIIIIIIIIIIHIIIIIIIIIIIIIIIIIIIIIIIGIIIIIIIIIIIIIIIIIIIIIIHIDDDDD
@HISEQ:969:HM2KJBCX2:2:1102:20110:31038 2:N:0:ACTATGCA
GTGGCCTACTACCCCAACTATCCCTATTAATCATTACGGTGATCCTAGAAACCAACAAAATAGAACCATGCCGTCCTATTCTATTATTCCATGCTAATGTATTCGAGCAAAAATGCCTGCTTTAAACACTCTAATTTTTTCAAGGTAAAGGTCCTGGATCCGCAAGACACCCAATAAAGGACATCAAGTTTCTCCAGAAGGTGAGAAATCAACAGTAACAGTTCATACCCCTTAAGGCATGACCATCACGTCAATCCCGAAATTCAACTACGAGCTTTTTAACTGCAACAACTTTAATATACGCTATTGGAGCTGGAATTACCGCGGCTGCTGGCACCAGACTTGCCCTCCAA
+
CDDDDIIIIIIIIIIIIIIIIIIIIHIIIIIIIIIIIIIIFHIHIIIGIIIIIIIIEHIIIHGHHHHIFGHHHHHIIHIIIIIHIIII@GHIIHIIIGHHIHIHIIHIIIIIIHHIIIIHIIIHIIIIIIHIIHIHIIIHHHIHIIHIIIIIIIHHIIEHHIIIIIIIIGHHIIIIIIIHIIIHIIIHIHHHHIIIIIIIIGIIIIIIIIIIIIIHIIIIIIIIIIIIIIHIIIIIIIIIIIIIIIHFIIHFIHHIIIIIIIIIIIIIIIIIIIIIIIIIIIHIIIIIIIIIHIIIIFHHHIIIIIIIIIIIIIIIIIIIIIIIIIIIIIIIIIHIIIIIHHIHIGIIDDDDD
@HISEQ:969:HM2KJBCX2:2:1102:4563:31937 2:N:0:ACTATGCA
GTGGCCTACTACCCCAACTATCCCTATTAATCATTACGTCAATCCTAGAAACCAACAAAATAGGATCGAACGTCCTATTTCATTATTCCATGCTAATGTATTCAAGCGTTAGCTTGCTTTAAACACTCTAATTTTTTCAAAGTAACAGTCCAAATTCCCCGCAACACCAAATTAATGGCATTACGGATCATCAGGAAGGAGGAATCAGTGAGACCAGTACATACCAGAGGCATGACCAATCTACTAACCCCGAAATTCAACTACGAGCTTTTTAACTGCAACAACTTTAATATACGCTATTGGAGCTGGAATTACCGCGGCTGCTGGCACCAGACTTGCCCTCCAA
+
DDDDDIIIIIIIIIIIIIIIIIIIIIIIIIIIIIIIIIIIIIIIIIIIHHIIIGIIIIIHIIIIFHIIIHIIIIIIIIIIGHIIIIIIHIIIGIIIIIIIIHIIIIIIIIIIIIIIIIIIIHHIIIIIIIIIHIIIIIIIIIIIIIHIIIIIIIIHHIIIIIIIIHIIIIIIIIIIIIIIIIIHIIIIIIIIIIIIIIIIIIIIIIIIIIIIIIIIIIIIIIIIIIIIIIIIIIIIIIIIIIIIHIIIIIIIIIIIIIIIIIIIIIIIIIIIIIIIIIIIIIIIIIIIIIIIIIIIIIIIIIIIIIIIIIIIIIIIIIIIIIIIIIIIIIIIIIIIIIIIIDDDDD
@HISEQ:969:HM2KJBCX2:2:1102:5022:32175 2:N:0:ACTATGCA
GTGGCCTACTACCCCAACTATCCCTATTAATCATTACGTCAATCCTAGAAACCAACAAAATAGGATCGAACGTCCTATTTCATTATTCCATGCTAATGTATTCAAGCGTTAGCCTGCTTTAAACACTCTAATTTTTTCAAAGTAACAGTCCTGTTTCCCTGCAACACCAAATTAATGGCATTACAGTTCTTCAGAAAGGAGGAATCAGCGAAGCCAGTGCATACCAGTGGCACGACCAACCTGCTGACCCCGAAATTCAACTACGAGCTTTTTAACTGCAACAACTTTAATATACGCTATTGGAGCTGGAATTACCGCGGCTGCTGGCACCAGACTTGCCCTCCAA
+
CDDDDIIIIIIIIIIIIIIIIIIIIIIIIIIIHIIIIIIIIIIIIIIIIIIIIHIIHIIIHIHIHIIHIIIHHFHIGIHIIIIIHHIIHIHIIIHGIIIIIIIIIIIIIIIIIIIIGIIIIIIIIIIIIIIIHIIIIIIIIIIIIIIIIIIIHIIHHIIHIIIIIHIIIIIIIIIIIIIIIIIIIIIIHIIIIIIIIIIIIIIIIIIIIIIIIIIIIIIIIIIIIIIIIIIIIIIIIIIIIIIHHIIIIIIIIIIIIIIIIIIIIIIIIIIHIIHIIIIIIIIIIIIIIHIIIIIIIIIIIIIIIIIIIIIIIIIIIIIIIIIIIIIIIIIIIIIIIIIIIDDDDD
@HISEQ:969:HM2KJBCX2:2:1102:12571:31260 2:N:0:ACTATGCA
GTGGCCTACTACCCCAACTATCCCTATTAATCATTACGTTGATCCTAGAAACCAACAAAATAGAATCGAACGTCCTATTTCATTATTCCATGCTAATGTATTCAAGCGCGTGCCTGCTTTAAACACTCTAATTTTTTCAAAGTAACAGTCCTGACTCCCCACAACATCAAATTAATGACATCATGATTCATCAGAAGGGAGAAATCAATGACATTAGTACGTACCGAAGGCACGACCGACGTATTGATCCCGAAATTCAACTACGAGCTTTTTAACTGCAACAACTTTAATATACGCTATTGGAGCTGGAATTACCGCGGCTGCTGGCACCAGACTTGCCCTCCAA
+
DDDDDIIIIHHIIIIIIIIIIIIIIIIIIIIIIIIHIHIIHHIHHHHIIIIIIIIIGIEHHIGIIIIIIHIHHFCHIIHIIIIGIIHIHIIHHHHIIIHIHHHFGGIHIIIIIIIIHIHIIHIIIIIIIIIIHHHIGHHHHIIIIHIHHIHHHHCHHHHIIIIIIIHIIIIIHIIIHHGIHIIIIIHGIHIIIIIIIIHIIIIIIIIIIHIIIIHHIIIIIIIIIIHIIIIIHIIIIIIHEHHHHIIHIGIIIIIIIIIIIIHIIIIIIIIIIIHIIGIIHHIIIHIGIIIHIHIIIIIIIIIIIIIIIIIIIIIIIIIIIIIIIIIHIIIIIIIIIIIIIDDDDD
@HISEQ:969:HM2KJBCX2:2:1102:12642:32545 2:N:0:ACTATGCA
GTGGCCTACTACCCCAACTATCCCTATTAATCATTACGGTGGTCCTAGAAACCAACAAAATAGAACCACAACGTCCTATTCTATTATTCCATGCTAATCTATTCAAGCAATAGCCCGCTTTAAACACTCTAATTTTTTCAAGGTAATGGTCCTGGCTCCCCAACACACCCAATTAAGGACATACTGGTTCACCAGAAGGAAGACCCGACAACAGGACAGTACTCGCCAAAGACGGACCGCCCGGCCAAGTCTAAAATTCAACTACGAGCTTTTTAACTGCAACAACTTTAATATACGCTATTGGAGCTGGAATTACCGCGGCTGCTGGCACCAGACTTGCCCTCCAA
+
DDDDDIIIIIIIIIIIIIIIIIIIIIIIIIIIIHIIIIIIIIHIIIIIIIIIIIIIIIHIIIIIIIIIIIHIIIHIIIIHIIIIIIIIIIIIIIIIIHIIIIIIIIHIIIIIHIIIIIIIIIIIHIIIIIIIIIIHHHIIIIHIIGIHHIIHIIIIIHHIIIIIIHHHIIIIIHIIIIIIIIIIIIIIIIHGIIIIIIIIHIIHGHIIIIIIIIIIIIIIIIIIHEIIIIIIIIIIIIIIIIIIIIIGIIIIIIIIHHIIIIIIIIGIIIIIIGIIIIIIIHIIIIIIIIIIIIHIIIIIIIIIIIIIIIIIIHIIIIIIIIIIIIIIIIIIIIIIIIIIIIDDDDD
@HISEQ:969:HM2KJBCX2:2:1102:17315:32575 2:N:0:ACTATGCA
GTGGCCTACTACCCCAACTATCCCTATTAATCATTACGTCGATCCTAGAAACCAACAAAATAGAATCAAACGTCCTATTTCATTATTCCATGCTAATGTATTCAAGCGTGAGCCTGCTTTAAACACTCTAATTTTTTCAAAGTAACAGTCCTGATTCCCCACAACACCAAATAAATGACATCATGGTTCGTCAGAAGGGAGAAACCAACAATGCCAGTACGTACCTAGGCACGACCGACATGATGGTCCCGAAATTCAACTACGAGCTTTTTAACTGCAGCAACTTTAATATACGCTATTGGAGCTGGAATTACCGCGGCTGCTGGCACCAGACTTGCCCTCCAA
+
DDDDDIIIIIIIIIIIIIIIIIIIIIIIIIIIIIIIIIIIIIIIIIIIIIIIIIIIIIIIIIHHHIIIIIIHIHIIIIIIIIIIIIHHIIHHHIIIHIIIHHHHIIIIIIHGIIIHHCGHIIHIIGIIIIIIIIIIIIIIIIIIIIIIIIIIIIIHIIIIIIIIIIIIIHIIHHHIIIIIIHHIIIIIIIIIIIIIIIIIIIIIIIIIIIIIIIIIIIIIIIIIIIIIIIIIIIIIIIIIIIHDIIIHIIIIIHIIIHIIHHIIHIIIIIIIIIIIIIIIIIIIIIIIIIIIIIIIIIIIIIIIIIIIHIIIIIIIIIIIIIIIIIIIIIIIIIIIIIIIDDDDD
@HISEQ:969:HM2KJBCX2:2:1102:20789:33227 2:N:0:ACTATGCA
GTGGCCTACTACCCAACTATCCCTATTAATCATTACGTCGATCCTAGAAACCAACAAAATAGGGTCAAACGTCCTATTTCATTATTCCATGCTAATGTATTCAAGCTAATGCCTGCTTTAAACACTCTAATTTTTTCAAAGTAACAGTCCTAACTCCCCATAACACCAAATTAATGACATCATGGTTCGTCAGAAGGGAGAAATCAATGATACCAGTACGTACCAGAGGCACGACCGATATATTGATCCCGAAATTCAACTACGAGCTTTTTAACTGCAACAACTTTAATATACGCTATTGGAGCTGGAATTACCGCGGCTGCTGGCACCAGACTTGCCCTCCAA
+
DDDDCIIIIIHIIIIIIIIHIIIIIIIIIIIIIIIIIIIIHHIIIIIIIIIHIIIIIIIIIHEHHHHIIIGFHHIIIIIIIIIIIHIEHIHIIIIIIIIHIHFHHHIIIIIHHIIIIIIHIIHHHHIIIIIIHIIIHIHIIIIIHHHFIHHHEHHIIIIIIIGHHHIHHHHHHIIIIIHHHHIIIIHHIHHIIIIIIIIIIIIIIIIIIIIIIIIIIIII=IIIIIIIIIIIIIIIIHIIIIHHIIIIIIIIIIIHIIIIIIIIIIIIIIIIIHIIIIIIIIIIIIIIIIIIIIIIIIIIIIIIIIIIIIIIIIIIIIIIIIIIIIIIIIIIIIIIIIIIDDDDD
@HISEQ:969:HM2KJBCX2:2:1102:4579:32307 2:N:0:ACTATGCA
GTGGCCTACTACCCAACTATCCCTATTAATCATTACGGTGATCCTAGAAACCAACAAAATAGAACCATGCCGTCCTATTCTATTATTCCATGCTAATGTATTCGAGCAAAAATGCCTGCTTTAAACACTCTAATTTTTTCAAGGTAAAGGTCCTGGATCCGCAAGACACCCAATAAAGGACATCGAGTTTCTCCAGAAGGTGAGAAATCAACAGTAACAGTTCATACCCCTTAAGGCATGACCATCACGTCAATCCCGAAATTCAACTACGAGCTTTTTAACTGCAACAACTTTAATATACGCTATTGGAGCTGGAATTACCGCGGCTGCTGGCACCAGACTTGCCCTCCAA
+
BDB@DHHHEHHII1FC@EEHFHEHIIHHEGIHHHEF1<<CEEHIHHIHEHHHIGIHEHCECH@C11CCC1<F<//0<1<FHIEECCHIICHEH@<D@GC<E<EFGC=EHHFHEE@?HHFE6HBDGFAGHH@HEGHHHHF1CCF@FHHGAFFHGAFECCFDEGCEEEGDCFEHHHD@F/<HHFGFHHECFHIHCHEHCHHCFHHHHEHHH@F@HCFGIHHCFCGEFEIIG?GCCF<CCF@CFEEF1<<CC1<C</CCC1HCGC@EIHHE<EC<HE1E@@CECEHEGEHHHHGHEF@CECFHDEHHGEHHEHFFECCCGC?E/CCCCCFFHEHIIHHH@ECC?HC@CHEDDD@D
@HISEQ:969:HM2KJBCX2:2:1102:4281:33855 2:N:0:ACTATGCA
GTGGCCTACTACCCCCAACTATCCCTATTAATCATTACGTCAATCCTAGAAACCAACAAAATAGGATCGAACGTCCTATTTCATTATTCCATGCTAATGTATTCAAGCGTTAGCCTGCTTTAAACACTCTAATTTTTTCAAAGTAACAGTCCTGTTTCCCTGCAACACCAAATTAATGGCATTACAGTTCTTCAGAAAGGAGGAATCAGCGAAGCCAGTGCATACCAGTGGCACGACCAACCTGCTGACCCCGAAATTCAACTACGAGCTTTTTAACTGCAACAACTTTAATATACGCTATTGGAGCTGGAATTACCGCGGCTGCTGGCACCAGACTTGCCCTCCAA
+
DDDDDIIIIIIIIHIIIIIIIIIIIIIIIIIIIIIIIIIIIIIIIIIHIIIIIIIIIHHHCHIIIIIIIIIGHIIHIIIIIIIIIIHIIIIIIGHHHIIHIHIIIIIIIIIIIIIIIIIIIIIHIIIIIIIIIIIIIIIHIIIIIIHIIIIIIIHIIIIIIIIIIIIIIIIIHHIIIIIIIHIIGIIIIIIIIIIIIIIIIIHIIHIIIIIIIIHIIIIIIIIIIIIIIIIIIIIIIIIIIIIIIHIIIIIIIIIIIIIIIIIIIIIIIIIIIIIIIIIIIIIIIIIIHIIHIIIIIIIIIIIIIIIIIIIIIIIIIIIIIIIIIIIIIIIIIIIIIIIIIIDDDDD
@HISEQ:969:HM2KJBCX2:2:1102:20107:33531 2:N:0:ACTATGCA
GTGGCCTACTACCCAACTATCCCTATTAATCATTACGTCAATCCTAGAAACCAACAAAATAGGATCGAACGTCCTATTTCATTATTCCATGCTAATGTATTCAAGCGTTAGCCTGCTTTAAACACTCTAATTTTTTCAAAGTAACAGTCCTGTTTCCCTGCAACACCAAATTAATGACATTACAGTTCTTCAGAAAGGAGGAATCAGCGAAGCCAGTGCATACCAGTGGCACGACCAACCTGCTGACCCCGAAATTCAACTACGAGCTTTTTAACTGCAACAACTTTAATATACGCTATTGGAGCTGGAATTACCGCGGCTGCTGGCACCAGACTTGCCCTCCA
+
DDDDDIIIIIIIIIIIIIIIIIIIIIIIIIIIIIIIIIIIIIIIHIIIIIIIIHIIIIIIIIHHIIIIIIIIIIIIIIIIIIIIIIIFHHHGIIIIIIIIHHHIIIIIIIHIIIIIIIIIGIHHIIIIIHIIIIIIHHIIIHIIIIHHHHHIIIIIHHHHIIIHIIIHHHHHHIIIIIIIHIHIIHIIHHIIIHIIIIIIIIIHIIIHIHIIIIIIIIIIIIIIIIIIIIHIIIIIIIHIHHFIIIIIHHGIIIIIIIIIIIHIIIIIIIIIIIIIHIIIIIIIIIHIIIIIIIIIIIIIIIIIIIIHIIIIIIIIIIIIIIIIIIIIIIIIIIIIIIIDDDDD
@HISEQ:969:HM2KJBCX2:2:1102:20599:34454 2:N:0:ACTATGCA
GTGGCCTACTACCCCAACTATCCCTATTAATCATTACGGTGATCCTAGAAACCAACAAAATAGAATCATGCCGTCCTATTTTATTATTCCATGCTAATGTATTCAAGCAAAAATGCCTGCTTTAAACACTCTAATTTTTTCAAAGTAAAGGTCCTGGTTCCTCGTGGCACCCAATTAAGGACATCACGGTTCTCCAGAAGGTGAGAAATTCACTACACCAGTTCATACCCCTTAAGGCACGACCGATGTGCAAATCCCGAAATTCAACTACGAGCTTTTTAACTGCAACAACTTTAATATACGCTATTGGAGCTGGAATTACCGCGGCTGCTGGCACCAGACTTGCCCTCCAA
+
DDCDCIIIIIIIHHIHHIIIHHHIHIIIIHHIIEEHIIIIIIGGHHIIIIIIHHHIIHHIIIGHIIHHIH?EH<FHHIIIIIIIIIHIIHIIIHEHHHHHHGEHIIHIIIIIIIIIIHHIIIIHIIIIIIIIIIIHHIGIIIIIIHHHIHGIHIIHIIHHEHGIHGIHHIHIIIIHHIIHHHIIHIIIHGHIHGIIIIIIIIIIIIIIIHIIHHHHHIIIIHIHHHHIIHFE@HHIHIHHIIIIIIIIIHFFHIIHHIIIHHHHHIIHIIIHHHHIIIIIHGIIIIIIHHGIIHEIHIIIHHIIIIIIIIIIIIIHHIIHIIIIIIIIIIIIIIIIIIIIIIIIIHIHDDDAD
@HISEQ:969:HM2KJBCX2:2:1102:14608:34315 2:N:0:ACTATGCA
GTGGCCTACTACCCAACTATCCCTATTAATCATTACGTCAATCCTAGAAACCAACAAAATAGGATCAACGTCCTATTTCATTATTCCATGCTAATGTATTCAAGCGCGAGCCTGCTTTAAACACTCTAATTTTTTCAAAGTAACAGTCCTGATTCCCCACCACACCAAATTAATGACATGATGGTTCGTCAGAAGGTAGAAATCAGTAACACCAGTACGTACCGAAGGCACGACCAGCGTACTAATCCCGAAATTCAACTACGAGCTTTTTAACTGCAACAACTTTAATATACGCTATTGGAGCTGGAATTACCGCGGCTGCTGGCACCAGACTTGCCCTCCAA
+
DDDDDIIIIIIIIIIIIIIIIIIIIIIIIIIIIIIIIIIIIIIIIIIIIIIIIIIIHHHIHHHHIIIIIHHIIIIIHIIIIIIIIIIIIIHIIIIIIIIHIIIIIHHIIIIIIIIIIIIIIIIIIIIIIIIIIIIIIIIIIIIIIIIIIIIIIIIIIIHIIIIIIIIIIIIIIIIIIIIIIIIIIIIIIIIIIIIIIIIIIIIIIIIIIIIIIIIIIIIIIIIIIIIIIIIIIIIIIIIIIIHIIIIIIIIIIIIIIIIIIIIIIIIIIIIIIIIIIIIIIIIIIIIIIIIIIIIIIIIIIIIIIIIIIIIIIIIIIIIIIIIIIIIIIIIIIIIIIIIDDDDD
@HISEQ:969:HM2KJBCX2:2:1102:18082:34029 2:N:0:ACTATGCA
GTGGCCTACTACCCAACTATCCCTATTAATCATTACGTCAATCCTAGAAACCAACAAAATAGGGTCAAACGTCCTATTTCATTATTCCATGCTAATGTATTCAAGCTAATGCCTGCTTTAAACACTCTAATTTTTTCAAAGTAACAGTCCTAACTCCCCATGACACCAAATAAATGAAATCATGGTTCGTCAGAAGGGAGAAATCAATGATACCAGTACGTACCAGAGGCACGACCGATATATTGATCCCGAAATTCAACTACGAGCTTTTTAACTGCAACAACTTTAATATACGCTATTGGAGCTGGAATTACCGCGGCTGCTGGCACCAGACTTGCCCTCCAA
+
DDDDDIIIIIIIHIIIIHIIIIIIIIIIIIHIIIIIHHIIIIIIIIIHIIIIIIIIIIIIIGIGHHHIIIIIIIIIIIIIIIIHIIIIIIIIIIIIIIIIIGIIIIIIIIIHIIIIIIIIHIIIIIIIIIIIIHIIHIIHIIIIIIIIIIIIIIIIIIIIIIIIIIIIIIIIIIIHHIIIIIIIIHIIIGIIIIIIIIIIIIHIIIIIIIIIIIIIIIIIIIIIIIIII=IIIIIIIIIIIHIHIIHIIIIIIIIIIIIIIIIIIIIIIIIIIIIIIIIIIIIIIHHIIIIIIIIIIIIIIIIIIIIIIIIIIIIIIIIIIIIIIIIIIIIIIIIIIIIIDDDDD
@HISEQ:969:HM2KJBCX2:2:1102:9222:35332 2:N:0:ACTATGCA
GTGGCCTACTACCCCAACTATCCCTATTAATCATTACGTCAATCCTAGAAACCAACAAAATAGGATCGAACGTCCTATTTCATTATTCCATGCTAATGTATTCAAGCGTTAGCTTGCTTTAAACACTCTAATTTTTTCAAAGTAACAGTCCAAATTCCCCGCAACACCAAATTAATGGCATTACGGCTCATCAGGAAGGAGGAATCAGTGAGACCAGTACATACCAGAGGCATGACCAACCTACTAACCCCGAAATTCAACTACGAGCTTTTTAACTGCAACAACTTTAATATACGCTATTGGAGCTGGAATTACCGCGGCTGCTGGCACCAGACTTGCCCTC
+
DDADDIIIIIIIIHHHIGHIIIGIHIHHHHIIHIHHHHHIIHGHIIIIIGHHHIGDHHHIHIIHIHHGHIIIIHCHHHFGHIHIIGGFHHHHIIIIIIIIIHHHIHHIIHHHGHHHIIIIIGHHHCEHHHIHGIHHIIIIHIIIIHHHHH@HGEC@HD@HHHDHHHEIHH@FHHEFIIIHIIIIHHEHHHIHHHEFHHIIHHIHEIIIIIIIIHFIIIHHFIIIHI<HHEHEGIHCHHFCFFIIIIIIIIHHIIIIIIIIIHHIIHIIIIIIIIHIIIIHHHEIHHHIIIIIIIIIIIIHHIIGIHHFHIIIIIIIIIHIIIIIIIIIIGIIIHIIIHDDDBD
@HISEQ:969:HM2KJBCX2:2:1102:18473:35408 2:N:0:ACTATGCA
GTGGCCTACTACCCCAACTATCCCTATTAATCATTACATCGATCCTAGAAACCAACAAAATAGAATCGGATGTCCTATTTCATTATTCCATGCTAATGTATTCAAGCGTGAGCCTGCTTTAAACACTCTAATTTTTTCGAGGTAACAGTCCTAATTCCCCGTGACACCAAATTAATGGCATTACGGTTCTTTAGAAGGTGAGAAATCAATAATATCAGTACATACCAACGGCATGACCGAAACATTGATCCCGAAATTCAACTACGAGCTTTTTAACTGCAACAACTTTAATATACGCTATTGGAGCTGGAATTACCGCGGCTGCTGGCACCAGACTTGCCCTCCAA
+
DDDDDIIIIIIIIIIIIIIIIIIIIIIIIIIIIIIIIIIIIIIIIIIIHHIIIIIIIIIGIHIIIIIIIIIIIIHIIIIIIIIIIIIHIIIIFIIIIIIIIIIIIIHIIIIHIIIHIIIIIIIIIIIIIIIIIIIIIIIIIIIIIIIIIIIIHHHIHIIIIIIIHIHIIIIIIIIIIIIIIIIHIIHIIIIIIIIIIIIIIIIIIIIIIIIIIIIIIIIIIIIIIIIIIIIIIIIIHHIIIIIIIGIIHIIIIIIIIIIIIIIIIIIIIIIIIIIIIIIIIIIIIIIHIIIIIIIIIIHIIHIIIIIIIIIIIIIIIIIIIIIIHIIIIIIIIIIIIIIIIIDDDDD
@HISEQ:969:HM2KJBCX2:2:1102:2716:35720 2:N:0:ACTATGCA
GTGGCCTACTACCCCAACTATCCCTATTAATCATTACGGTGATTCAGAAACCAACAAAACAGGACCACCGTCCTATTTTATTATTCCATGCTAATGTATTCAGACATAAGCCTGCTTTGAACACTCTAATTTTTTCAAGGTAAAGGTCCTGGTTTCCTACCACGCTAAATTAATAACATGATAGTTCCCCAGAAGGTAGAAATTCTACACGCCAGTACAGACAATAGCCCGACCAACGATAGAACCCCGAAATTCAACTACGAGCTTTTTAACTGCAACAACTTTAATATACGCTATTGGAGCTGGAATTACCGCGGCTGCTGGCACCAGACTTGCCCTCCAA
+
BDDDDIIIIIIIIIIIIIIIIIIIIIIIIHIIIIIIIIIIIIIIIGIIIIIIIIHIHIHIIHHIIIIIIHIIIIGHHHHIIIIIIIIHIIIIIIIIIHIIHFEHHIIIIIIIIIIIIIIHIIIIIIIIIIIIIIIIIIIIIIIHGIIIIHIIHHIHIIIIIIHIFIIIIHHIIHIIIIIIIIIIHIIIIIIIIIIIIIIHIHIIHIIIIIIIIIIIIIIIIIIIIHIIIIIIIIIIIIIIHGIIIIIIIIIIIIIIIIIIIIIIIIIIIIIIIIIIIIIIIIIIIIIIIIHIIIIIIIIIIIIIIIIIIIIIIIIIIIIIIIIIIIIIIIIIIIIIIIDDDDD
@HISEQ:969:HM2KJBCX2:2:1102:9593:35471 2:N:0:ACTATGCA
GTGGCCTACTACCCCAACTATCCCTATTAATCATTACGTCAATCCTAGAAACCAACAAAATAGGATCGAACGTCCTATTTCATTATTCCATGCTAATGTATTCAAGCGTTAGCCTGCTTTAAACACTCTAATTTTTTCAAAGTAACAGTCCTGTTTCCCTGCAACACCAAATTAATGGCATTACAGTTCTTCAGAAAGGAGGAATCAGCTAAGCCAGTGCATACCAGTGGCACGACCAACCTGCTGACCCCGAAATTCAACTACGAGCTTTTTAACTGCAACAACTTTAATATACGCTATTGGAGCTGGAATTACCGCGGCTGCTGGCACCAGACTTGCCCTCCAA
+
CDDDDHIIIIIIIIIIIIIHIIIIIIIIIIIIIIIIIIIIIIIIIHIIIIIIIIIIIIIIIIIIHIIHHIIIIIIIIHIIIIIIIIIGIIIHIIIIIIIIIIIIIIHIIIIIHIIIIIIIIIHIIIHIIIIIIIIIIIIIIIIIIIIIIIIIIIIIIHIIHIIIIIIIIHIIIIGIIIIHHIIIHIIIIIIIIIIIIIIIIIIIIIHIIIIIIIIIIIIIHIIIIIIIIIIIIIIIIIIIIIHEFIIIIIIIIIIIIIIIIIIIIIIIIIIIIIHIIIIIIIIHIIHIIIIIIIIIIIIIIIIIIIIIIIIIIIIIIIIIIIIIIIIIIIIIIIIIIIIIIDDDDD
@HISEQ:969:HM2KJBCX2:2:1102:4539:34816 2:N:0:ACTATGCA
GTGGCCTACTACCCCAACTATCCCTATTAATCATTACGTCAATCCTAGAAACCAACAAAATAGGATCAAACGTCCTATTTCATTATTCCATGCTAATGTATTCAAGCGTTAGCCTGCTTTAAACACTCTAATTTTTTCAAAGTAACAGTCCTGTTTCCCTGCAACACCAAATTAATGACATTACAGTTCTTCAAGAAGGAGGAACCAGTAAAGCCAGTGCATACCAGAGGCACGACCAACCTACTAATCCCGAAATTCAACTACGAGCTTTTTAACTGCAACAACTTTAATATACGCTATTGGAGCTGGAATTACCGCGGCTGCTGGCACCAGACTTGCCCTCCAA
+
D@@<DC1<DFF1DEHIIIIIIIIIIIIIIIIIIIIIIIII=GHIIIIIIIIIIIIIIIIIIII@HHIIIIIHHHGIIIIIIIIIIHIIIIIHGIIHIIIIIFEHHIGIHIEFHHIIGIIHGHIIIIIGH:IIIIIIIIHIIIIIHHIIHHHII<FIIGEED8<EEHEHHHIIIIIHEHGHHHEHCFFFECIFHIIIIHDCCGEIGG@1:DIHEGGDEFHHCHIEHEIIIIIIIGGHD1GD<1<DD1IFIIIIIIIIIIIIIHFHIIIIIIIIIIIIIIIIIIIIIIIIIIIIIIIIIIIIIIIIIIIIIIIIIIIIIIIIIIIIIIIIIIIIIIIIIIIIIDDDDD
@HISEQ:969:HM2KJBCX2:2:1102:15795:35705 2:N:0:ACTATGCA
GTGGCCTACTACCCAACTATCCCTATTAATCATTACGTCAATCCTAGAAACCAACAAAATAGGATCAAACGTCCTATTTCATTATTCCATGCTAATGTATTCAAGCGTTAGCCTGCTTTAAACACTCTAATTTTTTCAAAGTAACAGTCCTGTTTCCCTGCAACACCAAATTAATGACATTACAGTTCTTCAAGAAGGAGGAACCAGTGAAGCCAGTACATACCAGAGGCACGACCAACCTACTAATCCCGAAATTCAACTACGAGCTTTTTAACTGCAACAACTTTAATATACGCTATTGGAGCTGGAATTACCGCGGCTGCTGGCACCAGACTTGCCCTCCAA
+
DDDDDIIIIIIICHIHIIHIFHHIIIIIIIIIIIGIIHIIIIHHIIIIIIIIIHIIIGEHHHHHHIIIIIEHHHHHIIGHIIIIIGEHIIIHHGFIIHHHIFIIIIIIIHHIIIIIIIHHFHHIIIIHHIIIIHHHIIIIIIIIHHIHHHIHHIIHHIIIIIIHIHIIHGIIIHIIIIIIIIIIIIIIIHIIIIIIIIIIIIIIIHIIIHIHHIIIIIIIHIIIHIIIIIIIIIIHIHIIIIHGIIIIIIIIIIIIIIIIIHIIGHIIIIIIIHIHIIIIGIIIIIIHIIIIHIIIIIIHIIIIIIIIIIIIIIIIIIIIIIIIIIIIIIIIIIIIIIIIDDDDD
@HISEQ:969:HM2KJBCX2:2:1102:16565:35861 2:N:0:ACTATGCA
GTGGCCTACTACCCCAACTATCCCTATTAATCATTACGTCAATCCTAGAAACCAACAAAATAGGATCGTCGTCCTATTTCATTATTCCATGCTAATGTATTCAAGCGTTAGCCTGCTTTAAACACTCTAATTTTTTCAAAGTAACAGTCCTGTTTCCCCGCAACACCAACTTAATGGCATTACGGTTCTACAAGAAGGAGGAATCAGCAAAGCCAGTGCATACCAGTGGCACGACCAACTTGCTGACCCCGAAATTCAACTACGAGCTTTTTAACTGCAACAACTTTAATATACGCTATTGGAGCTGGAATTACCGCGGCTGCTGGCACCAGACTTGCCCTCCAA
+
DDDDDIIIIIIHHIIHHIIIGIGIIIIIIHIIIIIIIIIIIGHGHIIIIIIIIIIIIIIIIIIIHIGHIIIGIIIIGHIIIIIIIIHIGIHCHIIIIIHIIIIIIIIIHIHHIIIIHIIHIHHHCHEHIIHHHIHIHHIIHHIHIIHIHHHIIIIIHHHIIIIIIHIIIIIHHIIIIIIIHIIGHIIGIIIIIHIHIIIIIIIIIIIHHIIIIIIIIHIIHHHIIIHHHIIIIIIIHEIIIHGCIIIHCCEIIIIIIIIIIIHIHIIIIIIIIHIIHIIIIIIIIHIIIIIIIIHIIIIIIIIIIIIIIIIIIIHIIHIIIIIIIIIIIIIIIIIIIIIICDDDD
@HISEQ:969:HM2KJBCX2:2:1102:7029:36588 2:N:0:ACTATGCA
GTGGCCTACTACCCAACTATCCCTATTAATCATTACGTTGATTCTAGAAACCAACAAAAATAGAATCTAACGTCCTATTTCATTATTCCATGCTAATGTATTCAAGCGCGTGCCTGCTTTAAACACTCTAATTTTTTCAAAGTAACATCCTGACTCCCCACAACATCAAATTAATGACATCATGATTCATCAGAAGGGAGAAATCAATGACATTAGTACGTACCAAAGGCACGACCGACGTATTGATCCCGAAATTCAACTACGAGCTTTTTAACTGCAACAACTTTAATATACGCTATTGGAGCTGGAATTACCGCGGCTGCTGGCACCAGACTTGCCCTCCAA
+
DDDDDIIIIIIIIIIIIIIIIIIIHIHIIIIIIIIIIHIIIIIIIIIIIIIIIIIIIIIIIHEHIHIIIIIHHIIIIIIIIIIIHHHIIIHIGIIIIIIHIHHHIIHHHIHIIHIIIIIIIIIHIHIIHIIIIIIIIIIIIIIIIHIIIHIIHIHIIIIHIIIIIIIIIHHIIIIIIIIIIIIIIIIIHGIIIIIIIIIIIIIIIIIIIIHIHIIIIIIIIIIIIIIIIIIIIIIHIIIIIIHGIIIIIIIIIHIIIIIIIIIIIIIIIIIIIHIIIIIIIIHIIIIIIIIIIIIIIIIIIIIIIIIIIIIIIIIIIIIIIIIIIIIIIIIIIIIIIIIIDDDDD
@HISEQ:969:HM2KJBCX2:2:1102:3585:38215 2:N:0:ACTATGCA
GTGGCCTACTACCCAACTATCCCTATTAATCATTACGTCAATCCTAGAAACCAACAAAATAGGATCGAACGTCCTATTTCATTATTCCATGCTAATGTATTCAAGCGTTAGCTTGCTTTAAACACTCTAATTTTTTCAAAGTAACAGTCCAAATTCCCCGCAACACCAAATTAATGGCATTACGGATCATCAGGAAGGAGGAATCAGTGAGACCAGTACATACCAGAGGCATGACCAATCTACTAACCCCGAAATTCAACTACGAGCTTTTTAACTGCAACAACTTTAATATACGCTATTGGAGCTGGAATTACCGCGGCTGCTGGCACCAGACTTGCCCTCCAA
+
DDDDDIIIIIIHIIGHIIIIIIIIIIIIIIIIIIIIIIIIIIIIIIIIHIIIIIIGIIIIIHH@HHHHHHHHIIHEHIIIIIIIIIIHIIHCHIHIIIHIIIGIIHIIIIIIIIIIIIIIIHIHHGHHIHHIIIIIIIIIIIIIHHHHIIIIIIHIIIIIIIIIIIIIIIHIIIIIIIIIIIIHIIHHIIIIIHIIIIIIHIIIIIIIIIIIHIIIIIIIIIIIIIIIIIIIIHIIIIIIIIHHIIIIIIIIIIIIIIIIHIIIIIIIIIIIIIIIIIIIIIHIIIIIIGIIHIIIIIIHIIIIIIIIIIIIIIIIIIIIIIIIIIIIIIIIIIIIIIIIDDDDD
@HISEQ:969:HM2KJBCX2:2:1102:2250:38023 2:N:0:ACTATGCA
GTGGCCTACTACCCCAACTATCCCTATTAATCATTACGTCGATCCTAGAAACCAACAAAATAGAATCAAACGTCCTATTTCATTATTCCATGCTAATGTATTCAAGCGTGCGCCTGCTTTAAACACTCTAATTTTTTCAAAGTAACAGTCCTGATTCCCCACGACACCAAATTAATGACATCGCGGTTCTTCAGAAGGTAGGAACCAATAATGCCAGTGCGTACCGAGGCACGACCGACAATCTGATCCCGAAATTCAACTACGAGCTTTTTAACTGCAACAACTTTAATATACGCTATTGGAGCTGGAATTACCGCGGCTGCTGGCACCAGACTTGCCCTCCAA
+
DDDDDIIIIIIIIIIIIIIIIIIIIIIIIIIIIIIIIIIIHIIIIIIIIIGIIIIIHHHIIHIGHHIIHIHGHIHHFHIIIIIIIHHHFIHIHIIIHIIHIIHIIGIHHIIIIIHIIIHIHHIHIIHHHIIIIIHIHIIIIIIIIIIHHIIIIIIIHIIIIIHEIIIIIIIHIIIIHHHHIIIIIIIIIIIIIIIIIIIII<IIIHIIIIIIIIIIIIIIIIIIIIIIIIIIIIIIIIIIIIHGIIIIIIIIIIIIIIIIIIIIIHIIIIIIIIIIIIIIIIHIIIIIIIIIIIIIIIIIIIIIIIIIIIIIIIIIIIIIIIIIIIIIIIIIIIIIIIIIDDDDD
@HISEQ:969:HM2KJBCX2:2:1102:19773:37838 2:N:0:ACTATGCA
GTGGCCTACTACTGGCCCAACTATCCCATTAATCATTACGTCAATCCTAGAAACCAACAAAATAGGATCAAACGTCCTATTTCATTATTCCATGCTAATGTATTCAAGCGTTAGCCTGCTTTAAACACTCTAATTTTTTCAAAGTAACTGTCCTGTTTCCCTGCAACACCAAATTAATGACATTACAGTTCTTCAAGAAGGAGGAACCAGTAAAGCCAGTACATACCAGAGGCACGACCAACCTACTAATCCCGAAATTCAACTACGAGCTTTTTAACTGCAACAACTTTAATATACGCTATTGGAGCTGGAATTACCGCGGCTGCTGGCACCAGACTTGCCCTCCAA
+
DDDDDIIHHIIIIIIIIIIIIIIIIIIIIIIIIIIHIIIIIIIIIIIIIIEHIIIIIIIHIIIIHIIHIIIIIIIIIIIHIIIHIIHIIIIHIIIIIIIIIHHIIIIIIIHIIHIIIIHIIHHIIIIIIIIIHIIIIIIIIIIIIIIIIIIIIIIIIIIIIIIIIIIIIIIIIHIIIIIIIIIIIIIIIIIIIIIIIIIIIIIIIIIIIHIIIIIIIIIIIIIIIIIIIIIIIIIIIIIIHIIIHGHIHDIIIIIIIIIIIIIIHIIIIIIIIIIIIIIIIIIIIIIIIIIIIIIIIIIIIIIIIIIIIIIIIIIIIIIIIIIIIIIIIIIIIIIIIIIIIIIDDDDD
@HISEQ:969:HM2KJBCX2:2:1102:21012:38976 2:N:0:ACTATGCA
GTGGCCTACTACCCAAACTATCCCTATTAATCATTACGTCGATCTTAGAAACCAACAAAATAAGATCAAACGTCCTATTTCATTATACCATGCTAATGTATTCAAGCGAATGCCTGCTTTAAGCACTCTAATTTTTTCAAAGTAACAGTCCTGTTTCACCGCAACAACAAATTAATGCCATCACGGTTCTACAAGAAGGAGGGACCAGTGAGGCCAGTGCATACCAGTGGCACGACCAACCTACTGGCCCCGAAATTCAACTACGAGCTTTTTAACTGCAACAACTTTAATATACGCTATTGGAGCTGGAATTACCGCGGCTGCTGGCACCAGACTTGCCCTCCAA
+
?BBABIDEHHHF?FHIHHHHC?GHFF<FHHHIGHHGEHGHDHEH?HC<FCEFHHHHHEHHIIGCE@FHEHFE<1<0C11D1DC?GC111<<C1<1<GHGHHHEHHHHEFHFCF?HF<DF@EGFEHE0DCGHEGFCHGB<<FHGHHHHHEHHHEEG1D$<HEEEHHHHCIHHH?HHFHG?HGC<HGI>IHCD<F/F@IIHIHHGFECHFEHIIHHGHIIHHFHHHEIGIIHHHHEE<11CHHFHEBAHIHIHGHCHFC?HHHGEHIHGHHHHEFC<GIHHHFHECHCFCF?HHHECGIHIIIHHHHCIHHEIHHHCDCC@HHIHEHHEHHEIIHEIIIIIHIDDDDD
@HISEQ:969:HM2KJBCX2:2:1102:9177:39045 2:N:0:ACTATGCA
GTGGCCTACTACCCCAACTATCCCTATTAATCATTACGTCAATCCTAGAAACCAACAAAATAGAACGTTCGATCCTATTTCATTATTCCATGCTAATGTATTCAAGCGTTAGCCTGCTTTAAACACTCTAATTTTTTCAAAGTAACAGTCCTGTTTCCCTGCAACACCAAATTAATGACATTACAGTTCTTCAGAAAGGAGGAATCAGCGAAGCCAGTACATACCAGTGGCACGACCAACCTGCTGACCCCGAAATTCAACTACGAGCTTTTTAACTGCAACAACTTTAATATACGCTATTGGAGCTGGAATTACCGCGGCTGCTGGCACCAGACTTGCCCTCCAA
+
@@D@@EHHHC@HHEGHHC11C1<<CDCFFGCHHE<CF1<C0@EHIHHC@<@HEE1<CFEFE?<1<<<DFHHGHC0C1D1DCHE@@111<111<<<<@GHHHIHDIIIIHHHDGHHEGGHGFEHCHHIHHHFHHHGFCHFAGHGFGAHCEEIHHEFHHGHHGHHHGHEHHIHHIIHHE?ECIHIGHHIIHHIHH?HEHHGGEGHE@HDHDFGHEEEIIHCIGHHE??AHFHHDIFIIIIHIGHHE<CCA<DEHIHIHIIIIHFIIIIIIHHHEHGCHHIIHHHHIHIHHEIHIHIIIIHCHHEIHIIHGGIIGIHHHDHHEIIIIIIIIHGIHIIIGIIIIIDDDBD
@HISEQ:969:HM2KJBCX2:2:1102:5548:38753 2:N:0:ACTATGCA
GTGGCCTACTACCCCAACTATCCCTATTAATCATTACGGTGATCCTAGAAACCAACAAAATAGAACCATGCCGTCCTATTCTATTATTCCATGCTAATGTATTCGAGCAAAAATGCCTGCTTTAAACACTCTAATTTTTTCAAGGTAAAGGTCCTGGATCCGCAAGACACCCAATTAAGGACATCAAGTTTCTCCAGAAGGTGAGAAATCAACAGCGACAGTTCATACCCCTTAAGGCATGACCATCACGTCAATCCCGAAATTCAACTACGAGCTTTTTAACTGCAACAACTTTAATATACGCTATTGGAGCTGGAATTACCGCGGCTGCTGGCACCAGACTTGCCCTCCAA
+
DDDDDIIIIIIIIIIIIIIIIIIIIIIIIIIIIIIIIIIIIIIHIIHIIIIIIIIIIHHHIHHHHIIIIIHHIIIIIIIIHIIIIIIIIIIIIIIIHIHIIIHIIIHIIIIIHIIIIIIIIIIIIIIIIIIIIIIIIIIIIIIIIIIIIIIIIIIIHIIIIIIIIIIIIIHIIIIIIIIIIIIIIIIIIHIIIIIIIIIIIIIIIIIIIIIIIIIIIIIIIIIIIIIIIIIIIIHIIIIIIIIIIIIIIIIHIIIIIIIIIIIIIIIIGIIIIIIIIIIIIIIIIIIIIIIIIHIIIIIIHIIIIIIIIIIIIIIIIIIIIIIIIIIIIIIIIIIIIIIIIIHIIIIIDDDDD
@HISEQ:969:HM2KJBCX2:2:1102:10945:39512 2:N:0:ACTATGCA
GTGGCCTACTACCCCAACTATCCCTATTAATCATTACGGTGATCCTAGAAACCAACAAAATAGAACCATGCCGTCCTATTCTATTATTCCATGCTAATGTATTCGAGCAAAAATGCCTGCTTTAAACACTCTAATTTTTTCAAGGTAAAGGTCCTGGATCCGCAAGACACCCAATAAAGGACATCAAGTTTCTCCAGAAGGTGAGAAATCAACAGTAACAGTTCATACCCCTTAAGGCATGACCATCACGTCAATCCCGAAATTCAACTACGAGCTTTTTAACTGCAACAACTTTAATATACGCTATTGGAGCTGGAATTACCGCGGCTGCTGGCACCAGACTTGCCCTCCAA
+
DDDDDIGIIIIHHIIIGIIIIIIIIIIIIIHIIIIIIIIIIIIHIIIIIIIIIIIIIIIHIHIIIIIHHIIHHIIIIIHIIIIIIIIIIIIIIIIIIIGHIHHIIIIIIIIIIIHIIIIIIIIIIHIIIIIIIHIIHIIIIIIIIIHHHIIIIHIIHHIIIIIIIIIIIIIIIIIIIIHIIIIIIIIIIIHIIIIIIIIIIIIIIIIIIIIIIIHIIIHIGHIIIIHIIHHHIIIIIIIIIIIGHIIIIIHFIIIIIIIIIIIIHIIIIIIIIIIIIIIIIIIIIIIIIHIIHHHIHIIHHIIIHIIIIIIIIIIIIIIIIIIIIIIIIIIIIIIIIIIIIIIIIIIIDDDDD
@HISEQ:969:HM2KJBCX2:2:1102:11192:40026 2:N:0:ACTATGCA
GTGGCCTACTACCCCAACTATCCCTATTAATCATTACGTCAATCCTAGAAACCAACAAAATAGGATCGAACGTCCTATTTCATTATTCCATGCTAATGTATTCAAGCGTTAGCCTGCTTTAAACACTCTAATTTTTTCAAAGTAACAGTCCTGTTTCCCTGCAACACCAAATTAATGACATTACAGTTCTTCAGAAAGGAGGAATCAGCGAAGCCAGTGCATACCAGTGGCACGACCAACCTGCTGACCCCGAAATTCAACTACGAGCTTTTTAACTGCAACAACTTTAATATACGCTATTGGAGCTGGAATTACCGCGGCTGCTGGCACCAGACTTGCCCTCCAA
+
@D?@DHIHCECHHEHIIHFHEHIIHHHHHIIIIIIHHIHFHHIIIIIIIIHIIHIIIECHHIHE1CEGHHGH1DEHIICHHIEEH?HCHH?1CGHHIHFHHHFHHCECHIHCG@HGHHEGGCHHIHHHGGGHHFCHCHHGIHHHHIE1?CGEHICCE?CEF@GHEGHFEFHHHIDGHGGIIHGCHEHGCGIIHGFHGD<?HHHGHHHHE7HHHF?HGF6GHHFC1DBAA0H7H:GHGHHHCEC@FC<<CHIIIHG@@IIIIHHE?HEG?H@?CC<D<1GCGF?DG<11HEFCCHHIHHGFGC<C?HHIHEHIHCC<HDGEEHGIIHC<1@HEEIHIHDFHHD<?BB
@HISEQ:969:HM2KJBCX2:2:1102:6981:40736 2:N:0:ACTATGCA
GTGGCCTACTACCCCAACTATCCCTATTAATCATTACGTCAATCCTAGAAACCAACAAAATAGGATCGAACGTCCTATTTCATTATTCCATGCTAATGTATTCAAGCGTTAGCCTGCTTTAAACACTCTAATTTTTTCAAAGTAACAGTCCTGTTTCCCTGCAACACCAAATTAATGGCATTACAGTTCTTCAGAAAGGAGGAATCAGCGAAACCAGTACAAACCTGTGGCACGACCAACCTGCTGACCCCGAAATTCAACTACGAGCTTTTTAACTGCAACAACTTTAATATACGCTATTGGAGCTGGAATTACCGCGGCTGCTGGCACCAGACTTGCCCTCCAA
+
ADDDCHHHHHIIGHHHHIIIIIIIHIIIIIIIIIIIIIIIIIIIIIIIIIGHIIIIIHIGHHFHIIGHHHEDHIGGEHHHIIHHIIH1FHHHHIIIIIHIIIIIIHIIIIIIIIHIIHHIIIIIIHHIHIIHIIIIIIIIHIIIIHIIHIIIIIIIIIIHGIHHHIIIIIIIHHIIIIIIIIIHIIIIIIIIIIHGHIHIIIIIIIIIHHIIIIHIHHHEH$EHE$IIIIIIHIHIIIIIIIIHHHIIIIIIIIIHIIIIIIIIIIIIIIIIIIIIIIIIIIIHHIIHIIIIIIIIHHIIIIIIIIIIIHIIIIIIIHIIIIIIIIIIIIIIIHGIHIIIIDDDDD
@HISEQ:969:HM2KJBCX2:2:1102:7715:40586 2:N:0:ACTATGCA
GTGGCCTACTACCCAACTATCCCTATTAATCATTACGGTGATCCTAGAAACCAACAAAATAGAACCATGCCGTCCTATTTCATTATTCCATGCTAATATATTCAGGCGATAGCCTGCTTTAAGCACTCTAATTTTTTCGAGGTAACAGTCCTGCTTCCCCGGCGCACCAAATTAATGGCATGCTGGTTATTCAGAAGGTAGGAATCCATCACGCCAGTACAGACCCAAAAGCCCGACCGACGGATGAACCCCGAAATTCAACTACGAGCTTTTTAACTGCAACAACTTTAATATACGCTATTGGAGCTGGAATTACCGCGGCTGCTGGCACCAGACTTGCCCTCCAA
+
DD?DA?ECEEHHIEHHHHIIHIIIIIFHHHIHHHHHEHHHEH?HIIHI?GHHHIIIIIIIIIE@HHHHHHEH@EHHEEGHIIHIIIIIGIIICHHCHEH@G<HHHHHCEHIEIHHHIIIIIIIHFIGIIHEHIHDHHHHFHGEHHHHFIIHHHHIHIEHIIHHHIIIIHHIIIIIIIHIHIIHHHF?FGIIIHHIIIHIIIIIIIIIIHHIHIHHIIHIHFIHIIIIIIIIIIIIIIIHHIHIHDDIHIIIIIIIIIIIIIIHHIIIIIIIIIIHHHHHIHHHIIHHHIIIIIIHIIIHIIIIIIIIIIIIIIIIIIIIIIIIIIIIIIHIIGIIIIIHIIIBDBAB
@HISEQ:969:HM2KJBCX2:2:1102:6716:41468 2:N:0:ACTATGCA
GTGGCCTACTACCCCAACTATCCCTATTAATCATTACGTCGATCCTAGAAACCAACAAAATAGAATCAAACGTCCTATTTCGTTATTCCATGCTAATGTATTCAAGCGTGAGCCTGCTTTAAACACTCTAATTTTTTCAAAGTAACAGTCCTGATTCCCCATGACACCAAATTAATGACATCATGGTTCGTCAGAAGGTAGGAATCAATAATACCAGTACGTACAATAGCACGACCAATAAATTGATCCCGAAATTCAACTACGAGCTTTTTAACTGCAACAACTTTAATATACGCTATTGGAGCTGGAATTACCGCGGCTGCTGGCACCAGACTTGCCCTCCAA
+
DDCDDIIIIIIHHIIHIIIIIIIIIIIIIIIIIIIIIIIIIIIIIIIIIIIIIIIIIIHIIIHIIIHIIIIHIHIIIIIIIIIIHIIHIIIIHIIHHIIIIIIIIIIIIIIIIIIIIIIIHIIIIIIIIIIIIIIIIIIIIIIIIIIIIIIIIIIIIIIIIIIIIIIIIIIIIIIIIIIIIIIIIIIIIIIIIIIIIIIIIIHIIHIHIIIIIIIIIIIIIIIIIIIIIIIIIIIHIIIIIIHHIIIIIIIIHIIIIIIIIIIHIIIIIIIIIIIIIIIIHIIIIIIIIIIIIIIIIIIIIIIIIIIIIIIIIIIIIIIIIIIIIIIIIIIIIIIIIIIIDDDDD
@HISEQ:969:HM2KJBCX2:2:1102:20937:41411 2:N:0:ACTATGCA
GTGGCCTACTACCCCAACTATCCCTATTAATCATTACGTCGATCCTAGAAACCAACAAAATAAGATCAAACGTCCTATTTCATTATTCCATGCTAATGTATTCAAGCGCGAGCCTGCTTTAAACACTCTAATTTTTTCAAAGTAACAGTCCTGATTCCCCGCCACACCAAATAAATGGCATAACGGTTCTTCAGAAGGGAGGAATCAGTGACACCAGTACATACCAAAGGCACGACCAGCGTACTGATCCCGAAATTCAACTACGAGCTTTTTAACTGCAACAACTTTAATATACGCTATTGGAGCTGGAATTACCGCGGCTGCTGGCACCAGACTTGCCCTCCAA
+
DDDCDHEFHHHIFHIICEHHGHHIIHGHIGHIIHHIIICEHIHIIHIHHIIIIIIIIIIHHIIHIEFHHHHH@EHHGDG@HHIIHHHHFHHIHEGHGHGGGGGHHEHIIGHHFHGHHHGGGH=III?HIIIHHHHGHEHHHHIHHHIHGHEHIHFGHIHIIIIHHHIHHGFGCGGIHIIHHGEHGHHEGIIIHIHHIIIIIIHHIIIHIHGIHIIIIHHIHHHHGGHHHHHEIHHIIIIIHHHHDHEFIIIHHFHHHHHHIHFIIHIIIIIHHHFIHHHHIIHIIIHHHGHCEGIHHHGHHIIHIIIIIIIHHIIIHIIIIIIIIIIIHIHHHGIIIIIIIDDDAD
@HISEQ:969:HM2KJBCX2:2:1102:13618:41700 2:N:0:ACTATGCA
GTGGCCTACTACCCCAACTATCCCTATTAATCATTACGTCGATCCTAAACCAACAAAATAGAATCAAACGTCCTATTTCGTTATTCCATGCTAATGTATTCAAGCGTGAGCCTGCTTTAAACACTCTAATTTTTTCAAAGTAACAGTCCTGATTCCCCATGACACCAAATTAATGACATCATGGTTCGTCAGAAGGTAGGAATCAATAATACCAGTACGTACAATAGCACGACCAACCTACTGACCCCGAAATTCAACTACGAGCTTTTTAACTGCAACAACTTTAATATACGCTATTGGAGCTGGAATTACCGCGGCTGCTGGCACCAGACTTGCCCTCCAA
+
DDDDDHIIIIIIIIHIIIIIIIIGHHIIIIIIIIIIIIIIIIIIIIIIIIIIHIIGEHHIIHIIIIIIIIIIIIGIIIIIIIIIIIIIIIIIIIHIIIIIIHHHHIIIIIIIIIIIIIIIIIIIIIIIIIIIIIIIIIIIIIIIIIIIIIIIIIIIIIIIIIIIIIIIIIIIIIIIIIIIIIHIIIHIIIIIIIIIIIIIIIIIIIIIIIIIIIIIIIIIIIIIIIIIIIIIIIIIIIIHIIIIIIIIIIIIIIIIIIIIIIIIIIIIIIIIIIIIIIIIIIIIIIIIIIHIIIIIIIIIIIIIIIIIIIIIIIIIIIIIIIIIIIIIIIIIIIIIIIDDDDD
@HISEQ:969:HM2KJBCX2:2:1102:16834:41909 2:N:0:ACTATGCA
GTGGCCTACTACCCCAACTATCCCTATTAATCATTACGTCGATCCTAGAAACCAACAAAATAGAATCAAACGTCCTATTTCGTTATTCCATGCTAATGTATTCAAGCGTGAGCCTGCTTTAAACACTCTAATTTTTTCAAAGTAACAGTCCTGATTCCCCATGACACCAAATTAATGACATCATGGTTCGTCAGAAGGTAGGAATCAATAATACCAGTACGTACAATAGCACGACCAATAAATTGATCCCGAAATTCAACTACGAGCTTTTTAACTGCAACAACTTTAATATACGCTATTGGAGCTGGAATTACCGCGGCTGCTGGCACCAGACTTGCCCTCCAA
+
DDDBDIIIIHIIIIIIIIHIGHIIIHIIIIIIIIIIIIIIIIIIIIIIIIIIIIIIEFEHHIHHGGHHHIIH@HHIIHIHHHIIIIIIIIHIIIIGIHIIIIHIIIIIIHIIIIHHHIIIHHIIIIIHIIIIIIIHHHHIHIIHIIIIHIIIIIIIIHIIIIIHIIIIIIIIIIIIIHHIIIIIIIIIIIIIIIIII;GIIIIIIIIIHIHHHIIIIIHIIIIHIHIIIGIIIIIIIIIIIIIHIIIIGIIIHIIIIIIIIIIIHIHIIIIIIHIIIIIIIIHIIIIIIIIIHHIIIIIIIIIIIIIIIIIIIIIIIIIIIIIIIIIIIIIIIIIIIIIIDDDDC
@HISEQ:969:HM2KJBCX2:2:1102:11016:42920 2:N:0:ACTATGCA
GTGGCCTACTACCCCAACTATCCCTATTAATCATTACGTCGATCCTAGAAACCAACAAAATAGAATCAAACGTCCTATTTCGTTATTCCATGCTAATGTATTCAAGCGTGAGCCTGCTTTAAACACTCTAATTTTTTCAAAGTAACAGTCCTGATTCCCCAAGACACCAAATTAATGACATCATGGTTCGTCAGAAGGTAGGAATCAATAATACCAGTACGTACAATAGCACGACCAATAAATTGATCCCGAAATTCAACTACGAGCTTTTTAACTGCAACAACTTTAATATACGCTATTGGAGCTGGAATTACCGCGGCTGCTGGCACCAGACTTGCCCTCCAA
+
DDDDDIIIIIIIIIIIIIIIIIIIIIIIIIIIIIIIIIIIHIIIIIIIIHIIIIIIIIIHIIIIIIHIIIIHIHIIHHIIIIIIIIIIIIIIHHIIIIIIIIHIIIHIIIIIIIHIIIIIIHIIIIIIIIIIIIIIIIIIIIIIIIIIIIIIIIIIIIIIIIIIIIIIIIIHIIIIIIHIIIIIIIIIIIIIIIIIIIIIIIIIIHIIIIIIIIIIIIIIIIIIIIIIIIIIIIIIIIIIIIHIIIIIIIIIIIIIIIIIIIIIIIIIIIIIIIIIIIIIIIIIHHIIIIIIIIIIIIIIIIIIIIIIIIIIIIIIIIIIIIIIIIIIIIIIIIIIIIIIDDDDD
@HISEQ:969:HM2KJBCX2:2:1102:12150:42225 2:N:0:ACTATGCA
GTGGCCTACTACCCCAACTATCCCTATTAATCATTACGTCGATCCTAGAAACCAACAAAATAGAATCAAACGTCCTATTTCATTATTCCATGCTAATGTATTCAAGCGTGAGCCTGCTTTAAACACTCTAATTTTTTCAAAGTAACAGTCCTGATTCCCCACAACACCAAATAAATGACATCATGGTTCGTCAGAAGGGAGAAACCAACAATGCCAGTACGTACCTAGGCACGACCGACATGATGGTCCCGAAATTCAACTACGAGCTTTTTAACTGCAGCAACTTTAATATACGCTATTGGAGCTGGAATTACCGCGGCTGCTGGCACCAGACTTGCCCTCCAA
+
CDDDDIIIIIIIIIIIIIIIIIIIIIIIIIIIIIIIIHIIIIIHIIIIIIIIIIIIIIIIIIIGHIIIIIFGHFHIIIIIIIIIIIIHHIIIGHIHIIIIIIIIIIIIIIHIIIIIIIIHIIIIIIIIIIIIIIIIIIIIIIIIIIIIHIIIIIIIIIHIIIIIIIHIIIIIIIIIIIIIIIIIIIIIIIIIHIIIIIIIIIIIIIIIIIIIIIIIIIIIIIIIIIIIIIIIIIIIIIIIIIHGIIIIIIIIIHHGIIIIIIIIIIIIIIIIIIIIIIIIIIIIIIIIIIIIIIIIIIIIIHIIIIIIIIIIIIIIIIIIIIIIIIIIIIIIIIIIIIIIDDDDD
@HISEQ:969:HM2KJBCX2:2:1102:3869:43021 2:N:0:ACTATGCA
GTGGCCTACTACCCCAACTATCCCTATTAATCATTACGTCAATCCTAGAAACCAACAAAATAGGATCGAACGTCCTATTTCATTATTCCATGCTAATGTATTCAAGCGTTAGCTTGCTTTAAACACTCTAATTTTTTCAAAGTAACAGTCCAAATTCCCCGCAACACCAAATTAATGGCATTACGGCTCATCAGGAAGGAGGAATCAGTGAGACCAGTGCATACCGATGGCATGACAAATCTACTAACCCCGAAATTCAACTACGAGCTTTTTAACTGCAACAACTTTAATATACGCTATTGGAGCTGGAATTACCGCGGCTGCTGGCACCAGACTTGCCCTCCAA
+
ADDBAHHHHHHICHGHHHIHGHHCHHIIIIIHIIHHIIHIIIIGHHIIIIIGHIGHHHIIHHFHIIIEHECDHCHHHHH@HHHIHIIHHHIG?EHIIIHHHGIHIIHIIIHIIIHHHIIIIHIIIIIHHIGIIHEIHHGIIHHHIHHHHIIHIIHIHHHHIGHIHIIIIIIIIIIIHHHIIIIIIIIIHIIHIHIIIHIIIIIIIIIIIIIIIIIIIIIIIIIIIIIIIIIIIIIIIIHIIIIHHHHIIIIIIIIIIIIIIIIIIIIIIIIIIIIIIIIIIIIIIIIHIIIIIIHIIIIIIIIIIIIIIIIIIIIIIIIIIIIHIHIHIIIIIIIIIIIIHDCDDD
@HISEQ:969:HM2KJBCX2:2:1102:5857:42859 2:N:0:ACTATGCA
GTGGCCTACTACCCAACTATCCCTATTAATCATTACGTCAACCCTAGAAACCAACAAAATAGGATCAAACGTCCTATTTTATTATTCCATGCTAATGTATTCAAGCGTTAGCCTGCTTTAAACACTCTAATTTTTTCAAAGTAACAGTCCTGTTTCCCCGCAACACCAAATTAATGGCATCACGGTTCTTCAAGAAGGAGGAATCAGCGAGGCCAGTGCATACCATTGGCACGACCAACCTGCTGACCCCGAAATTCAACTACGAGCTTTTTAACTGCAACAACTTTAATATACGCTATTGGAGCTGGAATTACCGCGGCTGCTGGCACCAGACTTGCCCTCCAA
+
DDDDCIIIIIIIIIIIIIIIIIIIIIIIIIIHIIIIIHIIIIIIIHHHHIIHIIIIIIIIIIIIIIIIIIGGHIIIIHIIIIIIIIIHIIIIIIIIIIIIIIHIIIIIIIIIIIIIIIIIIIIHIIHHIIIIIIIHIHHHIIIIIIIIIIIIIIIIIIIIIIIIIGIIIIIIIIIIIIHIIIIIIIIIIIIIIIIIIIIIIIIIIIIIIIIIIIIIIIIHIIIIIIIIIIIIIIIIIIIIIIHHIIIIIIIIIIIIIIIIIIIIIIIIIIIIIIIIIIIIIIIIIIIIIIIIIIIIIIIIIIIIIIIIIIIIIIIIIIIIIIIIIIIIIIIIIIIIIIIIDDDDD
@HISEQ:969:HM2KJBCX2:2:1102:19244:43258 2:N:0:ACTATGCA
GTGGCCTACTACCCCAACTATCCCTATTAATCATTACGTCGATCCTAGAAACCAACAAAATAGGAGATCAAACGTCCTATTTTATTATTCCATGCTAATGTATTCAAGCGCGAGCTTGCTTTAAACACTCTAATTTTTTCAAAGTAACAGTCCTGATTCCCCGCCACACCAACTAAATAGCATAACGGTTCATCAGAAGGGAGGAATCAGTGACACCGAAGGTACGACCAGCTTACTGATCCCGAAATTCAACTACGAGCTTTTTAACTGCAACAACTTTAATATACGCTATTGGAGCTGGAATTACCGCGGCTGCTGGCACCAGACTTGCCCTCCAA
+
DDDADIIIIGIIIIHIHIIIIGIIIIGGHHIIIGIHIIFHDHHIIHIHIHIHHIIIIIEHHICCHFCHHIIGIIHIIHEHHIIIIIEHGHHIH@GHHIIFEDGHIIIH?CECHHHHIGHHHGHHH@HFGHHHHHHHHHICGHIGHIIIIHEIHHGFHHIIIHEHIIIIHIHHHHHHHIIHIIGIIIHHHHIHHIIIIHIG;IIIIGIIIIIGHIIIIIHIIIIIIIHIHHIIIHHHHIIII$IGHIHIIIIIIIHHHHIHIHHGHHHGIIIIIIIIHIGIIIIGHHHIIHHHGIIHIIIIIIIIIIIHIHIIIIHIIIIIIIIIIIIIIIIIIDCDDA
@HISEQ:969:HM2KJBCX2:2:1102:10653:45403 2:N:0:ACTATGCA
GTGGCCTACTACCCCAACTATCCCTATTAATCATTACGTCAATCCTAGAAACCAACAAAATAGGATCAACGTCCTATTTCATTATTCCATGCTAATGTATTCAAGCGCGAGCCTGCTTTAAACACTCTAATTTTTTCAAAGTAACAGTCCTGATTCCCCACCACACCAAATTAATGACATGATGGTTCGTCAGAAGGTAGAAATCAGTAACACCAGTACGTACCGAAGGCACGACCAGCGTACTAATCCCGAAATTCAACTACGAGCTTTTTAACTGCAACAACTTTAATATACGCTATTGGAGCTGGAATTACCGCGGCTGCTGGCACCAGACTTGCCCTCCAA
+
DDDDCIIIIHIIIIIIIIIIIHIIIIIIIIIIIIIIIIIIIIIHIIIIIIIIIIIIIIIIIHIIHHHIIIIFHIHIIIGIIIIIIIIIIIIIIIIIIIHHHIIIIIIIIIGIIIIIIHHIIIIIIIHIIIIIIIIIIIIIIIIIIIIIIIIIIHHIIIHIIIIIIIIIIIIIIHIIIIIIIIIIIIIIIIIIIIIIIIIIIIIIIIIIIIIIIIIIIIIIIIIIIIIIIIIIIIIIIIIIIIIHIHIIIIIIIIIIIIIHHHIIIIIIIIIIIIIIIIIIIIIIIIIIIIIIHIIIIIIIIIIIIIIIIIIIIIIIIIIIIIIIIHIIIIIIIIIIIIIICDDDD
@HISEQ:969:HM2KJBCX2:2:1102:5766:44888 2:N:0:ACTATGCA
GTGGCCTACTACCCAACTATCCCTATTAATCATTACGTCAATCCTAGAAACCAACAAAATAGGATCAAACGTCCTATTTCATTATTCCATGCTAATGTATTCAAGCGTTAGCCTGCTTTAAACACTCTAATTTTTTCAAAGTAACAGTCCTGTTTCCCTGCAACACCAAATTAATGACATTACAGTTCTTCAAGAAGGAGGAACCAGTAAAGCCAGTGCATACCAGAGGCACGACCAACCTACTAATCCCGAAATTCAACTACGAGCTTTTTAACTGCAACAACTTTAATATACGCTATTGGAGCTGGAATTACCGCGGCTGCTGGCACCAGACTTGCCCTCCAA
+
DDDDDIIIIIIIIIIHIHHIIIIIIIIIIIIIIIIIIIIIIIIHIHHHHHIIHHIHIHIIIIIFHIIIIIHIIIIIIIIIIIIIIHHHIIIHIGIHIIIIIHIIIIIIIIIIIIIIIIIIIIIIHIIIIIIIIIIIIIIIIIIIIIIIIIIHIHHHHIIIIIIIIIIIHHHIIIIIIIIIIIIIIIHHIIIIIIIIIIIIIIIIIIIIIIIHIIIIIIHIIIIHIIIIHIIIIIIHIIIHHFHHIHHIIIIHHGHIIIIIIIIIIIIIIIIIIIIIIIIIHHHIHHHIHIIIIIIIIIIIIIIIIIIIIIIIIIIIIIIIIIIIIIIIIIIIIIIIIIIIDDDDD
@HISEQ:969:HM2KJBCX2:2:1102:6038:46366 2:N:0:ACTATGCA
GTGGCCTACTACCCCAACTATCCCTATTAATCATTACGGTGATCCTAGAAACCAACAAAATAGAACCATGCCGTCCTATTCTATTATTCCATGCTAATGTATTCGAGCAAAAATGCCTGCTTTAAACACTCTAATTTTTTCAAGGTAAAGGTCCTGGATCCGCAAGACACCCAATTAAGGACATCAAGTTTCTCCAGAAGGTGAGAAATCAACAGCAACAGTTCATACCCCTTAAGGCACGACCATTACGTCAATCCCGAAATTCAACTACGAGCTTTTTAACTGCAACAACTTTAATATACGCTATTGGAGCTGGAATTACCGCGGCTGCTGGCACCAGACTTGCCCTCCAA
+
DDDDDIIIIIIIIIIIIIIIIIIIIIIIIIIIIIIIIIHHIGIIIIIIIIIIIIIIIIIHIIHIIIIIIIIIIIIIIIIIIIIIIIIIIIIIIIIGIIHIIHHIIIIIIIIIIIIIIIIIIIIIIIIIIIIIIIIIIIIIIIIIIIIIIIIIIIIIIIIIIIHIIHIIIIIIIIIIIIIIIIIIIIHIIIIIIIIIIIIIIIIIIIIIIIIIIIIIIIIIIIIIIIIIIIIIIIIIIIIIIIIIIIIIIIHHIIIIIIIIIIIIIIIIIHIIIIIIIIIIIIIIIIIIIIIIIIIIIIIIHIIIIIIIIIIIIIIIIIIIIIIIIIIIIIIIIIIIIIIIIIIIIIIIDDDDD
@HISEQ:969:HM2KJBCX2:2:1102:9565:46227 2:N:0:ACTATGCA
GTGGCCTACTACCCCAACTATCCCTATTAATCATTACATCGATCCTAGAAACCAACAAAATAGAATCGGATGTCCTATTTCATTATTCCATGCTAATGTATTCAAGCGTGAGCCTGCTTTAAACACTCTAATTTTTTCAAGGTAACAGTCCTAATTCCCCGTGACACCAAATTAATGGCATTACGGTTCTTTAGAAGGTGAGAAATCAATAATATCAGTACATACCAACGGCATGACCGAAACATTGATCCCGAAATTCAACTACGAGCTTTTTAACTGCAACAACTTTAATATACGCTATTGGAGCTGGAATTACCGCGGCTGCTGGCACCAGACTTGCCCTCCAA
+
DDADDIIHIIIHHHIIIIIIIIIIIIIIIIIIIIIIIIIIIIIIHIIIGIIIIIIIIIIIIIIFHHIIIIIIIIIIIIIHIHIIIIIHIIIGIIIIHIIIIIIIIIIIHIIIIIIIIIIIIIIIIIIIIIIIIIIIIIIIIIIIIIIHIIIIIIIIHIIIIIIIIIIIIIIIIIIIIIIIIIIIIIIIIIIIIIIIIIIIIIIIIIIIIIIIIHIIIIIIIIIIIIIIIIIIIIIIIHIIIIIHHFIIIIIIIIIIIIIIIIIIIIIIHIIIIIIIIIIIIIIIIIIIIIIIIIIIIIIIIHIIIIIIIIIIIIIIIIIIIIIIIIIIIIIIIIIHIIIIHIDDDDD
@HISEQ:969:HM2KJBCX2:2:1102:8964:47040 2:N:0:ACTATGCA
GTGGCCTACTACCCCAACTATCCCTATTAATCATTACGGTGATCCTAGAAACCAACAAAATAGAACCATGCCGTCCTATTCTATTATTCCATGCTAATGTATTCGAGCAAAATGCCTGCTTTAAACACTCTAATTTTTTCAAGGTAAAGGTCCTGGTTCCACATGACACCCAATTAAGGACATCATGCTTCTCCAGAAGGTGAGAAATCAACTGCGACAGTTCATACCCCTTAAGGCACGACCATCACGTCAATCCCGAAATTCAACTACGAGCTTTTTAACTGCAACAACTTTAATATACGCTATTGGAGCTGGAATTACCGCGGCTGCTGGCACCAGACTTGCCCTCCAA
+
DDDADIIGHHIIIIIIIFHIIIIIIIIHHHHGHHIIIHIIIHHHHHHIIIHIHHGGECHIIIHIIIFHIIIIHHIIIIEHIHHIIHIIGHHHIGGHHIHHIHIIIHIIIIIIIEIIIHHIIIIIIIIIIIHIIIIHIIIIHHHIGIIIIHIIIGIIHHIIIIHHIHHIIIIIIHHIIHIIIIIIIIIHHHHHIIHIIIIIHIIHIHHIIIIIIHHIIIIIIHIIIIIIIIIIIIIHIIIIIIIIHIIIHHGIHHIGIIIIIIIIIIIHEHIIIIIIIIIIIIIIIIIIIIHHFHGIHIIHIIIHIIIIIIIIIIIIIIIIIIIIIIIIIIIIIIIIIIIIIIIIIIIADDDD
@HISEQ:969:HM2KJBCX2:2:1102:14346:47339 2:N:0:ACTATGCA
GTGGCCTACTACCCCAACTATCCCTATTAATCATTACATCGATCCTAGAAACCAACAAAATAGAATCGGATGTCCTATTTCATTATTCCATGCTAATGTATTCAAGCGTGAGCCTGCTTTAAACACTCTAATTTTTTCAAGGTAACAGTCCTAATTCCCCGTGACACCAAATTAATGGCATTACGGTTCTCTAGAAGGTGAGAAATCAATAATATCAGTACATACCAACGGCATGACCGAAACATTGATTCCGAAATTCAACTACGAGCTTTTTAACTGCAACAACTTTAATATACGCTATTGGAGCTGGAATTACCGCGGCTGCTGGCACCAGACTTGCCCTCCAA
+
BDDDDIIIIIIIIIIIIIIIIIIIIIIIIIIIIIIIIIIGHIIIIIIIIIIIIIIIIIIIIIHIHHIIHIIIHGIIIIIIIIIIIIIIHIHIGIIIIIIIIIIIIHHIIIIIIIIIIIIIHIIIIIIIIIIIIIIHIIIIIGIIIIIIIIIIIIIIIIIIIIIIIIIIIIIIIIIIIIIIIIIHIIIHEE0IIIIIIIIIIIIIIIIIIIIIIIIHIIIIIIIIIIIIIIIIIIIIIIIIIIIIHFIIIIIIIIIIIIIIIIIIIIIIIIIIIIIIIIIIIIIIIIIIIIIIIIIIIIHHHGIIIIIIIHIIIIIIIIGIIIIIIIIIIHIIIIIIIIHIIIDDDDD
@HISEQ:969:HM2KJBCX2:2:1102:11524:47605 2:N:0:ACTATGCA
GTGGCCTACTACCCCAACTATCCCTATTAATCATTACGTCAATCCTAGAAACCAACAAAATAGGATCAACGTCCTATTTCATTATTCCATGCTAATGTATTCAAGCGCGAGCCTGCTTTAAACACTCTAATTTTTTCAAAGTAACAGTCCTGATTCCCCGCCACACCAAATGAATGACATGATGGTTCGTCAGAAGGTAGGAACCAGTAACACCAGTACGTACCTAAGGCACGACCAACGTACTGATCCCGAAATTCAACTACGAGCTTTTTAACTGCAACAACTTTAATATACGCTATTGGAGCTGGAATTACCGCGGCTGCTGGCACCAGACTTGCCCTCCAA
+
ADDDDIIIIIIIIIIIIIIIIIIIIHIIIIIHIIIIIIIIIIIIHHIIIIIIIIIIIIIHIIHIGHIIIICHHIIIIIIIIIIIHIIIIIIIIIIIIIIHIFHHGIIIIIIIIIIIIIIIIIIIHIHHIIIIIIIHHHIIIIHHHIIIIIIIIIIIIIIHIIIIIIIIIIIIIIIIIIIIIIIIIIIIIIIIIIIIIIIIIIIIIIIIIIIIIIIIIIIIIIHIIIIIIIIIIIIIIIIIIIIIIIIIIIIIIIIIIIIIIHIIIIIIIIIHIHIIIIIIIIIIIIIIIIIIHIIIIIIIIIIIIIIIIIIIIIIIIIIIIIIIIIIIIIIIIIIIIIIHDDDDD
@HISEQ:969:HM2KJBCX2:2:1102:15427:47947 2:N:0:ACTATGCA
GTGGCCTACTACCCCAACTATCCCTATTAATCATTACGGTGGTCCTAGACCAACAAAATAGAACCAACGTCCTATTCTATTATTCCATGCTAATCTATTCAAGCAAAAGCCCGCTTTAAACACTCTAATTTTTTCAAGGTAATGGTCCTGGTTCCCCGACACACCCAATAAAGGGCATACCGGCTCACCAGAAGGATAGACCCGACAACAGACAGTACTCGCCAGAGACGGACCGCCCGGTCAGGCCTAAAATTCAACTACGAGCTTTTTAACTGCAACAACTTTAATATACGCTATTGGAGCTGGAATTACCGCGGCTGCTGGCACCAGACTTGCCCTCCAA
+
DDDDDIIIIIIIIIIIIIIIIIIIIIIIIIIIIIIIIIIIIIIIIIIIIIIIHIGHIIIIIHIIIIIIIIIIIHIIGIHHIIIIIIIIIIIIIIIIIIIIIIIIIIIHIIIIHIIHIIIHHHIIIIIIIIIIIIIIIIIIHHIIIIIIIHHHHIHIIIIIIIIIIHGIHIHHIIIIIIIIIIIIIIIIIHIIIIIIIIIIIIIIIIIIIIIIIIIIIIHIIHIIIIIIIIIIIIIIIHIIIHIIIIHIIIIIIIIIIIIIIIIIIIIIIIIIIIIIIIIIIIHIIIIIIIIIIIHGFFIIIIIIIIIIIIIIIIIIIIIIIIIIIIIIIIIIIIIIIIDDDDD
@HISEQ:969:HM2KJBCX2:2:1102:17649:48039 2:N:0:ACTATGCA
GTGGCCTACTACCCCAACTATCCCTATTAATCATTACGTCAATCCTAGAAACCAACAAAATAGGATCGAACGTCCTATTTCATTATTCCATGCTAATGTATTCAAGCGTTAGCCTGCTTTAAACACTCTAATTTTTTCAAAGTAACAGTCCTGTTTCCCTGCAACACCAAATTAATGGCATTACAGTTCTTCAGAAAGGAGGAATCAGCGAAGCCAGTGCATACCAGTGGCACGACCAACCTGCTGACCCCGAAATTCAACTACGAGCTTTTTAACTGCAACAACTTTAATATACGCTATTGGAGCTGGAATTACCGCGGCTGCTGGCACCAGACTTGCCCTCCAA
+
DDCDDIIIIIIIIIIHIIIIIIIIIIIIIIIIIIIIIHIIIIIIIIIIIIIIIIIIGHHIIIHIIGIIHIIIIIHIIIIIIHHEHIIIIIIIIIIHIIIIIIIHIIIIIIIIIIIIIIIIHIHIIIIIIIHIIIHHIHHIIIIIIIIHHHHIIIIIIHIIIIIIIIIIIIIHIIIIIIIIHIIIIIIIIIIIIIIIIIIIIIIIIIIIIIIIIIIIIIIIGIIIIIIIIIIIIIIIIIIIIIIHHIIIIIHIIIIIIIIIIIIIIIIIIIIIIIIIIIIIIIIIIIIIIIIIIIIIIIIIIIIIIIIIIIIIIIIIIIIIIIIIIIIIIIIIIIIIIIIIIDDDDD
@HISEQ:969:HM2KJBCX2:2:1102:12797:47615 2:N:0:ACTATGCA
GTGGCCTACTACCCAACTATCCCTATTAATCATTACGTCGATCCTAGAAACCAACAAAATAGGTTCGATCGTCCTATTTCGTTATTCCATGCTAATGTATTCAAGCGCGAGCCTGCTTTAAGCACTCTAATTTTTTCAAAGTAACAGTCCTGTTTCCCCGCAACAACAAATTAATGCCATCACGGTTCTACAAGAAGGAGGGACCAGTGAGGCCAGTGCATACCAGTGGCACGACCAACCTACTGGCCCCGAAATTCAACTACGAGCTTTTTAACTGCAACAACTTTAATATACGCTATTGGAGCTGGAATTACCGCGGCTGCTGGCACCAGACTTGCCCTCCAA
+
DDDDDIHIIIIIIIIIIIIIIIIGIIIIIIIIIIFHHIIIIIIHGIIIIIIHIIIIIIIIIHIIIIIHIHDHIIIIIHIGHIIIIHIHCHHIGHIIIIIIIIHIIIIIIIIIIIIIIIIIIIIIHIIIIHIIIIIIIIIIIIIHIIIHIIIIIIIIIIIHHIIIIIIIIIIIIIIIIIIHIIIIIIIIIIIIIIIIIIHIIIIIIIIIIGIIGIIIIIIIIIIIIIIIIIIIGHHIHIIIIIHHIIIIIIIIIIIIIIIIIIIIIIIIIIIIIIIIIHIIIIIIIIIIIIIIHIIIIIIIIIIIIIIIIIIIIIIIIIIIIIIIIIIIIIIIHIIIIIIIDDDDD
@HISEQ:969:HM2KJBCX2:2:1102:16185:48663 2:N:0:ACTATGCA
GTGGCCTACTACCCCAACTATCCCTATTAATCATTACGGCGGTCCTATAACCAACAAAATAGAACCGCACGTCCTATTCTATTATTCCATGCTAATGTATTCGAGCATAGGCCTGCTTTGAACACTCTAATTTTTTCAAAGTAAAAGTCCTGGTTCCCCGCACGCCCAGCGAAGGGCATGCGTACCCCCAGAGTGAAAGCCCCGGCCGGGCCAGTGCACGCGGTGAGGCGGACCAGCCGGCGCGGGGCCCAGGTTCAACTACGAGCTTTTTAACCACAACAACTTTAATATACGCTATTGGAGCTGGAATTACCGCGGCTGCTGGCACCAGACTTGCCCTCCAA
+
CDDDCIIIIIIIIIIIIIIIIIIIIIIIIHIIIIIIIIHIIIIIIIIIIIIHIIIHIIIIIIIGIICHHHHHIHHHGIIHIIIGGIHIIIGFHCHHHHIHIIIIIIIIIIHHIIIIHIIHHHHIIIHHIIIHIIIHHHIIIIIIHIHHIIHFHHHIIHIIHIIIHGIIIIIIIIIIIIIIIHIHGIHIIHIIIIIHEHIIIIIIHIIIIIIIHIIIHHIIHIIIIIIIIIIIIIIIIIIIHHHIIIIIHIHHIHHH?IIIIIIIIIIIIIIIIIIIIHHHHHHIIIIIIIIHIIIIIIIIHIIIIHIIIIIIIIIIIIIIIIIIIIIIIIIIIIIIIIHDCDDD
@HISEQ:969:HM2KJBCX2:2:1102:13306:48626 2:N:0:ACTATGCA
GTGGCCTACTACCCCAACTATCCCTATTAATCATTACGGTGATCCTAGAAACCAACAAAATAGAACCATGCCGTCCTATTCTATTATTCCATGCTAATGTATTCGAGCAAAAATGCCTGCTTTAAACACTCTAATTTTTTCAAGGTAAAGGTCCTGGATCCGCAAGACACCCAATTAAGGACATCAAGTTTCTCCAGAAGGTGAGAAATCAACAGCGACAGTTCATACCCCTTAAGGCATGACCATCACGTCAATCCCGAAATTCAACTACGAGCTTTTTAACTGCAACAACTTTAATATACGCTATTGGAGCTGGAATTACCGCGGCTGCTGGCACCAGACTTGCCCTCCAA
+
DDB@@HHIHHHEEHIIIHIIIHHHHIIIIHHHHIIIHIGHHHHIIHIHIGHIFHHHIIIIHHHGGHIIHCCEHHHIIIHIHIHIIIIIII1GCHHHHEC<1DGHHHHHCIIIIHIIIIIICFHHHHHCHHHIHHIHIIIIIHFHHHHIIHHGIHGHHGGFHHGHII::HIHHIIHHIIHHHHGHHHIIHHHGCGIIHHHIHIII<IHGIIIIHIIIIIHHHIIHHHIHHHHIIIIIHIGGHHIHHIIIIIHHIHHHDIIIIIIHIIIIIIIIIIIHIIIIHHIHIIIIIIIIIIIIHHIIIIIIHIIHIIIHEIHHIIHIIIIIIIIIIIIHIIIIIIIIIIIIIIIIDACDC
@HISEQ:969:HM2KJBCX2:2:1102:2780:49954 2:N:0:ACTATGCA
GTGGCCTACTACCCCAACTATCCCTATTAATCATTACGTCAATCCTAGAAACCAACAAAATAGGATCAAACGTCCTATTTCATTATTCCATGCTAATGTATTCAAGCGTTAGCCTGCTTTAAACACTCTAATTTTTTCAAAGTAACAGTCCTGTTTCCCTGCAACACCAAATTAATGACATTACAGTTCTTCAAGAAGGAGGAACCAGTAAAGCCAGTACATACCAGAGGCACGACCAACCTACTAATCCCGAAATTCAACTACGAGCTTTTTAACTGCAACAACTTTAATATACGCTATTGGAGCTGGAATTACCGCGGCTGCTGGCACCAGACTTGCCCTCCAA
+
DDD@DHIHHHIIIIIIHHIIIIHIIHIHHHIIIIHIIFHHHHIIIIIIIIIIIIGHEGEHHHHIIIIIEHEHEHIIHHHIIGEHIIIHHHIHHIIFHHHIIFHHHFFIIIHC@GHIHHIIHEFCGHGHIIEGDHHIHHHIHHHHIIIAFCGHHGHHEHEHHHH@HHHHHIHIHIIIIIIHHIIIIIIHEHHGG?FEHFIIHHHHE:IIHHEHIIHHG@EHEEHFFCIHE@IHHIHDHHHIIHHFBHHCHHHE?IHHEGIHIIHHFHIIIIHHHIIIIIHGHHGCHGD?HHFHDHIHHIH@GFF1HHFIIIHHCCHIIIHHEHHHIIHIHIIHHHHGIIIHHDDDBD
@HISEQ:969:HM2KJBCX2:2:1102:14519:48742 2:N:0:ACTATGCA
GTGGCCTACTACCCAAACTATCCCTATTAATCATTACGTCAATCCTAGAAACCAACAAAATAGGATCAAACGTCCTATTTCATTATTCCATGCTAATGTATTCAAGCGTTAGCCTGCTTTAAACACTCTAATTTTTTCAAAGTAACAGTCCTGTTTCCCTGCAACACCAAATTAATGGCATTACAGTTCTTCAGAAAGGAGGAATCAGCGAGACCAGTACGTACCAATGGCACGACCAACCTGCTGACCCCGAAATTCAACTACGAGCTTTTTAACTGCAACAACTTTAATATACGCTATTGGAGCTGGAATTACCGCGGCTGCTGGCACCAGACTTGCCCTCCAA
+
DDDCDIIIIIIIIIGHIIIIHIIIHIHIIIIIIIIIIIIIIIIHHHHHHIIIIIGIGHEHIIHGHGIIIIHIIHHIGIIIIHHHIIIIHHHHHHIGHIIIIHHHHIIIIIHHHHIHHIIIIHIIIIIIIIHIHHHHHIIIIIIIIHIIHIIHIHHIIIIIIHIIIIIIIIHIIHIIIIIIHIIIIIIIIIIIHIIIIIIIIIIIIIIIIIIIIIIIIIIIIIIGHIIIIIIIIIIIIIIIIIIHGIIIIIIIIIIIIIIIHIIHIIIIIIIIIIIIIIHIIIIIIIHIIHIGIIIIIIIIIIIHIIIIIIIIIIIIIIIIIIIIIIIIIIHIIIIIIIIIIDDDDD
@HISEQ:969:HM2KJBCX2:2:1102:14850:48696 2:N:0:ACTATGCA
GTGGCCTACTACCCCAACTATCCCTATTAATCATTACGGTGGTCCTAGACCAACAAAATAGAACCAACGTCCTATTCTATTATTCCATGCTAATCTATTCAAGCAAAAGCCCGCTTTAAACACTCTAATTTTTTCAAGGTAATGGTCCTGGTTCCCCGACACACCCAATAAAGGGCATACCGGCTCACCAGAAGGATAGACCCGACAGCAGAACAGTACTCGCCAGAGACGGACCGTCCGGTCAGGCCTAAAATTCAACTACGAGCTTTTTAACTGCAACAACTTTAATATACGCTATTGGAGCTGGAATTACCGCGGCTGCTGGCACCAGACTTGCCCTCCAA
+
DDDDCIIIIIIIIIIIIIIIIIIIIIIIHIIIIIIIIIIIIHIIIIIIIIIIIIIIIIIIIIIIIIIIIIIIIIIIHIIIIIIIIIIIHIIIIIHIIIIIIIIIIIIIIHIIIIIIIIIIIIIIIIIIIIIIIIHIIIGIHIIIIIIIIIIIIIIHIIIIIIIIIIIIHHIIIIIIIIIIIIIIIIIIIIIIIIIIIIIIIIIIIIIIIIIIIIIIIIIIHIIIIIIIIIIIIIIIIIIIIIHIIIIIIIIIIIIIIIIIHIIIIIIIIIHIIIIIIIIIIHIIIIIIIIIIIIIHGGGIIIIIIIIIIIIIIIIIIIIIIIIIIIIIIIIIIIIIIIIDDDDD
@HISEQ:969:HM2KJBCX2:2:1102:19822:49702 2:N:0:ACTATGCA
GTGGCCTACTACCCCAACTATCCCTATTAATCATTACGTCAATCCTAGAAACCAACAAAATAGGATCAAACGTCCTATTTCATTATTCCATGCTAATGTATTCAAGCGTTAGCCTGCTTTAAACACTCTAATTTTTTCAAAGTAACAGTCCTGTTTCCCTGCAACACCAAATTAATGACATTACAGTTCTTCAAGAAGGAGGAACCAGTAAAGCCAGTACATACCAGAGGCACGACCAACCTACTAATCCCGAAATTCAACTACGAGCTTTTTAACTGCAACAACTTTAATATACGCTATTGGAGCTGGAATTACCGCGGCTGCTGGCACCAGACTTGCCCTCCAA
+
DDDDDHIIIIIIIIIIIIIIIIIIIIIIIIIGIIIIIIIHIIIIIIIHIIIIIIIIIIIIIIIIIIIHHHIIHIHIIHIGIIIIIHIHHIIIIIGHIIHIIHIIIIIIIIIIIIIIIIIIIHIIIIIIIIIIIIIHIIHIIIIIIIIIHIIIIIHHIIIIIIIIIIIIII:IIIIIIIIIIIIIIIIIIIIIIIIIIIIIIIIHIIIIIHIIIIIIHIIIIIIIIIIIIIIIIIIIHIHHIHHHHIIHIIIIIHF1IIIIIIHIIIIIIIIIIIIIIIIIIIIIIIIIIIIIIIIIIIIHIIIIIIIIIIIIIIIIIIIIIIIIIIIIIIIIIIIIIIIIIDDDDD
@HISEQ:969:HM2KJBCX2:2:1102:19193:49609 2:N:0:ACTATGCA
GTGGCCTACTACCCCAACTATCCCTATTAATCATTACATCGATCCTAGAAACCAACAAAATAGAATCGGATGTCCTATTTCATTATTCCATGCTAATGTATTCAAGCGTGAGCCTGCTTTAAACACTCTAATTTTTTCAAGGTAACAGTCCTAATTCCCCGTGACACCAAATTAATGGCATTACGGTTCTTTAGAAGGTGAGAAATCAATAATATCAGTACATACCAACGGCATGACCGAAACATTGATCCCGAAATTCAACTACGAGCTTTTTAACTGCAACAACTTTAATATACGCTATTGGAGCTGGAATTACCGCGGCTGCTGGCACCAGACTTGCCAA
+
DDD?DHHIHHHHIIIIIIIGHHHHHIGHCHIHIIIIIHIHHHHIIIHIH?HFHIIIEHGHIIIIIIIIHGHIHHGHHHHHEHHHHIEEHHHIHIIIIIIIIFHHHHHIHIIIHHIHIIIIIIIHIIIIIIHHHHIIIIIHHHIIIHIIHIIHIIIIEHHHGIHIHHHHIIHHHIIIIIGIIHIIIIIIIIIIIHIIIIIIIIIIIIIIIHIIIIIIIIIIIIIIIIIIIIHIIIIIII=HEDIIIHGIHHIHHIHIIIIIIIIIIIIIHIIIIIIIIGIIIIIIIIIIIIIIIIHIIIIHGHIIIIIIIIIIIIIHIHIIIIIIHIIIIIIIIIIIIIDDDDD
@HISEQ:969:HM2KJBCX2:2:1102:2528:48912 2:N:0:ACTATGCA
GTGGCCTACTACCCCAACTATCCCTATTAATCATTACGTCAATCCTAGAAACCAACAAAATAGGATCAAACGTCCTATTTCATTATTCCATGCTAATGTATTCAAGCGTTAGCCTGCTTTAAACACTCTAATTTTTTCAAAGTAACAGTCCTGTTTCCCTGCAACACCAAATTAATGACATTACAGTTCTTCAAGAAGGAGGAACCAGTAAAGCCAGTACATACCAGAGGCACGACCAACTTACTAATCCCGAAATTCAACTACGAGCTTTTTAACTGCAACAACTTTAATATACGCTATTGGAGCTGGAATTACCGCGGCTGCTGGCACCAGACTTGCCCTCCAA
+
DDDDDIIIIIIHIIIIIIIHIHIIIHIIIGIIIIIIIIIIGIHIIHIICHHIIIIIHHIIIIIIIIHIIIIIIIIIIHHIIIHIIIIHHIIHGIIIIEHHIHIIIIHHIHIIEHIIIHIIGFDHIIHIIIHIIIIHIIIIIHHHIHHHHIIIHIIIHGIHIIIIGIIHGIIIIIIIIIIIIIIIIIIIIIHIHIIHIIHIIIIIIIHHIIIIIIIIIIIIIIIHIIIIIIIIIIIIIIIHIIIIHIIIIIIIIIIIIIIIIIFIIIIIIIIIIIIIIIIIIIIIIIIIIIIIIIIHIIIHGIHIIIIGIIIIIIIIIIIIIIIIIGIIIIIIIIIIIIIIIBDDDD
@HISEQ:969:HM2KJBCX2:2:1102:11392:49785 2:N:0:ACTATGCA
GTGGCCTACTACCCCAACTATCCCTATTAATCATTACGTTGATCCTAGAAACCAACAAAATAGAATCGAACGTCCTATTTCATTATTCCATGCTAATGTATTCAAGCGCGTGCCTGCTTTAAACACTCTAATTTTTTCAAAGTAACAGTCCTGATTCCCCACGACACCAAATTAATGACATCATGGCTCCTCAGAAAGGAGAAACCAATAACACCAGTACATACCAGAGGCATGACCGACGTATTGATCCCGAAATTCAACTACGAGCTTTTTAACTGCAACAACTTTAATATACGCTATTGGAGCTGGAATTACCGCGGCTGCTGGCACCAGACTTGCCCTCCAA
+
DDDADHHIIIGIIIIIIIIIIIIIHIIIIIIIIIIGIIHIIIIIIIHIIIIIIIIIIIIIIIHIIIIIIHHDFHHIIIIHIIIIIIHHHIIEEHHHIHHIIIIIHIIIIIIIIIIIIIHIIIEIIIHGIHIIHHIHHIIIIIIIIIIIIIIIIIIIIIIHHIIIIIGHIIIIIIIIIIIIIIIIIIIIIHIIIIIIIIIIIIIIIIIIIIIIIIIIIIIIIIIIIIIIIIIIIHHIIIIIIIIHGIIIIIIIIIIIIIIIIIIIIIIIIIIIIHHIIIIIIIIIIIIIIIIIIHIIIIIIIIIIIIIIIIIIIIIIIIIIIIIIIIIIIIIIIIIIIIIIIDDDDD
@HISEQ:969:HM2KJBCX2:2:1102:11440:50331 2:N:0:ACTATGCA
GTGGCCTACTACCCCAACTATCCCTATTAATCATTACGTCGATCCTAGAAACCAACAAAATAGAATCAAACGTCCTATTTCATTATTCCATGCTAATGTATTCAAGCGTGAGCCTGCTTTAAACACTCTAATTTTTTCAAAGTAACAGTCCTGATTCCTCACAACACCAAATAAATGACATCATGGTTCGTCAGAAGGGAGAAACCGACGATGCCAGTACGTACCGAGGCACGACCAACATGATGGTCCCGAAATTCAACTACGAGCTTTTTAACTGCAGCAACTTTAATATACGCTATTGGAGCTGGAATTACCGCGGCTGCTGGCACCAGACTTGCCCTCCAA
+
@<@<DHGHGEEGHHHEEIIGHH@EEFHHIIIHHIIIHCEHHHEHIIIHIGIH@GHHHHIIIICGEEHIIIIGCGHIIIIGHIHEHH1C?CHHIGHIIIIIIFCHIHHIHHIDEGHFHGHHHHHIIHIIHHIIIHHHIIIIIHHHIEGHHHHFHIIIHIHHHEHHHHHCGHHHHEHHIHEGCDHIGIHGIIIII.IHHF0IIIIIIIIIIIIHEHHIIHHHHHHIHIIHHIIIIHHGIIHFCF@@CHIIHIIHIIIHEEIHEHIHIHHIIIHGFFHHIIIHHHH@GEHHEIHHIHHHGIIHHIIIHHIIHIIIIIIHHHGFHEHHHECHIIHHHHEHIHHIDDDD@
@HISEQ:969:HM2KJBCX2:2:1102:4809:50551 2:N:0:ACTATGCA
GTGGCCTACTACCCCAACTATCCCTATTAATCATTACGTCGATCCTAGAAACCAACAAAATAGGTTCGATCGTCCTATTTCGTTATTCCATGCTAATGTATTCAAGCGCGAGCCTGCTTTAAGCACTCTAATTTTTTCAAAGTAACAGTCCTGTTTCCCCGCAACAACAAATTAATGCCATCACGGTTCTACAAGAAGGAGGGACCAGTGAGGCCAGTGCATACCAGTGGCACGACCAACCTACTGGCCCCGAAATTCAACTACGAGCTTTTTAACTGCAACAACTTTAATATACGCTATTGGAGCTGGAATTACCGCGGCTGCTGGCACCAGACTTGCCCTCCAA
+
CDDDCIIHHIIIIIIIIIHIIIIIIIIIIIIIIIIIIIIIIIIIIIIIIIIIIIIIIIIIIIIIIGIHIIIGHIIIIIHIIIHHIIIHIIIIIIIIIIIIIIIIIIIIIIHIIIIHIIIIIIIIIIIIIIGHIIIIIIIIIIIIIIIIIIIIIIIIIIHIIIIIIIIIIIIIIIIIIIIIIIIIIIIHIIIIIIIHIIIIIHGIIIIIIIIIIHHIIIIIIIII<IIIIIIIIIIIIIIIHIHHHIIIHIIIIIIIIIIIIIIIIIIIIIIIIIIIIIIIIIIIIIIIIIIIIIIIIIIIIIHIIIIHIIIIIIHIIIIIIIIIIIIIIIIIIIIIIIIIIDDDDD
@HISEQ:969:HM2KJBCX2:2:1102:5738:50656 2:N:0:ACTATGCA
GTGGCCTACTACCCCAACTATCCCTATTAATCATTACGTCAATCCTAGAAACCAACAAAATAGGATCGAACGTCCTATTTCATTATTCCATGCTAATGTATTCAAGCGTTAGCCTGCTTTAAACACTCTAATTTTTTCAAAGTAACAGTCCTGTTTCCCTGCAACACCAAATTAATGACATTACAGTTCTTCAAGAAGGAGGAATCAGTAAAGCCAGTACACACCATTGGCACGACCAACCTACTGACCCCGAAATTCAACTACGAGCTTTTTAACTGCAACAACTTTAATATACGCTATTGGAGCTGGAATTACCGCGGCTGCTGGCACCAGACTTGCCCTCCAA
+
@DD@DHCFCHFCHF1CEHHEHIIHGHHHHCHGH@@1DE@HE@C@FGHHE1E1DE@GH1CHHHIE@CGCG@H?C<CCH?G@1CEHHHGEHI@<1FHIIIHIIIHIIC=HGFHDHGCB<FHCHFEHHEF<FHCGHHC@HFCHHFHIHGHB<@HHIIGFHEHEGH?HHHGHGHHHHGG<GGC<<HGEHGG@GEGCIIHEHD0H:EHG@CHHGIHFH;CIIIHHGDGHHCG<HCIHHHHDIIHEFGF<<.<HDHHHFCG@H@EHHHIHHFFC1HHGCC<1F<F<<<D<@<1<@EF@CCC1<1@HE?HCHFCIHGD1?EC//<IHED11EFC<<HG@D<C<@EHE@B@@@@
@HISEQ:969:HM2KJBCX2:2:1102:3134:51860 2:N:0:ACTATGCA
GTGGCCTACTACCCAACTATCCCTATTAATCATTACGGTGGTCCTAGAAACCAACAAAATAGGTTCGAACGTCCTATTTCATTATTCCATGCTAATGTATTCAAGCTAAAGCCTGCTTTAAACACTCTAATTTTTTCAAAGTAACAGTCCTAACTCCCCATAACACCAAATTAATGACATCATGGTTCGTCAGAAAGGAGAGACCAATGATACCAGTACGTACCGAAGGCACGACCGACATATTGATCCCGAAATTCAACTACGAGCTTTTTAACTGCAACAACTTTAATATACGCTATTGGAGCTGGAATTACCGCGGCTGCTGGCACCAGACTTGCCCTCCAA
+
DDDDDIIIIIIIIIIIIIIIIHIHIIIIIIIIIIIIIIIIIIIHIGIIIIIIIIIIIIIIIIGHHIIHIIIIHGIIIIIHHIIIIIHIIIIHIGIIHIIHIIIIIIIIIIIHIIIIHHIIIIIIIIIIIHIIIHHIIIIIIIIIHIIIIIIIIIIIIIIIIIIIIIIIIIIIIIIIIIIIIIIIIIIIIIHIIIIIIIIIIIIHIIIIIIIIIIIIIIIIIIIIIIIIIIIIIIIIIIIIIHHGIIIIHHIIIIIIIIIIIIIIIIIIIIIIIIIIIIIIIIIIIIIIIIIIIIIIIIIIIIIIIIIIIIIIIIIIIIIIIIIIIIIIIIIIIIIIIIIIDDDDD
@HISEQ:969:HM2KJBCX2:2:1102:20311:51565 2:N:0:ACTATGCA
GTGGCCTACTACCCCAACTATCCCTATTAATCATTACGGTGATCCTAGAAACCAACAAAATAGAACCATGCCGTCCTATTCTATTATTCCATGCTAATGTATTCGAGCAAAATGCCTGCTTTAAACACTCTAATTTTTTCAAGGTAAAGGTCCTGGTTCCACATGACACCCAATTAAGGACATCATGCTTCTCCAGAAGGTGAGAAATCAACTGCGACAGTTCATACCCCTTAAGGCACGACCATCACGTCAATCCCGAAATTCAACTACGAGCTTTTTAACTGCAACAACTTTAATATACGCTATTGGAGCTGGAATTACCGCGGCTGCTGGCACCAGACTTGCCCTCCAA
+
DDDDDIIIIIIIHIIIIIIIIIIIIIIIIIIIIIIIIIHHIIIIIHHHHEHIIIIIIIIHIIFHIIIIIIIHIEHHIHEHIIIIIIIHGHIHIIHIIIIHHGFEFHHHHHHIICHIIIHIIHHHIIIHHIHHHIIIHIHGHIIIIIIIHIHHEFHEHHFEHIHHHIIHHHHHIIIIIIHIIHIIHIHHGGHFHFHHEHHHHGCFHHIHIIIIIIHHIIIIIIIHIIIHHHHHII=HIIIIIIIIHHIIHHGIHHHGIIIIIIIIIIIIIIIHHHIHFIIIIIGIIIIIIIIIIIIHIIHIHIIIIIIIIIIIIIIIIIIIGIIIIIIHHIHIIIIIIIIHIIIIIIIDDDDD
@HISEQ:969:HM2KJBCX2:2:1102:2184:50928 2:N:0:ACTATGCA
GTGGCCTACTACCCCAACTATCCCTATTAATCATTACGTCGATCCTAGAAACCAACAAAATAGGGTCAAACGTCCTATTTCATTATTCCATACTAATGTATTCAAGCTAATACCTGCTTTAAACACTCTAATTTTTTCAAAGTAACAGTTCTAACTCCCCATAACACCAAATTAATGACATCATGGTTCGTCAGAAGGGAGAAATCAATGATACCAGTACGTACCAGAGGCACGACCGATATATTGATCCCGAAATTCAACTACGAGCTTTTTAACTGCAACAACTTTAATATACGCTATTGGAGCTGGAATTACCGCGACTGCTGGCACCAGACTTGCCCTCCAA
+
DDDDDHHIIIIIHIIIIIHIIIGHIGIHIIIIHIIIIEHHDHIIIHIHIHHIIHHIHHIHIIHIICEFHIIIIIIHIHIHIHIHIIIGHIIHFHHIIHFHIFIHIIIIIHIHHHIIGHHIIIHIIIHHIIIIHIIIIHHIGIIIHHIHHAGHHHHIHIIHHGHEHIIIHHIHIIIIIIIIHIIIIIIIIHHHIIIHHHGIHIIIHIIHIIHIIIIIIIIIIIIIHFIIIIIIIIIIIIIIIIHHC;IIIGIIIIGIIIHIIIIIIIIIIIHIIIIIIIIIIIIIIHGHHGIIHHIIIIIHIIIIHIIIIIIIHHHIHIIIIIIIIIIIIIIIIIIIIIIIIDDDDD
@HISEQ:969:HM2KJBCX2:2:1102:9841:52234 2:N:0:ACTATGCA
GTGGCCTACTACCCAACTATCCCTATTAATCATTACGTCAACCCTAGAAACCAACAAAATAGGATCAAACGTCCTATTTTATTATTCCATGCTAATGTATTCAAGCGTTAGCCTGCTTTAAACACTCTAATTTTTTCAAAGTAACAGTCCTGTTTCCCCGCAACACCAAATTAATGGCATCACGGTTCTTCAAGAAGGAGGAATCAGCGAGGCCAGTGCATACCATTGGCACGACCAACCTGCTGACCCCGAAATTCAACTACGAGCTTTTTAACTGCAACAACTTTAATATACGCTATTGGAGCTGGAATTACCGCGGCTGCTGGCACCAGACTTGCCCTC
+
DDDDDIIIIIIIIIIIIIIIIIIIIIIIIIIIIIIIIIIIIIIIIIIGIIIIIIIIIHIIIHHHHIHHHIIHIIIIIIIIIIIIIIIIIIIIIIIIIIIIIHHHIIIIIIIIIIIIIIIHIIIIIIIHIIIIIIIIIIIHIIIIIIIIIIIIIIIIIIIIIIHIIIIIHIHEIIIIIIIIHHIIIIIIIIIIIIIIIIIIIIIIIIIIIIIIIIIIIIIIIIIIIIIIIIIIIIIIIIIHHIIIIHIGIIIIIIIIIIIIIIIHIIIIIIIIIIIIIIIIIIIIIIIIIIIIIIIIIIIIIIIIIIIIIIIIIIIIIIIIIIIIIIIIIIIIIIIIIDDDDD
@HISEQ:969:HM2KJBCX2:2:1102:17883:52174 2:N:0:ACTATGCA
GTGGCCTACTACCCAACTATCCCTATTAATCATTACGTCAATCCTAGAAACCAACAAAATAGGATCGAACGTCCTATTTCATTATTCCATGCTAATGTATTCAAGCGTTAGCCTGCTTTAAACACTCTAATTTTTTCAAAGTAACAGTCCTGTTTCCCTGCAACACCAAATTAATGACATTACAGTTCTTCAAGAAGGAGGAATCAGTAAAGCCAGTACATACCATAGGCACGACCAACCTACTGACCCCGAAATTCAACTACGAGCTTTTTAACTGCAACAACTTTAATATACGCTATTGGAGCTGGAATTACCGCGGCTGCTGGCACCAGACTTGCCCTCCAA
+
ADDDDHIIIIIHIHIIHIHIIGIIIIIIIIIIIIIIIIHHIIIIHIIHIIIIIIIIHHHIIHFGHIHFHIDHHHIIIIIIIIIEHHHIII?EEHIIIIIIIHHIIIIHHIHIIIIIIIIIHHIIHHHIIIIIIHHHIIHHIIIIHIHGHIIHIIIHIIHIIIIHHHFIIIIHIHIHHHHHGHIIIIHIIIIIIIIIIIIIHIIHIIIIIIHIIHIIIIIIIIHIIIHIHHIIIIIIHHGIIIHHIIIIIIIIIIIIIIIIIIIIHIIIIIIIIHIIHGHHHIIHIHHIHHIIIIIIIIHIIIIHHIIIIIIHIIIGIIIIHIHHIIGIHIIIIIIIIIHICDDDD
@HISEQ:969:HM2KJBCX2:2:1102:14800:52525 2:N:0:ACTATGCA
GTGGCCTACTACCCCAACTATCCCTATTAATCATTACATCGATCCTAGAAACCAACAAAATAGAATCTGATGTCCTATTTCATTATTCCATGCTAATGTATTCAAGCGTAAGCTTGCTTTAAACACTCTAATTTTTTCAAGGTAACAGTCCTAATTCCCCATAACATCAAATAAATGACATTATGGTTCTTTAGAAGGTGAGAACCAATAAAACCAGTACATACCAAGGCATGACCGATTCCTTGATCCCGAAATTCAACTACGAGCTTTTTAACTGCAACAACTTTAATATACGCTATTGGAGCTGGAATTACCGCGGCTGCTGGCACCAGACTTGCCCTCCAA
+
D@BDDIIHIHHIHHIIIHHIIGEHHHHIIHHIHHHIIGHHHHHIIGIFHIICGEHIEEHIHI?EHCEHIE@EHICHHC@FHHHIIGCHHHFCEHHIIIIIGIIHHHIIIIIEHHHHHGHIHHHIIIIIHHGHFHFHHIHHHIIIIIHHHHHHHGEHHHFIIHHHIHHHGHIIIIHHIIIIHHIIIIIIIIIHIIIIIIFHHHIIIHIIIIIIIIIIIIIIHHIIIIIHIIIIIIIIIIIIHHHFHIIIIHIIIIIIIIHEHHHHIGIIIIIIIIIIHIIHGIIHIIHHGIHEIIIIIIIIIIIIIIHIIIIHIIIIIIHHHHIHHGIIIIIIIIIIIIIIDDDCD
@HISEQ:969:HM2KJBCX2:2:1102:16331:52604 2:N:0:ACTATGCA
GTGGCCTACTACCCCAACTATCCCTATTAATCATTACGGTGATCCTAGAAACCAACAAAATAGAACCATGCCGTCCTATTCTATTATTCCATGCTAATGTATTCGAGCAAAAAATGCCTGCTTTAAACACTCTAATTTTTTCAAGGTAAAGATCCTGGATCCGCAAGACACCCAATAAAGGACATCAAGTTTCTCCAGAAGGTGAGAAATCAACAGTAACAGTTCATACCCCTTAAGGCATGACCATCACGTCAATCCCGAAATTCAACTACGAGCTTTTTAACTGCAACAACTTTAATATACGCTATTGGAGCTGGAATTACCGCGGCTGCTGGCACCAGACTTGCCCTCCAA
+
CDDDDIIIIIIIIIIIGIHHIIHIIIIIIIIIHIIIIIIIICHHGHHHHHIIHHHIIIIIIIIIGII?HH@HIHHIIIIHIIIIIIEHEGHHIIIIIIIHHGFHHHIIIIIHGHHHHIIIIIIIHHGHHHHHIIHIIIIIIIIIIIIIHIHIIHFHHHHHHIIIIIHHIHHHHHHHGIGHIIIIHIIIIHIHIHHHIIHIIHHHIHIIHHHIIIIHHIHHGAHHHHHIIIIHHIIHHIIIIIIIIIIIGIIHDHEFIIIIIIIHHIIIHIIIIIIIIIIIIIHIHEIIIIIIHIHHIIIHGGHHHHHIIIIIIIIIIIIIGIIIIIIIIIHIIIIIIIHHFIIIIIIIIDDDDD
@HISEQ:969:HM2KJBCX2:2:1102:13208:53725 2:N:0:ACTATGCA
GTGGCCTACTACCCAACTATCCCTATTAATCATTACATCGATCCTAGAAACCAACAAAATAGAATCGGATGTCCTATTTCATTATTCCATGCTAATGTATTCAAGCGTGAGCCTGCTTTAAACACTCTAATTTTTTCAAGGTAACAGTCCTAATTCCCCGTGACACCAAATTAATGGCATTACGGTTCTTTAGAAGGTGAGAAATCAATAATATCAGTACATACCAACGGCATGACCGAAACATTGATCCCGAAATTCAACTACGAGCTTTTTAACTGCAACAACTTTAATATACGCTATTGGAGCTGGAATTACCGCGGCTGCTGGCACCAGACTTGCCCTCC
+
DDDDDIIIIIHIIIHHHHHIIIIGHIHIHIIIIIIIIII=FHEHHIIIIIIIIIIIIIGIIIFHHHIGHHHIIIIIIIIIIIIIIIIHHIIIIIIIIIIIIIIHHHHHHHEHHIIIIIIIHIIIIIIHGIIIIIIIIIIIIHIIIIIIIGIIIIIIIHHHIGIIHHHIIIIIIIIHIIIIIIIIIIIIIIIIIIIIIHIIIIIIIIIIIIIIIIIIIHIIIIIIIIIIIIIIIIIHGGIIHGFHHIIIIIIIIIIIIIIIIIIIIIIIIIIIIIIIIIIIIIIIIIIIIIIIIIIIIHIHHIIIIIIIIIIGIIIIIIIIIIIIIIGIIIIIIIIIIIIDDDDD
@HISEQ:969:HM2KJBCX2:2:1102:6107:53945 2:N:0:ACTATGCA
GTGGCCTACTACCCCAACTATCCCTATTAATCATTACGGTGATCCTAGAAACCAACAAAATAGAACCATGCCGTCCTATTCTATTATTCCATGCTAATGTATTCGAGCAAAAATGCCTGCTTTAAACACTCTAATTTTTTCAAGGTAAAGGTCCTGGATCCGCAAGACACCCAATTAAGGACATCAAGTTTCTCCAGAAGGTGAGAAATCAACAGCGACAGTTCATACCCCTTAAGGCACGACCATCACGTCAATCCCGAAATTCAACTACGAGCTTTTTAACTGCAACAACTTTAATATACGCTATTGGAGCTGGAATTACCGCGGCTGCTGGCACCAGACTTGCCCTCCAA
+
DDDDDIIIIIIIIIIIIIIIIIIIIIIIIIIIIIIIIIIIIIIIIIHIGHCHHIIHHHIIIHHHFIIIIIIIIIIIIIIIIIIIIIIIIIIGIIGGIIIHIIIIIIIIIIIIIIHIHHIIHIHHIIIIIIIIHIHHIIIIIIIIIIIHIIIIIIIIIIHIIIIIIIIIIIIIIIIIIIIIIIIHIIIIIIHHIIIIIIIIIIHIIIIIIIIIIIIIIIIIIIIIIIIIIIIIIIIIIIIIIIIIIIIEIIIIIIIIIIIIIIIIIIIIIIIIIIIIIIIIHIIIIIIIIIHIIIIIIIHIIIIIIIIIIIIIIIIIIIIIIIIIIIIIIIIIIIIIIIIIIIIIIIHIDDDDD
@HISEQ:969:HM2KJBCX2:2:1102:13755:53561 2:N:0:ACTATGCA
GTGGCCTACTACCCCAACTATCCCTATTAATCATTACGTGGTCCTAAAACCAACAAAATAGAACACCGTCCTATTTTATTATTCCATGCTAATGTATTCAAGCAAAAATGCCCGCTTTAAACACTCTAATTTTTTCAAAGTAAAGGTCCTAGTTCATTGAAACACCCAATTAAGAAGCATCCCAATTCACCAGAAGGTAAGAAATTGGCTACACACCGATTCATGCCCCTAAAAGCACGACCAATATATCCCAATCCCGAAATTCAACTACGAGCTTTTTAACCGCAACAACACTAATATACGCTATCGGAGCTGGAATTACCGCGGCTGCTAATACCAGACTTGCCCTCCAA
+
DDDDDIIIIIIHHHIIIIIIIIIIHIIIIIIIIIIIIHIIIIIIGIIIIIIIIIIIGIIIIIIIHIHHHICHIIIHIIIIIGIIIIIIHIIIIIIIIIIIIHFHIIIGHHHIIIIIHIIIIIIIIIIIIIIIIIIIIIIIIIIIHIIIIHIIIIIIHIIGIIIIIHHIHIIIIIIHHIHIIIHIIIIIHIIIIHIIIIIIIIIIHIIIIIIIHGHIIIIIIIIHIIIIIIIIGHIIIIIIIIIIIHIHHHG<IHIIIIIIIHHHIHIIHFIIIIIIIIIIIIIIIIIIIIIHEIIHIIIIGIIIIHIIIIIIIIIIIIIIIIIIIIIIIIIIIIIIIIIIIIIIIIIIDDDDD
@HISEQ:969:HM2KJBCX2:2:1102:11175:54685 2:N:0:ACTATGCA
GTGGCCTACTACCCCAACTATCCCTATTAATCATTACGTCAATCCTAGAAACCAACAAAATAGGATCAAACGTCCTATTTCATTATTCCATGCTAATGTATTCAAGCGTTAGCCTGCTTTAAACACTCTAATTTTTTCAAAGTAACAGTCCTGTTTCCATGCAACACCAAATTAATGACATTACAGTTCTTCAAGAAGGAGGAACCAGTAAAGCCAGTACATACCAGAGGCACGACCAACCTACTAATCCCGAAATTCAACTACGAGCTTTTTAACTGCAACAACTTTAATATACGCTATTGGAGCTGGAATTACCGCGGCTGCTGGCACCAGACTTGCCCTCCAA
+
DBDDDIIHIHIIIIIIIIIIIHIHIIIIIIIGIIIIIIHHIIIIIEFHIIIIIIIIHIIIIHHHIIIGIHHGIHIIIIIIIIIIHIHIIIHHHHIIIIIIIIIIIHIHHIIHIHHIIHIIIIIIIIIIIIIIIIIHIIIIIIIIIIIIIIIIIIIIIIIIIIIIIIIIHHHHHIIIIIIIIIIIIIIIHHHIIIIIIIIHIIIHHHIHHIIIHHIIIIIIIIIIIIIHIIIIIIIIIHHIIIHHGIIIIIIIIIIIIIIIIHEIIIIIIIGIIIIIHIIIIHIIIHIIIIIIGIIGIIIIIIIIIIIIIIIIIIIIIIIIIIHIIIIIIIIHIIIIIIIIIDDDDD
@HISEQ:969:HM2KJBCX2:2:1102:13958:55294 2:N:0:ACTATGCA
GTGGCCTACTACCCCAACTATCCCTATTAATCATTACGTCAATCCTAGAAACCAACAAAATAGGATCGAACGTCCTATTTCATTATTCCATGCTAATGTATTCAAGCGTTAGCTTGCTTTAAACACTCTAATTTTTTCAAAGTAACAGTCCAAATTCCCCGCAACACCAAATTAATGGCATTACGGATCATCAGGAAGGAGGAATCAGTGAGACCAGTACATACCAGAGGCATGACCAACCTACTAACCCCGAAATTCAACTACGAGCTTTTTAACTGCAACAACTTTAATATACGCTATTGGAGCTGGAATTACCGCGGCTGCTGGCACCAGACTTGCCCTCCAA
+
BDDDDIHIHIIIIIIIIIIIIIIIIIIIIIIIIIIIIIHHIIIIIIIIIIIIIIIICHHIIIHHHHGEHHIHHHIIIIIIIIIIIIIIIIHHIIIIIHHIIIIIIHHHHHIHHIHIHHIIHIIIIIGIIHHIIHHHHHGHHHHHHHIHHIHHIIIIIIIIIIHHIIIEIIIIIHIIIIIIIHIIIIIIHIHHIIIIIIIIIIIIIIIIIIIIIIIIIIIIIIIIIIIIIIIIIIIIIIIHIHFHGIHIIHIIIIIIIIIIIIHIIIIIIIIIIIIIIIIIIIIIHIIIIIIIIIIIIIIIIIIIIIIIIIIIIIIIIIIIIIIIIIIIIGIIIIIIIIIIIDDDDD
@HISEQ:969:HM2KJBCX2:2:1102:10948:55592 2:N:0:ACTATGCA
GTGGCCTACTACCCAACTATCCCTATTAATCATTACGTCAATCCTAGAAACCAACAAAATAGGATCGAACGTCCTATTTCATTATTCCATGCTAATGTATTCAAGCGTTAGCCTGCTTTAAACACTCTAATTTTTTCAAAGTAACAGTCCTGTTTCCCTGCAACACCAAATTAATGACATTACAGTTCTTCAGAAAGGAGGAATCAGTGAAGCCAGTGCATACCAGTGGCACGACCAACCTGCTGACCCCGAAATTCAACTACGAGCTTTTTAACTGCAACAACTTTAATATACGCTATTGGAGCTGGAATTACCGCGGCTGCTGGCACCAGACTTGCCCTCCAA
+
DDDDDIIIHIIIFHEHHIIIHGIIIIIHIHIIIIIIIHGHIIIIIHIHHIIIIFHI?CGHEHEHE@EHHHIEHIIGIGHHIIHIIIIEHIIGIGIIIIIHHIHIIIHHIIHIIIIIIIIIHIIIHIHIIIIIIIIIIIGHIIIIIIIHHIIIIIIIIIIIIIIIIIIIIHIHIIIIHIIIIIIIIIIIIHIIIIHIIIHIIIHIIIIIIIIIIIIIIIIIIIIIIIIIIIIIIIIIIIIIIHHHIIIIIIIIIIHIIIIIHHHIIIIIIIIIIHIIIIIIIIHHIIIIIIIIIIIIIIIIIIIIIIIIIIIIIIIIIIIIIIIIIHIIIIIIIIIIIIIIDDDDD
@HISEQ:969:HM2KJBCX2:2:1102:8023:54704 2:N:0:ACTATGCA
GTGGCCTACTACCCCAACTATCCCTATTAATCATTACGTCAATCCTAGAAACCAACAAAATAGGATCGAACGTCCTATTTCATTATTCCATGCTAATGTATTCAAGCGTTAGCCTGCTTTAAACACTCTAATTTTTTCAAAGTAACAGTCCTGTTTCCCTGCAACACCAAATTAATGACATTACAGTTCTTCAAGAAGGAGGAATCAGTAAAGCCAGTACACACCATTGGCACGACCAACCTACTGACCCCGAAATTCAACTACGAGCTTTTTAACTGCAACAACTTTAATATACGCTATTGGAGCTGGAATTACCGCGGCTGCTGGCACCAGACTTGCCCTCCAA
+
DDDADIIIIIIIIIIIIIIIIIIIIIIIIIIIIIIIIIIIIIIIIIIIIIIIIIIIIIIHIHIIIHHHHIHDHFHIIIIIIIIIIIIIIIIIIIIIIIIIHGHHIHIIIIIHIIIGIIIIIIHIIIIIIIIIIHIIIIIIIHIHHIIIIIIHIIIIIIIIGFHHHIIIIHIIIIIIIIIIIIIIIIIHHHIIIIIIIIIIIIIIIIIIIIIIIIHIIIIIIHGIIIIIIIIIIIIIIIIIIHHHDIIIIIIHIIIIIIIIIIIIIIIIIIIIIIIIHIIIIIIIIIIIIIIIIIIIIIIIHIIIIIIIIIIIIIIIIIIIIIIIIIIIIIIIIIIIIIIIIDDDDD
@HISEQ:969:HM2KJBCX2:2:1102:20488:55760 2:N:0:ACTATGCA
GTGGCCTACTACCCCAACTATCCCTATTAATCATTACGTCAATCCTAGAAACCAACAAAATAGGATCAACGTCCTATTTCATTATTCCATGCTAATGTATTCAAGCGCGAGCCTGCTTTAAACACTCTAATTTTTTCAAAGTAACAGTCCTGATTCCCCACCACACCAAATGAATGACATGATGGTTCGTCAGAAGGTAGAAATCAGTAACACCATTACGTACCGAAGGCACGACCAGCGTACTAATCCCGAAATTCAACTACGAGCTTTTTAACTGCAACAACTTTAATATACGCTATTGGAGCTGGAATTACCGCGGCTGCTGGCACCAGACTTGCCCTCCAA
+
DDDDDIIIIIIIIIIIIIIIIIIIIIIIIHIIIIIIIHIIIIIIIIIIIIIIIIIIIIIIIIFGHIIIIIHIIIIIIIIIIIIIIIIIIIIIHIIIIIIIIHHHIIIIIIIIIIIIIIIHIIIIIIIIIIIIIIHHHHHIIIIIIIIIIIIIIIIIIIIIIIIIHIIIIIHHHIIIIIIIIIIIIIIIIIIIIIIIIIIIIIIIIIIIIIIIIIIIIIIIIIIIIIIIIIIIIIIIIIIIIHHGIIHIIIIIIIIIIIIIIIIIIIIIIIIIIIIIIIIIIIIIIIIIIIIIIIIIIIIIIIIIIIIIIIIIIIIIIIIIIIIIIIIIIIIIIIIIIIIIDDDDD
@HISEQ:969:HM2KJBCX2:2:1102:19898:56189 2:N:0:ACTATGCA
GTGGCCTACTACCCCAACTATCCCTATTAATCATTACGTCAATCCTAGAAACCAACAAAATAAGATCGAACGTCCTATTTCATTATTCCATGCTAATGTATTCAAGCGTTAGCTTGCTTTAAACACTCTAATTTTTTCAAAGTAACAGTCCAAATTCCCCGCAACACCAAATTAATGGCATTACGGTTCATAAGGAAGGAGGAATCAGTGAGACCAGTACATACCAGAGGCATGACCAACCTACTAACCCCGAAATTCAACTACGAGCTTTTTAACTGCAACAACTTTAATATACGCTATTGGAGCTGGAATTACCGCGGCTGCTGGCACCAGACTTGCCCTCCAA
+
DDDDDIIIIIIIIIIIIIIIIIIIIIHIHIIIIHIIIEHHIIIHIHIIIIIIIIIIIIIIIIHIHIIIIIIIIIGIIIIIIIIIIIIHHHIIHHIIIHIIHHIIIGHHIIHGHHIIHIIIIHIHGIIHIHIHIIHIIIIHIHIHIIHIIIIHIIIHHGIIIIIIIIIIIIIGHIIHHIIIIIIIIIIIHHIIIIIIIIIHHIIIIHHIHHFIHIIHIIHHGEFHHGIIIIIIHHHIIHIIIIIHHHDIIIIIIIIIHIIIHIIIIIIHIIIIIIIIIIIIIIHHHIIIIHIIIHIIIIIIIIHIIIIIIIIIIHIHIIIIIIIIIIIIIIIIIIIIIIIIIDCDDD
@HISEQ:969:HM2KJBCX2:2:1102:17932:56205 2:N:0:ACTATGCA
GTGGCCTACTACCCCAACTATCCCTATTAATCATTACGTTGATCCTAGAAACCAACAAAATAGAATCGAACGTCCTATTTCATTATTCCATGCTAATGTATTCAAGCGCGTGCCTGCTTTAAACACTCTAATTTTTTCAAAGTAACAGTCCTGACTCCCCACAACATCAAATTAATGACATCATGATTCATCAGAAGGGAGAAATCAATGACATTAGTACGTACCGAAGGCACGACCGACGTATTGATCCCGAAATTCAACTACGAGCTTTTTAACTGCAACAACTTTAATATTCGCTATTGGAGCTGGAATTACCGCGGCTGCTGGCACCAGACTTGCCCTCCAA
+
DDDDCIIIIIIIIIIGHIIHIIIIIIIIIIIIIIIIIIIIIIIIIGHIIIIHIHIIHIIHIIHIIIIHHIIIGHHHIIIIIIIIIHIIIIIHIIIIGHHHHHHIIIIIIIHIIIIIIIIIIIIIIIIIIIIIIIIIHIIHHIIIIIIHFHIIHIIIIIIIIIIIIIIIIIIIIIIIIIIIIIIIIIIIIIIIIIIIIIIIIIIIIHIIIIIHIIHIIIIIIIIIIIIIIIIIIIIIIIIIIIIIGIIIIIIIIIIIIIIIIIIIIIIIIIIIIIIIIIIIIHIHIIIIIIIIIIIIIGIIIIIIIIIIIIIIIIIIIIIIIIIIIIIIIIIIIIIIIIIIICDDDD
@HISEQ:969:HM2KJBCX2:2:1102:14611:56112 2:N:0:ACTATGCA
GTGGCCTACTACCCCAACTATCCCTATTAATCATTACGTCGATCCTAGAAACCAACAAAATAGAATCAAACGTCCTATTTCGTTATTCCATGCTAATGTATTCAAGCGTGAGCCTGCTTTAAACACTCTAATTTTTTCAAAGTAACAGTCCTGATTCCCCATGACACCAAATTAATGACATCATGGTTCGTCAGAAGGTAGGAATCAATAATACCAGTACGTACAATAGCACGACCAATAAATTGATCCCGAAATTCAACTACGAGCTTTTTAACTGCAACAACTTTAATATACGCTATTGGAGCTGGAATTACCGCGGCTGCTGGCACCAGCTTGCCCTCCAA
+
DDDDDIIIIIIIIIIIIIIIIIIIIIIIIIIIIIIIIIIIIIIIIIIIIIIIGFHIHIGGHIHIIHIIIIIIIIIIIIIIIIIIHHHIIIGIGIIIIIIIIIIIIHIIIIIIHIIIIIIHHGHI?HIIIIIIIIIIIIIIHIIIIIIIIIIIHHHHIIHIIIHIHIHIIIIIHIHIHHHIIIIIIIIIIIIIIIIIIIIIIIIIIIIIIIHHIIIIIIIIIIIIIIIIIHIIIIIIIIIIIIIIIIIIIIIIIIGIIIIIGIIHHIIHIIIIIIIHIIIIHIIIIIIIIIIIIIIIIIIIHIIIIIIIIIIIIIIIIIIIIHIIIIIIIIIIIIIIHIIDDDDD
@HISEQ:969:HM2KJBCX2:2:1102:14417:56436 2:N:0:ACTATGCA
GTGGCCTACTACCCAACTATCCCTATTAATCATTACGGTGATCCTAGAAACCAACAAAATAGAACCATGCCGTCCTATTCTATTATTCCATGCTAATGTATTCGAGCAAAAATGCCTGCTTTAAACACTCTAATTTTTTCAAGGTAAAGGTCCTGGATCCGCAAGACACCCAATTAAGGACATCAAGTTTCTCCAGAAGGTGAGAAATCAACAGCGACAGTTCATACCCCTTAAGGCATGACCATCACGTCAATCCCGAAATTCAACTACGAGCTTTTTAACTGCAACAACTTTAATATACGCTATTGGAGCTGGAATTACCGCGGCTGCTGGCACCAGACTTGCCCTCC
+
DDDADHIIIHIIIIHIIIIIIGHIIIIIIIIIIIIIIIIIIIIIIIIHIIIHHEHIHHIIIHIIIIIIHICHHHIIHHIIIIIIEHHHIHIHIIIIH@FHIHIHIIIIIIIIIIIIHHHIIHIIIIGIIIIIHIIIIIIIIHHHHIIIIIIIIIIIIIIIIIIGIIIIIGIIIHIIIIIIIIIIIIIIIHIIIIIIIIIIIIIIIIIIIIIIIIHIIIIIIIIIIIIHIIIIIIIIIIIIIIIIIIHHFIGIIIIIIIIIIIIIIIIIIIIIIIIIIIIIIIIIIIIIIIIIHIIIIIIHIIIIIIIIIIIIIIIIIIIIIIIIIIIIIIIIIIIIIIIIHIIIIDDDDD
@HISEQ:969:HM2KJBCX2:2:1102:18070:58220 2:N:0:ACTATGCA
GTGGCCTACTACCCAACTATCCCTATTAATCATTACGTCGATCCTAGAAACCAACAAAATAGGGTCAAACGTCCTATTTCATTATTCCATGCTAATGTATTCAAGCGTGTGCCTGCTTTAAACACTCTAATTTTTTCAAAGTAACAGTCCTGATTCCCCATGACACCAAATTAATGACATCACAGTTCGTCAGAAGGTAGAAATCAATGATACCAGTTCATACCAGAGGCACGACCAATATATTGATCCCGAAATTCAACTACGAGCTTTTTAACTGCAACAACTTTAATATACGCTATTGGAGCTGGAATTACCGCGGCTGCTGGCACCAGACTTGCCCTCCAA
+
DB@BDIIIHHHIH1GHIIIIIFHIIIIIIIIIIIHIHHHHHIIHHCH@FGH@CFHF?FCFHHHIFFHEHIIFFGHEHEHIIIHIIIIGHHHIIGHHHIIIHGIIIIHHFIIHHHHHIHIHF6HIHHEHHIIHIIIG?IIHEHGEGHEHHHHHIHHHHHIIHHHEIHHHGEHHGHIFHHHHHHIHHHGIHHHIHIHIHIHIHEIIIHIHGIIHHHHIHHHIHIEIIIHIIHIIIIIIHHHHHHEGIHHHGHGIIHEHHHGFHHGEHCIHHHIIIIIIHHEEECHHHHIIIIHHECHEHEEHIHHIHHHEIIIIIIHDHHHHHIHHHIGHIHIIIIIIHHGIDDBB@
@HISEQ:969:HM2KJBCX2:2:1102:18579:58482 2:N:0:ACTATGCA
GTGGCCTACTACCCCAACTATCCCTATTAATCATTACGTCGATCCAAGAAACCAACAAAATAGAATCAAACGTCCTATTTCGTTATTCCATGCTAATGTATTCAAGCGTGAGCCTGCTTTAAACACTCTAATTTTTTCAAAGTAACAGTCCTGATTCCCCATGACACCAAATTAATGACATCATGGTTCGTCAGAAGGTAGGAATCAATAATACCAGTTCGTACAATAGCACGACCAATAAATTGATCCCGAAATTCAACTACGAGCTTTTTAACTGCAACAACTTTAATATACGCTATTGGAGCTGGAATTACCGCGGCTGCTGGCACCAGACTTGCCCTCCAA
+
@BDBDIIIIIGIIIIIEHHHIIIIIIIIHIIIIIIIIIHHHDHHHHHIFIHHHHCEGHEFHHHHHHHIIIIIHIHIIIHIGHHIIHIIHHIIHIIIIHHIIFGIIHHHIIIIGIIIHHHEHHHHEIIIIIIHHHHHHIHHIIIIIIHIGGHHFIHHHFHEHHHIIIIHIIIIGHIHGIIIIIIIIIIHHIIIIIIIIIIHHHIIIHIIIIIIHIIIIIIIIIIIIIIIIIHHGIIIIIIIHIHEIIIIHIIIIIIIIIIIIIIIIIHEHIIIIIIIIIIIIIIIHEHIIIIIIIIIIIHIIIIIHHHHIIIIIIIIIIIIIIIIHIIIIIIIHHHIIIIIDDDDD
@HISEQ:969:HM2KJBCX2:2:1102:20353:58757 2:N:0:ACTATGCA
GTGGCCTACTACCCCAACTATCCCTATTAATCATTACGGTGATCCTAGAAACCAACAAAATAGAACCATGCCGTCCTATTCTATTATTCCATGCTAATGTATTCGAGCAAAATGCCTGCTTTAAACACTCTAATTTTTTCAAGGTAAAGGTCCTGGATCCGCAAGACACCCAATAAAGGACATCAAGTTTCTCCAGAAGGTGAGAAATCAACAGTAACAGTTCATACCCCTTAAGGCATGACCGTCACGTCAATCCCGAAATTCAACTACGAGCTTTTTAACTGCAACAACTTTAATATACGCTATTGGAGCTGGAATTACCGCGGCTGCTGGCACCAGACTTGCCCTCCAA
+
DDDDDIIIIIIIIIIIIIIIIIIIIIIIIIIIIIIIIIIIIHIIIIIIIIIHIIIIIIIIIIHIIHIIIIIIHHGIIIIIIIGIHIHIHIIIIHIIGIIIIHIIHIHHIIIIIHHHHHHGHHIHGEHIIIHHIIIIIIIIHIIIIIIIIIIIIIHHHHIIIIIGHHHHHHHIIIIIIIIHIIGIIIIIIIIIIIIIIIIIIIIIIIIIIIIIIHIIIIHIIIIIIIIIIIIIIHIIIIIIHIIIIIIIIHFIIHIIIIIIIIIIIIIIIIIIIIIIIIIIIIIIIIIIIHIIIIIIIIIHIIIIIIIIIIIIIIIIIIIIIHHIIIIIIIIIIIIIIIIIIIIIIIIDDDDD
@HISEQ:969:HM2KJBCX2:2:1102:16198:59407 2:N:0:ACTATGCA
GTGGCCTACTACCCCAACTATCCCTATTAATCATTACGGTGATCCTAGAAACCAACAAAATAGAACCATGCCGTCCTATTCTATTATTCCATGCTAATGTATTCGAGCAAAAATGCCTGCTTTAAACACTCTAATTTTTTCAAGGTAAAGGTCCTGGATCCGCAAGACACCCAATAAAGGACATCAAGTTTCTCCAGAAGGTGAGAAATCAACTGTAACAGTTCATACCCCTTAAGGCATGACCATCACGTCAATCCCGAAATTCAACTACGAGCTTTTTAACTGCAACAACTTTAATATACGCTATTGGAGCTGGAATTACCGCGGCTGCTGGCACCAGACTTGCCCTCCAA
+
DDDDDIIIIIIIHIIIIIIIIIIIIIIIIIIIIIIIIIIIIIIIIIIIIIIIIIIIIIIIIIHIIIIIHHHGHIHIIIIIIIIIIIIIHHHHIIIIIIIIIHHHIIIIIIIIIIIIIHIIIIIIIIIIHIIIIIHIIIIIIIIHHIIIIIIIHIIIIIIIHIIIIIIIIIIIIIIIIHIIIIIIIIIIIIHIIHIIIIIIIIIIHIIHHIIIIIIIIIIIHIIIHIIIIIIIIIIIIIIIIIIIIIIIIIHHIIIIIIHIIIIIIIIIIIIIIIIIIIIIIIIIIIIIIIIIIHIIIIIIIIIIIIIIIHIIIIIIIIIIIIIIIIIIIIIIIIIIIIIIIIIIIIIIDDDDD
@HISEQ:969:HM2KJBCX2:2:1102:1369:60185 2:N:0:ACTATGCA
GTGGCCTACTACCCCAACTATCCCTATTAATCATTACGGTGATCCTAGAAACCAACAAAATAGAACCATGCCGTCCTATTCTATTATTCCATGCTAATGTATTCGAGCAAAAATGCCTGCTTTAAACACTCTAATTTTTTCAAGGTAAAGGTCCTGGATCCGCAAGACACCCAATTAAGGACATCAAGTTTCTCCAGAAGGTGAGAAATCAACAGCGACAGTTCATACCCCTTAAGGCATGACCATCACGTCAATCCCGAAATTCAACTACGAGCTTTTTAACTGCAACAACTTTAATATACGCTATTGGAGCTGGAATTACCGCGGCTGCTGGCACCAGACTTGCCCTCCAA
+
DDDCDIIIIIIIIHIIIIIIIIIIHIIIIIHIIIIIIIIIIIIIIIIIIGIIIIIIHHIIIICGHIIIIFFHIGHIIIF?FHHGHEIIIIIHHIIIIGHHHFGIIHIHIIIHHIHHIHIIHIIIIIHIIIIIIGIHIIIHIIIIIIHIIIIIGIIIIIIHIIIIIHIIIIIIIIIHIIIIIIIIHIHIFIIIIHIIIIIIIIIIIIIIIIIIHIIIIIHHIIHIIIIIIIIIIIIIIIIIIIIIIIIIIIHGIIIIIHIIIIIIIIIIIIIIHIIIIIIIIHIIIIIIIIIIIIIIIIIIIIIIIIIIIIIIIIIIIIIIIIIIIIIIIIIIIIIIIIHIIIIIIIIIDDDDD
@HISEQ:969:HM2KJBCX2:2:1102:14308:59810 2:N:0:ACTATGCA
GTGGCCTACTACCCCAACTATCCCTATTAATCATTACGTCAATCCTAGAAACCAACAAAATAGGATCAAACGTCCTATTTCATTATTCCATGCTAATGTATTCAAGCGTTAGCCTGCTTTAAACACTCTAATTTTTTCAAAGTAACAGTCCTGTTTCCCTGCAACACCAAATTAATGACATTACAGTTCTTCAAGAAGGAGGAACCAGTAAAGCCAGTACATACCAGAGGCACGACCAACCTACTAATCCCGAAATTCAACTACGAGCTTTTTAACTGCAACAACTTTAATATACGCTATTGGAGCTGGAATTACCGCGGCTGCTGGCACCAGACTTGCCCTCCAA
+
CDDDDIIIIIIIIIIIIIIIIIIHHIIIIIIIIIIHIIIGIIIGHIIIGIHIIIEHIIIIIIHHHIIIGHIIHHIIHIIIIHHHIIIIIIIIGIIIIIIIIIIIIIIIIIIIIIIIIIHIHHIIIIHCHIIIIIIIHIHHHIIIIHHIIHIIIIIHHHIIIHHHHHIIHIHIIIIIIIIIIIIIIIIIIIHIHIIIIIIIIIIIIIIIIIHIIIIIIIIIIIIIIHIHIIIIIIIIIIHIIIHGHI;HIHIIIHIIIIIIIIIIIIIIHIIIIIIIIIIHIIIIIIIIIIIIIHIIIIIHIIIIIIIIIIIIIIIIIIIIIIIIIIIIIIIIIIIIIIIIIDDDDD
@HISEQ:969:HM2KJBCX2:2:1102:2915:61411 2:N:0:ACTATGCA
GTGGCCTACTACCCCAACTATCCCTATTAATCATTACGTCAATCCTAGAAACCAACAAAATAGGATCGAACGTCCTATTTCATTATTCCATGCTAATGTATTCAAGCGTTAGCCTGCTTTAAACACTCTAATTTTTTCAAAGTAACAGTCCTGTTTCCCTGCAACACCAAATTAATGGCATTACAGTTCTTCAGAAAGGAGGAATCAGCGAAGCCAGTACATACCAGTGGCACGACCAACCTGCTGACCCCGAAATTCAACTACGAGCTTTTTAACTGCAACAACTTTAATATACGCTATTGGAGCTGGAATTACCGCGGCTGCTAATACCAGACTTGCCCTCCAA
+
DDDDDIIIIIIIIIIIIIIIIIIIIIIIIIIIHIIIIIIIIIIIHIIIIIIIIIIIIIHHIIIIIIIIIIIIIIIIIIIIIIIHIIIIIIIIIHHIIIIIIIIIIIIIIHHHIIIIHIIIIHIIIIIIIIIIIIIIIIIHIIIIIHIIIIIIHIIIIIIIIIIIIIIIIIIIIIIIIIIIIIIIIIIIIIIIIIIIIIIIIIIIIIIIIIIIHIIIIIIIIIIIIIIIIIIIIIIIIIIIIIIHFIIIIIIIIIIIIIIIIIIIIIIIIIIIIIIIIIIIIIIIIIIIIIHIIIIIIIIHHIIIIIIIIIIHIIIIIIIIIIIIIIIIIIIIIIIIIIIIIDDDDD
@HISEQ:969:HM2KJBCX2:2:1102:5353:61474 2:N:0:ACTATGCA
GTGGCCTACTACCCCAACTATCCCTATTAATCATTACGGTGATCCTAGAAACCAACAAAATAGAACCATGCCGTCCTATTCTATTATTCCATGCTAATGTATTCGAGCAAAAATGCCTGCTTTAAACACTCTAATTTTTTCAAGGTAAAGGTCCTGGATCCGCAAGACACCCAATTAAGGACATCAAGTTTCTCCAGAAGGTGAGAAATCAACAGCGACAGTTCATACCCCTTAAGGCATGACCATCACGTCAATCCCGAAATTCAACTACGAGCTTTTTAACTGCAACAACTTTAATATACGCTATTGGAGCTGGAATTACCGCGGCTGCTGGCACCAGACTTGCCCTCCAA
+
@DDDDIIIIIIIGHIIIIIIHGIIIIHIIGHHIIIHIIIIIIGHGHIIHIIIHIIIIHGHIIHIIIIFHHGHHGHHHIGIIIIIIIEHHHIHHIHIEHHIIGGHIIHIHHHDHIIIIIIHIHHHHIIIIHHE@HHHIIHIIHHHIIIIIIHIHIHHIIIIIIIIIIIHIIHHIHHHIIIIIIIIIIIIIIIHHHIIIIIIIIHIIIHHIIIIIIIIIIIIIIIIHIIIIIIIIIII<HIIIIIIIIGIIIHHIIIIIIIIIIHIIIIIIHHIIIIIIIIIIIIIIIIHHIIIIIIIIIIGHHIIIIIIIIIIIIIIIIIIIIIHHIIIIIIIIIIIIIIIIIIIIIHGDDDDD
@HISEQ:969:HM2KJBCX2:2:1102:6381:60996 2:N:0:ACTATGCA
GTGGCCTACTACCCCCAACTATCCCTATTAATCATTACCTCGACTCCGAAAGCCAACGAAATAGAATCGAGATCCTATTCCATTATTCCATGCACTAATGTTCAGGCTGTAACGCCTGCTTTGAGCACTCCAATTTTTTCAAAGTAAACGTGCTGGCCACTCAAGGCACCCGGTTAAGAGCACCATGAACGAACCAACAAAATCGTCCGGGCAGACAGTAAACGCCGCAAGGCGCACCACCCGCCCGAAACCGAGATCCAACTACGAGCTTTTTAACAACAGCAAAATTAACATACGCTATTAGAGCTGGAATTACCGCGGCTGCTGGCACCAGACTTGCCCTCCAA
+
DDDDDIIIIIIIIIIIIIIIIIIIIIIIIIGIIIIIIIHIIIIIIIIIIIIHHHIIIHIHIIIIIIIIIIIIIIIIIIHIHIHIIIIIIIIIIIIIIIIIIHHHIIIIIIHIIIIIIIIIIIIIIIIIIIIIIHIIIIIIIIIIIIIIIIIIIIIIIIIIIIIIIIIIIIIIHIIIIHIIIIIHIHHIIIHIIIIIIIIIHHHIHHIIIIIIIIIIIIIIHFIIIIIIIIIIIIIIIIHIIIIIIHIIIIIIIIIHIIIIIIIIIIIHIIIIIIIIIIIIIIIIIIIIIIIIIHIIIIIIIIIIIIIIIIIIIIIIIIIIIIIIIIIIIIIIIIHIIHIIIIDDDDD
@HISEQ:969:HM2KJBCX2:2:1102:8942:61947 2:N:0:ACTATGCA
GTGGCCTACTACCCCAACTATCCCTATTAATCATTACTTCAGTCCGCAAACACCAACAAACTAGAACCAAAGTCCTAACTTATTATTCCATGCTAATGTATTCATAGCCGCAAACGCCTGCTTTAAACACTCTAATTTTTTCAAAGTAAACGATCTAGTCGATCCCGCTGCGCTCAATCAAGAGTGAGCGGGGTCGGCCTAGAAGGATGGCTGCAGCAGTATGGCACTCACACACATCACTGTGGCGGGCCACACTGCACCCAACCAGAAATCCAACTACGAGCTTTTTAACTGCAGCAACTTTAATATACGCTATTGGAGCTGGAATTACCGCGGCTGCTGGCACCAGACTTGCCCTCCAA
+
CDDDDIIIIIIIIIIIHFIIGIIIIIIIIIIIIIIIIIIIIIIIIIIIIIIIIIIIIIIIIIIIIIIIIIIIIIIIIIIIIIIIIIIIEHHIIIIIIIIIIIIHIIHHIIHIIIHHIIIIIIIIIIIHHHIIIIIIIIIIIIIIIIIIIIIIIIIIIIIIIGIIIIIIHIIIIIIHIIIIIIIIIIIIIIIIIIIIIIIIIIIIIIIIIIIIIIIIIIIIIIHHIIIIIIIIIIIIHIIIIIIIHIIIIIIIIIIIIIIHHHIHFIIIIIIIIHIIIIIIIIIIIIIIIIGIIGIIIIIIIIHHHIHIIIIIIIIIIIIIIIIIIIIIIIIIIIIIIIIIIIIIIIIIIIIIIIIIIDDDDC
@HISEQ:969:HM2KJBCX2:2:1102:14630:62181 2:N:0:ACTATGTA
GTGGCCTACTACCCCAACTATCCCTATTAATCATTACGTCGATCCTAGAAACCAACAAAATAGGGTCAAACGTCCTATTTCATTATTCCATGCTAATGTATTCAAGCGTGTGCCTGCTTTAAACACTCTAATTTTTTCAAAGTAACGGTCCTGATTCCCCATGACACCAAATTAATGACATCACAGTTCGTCAGAAGGTAGAAATCAATAATACCAGTGCATACCAGAGGCACGACCAATATATTGATCCCGAAATTCAACTACGAGCTTTTTAACTGCAACAACTTTAATATACGCTATTGGAGCTGGAATTACCGCGGCTGCTGGCACCAGACTTGCCCTCCAA
+
B@D?DHFH?HCHHHEEC=CFH?CCGCGFC@FGHHEEECFGDH?HHHHHGHII?HHHIHEEHHH11DFHEHHHGH=C?GFHGHHHFGGC1CF<1D?HCGIHH?HG@C@CGHIIHHHFGEHIB1DGFEHBCH?DBDG@C@FCEIIHCHHDHIHC1FHDIHGFHGFCC@CC.GEGGHFHEHHHHFFEHHHHHHEHHHHHFHEHGHGG@EHIIHIII;HH@DFHEFHHCEEHHC@DIHFD>HIH@HEECEC<DHHECEHEFEHHHCHEC?IIHGCGF<1HHGHEHHEHFF1ED@C<@GHGF@CG?HFCHIHHHHH?CEC?HHC@CCG@EEIHFFCCDCHEHHECC00000
@HISEQ:969:HM2KJBCX2:2:1102:19999:62711 2:N:0:ACTATGCA
GTGGCCTACTACCCCAACTATCCCTATTAATCATTACATCGATCCTAGAAACCAACAAAATAGAATGCGATGTCCTATTTCATTATTCCATGCTAATGTATTCAAGCGTGAGCCTGCTTTAAACACTCTAATTTTTTCAAGGTAACAGTCCTAATTCCCTATAACATCAAATAAATGACATTATAGTTCTTTAGAAGGTGAGAACCAATAAAATCAGTACATACCAAGGCATGACCAACTAATTGATCCCGAAGTTCAACTACGAGCTTTTTAACTGCAACAACTTTAATATACGCTATTGGAGCTGGAATTACCGCGGCTGCTGGCACCAGACTTGCCCTCCAA
+
CDDDDIIIIIIIIIIIIIHIIIIIIIIIIIIIIIIIIIIIGHIIHIHIIIIGIIHIIHGIIIIHIHIIIHIIIIIIIIIIHIIIIIIIIIIIIGIIIIIIIHIIIIIIIIHHHIIIIIIIIIIIHIIIIIIIIIIIIIHIIIIIIIIIHIHIIIIIIHIIIIIIIIIIIIIIIIIIIIIIIIIIIIIHIIIIIIIIIIIIIIIIHIIHIIIIIIIIIIIIIIIIIIIIIIIIIIIIIIIIIIIHIIIIHIIIIIIIIIIIIIIHIIIIIIIIIIIIIIIIIIIHIIIIIIIIIIIIIIIIIIIIIIIIIIIIIIIIIIIIIIIIIIIIIIIIIIIIIIIIDDDDD
@HISEQ:969:HM2KJBCX2:2:1102:12796:63241 2:N:0:ACTATGCA
GTGGCCTACTACCCCAACTATCCCTATTAATCATTACGGTGATCCTAGAAACCAACGAAATAGAACCAATCCGTCCTATTTCATTATTCCATGCTAATGTATTCAGACGTTAGCCTGCTTTAAACACTCTAATTTTTTCAAAGTAACAGTCCTGATTTCCTATCACACCAACTAAATGGCATGAAAGTTCCTCAGAAGGTAGAGATTTATCTCACCAGTACAGACAATTAAGCCTGACCAATGGGTAAACCCCGAAGTTCAACTACGAGCTTTTTAACTGCAACAACTTTAATATACGCTATTGGAGCTGGAATTACCGCGGCTGCTGGCACCAGACTTGCCCTCCAA
+
<DA@@HEHGHFHE@@G@GHHFCHHH1FHHHIIIIIIIIHIIIIFEHHIGEHCGH1EEEHHII?H?H11DCDC<<CDHIHEE?GHHHHHEHFG@CHHIIIHIGCHHHFEFIHIHIIIHHFHIIIIIIIIHHIIIIHHHIIHFHHFIIHGIHHFEFIHHHHIHHHHIHHGHHGFIHHGIIIIHHIHGHIIIIIIIIIGIIIIGIHIHHHHIIIIHHGIIHIIIIIHHHHEIIIIIGIIIIIIIIHHHHGIIGIGIIHHHHHHIIIIIIIGIIIIIIIIHIHIIIHHFHHIIIIIIIIHHIHIHIIIHIIIIHHIIIIIHIIIIIIIIIIIHGIHIGIHIIIHIIHBAADB
@HISEQ:969:HM2KJBCX2:2:1102:21072:61903 2:N:0:ACTATGCA
GTGGCCTACTACCCAACTATCCCTATTAATCATTACGTCAATCCTAGAAACCAACAAAATAGGATCGAACGTCCTATTTCATTATTCCATGCTAATGTATTCAAGCGTTAGCCTGCTTTAAACACTCTAATTTTTTCAAAGTAACAGTCCTGTTTCCCTGCAACACCAAATTAATGACATTACAGTTCTTCAAGAAGGAGGAATCAGTAAAGCCAGTACACACCATTGGCACGACCAACCTACTGACCCCGAAATTCAACTACGAGCTTTTTAACTGCAACAACTTTAATATACGCTATTGGAGCTGGAATTACCGCGGCTGCTGGCACCAGACTTGCCCTCCAA
+
D0DDDHCHHIIHIIIIIIIIIHHGIHHHIHHHHHIHHDEHHHHIGHHIIIHHHIGHHHIHIGHIIGIIIIHHHIDHHHIFHHHHHHIEGGC@GGHIHIIHFHFHHIIHHGHIIHIHHHGHHIHHIHHHHHIIIHIIIIIIHHIIIIHIHHHHFFHHIIIIIIHIII%HHIHIIHIHHIFHHHFHIIIIIGIIIIIIHIIIIIIIIIIHHHHIGIIHHIFHHCIIHIGIIHIIHHIIHGIHHGHCIHIIIHHGHIIIIIIIIIIIHHHIIIIHHGIIIIIIHHFHGIIIHIIIIIIIIHIIIIIIIIIIIIIIIIIIIIIIIIIIIIIIIIIIHIIIIIIIDDDDD
@HISEQ:969:HM2KJBCX2:2:1102:9932:62429 2:N:0:ACTATGCA
GTGGCCTACTACCCCAACTATCCCTATTAATCATTACGCCAATCCTAGAAACCAACAAAATAGGATCAAACGTCCTATTTCATTATTCCATGCTAATGTATTCAAGCGTTAGCCTGCTTTAAACACTCTAATTTTTTCAAAGTAACAGTCCTGTTTCCCTGCAACACCAAATTAATGACATTACAGTTCTTCAAGAAGGAGGAACCAGTAAAGCCAGTACATACCAGAGGCACGACCAACCTACTAATCCCGAAATTCAACTACGAGCTTTTTAACTGCAACAACTTTAATATACGCTATTGGAGCTGGAATTACCGCGGCTGCTGGCACCAGACTTGCC
+
DDDDDIIIIIIIHIIIIIIIHIIIIIIIIIIIIIIIII=HIIIIIIIIIIIIIIIIIIIGIIHHHHHHIIIIHHIIHIIHIIIIIIIIIIIIIIIIIIIIIGIIIIIIIIHHHIIIIIIIIIIIIIIIIIIIIIIIHIIIIIIIIIIIIIIIIIIIIIGIIIIIIIIIIIIIIIIIIIIIIIIIIIIIIIIIIIIIIIIIIIIIIIIIIIIIIIHIIIIIIIIIIIIIIIIIIIIIIIIIIIIIIIIIIIIIIIIIIIIIIIIIIIIIIHIIIIIIIIIIIIIIIIIIIIIIIIIIIIIIIIIIIIIIIIIHIIIIIIIIIIIIIIIIIIIIIIIDDDDD
@HISEQ:969:HM2KJBCX2:2:1102:9157:62075 2:N:0:ACTATGCA
GTGGCCTACTACCCCAACTATCCCTATTAATCATTACGGTGATCCTAGAAACCAACAAAATAGAACCATGCGTCCTATTTCATTATTCCATGCTAATGTATTCAGGCAATAGCCTGCTTTAAGCACTCTAATTTTTTCAAGGTAACAGTCCTGCTTCCCCAACGCACCAAATTAATGACATGCTGGTTATTCAGAAGGTAGGAATCCATCACGCCAGTACAGACCCAAAAGCCCGACCAACGGATAAACCCCGAAATTCAACTACGAGCTTTTTAACTGCAACAACTTTAATATACGCTATTGGAGCTGGAATTACCGCGGCTGCTGGCACCAGACTTGCCCTCCAA
+
BDDCDIIIIIIIIIHIIIIIIIIIIIIIIIGIIIHIIIG<EGHHIIIIIIIIIIIIGIHIIIHHIIIIIHIHHIIIIIIHIIIIHIIIIIIIIIIHEIHIIIIIIIIIIIIIHHIIIIIIIHHIIIIIIIIIIIHIIIIIIIHIIIIIIIIIIHIIIIIHHIIHIIIIIIIIIIIIIIIIIIIIIIIIHIHHIIIIIIIIIIIHIIIIIIIIIIIIIIIIIIIIIIIIIIIIIIIIIIIHIIHHHEIIIIIIIIIIIIIHIIIIIIIIIIIIIIIIHIIIIIIIIIIIIIIHIIIIIIIIIIIIIIIIIIIIIIIIIIIIIIIIIIIIIIIIIIIIIIIIIIDDDDD
@HISEQ:969:HM2KJBCX2:2:1102:20200:62813 2:N:0:ACTATGCA
GTGGCCTACTACCCCAACTATCCCTATTAATCATTACGGTGATTCAGAAACCAACAAAACAGGACCACCGTCCTATTCTATTATTCCATGCTAATGTATTCAGACATAAGCCTGCTTTGAACACTCTAATTTTTTCAAGGTAAAGGTCCTGGTTTCCCACCACGCCAAATTAATAACATGATGGTTCCCCAGAAGGTAGAAATTCTACACACCAGTACAGACTTGGTAGCCCGACCGACGGTAGAACCCCGAAATTCAACTACGAGCTTTTTAACTGCAACAACTTTAATATACGCTATTGGAGCTGGAATTACCGCGGCTGCTGGCACCAGACTTGCCCTCC
+
DDDDDIHIIIIIIIIHIIIIIIEHIHIHIIHGHH?GHHGHHHIIHHIHIIIIIIIIIIIIHHGIIIIIHGFHHIIIHIIIIIII?GHEHIIGHHIIIIIIIIIIIIIHHIHHHHIGHIIIHHIIHIHHIIIIIHHEHIIIIIIIHHGGIIHIIIIIIIIIIIIIIIIIIIIIIHIIHIIIIIHE<DCGIIHHHIHIIIIIIIIIIIIIIIIH<IIIIIHHGIHIIIIIIIIIIIGIGHIIHHIIHFBIGIIIGIIIIIIIIIIIIIHIIIIIHHHEIIIIHIIIHIIIHIIIHIGHHIIIIIIIIIIIIIIIIIIIIIIHIIIIIIIIIHHHFHIIIIDDDDA
@HISEQ:969:HM2KJBCX2:2:1102:2941:63274 2:N:0:ACTATGCA
GTGGCCTACTACCCCAACTATCCCTATTAATCATTACGTCAATCCTAGAAACCAACAAAATAGGATCAACGTCCTATTTCATTATTCCATGCTAATGTATTCAAGCGCGAGCCTGCTTTAAACACTCTAATTTTTTCAAAGTAACAGTCCTGATTCCCCGCCACACCAAATGAATGACATGATGGTTCGTCAGAAGGTAGGAACCAGTAACACCAGTACGTACCTAAGGCACGACCAACGTACTGATCCCGAAATTCAACTACGAGCTTTTTAACTGCAACAACTTTAATATACGCTATTGGAGCTGGAATTACCGCGGCTGCTGGCACCAGACTTGCCCTCCAA
+
DDDDBIIHHFGHCHIHIIIIIHIIIIIIIHHHIFHIIHHHIIIIIIIIIIIIHIHHCCCHHIHIHHIIIHIEEHIIIIIIGIHGIIIFHIIGGHHIHHIII<GECHEHHHDHHHEHIIHHHHHHIHHIIIIIIIHHHHHHGHFHHHHHHIHHHIHF?IIHIIIHIHHIIIIIHIIIIIIIIHIIIIIIIIIIIIIIIIHEIIIHIIIIIIIHIIIIHIIHHHIIIIHIIIIIIIIIIIIIHHGDIIHIIHIIIIGIIIIIIIIIIIIIIIIHIHIIHIHIIIHIIIIIIIGGIGHHGIIIIIIIIIIHHIIIIIIIIIIIIIIIIIIIIIIIIIIIIHIHDDDDD
@HISEQ:969:HM2KJBCX2:2:1102:18342:63020 2:N:0:ACTATGCA
GTGGCCTACTACCCCAACTATCCCTATTAATCATTACGTCGATCCTAGAAACCAACAAAATAGAATCAAACGTCCTATTTCATTATTCCATGCTAATGTATTCAAGCGCGAGCTTGCTTTAAACACTCTAATTTTTTCAAAGTAACAGTCCTGATTTCTCGCGACACCAAATTAATGACATCGTGGTTTGTCAGAAGGGAGAAACCAATAATGCTAGTACGTACAAAGTACGACTGACATATTAGTCCCGAAATTCAACTACGAGCTTTTTAACTGCAACAACTTTAATATACGCTATTGGAGCTGGAATTACCGCGGCTGCTGGCACCAGACTTGCCCTCCAA
+
DDDDDHHIGHGHIIIIIHIIIIIIIIIIIIIIIIIGHIIIIIIIIIIIHIIHHIIIGHGHHIIIIHHIIIIIIIIIIIIIHGHHHIIIIIHIGIIIIIIIIHIIIIIIHIIHIHIHFHHHHHIIIHHIIHHIIIIIIIIIIIIIIIHIHIIIIIIIIIIIGIIIIIHIIIIIIIIIIIIIIIIHGIIIHHHIIIIIIHIIIIIHIIIIIIIIHIIIIIIIIHIIIIIIIIIIIIIIIIIIIIHIIIIIHIIIIIIIIIIIIIIIHIIIIIIIIIIIIIIIIHIHHIIIIIIIIIIIIIIIIIIIIIHIIIIIIIHIIIIIIIIIIIIHIIIIIIIIIIIDDDDD
@HISEQ:969:HM2KJBCX2:2:1102:8124:63178 2:N:0:ACTATGCA
GTGGCCTACTACCCCAACTATCCCTATTAATCATTACGTCAATCCTAGAAACCAACAAAATAGGATCGAACGTCCTATTTCATTATTCCATGCTAATGTATTCAAGCGTTAGCTTGCTTTAAACACTCTAATTTTTTCAAAGTAACAGTCCAAATTCCCCAAAACACCAAATTAATGGCATTAAGGTTCATCAGGAAGGAGGAATCAGTGAGACCAGTACATACCAGAGGCATGACCAACCTACTAACTCCGAAATTCAACTACGAGCTTTTTAACTGCAACAACTTTAATATACGCTATTGGAGCTGGAATTACCGCGGCTGCTGGCACCAGACTTGCCCTCCAA
+
DDDDDIIIIIIIIIHHIIIIIIIIIIIIHIIIIIIIIIIIIIIIIIIIIIHIIHIIIGHHHHHIEHIIIIGIIIHIIIHIIHGHIIHHHIHIIHHIIIIGHGHHIHIIIIIIIIIEGHIIIIGIIIHGHIHHIIIIHHHHHHIIIHHIHIIIIIIIIIIIIIHGHHHHHIHHIIHGHIHHIIHIHIIIIIIIIIIIIIIIIIIIIIIIIIIIIIIIIIIIIIIIIIIIIIIIIIIIIIIIIIIHHHGIIIIIIIIIIIIIIIIIIIHIIIIHGHHHHIIIIIIIIIIIIIHIIIIIIIIIIIIIIIIIIIIIIIIIIIIIIIIHIIIIIIIIIHHIIIIIIDDDDD
@HISEQ:969:HM2KJBCX2:2:1102:11003:63560 2:N:0:ACTATGCA
GTGGCCTACTACCCCAACTATCCCTATTAATCATTACGGTGATCCTAGAAACCAACAAAATAGAACCATGCCGTCCTATTCTATTATTCCATGCTAATGTATTCGAGCAAAAATGCCTGCTTTAAACACTCTAATTTTTTCAAGGTAAAGGTCCTGGATCCGCAAGACACCCAATAAAGGACATCAAGTTTCTCCAGAAGGTGAGAAATCAACAGTAACAGTTCATACCCCTTAAGGCATGACCATCACGTCAATCCCGAAATTCAACTACGAGCTTTTTAACTGCAACAACTTTAATATACGCTATTGGAGCTGGAATTACCGCGGCTGCTGGCACCAGACTTGCCCTCCAA
+
CDDDDIIIIIIIIIIIHIIIIIIIIIIIIIIHIIIHIIIIIIIIIIIIIIIIIIIIIIIIIIIIIIIHIHIIIIIIIIGIIIIIIIIIIIIIGIIIIIIHIIHIHIIIIIIIIIIHIIIIIIIIIIIIIIIIHIIIIIIIIIIIHIIIIIIIIIIIIIHIIHIIIIHHIIIIIIIIIIIHIIIIIIIIIIHIHIIIIIIIIIIIIIIHIIIIIIIIIIIIIIIIIIHIIIIIIIIIIIIIIIIIIIIIIHHGIIIIIIIIIIIIIIIIIIIIIIIIIIIIIIIIIIIIIIIIIIIIIIIIHIIIIIIIIIIIIIIIIIIIIIIIIHHIIIIIIIIIIIIIIIIEIIIIDDDDD
@HISEQ:969:HM2KJBCX2:2:1102:14458:63869 2:N:0:ACTATGCA
GTGGCCTACTACCCCAACTATCCCTATTAATCATTACGGCGGTCCTAGAAACCAACAAAATAGGACCGCACGTCCTATTCTATTATTCCATGCTAACGTATTCGAGCAAAGGCCTGCTTTGAACACTCTAATTTTTTCAAAGTAAAAGTCCTGGTCCCCAACACACCCAGTGAAGGGCATGCGGTTCTCCAGAAGAGAAGGCCCGGCCGGACAAGTGCACGCGGTGAGGCGGACCTGCCAGCCAGGCCAAAGGTTCAACTACGAGCTTTTTAACTGCAACAACTTTAATATACGCTATTGGAGCTGGAATTACCGCGGCTGCTGGCACCAGACTTGCCCTCCAA
+
DDDDDIIIIIIIIIIIIIIIHIIIIGIIIIIIIIIIIIHHHHHHIGIIIIIHIHHIIIGHIIHGHIIHIIIIIIIIIIIIIIHIHIIIIIIIIIIIIHHIHHHIIIIIIIHIIIIIIIIIIIIIIIIIIIIIIIIIIIIIIIIIIIIIIIIIIIIIIIIIHIIHIIIIIIIIIIIIIIHIIIIIIIIIIIIIIIIIIIIIIIIIIHIIIIIIIIIIIIIIIIIIIIIIIIIIIIIIIIIIIIHIIIHHIIIIIIIIIIIIIIIIIIIIIIIIIIIIIIIIIIIIIIIIIIIIIIIIIIIIIIIIIIIIIIIIIIIIIIIIIIIIIIIIIIIIIIIIIIIDDDDD
@HISEQ:969:HM2KJBCX2:2:1102:8326:64520 2:N:0:ACTATGCA
GTGGCCTACTACCCCAACTATCCCTATTAATCATTACGTCGATCCTAGAAACCAACAAAATAGAATCAAACGTCCTATTTCATTATTCCATGCTAATGTATTCAAGCAAAATGCCTGCTTTAAACACTCTAATTTTTTCAAAGTAAAGGTCCTGGTTCCCCGCGACACCCAATTAAGGGCATTGCGGTTCTCCAGAAGGTGAGAAATTGACTACACCAGTTCATACCCCTTAAGGCACGACCGATGTGTCAATCCCGAAATTCAACTACGAGCTTTTTAACTGCAACAACTTTAATATACGCTATTGGAGCTGGAATTACCGCGGCTGCTGGCACCAGACTTGCCCTCCAA
+
0<0@DG@1@EGHH@GEHD?HHHHHHIHE?<1FHHGC11C@DHG1C@GC?G1<1<1D<FHHHG1<1FEHHHHHI?DHCHFHHIHHIE1G?1F1?@HHIFC1DFFE@GCGH*@<GECEHGHHHHIEH8FHHGF1D@FH8CHHHHGHFHF@GHFEACGG/H1D0@7<CC8CECC;D@D<DGCCEGGHCCD7C@FF@HC?HHHCHE8F00HEFD0C8GDGEHEF1?CD0<CD/1H@EEH>DEC<E<1@EB/11DD<<</1@@CCCGCCEHCHC<11EFEFD11CHEHEGFC<1@@E@GCD00<<1<1D1@CF@11?IHDD1E<HHDHED1FC1CHE?CHGC<<<110HHED?D@D
@HISEQ:969:HM2KJBCX2:2:1102:17436:65071 2:N:0:ACTATGCA
GTGGCCTACTACCCCAACTATCCCTATTAATCATTACGGTGATCCTAGAAACCAACAAAATAGAACCATGCCGTCCTATTCTATTATTCCATGCTAATGTATTCGAGCAAAAATGCCTGCTTTAAACACTCTAATTTTTTCAAGGTAAAGGTCCTGGATCCGCAAGACACCCAATAAAGGACATCAAGTTTCTCCAGAAGGTGAGAAATCAACAGTAACAGTTCATGCCCCTTAAGGCATGACCATCACGTCAATCCCGAAATTCAACTACGAGCTTTTTAACTGCAACAACTTTAATATACGCTATTGGAGCTGGAATTACCGCGGCTGCTGGCACCAGACTTGCCCTCCAA
+
DDDDDIIIIIIIIIIIIIIIIIIIIIIIIIIIIIIHIIIIIIIIIIIIIIIIHHIIIIIIIGHIHIIIIIIIIIIIIIIIIIHIIIIIIIIIIIIIIIHIIIIIIIIIIIIIIIIIIIIIIIIIIIHIIIIIIIIIIIIIIIIIIIIIIIIIHHHIIHIIIHHIIIIIIIIIIIIIIIIIIIIIIIIIIIIIIIIIIIIIIIIIIIIIIIIIIIIIIIIIIIIIIIIIIIIIIIIIIIIIIIIIIIIIIIHGIIIIIIH@IIIIIIIIIIIIIIIIIIIIIIIIIIIIIIIIIIIIIIIIHIIIIIIIIIIIIIIIIIIIIIIIIIIIIIIIIIIIIIIIIIIIIIIIDDDDD
@HISEQ:969:HM2KJBCX2:2:1102:9899:65197 2:N:0:ACTATGCA
GTGGCCTACTACCCCAACTATCCCTATTAATCATTACGTCAATCCTAGAAACCAACAAAATAGGATCGAACGTCCTATTTCATTATTCCATGCTAATGTATTCAAGCGTTAGCTTGCTTTAAACACTCTAATTTTTTCAAAGTAACAGTCCAAATTCCCCGCAACACCAAATTAATGGCATTACGGATCATCAGGAAGGAGGAATCAGTGAGACCAGTACATACCAGAGGCATGACCAACCTACTAACCCCGAAATTCAACTACGAGCTTTTTAACTGCAACAACTTTAATATACGCTATTGGAGCTGGAATTACCGCGGCTGCTGGCACCAGACTTGCCCTCCAA
+
DDDDDGHIHHGIIIIHIHIIIIIIIIIHIIIIIIIIIIIIIIIIIIIHHIIIIIEIIIIIIIICHHH@GHIHHHIIHIIIIIHIHHIIIIGEFHIIIGIHIHHHIHHIIIIIIIIIHIIHHHEHIIIIIIIIIIHHIIIIIHIIIIIIHIIIIHIHIIIIIHHHHHHIIHIIIHHHGIIHHIIIIIHIIIIIIIHHIIHHIHHHHIHHGHHGHIIHHIIHHIIFIHHIIIIIHHHIIIHIIHHFAF?IHHHIIIHHGIIIHHDIIIIIIIIHHHHHIIIHIIHIIIIHFIIHHHHHEIIIIIIIIIIIIHIIIIIGIIIIIIIIIIHHHHGIHHHIIIHGIDCDDD
@HISEQ:969:HM2KJBCX2:2:1102:5850:65550 2:N:0:ACTATGCA
GTGGCCTACTACCCCAACTATCCCTATTAATCATTACGTCGATCCTAGAAACCAACAAAATAGGATTAACGTCCTATTTCATTATTCCATGCTAATGTATTCAAGCGTTAGCCTGCTTTAAACACTCTAATTTTTTCAAAGTAACAGTCCTGATTTCCCGCAACACCAAATTAATGACATCACGGTTCGTCAAGAAGGAGGAATCAGTAAAGCCAGTACATACCGAAGGCATGACCAACTTACTAACCCCGAAATTCAACTACGAGCTTTTTAACTGCAACAACTTTAATATACGCTATTGGAGCTGGAATTACCGCGGCTGCTGGCACCAGACTTGCCCTCCAA
+
<<B00111<<@FC1<00D1FEH1C11<1F1<CE11D?E1D<EGCGG<11CCC11<<1<1<@CEEH1DGH10DGHHIEHEE?FHEH@?EE1<FF?HCF<EFHE@CCE@F<<>1DHFGGHIIE@@B1HHHHHCBD?HHHCBF?HHHHE@AC<9CCF?FHHDFHHHHFHGHEHGHHECEHHECHGEHFCG/HIHHHHGHEHHFEHHFHIHEF?HD?FFCFFFHEAHHG@EHHHF@CHHIFEHA1HGFHHHA<<1CD1@HIHHFHHGEE@H?HEEHHHHHHIIHHHEHHEIIHHHGIIIIIFHEG@HHEHFIHEEHHE?HDCEHEIHIHHHHHHHGEIIH=HDIDD@D@
@HISEQ:969:HM2KJBCX2:2:1102:12199:65411 2:N:0:ACTATGCA
GTGGCCTACTACCCCAACTATCCCTATTAATCATTACGGTGATCCTAGAAACCAACGAAATAGAATCAGTCCGTCCTATTTCATTATTCCATGCTAATGTATTCAGACGTTAGCCTGCTTTAAACACTCTAATTTTTTCAAAGTAACAGTCCTGATTTCCCATCACACCAAATAAATGGCATGAAAGTTCCTCAGAAGGTAGAGATTCATCTCACCAGTGCAGACAATTAAGCCTGACCAATGGGTAAACCCCGAAGTTCAACTACGAGCTTTTTAACTGCAACAACTTTAATATACGCTATTGGAGCTGGAATTACCGCGGCTGCTGGCACCAGACTTGCCCTCCAA
+
CBDDDIIHIIIIIIIHHHIIHIIIIIIIIIIIIIIIIIIIIIIIIIIIIIIIIIIIIHHIIIHHIIIIGHIFIIIIIIHIIIIIIIIIIHIHHIIIHIIIIGIIIHHHHIIIIIIIIHIIIHHIIIIIIIIHIIIIIGEGHHIHHIHHHIIIIIIIIIIIHIIHIHIIHHIIIHHIIIIHHIIIIIIHGIIIIIHIIIIIIIIGIIIIIIIIIHIIIIIIIIIIIHHHHHIIIII<IIIIIIIIIHFIIIIHHIHIIHIHIIIIIIIIIIIIIIIHHIIIIIIIIIGIHIIIIIIIIHIIIIIIIIIIHHIIIIHHIIIIIIIIIIIIIIIIIIIIIIIIIIIDDDDD
@HISEQ:969:HM2KJBCX2:2:1102:7970:66063 2:N:0:ACTATGCA
GTGGCCTACTACCCCAACTATCCCTATTAATCATTACGTCGATCCTAGAAACCAACAAAATAGAATCAAACGTCCTATTTCATTATTCCATGCTAATGTATTCAAGCGTGAGCCTGCTTTAAACACTCTAATTTTTTCAAAGTAACAGTCCTGATTCCCCACAACACCAAATAAATGACATCATGGTTCGTCAGAAGGGAGAAACCAACAATGCCAGTACGTACCTAGGCACGACCGACATGATGGTCCCGAAATTCAACTACGAGCTTTTTAACTGCAGCAACTTTAATATACGCTATTGGAGCTGGAATTACCGCGGCTGCTGGCACCAGACTTGCCCTCCAA
+
DDDDDIIIIIHIIIIIIIIIIIIIIIIIIIIIIIIIIGHHIIIIIIIIIIIIIIHIEHHHIIHIIIIIIHIIIIIIHIIIIIIIIIIEHHIIIIGHHIIIIHHHHIIIIIIHIIIIIIIHIHIIIIIIIIIIIIIIIIIIIIIIIIIIIIIIIIIIIIHIIIIIHHIIIIIIIIIIIIIIIIIIIIIIIIHIHIIIIIIIIIIIIIIIIIIIIIIIIIIIIHIIIIIIIIIIIIIIIIIIIIHGIIIIIIIIIIIIIGIHIIIHIIIIIIIIIHIIIIIIIIIIIIIIIIIIIIIIIIIIIIIIIIIIIIIIIIIIIIIIIIIIIIHIIIIIIIIIIIIIDDDDD
@HISEQ:969:HM2KJBCX2:2:1102:9003:65267 2:N:0:ACTATGCA
GTGGCCTACTACCCCAACTATCCCTATTAATCATTACGTCGATCCTAGAAACCAACAAAATAGAATCAAACGTCCTATTTCATTATTCCATGCTAATGTATTCAAGCGTACGCCTGCTTTAAACACTCTAATTTTTTCAAAGTAACAGTCCTGATTCCCCACGACACCAAATTAATGACATCGCGGTTCTTCAGAAGGTAGGAACCAATAATGCCAGTACGTACCGAAGCACGACCAACAATTCGATCCCGAAATTCAACTACGAGCTTTTTAACTGCAACAACTTTAATATACGCTATTGGAGCTGGAATTACCGCGGCTGCTGGCACCAGACTTGCCCTCCAA
+
D@B@DIIIFHHGIHGHH=HIIIHHIIIHHHIFHFHHHHIIIDHIHIIHIIHHHHEHH?HIIHHHHHIIIIIDGGGHHHHIGCFHHEGHIIHIGHIGHGHHIHHHHHHHHHCDC?BDHHIIIIIIHIHGHHHGHHHHIIIHIHHHIIHGEHHIHHEEHHHHEIHGHHHHHIHIGHIEHGDCGIHHHHHGIIIHHIHGFHHECHHHHHIIIIHIIHIIIHIIHIIIHIHHFHHGIIIHHIIHGFCDIIIIHIHIHHHEIHHEIIIIIIIIIHIHFHIIHIHHHIIIHEIIIHIIIIIIIIIIIIIIIIHIIHHIIIIHGIHIIIIIIIHHIIHIHIIIIIIIDADBD
@HISEQ:969:HM2KJBCX2:2:1102:5801:66158 2:N:0:ACTATGCA
GTGGCCTACTACCCCAACTATCCCTATTAATCATTACGTCAATCCTAGAAACCAACAAAATAGGATCGAACGTCCTATTTCATTATTCCATGCTAATGTATTCAAGCGTTAGCCTGCTTTAAACACTCTAATTTTTTCAAAGTAACAGTCCTGTTTCCCTGCAACACCAAATTAATGACATTACAGTTCTTCAGAAAGGAGGAATCAGCGAAGCCAGTGCATACCAGTGGCACGACCAACCTGCTGACCCCGAAATTCAACTACGAGCTTTTTAACTGCAACAACTTTAATATACGCTATTGGAGCTGGAATTACCGCGGCTGCTGGCACCAGACTTGCCCTCCAA
+
DDDDCIIIIIIIIIIIIIIIIIIIIIIIIHIIIIIIIIIIIHIIIIIIIIIIIIHIIGHIIIIIHHIIHIIIIIHIIHHHHEHHIIIIIIHIIIIIIIIIIGIIIIIIHIIIIIIIIIIIHIIHIIIIIIIIIIIHIIIIIIIIIIIIIIIIIIIIIIIIIIIIIIIHIHHHIIIIIHIIHIIIIIIIIHIIHIIIIIIIIIIIHIIIIHIIIIIIIIIIIIIIIIIIIIIIIIIIIIHIIIIHGIHIIIIIIIIIIIIIIIIIIIIIIIIIIIIIIHIIIIIIIHIIIIIIHIIIIIIIIIIIIIIIIIIIIIIIIIIIIIIIIIIIIHIIIIIIIIIIIDDDDD
@HISEQ:969:HM2KJBCX2:2:1102:6913:66002 2:N:0:ACTATGCA
GTGGCCTACTACCCCAACTATCCCTATTAATCATTACATCGATCCTAGAAACCAACAAAATAGAATCTGATGTCCTATTTCATTATTCCATGCTAATGTATTCAAGCGTAAGCTTGCTTTAAACACTCTAATTTTTTCAAGGTAACAGTCCTAATTCCCCATAACATCAAATAAATGACATTATGGTTCTTTAGAAGGTGAGAACCAATAAAACCAGTACATACCAAGGCATGACCGATTCCTTGATCCCGAAATTCAACTACGAGCTTTTTAACTGCAACAACTTTAATATACGCTATTGGAGCTGGAATTACCGCGGCTGCTGGCACCAGACTTGCCCTCCAA
+
DDDCDHIIIIIFHIIIIIIIIIIIIIIIIIIHIIGIIEHEHCHHHHEHIIIFHHIIIIIGIII?GHIEGHHHHHHIHHH@HEHF@HHCCEEE?HFHEEHFHFHHEGHEGHHFCCFHIHHIHCFFGHIIHIHIIIIIIH?GFEIHHHHHHHGHHHHHHHIHFHGHEGGHCEHHEGHEEFHHHIHHFIHC.FEHGHHIIIHIFGGIIIIHIIIHHHIHGIIIIIIIHDIIIHHEHEHEEIHFGCC<EHDIIFIIIIIIIIIIIIIIIIIIIIIIIIIIIIIIIIIIIIIIIIIIHIIIHHIIIIIIIIIIIIIIIIIHIIIIIIIIIIIIIIIIIIIIIIIIDDDDD
@HISEQ:969:HM2KJBCX2:2:1102:14979:66235 2:N:0:ACTATGCA
GTGGCCTACTACCCCAACTATCCCTATTAATCATTACGGTGATCCTAGAAACCAACGAAATAGAACCAATCCGTCCTATTTCATTATTCCATGCTAATGTATTCAGACGTTAGCCTGCTTTAAACACTCTAATTTTTTCAAAGTAACAGTCCTGATTTCCTATCACACCAACTAAATGGCATGAAAGTTCCTCAGAAGGTAGAGATTTATCTCACCAGTACAGACAATTAAGCCTGACCAATGGGTAAACCCCGAAGTTCAACTACGAGCTTTTTAACTGCAACAACTTTAATATACGCTATTGGAGCTGGAATTACCGCGGCTGCTGGCACCAGACTTGCCCTCCAA
+
DBDCAHIIIIIIIIIIIEHIIIIIIIIIIHIIIIIIIIHIIIHIIIIHEHIIIIIIHIHIIIHFHHIIIIHIEHHHHIIHIIIIIIIIHIIIGHHIIHIIIHHIIIIIGHHIHGIHIIHHIIIHHIHHIHHIIIIHHHHGHIIHIIIIHIHEHHHGIHHIIHIHIHHFHIIIHHIHGIHIIIIIIIIHHHIIIIIIHIIIIIHIIIIIIIIIIIHHFHIIIIIHGIIHHHGHIIIIIIIIHIHGHFAIHHIIIIIIIHHHHHIIIIIIIHIIIIIIIIIIIIIIIHIIHHHIHHHHIIIIIIIIIIGIIIIIIIIIIIIIIIIIIIIIIIIIIHIIIIIIIIIDDDDD
@HISEQ:969:HM2KJBCX2:2:1102:16041:66089 2:N:0:ACTATGCA
GTGGCCTACTACCCCAACTATCCCTATTAATCATTACGGTGATCCTAGAAACCAACGAAATAGAATCAGTCCGTCCTATTTCATTATTCCATGCTAATGTATTCAGACGATAGTCTGCTTTAAACACTCTAATTTTTTCAAAGTAACAGTCCTGATTTCCCATCACACCAAATAAATGGCATGAAAGTTCCTCAGAAGGTAGAGATCCATCTCACCAGTGCAGACAATTAAGCCTGACCAATGGGTAGACCCCGAAGTTCAACTACGAGCTTTTTAACTGCAACAACTTTAATATACGCTATTGGAGCTGGAATTACCGCGGCTGCTGGCACCAGACTTGCCCTCCAA
+
DDDDDIGIIIHHHIIIIIIIIIIIIIIHIIHHIIIIIIGIIIIHIIGIHIIIIIIHIIIIIIHIIIHHHIIIIIIIIIIHIIIIIIIIHGIIIIIIIIIIIIHHIIIHIIIIHIIIIIIIIIIIIIIIHIIIIIHIHIHIIIIIIIHHIIIIIIHIHIIIIIIIIIIIIIIIIIIIIIIIIHIIIIHIIIIIHGIIIHIIIHIHIIIIHIIIIIIIIIIIIIHIIIIIIHIIHIIIIIIIIIIHIHFIIIHGIIIIIIHIIIIIIIIIIIIIIIIIIIIIIIIIIIIHGHIHHHIIIIIIIIIIIIIIIIHIIIIIIIIIIIIIIIIIIIIIIIIIIIIIIIIDDDDD
@HISEQ:969:HM2KJBCX2:2:1102:8895:65878 2:N:0:ACTATGCA
GTGGCCTACTACCCCAACTATCCCTATTAATCATTACGTCAATCCTAGAAACCAACAAAATAGGATCGAACGTCCTATTTCATTATTCCATGCTAATGTATTCAAGCGTTAGCTTGCTTTAAACACTCTAATTTTTTCAAAGTAACAGTCCAAATTCCCCGCAACACCAAATTAATGGCATTACGGATCATCAGGAAGGAGGAATCAGTGAGACCAGTACATACCAGAGGCATGACCAACCTACTAACCCCGAAATTCAACTACGAGCTTTTTAACTGCAACAACTTTAATATACGCTATTGGAGCTGGAATTACCGCGGCTGCTGGCACCAGACTTGCCCTCCAA
+
DDDDDIIIIHIIIIIHHIIIIIIIIIIIIIIIIIIHIIIIIIIIIIIGHHIIGIIIIHIHHHHHHHIIIIIIIIHIIIIIIIIIIIHHIIIIIIHIIIIIIIIIIIIIHIIIIIIIIIIIIIIIHHIIIIIIHIHHIIIIIIIIIIIIIIIHHHIIIHIIIIIIIIIHHIIIIIIIIIHIIIIIIIIIIIIIIIIIIIIIIIIIIIIIHHIIIIIIIIIIIIIIIIIIIIIIIIIIIIHIIIIHHHFIIIHIIIIIIIIIIIIIIIIIIIIIIIHIIIIIIIHIIIIIIGIIIIIIIIIIIIIIIIIIIIIIIIIIIIIIIIIIIIIIIIIIIIIIIIIIIDDDDD
@HISEQ:969:HM2KJBCX2:2:1102:18231:66232 2:N:0:ACTATGCA
GTGGCCTACTACCCCAACTATCCCTATTAATCATTACGGTGATCCTAGAAACCAACAAAATAGAACCATGCCGTCCTATTCTATTATTCCATGCTAATGTATTCGAGCAAAAATGCCTGCTTTAAACACTCTAATTTTTTCAAGGTAAAGGTCCTGGATCCGCAAGACACCCAATTAAGGACATCAAGTTTCTCCAGAAGGTGAGAAATCAACAGCGACAGTTCATACCCCTTAAGGCATGACCATCACGTCAATCCCGAAATTCAACTACGAGCTTTTTAACTGCAACAACTTTAATATACGCTATTGGAGCTGGAATTACCGCGGCTGCTGGCACCAGACTTGCCCTCCAA
+
DD@D@CHHIHIHIIIIIHHHHIIIHIHHIEHIIIIGIIDHIHIIIII@HEHHECFHIIIIIH1@GFHHHIG?<CEDHIH?HHHFIIIH?FHH@?CGHCEGH@CG@F@EHHHHHGHHGHHHHHIIIIHHHHHHIGEEECEHEHHE+HEFHCHH?AC7<@GH@E@HHHGIHIHHIHFHGIIIIHHHFIHHHF@HGD@IIHHGCCIHFHHHHHHHHHEEHFIIIIHHIIHDEHG@FFF1FIIIHHIHHEHHIIIHIHGHC@GHF@HIIIHHCHHHIHH@EEEGHGIHIIIHHGGGGHHHF1GDC?HEIHHIIIIIGIIIHIHIIHGIHHIIIIIHHHEGHGHIIHHIIHHG@DBB@
@HISEQ:969:HM2KJBCX2:2:1102:9232:66703 2:N:0:ACTATGCA
GTGGCCTACTACCCAACTATCCCTATTAATCATTACGGTGATCCTAGAAACCAACAAAATAGAACCATGCCGTCCTATTCTATTATTCCATGCTAATGTATTCGAGCAAAATGCCTGCTTTAAACACTCTAATTTTTTCAAGGTAAAGGTCCTGGTTCCACATGACACCCAATTAAGGACATCATGCTTCTCCAGAAGGTGAGAAATCAACTGCGACAGTTCATACCCCTTAAGGCACGACCATCACGTCAATCCCGAAATTCAACTACGAGCTTTTTAACTGCAACAACTTTAATATACGCTATTGGAGCTGGAATTACCGCGGCTGCTGGCACCAGACTTGCCCTCCAA
+
?DDAAIIIHIHHHHIIIHIIHIHIIIGHHHIIIHIIIHIIIGHIIIFHIHHHHIIIIHGHHC?@HH?GHFH<ECHHHHIIHIIIIIIIGI@GHIIIIHHEFIHHHGIHHIIIHIIIHIIHIGIEHHHHHHEHHIIIHIIIIIIHHHHEIHHIIHIHHHIIIIIHIIIIIIIIIHIIHHHHGIHIIIIHIIHGHCDFGIIIIIHIHHIIHEIHHHHIHIHHFEHIIIHHHHHHIHGHIIHEIHHHHIHHEFIHIHHIIIIIHHGIHIHEHHGHIIIIIIHCGIHIIHHHHIIGIHIHGHHIIIIHIIIIIHHEHHHHHGIIIHHIIHHHIIIHIHIIIHIIIIIIIHDDDDD
@HISEQ:969:HM2KJBCX2:2:1102:7151:66530 2:N:0:ACTATGCA
GTGGCCTACTACCCCAACTATCCCTATTAATCATTACGTCAATCCTAGAAACCAACAAAATAGGATCGAAAGTCCTATTTCATTATTCCATGCTAATGTATTCAAGCGTTAGCCTGCTTTAAACACTCTAATTTTTTCAAAGTAACAGTCCTGTTCCCCTGCAACACCAAATTAATGACATTACAGTTCTTCAGAAAGGAGGAATCAGCGAAGCCAGTGCATACCAGTGGCACGACCAACCTGCTGACCCCGAAATTCAACTACGAGCTTTTTAACTGCAACAACTTTAATATACGCTATTGGAGCTGGAATTACCGCGGCTGCTGGCACCAGACTTGCCCTCCAA
+
DDDDDIHHGHGIIIIIIHIIIIGHIIIIIHIIIIIIIGHIIIIIIIIIIFHHHIIIHIHIIIGIIIIIIHIIIIHIIIIIIIIIIIIFIIIIGIHIIIIIIIIIIHIIIIIHIIIIIIIIIHHIIIIHIHHIIIIIIIIHIHHHHHHHHHHIIIHIIIIIIHHHHIHHHIIIIHHHHFIIIIHHIIHHIIIIIIIIIIIIIIIIIIIIIIIIIIIIIIIIIIIIIIIHIIHIIIIIIHIHIHIHFIIIIIIIIIIGIIIIIIIIIIIIIIIIIIHIIIIIIIIIIIIIIIIIIIIIIHHHIIIIIIIIIIIIIIIIIIIIIIIIIIIHIIIIIIIIIIIIIDDDDD
@HISEQ:969:HM2KJBCX2:2:1102:13774:67290 2:N:0:ACTATGAA
GTGGCCTACTACCCCAACTATCCCTATTAATCATTACGTCAATCCTAGAAACCAACAAAATAGGATCGAACGTCCTATTTCATTATTCCATGCTAATGTATTCAAGCGTTAGCCTGCTTTAAACACTCTAATTTTTTCAAAGTAACAGTCCTGTTTCCCTGCAACACCAAATTAATGACATTACAGTTCTTCAAGAAGGAGGAATCAGTAAAGCCAGTACACACCATTGGCACGACCAACCTACTGACCCCGAAATTCAACTACGAGCTTTTTAACTGCAACAACTTTAATATACGCTATTGGAGCTGGAATTACCGCGGCTGCTGGCACCAGACTTGCCCTCCAA
+
?D@@D1CH1C?1DD1GGHFH1<GHIHGHIHEHHEHHIIHFHIGEH?HEHHII1CHIIGHEGGFHH1CGEHEDF@CDGIHHHHIGHHHG<CC1@EH@HFFHIIGHHHHHHHHHIFHHHHIHHDHHEHIHGHHHFFGF@EEIIIIIHGCHEHEIIIIHHECIIIHH9FCC@HF<FHHIIIHHEFHIIIIIGIIHEIHHHEIHHIHIHIIIHHFIHHGHIIIIHFDHIIIFIHIHHHHHFIIIGHGC<DDDHIHEHHHHHIIIIIHHG@HEIHHEGHHHGHHEHHGFHG@IHHGHCHHCHEHFCHCHIHGFHHHEIIHHDIIIHEHHHFCIIHHCHFHHHIHIIBDDDD
@HISEQ:969:HM2KJBCX2:2:1102:12882:67581 2:N:0:ACTATGCA
GTGGCCTACTACCCCAACTATCCCTATTAATCATTACGGTGGTCCTAGAAACCAACAAAATAGAACCACAACGTCCTATTCTATTATTCCATGCTAATCTATTCAAGCAATAGCCCGCTTTAAACACTCTAATTTTTTCAAGGTAATGGTCCTGGCTCCCCAACACACCCAATTAAGGACATACTGGTTCACCAGAAGGAAGACCCGACAACAGGACAGTACTCGCCAAAGACGGACCGCCCGGCCAAGTCTAAAATTCAACTACGAGCTTTTTAACTGCAACAACTTTAATATACGCTATTGGAGCTGGAATTACCGCGGCTGCTGGCACCAGACTTGCCCTCCAA
+
DDDDDHHHIIIIIHIIIIIIIIIIIIIIIIHIIIIIIIHHHIHHIHIIIIIIIIHIIGIIIHEEHHEHHIHHHHEGHIHHHIIIIIIIHIIIIIIIIIIIIHIHIHHHIIIIIHIIIHFHHHHIIIHIIIHIIIIHHHIIIIIIIHHHHIHHHHHIHIHIIIHIHIHIIIIHIGHHIIIIIIIIIIIIHIIIIIIIIIHIIIIIIIIIIIIHIIHIHHIIIHH=IIIIHIIIIIHIIIIIHIIIHHIIIHIHIIIIIIIIIHIIIIHIIIIIIHHHIIIIIIIIIIIIIIIIIHGIIIHIIIIIIIIIIIIIIIIIIIIIIIIIIIIIIIIIIIIIIIIIIIDDDDD
@HISEQ:969:HM2KJBCX2:2:1102:12890:67950 2:N:0:ACTATGCA
GTGGCCTACTACCCAACTATCCCTATTAATCATTACGTCAATCCTAGAAACCAACAAAATAGGATCAACGTCCTATTTCATTATTCCATGCTAATGTATTCAAGCGCGAGCCTGCTTTAAACACTCTAATTTTTTCAAAGTAACAGTCCTGATTCCCCACCACACCAAATTAATGACATGATGGTTCGTCAGAAGGTAGAAATCAGTAACACCAGTACGTACCGAAGGCACGACCAGCGTACTAATCCCGAAATTCAACTACGAGCTTTTTAACTGCAACAACTTTAATATACGCTATTGGAGCTGGAATTACCGCGGCTGCTGGCACCAGACTTGCCCTCCAA
+
<B@00<<1C111<11<<FCHEC1<DGGE1D11<DD1<DGECHCEC1<1<<EHFEHF1<DD11?FCHHIHEEGGHHHIIIHHHEHEHHIHCHHCDGHHG@EECHC?@HHGIHHIHIC?HIEHH1HGCFEGHIIHCCECECFGH1FCFHHGHIEHHIHHHHIHCE<CHGCC<EG@EHHHFF@CCDECEH@IHHHCECFFH;CCHECGGHGHHHEHHHGHHECHGGGHHIHEAHHHCHEHGFEHEGFHHHDD1CC1<1F1@CHCIHH?C1F@F<<1GECG@EE<HHD1CGHH@DHHGD1G@EHEHEHH@<<D@?IIHDIHE@F@G@HHGFCG@FD<11CDE?@ABD@
@HISEQ:969:HM2KJBCX2:2:1102:13579:67833 2:N:0:ACTATGCA
GTGGCCTACTACCCCAACTATCCCTATTAATCATTACGTCAATCCTAGAAACCAACAAAATAGGATCAAACGTCCTATTTCATTATTCCATGCTAATGTATTCAAGCGTTAGCCTGCTTTAAACACTCTAATTTTTTCAAAGTAACAGTCCTGTTTCCCTGCAACACCAAATTAATGACATTACAGTTCTTCAGAAAGGAGGAACCAGCGAGACCAGTACGAACCAAAGGCACGACCAACCTGCTGATCCCGAAATTCAACTACGAGCTTTTTAACTGCAACAACTTTAATATACGCTATTGGAGCTGGAATTACCGCGGCTGCTGGCACCAGACTTGCCCTCCAA
+
CDDDDIIIIIIIIIIIIIIHIIIIIIIIIIIIIIIIIIIIHIIIIIIHHHHIIHHIIIIIHHHIHIIIIIIIIHIHHIIIIIIIIIIIIIIIHIIIIIIIIHIIIIHIIIIIIIIIIIIIIIIIIIIIIIIIIIIIIIIIIIIIIIIIIIIIIIIIIIIIIIIIIIHIIIHHHIHIIIIIIIIIIHIHIIHIIIIIIIIIIIIIIIIIIIIHIIIIIIIIIIIIIIIIIIIIIIIIIIIIIHIHHIIIIIIIIIIIIIIIIIIIIIIIIIIIIIIIIIIIIIIIHIHIIIIIHIIIIIIIIIIIIIIIIIIIIIIIIIIIIIIIIIIIIIIIIIIIIIIIIDDDDD
@HISEQ:969:HM2KJBCX2:2:1102:11130:68533 2:N:0:ACTATGCA
GTGGCCTACTACCCCAACTATCCCTATTAATCATTACGTCAATCCTAGAAACCAACAAAATAGGATCAACGTCCTATTTCATTATTCCATGCTAATGTATTCAAGCGCGAGCCTGCTTTAAACACTCTAATTTTTTCAAAGTAACAGTCCTGATTCCCCACCACACCAAATTAATGACATGATGGTTCGTCAGAAGGTAGGAATCAGTAACACCAGTACGTACCGAAGGCACGACCAGCGTACTAATCCCGAAATTCAACTACGAGCTTTTTAACTGCAACAACTTTAATATACGCTATTGGAGCTGGAATTACCGCGGCTGCTGGCACCAGACTTGCCCTCCAA
+
CDDDDIIIIIIIIIIIIIIIIHIIIIIIIIIIIIIIIIIIIIIIIIIIIIIIIIIIIHIIIIHIGHIIIIHHHHIIIHIIIIIIHHIIIIIGHIIIIHHIIIIIIIHIIIIIIIIIIHIIIIIIIIIIIHIIIIIIIIIIIHIHHIIIIIIIIIHIIIIIIHIIIIIIIIHIIIIIIIIIIIIIIIIIIIIIIIIIIIIIHIIIIIIIIIIIIIIIIIIIIIIIIIIIIIIIIIIIIIIIIIIHIIIIIIIIIIIIIIIIHEIIIIIIIIHIIIIIIIIIIIIIIGIIIIIIHIIIIIIIIIIIIIIIHIIIIIIIIIIIIIIIIIIIIIIIIIIIIIIIDDDDD
@HISEQ:969:HM2KJBCX2:2:1102:20522:69137 2:N:0:ACTATGCA
GTGGCCTACTACCCAACTATCCCTATTAATCATTACGTCAATCCTAGAAACCAACAAAATAGGATCGAACGTCCTATTTCATTATTCCATGCTAATGTATTCAAGCGTTAGCTTGCTTTAAACACTCTAATTTTTTCAAAGTAACAGTCCAAATTCCCCGCAACACCAAATTAATGGCATTACGGATCATCAGGAAGGAGGAATCAGTGAGACCAGTACATACCAGAGGCATGACCAATCTACTAACCCCGAAATTCAACTACGAGCTTTTTAACTGCAACAACTTTAATATACGCTATTGGAGCTGGAATTACCGCGGCTGCTGGCACCAGACTTGCCCTCCAA
+
@DA?<1GHEGH1D1<GHHHIIIHHIC?HHHHIHIHEHHEHHHHH1GFHHGECFHEHF@GEH@?GHHGHI?/11<GEE1HHEFHEF1FHCGCGH@G@1EGCFEGHHHIHHIHFG@8<@FHH@FHFEHHHHHIHEEHHCHGFHEHCCFHHHIFH@GHEHHH<EHHGHEHHIFHHHHHHEHHEGHHEFGC?HHFIIIIHHIIIIHCEIHGHHH9HHIIHHHIIHHEFHHHC=EHCGHEHHCIIHHEFHCCIHFEHD@HEEHIHHHIHHIHGHEHIIHIIIHHIIHHHHEIHHHHE@DHHHHHHHIIIIIHIIIIHIHHDIIIIIHEC@IGIIHHH@HIHHHIIDDDD@
@HISEQ:969:HM2KJBCX2:2:1102:19143:70164 2:N:0:ACTATGCA
GTGGCCTACTACCCAACTATCCCTATTAATCATTACGTCGATCCTAGAAACCAACAAAATAGAATCAAACGTCCTATTTCGTTATTCCATGCTAATGTATTCAAGCGTGAGCCTGCTTTAAACACTCTAATTTTTTCAAAGTAACAGTCCTGATTCCCCAAGACACCAAATTAATGACATCATGGTTCGTCAGAAGGTAGAAATCAATAATACCAGTACGTACAATAGCACGACCAATAAATTGATCCCGAAATTCAACTACGAGCTTTTTAACTGCAACAACTTTAATATACGCTATTGGAGCTAGAATTACCGCGGCTGCTGGCACCAGACTTGCCCTCCAA
+
DDDDDIIIIIIIIIIIIIIIIIIIIIIIIIIIIIIHIHIIIIIIIIIIIIIIIIIIIIIIIIIIIIIIIHIIIIIHIHIIIIIIIIIIIIIHIIIIIIIIIGIIIIIIIIIIIIIHIIIIIIIIIIIIIHHIIIIIIIIHIIIIIIIIIIIIIIIIIIIIIHIIIIIIIIIIIIIIIIIIIIIHIIIIIIIIIIIIIIIIIHIIIIIIIHIIIIIIIIIIIIIIIIIGIIIIIIIIIIIIIHHIIIIIIIIIIIIIIIIIIIIIIIIIIIIIIIIIIIIIIIIIIIIIIIIIIIIIIIIIIIHIIIIIIIIIIIIIIIIIIIIIIIIIIIIIIIIIIIIDDDDD
@HISEQ:969:HM2KJBCX2:2:1102:13986:70073 2:N:0:ACTATGCA
GTGGCCTACTACCCCAACTATCCCTATTAATCATTACTTCAGTCCTAGAAACCAACAAAATAGAACCGAAGTCCTAAATTATTATTCCATGCTAATGTATTCAAGGCATAAGCCTGCTTTAAACACTCTAATTTTTTCAAAGTAATAGAGCTAGATCGCGACGACAACCCAGTGAAGGGCGCCGCCGTTTTCTAGCAGGATGGCAGACACGCGCCAGCACTCACACTCGTAACCGAGGCGGGCCAGGTGCGTCAAACCAGAAATCCAACTACGAGCTTTTTAACTGCAGCAACTTTAATATACGCTATTGGAGCTGGAATTACCGCGGCTGCTGGCACCAGACTTGCCCTCCAA
+
DD?BDHEH@@FGGHHHEECEE1FCGHH@<CHCHEHHHHIHFCGHEHDG?CEC?1FE?HH1DE@1<FH?E<HEHHGHHHCC1DHGF1F1<1<<DEC<1<DCC<FEHIHHCGGCHH86C@@HGFGCEH1EHHHHIEB6<@EHFHFDHHGHH@HIHCH?HHG?;CCHCHB@EHGH?FCGEC<HC??C<DD?HD?=FHEHHIHHHHECIGG/DGGHGDHHEHHGHGIHHHIHHHHEE=GCHHE75HEGHEEH@GED0HEHHEHCHIHG?ECHHHHHEHEHEFHIIHHEHIGIIHIHHEHH?HFCHIDH?HHCGEFHGCEIH@HHDHEDIHHHEIHIIHEHHEIIHHHEHHDGFD<<D@
@HISEQ:969:HM2KJBCX2:2:1102:5735:69683 2:N:0:ACTATGCA
GTGGCCTACTACCCCAACTATCCCTATTAATCATTACGTCAATCCTAGAAACCAACAAAATAGGATCGAACGTCCTATTTCATTATTCCATGCTAATGTATTCAAGCGTTAGCCTGCTTTAAACACTCTAATTTTTTCAAAGTAACAGTCCTGTTTCCCTGCAACACCAAATTAATGGCATTACAGTTCTTCAGAAAGGAGGAACCAGCAAAGCCAGTGCATACCAGTGGCACGACCAACCTGCTGATCCCGAAATTCAACTACGAGCTTTTTAACTGCAACAACTTTAATATACGCTATTGGAGCTGGAATTACCGCGGCTGCTGGCACCAGACTTGCCCTCCAA
+
DDDDDIIIIIIHIIIIIIIIIIIIIIIIIIIIIIIIIIIIIIIIIIIIIIIIIIIIIIIHIIIIIIIIIIIIIIIIIIIIIIIIIIIIIIIIIIGIIIIIHIIIIHIIIIIIIIIIIIHHIHHIIIIIIIIIIIIIIIIIIIIIIIIIIIIIIIIIIIIIIIIIIIIIIIIIIIIIIIIIIIIIIIIIIIIIIIIIIIIIIIIIIIIIIIIIIIIIIIIIIIIIIIIIIIIIIIIIIIIIIIIHFIIIIIIIIIIIIIIIIIIIIIIIIIIIIIHIIIIIIIIIIIIIIIIIIIIIIIIIIIIIIIIIIIIIIIIIIIIIIIIIIIIIIIIIIIIIIIIIIDDDDD
@HISEQ:969:HM2KJBCX2:2:1102:19276:70199 2:N:0:ACTATGCA
GTGGCCTACTACCCCAACTATCCCTATTAATCATTACGTCAATCCTAGAAACCAACAAAATAGGATCGAACGTCCTATTTCATTATTCCATGCTAATGTATTCAAGCGTTAGCCTGCTTTAAACACTCTAATTTTTTCAAAGTAACAGTCCTGTTTCCCTGCAACACCAAATTAATGGCATTACAGTTCTTCAGAAAGGAGGAATCAGCGAAGCCAGTGCATACCAGTGGCACGACCAACCTGCTGACCCCGAAATTCAACTACGAGCTTTTTAACTGCAACAACTTTAATATACGCTATTGGAGCTGGAATTACCGCGGCTGCTGGCACCAGACTTGCCCTCCAA
+
DDDDDIIIIIIIIIHIIIHIIIIIIIIIIIIIIIIHIFHIIIIHIHIIIIIIIIII1GHHIIHHIIIIIIIIIIIIIIIIIIIIIIIHHIIGHII@IHIIIHIIHHIIIIIIIIIIHIIIIIIIIIIIIIIHHIIIIIIIIIIIIIIHFIIIIHIIIIHHHHIIIIIIIIIIIIIIIIIIIIIIIHIIIIGIIIIGIIIIIHIIIIIIIIIIIIIIIIIIIIIIIIIIIIIIIIIIIIIIIIIHHIIIIIIIIIIIIIIIIIIIIIIIIIIIIIIIIIIIIIIIIIIIIIIIIIIIIIIIIIIIIIIIIIIIIIIIIIIIIIIIIIIIIIIIIIIIIIIIHDDDDD
@HISEQ:969:HM2KJBCX2:2:1102:10408:70242 2:N:0:ACTATGCA
GTGGCCTACTACCCAACTATCCCTATTAATCATTACGTCAATCCTAGAAACCAACAAAATAGGATCAACGTCCTATTTCATTATTCCATGCTAATGTATTCAAGCGCGAGCCTGCTTTAAACACTCTAATTTTTTCAAAGTAACAGTCCTGATTCCCCACCACACCAAATTAATGACATGATGGTTCGTCAGAAGGTAGAAATCAGTAACACCAGTACGTACCGAAGGCACGACCAGCGTACTAATCCCGAAATTCAACTACGAGCTTTTTAACTGCAACAACTTTAATATACGCTATTGGAGCTGGAATTACCGCGGCTGCTGGCACCAGACTTGCCCTCCAA
+
DDDDDIIIIIHIHIIIIIIIIIIIHIHIIIIIIIIIHHIIIIIIIIIIIIIIIIIIIIIIEFHHIIIIIIIHIIIIIIIHIIIIIIIIIHHIHIIIIIIIIHIIIIIIIIHHIIIIIIIHHIIIIHIHIIIIIIIIIIIIIHIIIIIIIIIIIIIIIIIIIIIIIIIIIIIIHIIIIIIIIIIIIHIIIIIIIIIIIIIIIIIIIIIIIIIIHIIIIIIIIIIIIIIIIIIIIIIIIIIIIHHIIIIIIIIIIIIIIIIIIIIIIIIIIIIIIIIIIIIIIIIIIIIIIIIHIIIIIIIIIIIIIIIIIIIIIIIIIIIIIIIIIIIIIIIIIIIIIIIDDDDD
@HISEQ:969:HM2KJBCX2:2:1102:7618:71740 2:N:0:ACTATGCA
GTGGCCTACTACCCCAACTATCCCTATTAATCATTACGTTGATTCTAGAAACCAACAAAAATAGAATCTAACGTCCTATTTCATTATTCCATGCTAATGTATTCAAGCGCGTGCCTGCTTTAAACACTCTAATTTTTTCAAAGTAACATCCTGACTCCCCACAACATCAAATTAATGACATCATGATTCATCAGAAGGGAGAAATCAATGACATTAGTACGTACCAAAGGCACGACCGACGTATTGATCCCGAAATTCAACTACGAGCTTTTTAACTGCAACAACTTTAATATACGCTATTGGAGCTGGAATTACCGCGGCTGCTGGCACCAGACTTGCCCTCCAA
+
ADDCDIIIIIIIHHIIIIIHIIIIIIIIIIIIIIIIIIIIIIIIIIIIIIIIIIIIIHIIIIIEHIIIIIIIHHIIIHIIIIIIIIIHHHIIIIIIHIIIIHHHIIIIIHIIIIIHIIHHIIIIIIIIIIIHIIHHIIIHHHIIIIIIIIIIIIIIIIIHIIIIIIHIIIIHIIIIIIIIIIIIIIIIIIIIIIIIIIIHIIIIIIIIIIIHIHIIIIIIIIIIIHIIIIIIIIIIIIIIIIIHGIIIIIIIIIIIIIIIIIHIIIIIIIIIIIIIIIIIIIIHIIIIIIIIIIIIIIIIIIIIIIIIIIIIIIIIIIIIIIIIIIIIIIIIIIIIIIIIIDDDDD
@HISEQ:969:HM2KJBCX2:2:1102:20426:71981 2:N:0:ACTATGCA
GTGGCCTACTACCCCAACTATCCCTATTAATCATTACGTCAATCCTAGAAACCAACAAAATAGGATCAAACGTCCTATTTCATTATTCCATGCTAATGTATTCAAGCGTTAGCCTGCTTTAAACACTCTAATTTTTTCAAAGTAACAGTCCTGTTTCCCTGCAACACCAAATTAATGGCATTACAGTTCTTCAGAAAGGAGGAATCAGCGAGACCAGTACGTACCAATGGCACGACCAACCTGCTGACCCCGAAATTCAACTACGAGCTTTTTAACTGCAACAACTTTAATATACGCTATTGGAGCTGGAATTACCGCGGCTGCTGGCACCAGACTTGCCCTCCAA
+
DDBD@EEHIIFHHHH0<CGEHHIIHHHEHIGHHHEHHEHHD0CCFCGHHHHH@E?<CGHHHHIIC1@GCCFEH1<DGHH?GEHHIH?@1<1<1<<<EEGCF<FDGD?GHHHC1A<CF@<CC<2A<1F<D;HH<IEEHHCHHHGEB?GEFB?@@GHGC0CF1<D@HEGFDHH#IHEFDCFGHCHHHHGEHEGCHHEGHHHHDEHIE<FEHHHHGFGHEHAGHECHHHHGE=HF<1=HHCDED1/CCECHD?IHFGD<11CGECHGH@G0<11C1G<G?HEHHD1<<1G1GF?HEHHCG?GFGHFECEFC<@HEHFHCCHHFC<<<<1?GF@HHFEE1E=CHHD@DDB
@HISEQ:969:HM2KJBCX2:2:1102:18626:71639 2:N:0:ACTATGCA
GTGGCCTACTACCCCAACTATCCCTATTAATCATTACATCGATCCTAGAAACCAACAAAATAGAATCGGATGTCCTATTTCATTATTCCATGCTAATGTATTCAAGCGTGAGCCTGCTTTAAACACTCTAATTTTTTCAAGGTAACAGTCCTAATTCCCCGTGACACCAAATTAATGGCATTACGGTTCTTTAGAAGGTGAGAAATCAATAATATCAGTACATACCAACGGCATGACCGAAACATTGATCCCGAAATTCAACTACGAGCTTTTTAACTGCAACAACTTTAATATACGCTATTGGAGCTGGAATTACCGCGGCTGCTGGCACCAGACTTGCCCTTCCAA
+
DDCDDIIHHIIIHIIIIIIIIIGIIIIIIIIIIIIIIIIIIGHIIIIEHIIIIIIHHIIHHHH?HHIHHIIIHHEHIHIIIHHIHHHHEHIGIIHHIIHIHHHHIHIIIIIHHHIGHIHHHCHHHIIIIIHHHHIIIIIHIIHIIIHEGHIIIIIIHGHGHFIHIHHGIIIIIIIHHHFHHIIDIIHHHHFIIIIIIIIIIIHHGHIIIIIIHHG<IIIIIIHIIHHHHEHHI>IIHIIIIIHHCCDHCHHHHHIIIIHIIIIIGIHGIIHIIIIIHIFIIIIIIIHEIIIIHHIIIIIIHHIIHIIIIIIIHDIHHIIGIIIIIHIIIIIIIIIIIIIIIIICDDDD
@HISEQ:969:HM2KJBCX2:2:1102:7373:73242 2:N:0:ACTATGCA
GTGGCCTACTACCCCAACTATCCCTATTAATCATTACGGTGATCCTAGAAACCAACGAAATAGAATCAGTCCGTCCTATTTCATTATTCCATGCTAATGTATTCAGACGATAGTCTGCTTTAAACACTCTAATTTTTTCAAAGTAACAGTCCTGATTTCCAACCACACCAAATAAATGGCATGAAAGTTCCTCAGAAGGTAGAGATCCATCTCACCAGTACAGACAATTAAGCCTGACCAATGGGTAGACCCCGAAGTTCAACTACGAGCTTTTTAACTGCAACAACTTTAATATACGCTATTGGAGCTGGAATTACCGCGGCTGCTGGCACCAGACTTGCCCTCCAA
+
DDDDDIIIIIIIIIIIIIIIIIIIIIIIIHIIIGIIIIIIIIIIIIIIIIIIIIIIIHIIIIIIIIIIIIIHIIIIIIIIIIHIIIIIIIIIIIIIHIIIIHIIIIIIIIIIIIIIIIIIIIIIIIIHHIIIIHIIIIIIIIIIIIIIIIIHIIIIIIIIHIIIHIIIIIIIIIIIIIIIIIIIIIIIIIIIIIIIIIHGIHIIIIIIIIHIIIIIIIIIIHIIIIIIIIIIIHIIIIIIIIIIHGDIIIIIIIIIIHHIIIIIIIIIIIIIIIIIIIIIIIIIHIIIIIIIIIIIIIIIIIIIIIIIIIIIIIIIIIIIIIIIIIIIIIIIIIIIIIIIIIIDDDDD
@HISEQ:969:HM2KJBCX2:2:1102:1375:74900 2:N:0:ACTATGCA
GTGGCCTACTACCCCAACTATCCCTATTAATCATTACGGTGATCCTAGAAACCAACAAAATAGAACCATGCCGTCCTATTCTATTATTCCATGCTAATGTATTCGAGCAAAAATGCCTGCTTTAAACACTCTAATTTTTTCAAGGTAAAGGTCCTGGATCCGCAAGACACCCAATAAAGGACATCAAGTTTCTCCAGAAGGTGAGAAATCAACAGTAACAGTTCATACCCCTTAAGGCATGACCATCACGTCAATCCCGAAATTCAACTACGAGCTTTTTAACTGCAACAACTTTAATATACGCTATTGGAGCTGGAATTACCGCGGCTGCTGGCACCAGACTTGCCCTCCAA
+
DDCBDIIIIIIIIIIIIIIIIIIIIIIIIIIIIIIIIIIIIIIIIIIIIIIIHIIIIIIIIIHIIIIIIIIIHGHIIIHIHHHIIIHIIIHIIIHIIIIIHHHHIHIIIIIIIHHHIIIIIIIIIIIIIHIIIIHHIIIIHHIIIIIHIIIIIIIIIIHIIHHIIIIIIIIIIIIIIIIIIIIIIIIIIIIHHIIIIIIIIIIIIIIIHIIIIIIIIIIIIIIIIIIIIIIIIIIIIIIIIIIIIIIIIIHHIIIIIIIIIIIIIIIIIIIIIIIIIIIIIIIIIIIIIIIIIIIIIIIIHIIIIIIIIIIIIIIIIIIIIIIIIIIIIIIIIIIIIIIIIIIIIIIIDDDDD
@HISEQ:969:HM2KJBCX2:2:1102:21284:74343 2:N:0:ACTATGCA
GTGGCCTACTACCCCAACTATCCCTATTAATCATTACGTCGATCCTAGAAACCAACAAAATAGAATCAAACGTCCTATTTCATTATTCCATGCTAATGTATTCAAGCGCGAGCTTGCTTTAAACACTCTAATTTTTTCAAAGTAACAGTCCTGATTTCCCGCGACACCAAATTAATGACATCGTGGTTCGTCAGAAGGGAGAAACCAATAATGCTAGTACGTACAAAGTACGACCGACATATTAGTCCCGAAATTCAACTACGAGCTTTTTAACTGCAACAACTTTAATATACGCTATTGGAGCTGGAATTACCGCGGCTGCTGGCACCAGACTTGCCCTCCAA
+
?BD0D11C1<F?CC?@EE1D11CGEG1DFF11<1CFEG1<CC@?E@CECFFHEEGGEHCF1DGHH1D<CH101100<1<C1<1F<<<1<CCE?1<CGF88@FDFF<CCFC?//2@?HHG@FG1<(D1@B<DIIHHHFFFGHHHEE1FHHHHEE<@?EHEGEC:C?EC/<CFEHEF@C<GEHECGDHHFEHHGCHHFIHFDGFFEHHFA<8A<1D/1HH@CECG@GHHEB<H=CFCHGD1HHFDIHFDAFG@EFGDC@EEDHCC1@CHHED<1<@HGC<@GF<CEEHGCFDGDC?F<DHHHFCHEGF@GHEDHDDCCIHFF?IIIHE@HHEF<CEHEHHIDBD@D
@HISEQ:969:HM2KJBCX2:2:1102:5744:75117 2:N:0:ACTATGCA
GTGGCCTACTACCCCAACTATCCCTATTAATCATTACGGTGATCCTAGAAACCAACAAAATAGAACCATGCCGTCCTATTCTATTATTCCATGCTAATGTATTCGAGCAAAAATGCCTGCTTTAAACACTCTAATTTTTTCAAGGTAAAGGTCCTGGATCCGCAAGACACCCAATAAAGGACATCAAGTTTCTCCAGAAGGTGAGAAATCAACAGTAACAGTTCATACCCCTTAAGGCATGACCGTCACGTCAATCCCGAAATTCAACTACGAGCTTTTTAACTGCAACAACTTTAATATACGCTATTGGAGCTGGAATTACCGCGGCTGCTGGCACCAGACTTGCCCTCCAA
+
DDDDDIIIIIIIIIIIIIIIIIIIIIIIIHIIIIIIIIIGHIIIIIHHHIIIIIIIIIIHIIECHHIIIIIIHHHHIHHIIIIIIIIIHIIIIIIGHHIIIGHIIIFIIIIIIIIIIIIIIIHIHHIIIHHHIIHIIIHHIIIIIIIIIIIHIIIIIHHIIIIIIIIHHHIIIIIIIIIIIIIIIIIIIIIIIHIIIIIIIHIIIIIIIIIIIIIIIIII<IIIIHHHIIIHHIIIIIIIIIIIIIIIGIHHIIHIIIIIIIIIIIIIIIIIIIIIIIIIIIIIIIIIIIIIIIHIIIIIIIIIIIIIIIIIIIIIIIIIIIIIIIIIIIIIIIIIIIIIIIIIIIIIDDDDD
@HISEQ:969:HM2KJBCX2:2:1102:19521:74923 2:N:0:ACTATGCA
GTGGCCTACTACCCCAACTATCCCTATTAATCATTACGTCAATCCTAGAAACCAACAAAATAGGATCGAACGTCCTATTTCATTATTCCATGCTAATGTATTCAAGCGTTAGCCTGCTTTAAACACTCTAATTTTTTCAAAGTAACAGTCCTGTTTCCCTGCAACACCAAATTAATGACATTACAGTTCTTCAGAAAGGAGGAATCAGCGAAGCCAGTGCATACCAGTGGCACGACCAACCTGCTGACCCCGAAATTCAACTACGAGCTTTTTAACTGCAACAACTTTAATATACGCTATTGGAGCTGGAATTACCGCGGCTGCTGGCACCAGACTTGCC
+
DDDDDGIIIIIIHIIHIIIIIIIIIIIIIIIIIIIIIIIIIIIIIIIIIIIIIIIIIIHHIIIHHIIHIIIIHIIIIHIIIIIIIIIIIIIIIIIIIIIIIIIIIIIIIIIIIIIIIIIIIIIIIIIIIIIIIIIIIIIHHIIIIIIIIIIHIIIIIIIIIIHIIIIIIIHHIIHIHIIHHHIHIIIIIHIIIIIIIIIIIIIIIIIIIIIIIIIIIIIIIIIIIIIHIIIIIHIIIIIIIHIIIH;DIIIIIIIIHIIIIIIIIIIIIIIIIIIIIIIIIIIHIIIIIIHIIIIIIIIIIIIIGIIIIIIIIIIIGIIIIIIIIIIIIIFIIIIDDDDD
@HISEQ:969:HM2KJBCX2:2:1102:7504:75727 2:N:0:ACTATGCA
GTGGCCTACTACCCCAACTATCCCTATTAATCATTACGTCGATCCTAGAAACCAACAAAATAGAATCAAACGTCCTATTTCATTATTCCATGCTAATGTATTCAAGCGTAAGCCTGCTTTAAACACTCTAATTTTTTCAAAGTAACAGTCCTGATTCCCCACGACACCAAATTAATGACATCGCGGTTCTTCAGAAGGTAGGAACCAATAATGCCAGTGCGTACCGAAGCACGACCAACAATTTGATCCCGAAATTCAACTACGAGCTTTTTAACTGCAACAACTTTAATATACGCTATTGGAGCTGGAATTACCGCGGCTGCTGGCACCAGACTTGCCCTCCAA
+
DDDDDIIIIIIIGIIHIIIIIIIIIIGHIIHHHIIIIIIIIIIIIIIGHIIHHIIIIIIIIHHHIIHGIHIHFHHIIHHHIIIIIIIHIIHHIIIIIIHHHHIIIIIIIIIIIIIIIIIHHIHHIIIIIIIHIIIIIIIHIIIIIHIIHIHHHHIHIHIIIIIIIIIIIHIIIIIIIIIIIIHIHIIIIIIIIIIIIIIIIIHIHHIIIIIIIIIIIIIIIIHIIIIIIIIIIIIIIIIIIIIFIIIIIIIIIIIIIIIIHHIIIIIHHIIIIIIIIIIIIHGHHIHIIIHIIIIIIIIIIIIIIIIIIIIIIIIIIIIIIIIIIIHIIIIIHIIIIIIIDDDDD
@HISEQ:969:HM2KJBCX2:2:1102:1533:75840 2:N:0:ACTATGCA
GTGGCCTACTACCCCAACTATCCCTATTAATCATTACTTCAGTTATAGAAACCAACAAAATAGAACCGAAGTCCTAGATTATTATTCCATGCTAATGTATTCATAGCAATAGCCTGCTTTAAACACTCTAATTTTTTCAAAGTAAATGATCTGGATCCCGAATCCGGCCCAGTTAAGGGTAGACCCGTTCCCCAGAAGGATGGTAAACGCGCGCCGGCACTCACAAGTCTAAAGAGCCGCGGGCCAGGTGCATTAAACCAGAAGTCCAACTACGAGCTTTTTAACTGCAACAACTTTAATATATGCTCTTGGAGCCGGAATTACCGCGGCTGCTGGCACCAGACTTGCCCTCCAA
+
DDDCDIHIIIIIIIIIIIIIIIIIIIIIIIIHIIIIIIIIIIIIIHIIHIIIIIIIIIIIIIHHHII<HHHEHHIIIIIIHIIIIIIHIIIIHHIHHHIGHEHHIIIIIIIIIIIIIIHHIIIIIIIIIIHIHIHIIIIIIIHHIHHIIIHIIHHIIIIIIIIIIIIIIIIIIIIIIIIGIIHIIIIIIIIIIIIIIIIIHIIIIIIIIIIIIIIIIIIIIIIIIIIIIIIIIIIIIIIIIIIHIIIIIIIIHFIHHIIIIIIIIIIIIIIIIIIIIIIIIIIIIIIIIIIIIIIIIIIIIIHIIIIIIIIIIIIIIIIIIIIIIIIIIIIIIIIIIIIIIIIIIIIIIIDDDDD
@HISEQ:969:HM2KJBCX2:2:1102:10410:75794 2:N:0:ACTATGCA
GTGGCCTACTACCCCAACTATCCCTATTAATCATTACGTCAATCCTAGAAACCAACAAAATAGGATCGAACGTCCTATTTCATTATTCCATGCTAATGTATTCAAGCGTTAGCTTGCTTTAAACACTCTAATTTTTTCAAAGTAACAGTCCAGATTCCTCGCAACACCAAATTAATGGCATTACGGCTCATCAGGAAGGAGGAATCAGTGAGACCAGTACATACCAGTGGCATGACCAACCTACTGACCCCGAAATTCAACTACGAGCTTTTTAACTGCAACAACTTTAATATACGCTATTGGAGCTGGAATTACCGCGGCTGCTGGCACCAGACTTGCCCTCCAA
+
DDB@DHIIIIIIIIHIIHHIHHHIHIIIIIIIIIHIHHHIHHHIHHEHHFGHIIIIIHHHIIHIHIHHDFEHIIIIIHEHIEHGHHCGHH?<FHIGHHGHIGHIFHHHHHHCHHHHHIIIIIHIHHGGHICHIIIIIHHIHHIHHHIIHGHHHHFHHFHHIIHIHIIIHHEHEHHHHCECHCIIIIHGHIHIHGG@EHEH;IIHIHIIIGIHHHFHIIIIHCIIHHHIHIHHHGGHEHIIIIHFCECHCDEHF<@HEHHGEC<EHHIIIIIIIIIIIIIIIHHIIIHEHFHEHHHHFHIHIIIIHFHHIHHIIHIIIIIIIIIHHHIIIIHIIIHIIHHHEBDDD@
@HISEQ:969:HM2KJBCX2:2:1102:12994:76585 2:N:0:ACTATGCA
GTGGCCTACTACCCCAACTATCCCTATTAATCATTACTTCAGTCCTAGAAACCAACAAAATAGAACCGAAGTCCTAAATTATTATTCCATGCTAATGTATTCAAGGCATAAGCCTGCTTTAAACACTCTAATTTTTTCAAAGTAATAGAGCTAGATCGCGACGACAACCCAGTGAAGGGCGCCGCCGTTTTCTAGCAGGATGGCAGACACGCGCCAGCACTCACACTCGTAACCGAGGCGGGCCAGGTGCGTCAAACCAGAAATCCAACTACGAGCTTTTTAACTGCAGCAACTTTAATATACGCTATTGGAGCTGGAATTACCGCGGCTGCTGGCACCAGACTTGCCCTCCAA
+
ADD?DEHHHIIHIHHHIIIHIIEHIIIIGIEHHHIHH1GHHFEHHHCHEHHHHIIIICHFHHHF1F1C<FHEHHIIIIHHHHI?GHFHGHIGIGHIHHHGGFHIICHHHHHEHCHIHHHCGHH1CFHHHHHHI@HGIHHHHHGGHHHHEFHGHHH?HEEDHDCHIIIIIIF?FHHHCGHHHHCHIHHHBBHHHHIIIIHEIHEIHHHIHIIHIHHHHHHFFHHEEFHGC@EGEE>HIIIIHHIIIHCIIHFCDHHHG?GIIIIHEIIIHCCHHIHHHCGHIHHIHIIIIIHHHHGHHG1HHHIIHGIHEEIIIIIIIIIHHHDHDIHEF@EHEHIHIIIHEEGGCE?HFBADDB
@HISEQ:969:HM2KJBCX2:2:1102:15378:77461 2:N:0:ACTATGCA
GTGGCCTACTACCCCAACTATCCCTATTAATCATTACGGTGATCCTAGAAACCAACAAAATAGAATCATGCCGTCCTATTTTATTATTCCATGCTAATGTATTCAAGCAAAATGCCTGCTTTAAACACTCTAATTTTTTCAAAGTAAAGGTCCTGGTTCCCCGTGACACCCAATTAAGGGCATCGCGGTTCTCCAGAAGGTGAGAAATTGACTACACCAGTTCATGCCCCTTAAGGCACGACCGATGTGTCAATCCCGAAATTCAACTACGAGCTTTTTAACTGCAACAACTTTAATATACGCTATTGGAGCTGGAATTACCGCGGCTGCTGGCACCAGACTTGCCCTCCAA
+
DDDDDIIHIIIIIIIDHHIIIIIIIIIIIIIIIIIIHIIIIHIHIIHIIIIIIIGIIHHFHHEHIIIIIIIGIIIIIIIIIIIIIIIGCHEHHEHHIIIIIEHHIIHIIHIGHHHIIIIIIIIIIHHFIHIIHIIIIIIIIIIIIIIIIIHIIIIIIIIIIIIHGHHHHHIIIIIIHHIIIIIIIIIIIIIIHIIIIIIIIIIIIIIIIIIIIIIIIIIIIIIIIIIIIIIIIIIIIIIIIIIIIIIGHHGHIIIIIHIIIIIIIIIIIIIIIIIIIIIIIIIIIIIIIHIIIIIIIIIIIIIIHIIIIIIIIIHIIIIIIIIIIIHIIIIIIIIIIIIIIIIIIIHDDDDD
@HISEQ:969:HM2KJBCX2:2:1102:7266:77771 2:N:0:ACTATGCA
GTGGCCTACTACCCCAACTATCCCTATTAATCATTACGTCAATCCTAGAAACCAACAAAATAGGATCGAACGTCCTATTTCATTATTCCATGCTAATGTATTCAAGCGTTAGCCTGCTTTAAACACTCTAATTTTTTCAAAGTAACAGTCCTGTTTCCCTGCAACACCAAATTAATGACATTACAGTTCTTCAAGAAGGAGGAATCAGTAAAGCCAGTACATACCATAGGCACGACCAACCTACTGACCCCGAAATTCAACTACGAGCTTTTTAACTGCAACAACTTTAATATACGCTATTGGAGCTGGAATTACCGCGGCTGCTGGCACCAGACTTGCCCTCCAA
+
DDAA@HII@HHHI@<<CEEEHEHFHHEHEE1CGHECF@<DG=@GC@@@FHHHHH1G?HH?GEF11CEGEHHIFHHCH@@@1CCHGFEEE1C@GG@F?CEHHEHFHCEEHHFHFHGHHEBHHGGGHIHFFCHHHFHEHIHHHHHHEGECDEHIFGGFHIHFHHHEHHHHHIG@IHGGHHGCFFGHFHHEHF<0@HEIIHGG@EHF@GEHHHIIECCDEHHHHDGHHEHCEECEH>GCC@GEHH@F<EFE??<<CCC1@GHGGCCEFEEHFEFF@CCHHEIHHHEHFG1CGG?EHECFED<<<C<C@HCCEEHEHHCECCFFEEHGEGIHFC@ECCGHHH<G<D0B@@
@HISEQ:969:HM2KJBCX2:2:1102:12555:77505 2:N:0:ACTATGCA
GTGGCCTACTACCCCAACTATCCCTATTAATCATTACGTCAATCCTAGAAACCAACAAAATAGGATCAAACGTCCTATTTCATTATTCCATGCTAATGTATTCAAGCGTTAGCCTGCTTTAAACACTCTAATTTTTTCAAAGTAACAGTCCTGTTTCCCTGCAACACCAAATTAATGACATTACAGTTCTTCAAGAAGGAGGAACCAGTAAAGCCAGTACATACCAGAGGCACGACCAACCTACTAATCCCGAAATTCAACTACGAGCTTTTTAACTGCAACAACTTTAATATACGCTATTGGAGCTGGAATTACCGCGGCTGCTGGCACCAGACTTGCCCTCCAA
+
ADDDDIIIGIHIIHHHIIIHIEHHHIIIIIHIHHHIIIIIIIIIIFHHHIIIIIIIIIIHIHHHHIIICEHEHHHIFHFEHHHIIIIIHHIHIIIIIHHIIIIIIIHHHIHHHIIIIGHIHIIIGHHHHIIIIIHHHIHIHIIIIIHIIIIIIHIIIHIIHIIIIIIIIHHHHIIIIIIHIIIIIHHIIIIIIIIIIIIHGIHHIHIHIHHIIHHIIIIIIIIHIHHHIIIIIHHHHIIIHHHGHGGHHIIIHHIIIIIHHHHIIIIIIIIIIHIIIHIIIIIIHIIHIIIHHIGIIIIIIIIIIIIHIIIIHIIIIIIHGIIHIIIIIIIIIIIHIIIIIDDBDD
@HISEQ:969:HM2KJBCX2:2:1102:5336:78243 2:N:0:ACTATGCA
GTGGCCTACTACCCCAACTATCCCTATTAATCATTACGTCAATCCTAGAAACCAACAAAATAGGATCGAACGTCCTATTTCATTATTCCATGCTAATGTATTCAAGCGTTAGCCTGCTTTAAACACTCTAATTTTTTCAAAGTAACAGTCCTGTTTCCCTGCAACACCAAATTAATGGCATTACAGTTCTTCAGAAAGGAGGAATCAGCGAAACCAGTACATACCAGTGGCACGACCAACCTGCTGACCCCGAAATTCAACTACGAGCTTTTTAACTGCAACAACTTTAATATACGCTATTGGAGCTGGAATTACCGCGGCTGCTGGCACCAGACTTGCCCTCCAA
+
DDDCDIIHIIIIIIIIIIIIIIIIIIIIIIIIIIIIIIIIIHIIIIIIHIIIIIIIIIIIIIHHIIIIHHHHHIIIIIIIIIIIHIIECHIHHHHHIIIIIHIHIIIIIIIHIIIIIIIIIIIIIIIIIIHIHIIIIIIIIIIIIIIIIIIIIIIIIIIHIIIIIIIIIIIIHIIIIIIIIIIIIIIIIIIIIIIIIIIIIIIIIIIIIIIIIIIIIIIIIIIIIIIII=IIIIIIIIIIIIIHGIIIIIIIIIIIIIIIIIIIIIGIIIIIIIIIIIIIIIIIIIIIIIIIIIIIIIIIIIIIIIIIIIIIIIIIIIIIIIIIIIIIIIIIIIIIIIIIIDDDDD
@HISEQ:969:HM2KJBCX2:2:1102:9225:78015 2:N:0:ACTATGCA
GTGGCCTACTACCCCAACTATCCCTATTAATCATTACGGTGATCCTAGAAACCAACAAAATAGAACCATGCCGTCCTATTCTATTATTCCATGCTAATGTATTCGAGCAAAATGCCTGCTTTAAACACTCTAATTTTTTCAAGGTAAAGGTCCTGGTTCCACATGACACCCAATTAAGGACATCATGCTTCTCCAGAAGGTGAGAAATCAACTGCGACAGTTCATACCCCTTAAGGCACGACCATCACGTCAATCCCGAAATTCAACTACGAGCTTTTTAACTGCAACAACTTTAATATACGCTATTGGAGCTGGAATTACCGCGGCTGCTGGCACCAGACTTGCCCTCCAA
+
DDDDDIIIIIIIIIIIIIIIIIIIIIIIIIIIIIIIIGHIIIIIIEHHIIIIIIIIIGIHHIHGHIIIIIIHIHIIIIIIIIIIIIIIIIIIIIHGHIIIIHHHIIIIIIIIIIIIIIIIIIIIHHIIIIIIIIIIIHIIIIIIHIIIIIIIIIIIIIIIIIIIIIIIIIIIIIIIIIHIHIIIIIIIIIIIIIIIIIIIIIIIIIIIIIIIIIIIIIIIHIIIIIIIIIIIIIIIIIIIIIIIHHIIIIHIIIIIIHIIIIIIIIIIIIHIIIIIIIIIHIIIIIIIIIIIIIIIIIIHIIIIIIIIIIIIIIIIIIIIIIIIIIHIIIIIIIIIIIIIIHEIIIHDDDDD
@HISEQ:969:HM2KJBCX2:2:1102:14904:78209 2:N:0:ACTATGCA
GTGGCCTACTACCCCAACTATCCCTATTAATCATTACGGTGATCCTAGAAACCAACAAAATAGAACCATGCCGTCCTATTCTATTATTCCATGCTAATGTATTCGAGCAAAAATGCCTGCTTTAAACACTCTAATTTTTTCAAGGTAAAGGTCCTGGATCCGCAAGACACCCAATAAAGGACATCAAGTTTCTCCAGAAGGTGAGAAATCAACAGTAACAGTTCATACCCCTTAAGGCATGACCGTCACGTCAATCCCGAAATTCAACTACGAGCTTTTTAACTGCAACAACTTTAATATACGCTATTGGAGCTGGAATTACCGCGGCTGCTGGCACCAGACTTGCCCTCCAA
+
DDDDDIIIIIIIHHIIIIIIIIGIIIIIIIIIIIIIIIHIIIIHHIIIGIHHIIIIIIIHIIHIHIIIHHFFHEHHIIIHHIIIIIIIIIIHHFIIHHHHHHHHIHIIIIIIIHIIIHIIIIIIIIHIIIIIIIIIIIHIIIIIHIIIIIIIIHIIIIIHHHIIIHIIIIHIIIIIIIIIIIIIIIIIIHIIIIIIIIIIIIIIIIIIGIIIIHIHIIIIIIIIIIIIIIIIIIIIIIIIIHIIIIIIIIHGIIIIIIIIIIIIIIIIIIIIIIIIIIIIIIIIIIIIIIIIIIIIIIIIHIIIIIIIIIIIIIIIIIIIIIIIIIIIIIIIIIIIIIIIIIIIIIIIDDDDD
@HISEQ:969:HM2KJBCX2:2:1102:19620:78726 2:N:0:ACTATGCA
[truncated: 33,926,798 more chars]
