# Supplementary material for: Response of arbuscular mycorrhizal fungal community in soil and roots to grazing differs in a wetland on the Qinghai-Tibet plateau
Source: PeerJ. 2020 Jun 19;8:e9375. doi: 10.7717/peerj.9375 (PMC7307571; doi:10.7717/peerj.9375)
Supplement: Supplemental Information 25 [file peerj-08-9375-s025.zip › Root grazing 1-5/63.fastq]

@HISEQ:969:HM2KJBCX2:2:1101:14485:2099 2:N:0:ACTATGCA
TTCCCTTCTCCGCCCAACTATCCCTATTAATCATTACGTCGATCCTAGAAACCAACAAAATAGAATCAAACGTCCTATTTCTTTATTCCATGCTAATGTATTCAAGCGCGAGCTTGCTTTAAACACTCTAATTTTTTCAAAGTAACAGTCCTGATTTCCCGCGACACCAAATTAATGACATCGTGGTTCGTCAGAAGGGAGAAACCAATAATGCTAGTACGTACAAAGTACGACCGACATATTAGTCCCGAAATTCAACTACGAGCTTTTTAACTGCAACAACTTTAATATACGCTATTGGAGCTGGAATTACCGCGGCTGCTGGCACCAGACTTGCCCTCCAA
+
DDDBDHHIIIIIIIIIIIHIIIIIIHIIIGHIIIIHIIIIIIIIIIFHGIIIIIIIFIGGIIHHHHIIIIIIHCHIIIHHHIIIHIGHIIIIHHIIIIIIFHHHHIHHHDACDGHEFHHIHHIIHIHHHHGHIIIIIHIIIHIHIHHIIIIIIIIHHHIHHIIIIIGIIIHHHIIIIIIIIIIIIIHIIIIHIIIIIIIIIIIIIIIIIHIIHIIIHIIIIIGIIIIIHHIIIIIIHIIIIIIIIIIIIHIIIIIIIIIGHEIIHHIIIIIIIIIIIIIHIHIIIHIIIIIIIIIIIIIIIIIIIIIIIIIIHHHIIIIIIIIIIIIIIIIHFHHIIIIDDDDD
@HISEQ:969:HM2KJBCX2:2:1101:15199:2530 2:N:0:ACTATGCA
TTCCCTTCTCCGCCCAACTATCCCTATTAATCATTACGTCAATCCTAGAAACCAACAAAATAGGATCGAACGTCCTATTTCATTATTCCATGCTAATGTATTCAAGCGTTAGCTTGCTTTAAACACTCTAATTTTTTCAAAGTAACAGTCCAAATTCCCCGCAACACCAAATTAATGGCATTACGGATCATCAGGAAGGAGGAATCAGTGAGACCAGTACATACCAGAGGCATGACCAATCTACTAACCCCGAAATTCAACTACGAGCTTTTTAACTGCAACAACTTTAATATACGCTATTGGAGCTGGAATTACCGCGGCTGCTGGCACCAGACTTGCCCTCCAA
+
DDDDDIIIIHIIIIIIGHHIIHIIIIIIIIIIIIIIIIIHIIIHHIIIIIIIHIIIIIIIIIHHHIHIIHGHIGIHIIIIIIIIIIIIHHIIIFHHIHIIIIIIIIIIIIIIIIIIIIHIHIIIHIIIIIIIIIIIIHHHHIIIIHIHHIIIHIHHIIHHHHIIHHIIIIIIIIHHHGIIIIIIIIIIIIHIIIIIIIIIIIIIIIIIIIIIIIIIIGHIIIIIIIIIIIIIIIIIIIIIIIIHIIHIIIIIIIIHHIIIIIIIIIIIIIIIIIIIIIIIIIIIIIIIIIIIIIIIIIIIIIIIIIIIIIIIIIIIIIIIIIIIIIIIIIIIIIHIIIIIIDDDDD
@HISEQ:969:HM2KJBCX2:2:1101:11663:2907 2:N:0:ACTATGCA
TTCCCTTCTCCGCCCAACTATCCCTATTAATCATTACGGTGATCCTAGAAACCAACAAAATAGAATCATGCCGTCCTATTTTATTATTCCATGCTAATGTATTCAAGCAAAATGCCTGCTTTAAACACTCTAATTTTTTCAAAGTAAAGGTCCTGGTTCCCCGCGTCACCCAATTAAGGACAGCGCGGTTCTCCAGAAGGTGAGAAATTGACTACACCAGTTCATACCCCTTAGGGCACGACCAATGTGTCAATCCCGAAATTCAACTACGAGCTTTTTAACTGCAACAACTTTAATATACGCTATTGGAGCTGGAATTACCGCGGCTGCTGGCACCAGACTTGCCCTCCAA
+
DA@@BHIHIIID=HHIHEHHECHHHIEF?HHIHHHHHCEHHHH?HHII?G1GEHHEEHG@CHHCCCCHHH?<CHH/GHH1CGHI@EHEHHEC1<FHHF1<DCFHGHHHHIEHIIHHGC@EHHGGCHHHIHGF?EECHIHHHHHHEHIIIHHFEHHEHDHCHIIIIHHHFHHIIFIHHIHHGIHHHHG>FHHEIHIHHII;HGG;HHHHIIIIIHIHIIIIHHHCIIGHGIIIHHHHIIIHHHEHHFIHHHHGHIIIIIIIHHGGIIIIIIGHHIIHIIHHHIHHHCIIHEHHHIHHHHHGHGIIHHIGIIIIIIGIIIIIIIIIIHHIIIIIIIIHIIIIIIHIIHH@@DD<
@HISEQ:969:HM2KJBCX2:2:1101:20713:2864 2:N:0:ACTATGCA
TTCCCTTCTCCGCCCAACTATCCCTATTAATCATTACATCGATCCTAGAAACCAACAAAATAGAATGCGATGTCCTATTTCATTATTCCATGCTAATGTATTCAAGCGTGAGCCTGCTTTAAACACTCTAATTTTTTCAAGGTAACAGTCCTAATTCCCTATAACATCAAATAAATGACATTATAGTTCTTTAGAAGGTGAGAACCAATAAAATCAGTACATACCAAGGCATGACCAACTAATTGATCCCGAAGTTCAACTACGAGCTTTTTAACTGCAACAACTTTAATATACGCTATTGGAGCTGGAATTACCGCGGCTGCTGGCACCAGACTTGCCCTCCAA
+
DDDCDIHIIIIIIIIIIIIIIIIIIIIIIIIIIIIIIIIIIIIIIIIGIIIIIIIIIIIIIIIIIIIIIIIHIIIIIIIIIIIIIIIHIIIIIIIIIIIIIHHHIHHIIIHIIIIIIIIHIIHIIIIIIIIIIIIIIIIIIIIIIIIIIIHIIIIIIHHIIIIIIIHIIIIIIIIIIIIIIIIIIIIIIIIIIIIIIIIIIIIIIIIIIIIIIIIIIIIIIIIIIIII3IIIIIIIIIIIIIHGIIIIIIIIHIIIIIIIIIIIIIIIIIIIIIIIIIIIIIIIIIIIIIIIHIIIIIIIIIIIIIIIIIIIIIIIIIIIIIIIIIIIIIIIIIIIIIIIDDDDD
@HISEQ:969:HM2KJBCX2:2:1101:6879:4064 2:N:0:ACTATGCA
TTCCCTTCTCCGCCCAACTATCCCTATTAATCATTACGGTGATCCTAGAAACCAACAAAATAGAACCATGCCGTCCTATTCTATTATTCCATGCTAATGTATTCGAGCAAAATGCCTGCTTTAAACACTCTAATTTTTTCAAGGTAAAGGTCCTGGTTCCACATGACACCCAATTAAGGACATCATGCTTCTCCAGAAGGTGAGAAATCAACTGCGACAGTTCATACCCCTTAAGGCACGACCATCACGTCAATCCCGAAATTCAACTACGAGCTTTTTAACTGCAACAACTTTAATATACGCTATTGGAGCTGGAATTACCGCGGCTGCTGGCACCAGACTTGCCCTCCAA
+
DBDB@ECHIGHIIHDHHHHHEGCGHHHIIIIHHIEHHHHCE?@HHFHIH1@GFCGDEEHEHE1EGHIHFIGF/<CEHHEEGFF@<FHE@CHIGHHEHCE<CCCEGIHECHHGHIHHHECFFHHHHHFBCCGFHHHBGHI?CGHHHHHHGBG??DHEHHGHFHHH@H@EEEHHHHGHEHFGGHGHHGFHHHHHEIIIIHFHEFH@IHHHHCHHGHEEHHHIHHHHHHHGIHEIHHEHECFCC?IHHHGHIHEHFHGHHEHHG?HHHHEHHGD<1<<GHEGFHFFIHEHEHGEFHHHGGC=IHEHEHEHFIHIIHIIHIHHE<HDHIIIIHHIIIHHIIIHHHGEIHHD@@@B@
@HISEQ:969:HM2KJBCX2:2:1101:13200:4845 2:N:0:ACTATGCA
TTCCCTTCTCCGCCCAACTATCCCTATTAATCATTACGTCAATCCTAGAAACCAACAAAATAGGATCGAACGTCCTATTTCATTATTCCATGCTAATGTATTCAAGCGTTAGCTTGCTTTAAACACTCTAATTTTTTCAAAGTAACAGTCCAAATTCCCCGCAACACCAAATTAATGGCATTACGGATCATCAGGAAGGAGGAATCAGTGAGACCAGTACATACCAGAGGCATGACCAATCTACTAACCCCGAAATTCAACTACGAGCTTTTTAACTGCAACAACTTTAATATACGCTATTGGAGCTGGAATTACCGCGGCTGCTGGCACCAGACTTGCCCTCCAA
+
@D0D@@1<DHEHHCCGH@1FCC@<<G@FECHH?@HECCGHIIH@@<FHFHH?C1CC@1<@GF?11<DEHHEEGFHIHHGHF@DC@1DHH@F<1F?GEEGHEEIHHGGGHIIHIHIHGIHHHHCHGHHFH8<@F@1<HIHCEGHHHHGHIHHHF1E?<HIHEGDHFIIHHIHHHGHFEHEHGIIIIIIIHIIHHHDHHHIH<HHHGEHHH6HHIHEHIIIIIII;HIHFGHHGHHIIIIHHIHHGDHHHGHHHHECCCHIIHHCECG?HHHIHIHEHIIIIIIHHIIHIHEHHCIIIIIHHC?IIIHIIIHHHIHHIHIHHHIIIHIHIIIIIIHIHIHCCEDCDDA
@HISEQ:969:HM2KJBCX2:2:1101:10463:5481 2:N:0:ACTATGCA
TTCCCTTCTCCGCCCCACTATCCCTATTAATCATTACGGTGATCCTAGAAACCAACAAAATAGAACCATGCCGTCCTATTCTATTATTCCATGCTAATGTATTCGAGCAAAAATGCCTGCTTTAAACACTCTAATTTTTTCAAGGTAAAGGTCCTGGATCCGCAAGACACCCAATTAAGGACATCAAGTTTCTCCAGAAGGTGAGAAATCAACAGTAACAGTTCATACCCCTTAAGGCACGACCATTACGTCAATCCCGAAATTCAACTACGAGCTTTTTAACTGCAACAACTTTAATATACGCTATTGGAGCTGGAATTACCGCGGCTGCTGGCACCAGACTTGCCCTCCAA
+
DDDDDIIIIIIIIIIIIIIIIIIIIIIIIIIIIIIIIIIIIIIIIIIIHIIIIIHIIIIIIIIIGIIIIIIIIIIIIIIIIIIIIHIIIIIIIIIHHHHHIGHHIIIIIIIIIIIIIIIIIIIIIIHHHIIIIIIIIIIIIIIIIIIIII1HIIIIIHIIIIIIIIIIIHIHIIHIIIIIIIIIIIIIIIGIHIIHIIIIIHIIIIIIIIIIIIIIIIIIIIIIIIHIIIIIIIIIIIIIIIIIIIIIIIHHIIIIIIIIIIIIIIIIIIIIIIIIIIIIIIIIIIIIIIIIIIIIIIIIHIIIIIIIIIIIIIIIIIIIIIIIIIIIIIIIIIIIIIIIIIIIIHIIDDDDD
@HISEQ:969:HM2KJBCX2:2:1101:16844:5048 2:N:0:ACTATGCA
TTCCCTTCTCCGCCCAACTATCCCTATTAATCATTACGTCAATCCTAGAAACCAACAAAATAGGTTCGAACGTCCTATTTCATTATTCCATGCTAATGTATTCAGGCGCTAGCCTGCTTTAAACACTCTAATTTTTTCAAAGTAACAGTCCTGTTTCCCCGCAACACCAAATTAATGGCATTACGGTTCTACAAGAAGGAGGAGTCAGCGAGCCAGTGCATACCATTGGCACGACCGACATGCTAACCCCGAAATTCAACTACGAGCTTTTTAACTGCAACAACTTTAATATACGCTATTGGAGCTGGAATTACCGCGGCTGCTGGCACCAGACTTGCCCTCCAA
+
DDDDDIIIIIIIIIIIIIIIGHHIIIIIIIHIIHIHIIIIIIIIIIHIHGHIIIIIHHIIIGHICGHHHIIIHHIIIHIIHHHIIIHIIIIIIIIIIIIIHIIHIIIIIIIHIIIIIIHHHHIIIIHIIIIIIIIHGHHIIIIHIIHHFIIIIIIHIIIIIIIHIHIIIIHIHIGIIIIIIIIIIIIIHIHIIIIIIIIIIHIIIIIIIIIIIIHIIIIIIIIIIIIIIIIIIIIIIIIIIIIHIIIIIIIIIIIIIIIIHFIIHIIIIIIIIHIIIIIIIIIIIIIIIIIIHIIIIIIIIIIIIIIIIIIIIIIIIIIIIIIIIIIIIIIIIIIIIIIIDDDDD
@HISEQ:969:HM2KJBCX2:2:1101:5600:5991 2:N:0:ACTATGCA
TTCCCTTCTCCGCCCAACTATCCCTATTAATCATTACGTCAATCCTAGAAACCAACAAAATAGGATCGAACGTCCTATTTCATTATTCCATGCTAATGTATTCAAGCGTTAGCCTGCTTTAAACACTCTAATTTTTTCAAAGTAACAGTCCTGTTTCCCTGCAACACCAAATTAATGACATTACAGTTCTTCAAGAAGGAGGAATCAGTAAAGCCAGTACATACCATAGGCACGACCAACCTACTGACCCCGAAATTCAACTACGAGCTTTTTAACTGCAACAACTTTAATATACGCTATTGGAGCTGGAATTACCGCGGCTGCTGGCACCAGACTTGCCCTCCAA
+
DDDDDIIIIIIIIIHIIIIIIIIIIIIIIIIIIIIIIIIHIIIIIIIIGIIIIIIIIIGHIIIIIHIIIIIIHIFHIIIIIIIHHIIIIIIIGHGHIIIHIHIHHIIIHIIIIIIIIIIIHIHIIHIIHHIIIIIIIIIHIIIHIHIIIIIHIIIIIIIIHIIIIIIIIIIIHIIIHEFIIIIIIIIHIHHIIIIIIIIIIIIIIHIIIIHGIIIHHHIIIIIIIIIIIIIIIIIIIIIIIIHHHHHIIIIIIIIIHIIIIIIIIIIIIIHIIIIIIIIIIIIIIIIIIIHIHHIIIGIIIIIIIIIIIIIIIIIIIIIIIIIIIIIIIIIIIIIIIIIIIDDDDD
@HISEQ:969:HM2KJBCX2:2:1101:19192:5813 2:N:0:ACTATGCA
TTCCCTTCTCCGCCCAACTATCCCTATTAATCATTACGTCAATCCTAGAAACCAACAAAATAGGATCGAACGTCCTATTTCATTATTCCATGCTAATGTATTCAAGCGTTAGCCTGCTTTAAACACTCTAATTTTTTCAAAGTAACAGTCCTGTTTCCCTGCAACACCAAATTAATGGCATTACAGTTCTTCAGAAAGGAGGAATCAGCGAAGCCAGTACATACCAGTGGCACGACCAACCTGCTGACCCCGAAATTCAACTACGAGCTTTTTAACTGCAACAACTTTAATATACGCTATTGGAGCTGGAATTACCGCGGCTGCTGGCACCAGACTTGCCCTCCAA
+
DDDDDIIIIIIIIIIIIIIIIIIIIIIIHIIIIIIIIIIIIIIHHHHIHHHIIIEHIIGHHGHHIIHHHHIIHHHIHIIIIIIIIIIEHEHGIGHIIIIIIIIIIIIIIIIIIIIHIIIIIHHIIIIIIIIIIHIIHIIIIIIIIIIIIIIIIIIIIIIIIIIIIIIIIIIHHIIIIIIIIIIIIIHIHIIIIIIIIIIIIIIIIIIIIIIIIIIIIIIIIIIIIIIIIIIIIIIIIII<IIHHHIIIIIIIIIIIIIIIIIHIIIIIIIIIIIIIIIIIIIIIIIIIIIIIIIIIIIIIIIIIIIIIIIIIIIIIIIIIIIIIIIIIIIIIIIIIIIIIIDDDDD
@HISEQ:969:HM2KJBCX2:2:1101:20205:5855 2:N:0:ACTATGCA
TTCCCTTCTCCGCCCAACTATCCCTATTAATCATTACGGTGATCCTAGAAACCAACAAAATAGAATCATGCCGTCCTATTTTATTATTCCATGCTAATGTATTCAAGCAAAATGCCTGCTTTAAACACTCTAATTTTTTCAAAGTAAAGGTCCTGGTTCCTCGCGGCACCCAATTAAGGACATCGCGGTTCTCCAGAAGGTGAGAAATTGACTACACCAGTTCATACCCCTTAAGGCACGACCGATGTGTCAATCCCGAAATTCAACTACGAGCTTTTTAACTGCAACAACTTTAATATACGCTATTGGAGCTGGAATTACCGCGGCTGCTGGCACCAGACTTGCCCTCCAA
+
DDDDDHIIIHIIHIIIHIIIIIIIIIIIIIIIIIIIIIIIIGIIHIIEHHHIIIHIIEHHIIHIIIIIIHIGGGHHHIHHHHIIIHIHIIIHHHHHHCEHHFHIIHHHHHIIIGIHIIIIIIIHHFHIIIIHHHIIIIHIHGHHIIIIHHFIHFFHHIIIIIIIIIIIIHIIIIIIIIIIIIIIIIIHIIIIIIIIIIIIIIIIIIIIIIIIIIHHIIIHIIIIIIIIIIIIIIIIIIIIIGIIIIIIIIHIIIIHIIIIHIIIIIIIIIIIIIIIIIIIIIIIIIIIIIIHHIIIIIIIIIIIIIIIIIIIIIIIIIIIIIIIIIIIIIIIIIIIIIIIIIIIIIIDDDDD
@HISEQ:969:HM2KJBCX2:2:1101:15873:6032 2:N:0:ACTATGCA
TTCCCTTCTCCGCCCAACTATCCCTATCAATCATTACGTCAATCCTAGAAACCAACAAAATAGAATCGATCCTCCTATTTCGCTATACCATGCTAATGTATTCAAGCGCGAGCCTGCTTTAAGCACTCTAATTTTTTCAAAGTAACAGTCCTGTTTCCCCGCAACAACAAATTAATGCCATCACGGTTCTACAAGAAGGAGGGACCAGTGAGGCCAGTGCATACCAGTGGCACGACCAACCTACTGGCCCCGAAATTCAACTACGAGCTTTTTAACTGCAACAACTTTAATATACGCTATTGGAGCTGGAATTACCGCGGCTGCTGGCACCAGACTTGCCCTCCAA
+
0<D0<<1<1DG/<D/<1D11<1<11<11<<1<11<1D<110<D@1111<<D111<D<11<1<111<<111<01<<1<C1<1100<01<1<FE11<1CG<C1<HE<CHDD@FDC@6EIHGHCH8B8D9HFHHHE6HHFHHHHF&?HEEHHFHEHHHDHHH:G@HHIHHIHG=EGHHEEGEHIIHHFEEIGFIIIHECIHFEHHCGHIHGGGFFIIIIIFHGIHGCGHE1GFIHIIHHHHHHHFCFAHBDHHIHIHF1IIHHCHIHHCIHHIIHFH?IHIHFHHHGHEHIIHHHCGHHHIIIGIHEHIIIIHIIHIIIIIIIHIIEHIIHGIHECEIHGIIHHDADD@
@HISEQ:969:HM2KJBCX2:2:1101:4428:6475 2:N:0:ACTATGCA
TTCCCTTCTCCGCCCAACTATCCCTATTAATCATTACGTCGATCCTAGAAACCAACAAAATAGAATCAAACGTCCTATTTCATTATTCCATGCTAATGTATTCAAGCGCGAGCTTGCTTTAAACACTCTAATTTTTTCAAAGTAACAGTCCTGATTTCCCACGACACCAAATTAATGACATCGTGGTTCGTCAGAAGGGAGAAACCAATAATACTAGTACGTACAAAGTACGACCGACATATTAGTCCCGAAATTCAACTACGAGCTTTTTAACTGCAACAACTTTAATATACGCTATTGGAGCTGGAATTACCGCGGCTGCTGGCACCAGACTTGCCCTCCAA
+
DDDDDIIIIIIGIHIIIIIHHIIIIIHIHIIIIIIHIHIIIGIIHIHFEFHIHEHHIHGHIEH?EFHIEHIIIIIIGIHHIIIIIIIIEEHHFHIHHGHIIHIHIHHHHHHHIIIGHHHHIGIIHHHHIIHHHIIHGHIIIIIIIIIIIHIIIIIHIIHHHIIIIIIHIIIHHHHHIIIIIIIIIHIIIIIIIIIIIIHIIIIIIIIIIIIIHHHHIIHHHIIHIIIIIIIIIIIIIIIIIHHIIIHIHIIIIIHIIIIIIIIIIIIIIHHIIIIIIIIIIIHHHIIIIIIIIIIIIIIIIIIIIIIIIIIIIIIIIIIIIIIIHIIIIIIIIIIIIIIDDDDD
@HISEQ:969:HM2KJBCX2:2:1101:2563:6835 2:N:0:ACTATGCA
TTCCCTTCTCCGCCCAACTATCCCTATTAATCATTACGTCGATCCTAGAAACCAACAAAATAGAATCAAACGTCCTATTTCATTATTCCATGCTAATGTATTCAAGCGCGAGCTTGCTTTAAACACTCTAATTTTTTCAAAGTAACAGTCCTGATTTCCCGCGACACCAAATTAATGACATCGTGGTTCGTCAGAAGGGAGAAACCAATAATGCTAGTACGTACAAAGTACGACCGACATATTAGTCCCGAAATTCAACTACGAGCTTTTTAACTGCAACAACTTTAATATACGCTATTGGAGCTGGAATTACCGCGGCTGCTGGCACCAGACTTGCCCTCCAA
+
DDDCDIIIIIGIIHIIIIIIIIIIIIIIIIIIIIIHIIIIIGIHIH@HHIIIGGHIHIIIIIFEHIIIIIHHIEHIIIIIIIIIIIIGIIIIIIIIIHIIIIIIHHIIIIIHIHIIHIIGHIHIIIGHIHHIIIIIGIIIIIIIIIIIIIIIIIIIIIHHIIIIGIHIHHIIIIIIIIIIIIIIIIIIIIIHIIIIIIIHIIIIIIIIIIIIIIHIIIIIIIIIIIIIIIIIIIIIIIIHHIHIIIIIIIIIIHHIIIIIIIIIIIIIIIHIIHH@IIIIIHIHHIIIIIIIIGIIIIIIIIIIIIIIIIIIIIIIIIIIIIIIIIIIIIIIIIIIIIIDDDDD
@HISEQ:969:HM2KJBCX2:2:1101:12794:6951 2:N:0:ACTATGCA
TTCCCTTCTCCGAGCCCAACTATCCCTATTAATCATTACGTCAATCCTAGAAACCAACAAAATAGGTTTGAACGTCCTATTTCATTATTCCATGCTAATGTATTCAAGCGTTAGCCTGCTTTAAACACTCTAATTTTTTCAAAGTAACAGTCCTGTTTCCCTGCAACACCAAATTAATGGCATTACAGTTCTTCAGAAAGGAGGAATCAGCGAAACCAGTTCATACCAGTGGCACGACCAACCTGCTGACCCCGAAATTCAACTACGAGCTTTTTAACTGCAACAACTTTAATATACGCTATTGGAGCTGGAATTACCGCGGCTGCTGGCACCAGACTTGCCCTCCAA
+
DDDDDIIIIIIIIIIIIIIIIIIGIHIIIIIIIIIIIIIIIIIHIIIIIIGHIIIIIIIIIIIIHIIIIIHIIGHHIIIIIIIIIIIIIHIIIHHIHIIIIIHIIIIIIIIIIIIIHIIHIIIHIIHIIHIIIIIIIIIIIHIIIIIIIIIIIHIIIHIHIIIIIIIIIIIIIIIIIIIHIIIIIIIIIIIIIIIIIIIIIIIIIIIIIIIIIIIIIIHIIIIIIIIIIIIIIIIIIIIIIIIIHHHIIIIIIIIIIIIIIIIIIIIGIIIIIIIHEHHHIIIIIIIGIIIGIIIIIIIIIIIIIIIIIIIIIHIIIIHIIIIIIIIIIIIIIIIIIIIIIIIDDDDD
@HISEQ:969:HM2KJBCX2:2:1101:10831:8309 2:N:0:ACTATGCA
TTCCCTTCTCCGCCCAACTATCCCTATTAATCATTACGTCGATCCTAGAAACCAACAAAATAGAATCGGATGTCCTATTTCATTATTCCATGCTAATGTATTCAAGCGTGAGCCTGCTTTAAACACTCTAATTTTTTCAAGGTAACAGTCCTAATTCCCCGTGACACCAAATTAATGGCATTACGGTTCTTTAGAAGGTGAGAAATCAATAATATCAGTACATACCAACGGCATGACCAATACATTGATCCCGAAATTCAACTACGAGCTTTTTAACTGCAACAACTTTAATATACGCTATTGGAGCTGGAATTACCGCGGCTGCTGGCACCAGACTTGCCCTCCAA
+
DDDDDIIIIIIIIIIIIIIIIIIIIIIIIIIIIIIIIIIIIIIIIIIIGIIIIIIIIIIIIIIIHIIIIIIIIGHIIIIIIIIIIIIHIHIIIIIIIIIIIIIIIIIIIIIIIIIIIIIIIIIIIIIIIIIHIIIIIHIIIIIIIIIIIIIIIIIIIIIIIIIIIIIIIIIIIIIIIIIIIIIIIIIIIIIIIIIIIIHIIIIIIIIIIIIIIIIIIIIIIIIIIIIIIIIIIIIIIIIIIIIIIIIIIIIIIIIIIIIIIIIIIIIIIIIIIIIIIIIIIIIIIIIIIIIIIIIIIIIIHIIIIIIIIIIIIIIIIIIIIIIIIIIIIIIIIIIIIIIIIIDDDDD
@HISEQ:969:HM2KJBCX2:2:1101:4856:9897 2:N:0:ACTATGCA
TTCCCTTCTCCGCCCAACTATCCCTATTAATCATTACGTCGATCCTAGAAACCAACAAAATAGAATCAAACGTCCTATTTCATTATTCCATGCTAATGTATTCAAGCGCGAGCTTGCTTTAAACACTCTAATTTTTTCAAAGTAACAGTCCTGATTTCCCATGACACCAAATTAATGACATCGTGGTTCGTCAGAAGGGAGAAACCAATAATGCTAGTACGTACAAAGTACGACCGACATATTAGTCCCGAAATTCAACTACGAGCTTTTTAACTGCAACAACTTTAATATACGCTATTGGAGCTGGAATTACCGCGGCTGCTGGCACCAGACTTGCCCTCCAA
+
DDDDDIIIIIIIIIIIIIIIIIIIIIIIIIIIIIIIIIIIIIIIIIIIIIIIHIFHGHHIHIHGIHHIGIIIIIIIIIHIIGII?HIHGHHFHHIIIIIIIIIHIHIHIHIIIIIIIIIIIHHIIIIHIIIIIIIIIIIIIIIHIIIIIIIIIIHIIIIHIIIIIIHIIIIHHIIIIIIIIIIIIIIIIIIIIIIIIIIHIIIIIIIIIIIIIIIIIIIIIIIIIIIIIII=III<IIIIIIHIIIIIIIIIIIIIIIIIIIIIIIIIIIIIHIIIIIIIIIIIIIIIIIIIIIIIIIIIIIIIIIIIIIIIIIIIIIIIIIIIIIIIIIIIIIIIIIIDDDDD
@HISEQ:969:HM2KJBCX2:2:1101:18640:10193 2:N:0:ACTATGCA
TTCCCTTCTCCGCCCAACTATCCCTATTAATCATTACGTCAATCCTAGAAACCAACAAAATAGGATCAAACGTCCTATTTCATTATTCCATGCTAATGTATTCAAGCGTTAGCCTGCTTTAAACACTCTAATTTTTTCAAAGTAACAGTCCTGTTTCCCTGCAACACCAAATTAATGACATTACAGTTCTTCAAGAAGGAGGAACCAGTAAAGCCAGTACATACCAGAGGCACGACCAACCTACTAATCCCGAAATTCAACTACGAGCTTTTTAACTGCAACAACTTTAATATACGCTATTGGAGCTGGAATTACCGCGGCTGCTGGCACCAGACTTGCCCTCCAA
+
DDDDDIIIIIIHIIIIHIIIIIIIIIIIIIIIIIIIIIIIIIIIIIIIGIHIIIIIHHIIIIHIIIIIIHIGIIIIIIIHHIIIIIIIIIIIIIIIIIIIIHIIIIIIHIIHIIIIIIIIIIIIIIIIHIIIIIIIIIHIHIIIIIIIIIIIIIIIIIIHIIIIIIIIIIIIIIIIIIIIHIIIIIIIIIIIIIIIIIIIIIIIIIIIIIIIIIIIIIIIIIIIIIIIIIIIIIIHIIIIIIIIIIIHIIIIIIIHGIIIIIHIIIIIIIIIIIIIIIIIIIIIIIIIIIIIIIIIIIIIIIIIIIIIIIIIIIIIIIIIIIIIIIIIIIIIIIIIIIIIIDDDDD
@HISEQ:969:HM2KJBCX2:2:1101:19472:10229 2:N:0:ACTATGCA
TTCCCTTCTCCGCCCAACTATCCCTATTAATCATTACGTCGATCCTAGAAACCAACAAAATAAGATCAAACGTCCTATTTCATTATTCCATGCTAATGTATCCAAGCGCGAGCCTGCTTTAAACACTCTAATTTTTTCAAAGTAACAGTCCTGATTCCCCGCCACACCAAATAAATGGCATAACGGTTCTTCAGAAGGGAGGAATCAGTGACACCAGTGCATACCAAAGGCACGACCAGCGTACTGATCCCGAAATTCAACTACGAGCTTTTTAACTGCAACAACTTTAATATACGCTATTGGAGCTGGAATTACCGCGGCTGCTGGCACCAGACTTGCCCTCCAA
+
DAD@DHHFHIIIH@CGHHEHHHHHIHHIHHFHIHIIHIIHIIHHHHHHIEHIHHHHIIIIIIGICHIIIIHHHIIIIIHIHIIIHIIHHEHIGHHIHHIHHIIHHHHHDEIHFHHHIHCHHGHHIEFIHHIIIIHHHHHIHHHHIGIIIHHHBGH?HHHHHHHIHHHIIIIIIIHIIIIIIIHIIHIHHIIIIIIIIIHEIIIIIIIIIIIIIIIIIIHIIIIGIIIIIIIIIIIIIIIIIIIIGIIIIIIHIIIIIIIIIIHIIHHHIIIIIIIIIIIIIIIIIIIIIIIIHEHIIIIIIIIIIIIIIIIIIIIIIHHIIIIIIIIIIIIIIIIIIIIIIDDDDD
@HISEQ:969:HM2KJBCX2:2:1101:5383:10468 2:N:0:ACTATGCA
TTCCCTTCTCCGCCCAACTATCCCTATTAATCATTACGTCAATCCTAGAAACCAACAAAATAGGATCGAACGTCCTATTTCATTATTCCATGCTAATGTATTCAAGCGTTAGCCTGCTTTAAACACTCTAATTTTTTCAAAGTAACAGTCCTGTTTCCCTGCAACACCAAATTAATGACATTACAGTTCTTCAAGAAGGAGGAATCAGTAAAGCCAGTACATACCATAGGCACGACCAACCTACTGACCCCGAAATTCAACTACGAGCTTTTTAACTGCAACAACTTTAATATACGCTATTGGAGCTGGAATTACCGCGGCTGCTGGCACCAGACTTGCCCTCCAA
+
DDDDDIIIIIIIIIIIIIHIIIIIIIIIIIIIIIIIIIIIIIIIIIIIGIHIIIHIGIHIHHHFHIIIIIIIIHIIIIIIIIIIIHIGIIIIIIIIIIIIIIHIIIIIIHIIIIIIIIIIIHHIIIIIHIIIHIIIIIHHIIIIIIIIIIIIIIIIIIIIIHHIHIIIIIIIIIIIIIIIIIIIIHIIIIIIIIIIIIIIIIIIIIIIIIIIIIIIIIIIIIIIIIIIIIIIIIIIIIIIIIHHHIIIIIIIIIIIIIIIIIIIIIIIIIIIIIHIIIIIIIIIIIIIIIIIIIIIIIIIIIIIIIIIIIIIIIIIIIIIIIIIIIIIIIIIIIIIIGIIIDDDDD
@HISEQ:969:HM2KJBCX2:2:1101:6183:11125 2:N:0:ACTATGCA
TTCCCTTCTCCGCCCAACTATCCCTATTAATCATTACGGTGATCCTAGAAACCAACAAAATAGAACCATGCCGTCCTATTCTATTATTCCATGCTAATGTATTCGAGCAAAAATGCCTGCTTTAAACACTCTAATTTTTTCAAGGTAAAGGTCCTGGATCCGCAAGACACCCAATTAAGGACATCAAGTTTCTCCAGAAGGTGAGAAATCAACAGCGACAGTTCATACCCCTTAAGGCACGACCATCACGTCAATCCCGAAATTCAACTACGAGCTTTTTAACTGCAACAACTTTAATATACGCTATTGGAGCTGGAATTACCGCGGCTGCTGGCACCAGACTTGCCCTCCAA
+
DDDDDIEEHIIIIIIIIHIIIIGHIIIIHIIIIHHEHIIIIHIHIIEIIIHIHEHHEEHFHHHHIIHHIHFHIHIHIFHIHIEEHIIIIHGHGHCHHHHHGHHHHIHIHIHHHHHHIIIHGGHIIIIIIGIIIIIIGIIIIHHHHGIIIIIIGIIIHHHIIIIIIIIIIIHHHHHHIIIIIIHIIIIIIIIIIIIIIIIIIIIIIIIIGIIIIIIIIIIIIIIIIIIIIIIIIIII<IIIIIIIIIHIIIHHIIIIIIIIIIIIIIIIHHIIIIIIIIIIIIIIIIIIIIIIIIIIIIIIIIIIIIIIIIIIIIIIIIIIIIIIIIIIIIIIIIIIIIIIIIIIIIIIDDDDD
@HISEQ:969:HM2KJBCX2:2:1101:4351:11016 2:N:0:ACTATGCA
TTCCCTTCTCCGCCCAACTATCCCTATTAATCATTACGTCAATCCTAGAAACCAACAAAATAGGATCGAACGTCCTATTTCATTATTCCATGCTAATGTATTCAAGCGTTAGCTTGCTTTAAACACTCTAATTTTTTCAAAGTAACAGTCCAAATTCCCCGCAACACCAAATTAATGGCATTACGGATCATCAGGAAGGAGGAATCAGTGAGACCAGTACATACCAGAGGCATGACCAATCTACTAACCCCGAAATTCAACTACGAGCTTTTTAACTGCAACAACTTTAATATACGCTATTGGAGCTGGAATTACCGCGGCTGCTGGCACCAGACTTGCCCTCCAA
+
DDDDDIIIIIIIIIIIIHIIIHIIIIIIHIIIIIIHIIIIIIIIIIHIGIHIHIIIHIGIIHHIHIIHHIIIIGIIIIIIIIIIIIIGIIIIIIIIIIIHIHIIIHHIIIIHIIIHIIIIIIIIHHIIIIIIIIHIHHHIIIIIIIIIHHIIIIIIIIIHIIIIIIIIIIIIIIIIIIIIIHIHIIIIIIHIIIIIIIIIIIIIIIIIIIIIIIIIIIIIIIIIIIIIIIIIIIIIIIIIIIIIHIIIIIIIIIIIIIIIIIIIIIIIIIIIIIIIIIIIIIIIIIIIIIIIIIIIIIIIIIIIIIIIIIIIIIIIIIIIIIIIIIIIIIIIIIIIIIIIIDDDDD
@HISEQ:969:HM2KJBCX2:2:1101:8407:12020 2:N:0:ACTATGCA
TTCCCTTCTCCGCCCAACTATCCCTATTAATCATTACGTCGATCCTAGAAACCAACAAAATAGGTTCGATCGTCCTATTTCGTTATTCCATGCTAATGTATTCAAGCGCGAGCCTGCTTTAAGCACTCTAATTTTTTCAAAGTAACAGTCCTGTTTCCCCGCAACAACAAATTAATGCCATCACGGTTCTACAAGAAGGAGGGACCAGTGAGGCCAGTGCATACCAGTGGCACGACCAACCTACTGGCCCCGAAATTCAACTACGAGCTTTTTAACTGCAACAACTTTAATATACGCTATTGGAGCTGGAATTACCGCGGCTGCTGGCACCAGACTTGCCCTCCAA
+
CDCDDIIIIHIIHHCHHIHHIIIGIIIGHIIIIIGIIIHIIIIIIIIHIEHHHHCHEHGHGHHEGHIGHHHHIIIHIIIGHIHIHIIHHIIIIFHHIIIHIIIIIHIIIIIIIIIIIIGIIHIIHIHHIIIIIGIIIIHHIIIIHIIIIIHIIIIIIIIIHIIIIHIIIIIIIIIHIIIIIHIIIHIIIIIIIHIIIIIIIIIHIIIHIIGIIIIIIIIIIIIIIIIIIIIIIIIIIHIIIIHIIIIIIIHHHIIIIIIHIIIIIIIIHIIIIIHIIIIIIIIIIIHIIIIIGIIHIIIIIIIIIIIIIHIIIIIIIIIIIHIIIIIIIIIIIIIIIIIIIDDDDD
@HISEQ:969:HM2KJBCX2:2:1101:8679:11689 2:N:0:ACTATGCA
TTCCCTTCTCCGCCCAACTATCCCTATTAATCATTACGTCAATCCTAGAAACCAACAAAATAGGATTGAACGTCCTATTTCATTATTCCATGCTAATGTATTCAAGCGTTAGCCTGCTTTAAACACTCTAATTTTTTCAAAGTAACAGTCCTGTTTCCCTGCAACACCAAATTAATGGCATTACAGTTCTTCAGAAAGGAGGAATCAGCGAAACCAGTTCATACCAGTGGCACGACCAACCTGCTGACCCCGAAATTCAACTACGAGCTTTTTAACTGCAACAACTTTAATATACGCTATTGGAGCTGGAATTACCGCGGCTGCTGGCACCAGACTTGCCCTCCAA
+
DDADDCHHI1CEHIHIIIIGIIIIIIIIIIIIIIIHI?HI@HIHHIIIGIIIIHIIIIIIIHHG1<<CEGFHHHIIHIIIIHHIIIIIIIIIIIIIIIIIHGEHIIIIIHHHHIHHIIIIIIIIIIIIIIIIIIIIHIIIIIIIIHFHHIIIEFHHFHHEG?HHHIEHIHHHHHGHHHHGHHHCFHHHHHHHHHHIIIHHHHHHHHIFFHIHIHHFHIIHHHIIHHEFIIIIGIIIHHIHHHHCCIIGIIIIIIIIIIIIIIIIIIIIIIIIIIIIIIIIIIIIIIIIIIIIIHHIIIIIIIIIIIIIIIIIIIIIIIIIIIIIIIIIIIIIIIIIIIIIIDDDDD
@HISEQ:969:HM2KJBCX2:2:1101:11663:12036 2:N:0:ACTATGCA
TTCCCTTCTCCGCCCAACTATCCCTATTAATCATTACGGTGATCCTAGAAACCAACAAAATAGAACCATGCCGTCCTATTCTATTATTCCATGCTAATGTATTCGAGCAAAATGCCTGCTTTAAACACTCTAATTTTTTCAAGGTAAAGGTCCTGGTTCCACATGACACCCAATTAAGGACATCATGCTTCTCCAGAAGGTGAGAAATCAACTGCGACAGTTCATACCCCTTAAGGCACGACCATCACGTCAATCCCGAAATTCAACTACGAGCTTTTTAACTGCAACAACTTTAATATACGCTATTGGAGCTGGAATTACCGCGGCTGCTGGCACCAGACTTGCCCTCCAA
+
DDDDCIIIIIIIIHGHIHGIIIHIIIIIIGIIIIIIIHIIHHIIIHHFHHHIIHIIIIIHIIIGIIIIIIHIIIHIIIIHHIIIHIIIIIIIIIIIIIIIIHIIIIIIIIIHIIIIIIIHHIIIIIIIIIIIIIIIIIIIHIIIIIIIIIIIIIIIIIIIIIIIIIIIIIIIIIHIIIIIGIIIIIHIIIIIIIIIIIIIIIIIIIIGIIIIIIIIIIIIIIIIIIIIIIIIIIIIIIIIIIHIIIHIIIHIIIIIIIIIIIIIIIIIHIIIIIIIIIIIIIIIIIIIIIIIIIIIIIIIIIIIIIIIIIIIIIIIIIIIIIIIIIIIIIIIIHIIIIIIIIIIHIIDDDDD
@HISEQ:969:HM2KJBCX2:2:1101:20321:11570 2:N:0:ACTATGCA
TTCCCTTCTCCGCCCAACTATCCCTATTAATCATTACGTTGATCCTAGAAACCAACAAAATAGAATCGAACGTCCTATTTCATTAATGTATTCAAGCGCGTGCCTGCTTTAAACACTCTAATTTTTTCAAAGTAACAGTCCTGATTCCCCACGACACCAAATTAATGACATCATGGCTCCTCAGAAAGGAGAAACCAATAACACCAGTACATACCAGAGGCATGACCGACGTATTGATCCCGAAATTCAACTACGAGCTTTTTAACTGCAACAACTTTAATATACGCTATTGGAGCTGGAATTACCGCGGCTGCTGGCACCAGACTTGCCCTCCAA
+
DCDDDIIIIIIIIIIIIIIIHIIIIIIIGIIIIIIIIHIIHHIIIIIIIIIIIIIIIHIHHHHHIHIIIIIGIHIIIHIIIIIHIIIIIIIIIIIHIHHIIHHHHIIHHIIIHIIIIIIIGIIIIIHHIIIIIIIHHHIIHHIIIIHIIIIIIIIIIIIIIHIIHIHIIIIIIIIHHIIHHIIIIIIHIHIIIIIIIIIIIHHIIIIIIIIHIHIIIIIIIIIIIIIIIIIIHHHIHIIIIIIIIIIGIIIIIIIIIIIIIIIIIIIIIIIIIIHHHIIIIIIIIIIIIIIIIIIIIIIIIIIIIIIIIIIIIIIIIIIIIIIIIIIIIIIDDCDD
@HISEQ:969:HM2KJBCX2:2:1101:9780:11782 2:N:0:ACTATGCA
TTCCCTTCTCCGCCCAACTATCCCTATTAATCATTACGTCGATCCTAGAAACCAACAAAATAGAATCAAACGTCCTATTTCATTATTCCATGCTAATGTATTCAAGCGTGAGCCTGCTTTAAACACTCTAATTTTTTCAAAGTAACAGTCCTGATTCCCCACAACACCAAATAAATGACATCATGGTTCGTCAGAAGGGAGAAACCAACAATACCAGTACGTACCGAGGCACGACCGACATGATGGTCCCGAAATTCAACTACGAGCTTTTTAACTGCAGCAACTTTAATATACGCTATTGGAGCTGGAATTACCGCGGCTGCTGGCACCAGACTTGCCCTCCAA
+
DDDDDIIIIHIIIIIIIIIIIIIIIIIIIIIIIIIIIIIIIIIIGIIIIIIIHIIIIIIIIIFHIHIIIIEHHIIIIIIIIIIIIIHHIICHHHHGGIIHHGIIIIIIIHHHHIHIIIHHIHHHHIIIIIIIIHIIHHHIIIIHFHIIHIIIIHHIIIHIHHIIIIIIIIIIIIIIIHIIIIIIHIIIIHFIIIIIIIIIIIHIIGIIIIIHIIIHIIIIHIIIIIIIIIIIHHIHIIIIIIHGIIIIIGIIIIIIIIHIHIIIIIIIIIIIIIIIIIIIIIIIIIIIIIHGHIIIIIHIIIIIIIIIIIIIIIIIIIIIIIIIIIIIIIIIIIIIIIIICDDDD
@HISEQ:969:HM2KJBCX2:2:1101:6415:12040 2:N:0:ACTATGCA
TTCCCTTCTCCGCCCAACTATCCCTATTAATCATTACGTCAATCCTAGAAACCAACAAAATAGGATCAAACGTCCTATTTCATTATTCCATGCTAATGTATTCAAGCGTTAGCCTGCTTTAAACACTCTAATTTTTTCAAAGTAACAGTCCTGTTTCCCTGCAACACCAAATTAATGGCATTACAGTTCTTCAGAAAGGAGGAATCAGCGAAGCCAGTGCATACCAGTGGCACGACCAACCTGCTGACCCCGAAATTCAACTACGAGCTTTTTAACTGCAACAACTTTAATTTACGCTATTGGAGCTGGAATTACCGCGGCTGCTGGCACCAGACTTGCCCTCCAA
+
DDDDDIIIIIIIIIIIIIIIIIIIIIIIIIIIIIIIIHIIIIIIIIIHIIIIIIHIHIIIIIIIIIIIIHIIIIIIIIHIIHIIHIIIIGIIIIIIIIIIIIIIIIIIIIIIIIIIIIIIIGIIIIIIIIIIIHIIIIIIIIIIIIIIIIIIIIIIIIHIIIIIIIIIIIIHIIIIIIIIIIIIIIIIIIIIIIIIIIIIIIIIIIIIIIIIIIIIIIIIIIIIIIIIIGIIIIIIIIIIIIIHHIIIIIIIIIIIIHIIIIIIIIIIIIIIIIIIIIIIIIIIIIIIIHD0IIIIIIIHIIIIIGIIIIIIIIIIIIIIIIIIIIIIIIIIIIIIIIIIIDDDDD
@HISEQ:969:HM2KJBCX2:2:1101:11252:12108 2:N:0:ACTATGCA
TTCCCTTCTCCGCCCAACTATCCCTATTAATCATTACGTGATCCTAAAACCAACAAAATAGAACCATCGTCCTATTTTATTATTCCATGCTAATGTATTCAAGCAAAAATGCCCGCTTTAAACACTCTAATTTTTTCAAAGTAAAGGTCCTGATTCATCGAAACACCCAAGAGCATCCCGAATCACCAGAAGGTGAGAAATTGGCTACACACCGTTTCATGCCCCTAAAGGCACAATCGATATATCCCAATTCCGAAATTCAACTACGAGCTTTTTAACCGCAACAACACTAATATACGCTATTGGAGCTGGAATTACCGCGGCTGCTGGCACCAGACTTGCCCTCCAA
+
DDDDAIIIIHIHIGDHIIIIIHIIIIIIIIIIIIIIIIIIIHIHIFGFFHCHEHHHHHHIIIIIIHIICHIIHEHHHIIIIIIIIIHHIIIHIHHFHHHIHHIIIIIIIIIIHIHHHIIIIIHHIIIIIIHIIIIIIIHIHHIIHIGIHIHIIHIIIIIIIHHHIIIIIIHHIIHHIIHIIHIIIIHIIIIIIIIIIIIIIIIIIIHIIIIIIIHGHIIIIIHIIIIIIIIIIIIIIIIIHIIIHIIHIIIIIIIHEIIIIIIIHIIIIIIHIHIIIIIIIIIHIIIHHIIIIIIHHIIIIIIIIIIIHIIIIIIIIIIIIIIIIIIIIIIIIIIIIIIIIIIIDDDDC
@HISEQ:969:HM2KJBCX2:2:1101:8359:12377 2:N:0:ACTATGCA
TTCCCTTCTCCGCCCAACTATCCCTATTAATCATTACGTCGATCCTAGAAACCAACAAAATAGAATCAAACGTCCTATTTCGTTATTCCATGCTAATGTATTCAAGCGTGAGCCTGCTTTAAACACTCTAATTTTTTCAAAGTAACAGTCCTGATTCCCCATGACACCAAATTAATGACATCATGGTTCGTCAGAAGGTAGGAATCAATAATACCAGTACGTACAATAGCACGACCAATAAATTGATCCCGAAATTCAACTACGAGCTTTTTAACTGCAACAACTTTAATATACGCTATTGGAGCTGGAATTACCGCGGCTGCTGGCACCAGACTTGCCCTCCAA
+
CDDDDIIIIHIIIIIIIIIIIIGHHIIIIIIIIIIIIIIIIIIIIIHIHIHIIIIIIIIGHIHIIIIIIIIIIIIIIIHIIHIIIIIIIHIIIIIIIIIIIHIIIIHHIIIIIIIIIIIHIIIIIIIIIHHIIIIIIIHIIIIIIIIIHIHHIIHIIIIIIHIIIIIIHHHFHIIIHIIIIHIIHHHIIIIIIIIIIIIIIHHHIIIIHIHIIIIIIIIIIIIIIIIIIIIIIIIIIIIIIHHGIIIIIIIIIIIGIIIIIIIIIIIIIIIIIIIIIHHIIIIHHEHHIIIIIIIIHIIIIIIIIIIIIIIIIIIIIIIIIIIIIIIIIIIIIIIIIIIIDDDDD
@HISEQ:969:HM2KJBCX2:2:1101:15185:12396 2:N:0:ACTATGCA
TTCCCTTCTCCGCCCAACTATCCCTATTAATCATTACGTCGATCCTAGAAACCAACAAAATAGGGTCAAACGTCCTATTTCATTATTCCATGCTAATGTATTCAAGCGTGAGCCTGCTTTAAACACTCTAATTTTTTCAAAGTAACAGTCCTGATTCCCCGCGACACCAAATTAATGACATCACGGATCTTCAGAAGGGAGAAACCAGTGACACCAGTGCATACCAAAGGCATGACCAGCGTACTGATCCCGAAATTCAACTACGAGCTTTTTAACTGCAACAACTTTAATATACGCTATTGGAGCTGGAATTACCGCGGCTGCTGGCACCAGACTTGCCCTCCAA
+
DDDDDIIHIIIIIIIIIHIIIIIIIIIIIIIIIIIIIIIIIIIIIIHIHIIIIIIIIIIIIIIFHHIIIIGIIIIIIIIIIGIIIII?HIIIGIIIIIIIIIIIIIIIIIIIIIIIIIIIIHIHIIIIIIIIIHIIIEIIIIIIIIIIIIIIIIIIIIIIIIIIIIIIIIIIIIIIIIIIIIIIHIIIIIIIIIIIIIIIIIIIIIIIIIHIIIHIIIIIIIIIHGIHIIIIIIIIIIIIIIIHHIIIIIIIIIIIIIIIIGHIIIIIIIIIIIHIIIIIIIIIIIIIIIIIIIIIIIIIIIIIIIIIIIIIIIIIIIIIIIIIIIIIIIIIIHIIIIIIIDDDDD
@HISEQ:969:HM2KJBCX2:2:1101:7377:12837 2:N:0:ACTATGCA
TTCCCTTCTCCGCCCAACTATCCCTATTAATCATTACGGTGATCCTAGAAACCAACAAAATAGAACCATGCCGTCCTATTCTATTATTCCATGCTAATGTATTCGAGCAAAATGCCTGCTTTAAACACTCTAATTTTTTCAAGGTAAAGGTCCTGGTTCCACATGACACCCAATTAAGGACATCATGCTTCTCCAGAAGGTGAGAAATCAACTGCGACAGTTCATACCCCTTAAGGCACGACCATCACGTCAATCCCGAAATTCAACTACGAGCTTTTTAACTGCAACAACTTTAATATACGCTATTGGAGCTGGAATTACCGCGGCTGCTGGCACCAGACTTGCCCTCCAA
+
DDDDDIIIIIIIIIIIIIIIIIIIIIII1DHIIIIIIIIIIIIIGHHIHIIIIIIIIHHIHIEHIIIIIIIIIIIIHHHHIIIIIHIIIIIIHIIIIHIHHHIIIHIIIIIIIIIIIIHIIIIIIIIIHIIIHIIIIIIIIIIIIIIGIIIIIHIIIIHHIIIIIIIIIHIIIIIIIIIIIIIIIIIIHHIIHIIIIIIIIIIIHIIIIIIIIIHIIIIIHHHHIIIIIIIIIIIH<IIIIIIIIIIIIHGIIIIIIHIIIIIIIIIIIIIIIIIIIIIIIIIIIIIIIIIIIIIIIIIIIIIIIIIIIIIIIIIIIIIIIIIIIIIIIIIIIIIIIIIIIIIIIIIDDDDD
@HISEQ:969:HM2KJBCX2:2:1101:5563:12715 2:N:0:ACTATGCA
TTCCCTTCTCCGCCCAACTATCCCTATTAATCATTACGTCGATCCTAGAAACCAACAAAATAGAATCAAACGTCCTATTTCATTATTCCATGCTAATGTATTCAAGCGCGAGCTTGCTTTAAACACTCTAATTTTTTCAAAGTAACAGTCCTGATTTCCCGCGACACCAAATTAATGACATCGTGGTTCGTCAGAAGGGAGAAACCAATAATGCTAGTACGTACAAAGTACGACCGACATATTAGTCCCGAAATTCAACTACGAGCTTTTTAACTGCAACAACTTTAATATACGCTATTGGAGCTGGAATTACCGCGGCTGCTGGCACCAGACTTGCCCTCCAA
+
DDDDDIIIIIIIIIIIIIIIIIIIIIIIIIIIIIIIIIIIIIIIIIIHGIIIIHIIIIHGIIIHIHIIIIIIIIIIIIIIIIIIIIIIIIIGIIIIIIIIIIIIIIIIIIIIIIIIIIIIIIIIIIIIIIIIIIIIIIIIHIIIIIIIIIIIIIIIIIIIHIIIIIIIIIIIIIIIIIIIIIIIIIIIIIIIIIIIIIIIIIIIIIIIIIIIIIIIIIIIIIIIIIIIIIIIIIIIIIIIHIIIIIIIIIIIIIIIIIIIIIIIIIIIIIIIIIIIIIIIIIIIHIIIIIIIIIIIIIIIIIIIIIIIIIIIIIIIIIIIIIIIIIIIIIIIIIIIIIIDDDDD
@HISEQ:969:HM2KJBCX2:2:1101:8256:13083 2:N:0:ACTATGCA
TTCCCTTCTCCGCCCAACTATCCCTATTAATCATTACGGTGGTCCTAGAAACCAACAAAATAGAACCATGCCGTCCTATTTTATTATTCCATGCTAATGTATTCAAGCAAAAATGCCTGCTTTAAACACTCTAATTTTTTCAAAGTAAAGGTCCTGGTTCCCCGCGGCATCCAATTAAGGACATCGCGGTTCTCCAGAAGGTGAGAAATTGACTGCACCAGTTCATACCCCGTGAGGCACGACCGATGCGCCAATCCCGAAATTCAACTACGAGCTTTTTAACTGCAACAACTTTAATATACGCTATTGGAGCTGGAATTACCGCGGCTGCTGGCACCAGACTTGCCCTC
+
DDBDDIIII?GHIFHEHHECH1CEGECGHHI?FHIIHIH1CEEECGHHIEGHIEEE@HH@G1F@GHH1DHHC<0<<ECGHHIECH?<GEFH??1<@@FG@C<EDCHFHHEHFGGFHHH1CCEEHEFGEIIIHIHHGHIHHHEB@HHIGHIHHHHH@GEEHDGCD??EHIIHGIHIIIHFHFIHHEGEEHH?HEHIHGIIIHIIHFFGCGEGHHHHGGHHHEEIHHHFHGIHIHHHEGHHHHIHFCHHHEEIIIIIIHGEHEGIIIIIIIHHHHFEGHHGIHHHHHHHHFEIHHEFHHHIIIIHIIHHHHH?FHIIIIIIIIIIIIIIIIIIIIIIIIIIIIIIIIDDDDD
@HISEQ:969:HM2KJBCX2:2:1101:6121:12828 2:N:0:ACTATGCA
TTCCCTTCTCCGCCCAACTATCCCTATTAATCATTACGTCGATCCTAGAAACCAACAAAATAGAATCAAACGTCCTATTTCATTATTCCATGCTAATGTATTCAAGCGAGAGCTTGCTTTAAACACTCTAATTTTTTCAAAGTAACAGTCCTGATTTCCCGCGACACCAAATTAATGACATCGTGGTTCGTCAGAAGGGAGAAACCAATAATGCTAGTACGTACAAAGTACGACCGACATATTAGTCCCGAAATTCAACTACGAGCTTTTTAACTGCAACAACTTTAATATACGCTATTGGAGCTGGAATTACCGCGGCTGCTGGCACCAGACTTGCCCTCCAA
+
DCDDDIHHIIIIIIIIIIIIHIIHIHHIIIIHHGHHHIIIIIIIIIIIIIIIIHIIIIIIIIIIIIIHHHIIHGIIIHFHHHHIHHHHIHGHGHHIIIIGIHHIIIIIIIIIIIHIHIIIIIHHHHHIHHHIIIIIIIIIIIHHIIIIIIGHHHIIIIHHIHIIIIHHIIHIHHIIIIIHHIIIIIIHHIIIIIHIHHIIHIIIIIIHHIIIIGHIHHHHIIHIIIHIIIIIIIIIIIIHHHHIIIIHIHHIIIHIHHIIIIIHHIIIIHIIIIIHIIIHFHHHEHIIIHHHIHIHIHIIHIIIHIIIIIIIIIGIIIIIIIHIIIIIIHIIIIHIIIIDDDDD
@HISEQ:969:HM2KJBCX2:2:1101:7963:13331 2:N:0:ACTATGCA
TTCCCTTCTCCGCCCAACTATCCCTATTAATCATTACGTCGATCCTAGAAACCAACAAAATAGAATCAAACGTCCTATTTCATTATTCCATGCTAATGTATTCAAGCGCGAGCTTGCTTTAAACACTCTAATTTTTTCAAAGTAACAGTCCTGATTTCCCACGACACCAAATTAATGACATCGTGGTTCGTCAGAAGGGAGAAACCAATAATACTAGTACGTACAAAGTACGACCGACATATTAGTCCCGAAATTCAACTACGAGCTTTTTAACTGCAACAACTTTAATATACGCTATTGGAGCTGGAATTACCGCGGCTGCTGGCACCAGACTTGCCCTCCAA
+
DDDDCIIHE1D<CHIIHHF<CEEFHFHHHHICEEFHF@HHD<EHHHHEC?1<CHHHHIHIIEHIIIIICGHHHEHGHE@CGEHHFIHDEEHH1CHGE@GHFHGEE1FCEGHHIIIIIHGFFHIEHGHEHHEHHHIFHH@@HIHHHHHHHHIHHGIHHIHGADEEHFHHHHHHHHHEHEE?FDH@C<GHEGIHIIHHEHHHHHFHGD1GGEH1ACAFEFGF@GFGHHD1CCEECCFHHIFD:1ED<<E<HFED<1FEHHIHDE1HEGHHIIHHHFEHEHHHGCF@HCHHF@HHD1CHCF<C1<EFCH@IEG?DHCIIIHHF<<@E?@IHGCCF@HHGIIIBA@BD
@HISEQ:969:HM2KJBCX2:2:1101:15623:13252 2:N:0:ACTATGCA
TTCCCTTCTCCGCCCAACTATCCCTATTAATCATTACGTCAATCCTAGAAACCAACAAAATAGGTTTGAACGTCCTATTTCATTATTCCATGCTAATGTATTCAAGCGTTAGCCTGCTTTAAACACTCTAATTTTTTCAAAGTAACAGTCCTGTTTCCCTGCAACACCAAATTAATGGCATTACAGTTCTTCAGAAAGGAGGATCAGCGAAACCAGTTCATACCAGTGGCACGACCAACCTGCTGACCCCGAAATTCAACTACGAGCTTTTTAACTGCAACAACTTTAATATACGCTATTGGAGCTGGAATTACCGCGGCTGCTGGCACCAGACTTGCCCTCCAA
+
DDDDDIIIIIIIIIIIHIIIIIIIIIIIIIIIIIIIIIIIIIIIIIIHIIIIIIIIIIIIIIIIHHIIIIIIIIIIIIIIIIIHIIIIIIIIHIIIIIIIIIIIIIIIIIIIIIIIIIIIIIHIIIIIIIIIIIIIIIIIIIIIIIIIIIIIIIIIIIHIIIIIIIIIIIIHIIIIIIIIIIIIIIIIIIIIIIIIIIIIIIIIIIIIIIIIIIIIIIIIIIIIIIIIIIIIIIIIIIIIIIIHIIIIIIIIIIIIIIIIIIIIIIIIIIIIIIIIIIIIIIIIIIIIIIIIIIIIIIIIIIIIIIIIIIIIIIIIIIIIIIIIIIIIIIIIIIIIIIIIDDDDD
@HISEQ:969:HM2KJBCX2:2:1101:20007:13858 2:N:0:ACTATGCA
TTCCCTTCTCCGCCCAACTATCCCTATTAATCATTACGTCGATCCTAGAAACCAACAAAATAGAATCAAACGACCTATTTCATTATTCCATGCTAATGTATTCAAGCGTAAGCCTGCTTTAAACACTCTAATTTTTTCAAAGTAAAGGTCCTGGTTCCCCGCGACACCCAATTAAGGGCATCGTGGTTCTCCAGAAGGTGAGAAATTGACTACACCAGTTCATACCCCTTAAGGCACGACCGATGTGTCAATCCCGAAATTCAACTACGAGCTTTTTAACTGCAACAACTTTAATATACGCTATTGGAGCTGGAATTACCGCGGCTGCTGGCACCAGACTTGCCCTCCAA
+
<0<D0<<<11<?G@?=<0D?GH11<DG?FGHE@D1DH<<1/<<F@CC@CEHHHIE0EHHHEHHEHCHHHEH@0//<D@11<<<FCEHHIIC11CCFHGC1<?DCG@?FEECFEEGEHHIFHGHEFECFHEGF@GEECGFF@FHHHHEAGIIIIHHCEHIHHHCIHHHHIIHHHHHCFGHHCIHHH?FFIHIGIIIIIIIIIHHEG@6HHHHH?G?IIH;CHIGIGI=HHHHHHGIIIIIIIFIHIIIIHHDCC/H?IHHGCIHIHHIHHHIIHIHEEHHHGGIIIHHDHHEGIIIIIHDHF1IHGH?IIIHHEIIGHIIIIHIIIIIHIIIIIIIIIIIIIIIIHBD@AD
@HISEQ:969:HM2KJBCX2:2:1101:2794:14111 2:N:0:ACTATGCA
TTCCCTTCTCCGCCCAACTATCCCTATTAATCATTACGGTGATCCTAGAAACCAACAAAATAGGTTCGATCGTCCTATTTCGTTATTCCATGCTAATGTATTCAAGCGCGAGCCTGCTTTAAGCACTCTAATTTTTTCAAAGTAACAGTCCTGTTTCCCCGCAACAACAAATTAATGCCATCACGGTTCTACAAGAAGGAGGGACCAGTGAGGCCAGTGCATACCAGTGGCACGACCAACCTACTGGCCCCGAAATTCAACTACGAGCTTTTTAACTGCAACAACTTTAATATACGCTATTGGAGCTGGAATTACCGCGGCTGCTGGCACCAGACTTGCCCTCCAA
+
DDDDDIIIIIIIIIIIIIIIIIIIIIIIIIIIIIIIIIIIIIIIIIIIIIIHIIIIIIHIIHHHIIIIIIIIIIIIHIIIIIIHHIIIIIIIGHIGIHHIIHHIIIIIIHHIIIIIIIIIIIIIIIIIIIIIIIIIIIIIIIIIIHIIIIHIIIIIIIIIIIIIIIIIIIIIIIIIIIIHIIIIIIIIIIIIIIIIIIIIIIIIHIIIIIIIIIIIIIIIIIIIIIIIIIIIIIIIIIIIIIIHIIIIIIIIIIIIIIIIIIIIIIIIIIIIIIIIIIIIIIIIIIIIIIIIIHIIIIIIIIIIIIIIIIIIIIIIIIIIIIIIIIIIIIIIIIIIIIIIIDDDDD
@HISEQ:969:HM2KJBCX2:2:1101:10605:14960 2:N:0:ACTATGCA
TTCCCTTCTCCGCCCAACTATCCCTATTAATCATTACGTCGATCCTAGAAACCAACAAAATAGGGTCAAACGTCCTATTTCATTATTCCATGCTAATGTATTCAAGCGTGTGCCTGCTTTAAACACTCTAATTTTTTCAAAGTAACGGTCCTGATTCCCCATGACACCAAATTAATGACATCACAGTTCGTCAGAAGGTAGAAATCAATAATACCAGTGCATACCAGAGGCACGACCAATATATTGATCCCGAAATTCAACTACGAGCTTTTTAACTGCAACAACTTTAATATACGCTATTGGAGCTGGAATTACCGCGGCTGCTGGCACCAGACTTGCCCTCCAA
+
DDDDDIIHIIIIGIIIIIIIIIIIIHIIIIIIIIIIIIIIIIIIHIHHGHHIIIHIHIHIIIHHIIIIIIIIHHIIIIIIIHIIIIIIIIIIGIIIIHIIIIIIIIIHIHIIIIIIIHIIIIIIIIIIIIHHHIHIIIIIIIIIIIIIIIIIIIIIIHHGIIIIHIIGIIIIIIIIIIIIIIIIIIIIIIIHIIIIIIIIIIIIIIIIIIIIIIIIIIIIIIIIIIIIIIIIIIIIIIIIIIIHHIIIIIIIIIIIIIIIIIIIIIIIIIIIIIIIIIIIIIIIIIIIIIIIIIIIIIIHHIIIIIIIIIIIIIIIIIIIIIIIIIIIIIIIIIIIIIIIIDDDDD
@HISEQ:969:HM2KJBCX2:2:1101:14461:15609 2:N:0:ACTATGCA
TTCCCTTCTCCGCCCAACTATCCCTATTAATCATTACGTCGATCCTAGAAACCAACAAAATAGAATCAAACGTCCTATTTCATTATTCCATGCTAATGTATTCAAGCGTAAGCCTGCTTTAAACACTCTAATTTTTTCAAAGTAACAGTCCTGATTCCCCACGACACCAAATTAATGACATCGCGGTTCTTCAGAAGGTAGGAACCAATAATGCCAGTGCGTACCGAAGCACGACCAACAATTTGATCCCGAAATTCAACTACGAGCTTTTTAACTGCAACAACTTTAATATACGCTATTGGAGCTGGAATTACCGCGGCTGCTGGCACCAGACTTGCCCTCCAA
+
DDDDDIIIIIIIHIIIIIIIIIIIIIIIIIIIIIIIIIIHIIIHIIIIIIIIHIIIHIIIIIHIIIIIIIHIEHHIIHIIIHIIHIIII1DHIIIIIIIIIIIIIIIIIIIIIIIIIIIHIIIIIIIIIIIIIIIIIIIIIIIIIIIIIIIIHHIHIIIIIIIHIIIHIIIIIIIIIIIIIIIIIIIIIIIIIIIIIIIIIIIIIIIIIIIIIIIIIIIIIIIIIIIIIIIIIIIIIIIIIIIHIIIIIIIIIIIIIIIIIIIIIIIIIIIIIIIIIIIIIIIIIIIIIIIIIIIIIIIIIIIIIIIIIIIIIIIIIIIIIIIIIIIIIIIIIIIIIIIIDDDDD
@HISEQ:969:HM2KJBCX2:2:1101:9157:15365 2:N:0:ACTATGCA
TTCCCTTCTCCGCCCAACTATCCCTATTAATCATTACGTCAATCCTAGAAACCAACAAAATAGGATCAACGTCCTATTTCATTATTCCATGCTAATGTATTCAAGCGCGAGCCTGCTTTAAACACTCTAATTTTTTCAAAGTAACAGTCCTGATTCCCCACCACACCAAATTAATGACATGATGGTTCGTCAGAAGGTAGAAATCAGTAACACCAGTACGTACCGAAGGCACGACCAGCGTACTAATCCCGAAATTCAACTACGAGCTTTTTAACTGCAACAACTTTAATATACGCTATTGGAGCTGGAATTACCGCGGCTGCTGGCACCAGACTTGCCCTCCAA
+
DDDDDIIHIGHIIIIIIGIHHIFHHIIHIIIHIIIIIIIIIIIFIHEEGEGFHIIIIIHHIIHHGHIGIIIIIIIIIGHIHHHIIIIEHHEHGIHIHIIHHEFHIIHHHIIIIIHIHHHIHGHHHIIIIHHIIIIIIIHHIIIIIIFIIIHIIIIIIHHIIIIHIIIIHIIIIIIIHHIHHIIGIHIIIIIIIIIIIIIIIHHHIIIIIIIIIIIIIIIIIIIIIIIIHHIIIIHIIIIIIHHHIIIIIIIIIIIIIHIIIIIIIHIIIIIIIIIIIHIIIIHIHHIIIIIIIIIIIIIIIIIIIIIIIIIIIIIIIIIIIIIIIIHIIIIIIIHIIIIIDDDDD
@HISEQ:969:HM2KJBCX2:2:1101:18932:15068 2:N:0:ACTATGCA
TTCCCTTCTCCGCCCAACTATCCCTATTAATCATTACGTCGATCCTAGAAACCAACAAAATAGAATCAAACGTCCTATTTCATTATTCCATGCTAATGTATTCAAGCGTGCGCCTGCTTTAAACACTCTAATTTTTTCAAAGTAACAGTCCTGATTCCCCACGACACCAAATTAATGACATCGTAGTTCTTCAGAAGGTAGGAACCAATAATGCCAGTGTGTACCGAAGCACGACCGACAATTTGATCCCGAAATTCAACTACGAGCTTTTTAACTGCAACAACTTTAATATACGCTATTGGAGCTGGAATTACCGCGGCTGCTGGCACCAGACTTGCCCTCCAA
+
DBDDDHHIIIIIGHIIIIHIIIIIIIIHIIIIIIIIIIIIHIHIIIIGGIIIIEHIEEHHIIHIIHIIHIIIHHIIIIIGHIIIHHIHIHIIGIHIIHHHHGGHIGIHIHHIIIIIIHHHIHHIIIHIHIIIIGIHDIIIHHIIIIHHHIIIIIIIIIIIHHIIIIIIIIHHIIIIIIHHHIIIIIIHIIIIIIIIHIHIIIIIIIIHIIIHIIIIHGIIHIIIIIIIIIIIIIIIIIIIIHIIIIGIIIIIIHFHIHIIIIIIIIIIIIIIIIIIIIIIIIIHEIIHIIIIIIIIIIIIIIIIIIIIIIIIIIIIIIIIIIIIIIIIIIIIIIIIIIIIDDDDD
@HISEQ:969:HM2KJBCX2:2:1101:11937:15657 2:N:0:ACTATGCA
TTCCCTTCTCCGCCCAACTATCCCTATTAATCATTACGGTGATCCTAGAAACCAACAAAATAGAACCATGCCGTCCTATTCTATTATTCCATGCTAATGTATTCGAGCAAAAATGCCTGCTTTAAACACTCTAATTTTTTCAAGGTAAAGGTCCTGGATCCGCAAGACACCCAATTAAGGACATCAAGTTTCTCCAGAAGGTGAGAAATCAACAGCGACAGTTCATACCCCTTAAGGCACGACCATCACGTCAATCCCGAAATTCAACTACGAGCTTTTTAACTGCAACAACTTTAATATACGCTATTGGAGCTGGAATTACCGCGGCTGCTGGCACCAGACTTGCCCTCCAA
+
DDDDDIIIIIIIIIIIIIIIIIIIIIIIIIIIIIHIIHIHIIIHIIHHHIGIHIHIIIIHHHHHIH@EHHHIHIIIIHIHIIHIIIIIIIIIHIIIIIIIIHHIIIIIIHIIIIIHIIIHIIIIIIIIIIIIIIIIIIIIIIIIIIIIIIIIIIIIIIIIIIIIIIIIIIIIIIIIIIIIHIIIIIIIHIIIIIIIIHIIIIIIIIIIIIIIIIIIIIIIIIIIIIIIIIIIIIIIIIIIIIIIIIIIIIHGHHIIIIIIIIIIIIIIIHIIIIIIIIIIIIIIIIIIIIIIIIIIIIIHGIIIIIIIIIIIIIIIIIIIIIIIIIIIIIIIIIIIIIIIIIIIIIIIDDDDD
@HISEQ:969:HM2KJBCX2:2:1101:15078:16323 2:N:0:ACTATGCA
TTCCCTTCTCCGCCCAACTATCCCTATTAATCATTACGGCGGTCCTAGAAACCAACAAAATAGAACCGCACGTCCTATTCTATTATTCCATGCTAATGTATCCGAGCAAAGGCCTGCTTTGAACACTCTAATTTTTTCAAAGTAAAAGTCCTGGTTCCCCGACACGGCCAGTGAAGGCCATGCGGCTCCCCAGAAGGAAAGGCCCGGCCGGACCAGTGCACGCGGTGAGGCGGACCGGCCAGCCAGGCCCAAGGTTCAACTACGAGCTTTTTAACTGCAACAACTTTAATATACGCTATTGGAGCTGGAATTACCGCGGCTGCTGGCACCAGACTTGCCCTCCAA
+
DDDDDIIIIHHHIIHHIIIIIIIIIIIIIIIIIHIIIHHIIIIIIIHIIIIIIIHGIEHIIIHIIHHHIIIIIIIHHEHIIHHIIIIIIIGIIEHIHHHHHHIIIIIIIIIGIIIIIIIIHIIIIIIIIIHIIIIHIIIIIIHIIIIIIIIIHEHHIHIIIHIIIIIIHIIIIIIIIIIIIIIIIIHHIIIIIIIIIIIHIIIIIIIIIIIIIIIIIIIHIIIIIIIIIIIIIIIIIIIIIIIIIIIIIHIIIIIHIIIIIIIIIIIIIIIIIIIIIIIIIIIIIIIIIIIIIIIIIIIIIIIIIIIIIIIIIIIIIIIIIIIIIIIIIIIIIIIIIIIIDDDDD
@HISEQ:969:HM2KJBCX2:2:1101:8800:18182 2:N:0:ACTATGCA
TTCCCTTCTCCGCCCAACTATCCCTATTAATCATTACATCGATCCTAGAAACCAACAAAATAGAATCGGATGTCCTATTTCATTATTCCATGCTAATGTATTCAAGCGTGAGCCTGCTTTAAACACTCTAATTTTTTCAAGGTAACAGTCCTAATTCCCCGTGACACCAAATTAATGGCATTACGGTTCTTTAGAAGGTGAGAAATCAATAATATCAGTACATACCAACGGCATGACCGAAACATTGATCCCGAAATTCAACTACGAGCTTTTTAACTGCAACAACTTTAATATACGCTATTGGAGCTGGAATTACCGCGGCTGCTGGCACCAGACTTGCCCTCCAA
+
DAADDIIIHIIIIIIGIIIIHIIIIIIIIIIGIIHIIIIIIIIIIIIIIIIIIIIIIHIEHHHIIIEHHFHDHHEHIIIHIIIIIIG?HHHHEFCGHIIIIHHIIIIIHHHIIIIHFHHIIIIIIIIIIIIIIIIHIIIIIGIIIIIIIIIIHIIIIIIIIIIIIIHHIIIIHIIIIIHIIIIIIIIHHHIIIIIIIIIIIIIIIHIIIIIIIHHIIIIIHIIIIIIIIIHHIIIIIIIIIIIIHFIIHHIIIIIIIIIIIIIIIIIIIIIIIIIIIIIIIIIIIIIIIIIIIIIIIIHIIIIIIIIIIIIIIIIIIIIIIIIIIIIIIIIIIIIHIIIIIIDDDDD
@HISEQ:969:HM2KJBCX2:2:1101:1862:19159 2:N:0:ACTATGCA
TTCCCTTCTCCGCCCAACTATCCCTATTAATCATTACGGTGATCCTAGAAACCAACAAAATAGAACCATGCCGTCCTATTCTATTATTCCATGCTAATGTATTCGAGCAAAAATGCCTGCTTTAAACACTCTAATTTTTTCAAGGTAAAGGTCCTGGATCCGCAAGACACCCAATAAAGGACATCAAGTTTCTCCAGAAGGTGAGAAATCAACAGTAACAGTTCATGCCCCTTAAGGCATGACCATCACGTCAATCCCGAAATTCAACTACGAGCTTTTTAACTGCAACAACTTTAATATACGCTATTGGAGCTGGAATTACCGCGGCTGCTGGCACCAGACTTGCCCTCCAA
+
DDDDDIIIIIIIIIIIIIIIIIIIIIIIIIIIIIIIIIIIIHIGIIIIIIIHIHIIHIHIIIHGHIIIIIIEHHHIIIIIIIIIIIIIHIIIHIICHIIIIGHIIIIHIIIIIIIIIIIIIIIIIHIHIHHIIIIIIIHIIIIIIIIIIIIIIIIIIIHIIIIIIIIIIIIIIIIIIIIIIIIIIIIIIIIIIIIIIIIIIIIIIIIIIIIHF1IIIIIIIIHIIIIIIIIIIIIIIIIIIIIIIIIHIIHFIIHHIIIIIIIIIIIIIHIIIIIIIIIIIIIIIIIIIIIIIIIIIIIIHIIIIIIIIIIIIIIIIIIIIIIIIIIIIIIIIIIIIIIIIIIIIIIIDDDDD
@HISEQ:969:HM2KJBCX2:2:1101:12368:19154 2:N:0:ACTATGCA
TTCCCTTCTCCGCCCAACTATCCCTATTAATCATTACGTCGATCCTAGAAACCAACAAAATAGAATCAAACGTCCTATTTCATTATTCCATGCTAATGTATTCAAGCGTGCGCCTGCTTTAAACACTCTAATTTTTTCAAAGTAACAGTCCTGATTCCCCACGACACCAAATTAATGACATCGCGGTTCTTCAGAAGGTAGGAACCAATAATGCCAGTGCGTACCGAGGCACGACCGACAATCTGATCCCGAAATTCAACTACGAGCTTTTTAACTGCAACAACTTTAATATACGCTATTGGAGCTGGAATTACCGCGGCTGCTGGCACCAGACTTGCCCTCCAA
+
DDDDDIIIIIIIIIIIIIIIIIIIHIIIIIGIIIIIIIIIIIIIIIIIHIIIHGIIHHIHIIHIIIIIIIIIIIIIIIIIIIIIIIIIIIIIIIIIIIIIIHIIIIIHIIHIIIIIIIIIIIIIIIIIIIIIIIIHIIIIIIIIHIIIIIIIIIIHIIIIIIIIIIIIIIIIIIIIIIIIIIIIIIIIIIIIIIIIIIIIIIIIIIIIIIIIIIIIIIIIIIIIIIIIIIIIIIIIIIIIIIIIIIIIIIIIIIIIIIIIIIIIIIIIIIIIIIIIIIIIIIHIIIIIIIIHHIIIIIIIIIIIIIIIIIIIIIIIIIIIIIIIIIIIIIIIIIIIIIIIDDDDD
@HISEQ:969:HM2KJBCX2:2:1101:4819:19307 2:N:0:ACTATGCA
TTCCCTTCTCCGCCCAACTATCCCTATTAATCATTACGTCGATCCTAGAAACCAACAAAATAGAACCATGCCGTCCTATTCTATTATTCCATGCTAATGTATTCGAGCAAAATGCCTGCTTTAAACACTCTAATTTTTTCAAGGTAAAGGTCCTGGTTCCACATGACACCCAATTAAGGACATCATGCTTCTCCAGAAGGTGAGAAATCAACTGCGACAGTTCATACCCCTTAAGGCACGACCATCACGTCAATCCCGAAATTCAACTACGAGCTTTTTAACTGCAACAACTTTAATATACGCTATTGGAGCTGGAATTACCGCGGCTGCTGGCACCAGACTTGCCCTCCAA
+
DBDC?GHFHHHHHHHIIIIEHCHFHIIIHHHIIIIIIGH@HCHIIHF1FHEHIHHI?CHHHIIEHHIHHCGECD??HFHHFHHHGHGHHHH@1<CEFHEGHCHE?HH@HHGIHHFGHHCHHHHHHHHHHHHEHIIIGIDHHIIIIHHIHIIHIIHIHHHCIHHFEIHIIFIIIIHHIIIHIIIIIIIHHHHFHIH:HHIHHHIHIHHIIIHIHIHIIIIIIHIHIHHIIIIIIIIHGFDFHIIHIIHIIHGIHDIIIIGIIHHIHEHIHIIHHHHEIIHIHHIIHHIIIHHGDFIGIIIHIIIHIHIIIIIIIIIHIIIIIHHIIIIIHIHIIIIIIIHFIHCGHIIDDDBB
@HISEQ:969:HM2KJBCX2:2:1101:13981:20858 2:N:0:ACTATGCA
TTCCCTTCTCCGCCCAACTATCCCTATTAATCATTACGTCGATCCTAGAAACCAACAAAATAGAATCAAACGTCCTATTTCGTTATTCCATGCTAATGTATTCAAGCGTGAGCCTGCTTTAAACACTCTAATTTTTTCAAAGTAACAGTCCTGATTCCCCATGACACCAAATTAATGACATCATGGTTCGTCAGAAGGTAGGAATCAATAATACCAGTACGTACAATAGCACGACCAATAAATTGATCCCGAAATTCAACTACGAGCTTTTTAACTGCAACAACTTTAATATACGCTATTGGAGCTGGAATTACCGCGGCTGCTGGCACCAGACTTGCCCTCCAA
+
DDDDDIHHIIIIIIIIIIIIHHIIIIIIIIIIIIIIIIHIIIIIIIIIIIIIIIIIIHIGIIIIIEHHHHGIHHIGIHHIIIIIIIIIIIHGHHHIIIIIIIIHIIIHIIIIIIIIIHIIIHIIIIIHIIIIIIIIIIHHIIIIIIIHIIIIIIIIIIIIIIIIIIIIIIIIIIIIIHHIIIIIHIIIIIIIIIIIIIIIIIIIIHIHIIIIIIIIIIIIIIIIIIIIGIIHIIHIHIIIIHII<IIHIIIIIIIIIIIIIIIIIHIIIIIIIIIIIIIIIIIIHIIIIIIIIIIIIIIIIIIIIIIIIIIIIIIGIIIIIIIIIIIIIIIIIIHIIHIIDDDDD
@HISEQ:969:HM2KJBCX2:2:1101:2779:21160 2:N:0:ACTATGCA
TTCCCTTCTCCGCCCAACTATCCCTATTAATCATTACGGTGATCCTAGAAACCAACAAAATAGAACCATGCCGTCCTATTCTATTATTCCATGCTAATGTATTCGAGCAAAAAATGCCTGCTTTAAACACTCTAATTTTTTCAAGGTAAAGGTCCTGGATCCGCAAGACACCCAATAAAGGACATCAAGTTTCTCCAGAAGGTGAGAAATCAACAGTAACAGTTCATACCCCTTAAGGCATGACCATCACGTCAATCCCGAAATTCAACTACGAGCTTTTTAACTGCAACAACTTTAATATACGCTATTGGAGCTGGAATTACCGCGGCTGCTGGCACCAGACTTGCCCTCCAA
+
DDDDDIIIIIHIIIIIIIIIIIIIHHIIIHIIIIIIIIIIIGHHIHHHHCHHHHHI?HHIIIIIHIIHIFIIHIIIIIIHHHHIIIIIIHIIIIIHGHFHHFGHIHGHIIIIIIIGIHIIHEHHHHIHGIIIIIIIIIIIIIIIIHIHIIIIIIIIHIIIIIHIIIIIIIIHHHHHIHIIIIIIIIIIIIIIIIIIIIHIIIIIIIIIIHIIIIIIIIIIIHIIIIIIIIIHIIIIIIIIIIIIIHHHGHIHGIHDHIIIIIIIIIIHHIIIIIIIIIIIIIIIIIIIIIIIIIIIIIIHHHIIIIIIIIIIIIIIIIIIIIIIIIIIIIIIIIIIIIIIIIIIIIIIIDDDDD
@HISEQ:969:HM2KJBCX2:2:1101:20450:21118 2:N:0:ACTATGCA
TTCCCTTCTCCGCCCAACTATCCCTATTAATCATTACGTCGATCCTAGAAACCAACAAAATAGAATCAAACGTCCTATTTCGTTATTCCATGCTAATGTATTCAAGCGTGAGCCTGCTTTAAACACTCTAATTTTTTCAAAGTAACAGTCCTGATTCCCCATGACACCAAATTAATGACATCATGGTTCGTCAGAAGGTAGGAATCAATAATACCAGTACGTACAATAGCACGACCAATAAATTGATCCCGAAATTCAACTACGAGCTTTTTAACTGCAACAACTTTAATATACGCTATTGGAGCTGGAATTACCGCGGCTGCTGGCACCAGACTTGCCCTCCAA
+
DDDDDIIIIIIHIIIIGIIHIIIIHIIIHHHIIIIIIHHIHHHHHIHEFHHIIIFHIHHHGCEGEGHGIIHHIIIIIIHIIIIIGHHIIHHEHIIIIIHHHIIHHIIIIIIIHHHHHHHHIIHIHIIIIHEIIHHIDIIIIIHHIIIIHIIIHFHHIHHIIHHIHIIIIIHHHIIIIIIIHHHGIIIIIIHIIHIIIIIIIIIHHGIIIIIIIIIIIHIIIIIIHIIIIIIIIIIIIIIIIHHHIHIIIIIIIIIIIIIIIIIIIIIIIIIIIIIHIIIIIIIIIHIIIIIIIIIIHIIIIIIIIIIIIIIIIIIIIIIIIIIIIIIIIIIIIIIIIIIIDCDDD
@HISEQ:969:HM2KJBCX2:2:1101:20835:21543 2:N:0:ACTATGCA
TTCCCTTCTCCGCCCAACTATCCCTATTAATCATTACAGCGACTCTAGAAACCAACAAAATAGAACCACACGTCCTATTTTATTATGCCATGCTAATGTATCCAGGCATAGGCCTGCTTTGAACACTCTAATTTTCTCAAGGTAAACATCCTGGTTCCCCAACACACCCAATTAAGGGCATGCCGGCTCACCAAGAAAGAGAACACGGCCAGACAGTACACACCGTGAGGCGGACCACCCAGCCACGTTCGAAGTTCAACTACGAGCTTTTTAACTGCAACAACTTTAATATATGCTATTGGAGCTGGAATTACCATGGCTGCTGGCACCAGACTTGCCCTCCAA
+
DDDDDIIHIIIIIIIIIIIIIIIIIIIIIIHIIIIIIIIIIIIHIHIIIIIIIIIIIIIIIIIIHIIIIIIIHIHIIGIHIIGEHHIIIIIIIIIIHHHIIGHHIIIIIIIIIIIIIHIIIIIIIIIIIIIIIIIIHHHIIIIIIIHIHIIIHIIIIHIIIIIHHIIIIIIHIHIIHIIHHHGIIIIIIIHIIIIIIIIHIHHIHIIIIIIIIIIIIIIIIIIIIIIIIIIIIIIIIIIIIIIHIIIIIIIIIIIIIIIIIIIIIIIIIIIIIHIIIIIIIIIIIIIIIIIIIHIIIIIIIIIIIIIIIIIIIIIIIIIIIIIIIIIIIIIIIIIIIIIIDDDDD
@HISEQ:969:HM2KJBCX2:2:1101:7730:21485 2:N:0:ACTATGCA
TTCCCTTCTCCGCCCAACTATCCCTATTAATCATTACATCGATCCTAGAAACCAACAAAATAGAATCTGATGTCCTATTTCATTATTCCATGCTAATGTATTCAAGCGTAAGCTTGCTTTAAACACTCTAATTTTTTCAAGGTAACAGTCCTAATTCCCCATAACATCAAATAAATGACATTATGGTTCTTTAGAAGGTGAGAACCAATAAAACCAGTACATACCAAGGCATGACCGATTCCTTGATCCCGAAATTCAACTACGAGCTTTTTAACTGCAACAACTTTAATATACGCTATTGGAGCTGGAATTACCGCGGCTGCTGGCACCAGACTTGCCCTCCA
+
BBBDDIIIIIIICHHIIIHEHHHFHHIIHIGCHIIIIIGGGEHEHHIHHHICGCHIE@G1EHHHIEHHIHHCH?EHFHI1GHIIIIGEGHHHEHIIIHHHFHHHHHIHHHHHHFGIIIHHHHEHIIIHHHHIHHIHIIHHEEHHIGHIIHIIHHHHECHEIHHGIIHCGHIHHHHIIIIIHFHIHHFCGHFIIIIHIIGHHIIHFHIIIHFHIHGEIIHHFEGHHIIIHIIIHHCEHIIGHHHIIIHDHHIH@IIHHHEEEHE@EIIIHEHIHIIGHHIIIIIIHHIHEHIHHIIIHIIIIIIIHHIIIIHIIIIHHHFIIIIIHIIIIIIHEIIIHHHB@@BB
@HISEQ:969:HM2KJBCX2:2:1101:4474:21559 2:N:0:ACTATGCA
TTCCCTTCTCCGCCCAACTATCCCTATTAATCATTACATCGATCCTAGAAACCAACAAAATAGAATCGGATGTCCTATTTCATTATTCCATGCTAATGTATTCAAGCGTGAGCCTGCTTTAAACACTCTAATTTTTTCAAGGTAACAGTCCTAATTCCCCGTGACACCAAATTAATGGCATTACGGTTCTTTAGAAGGTGAGAAATCAATAATATCAGTACATACCAACGGCATGACCGATACATTGATCCCGAAATTCAACTACGAGCTTTTTAACTGCAACAACTTTAATATACGCTATTGGAGCTGGAATTACCGCGGCTGCTGGCACCAGACTTGCCCTCCAA
+
DDCDDIHHIGHHIGIHGHHHEHHFHIFHHH@GHHIIHIIIIHECHHHIIGEH@EHIHHEEHHHHHHHFCEHHIGIIHEGHHHIHEHIEHHHIHIHGCHHIIHFHHE@?IIHHIIICHHIIIHHHHIHIHIHIHIIIHHHGEHHIHHFIHHIHGHHHHHIHHHEFHHGHHHIIHHHHHG?HHIHGHIHGHHFIHCCEFIIHIGIHIHHHHHIIIIHII<HHEIIHHHHHHGGIHIIIIGIHHFECDAHHCIHGIIIHIGHHHIIHIHHHGHHFIHHHIIIIIIIIIIIIHHEHHIHIIHIIHFIIIHHIIIIIIHHIHIDFIIIHEEHIGIIFGIIIIHEDDIDDDBD
@HISEQ:969:HM2KJBCX2:2:1101:15361:21509 2:N:0:ACTATGCA
TTCCCTTCTCCGCCCAACTATCCCTATTAATCATTACGTCAATCCTAGAAACCAACAAAATAGGATCGTCGTCCTATTTCATTATTCCATGCTAATGTATTCAAGCGTTAGCCTGCTTTAAACACTCTAATTTTTTCAAAGTAACAGTCCTGTTTCCCCGTAACACCAACTTAATGGCATTACGGTTCTACAAGAAGGAGGAATCAGCAAAGCCAGTGCATACCAGTGGCACGACCAACTTGCTGACCCCGAAATTCAACTACGAGCTTTTTAACTGCAACAACTTTAATATACGCTATTGGAGCTGGAATTACCGCGGCTGCTGGCACCAGACTTGCCCTCCAA
+
DDDDDIIIIIHIIIIIIIIIIIIIIIIIIIIIIIIHIIIIIIIIGIIIIIIIIIHIIIHIIIIIIIIIIIIIIIIIIIIIIIIIIIIHHIIGIHIIIIIIIIIIIIIIIIIIIIIIIIIIHIIIIIIIIIIIIIIIIIHHIIIIIIIIIIIIIIIIIIIIIIIIIIIIIIIIIIIIIIIIIIIIIIIIIIIIIIIIIIIIIIIIIIIIIIIIIIIIHIIIIIIIIIIIIIIIIIIIIIIIIIIIIIIIIIIIHG1IIIIIIIIIIIIIIIIIIIIIIIIIIIIIIIIIIIIIIIIIIIIHIIIIIIIIIIIIIIIIIIIIIIIIIIIIIIIIIIIIIIIIDDDDD
@HISEQ:969:HM2KJBCX2:2:1101:14117:21356 2:N:0:ACTATGCA
TTCCCTTCTCCGCCCAACTATCCCTATTAATCATTACGTCAATCCTAGAAACCAACAAAATAGGATCGAACGTCCTATTTCATTATTCCATGCTAATGTATTCAAGCGTTAGCCTGCTTTAAACACTCTAATTTTTTCAAAGTAACAGTCCTGTTTCCCTGCAACACCAAATTAATGGCATTACAGTTCTTCAGAAAGGAGGAATCAGCGAAGCCAGTGCATACCAGTGGCACGACCAACCTGCTGACCCCGAAATTCAACTACGAGCTTTTTAACTGCAACAACTTTAATATACGCTATTGGAGCTGGAATTACCGCGGCTGCTGGCACCAGACTTGCCCTCCAA
+
DDDDDIIIIIIIIIIIIIIIIIIIIIIIIIIIIIIIIIIIIIIIIIIIIIIIIIIIIHIIIIIEHGHIIIIHHIIIIIIIIIIIIIIIGIIIGIIIIIHIIIIIIIIIIIIIIIIIIIIIHHHIGIIIIIIIIIIIIIHHHIIIIIIIIIIIIIIIIIIIIIIIIIIIIHIIIIIIIIIHIIIIIIIIIIIIIIIIIIIIIIIIIIIIIIIIIIIIIIIIIIIIHIIIIIIIIIIIIIHIIIIIHIIIIIIIIIIIIIIIIIIIIIIIIIIIIIIIIIIIIHIIIIIIIIIIIIIIIIIIIIIIIIIIIIIIIIIIIIIIIIIIIIIIIIIIIIIIIIIIIDDDDD
@HISEQ:969:HM2KJBCX2:2:1101:12955:22155 2:N:0:ACTATGCA
TTCCCTTCTCCGCCCAACTATCCCTATTAATCATTACGGTGATCCTAGAAACCAACAAAATAGAATCATGCCGTCCTATTTTATTATTCCATGCTAATGTATTCAAGCAAAATGCCTGCTTTAAACACTCTAATTTTTTCAAAGTAAAGGTCCTGGTTCCCCGTGACACCCAATTAAGGGCATCGCGGTTCTCCAGAAGGTGAGAAATTGACTACACCAGTTCATACCCCTTAAGGCACGACCGATGTGTCAATCCCGAAATTCAACTACGAGCTTTTTAACTGCAACAACTTTAATATACGCTATTGGAGCTGGAATTACCGCGGCTGCTGGCACCAGACTTGCCCTCCAA
+
DD@D0<DGHIHDHIIIIGHC1<DHG<<CHF@1CD<1FE0DH1@EFF@GEH?HHHIC1<1D@<F@G?CHGEH1CGHCHGCCEH?DC?HG1FHEH@CEFEHHICHHHHFIHHIIHIHHIIHEHEH@@HHHHGHIIHHGD@HHG1EHFA<DHFEHIIIHGCG@HGGIIIIIIIIGHHHH9EEHHHHHCCGHHFHHIHHIHG<IHHHIHI2IHI;FHIIIIIIIIGGIIIGI<IIIIIIIIGIIGHDIIFIIIGHHIIHHH?HIHGCEHHHIHH?HIHHHGIHHGHIHHGHHHHEHHIHIIIIHIHGIIHHECIIIHCCFHEDIHIIIIIIHGFHEEEFHIHIHIIIIHIHDADD@
@HISEQ:969:HM2KJBCX2:2:1101:20348:22070 2:N:0:ACTATGCA
TTCCCTTCTCCGCCCAACTATCCCTATTAATCATTACGTCAATCCTAGAAACCAACAAAATAGGATCAAACGTCCTATTTCATTATTCCATGCTAATGTATTCAAGCGTTAGCCTGCTTTAAACACTCTAATTTTTTCAAAGTAACAGTCCTGTTTCCCTGCAACACCAAATTAATGACATTACAGTTCTTCAAGAAGGAGGAACCAGTAAAGCCAGTACATACCAGAGGCACGACCAACCTACTAATCCCGAAATTCAACTACGAGCTTTTTAACTGCAACAACTTTAATATACGCTATTGGAGCTGGAATTACCGCGGCTGCTGGCACCAGACTTGCCCTCCAA
+
DDDDDIIIIIIIIIIIIIIIIIIIIIIIIIIIIIIIIIIHIIIIFIIIHIIIHIIIIIIIIIHHIIIIIHIIHGIIIIIIIIIIIIIGIIIIIIIIIIIIIIIIHIIHHHIHIIIIIHHIIIIIIIIIIHHIIIIIHIIIIIHIIIIIIIIIIIIIIIIHIIIIHHHIIIIHIIIIIIIIIIIIIIIIIIHIIIIIIIIIIIIIHHHIIIIIIIIIIIIIIIIIIIIIIIIIIIIIIIIIIIIHHIIIIIIIIIIIHIIIIIHIIHHIIIIIIIIIIIIIIIIIIIIIIIHIIIIIIIIIIIIIIIIIIIIIIIIIIIIIIIIIIIIIIIIIIIIIIIIIIDDDDD
@HISEQ:969:HM2KJBCX2:2:1101:5434:23647 2:N:0:ACTATGCA
TTCCCTTCTCCGCCCAACTATCCCTATTAATCATTACATCGATCCTAGAAACCAACAAAATAGAATCGGATGTCCTATTTCATTATTCCATGCTAATGTATTCAAGCGTAAGCTTGCTTTAAACACTCTAATTTTTTCAAGGTAACAGTCCTAATTCCCCATAACATCAAATAAATGACATTATGGTTCTTTAGAAGGTGAGAACCAATAAAACCAGTACATACCGAGGCATGACCGATTCCTTGATCCCGAAATTCAACTACGAGCTTTTTAACTGCAACAACTTTAATATACGCTATTGGAGCTGGAATTACCGCGGCTGCTGGCACCAGACTTGCCCTCCAA
+
DDDDDIIIIIIIIIIIIIIIIIIIIIIIGIIIIIIIIIIIHIIIIIHIGHIIIIIIHIIIIIIGIIIIIIIIIIIIIIIIIIIIHIIIIIIIIIIIIIIIIHIIIHIIIIHHIIIIIIIIIIHHHIIIIIHHIIIIIIIHIIIIIIIIIIIIIIHIIHIIIIIIIIIIIIIIIIIIIIIIIIIIIIIHHHHIIIIIIIIIIIIHIIIIIIHIIIIHIIIIIIIIIIIIIIIIIIIIIIIIIIHHIIIIIIIIIIHIIIIIIIIIIIIIIIIIIIIIIIIIIGIIIIIIIIIIIIIIIIIIIIIIIIIIIIIIIIIIIIIIIIIIIIIIIIIIIIIIIIIIDDDDD
@HISEQ:969:HM2KJBCX2:2:1101:9071:23558 2:N:0:ACTATGCA
TTCCCTTCTCCGCCCAACTATCCCTATTAATCATTACGTCAATCCTAGAAACCAACAAAATAGAATCAAACGTCCTATTTCATTATTCCATGCTAATGTATTCAAGCGCGAGCCTGCTTTAAACACTCTAATTTTTTCAAAGTAACAGTCCTGATTCCCCATGACATCAAATTAATGACATCATGATTCATCAGAAGGGAGAAATCAATAATACTAGTACGTACCAATGGCACGACCAGCATATTAATCCCGAAATTCAACTACGAGCTTTTTAACTGCAACAACTTTAATATACGCTATTGGAGCTGGAATTACCGCGGCTGCTGGCACCAGACTTGCCCTCCAA
+
DDDDAHHIIIIIHIIIIIIIIIIIIIIIIIIIHIIIIIIIHEHHHIIIHIGIHIIIIHIHHEHHIIIIIIIIIIIIIIIIIIIIHHHIIIIIIIIIIIIHIHIIIIIIIIIIIIIIIIIIHIIIIIIIIIIHIIIIIIIIIIIIIIIIHIIIIIHIIIIHIIIIIIIIIIIIIIIIIIIIIIIIIIIIIIIIIIIIIHHIIIIIHIIHIIIIIIIIIIIIIIIIIIIIHIIIIIIIHHI<IIIIHHHIIIIIIIIIIIIIIIIIIIIIIIIIIIIIIIIIIIIIIIHIIIIIIIIIIIIIIIIIIIIIIIIIIIIIIIIIIIIIIIIIIIIIIIIIIIIIIDDDDD
@HISEQ:969:HM2KJBCX2:2:1101:17859:24296 2:N:0:ACTATGCA
TTCCCTTCTCCGCCCAACTATCCCTATTAATCATTACGTCAATCCTAGAAACCAACAAAATAGGATCGAACGTCCTATTTCATTATTCCATGCTAATGTATTCAAGCGTTAGCCTGCTTTAAACACTCTAATTTTTTCAAAGTAACAGTCCTGTTTCCCTGCTACACCAAATTAATGACATTACAGTTCTTCAGAAAGGAGGAATCAGCGAAGCCAGTACATACCAGTGGCACGACCAACCTGCTGACCCCGAAATTCAACTACGAGCTTTTTAACTGCAACAACTTTAATATACGCTATTGGAGCTGGAATTACCGCGGCTGCTGGCACCAGACTTGCCCTCCAA
+
0D?B?EEFHHCHG@<HCGHIH<FEHHIGH?E1E?DHDEH?GHH<@F@FGCHHCCDHHCEHH?CEHHHDGHFGECGHIIGIHIHIIHC1F<111<C1HFE@ECG@CCCHEFCE?@EHIFHEHH1<$D@HHEFE@CHC.CGFCHFEEHEG?HEGEHII@GHGCC$<0:FHCEHIEC@?6EFH?GG5FC<HF/CGHGIIGFEG?HHFDGGDDGF@HH/<<FHHGE@EGD??C0=CAHGHHE@HEFADGEFC<DFIHGG<1HHCE</GFF1GC<11E@@FGG@FG<HHEE?HIHHHHCDIHEHHEH@CIHEGIIHEHCDC<DECH@@CC1IHHGFEGCEHFHCIHDDDD@
@HISEQ:969:HM2KJBCX2:2:1101:21253:23763 2:N:0:ACTATGCA
TTCCCTTCTCCGCCCAACTATCCCTATTAATCATTACGTCGATCCTAGAAACCAACAAAATAGAATCAAACGTCCTATTTCATTATTCCATGCTAATGTATTCAAGCGCGAGCTTGCTTTAAACACTCTAATTTTTTCAAAGTAACAGTCCTGATTTCCCATGACACCAAATTAATGACATCGTGGTTCGTCAGAAGGGAGAAACCAATAATGCTAGTACGTACAAAGTACGACCGACATATTAGTCCCGAAATTCAACTACGAGCTTTTTAACTGCAACAACTTTAATATACGCTATTGGAGCTGGAATTACCGCGGCTGCTGGCACCAGACTTGCCCTCCAA
+
BADBAC?FHIIIHIIHHHHHHFHFHHIIGI?EHHIIIGHEHHHHHHHHIIIGHIGIIIIIHIHIHHHHHI?H<@0EHEHGEHEHIHHIHHEHHGHHHIHHFFGHIHHHHDHHHGHHHHHGEHHEEHHHIIIIHGHHHHIIIIIGHEHHFHHHFCDEHHHIHHECGHHHHIHGHHEIHHHHHIHHHIIIIIIIIHIHIHGIHHHHIHFCEEHH8IIIHHHIHIIIIICHGHIIIGIHHE@GHHGIIFHIHHHCFHGHFEHIIIHHHHHHHHG?FIIHHGCHGCGIIHHFHCHGIIIHFHHIIIIIIIIIIIHHHDHIIIHIHHIIIHHIIHHGIIIIIIIDDAD@
@HISEQ:969:HM2KJBCX2:2:1101:19647:23953 2:N:0:ACTATGCA
TTCCCTTCTCCGCCCAACTATCCCTATTAATCATTACGGTGATCCTAGAAACCAACAAAATAGAACCATGCCGTCCTATTCTATTATTCCAATAGCGTATATTAAAGTTGTTGCAGTTAAAAAGCTCGTAGTTGAACCTTGGGTCTGGCTGATCTGTCCTCCTAATCGAGCGTACGGATTCGGTTGGACCTTTCCTTCTGGGGAGCCCCATGCCCTTCGCTGGGCGTGGTGGGGAACCAGGACTTTTACCTTGAAAAAATTAGAGTGTTCAAAGCAGGCCTTTGCTCGAATACATTAGCATGGAATAATAGAATAGGACATCGGTTCTATTTTGTTGGTTTCTAGGACCGCTGTAATGATTAATAGGGATAGTTGGGCCGGGATTTCAA
+
DDDDDIHIIHHIH=HIHIIIIHIIHIIIIHHIIIIIIHHHIHIHHFHHHH?FHHIIIIHHIHHGHHG@H@HEHIIIIHIIIHHHGHIIGGHIIFHHIHIHFHHIIIHHH@EHHIEHHHEHHHHHHHIHI=HHHHHIIIHIHHHIIHHIIIGHHIIIHHHHGFHGHGHIHHHCIIIIIHEGHHIIIIIGIIHGIIHGIIIIIIIIIIHIIIIIIIIIIIHHGIHEEHIIIIIIFGIIIIHIHIIIIHHIIHHGIIHHIIIIIIIIIIGIHIHIIIIHHHGHIIIGIIIIIIIIIIIGHEHHGCHIHHIIIIIIIIIIIIIIIIHHHHIIHIIIIIIIIIIGIIIIHIIIIIIGIHIIIHIIIIIIIIIIIHHIHGIIIIIIIIIIDDDDD
@HISEQ:969:HM2KJBCX2:2:1101:19175:24890 2:N:0:ACTATGCA
TTCCCTTCTCCGCCCAACTATCCCTATTAATCATTACCTCAATGCTCTACAAAACCAACAAAATAGAACCGAGGTCCTATTCTATTATTCCATGCAACATTATTCAGGCGTAAGGCCTGCTTTAAGCACTCTAATTTTCTCAAAGTAAACGCATCGGCCACTGAAAACACCCAATAAAGGGCATCAACAGCCAACCGATTGATTAGGACCAGACATGTAGTAACAGCAATCAAGCGTACCACATGCTAGTACCCGAGATCCAACTACGAGCTTTTTAACTGCAACAACTTTAATATACGCTATTGGAGCTGGAATTACCGCGGCTGCTGGCACCAGACTTGCCCTCCAA
+
DDDDDIIIHIIIIIIIIIIIIIIIIIIHHHHIIIHIHHHIIIIIIHIIIIIHHIIHGHIIHICHHIEHIIHIIHHIHIIIIIIIHECHHIE@FGEHIIIIIGHIIIIHHHHHIIHHIIIIIIHIIHIIIIIIIIIIHHIIIHHHHHIIEHHIHHIIIIIIHHIIHIIIIHIHIHHHIIIIIIIIIIIIIIIIIIIIIIIIHIHIHIIIIIIIIIHHIIIHIIIIHIIIIHIIHIIHGIIIHIHIIHHGIIIIIHHHIIHIIHIIIIIIIIIHIIIIHHHIIIIIIIIIIIIIIIHIHIIIIIIIIIIIIIIIIIIIIIIIIHHIHIIIIHIIIIIIIIIIIHHHDDDDD
@HISEQ:969:HM2KJBCX2:2:1101:5726:25063 2:N:0:ACTATGCA
TTCCCTTCTCCGCCCAACTATCCCTATTAATCATTACGTCGATCCTAGAAACCAACAAAATAGAATCAAACGTCCTATTTCATTATTCCATGCTAATGTATTCAAGCGCGAGCTTGCTTTAAACACTCTAATTTTTTCAAAGTAACAGTCCTGATTTCCCGCGACACCAAATTAATGACATCGTGGTTCGTCAGAAGGGAGAAACCAATAATGCTAGTACGTACAAAGTACGACCGACATATTAGTCCCGAAATTCAACTACGAGCTTTTTAACTGCAACAACTTTAATATACGCTATTGGAGCTGGAATTACCGCGGCTGCTGGCACCAGACTTGCCCTCCAA
+
DDD?@@E@G?1<C0<CGH<G<GEFGEHHIGGCCCFGH<G@E/1DC1CCECDFE@@GHGIGHIHEHHCC1FGC<1<EC@GHC@GGH?C<FHCHEEHGIHEHHHHFHDCE?E?E<DHEHIFHI6<FF<<<FC?HEIIHE1GGGCHFH@H@F7?HFC@DCGEHHHHGCFHIHHFEIHFEHHGEIHHGHIIHGGEIHHHHHGHIIHIHH?HIIHGD1EEHHHF@@CHHHHCA?IIIIHEC1HIFHFIIHHHHHEHHEHEHHHCEEHEEHGHIIHHHHHHIHEHIHHECG@F@IHHGHIHHIIHHFIIHHEHHHHCEDCIIIIIIIIIIIIHGC?HHIIHHD@EAADDB
@HISEQ:969:HM2KJBCX2:2:1101:20182:24826 2:N:0:ACTATGCA
TTCCCTTCTCCGCCCAACTATCCCTATTAATCATTACGTCAATCCTAGAAACCAACAAAATAGGATCAAACGTCCTATTTCATTATTCCATGCTAATGTATTCAAGCGTTAGCCTGCTTTAAACACTCTAATTTTTTCAAAGTAACAGTCCTGTTTCCCTGCAACACCAAATTAATGACATTACAGTTCTTCAAGAAGGAGGAACCAGTAAAGCCAGTACATACCAGAGGCACGACCAACTTACTAATCCCGAAATTCAACTACGAGCTTTTTAACTGCAACAACTTTAATATACGCTATTGGAGCTGGAATTACCGCGGCTGCTGGCACCAGACTTGCCCTCCAA
+
DDDDDIIIIHIIIIIIIIIIIIIIIIIIIIIIHIIIIIIIIIIHIIIIHIIIIIIIIIIIIIIIIIIIIIHIIIIIIIIHIIIIIIIHEHHHIIIIIIIIIIIIIIIIIIIIIHIIIIIIIIIIHIHIIIIHHHIIIIHIIIIIIIHHHHIHIIIIIIIIIIIIIIIIIIIHIIIIIIIHIIIIIHIIIIHIIIIIIIIIIIIIIIHIIIIIIIIIIHIIIIIIIIIIIIIIIIIIIIHIIIIIHIIHIIIIIIIHIIIIIIHIIIIIIIIIIIIIIIIIIIIIIIIIIIIIIIIIIIIHHIIIIIIIIIIIIIIIIIIIIIIIIIIIIIIIIIIIIIIIIDDDDD
@HISEQ:969:HM2KJBCX2:2:1101:20617:25077 2:N:0:ACTATGCA
TTCCCTTCTCCGCCCAACTATCCCTATTAATCATTACATCGATCCTAGAAACCAACAAAATAGAATCGGATGTCCTATTTCATTATTCCATGCTAATGTATTCAAGCGTGAGCCTGCTTTAAACACTCTAATTTTTTCAAGGTAACAGTCCTAATTCCCCGTGACACCAAATTAATGGCATTACGGTTCTTTAGAAGGTGAGAAATCAATAATATCAGTACATACCAACGGCATGACCGAAACATTGATCCCGAAATTCAACTACGAGCTTTTTAACTGCAACAACTTTAATATACGCTATTGGAGCTGGAATTACCGCGGCTGCTGGCACCAGACTTGCCCTCCAA
+
DDB@DIIIHGHHIIHHIIIIIHE@GHHIHHHIHIIIIIHHIIIEHIHHHHIHHEHIFHHHIIIHHIIIIHIHIIEHHHIIIIIIIIIEHEHHHIHFHHHHHFHHFFHHHH?IHHHIHHHHFHHEHC81EGCFHEHIHHHCG?EGIIHHHHHHEFHFDHIIIIIHHHEHIIIIIIHHIIIHGIIIIIIIHIIIHIIIHHIIIGIHHGIIIHIIGIHGIHIIIIIHEIIIHIFHIIIIIIGIIGIHHFFIHIHIIIIIIIHIIGIIIIIIIIHIIIIIIIIIIIIIIIHIIHIIIIIIIIIIHHIIIIIIIIIIIIIIIIIIIIIIIHIIIIIIIIIIIIIIIIDDDDD
@HISEQ:969:HM2KJBCX2:2:1101:2252:27096 2:N:0:ACTATGCA
TTCCCTTCTCCGCCCAACTATCCCTATTAATCATTACGTCGATCCTAGAAACCAACAAAATAGGGTCAAACGTCCTATTTCATTATTCCATGCTAATGTATTCAAGCGTGTGCCTGCTTTAAACACTCTAATTTTTTCAAAGTAACAGTCCTGATTCCCCATGACACCAAATTAATGACATCATAGTTCGTCAGAAGGTAGAAATCAATAATACCAGTGCATACCGGAGGCACGACCAATATATTGATTCCGAAATTCAACTACGAGCTTTTTAACTGCAACAACTTTAATATACGCTATTGGAGCTGGAATTACCGCGGCTGCTGGCACCAGACTTGCCCTCCAA
+
DDDDDIIIIIIIIIIIIIIIIIIIIIIIHIIIIIIIIIIIIHIIIIHIHIGIIIHIHIIIIIHHIIIIIIIIHIIIHIIIIIIIHIIIIHIIIIIIIIIIIIHHIIIIIIIIIIIIIIHIIIIIIIIIIIIIIIIIIHIIIIHIIIIIHIHHIHHIIIIIIIIIIIIIIIIIIIIIIIIIIIIIIIIIIIHIIIIIIHIIIIIIIIIIIIIIIIIIIIHIIIIIIIIIIIIII;IIIIIIIIIIHIIIIIIIIIIIIIIIIIIIHIIIIIIIIIIIIIIIIIIIIIIIIIIIIIIIIIIHHIIIIIIIIIIIIIIIIIIIIIIIIIIIIIIIIIIIIIIIIDDDDD
@HISEQ:969:HM2KJBCX2:2:1101:17008:26791 2:N:0:ACTATGCA
TTCCCTTCTCCGCCCAACTATCCCTATTAATCATTACGGTGGTCCTAGAAACCAACAAAATAGAACCACAACGTCCTATTCTATTATTCCATGCTAATCTATTCAAGCAATAGCCCGCTTTAAACACTCTAATTTTTTCAAGGTAATGGTCCTGGCTCCCCAACACACCCAACAAAGGACATGCTGATTCACCAGAAGGAAGACCCGACAGCAGACAGTACTCGCCAAAGACGGACCGCCCGGCCAGGCCTAAAATTCAACTACGAGCTTTTTAACTGCAACAACTTTAATATACGCTATTGGAGCTGGAATTACCGCGGCTGCTGGCACCAGACTTGCCCTCCAA
+
DDDDDHFIEHIHIHHIIHIIIIHHHHHEHHHHHF@GHHEGCCHHIHHEHHIIIIIHIEHFCHEHHHIGCCFHCDHGEE@<DEEHE1FGFEGHGIHHFGGIHIHFHHIHHIHIEHIEHHIIHE@DHIIHHHHIIIIIHHHHHHIHGIHHIIIHIHIHGHIIIHHGEDHHIIIIIFHIIIHHHIIIIIIHHGHIIHIIIIIIIHIIIHHHHIIHHIHIIHIIIIIHIIIIHHGIIIHIIIIIIIHHGIIHIGIIIHIHIIIIHECHHGGIHEIIIHFIIIIIIIIIIIIIIIIHEGIIIIHHIIIHIIIIHHIIIIIIIIIIIIIIIIIIIIIIIIIIIIIIIDDDDD
@HISEQ:969:HM2KJBCX2:2:1101:17234:27810 2:N:0:ACTATGCA
TTCCCTTCTCCGCCCAACTATCCCTATTAATCATTACGGTGATCCTAGAAACCAACGAAATAGAATCAGTCCGTCCTATTTCATTATTCCATGCTAATGTATTCAGACGATAGTCTGCTTTAAACACTCTAATTTTTTCAAAGTAACAGTCCTGATTTCCCATCACACCAAATAAATGGCATGAAAGTTCCTCAGAAGGTAGAGATCCATCTCACCAGTACAGACAATTAAGCCTGACCAATGGGTAGACCCCGAAGTTCAACTACGAGCTTTTTAACTGCAACAACTTTAATATACGCTATTGGAGCTGGAATTACCGCGGCTGCTGGCACCAGACTTGCCCTCCAA
+
DDDDDIIIIIIIIIIIGIIIIIIIIIIIIIIIHIIIIHEDGHIHHHHIHGIHHGHHHIIIHHHIIIIIIEHHHHHHIHIIIIIIIIHIIHHHHGIIIGHHHFHHIIIIIIIHHEIIIIIHHEIHHIIIHIIHHIIIIIHHHIHHHIIIIIIIIIIIIHHIHHHIIIIHHIIIIHEHHHIIIHIIHIHHIIHIIIIIIHHHIIHIIIHIHGHIIIIIIIIIIIHFHHIIFII=I<HHHHGIIIIHGCFIIGIIIIIIIIIHHHFHIIIIIHHIIHHHHIIHIIIIIHD<CFHHIIHHIIHHHHIIIIIHHIIHIIIIIIIGIIIIGIIHHIIIIIHHHIIIIIIBDDDD
@HISEQ:969:HM2KJBCX2:2:1101:8676:28339 2:N:0:ACTATGCA
TTCCCTTCTCCGCCCAACTATCCCTATTAATCATTACGTCGATCCTAGAAACCAACAAAATAGAATCAAACGTCCTATTTCGTTATTCCATGCTAATGTATTCAAGCGTGAGCCTGCTTTAAACACTCTAATTTTTTCAAAGTAACAGTCCTGATTCCCCATGACACCAAATTAATGACATCATGGTTCGTCAGAAGGTAGGAATCAATAATACCAGTACGTACAATAGCACGACCAATAAATTGATCCCGAAATTCAACTACGAGCTTTTTAACTGCAACAACTTTAATATACGCTATTGGAGCTGGAATTACCGCGGCTGCTGGCACCAGACTTGCCCTCCAA
+
DDDDDHIIIIIHIIIIIIIIHIIIIIIIIIIIIIIIIIIIHIIIIIIIIIIIIIIIIIIIIHHHHHIIIIIIIIIIIHHHIIIIIIIGIIIIIIIIIHHHHHIIIIIIIIIHHIIHIHIIIIIGIIIIIIIIIIIIIIIIIIHIIIIIIIHHIIIIIIIIIIIIIIIIIIIIHIIIIIIIHIIIHIIIIIIIIIIIIHIIIIIIIIIIIHHIIIIIIIIHIIIIIIIIIIIIIIIIIIIIIHHHIIIIIHHIIIIIIIIIIIIIIIIIIIIIIIIIIIIIIIIIIHHIHIIIIIIIIIIIIIIIIIIIIIIIIIIIIIIIIIIIIIIIIIIIIIIIIIIIDDDDD
@HISEQ:969:HM2KJBCX2:2:1101:6224:28650 2:N:0:ACTATGCA
TTCCCTTCTCCGCCCAACTATCCCTATTAATCATTACGTCAATCCTAGAAACCAACAAAATAGGATCAAACGTCCTATTTCATTATTCCATGCTAATGTATTCAAGCGTTAGCCTGCTTTAAACACTCTAATTTTTTCAAAGTAACAGTCCTGTTTCCCTGCAACACCAAATTAATGACATTACAGTTCTTCAAGAAGGAGGAACCAGTAAAGCCAGTACATACCAGAGGCACGACCAACCTACTAATCCCGAAATTCAACTACGAGCTTTTTAACTGCAACAACTTTAATATACGCTATTGGAGCTGGAATTACCGCGGCTGCTGGCACCAGACTTGCCCTCCAA
+
DDDDDIIIIIIIIIIIIIIIIIIIIIIIIIIIIIIIIIIHIIIHHHIIIIIIHHIIIIFHIIHIIIIIIIIIIIIIHIIIIIIIHIIIIIIIIIIIIIIIIIHIIIIIIHHIHIIIIIIIIIIIIIIIIIIIIIIIIIIHIIIIIIIIIGIIIIIIIIIHIIIIIIIIIIIIIIIIIIIIIIIIIIHHIIIIHID#IIIIIHHIIIIIIIIIIIIHIHHIIIIIHIIIIIIIIIIIIIIIIIIHHHIHIIHIIIIIIIIIIHIIIIIIIIIIIIHIIIIHIIIIIIIIIIIIIHIIIIIIIIIIIIIIIIIIIIIIIIIIIIIIIIIIIIIIIHIIIIIIIDDDDD
@HISEQ:969:HM2KJBCX2:2:1101:15662:28325 2:N:0:ACTATGCA
TTCCCTTCTCCGCCCAACTATCCCTATTAATCATTACGTCAATCCTAGAAACCAACAAAATAGGATCAAACGTCCTATTTCATTATTCCATGCTAATGTATTCAAGCGTTAGCCTGCTTTAAACACTCTAATTTTTTCAAAGTAACAGTCCTGTTTCCCTGCAACACCAAATTAATGACATTACAGTTCTTCAAGAAGGAGGAACCAGTAAAGCCAGTACATACCAGAGGCACGACCAACCTACTAATCCCGAAATTCAACTACGAGCTTTTTAACTGCAACAACTTTAATATACGCTATTGGAGCTGGAATTACCGCGGCTGCTGGCACCAGACTTGCCCTCCAA
+
DDDDDIIIIIIIIIIIHIIIIIIIIIIIIIIIIIIIIIIIIIIIIIIGIIIIHIIIHIIIIIIHIIIIIIIIIHIIIIIIIIIHIIIIIIIIIIGHIHHIIIIIIIIIHHHIHIIIIIIIHHGIIIIIIIIIIIIIIIIIIIIIIIIIIIIIIIIIIIIIIIIIIIIIIIIIIIIIIIIIIIIIIIIIGIIIHIIIIIIIIIIIIIIIIIIIIGIIIIIIIIIIIIIIIIIIIIIIIIHIIHHHHIIIIIIIIHIIIIIIIHHIIIIIIIHIIIIIIIIIHIIIIIIIIIIIIIIIIIIHHIIIIIIHIIIIIIIIIIIIIIIIIIIIIIIIIIIIIIIIIDDDDD
@HISEQ:969:HM2KJBCX2:2:1101:16936:28379 2:N:0:ACTATGCA
TTCCCTTCTCCGCCCAACTATCCCTATTAATCATTACGGTGATCCTAGAAACCAACAAAATAGAACCATGCCGTCCTATTCTATTATTCCATGCTAATGTATTCGAGCAAAAATGCCTGCTTTAAACACTCTAATTTTTTCAAGGTAAAGGTCCTGGATCCGCAAGACACCCAATAAAGGACATCAAGTTTCTCCAGAAGGTGAGAAATCAACAGTAACAGTTCATACCCCTTAAGGCATGACCATCACGTCAATCCCGAAATTCAACTACGAGCTTTTTAACTGCAACAACTTTAATATACGCTATTGGAGCTGGAATTACCGCGGCTGCTGGCACCAGACTTGCCCTCCAA
+
@DDDDIIIIIIHIIIIIIIIIIIIIIIIIIHIIIIIIIIIIIIIIIIIIIIIIIHIIIGIIIIIIIIIIHIIHFHHHHIIHIFIIIIIIIIIIIIFHHHHGGHIHIIIIIIIIIIHIHIIIIHHIIIIHFHIIHHIHHIIIIIIIIIIHIIHIIIIIIIIIIHIIIIIHHIIHHIHHHIIIIIIIIIIIIIIIIIIIIIIIIIIIIIIIIIIIIIIHIIIIIIIIHHIIIIIIIIIIIIIHHIIIHIHIIHGIIIIIIIIIIIIIIHIIIIIHIIIIIIIIHIIIIIIIIIIIIIIIIHHHIIIHIIIIIIIIIIIIIIIIIIIHIIIIHIIIGIHHIIIIIIIIIIIDDDDD
@HISEQ:969:HM2KJBCX2:2:1101:8040:29161 2:N:0:ACTATGCA
TTCCCTTCTCCGCCCAACTATCCCTATTAATCATTACGGTGATCCTAGAAACCAACAAAATAGAATCATGCCGTCCTATTTCGTTATTCCATGCTAATCTATTCAAGCATAAAGCCTGCTTTAAACACTCTAATTTTTTCAAAGTAACAGTCCTAGCTCCCTATTACACCTAGTGAAAGGCATAGTAGTTCACTAGAAGGTGGAGATTGACATTACCAGTACATATCCGAAGACACGACCGGTACGCCAATCCCGAAATTCAACTACGAGCTTTTTAACTGCAACAACTTTAATATACGCTATTGGAGCTGGAATTACCGCGGCTGCTGGCACCAGACATGCCCTCCAA
+
DDDDDHIIIIIIIIIIIIIIIIIIHIIIIIIIIIIIIHHIIHIIIIGIEHFIIIFHIIIIIIIEHHIGHHIIIHHHHCHHIIGHIIIIIIIIHIIHEHIIHHIHIIIIIIIIHHHHIIIIIIIIIIIIIIIIIIIIIIIIIIIIIIIIIIIIIIIIIIIIIHHHIIIIIIIIIIIIIIIIIIIIIIIHIIIIIIIIIIIIIIHIIIIIIIIIIIHIIIIHIIIIIHIHIIIIHHIIIIIIIIIIIHHGHIIIIIIIIIIIIIHIIHIIIIIIIIIIIIIIIIIIIHIIIHHIIIIIIIIIIIIIIIIIIIIIIIIIIIIIIIIIIIIIIIIIIIIIIIIIIIIIDDDDD
@HISEQ:969:HM2KJBCX2:2:1101:13415:29121 2:N:0:ACTATGCA
TTCCCTTCTCCGCCCAACTATCCCTATTAATCATTACGTCGATCCTAGAAACCAACAAAATAGAATCAAACGTCCTATTTCGTTATTCCATGCTAATGTATTCAAGCGTGAGCCTGCTTTAAACACTCTAATTTTTTCAAAGTAACAGTCCTGATTCCCCATGACACCAAATTAATGACATCATGGTTCGTCAGAAGGTAGGAATCAATAATACCAGTACGTACAATAGCACGACCAATAAATTGATCCCGAAATTCAACTACGAGCTTTTTAACTGCAACAACTTTAATATACGCTATTGGAGCTGGAATTACCGCGGCTGCTGGCACCAGACTTGCCCTCCAA
+
DDDDDIIIIHIIIIIIIIIIIIIIIIIIIIIIIIIIIHIIIIIIIIIIHIHIHIIIHIIHIFHIIIIIIGIIIIIIIIIIIIIIFHIHHIHIIIIHIHHHHHHICHGHIIIIIIIIIIIIHIIIIIIIIIIIIIIHIIIIIHHIIIIIIIHIIIIIIHHIIHIIIIIIIHHHIIHIIIIIIIIIIIIHIIHIIIIIIIHIHIIIHIIIIIIIIIGIHHIIIIIIIIIHIIIIIIHIIIIIIIIIHHHIIHCHIIIIIIIIIIIIIIHHIHIGIIIHIIIIIIIHHHHIIIIIIIIIIIIIIIIIGIIIIIIHIIIIIIHIIIHIIIIIIIIIIIIIGIIIDDDDD
@HISEQ:969:HM2KJBCX2:2:1101:14281:29951 2:N:0:ACTATGCA
TTCCCTTCTCCGCCCAACTATCCCTATTAATCATTACGTCAATCCTAGAAACCAACAAAATAGGATCAAACGTCCTATTTCATTATTCCATGCTAATGTATTCAAGCGTTAGCCTGCTTTAAACACTCTAATTTTTTCAAAGTAACAGTCCTGTTTCCCTGCAACACCAAATTAATGACATTACAGTTCTTCAAGAAGGAGGAACCAGTAAAGCCAGTACATACCAGAGGCACGACCAACTTACTAATCCCGAAATTCAACTACGAGCTTTTTAACTGCAACAACTTTAATATACGCTATTGGAGCTGGAATTACCGCGGCTGCTGGCACCAGACTTGCCCTCCAA
+
DDDDDIIIIIIIIIIIIIIIIIIGIIIIIIHIIIIIIHHIHIIIIICGHHHHIIIIIIIFHIHIGHHIIHHHHHHIIIIIIIIIFHIHIIHHH@HHEIIHHIHIIIIIGHIIHIIIHHIHIHGHHHHIIIIIIIHHHGHHEIIHHHHGIIIIHHIIIIIIIIIIIIIHIIIHHIIIHHHIIIIIIIIIIIIHIIIHIIIIIHHGHIIIIIIIIHIIIIIIIIIIII<CIIIHIIIIIIIIIHFHDIHHIIIHGCHIIIIIIIHIIHIHIIIIHIIIIHFHHEGIIHHHIIIIIIIIHIHHHIIIIHIIIIIIIIIIIIIHIIIIIIIHEIIIIIIIHGIIIDDDDC
@HISEQ:969:HM2KJBCX2:2:1101:12141:29577 2:N:0:ACTATGCA
TTCCCTTCTCCGCCCAACTATCCCTATTAATCATTACGGTGATCCTAGAAACCAACAAAATAGAACCATGCCGTCCTATTCTATTATTCCATGCTAATGTATTCGAGCAAAAATGCCTGCTTTAAACACTCTAATTTTTTCAAGGTAAAGGTCCTGGATCCGCAAGACACCCAATAAAGGACATCAAGTTTCTCCAGAAGGTGAGAAATCAACAGTAACAGTTCATACCCCTTAAGGCATGACCATCACGTCAATCCCGAAATTCAACTACGAGCTTTTTAACTGCAACAACTTTAATATACGCTATTGGAGCTGGAATTACCGCGGCTGCTGGCACCAGACTTGCCCTCCAA
+
DB@DDHIHIIHHIIIHHIIHI@GHGEHHHHHIHHIIIIIIIHHIIIIEHHIHIGHIIHHGIIHIHIIIIIIEHEDDHHHGFHHHIIIIHI?GFHHIFHHHIGHHCHHDHHHHFHHHHHIIIIIIIIIHHHIHGHHIEHHHHHEGCHIHIIHHHHHHDDHHHHHHHHEHHHIHHIIIIHHHHGHHIIIHHGIHHHIIHHIIIHHFHHGHIHHHHIHF1CHHGGBHHHHIIIIHIHEHHHIIHIHHHHHGHFFGHECEDEHHHIHIIIHGEEHGC@IIHHHIIHHIIHHGHHHFD@HF@GEEHDHHIHHHIHIIGIHHEHHIHDHIIIIIIIIIHCCEIHHCIIIHHHHHDBB@B
@HISEQ:969:HM2KJBCX2:2:1101:11891:30098 2:N:0:ACTATGCA
TTCCCTTCTCCGCCCAACTATCCCTATTAATCATTACGTCAATCCTAGAAACCAACAAAATAGGATCAAACGTCCTATTTCATTATTCCATGCTAATGTATTCAAGCGTTAGCCTGCTTTAAACACTCTAATTTTTTCAAAGTAACAGTCCTGTTTCCCTGCAACACCAAATTAATGACATTACAGTTCTTCAAGAAGGAGGAACCAGTAAAGCCAGTACATACCAGAGGCACGACCAACCTACTAATCCCGAAATTCAACTACGAGCTTTTTAACTGCAACAACTTTAATATACGCTATTGGAGCTGGAATTACCGCGGCTGCTGGCACCAGACTTGCCCTCCAA
+
DDDDDGIIFHCFHHIHGIIIIIIFHHIIIIIIH?C@GCCFGHHIII?CEHHIHHHHIIIHIGG11<GHGF?G<CHHHHHHGHEGFHII@E@FHHHIIGHIHHIHHIHHIHIHHHHHHGHIIHIHHIIIIIIHIHHGFEHHHHHHHHIHHIIIIIHGHHFF3HHHHGCHHIIIHHGHFFHIIGIHHHHHGHHEIIHHHHHIIIIHIIIIIIIIIIIIIIHHIHIIHHHHHIIIIIIHIIHEHHGFGGHCIIIGIIHIHHCIIIHIHHIIIIIIHIIHIIGIIIIIIHHGIHHEHIIIGIIHIIIIHHIIIHIIIIIIIIIIIIIIIIIHHHHHIHIIHIGIIDDDDD
@HISEQ:969:HM2KJBCX2:2:1101:18709:29837 2:N:0:ACTATGCA
TTCCCTTCTCCGCCCAACTATCCCTATTAATCATTACGTCAATCCTAGAAACCAACAAAATAGGATCGAACGTCCTATTTCATTATTCCATGCTAATGTATTCAAGCGTTAGCTTGCTTTAAACACTCTAATTTTTTCAAAGTAACAGTCCAAATTCCCCAAAACACCAAATTAATGGCATTAAGGTTCATCAGGAAGGAGGAATCAGTGAGACCAGTACATACCAGAGGCATGACCAACCTACTAACCCCGAAATTCAACTACGAGCTTTTTAACTGCAACAACTTTAATATACGCTATTGGAGCTGGAATTACCGCGGCTGCTGGCACCAGACTTGCCCTCCAA
+
DDDDDIIHHHIHIIHIEHEHGIIIIIIIIIIIIIIIIIIIIIIIHIEHHHHHI?GHECHEHEHHEFHDH?GHIIGIIIIIIIHHEHIHIIIIIIIHIIFEGHHHHIIIHHHHHIIIHGIIHIIIIIHIIHHFHHGEHHHIHHIIIHHIHHIIIIIHIIHIIHIHEGHCIIIIIIIHIIIHHHHIHHHHHIIHHHIIIHIIHIIHIIIHIIIHHFIIH<IHGIIHHFHIIIHIIIIIIIIHHHHHHHHIHIIIIIIIHHFHHHHHHFGIIIIHIIHHIHHHHIIHHFIIIHGIIIIHGHHHIIIHHHIIIIIIIIIIIHIIIIIHIIIIIIIIIHIIIIIIIDDDDC
@HISEQ:969:HM2KJBCX2:2:1101:16371:28778 2:N:0:ACTATGCA
TTCCCTTCTCCGCCCAACTATCCCTATTAATCATTACGGTGATCCTAGAAACCAACAAAATAGAACCATGCCGTCCTATTCTATTATTCCATGCTAATGTATTCGAGCAAAAATGCCTGCTTTAAACACTCTAATTTTTTCAAGGTAAAGGTCCTGGATCCGCAAGACACCCAATAAAGGACATCAAGTTTCTCCAGAAGGTGAGAAATCAACAGTAACAGTTCATACCCCTTAAGGCATGACCATCACGTCAATCCCGAAATTCAACTACGAGCTTTTTAACTGCAACAACTTTAATATACGCTATTGGAGCTGGAATTACCGCGGCTGCTGGCACCAGACTTGCCCTCCAA
+
<D<<<FHHHHIIHHIIIIIIIHIIGFHHHHHHIHHIIIIIIIIGHHFGGHIHIIIHIIHHHHIGHIIIHHFHIIIIIGHHIIHHIIIIHHHHHIHHGGHHHFHHIIHGIIHHHIIHIIIICHHEHIHIIIHHHHHHIHIHIHHGFHHIHHIIHGGHIFHIGHIHHIHIIIIIIIIIIHIFHHHHIHHHIHGHFFHGFHHHHFGHFIHHHIIIIIIIIIIIHGFIHHIIIIHHHIHHGIHIHIHHHHHHHHHGHE<HHHFIIIHHIIIIIIHGHHIIIGIIIIIIIIIIIHHGHHHIHHHHHHGEGHIIHHHHHHD<HFHIIIIIIHIIIHIIHHIIIIIIIIIIIIIIDDDDD
@HISEQ:969:HM2KJBCX2:2:1101:12353:30833 2:N:0:ACTATGCA
TTCCCTTCTCCGCCCAACTATCCCTATTAATCATTACGTCAATCCTAGAAACCAACAAAATAGGATCAAACGTCCTATTTCATTATTCCATGCTAATGTATTCAAGCGTTAGCCTGCTTTAAACACTCTAATTTTTTCAAAGTAACAGTCCTGCTTCCCTGCAACACCAAATTAATGGCATTACAGTTCTTCAGAAAGGAGGAACCAGCGAGACCAGTACGTACCAAAGGCACGACCAACCTGCTGATCCCGAAATTCAACTACGAGCTTTTTAACTGCAACAACTTTAATATACGCTATTGGAGCTGGAATTACCGCGGCTGCTGGCACCAGACTTGCCCTCCAA
+
CDDDDIIIIIIIIIIIIIIIIIIIIIIIIIIIIIIHIIIIIIIIHIIIIHIIIGGHHHHIIIIIIIIIIIIIIIIIIIHIIIIIIIIHIIIIHIIIIIIIIIIIIIIIIIIIIIIIIIIIIIIIIIIIIIIIIIIIIIIGIIIIIHHIIIIIIIIIIIIIIHIHIIIIIIIIIIIIIIIIIIIIIIIIIIIIIIIIIIIIIIIIIIIIIIIIIIIIIIIIIIIIIIIIIIIIIIIIIIIIIIIIIIIHIIIIIIIIIIIIIIIIIIIIIIIIIIIIIIIIIIIIIIIIIIIIIIIIIIIIIIIIIIIIIIIIIIIIIIIIIIIIIIIIIIIIIIIIIIIIIDDDDD
@HISEQ:969:HM2KJBCX2:2:1101:4810:31656 2:N:0:ACTATGCA
TTCCCTTCTCCGCCCAACTATCCCTATTAATCATTACGGTGATCCTAGAAACCAACAAAATAGAACCATGCCGTCCTATTCTATTATTCCATGCTAATGTATTCGAGCAAAATGCCTGCTTTAAACACTCTATTTTTTTCAAGGTAAAGGTCCTGGTTCCACATGACACACATTTAAGGACATCATGCTTCTCCAGAAGGTGAGAAATCAACAGCGACAGTTCATACCCCTTAAGGCACGACCATCACGTCAATCCCGAAATTCAACTACGAGCTTTTTAACTGCAACAACTTTAATATACGCTATTGGAGCTGGAATTACCGCGGCTGCTGGCACCAGACTTGCCCTCCAA
+
DB@D0<1<1<C/DHHIIIIIIIIIIIIIIIIIIIIIIIIIIIIIIIIIHIIHIIII<GHHHHHHG@HHF1CGHIIIIIIIC@FHIIIIIIIIIIIIIHIIIHIG/1/<C1<D11D<GHCHH?GH?111<11</<GHHH.1<<CC<D1<C1<B1D11DHHIIFC<00<0B.0D-<CF<D#F<CCIHG<<F?FFFD<#*HD#/DD?G0CF:0<<.CD:<1<111<D0E:1F:1HCH@HD<<IIIHD/<<CFB1HE<IIIIHG<IIIIIIIIIIIIIHIIIIIIIIIIIIIIIIIIIIIIIIIIIIIIIIIIIIIIIIIIIIIIIIIIIIIIIIIIIIIIIIIIIIIIIIDDDDD
@HISEQ:969:HM2KJBCX2:2:1101:7153:31677 2:N:0:ACTATGCA
TTCCCTTCTCCGCCCAACTATCCCTATTAATCATTACGGTGATCCTAGAAACCAACGAAATAGAATCAGTCCGTCCTATTTCATTATTCCATGCTAATGTATTCAGACGATAGTCTGCTTTAAACACTCTAATTTTTTCAAAGTAACAGTCCTGATTTCCAACCACACCAAATAAATGGCATGAAAGTTCCTCAGAAGGTAGAGATCCATCTCACCAGTGCAGACAATTAAGCCTGACCAATGGGTAGACCCCGAAGTTCAACTACGAGCTTTTTAACTGCAACAACTTTAATATACGCTATTGGAGCTGGAATTACCGCGGCTGCTGGCACCAGACTTGCCCTCCAA
+
DDDDDIIIIIIIIIIIIIIIIIIIIIIIIIIIIIIIIGHIIIIHHIIIHIGIIIHIHHHEHHIIIHHIIIIIGHIGIIIIIHIHIIIHHHHIHIIIIIIGIIIIIIIIIIIIIIIIIHHIIIIIIIHHHIIIIHIIIIHHHIIIIIIIIIHIIIHIIHIIIIIIIIIIIIHHIIIIIIIHIIIHIIIIIIIHIIIIIIIIIIIIHIIIIIIIIIIIIIIIIIIIIIIIIIIIIIIIIIIIIIIIHHFIIIIIIIHIIIIHIIIIIIIIIIIIIHIIIIIIIIIIIIIIIIIIIIIIIIIIIIIIIIIHIIIIIIIIIIIIIIIIIIIIIIIIIIIIIIIIIIIDDDDD
@HISEQ:969:HM2KJBCX2:2:1101:19845:31973 2:N:0:ACTATGCA
TTCCCTTCTCCGCCCAACTATCCCTATTAATCATTACGTCGATCCTAGAAACCAACAAAATAGAATCAAACGTCCTATTTCGTTATTCCATGCTAACGTATTCAAGCGTGAGCCTGCTTTAAACACTCTAATTTTTTCAAAGTAACAGTCCTGATTCCCCATGACACCAAATTAATGACATCATGGTTCGTCAGAAGGTAGGAATCAATAATACCAGTACGTACAATAGCACGACCAATAAATTGATCCCGAAATTCAACTACGAGCTTTTTAACTGCAACAACTTTAATATACGCTATTGGAGCTGGAATTACCGCGGCTGCGGGCACCAGACTTGCCCTCCAA
+
DDDDDIIIIIIIIIIIIIIIIIIIIIIIIIGHIIIIIIIIIIIIIIIIIHIIIIIIIIIIIIHIIEHHHIIIIIIIIHIIHHIIGIIIIIGIIIIIHIHHIIIHIIIIIIHHHHIHIIIIIIIIHHHIIIIHHHIHHIIIIIIIIIIIIIIIIIIIIIIIIIIIIIIHIHIIIIIIIIIIIIIIHIIHIIIHIIIIHIIIIIIIIIIIIGIIIIIIIIIIIIIIHIIHIIIHIIIIIIIHIIIIIIIIIIIIIIIIIIIIIIIIIIIIIIIIHIIIIIIIIIIIIHHIIIIIIIIIIIIIIIIIIIIIIIIIIIIIIIIIIIIIIIIIIIIIIIIIIIIIDDDDD
@HISEQ:969:HM2KJBCX2:2:1101:11726:32160 2:N:0:ACTATGCA
TTCCCTTCTCCGCCCAACTATCCCTATTAATCATTACGTCGATCCTAGAAACCAACAAAATAGAATCAAACGTCCTATTTCGTTATTCCATGCTAATGTATTCAAGCGTGAGCCTGCTTTAAACACTCTAATTTTTTCAAAGTAACAGTCCTGATTCCCCATGACACCAAATTAATGACATCATGGTTCGTCAGAAGGTAGGAATCAATAATACCAGTACGTACAATAGCACGACCAATAAATTGATCCCGAAATTCAACTACGAGCTTTTTAACTGCAACAACTTTAATATACGCTATTGGAGCTGGAATTACCGCGGCTGCTGGCACCAGACTTGCCCTCCAA
+
DDDDDHIIIIIIII<G?C<11DH111D@H1<<1FC111<</<1D<1<1CFFGCE1<<GH1111<@CFHH110<<001<F111<11<<F1<C111DEHHHIIIIHIII9IIIHHHIHEGHHFIHHIIIIIHHHIIIIHHFHI9HII8HIIIII9IIIIIIIHI88@9EGIIIIGIIIIIIIGIIIIGIGIIIIIIIIIIGIIGIGGGIIGIIIIIIIGGIIGGGIIIIIIGIIGGIIIIIIIIIHGIIIHGIIIIHIIIIIIIIIHIIIIIIIIIIIIIIIIIIIIIIIIIIIIIIIIIIIIIIIIIIIIIIIIIHIIIIIIIIIIIIIIIIIHHHIIIIIDDDDD
@HISEQ:969:HM2KJBCX2:2:1101:16481:32164 2:N:0:ACTATGCA
TTCCCTTCTCCGCCCAACTATCCCTATTAATCATTACGTCGATCCTAGAAACCAACAAAATAGGTTCGATCGTCCTATTTCGTTATTCCATGCTAATGTATTCAAGCGCGAGCCTGCTTTAAGCACTCTAATTTTTTCAAAGTAACAGTCCTGTTTCCCCGCAACAACAAATTAATGCCATCACGGTTCTACAAGAAGGAGGGACCAGTGAGGCCAGTGCATACCAGTGGCACGACCAACCTACTGGCCCCGAAATTCAACTACGAGCTTTTTAACTGCAACAACTTTAATATACGCTATTGGAGCTGGAATTACCGCGGCTGCTGGCACCAGACTTGCCCTCCAA
+
@B@DDIH1D<<CHEHHIGHIIIIIHIIIIIHHHHIHDGHHHIH1DHHHCHEHHIIHFHHIHHHIGHIIFHGHI?HHCHHIIHHIIIHCGHHHIIIIIIIIIIIIIIIHHHIIIIIIIIIHHHEIIIIIIIIHIHHIIIIIIIIIIIIHHIIIIIIIIHHDGHIIHHHIIIIHIHIIIIGGHHDHCIIIIIHIHEEIHIIHHHHHHIIIIIIHIIIIIIIIIIIIGIIGIGIIIIIIIIIIIHFHGHEIIIIIIIIIIHIIIIIIIIIIIGIIIIIIIGIIIHIIIIIIIIIIIIIIIIIIIIIIIIHIIIIIIIIIIIIIIIIIIIIIIIIIIIIIIIHIIDDDDD
@HISEQ:969:HM2KJBCX2:2:1101:10718:32602 2:N:0:ACTATGCA
TTCCCTTCTCCGCCCAACTATCCCTATTAATCATTACGTCAATCCTAGAAACCAACAAAATAGGATCAACGTCCTATTTCATTATTCCATGCTAATGTATTCAAGCGCGAGCCTGCTTTAAACACTCTAATTTTTTCAAAGTAACAGTCCTGATTCCCCGCCACACCAAATTAATGACATGATGGTTCGTCAGAAGGTAGGAACCAGTAACACCAGTACGTACCTAAGGCACGACCAACGTACTGATCCCGAAATTCAACTACGAGCTTTTTAACTGCAACAACTTTAATATACGCTATTGGAGCTGGAATTACCGCGGCTGCTGGCACCAGACTTGCCCTCCAA
+
DDDDDIH@HHIIIIHHEHC@HHHEHHFHIIGHIHHI?EHIIIIIIHHHHHIHHIIIIGGEHGH@HCH??G0<GGEHHHHHHHHIIGHEHHE1<FHIHHGHHEFFHHHHIIIIIHHIEHFGFGHHHHGHIIHGHIHGIIHHHHHHHIHHHEHAGHHIIIIIGIIHHHGIIIHIIIIIHHHIHIHIIIIIHIFIHIIHIIIIHIHHIIIIIIIHHIIIHIIIIIIIIIIIIIIIIIIHIIHHHHHGIIIIIHIIIHHEIIIHIHIIIIIHHGIIIHIIIIIIIIIHIIHHIHHIHIHIIIIIHHIIIIIIIIIIIIIIIIIIIIIIIIIIIIIHHHEIHIHHBDDDB
@HISEQ:969:HM2KJBCX2:2:1101:11665:34076 2:N:0:ACTATGCA
TTCCCTTCTCCGCCCAACTATCCCTATTAATCATTACGTCAATCTTAGAAACCACCAAAATAGGATCACCGTCCTATTTCATTATTCCTTGCTAATGTATTCAAGAGCGAGACTGTTTTAAACACTCTAATTTTTTCAAAGTAACAGTCCTGATTCCTCACCACACCAAATTAATGACATGATGGTTCGTCAGAAGGTAGAAATCAGTAACACCAGTACGTACCGAAGGCACGACCAGCGTACTAATCCCGAAATTCAACTACGAGCTTTTTAACTGCAACAACTTTAATATACGCTATTGGAGCTGGAATTACCGCGGCTGCTGGCACCAGACTTGCCCTCCAA
+
D00<0<C11<1/<</CG0D1DC1<<DCFG@F1<11<11<1EH@<1<?1<F1<C110111<D<F?H1<<110<0<E11<11<1<FH1<F1<C?<111<11<G<FH?/<<</<-G@6%HHHEF6FFE6<BC?GIHH9HGB<B8IHHHFCAB<<:<DHD?#A<F<6C8<0E9G<4<888<<C<<<D9<EDD</DEHGD/8@@:IHHGCCEHEFCH@AF<1HGAEH=?GD1@EC?E:<<0@/0:/C<@GIHCBHHD1<1?F1<CHEEGFFCF<@C<11HFC1?HFD<11<G1HF0HH?CFCHHCHHHEGCFGGGCCCC?DHFEHHEEGGHEH@HHHIH@GHECC@0<<0
@HISEQ:969:HM2KJBCX2:2:1101:19875:33553 2:N:0:ACTATGCA
TTCCCTTCTCCGCCCAACTATCCCTATTAATCATTACGTCGATCCTAGAAACCAACAAAATAGGATTAACGTCCTATTTCATTATTCCATGCTAATGTATTCAAGCGTTAGCCTGCTTTAAACACTCTAATTTTTTCAAAGTAACAGTCCTGATTTCCCGCAACACCAAATTAATGACATCACGGTTCGTCAAGAAGGAGGAATCAGTAAAGCCAACAGTACATACCGAAGGCATGACCAACTTACTAACCCCGAAATTCAACTACGAGCTTTTTAGTTGCAACAACTTTAATATACGCTATTGGAGCTGGAATTACCGCGGCTGCTGGCACCAGACTTGCCCTCCAA
+
DDDDDIIHIIIIGHIHHIIIIIIHIIIIIIIIIIIIHIIIHIIIIIIIIGIIIIIHIIHHIIIIGIHHIIHFHIHHIIIIIIICHHGFHHIIIIIIHHHHIHGHGHIHHHHIHHHIIIIIHIGHHHIIIIIIHHIIIIIIHHHHHHEHCHHIIIIIHIIHHEHHIIHHIHHHHHHFHHGGIHHDHHGHGHHEHEEHHHFFIIIHHHEHIIIIHHHHEFAIHHIIIH;E?IGIIIHHFIIHHHGHHHHIHHIHHFEIIHHHCHGECE@EGIHIIIIIIIIIIIIIIHHIIIIIIIIIIIIIIIHIIIIIHIHIIIIIIIIHHHHIIIIIHIIIIIIIIIIIIIIDDDDD
@HISEQ:969:HM2KJBCX2:2:1101:20034:33575 2:N:0:ACTATGCA
TTCCCTTCTCCGCCCAACTATCCCTATTAATCATTACGTCGATCCTAGAAACCAACAAAATAGGTTCGATCGTCCTATTTCGTTATTCCATGCTAATGTATTCAAGCGCGAGCCTGCTTTAAGCACTCTAATTTTTTCAAAGTAACAGTCCTGTTTCCCCGCAACAACAAATTAATGCCATCACGGTTCTACAAGAAGGAGGGACCAGTGAGGCCAGTGCATACCAGTGGCACGACCAACCTACTGGCCCCGAAATTCAACTACGAGCTTTTTAACTGCAACAACTTTAATATACGCTATTGGAGCTGGAATTACCGCGGCTGCTGGCACCAGACTTGCCCTCCAA
+
DDDDDIIIIIIIIIIIIIIIIIIIIIIIIIIIIIIIIIIIIIIIIIIIIIIIIIHIIHIIIIIIIIIIIIIIIIIIIIIIIHIIIIIHHIIIHIHIIIIIIHIIIIIIIIIIIIHIIIIIIIIIIIIIIIHHIIIIIIIIIIIIIIIIIIIIIIIIIIHIIIIIIIIIIIIHIIIIIIIHIIIIIIIIIIIIIIIIIIIHIIIIIIIIIIIIIHIHIIIHIIIIIIIIIIHIIIIIIIIIIIHHHIIIIIIHIIIIIIIIIIIIIIIIIIIIIIIIIIIIIIIIIIIIIIIIIIIIIIIIIIIIIIIIIIIIIIIIIIIIIIIIIIIIIIIIIIIIIIIIIDDDDD
@HISEQ:969:HM2KJBCX2:2:1101:14260:33192 2:N:0:ACTATGCA
TTCCCTTCTCCGCCCAACTATCCCTATTAATCATTACTTCAGTCCTAGAAACCAACAAAATAGAACCGAAGTCCTATTTTATTATTCCATGCTAATGTATTCACAGCATAAGCCTGCTTTAAACACTCTAATTTTTTCAAAGTAAAAGATCTAGATCGCACACGCCCAGCTGAGTGAACAGCAGGCATGGCTCTCTAGAAGGATGGATGACTCTTCACAGCACTCACACTCGTAAGAATGCGGGCCAGGAAGGTCAACCAGAAATCCAACTACGAGCTTTTTAACTGCAACAACTTTAATATACGCTACTGGAGCTGGAATTACCGCGGCTGCTGGCACCAGACTTGCCCTCCAA
+
DDDDDHIIIHIIIIIIIIIIIIIIIIIIIIIIIIIIIIIIIIIIIIHIHIIIIIIIIIFHIIHGHIIIIIIHHHIIIIIIIIIIIIIGIIHEFHHIHIIIIGHHIIIIIIIHHIIIIIIHIHHHHIIIIIIIIIIIIIIHIIIIIIIIIIIIIIHIIHIIIIIIHIIIIIIIIIIIIHHIIIIIGIIIIIIIIIIIIIIIIIIIIIIIIIIHIIHIIIIIIIIIIHHIIHIIIIIIIIIIIIIIIIIIIIIIIHIIIIHIIIIIIIIIIIIIIIIIIIIIIIIIIIIIIIIIHIHIIIIIIIIIIIIIIIIIIIIIIIIIIIIIIIIIIIIIIIIIIIIIIIIIIIIIIIDDDDD
@HISEQ:969:HM2KJBCX2:2:1101:8627:33839 2:N:0:ACTATGCA
TTCCCTTCTCCGCCCAACTATCCCTATTAATCATTACCTCAATGCTCTACAAAACCAACAAAATAGAACCGAGGTCCTATTCTATTATTCCATGCAACATTATTCAGGCGTAAGGCCTGCTTTAAGCACTCTAATTTTCTCAAAGTAAACGTACCGGCTACCGAAAACACCCAATAAAGGGCATCAACGGCCAACCGGTTGATTAGGACCAGACATGCAGTAAACGCAGTGAAGCGTACCACAAGCTAGTACCCGGGATCCAACTACGAGCTTTTTAACTGCAACAACTTTAATATACGCTATTGGAGCTGGAATTACCGCGGCTGCTGGCACCAGACTTGCCCTCCAA
+
DDDDDIIIIIIIIIIIIIIIIIIIIIIIIIIIIIIIIIIIIIIIIIIIIIIIHIIIIEIIIIIHEHIIGIIIIIIIIIIIIIIIIIIIIIIIIHIIIIIIIHHHIIIIIIIIIIIIIIIIIHIIIIIIIIIIIIIIIIIIIIIIIIIIIIIIIIIHIIIIIHIIIIIIHIIIIIIIIIIIIIIIIIIIIIIIIIIIIIIIIIIIIIIIIIIIIIIIIIIIIIHHIHIIIIHIIIIIIIIIIIII=IIHIIIGHIIIIIIIIIIIIIIIIIIIIIIIIIIIIIIIIIIHIIIIIIIIHIIIIIIIIIIIIIIIIIIIIIIIIIIIIIIIIIIIIIIIIIIIIIIIDDDDD
@HISEQ:969:HM2KJBCX2:2:1101:16401:34103 2:N:0:ACTATGCA
TTCCCTTCTCCGCCCAACTATCCCTATTAATCATTACGTCAATCCTAGAAACCAACAAAATAGGATCGAACGTCCTATTTCATTATTCCATGCTAATGTATTCAAGCGTTAGCTTGCTTTAAACACTCTAATTTTTTCAAAGTAACAGTCCAAATTCCCCGCAACACCAAATTAATGGCATTACGGATCATCAGGAAGGAGGAATCAGTGAGACCAGTACATACCAGAGGCATGACCAACCTACTAACCCCGAAATTCAACTACGAGCTTTTTAACTGCAACAATTTTAATATACGCTATTGGAGCTGGAATTACCGCGGCTGCTGGCACCAGACTTGCCCTCCAA
+
DDDDBHHFF<<<<DHHHGHHHHHFGGHICHIHHHHD<CHEGHF<<DCECCEEFHEE?HHHD<DH?GHHHHGEHCHHGHHH<<DGFHI<1<FHHIHHIIHHIIIIHHIIIHHIIHIIHHIIIIIIHHGHHHGHHIIIIIIIIHIIIIHHHHIIIHHHIGIHHIIIIIIIIIHIIHHIHHHIIIIIIIIIIIIIHHHIHGGHIIIIIIIIIIIIIGIIHIIIIIIIIIIIIIIIIIIIIIIIIIIHHIIHIIIIIIIHIIIIHIIHHIIHIIIIHIIIIIIIIIIIIIIIIIIIIIIIIIIIIIIIIIIHHHHIIIIIIIIIIIHIIIIIIIIIIIIIIIIIIDDDDD
@HISEQ:969:HM2KJBCX2:2:1101:10258:34940 2:N:0:ACTATGCA
TTCCCTTCTCCGCCCAACTATCCCTATTAATCATTACGTTGATCCTAGAAACCAACAAAATAGAATCGAACGTCCTATTTCATTATTCCATGCTAATGTATTCAAGCGCGTGCCTGCTTTAAACACTCTAATTTTTTCAAAGTAACAGTCCTGACTCCCCACAACATCAAATTAATGACATCATGATTCATCAGAAGGGAGAAATCAATGACATTAGTACGTACCGAAGGCACGACCGACGTATTGATCCCGAAATTCAACTACGAGCTTTTTAACTGCAACAACTTTAATATACGCTATTGGAGCTGGAATTACCGCGGCTGCTGGCACCAGACTTGCCCTCCAA
+
DDDDDHGIFHHHICHHIIHIIHHIHIGHFHIIIIIHIHIGHIIIIIHHIIIIHICHEHEFHHGFF?G1CGFDHHIIIHIIIIHIIIIHHIHEHHHFHHEHIIIHHHHIIIHIHIIHHHIHGHEFCGFGHHHHHHIFHFGHIHGHHIGEHHIHGHHIIIHGEHHIIHCGHHHHHIIIGIIIHHHIHFHHHICIIIHCIIHIHHHHHCFCCCAIIHHGECHIEGCIIIHIHIGIIIIHIIHHFHHFDEDDGIIIHEHHEG@EHHEHG@HHHHIHHD<1ECFIHEHHHHEHIHGCEDIHIHHIIIHIIHEHHHHHHIIHIHIIIIIIIIIIIIIHIIIIIIIIHDDDDD
@HISEQ:969:HM2KJBCX2:2:1101:13813:34875 2:N:0:ACTATGCA
TTCCCTTCTCCGCCCAACTATCCCTATTAATCATTACCTCGACTCCGAAAGCCAACGAAATAGAACCGAGATCCTATTCCATTATTCCATGCACTAATGTTCAGGCTGTAGCGCCTGCTTTGAGCACTCCAATTTTTTCAAAGTAAACGTGCTGGCCACGTATAGCACTCGGTTAAGAGAACTATACACGAACCAACAAAATCGTCCTGACAAACAGTAAACACCGCAAGGTGCACCGCCCATCTGGAACCGAGATCCAACTACGAGCTTTTTAACCGCAACAACTTTAGTATACGCTATTGGAGCTGGAATTACCGCGGCTGCTGGCACCAGACTTGCCCTCCAA
+
DDDDDIIHIIIIIIIIIIIIIIIIHIIIIIIIIHIHIHHIIIIIIIIHHHGHIIHIIIHIIIGIIIIIGIIIIIIIIIIIIIIIIIIIFHIIIIIIIHHHIIIIIIIIIIIIIHIIIHHIIIIHIIIIIIIFHHGHIIHHIIIIIIIIIIIIIHIIIIIIIIIIIIIHHIHIIHIIGIHIIIIIHHIIIHHIIHFGHIHIIHIIIIIIIIIIIIIIIIHHEHHIIIIIIIIIHGIIIIHIIIIHIIHIIIIIIHIHIIIIIHHIIIIGIIIIIHHIIIHIIHIHIIIIIIIIIIIIIIIIIIIIIIIIIIHIIIIIIIIIIIIIIIIIIIIIIHIIIIIIIDDDDD
@HISEQ:969:HM2KJBCX2:2:1101:7617:35809 2:N:0:ACTATGCA
TTCCCTTCTCCGCCCAACTATCCCTATTAATCATTACGTCGATCCTAGAAACCAACAAAATAGAATCAAACGTCCTATTTCGTTATTCCATGCTAATGTATTCAAGCGTGAGCCTGCTTTAAACACTCTAATTTTTTCAAAGTAACAGTCCTGATTCCCCATGACACCAAATTAATGACATCATGGTTCGTCAGAAGGTAGGAATCAATAATACCAGTTCGTACAATAGCACGACCAATAAATTGATCCCGAAATTCAACTACGAGCTTTTTAACTGCAACAACTTTAATATACGCTATTGGAGCTGGAATTACCGCGGCTGCTGGCACCAGACTTGCCCTCCAA
+
DDADDIIIIGIIGIIIIIHHHHIIIIHIIHIHIGHIIGIIHIIIGIIIIHIHGHIIIGIIEHHHIHIIHIIHGHIIIHIHIIIIIIIIHIIIIHIEIHIHIIHIHHHHHHHHIIIIHIIHIHHGIIHIHIIIIIIHHHHIIIIHHHIIIIHHIIIIHIGIHHIHHHIHIIFFHHHHGHIGIIIHHHEECHGHGHHIIIIIIHIHHIHHHHHIHH;IHG=IIHHFCHHIIIHGHHGHHHIHHHGHIHDH?1HHFCEHEGIHIIIHHF@HIGIHHHIIHCEIHIIHIHHHHHHIHIHHIHIIIIH@CGFEHHHECCCHCEHHHHHHGE<@EGIIHHIIIHFIDCDDD
@HISEQ:969:HM2KJBCX2:2:1101:20115:35590 2:N:0:ACTATGCA
TTCCCTTCTCCGCCCAACTATCCCTATTAATCATTACGTCGATCCTAGAAACCAACAAAATAGAATCAAACGTCCTATTTCATTATTCCATGCTAATGTATTCAAGCGTAAGCCTGCTTTAAACACTCTAATTTTTTCAAAGTAACAGTCCTGATTCCCCACGACACCAAATTAATGACATCGCGGTTCTTCAGAAGGTAGGAACCGATAATGCCAGTGCGTACCGAAGCACGACCAACAATTCGATCCCGAAATTCAACTACGAGCTTTTTAACTGCAACAACTTTAATATACGCTATTGGAGCTGGAATTACCGCGGCTGCTGGCACCAGACTTGCCCTCCAA
+
DDDDDIIIIIIIIHIIIIIIIIIIIIIIIGHIIIIIHIHIIIIIIIGHIIIIIIIIIIIHIIHCHHIIIIIHIIIIIIIIHGHIIIIIEHIIIIIIIHIIIHHIIHHHHIHHHIIIIIIIIHIIIIHIHIHIIIIHIIHIIIIIIHHIHIIIIHIHIIIHIIIIIIIHHIIHHIIIIIIIIIIHIIIIIIIIIHIHHIIIIIIIIHIIIIIIIIIIIIIIIIIIIIIIIIIIIIIIIIIIHGHEIIIIHIIIIIIHIIIIIIIIIIIIIIIIIIIIIIIIIIIIIIIIIIIIIIIIIIIIIIIIIIIIIIIIIIIIIIIIIIIIIIIIIIIIIIIIIIIIDDDDD
@HISEQ:969:HM2KJBCX2:2:1101:20925:36010 2:N:0:ACTATGCA
TTCCCTTCTCCGCCCAACTATCCCTATTAATCATTACGTCAATCCTAGAAACCAACAAAATAGGATCAACGTCCTATTTCATTATTCCATGCTAATGTATTCAAGCGCGAGCCTGCTTTAAACACTCTAATTTTTTCAAAGTAACAGTCCTGATTCCCCGCCACACCAAATGAATGACATGATGGTTCGTCAGAAGGTAGGAACCAGTAACACCAGTACGTACCTAAGGCACGACCAACGTACTGATCCCGAAATTCAACTACGAGCTTTTTAACTGCAACAACTTTAATATACGCTATTGGAGCTGGAATTACCGCGGCTGCTGGCACCAGACTTGCCCTCCAA
+
@DD@?EGEHIIHC<CCGHHHEHHIIIHHIIIEHGHEHHHCHHIIIFHHHHIIIIIIHHIHIIIEFHFHH?H@FHHHII?EGEHIHFHIHGHHECF@FCD1D<GHE1</CEDC/@?@<FGHH;HHF@FFHEHHGHIHHHFICFHH?HH<GCG?E0<HIIIIIHHHHHGFDEFDCCIHHGHHHFHHEHGHHHIHGIHIIGIHHHIIHHHFIHHGF<AGHHHGEHHEHGFHHFHDHIIHIIIHHHF<HCFCECHHHFHHHHHIHCGCCGIIHHGCC1HHHHHHGCEHIIIIHHEHGHIHIHIIIIIHHHHGIIIIIIIHHFHHIIIIIHGCHHEGCIHHIHIIDDDDA
@HISEQ:969:HM2KJBCX2:2:1101:13916:36293 2:N:0:ACTATGCA
TTCCCTTCTCCGCCCAACTATCCCTATTAATCATTACGTCGATCCTAGAAACCAACAAAATAGAATCAAACGTCCTATTTCATTATTCCATGCTAATGTATTCAAGCGTAAGCCTGCTTTAAACACTCTAATTTTTTCAAAGTAACAGTCCTGATTCCCCACGACACCAAATTAATGACATCGCGGTTCTTCAGAAGGTAGGAACCGATAATGCCAGTGCGTACCGAGGCACGACCAACAATTCGATCCCGAAATTCAACTACGAGCTTTTTAACTGCAACAACTTTAATATACGCTATTGGAGCTGGAATTACCGCGGCTGCTGGCACCAGACTTGCCCTCCAA
+
DDDDDIIIIIIIIIIIIIIIIIIIIIIIIIIIIIIIIIIIIIIIIIGIIGIIHHIIIGIIIIIIIIGHGIIIIEHIIIIIIIHIIIGH@@GHIHHIIHIIIIHIIHIHHHIHIIIIIIIIIIIIIIHHHIIIIIIIIHIHIIIIIIIIIIIIIIIIIIIIIIIIIIIHHHIIIIIIIIIIIIIIHIIIIIIIIIIIIIIIIIIIIIIIIIIIIIHIIIIIIHIIIIIIIIIIIIIIIIIIHHHDIIIIIIIIIIIIIIIIIIIIIIIIIIIIIIIIIIIIIIIIIIIIIIIIHIIIIIIIIIIIIIIIIIIIIIIIIIIIIIIIIIIIIIIIIIIIIIIIDDDDD
@HISEQ:969:HM2KJBCX2:2:1101:3579:36646 2:N:0:ACTATGCA
TTCCCTTCTCCGCCCAACTATCCCTATTAATCATTACGTCAACCCTAGAAACCAACAAAATAGGATCAAACGTCCTATTTTATTATTCCATGCTAATGTATTCAAGCGTTAGCCTGCTTTAAACACTCTAATTTTTTCAAAGTAACAGTCCTGTTTCCCCGCAACACCAAATTAATGGCATCACGGTTCTTCAAGAAGGAGGAATCAGCGAGGCCAGTGCATACCATTGGCACGACCAACCTGCTGACCCCGAAATTCAACTACGAGCTTTTTAACTGCAACAACTTTAATATACGCTATTGGAGCTGGAATTACCGCGGCTGCTGGCACCAGACTTGCCCTCCAA
+
DDDDDIIIIIIIIIIIIIIIIIIIIIIIIIIIHIIIIIIIIIIGIIHHHIIIIHHIIHIIIGIIGIIIIIIIHIIIIIHIIIIHIIHIIHIIIIIHIIIIIIIIIIIIIIIIHIIIHIIIHIHIGIIIIIIIIHHHIIIHHIIIIIIIIIIIIIIIIIIIHIIIIIIIIIIIIIIIIIIIIIIIIHIIIIIIIIIIIIIIIIIIIIIIIIIIIIIIIIIIIIIIIIIIIIIIIIIIIIHIIIHHDIIIIIIHIIIIIIIIIIIIIIIIIIIIIIIIIIIIIIIIIIIIIIIIIIIIIIIIIIIIIIIIIIIIIIIIIIIIIIIIIIIIIIIIIIIIIIIIIDDDDD
@HISEQ:969:HM2KJBCX2:2:1101:9760:35904 2:N:0:ACTATGCA
TTCCCTTCTCCGCCCAACTATCCCTATTAATCATTACGTCGATCCTAGAAACCAACAAAATAGAATCAAACGTCCTATTTCATTATTCCATGCTAATGTATTCAAGCGTACGCCTGCTTTAAACACTCTAATTTTTTCAAAGTAACAGTCCTGATTCCCCACGACACCAAATTAATGACATCGCGGTTCTTCAGAAGGTAGAAACCGATAATGCCAGTGCGTACCGAAGCACGACCAACAATTCGATCCCGAAATTCAACTACGAGCTTTTTAACTGCAACAACTTTAATATACGCTATTAGAGCTGGAATTACCGCGGCTGCTGGCACCAGACTTGCCCTCCAA
+
DDDDDIIIIIIIIIIIIIIIIHIIIIIIIIIHIIIIIIIIIIIHIIHIHGIIIIIIIIHIIIIIHIIIIIIHHHHIIIIIIIIIIIIIIIIIIIHHIIIIIIHHIHIIIIIIHIIIIIIIIIIIIIIIIIIIIIIIIIIIIIIIIHHIIIIIIIHHIIIIIIIIIIIIIIIIHIIIIIIIHIIIIIIIHIIIIIIIIIIIHHIHHIIHIIIIIIIIIIIIIIIHIIIIIIIIIHHIIIIHIIIHIIGIIIIIIIIIIIIIIIIIIIIIIIIIIIIIIIIIIIIIIIIIIIIIHIIIIIIIIIIIIIIIIIIIIIIIIIIIIIIIHIIIIIIIIIIIIIIIDDDDD
@HISEQ:969:HM2KJBCX2:2:1101:10268:36716 2:N:0:ACTATGCA
TTCCCTTCTCCGCCCAACTATCCCTATTAATCATTACGTCAATCCTAGAAACCAACAAAATAGGATCGAACGTCCTATTTCATTATTCCATGATAATGTATTCAAGCGTTAGCTTGCTTTAAACACTCTAATTTTTTCAAAGTAACAGTCCAAATTCCCCGCAACACCAAATTAATGGCATTACGGCTCATCAGGAAGGAGGAATTAGTGAGACCAGTGCATACCGATGGCATGACCAATCTACTAACCCCGAAATTCAACTACGAGCTTTTTAACTGCAACAACTTTAATATACGCTATTGGAGCTGGAATTACCGCGGCTGCTGGCACCAGACTTGCCCTCCAA
+
@@D@@GEGHIE/<<C<<<FH1D@CCFFHECH1<F1CG<<<EHH?C1<1<C<<G@GCH@11<111<<<<<C@<FC@GH1<CC<<D<<<C<F<F1<<<HHHHE@@D1DG<DHHHH@@FHHC@FCFD%HIHF<<CHF81<BDHHHGAEHHH@EHGHF@IIHGIHHHDD<HCIFIHGDCCCCCECC@DHGCD/ECIHGHCHIHHHHCGEHHHCF<1<@?HEFCEIHIFGHG@<@EEHCCFGC1CFFD<:C<DHCF<G@CC11HEE@CCHCCIHEGF<1CCEIIHFFD<CC1GHHHCGCDHFIHHHEIGHHIHEHGE<HIIIHEHIHHHHHHHFGCCHIHHFHHHE@D@AA
@HISEQ:969:HM2KJBCX2:2:1101:12106:37092 2:N:0:ACTATGCA
TTCCCTTCTCCGCCCAACTATCCCTATTAATCATTACGTCAATCCTAGAAACCAACAAAATAGGATCGAACGTCCTATTTCATTATTCCATGCTAATGTATTCAAGCGTTAGCCTGCTTTAAACACTCTAATTTTTTCAAAGTAACAGTCCTGTTTCCCTGCAACACCAAATTAATGGCATTACAGTTCTTCAGAAAGGAGGAATCAGCGAAGCCAGTGCATACCAGTGGCACGACCAACCTGCTGACCCCGAAATTCAACTACGAGCTTTTTAACTGCAACAACTTTAATATACGCTATTGGAGCTGGAATTACCGCGGCTGCTGGCACCAGACTTGCCCTCCA
+
DDDDDIIIIHIIIIHIIHIIIIIIIHIIIHIGIIIIIIIIIHIIIIIIHIIIIIIIGHIIIIGEHIIIGHIHHHIIIIIIHFHHIIHFHGHHIIIHHIIIIHHHIHHIFHHDHHHHIIHIIIIIIIIIIIHHHHIHIIIIIIIIIIIIHHHHIHHHHHIIIIIIIIGIIIIIHIHIHIIGIHIHIHHHHHIHHHHIIIIIIHHIIIHHIIHHIHHHIHIHHHHHHHIHIGIIDHHGIIHHIHFFIIHIHHIIIIIHIIHHIHHHHGIIIIIHHHHIHIGHHEIHIIIIIGIHHHIIIIHIIHHFHHIIIIIIIHCIIIHHIIIIIIHIIIIHHHGIHHDGDDACD
@HISEQ:969:HM2KJBCX2:2:1101:4303:37262 2:N:0:ACTATGCA
TTCCCTTCTCCGCCCAACTATCCCTATTAATCATTACGGTGATCCTAGAAACCAACAAAATAGAATCATGCCGTCCTATTTTATTATTCCATGCTAATGTATTCAAGCAAAATGCCTGCTTTAAACACTCTAATTTTTTCAAAGTAAAGGTCCTGGTTCCCCGCGACACCCAATTAAGGGCATCGCGGTTCTCCAGAAGGTGAGAAATTGACTACACCAGTTCATACCCCTTAAGGCACGACCGATGTGTCAATCCCGAAATTCAACTACGAGCTTTTTAACTGCAACAACTTTAATATACGCTATTGGAGCTGGAATTACCGCGGCTGCTGGCACCAGACTTGCCCTCCAA
+
DDDDDIIHIIIIIIIIIIIIIIIIIIIIIIIIIIIIIHIIIIIIIIIHHIIIIIIIGIHIIIGHIIIIIIHHIIIHIIIIIIIIIIHIIHHIHGHIIHIIIDIGIIHGIIIIIIIIIIIIIIIHIIIHIHIHIHIHIGIIIIIIIIIIIIIIIIIIIIIIIIIIIHIHHIHIIHIIIIIIIIIIIIIIIIIIHIIIIIIIIIIIIIIIIIIIIIIHIIIIIIIIHHIIIIIHIIIIIIIIIHHIIIIIIIHIIIIIIIIIIIIIHIHIIIIIIIIIIIIHIIIIIIIIIIIIIIIIIIIIIIIIIIGIIIIIIIIIIIIIIIIHIIIIIIIIIIIIIIIIIIIIIIIDDDDD
@HISEQ:969:HM2KJBCX2:2:1101:19579:37215 2:N:0:ACTATGCA
TTCCCTTCTCCGCCCAACTATCCCTATTAATCATTACGTCAATCCTAGAAACCAACAAAATAGGATCAAACGTCCTATTTCATTATTCCATGCTAATGTATTCAAGCGTTAGCCTGCTTTAAACACTCTAATTTTTTCAAAGTAACAGTCCTGTTTCCCTGCAACACCAAATTAATGGCATTACAGTTCTTCAGAAAGGAGGAATCAGCGAGACCAGTACGTACCAATGGCACGACCAACCTGCTGACCCCGAAATTCAACTACGAGCTTTTTAACTGCAACAACTTTAATATACGCTATTGGAGCTGGAATTACCGCGGCTGCTGGCACCAGACTTGCCCTCCAA
+
BB?DDIIEDH@CGHIHIGGHIGHIIHHHCHI1FFEEHEHHHEHEGFFEE<CGCHHGHIIHII@H1F1F@HHHI1EGFHEHHHIH1FEEHHHE1FEHHHHHHFGHH?GHHIICCEHEHICHHGEEFBHCHH1DGHHEDGEEFAGHI1FHH@9@HFIHHEGFHHFHHIHHEGF?HGCG@FFFHHGC@EHEHCHHIGHHHH@GGCGEGG@DHHHEHH9@<BHE1HHG@ECCE>EECCHCHHHHEF@FDE:C/IHEHD1<1?CE@IHGHHHIIIHEG<CHHHGEHGCC<1HIEHIHIHIIEIHHG?IIIIIIHFCHHHHCCC@@FHHHHECEFEFCGCEHIIHIGDDDDB
@HISEQ:969:HM2KJBCX2:2:1101:2197:37644 2:N:0:ACTATGCA
TTCCCTTCTCCGCCCAACTATCCCTATTAATCATTACGTCGATCCTAGAAACCAACAAAATAGGGTCAAACGTCCTATTTCATTATTCCATGCTAATGTATTCAAGCGTGAGCCTGCTTTAAACACTCTAATTTTTTCAAAGTAACAGTCCTGATTCCCCGCGACACCAAATTAATGACATCACGGATCTTCAGAAGGGAGAAACCAGTGACACCAGTGCATACCAAAGGCATGACCAGCGTACTGATCCCGAAATTCAACTACGAGCTTTTTAACTGCAACAACTTTAATATACGCTATTGGAGCTGGAATTACCGCGGCTGCTGGCACCAGACTTGCCCTCCAA
+
<DDD0ECHFHHHIEH@GHHIIIIHIHHHIHIECEFHIIHIIDHEHHIHCCCGHHIIIF?FEHIGH@HH1<GHHHHIHEHI@HHIHIHHH@CGHHI1GHIIIHIHHEGH@CHEHHGHHHGHH<IHHEHHIIIHE1HHIHHHCHHHHHHGHEHGGB@GGEEIHHFCIHIHHFHCHHHHIHHGEIIIIHF@CHEHFCIHGGEHHIHIHIHIIHIIHGFCCCCGGHHHC?GIHFIIIHHDGHHHHIIIIIIIHHHGF1HIIIHECEIIHGIIHIIIHHGIIGIHHIIIIHHHIIIIIIIIIIIHHHHHEHIIHHHIDIIIIHIHFIIIGIIIIIHFHFIGIIIIIBDDDD
@HISEQ:969:HM2KJBCX2:2:1101:1775:38260 2:N:0:ACTATGCA
TTCCCTTCTCCGCCCAACTATCCCTATTAATCATTACGTCGATCCTAGAAACCAACAAAATAGAATCAAACGTCCTATTTCATTATTCCATGCTAATGTATTCAAGCGCGAGCTTGCTTTAAACACTCTAATTTTTTCAAAGTAACAGTCCTGATTTCCCGCGACACCAAATTAATGACATCGTGGTTCGTCAGAAGGGAGAAACCAATAATGCTAGTACGTACAAAGTACGACCGACATATTAGTCCCGAAATTCAACTACGAGCTTTTTAACTGCAACAACTTTAATATACGCTATTGGAGCTGGAATTACCGCGGCTGCTGGCACCAGACTTGCCCTCCAA
+
DDDDDHIIIIIIHIIIIIIIIIIIIHIIIHIIIIIIIIIIIHIGHIIGHHHIIIIHGHEHIIHIIIIIGHHIIIIIHIIIIIIIIIIEHIIGHIIIIIIIIHIHHIIIIIIIIIIIIIIIHHHIIIIIIHHIIIIIIIIIIIIHIHIIIIIIIHIHIIIIIIIIIIIHIIIIHIIIIIIIIIIIHIIHIGIIIIIIIIHIIIIIIIIIIHIHGIIIIIIIIIIIIIIIIIIIIIIIIIHGHIHIIIIIIIIIIIIIIIIIIIIIIIIIIIIIIIIIIIIIIIIIIIIIIIIIIIIIIIIIIIIIIIIIIIIIIIIIIIIIIIIIIIIIIIIIIIIIIIIDDDDD
@HISEQ:969:HM2KJBCX2:2:1101:5880:38944 2:N:0:ACTATGCA
TTCCCTTCTCCGCCCAACTATCCCTATTAATCATTACGTCAATCCTAGAAACCAACAAAATAGGATCAACGTCCTATTTCATTATTCCATGCTAATGTATTCAAGCGCGAGCCTGCTTTAAACACTCTAATTTTTTCAAAGTAACAGTCCTGATTCCCCGCCACACCAAATTAATGACATGATGGTTCGTCAGAAGGTAGGAATCAGTAACACCAGTACGTACCGAAGGCACGACCAACGTACTAATCCCGAAATTCAACTACGAGCTTTTTAACTGCAACAACTTTAATATACGCTATTGGAGCTGGAATTACCGCGGCTGCGGCACCAGACTTGCCCTCCAA
+
DDDDDIIIIIIIHIIIIIIIIIIIIIIIIIIHIIIIIIIIIIIIIIIIGHFHIIIIIIIFHHHIHIIGHIIIIIIIIIIIIIIIIIIIIIIIIIIIIIIIIEIHHIIIIIIIIIIIIIHIHIIGHIIIIIIIIIIHHHIIIIIIIHHIIIIIIHHIHIIIIIHIIIHHFIIIIIIHIIIIIIIIIIIHHEIIIIIIIIIIIIIHIIIIIIIIIIIIIIIIIIIIIIIIIIIIIIIIIIIIIIHIIIIHIIIHFHFHIIHIHHIIIIIIIIIIIHIIIIIIIIIIIIIIIIIHIIIIIIIIIIIIIIIIIIHIIIIGIIHIHHIIIIIIIIHHIIIIIIHDDDDD
@HISEQ:969:HM2KJBCX2:2:1101:3266:39232 2:N:0:ACTATGCA
TTCCCTTCTCCGCCCAACTATCCCTATTAATCATTACGTCGATCCTAGAAACCAACAAAATAGAATCAAACGTCCTATTTCATTATTCCATGCTAATGTATTCAAGCGCGAGCTTGCTTTAAACACTCTAATTTTTTCAAAGTAACAGTCCTGATTTCCCATGACACCAAATTAATGACATCGTGGTTCGTCAGAAGGGAGAAACCAATAATGCTAGTACGTACAAAGTACGACCGACATATTAGTCCCGAAATTCAACTACGAGCTTTTTAACTGCAACAACTTTAATATACGCTATTGGAGCTGGAATTACCGCGGCTGCTGGCACCAGACTTGCCCTCCAA
+
DDDDDIIIIHIHHIIIIIIIIHIIIIIIIIIIIIIIIIIIIIIIIIHIGIIIIIIIIIGHIIIIIIIHIIIIIEHHIIIIIIIIIIIHIIHIIHIIIHIIIIIIIIHIIIIIIIIIIIIIIIHHIIIIIIIIIIIIIIIIIIIIIIIIIIHIIIIIIIIIIIIIIIHIIIIIIIIIHIIIIIIIIIIIIIIIIIIIIIIIIIIIIIIIIIIIIIIIIIIIIIIIIIIIIIIIIIIIIIIHIIIIIIIIIIIIIIIIIIIIIIIIIIIIIIIIIIIIIIIIIIIIIIIIIIIIIIIIIIIIIIIIIIIIIIIIIIIIIIIIIIIIIIIIIIIIIIIIIIIDDDDD
@HISEQ:969:HM2KJBCX2:2:1101:10733:39429 2:N:0:ACTATGCA
TTCCCTTCTCCGCCCAACTATCCCTATTAATCATTACCTCGAGCTCCGAAAACCAACAAAATAGAACCGAGGTCCTATTCCATTATTCCATGCACCACTATTCAGGCATTCGCCTGCTTTAAGCACTCTAATTTTTTCAAAGTAAATGTACCAGCCACTCAAGCCACTCAGTAAAGAGCAGCAAGAGAAAACCGGAAATATTAGGCCAGAAAAAGCAGTAACCACCCATTGGGGGACCGCTATTCTAGGCCGCAGATCCAACTACGAGCTTTTTAAACGCAACAACTTTAATATACGCTATTGGAGCTGGAATTACCGCGGCTGCTGGCACCAGACTTGCCCTCCAA
+
DBDDDIIIIIIIIIHIHIIIIIHIIIIIIIIIIGIIIIIIIIHIIIHIIIDDHHHHHHHHHIIHIIIIDIIGHHIIIIIIHHIHIIIIIHHIIIGHHIIIIIIIIIHIIIIIIIIIIIIIIGIIIHIIIIIIIIIHHHIHHIIIIIIIIIIIIIIIIIIIIIIHHHHGIIIIIIIIIIIIIIIHIIIIHHHIIIIIHIIIIIIIIIIIIIHIIIIIIIIIIIIIIIHIIIIIIIIIIHIHIHIIIIIIIIIIIIHIHIIIIIIIHIIIIIIIIIIGIIIIIIIHHHGHHHIIIIIIHIIIIIIIIIIIIIIIGIIIIIIIIIIIIIIIIIIIIIIIIIIIIIDDDDD
@HISEQ:969:HM2KJBCX2:2:1101:10618:38907 2:N:0:ACTATGCA
TTCCCTTCTCCGCCCAACTATCCCTATTAATCATTACGTCAATCCTAGAAACCAACAAAATAGGATCAAACGTCCTATTTCATTATTCCATGCTAATGTATTCAAGCGTTAGCCTGCTTTAAACACTCTAATTTTTTCAAAGTAACAGTCCTGTTTCCCTGCAACACCAAATTAATGACATTACAGTTCTTCAGAAAGGAGGAATCAGCGAGACCAGTACGTACCAATGGCACGACCAACCTGCTGACCCCGAAATTCAACTACGAGCTTTTTAACTGCAACAACTTTAATATACGCTATTGGAGCTGGAATTACCGCGGCTGCTGGCACCAGACTTGCCCTCCAA
+
D?@DDGHHIHEDHHGCHDHIIHHHHHIIIIIGHIIIHHIIGHIIGIHGIGHHHIIIHHHHHH?GHHGEHHIIHIIIIH?HHFHHGHIGCHHII@FCHHHHGEGHHHHHHHIIIIIIIIIIIGIIIIHEIHIIIIIIHIHHIIIIIIIIIHHHHEIHIIIIIIIHIIIIHHHHEHHIHHGIIHIIIIIHGIIGIIIIIIIIIII;HIGIIHIIHIIIIIIIIHIIHHIIIGIIIIGIIIIIIHIHGIIIHHHGHIIIIHGGIIIIIIHHIHIHIIIIIIIIIIIHHIHIHIIIHIIIIIIIIIIIIIIIIIIIIIIIIIIGIGIIIIIIIIIIIIIIIIIIIBDDDD
@HISEQ:969:HM2KJBCX2:2:1101:9407:38749 2:N:0:ACTATGCA
TTCCCTTCTCCGCCCAACTATCCCTATTAATCATTACGTCGATCCTAGAAACCAACAAAATAGAATCAAACGTCCTATTTCATTATTCCATGCTAATGTATTCAAGCGTGCGCCTGCTTTAAACACTCTAATTTTTTCAAAGTAACAGTCCTGATTCCCCACGACACCAAATTAATGACATCGCGGTTCTTCAGAAGGTAGGAACCAATAATGCCAGTGCGTACCGAAGCACGACCAACAATTTGATCCCGAAATTCAACTACGAGCTTTTTAACTGCAACAACTTTAATATACGCTATTGGAGCTGGAATTACCGCGGCTGCTGGCACCAGACTTGCCCTCCAA
+
DDCDDIIIIHIIIIIIIHIIIHIIIIIIIIIIHIIIHIIIIIIIIIIIIIIIIIIHIGIIHHIIIHHIHHIIIIIIHIIIIGIIIIIIIHIIFHHIIIIIIHIIHHIIIHIIIIIIHIIIIIHIIIIHIIIIIIHIHHHIIIIIIIIIIIIIIIHHGIIIIIIIIIIIIIIIIIIIIIHHIIIIIIIIIIIIIIIIIIIIIIIHIIIIIIIIHIIIGIIIIIIIIIIIIIIIIIIIHIIIIIIHIHHIIIIIIIHHIIIIIIIIIIIIIIIIIIIIIIIIIIIIIHIHIIIIIIIHGHHHIIIIIIIIIIIIIIIIIIIIIIIIIIIIIIIIIIIIIIIIDDDDD
@HISEQ:969:HM2KJBCX2:2:1101:7636:39726 2:N:0:ACTATGCA
TTCCCTTCTCCGCCCAACTATCCCTATTAATCATTACGTCGATCCTAGAAACCAACAAAATAGAATCAAACGTCCTATTTCATTATTCCATGCTAATGTATTCAAGCGCGAGCCTGCTTTAAACACTCTAATTTTTTCAAAGTAACAGTCCTGATTTCCCGCGACACCATGTTAATGACATCGTGGTTCGTCAGAAGGTAGGAATCAATTTGACCAGTACGTACCGAGGCACGACCGATCAACTGATCCCGAAATTCAACTACGAGCTTTTTAACTGCAACAACTTTAATATACGCTATTGGAGCTGGAATTACCGCGGCTGCTGGCACCAGACTTGCCCTCCAA
+
DDDDDIIIIIIIIIIIIIIIIIIIIIIIIIIIGIIIIIIIIIIIHIIIIIIIIIIIIGGHIIIIIIIIIIIIIIIIIIIIIIIIIHIIHIIIHIIIIHIIIHHIIIIIHIIIIIIIIIHHIHHIIIIIIIIIIIIIIIIIIIIIIIIHIIIIIIIHIIIIIIIIIIIIIIIIIIIIIHIIIIIIHIIHIIIIIIIIIIIIIIIHIIIIIIIHGHIIIIIIIIIIIIIIHIIIIIIIGIIIIIHHIIIIIIIIIIIIIIIIIIIIIIIIIIIIIIIIIIIIHIIIIHHIIIIIHIIIIIIIIIIIIIIIIIIIIIIIIIIIIIIIIIIIIIIIIIIIIIIIDDDDD
@HISEQ:969:HM2KJBCX2:2:1101:10305:38578 2:N:0:ACTATGCA
TTCCCTTCTCCGCCCAACTATCCCTATTAATCATTACGTCAATCCTAGAAACCAACAAAATAGGATCAACGTCCTATTTCATTATTCCATGCTAATGTATTCAAGCGCGAGCCTGCTTTAAACACTCTAATTTTTTCAAAGTAACAGTCCTGATTCCCCGCCACACCAAATTAATGACATGATGGTTCGTCAGAAGGTAGGAACCAGTAACACCAGTACGTACCTAAGGCACGACCAACGTACTGATCCCGAAATTCAACTACGAGCTTTTTAACTGCAACAACTTTAATATACGCTATTGGAGCTGGAATTACCGCGGCTGCTGGCACCAGACTTGCCCTCCAA
+
DDABDCHGIEHIHIHHEEHH?EEHHIIIIIIIIIGIIIFHIDHFFHHHEHHIIGEHHEHHIIGHHHIHIIHEHIHIIIGHHHHHIIIGHHCGHIHIHHHFGEGHHHHHHHHHHHHHIHHIIHIHHIHHIIIIGHEDHHHHGGGHHHHHEHIIGIIIHHHHCGEHFHIIIIIGHHHIIIIHFHHDIHHHHGHGHHHEEHIIHHIIIIHIHHFHIIHHIIIIIIIHGHIHH<HGIIHGIIIIHHF@HH<HHHIIHIIIIHHG@CHGIIIHHGIIHIHHHHFG@HHHHIGHIIHHEDIIHIHIIIIIIIHFCIIIIIIIIIIHIIIIIFIIIHHHHIIHEHIIDADDD
@HISEQ:969:HM2KJBCX2:2:1101:2098:40765 2:N:0:ACTATGCA
TTCCCTTCTCCGCCCAACTATCCCTATTAATCATTACGTCAATCCTAGAAACCAACAAAATAGGTTTGAACGTCCTATTTCATTATTCCATGCTAATGTATTCAAGCGTTAGCCTGCTTTAAACACTCTAATTTTTTCAAAGTAACAGTCCTGTTTCCCTGCAACACCAAATTAATGGCATTACAGTTCTTCAGAAAGGAGGAATCAGCGAAACCAGTTCATACCAGTGGCACGACCAACCTGCTGACCCCGAAATTCAACTACGAGCTTTTTAACTGCAACAACTTTAATATACGCTATTGGAGCTGGAATTACCGCGGCTGCTGGCACCAGACTTGCCCTCCAA
+
BDDDBHHHHIHDHHIHHHIIIIFHIEEHHIIFIHHFCGHHIEHHIHI?G?EHFCHIIHIGIIH?@@EH?GHFEH@@GCFHHGHHHHHHCHHEEH@EHHH@IHIHFCHHIHE<EGEH?GHHEHBHCIHHEHIIHHIIIGGHGHGHHHHIIIFFHHHFEEHIHIHEHGHHHHG@IHHH@HHHHIIIHHHIIIGIHIHGHI3HHHIHIIIIHHIHHIHHHHIIHIHHHHEHHGIIIIIHHHHHIHFC<IIIIHIHHEIIHHHGHCHGIIGIHEIIIIIIIIIIHHHHIIHGIIHIIIIHIIIIGIIHGIIIIIIIIIIIHIIIIIIGIHIIIHHHHDIIIIIIH@DBDD
@HISEQ:969:HM2KJBCX2:2:1101:18537:40569 2:N:0:ACTATGCA
TTCCCTTCTCCGCCCAACTATCCCTATTAATCATTACATCGATCCTAGAAACCAACAAAATAGAATCGGATGTCCTATTTCATTATTCCATGCTAATGTATTCAAGCGTGAGCCTGCTTTAAACACTCTAATTTTTTCAAGGTAACAGTCCTAATTCCCCGTGACACCAAATTAATGGCATTACGGTTCTTTAGAAGGTGAGAAATCAATAATATCAGTACATACCAACGGCATGACCGAAACATTGATCCCGAAATTCAACTACGAGCTTTTTAACTGCAACAACTTTAATATACGCTATTGGAGCTGGAATTACCGCGGCTGCTGGCACCAGACTTGCCC
+
DD@DDIIHEHHIIIHICGHHHHIHEHIIIHEGEEHHHIIIHIHIHHHCHEHGIFCE@HHHHHHHEGH1C@@/DC@EHIG?FHHHHEHIGHIHHHGHHIIIHCHEEGHHHEHHCHHHIHGHHHGHHHHFGGHIIHIHHHHHIIIIIIHIHGHIHIHHHHIGIIHIIIHHEHECHHIIIGIIIHH<CIIHCHEIIH7II;IHIIIHHCIIIIIIIHIHHHFFHFHEIIIIII=IHIIIIHGHHHIIHHFHHGHIIIIHEGIIIIIIIIIIIHHGIIIIIIIIHHIIIGIHHIIIHE@HIIIIIHIIIHIIIIHEIHHIHHE@HFIIHGHIIHIIIHFHG@BD@D
@HISEQ:969:HM2KJBCX2:2:1101:19347:41229 2:N:0:ACTATGCA
TTCCCTTCTCCGCCCAACTATCCCTATTAATCATTACATCGATCCTAGAAACCAACAAAATAGAATCGGATGTCCTATTTCATTATTCCATGCTAATGTATTCAAGCGTAAGCTTGCTTTAAACACTCTAATTTTTTCAAGGTAACAGTCCTAATTCCCCATAACATCAAATAAATGACATTATGGTTCTTTAGAAGGTGAGAACCAATAAAACCAGTACATACCAAGGCATGACCGATTCCTTGATCCCGAAATTCAACTACGAGCTTTTTAACTGCAACAACTTTAATATACGCTATTGGAGCTGGAATTACCGCGGCTGCTGGCACCAGACTTGCCCTCCAA
+
DDDDDIIIIHIIIIIIIIIIIIIIIIIIIIIIIIIIIIIIIHHHHIIIHIIIIIIIHIIHIIHHIIIHIIIIIHIIHIIIECHIHIIHEHHHIIIIIIIIIIIHIHIIIIIIIIIIHHHIIHIHIIIHIHIIIIIIIHHIIIIIIIIHIIIIHHIIHIHIIIIHHHHIIIIIIIIIHIIIIIIIIIHHIIIIIIIIIIIIIIIIIHIIIIIIIIIIIIIIIIIIIIIIIIIIIIIIIIIIIHGF;IHIHIIIIIHHIIIIIIIIIIIIIIIIIIIIIIIIIIIIIIIIIIIIIIIIIIIIIIIIIIIIIIIIIIIIIIIIIIIIIIIIIIIIIIIIIIIIDDDDD
@HISEQ:969:HM2KJBCX2:2:1101:19313:40073 2:N:0:ACTATGCA
TTCCCTTCTCCGCCCAACTATCCCTATTAATCATTACGTCAATCCTAGAAACCAACAAAATAGGATCAAACGTCCTATTTCATTATTCCATGCTAATGTATTCAAGCGTTAGCCTGCTTTAAACACTCTAATTTTTTCAAAGTAACAGTCCTGTTTCCCTGCAACACCAAATTAATGACATTACAGTTCTTCAAGAAGGAGGAACCAGTAAAGCCAGTACATACCAGAGGCACGACCAACTTACTAAACCCGAAATTCAACTACGAGCTTTTTAACTGCAACAACTTTAATATACGCTATTGGAGCTGGAATTACCGCGGCTGCTGGCACCAGACTTGCCCTCCAA
+
DDDDDIIIIIIIIIIIIIIIIIIIIIIIIIIIIIIIGIIIIIIIIIIIIIHIIIIIIIIIIIIHIIIIIIIIIIIIIIIIIIIIIIIHIIIIIIIIIHHIIHIIIIIIIIIIHIHGIHIIIIIIIIHIIIIIHHIIIIIIIIIIIHHIIIIIIIIIIIIIIIIIIIHIIIIIHIIIIIIIIIIIIIIIIIIHIIIIIIIIIIIIIIIHIIIIIIIIIIIIIIIIIIIIIIIIIIIIIIIIIIIHIIIIIIIIIIIIIIIIIIIIIIIIIIIIIIIIIIIIIIIIIIIIIIIIIIIIIIIHHIIIIIIIIIIIIIIIIIIIIIIIIIIIIIIIIIIIIIIIIDDDDD
@HISEQ:969:HM2KJBCX2:2:1101:13519:41523 2:N:0:ACTATGCA
TTCCCTTCTCCGCCCAACTATCCCTATTAATCATTACGGTGATTTAGAAACCAACAAAACAGGACCACCGTCCTATTTTATTATTCCATGTTAATGTATTCAAACGTAAGCCTGCTTTGAACACTCTAATTTTTTCAAGGTAAAGGTCCTGGTTTCCCACTACGCTAAATTAATAACATGATGGTTCCCCAGAAGGTAGAAATTCCACACGCCAGTACAGACAATTGCCCGACCAGCGGTAGAACCCCGAAATTCAACTACGAGCTTTTTAACTGCAACAACTTTAATATACGCTATTGGAGCTGGAATTACCACGGCTGCTGGCACCAGACTTGCCCTCCAA
+
DDDDAHHHIIGHHIIIIIIIIECHHIHIIIIHIIIGHIHHIHHIIIIIIHIHCHIGIIIIIIHHIIII=CFHIIHHHHHIIIIIHFEEHHIIIIIIIHHIIHHHHHIIIIHGIIIHFIEGHGHGIIIHFGIHGHIHHCHHHIIIIIIIHIHHHHIIHGHIIHHIIHIIHHIIIIIIFIIHIIIIGGHIGHHHIHIIIHIIIGHIIIIIHHIGHIIIIIIIIIHHGGHDGHIIIIIIII=<HFHCIIIIIIHIIIIHIIIIIIHIIIIIHIIHIIGIHHHGIIIGHIIHHGHIIIIIHIIIIHIIHIIIHIHHIIIHHHHGIIIIIIIIIIHIIIIIIICDDDD
@HISEQ:969:HM2KJBCX2:2:1101:21035:41125 2:N:0:ACTATGCA
TTCCCTTCTCCGCCCAACTATCCCTATTAATCATTACGTCAATCCTAGAAACCAACAAAATAGGATCGAACGTCCTATTTCATTATTCCATGCTAATGTATTCAAGCGTTAGCTTGCTTTAAACACTCTAATTTTTTCAAAGTAACAGTCCAGATTCCTCGCAACACCAAATTAATGGCATTACGGCTCATCAGGAAGGAGGAATCAGTGAGACCAGTACATACCAGTGGCATGACCAACCTACTGACCCCGAAATTCAACTACGAGCTTTTTAACTGCAACAACTTTAATATACGCTATTGGAGCTGGAATTACCGCGGCTGCTGGCACCAGACTTGCCCTCCAA
+
DCDDDHGHHFIIIIIIIIHIHIIIHIIIIIHHIFIIIHIHIIGIIIIGHHIIIIIIIIGIIIIHIIIHIIHHHIIFIHHIIIIIIIIIFIGHIIIGHGHIHHHHIHIIHHHHHGHHIIIIIIHHIIIIHIIIIIHHHIIHHHHFHHIIIIHIIGHHIHIIFIIHIIIIIIIIIIIGIHIIIIIIHIIIHHIIIIIHIIIIIIIHIIIIIHGIIIIIIHHIIIIGIHIIIIIIIIHIIIHIIIHHGHHIIIHHHIHHGHHGIHEIIIIIIIIIIIHIIIIIIIHIIIIIIIIHHHIIIIHIHIIIIIIHIIIIIIIIIIIIIIIIIIIIIIIIIIIIIIIIIDDDDD
@HISEQ:969:HM2KJBCX2:2:1101:15174:41775 2:N:0:ACTATGCA
TTCCCTTCTCCGCCCAACTATCCCTATTAATCATTACGTCAATCCTAGAAACCAACAAAATAAGATCGAACGTCCTATTTCATTATTCCATGCTAATGTATTCAAGCGTTAGCTTGCTTTAAACACTCTAATTTTTTCAAAGTAACAGTCCAAATTCCCCGCAACACCAAATTAATGGCATTACGATTCATAAGGAAGGAGGAATCAGTGAGACCAGTACATACCAGAGGCATGACCAACCTACTAACCCCGAAATTCAACTACGAGCTTTTTAACTGCAACAACTTTAATATACGCTATTGGAGCTGGAATTACCGCGGCTGCTGGCACCAGACTTGCCCTCCAA
+
DDDCDHIIIIIIIHIIIHIHHHIIIIIIIIIIIIIIIGIIIIIIIIIIHIIIIGFHIHIIIH?GGHIIHIHGHIHIIIIIIIIGHHICHHIHIIIHIIIIHHEGHIIIIIIIIIIIIIIIIHFHHIHHHIIHHIHIHIIIIHIIIIIHHIIIIHHEFHHIHIIIIIIIIGIIIIHIHIIIGIIIIIIIIIHIIIIIIIIHIIIIIIIIIIIIIIIIIIIIIIIIIIIIIIIIHIHHHHIIIIIHHHHIIIIIIIIHHIIHHGHIIIIIIIIIIIIIIIIIIIIIIHHIIIIIIIIIIIIIIIIIIIIIIIIIIIIIIIIIIIIIIIIIIIIIIIIIIIIIIDDDDD
@HISEQ:969:HM2KJBCX2:2:1101:5917:42362 2:N:0:ACTATGCA
TTCCCTTCTCCGCCCAACTATCCCTATTAATCATTACAACGGTCCTAGAAACCAACAAAATAGAATCGTTGTCCTATTCTATTATTCCATGCTAATGTATTCTGGCATATGCCTGCTTTAAACACTCTAATTTTTTCAAGGTAAAGGTCTTGGCTCCGAGCAACACCCAATAAAGGGCATTACCCTTCCCCAAGCGGTGAGGCCCAACCGCCCAGTACTCGTTACAAGAACGGACCAACCGGCCAAACCCAAAATTCAACTACGAGCTTTTTAACTGCAACAACTTTAATATACGCTATTGGAGCTGGAATTACCGCGGCTGCTGGCACCAGACTTGCCCTCCAA
+
DDDDDIIIIIIIIIIIIIIIIIIIIIGIIGHHIIIHIIIIIIIIIIIIIIIIIIIIIIHIIHHHIIIIIIIHIHIEHIIIIHIGHHIHIIIIIIEHHIIHIHIHIIHIIIIIIIIIIIHIIIIIIIIIIHIIIIIIIIIIIHIIIIIIIIIIIIIIIIGIIIIHIIIIIIIIIIIIHIIIIIIIHHHIIIIIHHIIIIIIIHIIIIIIIIIIIIHHHIIIIIIIIIIIIHIIIIIIIIIIIHHIIIIIHIIIIIIIIIIIGHIIIIIIIIHIHHIHIIIIIIIIIGIIIIHGIIIIHIIHIIIIIIIIIIIHIHIIIIIIIIIIIIIIIIIIHHGIIIIIDDDDD
@HISEQ:969:HM2KJBCX2:2:1101:14509:43025 2:N:0:ACTATGCA
TTCCCTTCTCCGCCCAACTATCCCTATTAATCATTACGTCAATCCTAGAAACCAACAAAATAGGATCGAACGTCCTATTTCATTATTCCATGCTAATGTATTCAAGCGTTAGCTTGCTTTAAACACTCTAATTTTTTCAAAGTAACAGTCCAAATTCCCCGCAACACCAAATTAATGGCATTACGGATCATCAGGAAGGAGGAATCAGTGAGACCAGTACATACCAGAGGCATGACCAATCTACTAACCCCGAAATTCAACTACGAGCTTTTTAACTGCAACAACTTTAATATACGCTATTGGAGCTGGAATTACCGCGGCTGCTGGCACCAGACTTGCCCTCCAA
+
DDDDDIIIIIIHIIIHIIHIIIIIIIHHIIIFIIIIIHHHIHIIIIGHHIIIIIIHIFHHIIIIIHIHIIIIIIHHIIHHIIIIIHHHGIIIIIIIIIIIIIIHIHIIIHHIIIIHHIIIIIIIIIIIIIIIIIHHIIHIIIIIIIIHHHIHHIHHIIIIIIHIIIIIIIIHIIIIIHHHIIIIIIIIIIIIIGIIIIIIHIIIIIIIIIIIIHIIIIHIIIIIIIIIIIIIIGIIIIIIIIIHGIIHIIIIIIIIIIIIHIIIGIIIIIGIIHHIIIIIIHIHIIIIIIIIIIHIIHHIIIIIHIIIIIIIIIIIIIIIIIIIIIIIIIGIIIIHHIHHHCDDDB
@HISEQ:969:HM2KJBCX2:2:1101:14578:42802 2:N:0:ACTATGCA
TTCCCTTCTCCGCCCAACTATCCCTATTAATCATTACGTCGATCCTAGAAACCAACAAAATAGGTTCGATCGTCCTATTTCGTTATTCCATGCTAATGTATTCAAGCGCGAGCCTGCTTTAAGCACTCTAATTTTTTCAAAGTAACAGTCCTGTTTCCCCGCAACAACAAATTAATGCCATCACGGTTCTACAAGAAGGAGGGACCAGTGAGGCCAGTGCATACCAGTGGCACGACCAACCTACTGGCCCCGAAATTCAACTACGAGCTTTTTAACTGCAACAACTTTAATATACGCTATTGGAGCTGGAATTACCGCGGCTGCTGGCACCAGACTTGCCCTCCAA
+
DDDDDIIIIIIIIIIIIIHIIIIIIHIHIIHIIIIIIHHIIIIIIIIHIIHIIIIIHIFHIIHHHIIIIIIHHHHHIHHIIGCHIIIIHIIIGIIIIIIIIIHIIIIIIIIIIIIIIHHIFHIHIHIIIIIIIIIIIIIIIIIIIIGIIIIIIIIIIIIIIIIIIIIIIIIIHIIIIIIIIIIIIIIIIIIIIHIIIIIIIIIIIIIIIIIIIIIIIIIIIIIIIIIIIIIIIIIIIIIIIIIIHIIIHHIIIIIIIIIIGIIIIIIIIIIIIIIIIIIIIIIIIIIIIIIIIHIIIIIIIIIIIIIIIIIIIIIIIIIIIIIIIIIIIIIIIIIIIIIIIDDDDD
@HISEQ:969:HM2KJBCX2:2:1101:9906:43638 2:N:0:ACTATGCA
TTCCCTTCTCCGCCCAACTATCCCTATTAATCATTACGTCAATCCTAGAAACCAACAAAATAGGATCGAACGTCCTATTTCATTATTCCATGCTAATGTATTCAAGCGTTAGCCTGCTTTAAACACTCTAATTTTTTCAAAGTAACAGTCCTGTTTCCCTGCAACACCAAATTAATGACATTACAGTTCTTCAGAAAGGAGGAATCAGCGAAGCCAGTACATACCAGTGGCACGACCAACCTGCTGACCCCGAAATTCAACTACGAGCTTTTTAACCGCAACAACTTTAATATACGCTATTGGAGCTGGAATTACCGCGGCTGCGGGCACCAGACTTGCCCTCCAA
+
BDD@@HFCEHHDHIHIHHIIHHHIIEHHI?1DHGFHIICHIEC1C?D<<GEEFHHHHHHIHI1<GHFCC11?DF@H@CHHHEH?FH?G@C<<EHHCHHHGHHHHIIHE<EGCGHGFHH6<D?GHHHIIIIHGD@HHHHHHHHGHHHHHHGIHHHIIIEHHGHHHHFGHHHHHEHHH@HIHGHHHIHGECHHHFHFHIIIIIIIIHIIIHHHHFGHHHIIIH?HHHIHEEHEHEHEHHHGIIHG?FHIHIIHECHCCFD1HIHHEHEHHHHHECHHEIIIHHIIHIGHHEGIHHHIIIIHIIHEHIGIIHCH?DHCHIHIIHHHHIHIHEIIIHCIIIIHHIDDDDA
@HISEQ:969:HM2KJBCX2:2:1101:21103:44186 2:N:0:ACTATGCA
TTCCCTTCTCCGCCCAACTATCCCTATTAATCATTACAGCGGTCCTAGAAACCAACAAAATAGAACCGATGTCCTATTCTATTATTCCATGCTAATGTATTCGAGCAAAGGCCTGCTTTGAACACTCTAATTTTTTCAAGGTAAAAGTCCTGGTTCCCCACTACACCCAATAAAGGACATAGGGTTCCCCAGAAGGAAAGACCCGACCGAATCCGTACGCTCGATTAGGAGGACAGATCAGCCAGGTCCAAGGTTCAACTACGAGCTTTTTAACGGCAACAACTTTAATATACGCTATTGGAGCTGGAATTACCGCGGCTGCTGGCACCAGACTTGCCCTCCAA
+
B00<D@<GHFHHDHHHHE?GCGCF1DGEHHHHIHHHHHE1/FHDC?GHHIHHEECEHHIIEHHHIHHGHDHD1D1<D1D?FG@F1FHEH?1<CFG@GHHGC@DGHIHHH@GECHIHHGBG?DGDHFGEFHEHIHHHHHHHHHHIFEGI8HE?HHG9HHHEHE<EEEHHHFHHHGHHDHIIHHCIH:H:FHHH?GIIIHFHHHDIHIHGHHIIGIHGIIIIIIIIIIIIHIIIIIIIIIGHIHGIIIFEFHGHGHEIHHHHDIIHIIIIHHHHHIHIIHHHHHIHHHIIHDHHIIIHEHHIGIIIIHIIIHHIIHHIIIIIIIIIIIIIIIIIIIIIIHHDBDDD
@HISEQ:969:HM2KJBCX2:2:1101:15528:43908 2:N:0:ACTATGCA
TTCCCTTCTCCGCCCAACTATCCCTATTAATCATTACGGTGATCCTAGAAACCAACAAAATAGAACCATGCCGTCCTATTCTATTATTCCATGCTAATGTATTCGAGCAAAATGCCTGCTTTAAACACTCTAATTTTTTCAAGGTAAAGGTCCTGGTTCCACATGACACCCAATTAAGGACATCATGCTTCTCCAGAAGGTGAGAAATCAACTGCGACAGTTCATACCCCTTAAGGCACGACCATCACGTCAATCCCGAAATTCAACTACGAGCTTTTTAACTGCAACAACTTTAATATACGCTATTGGAGCTGGAATTACCGCGGCTGCTGGCACCAACTTGCCCTCCAA
+
CDDDDIIIIIIIIIIHIIIIIIIIIIIIIIIIIIIHIIIIGIIEHIIHIIIHHHIIIIIHIIHEHIHIHIIIIHHIIIIHHIIIIGHIHHIIGIHIHIHIIHGHHHIIIIIHIIIIIHIHHIIIIIIIIIIIGIIIIIIIIIIIIIIIIIIIIIIIIIHIIIIIIIIHIHIIIIHIIIIIHIIIIIIIIIIHIIIIIIIIIIIIIIIHGIIIIIIIIIIIIHIIIIIIIIIIIIIIIIIIIIIIIIHIIHIIIIIIIIIIIIIIIHHHHHHEIIIIIIIIIIIIIIIIIIIIIIIIHIHHIIIIIIIIIIIIIIIIIIIIIIIIIIIIIIIIIHE1IIIIIIIIIIDDDDD
@HISEQ:969:HM2KJBCX2:2:1101:16420:44537 2:N:0:ACTATGCA
TTCCCTTCTCCGCCCAACTATCCCTATTAATCATTACATCGATCCTAGAAACCAACAAAATAGAATCGGATGTCCTATTTCATTATTCCATGCTAATGTATTCAAGCGTGAGCCTGCTTTAAACACTCTAATTTTTTCAAGGTAACAGTCCTAATTCCCCGTGACACCAAATTAATGGCATTACGGTTCTTTAGAAGGTGAGAAATCAATAATATCAGTACATACCAACGGCATGACCGAAACATTGATCCCGAAATTCAACTACGAGCTTTTTAACTGCAACAACTTTAATATACGCTATTGGAGCTGGAATTACCGCGGCTGCTGGCACCAGACTTGCCCTCCAA
+
DDDDBHHCHFFHHHIIIIIIIHHIHHIIIHIEHHHIHIIHHHDDCGCHHHHFHHHIIIIHHHIGHHHHHHIII1GGGHIIEHGHHII<1<GHFGHHHHIHHIIIIIIIIIIIHIHHHIIIIIIIHIIIHIHIIIIIIHIIIHIIIIIIHHHHHHHIGIHDIHHIHIIIIIIHIIIHFIIIIIIHHHIIIIIIIIIIIIIIIIIIIIIIIIIIIIIIIIHIIIIIIIIIIIHIIIIIIIIIIIIHHHIIIIIIIIIIIIIIIIIIIIIIIIIIIIIHIIIIIIIIIIIIIIIIIIIIIIIIHHIIIIIIIIIHGIIIIIIIIIIIIIIIIIIIIIIIIIIIIIDDDDD
@HISEQ:969:HM2KJBCX2:2:1101:12804:45528 2:N:0:ACTATGCA
TTCCCTTCTCCGCCCAACTATCCCTATTAATCATTACGTCAATCCTAGAAACCAACAAAATAGGATCAAACGTCCTATTTCATTATTCCATGCTAATGTATTCAAGCGTTAGCCTGCTTTAAACACTCTAATTTTTTCAAAGTAACAGTCCTGTTTCCCTGCAACACCAAATTAATGACATTACAGTTCTTCAAGAAGGAGGAACCAGTAAAGCCAGTACATACCAGAGGCACGACCAACCTACTAATCCCGAAATTCAACTACGAGCTTTTTAACTGCAACAACTTTAATATACGCTATTGGAGCTGGAATTACCGCGGCTGCTGGCACCAGACTTGCCCTCCAA
+
DDDDDIIIIIIIHIIIIIIIIIIIIIIIIHIIIIIIIIIIIIIIIIHHIGIIIIIIIIHIIIHEHIIIIIIIHHIHIIIIIIIIIIIHHHIIIIIIIGIIIIHIIIIIIIIIIIHIIIIIIIHHIHIIIHIIIIIIIIIIIIIIHIIIHIIIIIIIIIIHIIIIIIIIIIIIIIIIIIHIHIIIIIIIIIIIIIIIIIIIIIHIIIIIIIIIIIIIIIIIIIIIIIIIIIIIIIIIIHHIIIHHHIHHIIIIIIIIIIIIIIHIIIIIIIIIIIHIIIIIIIIIIIIIIIIIIIIIIIIIIIIIIIIIIIIIIIIIIIIIIIIIIIIIIIIIIIIIIIIIIDDDDD
@HISEQ:969:HM2KJBCX2:2:1101:15877:45879 2:N:0:ACTATGCA
TTCCCTTCTCCGCCCAACTATCCCTATTAATCATTACGTCGATCCTAAAAACCAACAAAATAGAATCAAACGTCCTATTTCATTATTCCATGCTAATGTATTCAAGCGCGAGCCTGCTTTAAACACACTAATTTTTTCAAAGTAACAGTCCTGATTTCCCGCGACATCAAATTAATGACATCGTGGTTCGTCAGAAGGTAGGAATCAATTTGACCAGTACGTACCGAGGCACGACCGATCAACTGATCCCGAAATTCAACTACGAGCTTTTTAACTGCAACAACTTTAATATACGCTATTGGAGCTGGAATTACCGCGGCTGCTGGCACCAGACTTGCCCTCCAA
+
DDDDDIIIIIIIIIIIIIHIHIHIIIIIIIIIIIIIIIIIIIIIIIIIIIIIIHIIIIIHHIHIIIHIIIIHHIIIIIIIIIHIIIIIGIIIHHIIIIIHIGHHIHIIIHIIIIIIIHIIIIIHIIIIIIIHIIIIIIIIIIIHIHHIIIIHHIIIIIIIIHIIGIIIGIHHHHGFHHIHFHHHIIIIIIEHIIIIIHGHEIHHGHIIHHHECHIHHHHIIIIIHHHHIHIHHHIHHHGHHHGFHHIIIIIIIIHIHIIIHHHHFFEHIIIIIIIIIIIIIIIIIIIIIIIIIIIIIIIIIIIIIIIIIIIIIIIIIIIIIIIIIIIIIIIIIIIIIIIIDDDDD
@HISEQ:969:HM2KJBCX2:2:1101:9202:45626 2:N:0:ACTATGCA
TTCCCTTCTCCGCCCAACTATCCCTATTAATCATTACGGTGATCCTAGAAACCAACAAAATAGAACCATGCCGTCCTATTCTATTATTCCATGCTAATGTATTCGAGCAAAAATGCCTGCTTTAAACACTCTAATTTTTTCAAGGTAAAGGTCCTGGATCCGCAAGACACCCAATTAAGGACATCAAGTTTCTCCAGAAGGTGAGAAATCAACAGCAACAGTTCATACCCCTTAAGGCACGACCATTACGTCAATCCCGAAATTCAACTACGAGCTTTTTAACTGCAACAACTTTAATATACGCTATTGGAGCTGGAATTACCGCGGCTGCTGGCACCAGACTTGCCCTCCAA
+
DDDDDIIIIIIIIIIHIIIGIIIIIHIIIIIIIIIIIIIIIIIIHHEEHHHHHIIHIIHHIIEEHIHIIIHGHHHIIGHIIIIHHIIIIHIIIIHIIIHHIHHIHIIIIIIIIIIIIIIIIIHHIHHIIIIIIIIIIIIHIHIIHHHHIIIIIIHIIHIIIHHIIIHHIIIIIIIIIHHGIIHIIIIIHHGIHIIIIIIGIIIIIIIIIIIIIIIIIIIIIIIIHHHIIIIIIIIIIIIIIIIIIIIIIIIHIIIIHIIIIIIIIIIIIIIIIIIIIIIIIIIIIIIIIIIIIIIIIIIIIIIIIIIIIIIIIIIIIIIIIIIIIIIIIIIIIIIIIIIIIIIIIIIIDDDDD
@HISEQ:969:HM2KJBCX2:2:1101:10363:46069 2:N:0:ACTATGCA
TTCCCTTCTCCGCCCAACTATCCCTATTAATCATTACGTTGATCCTAGAAACCAACAAAATAGAATCGAACGTCCTATTTCATTATTCCATGCTAATGTATTCAAGCGCGTGCCTGCTTTAAACACTCTAATTTTTTCAAAGTAACGGTCCTGATTCCCCACGACACCAAATTAATGACATCATGGCTCCTCAGAAAGGAGAAACCAATAACACCAGTACATACCAGAGGCATGACCGACGTATTGATCCCGAAATTCAACTACGAGCTTTTTAACTGCAACAACTTTAATATACGCTATTGGAGCTGGAATTACCGCGGCTGCTGGCACCAGACTTGCCCTCCAA
+
CDDDDIIIIIIIIIIHIIIIIHIEHFHIIIIIIIIIIHHHHIIHFIIIIIIIIIIIIIHHHHCHIIIHIIIIIIIIHIIIIIIIIIHHI?FEHHIIIIIIIIIHIHHIIIIHIIIIIIIIIIIIIIIIIIIIHIIIIIIIIIIIIIIIHIIIIIIIIIHHIIIIIIIIHHIHHHHHIIIIIIIIIIIIIIHIIIIIIIIIIIIIIIIIIHHIIIIIIIIIIIIIIIIIIIIHIIHIIIIIIIHHHIIIIIIIIIIHIIIIIIHIHEIIIIIIIIIIIIIIIIIIIHIIIIIIIIIIIIIIIIIIIIIIIIIIIIIIIIIIIIIIIIIIIIIIIIIIIIIIIDDDDD
@HISEQ:969:HM2KJBCX2:2:1101:8377:45751 2:N:0:ACTATGCA
TTCCCTTCTCCGCCCAACTATCCCTATTAATCATTACGTCGATCCTAGAAACCAACAAAATAGAATCAAACGTCCTATTTCGTTATTCCATGCTAATGTATTCAAGCGTGAGCCTGCTTTAAACACTCTAATTTTTTCAAAGTAACAGTCCTGATTCCCCATGACACCAAATTAATGACATCATGGTTCGTCAGAAGGTAGGAATCAATAATACCAGTACGTACAATAGCACGACCAATAAATTGATCCCGAAATTCAACTACGAGCTTTTTAACTGCAACAACTTTAATATACGCTATTGGAGCTGGAATTACCGCGGCTGCTGGCACCAGACTTGCCC
+
DDD@@GFHHEHHDE<EHHFH@CGHIIIHHHHHEGHHCHCEHHIHHHHIICHHIGIIIIGEHH@GHIIIHIIIFHHHHGHHFHCFHHFH?@EGHHHHCHHIIHHHHGIHHHCHHGEDEEHHHGHIHFIHHHIIIIIIHHHHIHIHHIIIHIHIHHHHHHHHICHHHHIIIIIHHHHHIIIHFIIHGHIHHIHIIIHIHHIIIIIHHHIIIIHHHHIIIIIIIIIIIHHHIIIHHHGHHHEIIHEIIHHIIIIIIHIHIIIHHHHHFIIHHIIIHFHHHHHIIHFIHHIIHIIHHIIIIIIIIHIIHIIIIIIHIIIIIIIIIHIIIIIIIIIIIIIDDDDD
@HISEQ:969:HM2KJBCX2:2:1101:9398:45751 2:N:0:ACTATGCA
TTCCCTTCTCCGCCCCACTATCCCTATTAATCATTACGGTGATCCTAGAAACCAACGAAATAGAATCAGTCCGTCCTATTTCATTATTCCATGCTAATGTATTCAGACGATAGTCTGCTTTAAACACTCTAATTTTTTCAAAGTAACAGTCCTGATTTCCAACCACACCAAATAAATGGCATGAAAGTTCCTCAGAAGGTAGAGATCCATCTCACCAGTACAGACAATTAAGCCTGACCAATGGGTAGACCCCGAAGTTCAACTACGAGCTTTTTAACTGCAACAACTTTAATATACGCTATTGGAGCTGGAATTACCGCGGCTGCTGGCACCAGACTTGCCCTCCAA
+
DDCDDIIIIIGIIIIIIIIIIIIIIIIIIIIIHIIIIIIIIIIHHHIIIIIIIIIIIHHHIIIHIIIIHIHIIIIIIIIHIHIIHHIIHHIHEHHIIIIIIIIIIIIIIIIIIIIIIHIIIIIIIIIIIIIIHIIIIIIIIIIIIIIIIIIIIIIIGIIIIIIHHGHIIHHIIIIIIIIIIHIIIIIIIIIIIIIIIHIIIIIIIIIIIIIHIIIIIIIIIIIIIIIIIIIIIIIIIIIIIHIHIHDIIIIHIIIIIIIIIIIIIIIIIIIIIIIIIIIIIIIIIIIIIIIIIIIIIIIIIIIIIIIIIIIIIIIIIIIIIIIIIIIIIIIIIIIIIIIIGIIDDDDD
@HISEQ:969:HM2KJBCX2:2:1101:18820:46016 2:N:0:ACTATGCA
TTCCCTTCTCCGCCCAACTATCCCTATTAATCATTACGGTGATCCTAGAAACCAACAAAATAGAACCATGCCGTCCTATTTTATTATTCCATGCTAATCTATTCAAGCACTAGCTTGCTTTAAGCACTCTAATTTTTTCAAGGTAATAGCTCTGCTTCCCCAACGCACCAAATTAATGGCATGAAGGTTATTCAGAAGGTAAGAATCCATCAAATCAGTACGAACAGTGAAGCCCGACCGATAGACAGATTCCGAAATTCAACTACGAGCTTTTTAACTGCAACAACTTTAATATACGCTATTGGAGCTGGAATTACCGCGGCTGCTGGCACCAGACTTGCCCTCCAA
+
DDDDDIIIIIHIIIIIIIIHIIIIIIIIIHHHIIIIIIIIIHIIIIIHGEHEHHIIHHIFHHHHIHHHIHFHIGHIIHIIIIIIIIHIIIHHFHHEHHIHHEHIHHHIHHHIIHIIIIIIIIIIHHHIIIIHHHIHIIHIIIIIIIIIHIIHIIHIIHIIIIHIIIIIIIIIHHIIHIIIIIIIIIIHIIIIIIIIIIGIIIIIIIIHIIIIIIIIIIIIIIIGIIIIIIIIIIIIIIIIIIIGIHDHIIIIIIIIIIIIIIIIIIIIIIIIIHIIIIIIIIIIIIIIIIIIIIIIIIIIIIIIIIIIIIIIIIIIIIIIIIIIIIIIIIIIIIIIIIIIIIIDDDDD
@HISEQ:969:HM2KJBCX2:2:1101:3634:46116 2:N:0:ACTATGCA
TTCCCTTCTCCGCCCAACTATCCCTATTAATCATTACGGTGGTCCTAGACCAACAAAATAGAACCAACGTCCTATTCTATTATTCCATGCTAATCTATTCAAGCAAAAGCCCGCTTTAAACACTCTAATTTTTTCAAGGTAATGGTCCTGGTTCCCCGACACACCCAATAAAGGACATACCGGCTCACCAGAAGGATAGACCCGACAGCAGAACAGTACTCGCCAGAGACGGACCGTCCGGTCAGGCCTAAAATTCAACTACGAGCTTTTTAACTGCAACAACTTTAATATACGCTATTGGAGCTGGAATTACCGCGGCTGCTGGCACCAGACTTGCCCTCCAA
+
DDDDDHHHHHIIIIIHHIIIIHGHHIIIHIIEHIIHIIIIICHHHIEHHIHHIIIIHEHHHHIIGIIIIIIIIIICFHHIIIIHFHI@FHHIIHHIIGHHHDCHHIIIIHIIIIIIIIIHHIHEHIIIIIIHIHIHEIIIHIIIHHHHFHGHIIIIHIIHIIIIIIIIIIIIIHIIIIIGIIHIIIIHHIIIIIIIIHIIHHIIIIIIIIIIIHHIIIIIIIIIIIIIIIIIIHIIIIIIIHHIIHEHIIIIIIIIIIIIIIIHGIIIIIIIIIIIIHHIIHIIHIIIHIHIIIIHHFDIIIIIIIIIIIIIIIIIIIIHIIIIGIIIIIIHIIIIIIIDCDDD
@HISEQ:969:HM2KJBCX2:2:1101:17629:46436 2:N:0:ACTATGCA
TTCCCTTCTCCGCCCAACTATCCCTATTAATCATTACGTCGATCCTAGAAACCAACAAAATAGGGTCAAACGTCCTATTTCATTATTCCATGCTAATGTATTCAAGCGTGTGCCTGCTTTAAACACTCTAATTTTTTCAAAGTAACGGTCCTGATTCCCCATGACACCAAATTAATGACATCACAGTTCGTCAGAAGGTAGAAATCAATAATACCAGTGCATACCAGAGGCACGACCAATATATTGATCCCGAAATTCAACTACGAGCTTTTTAACTGCAACAACTTTAATATACGCTATTGGAGCTGGAATTACCGCGGCTGCTGGCACCAGACTTGCCCTCCAA
+
DDDDDIIIIIIIIIIIIHIIIGIIIIII@HIIIIIIIGHIIIIIIIIGIIHHIIIIIFFHIFHHIIIIIIIIIIHIIIHIIIIIGHHHHIGHHHHHIIIIHHHIIIIHIIHIIIIIIIIIHHHHHIIIIIIIIIIHIIIHIIIIIIIIIHIIHHHIIIHIIIIIIIHIHIIHIIHIHIIHIIIIIIIIIIHHIIIIIIIIIIIIIIIIIIIIIIIIIHIIIIIHIIIIIIIIIIIIIIIIIIIIH+HIIHIIIIIIIIIIIIIIIIIIIIIIIIIIIIIIIIIIIIIIIIIIIIIIIIIHHIIIIIIIIIIIIIIIIIIIIIIIIIIIIIIIIIIIIIIIIDDDDD
@HISEQ:969:HM2KJBCX2:2:1101:8095:46888 2:N:0:ACTATGCA
TTCCCTTCTCCGCCCAACTATCCCTATTAATCATTACTTTGGTCCTCAAACCAACAAAATAAAACCAAAGTCCTATTCTATTATTCCATGCTAATGTATCCAAGCAAACGCCTGCTTTGAACACTCTAATTTATTCAAAGTAAACCCTTGGAGTCCTGCTGTTGCAGGCCCCCAAGTATAGGGAAACCCCGAAAAGTACTTGCAACGCAAGACCAGTCGGACAATCCCGAAGTTCGACTACGAGCTTTTTAACTGCAACAACTTTAATATACGCTATTGGAGCTGGAATTACCGCGGCTGCTGGCACCAGACTTGCCCTCCAA
+
DDDDCIIIIIIIIIIIIIIIIIIIIIIIIIIIIIIIIIIIIIIIIHIHIIIIHGIIIHHHHIIIIIGIIIIIIIIIIIIIIIIIIHIIIIHHFIIIIIIHIIIIIIIIIHIIIIIIIIIIIIIIIIIIIIHIHIIIIIIIIIIIHIIIIHHHHIIIIIIIIIIIIIIIIIIIHIIIIHIIIIIIIIIIIIHIIIIIIIIIIIIIIIIIIIIIIIIIIIIHIIIIIIHIHIIIIIIIIIIIIIIIIIIIIIIIIIIIIIIIIIIIGIIIIIIIIIIIHIIIIIIIIIIIIHIIIIIIIIIIIIIIIIIIIIHIIIIIIIDDDDD
@HISEQ:969:HM2KJBCX2:2:1101:3381:46707 2:N:0:ACTATGCA
TTCCCTTCTCCGCCCAACTATCCCTATTAATCATTACGTCGATCCTAGAAACCAACAAAATAGGATTAACGTCCTATTTCATTATTCCATGCTAATGTATTCAAGCGTTAGCCTGCTTTAAACACTCTAATTTTTTCAAAGTAACAGTCCTGATTTCCCGCAACACCAAATTAATGACATCACGGTTCGTCAAGAAGGAGGAATCAGTAAAGCCAGTACATACCGAAGGCATGACCAACTTACTAACCCCGAAATTCAACTACGAGCTTTTTAACTGCAACAACTTTAATATACGCTATTGGAGCTGGAATTACCGCGGCTGCTGGCACCAGACTTGCCCTCCAA
+
@BDD@HCGEHIDHHIGIIHGHIE?FHDGD@GCEHHEHHHHHIIE=GEFHHHHC?GHHIFHCCHFHCFCEFHIICEFHEEHEFE@HH@C1DCEGHIIIHHHHHFHHGGFGHHHHCGHHIIHIIGFFHEHHIIHIIHHIFHIIIHHFIHIHGIIIIHIGHGHHFIHGIHGIHDIHIHHI:HFHHIIIIII;HHHIIIIIHHIIIIIIIHHHIIIHHIHGIIHEIHEGIIHHIGHIIIIHHIHGEF@IHIIIHHFCIHIIHHIHHIIIIIIHIIHHHIIIIHIIIIHFHGIIIIIIIIIHF<CIIIHIIIIHH?IIIIIIIIIIIHHIIIIIIIIHIIIIIIHDCDDD
@HISEQ:969:HM2KJBCX2:2:1101:11438:46810 2:N:0:ACTATGCA
TTCCCTTCTCCGCCCAACTATCCCTATTAATCATTACGTCGATCCTAGAAACCAACAAAATAGAATCAAACGTCCTATTTCATTATTCCATGCTAATGTATTCAAGCGTGAGCCTGCTTTAAACACTCTAATTTTTTCAAAGTAACAGTCCTGATTTCCCACAACACCAAATAAATGACATCATGGTTCGTCAGAAGGGAGAAACCAACAATACCAGTACGTACCGAGGCACGACCGACATGATGGTCTCGAAATTCAACTACGAGCTTTTTAACTGCAGCAACTTTAATATACGCTATTGGAGCTGGAATTACCGCGGCTGCTGGCACCAGACTTGCCCTCCAA
+
DDDDB@FHHIIIIHHIIIHHHIGHHHIEHHEFHHIHHIHIHHIHIIIHIIIIIIIHHIIG@HDEHFHHEHHIEEHHIHIIIIIHHIIHEHHIIGHHHHHHIHIIIIIIIIIGCHIIHIIIIHIIIIHHIIIIIIHHHIHIIIHHHHIIHIIHIHHIIIIIHHHCIHHHIIHIIHIIHHHIHHIIIIHIIIIHIIIIIIIIIIIIHHIIIHIHHIIIIHIIIIIII<IIIIHIIIIIIIIIIHGGIIIIIIIIIHIIIIIIIIIIIIIIIIIGIIIHIIIHHIIIIIIIIIIIIIIIIIIIIIIIIIIIIIIIIIIIIIIIIIIIIHIIIIIIIIIIIIIIDADDD
@HISEQ:969:HM2KJBCX2:2:1101:14531:47815 2:N:0:ACTATGCA
TTCCCTTCTCCGCCCAACTATCCCTATTAATCATTACGTCAATCCTAGAAACCAACAAAATAGGATCAAACGTCCTATTTCATTATTCCATGCTAATGTATTCAAGCGTTAGCCTGCTTTAAACACTCTAATTTTTTCAAAGTAACAGTCCTGTTTCCCTGCAACACCAAATTAATGACATTACAGTTCTTCAAGAAGGAGGAACCAGTAAAGCCAGTACATACCAGAGGCACGACCAACTTACTAATCCCGAAATTCAACTACGAGCTTTTTAACTGCAACAACTTTAATATACGCTATTGGAGCTGGAATTACCGCGGCTGCTGGCACCAGACTTGCCCTCCAA
+
DDDDDIIIHIHIIHHHIIIIIHHIIIIIIIIIHHIIIIIHIIIHIIIHHHHIIIHIIIIIIIHHEHIIIIHFEHIIHHHHHIIIGIIGHICHGHHHIIHHIHIHIIIIIIHIIIIIHIIIIIIIIIIIIIIIIIIIIIIIIIHIIHIIIIIIIIIIIIIIIIIIIIIIIIIIIIIIIIIIIIIIIIIIIIIIIIIHIIIIIIIIIIIIIIIIIHGIIIHIIIIIIIIHIIIIIIHIIIIIIIIHHIIGIIIIIIIIIIHIIIIIIIIIIIIIIIIIIIIIIIIIIIIIIIIIIIIIIIHIHIIIIIIIIIIIIIIIIIIIHIIIIIIIIIIIIIIIIIIIIDDDDD
@HISEQ:969:HM2KJBCX2:2:1101:4665:48301 2:N:0:ACTATGCA
TTCCCTTCTCCGCCCAACTATACCTATTAATCATTACGGTGATCCTAGAAACCAACAAAATAGAACCATGCCGTCCTATTCTATTATTCCATGCTAATGTATTCGAGCAAAATGCCTGCTTTAAACACTCTAATTTTTTCAAGGTAAAGGTCCTGGTTCCACATGACACCCAATTAAGGACATCGAGTTTCTCCAGAAGGTGAGAAATCAACAGCAACAGTTCATACCCCTTAAGGCACGACCATTACGTCAATCCCGAAATTCAACTACGAGCTTTTTAACTGCAACAACTTTAATATACGCTATTGGAGCTGGAATTACCGCGGCTGCTGGCACCAGACTTGCCCTCCAA
+
DCDDDHIIIIIIIIIIIIIIIIIIIIIIIIIIIIIIIIIIHIIHIIIIGIIIIIIIEHFHIIHHHIIHIEHHEHHGHIIHHIHIIIIHHHFHGHHHIIIIIGIIIIHHIHHGHIHIIIIIIIIIIIIIIIIIIIIIIIIIIIIHIIIIIIIHIIIHHIIIIIIIIHIIIIIIIIIIIIHIIIIIIIHIHIIIHIIIIIIIIIHIIIIIIIIIGIHHIIHIIIIIIHIIIIIHIIIIIIIIIHIIIIIIIHIIIIIHIIIIIIIIIIIIIIIIIIIIIIIIIIIIIIIIIIIIIIIIIIIHIIIIIIIIIIIIIIIIIIIIIIIIIIIIIIIIHIIIIIIIIIIIIHIDDDDD
@HISEQ:969:HM2KJBCX2:2:1101:12757:48142 2:N:0:ACTATGCA
TTCCCTTCTCCGCCCAACTATCCCTATTAATCATTACGTCAATCCTAGAAACCAACAAAATAGGATCAAACGTCCTATTTCATTATTCCATGCTAATGTATTCAAGCGTTAGCCTGCTTTAAACACTCTAATTTTTTCAAAGTAACAGTCCTGTTTCCCTGCAACACCAAATTAATGGCATTACAGTTCTTCAGAAAGGAGGAATCAGCGAAGCCAGTGCATACCAGTGGCACGACCAACCTGCTGACCCCGAAATTCAACTACGAGCTTTTTAACTGCAACAACTTTAATATACGCTATTGGAGCTGGAATTACCGCGGCTGCTGGCACCAGACTTGCCCTCCAA
+
DDDDDIIIIHIIIIIIIIIIIIIIIHIIIIIIIIIIIHHIIIIHIIIIIIIIIIIIIIIIIIEHIHIIIIIIIIIIIIIIIIIIIIIHHIIIIIIIIHIIIIIIIIIIIHIIIIIIIIHIIIIIIIIIHIIIIIIHIIHIIIHIIIIIIIIIIIIIHIIHIIIIIIIIIHIHHIIIHIIIIIIIIIIIIIIIIIIIIIIIIIIIIIIIIIIIIIIIIIIIIIIIIIIIIHIIIIIIIIIIIIIHHIIIIIIIIIIIIIIIIIIIIIIIIIIIIIIHIIIIIIIIIIIIIIIIIIIIIIIIIIIIIIIIIIIIIIIIIIIIIIIIIIIIIIIIIIIIIIIIIDDDDD
@HISEQ:969:HM2KJBCX2:2:1101:13686:48656 2:N:0:ACTATGCA
TTCCCTTCTCCGCCCAACTATCCCTATTAATCATTACGTCGATCCTAGAAACCAACAAAATAGGGTCAAACGTCCTATTTCATTATTCCATGCTAATGTATTCAAGCGTGTGCCTGCTTTAAACACTCTAATTTTTTCAAAGTAACAGTCCTGATTCCCCATGACACCAAATTAATGACATCACAGTTCGTCAGAAGGTAGAAATCAATAATACCAGTTCATACCAGAGGCACGACCAATATATTGATCCCGAAATTCAACTACGAGCTTTTTAACTGCAACAACTTTAATATACGCTATTGGAGCTGGAATTACCGCGGCTGCTGGCACCAGACTTGCCCTCCAA
+
DBDDDIIIIIHIIIIIIIIIIIIIIIIIIIIIIIIIIIIIIIIHIIIIIIHHHIIIGHHHIIHIIIGHHIIIIHIHIIIIIIIIHHIIHHHGIIIIIIIIHIHIIIIHHIIIIIIIIIIIIIIHIIIIIIHIIIIHIIIIIIIIIIHIIIIHIHIIIEHHIHIHIIIIIIIIHIIIHIIIIIIIIHIHHIHHIHIHIIIHIIIIIIIIIIIIIIIIIIHIIIIIIIIIIIIIIIIIIIIIIHHHHIIIIIIIIIIH?IIHHIIIIIIIIIIIIIHIIIIIIIIIIIHIIIIIIIIIHHGDFIIIIIIIHIIIIIIIIIIIIHIIIIIIIIHIIIIIIIIIIDDDDD
@HISEQ:969:HM2KJBCX2:2:1101:5771:48954 2:N:0:ACTATGCA
TTCCCTTCTCCGCCCAACTATCCCTATTAATCATTACGTCGATCCTAGAAACCAACAAAATAGAATCAAACGTCCTATTTCGTTATTCCATGCTAATGTATTCAAGCGTGAGCCTGCTTTAAACACTCTAATTTTTTCAAAGTAACAGTCCTGATTCCCCAAGACACCAAATTAATGACATCATGGTTCGTCAGAAGGTAGGAATCAATAATACCAGTACGTACAATAGCACGACCAATAAATTGATCCCGAAATTCAACTACGAGCTTTTTAACTGCAACAACTTTAATATACGCTATTGGAGCTGGAATTACCGCGGCTGCTGGCACCAGACTTGCCCTCCAA
+
DDDDAIHIIIIIIIIIIIIIIIIIIIIIHIHHIIIIHIIIICHIIIGIGHIIIIIHIIIEHHI?CFHHHHIIIHIIIIIIIIIIHIIHIIIIIIIIIHIIIHHIIHIIHHHIHHIIIIIIIIIIIIIIIIHHIIIIIIIHIIHHIIIIIIIIIIIIIIIIIIIHIIIHHIIIIIIIIIHIIIHIIIIIIGHIIIIIIIIIIIIIHHIIIGIIIIIHIIHIIIIIIIHIIIIIIIIHIIIIIIHHIIIIIHIIIIIIIIIIIHHIIIIIHIIIIIIIIIIIIIHIHIIHIIIIIIIIIIIIIIIIHIIIIIIIIIIIIIIIIIIIIIIIIIIIIIIIIIIHDDDDD
@HISEQ:969:HM2KJBCX2:2:1101:19639:49446 2:N:0:ACTATGCA
TTCCCTTCTCCGCCCAACTATCCCTATTAATCATTACGTCAATCCTAGAAACCAACAAAATAGGATCAAACGTCCTATTTCATTATTCCATGCTAATGTATTCAAGCGTTAGCCTGCTTTAAACACTCTAATTTTTTCAAAGTAACAGTCCTGTTTCCCTGCAACACCAAATTAATGACATTACAGTTCTTCAAGAAGGAGGAACCAGTAAAGCCAGTACATACCAGAGGCACGACCAACCTACTAATCCCGAAATTCAACTACGAGCTTTTTAACTGCAACAACTTTAATATACGCTATTGGAGCTGGAATTACCGCGGCTGCTGGCACCAGACTTGCCC
+
DDDDDIIIIHCHIHIIIIIHIEHHHIIIIIIIIIIHHIIFFEHIHIII1FHHIHIFIIFHHFEHHHHIIIHIHFGHIIIIGFHIIGIGFEHGHGIHIGHIIIHIHHHHHHIIIFHHIIHHHGEFHIHHHIFHHIIHEHIGIGIHIHIIIGHHHHHHHIIIIIIIIIHHHGHHIIIIHIIHIIHHIIIIHEHHHIIIIIIIIHHEIGIIHHIIIHEIHIIIHHIIHHHIHHHIIIIIHHDCHHIIIIHHIHG@HIIIHIHHHHHIIHIIIIIIIIHIHHIIIHHIIHHHIIHHGDHHHHIHHIIIIHHFGIHHIIIIHIIIIIHIIIIIIIIIIIIIDDDDD
@HISEQ:969:HM2KJBCX2:2:1101:19001:49646 2:N:0:ACTATGCA
TTCCCTTCTCCGCCCAACTATCCCTATTAATCATTACATCGATCCTAGAAACCAACAAAATAGAATCGGATGTCCTATTTCATTATTCCATGCTAATGTATTCAAGCGTGAGCCTGCTTTAAACACTCTAATTTTTTCAAGGTAACAGTCCTAATTCCCCGTGACACCAAATTAATGGCATTACGGTTCTTTAGAAGGTGAGAAATCAATAATATCAGTACATACCAACGGCATGACCGAAACATTGATCCCGAAATTCAACTACGAGCTTTTTAACTGCAACAACTTTAATATACGCTATTGGAGCTGGAATTACCGCGGCTGCTGGCACCAGACTTGCCCTCC
+
DDDDDIIIIHIIHIIIIIIIHIGIIHIHHIIIIHIIHHIIIHHIIIIIGHIIHIHHHIIEHEHIIHIHHIGHIHIHHHIIIIII?GIHHHHIIIHHIIIIIIHIIIHIIIIIIIIIIIHHIHHHIIIIIIHHIIIIIIIIHHHHIIIIIHIIIHIIIIIHHIIIIIHIIIIIIIIHHFIIIIIIIIHHIIIIIIIIIIIIIIIIIIIIHHHIIIIIIIIIIIIIIIIIIIIIIIIIIHIIIHHHIIIIHIIIIIIIIIIIIIIIIIIIIIIIIIIHIIIIIIIIIIIIIIHIIIIIIIIIIIIIIIIIIIIIHIIIIIIIIIIIIIHIIIIIIIIHGIIIDDDDD
@HISEQ:969:HM2KJBCX2:2:1101:10147:49579 2:N:0:ACTATGCA
TTCCCTTCTCCGCCCAACTATCCCTATTAATCATTACGGTGATCCTAGAAACCAACAAAATAGAACCATGCCGTCCTATTCTATTATTCCATGCTAATGTATTCGAGCAAAATGCCTGCTTTAAACACTCTAATTTTTTCAAGGTAAAGGTCCTGGTTCCACATGACACCCAATTAAGGACATCATGCTTCTCCAGAAGGTGAGAAATCAACTGCGACAGTTCATACCCCTTAAGGCACGACCATCACGTCAATCCCGAAATTCAACTACGAGCTTTTTAACTGCAACAACTTTAATATACGCTATTGGAGCTGGAATTACCGCGGCTGCTGGCACCAGACTTGCCCTCCAA
+
CDDDDIIIIIIIIIIIIIIIIIIIIIIIIIIIIIIIIIIIIIIIIIIIIIIIIIIIIIIGHIIIGIIHHHFHIIIHIIIIHIIIIIIIIIIIIIIIGIIIIHIHIIIHIIIIIIIIIIIIIIHFHHIIIIIIIHHHIIHIIHIIIIIIIIIIIHIIIIIIIIIIIIIIIIIIIIIIIIIIIIIIIIIIIIIIIIIIIIIIIIIIIIIIIIIIIIIIIIIIIHIIIIIIIIIIIIIIIIIIIIIIIHIIIIHIIIIIIIIIIGIIIIIHFIIIIIIIIIIIIIIIIIIIIIIIIIIIIIIIIIIIIIIIIIIIIIIIIIHIIIIIIIIIIIIIIIIIIIIIIIIIIIIDDDDD
@HISEQ:969:HM2KJBCX2:2:1101:17151:50028 2:N:0:ACTATGCA
TTCCCTTCTCCGCCCAACTATCCCTATTAATCATTACAGCGGTCCTAGAAACCAACAAAATAGAACCATGCCGTCCTATTTTATTATTCCATGCTAATCTATTCAAGCACAAGCCTGCTTTAAGCACTCTAATTTTTTCAAGGTAATAGCTCTGCTTCCCCAACGCACTAACTTAATAGCATGCTGGTTATTCAGAAGGTAGGAATTCATCAGGCCAGTGCGGACAGTGAAGCCCGACCAACCGACAAACTCCGAAATTCAACTACGAGCTTTTTAACTGCAACAACTTTAATATACGCTATTGGAGCTGGAATTACCGCGGCTGCTGGCACCAGACTTGCCCTCCAA
+
DDDCDIIIIIIIIIIIIIIIHEHHIIIIIIIIIIIIIIHIIIIIIIHIIEHIIIIHIHIEHIIHHHIIIIGFHIIIIIIIIHHIIHIIIGHIHGHIIIIHGIIIIIIIIHIIHIIIIIIHIIIGIIIIIIIGIIIIIIIHIIIHIIIIIIHIIIIIIIIIHHHIIIIIIIGIIIHHIIIHIIIIIIIIIHHIIIIIIIIIIIIIIIIIIIIIIIIIIIIIIIIIIII=IIIIIIIIIIIIIIIIIHGIHIIIIIIIIIIIIIIIIIIIIIIIIIIIHIIIIIIIIIIIIIIIIIIIIIIIIIIIIIIIIIIIIIIIIIIIIIIIIIIIIIIIIIIIIIIIIIIDDDDD
@HISEQ:969:HM2KJBCX2:2:1101:5340:50896 2:N:0:ACTATGCA
TTCCCTTCTCCGCCCAACTATCCCTATTAATCATTACGTCAATCCTAGAAACCAACAAAATAGGATCAAACGTCCTATTTCATTATTCCATGCTAATGTATTCAAGCGTTAGCCTGCTTTAAACACTCTAATTTTTTCAAAGTAACAGTCCTGTTTCCCTGCAACACCAAATTAATGACATTACAGTTCTTCAAGAAGGAGGAACCAGTAAAGCCAGTACATACCAGAGGCACGACCAACCTACTAATCCCGAAATTCAACTACGAGCTTTTTAACTGCAACAACTTTAATATACGCTATTGGAGCTGGAATTACCGCGGCTGCTGGCACCAGACTTGCCCTCCAA
+
DDDDDIIIIIIIIIIIIIIIIIIIIIHIIIIIIHIIIIIIIIIIIIIIHHIIIIIIIIIIIIIHEHIIIIIIHIIIIIGIIHIIIIIIIIIIIIIIIIIIIHIHIHIIIIIIHIIIIIIIIIHIHHIIHIHIIIIIIIHIIIIIIIIIHIIIIIIHIFIIIIIIIIIIIIHHIIIIIIIIIIIIIIIIIIIIHIIHIIIIIHIHIIIIIIIIIIIIIIIIIIIIGIIIIIIIIIIIIIIIIIIIGIIIIIIIIIIIIIHIIIHIIIIIHIIIIIIIIIIIIIIIHHGIIIIIIIIIIIIHHIIIIHIIIIIIIIIIIIIIIIIIIHIIIIIIIIIIIIIIIDDDDD
@HISEQ:969:HM2KJBCX2:2:1101:7586:51344 2:N:0:ACTATGCA
TTCCCTTCTCCGCCCAACTATCCCTATTAATCATTACGTCGATCCTAGAAACCAACAAAATAGAATCAAACGTCCTATTTCATTATTCCATGCTAATGTATTCAAGCGTGAGCCTGCTTTAAACACTCTAATTTTTTCAAAGTAACAGTCCTGATTCCCCACAACACCAAATAAATGACATCATGGTTCGTCAGAAGGGAGAAACCGACGATGCCAGTACGTACCGAGGCACGACCAACATGATGGTCCCGAAATTCAACTACGAGCTTTTTAACTGCAGCAACTTTAATATACGCTATTGGAGCTGGAATTACCGCGGCTGCTGGCACCAGACTTGCCCTCCAA
+
<D<D@F1D?FCH0E<CCH1F?C@HH@HIICG@G1FFHE<GHCHC@HEE111C@FHCEGE<FH11CCHF1<@0D1<D1@<<1DGHIHE<1CGH1C<FEHHHF?HDEGIHIIHHHGG1EIIIHHHIHEGEE1HGIIHHA@HHFHFHHIGHHEIIIHEGCE0DIIIHGF?IIHFHHHCFCFHGEFGHHAHHHH?FIIIHHIIHH@IIHHIHHIIIIHIIDIHIIH@HGFHFGIIHHHHCHFHEHHHEHHGHEGGFIHIIHIIIIIHHEHG@EHIHIIHEHHEIIIIHIIIIIHHHHHHGIIIIHHEHHHFC@IIIHHDHIIHHHHHHHFGFC@CHHGIHIHEHADAB@
@HISEQ:969:HM2KJBCX2:2:1101:3484:51735 2:N:0:ACTATGCA
TTCCCTTCTCCGCCCAACTATCCCTATTAATCATTACGTCAATCCTAGAAACCAACAAAATAGGATCGTCGTCCTATTTCATTATTCCATGCTAATGTATTCAAGCGTTAGCCTGCTTTAAACACTCTAATTTTTTCAAAGTAACAGTCCTGTTTCCCCGCAACACCAACTTAATGGCATTACGGTTCTACAAGAAGGAGGAATCAGCAAAGCCAGTGCATACCAGTGGCACGACCAACTTGCTGACCCCGAAATTCAACTACGAGCTTTTTAACTGCAACAACTTTAATATACGCTATTGGAGCTGGAATTACCGCGGCTGCTGGCACCAGACTTGCCCTCCAA
+
DDDBDIIIIIIIIIIIIIIIIIIIIIIIIIIGIIIHIIIIIIIHHIHHHFHIHIHIGIHIHHHHIIIIIIIIIHIIIHIIIIIIIIIGHIIIHHIIIIIIIIHIIIIIIIIIIIIIIIIIIIIIIHHHIIIIIHIIIIIIIIIIIIIIIIIIIIIIIIIIIIIIIIIIIHIIIIHIIIIIIIHIIIIIIIIIHIIIIIIIHIIIIIIIIIIIIIIIIIIIIIIIIIIIIIIIIIIIIHHHIHHHIIIIHIIIIIHGIIIIIIIIIIIIIIIIIIIIIIIIIIIIIIIIIIIIIIIIIIIIIIIIIIIIIIIIIIIIIIIIIIIIIIIIIIIIIIIIIIIIDDDDD
@HISEQ:969:HM2KJBCX2:2:1101:7403:51911 2:N:0:ACTATGCA
TTCCCTTCTCCGCCCAACTATCCCTATTAATCATTACGTCAATCCTAGAAACCAACAAAATAGGATCAACGTCCTATTTCATTATTCCATGCTAATGTATTCAAGCGCGAGCCTGCTTTAAACACTCTAATTTTTTCAAAGTAACAGTCCTGATTCCCCACCACACCAAATTAATGACATGATGGTTCGTCAGAAGGTAGAAATCAGTAACACCAGTACGTACCGAAGGCACGACCAGCGTACTAATCCCGAAATTCAACTACGAGCTTTTTAACTGCAACAACTTTAATATACGCTATTGGAGCTGGAATTACCGCGGCTGCTGGCACCAGACTTGCCCTCCAA
+
DDDADIIIIIIIIIIIIIIIIIIIIIIIIIIIIIIIIIIIIIIIIIIHIIIIIIIIHIHIIIHHIIIIIIHHIIIIIIIIIIIIIIIFHIHHIHIIIIIIIHIIIIIIIGIHIIIIIIIIIIIIIIIIIIIIIIIIIIHIIIHIIIIIIIHHIIIIIIIIHIIIHHIIIIIIIIHHHIIIIIIIIIIIIIIIIIIIIIIIIIIIIIIHIIIIIIIIIIIIIIIIIIIIIIIIIIIIIIIIIIIHIIIIIIIIIIIIIIIIIIIIIIIIIIIIIHIIIIIIIIIIIIIIIIIIIIIIIIIIIIIIIIIIIIIIIIIIIIIIIIIIIIIIIIIIIIIIIIIIDDDDD
@HISEQ:969:HM2KJBCX2:2:1101:9827:52860 2:N:0:ACTATGCA
TTCCCTTCTCCGCCCAACTATCCCTATTAATCATTACGTCGATCCTAGAAACCAACAAAATAGAATCAAACGTCCTATTTCATTATTCCATGCTAATGTATTCAAGCGCGAGCCTGCTTTAAACACTCTAATTTTTTCAAAGTAACAGTCCTGATTTCCCACGACACCAAATTAATGACATCGTGGTTCGTCAGAAGGTAGGAATCAATTTGACCAGTACGTACCGAGGCACGACCGATCAACTGATCCCGAAATTCAACTACGAGCTTTTTAACTGCAACAACTTTAATATACGCTATTGGAGCTGGAATTACCGCGGCTGCTGGCACCAGACTTGCCCTCCAA
+
DDDDDIIIIIIHIIIIIIIIIIIIIIIIIIIIIIIIIIIIIIIIIIIIHIIIIIIIHIHEHIHIIIIIIIGFHHIIHIIIIIIHIIIIGIIIIIIIIIIIIHHIHHIIIIIGHHIIHIIIIIIIIIIIIIIIIIHIIIIIIIIIIHIIHIIIIIHIHIIIHIIHIIIIIIIIIIIIIIIIIIIIIIIIIIGIIIIIIIIIIIIIIIIIIIIIIIIIHIIIIIIIIIIIIIIIIIIIIIIIIHHHIIIIIIIIIIIIIIIIIIIIIIIIIIIIIIIIIIIIIIIIIIIIIIIIIIIIIIIIIIIIIIIIIIIIIIIIIIIIIIIIIIIIIIIIIIIIIIIIDDDDD
@HISEQ:969:HM2KJBCX2:2:1101:12740:53137 2:N:0:ACTATGCA
TTCCCTTCTCCGCCCAACTATCCCTATTAATCATTACGTCGATCCTAGAAACCAACAAAATAGAATCAAACGTCCTATTTCATTATTCCATGCTAATGTATTCAAGCGCGAGCTTGCTTTAAACACTCTAATTTTTTCAAAGTAACAGTCCTGATTTCCCGCGACACCAAATTAATGACATCGTGGTTCGTCAGAAGGGAGAAACCAATAATGCTAGTACGTACAAAGTACGACCGACATATTAGTCCCGAAATTCAACTACGAGCTTTTTAACTGCAACAACTTTAATATACGCTATTGGAGCTGGAATTACCGCGGCTGCTGGCACCAGACCCCTCCAA
+
DDDDDIIIIIIIIHGHHIIIIIIIIIIIHIIIHIIHIIIIIGIIIIHHIHICGHIIIIIIHIHIHIIIHIIIGEHIIIFIIHIIIIIIIIIIIIIIIIIIIHIHIHIHIHIHIIIHIIIHIIIIIHIIIIIIIHIIIIIIIIIHHIIIHIHHHHIIIIIIIIHHHIGHHHGIIIIIIIIIIHIIIIIIIIHHGIHIIIIIIIIHIIIIIFIIIHHHIHHHIIIIIIIIIIIIIIIIIIIHHHHHIIIIIIIIIHHIIIIIIIIIIIIGHIIIHHHGIHHIIHHHFHIHIIHFIIIIHIIIIIIIIIIHIIIIIIIIIIIIIIIIIIIIIIIIIIIIDDDDD
@HISEQ:969:HM2KJBCX2:2:1101:18216:53865 2:N:0:ACTATGCA
TTCCCTTCTCCGCCCAACTATCCCTATTAATCATTACGTGGTCCTAAAACCAACAAAATAGAACCATCGTCCTATTTTATTATTCCATGCTAATGTATTCAAGCAAAAATGCCCGCTTTAAACACTATATTTTTTTCAAAGTAAAAGTCCTAGTTCATTGAAACACCCAAGAGCATCCCAATTCACCAGAAGGTAAGAAATTGGCTACACACCGATTCATGCCCCTAAAGGCATGACCAATATATCCCAATCCCGAAATTCAACTACGAGCTTTTTAACCGCAACAACACTAATATACGCTATTGGAGCTGGAATTACCGCGGCTGCTAATACCAGACTTGCCCTCCAA
+
DDDAAHHGHIHIIHIHIGHIIHIIIIIIIIIIIIIIIIIIIIIIIHIHHIIIIIIIIIIIHIIIIGIIIIIIIGHIHIIIIGIEHGHIHHHHHHHHIHHHHIHHHIIIIIHHHGIIIHIHHHIIIIIIIIHIIHHHHEIIIIIIHIIHIIIIHGIHIIIIIIIIIIIIIIIIIIHHIHIIHGHIIHIIIHHFIIIHIIIIIIIIIIIIIHHIIIHHIIIIIIHIIIIIIIIIIIIIIIIIIIIHHHG<IIHIHIIIIIIIIIIIIIIIIHIIIHHHHIIIIIIIHIIHEIHIIIIHIIIHIIIIHHIIIIIIIIIIIIIIIIIIIIIIIIIIIIIIIIIIIIIIDDDDD
@HISEQ:969:HM2KJBCX2:2:1101:11310:54037 2:N:0:ACTATGCA
TTCCCTTCTCCGCCCAACTATCCCTATTAATCATTACGTCGATCCTAGAAACCAACAAAATAGAATCAAACGTCCTATTTCGTTATTCCATGCTAATGTATTCAAGCGTGAGCCTGCTTTAAACACTCTAATTTTTTCAAAGTAACAGTCCTGATTCCCCAAGACACCAAATTAATGACATCATGGTTCGTCAGAAGGTAGGAATCAATAATACCAGTACGTACAATAGCACGACCAATAAATTGATCCCGAAATTCAACTACGAGCTTTTTAACTGCAACAACTTTAATATACGCTATTGGAGCTGGAATTACCGCGGCTGCTGGCACCAGACTTGCCCTC
+
DDADDIIHIHHIIIIHIIIIIIIIIIIIIIIIIIHIIIIGIHHHIHIIHIHHIIHIIIIIIEHHIIIHGHHHGHIIIIHGIIIIHIIHIIIIIGIIIGIIHHIIHHHHIHHHIIIIIIHHIIIIIIIIIIIHIIHHIIIIIIIIIHHHIHIHHHIHCGHHHCCHGHHCHHIIIIIIIIHIIIIIIHFF@CEHIHHHEHHFFHGHCGHHHIECCGHHIIIHEIHHIIHIHHHHEG5FEHHGCHHHEAGHHHFHHEH?HHHHHHHEHH=IHHHFEGHGIHCGC1EHEHEIIIIHHIHHGGEHHHHGHHHG@HHIIIHHIHGHIIIHHHFHHHGD1IH@=DDDBD
@HISEQ:969:HM2KJBCX2:2:1101:15249:54181 2:N:0:ACTATGCA
TTCCCTTCTCCGCCCAACTATCCCTATTAATCATTACGTCGATCCTAGAAACCAACAAAATAGGGTCAAACGTCCTATTTCATTATTCCATGCTAATGTATTCAAGCGCGAGCCTGCTTTAAACACTCTAATTTTTTCAAAGTAACAGTCCTGATTCCCCGCCACACCAACTTAATGACATGACGGTTCTTCAGAAGGGAGAAACCAGTGACACCAGTGCATACCGAAGGCACGACCAGCGTACTGATCTCGAAATTCAACTACGAGCTTTTTAACTGCAACAACTTTAATATACGCTATTGGAGCTGGAATTACCGCGGCTGCTGGCACCAGACTTGCCCTCCAA
+
DDDDCIIHIIIIHIIHIIIIIIIIIIIIIHHHIIIIIIIIIIIIIIIGEHHHIIIIIGHFHHGHIIIIIIIFHIIIIIIIIIIIGIHIHHHHHHIIIIIIIHHHIHIHHIIHHIIGIIIIIIIIIIIHHHHIIIIHIIIIIIIIIIHHHIIIIHIIIIIHHIHIIIIIIIIIIIHIIIIIIIIIIIIIHHHII/IIIIIIHIIIIIIIHIIIIIIIIIIIIIIIIIIIIIIIIIIIIIIIIIIHFIIIIIIIIIIIIIIIHIHIIIIIIIIIIIIIIIIIIHIIIIIIIIIIIIIIIIIIIIIIIIIIIIIIIIIIIIIIIIIIIIHIIIIIIHHIIIIIIDDDDD
@HISEQ:969:HM2KJBCX2:2:1101:8024:54221 2:N:0:ACTATGCA
TTCCCTTCTCCGCCCAACTATCCCTATTAATCATTACGTCGATCCTAGAAACCAACAAAATAGAATCAAACGTCCTATTTCATTATTCCATGCTAATGTATTCAAGCGCGAGCTTGCTTTAAACACTCTAATTTTTTCAAAGTAACAGTCCTGATTTCCCGCGACACCAAATTAATGACATCGTGGTTCGTCAGAAGGGAGAAACCAATAATGCTAGTACGTACAAAGTACGACCGACATATTAGTCCCGAAATTCAACTACGAGCTTTTTAACTGCAACAACTTTAATATACGCTATTGGAGCTGGAATTACCGCGGCTGCTGGCACCAGACTTGCCCTCCAA
+
DDDDDIIIIIIHGIIIIHIIIIIIIIIIIIIHIIIIIHHIIIIHHIGIIIIIIIIIHIGIIIHHIIIIFEHIIIIIIIIIIIIIIIIIHHIIIIIIIIIIIHHHIHIHIHIHIIIIIIIIIIHHFGIIIIIIGIIIIIIHIIIIIIIIIIIIIHHIHHIHIIIIIIIIIIIIIIIIIIIIIIIIIIIIIIIIIIIIIIIIIIIIIHIIIIIIIIIIIIIIIIIIIIIHIIIIIIIIIIIIIIHHIIIIIIIIIIIIIIIIIIIIIIIIIIIIIIIIIIIIIIIIIIIIIIIIIIIIIIIIIIIIIIIIIIIIIIIIIIIIIIIIIIIIIIIIIIIIIIIDDDDD
@HISEQ:969:HM2KJBCX2:2:1101:18247:54258 2:N:0:ACTATGCA
TTCCCTTCTCCGCCCAACTATCCCTATTAATCATTACGGTGGTCCCAGACCAACAAAATAGAACCAACGTCCTATTCTATTATTCCATGCTAATCTATTCAAGCAAAAGCCCGCTTTAAACACTCTAATTTTTTCAAGGTAATGGTCCTGGTTCCCCGACACACCCAATAAAGGGCATACCGGCTCACCAGAAGGATAGACCCGACAACAGACAGTACTCGCCAGAGACGGACCGCCCGGTCAGGCCTAAAATTCAACTACGAGCTTTTTAACTGCAACAACTTTAATATACGCTATTGGAGCTGGAATTACCGCGGCTGCTGGCACCAGACTTGCCCTCCAA
+
DDDDDIHHIIIIIHIIIIIIHIIIIIIIHIIIIIIIIICHICHIIIIIHIIIHIIIIIIIHIGIIIIIIIIIIIHHHIIIIIIIHIIIGIIIIIHIHIIIHHFIIIIIIIIIIIHHIIIIIIIIIIIIIIHIHIIHIHIHHHHIIHIIIIIIIIIIHIIIIIIIIIIGIHIIIHHHHIIHGHIHHHHHIIIIIIIIHIIIIIGHIIIIIHIIIIIIIIIIIIIIIIIIIIIIIIIIIIIIIIIIIHHHIIIIIIIHIIIHIIIIHIIIHIIIIIIHIIIIIIIHIIIIIIIIGHHHFHIIIIIIIIIIIIIIIIIIIIIIIIIIIIIIIIIIHIIIHIDDDDD
@HISEQ:969:HM2KJBCX2:2:1101:5702:54806 2:N:0:ACTATGCA
TTCCCTTCTCCGCCCAACTATCCCTATTAATCATTACGTCGATCCTAGAAACCAACAAAATAGGGTCAAACGTCCTATTTCATTATTCCATGCTAATGTATTCAAGCTAATGCCTGCTTTAAACACTCTAATTTTTTCAAAGTAACAGTCCTAACTCCCCATAACACCAAATTAATGACATCATGGTTCGTCAGAAGGGAGAAATCAATGATACCAGTACGTACCAGAGGCACGACCGATATATTGATCCCGAAATTCAACTACGAGCTTTTTAACTGCAACAACTTTAATATACGCTATTGGAGCTGGAATTACCGCGGCTGCTGGCACCAGACTTGCCCTCCAA
+
DDDDDIHIIIIIHGIIIIGHHIIIIHIIHIIIIIIIHIIIIHIIIIIIGIIIIIIIIIIHHHHHIHIIIIIIIIIIIIIIIIIIIIHIHIIIIIGIIHHHIIHIIIIIIIIIIIIIIHHHIIIIIIIIIIIIHIIIIIIIHIHIIIIIIIIIIIIIIIIIIIIIIIIIIIIHIIIIIIIIIIIIIIIIIIIIIIHHHIIIIIIIIIIIIIHHIIFHIIIIIIIHHIIIIIIIIIIIIIIIIIIIHIIHIIIIIIIIIIIIIIHIIIIIIIIIIIIIIIIIIIIIIIIIIIIIIIIIIIIIIIIIIIIIIIIIIIIIIIIIIIIIIIIIIIIHIIIIIIIIIDDDDD
@HISEQ:969:HM2KJBCX2:2:1101:14950:54117 2:N:0:ACTATGCA
TTCCCTTCTCCGCCCAACTATCCCTATTAATCATTACGGTGATCCTAGAAACCAACAAAATAGAACCATGCCGTCCTATTTTATTATTCCATGCTAATCTATTCAAGCACTAGCTTGCTTTAAGCACTCTAATTTTTTCAAGGTAATAGCTCTGCTTCCCCAACGCACCAAATTAATGACATGAAGGTTATTCAGAAGGTAAGAATCCATCAAATCAGTACGAACAGTGAAGCCCGACCGATAGACAGATTCCGAAATTCAACTACGAGCTTTTTAACTGCAACAACTTTAATATACGCTATTGGAGCTGGAATTACCGCGGCTGCTGGCACCAGACTTGCCCTCCAA
+
<<@@D<DHIIIHIIHEHHCEECEHHECG@C1<<G@CGHG@1CGCHG@1CGGHHHFHCGEHEH1FGHHGG??CHGHHFEC1<FHHHHHGI1CHC1CEHHCHIHHHHHHHHIIH@@EFHA<GHEHH?HFHHIIIGGIIIIHIIFGIIHFGHHHHEIHHH<HHHGHHHEGCCF0EHHHHHHIHHHFGC@HHHF?HHHEIH:DEIIIHCEHHHEIIHHFHHH@GC<GCIHIIIIIIHDIHCHFFAHDHGEGIFHFDHHG?EEIIIIHHHCFHHDHIHHF@CHHHHHHGHFGEHGIGIHIHIIIGIHIIIIIHIIG@HGIIHHDHIIIHEEHIGHIHHHIIHIIHIHID@@@D
@HISEQ:969:HM2KJBCX2:2:1101:20828:54314 2:N:0:ACTATGCA
TTCCCTTCTCCGCCCAACTATCCCTATTAATCATTACGTCAATCCTAGAAACCAACAAAATAGGATCAAACGTCCTATTTCATTATTCCATGCTAATGTATTCAAGCGTTAGCCTGCTTTAAACACTCTAATTTTTTCAAAGTAACAGTCCTGTTTCCCTGCAACACCAAATTAATGACATTACAGTTCTTCAAGAAGGAGGAACCAGTAAAGCCAGTACATACCAGAGGCACGACCAACCTACTAATCCCGAAATTCAACTACGAGCTTTTTAACTGCAACAACTTTAATATACGCTATTGGAGCTGGAATTACCGCGGCTGCTGGCACCAGACTTGCCCTCCAA
+
DDDDDIEHIIHHIIGIHHIHIIHIIIGIHIHHIHIGIHHHHIHIIIIEHIIIIIGIHHIIHIIGIIHEHIIGGEHHEHGHIHFHIHEHIG@GEFFHIFHIHGIHIIIHIIHIHHIGHIHHIIIHIIHHHHHHHHHHHEIHHIIGFHHHIIHIIGHIIGIIIIIHIIIIHHHHIIIIIIIIHHHHEIIIIHHIIIIIIIIGHIHHIHHIHFHHHEIIIHIIIHHHEIIIIHHIHHHGGHGIIHIEDEDFIIHHGHHHHHHHIHHIHGHIIIIIIIIIIIIIIIFHHIGIIIIIHIIIIIIIHIIIIIHIIIEIIIIIIIIIIIIIIIIIIIIIIIIIIIIIIDDDDD
@HISEQ:969:HM2KJBCX2:2:1101:21182:55577 2:N:0:ACAATGCA
TTCCCTTCTCCGCCCAACTATCCCTATTAATCATTACGTCAATCCTAGAAACCAACAAAATAGAATCAAACGTCCTATTTCATTATTCCATGCTAATGTATTCAAGCGTGAGCCTGCTTTAAACACTCTAATTTTTTCAAAGTAACAGTCCTGATTCCCCACAACACCAAATAAATGACATCATGGTTCGTCAGAAGGGAGAAACCAACAATACCAGTACGTACCGAGGCACGACCGACATGATGGTCCCGAAATTCAACTACGAGCTTTTTAACTGCAGCAACTTTAATATACGCTATTGGAGCTGGAATTACCGCGGCTGCTGGCACCAGACTTGCCCTCCAA
+
@@@BDEC?GHIHH=CGHHEG@1FFGHIGIHEFHF@GCHC<GG1CGHIHHIIHCCGDEEHIEEGHHEHFGH1E1100<<11@FEHHGEG1<1D<1DEEF@D@FGHGC@CD@EGC@1CGE8@@GH?CHEHHHGHIGGEHCHHFCFCFGGHHGGBDAF=IIHHFFGCBC9HEGHFHEHGFEG?HHGEHHH;IHGIHHHHHIIHIHEHI<HHGGCCFIFHHHIIFFIIIHHIIIHHGIIIIIIHHHD<EDHIGHHFHHHHHHHHHCHIHGIIHHHHFHIHHIHIHIIIIHHIIHEHHIHIHHHHIIIIIIIIIIIIIIIIIIGIIHIIIIHHIHIIHIIGIIIIDDDDD
@HISEQ:969:HM2KJBCX2:2:1101:4990:56007 2:N:0:ACTATGCA
TTCCCTTCTCCGCCCAACTATCCCTATTAATCATTACGTCGATCCTAGAAACCAACAAAATAGGGTCAAACGTCCTATTTCATTATTCCATGCTAATGTATTCAAGCGTGTGCCTGCTTTAAACACTCTAATTTTTTCAAAGTAACAGTCCTGATTCCCCATGACACCAAATTAATGACATCACAGTTCGTCAGAAGGTAGAAATCAATAATACCAGTGCATACCAGAGGCACGACCAATATATTGATCCCGAAATTCAACTACGAGCTTTTTAACTGCAACAACTTTAATATACGCTATTGGAGCTGGAATTACCGCGGCTGCTGGCACCAGACTTGCCCTCCAA
+
DDDDDIIHIHHIIIIIIIIHEHIIIGIIIIIIIIIIICHIIIIIIIII?HHHIIGHIIHIIIHHIII?GHHIHIIIIIIIIEHHHHIIIHIIIIIHIGIIIIHIIIIIIIIHIIIIIIIHIIIHHHIIIHHHHIHIIIGIIIIIIHIIIFIIIHHHIHHHHIIGIIHIIIIIIIIIIIIIIIIIIIIHHEIIIIIHIHIHIIIIIIIIIIIIIIIIIIIIIHIIIIIIIHIIIHIIHIIIIIIIIIIIIIIIIIIIHIIIIIIIIIIIIIIIIIIIIIIIIGIIIIIIIIIIIIIIIIHGFIIIIIIIIIIIHIIIIIIIIIIIIIIHHIIIIHIHIIIIIDDDDD
@HISEQ:969:HM2KJBCX2:2:1101:5713:56408 2:N:0:ACTATGCA
TTCCCTTCTCCGCCCAACTATCCCTATTAATCATTACGTCAATCCTAGAAACCAACAAAATAGGATCGAACGTCCTATTTCATTATTCCATGCTAATGTATTCAAGCGTTAGCCTGCTTTAAACACTCTAATTTTTTCAAAGTAACAGTCCTGTTTCCCTGCAACACCAAATTAATGGCATTACAGTTCTTCAGAAAGGAGGAATCAGCTAAGCCAGTGCATACCAGTGGCACGACCAACCTGCTGACCCCGAAATTCAACTACGAGCTTTTTAACTGCAACAACTTTAATATACGCTATTGGAGCTGGAATTACCGCGGCTGCTGGCACCAGACTTGCCCTCCAA
+
DDDDDIIIIIIIHHHHHHHIIIIIIIIIIIIIIIIIIIIIIHIIHIIIIIIIIIGHEFHHHHGHHHIIHIIIHHIIIIIIIIIIIHIHIHHHIIIIHIIIIHHIIIIIIIIIIIIIIIHHIGHHHHHHIIIHIIIIIIHHIIIIIIIIIHHHHIIIIIIHHHIIIIIIIIIIIIHHIHIIIIIIIIHFIIIHGIHIIIIHIIIIIIIIIIGIIIHIIHIIHHII<IIIHIIIIHIIIIHIHHIHHIIIIIIIIIIIIIIIIIIIIIIIHIIIIIHIHIIIIIIIIHGIIIIIIIHHHHIHIIIIIIIIHHIIIIIIIIIIIIIIIIIIHHHHIIIIIIIIIDDDDD
@HISEQ:969:HM2KJBCX2:2:1101:14779:54852 2:N:0:ACTATGCA
TTCCCTTCTCCGCCCAACTATCCCTATTAATCATTACGTCGATCCTAGAAACCAACAAAATAGAATCAAACGTCCTATTTCATTATTCCATGCTAATGTATTCAAGCGCGAGCCTGCTTTAAACACTCTAATTTTTTCAAAGTAACGGTCCTGATTCCCCATGACACCAAATTAATGACATCATGGTTCTTCAGAAGGGAGAAATCAAAATTGCCAGTACGTACCGAGGCACGACCAACAAATTGATCTCGAAATTCAACTACGAGCTTTTTAACTGCAACAACTTTAATATACGCTATTGGAGCTGGAATTACCGCGGCTGCTGGCACCAGACTTGCCCTCCAA
+
DDBDAIIGIIIIIIIIIGIIGIHFHIIIIIIIIIIIIHHHDEHCHHGCHHHGHEHIECHIHFEHIIGIHHHE@@DEEGHIHIIIGHG1C@CHHHHIIIIIHIHHHHIIIIIHEHHIIGHHHHGHHIHFIHHHHHHHHHHIIIIHHHHIHGIIIIIHIIIIIHIHHHHFHHHGIIIIIEIFHIHIHHIHHIIIIIIIIH<IHHIHHFIHIHIHFHFHIHIIIIIHHIIIIIIIIHGIIIIIHHIHHHHIGIIHIHHIIHIIIHHIIIIIIIHIIIHEHHIHIHHHHHIHHIIIHHIIHHHHHIIIIIIIIIIHIIHIIIIHIIIIIIIHIHEGHGEHHIHH@ABD<
@HISEQ:969:HM2KJBCX2:2:1101:15489:56716 2:N:0:ACTATGCA
TTCCCTTCTCCGCCCAACTATCCCTATTAATCATTACGTCGATCCTAGAAACCAACAAAATAGAATCAAACGTCCTATTTCATTATTCCATGCTAATGTATTCAAGCGCGAGCTTGCTTTAAACACTCTAATTTTTTCAAAGTAACAGTCCTGATTTCCCGCGACACCAAATTAATGACATCGTGGTTCGTCAGAAGGGAGAAACCAATAATGCTAGTACGTACAAAGTACGACCGACATATTAGTCCCGAAATTCAACTACGAGCTTTTTAACTGCAACAACTTTAATATACGCTATTGGAGCTGGAATTACCGCGGCTGCTGGCACCAGACTTGCCCTCCAA
+
DDDDDIIIIIIIIIIIIIIIIIIIIIIIIIIIIIIIIIIIIIIIIIGHIIIIIIIIIIIIIIIIIIIIIIIHHIIIIIIHIIIIIIIIIIIHHIIIIIIIIIIIIIIIIIIIIIIIIHIIIIIIIIIIHHIIIIIIIIIIIIIIIIIIIIIIIIIIIIIIHHIIIIIIIIHIIIIIIIIIIIIIIIIIIIIIIIIIIIIIIIIIIIIIIIIIIIIIIIIIIIIIIIIIIIIIIIIIIIIIIIHIIIIIIIIIIIIIIIIIIIIIIIIIIIHIIIIIIIIIIIIIHIIIIIIIIIIIIIIIIIIIIIIIIIIIIIIIIIIIIIIIIIIIIIIIIIIIIIIDDDDD
@HISEQ:969:HM2KJBCX2:2:1101:11372:56867 2:N:0:ACTATGCA
TTCCCTTCTCCGCCCAACTATCCCTATTAATCATTACGTCGATCCTAGAAACCAACAAAATAGAATCAAACGTCCTATTTCATTATTCCATGCTAATGTATTCAAGCGTAAGCCTGCTTTAAACACTCTAATTTTTTCAAAGTAACAGTCCTGATTCCCCACGACACCAAATTAATGACATCGCGGTTCTTCAGAAGGTAGGAACCGATAATGCCAGTGCGTACCGAAGCACGACCAACAATTCGATCCCGAAATTCAACTACGAGCTTTTTAACTGCAACAACTTTAATATACGCTATTGGAGCTGGAATTACCGCGGCTGCTGGCACCAGACTTGCCCTCCAA
+
0@?DBHHHEHEHGFHHHDCCFG?CHHCFCC<FHG?@<1<FCHIFGIF@CEHHH@1<1DGHFHHFG?EGHCGHDEE0CFCCCFCHCCHEHHIIGHH?HHGEEEGIHGDHEHHHIHHHGE8CC2D?CHGHHHFHFCHGCHHGHHHHIHHHFHHIHH@GGCEHIIIIHFEHFIIIIIHGGIIIHIHHGIHHHHIIIIIIHHHHGHHIHEIHGIGIIIIIIIHHGIHEDHCCGIHIIIHHHHFEHF7@HHHHHHGHECIHIHIIIHHIIHGIIIHGHGIIIHFHHHFFHHFIIIHIHHIIIHHHIIHHIIIHHHIIIIHIIIIIIHHIGIIHIIHHGIIIHGHFDCDDB
@HISEQ:969:HM2KJBCX2:2:1101:8262:57526 2:N:0:ACTATGCA
TTCCCTTCTCCGCCCAACTATCCCTATTAATCATTACGTCGATCCTAGAAACCAACAAAATAGGGTCAAACGTCCTATTTCATTATTCCATGCTAATGTATTCAAGCGTGTGCCTGCTTTAAACACTCTAATTTTTTCAAAGTAACGGTCCTGATTCCCCATGACACCAAATTAATGACATCACAGTTCGTCAGAAGGTAGAAATCAATAATACCAGTGCATACCAGAGGCACGACCAATATATTGATCCCGAAATTCAACTACGAGCTTTTTAACTGCAACAACTTTAATATACGCTATTGGAGCTGGAATTACCGCGGCTGCTGGCACCAGACTTGCCCTCCAA
+
DDDDDIIIIHIIIIIIIIIIHIHIIIIIIIIIIIIHIIIIIIIIIIIIHHIIIIIIIIIIIIHHHHHIIIIHHHIIIIIIIHIIIIIIIIIIHIIIIIIIIIHIIHIIIIIIHIIIIIIIIIHIIIIIIIIIIIIIIIIIIIIIIIIIIIIIIIHIIIIHIIIIIIIIIIIHIIHHIIIHIIIIIIIIIIHIIIIHIIIHIIIIIIIIIIIIIIIIIIIIIIIIIIIIIIIIIIIIGIIIIIIIHIIIIIIIIIIIIIIIIIIIIIIIIIIIIIIIIIIIIIIIIIIIIIIIIIIIIIHHGIIIIIIIIIIIIIIIIIIIIIIIIIIIIIIIIIIIIIIIIDDDDD
@HISEQ:969:HM2KJBCX2:2:1101:7238:57961 2:N:0:ACTATGCA
TTCCCTTCTCCGCCCAACTATCCCTATTAATCATTACGTCGATCCTAGAAACCAACAAAATAGAATCAAACGTCCTATTTCGTTATTCCATGCTAATGTATTCAAGCGTGAGCCTGCTTTAAACACTCTAATTTTTTCAAAGTAACAGTCCTGATTCCCCATGACACCAAATTAATGACATCATGGTTCGTCAGAAGGTAGGAATCAATAATACCAGTACGTACAATAGCACGACCAATAAATTGATCCCGAAATTCAACTACGAGCTTTTTAACTGCAACAACTTTAATATACGCTATTGGAGCTGGAATTACCGCGGCTGCTGGCACCAGACTTGCCCTCCA
+
DDDDDIIIIHHIIIIIIIIIIIIIIIIIIGIHIIIIIHIIIIIHHIIIIIIIIIIIIIHHIIHHIIIHIIIIICHIIIIIHHHIHIIIIIIIGIIIIIIIIIIIIIIIIIIIIIIIIIIIIIIIIIIIIIIIIIIIIIIIIIIIIIIIIIIIIIIIIIIIIHIIIIIIIIIIHIIIIIIIIIIIIIIIIIIIIIIIIIIIIIIIIIIIIIIIIIIIIIIIIIIIIIIIIIIIIIIIIIHIIHHIIIIIIIIIIIIIIIIIIIIIIIIIIIIIIIIIIIIIIIIIIIIIIIIIIIIIIIIIIIIIIIIIIIIIIIIIIIIIIIIIIIIIIIIIIIIIIIIDDDDD
@HISEQ:969:HM2KJBCX2:2:1101:9918:58467 2:N:0:ACTATGCA
TTCCCTTCTCCGCCCAACTATCCCTATTAATCATTACGGTGGTCCTAGAAACCAACAAAATAGAACCACAACGTCCTATTCTATTATTCCATGCTAATCTATTCAAGCAATAGCCCGCTTTAAACACTCTAATTTTTTCAAGGTAATGGTCCTGGCTCCCCAACACACCCAATTAAGGACATGCTGGTTCACCAGAAGGAAGACCCGACAACAAGACAGTACTCGCCAAAGACGGACCGCCCGGCCAGGCCTAAAATTCAACTACGAGCTTTTTAACTGCAACAACTTTAATATACGCTATTGGAGCTGGAATTACCGCGGCTGCTGGCACCAGACTTGCC
+
DBDBDHHHIIHHGIIIIIIHIIHHIIIIHHGHIIIIIFHEHIIIIIGFHHHIEHIIIHHEHFEEHIHFHICHHCEGHHHC@HFHHIHGIIIHHHHIECHHHIHIIHHHHIHGIHEHIIHIHHHHIIIHHEHHIHHHCDIIHHHGHFHIIHIIIHHHDDIHHIIHHHHHIHHHAAHH:HIHHHHCIIIIIHIIHIIIIHIHHIHIGHIIIGIGIIIIIIIIIII=HEHHHIIIIIIHHHC<HCIGIIIHIHIIIIIIIIHIIIIIHHEIIIIIIGIIIIIIIIIIIIIIIIIIIHHIIIHIHHIIIIIIIIIIIIIIIIIIIIIIIIIIHHEHIIIIDDDDC
@HISEQ:969:HM2KJBCX2:2:1101:10348:58876 2:N:0:ACTATGCA
TTCCCTTCTCCGCCCAACTATCCCTATTAATCATTACGGTGATCCTAGAAACCAACGAAATAGAATCAGTCCGTCCTATTTCATTATTCCATGCTAATGTATTCAGACGATAGTCTGCTTTAAACACTCTAATTTTTTCAAAGTAACAGTCCTGATTTCCCATCACACCAAATAAATGGCATGAAAGTTCCTCAGAAGGTAGAGATCCATCTCACCAGTGCAGACAATTAAGCCTGACCAATGGGTAGACCCCGAGGTTCAACTACGAGCTTTTTAACTGCAACAACTTTAATATACGCTATTGGAGCTGGAATTACCGCGGCTGCTGGCACCAGACTTGCCCTCCAA
+
DDDDDIIIIIIIIIIIGHHIIIIIIIIIIIHIIIIIIIIIIIIIIIIEFIIIIIIIIIHHIIIHHHIIIHIIIHIIIIIIIIGIIIIHIIIIHIIIIHIHIIIIIIIIIIIIIIIIIIHIIHHHIIIIIIIIIIIIHIIIIIIIIIIIIIIIHIIIIIIHIIIIIIHIIIIIIIIIIIIIIIIIIIIIIIIIIIIIIIIIIIIIIIHIHIIHIHIIIIIIIIIIIIIIIIIIIIIIIIIIIIIHHHFIIIHIIIIHIIIIIIIIIIIIIIIIIIIIIIIIIHIIIIIIHIIIIIIIIIIIIIIIIIIIIIIIIIIIIIIIIIIIHIIIIIIIIIIIIIIIIIIDDDDD
@HISEQ:969:HM2KJBCX2:2:1101:13686:58954 2:N:0:ACTATGCA
TTCCCTTCTCCGCCCAACTATCCCTATTAATCATTACGTTGATCCTAGAAACCAACAAAATAGAATCGAACGTCCTATTTCATTATTCCATGCTAATGTATTCAAGCGCGTGCCTGCTTTAAACACTCTAATTTTTTCAAAGTAACAGTCCTGACTCCCCACAACATCAAATTAATGACATCATGATTCATCAGAAGGGAGAAATCAATGACATTAGTACGTACCGAAGGCACGACCGACGTATTGATCCCGAAATTCAACTACGAGCTTTTTAACTGCAACAACTTTAATATACGCTATTGGAGCTGGAATTACCGCGGCTGCTGGCACCAGACTTGCCCTCCAA
+
DDDDDIIIIIIIIIIIIIIIIIHIIIIIIIIIIIIIIIIIIIIIHIIIIIHHIIIIIGHHHIHHIIIIGIIIIIIIIIIIIIIIIIIGHIIIHHIIIIIIIIIIIIIIIIIIIIIIIIIIHIIIIIIIIIIIIIIIIIIIIIIIIHHIIIIIIIIIIIIHHHIIIIHIIIIIIIIIIIIIIIIIIIHIIHIIIIIIIIIIIIIIIIIHIIIIIIIIIIIIIIIGIIIIIIIIIIIIIIIIIIIHIIIIIIIIHIIIIIIIIIIIIIIIIIIIIIIHIIIIIIIIIIIIIIIIIIIIIIIIIIIIIIIIHIIIIIIIIIIIIIIIIIIIIIIIIIIIIIIIIDDDDD
@HISEQ:969:HM2KJBCX2:2:1101:2115:59078 2:N:0:ACTATGCA
TTCCCTTCTCCGCCCAACTATCCCTATTAATCATTACGTCGATCCTAGAAACCAACAAAATAGAATCAAACGTCCTATTTCATTATTCCATGCTAATGTATTCAAGCGCGAGCTTGCTTTAAACACTCTAATTTTTTCAAAGTAACAGTCCTGATTTCCCGCGACACCAAATTAATGACATCGTGGTTCGTCAGAAGGGAGAAACCAATAATGCTAGTACGTACAAAGTACGACCGACATATTAGTCCCGAAATTCAACTACGAGCTTTTTAACTGCAACAACTTTAATATACGCTATTGGAGCTGGAATTACCGCGGCTGCTGGCACCAGACTTGCCCTCCAA
+
DDDDDIIIHIIIIGIIIIIIIIIIIIIIIIIIIIIHIHHIIIIIIIIHIIIIHHIIIEEHGIHHEHIIIIIIHIIHIIHHIIHIIIIGHIIHIHIIIHIIIHHIIIIIIIHIIIHHHIHHHHHIHIHIHHFHIHIIHIIHIIIIIIIIIIIIIIGIIIHIHIIIIIIIHIIIIIIIIIIIIIIIIIHIIIIIIIIIIIIIIHIIIIIIIIIIIIIIIIIIIIIIIIIIIIIIIIIIIIIHHIHIIIIIIIIIIIIIIIIIIIIIIIIIIIIIIIIIIIIIIIIIIIIIIIIIIIIIIIIIIIIIIIIIIIIIIIIIIIIIIIIIIIIIIIIIIIIIIIIDDDDD
@HISEQ:969:HM2KJBCX2:2:1101:15705:59739 2:N:0:ACTATGCA
TTCCCTTCTCCGCCCAACTATCCCTATTAATCATTACGTCGATCCTAGAAACCAACAAAATAGAATCAAACGTCCTATTTCGTTATTCCATGCTAATGTATTCAAGCGTGAGCCTGCTTTAAACACTCTAATTTTTTCAAAGTAACAGTCCTGATTCCCCATGACACCAAATTAATGACATCATGATTCGTCAGAAGGTAGGAATCAATAATACCAGTACGTACAATAGCACGACCAATAAATTGATCCCGAAATTCAACTACGAGCTTTTTAACTGCAACAACTTTAATATACGCTATTGGAGCTGGAATTACCGCGGCTGCTGGCACCAGACTTGCCCTC
+
DDDDDHIIIIIIIIIIIIIIIIIIIIIIIIIIIIHIIIIIHIIIIIIHHIIIIIIIIIGHIIHIIEEHHHIIICHHEHIIHIIIIIIIIIIIGIIHIHIIIIIIIIIHIIIIIIIIIIIIIIIIIIIIIIIIIIIIIIHIHIIIIIIIIIIIIIIIHHIIIIIIIIIIIIIIIIIIGIIIIIIIIIIIIIHHIIIIIIIIIIIIIIIHIIIIHIIIIIHIIIIIIIIIIIHDIIIIIIIHHIIIIIIIIIIIIIIIIIIIIIIIIIIIIIIHHIIIIIIIIIIIIIIIIIIIIIIIIIIIIIIIIIIIIIIIIIIIIIIIIIIIIIIIIIIIIIIIIDDDDD
@HISEQ:969:HM2KJBCX2:2:1101:5434:59982 2:N:0:ACTATGCA
TTCCCTTCTCCGCCCAACTATCCCTATTAATCATTACGGCGGTCCTATAACCAACAAAATAGAACCGCACGTCCTATTCTATTATTCCATGCTAATGTATTCGAGCATAGGCCTGCTTTGAACACTCTAATTTTTTCAAAGTAAAAGTCCTGGTTCCCCGCACGCCCAGCGAAGGGCATGCGTACCCCCAGAGTGAAAGCCCCGGCCGGGCCAGTGCACGCGGTGAGGCGGACCAGCCGGCGCGGGGCCCAGGTTCAACTACGAGCTTTTTAACCACAACAACTTTAATATACGCTATTGGAGCTGGAATTACCGCGGCTGCTGGCACCAGACTTGCCCTCCAA
+
B@B?@HCEFHE/@0C@C@<C<1DGHHHIIHG?@@E?H1<CDI//<1DH1<FCF@@1<DGCCC1<<F/<C?CCGH=<FH@H1FEHHIGHCE1FHE?<1<@GECFEC@CFHI>GEEHCGHHCHHCFHECFEGHGGHEEIHGF<<F6<CG@:DFDBDFCDD?=ECCGCCHEHHHEF?HG=CGA:;8$58B0HF6?HHH@D/HHA<HEC<IHHHHHFFCC/C/C@HCIHCGFCHEFEDHIHEHHEC:HC<C11HHGHFIHCHHHED1CC0?IHCHGD0CHIHHIIHFCIHCCHEE<H@IIGHCIHHIHF1IIIHCC//E?F1C<D<D<<1C<@HF@EGHEDCED0@D<
@HISEQ:969:HM2KJBCX2:2:1101:10011:59844 2:N:0:ACTATGCA
TTCCCTTCTCCGCCCAACTATCCCTATTAATCATTACGGTGATCCTAGAAACCAACAAAATAGAACCATGCTGTCCTATTCTATTATTCCATGCTAATGTATTCGAGCAAAAATGCCTGCTTTAAACACTCTAATTTTTTCAAGGTAAAGGTCCTGGATCCGCAAGACACCCAATTAAGGACATCAAGTTTCTCCAGAAGGTGAGAAATCAACAGCGACAGTTCATACCCCTTAAGGCATGACCATCACGTCAATCCCGAAATTCAACTACGAGCTTTTTAACTGCAACAACTTTAATATACGCTATTGGAGCTGGAATTACCGCGGCTGCTGGCACCAGACTTGCCCTCCAA
+
DD@DDFC1C11CCECEEHIIC?GHHEHHCHH@CHFGCG=ECECGHEGHEEE@CG1<@HIFHF@11CGC@CH1CCCCGHF1<<FCHHHFF@@H1@C@CG?<1<DHHHEIHIHFIHHIIIIGIIIHHFHHHHHGHHHEHFIHHHHHHHHGHEHHIHHHHGHIIIIIIHIHFHIHHIHIHHHIIIIHHHFHHHIIHIIIHHHHHIIIIIIIHHGHHHIH9IIIIIHIHHIIGHIIIIIIIIIIIIIIIIH?IHHFIIIIGIIIIIIIIIIIIIIHIIIHHIHHIIIIIHEIIIIIIIHIIHIHIIIIIIIIIHHIIIIIIIIIIIIIIIGIIIIHHIHIIIIHIHIIIIIICDDDD
@HISEQ:969:HM2KJBCX2:2:1101:14556:60058 2:N:0:ACTATGCA
TTCCCTTCTCCGCCCAACTATCCCTATTAATCATTACGTCAATCCTAGAAACCAACAAAATAGGATCAACGTCCTATTTCATTATTCCATGCTAATGTATTCAAGCGCGAGCCTGCTTTAAACACTCTAATTTTTTCAAAGTAACAGTCCTGATTCCCCGCCACACCAAATGAATGACATGATGGTTCGTCAGAAGGTAGAAACCAGTAACACCAGTACGTACCTAAGGCACGACCAACGTACTGATCCCGAAATTCAACTACGAGCTTTTTAACTGCAACAACTTTAATATACGCTATTGGAGCTGGAATTACCGCGGCTGCTGGCACCAGACTTGCCCTCCAA
+
DDDADIIIIIIIIIIIIIIIIIIIIIIIIIIIIIIIIIIIIIIHIIIIIIIIIIHIIIIHIIIHIGHIIIEEFHIIIIIIIIHIIIHIHHHIIHIIHIIIIHFIGHIHIIIHIIIIIIIHIIIIIIIIHHHIIIIIHHIIIHIIHIIHIHIIIIHHGHHIIIIIIIIIIHIIIHHHHIIIIIIHIHIIIIIIIIIIIIIIHIIIIIIIIHIIIIIIIIIIIIIIIIIIIIIGIIIIIIIIIIIGIIIIIIIIIIIIIIIIIIIIIHIIIIIIIHIIIIGIIIIIIIIIIIIIIIIIIIIIIIIIIIIIIIIIIIIIIIIIIIIIIIIIIIHIIIIIIIIIDDDDD
@HISEQ:969:HM2KJBCX2:2:1101:16171:60299 2:N:0:ACTATGCA
TTCCCTTCTCCGCCCAACTATCCCTATTAATCATTACGGTGATCCTAGAAACCAACAAAATGGAATCATGCCGTCCTATTTTATTATTCCATGCTAATGTATTCAAGCAAAATGCCTGCTTTAAACACTCTAATTTTTTCAAAGTAAAGGTCCTGGTTCCCCGCGACACCCAATTAAGGGCATCGTGGTTCTCCAGAAGGTGAGAAATTGACTACACCAGTTCATACCCCTTAAGGCACGACCGATGTGTCAATCCCGAAATTCAACTACGAGCTTTTTAACTGCAACAACTTTAATATACGCTATTGGAGCTGGAATTACCGCGGCTGCTGGCACCAGACTTGCCCTCCAA
+
DDDDDIIIIIIIHIIIIIIIIIIIIIIIIIIIIIIIIIIIHIIIIIIHHIIIIIIIHIHIIGHIIIIIIIIGIIGIHIIIIIHHFCHIHIIGHFHHHHHIIGIIIIHHIHIIIHIIIIIIIIHIIIHIIIIIIHIHIIHIIIIIIIIIHHFIHHIIIHHIIIHHIHIIIIIIIIIIIIHIIIIIHIIIIIIIIIIIIIIIIIIIIIIIIIIIHIIIIIIIIIIIIIIIIIHIIIIIIIIHIIIII>IIIIHIIIIIIHIIIIIIIIIIIIIIIIIIIIIIIIIIIIIIIIHHHHIIIIIIIIIIIIIIIIIIIIIIIIIIIIIIIIIIIIIIIIIIIIIIIIIIIIIDDDDD
@HISEQ:969:HM2KJBCX2:2:1101:15921:61256 2:N:0:ACTATGCA
TTCCCTTCTCCGCCCAACTATCCCTATTAATCATTACGTCAATCCTAGAAACCAACAAAATAGAATCAAACGTCCTATTCCGTTATTCCATGCTAATGTATTCAAGCGTGAGCCTGCTTTAAACACTCTAATTTTTTCAAAGTAACAGTCCTGATTTCCCATAACACCAAATTAATGGCATTATAGTTCGTCAGAAGAGAGAAACCGATTATACCAGTACGTACAAAAGCACGACCAATAAACCGGTCTCGAAATTCAACTACGAGCTTTTTAACTGCAACAACTTTAATATACGCTATTGGAGCTGGAATTACCGCGGCTGCTGGCACCAGACTTGCCCTCCAA
+
DDDCDIIHIIIIIIIIIIIGIIIIIIIIIIIIIIIIIIIIIIIIIIIIIIIIIIHIIIIIIIIIIIIIIIIHIHHIIIIIIIIHIIIIIIIIIIIIIIIIIIIHIHHIIIIIIIIIIIIIIIIHIIIIIIIIIIIIIIIIIIIIIHIIIIIIHIIIIIIIIIIIIIIIIIIIIIIIIHIIIIIIIIIIIIIIIIIIIIIIIIIIIIIIIIIIIIIIIIIIIHIIIIIIIIIIIIIIIIIIIIIFIIIIIHHIIIIIIIIIIIIIIIIIIIIIIIIIIIIIIIIIIIIIIIIIIIIIIIGIIIIIIIIIIIIIIIIIIIIIIIIIIIIIIIIIIIIIIIIIDDDDD
@HISEQ:969:HM2KJBCX2:2:1101:19282:61439 2:N:0:ACTATGCA
TTCCCTTCTCCGCCCAACTATCCCTATTAATCATTACGTCAATCCTAGAAACCAACAAAATAGGATCAAACGTCCTATTTCATTATTCCATGCTAATGCATTCAAGCGTTAGCCTGCTTTAAACACTCTAATTTTTTCAAAGTAACAGTCCTGTTTCCCTGCAACACCAAATTAATGACATTACAGTTCTTCAAGAAGGAGGAACCAGTAAAGCCAGTGCATACCAGAGGCACGACCAACCTACTAATCCCGAAATTCAACTACGAGCTTTTTAACTGCAACAACTTTAATATACGCTATTGGAGCTGGAATTACCGCGGCTGCTGGCACCAGACTTGCCCTCCAA
+
@@0DD11CCHH?EH<01E@CEGH@1CCCFFC@G?GEH?<C0CG@EGH?EEHHHHIIIIHIIIH1G@CG@@GHCC@GEGGHHIHFHHH@FEHHEHHCHEFHEFFHHHIGHGH<HHGEEGIHHHIIIIHHHG@FEHGHIIIHIIHFGHHHHHFCCHHHHHEHHEHHFC?HHEFCGHGGHEHCHHGFCFHEFHHHHHHFCHG@HFFIHHHIHHFCEC@IIHH/G1DCECHHFHEHHCGDHGFHFIIFEFC<IFHHHGEHIHFIHHHDHEFDHIIIHEIHEH?HHIHGF@EHHIIHHHHFEEIIIIIHHEHIIHIIIHIHHHIIHHGIHIIIIIIIIHHHHIIIHDABBD
@HISEQ:969:HM2KJBCX2:2:1101:14221:60689 2:N:0:ACTATGCA
TTCCCTTCTCCGCCCAACTATCCCTATTAATCATTACGGTGATCCTAGAAACCAACGAAATAGAATCAGTCCGTCCTATTTCATTATTCCATGCTAATGTATTCAGACGATAGTCTGCTTTAAACACTCTAATTTTTTCAAAGTAACAGTCCTGATTTCCAACCACACCAAATAAATGGCATGAAAGTTCCTCAGAAGGTAGAGATCCATCTCACCAGTGCAGACAATTAAGCCTGACCAATGGGTAGACCCCGAAGTTCAACTACGAGCTTTTTAACTGCAACAACTTTAATATACGCTATTGGAGCTGGAATTACCGCGGCTGCTGGCACCAGACTTGCCCTCCAA
+
DDDDDIIIIIIGIIIIIIIIIIIIIIIIIIIHIIHIIHIIIGIIIIIGEHHHIIHIIIIIIIGIIIIIHIIFIHHIIIIIIIIIIHIHHIGIGHIIIIIHHIIIIHHIIIIIIIIIHIIHIIIIIIIIIIIIIIHHIIIIIIIIIIIIIIIIIIIIIIIIHIIIIIIIIIIIIIIIIIIIIIIIIIIIIIIIIIIIIIIIIIIIIHH@IIIIIIIIIIIIIIIIIIIIIIIIIIIIIIHIIIIIHGHIIIHIIIIIIIIIIIIIIIIIIIIIIIIIIIIIIIIIIIIIIIIIIIIIIIIIIIIIIIIIIIIIIIIIIIIIIIIIIIIIIIIIIIIIIIIIIIIDDDDD
@HISEQ:969:HM2KJBCX2:2:1101:9810:62651 2:N:0:ACTATGCA
TTCCCTTCTCCGCCCAACTATCCCTATTAATCATTACGTCAATCCTAGAAACCAACAAAATAGGATCGAACGTCCTATTTCATTATTCCATGCTAATGTATTCAAGCGTTAGCCTGCTTTAAACACTCTAATTTTTTCAAAGTAACAGTCCTGTTTCCCTGCAACACCAAATTAATGACATTACAGTTCGTCAGAAAGGAGGAATCAGCGAAGCCAGTACATACCAGTGGCACGACCAACCTGCTGACCCCGAAATTCAACTACGAGCTTTTTAACTGCAACAACTTTAATATACGCTATTGGAGCTGGAATTACCGCGGCTGCTGGCACCAGACTTGCCCTCCAA
+
DDDDDIIIIIIIIIIIIIIIGHIIIIIIIIIIIIIIIIIIIIIIIIIIIIIIIIIIIIHHIIIHHIIHHIIIHIIIIHIIIIIIIIIIIIIIIHIIIIIHIIIIIIIIIIIIIIIIIIIIIIIIIIIIIIIIIIIIIIIIIIHHIHIIIIIIIIIIIIIIIIIIIIIIIIIIIIIIIIIIIIIIIIIIHHIIIIIIIIIIIIIIIIIIIIIIIIIIIIIIIIIIIIIIIIIIIIIIIIIIIIIHHIIIIIHIIIIIIIIIIIIIIIIIIIIIIIIIIIIIIIIIIIIIIIIIIIIIIIIIIIIIIIIIIIIIIIIIIIIIIIIIIIIIIIIIIIIIIIIIIDDDDD
@HISEQ:969:HM2KJBCX2:2:1101:17496:62358 2:N:0:ACTATGCA
TTCCCTTCTCCGCCCAACTATCCCTATTAATCATTACGTCAATCCTAGAAACCAACAAAATAGGATCGAACGTCCTATTTCATTATTCCATGCTAATGTATTCAAGCGTTAGCTTGCTTTAAACACTCTAATTTTTTCAAAGTAACAGTCCAAATTCCCCGCAACACCAAATTAATGGCATTACGGATCATCAGGAAGGAGGAATCAGTGAGACCAGTACATACCAGAGGCATGACCAATCTACTAACCCCGAAATTCAACTACGAGCTTTTTAACTGCAACAACTTTAATATACGCTATTGGAGCTGGAATTACCGCGGCTGCTGGCACCAGACTTGCCCTCCAA
+
DADDBIIHIHIDHHHHHIIIHHGHHHHHHEHHHHIHIEHHHDHEHHH?@EGHIIIGGEGHF<<E1FCEHHHIC?EEHHHEEHHIEHHGFIICHFFGHHHIFHHCHGHIGIHFHEHHIIIHIGGF@HECHGHHGIGGE@GGHGBF@6GHCGIHHHGFHIHHD<EIHIHHHHIHIIIHGIHGHHHHHIIIIIIIIIIIIIHHHHIIIIIIIHHHIIHIIHHIIGHFHEIIIIIGHIHGIIIIIHHGGHDIIIIIIIIHIIIIIIIIHHIIIIIIIHIHHIIHHHIHHHIHIIIIIIIIHGIIIIIIIGIIIIIIIHHIIIIIIIIIIIIIIIIIIIIIIIIIHD@DB@
@HISEQ:969:HM2KJBCX2:2:1101:3413:63025 2:N:0:ACTATGCA
TTCCCTTCTCCGCCCAACTATCCCTATTAATCATTACGTGATCCTAAAACCAACAAAATAGAACCATCGTCCTATTTTATTATTCCATGCTAATGTATTCAAGCAAAAATGCCCGCTTTAAACACTCTAATTTTTTCAAAGTAAAGGTCCTGATTCATCGAAACACCCAAGAGCATCCCGAATCACCAGAAGGTGAGAAATTGGCTACACACCGTTTCATGCCCCTAAAGGCAAAATCGATATATCCCAATTCCGGAAATTAAACACCAGCTTTTTAACCGCAACAACACTAATATACGCTATTGGAGCTGGAATTACCGCGGCTGCTAATACCAGACTTGCCCTCCAA
+
DDDDDIIIIIIIIIIIIIIGIHIIIIIIHIIIGIIIIIIIHIIHIIIGIHHHIHIIFHHIEFHHEHHHIIIGHCHIIIIIHHHIHHHIIHIIFIIHIIIIICDHIIIHIGGGIHGHHHIIIICFFFIFIIIIIIHHGHHIEHIIIHIGEHHHHGHFDFHFHCHIIEIGF0GHFHHIIFHHHHGIIGHIIEIFHFHHHEHHHHHH?FCFFIFECBDGACH:F8HF<8AEDF<A1'&AB@166FCG7FFF5G/0E<11GD1<11<<11111101IIIIIIIIIIIIIIHIIIIIIIIIHIIIIIIIIIIIIIIIIIIIIGIIIIIIIIIIIIIIIIIIIIIIIIIICDDDD
@HISEQ:969:HM2KJBCX2:2:1101:15172:62687 2:N:0:ACTATGCA
TTCCCTTCTCCGCCCAACTATCCCTATTAATCATTACGTCGATCCTAGAAACCAACAAAATAGGGTCAAACGTCCTATTTCATTATTCCATGCTAATGTATTCAAGCGTGTGCCTGCTTTAAACACTCTAATTTTTTCAAAGTAACAGTCCTGATTCCCCATGACACCAAATTAATGACATCATAGTTCGTCAGAAGGTAGAAATCAATAATACCAGTGCATACCGGAGGCACGACCAATATATTGATCCCGAAATTCAACTACGAGCTTTTTAACTGCAACAACTTTAATATACGCTATTGGAGCTGGAATTACCGCGGCTGCTGGCACCAGACTTGCCCTCCAA
+
DDDDDIIIIIIIIIIIIIGHIIHGIIIIIIIIIIIII?HHHIIIHIHHIHHIIIIIIIIIIIGHIEHIHIIIIHHIHIIIIHHIIIIIIHIIHHHIIIIIIIIHHIIIIHHIIIIIIIIIIIHHIHIIHIIIHHIIHHHIIIIIIIIIHIIIIIIHHHHIIHIIIIIIHIHIIIIIIIIIIIIIIIIIIHHHIIHHIIIIIIIIIIIIIIIIIIHIIIIIIIIIIIIIIIIIIIIIIIIIIIIIIIIIGIIHIIIIIIIIIIIIIIIIIIIIIIIIIIIHIIIIIIIIIIIIIIIIIHIHHIIIIIIIIIHIIIIIIIIIIIIIIIIIIIIIIIIIIIIIIDDDDD
@HISEQ:969:HM2KJBCX2:2:1101:15090:65212 2:N:0:ACTATGCA
TTCCCTTCTCCGCCCAACTATCCCTATTAATCATTACGTCGATCCTAGAAACCAACAAAATAGAATCAAACGTCCTATTTCATTATTCCATGCTAATGTATTCAAGCGTGCGCCTGCTTTAAACACTCTAATTTTTTCAAAGTAACAGTCCTGATTCCCCACGACACCAAATTAATGACATCGCGGTTCTTCAGAAGGTAGGAACCAATAATGCCAGTGCGTACCGAAGCACGACCAACAATTTGATCCCGAAATTCGACTACGAGCTTTTTAACTGCAACAACTTTAATATACGCTATTGGAGCTGGAATTACCGCGGCTGCTGGCACCAACTTGCCCTCCAA
+
DDDDDIIIIIIIIIIIIIIIIIIIIIIIIIIIIIIIIIIIIIIIIIGHGEHHIIIIEHHHIIGHHIIIIIIIHIIIIIIIIIIIIIIIIIIHIIHHHHIIIHHIIHIIIIHHIIIIIIIIIIIIIIIIFHHIIIIIHHHHHHIHHIIIIIIIIIIIIIIIIIHIIIIHHIEHHHIHHIIHHIHFHHCFEHHHIHHIIIIIFHHHHGEIIIEGHHIHEFFHHEDHHEHHC<<4>01F=GGGHFHHIE@HI4IIIIIIIIIIIIIIIIIIIIIIIIIIIIIIIIIIIIIIIIIIIIIIHHGGIIIIIIIIIIIIIIIIIIIIIIIIIIIIIIIIIIIIIIIDDDDD
@HISEQ:969:HM2KJBCX2:2:1101:11548:65095 2:N:0:ACTATGCA
TTCCCTTCTCCGCCCAACTATCCCTATTAATCATTACGTCAATCCTAGAAACCAACAAAATAGGATCGAACGTCCTATTTCATTATTCCATGCTAATGTATTCAAGCGTTAGCCTGCTTTAAACACTCTAATTTTTTCAAAGTAACAGTCCTGTTTCCCTGCAACACCAAATTAATGACATTACAGTTCTTCAGAAAGGAGGAATCAGCGAAGCCAGTGCATACCAGTGGCACGACCAACCTGCTGACCCCGAAATTCAACTACGAGCTTTTTAACTGCAACAACTTTAATATACGCTATTGGAGCTGGAATTACCGCGGCTGCTGGCACCAGACTTGCCCTCCAA
+
DDDDDIIIIIIIIIIIIIHIHIIIIIIIIIIIIHHIIIIIHIIHIIIIIIHIIIHIHIIIIIHHHFC@HHIIHHIIIIIHHHIIIIIIIIIIIIIIHIIIIIIIIIIIHIIIIIIIIIIIIIIIIIIIIIIIIIIIHIIIIIIIIIIIIIIIIIIHIIIHIIIIIIIIIIIIIIIIIHIIIIIIIIIIIIIIIIIIIIIIIIHIIIIIIIIIIIIIIIIIIIIIIIIIIIIIIIIIIIHIIIIHGIIHIIIIIIIIIIIIIIIHIIIIIIIIIIIIIIIIIIIIIIIIIIIIIIIIIIIIIIIIIIIIIIIIIIIIIIIIIIIIIIIIIIIIIIIIIIIIIDDDDD
@HISEQ:969:HM2KJBCX2:2:1101:20960:65871 2:N:0:ACTATGCA
TTCCCTTCTCCGCCCAACTATCCCTATTAATCATTACGTCAATCCTAGAAACCAACAAAATAGGATCGAACGTCCTATTTCATTATTCCATGCTAATGTATTCAAGCGTTAGCTTGCTTTAAACACTCTAATTTTTTCAAAGTAACAGTCCAAATTCCCCAAAACACCAAATTAATGGCATTAAGGTTCATCAGGAAGGAGGAATCAGTGAGACCAGTACATACCAGAGGCATGACCAACCTACTAACTCCGAAATTCAACTACGAGCTTTTTAACTGCAACAACTTTAATATACGCTATTGGAGCTGGAATTACCGCGGCTGCTGGCACCAGACTTGCCCTCCAA
+
DDDCDIHIIIIHIIIIIIIIHIHHIIHIHIGHHHIHIHGHEHFCHHEGHIIIIIIIIIIIIIHHIIIHIFFEH?H=HEHGHHHIIIIIIIIIIEHHHHHHHHHFHHHEHHIEHGHHIHIIHIIIIIHIIIIIIIIHHIHHIIIHHHHHGGHHHEGHHDFHGEHIEHIHGHHHHIHHIIIHIIHHHIHHGIIHIIIHHHHIHHIIIIIIIIIIHIIGIIIIIIIIHHHIIIHHHCIIHGHIHHCF:CHIFHIIIHEIIHIIIHHHHHIHHIIIHIIIIHHEHIHHHHIIIIIIHHIHHHHIIIIIIIIIIIIIIIIIIIIIIIIIIIIIIIIIIIIIIIIIICDDDC
@HISEQ:969:HM2KJBCX2:2:1101:7140:66184 2:N:0:ACTATGCA
TTCCCTTCTCCGCCCAACTATCCCTATTAATCATTACGTCAATCCTAGAAACCAACAAAATAGGATCAAACGTCCTATTTCATTATTCCATGCTAATGTATTCAAGCGTTAGCCTGCTTTAAACACTCTAATTTTTTCAAAGTAACAGTCCTGTTTCCCTGCAACACCAAATTAATGACATTACAGTTCTTCAAGAAGGAGGAACCAGTAAAGCCAGTACATACCAGAGGCACGACCAACTTACTAATCCCGAAATTCAACTACGAGCTTTTTAACTGCAACAACTTTAATATACGCTATTGGAGCTGGAATTACCGCGGCTGCTGGCACCAGACTTGCCCTCCAA
+
DDDDDIIIIIIIHIIIIIIIIIIIIIIIIIHIIIIIIIIIIIIHHIEHIIIIHIIIHIICHHHIIIIIIIGHIIIIIIIIIIIIHIIHHIIIIIIIIIIIIHIIIIIIIIIIIIIIIIIIIIIIIIIIIIIIIIIIIHIIIIIIIIIIIIIIIIIIIIIIIIIIIIIIIIIHIIIIIIIIIIIIIIIIIIIIIIIIIIIIIIIIIIIIIIIIIIIIIIIIIIIIIIIIIIIIIIIIIIIIIIIIIIIIIIIIHIIIIIIIIHFHIIIIIIIIIIIIIIIIIIIIIIIIIIIIIIIIIIIHHIIIIIIIIIIIIIIIIIIIIIIIIIIIIIIIIIIIIIIIIDDDDD
@HISEQ:969:HM2KJBCX2:2:1101:5386:66337 2:N:0:ACTATGCA
TTCCCTTCTCCGCCCAACTATCCCTATTAATCATTACGTCAATCCTAGAAACCAACAAAATAGGATCAACGTCCTATTTCATTATTCCATGCTAATGTATTCAATCGCGAGCCTGCTTTAAACACTCTAATTTTTTCAAAGTAATAGTCCTGATTCCCCGCCACACCAAATGAAAGACATGATGGTTCGTCAGAAGGTAGGAACCAGTAACACCAGTACGTACCTAAGGCACGACCAACGTACTGATCCCGAAATTCAACTACGAGCTTTTTAACTGCAACAACTTTAATATGCGCTATTGGAGCTGGAATTACCGCGGCTGCTGGCACCAGACTTGCCCTCCAA
+
@@@D@@F@<FHCGHIGCH@C1<1<@<<<<@1DEGC<G<<F0<C1<C11<CFCCCHC1D?CC@FDG<<1DF0<<C=<<11<CDHICF1<1G?1E@1C/:F@C<<//1<::<<</<1<CCCGAG1<11DG@/A</F1<:F@1//<1/1<1<11<<1/1C0<<<<E/@@<CGHHHF;#//?C<DEHG/<<@?EC///ED.GD.<A0<0@C0HFHGEGFEEHHHEG?E<1AHHEIHFC?FF<HGHHD<</</CD1111HFCDD?EEHF1EGFHCGCGEEHEFFC1HHC<11HCE<</<11111HHGCDC?HGCC1/CGIIIIHEC<1GHEEEHHEGC1<10<01<0<D<
@HISEQ:969:HM2KJBCX2:2:1101:6262:67053 2:N:0:ACTATGCA
TTCCCTTCTCCGCCCAACTATCCCTATTAATCATTACGGTGATCCTAGAAACCAACAAAATAGAATCATGCCGTCCTATTTTATTATTCCATGCTAATGTATTCAAGCAAAATGCCTGCTTTAAACACTCTAATTTTTTCAAAGTAAAGGTCCTGGTTCCCCGCGACACCCAATTAAGGGCATCGTGGTTCTCCAGAAGGTGAGAAATTGACTACACCAGTTCATACCCCTTAAGGCACGACCGATGTGTCAATCCCGAAATTCAACTACGAGCTTTTTAACTGCAACAACTTTAATATACGCTATTGGAGCTGGAATTACCGCGGCTGCTGGCACCAGACTTGCCCTCCAA
+
DDDDDIIHIIHDHHIHEHIIIIIIIIIIIHHIGFHIIIIIIFHH?HEHEFHHHGHIHHHHHIHIHIIFIHFHIEDHIIIIIIIIIGIIHIFHHFHEFGFHHFIHIHIIIIIHIHHEHHHIIHHHHFHIIHHIHIHHIIIIGEHHHHCGIIHHHHHHFHHIHGHHHHHHHIIHIIHIIIIHIIHIIIIHIIIIIIIIIIIIIIIGIIIIIIIHIIHHIIHHHHIIHHHHHIHIIIIIHHIIIHIIIHHIHHHHIIHIIIIIHHIIHIHIIIIIIIIIIIIGIIIIIIHIHEIIHIIIIIIHIHIHGIGGIIIIIIHHHIIIHIIIIIIIGIIIIIHGHIIIIIIHIIIDDDDC
@HISEQ:969:HM2KJBCX2:2:1101:15534:67614 2:N:0:ACTATGCA
TTCCCTTCTCCGCCCAACTATCCCTATTAATCATTACGTCGATCCTAGAAACCAACAAAATAGAATCAAACATCCTATTTCATTATTCCATGCTAATGTATTCAAGCGCGAGCTTGCTTTAAACACTCTAATTTTTTCAAAGTAACAGTCCTGATTTCCCATGACACCAAATTAATGACATCGTGGTTCGTCAGAAGGGAGAAACCAATAATGCTAGTACGTACAAAGTACGACCGACATATTAGTCCCGAAATTCAACTACGAGCTTTTTAACTGCAACAACTTTAATATACGCTATTGGAGCTGGAATTACCGCGGCTGCTGGCACCAGACTTGCCCTCCAA
+
D@DDBFEHHEHCGHHIIIIIHIIIIIIIIIIIIIIIIIIIHIIIIIIIIGHIIIIIIIHIIIIHIIIHHII1CHHIIIIIIIIHIIIGFHIIHHIIIIHIIHHHIGHHIHHHHCHIIIHIIIIHIIIIHIHIIIHHHHHIIHIIIHIHIHIIIIIIHIIHHGHIIIIIIIIGIHHHHHHHCHHIIHHHH@DGHHHIHFIIIHHIHIHHHHHHHHIHHFHIGEHHIHGIHIIIIIIIIHEIHEEHII=IIIIIIIIIIIIIIIIIIIIIIIIIIIIIIIIIIIIIIIIIIIIIIIIIIIIIIIIIIIIIIIIIIIIIIIIIIIIIIIIIIIIIIIIIIIIDDDDD
@HISEQ:969:HM2KJBCX2:2:1101:15551:68374 2:N:0:ACTATGCA
TTCCCTTCTCCGCCCAACTATCCCTATTAATCATTACGTCGATCCTAGAAACCAACAAAATAGAATCAAACGTCCTATTTCATTATTCCATGCTAATGTATTCAAGCGTAAGCCTGCTTTAAACACTCTAATTTTTTCAAAGTAACAGTCCTGATTCCCCACGACACCAAATTAATGACATCGCGGTTCTTCAGAAGGTAGGAACCAATAATGCCAGTGCGTACCGAAGCACGACCAACAATTTGATCCCGAAATTCAACTACGAGCTTTTTAACTGCAACAACTTTAATATACGCTATTGGAGCTGGAATTACCGCGGCTGCTGGCACCAGACTTGCCCTCCAA
+
DDCDDIIHIHIIIIIHHIHHIIIIIIIIIIIGHIIIIGIIHIIIIIIIGIEHHIIIHIIIIIHIIIIIIIHIIGIHGIIIIHIIIIHHIIIIHHIIIIIIIIIIIIIIIIIIIIIIIIHHIIHIIIIIHHHIIIHHIIIIIIIIIIHIIGHIIIIHIIIHIIIIIIIIIIIIIIIIIHIHIIHGIIIIIIIIIIHIIIIHIIIIIIIIIIHIIIIIIIHIIIIIIIIIIIIIIHHHHIIIIHHHIIIIIIIIIIIIIHIIGHIIIIIIHIIIIIIIIIIIIIIIIIIIIIIIHIIIIIIIIIIIIIIIIIIIIIIIIIIIIIIIIIIIIIIIIIIIIIIIDDDDD
@HISEQ:969:HM2KJBCX2:2:1101:18044:68990 2:N:0:ACTATGCA
TTCCCTTCTCCGCCCAACTATCCCTATTAATCATTACGTCGATCCTAGAAACCAACAAAATAAGATCAAACGTCCTATTTCATTATTCCATGCTAATGTATCCAAGCGCGAGCCTGCTTTAAACACTCTAATTTTTTCAAAGTAACAGTCCTGATTCCCCGCCACACCAAATAAATGGCATAACGGTTCTTCAGAAGGGAGGAATCAGTGACACCAGTGCATACCAAAGGCACGACCAGCGTACTGATCCCGAAATTCAACTACGAGCTTTTTAACTGCAACAACTTTAATATACGCTATTGGAGCTGGAATTACCGCGGCTGCTGGCACCAGACTTGCCCTCCAA
+
DDDCAHHIIIIIIGHHHHHIHHIIIIIIIIIIIIIIHHIHHIIHEHIHGHIHIHIIFHHGFHIEHFFIGIIIHIIHHIII?FHHIIIIHGII?G?GHHIHHHCGHHIIIIIIIHHHHEHHHHHIEIIIIIHHHHHGHHHIGHIHHHHHIHGHGEH@GIIIHHIHHHHHHHGEIHEFGIIHHHGEEIHHHHFHIIIIIIGIIGIIIHFHEFIIIIIIIIIHHHHCHGHIIHGIIIIGIIIHHHHFHHHHFC1GIIIIIIIIHIIIIIIIIIIIIIIIIIHFGHIIIHIHIHIIHIHIIHIIIIIIIIHIIHHHIIIIIIIIIIIIIIIIIIIIIIIIIIIIIDDDDD
@HISEQ:969:HM2KJBCX2:2:1101:10344:69975 2:N:0:ACTATGCA
TTCCCTTCTCCGCCCAACTATCCCTATTAATCATTACGTCGATCCTAGAAACCAACAAAATAGAATCAAACGTCCTATTTCGTTATTCCATGCTAATGTATTCAAGCGCGAGCTTGCTTTAAACACTCTAATTTTTTCAAAGTAACAGTCCTGATTTCCCGCGACACCAAATTAATGACATCGTGGTTCGTCAGAAGGGAGAAACCAATAATGCTAGTACGTACAAAGTACGACCGACATATTAGTCCCGAAATTCAACTACGAGCTTTTTAACTGCAACAACTTTAATATACGCTATTGGAGCTGGAATTACCGCGGCTGCTGGCACCAGACTTGCCCTCCAA
+
@BD@DHE@FCEHE0<CHIHCHHHHH?FHHHHHHHHII1<<EDGG0<CHHHHCC@HFHEHHHCGEFHHHHHGD1FG=@F@<11DFHEE?1CG?CEGEHHHIHGHHDDDHHIIHHHHHFIIHGCEGHHHHHGCHHIHHCIIHHCIHIIHHHHHHHHBCFIGHIIHGCIIHHHHFGIHIHIIIHIIHHDDIHIIIIIIIIHIHIHIIHII<HIIHIHHIIGIHEIIIHIIIHHIIIIIIIIHHHHHGIGHIIIIIHIIHGIIHHHHIIIIIIGIIHHIHIIIIIIHHCFIHHHIIIIIIHHHHHIIIIHGIHIHIIIIIIIIHGIIIIIIIIIIIHIHGIIHBDDAD
@HISEQ:969:HM2KJBCX2:2:1101:10073:70303 2:N:0:ACTATGCA
TTCCCTTCTCCGCCCAACTATCCCTATTAATCATTACGTCGATCCTAGAAACCAACAAAATAGAATCAAACGTCCTATTTCATTATTCCATGCTAATGTATTCAAGCGCGAGCCTGCTTTAAACACTCTAATTTTTTCAAAGTAACAGTCCTGATTTCCCACGACACCAAATTAATGACATCGTGGTTCGTCAGAAGGTAGGAATCAATTTGACCAGTACGTACCGAGGCACGACCGATCAACTGATCCCGAAATTCAACTACGAGCTTTTTAACTGCAGCAACTTTAATATACGCTATTGGAGCTGGAATTACCGCGGCTGCTGGCACCAGACTTGCCCTCCAA
+
DDDDDIIIIIIIIIIIIIIIIIIIIIIIIIIIIIIIIIIIIIIHIIIIIIIIIIIIIIIIIIHIIIIIIIIGIIIIIIIIHIHIIIIIIIIIIIIIIIIIIIIIIIHIIIIHHHIIIIIIIIIIIIIIIIIIIIHIIIHIIIIIIHHIIIIIIIIIIIIIIIIIIIIIIIIIIIIIIIIIIIIIIIIIIIIIIIIIIIIIIIIIIIIIIIIIHIIIIIIIIIIIIIIIIIIIIIIIIIIIIIIIIIIIIIIIIIIIIIIIIIIIIIIIIIIIIIIIIIIIIIIIIIIIIIIIIIIIIHGHIIIIIIIIIIIIIIIIIIIIIIIIIIIIIIIIIIIIIIIIDDDDD
@HISEQ:969:HM2KJBCX2:2:1101:17550:70512 2:N:0:ACTATGCA
TTCCCTTCTCCGCCCAACTATCCCTATTAATCATTACGTCAATCCTAGAAACCAACAAAATAGGATCGAACGTCCTATTTCATTATTCCATGCTAATGTATTCAAGCGTTAGCCTGCTTTAAACACTCTAATTTTTTCAAGGTAACAGTCCTAATTCCCCGTGACACCAAATTAATGGCATTACGGTTCTTTAGAAGGTGAGAAATCAATAATATCAGTACATACCAACGGCATGACCGAAACATTGATTCCGAAATTCAACTACGAGCTTTTTAACTGCAACAACTTTAATATACGCTATTGGAGCTGGAATTACCGCGGCTGCTGGCACCAGACTTGCCCTCCAA
+
DCDDDIIIIIIIIIIHIIIIIIIIIIIIIIIIIIIIIIIIIIIIIIIGHIIIIIGIIIHHHHIIHIIHHIIIIIIIIIIIIIIIIIIHIHIIIIIHHIIIIIHIIIHIIIIHHHIIIIIIIIIIIIIIIIIHHIIIIIHIIIHIIIIIIIIIIIIIIIIIIIIIIIIHIIIIIIIIIIIIIIIIHIIIIIIIIIIIIIIIIIIIIIIIIIIIIIIIIIIIIIIIIIIIIIIIIIIIIIIIIIIIIHIIIIHIIIIIIIIIIHHIIIIIIIIIIIIIIIIIIIIIIIIIIIIIIIIIIIIIHHIIIIIIIIIIIIIIIIIIIIIIIIIIIIIIIIIIIIIIIIDDDDD
@HISEQ:969:HM2KJBCX2:2:1101:9247:69128 2:N:0:ACTATGCA
TTCCCTTCTCCGCCCAACTATCCCTATTAATCATTACATCGATCCTAGAAACCAACAAAATAGAATCTGATGTCCTATTTCATTATTCCATGCTAATGTATTCAAGCGTAAGCTTGCTTTAAACACTCTAATTTTTTCAAGGTAACAGTCCTAATTCCCCATAACATCAAATAAATGACATTATGGTTCTTTAGAAGGTGAGAACCAATAAAACCAGTACATACCAAGGCATGACCGATTCCTTGATCCCGAAATTCAACTACGAGCTTTTTAACTGCAACAACTTTAATATACGCTATTGGAGCTGGAATTACCGCGGCTGCTGGCACCAGACTTGCCCTCCAA
+
DBDDDIIIGIIIIIIIIIIHIIIHIIIIIIIHHIIIIIIIIIIIHIIGEHHIIHIIIEHIHHHHIIIGHHIIIIIIIIIIIHIIHIIIIIIEFHGIIIIHIIIIIIIIIIIIIHHHGIIIIHGHIIIIIIIIIHIIIIIIIHHHIIIIIHHIIHIIIHHIIIIIIIIIIIIIIIHIIIHIIIIIIIIIIIIIIIIHIIIIIIIIHIIIIIIIIIHIIIIIIIIIIIIIIIIIIIIIIIIIGIHGIIIGIIIIIIIIIIIHIHIIHIIIIIIIIHIIIIIIIIIIIIIIIIIIIIIIIIIIIIIIIIIIIIIIIIIIIIIIIIIIIIIIIIIIIIHIIIIGDDDDD
@HISEQ:969:HM2KJBCX2:2:1101:12554:71680 2:N:0:ACTATGCA
TTCCCTTCTCCGCCCAACTATCCCTATTAATCATTACGGTGATCCTAGAAACCAACAAAATAGAACCATGCCGTCCTATTCTATTATTCCATGCTAATGTATTCGAGCAAAATGCCTGCTTTAAACACTCTAATTTTTTCAAGGTAAAGGTCCTGGTTCCACATGACACCCAATTAAGGACATCATGCTTCTCCAGAAGGTGAGAAATCAACTGCGACAGTTCATACCCCTTAAGGCACGACCATCACGTCAATCCCGAAATTCAACTACGAGCTTTTTAACTGCAACAACTTTAATATACGCTATTGGAGCTGGAATTACCGCGGCTGCTGGCACCAGACTTGCCCTCCAA
+
DDDDBEG1D@EDHHHIIHIII@EHIIIIIHEHHIGHHHIIHHIHIIIIHIH@GHHIHIEHHHFEHH?GHEE@DEHDHHIIFHHIE1DHEH@HHEHCHH1<DFHHIIHHHIIIIGHHHHHHIHHHHHHIHIIHIIHHIIIHIIIIIIIHHIIIIIIIHHHIHIIIIIIIIIIIIIIIIIIIIIIIIIIIIIIIGIIIIIIII;IIIIIIIIIIIIIIIIIIIIIIIIIIIIIIIIIIIIIIHIIIIIIHIIHIHHIIIIIIIIIIIIIIIIIIIIIIIIIIIIIIIIIIIHIIIIIIIIIIIIIIIIIIIIIIIIIIIIIIIIIIIIIIIIIIIIIIIIIIIIIIIIIDDDDD
@HISEQ:969:HM2KJBCX2:2:1101:16645:71481 2:N:0:ACTATGCA
TTCCCTTCTCCGCCCAACTATCCCTATTAATCATTACATCGATCCTAGAAACCAACAAAATAGAATCGGATGTCCTATTTCATTATTCCATGCTAATGTATTCAAGCGTGAGCCTGCTTTAAACACTCTAATTTTTTCAAGGTAACAGTCCTAATTCCCCGTGACACCAAATTAATGGCATTACGGTTCTTTAGAAGGTGAGAAATCAATAATATCAGTACATACCAACGGCATGACCGAAACATTGATCCCGAAATTCAACTACGAGCTTTTTAACTGCAACAACTTTAATATACGCTATTGGAGCTGGAATTACCGCGGCTGCTGGCACCAGACTTGCCCTCCAA
+
DDDDDIIIIIIIIIIIIIIIIIIIIIIIIIIIIIIIIIIIIIIIIIHHIIIIHGIIIIIIIIHGIHIIIGIIIIIIIIIIIIIIIIIIIIIIIIEHIIIHIIIIIIIIIIIIIHHIIIIIIIIIHIIIIIIIHIIHIIIIIIIIIHIIIIIIIIIIIIIIIIIIIIIIIIIIIIIIIIIIIIIIIIIIIIIIIIIIIIIIIIIIIIIIIIIIIIIIIIIIIIIIIIIIIIIIIIIIIIIIIIIIHHIIIIIIIIIIIIIIIIIIIIIIIIIIIIIHIIIIIIIIIIIIIIIIIIIIIIIIIIIIIIIIIIHIIIIIIIIIIHIHIIIIIIIIIIIIIIIIIIDDDDD
@HISEQ:969:HM2KJBCX2:2:1101:7466:72869 2:N:0:ACTATGCA
TTCCCTTCTCCGCCCAACTATCCCTATTAATCATTACGTCAATCCTAGAAACCAACAAAATAGGATCAAACGTCCTATTTCATTATTCCATGCTAATGTATTCAAGCGTTAGCCTGCTTTAAACACTCTAATTTTTTCAAAGTAACAGTCCTGTTTCCCTGCAACACCAAATTAATGACATTACAGTTCTTCAAGAAGGAGGAACCAGTAAAGCCAGTACATACCAGAGGCACGACCAACTTACTAATCCCGAAATTCAACTACGAGCTTTTTAACTGCAACAACTTTAATATACGCTATTGGAGCTGGAATTACCGCGGCTGCTGGCACCAGACTTGCCCTCCAA
+
DDDDDIHIIIIIIIIIIIIIIIIIIIIIIIIIIIIIIGIIIIIIIIIIHIIIIIIIIIIHIIIIGIIHIIIIIIIIHIIIIIIIIIHIIIHHIGIIIIIIIIIIIIIHIHIIIIIIIIIIIIIIIIIIIIIIIIIIIIIIHIIIIIHIIHIIIIIIIIIIIIIIIIIIIHIIIIIIIIIIIIIIIIIIIIIIIIIIIIIIIIIHIIIIIIIIIIIIIIIIIIIIIIIIIIIIIIIIIIHHIIHHGIIIIIIIIIIIIIIIIIHIIIIIIIIIIIIIIIIIIIIIIIIIIIIIIIIIIIIIIIIIIIIIIIIIIIIIIIIIIIIIIIIIIIIIIIIIIIIIIDDDDD
@HISEQ:969:HM2KJBCX2:2:1101:20199:72149 2:N:0:ACTATGCA
TTCCCTTCTCCGCCCAACTATCCCTATTAATCATTACGTCGATCCTAGAAACCAACAAAATAGAATCAAACGTCCTATTTCATTATTCCATGCTAATGTATTCAAGCGTAAGCCTGCTTTAAACACTCTAATTTTTTCAAAGTAACAGTCCTGATTCCCCACGACACCAAATTAATGACATCGCGGTTCTTCAGAAGGTAGGAACCGATAATGCCAGTGCGTACCGAGGCACGACCAACAATTCGATCCCGAAATTCAACTACGAGCTTTTTAACTGCAACAACTTTAATATACGCTATTGGAGCTGGAATTACCGCGGCTGCTGGCACCAGACTTGCCCTCCAA
+
B?@D@@EHHIIIIIIGFH?HGGHEHIHH?GHHIEFDHHHGHCEHDFHH1<FHCFEHCG@FEHF?HHCHHH<=GHHIHI?GCGHIHHH?1<G1@EHHHHHIGHHEEECEHHHD<?EGIIHHIHHHFHIIHIIHHHHHEHHHGGCHIHHHGHGHIHHIHIGIIIH;EFHIIGIHHFIIHHCDFHIIIIIIHEIIIIII<IIIIIIHIIIFIIIHIHHIHHIGIHIHIIHHHIGHHIHHHHHIIHHCFDDIHHIIHIIHIHIIIIIIHIIIIHIHGIIHIHIHHHFGCHIIIIIIIIIIHIHHIIIHIHIIHGIIIIIIHIHHIIHIIIIHIIHIHIIHHGIIDADDB
@HISEQ:969:HM2KJBCX2:2:1101:4266:73664 2:N:0:ACTATGCA
TTCCCTTCTCCGCCCAACTATCCCTATTAATCATTACGGTGGTCCTAGAAACCAACAAAATAGGGTCAAACGTCCTATTTCATTATTCCATGCTAATGTATTCAAGCTAATGCCTGCTTTAAACACTCTAATTTTTTCAAAGTAACAGTCCTAACTCCCCATGACACCAAATAAATGAAATCATGGTTCGTCAGAAGGGAGAAATCAATGATACCAGTACGTACCAGAGGCACGACCGATATATTGATCCCGAAATTCAACTACGAGCTTTTTAACTGCAACAACTTTAATATACGCTATTGGAGCTGGAATTACCGCGGCTCCTGGCACCAGACTTGCCCTCCAA
+
DDDDDIIIIIIIIIIIHIIIIIIIIIIIIIIIIIIIIIIIIIIIIIGHIHIIIIIIIIGHHHGHGIIIIIIHIIHIIIIIIIIIIIIIIIIIIIIIIIIIIIHIIHIIIIIIIIIIIIIIIHIIHIIIIIIIIIIHIIIIIIIIIIIIIIHIHHHIIHIIIIHIIIHIIIIIIIIIIIIIIIIIIIIIIIIIIIIIIIIIIIIIIIIIIIIIIIIIIIIIIIIIIIIIIIIIIIIIIIIIIIHHHHIIIIIIIIIIIIIIIIIIIIIIIIIIIIIIIIIIIIIIIIIIIIIIIIIIIIIIHIIIIIIIIIIIIIIIIIIIIIIIIIIIIIIIIIIIIIIIIDDDDD
@HISEQ:969:HM2KJBCX2:2:1101:3011:73387 2:N:0:ACTATGCA
TTCCCTTCTCCGCCCAACTATCCCTATTAATCATTACGTCGATCCTAGAAACCAACAAAATAGAATCAAACGTCCTATTTCGTTATTCCATGCTAATGTATTCAAGCGTGAGCCTGCTTTAAACACTCTAATTTTTTCAAAGTAACAGTCCTGATTCCCCAAGACACCAAATTAATGACATCATGGTTCGTCAGAAGGTAGGAATCAATAATACCAGTACGTACAATAGCACGACCAATAAATTGATCCCGAAATTCAACTACGAGCTTTTTAACTGCAACAACTTTAATATACGCTATTGGAGCTGGAATTACCGCGGCTGCTGGCACCAGACTTGCCCTCAA
+
DDDDDIIIIIIIIIIIIIIIIIIIIIIIIIIIIIIIIIIIIIIIIIIIGIIIHIIIIIIIIIIIHIIIHIIIIIIIIIIIIIIIIIIHIIIIIIIIIIIIIIIIIIIIIIIIHIIIIIIIIIIIIIIIIIIIIIIHIIIIIHIIIIIIIIIIIIIIHIIIIIIIIIIIIIHHIIHIIIIIIIIIIIHIIIIIIIIIIIIHHIIIIIIIIIIIIIIIIIIIIIIIIIIIIIIIIIIIIIIIIHHIIIIIIIIIIIIIIIIIIIIIIIIIIIIIIIIIIIIIIIIIIIIIIIIIIIIIIIIIIIIIIIIIIIIIIIIIIIIIIIIIIIIIIIIIIIIIIIIDDDDD
@HISEQ:969:HM2KJBCX2:2:1101:16426:73913 2:N:0:ACTATGCA
TTCCCTTCTCCGCCCAACTATCCCTATTAATCATTACGTCGATCCTAGAAACCAACAAAATAGAATCAAACGTCCTATTTCATTATTCCATGCTAATGTATTCAAGCGTGCGCCTGCTTTAAACACTCTAATTTTTTCAAAGTAACAGTCCTGATTCCCCACGACACCAAATTAATGACATCGCGGTTCTTCAGAAGGTAGGAACCAATAATGCCAGTACGTACCGAAGCACGACCAACAATTCGATCCCGAAATTCAACTACGAGCTTTTTAACTGCAACAACTTTAATATACGCTATTGGAGCTGGAATTACCGCGGCTGCTGGCACCAGACTTGCCCTCCAA
+
DDD@DHHGHHFD@=CHHIHIIHHIHHGHHGHDGHHHHIIHIIIEEGHHFIHHEHHIIHIED<CFEHHIEEHIHGCHHHHIEGGHGII@C@GHHHHHIIIHHFGFFHEHHIDIIHHIEHIIHHHHHHGEGHHFEHHIIGHHCHHHHHHIIIIIIFHHIIIIIHHIIIIIIIIIIIHIHGHHHHIHFEEHIIIIHIIHHHEFHHHHHGFFFHFHHHGHHHHG@HIHIIIIIIHF?D@FHHHHGF@<EC<DEEIHHHHGHEHEEFDFHCHGCHHEHHIIIIIHHHGHE1HHHHGCIHCHGIIHHFHGIIHEIIHDIHHHHHHGD?HHHCEHIHH@IHHEHDCICDDDB
@HISEQ:969:HM2KJBCX2:2:1101:17143:73970 2:N:0:ACTATGCA
TTCCCTTCTCCGCCCAACTATCCCTATTAATCATTACGTCGATCCTAGAAACCAACAAAATAGAATCAAACGTCCTATTTCGTTATTCCATGCTAATGTATTCAAGCGTGAGCCTGCTTTAAACACTCTAATTTTTTCAAAGTAACAGTCCTGATTCCCCATGACACCAAATTAATGACATCATGGTTCGTCAGAAGGTAGGAATCAATAATACCAGTACGTACAATAGCACGACCAATAAATTGATCCCGAAATTCAACTACGAGCTTTTTAACTGCAACAACTTTAATATACGCTATTGGAGCTGGAATTACCGCGGCTGCTGGCACCAGACTTGCCCTCCAA
+
DDDDDIIIIIIIIIIIIIIHIIIIIIIIIIIIIIIIIIIIIHIIIIIIHIIIIIIIIHHIHIIIIIIHIIIIHHIIIIIIIIHIIIIIIIIIIIIIIIHIIIIIIIIIIIIIHIIIIIIIHHIIIIIIIIIIIIIIHIIIIIIIIHIIIIIIIIIIIIIIGIIIIIIIIHIIIIIIIIIIIIIIIIIIIIIIIIIIIIIIIIIIIIIIIIIIIIIIIIHIIIIIIIIIIIIIIIHDIHIIIIIHIIIHIIIIIIIHIIIIIIIIIIIIIIIIIIIIIIIIIIHIIHHHIIIIIIIIIIIIIIIIIIIIIIIIIIIIIIIIIIIIIIIIIIIIIIIIIIHIDDDDC
@HISEQ:969:HM2KJBCX2:2:1101:19683:73786 2:N:0:ACTATGCA
TTCCCTTCTCCGCCCAACTATCCCTATTAATCATTACGTCGATCCTAGAAACCAACAAAATAGAATCAAACGTCCTATTTCATTATTCCATGCTAATGTATTCAAGCGCGAGCCTGCTTTAAACACTCTAATTTTTTCAAAGTAACAGTCCTGATTCCCCACGACACCAAATTAATGACATCGTGGGTAGGAATCAATTTGACCAGTACGTACCGAGGCACGACCGACCAACAGATCCCGAAATTCAACTACGAGCTTTTTAACTGCAACAACTTTAATATACGCTATTGGAGCTGGAATTACCGCGGCTGCTGGCACCAGACTTGCCCTCCAA
+
DDDDDIIIIIIIIIIIIIIIIIIIIIIIIIIIIIIIIIIIIIIIIIIIHIIIIIIIIIIIIIHHIHIHGGHIIIIHIIIIHGHHIIIIIIIIIIIIIIIIIHHHIHIIIIIIHIIIIIIIIIIHIIIIIIIHIIIIIIIIIIIIIIIHIIIIIIIIIIIIHIIIHIIIIIIIIIIIIIIIIIIHHIIIIIIIIIIIIIIIIIIIIIIIIIIIIIIIIIIIIIIIIIIIIIHIHIIHIIIIIIHIIIIIIIIIIIIIIIIIIIIIIIIIIIIIIIIIIIIIIHIIIIIIHIIIIIIHIIIIIIIIIIIIIIIIIIIIIIIIIHIIIIIIIDDDDD
@HISEQ:969:HM2KJBCX2:2:1101:6979:74669 2:N:0:ACTATGCA
TTCCCTTCTCCGCCCAACTATCCCTATTAATCATTACGTCAATCCTAGAAACCAACAAAATAGGATCAAACGTCCTATTTCATTATTCCATGCTAATGTATTCAAGCGTTAGCCTGCTTTAAACACTCTAATTTTTTCAAAGTAACAGTCCTGTTTCCCTGCAACACCAAGTAAATGGCATCACAGTTCTTCAAGAAGGAGGAATCAGTAAGGCCAGTACATACCAGTGGCACGACCAACCTACTGACCCCGAAATTCAACTACGAGCTTTTTAACTGCAACAACTTTAATATACGCTATTGGAGCTGGAATTACCGCGGCTGCTGGCACCAGACTTGCCCTCCAA
+
DDDDDIIIIIIIIIHIIIIIHIHGIHIIIIIIIIIGIIHHIIIHFHHEGHIIIGIIIHIEHHHGHIIIIIIHHIIIIIIHIIIIIHIHIIHHIIIHIIIIIHIHIIIHHHIIHIIIIHIIIIIHIIHIHIIIHIHIHHIHIIHHIIIIIIHIIIHHHHIIIIIH@EHHIIHIIHIIIIHHIIIIHIIIIIIIIIIIIIIIIIHIIIIIIIIIIIIIIIIIIHGEGIIIIIHHHIGIHIIIIIIHFHFHIHIIIIIIIIIIIIIIIIHIIIIIIIIIIIHHIIIIIIIIIIHDIHIIIIIIHIIIIIIIIIIIIIIIIIIIIIIIIIIIHIIIIIIIIIIIICDDDD
@HISEQ:969:HM2KJBCX2:2:1101:4562:74708 2:N:0:ACTATGCA
TTCCCTTCTCCGCCCAACTATCCCTATTAATCATTACGTCAATCCTAGAAACCAACAAAATAGAATCAAACGTCCTATTTCATTATTCCATGCTAATGTATTCAAGCGTGAGCCTGCTTTAAACACTCTAATTTTTTCAAAGTAACAGTCCTGATTCCCCACAACACCAAATAAATGACATCATGGTTCGTCAGAAGGGAGAAACCAACAATGCCAGTACGTACCGAGGCACGACCGACATGATGGTCCCGAAATTCAACTACGAGCTTTTTAACTGCAGCAACTTTAATATACGCTATTGGAGCTGGAATTACCGCGGCTGCTGGCACCAGACTTGCCCTCCAA
+
DDDDDIIHIHIIGIIIIIIIIIIIIIIIIIIIIIIIIIIIIIIHIIIIIIIHHIGIHIIIIIGHIIIIIIGIIIIIIIIIIIIHIIIHIIIIFHIIIIHIHIHIIIIIIIIIIHHIIIIIHIIIIIIIHIIIIIIIIIIIIIIIIIIIIIIIIIIHIHIIIIIIIIIIIIIIIIIIIIIIIIIIIIIIHIHIIIIIIIIIIIIHIIIIHIHIIIIIIIIIIIIIIIIIIIIIIIIIIIIIIIHHIIIIIIIIIIIIIIIIIIIIIIIIIIIIIHIIIIIIIIIIIIIIIIIIIIIIIIIIIIIIIIIIIIIIIIIIIIIIIIIIIIIIIIIIIIIIIIIIDDDDD
@HISEQ:969:HM2KJBCX2:2:1101:2363:74840 2:N:0:ACTATGCA
TTCCCTTCTCCGCCCAACTATCCCTATTAATCATTACGGTGGTCCTAGAAACCAACAAAATAGAACCACAACGTCCTATTCTATTATTCCATGCTAATCTATTCAAGCAATAGCCCGCTTTAAACACTCTAATTTTTTCAAGGTAATGGTCCTGGCTCCCCAACACACCCAATAAAGGACATACTGGCTCACCAGAAGGAAGACCCGACAGCAGACAGTACTCGCCAAAGACGGACCGCCCGGCCAGGCCTAAAATTCAACTACGAGCTTTTTAACTGCAACAACTTTAATATACGCTATTGGAGCTGGAATTACCGCGGCTGCTGGCACCAGACTTGCCCTCCAA
+
DDDDCIIIHHIHIIIHIIIIIIIIIIIIIFIIIIIIIIHIIHIIIIIIGHIIIHEHHHCHIIIHIHIIIHIIHIGGIIGIHIIGIIHFHHIHHGHIIIHIIHHEHHHEHHHHIHGHIHHHHHHHHIIIIIGEHHHHHHHIIIIIIHGHHIIIIHEFHIIIIGHIIIHHIIIIHHIHIIIIIIIHIHIIIIIGIGIHIIIHHHGEIIHIIIIHIIIIIGIIIIGIIIHHGIIIIIIHHHHIIIHHHIHGHIIIIIIIIIIIIIHIHHIIIIHHIIHIIIIIIIIHHIIHHIIIIHIHIIIHIIIHIIIIIIIIIIIIIIIIIIIIIIIIIGIIHIIIIIIIIDDDDD
@HISEQ:969:HM2KJBCX2:2:1101:7783:75532 2:N:0:ACTATGCA
TTCCCTTCTCCGCCCAACTATCCCTATTAATCATTACGTCAATCCTAGAAACCAACGAAATAGAATCAAACGTCCTATTTCATTATTCCATGCTAATGTATTCAAGCGTACGCCTGCTTTAAACACTCTAATTTTTTCAAAGTAACAGTCCTGATTCCCCACGACACCAAATTAATGACATCGCGGTTCTTCAGAAGGTAGGAACCAATAATGCCAGTACGTACCGAAGCACGACCAACAATTCGATCCCGAAATTCAACTACGAGCTTTTTAACTGCAACAACTTTAATATACGCTATTGGAGCTGGAATTACCGCGGCTGCTGGCACCAGACTTGC
+
DDDADIIIIIIIIIIIIIIIIIIIIIIIIIIIIIIIIIIIIIIIIIIGHIIIIHIIIIHIIIIIIIIIHIIIIIIIGIIIIHHIIIHHIIIIIIIIIIIIIHIIHIIIIIIIIIIIIIIIIIHIIIIIIIIIIIIIIIIIIIIIIIIIIIIIIIIIIIIIIIIIIIIIIIIIIIIIIIIIIIIIIIIIIIIIIIIIIIIIIHIIIIIIIIIIIIIIIIIIIIIIIIIIIIIIIIIHHIIIIIHIIIIIIIIIIIIIIIIIIIIIIIIIIIIIIIIIIIIIIIIIIIIIIIIIHIIIIIIIIIIIIIIIIIIIIIIIIIIIIIIIIIIIIIIIIDDDDD
@HISEQ:969:HM2KJBCX2:2:1101:3191:75627 2:N:0:ACTATGCA
TTCCCTTCTCCGCCCAACTATCCCTATTAATCATTACGTCAATCCTAGAAACCAACAAAATAGGATCGTCGTCCTATTTCATTATTCCATGCTAATGTATTCAAGCGTTAGCCTGCTTTAAACACTCTAATTTTTTCAAAGTAACAGTCCTGTTTCCCCGCAACACCAACTTAATGGCATTACGGTTCTTCAAGAAGGAGGAATCAGCAAAGCCAGTGCATACCAATGGCACGACCAACTTGCTGACCCCGAAATTCAACTACGAGCTTTTTAACTGCAACAACTTTAATATACGCTATTGGAGCTGGAATTACCGCGGCTGCTGGCACCAGACTTGCCCTCCAA
+
DDDDDIIIIIIIIIIIIIIIIIIIIIIIIHIIIIIIIIIIIIIIIIIHEHGIIHHIIIIIIIIIIHHIIIIIIIIIIIIIIIIIIIIGHIHHIIIIIIIIIIIIHHIIIIIIIIIIIIIIIIIIIIIIIIIIIIIIIIIIIIIIIIIIIIIIIIIIIIIIIIHIIIIIIIIIIIHIIIIIIIIIIIIHIHIIIIIIIIIIIIIIIIIIIIIIIIIIIIIIIIIIIIIIIIIIIIIIIIIIIIHHIIIIIIIIIIIIIIIIIIIIIIIIIIIIIIIIIIIIIIIIIIIIIIIIIIIIIIIIIIIIIIIIIIIIIIIIIIIIIIIIIIIIIIIIIIIIIIIIDDDDD
@HISEQ:969:HM2KJBCX2:2:1101:12804:75603 2:N:0:ACTATGCA
TTCCCTTCTCCGCCCAACTATCCCTATTAATCATTACGGCTCTCCTAGAAACCAACAAAATAGGAGCGCCGTCCTATTCTATTATTCCATGCTAATGTATTCGAGCAAAGGCCTGCTTTGAACACTCTAATTTTTTCAAAGTAAAAGTCCTGCTTCCCGAACACACCCAGTGAAGGGCATGCCGTTCCGCAGAAGGAAAGGCCCGGCCGAACCAGTGCACGCGGTGAGGCGGACCGGTCAGCCAGGCCCAAGGTTCAACTACGAGCTTTTTAACTGCAACAACTTTAATATACGCTATTGGAGCTGGAATTACCGCGGCTGCTGGCACCAGACTTGCCCTCCAA
+
DDDBDIHHIHIIIIGIIIIHIIHHIIIIIHIHHHIIIHHHIIIHIHI?GEHIHEGHH11D@GCHHHHHIIIIHDHHHIIIIIIIIHHGGIIIIIGHIIHHHHHHCHIIIHD@HHIGHIIIIIIIHIHHHHGHFHIHHEHHIIGHHIHHHIIHHIHIHHIIFHHGHIIIHEFHIHGHIHEIIIIHED<HHCCHHHIIIIIIHDEHHECDIHFIHIIIIIIHDHHHHHIIHHDHH>DHHGIIHGHIIHCEHHEHEFIHEIHHIIHEHHGHEHCIHG@FGHHHHEHHHFF1HGHHEEHEFHEHHEHHIHHHIIHHHDCDIHFIIIHHHHIIHIH@CEIIHIHDDDDD
@HISEQ:969:HM2KJBCX2:2:1101:20592:75081 2:N:0:ACTATGCA
TTCCCTTCTCCGCCCAACTATCCCTATTAATCATTACGTCGATCCTAGAAACCAACAAAATAGAATCAAACGTCCTATTTCATTATTCCATGCTAATGTATTCAAGTGTAAGCCTGCTTTAAACACTCTAATTTTTTCAAAGTAACAGTCCTGATTCCCCACGACACCAAATTAATGACATCGCGGTTCTTCAGAAGGTAGGAACCGATAATGCCAGTGCGTACCGAGGCACGACCAACAATTCGATCCCGAAATTCAACTACGAGCTTTTTAACTGCAACAACTTTAATATACGCTATTGGAGCTGGAATTACCGCGGCTGCTGGCACCAGACTTGCCCTCCAA
+
BDD@DIICEHIIIIIIEHIHIIFIIIIIH?GHIEHHIHIIHHIHFHEEHEHHHFFIIHHIEH?GFIHHEHHCCHCEHIIEE@FHGHHHFH@F?1@<GIHHHIHEHB<GDHED?GIIHHHEHFHG@HHHGHHHFHHHEHCHHHEHHIIHGGFHGCHEHHHEGHH@HHFIHGEHIIHD@HHIHHEE<EHHFGIHHHHCHIHHFCDIHHIIIHHIIIFHCIHEGGHIHFHHIHDIIHHHGCD@@C<<EHHHDHCIIIIHIIIIIIIHHIIIHHHIHEIHIIHHHHIIIHIHIHIGIIGIHHHHHHIIHIIHCHHHIIIGIIIIIGIIIIIHIIIIIIIHHHIICDCDD
@HISEQ:969:HM2KJBCX2:2:1101:7555:74491 2:N:0:ACTATGCA
TTCCCTTCTCCGCCCAACTATCCCTATTAATCATTACGTCAATCCTAGAAACCAACAAAATAGGATCGAACGTCCTATTTCATTATTCCATGCTAATGTATTCAAGCGTTAGCTTGCTTTAAACACTCTAATTTTTTCAAAGTAACAGTCCAAATTCCCCGCAACACCAAATTAATGGCATTACGGCTCATCAGGAAGGAGGAATCAGTGAGACCAGTACATACCAGAGGCATGACCAACCTACTAACCCCGAAATTCAACTACGAGCTTTTTAACTGCAACAACTTTAATATACGCTATTGGAGCTGGAATTACCGCGGCTGCTGGCACCAGACTTGCCCTCCAA
+
DDDDDIIIIIIIIGIIIIIIIHIIIHIIIIHIIIIHIIIIIIIIIIHHHGIIIIGIIIGIIIIIGIIIHHIIIIIHIIHIHIHIIIIIIHHIIIIIIIIIIIIIIIIIIIIIIIIIIIIIIHIIIIIIIIIIIIIIIIIIIIIIIHIIHIHIHIIIIIIIIIIIIIIIIIIIIIHIIIIIIIIIIHIIIIIIIIIIIIIHIIIIIIIIIIIIIIIIIIIIIIIIIIIIIHHIIIIIIIIIIIIHHHHIIIIIIIIIIIIIHHEIIIHIIIIIIIIIIIIIIIIIIIIIIIIIIIIIIIHIIIIIIIIIIIIIIIIIIIIIIIIIIIIIIIIIIIIIIIIIIDDDDD
@HISEQ:969:HM2KJBCX2:2:1101:2861:76117 2:N:0:ACTATGCA
TTCCCTTCTCCGCCCAACTATCCCTATTAATCATTACGTCAATCCTAGAAACCAACAAAATAGGATCAACGTCCTATTTCATTATTCCATGCTAATGTATTCAAGCGCGAGCCTGCTTTAAACACTCTAATTTTTTCAAAGTAACAGTCCTGATTCCCCACCACACCAAATTAATGACATGATGGTTCGTCAGAAGGTAGAAATCAGTAACACCAGTACGTACCGAAGGCACGACCAGCGTACTAATCCCGAAATTCAACTACGAGCTTTTTAACTGCAACAACTTTAATATACGCTATTGGAGCTGGAATTACCGCGGCTGCTGGCACCAGACTTGCCCTCCAA
+
DDADDIIIIIIIIIIIIIIIIIIIIIIIIIHIIIIIIIIIIIIHIIIIIIGIIIIIIIIIIHHIHIIIIIIHIIIIIHIIIIIIIIGHIHIIIIIHIIIIHHIIIIIIIIIIIIIIIIIIIIIHIIIIIIIIIIIIIIIIIIIIIIIIIIIIIIIIIIIIIIHIIIIIIIIIIIIIIIIIIIIIIIIIIIIIIIIIIIIIIIIIIIIIIIIIIIIIIIIIIIIIIIIIIIIIIIIIIIIIIIIIIIIIIIIIIIIIIIIIIHIIIIIIIIIIIIIIIIIIIIHIIIIIIIIIHIIIIIIIIIIIIIIIIIIIIIIIIIIIIIIIIIIIIIIIIIIIIIIIDDDDD
@HISEQ:969:HM2KJBCX2:2:1101:15382:77427 2:N:0:ACTATGCA
TTCCCTTCTCCGCCCAACTATCCCTATTAATCATTACGGTGGTCCTAGAAACCAACAAAATAGAACCACAACGTCCTATTCTATTATTCCATGCTAATCTATTCAAGCAATAGCCCGCTTTAAACACTCTAATTTTTTCAAGGTAATGGTCCTGGCTCCCCAACACACCCAATTAAGGACATACTGGTTCACCAGAAGGAAGACCCGACAACAGGACAGTACTCGCCAAAGACGGACCGCCCGGCCAAGTCTAAAATTCAACTACGAGCTTTTTAACTGCAACAACTTTAATATACGCTATTGGAGCTGGAATTACCGCGGCTGCTGGCACCAGACTTGCCCTCCAA
+
DDDDDIIIIIIIIIIIIIIIIIIIIIIIIIIIIIIIIHIIHIIFIIGHIIGIIIIIIIIIIHDGHIIIIHIIIIIIIHIIHIIIHIIIHHIIFIIIIIHIIHIIHIIHIIIIIIIIIIIIIIIHHIIIIIIIIIIIIIGIHIHIIIIHHHIHIHHIIIIHIIIIHHIIHIIIIIIHIIIIIIIIIIIIHIIIIIIIIIIIIIHIIIIIGIIIIIIIIIIIIIIIIIIIIIIIIIIIIIIIIIIIIHIIIIIIIIIIIIIIIIIIIIIIIIIIIIIIIIIIIIIIIIIIIIIIIIIIIIIIIIIIIIIIIIIHHIIIIIIIIIIIIIIIIIIIIIIIIIIIIIDDDDD
@HISEQ:969:HM2KJBCX2:2:1101:2393:78075 2:N:0:ACTATGCA
TTCCCTTCTCCGCCCAACTATCCCTATTAATCATTACGTCAATCCTAGAAACCAACAAAATAGGATCAACGTCCTATTTCATTATTCCATGCTAATGTATTCAAGCGCGAGCCTGCTTTAAACACTCTAATTTTTTCAAAGTAACAGTCCTGATTCCCCACCACACCAAATTAATGACATGATGGTTCGTCAGAAGGTAGGAATCAGTAACACCAGTACGTACCGAAGGCACGACCAGCGTACTAATCCCGAAATTCAACTACGAGCTTTTTAACTGCAACAACTTTAATATACGCTATTGGAGCTGGAATTACCGCGGCTGCTGGCACCAGACTTGCCCTCCAA
+
DDD@D?HEEEED=EHIIIIIHHECGHHHHHIHHHHIIII?GHFCCHGHHIHH1?GC?1<CGEHEE@D@FHH@?CHIIIIHIIIIHHE?FGCGEHIIHHHIIHGHHCGIHHDGIIIHGHIHHIHHFHIIHHIH@GEHHHHHIIIIHIIIHHHHHHHEDCHHIHHIIIIIHIHIIIHIIHGCIIIIIHHHIIIIIIHHIIIHIIIHIIIIIIIIIIIIIIIIIHIIIIIHHHHIIIHIIIIIIIHIIIIIGIIIHGGIIIIIHCIIIIIHIIIIIHIIIIIIHEIHEHHIIIIIIIIIIIIIIHIIHHIIIIIIIIIIIIIIIIIIIIIIIIIIIIIIIIIHDDADD
@HISEQ:969:HM2KJBCX2:2:1101:2602:78458 2:N:0:ACTATGCA
TTCCCTTCTCCGCCCAACTATCCCTATTAATCATTACGTTGATCCTAGAAACCAACAAAATAGAATCGAACGTCCTATTTCATTATTCCATGCTAATGTATTCAAGCGCGTGCCTGCTTTAAACACTCTAATTTTTTCAAAGTAACAGTCCTGACTCCCCACAACATCAAATTAATGACATCATGATTCATCAGAAGGGAGAAATCAATGACATTAGTACGTACCGAAGGCACGACCGACGTATTGATCCCGAAATTCAACTACGAGCTTTTTAACTGCAACAACTTTAATATACGCTATTGGAGCTGGAATTACCGCGGCTGCTGGCACCAGACTTGCCCTCCAA
+
DCDABHIIIHIIIIIIHIHIIIIIIIHIHIIIIIIIIIIIIIIEHIIIIIIIGIGHHHIIIIIIIGHIGIHIHIIIIIIIIIHIFHI?HHIIIHIIIIIIIIHGHIGIGIHHIGIIGHIIIIIGHIIIIHHHIIIIIGIHHHIHIBHH@HHHGHIIIHIHHHIEHIIHIHIIIIHFHHHIEHHHH@EHEGHHHHHHHIIHHIIHE?HHHEHCGCHGCIHGD<@GHEEHHIHHHHHHIHGEGEGDDHHEDIHCGIIFHEHIIIIIIIIIIIIIIIIIIIIIIIIIIIIIIIIIIIIIIIIIIIIIIIIIIIIIIIIIIIIIIIIIIIIIIIIIIIIIIIIIIDDDDD
@HISEQ:969:HM2KJBCX2:2:1101:11123:78273 2:N:0:ACTATGCA
TTCCCTTCTCCGCCCAACTATCCCTATTAATCATTACGTCGATCCTAGAAACCAACAAAATAGAATCAAACGTCCTATTTCATTATTCCATGCTAATGTATTCAAGCGTGCGCCTGCTTTAAACACTCTAATTTTTTCAAAGTAACAGTCCTGATTCCCCACGACACCAAATTAATGACATCGCGGTTCTTCAGAAGGTAGGAACCAATAATGCCAGTGCGTACCGAGGCACGACCGACAATCTGATCCCGAAATTCAACTACGAGCTTTTTAACTGCAACAACTTTAATATACGCTATTGGAGCTGGAATTACCGCGGCTGCTGGCACCAGACTTGCCCTCCAA
+
@@DDDIIIIIHDFDHHHIGIHEHIHGHHH?HIIIHHFECCCDHIHHEHHHHHHEHHHEEHHHG@GHHHEEHHCE=EHG@F1DGHFIEG?CECCHEHHHHHIG?CHIIGIIGIHHIIHHIHHGHEIIHHHHEHHCEFHIIIHIIIIIGHHIGIIIGCGIHIIIIIHIIHHIHIIIIHIHEIIHIIIIIGIIIHHIIIIIHIIHHHHHIIIIHIIIIIIIIIIHHGIIIIIIHHIIIIIIIIHGHIIIIHHGIIIIGIIIIIIIIIIIIIIIIIIHGIIIHIIHHFIIIIIIIGIHIIIIIHIIIIIIIIIIHIIIIIIIIIIIIIIIIIIIHHHIIIIIIIDDDDD
@HISEQ:969:HM2KJBCX2:2:1101:7829:78561 2:N:0:ACTATGCA
TTCCCTTCTCCGCCCAACTATCCCTATTAATCATTACGTCAATCCTAGAAACCAACAAAATAGGATCGAACGTCCTATTTCATTATTCCATGCTAATGTATTCAAGCGTTAGCCTGCTTTAAACACTCTAATTTTTTCAAAGTAACAGTCCTGTTTCCCTGCAACACCAAATTAATGACATTACAGTTCTTCAGAAAGGAGGAATCAGCGAAGCCAGTGCATACCAGTGGCACGACCAACCTGCTGACCCCGAAATTCAACTACGAGCTTTTTAACTGCAACAACTTTAATATACGCTATTGGAGCTGGAATTACCGCGGCTGCTGGCACCAGACTTGCCCTCCAA
+
DDDDDIIIIIIIIIIIIIIIIIIIIIIIHIIIIIHIIIIIIIIIHIIIIIIIIIIIIIIIIIIIIIIIIIIIIIIIIIIIIIIIIIIFHIIIHIIIIIIIIIIIIIIIIIIHGIIIIHIIIIIIIIIIIIIIIIIIIIIHIIIIIIIIHIIIIIIIIHIIIIIIIIIIIIIIHIIIIIIIIIIIIIIIIIIIIIIIIIIIIIIIIIIIIIIIIIIIIIIIIIIHIIIIIIIIIIIIIIIIIIIHIIIIIIIIIIIIIIIIIIIIIIIIIIIIIIIIIIIIIHIIIIIIIHIHIIIIIIIIIIIIIIIIIIIIIIIIIIIIIIIIIIIIIIIIIIIIIIIIIDDDDD
@HISEQ:969:HM2KJBCX2:2:1101:14883:78725 2:N:0:ACTATGCA
TTCCCTTCTCCGCCCAACTATCCCTATTAATCATTACGTCAATCCTAGAAACCAACAAAATAGGATCAACGTCCTATTTCATTATTCCATGCTAATGTATTCAAGCGCGAGCCTGCTTTAAACACTCTAATTTTTTCAAAGTAACAGTCCTGATTCCCCACCACACCAAACTAATGACATGATGGTTCGTCAGAAGGTAGAAATCAGTAACACCAGTACGTACCGAAGGCACGACCAGCGTACTAATCCCGAAATTCAACTACGAGCTTTTTAACTGCAACAACTTTAATATACGCTATTGGAGCTGGAATTACCGCGGCTGCTGGCACCAGACTTGCCCTC
+
DDDDDHIIIIIIIIIIIIIIIIIIIIIHIIIIIIIIIIHIIIIHHIHIIIIIIHHHHFHIHHHHHIIIIIIIHIIIIIIIIIIIIIIIIIGIIIIIIIIIIIHHIIIIIIIIIIIIIIIIIHIIIIIIIIIIIIIIIIIIIIIIIIIIIIIIHIHHIIIIIIIIIIIIIIIIIIIHHIIIIIIIIIIIIIIIIIIIIIIIIIIIIIIIIIIIIIIIIIIIIIIIIIIIIIIIIIIIIIIIIIIIIHIIIIIIIIIIIIIHIHIIIIIIIIIIIIIIIIIIIIHIIIIIIIIHHIIIIIIIIIIIIIIIIIIIIIIIIIIIIIIIIIIIIIIIIIIIIDDDDD
@HISEQ:969:HM2KJBCX2:2:1101:11503:79221 2:N:0:ACTATGCA
TTCCCTTCTCCGCCCAACTATCCCTATTAATCATTACGTCGATCCTAGAAACCAACAAAATAGAATCAAACGTCCTATTTCATTATTCCATGCTAATGTATTCAAGCGCGAGCTTGCTTTAAACACTCTAATTTTTTCAAAGTAACAGTCCTGATTTCCCGCGACACCAAATTAATGACATCGTGGTTCGTCAGAAGGGAGAAACCAATAATGCTAGTACGTACAAAGTACGACCGACATATTAGTCCCGAAATTCAACTACGAGCTTTTTAACTGCAACAACTTTAATATACGCTATTGGAGCTGGAATTACCGCGGCTGCTGGCACCAGACTTGCCCTCCAA
+
DDDDDIIIIIIHIIIIIIIIIIIIIIIIIIIIIIIIIIIIIIIIIHIIIIIIIIIIIIIIIIHIIIIIIIIIIIIIIIIIIIIIIIIIIIIIIIIIIIIIIHIIIIIIIIIIHIIIIIIIIIIIIIIIIIIIIIIIIHIIIIHIIIIIIIIIIIIIIIIIIIIIIIIIIIIHIIIIIIIIIIIIIIIIIIIIIIIIIIIIIIIIIIIIIIIIIIIIIIIIIIIIIIIIIIIIIIIIIIIIIIHIIIIIIIIIIHIIIIIIIIIIIHIIIIIHIIIIIIIIIIIIIIIIIIIIIIIIIIIIIIIIIIIIIIIIIIIIIIIIIIIIIIIIIIIIIIIIIIIDDDDD
@HISEQ:969:HM2KJBCX2:2:1101:19415:78056 2:N:0:ACTATGCA
TTCCCTTCTCCGCCCAACTATCCCTATTAATCATTACGTCGATCCTAGAAACCAACAAAATAGGTTCGATCGTCCTATTTCGTTATTCCATGCTAATGTATTCAAGCGCGAGCCTGCTTTAAGCACTCTAATTTTTTCAAAGTAACAGTCCTGTTTCCCCGCAACAACAAATTAATGCCATCACGGTTCTGCAAGAGGGAGGGACCAGTGAGGCCAGTGCATACCAGTGGCACGACCAACCTACTGGCCCCGAAATTCAACTACGAGCTTTTTAACTGCAACAACTTTAATATACGCTATTGGAGCTGGAATTACCGCGGCTGCTGGCACCAGACTTGCCCTCCAA
+
DDDDDIIIIIIIIIIIIIIIIIIIIIIIIIIIIIIIIIIIIIIIIIIIIIIIIIIIIIIIIIHIIIIIIIIIIIIIIIIIIIIIIHIIIIIIIIIIIIIIIHHIIIIIIIIIIIIIIIHIIIIIIIIIIIIIIIIIIIIIIIIIIIIIIIIIIIIIIIIIIIIIIIIIIIIIIHIHIIIIIIIIIIIIIIIIIIIIIIIIIIIIIIIIIIIIIIIIIIIHIIIIIIIIIIIIIIIIIIIIIIIHHIIIHIIIIIIIIIIIIIIHIIIIIIIIIIIIIIIIIIIIIIIIIIIIIIIIIIIIIIIIIIIIIIIIIIIIIIIIIIIIIIIIIIIIIIIIIIIIIDDDDD
@HISEQ:969:HM2KJBCX2:2:1101:3462:79947 2:N:0:ACTATGCA
TTCCCTTCTCCGCCCAACTATCCCTATTAATCATTACGTCGATCCTAGAAACCAACAAAATAGAATCAAACGTCCTATTTCATTATTCCATGCTAATGTATTCAAGCGTGCGCCTGCTTTAAACACTCTAATTTTTTCAAAGTAACAGTCCTGATTCCCCACGACACCAAATTAATGACATCGTAGTTCTTCAGAAGGTAGGAACCAATAATGCCAGTGTGTACCGAAGCACGACCGACAATTTGATCCCGAAATTCAACTACGAGCTTTTTAACTGCAACAACTTTAATATACGCTATTGGAGCTGGAATTACCGCGGCTGCTGGCACCAGACTTGCCCTCCAA
+
@DD?@FEFHIIHDHDHHICEC@FHHHGE?GHHHHHEHEHHGCHEEHCEGHHHECHHCCHFHH?EHEHHCHHHHHEHHHIEHGHIHHHHHEFHHHIIIIIIHGHHIHIHDHIHIFGEGHHHHFFEEGHFHHGHHHFHEHHIIHIHHHIIIHHGHHHFHFE@G=FCHEG<<F@EGHHIGHHGCHHHHEHEHHHEHIHIHHHEGIHIIGHHEHGCHEEHHHHCHHEGHHCIHHHIHCGIHD@EHEHEHH?DCGC?FIHIHGHHHHEHEEEHGEHHG<EEEGCFHHFF<CHGEH@CECHHHHGEHHCHFEIIHHEHHCEC<IHHHGC<GEEHHG@<CD<EGIHGD@@B<
@HISEQ:969:HM2KJBCX2:2:1101:5553:82418 2:N:0:ACTATGCA
TTCCCTTCTCCGCCCAACTATCCCAATTAATCATTACGTCAATCCTAGAAACCAACAAAATAGGATCGAACGTCCTATTTCATTATTCCATGCTAATGTATTCAAGCGTTAGCTTGCTTTAAACACTCTAATTTTTTCAAAGTAACAGTCCAAATTCCCCGCAACACCAAATTAATGGCATTACGGTTCATCAGGAAGGAGGAATCAGTGAGATCAGTACATACCAGAGGCATGACCAACCTACTAACCCCGAAATTCAACTACGAGCTTTTTAACTGCAACAACTTTAATATACGCTATTGGAGCTGGAATTACCGCGGCTGCTGGCACCAGACTTGCCCTCCAA
+
DDDBDIIIIIIHIIIIHHIHIIIIIIIIIHIIIIIIIIIIHIHHHHIIHIHHHHHIHHIIIIFHHHIIHIIIHIHCHGHIHHIIIIIIIHHIIHIIIFFIHDHIIIIIIIIIIIIIIGHHIIIIHHHCGHHIIIHIHHEHHHIHIIHGHHIIGHHHCHEGEHHIIIIIHHHFHHIIEGDEGHIIGFGHHFECECF<F0DDHIHHHHHEF@GHHHI@E<BHH1DAGEE@CG@EH?CGHEHHH<G@CHHIIIIIIIIIIIIIIIIIIIIIIIIIIIHIIIIIIIIIIIIIIIIIIIIIIIIHHIIIIIIIIIIIIIIIIHHIIIIIIIIIIIIIIIIIIIIIIDDDDD
@HISEQ:969:HM2KJBCX2:2:1101:12663:82745 2:N:0:ACTATGCA
TTCCCTTCTCCGCCCAACTATCCCTATTAATCATTACGTCGATCCTAGAAACCAACAAAATAGGTTCGATCGTCCTATTTCGTTATTCCATGCTAATGTATTCAAGCGCGAGCCTGCTTTAAGCACTCTAATTTTTTCAAAGTAACAGTCCTGTTTCCCCGCAACAACAAATTAATGCCATCACGGTTCTACAAGAAGGAGGGACCAGTGAGGCCAGTGCATACCAGTTGCACGACCAACCTACTGGCCCCGAAATTCAACTACGAGCTTTTTAACTGCAACAACTTTAATATACGCTATTGGAGCTGGAATTACCGCGGCTGCTGGCACCAGACTTGCCCTCCAA
+
DDBBDGCCEEHH0CCGHH?GEFHHHHE@CEH@@FG?@G<1<CHEDHHIICF11<<EE@CDCCG?GCHHD?1CGH0<FHFEGHHGIIHG@1<FDGHHHHHHH@E@HIHIHHHGHHECHHBHGHEGFCHIHHHDEGCHHHFEHIHHHGHGIIIIIHGHHGHIHIIIHGHHEIHEIHGHGFHFEEHEFCIIHIHHHGIIIHIHHIHGHEI<<<HHIHHHHI=3FHIGIIHG'IGI=IIDHGHHGHHGIIIIIHHGIHHEIGIIIHIIIIIIIIHHEHHHGHIHIIIHFHIHHHHHHHIIHHIIIIIIIHHIIIIHHIIIIIIHGIIHEHHFHHHIIIHIHEDIHDBABD
@HISEQ:969:HM2KJBCX2:2:1101:20544:82973 2:N:0:ACTATGCA
TTCCCTTCTCCGCCCAACTTCCCTATTAATCATTACGTCAATCCTAGAAACCAACAAAATAGGATCAAACGTCCTATTTCATTATTCCATGCTAATGTATTCAAGCGTTAGCCTGCTTTAAACACTCTAATTTTTTCAAAGTAACAGTCCTGTTTCCCTGCAACACCAAATTAATGACATTACAGTTCTTCAAGAAGGAGGAACCAGTAAAGCCAGTGCATACCAGAGGCACGACCAACCTACTAATCCCGAAATTCAACTACGAGCTTTTTAACTGCAACAACTTTAATATACGCTATTGGAGCTGGAATTACCGCGGCTGCTGGCACCAGACTTGCCCTCCAA
+
DDDDDIIIIHHIHHHHIIIIIIIIIIIIIIIIIIIIIIIIIIIIHHIHIIIEHIIIIIHHIF@HFHGHIGHHHHIIIIGIIIIHHIHHHIGHIIIIEHHHHEFHHHIIIIFHHIHIIIIIIHIHHHHHIHHHIIHIIIIIIIIIIHIIHHIIIIIIHFHHGIIIIIGHIHHHIIIIIIIIIIIIIIIGIIIII;III;IIIIIIIIIIIIIIIIIIIIHIIIIIIIIII=IIIIIIIHHIIIHGIGIIIIIIIIIIIIIIIIIIIIIIIIIIIIIIIIIIIIIIIIIIIIIIIIIIIIIIIIIIIIIIIIIIIIIIIIIIIIIIIIIIIIIIIIIIIIIIDDDDD
@HISEQ:969:HM2KJBCX2:2:1101:4231:83367 2:N:0:ACTATGCA
TTCCCTTCTCCGCCCAACTATCCCTATTAATCATTACGTCGATCCTAGAAACCAACAAAATAGAATCAAACGTCCTATTTCGTTATTCCATGCTAATGTATTCAAGCGTGAGCCTGCTTTAAACACTCTAATTTTTTCAAAGTAACAGTCCTGATTCCCCATGACACCAAATTAATGACATCATGGTTCGACAGAAGGTAGGAATCAATAATACCAGTACGTACAATAGCACGACCAATAAATTGATCCCGAAATTCAACTACGAGCTTTTTAACTGCAACAACTTTAATATACGCTATTGGAGCTGGAATTACCGCGGCTGCTGGCACCAGACTTGCCCTCCAA
+
DDDDDIIIIIIIIIIIIIIIIIIIIIIIIIIIIIIIIIIIIIIIIIIIIHIHHFHHEHIIIHHHIIIIHIHIIIIIIIIIIIIIIIIGIIIIHIIIIIIIIIIIIIIIIIIIIIIIIIIIIIIIIIIIIIIIIIIIHIIHIIIIIIIIIIIIIIIIIIIIIIIIIIIIIIHIIIHIIIIIIIIIIIIIIIIIIIIIIIIIHIIIIIIIIIIIIIIIIIIIIIIIIIIIIIIIIIIIIIIIIIIIIIIIIIIIIIIIIIIIIIIIIIIIIIIIIIIIIIIIIIIIHIIIIIIIIIIIIIIIIIIIIIIIIIIIIIIIIIIIIIIIIIIIIIIIIIIIIIIIDDDDD
@HISEQ:969:HM2KJBCX2:2:1101:6629:83487 2:N:0:ACTATGCA
TTCCCTTCTCCGCCCAACTATCCCTATTAATCATTACGTCGATCCTAGAAACCAACAAAATAGGTTCGATCGTCCTATTTCGTTATTCCATGCTAATGTATTCAAGCGCGAGCCTGCTTTAAGCACTCTAATTTTTTCAAAGTAACAGTCCTGTTTCCCCGCAACAACAAATTAATGCCATCACGGTTCTACAAGAAGGAGGGACCAGTGAGGCCAGTGCATACCAGTGGCACGACCAACCTACTGGCCCCGAAATTCAACTACGAGCTTTTTAACTGCAACAACTTTAATATACGCTATTGGAGCTGGAATTACCGCGGCTGCTGGCACCAGACTTGCCCTCCAA
+
DDDDAIIIIIIHIIIGHIHGHIIIIIIIIIIIHIIIIEGHICGHIIGIHIIIIIIHEIIIIHFHIIIIIIIIHHHHIIIIIHGHFEHIHIIIHIHHHIIHIEGHHHHHHHHIIDHHHGIIHHHIIHHIHHHIIIHII?GFHIIFHHHHEHHHHHHGHHGEHHHHHHHFHGGGHCHHFDFHHFHHIIIHFHHHFHIHHHHHIHEEBHHIHCHHHGHHHHHCGHHGHHHHHHHHFHGHHFH@HHHHCFC@GHH@HGIIHHHHHIHEHFEDEGIHHEHHGHIIHHHCEHHHHHHEEHHHFGIHHHIHHEEIIHIIIHDHHIIHIIHHEHIHIIIHHGECHGIIHB0@DB
@HISEQ:969:HM2KJBCX2:2:1101:12712:83300 2:N:0:ACTATGCA
TTCCCTTCTCCGCCCAACTATCCCTATTAATCATTACGGTGATCCTAGAAACCAACAAAATAGAACCATGCCGTCCTATTTTATTATTCCATGCTAATCTATTCAAGCACTAGCTTGCTTTAAGCACTCTAATTTTTTCAAGGTAATAGCTCTGCTTCCCCAACGCACCAAATTAATGACATGAAGGTTATTCAGAAGGTAAGAATCCATCAAATCAGTACGAACAGTGAAGCCCGACCGATAGACAGATTCCGAAATTCAACTACGAGCTTTTTAACTGCAACAACTTTAATATACGCTATTGGAGCTGGAATTACCGCGGCTGCTGGCACCAGACTTGCCCTCCAA
+
<D<0<FFG1GEDHE/<DEHHFH1FECFHHHHHHGG?HHIF?1FHHIE@1<FHIHIGG1C@<DFGC11<D1<F<0<FEFF1FHEHIEHHEGHHIIGIHEHHHHGHEHIIHEHB1<FGFHHHIA?CCFHCHHHHFEHHHHHHFH1GHIIHEEIHECFHGGH8DGCHHHIHHIHGGFCHEDHHHIHG@FCGGHCIHHHHGCCGG?GIIHIHHFF<CF<<0D/HHIHHIHEIFHDFIHEHIIIHGICEHG<EHEECCEGHHEFIHIHHHHHG1IIIIHIIIHEIHCHHHFIHIIHIHIHHHIIHF1CHCHIIHHIHHGIHHHHHIIIIIIIHFFHHCHHEHHHFDHCDADD@
@HISEQ:969:HM2KJBCX2:2:1101:19039:84483 2:N:0:ACTATGCA
TTCCCTTCTCCGCCCAACTATCCCTATTAATCATTACGTCGATCCTAGAAACCAACAAAATAGAATCAAACGTCCTATTTCATTATTCCATGCTAATGTATTCAAGCGCGAGCTTGCTTTAAACACTCTAATTTTTTCAAAGTAACAGTCCTGATTTCCCGCGACACCAAATTAATGACATCGTGGTTCGTCAGAAGGGAGAAACCAATAATGCTAGTACGTACAAAGTACGACCGACATATTAGTCCCGAAATTCAACTACGAGCTTTTTAACTGCAACAACTTTAATATACGCTATTGGAGCTGGAATTACCGCGGCTGCTGGCACCAGACTTGCCCTCCAA
+
DDDDDGHIIIICCCDC@GHHHHHEHHEHGEHIHIIIEHH?DHH@CHHIHEHG1CFGEHIHH@FECEGHCCGHFEHHFHH@GHHHCHHHE1DFEHIIHHHGH<HGGHHHHDHHHHHHHHIIHEHGGGFGHHGFH1GFHHEHHEGHHIIHGHHH@CH?HHEFFC?GHHHEHC<FCHHIHCHHHGHIHHHHGG@HHHHHHHHIHIHHHIHIHIHHEFIIIHHEECHIHHIIHIHG?HIGIHFFDE@HHCHHHHIHHHDGIIHEHDIHEHIIH@FIHHIIHHHGFHH@HHHIHHGEHHHGGHHHHIIHHHHEHHIIHHHIHGHHHC@IIIIIIHHIIHIIHHED@@D<
@HISEQ:969:HM2KJBCX2:2:1101:13711:84672 2:N:0:ACTATGCA
TTCCCTTCTCCGCCCAACTATCCCTATTAATCATTACGGTGATCCTAGAAACCAACAAAATAGAACCATGCCGTCCTATTCTATTATTCCATGCTAATGTATTCGAGCAAAATGCCTGCTTTAAACACTCTAATTTTTTCAAGGTAAAGGTCCTGGTTCCACATGACACCCAATTAAGGACATCATGCTTCTCCAGAAGGTGAGAAATCAACTGCGACAGTTCATACCCCTTAAGGCACGACCATCACGTCAATCCCGAAATTCAACTACGAGCTTTTTAACTGCAACAACTTTAATATACGCTATTGGAGCTGGAATTACCGCGGCTGCTGGCACCAGACTTGCCCTCCAA
+
BDDADIIGHIICCHHIIIIIIIIIIIIIHIIHIIIIIIGHIIHHHHHHC??CHHHHHIHHIHHCCEGIIHHHHIIHIIHCHHHIEHHEHHEEHHIHIHFCECIIIIIIIIHHHHHGIIIIIIIIIIIIHHHIIHHIIIIIIIHHIHIIHIHIIIHHIIHIIIIIHHHIIGHGIIIIIIHIIIIIIIIGIIHIIIIIIGIIIIII<IHGIIIHHIHIIIIIIIHGIIIIHIIIIIIIIHIIIIIIIHHIIIHIIIIIIIIIIGIIHIHIIIIIIIIIIIIIIIIHIIIIIIIIIIIIIIIIIIIIIIIIIIIIIIHHIHIIIIGIIIIIIIIIIHHIIIIIIIIIIIIDDDDD
@HISEQ:969:HM2KJBCX2:2:1101:6890:84784 2:N:0:ACTATGCA
TTCCCTTCTCCGCCCAACTATCCCTATTAATCATTACGTCGATCCTAGAAACCAACAAAATAGAATCAAACGTCCTATTTCATTATTCCATGCTAATGTATTCAAGCTCGAGCTTGCTTTAAACACTCTAATTTTTTCAAAGTAACAGTCCTGATTTCCCGCGACACCAAATTAATGACATCGTGGTTCGTCAGAAGGGAGAAACCAATAATGCTAGTACGTACAAAGTACGACCGACATATTAGTCCCGAAATTCAACTACGAGCTTTTTAACTGCAACAACTTTAATATACGCTATTGGAGCTGGAATTACCGCGGCTGCTGGCACCAGACTTGCCCTCCAA
+
DDDDDIIIIIIIIIIIIIIIIIIIIIIIIIIIIIIIIIIIIIIIIIIIIIIIIIIIIIIIIIHIIIIIIIIHIIIIIIIIIIIIIIIIIIIGIIIIIIIIIIIIIIIIIHIIIIIHIIIIIIIIIIIIIIIIIIIIIIIIIIIIIIIIIIIIIIIIIIIIIIIIIIIIIIIHIIIIIIIIIIIIIIIIHIIIIIIIIIIIIIIIIIIIIIIIIIIIIIIIIIIIIIIIIIIIIIIIIIIHHIIIIIIIIIIIIIIIIIIIIIIIIIIIIIIIIIIIIIIIIIIIIIIIIIIIIIIIIIIIIIIIIIIIIIIIIIIIIIIIIIIIIIIIIIIIIIIIIIIDDDDD
@HISEQ:969:HM2KJBCX2:2:1101:16775:85139 2:N:0:ACTATGCA
TTCCCTTCTCCGCCCAACTATCCCTATTAATCATTACGGTGATCCTAGAAACCAACAAAATAGAACCATGCCGTCCTATTTTATTATTCCATGCTAATCTATTCAAGCACTAGCTTGCTTTAAGCACTCTAATTTTTTCAAGGTAATAGCTCTGCTTCCCCAACGCACCAAATTAATGGCATGAAGGTTATTCAGAAGGTAAGAATCCATCAAATCAGTACGAACAGTGAAGCCCGACCGATAGACAGATTCCGAAATTCAACTACGAGCTTTTTAACTGCAACAACTTTAATATACGCTATTGGAGCTGGAATTACCGCGGCTGCTGGCACCAGACTTGCCCTCCAA
+
DDADAHEHHIIHIHIICHIIGHIHIHFHIIIIIIIHIHEHEGHIHH@GHEHIIHIGEEHIEHCHFHFFH??1CHHGG@HHIIG@GHIIIIEG<CHIHHHIHHHHHIIHHIGHIIIIHEHGHHIIIIIIIHHHIIHHIIIHHIIIIIIIIIHIIHIHGIHHHIIHIHHIHIHIIIIIHHIIIIIIIIIIIIIIIIHIIHIHIIHIIIHHHIHH@EHFDHHIIHHHIIIIIHHIIIHIIIIIIIIIIHIIIIIIIIIIIIIIHIHGIIIIHHGHIIHHFIIIIHIHHFIHHGIIHHHHIIIIIIIIHHIHIIIIIIIIIIIIIIIIIIHHIIIIIIIHHIIIIIIDCDDD
@HISEQ:969:HM2KJBCX2:2:1101:9778:86199 2:N:0:ACTATGCA
TTCCCTTCTCCGCCCAACTATCCCTATTAATCATTACGTCGATCCTAGAAACCAACAAAATAGAATCAAACGTCCTATTTCATTATTCCATGCTAATGTATTCAAGCGTAAGCCTGCTTTAAACACTCTAATTTTTTCAAAGTAACAGTCCTGATTCCCCACGACACCAAATTAATGACATCGCGGTTCTTCAGAAGGTAGGAACCGATAATGCCAGTGCGTACCGAAGCACGACCAACAATTCGATCCCGAAATTCAACTACGAGCTTTTTAGCTGCAACAACTTTAATATACGCTATTGGAGCTGGAATTACCGCGGCTGCTGGCACCAGACTTGCCCTCCAA
+
DDD@DH@FHIIIIIDHEH@GHEHIIIIIICFHGFHIIIHIIIHHHHHH?GHH1DGDHHIFEH@HCCCFHHFHFHH=EHHIHHGHICGHHHHIIIIIIICIHFHHEHGEEHHCGIHFHEGGHHHHEHHEEHHHIGHHGCHHHHIHHEHHHIHHHHG@IHHIIIGHHIHHHHIIIIIHIHHHHHHHHHF<IHIIIIIHHHIIIIHHHHIIIIIHGHHHIIIHIFHHIGIIHDIHHHHHHHHIIIHEFFHHDHHHIHHIHEHIHIHHFHHFIIHGHEHIHIHHHGCIHGIHHHEHHHIIIHHHIIIHHHIIHIIIIIIIIIHHIHFIIIHHIIIHGIIHIHHIDADD@
@HISEQ:969:HM2KJBCX2:2:1101:8035:85366 2:N:0:ACTATGCA
TTCCCTTCTCCGACCAACTATCCCTATTAATCATTACGTCAATCCTAGAAACCAACAAAATAGGATCAAACGTCCTATTTCATTATTCCATGCTAATGTATTCAAGCGTTAGCCTGCTTTAAACACTCTAATTTTTTCAAAGTAACAGTCCTGTTTCCCTGCAACACCAAATTAATGACATTACAGTTCTTCAAGAAGGAGGAACCAGTAAAGCCAGTGCATACCAGAGGCACGACCAACCTACTAATCCCGAAATTCAACTACGAGCTTTTTAACTGCAACAACTTTAATATACGCTATTGGAGCTGGAATTACCGCGGCTGCTGGCACCAGACTTGCCCTCCAA
+
DDDDDHIIIHHICHIHIIIIHHHHIIIIIHIIHHEHGFHIIIIHIHIIHIIIIIIIIHHHHHHHHIIIIIHIHIIIIGHHIIHGHIHIGHIIEHI1IHHG@DHHHHHIHHIHHIIHIIIIHHGGHHIIHHIIIHIIIIIHFHIFGHHIGIHIIHIIIHHHIIIHHHHHIHHHIHHHHFHIIIIIHIIIIHIIIIIIHIIIIIIIGHHIIHIIECIHHGIIIIIIIGIHHHIHG)EHG?HIHGAHGHEEHIHIIHGIHGEIIIHIIIHIHHHIIIHIHHGEIIIHHHHHGEIHGIIIIIIIGIIIIIIIHHIHHIHHEDIIHHGIIIHF1HEIIHHIIIIIHDDDDA
@HISEQ:969:HM2KJBCX2:2:1101:20364:86527 2:N:0:ACTATGCA
TTCCCTTCTCCGCCCAACTATTCCTATTAATCATTACGTCAATCCTAGAAACCAACAAAATAGGTTCGAACGTCCTATTTCATTATTCCATGCTAATGTATTCAGGCGCTAGCCTGCTTTAAACACTCTAATTTTTTCAAAGTAACAGTCCTGTTTCCCCGCAACACCAAATTAATGGCATTACGGTTCTACAAGAAGGAGGAGTCAGCGAGCCAGTGCATACCATTGGCACGACCGACCTGCTAACCCCGAAATTCAACTACGAGCTTTTTAACTGCAACAACTTTAATATACGCTATTGGAGCTGGAATTACCGCGGCTGCTGGCACCAGACTTGCCCTCCAA
+
DDDDDIIIIIIIIIIIIIIIIIIIIIIIIIIIIIIIIIIIIHIIIIIHIIIHHIIIIIIIIIHHIEHHIHHIIIIHHIIIIIIIIIIIFHIIIHIIIIIIIHIIIIIIHHIHIIIHIIIIHHIIIIIIHIHHIIIIIIHHIIIGIIIIIIIIIIIIIIIIIHIIIIIIHIIIIIIIIIIIIIIIIIIIIIIIIIIHIIIIIIHIIIIIIIIIIIIIIIIIIIIIIIIIIIIIIIIIIIIIIIIHIIIIHIIIIIIIIIHIIHIIIIIIIIIIIIIIIIIIIIIIIIIIIIIHHIIIIIIIIIIIIIIIIIIIIIIIIIIIIIIIIIIIIIIIIIIIIIIIDDDDD
@HISEQ:969:HM2KJBCX2:2:1101:5076:87291 2:N:0:ACTATGCA
TTCCCTTCTCCGCCCAACTATCCCTATTAATCATTACGTCGATCCTAGAAACCAACAAAATAGAATCAAACGTCCTATTTCGTTATTCCATGCTAATGTATTCAAGCGTGAGCCTGCTTTAAACACTCTAATTTTTTCAAAGTAACAGTCCTGATTCCCCATGACACCAAATTAATGACATCATGGTTCGTCAGAAGGTAGGAATCAATAATACCAGTACGTACAATAGCACGACCAATAAATTGATCCCGAAATTCAACTACGAGCTTTTTAACTGCAACAACTTTAATATACGCTATTGGAGCTGGAATTACCGCGGCTGCTGGCACCAGACTTGCCCTCCAA
+
DDDDDIIIIGHHIIHIIIIH@GHHIIIIIHIIHGIIIGIIIHIIHHIIGGHIIIHIIEEHHIHHHIIGIIIHHHIIHIHIIIIGIIIHIIIHIIIHHIIHIIHIIHIHHIIIIIIIIGHHIHGIIIIIIIIIIIHHIIIIIIIIIIIIIIIIIIHIIIHIIIIIIIHIIIIIHIIIIIIHIIIIIHIIHIIIIIIIIIIIIIIIIIIIIIIHIIIIIIIIIIIIIIIHIIIIIIIHIIIIIIHHIIIIIIIIIIIIIIIIIIIIIIIIIIIIIIIIIIIIHIIIIHIIIIIIIIIIIIIIIIIIIIIIIIIIIHIIIIIIIIIIIIIIIIIIIHIIIIIIDDDDD
@HISEQ:969:HM2KJBCX2:2:1101:7345:88160 2:N:0:ACTATGCA
TTCCCTTCTCCGCCCAACTATCCCTATTAATCATTACGGTGATCCTAGAAACCAACAAAATAGAACCATGCCGTCCTATTCTATTATTCCATGCTAATGTATTCGAGCAAAATGCCTGCTTTAAACACTCTAATTTTTTCAAGGTAAAGGTCCTGGTTCCACATGACACCCAATTAAGGACATCATGCTTCTCCAGAAGGTGAGAAATCAACTGCGACAGTTCATACCCCTTAAGGCACGACCATCACGTCAATCCCGAAATTCAACTACGAGCTTTTTAACTGCAACAACTTTAATATACGCTATTGGAGCTGGAATTACCGCGGCTGCTGGCACCAGACTTGCCCTCCAA
+
DDDDDIIIIIIIIIIIIIIIIIIIIIIIIIIIIIIIIIIIIIIIIIIIHIIIIIIIIIIIIHIHIIIIIIIIIIIIIIIIIIIIIIIIIHIIIIIHIIIIIHIIIIIIIIIIIIIIIIIIIIIIIIIIIIIIIIIIIIIIIIIIIIIGIIIIIIIIIIIIIIIIIIIIIIIIIIIIIIIIIIIIIIIIIIIIIIIIIIIIIIIIIIIIIIIIIIIIIIIIIIIIIIIIIIIIIIIIIIIIIIIIIIIIIIHIIIIHIIIIIIIIIIIIIIIIIIIIIIIIIIIIIIIIIIIIIIIIIIIHIIIIIIIIIIIIIIIIIIIIIIIIIIIIIIIIIIIIIIIIIIIIIIIDDDDD
@HISEQ:969:HM2KJBCX2:2:1101:15354:88315 2:N:0:ACTATGCA
TTCCCTTCTCCGCCCAACTATCCCTATTAATCATTACGTCGATCCTAGAAACCAACAAAATAGAATCAAACGTCCTATTTCATTATTCCATGCTAATGTATTCAAGCGCGAGCTTGCTTTAAACACTCTAATTTTTTCAAAGTAACAGTCCTGATTTCCCGCGACACCAAATTAATGACATCGTGGTTCGTCAGAAGGGAGAAACCAATAATGCTAGTACGTACAAAGTACGACCGACATATTAGTCCCGAAATTCAACTACGAGCTTTTTAACTGCAACAACTTTAATATACGCTATTGGAGCTGGAATTACCGCGGCTGCTGGCACCAGACTTGCCCTCCAA
+
DDDDDIIIIIIIIIIIIIIHHIHIIIIIIIIIIIIIIIIIIIIIIIHHGIGHIIGIHIIIIGHIIHIIIIIIIGHIIIIIIIIHIIIHHIIIGIIIIIIHIIIIIIIIIIIIIIIIIIIIIIIHIIIHIIHGHIHHIIIIIIIIIIIIIIIIIHHHIIIIIIHIIIIIHHHHHIIHIIIIIIHIIIIIIIIIIIIIIIIIIHIIIHIIIIHIIIIIIIIIHIIIIIIIIHIIIIIIIIIIIIIIIIIIIIIIIIIIHIIIIIIIGIIIIIIIIIIGIIIIIIIIIIIIIIIIIIIIIIIIHIIIIIIHIIHIIIIIIIIIIIIIIIIIIIIIIIIIHIIDDDDD
@HISEQ:969:HM2KJBCX2:2:1101:16741:88806 2:N:0:ACTATGCA
TTCCCTTCTCCGCCCAACTATCCCTATTAATCATTACGGTGATCCTAGAAACCAACAAAATAGAACCATGCGTCCTATTTCATTATTCCATGCTAATGTATTCAGGCAATAGCCTGCTTTAAGCACTCTAATTTTTTCAAGGTAACAGTCCTGCTTCCCCAACACACCAAATTAATGACATGCTGGTTATTCAGAAGGTAGGAATCCATCACGCCAGTACAGACCCAAAAGCCCGACCAACGGATAAACCCCGAAATTCAACTACGAGCTTTTTAACTGCAACAACTTTAATATACGCTATTGGAGCTGGAATTACCGCGGCTGCTGGCACCAGACTTGCCCTCCAA
+
BDBDDEEHIHHHC@EHCEFF@ECHHHIIHFHH@HHEHH=<1<DEHHEHH@EEEEHE?@HF1CC1C<GH@H@E@FH0D@11CFHHIIGHFFH1CG@HEHEGHFGDIGIHHFBHHCHH@HEFDGGCHH?FHHHHHIHAFGHIHHFFHIHEGHHHEGFHCHHFHBEECBCEHDHHFHEFHEIHHHHEHHIHFGHG@EECHHFIIHHHGCGEIHHCEIHCIGHHECHHDF1@IIHHHHEEHEHD0FEGC<HF=H<HHEHHEG@G=HEF@HHHCEIHGECC?HHGCF?HECFEHECHGE<HHEHFHHHF@G?EIHEHEHHE/IHIIHHG?@CGHHHH@EF@<@DIIHB@@D?
@HISEQ:969:HM2KJBCX2:2:1101:11362:88750 2:N:0:ACTATGCA
TTCCCTTCTCCGCCCAACTATCCCTATTAATCATTACGTCGATCCTAGAAACCAACAAAATAGGGTCAAACGTCTTATTTCATTATTCCATACTAATGTATTCAAGCTAATGCCTGCTTTAAACACTCTAATTTTTTCAAAGTAACAGTCCTAACTCCCCATAATACCAAATTAATGACATCATGGTTCGTCAGAAGGGAGAAATCAATGATACCAGTACGTACCAGAGACACGACCGATATATTGATCCCAAAATTCAACTACGAGCTTTTTAACTGCAACAACTTTAATATACGCTATTGGAGCTGGAATTACCACGGCTGCTGGCACCAGACTTGCCCTCCAA
+
DDDDDIIHIIHIIHHIHIIIIIIIIIIIIIHIIIIIIIIIIIIIIIIIGIIIIIHIHHHHHIIIHHIIIIIIIIIIIIIIIIIIIIIIIIIGHIIIIIIHIIIIIIIIIIIIIIIGIIIIIIIIHIIIIIGIHGHIIIIHHIHIIIIIIIHIHHHIHIIIIIIIHHIHIIIIIIIHHIHIIIIIIIIHIHHHIHIIIIIIIIIIIHIIIIHHIIIIIIIIIIIIIIIIIIIIHHHIIIIIIIIHHHHHIIIIIIHHIIIIIIIIIIIIIIIIIIIIIIIIIIIIIHIIIIIIIIIIIIIIIIIHIIIIIIIIHIIHIIIIIIIIIIIIIIIIIIIIIIIIIDDDDD
@HISEQ:969:HM2KJBCX2:2:1101:3172:89141 2:N:0:ACTATGCA
TTCCCTTCTCCGCCCAACTATCCCTATTAATCATTACGGTGATCCTAGAAACCAACAAAATAGAACCATGCCGCCCTATTCTATTATTCCATGCTAATGTATTCGAGCAAAAATGCCTGCTTTAAACACTCTAATTTTTTCAAGGTAAAGGTCCTGGATCCGCAAGACACCCAATAAAGGACATCAAGTTTCTCCAGAAGGTGAGAAATCAACAGTAACAGTTCATACCCCTTAAGGCATGACCGTCACGTCAATCCCGAAATTCAACTACGAGCTTTTTAACTGCAACAACTTTAATATACGCTATTGGAGCTGGAATTACCGCGGCTGCTGGCACCAGACTTGCCCTCCAA
+
DDDDDIIIIIIIIIIIIIIIIIIIIIIIIIIIIIIIIIIIIIIIIIIHHGHIIIIIHIIIIIHHIIIIIIIII/C//1C<1<1DF<FCH1D1111D@F111<<EHHHHIIHIIGIIIH?HFIIIHHIIIIIIIHHHHIIIIHIIIIIIIIIIIIIIIIHIIHIIIIHHHHFHIIIIIIIIIIIIIIIIHIIIIGIIIGIIIIIIIIIIIIIIIIIIIIIIIIIIIIIIIIIIIIIIIIIIIHIGIIIIIIHFIHHIIIIIIIIIIIHIIIIIIIIIIIIIIIIIIIIIIIIIIIIIIIIIHIIIIIIIIIIIIIIIIIIIIIIIIIIIIIIIIIIIIIIIIIIIIIIIDDDDD
@HISEQ:969:HM2KJBCX2:2:1101:2308:89259 2:N:0:ACTATGCA
TTCCCTTCTCCGCCCAACTATCCCTATTAATCATTACGTCAATCCTAGAAACCAACAAAATAGGATCAAACGTCCTATTTCATTATTCCATGCTAATGTATTCAAGCGTTAGCCTGCTTTAAACACTCTAATTTTTTCAAAGTAACAGTCCTGTTTCCCTGCAACACCAAATTAATGACATTACAGTTCTTCAAGAAGGAGGAACCAGTAAAGCCAGTACATACCAGAGGCACGACCAACTTACTAATCCCGAAATTCAACTACGAGCTTTTTAACTGCAACAACTTTAATATACGCTATTGGAGCTGGAATTACCGCGGCTGCTGGCACCAGACTTGCCCTCCAA
+
BABDAHI?<G1FE0<<F0GEHIECEC1D1CGECHHFHHCHHHGHEHEEEHHHHI1CHHI?@HI?1<@CGGHH<<CGHF11DFHHGHECHH@CEFHHI?@EHIHHHCB<GGGDGFHCCFEHHEDHHACGHHF@EHGIHGHHHHHHHHHG@HEGDEHEHECEHFCHGCGHHHGHIIIHIHHIHHIIHIIIIIIIIHHIIHIIIHIIHIHHHIHGIHEFFCIIIHIIIIHII<HIIIIIIHFIHIIHGIHIHIIIIIHFHIHHHGCHIHHIHHHHFIIIGIIIIIIHHEHHHHEHHIHIHIIHHIIIIIHHIIIHHIIIIIIIIIIIIIIIHIIGIIIIHIGHHB@DD<
@HISEQ:969:HM2KJBCX2:2:1101:13660:89004 2:N:0:ACTATGCA
TTCCCTTCTCCGCCCAACTATCCCTATTAATCATTACGTCAATCCTAGAAACCAACAAAATAGGATCGTCGTCCTATTTCATTATTCCATGCTAATGTATTCAAGCGTTAGCCTGCTTTAAACACTCTAATTTTTTCAAAGTAACAGTCCTGGTTCCCCGCAACACCAACTTAATGGCATTACGGTTCTACAAGAAGGAGGAATCAGCAAAGCCAGTGCATACCAGTGGCACGACCAACTTGCTGACCCCGAAATTCAACTACGAGCTTTTTAACTGCAACAACTTTAATATACGCTATTGGAGCTGGAATTACCGCGGCTGCTGGCACCAGACTTGCCCTCCAA
+
DDDDDIIIIIIIIIIIIHHIIIIIIGIIIIIIIIIIIIIIIIIIIIHHIIIIIIGIHIIIIHHIIIIIIIGHIIIIIIHHIIIIIIIIIIIIIIIIIIIIIIIIIHIIIIIIEIIIIIIIIIIIIIIIIIIIIIIIIIHHHIIIIIIIIIIHIIIHHIIIIIIIIIIIIIIIIIIIIIIIIIIIIIIIIIIIIIIIIIIIIIIIIIIIIHIIIIIIIIIIIIIHIIIIHIIIIIIIIIHIIIHFIHIIIIGIIIIIIIIHIIIIIIIIIIIHHIIIHIIIIIIIHIIIIIIIIIIIIIHIIIIIGIIIIIIIIHIIIIIHIIIIIIIIIIIIIIIIIIIIDDDDD
@HISEQ:969:HM2KJBCX2:2:1101:20142:90093 2:N:0:ACTATGCA
TTCCCTTCTCCGCCCAACTATCCCTATTAATCATTACGTCGATCCTAGAAACCAACAAAATAGAATCAAACGTCCTATTTCATTATTCCATGCTAATGTATTCAAGCGCGAGCTTGCTTTAAACACTCTAATTTTTTCAAAGTAACAGTCCTGATTCCCCATGACACCAAATTAATGACATCGTGGTTCGTCAGAAGGGAGAAACCAATAATGCTAGTACGTACAAAGTACGACCGACATATTAGTCCCGAAATTCAACTACGAGCTTTTTAACTGCAACAACTTTAATATACGCTATTGGAGCTGGAATTACCGCGGCTGCTGGCACCAGACTTGCCCTCCAA
+
DDD0DHIIIIHHIDHHHHHIIIIIHHIIIIIIIIIIHIIIHIIHDHIHIIHIHHHIIIEHHIHECHFHFEHIIIIIIIIIHFHIHIHIGHIHIGHIHHIIIIHIIIIIHIIIIHHFHHIIIFIHGIIHIHGHIIHHHIIIIIIIIIIHHIIIIIHIIIHIHIIIIHFHIIIHHIIIIHGHIIIIIIIIIHIHIIIIIIIIIIIIIHIIIIIHIIIIIIIIIIIIIIIIIIIIIIIIIIIHHIHIIIIHIHGIIIIHHHIIIIIIGIIIIIIIIIIIIIIIIIIIIIIIIIIIIIIIIIHIIIIIIIIIIIIIIIIIIIHIHIIIGIIIIIHIIIIIIIIDDDDD
@HISEQ:969:HM2KJBCX2:2:1101:12814:90402 2:N:0:ACTATGCA
TTCCCTTCTCCGCCCAACTATCCCTATTAATCATTACGTCAATCCTAGAAACCAACAAAATAGGATCAAACGTCCTATTTCATTATTCCATGCTAATGTATTCAAGCGTTAGCCTGCTTTAAACACTCTAATTTTTTCAAAGTAACAGTCCTGTTTCCCTGCAACACCAAATTAATGACATTACAGTTCTTCAAGAAGGAGGAACCAGTAAAGCCAGTGCATACCAGAGGCACGACCAACCTACTAATCCCGAAATTCAACTACGAGCTTTTTAACTGCAACAACTTTAATATACGCTATTGGAGCTGGAATTACCGCGGCTGCTGGCACCAGACTTGCCCTCCAA
+
D@<@DHHICDDHHHHGECCHHHCHIIGHC1CCEHHIHCHHICHHHHEH?HIIIIIHHIF?G?CC1FGHIGFHEHHHGIHEHHHHHIHCEEHG@EEHHHHHHIIHHDEHHGHEHHGGIGIIIHIIIIIHHHIHHHHHHHHHGIIHIIIHGBHHIHHHHIIHHHIIIIIHHGGGCHHIHIHIIIIHIIIHHIIIIIIIIIIIHHG@HIIIIIIHIHIIIHIIIHIHGIIHIIIIIHIIIIIHGHFFDGCHGIIIIIHHHIHHIIHIIIHIIIIIGHIEHFIIIIIIIIIIIIIHGIGIIIIIHHHHHIIIIIIIIIIIIHIIIIHIHIIIIIIIHIIIIIIIIDCDDD
@HISEQ:969:HM2KJBCX2:2:1101:20173:89877 2:N:0:ACTATGCA
TTCCCTTCTCCGCCCAACTATCCCTATTAATCATTACGTCGATCCTAGAAACCAACAAAATAGGGTCAAACGTCCTATTTCATTATTCCATGCTAATGTATTCAAGCGTGTGCCTGCTTTAAACACTCTAATTTTTTCAAAGTAACAGTCCTGATTCCCCATGACACCAAATTAATGACATCATAGTTCGTCAGAAGGTAGAAATCAATAATACCAGTGCATACCGGAGGCACGACCAATATATTGATTCCGAAATTCAACTACGAGCTTTTTAACTGCAACAACTTTAATATACGCTATTGGAGCTGGAATTACCGCGGCTGCTGGCACCAGACTTGCCCTCCAA
+
DDDDDIIIIIIIIIHIIIIIIIIIIIIIIIIIIIIIIIIIIIIIIIHIEHIIIIIIIIIIIIHGHHHHIIIIIIIIIIIIIIIIIII@HHIIGHIIIIIFHIIIIHHHHIIIIIIHIIIIHIIHIIHHIIIIIIIIIIIHIIIHIHIHIHIIIIIIGHHHIIIIIIIIIIIIIIIIIIIIIIIIIIIIIIIIIIIIIIIIIIIIIIIHIIIIIIIIIIIIIIIIIIIIIIIIIIIIGIIIIIIIIIIIIHHIIIIIIIHIIIIIIIIIIIIIIIIIIIIIIIIIIHIIIIIIIIIIIIIIIIIIIIIIIIIIHIIIIIIIIIIIIIIIIIIIIIIIIIIIIDDDDD
@HISEQ:969:HM2KJBCX2:2:1101:14584:89597 2:N:0:ACTATGCA
TTCCCTTCTCCGCCCAACTATCCCTATTAATCATTACGTCGATCCTAGAAACCAACAAAATAGAATCAAACGTCCTATTTCGTTATTCCATGCTAATGTATTCAAGCGTGAGCCTGCTTTAAACACTCTAATTTTTTCAAAGTAACAGTCCTGATTCCCCATGACACCAAATTAATGACATCATGGTTCGTCAGAAGGTAGGAATCAATAATACCAGTACGTACAATAGCACGACCAATAAATTGATCCCGAAATTCAACTACGAGCTTTTTAACTGCAACAACTTTAATATACGCTATTGGAGCTGGAATTACCGCGGCTGCTGGCACCAGACTTGCCCTCCAA
+
BDDABHHIGHFHIIIHIIIIIIIHHHEHFHIGHIEGHICHCDHICHECHHIIGEGHIECCHHHEE@FHIHGGCGHIHHIIIEHHHHHIGIH@CHHHIHFHHHGCHGHEHEHC?HEHHHHHHHIHHHHHHEHHHHHGHAGHHHHGHIHEFGIHHHIIIIIHHHGFHHIIIHFHHFHG/CHHEEHIHCDGHHHHEIIHIHHHECIHEEHHHHEHHHIHIHHIHHIHGHGEHHHHHHGFGEHIIIHHIIIHHEHIIIHHGIIHIIHCHHIHIHHHHHIIIIIIHHFHEHIHIHEEIHHIIHIHHGHHHHEIIHHDHHIHHHHHHIIIHHHHIHIIIIHHHHHHD@D0<
@HISEQ:969:HM2KJBCX2:2:1101:5570:90194 2:N:0:ACTATGCA
TTCCCTTCTCCGCCCAACTATCCCTATTAATCATTACGTCGATCCTAGAAACCAACAAAATAGAATCAAACGTCCTATTTCGTTATTCCATGCTAATGTATTCAAGCGTGAGCCTGCTTTAAACACTCTAATTTTTTCAAAGTAACAGTCCTGATTCCCCATGACACCAAATTAATGACATCATGGTTCGTCAGAAGGTAGGAATCAATAATACCAGTACGTACAATAGCACGACCAATAAATTGATCCCGAAATTCAACTACGAGCTTTTTAACTGCAACAACTTTAATATACGCTATTGGAGCTGGAATTACCGCGGCTGCTGGCACCAGACTTGCCCTCCAA
+
DDDDDIIIIIIIHHHGHIIIIIIIIIIIIIIIIIHIIIIIIIIHHIHIHHIIIGIHIIIHHHHEHHIHIHHHHIHIGIIIIHIIIIGFHHIIGGHIIIHIIIGIIIIIHHIHHIIIIIIIIHIIHHHIIIHHIHIIIIIHIIIIIIIIIIIIIIIIIIIIIHIIIIIHIIHHHIIIIIIIIHIIIHIIIIIIIIIIIIIIIHIIIIIIIGIIIIIHHIHHIIIIIIIIIIIIIIHIIHIIIIIHIIIGIIIIHIIIIIIIHHHHIIIIIIIIIIIIIIIIHIHGHHHIIIIIIIIIIIIIIIIIIIIIIIIIIHIIIIIIIIHIIIIIIIIIIIIIIIIIDDCDD
@HISEQ:969:HM2KJBCX2:2:1101:16645:91244 2:N:0:ACTATGCA
TTCCCTTCTCCGCCCAACTATCCCTATTAATCATTACGTCGATCCTAGAAACCAACAAAATAGAATCAAACGTCCTATTTCGTTATTCCATGCTAATGTATTCAAGCGTGAGCCTGCTTTAAACACTCTAATTTTTTCAAAGTAACAGTCCTGATTCCCCATGACACCAAATTAATGACATCATGGTTCGTCAGAAGGTAGGAATCAATAATACCAGTACGTACAATAGCACGACCAATAAATTGATCCCGAAATTCAACTACGAGCTTTTTAACTGCAACAACTTTAATATACGCTATTGGAGCTGGAATTACCGCGGCTGCTGGCACCAGACTTGCCCTCCAA
+
DDDDDIIIIIIIIIIIIIIIIIIIIIIIIIIIIIIIIIIIIIIIIIIIIIIIIIIIIIIIIIIIIIIIIIIHIIIIIIIIIHIIIIIIIHIIIHIIIIIIIHIIIIIIIIHHIIIEIIIIIIIIIIIIIIIIIIIIIIIIIIIIIIIIIIIIIIIIIIIIIIHHIIIIIIIIIIIIHIIIIIIIIIIIIIIIIIIIIIIIIIIIIIIIIIIIHIIIIIIIIIIIIIIHIIIIIIIIIIIIIIIHIIIIIIIIIIIIIIIIIHIIHIIIIIIIIIIIIIIIIIIIIIIIIIHIIIIIIIIIIIIIIIIIIIIIIIIIIIIIIIIIIIIIIIIIIIIIIIIIDDDDD
@HISEQ:969:HM2KJBCX2:2:1101:14574:90657 2:N:0:ACTATGCA
TTCCCTTCTCCGCCCAACTATCCCTATTAATCATTACGGTGATCCTAGAAACCAACAAAATAGAATCAAACCGTCCTATTTCATTATTCCATGCTAATTTATTCAGACTATAGTCTCCTTTAAACACTCTAATTTTTTCAAAGTAACATTCCTGATTTCCCATCACACCAAATAAATGGCATGAAAGTTCCTCAGAAGGTAGAGATCCATCTCACCAGTGCAGACAATTAAGCCTGACCAATGGGTAGACCCCGAAGTTCAACTACGAGCTTTTTAACTGCAACAACTTTAATATACGCTATTGGAGCTGGAATTACCGCGGCTGCTGGCACCAGACTTGCCCTCCAA
+
00D00FH1DCGCGIIIIIIIIIIIIIIIIIIIIIIIIIDCGHIIIIIHHHIIIIII1DGHIIIIGIII11<</0<<0<FH111<1<D<G1C111<D11/1<<11<C11/</<11<</<DG1<@H?HB1EB<17GHHH91<F)81<1<D$*<7171</F<FDC11<@HD0<GDFHH</-</F/<-</////<<0<<<0<<0<0HD:11D<11HCD111C1<111<1D<11HDFD11GIHHD<111<B1C:/CIIHHH@IIIIIIIIIIIIIIIIIIIIIIIIIIIIIIIIIIIIIIIIIIIIIIIIIIIIIIIIIIIIIIIIIIIIIIIIIIIIIIIIIIIIIIDDDDD
@HISEQ:969:HM2KJBCX2:2:1101:20881:90437 2:N:0:ACTATGCA
TTCCCTTCTCCGCCCAACTATCCCTATTAATCATTACGTCAATCCTAGAAACCAACAAAATAGGATCAAACGTCCTATTTCATTATTCCATGCTAATGTATTCAAGCGTTAGCCTGCTTTAAACACTCTAATTTTTTCAAAGTAACAGTCCTGTTTCCCTGCAACACCAAATTAATGACATTACAGTTCTTCAAGAAGGAGGAATCAGTAAAGCCAGTACACACCATTGGCACGACCAACCTACTGACCCCGAAATTCAACTACGAGCTTTTTAACTGCAACAACTTTAATATACGCTATTGGAGCTGGAATTACCGCGGCTGCTGGCACCAGACTTGCCCTCCAA
+
DDDDDIGIIHIIHEHGHEHIIIIIIIIIIHIIEHHIIIHIIIIIIIIIIHIHHHHIIGHHHIHGIIIIIIIIHIHIIIIIIIIIIIHIHIIIIIIIIIIIIHIIIIHIIIIIHHHHHIIHIIIIIIIIIHFHIIIIIIIIHGHIIIIHHHIHIHEHGGHHHHGIIIIHHIIHIIIIIIIIIHIIHHHHEHH?FIIIIIIIIHIIIIIIHHHHHFFIIIIIIIIIIIIIHHIIHIIHIHHIIIHHGIHIGHIHIHIIIH@IIIHIIIIIIIHIGHHHIIIIHHEIHFIIIHHIIIIIIIHHHIIIIIIIIIIIIIIIIIIIIIIIIIIHHIIIIIIIIIIIIDCDDD
@HISEQ:969:HM2KJBCX2:2:1101:14228:91090 2:N:0:ACTATGCA
TTCCCTTCTCCGCCCAACTATCCCTATTAATCATTACGTCGATCCTAGAAACCAACAAAATAGAATCAAACGTCCTATTTCGTTATTCCATGCTAATGTATTCAAGCGTGAGCCTGCTTTAAACACTCTAATTTTTTCAAAGTAACAGTCCTGATTCCCCAAGACACCAAATTAATGACATCATGGTTCGTCAGAAGGTAGGAATCAATAATACCAGTACGTACAATAGCACGACCAATAAATTGATCCCGAAATTCAACTACGAGCTTTTTAACTGCAACAACTTTAATATACGCTATTGGAGCTGGAATTACCGCGGCTGCTGGCACCAGACTTGCCCTCC
+
DDDDDIIIIIIHIIIIIIIIIIIIIIIIIIIIIIIIIIIIIIIIIIHIHIHIIIIIIIIHIIHFHHIIIIHIHHIIIIIIIIIIHIIIIIIIIIIIIIIIIIIIIIIIIIIIIIIIIHHIIIIIIIHIIHIIIIIIIIIIIIHIIIIIIHHIIIIHHGIIIHHHIIHIIIIIIIIIIIIIIIIIIIIIIIIIIIIIIIIIIIIIIIIIIIIIHIIIIIHIIIIIIIIIIIIIIIIIIIIIIHIIIIIHIIIIIIIIIIIIIIIIIIIIIIIIIIIIIIIIIIIIIIIIIIIIIIIIIIIIIIIIIIIIIIIIIHIIIIIHGIIIIIIIIIIIIIIIIIDDDDD
@HISEQ:969:HM2KJBCX2:2:1101:19754:91169 2:N:0:ACTATGCA
TTCCCTTCTCCGCCCAACTATCCCTATTAATCATTACATCGATCCTAGAAACCAACAAAATAGAATCGGATGTCCTATTTCATTATTCCATGCTAATGTATTCAAGCGTGAGCCTGCTTTAAACACTCTAATTTTTTCAAGGTAACAGTCCTAATTCCCCGTGACACCAAATTAATGGCATTACGGTTCTTTAGAAGGTGAGAAATCAATAATATCAGTACATACCAACGGCATGACCGAAACATTGATCCCGAAATTCAACTACGAGCTTTTTAACTGCAACAACTTTAATATACGCTATTGGAGCTGGAATTACCGCGGCTGCTGGCACCAGACTTGCCCTCCAA
+
DDDDDIIIIHIIIIIIIIIIIIIIIIIIIIIIIIIIIIIIIIIIIIIIIIIIIIIIIIIIIIIIIIIIHIIIHHHHIIIIIIIIIIIIHGIIIIIIIIIIIGIIIIIIIIIIIIIIIIIHIIHIIIIIIIIIIIIIIIHHHHIHIHIHIIIIHHHIIIIIIIIIIIIIIIIIIIIIIIIIIIIIHIIIIIIIIIIIIIIHIIIIIIIIIIIIIIIIIIIIIIHHGHIIIIIIIIIIIIIIIIIHHGHHHIHIIIIIIIIIIIHIIIIIIIIIIIIIIIIIIIIIIIIIIIIIIIIIIIIIHIIIIIIIIIIIIIIIIIIIIIIIIIIIIIIIIIIIIIIIIHDDDDD
@HISEQ:969:HM2KJBCX2:2:1101:12281:91619 2:N:0:ACTATGCA
TTCCCTTCTCCGCCCAACTATCCCTATTAATCATTACGTCGATCCTAGAAACCAACAAAATAGAATCAAACGTCCTATTTCGTTATTCCATGCTAATGTATTCAAGCGTGAGCCTGCTTTAAACACTCTAATTTTTTCAAAGTAACAGTCCTGATTCCCCATGACACCAAATTAATGACATCATGGTTCGTCAGAAGGTAGGAATCAATAATACCAGTACGTACAATAGCACGACCAATAAATTGATCCCGAAATTCAACTACGAGCTTTTTAACTGCAACAACTTTAATATACGCTATTGGAGCTGGAATTACCGCGGCTGCTGGCACCAGACTTGCCCTCCAA
+
DCCDDHIIIIIIIIIIIHIIHIGIIHIIIIIHIIIIIIIIGHIIIIIIHIIIIIHHEHHIIIHIHIIIIIIIIHIIIIHIIIIIIIIIIIIIIIIIIIHIIIIIIIIIIIIIIIIIIIIIIHIIIIIIHIIIIGIIIHIIHIIHIIIIIIIIHHIIIIIIIIHIHHIIIHIHHIIIIIHIIIIIIIIIIIIIIIIIIIIIIIIIIIIHIHHHHIHIIIIIGIIIIIHIIIIIIIHHIIIIIGHIIIIIIIIIIIIIHIIIIIIIIIIIIIIIIIIIIIIIHIIHGHGHIIIIIIIIIIIIIIIIIIIIIIIIIIIIIIHIIIIIIIIIIIIIIIIIIIIIDDDDD
@HISEQ:969:HM2KJBCX2:2:1101:11733:91891 2:N:0:ACTATGCA
TTCCCTTCTCCGCCCAACTATCCCTATTAATCATTACGTCGATCCTAGAAACCAACAAAATAGAATCAAACGTCCTATTTCGTTATTCCATGCTAATGTATTCAAGCGTGAGCCTGCTTTAAACACTCTAATTTTTTCAAAGTAACAGTCCTGATTCCCCATGACACCAAATTAATGACATCATGGTTCGTCAGAAGGTAGGAATCAATAATACCAGTTCGTACAATAGCACGACCAATAAATTGATCCCGAAATTCAACTACGAGCTTTTTAACTGCAACAACTTTAATATACGCTATTGGAGCTGGAATTACCGCGGCTGCTGGCACCAGACTTGCCCTCCAA
+
DCDDDIIIIIIIIIIIIHIIIIIIIHIIIIHIIIIIIIIIIIIIIIIIGIIIIIHIIIHHIIHIIIIIIIIIIIIIIIIIIIIIIIIIIIIIGIIHIGHIIGIIIIIIIIIIHHIIHIIIIIIIIHIIIIIIIHIIIIIIIIIHIIIIIIIIIIIIIIIIIIIHHIHIIIIHHIIIIHHIIIIIIIIIIIIIIIIIIIIIHIIIIIIIIIIIIIIIIIIIIIIIIIIIIIIIIHIIIIIIIIIHIHIHHHHHIIIIIIIIIIIIHIIIIIIIIIIIIIIIIIIIIIIIIIIIIIIIIIIIIIIIIIIIIIIIIIIIIIIIIIIIIIIIIIIIIIIIIIIIDDDDD
@HISEQ:969:HM2KJBCX2:2:1101:11103:92299 2:N:0:ACTATGCA
TTCCCTTCTCCGCCCAACTATCCCTATTAATCATTACATCGATCCTAGAAACCAACAAAATAGAATCGGATGTCCTATTTCATTATTCCATGCTAATGTATTCAAGCGTGAGCCTGCTTTAAACACTCTAATTTTTTCAAGGTAACAGTCCTAATTCCCCGTGACACCAAATTAATGGCATTACGGTTCTTTAGAAGGTGAGAAATCAATAATATCAGTACATACCAACGGCATGACCGAAACATTGATCCCGAAATTCAACTACGAGCTTTTTAACTGCAACAACTTTAATATACGCTATTGGAGCTGGAATTACCGCGGCTGCTGGCACCAGACTTGCCCTCCAA
+
DDDDCIIIIIIIIIIIIIIIIIIIIIIIIIGIIIIIIIIIIIIIIIIGIIIIIIIIIIIGIIIIIIIIIIIHIIIIIIIIIIIIIIIIIIIIIHIIIIIHIIHIIHIIIIIIIIIIIIIIIHHIIIIIIIIIIIIIIIIIIHHIIIIIIIIHIHHIIIIIIIIIIIIIIIIIIIIIIIIIIHIIHHIIIHIIIIIIIIIIIIIIIIIIIIIIHIIIIIIIIIIIIIIIIIIIIIIIIIIIIHHHHIIIIIIIIIIIIIIIIIIIIIIIIIIIIIIIIIIHIIIIIIIIIIIIIIIIIIHIHHIIIIIIIIIIIIIIIIIIIIIHIIIIGIIIIIIIIIIIIIDDDDD
@HISEQ:969:HM2KJBCX2:2:1101:12022:92329 2:N:0:ACTATGCA
TTCCCTTCTCCGCCCAACTATCCCTATTAATCATTACGTTGATCCTAGAAACCAACAAAATAGAATCGAACGTCCTATTTCATTATTCCATGCTAATGCATTCTAGCGCGTGCCTGCTTTAAACACTCTAATTTTTTCAAAGTAACAGTCCTGACTCCCCACAACATCAAATTAATGACATCATGATTCATCAGAAGGGAGAAATCAATGACATTAGTACGTACCGAAGGCACGACCGACGTATTGATCCCGAAATTCAACTACGAGCTTTTTAACTGCAACAACTTTAATATACGCTATTGGAGCTGGAATTACCGCGGCTGCTGGCACCAGACTTGCCCTCCAA
+
0<D@@H1<CD</D<<0<CECHI?<1D<<C<C11<<<CG@C<CEEFHG?<GHHHCE@1<<C<GEC1EHFE@@/1<DC111111<<DCCGGH1<<11<F@/1<<C/D<D>C9@DGCHG@FEFHHFA6B<A<CB<@1<<CB@81FB1FDGFEEFCAE7<CHE9<CFHHCGDCEEHEED/@CCEEEGC@CIIHGCIHIHHEGHCFH;F0DHHHFHE@FFEGD1=CFHHHHIFIGFCCE<HCHHCIFEFGF<DHHEHFIHHIIHHHHDHG@G0GHGEGCCHHGGF@HIIIIHGCF@EDIHIHIIIHHHHHEFHFCEHHHHHGH?IIHHFHHH?IIHGGCHHEHHHG@?DD@
@HISEQ:969:HM2KJBCX2:2:1101:15532:92651 2:N:0:ACTATGCA
TTCCCTTCTCCGCCCAACTATCCCTATTAATCATTACGTCAATCCTAGAAACCAACAAAATAGGATCAAACGTCCTATTTCATTATTCCATGCTAATGTATTCAAGCGTTAGCCTGCTTTAAACACTCTAATTTTTTCAAAGTAACAGTCCTGTTTCCCTGCAACACCAAATTAATGACATTACAGTTCTTCAGAAAGGAGGAATCAGCGAAGCCAGTACATACCAAAGGCACGACCAACCTGCTAACCCCGAAATTCAACTACGAGCTTTTTAACTGCAACAACTTTAATATACGCTATTGGAGCTGGAATTACCGCGGCTGCTGGCACCAGACTTGCCCTCCAA
+
DDDDDHIIIIID@GHIIIIIIIIIIHGHIIHIIIIIIIIIGHIHHIIFHIIIIHIHHIHEGHHEHHHHGHIIHHCEHFHIIGEHHIIIIHHHHIHIIHIIIIHGGGIHHHHHHIIHHIHHHHIIIIIIHIHIHIHHIIIIIIHHHHHFHIIIIHFHIIIIIIIIIIHIHHHIHHHIHHHIGIIIIIHFIIIIIIIHIIIIIIHIHIIIIIIIIIIIIIIIIIIIIIHIIIIIIHHIIIHHIIIHEIIIIIGHIIIIHIIIHIIIIIIIIIIIIIHIIIIIIIHHIIIIIIIIIHIHIIIIIIIIIIIIIIIIIIIHIIIIIIIIIIIIIIIIIHIIIIIIHBCDDD
@HISEQ:969:HM2KJBCX2:2:1101:18246:93088 2:N:0:ACTATGCA
TTCCCTTCTCCGCCCAACTATCCCTATTAATCATTACGGTGATCCTAGAAACCAACAAAATAGAATCATGCCGTCCTATTTTATTATTCCATGCTAATGTATTCAAGCAAAATGCCTGCTTTAAACACTCTAATTTTTTCAAAGTAAAGGTCCTGGTTCCCCGCGACACCCAATTAAGGGCATTGCGGTTCTCCAGAAGGTGAGAAATTGACTACACCAGTTCATACCCCTTAAGGCACGACCGATGTGTCAATCCCGAAATTCAACTACGAGCTTTTTAACTGCAACAACTTTAATATACGCTATTGGAGCTGGAATTACCGCGGCTGCTGGCACCAGACTTGCCCTCCAA
+
DDDDDIIIIIIIHIIIIIIIIFIHIIIIIIIIIIHIIIIIIGIIIIIIEHIIIIIIIHHIIHHGEHIIIHIIGHHIIIIHIIIIIHIIIFHHEHIEGHIIHCGHHIHHHIIIIIGHIFGHIHGHHHHHHHHHFGHHIIHIHGHHIIHHHIIIIHHGHIIIIIIIIIIIIHHHIHIIIGIIIIIHIHHIIIIIIIIHHIHIGIIIIIIIIIIIIIIIIIIIIIIIIIIHHIHHIHIIGIIIIIIIIIIIIIHHHIIIIIIIIIIIIIIIHIIIIIHHIHIIIIIHHIIIIHHHGHIIIIIIIIIIIIIIIIIIIIHIIIIIIIIIIIIIIIIIIIIIIIIIHHIIIIIDDDDD
@HISEQ:969:HM2KJBCX2:2:1101:2330:92595 2:N:0:ACTATGCA
TTCCCTTCTCCGCCCAACTATCCCTATTAATCATTACGTCGATCCTAGAAACCAACAAAATAGAATCAAACGTCCTATTTCGTTATTCCATGCTAATGTATTCAAGCGTGAGCCTGCTTTAAACACTCTAATTTTTTCAAAGTAACAGTCCTGATTCCCCATGACACCAAATTAATGACATCATGGTTCGTCAGAAGGTAGGAATCAATAATACCAGTACGTACAATAGCACGACCAATAAATTGATCCCGAAATTCAACTACGAGCTTTTTAACTGCAACAACTTTAATATACGCTATTGGAGCTGGAATTACCGCGGCTGCTGGCACCAGACTTGCCCTCC
+
DDDDDIIIIIIIIIIIIIIIIIIIIIIIIIIIIIIIIIIIIIIIIIIIIHIIIIIIIIIIIHIHIIIIGIIIIHIIIIIIIIIIIIIHIIIIGIIIIIIHHIIIIIIIIIIIIIIIIIIIHIIIIIIIIIIIIIIIIIIIIIIIIHIIIIIIIHIIIIIIIHIIIIIIIIIHHIIIIIHIIIIIIIIIIIIIIIIIIIIIIIIIHIIIIIIIIIIIIIIIIIIIIIIIIIIIIIIIIIIIHHIIIIIIIIIIIIIIIIIIIIIIIIIIIIIIIIIIIIIIIIIIIIHIIIIIIIIIIIIIIIIIIIIIIIIIIIIIIIIIIIIIIIIIIIIIIIIIIIDDDDD
@HISEQ:969:HM2KJBCX2:2:1101:13361:92872 2:N:0:ACTATGCA
TTCCCTTCTCCGCCCAACTATCCCTATAATCATTACGTCGATCCTAGAAACCAACAAAATAGAATCAAACGTCCTATTTCATTATTCCATGCTAATGTATTCAAGCGCGAGCTTGCTTTAAACACTCTAATTTTTTCAAAGTAACAGTCCTGATTTCCCGCGACACCAAATTAATGACATCGTGGCTCGTCAGAAGGGAGAAACCAATAATGCTAGTACGTACAAAGTACGACCGACATATTAGTCCCGAAATTCAACTACGAGCTTTTTAACTGCAACAACTTTAATATACGCTATTGGAGCTGGAATTACCGCGGCTGCTGGCACCAGACTTGCCCTCCAA
+
DDDDDIIIIIIIHIIIIIIIIIIIIIHHIIIIIIIIIHIIIIIIIIIHIIIIIHIIIIIIIHIIIIHIIIHIIIIIIIIIIIIIIIIIIIIHIIIIIIIIIIIHIHIHIIIIIIIIIIIIIIIHHIIIIIIIIIIIIIIIHHIIIIIHIIIIIIIIIIIHIHIIIIIIIHHHIHIIIIIIIIIHH.IIHIIIIIIIIIIIIIIIIIIIIIIIIIIIIIIIIIIIIIIIIIIIIIIIIIIIIIIIIIIIIIIIIIIIIIIIIIIIIIIIIIIIIIIIIIIIIIIIIIIIIIIIIIIIIIIIIIIIIIIIIIIIIIIIIIIIIIIIIIIIIIIIIIIIIIDDDDD
@HISEQ:969:HM2KJBCX2:2:1101:1684:94854 2:N:0:ACTATGCA
TTCCCTTCTCCGCCCAACTATCCCTATTAATCATTACGGTGATCCTAGAAACCAACAAAATAGAACCATGCCGTCCTATTCTATTATTCCATGCTAATGTATTCGAGCAAAAATGCCTGCTTTAAACACTCTAATTTTTTCAAGGTAAAGGTCCTGGATCCGCAAGACACCCAATTAAGGACATCAAGTTTCTCCAGAAGGTGAGAAATCAACAGCGACAGTTCATACCCCTTAAGGCATGACCATCACGTCAATCCCGAAATTCAACTACGAGCTTTTTAACTGCAACAACTTTAATATACGCTATTGGAGCTGGAATTACCGCGGCTGCTGGCACCAGACTTGCCCTCCAA
+
DABDDH1CCGHHHIHIHHIIGIIFEHHFHIEGFH1<DEHHIHIIIGHHHIIEEHHIIIIEHF1@HIIIIECED<CDHHHIGF@CHHHIEHG?EGFHHHFGHHHIHHHHCFE<GGDHHIHHIHIIIHIIEHEHIIHIHCIIIIIGIIIHHHIIIIHIHHH<FGCHHHFHHIHHHHHIHHIIIIHIIIIIHHFHIIIHF?HHGEIHIHIIHHHFHIIHHHIIIIHGHIIIIIIIIIHIGIHIIHIIIGHEFIHGIIHGIHHIHHIGHIIIIIIHGIHIIIH@IIIIIIIIIIHIHHHHHHEHGHIIHIIIIIIIIIIIHIIIIGHIHIIHIIIHIIHIGIIHHHIHIIGIDDDDB
@HISEQ:969:HM2KJBCX2:2:1101:3725:94959 2:N:0:ACTATGCA
TTCCCTTCTCCGCCCAACTATCCCTATTAATCATTACGTTGATCCTAGAAACCAACAAAATAGAATCGAACGTCCTATTTCATTATTCCATGCTAATGTATTCAAGCGCGTGCCTGCTTTAAACACTCTAATTTTTTCAAAGTAACAGTCCTGATTCCCCACGACACCAAATTAATGACATCATGGCTCCTCAGAAAGGAGAAACCAATAACACCAGTACATACCAGAGGCATGACCGACGTATTGATCCCGAAATTCAACTACGAGCTTTTTAACTGCAACAACTTTAATATACGCTATTGGAGCTGGAATTACCGCGGCTGCTGGCACCAGACTTGCCCTCCAA
+
@@0<BEH?<GHCHH<GF@HHII1F1CCCGHI?HGE<<C1DGG@G<G1CCCCGHCEC@1<<FHH@HHIIFEHD<FHEECHGCGHECC1FHCH@<1<DHCHHC<F@=1D0/CHHHEGF@CGBGCH8<<GDGEHECC@@ECEEE@D@GHH1<EBHHHHFHCEHGCD<D<EHEG?DGHEFCG</FEHGEEEG?CHHGHIHHHFG?HCHHCFHEHFDFHHHEFHDE?FGHHEEFFC@?<<FC1@FCCG@<HCCF?CEHHC<HHEIIHCE<E@HG@CEF?GH@HHCHD<C@D<D1FF0GIHHIHGHCHH@CHG1HFC?EHCC/<EHEIIIIHG1<IHGC<G<G@CEC@D?D0
@HISEQ:969:HM2KJBCX2:2:1101:13719:95016 2:N:0:ACTATGCA
TTCCCTTCTCCGCCCAACTATCCCTATTAATCATTACGGTGGTCCTAGAAACCAACAAAATAGAACCCTTAGCCGTCCTATTTTATTATTCCATGCTAATGTATTCAGACGATAAAGCCTGCTTTAAACACTCTAATTTTTTCAAGGTAATGGTCCTGGTTCCGCCAGACACCAAATAAATGACATCTGACCTCGCCAGAAGGTAAGAGACCCGCGGAGCCAGTGATGGACAGTTAAGCCCAACCGACCCGCGGCTCCCGAAATTCAACTACGAGCTTTTTAACTGCAACAACTTTAATATACGCTATTGGAGCTGGAATTACCGCGGCTGCTGGCACCAGACTTGCCCTCCAA
+
DDDDDIIIIIIIIIIIIIIIIIIIIIIIIIIHIIIIIIIIHIIIIIEHHGHIGECHHIIIHHHGIIHHIHEHIHIIIIIHIHIIHIIIIIHCHIIIIIIIIFHIIHIIIIIIIIIIIIIIIIIGHIIIIIIIIIIHHIIIIIIHHHIIIIIIIIHIIIIIHHIHHIIIIIIIIIIIIHGGIIIIIIHIIIHHIIIIIIIIIHIHIIIIIIIIIIIIIIIIIIIIIHIIIIIIIIHIIIIIIIIIHIHIIIIIIIIIIIIHIIIIIIIIIIHIIIIIIIIIIIHIIIIIIIIIIIIIIIIIIIIIIIIIIIIIIIIIIIIIIIIIIIIIIIIIIIIIIIIIIIIIIIIIIDDDDD
@HISEQ:969:HM2KJBCX2:2:1101:4636:95091 2:N:0:ACTATGCA
TTCCCTTCTCCGCCCAACTATCCCTATTAATCATTACGTCAATCCTAGAAACCAACAAAATAGAATCAAACGTCCTATTTCATTATTCCATGCTAATGTATTCAAGCGCGAGCCTGCTTTAAACACTCTAATTTTTTCAAAGTAACAGTCCTGATTCCCCATGACATCAAATTAATGACATCATGATTCATCAGAAGGGAGAAATCAATAATACTAGTACGTACCAATGGCACGACCAGCATATTAATCCCGAAATTCAACTACGAGCTTTTTAACTGCAACAACTTTAATATACGCTATTGGAGCTGGAATTACCGCGGCTGCTGGCACCAGACTTGCCCTCCAA
+
DCADDIIIIIIIIIIIIIIIIIIIIIIIIIIIIIIHIIIIIIIIIIGHHIGIIIIIGEHHHIIIIIIIIIIIIIIIIIIIHIIIGHHIIIIIIIIIIIIIIIIIIIIIIIIIIIIIIIHIIIIIIIIIIIIHIHIHHIIHIIIIIIIIIIIIIIIIIIIIIIIIIIIIIIIIIIIIIIIIIIIIIIIIIIIIIIIIIIIIIIIIIIIHIIIIIIIIIIIIIIIIIIIIIIIIIIIIHHIIIIIIIHIIIIIIIIIIIIIIIIIIIIIIIIIIIIIIIIIIIIIIIIIIIIIIIIIIIIIIIIIIHIIIIIIIIIIIIIIIIIIIIIIIIIIIIIIIIIIIIDDDDD
@HISEQ:969:HM2KJBCX2:2:1101:4717:95787 2:N:0:ACTATGCA
TTCCCTTCTCCGCCCAACTATCCCTATTAATCATTACGTCGATCCTAGAAACCAACAAAATAGAATCAAACGTCCTATTCCGTTATTCCATGCTAATGTATTCAAGCGTGAGCCTGCTTTAAACACTCTAATTTTTTCAAAGTAACAGTCCTGATTCCCTATAACACCAAATTAATGGCATTATAGTTCGTCAGAAAGGAGAAACCGATTATACCAGTACGTACAAAAGCACGACCAGTAAGCCGGTCTCGAAATTCAACTACGAGCTTTTTAACTGCAACAACTTTAATATACGCTATTGGAGCTGGAATTACCGCGGCTACTGGCACCAGACTTGCCCTCCAA
+
DDDDDIIIIHIIIIIIIIIIIIIIIIIIIIIIIIIIIIIIIIIIIIIIIIIIIGIIIIIIHHHHGHIIIHIIIHIIIIIIIIIIIIIIIHIICHHIIIHHGHIHIIIIIIIIHHIIIIHIHIHIHIIIIIIIIHIIIIHHHIIHIIHIIIHIHHHIIIIIIIIIHHHHIIIIHIIIHIIIIIIEIIIIIHHIIIIIIHIIIIIIIIHIIIIIIIIIIIIIIIIIIIIIIIIIIIIIIIIII=IHIIIIIIIIIIIIIIIIIIIIIIIIIIIIIIIIIIIIIIIIIIIIIIIIIIIIIIIIIIIIIIIIIIIIIIIIIIIIIIIIIIIIIIIIHHIIIIIIDDDDD
@HISEQ:969:HM2KJBCX2:2:1101:14915:96595 2:N:0:ACTATGCA
TTCCCTTCTCCGCCCCAACTATCCCTATTAATCATTACGGTGATCCTAGAAACCAACGAAATAGAATCAGTCCGTCCTATTTCATTATTCCATGCTAATGTATTCAGACGATAGTCTGCTTTAAACACTCTAATTTTTTCAAAGTAACAGTCCTGATTTCCAACCACACCAAATAAATGGCATGAAAGTTCCTCAGAAGGTAGAGATCCATCTCACCAGTACAGACAATTAAGCCTGACCAATGGGTAGACCCCGAAGTTCAACTACGAGCTTTTTAACTGCAACAACTTTAATATACGCTATTGGAGCTGGAATTACCGCGGCTGCTGGCACCAGACTTGCCCTCCAA
+
DDDDDIIIIHHHIIIIIIIIHIIIIIIGIIIGIIIIIIIHIHIHIIIIHHHIIIIIIIHHIIFHEHIIIGIIHHIHGHIIIIIIGHIIIIIIIIIIIIIIIIGIIIHIIIIIIIIIIIIHIIIIHIIIIHIIIHIHHIHIIHHHHIIIIIIIIHGHIHIIHGIHHHHHHHHHIHHGHIIIIIHIIHIFIIHHIHIHHIGIGHIIHIIIIIIGIIIIIIIHIIIIIIIIIIIIIIIIIIIIIIHIIIHGFIIIIHIIIIIHIIIIIIIHIHHIIIIIIIIIHIIHHIIIIIIIIIHHGHHIIIIIIIIHIIIIIIIIIIIIIIIIIIIHIIIIIIIIHIIIIIIIDDDCD
@HISEQ:969:HM2KJBCX2:2:1101:7158:96252 2:N:0:ACTATGCA
TTCCCTTCTCCGCCCAACTATCCCTATTAATCATTACGGTGGTCCTAGAAACCAACAAAATAGAACCACAACGTCCTATTCTATTATTCCATGCTAATCTATTCAAGCAATAGCCCGCTTTAAACACTCTAATTTTTTCAAGGTAATGGTCCTGGCTCCCCAACACACCCAATAAAGGACATACTGGTTCACCAGAAGGAAGACCCGACAGCAGACAGTACTCGCCAAAGACGGACCGCCCGGCCAGGCCTAAAATTCAACTACGAGCTTTTTAACTGCAACAACTTTAATATACGCTATTGGAGCTGGAATTACCGCGGCTGCTGGCACCAGACTTGCCCTCCAA
+
DADDDIIIIIIIIIIIIIIIIHHIIIIIIHIIIIIHIIHHHIHHHHFHHHIIIHIIIIFHHIIHIIIHHHHIDHIIIIIHIIHIIIIIIIHHIHIIHIIIIHHHHIHHIIIIIHIIIIIIIIIIHHHIHHIIHIHHHIIIIIIIIGHIIIIIIIIIHIHIIIHHHHHIHIHEHIHIHHHIIIIIIIIIIIIHIIIIIHIIIHHIIIIIHIIIIIIIIIIIIHIIIIIIHFFIIIIIIIIIIIIIHIIIIIIIIIIIIIIIIIIIIIHHIIIIIIIIIIIIIIIIIHIIIIIIIHIIIIHHHGIHIIIIIIIIIIIIIIIIIIIIIIIIIIIIIIIHIIIIIDCDDC
@HISEQ:969:HM2KJBCX2:2:1101:4312:97666 2:N:0:ACTATGCA
TTCCCTTCTCCGCCCAACTATCCCTATTAATCATTACGTCAATCCTAGAAACCAACAAAATAGGATCAAACGTCCTATTTCATTATTCCATGCTAATGTATTCAAGCGTTAGCCTGCTTTAAACACTCTAATTTTTTCAAAGTAACAGTCCTGTTTCCCTGCAACACCAAATTAATGACATTACAGTTCTTCAAGAAGGAGGAACCAGTAAAGCCAGTGCATACCAGAGGCACGACCAACCTACTAATCCCGAAATTCAACTACGAGCTTTTTAACTGCAACAACTTTAATATACGCTATTGGAGCTGGAATTACCGCGGCTGCTGGCACCAGACTTGCCCTCCAA
+
DDDDDIIGIIIIIIHIIIIIIIIIIIIIHIIIIIIIIIIIHHIHIIIIIHIIIHHHGHHIIIHHIIIIHHFCHHIIEHHHIHIHIIIHIIGIHHHIIIIIIIHIHIIIIIIIIIIHIIIIIIIIIIIIHIIIIIIIIIIIHIIIIIIIIIHIIIIIIIIHHFHIIHIIIIIIIIIIIHIIHIIIIIIIHIHIIIIIIIIIIIIIIIIIIIIIIIIIIIIIIIHHIIIIIIHHGIIIIIIIIHHHGIHHIIIIIIIIIIIIIIIIIIIIIIIIIIIIHIIIIIIIIIIIIIIGIIIHIIIIIIIIIIIIIIIIIIGIIIIIIIIIIIIIIIIIIHHIIIIIIDDDDD
@HISEQ:969:HM2KJBCX2:2:1101:2222:96801 2:N:0:ACTATGCA
TTCCCTTCTCCGCCCAACTATCCCATTAATCATTACGTCGATCCTAGAAACCAACAAAATAGAATCAAACGTCCTATTTCATTATTCCATGCTAATGTATTCAAGCGTGCGCCTGCTTTAAACACTCTAATTTTTTCAAAGTAACAGTCCTGATTCCCCACGACACCAAATTAATGACATCGCGGTTCTTCAGAAGGTAGGAACCAATAATGCCAGTGCGTACCGAGGCACGACCGACAATCTGATCCCGAAATTCAACTACGAGCTTTTTAACTGCAACAACTTTAATATACGCTATTGGAGCTGGAATTACCGCGGCTGCTGGCACCAGACTGCCCTCCAA
+
DDDBBIHCHHIIHEHIIIIHHHG?@FHHHHGIHHIIIH?CEHHHHHHIEHIIHFICCEHFIIIHF<CFHGHEHGHHHHHHGHIHIHHGH?HFHHEHHHIHHHHHIIHHHEHHHGEHGCHHIHIHHHEEHHHHHHCEEHHIHHHIIHHIGIIHHIEHFG0AHHHHHHHHHHHHGGHHHIHGHIHEHHIIHHIHHHIHIIHHHHHIIIIIHHHIIHIIIIIIIIGIIIIIHIIIIIIIIIHHHFIIIIHGIIIHGIIIHHIIHIIIIIHHHHFECIIIIIIHIHHIIIIIHIHHIIIIIIIIHIIHFGIIIHIHGHIIIIIGIIIIIGIIIIIIHIHIIHDADDD
@HISEQ:969:HM2KJBCX2:2:1101:16326:98500 2:N:0:ACTATGCA
TTCCCTTCTCCGCCCAACTATCCCTATTAATCATTACATCGATCCTAGAAACCAACAAAATAGAATCGGATGTCCTATTTCATTATTCCATGCTAATGTATTCAAGCGTGAGCCTGCTTTAAACACTCTAATTTTTTCAAGGTAACAGTCCTAATTCCCCGTGACACCAAATTAATGGCATTACGGTTCTTTAGAAGGTGAGAAATCAATAATATCAGTACATACCAACGGCATGACCGAAACATTGATCCCGAAATTCAACTACGAGCTTTTTAACTGCAACAACTTTAATATACGCTATTGGAGCTGGAATTACCGCGGCTGCTGGCACCAGACTTGCCCTCCAA
+
<@<0<CCFHEEC0DEH?0DGEC@<D1<<@HECG1D@1FG@GEH10<<C11<D11CG@111<1<1111DE<CCD1<<FHIICHHHIIH@DG?E1<<DEFHIIFE<@GCHEHHIEGA@AD8FAHHHEHHHFHGGGHIBDEHEFHHHGGB1<FFIIHHCIIIGII9IHHHEEG-@IH9HCEHGEEECCDFH@FGFIIHHGEF@HFG@E@HHF@G>@EHGFFCD@G<CCBHHDGCHGGCFIHEHFHEGGDGC/CHG@HFHIHIHGCCHHHHHCEHEH@F<C1FGEHGEF<1<1HHFEEIHIHIHHHHEF<E?IIHHH?HDE?HHHC1DD<<1EGIHGFDD1@CHEF0?DD<
@HISEQ:969:HM2KJBCX2:2:1101:3146:98227 2:N:0:ACTATGCA
TTCCCTTCTCCGCCCAACTATCCCTATTAATCATTACGTCGATCCTAGAAACCAACAAAATAGGGTCAAACGTCCTATTTCATTATTCCATGCTAATGTATTCAAGCGTGTGCCTGCTTTAAACACTCTAATTTTTTCAAAGTAACAGTCCTGATTCCCCATGACACCAAATTAATGACATCACAGTTCGTCAGAAGGTAGAAATCAATAATACCAGTTCATACCGGAGGCACGACCAATATATTGATCCCGAAATTCAACTACGAGCTTTTTAACTGCAACAACTTTAATATACGCTATTGGAGCTGGAATTACCGCGGCTGCTGGCACCAGACTTGCCCTCCAA
+
DDDDDIIIIHHHIIIIIIIIIIIIIIIIIIIIIIIIIIIHIIIHHIIIIIIIHIIIHHHEHHIIHHIIIHIIIIIIIIIIIIHIIIIIIIIHCHHHIHIHIIHIIIIIIIIHIIIIIIIIHHGIIIIIIIIHIIIIIIIIIIIIIHHIHIIIIIIHIHGHIIHIIIHIIIIIIIIIHIIIIIIIIIIIIIHHIIHIIIIIIIIIIIIIIIIIIIIIIIIIIIIIIIIIIIIIIIIIIIIIIIIIHIIIIIIIIIIIIIIIIIIIIIIIIIIIIIIIIIIIIIIIIIIIIIIIIIIIIIHHHIIIIIIIIIIIIIIIIIIIIIIIIIIIIIIIIIHIIIIIIDDDDD
@HISEQ:969:HM2KJBCX2:2:1101:4038:99094 2:N:0:ACTATGCA
TTCCCTTCTCCGCCCAACTATCCCTATTAATCATTACGTTGATCCTAGAAACCAACAAAATAGAATCGAACGTCCTATTTCATTATTCCATGCTAATGTATTCAAGCGCGTGCCTGCTTTAAACACTCTAATTTTTTCAAAGTAACAGTCCTGACTCCCCACAACATCAAATTAATGACATCATGATTCATCAGAAGGGAGAAATCAATGACATTAGTACGTACCGAAGGCACGACCGACGTATTGATCCCGAAATTCAACTACGAGCTTTTTAACTGCAACAACTTTAATATACGCTATTGGAGCTGGAATTACCGCGGCTGCTGGCACCAGACTTGCCCTCCAA
+
DDDDDHIIIIIIIIIIIHIHIIIIIIIIIIIIIIIIIHHIHIIIIIIIIIHHIIIIHIHIHGHGIIIGHIIHHHHIIIIIIIIIIIIIIIIIIIIIIIIHIHHIIIIHHIIHIIHIIIGIIHIIIIIIIIHIIIHIIIIIIHIIIIIIHIIIIIIIIIIIIIIHIIHIIIHHHIIIIIIHIIIIIIIIIIIHIIIIIIIIIIIIHIIIIIIIIIIIIIIIIIIIHIIIIHIHIIIIIIIIIIIHGIIIIIGIIIIIIIIIIHHIIHIIIIIIIIIIIIIIIIIIIIIIIIIIIIIIIIIIIIIIIIIIIIIIIIIIIIIIIIIIIIIIIIIIIIIIIIIIIDDDDD
@HISEQ:969:HM2KJBCX2:2:1101:16868:98897 2:N:0:ACTATGCA
TTCCCTTCTCCGCCCAACTATCCCTATTAATCATTACGTCAATCCTAGAAACCAACAAAATAGGATCGAACGTCCTATTTCATTATTCCATGCTAATGTATTCAAGCGTTAGCCTGCTTTAAACACTCTAATTTTTTCAAAGTAACAGTCCTGTTTCCCTGCAACACCAAATTAATGACATTACAGTTCTTCAGAAAGGAGGAATCAGCGAAGCCAGTGCATACCAGTGGCACGACCAACCTGCTGACCCCGAAATTCAACTACGAGCTTTTTAACTGCAACAACTTTAATATACGCTATTGGAGCTGGAATTACCGCGGCTGCTGGCACCAGACTTGCCCTCCAA
+
DDDDDIIIIIIIIIIIIIHIIIIIIIIIIIIIIIIIIFHIIIIIIIHIIFHIIGIIIIIIIIIIIIIIIIIGHHIIIIHFHIIIIIHIHIIIIIHIIHIIIIIIIIIIIIIHHHIIIIIIHIIIIIIHIHHIIIIIIIIIIIIIIIIIIIIIIIIIIIHIIIIIIIIHIIIHIIIIIIIHIIIIIIIIIIHIFIHIIIIIIIIIIIHIIIHHIIIIIIIIIIIIIIIIIIIHHIIIIIHIIIIIHIIIIIIIIIIIIIIIIIIIIIIGIIIIIHHIIIIIIIIIIIIIIIIIIIIIIIIIIIIIIIIIIIIIIIIIIIIIIIIIIIIIIIIIIIHIIIIIIDDDDD
@HISEQ:969:HM2KJBCX2:2:1101:12944:99415 2:N:0:ACTATGCA
TTCCCTTCTCCGCCCAACTATCCCTATTAATCATTACGTCAATCCTAGAAACCAACAAAATAGGATCGAACGTCCTATTTCATTATTCCATGCTAATGTATTCAAGCGTTAGCCTGCTTTAAACACTCTAATTTTTTCAAAGTAACAGTCCTGTTTCCCTGCAACACCAAATTAATGGCATTACAGTTCTTCAGAAAGGAGGAATCAGCGAAGCCAGTGCATACCAGTGGCACGACCAACCTGCTGACCCCGAAATTCAACTACGAGCTTTTTAACTGCAACAACTTTAATATACGCTATTGGAGCTGGAATTACCGCGGCTGCTGGCACCAGACTTGCCCTCCAA
+
DDDDDIIHIIIHIIIIIIIIIIIIIIIIIIIIIIIIIIHHIIHHIIIIGIIIIIIIIHHIIHHHGHIIGIIHIHIIIIIIIIIIIIIHHIHIHHEHIIIIIIIIIIHIIHHHHIIIHIIIIIIIIIIHIIIIIIIIIIIIIIIIIIIIIIIIGIIIIIIIIIIIIIIIIIIHHIIIIIIIIIIIIIIIIIIIIIIIIIIIIIIIIIIIIIIIIIIIIIIIIIIIHIIIIIIIIIIIIIIIIIIHHIIIIIIIIIIIIIIIIIIIIIIIIIIIIIIIIIIIIIIIIIIIIIIIIIIIIIIIIIIIIIIIIIIIIIIIIIIIIIIIIIIIIIIIIIIIIIIIIDDDDD
@HISEQ:969:HM2KJBCX2:2:1101:9238:99370 2:N:0:ACTATGCA
TTCCCTTCTCCGCCCAACTATCCCTATTAATCATTACGTCGATCCTAGAAACCAACAAAATAGAATCAAACGTCCTATTTCATTATTCCATGCTAATGTATTCAAGCGCGAGCTTGCTTTAAACACTCTAATTTTTTCAAAGTAACAGTCCTGATTTCCCGCGACACCAAATTAATGACATCGTGGTTCGTCAGAAGGGAGAAACAAATAATGCTAGTACGTACAAAGTACGACCGACATATTAGTCCCGAAATTCAACTACGAGCTTTTTAACTGCAACAACTTTAATATACGCTATTGGAGCTGGAATTACCGCGGCTGCTGGCACCAGACTTGCCC
+
@@0<D@1<CHHCEHHEEGGEH?1CFHH?1GHC@@CHEHH@E?<GH@@FH?FE11DEHICCGH1CECHCEHH=<CEEEC@G<GHCGHHIHHHHFIHFEHCHHHFFGDEHH?HIHHHHHG@HCHGHGFHCCAHIIIHHGGHHHHGHHHHAFHGHHBGHHHGIHHIFHIIEGHHHHIIHFHHIIIIIIIIIIIIHHIHIIHIHEHIIIGHHHIIIHFGHHHHHIHIHIHHCIIIHHHCHHGH2IHHHHHCHFGC1IIHIHH@ECHECCDIIHHIHEHHIHIHHEFHFGHFCHHEGHFGFHFHHHHFHCHEGHHHHIHDHIHGHHHF<1CC<1GCGHC@DB@<
@HISEQ:969:HM2KJBCX2:2:1101:2027:99603 2:N:0:ACTATGCA
TTCCCTTCTCCGCCCAACTATCCCTATTAATCATTACGGTGATCCTAGAAACCAACAAAATAGAACCAATCCGTCCTATTTCATTATTCCATGCTAATGTATTCAGACTTAAGCCTGCTTTAAACACTCTAATTTTTTCAAAGTAACAGTCCTGATTTCCCAACACACCAAATTAATGACATGAAGGTTCTTCAGAATGTAGAAATTCGCCACTACTGTACGGACCGTAAAGCCCCACCATAGGACAAATTTCGAATTTCAACTACGAGCTTTTTAACTGCAACCACTTTAATATACGCTATTGGAGCTGGAATTACCGCGGCTGCTTGCACCAGACTTGCCCTCCAA
+
DDDDDIIIIIIIIIIIIHIIIIIIIIIIIIIIIIIIIIIIIIIIIIIEEHHIIIIIHHIHHHHGHIHIHIIHHIIIIIIIIIIIIIIIIIIIIIIIIIIHHGIHIFIIIIIGEHIIIIIIIHHFHHIGGIIFHIHFIIHGGHIH?HFIGHHIGCCCEFHHHGIGGHGIFHHHIIIFF/DECHHHEHEHHHGH/D?HH/-:/FECHIH/CECDEFECGCA@?A>GHI:GHHI</CA&1C<C@ACEEGFHCAD<<111D11<1<10<0@<10<11<C<11<1EC<111<1<111<000/11@1<<<11111<1?1<<//<DC1<1DC<<1C<C1GE?HHED</0<<0<<<
@HISEQ:969:HM2KJBCX2:2:1101:6491:99754 2:N:0:ACTATGCA
TTCCCTTCTCCGCCCAACTATCCCTATTAATCATTACATCGATCCTAGAAACCAACAAAATAGAATCGGATGTCCTATTTCATTATTCCATGCTAATGTATTCAAGCGTGAGCCTGCTTTAAACACTCTAATTTTTTCAAGGTAACAGTCCTAATTCCCCGTGACACCAAATTAATGGCATTACGGTTCTTTAGAAGGTGAGAAATCAATAATATCAGTACATACCAACGGCATGACCGAAACATTGATCCCGAAATTCAACTACGAGCTTTTTAACTGCAACAACTTTAATATACGCTATTGGAGCTGGAATTACCGCGGCTGCTGGCACCAGACTTGCCCTCCAA
+
DDDDDIIIHIIIIHIGIIHIIIIIIIIIIIIIIHIIIIIIHIIIHIIIHIIIIHIIFEHIIIIIIIIIGHHIIIIIIIHHIIIIIIIHIIIIIIHIIIIIHIIIIIIIIIIIIIIIIIIIIIIIIIIIIIHHHHHHIIIIIIIIIIIIIIIIIIIHIIIIIHHHIIIHIHIIIHIIHIIIIIHIIIHIIIIIIIIIIIHIHGIHHHHIHIIIIIIIIIHHIIHGHIHHIIIIIIIIIHHIIIIHHFIIIHIHHIIIHHIIIIHIIIIIIIIIHIHHIIIIIIIIIIHIIIHIIGIIIIIHHFIHIHIHHIIIHHIHDDIIIIIIIIIIGIIIIHIIIIHIIIDDDBC
@HISEQ:969:HM2KJBCX2:2:1101:8301:99851 2:N:0:ACTATGCA
TTCCCTTCTCCGCCCAACTATCCCTATTAATCATTACTCCGGTCCCGAAGGCCAACACAATAGGACCAGACTCCTATCATGTTATTCCATGCTAATGTATTCAGAGCATAAGCTTGCTTTGAGCACTCTAATTTTTTCAAAGTAATAGCACTGGAACCGCGACACAGCCAATTAAGGCCAGGAGCACGCAACTGACAAAAGGGACGTAAGGGCACGTGCACACCGAGTAGGCGGACCGACCTTTACGACCCAAGACCAACTACGAGCTTTTTAACTACAACAACTTAAATATACACTATTGGAGCTGGAATTACCGTGACTGTTGGCACCAGACTTGCCCTCCAA
+
DDDDDGHHIHEHHHIHIIIIIHHIIIIIIHHGIIIHIIHFEHHHHIIIIG<?HHIIHIGHIHFFEHIIHIHFHIIIIFHIHHHEHHIFHIIIHEHIIIHGHGIHIIIIHHHIIHIHIHFHIHIIIHHIIIIIIHHHEIIIIIIIIIHGIHHIIIHHIIIIHIIIHHHIIIIIIHIIIIHHIIIIIIIIIIHIIIIIIIIHIIIHIHGIIIIIIIIIIIIIIIIIIIIIIIIIIIIIIIIIIHIHIIIIIHIIIIHHIIIHHHIIIIIIIIIIIIIIIIIIIIHIIIIIIIIIIIIIIIIIIIIIIIIIIIIIIIIIIIIIIIIIIHIIIIIIIIIIIIHGDADBD
@HISEQ:969:HM2KJBCX2:2:1101:8464:99982 2:N:0:ACTATGCA
TTCCCTTCTCCGCCCAACTATCCCTATTAATCATTACGTCGATCCTAGAAACCAACAAAATAGAATCAAACGTCCTATTTCGTTATTACATGCTAATGTATTCAAGCGTGAGCCTGCTTTAAACACTCTAATTTTTTCAAAGTAACAGTCCTGATTCCCCATGACACCAAATTAATGACATCATGGTTCGTCAGAAGGTAGGAATCAATAATACCAGTACGTACAATAGCACGACCAATAAATTGATCCCGAAATTCAACTACGAGCTTTTTAACTGCAACAACTTTAATATACGCTATTGGAGCTGGAATTACCGCGGCTGCTGGCACCAGACTTGCCCTCCAA
+
00<@D1F1<1D<0DCG?EG111111<<@GEH?@F?@HFH?/<D1<CCF<DH1DEFCCGHGH1<D@FGD1F@C1<D0FFH?<1<1DE1<FHHH?F1@<D6<1H@CHEF@<HHHIHED6IGHHFBCAFH?D<CHHDE1E9$HHEGEHHFIHCHH8GC@:0GCHHFC-HI9GFD??HHC</FGCCFHEC.EHHHHEGHHHDC<HGIIGHHHHGC?FCHEHD1IGIHIIHFFHGHC<1HHFGCIHGHD>C-DHAHGEEIHIFIIIHHHCHEEHHIIIIIHHIIIIIIHHEHIHHH@EHHHHHEEGEHC1HHHHHHHHHHHGHHECHIHHIHHHEF?HHHHDHGD0?ADD
@HISEQ:969:HM2KJBCX2:2:1101:9687:100181 2:N:0:ACTATGCA
TTCCCTTCTCCGCCCAACTATCCCTATTAATCATTACGTCGATCCTAGAAACCAACAAAATAGAATCAAACGTCCTATTTCGTTATTCCATGCTAATGTATTCAAGCGTGAGCCTGCTTTAAACACTCTAATTTTTTCAAAGTAACAGTCCTGATTCCCCATGACACCAAATTAATGACATCATGGTTCGTCAGAAGGTAGGAATCAATAATACCAGTACGTACAATAGCACGACCAATAAATTAATCCCGAAATTCAACTACGAGCTTTTTAACTGCAACAACTTTAATATACGCTATTGGAGCTGGAATTACCGCGGCTGCTGGCACCAGACTTGCCCTCCAA
+
DDDDDIIIIIIIIIIIIIIIIIIIIIIIIIIIIIIIIIIIIIIIIIIIHIIIIIIIIIIIIIIIIICGHIIIHHIIIIHIIHIIFHIIIIIIIIIIIIIIIHIIIIHHIIIIIIIHIIIIIIIIIIIIIIHIHHGIIIIIIIIIIIIIIIIIIIIIIHIIIIIIIIIIIIIIIIIIIIIIIIIIIIIIIGIIIIIIIIIIIIHIIIIIIIIIIIIIIIIIIIIIIIIIHHIIIIIIIIIIIIHGIIIIIIIIIIIHIIIIIHIIHIIIIIIIIIIIIIIIIIIIIIIIIIIIIIIIIIIIIIIIIIIIHIIIIIIIIIIIIIIIIIIIIIIIIIIIIIIIDDDDD
@HISEQ:969:HM2KJBCX2:2:1101:10596:100114 2:N:0:ACTATGCA
TTCCCTTCTCCGCCCAACTATCCCTATTAATCATTACGTCGATCCTAGAAACCAACAAAATAGAATCAAACGTCCTATTTCGTTATTCCATGCTAATGTATTCAAGCGTGAGCCTGCTTTAAACACTCTAATTTTTTCAAAGTAACAGTCCTGATTCCCCATGACACCAAATTAATGACATCATGGTTCGTCAGAAGGTAGGAATCAATAATACCAGTACGTACAATAGCGCGACCAATAAATTGATCACGAAATTCAACTACGAGCTTTTTAACTGCAACAATTTTAATATACGCTATTGGAGCTGGAATTACCGCGGCTGCTGGCACCAGACTTGCCCTCCAA
+
DDBDDI?CCEGHHH<C?E@GC1<DEHG?HHIGEFHHIIIECCHEHHHIIEHECEGHHFHHHF1DHIHGFFHHHIIIIH1DFEHIHIICECFECC@CHHEHFEGHHIIGHIE<CHHIHCFHIHIHEECFDDGHEBGHHHGE1DECG?GFHH??GHIIE0FHHH@GDH?@DC<G@CHHHH?EGGDHC?C<5DCEEHHE0@CH9<EECFEFGEHGHHAF1HFGC<B6@08</6#C1<;D<@<8FAG<C<11/FC<1F?<<1<1<<<1D10GF@C1<<11<<11<1<1F<GCCD0D</G1G1@?IIHFHC<CFCC/C<//<<C<@H@@C<1<1<1F<1CC@<EHD@DD0
@HISEQ:969:HM2KJBCX2:2:1101:1371:100405 2:N:0:ACTATGCA
TTCCCTTCTCCGCCCAACTATCCCTATTAATCATTACGTCGATCCTAGAAACCAACAAAATAGAATCAAACGTCCTATTTCGTTATTCCATGCTAATGTATTCAAGCGTGAGCCTGCTTTAAACACTCTAATTTTTTCAAAGTAACAGTCCTGATTCCCCATGACACCAAATTAATGACATCATGGTTCGTCAGAAGGTAGGAATCAATAATACCAGTACGTACAATAGCACGACCAATAAATTGATCCCGAAATTCAACTACGAGCTTTTTAACTGCAACAACTTTAATATACGCTATTGGAGCTGGAATTACCGCGGCTGCTGGCACCAGACTTGCCCTCCAA
+
DBDD?FH1DHIDHHHIHGHIIHCC@GHGEHIHC?GHHHECCCHHE@1CCEEEHC?G?G?GHE@E@HCHFECHC@GH1<CHHHHHHIIEE?G1CEHHHHHHGFG@FHHHHHFEHHHEHHHHIHIHHHHIHGHIIIIHEHGHEEHFHHIGHIIIHHHHHHIFFGEFIHHHFGGHHIIHGIHHHGEGCDDHGGCHIIHIIIIIIIHIIIHHHHH?I<IHHF<EHGHCGAHHHHCHFEHEHHHHIIIHIIIIHIIHHHFHHIIIIIHHEHHHIHHHHGHHHEHIHIIIHHHHHGHHHHHFHIIIHHHHHHIHCHFHIIHHDIHEIGIIHEFHIHIHHHHIIHHHDAB?D
@HISEQ:969:HM2KJBCX2:2:1101:7733:100600 2:N:0:ACTATGCA
TTCCCTTCTCCGCCCAACTATCCCTATTAATCATTACGTCAATCCTAGAAACCAACAAAATAGGATCGAACGTCCTATTTCATTATTCCATGCTAATGTATTCAAGCGTTAGCCTGCTTTAAACACTCTAATTTTTTCAAAGTAACAGTCCTGTTTCCCTGCAACACCAAATTAATGGCATTACAGTTCTTCAGAAAGGAGGAATCAGCGAAGCCAGTACATACCAGTGGCACGACCAACCTGCTGACCCCGAAATTCAACTACGAGCTTTTTAACTGCAACAACTTTAATATACGCTATTGGAGCTGGAATTACCGCGGCTGCTGGCACCAGACTTGCCCTCCAA
+
DDDDDHIIIIIIIIIIIIIIHIIIHIIIIHHIIIIIIIIIIIIIIIIIHIIIIIIIIIIHIIIIIIIHIIIIIIIIIIHHHIIHIIIHICHGHHHIIIIIIIIIIIIIIIIIIIHHIHIIIIIIIIIIHIIIIIIIIIIIIIIIIIIIIIIIIIIIIIIIIIIIIIIIIIHIIIIIIHIIIIIIIIIIIIIIIIIIIIIIIIIIIIIIIIIIIIIIIIIIIIIIIIHIIIIIIIIIIIHIIIIHGIIIIIIIIIIIIIIIIIIIIIGIIIIIIIIIIIIIIIIIIIIIIIIIIIIIIIIIIIIIIIIIIIIIIIIIIIIIIIIIIIIIIIIIIIIIIIIIIDDDDD
@HISEQ:969:HM2KJBCX2:2:1101:13699:100829 2:N:0:ACTATGCA
TTCCCTTCTCCGCCCAACTATCCCTATTAATCATTACGGTGATCCTAGAAACCAACAAAATAGAACCATGCCGTCCTATTCTATTATTCCATGCTAATGTATTCGAGCAAAAATGCCTGCTTTAAACACTCTAATTTTTTCAAGGTAAAGGTCCTGGATCCGCAAGACACCCAATAAAGGACATCAAGTTTCTCCAGAAGGTGAGAAATCAACAGTAACAGTTCATACCCCTTAAGGCATGACCGTCACGTCAATCCCGAAATTCAACTACGAGCTTTTTAACTGCAACAACTTTAATATACGCTATTGGAGCTGGAATTACCGCGGCTGCTGGCACCAGACTTGCCCTCCAA
+
DDDDDIIIIIIGIIIIIIIIIIIIIIIIIIIIIIIIIIIIIIIIIIIIIIIIHIFIIIIHHIIIIIIIIIIHIHIIIIIIIIIIIIIIIIIIHIIIHIHHIHHIIIIIIIIIIIIIIIIIIIIIIHIIIIIIIIIIIIIIIIIIIIIIIIIIIIHIIHIIIIIIIIHIIIIIIHIIIIIIIIIHIIIIIIIIHIIIIIIIIIIIIIIIHIIIIIIIIIIIIIIIIIIIIIIIIIIIIIIIIIIIIIIIIIHFIIHIIIIIIIIIIIIIIIIIIIIIIIIIIIIIIIIIIIIIIIIIIIIIHIIIHIIIIIIIIIIIIIIIIIIIIIIIIIIIIIIIIIIIIIIIIIIIDDDDD
@HISEQ:969:HM2KJBCX2:2:1101:13055:100453 2:N:0:ACTATGCA
TTCCCTTCTCCGCCCAACTATCCCTATTAATCATTACGGTGATCCTAGAAACCAACGAAATAGAACCAATCCGTCCTATTTCATTATTCCATGCTAATGTATTCAGACGTTAGCCTGCTTTAAACACTCTAATTTTTTCAAAGTAACAGTCCTGATTTCCTATCACACCAACTAAATGGCATGAAAGTTCCTCAGAAGGTAGAGATTTATCTCACCAGTACAGACAATTAAGCCTGACCAATGGGTAAACCCCGAAGTTCAACTACGAGCTTTTTAACTGCAACAACTTTAATATACGCTATTGGAGCTGGAATTACCGCGGCTGCTGGCACAGACTTGCCCTCCAA
+
DDDDDIIIIIICHHIIIIIIIIIIIIIIIIIIGIIIIHIIIIIHIIIFFHHHIIFHIHIIIIIIIGIHIIHHFHIIIIIHIHIIIIIIFDGHHIIIHIIIIIIIIIIIIIIIIIIIIIIIIIIIIIIIIIIHIIIIHIIIHGIIIIIIIIIIIIIIIIIHIHHIIIHHIHIIIIHIIIIIIIIIIIIIIIIIIIIIIIIIIIIIIIIIIIIIIIIIIIIIIIIIIIIIIIIIIIIIIIIIIIIIHIIIIIIIIIIIIIHIIIIIIIIIIIIIIHIIIIHIIIIIIIIIIIIIIIIIIIIIIIIIIIIIIIIIIIIIIIIIIIIIIIIIIIIIIIIIIIIIIIDDDDD
@HISEQ:969:HM2KJBCX2:2:1102:3758:2421 2:N:0:ACTATGCT
TTCCCTTCTCCGCCCAACTATCCCTATTAATCATTACGTCGATCCTAGAAACCAACAAAATAGAATCAAACGTCCTATTTCATTATTCCATGCTAATGTATTCAAGCGTAAGCCTGCTTTAAACACTCTAATTTTTTCAAAGTAACAGTCCTGATTCCCCACGACACCAAATTAATGACATCGCGGTTCTTCAGAAGGTAGGAACCGATAATGCCAGTGCGTACCGAGGCACGACCAACAATTCGATCCCGAAATTCAACTACGAGCTTTTTAACTGCAACAACTTTAATATACGCTATTGGAGCTGGAATTACCGCGGCTGCTGGCACCAGACTTGCCCTCCAA
+
AADDDIIIGHIHIIIIIIHIIIIIIIIIIIIIIIIIIIIIIIHIIIFHIIIIIIIIIIIIIIIHHGHIHHHIIIIIIIIIHIIIHIIHHIIIIHIIIHHIIFHHIFHIIIIIHHIHHIHIIGHIIIHIIIIIIIIIIIIIIHIIIIHHHHIIIIHIIIIIIIHIIIHIIHGIIHIIIIHHHIIIIIIHHIHIIIIHGFHHIIHHIIIIIIHHHGIIIIIHHHIIHHIHHIIIIIIIIIIIIIGHGHHIIIIIIIIIIIIIIIIIIIIIIIIIIIIIIIIIIIHHHIIIHIIIIIIIIIIIIIIIIIIIIIIIIIIHIIIIIIIIIIIIIIIIIIIIIIIIDDDDD
@HISEQ:969:HM2KJBCX2:2:1102:10215:3231 2:N:0:ACTATGCA
TTCCCTTCTCCGCCCAACTATCCCTATTAATCATTACGTCAATACTAGAAACCAACAAAATAGGATCGAACGTCCTATTTCATTATTCCATGCTAATGTATTCAAGCGTTAGCCTGCTTTAAACACTCTAATTTTTTCAAAGTAACAGTCCTGTTTCCCTGCAACACCAAATTAATGACATTACAGTTCTTCAAGAAGGAGGAATCAGTAAAGCCAGTACACACCATTGGCACGACCAACCTACTGACCCCGAAATTCAACTACGAGCTTTTTAACTGCAACAACTTTAATATACGCTATTGGAGCTGGAATTACCGCGGCTGCTGGCACCAGACTTGCCCTCCAA
+
DD@D@?EFHH1CCHHHCEEHFHEGHIIIIHCEHHGHCDEHHIG1<F@GHHHIIIIHH?GFHHGEEHEGHHHDHEHHEHHG?<GHHCCFEH?@1GHHIIIHHIHHHHIIIIIHFHIHIHIIIIIFGHHHHHIHIIEHGHIIIIHIIIIIIHIIHHHHHHCIHIIHHHHHGHIHHIIIIIIIIHIIIIIIGIHIIIIIIIIIIIIIIIHHHIIIHIIIIIIIIIIHIHIHHIIIIHHHIIHHHHGHDHHHIHIIIHGIHGDHIIIIHGHHHHHIIIHIIIIHHHIIHGIIIHHIHHHEHHIIIIIIIIIIHIIIIGIIIIHIIIIIIIHHHGIIIIIIIIIIIDCDDD
@HISEQ:969:HM2KJBCX2:2:1102:19195:2933 2:N:0:ACTATGCA
TTCCCTTCTCCGCCCAACTATCCCTATTAATCATTACGGTGATCCTAGAAACCAACAAAATAGAACCATGCCGTCCTATTCTATTATTCCATGCTAATGTATTCGAGCAAAATGCCTGCTTTAAACACTCTAATTTTTTCAAGGTAAAGGTCCTGGTTCCACATGACACCCAATTAAGGACATCATGCTTCTCCAGAAGGTGAGAAATCAACTGCGACAGTTCATACCCCTTAAGGCACGACCATCACGTCAATCCCGAAATTCAACTACGAGCTTTTTAACTGCAACAACTTTAATATACGCTATTGGAGCTGGAATTACCGCGGCTGCTGGCACCAGACTTGCCCTCCAA
+
DD@BBHHFHIHDFHIIGHCHIHIHIIHHIHHHIHHIHHIIHIHCHIIFHHHEHH?EHHIIHHFEFHE?FCFGHE?CGHHFEHIIHFHHIHFHIHIHHFCHFEHHIHIII?GHHHHHHGGHIIEHHHHHHIHHHIHIIHHIHI8GIHHCECIGIIIIIHHHIIIIIIIIIHFHIIIIIHGHHHIHHIIIIHHIIIHEIIIIII;HHFIIIIIIIIIIIIIIIIIIIIHIIHHIIIIGIHHCHHF1GIHIIHGIIIIIIIIIIIIHFIIIIHFHIIIIIIIIIIIIIHHIIIHIIIIIIIIIIHIIHIIIIIHIIIIIIIIIIIIIIIIIGHIIIIIIIIIIIIIIIIIDDDDD
@HISEQ:969:HM2KJBCX2:2:1102:11128:3425 2:N:0:ACTATGCA
TTCCCTTCTCCGCCCAACTATCCCTATTAATCATTACGGTGATCCTAGAAACCAACGAAATAGAATCAGTCCGTCCTATTTCATTATTCCATGCTAATGTATTCAGACGATAGTCTGCTTTAAACACTCTAATTTTTTCAAAGTAACAGTCCTGATTTCCCATCACACCAAATAAATGGCATGAAAGTTCCTCAGAAGGTAGAGATCCATCTCACCAGTACAGACAATTAAGCCTGACCAATGGGTAGACCCCGAAGTTCAACTACGAGCTTTTTAACTGCAACAACTTTAATATACGCTATTGGAGCTGGAATTACCGCGGCTGCTGGCACCAGACTTGCCCTCCAA
+
DDDDDIIIIIIIHIIIIIIIIIIGIIIIIIIIIHGIIIIIGIIHIIIIIIIIHHHIHIIIIIIIIIIIIIHIIIIIIHIIIIIIIIIIIIHIICGHIIIIIHHIIIIIHIIIHHIIIIIIHIIIIIIIIIHIIIIIIIIIHIIIIIIHIHHIIIIIIIIIIIIIIIIIIIIIIIIHIIIIIIIIIIIHHIIIIIIIIHIIIIIIIHIHIIHIIIIIIIIIIIIIIIIIIIIIIHIIIIIIIIIHHGGIIIIIGIIIIIIIIIIIIIIIIIIIIIIIIIIIIIIIIIIIIIIIIIIIIIIIIIIIIIIIIHIIIIIIIIIIIIIIIIIIIIIIIIIIIIIIIIIDDDDD
@HISEQ:969:HM2KJBCX2:2:1102:9290:2400 2:N:0:ACTATGCA
TTCCCTTCTCCGCCCAACTATCCCTATTAATCATTACGTCGATCCTAGAAACCAACAAAATAGAATCAAACGTCCTATTTCATTATTCCATGCTAATGTATTCAAGCGCGAGCTTGCTTTAAACACTCTAATTTTTTCAAAATAACAGTCCTGATTTCCCGCGACACCAAATTAATGACATCGTGGTTCGTCAGAAGGGAGAAACCAATAATGCTAGTACGTACAAAGTACGACCGACATATTAGTCCCGAAATTCAACTACGAGCTTTTTAACTGCAACAACTTTAATATACGCTATTGGAGCTGGAATTACCGCGGCTGCTGGCACCAGACTTGCCCTCCAA
+
DDDDCIIIIIIHIIIIIIHIHIIIIIIIIIIIIIIIIIIIIIIIIIIIHIHIFFHHHHIIIIIIIIIIHIHHHHIIIIIIIIIIIIIFHIIIIIIIIIIIIHIIIIIIIIIIIIIHIIIIIHIIIIIIIIIIIHHHHIIIIIIIIIIIIIIIIIIIIIIIIIIIIIHIIIIIIIIIIIIIIIIIIIIIIIIIIIIIIIIIIIIIIIIIIIIHIHIIIIIIIIIIIIIIIIIIIIIIIIIHIIHIIIIIIIIIIIIIIIIIIIIIIIIIIIIIIIIIIIIIIIIIIIIIIIIIIIIIIIIIIIIIIIIIIIIIIIIIIIIIIIIIIIIIIIIIIIIIIIIDDDDD
@HISEQ:969:HM2KJBCX2:2:1102:18190:3413 2:N:0:ACTATGCA
TTCCCTTCTCCGCCCAACTATCCCTATTAATCATTACAGCGGTCCTAGAAACCAACAAAATAGAACCGATGTCCTATTCTATTATTCCATGCTAATGTATTCGAGCAAAGGCCTGCTTTGAACACTCTAATTTTTTCAAGGTAAAAGTCCTGGTTCCCCACCACACCCAGTGAAGGGCATGGGGTTCCCCAGGAGGAAAGGCCCGACCGAACCCGTGCGCTCGATTAGGAGGACAGGTCAGCCCGGCCCAAGGTTCAACTACGAGCTTTTTAACGGCAACAACTTTAATATACGCTATTGGAGCTGGAATTACCGCGGCTGCTGGCACCAGACTTGCCCTCCAA
+
DDDBDIIGHHIIHHIIHIIIIGIIIIHIIIHIIIIIIIHIIIIIIIIEHHHHHIIIHEHHIIIIFIIIGHIIIHIIGH?GHFIGFHIIHIIIIIIIIIIIIIIHIIIIIIIIHIIIIIIIIIIIIIHIIIIIIIIIIIIIIIIIIIIIIIIIHIHIIIIIHHIHHHIIIIIIIIIHIIIIIIIIIHIIIHIIIIIIHIIIIIIIIIIIIIIIIIIIIIIIIIIIIIIIIIIIIIIIIHIIHHGIIIHIHIIIIIHHIIIIIIIIIIIIIIIIIIIIIIIIIIIIIIIHHHIIIIIIIIIIIIIIIIIIIIIIIIIIIIIIIIIIHIIHIIIIIIIIIIIBDDDD
@HISEQ:969:HM2KJBCX2:2:1102:9835:3565 2:N:0:ACTATGCA
TTCCCTTCTCCGCCCAACTATCCCTATTAATCATTACTCATTTCCCCAAAAACCAACAAAATTCGAGATACGAGTCCTAAATTATTATTCCATGCTAATGTATTCATAACTTTCAGCCTGCTTTAAACACTCTAATTTTTTCAAAGTAAAGGTCCTGGATTGCGAACCCAACCCAGTAAAGGGCAGGAACGTTCTCCAGGAAGATGGTAAGCGCGCATCGGCACTCACACACGATACCGTGGCGGGCCAAGCGCACTATACCAGAAATCCAACTACGAGCTTTTTAACTGCAACAACTTTAATATACGCTATTGGAGCTGGAATTACCGCGGCTGCTGGCACCAGACTTGCCC
+
DD@DAFHHHHICGHHGGI?HIEHGHHHIIIIIIIIIHIHHEHIHIHIG=G?GHGHHHCCFHG?HCGH1CFHCCEHH1GEH@HIFHIIIIHHHH1C@@H@FHGHHHHHHIIIHHIIIHIHGGIHIHHHIHHHHHGGHIHHHHIIHHHIHHHHHFGHHIHHIHIGIIHIHHDHHIIIIGIIHHIIIIIGIIIHHHFIHIIIIHIIIIHHHFHIIHIIIIIIIIIIIIIIIIIHHIHHIIIIIIGIIIHHHIHHEIIIHIIHHEGIIIIIIHHIIIIIIIIIIHIIIIIIIIHIIIIIIIIIGIIIIHHIGIIIIIIIHHHHGIHIIIIIIIIIIHIHGIIIGIHHIHGIIDDCDD
@HISEQ:969:HM2KJBCX2:2:1102:9417:3501 2:N:0:ACTATGCA
TTCCCTTCTCCGCCCAACTATCCCTATTAATCATTACGTCGATCCTAGAAACCAACAAAATAGGGTCAAACGTCCTATTTCATTATTCCATGCTAATGTATTCAAGCGTGTGCCTGCTTTAAACACTCTAATTTTTTCAAAGTAACAGTCCTGATTCCCCATGACACCAAATTAATGACATCACAGTTCGTCAGAAGGTAGAAATCAATAATACCAGTTCATACCGGAGGCACGACCAATATATTGATCCCGAAATTCAACTACGAGCTTTTTAACTGCAACAACTTTAATATACGCTATTGGAGCTGGAATTACCGCGGCTGCTGGCACCAGACTTGCCCTCCAA
+
DDDDDIIIIIIIIIIIIIIIIIIIIIIIIIIIIIIIIIIIIIIHIIIIHIHIHIIIHIIHIHHIIHIIIIIIIIIIIIIIIIIIIIIGIIIHGHIIIIIIIIHIIIIIIIIIIIIIIIIIIIIIIIIIIIIIIIIIIIIIIIIIIIIIHHIIIIIIIIIIHIIIHIIIIIIIHIIIIHHIIIIIIIIHIIHIIIIIIHIHIIIIIIIIIIIIIIIIIIIIIIIIIIIIIIIIIIIIIIIIIIIHHIIIIIHIIIIHIIIIIIHHIIIIIIIIIIIIIIIIIIIIIIIIIIIIHIIIIIIHHIIIIIIIIIIIIIIIIIIIIIIIIIIIIIIIIIIIIIIIIDDDDD
@HISEQ:969:HM2KJBCX2:2:1102:11490:3774 2:N:0:ACTATGCA
TTCCCTTCTCCGCCCAACTATCCCTATTAATCATTACGTCAATCCTAGAAACCAACAAAATAGGATCAAACGTCCTATTTCATTATTCCATGCTAATGTATTCAAGCGTTAGCCTGCTTTAAACACTCTAATTTTTTCAAAGTAACAGTCCTGTTTCCCTGCAACACCAAATTAATGGCATTACAGTTCTTCAGAAAGGAGGAACCAGCAAAGCCAGTGCATACCAGTGGCACGACCAACCTGCTGATCCCGAAATTCAACTACGAGCTTTTTAACTGCAACAACTTTAATATACGCTATTGGAGCTGGAATTACCGCGGCTGCTGGCACCAGACTTGCCCTCCAA
+
DDDCCHIIIIIHIIIIIIIIIIIIIIIIIIHIIHIIIIIIIIIIIIIIHHIIIIIIHHIHIHHIHHHIIIHHHIIIIIIIIHIIIIIIGIIIFHHIIIIIIIIIIIIIIIIIIIIIIIIIIIIIHIIIIIIIIIIHIIHHIIIIIIIIIIIIIIIIIIIIIIIIIIIIIIHIIIIIIIIIIIIIIIIIIIIIIIIIIIIHIIIIIIIIIIIIIIIIIIIIIIIIIIIIIIIIIIIIIIIIIIIHHIIIIHIIIIIIIIIIIIIIIIIIIIIIIIIIIIIIIIIHIIIIIIIIIIIIIIIIIIIIIIIIIIIIIIIIIIIIIIIIIIIIIIIIIIIIIIIIIDDDDD
@HISEQ:969:HM2KJBCX2:2:1102:17907:3311 2:N:0:ACTATGCA
TTCCCTTCTCCGCCCAACTATCCCTATTAATCATTACGTCAATCCTAGAAACCAACAAAATAGGATCAAACGTCCTATTTCATTATTCCATGCTAATGTATTCAAGCGTTAGCCTGCTTTAAACACTCTAATTTTTTCAAAGTAACAGTCCTGTTTCCCTGCAACACCAAGTAAATGGCATCACAGTTCTTCAAGAAGGAGGAATCAGTAAGGCCAGTACATACCAGTGGCACGACCAACCTACTGACCCCGAAATTCAACTACGAGCTTTTTAACTGCAACAACTTTAATATACGCTATTGGAGCTGGAATTACCGCGGCTGCTGGCACCAGACTTGCCCTCCAA
+
DDDDDIIIIIIIIHIIIIIIIIIIIIIIIIIIIIIIIIIIIIIIIIIGHIIIIHIIIFHIHHHIIHIIIIIIIIIIIIIIIIIIGIIIHIIGHHIIIIIHIIIIIIIIIIIIIIIIIIIIIHIIIGIIIIIIIIIIIIIHIIIIIHIIIIIIIIIIIIGIHIIIIIHIIIIIIIIIIIIIIIIIIIIIHIIIIIIIIIIIIIIIHIIIIIIIIIIIIIIHIHIIIIIIIIIIIIIIIIIIIHHHGIIIGIIIIHIIIIIIIIIIIIIIIIIIIIIIIIIIIIIHIIHIIIIIIIIIIIIIIIIIIIIIIIIIIIIIIIIIIIIIIIIIIIIIIIHIIIIIIDDDDD
@HISEQ:969:HM2KJBCX2:2:1102:11344:4752 2:N:0:ACTATGCA
TTCCCTTCTCCGCCCAACTATCCCTATTAATCATTACGTCAATCCTAGAAACCAACAAAATAGGTTTGAACGTCCTATTTCATTATTCCATGCTAATGTATTCAAGCGTTAGCCTGCTTTAAACACTCTAATTTTTTCAAAGTAACAGTCCTGTTTCCCTGCAACACCAAATTAATGGCATTACAGTTCTTCAGAAAGGAGGAATCAGCGAAACCAGTTCATACCAGTGGCACGACCAACCTGCTGACCCCGAAATTCAACTACGAGCTTTTTAACTGCAACAACTTTAATATACGCTATTGGAGCTGGAATTACCGCGGCTGCTGGCACCAGACTTGCCCTCCAA
+
DDDDDIIIIIIIIIIIHIIIIIHIIIIHIEHHIIHIIIHIIIIGHIIECHHIIIIIHE?CGHHHIIHHHIIHHHIIGIIIIIIIIIIIIIHIIHHIIIIIIHHHEHIHIIHHIIIIIIHIIIHIIIIIIHIIIHIIIIHIIIIIIIHIIIIIIHHGIIIIHIHIIIHIIHIHGHHIIIIHIIHIIIHHHIIIIIIIIIIIIIHGHIIIIIIIIIIIHHIIIHIIIIIHIIIIIIIIIIIIIIIHHIIIIHIIIIIIIIIIIIIIIIIIIIHIHGDEHIIIIIIHIHHHHEIIIIIIIIIIIIIIIIIIIIIIIHIIIIIIIIIIIIIIIIIIIIIIIIIIIDDDDD
@HISEQ:969:HM2KJBCX2:2:1102:18197:3967 2:N:0:ACTATGCA
TTCCCTTCTCCGCCCAACTATCCCTATTAATCATTACGTCGATCCTAGAAACCAACAAAATAGAATCAAACGTCCTATTTCGTTATTCCATGCTAATGTATTCAAGCGTGAGCCTGCTTTAAACACTCTAATTTTTTCAAAGTAACAGTCCTGATTCCCCATGACACCAAATTAATGACATCATGGTTCGTCAGAAGGTAGGAATCAATAATACCAGTACGTACAATAGCACGACCAATAAATTGATCCCGAAATTCAACTACGAGCTTTTTAACTGCAGCAACTTTAATATACGCTATTGGAGCTGGAATTACCGCGGCTGCTGGCACCAGACTTGCCCTCCAA
+
DDDDDIIIIIIIIIIIIIIIIIIIIIIIIIIIIIIHIHIIIIIIIIGGIGIIIGIIIIIGHHIIIIIIIIIIHIIIIIHIIIIIIIIHHIIIIIIIIIIIIIHIIIIIIIIIIIIIIIIIIIIIIIIIIIIIIIIIIIIIIIIIIIIIIIIIIIHIIHIIIIIIIIIIIIIHIIIIIIIIIIIHIIIIIIIIIIIIIIIIIIIIHIIIIIIIIIIIIIIIIIIIIIIIGHIIIIIIIIIIIIIIIIIIIIIIIIIIIIIIIHIIIIIIIIIIIIHIIIIIIIIIIIIIIIIIIIIIIIIIIIIIIIIIIIIIIIIIIIIIIIIIIIIIIIIIIIIIIIIIDDDDD
@HISEQ:969:HM2KJBCX2:2:1102:19044:4994 2:N:0:ACTATGCA
TTCCCTTCTCCGCCCAACTATCCCTATTAATCATTACGTTGATCCTAGAAACCAACAAAATAGGATCAACGTCCTATTTCATTATTCCATGCTAATGTATTCAAGCGCGAGCCTGCTTTAAACACTCTAATTTTTTCAAAGTAACAGTCCTGATTCCCCGCCACACCAAATTAATGACATGATGGTTCGTCAGAAGGTAGGAATCAGTAACACCAGTACGTACTGAAGGCACGACCAGCGTACTAATCCCGAAATTCAACTACGAGCTTTTTAACTGCAACAACTTTAATATACGCTATTGGAGCTGGAATTACCGCGGCTGCTGGCACCAGACTTGCCCTCCAA
+
DDDDDIIIIIIHIIIHIIIHIIIIIHIIIHHHHHIIIIIIIIIHHHIGHIIIIIIIIEHIHIHIIHIIIIIIIIIIIFIIHIIGHHIIIII?HHHIIIIIIHHHHHIIIIIIHHIIIIIIIIIIIHIIIIIIIIIIIHHIIIIIIIHIIIIIHHHIIIIIIIIIHIIIIIIIIIHIIIIIIIIIIIIIIHIIIIIHIHIIIIHFIIIIIIIIII=HIIIIIIIHIIIIIIIIIIIIIIIIIIIIHHIIIIIIIIIIHGIIHIIIIIIGIIIIIIIIIIIIIIHIIHHIIIIIIIHIIIIIIIIIIIIIIIIIIIIIIIIIIHIHIIIIIIIIIIIIIIIIDDDDD
@HISEQ:969:HM2KJBCX2:2:1102:4878:5043 2:N:0:ACTATGCA
TTCCCTTCTCCGCCCAACTATCCCTATTAATCATTACATCGATCCTAGAAACCAACAAAATAGAATCGGATGTCCTATTTCATTATTCCATGCTAATGTATTCAAGCGTGAGCCTGCTTTAAACACTCTAATTTTTTCAAGGTAACAGTCCTAATTCCCCGTGACACCAAATTAATGGCATTACGGTTCTTTAGAAGGTGAGAAATCAATAATATCAGTACATACCAACGGCATGACCGAAACATTGATCCCGAAATTCAACTACGAGCTTTTTAACTGCAACAACTTTAATATACGCTATTGGAGCTGGAATTACCGCGGCTGCTGGCACCAGACTTGCCCTCCAA
+
DCDDDIIIIIIHIIIIIIIIIIIIIIIIIIIIIIIIIIIIIIIIIIIHGHIIIIHIIIIIIIHIIHIHHIIIIGIIIIIIIHIIIIIIHIIIHIIIIIIIIHIIIIIIIIIIIIIIIIIIIGHIIIIIIHIIIHIIIIIHIIIIIIIIIIIIIIIIIIIIIIIIIIIIIIIIHIIIIIIIIIIIIIIIIIIIIIIIIIIIIIIIIIIIIIIIIIIIIIIIIIIIIIIIIIIIIIIIIIIIIIIIHHIIIIIIIIIIIIIIIIIIIIIIIIIIIIIIIIIIIIIIIIIIIIIIIIIIIIIIHIIIIIIIIIIIIIIIIIIIIIIIIIIIIIIIIIIIIIIIIIDDDDD
@HISEQ:969:HM2KJBCX2:2:1102:5984:4302 2:N:0:ACTATGCA
TTCCCTTCTCCGCCCAACTATCCCTATTAATCATTACGTCGATCCTAGAAACCAACAAAATAGAATCAAACGTCCTATTTCATTATTCCATGCTAATGTATTCAAGCGTGAGCCTGCTTTAAACACTCTAATTTTTTCAAAGTAACAGTCCTGATTCCCCACAACACCAAATAAATGACATCATGATTCGTCAGAAGGGAGAAACCAACAATGCCAGTACGTACCTAGGCACGACCGACATGACGGTCCCGAAATTCAACTACGAGCTTTTTAACTGCAGCAACTTTAATATACGCTATTGGAGCTGGAATTACCGCGGCTGCTGGCACCAGACTTGCCCTCCAA
+
?<D@DFECCHHH@EH01E1F@1<C@CEH?EFE<FHCHHD<ECH?<FE@CFHIH@HHH?1DF@CHHG@H?GHIEFEHEFEHEHFFEH1GCE?GFHF@GHHHHCGGHHIIHHEDIHH@FHEF@D<CCEHC61<DGHHFCFHHHGHEHCHHHHHHHHH?HCHGCBGHECHGFHHCFDFFHDCC@HHDGHFDIHHIHIIIIIHHHHHHHFHH@GECHHIHHGHHG6FHEFHEHHHIHEDGEHEH@@::CEAHCFHF@HHH@HEHGHHHEHFFHHHHHGHHFHHHEHGHEIHHHIIIIIHHCHHHHHEHEIIHHHEGIHDDDIHFHCHHEHHGHHECC@CCGHHH?BDDB
@HISEQ:969:HM2KJBCX2:2:1102:20315:5486 2:N:0:ACTATGCA
TTCCCTTCTCCGCCCAACTATCCCTATTAATCATTACGTCAATCCTAGAAACCAACAAAATAGAACCATGCCGTCCTATTCTATTATTCCATGCTAATGTATTCGAGCAAAAATGCCTGCTTTAAACACTCTAATTTTTTCAAGGTAAAGGTCCTGGATCCGCAAGACACCCAATAAAGGACATCAAGTTTCTCCAGAAGGTGAGAAATCAACAGTAACAGTTCATACCCCTTAAGGCATGACCGTCACGTCAATCCCGAAATTCAACTACGAGCTTTTTAACTGCAACAACTTTAATATACGCTATTGGAGCTGGAATTACCGCGGCTGCTGGCACCAGACTTGCCCTCCAA
+
DDDDDHIGGIHCHHIIIIIIIIEGHGHHIIIIHHHIIGHIHIIIIIIGHHHIIIHHCFCH@GHIIIIFHHHICGDDHIHHIE@HHHH@GHHFEHCHHIH?C<DG@HEHIHHGEECFEHCHFGEHEGAHIHIHIIIHHC@6G@HDH?HHIHG@EHGIHH?DHGEHHFIHGCEFHIHIIIIHHHHEHHHEHFFHFHHHHEHHHEIHIIIHFHHIIIIHHC?EGIHIHHHIIIFHHIIIGGHHFEC@GHHIGHGCHHCHHHHIEFGCHIIIHHIIIIIHG@IHIHFGEIIIIIHHHDCIHIIIHH?HHHHHIIIHFHHIIHIGIIIIHHGFHHIHIHHHIHIIHHHGIIHIDDDBC
@HISEQ:969:HM2KJBCX2:2:1102:18110:5668 2:N:0:ACTATGCA
TTCCCTTCTCCGCCCAACTATCCCTATTAATCATTACGTCAATCCTAGAAACCAACAAAATAGGATCAAACGTCCTATTTCATTATTCCATGCTAATGTATTCAAGCGTTAGCCTGCTTTAAACACTCTAATTTTTTCAAAGTAACAGTCCTGTTTCCCTGCAACACCAAATTAATGACATTACAGTTCTTCAAGAAGGAGGAACCAGTAAAGCCAGTGCATACCAGAGGCACGACCAACCTACTAATCCCGAAATTCAACTACGAGCTTTTTAACTGCAACAACTTTAATATACGCTATTGGAGCTGGAATTACCGCGGCTGCTGGCACCAGACTTGCCCTCCA
+
D00DBE1<D@G?G0<C1DH11<1<11<FG<@DC1D1C<1<<0<F<G?<11DD?FHHHH1<<F@1111<1GC0<1<EEGEEC1@GEHHE1<C1DGH1@CCHE5@GCH1CHH;HHH@?FCHEG?HGEFHHIHHHHHHGHHHHFEFGIIHH@FHHGCGHHCHHFHHECF:HHEFDCHGHHHEHHEHHEEF<?HFHFHHFIHFC0@ECFCHEFGCHAEEIGHFGIFHEHEEEHG@HCHH?HE@CGGD<HHD/HHGCHIIIIHHIHHHHHHHHHHIHHHIIGIHHHHHHHGHGIIHIIIIGIHHGFGHHIIHIHIHCHIIIGIIHHG1HHHCFIGIGIHGIIHHH@D@AD
@HISEQ:969:HM2KJBCX2:2:1102:7665:5068 2:N:0:ACTATGCA
TTCCCTTCTCCGCCCAACTATCCCTATTAATCATTACGTCAATCCTAGAAACCAACAAAATAGGATCAAACGTCCTATTTCATTATTCCATGCTAATGTATTCAAGCGTTAGCCTGCTTTAAACACTCTAATTTTTTCAAAGTAACAGTCCTGTTTCCCTGCAACACCAAATTAATGACATTACAGTTCTTCAAGAAGGAGGAACCAGTAAAGCCAGTGCATACCAGAGGCACGACCAACCTACTAATCCCGAAATTCAACTACGAGCTTTTTAACTGCAACAACTTTAATATACGCTATTGGAGCTGGAATTACCGCGGCTGCTGGCACCAGACTTGCCCTCCAA
+
DDDDDIIIIIIIIIIIIIIIIIIIIIIIIIIIIIIIIIIIIGIHHIIEHHIIIIIIIIIGHHIHHIIIIIIIHHHIIIIIIIIIIIIIGIHIHIIIIIIIIIHIIIIIIIIIIIIHIIIIIHHHIIIHIIHIIIIIIIIIIIIIIIIIIIIIIIIIIGIIIIIIIIIHIIIHHHIIIIIIIHIIIIIIIIIIIIIIIIIIIHIIIIIIIIIIIHIIIIIIIIIIIIIIIIIIIIIIIHHIIIIHIIIHIIIIIIIIIIIIIIIIIIIIIIIIIIHIIIIIIIIIIIIIIIHIIIIIIIIIIIIIIIIIIIIIIIIIIIIIIIIIIIIIIIIIIIIIIIIIIDDDDD
@HISEQ:969:HM2KJBCX2:2:1102:9652:5944 2:N:0:ACTATGCA
TTCCCTTCTCCGCCCAACTATCCCTATTAATCATTACGTCGATCCTAGAAACCAACAAAATAGAATCAAACGTCCTATTTCATTATTCCATGCTAATGTATTCAAGCGTGCGCCTGCTTTAAACACTCTAATTTTTTCAAAGTAACAGTCCTGATTCCCCACGACACCAAATTAATGACATCGTAGTTCTTCAGAAGGTAGGAACCAATAATGCCAGTGTGTACCGAAGCACGACCGACAATTTGATCCCGAAATTCAACTACGAGCTTTTTAACTGCAACAACTTTAATATACGCTATTGGAGCTGGAATTACCGCGGCTGCTGGCACCAGACTTGCCCTCCAA
+
DDDCDIIIIIHIIIIHIIIIHIIIIIIIIIIIIIIIIIIIIIIIIIIIHIIIHIIIHCHIHIHIIIIICHHIIGIIIHIIIIHIIHIEGHIIFIGIIIHHIHIIHIIIIIIIIIIHIIIIIGHHIHHHIIGHIIIIIIIIIIIIIIIIEHHHIIHHIIHIIIIIIHIHHIHHIIIIIHIHIHIIIHEGHIHIIIIIIIIIIIHIIHIHHGHIHHHHIHIHHEIIHIIIIIIIIHIIIIHIIIHHIIIIHIIHIIIIIHHEHIIHHIIIIIIHHGIIIIIIIIIIIHH@GIIHHIIIIHIIIIHIHIIIIIIIIHDIGIIIIIIIIIIIIIIIIIIIIIHIDBDDD
@HISEQ:969:HM2KJBCX2:2:1102:2846:6223 2:N:0:ACTATGCA
TTCCCTTCTCCGCCCAACTATCCCTATTAATCATTACGTCAATCCTAGAAACCAACAAAATAGGATCAACGTCCTATTTCATTATTCCATGCTAATGTATTCAAGCGCGAGCCTGCTTTAAACACTCTAATTTTTTCAAAGTAACAGTCCTGATTCCCCACCACACCAAATTAATGACATGATGGTTCGTCAGAAGGTAGAAATCAGTAACACCAGTACGTACCGAAGGCACGACCAGCGTACTAATCCCGAAATTCAACTACGAGCTTTTTAACTGCAACAACTTTAATATACGCTATTGGAGCTGGAATTACCGCGGCTGCTGGCACCAGACTTGCCCTCCAA
+
DDDDDIIIIIIIIIIIIIIIIIIIIIIIIIIIIIIIIIIIIIIHIIHIIIIIIIIIIIIFHHHIIHIIIIIIIHIIIIIIIIIGIIHIIIIHIIIIIHIIIIIIIIIHIIIIIIIIHIIIIIIIIIIIIIIIIIIIIIIIIIIIIIIIHIIIIIHIHIIIIIIIIIIIIIIIIIIIIIIIIIIIIIIIHIIIIIIIIIIIIIIIIIIIIIIIIIIIIIIIIIIIIIIIIIIIIIIIIIIIIIHGIIIIIHIIIIIIIIIIIHIIIIIIIIIIIIIIIIIIIIIIIIIIIIIIIIIIIIIIIIIIIIIIIIIIIIIIIIIIIIIIIIIIHIIIIIIIIIIIDDDDD
@HISEQ:969:HM2KJBCX2:2:1102:16607:6703 2:N:0:ACTATGCA
TTCCCTTCTCCGCCCAACTATCCCTATTAATCATTACGTCGATCCTAGAAACCAACAAAATAGAATCAAACGTCCTATTTCATTATTCCATGCTAATGTATTCAAGCGCGAGCTTGCTTTAAACACTCTAATTTTTTCAAAGTAACAGTCCTGATTTCCCACGACACCAAATTAATGACATCGTGGTTCGTCAGAAGGGAGAAACCAATAATACTAGTACGTACAAAGTACGACCGACATATTAGTCCCGAAATTCAACTACGAGCTTTTTAACTGCAACAACTTTAATATACGCTATTGGAGCTGGAATTACCGCGGCTGCTGGCACCAGACTTGCCCTCCAA
+
DDDDDIIIIIHIIHIIIIIIIIIIIIIIIIIIIIIIIHIIIIIIIIGEEHEHIIHIIIIHHHHHIIIIIIIIIIIIIIIIIIIIIIIIIIIIHIIIIIIIIIIIIHIIHIHIIIIIIIIIIIIHIIIIIIIIIIIIIIIIIIIIIIIIIIIIIHIIIIHIIIIIIIIHHIIIIIIIIIIIIIIIHHHIIIHHIIIIIIIIIIHHIIIHIIHIIIIIIIHIIIIIIIIIIIIIIIGIIIIIIHHIIIIIIIIIIIIIIIIIIIIIIIIIIIIIIIIIIIIIIIIIIIIIIIIIIIIIIIIIIIIIIIIIIIIIIIIGIIIIIIIIIIIIIIIIIIIIIIIDDDDD
@HISEQ:969:HM2KJBCX2:2:1102:19567:7433 2:N:0:ACTATGCA
TTCCCTTCTCCGCCCAACTATCCCTATTAATCATTACGTCGATCCTAGAAACCAACAAAATAGAATCAAACGTCCTATTTCATTATTCCATGCTAATGTATTCAAGCGTAAGCCTGCTTTAAACACTCTAATTTTTTCAAAGTAACAGTCCTGATTCCCCACGACACCAAATTAATGACATCGCGGTTCTTCAGAAGGTAGAAACCGATAATGCCAGTACGTACCGAAGCACGACCAACAATTCGATCCCGAAATTCAACTACGAGCTTTTTAACTGCAACAACTTTAATATACGCTATTGGAGCTGGAATTACCGCGGCTGCTGGCACCAGACTTGCCCTCCAA
+
DB@DBHHHHHHHHGIEHHH@FGHIIIIIIHIIIIIHIIIHHHHHHHGHHHIIIHHEHEEFHECHHHIIGIHGII@GHIIIIEHHHIIHIFIEHIHIHHHIIHGHIHHIIHHHHIIIHIIGHIEHEHHIIHHHGEHGHIHFHFEIHHEHIIGIHHHHIHHIIHIIHGHHIHHHIHHHEIHHHHGIHIIIIIIIIHIHHGIHHHHIDHHIIIHIHHIIHGIHHHIIHIIIIIIH<GHGHIHHGCD<HIDIIHHHIIIHIIIHIHHIIIIIIIIIIIHHIIHIIIHHEHIIIIIIHHEHEIIIIIIIIIIHIIIIIIIHHHGIIHHIIIIHIIHGIIIIIIIH@ADDD
@HISEQ:969:HM2KJBCX2:2:1102:18715:7775 2:N:0:ACTATGCA
TTCCCTTCTCCGCCCAACTATCCCTATTAATCATTACGGTGATCCTAGAAACCAACAAAATAGAACCATGCCGTCCTATTCTATTATTCCATGCTAATGTATTCGAGCAAAAATGCCTGCTTTAAACACTCTAATTTTTTCAAGGTAAAGGTCCTGGATCCGCAAGACACCCAATTAAGGACATCAAGTTTCTCCAGAAGGTGAGAAATCAACAGCGACAGTTCATACCCCTTAAGGCATGACCATCACGTCAATCCCGAAATTCAACTACGAGCTTTTTAACTGCAACAACTTTAATATACGCTATTGGAGCTGGAATTACCGCGGCTGCTGGCACCAGACTTGCCCTCCAA
+
DDDDDIIIIIIIIIIIIIIIIIIIIIIIIIIIIIIIIIIIIIIHIIIHGIIIIIIIHHHIHHHEHIIHIHIIIHHIIIIIIIIIIIIIIIIIIGIIIIIIIHHIIIIIIIIIIIIIIIIIIIIIIHIIHIIIIIIIIIIIIIIIIIIIIIIIIIIIIIIIIIIIIIIIIIHIIIIIIIIIIIIHIIIIIIHIIIIIIHIIIIIIIIIIIIIIIIIIIIIIIIIIIIIIIIIIIIIIIIIIIIIIIIIIIIIHIIIIIIIIIGIIIIIIIHIIIIIIIIIIIIIHIIIIIIIIIIHIIIIIHIHIIIIIIIIIIIIIIIIIIIIIIIIIIIIIIIIIIIIIIIIIIIIIDDDDD
@HISEQ:969:HM2KJBCX2:2:1102:17744:7811 2:N:0:ACTATGCA
TTCCCTTCTCCGCCCAACTATCCCTATTAATCATTACGTCAATCCTAGAAACCAACAAAATAGGTTTGAACGTCCTATTTCATTATTCCATGCTAATGTATTCAAGCGTTAGCCTGCTTTAAACACTCTAATTTTTTCAAAGTAACAGTCCTGTTTCCCTGCAACACCAAATTAATGGCATTACAGTTCTTCAGAAAGGAGGAATCAGCGAAACCAGTTCATACCAGTGGCACGACCAACCTGCTGACCCCGAAATTCAACTACGAGCTTTTTAACTGCAACAACTTTAATATACGCTATTGGAGCTGGAATTACCGCGGCTGCTGGCACCAGACTTGCCCTCCAA
+
DDDDDIIIIIIIIIGIIIIIIIIIIIIIIIIIIIIIIIIIHIIHHIGICHHIIIIIGIIHIIIHHHHHIIIGIHCHHHIIIIIHEIIIIHHIIIGHIIHIHHHIHIIIIIIIIIIIHIIHIIHHIIIIIIHIIIIIHHIIIIIIIIIIIIIIHIIIIIHIIIIIIIIIIIHGEIIHIIIIIIIIHIIIHIIIIIIIIIHIIIIIIIIIIIHHIIIIIIIIIIIIIIIIIIIIIIIIIIHIIIIHHIHIIIIIIIIIIIIIIIIHIIIIHGIIIIIIIIIIIIIIIHIIIIIIIIIIIIIIIIIIIIIIIIIIIIIIIIIIIIIIIIIIIIIIIIIHIIIIIDDDDB
@HISEQ:969:HM2KJBCX2:2:1102:12617:8409 2:N:0:ACTATGCA
TTCCCTTCTCCGCCCAACTATCCCTATTAATCATTACATCGATCCTAGAAACCAACAAAATAGAATCGGATGTACTATTTCATTATTCCATGCTAATGTATTCAAGCGTGAGCCTGCTTTAAACACTCTAATTTTTTCAAGGTAACAGTCCTAATTCCCCGTGACACCAAATTAATGGCATTACGGTTCTTTAGAAGGTGAGAAATCAATAATATCAGTACATACCAACGGCATGACCGAAACATTGATCCCGAAATTCAACTACGAGCTTTTTAACTGCAACAACTTTAATATACGCTATTGGAGCTGGAATTACCGCGGCTGCTGGCACCAGACTTGCCCTCCAA
+
D@D@DI?EHHH/<E<CCCEF@@CHHHIIIHCH?@CHCE11C1D?CCHE?DHIEHHHIIFCHHIGHCE@H00FCHE<G1C@1DHHI?HE1<1GH1DH1FGHGHHIHIGHHIIHHHHHHHHHHIIIIIIIHIHHHFHHHFFEIHGHIIIIHHIIIIHHIIHIHHIIIIIHHHHIHIIIGIIIIIIIIIHIHFIHIIHHIIHHIIIIIIIIIIIIIII<IHIIIIHHGGIIHHHIIIIIIHIHIHHHEFIGIIIIIIIIIIIIIHHIIHHEHIIIIIIIHHHHIIHIHIHHIIIHIHHHHFHHHGIIIIIIIIIHHHIIIGIIIIIIIHIHGIIHIHHHHIIIIIDCDDB
@HISEQ:969:HM2KJBCX2:2:1102:14459:9453 2:N:0:ACTATGCA
TTCCCTTCTCCGCCCAACTATCCCTATTAATCATTACGTCAATCCTAGAAACCAACAAAATAGGATCGAACGTCCTATTTCATTATTCCATGCTAATGTATTCAAGCGTTAGCCTGCTTTAAACACTCTAATTTTTTCAAAGTAACGGTCCTGTTTCCCTGCAACACCAAATTAATGACATTACAGTTCTTCAGAAAGGAGGAATCAGCGAAGCCAGTGCATACCAGTGGCACGACCAACCTGCTGACCCCGAAATTCAACTACGAGCTTTTTAACTGCAACAACTTTAATATACGCTATTGGAGCTGGAATTACCGCGGCTGCTGGCACCAGACTTGCCCTCCAA
+
DDDADIIIIIIIIIIIIIIIIIIIIIIIIIIIIIIIIIIIIIIIIIIIIIIIIIIIIHIIIIIIIIIIIIIHHHIIIIIIIIIIIIIIHIIIIIIIIIIIIIIIIIIIIIIIIIIIIIIIIIIIIIIIIIIIIIIIIIIIIIIHIIIIIIIIIIIIIIIIIIIIIIIIIIIIIIIIIIIIIIIIIIIIIIIIIIIIIIIIIIIIHIIIIIIIIIIIIIIIIIIIIIIIIIIIIIIIIIIIIIIHHIIIIIIIIIIIIIIIIIIIIIIIIIIIIIIIIIIIIIIIIIIIIIIIIIIIIIIIIIIIIIIIIIIIIIIIIIIIIIIIIIIIIIIIIIIIIIIIIDDDDD
@HISEQ:969:HM2KJBCX2:2:1102:16938:9196 2:N:0:ACTATGCA
TTCCCTTCTCCGCCCAACTATCCCTATTAATCATTACATCGATCCTAGAAACCAACAAAATAGAATCTGATGTCCTATTTCATTATTCCATGCTAATGTATTCAAGCGTAAGCTTGCTTTAAACACTCTAATTTTTTCAAGGTAACAGTCCTAATTCCCCATAACATCAAATAAATGACATTATGGTTCTTTAGAAGGTGAGAACCAATAAAACCAGTACATACCAAGGCATGACCGATTCCTTGATCCCGAAATTCAACTACGAGCTTTTTAACTGCAACAACTTTAATATACGCTATTGGAGCTGGAATTACCGCGGCTGCTGGCACCAGACTTGCCCTCCAA
+
DDDDDIIIIIIIIIIIIIIIIIIIIIIIIIIIIIIIIIIIIIIIHIIIEHHIIIIHHIHHIIIHHHIIIIIGIIIIIIGIIIIIIIIIIIHIHIHHIIIIIIHHIIIIIHHIIIIHIIIIIIIHHIHIIIIIIIIIGIIIIIIIIIIIHIIIIIIIIIHHIIIHHIIIIGIIHHIIIIIIIIIIIIIIHIIIIIHIIIIIIIIIIIIIIHHIIIIHIIIIIIIIHIIIIIIIIIIHIIIIIIHGIIIIIIIIIIIIIIIIIHIIIIIIIIIIHHIIIIIIIIIIIIIIIIIHHIIIIIIIIIIIIIIIIIIIIIIIIIIIIIIIIIIIIIIIIIIIIIIIDDDDD
@HISEQ:969:HM2KJBCX2:2:1102:14234:10007 2:N:0:ACTATGCA
TTCCCTTCTCCGCCCAACTATCCCTATTAATCATTACGTCAATCCTAGAAACCAACAAAATAGGTTTGAACGTCCTATTTCATTATTCCATGCTAATGTATTCAAGCGTTAGCCTGCTTTAAACACTCTAATTTTTTCAAAGTAACAGTCCTGTTTCCCTGCAACACCAAATTAATGGCATTACAGTTCTTCAGAAAGGAGGAATCAGCGAAACCAGTTCATACCAGTGGCACGACCAACCTGCTGACCCCGAAATTCAACTACGAGCTTTTTAACTGCAACAACTTTAATATACGCTATTGGAGCTGGAATTACCGCGGCTGCTGGCACCAGACTTGCCCTCCAA
+
DDDDDIIIIIIIIIIIIIHIIIIIIIIIIIIIIIIIIIEHIIIIHIIGIIIIIIIIIFHHIIIHHIIIIIIHEHHIIIHIIHHHIIIIIIIIIIIIIHIIIIIHIIIIIIIIIIIIIIIIIIHIIIIIIIIIIIIIIIIIIIIIIIIIIIIIIIIIIIIIIIIIHIIIIIIIIIIIIIIIHIIIIIIIIIIIIIIIIIIIIIIIIIIIIIHIHIIIIIIIIIIIIIIIIIIIIIIIIIHIIIIHGIIIIIIIIIIIIHIIIIIIIIGIIIIIIIHIIIIIIIIIIIIIIIIIIHIIIIIIIIIIIIIIIIIIIIIIIIIIIIIIIIIIIIIIIIIIIIIIIDDDDD
@HISEQ:969:HM2KJBCX2:2:1102:12421:10389 2:N:0:ACTATGCA
TTCCCTTCTCCGCCCAACTATCCCTATTAATCATTACGTCAATCCTAGAAACCAACAAAATAGGATCGAACGTCCTATTTCATTATTCCATGCTAATGTATTCAAGCGTTAGCCTGCTTTAAACACTCTAATTTTTTCAAAGTAACAGTCCTGTTTCCCTGCAACACCAAATTAATGACATTACAGTTCTTCAGAAAGGAGGAATCAGCGAAGCCAGTACATACCAGTGGCACGACCAACCTGCTGACCCCGAAATTCAACTACGAGCTTTTTAACTGCAACAACTTTAATATACGCTATTGGAGCTGGAATTACCGCGGCTGCTGGCACCAGACTTGCCCTCCAA
+
DDDDDIIIIIIIIIIIIIIIIIIIIIIIIIIIIIIIIIGHIIIHHIIIIIIIIHIIFHIIIIHHIIIIIHIHIIIIIIHIIIIIIHIIIIHHHIGHIIIIIIIIIIIIHHIIIIIIIIIIIHHIIIHHIHIIIHIIIIIIIIIIIIIIIIHIIIIIIIIIIIIIIIHIIIHHIIHIIIIIIIIIIIIIIIIIIIIIIIIIIIIIIIIIIIIIIIIIIIIIIIIIIIIIHGIIIIIIIIIIIIIHHIIIIIIIIIIIIIIIIIIIIIIIIIIHIIHIIIIIIIIIIIHIIIIIIIIIIIIIIIIIHIIIIIIIIIIIIIIIIIIHIIIIIHIIIIIIIIIIIDDDDD
@HISEQ:969:HM2KJBCX2:2:1102:10558:10841 2:N:0:ACTATGCA
TTCCCTTCTCCGCCCAACTATCCCTATTAATCATTACATCGATCCTAGAAACCAACAAAATAGAATCGGATGTCCTATTTCATTATTCCATGCTAATGTATTCAAGCGTGAGCCTGCTTTAAACACTCTAATTTTTTCAAGGTAACAGTCCTAATTCCCCGTGACACCAAATTAATGGCATTACGGTTCTTTAGAAGGTGAGAAATCAATAATATCAGTACATACCAACGGCATGACCGAAACATTGATCCCGAAATTCAACTACGAGCTTTTTAACTGCAACAACTTTAATATACGCTATTGGAGCTGGAATTACCGCGGCTGCTGGCACCAGACTTGCCCTCCAA
+
DDDDCIIIIIHIIIIHIIIIIGIIIGHIHGHIIIIHHIIHHHIHIHHIIEFHGHHHHHHHGICHFHHHIIHHIIIHIIGIIIIIIIIHHGIIIIHIHIIIIIIIHIHHHHHHIIHHHHIIIIHHHIIIIIIIHHHIFFHIIIIIIIIIIIIIIIIIIIIHIIHIIHHHIIIIIIIIIIIIIIIIIIIHIHIIIIIHIIIIIHGIIIHIIHHHIIIIIIIHGIIIIIIIIHHIIIIIIIIIIIIHGFIIIIIIIIIIIIIIHFIIIIIIIIIHIIIIIIIIIIHIIHHHIIIIIIIHFHHHGFIIIIHIIIIIHIIIIIIIIIHHGIIHIIHIIIIHEIHIIIDDDDD
@HISEQ:969:HM2KJBCX2:2:1102:7416:10340 2:N:0:ACTATGCA
TTCCCTTCTCCGCCCAACTATCCCTATTAATCATTACGTCGATCCTAGAAACCAACAAAATAGGTTCGATCGTCCTATTTCGTTATTCCATGCTAATGTATTCAAGCGCGAGCCTGCTTTAAGCACTCTAATTTTTTCAAAGTAACAGTCCTGTTTCCCCGCAACAACAAATTAATGCCATCACGGTTCTACAAGAAGGAGGGACCAGTGAGGCCAGTGCATACCAGTGGCACGACAAACCTACTGGCCCCGAAATTCAACTACGAGCTTTTTAACTGCAACAACTTTAATATACGCTATTGGAGCTGGAATTACCGCGGCTGCTGGCACCAGACTTGCCCTCCAA
+
DDDDDIIIIIIIIIIIIIIIIIIHIIIIIIIIIIIIIIIIIIIHIIEHHHIIIIIIHIHHIIIHIIIIIIIIIIIIIIIIIIIIIIIGIIIGGIIIIIIIIIHIIIIIIIIIIIIIIIIIIIIHIIIIIIIIIIIIIIIIIIIIIIIIIIIIIIIHIHIHIIIIIIIIIIIIIIIIIIIIIIIIIIIIIIIIIIIIIIIIIIIIIIHIIIIIIIIIIIIIIIIIIIIIIIIIIIIIHHIIIIIIHIIIIIIIIIIIIIIIIIIIIIIIIIIIIIIIIIIIIIIIIIIIIIIIIIIIIIIIIIIIIIIIIIIIIIIIIIIIIIIIIIIIIIIIIIIIIIIIIDDDDD
@HISEQ:969:HM2KJBCX2:2:1102:11501:11014 2:N:0:ACTATGCA
TTCCCTTCTCCGCCCAACTATCCCTATTAATCATTACGGTGATCCTAGAAACCAACAAAATAGAACCATGCCGTCCTATTCTATTATTCCATGCTAATGTATTCGAGCAAAATGCCTGCTTTAAACACTCTAATTTTTTCAAGGTAAAGGTCCTGGTTCCACATGACACCCAATTAAGGACATCATGCTTCTCCAGAAGGTGAGAAATCAACTGCGACAGTTCATACCCCTTAAGGCACGACCATCACGTCAATCCCGAAATTCAACTACGAGCTTTTTAACTGCAACAACTTTAATATACGCTATTGGAGCTGGAATTACCGCGGCTGCTGGCACCAGACTTGCCCTCCAA
+
DDDDDIIIHIIIIIIIIIIIIIIIGHHIIIIIIIIIIHHIIIIIIIIIIIIIHGHIHHHHIIIIGHIIIFHHIHHIIIIIHIIIIHIIIHIHIEHIHHIFHHHIHIIIIIHIIIIIIIIHIIIHIIIIIIIIIIIIIHIIIIIIHIIIIIIHIIHHIIHIIIIIIHIIIIIIHIIIIIIIIIIIIIIIIIIIIIIIIIIIIIIIIHIIIIIIIIIIIIIIIIHIIIIIIIIIIIIIIHIIIIIIIIIIIHGIIIIIGIIIIIIIIIIIIIIIIIHIIIIIIIIIIIIIIIIIIIIIIIIHIIIIIIIIIIIIIIIIIIIIIIIIIIIIIIIIIIHIIIIIIIIIIIIDDDDD
@HISEQ:969:HM2KJBCX2:2:1102:18799:11669 2:N:0:ACTATGCA
TTCCCTTCTCCGCCCAACTATCCCTATTAATCATTACGTCGATCCTAGAAACCAACAAAATAGAATCAAACGTCCTATTTCATTATTCCATGCTAATGTATTCAAGCGTAAGCCTGCTTTAAACACTCTAATTTTTTCAAAGTAACAGTCCTGATTCCCCACGACACCAAATTAATGACATCGCGGTTCTTCAGAAGGTAGGAACCGATAATGCCAGTGCGTACCGAAGCACGACCAACAATTCGATCCCGAAATTCAACTACGAGCTTTTTAACTGCAACAACTTTAATATACGCTATTGGAGCTGGAATTACCGCGGCTGCTGGCACCAGACTTGCCCTCCAA
+
DDDDDIIIIIIIIIIIIHIHIIIIIIIIIIIIIIIGIIIIIIIHHIIIIIIGIIIIIIIIIIHHHIIIIIIIIEHIIIIIIGIIHHHIIHIIFHIIIIHIIFHHIIIFIIIIFHHHHHHIIHHIIIIIIHHIIIHIHIIIIIHHIIHHFIIIIIIIIHIIIIIIIHHIIHGIIIIIIIHHHIIIIHHHIHIIIIIIIIIIIIHIIIIIIHIIIIIIIIIIIIIIIIIIIIIIIIIIIIIIHGFHIIHIIIIIIIIIIIIHHIIIIIIIIIIIIIIIIIIIIIIIIIHIIIIIIIIIIIIIIIIIIIIIIIIIIIIIIIIIIIIIIIIIIIHIIIIIIIIIDDDDC
@HISEQ:969:HM2KJBCX2:2:1102:8740:12099 2:N:0:ACTATGCA
TTCCCTTCTCCGCCCAACTATCCCTATTAATCATTACGGTGATCCTAGAAACCAACGAAATAGAATCAGTCCGTCCTATTTCATTATTCCATGCTAATGTATTCAGACGATAGTCTGCTTTAAACACTCTAATTTTTTCAAAGTAACAGTCCTGATTTCCCATCACACCAAATAAATGGCATGAAAGTTCCTCAGAAGGTAGAGATCCATCTCACCAGTGCAGACAATTAAGCCTGACCAATGGGTAGACCCCGAAGTTCAACTACGAGCTTTTTAACTGCAACAACTTTAATATACGCTATTGGAGCTGGAATTACCGCGGCTGCTGGCACCAGACTTGCCCTCCAA
+
DDDDDIIEHGIIIGIIIIIIGHHHIHGIIIIIIIIIIIIIEHHHHIIIIIHHGIIIIHHIIHIIIIIIIIIIDEFHIGHIHIHHIIIIGE@FHHHHHIIIIIIIHIHHIIIHHHGHGHFHHHHHIIIHEGFHHIIIIIHHHHIHHIHHHHHHHHHHHIHIHGHIIHHHFHHHGGFHHHIGHHHEHHIHHHGHHIHHIIHHIIGIGHIHHHEHIIIIIIHIIIIIHHIIIII<GIIIHHIIIIHIHHEIHHHIIIIIIIIHEIIHIIIHIIHHIIIIHGIIIIIIIIIIIIIIIIIIIIIIIIIIIIIIHIIIIIIIIGIIIIIIIIIIIIIIIIIIIIIIGIIDDCDD
@HISEQ:969:HM2KJBCX2:2:1102:18679:12180 2:N:0:ACTATGCA
TTCCCTTCTCCGCCCAACTATCCCTATTAATCATTACATCGATCCTAGAAACCAACAAAATAGAATCGGATGTCCTATTTCATTATTCCATGCTAATGTATTCAAGCGTGAGCCTGCTTTAAACACTCTAATTTTTTCAAGGTAACAGTCCTAATTCCCCGTGACACCAAATTAATGGCATTACGGTTCTTTAGAAGGTGAGAAATCAATAATATCAGTACATACCAACGGCATGACCGAAACATTGATCCCGAAATTCAACTACGAGCTTTTTAACTGCAACAACTTTAATATACGCTATTGGAGCTGGAATTACCGCGGCTGCTGGCACCAGACTTGCCCTCCAA
+
DDDDDIIIIIIIHIDH@@1DFHH@FHIGI1DC1GGHIHF<E1<FCGH<EH1GCE@EHIICEE1DCF1FE=C<<C@FCHI@<CF<DHEHCC?F1CGCCIIIHIIIHHHIIIIIGIIHFHIIHIIIHHGIIIHIIIIIHHIIIIIIIIIIIIHIIIIHHIIIIIIIIIIHIIIHIHIIHIIIIIIIIIIIIIIIIIIIIIHIIIIIIHIIHIIIIIIIIIIIIIIIIIIIIIIIIIIIIIIIIIIIIHIIIIIIIIIIIIIIIIIIIIIIIIIIIIIIIIIIIIIIIIIIIIIIIIIIIIIIIIIIIIIIIIIIIIIIIIIIIIIIIIIIIIIIIIIIIIIIIHDDDDD
@HISEQ:969:HM2KJBCX2:2:1102:13676:12942 2:N:0:ACTATGCA
TTCCCTTCTCCGCCCAACTATCCCTATTAATCATTACGTCGATCCTAGAAACCAACAAAATAGAATCAAACGTCCTATTTCATTATTCCATGCTAATGTATTCAAGCGTGCGCCTGCTTTAAACACTCTAATTTTTTCAAAGTAACAGTCCTGATTCCCCACGACACCAAATTAATGACATCGCGATTCTTCAGAAGGTAGGAACCAATAATGCCAGTGCGTACCGAGGCACGACCGACAATCTGATCCCGAAATTCAACTACGAGCTTTTTAACTGCAACAACTTTAATATACGCTATTGGAGCTGGAATTACCGCGGCTGCTGGCACCAGACTTGCCCTCCAA
+
DDDDDIIIIIIIIIHIIIIHIIIIIIIIIIIIIIIIIIIIIIIIIIIHGIIIIIIIIIIIIIIHHIIIHIIIIIIIIIIIIIIIIIIHIIIIIIIIIIIIIHIIIIIIIIIIIIIIIIIIIHIIIIIIIIIIIIIIIIIIIIIIIIHIIIHIIHHHIIHIIIIIIIIIIIIIIIIIIIIIIIIIIGIIIIIIHIIIIIIIIIIHIIIIIIHIIIIIIIIIIIIIIIIIIIIIIIIIIIIIIIHHIIIIIIIIIIIIIIIIHFIIIIIIIIIIIHIIIIIIIHHIIIIIIIIIIIIIIIHHIIIIIIIIIIIIIIIIIIIIIIIIIIIIIIIIIIIIIIIICDDDD
@HISEQ:969:HM2KJBCX2:2:1102:10649:12261 2:N:0:ACTATGCA
TTCCCTTCTCCGCCCAACTATCCCTATTAATCATTACGTCGATCCTAGAAACCAACAAAATAGAATCAAACGTCCTATTTCGTTATTCCATGCTAATGTATTCAAGCGTGAGCCTGCTTTAAACACTCTAATTTTTTCAAAGTAACAGTCCTGATTCCCCATGACACCAAATTAATGACATCATGGTTCGTCAGAAGGTAGGAATCAATAATACCAGTACGTACAATAGCACGACCAATAAATTGATCCCGAAATTCAACTACGAGCTTTTTAAATGCAACAACTTTAATGTACGCTATTGGAGCTGGAATTACCGCGGCTGCTGGCACCAGACTTGCCCTCCAA
+
DDDDDIIIIIIIHIIIIIIIIIIIIIIIIIIIIIIIIIIIIIIIIIHIIHIIIIIIHIIIIIIGHIIIIIIIIIIIHIIIIHIIIIIIIIIIIIIIIIIIIIHIIIIIIIIIIIIHIIIIIIIIHIIIIIIIIIIIIIIIIGIIIIIHIIIIIIIIIIHIIIHIHHHIIIIHHIHIIIIIHIHIIIIIIIIIIIIIIIIIIIIIHHIIIIIIIIIIIIIIIIIIHHIIIIIIIIIIIIIIIIIHIIIIIIIIIIIIIIIIIIIIIIGIIIIIIIIIIIIIIIHHGIIIIIIIIIIIIIIIIIIIIIIIIIIIIIIIIIIIIIIIIIIIIIIIIIIIIIIIDDDDD
@HISEQ:969:HM2KJBCX2:2:1102:3479:13256 2:N:0:ACTATGCA
TTCCCTTCTCCGCCCAACTATCCCTATTAATCATTACGGTGGTCCTAGACCAACAAAATAGAACCAACGTCCTATTCTATTATTCCATGCTAATCTATTCAAGCAAAAGCCCGCTTTAAACACTCTAATTTTTTCAAGGTAATGGTCCTGGTTCCCCGACACACCCAATTAAGGACATACCGGCTCACCAGAAGGATAGACCCGACAACAGGACAGTACTCGCCAGAGACGGACCGCCCGGTCAAGCCTAAAATTCAACTACGAGCTTTTTAACTGCAACAACTTTAATATACGCTATTGGAGCTGGAATTACCGCGGCTGCTGGCACCAGACTTGCCCTCCAA
+
DDDDDIIIIIIIIIIIIIIIIIIIIIIIIIIIIHIIIIGIIIIIHHHHHHEHHIHHCHHFEHHHIIIHIIIHIIIIGHHIIHHIHEHHHGHHHIIIIIHHGDGCHHIIHIIIIIIIHHFIHHIIIHIHHIHHHHHIHIIIIHHIIGIIIHHHHHHGHGCHHIHIIHHHHHGHIIIIIIIIIIIHIIHHHHIIHGIHIIIIIIIIIIHG?D#IHIIHIHIHIIHIIIHHIIHHIIGIIHIIIHIIIIIIIIIIIHIIIIIIIIIIGIIIIIHHIIIIIIIHGHIIIIIIIIIIIIHHGFFIIIIIHIIIIIIIIIIIIIIIIIIIIIIIIIIIIIIIIIIDDCDD
@HISEQ:969:HM2KJBCX2:2:1102:17751:13447 2:N:0:ACTATGCA
TTCCCTTCTCCGCCCAACTATCCCTATTAATCATTACGTCAATCCTAGAAACCAACAAAATAGGATCAAACGTCCTATTTCATTATTCCATGCTAATGTATTCAAGCGTTAGCCTGCTTTAAACACTCTAATTTTTTCAAAGTAACAGTCCTGTTTCCCTGCAACACCAAATTAATGACATTACAGTTCTTCAAGAAGGAGGAACCAGTAAAGCCAGTACATACCAGAGGCACGACCAACTTACTAATCCCGAAATTCAACTACGAGCTTTTTAACTGCAACAACTTTAATATACGCTATTGGAGCTGGAATTACCGCGGCTGCTGGCACCAGACTTGCCCTCCAA
+
DDDDDIIIIIIHIIIIIIIIIIIIIIIIIIIIIIIIIIIIIIIIIIIIIIIIIIIIIIHHIIIIHIIIIIIIIIIIIHIHIIIHIIHHIIIIIIIHIIIIIHHIIIIIIIIIIIIIIIIIIIIIIIIIIIIIIHIHIIHHIIIIHIIIIIIIIIIIIHIHHIIIIIIIIIIHHIIIIHHHHIIIIIIIIIIIIIIIIIIIIIIIIIIIIIIIIIIIIIIIGIIIIIIIIIIIIIIIIIIIIIIHIIIIIIIIIIIIIIIIIIIIIIIIIIIIIIIIIIIIIIIIIIIIIIIIIIIIIIIIIIIIIIIIIIIIIIIIIIIIIIIIIIIIIIIIIIIIIIIIIDDDDD
@HISEQ:969:HM2KJBCX2:2:1102:15985:13596 2:N:0:ACTATGCA
TTCCCTTCTCCGCCCAACTATCCCTATTAATCATTACGTCAATCCTAGAAACCAACAAAATAGGTTTGAACGTCCTATTTCATTATTCCATGCTAATGTATTCAAGCAAATGCCTGCTTTAAACACTCTAATTTTTTCAAAGTAACAGTCCTGTTTCCCTGCAACACCAAATTAATGACATTACAGTTCTACAGAAAGGAGGAATCAGCGAGACCAGTTCATACCAGTGGCACGACCAGCCTGCTGACCCCGAAATTCAACTACGAGCTTTTTAACTGCAACAACTTTAATATACGCTATTGGAGCTGGAATTACCGCGGCTGCTGGCACCAGACTTGCCCTCCAA
+
DDDDDIIIIIIIHIIEHHIIIIIIIIIIIIIHIIIHIIIIIHIIIIEHIIIIIHIIHHIHHHIIIHHIIIIIHHHIHHHHIFHHHIIGIIHGFIHHIIIIIGIIIIIIIHIIIIIIHIIHIIHHHHIIIIIHHHHHHIHIIIIIIIIIIIIIIIHHHHIIIIIIIIIHIHIHHIIIIIIIIIIIIIIIIIIIIIIHIIIIIIIIHIIIIIIIIIIIHIIIIIIIIIIIIIIIIIIIIIIIIIIHHIIIIIIIIIIIIIIIIIIIHIIIIIIIIIIIIIIIIIIHHHIIIIIIGIIHIIIIHHIIIIIIIIIIIIIIHIIIIIIHIIIIIIIIIIIIIIIHIDDDDD
@HISEQ:969:HM2KJBCX2:2:1102:20897:13620 2:N:0:ACTATGCA
TTCCCTTCTCCGCCCAACTATCCCTATTAATCATTACGTCGATCCTAGAAACCAACAAAATAGAATCAAACGTCCTATTTCATTATTCCATGCTAATGTATTCAAGCGCGAGCTTGCTTTAAACACTCTAATTTTTTCAAAGTAACAGTCCTGATTTCTCGCGACACCAAATTAATGACATCGTGGTTTGTCAGAAGGGAGAAACCAATAATGCTAGTACGTACAAAGTACGACTGACATATTAGTCCCGAAATTCAACTACGAGCTTTTTAACTGCAACAACTTTAATATACGCTATTGGAGCTGGAATTACCGCGGCTGCTGGCACCAGACTTGTCCTCCAA
+
D?@?DHHHIIIDHHDHHHIIHIIIIIIIIGEHHGIFHGFEHHIHIHH?EHIHCCGHIIII?HHIIHECHIGHHHFHHCHHIFHCEGFFEGFHGIHIIHIIHIHHEHHHIHGHHGG@FGHHHIIIGGIHHIIIIIIIIHHIIIHIIHHGIHIHHGHIHIIHIIHHEEEHHCHHGIHIIHIIIHHIHIHIIIIHIIIIIIIIIHGHHIIHHCFEIHFHIIIHHEFIIIHHHGIHGGIIIIHIHH@IIIIHFHHEHCHHIHIHHIIFIIIIHHC@CFHIIIHHHGIHCHHHIHGEGHEGFCIIIIIIIIIHHHHIIIHGIIIIIIIIIIIIIHHGHHHIIIIABDAD
@HISEQ:969:HM2KJBCX2:2:1102:13641:14390 2:N:0:ACTATGCA
TTCCCTTCTCCGCCCAACTATCCCTATTAATCATTACGGTGATCCTAGAAACCAACAAAATAGAATCATGCCGTCCTATTTTATTATTCCATGCTAATGTATTCAAGCAAAATGCCTGCTTTAAACACTCTAATTTTTTCAAAGTAAAGGTCCTGGTTCCCCGCGACACCCAATTAAGGGCATCGCGGTTCTCCAGAAGGTGAGAAATTGACTACACCAGTTCATGCCCCTTAAGGCACGACCGATGTGTCAATCCCGAAATTCAACTACGAGCTTTTTAACTGCAACAACTTTAATATACGCTATTGGAGCTGGAATTACCGCGGCTGCTGGCACCAGACTTGCCCTCCAA
+
DDDABHIGHIIIIIGHHHIIIIGGHHIHHHIGHHIIIHIHIIIHIIIEHIIIHIEEHHEHIIICHHIHIFHCHHCCGHIIIIIHIHIIHHHHHHHHGIHHH<HHIGEHEH@HHIGHIIHIIIGIHHHIIIIIGIHHHIIIHHHHIIIIHIIGIIIHEGFGHHHHHIGIHHEHHHHHIHHIHIIIIIHIIIIHHIHIIIIIHIIIGIIIIIHHHIIHIHEGHGIIIIIIIIIIIIIIIIIIIIIIIIIIIHGIIHIIIIIIHHIIIIIIIIHIIIIIIIIIIIIHIHHHIHHFHIIIIHHIIIIIIIIIIIIIIIHIHHHIIIHIIIIIIIIIIIIIIIIIIIIIIIIDCDDD
@HISEQ:969:HM2KJBCX2:2:1102:13689:15649 2:N:0:ACTATGCA
TTCCCTTCTCCGCCCAACTATCCCTATTAATCATTACGTCGATCCTAGAAACCAACAAAATAGAATCAAACGTCCTATTTCGTTATTCCATGCTAATGTATTCAAGCGTGAGCCTGCTTTAAACACTCTAATTTTTTCAAAGTAACAGTCCTGATTCCCCATGACACCAAATTAATGACATCATGGTTCGTCAGAAGGTAGGAATCAATAATACCAGTACGTACAATAGCACGACCAATAAATTGATCCCGAAATTCAACTACGAGCTTTTTAACTGCAACAACTTTAATATACGCTATTGGAGCTGGAATTACCGCGGCTGCTGGCACCAGACTTGCCCTCCAA
+
DDDDDHIIIIIIIGIIIIHHGHIIIIIIIIIIHIIIIIIIIIIHIIEEHFHIHIHIIHGCHHCHEHIHGHHIIIIIIIHIIIIIHIHIIIHIGHHIIIIIIIIIIIHIIIIIIHIHIIIIIIHIIIIIIIIIIHIIIIIIIIIIIIIIIIIIHIIHIIIIIIIIIIIIIIHHHIHHIIIIIIIIIIIHIIIIIIIIIIIIIIIIIIIIIIIIIIIIIIIIIIIIIIIIIIIIIIHIIIIIIIIIIIIIIIIIIIIIIIIIIIIIIIIIIIIIIIIIIIIIIIIIIIIIIIIIIIIIIIIIIIIIIIIIIIIIIIIIIIIIIIIIIIIIIIIIIIIIIIIIDDDDD
@HISEQ:969:HM2KJBCX2:2:1102:20612:15084 2:N:0:ACTATGCA
TTCCCTTCTCCGCCCAACTATCCCTATTAATCATTACGTCAATCCTAGAAACCAACAAAATAGGATCGAACGTCCTATTTCATTATTCCATGCTAATGTATTCAAGCGTTAGCTTGCTTTAAACACTCTAATTTTTTCAAAGTAACAGTCCAAATTCCCCGCAACACCAAATTAATGGCATTACGGATCATCAGGAAGGAGGAATCAGTAAGACCGGTACATACCAGAGGCATGACCAATCTACTAACCCCGAAATTCAACTACGAGCTTTTTAACTGCAACAACTTTAATATACGCTATTGGAGCTGGAATTACCGCGGCTGCTGGCACCAGACTTGCCCTCCAA
+
DCDDDIIIIIIIIIIHIIIIIIIIIIIIIIIIIIIIIIIIIIIIIIHEHIIIIIHIIHIGHIHHIIIIDHHIHHHIHHHIIIIIHIIIHIHHIGHGHHHHHHHHIHHHIIDHHHHHHIIIHIIIIHHIIIHIIIIHHIHHGHHGHHHHHHHGGEHEIIIIIIIHHHEIIGIHIIIHEIIHHIIIIIIIIIIIIFHIIIIIIIIHHIIIIIIIIIHIIIIIIHIIIIIIIIIIIIHIHIIIIIIIHIIIIHIIIIIIIHIIIIIIIIIIIIIIIHHIIHIIIIIIHIIIIIHIHIIIIIIIIIIIIIIIIIIIIIIIIIIIIIIIIIIIIIIIIIHIIIIIICDADD
@HISEQ:969:HM2KJBCX2:2:1102:19481:15326 2:N:0:ACTATGCA
TTCCCTTCTCCGCCCAACTATCCCTATTAATCATTACGGTGATCCTAGAAACCAACAAAATAGAACCATGCCGTCCTATTCTATTATTCCATGCTAATGTATTCGAGCAAAAATGCCTGCTTTAAACACTCTAATTTTTTCAAGGTAAAGGTCCTGGATCCGCAAGACACCCAATAAAGGACATCAAGTTTCTCCAGAAGGTGAGAAATCAACAGTAACAGTTCATACCCCTTAAGGCATGACCATCACGTCAATCCCGAAATTCAACTACGAGCTTTTTAACTGCAACAACTTTAATATACGCTATTGGAGCTGGAATTACCGCGGCTGCTGGCACCAGACTTGCCCTCCAA
+
DDDDDIGIIIIIIIIIIIIIIIIIIIIIIIIHIIIIIIIIIIHIIIIGGHIIIHHIIIHHHHHEHIIIIEHHHHIHIIGIIIIIIIIHHHIIHIHHHIGHIHEHIHHIIIIIIIIIIIIIHHIIHIIIHHIIHIIIIIIIHGIIIIIIHEIIIIIIIHIIIIIIIIIIIIIHIHIIIIIIIIIHIIIIIHIIIIIIIIIIIIIIHIIIIIIIIIIIIIIIIIIIIIIIIIIIIIIIIIII<IIIIIIIIIHGIIIIIIIIIIIIIIIIIIIIIIIIIIIIIIIIIIIIIIIIIIIIIIIIIIIIIIIIIIIIIHIIIIIIIIIIIIIIIIIIIIIIIIIIIIIIIIIIDDDDD
@HISEQ:969:HM2KJBCX2:2:1102:19049:16441 2:N:0:ACTATGCA
TTCCCTTCTCCGCCCAACTATCCCTATTAATCATTACGTCAATCCTAGAAACCAACAAAATAGAATCAAACGTCCTATTTCATTATTCCATGCTAATGTATTCAAGCGTGAGCCTGCTTTAAACACTCTAATTTTTTCAAAGTAACAGTCCTGATTCCCCACAACACCAAATAAATGACATCATGGTTCGTCAGAAGGGAGAAACCAACAATGCCAGTACGTACCGAGGCACGACCGACATGATGGTCCCGAAATTCAACTACGAGCTTTTTAACTGCAGCAACTTTAATATACGCTATTGGAGCTGGAATTACCGCGGCTGCTGGCACCAGACTTGCCCTCCAA
+
D@D@BHCHHHIIIIIIIIIFHIIIIIIIIIIHIIIIIIIIHIIHGHIIHHHHIIIIGHHHHHGGHHHIGHIIIGIIEHIIIIHHGHHHHEHHIIIIHHHHGFCGGCHHIIIHIIIHIHHHHEHHHHHHHH@EHIII/HHHIHGEH9D?DGHIHGIICDGGHHHGGEHHGGHGHHHGCGHHHHGEH?CDE@GHHHHHHHFHHIIHHGIIHHG<CFHHFCDBHHIIIHHE=IHCIHHHFFHEGCF<CCCH?EEIIH@GEHHGHF@EHEG@G@HFHFHIGHFHIHFGEIHHHHIHGCEIIIIHIIHHHFFCHGCCHDDIHCHGEHCF@CCHIHHHGGEHIIHGDDDBD
@HISEQ:969:HM2KJBCX2:2:1102:2562:16253 2:N:0:ACTATGCA
TTCCCTTCTCCGCCCAACTATCCCTATTAATCATTACGTCGATCCTAGAAACCAACAAAATAGGTTCGATCGTCCTATTTCGTTATTCCATGCTAATGTATTCAAGCGCGAGCCTGCTTTAAGCACTCTAATTTTTTCAAAGTAACAGTCCTGTTTCCCCGCAACAACAAATTAATGCCATCACGGTTCTACAAGAAGGAGGGACCAGTGAGGCCAGTGCATACCAGTGGCACGACCAACCTACTGGCCCCGAAATTCAACTACGAGCTTTTTAACTGCAACAACTTTAATATACGCTATTGGAGCTGGAATTACCGCGGCTGCTGGCACCAGACTTGCCCTCCAA
+
DDDDDIIIIIIIIIIIIHIHIIIIIIIIIIIIIIHHHIIIIIIIIHIIIHIIHIIIGHGHGFHIHIIIGIIIIHIGIHIGHEHHIIIHIHIIIIIIIIIFIDHIIHIHIIIHHHHHHHHIIHIIIIIHHHHGFHHHHHHHHHIIIIIIIIIIHIIIHIIIIIIIIHIIIIGHGIIIHIHHIIIHIIHHIIIIIIIIIIIIIIHIIHHIIIIIHGIIIIIIIIIIIIIIIIIIIIIIIIHIIIHHHIHHEHIIIIIIHHIIIIHIIHIIIIIHHIHIIIIIIIHHHHIIIIIIIIIIIIIIIIIIIIIHIIIIIIIIIIIIIIIIIIIIIIIIIIIIHIIIIDDDDD
@HISEQ:969:HM2KJBCX2:2:1102:3033:17076 2:N:0:ACTATGCA
TTCCCTTCTCCGCCCAACTATCCCTATTAATCATTACGGTGATCCTAGAAACCAACGAAATAGAATCAGTCCGTCCTATTTCATTATTCCATGCTAATGTATTCAGACGATAGTCTGCTTTAAACACTCTAATTTTTTCAAAGTAACAGTCCTGATTTCCAACCACACCAAATAAATGGCATGAAAGTTCCTCAGAAGGTAGAGATCCATCTCACCAGTACAGACAATTAAGCCTGACCAATGGGTAGACCCCGAAGTTCAACTACGAGCTTTTTAACTGCAACAACTTTAATATACGCTATTGGAGCTGGAATTACCGCGGCTGCTGGCACCAGACTTGCCCTCCAA
+
DDBDDIIIIIIIIIIIIIIIIIIIHIIIIIIIHIIIHIIIIIIIIIIIIIIIIIIHIFHHHHIIHIIIIIIIIHIIIIIIIIIIIGIIIGIHIIIIIIIIIHIIIIIIIIIIIIIIIIIIIIIHIIIIIIIIIIIIHIIIHIIIIIHIIHIHIHHIIHHHHHHIIHHIHHIHIIIIIIHIIIIIIIIIHIIHHIIIIIHFHHIIIIIHIIIIIIIIIIIIIIIIIIIIIIIIIIIIIIIIIIIHHGDIIIIIIIIIIIIIIIIIIIIIIIHIIIIIIIIIIIIIIIIIHHIIIIIIIIIIIIIIIIIIIIIIIIHIIIIIIIIIIIIIIIIIIIIIIIIIIIIDDDDD
@HISEQ:969:HM2KJBCX2:2:1102:9545:17812 2:N:0:ACTATGCA
TTCCCTTCTCCGCCCAACTATCCCTATTAATCATTACGTCAATCCTAGAAACCAACAAAATAGGATCGAACGTCCTATTTCATTATTCCATGCTAATGTATTCAGGCGTTAGCCTGCTTTAAACACTCTAATTTTTTCAAAGTAACAGTCCAGATTCCCTGCAACACCAAATTAATGGCATTACAGCTCATCAGGAAGGAGGAATCAGTGAGACCAGTACATACCAGTGGCATGACCAACCTACTGACCCCGAAATTCAACTACGAGCTTTTTAACTGCAACAACTTTAATATACGCTATTGGAGCTGGAATTACCGCGGCTGCTGGCACCAGACTTGCCCTCCAA
+
DDDDDIIIIIIIIIIIIIIIIIIIIIIIIIIIIIIIIHIIIIIIGHHIIIIIIIIIIIIIIIIIHIIHIIIIIIIIIIIIIIIIEHIIGHIIIIIIIIIIIIIHIIIIHIHIIIIIIIIIIIIIIHIHHIHIIIIIIIIIIIIIIIIIIIIIIIIIIIIIIIIIIIIIIIIIIIIIIIIIIIIIIIIIIIIIIIIIIIIIIIIIIIIIIIIIIIIIIIIIIIIIIIIIIIIIIIIIIIIIIIIIGIIIIIIIIIIIIIIIIIHIIIIIIIIIIIIIIIIIIIIIIIIIIIIIIIIIIIIIIIIIIIIIIIIIIIIIIIIIIIIIIIIIIIIIIIIIIIIIIDDDDD
@HISEQ:969:HM2KJBCX2:2:1102:12093:17812 2:N:0:ACTATGCA
TTCCCTTCTCCGCCCAACTATCCCTATTAATCATTACGTCGATCCTAGAAACCAACAAAATAGAATCAAACGTCCTATTTCATTATTCCATGCTAATGTATTCAAGCGCGAGCTTGCTTTAAACACTCTAATTTTTTCAAAGTAACAGTCCTGATTTCCCATGACACCAAATTAATGACATCGTGGTTCGTCAGAAGGGAGAAACCAATAATGCTAGTACGTACAAAGTACGACCGACATATTAGTCCCGAAATTCAACTACGAGCTTTTTAACTGCAACAACTTTAATATACGCTATTGGAGCTGGAATTACCGCGGCTGCTGGCACCAGACTTGCCC
+
DDDDDIIIGIIIIHIIIIIIIIIIIIHHIHIIIHHIIIHIHIHIHHIIIIIIIIIIIEHHGHIHHIIIGHIEGHHIGIIEHFHIHEFCGIIIIIIIIIIIIGGHHIHHHHIIIIIIHIHHIIHHHIIIIIIIIIIHHHHIIIIHHHHIIIIIIIHHHIGIIIIIHIGIHIIIIIIIHIIIIIIHHIIIIIIHIIHIIIIIIIIIHIIIIHIHIIIIIIIIIIIIIIHHIIIIIIIIIHIIIIIIIIIIHHHHIIIIIIIIIIIIIIIIIIIIIIIIIIIIIIIIIHIIIIIHIIIIIIIIIIIIIIHIIIIIIIHHIHIIIIIIIIIIIIIIIIDCDDD
@HISEQ:969:HM2KJBCX2:2:1102:8609:17101 2:N:0:ACTATGCA
TTCCCTTCTCCGCCCAACTATCCCTATTAATCATTACGTCAATCCTAGAAACCAACAAAATAGGATCAAACGTCCTATTTCATTATTCCATGCTAATGTATTCAAGCGTTAGCCTGCTTTAAACACTCTAATTTTTTCAAAGTAACAGTCCTGTTTCCCTGCAACACCAAATTAATGACATTACAGTTCTTCAAGAAGGAGGAACCAGTAAAGCCAGTACATACCAGAGGCACGACCAACCTACTAATCCCGAAATTCAACTACGAGCTTTTTAACTGCAACAACTTTAATATACGCTATTGGAGCTGGAATTACCGCGGCTGCTGGCACCAGACTTGCCCTCCAA
+
DDDDDIIIIIIHIIGIIIIIIIIIIGIIIGHIIIIIIIIIIIHHIIGIIIIIIIIIHEEHHHHIFHIGHHHHHIGIHIIIIEHIIIIIHIIIFHIIIIIIIIIHIIIIIIIIIIIIIIIIIIIIIIIIIIIIIIIIIIIIIIIIIIIIIIIIIIIIIIIIIIHIIIIIIIIIIIIIIIIIIIIIHIIIIHHIIHHIIIIHIIIIIIIHIIIIIHIIIIIIHIIIHHHIHGIIIIIIIIIIHHHHFIHEIIIIIIIIIIIIIIHIIIIIIIIIIIIIIIIIIIIIIIIIIIIHHGIIIHIHIIIIIIIIIIIIIIIIHIIIIIIIIIIIIIIGIIIIIIIIIDDDDD
@HISEQ:969:HM2KJBCX2:2:1102:17576:17903 2:N:0:ACTATGCA
TTCCCTTCTCCGCCCAACTATCCCTATTAATCATTACGTCAATCCTAGAAACCAACAAAATAGGATCGAACGTCCTATTTCATTATTCCATGCTAATGTATTCAAGCGTTAGCTTGCTTTAAACACTCTAATTTCTTCAAAGTAACAGTCCAAATTCCCCGCAACACCAAATTAATGGCATTACGGCTCATCAGGAAGGAGGAATCAGTGAGACCAGTACATACCAGAGGCATGACCAACCTACTAACCCCGAAATTCAACTACGAGCTTTTTAACTGCAACAACTTTAATATACGCTATTGGAGCTGGAATTACCGCGGCTGCTGGCACCAGACTTGCCCTCCAA
+
DDDDDIIHIIIIGGHICHHIIIHHIIIIIIIIIIIIIIIIIHIHHIIIGHHHCGGIHI?1DFHHIIIIIHHHHFHGIHHIIIIIIIHGHHIIIIIIHIIIHHHHIHIIIIIIHHHHIIIIIIHIIHHIIHIIII1HGHHHIIHIIIIIIIIIIIHEHHCGGIIIIIHIHHHGHIIGIHIIIIIIIIIIHHIIIIIIIHIIIIHHGHIIHHIIHIIIIIHIIIIIIIIIIHIIIIIIIIIIIIHHHIHHHHIIIIIIIHIIHIHIIIIIIIIIIHGHIIIIIIIIIIHIIIIIIIHIHHIIIIIIIIHHIIIIIIIIIIIIIIHIIIIIIIIIIIIIIIIIIDDDDD
@HISEQ:969:HM2KJBCX2:2:1102:11646:17604 2:N:0:ACTATGCA
TTCCCTTCTCCGCCCAACTATCCCTATTAATCATTACGTCAATCCTAGAAACCAACAAAATAGGATCAAACGTCCTATTTCATTATTCCATGCTAATGTATTCAAGCGTTAGCCTGCTTTAAACACTCTAATTTTTTCAAAGTAACAGTCCTGTTTCCCTGCAACACCAAATTAATGACATTACAGTTCTTCAAGAAGGAGGAACCAGTAAAGCCAGTACATACCAGAGGCACGACCAACCTACTAATCCCGAAATTCAACTACGAGCTTTTTAACTGCAACAACTTTAATATACGCTATTGGAGCTGGAATTACCGCGGCTGCTGGCACCAGACTTGCCCTCCAA
+
DDDDDEHHIHE<@GHHECFHIGHIHHIEHHGCHHHHHHIHIHIHHHCHHIIHIIIHIHI@H?EGFHHHHHH=GHIIHFHHHIGIGIIIIIIIGHHIIEIHHIIIIHHGEGHHHFHGIHIIHIHHIII@HHHHHHIIIIIIIIIIHHIIGHIIIIIIHHHHGHIIHHHIIIHHIHHHIIHIHIIIGGIIIIIIHIIIIIHIIIHHIIIIIIIHIHIIIIIIIIIIIIIFIGEIHIIIIHIIIIHFDHCHIHIHIIIIIIIHFFIIIIIIIIHIHIHIHIIIIIIHIIIIIIIIHEIIHHIIHIIIIHIIIIIIIIIHIIIIIIIIIIIIIIIIIIIIIIIIIDDDDD
@HISEQ:969:HM2KJBCX2:2:1102:9203:18255 2:N:0:ACTATGCA
TTCCCTTCTCCGCCCAACTATCCCTATTAATCATTACGTCAATCCTAGAAACCAACAAAATAGGATCAACGTCCTATTTCATTATTCCATGCTAATGTATTCAAGCGCGAGCCTGCTTTAAACACTCTAATTTTTTCAAAGTAACAGTCCTGATTCCCCACCACACCAAATTAATGACATGATGGTTCGTCAGAAGGTAGGAATCAGTAACACCAGTACGTACCGAAGGCACGACCAGCGTACTAATCCCGAAATTCAACTACGAGCTTTTTAACTGCAACAACTTTAATATACGCTATTGGAGCTGGAATTACCGCGGCTGCTGGCACCAGACTTGCCCTCCAA
+
@DDBDHIEE@CEEHIDHHCCHEEEHF1GGEE<D<<CCCFGCC@@CFH@1<FHGIEHH@@GEHF<C1FGECHHIII1CD<<FH@1<F1<GH1<FG@HHHHHGEEHIGCHFHHGIHHF?HHIHIHHEHHGFHIIHCECHEHIIIIIHHIIHGFHHHHIIFHFGHHIIIIHGHIHHHIGIHIIIHIIHHHIIIHIIHIIIIIIIIIIIHHFIHHHIIIIIHIIIHGIHEIHHHFIIIHFHHHIGIHFIHHIIHIHHIIHIIIHHDHIIIIIIIIHHHIIIHIIIIIIIIIHHHHEEGIIIIIIHIIIHHIIIIIHIIIIIIIHIIHIHHHIIHEHHIIIIHIIDDDDD
@HISEQ:969:HM2KJBCX2:2:1102:8156:19380 2:N:0:ACTATGCA
TTCCCTTCTCCGCCCAACTATCCCTATTAATCATTACCTCGACTCCGAAAGCCAACGAAATAGAACCGAGATCCTATTCCATTATTCCATGCACTAATGTTCAGGCTGTAACGCCTGCTTTGAGCACTCCAATTTTTTCAAAGTAAACGTGCTGGCCAATCCATAGCACCCGATTAAGAGAACTAGGGCCGAACCAGCAGAATCGTCTGCCCCAGCAGAACCACAACAAAGTGGACCACCGGAGCAAAACCGAGATCCAACTACGAGCTTTTTAACCGCAACAACTTTAATATACGCTATTGGAGCTGGAATTACCGCGGCTGCTGGCACCAGACTTGCCCTCCAA
+
DDDDDIIIIIIIIIIIIIIIIIIIIIIIIIIIIIIIIHIIIIIIIIHHFHHHIGIIEHIIIIIHHIIIIIHIIIIIIIIIIIHIIIIIIHIIHIIIIIIIHHIIIIHIIHIIHHIIIHIHHHIHIIIIIIIIIIIHIHIIIIIHIIIIIGIIIIIIIIIIIIIIIIIIIIIIIIIIIIIHIIIIIIIIIIIIHHIIIIHHHHIIIIIIIIIIIIIIIIIIIIIIIIIIIIIIIIIIIIIIIHHHHIHIIIIIIIIHIIIIIIIIIIIIIIIIIIIIIIIIIIIHHGHHHIIIIIIIIIIIIIIIIIIIIIIIIIIIIIIIIIIIIIIIIIIIIIIIIIIIIDDDDD
@HISEQ:969:HM2KJBCX2:2:1102:15023:19155 2:N:0:ACTATGCA
TTCCCTTCTCCGCCCAACTATCCCTATTAATCATTACGTCGATCCTAGAAACCAACAAAATAGGGTCAAACGTCCTATTTCATTATTCCATGCTAATGTATTCAAGCGTGTGCCTGCTTTAAACACTCTAATTTTTTCAAAGTAACGGTCCTGATTCCCCATGACACCAAATTAATGACATCACAGTTCGTCAGAAGGTAGAAATCAATAATACCAGTGCATACCGGAGGCACGACCAATATATTGATCCCGAAATTCAACTACGAGCTTTTTAACTGCAACAACTTTAATATACGCTATTGGAGCTGGAATTACCGCGGCTGCTGGCACCAGACTTGCCCTCCAA
+
DDDBBHHHIIIGHIIIIHIIIIIIIIIIIHIIIHIIIHIHIIHEHIIGIIHHHHFHIHIIII?EGGHHHHIIIIIHGHHHHIHIIIIIGHIIGIGIIIHIHHHGHHHIIHIHHIHIHFHHHHHHGHHIIIIIHGHIIIIIIIIIIIECHHIIIIIHEIIIIHIHHIIHHHHHHHIIIIHHH?HHEEIIIHHIIHIHIIHHHHIIHFHIIIIIIIHGIIIIIIIIGH5IIHIIIIHIIIHIIIIHHHHECGHIIIIIIIIIIIHIHEIHIIIIIIIGIIIHHIIIIIIIIIIIIIIHHHIHGHIIIHIIIIIIIIIIIIIIIHHIIIIIIIIHIIIIHHIGIDDDDD
@HISEQ:969:HM2KJBCX2:2:1102:5348:19036 2:N:0:ACTATGCA
TTCCCTTCTCCGCCCAACTATCCCTATTAATCATTACGTCAATCCTAGAAACCAACAAAATAGGATCGAACGTCCTATTTCATTATTCCATGCTAATGTATTCAAGCGTTAGCTTGCTTTAAACACTCTAATTTTTTCAAAGTAACAGTCCAAATTCCCCGCAACACCAAATTAATGGCATTACGGATCATCAGGAAGGAGGAATCAGTGAGACCAGTACATACCAGAGGCATGACCAATCTACTAACCCCGAAATTCAACTACGAGCTTTTTAACTGCAACAACTTTAATATACGCTATTGGAGCTGGAATTACCGCGGCTGCTGGCACCAGACTTGCCCTCCAA
+
@D?BDE?H@CHDHIIGIHHIECGHFEHH@CC1FE1GF1FGH=EGEHIIIEHHEGFGH1D@G@DHHHHHGEH/D1EHHHCEGCGHHIGHHCHEHGGHHEIHEFHIIHHHGEHHI@GGGEEHHEIHFFHCHHGHHIHIHHHHGG?HHFHHFCC1GGF@HDGEHHHIIIIIHFHCHHFGEHFHEHHFHHIHHHGEHEFHCHGHFGIHHHIIHIHHGCIHHHHHHHHEHIHED@EFEHHHHIIHH:HGGHHHE<EHHHIHH@HECHCEHG@0@?HECHFEIHCEHHHG?IHGC1G=EHHCEHHHHHHIHHEFGIHGIHHDH<HIGIIIIHIHHHHGG<HHHHHHH@DB@0
@HISEQ:969:HM2KJBCX2:2:1102:2790:18282 2:N:0:ACTATGCA
TTCCCTTCTCCGCCCAACTATCCCTATTAATCATTACTCATTTCCCCAAAAACCAACAAAATTCGAGATACGAGTCCTAAATTATTATTCCATGCTAATGTATTCATAACTTTCAGCCTGCTTTAAACACTCTAATTTTTTCAAAGTAAAGGTCCTGGATTGCGAACCCAACCCAGTAAAGGGCAGGAACGTTCTCCAGGAAGATGGTAAGCGCGCATCGGCACTCACACACGATACCGTGGCGGGCCAAGCGCACTATACCAGAAATCCAACTACGAGCTTTTTAACTGCAACAACTTTAATATACGCTATTGGAGCTGGAATTACCGCGGCTGCTGGCACCAGACTTGCCCTCCAA
+
DDDDDIIIIIIIIIIIIIIIIIIIIIIIIIIIIIIIIIIIIIIIIIIIGEEHIIIIIIIIGIIIIIIIHIIIIIIIIIGHIIIIIIIIIIHIIHGIIIIHIDHHIIIIIHIHIIIHIIIIIIIIIIIHHIIIIIIIIIIIIIIIIIIIIIIIHIIIIIIIIIIIIIIIIIIIIIIIHHIIIIIIIIIIIIIIHIHHIIIIIIIIIIIIIIIIIIIIIIIIIIIIIIIIIIIIIIIIIIIIIIIIIIIIIIIIIIIIHIIIIIIIIIIIIIIIIIIIIIIIIIIIIIIIIIIIIIIIIHIIIIIIIIIIIIIIIIIIIIIIIIIIIIIIIIIIIIIIIIIIIIIIIIIIIIIIIDDDDD
@HISEQ:969:HM2KJBCX2:2:1102:11983:19883 2:N:0:ACTATGCA
TTCCCTTCTCCGCCCAACTATCCCTATTAATCATTACGTCGATCCTAGAAACCAACAAAATAGGGTCAAACGTCCTATTTCATTATTCCATGCTAATGTATTCAAGCGTGTGCCTGCTTTAAACACTCTAATTTTTTCAAAGTAACAGTCCTGATTCCCCATGACACCAAATTAATGACATCACAGTTCGTCAGAAGGTAGAAATCAATAATACCAGTTCATACCGGAGGCACGACCAATATATTGATCCCGAAATTCAACTACGAGCTTTTTAACTGCAACAACTTTAATATACGCTATTGGAGCTGGAATTACCGCGGCTGCTGGCACCAGACTTGCCCTCCAA
+
DDDDDIIIIIIIIIIIIIIIIIIIIIIIIIIIIIIIIIIIIHIIIIIIIIIIIIIIHHHHIIHIIHHIIIIHIIIIIIGIIIIIIIIIIIIIIIHIIIIIIIIIIIIIIIIHIIIIIIIIIIIIIHHIIHIIIHIIIIIIIIIIIIHHIHIIIHIIIIIIIIIIIIIIHIIHIIIIIIIIIIIHIIIHIIHIIIIIIIIIIIIIHIIIIIIIIIIIHIIIIIIIIIIIIIIIIIHIIIIIIIIHHIIIIIIIIIIIIIIIIIHIIIIIIIIIIIHIIIIIIIHGIIIIIIIIIIIIIIHHHIIIIIIIIIIIIIIIIIIIIIIIIIIIIIIIIIIIIIIIIDDDDD
@HISEQ:969:HM2KJBCX2:2:1102:7096:20384 2:N:0:ACTATGCA
TTCCCTTCTCCGCCCAACTATCCCTATTAATCATTACGTCAATCCTAGAAACCAACAAAATAGAATCAAACGTCCTATTTCATTATTCCATGCTAATGTATTCAAGCGTGAGCCTGCTTTAAACACTCTAATTTTTTCAAAGTAACAGTCCTGATTCCCCACAACACCAAATAAATGACATCGTGGTTCGTCAGAAGGGAGAAACCAACAATACCAGTACGTACCGAGGCACGACCGACATGATAGTCCCGAAATTCAACTACGAGCTTTTTAACTGCAGCAACTTTAATATACGCTATTGGAGCTGGAATTACCGCGGCTGCTGGCACCAGACTTGCCCTCCAA
+
DDADDIIIIIIHIFHHIHIIIIHHHHIIIHIIIIIIIIIIIIIIHIFHFHHIIHHHIIIHIIIFEHIHEFHHHIGIIIIIIHIHI@CHEHHIIIGHIHHHHHHHHHHHIEIHHHHGIIHFGHHIIIHIIIIHHIIIHHHIIIIIHGIGHHIIHGDHGHIHIIIHHHIIHIIHHIIIIIIIIIIHHEFIIIHIIIHIIHHIIIIHIIIIIIIIIIIIIIIIIIIIIIIIIIIIHIIIIIIIIIHGIIIIIIIIIIIHIIIIIIIIIIIIIIIIHHIIIIIIIIIIHIIIIIIIIIIIIIIHIIIIIIIIIIIIIIIIIIIIIIIIIIIIIIIIIIHIIIIIDDDDD
@HISEQ:969:HM2KJBCX2:2:1102:13735:21984 2:N:0:ACTATGCA
TTCCCTTCTCCGCCCAACTATCCCTATTAATCATTACGTCGATCCTAGAAACCAACAAAATAGAATCAAACGTCCTATTTCGTTATTCCATGCTAATGTATTCAAGCGTGAGCCTGCTTTAAACACTCTAATTTTTTCAAAGTAACAGTCCTGATTCCCCATGACACCAAATTAATGACATCATGGTTCGTCAGAAGGTAGGAATCAATAATACCAGTACGTACAATAGCACGACCAATAAATTGATCCCGAAATTCAACTACGAGCTTTTTAACTGCAACAACTTTAATATACGCTATTGGAGCTGGAATTACCGCGGCTGCTGGCACCAGACTTGCCCTCCAA
+
@@BB0F1<@EH<EG<01DFH@CF11<CF1<CD@GE1G@1<</<<<D<CFEHECCDE1CGECD@EH11CFGC<<EG0<1<<CC1<DHE11<<111<IHG@<@1<IIHEHGIIIHHCEHHGHGHHHHHHCHHFHHG?DCHHHGAAHBDHEHGH@GHH?H@@CC:DEECHEHHG1@HFH?CCGHDC<?CCH5HHIIIIIIFHFEHHH<HEHHEGCCE@F@<<?HCCC<F<H=EHHD1CCGC<EG<<<CC/HFHCE@IHIHGEEGHEHGHEHIIH@EFGHEFGF@D<<11CGFHG@D?HHHHF<@IHHGHIIHIHHC?CECHHCG<CGD@EHIIIHHGCEIIHF0?B@<
@HISEQ:969:HM2KJBCX2:2:1102:11356:22369 2:N:0:ACTATGCA
TTCCCTTCTCCGCCCAACTATCCCTATTAATCATTACGTCAATCCTAGAAACCAACAAAATAGGATCGAACGTCCTATTTCATTATTCCATGCTAATGTATTCAAGCGTTAGCCTGCTTTAAACACTCTAATTTTTTCAAAGTAACAGTCCTGTTTCCCTGCAACACCAAATTAATGACATTACAGTTCTTCAGAAAGGAGGAATCAGCGAAACCAGTGCATACCAGTGGCACGACCAACCTGCTGACCCCGAAATTCAACTACGAGCTTTTTAACTGCAACAACTTTAATATACGCTATTGGAGCTGGAATTACCGCGGCTGCTGGCACCAGACTTGCCCTCCAA
+
DDDDDIIIIIIIIIIIIHIIIIIIIIIIIIIIIIIIIIIIIHIIIIIEHGIIIIIIIIIHGHFCFHHHHIHHHHHHHIFHIHHIIEHHIHIIGIIIIIIIIHFIHHIHHHIIIIIIIIIHHHHIIIIIHHIHHHHHIIIIIIIIIIIIHHIIIHHGHHIIIIIIIIIIIIHHHHHIIIIIHHIIIIIIHIIIIIIIIIIIIIIIIIIIIIIIIHIIIIHIIHIIIIIIIIIIHIIIIIIIHGHHFGIIIHIIIIIIIIIIIIIIIIIIIHIIIIHIIHIIIHIHIIIIIIHIIIIIIIIIHIIIIIIIIIIHIIIIIIIIIIIIIIIIIIIIIHIIHIIIIDDDDD
@HISEQ:969:HM2KJBCX2:2:1102:18269:22164 2:N:0:ACTATGCA
TTCCCTTCTCCGCCAACTATCCCTATTAATCATTACGGTGATCCTAGAAACCAACAAAATAGAACCATGCCGTCCTATTCTATTATTCCATGCTAATGTATTCGAGCAAAATGCCTGCTTTAAACACTCTAATTTTTTCAAGGTAAAGGTCCTGGTTCCACATGACACCCAATTAAGGACATCATGCTTCTCCAGAAGGTGAGAAATCAACTGCGACAGTTCATACCCCTTAAGGCACGACCATCACGTCAATCCCGAAATTCAACTACGAGCTTTTTAACTGCAACAACTTTAATATACGCTATTGGAGCTGGAATTACCGCGGCTGCTGGCACCAGACTTGCCCTCCAA
+
BDD?DHIHEHEEHIHHHHHHHIHEHIH@FHHEHEEFC0<<HHHHIHH?DCEGE@GHHIIIHGH@?CFFHIHCCEHF?F<HE?CGHHHHIIEHHHHCC1FHHFHHHHHHHEHFCCHFHHHEEHHHHFEEGDFHGIG?HHH?IIIHEEGHFHIIHHHHGHIIHIIHIIIIGIGHHHHFCHHGHHHHHHGD@IIHIHHIHGFHHGEIHHHHIHHF;GFD:@@HHFECH<FG:FEHHG.EECEFCHHEHGD<1CHH?HHHCHEC?GHHIHIIIHHGHEHGGCFCHHHHHHHHHF<@@HGHHHIIHHFEHHGCHIHHHGEHHGIIIIIIHIIHIIIHHCEIIIHHHIIIIHDADD@
@HISEQ:969:HM2KJBCX2:2:1102:15802:21827 2:N:0:ACTATGCA
TTCCCTTCTCCGCCCAACTATCCCTATTAATCATTACGTCAATCCTAGAAACCAACAAAATAGGATCAAACGTCCTATTTCATTATTCCATGCTAATGTATTCAAGCGTTAGCCTGCTTTAAACACTCTAATTTTTTCAAAGTAACAGTCCTGTTTCCCTGCAACACCAAATTAATGACATTACAGTTCTTCAAGAAGGAGGAACCAGTAAAGCCAGTACATACCAGAGGCACGACCAACTTACTAATCCCGAAATTCAACTACGAGCTTTTTAACTGCAACAACTTTAATATACGCTATTGGAGCTGGAATTACCGCGGCTGCTGGCACCAGACTTGCCCTCCAA
+
DDDDDIIIIIIIIIIIIIIIIIIIIGIIHIIGIIIGIHGHHIIIIIIICGHHIIIIIGHEHHIGEHIIIII=GHHHIHHHHIIIHIIIIIIIIIIIIHIIIIIIIIIIIIIIHHIHIHIIHIIIIIIIIIFIIHHIIIIHIIIIIHIIIIIIIHIIGHIIIIIIIIIIIIIIIIIIIIIIIGIIIIIIHIHIHIIHIIIIIIIIHIIIIIIIHIIIIIIIIIIIIIIHIIIIIIIIIIIIIIHHHIIIIIIHIIIIIIIIIIIIIIIIHIIIIIIIIIIIIIIIIIIIIIIIHHHIIIIHHIIIIIIIIIIIIIIIIIIIIIIIIIIIIIIIIIIIIIIIIDDDDD
@HISEQ:969:HM2KJBCX2:2:1102:4791:23132 2:N:0:ACTATGCA
TTCCCTTCTCCGCCCAACTATCCCTATTAATCATTACTCTGGTCCTAAAAACCAACAAAATAGAACCAAAGTCCTATTTTATTATTCCATGCTAAACTATTCAAGCGAAAATGCCTGCTTTGAACACTCTAATTTTTTCAAGGTAAATGTCCCAAAAATCCGGGGACACCAAGTGAATGGCATCTCCGGCCTTTGGAAAAGGTTGATTCCCGCCATGCGATCTATAAGAGACTAGGTCCCAAACAACCGCTGACGGAAGTGAAGTTCGACTACGAGCTTTTTAACTGCAACAACTTTAATATACGCTATTGGAGCTGGAATTACCGCGGCTGCTGGCACCAGACTTGCCCTCCAA
+
DDDDDIIIIIIGHIHFHHHIHHIIHIIIHHIIIIIHGIIIGIIGHHEHIIIIHGIIHHHHIIHHHIIIGIIEHHIIIHFHIHIIIGHHHHC?HHCEHHIIHEFGDGFHIHIIHIHHCEHHHIHIHHHGHHHEHIHIIIHHIGHHHHHHIIHIIIIIIGHIIHHEHHGHFHHIIIIIIIIIHIHHHHIIIGIHHHIHHIHIIIIIIIHHIHHIH>HGIHIHHIIIIIIIHHHIGIIIHIHHHHHIHHIIIHIIHEIGIIIIIIIIIIIHIIHIIIIIIIHIIHHIIIIIIIHGCEIIIIIIIIIHIIHIHIIIIIIIIIIHIIIIHIIIIIIIIIIIIIIIIIIGIIIIIIBADDD
@HISEQ:969:HM2KJBCX2:2:1102:18834:22577 2:N:0:ACTATGCA
TTCCCTTCTCCGCCCAACTATCCCTATTAATCATTACGTCGATCCTAGAAACCAACAAAATAGAATCAAACGTCCTATTTCGTTATTCCATGCTAATGTATTCAAGCGTGAGCCTGCTTTAAACACTCTAATTTTTTCAAAGTAACAGTCCTGATTCCCCATGACACCAAATTAATGACATCATGGTTCGTCAGAAGGTAGGAATCAATAATACCAGTACGTACAATAGCACGACCAATAAATTGATCCCGAAATTCAACTACGAGCTTTTTAACTGCAACAACTTTAATATACGCTATTGGAGCTGGAATTACCGCGGCTGCTGGCACCAGACTTGCCCTCCAA
+
DDBDDIIIIHHHHIIHIIIIIIIIIIIIIIIIIIIIIIIIIHIIIIHIIHIIIHHHIHEHHHIFHIIIHIIIIIIIIIIHIIIIIIIHGIHIIIHIIIIIIIIIIIHFHHIIIIIHIIIIIIIIIIIIHHIHHIIIIIIIIIIIIIIIIIIIIIHHIHIIIHIIHHIIIIIHHIIIIIHIIIHIIIIIIIHIHIIIIIIHHHHHHHIIIIHIIIIIIIIIIIIIIIIIIIIHIHHIHHHIIIIHHIIIIIIIIFHGGGIIIIIIIIIIIIIHIIIIIIIIIIIIHHHIIIIIIIIIIIIIHHHIIIIIIIIIIIIIIIIIIIIIIIIIIIIIIIIIIIIIDDDDD
@HISEQ:969:HM2KJBCX2:2:1102:5878:23870 2:N:0:ACTATGCA
TTCCCTTCTCCGCCCAACTATCCCTATTAATCATTACGTCGATCCTAGAAACCAACAAAATAGAATCAAACGTCCTATTTCGTTATTCCATGCTAATGTATTCAAGCGTGAGCCTGCTTTAAACACTCTAATTTTTTCAAAGTAACAGTCCTGATTCCCCAAGACACCAAATTAATGACATCATGGTTCGTCAGAAGGTAGGAATCAATAATACCAGTACGTACAATAGCACGACCAATAAATTGATCCCGAAATTCAACTACGAGCTTTTTAACTGCAACAACTTTAATATACGCTATTGGAGCTGGAATTACCGCGGCTGCTGGCACCAGACTTGCCCTCCAA
+
B@DD@EEC@GHHIICEHIIHHIIIIHIICHHIHCHICHGHIGHHIIHHCG?GFH1G<11<DEECGEIIIEHF@C<D<G@DGEHGEFHHCEEEFHC8GHHHHHEIHHGIIIHHHHEHHGHGHHEIIIHHHH9HFCCEHGHAHGHHBFFC@HHHHHECGHHCHHHCHHHHHHFHHEIHHDFF@FGHHIIIHIGHHHHFG;EFHHFEHHHGF1HCHHHHHHGIIIHHHHEEHECE<CHHDEHHHHIHIHDHCF?GH@FEGEHECCHFCIHGHC1CCFHEIHHHGFD<1EIGEHHEHDEHHF@EIIHHEEGHHF?DHHCCDCCC@EHHF?HHHHHHHHCHHDHHBBB@?
@HISEQ:969:HM2KJBCX2:2:1102:7808:23809 2:N:0:ACTATGCA
TTCCCTTCTCCGCCCAACTATCCCTATTAATCATTACGTCAATCCTAGAAACCAACAAAATAGGATCAAACGTCCTATTTCATTATTCCATGCTAATGTATTCAAGCGTTAGCCTGCTTTAAACACTCTAATTTTTTCAAAGTAACAGTCCTGTTTCCCTGCAACACCAAATTAATGACATTACAGTTCTTCAAGAAGGAGGAACCAGTAAAGCCAGTACATACCAGAGGCACGACCAACTTACTAATCCCGAAATTCAACTACGAGCTTTTTAACTGCAACAACTTTAATATACGCTATTGGAGCTGGAATTACCGCGGCTGCTGGCACCAGACTTGCCCTCCAA
+
CDCDDIIHIIIHIIIIIGIIIHIFHIIIIIHIIHIIIGIIIIHHIIHIHEHIICHHIIIIIHHFEHIIIIIIIIHIIIIHHIIIIIIIIGHCGHIIIIHHIHIIIIIIIIIIIHHHIHIIIIIHIIGHHIGHIIIIHHHIIGIIIIHIHIIIIIIIEIHHHHHHHIIHGIHHIIHHHHHIIIIIIHIIIIIHHIHIHGHHFIIHIHEFIIIIIIIHIEHIIIIHHGHHHIIHHIIHIIIHHIHHHHHCIIHHHIHHIHHHEGDGHGIHIIIIIIIHFHHHHHGIIHIIHIIIHGHGFFFDDEHGHEHIIHIHHHDIHIHHHIHGIIIHHHIHHHHHHHIIIDDDDD
@HISEQ:969:HM2KJBCX2:2:1102:7642:24151 2:N:0:ACTATGCA
TTCCCTTCTCCGCCCAACTATCCCTATTAATCATTACGTCGATCCTAGAAACCAACAAAATAGAATCAAACGTCCTATTTCATTATTCCATGCTAATGTATTCAAGCGCGAGCTTGCTTTAAACACTCTAATTTTTTCAAAGTAACAGTCCTGATTTCCCGCGACACCAAATTAATGACATCGTGGTTCGTCAGAAGGGAGAAACCAATAATGCTAGTACGTACAAAGTACGACCGACATATTAGTCCCGAAATTCAACTACGAGCTTTTTAACTGCAACAACTTTAATATACGCTATTGGAGCTGGAATTACCGCGGCTGCTGGCACCAGACTTGCCCTCCAA
+
DDDDDIIIIIIHIIIGHIIIIIIIIIIIIIIIIIIIIIIIHHHIIHIHIIIIGIIIHHIIIIHIIIIIHIIIHIIIHIIIIHHHIIHGHIHIHIIHIIIIIHHIIIIIIIIIIIIIIHIIIIIIIIIIHIIIIIIIIGIIIIIIIIIIIIIIIIIIIHHIIIHIIIIIIIIIHIIIIIIIIIIIIIIIIIIIIIIIIIIIIHIIIIIIIIIIIIIIIHIIIIIIIIIIIIIIIIIIIIIIIIHHIIIIIIIIIIIIIIIIIIIIIIIIIIIIHIIIIIIIHIIIIIIIIIIHIIIIHIIIIIIIIIIIIIHIIIIIIIIIIIIIIIIIIIIIIIIIIIIDDDDD
@HISEQ:969:HM2KJBCX2:2:1102:11639:24660 2:N:0:ACTATGCA
TTCCCTTCTCCGCCCAACTATCCCTATTAATCATTACGTCGATCCTAGAAACCAACAAAATAGAATCAAACGTCCTATTTCATTATTCCATGCTAATGTATTCAAGCGTAAGCCTGCTTTAAACACTCTAATTTTTTCAAAGTAACAGTCCTGATTCCCCACGACACCAAATTAATGACATCGCGGTTCTTCAGAAGGTAGGAACCGATAATGCCAGTGCGTACCGAGGCACGACCAACAATTCGATCCCGAAATTCAACTACGAGCTTTTTAACTGCAACAACTTTAATATACGCTATTGGAGCTGGAATTACCGCGGCTGCTGGCACCAGACTTGCCCTCCAA
+
BBBDDHFHFHIHHHHGEHHIHHHEHHHHCEHEEEGCECHHHC?F0DHHCE?FFHCEGHEEHE?EGHGHHHIHCGHHHFEHC@HHHHIHIHHHHFHCHFCGHFGHHHEEGHC1GCIGGFFEHEHGHIHHHHFHEEHEDHHEHEFGHEH79<FGEAHEHIIGGH;EEDCHEHEHIHEEF<CFCDHFCG<C@FHFHD<GDHCFHDBHDHDDHHH01AGIIGAE@CECE<6<<DE?CEHIIIIHF@GCHC</<1CEIHHEHGD1@HH@C?HIHFEGC<EFHHFCF<<D<<D11<=CHCG<HEHF<@?CCH@HCFC<HCCC<EHHHHIHHECFH@CFCH@E0<<1D0000
@HISEQ:969:HM2KJBCX2:2:1102:11643:24473 2:N:0:ACTACGCA
TTCCCTTCTCCGCCCAACTATCCCTATTAATCATTACGTCAATCCTAGAAACCAACAAAATAGGATCGAACGTCCTATTTCATTATTCCATGCTAATGTATTCAAGCGTTAGCTTGCTTTAAACACTCTAATTTTTTCAAAGTAACAGTCCAAATTCCCCAAAACACCAAATTAATGGCATTAAGATTCATCAGGAAGGAGGAATCAGTGAGACCAGTACATACCAGAGGCATGACCAACCTACTAACCCCGAAATTCAACTACGAGCTTTTTAACTGCAACAACTTTAATATACGCTATTGGAGCTGGAATTACCGCGGCTGCTGGCACCAGACTTGCCCTCCAA
+
BDDDBHIIHHIIGEDHIHHHEFHHIHHIIHHIEEHHIGHIIIIIEHHIIHEHHHEHHHI@HHCHCHH=0FH<CHHHHIGHHHIIIGIFHIFHHHIIIIIIIHIIIIHGHHGHHGIIHHEHHEHIIHIIIIIIIHIHHIIIHIIIHIIHFHHIIHGHFHGEHHHF@HIHHIHIIIIIHIIHHIIIIIIIHHIIIIIIIIHIIIIIIIIIHIIIIHIIIIIIIIIIIIIIIIIIIIHI<HIIIHHHDHHIHGIIIHIIHFIIIIEIHHHIIIIHIIIIIIIIIIIIIHFIIIIIIIIIIIIIIIIIIHIIIIIIIIIIIIIIIIIIIIIIIIIIIIIIIIIIIDDDDD
@HISEQ:969:HM2KJBCX2:2:1102:4554:24741 2:N:0:ACTATGCA
TTCCCTTCTCCGCCCAACTATCCCTATTAATCATTACATCGATCCTAGAAACCAACAAAATAGAATCGGATGACCTATTTCATTATTCCATGCTAATGTATTCAAGCGTGAGCCTGCTTTAAACACTCTAATTTTTTCAAGGTAACAGTCCTAATTCCCCGTGACACCAAATTAATGGCATTACGGTTCTTTAGAAGGTGAGAAATCAATAATATCAGTACATACCAACGGCATGACCGAAACATTGATCCCGAAATTCAACTACGAGCTTTTTAACTGCAACAACTTTAATATACGCTATTGGAGCTGGAATTACCGCGGCTGCTGGCACCAGACTTGCCCTCCAA
+
DDDDDIIIIIIIIIIIIIIIIIIIIIIIIIIIIIIIIIIIIIIIIIIIGIHHHIHHHIIIIIHIIIIIGIIIIIHIIIIIEGHIIIIHHHIIIIIIIIIIIHIIIIIIIIHHIIIIIIIIHIIIIIIIIIIIIIIHHHIIHIIIHIIIIIIIIIIIIIIIIIIIIIIIIIIIIIIIIIIIIIIIIHIIIIIHIIIIGIIIIIIIIIIIIHIIIIIIHIIIIIIHIIIIIIIIIIIIIIIIIIIIHHIIIIIIIIIIIIIIIIIIIIIIIIIHIIIIIIIIIIIIIIHHIIIIIIIIIIIIIIIIIIIIIIIIIIIIIIIIIIIIIIIIIIIIIIIIIIIIIIDDDDC
@HISEQ:969:HM2KJBCX2:2:1102:19023:24559 2:N:0:ACTATGCA
TTCCCTTCTCCGCCCAACTATCCCTATTAATCATTACGTCAATCCTAGAAACCAACAAAATAGGATCGAACGTCCTATTTCATTATTCCATGCTAATGTATTCAAGCGTTAGCTTGCTTTAAACACTCTAATTTTTTCAAAGTAACAGTCCAAATTCCCCGCAACACCAAATTAATGGCATTACGGATCATCAGGAAGGAGGAATCAGTAAGACCGGTACATACCAGAGGCATGACCAATCTACTAACCCCGAAATTCAACTACGAGCTTTTTAACTGCAACAACTTTAATATACGCTATTGGAGCTGGAATTACCGCGGCTGCTGGCACCAGACTTGCCCTCCAA
+
DDDDDIIIIIHIIIIIIIIIIIIIIIIIHHHHIIHHIHHIIIIIIHEHECGHIIIIG@ECFFFHCHIIIIHIHHHHIIIGHIIIEHHHEHIHGHFHHHIHIHHHIIIIIHHHIHHEIIHIIIHHIIGIHEIHIIIIIHIIHIHHHIIIHIHHHHHHHIIHHIIIHHIIIIHHHIHHHHHEHIIHIIIHHIIIIIHFHIHIIIIHIIIHHIIIIIIIIIIIIIIIIIIIIIIIIIIIIIIIIIIIIIIIIIIIIIIIIIIIIIIIIIIIIGIHIIIIIIIIIIIIHIHIIHGIIIIIIHIIIIIIIIIIIHG1HIIIIIIIIIIIIIIIIIIIIIIIIIIIIDDDDD
@HISEQ:969:HM2KJBCX2:2:1102:12265:24877 2:N:0:ACTATGCA
TTCCCTTCTCCGCCCAACTATCCCTATTAATCATTACGTCGATCCTAGAAACCAACAAAATAGAATCAAACGTCCTATTTCATTATTCCATGCTAATGTATTCAAGCGTGCGCCTGCTTTAAACACTCTAATTTTTTCAAAGTAACAGTCCTGATTCCCCACGACACCAAATTAATGACATCGCGGTTCTTCAGAAGGTAGGAACCAATAATGCCAGTGCGTACCGAGGCACGACCGACAATCTGATCCCGAAATTCAACTACGAGCTTTTTAACTGCAACAACTTTAATATACGCTATTGGAGCTGGAATTACCGCGGCTGCTGGCACCAGACTTGCCCTCCAA
+
DDCDDIIIIIIHIIIIIIIIIIHIIIIIIIIIIIIIIIIIIGHIIIIIIIIIIIIIIHIIIIHIIIIHIIIIIHIIIIIIIIIIIIIIIIHIIIIIIHIIIIIIHHHIIHHIIIIHIIIIIIIIIIIIIIIIIIIIIHIIIIIIIHIIIIIIIIIIIIIIIIIIIIIIIIIIIIIIIIIIIIIIIIIIGIIIIIIIIIIIIIIIIIIIIGIIIHIIIIIIIIIIIIIIHIIIIIIHIIIIIIHFIHIIIIIIIIIIIIIIIIIIIIIIIIIIIHIIIIIHIHHIIIIIIHIHHIIHIIIIIIIIIIIIIIIIIIIIIIIIIIIIIIIIIIIIIHIIIIIIDDDDD
@HISEQ:969:HM2KJBCX2:2:1102:4608:25547 2:N:0:ACTATGCA
TTCCCTTCTCCGCCCAACTATCCCTTTAATCATTACGTCAATCCTAGAAACCAACAAAATAGGATCAAACGTCCTATTTCATTATTCCATGCTAATGTATTCAAGCCTTAGCCTGCTTTAAACACTCTAATTTTTTCAAAGTAACAGTCCTGATTTCCTGCAACACCAAATTAATGACATTACAGTTCGTCAAGAGGGAGGAATCAGTGAGATCAGTACATACCAGAGGCATGACCAACCTACTAACCCCGAAATTCAACTACGAGCTTTTTAACTGCAACAACTTTAATATACGCTATTGGAGCTGGAATTACCGCGGCTGCTGGCACCAGACTTGCCCTCCAA
+
DD@DDIHHHHIIIIGHHHGHHIHFHHHHEHHHIGHEHCHHIIE<GHEHIGIHIIHIHEGEHEEGHHHH@D<CCCHEHEHHHHHGCGHHCH@HEGHIHIIIHDEGFHHHHIHGHIGHHHHIHHIIHIHIEIIHHGHEIIHGIHHIHHIIHHIHHFGIGHHHHIIIIIHHEGFGHIHEHIIIIIIIIIIIHHIHIIIIIIHFIHIIIIIIHFIHHIIGHHIIHIIIIIIIIIIHHHIIIHHFHIHHHEHCHHGIIHHHHIIEECGHHHIIIHHFG@IIIIIIIIHHHHHEEHHHIHIIIIIIHHIIGIGIIIGIIIIHIIIIIIIHH@HIIIHHHHEHHHHH@DDD<
@HISEQ:969:HM2KJBCX2:2:1102:11531:25702 2:N:0:ACTATGCA
TTCCCTTCTCCGCCCAACTATCCCTATTAATCATTACATCGATCCTAGAAACCAACAAAATAGAATCGGATGTCCTATTTCATTATTCCATGCTAATGTATTCAAGCGTGAGCCTGCTTTAAACACTCTAATTTTTTCAAGGTAACAGTCCTAATTCCCCGTGACACCAAATTAATGGCATTACGGTTCTTTAGAAGGTGAGAAATCAATAATATCAGTACATACCAACGGCATGACCGATACATTGATCCCGAAATTCAACTACGAGCTTTTTAACTGCAACAACTTTAATATACGCTATTGGAGCTGGAATTACCGCGGCTGCTGGCACCAGACTTGCCCTCCAA
+
DDDDDIIIIGIIHIIIIIIHHIIIIIIIIIIIIIIIIIIIIIIIIIIIIIIIIIIIHIIIIIIIIIIGHIHIIIIIGIIIIIIIIIIHIIIIGIIIIIIIIIIIIHHIIIIIHIIIIIIIIIIIIIIIIIIIIIIIIIIIIHIHIIIIHIIIIIIIIIIIIIIIIIIIIIIIIIIIIIIIIIIIIIIIIIIIIIIIIIIIHIIIIIIIIIIIIIIIIIIIIIIIIIIIIIIIIIIIIIIIIIIHHIIIIIIIIIIIIIIIIIIIIIIIIIIIIIIIIIIIIIIIIIIIIIIIIIIIIIIIIIIIIIIIIIIIIIIIIIIIIIIIIIIIIIIIIIIIIIIIIIDDDDD
@HISEQ:969:HM2KJBCX2:2:1102:16106:26175 2:N:0:ACTATGCA
TTCCCTTCTCCGCCCAACTATCCCTATTAATCATTACATCGATCCTAGAAACCAACAAAATAGAATCGGATGTCCTATTTCATTATTCCATGCTAATGTATTCAAGCGTGAGCCTGCTTTAAACACTCTAATTTTTTCAAGGTAACAGTCCTAATTCCCCGTGACACCAAATTAATGGCATTACGGTTCTTTAGAAGGTGAGAAATCAATAATATCAGTACATACCAACGGCATGACCGAAACATTGATCCCGAAATTCAACTACGAGCTTTTTAACTGCAACAACTTTAATATACGCTATTGGAGCTGGAATTACCGCGGCTGCTGGCACCAGACTTGCCCTCCAA
+
DDDDDIIGIIHIIIHIIIIIIIIIHIIIIIIIIIIIIIIIIIIHIIIIEHIHIHIIHIIGIIIGIHIICHHIIIIIIIIIIIIHGHIHGIEHH?GHIIIIIIIIIFIHIIIHIIIIIIHIHHIIIIIIIIIIIIIIIIIIIIIIIHIIIIIIIIIIHIIHIIIIIIIHIIIHHIIIIIIIIIIIIIHIIIIIIIIIIIHIIIIIIIIIIIIIIIIIIIIIHIIIIIIIIIIIIIIIIIIIIIIIHGIIIIIIIIIIIIIIIIIIIIIIIHIIIIIIIIIIIIIIIIIIIIIIIIIIIIIIIIIIIIIIIIIIIIIIIIIIIIIIIIIIIIIIIIIIIIIIIIDDDDD
@HISEQ:969:HM2KJBCX2:2:1102:16772:26562 2:N:0:ACTATGCA
TTCCCTTCTCCGCCCAACTATCCCTATTAATCATTACGTCAATCCTAGAAACCAACAAAATAGGGTCAAACGTCCTATTTCATTATTCCATGCTAATGTATTCAAGCTAATGCCTGCTTTAAACACTCTAATTTTTTCAAAGTAACAGTCCTAACTCCCCATGACACCAAATAAATGAAATCATGGTTCGTCAGAAGGGAGAAATCAATGATACCAGTACGTACCAGAGGCACGACCGATATATTGATCCCGAAATTCAACTACGAGCTTTTTAACTGCAACAACTTTAATATACGCTATTGGAGCTGGAATTACCGCGGCTGCTGGCACCAGACATGCCCTCCAA
+
DD@BBIGHCGEHIIIHHHHHCHHIIIIIIIIIHHHHIEIIIEHEHIIGHHHHHIIGEHH?HHI?1DCHHHGH?GHHIHCH?EF@GEHCHIIH@GHHHHHHHHFHHHHHIIHDHHHIHGHHGHHHIHHFGFHHHHHFGGGFGIHIHHIHIIHHFBDCGECHHIHHHHGIHHHHH<GIIIIHEIIIIIH?HHHHIIIHIIHHIIIIIIIIHIIIIIIIIIHIIHIIIIIIHGIIIHHF?HHHHHHFCIHCCHHFIGIHIIIIIIHIIHIIIHIIHHCIIIIIIIIIIIHIIIIIIIIIHIHHGHHFGIHIIIIIIIHHHHCIIIIIIIIHHGIIIIIIHHGIIDDDCC
@HISEQ:969:HM2KJBCX2:2:1102:1894:26631 2:N:0:ACTATGCA
TTCCCTTCTCCGCCCAACTATCCCTATTAATCATTACGTCGATCCTAGAAACCAACAAAATAGAATCAAACGTCCTATTTCATTATTCCATGCTAATGTATTCAAGCGCGAGCTTGCTTTAAACACTCTAATTTTTTCAAAGTAACAGTCCTGATTTCCCGCGACACCAAATTAATGACATCGTGGTTCGTCAGAAGGGAGAAACCAATAATGCTAGTACGTACAAAGTACGACCGACATATTAGTCCCGAAATTCAACTACGAGCTTTTTAACTGCAACAACTTTAATATACGCTATTGGAGCTGGAATTACCGCGGCTGCTGGCACCAGACTTGCCCTCCAA
+
DDDDDIIIIHIIIIIIIIIIIIIIIIIIIIIIIIIIIIIIIHIHIIIIHIIIIIIIIIIIIIIHIIIIIIIIIHIFIIIIGIIIIIIIIIHIIIIIIIIIIIIHHIIIIIIIIIIIIIHIHIIIIIIIIIIIIIIIIIIIIIIIIIIIIIIIIHHHIIIIIIIIIIIIIIIIIIIIIIIIHIIIIIIIIIIIIIIIIIIIIIIIIIIIIIIIIIHIIHIIIIIIIIIIIIIIIIIIIIIIIIIIIIIIIIIIIIIIIIIIIIIIIIIIIIIIIIIIIIIIIIIIIIIIIIIIIIIIIIIIIIIIIIIIIIIIIIIIIIIIIIIIIIIIIIIIIIIIIIIDDDDD
@HISEQ:969:HM2KJBCX2:2:1102:18534:27270 2:N:0:ACTATGCA
TTCCCTTCTCCGCCCAACTATCCCTATTAATCATTACGGTGGTCCTAGAAACCAACAAAATAGAATCATCCGTCCTATTTTATTATTCCATGCTAATGTATTCAAGCAAAATGCCTGCTTTAAACACTCTAATTTTTTCAAAGTAAAGGTCCTGGTTCCCCGCGGCACCCAATTAAGGACATCGCGGTTCTCCAGAAGGTGAGAAATTGACTACACCAGTTCATACCCCTTAAGGCACGACCGATGTGTCAATCCCGAAATTCAACTACGAGCTTTTTAACTGCAACAACTTTAATATACGCTATTGGAGCTGGAATTACCGCGGCTGCTGGCACCAGACTTGCCCTCCAA
+
DDDDDIIIIIIIIIIIIIIIIIIIIIIIIIIIIIIIIIIIIIIIIIIIIGHIIIIIHIIIHIIIGHHIIIIHIHHIIIIIIIIIHIIIIIIIIIHIIHIIIIIIIIIIIHHIGIIIHIIIIIIHHHIIIIIIIIIIHIIIIIIIIIIIIIIIIIIIIIIIIIIIIIIIIIIIIIIIHIIIIIIIHIIIHHIIIIIIHIHHIIIIIIIIIIIIIIIIIIIIIGIIIIHIIIIIIIIIIIIIIGIIIIIIHHIIIIIIIIIIIIIIIIIIIIIIIIIIIIIIIIIIIIIIIIIIIIIIIIIIIIIIHIIIIIIIIIIIIIIIIIIIIIIIIIIIIIIIIIIIIIIIIIDDDDD
@HISEQ:969:HM2KJBCX2:2:1102:1322:27556 2:N:0:ACTATGCA
TTCCCTTCTCCGCCCAACTATCCCTATTAATCATTACGTCAATCCTAGAAACCAACAAAATAGGATCGAACGTCCTATTTCATTATTCCATGCTAATGTATTCAAGCGTTAGCCTGCTTTAAACACTCTAATTTTTTCAAAGTAACAGTCCTGTTTCCCTGCAACACCAAATTAATGGCATTACAGTTCTTCAGAAAGGAGGAATCAGCGAAGCCAGTGCATACCAGTGGCACGACCAACCTGCTGACCCCGAAATTCAACTACGAGCTTTTTAACTGCAACAACTTTAATATACGCTATTGGAGCTGGAATTACCGCGGCTGCTGGCACCAGACTTGCC
+
DDDDDIIGIIHHIIIIIIIIHHHIHHIIIIIIGIGIIIIIIIIIIIIFHHHHHHIIIHHEHIFHHHIIHFHHFEHHFHHII?GHHHIHHIHHHHIHHIIIHDHIIHIHHDHEGHEHIHIIHIIIIIHIHHFHIIIIIIIIIIIIIIHIHHFIIIIIHHIFIHHIIIIIIIIGHIIIHFHHHIIHHHHHHIHFHIIIHHHHIIIHIIIHIIIHIHGIIIIIIIIIHIIIIIHIIIHHHGFHIGHHHEDHHHIIIIIHIIIIHHHHEGHGHHHHIIHIIIIIHEF<HHHHHHIHEEHHHHIIIIIIHIIIHIIIIIIHIIGIIIIHEIHG@C?IHGHDDDDD
@HISEQ:969:HM2KJBCX2:2:1102:6261:27234 2:N:0:ACTATGCA
TTCCCTTCTCCGCCCAACTATCCCTATTAATCATTACGTCGATCCTAGAAACCAACAAAATAGAATCAAACGTCCTATTTCATTATTCCATGCTAATGTATTCAAGCGTGCGCCTGCTTTAAACACTCTAATTTTTTCAAAGTAACAGTCCTGATTCCCCACGACACCAAATTAATGACATCGCGGTTCTTCAGAAGGTAGGAACCAATAATGCCAGTGCGTACCGAAGCACGACCAACAATTTGATCCCGAAATTCAACTACGAGCTTTTTAACTGCAACAACTTTAATATACGCTATTGGAGCTGGAATTACCGCGGCTGCTGGCACCAGACTTGCCCTCCAA
+
CDDDDIIIIIIIHIIFHHH?FHIEHHHHIIHHHIIIIEHIIIIIEHGHECEHI@EHHIIEHGHGIIII1FHHHIIICGIHIIIIIHEGHGHHHHIIIIIIIHIHIIIIIIHHIIIHIIHHHHGHIIIIIHIIIIIIIIIHIIIIIHIIIIIIIIIHIIIIGIHIIIHHIHHIIIIIIIIHIIIHFIHIIIIIIIIIIHIIIIIIGIIIIIHIIIIIIHIIIIIIIIIIIIIIIIIIHIIIHFHHIIDIIIIIIHIIIIIIIIIIIIIIIIIIIHIIIIIIIIIIIIIIIIIIIIHIIHHHIIIIIIIIIIIIIIGIIIIIHHHIIIHIGIIIIIIIIIIIDD<0D
@HISEQ:969:HM2KJBCX2:2:1102:2849:27206 2:N:0:ACTATGCA
TTCCCTTCTCCGCCCAACTATCCCTATTAATCATTACGTCGATCCTAGAAACCAACAAAATAAGATCAAACGTCCTATTTCATTATTCCATGCTAATGTATTCAAGCGTGTGCCTGCTTTAAACACTCTAATTTTTTCAAAGTAACAGTCCTGATTCCCCATAACACCAAATTAATGACATCATAGTTCGTCAGAAGGGAGAAATCAATAATACCAGTACATACCGAAGTACGACCGATATATTGATCCCGAAATTCAACTACGAGCTTTTTAACTGCAACAACTTTAATATACGCTATTGGAGCTGGAATTACCGCGGCTGCTGGCACCAGACTTGCCCTCCAA
+
DDDDDIIIIIIIIIIIIIIHIIIIIIIIIIIIIIIIIIIIIIIIIIIIHHIIIIIIIIIHIHHIGIIIIIIIHIHIIIIIIIIIIIIIIIIIHIIIIIIIIIIIIIIIIIIHHIIIIIIIIIIIIIIIIIIIIIIIIIHIIIIIIIIIIIIIIHHHIIIIIIIIIIIIIIIIIIIIIIIIIIIIIIIHIIHIIIIIIIIIIIIIIIIIIIIIIIIIIIIIIIIIIIIIIIIIIIIIIIIIIIHIIIIIIIIIIIIIIIIIIIIIIIIIIIIIIIIIIIIIIIIIIIHHIIIIIIIIIIIIIIIIIIIIIIIIIIIIIIIIIIIIIIIIIIIIIIIIIIIIDDDDD
@HISEQ:969:HM2KJBCX2:2:1102:9446:28668 2:N:0:ACTATGCA
TTCCCTTCTCCGCCCAACTATCCCTATTAATCATTACGTCAATCCTAGAAACCAACAAAATAGGATCAACGTCCTATTTCATTATTCCATGCTAATGTATTCAAGCGCGAGCCTGCTTTAAACACTCTAATTTTTTCAAAGTAACAGTCCTGATTCCCCACCACACCAAATTAATGACATGATGGTTCGTCAGAAGGTAGAAATCAGTAACACCAGTACGTACCGAAGGCACGACCAGCGTACTAATCCCGAAATTCAACTACGAGCTTTTTAACTGCAACAACTTTAATATACGCTATTGGAGCTGGAATTACCGCGGCTGCTGGCACCAGACTTGCCCTCCAA
+
DDDDDIIIIIIIIHIIIIIIIIIIIIIIIIIIIIIIIIIIIHIIIIIHEHIIIIIIHHIHGGGHHIIIHIIHIHIIIIIIIIIIIIIIIIIIIIIIIIIIIIIIIIIHIIHIIIIIIIIIIIGIIIIIIIIIIIIIIIIIIIIIIIIHIIIIIIIIIIIIIIIHHHHIIIIIIIIIHIIIIIHHIIIIIIIIIIIIIIIIIIIIIIHIIIIIIIIIIIIIIIIIIIIIIIIIIIIIIIIIIHHHIIIIIIIIIIIHIIHIIHHIHIIIIIIIIIIIIIIIIIIIIIIIIIIIIIIIIIIIIIIIIIIIIIIIIIIIIIIIIIIIIIIIIIIIIIIIIIIIDDDDC
@HISEQ:969:HM2KJBCX2:2:1102:13298:29235 2:N:0:ACTATGCA
TTCCCTTCTCCGCCCAACTATCCCTATTAATCATTACGTCAATCCTAGAAACCAACAAAATAGGATCAAACGTCCTATTTCATTATTCCATGCTAATGTATTCAAGCGTTAGCCTGCTTTAAACACTCTAATTTTTTCAAAGTAACAGTCCTGTTTCCCTGCAACACCAAATTAATGACATTACAGTTCTTCAAGAAGGAGGAACCAGTAAAGCCAGTGCATACCAGAGGCACGACCAACCTACTAATCCCGAAATTCAACTACGAGCTTTTTAACTGCAACAACTTTAATATACGCTATTGGAGCTGGAATTACCGCGGCTGCTGGCACCAGACTTGCCCTCCAA
+
DDDDDIIHHIIIHHIIIIIIIIIIIIIIIIIIIIIIIGIIIIIIIIGIIGIIIIIIIIHHHHHIIIIIGIIIIIIIGIIIIIIHIIIHIIIIIIIHIIIHIIIIIIIIIIIIIIIIIIIIIIHIIIIIIIHIIIIIIIIIIIIIIIIIIIIIIIIIIHHIHIIIIIIIIIHHHIIIIIIIHIIIIIIHHHHIIIIIIIHHIIIIIIIIHIHIIIIIIIIIIIIIIIIIIIIIIIIHIIIIIIHHHIHEIIIIIIIIIIIIIIIIIIIIIIIIHIIIIIIIIIIIIIIIIIIIIIIIIIIIIIIIIIIIIIIIIIIIIIIIIIIIIIIIIIIIIIIIIIIIIDDDDD
@HISEQ:969:HM2KJBCX2:2:1102:6526:29395 2:N:0:ACTATGCA
TTCCCTTCTCCGCCCAACTATCCCTATTAATCATTACGTCGATCCTAGAAACCAACAAAATAGGGTCAAACGTCCTATTTCATTATTCCATGCTAATGTATTCAAGCGTGTGCCTGCTTTAAACACTCTAATTTTTTCAAAGTAACGGTCCTGATTCCCCATGACACCAAATTAATGACATCACAGTTCGTCAGAAGGTAGAAATCAATAATACCAGTGCATACCGGAGGCACGACCAATATATTGATCCCGAAATTCAACTACGAGCTTTTTAACTGCAACAACTTTAATATACGCTATTGGAGCTGGAATTACCGCGGCTGCTGGCACCAGACTTGCCCTCCAA
+
DDDDDIIIIIIHIIIIIIIIIIIIHIIIIIHHGHIIIFHIIIIIGIHIGEHHHHHIHHCHHEEEFFGHIIIHE?GHHICHIIIHIIIIHIHGHIIGHHIIIIIIIIIHIIGIIIIIIIIIHIHHIIIHIIIIIHIHHHIIIHIGIIIIIIIIIHGIIIIIIHHIIIHIIIIHHIHHIIIIIIIIIIIIIIHIIIIIIIIIIIIIIIIIIIIIIIIIIIIIIIIIIIIIIIIIIIIIIIIIIIIHGGIIIIIIIIIIIIIIIIHIIIIIIIIIIIHIIIIIIIIIIIIIIIIIIIIIIHHGFIIIGIIIIIIIIIIIIIIIIIIIIIIIIIIIIIIIIIIIIDDDDD
@HISEQ:969:HM2KJBCX2:2:1102:18162:29336 2:N:0:ACTATGCA
TTCCCTTCTCCGCCCAACTATCCCTATTAATCATTACTTCAGTCCTAGAAACCAACAAAATAGAACCGAAGTCCTAAATTATTATTCCATGCTAATGTATTCAAGGCATAAGCCTGCTTTAAACACTCTAATTTTTTCAAAGTAATAGAGCTAGATCGCGACGACAACCCAGTGAAGGGCGCCGCCGTTTTCTAGCAGGATGGCAGACACGCGCCAGCACTCACACTCGTAACCGAGGCGGGCCAGGTGCGTCAAACCAGAAATCCAACTACGAGCTTTTTAACTGCAGCAACTTTAATATACGCTATTGGAGCTGGAATTACCGCGGCTGCTGGCACCAGACTTGCCCTCCAA
+
DDDDDIIIIIIIIIIIIIIIIIIIIIIIIIIIIIIIIIIIIIIIIIHHFHIIIIIIIHFHHIHHHIIHIHHIHIIHIIIIIIIIIIIIIHGHHHHHIHFHHDFHIHIIIHHHIIIHIIIIIIIIIIHHIIIIIIIIIIHHIGHHHIIIFHHHEHHIHHIIHHIHIIIIIIHHHHHHIIHHHIIHHHIIHIHIHIIIIIIIHHIHGIHIIHIHFIIHIIIIIIIIIHHIIHHIIIIIIIIIIIIHIIIGIIHGDIIIIIIIIIIIIHIIIIHIIIIIIIIGIIIIIIIIIIIIIIGIIIGHHIIIIHIIIIIIIIIIIIIIIIIIIIIHIIIIIIIIIIIIIIIIIIIIIDDDDD
@HISEQ:969:HM2KJBCX2:2:1102:7636:29339 2:N:0:ACTATGCA
TTCCCTTCTCCGCCCAACTATCCCTATTAATCATTACATCGATCCTAAAAACCAACAAAATAGAATCGGATGTCCTATTTCATTATTCCATGCTAATGTATTCAAGCGTGAGCCTGCTTTAAACACTCTAATTTTTTCAAGGTAACAGTCCTAATTCCCCGTGACACCAAATTAATGGCATTACGGTTCTTTAGAAGGTGAGAAATCAATAATATCAGTACATACCAACGGCATGACCGAAACATTGATCCCGAAATTCAACTACGAGCTTTTTAACTGCAACAACTTTAATATACGCTATTGGAGCTGGAATTACCGCGGCTGCTGGCACCAGACTTGCCCTCCAA
+
DBDADH1DGHHHGH<@EHHIHIIG11<<GHHIGIGCFFHFHHEEHGHHHC@ECH1<DHGGH?CCCHCG00DE@D@CECHHIFHC@@EEEEF1FEEGDGHHHCHHHHHFHHHHEHHHHHHHHIFHEHIHHHHCHEFHGIHHIIIHHHHHIIIHHHHGHIIHHHHIIHIHIIIHHHHIHHEHFHGHEIIHHHHHHIHIIIIIIIIGIIGIIIIIHHEHGHIHHHHHHIIHIIIIGIIIHHEHHEHHFFHIIIGIIHHCIHGCIHCCHIIHIHECHHIIHIIIIHHGIIIIHIG?GIIIIIIHHGHHIIIIIHHIHHHHIHGIHEHIHIHIIIIIIHEHEHHHGIDDDAB
@HISEQ:969:HM2KJBCX2:2:1102:15841:30247 2:N:0:ACTATGCA
TTCCCTTCTCCGCCCAACTATCCCTATTAATCATTACGTCAATCCTAGAAACCAACAAAATAGGATCGAACGTCCTATTTCATTATTCCATGCTAATGTATTCAAGCGTTAGCCTGCTTTAAACACTCTAATTTTTTCAAAGTAACAGTCCTGTTTCCCTGCAACACCAAATTAATGACATTACAGTTCTTCAGAAAGGAGGAATCAGCGAAGCCAGTACATACCAGTGGCACGACCAACCTGCTGACCCCGAAATTCAACTACGAGCTTTTTAACCGCAACAACTTTAATATACGCTATTGGAGCTGGAATTACCGCGGCTGCTGGCACCAGACTTGCCCCCAA
+
DDDDDIIIIIHIIIIIIIIIIIIIIIIIIIIHIIIHIIIHIIIIIIHIIIIIIIIIHEHFHHHIGIIHHIIHHGHIGHIIIIIIIIIGIHIHHIHHIIIIIIIIIHIIIIIHIIIIIIIIIHIHHIHIIIHIIIIHIIIHIIHIIIIIIIIIIIIIIIIIIIIIIIIIIIIIIIIIIIIIIIHGGIIIIIIIIIIIIIIIIIHIIIIHIHIIIIIIIIIIIIIIIIIGIIIIIHIIIIIIIIIHIIIIIIIIIIIIIIIIIIIIHHIIIIHIIIIIIIIIHHIIIGIIIIIIIHIIIIIIIIIIIIIIIIIIIIIIIIIIIIIIIIIIIIIIIIIIIIIIDDDDD
@HISEQ:969:HM2KJBCX2:2:1102:3863:30477 2:N:0:ACTATGCA
TTCCCTTCTCCGCCCAACTATCCCCATTAATCATTACGTCAATCCTAGAAACCAACAAAATAGGATCAAACGTCCTATTTCATTATTCCATGCTAATGTATTCAAGCGTTAGCCTGCTTTAAACACTCTAATTTTTTCAAAGTAACAGTCCTGTTTCCCTGCAACACCAAATTAATGACATTACAGTTCTTCAAGAAGGAGGAACCAGTAAAGCCAGTACATACCAGAGGCACGACCAACTTACTAATCCCGAAATTCAACTACGAGCTTTTTAACTGCAACAACTTTAATATACGCTATTGGAGCTGGAATTACCGCGGCTGCTGGCACCAGACTTGCCCTCCAA
+
DDDDDIIIIIIIIIIIIIIIIIHIIIIHIIIIIIIIIIIIIIIIIIIIIIIIIIIIIHIIIIIHIIIIGIIIIIIIIIHIIIIIIIIIIIIIIIIIIIIIIIIIIIIIIIIIHIIIIIIIIIIIIIIIIIHIIIIIIIIIIIIIIIIIHIIIHIIIIIIIIHIIIIIIIHHHIHIIIIIIIIIIIIHIIIIIIIIIIIIIIHIIIIIIIIIIIHIIIIIIIIIHIIIGIIIIIIIIIIIIIIIIIIIHIIIIIIIIIIIIIHHIIIIIIIIIIIIIIIIIIIIIIIIIIIIIIIIIIIIIIIIIIIIIIIIIIIIIIIIIIIIIIIIIIIIIIIIIIIIIIDDDDD
@HISEQ:969:HM2KJBCX2:2:1102:13185:29664 2:N:0:ACTATGCA
TTCCCTTCTCCGCCCAACTATCCCTATTAATCATTACGTCAATCCTAGAAACCAACAAAATAGGATCAAACGTCCTATTTCATTATTCCATGCTAATGTATTCAAGCGTTAGCCTGCTTTAAACACTCTAATTTTTTCAAAGTAACAGTCCTGTTTCCCTGCAACACCAAATTAATGACATTACAGTTCTTCAAGAAGGAGGAACCAGTAAAGCCAGTACATACCGGAGGCACGACCAACCTACTAATCCCGAAATTCAACTACGAGCTTTTTAACTGCAACAACTTTAATATACGCTATTGGAGCTGGAATTACCGCGGCTGCTGGCACCAGACTTGCCCTCCAA
+
DDDDDIIIIIIIIIIIIIIGHIIIIIIIIIIIIIIIIIIIIIIIHIIIIGHIGHHIIIIHHHHIIIIIIGIIIIIIIIIIIIIIIIIHIIIIFHIIIIIIIIIHHHIGIHIHHHIIIIIIIHHHHCGHHHFHHHHIIIIIIHFHHGHHHIHHIHIIHHHIHHHHHHHIHHHHHHHHGIHHHHHHIIHFHFHHHHHHHIHHCHHHHHIHHIIIIGIHFFHHGHHIIGIIIIIHHEHIIHFHGGGGFIHDIIIIIIIHHIHIHHCGHEHIGIIIIIIIIIIIIIIIHHHHHHCHHIIHIIIIHIIIHIIHIIIIIIHCIIIIIIIIIIIIIIIIIIIHIIIHD<DDD<
@HISEQ:969:HM2KJBCX2:2:1102:16229:31872 2:N:0:ACTATGCA
TTCCCTTCTCCGCCCAACTATCCCTATTAATCATTACATCGATCCTAGAAACCAACAAAATAGAATCTGATGTCCTATTTCATTATTCCATGCTAATGTATTCAAGCGTAAGCTTGCTTTAAACACTCTAATTTTTTCAAGGTAACAGTCCTAATTCCCCATAACATCAAATAAATGACATTATGGTTCTTTAGAAGGTGAGAACCAATAAAACCAGTACATACCAAGGCATGACCGATTCCTTGATCCCGAAATTCAACTACGAGCTTTTTAACTGCAACAACTTTAATATACGCTATTGGAGCTGGAATTACCGCGGCTGCTGGCACCAGACTTGCCCTCCAA
+
DDBDDIIIIIIIIIIIIIIIIIIIIIIIIIIIIIIIIIIIIHHHIIIGHHHIEHIIEHIIHIIIIIIIIHIIIIIIIIIIHIIIIIIEHHIIIIIIIIIIIIHIIIIIIIHIIIIIIIIIIHHIIIIIIHIIIIIIIIIIHHIIIIIHIIIHHHHIIIIHHHIHIHIIIIIHIIHHHIIHHIHIIIIIIIIIHGHIIIIHIIIIIIIHHIIIIIIIIIIIIIIIIIIHIHIIHIIIIIIIIHHHIIHIIHHIIHCIIIIHHHHIHHHIHHIIIIIIIIIIIIIHIHIIIIIIIIIIGIIIIHIHHIHIIIIIIIIIIIHIIIIIGIIIIIIIIIIIIIIIDDDDD
@HISEQ:969:HM2KJBCX2:2:1102:12308:31360 2:N:0:ACTATGCA
TTCCCTTCTCCGCCCAACTATCCCTATTAATCATTACGTCAATCCTAGAAACCAACAAAATAGGATCGAACGTCCTATTTCATTATTCCATGCTAATGTATTCAAGCGTTAGCCTGCTTTAAACACTCTAATTTTTTCAAAGTAACAGTCCTGTTTCCCTGCAACACCAAATTAATGACATTACAGTTCTTCAAGAAGGAGGAATCAGTAAAGCCAGTACATACCATAGGCACGACCAACCTACTGACCCCGAAATTCAACTACGAGCTTTTTAACTGCAACAACTTTAATATACGCTATTGGAGCTGGAATTACCGCGGCTGCTGGCACCAGACTTGCCCTCCAA
+
DDDDDIIIIIIIIIIIIIIIIIIIIIIIIIIIIIIIIIIIIIIIIIIIIHIIIIIIIIHHHHHICHIHIIIIHHIIIIIIIIIIIIIHIHIIHHIIIIIHHGHIHIIIIIIIIIIIIHIIIIIIIIIHIIIIHHIIIIIIIIIIIIIIIIIIIIIIIIIIIIIIIIIIIIIIIIIIIIIIIIIIIIIIIIIIIIIIIIIIIIIIIIIIIIIIIIIIIIIIIIIIIIIIIHIIIIIIIIIIIIHHIIIIHIIIIIIIIIIIIIIIIIIIIIIIIIIIIIIIIIIIIIIIIIIIIIIIIIIHIIIIIIIIIIIIIIIIIIIIIIIIIIIIIIIIIIIIIIIIIDDDDD
@HISEQ:969:HM2KJBCX2:2:1102:10259:32530 2:N:0:ACTATGCA
TTCCCTTCTCCGCCCAACTATCCCTATTAATCATTACGGTGATCCTAGAAACCAACAAAATAGAACCATGCCGTCCTATTCTATTATTCCATGCTAATGTATTCGAGCAAAAATGCCTGCTTTAAACACTCTAATTTTTTCAAGGTAAAGGTCCTGGATCCGCAAGACACCCAATAAAGGACATCAAGTTTCTCCAGAAGGTGAGAAATCAACAGTAACAGTTCATGCCCCTTAAGGCATGACCATCACGTCAATCCCGAAATTCAACTACGAGCTTTTTAACTGCAACAACTTTAATATACGCTATTGGAGCTGGAATTACCGCGGCTGCTGGCACCAGACTTGCCCTCCAA
+
DDDDDIIIIIIIIIHIIIIIIIIIIIIIIIIIIIIIIIIIIIIIHIGIIIIIIIHIIHIIHIEHIIIIIIHIIIIIIIHIIIIIIIIIIHHIIIIIIIIHIHIIIIIIIIHIIIIIIIIIIIIIIIHIIIIIIIIIIIIIIIIIIIIIIIIIIIIIIGIIIIHIIIIIIIIIIIIIIIIIIIIIHIHIIIIIIIIIIIIIIIIIIIIIIIIIIIIIIHIIIIIIIIIIIIIIIIIIIIIIIIIIIIIIIIHHIIIIIIIIIIHIIIIIIHIIHIIIIIIIIIIIIIIIIIIIIIIIIIIIIIIIIIIIIIIIIIIIIIIIIIIIIIIIIIIIIIIIIIIIIIIIIIIIDDDDD
@HISEQ:969:HM2KJBCX2:2:1102:16798:33193 2:N:0:ACTATGCA
TTCCCTTCTCCGCCCAACTATCCCTATTAATCATTACGTCAATCCTAGAAACCAACAAAATAGGATCGAACGTCCTATTTCATTATTCCATGCTAATGTATTCAAGCGTTAGCCTGCTTTAAACACTCTAATTTTTTCAAAGTAACAGTCCTGTTTCCCTGCAACACCAAATTAATGACATTACAGTTCTTCAGAAAGGAGGAATCAGCGAAGCCAGTGCATACCAGTGGCACGACCAACCTGCTGACCCCGAAATTCAACTACGAGCTTTTTAACTGCAACAACTTTAATATACGCTATTGGAGCTGGAATTACCGCGGCTGCTGGCACCAGACTTGCCCTCCAA
+
<0@D@1<11<</<D?G?@1<1<CEHFFCCFGHIEHIHIHEHCE?EEGEFF<C@EG=CHCEHHEDCCCDGCF<<1<D<<FEHEHECECHIIHH1C1FHHIIIIHE5<DCHHG<CFHIGEHFCGFHHHGACGGDIIIIIHHHIIIIHGDHEGIIHGHIHHIIIIHIIHIHGHEIIIHIHHGEGIIIIIIHHIIIGFIIHGIIIIHHGIIGIIGIIGHHIIIHIIIIHIHGIIGIHIHIHHHHIHHC<HIIGIIIIIIIIIIIIIIIIIHHHHIHHHGHHCIHIIIIIIIIIIIIHGIIIIIIIIIIIIIIIHIIHIIHIIIIIIHHHHHEEIIHHEHIIIIIIDDDDD
@HISEQ:969:HM2KJBCX2:2:1102:14479:31854 2:N:0:ACTATGCA
TTCCCTTCTCCGCCCAACTATCCCTATTAATCATTACGTCAATCCTAGAAACCAACAAAATAGGATCGAACGTCCTATTTCATTATTCCATGCTAATGTATTCAAGCGTTAGCCTGCTTTAAACACTCTAATTTTTTCAAAGTAACAGTCCTGTTTCCCTGCAACACCAAATTAATGACATTACAGTTCTTCAAGAAGAAGGAATCAGTAAAGCCAGTACATACCATTGGCACGACCAACCTACTGACCCCGAAATTCAACTACGAGCTTTTTAACTGCAACAACTTTAATATACGCTATTGGAGCTGGAATTACCGCGGCTGCTGGCACCAGACTTGCCCTCCAA
+
DDDDDIIIIIIIIIHIIIIIIIIIIIHIIIIIIIIIIIIIIIIIIIIIHGIIIIIIFHHHHHHIIIIHGHIIHHIIIIIIIIIHIIIIIHIIIHIIIIIIIGIIIIIIIIIHIIIIIIHIIHHIIIIIIIIIIIIIIIIIIIIIIIIIIIIIIIIIIIIIIIIIIIIIHIHIIIIIIIIIIHIHIIIIIIIIIIIIIIIIIIHIIHIIIIIIIIIIIIIIIIIIIIIIIIIIIIIIIIHIIHHIHIIIIIIIIIIIIIIIIHHIIIIIIIIIIIIIIIIIIIIIIIIIIIIIIIIIIIIHIIIIIIIIIIIIIIIIIIIIIIIIIIIIIIIIIIIIIIIIIDDDDD
@HISEQ:969:HM2KJBCX2:2:1102:20815:33138 2:N:0:ACTATGCA
TTCCCTTCTCCGCCCAACTATCCCTATTAATCATTACGTCAATCCTAGAAACCAACAAAATAGGATCGAACGTCCTATTTCATTATTCCATGCTAATGTATTCAAGCGTTAGCCTGCTTTAAACACTCTAATTTTTTCAAAGTAACAGTCCTGTTTCCCTGCAACACCAAATTAATGACATTACAGTTCTTCAAGAAGGAGGAATCAGTAAAGCCAGTACACACCATTGGCACGACCAACCTACTGACCCCGAAATTCAACTACGAGCTTTTTAACTGCAACAACTTTAATATACGCTATTGGAGCTGGAATTACCGCGGCTGCTGGCACCAGACTTGCCCTCCAA
+
DDDDDIIIIIIIIIIIHIIIIIIIIIHIIIIIIIIIIIHIIIIIIIIIIIIIIIIIIIIHIIIIIIIHHIIIHHHIIIIIIIHIIIIIHIIGIIIIIIIHEIHHIIIIIHIHGHHIIIIIIIIIIIIIIIIIIIIIIIIIIIIIIIIIHIIHIHIIIIIIIIIIIIIHIHHHHIIGIIIHGIIIIHIIIIIIIIIIIIIIIIIIIIIIIIIIIIIIIIIIIHHIIIIIIIIIIIIIIIHIIIHHHIIIIIIIIIIIIIIIIIIIIIIIIIIIIIIIIIIIIIIIIIIIIIIIIIIIIIIIIIIIIIIIIIIIIIIIIIIIIIIIIIIIIIIIIIIIIIIIIDDDDD
@HISEQ:969:HM2KJBCX2:2:1102:11601:33295 2:N:0:ACTATGCA
TTCCCTTCTCCGAGCCCAACTATCCCTATTAATCATTACGTCAATCCTAGAAACCAACAAAATAGGATCGAACGTCCTATTTCATTATTCCATGCTAATGTATTCAAGCGTTAGCCTGCTTTAAACACTCTAATTTTTTCAAAGTAACAGTCCTGTTTCCCTGCAACACCAAATTAATGGCATTACAGTTCTTCAGAAAGGAGGAATCAGCGAAGCCAGTGCATACCAGTGGCACGACCAACCTGCTGACCCCGAAATTCAACTACGAGCTTTTTAACTGCAACAACTTTAATATACGCTATTGGAGCTGGAATTACCGCGGCTGCTGGCACCAGACTTGCCCTCCAA
+
DDDCDHIIIIIIIHIIIIIIIIIIIIIIIIIHHIIHIIIIIIIIIIIIIIIHIIIIIIIIIHIIIHHIIHFGFHHHIIIIIIIIIIGHHIEHHHGHHIIIIIHIIIIIIIIIIIIIHIIIHIHIIIIIHHHIHIIIIHHHIIIIIHHIHIHIIIIIIIIIIIIIIIHIIIIIIIIIIIIIIIIIIIGIIHIIIIIIIHIIIIIHIIIIIIIIIIIIIIIIIIIIIIIIIIIIIIIIIIIIHIIIIIHIIIIIGIIIIIIIIIHIIIIIIIIIIIIIHIIIIIIIIIIIIIIIIIIIIIIIIIIIIIIIIIIIIIIIIGIIIIIIIIIIIGIIIIIHIIIIIHHDDDDD
@HISEQ:969:HM2KJBCX2:2:1102:2686:33456 2:N:0:ACTATGCA
TTCCCTTCTCCGCCCAACTATCCCTATTAATCATTACGTCGATCCTAGAAACCAACAAAATAGGTTCGATCGTCCTATTTCGTTATTCCATGCTAATGTATTCAAGCGCGAGCCTGCTTTAAGCACTCTAATTTTTTCAAAGTAACAGTCCTGTTTCCCCGCAACAACAAATTAATGCCATCACGGTTCTACAAGAGGGAGGGACCAGTGAGGCCAGTGCATACCAGTGGCACGACCGACCTACTGGCCCCGAAATTCAACTACGAGCTTTTTAACTGCAATAACTTTAATATACGCTATTGGAGCTGGAATTACCGCGGCTGCTGGCACCAGACTTGCCCTCCAA
+
DDDDBIIIIIIIIIIHEIGIIIIIIIIIIIIIIIIIIIIIHIIIIIIIIIIIIIIFHIIHIGIIIIIIIHIIIIIIHIIIFHGHIIIGHIIIIIIIIIIHIGHHHGIIIIHIIHHIIIHHHHIHHHIHIHIIIIHIIIIHHHHHIIIIIIIIIHHHHIIHIHIHIIIIHHHCHHHIIIIIHHGHIIIIIHIHEIIIHIHGHIIHIHIGIHIIHIIIIGHHHHHHGIIIHCHHIHHIIIIHIIHHGIIIIHHIIIIIIHHIIHEHIIIIIHIHIIIIIHIHEGIIIIIHHIFEIIIGIIHIIIIIHHHFIHIIIIHIHHHFEHIHIIIIIIIGIHIIIIIIIDDDBD
@HISEQ:969:HM2KJBCX2:2:1102:3845:33322 2:N:0:ACTATGCA
TTCCCTTCTCCGCCCAACTATCCCTATTAATCATTACATCGATCCTAGAAACCAACAAAATAGAATCGGATGTCCTATTTCATTATTCCATGCTAATGTATTCAAGCGTGAGCCTGCTTTAAACACTCTAATTTTTTCAAGGTAACAGTCCTAATTCCCCGTGACACCAAATTAATGGCATTACGGTTCTTTAGAAGGTGAGAAATCAATAATATCAGTACATACCAACGGCATGACCGAAACATTGATCCCGAAATTCAACTACGAGCTTTTTAACTGCAACAACTTTAATATACGCTATTGGAGCTGGAATTACCGCGGCTGCTGGCACCAGACTTGCCCTCCAA
+
BCADBIHIGHHHHIIC@@HFHEH@ECHGHHHHIIIIIIHIEEHIIIGHG?HHIFHIHIHCGHEFHEHCE@HDCEHHHH@GEHIHH?GHFHHG?HHGHFGEHCIHEHIEIIIIIIHHHHHHHGHHGEIHHG?DEEF6CDHFHIHHFGHHHHHHHHIIHIHGIHHHHHHGHIIHGIIHGIHIHEIDHHFIIIIIIIIIH:GIIIIIGIIIIIIIIHHIHHIHHHIIGIIIIIGIIIIHHDIIHGECB<FDEHIIIHEIHIHIIIIHIHIIIIIIHHIHHHG?EGHEIHEHIIIHIIIIHEHIIIIHIHEHFHIIIIIIIIHHHHHIIIIIIIIIIIHIIIHHIHDD@DD
@HISEQ:969:HM2KJBCX2:2:1102:6849:34550 2:N:0:ACTATGCA
TTCCCTTCTCCGCCCAACTATCCCTATTAATCATTACGTCGATCCTAGAAACCAACAAAATAGAATCAAACGTCCTATTTCGTTATTCCATGCTAATGTATTCAAGCGTGAGCCTGCTTTAAACACTCTAATTTTTTCAAAGTAACAGTCCTGATTCCCCATGACACCAAATTAATGACATCATGGTTCGTCAGAAGGTAGGAATCAATAATACCAGTACGTACAATAGCACGACCAATAAATTGATCCCGAAATTCAACTACGAGCTTTTTAACTGCAACAACTTTAATATACGCTATTGGAGCTGGAATTACCGCGGCTGCTGGCACCAGACTTGCCCTCCAA
+
DDDDCIIIIIIIHHDHHHIIIIIIIIIIIIIIIIIIIIIIIIIIHIGHHIIIIIIIHIIHIIHGHHHIIIHHGHHHIIIHIIHIIHIIIIIIIIIIIIHIIHHIIIIIIHIIIIIIIHIIIIIIIIIIIIIIIIIHHHHIIIHIIIIIIIIIIIIIIIIIHIIHHIHIIIIIIIIIIIIIIIHIIIIIHIIIIIHIIIIIIIIHIIIIIIIIHIHIIIIIIIIIIIIIIIIIIIHIIIIIIIIHIIIIIIIIIIIIIIIIIIIIIIIIIIIIIIIIIIIIIIIIIIIIIIIIIIIIIIIIIIIIIIIIIIIIIIIIIIIIIIIIIIIIIIIIIIIIIIIIDDDDD
@HISEQ:969:HM2KJBCX2:2:1102:12643:35106 2:N:0:ACTATGCA
TTCCCTTCTCCGCCCAACTATCCCTATTAATCATTACGTCGATCCTAGAAACCAACAAAATAGGTTCGATCGTCCTATTTCGTTATTCCATGCTAATGTATTCAAGCGCGAGCCTGCTTTAAGCACTCTAATTTTTTCAAAGTAACAGTCCTGTTTCCCCGCAACAACAAATTAATGCCATCACGGTTCTACAAGAAGGAGGGACCAGTGAGGCCAGTGCATACCAGTGGCACGACCAACCTACTGGCCCCGAAATTCAACTACGAGCTTTTTAACTGCAACAACTTTAATATACGCTATTGGAGCTGGAATTACCGCGGCTGCTGGCACCAGACTTGCCCTCCAA
+
DDCCDIIIIIIHIIIHIIIIIIIIIIIIIIIIIIIIIHHIHHIIIIIIHHIIIGHHIHIEHGIIIIIIIIIIIIIHIIGHHIIEFIHIIIIIIIIIIIHHIHIIIIIHIIIIIHHEHHIIIGHIIIIIIIHHHIIHHIHHIIIIIIIIIIIIIIIHIIIIIIIIIIIIIIHIIIIIIIHHHIHIIIIIIIIIIIIIIIIIIHIIIIIIIIIHIHGHIHIIIHIIIIIIIIIIII?IIHIIIIIHHIIIIIHHIIIIHIIIIIIIHIGIIIIIIIIIIIHIIIIIIIIIIIIIGIIGIIIIHIIIIIIIIIIIIIIIIIIGIIIIIIIIIIIIIIIIIGIIIDDDDD
@HISEQ:969:HM2KJBCX2:2:1102:11277:35018 2:N:0:ACTATGCA
TTCCCTTCTCCGCCCCAACTATCCCTATTAATCATTACGTTGATCCTAGAAACCAACAAAATAGAATCGAACGTCCTATTTCATTATTCCATGCTAATGTATTCAAGCGCGTGCCTGCTTTAAACACTCTAATTTTTTCAAAGTAACAGTCCTGACTCCCCACAACATCAAATTAATGACATCATGATTCATCAGAAGGGAGAAATCAATGACATTAGTACGTACCGAAGGCACGACCGACGTATTGATCCCGAAATTCAACTACGAGCTTTTTAACTGCAACAACTTTAATATACGCTATTGGAGCTGGAATTACCGCGGCTGCTGGCACCAGACTTGCCCTCCAA
+
DDDDDIIIIIIIIIIIIIIIHIHIIIHIIIIIIIIIHIIIHIIIGIHIF?CHHHIHHIIIGIGIIIGFHHFGHHIHIEHHIHIHHIIGGHCEHHHIHIHHHIIHIIIIHHIIIIIIIIIHIIHIIIIIIIIIIIIIIHHIIIIHIIIIHHHIIHIIHIIIIIIIIIIHIIIIHIIIIIIIIHIHIIIHHHHHHHIHHHIIHIIIHHHIHIIIHIHIIIIHIIIIIIIIIIIIIIIIIIIIHIHHIHIIIIIIHIIIIIIIIHIIIIIIIIIIIIIHIIIIIIIIIHEIIIIIIIIHIHIIIIIIIIIHIIIHHIIIIIIIIIIIIIIIIIIIIIIIIIIIIIDCDDD
@HISEQ:969:HM2KJBCX2:2:1102:3523:35591 2:N:0:ACTATGCA
TTCCCTTCTCCGCCCAACTATCCCTATTAATCATTACGTCGATCCTAGAAACCAACAAAATAGAATCAAACGTCCTATTTCGTTATTCCATGCTAATGTATTCAAGCGTGAGCCTGCTTTAAACACTCTAATTTTTTCAAAGTAACAGTCCTGATTCCCCATGACACCAAATTAATGACATCATGGTTCGTCAGAAGGTAGGAATCAATAATACCAGTACGTACAATAGCACGACCAATAAATTGATCCCGAAATTCAACTACGAGCTTTTTAACTGCAACAACTTTAATATACGCTATTGGAGCTGGAATTACCGCGGCTGCTGGCACCAGACTTGCCCTCCAA
+
DDDDDIIIIIIIIIIIIIIIIHIIIIIIIIIIIIIIIIIIIIIGHIIIEHIIIIGIIIHHHHHIIIIGHEIIHIIIIIIIIIIHHIIIIIHHIIIGIIIHIHIIIHIIIHIHIIHIIIIIIIIIIIIIIIIIIIIHIIIIIIIHIIIIIHIIIIIIHHHIIIIIIIHIIHIHIIHIIIIHHIIIIIIIIIIIIIIIIIIIIIIIIIIIIIGIHHIIIIIIIIIIIIIIIIIIIIIIIIIIIIIGIIIIIIIIIGIIIIIIIIIIIIIIIIIIIIIIIIIIIIIIIHIIIIIIIIIIIIIIIIIIIIIIIIIIIIIIIIIIIIIIIIIIIIIIIIIIIIIIDDDDD
@HISEQ:969:HM2KJBCX2:2:1102:11190:35741 2:N:0:ACTATGCA
TTCCCTTCTCCGCCCAACTATCCCTATTAATCATTACGTCAATCCTAGAAACCAACAAAATAGGATCAAACGTCCTATTTCATTATTCCATGCTAATGTATTCAAGCGTTAGCCTGCTTTAAACACTCTAATTTTTTCAAAGTAACAGTCCTGTTTCCCTGCAACACCAAATTAATGACATTACAGTTCTTCAAGAAGGAGGAACCAGTAAAGCCAGCACATACCAGAGGCACGACCAACTTACTAATCCCGAAATTCAACTACGAGCTTTTTAACTGCAACAACTTTAATATACACTATTGGAGCTGGAATTACCGCGGCTGCTGGCACCAGACTTGCCCTCCAA
+
DDDDDIIHIIIIIIIIIIIIIIIIIIIIIIIIIHIHIIIIIHIIIIIIIIIHIGIHHIIHHIHIFCGHHIIIIFHIIIIIIHIIIIIHHHIIIIIIIIIHIIIIIHIIIIIIIIIIIIIIIIIIIIIIIIIIIIIIIIIHIIIIIIIIIIIIIIIIIIIIIIIIIIIIIIHEIIIIIIIIIIIIIIIIIIIIIIIIIIIIIIIIIIIIIIIIIIIIIIIIIIIIIIIIIIIIIIIIIIIIIIIHHIIIIIIIIIIIIIIIIIIIIIIIIIIIIIHIIIIIIIIIIIIIIIIIIIIIIIIIIIIIIIIIIIIIIIIIIIIIIIIIIIIIIIIIIIIIIIIIIDDDDD
@HISEQ:969:HM2KJBCX2:2:1102:16137:35549 2:N:0:ACTATGCA
TTCCCTTCTCCGCCCAACTATCCCTATTAATCATTACGTCGATCCTAGAAACCAACAAAATAGAATCAAACGTCCTATTTCATTATTCCATGCTAATGTATTCAAGCGCGAGCTTGCTTTAAACACTCTAATTTTTTCAAAGTAACAGTCCTGATTTCCCGCGACACCAAATTAATGACATCGTGGTTCGTCAGAAGGGAGAAACCAATAATGCTAGTACGTACAAAGTACGACCGACATATTAGTCCCGAAATTCAACTACGAGCTTTTTAACTGCATCAACTTTAATATACGCTATTGGAGCTGGAATTACCGCGGCTGCTGGCACCAGACTTGCCCTCCAA
+
DDDDDIIHIIIIIGIHIIIIIIIIIIIIIIIIIIIIIIIIIIHGHHGHIEHHIHIIGHIHHHHIIIIIIIIIHIIIIIHEHFHIHIIHHGIHIGIIIHHIIIIIIHIIIIHHIIIIIIIIIIIIIHIIIIIIIIGIIIIHIIIIIIIIHIIIIHIIIIIIIHIIIIIIHFHHHHIIIIIIIIIIIIIIHIIIIIIIIIIIIIIIIIIIIIIIIIIIIIIIIHHHIIIIIIIIIIIIIIIHHIHHGGIIIIIIIIIIIIIIIIIIIIIIIIIIIIIIIIIIIIHHIIIIIIIIIIIIIIIIIIIHIIIIIIIIIIIIIIIIIIIIIIIIIIIIIIIIIIIDDDDD
@HISEQ:969:HM2KJBCX2:2:1102:3028:36005 2:N:0:ACTATGCA
TTCCCTTCTCCGCCCAACTATCCCTATTAATCATTACGTCAATCCTAGAAACCAACAAAATAGGATCAACGTCCTATTTCATTATTCCATGCTAATGTATTCAAGCGCGAGCCTGCTTTAAACACTCTAATTTTTTCAAAGTAACAGTCCTGATTCCCCACCACACCAAATTAATGACATGATGGTTCGTCAGAAGGTAGGAATCAGTAACACCAGTACGTACCGAAGGCACGACCAGCGTACTAATCCCGAAATTCAACTACGAGCTTTTTAACTGCAACAACTTTAATATACGCTATTGGAGCTGGAATTACCGCGGCTGCTGGCACCAGACTTGCCCTCCAA
+
DDDDDIIHIIIIIIIIIIIIIIIIIIIIIIIIIIIIIIIIIHHIIIIIHIIIIIIIIIIIHHHIIIIIHIIHIIIIIIIHIIIIIIIIIIIIIIIIIIIIIIHIIIIIIIIIIIIIIIIHIIIIIIIIIIIIIIIHIIIIIIIIIIIIIIIIIIIIIIIIIIIIIIIIIIIIIIIIIIIIIIIIIIIIIIIIIIIIIIIIIIIIIIIIIIIIIIIIIIIIIIIIIIIIIIIIIIIIIIIIIIIIIIIHIIIIIIIIIIIIIHIIIIIIIIIIIIIIIIIIIIHHIIIIIIIIIIIIIIIIIIIIIIIIIIIIIIIIIIIIIIIIIIIIIIIIIIIIIIIIDDDDD
@HISEQ:969:HM2KJBCX2:2:1102:1881:35926 2:N:0:ACTATGCA
TTCCCTTCTCCGCCCAACTATCCCTATTAATCATTACGGTGATCCTAGAAACCAACAAAATAGAATCATGCCGTCCTATTTTATTATTCCATGCTAATGTATTCAAGCAAAATGCCTGCTTTAAACACTCTAATTTTTTCAAAGTAAAGGTCCTGGTTCCCCGCGACACCCAATTAAGGGCATCATGGTTCTCCAGAAGGTGAGAAATTGACTACACCAGTTCATACCCCTTAAGGCACGACCGATGTGTCAATCCCGAAATTCAACTACGAGCTTTTTAACTGCAACAACTTTAATATACGCTATTGGAGCTGGAATTACCGCGGCTGCTGGCACCAGACTTGCCCTCCAA
+
DCDDDIIIIIIIIIIIIIIIIIIHIHIIIIEHIIIIHIGEHHIIIIIGHHIIIHFHEHHIIIHIHHIHIHIHIIIHHHIIIHIIIHIIIHIIHIIEHFHHHFHHHHIGIIIHIHHIIIHHHHHIIIGHHHHGHHHIIIIHHIIIIIIIIIIHGHHH=FIIIIIHHCFHHHHHHIIIHEEHHHIIIHIIIHHIHIIIIIIIHIIIIIIIIIIHHHHHIHEIIIIIIHIHIIIIIIIIIIIIIIIIIIIIHHCIHIIIHHIIIIIIHIIIIIIIIIIIIIIIIIIIIIIHHHIIIIIIIIIHIIIIIIIIIIIIIIIIIIIIIIIIIIIIIIIIIGHIHHIIIIIIHIICDDDD
@HISEQ:969:HM2KJBCX2:2:1102:7711:36551 2:N:0:ACTATGCA
TTCCCTTCTCCGCCCAACTATCCCTATTAATCATTACGTCAATCCTAGAAACCAACAAAATAGGATCGAACGTCCTATTTCATTATTCCATGCTAATGTATTCAAGCGTTAGCCTGCTTTAAACACTCTAATTTTTTCAAAGTAACAGTCCTGTTTCCCTGCAACACCAAATTAATGACATTACAGTTCTTCAGAAAGGAGGAATCAGCGAAGCCAGTGCATACCAGTGGCACGACCAACCTGCTGACCCCGAAATTCAACTACGAGCTTTTTAACTGCAACAACTTTAATATACGCTATTGGAGCTGGAATTACCGCGGCTGCTGGCACCAGACTTGCCC
+
DDDDDHIIIIIIIIIIIIIIIIIIIIIIIHHIIIIHHIIIIIIIHIIIIIIIHIIIFHHIHIHHIIIHIIIIIIIIGIIIHIIIIIIHHHIIIIIIIIIIIIIIHIHIIIIIHIIIIIIIIIIIIIIIIHHHIIIGIIHHHIHIIIHIIIIIIIIIHIGIIIIIIIHIIIIHIIIIIIIIIIIIIIIIIIHIIIIIIIIIIIIIIIIIIIIIIIIIIIIIIIIIIIIIIIIIHIIIIIIGIIIIIIIIIIIIIIIIIIIIIIIIIIIIIIIIIIHIIIIIIIIIIIIIIIIIIIIIIIIIIIIIIIIIIIIIIIIIIIIIIIIIIIIIIIIIIIIIDDDDD
@HISEQ:969:HM2KJBCX2:2:1102:6397:37300 2:N:0:ACTATGCA
TTCCCTTCTCCGCCCAACTATCCCTATTAATCATTACGGTGATCCTAGAAACCAACAAAATAGAACCATGCCGTCCTATTCTATTATTCCATGCTAATGTATTCGAGCAAAAATGCCTGCTTTAAACACTCTAATTTTTTCAAGGTAAAGGTCCTGGATCCGCAAGACACCCAATTAAGGACATCAAGTTTCTCCAGAAGGTGAGAAATCAACAGCGACAGTTCATACCCCTTAAGGCATGACCATCACGTCAATCCCGAAATTCAACTACGAGCTTTTTAACTGCAACAACTTTAATATACGCTATTGGAGCTGGAATTACCGCGGCTGCTGGCACCAGACTTGCCCTCCAA
+
BDDDDIHHIIIIIHIHHHIIIIHIIHHHIHIIIIIHIIGIIHHFHIIEHIIIIIHIIIIIHIHIHIIIH@HHIIHHHHHHHHFHIHHEHHHIHIFIIIIIHGHHIHHHHHHHIIIIHIEGEHHHIHHIIHHIHIIIIIHEHIHHIIIIIIIIIIHHHHHFHFIHHHHHHHGIHHHGHIIHGEHIIIHHHIIIIHIHIHIIIHHIIIIIIIIIIIHIIIIIIIIIIIIIHEIHIIIIIIIIHHHIIIIIHIHGHHHHCEFIIIHIIIIIIHHHFHIIIIIIIHIIIIIIIIIIHHIIHIHHHHIIIIIIIIIIIIIIIHIIIIIIHIIIHIIIIIIIIIIIIIIIIIIICDADB
@HISEQ:969:HM2KJBCX2:2:1102:19161:38123 2:N:0:ACTATGCA
TTCCCTTCTCCGCCCAACTATCCCTATTAATCATTACGTCAATCCTAGAAACCAACAAAATAGGATCAACGTCCTATTTCATTATTCCATGCTAATGTATTCAAGCGCGAGCCTGCTTTAAACACTCTAATTTTTTCAAAGTAACAGTCCTGATTCCCCACCACACCAAATGAATGACATGATGGTTCGTCAGAAGGTAGGAATCAGTAACACCAGTACGTACCGAAGGCACGACCAGCGTACTAATCCCGAAATTCAACTACGAGCTTTTTAACTGCAACAACTTTAATATACGCTATTGGAGCTGGAATTACCGCGGCTGCTGGCACCAGACTTGCCCTCCAA
+
DDDDDIHIIIIHIIIIEHIHHFEHIIIEHIIIIHIIIIIIHIIIIIGEHEHHHHIIIHIIIIHHHHIHIIIEHHHIIHHHGIHHIIEEHEHIIIHIIIIIIHEIHIIIIIIIIHHHGIIIHIIGIIIIIIHHHFHHIIHIIHIIIIIIIIIIIIIIIIIHIIHIIIHHHHGIHHIIIHHIIHIIIIHIIIIIIIIIIIIIIIIIIIIIIIIIHIHIIIIIIIIIIHIIHIIIIIIIIIIIHHHHIIIIIIIHHHHIHIHIIIIIIIIIIIIIIIIIIHGIIIHIHHHIIIIIIIIIIIIIIIIIIIIIIIIIIIIIIIIIIIIIIIIIIIIIHIIIIIIIDDDDD
@HISEQ:969:HM2KJBCX2:2:1102:2452:38816 2:N:0:ACTATGCA
TTCCCTTCTCCGCCCAACTATCCCTTAATCATTACGTCGATCCTAGAAACCAACAAAATAGAATCAAACGTCCTATTTCGTTATTCCATGCTAATGTATTCAAGCGTGAGCCTGCTTTAAACACTCTAATTTTTTCAAAGTAACAGTCCTGATTCCCCATGACACCAAATTAATGACATCATGGTTCGTCAGAAGGTAGGAATCAATAATACCAGTACGTACAATAGCACGACCAATAAATTGATCCCGAAATTCAACTACGAGCTTTTTAACTGCAACAACTTTAATATACGCTATTGGAGCTGGAATTACCGCGGCTGCTGGCACCAGACTTGCCCTCCAA
+
DDDDDIIIIIHIIIIIIIIIHIIIIIIIIIIIIIIIIIIIIGIIHIIHHHHHFHIII?HIGHIIIIIIIIIIIIIIHHIIIIIFHIGHIIIIIIIIIIIHHIGIIGHIIIIIIIIHHIIIIIIIIIIIIIIIHIIHIIIIHIIIIIIIIIIIIIIIHIHIIIIIIIIIIIIIIIIIIIGIIIIIIIIHHHIIIIIIIIIIIIIIIIIIHIIHIIIIIIIHHEIIHIIIIIIIIIIIIHIIIHIIIIIHHIIIIIIIIIIIIIIIIIIIIIIIIIIIIHIIHIHGGHIIIIIIIIIIIIIIIIIIIIIIIIIIIIIIIIIIIIIIIIIIIIIIIIIIIHDDDDD
@HISEQ:969:HM2KJBCX2:2:1102:13592:39183 2:N:0:ACTATGCA
TTCCCTTCTCCGCCCAACTATCCCTATTAATCATTACGTCGATCCTAGAAACCAACAAAATAGGGTCAAACGTCCTATTTCATTATTCCATGCTAATGTATTCAAGCGTGTGCCTGCTTTAAACACTCTAATTTTTTCAAAGTAACAGTCCTGATTCCCCATGACACCAAATTAATGACATCACAGTTCGTCAGAAGGTAGAAATCAATAATACCAGTTCATACCAGAGGCACGACCAATATATTGATCCCGAAATTCAACTACGAGCTTTTTAACTGCAACAACTTTAATATACGCTATTGGAGCTGGAATTACCGCGGCTGCTGGCACCAGACTTGCCCTCCAA
+
DBD@DHHCEHCDHED@FGGHII?CC<FHGCHEGHG?GCFHDDHHEH1C@GHHI@GCGFHHHHIIIIIIHEHHCGHHECGEFEFHHF?EHIGGEC?1DFH@D@GEFHC<GEHCHHGHHHHHIEFIHHFFFE@GHHEHHHHGDEHEHIIHHIHHGHHCIIHHHHFGHHHEHFGCEGHEHIHHGIHGGHDEHHGHHFIHHHHHHIIHFFHHHGIIIHG@CDF9HEHHHEHEIHIHIHIIIIIHGHIHH;HHHDHHHIIHHIIHHHIHHHHHFIGIHHHHEFHHHHIIIHFHIIFHHIIIIIIHGIIIIHIIIIIIHIIIIIIIIIHHIIIIHIIIIHIHEIIHG@@B@@
@HISEQ:969:HM2KJBCX2:2:1102:7817:39575 2:N:0:ACTATGCA
TTCCCTTCTCCGCCCAACTATCCCTATTAATCATTACGTCAATCCTAGAAACCAACAAAATAGGATCAAACGTCCTATTTCATTATTCCATGCTAATGTATTCAAGCGTTAGCCTGCTTTAAACACTCTAATTTTTTCAAAGTAACAGTCCTGTTTCCCCGCAACACCAAATTAATGGCATCACGGTTCTTCAAGAAGGAGGAATCAGCGAGGCCAGTGCATACCATTGGCACGACCAACCTGCTGACCCCGAAATTCAACTACGAGCTTTTTAACTGCAACAACTTTAATATACGCTATTGGAGCTGGAATTACCGCGGCTGCTGGCACCAGACTTGCCCTCCAA
+
DB@@D?GC<FCHE=EEFHHFCHHIFHEHEHH@HHHHHHCHHHHCCF11<FG@FCEHIHICE@<<GHHEHH@HEFHGH@F1DHHIHIG@F@1CCHHHHHGHG?CFHHGGGGEHHHF<CHGHGHHGH@BFHHII<GGGBDHCFHCGHHHHHFEHGFGF?<CDIHEHHHHHHHFHCHEHFCCEHGCIHEGHHHHHGHIIIIHHHGFDHFHIGGHFGCEIIHHHEHHHGFHHHE6CHGD<CHHG<<1FGHCCFC?EGHGHHIHHGCCCEHG0HHIIHHGHHIIHFHHHHH?IIIIHEG/@IHHHGF@CHEHFHEHHHHIHDEEHIHCCHHFHFHHIHIIIIIIHF@@DDB
@HISEQ:969:HM2KJBCX2:2:1102:7586:39280 2:N:0:ACTATGCA
TTCCCTTCTCCGCCCAACTATCCCTATTAATCATTACGTCAATCCTAGAAACCAACAAAATAGGATCGAACGTCCTATTTCATTATTCCATGCTAATGTATTCAAGCGTTAGCTTGCTTTAAACACTCTAATTTTTTCAAAGTAACAGTCCAAATTCCCCGCAACACCAAATTAATGGCATTACGGATCATCAGGAAGGAGGAATCAGTAAGACCAGTACATACCAGGGGCATGACCAATCTACTAGCCCCGAAATTCAACTACGAGCTTTTTAACTGCAACAACTTTAATATACGCTATTGGAGCTGGAATTACCGCGGCTGCTGGCACCAGACTTGCCCTCCAA
+
DDDDDIIIIIIIIIIIHIIIIIIIIIIIIIIIIIIIIIIIIIIIIIIIGIIIIIIIIIIIIIHHHIIIIIIIIIIIHIIIIIIIIIIIIIIIIIIIIIIIIIIIIIIIIIIIIIIIIIIIIIIIIIIIIIHIIIIIIIIIHIIIIIIIIIIIIIIIHIIIIIIIIIIIIIHIIIHIIIIIIIIIIIIIIIIIIIIIIIIIIIIIIIIIIIIIIIIIIIIIIIIIIIIIIIIIIIIIIIIIIIIHII#IIIIIIIIIIIIIIIHIIIIIIIIIIIIIIIIIIIHIIIIIIIIHHHIIIIIHHIIIIIIIIIIIIIIIIIIIIIIIIIIIIIIIIIIIIIIIIDDDDD
@HISEQ:969:HM2KJBCX2:2:1102:4426:40639 2:N:0:ACTATGCA
TTCCCTTCTCCGCCCAACTATCCCTATTAATCATTACGTCGATCCTAGAAACCAACAAAATAGAATCAAACGTCCTATTTCATTATTCCATGCTAATGTATTCAAGCGCGAGCTTGCTTTAAACACTCTAATTTTTTCAAAGTAACAGTCCTGATTTCCCGCGACACCAAATTAATGACATCGTGGTTCGTCAGAAGGGAGAAACCAATAATGCTAGTACGTACAAAGTACGACCAATAAATTAATCCCGAAATTCAACTACGAGCTTTTTAACTGCAACAACTTTAATATACGCTATTGGAGCTGGAATTACCGCGGCTGCTGGCACCAGACTTGCCCTCCAA
+
DDDDDI?GH@G/CGD@CEHEEHIHECHFHIGHHIH?C1<FHH@@01C111<FHCEEHHIHG1FEHCH?G1<E1DC@GHIE1<<CH@GE?D1<D@CGHHEHHCHEHHHCIIHHHF@CHFIFHF@FGBGHEE1FFEHB<F8?HGGGGHFDGEEEEEIHD@DHHHGFIHHEECGHHIICHHHFHHHHFCDBIIHHIIHIHHIHHIHGHFHEHHFHH@CHHCCHHHHFHCIIHHHIHHIIHGIHHIHHHHH<<<1HHEIHCIH@HEIIIGIIHGIHIIHIIIIHEHHEGHHEHHHIHIHIIIHHEIHFHHHGCIHCHGIHIHIIIHEHH@CHHFHIHEHHEDHD@@BD
@HISEQ:969:HM2KJBCX2:2:1102:6959:40255 2:N:0:ACTATGCA
TTCCCTTCTCCGCCCAACTATCCCTATTAATCATTACGTCAATCCTAGAAACCAACAAAATAGGATCAAACGTCCTATTTCATTATTCCATGCTAATGTATTCAAGCGTTAGCCTGCTTTAAACACTCTAATTTTTTCAAAGTAACAGTCCTGTTTCCCTGCAACACCAAATTAATGACATTACAGTTCTTCAAGAAGGAGGAACCAGTAAAGCCAGTACATACCAGAGGCACGACCAACCTACTAATCCCGAAATTCAACTACGAGCTTTTTAACTGCAACAACTTTAATATACGCTATTGGAGCTGGAATTACCGCGGCTGCTGGCACCAGACTTGCCCTCCAA
+
@B@D@HHH@HHDGHIIIIHC1<D<FC1DFCEHCGHCHHH?<CGEEH@<@@H@CFHIH?CFHGCFG@CE?<CC@F=G@<<CGHHHHI@C1<DC<FHHHHFHEDHGCHICG@E<<FCEHEGIHHHGHHG?DHICFAGE?GHHHGFEHGHEEEIHHHE@CHEDG@EG<<CDHHFHHHHEEDEHHIIHIIHGCIHFEFEHIHHHHHHGEIIHHHHHHEIIIIIIHHFHFHGHHDHEIIHGHIIIHHHF<HF?CHFHHHGHHCHEG@HHIHEHGIIHEIIIIIIHIIHDG@@@EHIIHIIHHIIIIHIHIHIIIIIIHIHHDIIIHHEFHHHFCIIHHCECIIIIIDADBD
@HISEQ:969:HM2KJBCX2:2:1102:17542:40658 2:N:0:ACTATGCA
TTCCCTTCTCCGCCCAACTATCCCTATTAATCATTACGTCGATCCTAGAAACCAACAAAATAGAATCAAACGTCCTATTTCATTATTCCATGCTAATGTATTCAAGCGCGAGCTTGCTTTAAACACTCTAATTTTTTCAAAGTAACAGTCCTGATTTCCCGCGACACCAAATTAATGACATCGTGGTTCGTCAGAAGGGAGAAACCAATAATGCTAGTACGTACAAAGAACGACCGACATATTAGTCCCGAAATTCAACTACGAGCTTTTTAACTGCAACAACTTTAATATACGCTATTGGAGCTGGAATTACCGCGGCTGCTGGCACCAGACTTGCCCTCCAA
+
DDDDDIIIIIIIIIIIIIIIIIIIIIIIIIIHIIIIIIIIIIIIIIIHIIIIIIIIICFHIIIIIIIIIIIIIIIIIIIHIIIIIIIIGIIIIIIIIIIIIHIIIIIIIHIIIIIIIGIIHIIHIIIIIIIIIIHIIIIIHIIIIIIIIIIIIIIIIIHHHHHHIHHIIIIIIIIIIHIIIIIIIIIIIIHHIIIIIIIIIII<IIIIIIIHIIIIIIIIHIIIIIIIHHIIIIIIIIIIHIHIIIIHIIIIIHIIIIIIIIIIIIIIIHHHIHIIIIIIIIIHHIIIIIIIIIIIIIIIIIIIIIIIIIIIIIIIIIIIIIIIIHIIIIIIIIIIHIIDDDDD
@HISEQ:969:HM2KJBCX2:2:1102:12863:39915 2:N:0:ACTATGCA
TTCCCTTCTCCGCCCAACTATCCCTATTAATCATTACGTCGATCCTAGAAACCAACAAAATAGAATCAAACGTCCTATTTCATTATTCCATGCTAATGTATTCAAGCGTGAGCCTGCTTTAAACACTCTAATTTTTTCAAAGTAACAGTCCTGATTCCCCACAACACCAAATAAATGACATCATGGTTCGTCAGAAGGGAGAAACCAACAATGCCAGTACGTACCTAGGCACGACCGACATGATGGTCCCGAAATTCAACTACGAGCTTTTTAACTGCAGCAACTTTAATATACGCTATTGGAGCTGGAATTACCGCGGCTGCTGGCACCAGACTTGCCCTCCAA
+
DDDD@GGHHHIIIIIIIIIIHIIHIIIIIIIIIHIHHHHHIIHHHIHIIIIIIIIIIHIHIFE<GHHIIGFDHIIIHIHIEHIIHIIIIEEHHHIIHHHHIHFHHEF@GDEC?FHHHEHHFHHIIFHHHH?@GHEHECEHFGHHHIFHIHIHGFIGCCADGH:HIGEHDGEHHIHHGGHIHHIIECCFHHHHIE@@F@F<<DCGHEHG0HEF1<6CC8A<E<B%BAF<08A@0/>D7D3?HEF<8CG@<EFF@CFC1ED<0E0HF10F1C<<1<1111C@C<C?EHEC1<0<</1EG?HEHHG?F<<<1?@C<<<</11?CG<<11@<@<?HCG@HEC0C@B?D@
@HISEQ:969:HM2KJBCX2:2:1102:12867:41025 2:N:0:ACTATGCA
TTCCCTTCTCCGCCCAACTATCCCTATTAATCATTACGTCGATCCTAGAAACCAACAAAATAGAATCAAACGTCCTATTTCATTATTCCATGCTAATGTATTCAAGCGCGAGCTTGCTTTAAACACTCTAATTTTTTCAAAGTAACAGTCCTGATTTCCCGCGACACCAAATTAATGACATCGTGGTTCGTCAGAAGGGAGAAACCAATAATGCTAGTACGTACAAGGTACGACCGACATATTAGTCCCGAAATTCAACTACGAGCTTTTTAACTGCAACAACTTTAATATACGCTATTGGAGCTGGAATTACCGCGGCTGCTGGCACCAGACTTGCCCTCCAA
+
DDDDDIIIIIIIIIIIIIIIIIIIIIIIIIIIIIIIIIIIIIIHIIHIIIIIIGGIIIIIIIIHIIIIIIIIIIIIIIIIIGHIIIIIIIIIHIIIIIIIIIHIIIIIIIIIIHIIIIIIIHIIIIIIIIIIIIIIIIIIIIIIIIIIIIIIIIIIIHIIIIIIIIIIIIIIIIIIIIIIIIIIHIHIIIIIIIIIIIIIIIIIIIIIIHIIIIIIIIIIIIIIIIIIIIIIIIIIIIIIIIHIIIIIIIIIIIIIIIIHIIIIIIHIIIIGIIIIIIIIIIIIIIIIIIIIIIIIIIIIIIIIIIIIIIIIIIIIIIIIIIIIIIIIIIIIIIIIIIIDDDDD
@HISEQ:969:HM2KJBCX2:2:1102:9235:40978 2:N:0:ACTATGCA
TTCCCTTCTCCGCCCAACTATCCCTATTAATCATTACGTCAATCCTAGAAACCAACAAAATAGGATCGAACGTCCTATTTCATTATTCCATGCTAATGTATTCAAGCGTTAGCCTGCTTTAAACACTCTAATTTTTTCAAAGTAACAGTCCTGTTTCCCTGCAACACCAAATTAATGACATTACAGTTCTTCAGAAAGGAGGAATCAGCGAAGCCAGTGCATACCAGTGGCACGACCAACCTGCTGACCCCGAAATTCAACTACGAGCTTTTTAACTGCAACAACTTTAATATACGCTATTGGAGCTGGAATTACCGCGGCTGCTGGCACCAGACTTGCCCTCCAA
+
DDDDDIIIIIIIIIHIIIIIIIIIIIIIIIIHIIIIIIIIIIIIIHIIHIIIIIIIIFIIIIIIIIIIGIIIIIIIIIIIHIIIIIIHIHIHHIIIIIIIIIIIIIIIIIIHIHIIIIIIIIIIHIIIHIIHIIIIIIIIIIIIIIIHGIIHIHIIIIIHGIIIHHHIIHHHHIIIIIIIIIIIIIIIIIIIIIIIIIIIIIIIIIIIIIIIIIIIIIIIIIIIII=IIIIIIIIGIIIIIHIHGIIIIIIIIIIIIIIIIIIIIIIIIIIIIIHIIIIIIIIIIIIIIIIIIIIIIIIIIIIIIIIIIIIIIIIIIIIIIIIIIIIIIIIIIIIIIIIIIDDDDD
@HISEQ:969:HM2KJBCX2:2:1102:2512:41490 2:N:0:ACTATGCA
TTCCCTTCTCCGCCCAACTATCCCTATTAATCATTACGTCAATCCTAGAAACCAACAAAATAGGATCAAACGTCCTATTTCATTATTCCATGCTAATGTATTCAAGCGTTAGCCTGCTTTAAACACTCTAATTTTTTCAAAGTAACAGTCCTGTTTCCCTGCAACACCAAATTAATGACATTACAGTTCTTCAAGAAGGAGGAACCAGTAAAGCCAGTACATACCAGAGGCACGACCAACCTACTAATCCCGAAATTCAACTACGAGCTTTTTAACTGCAACAACTTTAATATACGCTATTGGAGCTGGAATTACCGCGGCTGCTGGCACCAGACTTGCCCTCCAA
+
DDDDDIIIIIIIIIIIIIIIIIIIIIIIIIIIHIIHIIHIIIIHIIIIHIIIIIIIHIHIIIIIIHIIIIIGHIIHIIIIIIIIIIIIIIHHHIIIIIIIIHIIIIIIIIIIIIIIHHIIIHHIHIHIHIIIIIIIIIIIIIHHIHIIIIIIIIIIIIIIIIIIIIIIIIIIIIIIIIIIIIIIIIIIHIIIIIIIIIIIIIIIIHIIIIIIIIIIIIIIIIIIIIIIIIIIIIIIIIIIIIHHGIIHIIIIIIIIIIIIIIIIIIGIIIIIIIIIIIIIIIIIIIIIIIIIIIIIIIIIIIIIIIIIIIIIIIIIIIIIIIIIIIIIIIIIIIIIIIIIIDDDDD
@HISEQ:969:HM2KJBCX2:2:1102:1562:41770 2:N:0:ACTATGCA
TTCCCTTCTCCGCCCAACTATCCCTATTAATCATTACATCGATCCTAGAAACCAACAAAATAGAATCGGATGTCCTATTTCATTATTCCATGCTAATGTATTCAAGCGTGAGCCTGCTTTAAACACTCTAATTTTTTCAAGGTAACAGTCCTAATTCCCCGTGACACCAAATTAATGGCATTACGGTTCTTTAGAAGGTGAGAAATCAATAATATCAGTACATACCAACGGCATGACCGAAACATTGATCCCGAAATTCAACTACGAGCTTTTTAACTGCAACAACTTTAATATACGCTATTGGAGCTGGAATTACCGCGGCTGCTGGCACCAGACTTGCCCTCCAA
+
BDDADFHIIIIIIIIHIIIIIIIIIIIIIIIIHIIIHHIEEHIEHHIHIHIIIIIIGHFHHEHIIHIEHFHHHHHHIGHHHHHEHEFHHHCC?1DHHIHHGDGEIFHIIIIHHEHHIHIHIHHHGHADFHHCHF@HFGHHIIIIIIIIIIIIIIHIHGIIIIIIHIFGHIIIIIIIIIIIIIIHIIIIHIIIIHIIHIIHGFDHIHEIIIIIIIH;GIHHHIHIGIHEIIIIIIIIHHIHIIFCGDFDHHHHIHHEHIHGIIIIIIIIIHIIGIHHIIIGIIHIIIIIHCIIHIHHHHIIIIIIIIIIIIIIIIIIIIIIIIIHHHIHHIIIHIHIHIIIIHB@@DD
@HISEQ:969:HM2KJBCX2:2:1102:4150:42027 2:N:0:ACTATGCA
TTCCCTTCTCCGCCCAACTATCCCTATTAATCATTACGGTGATCCTAGAAACCAACAAAATAGAACCATGCCGTCCTATTCTATTATTCCATGCTAATGTATTCGAGCAAAAATGCCTGCTTTAAACACTCTAATTTTTTCAAGGTAAAGGTCCTGGATCCGCAAGACACCCAATTAAGGACATCAAGTTTCTCCAGAAGGTGAGAAATCAACAGCGACAGTTCATACCCCTTAAGGCATGACCATCACGTCAATCCCGAAATTCAACTACGAGCTTTTTAACTGCAACAACTTTAATATACGCTATTGGAGCTGGAATTACCGCGGCTGCTGGCACCAGACTTGCCCTCCAA
+
DDDDDIIIIIIIIIIIIIIIIIIIIIIIIIIIIIIIIIIIIIIIIIGIIIIIIHHIIGIIIIIIIHIIIIIIIIIIHIIIIIIIIGIIIIIIIHIIIIIIHGHIHHHHIIIIIIIHHIIIIIIHHIHHHIIIIIIIHHIIGHIIIIIIHIHHGHHIIIHIIHIIIHHHGHIIIIFHIIHHIIIIIIIIIIIIHIIIGIIIIHHIIIIIIIIIIIIIIIIIIIHIIIHIIIIHHIIHIIIIIIHIIIHIIIHHHDHIIGIIIIIIIIIIHHHIIIIIIIIIIIIIIIIIIGIIIHHHHHFIHGHIIIIIGHIIIIIHHIIIIHGIIIIIIIIIIIIIIIIIIIIIIIIIBDDDD
@HISEQ:969:HM2KJBCX2:2:1102:8676:41930 2:N:0:ACTATGCA
TTCCCTTCTCCGCCCAACTATCCCTATTAATCATTACGTCGATCCTAGAAACCAACAAAATAGGGTCAAACGTCCTATTTCATTATTCCATGCTAATGTATTCAAGCGTGAGCCTGCTTTAAACACTCTAATTTTTTCAAAGTAACAGTCCTGATTCCCCGCGACACCAAATTAATGACATCACGGATCTTCAGAAGGGAGAAACCAGTGACACCAGTGCATACCAAAGGCATGACCAGCGTACTGATCCCGAAATTCAACTACGAGCTTTTTAACTGCAACAACTTTAATATACGCTATTGGAGCTGGAATTACCGCGGCTGCTGGCACCAGACTTGCCCTCCAA
+
DDDDDIIIIIIIIIHIIIIIIIIIHIIIIIIIIIIIIIIIIHIHHIHHGIIIIIIIHIIIHHHIIIIHIIIIHIIIGIIIIIIIIIIFHHIIIIHIIIIIIIIIIIIIIIIIIIIIIIIIIIIIIIIIHIIIIIIIIHHHIIIIIIIIIIIIIHIIIIIIIIIIIIHIIIHHIIHIIIIIHIIIIHIIHIIIIHIIIHIIIIIIIIIIIIIIIIIIIIIIIIIIIIIIIIIIIIIIIIIIIIHGDHIIIIIIIIIIIIIIIIHHGIIIIIIIIIHIIIIIIIIIHIIHHIIIHHIIIHIHHIHIIIIIIIIIIIIIIIIIIIIIIIIIIIIIIIIIIIIIIDDDDD
@HISEQ:969:HM2KJBCX2:2:1102:16300:41981 2:N:0:ACTATGCA
TTCCCTTCTCCGCCCAACTATCCCTATTAATCATTACATCGATCCTAGAAACCAACAAAATAGAATCGGATGTCCTATTTCATTATTCCATGCTAATGTATTCAAGCGTGAGCCTGCTTTAAACACTCTAATTTTTTCAAGGTAACAGTCCTAATTCCCCGTGACACCAAATTAATGGCATTACGGTTCTTTAGAAGGTGAGAAATCAATAATATCAGTACATACCAACGGCATGACCGAAACATTGATCCCGAAATTCAACTACGAGCTTTTTAACTGCAACAACTTTAATATACGCTATTGGAGCTGGAATTACCGCGGCTGCTGGCACCAGACTTGCCCTCCAA
+
D@DD@GHIICFDGHDEFEGD1DGGHHHIIIIIIHID<DFGHHI@EHHH?CGHECCEHHIGH1DGHIGEE@EHHFHD<GHHE<DHHIIIIIIIIIHGFHHIEHIHHHHHGGFCIHHHEIIGIHHHIIHHHICHHHEGHHHEFHHIIHFF@GIIHGHHIIHHHIHIIIGIHEHHIHHHIHIHHIIIHFIIHHIHHIHIIHGGHCIIIIHIIIHGHGAHHEHHHIIIIIIIIIHHIIGIIHIIIIIHHGHCDGHIHIIHHHHIIHHIHHHIHEIIHHIIIHFIIIHHIHHHHIIIIHIIIHHIIHHHHHHIHHIHGIIIIIHHCHHIIIIHEIHEHHHHGHIHIHAADBD
@HISEQ:969:HM2KJBCX2:2:1102:16705:42039 2:N:0:ACTATGCA
TTCCCTTCTCCGCCCAACTATCCCTATTAATCATTACGTCGATCCTAGAAACCAACAAAATAGGATCGAACGTCCTATTTCATTATTCCATGCTAATGTATTCAAGCGTTAGCTTGCTTTAAACACTCTAATTTTTTCAAAGTAACAGTCCAAATTCCCCGCAACACCAAATTAATGGCATTACGGATCATCAGGAAGGAGGAATCAGTGAGACCAGTACATACCAGAGGCATGACCAATCTACTAACCCCGAAATTCAACTACGAGCTTTTTAACTGCAACAACTTTAATATACGCTATTGGAGCTGGAATTACCGCGGCTGCTGGCACCAGACTTGCCCTCCAA
+
DDDDDIIIIIIIIIIIIIIIIIIIIIIIIIIIIIIIIIIIIGIIIIHFHHHIIIIIIIIHIIIHIIIIIIIHHHIIIIIHIHIIIIIIIIHIIHGIIIIIIIIIIIIIIIHHIIIIIHIIIHIHIIIIIHIIIIIIIIIIHIHIIIIIHFIIIHHIHHIIIIIIHIIIIIIIIIIIIIHHIIIIIIIIIIIIIIIIIIIIIIIHIIHIIIIHIHIIIIIIIIIIIIIIIHIIIIIIIIIIIIIHGHHGIIIIIIIIIIIIIIIIIIIIIIIIIIIIIIIIIHIIIIIIIIIIIHGIIIHIHIIIIIIIIIIIIIIIIIIIIIIIIIIIIIIIIIIHIIIIIDDDDD
@HISEQ:969:HM2KJBCX2:2:1102:14440:41450 2:N:0:ACTATGCA
TTCCCTTCTCCGCCCAACTATCCCTATTAATCATTACTTCAGTCCTAGAAACCAACAAAATAGAACTAAAGTCCTATTCCATTATTCCATGCTAATATATTCAAGCAAACATGCCTGCTTTAAACACTCTAATTTTTTCAAAGTAAAAGTCTTGGATCCCTAGCGCACTCAATTAAGAGCACACTAGTTCCCCAAAAGGAAAAGCCCAAAGTTGCAGTACAAACCTTTCGGTTGACGGCAACTATAAGCCCAAAATTCAACTACGAGCTTTTTAACTGCAACAACTTTAATATACGCTATTGGAGCTGGAATTACCGCGGCTGCTGGCACCAGACTTGCCCTCCAA
+
DCDADIHHHIEHIIIIGHIHGHHHHIHHIIIIHIHEEEEHHFIIIIGIIHIHIIHFH11FGHGHIIGIIHCGEIHIIIIIIIIFHHIICGEFHH?FIHHHHHHHHIGHHHIIIIHIGHHHHFCHIIHHHHHHHIGIHHIHIIHIHIHHHIHIHFHHHHHHGHEDGHHHCHHIHEGIIIIIIIHHHGIIIIIIIIIIHIIGIIIIIIIIIIHHFHHIIIIIHHFHIHHCHEHIIHHIIIHHHIHIHGCHEEFHHIIHHE@HIHIHHHIHHIIIIIIIIIIIIIIIHFEHHIIHHHHIIIHHIIHGIHIIIIIIIIHDIHIIIIIIIIHHGIHGIHHGIGIHCDDB@@
@HISEQ:969:HM2KJBCX2:2:1102:10906:41705 2:N:0:ACTATGCA
TTCCCTTCTCCGCCCAACTATCCCTATTAATCATTACGGTGATCCTAGAAACCAACAAAATAGAACCATGCCGTCCTATTTTATTATTCCATGCTAATATATTCAGGCACTAGCCTGCTTTGAGCACTCTAATTTTTTCAAGGTAATAGTCCTGCTTCCCCAACGCACCAAGTGAATGGCATGCTGGTTATTCAGAAGGTAAGAACCCACCACACCAGTACGGACAGTGAAGCCCGACCGATGGACAGATTCCGAAATTCAACTACGAGCTTTTTAACTGCAACAACTTTAATATACGCTATTGGAGCTGGAATTACCGCGGCTGCTGGCACCAGACTTGCCCTCCAA
+
DDDDDIHIHFHHHHIIIIIIIHIHIHIIIIIIIIIIIIIIIGHHIHIIHIHIIIIHHHHHIIHIIIIIIGIIIIIIIIIHHIIIHIIIGHIIHIIIIGIIHIIIIIHHIIIIIHIIIIIIIIIIIIIIIIIIHIIIIIIIIIIIIIIIIHIIIIIIIHIIIIHIIHIIIIIIIIIIIIIIIIIIIIIIIIIIIIIIIIHIIIIIIIIIIIIIIHIIIIIIIIIIII=IIIIIIIIIIIIIIIIIIHFIIIIIIIIIIIIIIIIIIIIIIHHIIIIIHIHIIIIIIIIIIIIIIIIIIIIIIIHIIIIIIIIIIIIIIIIIIIIIIIIIIIIIIIIIIIIIIIIDCDDD
@HISEQ:969:HM2KJBCX2:2:1102:11215:42761 2:N:0:ACTATGCA
TTCCCTTCTCCGCCCAACTATCCCTATTAATCATTACGTCGATCCTAGAAACCAACAAAATAGAATCAAACGTCCTATTCCGTTATTCCATGCTAATGTATTCAAGCGTGAGCCTGCTTTAAACACTCTAATTTTTTCAAAGTAACAGTCCTGATTCCCTAAAACACCAAATTAATGGCATTATAGTTCGTCAGAAAGGAGAAACCGATTATACCAGTACGTACAATAGCACGACCAGTAAGCCGGTCTCGAAATTCAACTACGAGCTTTTTAACTGCAACAACTTTAATATACGCTATTGGAGCTGGAATTACCGCAGCTGCTGGCACCAGACTTGCCCTCCAA
+
DDDDDIIIIIIIIIIIIIIIIHIIIIIIHIHIIIIIIIIIIIIIHIHIGIIIIIIIIIIHHHHHHIIIIIIIIIIIIIIHIIIIIIIIIIIIIIIIIHIIIIIHIIHHIIIIIIIIIIIIIIIIIHIHIIIIIIIIIIIIIIIIIIIIIIIIIHIIIIIIIIIIIIIIHIIHIIIIIIHIIIIIIIIIIIIIIIIIIIIIIIIIIIHIIIIIHIIIIIIGIIIIIIIIIIIIIIIIIIIIIIHHIIIIIIHIIIIIIIIIIIIIIIIIIIIIIIIIIIIIIIIIHIIIIIIIIIIIIIIIIIIIIIIIIIIIIIIIIIIIIIIIIHIIIIIIHIIIIIIIDDDDD
@HISEQ:969:HM2KJBCX2:2:1102:11904:43419 2:N:0:ACTATGCA
TTCCCTTCTCCGCCCAACTATCCCTATTAATCATTACGTCGATCCTAGAAACCAACAAAATAGAATCAAACGTCCTATTTCGTTATTCCATGCTAATGTATTCAAGCGTGAGCCTGCTTTAAACACTCTAATTTTTTCAAAGTAACAGTCCTGATTCCCCATGACACCAAATTAATGACATCATGGTTCGTCAGAAGGTAGGAATCAATAATACCAGTACGTACAATAGCACGACCAATAAATTAATCCCGAAATTCAACTACGAGCTTTTTAACTGCAACAACTTTAATATACGCTATTGGAGCTGGAATTACCGCGGCTGCTGGCACCAGACTTGCCCTCCAA
+
DDBDDIIHIIHIHIIIIHIIIHHIIIIIIIIIIIIIIIIIIIIIIIIHIIIIIIIIIIIIEHGHHIIIHIGIIIIIIHIIIIIHHIIIHIHIIIHIIIIHHEGHIIIHHIHIIIIIIGHHIHHIIIIHIIIIIIIIIIIIIIIIIIIIIIIIIIIIIIIIIIIIIIIIIIEGHIIIIIIHIIIHIIIIIIIIHIIIIIIIHIIIIIIIIIH;GIIIIIHIIIIIIIIIIHIIIIIIIIIIIIIHIIIIIIIIIIIIHGIIIIIHIIIIIIIIIIIIIIGIIIHIIIIIIIIIIIIIIIIIIIIIIIIHHIIIIIIIIIIIIIIIIIIIIIHIIGIIIHHIDDDDD
@HISEQ:969:HM2KJBCX2:2:1102:8918:43927 2:N:0:ACTATGCA
TTCCCTTCTCCGCCCAACTATCCCTATTAATCATTACATCGATCCTAGAAACCAACAAAATAGAATCGGATGTCCTATTTCATTATTCCATGCTAATGTATTCAAGCGTGAGCCTGCTTTAAACACTCTAATTTTTTCAAGGTAACAGTCCTAATTCCCCGTAACACCAAATTAATGGCATTACGGTTCTTTAGAAGGTGAGAAATCAATAATATCAGTACATACCAACGGCATGACCGAAACATTGATCCCGAAATTCAACTACGAGCTTTTTAACTGCAACAACTTTAATATACGCTATTGGAGCTGGAATTACCGCGGCTGCTGGCACCAGACTTGCCCTCCAA
+
DDDDDIIIIIIDHIIIHHIIHIHHIIIIIIIIIIIIIIHIIIIHIIIGIIHIHIIIHIIIIIIIIIIHHHCHHHHIIIIGIIIIIIHIIHIGIIIIIIHIIIIIIIIIIIIIIIHHIIIIIHIIIIIIIHIIIIIIIIIIIIIIIIIIIIIIIIIIIIIGIIIIIIIIIIIIIIIIIIIIIIIHIIIIIIIIIIIIIHIIIIIIIIIIIIIIHIIIIIIIIIHHIIHIHIIIHIIGHIIIIIIIHGHHDHIIHIIIIIIIIIIIIIIIIIIIIIHHIIIIIIIIIIIIIIIIIIIIIIIIIHIIIIIIIIIIIIIIIIHIIIIIIIIIIIIIIIIIIIIIIIDDDDD
@HISEQ:969:HM2KJBCX2:2:1102:15345:44462 2:N:0:ACTATGCA
TTCCCTTCTCCGCCCAACTATCCCTATTAATCATTACATCGATCCTAGAAACCAACAAAATAGAATGCGATGTCCTATTTCATTATTCCATGCTAATGTATTCAAGCGTGAGCCTGCTTTAAACACTCTAATTTTTTCAAGGTAACAGTCCTAATTCCCTATAACATCAAATAAATGACATTATAGTTCTTTAGAAGGTGAGAACCAATAAAATCAGTACATACCAAGGCATGACCAACTAATTGATCCCGAAGTTCAACTACGAGCTTTTTAACTGCAACAACTTTAATATACGCTATTGGAGCTGGAATTACCGCGGCTGCTGGCACCAGACTTGCCCTCCAA
+
DDDDDIIIIIGIIDHIIIHIIGFHIGIHIHIIIIIIIIIIIIIHHIIIHHIIHHHIIGEEHHHHHIHIIGHHH1FHHHGHIIIIGHICFIIEGIIIHIIIIIHHHHHFHGIIIIHHIIIIIIHIHFIIHHIIIIIIIHIIIHIIIIIHHHIIIIIIIIIIHHIHHIHIIHHIIHIIIIHIIIIHIIHIHIIIIIIIH:HHGHHHGHHIIIIIIIIIIIIIIIHIIIIIIIIIIIIIIIIIIHHDIGIIIIIIIIIIIIIIHIIIIIIIHIIIIIIIIIIIHIIIIIIIIIIIIIGIIIIIIIIIIIIIIIIIIIIIIIIHHIIIIIIIIIIIIIHIIIIIDDDDD
@HISEQ:969:HM2KJBCX2:2:1102:11020:44500 2:N:0:ACTATGCA
TTCCCTTCTCCGCCCAACTATCCCTATTAATCATTACGTCAATCCTAGAAACCAACAAAATAGAATCGGATGTCCTATTTCATTATTCCATGCTAATGTATTCAAGCGTGAGCCTGCTTTAAACACTCTAATTTTTTCAAGGTAACAGTCCTAATTCCCCGTAACACCAAATTAATGGCATTACGGTTCTTTAGAAGGTGAGAAATCAATGATAACAGTGCGTACCAACGGCATGACCGAAATATTGATCCCGAAATTCAACTACGAGCTTTTTAACTGCAACAACTTTAATATACGCTATTGGAGCTGGAATTACCGCGGCTGCTGGCACCAGACTTGCCCTCCAA
+
DDBDDIIIIGIHIIIIIHHHIIIIIIIIIIIIIIIHIHIHHIHHIIIIGHHIIIIC@GHIIIHHEHIHGCHIHHIIIIHIIIIIHIIIGHHGHIIIEFHGHGHHHIHHIIIGHHIIIIIIGBAHHHHHCEHIIIHIHIIEHFIHIIIIIHHHHHHHEHDGHFCHHIIHIIIHIIIHIGIIIIIIHHHHHIHIIIIIIIIIIIGIIIIIIIIIHHGIIIIHIIIIIIIIIH=IIIIIIII>IIIHH@IIIIIIIIIHFIIIIIIIIIIIHHHIIIIHIIHHHHHIIIIIGIIHEFIIIHHHGHHFHHIHHHHHHIIIIIIIIHHIIHIIIIHHIIIIIIIHHHDDDBD
@HISEQ:969:HM2KJBCX2:2:1102:9893:43450 2:N:0:ACTATGCA
TTCCCTTCTCCGCCCAACTATCCCTATTAATCATTACGGTGATCCTAGAAACCAACAAAATAGAATCAGTCCGTCCTATTTCATTATTCCATGCTAATGTATTCAGACGTTAGCCTGCTTTAAACACTCTAATTTTTTCAAAGTAACAGTCCTGATTTCCCATCACACCAAATAAATGGCATGAAAGTTCCTCAGAAGGTAGAGATTCATCTCACCAGTGCAGACAATTAAGCCTGACCAATGGGTAAACCCCGAAGTTCAACTACGAGCTTTTTAACTGCAACAACTTTAATATACGCTATTGGAGCTGGAATTACCGCGGCTGCTGGCACCAGACTTGCCCTCCAA
+
DDDDDIHIIIIIIIIIIGIIHIIIIIIIIIIHHHIIIIIIGIIIIIHEHHHIHIIIIIHHIIIHIHIFEHHHHIIIIIHIIIIIIIHHHIIIIHHIHHIHIHHHIIIIIIIIIIIIIIIIIIHIHHIHHIIIIIIIIIIIIFIGIHIIIHHIIIIHHHHIIIIIIIIIIIIIIIIIIIHIIIIIIIIIIIIIIIIIIIIIHIIIIIIHIIIIIIIIIIIIIIIIIIIIIIIHFHHIIIIIIHGIHGDIHIIIIIIIIIIIIIIIIIIIIIIIIIIIHIIIIIHHIIIIHIIIIIIIIIIIIIIIIIIIIIIIIIIIIIIIIIIIIIIIIIIIIIIIIIIIIIHBDDDB
@HISEQ:969:HM2KJBCX2:2:1102:11702:44367 2:N:0:ACTATGCA
TTCCCTTCTCCGCCCAACTATCCCTATTAATCATTACGTCGATCCTAGAAACCAACAAAATAGAATCAAACGTCCTATTTCATTATTCCATGCTAATGTATTCAAGCGCGAGCCTGCTTTAAACACTCTAATTTTTTCAAAGTAACAGTCCTGATTTCCCACGACACCAAATTAATGACATCGTGGTTCGTCAGAAGGTAGGAATCAATTTGACCAGTACGTACCGAGGCACGACCGATCAACTGATCCCGAAATTCAACTACGAGCTTTTTAACTGCAACAACTTTAATATACGCTATTGGAACTGGAATTACCGCGGCTGCTGGCACCAGACTTGCCCTCCAA
+
DABDDH@@<GE<HCFHHHIIIIHFGHHEHHIG1<<<FEGHHIECHIHHHHIIIHHHHFHH1FHHIHHFICH@@FHIIII@DHHIIHIIII?@GHEEIIIHHGFHCHDHDGHIHIIIHHHHHHHGIGIHGHHHIIHGHHHIHIHIIIHIFHHHIIIHHHHIIIHHHHHIIIHIGIIIHHFIHHHIIIHHGIIIIIHHI;HIIIIIHIIIHIIHHIIHHGEHHHHHAIHHIHHIIIHIIHIIIHGCIIIHIIHIIHFFIIIIIIIIIIIHHIIIHHIHIIHHGHHHHHIIIIIHIIHIIHHHIIIHIIIIIHGIIIIIHIHIIIIIHHHEIIIIIIIIIIIHDAADD
@HISEQ:969:HM2KJBCX2:2:1102:11918:44251 2:N:0:ACTATGCA
TTCCCTTCTCCGCCCAACTATCCCTATTAATCATTACGTCGATCCTAGAAACCAACAAAATAGAATCAAACGTCCTATTTCATTATTCCATGCTAATGTATTCAAGCGTGAGCCTGCTTTAAACACTCTAATTTTTTCAAAGTAACAGTCCTGATTCCCCACAACACCAAATAAATGACATCATGGTTCGTCAGAAGGGAGAAACCAACAATGCCAGTACGTACCGAGGCACGACCGACATGATGGTCCCGAAATTCAACTACGAGCTTTTTAACTGCAGCAACTTTAATATACGCTATTGGAGCTGGAATTACCGCGGCTGCTGGCACCAGACTTGCCCTCCAA
+
DDDDCIIIIIIIIIIIIIIIIIIIIIIIIIIIIIIIIIIIIIIIIIIIHGEHIIHIIIIIHHHHHHIIIIIHIHIIHIIIIIIIIIIIGIIIIIIIIIIIIIHIIIIIIIIIIIIIHGIIIIHHIIIIIIIIIIIIIIIIIIIIIIIHHHIIIIIIIIIIIIIIIIIIIIIIIIIIIIIIIIIIIIIIIIIIIIIIIIIIIIIIHIIIIIIIIHIIIIIIIIIIIIIIIIIIIIIIIIIIIIIGIIIIIHIIGIIIIIIIIHIIIIIIIIIIIIIIIIIIIIIIIIIIIIIIIIIIIIHHIIIIIIIIIIIIIHIIIIIIIIIIIIIIIIIIIIIIIHIIDDDDD
@HISEQ:969:HM2KJBCX2:2:1102:12766:45374 2:N:0:ACTATGCA
TTCCCTTCTCCGCCCAACTATCCCTATTAATCATTACATCGATCCTAGAAACCAACAAAATAGAATCGGATGTCCTATTTCATTATTCCATGCTAATGTATTCAAGCGTGAGCCTGCTTTAAACACTCTAATTTTTTCAAGGTAACAGTCCTAATTCCCCGTGACACCAAATTAATGGCATTACGGTTCTTTAGAAGGTGAGAAATCAATAATATCAGTACATACCAACGGCATGACCGAAACATTGATCCCGAAATTCAACTACGAGCTTTTTAACTGCAACAACTTTAATATACGCTATTGGAGCTGGAATTACCGCGGCTGCTGGCACCAGACTTGCCCTCCAA
+
DDDDDIIIIIIIIIIIIIIIIIIIIIIIIIIIIIIIIIIIIIIIIIFIIIIIIIIIIIIHIIGHIHIHHFHHIIIIIIIIIIIIIHIIIIIIIIIIIIIIIHIIIHIIIIIIHIIIIIIIIIIIIIIIIIIIIIIIIIIIIIIIIIIIIIIIIIIIIIIIIIIIIIIIIIIHIIIIIIIIIIIIIIIIIIIIIIIIIIIIIIIIIIIIIIIIHIHIIIIIIIIIIIIIIIHIIIIIIHIIIIIHHDIIIIIIIIIIIIIIIIIIIIIIIIIIIIIIIIIIIIIIIIIIIIIIIIIIIIIIHHIIIIIIIIIIIIIIIIIIIIIIIIIIIIIIIIIIIIIIIIDDDDD
@HISEQ:969:HM2KJBCX2:2:1102:4402:45776 2:N:0:ACTATGCA
TTCCCTTCTCCGCCCAACTATCCCTATTAATCATTACGTCGATCCTAGAAACCAACAAAATAGAATCAAACGTCCTATTTCGTTATTCCATGCTAATGTATTCAAGCGTGAGCCTGCTTTAAACACTCTAATTTTTTCAAAGTAACAGTCCTGATTCCCCAAGACACCAAATTAATGACATCATGGTTCGTCAGAAGGTAGAAATCAATAATACCAGTACGTACAATAGCACGACCAATAAATTGATCCCGAAATTCAACTACGAGCTTTTTAACTGCAACAACTTTAATATACACTATTGGAGCTGGAATTACCGCGGCTGCTGGCACCAGACTTGCCCTCCAA
+
DDDDDIIIIIIIIIIIIIIIIIIIIIIIIIIIIIIIIIIIIIIIHIIHHHHIIHIIIEHHIGHHHIIIIIIIIIIIIIHIGHHIIIIIGIIIIIIIIIIIIIHIIIIIIIIIIIHIIIIIIIIIIIIIIIIIIIIIIIIIIHHIIIIIIIIIHGHIHIGIIIIIIIIIIIIHIIIIIIIIIIIIHIIIIIIIIIIIIIIHIIIIIIIIIIIIIIIIIIIIIIIIIIHIIIIIIIIIIIIIIIIHIIIHIIIIIIIIIIIIIHIIIHIIIIIIIIIIIIIIIIIIIHHHIIIIIIHIIIIHIIIIIIIIIIIIIIIIIIIIIIIIIIIIIIIIIIIIIIIIDDDDD
@HISEQ:969:HM2KJBCX2:2:1102:4139:46936 2:N:0:ACTATGCA
TTCCCTTCTCCGCCCAACTATCCCTATTAATCATTACATCGATCCTAGAAACCAACAAAATAGAATCGGATGTCCTATTTCATTATTCCATGCTAATGTATTCAAGCGTGAGCCTGCTTTAAACACTCTAATTTTTTCAAGGTAACAGTCCTAATTCCCCGTGACACCAAATTAATGGCATTACGGTTCTTTAGAAGGTGAGAAATCAATAATATCAGTACATACCAACGGCATGACCGAAACATTGATCCCGAAATTCAACTACGAGCTTTTTAACTGCAACAACTTTAATATACGCTATTGGAGTTGGAATTACCGCGGCTGCTGGCACCAGACTTGCCCTCCAA
+
DDDDDHIIIIIIIIIIIIIIIIIIIIIIIIIIIIIIIIIIIIIIIIIEHEHIIIIHEHHHIIGHIIIHGHHIIIIIIIIIIIIHIIIIIIIHIIIIHHIHIIIIIIIIIIIIIIIIIIIIIIIIIIIHIIIIIIHHHIIIIIIIIHIIIIIIIIIIIIIIIIIIIIIIIIIIIIIIIIIIIIIIIIIIIHIIIIIIIIIIIIIIIIIIIIIIIIIIIIIIIIIIIIIIIIIIIIIIIIIIIIHIIIIIIIIIIIIIIIIIIIIIIIIIIIIIIIIIIIIIIIIIIIIIIIIIHIIIIIIIIIIIIIIIIIIHIIIIIIIIIIIIIIIIIIIIIIIIIIIIIIDDDDD
@HISEQ:969:HM2KJBCX2:2:1102:12929:46425 2:N:0:ACTATGCA
TTCCCTTCTCCGCCCAACTATCCCTATTAATCATTACGGTGGTCCTTGAACCAACAAAATAGAACCACAACGTCCTATTCTATTATTCCATGCTAATCTATTCAAGCAAAAGCCTGCTTTAAACACTCTAATTTTTTCAAGGTAATGGTCCTGGCTCCCCGGCACGCGCAATTAAGCACATACCGATTCACCAGAAAGATAGACCCGACGACAGAACAGTACTCGCCAGAGACGGACCGTCCGGCCAGGCCTAAAATTCAACTACGAGCTTTTTAACTGCAACAACTTTAATATACGCTATTGGAGCTGGAATTACCGCGGCTGCTGGCACCAGACTTGCCCTCCAA
+
ADDDDIIIIIIIIIIIIIIHIHIIHIIIIIIIIIIIIHGIHIIIIIIIEHHIIIII@HHIEHHIIHHHHHHIIIIIIIIIIGIIIIIHIGHIIIIIIIIHIIIHIIHIIIIIIIIIIIIIIHHHHIHIIIHHIIHIIIIHIIIIIIIIHIIHIHIIIIIIIHIIIIIIIIIIIIIIIIIIHHIIIHIIIIHIIIIIIIIGIIIIIHIIIIIIHII<IIIIIIHIIIIIIIIIIIIIIIHIIIIIHGIIIIIIHIIIIIIIIHIIIIIIIIIIIIIIIIIIIIIIHHIIHIIIIIIIIIHHEHIIIIIIIIIIIIIIIIIIIIIGIIIIIIIIIIIIIIIIIIDDDDD
@HISEQ:969:HM2KJBCX2:2:1102:14950:46747 2:N:0:ACTATGCA
TTCCCTTCTCCGCCCAACTATCCCTATTAATCATTACGGTGATCCTAGAAACCAACAAAATAGAACCATGCCGTCCTATTCTATTATTCCATGCTAATGTATTCGAGCAAAATGCCTGCTTTAAACACTCTAATTTTTTCAAGGTAAAGGTCCTGGTTCCACATGACACCCAATTAAGGACATCATGCTTCTCCAGAAGGTGAGAAATCAACTGCGACAGTTCATACCCCTTAAGGCACGACCATCACGTCAATCCCGAAATTCAACTACGAGCTTTTTAACTGCAACAACTTTAACATACGCTATTGGAGCTGGAATTACCGCGGCTGCTGGCACCAGACTTGCCCTCCAA
+
DDDDDIIHIIIIIIIIIIIIIIIIIIIIIIIIIIIIIIIIIIIIIIIIIIIIIIIIIIIIIIHIIIHIIHIIIHIIIIIHIIIIIIIIIIIIIIIIIIIIIHIIIIIIIIIIIIIIIIIIIIIIIIIIIIIIIIIHIIIIIIIIIIIHIIIIIIIIIIIIIHIIIIIIIIIIHIIIIIIIIIIIIIIIIIIIIIIIIIIIIIIIIIIIIIHIIIIIIIIIIIIIIIIIIIIIIIIIIIIIIIIIIIIIIHHIIIIIIIIIIIIIIIIIIIIIIIIIIIIIIIIIIIIIIIIIIIIHHIIIIIIIIIHIIIIIIIIIIIIIIIIIIIIIIIIIIIIIIIIIIIIIIIIDDDDD
@HISEQ:969:HM2KJBCX2:2:1102:20443:46431 2:N:0:ACTATGCA
TTCCCTTCTCCGCCCAACTATCCCTATTAATCATTACGTCGATCCTAGAAACCAACAAAATAGGTTCGATCGTCCTATTTCGTTATTCCATGCTAATGTATTCAAGCGCGAGCCTGCTTTAAGCACTCTAATTTTTTCAAAGTAACAGTCCTGTTTCCCCGCAACAACAAATTAATGCCATCACGGTTCTACAAGAAGGAGGGACCAGTGAGGCCAGTGCATACCAGTGGCACGACCAACCTACTGGCCCCGAAATTCAACTACGAGCTTTTTAACTGCAACAACTTTAATATACGCTATTGGAGCTGGAATTACCGCGGCTGCTGGCACCAGACTTGCCCTCCAA
+
DDDDDIIIIIHIIIIIIIIIIIIIIIIIIIIIIIIIIIIIIIHGHIEHIIIHIIIIIIIGIIIHD@GDHIIGH?GHHHIIIIIIIIIHIIHHIIIIIHHIIHHHHIHIIHHIIIIIIIHHHIIIHIHIIHHHIIHIIIIIHGIIHIHIIIIIIIHHIIIIIIIIIIIIIIIHIIIIIIIIIIIIIIIHHGIIIIIHIHIIIHIIIIHIIHGIIIIIIIIIIIIIIIIIIIIIIIIIIIIIIIHHGIIIIIHHIIIIIIIIIIIIHIIIIIIIIIHIHIIIIIIIIIHHIIIIIIIIIIIIIIIIIIIIIIIIIIIIIIIIIIIIIIIIIIIIIIIIIIIIIDDDDD
@HISEQ:969:HM2KJBCX2:2:1102:13809:46785 2:N:0:ACTATGCA
TTCCCTTCTCCGCCCAACTATCCCTATTAATCATTACGTCAATCCTAGAAACCAACAAAATAGGATCAACGTCCTATTTCATTATTCCATGCTAATGTATTCAAGCGCGAGCCTGCTTTAAACACTCTAATTTTTTCAAAGTAACAGTCCTGATTCCCCGCCACACCAAATGAATGACATGATGGTTCGTCAGAAGGTAGGAACCAGTAACACCAGTACGTACCTAAGGCACGACCAACGTACTGATCCCGAAATTCAACTACGAGCTTTTTAACTGCAACAACTTTAATATACGCTATTGGAGCTGGAATTACCGCGGCTGCTGGCACCAGACTTGCCCTCCAA
+
DDDDDHHIHIIHHIIIIIIIHIIIIGIIIIIIIIIIIIIIIIIHHHIHHFHHIHHIIIIIHIGEHHHIII0CHHIIIIIIHIIIGGHIIIIIHIIIIHHHIHHIHHHIIIHHHHGGHHHIIGIIIHIIIHHIHEFCCHIHHHIIIHGFIHGEHHHHHHHIHHHHGGCHIIIIIIIIIIIIIIHDCHGIHIIIIHIIIIIIHIIGIIIIIIIHIIIIIIIIIIIIIIIHIIIIIIIIIHFHHHGHIIIIIIIIGIHHIIIIIIIIIIGIIIIHIIIIGIIIIIHHIIIIIIIIIIIIIIIIIIIHIIIIIIIIIIHIIIIIHGHIIIIIIIIIIIIIIIIIDDDDD
@HISEQ:969:HM2KJBCX2:2:1102:19755:47889 2:N:0:ACTATGCA
TTCCCTTCTCCGCCCAACTATCCCTATTAATCATTACGTCGATCCTAGAAACCAACAAAATAGAATCAAACGTCCTATTTCGTTATTCCATGCTAATGTATTCAAGCGTGAGCCTGCTTTAAACACTCTAATTTTTTCAAAGTAACAGTCCTGATTCCCCATGACACCAAATTAATGACATCATGGTTCGTCAGAAGGTAGGAATCAATAATACCAGTTCGTACAATAGCACGACCAATAAATTGATCCCGAAATTCAACTACGAGCTTTTTAACTGCAACAACTTTAATATACGCTATTGGAGCTGGAATTACCGCGGCTGCTGGCACCAGACTTGCCCTCCAA
+
DDDDDIIIIIIIHIIIHIIIIIIIIIIIIIIIHIIIIIIHHHIIIIIHHIIHIIIIIHIIIIIIIIIGFGFGHIIIIIFHIHHIIIIGIEHEHIIIIIIIIIIIIHHIIIIHFHIIHIHIIIIIIIIHHIIIIIIIIIHIIIIIIHHIHGIIIIIIIIHIHIHHHIIIIHIIIIHIIHHIIIIHIIIIHHIIIIIIIIIHIIIHIIIIIIIHHIIIIIIIIIIIIIIIIIIHIIHIIIIIIIIHIIIIIIIIIIIIIIIIIIIIIIIIIIIIHHIIIIIIIIIIHHHIIIIGIIHIGIIIIIIIIIIIIIIIIIIIIIIIIIIIIIIIIIIIIIIIIIIIDDDDD
@HISEQ:969:HM2KJBCX2:2:1102:18669:48981 2:N:0:ACTATGCA
TTCCCTTCTCCGCCCAACTATCCCTATTAATCATTACGTCGATCCTAGAAACCAACAAAATAGAATCAAACGTCCTATTTCGTTATTCCATGCTAATGTATTCAAGCGTGAGCCTGCTTTAAACACTCTAATTTTTTCAAAGTAACAGTCCTGATTCCCCATGACACCAAATTAATGACATCATGGTTCGTCAGAAGGTAGGAATCAATAATACCAGTACGTACAATAGCACGACCAATAAATTGATCCCGAAATTCAACTACGAGCTTTTTAACTGCAACAACTTTAATATACGCTATTGGAGCTGGAATTACCGCGGCTGCTGGCACCAGACTTGCCCTCCAA
+
DDDDDIIIIIIIIGIIIIIIHIIIIHHIIIIIIIIIIHIEHIIIHIHIHHGHIIIIHIHIIIIIIIIHHIHIICHHIIIIGIIIIIIHHIIIGHGIIIIIIIIIIIIIIIIIIIIIIIIIIHIIIIHIIIIHIIHIIIIIIIIIIIIIIIIIHIIIIHIIIIIIIIIHIIIIIIIIIIIIIHIIIHGIHIHIIIIIHIHHHIIIIIIIIIIIIIIIIIIIIIIIIIIIIIIIIIIIIIIIIIIHIIIIIIIIIIIIIIIIIIIIIIIIIIIIIIIIIIIIIIHHIIIIIIIIIIIIIIIIIIIIIIIIIIIIIIIIIIIIIHIIIIIIIIIIIIIIIIIIDDDDD
@HISEQ:969:HM2KJBCX2:2:1102:3185:48874 2:N:0:ACTATGCA
TTCCCTTCTCCGCCCAACTATCCCTATTAATCATTACGTCAATCCTAGAAACCAACAAAATAGGATCAAACGTCCTATTTCATTATTCCATGCTAATGTATTCAAGCGTTAGCCTGCTTTAAACACTCTAATTTTTTCAAAGTAACAGTCCTGTTTCCCTGCAACACCAAATTAATGACATTACAGTTCTTCAAGAAGGAGGAACCAGTAAAGCCAGTACATACCAGAGGCACGACCAACCTACTAATCCCGAAATTCAACTACGAGCTTTTTAACTGCAACAACTTTAATATACGCTATTGGAGCTGGAATTACCGCGGCTGCTGGCACCAGACTTGCCCTCCAA
+
DDDDDIIIIIIIIIIIIIIIIIIIIIIIIIIIIIIIIIIIIIIIIIIIHHIIIIIIIII?HHHGHIIHHIIIIIHIIIIIIIIIIIIGHIIIGIIIIIHHIIIIIIIIIIIHHIIIHIIIIHIIIIIIIIIIIIIIIIHIIIHIIIIIIIIIIIIIIHHIIIIIIIIIIIIHHIIIIIIIIIIIIIIIIIHIIIHIIIIIIHIIIIIIIIIIIIHIHIIIIIIIIIIIIIIIIIIIIIHIIIHGDIHHIIIIIIIIHIIIIIHIIIIIIIIIIIIIIIIIIIIIIIIIIIIIIHHIIIIIHIIIIIIIIIIIIIIIIIIIIIIIIIIIIIIIIIIIIIIIIDDDDD
@HISEQ:969:HM2KJBCX2:2:1102:12184:49642 2:N:0:ACTATGCA
TTCCCTTCTCCGCCCAACTATCCCTATTAATCATTACGTCGATCCTAGAAACCAACAAAATAGAATCAAACGTCCTATTTCATTATTCCATGCTAATGTATTCAAGCGTACGCCTGCTTTAAACACTCTAATTTTTTCAAAGTAACAGTCCTGATTCCCCACGACACCAAATTAATGACATCGCGGTTCTTCAGAAGGTAGGAACCAATAATGCCAGTACGTACCGAAGCACGACCAACAATTCGATCCCGAAATTCAACTACGAGCTTTTTAACTGCAACAACTTTAATATACGCTATTGGAGCTGGAATTACCGCGGCTGCTGGCACCAGACTTGCCCTCCAA
+
DDCDDIIGIIIIIHHIIIIIIIIIIIIIIIIIIIIIIIIIGIIIIHGGGCHHIEHIHIIHHIHEEHIIIHIIIIIIIIIIIIIIIIIIIHIIGIIIIIIIIIHIHIIHIIIIHIIIHIIIIIIIHIIIIIIIIIIIIHGHIIIIIIIIIIIIIIIIIIIIIIIHHIIIIIIHIIIIIIIIIIIIIIIIIIHIIHIIIIIIIIIIIIIIIIIIHIIIIHIIIIIIIIIIIIIIIIIIIIIIIHHHIIIIIIIIIIIIIIIIIIIIIIIIIIIIIHIIIIIIIIIIIIIIIIIHHIIIIIIIIIIIIIIIIIIIIIIIIIIIIIIIIIIIIIIIIIIIIIIIDDDDD
@HISEQ:969:HM2KJBCX2:2:1102:3935:48802 2:N:0:ACTATGCA
TTCCCTTCTCCGCCCAACTATCCCTATTAATCATTACGTCAATCCTAGAAACCAACAAAATAGGGTCAAACGTCCTATTTCATTATTCCATGCTAATGTATTCAAGCGTGAGCCTGCTTTAAACACTCTAATTTTTTCAAAGTAACAGTCCTGATTTCCCGCGATACCAAATTAATGACATCACGGATCTTCAGAAGGGAGAAACCAGTGACACCAGTGCATACCAAAGGCATGACCAGCGTACTGATCCCGAAATTCAACTACGAGCTTTTTAACTGCAACAACTTTAATATACGCTATTGGAGCTGGAATTACCGCGGCTGCTGGCACCAGACTTGCCCTCCAA
+
DCDDDIIIIIIIIIIIIIIIIIIIIIIIIIIIIGIIIIIIIIIIIIIHGIHIIIHIHIHIIHHHGHHIIIIIHIIIIIHHIIIIIIIGHIIIHHIHIIIIIIIIIIIIIIIIIIIIIIIIIIHIIIIHIIIIIIIIIIIIIIHIIIHIIIIIIIIIIIIIIIIIIIIIIIIHHIIIIIIIIIIIIIIIIIIIIIIHHIIIIIIIHIIIIIIIIHIIIIIIIHIIIIIIIIIIIIIIIIIIIIIHDIIIIHIIIIIIIIIIIIIIIIIIIIIIIIIIIIIIIIIIIIIIIIIIIIIIIIIIIIIIIIIIIIIIIIIIIIIIIIIIIIIIIIIIIIIIIIIIIDDDDD
@HISEQ:969:HM2KJBCX2:2:1102:16639:49699 2:N:0:ACTATGCA
TTCCCTTCTCCGCCCAACTATCCCTATTAATCATTACGTCGATCCTAGAAACCAACAAAATAGGGTCAAACGTCCTATTTCATTATTCCATGCTAATGTATTCAAGCGTGTGCCTGCTTTAAACACTCTAATTTTTTCAAAGTAACAGTCCTGATTCCCCATGACACCAAATTAATGACATCACAGTTCGTCAGAAGGTAGAAATCAATAATACCAGTTCATACCAGAGGCACGACCAATATATTGATCCCGAAATTCAACTACGAGCTTTTTAACTGCAACAACTTTAATATACGCTATTGGAGCTGGAATTACCGCGGCTGCTGGCACCAGACTTGCCCTCCAA
+
DDDDDHIIIIIIIIIHIIIIIIIIIIIIIIIIIIIIIIIIIGIHIIIHHIIIHHHI?HEHHIHHIHHIIGHIIEFHHIIIIIIIIIIHIIIIIIIHIHIHHHHHHEHIIIIGHIIIIIIIHHHIHEHHHIHHIIHHHIIHHHHHHIIIHIHHIHIHIIIIIHIHHIIHHIHIIIIIHHHIIIIIIIGIHIIIHHHHGIIIIIIIIIHIIIIIIHIIHIIHIIHHHIIIIIIHIIHIIIIIIIIHHIIIIHGIIIIIIIHIHEEIIHIIIIIIIIHIIIIHIHHIIIIIIIIIIIIIHFDDGIIIIIIIHIIIGIIIIIIIH@IIIIIIIIIIIHHHHIIIIDDDDD
@HISEQ:969:HM2KJBCX2:2:1102:10001:50031 2:N:0:ACTATGCA
TTCCCTTCTCCGCCCAACTATCCCTATTAATCATTACGGTGGTCCTAGAAACCAACAAAATAGAATCATCCGTCCTATTTTATTATTCCATGCTAATGTATTCAAGCAAAATGCCTGCTTTAAACACTCTAATTTTTTCAAAGTAAAGGTCCTGGTTCCCCGCGGCACCCAATTAAGGACATCGCGGTTCTCCAGAAGGTGAGGAATTGACTACACCAGTTCATACCCCTTAAGGCACGACCGATGTGTCAATCCCGAAATTCAACTACGAGCTTTTTAACTGCAACAACTTTAATATACGCTATTGGAGCTGGAATTACCGCGGCTGCTGGCACCAGACTTGCCCTCCAA
+
@DDDDIGEHHIHFHGHIIIIHIHI@HIFIHIEHIHGIFDFG@CHGIHHHHIIIEEHHCHGEHGHHEHEHHH0<<<DHGHGH@CHHH?GHHHFHHHII@CHHIHIGGIIIHIHIHH@FIIHIHECHHHEIGIIIIHHCIHEFHIHIHHIIIIHEHCHDIIIIHIIHHHHHHIHI;IIIIIIHDGIHHHIHFIHIIIHIIIHIHHEHFHHHHHHIHIIHIIIHIIIIIHGIIIIHHEIIIHIIIIHHIIIHHIHIGIIIIIIIIIIIIIIIIIHIHIIIHHHIIIIIHHIIIIIIIIHHIHIIIIHIIIIIIIIHIIIIIIIIIIIIIIIIIIIIIIIGIIIIIIIHIDDDDD
@HISEQ:969:HM2KJBCX2:2:1102:20367:49002 2:N:0:ACTATGCA
TTCCCTTCTCCGCCCAACTATCCCTATTAATCATTACGTCGATCCTAGAAACCAACAAAATAGGGTCAAACGTCCTATTTCATTATTCCATGCTAATGTATTCAAGCGTGAGCCTGCTTTAAACACTCTAATTTTTTCAAAGTAACAGTCCTGATTCCCCGCGACACCAAATTAATGACATCACGGATCTTCAGAAGGGAGAAACCAGTGACACCAGTGCATACCAAAGGCATGACCAGCGTACTGATCCCGAAATTCAACTACGAGCTTTTTAACTGCAACAACTTTAATATACGCTATTGGAGCTGGAATTACCGCGGCTGCTGGCACCAGACTTGCCCTCCAA
+
DDDDDIIIIIIIHHIHHIGICHHHHIIIHIIGIIIHHIIHIIIIIIIIIHIIHIIIIIIIIIHIHFHIHIHIHIDHIHIIIIIHIIIDHEHIGHIIIGGEHDCGHFHHIGHIIHHHGIIIIHHIIIIIIHHHIHIHIIHHIIIHIEHGHEHHHIIIHIIIIIIIIHHHHIEHHHGHHHHIIIIIIIIHHEHHHHGHHIIIIIIIIIIIIIIIIIIIIIIIIIIIIHIIHHIII<IIIIIIIIHHDIIIIHIIIIIIIIIIIIIIIIIIIIIHIHFIHIIIIIIIIIIIIIHHHHIIIIIIIIIIIIIIHIIIIIIIIIIHIIIIIIIIIIIIIIIIIIIIIDDCDD
@HISEQ:969:HM2KJBCX2:2:1102:14993:49753 2:N:0:ACTATGCA
TTCCCTTCTCCGCCAACTATCCCTATTAATCATTACGTCGATCCTAGAAACCAACAAAATAGAATCAAACGTCCTATTTCATTATTCCATGCTAATGTATTCAAGCGTGCGCCAGCTTTAAACACTCTAATTTTTTCAAAGTAACAGTCCTGATTCCCCACGACACCAAATTAATGACATCGTAGTTCTTCAGAAGGTAGGAACCAATAATGCCAGTGTGTACCGAAGCACGACCGACAATTTGATCCCGAAATTCAACTACGAGCTTTTTAACTGCAACAACTTTAATATACGCTATTGGAGCTGGAATTACCGCGGCTGCTGGCACCAGACTTGCCCTCCAA
+
DDDDDHIIIIIIIIIIIIIIIIIIHHIIIIIIIIIIIIIIIIIIIIIIGIIIIIIIIIHIIHIIGHIIIIHHHHIHIIIHIIIIIIIHHIIIHIIIIIIIIHHIHIIIIIIIIIIIIIIHIIIIIIIIIIIIIIIIIIIHIIIIIIIIIIIIHIIIIIIHIIIIIIIIIIIIIIIIIIIIIIIIIIIIIIIIIIIIIIIIIIIIIIIIIIIIGIIIIIIIIIIIIIIIIIIIIIIIIIIIHIEIIIIIIIIIIIHIIIIIHIIIIIIIIIIIIIIIIIIIIIIIIIIIIIIIIIIHHGFIIIIIIIIIIIIIIIIIIIIIIIIIIIIIIIIIIIIIIIIDDDDD
@HISEQ:969:HM2KJBCX2:2:1102:11322:50581 2:N:0:ACTATGCA
TTCCCTTCTCCGCCCAACTATCCCTATTAATCATTACGTCAATCCTAGAAACCAACAAAATAGGATCAACGTCCTATTTCATTATTCCATGCTAATGTATTCAAGCGCGAGCCTGCTTTAAACACTCTAATTTTTTCAAAGTAACAGTCCTGATTCCCCACCACACCAAATTAATGACATGATGGTTCGTCAGAAGGTAGGAATCAGTAACACCAGTACGTACCGAAGGCACGACCAGCGTACTAATCCCGAAATTCAACTACGAGCTTTTTAACTGCAACAACTTTAATATACGCTATTGGAGCTGGAATTACCGCGGCTGCTGGCACCAGACTTGCCCTCCAA
+
DCDDDIIIIIIIIIIIIIIIIIIIIIIIIIIIIIIIIIIIIIIIIICHHIIIIIIIGIIIIIHHIIIIIIHIIIIIIIIHIIIHIIIIIIIIHIIIIIIIIIIIIIHIIIIIIIIIHIIIIIIIIHIIIIIIIIIIIIIIIIIIIIIHIIIIIIHIIIHIIIHIIIIIIIIIIIIIIIHIIIIIIHHIIIIHIIIIIIIIIIIIIIHIIIIIIIIIIIIIIIIIIIIIIIIIIIHIIIIIIIIHIIIIIIIIIIIIIIIIIIIIIIIIIIIIIIIIIIIIIIIIIIIIIIIIIIIIIIIIIIIIIIIIIIIIIIIIIIIIIIIIIIIIIIIIIIIIIIIIDDDDD
@HISEQ:969:HM2KJBCX2:2:1102:8853:49831 2:N:0:ACTATGCA
TTCCCTTCTCCGCCCAACTATCCCTATTAATCATTACGTCGATCCTAGAAACCAACAAAATAGAATCAAACGTCCTATTTCATTATTCCATGCTAATGTATTCAAGCGTGAGCCTGCTTTAAACACTCTAATTTTTTCAAAGTAACAGTCCTGATTCCCCACAACACCAAATAAATGACATCATGATTCGTCAGAAGGGAGAAACCAACAATGCCAGTACGTACCTAGGCACGACCGACATGACGGTCCCGAAATTCAACTACGAGCTTTTTAACTGCAGCAACTTTAATATACGCTATTGGAGCTGGAATTACCGCGGCTGCTGGCACCAGACTTGCCCTCCAA
+
DDDDDIIIIIIIIIIIIIIIIIIIIIIIIIIIIIIIIIIIIHHHHIIIGIIHHHIIIHIHIHGHIIIIHIIIIIIIGHIIHIHIIIIIIIIIIIIIIIIIIHIIIIIIIHHIIIIIIIIIIIIIIIIIIIIIIIIIIIIIIIIIIIIIIIIIIIIIIIIIIIIIHHIIIIIIIIIIIIIIIIIIIIIIIHIIIIIIIIIIIIIIIIIIIHGIHIIIIIIIIIIIHIIIIIIIIIIIIIIIIIIGIIIIIIIIIIIIIIIIIIIIIIIHIIIIIIIIIIIIIIIIIIIIIIIIIIIGIIIIIIIIIIIIIIIIIIIIIIIIIIIIIIIIIIIIIIIIIIIHDDDDD
@HISEQ:969:HM2KJBCX2:2:1102:11592:51228 2:N:0:ACTATGCA
TTCCCTTCTCCGCCCAACTATCCCTATTAATCATTACGTCAATCCTAGAAACCAACAAAATAGGATCAAACGTCCTATTTCATTATTCCATGCTAATGTATTCAAGCGTTAGCCTGCTTTAAACACTCTAATTTTTTCAAAGTAACAGTCCTGTTTCCCTGCAACACCAAATTAATGACATTACAGTTCTTCAGAAAGGAGGAATCAGCGAAGCCAGTGCATACCAAAGGCACGACCAACCTGCTAACCCCGAAATTCAACTACGAGCTTTTTAACTGCAACAACTTTAATATACGCTATTGGAGCTGGAATTACCGCGGCTGCTGGCACCAGACTTGCCCTCCAA
+
DDDDDIIIIIIIIIIIIIIIIIIIIIIIIIIIIIIIIIIIIIIIIIIIIIIIIIIIIIIIIIHHIHHIIIIIIIIIIIIIIIIIIIIIIIIIGIIIIIIIIIIIIIIIIIIIIIIIIIIIIIIIIIIIIIHIIIIIIIIIIIIIIIIIIIIIIIIIIIIIIIIIIIIIIIIIIIIIIIIIIIIIIIIIFIIIIIIIIIIIIIIIIIIIIIIIIIIIIIIIIIIIIIIIIIIIIIIIIIIIIIIIHIIIIIIIIIIIIIIIIIIIIIIIIIIIIIHIIIIIIIIIIIIIIIIIIIIIIIIIIIIIIIIIIIIIIIIIIIIIIIIIIIIIIIIIIIIIIIIIIDDDDD
@HISEQ:969:HM2KJBCX2:2:1102:4721:51094 2:N:0:ACTATGCA
TTCCCTTCTCCGCCCAACTATCCCTATTAATCATTACGGTGATCCTAGAAACCAACGAAATAGAATCAGTCCGTCCTATTTCATTATTCCATGCTAATGTATTCAGACGTTAGCCTGCTTTAAACACTCTAATTTTTTCAAAGTAACAGTCCTGATTTCCAATCACACCAAATTAATGACATGAAAGTTCCTCAGAAGGTAGAGATTTATCTCACCAGTACAGACAATTAAGCCTGACCAATGGGTAAACCCCGAAGTTCAACTACGAGCTTTTTAACTGCAACAACTTTAATATACGCTATTGGAGCTGGAATTACCGCGGCTGCTGGCACCAGACTTGCC
+
DDDDDIIIIIIIIIIIIIIHIIIIIIIIIIIIIIGIIIIIIIIIIHIIGHIIIIIIIHHIIIHHIHIIIIIIIIGHIIIIIHIIIIIHIHIIIHIHIIIIIIIIIIIIIIIIIIIIIIIIIIIIIIIIIIIIIIIIHHIIIIIIIIIIIIIIIIIIIIIIIIIIIIIIIIIIIIIIIIIIIIIIIIIIIIIIIIIIIIIIIIIIIIIIIIIIIIIIIIHIIIIIIIIIIII=HIIIIIIHHIIIIIIIIIIIIIIIIIIIIIIIIHIIIIIIIIIIIIIIIIIIIHIHHHIIIIIIIIIIIIIIIIIIIIIIIIIIIIIIIIIIIIIIIIIHHIHIIDDDDD
@HISEQ:969:HM2KJBCX2:2:1102:7863:51401 2:N:0:ACTATGCA
TTCCCTTCTCCGCCCAACTATCCCTATTAATCATTACGGTGATCCTAGAAACCAACAAAATAGAACCATGCCGTCCTATTCTATTATTCCATGCTAATGTATTCGAGCAAAAATGCCTGCTTTAAACACTCTAATTTTTTCAAGGTAAAGGTCCTGGATCCGCAAGACACCCAATTAAGGACATCAAGTTTCTCCAGAAGGTGAGAAATCAACAGCGACAGTTCATACCCCTTAAGGCACGACCATCACGTCAATCCCGAAATTCAACTACGAGCTTTTTAACTGCAACAACTTTAATATACGCTATTGGAGCTGGAATTACCGCGGCTGCTGGCACCAGACTTGCCCTCCAA
+
DDDDDIIIIIIIIIIIIIIIIIIIIIIIIIIIHIIIIIIIIIIHIHIHIIIIIIIIIIHIIIIHHIGIIGHIHGHHGIIHIIIIIIIIIIIIIGHIHIHIHIHHIIHIIIIHIIIIIIIIIIIHHIIIIIIIIIIIIIIHHHIIIIHHIIIHGIIIHIHIIIIIIIIIIIHHIIIIIIIIIIIIIIIIIIIHIIIIHIIIIIIHIIIIIIIIIIIIIIIIIIIIIIIIIIIIIIIIIIIIIIIIIIHIIIHHIHIIIIIIIIIIIIIIIHIIIIIIIIIIIIIIIIIIIHHIIIIIIIHHHIIIIIIIIIIIIIIIIIIIIIIIIIIIIIIIIIIIIIIIIIIIIIIIDDDDD
@HISEQ:969:HM2KJBCX2:2:1102:1892:51188 2:N:0:ACTATGCA
TTCCCTTCTCCGCCCAACTATCCCTATTAATCATTACGTCAATCCTAGAAACCAACAAAATAGGATCGAACGTCCTATTTCATTATTCCATGCTAATGTATTCAAGCGTTAGCTTGCTTTAAACACTCTAATTTTTTCAAAGTAACAGTCCAAATTCCCCAAAACACCAAATTAATGGCATTAAGGTTCATCAGGAAGGAGGAATCAGTGAGACCAGTACATACCAGAGGCATGACCAACCTACTAACCCCGAAATTCAACTACGAGCTTTTTAACTGCAACAACTTTAATATACGCTATTGGAGCTGGAATTACCGCGGCTGCTGGCACCAGACTTGCCCT
+
DDBADGHIHHGDHCHHIFHHHIGHGHIIIIIIIIHHHIHIIIIIIHGIIIIFHIHHICEHIIHIGHHHIIIIIIGHIIHIIHHHHHHHHHHCHIHIIIHHHEGHHIIIIIIIIIIIHIIIFEHIHHHHHHGIIIHHIIIIHHHIIIIHIGIIIIIGHGHHHIHHIIIIHIIHIHIIHEIIHIIIHHHHHHHIIIIIHIIIIHIIHFHHHEIHHHIIIIHEIHGHIHHHIIHIIIIIGHHH:AHIIHHIHGIIIIIHEEHIIHHIIIIIHIHHIHEHHHHIHGHEIIIIIIIIIIIIHHHGIIIIIIIIIIIIIIGHIIIIIHIGIIIIHIIIIIHHHDDDDD
@HISEQ:969:HM2KJBCX2:2:1102:4296:52018 2:N:0:ACTATGCA
TTCCCTTCTCCGCCCAACTATCCCTATTAATCATTACGTCAATCCTAGAAACCAACAAAATAGGATCAAACGTCCTATTTCATTATTCCATGCTAATGTATTCAAGCGTTAGCCTGCTTTAAACACTCTAATTTTTTCAAAGTAACAGTCCTGTTTCCCTGCAACACCAAATTAATGACATTACAGTTCTTCAAGAAGGAGGAACCAGTAAAGCCAGTGCATACCAGAGGCACGACCAACCTACTAATCCCGAAATTCAACTACGAGCTTTTTAACTGCAACAACTTTAATATACGCTATTGGAGCTGGAATTACCGCGGCTGCTGGCACCAGACTTGCCCTCCAA
+
DDDDDIIIIIIIIIIHIIIHIIIIIIIIIIIIHIIIIIIIHIIHHIIIIIHHIIIIIHIIHHGHEHHIIHHHHIHIIIIIIIIIIIIGIGIIHIIIIIIIIHHHIIHIHIIHHIIIIIHIIIIIIIIIIIIIIIIIIIIIHIIIIIIIIIIIIIIIIIIIIIIIIIIIIGHHHIIIIIIIIIIIIIIIIIIIIIIIIIIIIIIIIIIIIIIIIIIIIIIIIIIHIIIIIIIIIIIIIIIIHIHHGIIHIHIIIIIIHIIIIIIIIIIIIIIIIIIIIIIIIIIIIIIIIIIIIIIIIIIIHIIIIIIIIIIIIIIIIIIIIIIIIIIIIIIIIIHIIIIIIDDDDD
@HISEQ:969:HM2KJBCX2:2:1102:8371:51635 2:N:0:ACTATGCA
TTCCCTTCTCCGCCCAACTATCCCTATTAATCATTACGGCGACTCTAGAAACCAACAAAATAGAACCGCACGTCCTATTCCATTATGCCATGCTAATGTATTCGGGCATTTGCCTGCTTTGAACACTCTAATTTTCTCAAGGTAAAAGTCCTGGTTCCCTCACACACCGAATGAACGGCATGCAAGCTCACCAGAAGGTAAGCCCCAGCCAGACAGTACATACCGTGAGGCAGACCGCCCGGCCAGGGCTGAAGTTCAACTACGAGCTTTTTAACTGCAACAACTTTAATATACGCTATTGGAGCTGGAATTACCGCGGCTGCTGGCACCAGACTTGCCCTCCAA
+
DDDDDIIIIIIIIIIIIIIIIIIIIHIIIIIIIIIIIIIIIIIIIIIIIIIIIIIIIIHIIIIHIIIIIIIIIIIIIIIIHHIIIIIIIIIIIHIIIIIIIGIIIIIIIIIIIIIIIIIIIIIIIIIIIIIIIIIIIIIIIIIIIIIIIIIIIIHHIIIIIIIHHHHIIIIIIIIIIIIIIIIIIIIHIIIIIIIIIIHIHIIIIIIIIIIHHIIIIIIIIIIHIIIIIIIIIIIIIIIIIIIHIIHIIGIIIIIIIIIIIIIIIIIIIIIIIIIIIIIIIIHIIIIHHIIIHIIIIIIIIIIIHIIIIIIIIIIIIIIIIIIIIIIIIIIIIIIIIIIIDDDDD
@HISEQ:969:HM2KJBCX2:2:1102:17034:52340 2:N:0:ACTATGCA
TTCCCTTCTCCGCCCAACTATCCCTATTAATCATTACATCGATCCTAGAAACCAACAAAATAGAATCAAAACGTCCTATTTCATTATTCCAGGCTAATGTATTCAAGCGTAAGCCTGCTTTAAACACTCTAATTTTTTCAAAGTAACAGTCCTGATTCCCCATGACACCAAATTAATGACATCATGGTTCGTCAGAAGGGAGAAATCAATAAGCTAGTACGTACCAAAGGCACGACCAACATATTGATCCCGAAATTCAACTACGAGCTTTTTAACTGCAACAACTTTAATATACGCTATTGGAGCTGGAATTACCGCGGCTGCTGGCACCAGACTTGCCCTCCAA
+
D@@@D@CGHHH/EHHHHI1D<<1C1<F1D<11<FCCCC1CGEHIEHH1FFFHEHCE@CGHHH1111D1FHHHH@DEDFHHH?GHHIH@1C@1<@FGFHHEDHEHEEIIGHCHHGH8HEE9HF<F@@HHEBDHHGHIHFHGCCH7?HHGH5@GHHEHGHFEHGFGH@D@@C@HIHEFHF<HG?HDIIIIHHGEGHHDHFHHIHE7GEHFG@HF;HHH8=IHHHCHHG?H<=HEG<IIHIHHEGE:<HDDHFCIHEEIGIIHIHDHHEHEHHIIIHIGHHHFDEHGHHEEHIIIIIIIIIHHHIIHHHHIHHHHHC?DDCHHGIIIIIGHFGIHIHGEEG?EID@ADD
@HISEQ:969:HM2KJBCX2:2:1102:20328:53041 2:N:0:ACTATGCA
TTCCCTTCTCCGCCCAACTATCCCTATTAATCATTACATCGATCCTAGAAACCAACAAAATAGAATCGGATGTCCTATTTCATTATTCCATGCTAATGTATTCAAGCGTGAGCCTGCTTTAAACACTCTAATTTTTTCAAGGTAACAGTCCTAATTCCCCGTGACACCAAATTAATGGCATTACGGTTCTTTAGAAGGTGAGAAATCAATAATATCAGTACATACCAACGGCATGACCGAAACATTGATCCCGAAATTCAACTACGAGCTTTTTAACTGCAACAACTTTAATATACGCTATTGGAGCTGGAATTACCGCGGCTGCTGGCACCAGACTTGCCCTCCAA
+
@DDADFHHHIIIHIIEGHECEEFHHHGHHGHHHHHIHHHH=1FCGG1<1<DC<G?HIIEHHCEHIHI?<C0CFF1CGHIHHHHFHIGIF?1@CG@1DFHEFDHEEHFFH?IHEEFHHHIHHHHHHHGGHHHFHIHGHEEH@FHIIEFIHIIHHF@@C@HIHEEGC@HHGEHHIGIHGIIHDIIFHHHIHCHGIIIHIIHHIIIHHHHHGCGIHH?HGHHHHHFIIIHECHIHIGIFIHEIIHHHEFHEC-IIIIIIIHEGIIIIIIIIIIHHIHHEHHHHGIIIIHCHIIIIIIIIIHHGIIIIIIIHIIIHIIIHHIIIIIIIIHIIIIHIIIHIHIIHEIDCDDC
@HISEQ:969:HM2KJBCX2:2:1102:15165:53318 2:N:0:ACTATGCA
TTCCCTTCTCCGCCCAACTATCCCTATTAATCATTACGTCGATCCTAGAAACCAACAAAATAGAATCAAACGTCCTATTTCGTTATTCCATGCTAATGTATTCAAGCGTGAGCCTGCTTTAAACACTCTAATTTTTTCAAAGTAACAGTCCTGATTCCCCAAGACACCAAATTAATGACATCATGGTTCGTCAGAAGGTAGGAATCAATAATACCAGTACGTACAATAGCACGACCAATAAATTGATCCCGAAATTCAACTACGAGCTTTTTAACTGCAACAACTTTAATATACGCTATTGGAGCTGGAATTACCGCGGCTGCTGGCACCAGACTTGCCCTCCAA
+
AD?@@HF1<FGD<DC@FCHHE?@CGHHCHFHECHHEC@GEHHHHDEEGGHH<CDHIHIHIIHCH?G?HHE@CFEEGHHEHHEHIGHHI?GCGEHHIGEGHHHHGHHEG<EHHHHHFEGHIIIHHI@FEFHHIHHHFCGGHHIIHHFHIHIIIHHGIIIHHHHGHEIHGHFGHEIIHFHIHH@FHF?HHEHIHHIIIIGGIIIHECIHIHHHIHIHIIHHHGHHHHIIHIHEHIHIHHEIGHFHFHHIGHEEHHIGIIIIIIIIHHHHGIHIIIIIIHHHIHEIIHIIIIIIIHIHGHIHHIHIGIIHHIHHHIIIIIIIIIHHHHIHHHIHIIIIIIIHIDBADD
@HISEQ:969:HM2KJBCX2:2:1102:17886:53776 2:N:0:ACTATGCA
TTCCCTTCTCCGCCCAACTATCCCTATTAATCATTACGTTGATCCTAGAAACCAACAAAATAGAATCGAACGTCCTATTTCATTATTCCATGCTAATGTATTCAAGCGCGTGCCTGCTTTAAACACTCTAATTTTTTCAAAGTAACAGTCCTGACTCCCCACAACATCAAATTAATGACATCATGATTCATCAGAAGGGAGAAATCAATGACATTAGTACGTACCGAAGGCACGACCGACGTATTGATCCCGAAATTCAACTACGAGCTTTTTAACTGCAACAACTTTAATATACGCTATTGGAGCTGGAATTACCGCGGCTGCTGGCACCAGACTTGCCCTCCAA
+
DDDDDIHHIIIIIIIIHIIIIIIIIIIIIIIIIIIIIIIIIIIIHHEHEGHHIIIIIIIIIIIHIHIIIIIIIHIIIIIIIIIIIIIHIHGHHIIIIIIIIHHIIIIIIIIIHHHIIHIIIHIIIIIIIIIIIIIHHHHHHHHIIIIIIIIHHIIHIIIIIIIIIIIIIIIIIIHIHHHIIIIIIIIIIIIIHIHIIIIIIIIIHIIIIIIIIHIIIHIIIHIIIIIIIIIIIIIIIIIIIGIHFIIIIIIIIIIIIIIIIIIIIIHGIIIIIHHIIIIIIIIHIIIIIIIIIIIIIIIIIIIIIIIIIIIIIIIIIIIIIHIIIIIIIIIIIIIIIIIIIDDDAD
@HISEQ:969:HM2KJBCX2:2:1102:2740:54164 2:N:0:ACTATGCA
TTCCCTTCTCCGCCCAACTATCCCTATTATCATTACGTCAATCCTAGAAACCAACAAAATAGGATCGAACGTCCTATTTCATTATTCCATGCTAATGTATTCAAGCGTTAGCTTGCTTTAAACACTCTAATTTTTTCAAAGTAACAGTCCAAATTCCCCAAAACACCAAATTAATGGCATTAAGGTTCATCAGGAAGGAGGAATCAGTGAGACCAGTACATACCAGAGGCATGACCAACCTACCAACTCCGAAATTCAACTACGAGCTTTTTAACTGCAACAACTTTAATATACGCTATTGGAGCTGGAATTACCGCGGCTGCTGGCACCAGACTTGCCCTCCAA
+
@<DD@GH1EC@CHIHIHIIIIIIIIIIIIH<CEHH1CD10D1<DC@GGEGCF<F@1D@HE?CFD<10DGHHIFHIHHIIIIIIHIGIHIG?HHIIIHIIIIIIHHH=@EEHHFHHHIIIHIIIIIIIIIIIIHHHHIIIIIIIIIIIHIICHH?EIIHHH=EHIIIIIIHH0IIHGC:HF/HHIIIHHHIIIH7IIIHHGCIHIIHFIIHGIIIIIIIIHIIIIIIIIIIIHIIIHHIHIIHF1FHCAIIIIIIHIIIIIIIIIIIIIIIIIIIIIIIIIIIIIHIIIIIIIIIIIIIIIIIIIIIIIIIIIIIIIIIIIIIIIIIIIIIIIIIIIIIIIDDDDD
@HISEQ:969:HM2KJBCX2:2:1102:9105:53526 2:N:0:ACTATGCA
TTCCCTTCTCCGCCCAACTATCCCTATTAATCATTACGGTGATCCTAGAAACCAACAAAATAGAACCATGCCGTCCTATTCTATTATTCCATGCTAATGTATTCGAGCAAAAATGCCTGCTTTAAACACTCTAATTTTTTCAAGGTAAAGGTCCTGGATCCGCAAGACACCCAATTAAGGACATCAAGTTTCTCCAGAAGGTGAGAAATCAACAGCGACAGTTCATACCCCTTAAGGCATGACCATCACGTCAATCCCGAAATTCAACTACGAGCTTTTTAACTGCAACAACTTTAATATACGCTATTGGAGCTGGAATTACCGCGGCTGCTGGCACCAGACTTGCCCTCCAA
+
DDDCDIIIIIIIIIIIIGIIIIIIIIIIIGIIIIIHIIGHIEHHHHIGIGIIHIIIIEGGHHIIIIIIIGIIIIGIIIIHIIIIIHIIIIIIIIIIHIGHHHHHHIHIHFHHHIIIIIIIIIIIIIIIIHHHIIIIIIIIIIIIIIHIIIIIIIIIIIIGIHIIIIIHHHIIIHHHHIIIIIIIIIIIIIHIIIIIIHHIIIIGIIIIIIIIIIIIIIIIIIIIIIIHIIIIIIIIGIIIIIIHIIIIHIHHIIIIIIIIIIIIIHIIHHIIIIIIIIIIIHHIIIIIIIIIIIIIIIIIIIIIIIIIIIIIIIIIIIIIIIIHIIIIIIIIIIIIIIIIIIIIIIIIDDDDD
@HISEQ:969:HM2KJBCX2:2:1102:10407:53613 2:N:0:ACTATGCA
TTCCCTTCTCCGCCCAACTATCCCTATTAATCATTACGTCGATCCTAGAAACCAACAAAATAGAATCAAACGTCCTATTTCATTATTCCATGCTAATGTATTCAAGCGCGAGCTTGCTTTAAACACTCTAATTTTTTCAAAGTAACAGTCCTGATTTCCCATGACACCAAATTAATGACATCGTGGTTCGTCAGAAGGGAGAAACCAATAATGCTAGTACGTACAAAGTACGACCGACATATTAGTCCCGAAATTCAACTACGAGCTTTTTAACTGCAACAACTTTAATATACGCTATTGGAGCTGGAATTACCGCGGCTGCTGGCACCAGACTTGCCCTCCAA
+
DDCDDIHHIIIIHDHHIIIIIIIIIHIIIIIIIGHEHIIHIIIGIIIIG@EHIEFHCHIHHHHHGHHHHHHIIHIIIIEHIGIIHGIHIIIHEHHIIIIHIIIIIIHIHHIHIHHIHHIHIEHHGHHIIIGHHHHHHIIHHIIHHIHHHIHHIHIHHIIIIHHIHHFIIHHHIHHIHHHHIIHEHHIIHHHIIIIIHHHHHHHIGIIHIHGIIIHHHIIIIGIIIHHHHIIIIHIIHIIHHIFGIHIHIHIIIIIIIIIIIIIIIIIHHIIHFIIIHIHHEIIHHHHIIHGIIIIHHEIIIIIIHIIIIHHIHDHIIIIIIIHHIIIIIIHHHIIIIIIDDDDD
@HISEQ:969:HM2KJBCX2:2:1102:16652:55057 2:N:0:ACTATGCA
TTCCCTTCTCCGCCCAACTATCCCTATTAATCATTACGTCGATCCTAGAAACCAACAAAATAGGGTCAAACGTCCTATTTCATTATTCCATGCTAATGTATTCAAGCGTGTGCCTGCTTTAAACACTCTAATTTTTTCAAAGTAACGGTCCTGATTCCCCATGACACCAAATTAATGACATCACAGTTCGTCAGAAGGTAGAAATCAATAATACCAGTGCATACCGGAGGCACGACCAATATATTGATCCCGAAATTCAACTACGAGCTTTTTAACTGCAACAACTTTAATATACGCTATTGGAGCTGGAATTACCGCGGCTGCTGGCACCAGACTTGCCCT
+
DDDDAEHIIIIIHGIIHIIIIIGIIIIIIIIHIIIHIIIIIIIHHHHIIGIEHIIII@HHIGGGHEHIHIHIIHHIIGIHHHHIIHIHHIHIHHIIIIIIIGHIIIIIIHHHIIIIHIIIIHIIIHHHHIIIIIIHHHIIIIIIIIIIIIIIIIHHHIHEFGGHGIHIHIIIIIIHIIIIHIIIIHHHIHEIIIIIIIIIIIIIIHIIIIIIIIIIIHIIIIIIIIIIIIIIIIIIIIIHGIHHIIIIIIIGIIHIIHHIIIHIIIIIIIIIIIIIIIIIIIIHHIIIIIIIIIIIHGGDDIIIIIIIIIIIIIIIIIIIIIIIIIIIIIIIIIIIHDDDDD
@HISEQ:969:HM2KJBCX2:2:1102:13834:56042 2:N:0:ACTATGCA
TTCCCTTCTCCGCCCAACTATCCCTATTAATCATTACGTCGATCCTAGAAACCAACAAAATAGAATCAAACGTCCTATTTCATTATTCCATGCTAATGTATTCAAGCGCGAGCTTGCTTTAAACACTCTAATTTTTTCAAAGTAACAGTCCTGATTTCCCACGACACCAAATTAATGACATCGTGGTTCGTCAGAAGGGAGAAACCAATAATACTAGTACGTACAAAGTACGACCGACATATTAGTCCCGAAATTCAACTACGAGCTTTTTAACTGCAACAACTTTAATATACGCTATTGGAGCTGGAATTACCGCGGCTGCTGGCACCAGACTTGCCCTCCAA
+
DDDDDIIIFHHCC@EH?0DGGH?HCGHIIIHHHIIIIGHIIHHHEHIIHIIHIIEHHIIHHIIIHHIHIIIHE<D<GHCCFHHIGG1CE?G?ECIIHHIEGHHGEHGEDCDHHHHGFGIIHHHFEEHHHIHHHIHIIHHHFIIHGHEIIIHHFH<FFHHEEHHHCIIIIIIGHHGH?HHIIIIIIIIHIGIIHHHGCHEFHGH8CIHGGEHG9IHI;IIIIHHHEHEIHHHIIIIIIHIHHGGIHHG?IIIIIIHHIIHGIHHHFHCHHHFHHHFIIIIHHHG1FHGEIHIIIIIIIIIIHHGIIIIIHEGHDCEDHGEEGIIHHFHIIHGFIIHHHIIDDDDD
@HISEQ:969:HM2KJBCX2:2:1102:21184:56039 2:N:0:ACTATGCA
TTCCCTTCTCCGCCCAACTATCCCTATTAATCATTACGTCAATCCTAGAAACCAACAAAATAGGATCAAACGTCCTATTTCATTATTCCATGCTAATGTATTCAAGCGTTAGCCTGCTTTAAACACTCTAATTTTTTCAAAGTAACAGTCCTGTTTCCCTGCAACACCAAATTAATGACATTACAGTTCTTCAAGAAGGAGGAACCAGTAAAGCCAGTACATACCAGAGGCACGACCAACCTACTAATCCCGAAATTCAACTACGAGCTTTTTAACTGCAACAACTTTAATATACGCTATTGGAGCTGGAATTACCGCGGCTGCTGGCACCAGACTTGCCCTCCAA
+
DBBCDGEFFHFHHHHEHHHHGHIHGHHHHHEHIFFGH@CCHHHIIIIIIIIIIHIIIHHHGHHHHHHHHHHH<CEGGFF?1C<DFGGECG1CC1D@FFHHHHHHHHHGFHHHHHHHHIIIDHIGIIIHHHIIIIHHHHHIIHHIIGHHHIIHHEIIIHHHHHEHHHHHGHHHIHIHHGHGHHFFEHHHIIHHHHHGEIIIHIHGIHIIHHHHIIIIIIIHIIIIHHIHIHEHHHHIHHEIHGFG<HIGIIHFEEFIHHHHHGEHHGGIIIIIHHHIIIIIIIIHIHHHIHIHHHIIHHDHCIIHIIIIIIIHIIIIIIIIIIIIIIIIIIIIIHIIIIIIIDDDDD
@HISEQ:969:HM2KJBCX2:2:1102:2168:56503 2:N:0:ACTATGCA
TTCCCTTCTCCGCCCAACTATCCCTATTAATCATTACGTCGATCCTAGAAACCAACAAAATAGGGTCAAACGTCCTATTTCATTATTCCATGCTAATGTATTCAAGCGCGAGCCTGCTTTAAACACTCTAATTTTTTCAAAGTAACAGTCCTGATTCCCCGCCACACCAACTTAATGACATGACGGTTCTTCAGAAGGGAGAAACCAGTGACACCAGTGCATACCGAAGGCACGACCAGCGTACTGATCTCGAAATTCAACTACGAGCTTTTTAACTGCAACAACTTTAATATACGCTATTGGAGCTGGAATTACCGCGGCTGCTGGCACCAGACTTGCCCTCCAA
+
DDDDDIIIIIIIIIIIIIIIIIIIIIIIIIIIIIIIIIIIIIIHIIHICEHIIIIIGHHHIIIGGIIIHIIIIIIIGIHIIIIIIIIIHIIIHHIIIIIIIHHHIIIIIIIIIIIHIIIIIIIIIIIIIIIIIIIIIIIIIIIIIIIIHIIIHIIIIIIIIIIIIIIIIIIIIIIIIIIIIIIIIIIIIHIIIIIIIIIIIIIIIIIIIIIIIIIIIIIIIIIIIIIIIIIIIIIIIIIIIIIHHIIIIIIIIIIIIIIIIIIIIIIIIIIIIIIIIIIIIIIIIIIIIIIIIIIIIIIIIIIIIIIIIIIIIIIIIIIIIIIIIIIIIIIIIIIIIIIIIDDDDD
@HISEQ:969:HM2KJBCX2:2:1102:3694:54709 2:N:0:ACTATGCA
TTCCCTTCTCCGCCCAACTATCCCTATTAATCATTACGTCGATCCTAGAAACCAACAAAATAGAATCAAACGTCCTATTTCATTATTCCATGCTAATGTATTCAAGCGCGAGCTTGCTTTAAACACTCTAATTTTTTCAAAGTAACAGTCCTGATTTCCCATGACACCAAATTAATGACATCGTGGTTCGTCAGAAGGGAGAAACCAATAATGCTAGTACGTACAAAGTACGACCGACATATTAGTCCCGAAATTCAACTACGAGCTTTTTAACTGCAACAACTTTAATATACGCTATTGGAGCTGGAATTACCGCGGCTGCTGGCACCAGACTTGCCCTCCAA
+
DDDDDIIIIIIIIIIIIIIIIIIIIIIIIIIIIIIIIIIIIHIIIIIHIHHIIIIIIIIIIIIIIIIHIIIIIIHHIIIIIIIHIIHHHHHHFIIHHHIIHGIIIIIIIIIIIIIIIIIIIIIIHIIHIIIIIIHIIHIHIIHIIIIIIIIIIIIIIIHHIHIIIIIIIIIIIIIIIIIIIIIIIIIIIIIIIIIIIIIIIIIIIIIIIIIIIIIIIIHIIIIIIIIIIIIIIIIIIIIIIHHIIIIIIIIIIIIIIIIIIIIIHIIIGIHIIIIHIIIIIHIIIIIIIIIIIIIIIIIIIIIIIIIIIIIIIIIIIIIIIIIIIIIIIIIIIIIIIIIDDDDD
@HISEQ:969:HM2KJBCX2:2:1102:8379:56775 2:N:0:ACTATGCA
TTCCCTTCTCCGCCCAACTATCCCTATTAATCATTACGGTGATCCTAGAAACCAACAAAATAGAATCAAACGTCCTATTTCGTTATTCCATGCTAATGTATTCAAGCGTGAGCCTGCTTTAAACACTCTAATTTTTTCAAAGTAACAGTCCTGATTCCCCATGACACCAAATTAATGACATCATGGTTCGTCAGAAGGTAGGAATCAATAATACCAGTACGTACAATAGCACGACCAATAAATTGATCCCGAAATTCAACTACGAGCTTTTTAACTGCAACAACTTTAATATACGCTATTGGAGCTGGAATTACCGCGGCTGCTGGCACCAGACTTGCCCTCCAA
+
DDDDBHIIIHIIIIIIIIIIIIIIIIIIIIIIIIIIIIIFIHIIHHHHHHHHIIHIIIIIIIGIIHIIGH?GHHHHHIHIIHIIHIHHIIIHHHHIIIIIHHGIGIHHIHIIIIIHIIHIIIHIIIIIIHGIHIIIHIIIIHHIICHHIHIIIIIIIIHHIIIIIIIIIIIHIIIIIIHIIIIIIEHIIIIIIIIIIIIIIIIIHHIHIHGHHIIIIHIIHHIIIIIIIHIHIIIIIIIIHIIIIIIIIIIIIIIIIIIIIIIIIIIIIIIIIIIIHIGIHIIIIIIIIIIGIIIIIIIIIIIIIIHIIIIIIIIIIIIIIIIIIIIIIIIIIIIIIIIIDDDDD
@HISEQ:969:HM2KJBCX2:2:1102:3896:57341 2:N:0:ACTATGCA
TTCCCTTCTCCGCCCAACTATCCCTATTAATCATTACGTCAATCCTAGAAACCAACAAAATAGGATCAAACGTCCTATTTCATTATTCCATGCTAATGTATTCAAGCGTTAGCCTGCTTTAAGCACTCTAATTTTTTCAAGGTAACAGTCCTGCTTCCCCAACGCACCAAATTAATGGCATGCTGGTTATTCAGAAGGTAGGAATCCATCACGCCAGTACAGACCCAAAAGCCCGACCAACGGATAAATCCCGAAATTCAACTACGAGCTTTTTAACTGCAACAACTTTAATATACGCTATTGGAGCTGGAATTACCGCGGCTGCTGGCACCAGACTTGCCCTCCAA
+
DD@DAHEHHHIGIIHCHEHHIIIHIIIIIIIII@GHDGGEHHIDHFHIHHHHFHHHEHHEHIFGFFEEHHHFCCGHIIGEGHIIEHEF@CFFEHHHIHIHHIHIIIGIHHIHHHHHHHHIIIIHIEGEEHFHIIHHEGFGIIIIIIIHHHHHIHHFFCHIIIIIHIIIIIHIIHHIIHHGIIHIIHIHHHGHHIIIIIIII<IHHGIIIIIHIIIIHFFCHHG=HEIGIIIHHEEC=EGHFHHIHHHHHHHEIIIGIHHIHHHIIHIHIIIIIIHIIIIIGIIIIHIIHFHIHEGHIIIHIIIIHHHIHIHH?HIIHIIIIHIIIHHHIIIIIIIHHIIIIHDDBBA
@HISEQ:969:HM2KJBCX2:2:1102:7200:57731 2:N:0:ACTATGCA
TTCCCTTCTCCGCCCAACTATCCCTATTAATCATTACGTCGATCCTAGAAACCAACAAAATAGAATCAAACGTCCTATTTCGTTATTCCATGCTAATGTATTCAAGCGTGAGCCTGCTTTAAACACTCTAATTTTTTCAAAGTAACAGTCCTGATTCCCCATGACACCAAATTAATGACATCATGGTTCGTCAGAAGGTAGGAATCAATAATACCAGTACGTACAATAGCACGACCAATAAATTAATCCCGAAATTCAACTACGAGCTTTTTAACTGCAACAACTTTAATATACGCTATTGGAGCTGGAATTACCGCGGCTGCTGGCACCAGACTTGCCCTCCAA
+
DDDDDIIIIIIIIIIIIIIIIIIIIIIIIIIIIIIIIIIIIIIIIIHIIIIIIIIIIIIIIIIIIIIIIIIIIIIIIIIIIIIIIIIHIIIIIIIIIIIIIIIIIIIIIIIIIIIIIIIIIIIIIIIIIIIIIIIIIIIIIIIIIIIIIIIIIIIIIIIIIIIIIIIIIIIIIIIIIIIIIIIIIIIIIIIIIIIIIIIIIIIIIIIIIIIIIIIIIIIIIIIIIIIIIIIIIIIIIIIIIIIIIIIIIIIIIIIHHIIIIIIIIIIIIIIIIIIIIIIIIIIIIIIIIIIIIIIIIIIIIIIIIIIIIIIIIIIIIIIIIIIIIIIIIIIIIHCIIIIIDDDDD
@HISEQ:969:HM2KJBCX2:2:1102:2371:57655 2:N:0:ACTATGCA
TTCCCTTCTCCGCCCAACTATCCCTATTAATCATTACGTCAATCCTAGAAACCAACAAAATAGGATCAAACGTCCTATTTCATTATTCCATGCTAATGTATTCAAGCGTTAGCCTGCTTTAAACACTCTAATTTTTTCAAAGTAACAGTCCTGTTTCCCTGCAACACCAAATTAATGACATTACAGTTCTTCAGAAAGGAGGAATCAGCGAGACCAGTACGTACCAATGGCACGACCAACCTGCTGACCCCGAAATTCAACTACGAGCTTTTTAACTGCAACAACTTTAATATACGCTATTGGAGCTGGAATTACCGCGGCTGCTGGCACCAGACTTGCCCTCCAA
+
@DDBBHEEHHIIHIIII@HHHHIIFGHIIIIHHHIIIIGIHHEHHHGHHIGHEHIIHHHHHHHCHEGGE@1CHH=GHHIHEHHHHIHHCGH?CCHHHIHII@H@EHHGHGIIHHHIHIHHHHHHIIIHHIGHHHIIIIIIHIHIHHHHHEEEGHIIIIIHIIEGHIHIIHGFHHFGE:HGFHG?GHHHIIIIIHHIIHHHGCFG=IIIHIHHHIIIIIIIIIIIHHHHHHIIIIHIHHGHHIIHHIIHIIIIIHIHIIIIHIIIIIIIHHIIIIHIHIIIHIIIGIHEIIIHHIIHGDHIIIIIHIIIIHHHHIIIGIIIIIIIHIIHGIHHHHHHGIHIIDDCDD
@HISEQ:969:HM2KJBCX2:2:1102:13757:58189 2:N:0:ACTATGCA
TTCCCTTCTCCGCCCAACTATCCCTATTAATCATTACGGTGATCCTAGACCAACAAAATAGAACCAACGTCCTATTTTATTATTCCATGCTAATCTATTCAAGCAAAAGCCCGCTTTAAACACTCTAATTTTTTCAAGGTAATGGTTCTGGTTCCCCGACACACCCAATAAAGGACATATCGGCTCACCAGAAGGATAGACCCGACAACAGGACAGTACTCGCCAGAGACGGACCGCCCGGTCAGGCCTAAAATTCAACTACGAGCTTTTTAACTGCAACAACTTTAATATACGCTATTGGAGCTGGAATTACCGCGGCTGCTGGCACCAGACTTGCCCTCCAA
+
B0<0<11<1<<<0</DH01<<DEF1DC?CHE?G@G@G1<D1E1<1<D<F@EHH=GHHHGHHFHI??FC0D@E=GHHEHHHI?HEGH1<CG1@F@IHHEHG@<EEHEHHHDHEGHHGCEGHHEIHIHEFDHIHHEHGFIHEEHHGIHHFHHE@CHCGHHHHHH0IHEH:HHIIIHIIIIIIHHHFEAH?EHEHHCCHHFDHHE0EHCHG@HEEGC<EEHDHFCEHHDFCIIFHECFHDHFE@FEHCEGIFIIHEHC@1HEEC0HHFFHGGHHHHHEFF1GCEIHCIGHHHEECHEFCCGFEIHF@HHHIIIIIIHGIIIHHHE@HIIIHHIHGHEEGHGEB@B@D
@HISEQ:969:HM2KJBCX2:2:1102:8125:59245 2:N:0:ACTATGCA
TTCCCTTCTCCGCCCAACTATCCCTATTAATCATTACGTCAATCCTAGAAACCAACAAAATAGGATCAACGTCCTATTTCATTATTCCATGCTAATGTATTCAAGCGCGAGCCTGCTTTAAACACTCTAATTTTTTCAAAGTAACAGTCCTGATTCCCCGCCACACCAAATTAATGACATGATGGTTTGTCAGAAGGTAGGAACCAGTAACACCAGTACGTACCTAAGGCACGACCAACGTACTGATCCTGAAATTCAACTACGAGCTTTTTAACTGCAACAACTTTAATATACGCTATTGGAGCTGGAATTACCGCGGCTGCTGGCACCAGACTTGCCCTCCAA
+
DDDDDGIHIFIIIIIEFHEHIIIIIIIIIIIIHHHHIIIIIEHEHIHEHIIIIIIHHHGHIHHFHIIIHIIIIIHIIIIIIIHCHGHHHHHCHIIIHHIIHGHHFFHIIIIIIIIGHIHHHHIIIHIIIIIIIHIIIIHIIHGHHIIIIIIIIIIIEIIIHHHHHIIIIIHIIIHIHGIIIIIIIIIIIIIIIHIIIIIIIIII<IIIIIIIIIIIIIIIIIIIIHIIIIIIIIIIIIIIIIHEIIIIIIHIIIIIIIIIIIIIIIIIIIIIIIIGHHHIIIHIIIIIIIHIIIIGIHHGIIIIIIIIHIIIIIIIIIIIIIIIIIIIIIIIHIIIIGIIDDDDD
@HISEQ:969:HM2KJBCX2:2:1102:12190:58760 2:N:0:ACTATGCA
TTCCCTTCTCCGCCAACTATCCCTATTAATCATTACGTCAATCCTAGAAACCAACAAAATAGGATCGAACGTCCTATTTCATTATTCCATGCTAATGTATTCAAGCGTTAGCTTGCTTTAAACACTCTAATTTTTTCAAAGTAACAGTCCAAATTCCCCGCAACACCAAATTAATGGCATTACGGCTCATCAGGAAGGAGGAATCAGTGAGACCAGTGCATACCGATGGCATGACCAATCTACTAACCCCGAAATTCAACTACGAGCTTTTTAACTGCAACAACTTTAATATACGCTATTGGAGCTGGAATTACCGCGGCTGCTGGCACCAGACTGCCCTC
+
BADD@EEFHHED0CD?<GH@HEHHEHIIIIHEHIIIIEHHHIIIIHCHIIHFEHHCHE?FHHEEHH=EHFH@G=GEHHHC1FHHHHHC@F1HIIIIIIIIHFHHHHHIIIIIIHIIIIHHIIHHHHGHHHFHHHIHEFHHIHHIIIIIIHIGIHGIHIIIHHIHHHIIHGGEHHIIIIIIIHIIIHIIIIIIHIHIIIIIIIIIIIIIHIIIIIIIIIHCHHFIHIIIHIIHIIIIHEF<IHGHE/D?CIIHHHGIHGIHIHHHEIHIIIIIHFIIIIIIIIIGIIIIIIIHHIIHHIHIHIHHHIHIIIIIIIHHIIIIIIHIIIIIIGIIIIIIBCDDD
@HISEQ:969:HM2KJBCX2:2:1102:6370:59880 2:N:0:ACTATGCA
TTCCCTTCTCCGCCCAACTATCCCTATTAATCATTACGTCAATCCTAGAAACCAACAAAATAGGATCAACGTCCTATTTCATTATTCCATGCTAATGTATTCAAGCGCGAGCCTGCTTTAAACACTCTAATTTTTTCAAAGTAACAGTCCTGATTCCCCACCACACCAAATTAATGACATGATGGTTCGTCAGAAGGTAGAAATCAGTAACACCAGTACGTACCGAAGGCACGACCAGCGTACTAATCCCGAAATTCAACTACGAGCTTTTTAACTGCAACAACTTTAATATACGCTATTGGAGCTGGAATTACCGCGGCTGCTGGCACCAGACTTGCCCTCCAA
+
DDDDDIIIIIIIIIIIIIIIHHIIIIIIIIIIIIIIIIIIIIIIIIIGHIIIIIIIIGIIIIIIIIIGHHIIIIIIIIIIIIIIIIIIIHIIIIIIIIIIIHHIIIIHIIIIIIIHIIIIIIIIIIIIIIIIIIIIIIIIHIIIIIHHIIIIIIHIIIHHIIIIIHIIIIHIIIIIIIIIIIIIIIIIIIIIIIIIIIIIIIIIIIIIIIIIIIIIIIIIIIIIIIIIIIIIIIIIIIIIIIIHIIIIIIIIIIIIIIIIIIIIIIIIIIIIIIIIIIIIIIIIIIIIIIIIIIIIIIIIIIIIIIIIIIIIIIIIIIIIIIIIIIIIIIIIIIIIIIIIDDDDD
@HISEQ:969:HM2KJBCX2:2:1102:11369:59667 2:N:0:ACTATGCA
TTCCCTTCTCCGCCCAACTATCCCTATTAATCATTACGTGATCCTAGAAACCAACAAACCGGAACCACTGTCCTATTTCATTATTCCATGCTAATGTATTCAAGCAAATCAATGCCTGCTTTAAACACTCTAATTTTTTCAAAGTAAACAATTCTAGTTCATTGAGACACCCATTAAGAACATCACAATTCACCAGAAGGTGAGAAATTGGCTACACCAGTTCATGCCCCTTAAGGCATGACCGATGCATCAATTCCGAAATTCAACTACGAGCTTTTTAACCGCAGCAACTTTAATATACGCTATTGGAGCTGGAATTACCGCAATGGCTGCTAACACCAGACTTGCCCTCCAA
+
0<0D@C1<1DC/@0F@10<<CG?11C@1<<<CFG?CFG<C1@1FHHH<@?GHE10CG11<<<//C1C<1<1<CCGE?1<1<<1<11<@@1<<11<CH1<<C1<<11F1CFHA1CAC@B81CHF?@ECHFAF@@HHGD@<GH$7B<?B1$HE@<CC?F7:1CCE?CC<D<0EE<<<DCD<<FCEFCGH?EHEHEDCE0HE0<<C<0D<0?FC<1<D<FGCE@1EGDDDC1<<1<1FHCHCD0G=HIFHFHHHC<1FHFDD1<1<F<<<0<CHGD01F@GE<<H<GC<11F<FHFF<<10@GDEGGF1FHEH@@DC<1CEDG?G?1HCFHH@D11?HH@<CC<<11GC@DD1@@@00
@HISEQ:969:HM2KJBCX2:2:1102:11344:59741 2:N:0:ACTATGCA
TTCCCTTCTCCGCCCAACTATCCCTATTAATCATTACGTCGATCCTAGAAACCAACAAAATAGGGTCAAACGTCCTATTTCATTATTCCATGCTAATGTATTCAAGCGTGTGCCTGCTTTAAACACTCTAATTTTTTCAAAGTAACAGTCCTGATTCCCCATGACACCAAATTAATGACATCACAGTTCGTCAGAAGGTAGAAATCAATAATACCAGTGCATACCGGAGGCACGACCAATATATTGATCCCGAAATTCAACTACGAGCTTTTTAACTGCAACAACTTTAATATACGCTATTGGAGCTGGAATTACCGCGGCTGCTGGCACCAGACTTGCC
+
DDDDDIHIIEHHIHHIIIIIHIHIIHHIIIIIHHIIIGHEHHIHHHEHHHCHIIIIIGHEFDDHIIIIHHHHHIIIIIHIIIIIFHHHIIHIIIIHHHHHIHHHIIIHHIIHIIHGHHHHHHIHIIHHHEHIHGHHHIIIHIHHGHHHGHHIHCGDFIHGHHHEGHIIIIHFEHHEGGHHIHIIIHEEFHGHIHHHIHEHHHHHEHHIHIHHFHGHG@HIIHIIIHF@HIHHCEGHHDCGG?HGHHDDIHIIIHHGCHHIIHHIIIIHIIIHHIIHHHHIIIIIHHHHIHIHIIIHHIIIIIIIIIHEHIHGIIIIIIIIIIIIIIIHH?HHHEGBDDDD
@HISEQ:969:HM2KJBCX2:2:1102:5302:59124 2:N:0:ACTATGCA
TTCCCTTCTCCGCCCAACTATCCCTATTAATCATTACGGTGATCCTAGAAACCAACAAAATAGAACCATGCCGTCCTATTCTATTATTCCATGCTAATGTATTCGAGCAAAATGCCTGCTTTAAACACTCTAATTTTTTCAAGGTAAAGGTCCTGGTTCCACATGACACCCAATTAAGGACATCATGCTTCTCCAGAAGGTGAGAAATCAACTGCGACAGTTCATACCCCTTAAGGCACGACCATCACGTCAATCCCGAAATTCAACTACGAGCTTTTTAACTGCAACAACTTTAATATACGCTATTGGAGCTGGAATTACCGCGGCTGCTGGCACCAGACTTGCCCTCCAA
+
DDDDBIIIIIIIIIIIIIIIIIIGIIIIIIIIIIIIIIIIIIIIIIIIHIGHHIIIIIIIIIHIIIIIIIIIHIHIIIIIIIIIIIIIIIIIIIIIGIIIIIIHHIHHIIIIIHHHIIIIIIIIIIIIIIIIHIIIIIIIIIGIIIIIIIIIHIIIIIIIIIIIIIIIIIIIIIIIIIIIIIIIIIIIIIIIIIIIIIIIIIIIIIIIIIIIIIIIIIIIIIIIIIIIIIIIIIIIIIIIIIIIIIIIIIIIIIIIIIIIIIIIIIIIHIIIIIIIIIIIIIIIIIIIIIIIIIIIIIIHIIIIIIIIIIIIIIIIIIIIIIIIIIIIIIIIIIIIIIIIIIIIIIIDDDDD
@HISEQ:969:HM2KJBCX2:2:1102:20892:60711 2:N:0:ACTATGCA
TTCCCTTCTCCGCCCAACTATCCCTATTAATCATTACGTCAATCCTAGAAACCAACAAAATAGGTTTGAACGTCCTATTTCATTATTCCATGCTAATGTATTCAAGCGTTAGCCTGCTTTAAACACTCTAATTTTTTCAAAGTAACAGTCCTGTTTCCCTGCAACACCAAATTAATGGCATTACAGTTCTTCAGAAAGGAGGAATCAGCGAAACCAGTTCATACCAGTGGCACGACCAACCTGCTGACCCCGAAATTCAACTACGAGCTTTTTAACTGCAACAACTTTAATATACGCTATTGGAGCTGGAATTACCGCGGCTGCTGGCACCAGACTTGCCCTCCAA
+
DADDDIIIIIIIIIIIGIIGHIIIIHIIIIIIIIIIIIIIIIIHIIIHHIHIIIHIHIIIIIHHHIIIIIIIIIIIIIIIIIIIIIIIIHIIIIIIIIHIIHHHIHHIIIIHIIIIIIIHIIIIIIIIIIIIIIIIIIHHHHIIIHIHHIIIHIHIIIHIIHIIHIHIIHIHIHHIHIIIIHIIIIIIIIIIHIHHIIIIIIHIIIIIIHIIIIIIH<IHFIIIIIIIIIIIIIIIIHHIIIIHDIIHIIIIIHIIIIIIIIHIHGGIIIIIIIHIIIIIIIGIIIIIIIIIIIIIIIIIIIIHIIIIIIIIIIIIIIIIIIIIIIIIIIIIIIIIIIIIIDDDDD
@HISEQ:969:HM2KJBCX2:2:1102:10129:61198 2:N:0:ACTATGCA
TTCCCTTCTCCGCCCAACTATCCCTATTAATCATTACGTCGATCCTAGAAACCAACAAAATAGAATCAAACGTCCTATTTCGTTATTCCATGCTAATGTATTCAAGCGTGAGCCTGCTTTAAACACTCTAATTTTTTCAAAGTAACAGTCCTGATTCCCCAAGACACCAAATTAATGACATCATGGTTCGTCAGAAGGTAGGAATCAATAATACCAGTACGTACAATAGCACGACCAATAAATTGATCCCGAAATTCAACTACGAGCTTTTTAACTGCAACAACTTTAATATACGCTATTGGAGCTGGAATTACCGCGGCTGCTGGCACCAGACTTGCCCTCCAA
+
DDDCDIIIIIIIIIIIIIIIIIIIIIIIIIIIIIIEHIIIIIIHIIHIGHIIIHIIGHCHHHHHIIIIIIIIIIIIIIIIIIIIIIIIIHIIIIHIIIIIIIIIIIIIIIIIIIIIIIIIIIIIIIIIIIIIIIIIIIIIIIIIIIIIIIIIIIIIIIIIIIIIIIIIIIIIIIIIIIIIIHIIIIIIIIIIIIIIIIIIIIIIIHIIIIIIIIIIIIIIIIIHIIIIIIIIIIHIIIIIIIIIIIIHIIIIIIIIIIIIIIIIHIIIIIIIIIIIIIHIIIHIIIIIIIIIIIIIIIIIIIIIIIIIIIIIIIIIIIIIIIIIIIIIIIIIIIIIIIIIDDDDD
@HISEQ:969:HM2KJBCX2:2:1102:19627:61138 2:N:0:ACTATGCA
TTCCCTTCTCCGCCCAACTATCCCTATTAATCATTACGGTGATCCTAGAAACCAACAAAATAGAACCATGCCGTCCTATTCTATTATTCCATGCTAATGTATTCGAGCAAAATGCCTGCTTTAAACACTCTAATTTTTTCAAGGTAAAGGTCCTGGTTCCACATGACACCCAATTAAGGACATCATGCTTCTCCAGAAGGTGAGAAATCAACTGCGACAGTTCATACCCCTTAAGGCACGACCATCACGTCAATCCCGAAATTCAACTACGAGCTTTTTAACTGCAACAACTTTAATATACGCTATTGGAGCTGGAATTACCGCGGCTGCTGGCACCAGACTTGCCCTCCAA
+
DDDDDIIIIIIHHHHIIIIHIIIIIHIIIIIIIIIIIIIIIHIHIIIIHIIIIIIIIIIHIIIIIIIHHHHFIIHGHHHIIIIIIIIIIEIIIGHIIIIIIHHIIHIIIIIIIIIIIIIIHIIIHIFIIIHIHIIIIIIIIHHIHIIIHHIHIIIIIIIIIIIIIIIIHHHIIIIIHIHIIIIIIIIIIHHIHIIIIIIIIIIHIIHHIIIIIIIIIIIHHHIIIHIIHIIIIIIHIIIIIIIIHIIIIIIHFHHIIIIIIHIIIIIIIIIIIIHIIIIIIIIIIIIIIIIIIHHIIIIHIIIIIIIIIIIIIHHIIIIIIIIIIIIIIIIIIIIIIIIIIIIIIIIDDDDD
@HISEQ:969:HM2KJBCX2:2:1102:4353:61558 2:N:0:ACTATGCA
TTCCCTTCTCCGCCCAACTATCCCTATTAATCATTACGTCAATCCTAGAAACCAACAAAATAGGATCGAACGTCCTATTTCATTATTCCATGCTAATGTATTCAAGCGTTAGCCTGCTTTAAACACTCTAATTTTTTCAAAGTAACAGTCCTGTTTCCCTGCAACACCAAATTAATGACATTACAGTTCTTCAGAAAGGAGGAATCAGCGAAGCCAGTGCATACCAGTGGCACGACCAACCTGCTGACCCCGAAATTCAACTACGAGCTTTTTAACTGCAACAACTTTAATATACGCTATTGGAGCTGGAATTACCGCGGCTGCTGGCACCAGACTTGCCCTCCAA
+
DDDDDIIHIIIIIIIIIIIIIGHIIIIIIIIIIIIIIIIIIIIHHIIIHIIIGHHIIHIHHHHEHIIIHIIIIIIIIIIGIGHIIIIEHHIIIIIIIIIIIIIIIHIIIIIIIIIIIIIIIIIIIIIIIIIIIIIIIIIIIIIIIIIIIIIIIIIHIIHIIIIIIIIIIIIIIIIIIIIIIIIIIIIIIIIIIIIIIIIIIIIIIIIIIIIIIIIIIIIIIIIIIIIIIIIIIIIIIIIIIIIIHIIIIIIIIIIIIIIIIIIIIIIIIIIIIIIIIIIIIIIIIIIIIIIIIIIIIIIIIIIIIIIIIIIIIIIIIIIIIIIIIIIIIIIIIIIIIIIIIDDDDD
@HISEQ:969:HM2KJBCX2:2:1102:11235:61704 2:N:0:ACTATGCA
TTCCCTTCTCCGCCCAACTATCCCTATTAATCATTACATCGATCCTAGAAACCAACAAAATAGAATCGGATGTCCTATTTCATTATTCCATGCTAATGTATTCAAGCGTAAGCCTGCTTTAAACACTCTAATTTTTTCAAGGTAACAGTCCTAATTCCCCGTGACACCAAATTAATGGCATTACGGTTCTTTAGAAGGTGAGAAATCAATAATATCAGTACATACCAACGGCATGACCGAAACATTGATCCCGAAATTCAACTACGAGCTTTTTAACTGCAACAACTTTAATATACGCTATTGGAGCTGGAATTACCGCGGCTGCTGGCACCAGACTTGCCCTCCAA
+
DDCDDIHIIIIIIHIIIIIIIIIGHIIIIIIHIIHHHHIIIHIIIIGIIIIIIHIIIIIHHHIHHHIIFFHHH?GHIIHIHCHIEHIHIIIIIIIIIIIIIIIHHHIIIIIIIIIHIIIIIIIHIIIIIHHIIIIIIIHIIIIHHHIIIIHIIHIHIIHHHHHHEIHIIIIIIIIIIIIIHIHIIIHIIIIIIIIHGIIIIIIIHIIIIIIIIIHIIIHHHIIIIIIIIIIIIIIIIIIIIIIHFDIHHIIIIIHHHIIIIHFHIGIIHIIIIIIIIHIIIIIIIIIIHHHIHIHIIIIIIIIIIIIIIIIIIIIIIIIIIIIIIIIIIIIIIIIIIIIIGIDDDDD
@HISEQ:969:HM2KJBCX2:2:1102:6922:61984 2:N:0:ACTATGCA
TTCCCTTCTCCGCCCAACTATCCCTATTAATCATTACGTCGATCCTAGAAACCAACAAAATAGAATCAAACGTCCTATTTCATTATTCCATGCTAATGTATTCAAGCGTAAGCCTGCTTTAAACACTCTAATTTTTTCAAAGTAACAGTCCTGATTCCCCACGACACCAAATTAATGACATCGCGGTTCTTCAGAAGGTAGGAACCAATAATGCCAGTGCGTACCGAAGCACGACCAACAATTTGATCCCGAAATTCAACTACGAGCTTTTTAACTGCAACAACTTTAATATACGCTATTGGAGCTGGAATTACCGCGGCTGCTGGCACCAGACTTGCCCTCCAA
+
DDDDDIIIGFEHIIIIHDHHHIIIHHHIIHIGHIIIIIIIIIIIIIIIGIHIHIIIIGHHIGI?HHIIIHC@HHDHHHGHHIHHIIHHIIIIGIIIGIIFHIIHIHHHIHHHIIHIIIIIIIIIIIIIIHIHIIIIIIIIIHHHHHHHIIIIIIIIIIIIHHHIIIHIIIIIHIIHIIIHIIIIIHIHFHIHIIIIIIIIIIIIIHIIIIIIIHGIIIHHHIIIDIHHIIIIIHIIHHIIIHGCIIIGIIIIIHGIIIIIIIIIIGIIIIIIHEIIIIIIIIIIIIIIIIIIHIIIIIIIIIIIIIIIIIIIIHIIIIIIIIIIIIIIIIIIIIIIIIIIDDDDD
@HISEQ:969:HM2KJBCX2:2:1102:17598:62116 2:N:0:ACTATGCA
TTCCCTTCTCCGCCCAACTATCCCTATTAATCATTACGTCAATCCTAGAAACCAACAAAATAGGATCAACGTCCTATTTCATTATTCCATGCTAATGTATTCAAGCGCGAGCCTGCTTTAAACACTCTAATTTTTTCAAAGTAACAGTCCTGATTCCCCGCCACACCAAATTAATGACATGATGGTTCGTCAGAAGGTAGGAATCAGTAACACCAGTACGTACCGAAGGCACGACCAACGTACTAATCCCGAAATTCAACTACGAGCTTTTTAACTGCAACAACTTTAATATACGCTATTGGAGCTGGAATTACCGCGGCTGCTGGCACCAGACTTGCCCTCCAA
+
DDDDDIIIIHIIIIIIIIIIIIHIIIIIHIIIIIIGIIIIIIIIIHIHIGHIIIIIHHIIIIHIFHHIIIIGHHIIIIHHIHIHHHIIIIIIIIIIIHIIIGIIIIIIIIIIIIIIIIIHHHHGHHIIIHIIIIIIIIIFHHIIIIIIIIIHIIIIIIIIIIIIIIIIIIIIIIIIIIIIIIIIIIIIHIIIIIHIIHIIIIIIIHIGIGIIIIIIIIIIIIIIIIIIIIIIIIIIIIIIIIIIIIIIHIIIIIIIIIIIHFIIIIIIIIIIIIIIIIIIIIIIIIIIIIIIIIIIIIIIIIIIIIIIIIIIIIIIIIIIIIIIIIIIIIIIIIIIIIIIDDDDD
@HISEQ:969:HM2KJBCX2:2:1102:20036:63584 2:N:0:ACTATGCA
TTCCCTTCTCCGCCCAACTATCCCTATTAATCATTACGTCAATCCTAGAAACCAACAAAATAGGATCAACGTCCTATTTCATTATTCCATGCTAATGTATTCAAGCGCGAGCCTGCTTTAAACACTCTAATTTTTTCAAAGTAACAGTCCTGATTCCCCACCACACCAAATTAATGACATGATGGTTCGTCAGAAGGTAGAAATCAGTAACACCAGTACGTACCGAAGGCACGACCAGCGTACTAATCCCGAAATTCAACTACGAGCTTTTTAACTGCAACAACTTTAATATACGCTATTGGAGCTGGAATTACCGCGGCTGCTGGCACCAGACTTGCCCTCCAA
+
DDBDDEHHHIHHHEDHIIIHIIIHHIIIIIIHIHIIHIIIHHEHHIIIHHIIGHHHHEGDGCHHHIHIHHHEHHIHGIIIIIIIIIHICHHEHHIIIIIHIIHHIHHHHHGIIHHHHHIIHHHEIIHIHGGHHIHIIIGIHHIIHHEIFIIHIHHIIIHHEEFHIIIIIIHIIIHIIIIHIHIIIIIIHHIIHHHIHHHHIIIHIHHEHHIIIIIIIII<IIIIIIIIHIIIHIIIIHHHFHHGHHCIIIIIIIIHIIHHIIIIIIIIIIIHIHIHIIIIIIIIIIIIIIIIIIIIIHIIIIIIIIIHIIIIIHIIIHHHFHHHIIIIIIIIIIIIHIIIDDDDD
@HISEQ:969:HM2KJBCX2:2:1102:3946:64139 2:N:0:ACTATGCA
TTCCCTTCTCCGCCCAACTATCCCTATTAATCATTACGGTGGTCCTAGAAACCAACAAAATAGAACCATGCCGTCCTATTTTATTATTCCATGCTAATGTATTCAAGCAAAAATGCCTGCTTTAAACACTCTAATTTTTTCAAAGTAAAGGTCCTGGTTCCCCGCGGCATCCAATTAAGGACATCGCGGTTCTCCAGAAGGTGAGAAATTGACTGCACCAGTTCATACCCCGTGAGGCACGACCGATGCGCCAATCCCGAAATTCAACTACGAGCTTTTTAACTGCAACAACTTTAATATACGCTATTGGAGCTGGAATTACCGCGGCTGCTGGCACCAGACTTGCCCTCCAA
+
DCDDDIIIIIIIIIIIIIIIIIIIIIIIIIIIIIIIIHHIIIIIIIIGIIIIIIIIIIIIIIHHEHHHHHECHIIIIIIIIIIIIIIIHIIIGIIIIHHIIHHHHIHIIIHIIIIHIIIIIIIHIIIIIIHIIIHIHIIIIIIIIHHIIIIIIIIHHHHIIIHIHIIIIHHIIIIIIIIIIIIIIIIIHHFIIIIIIIGIIIIIIIIIIIIIIIIHIIIIIIIHIIIIIIIIIIIIIIIIIIIIIIIIIHHHIIIIIIIIIIIIIIIIIHIIIIIIIIIIIIIIIIIIIIIIIIIIIIIIIIIIIIIIIIIIIIIIIIIIIIIIHIIIIIIIHIIIIHIIHIIIIIIIDDDDD
@HISEQ:969:HM2KJBCX2:2:1102:10830:64867 2:N:0:ACTATGCA
TTCCCTTCTCCGCCCAACTATCCCTATTAATCATTACGTCGATCCTAGAAACCAACAAAATAGAATCAAACGTCCTATTTCATTATTCCATGCTAATGTATTCAAGCGCGAGCTTGCTTTAAACACTCTAATTTTTTCAAAGTAACAGTCCTGATTTCCCGCGACACCAAATTAATGACATCGTGGTTCGTCAGAAGGGAGAAACCAATAATGCTAGTACGTACAAAGTACGACCGACATATTAGTCCCGAAATTCAACTACGAGCTTTTTAACTGCAACAACTTTAATATACGCTATTGGAGCTGGAATTACCGCGGCTGCTGGCACCAGACTTGCCCTCCAA
+
DDDDDIIIIHIIFIIIIIIIIIIIIIIIIIIIGHHIIIIIHIIIIIIGHIIIIIGHIHIFHIIIIGIHHIIHFHDHHIIHIIIFHHHHHIIGIIIIHIIIGHHIHHIIIIIIIIIIIIIIIIHHIIGIHG1FHHHHHIIIIIIIIIIHIIIIIIIIHIIIIIHIIIIIHHIHHIIIIIIHHHIIIIIIHHGHIIIIIHHIIIIIIIIIIIIIIHIIIIIIGIIIHIIIIHIIIIIHIIHHHIHHIIIIIIIIIIIIIIIIIIIIHHIIIIIIIIIIIIIIIHIHGHIIIIIIIIIIIIIIIIIHIIIIIIHIIIHIIIIIIIIHIIIIIIIIIIIHIIIDDDDD
@HISEQ:969:HM2KJBCX2:2:1102:9130:64783 2:N:0:ACTATGCA
TTCCCTTCTCCGCCCAACTATCCCTATTAATCATTACATCGATCCTAGAAACCAACAAAATAGAATCTGATGTCCTATTACATTATTCCATGCTAATGTATTCAAGCGTAAGCTTGCTTTAAACACTCTAATTTTTTCAAGGTAACAGTCCTAATTCCCCATAACATCAAATAAATGACATTATGGTTCTTTAGAAGGTGAGAACCAATAAAACCAGTACATACCAAGGCATGACCGATTCCTTGATCCCGAAATTCAACTACGAGCTTTTTAACTGCAACAACTTTAATATACGCTATTGGAGCTGGAATTACCGCGGCTGCTGGCACCAGACTTGCCCTCCAA
+
DABBBEEF1GHDEHIHHHHH?HHCHGHHCDGHHIHFHIGHG@HEHHGGCGEHGIHHFFFHEHHIHHFEHE<1F?HHC@H1<DHEHHHHIEECGEEFEHGIHHHHHFHHEEHE66GHHFHIHEHHHHHHHHIIHHHIIHIGIHIHHHHIIHFHFEFHCHIHHGGIHHIGIIHGHGEHIHHHHEIIIIIIHIIIIHIIIIIHIIHHFIHHIHEEIGIIIIIHHIHGHGHHIHHHHHHGFHHIIHG<HAHHIEIIHHIHHIIHHEIGHHEEHIIHHHHFGIHHHGHHEHHGGIHIHIIIHHIIHHGIHHGHHIHHIIIHIIHIHGHF1HHFIHHHD@@?=IHG@AD<?
@HISEQ:969:HM2KJBCX2:2:1102:6877:66038 2:N:0:ACTATGCA
TTCCCTTCTCCGCCCAACTGTCCCTATTAATCATTACGTCGATCCTAGAAACCAACAAAATAGAATCAAACGTCCTATTTCATTATTCCATGCTAATGTATTCAAGCGCGAGCTTGCTTTAAACACTCTAATTTTTTCAAAGTAACAGTCCTGATTCCCCATGACACCAAATTAATGACATCGTGGTTCGTCAGAAGGGAGAAACCAATAATGCTAGTACGTACAAAGTACGACCGACATATTAGTCCCGAAATTCAACTACGAGCTTTTTAACTGCAACAACTTTAATATACGCTATTGGAGCTGGAATTACCGCGGCTGCTGGCACCAGACTTGCCCTCCAA
+
BDBDDHHIIIIIDHHHHIIGHGHIIHIIGEHHIII?HCHIIIIEHICHHHIIH?GHHHHIIIIHIHHHIHEHG1EHHHHHHHIIIIIHH?HCHHHHHIIIHHHHIGHHIHHHHIHHGHHEGFHIHHHHIIIHIIIIIHHII@HHHHHHHHIHIHHIHF@GHHEHHHIGIIHIHFHHHHIHIIIIIIHHCHHHIIIHIGFIFGGHGIIIHIHHIHAFIHIHGIIHIIIHIIIIHGGHIHHHHIHHIGGIIIIIHIIIHHHEEHIIIIHIIIGIIHHHIIIIHHHFHIIIIIIIIIIIIIIIIIIIIIIIIIIIIHIIIIIIIHHHH?HIIIIIHEIIIIICDDDD
@HISEQ:969:HM2KJBCX2:2:1102:11796:66404 2:N:0:ACTATGCA
TTCCCTTCTCCGCCCAACTATCCCTATTAATCATTACGTCAATCCTAGAAACCAACAAAATAGGATCAAACGTCCTATTTCATTATTCCATGCTAATGTATTCAAGCGTTAGCCTGCTTTAAACACTCTAATTTTTTCAAAGTAACAGTCCTGTTTCCCTGCAACACCAAATTAATGACATTACAGTTCTTCAAGAAGGAGGAACCAGTAAAGCCAGTACATACCAGAGGCACGACCAACCTACTAATCCCGAAATTCAACTACGAGCTTTTTAACTGCAACAACTTTAATATACGCTATTGGAGCTGGAATTACCGCGGCTGCTGGCACCAGACTTGCCCTCCAA
+
DDDDAIIIIIIIIIIIIIIIIIIIIIIIIIIIIIIIIIIIIIIHHIGHGIHIIIIIIIIIIIHIFHHIIIIEEHHHIIIIIIIIIIIGIIHIHHHIIIIIIIIHIHHIIHHIHIIIHHIIIIIIIIIIIIIIIIIIIIIIIIIIIIIIIIIIIHHIIIIIIHIIIIIIIIIHHIIIIIIIIIIIIIIIIIIIIIIIIIIIIIIIIIIIIIIIIIIIIIIIIIIIII=IIIIIIIIIIIIIIIHHDIIIIIIIIIHIIIIIIIHIIIIHIIIIIIHIIIIIIIIIIIIIIIIIIIIIIIIIIIIIIIIIIIIIIIIIIIIIIIIIIIIIIIIIIIIIIIIIIDDDDD
@HISEQ:969:HM2KJBCX2:2:1102:3439:67054 2:N:0:ACTATGCA
TTCCCTTCTCCGCCCAACTATCCCTATTAATCATTACGTCAATCCTAGAAACCAACAAAATAGGATCGAACGTCCTATTTCATTATTCCATGCTAATGTATTCAAGCGTTAGCCTGCTTTAAACACTCTAATTTTTTCAAAGTAACAGTCCTGTTTCCCTGCAACACCAAATTAATGGCATTACAGTTCTTCAGAAAGGAGGAATCAGCGAAGCCAGTGCATACCAGTGGCACGACCAACCTGCTGACCCCGAAATTCAACTACGAGCTTTTTAACTGCAACAACTTTAATATACGCTATTGGAGCTGGAATTACCGCGGCTGCTGGCACCAGACTTGCCCTCCAA
+
DDDDDIIIIIIIIIHIIIIIIIIIIIIIIIIIIIIIIIIIIIIIIIIIGIIIHIIIHIIIIIIIIIIHIIIHHHIIIIHHIHIIIIIHIHIIIEHG/DHIIIIIIIIIIIIIIIIIIIIIIHIIIIIIIIIIIIIIIIIIIIIIIIIIIIIIIIIIIIIIIHIIIIIIIIIIIIIIIIIHHIIIIIIIIIIIIIIIIIIIIIIIIIIIIIIIIIIIIIIIIIIIIIIIIIIIIIIIIIIIIIIHFIHIIIIIIIIIIIIIIHIIIIIIIIIIIIIIIIIIIIIIIIIIIIIIIIIIIIIIIIIIIIIIIIIIIIIGIIIIIIIIIIIIIIIIIIIIIIIIIDDDDD
@HISEQ:969:HM2KJBCX2:2:1102:13586:67157 2:N:0:ACTATGCA
TTCCCTTCTCCGCCCAACTATCCCTATTAATCATTACGTCAATCCTAGAAACCAACAAAATAGGATCAAACGTCCTATTTCATTATTCCATGCTAATGTATTCAAGCGTTAGCCTGCTTTAAACACTCTAATTTTTTCAAAGTAACAGTCCTGTTTCCCTGCAACACCAAATTAATGACATTACAGTTCTTCAGAAAGGAGGAACCAGCGAGACCAGTACGAACCAAAGGCACGACCAACCTGCTGATCCCGAAATTCAACTACGAGCTTTTTAACTGCAACAACTTTAATATACGCTATTGGAGCTGGAATTACCGCGGCTGCTGGCACCAGACTTGCCCTCCAA
+
DDDDDIIIIIIIHHIIIIIIIIIIIIIIIIIIIIIIIIIIIIIIIIIIGHHIIIIIIIIIHHHIHIHIIIHIIIIIIIIIIIIIHIIHHIIIGIIIIIIIHHIIIIHIIIIIIIIIIIIIIIIIHHIIIIIIIIIHIIIIIIIIIIIIIIIIIIIIIIIIIIIIIIIIIIHHHIHIIIIIIIIIIIIIIIIIIIIIIIIIIIIIIIIIIIIIIIIIIIIIHHIIIIIIIIIIIIIIIIIIIIIHHIIIIIIIIIIIIIIIIIIIIHIIIIIIIIIIIIIIIIIIIIIIIIIIIIIIIIIIIIIIIIIIIIIIIIIIIIIIIIIIIIIIIIIIIIIIIIIIIDDDDD
@HISEQ:969:HM2KJBCX2:2:1102:16674:67049 2:N:0:ACTATGCA
TTCCCTTCTCCGCCCAACTATCCCTATTAATCATTACGTCGATCCTAGAAACCAACAAAATAGAATCAAACGTCCTATTTCGTTATTCCATGCTAATGTATTCAAGCGTGAGCCTGCTTTAAACACTCTAATTTTTTCAAAGTAACAGTCCTGATTCCCCATGACACCAAATTAATGACATCATGGTTCGTCAGAAGGTAGGAATCAATAATACCAGTACGTACAATAGCACGACCAATAAATTAATCCCGAAATTCAACTACGAGCTTTTTAACTGCAACAACTTTAATATACGCTATTGGAGCTGGAATTACCGCGGCTGCTGGCACCAGACTTGCCCTCCAA
+
@BDDBHIHHIHHHHIHHII@CHHHHHHIIIIFHIIIIFHH<HHHIHIFEHEHHHIHHHIIIHGIIFFHEHHDE1<EHEHHC@GH?GHHEHCHHGHHIIIIIIIIHIHIHIIIIIIIIHEIIHIIHHIHHIGIHFCIIIHIEHIIIIHHHEGHHIIHIIHHHIHIHIHHIHHGHIIIHIEHHHIHHIIIHHHIIIHIHHHHCIHIIIIHHGHEIIIHIIHIIIIIIIIHCHHHHFIIIHHHH@EFIHIIIHHHFHHEHCHIIIIIIHIIIIIIHFFHIIHHIHIIIIIIIIIIHHIIIIIIIIIIHIIIIIIIIIIIIIIIIIIIIIIIIIHIIIIIIHIIDD@DD
@HISEQ:969:HM2KJBCX2:2:1102:17266:67187 2:N:0:ACTATGCA
TTCCCTTCTCCGCCCAACTATCCCTATTAATCATTACGTCAATCCTAGAAACCAACAAAATAGGATCGAACGTCCTATTTCATTATTCCATGCTAATGTATTCAAGCGTTAGCCTGCTTTAAACACTCTAATTTTTTCAAAGTAACAGTCCTGTTTCCCTGCAACACCAAATTAATGACATTACAGTTCTTCAGAAAGGAGGAATCAGCGAAGCCAGTGCATACCAGTGGCACGACCAACCTGCTGACCCCGAAATTCAACTACGAGCTTTTTAACTGCAACAACTTTAATATACGCTATTGGAGCTGGAATTACCGCGGCTGCTGGCACCAGACTTGCCC
+
DDDDDIIIIIIIIIIIIIIIIIIIIIIIIIIIIIIIIIIIIIIIIIGHGIHIHIIIIIIHIIHHGIIIIIIIIIIIHIIHIIIIIIIIIIIIIIIIIIIIIIIIIIIIIIIIIHIIIIIIIIIIIIIHIIIIIIIIIIIIIIIIIIIIHIIIIIIIIIIIIIIIIIIHIIIIIIIIIHEHHIIHHIIIHGIIIIIIIIIIIIIHIIIIIIIIIIIIIIIIIIIIIIIIIIIIIIIIIIIHIIIIIIIIIIIIIIIIIIIIIIIIIIIIIIIIIIIIIIIIIIIHIIIIIIIIHIIIIIIHHIIIIIIIIIIIIIIIIIIIIIIIIIIIIIIIIIIIDDDDD
@HISEQ:969:HM2KJBCX2:2:1102:15922:67732 2:N:0:ACTATGCA
TTCCCTTCTCCGCCCAACTATCCCTATTAATCATTACGTCGATCCTAGAAACCAACAAAATAGAATCAAACGTCCTATTTCATTATTCCATGCTAATCTATTCAAGCAATAGCCCGCTTTAAACACTCTAATTTTTTCAAGGTAATGGTTCTGGCTCCCCAACACACCCAATAAAGGGCATACTGGTTCACCAGAAGGAAGACCCGACAGCAGACAGTACTCGCCAAAGACGGACCGCCCGACCAGGCCTAAAATTCAACTACGAGCTTTTTAACTGCAACAACTTTAATATACGCTATTGGAGCTGGAATTACCGCGGCTGCTGGCACCAGACTTGCCCTCCAA
+
DBDAACGH1<<<DH/0<0<D<G1<FFFCH<CHIIIH?@<<FHIHEFE<F@G?CHEEHG?G@H@CC1C1F?G011<<F@1CHEGH1GH11DC<1C11F?GF1<CC<FEHHHHH?<GHFCHGFHFHF6CG@EGFGHFEAFHDGHHHHHEF<HHDHG?1CGI-FHHHGHIHHHHEFHH@GF@EGF<F?B8<<HHGIHHIHH?GHECFCEIIHFHHHIIIHFHDIIIIGIHGFCHDHIHHFHCCHAC<FF@HFFHIHHHHIHIIIHHIIHHHHHHGF1HHFIHHCHFFHHE?CC0IIIHHCHFFEHIHEHFHHHEDHHDDIIIHF<EIHIHE?HHHFGIHGCHC0AAAD
@HISEQ:969:HM2KJBCX2:2:1102:1770:68293 2:N:0:ACTATGCA
TTCCCTTCTCCGCCCAACTATCCCTATTAATCATTACGTCGATCCTAGAAACCAACAAAATAGAATCAAACGTCCTATTTCATTATTCCATGCTAATGTATTCAAGCGCGAGCTTGCTTTAAACACTCTAATTTTTTCAAAGTAACAGTCCTGATTTCCCGCGACACCAAATTAATGACATCGTGGTTCGTCAGAAGGGAGAAACCAATAATGCTAGTACGTACAAAGTACGACCGACATATTAGTCCCGAAATTCAACTACGAGCTTTTTAACTGCAACAACTTTAATATACGCTTTTGGAGCTGGAATTACCGCGGCTGCTGGCACCAGACTTGCCCTCCAA
+
@<BD0<DEHEHH=0?@10CC<<DFEF@GHF<<<<<@F<<CE?1D<<<1FG1<CGIICHE@CGECG1@1<1<01<<0FEH<1<D@@HCCG?F?1<GFH@<FHHE@<15D@CFC/BCE86<CC<FE7HII?FEECEADHFIHBC@CH@FBCE@C@FE0HH?@HGH8CCC<DHCC@HGFH<FEIHHHCCAEHDHCG#9GCCHEHHC78FIHHFHCHEHHIHGCHEFHEHGCF@CE@<FDEE<&F@CGFFEFH@GC<CF<@CCCHEFFC@CGC<<<CEHIG@FEGC@C1<CHHC<HCFCC1@ECHEIHEIH?HHCCHHHIIHEH@CEG@@GHF<<<C<1CHHC0D0D<
@HISEQ:969:HM2KJBCX2:2:1102:8671:69129 2:N:0:ACTATGCA
TTCCCTTCTCCGCCCAACTATCCCTATTAATCATTACGTCGATCCTAGAAACCAACAAAATAGAATCAAACGTCCTATTTCGTTATTCCATGCTAATGTATTCAAGCGTGAGCCTGCTTTAAACACTCTAATTTTTTCAAAGTAACAGTCCTGATTCCCCATGACACCAAATTAATGACATCATGGTTCGTCAGAAGGTAGGAATCAATAATACCAGTACGTACAATAGCACGACCAATAAATTGATCCCGAAATTCAACTACGAGCTTTTTAACTGCAACAACTTTAATATACGCTATTGGAGCTGGAATTACCGCGGCTGCTGGCACCAGACTTGCCCTCCAA
+
DDDDDIHIIHIIIGHEHHHHHIHIIIIIIIHIIIIIEHIHHIIHEHGIGHIIHHHIHE@GHCCHIEHHIHH=CHFHIIIIHGIIECCFEHFHGHGHD@GHGEHHHIHIIHHHHIIHEEEHHHHHIHFG<HFHHIHIHHHEHIHIHHGHHIIIHIHHIIIIIHGIIIHHHHFGHHIIIIHHFHIIIIIHHHFHIIIIIIHIIIIHGHIHHGHHCHGIIIIIHGIIIIIIIIIHIHHEIHIIHHGHIIIIHCHIIHCFIIIHHHHIIIIIIIHIIIIIIIHHIHHHHCDIIHIIIIHHEIHHHHIIIIIHIIHHIIIIIIHHGHHIHHIIIIHEIIIIIIIHDDDBB
@HISEQ:969:HM2KJBCX2:2:1102:9164:69955 2:N:0:ACTATGCA
TTCCCTTCTCCGCCCAACTATCCCTATTAATCATTACGTCAATCCTAGAAACCAACAAAATAGGATCGAACGTCCTATTTCATTATTCCATGCTAATGTATTCAAGCGTTAGCTTGCTTTAAACACTCTAATTTTTTCAAAGTAACAGTCCAAATTCCCCAAAACACCAAATTAATGGCATTAAGATTCATCAGGAAGGAGGAATCAGTGAGACCAGTACATACCAGAGGCATGACCAACCTACTAACCCCGAAATTCAACTACGAGCTTTTTAACTGCAACAACTTTAATATACGCTATTGGAGCTGGAATTACCGCGGCTGCTGGCACCAGACTTGCCCTCCAA
+
DDDDDHHIIIIIIIIIIIIIIIIIHIIIIIIIIIIIIIIIIIIFHIIIHFIIIIHIIGIIIIHIIIIHIHIIIIIHIIIIIIIIIIIGIFHIIIIHHIIIIIIIIIIHIIIIIIIIIIHIIIIIIIIIIHHIHHIIIIIIIIIIIIIHIHIIIIIIIIHIIIIIIIIIIIIIIIIIIIIIIIIIIIIIIIIIIIIIIIIIIIIIIIIIIIIIIIIIIIIIIIIIIIIIIIIIIIIIIIIIIIHHHIHIIIIIIIIIHIIIIHIIIIIIIIIIIIIIIIIIIIIIIIIIIIHIHIIIIIIIIIIIIIIIIIIIIIIIIIIIIIIIIIIIIIIIIIIIIIIIIDDDDD
@HISEQ:969:HM2KJBCX2:2:1102:14362:70115 2:N:0:ACTATGCA
TTCCCTTCTCCGCCCAACTATCCCTATTAATCATTACGTCAATCCTAGAAACCAACAAAATAGGATCAAACGTCCTATTTCATTATTCCATGCTAATGTATTCAAGCGTTAGCCTGCTTTAAACACTCTAATTTTTTCAAAGTAACAGTCCTGTTTCCCTGCAACACCAAATTAATGACATTACAGTTCTTCAAGAAGGAGGAACCAGTAAAGCCAGTACATACCAGAGGCACGACCAACCTACTAATCCCGAAATTCAACTACGAGCTTTTTAACTGCAACAACTTTAATATACGCTATTGGAGCTGGAATTACCGCGGCTGCTGGCACCAGACTTGCCCTCCA
+
DDDDDIIHIIIIIIIIGIIIIIIIIIIIIIIIIIGIIHHIIIIHIIHHEHIIIIIIIHFFIIHIHHGFHIIIIIIIIHIIIIIHIIIIIIIIGHIIIIHHHIIIIIIIIIIHIIIIIIHIIIIHIIIIIHIIIIIIIIHIIIIIIIIHIIIIIIIIIHHIIIIIIIIIIHEHIIIIIIIIIIIIIHIIIIIIIIIHIIIIIIIIIHIIIIIGIIIIIIIIIIIHIIIIIIIIIIIIIHIIIHHHIIIIIIIIIHIIHIIIIHFIIIIIGIIIIIIIIIIIIIIIIIIIIIIIHHIIIIIIIIIIIIIIIIIIIIIIIIIIIIHIHIIIIIIIIIHIIIIGDDDDD
@HISEQ:969:HM2KJBCX2:2:1102:6573:70426 2:N:0:ACTATGCA
TTCCCTTCTCCGCCCAACTATCCCTATTAATCATTACGTCAATCCTAGAAACCAACAAAATAGGATCGAACGTCCTATTTCATTATTCCATGCTAATGTATTCAAGCGTGAGCCTGCTTTAAACACTCTAATTTTTTCAAAGTAACAGTCCTGATTCCCCATGACACCAAATTAATGACATCATGGTTCGTCAGAAGGTAGGAATCAATAATACCAGTACGTACAATAGCACGACCAATAAATTAATCCCGAAATTCAACTACGAGCTTTTTAACTGCAACAACTTTAATATACGCTATTGGAGCTGGAATTACCGCGGCTGCTGGCACCAGACTTGCCCTCCAA
+
DDDDDIIIIIIIIIIIHIIIIIIIIIIIIIIIIIIIIIHHIIIIIIIIIIIIIIIHIHIIHHHHHIHIIHIIIIIIHHHIHIIIHIIIHIIIGHHIIIIIIHHIIHIIIIIIIIIIIIIIIIIICIIHIIIHIIIIIIIIIIHIHIIIIIIIIIIIIIIIIIIIIIIIIIIIIIIIIIHIIIIIIIIIIIIIIIIIIIIIIIIIIIIIIIIIHIIIIIIIIIIIIIIIIIIIIIIIIIIIIIHHIIIIIIIIIIIIIIIIIIIIIIIIIIIIIIIIIIIIIIIIIIIIIIIIIIIIIIIIIIIIIIIIIIIIIIIIIIIIIIIIIIIIIIIIIIIIIIIIDDDDD
@HISEQ:969:HM2KJBCX2:2:1102:1244:71456 2:N:0:ACTATGCA
TTCCCTTCTCCGCCCAACTATNCCTATTAATCATTACGTCAATCCTAGAAACCAACAAAATAGGATCGTCGTCCTATTTCATTATTCCATGCTAATGTATTCAAGCGTTAGCCTGCTTTAAACACCCTAATTTTTTCAAAGTAACAGTCCTGTTTCCCCGCAACACCAACTTAATGGCATTACGGTTCTACAAGAAGGAGGAATCAGCAAAGCCAGTGCATACCAGTGGCACGACCAACTTGCTGACCCCGAAATTCAACTACGAGCTTTTTAACTGCAACAACTTTAATATACGCTATTGGAGCTGGAATTACCGCGGCTGCTGGCACCAGACTTGCCCTCCAA
+
DDDDDHHHHIIHIIIIICHHI#<<DHEHIIIIHIIHIHGHIIIIIII?FHEHIIIIIHF<DGH1DHHEHEHCEHHFHHHHHIIIIIIIIIHE?HHIHHHHHHHHHHHHHIHHHHHHHFHGHHIHHGHIHIHHIFHHHHGIIIHHIHHHHHHHHEIIHHIHIHHIIIIHHIIIHEIIIIIFIIHIIIIIIHIHIHHIIIIIIHHIIIIIIIIIHIHEIIIHHIIIIIHIIHIHIHIIIIIIHHFDIIHIHHIIIHIIIHHIIIIIIIIIIIIHHEHEIIIIIHHIHIIIIIIIIIIIIIIIIIIHHIIIIIIIIIIIIHHIHIIIHIIIIIHHHIIIIIHICDDDD
@HISEQ:969:HM2KJBCX2:2:1102:2545:71450 2:N:0:ACTATGCA
TTCCCTTCTCCGCCCAACTATCCCTATTAATCATTACGTCGATCCTAGAAACCAACAAAATAGAATCAAACGTCCTATTTCATTATTCCATGCTAATGTATTCAAGCGTAAGCCTGCTTTAAACACTCTAATTTTTTCAAAGTAACAGTCCTGATTCCCCACGACACCAAATTAATGACATCGCGGTTCTTCAGAAGGTAGGAACCAATAATGCCAGTGCGTACCGAAGCACGACCAACAATTTGATCCCGAAATTCAACTACGAGCTTTTTAACTGCAACAACTTTAATATACGCTATTGGAGCTGGAATTACCGCGGCTGCTGGCACCAGACTTGCCCTCCAA
+
DDDDDIIIIIIIIIIIIIIIIIIIIHIIIIIIIIIIIIIIIIIIIIIHGHIIIIIIHIIIIIHHHIIHIHHIIHIIIIIIIIIIHIIHIIIIHIIIIIIIIIHIIIIIIIIIIIIIHIHIIIIIIIIHIIGIIIIIIIIIIIIIIGIIIIHIIIIIIIIIIIIIIIIIIIIHHIIIIIIIIIIIIIIIIHEIIIIIIIIIIIIIIIIIIIIIIIIIIIIIIIIIIIIIIIIIIIIIIIIIIHIHIIIIIHIIIIIHIIHGIHIGIIIIIIIIIIIIIIIIIIIIIIIIIIIIHIIIIIIIIIIIIIIIIIIIIIIIIIIIIIIIIIIIIIIIIIIIIIIIDDDDD
@HISEQ:969:HM2KJBCX2:2:1102:13075:71606 2:N:0:ACTATGCA
TTCCCTTCTCCGCCCAACTATCCCTATTAATCATTACGTCAATCCTAGAAACCAACAAAATAGGTTTGAACGTCCTATTTCATTATTCCATGCTAATGTATTCAAGCGTTAGCCTGCTTTAAACACTCTAATTTTTTCAAAGTAACAGTCCTGTTTCCCTGCAACACCAAATTAATGGCATTACAGTTCTTCAGAAAGGAGGAATCAGCGAAACCAGTTCATACCAGTGGCACGACCAACCTGCTGACCCCGAAATTCAACTACGAGCTTTTTAACTGCAACAACTTTAATATACGCTATTGGAGCTGGAATTACCGCGGCTGCTGGCACCAGACTTGCCCTCCAA
+
DDDDDIIIIHHIHIIIIIIIIIIIIIIIHIIIIIIIIIIHIHHHIIHIIGIHHIIIIIIIIGHIIIIHIHHIIGHIIIIIHIIIIIIFCHGHHIIIIIIIIHIIGIIHIHIIHIIIIIIIIIHIIIIIHIIIIIIIIIIIIIIIIIHIIIIIIIIIIIGIIIIIHIIIIIHHHIIIIIIIIIIIIIIIIIIIIIIIIIIIIIIIIIIIIIIIIIIIIIIIIIIIIIIIIIIIIIIIIIIIIIIHHIIIIIIIIIIIIIIIIHCIIIIIIIIIIIIIIIIIIIIIIIIIIIIIIIIIIIIIIIIIIIIIIIIIIIIIIIIIIIIIIIIIIIIIIIIIIIIIIDDDDD
@HISEQ:969:HM2KJBCX2:2:1102:18109:72299 2:N:0:ACTATGCA
TTCCCTTCTCCGCCCAACTATCCCTATTAATCATTACGTCGATCCTAGAAACCAACAAAATAGGTTCGATCGTCCTATTTCGTTATTCCATGCTAATGTATTCAAGCGCGAGCCTGCTTTAAGCACTCTAATTTTTTCAAAGTAACAGTCCTGTTTCCCCGCAACAACAAATTAATGCCATCACGGTTCTACAAGAAGGAGGGACCAGTGAGGCCAGTGCATACCAGTGGCACGACCAACCTACTGGCCCCGAAATTCAACTACGAGCTTTTTAACTGCAACAACTTTAATATACGCTATTGGAGCTGGAATTACCGCGGCTGCTGGCACCAGACTTGCCCTCCAA
+
DDDDDIIIIIIIHIIIIIIIIIIIIIIIHIIIIIIIIIIIIIIHIIHHHIIIIGFHIIIHHHIIHHIIIIIIIIIIIIIIIIIIIIIIIIIIIIIGIIIIIIHHIIIIIIIIIIIIIIIIIHIIIIIHHIIIIIHIIIGHIIIIIIIIIHIIIIGIIIIIIIIIIIIIIIIIIIIIIIIIIIIIIIIHHIIIIIIIIIIIIIIIIIIIIIIIIIIIIIIIIIIIIIIIHIIIIIIIIIIIIIHHIIIHIIIIIIIIIIIIIIIIIIIIHIIIIIIIIIIIIIIIIHIIIIIIGIHHHIIIIIIIIIIIIIIIHIIIIIIIIIHIIIIIIIIIIIIIIIIIIDDDDD
@HISEQ:969:HM2KJBCX2:2:1102:5312:72043 2:N:0:ACTATGCA
TTCCCTTCTCCGCCCAACTATCCCTATTAATCATTACGTCGATCCTAGAAACCAACAAAATAGAATCAAACGTCCTATTTCATTATTCCATGCTAATGTATTCAAGCGTAAGCCTGCTTTAAACACTCTAATTTTTTCAAAGTAACAGTCCTGATTCCCCACGACACCAAATTAATGACATCGCGGTTCTTCAGAAGGTAGGAACCGATAATGCCAGTGCGTACCGAAGCACGACCAACAATTCGATCCCGAAATTCAACTACGAGCTTTTTAACTGCAACAACTTTAATATACGCTATTGGAGCTGGAATTACCGCGGCTGCTGGCACCAGACTTGCCCTCCAA
+
DD@DDIIEECGCECHHHFHIHIIIHHIHIEHIIIHGHHFHIHHGHHHHGHHIIHIHHH1CEHC1CCEFHHHHHHIIGIIIIIHIIIIICHHEHIIIGHHIGHFHEHFHIIGIHHHHIIIHHHHIHIIIIIIIIIHCDHFHHHHHHBFHECHFCEEAHEIHHHEHEDHIIHFCHFHHGGGHHHCDHHEDCFHCHHHHIIIHIIHHDBEEFHII;CGIIHFHIHHHHHGGI<DIHHH@HHHHEFEDGC@CIHEHHHHEIHHHHDHGHEFH@HIHG@F@EGCHHHH@CHH@HG@0CGHHCIHHIIIHHIHIHIGIHGHIHHHHHCEHCF<HEIHHHEG@ECEHD??@@
@HISEQ:969:HM2KJBCX2:2:1102:18696:71670 2:N:0:ACTATGCA
TTCCCTTCTCCGCCCAACTATCCCTATTAATCATTACGTCGATCCTAGAAACCAACAAAATAGGTTCGATCGTCCTATTTCGTTATTCCATGCTAATGTATTCAAGCGCGAGCCTGCTTTAAGCACTCTAATTTTTTCAAAGTAACAGTCCTGTTTCCCCGCAACAACAAATTAATGCCATCACGGTTCTACAAGAAGGAGGGACCAGTGAGGCCAGTGCATACCAGTGGCACGACCAACCTACTGGCCCCGAAATTCAACTACGAGCTTTTTAACTGCAACAACTTTAATATACGCTATTGGAGCTGGAATTACCGCGGCTGCTGGCACCAGACTTGCCCTCCAA
+
DDC@DHFHIHHIHIIIIIIIIIIIHHIIICHCEHHEHHHIDHHHHH?CGECHHH1@@CFHHGHHHHICEGEE@@GHHHEHCGFFHHIIGHHGHHHFHHHHIHGGIIHIDHIIHHHGIIIHIHGIHIGGG?CHHHIGHHIIIHHIIHHHIIIHGDHEHIHHHEHHFHIHHIFHHIIHHHCHHHH<IHEHHIHGHIIHHHHHIHIHEGFGIIIHHHHHIIHIIIIGHIIHHGIGIIHDEHIIHFHGHHGHHHGCIIIHIIIHHHHHHIIHHHHCHHHGIIHHIHIIIIHIIHIHIHHIIIIIIIIHHHIIHHHHDHCHIIIIGIHEHHCIIIIIIHHHIIHHHBDADD
@HISEQ:969:HM2KJBCX2:2:1102:12829:72731 2:N:0:ACTATGCA
TTCCCTTCTCCGCCCAACTATCCCTATTAATCATTACGTCAATCCTAGAAACCAACAAAATAGGATCGAACGTCCTATTTCATTATTCCATGCTAATGTATTCAAGCGTTAGCCTGCTTTAAACACTCTAATTTTTTCAAAGTAACAGTCCTGTTTCCCTGCAACACCAAATTAATGGCATTACAGTTCTTCAGAAAGGAGGAATCAGCGAAGCCAGTGCATACCAGTGGCACGACCAACCTGCTGACCCCGAAATTCAACTACGAGCTTTTTAACTGCAACAACTTTAATATACGCTATTGGAGCTGGAATTACCGCGGCTGCTGGCACCAGACTTGCCCTCCAA
+
DDDCDIIIIIIIIIIHIIIIIIIIIIIIIIIIIIIIIIIIIHIIIIIIGIIIIIIIIIGIGCEDGHIHFHHGHIIIIIFHHIIHIIIIHHIIIHHHIIIIIHHHHHHIIIIIIIIIIIHIHIIHIIIIIIIIIIIIIHIIIIIIIIIIIIIIIIIIIIIIIIIIIIHIIIHHHIHIIHIIIIIIIIIIIIIIIIIIIIIIIIIIIIIIIIIIIIIIIIIIIIIIIIIIHIIIIIIIIIIIIIIIHIIIIIIHGIIIIIIIIHIIIIIIIIIIIIIIIGIIHIIIHIIIIIIIIIIIIHIIIIIIIIIIIIIIHIIIIIIIIIHIIIIIIIIIIHIIIIHIIDDDDD
@HISEQ:969:HM2KJBCX2:2:1102:8266:72997 2:N:0:ACTATGCA
TTCCCTTCTCCGCCCAACTATCCCTATTAATCATTACGTCAATCCTAGAAACCAACAAAATAGGATCAAACGTCCTATTTCATTATTCCATGCTAATGTATTCAAGCGTTAGCCTGCTTTAAACACTCTAATTTTTTCAAAGTAACAGTCCTGTTTCCCTGCAACACCAAATTAATGACATTACAGTTCTTCAAGAAGGAGGAACCAGTAAAGCCAGTACATACCAGAGGCACGACCAACCTACTAATCCCGAAATTCAACTACGAGCTTTTTAACTGCAACAACTTTAATATACGCTATTGGAGCTGGAATTACCGCGGCTGCTGGCACCAGACTTGCC
+
DDDDDIHIIIIIIIIIIIIIIIIIIIIIIIIIIIIIIIIIHHIIIIGIF?HHHGHIIIIIHFFHHHIIIIIHIIIIHIIIIIIIIIIGHIIHHIIIHIIIIIIIIHIIIIIIIIHIIIHHHIHIIIIIIIIIIHIIIIIIIIIIIHIIIIIIIIIIIIIIIIIIIIIIIIHGHIIIIIIIIIIIIIHIIIIIIHIIIIIIIHIIIHIIIIIIIIHIIIIIIIIIIIIIIIHIIIIIIIIHIIIIIIHFGIIIIIIIIIIHHIHIIIIIIIIIIIIIIIIIIIIIIIIIIIIIIIIIIIIIIIIIHIIIIIIIIIIIIIIIIIIIIIIIIIIIIIIDDDDD
@HISEQ:969:HM2KJBCX2:2:1102:7622:73097 2:N:0:ACTATGCA
TTCCCTTCTCCGCCCAACTATCCCTATTAATCATTACGTCGATCCTAGAAACCAACAAAATAGAATCAAACGTCCTATTTCGTTATTCCATGCTAATGTATTCAAGCGTGAGCCTGCTTTAAACACTCTAATTTTTTCAAAGTAACAGTCCTGATTCCCCAAGACACCAAATTAATGACATCATGGTTCGTCAGAAGGTAGGAATCAATAATACCAGTACGTACAATAGCACGACCAATAAATTGATCCCGAAATTCAACTACGAGCTTTTTAACTGCAACAACTTTAATATACGCTATTGGAGCTGGAATTACCGCGGCTGCTGGCACCAGACTTGCCCTCCAA
+
DDDDDIIIIIIIIIIIIIIIIIIIIIIIIIIIIIIIIIIIIIIIIIHIHIIIIIIIIHIIIIIHIIIIIIIIIIIIIIIIIIIIIIIIIIIIIIIIIHIHIHIIIIIIIIIIIIIIIIIIIIIIIIIIIIIIIIIIIIIIIIIIIIIIIIIIHHIIIIIIIIIIIIGIIIIIIIIIIIIIIIIIIIIIIIHIIIIIIIHHIHIHHHEIIIIIIIIIIIIIIIIIIIIHIIIIIIIIIIIIIIHHIIIIIIIIIIIIIIIIIIIIIIIIIIIIIIIIIIIIIIIIIIIIIIIIIIIIIIIIIIIIIIIIIIIIIIIIIIIIIIIIIIIIIIIIIIIIIIIIDDDDD
@HISEQ:969:HM2KJBCX2:2:1102:8724:73060 2:N:0:ACTATGCA
TTCCCTTCTCCGCCCAACTATCCCTATTAATCATTACGTCGATCCTAGAAACCAACAAAATAGAATCAAACGTCCTATTTCGTTATTCCATGCTAATGTATTCAAGCGTGAGCCTGCTTTAAACACTCTAATTTTTTCAAAGTAACAGTCCTGATTCCCCATGACACCAAATTAATGACATCATGGTTCGTCAGAAGGTAGGAATCAATAATACCAGTACGTACAATAGCACGACCAATAAATTGATCCCGAAATTCAACTACGAGCTTTTTAACTGCAACAACTTTAATATACGCTATTGGAGCTGGAATTACCGCGGCTGCTGGCACCAGACTTGCCCTCCAA
+
DDDDDIIIIIIIHIIIIIIIIIIIIIIIIIIIIIIIIIIIIIIIIIIIIFIIIIIIIIIGHGHFHHHIIIIIIIIIIIIIIIIIIIIIIIIIGIIIHIIIIIIIIIHIIHIIIIIIIIIIIIIIIIIIIIHIIHHHEIIHIIIIHHIIIIIIIIIHIIIIIIIIIIIIIIIHIIIIIIIIIIIIIIIIIIIIIIIIIIIIIIIIIIIIIIIHIIIIIIHIIIIIIIIIIIIIIIIIIIIIIIHHIIIIIIIIIIIIIIIIIIIIIIIIIIIIIIIIIIIIIIIHHGHHIIIIHIIIIIIIIIIIIIIIIIIIIIIIIIIIIIIIIIIIIIIIIIIIIIIIDDDDD
@HISEQ:969:HM2KJBCX2:2:1102:19916:73082 2:N:0:ACTATGCA
TTCCCTTCTCCGCCCAACTATCCCTATTAATCATTACGTCAATCCTAGAAACCAACAAAATAGGATCAAACGTCCTATTTCATTATTCCATGCTAATGTATTCAAGCGTTAGCCTGCTTTAAACACTCTAATTTTTTCAAAGTAACAGTCCTGTTTCCCTGCAACACCAAGTAAATGACATCACAGTTCTTCAAGAAGGAGGAATCAGTGAGGCCAGTGCATACCAGTGGCACGACCAACCTACTGACCCCGAAATTCAACTACGAGCTTTTTAACTGCAACAACTTTAATATACGCTATTGGAGCTGGAATTACCGCGGCTGCTGGCACCAGACTTGCCCTCCAA
+
DDDDCIICHHHDEHDHIIIIIIIIIICHIIIFHHIIIEHHIIIHHIIHIHHHGIIIIHHIIH<@@EHIIIIHIIIIIIIIH?HHIIIFHHHIIHIIIHIHHIIIIIHIIIIIIIHIIIIIIIIHHHIHIIIIIIIIIHIHIIIIIIIIIHIIIIIIIIHIHIIIHIHHIIIIIIIIIIIIIIIIIIIIIIHIIIIIIIIIIIIIIIIIIIIIIIIIIIIIIIIIIIIIIIII=IIIIIIIIIIHHIIIIIIIIIIIIIIIIIIIIIIIIIIIIIIIIIIIIIIIIIIIIIIIIIIIIIIIIIIIIIIIIIIIIIIIIIIIIIIIIIIIIIIIIIIIIIIIIDDDDD
@HISEQ:969:HM2KJBCX2:2:1102:6040:74254 2:N:0:ACTATGCA
TTCCCTTCTCCGCCCAACTATCCCTATTAATCATTACGTCAATCCTAGAAACCAACAAAATAGGATCGAACGTCCTATTTCATTATTCCATGCTAATGTATTCAAGCGTTAGCTTGCTTTAAACACTCTAATTTTTTCAAAGTAACAGTCCAGATTCCTCGCAACACCAAATTAATGGCATTACGGCTCATCAGGAAGGAGGAATCAGTGAGACCAGTACATACCAGTGGCATGACCAACCTACTGACCCCGAAATTCAACTACGAGCTTTTTAACTGCAACAACTTTAATATACGCTATTGGAGCTGGAATTACCGCGGCTGCTGGCACCAGACTTGCCCTCCAA
+
DBDADIIHEHIIFHIGIIHIIIIIIIIIIIIHHIHHIHHHCEHHHIIIIGHIHIHIHHEEHHGFIIHHEGHHIIFHEE1CGHHHFIIFEHHHEHIHIIIIIIIIIIHHHIIIHHIIIHHHEHIHGIIIIIIIIIIIHIIHIHHEHIHHIIHHHHHCIIGIIIIIIHGHHHIIIIHHHIIIIIIIHHCEIHIIIIIIIIIIIIHHEHIIIIHHIIIIIIIIIIII<IIIHIIIIIIIIHHHHEHHGIIIHIIIIIHIIIIIHHHIIGIIHIIIIIHIIHIIIIIIIIIHIIIIIIIIIIIIIIIIIIIIIIIIIIIIIIIIIIHIIIIIIIIIIHIIIGIIIDDDDD
@HISEQ:969:HM2KJBCX2:2:1102:16161:74382 2:N:0:ACTATGCA
TTCCCTTCTCCGCCCAACTATCCCTATTAATCATTACGGTGATCCTAGAAACCAACAAAATAGAACCATGCCGTCCTATTCTATTATTCCATGCTAATGTATTCGAGCAAAAATGCCTGCTTTAAACACTCTAATTTTTTCAAGATAAAGGTCCTGGATCCGCAAGACACCCAATAAAGGACATCAAGTTTCTCCAGAAGGTGAGAAATCAACTGCAACAGTTCATACCCCTTAAGGCATGACCATCACGTCAATCCCGAAATTCAACTACGAGCTTTTTAACTGCAACAACTTTAATATACGCTATTGGAGCTGGAATTACCGCGGCTGCTGGCACCAGACTTGCCCTCCAA
+
DDDCDIIIIIIIIIIIHIIIIIIIIIIIIHIIIIIIIIIIIHIHIHHIIIIIIIIIHIIHHIHHIIIIIIIIIIIIIIIHIIIIIIIIHHIIICGHIIIIIHIIIIIIIIIIIIIIIIIIHIIIIIIIIIIIIIIIIIIIIIIIIIIIIIIIIIHIIIHIIIIIIIIIIIIIIIIIIIIIIIIIIIIIIHHIIIIIIIIIIIIIIIIIIIIIIIIIIIIIIIIIHIIIIIIIIHIIIIIIIIIIIIIIIIHHIHHIIIIIIIIIIIIIIIIIIIIIIIGIIHIIIIIIIIIHIIIIIIIHGIIIIIIIIIIIIIIIIIIIIIIIIIIIIIIIIIIIIIIIIIIIIIIIDDDDD
@HISEQ:969:HM2KJBCX2:2:1102:11017:74992 2:N:0:ACTATGCA
TTCCCTTCTCCGCCCAACTATCCCTATTAATCATTACGTCGATCCTAGAAACCAACAAAATAGAATCAAACGTCCTATTTCATTATTCCATGCTAATGTATTCAAGCGTAAGCCTGCTTTAAACACTCTAATTTTTTCAAAGTAACAGTCCTGATTCCCCACGACACCAAATTAATGACATCGCGGTTCTTCAGAAGGTAGAAACCGATAATGCCAGTACGTACCGAAGCACGACCAACAATTCGATCCCGAAATTCAACTACGAGCTTTTTAACTGCAACAACTTTAATATACGCTATTGGAGCTGGAATTACCGCGGCTGCTGGCACCAGACTTGCCCTCCAA
+
DDDDDHIIIIIIIIIIIIIIIIIIIIIIIIIIIIIIIGHIHHHIIIGHIGIHIIIIIIIIIIIIIIIGIIIIIIIIIIIIIIIIIIIIIIGHHHHIIIIIIIIIIHIIIIIIIIIIIIIIIIIHHIIIIIIIIIIHIIIIIIIIIIIIHIIIIIIIIIIIIIIIIIIIIIIIIIIHHIIIIIIIIIIHIHIHIIIIIIIIIIIIIIIIIIIIIIIIIIIIIIIIIIIIIIIIIIIIIIIIIHEFIHIIIIHIIIGIIIIIHHIIIIIIIIIIIIIIIIIIIIIHIIIIIIIIIIIIIIIIIIIIIIIIIIIIIIIIIIIIIIIIIIIIIIIIIIIIIIIIDDDDD
@HISEQ:969:HM2KJBCX2:2:1102:15106:74079 2:N:0:ACTATGCA
TTCCCTTCTCCGCCCAACTATCCCTATTAATCATTACGTCAATCCTAGAAACCAACAAAATAGGATCAAACGTCCTATTTCATTATTCCATGCTAATGTATTCAAGCGTTAGCCTGCTTTAAACACTCTAATTTTTTCAAAGTAACAGTCCTGTTTCCCTGCAACACCAAATTAATGGCATTACAGTTCTTCAGAAAGGAGGAATCAGCGAAGCCAGTGCATACCAGTGGCACGACCAACCTGCTGACCCCGAAATTCAACTACGAGCTTTTTAACTGCAACAACTTTAATATACGCTATTGGAGCTGGAATTACCGCTGCTGCTGGCACCAGACTTGCCCTCCAA
+
DDDDDIIIIIIHIIIGIIIHIIIIIIIIGIIIIIIIIIIIHHH?HHIIHIIIIIHIGIFHHHHHHIIIIIIIHHHIIIIIIHIIIIIHHIIIIIIIIIHIIIHIHHHHIIIIIIIIIIIIHGHIHIIIIIIIIIIIIIIIIIIIIHHIIIIIIIIIHIHIHIIIIIIIIIIIIIIIIIIIIIIIIIIIIIIIIIHHIIIIIIIIIIIIIIIIIIIIIIIIIIIIIHIHIIIIIIIIIIHIIIIIHIIIIIIIIIHHHIIIIIIIIIIIIIHIIIIIIIIIIIIIIIIIIIIIIIIIIHIIIIIIIIIIIIIIIIIIHIIIIIIIIIIIIIIIIIIIIIIIIDDDDD
@HISEQ:969:HM2KJBCX2:2:1102:16646:75044 2:N:0:ACTATGCA
TTCCCTTCTCCGCCCAACTATCCCTATTAATCATTACGTCAATCCTAGAAACCAACAAAATAGGACGTTCGATCCTATTTCATTATTCCATGCTAATGTATTCAAGCGTTAGCCTGCTTTAAACACTCTAATTTTTTCAAAGTAACAGTCCTGTTTCCCTGCAACACCAAATTAATGGCATTACAGTTCTTCAGAAAGGAGGAATCAGCGAAGCCAGTACATACCAGTGGCACGACCAACCTGCTGACCCCGAAATTCAACTACGAGCTTTTTAACTGCAACAACTTTAATATACGCTATTGGAGCTGGAATTACCGCGGCTGCTGGCACCAGACTTGCCCTCCAA
+
DDDDDIIIIIIIIIIIIIIIIHIIIIIIIIIHIIIIIIIIIIIIIIIIIHIIIIIIHIIIIIIIIIIIIIIIHHIIIHIIIIIIIIIHIIIHHFGHGIHIIIIIIIIIIIIIIIIIIIHIIIIIIIIIIIFIIIIIIIIIIIIIIIIIIIIIIHIIIIIIIIIIIIIHIIIIIIIIIIIIIIIIIIIIIIIHIIIIIIIIIIIIIIIIIIIIIIIIIIIIIIIIIIIIIIIIIIIIIIIIIIIHHIIIIIIIHIIHHIIIIIHIIIIIIIIIIHHIIIIIIHIIIIIIIIIIIIIIIIIIIIIIIIIIIIIIIIIIIIIIIIIIIIIIIIIHHGIHIIIIIDDDDD
@HISEQ:969:HM2KJBCX2:2:1102:8207:75078 2:N:0:ACTATGCA
TTCCCTTCTCCGCCCAACTATCCCTATTAATCATTACGTCAATCCTAGAAACCAACAAAATAGGATCAAACGTCCTATTTCATTATTCCATGCTAATGTATTCAAGCGTTAGCCTGCTTTAAACACTCTAATTTTTTCAAAGTAACAGTCCTGTTTCCCTGCAACACCAAATTAATGACATTACAGTTCTTCAAGAAGGAGGAACCAGTAAAGCCAGTACATACCAGAGGCACGACCAACCTACTAATCCCGAAATTCAACTACGAGCTTTTTAACTGCAACAACTTTAATATACGCTATTGGAGCTGGAATTACCGCGGCTGCTGGCACCAGACTTGCCCTCCAA
+
DDDDDIIIIIIIIHIHHIIIIIIIIIIIIIIIHIIIIIIIIHIGIIHIIHHHGEFECEHIIHFHHHHI@GFHFHHHIIIIIGHEHIIIIIIGHIIIIIIIIHIIHIIIIIHHHIIIIIHIIHHIHHHIHHIIHHHEFHIHIIHIHIIHHHHGIIHHIIIIHIIIIIIHIHHIHIHFIHIHHIIHIHHHIIHGIIIHIIIIHIIIIHIIIIHIIIIIIIIIIIIIHIIIIIIIIIIIIIHGI=HGHIIHIIHIIIIIIIIHIIIIIIIIIIHHIIHIIIHHIHIIIIHIIIIHHHIIIIIIIIIIIIIIIIIIIIIIIIIIIIIIIIIIIIIIIIIIIIIIHDCDDD
@HISEQ:969:HM2KJBCX2:2:1102:6693:75808 2:N:0:ACTATGCA
TTCCCTTCTCCGCCCAACTATCCCTATTAATCATTACGTCGATCCTAGAAACCAACAAAATAGAATCAAACGTCCTATTTCGTTATTCCATGCTAATGTATTCAAGCGTGAGCCTGCTTTAAACACTCTAATTTTTTCAAAGTAACAGTCCTGATTCCCCAAGACACCAAATTAATGACATCATGGTTCGTCAGAAGGTAGGAATCAATAATACCAGTACGTACAATAGCACGACCAATAAATTGATCCCGAAATTCAACTACGAGCTTTTTAACTGCAACAACTTTAATATACGCTATTGGAGCTGGAATTACCGCGGCTGCTGGCACCAGACTTGCCCTCCAA
+
DDDDDIIIIIIIIIIIIIIIIIIIIIIIIIIIHIIIIIIIIIIIIIIIIHIIIIIIIIIIIIHIIIIIIIIIIIHIGIHIIIIIHIIIIII?GHHIIIIIIIIIIIIIIIIIIHIHIIIIIIIIIIIIIIIIIIIIIIIIIIIIIIIH@IIIIIHFIIIIIIIIIIIIIIIIIIIIIIIIIIIIIIIIIIIIIIIIIIIIIIIIIIIIIIIIHIIIIIHGIIIIIIIIIIIIIIIHIIIIIIIHIIIHIIIIIIIIIIIIIIIIIIIIIIIIIIIIIIIIIIIIHHIIIIIIIIIIIIIIIIIIIIIIIIIIIIIIIIIIIIIIIIIIIIIIIIIIIIIIDDDDD
@HISEQ:969:HM2KJBCX2:2:1102:8103:74309 2:N:0:ACTATGCA
TTCCCTTCTCCGCCCAACTATCCCTATTAATCATTACGGTGATCCTAGAAACCAACGAAATAGAATCAGTCCGTCCTATTTCATTATTCCATGCTAATGTATTCAGACGATAGTCTGCTTTAAACACTCTAATTTTTTCAAAGTAACAGTCCTGATTTCCCATCACACCAAATAAATGGCATGAAAGTTCCTCAGAAGGTAGAGATCCATCTCACCAGTGCAGACAATTAAGCCTGACCAATGGGTAGACCCCGAGGTTCAACTACGAGCTTTTTAACTGCAACAACTTTAATATACGCTATTGGAGCTGGAATTACCGCGGCTGCTGGCACCAGACTTGCCCTCCAA
+
DDDADIIIIIIIIIIIIIIIIIIIIIIIIIIIIIHIIIIIIIIIIIIIIIIIIIIIIIIHIIIGHHIIIIIGIIIIIIIIIIGIIIHIIIIHHIIIIIIIIIIIIHIIIIIIIIIIIIIIIIIIIIIIIIIIIIIIIHHIIIIIIIIIIIIIIIIIIIIIIIIIIIIIIHIIIIIIIHIIIIIIHIIIIIIIIIIIIIIIIIIIHIIIIIIIIIIIIIIIIIIIIIIIIIHIIIIIIIIIIHIIIHDIIIIIIIIIIIIIIIIIIIIIIIIIIIIIIIIIIIIIIIIIIIIIIIIIIIIIIIIIIIIIIIIIIIIIIIIIIIIIIIIIIIIIIIIIIHIIIIHDDDDC
@HISEQ:969:HM2KJBCX2:2:1102:5686:76838 2:N:0:ACTATGCA
TTCCCTTCTCCGCCCAACTATCCCTATTAATCATTACGTCAATCCTAGAAACCAACAAAATAGGACGTTGATCCTATTTCATTATTCCATGCTAATGTATTCAAGCGCGAGCCTGCTTTAAACACTCTAATTTTTTCAAAGTAACAGTCCTGATTCCCCGCCACACCAAATTAATGACATGATGGTTCGTCAGAAGGTAGGAACCAGTAACACCAGTACGTACCTAAGGCACGACCAACGTACTGATCCCGAAATTCAACTACGAGCTTTTTAACTGCAACAACTTTAATATACGCTATTGGAGCTGGAATTACCGCGGCTGCTGGCACCAGACTTGCCCTCCAA
+
DDDDDIHHIIIHIIIIIIIIIHIIIIHHHIIIIIIIIIIIIIIHIIGIIHIIIIIHIIIIIIIIGIIHIHIIHEHIIHIIIIIIIGIIIIIEEHHIIIIIHGHEHHHHHHIIIIHIIHHIHIIHIIIIIHHIIIIEIHIIIIGHHIIHHHHHHGEIHIIIIIIIIIIIIHHIIIIIIIIIIIIIIIIIIIIIIIIIIIIIHIIIIIIIHIIIIIIIIIIIIIIIIIIIHIIIIIIIIIIIHHHGHHIGIIIIIIHIIIIIIIIIHIIIHIIGIIIIIIIIIIHIIHIIIIIIIIHIIIIIIIHIIHIIIIIIIIIIIIIIIIIIIIIIIIIIIIIIIIIIDDDDD
@HISEQ:969:HM2KJBCX2:2:1102:15965:77044 2:N:0:ACTATGCA
TTCCCTTCTCCGCCCAACTATCCCTATAATCATTACGTCAATCCTAGAAACCAACAAAATAGGATCAAACGTCCTATTTCATTATTCCATGCTAATGTATTCAAGCGTTAGCCTGCTTTAAACACTCTAATTTTTTCAAAGTAACAGTCCTGTTTCCCTGCAACACCAAATTAATGACATTACAGTTCTTCAAGAAGGAGGAACCAGTAAAGCCAGTACATACCAGAGGCACGACCAACTTACTAATCCCGAAATTCAACTACGAGCTTTTTAACTGCAACAACTTTAATATACGCTATTGGAGCTGGAATTACCGCGGCAGCTGGCACCAGACTTGCCCTCCAA
+
@DDD0DC<FHEH@GCG1<D11C1<FGFFEHEHFH1DG@CE@C@F?1DG11D<GH@?@@E?C@E1FHFHIHHCGE@FC<<C1DHH1CFFG11DEHFHHGEHH@EH@HHHEHHFHHHHGHHGGHFGGHHFBGDHAHIGHHH@HHHHHHFHFGD@HCHE<HEFIIHIH?HG@F@HHHHHEGIHIIIIIHHHFCHIIHIHGFGHIHHEIHHEIHCIIIHIHHHHHHFHEHGFHCIHEHECHHHHGEEFHIIGIIIHH@HHHHHHHHCHHHIIIHHEHHGEHHHHIHGEHHCHHHHGIHHHFGHGIIHH@EIIIIIIHHDCHEIHHEHHEEIIIIHHGHHIIHEF@@BD@
@HISEQ:969:HM2KJBCX2:2:1102:9423:76591 2:N:0:ACTATGCA
TTCCCTTCTCCGCCCAACTATCCCTATTAATCATTACGTCGATCCTAGAAACCAACAAAATAGAATCAAACGTCCTATTTCGTTATTCCATGCTAATGTATTCAAGCGTGAGCCTGCTTTAAACACTCTAATTTTTTCAAAGTAACAGTCCTGATTCCCCATGACACCAAATTAATGACATCATGGTTCGTCAGAAGGTAGGAATCAATAATACCAGTACGTACAATAGCACGACCAATAAATTGATCCCGAAATTCAACTACGAGCTTTTTAACTGCAACAACTTTAATATACGCTATTGGAGCTGGAATTACCGCGGCTGCTGGCACCAGACTTGCCCTCCAA
+
0<0<<GCC<FC?G@CDCCHFHH@@@CCFGHIIHI1<GC@GH?CHCG1<<@CGH@CE@1<1<GH?C<GE?@HCC1D0C11<11<F@<FGHICF?<<CFE?1HEGGF?88<FD<HB@GBDG@HC6GB@GDC1@DEHEEG?B1<CH8CGEHH?C@DD81GCD9<D?0HFHHIHHDHHHEHHCCCHG@CDHEE@FEGHGE@GC@CHIFHDC@CCD<<>C<>HIHG@CHHHFE=EAC<CEFD@GEHE<<EHHC/D?C<<D1HHECECEHHHIHCEHHGCHECG?FG?FFCDEEF<0@HCGHHHHHHEF1CC1CCF1DHECHHHG@ECHHHHG<FHCF<G@HGGHE@?B@<
@HISEQ:969:HM2KJBCX2:2:1102:15961:77712 2:N:0:ACTATGCA
TTCCCTTCTCCGCCCAACTATCCCTATTAATCATTACGGTGGTCCTAGAAACCAACAAAATAGAACCACAACGTCCTATTCTATTATTCCATGCTAATCTATTCAAGCAATAGCCCACTTTAAACACTCTAATTTTTTCAAGGTAATGGTCCTGGCTCCACAACACACCCAATAAAGGACATGCTGGCTCACCAGAAGGAAGACCCGACAGCAGACAGTACTCGCCAAAGACGGACCGCCCGGCCAGGCCTAAAATTCAACTACGAGCTTTTTAACTGCAACAACTTTAATATACGCTATTGGAGCTGGAATTACCGCGGCTGCTGGCACCAGACTTGCCCTCCAA
+
DD@@BC@HEHGHH=<GCCFGCHIHIIIFC?GE1GECGCEG1<@CC1FFE1DC?H?HE111<<1<<GHHE@GH/C@HHIII@F@H1FCFHEGEF@GHHHIIF@DDHHCGDHIEH?EFHEB6<@?HHE8EGFIHFFCCCHIHH@1DFGAHBCGGHHHE?IHFFIHHHEBEFECHFHHGDHIHH@HFGD<ADFGFIIG;IIIII;HDIHIHHHHGHHIIHH?EC<IIHHFCDC</HHEH<IIHIIIHCHFHHGCEIIHGHIIHHIHIIIHIHHIIIIHIIIHHFHIIHFHFEIHHHGE1FHHHFFHIIIIIHIIIIHHHEIIHIGIIIIHIIIHHHEHHEFDGC@@@@@
@HISEQ:969:HM2KJBCX2:2:1102:21185:77989 2:N:0:ACTATGCA
TTCCCTTCTCCGCCCAACTATCCCTATTAATCATTACGTCAATCCTAGAAACCAACAAAATAGGATCAAACGTCCTATTTCATTATTCCATGTTAATGTATTCAGACGTAAGCCTGCTTTGAACACTCTAATTTTTTCAAGGTAAAGGTCCTGGTTTTCCACCACGCTAAATTAATAACAGGTTCCCAAGAAGGTAGAAATTCCACACGCCAATACAGACTATTGCCCGACCAACGGTAGAACCCCAAAATTCAATTACGAGCTTTTTAACTGCAACAACTTTAATATACGCTATTGGAGCTGGAATTACCGCGGCTGCTGGCACCAGACTTGCCCTCCAA
+
CCDDCGHHHIIIIIIHHHCFH?HHHHHHHHHHIIHFHHCEGHHHHHHFHHHHHHIGFEHHIIHIHFHHHIHG1CEHGD@1CCDCEDGHIHDHF@CCCG6F?HEHHHIHIHIFHGGGHHG@FCGHHIFHHGHIHHHIIHHHIGGGGHEEHFIHHHGIHHHIIIIHHHFFHHHHIIIIIHGEIHHIIIIIHHHHIIHIIIHIHIIIHHHIIIHIHHHGFIHIIIIIIIIIHIIIIIIHHHD<DHIIHEGCHFIIHFIHIHIHHHHHIIIIHHIIIIIHIIHIIHFHIHHHHIIIHHIIIIIIIIHIIHIIIIIIIIIIIIIIIIIHIIHIHIIIIIIIDDDDD
@HISEQ:969:HM2KJBCX2:2:1102:1314:79380 2:N:0:ACTATGCA
TTCCCTTCTCCGCCCAACTATCCCTATTAATCATTACGTCAATCCTAGAAACCAACAAAATAGGGTCAAACGTCCTATTTCATTATTCCATGCTAATGTATTCAAGCGTGTGCCTGCTTTAAACACTCTAATTTTTTCAAGGTAACGGTCCTGATTCCCCATGACACCAAATTAATGACATCACAGTTCGTCAGAAGGTAGAAATCAATAATACCAGTGCATACCGGAGGCACGACCAATATATTGATCCCGAAATTCAACTACGAGCTTTTTAACTGCAACAACTTTAATATACGCTATTGGAGCTGGAATTACCGCGGCTGCTGGCACCAGACTTGCCC
+
DDDDDIIIIIIIIIIHHHHIIIIIIGIIIIIIIIIIIIIIGIIIHIIIHIIIHIIIIEHIIIIHHHHGH1DEDHHIIIIIIHIIHHIIIIHIIIIIIIIIIDHHHEHHIIIIIIIIIIIHIIIIIIIIIIIHIIHIHHHH1HHIIHEHIHHHIIGHIHHIIIIHIHFIIIHHIIIHIIHIHIIHHIIIIIIIIIIHHIIHIIIIIIIIIIIHIIIHIIIIIHIIIIIIIIIIIIHHIIHFIIIIIGIIIIIIGIIIIIIIIHEHIIIIIHIIHHGIIIIIIIIIIIHIIIIIIIIIIHHHHIIIIIIIIIIIIIIIIIIIIIHIIIIIIIIIIIIIDDDDD
@HISEQ:969:HM2KJBCX2:2:1102:19935:79341 2:N:0:ACTATGCA
TTCCCTTCTCCGCCCAACTATCCCTATTAATCATTACGTCGATCCTAGAAACCAACAAAATAGAATCAAACGTCCTATTTTATTATTCCATGCTAATGTATTCAAGCAAAATGCCTGCTTTAAACACTCTAATTTTTTCAAAGTAAAGGTCCTGGTTCCCCGCGACACCCAATTAAGGGCATCGTGGTTCTCCAGAAGGTGAGAAATTGACTACACCAGTTCATACCCCTTAAGGCACGACCGATGTGTCAATCCCGAAATTCAACTACGAGCTTTTTAACTGCAACAACTTTAATATACGCTATTGGAGCTGGAATTACCGCGGCTGCTGGCACCAGACTAGCCCTCCAA
+
DDAADHHIHHHHHHIIHHIIIHCEHHIIEHHHIIHHICHII<HHHIHHHHHHHHEHIHIIIGIHGHIHHHIHHHIIGIIIIFHHCCFFEHHIIIIIIIIIIIIHGGHHHHHHIHIHHIIHIEHHHHHHHHIHHIIHHHIHHIHHEHFHHHHHIIHHFHICIIIIIIIIIIHIFHEHHGIIHGIHHHIIHIHIIIHHGIIIIIIIIIIIHIIHHHIIIHEFGIIHHHHFHHHHIHHIHIHIIIHIHIIIHGHC<IIIIIHIIIIIIIIIIIIIIIIIIIIIIHIIHHGIHF?GIIIIIIIIIHIIHGIIIIHHGIIIFIIIHIIHIIIIHGIIIHHIIIIIIIIHIIDCDDD
@HISEQ:969:HM2KJBCX2:2:1102:3253:80013 2:N:0:ACTATGCA
TTCCCTTCTCCGCCCAACTATCCCTATTAATCATTACGTCGATCCTAGAAACCAACAAAATAGAATCAAACGTCCTATTTCATTATTCCATGCTAATGTATTCAAGCGCGAGCTTGCTTTAAACACTCTAATTTTTTCAAAGTAACAGTCCTGATTTCTCGCGACACCAAATTAATGACATCGTGGTTTGTCAGAAGGGAGAAACCAATAATGCTAGTACGTACAAAGTACGACCGACATATTAGTCCCGAAATTCAACTACGAGCTTTTTAACTGCAACAACTTTAATATACGCTATTGGAGCTGGAATTACCGCGGCTGCTGGCACCAGACTTGCCCTCCAA
+
DDDDBIHHHHHHHIIHHHHEEHHHHIHHIEHHHHHHEHIHHCGHHIIIIIGHEHIIHIIHHHHHHE?GHIHEEGDHHHIIHHHIHIIHCHHECGIIIIIIIHIHIIIIHHIIIIHIIIIIIIHIHIGIIIIHIIIIIHIIIIIIIIIIHHHIIIIIIIIIGIIIIIIIIIIIIIIIIIIIGIIIIIIIIIIIIIIIIIIIIIIIIIIIIIIIIIIIIIIIIII=IIIIIIIIIIIIIIIHIHHIIIIIIIIIIIIIIIIIIIIIIIIIIIIIIIIIIIIIIIIIIIIIIIIHIIIIIIIIIIIIIIIIIIIIIIIIIIIIIIIIIIIIIIIIIIIIIIIDDDDD
@HISEQ:969:HM2KJBCX2:2:1102:10183:79067 2:N:0:ACTATGCA
TTCCCTTCTCCGCCCAACTATCCCTATTAATCATTACGTCGATCCTAGAAACCAACAAAATAGGGTCAAACGTCCTATTTCATTATTCCATGCTAATGTATTCAAGCGTGTGCCTGCTTTAAACACTCTAATTTTTTCAAAGTAACGGTCCTGATTCCCCATGACACCAAATTAATGACATCACAGTTCGTCAGAAGGTAGAAATCAATAATACCAGTGCATACCGGAGGCACGACCAATATATTGATCCCGAAATTCAACTACGAGCTTTTTAACTGCAACAACTTTAATATACGCTATTGGAGCTGGAATTACCGCGGCTGCTGGCACCAGACTTGCCCTCCAA
+
DDDCDIIIIHIIIIHIIIHIIIIIIIIIIIIIIIIIIIIIGGIHIIII?HHHIIIIIHHGIHIIGHHHIHIIHHGIIHIIGIHIIIIIIIIIIIIIIIIIIIIIIIIIIIIIHIIIIHHHIHIIIIIIIIIIIIIHHIIIIHIIIIIIIHIIIIIHIIIIIIIIIIIIIIIHHIIIIIIIIIIIIIIIIIIHIIIIIIIIIIIIIIIIIIIIHIIIIIIIIIIIIIIIIIIIIIIIIIIIIIIHFIIHIIIIIIIIIIIIIIIIIIIIIIIIIIIIGIIIIHIIIIIIIIIIIIHIHIHHGIIIIIIIIIIIIIIIIIIIIIHIIIIIIIIIIIIIIIIIIDDDDD
@HISEQ:969:HM2KJBCX2:2:1102:10087:80578 2:N:0:ACTATGCA
TTCCCTTCTCCGCCCAACTATCCCTATTAATCATTACGTCAATCCTAGAAACCAACAAAATAGGATCAAACGTCCTATTTCATTATTCCATGCTAATGTATTCAAGCGTTAGCCTGCTTTAAACACTCTAATTTTTTCAAAGTAACAGTCCTGTTTCCCTGCAACACCAAATTAATGGCATTACAGTTCTTCAGAAAGGAGGAATCAGCGAAGCCAGTGCATACCAGTGGCACGACCAACCTGCTGACCCCGAAATTCAACTACGAGCTTTTTAACTGCAACAACTTTAATATACGCTATTGGAGCTGGAATTACCGCGGCTGCTGGCACCAGACTTGCCCTCCAA
+
DDDDDIIIIIIIIHIIIIIIIIIIIIIIIIIIIIIIIIIIIIIIIIIIIIIIGIIIIIIHIIHIFHHIHIIIHIIIIHIIIIIIIIIIIIIIIIHIIIIIIHIIIIIIIIIIIIIIIIHIIIIIIIIIIIIIIIIIIIIIIIIIIIIIIIIIIIHHGIIIIIIIIIIIIIHHIIIIIIIIIIIIIIIIIIIIIIIIIIIIIIIIIIIIIIIIIIIIIIIIIIIHIIIIIIIIIIIIIIIIIHHHHIIIIIIIIIIIIIIIIIIIIIIIIIIIIIHIIIIIIIIIIIIIIIIIIIIIIIIIIIIIIIIIIIIIIIIIHIIIIIIIIIIIIIIIIIIIIIIIIDDDDD
@HISEQ:969:HM2KJBCX2:2:1102:17722:80610 2:N:0:ACTATGCA
TTCCCTTCTCCGCCCAACTATCCCTATTAATCATTACGTCGATCCTAGAAACCAACAAAATAGAATCAAACGTCCTATTCTATTATTCCATGCTAATGTATTCGAGCAAAAATGCCTGCTTTAAACACTCTAATTTTTTCAAGGTAAAGGTCCTGGATCCGCAAGACACCCAATTAAGGACATCAAGTTTCTCCAGAAGGTGAGAAATCAACAGCGACAGTTCATACCCCTTAAGGCATGACCATCACGTCAATCCCGAAATTCAACTACGAGCTTTTTAACTGCAACAACTTTAATATACGCTATTGGAGCTGGAATTACCGCGGCTGCTGGCACCAGACTTGCCCTCCAA
+
DDDCDIIIIIIIIIIIIIHIIHIIIIIIIIIIIIIIIIIIIIIIIIIHIIIIIIIIIIHIIIIIHIIIGIIIIHIIIIIIIIIIIIIIIIIHIIIIIIIIIGHIIIIIIIIIHGIIIIHIIIHIIIIIIIIIIIIIIHIIIIIIIHIIIIIHIIIIIIIHIIIIIIIIIIIIIIIIIIIIIIIIIHIIIHIHIIIHIIIIIIIIHIIIIIIIIIIIIIIIIIIIIIIHIIIIIIIIIIIIIIIIIIIIIIHIIIIIIIIIIIIIIIIIHIIHHIIIIIIIIIIIIIIIIIIIIIIIIIIIIIIIIIIIIIIIIIIIIIIIIIIIIIIIIIIIIIIIIIIIIIIIIIIDDDDD
@HISEQ:969:HM2KJBCX2:2:1102:13073:79486 2:N:0:ACTATGCA
TTCCCTTCTCCGCCCAACTATCCCTATTAATCATTACGTCAATCCTAGAAACCAACAAAATAGGATCAACGTCCTATTTCATTATTCCATGCTAATGTATTCAAGCGCGAGCCTGCTTTAAACACTCTAATTTTTTCAAAGTAACAGTCCTGATTCCCCACCACACCAAATTAATGACATGATGGTTCGTCAGAAGGTAGAAATCAGTAACACCAGTACGTACCGAAGGCACGACCAGCGTACTAATCCCGAAATTCAACTACGAGCTTTTTAACTGCAACAACTTTAATATACGCTATTGGAGCTGGAATTACCGCGGCTGCTGGCACCAGACTTGCCCTCCAA
+
DDDDDIHIIHEHHIIIIIIIIHIIIIIIIIIFHIHIHIIIIIIHHIIIIIIIIHIIIIIEHGHHEHIIHHHIGIHHIIIIIIHGHG?F@GHHI?HIIIIIIHHIIIHIIIIIIIIIIIIIIIIIIHHGHHIIIIIIIIHHHIIIHIIIIHHHHIHIIHEHHIIIIFHIIIIIIIIIHHHHIIIIIIIGIGIIIHHIIHHIIIIIIIIIIIIIIIIIIIIIIIIIIIIGHIIIHHIHHHIIIIHEIHHHGIIIIIIHFHIIHHIHIIIIIIIIIIIIIIIIIIIIIIIIIGIIHIIIIIIIIIIIIIIIIIIIIIIIIIHIIIIIIIIHHIIIIIIIIIIHDDDDD
@HISEQ:969:HM2KJBCX2:2:1102:14002:80586 2:N:0:ACTATGCA
TTCCCTTCTCCGCCCAACTATCCCTATTAATCATTACGTCGATCCTAGAAACCAACAAAATAGGTTCGATCGTCCTATTTCGTTATTCCATGCTAATGTATTCAAGCGCGAGCCTGCTTTAAGCACTCTAATTTTTTCAAAGTAACAGTCCTGTTTCCCCGCAACAACAAATTAATGCCATCACGGTTCTACAAGAAGGAGGGACCAGTGAGGCCAGTGCATACCAGTGGCACGACCAACCTACTGGCCCCGAAATTCAACTACGAGCTTTTTAACTGCAACAACTTTAATATACGCTATTGGAGCTGGAATTACCGCGGCTGCTGGCACCAGACTTGCCCTCCAA
+
DDCDDIIIIIIIIIIIIIIIIIHIIIIIIIHIIIIIHIIIIIIIIIIIGHIIIIIIIIIHHHHIIIIIIIIGIIIIIIIIIIHIHHIHHIIIIHIHHIIIIIIIIIIIIIIIIIIIIIIHIHIIIIIIIIIIIIIIIIIIIIIIIIIIIIIIIIIIIIIIGIIIIIIIIIHIIIIIIIIIIIIIIIIIIIHIIIIIIIIIIHIHIIIIIIIIIIIIIIIIIIIIIIIIIIIIIIIIIIIIIHIIHIIIIIHIIIIIIIIIIIIIIIIIIIIIHHIIHIIIIIIIIIIIIIIIIHIIIIIIIIIIIIIIIIIIIIIIIIIIIIIIIIIIIIIIIIIIIIIIIDDDDD
@HISEQ:969:HM2KJBCX2:2:1102:11371:81270 2:N:0:ACTATGCA
TTCCCTTCTCCGCCCAACTATCCCTATTAATCATTACGTCGATCCTAGAAACCAACAAAATAGAATCAAACGTCCTATTTCATTATTCCATGCTAATGTATTCAAGCGTACGCCTGCTTTAAACACTCTAATTTTTTCAAAGTAACAGTCCTGATTCCCCACGACACCAAATTAATGACATCGCGGTTCTTCAGAAGGTAGGAACCAATAATGCCAGTACGTACCGAAGCACGACCAACAATTCGATCCCGAAATTCAACTACGAGCTTTTTAACTGCAACAACCTTAATATACGCTATTGGAGCTGGAATTACCGCGGCTGCTGGCACCAGACTTGCCCTCCAA
+
[truncated: 34,031,080 more chars]
