# Supplementary material for: Response of arbuscular mycorrhizal fungal community in soil and roots to grazing differs in a wetland on the Qinghai-Tibet plateau
Source: PeerJ. 2020 Jun 19;8:e9375. doi: 10.7717/peerj.9375 (PMC7307571; doi:10.7717/peerj.9375)
Supplement: Supplemental Information 25 [file peerj-08-9375-s025.zip › Root grazing 1-5/64.fastq]

@HISEQ:969:HM2KJBCX2:2:1101:3182:2242 2:N:0:ACTATGCA
CATTTGACGACGCCCAACTATCCCTATTAATCATTACGGTGATCCTAGAAACCAACAAAATAGAACCATGCCGTCCTATTTTATTATTCCATGTTAATGTATTCAGGCACTAGCCTGCTTTGAGCACTCTAATTTTTTCAAGGTAATAGTCCTGCTTCCCCAACGCACCAAGTGAATGGCATGCTGGTTATTCAGAAGGTAAGAACCCACCACACCAGTACGGACAGTGAAGCCCGACCGATGGACAGATTCCGAAATTCAACTACGAGCTTTTTAACTGCAACAACTTTAATATACGCTATTGGAGCTGGAATTACCGCGGCTGCTGGCACCAGACTTGCCCTCCAA
+
DBDDAHHHIIIIIIHIIIIIIIIHIHIIIHIIH?HHIIFHIGHIIIIIIIIIIIIIIHGHHHIIIIGIIEHEHHHHHHGHHHHHHIHIGHHIHHHHIIEEHEHIIIHHIHIIIIIIHHHHICHHHIIHIIIIHHIIIIIHIIHGIHIHHHIIIHHHIIIHIIHIIHIHIIIGIIHGIIHHIIIIHEIHFHGIIIIIIHHHHIHIIIHIHIGFIIIHCIHGAIHHIIIIIHIIHIIIHHEHIIHIIHGIIIIHIIIIIIIIGIIIIHHHIIIIIIHHHHHFIIIIIHHHHHIHIIIIHIHGIIIIIIIIIIIIIIIIIIIIIIIIIHIIIIIHIIIHGIIIIIIDD@DD
@HISEQ:969:HM2KJBCX2:2:1101:19592:2454 2:N:0:ACTATGCA
CATTTGACGACGCCCAACTATCCCTATTAATCATTACGTCGATCCTAGAAACCAACAAAATAGAATCAAACGTCCTATTTCGTTATTCCATGCTAATGTATTCAAGCGTGAGCCTGCTTTAAACACTCTAATTTTTTCAAAGTAACAGTCCTGATTCCCCAAGACACCAAATTAATGACATCATGGTTCGTCAGAAGGTAGAAATCAATAATACCAGTACGTACAATAGCACGACCAATAAATTGATCCCGAAATTCAACTACGAGCTTTTTAACTGCAACCACTTTAATATACGCTATTGGAGCTGGAATTACCGCGGCTGCTGGCACCAGACTTGCCCTCCAA
+
DCDDDIHHIIIIIIIIIIIIIIIIIIIIIIIIIIIHIIIIIIIIIIIIIIIIIIIIIIIIIIIHIIIIIIIIIIIIIIIIIIIIIIIIIIIIIIHIIGIIHGFHIIHFGGIIIIHIIIIIIIIIHIIIIGIHIIIIIIIIIIIHHHHFHHIIIIIIFHIHIHGHEHIHIIEH;HEHHFGCHGHHIHIIEHHGHIIIHEFH:IIGHIIHHIIDGHCHHHHEHFCEHIIEEH@CHHHDHHCHI@HEHHHHC@1<11<11DD10/0D11D<11F1C1F?HEE<11?FD?H?ED0<0<1111<11<C1C<11G??EC?E<C<1<11EC<1HEGCHFIIHHG<<<00<<<
@HISEQ:969:HM2KJBCX2:2:1101:4193:2975 2:N:0:ACTATGCA
CATTTGACGACGCCCAACTATCCCTATTAATCATTACGTCAATCCTAGAAACCAACAAAATAGGATCGAACGTCCTATTTCATTATTCCATGCTAATGTATTCAAGCGTTAGCTTGCTTTAAACACTCTAATTTTTTCAAAGTAACAGTCCAAATTCCCCGCAACACCAAATTAATGGCATTACGGCTCATCAGGAAGGAGGAATCAGTGAGACCAGTACATACCAGAGGCATGACCAACCTACTAACCCCGAAATTCAACTACGAGCTTTTTAGCTGCAACAACTTTAATATACGCTATTGGAGCTGGAATTACCGCGGCTGCTGGCACCAGACTTG
+
DDDDDIIIIIIIIIIIIIGIIIIIIIIIIIIIIIIIIHIIIIIIHHIIIIIIIIIIIIIFHHHHIIIHIIGIIIIIIIIIIIIIIHHHHIIIGIIIIHIIIHHIIIIHHIIIIIIIHIIIHIIIIHHIIIIIIIIIIHHHIIIIIIIIIIHIIIIIIIIHIIIIIIIHIIIIIIIIIIIIIIIIIIGIIHGIIIIIIIIIIIIIIIIIIIIIIIIIIIIIIIIIIIIIIIIIIIIHHIIIHIIIIIIIIIIIIIIIHIIIIIIIIIIIIIIIIIIIIIHHIIHIIIIIIIIIIHIIIIIIIIIIIIIIIIIIIIIIIIIIIIIIIIIIIIIIIDDDDD
@HISEQ:969:HM2KJBCX2:2:1101:9931:2827 2:N:0:ACTATGCA
CATTTGACGACGCCCAACTATCCCTATTAATCATTACGGTGATCCTAGAAACCAACAAAATAGAACCATGCCGTCCTATTCTATTATTCCATGCTAATGTATTCGAGCAAAAATGCCTGCTTTAAACACTCTAATTTTTTCAAGGTAAAGGTCCTGGATCCGCAAGACACCCAATAAAGGACATCAAGTTTCTCCAGAAGGTGAGAAATCAACAGTAACAGTTCATACCCCTTAAGGCATGACCATCACGTCAATCCCGAAATTCAACTACGAGCTTTTTAACTGCAACAACTTTAATATACGCTATTGGAGCTGGAATTACCGCGGCTGCTGGCACCAGACTTGCCCTCCAA
+
DDDDDIIIIIIIIIIIIIIIIIIIIIIIIIIIIIIIIIIIIGIIIIIIIHIIIIIIIIIHIIHIFHIIIHHIHHHIDFHHHIIIIIIIIIIIHHIHIHICHHHHIIIIIIHIIIIHHHIIHHIHIIHIHHIIIHHHHHFHIIIIIIIIHIHHIHHIIHHIIHIIHHHIIHIHIIIIIIGIIIIHHHHHEGHHHIHHIHIIIIIHIIIIIIIIHIHHHHIHHHFHHDGHIIIHIHFGHHHIIIIHIHHHGH@DHIIIIIHIIIHHHGIIIHIIFHIIIHIHIIIHIHFIIIIIIGHGHIGIIHIIIIIIHHHHHGIIIIIIIIGIIIIIIIIHGIIIGIIIIIIIIHIIADDBA
@HISEQ:969:HM2KJBCX2:2:1101:3705:3818 2:N:0:ACTATTCA
CATTTGACGACGCCCAACTATCCCTATTAATCATTACGTCAACCCTAGAAACCAACAAAATAGGATCAAACGTCCTATTTTATTATTCCATGCTAATGTATTCAAGCGTTAGCCTGCTTTAAACACTCTAATTTTTTCAAAGTAACAGTCCTGTTTCCCCGCAACACCAAATTAATGGCATCACGGTTCTTCAAGAAGGAGGAATCAGCGAGGCCAGTTCATACCATTGGCACGACCAACCTGCTGACCCCGAAATTCAACTACGAGCTTTTTAACTGCAACAACTTTAATATACGCTATTGGAGCTGGAATTACCGCGGCTGCTGGCACCAGACTTGCCCTCCAA
+
DDDDDIIIIIIIHIIIIIIIIIIIIIIIIIIIIIIIIIIIIIIIIIIIIIIIIIIIIIIIIIIIIIIIIIHIHHHHIIIIIIIIIIIIIIHIHIIIIIIIIHIIIHIIHIIIIIIIIIHIIIIIIIIIIIIIIIIIIIIIIIIIIIIIIIIIIIIIIIIIIIIIIIHIHIHHHIIIIIIIIIIIIIIIIIIIIIIIIIIIIIIIIIIIHIIIIIIIIIIIIIIIIIIIIIIIHIIIIIIIIIIHGIIIIIIIIIIIIIIIIIIIIIIIIIIIIIIIIGIIIIIIIIIIIIIIIIIIIIIHIIIIIIIIIIIIIIIIIIIIIIHIIIIIIIIIIIIIIIIIIDDDDD
@HISEQ:969:HM2KJBCX2:2:1101:2797:4753 2:N:0:ACTATGCA
CATTTGACGACGCCCAACTATCCCTATTAATCATTACGTCAATCCTAGAAACCAACAAAATAGGATCGAACGTCCTATTTCATTATTCCTTGCTAATGTATTCAAGCGTTAGCCTGCTTTAAACACTCTAATTTTTTCAAAGTAACAGTCCTGTTTCCCTGCAACACCAAATTAATGACATTACAGTTCTTCAAGAAGGAGGAATCAGTAAAGCCAGTACATACCATAGGCACGACCAACCTACTGACCCCGAAATTCAACTACGAGCTTTTTAACTGCAACAACTTTAATATACGCTATTGGAGCTGGAATTACCGCGGCTGCTGGCACCAGACTTGCCCTCCAA
+
DDDDDHIIIHIIIIIIIIIIIIIIIIIIIIIIIIIIIIIIIIIIIIIIIIIIHIIIIIIIIIIIIIII=GCHIIIIGHHIIHIIIIIHEHHIIIIHIIIIIIIIIIIIIIIIIIIIIIIIIIIHIIIIIIIIIIIIIHHHHIIIIIIIIHIHHIIIIIGIIIIIIIIIIHIHIIIIIIIIIHIIIIHIHIIIIIIIIIIIIIIIIIIIIIIIIIIIIIIIIIIIIIIIIIIIIIIIIIIIIIHHHIIIIIIIIIIIIIIIIIIIIIIIIIIIIIIIIIIIIIIIIIIIIIIIIIIIIIIIIIIIIIIIHIIIIIIIIIIIIIIIIIIIIIIIIHIIIIIIIDDDDD
@HISEQ:969:HM2KJBCX2:2:1101:20277:4541 2:N:0:ACTATGCA
CATTTGACGACGCCCAACTATCCCTATTAATCATTACGTCGATCCTAGAAACCAACAAAATAGAATCAAACGTCCTATTTCATTATTCCATGCTAATGTATTCAAGCGTGCGCCTGCTTTAAACACTCTAATTTTTTCAAAGTAACAGTCCTGATTCCCCACGACACCAAATTAATGACATCGTAGTTCTTCAGAAGGTAGGAACCAATAATGCCAGTGTGTACCGAAGCACGACCGACAATTTGATCCCGAAATTCAACTACGAGCTTTTTAACTGCAACAACTTTAATATACGCTATTGGAGCTGGAATTACCGCGGCTGCTGGCACCAGACTTGCCCTCCAA
+
DDDDDIIIIIIIIIIIIIIIIIIIIIIIIIHIIIIIIIIIIIIIIIIIIIIHIIIIIIHHIIIHIIIIHIIIGHIIIIIIIIIIIIIIIIIIIIIIIIIIIHHHIIIIIHIIIIIIIIIIIIHIIIIIIIIIIIIIIIIIIIIIIIIHIIIIIIHIIIIIIIGIIIIIIIIIIIIIIIIIIIIIIIIIHIIIIIIIIIIIIIIIIIIIIIIIIIIIIIIIIIIIIIIIIIIIIIIIIIIIIIHFIIIIIIIIIIIIIIIIIIIIIIIIIIIIIIIIIIIIIIIIIIIIHIIIIIIIIIHHIIIIIIIIIIIIIIIIHEIIIIIIIIIIIIIIIIIIIIIIDDDDD
@HISEQ:969:HM2KJBCX2:2:1101:8049:4972 2:N:0:ACTATGCA
CATTTGACGACGCCCAACTATCCCTATTAATCATTACGGCGGTCCTAGAAACCAACAAAATAGAACCGCACGTCCTATTCTATTATTCCATGCTGTAATATTCGAGCAAAGGCCTGCTTTGAACACTCTAATTTTTTCAAAGTAAAAGTCCTGGTCCCCAACACACCCAGTGAAGGGCATGCGGTTCTCCAGAAGAAAAGGCCCGGCCGGACAAGTGCACGCGGTGAGGCGGACCTGCCAGCCAGGCCAAAGGTTCAACTACGAGCTTTTTAACTGCAACAACTTTAATATACGCTATTGGAGCTGGAATTACCGCGGCTGCTGGCACCAGACTTGCCCTCCAA
+
DCDDDIIIIIIIIIIIIIIIIIIIIIIIIIIIIIIIIIIIHIIIDHHIIIIIIIIIIIIGIIHHHIHIIIIIIIIIIGHIIIIIIIIHIIIIIIIIIIIGCIIIIIIIIIIHGIIHIIIIIIIIIIIIIIIIIHIIIHIIIIIIIIIIIIIHIIIIIIIIHHDHHIIIIIIIIIIIIIIIIIIIIIIHHIIIIIIIIIHIIIIIIIIIIIIIIIIIHIIIIIIIIIIIIIIIIIIIIIIIIIHIIIHIIIIIIIIIIIIIIIIHIIIIIIIIIIIIIIIIIIIIHIIIIIIIIIIIIIIIIIIIIIIIIIIIIIIIIIIIIIIIIIIIIIIIIIIIIIIDDDDD
@HISEQ:969:HM2KJBCX2:2:1101:19760:5056 2:N:0:ACTATGCA
CATTTGACGACGGCCCAACTATCCCTATTAATCATTACGTCGATCCTAGAAACCAACAAAATAGAATCAAACGTCCTATTTCATTATTCCATGCTAATGTATTCAAGCGTACGCCTGCTTTAAACACTCTAATTTTTTCAAAGTAACAGTCCTGATTCCCCACGACACCAAATTAATGACATCGCGGTTCTTCAGAAGGTAGGAACCAATAATGCCAGTACGTACCGAAGCACGACCAACAATTCGATCCCGAAATTCAACTACGAGCTTTTTAACTGCAACAACTTTAATATACGCTATTGGAGCTGGAATTACCGCGGCTGCTGGCACCAGACTTGCCCTCCAA
+
DDDDDHIIIIIIIIIIIIIIIIIIIIIIIIIIGIIHIIIIIHGIFIHHIFHIIIIHIIIIGIIHIIIIIIIIIIIIIHIIIIIIIIIIIIIIIIIIIIIIIIIIIIIIIIIIIIIIHIHIIIIIIIHIIIIIIIIIIIIIIIIIIIIIIIIIIIIIIIIIIIIIIIIIIIIIIIIIIIIIHIIIIIIIIIIIIIIIIIIIIIIIIIIIIIIGIIIIIIIIIIIIIIIIIIIIIIIIIIIIIIGEDIIIIIIIIIIIIIIIIIIIIIIIHIIIIIIIIIIIHIIIIIIIIIIIHIIIIIIIIIIIIIIIIIIIIIIIHIIIIIIIIIIIIIIIIIIIIIIIIDDDDD
@HISEQ:969:HM2KJBCX2:2:1101:19231:5287 2:N:0:ACTATGCA
CATTTGACGACGCCCAACTATCCCTATTAATCATTACGTCGATCCTAGAAACCAACAAAATAGGTTCGATCGTCCTATTTCGTTATTCCATGCTAATGTATTCAAGCGCGAGCCTGCTTTAAGCACTCTAATTTTTTCAAAGTAACAGTCCTGTTTCCCCGCAACAACAAATTAATGCCATCACGGTTCTACAAGAAGGAGGGACCAGTGAGGCCAGTGCATACCAGTGGCACGACCAACCTACTGGCCCCGAAATTCAACTACGAGCTTTTTAACTGCAACAACTTTAATATACGCTATTGGAGCTGGAATTACCGCGGCTGCTGGCACCAGACTTGCCCTCCAA
+
?DDDDIHIIIIHHIIIIIIIIIIIIIIIIIIIIIIIIHHIIIIIIIIIIIIIIIIIIIIIIIIIIIIHIHIIGHHIIIIIIIEHIGIIIHHHHIIIHHHIIGHIIHIIIIIIIIIIIHIIIIIIIIIIIIIIIIIIIIIIIIIIIIIIIIIHIIIIIHIHIIIIIIIIIIIIHIIIIGIIHIIIIIIIIHEIIIIIIIHGIHIHHIIIIIHIIHHIIIIIIIIHIIIIIGHIIIIHHIIIIIIHHIIIIIIIIIIIIIIIHIIIIIIIIIIIHHEIIIIHIIIIIIIIIIIIHIIHIHHIIIIIIIIIIIIIIIIIIIIIIIIIIIIIIIIIIIIIIIIIIDDDDD
@HISEQ:969:HM2KJBCX2:2:1101:10807:7253 2:N:0:ACTATGCA
CATTTGACGACGCCCAACTATCCCTATTAATCATTACGTCAATCCTAGAAACCAACAAAATAGGATCGAACGTCCTATTTCATTATTCCATGCTAATGTATAAAGCGTTAGCCTGCTTTAAACACTCTAATTTTTTCAAAGTAACAGTCCTGTTTCCCTGCAACACCAAATTAATGACATTACAGTTCTTCAAGAAGGAGGAATCAGTAAAGCCAGTACACACCATTGGCACGACCAACCTACTGACCCCGAAATTCAACTACGAGCTTTTTAACTGCAACAACTTTAATATACGCTATTGGAGCTGGAATTACCGCGGCTGCTGGCACCAGACTTGCCCTCCGA
+
DDDDDIIIIIIIIIIIIIIIIIIIIIIIIIIIIIIIIHIIIIIHIIIIHIIIIIIIIIIIIICHHHIHIIIHIIIIHIHIIIHHHHIGHIHIIIHIIHHIIIHHHIIIIIIIIIIIIIIIIIIIIIIIIIIIIIIIIIIIIIIHIIHHIIIIIIIIIIIIIIIHIHIHHHHIIHIIIIIIIIIIIIIIIIIIIIIIIIIIIIIIIIIGIIIIIIIIIIIIHIIIIIIIIIIIIIIIIIIIIIHHIIIIIIIIIIHIIIIIIIIIIIIIIIHIIIIIIIIIIIIIIIIIIIIIIIIIIIIIIIIIIIIIIIIIIIIIIIIIIIIIIIHIIIIIIIIIIIIIDDDDD
@HISEQ:969:HM2KJBCX2:2:1101:10790:7246 2:N:0:ACTATGCA
CATTTGACGACGCCCAACTATCCCTATTAATCATTACGTCAATCCTAGAAACCAACAAAATAGGATCGAACGTCCTATTTCATTATTCCATGCTAATGTATAAAGCGTTAGCCTGCTTTAAACACTCTAATTTTTTCAAAGTAACAGTCCTGTTTCCCTGCAACACCAAATTAATGACATTACAGTTCTTCAAGAAGGAGGAATCAGTAAAGCCAGTACACACCATTGGCACGACCAACCTACTGACCCCGAAATTCAACTACGAGCTTTTTAACTGCAACAACTTTAATATACGCTATTGGAGCTGGAATTACCGCGGCTGCTGGCACCAGACTTGCCCTCCAA
+
DDADDIHIIIIIIHIIIIIIIIIIIIIIHHHHIIIIHIIIIIIIHIIGHHIHIIIIIIIGHFHHGHIIIIIHHFIIIIIIIIIIIIIIIIIHIIIIIIIIIIHIIIIIIIIIIIIIIIIIIIIIIIIIIIIIIHIIIIIHIIIIIHIIIIIIIIIIIIIIIIIHIHIIIHIIHHIIIIIIIIIIHHIIGIGIIIIIHIIIIIIIIIIIIIIIIIHHIIIIIIIIIIIHHHHHIIIIHHIIIHHFEIIIIHHIIIIHHIHIIIHIIIIIIIIHIIIIIIIIIIIIHIIIIIIIIIIIHHGHIIIIIIIIIIIIIIIIIIIIIIIIIIIIIIIIIIIIIIIIDDDDD
@HISEQ:969:HM2KJBCX2:2:1101:7714:7865 2:N:0:ACTATGCA
CATTTGACGACGCCCAACTATCCCTATTAATCATTACGGTGATCCTAGAAACCAACAAAATAGAACCATGCCGTCCTATTCTATTATTCCATGCTAATGTATTCGAGCAAAAATGCCTGCTTTAAACACTCTAATTTTTTCAAGGTAAAGGTCCTGGATCCGCAAGACACCCAATTAAGGACATCAAGTTTCTCCAGAAGGTGAGAAATCAACAGCGACAGTTCATACCCCTTAAGGCATGACCATCACGTCAATCCCGAAATTCAACTACGAGCTTTTTAACTGCAACAACTTTAATATACGCTATTGGAGCTGGAATTACCGCGGCTGCTGGCACCAGACTTGCCCTCCAA
+
DDCDDIIIIIIIIIIIIIIIIIIIIIIIIIIIIIIIHHHIIIIIIIFIHIIIHIIIGHIIIIIHIIIIIIIIIHIIIIIHIIIIIIIIIIIHIIIIIIIHIHHIIIHIIIIIIIIIIIIIIIIIIIIIIIIIIIIIIIIIIIIIIIIIIIIIIIHIHIIIIIIIIIIIIIIIIIHIIIIIIIIIIIIIIIHHHGIIIIIIIIIIIIIIIIIIIIIIIIIIIIIIIIIHIIIIIIIIIIIIIIIIIIIIIIHHIHIIIIIIIIIIIIIIIHIIIIIIIIIIIIIIIIIIIIIIIIIIIIIIHIIIIIIIIIIHIIIIIIIIIIIIIIIIIIIIIIIIIIIIIIIIIIIIDDDDD
@HISEQ:969:HM2KJBCX2:2:1101:13941:9241 2:N:0:ACTATGCA
CATTTGACGACGCCCAACTATCCCTATTAATCATTACAGCGGTCCTAGAAACCAACAAAATAGAACCGATGTCCTATTCTATTATTCCATGCTAATGTATTCGAGCAAAGGCCTGCTTTGAACACTCTAATTTTTTCAAGGTAAAAGTCCTGGTTCCCCACTACGCCCAGTGAAGGGCATAGGGTTCCCCAGGAGGAAAGGCCCGACCGAATCCGTGCGCTCGATTAGGAGGACAGATCAGCCAGGCCCAAGGTTCAACTACGAGCTTTTTAACTGCAACAACTTTAATATACGCTATTGGAGCTGGAATTACCGCGGCTGCTGGCACCAGACTTGCCCTCCAA
+
DCDDDHIIIIIIIIIIHIIIIIIHIIIIIIIIIIHIIIIIIIIHIIIIIIIIIIIIIIIIIIIIIIIIIIIHIIIGIIIIIHIIHIIIIIIIIIIHIIHIIIIHHIIIIIIIIIIIIIIIHHIIIIIIIIIIIIHHIIIIIIIIIIIIIIIHHHIIHHHIIIIIIIIIIIIIHIIIIIIIIIIIIIHIHIIIIIIIIIHIIIIIIIIIIHIIIIIHIIIIIIIIIIIIIIIIIIIHIIIHIHHHIIIIIIIIIIIIHIIIHIIHIIIIIIHIHIIIIIIIHIIIIIIIIIIHIIIIIIIIIIIIIIIIIIIIIIIIIIIIIIIIIIIIIIIHIIIIIIIDDDDD
@HISEQ:969:HM2KJBCX2:2:1101:14609:8723 2:N:0:ACTATGCA
CATTTGACGACGCCCAACTATCCCTATTAATCATTACGTCAATCCTAGAAACCAACAAAATAGGATCGAACGTCCTATTTCATTATTCCATGCTAATGTATTCAAGCGTTAGCCTGCTTTAAACACTCTAATTTTTTCAAAGTAACAGTCCTGTTTCCCTGCAACACCAAATTAATGACATTACAGTTCTTCAGAAAGGAGGAATCAGCGAAGCCAGTGCATACCAGTGGCACGACCAACCTGCTGACCCCGAAATTCAACTACGAGCTTTTTAACTGCAACAACTTTAATATACGCTATTGGAGCTGGAATTACCGCGGCTGCTGGCACCAAACTTGCCCTCCAA
+
DDDDDIIIHIIIIIIIEHIIIIIIIIIIIIIIIIIIIIIIIIIIIIIIIIIIIIIIIIIIIIIIIIIIIIIGHIIIIIIIIIIHIIIIHIIIIIHIIIIIIHIIIHIIHIIHIIIIIIIIIHIIIIIIIIIIIIIIIIIIHIIIIIIIIIIIIIIIHIIIIIIIIIIIIIIIIIIIIIIIIIIIIIIIIIIIIIIIIIIIIIIIIIIIIIIIIIIIIIIIIIIIIIIIIIIIIIIIIIHIIIIHIIIIIIIIIIIIIIIIIIIIIIIIIIIIIIHIIIIIIIIIIIIIIIIIIIIIIIIIIIIIIIIIIIIIIIIIIIIIIIIIIIIIIIIIHFIIIIIIIDDDDD
@HISEQ:969:HM2KJBCX2:2:1101:2155:9024 2:N:0:ACTATGCA
CATTTGACGACGCCCAACTATCCCTATTAATCATTACGTCAATCCTAGAAACCAACAAAATAGGATCGAACGTCCTATTTCATTATTCCATGCTAATGTATTCAAGCGTTAGCCTGCTTTAAACACTCTAATTTTTTCAAAGTAACAGTCCTGTTTCCCTGCAACACCAAATTAATGACATTACAGTTCTTCAAGAAGGAGGAATCAGTAAAGCCAGTACATACCATAGGCACGACCAACCTACTGACCCCGAAATTCAACTACGAGCTTTTTAACTGCAACAACTTTAATATACGCTATTGGAGCTGGAATTACCGCGGCTGCTGGCACCAGACTTGCCCTCCAA
+
DDBDDFHGEEDCH?DEHHIIIIIGHHIIHHHIHIHHIIHHIIIHIHIIIIEHGHIIHIHIIIHHIIHHGH1ECGHHHGHHHEHIGHHHEHIC?CGHHHIHIIHIHHGIGGHCHEHHH1DG?FHHGHHFHHEHFHHIHHIGHHHGHHHEHGHHH?CHHEHE@CEHEFHHHHHCCGFE@FEEHEGFEHIHHHHCCHFHHHGFGHFHHIHIHGHEHEIHHHHHHHEHEHFGIHHFH9CDHHIHG1DGB0AHHDHHF?G@CHFHCE<HGC1EGIHH@EG@HED<<<<<1G1HHHHHHHHGFD1CCEED1G@GEFEHHDHDIHHHHH@HIHF<CIHHFHIHHCCHHD?DD0
@HISEQ:969:HM2KJBCX2:2:1101:9837:9392 2:N:0:ACTATGCA
CATTTGACGACGCCCACTATCCCTATTAATCATTACGGTGATCCTAGAAACCAACAAAATAGAACCATGCCGTCCTATTCTATTATTCCATGCTAATGTATTCGAGCAAAAATGCCTGCTTTAAACACTCTAATTTTTTCAAGGTAAAGGTCCTGGATCCGCAAGACACCCAATAAAGGACATCAAGTTTCTCCAGAAGGTGAGAAATCAACTGTAACAGTTCATACCCCTTAAGGCATGACCATCACGTCAATCCCGAAATTCAACTACGAGCTTTTTAACTGCAACAACTTTAATATACGCTATTGGAGCTGGAATTACCGCGGCTGCTGGCACCAGACTTGCCCTCCAA
+
DDDADIIIIIIIIIIHIIIIIIHIIIIIIIIHIIIIIIIIHIIIIIIIIIIIIIIIHIHIIHHHHIIIHHHIHHIHIHHHHHIIIIIIIGGHIHIIIFHHIHHIIIIIIIIIIHIIIIIIIIHIIIIIIIIIIIHIIIIIIIIIIIIIIIIIIIIIIIHHHHIIIIIIIIIIIIIIIIIIIIIIIHIIIIIIIIIIIIIIIIIIIIIIIIIIIIIIIIIIHIIIIIIIIHIIIIIIIIHHIIIIIIIIIIHIIIIIIIIIIHIHGHIIHIHHIIIIIIHIHIIIIIIIIIIIIIIIHHHGIIIIIIIIIIIIIIIIIIIIIIIIIIIIIIIIIIIIIIIIIHIIIIIDDDDD
@HISEQ:969:HM2KJBCX2:2:1101:7812:9258 2:N:0:ACTATGCA
CATTTGACGACGCCCAACTATCCCTATTAATCATTACGGTGATCCTAGAAACCAACGAAATAGAATCAGTCCGTCCTATTTCATTATTCCATGCTAATGTATTCAGACGATAGTCTGCTTTAAACACTCTAATTTTTTCAAAGTAACAGTCCTGATTTCCCATCACACCAAATAAATGGCATGAAAGTTCCTCAGAAGGTAGAGATCCATCCTACCAGTGCAGACAATTAAGCCTGACCAATGGGTAGACCCCGAAGTTCAACTACGAGCTTTTTAACTGCAACAACTTTAATATACGCTATTGGAGCTGGAATTACCGCGGCTGCTGGCACCAGACTTGCCCTCCAA
+
DDDDDIIIIIIIIIIIIIIIIIIIIIIIIIIIIIIIIIIIIHIIIIIIIIIIIIIIIIIIIIIHIIIIIIIIIIIIIIIIIIIIIIIIIIIIIIIII1GIIHIIIIIIIIIIIIIIIIHIIIIIIIIIIIIHIIIIIIHIIIIIIIIIHIIIIIIIIIIIIIIIIIIIIIIIIIIIIIIIHIIHIIIIIIIIIIIIIHIIIIIIHHHHGIIIIIIIIIIIIIIIIIIIIIIIIIIHIHIIIIIIHHHIIHIIIIIIIIIIIIIIIIIIIIIIIIIIIIIIIIIIIIIIIIIIIIIIIIIIIIIIIIIIIIIIIIIIIIIIIIIIIIIIIIIIIIIIIIIIIIIDDDDD
@HISEQ:969:HM2KJBCX2:2:1101:10694:9894 2:N:0:ACTATGCA
CATTTGACGACGCCCAACTATCCCTATTAATCATTACGGTGATCCTAGAAACCAACGAAATAGAATCAGTCCGTCCTATTTCATTATTCCATGCTAATGTATTCAGACGATAGTCTGCTTTAAACACTCTAATTTTTTCAAAGTAACAGTCCTGATTTCCCATCACACCAAATAAATGGCATGAAAGTTCCTCAGAAGGTAGAGATCCATCTCACCAGTGCAGACATTTAAGCCTGACCAATGGGTAGACCCCGAAGTTCAACTACGAGCTTTTTAACTGCAACAACTTTAATATACGCTATTGGAGCTGGAATTACCGCGGCTGCTGGCACCAGACTTGC
+
DDDDDIIIIIIIIHIIIIIIIIIIIIIIIHIIIIIIIIIIIIIIIIIIIIIIIIIIIHIIIHIIIIIIHIIIHIIIIIIIHIIIIHHIIIIIIIIHHHIIIHHHIIIIIIIIIIIIIIIIIIIIIIIIIHIIIIIIIIIIIIIIIIIIHIIIIIIIIIIIIIIIIIIIIIIIIIHIIIIIIIIIIIIIIHIIIIIIIIIIIHIIIIIIIHHIIIIIIIIIIIIIIIIIIIIIIIIIIIHHIHH?IHIIHGIIIIIIIIIIIIIIIIIIIIIIIIIIIIIIIIIIIIIIHIIIIIIIIIIIIIIIIIIIIIIIIIIIIIIIIIIIIIIIIIH?HIIIDDDDD
@HISEQ:969:HM2KJBCX2:2:1101:2211:10184 2:N:0:ACTATGCA
CATTTGACGACGCCCAACTATCCCTATTAATCATTACGGTGATCCTAGAAACCAACAAAATAGAGCCATGCCGTCCTATTTTATTATTCCATGCTAATGTATTCAAGCGTTAGCCTGCTTTAAACACTCTAATTTTTTCAAAGTAACAGTCCTGTTTCCCTGCAACACCAAATTAATGACATTACAGTTCTTCAGAAAGGAGGAATCAGCGAAGCCAGTACATACCATTGGCACGACCAACCTACTGACCCCGAAATTCAACTACGAGCTTTTTAACTGCAACAACTTTAATATACGCTATTGGAGCTGGAATTACCGCGGCTGCTGGCACCAGACTTGCCCTCCAA
+
0DD@01<101<CHHIIIIIIIIIIIIIIIIIIIIIIII0D11<FHIIHIIIIIIIIIIIIIIH?1<DGC1D1/0</0<DHH<<F<1CFH11<111D1IIHEIIIHHHHIHIIIIGIIIIIHHHHHHHHHGHHDHHHIHIIII9IIHHI9IIIIIIIIIIIIIIIIIIHIIIHHII;I;IIIIIIIIIIIIIIHGHEIII;II2HFDIIIHFIIIIIIIIIIIIIIHG1FIIGIIIIIHHFD11<GDEHHIIIIIIIIIIIIIIHIIIIIIIIIIIIIIIIIIIIIIIIIIIIIIIIIIIIIIIIIIIIIIIIIIIIIIIIIIIIIIIIIIIIIIIIIIIIIIDDDDD
@HISEQ:969:HM2KJBCX2:2:1101:6410:9714 2:N:0:ACTATGCA
CATTTGACGACGCCCAACTATCCCTATTAATCATTACGTCGATCCTAGAAACCAACAAAATAGAATCAAACGTCCTATTTCGTTATTCCATGCTAATGTATTCAAGCGTGAGCCTGCTTTAAACACTCTAATTTTTTCAAAGTAACAGTCCTGATTCCCCAAGACACCAAATTAATGACATCATGGTTCGTCAGAAGGTAGGAATCAATAATACCAGTACGTACAATAGCACGACCAATAAATTGATCCCGAAATTCAACTACGAGCTTTTTAACTGCAACAACTTTAATATACGCTATTGGAGCTGGAATTACCGCGGCTGCTGGCACCAGACTTGCCCTCCAA
+
CDDDCIIIIIIIIIIIIIIIIIIIIIIIIIIIIIIIIIIIIIIGIIHIHIIIIIIIIHIIIIIIIIIIIIIIIIIIHIIIIIIIIIIIIIIIIIIIIIIIIIIIIIIHIIIIIIIIIIIIIIHIIIIIIIIIIIIIIIIIIIIIIIIIIIIIIIIIHHIIIIIIIIHIIIIIIIIIIHHIIIIIIIIIIIIIIIIIIIIIIIIIIIIIIIIHHIIIIIIIIIIIIIIIIIIIIIHIIIIIIIIHIIIIIIIIIIIIIIIIIIIIIIIIIIIHIIIIIIIIIIIIIHIIIIIIIIIIIIIIIIIIIIIIIIIIIIIIIIIIIIIIIIIIIIIIIIHIIIIIDDDDD
@HISEQ:969:HM2KJBCX2:2:1101:12832:10662 2:N:0:ACTATGCA
CATTTGACGACGCCCAACTATCCCTATTAATCATTACGTCGATCCTAGAAACCAACAAAATAGAATCAAACGTCCTATTTCATTATTCCATGCTAATGTATTCAAGCGTAAGCCTGCTTTAAACACTCTAATTTTTTCAAAGTAACAGTCCTGATTCCCCACGACACCAAATTAATGACATCGCGGTTCTTCAGAAGGTAGGAACCAATAATGCCAGTGCGTACCGAAGCACGACCAACAATTTGATCCCGAAATTCAACTACGAGCTTTTTAACTGCAACAACTTTAATATACGCTATTGGAGCTGGAATTACCGCGGCTGCTGGCACCAGACTTGCCCTCCAA
+
DDDDDIIIIIIIIIIIIIIIIIIIIHIIIIIIIIIIIIIIIIIIIIIIIIIIIHIIGGIIIIIIIIIIIIIIIIIIIIIIIIIIIIIIIIIIIIIIIIIIIIIIIIHIIIIIIIIIIIIIIIHIIIHHIIIIIIIIIIIIIIIIIIIIHIIIIIHGIIIIIIIIIIIIIIIIIIIIIIIIIIIIIIIIIIIIIIIIIIIIIIIIIIIIIHIIIIIIIIIIIIIIIIIIIIIIIIIIIIIIIIIHIIIIIIIIIIIIIIIIIHIIIIIIIIIIIHIIIIIIIIIIIIIIIIIIIIIIIIIIIIIIIIIIIIIIIIIIIIIIIIIHIIIIIIIIIIIIIIIIDDDDD
@HISEQ:969:HM2KJBCX2:2:1101:10533:10529 2:N:0:ACTATGCA
CATTTGACGACGCCCAACTATCCCTATTAATCATTACTTTAGTCCTTGAAACCAACGAAAAGTAGGACCAAAGTCCTATTCGATTATTCCATGCTAATGTATTCAACGCAAACAACGCCTGCTTGAAACACTCTAATTTGTTCAAAGTAAAAGGTCCGAACGCACTTGCCCTCCAACTCAGTAAAGAGCAGAGGAGTGATCCGGACGGATGACCGGTAACATTCCAGCACACACACGGGTTGCCCCGGCGGGCTAGACATACGCGGTCAGAAATCCAACTACGAGCTTTTTAACTGCAACAACTTTAATATACGCTATTGGAGCTGGAATTACCGCGGCTGCTGGCACCAGACTTGCCCTCCAA
+
@DDDDHIIHEHHDHIIHHHIIIGIIIIHHIIHHIIHIHIIIIIIIEGEHIIIIHHHIIII?HHIIIIIHII?EHHHIH?GHIGHIIHIIIEHHHHIHIEHF<F@CEHCDHCDHIGHIHIIHIHHHIHFHHIIIIGIHIIIIIIFIHHHIGIHIHEEHEEHHHHHHIHFHIHIIIHCHHGH@CHHHBCHFHHC@HCCIHHIIHHDAHIHHGHCHHGIHHGEE@EHHHHCCGEEC8@EHIHGIHHCIIIIIIIIHIHIHHGHHHHIIIIIIIIIHHHHIHIIHIHIHHIIIIIIIHHIHH?IIIIIIIHGIIHHIHHHHIIIIHIHIIIIIIIIIIIIIIIIIIIIIIIIHIIIIHHIIIHACDDB
@HISEQ:969:HM2KJBCX2:2:1101:17479:10749 2:N:0:ACTATGCA
CATTTGACGACGCCCAACTATCCCTATTAATCATTACGTCAATCCTAGAAACCAACAAAATAGGATCAAACGTCCTATTTCATTATTCCATGCTAATGTATTCAAGCGTTAGCCTGCTTTAAACACTCTAATTTTTTCAAAGTAACAGTCCTGTTTCCCTGCAACACCAAATTAATGACATTACAGTTCTTCAAGAAGGAGGAACCAGTAAAGCCAGTACATACCAGAGGCACGACCAACTTACTAATCCCGAAATTCAACTACGAGCTTTTTAACTGCAACAACTTTAATATACGCTATTGGAGCTGGAATTACCGCGGCTGCTGGCACCAGACTTGCCCTCCAA
+
BDDDDIIIIIIIIIIIIIIIIIIIIIIIIIIIIIIIIIIIIIIIIIIIIIIIIIIIIEFHHIHHHIIIIIIIIGIIIIIIIIIIIIIHIIIIIIIIIIIIIIIIIIIIIIIIIIIIIIIIIIIIIIIIHIIIIIIIIIIIIIHIIIIIIIIIIIIIIIIIIIIIIIIIIIHIIIIIIIHIIIIIIIIIHIIIIIIIIIIIIHHIHIIIIIIIIIIIIIIIIIIIIIIIIIIIIIIIIIIIIIIHHIIHIIIIIIIIIIIIIIIIIIIIIIIIIIIIIIIIIIIIIIHHIIIIIIIIIIIIIIIIIIIIIIIIIIIIIIIIIIIIIIIIIIIIIIIIIIIIIDDDDD
@HISEQ:969:HM2KJBCX2:2:1101:10539:11108 2:N:0:ACTATGCA
CATTTGACGACGCCCAACTATCCCTATTAATCATTACGTCGATCCTAGAAACCAACAAAATAGGGTCAAACGTCCTATTTCATTATTCCATGCTAATGTATTCAAGCGTGAGCCTGCTTTAAACACTCTAATTTTTTCAAGGTAACAGTCCTGATTCCCCACAACACCAAATAAATGACATCATGGTTCGTCAGAAGGGAGAAACCAACAATGCCAGTACGTACCTAGGCACGACCGACATGATGGTCCCGAAATTCAACTACGAGCTTTTTAACTGCAGCAACTTTAATATACGCTATTGGAGCTGGAATTACCGCGGCTGCTGGCACCAGACTTGCCCTCCAA
+
BDBDDHIHHIIHIIHIIIIIIIIIIIGIIIIIIIIIIIIIIGIIIIIIIIIIIIIIIIHIIFHHIHIIHEHIEHHIHIIHIIIIIHHIIIHHGIIIIIIHIIIIHIHIIIIIIIIIIHIIIIIIIHIIIIIIIHIIIHHIIIIIIIIIIIIIIIIHIHIHIIHHHHHHIIIHIIIIIIIIIIIIIIIIIIIIIIIIIIHIIIIIIIIIIIHH?IGIIIIIIIIIIIIIIIIIIIIIIIIIIIHEHIIIIIIIIIGIGIIIHFHIIHIIIIIIIIIIIIIIIIIIIHIIIIIHIIIIIIIIIIIIIIIIIIIIIIIIIIIIIIIIIIIIIIIIIIIIIIIIDDDDD
@HISEQ:969:HM2KJBCX2:2:1101:14748:12073 2:N:0:ACTATGCA
CATTTGACGACGCCCAACTATCCCTATTAATCATTACGGTGATCCTAGAAACCAACAAAATAGAACCATGCCGTCCTATTCTATTATTCCATGCTAATGTATTCGAGCAAAAATGCCTGCTTTAAACACTCTAATTTTTTCAAGGTAAAGGTCCTGGATCCGCAAGACACCCAATAAAGGACATCGAGTTTCTCCAGAAGGTGAGAAATCAACAGTAACAGTTCATACCCCTTAAGGCATGACCATCACGTCAATCCCGAAATTCAACTACGAGCTTTTTAACTGCAACAACTTTAATATACGCTATTGGAGCTGGAATTACCGCGGCTGCTGGCACCAGACTTGCCCTCCAA
+
DDDDDIIIHIIIIIIIIIIIIIIIIIIIIHIIIIIIIIIIIIIIIIIIIIIIIIIIIHIIIIIHIIIIIHIIIIIIIIIIIIIIIIIIHHHHFHIIEHHHIIHIIIIIIIIIIIIHIIIIIIIIHHIIIIIIIHIIIIHIHIIIIIIHGIIIIIIIIIIGIIIIIIIIHIIIIIIIIIIIIIIIIIIHIIIIIIIIIIIIIIIIIIIIIIIIIIHIIIIIIIIIIIHIIIIIIIIIIIIIIIIIIIIIIIHGIIHIIIIIIIIIIIIIIIHIIIIIIIIIIIIIIIIIIIIIIIIIIIIIIIIIIIIIIIIIIIIIIIIIIIIIIIIIIIIIIIIIIIIIIIIIIIIIDDDDD
@HISEQ:969:HM2KJBCX2:2:1101:17699:12375 2:N:0:ACTATGCA
CATTTGACGACGCCCAACTATCCCTATTAATCATTACGTCAATCCTAGAAACCAACAAAATAGGATCGAACGTCCTATTTCATTATTCCATGCTAATGTATTCAAGCGTTAGCCTGCTTTAAACACTCTAATTTTTTCAAAGTAACAGTCCTGTTTCCCTGCAACACCAAATTAATGGCATTACAGTTCTTCAGAAAGGAGGAATCAGCTAAGCCAGTGCATACCAGTGGCACGACCAACCTGCTGACCCCGAAATTCAACTACGAGCTTTTTAACTGCAACAACTTTAATATACGCTATTGGAGCTGGAATTACCGCGGCTGCTGGCACCAGACTTGCCCTCCAA
+
DCDDDIIIIIIIIIIIIIIIIIIIIIIIIIIIIIIIIHHIIIIIIIIIIIIIIIIIHHIIIHHIIIIIIIIIIIIIHIIIIIIIIII?HHIIGIIIIIIIIIHIIIIHHHHHHIHIIIHHIIIIIIIIHIIHIIIIHIHHIIIIHIIIIIIIIIIIHIIIIHIIIIIIIIIHIIIIIIIIIIIIIIIIHIIIIIHIIIIIIIIIIIIIIIIIIIIIIIIIIIIIIIIIIH=IIHII>IIIIIIHGIIIIIHIIIIIIIIIIIIIIIGIIIIIIIIIIIIIIIIIIIHIIIIIIIIIIIIIIIIIIIIIIIIIIIIIIIIIIIIIIIIIIIIIIHIIIIIIIDDDDD
@HISEQ:969:HM2KJBCX2:2:1101:20446:11991 2:N:0:ACTATGCA
CATTTGACGACGCCCAACTATCCCTATTAATCATTACATCGATCCTAGAAACCAACAAAATAGAATCGGATGTCCTATTTCATTATTCCATGCTAATGTATTCAAGCGTGAGCCTGCTTTAAACACTCTAATTTTTTCAAGGTAACAGTCCTAATTCCCCGTGACACCAAATTAATGGCATTACGGTTCTTTAGAAGGTGAGAAATCAATAATATCAGTACATACCAACGGCATGACCGAAACATTGATCCCGAAATTCAACTACGAGCTTTTTAACTGCAACAACTTTAATATACGCTATTGGAGCTGGAATTACCGCGGCTGCTGGCACCAGACTTGCCCTCCAA
+
DDDDDHIIIIIIIIIIIIIIIIIIIIIIIIIIIIIIIIIIIIIIIIIIIIIIIIIIIIIIIIGHHHIIIIIIIIIIIIIIGIIIIIIIHIIIGHIIIIIIHIIHIIIIIIIHGHIIIHIIIIHHHHIIHIIIIHIIIIIIIIHIIIHIIIIIIIIIIIIIHIHIIIHHIIIIIIIIIIIIIIIIIIIIIIIIIIIIIIIHIIIIIIIIIIIIIIIIIIIIIIIIIIIIIIIIIIIIIIIIIIIIHFIIIIIIIIIIIIIIIIIIIIIIIIIIIIIIIIIIIIIIIIIIIIIIIIIIIIIIIHIIIIIIIIIIIIIIIIIIIIIIIIIIIIIIIIIIIIIIIIDDDDD
@HISEQ:969:HM2KJBCX2:2:1101:19897:12736 2:N:0:ACTATGCA
CATTTGACGACGCCCAACTATCCCTATTAATCATTACCTCAATGCTCTACAAAACCAACAAAATAGAACCGAGGTCCTATTCTATTATTCCATGCAACATTATTCAGGCGTAAGGCCTGCTTTAAGCACTCTAATTTTCTCAAAGTAAACGCACCAGCCACTGAAAACACCCAATAAAGGGCATCAACAGCCAACTGGTTGATTAGGACCAGACATGTAGTAACAGCAATCAAGCGTACCACATGCTAGTGCCCGAGATCCAACTACGAGCTTTTTAACTGCAACAACTTTAATATACGCTATTGGAGCTGGAATTACCGCGGCTGCTGGCACCAGACTTGCCCTCCAA
+
DABDDHHIIEHCHHHHIIHHHCF1DCC<FHIIFHHIIIEHIHFEGHIIHHC<D<<D1<CEHIIGICHHHIDHHDCGCH1CCGHE1F<<CHIHHFHHFFCFHHDCHHGIHHHHGD?HGHGEF@HHHHHHIIIHHIHHFEEEHGHHHHFHGIHIIIHGFIHIIIIIHIIIIIIIIIIIHHHFIHG@HIIHHGEHHIIHEIIHHHEHGHGHFIIHHIIIIIIHIIIIIIIIHGHIHHH<HIIHHH=IFHFDHDIHHHFHHHEHGIIIIHDHHEHIIHHHGEHHFG?HIIHHHCHIHHHHIIIIIIIIIIIHIHIIIIIHIIIHIIIIHIHIHFIIGIHIIIIIIHIIDDDDD
@HISEQ:969:HM2KJBCX2:2:1101:8154:12982 2:N:0:ACTATGCA
CATTTGACGACGCCCAACTATCCCTATTAATCATTACGGTGGTCCTAGACCAACAAAATAGAACCAACGTCCTATTCTATTATTCCATGCTAATCTATTCAAGCAAATGCCTGCTTTAAACACTCTAATTTTTTCAAGGTAATGGTCCTGGCTCCCCGGTACACTCAATAAAGAACATGCCGGTTCACCAGAAGGTAAGACCCGACACAGAACAGTACTCGCCAAAGACGGACCGCCCGGCCAGGCCTAAAATTCAACTACGAGCTTTTTAACTGCAACAACTTTAATATACGCTATTGGAGCTGGAATTACCGCGGCTGCTGGCACCAGACATGCCCTCCAA
+
DDDDDIIIIIIIIIIIIIIIIIIIIIIIIIIIIIIIIIIIIIIIIIIIIIIIIIHHGIIIIIHIIIHHIHFHIIIIIIIIIFHHIIIIIIIGHIIIIIIHIHIHIIIIGHIIHIIHIIIIIHIIIIIIIIIHIIIIIIIHIIIIIIIHIHHIIIIIIIIHIIIIIIIIIIIIIIIIIIIIIIIIIIIIIIIIIIIHHIIHIHIIIIIIIIIIIIIIIIIHHHIIIIIIIIIIIIIIIIIIIIIIIIIIIIIIHHIIIHIIIIIHIIIIIIIIIIIIIIIIIIIIIIIIIIHIHIHGDFIIIIIHIIIIIIIIIIIIIIIIIIIIIIIIIIIIIIIIIIDDDDD
@HISEQ:969:HM2KJBCX2:2:1101:16490:12984 2:N:0:ACTATGCA
CATTTGACGACGCCAAACTATCCCTATTAATCATTACGTCGATCCTAGAAACCAACAAAATCGGGTCAAACGTCCTATTTCATTATTTCATGATAATGTATTCAAGCGTGAGCCTGCTTTAAACACTCTAATTTTTTCAAAGTAACAGTCCTGATTCCCCGCGACACCAAATTAATGACATCACGGATCTTCAGAAGGGAGAAACCAGTGACACCAGTGCATACCAAAGGCATGACCAGCGTACTGATCCCGAAATTCAACTACGAGCTTTTTAACTGCAACAACTTTAATATACGCTATTGGAGCTGGAATTACCGCGGCTGCTGGCACCAGACTTGCCCTCCAA
+
<@<@D111C1F//C0<<11<D<D<D<1FC1<DCDHHH11DHIC10<@F1@C111<<1G@<11<</D/1<11<F<EE11<D<1D11<C111<D1<<1HEHF1CHEH8HGGIII9HGHECHFIHEF<FEGHFE>HGHCHFF?GIHHIIHIHEHFE?HGGH9DHHIIIIIIIHH@HIIHHIHHFHIHHHIGHHCHHIIIIIFIIHHGGEFIIHIHIIIIIIHGIIIGHIIHIIIIHHHGIHHIHIHEFIHHEIHIIIHHIIIIHIHIIIIIIIIIHHIIIIIIIIIHGIIIIIIHHHIIIIIHHIIIIHHHIHHHCIIIIIIIIIIIIIIIIGIHHIIIIIIIIDDDDB
@HISEQ:969:HM2KJBCX2:2:1101:10861:12619 2:N:0:ACTATGCA
CATTTGACGACGCCCAACTATCCCTATTAATCATTACGGTGATCCTAGAAACCAACAAAATAGAACCATGCCGTCCTATTCTATTATTCCATGCTAATGTATTCGAGCAAAAATGCCTGCTTTAAACACTCTAATTTTTTCAAGGTAAAGGTCCTGATTCCCCACGACACCAAATTAATGACATCGCGGTTCTTCAGAAGGTAGGAACCGATAATGCCAGTGCGTACCGAAGCACGACCAACAATTCGATCCCGAAATTCAACTACGAGCTTTTTAACTGCAACAACTTTAATATACGCTATTGGAGCTGGAATTACCGCGGCTGCTGGCACCAGACTTGCCCTCCAA
+
DDDDDIIIIIIIIIIIIIIIIIIIIHHIIHIIIIIIIIIIIHIIIIGHHHIIIHIIIIIIHIHGHIHHHHHIIIIIIHIIII?HHFHIIIIIIIIIIIIHIHHHHIGIIIHIIIIHHIIIIIIIHIIHIIIIHHIIIIIIHIIIIHIIIIIIIHIIIIIIIHIIIIIHIIIIIIHIIIIIHIIIIIIIIIIHIIIIIIIIIIIIGIIIIIIIIIIIIIIIIIIIIIIIIIIIIIIIIIIIIIIHHHHIIHIHIIIIIIIIIIHIHIIIIIIIIIGIIIIIIIIIIIIHIIIIIIIIIIIIIIIIIIIIIIIIIIIIIIIIIIIIIIIIHIIIIIIIIIIIIIIDDDDD
@HISEQ:969:HM2KJBCX2:2:1101:20860:13954 2:N:0:ACTATGCA
CATTTGACGACGCCCAACTATCCCTATTAATCATTACGGTGATCCTAGAAACCAACGAAATAGAATCAGTCCGTCCTATTTCATTATTCCATGCTAATGTATTCAGACGATAGTCTGCTTTAAACACTCTAATTTTTTCAAAGTAACAGTCCTGATTTCCCATCACACCAAATAAATGGCATGAAAGTTCCTCAGAAGGTAGAGATCCATCTCACCAGTGCAGACATTTAAGCCTGACCAATGGGTAGACCCCGAAGTTCAACTACGAGCTTTTTAACTGCAACAACTTTAATATACGCTATTGGAGCTGGAATTACCGCGGCTGCTGGCACCAGACTTGCCCTCCAA
+
DCDDDIIIHIIIGIIIIIIIIIIIIIIHIIIIIHGIHIIIIIIHIIIIIIIIIHIIGHIIIIHIIIIIHHIIGIHIIIIHHHIIIGIHIHIIHHGIIIHIIHIHHIIIIIIIIGHIIIHIIIIIHGHHHHIIIIIIIIIIIIIIHIHHHHIIHHEHHHIIIHHIIIIIHIIIIHIIHG?IHHIIHIHIIIIIIIIIIIIIHGIIIIIIIIIHHHHIIIIIIIIHHHIIIIIIIIIIHIHIIIIIHGCHIIIHIIIHHEHIIIGIIIIIIIIIIHIIIIIIIIIIIIIIHIHIIGIIIIIIIIIIIHIIIIIIIHIIHIIIIIIIIIIIIIIIIIIIIIIIIIIDDDDA
@HISEQ:969:HM2KJBCX2:2:1101:20894:13774 2:N:0:ACTATGCA
CATTTGACGACGCCCAACTATCCCTATTAATCATTACGGTGGTCCTAGACCAACAAAATAGAACCAACGTCCTATTCTATTATTCCATGCTAATCTATTCAAGCAAAAGCCCGCTTTAAACACTCTAATTTTTTCAAGGTAATGGTCCTGGTTCCCCGACACACCCAATAAAGGGCATACCGGCTCACCAGAAGGATAGACCCGACAACAGACAGTACTCGCCAGAGACGGACCGCCCGGTCAGGTCTAAAATTCAACTACGAGCTTTTTAACTGCAACAACTTTAATATACGCTATTGGAGCTGGAATTACCGCGGCTGCTGGCACCAGACTTGCCC
+
DBDDDIIIGHIIIGIFHHIIIIIIIIIHIIEHIHIIIIIIIIHHIHIIHIIIIIIIIIIIHIGHHHIDHHEHIIHHHHIIIIHIHIIIIHHGHICEGHEHF<EGHHIIHHHEHEHHHGHIBGHHHIHIIIHIIHIHGHCDGHHIHIIIHHHHEHGIHHIIHIIIIFIIHGHHHHIIHHDIIHEFCGHCFGIIHHIIIHFGHIHIIHIHHHHH:HIHDHIIHEHEIIIHIIIIIIHDCHHIIHIHIHHIIIHIIIIIIIIIIIHHHGIHIHHHIIHHHHHHHHIHIIIIHHEIIHHGFFIIIIIHIIIIHIIIIIIIIIIIHIIIIIHIHIHIIDDCDD
@HISEQ:969:HM2KJBCX2:2:1101:16257:14238 2:N:0:ACTATGCA
CATTTGACGACGCCCAACTATCCCTATTAATCATTACGTCGATCCTAGAAACCAACAAAATAGAATCAAACGTCCTATTTCATTATTCCATGCTAATGTATTCAAGCGTGAGCCTGCTTTAAACACTCTAATTTTTTCAAAGTAACAGTCCTGATTCCCCACAACACCAAATAAATGACATCATGGTTCGTCAGAAGGGAGAAACCAACAATGCCAGTACGTACCTAGGCACGACCGACATGATGGTCCCGAAATTCAACTACGAGCTTTTTAACTGCAGCAACTTTAATATACGCTATTGGAGCTGGAATTACCGCGGCTGCTGGCACCAGACTTGCCCTCCAA
+
DDDDDIHHIIHHIHHIIIIIIIIIIIIHIHIHIIIIIIIHIIIIIIIIIIIIIIIIIIIIIIIIIGIIIIIHIHIHIIIHEHHIGHIHHHIHGHIHIIIIIHIHIIIIIIIIHHIIIIIIIIIIIIIIIIIHIIHIIIIIHIIIIHIIIIHIIIIIIIIIIIHIIIIIIIIIIIHIHIIHHIIIIIIIIHHIIIIIIIIIIIIIIIIIIIIIIIIIIIHIIIIIIIHIIIIIIIIIIIIIIHGEHIIIIIIIIIIHIIHHHHHIIIIIIIIIIIIIIIIIIIIIIIIIIIIHIIIIIIIIIIIIIIIIIIIIIIIIIIIIIIIIIIIIIIIIIIIIIIIIDDDDD
@HISEQ:969:HM2KJBCX2:2:1101:7163:14481 2:N:0:ACTATGCA
CATTTGACGACGCCCAACTATCCCTATTAATCATTACGGTGATCCTAGAAACCAACAAAATAGAACCATGCCGTCCTATTCTATTATTCCATGCTAATGTATTCGAGCAAAAATGCCTGCTTTAAACACTCTAATTTTTTCAAGGTAAAGGTCCTGGATCCGCAAGACACCCAATTAAGGACATCGAGTTTCTCCAGAAGGTGAGAAATCAACAGCAACAGTTCATACCCCTTAAGGCACGACCATTACGTCAATCCCGAAATTCAACTACGAGCTTTTTAACTGCAACAACTTTAATATACGCTATTGGAGCTGGAATTACCGCGGCTGCTGGCACCAGACTTGCCCTCCAA
+
DDDDDIIIIIIIIIIIIIIIIIIIIIIIIIIIIIIIIIIIIIIIIIIIIIIIIIIIHIIIII@HHIIIIHEHIIIIIGIIIIIIIIIIIIIIIIIIIIIIIHHIHIIIIIHIIIIIIIIHIIIIIIIIIIIIIIIIIIIIIIIIIIIIIIIIIIIIIIIIIIIIIIIIIIIIIIIIIIIIIIIIIIIIIIIIIIIIIIIIIIIIIIIIIIIIIIIIIIIIIIIIIIIIIIIIIIIIIIIIIIIIIIIIIIIHIIIIIIIIIIIIIIIIIIIIIIIIIIIIIIIIIIIIIIIIIIIIIIIIIIIIIIIIIIIIIIIIIIIIIIIIIIIIIIIIIIIIIIIIIIIIIIIIDDDDD
@HISEQ:969:HM2KJBCX2:2:1101:19204:15538 2:N:0:ACTATGCA
CATTTGACGACGCCCAACTATCCCTATTAATCATTACGGTGATCCTAGAAACCAACGAAATAGAATCAGTCCGTCCTATTTCATTATTCCATGCTAATGTATTCAGACGTTAGCCTGCTTTAAACACTCTAATTTTTTCAAAGTAACAGTCCTGATTTCCCATCACACCAAATGAATGGCATGAAAGTTCCTCAGAAGGTAGAGATTCATCTCACCAGTGCAGACAATTAAGCCTGACCAATGGGTAAACCCCGAAGTTCAACTACGAGCTTTTTAACTGCAACAACTTTAATATACGCTATTGGAGCTGGAATTACCGCGGCTGCTGGCACCAGACTTGCCCTCCAA
+
DBDDDIIIGEHIIIGHHHIIIIIIIGIIHIIHEHIIHI=GIEHIHIIIIIGIHHHHIGHHIIH?HCHICHIHHIHDHHHIIIIIHIHIEFEEGHIGHHIHHEHGHHIIHHIHIIIHHIIIIIHHHGCHHHHIHIIIHHHHHHHHHIIIHHHIHIHHIIIHHHIIIHHEHHHEHHIIIIIIIIHIIHHHIHHIHHHGIIIIIIIIIIIHHHFHIHHIIIIIIIIIIIIIHHIIIIIIHIHHGIHHHCCDGDGHIIHIIIIIIIIIIIIIIIIIIIHIIIIIIHIIIIIIIIIIIIIIIIIIIIIIIIIIHIHIHHHIIHIIIIHIIIIIIIIIIHIIHIIHIIIDDDDD
@HISEQ:969:HM2KJBCX2:2:1101:17384:15717 2:N:0:ACTATGCA
CATTTGACGACGCCCAACTATCCCTATTAATCATTACGGTGATCCTAGAAACCAACAAAATAGAACCATGCCGTCCTATTCTATTATTCCATGCTAATGTATTCGAGCAAAAATGCCTGCTTTAAACACTCTAATTTTTTCAAGGTAAAGGTCCTGGATCCGCAAGACACCCAATAAAGGACATCAAGTTTCTCCAGAAGGTGAGAAATCAACAGTAACAGTTCATACCCCTTAAGGCATGACCATCACGTCAATCCCGAAATTCAACTACGAGCTTTTTAACTGCAACAACTTTAATATACGCTATTGGAGCTGGAATTACCGCGGCTGCTGGCACCAGACTTGCCCTCCAA
+
DDDDDHIIIIIIIIIIIIIIIIIIIGHIIIHHIIIHIIHIHHIIIIIIIHHIHIIIFIIIIIIIIIIIIHHIGHHIIIIHHIIIIIHHFHHHHHIIIIHHIGHGCGHHIHHHHIIIIIHIHIIHHHHHHIIIIHGHHHIHIIHIIIIIIIIGHIIIHGIIGHIHIHHHIIIIIIIHIIIIIIIIIHIIIHEIHIHIIIIIIIIIIIIGIIIIIIHIIHIHIIIIIIHIIIHIIIIIIIIIIIIIIIIHHIHGIIIIIIIIIIHIIIIIIHIIHIIIIIIIHGIIIIIIIIIHFHIIIIHHEHIIIIHIIIIHIHIIIIHIIIIIHIIIIIIIIIIIIIIIHIIIIIIICDDCD
@HISEQ:969:HM2KJBCX2:2:1101:9894:16021 2:N:0:ACTATGCA
CATTTGACGACGCCCAACTATCCCTATTAATCATTACGTCAATCCTAGAAACCAACAAAATAGGATCAAACGTCCTATTTCATTATTCCATGCTAATGTATTCAAGCGTTAGCCTGCTTTAAACACTCTAATTTTTTCAAAGTAACAGTCCTGTTTCCCTGCAACACCAAATTAATGACATTACAGTTCTTCAAGAAGGAGGAACCAGTAAAGCCAAGTACATACCAGAGGCACGACCAACTTACTAATCCCGAAATTCAACTACGAGCTTTTTAACTGCAACAACTTTAATATACGCTATTGGAGCTGGAATTACCGCGGCTGCTGGCACCAGACTTGCCCTCCAA
+
0<D<@HHHHEHIHHIECHCGIGEHIIHIIHIIIHHGHEGHHEEH@HFG?FHIEH@CEHEHIHHEHHIEEHCHHHHDHI?HIIHEHHHG?HFHFHCHHIHIIHHHIIIIIIHHGHF1G@EFBC;IHHFEHHHHHHFEHHHHIGEFHHHHHHGHHHDIHCHIIHHHGIHG@FHHEIIIIHHIIIIHHHIIIIHIHFD0FIIHHHHHHHIIIIHIIIIIIIIIHHIHIHHHHIIIIIHHCIGIIIHHHEHDHCCHHHGGHGIIIIHEFIIIIIIIIIHEIHHHIHEIIIIIHFHHHIIIIIIHIHIIIGIIIIIHIHIIHDDIHGHHGHIIIIHHHHGIHHIIHIBD@@D
@HISEQ:969:HM2KJBCX2:2:1101:10567:16306 2:N:0:ACTATGCA
CATTTGACGACGCCCAACTATCCCTATTAATCATTACGGTGATCCTAGAAACCAACAAAATAGAACCATGCCGTCCTATTCTATTATTCCATGCTAATGTATTCGAGCAAAATGCCTGCTTTAAACACTCTAATTTTTTCAAGGTAAAGGTCCTGGTTCCACATGACACCCAATTAAGGACATCATGCTTCTCCAGAAGGTGAGAAATCAACTGCGACAGTTCATACCCCTTAAGGCACGACCATCACGTCAATCCCGAAATTCAACTACGAGCTTTTTAACTGCAACAACTTTAATATACGCTATTGGAGCTGGAATTACCGCGGCTGCTGGCACCAGACTTGCCCTCCAA
+
DDDDDHIIIIIIIIIIIIIIIIIIIIIIIIIHIIIIIIGIIIIIIIIIIIHHIIIIIGHHHIHHIHHHIIIIIHHIIIIFHIIGIHHIIIIIHIIIGHIHIHHHHIHIHIIIIIIHIIHIIIIHHIIIIIIIIIIIIIIIHIIIIHIIHIHIIHIIIHHGIIHIIIIIIIIIIIHIIIHIIIIIHIIIIHIIIIIIHIIIIIIIIIIHFCCIIIIIIIIIIIIIIIIIIIIIIHIHIIIIHHHIIIHIIIGIHHGIIIIIIHIIGIIIIIIIIIIIIIIIIIIIIIIIHIHIHIIIHDIHIIIHIHIIIIIHIIIGIIIIIIIIIIIIGIIIIGIIIIIIIHIIIIIDDDDD
@HISEQ:969:HM2KJBCX2:2:1101:4502:16560 2:N:0:ACTATGCA
CATTTGACGACGCCCAACTATCCCTATTAATCATTACGGTGGTCCTAGAAACCAACAAAATAGAACCACAACGTCCTATTCTATTATTCCATGCTAATCTATTCAAGCAATAGCCCGCTTTAAACACTCTAATTTTTTCAAGGTAATGGTCCTGGCTCCCCAACACACCCAATTAAGGACATACTGGTTCACCAGAAGGAAGACCCGACAACAGGACAGTACTCGCCAAAGACGGACCGCCCGGCCAAGTCTAAAATTCAACTACGAGCTTTTTAACTGCAACAACTTTAATATACGCTATTGGAGCTGGAATTACCGCGGCTGCTGGCACCAGACTTGCCCTCCAA
+
DDDDDHEHHIIHGCHHIIIIIIHIIIIIHIGIIIIIHICHHGHFHEHIHIIGIIIIHHIHIIHHIIIIGIIGGHIGHCHECHIIHHIIIEHHIIIIIFIHHGFHHIHHHHHHHEHHHEEHIHIHIIIHFIIHHHIIIIIHIIHIHHIIHHHIIIHHEHHHHHHHHHHHEHHHEFHGIIIHHHEHHGCHHHHHIIIHIHHIHGHIGIIHHEHEHIHHHFHHHCHIHH@GHFIIIIIHHHHIHIIIHGIGIIIIIIHHHHIIIIIIIIIHHIIIIIIIIIHHGHHCEHHHHEHHHIIIIIHHGFHIIIHHHHEHIIIIIIIIHIIIIHHHEIIHHHIIIHHHHHDDDDA
@HISEQ:969:HM2KJBCX2:2:1101:10600:17221 2:N:0:ACTATGCA
CATTTGACGACGCCCAACTATCCCTATTAATCATTACGGTGATCCTAGGAACCAACAAAATAGAACCATGCCGTCCTATTTTATTATTCCATGCTAATGTATTCAGGCATAGGCCTGCTTTGAGCACTCTAATTTTTTCAAGGTAATGGTTCTGCTTCCCCGGCACATCAAATTAATGGCATACCGGTTATTCAGAAGGTAGGAATCCATCACACCAGTGCGGACCGTGAGGCCCGACCGACGGATAGATCCCGAAATTCAACTACGAGCTTTTTAACTGCAACAACTTTAATATACGCTATTGGAGCTGGAATTACCGCGGCTGCTGGCACCAGACTTGCCCTCCAA
+
DDADDIIIIIIIIIIIHIIIIIIIIIIIIIIIIIIIIIIIIIIIIIIIIIIIIIIHIIIGHCGHHIHIIIIGIHHIIIIIIIIIIIIIIIIIIHHIIIIIIHHIIIIIIIIIIIIIHHHHIIIIIHIIIIIIIIIIIIIHIHICHIIIIIIIIIIIIGIIIHIIIIIIIIIIIIIIIIIIGHHGIIIIIGIIIIIIIIIIIIIIIHEIHHHHIIIHIIIIIIIIIIIIIIIHIIIIIIIIIIIIIHHIIIIIIIIIIIIIIIHIIIIIHIIIIIIIIIIIIIIHHHHIIIIIIIHHIIIHIIIIIIIIIIIIIIIIIIIHIIIIIIIIIIIIIIIIIIIIIIIDDDDD
@HISEQ:969:HM2KJBCX2:2:1101:8316:17051 2:N:0:ACTATGCA
CATTTGACGACGCCCAACTATCCCTATTAATCATTACGGTGATCCTAGAAACCAACAAAATAGAACCATGCCGTCCTATTCTATTATTCCATGCTAATGTATTCGAGCAAAATGCCTGCTTTAAACACTCTAATTTTTTCAAGGTAAAGGTCCTGGTTCCACATGACACCCAATTAAGGACATCATGCTTCTCCAGAAGGTGAGAAATCAACTGCGACAGTTCATACCCCTTAAGGCACGACCATCACGTCAATCCCGAAATTCAACTACGAGCTTTTTAACTGCAACAACTTTAATATACGCTATTGGAGCTGGAATTACCGCGGCTGCTGGCACCAGACTTGCCCTCCAA
+
DCDDDIIIIIIIIIIIIIIIIIIIIIIIIIIIIIIIIIIIIIIIIIIIIIIIHIIIIIIIIIIIIIIIIIIIDHIHIIGIHIIIIIIIIIIIIIIIIIIIIIIIIIIIIIIIIIIIIIIIHIIIIIIIIIIIIIIIHGHHIHIIIIHIIIIIIHIIIIHIIIIIIIIHHIIIIIIIIIIIIIIIHIIIIIIHIHIIHIIHHIIIIHHHIIIIIIIIIIIIHHHHHHIIIHIIIIIGIIIIIHHIIHIHHIHIIHIIHIIHIIIIIHHCHIIIHIIIIIIIHIIIIIIIIIGIIIIIHHGHIIIIHIIIIIIIHIIIIIIIHIIIIIIIIIIIIIIIIIHIIHHIIIIDDDDD
@HISEQ:969:HM2KJBCX2:2:1101:12359:17060 2:N:0:ACTATGCA
CATTTGACGACGCCCAACTATCCCTATTAATCATTACGTCGATCCTAGAAACCAACAAAATAGAATCAAACGTCCTATTTCATTATTCCATGCTAATGTATTCAAGCGCGAGCCTGCTTTAAACACTCTAATTTTTTCAAAGTAACAGTCCTGATTTCCCACGACACCAAATTAATGACATCGTGGTTCGTCAGAAGGTAGGAATCAATTTGACCAGTACGTACCGAGGCACGACCGATCAACTGATCCCGAAATTCAACTACGAGCTTTTTAACTGCAACAACTTTAATATACGCTATTGGAGCTGGAATTACCGCGGCTGCTGGCACCAGACTTGCCCTCCAA
+
DDDDDHIIHHIIIIIIIIIHIHIIIIIIIIIIIIIIIIIIIIIIIIIIIIIIIIIIIIIIIIIIIIHIIIGIIIIIIIIIIIIIIIIIIIHIIIIIIIIHIHHHIIGIIIIIIIIIHIIIHIIIIIIIIIIIIIIIIIIIIIIIIIIHIIIIIIIIIIIHIIIIIIIIIIIHIIHIIIIIIIHIIIIIIIIIIIIIIIIIIIIIIIIIIIIIHIIIIIIIHIIIIIHIIIIIIHIIIIIIHIHHHIDIIHIIIHIIIIIIIIIIIIIIIIIIIIIIIIIIIIIIIIIIIIIIHHIIIIIIIIIIIIIIIIIIIIIIIIIIIIIIIIIIIIIIIIIHIIIIDDDDD
@HISEQ:969:HM2KJBCX2:2:1101:15154:16646 2:N:0:ACTATGCA
CATTTGACGACGCCCAACTATCCCTATTAATCATTACGGTGATCCTAGAAACCAACAAAATAGAACCATGCCGTCCTATTCTATTATTCCATGCTAATGTATTCGAGCAAAAATGCCTGCTTTAAACACTCTAATTTTTTCAAGGTAAAGGTCCTGGATCCGCAAGACACCCAATTAAGGACATCAAGTTTCTCCAGAAGGTGAGAAATCAACAGCGACAGTTCATACCCCTTAAGGCATGACCATCACGTCAATCCCGAAATTCAACTACGAGCTTTTTAACTGCAACAACTTTAATATACGCTATTGGAGCTGGAATTACCGCGGCTGCTGGCACCAGACTTGCCCTCCAA
+
DDD@DIIHHHIIIHHIIIIIIIIIIIIHIIIIIHHIIIIIIIIIIIIIIIIIIIIIIIHHIIIHIIIIIGIIGEHHDHHHHIIIHIIHHHHIIIIIIIGHEGHHIIIIHIIIIIIHIIIHHHHHIIHHIHHHHIIIIIIIIIIIIIHIIIHHHHHHIHHIIIIIIIHIIIHIHIIHIIHIGIHHHIIIHHHIIHIIIIIIIHIIIIIIHIIIIIIIIIIIIIIIIIIIIIIIIIIIIIIIIIHIIIIHGIHHIIIIIIIIIIIIIIHHHHIIIIIIIIIIIHIIIIIIIIIHIIIIIHIIIIIHIHHIIIIIIIIIIIIIIIIIIHIIIIIIIIIIIIIIIIIIIIIHCDDDD
@HISEQ:969:HM2KJBCX2:2:1101:16658:17921 2:N:0:ACTATGCA
CATTTGACGACGCCCAACTATCCCTATTAATCATTACGTCGATCCTAGAAACCAACAAAATAGGTTCGAACGTCCTATTTCATTATTCCATGCTAATGTATTCAAGCGTTTGCCTGCTTTAAACACTCTAATTTTTTCAAAGTAACAGTCCTGACTCCCCACGACACCAAATTAATGACATCATGGTTCATCAGAAGGGAGGAATCAACGACCCCAGTGCGTACCGAAGGCACGACCGACGTATTGATCCCGAAATTCAACTACGAGCTTTTTAACTGCAACAACTTTAATATACGCTATTGGAGCTGGAATTACCGCGGCTGCTGGGACCAGACTTGCCCTCCAA
+
DDDDDIIIIIIIIIIIIIIIIIIIIIIIIHGIIIIIIIIIIIIIIIIIIIIIIIIIIIIIIIIGIHIIIIIIIIIIIIIIHIIIIIIIIIIGHHIIIIIIIHIIIIIIIIIIIIIHIIIIIIIIIIIIHIIIIHIIIIIIHIIIIHIIIIIIHIIIIIIHIIIIIIIIIIHHIIIIIHIIIIIIIIIIIIIIIIHHIIIIIIIIIIIIIHHIHIIIIIHIIIIIIIIIIIIIIIIIIIIIIIIHIIIIIIIIIIIIIIIHIIHHIHIIIIIIIIHIIIIIIIIIIIIIIIIIIIIIIIIIHIIIIIIIIIIIIIIIIIIIIIIIIHD1IIIIIIIIIIIIIDDDDD
@HISEQ:969:HM2KJBCX2:2:1101:14298:17792 2:N:0:ACTATGCA
CATTTGACGACGCCCAACTTCCCTATTAATCATTACGGTGATCCTAGAAACCAACAAAATAGAACCATGCCGTCCTATTCTATTATTCCATGCTAATGTATTCGAGCAAAAATGCTTGCTTTAAACACTCTAATTTTTTCAAGGTAAAGGTCCTGGATCCGCAAGACACCCAATTAAGGACATCAAGTTTCTCCAGAAGGTGAGAAATCAACAGCGACAGTTCATACCCCTTAAGGCATGACCATCACGTCAATCCCGAAATTCAACTACGAGCTTTTTAACTGCAACAACTTTAATATACGCTATTGGAGCTGGAATTACCGCGGCTGCTGGCACCAGACTTG
+
DDDDDIIIIIIIIIIIIIIIIIIIIIIIIIIIHIIIIGHIIIIIIIEIHIIIIIIIIIIIIIHHIIHIIIIIIIIIIIIIIIIIIIIIIIIIHIIIIIIIIFHIIIHIIIIIIIIIIIIIIIIIIIIIIIIIIHIIIIIIIIIIIIIIIIIIIIIIIIIIIIIIIIIIHIIIIIIIIIIIHIIIIIIIIIIIIIIIIIIIIIIIIIIIIIIIIIIIIIIIIIIIIIIIIIIIIIIIIIIIIIHIIIIIIIIIIHIIHIIIIIIIIIIIIIIIIIIIIIIIIIIIIIIIIIIIIIIIIIIIIIIIIIIIIIIIIIIIIIIIIIIIIIIIIIIIIIIIIIHDDDDD
@HISEQ:969:HM2KJBCX2:2:1101:7346:18730 2:N:0:ACTATGCA
CATTTGACGACGCCCAACTATCCCTATTAATCATTACGGTGATCCTAGAAACCAACAAAATAGAACCATGCCGTCCTATTCTATTATTCCATGCTAATGTATTCGAGCAAAATGCCTGCTTTAAACACTCTAATTTTTTCAAGGTAAAGGTCCTGGTTCCACATGACACCCAATTAAGGACATCATGCTTCTCCAGAAGGTGAGAAATCAACTGCGACAGTTCATACCCCTTAAGGCACGACCATCACGTCAATCCCGAAATTCAACTACGAGCTTTTTAACTGCAACAACTTTAATATACGCTATTGGAGCTGGAATTACCGCGGCTGCTGGCACCAGACTTGCCCTCCAA
+
DDDDDIIIIIIIIIIIIIIIIIIIIIIIIIIIIIIIIIIIIIIIIIIIIIIIIFHIIIIIIIHHIIIIIIIIIIIHHIIIIHIIHHIIEHHIIIIIIIIIIHIIIIIIIIIIIHIIIIIIIIIHIIIIIIIIIIIIIIIIIIIIIIIIIIIIIIIHHIIIIIIHIIHIIIIIIIIIIIIIIIIIIIIIIIIIIIIGIIIIIIIIIIIIIHIIIIIIIIIIIHIHIIIIIIIIIIIIIIIIIIIIIIIIIIHIIHIHIIIIIIIIIIIIIIIIIIIIIIIIIIIIIIIIIIIIIIIIIIIHIIIIIIIIIIIIIIIGIIIIIIIIIIIIIIIIIIIIIIIIHIIIIIIDDDDD
@HISEQ:969:HM2KJBCX2:2:1101:4896:18647 2:N:0:ACTATGCA
CATTTGACGACGCCCAACTATCCCTATTAATCATTACATCGATCCTAGAAACCAACAAAATAGAATCGGATGTCCTATTTCATTATTCCATGCTAATGTATTCAAGCGTGAGCCTGCTTTAAACACTCTAATTTTTTCAAGGTAACAGTCCTAATTCCCCGTGACACCAAATTAATGGCATTACGGTTCTTTAGAAGGTGAGAAATCAATAATATCAGTACATACCAACGGCATGACCGAAACATTGATCCCGAAATTCAACTACGAGCTTTTTAACTGCAACAACTTTAATATACGCTATTGGAGCTGGAATTACCGCGGCTGCTGGCACCAGACTTGCCCTCCAA
+
DDDDDIIIIIIIIIIIIIIIIIIIIIIIIIIIIIIIIIIIIIIIIIIIIIIIHIIIHIIIIIIIIIIHHHIIIIIIIIIIIIIIIIIHIFHIIIIIIIIIIHHIIIIIIIIIIIIHHHIIIIHIIHIIIIIIIIIIIIIIIIIIIIIIIIIIIIIIIIIIIIIIHIIIIIIIIIIIIIIIIIIIIHIIIHIIGIHIIIIIIIIIIIIIIIIIIIIIIIIIIGIIIHIHIIIIIIIIIIIIIIIIHHIIIIIIIIIIIIIIIIIIIIIIIIIIIIIHIIIIIIIIIIIIIIIIIIIIIIIIHIIIIIIIIIIIIIIIIIIIIIIIIIIIIIIIIIIIIIIIIIDDDDD
@HISEQ:969:HM2KJBCX2:2:1101:14860:19069 2:N:0:ACTATGCA
CATTTGACGACGCCCAACTATCCCTATTAATCATTACGTCGATCCTAGAAACCAACAAAATAGAATCAAACGTCCTATTTCGTTATTCCATGCTAATGTATTCAAGCGTGAGCCTGCTTTAAACACTCTAATTTTTTCAAAGTAACAGTCCTGATTCCCCATGACACCAAATTAATGACATCATGGTTCGTCAGAAGGTAGGAATCAATAATACCAGTACGTACAATAGCACGACCAATAAATTGATCCCGAAATTCAACTACGAGCTTTTTAACTGCAACAACTTTAATATACGCTATTGGAGCTGGAATTACCGCGGCTGCTGGCACCAGACTTGCCCTCCAA
+
DDDDDIIIHIIIIHHIIGHIIIIIIHIIIHIIIIIIHIIGHIIHIIIHIIIIIIIIIGIIIIEHGIIHIGHIGHHIIHIIHGIHEIIIIIIHIHIIIIHHHHIIIIIHIIIIIHIHIIIIIIIHIIIIIIIIIIIIIIIHIIIIIIIIIIHHGGIHIIIIIIHHHIHHHIHIHHIIIIIIHHIHHHEHHGIIHHHIHIIIIIIHIIIIIIIIHIIIHHIIHHHIIIHIHIIHHHIHIIIIIHHGHHHIIIIIHIIIIIIIIIIIIIIIIIHIIIIIIIIIIIIIHHHIIIIIIIIIIIIHIHIIIIIIIIIHIIIGIIIIIIIIHIIIIIIIIIIIIIIIDDDDD
@HISEQ:969:HM2KJBCX2:2:1101:9419:19221 2:N:0:ACTATGCA
CATTTGACGACGCCCAACTATCCCTATTAATCATTACGTTGATCCTAGAAACCAACAAAATAGAATCGAACGTCCTATTTCATTATTCCATGCTAATGTATTCAAGCGCGTGCCTGCTTTAAACACTCTAATTTTTTCAAAGTAACAGTCCTGACTCCCCACAACATCAAATTAATGACATCATGATTCATCAGAAGGGAGAAATCAATGACATTAGTACGTACCGAAGGCACGACCGACGTATTGATCCCGAAATTCAACTACGAGCTTTTTAACTGCAACAACTTTAATATACGCTATTGGAGCTGGAATTACCGCGGCTGCTGGCACCAGACTTGCCCTCC
+
DDDDDIHIHIIIIIIIIIIIIIIIIIIIHHIIIIHHHIIIIIIGIIIIGIIIIIIIIFIHIIIIIIIIIFIIIIIIIIIII1GHHIIGHIIIHHHHIIIHHHHHHIHGGHIIIIHHIIHIIHIIIIIFHHHIIIIHIHHIIIIIIIIIIIIHIIIIHHFHHIIHIIGIIIIIIIIHIIIIIIIIIIIHIHHIIIIIIHHIIIIIIIHHIGIIIHHHIIIIIIIIHIIIIIIIIIIIHIIIIHIIIHGHIIHHHIHIIIIIHHCIIIIHIIIIIIIIIIIIIHHIIIIIIHGIHHIIIIHGHIIIIHIIIIIIIIIIIIIHIIIHIIIIIIIIIHHIIIIDDDDD
@HISEQ:969:HM2KJBCX2:2:1101:14825:20257 2:N:0:ACTATGCA
CATTTGACGACGCCCAACTATCCCTATTAATCATTACGGTGATCCTAGAAACCAACGAAATAGAATCAGTCCGTCCTATTTCATTATTCCATGCTAATGTATTCAGACGTTAGCCTGCTTTAAACACTCTAATTTTTTCAAAGTAACAGTCCTGATTTCCCATCACACCAAATAAATGGCATGAAAGTTCCTCAGAAGGTAGAGATTCATCTCACCAGTGCAGACAATTAAGCCTGACCAATGGGTAAACCCCGAAGTTCAACTACGAGCTTTTTAACTGCAACAACTTTAATATACGCTATTGGAGCTGGAATTACCGCGGCTGCTGGCACCAGACTTGCCCTCCAA
+
DDDDDIIIIIIIIIIIIIIIIIIIIIIIIIIIIIIIIIIIIIIIIIIIIIIIIIIIIHIIIIIIIIIIIIIIIIIIIIIIIIIIIHIIIIIIIHIIIIIIIIIIIIIIIIIIIIIIIIIIIIIIIIIIIIIIIIIIIIIIIIIIIIIIIIIIIIIIIIIIIIIIIIIIIIIIIIIIIIIIIIIIIIIIIIIIIIIIIIIIIIIIIIIIIIIIIIIIIIIIIIIIIIIIIIIIIHIIIIIIIIIIIHGIIIIIIIIIIIIIIIIIIIIIIIIIIIIIIIIIIIIIIIIIIIIIIIIIIIIIIIIIIIIIIIIIIIIIIIIIIIIIIIIIIIIIIIIIIIIIIIIDDDDD
@HISEQ:969:HM2KJBCX2:2:1101:16969:21402 2:N:0:ACTATGCA
CATTTGACGACGCCCAACTATCCCTATTAATCATTACGGTGATCCTAGAAACCAACGAAATAGAACCAATCCGTCCTATTTCATTATTCCATGCTAATGTATTCAGACGTTAGCCTGCTTTAAACACTCTAATTTTTTCAAAGTAACAGTCCTGATTTCCTATCACACCAACTAAATGGCATGAAAGTTCCTCAGAAGGTAGAGATTTATCTCACCAGTACAGACAATTAAGCCTGACCAATGGGTAAACCCCGAAGTTCAACTACGAGCTTTTTAACTGCAACAACTTTAATATACGCTATTGGAGCTGGAATTACCGCGGCTGCTGGCACCAGACTTGCCCTCCAA
+
DDDDDIIIIIIIIIIIIHIIIIIIIIIIIIIIIIIIIHIIIIIIIIIIIIIIIIIIHIIHIIHHIIIIIIHIHHIIIIIIHIIIIIIIIIIIGHIIIIIIIIIIIIIIIIIIIIIIIIIIIIIIIIIHIIIIIIIHIIIHIIIIIIIIIHIIIIIIIIIIIIIIIIIHIIIIIIIIIIIIIIIIIIIIIIIIIIIHIIIHIIIIIIIIIIIIIHIHHIIIIIIHIIIIIIIIIIIIIIIIIIIIIHGHIIIIIIIIIIIIIIIIIIIHIIIIIIIIIIIIIIIIIIIIIIIIIIIHIIIIIIIIIIIIIIIIIIIIIIIIIIIIIIIIIIIIIIIIIIIIIIIDDDDD
@HISEQ:969:HM2KJBCX2:2:1101:18053:22208 2:N:0:ACTATGCA
CATTTGACGACGCCCAACTATCCCTATTAATCATTACGGTGGTCCTTGAACCAACAAAATAGAACCACAACGTCCTATTCTATTATTCCATGCTAATCTATTCAAGCAAAAGCCTGCTTTAAACACTCTAATTTTTTCAAGGTAATGGTCCTGGCTCCCCGGCACGCCCAATTAAGAACATACCGATTCACCAGAAAGATAGACCCGACGACAGAACAGTACTCGCCAGAGACGGACCGTCCGGCCAGGCCTAAAATTCAACTACGAGCTTTTTAACTGCAACAACTTTAATATACGCTATTGGAGCTGGAATTACCGCGGCTGCTGGCACCAGACTTGCCCTCCAA
+
DDDDDHHIIIIIIIIIIIIIIIIIIHIIHIIHHIHIIGIIHHIIHHIIIHIIIIIIFHIIIHIIIIIHHIIIHGIIIIHIIHHIHIIIIIIHIIIIIIIIIHHHHHIIH@HHGIHHHHIIIIHHIIHIIHIIIHHHIIIIHIIIHIIGIHEFIHHIIIIIHHIIIIHHHHHHIIIIIIHHHIIIHIGIIHHHIIIIHHIIIHIIIIH<CHIIIIIIIHHHHFCHHIIIIIIIIIIIIIIIIIIFEGIIHIHGIIIIHHIIIHIIIIIHIIHHIHIIIIIIIIIIHGFFEIIIIIIIHHGHCHIHIHIIIHIIIIIIIIIIIIIIIIIIIIHIIIIIIIIIIIDDDDD
@HISEQ:969:HM2KJBCX2:2:1101:9828:22162 2:N:0:ACTATGCA
CATTTGACGACGCCCAACTATCCCTATTAATCATTACGTCAATCCTAGAAACCAACAAAATAGGATCGAACGTCCTATTTCATTATTCCATGCTAATGTATTCAAGCGTTAGCCTGCTTTAAACACTCTAATTTTTTCAAAGTAACAGTCCTGTTTCCCTGCAACACCAAATTAATGGCATTACAGTTCTTCAGAAAGGAGGAATCAGCGAAGCCAGTGCATACCAGTGGCACGACCAACCTGCTGACCCCGAAATTCAACTACGAGCTTTTTAACTGCAACAACTTTAATATACGCTATTGGAGCTGGAATTACCGCGGCTGCTGGCACCAGACTTGCCCTCCAA
+
D@DDDGIIHIIIIIIIIIIIIHHIIIIIIIHIIIIIIHHIIIHIIIIIIIIHIIIIIGIIIIIEH@HHIICEEHIHHIEF?GHHHHII1CC@EGEGFGHECE?CHHHHEHHEFHEEHHEHHEHHIIHCHE?HHEHHIHFIHHFHHEHCCFG@GHGFCF0DEC?HHFHGHHEHHIIHEGGHCHHGCF</EFCC<C/IHCFFEEHCG<FHHFHG?@CEEHHFFCF@HHEEG0<<<1D/<D<CHGD<:CEC/ECCEEHF<@IHCHHEIIHHG@C@CC<C<<<1F<<<<EHG1FC=IHHF?G@HFIIHEHECD<FC?E?DCC<@C1D1<C1<<1<1D<1<HEC<<<@<<<
@HISEQ:969:HM2KJBCX2:2:1101:3213:22975 2:N:0:ACTATGCA
CATTTGACGACGCCCAACTATCCCTATTAATCATTACGGTGATCCTAGAAACCAACAAAATAGAACCATGCCGTCCTATTTTATTATTCCATGCTAATGTATTCAGGCACTAGCCTGCTTTGAGCACTCTAATTTTTTCAAGGTAATAGTCCTGCTTCCCCAACGCACCAAGTGAATGGCATGCTGGTTATTCAGAAGGTAAGAACCCACCACACCAGTACGGACAGTGAAGCCCGACCGATGGACAGATTCCGAAATTCAACTACGAGCTTTTTAACTGCAACAACTTTAATATACGCTATTGGAGCTGGAATTACCGCGGCTGCTGGCACCAGACTTGCCCTCCAA
+
DDDDDIIIIIIIIIIIIIIHIIIIIIIIIIIIIIIIIIIIIIIIIIGIIIIIIIIIIIIGHHHEHIIIIIIHIIIIIIIIIIIIIIIIIIIIIIIIIHHIHHHIIIIIIIIIIIIIIIHIIIIIIIIIHIIIHIIIIIHIIIIIIHIGHHIIIHIIIIIIIIIIIIHIIIIIIHEIIHIHIIIIIIIIIIIIIHIIIIIIHIIIIIIIIIIIHHIIIIHIIIIIIIIIIIIIIIIIIIIIIIIIIHGIIIIIIIIIIIIIIIIIIIIIIIHIIIIIIIIIIIIIIIIIIIIIIIIHIIIIIIIIIIIIIIIIIIIIIIIIIIIIIIIIIIIIIIIIIIIIIIIDDDDD
@HISEQ:969:HM2KJBCX2:2:1101:14582:22872 2:N:0:ACTATGCA
CATTTGACGACGCCCAACTATCCCTATTAATCATTACGTCAATCCTAGAAACCAACAAAATAGGATCGAACGTCCTATTTCATTATTCCATGCTAATGTATTCAAGCGTTAGCTTGCTTTAAACACTCTAATTTTTTCAAAGTAACAGTCCAAATTCCCCGCAACACCAAATTAATGGCATTACGGCTCATCAGGAAGGAGGAATCAGTGAGACCAGTACATACCAGAGGCATGACCAACCTACTAACCCCGAAATTCAACTACGAGCTTTTTAACTGCAACAACTTTAATATACGCTATTGGAGCTGGAATTACCGCGGCTGCTGGCACCAGACTTGCCCTCCAA
+
ADDDDIIIHIIIIIIIIIIIIIIIHIIIIIIIIIIIIHIIIIGIHIIIHIIGIHIIIIIHIIHIGHHHFHHHIIIHIIHHHIIIHHHIIIIHGHHHIIIIIIIIIIIHHIIIIIHHIIIIIIIIIGIFHHIIIIHHIHIHIIIIIIIIHHHIIHHHIIIIIIIIIIIIIIIIIIIIIIIHIIIIIIIIIIIIIIIIIIIIIIIIIIIIIIIIIIIIIIIIIIIIIIIIIIIIIIIIIIIIIHHGHIHIIIIIIIIIIIIIIIHIIIIIIIIIIIIIIIIIIIIIIHIIIIIIIIIIIIIIIIIIIIIIIIIIIIIIIIIIIIIIIIIIIIIIIIIIIIIIIDDDDD
@HISEQ:969:HM2KJBCX2:2:1101:17486:23216 2:N:0:ACTATGCA
CATTTGACGACGCCCAACTATCCCTATTAATCATTACGTCGATCCTAGAAACCAACAAAATAGAATCAAACGTCCTATTTCATTATTCCATGCTAATGTATTCAAGCGCGAGCTTGCTTTAAACACTCTAATTTTTTCAAAGTAACAGTCCTGATTTCCCACGACACCAAATTAATGACATCGTGGTTCGTCAGAAGGGAGAAACCAATAATACTAGTACGTACAAAGTACGACCGACATATTAGTCCCGAAATTCAACTACGAGCTTTTTAACTGCAACAACTTTAATATACGCTATTGGAGCTGGAATTACCGCGGCTGCTGGCACCAGACTTGCCCTCC
+
DDDDBIHIEGC?HCDHEEHHHHGIHIIIIHIHHHIIII<E?HHIHECHFHHIIIHIIHE@FHH?GCHHHIG=1DGEHHIIIIGIGHIEGHIHHIIIIIIHI1HEECHHIHHFHHH@GHHIIHHHHHGHHIEDCHDGHHIIIGIHHHIG@IHCGHFHHGIHHHFDGHEHHHHHHHIHHGGHHHHHHIIHCE@GHIIIHFGIIHIIIGHHIHHHHHHHEGHIHIHEGHHIHHHECEHFHEH@DG@HHG<HHHHIHEHEIIHHHHHIHHHIGIHGIHIHFHHHEHIIHHIIIIHHIIIIIIHHEHEEFHIIIIIHDHIIIIIIHGFIIHH@HGEFHHIHIDDDDD
@HISEQ:969:HM2KJBCX2:2:1101:14854:22996 2:N:0:ACTATGCA
CATTTGACGACGCCCAACTATCCCTATTAATCATTACGTCGATCCTAGAAACCAACAAAATAGAATCAAACGTCCTATTTCATTATTCCATGCTAATGTATTCAAGCGTGCGCCTGCTTTAAACACTCTAATTTTTTCAAAGTAACAGTCCTGATTCCCCACGACACCAAATTAATGACATCGTAGTTCTTCAGAAGGTAGGAACCAATAATGCCAGTGTGTACCGAAGCACGACCGACAATTTGATCCCGAAATTCAACTACGAGCTTTTTAACTGCAACAACTTTAATATACGCTATTGGAGCTGGAATTACCGCGGCTGCTGGCACCAGACTTGCCCTCCAA
+
DDDDDIIIIIIIIIIIIIIIHIIIIIIIIIIIIIIIIIIIIIIIIIIIHIIIIIIIHIIIIIIIIIIIHIHIIIIIIIIIIHIIIIIIIIIHIIIIIIIIIIIIIIIIIIIIIIIIIIIIIIIIIIIIIIIIIIIIIIIIIIIIIIIIIIIIIIIIIIIIIIIIIIIIIIIIIIIHIIIIIIIIIIIIIIIIIIIIIIIIIIIIIIIIIIIIIIIIIIIIIIIIIIIIIIIIIIIIIIIIIHIIIIIIIIIIIIHIIIIIHHIIIIIIIIIIIIIIIIIIIIIIIIIIIIIIIIIIIIHIIIIIIIIIIIIIIIIIIIIIIIIIIIIIIIIIIIIIIIIIDDDDD
@HISEQ:969:HM2KJBCX2:2:1101:7793:23776 2:N:0:ACTATGCA
CATTTGACGACGCCCAACTATCCCTATTAATCATTACGTCGATCCTAGAAACCAACAAAATAGAATCAAACGTCCTATTTCATTATTCCATGCTAATGTATTCAAGCGTGAGCCTACTTTAAACACTCTAATTTTTTCAAAGTAACAGTCCTGATTCCCCACAACACCAAATAAATGACATCATGGTTCGTCAGAAGGGAGAAACCAACAATGCCAGTACGTACCGAGGCACGACCGACATGATGGTCCCGAAATTCAACTACGAGCTTTTTAACTGCAGCAACTTTAATATACGCTATTGGAGCTGGAATTACCGCGGCTGCTGGCACCAGACTTGCCCTCCAA
+
DDDDAIIIIIIIIIHHHHIIIHIIIIIIIIIIGFHFHIIIIIIIHIHIIHIIHIIHHIIIGIIFHHIIIHHIHIIIIIIIIIIIIIHIGHIIIHIIIIIIIHIHHIIHIIIHFHHHIIIIIHHHIHIIIIHHHHHHIIIFIIHHIIIHHIIIHHHHFHH=HHIHHHGHIHIIHHIIHEHHHIHHHIIHIIHEIHIIIIIHIHHHIIIIHHIHGGIIIIIIIIIIIIIIHIIIIHIIIIIIIIHHIHIIIIIIHEEIIIIHHEHIGIIIIIIIIIIIIIIIIIIIIIIIIHHHHIIIIIIIIIIHIIIIIIIIIIHIIIIIIIIIIIHIIIIIIIIIIIIIDDDDD
@HISEQ:969:HM2KJBCX2:2:1101:7491:24355 2:N:0:ACTATGCA
CATTTGACGACGCCCAACTATCCCTATTAATCATTACGTCGATCCTAGAAACCAACAAAATAGAATCAAACGTCCTATTTCGTTATTCCATGCTAATGTATTCAAGCGTGAGCCTGCTTTAAACACTCTAATTTTTTCAAAGTAACAGTCCTGATTCCCCATGACACCAAATTAATGACATCATGGTTCGTCAGAAGGTAGGAATCAATAATACCAGTACGTACAATAGCACGACCAATAAATTAATCCCGAAATTCAACTACGAGCTTTTTAACTGCAACAACTTTAATATACGCTATTGGAGCTGGAATTACCGCGGCTGCTGGCACCAGACTTGCCCTCCAA
+
0<@DDHHHIEHIIIIIIIIIIIIIIIIIIIIIIIIIIIIIIIIIIIIIIIIIIIIIIIIIIHHHIIIIIIIHIIIIIIHIIHIIIIIIHIIIHIIIIIIIIHHIIIIIIHHIIIIIIIIIIIIIIIIIIIHIIHHIIIIIIIIIIIIIIIIIIHIIIHIIIIGHHIHIIIIIFHIHIIIIHECEIHGHHIHIIHIIIIHHHIIHIIIIIHIEFHIIIHHHIIIIIIIHIIIIIIIIIHHHFHCGHIIIIIIIIIIIIIHIIHHIIIIIIIIIIIIIIIIIIIIIIIIIIIIIHIIIIIIIIIIIIIIIIIIIIIIIIIIIIIIIIIIIIIIIIIIIIIIIDDDDD
@HISEQ:969:HM2KJBCX2:2:1101:1789:24674 2:N:0:ACTATGCA
CATTTGACGACGCCCAACTATCCCTATTAATCATTACGGTGATCCTAGAAACCAACAAAATAGAACCATGCCGTCCTATTCTATTATTCCATGCTAATGTATTCGAGCAAAAATGCCTGCTTTAAACACTCTAATTTTTTCAAGGTAAAGGTCCTGGATCCGCAAGACACCCAATTAAGGACATCAAGTTTCTCCAGAAGGTGAGAAATCAACAGCGACAGTTCATACCCCTTAAGGCACGACCATCACGTCAATCCCGAAATTCAACTACGAGCTTTTTAACTGCAACAACTTTAATATACGCTATTGGAGCTGGAATTACCGCGGCTGCTGGCACCAGACTTGCCCTCCAA
+
DDDDDIIIHIIIIIIIIIIIIIIIIIIIIIIIIIIIIIIIIHIHHIIIIIIIIIIIIIHIIIIFIIIIIIIIIIIIHIIIIIIIIIIIIIIIHIHHIIHIIFHHIIGIIIIIIIIIHIIHIIIIIIIIHIHIIIIIIIIIIIIIHIHIIIIIIIHIIHHIGIHIIHDIIIHIIIIHIIIIIIIIIIIHGHHIIIIIIIHIIIIIIHIIHII<IHIIIIII=IIIIHHIIIIIIIHIGIIIGIIIIIIFIIHHIHIIIIIIIIIIIHHIIHIIIIIIIIIIIIIIIIIIIIIIIIIIIIIIHIIIIIIIIIIIIIIIIIIIIIIIIIIIIIIIIIIIIIIIIIIIIIIIDDDDD
@HISEQ:969:HM2KJBCX2:2:1101:15401:24503 2:N:0:ACTATGCA
CATTTGACGACGCCCAACTATCCCTATTAATCATTACGTCAATCCTAGAAACCAACAAAATAGGTTTGAACGTCCTATTTCATTATTCCATGCTAATGTATTCAAGCGTTAGCCTGCTTTAAACACTCTAATTTTTTCAAAGTAACAGTCCTGTTTCCCTGCAACACCAAATTAATGGCATTACAGTTCTTCAGAAAGGAGGAATCAGCGAAACCAGTTCATACCAGTGGCACGACCAACCTGCTGACCCCGAAATTCAACTACGAGCTTTTTAACTGCAACAACTTTAATATACGCTATTGGAGCTGGAATTACCGCGGCTGCTGGCACCAGACTTGCCCTCCAA
+
DDDDDIIIHIIIIIIIIIIIIIIIIIIIHIIIIIIIIIIIIIIIHIIIHIIIIIGHIHHIIIIIIIIIGHIIIIIIIIIIIIIHIIIIHHHIIIIIIIIIIIHIIIIHIIIIHIIIIIIIIIIIIIIIHIIIIIIIIHIIHIIIIHIHIIIIIIIIIHHIHIIIIIIIIHIHIIIIIIIIIIIIIIHIIIIIIIIIIIIIIIIIIIIIIIIIIIIIIIIIIIIIHIIIIHIIIIIIIIIIIIIHHIIIIIIIIIIIIIIIIIIIIIIIIIIIHIIIIIIIIIIIIIHIIIHIHIIIIIIIIIIIIIIIIIIIIIIIIIIIIIIIIIIIIIIIIHHIIIIIICDDDD
@HISEQ:969:HM2KJBCX2:2:1101:1591:26197 2:N:0:ACTATGCA
CATTTGACGACGCCCAACTATCCCTATTAATCATTACGTCAATCCTAGAAACCAACAAAATAGGATCGAACGTCCTATTTCATTATTCCATGCTAATGTATTCAAGCGTTAGCTTGCTTTAAACACTCTAATTTTTTCAAAGTAACAGTCCAAATTCCCCAAAACACCAAATTAATGGCATTAAGGTTCATCAGGAAGGAGGAATCAGTGAGACCAGTACATACCAGAGGCATGACCAACCTACTAACCCCGAAATTCAACTACGAGCTTTTTAACTGCAACAACTTTAATATACGCTATTGGAGCTGGAATTACCGCGGCTGCTGGCACCAGACTTGCCCTCCAA
+
DDDDDIIIIIIIIIIIIIIIIIIIIIIIIIIIIIIIIIIIIIIIIIIIIIIIIIIIIIIIIIIIHIIIIHHHIIIIIIIIIHIIIIIIIIHHHIIIIIIIIIIIIHIIIIIHIIIHIHIIIIIIIHIIIIIIIIHIHIIIIIIIIIIIIIIHIIIIHIIIIHIIHHIIIIIIIIIIIIIIIIIIIIIIIIIIIIIIIIIIIIIIIIIIIIIIIIIIIIIIIIIIIIIHIIIIIIIIIIHIIIHHGIHIIIIIIIIIIIIIIIIIIIIIIIIIIIIIIIIIIIIIIIIIIIIIIIIIIIIIIIIIIIIIIIIIIIIIIIIIIIIIIIIIIIIIIIIIIIIIIDDDDD
@HISEQ:969:HM2KJBCX2:2:1101:5924:25512 2:N:0:ACTATGCA
CATTTGACGACGCCCAACTATCCCTATTAATCATTACGGTGGTCCTAGAAACCAACAAAATAGAATCATCCGTCCTATTTTATTATTCCATGCTAATGTATTCAAGCAAAATGCCTGCTTTAAACACTCTAATTTTTTCAAAGTAAAGGTCCTGGTTCCCCGCGGCACCCAATTAAGGACATCGCGGTTCTCCAGAAGGTGAGAAATTGACTACACCAGTTCATACCCCTTAAGGCACGACCGATGTGTCAATCCCGAAATTCAACTACGAGCTTTTTAACTGCAACAACTTTAATATACGCTATTGGAGCTGGAATTACCGCGGCTGCTGGCACCAGACTTGCCCTCCAA
+
DADDDIHIIGIIIIIIIIIGHIIIIIIIIIIIIIHIIIHIIIIIIIIIIHGHHIHHEHIHIIIIIHHHFHIIIGIIIIIHHIIGIIIIIIIIHHIIIIIIHHIIIIIIHHIIHIIIIIIIIIIIIIIIIIIIIIHHIIIIIIIIIIIIHHHIIIIIIIIIIIIIIHHGIIIIIIIHIIIIIHIIIIIIIIIIIIIIIIIIIIIIIIHIIIIHIIIIIHIHIIIIIIIIIIIIIIIIIIIIIIIH>IIIIHIIIIIIIIIIIIIIIGIIHHGIIIHIIIIIIHIIIHHHEIIIHHHIIHHIIIIIIIIIIIIIIIIIIIIIIIIIIIIIIIIIIIIIIIIIIIIIIIDDDDD
@HISEQ:969:HM2KJBCX2:2:1101:11642:26256 2:N:0:ACTATGCA
CATTTGACGACGCCCAACTATCCCTATTAATCATTACGTCAATCCTAGAAACCAACAAAATAGGATCAAACGTCCTATTTCATTATTCCATGCTAATGTATTCAAGCGTTAGCCTGCTTTAAACACTCTAATTTTTTCAAAGTAACAGTCCTGTTTCCCTGCAACACCAAATTAATGACATTACAGTTCTTCAAGAAGGAGGAACCAGTAAAGCCAGTACATACCAGAGGCACGACCAACTTACTAATCCCGAAATTCAACTACGAGCTTTTTAACTGCAACAACTTTAATATACGCTATTGGAGCTGGAATTACCGCGGCTGCTGGCACCAGACTTGCCCTCCAA
+
@DBDDII?EHDCDHHDHHFHHHHIICHHIIIIHEHIIIEEGFFHFHEHHGHIHHIH@GHHHEEHI?HIHGIHHHHI?DGCGCHIEEHHICHHIIIIIHFHIIHHHEHHHGEIIIIHIIEEFBGHHIIHHHHHII6FHIIIFHFEHIIIIIIIHFHEHHIIIIHFGDHHGIHHHHHHHFHHIHHHIHEHHHHCGIIIHHIHHHHIIIIHHFHHEHHHHEHHHFIHHFGEIHHDH;H@CC@GHHFFFHDHDHGHEHC@HIHHHEEHIIHIIHHIHFDHEHHEHHEHHCGHHHGEHIHEHEHHHHIIHHHHHHHHHHHHHIIHIIHIHHHG<@HIIHHHHHHHEB@@D@
@HISEQ:969:HM2KJBCX2:2:1101:6921:26081 2:N:0:ACTATGCA
CATTTGACGACGCCCAACTATCCCTATTAATCATTACATCGATCCTAGAAACCAACAAAATAGAATCGGATGTCCTATTTCATTATTCCATGCTAATGTATTCAAGCGTGAGCCTGCTTTAAACACTCTAATTTTTTCAAGGTAACAGTCCTAATTCCCCGTGACACCAAATTAATGGCATTACGGTTCTTTAGAAGGTGAGAAATCAATAATATCAGTACATACCAACGGCATGACCGAAACATTGATCCCGAAATTCAACTACGAGCTTTTTAACTGCAACAACTTTAATATACGCTATTGGAGCTGGAATTACCGCGGCTGCTGGCACCAGACTTGCCCTCCAA
+
DDBDDHIIIIIIIHHIHIHIIHIIHIIIHHIIIIIIIIGH@GHIHIGHHHHHIIIIIIIGHIGEHHGEE=EHHHEFIIHHIIHHIIIFHIEHIHHFEGEHHGHIIHHHIHHHE@HHHHHIHHIGIIEEHIIGIGHIIICHHHIGIHIGFHEHGCGHHHHIHHHHHIGHIIIIHIIIEFEHHHHIIF<EEGEHHHHHHEHHHEHHGEHGHHIIIHGIIHFHEHIHHHGCCD1IIIIIIHHEIIIHHHG@CH<HEIIHHEGIHCIHDIIHHEIIIIGHHHGHHHEHHEG1HGIIIHIHFHHIHFHEIHGHHHHIHIHD?IIIHHIGHGHGHIHIHGD1@GHHE<D?ADB
@HISEQ:969:HM2KJBCX2:2:1101:5729:26414 2:N:0:ACTATGCA
CATTTGACGACGCCCAACTATCCCTATTAATCATTACGGTGATCCTAGAAACCAACAAAATAGAATCATGCCGTCCTATTTTATTATTCCATGCTAATGTATTCAAGCAAAATGCCTGCTTTAAACACTCTAATTTTTTCAAAGTAAAGGTCCTGGTTCCCCGCGACACCCAATTAAGGGCATCGTGGTTCTCCAGAAGGTGAGAAATCGACTACACCAGTTCATACCCCTTAAGGCACGACCGATGTGTCAATCCCGAAATTCAACTACGAGCTTTTTAACTGCAACAACTTTAATATACGCTATTGGAGCTGGAATTACCGCGGCTGCTGGCACCAGACTTGCCCTCCAA
+
D@D@DEHGIIHIIIIIIIIIHHIIIHIIIIHIIGHIIIIHIIIIGIIIHHIHIHIIHCHHHFC?EGHEHHHHHHDHHIIIIIHIEHIIEEHGIIIEHIIHIDIIHHIIHIIIIIIIIHIHIIHHGHIIIIIHHHHHHGHGFHHHHHHHHIIHIIHIIGIIHIIIIHIHHIIHIIHHHIHIHIIIHIIIHHIIHEHHHIIHHHHIIIIGIIHIIIIIIHIIIHIIIIHHGHGIIHHHHHIH=IIHHIHHIHHIIIIIIHHIIHIIIIHHFHHHGIIIIIIIHIIIIHIIIHHGFHHIIHHGHIIIIIHIIIIIIIIIIIIIIHIIIIIIIIIIIIHIIIIIHHIIIIIDDD@D
@HISEQ:969:HM2KJBCX2:2:1101:15981:26862 2:N:0:ACTATGCA
CATTTGACGACGCCCAACTATCCCTATTAATCATTACGGTGGTCCTAGAAACCAACAAAATAGAACCACAACGTCCTATTCTATTATTCCATGCTAATCTATTCAAGCAATAGCCCGCTTTAAACACTCTAATTTTTTCAAGGTAATGGTCCTGGCTCCCCAACACACCCAATTAAGGACATACTGGTTCACCAGAAGGAAGACCCGACAACAGGACAGTACTCGCCAAAGACGGACCGCCCGGCCAAGTCTAAAATTCAACTACGAGCTTTTTAACTGCAACAACTTTAATATACGCTATTGGAGCTGGAATTACCGCGGCTGCTGGCACCAGACTTGCCCTCCAA
+
CCCDDIIIIIIIIIIIIIIIIIIIIIIIIIIIIIIIHIIIFGHIIIIGIIIIIIIIIFHIIIIIIIHIIIIIIE@EHIIHIHIHIIIIHHHIHHHIIIIIIGHHIHGIHIIIIIHIIIIIIIHHHHHHIIIIIIIHHIIHFIHIHHIHHIIIIIHHIIIIHHIIIHHGIIIIHHIIHIIIIIIIHHIIIIIIIIIIIIIHIHIIIIIIIIIIIIIIIIIIIIIIIHHIIIIIIIIIIIHHIHIIIHIIIIIIIIIHIHIIIIIIIIIIIIIIIIIIIIIIIIIIIIIIIIIIIIIIIIIIIIIIIIIIIIIIIIIIIIIIIIIIIIIIIIIIIIIIIIIIIIDDDDD
@HISEQ:969:HM2KJBCX2:2:1101:12179:26535 2:N:0:ACTATGCA
CATTTGACGACGCCCAACTATCCCTATTAATCATTACGGTGATCCTAGAAACCAACAAAATAGAACCATGCCGTCCTATTCTATTATTCCATGCTAATGTATTCGAGCAAAATGCCTGCTTTAAACACTCTAATTTTTTCAAGGTAAAGGTCCTGGTTCCACATGACACCCAATTAAGGACATCATGCTTCTCCAGAAGGTGAGAAATCAACTGCGACAGTTCATACCCCTTAAGGCACGACCATCACGTCAATCCCGAAATTCAACTACGAGCTTTTTAACTGCAACAACTTTAATATACGCTATTGGAGCTGGAATTACCGCGGCTGCTGGCACCAGACTTGCCCTCCAA
+
DDDDDIIIIIIIIHIIIIIIIGIIIIIIIIIHIIIIIIIIIIIIIIIGIIIIIIIIIIIIIIFHHIIIIIHIHIIHHIIIIHIIIIIIIIIIIIIIEHHHIHHHHIHIIIIHHHIIIIHIIIHIIIIIIIIIHHIIIIHIIHIHHIIIIIHIIIIIIHIGHGIIIIIIHHHIIIIIIIIIIIIHIIIIIIIHIIIIIIIIIIIIIHHHIIHIIIIIIGIIIIHIIIIHIIIIIIIHIHHIIIIIIIIIIIHIIHCIHIIIIIIIHHIHIHIHIIIIIHIIIIIIIIIIIIIIIIHIIIIHIIHIIHIIIIIIIIIIIIIIIIIIIIIIHIIIIIIIIIIIIHIIIIIDDDDD
@HISEQ:969:HM2KJBCX2:2:1101:8144:26950 2:N:0:ACTATGCA
CATTTGACGACGCCCAATATCCCTATTAATCATTACGTCGATCCTAGAAACCAACAAAATAGAATCAAACGTCCTATTTCATTATTCCATGCTAATGTATTCAAGCGTGCGCCTGCTTTAAACACTCTAATTTTTTCAAAGTAACAGTCCTGATTCCCCACGACACCAAATTAATGACATCGCGATTCTTCAGAAGGTAGGAACCAATAATGCCAGTGCGTACCGAGGCACGACCGACAATCTGATCCCGAAATTCAACTACGAGCTTTTTAACTGCAACAACTTTAATATACGCTATTGGAGCTGGAATTACCGCGGCTGCTGGCACCAGACTTGCCCTCCAA
+
DDDDDIIIIIIIIIIIIIIIIIIIHIIIIIIIIIIIIIIIGIIIIIIIIIIIIIIIGIGHIHIIHIIIIHIHHIIIHIIIIIIIIIIIIIIIIIIIIHIIHEHHIHIIIIIIIIIGHIIIHHHHIIIIHIIIHHHHIHHIIIIIHHIHIIIIIIIIIHIIHHIIHIIIIIHIIIIIIIHIIIIIIHIIIIIIHGHFIIIIIIIIIIIIIIHIHGIIIIIIHIIIIIHIIIIIHIIIIIHIHHGIIIIIIIIHIGIIIIIHIIHGIIIIIIIIIIIIIHHHIIIIIIIIIIIIIIIIIIIIIIIIIIIIIIIIIIIIIIIIHIIIIIIIIIIIIGIIIIIDDDDD
@HISEQ:969:HM2KJBCX2:2:1101:15153:27441 2:N:0:ACTATGCA
CATTTGACGACGCCCAACTATCCCTATTAATCATTACGTCAATCCTAGAAACCAACAAAATAGGATCGAACGTCCTATTTCATTATTCCATGCTAATGTATTCAAGCGTTAGCCTGCTTTAAACACTCTAATTTTTTCAAAGTAACAGTCCTGTTTCCCTGCAACACCAAATTAATGACATTACAGTTCTTCAGAAAGGAGGAATCAGCGAAGCCAGTGCATACCAGTGGCACGACCAACCTGCTGACCCCGAAATTCAACTACGAGCTTTTTAACTGCAACAACTTTAATATACGCTATTGGAGCTGGAATTACCGCGGCTGCTGGCACCAGACTTGCCCTCCAA
+
DDDDDHHFEHICDCDC@GHIIIIHIIIIIIIIIIIIIIIIIIHIIIIIIIIIHIIHIIIIIIIIIIIHHIHIHHIIIIHIHIIIIIIEHFHIHIIIHIHIIHIIIIIIIIIHHIIIIIIHHIIIIIHHHHHIHHIIIIIIIIIIIIIIIIIIHHGIIIGHHIIIIIIHIIHHGHIHIIIIHIIIIIIIIIIIIIHIIIIHIIHIIIIIIIIIHIIIIIIIHIIIIIIHIIIIIIIIIIIIIIIHHIIIIIIIIIIIIHIIIIIIIIIIIIIIHHHIIIIIIIIIIHIIIIIIIIIHIHIHHIIIIIIIIIIIIIIIIIIIIIIIIHIIIIIIIIIIIIIIIDDDDD
@HISEQ:969:HM2KJBCX2:2:1101:3107:27216 2:N:0:ACTATGCA
CATTTGACGACGCCCAACTATCCCTATTAATCATTACATCGATCCTAGAAACCAACAAAATAGAATCGGATGTCCTATTTCATTATTCCATGCTAATGTATTCAAGCGTGAGCCTGCTTTAAACACTCTAATTTTTTCAAGGTAACAGTCCTAATTCCCCGTGACACCAAATTAATGGCATTACGGTTCTTTAGAAGGTGAGAAATCAATAATATCAGTACATACCAACGGCATGACCGAAACATTGATCCCGAAATTCAACTACGAGCTTTTTAACTGCAACAACTTTAATATACGCTATTGGAGCTGGAATTACCGCGGCTGCTGGCACCAGACTTGCCCTCCAA
+
DDDDDIGIIIIHIIIIIIIIIIIIIIIIIIIIIIIIHIIIIIIIIIIHIIIIHIIIIHIIIIIHIIIHIEHIIIHIGIIIH?HHIIIHHCHHHIIIIIIIIIHHHCHHIIIIIIIIIIHIHIHIIHIHIIEHIIIIIIIIIIIIIIHIIIHHHIIIHHGIIIIIIIIHIIHIIIIIIIIIIIIIIIIIIIIIIIIIIIIIIIIIIIIIIIIIIIIIIIIHIIIIIIIIIIIIIIIIIIIIIIIHIIIIHIIIIIIIIIIIIIIIIIIIIIIIIIIIIIIIIIIIIIIIIIIIIIIIIIIIHIIIIIIIIIIIIIIIIIIIIIIIIIIIIIIIHIIIIIIIIIDDDDD
@HISEQ:969:HM2KJBCX2:2:1101:3201:27677 2:N:0:ACTATGCA
CATTTGACGACGCCCAACTATCCCTATTAATCATTACGGTGATCCTAGAAACCAACAAAATAGAACCATGCCGTCCTATTCTATTATTCCATGCTAATGTATTCGAGCAAAATGCCTGCTTTAAACACTCTAATTTTTTCAAGGTAAAGGTCCTGGTTCCACATGACACCCAATTAAGGACATCATGCTTCTCCAGAAGGTGAGAAATCAACTGCGACAGTTCATACCCCTTAAGGCACGACCATCACGTCAATCCCGAAATTCAACTACGAGCTTTTTAACTGCAACAACTTTAATATACGCTATTGGAGCTGGAATTACCGCGGCTGCTGGCACCAGACTTGCCCTCCAA
+
DDDDDIIIIIIIIIIIIIIIIIIIIIIIHIIIIIIIIIIIIGIIHIIIIIIIIIIIIIIIIIGIHIIIIIIEHIIIIIHIIHHIIIIIHIIIIIIHHIIIIHIIIIIIIHIIIFHHIIIIIIHIIIIIIIIIHIIIIIHIIIIIIIHIIIIHHHIIHIIIIIIIIIIIIIIIIIIIIIIIIGIIIIHIIIIIIIIIIIIIIIIIIIIIIIIIIIIIIIIIIIIIIIIHIIIIIIIIIIIIIIIIIIIIIIHIIIIIIIIIIIIIIIIIHIIIIIIIIIIIHIIIIIIIIIIIIIIIIIIHIIIIIIIIIIIIIIIIIIIIIIIIIIIIIIIIIIIIIIIIIIIIIIIDDDDD
@HISEQ:969:HM2KJBCX2:2:1101:6677:27970 2:N:0:ACTATGCA
CATTTGACGACGCCCAACTATCCCTATTAATCATTACGGTGATCCTAGAAACCAACAAAATAGAACCATGCCGTCCTATTCTATTATTCCATGCTAATGTATTCGAGCAAAATGCCTGCTTTAAACACTCTAATTTTTTCAAGGTAAAGGTCCTGGTTCCACATGACACCCAATTAAGGACATCATGCTTCTCCAGAAGGTGAGAAATCAACTGCGACAGTTCATACCCCTTAAGGCACGACCATCACGTCAATCCCGAAATTCAACTACGAGCTTTTTAACTGCAACAACTTTAATATACGCTATTGGAGCTGGAATTACCGCGGCTGCTGGCACCAGACTTGCCCTCCAA
+
DDDCDIIIIIIIIIIIIIIIIIIIIIIIIHIIIIIHIHIHIIIIIIIIIIIIIIIIHIIIIIIIIIIIIIIHIIIIIHIIIIGHHIIIHIHHIIIIHIIIIIIIIIHHIIIIIIIIIIIIIIHIIHIHIIIIGIIIIIHHIIIHHIIIIIIIIIIHHIIIHIIIIIIIIIIIIIIIIIIIIIIIIIIIIIIIIIHIIIIIIIIIIIIIIIIIIIIIIIIIIIIIIIIHIIIIIIIIIIIIIIIIIIIIIIHIIIIIIIIIIIIIIIIIIIIIIIIIIIIIIIIIIHIIIIIIIIIIIIIIIIIIIHIIHIIIIIIIIIIIIIIIIIIIIIIIIIIIIIIIIIIIIHIDCDDD
@HISEQ:969:HM2KJBCX2:2:1101:11690:27069 2:N:0:ACTATGCA
CATTTGACGACGCCCAACTATCCCTATTAATCATTACGTTGTACCTAGAAACCAACAAAATAGGTTCGAACGTCCTATTTCATTATTCCATGCTAATGTATTCAAGCGTTTGCCTGCTTTAAACACTCTAATTTTTTCAAAGTAACAGTCCTGACTCCCCACAACACCAAATTAATGACATCATGGTTCATCAGAAGGGAGAAATCAACGACGCCAGTACGTACCGAAGGCACGACCGACGTATTGATCCCGAAATTCAACTACGAGCTTTTTAACTGCAACAACTTTAATATACGCTATTGGAGCTGGAATTACCGCGGCTGCTGGCACCAGACTTGCCCTCCAA
+
DADDDIIIIIIIIIIIIIIIIIIIIIIIIHIIIIIHIHHIIIIHIIIIIHIHHIIIIIIIIIIIHIIHIIIHIHIIIIHHIIIIIIIIIIIIIIIIIHHIIHHIIHIIIIIIIIIIIIIIIIGHIHIIIIIIIIHGHGIIIHIIIHIIIIIIIIIIIIIIIIIIIHIIIIIIIIIHGIIIIIIIIIHHEHGIIIIIIHHHHIIIIIIIIIIIIHIIIIIIIIIGIIIIIIIIIIIIIIIIIIHGDHHHIIIIIIIIIHGIIIIIIIIIIIIHIIIIIIIIIIHIIIIIIIIIIIIIIHIHGIIIIIIIIIIIIIIIIIIIIIIIIIIIIHIIIIIIIIIIIDDDDD
@HISEQ:969:HM2KJBCX2:2:1101:15544:27819 2:N:0:ACTATGCA
CATTTGACGACGCCCAACTATCCCTATTAATCATTACGTGATCCTAGAAACCAACAAAACGGAACCACTGTCCTATTTCATTATTCCATGCTAATGTATTCAAGCAAATCAATGCCTGCTTTAAACACTCTAATTTTTTCAAAGTAAAAAATTCTAGTTCATTGAGACACCCATTAAGAACATCACAATTCACCAGAAGGTGAGAAATTGGCTACACCAGTTCATGCCCCTTAAGGCACGACCGATGCATCAATTCCGAAATTCAACTACGAGCTTTTTAACCGCAGCAACTTTAATATACGCTATTGGAGCTGGAATTACCGCAATGGCTGCTAACACCAGACTTGCCCTCCAA
+
DDDDDIIIIHIIICHIIFIIIIIIIIHIIIIHIHHHIHHHHIIIIIHIIIHIIHIIIIIIHHIIHHHIIIHHHHHHHIIIHIIIIIIIHHHIGIIHIIHIIFHIIIIIHHIIIHIIIIIIHGHIHHIIIIIIIIIHHIIIIIHIIHIHIIHIIIHIHIIIIIIIIIIIHIHHIIHHIHGEHIIIHHIIGGHHHGCIIIIIIIIIHEHHHGIIIIIIFHIHHIIIIIHFIHHIHIHIIHIIHHIIIIIIIIHHGGIIIIHHIHEHIHHEHEIIGIIIIIHHCIIIIIIHGIIIIHHGIIHGIIIHHHHIIIIIIIIIHIHHHHHHFIIHIIIIIHHHGDIIHHGHEEHIIHDCDDD
@HISEQ:969:HM2KJBCX2:2:1101:20709:28130 2:N:0:ACTATGCA
CATTTGACGACGCCCAACTATCCCTATTAATCATTACGTCAATCCTAGAAACCAACAAAATAGGTTTGAACGTCCTATTTCATTATTCCATGCTAATGTATTCAAGCGTTAGCCTGCTTTAAACACTCTAATTTTTTCAAAGTAACAGTCCTGTTTCCCTGCAACACCAAATTAATGACATTACAGTTCTTCAAGAAGGAGGAACCAGTAAAGCCAGTACATACCAGAGGCACGACCAACCTACTAATCCCGAAATTCAACTACGAGCTTTTTAACTGCAACAACTTTAATATACGCTATTGGAGCTGGAATTACCGCGGCTGCTGGCACCAGACTTGCCCTCCAA
+
@DDADHIIIIIIIHHHIIIIHIHIIIIIIIIIIIIIIIIHIIIFHIIIHHIIIIIIIIIIIIIIHIIIIIIIFFHHIIHIIIIIIIIIHIICHIIGHHHHIHHIIIIHIIIHIHHIIIIIIGIHHHIHFHIHHHIIHHHHHIIIIHIHHHHIIIIHIIHHEIIIHFEHEFFHIIHHHHCHHIIIIIIIGIIIIHFEGDGCHHHGHHHIIHHHI<IHHIHIHEIIHGHHIIIIIGEHHHGHIIIHCHDHA<HHHFHEIHIIIIIIHH@IIIIHEIIIIIIIIHEIIIHHHIHHHCIHIHHIIIIIIGIHHGHHHHIGHHIIIIIIIIIIIIIIIHHIIIIHIDDDDD
@HISEQ:969:HM2KJBCX2:2:1101:7762:28683 2:N:0:ACTATGCA
CATTTGACGACGCCCAACTATCCCTATTAATCATTACCTCGACTCCGAAAGCCAACGAAATAGAACCGAGATCCTATTCCATTATTCCATGCACTAATGTTCAGGCTGTAGCGCCTGCTTTGAGCACTCCAATTTTTTCAAAGTAAACGTGCTGGCCACGTATAGCACTCGGTTAAGAGAACTATACACGAACCAACAAAATCGTCCGGTCAGACAGTAAACACCGCAAGGTGCACCGCCCGACCGAAACCGAGATCCAACTACGAGCTTTTTAACCGCAACAACTTTAATATACGCTATTGGAGCTGGAATTACCGCGGCTGCTGGCACCAGACTTGCCCTCCAA
+
DDDDDIIIIIIIIIIIIIHIIIIIIIIIIIIIIIIIIHIIIIIIIIIIIIIIIIIIIIIIIIIHIIIIGIIIIIIHIIIIIIIIIIIHHIIIIIIIIIIIIIIIHHHHHIIIIIIIIIIIIHIHIIIIIHIHIIIIIIIIIIHIIIIIIIIHIHHIHIIHIIIIHIHIIIHIHHHHHHIIIIHHIIIIIHIIIIIIIHHIHHIHHHHHIIIIHIIIIIIIHHHIIIIIIIIHHHIIIIIIIIIHHIIIIIIIIHHIIIHHIIHIIIIIIIIHIIIIIHIHIHIHIIHHIIIHIIIIIIIIIIIIIIIIIIIIHIIIIIIIIIIIIIIIIIIIIIIIIIIIIDDDDD
@HISEQ:969:HM2KJBCX2:2:1101:8036:27832 2:N:0:ACTATGCA
CATTTGACGACGCCCAACTATCCCTATTAATCATTACGTCGATCCTAGAAACCAACAAAATAGAATCAAACGTCCTATTTCATTATTCCATGCTAATGTATTCAAGCGTACGCCTGCTTTAAACACTCTAATTTTTTCAAAGTAACAGTCCTGATTCCCCACGACACCAAATTAATGACATCGCGGTTCTTCAGAAGGTAGGAACCAATAATGCCAGTACGTACCGAAGCACGACCAACAATTTGATCCCGAAATTCAACTACGAGCTTTTTAACTGCAACAACTTTAATATACGCTATTGGAGCTGGAATTACCGCGGCTGCTGGCACCAGACTTGCCCTCCAA
+
DDDADIIIIIIIHIIIIIIIIHHIIIIIIHIHIIHHIIIIIIHIIIIIIIIIIIIIIGIIIIHIIIIHIIIHIIIHHHHIHHHIIII?HHHHGHIIIIIIIIIHHIEHIHHHHHHHIIHHIIIHIIIIIHIIIHHHIIHIIHIIHIIHHIIIIIIHIIFIHIIHIIIIHHIHIIIIIIIIIIIIIIHIIIIIIIIIIHIIIIIIHFHHHGIIIHIIIIIIIIIIIHIIIIIIIIIHIIIIIHHHIIIIHIIIIIGHIIIIIHIIIIIIIIIIHGIIIIHIIHIIIIIIIIIIIIIIIIIIIIIIIIIIIIIIIIIIIIIIIIIIIIIIIIIIIIIIIIHIDBDBD
@HISEQ:969:HM2KJBCX2:2:1101:5250:29121 2:N:0:ACTATGCA
CATTTGACGACGCCCAACTATCCCTATTAATCATTACGTCAATCCTAGAAACCAACAAAATAGGATCGAACGTCCTATTTCATTATTCCATGCTAATGTATTCAAGCGTTAGCCTGCTTTAAACACTCTAATTTTTTCAAAGTAACAGTCCTGTTTCCCTGCAACACCAAATTAATGGCATTACAGTTCTTCAGAAAGGAGGAATCAGCGAAACCAGTTCATACCAGTGGCACGACCAACCTGCTGACCCCGAAATTCAACTACGAGCTTTTTAACTGCAACAACTTTAATATACGCTATTGGAGCTGGAATTACCGCGGCTGCTGGCACCAGACTTGCCCTCCAA
+
DDDDDIHIHHHIHIIIIIIIIIIIIIIIIIIIIIIIIIIHIIHHHIGHGIHHIHIIIIIFHHEHHIIIIIHGHIHIGIIIIHHHIIIEHHIIIIIFHHHGIIHHIIIIIIIIIIIHIHGIIIHHHHIIHIIIIIIIHIIIIHIIIHGIHIIHHFHHIIHIGIIHHHIIIIIIHIIIIIIIIIIIIIIIIIIIIIIIIIIIIIIIHHIIIIIIIIIIIIIIGIHHGIIIIIIIIIIIIIIIIIGGCIHIIHIIIIIIIHIIIIIIIHIIIIIIIHHIIIIIHHFIGIHIIIHIIIIIIGIIIIIIIIIIIIIIIIIIIIIIIIFIIIIIIIIIIIHIIIHIIDDDDD
@HISEQ:969:HM2KJBCX2:2:1101:16653:29098 2:N:0:ACTATGCA
CATTTGACGACGCCCAACTATCCCTATTAATCATTACGTCAATCCTAGAAACCAACAAAATAGGATCAAACGTCCTATTTCATTATTCCATGCTAATGTATTCAAGCGTTAGCCTGCTTTAAACACTCTAATTTTTTCAAAGTAACAGTCCTGTTTCCCTGCAACACCAAGTAAATGACATCACAGTTCTTCAAGAAGGAGGAATCAGTGAGGCCAGTGCATACCAGTGGCACGACCAACCTACTGACCCCGAAATTCAACTACGAGCTTTTTAACTGCAACAACTTTAATATACGCTATTGGAGCTGGAATTACCGCGGCTGCTGGCACCAGACTTGCCCTCCAA
+
DDDDDHIIIIIHIIIIIIIIIIIIIIIIIIHIIIIIIIIIIIIIHIIIIIHHIIIIIIIIIIIHHIIIHIHIHIIIHIIIIIIIIIIIIIIIIHHIIHHIIHIIIIIIIHHIIHIIIIIIIIHHIIIIIIIIIIHIIHHHIIIIIIHIHIIIIIIIIIIIIIIIIIIIIIIIIIHIIHIIIIIIIIIIIIIIIIIIIIIIIIIIIIIIHIIIIIIIIIIIIIIIIIIIIIIIIIIIIHHIIIHHHIIIIIIIIIIIIIIIIIIHIIIIIIIIIIIIIIIIIIIIIIIIIIIIIIIIIIIIIIIIIIIIIIIHIIIIIIIIIIIIIIIIIIIIIIIIIIIIIDDDDD
@HISEQ:969:HM2KJBCX2:2:1101:4768:29189 2:N:0:ACTATGCA
CATTTGACGACGCCCAACTATCCCTATTAATCATTACATCGATCCTAGAAACCAACAAAATAGAATCGGATGTCCTATTTCATTATTCCATGCTAATGTATTCAAGCGTGAGCCTGCTTTAAACACTCTAATTTTTTCAAGGTAACAGTCCTAATTCCCCGTGACACCAAATTAATGGCATTACGGTTCTTTAGAAGGTGAGAAATCAATAATATCAGTACATACCAACGGCATGACCGAAACATTGATCCCGAAATTCAACTACGAGCTTTTTAACTGCAACAACTTTAATATACGCTATTGGAGCTGGAATTACCGCGGCTGCTGGCACCAGACTTGCCCTCCAA
+
DBADD@EG=HIHIHIGHDEHEEHHEFCHH?EHHHII@GEGCEHHHHIFHHIHIHIIIHEHHI@GHHIHCHHIFGEHHIFE?FHH?HIC@CCGE@FHIFHHFEEHHHHEHHHIHIHEHHHHGDHCFFE1F;@HHHIGFGECCCFHHHHH?FIHHHHHHIIHHECCE@F@EHHHIHIIFIHIHHHFHHHEHIIHFEEIIHFHHGGEIHHHFIHHHHFHHEFFIIIIIHHGHFHIIIIIIIGHHIHGC<E</CC1CHFEEHIHHE=HHD@GEIIHHHHIHEHHIIHECGHHIIHIHGHDHCGGHF@EEHHHEHGIHIHEIHCCHHHCIIHHEHCEHHEIIIIHGIDDDDD
@HISEQ:969:HM2KJBCX2:2:1101:14680:29672 2:N:0:ACTATGCA
CATTTGACGACGCCCAACTATCCCTATTAATCATTACGGTGATCCTAGAAACCAACAAAATAGAACCATGCCGTCCTATTCTATTATTCCATGCTAATGTATTCGAGCAAAATGCCTGCTTTAAACACTCTAATTTTTTCAAGGTAAAGGTCCTGGTTCCACATGACACCCAATTAAGGACATCATGCTTCTCCAGAAGGTGAGAAATCAACTGCGACAGTTCATACCCCTTAAGGCACGACCATCACGTCAATCCCGAAATTCAACTACGAGCTTTTTAACTGCAACAACTTTAATATACGCTATTGGAGCTGGAATTACCGCGGCTGCTGGCACCAGACTTGCCCTCCAA
+
DDDDDIIIIIIIIIIIIIIIIIIIIIIIIIIIIIIIIIIIIIIIIIGIIIIIIIHIIIIIIIHIIIIIIIIIDGHHIIHHIIIIIIIIIIIIHHIIIIIIIHHIIIIIIIIIIHIIIIIIIIIHHIIIIIIHIIIIIHIIIIIIIHIIIIHIIIIIIIIIIIIIIIIIHHIIIIIIIIIIIIIIIIIIIHIIIIIIIIIIIIIIIIIIIIIIIIIIIIHIIIIIIIIIIIIIIIIIIIIIIIIIIIIIIIHIIIIIIIIIIIIIIIIIHIIIIIIIIIIIIIGIIIIIIIIIIIIIIIIIIIIIIIIIIIIIIIIIIIIIIIIIIIIIIIIIIIIIIIIIIIIIIIIDDDDD
@HISEQ:969:HM2KJBCX2:2:1101:6773:29998 2:N:0:ACTATGCA
CATTTGACGACGCCCAACTATCCCTATTAATCATTACGGTGATCCTAGAAACCAACAAAATAGAACCATGCCGTCCTATTCTATTATTCCATGCTAATGTATTCGAGCAAAAATGCCTGCTTTAAACACTCTAATTTTTTCAAGGTAAAGGTCCTGGATCCGCAAGACACCCAATTAAGGACATCAAGTTTCTCCAGAAGGTGAGAAATCAACAGCGACAGTTCATACCCCTTAAGGCACGACCATCACGTCAATCCCGAAATTCAACTACGAGCTTTTTAACTGCAACAACTTTAATATACGCTATTGGAGCTGGAATTACCGCGGCTGCTGGCACCAGACTTGCCCTCCAA
+
DBDDAHGC0EHG/ED@HHFHIHHFEEHIGHEEHHGHH1<FHHCHII@GHHI@FE@EHEHHIGHCFHHIIHIIIIHHIIHIEHCHIHHGIEHIIIHIGCEEHCGHHIGHHIIIHIIIIIIHEHHHHIIIIGHHGGHHIIIHIGIHEECFGHHBFHHHHHGHGHCIIHHHEHIIIIHHIIHGIHHHFHHGCEIIIHHHHEHIHGIIHHIHHHHHHHIIHHIIIHGFHHEHFHHIIIIIIIIGHHHHHFGCHHHGHCFGHIIIIIIIIIIIIHGIHHIIIHIHIHIHHHIIIIHHEEIIIIHFIIIHIHIIHIIHEIHG@IIHHGHHHHIIIIIIHHG@HGHGIIHHHDIIDD@AD
@HISEQ:969:HM2KJBCX2:2:1101:14798:29672 2:N:0:ACTATGCA
CATTTGACGACGCCCAACTATCCCTATTAATCATTACGGTGATCCTAGAAACCAACAAAATAGAACCATGCCGTCCTATTCTATTATTCCATGCTAATGTATTCGAGCAAAAATGCCTGCTTTAAACACTCTAATTTTTTCAAGGTAAAGGTCCTGGATCCGCAAGACACCCAATAAAGGACATCAAGTTTCTCCAGAAGGTGAGAAATCAACAGTAACAGTTCATACCCCTTAAGGCATGACCATCACGTCAATCCCGAAATTCAACTACGAGCTTTTTAACTGCAACAACTTTAATATACGCTATTGGAGCTGGAATTACCGCGGCTGCTGGCACCAGACTTGCCCTCCAA
+
D@B@DCGGGHHDIIIIIIIIIIIIIIIIIIIIHIHIIIF1DEHIIIIIIGHHIIIIIIIGHIHIIHIIEGHH<EHCGEHIHIHHFHHIIEFIF@GHGHH@H<FHHHECHIIIHHIIHIHHHHHFHHIIIHHGEHHHIIHHIIIHIIIIHFHFHHGCHDHGHG?HIHIIIHCIHHHIIIIIIIHHIIIIHHHIHHHIIIHHHHHIIHHHCFIIIIIIIIII:HHIHHHIIIIIIIIIIIHIIIIIIIHHIIHGIIHIIIIIIIIIHIIHIIIIIGIIIIHGIIIIIIIIIIIHIIIIIIIIIIIIIIIIIIIIIIIIIIIIIIIIIIIIIIIIIIIIIIIIIIIIIIIIDDDDD
@HISEQ:969:HM2KJBCX2:2:1101:6872:30619 2:N:0:ACTATGCA
CATTTGACGACGCCCAACTATCCCTATTAATCATTACGTCAATCCTAGAAACCAACAAAATAGGATCAAACGTCCTATTTCATTATTCCATGCTAATGTATTCAAGCGTTAGCCTGCTTTAAACACTCTAATTTTTTCAAAGTAACAGTCCTGTTTCCCTGCAACACCAAATTAATGACATTACAGTTCTGCAAGAAGGAGGAACCAGTAAAGCCAGTACATACCAGAGGCACGACCAACCTACTAATCCCGAAATTCAACTACGAGCTTTTTAACTGCAACAACTTTAATATACGCTATTGGAGCTGGAATTACCGCGGCTGCTGGCACCAGACTTGCCCTCCAA
+
0BDDD1<CE@E?HHIIIIIIIIIIIIIIIIIIIIIII<GHIGHIIIIIIIIIGIIIIIIIIII1DCHHHI@@@CEEGCGFEEH@1DCE<C11@CFE@G<HFE@FEHHCH8EHHIIIHIHIIIIGIIIIIIEHIHIIHIHHHHIII1FG<CHH?FCGE9F<CHFHHI1GECCDDECHFFHFHF@FC@@</D#<@@D0IHHG&G?DHDG1<DC7CGHHI1BHEHFGHEIIIHE@FD<C7<4<<1<FHIE7IH@IIIHH?IIIIIHIIIIIIIIIIIIIIIIHEIIIIIIIIIIIIHIIIIIIIIIIIIIIIIIIIIIIIIIIIIIIIIIIIIIIIIIIIIIIIDDDDD
@HISEQ:969:HM2KJBCX2:2:1101:7295:31447 2:N:0:ACTATGCA
CATTTGACGACGCCCAACTATCCCTATTAATCATTACGGTGATCCTAGAAACCAACAAAATAGAACCATGCCGTCCTATTCTATTATTCCATGCTAATGTATTCGAGCAAAAATGCCTGCTTTAAACACTCTAATTTTTTCAAGGTAAAGGTCCTGGATCCGCAAGACACCCAATTAAGGACATCAAGTTTCTCCAGAAGGTGAGAAATCAACAGCGACAGTTCATACCCCTTAAGGCATGACCATCACGTCAATCCCGAAATTCAACTACGAGCTTTTTAACTGCAACAACTTTAATATACGCTATTGGAGCTGGAATTACCGCGGCTGCTGGCACCAGACTTGCCCTCCAA
+
DDDDDIIIIIIIIIIIHIIEHHIIIIIIIIIIIIIIIIIIIHIIIIIIIHIIHHIIIIIHIHGHHIIIHHIHIIHHIIIIIIIIIHIIHIIIHHIIHHIHHFHHEHHGHIIIIIIIIHIGHIIHIHIIIIIIIHHIIHHHHIIIIIIHIIIHHIHIIIIGGIIIIIHIHHIIIIIIIIIIIIIIIIIIIHHHGIIGHIIIHHIIIIIIIIIIHIIIIIIIIIIIII=GIIIIIHIIIHIIIIIIIIHIIIIGIIIIIIIIIIHIIHIHIIIIIIIIIIIIIIIIIIIIIIIIIIIIIIIIIIIIIIIIIIIIIIIIIIIIIIIIIIIIIIIIIIIIIIIIIIIIIIIIDDDDD
@HISEQ:969:HM2KJBCX2:2:1101:10205:30992 2:N:0:ACTATGCA
CATTTGACGACGCCCAACTATCCCTATTAATCATTACGGTGATCCTAGAAACCAACAAAATAGAACCATGCCGTCCTATTCTATTATTCCATGCTAATGTATTCGAGCAAAAATGCCTGCTTTAAACACTCTAATTTTTTCAAGGTAAAGGTCCTGGATCCGCAAGACACCCAATAAAGGACATCAAGTTTCTCCAGAAGGTGAGAAATCAACAGTAACAGTTCATGCCCCTTAAGGCATGACCATCACGTCAATCCCGAAATTCAACTACGAGCTTTTTAACTGCAACAACTTTAATATACGCTATTGGAGCTGGAATTACCGCGGCTGCTGGCACCAGACTTGCCCTCCAA
+
DDCDDIIIIIIIIIIIIIIIIIIIIIIIIIIIIIIIIIIIIIIIIIIIIIIIIIIIIIIIIIIIIIIIIIIIIHIIIIIIIIIHIIIIIIIIGHIIIIIIIHGIHIIIIIIIIIIIIIIIIIIIIIIIIIIIIIIIIIHIIHIHIIIIIIIIIIIIIHIHIIIIIIIIIIHIIIIIIIIIIHHIGIGIIIHHIIIIIIIIIIIIIIIIIIIIIHIGHHIHIIIIIHIHHIIIIIIIIIIIIIIIIIIIIHHFIIIIIIIIIIIIIIIIIIIIIIIIIIIIIIIIIIIIIIIIIIIIIIIHHIHIIIIIIIIHHIIIHIIIIHIIIIIIIIIIIIIIIIIIIIHHIIIIDDDDD
@HISEQ:969:HM2KJBCX2:2:1101:7573:31583 2:N:0:ACTATGCA
CATTTGACGACGCCCAACTATCCCTATTAATCATTACGTCAATCCTAGAAACCAACAAAATAGGATCAACGTCCTATTTCATTATTCCATGCTAATGTATTCAAGCGCGAGCCTGCTTTAAACACTCTAATTTTTTCAAAGTAACAGTCCTGATTCCCCGCCACACCAAATTAATGACATGATGGTTCGTCAGAAGGTAGGAATCAGTAACACCAGTACGTACCGAAGGCACGACCAACGTACTAATCCCGAAATTCAACTACGAGCTTTTTAACTGCAACAACTTTAATATACGCTATTGGAGCTGGAATTACCGCGGCTGCTGGCACCAGACTTGCCCTCCAA
+
B@DDDHIIIHHHIIIIIIIGIIIIIIHEHIIHIIIIIIIIIGIIIIIHIHHIIIGHFHIIHIHHGEHIIGEHHHHEFHHHIHHIHEHIIIHIHGHIHHHIFGHHIIIGIIIIIIHIHIIGIFEHIIIIIIIHIHHDHHFHHGHHHIHHIIIIIHEIIIIIIHIIHIIIHGHIGIHIHGIIIHIIIIIIIIIHHIIIIIIIIIIIHHHIIGIHIIHIHIIIHIHIIHIIIIHHHHHIHIII=IIHIIIHHHHGIIIIIHHIHHHIGIIIIIIIHEIIIIIIIIIIHHIIIIIIHIIIIIIIIIIIIIHIIIHIHCIIIIIIIIHIIIIIIIIIIIIIHIIIDDDDD
@HISEQ:969:HM2KJBCX2:2:1101:5524:32144 2:N:0:ACTATGCA
CATTTGACGACGCCCAACTATCCCTATTAATCATTACGTCAATCCTAGAAACCAACAAAATAGGATCAAACGTCCTATTTCATTATTCCATGCTAATGTATTCAAGCGTTAGCCTGCTTTAAACACTCTAATTTTTTCAAAGTAACAGTCCTGTTTCCCTGCAACACCAAATTAATGACATTACAGTTCTTCAAGAAGGAGGAACCAGTAAAGCCAGTACATACCAGAGGCACGACCAACTTACTAATCCCGAAATTCAACTACGAGCTTTTTAACTGCAACAACTTTAATATACGCTATTGGAGCTGGAATTACCGCGGCTGCTGGCACCAGACTTGCCCTCCAA
+
DCDDDIHIHIIIIIHHIIIIIIHIIIIIHHFHIIIIHIIIIIIIIIIIIGIIIIHHHHGIIIHIIIIIFHIIIIIIIIIIIIIIHIHIHFHIIGGFIIHIIIIIIHIIHIIIIIGIHHHHIHIIIIIHIIIIHHHHIIIIIHIIIIIIIIIIIIIIIIGIIIIIIIIIIIIIIIIIIIIIIIIIIIIIIIIIIIIIIIIIHHIIHHHIIIIIIHIIIIIIIIIIIIIIIHIIIIHIIHHIIHHHHIHGHIIHGIIIIHHIIIHIIIIIIIIIIGHIIIIIIIIIIIIIHGIIIHIIIIIIIIIIIIIIIIIIIIIGIIIIIIIIIIIIIIIIIIIIIIIIIDDDDD
@HISEQ:969:HM2KJBCX2:2:1101:3042:32770 2:N:0:ACTATGCA
CATTTGACGACGCCCAACTATCCCTATTAATCATTACGGTGATCCTAGAAACCAACAAAATAGAACCATGCCGTCCTATTCTATTATTCCATGCTAATGTATTCGAGCAAAAATGCCTGCTTTAAACACTCTAATTTTTTCAAGGTAAAGGTCCTGGATCCGCAAGACACCCAATTAAGGACATCAAGTTTCTCCAGAAGGTGAGAGATCAACAGCGACAGTTCATACCCCTTAAGGCATGACCATCACGTCAATCCCGAAATTCAACTACGAGCTTTTTAACTGCAACAACTTTAATATACGCTATTGGAGCTGGAATTACCGCGGCTGCTGGCACCAGACTTGCCCTCCAA
+
DDCDDIIIIIIIIIIIIIIIIIIIIIIIIIIIIIIIIIIIIIIIIIIIHIIIIIIIIIIIIIIIIIIIIGIHIIIIIIIHIIIIIIIIIIIIIIIIHIIIIHIIHIHIIIIIIIHIIIIIIIIIIIIIIIIIIIIIIIIIIHIIHIIIIIIIIIHIIIIIIIIIIIIIIIIIIIIIIIIIIIIIIIIHIIHIIIIIIIIIIHIIIIIIIIIIIIIIIIIIIIIIIIIIIIIIIIIIIIIIIIIIIIIIIIIHIIIIIIIIIIIIIIIIIIIIIIIIIIIIIIIIIIIIIIIIIIIIIIIIIIIIIIIIIIIIIIIIIIIIIIIIIIIIIIIIIIIIIIIIIIIIIIIIDDDDD
@HISEQ:969:HM2KJBCX2:2:1101:20000:34474 2:N:0:ACTATGCA
CATTTGACGACGCCCAACTATCCCTATTAATCATTACGGTGATCCTAGAAACCAACGAAATAGAATCAGTCCGTCCTATTTCATTATTCCATGCTAATGTATTCAGACGATAGTCTGCTTTAAACACTCTAATTTTTTCAAAGTAACAGTCCTGATTTCCAACCACACCAAATAAATGGCATGAAAGTTCCTCAGAAGGTAGAGATCCATCTCACCAGTACAGACAATTAAGCCTGACCAATGGGTAGACCCCGAAGTTCAACTACGAGCTTTTTAACTGCAACAACTTTAATATACGCTATTGGAGCTGGAATTACCGCGGCTGCTGGCACCAGACTTGCCCTCCAA
+
DDCDDIIIIHIIIDHHIIIIIHIIIIIIIIIHIFIHIIIIIIGIIIIIIIIIIIHIIIIIIIIHIIIHIIIIIHIIIIIIHIIIIIIIIHEHHHHIIIIIIIHHIIIIIIIIIIIIIIIIHHHHHGIHIIIHIIIIHIIIHHIIIIIIIIIIIIHIIIIIIIIIIIIHIIHHHHIHIIIIIGIIIIIHIIIIGIIIIIHIIIIIIIIHHHHHIIGHIIIIHHHIIIHHIIIIIIIIIGHIIIIHGHHIIIIIIIIHIHHIIIHHHHIIIIIIIIIHHIIIIIIIIIIHFIIIIIIIIHIIIIIIIIIIIIIIIIIHHHIIIIIIIIIIIIIIIIIIIIIIIHIDDDDD
@HISEQ:969:HM2KJBCX2:2:1101:13873:34285 2:N:0:ACTATGCA
CATTTGACGACGCCCAACTATCCCTATTAATCATTACGGTGATCCTAGAAACCAACAAAATAGAACCATGCCGTCCTATTCTATTATTCCATGCTAATGTATTCGAGCAAAAATGCCTGCTTTAAACACTCTAATTTTTTCAAGGTAAAGGTCCTGGATCCGCAAGACACCCAATAAAGGACATCAAGTTTCTCCAGAAGGTGAGAAATCAACAGTAACAGTTCATACCCCTTAAGGCATGACCATCACGTCAATCCCGAAATTCAACTACGAGCTTTTTAACTGCAACAACTTTAATATACGCTATTGGAGCTGGAATTACCGCGGCTGCTGGCACCAGACTTGCCCTCCAA
+
DDDDDIIIIIIIIIIIIIIGIIIIIIIIIIIIIIIIIIIIIIIIIIIIIIIIIIIIIIIHIIIIIIIIIIHIIIIIIIIIIIIIIIIIIIIIIGHHIHIIIHIIIIIIIIIIIIIIIIIIIIIHGHHHHIIHIIIIIIIHIIHIIIIIIIIIIIIIHIHIHIHHHIHHIIIIIIIIIIHIIHIIIIHIHHHIIHIIIIIIIIIIIIIIHIIIIIIIIIIIIIIIIIIIIIIIIIIIHIIIIIIIIIIHIIHGIIIIIIIIIIHIHIIHHHIIIIIIIIIIIIIIIIIIIIIIIIIIIIIIHHIIIIIIIIIIIIIIIIIIIIIIIIHIIIIIIIIIIIIIIIIIIIIIDDDDD
@HISEQ:969:HM2KJBCX2:2:1101:9437:34985 2:N:0:ACTATGCA
CATTTGACGACGCCCAACTATCCCTATTAATCATTACGTCGATCCTAGAAACCAACAAAATAGAATCAAACGTCCTATTTCATTATTCCATGCTAATGTATTCAAGCGTAAGCCTGCTTTAAACACTCTAATTTTTTCAAAGTAACAGTCCTGATTCCCCACGACACCAAATTAATGACATCGCGGTTCTTCAGAAGGTAGGAACCGATAATGCCAGTGCGTACCGAAGCACGACCAACAATTCGATCCCGAAATTCAACTACGAGCTTTTTAACTGCAACAACTTTAATATACGCTATTGGAGCTGGAATTACCGCGGCTGCTGGCACCAGACTTGCCCTCCAA
+
DDDDDIIIIIIIIIIIIIIIIIIIHIIIIIIIIIIIIIIIIIIIIIIIIIIIIIIIIIIIIIIIIIHIIIIIIIIHIIIIIIIIIIIIIIIIIIHIIIIIIIIIIIIIIIIIIIIIIIIIIIIIIIIIIIIIIIIIIIIIIIIIIIIIIIIIIIIIHHHHHHIIIIIIIIIHIIIIIIIIIIIIIIIIIIIIIIIIIIIIIIIIIIHIIIIIIIIIIIIIIHIIIIIIIIIIIIGEIIIIHHEGIIIIIIIIIIIIIIIIIIIHIGIIIIIIIHIIIIIIIIIIIIIIIIIIHIIIIIIIIIIIIIIIIIIIIIIIIIIIIIIIIIIIIIIIIIIIIIIIDDDDD
@HISEQ:969:HM2KJBCX2:2:1101:19751:35335 2:N:0:ACTATGCA
CATTTGACGACGCCCAACTATCCCTAATAATCATTACGTCAATCCTAGAAACCAACAAAATAGGATCGAACGTCCTATTTCATTATTCCATGCTAATGTATTCAAGCGTTAGCCTGCTTTAAACACTCTAATTTTTTCAAAGTAACAGTCCTGTTTCCCTGCAACACCAAATTAATGACATTACAGTTCTTCAGAAAGGAGGAATCAGCGAAGCCAGTGCATACCAGTGGCACGACCAACCTGCTGACCCCGAAATTCAACTACGAGCTTTTTAACTGCAACAACTTTAATATACGCTATTGGAGCTGGAATTACCGCGGCTGCTGGCACCAGACTTGCCCTC
+
DDDDCIIIIIIIHHHIIIIHIIIIIIIIHIIIIIIIIIIIIIIIIIIIHIIIIIIIEHIIHHIEEHIIIIIIIHIIIIHIIIIIIIIHHHHIIIIIIIHIIHHHHHHIIIHIIIIIIIHHHHHIIIIIHHIIIIIIIIHHHIIIIHHHHHHIIHHHHHIIIIIIIHHGGIHHHHIIIIIIHHHIIIIIIIIIIIIGIIIIIIIIIIIIIIIIIIIIIII=IHIHIIIIIIIIIIIIIHGHHHIIIHEIHIIIIIHIHIIIIIIIIIIIHIIIIHHIIIHIIIIIIIIIIIIIIIIIIIIIIIIIHIIIIIIIIIHIIIIIIIIIIIIIIIIIIIIIIIDDDDD
@HISEQ:969:HM2KJBCX2:2:1101:14967:35613 2:N:0:ACTATGCA
CATTTGACGACGCCCAACTATCCCTATTAATCATTACGGTGGTCCTAGACTAACAAAATAGAACCAACGTCCTATTCTATTATTCCATGCTAATCTATTCAAGCAAAAGCCCGCTTTAAACACTCTAATTTTTTCAAGGTAATGGTCCTGGTTCCCCGACACACCCAATAAAGGGCATACCGGCTCACCAGAAGGATAGACCCGACAACAGAACAGTACTCGCCAGAGACGGACCGTCCGGTCAGGCCTAAAATTCAACTACGAGCTTTTTAACTGCAACAACTTTAATATACGCTATTGGAGCTGGAATTACCGCGGCTGCTGGCACCAGACTTGCCCTCCAA
+
DDDCDHIIGHIIIIIIHIIHIFHIIIIIIIIHIHIIIHHHIIIIIIHIIIIIHIIHIIIIIIIIHHIIECH@CGHIHHHHIHIHHIEHIIIIIIIIHIIIIGHIIIIIHDHHHIIIIHIIHIIIIIHIHHHIHGHHHIHHHHHIHHHIHHGHGIHHHIHHIIHIHIIHIIHIIIHIHIIIIIIIIIIIHIIHIIIHHIHHIIIIHIIHHHIIHIIIIIIIIIIIIIIIIIIGHIIIHIIHIHHIIIHIIIHIIIHIIIIIIIIIGIIIIIIIIHIIIIIIIIIIHHIIIIIIIIIIHHHIIIHIIIIIIIIIIIIIIIIHIIIIIIIIIIIHHIIIIIICDDDD
@HISEQ:969:HM2KJBCX2:2:1101:17528:35978 2:N:0:ACTATGCA
CATTTGACGACGCCCAACTATCCCTATTAATCATTACATCGATCCTAGAAACCAACAAAATAGAATCGGATGTCCTATTTCATTATTCCATGCTAATGTATTCAAGCGTGAGCCTGCTTTAAACACTCTAATTTTTTCAAGGTAACAGTCCTAATTCCCCGTGACACCAAATTAATGGCATTACGGTTCTTTAGAAGGTGAGAAATCAATAATATCAGTACATACCAACGGCATGACCGAAACATTGATCCCGAAATTCAACTACGAGCTTTTTAACTGCAACAACTTTAATATACGCTATTGGAGCTGGAATTACCGCGGCTGCTGGCACCAGACTTGCCCTCCAA
+
DDDADIHIHIIIIGHIIIIIIIIIIIIIIHIHIIGIIHHIIIIHIHHIHHIHHIIIIGGIIIHHGIHHIHHDHHHHHIIIIIHIHIHIIIIIHIHIIIIHIFHIIIHHHHIHIIIIIIIIHIIIIIIIHHHHHIIIIHHHHIIIIIIIHIIIIIIIIHHIIIIIIIIIIIIIHHIIIIIIIGHHIIIIIHIIIIIIIIIIIIIIIIIIIHIIIIIHIIHIIIHIIIIIIIIIIIIIIIIIIIIHIIIIIIIGIIIIHIIIIIIIHHIIIIIIIIIIIIIIIIIIIIIIIIIIIHIIIIHIIIIIIIIIIIIIIIIIIIIIIIIIIIIIIIIIIIIIIIIIIIDDDDD
@HISEQ:969:HM2KJBCX2:2:1101:15804:36185 2:N:0:ACTATGCA
CATTTGACGACGCCCAACTATCCCTATTAATCATTACATCGATCCTAGAAACCAACAAAATAGAATCGGATGTCCTATTTCATTATTCCATGCTAATGTATTCAAGCGTGAGCCTGCTTTAAACACTCTAATTTTTTCAAGGTAACAGTCCTAATTCCCCGTGACACCAAATTAATGGCATTACGGTTCTTTAGAAGGTGAGAAATCAATAATATCAGTACATACCAACGGCATGACCGAAACATTGATCCCGAAATTCAACTACGAGCTTTTTAACTGCAACAACTTTAATATACGCTATTGGAGCTGGAATTACCGCGGCTGCTGGCACCAGACTTGCCCTCCAA
+
DDDDDIIIIIIIIIIIIIIIIIIIIIIIIIIIIIIIIIIIIIIIIIIIIIIIIIIHHIIIIIHIIIIIIIIIIIIIIIIIIIIIIIIIIIIHIIIIIIIIIHIIIIIIIHHIIIIIIIIIIIIIIIIIIIHIIIIIIIIIIIIIIIIIIIIIIIIIIIIIIIIIIIHIIIIIIIIIIIIIIIIIIIIIHHHIIIIIIIIIIIIIIIIIIIIIIIIIIIHIIHIIIIIIIIIIIIIIIIIIIIIIIGIIIIIIIIIIIIIIIHIIIIIIIIIIIIIIIIIIIIIIIIIIIIIIIIIIIIIIHHIIIIIIIIIIIIIIIIIIIIIIIIIIIIIIIIIIIIIHIIDDDDD
@HISEQ:969:HM2KJBCX2:2:1101:13514:36560 2:N:0:ACTATGCA
CATTTGACGACGCCCAACTATCCTATTAATCATTACGGTGATCCTAGAAACCAACAAAATAGAACCATGCCGTCCTATTCTATTATTCCATGCTAATGTATTCGAGCAAAAATGCCTGCTTTAAACACTCTAATTTTTTCAAGGTAAAGGTCCTGGATCCGCAAGACACCCAATTAAGGACATCAAGTTTCTCCAGAAGGTGAGAAATCAACAGTAACAGTTCATACCCCTTAAGGCACGACCATTACGTCAATCCCGAAATTCAACTACGAGCTTTTTAACTGCAACAACTTTAATATACGCTATTGGAGCTGGAATTACCGCGGCTGCTGGCACCAGACTTGCCCTCCAA
+
DDDDDIIIIIIIIIIIIIIIIIIHHIIIIIIIIIIIIIIIIIIIIHIIIIIIIIIIIIGHIHIIIIHHIIIIHIIHIIIIIIIIHIIIHIIIIIIIIIIIHGHHIHIIIIIIIIIIIIGIIIIIFGHIIIIIIIIHIIIIIIIIIIIIHHHIIHFIHHIIIIIIIIIIIIIIIIHIIHHIHHIIIIIIIIIIIIIIIIIIHHIIIIIHIIIIIIIIIIIIGIIIIIIIIIIIIIIIIIIIIIIIHIIIIHGIIIIIIIIIIIIIIIIHHIIIIIIIHIGIIIIIIIIIIIIIIIIIIIHIIIIIIIIIIIIIIIIIIIIIIIIIIIIIIIIIIIIIIIHHIIIIIIIDDD@<
@HISEQ:969:HM2KJBCX2:2:1101:9337:36261 2:N:0:ACTATGCA
CATTTGACGACGCCCAACTATCCCTATTAATCATTACGTCAATCCTAGAAACCAACAAAATAGGATCGAACGTCCTATTTCATTATTCCATGCTAATGTATTCAAGCGTTAGCCTGCTTTAAACACTCTAATTTTTTCAAAGTAACAGTCCTGTTTCCCTGCAACACCAAATTAATGACATTACAGTTCTTCAAGAAGGAGGAATCAGTAAAGCCAGTACACACCATTGGCACGACCAACCTACTGACCCCGAAATTCAACTACGAGCTTTTTAACTGCAACAACTTTAATATACGCTATTGGAGCTGGAATTACCGCGGCTGCTGGCACCAGACTTGCCCTCCAA
+
DDDDDIIIHIIIIIIIIIIIIIIIIIIIIIIIIIIIIIIIIIIIIIIIIIIIIIIIIIIIHHHIHIIIHIIIIIIIIIHIHHIIIIIIIIIIHIHIIIIIIIIIIIIIIHIIIIIIIIIIHIHIHHIHHIIIIIIIIIIIIIIIIIIIIIIIIIIIIIIIIIIIIIIIIIIIIIIIIIHIIIIIIIIIIIIIIIIIIIIIIIIIIIIIIIIIIIIIHIIIIIIIIIIIIIIIIIIIIIIIIIIHHIIIIIIIIIIIIIIIIIIIIIHIIIIIIIIIIIIIIIIIIHHHIIHIIIIIIIIIIIIIIIIIIIIIIIIIIIIIIIIIIIIIIIIIIIIIIIIIIDDDDD
@HISEQ:969:HM2KJBCX2:2:1101:3014:35521 2:N:0:ACTATGCA
CATTTGACGACGCCCAACTATCCCTATTAATCATTACGTCAATCCTAGAAACCAACAAAATAGGATCAACGTCCTATTTCATTATTCCATGCTAATGTATTCAAGCGCGAGCCTGCTTTAAACACTCTAATTTTTTCAAAGTAACAGTCCTGATTTCCCACCACACCAAATTAATGACATGATGGTTCGTCAGAAGGTAGAAATCAGTAACACCAGTACGTACCGAAGGCACGACCAGCGTACTAATCCCGAAATTCAACTACGAGCTTTTTAACTGCAACAACTTTAATATACGCTATTGGAGCTGGAATTACCGCGGCTGCTGGCACCAGACTTGCCCTCCAA
+
DDD@DHHIHHIHIIIHIIIIIIIIHIIIIHIIHHGHHHIIIHIIGHHHHHCHIIIIIHGHIIIGGHIHHHHHHHIHIIIIHHHIIEHHIIHIIIIIGIIIIIGIHHHIIIIIIHHHHGHHIHIHHHIIIHIHHHHHECGHICGFHIIIIHHHHHEHHHHIIHEHHIIIIIIIIIIIIIIHHIIIIIIIIIIHHHHIIIHIIIIIIIHHHHIIIIHIIIIIIIIIIIIHHGHHHHIIIIHHHIHIHIIIIIIIHCCHIHHIHIIIIIIHFIHHHFIIIIIHHHGGCGHHIIIIIIHIHIHIHIIIIGIIIHHGHIIIIHGIIHIIIIIHHIIIIIHIIIIHADDAB
@HISEQ:969:HM2KJBCX2:2:1101:8426:37635 2:N:0:ACTATGCA
CATTTGACGACGCCCAACTATACCTATTACTCATTACGGTGATCCTAGAAACCAACAAAATAGAACCATGCAGTCCTATTCTATTATTCCATGCTAATGTATTCTAGCAAAAATGACTGCTATAAACACTCTAATTTTTTCAAGGTAAAGGTCCTGGATCCGCAAGACACCCAATTAAGGACATCAAGTTTCTCCAGAAGGTGAGAAATCAACAGCGACAGTTCATACCCCTTAAGGCATGACCATCACGTCAATCCCGAAATTCAACTACGAGCTTTTTAACTGCAACAACTTTAATATACGCTATTGGAGCTGGAATTACCGCGGCTGCTGGCACCAGACTTGCCCTCCAA
+
00<0<1@@G1///</<D0111111<<@@G1<1<11<<D0<1DCF11<1<CG11<GGEH1CEG1<111<D<111<1<<D?11<1<1<111<CF<<1D<@F1<@11/1C><EGFCHH%<B816$HGDHGHI1B1FGE6&6B1HEFH?HHHEFC<A1AE?G0F7?DHHD99<.FCEHIHC<#D</EGCHIHHF<<?HFDG?FH##<HFF:IHHEGEFG@7D:H0<1ECHE<E<FHGHF=HGHEHF1@FCEE@DHFIHDC/<1IIHHCCD<10CGCHG@C@HGFCHEFD11GECHFD1C<FHG<DE@1IHH?EHHEHF1EHHE<HDDCC1EHHHHEFGHGHHIHH@G<GC=@@BDD?
@HISEQ:969:HM2KJBCX2:2:1101:17121:37632 2:N:0:ACTATGCA
CATTTGACGACGCCCAACTATCCCTATTAATCATTACGGTGATCCTAGAAACCAACGAAATAGAATCAGTCCGTCCTATTTCATTATTCCATGCTAATGTATTCAGACGATAGTCTGCTTTAAACACTCTAATTTTTTCAAAGTAACAGTCCTGATTTCCAACCACACCAAATAAATGGCATGAAAGTTCCTCAGAAGGTAGAGATCCATCTCACCAGTGCAGACAATTAAGCCTGACCAATGGGTAGACCCCGAAGTTCAACTACGAGCTTTTTAACTGCAACAACTTTAATATACGCTATTGGAGCTGGAATTACCGCGGCTGCTGGCACCAGACTTGCCCTCCAA
+
DDDDDIIIIIIIIIIIIIIIIIIIIIIIIIIIIIIIIIIIIGIIIIIIIIIIIIIIIIIFHHHGIIIIHIIIIHIIIIIIIIIIIHIIIIIIIIIIHIIIIIIIIIIIIIIIIIIIIIIIIIIIIIIIIIIIIIIIIIIIIIIHIIIIIIIIIIIIIIIIIIIIIIIIIIIIIIIIIIIIIIIIIIIIIIIIIIIIIIIIIIIIIIIIIIIIIIIIIIIIIIIIIIIIIIIIIIIIIIIIIIIIIHHIIIIIIIIIIIIIIIIIIIIIIIIIIIIIIIIIIIIIIIIIIIIIIIIIIIIIIIIIIIIIIIIIIHIIIIIIIIIIIIIIIIIIIIIIIIIIIIIDDDDD
@HISEQ:969:HM2KJBCX2:2:1101:14758:36660 2:N:0:ACTATGCA
CATTTGACGACGCCCAACTATCCCTATTAATCATTACGTCAATCCTAGAAACCAACAAAATAGGATCAACGTCCTATTTCATTATTCCATGCTAATGTATTCAAGCGCGAGCCTGCTTTAAACACTCTAATTTTTTCAAAGTAACAGTCCTGATTCCCCACCACACCAAATAAATGACATGATGGTTCGTCAGAAGGTAGAAATCAGTAACACCAGTACGTACCGAAGGCACGACCAGCGTACTAATCCCGAAATTCAACTACGAGCTTTTTAACTGCAACAACTTTAATATACGCTATTGGAGCTGGAATTACCGCGGCTGCTGGCACCAGACTTGCCCTCCAA
+
DDDDDIIIFIIIIIIIIIIIIIIIIIIIIIIIIIIIIHHIIIIIIIIHIIIIIIIIIIIIIIHIIHIIIIHHHHIIIIIIIIIIIIIIIIIHIHIIIIIIIIIIIIIIIIIIIIIIHIIIIIIIIIIIIIIIIIIHIHIIIIIIIIIIIIIIIIIIIIHHIIIIIIIHIIIHIIHIIIIIIIIIIIIIIIIIIIIIIIIIIIIHIIIIIHIIIIIIIIIIIIIIIIIIIIIIIIIIIIIIIIHIIIIIIIIIIIIIIIIIIIIIIIIIIIIIIIIIIIIIIIIIIIIIIHIIIIIIIIIIIIIIIIIIIIIIIIIIIIIIIIIIIIIIIIIIIIIIIIIIDDDDD
@HISEQ:969:HM2KJBCX2:2:1101:5140:38200 2:N:0:ACTATGCA
CATTTGACGACGCCCAACTATCCCTATTAATCATTACGTCAATCCTAGAAACCAACAAAATAGGATCGAACGTCCTATTTCATTATTCCATGCTAATGTATTCAAGCGTTAGCCTGCTTTAAACACTCTAATTTTTTCAAAGTAACAGTCCTGTTTCCCTGCAACACCAAATTAATGGCATTACAGTTCTTCAGAAAGGAGGAATCAGCGAAGCCAGTGCATACCAGTGGCACGACCAACCTGCTGACCCCGAAATTCAACTACGAGCTTTTTAACTGCAACAACTTTAATATACGCTATTGGAGCTGGAATTACCGCGGCTGCTGGCACCAGACTTG
+
DDDDDIIIIIIIIIIIIIIIIIIIIIIIIIIIIIIIIIIIIIIIIIIIHIIIIIIIIIIHHIHHFIIIIHHHHHHIIIIIIIHIIIIIIIIIHHIIIIIIIIIHHHIIIIIIIIIIIIIIHHHIIIIIIIHIHHHIIIIHIIIHIHHIIHHIIIIIIIIIIIIIIIIIIHIIIIIIIIIIIIIIIHIHHIIHIIIIIIIIIHIIHIIIIIIIIIIIIIIIIIIIIIIIIIIIIIIHIIHIIIIIIIIIIIIIIIIIIIIIIIIIIIIIIIIIIIIIIIIIIIIHIIHIIIHIIIIIIIIIIIIIIIHHGIIIIIIIIIIIIIIIIIIIIIIIIDDDDD
@HISEQ:969:HM2KJBCX2:2:1101:4994:38336 2:N:0:ACTATGCA
CATTTGACGACGCCCAACTATCCCTATTAATCATTACGGTGATCCTAGAAACCAACAAAATAGAACCATACCGTCCTATTCTATTATCCCATGCTAATGTATTCGAGCAAAAATGCCTGCTTTAAACAAACACTCTAATTTTTTCAAGGTAAAGGTCCTGGATCCGCAAGACACCCAATAAAGGACATCAAGTTTCTCCAGAAGGTGAGAAATCAACAGTAACAGTTCATACCCCTTAAGGCATACCATCACGTCAATCCCGAAATTCAACTACGAGCTTTTTAACTGCAACAACTTTAATATACGCTATTGGAGCTGGAATTACCGCGGCTGCTGGCACCAGACTTGCCCTCCAA
+
DDDDDIIIIIIIIIIHIIIIIHIIIIHIFHIIIIIHIHIIIIIIIIIIIHIIIHIIHIIHIIIIIHIIIHHIGHIHHHIIHIIIIIIIIIHIIHIIIHIHHGHHIIIIIIIIHIIIIHGHHIIIIIIIIIIIHIHHIIIHHIHIEHHHIIIIIIHHIIIIHIHHHIHIIHIIIIIIHHIIHIIIIGIIIHIIHHHIIIIIIIIIIIIIIIHHFIIHIIIHHHIGIGIIIIIIIIIIIIIIIGIIIIHHHHHIIHGIIIIIIHHIHHIIIIIIIIIIIIHIIIIIIIIHIIIIIIIIIIIIIIIIIIIIIIIIIIIIIIIIIIIIIHIIIIIIIIIIIIIIIIIIIIIIIIIDDDBD
@HISEQ:969:HM2KJBCX2:2:1101:12004:38696 2:N:0:ACTATGCA
CATTTGACGACGCCCAACTATCCCTATTAATCATTACTTCGGTCCTAGAAACCAACAAAATAGAACCAAAGTCCTATTCTATTATTCCATGCTAATGTATTCAAGCGTGAGCCTGCTTAAAACACTCTAATTTTTTCAAAGTAAAAGTCCTGGATCCCCAGCGCACTCAGTTAAGAGCACACTGGCTCCCCAGAAGGAAAGATCCGACCAGAGCAGTGCTTACCTTTCAGCAAGACCACCCAGCCAGATCCAAAATTCAACTACGAGCTTTTTAACTGCAACAACTTTAATATACGCTATTGGAGCTGGAATTACCGCGGCTGCTGGCACCAGACTAGCCCTCCAA
+
DDDDDIIIIIIIIIIIIIIIIIIIIIIIIIIIIIIIIIIIEHIIIIIHIIIIIHIIIIGIIIHIIIIIHIIIHEHIHIIIGIIIIIIHIHHHIIIIIIIIHHIHHIIIIIIIIIIIIIIHIIIHIHIHHIIIIIIIIIIIIHIIIIIHHIIHHIIIIIIIIIIIIIIHIIIIIIIHIHIIIIIIIHIHEEHIIIIIIIIHIHIHIIIIIIIIIIIIIIIIIIIIIIIIIIIIIHHIIIII<IIH;IIIIIIIIIIHIIHGIIIIIIGIIIIIIIIIIIIIIIIHIIIIIIIIIIIIHHGDDIIIIIIIIIIIIHGHIIIIIIIIIIIIIIIIIIHIIIIIIDDDDD
@HISEQ:969:HM2KJBCX2:2:1101:12956:37732 2:N:0:ACTATGCA
CATTTGACGACGCCCAACTATCCCTATTAATCATTACGGTGATCCTAGAAACCAACAAAATAGAACCATGCCGTCCTATTCTATTATTCCATGCTAATGTATTCGAGCAAAAATGCCTGCTTTAAACACTCTAATTTTTTCAAGGTAAAGGTCCTGGATCCGCAAGACACCCAATAAAGGACATCAAGTTTCTCCAGAAGGTGAGAAATCAACTGCAACAGTTCATACCCCTTAAGGCATGACCATCACGTCAATCCCGAAATTCAACTACGAGCTTTTTAACTGCAACAACTTTAATATACGCTATTGGAGCTGGAATTACCGCGGCTGCTGGCACCAGACTTGCCCTCCAA
+
@DDCCIHIHIIIIIIIIIIIIHIHIIIIIIIIIIIIIIIIIIIIIIHIIIIIIIIIIIIIIIIIHIHIIHIIIIIIIIIIIIGIIIHHHIHIIIIHHIIIIFHIIIHHIIIIIIIIHHIIIIIIIIIIIIHIIIIIIIIIGIIIIIIIIIIHIHIIHIHIIIIIIIIIIIHIIIIIIIHIIIHIIIIIHIHIIIIIIIIIIIIIIIIIIIIIIIHIIIIIIIIHIIIHIIIIIIIIIIIIIIIIIHIIIHGGIIIIIIIIIIIIIIIIIHIIIIIIIIIIIIIIIIIIIIIIIIIIIIIIIIIIIIIIIIIIIIIIIIIIIIIHIIIIIIIIIIIIIIHIIIIIIIIIBDDDD
@HISEQ:969:HM2KJBCX2:2:1101:12649:38592 2:N:0:ACTATGCA
CATTTGACGACGCCCAACTATCCCTATTAATCATTACCTCGGAATTCCGAAAACCAACAAAATAGAACCGAGATCCTATTCCATTATTCCATGCTGTGTTATTCAGGCGGCATGCACCTGCTTAGAGCACTCTAATTTTTTCAAAGTAAACTTTCCAGCCACCCGCCACACTCGGTGAAGAGCATAGCGGGAGAGGCCGGTAGGTAGGTCACGGGACAGGCAGTAAGCCACCAAAACGGTGGACCGCCAGCCCGTGACTGACATCCAACTACGAGCTTTTTAACCGCAACAACTTTAGTATACGCTATTGGAGCTGGAATTACCGCG
+
DD@DAHHIIIICHIHIGIIIGIHHIHHIIIHHIFHEHHHEEHHHIIIIIIIHIIIIIIH1FCGHHHEHHC<HHEHHGHHEGFGHEGGHHFHIHHHHHHIHFF@GIHHHEHHHHIIHIEHHIIIIIIIGHFFHCHHIIHH@ECHHHIGHFCEHIHHHHH?GFHCDFHHHECDCHHCGHHHHHHGEFDGHIHHEHHIHIGHHEHHGIIHFHGHHFHGIIHHGEHFFEEIIHHIHIIIHIIIHHGIHDGIHIIIGIHFIHH@HHHH@HIIIIIIIHEHDIIGHHHGIHCIIHIIIHHIHIIIIIHHCIIHIIIIIIHHHHIHEGIDDDAD
@HISEQ:969:HM2KJBCX2:2:1101:10550:39474 2:N:0:ACTATGCA
CATTTGACGACGCCCAACTATCCCTATTAATCATTACGGTGATCCTAGAAACCAACGAAATAGAACCAAGCCGTCCTATTTCATTATTCCATGCTAATATATTCAGACGTTAGCCTGCTTTAAACACTCTAATTTTTTCAAAGTAATAGTCCTGATTTCCAATCACACCAAATAAATGGCATGAAAGTTCCTCAGAAGGTAGAGATTTATCTCACCAGTACAGACAATTAAGCCTGACCAATGGGTAAACCCCGAAGTTCAACTACGAGCTTTTTAACTGCAACAACTTTAATATACGCTATTGGAGCTGGAATTACCGCGGCTGCTGGCACCAGACTTGCCCTCCAA
+
DDDDDIIIIIIIIIIIIIIIIIIIIIIIIIIIIIIIIIIIIIIIIIIIIIIIIIIIIIIIIIIIIIGIHHHGHIIHIIIIIIIIIIIIIIIIIIIIIIIIIIIIIIIIHIIIIIIIIIIIIIIIIIHIIIIIIIIIIIIIIHIIIIIIIIIIIIIIIIIIIIIIIIIIIIIIIIIIIIIIIIIIIIIIIIIIIIIIIIIIIIIIIIIIIIIIIIIIIIIIIIIIIIIIIIIIIIIIIIIIIIIGIHHIIHIIIIIIIIIIIIIIIIIIIIIIIIIIIIIIIIIIIIIHHIIIIIIIIIIIIIIIIIIIIIIIIIIIIIIIIIIIIIIIIIIIIIIIIIIIIIIDDDDD
@HISEQ:969:HM2KJBCX2:2:1101:18733:39480 2:N:0:ACTATGCA
CATTTGACGACGCCCAACTATCCCTATTAATCATTACGTCGATCCTAGAAACCAACAAAATAGAATCAAACGTCCTATTTCATTATTCCATGCTAATGTATTCAAGCGTGCGCCTGCTTTAAACACTCTAATTTTTTCAAAGTAACAGTCCTGATTCCCCACGACACCAAATTAATGACATCGCGGTTCTTCAGAAGGTAGGAACCAATAATGCCAGAGCGTACCGAGGCACGACCGACAATCTGATCCCGAAATTCAACTACGAGCTTTTTAACTGCAACAACTTTAATATACGCTATTGGAGCTGGAATTACCGCGGCTGCTGGCACCAGACTTGCCCTCCAA
+
DDDDDIIIHIIIHIIIIIIIIIIIIIIIIIIIIIIIIIIIIIIIIIIIIIIIIIIIIIIHIIIIIIIIIIIIIIIIIIIIIIIIHIIIIIIIIIIIIIIIIHHIIIIIIIIIIIIIIIIIIIIIIIIIIHIIIIIIHHIIIIIIIIIIIIIIIIIIIIIIIIHIIIIIIIIHIIIIIIIIIIIIIIIIHIIIIIIIIIIIIIIIIIIIIIIIIHIIIIIIIIIIHIIIIIIIIIIIIIIIIIHHIIIIIIIIIIIIIIIIIIIIIIIIIIIIIIIIIIIIIIIIIIIIIIIIIIIIIIIIIIIIIIIIIIIIIIIIIIIIIIIIIIIIIIIIIIIIIIIIDDDDD
@HISEQ:969:HM2KJBCX2:2:1101:11914:39922 2:N:0:ACTATGCA
CATTTGACGACGCCCAACTATCCCATTAATCATTACGTCGATCCTAGAAACCAACAAAATAGAATCAAACGTCCTATTTCGTTATTCCATGCTAATGTATTCAAGCGTGAGCCTGCTTTAAACACTCTAATTTTTTCAAAGTAACAGTCCTGATTCCCCAAGACACCAAATTAATGACATCATGGTTCGTCAGAAGGTAGGAATCAATAATACCAGTACGTACAATAGCACGACCAATAAATTGATCCCGAAATTCAACTACGAGCTTTTTAACTGCAACAACTTTAATATACGCTATTGGAGCTGGAATTACCGCGGCTGCTGGCACCAGACTTGCCCTCCAA
+
DDDDDIIIIIIIIIIIIIIIIIIIIIIIIIIIIIIIIIIIIIIIIIHIIIIHIIIIIIHIIIHIHIIIIIIHIIGIIIIIIIIIIIIIIIIIIIIIIIIIHHIIIIIIIIHIIIIIHIIIIIIIIIIIIIIIHIIHHHIIIIIIIIIGIIIIIIIIHIIIIIIHIHHIIIIIIIIIIIIIIIIIIIIHHIIIIIIIIIIIIIIIIIIIIIIIIIIIIIIIIIIIIIIIIIIIIIIIIIIIIHIIIIIHIIIIIIIIIIHIIIIIIIIIIIIIIIIIIIIIIIIIIIIIIIIIIIIIIIIIIIIIIIIIIIIIIIIIIIIIIIIIIIIIIIIIIIIIIIIDDDDD
@HISEQ:969:HM2KJBCX2:2:1101:10817:40329 2:N:0:ACTATGCA
CATTTGACGACGCCCAACTATCCCTATTAATCATTACGGTGATCCTAGAAACCAACAAAATAGAACCATGCCGTCCTATTCTATTATTCCATGCTAATGTATTCGAGCAAAAATGCCTGCTTTAAACACTCTAATTTTTTCAAGGTAAAGGTCCTGGATCCGCAAGACACCCAATAAAGGACATCAAGTTTCTCCAGAAGGTGAGAAATCAACAGTAACAGTTCATACCCCTTAAGGCATGACCGTCACGTCAATCCCGAAATTCAACTACGAGCTTTTTAACTGCAACAACTTTAATATACGCTATTGGAGCTGGAATTACCGCGGCTGCTGGCACCAGACTTGCCCTCCAA
+
DDDDDIIIIIIIIIIIIIIIIIIIIIIIIIIIIIIIIIIIIIIIIIIIIIIIIIIIIIIHHHHIIIIIIHHIHIHHHHIGHIIIHIIIHIIIIGIIIIHIIFHIHIIIIIIIIIIIIIIIIIIIIIIIHIIIIIIIIIIHIIIIIIIIIIIHIIIIIHHIIIIIIIIIIIIIIIIIIIIIIIIIIIIIIHIHHIIIIHIIIIIIIIIIIIIIIIIIIIIIIIIIIHIHIIIIIIHIIIIIIIIIIHIIIIHFHIHIIIIIIIIIIIIIIHIIIIIIIIIIIIIIIIIIIIIIIHIIIIIIIIIIIIIIIIIIIIIIIIIIIIIIIIIIIIIIIIIIIIIIIIIIIIHIDDDDD
@HISEQ:969:HM2KJBCX2:2:1101:6781:39455 2:N:0:ACTATGCA
CATTTGACGACGCCCAACTATCCCTATTAATCATTACGGTGGTCCTAGACCAACAAAATAGAACCAACGTCCTATTCTATTATTCCATGCTAATCTATTCAAGCAAATGCCTGCTTTAAACACTCTAATTTTTTCAAGGTAATGGTCCTGGCTCCCCGGTACACTCAATAAAGAACATGCCGGTTCACCAGAAGGTAAGACCCGACACAGAACAGTACTCGCCAAAGACGGACCGCCCGGCCAGGCCTAAAATTCAACTACGAGCTTTTTAACTGCAACAACTTTAATATACGCTATTGGAGCTGGAATTACCGCGGCTGCTGGCACCAGACTTGCCCTC
+
D0DDDIIIHGHIIIIIHIIIIHIIHHHHHHHIIHHHIHIIIGIIIIHIIIIIHIIHIIHIIEHIHHHIHEHHIIIIIIIIIIHIIIIIHIIIIIIIGHHHIHCGGHEHHFHHIIHIHIGHEHIHIHH=IHHHHHHGHCFHIIHHBGHHHHGFCHHHHGDHIIHIIHIIICGHIHIIHHHGEDHHIFHFHHFHIHIIHGC<B<IHHHHCHEHHIIIHC@HC@HCGHEFHHIE=DHDH<E1FCD<<EHGDHG?CC<HDCD<<0HHHCEHC1HGHHCFGGCEFHHGH?HGC0ED/@?FD1<11@EHCECHHHIHHHD?11@?E@CC?HGECHGHCEEED@0DD
@HISEQ:969:HM2KJBCX2:2:1101:9617:40243 2:N:0:ACTATGCA
CATTTGACGACGCCCAACTATCCCTATTAATCATTACGGTGGTCCTAGAAACCAACAAAATAGAATCATGCCGTCCTATTCTATTATTCCATGCTAATGTATTCGAGCAAAAATGCCTGCTTTAAACACTCTAATTTTTTCAAGGTAAAGGTCCTGGATCCGCAAGACACCCAATTAAGGACATCAAGTTTCTCCAGAAGGTGAGAAATCAACAGCGACAGTTCATACCCCTTAAGGCATGACCATCACGTCAATCCCGAAATTCAACTACGAGCTTTTTAACTGCAACAACTTTAATATACGCTATTGGAGCTGGAATTACCGCGGCTGCTGGCACCAGACTTGCCCTCCAA
+
@DD?DIHIIECHHHH0CHHHIHHEHFHIIIIIIIIHIIGHIGIIHEHHHHHHHHHHHFE@EGHEH1DGGHFHHE<CCHIIIIEHH?DF?G?HHHICHHFCHFGHEGEHH?HIIIIHHIHHHHHIIIIIIHIHHHHHFHHHIGHIIHGGIIHHHDHHHHDHHIGIHHE/F@HHEEHHGHHIIHHHHHIHHHGIHHHIIIIHHHIII<IIHFIHHHIIIHHIGIIIIIIHIIIIIIIIIHFHHHHHIHIHFHHGIIIIGIHH@HHHEE@HIIIHHIHHIIHHHHIHCHGIIIHEHHHHIHHHHIHEFIIIIIIIIIIIHIIIIIHIHIIIIHFIIIIHHIHHHFGIIIHGD@@BA
@HISEQ:969:HM2KJBCX2:2:1101:4885:40803 2:N:0:ACTATGCA
CATTTGACGACGCCCAACTATCCCTATTAATCATTACGTCGATCCTAGAAACCAACAAAATAGAATCAAACGTCCTATTTCGTTATTCCATGCTAATGTATTCAAGCGTGAGCCTGCTTTAAACACTCTAATTTTTTCAAAGTAACAGTCCTGATTCCCCATGACACCAAATTAATGACATCATGGTTCGTCAGAAGGTAGGAATCAATAATACCAGTACGTACAATAGCACGACCAATAAATTGATCCCGAAATTCAACTACGAGCTTTTTAACTGCAACAACTTTAATATACGCTATTGGAGCTGGAATTACCGCGGCTGCTGGCACCAGACTTGC
+
DDDDDIIIIIIIIIIIIIIIIIIIIIIIIIIIIIIIIIIIIIIIIIIIIHIIIIHIHIHIIIIIIIII@HHFHIIIHIIIIHIIIIIIIIIIIIIIIIIIIIIIIIIIIIIHIIIIHIIIIHIIIIIIIIIIIIIHHIIIIIIIIIIIIIIIIIIIIIIIIIIIIIIIIIIIIIIIIIIIIIIIIIIIIIIIIIIIIIIIIIIIHIIIIIIIIIIIIIIIIIIIIIIIIIIIHIIHFIIIIHIIIIIIIIIIIIIIIIIIIIIIHIIIIIIIIIIIIIIIIIIIIIIIIIIHHIIIIIIIIIIIIIIIIIIIIIIIIIIIIIIIIIIIIIIIIDDDDD
@HISEQ:969:HM2KJBCX2:2:1101:20266:40568 2:N:0:ACTATGCA
CATTTGACGACGCCCAACTATCCCTATTAATCATTACGGTGGTCCTAGAAACCAACAAAATAGAACCATGCCGTCCTATTTTATTATTCCATGCTAATGTATTCAAGCAAAAATGCCTGCTTTAAACACTCTAATTTTTTCAAAGTAAAGGTCCTGGTTCCCCGCGGCATCCAATTAAGGACATCGCGGTTCTCCAGAAGGTGAGAAATTGACTGCACCAGTTCATACCCCGTGAGGCACGACCGATGCGCCAATCCCGAAATTCAACTACGAGCTTTTTAACTGCAACAACTTTAATATACGCTATTGGAGCTGGAATTACCGCGGCTGCTGGCACCAGACTTGCCCTCCAA
+
BADADIIIIIIIIIIIIIGIIIIIIIIIIIHIIHIHIICGCHHIIIIIIIIIIIIIIIIIHIEHIIIIGCHHHEDHHIIGHHHIIIHHIHHHHHHIHHCHHCFHIIHEHHIIIIIHIIIIIHHHHHHIIIIIHFHGHIHHIIHIIIIIIHGIIHHGHCHHIIIIIIHFHHHHGIIIIIIHIIIHIIIIIIIIIHIIHHIIIHIIIIIIIIHIIHIIIIIIIIIIHIIIIIIIIIHIIIHIIIIIIIIIIIHCIIIIIIIIIIIIIIIIIIIIIIIHHIHIIIIIIIIIIIIIIIIIIIHIHIIIIIIIIIIIIIIIIIIIIIIIIIIIIIIIIIIIIIIIIIIIIIIIDDDDD
@HISEQ:969:HM2KJBCX2:2:1101:17045:41466 2:N:0:ACTATGCA
CATTTGACGACGCCCAACTATCCCTATTAATCATTACGTCGATCCTAGAAACCAACAAAATAGAATCAAACGTCCTATTTCATTATTCCATGCTAATGTATTCAAGCGTGCGCCTGCTTTAAACACTCTAATTTTTTCAAAGTAACAGTCCTGATTCCCCACGACACCAAATTAATGACATCGCGGTTCTTCAGAAGGTAGGAACCAATAATGCCAGTGCGTACCGAGGCACGACCGACAATCTGATCCCGAAATTCAACTACGAGCTTTTTAACTGCAACAACTTTAATATACGCTATTGGAGCTGGAATTACCGCGGCTGCTGGCACCAGACTTGCCCTCCA
+
DDDDDHIIIIIIIIIIIIHIIIIIIIIIIIHIIIIIIIHIIIIIIIIIIIIIIIIIIIIIIIGHIIIIIIIIHHHIIIIIIIIIIIIIIIHHIIHIIHHHHHIIIHIIIIIIIIIIIIIIIHIIIIIIIHIIIIHIHHIHIIIIIIIIIIIIIIIIHIIHIIHIIIIIIIIIIIIIIIIIIIIIIIIIIIIHIIIIIIIIIIHIIIIIIIHHIIIIIIIIIIIIIIIIIIIIIIIIIIIIHHGIIIIIIIIIIIIIIGIIHHIIIIIIIIIHIHIIIIIIIIIIIIIIIIIIIIIIIIHHIIIIIIIIIIIHIIIIIIIIIIIIIIIIIIIIIIIIIIIDDDDD
@HISEQ:969:HM2KJBCX2:2:1101:12041:41781 2:N:0:ACTATGCA
CATTTGACGACGCCCAACTATCCCTATTAATCATTACGTCAATCCTAGAAACCAACAAAATAGGATCAAACGTCCTATTTCATTATTCCATGCTAATGTATTCAAGCGTTAGCCTGCTTTAAACACTCTAATTTTTTCAAAGTAACAGTCCTGTTTCCCTGCAACACCAAATTAATGGCATTACAGTTCTTCAGAAAGGAGGAACCAGCAAAGCCAGTGCATACCAGTGGCACGACCAACCTGCTGATCCCGAAATTCAACTACGAGCTTTTTAACTGCAACAACTTTAATATACGCTATTGGAGCTGGAATTACCGCGGCTGCTGGCACCAGACTTGCCCTCCAA
+
DDDDDHHHIIIHIIIIIIHHIIIIIIIIIIIIHHHHIIIIIIIIIIIIIIIIIIIIIIIIIIHIIIIIIHIIHHGHIHIIIIIIIIIIIHHHIIIIIIIIIIIIIHIIIIIIHIIIIIIIIIIIIIIIIIIIIIIIIIIIHIHHHIIIIIIIIIIIIIIIHIIIIIIIIIHHHIIIIIIIIIIIIIIIIIHIIIIIIIIIHIIIIHIIIHIIIIIIIIIIIIIIIIIIIIIIIIIIIIIIIIIIIIIIIIIIIIHIIIIIIIIIIIIIIIIIIIIIIIIIIIIIIIIIIIIIIIIIHIIIIIIIIIIIIIIIIIIIIIIIIIIHIIIIIIIIIIIIIIIIIDDDDD
@HISEQ:969:HM2KJBCX2:2:1101:5184:41139 2:N:0:ACTATGCA
CATTTGACGACGCCCAACTATCCCTATTAATCATTACGGTGATCCTAGAAACCAACGAAATAGTATCAGTCCGTCCTATTTCATTATTCCATGCTAATGTATTCAGACGTTAGCCTGCTTTAAACACTCTAATTTTTTCAAAGTAACAGTCCTGATTTCCCATCACACCAAATGAATGGCATGAAAGTTCCTCAGAAGGTAGAGATTCATCTCACCAGTGCAGACAATTAAGCCTGACCAATGGGTAAACCCCGAAGTTCAACTACGAGCTTTTTAACTGCAACAACTTTAATATACGCTATTGGAGCTGGAATTACCGCGGCTGCTGGCACCAGACTTGCCCTCCAA
+
B@DA@EEHEGDHIHDEEEHHII@EHHHHIIIEEHIGIHHHEHIIEHHEHHIIIIEHIHIHEHICHIIIIIHHCHIIICFEHIHIIHIHHHHHHHIIHHHIHHHHEHHIFHHIHHIHHHIHIIIHIIIHGHFHHHHEHIIHHHHHHGHHHHIIHIGHHIIIIHIIIIIHIHIIHIIIHHHEHIHIIH;IIIHIHIGGIIHIIIIIIIHIHEHHHHHHHIIHHGIIIIIIIIHIIHI;HEHIHFFIIHCHIIIIHFFHIHFIIIIHIIHIHIHIIIIIIHIHIIHHHIHHHIIIHHHIIIIIIIIIHHHIHIHIHHIIIIGIIIIIIIHIIIIIIIIIIHIIIIIDAAD@
@HISEQ:969:HM2KJBCX2:2:1101:10559:42768 2:N:0:ACTATGCA
CATTTGACGACGCCCAACTATCCCTATTAATCATTACGTCGATCCTAGAAACCAACAAAATAGGATCGAACGTCCTATTTCATTATTCCATGCTAATGTATTCAAGCGTTAGCCTGCTTTAAACACTCTAATTTTTTCAAAGTAACAGTCCTGTTTCCCTGCAACACCAAATTAATGACATTACAGTTCTTCAAGAAGGAGGAATCAGTAAAGCCAGTACACACCATTGGCACGACCAACCTACTGACCCCGAAATTCAACTACGAGCTTTTTAACTGCAACAACTTTAATATACGCTATTGGAGCTGGAATTACCGCGGCTGCTGGCACCAGACTTGCCCTCCAA
+
DDADDIIIIIIIIIDHIIGIIIIIIIIIIIIIIIIIIIHH/CHIIIIIHIIIIIIIIIIIIIHIIIIIIFHHHHFHIIIIIGIIHHIIIEHHGHHIIIIHHIIIIIHIIIIIHIIHHIIHIHIIIIHHIIIHHHHIHIHHHIIHIIIIHIIIIIIIIHEHIIHIIIIIIHHHHIIIIIIIIIIIIIIIHIIIIIIIIIIIIHIIIIIIIIIIHIIIIIIIIIIIIIIIIIIIIIIIIIHIIIIIHIIIIIIIIIIIIIIIIIIIIIIIIIIIGIIIIIIIIIHIIIHIIIIIIIIIIIIIHIIIIIIIIIIIIIIIIIIIIIHIIIIIIIIIIIIIHIIIIDDDDD
@HISEQ:969:HM2KJBCX2:2:1101:14661:43066 2:N:0:ACTATGCA
CATTTGACGACGCCCAACTATCCCTATTAATCATTACGGTGATCCTAGAAACCAACAAAATAGAACCATGCCGTCCTATTCTATTATTCCATGCTAATGTATTCGAGCAAAAATGCCTGCTTTAAACACTCTAATTTTTTCAAGGTAAAGGTCCTGGATCCGCAAGACACCCAATTAAGGACATCGAGTTTCTCCAGAAGGTGAGAAATCAACAGCAACAGTTCATACCCCTTAAGGCACGACCATTACGTCAATCCCGAAATTCAACTACGAGCTTTTTAACTGCAACAACTTTAATATACGCTATTGGAGCTGGAATTACCGCGGCTGCTGGCACCAGACTTGCCCTCCAA
+
?DDDAHHHFHIGHHHIIGHIEHHIIGHIIIII@FGHIIIIHIIIIHEEHIHHFHHIHHGEHECFHHHIEEEFHHHIIEHEGHIIIIIIIIIECC@HEGG@HCCHFHFFHHFIIIHIICFHIIHEHHHIHICEHBGHHFHHHHHHFFGCFHGHIGFFHI@CHHIHCCHHHCEHHHHIGHFHHGHHIIE@HHGG/CGH<HHCFHHHIIIHG@GFBCC0HG1G1EHFHEIHEGHHIIIHIHHF;F@@G@?HE@1CD<<HC11G@@?HFHG?HE<1<@EEHFCEHFEHEEDFG1IIIIIHHEHHHHH?IGIIIIHC?HHIIHHHDHCCFCEEDHEHHHGCEGFIHHIHIHHEBACDD
@HISEQ:969:HM2KJBCX2:2:1101:12466:43422 2:N:0:ACTATGCA
CATTTGACGACGCCCAACTATCCCTATTAATCATTACGGTGATCCTAGAAACCAACAAAATAGAACCATGCCGTCCTATTCTATTATTCCATGCTAATGTATTCGAGCAAAAATGCCTGCTTTAAACACTCTAATTTTTTCAAGGTAAAGGTCCTGGATCCGCAAGACACCCAATAAAGGACATCAAGTTTCTCCAGAAGGTGAGAAATCAACAGTAACAGTTCATACCCCTTAAGGCATGACCATCACGTCAATCCCGAAATTCAACTACGAGCTTTTTAACTGCAACAACTTTAATATACGCTATTGGAGCTGGAATTACCGCGGCTGCTGGCACCAGACTTGCCCTCCAA
+
DDCDDIIIIIIIIIIIIIIIIIIIIIIIIEHIIIIIIHIIIIIIIIIIIIIIIIIIIIIIIIHIIIIIIFHIHHHIIIIIIIIIIHIIIIIHIIIHIHIIHHHIIIIIIIIHIIHIIIIHIIIIIIIIIIIIIHIIIHIIIHIIIIIIIIIIIIIIIHHIIIIIIIIIIIIIIIIIIIIIIIIHIIIIIHHIIIIIIIIIIIIIIIIIIIIIIIIHIIIIIIIIIIIIIIIIIIIIIIIIIHIIIIIIIIIHIIIIIIIIIIIIIIHIGIIIIIIIIIIIIHIIIIIIIIIIIIHIIIIIIIIIIIHIIIIIIIIIIIIIIIIIIIIIIIIIIIIIIIIIIIIIIIIIDDDDD
@HISEQ:969:HM2KJBCX2:2:1101:17402:43096 2:N:0:ACTATGCA
CATTTGACGACGCCCAACTATCCCTATTAATCATTACATCGATCCTAGAAACCAACAAAATAGAATCGGATGTCCTATTTCATTATTCCATGCTAATGTATTCAAGCGTGAGCCTGCTTTAAACACTCTAATTTTTTCAAGGTAACAGTCCTAATTCCCCGTGACACCAAATTAATGGCATTACGGTTCTTTAGAAGGTGAGAAATCAATAATATCAGTACATACCAACGGCATGACCGAAACATTGATCCCGAAATTCAACTACGAGCTTTTTAACTGCAACAACTTTAATATACGCTATTGGAGCTGGAATTACCGCGGCTGCTGGCACCAGACTTGCCCTCCAA
+
DDDDDHIIIIIIIIIIIIIIIIIIIIIIIIIIIIIIIIIIIIIIIIHIIIIIIIIIIIIIIIIIIIIHHCHHHIIIIIHIHIIIIIIIIIIIEHHIHIIIIIHHIIIIHIIIGIIIIHIIIIIIIIHHIIHIIIIIIIIIIIIHHIIIHIIIIIIIIIHHIIIIIHHHIIIIHIHHIIIIIIIIIIIIIIIIIIIIIIIIIIIIIIIIHIIIIIIIIIIIIIHIIIIIIIIIIIIIIIIIIIHIHHHIIIGIIIIIIIIIIIIIIIIIIIIIIIIIIIIIIIIIIIIIIIIIIIIIIIHIIIIIIIIIIIIIIIIIIIIIIIIIIIIIIIIIIIIIIIIIIIDDDDD
@HISEQ:969:HM2KJBCX2:2:1101:11148:43054 2:N:0:ACTATGCA
CATTTGACGACGCCCAACTATCCCTATTAATCATTACGTCAATCCTAGAAACCAACAAAATAGGATCGAACGTCCTATTTCATTATTCCATGCTAATGTATTCAAGCGTTAGCCTGCTTTAAACACTCTAATTTTTTCAAAGTAACAGTCCTGTTTCCCTGCAACACCAAATTAATGACATTACAGTTCTTCAAGAAGGAGGAATCAGTAAAGCCAGTACACACCATTGGCACGACCAACCTACTGACCCCGAAATTCAACTACGAGCTTTTTAACTGCAACAACTTTAATATACGCTATTGGAGCTGGAATTACCGCGGCTGCTGGCACCAGACTTGCCCTCCAA
+
DDDDDIIIIIIIIIIIIIIIIIGIIIIIIIIIIIIIIIIIIIIIHIIIGIIIIIIIIIIIIIIHHIIHHHHIIIIIIIIIIIIIIIIIHIIIIIIHIIIIIIIIIIIHIIIHIIIIIIIIIHIIIIIIIIIIIIIIIIIHIIIIIHHIIIHIIIIIIIIIIHIIIIIIIIIIIIIIIIHIIIIIHIIIIIIIIIIIIIIIIIIIIIIIIGIIIIIHIIIIIIHGIIIIIIIIIIIIHHHIIIIHHIIIIIIIIIIIHIIIIIIIIIIIIIHIIIHIIIIIIIIIIIIIIIHIIIIIIIIIIIIIIIIIIIIIIIIIIIIIIIIIIIIIIIIIIIIIIIIIIDDDDD
@HISEQ:969:HM2KJBCX2:2:1101:14256:43595 2:N:0:ACTATGCA
CATTTGACGACGCCCAACTATCCCTATTAATCATTACGTCAATCCTAGAAACCAACAAAATAGGATCGAACGTCCTATTTCATTATTCCATGCTAATGTATTCAAGCGTTAGCCTGCTTTAAACACTCTAATTTTTTCAAAGTAACAGTCCTGTTCCCCTGCAACACCAAATTAATGACATTACAGTTCTTCAGAAAGGAGGAATCAGCGAAGCCAGTGCATACCAGTGGCACGACCAACCTGCTGACCCCGAAATTCAACTACGAGCTTTTTAACTGCAACAACTTTAATATACGCTATTGGAGCTGGAATTACCGCGGCTGCTGGCACCAGACTTGCCCTCCAA
+
DDDDDIIIIIIIIIIIIIHIHIIIIIIIIIIIIIIIIIHIIIIIIIIIIIIHIIIIHICHHIGCHHIIIIIDIIIIIIHIIIIIIIIIIIIIGHIIIHFHHIIIIIIIHIIIIIIIIHIIHIIIIIIIIIIIHIIIIIIHHIIIIIHIIIIIIIIIIHIIIIIIIIIIIIHIIIIIIIIIIIIIIIIIIIIIIIIIIIIIIIIHHIIIIIIIIIIIIIIHIIIHIIIIIIIIDIIIIIHIIIIHHIIIIGIIIIIIIGIIIIIIIIIIIIIIIHHIIIIIIIIIIIIIIIIIIIIIIIIIIIIIIIIIIIIIIIIIIIIIIIIIIIIIIIHIIIHIIIIIIDDDDD
@HISEQ:969:HM2KJBCX2:2:1101:8996:44181 2:N:0:ACTATGCA
CATTTGACGACGCCCAACTATCCCTATTAATCATTACGTCAATCCTAGAAACCAACAAAATAGGATCAAACGTCCTATTTCATTATTCCATGCTAATGTATTCAAGCGTTAGCCTGCTTTAAACACTCTAATTTTTTCAAAGTAACAGTCCTGTTTCCCTGCAACACCAAATTAATGACATTACAGTTCTTCAAGAAGGAGGAACCAGTAAAGCCAGTGCATACCAGAGGCACGACCAACCTACTAATCCCGAAATTCAACTACGAGCTTTTTAACTGCAACAACTTTAATATACGCTATTGGAGCTGGAATTACCGCGGCTGCTGGCACCAGACTTGCCCTCCAA
+
DDDDDIIIIIIIIIIIIIIIIIIIIIIIIIIIIIIIIIIIIIIIIIIHIIIIIIIIIIIIHIIIIIIIIIIIIIIIIIIIIIIIIIIIIIIIIIIIIIIIIIIIIIIIIIHHIHIIIIIIIIIIIIIIIIIIIIIIIIIIIIIIIIIIIIIIIIIIIHHIIIIIIIIIIIIIIIIIIIIIIIIIIIIIIIIIIIIIIIIIIIIIIIIIHIIIIIIIIH1IIIIIIIIIIIIIIIIIIIHIHHHIFIHHIIIIIIIHHIIIIIIIIIIIIIIIIIIIIIIIIIIIIIIIIIIIIIIIIIIIIIIIIIIIIIIIIIIIIIIIIIIIIIIIIIIIIIIIIIIIIDDDDD
@HISEQ:969:HM2KJBCX2:2:1101:13528:44144 2:N:0:ACTATGCA
CATTTGACGACGCCCAACTATCCCTGTTAATCATTACGTCAATCCTAGAAACCAACAAAATAGGATCAAACGTCCTATTTCATTATTCCATGCTAATGTATTCAAGCGTTAGCCTGCTTTAAACACTCTAATTTTTTCAAAGTAACAGTCCTGTTTCCCTGCAACACCAAATTAATGACATTACAGTTCTTCAAGAAGGAGGAACCAGTGAAGCCAGTACATACCAGAGGCACGACCAACCTACTAATCCCGAAATTCAACTACGAGCTTTTTAACTGCAACAACTTTAATATACGCTATTGGAGCTGGAATTACCGCGGCTGCTGGCACCAGACTTGCCCTCCAA
+
00DDDGHHIECCHCHCECFHHHHEHGGHHIIFHHI??EGHHHHHCGCHGHHIIIIIHF?FGHHHIHHHHCHIH@CEHHGIC1CGHCHIHIHHHEHFHHFHICGGHHHHIIIDECGCEHE?HHHFHEHHHHIIHGGEHHHHIHHIHHFEEHHIIIHEHFHIIGHHHGHIIIIIIIIHHHCDGHIEFHHFHIIIHHEFIHHHEHIHHGHIECEHCGIIIIHHHHEGHEIHGEHHH@EHHDF@FGHEHIHHF/GEHGDC@IIHEHHHEE@H?G@FHEF@FIIIIHCFGC?HEIHHHIDHIHIHHIHEHEFHIIIHEFCCCIIIHIHHIHEEIHG@HHE?HIIIHD@?@@
@HISEQ:969:HM2KJBCX2:2:1101:14884:44750 2:N:0:ACTATGCA
CATTTGACGACGCCCAACTATCCCTATTAATCATTACGTCAATCCTAGAAACCAACAAAATAGGTTTGAACGTCCTATTTCATTATTCCATGCTAATGTATTCAAGCAAATGCCTGCTTTAAACACTCTAATTTTTTCAAAGTAACAGTCCTGTTTCCCTGCAACACCAAATTAATGACATTACAGTTCTACAGAAAGGAGGAATCAGCGAGACCAGTTCATACCAGTGGCACGACCAGCCTGCTGACCCCGAAATTCAACTACGAGCTTTTTAACTGCAACAACTTTAATATACGCTATTGGAGCTGGAATTACCGCGGCTGCTGGCACCAGACTTGCCCTCCAA
+
<D<<B@1FGHH<?E/<DH1D@FEG@1FG?GFGF@1DHH<CGEGGEF?CCDECEHHEGE1<CE@<1<F=EE1CHH@G?CG@11<D<GCFEHI1FCGHCEHHFEHHHIHGHGHHFCC@@<FEHHIFFEHHHHHFHECGEHHFGHFDGBCHGHFACEBGHHGHHHGGGCE-<<<D@GFH?HHEDEGHIEG@FIHIIIIHCHHHFCHIHHHH@@0EGEEIGGHGFHIHFEFC1FHHF@EHEHHEHGCHBDIHCDHFIHG@@?HHE0HEIHIHIIGHIHHHGIHIHGFD1<1CHHHHHCCGC@HEHHHIHFIHHHHGGIIIHHFHEG@IHIHHHFG1F<EHHEHHC@?ADD
@HISEQ:969:HM2KJBCX2:2:1101:8182:44729 2:N:0:ACTATGCA
CATTTGACGACGCCCAACTATCCCTATTAATCATTACGGTGGTCCTTGAACCAACAAAATAGAACCACAACGTCCTATTCTATTATTCCATGCTAATCTATTCAAGCAAAAGCCTGCTTTAAACACTCTAATTTTTTCAAGGTAATGGTCCTGGCTCCCCGGCACGCCCAATTAAGAACATACCGATTCACCAGAAAGATAGACCCGACGACAGAACAGTACTCGCCAGAGACGGACCGTCCGGCCAGGCCTAAAATTCAACTACGAGCTTTTTAACTGCAACAACTTTAATATACGCTATTGGAGCTGGAATTACCGCGGCTGCTGGCACCAGACTTGCCCTCCAA
+
DDDDDIIIIIIIIIIIIIIIIIIIIIIIIIIIIIIIIIIIIGIIIIIIIIIIIIIHHHIIIHHIIIIIIIIIHIIIGIIIIIIIIIIIIIIIIIIIIIIIIIIIIHHIIIIHIIIHIHIIIIIIIIIIIIHIIIIIIIIIIIIIIIIIIIIIIIIIIIIIIIIIIIIIIIIIIIIIIIHIIIIIIIIIIIIIIIIIIIIIIIIIIIIIIIIIIIIIIIIIIIIIIIIIIIIIIIIIIIIIIIIIHH>IIIIIIIIIIHIIIIIHIIIIIIIIIIIIIIIIIIIIIIIIIIIIIIIIIIIHGGIIIIIIIIIIIIIIIIIIIIIIIIIIIIHIIIIIIIIIIIDDDDD
@HISEQ:969:HM2KJBCX2:2:1101:4097:44808 2:N:0:ACTATGCA
CATTTGACGACGCCCAACTATCCCTATTAATCATTACGTCGATCCTAGAAACCAACAAAATAGAATCAAACGTCCTATTTCGTTATTCCATGCTAATGTATTCAAGCGTGAGCCTGCTTTAAACACTCTAATTTTTTCAAAGTAACAGTCCTGATTCCCCATGACACCAAATTAATGACATCATGGTTCGTCAGAAGGTAGGAATCAATAATACCAGTACGTACAATAGCACGACCAATAAATTAATCCCGAAATTCAACTACGAGCTTTTTAACTGCAACAACTTTAATATACGCTATTGGAGCTGGAATTACCGCGGCTGCTGGCACCAGACTTGCCCTCCAA
+
DDD@D1<C=GHDHHHEFEHHII?HCHHHGGHEEHHHHEGH?CHIHIG1<<CGHHHHE@?GFHFHHIEEHHI0DC@HHHHHIEFHCD?HCHI<FHHIIGHIIGH@G1FHHEH8E?C1FDHEFCCEE1<FCEFCGGHECFEHIHHHHIFA<DHG9<<<DFHHCC<0@GFCCHGC@HD<#DD<@D7G/<<<CEHGEHHHEEHGC1HGD0HHCF<F1EHGCDCC<?F?CHAHGHE/@F<<GCGECFD1@IHHDFEF@F<EFC<HDIHIIHIHHHIIIIIH@F1F?DGD<111HF0=IHGF1F@ECCG@EHHFGGFHHHHIIIFHHED?HIHGHHEGCGEHEHHC@BDB@
@HISEQ:969:HM2KJBCX2:2:1101:4068:44833 2:N:0:ACTATGCA
CATTTGACGACGCCCAACTATCCCTATTAATCATTACGTCGATCCTAGAAACCAACAAAATAGAATCAAACGTCCTATTTCGTTATTCCATGCTAATGTATTCAAGCGTGAGCCTGCTTTAAACACTCTAATTTTTTCAAAGTAACAGTCCTGATTCCCCATGACACCAAATTAATGACATCATGGTTCGTCAGAAGGTAGGAATCAATAATACCAGTACGTACAATAGCACGACCAATAAATTAATCCCGAAATTCAACTACGAGCTTTTTAACTGCAACAACTTTAATATACGCTATTGGAGCTGGAATTACCGCGGCTGCTGGCACCAGACTTGCCCTCCAA
+
DADDDIHIIHHDHHH=EHIIGFHIIIIHHIIHIHHFIHHHHHHHHCHHHHHCEHHIIII?HHHHHHHEHHHHIIHHHHIIIIIIIIGHHHHHHI11CEG@DGHHH@GHIGIHFFHHHF@6DFGEHHEHHFHGFFFHHHHHHIHHHHEIHHIIIFHHHCHF<DHIGHHFHHCFIIIHHHHHIIIHHHFEFHHIIHIHHHIHIIIIGHHHHHIE@IIHHHHFIFHHHHFIHHHHHEHHHHHHF?GEGDCIIHHHHHHHHHEHHIHH@EEIHHGHHGFEEIIIHGCIIHHHHHEFHIHHHIIHIIHIFIIIIIIHIIIHHIHGIIIIIIIIIIIIIHGHIIIHBBB@@
@HISEQ:969:HM2KJBCX2:2:1101:13595:44780 2:N:0:ACTATGCA
CATTTGACGACGCCCAACTATCCCTATTAATCATTACGTCGATCCTAGAAACCAACAAAATAGAATCAAACGTCCTATTTCATTATTCCATGCTAATGTATTCAAGCGTGCGCCTGCTTTAAACACTCTAATTTTTTCAAAGTAACAGTCCTGATTCCCCACGACACCAAATTAATGACATCGCGATTCTTCAGAAGGTAGGAACCAATAATGCCAGTGCGTACCGAGGCACGACCGACAATCTGATCCCGAAATTCAACTACGAGCTTTTTAACTGCAACAACTTTAATATACGCTATTGGAGCTGGAATTACCGCGGCTGCTGGCACCAGACTTGCCCTCCAA
+
DDDDDIIIIIIIHIHIIIIIIIIIIIIIIIIIIIIIIIIIIHIHIHIIIIIIIIIIIIIIIIHHIIIIIIIIIIIIIIIIIIHIIIIHHHIIIIIIIIIHIIHIHHIIIIIIIIIIIIIIIIIHIIIIIIIIIIIIHIIIHIIIIIIIIIIHIIIIIIIIIIIIIIIIIIIIIIIIIIIIIIIIIIIIHIIIIIIIIIIIIIIIIIIIIIIIIIIIIHIIHHIIIIIIIIIIIIIIIIIIIIIHIIIIIIIIIIIIIIIIIIIIIIIIIIIIIIIIIIIIIIIIIIIIIIIIIIIIIIHIIIIIIIIIIIIIIIIIIIIIIIIIIIIIIIIIIIIIIIIIDDDDD
@HISEQ:969:HM2KJBCX2:2:1101:12371:45726 2:N:0:ACTATGCA
CATTTGACGACGCCCAACTATCCCTATTAATCATTACGTCGATCCTAGAAACCAACAAAATAGAATCAAACGTCCTATTTCGTTATTCCATGCTAATGTATTCAAGCGTGAGCCTGCTTTAAACACTCTAATTTTTTCAAAGTAACAGTCCTGATTCCCCATGACACCAAATTAATGACATCATGGTTCGTCAGAAGGTAGGAATCAATAATACCAGTACGTACAATAGCACGACCAATAAATTGATCCCGAAATTCAACTACGAGCTTTTTAACTGCAACAACTTTAATATACGCTATTGGAGCTGGAATTACCGCGGCTGCTGGCACCAGACTTGCCCTCCAA
+
DDDDDIIIIIIIIIIIIIHIIIIIIIIIIIIIIIIIIIIIIIIIIIIHIIIIIIIIIIIIIIIIIIIIIIIIHIIIIIIIIIIHHIIIIIIIIIIIIIIIIHHHIHIIHHIIIIHIHHIIIIIIIIIIIIIIIIIIIHIIIIIIIHHIIIIIIIIIHIIHIIHIHIHIIIHHIIIIIIIIIIIIIIIIGIHHIIIIIIIIIIIIIIIIIIIIHIIIIIHIIIIIIIIIIIIIIIIHIIIIIIIIIIIIIIIIIIIIIIIIIIIIIIIIIIIIIIIIIIIIIIIIIIIIIIIIIIIIIIIIIIIIIIIIIIIIIIIIIIIIIIIIIIIIIIIIIIIIIIIIDDDDD
@HISEQ:969:HM2KJBCX2:2:1101:18555:45627 2:N:0:ACTATGCA
CATTTGACGACGCCCAACTATCCCTATTAATCATTACGTCGATCCTAGAAACCAACAAAATAGAATCAAACGTCCTATTTCATTATTCCATGCTAATGTATTCAAGCGTAAGCCTGCTTTAAACACTCTAATTTTTTCAAAGTAACAGTCCTGATTCCCCACGACACCAAATTAATGACATCGCGGTTCTTCAGAAGGTAGGAACCGATAATGCCAGTGCGTACCGAGGCACGACCAACAATTCGATCCCGAAATTCAACTACGAGCTTTTTAACTGCAACAACTTTAATATACGCTATTGGAGCTGGAATTACCGCGGCTGCTGGCACCAGACTTGCCCTCCAA
+
DDDDCHIIIIIHHIIIIIIIIIIIIIIIIIIIIIIIIIIIIIIIGIIIIIIIHIIIIIHIIIIIIIIIEHHIIIIIIIIIIIIIIIIGIIIIIIIIIIIIIHHHIIIIIIIIIIIIIIIIIIIHIIIIIIIIIIIIIIIIIIIIIIHHIIIIIIIIIHIIIIIIIIIIIIIHIIIIIIIIHIIIIIIIIIIIIIIIIIIIIIIIIIIIIIIIIIIIIIIIIIIIIIIHIIIIIIIIIIIIHHHIIIIIIIIHIIIGIHIIIHHIIIIIIIIIIIIIIIIHIIIIIIIIIIIIIIIIHIIIIIIIIIIIIIIIIIIIIIIIIIIIIIIIIIIIIIIIIIIIDDDDD
@HISEQ:969:HM2KJBCX2:2:1101:12147:45809 2:N:0:ACTATGCA
CATTTGACGACGCCCAACTATCCCTATTAATCATTACATCGATCCTAGAAACCAACAAAATAGAATCGGATGTCCTATTTCATTATTCCATGCTAATGTATTCAAGCGTGAGCCTGCTTTAAACACTCTAATTTTTTCAAGGTAACAGTCCTAATTCCCCGTGACACCAAATTAATGGCATTACGGTTCTTTAGAAGGTGAGAAATCAATAATATCAGTACATACCAACGGCATGACCGAAACATTGATCCCGAAATTCAACTACGAGCTTTTTAACTGCAACAACTTTAATATACGCTATTGGAGCTGGAATTACCGCGGCTGCTGGCACCAGACTTGCCCTCCAA
+
D@DDDHIIIGIGHHHHHEHHIIGIIIIIHHIHIIIHHIIIIHHHHIHIIIIHIIIIIIIIGIHHIFIH=GHIHHHHEHHH@HI?GHHI?GHHIIIGIIHHHGHIIIIIHIHIGHIIHIIHHFGHIHIHHHIIHIHHHGHHHIGIIIHIHHGHIHHHHIHGEHHHHHCHIIIHIIIIIHDIHHHHHGGDGHHHHIIIHHIHIIIIIIHHIGIIIHHHIIIIHHIHHIIIII=IIHHG60IGIIIHHCGIIDDIIIIIIIIIIHECGGIIIIIIIIHEHHHHHHIHIIIHHHIIIGIIIIIIHHHEIIIIIIIIIHHDDIIIIIIIIHEIIIIIIIIIHIIHIIDDCDD
@HISEQ:969:HM2KJBCX2:2:1101:10780:45835 2:N:0:ACTATGCA
CATTTGACGACGCCCAACTATCCCTATTAATCATTACGGTGATCCTAGAAACCAACAAAATAGAACCATGCCGTCCTATTCTATTATTCCATGCTAATGTATTCGAGCAAAATGCCTGCTTTAAACACTCTAATTTTTTCAAGGTAAAGGTCCTGGTTCCACATGACACCCAATTAAGGACATCATGCTTCTCCAGAAGGTGAGAAATCAACTGCGACAGTTCATACCCCTTAAGGCACGACCATCACGTCAATCCCGAAATTCAACTACGAGCTTTTTAACTGCAACAACTTTAATATACGCTATTGGAGCTGGAATTACCGCGGCTGCTGGCACCAGACTTGCCCTCCAA
+
BDDCDIIIHIHHIIIIIGHIIIIGHIIIIIIHIIIIIIGIIIIHFHHHEEHHIEHHIIICHHHHIIGFHIGHIHIIIGHHIHGIGEFFEHHIHEHICHHHH@HHHIHIIHHHIHHHIIHHHIIIIIIIHHIHGHIHIIHIIHHEHIHHHHHHIHIHHHHCIHHIIIIIIHHIIIGIIIHIIIHIIIIIHHIIIIIIIIIHIIIHHGIIIIIIIIHIIIIHHFIIIIIIIIHIIIHHHIIIIGIIIIIIHHFHIIHIIIIIIIIIIHEIIHHHHHIHHIIIIIIIIIIHIIIHHIIIIIHHIIHIIIHIIIHIHIIIIIIIIIHHIGIIIIIIIIIIIIIIHIIIIIHACDDB
@HISEQ:969:HM2KJBCX2:2:1101:11193:46046 2:N:0:ACTATGCA
CATTTGACGACGCCCAACTATCCCTATTAATCATTACGGTGATCCTAGAAACCAACAAAATAGAACCATGCCGTCCTATTCTATTATTCCATGCTAATGTATTCGAGCAAAAATGCCTGCTTTAAACACTCTAATTTTTTCAAGGTAAAGGTCCTGGATCCGCAAGACACCCAATAAAGGACATCAAGTTTCTCCAGAAGGTGAGAAATCAACAGTAACAGTTCATACCCCTTAAGGCATGACCATCACGTCAATCCCGAAATTCAACTACGAGCTTTTTAACTGCAACAACTTTAATATACGCTATTGGAGCTGGAATTACCGCGGCTGCTGGCACCAGACTTGCCCTCCAA
+
DDCDDHIIIIIIIIIIIIIIIIIIIIIIIIIIIIIIIIIIIIIHHIIHIIIHIIIIIIIIIIHHIIIIIHHIIIHIGHIIIIIIIIHIIHIHHIHGHGHIIHHHIIEDHHIHIGIIHIHIHIIIIIIIIIIIIIIIIIIIHIIIIIIIIIHHIHIIIHHIIIHHIIIIIIIIIIIIIIIHIIIIIIHHIIIIIHIIIIIIIIHIIIIIIIIIIIIIIIIIIIIIIIHIIIIIIIIIIIIIIIHIIIIIIIHEIIIIIIIIIIIIIHIIIHIIIIIIIIIIIIIIIIHIIIIIIIIIIIIIHIIIIIIIIIIIIIIIIIIIIIIIIIIIIHIIIIIIIIIIIIIIIIIICDDDD
@HISEQ:969:HM2KJBCX2:2:1101:14792:46243 2:N:0:ACTATGCA
CATTTGACGACGCCCAACTATCCCTATTAATCATTACGGTGATCCTAGAAACCAACAAAATAGAACCATGCCGTCCTATTCTATTATTCCATGCTAATGTATTCGAGCAAAAATGCCTGCTTTAAACACTCTAATTTTTTCAAGGTAAAGGTCCTGGATCCGCAAGACACCCAATTAAGGACATCAAGTTTCTCCAGAAGGTGAGAAATCAACAGCGACAGTTCATACCCCTTAAGGCATGACCATCACGTCAATCCCGAAATTCAACTACGAGCTTTTTAACTGCAACAACTTTAATATACGCTATTGGAGCTGGAATTACCGCGGCTGCTGGCACCAGACTTGCCCTCCAA
+
DDDDCIIIIIIIGHIIIIIIIIIIIIIIIIIIIIIIIIIIIHIIIIGHIIIIGIIIHIHCHHHHHIIIIIIHIIIIGIIHGHIIIHIIGHHIIIIIHIFEHFHIHIHHHIIIIHIHHHHHIIIIIHHHIIIIIIHICHHHGIIIIIIIIIIHIHIHIHHHIIIIIIIIIIIIIIHIHIHHHIIIHHHGIIHIIIIIIIIIHHHIIIIIHIIIIIIIIIIIIIIIIIIHH=IIIIIIIIIIIIIIIIIIIHEGIIIIIIHIIIIIIIIIIIIIIIIHIIIIIIIIHIIIIIIIIIHIIIIIIIIIIIIIIIIIIIIIIIHIIIIGIIIIIIIIIIIIIIIIIIHIIIIIDDDDD
@HISEQ:969:HM2KJBCX2:2:1101:18361:46234 2:N:0:ACTATGCA
CATTTGACGACGCCCAACTATCCCTATTAATCATTACGTCAATCCTAGAAACCAACAAAATAGGATCAAACGTCCTATTTCATTATTCCATGCTAATGTATTCAAGCGTTAGCCTGCTTTAAACACTCTAATTTTTTCAAAGTAACAGTCCTGTTTCCCTGCAACACCAAATTAATGACATTACAGTTCTTCAAGAAGGAGGAACCAGTAAAGCCAGTACATACCAGAGGCACGACCAACTTACTAATCCCGAAATTCAACTACGAGCTTTTTAACTGCAACAACTTTAATATACGCTATTGGAGCTGGAATTACCGCGGCTGCTGGCACCAGACTTGCCCTCCAA
+
DDDDDIIIIIIIIIIIHIIIIIIIIIIIIIIIHIIHIIIIIIIIIIIIIIIIIIIIHIIIHHHIHIIIIIIHIIIIIIIIIIIIIIIIIIIIIIIIIIIIHIIIIIIIIIIIIIIIIIIIIGGHIIIIIIIIHHHIIIIIIIIIIIIIIIIIIIIIIIIIIIIHIIIIIIIIIIIIIIIIIIIIIIIIIIIHIIIIIIIHIIIHIIIIIIIIIIIIIIIIIIIIIIIIIIIIIIIIIIIIIIIHHIIIIIIIIIIIIIIIIIIIIIHIIIIIIIIIIIIIIIIIHHIIIIIIIIIIIIIHIIIIIIIIIIIIIIIIIIIIIIIIIIIIIIIIIIIIIIIIIDDDDD
@HISEQ:969:HM2KJBCX2:2:1101:2974:46842 2:N:0:ACTATGCA
CATTTGACGACGCCCAACTATCCCTATTAATCATTACGTCAATCCTAGAAACCAACAAAATAGGATCAACGTCCTATTTCATTATTCCATGCTAATGTATTCAAGCGCGAGCCTGCTTTAAACACTCTAATTTTTTCAAAGTAACAGTCCTGATTCCCCGCCACACCAAATTAATGACATGATGGTTCGTCAGAAGGTAGGAACCAGTAACACCAGTACGTACCTAAGGCACGACCAACGTACTGATCCCGAAATTCAACTACGAGCTTTTTAACTGCAACAACTTTAATATACGCTATTGGAGCTGGAATTACCGCGGCTGCTGGCACCAGACTTGCCCTCCAA
+
DDDDDIIIIIIIIIIHIIIIIIIIIIIIIIIIIIIIIIIIIIIIIIIIEHIHIIIIIIIHIIHIIIIIIIIHIIIIIGIIIIIHIIIIHIIHHHHHHIIIIHGHHIIIIIIIIIIIIIIIHIIIIIIIIIIIIIIIIIHIIIIIIIIIIIHIIIIIIIIIIIIIIIIIIIIIIIIIIIIIIIIHIIIIIHIIIIIIIIIIIIIIIIIIIIIIIIIIIIIIIIIIIIIIIIIIIIIIIIIIIIIHIIIIIIIIIIIIIIIIIIIIIIIIIIIIIIIIIIIIIIIIHIIIIIIHHIIIIIIIIIIIIIIIIIIIIIIIIIIIIIIIIIIIIIIIIIIIIIIIDDDDD
@HISEQ:969:HM2KJBCX2:2:1101:12222:47953 2:N:0:ACTATGCA
CATTTGACGACGCCCAACTATCCCTATTAATCATTACGGTGATCCTAGAAACCAACGAAATAGAATCAGTCCGTCCTATTTCATTATTCCATGCTAATGTATTCAGACGATAGTCTGCTTTAAACACTCTAATTTTTTCAAAGTAACAGTCCTGATTTCCCATCACACCAAATAAATGGCATGAAAGTTCCTCAGAAGGTAGAGATCCATCCTACCAGTGCAGACAATTAAGCCTGACCAATGGGTAGACCCCGAAGTTCAACTACGAGCTTTTTAACTGCAACAACTTTAATATACGCTATTGGAGCTGGAATTACCGCGGCTGCTGGCACCAGACTTGCCCTCCAA
+
DDDDDIIIIIIIIIIIIIIIIIIIIIIIIIIIIIIIIIIIIIIIIIIIIIIIIIHIIIIIIIHHIIHIGIIIIIIIIIIIIGIIIHIIIHIIIIIIIIIIHHIHIHIIIIIIIIIIIIIIIIIIIIIIHIIIIIIIIIIIHIIIIIIIIIIIIIIIIIIIIIIIIHIIIIIIIIIIIIIIIIIIIIIIIIIIIIIIIIIIIIIIIIIIIIIIIIIIIIIIIIIIIIIIIIIIIIIIIIIIHIIIIHHIIIHIIIIIIIIIIIIIIIIIIIIIIIIIIIIIIIIIIIIIIIIIIIIIIIIIIIIIIIIIIIIIIIIIIIIIIIIIIIIIIIIIIIIIIIIIIIIDDDDD
@HISEQ:969:HM2KJBCX2:2:1101:18363:47860 2:N:0:ACTATGCA
CATTTGACGACGCCCAACTATCCCTATTAATCATTACGGTGATCCTAGAAACCAACAAAATAGAACCATGCCGTCCTATTCTATTATTCCATGCTAATGTATTCGAGCAAAAATGCCTGCTTTAAACACTCTAATTTTTTCAAGGTAAAGGTCCTGGATCCGCAAGACACCCAATTAAGGACATCAAGTTTCTCCAGAAGGTGAGAAATCAACAGCGACAGTTCATACCCCTTAAGGCATGACCATCACGTCAATCCCGAAATTCAACTACGAGCTTTTTAACTGCAACAACTTTAATATACGCTATTGGAGCTGGAATTACCGCGGCTGCTGGCACCAGACTTGCCCTCCAA
+
ADDDDFEHEHHHHG/@GHIHHHEEG@CGCGECEHGHGC@FH?DFHHH1<FHH??1CHH@@GF1C?F?GHHH1CH//DCF??DEGHFHH1<DE@1D<CE1CH<CCHHEHFG?FHGDEGE@1FHHGEH@HFFEFCBCHGCCDF@HFHGFB<@EIF9HGHHD?DG@IHHHHFF/FEHHIHIHHHGHHFHIHEIIII;EFECHHIIHIIIHHGEHGEGHHECHHEHHFFHHHHHHHIHHHHGEHGHEHHHFHHHHGIIIHHGGHHHEHHHHHHHHFHHHIIIHHFHCHEIHHHHHHHHEIIIHECHEGHHHIHEIIHIHEHHHHHDDHHIIHHGHHHFIIIIHEIHIG@DDED?D@B
@HISEQ:969:HM2KJBCX2:2:1101:8348:47688 2:N:0:ACTATGCA
CATTTGACGACGCCCAACTATCCCTATTAATCATTACGTCGATCCTAGAAACCAACAAAATAGAATCAAACGTCCTATTTCATTATTCCATGCTAATGTATTCAAGCGTGAGCCTGCTTTAAACACTCTAATTTTTTCAAAGTAACAGTCCTGATTCCCCACAACACCAAATAAATGACATCATGGTTCGTCAGAAGGGAGAAACCGACGATGCCAGTACGTACCGAGGCACGACCAACATGATGGTCCCGAAATTCAACTACGAGCTTTTTAACTGCAGCAACTTTAATATACGCTATTGGAGCTGGAATTACCGCGGCTGCTGGCACCAGACTTGCCCTCCAA
+
<D0@@FHHHICHHHIIIIIICFCHIGFHHEHEFFFHGHHIIIIIIHHIIHIGHHIIIIHHHGIHHHHGHHGH<DDHHHEHHHGHIHIIHEEHIH@GHHHCE0GGFCHEEHI0D@H@EGHIIHHHIHHHEHIGHHH8CECHEHCHEGGCHHHHEFH@HE=FHG7DE;HIEEHGE/HGDFFFHFHEHFHIHGHHDG<DCHFDDEHA?F0G@@CF<CCHFFHHHHECE1@?EHHHCCHHHGEH<@D?ECCCC11<1111D1GC<<EG<1CG1HGCFGE@?G1CCEFED1??G?IHEHEC1@GCD1<1D1CHGC1//EC<CE?G<CG@<CC<CC<1<GEGDC@EB@@@D
@HISEQ:969:HM2KJBCX2:2:1101:18627:47700 2:N:0:ACTATGCA
CATTTGACGACGCCCAACTATCCCTATTAATCATTACGGTGGTCCTAGAAACCAACAAAATAGAATCATCCGTCCTATTTTATTATTCCATGCTAATGTATTCAAGCAAAATGCCTGCTTTAAACACTCTAATTTTTTCAAAGTAAAGGTCCTGGTTCCCCGCGGCACCCAATTAAGGACATCGCGGTTCTCCAGAAGGTGAGAAATTGACTACACCAGTTCATACCCCTTAAGGCACGACCGATGTGTCAATCCCGAAATTCAACTACGAGCTTTTTAACTGCAACAACTTTAATATACGCTATTGGAGCTGGAATTACCGCGGCTGCTGGCACCAGACTTGCCCTCCAA
+
ADABBHHIHIHHHDHHCEHHEC@FHIHIH?GHIIIHIICHHIIFHHIHIIIEHIGIIIIIIIHHHHECHH?<<FHHHHIHHHHHHHIHEFHHCHHHHEFHHDHIFHEGGHHHHGDFEHHEHHHEHHHIII=EHHIHIH?HHHIE?FFGCHHIHE@BGHCHHCHHCGEHF@IHHHHIIIHIHHHEHEHIH@FEHIEHHHCCHEGHECDG@;HF<<<?IH@FH@HG0HCHFCCHFGG@<1HHEHEEFGF<<1GF/HCFHCHHHG@HH@FHE?CIHEHEIHIIIIHHIHEF<HEEGHIHG@EHHHFEEHEHIIHHHHHCEIHHDHDIHIIHIHHHIIIIIHIIIIIIIIDDDDD
@HISEQ:969:HM2KJBCX2:2:1101:16638:48232 2:N:0:ACTATGCA
CATTTGACGACGCCCAACTATCCCTATTAATCATTACGTCGATCCTAGAAACCAACAAAATAGGGTCAAACGTCCTATTTCATTATTCCATGCTAATGTATTCAAGCGTGTGCCTGCTCTAAACACTCTAATTTTTTCAAAGTAACAGTCCTGATTCCCCATGACACCAAATTAATGACATCACAGTTCGTCAGAAGGTAGAAATCAATAATACCAGTGCATACCGGAGGCACGACCAATATATTGATCCCGAAATTCAACTACAAGCTTTTTAACTGCAACAACTTTAATATACGCTATTGGAGCTGGAATTACCGCGGCTGCTGGCACCAGACTTGCCCTCCAA
+
DDDDDIIIIIIIIIIIIIIIIIIIIIIIIIGIIIIIIIIIIIIIIIIIIIIIIIIIIIHGHIHHHIHIIIIIHIIIHIIIIIHIIIIIHIIIIIIIIHIIIHHIIIIHHIIIIIIIIIIIIIIIIHHIIIIIIIIIIIIIIIIIIIIIIIIIIIIIIIIHHIIIIIIIIIIIIIIIIIIIIIIIIIIIHIIIIIIIIIIIIIIIIIIIIIIIIIIIIIIIIIIIIIIIIIIIIIIIIIIIIIIIGIIIIIIIIIIIIIIIIIIIIIIIIIIIIIIIIIIIIIHHIIIIIIIIIIIIIIIIIIIIIIIIIIIIIIIIIIIIIIIIIIIIIIIIIIIIIIIIIDDDDD
@HISEQ:969:HM2KJBCX2:2:1101:14395:48600 2:N:0:ACTATGCA
CATTTGACGACGCCCAACTATCCCTATTAATCATTACGGTGATCCTAGAAACCAACAAAATAGAACCATGCCGTCCTATTCTATTATTCCATGCTAATGTATTCGAGCAAAAATGCCTGCTTTAAACACTCTAATTTTTTCAAGGTAAAGGTCCTGGATCCGCAAGACACCCAATAAAGGACATCAAGTTTCTCCAGAAGGTGAGAAAACAACAGTAACAGTTCATACCCCTTAAGGCATGACCATCACGTCAATCCCGAAATTCAACTACGAGCTTTTTAACTGCAACAACTTTAATATACGCTATTGGAGCTGGAATTACCGCGGCTGCTGGCACCAGACTTGCCCTCCAA
+
0D@?0<<FHHCDHDDHIHIIII1CGFEGHHFE@1DGHE0<<E1FHHGGCGEHGHHIHHEHHHHEHH1DGDE1<C?/EGD<1C@CFCF@G1DHH?EHCHEHG<<CCHFHCEIHH@1@<GCHEH?HGIHFHCFDFHGHHI@?HHEHHHFG@C?HFGIHHDCHH?EEC.E<DCEHHIHFFIHH@EHCGHGHCGEHHEHDHEHH90DG3HFIHHHHGFCEHHHEEIHHHHEHHFHFCHHHGGHFFGEHIIIHHEG<FIH?CHGHIHHGHEHIHHHHHHIIIIHEEDHHFHGIHHHHHFD1IHGCHE1GGHEIIGIHHIIHHIIIIHIHIIHIIHIHIIHGHFFHHHCIIHHFDB<0D
@HISEQ:969:HM2KJBCX2:2:1101:14039:48815 2:N:0:ACTATGCA
CATTTGACGACGCCCAACTATCCCTATTAATCATTACGGTGATCCTAGAAACCAACGAAATAGAATCAGTCCGTCCTATTTCATTATTCCATGCTAATGTATTCAGACGATAGTCTGCTTTAAACACTCTAATTTTTTCAAAGTAACAGTCCTGATTTCCCATCACACCAAATAAATGGCATGAAAGTTCCTCAGAAGGTAGAGATCCATCTCACCAGTACAGACAATTAAGCCTGACCAATGGGTAGACCCCGAAGTTCAACTACGAGCTTTTTAACTGCAACAACTTTAATATACGCTATTGGAGCTGGAATTACCGCGGCTGCTGGCACCAGACTTGCCCTCCAA
+
DDDDDIHIIIIIIIIIIIIIIIIIIIIIEHIIIIIIIIIIIIIIIIIIIIIIIIIIIIIIIIIHGHHIHIIIHHIIIIIIIIIIIIIIIIHHHIIIHIIIIHIIIIIIIIIIIIIIIIIIIIIIIHIIIIIIIIIIHIIHIGFIIIIIIIIHIHIIIIIIIHHIIIIIIIIIIIIIIHIIIHIIIIIIIIHIIIIIIIIIHIIIIIIIIHGHIIIIIIIIIIIIIIIIIIIIIIIIIHIIIIIHHHFIIIIIIIIIIIIIIIGIIIIIHIIIIIIIIIIIIIIIIIIIIIIIIIIIIIIIIIIIIIIIIIIIIIIIIIIIIIIIIIIIIIIIIIIIIIIHIIIDDDDD
@HISEQ:969:HM2KJBCX2:2:1101:14064:48993 2:N:0:ACTATGCA
CATTTGACGACGCCCAACTATCCCTATTAATCATTACGGTGATCCTAGAAACCAACGAAATAGAATCAGTCCGTCCTATTTCATTATTCCATGCTAATGTATTCAGACGATAGTCTGCTTTAAACACTCTAATTTTTTCAAAGTAACAGTCCTGATTTCCCATCACACCAAATAAATGGCATGAAAGTTCCTCAGAAGGTAGAGATCCATCTCACCAGTGCAGACAATTAAGCCTGACCAATGGGTAGACCCCGAAGTTCAACTACGAGCTTTTTAACTGCAACAACTTTAATATACGCTATTGGAGCTGGAATTACCGCGGCTGCTGGCACCAGACTTGC
+
DDDDDIIIIIIIIIIIIIIIIIIIIIIIIIIIIIIIIIIIIIIIIIIIHIIIIIIIIGIIIIIIIIIIIIIIIIIIIIIIIIIGIHHIIIHIIIIIIIIIIHHIIIIIHIIIHIIIIIIIIIHIIIIIHHIIIIIIIIIHIIIIIIIIIIIIIIHHIIHGIHIHIIIGIIIIIIIIIIIIIIIIIIIIIIHIIIIHIIIIIIIIIIIIIHGIIIIIIIIIIIIIIIIIHIIIIIIIIHHIIIIHIIIIIIIIIIIIIIIIIIIIIIIIIIIIIIIIIIIIHIIIIIIIIIIIIIIIIIIIIIIIIIIIIIIIIIIHIIIIIIIIIIIIHGIGIIIIDDDDD
@HISEQ:969:HM2KJBCX2:2:1101:16131:48762 2:N:0:ACTATGCA
CATTTGACGACGCCCAACTATCCCTATTAATCATTACGTCAATCCTAGAAACCAACAAAATAGGATCGAACGTCCTATTTCATTATTCCATGCTAATGTATTCAAGCGTTAGCCTGCTTTAAACACTCTAATTTTTTCAAAGTAACAGTCCTGTTTCCCTGCAACACCAAATTAATGACATTACAGTTCTTCAAGAAGGAGGAATCAGTAAAGCCAGTACATACCATAGGCACGACCAACCTACTGACCCCGAAATTCAACTACGAGCTTTTTAACTGCAACAACTTTAATATACGCTATTGGAGCTGGAATTACCGCGGCTGCTGGCACCAGACTTGCCCTCCAA
+
DDDDDIF@EDHH?CEDHE@GH1CCGCGCHEHDHHEHHHHCHHHECG@GHEHI@?CHIE?CDHCFHE<ECFHII@GH@EGHI?HHHHEGHIEGEFH?CEHHFHEHHH5DHHHCFHFEHHGIEGFFC<CHIHIHHHHHHHHHGFHHHHGHHGHHHGEHIIIIHHHHEHIIIHHHHHHIHHHFIIHHHEHHHFHGHGEIHHCFDCHGCHEHFHFHH?HHIIIIHIHHF@GGIIIIHHHIHIIIIIIHGHHCCHIIHGEHFECHIHIEEF1EHGIH?HCEHHEHHIIHIHHHIIIIIIIIHHHHIHIIIIHIIHHHIHHCHHHHHEHHGCFHHHIIHIIIHIGHE@ADD@
@HISEQ:969:HM2KJBCX2:2:1101:1297:48969 2:N:0:ACTATGCA
CATTTGACGACGCCCAACTATCCCTATTAATCATTACGTCGATCCTAGAAACCAACAAAATAAAATCAAACGTCCTATTTCGTTATTCCATGCTAATGTATTCAAGCGTGAGCCTGCTTTAAACACTCTAATTTTTTCAAAGTAACAGTCCTGATTCCCCAAAACACCAAATTAATGGCATTATGATTCGTCAGAAAGGAGAAACCAATAATACCAGTACGTACAAAAGCACGACCAGTAAACCGGTCTCGAAATTCAACTACGAGCTTTTTAACTGCAACAACTTTAATATACGCTATTGGAGCTGGAATTACCGCGGCTGCTGGCACCAGACTTGCCCTCCAA
+
DDDDDIIIIIIHIIIIIIIIGHIIIIIIIIHIIIIIIHIIIIIIIIIIIIIIIIIIHIGIIIIIIIIIIHHHIHHIIHEHHIIIIHIIIIIIIHIIIIIIIHHHIIHHHIIHIGHIIHHHHIIIIIIHHIIIHIHHFHHIIIIIIIIIHIIIIIHIIIIHHHHHHHHIHHIIIIIIIIIIIIIIIIIIHIIIIIIIIIIIIIIIIIIIIIHIIIIIIIIIIIIIIIIHIIIIIHIIIIIIIIHHIIIIIIIIIIIIIIIIIIIIIIHIIIIIIIIIIIIIIIIIIIIIIIIIIIIIIIIIIIIIIIIIIIIHIIIIIIIIIIIIIIIIIIIIIHIIIIIIDDDDD
@HISEQ:969:HM2KJBCX2:2:1101:4998:48806 2:N:0:ACTATGCA
CATTTGACGACGCCCAACTATCCCTATTAATCATTACGTCAATCCTAGAAACCAACAAAATAGAATCAAACGTCCTATTTCATTATTCCATGCTAATGTATTCAAGCGTAAGCCTGCTTTAAACACTCTAATTTTTTCAAAGTAACAGTCCTGATTCCCCACGACACCAAATTAATGACATCGCGGTTCTTCAGAAGGTAGGAACCAATAATACCAGTGCGTACCGAGGCACGACCGACAATTTGATCCCGAAATTCAACTACGAGCTTTTTAACTGCAACAACTTTAATATACGCTATTGGAGCTGGAATTACCGCGGCTGCTGGCACCAGACTTGCCCTCCAA
+
DDDDDIIIIIIIIIIIIIIIIIIIIIIIIIIIIIIIIIIIIIIIIIIIIIIIIIIIIHHIIIHHIIIIIIIIIGIIIIIIIIIIIHHHHIIIGIIIIIIIIGHIIIIHHIIIIIIIIIIIHIHIIIIIIIIIHIIIIIIIIIIIIIIIIIIIIIIIIIIHHIIIIIIHIIIIIIIIIIIIIIIIIIIIIIIIIIIIIIIIIIIIIIIIIIIIIIIIIIIIIIIIGIIIIIIIIIIIIIIIIIIIIIIIIIIIIIIHIIIIIIIIIIIIIIIIIIIIIIIIIIIIIIIIIIIIHIIIIIIIIIIIIIIIIIIHIIIIIIIIIIIIIIIIIIIIIIIIIIIIDDDDD
@HISEQ:969:HM2KJBCX2:2:1101:10393:50444 2:N:0:ACTATGCA
CATTTGACGACGCCCAACTATCCCTATTAATCATTACGGTGATCCTAGAAACCAACAAAATAGAACCATGCCGTCCTATTCTATTATTCCATGCTAATGTATTCCAGCTCCAATAGCGTATATTAAAGTTGTTGCAGTTAAAAAGCTCGTAGTTGAATTTCGGGGTCAGCAGGTTGGTCATGCCACTGGTATGTACTGGCTTCGCTGATTCCTCCTTTCTGAAGAACTGTAATGCCATTAATTTGGTGTTGCAGGGAAACAGGACTGTTACTTTGAAAAAATTAGAGTGTTTAAAGCAAGCTAACGCTTGAATACATTAGCATGGAATAATGAAATAGGACGTTTGATCCTATTTTGTTGGTTTCTAGGATTGACGTAATGATTAATAGGGATAGTTGGGTGCGAACGTATC
+
DDDDDIIIIHHIIGIIIIIIIIIIHHHIIIIIIIIGIIHHHHII?HHIHHIIIIHHCHHIHIIIIIIIIGHIDHCHHHIIIIIIIEH@EHIIIIIIIIIHHDCEEHHHIFHHIIIGIIIIHIIICHHIIHIIHIGIHHHHIEHHHIGHIIHHIIHFHIHHHEHCHIHHHHHIIIIHIIIIIGHHHHHHHIIGIIIHH5HIIIIIHHHGHHIIHHHHGEHHIIIHHHHIHGIIIIIHIIIIHGHIHIHIIIGIHGEGHIIIIHIIIIIIIIIIHHHHHIIIIIIIIIIIIIIIHHFIHIIIIHIIIIIHHIIIIIIIIIIIIIIIIIIIIIIHHIIIIIIIIIIIIIIHIIIIIHHIIIIIIIHHIIIIIIHHIIIIHIIGIIIIHIIIIIIIIIIIIIHHHF@IIIIDDDDD
@HISEQ:969:HM2KJBCX2:2:1101:12282:50851 2:N:0:ACTATGCA
CATTTGACGACGCCCAACTATCCCTATTAATCATTACGTCAATCCTAGAAACCAACAAAATAGGATCAAACGTCCTATTTCATTATTCCATGCTAATGTATTCAAGCGTTAGCCTGCTTTAAACACTCTAATTTTTTCAAGGTAAAGGTCCTGGATCCGCAAGACACCCAATTAAGGACATCAAGTTTCTCCAGAAGGTGAGAAATCAACAGCAACAGTTCATACCCCTTAAGGCACGACCATTACGTCAATCCCGAAATTCAACTACGAGCTTTTTAACTGCAACAACTTTAATATACGCTATTGGAGCTGGAATTACCGCGGCTGCTGGCACCAGACTTGCCCTCCAA
+
DD@BDHHICEHHHIIIIHHHIHHHIHHGHHHIIIHIIHHIIIIIIHIIHFGHHHHHEHIHHIHEHEHHIHIH@GHIHHEHIIIIIIHHEHIIEFHIIIIHHF?HHCGCHHEHHIIHHHGHIBFHIHHHHIGHHHHEHHGECFGHHIFEHI?GFEF1FCGFHHIIHG@?IHIHHHC@EIHIHGHHHHHHIIHHHHHEHHHIHIIHH?GHEHIEEFHHHHHGIHGHHCHHHIIHHHHHHHHHHEHGHHEEGHHIIIHIH@HIHIIIHECHIHHHIHHHCHFFIGIHHHED@1EIIHEIHIGIHIHFGEIHFCHHFIHIIHIHDHHCHIHIIIIHHHIIIIIIIIIIIDDCDB
@HISEQ:969:HM2KJBCX2:2:1101:5164:50691 2:N:0:ACTATGCA
CATTTGACGACGCCCAACTATCCCTATTAATCATTACGGTGATCCTAGAAACCAACAAAATAGAATCAAACGTCCTATTTCGTTATTCCATGCTAATGTATTCAAGCGTGAGCCTGCTTTAAACACTCTAATTTTTTCAAAGTAACAGTCCTGATTCCCCATGACACCAAATTAATGACATCATGGTTCGTCAGAAGGTAGGAATCAATAATACCAGTACGTACAATAGCACGACCAATAAATTGATCCCGAAATTCAACTACGAGCTTTTTAACTGCAACAACTTTAATATACGCTATTGGAGCTGGAATTACCGCGGCTGCTGGCACCAGACTTGCCCTCCAA
+
DDDDDIIIHIIDHHIIHIIIIIIIIHIIIFHHHIIGIHHHIIIHEHHCHHIIHHHH?HCGHIFEHHHIHHGH1@=GHFGHHECHHIIHII?1@FEHHIIHHHF@G@ECGHEHGIIHGIIIG1HHHIHHHHGIIHIIHIIHHEEIIIIHHEHEIIHHHEHHEHIIIIIIIIIIIIIIIHFIIIIIIIIHIIHHHHIHHHHIIHHHG?FCIIHHCAECHIHIIIIIIIIHHHIHIHGIGIIHHHHG;IIIIHHIIIIIHHGGHCHGIIIIIIIIIHIIGIIIIHIIIIIIHHIHHDHIIIIHEHIIIIIIIHGDIHHHIIIIIIIIIIIIIHHIHIHHIIHHA@DBC
@HISEQ:969:HM2KJBCX2:2:1101:3996:51803 2:N:0:ACTATGCA
CATTTGACGACGCCCAACTATCCCTATTAATCATTACGTCGATCCTAGAAACCAACAAAATAGGATTAACGTCCTATTTCATTATTCCATGCTAATGTATTCAAGCGTTAGCCTGCTTTAAACACTCTAATTTTTTCAAAGTAACAGTCCTGATTTCCCGCAACACCAAATTAATGACATCACGGTTCGTCAAGAAGGAGGAATCAGTAAAGCCAGTACATACCGAAGGCATGACCAACTTACTAACCCCGAAATTCAACTACGAGCTTTTTAACTGCAACAACTTTAATATACGCTATTGGAGCTGGAATTACCGCGGCTGCTGGCACCAGACTTGCCCTCCAA
+
DDDDDIIIIIIHIIIGIIIIIIIIIHIIIIIIIIIIIHIIIIIIIIIIHIIIIIHHIHHIHIHGHHHGEHIIIIIIIHIIIIHIIIIIIIIIIHHIIIIIHHHHIIIIIHHHGHEHHHIIIIIHIIIIIIHIIHIIIIIIIIIIHIHHHHIIIHHIIIIHIHIIIIIIIIIIIIIIHHIIIIIHHHIHIIIIIIIIIIIIIIIIIHIIIIIHHHIIIIIIIHIIIIGIIIIIIIIIIIIIIIHHIHIIHIIIIIIIIIIIHHIIIIIIIIIIIHIIIHHHIIIIIIIIIIIIIIIIIIIIIIIIIIIIIIIHIIIIIIIIIIIIIIIIIIIIIHIIIIIIDDDDD
@HISEQ:969:HM2KJBCX2:2:1101:3568:52466 2:N:0:ACTATGCA
CATTTGACGACGCCCAACTATCCCTATTAATCATTACGGTGATCCTAGAAACCAACAAAATAGAACCATGCCGTCCTATTCTATTATTCCATGCTAATGTATTCGAGCAAAAATGCCTGCTTTAAACACTCTAATTTTTTCAAGGTAAAGGTCCTGGATCCGCAAGACACCCAATTAAGGACATCAAGTTTCTCCAGAAGGTGAGAAATCAACAGCGACAGTTCATACCCCTTAAGGCATGACCATCACGTCAATCCCGAAATTCAACTACGAGCTTTTTAACTGCAACAACTTTAATATACGCTATTGGAGCTGGAATTACCGCGGCTGCTGGCACCAGACTTGCCCTCCAA
+
@DDDBIHIIIIIIIIIIIIHIIHHIIIHIIIIIIEHHHEGHHIHFHGHIIIHIGHHH?HFHGHGHIIIHHHEHDHHHHFEHHHIIIGIHHHHHHHHGHEEHCEHEEHIIIHGGIHCHHHIIHHHHGHIIGIHHIHHHHHIHGGIIIHHHGIIIHHIHEHIIGHIIHIIIIIIHHHHHIIIIHHIIIHGHIIIIIIIIIIIHGIHHIIIIIIIIIHHHGIIIIIIIHIIIIHIIIIIIIIIHIIIHHIHHHEGHHHIHIHHIIIIIHHIIHIIHIIIIIIIIIIIIIIIIIIIIIIIIIIIIIIIIIIIIIIIIIIHIIIIIIHIIIIIIIIIIIIIIIIIIIIHHIHICDDDD
@HISEQ:969:HM2KJBCX2:2:1101:9711:52510 2:N:0:ACTATGCA
CATTTGACGACGCCCAACTATCCCTATTAATCATTACTTCAGTCCTAGAAACCAACAAAATAGAACCGAAGTCCTAAATTATTATTCCATGCTAATGTATTCAAGGCATAAGCCTGCTTTAAACACTCTAATTTTTTCAAAGTAATAGAGCTAGATCGCGACGACAACCCAGTGAAGGGCGCCGCCGTTTTCTAGCAGGATGGCAGACACGCGCCAGCACTCACACTCGTAACCGAGGCGGGCCAGGTGCGTCAAACCAGAAATCCAACTACGAGCTTTTTAACTGCAGCAACTTTAATATACGCTATTGGAGCTGGAATTACCGCGGCTGCTGGCACCAGACTTGCCCTCCAA
+
DDDDDIIIIIIIIIIIIIIIIIIIIIIIIIIIIIIIIIIIIIIIIIGIGIIIIIIHHIIHIHHHIIIIIHDHIIIIHHIIIIIIIHIIHHIIIIIIIIIIHCGHIGHIIIIHIIIIIIHIIIIHIHIIIIIIIHIICHIHHIIIIIIHIHIIIIHHIIIHIIIIIIIHIIIIHHGHHHGIIIHHIIIIIIHIGIHIIIIIIIIHIIIIIIIIIHIIIIIIIIIHHIHFIIIIIGIHIIHIIIHIIIHIIIIHHIIIIIIIIIHHEIIIIIIIIIIIIIIIGIIIIIIHHIIIIIHIIIIIHIHIHGCDDIIIIFIIIIIIIIHIIIIIIIIIIIIIIIIIIIIIIIIIIDDDDD
@HISEQ:969:HM2KJBCX2:2:1101:17737:53243 2:N:0:ACTATGCA
CATTTGACGACGCCCAACTATCCCTATTAATCATTACGGTGATCCTAGAAACCAACAAAATAGAACCATGCCGTCCTATTCTATTATTCCATGCTAATGTATTCGAGCAAAAATGCCTGCTTTAAACACTCTAATTTTTTCAAGGTAAAGGTCCTGGATCCGCAAGACACCCAATAAAGGACATCAAGTTTCTCCAGAAGGTGAGAAATCAACAGTGACAGTTCATACCCCTTAAGGCATGACCATCACGTCAATCCCGAAATTCAACTACGAGCTTTTTAACTGCAACAACTTTAATATACGCTATTGGAGCTGGAATTACCGCGGCTGCTGGCACCAGACTTGCCCTCCAA
+
DDDADIIIHHIIIIIIIIIIIIIIIIIIIIIIIIIIIIIIHHIHIIIIIIIIIIIIIIIHIIHHHIIIIHIHIIIIIIIHIIIIIIIIHHIIHHIIHIGHHFHHIIIIIIIIIIIIIIIHIHIIIIIIIIIIHHIHHIGIIIIIIHIIIIIIIIIIIHIIIIHIIIIIIIIHIIIIIIIIIIIIIIIHHGIHHIIIIIIIIHIIIIIIHIIIIHIIIHIIIIIIHIIIIIIIIIIIIIIIIIIIIIIIIIHDGIHIIIIIIIIIIIIIIHIIIIHIIIIIIIIIIIIIIHIIIIIIIIIHHIIIIIIIIIIIIIIIIIIHIIIIIIIIIIIIIIIIIIIIIIIIIIIICDDDD
@HISEQ:969:HM2KJBCX2:2:1101:7358:53010 2:N:0:ACTATGCA
CATTTGACGACGCCCAACTATCCCTATTAATCATTACGTCAATCCTAGAAACCAACAAAATAGGATCGAACGTCCTATTTCATTATTCCATGCTAATGTATTCAAGCGTTAGCTTGCTTTAAACACTCTAATTTTTTCAAAGTAACAGTCCAAATTCCCCGCAACACCAAATTAATGGCATTACGGATCATCAGGAAGGAGGAATCAGTGAGACCAGTACATACCAGAGGCATGACCAATCTACTAACCCCGAAATTCAACTACGAGCTTTTTAACTGCAACAACTTTAATATACGCTATTGGAGCTGGAATTACCGCGGCTGCTGGCACCAGACTTGCCCTCCAA
+
DDDDDIIIIIIIIIIIIIIIIIIIIIIIIIIIIIIIIIIIIIIIIIIIIIIIIIIIIHIIIHIIIIIIGHIIIHIIIIIIIIIIIIIIIIIIGIIIIIIIIIIIIIIIIHHIIIIIIIIIIHHIIHIIIIIIIIIIIIHIIIIIIGIHIIIIIIIIIHIIHIIIIIIIIIIIIIIIIIIIIIIIIIIIIIIIIIIIIIIIIIIIIIIIIIIIIIIIIIIIIIIHIIIIIIIIIIIIIIIIIIIIHIIIIIIIIIIHIIIIIIIIIIIIIIIIIIIIIIIIIIIIIIIIIIIIIIIIIIIIIIIIIIIIIIIIIIIIIIIIIIIIIIIIIIIIIIIIIIIIIDDDDD
@HISEQ:969:HM2KJBCX2:2:1101:11790:53352 2:N:0:ACTATGCA
CATTTGACGACGCCCAACTATCCCTATTAATCATTACGTCGATCCTAGAAACCAACAAAATAGAATCAAACGTCCTATTTCATTATTCCATGCTAATGTATTCAAGCGTAAGCCTGCTTTAAACACTCTAATTTTTTCAAAGTAACAGTCCTGATTCCCCACGACACCAAATTAATGACATCGCGGTTCTTCAGAAGGTAGGAACCAATAATGCCAGTGCGTACCGAAGCACGACCAACAATTTGATCCCGAAATTCAACTACGAGCTTTTTAACTGCAACAACTTTAATATACGCTATTGGAGCTGGAATTACCGCGGCTGCTGGCACCAGACTTGCCCTCCAA
+
DCDDDIIIIIIIIIIHIIIIIIIIIIIIIIIIHIIIIHHIIHIIIIIHIIIIIIIIIIIHHIIIHHIHIIIHIIHHIHIIIHEHIIIIIIHHIIIIIIIIIIIIIIHIIIIIIIIGIHIIIIIIIIHIIIIIIIIIHIIIIIIHIIIIIIIIIIIIIIHIIIIIIIIIIIIIIIIIIIIIIIIIIHIIIIIIIIIIIIIIIIHIIIIIIIIIIIIIIIIIIIIHIIIIIIIIIIIIIIIIIHHF=IIIIIIIIIIIIIIIIHIIIIHIIIIIIIIIIIIIIIIIIIIIIIIIIIIIIIIHIIIIIIIIIIIIIIIIIIIIIIIIIIIIIIIIIIIIIIIIDDDDD
@HISEQ:969:HM2KJBCX2:2:1101:11461:53649 2:N:0:ACTATGCA
CATTTGACGACGCCCAACTATCCCTATTAATCATTACGGTGATCCTAGAAACCAACGAAATAGAATCAGTCCGTCCTATTTCATTATTCCATGCTAATGTATTCAGACGATAGTCTGCTTTAAACACTCTAATTTTTTCAAAGTAACAGTCCTGATTTCCCATCACACCAAATAAATGGCATGAAAGTTCCTCAGAAGGTAGAGATCCATCTCACCAGTGCAGACAATTAAGCCTGACCAATGGGTAGACCCCGAGGTTCAACTACGAGCTTTTTAACTGCAACAACTTTAATATACGCTATTGGAGCTGGAATTACCGCGGCTGCTGGCACCAGACTTGCCCTC
+
DDDDDIIIIIIIIIIIIIIIIIIIIIIIIIIIIIIIIIIIIIIIIIIIIIIIIIIIIIIIIIIIIIIIIIIIIIIIIIIIIIIIIIIIIIIIIIIIIIIIIHHIIIIIIIIIIIIIIIIIIIIIIIHHIIIIIIIIIIIIIIIIIIIIIIIIIIIIIIIIIIIIIIIIIIIIIIIIIIIIIIIIIII0IIIIIIIIIIIIIIIIIIIIIIIIIIIIIIIIIIIIIIIIIIIIIIIIIIIIIIIHIIIIIIIIIIIIIIIIIIIIIIIIIIIIIIIIIIIIIIIIIIIIIIIIIIHHIIIIIIIIIIIIIIIIIIIIIIIIIIIIIIIIIIIIIIIIIIIIDDDDD
@HISEQ:969:HM2KJBCX2:2:1101:16371:53865 2:N:0:ACTATGCA
CATTTGACGACGCCCAACTATCCCTATTAATCATTACGGTGATCCTAGAAACCAACAAAATAGAACCATGCGTCCTATTTCATTATTCCATGCTAATGTATTCAGGCAATAGCCTGCTTTAAGCACTCTAATTTTTTCAAGGTAACAGTCCTGCTTCCCCAACGCACCAAATTAATGACATGCTGGTTATTCAGAAGGTAGGAATCCATCACGCCAGTACAGACCCAAAAGCCCGACCAACGGATAAACCCCGAAATTCAACTACGAGCTTTTTAACTGCAACAACTTTAATATACGCTATTGGAGCTGGAATTACCGCGGCTGCTGGCACCAGACTTGCCCTCCAA
+
<<DDDH@<E@CCHDDEHCGGHHECEGCHC<F1CCFDGGHHH?DH1D<?CGEHHH1E1<CGGHI1@FHIHEEHHCDHIICEC@CHFHCHHIHIIEHFHFHHIHIIICHHHGG1GCGEFIHHICCHFFCFHHHHHHHHHFFHHEFHHIHIIHHHIIIIIFHDHADHIHHEED8DFEGHIIHHHE@G</<DDFHHF<GD/CGEHHHGFGGDHCCGGHHD3GHHH@GHHHHEHDBDHF1HIHHHE<1F?GEHCBEF1HHF<<HHHEEHCFHCGFCGC<HHF@@HEHHEGD1CEGC<EGG?HH@IHG@HDDD<<1ED<CHHHCHG@HH@HCEIIHEHGCGGEHHDHHD@@@<
@HISEQ:969:HM2KJBCX2:2:1101:2198:53824 2:N:0:ACTATGCA
CATTTGACGACGCCCAACTATCCCTATTAATCATTACGTCAATCCTAGAAACCAACAAAATAGGATCAACGTCCTATTTCATTATTCCATGCTAATGTATTCAAGCGCGAGCCTGCTTTAAACACTCTAATTTTTTCAAAGTAACAGTCCTGATTCCCCACCACACCAAATTAATGACATGATGGTTCGTCAGAAGGTAGAAATCAGTAACACCAGTACGTACCGAAGGCACGACCAGCGTACTAATCCCGAAATTCAACTACGAGCTTTTTAACTGCAACAACTTTAATATACGCTATTGGAGCTGGAATTACCGCGGCTGCTGGCACCAGACTTGCCCTCCAA
+
DDDDDIIIIIIHIIIIIIIIHIIIIIIIIIIIIIIIIIIIIIIHIIIEHIIIIIIIIIIIIHHHIIIIIHIIHIIIHHIIIIIIIHHHIHIIIIIIHHIIIHHIHHIIIIIHIIIHIIIIHIIIHIIIIIIIIHIIIIIIIIHIIIIIIIIIIIHHHHIIIHIIIIIIHIIIIIIIIIIIIGIIIIIIIIIIIIIIIIIIIIIIIIIIIIIIHIIIIIIIIIIIIIIIIIIIIIIIIIIIIIIHIIIIIIIIIIIIIIHHHHHIIIIIIIIIIIIIIIIIIIIIIIIIIIIIIHIIIIIIIIIIIIIIIIIHIIIIIIIIIIIIIIIIIIIIIIIIIIIIDDDDD
@HISEQ:969:HM2KJBCX2:2:1101:18911:53801 2:N:0:ACTATGCA
CATTTGACGACGCCCAACTATCCCTATTAATCATTACGTCAATCCTAGAAACCAACAAAATAGGATCGAACGTCCTATTTCATTATTCCATGCTAATTTATTCAAGCGTTAGCTTGCTTTAAACACTCTAATTTTTTCAAAGTAACAGTCCAGATTCCTCGCAACACCAAATTAATGGCATTACGGCTCATCAGGAAGGAGGAATCAGTGAGACCAGTACATACCAGTGGCATGACCAACCTACTATCCCCGAAATTCAACTACGAGCTTTTTAACTGCAACAACTTTAATATACGCTATTGGAGCTGGAATTACCGCGGCTGCTGGCACCAGACTTGCCCTCCAA
+
@BD0@G@CHHE?HC<0<CGEHI1<DD@C1<F1<D11F1<DH<CH?H<1<D<CHCE0C1<1CFHC1<@CEFC<11<<@F@CGH1F@@@HIH?CH?CFH%C@DGH@D180<<01<1<A6CFCGH1B8<GDCC@C@8$<F<1FE@HGFHF&C<9<1<<1D0HDCHHI:@ECF@F@HH@C/<<<CE/C</D-FC<>HAAF@0FD@EC<8EF?/>HG/?@EHEF1C@G?G@EGGHHHHGGDEHGGD11<<0-CA/<11111@D1<<0<D1<1GC@EH@C<G<1HEFG@HD<<1<D<0@HC<D1CGD1<D<1C1F1GGDHH<GIIHGD<<11HF<<F@GC<<?CHHEABA@@
@HISEQ:969:HM2KJBCX2:2:1101:5662:55235 2:N:0:ACTATGCA
CATTTGACGACGCCCAACTATCCCTATTAAACATTACGGTGATCCTAGAAACCAACAAAATAGAACCATGCCGTCCTATTCTATTATTCCATGCTAATGTATTCGAGCAAAAATGCCTGCTTTAAACACTCTAATTTTTTCAAGGTAAAGGTCCTGGATCCGCAAGACACCCAATAAAGGACATCAAGTTTCTCCAGAAGGTGAGAAATCAACTGTAACAGTTCATACCCCTTAAGGCATGACCATCACGTCAATCCCGAAATTCAACTACGAGCTTTTTAACTGCAACAACTTTAATATACGCTATTGGAGCTGGGATTACCGCGGCTGCTGGCACCAGACTTGC
+
DDDDDIIIIIIIIIIIIIIGIIIIIIIIIIIIIIIIIIIIIIIIIIIIIIHIIIIIIIIIIIHFHIHIIHHIIIIIIIIIIIIIIIIIIIIIIIIIIIIHIHIIIIIIIIHGIIIIIIIIIIIIIIIHIIIIIHIIIHHIIIIIIIHIIIIIIIIIIIIIIIIIIIIHIIIIIIIIHIHHIIIIIIIIIHHIIIIIIIIIIIHIIIIIIIIIIHGIIIIIIIGIIIIIIIIIHGIIIIIIIHHFGHHIIHIIIHCHIIHHHIIIIIIIIIIIIIIIIIIHHHIIIIIIIIHIIIIIIIIIHIHIIIIIIIIIIIIHIIIIIIIIIIIIIIIIHHHFFIIIIDDDDD
@HISEQ:969:HM2KJBCX2:2:1101:11133:55165 2:N:0:ACTATGCA
CATTTGACGACGCCCAACTATCCCTATTAATCATTACGGTGATCCTAGAAACCAACAAAATAGAACCATGCCGTCCTATTCTATTATTCCATGCTAATGTATTCGAGCAAAAATGCCTGCTTTAAACACTCTAATTTTTTCAAGGTAAAGGTCCTGGATCCGCAAGACACCCAATTAAGGACATCAAGTTTCTCCAGAAGGTGAGAAATCAACAGCGACAGTTCATACCCCTTAAGGCACGACCATCACGTCAATCCCGAAATTCAACTACGAGCTTTTTAACTGCAACAACTTTAATATACGCTATTGGAGCTGGAATTACCGCGGCTGCTGGCACCAGACTTGCCCTCCAA
+
DDDADHIIIIIIIIIIIIIIIIIIIIIIIHHHIIIIIIIIFHHIHHHIHIIIIHIIGICGHHHIIHIIIIIHGH<EHHHHIHIIIHHHHHIIHGHIHIIIIGEHHGIGIHIIIIIIHIHIHHHHIHIHGIHIHHHGIHHIIHIIIIHIHIIIIGIHIHHHHHFHHHHHGGIIIIIEIIIIHHHHFHIIIIHIHGGHIIIIIIIIIIHHHIIIIIHHIIIIIIHIIHDIIIIIIIHGCIHHHHGIIIHHHHHHIIGHHHIIIIIIIIIHHHIIIIIIIIIIIIIIIIHIIHHHIIIIIIIIIIIHHIEHHHIIHIIHIIIIIHIIIIIIIIIIGIIIIIIHIIHIHHHEDDDDD
@HISEQ:969:HM2KJBCX2:2:1101:13765:55386 2:N:0:ACTATGCA
CATTTGACGACGCCCAACTATCCCTATTAATCATTACGTCGATCCTAGAAACCAACAAAATAGAATCAAACGTCCTATTTCATTATTCCATGCTAATGTATTCAAGCGCGAGCTTGCTTTAAACACTCTAATTTTTTCAAAGTAACAGTCCTAATTTCCCATGACACCAAATTAATGACATCGTGGTTCGTCAGAAGGGAGAAACCAATAATGCTAGTACGTACAAAGTACGACCGACATATTAGTCCCGAAATTCAACTACGAGCTTTTTAACTGCAACAACTTTAATATACGCTATTGGAGCTGGAATTACCGCGGCTGCTGGCACCAGACTTGCCCTCCAA
+
DDDDDIIIIIIIIIIIIIIIIIIIIIIIIIIIIIIIIIIIIIIIIIIIIIIIIIIIHGHIIIHIIIIIGIHIIIIHIIIIIIIIHIIIIIIHIIIEHIIIIGHIIIIIHIIIHIIIIHHIIGIIIIIIHHIIHIHIHIIIIIIIIIHIHIIIIHHIHIIHIIHHIIHIHFHIIIIIHHHIIHHHHEFGGHEFHHEIICIHHHIHHHHIHHHHIIHHHIHIIIHIHIHIHHEIHIHHHIIHGIHHIIHFEHIIHFHFIIHEF=EFIHGHHCHHEEIHIGIHFHEHHGIHEHHIHIIIIIIIIIHHIHEIIIHHGIIIIIHHIHIIHIIIGIHIHHEGGIHDBDDD
@HISEQ:969:HM2KJBCX2:2:1101:19794:55398 2:N:0:ACTATGCA
CATTTGACGACGCCCAACTATCCCTATTAATCATTACGTCGATCCTAGAAACCAACAAAATAGAATCAAACGTCCTATTTCGTTATTCCATGCTAATGTATTCAAGCGTGAGCCTGCTTTAAACACTCTAATTTTTTCAAAGTAACAGTCCTGATTCCCCATGACACCAAATTAATGACATCATGGTTCGTCAGAAGGTAGGAATCAATAATACCAGTACGTACAATAGCACGACCAATAAATTGATCCCGAAATTCAACTACGAGCTTTTTAACTGCAACAACTTTAATATACGCTATTGGAGCTGGAATTACCGCGGCTGCTGGCACCAGACTTGCCCTCCAA
+
BDDDDGIHDFHII?HEHHIIEHHHHFIIIIF@HHHHHEHID?CEHHI@FHIIEGHHHHHEHHFHHHHIIIHHHEHHIGECFGHIHFHHFHEEEH@GHHIICFHIHHHHEHG>CIIHGHEFHHFHHGGHGHIIIIIHIHIHHHIHHHHHGHHHHHIHGFIIIHIIHHHHHEEIIIIHEHHH@?HHCHFHI?HHHHIHHFCHHFHIHHIHIIIHHIFHIIIIHHIGIHIIHHHIIIIIIIIHHHEGIHHIIHIHHCHHHHGEFIIIHIHIIIHH@EIIHHGIIIHHHIIIHHHHDIIIIIIIHHIIIIIIHIIIIIHIHIIIIIIIIIHHIIIIIIIIIIIIDDDDD
@HISEQ:969:HM2KJBCX2:2:1101:20319:55544 2:N:0:ACTATGCA
CATTTGACGACGCCCAACTATCCCTATTAATCATTACGGTGATCCTAGAAACCAACAAAATAGAACCATGCCGTCCTATTCTATTATTCCATGCTAATGTATTCGAGCAAAAATGCCTGCTTTAAACACTCTAATTTTTTCAAGGTAAAGGTCCTGGATCCGCAAGACACCCAATAAAGGACATCAAGTTTCTCCAGAAGGTGAGAAATCAACTGCAACAGTTCATACCCCTTAAGGCATGACCATCACGTCAATCCCGAAATTCAACTACGAGCTTTTTAACTGCAACAACTTTAATATACGCTATTGGAGCTGGAATTACCGCGGCTGCTGGCACCAGACTTGCCCTCCAA
+
DDDDDHHIIIIIIIIIIIIIIIIIIIIIIIIIIIIIIIIIIIIIIIIIIIIIIIIIIIIIIIHHIIIIIHHIIIIIIIIIIIIIIIIIIIEHEHHIIIIHHHHIHIIHIIHIIIHHIHIIIIHHIIIIIHIIIIIIHIIIIIIIIIIIIIIHHHIIHHEHHFHIIIIIIHIHIIIIIIIIIIHIIIHIIIIIIIIIIIIIIIIIIIIHHIIIHII<IIIIIIIIHIIIIIIIIIIIHHIIIIIHIIIIHIIIIIIIIIIIIIIIIIIIIHIIIIIIIIIIIIIIIIIIIHIIIHIIIIIIIIIIHIIIIIIIIIIIIIIIIIIIIIIIIIIIIIIIIIIIIIIIIIIIDDDDD
@HISEQ:969:HM2KJBCX2:2:1101:4016:55782 2:N:0:ACTATGCA
CATTTGACGACGCCCAACTATCCCTATTAATCATTACGGTGATCCTAGAAACCAACAAAATAGAACCATGCCGTCCTATTCTATTATTCCATGCTAATGTATTCGAGCAAAATGCCTGCTTTAAACACTCTAATTTTTTCAAGGTAAAGGTCCTGGTTCCACATGACACCCAATTAAGGACATCATGCTTCTCCAGAAGGTGAGAAATCAACTGCGACAGTTCATACCCCTTAAGGCACGACCATCACGTCAATCCCGAAATTCAACTACGAGCTTTTTAACTGCAACAACTTTAATATACGCTATTGGAGCTGGAATTACCGCGGCTGCTGGCACCAGACTTGCCCTCCAA
+
DDDDDHIIIIIIIIIIIIIIIIIIIIHHIHIIGHIHHIIIIHIIIIIIIIIHIIIIIIIHIIHHHIIIHGEHHHHHIIIIIIIIIHIIEHIHHCHGCGHHIHHHHIIIIIIIIIIHIIIHHICHHHIIIIGIHIHHIHIHIIIIIIIIIIIIIIIIIIHHIIIIHIIIHGIIGIHEIIIIIIIIIIIIIIHIIIIHFIIIIIIIHGIHGHHIIIIIIIIIIIHHIHIIHIIIIIIIIIIIIIHIIIHIIHHIIIIIGIIIIIIHIHFHFHIIIHIIIIIIIIIIIHHIIIIIIIIIIIIIIIHIIIIIIIIIIIIIIIIIIIHCIIIIIIIIIIIIIIIIIIIIIIIDDDDD
@HISEQ:969:HM2KJBCX2:2:1101:2666:56168 2:N:0:ACTATGCA
CATTTGACGACGCCCAACTATCCCTATTAATCATTACGTCGATCCTAGAAACCAACAAAATAGAATCAAACGTCCTATTCCGTTATTCCATGCTAATGTATTCAAGCGTGAGCCTGCTTTAAACACTCTAATTTTTTCAAAGTAACAGTCCTGATTCCCCAAAACACCAAATTAATGGCATTAAGATTCGTCAGAAAGGAGAAACCAATAATATCAGTACGTACAAAAGCACGACCAATAAACCGGTCTCGAAATTCAACTACGAGCTTTTTAACTGCAACAACTTTAATATACGCTATTGGAGCTGGAATTACCGCGGCTGCTGGCACCAGACTTGCCCTCCAA
+
DA@DD?1CGHIC/FHEHHHECFG?GEEH?F1@GEHGHECCCCHCEGH@C1GGEHHHGGH@GF@HHEH@FC?CDH0<1<ECHHHEDHG?11<FCC?HHHHHHHGHHHHE@EHHFAEFHFAFGH8<CGGEEA<F@HECDHEFGHHFGEABF?FGDFH?CHHHHHGDFGHCCDGCGHGFEHD</HHHCC./@?C/FCC0HEHFFHCGCCIHFEHIHIHFHCFHHGHHEEH@CC?C<C1@GHHGCFC<EC<1?IHHC@DF1EEHHHHH@CEGFG?IIIIIHHGGFC1HEFCHHHHGHCCCHEHHHIHIHIHHEHHHIIIIIIIIIHIHEHHIIHEHCHHIHHEE?ADD@
@HISEQ:969:HM2KJBCX2:2:1101:4673:56461 2:N:0:ACTATGCA
CATTTGACGACGCCCAACTATCCCTATTAATCATTACGGTGATCCTAGAAACCAACAAAATAGAACCATGCCGTCCTATTCTATTATTCCATGCTAATGTATTCGAGCAAAAATGCCTGCTTTAAACACTCTAATTTTTTCAAGGTAAAGGTCCTGGTTCCCCGCGTCACCCAATTAAGGACAGCGCGGTTCTCCAGAAGGTGAGAAATTGACTACACCAGTTCATACCCCTTAGGGCACGACCGATGTGTCAATCCCGAAATTCAACTACGAGCTTTTTAACTGCAACAACTTTAATATACGCTATTGGAGCTGGAATTACCGCGGCTGCTGGCACCAGACTTGCCCTCCAA
+
DDDDDIIIIIIIIIIIIIIIIIIIIIIIIIIIIIIIIIIIIIIIIIIIIIIIIIIIIIIIIIHIIIIIIHIIIIIHIIIIIIIIIHIIIIHIHIIIIHHHIGHIIIIIIHIIHHHIIIIIIIHIHIIIIIIIIIIIIIIIIIIIIIIIIIIIHIIIHHIIIIIIIIIIIHHIIIIIIIIIIIIIIIIIIHIIIIIIIIIIIIIIIIIIIIIIIIIIIIIIIIIIIIIIIIIIIIIIIIIIIIHIIIIIIIIHIHIIIIIIIIIIIIIIIIIIIIIIIIIIIIIIIIIIIIHIIIIIIIIHGIIIIIIIIIIIIIIIIIIIIIIIIIIIIIIIIIIIIIIIIIIIIIIIDDDDD
@HISEQ:969:HM2KJBCX2:2:1101:9059:56504 2:N:0:ACTATGCA
CATTTGACGACGCCCAACTATCCCTATTAATCATTACATCGATCCTAGAAACCAACAAAATAGAATCGGATGTCCTATTTCATTATTCCATGCTAATGTATTCAAGCGTAAGCTTGCTTTAAACACTCTAATTTTTTCAAGGTAACAGTCCTAATTCCCCATAACATCAAATAAATGACATTATGGTTCTTTAGAAGGTGAGAACCAATAAAACCAGTACATACCAAGGCATGACCGATTCCTTGATCCCGAAATTCAACTACGAGCTTTTTAACTGCAACAACTTTAATATACGCTATTGGAGCTGGAATTACCGCGGCTGCTGGCACCAGACTTGCCCTCCAA
+
DDDDAHIIIHIIIHIIIHIIIIHIIIIIIIIIIIIHIHIIHIIIDHIHIIIIIIIIIIIHIIIGIHIIIHHIICHHHIIIGIHHIIICHIIIIIIIIIIIHFHHIIGHHHIIHIIGHIHHIHIIIHHIHIIIIIIIHIIIIIIIIIHGHIIHIIIIHIIHIIHHIHIIIIEIIHHHIHIHIIHIHIHIIIIIHIIIIIIHIHIIHHIIIIIIIIIIIIIIIHIHHHIIIIIHIIIIIHIIIHGFIGIIHIHIIIHGIHHIIIIIIIIIIIIHHGIHIIGHHHIIHIIIIIHHIIIIIIHIIIIIIIIIIIIIIIIIIIIIIIIIIIHIIIIIHGIIIIIIACDDD
@HISEQ:969:HM2KJBCX2:2:1101:17109:56713 2:N:0:ACTATGCA
CATTTGACGACGCCCAACTATCCCTATTAATCATTACGTCGATTTCCGAAAACCAACAAAATAGAAACGACGTCCTATTCCATTATTCCATGCACGAATATCCAAGCGTGTAAAGCCTGCTTTGAGCACTCTAATTTTTTCAAAGTAAACCTGGCGGCGCCCCAGGACACTCGGTTAAGAGCACCCTGACGCCTCCGCCACACCATTCACGGGCCAATGGGACAGTCGCGCCAAACAGCGGACCGTCCCCTACCCGCCGAGATCCAACTACGAGCTTTTTAACCGCAACAACTTTAATATACGCTATTGGAGCTGGAATTACCGCGGCTGCTGGCACCAGACTTGCCCTCCAA
+
DDDDDHHIGIHIIHIIIIHIIIHIIIIFIIIIIICHHHHE?DHFHIIHIHHHEHHCHCHIHHH?GCCGEHHIDHIHHIIIIIIIHIIGIIIHHIIEHHIEG<FHHIIIHHHGHHGHHG?@HHGIIHHHIHIIHGHIIIIHHIHHHGHFEIHHIHIHIIIIIIIIHFHIIIIHIIIHIIIIIIIIIIHIIIIIIHHHIIIIIIIIIIHIIIIIIIIIIIIIIIIHIHIIIIIHIHHIIIIIIIIIHHIIIIIIIIIIIIIIIIIIIIIIIIIIIIIIIIIIIIIIIIIIIIIIIIIIIIIHHIIIIIIIIIIIIIIIIIIIIIIIIIIIIIIIIIIIIIIIIIIIIIIIDDDDD
@HISEQ:969:HM2KJBCX2:2:1101:20684:56334 2:N:0:ACTATGCA
CATTTGACGACGCCCAACTATCCCTATTAATCATTACGTCAATCCTAGAAACCAACAAAATAGGATCGAACGTCCTATTTCATTATTCCATGCTAATGTATTCAAGCGTTAGCCTGCTTTAAACACTCTAATTTTTTCAAAGTAACAGTCCTGTTTCCCTGCAACACCAAATTAATGACATTACAGTTCTTCAGAAAGGAGGAATCAGCGAAGCCAGTACATACCAGTGGCACGACCAACCTGCTGACCCCGAAATTCAACTACGAGCTTTTTAACTGCAACAACTTTAATATACGCTATTGGAGCTGGAATTACCGCGGCTGCTGGCACCAGACTTGCCCTCCAA
+
DDDDDIIIIIIIIIIIIIIIIIIIIIIIIIIIIIIIIIIIIIIIIIIGIIIIIIIIIIHIIIIHHIIIIIIGHHIHIIIIIIIIIIIIIIHHIGHIIHHIIHHIIIHIIHHGHCFHIHIGIIHHIIIIIIIIIIHIIIIIIIIIIHIHHHIIIIIIIIIIIIIHHIIHIHIGHIIIIIIIIIIIIIIIIIIIIIIIIHIIGIIIIIIIIIGHIIIIIIIIHGIIIIIIIIIIIIIIIIHIIIIHHIIIIIIIIIIIIIIIIIIIIIIIIIIIIIHIIIIIIIIIIIIIIIIIIIIIIIIIIIIIIIIIIIIIIIIIIIIIIIIIIIIIIIIIIIIIIIIIIDDDCD
@HISEQ:969:HM2KJBCX2:2:1101:5318:57059 2:N:0:ACTATGCA
CATTTGACGACGCCCAACTATCCCTATTAATCATTACGGTGATCCTAGAAACCAACAAAATAGAATCATGCCGTCCTATTTCGTTATTCCATGCTAATCTATTCAAGCATAAAGCCTGCTTTAAACACTCTAATTTTTTCAAAGTAACAGTCCTAGCTCCCTATTACACCTAGTGAAAGGCATAGTAGTTCACTAGAAGGTGGAGATTGACATTACCAGTACATATCCGAAGACACGACCGGTACGCCAATCCCGAAATTCAACTACGAGCTTTTTAACTGCAACAACTTTAATATACGCTATTGGAGCTGGAATTACCGCGGCTGCTGGCACCAGACTTGCCCTCCAA
+
DDDDDIIIIIIIIIIIIIIIIIIIIIIIIIIIIIIIIIIIIIIIIIIIIIIIIIIIIIIIIIHHHIIIIHHHHIIIIIIIIIIIIIIIIIIIIIIIIIIIIIIIIIIIIIHIIHHIIIHHIIIIIIIIIIIIIHIHHIIIIIIIIIIIIIIIIIIIIIIIIIIIIIIIIIIIIIHHIIIHIIIIIHIIIIIIHIIIIIIIIIIIIIIIIIIIIIHIIIIIIIIIIIIIHIHIIIHIIIHIIIIIIHHFIIIHIIIIIIIIIIIIIHIIIIIIIIIIIIIIIIIIIIIIIHIIIIIIIIIIIIIIIIIIIIIIIIIIIIIIIIIIIIIIIIIIIIIIIIIIIIIIDDDDD
@HISEQ:969:HM2KJBCX2:2:1101:15319:57031 2:N:0:ACTATGCA
CATTTGACGACGGCCCAACTATCCCTATTAATCATTACGGTGATTCAGAAACCAACAAAACAGGACCACCGTCCTATTCTATTATTCCATGCTAATGTATTCAGACGTAAGCCTGCTTTGAACACTCTAATTTTTTCAAGGTAAAGGTCCTGGTTTCCCACCACGCTAAATTAATAACATGATAGTTCCCCAGAAGGTAGAAATTCTACACACCAGTACAGACTTGTTAGCCCGACCAACGGTAGAATCCCGAAATTCAACTACGAGCTTTTTAATTGCAACAACTTTAATATACGCTATTGGAGCTGGAATTACCGCGGCTGCTGGCACCAGACTTGCCCTCCAA
+
DDDDDIIIIIIIIIIIHIIIIIIIIIIIIIIIIIIIIIIIIIIIIIIIIIIIIIIIIIIIIIIIIIIIIHIIIIIIIIIIIIIIIIIIIIIIIIIIIIIIIHIHIIIIIIIIIIIIIIIIIIIIIIIIIIIIIIIIIIIIIIIIIIIIIIIIIHIIIHIIIIIIIIIIIIIIIIIIIIIIIIIIIIIIIIIIIIIIIIIIIIIIIIIIIIIIIIIIIIIIIIIIIIIIIIIIIIIIIIIIIIHHFIIIIIIIIIIIIIIIIIIIIIIIIIIIIIIIIIIIIIIIIIIIIIIIIIIIIIIIIIIIIIIIIIIIIIIIIIIIIIIIIIIIIIIIIIIIIIIIIDDDDD
@HISEQ:969:HM2KJBCX2:2:1101:19157:56887 2:N:0:ACTATGCA
CATTTGACGACGCCCAACTATCCCTATTAATCATTACGGTGATCCTAGAAACCAACAAAATAGAACCATGCCGTCCTATTCTATTATTCCATGCTAATGTATTCGAGCAAAAATGCCTGCTTTAAACACTCTAATTTTTTCAAGGTAAAGGTCCTGGATCCGCAAGACACCCAATAAAGGACATCAAGTTTCTCCAGAAGGTGAGAAATCAACAGTAACAGTTCATGCCCCTTAAGGCATGACCATAACGTCAATCCCGAAATTCAACTACGAGCTTTTTAACTGCAACAACTTTAATATACGCTATTGGAGCTGGAATTACCGCGGCTGCTGGCACCAGACTTGCCCTCCAA
+
DDDDDIIIGIIIIIIIIIIIIIIIIIIIIIIIIIIIIIIIIIIIIIECFF<F@GE@HIIEE11<DHH@C<DGDCC/<@GEFC1D<1D<F1<C?EEH1CG<FD<IIIH9IIHIHHHGGHIIHIIIIIIIIIIIIIHHIII?IIIIIHHIGIIIHHHHIHHHHHEIIIHIIHHIIIIIIIIIIIIIIIIIIIHIHIIIIIIIIIIIIIIII<IIIIIIIIIIIIIIII=IIIHIIIIHGIIIIIIHHIIIHIHFIIIIIIIIIIHHIIIIIIIIIIIIIIIIIIIIIIIIIIIIIHIIIIIIIIIIHIIIIIIIIIIIIIIIIIIIIIIIIIIIIIIIIIIIIIIIIIIIDDDDD
@HISEQ:969:HM2KJBCX2:2:1101:16140:57589 2:N:0:ACTATGCA
CATTTGACGACGCCCAACTATCCCTATTAATCATTACGTCGATCCTAGAAACCAACAAAATAGAATCAAACGTCCTATTTCATTATTCCATGCTAATGTATTCAAGCGTAAGCCTGCTTTAAACACTCTAATTTTTTCAAAGTAACAGTCCTGATTCCCCACGACACCAAATTAATGACATCGCGGTTCTTCAGAAGGTAGGAACCAATAATGCCAGTGCGTACCGAAGCACGACCAACAATTTGATCCCGAAATACAACTACGAGCTTTTTAACTGCAACAACTTTAATATACGCTATTGGAGCTGGAATTACCGCGGCTGCTGGCACCAGACTTGCCCTCCAA
+
DDDDDIHIIIIIIIIIIIIIIIIIIIIIIIIIIIIIIHIIIHIIIIIIIIIIIIIIIIIIIIIIIIIIIIIIIIIIIIIIIIIIIIIIHIIIIGHIIIIIIIIIIIIIIIIIIIIIHIIIIIIIIIIHIIIIIIIHIIIIIIIIIIIIIIIIIIIIIIIIIIIIIIIIIIIIIIIIIIIIIIIIIIIIIIIIIIIIIIIIIIIIIIIIIIIIIIIIIIIIIHIIIIIIIIIIIIIIIIIIIIIIIIIIIIIIIIH@IIIIIIIIIIIIIIIIIIIIIIIIIIIIIIIIIIIIIIIIIIIIIIIIIIIIIIIIIIIIIIIIIIIIIIIIIIIIIIIIIIIIDDDDD
@HISEQ:969:HM2KJBCX2:2:1101:12174:57815 2:N:0:ACTATGCA
CATTTGACGACGCCCAACTATCCCTATTAATCATTACGTCAATCCTAGAAACCAACAAAATAGGATCGAACGTCCTATTTCATTATTCCATGCTAATGTATTCAAGCGTTAGCCTGCTTTAAACACTCTAATTTTTTCAAAGTAACAGTCCTGTTTCCCTGCAACACCAAATTAATGACATTACAGTTCTTCAAGAAGGAGGAATCAGTAAAGCCAGTACACACCATTGGCACGACCAACCTACTGACCCCGAAATTCAACTACGAGCTTTTTAACTGCAACAACTTTAATATACGCTATTGGAGCTGGAATTACCGCGGCTGCTGGCACCAGACTTGCCCTCCAA
+
DDDDDIIIIHHHHHIIIIIIHHHHHHHHHHHEHHHHHHHIIIIIIIFHHHHIIEHIHIHIHIHHIIIFFHFHHHIIIHHIIIIIHGGEHHIIHIIGIHHHHHFGIIIHHIHHHHIHHHHHFHIFHIHHHCIIIIHIIIIIIIIHHHDIHIIIIIIIHHHIIIIIIIHIIIIIIIIIIIIIHHIIIHIHIHIHIIHIIIIIGIHHHIIIIHIIIHHIIIIIIIIIIIHEHIIIHIIIIIIIIIIHIIIIIIIIIIIIHIIIHIIIIIIIIIIIIHHIHIIIHGIHIIHHIIIIIIIIIHIHIIIIIIIIIIIIIIIIIHIIIIIIIIIIIIIIIIIIIIIIIADDDD
@HISEQ:969:HM2KJBCX2:2:1101:10344:57810 2:N:0:ACTATGCA
CATTTGACGACGCCCAACTATCCCTATTAATCATTACGTCAATCCTAGAAACCAACAAAATAGGATCAAACGTCCTATTTCATTATTCCATGCTAATGTATTCAAGCGTTAGCCTGCTTTAAACACTCTAATTTTTTCAAAGTAACAGTCCTGTTTCCCTGCAACACCAAATTAATGACATTACAGTTCTTCAAGAAGGAGGAACCAGTAAAGCCAGTACATACCAGAGGCACGACCAACTTACTAATCCCGAAATTCAACTACGAGCTTTTTAACTGCAACAACTTTAATATACGCTATTGGAGCTGGAATTACCGCGGCTGCTGGCACCAGACTTGCCCTCCAA
+
DDDDDIHIIIIIIIGIIIIIIIIIIIIIIIIIIIIIIIIIIIIIIIIIIIIIIIIIIIGIIIIIIIIIGHHIIIIIGIIIIGIIIIIHGHHHGHHIIIIIIHIHIIIIIIIIHHIIHIHHHIHHIIIIIIIIIIIHHIIIIIIIIIIIFHIIIIHIIIIIIIIIIHIIIIHHHHIIIIIIHIIIIIIIIIIHIIIIIIIHIHIIIIIHHIIIIIIIIIIIIIIHIIIIIIIIIIII>IIIIIIHIIIHIIIIIIIIIIIIIIIIIIIIIIIHIHIIIIIIIIIIIIIIIIIIIIIIIIIHHHIIIIIIIIIIIIIIIIIIIIIIIIIIIIIIIIIIIIIIIDDDDD
@HISEQ:969:HM2KJBCX2:2:1101:14283:58512 2:N:0:ACTATGCA
CATTTGACGACGCCCAACTATCCCTATTAATCATTACGGTGGTCCTAGAAACCAACAAAATAGAACCACAACGTCCTATTCTATTATTCCATGCTAATCTATTCAAGCAATAGCCCGCTTTAAACACTCTAATTTTTTCAAGGTAATGGTCCTGGCTCCCCAACACACCCAACAAAGGACATGCTGGTTCACCAGAAGGAAGACCCGACAACAAGACAGTACTCGCCAAAGACGGACCGCCCGGCCAGGCCTAAAATTCAACTACGAGCTTTTTAACTGCAACAACTTTAATATACGCTATTGGAGCTGGAATTACCGCGGCTGCTGGCACCAGACTTGCCCTCCAA
+
DDDDDIIHIIHIIIIIIIHHIIHHHIIIIIIIIIIHIHCHGEHIIIHHIIIIEEHHIIIIHIHIIHIHHIIIHGHHHIHIIIIIIGIHHHIIGHIIHIIIHCIIHHHHHHHIHGHHGHHHHEHHIFIIHIHHHHHIIIIHIHEIHIHIHIIIHGFDHIHHIIIHIHIIHIIIIIHHHIHIIIIIIIIIIIHHHHHHIHIIHIHHDHIIHIIIII;HHIIIIIIIIIIIIIIIHHIIIIHIIIIIHGHIIHGIIIIIIIIIIIIHIIIIIIIIIIIHHIIIIIIHIIIHGIIIIIIIIIIIIIIIIIIIIIIIIIIIIIIIIIIIIIIIIIIIIIIIIIIIIICDDDD
@HISEQ:969:HM2KJBCX2:2:1101:20178:59177 2:N:0:ACTATGCA
CATTTGACGACGCCCAACTATCCCTATTAATCATTACGGTGGTCCTAGAAACCAACAAAATAGAACCACAACGTCCTATTCTATTATTCCATGCTAATCTATTCAAGCAATAGCCCGCTTTAAACACTCTAATTTTTTCAAGGTAATGGTCCTGGCTCCCCAACACACCCAACAAAGGACATGCTGATTCACCAGAAGGAAGACCCGACAGCAGACAGTACTCGCCAAAGACGGACCGCCCGGCCAGGCCTAAAATTCAACTACGAGCTTTTTAACTGCAACAACTTTAATATACGCTATTGGAGCTGGAATTACCGCGGCTGCTGGCACCAGACTTGCCCTCCAA
+
DBDBD1CD0CC<?HC0<CCG1<<C@HHCHIIHH@EFFHC<<0DC?E<FGGHCEE@E1<111<1C?1CE1DHH/1<00D<1FC@CC1@GCF@H?@G<1@@<HFE@D@FC@CCC1>@1<8CG1F4B<<@1@DGHHII?HFIIHGBB<HG@BDHAFE0IHE?<EH@HDA:IIIHHGEHEEH?HE?FB::HHED=:HEFE@H.;EI;HHH9CHFCIHHHHHHHHE<HFHGCHGG<HC-HCIIHCHEHG@HHEGCHIHHECCIHGC</EDD1IHEHIIIHGHHIGFCFFHEHHHHFEEHHHECFGEHG@HHG?HEHFHECCCDHEHEGIIIIIIGIIHHHEHHHFFDADDD
@HISEQ:969:HM2KJBCX2:2:1101:7316:59252 2:N:0:ACTATGCA
CATTTGACGACGCCCAACTATCCCTATTAATCATTACGGTGGTCCTAGAAACCAACAAAATAGAACCATGCCGTCCTATTCTATTATTCCATGCTAATGTATTCGAGCAAAAATGCCTGCTTTAAACACTCTAATTTTTTCAAGGTAAAGGTCCTGGATCCGCAAGACACCCAATAAAGGACATCAAGTTTCTCCAGAAGGTGAGAAATCAACAGTAACAGTTCATACCCCTTAAGGCATGACCGTCACGTCAATCCCGAAATTCAACTACGAGCTTTTTAACTGCAACAACTTTAATATACGCTATTGGAGCTGGAATTACCGCGGCTGCTGGCACCAGACTTGCCCTCCAA
+
ADCBDHIIIIHHDHHIHHIHEHIIIHIIHFHHIHIIIGEHHIIHHHIIHIIHIIIIIIIIIHDHIHEHIHIIHHCHHHIIIIIIIIHHHGHHICHIHIHIHHHHHHFHHHGHHHHCHIIHIHHIIIIIHIHHHIIIIHEHHIHIIIIIHCHIIHIHIHIIIIHIIIIHIHHHHHIHHHFHIIIHHIIIHHHHHEIIIIIHIGGIIIIIIIHIHIHHHHGIIIIIIIHHHIIIIIIHHIHHHGIHIIIIGHHDIHHIHEIIHIIIHHGHIIIIIIHIIIIIIIIIIHHHIIIIIHHIIIHHGIIIHHIIIIIIIIIIIIIIIIIIIIIIIHHIIHIIIHIIIHCIIIIIDDDDD
@HISEQ:969:HM2KJBCX2:2:1101:3611:59436 2:N:0:ACTATGCA
CATTTGACGACGCCCAACTATCCCTATTAATCATTACGGTGATCCTAGAAACCAACAAAATAGAATCATGCCGTCCTATTTTATTATTCCATGCTAATGTATTCAAGCAAAATGCCTGCTTTAAACACTCTAATTTTTTCAAAGTAAAGGTCCTGGTTCCTCGCGGCACCCAATTAAGGACATCGCGGTTCTCCAGAAGGTGAGAAATTGACTACACCAGTTCATACCCCTTAAGGCACGACCGATGTGTCAATCCCGAAATTCAACTACGAGCTTTTTAACTGCAACAACTTTAATATACGCTATTGGAGCTGGAATTACCGCGGCTGCTGGCACCAGACTTGCCCTCCAA
+
DDDDDIIIIIIIIIIIIIIHIIGHIIIIIIIIIIIIIIIIIIIIIIGIIIIIHIIIIIIIIIIIIIIIIGGFHHHCHHIIIIIIIGIIIGIIIIIIIIIIIEIIIIIIIIIIIIIHIIIIIIIHHHHIIIHIIIHIIIIHIIIIIHIIHIIIIIIHHIIIIIIIIIHHIHIIIIIIIIIIIIIIIIIIHIIIIHIIIIIIIIIIIIIIIIIIIIIHHIIHIIIIIIIIHIIIIIIIIIIIIIIIIIIIIHHIIIHIIIHHIIIIIIIIIIIIGIIIIIIIIIIIIIIIIIIIIIIIIIIIIIIIIIIIIIIIIIIIIIIIIIIIIIIIIIIIIIIIIHIIIIIIIIIDDDDD
@HISEQ:969:HM2KJBCX2:2:1101:21023:59289 2:N:0:ACCATGCA
CATTTGACGACGCCCAACTATCCCTATTAATCAGTACGTCAATCCTAGAAAAAAACAAAATAGGACCAAAGGTCATATTTCAGTATTCCATGCTAATGTATTCAAGCGTTAGCATGCTTTAAACACTCTAATTTTTTCAAAGTAACAGTCCTTTTTCCCTGCAACACCAAATTAATCACCTTACAGTTCTTCAAGAAGGAGGAACCAGTAAAGCCAGTACATACCAGAGGCACGACCAACTTACTAATCCCGAAATTCAACTACGAGCTTTTTAGCTGCAACAACTTTAATATGCGCTATTGGAGCTGGAATTACCGCGGCTGCTGGCACCAGACTTGCCCTCCAA
+
D@0<B<1CEE<C/<<0<C1C11<11<11<@11<1<<1CC100111<DG?C?11/<DF?C@?C<111111<1<<111<D<11<1<<D1<11<1<11<<<<F@1111/1<HFBD1%0??G@1<D@6?@661<851G?@8<17@C<<76D.A.@,,A,CCCGD.../D<CD//<GC<<<-/D-C:<///GGFHF-00CHCC<0F<E@HGCC?<<1/AEEFCHE<1<1@<F?EG<<-:<1@<1<:/F//</D:-<11FGCFEF<@@E<11C0?@@1D<1F@<11<1CCHGF<1E<0</HFHF<HGEEEF@HGHGGDCF<C?HIGFHG?HF1<1HHF@<?HG=HEICBBAD
@HISEQ:969:HM2KJBCX2:2:1101:13929:60211 2:N:0:ACTATGCA
CATTTGACGACGCCCAACTATCCCTATTAATCATTACGGTGGTCCTTGAACCAACAAAATAGAACCACAACGTCCTATTCTATTATTCCATGCTAATCTATTCAAGCAAAAGCCTGCTTTAAACACTCTAATTTTTTCAAGGTAATGGTCCTGGCTCCCCGGCACACGCAATTAAGCACATACCAATTCACCAGAAAGATAGACCCAACGACAGAACAGTACTCGCCAGAGACGGACCGTCCGGCCAGGCCTAAAATTCAACTACGAGCTTTTTAACTGCAACAACTTTAATATACGCTATTGGAGCTGGAATTACCGCGGCTGCTGGCACCAGACTTGCCCTCCAA
+
DDDADHIIIIIGCCHHHDGHFCFHHIIIHHFHIGHHIHFHHEHHHIEIHIHIHIIGHIHHG?EEEHHGHHHHHCGHHHIIIIHHCGF1DHGFHHFHHHEHHGCHIIIIHHHCFHEEHHHGHHHIHHHGHIHIIIIIHHHHIHHHEIHHHHHHHEGHHHIIIIHIHH/IHHHHCHGHHHGHEHIIIHGGGFIHIHIIIIHHFHHIIHHFHG@HHIIHIHGEHHDIIHGIIGIHIHHEGIIHEHHH?HIIHHHEHEHHG@1IIIFHIIIIGIIIGIIHIHIIIIIGIIIIHIIIIIHDCFEEIHHIHIHIIIHHIIIHHIIIHCHHCIIIIHGIHHEIIIIIIHDDDBA
@HISEQ:969:HM2KJBCX2:2:1101:8489:60498 2:N:0:ACTATGCA
CATTTGACGACGCCCAACTATCCCTATTAATCATTACGTCAATCCTAGAAACCAACAAAATAGGATCGAACGTCCTATTTCATTATTCCATGCTAATGTATTCAAGGCGTTAGCCTGCTTTAAACACTCTAATTTTTTCAAAGTAACAGTCCTGTTTCCCTGCAACACCAAATTAATGACATTACAGTTCTTCAGAAAGGAGGAATCAGCGAAGCCAGTGCATACCAGTGGCACGACCAACCTGCTGACCCCGAAATTCAACTACGAGCTTTTTAACTGCAACAACTTTAATATACGCTATTGGAGCTGGAATTACCGCGGCTGCTGGCACCAGACTTGCCCTCCAA
+
BBDDBIFHCED?HHHEE@HHHGHHHHHHIHIHHFHGHEFHIHHHHIIIHHHIHIFEHHHIFHHIIHHIHHHDEEEHIH@GHIHIHEHIIIIFHHIHIIIHHFHEH?CHFEHHHGHEIIIHHH?GHHHGHGHHHHEHIIIIHGHIIHHGHHHHIIIIIIIHHIHHIHHHHHHHGHHIIHFIHGGHIICHFHHIFHIHFHGHHHHD?IIIHHEHHHHHICCFEGCIHIHHIGIIHHHGHEEGHEFEGDHEHHCEHIIIHHH@GEHEG@@HIIGED1C<HIIIHHGEFHG@IHEHHIIHIHIHFEIIIIIIIHHHHIHHGHIIIIIHIIIHHHIHHG<HEIHHHHAAABA
@HISEQ:969:HM2KJBCX2:2:1101:16680:60741 2:N:0:ACTATGCA
CATTTGACGACGCCCAACTATCCCTATTAATCATTACGGTGATCCTAGAAACCAACGAAATAGAATCAGTCCGTCCTATTTCATTATTCCATGCTAATGTATTCAGACGTTAGCCTGCTTTAAACACTCTAATTTTTTCAAAGTAACAGTCCTGATTTCCAATCACACCAAATTAATGACATGAAAGTTCCTCAGAAGGTAGAGATTTATCTCACCAGTACAGACAATTAAGCCTGACCAATGGGTAAACCCCGAAGTTCAACTACGAGCTTTTTAACTGCAACAACTTTAATATACGCTATTGGAGCTGGAATTACCGCGGCTGCTGGCACCAGACTTGCCCTCCAA
+
DBDDDGHHIHIHGHHHHHHIHHGHIIEFHHEGHEFGHHIIIHHHIIIIIGHHHHIIII@0CHEH@CFHHG@FHIIIIIIHHHHHGHHHIHIIIHIEEHIHHHHHHIIIIHIHIHHIIGHGEIHIIIIIIIHHHFHHHHHEHHHIIIIHIIHHIHHIHHHHHHEHIHHHHHIEHHHHHIIIIHHIIIHHEHIGIIHIHHHIIIHIIHHGIHIHHIHGHIHHGIHGHHHIHHFHIHEHHHHHHHIHIHDHFHDHHIHHHIHHIIHIIHHFHHIIIIHHHIIGIGHIHIIIHHIIIIHIHIIHEIHIIHIIIIIHHIIIHHHHIIHFGIHIIIIIIIIIIHIIIHIDADDD
@HISEQ:969:HM2KJBCX2:2:1101:9444:60413 2:N:0:ACTATGCA
CATTTGACGACGCCCAACTATCCCTATTAATCATTACGTCGATCCTAGAAACCAACAAAATAGAATCAAACGTCCTATTTCATTATTCCATGCTAATGTATTCAAGCGCGAGCCTGCTTTAAACACTCTAATTTTTTCAAAGTAACAGTCCTGATTCCCCACGACACCAAATTAATGACATCGTGGTTCGTCAGAAGGTAGGAATCAATTTGACCAGTACGTACCGAGGCACGACCGACCAACAGATCCCGAAATTCAACTACGAGCTTTTTAACTGCAACAACTTTAATATACGCTATTGGCGGCTGCTGGCACCAGACTTGCCCTCCAA
+
DDDDDIIIIHIIIIIIIIIIIIIIIIIIIIIIIIIIIIIIIIIIIIIHIIIIIIIIIHIIIIIIIIIIHIIHHHIIIHIIIIIIIIIIIIIIHIIIIIIIIIIIIIIIIIIHHIIIIIIIIIHIIIIIIIHHIIIIIIIHHHIIIIHIIIIIIIIIIHHHHIIIIIIHIHIHIIIHIIIIIIIHIIHIIIHHIIIIIIIIIIIIIIIIIIIHIIIHIIIIIIIIIIHIIHIHIIIIIIIIHHHIIHHIIHIIIIIIIIHIIHIIIIIIIIIIIIIIIIIIIIIIIIIIIIIIIIHIIIHHIIIIIIIIIIIIIIIIIIIIIIIIIIDDDDD
@HISEQ:969:HM2KJBCX2:2:1101:4092:61824 2:N:0:ACTATGCA
CATTTGACGACGCCCAACTATCCCTATTAATCATTACGTCAATCCTAGAAACCAACAAAATAGGATCAACGTCCTATTTCATTATTCCATGCTAATGTATTCAAGCGCGAGCCTGCTTTAAACACTCTAATTTTTTCAAAGTAACAGTCCTGATTCCCCACCACACCAAATTAATGACATGATGGTTCGTCAGAAGGTAGAAATCAGTAACACCAGTACGTACCGAAGGCACGACCAGCGTACTAATCCCGAAATTCAACTACGAGCTTTTTAACTGCAACAACTTTAATATACGCTATTGGAGCTGGAATTACCGCGGCTGCTGGCACCAGACTTGCCCTCCAA
+
DBD@DEHIEEHHIIHIIIIEHHHHIEHHGHFEHHHIIEHH@@HIFIIEF@GEHEHH1CGEG@CC<<CGFCC@@HGHHIHIIHHEHHICHEFFHHHH@EIHHHGDHIIHFGIHGHIGHHHFGHIHIIIHIHHHHIIIIHGGIIIIHIFHHIHEHHHIHGIHIHIIHIHIHIIIHHHIHIIIIGIIIIIIIIIHHHIFIIHIHHGHHHIHHHHIHHH@CHHGHHGIHIFIIIIIIHDHIHIHHHHGHIIIIIHHHCHHHFEIHEIIIIHIIIIHIGIIIIIHIIIGIHHEIIHHHIHIIIIIIIIGIIIIIIIIIIIIIIIIIIIIIIIIIIIIIIIIIIIIDDDDD
@HISEQ:969:HM2KJBCX2:2:1101:16205:61795 2:N:0:ACTATGCA
CATTTGACGACGCCCAACTATCCCTATTAATCATTACGTCAATCCTAGAAACCAACAAAATAGGATCAACGTCCTATTTCATTATTCCATGCTAATGTATTCAAGCGCGAGCCTGCTTTAAACACTCTAATTTTTTCAAAGTAACAGTCCTGATTTCCCACCACACCAAATTAATGACATGATGGTTCGTCAGAAGGTAGAAATCAGTAACACCAGTACGTACCGAAGGCACGACCAGCGTAATAATCCCGAAATTCAACTACGAGCTTTTTAACTGCAACAACTTTAATATACGCTATTGGAGCTGGAATTACCGCGGCTGCTGGCACCAGACTTGCCCTCCAA
+
DDDDDIIIIIIIIIIIIIIIIIIIIIIIIIIIIIIIIIIIIIIIIIIIIIIIIIIIIHHIIIIIIIIHIIIIIIIIIIIIIIIIIIIHHIIIIIIIIIHIIGIIIIHIIIIIIIIIIIIIIIIIIIIIIIHIIIIIIIIIIIIIEIIIIIIIHIIIIIIIHIIIIIIIIIIIIIIIHIIIIIIIIIIIIIIIIIIIIIIIIIIIIIIIIIIIIIIIIIIIIIIIIIIIIIIIIIIIIIIIIHHHIIIIIIIIIIHHIIIIHIHIIIIHIIIIIIIIHIIIIIIHIHIIIIIIIIIIIIIIIIIIIIIIIIIIIIIIIIIIIHIIIIIIIIIIIIIIIHIIDDDDD
@HISEQ:969:HM2KJBCX2:2:1101:19473:61787 2:N:0:ACTATGCA
CATTTGACGACGCCCAACTATCCCTATTAATCATTACGTCAATCCTAGAAACCAACAAAATAGGATCAAACGTCCTATTTCATTATTCCATGCTAATGTATTCAAGCGTTAGCCTGCTTTAAACACTCTAATTTTTTCAAAGTAACAGTCCTGTTTCCCTGCAACACCAAATTAATGGCATTACAGTTCTTCAGAAAGGAGGAATCAGCGAAGCCAGTGCATACCAGTGGCACGACCAACCTGCTGACCCCGAAATTCAACTACGAGCTTTTTAACTGCAACAACTTTAATATACGCTATTGGAGCTGGAATTACCGCGGCTGCTGGCACCAGACTTGCCC
+
DDDABIIIIIHHIIIIIIIIICHEHHIIIIIIIIIEE@GHHIIIHEHIIIIIIIIIIIIIHIIHIHIIIIHEH10CGHIHIIGHIHHH1GHHIIHHGHIIHHHHHHHHIHHDHHHHIGHHHHHGCGGIHHIHFHHHGIIIHIIHHHHGHGHHHHFHEFHHGHCIHHHGHHGHHHHIIHIIIHHHHCHHHHHCFIIIHIIHHHHGHIHCHHIIGHH?HIIFEIIIHIIIIIIIIIIIIHHGFEHHHGIIHGHGHIHHIIIIIIIIIIIIIIIIIHHIIIIIHIIHHIIIIIIIHIIHIIIIIHHIIIGIIIIHIIIIIIIIIIHIIHHHIIIHHHHEDDADD
@HISEQ:969:HM2KJBCX2:2:1101:14695:62057 2:N:0:ACTATGCA
CATTTGACGACGCCCAACTATCCCTATTAATCATTACGGTGATCCTAGAAACCAACAAAATAGAACCATGCCGTCCTATTCTATTATTCCATGCTAATGTATTCGAGCAAAAATGCCTGCTTTAAACACTCTAATTTTTTCAAGGTAAAGGTCCTGGATCCGCAAGACACCCAATAAAGGACATCAAGTTTCTCCAGAAGGTGAGAAATCAACAGTAACAGTTCATACCCCTTAAGGCATGACCATCACGTCAATCCCGAAATTCAACTACGAGCTTTTTAACTGCAACAACTTTAATATACGCTATTGGAGCTGGAATTACCGCGGCTGCTGGCACCAGACTTGCCCTCCAA
+
DDCADIIIIIIIIIIIIIIIIIIIIIIIIIIHIIIIIIIIHIIIGIIHIIIEHHIIIIIHIIHIIIHIIHHIIIIIIIGHIIGIIIIIIHIIIIHIIIHIIIHIIIIIIIIIIIIIIIIIIIIHIIIIIIIIIGIIIIIIIIIIIIIIHIIIIIIIIHHIIIIIIIIIIHIIIIIIIIIIIHIIIIIIIIIIIIIIIIIIIIIHIIIIHHIIIIIIIHIIIIIIHIHIIIHIIIIIIIIIIIIIIIIIIIHGIIIIIIIIIIIIIHIIIIIIIIIIIIIIIIIIIIIIIIIIIIIIIIHIIIIIIIIIIIIIIIIIIIIIIIIIIIIIIIIIIIIIHIIIIIIIIIIIDDDDD
@HISEQ:969:HM2KJBCX2:2:1101:2181:62365 2:N:0:ACTATGCA
CATTTGACGACGCCCAACTATCCCTATTAATCATTACGTCGATCCTAGAAACCAACAAAATAGGGTCAAACGTCCTATTTCATTATTCCATGCTAATGTATTCAAGCGTGTGCCTGCTTTAAACACTCTAATTTTTTCAAAGTAACAGTCCTGATTCCCCATGACACCAAATTAATGACATCACAGTTCGTCAGAAGGTAGAAATCAATAATACCAGTGCATACCGGAGGCACGACCAATATATTGATCCCGAAATTCAACTACGAGCTTTTTAACTGCAACAACTTTAATATACGCTATTGGAGCTGGAATTACCGCGGCTGCTGGCACCAGACTTGCCCTCCAA
+
CDDDDIIIIIIIIIIIIIIIIIIIIIIIIIIIIIIIIIIIIGIIIIHIIIIIHIIIIIHHHIHIIIIIHHHIIGHIIIIIIIIIIHIGHIIIIIIHIIIIIHIIIIIIIIIIHIIIIIIIGIIHIIIIIIIIIHIIIIIHIIIIIHIIIIIIIHIIHIIIIIIIIIIIIIHHIIIIIIIIIIIIIIIIIIIIIIIIIIIIIIIIIIIIIIIIIIIIIIIIIIIIIIIIIIIIIIIIIIIIIIIIHIIIIIIIIIIIIIIIIIIIIIIIIIIIIIIIIIIIIIIIIIIIIIIIIIIIIIHGHIIIIIIIIIIIIIIIIIIIIIIIIIIIIIIIIIIIIIIIIDDDDD
@HISEQ:969:HM2KJBCX2:2:1101:12226:63183 2:N:0:ACTATGCA
CATTTGACGACGCCCAACTAACCCTATTAATCATTACGTCAATCCTAGAAACCAACAAAATACGATAGAACGTCCTATTTCATTATTCCATGCTAATGTATTCAAGCGTTAGCTTGCTTTAAACACTCTAATTTTTTCAAAGTAACAGTCCAAATTCCCCGCAACACCAAATTAATGGCATTACGGATCATCAGGAAGGAGGAATCAGTAAGACCAGTACATACCAGAGGCATGACCAATCTACTAACCCCGAAATTCAACTACGAGCTTTTTAACTGCAACAACTTTAATATACGCTATTGGAGCTGGAATTACCGCGGCTGCTGGCACCAGACTTGCCCTCCAA
+
00<DD<@F@H/////<D@1D1<<1<<<FH1<CCHHC111<DHI1<1<C1<11<<<C11<DF11<1<0<11<0<10<<FHH111<1<<FGH11<<<1HFEEG8<DE<E0HG@EIIIFF@?6<16H8HF61GB1D1DHHIH66HHF8?86..5B@HIHE+-?C/<<D<C>GF/HD/C<-F:<CE<C<.@C@HFA:CFHEC<C:1@CHGD<<@>=IHF<1EFC@G</<1C:<<CCC<<<A<1<=HF:DHC/C<@G1HCHCD<<1CF<111<@C?@D<1C<1<1CGFF1<1ECHEIHCE@@IIHF<<CF<<CC@F?ECC?<E1<<<<<G<<1<CCG@GC@C=HCHB@DBD
@HISEQ:969:HM2KJBCX2:2:1101:3023:63418 2:N:0:ACTATGCA
CATTTGACGACGCCCAACTATCCCTATTAATCATTACATCGATCCTAGAAACCAACAAAATAGAATCGGATGTCCTATTTCATTATTCCATGCTAATGTATTCAAGCGTGAGCCTGCTTTAAACACTCTAATTTTTTCAAGGTAACAGTCCTAATTCCCCGTGACACCAAATTAATGGCATTACGGTTCTTTAGAAGGTGAGAAATCAATAATATCAGTACATACCAACGGCATGACCGAAACATTGATCCCGAAATTCAACTACGAGCTTTTTAACTGCAACAACTTTAATATACGCTATTGGAGCTGGAATTACCGCGGCTGCTGGCACCAGACTTGCCCTCCAA
+
CCDDDIIIIIIIIIIIIIIIIIIIIIIIIIIIIIIIIIIIIIIIIIIIIIIIIIIIHIIIIIIIIHHIIIIIIHHIHIIIIIIIIIIHIIIIIHIIIIIIIIIIIIIIIIIIIHHIIIIIIHIIHIHHIIIHIIHIIIIIIHIIIHIIIIIIIIIIIIIIIIIIIIIIIIIIIIIIIIIIIIIIIIIIIIIHIIIIIIHIIIIIIIIIIIIIIIIIIIIIIIIIIIHIIIHIIIIIIIIIIIIIHCHGHIIIIIIHIIIIIIIIIIIIIIIIHIIIIIIIIIIIIIIIIIIIIIIIIIHHHHIIIIIIIIIIIIIIIIIHIIIIIIIIIIIIIIIIIIIIIIDDDDD
@HISEQ:969:HM2KJBCX2:2:1101:6985:63544 2:N:0:ACTATGCA
CATTTGACGACGCCCAACTATCCCTATTAATCATTACGGTGATCCTAGAAACCAACGAAATAGAATCAGTCCGTCCTATTTCATTATTCCATGCTAATGTATTCAGACGATAGTCTGCTTTAAACACTCTAATTTTTTCAAAGTAACAGTCCTGATTTCCCATCACACCAAATAAATGGCATGAAAGTTCCTCAGAAGGTAGAGATCCATCCTACCAGTGCAGACAATTAAGCCTGACCAATGGGTAGACCCCGAAGTTCAACTACGAGCTTTTTAACTGCAACAACTTTAATATACGCTATTGGAGCTGGAATTACCGCGGCTGCTGGCACCAGACTTGCCCTCCAA
+
DDDDDIIIIIIIIIIIIIIIIIIIIIIIIIIIIIIIIIIIIIIIIIIIIIIIHIIIIIIIIIIIIIIIIHHHIIHIIHHIIIIIIHHIIHHIHHIIHIIIIIIIIIIIIIIIIIIIIIIIIIIIIIIIIIIIIIHIIIIIIIIIIIIHIIIHIIIIIIIIIIIIIIIIIIIIIIIIIIIHIIIIIIIIIIIIIIIIIIIIIIIIIIIIIIIIIIIIIIIIIIIIIIIIIIIIIIIIIIIIIIIIIHGIIIIIIIIIIIIIIIIIIIIIIIIIIIIIIIIIIIIIIIIIHIIIIIIIIIHIIIIIIIIIIIIIIIIIIIIIIIIIIIIIIIIIIIIIIIIIIIIDDDDD
@HISEQ:969:HM2KJBCX2:2:1101:16024:63619 2:N:0:ACTATGCA
CATTTGACGACGCCCAACTATCCCTATTAATCATTACGGTGATCCTAGAAACCAACAAAATAGAACCACAACGTCCTATTCTATTATTCCATGCTAATCTATTCAAGCAATAGCCCGCTTTAAACACTCTAATTTTTTCAAGGTAATGGTCCTGGCTCCCCAACACACCCAATAAAGGGCACACCAGTTCACCAAGAGGAAAGACCCAGCCAAGAGCAGTACGCATCCAAAAGGACGGACCACCCAGCCAGGCCTCAAGTTCGACTACGAGCTTTTTAACTGCAACAACTTTAATATACGCTATTGGAGCTGGAATTACCGCGGCTGCTGGCACCAGACTTGCCCTCCA
+
@D@0DH11DH<E//<<<0<1CH1<CH1<DF1CFEC1C?0<CHECFHE@<GC<FH10CGC@GE1<<<DHHH1<F@GH0C1<CCC1F1DGHI?<C@?FH1FHH@<HHGCHHHHGHHHC?FFGHEHIHHHIIHEHFHHGFDHIH@BGHFGCBCFEHFBDEHHHIIHGHHHHGH:CGFHEHG=HHHHFHHD/DCHEDDDF/CFHHEHHIIHHEHIHHEIHHFCHIHEHHFCIHHEHCGCHGGCC@EIHIHHHHHGHIHEIHHHHHHHDGCHGHHIHHHIHHHGECIIIHHHFHHFHHHEHHHHGIIHIHHEHHHEFCHHIHCHHHEC?HFCIGIIHGEHEFCG@GCDHD0D<<
@HISEQ:969:HM2KJBCX2:2:1101:15557:64045 2:N:0:ACTATGCA
CATTTGACGACGCCCAACTATCCCTATTAATCATTACGGTGATCCTAGAAACCAACAAAATAGAACCATGCCGTCCTATTCTATTATTCCATGCTAATGTATTCGAGCAAAAATGCCTGCTTTAAACACTCTAATTTTTTCAAGGTAAAGGTCCTGGATCCGCAAGACACCCAATAAAGGACATCGAGTTTCTCCAGAAGGTGAGAAATCAACAGTAACAGTTCATACCCCTTAAGGCATGACCATCACGTCAATCCCGAAATTCAACTACGAGCTTTTTAACTGCAACAACTTTAATATACGCTATTGGAGCTGGAATTACCGCGGCTGCTGGCACCAGACTTGCCCTCCAA
+
DDDDDIIIIIIIIIIIIIIIIIIIIIIIIIIIIIIIIIGIHGIIIIIIIIIIIHIIHHHIIIHIFHIII1GHCHIIIHHIHIIIIIHHGIIHHIIIIHIIHEHHIHHIIIIIGIIIHHIIHHHIIHIIIIIIHIIIIIHFIIIIIIGIIIHIHIIIIHHIIHIIIIIIIIIIIIIIHIIIIHIIIHIIIIIIIIIIIIIIIIIIIIIIIIIIIIIIIIIIII=IIIIIIIIIIIIIIIHIIIIIIIIIIHGDIIHHHIIIIIIIIIIIIIIIIIIIIIIIIIIIIIIIIIIIIIIIIIIIHIIIIIIIIIIIIIIIIIIIIIIIIIIIIIIIIIIIIIIIIIIIIIIIDDDDD
@HISEQ:969:HM2KJBCX2:2:1101:8194:64232 2:N:0:ACTATGCA
CATTTGACGACGCCCAACTATCCCTATTAATCATTACGTCAATCCTAGAAACCAACAAAATAGGATCGAACGTCCTATTTCATTATTCCATGCTAATGTATTCAAGCGTTAGCTTGCTTTAAACACTCTAATTTTTTCAAAGTAACAGTCCAAATTCCCCGCAACACCAAATTAATGGCATTACGGCTCATCAGGAAGGAGGAATCAGTGAGACCAGTACATACCAGAGGCATGACCAACCTACTAACCCCGAAATTCAACTACGAGCTTTTTAACTGCAACAACTTTAATATACGCTATTGGAGCTGGAATTACCGCGGCTGCTGGCACCAGACTTGCCCTCCAA
+
DD@?D?CHE<C?FHDGHDH1CGCGHEEFGHHEGHEHHH<DEHHHII1CFH@E@GHCE@11FCHEHHCECHHDC@GHIG?HIIFIC?FC1<D1<F@DIHH@FGIGHF=EHHF?CHIHGEFHHFH8@CHIHEHHHHHEHHHBGIHGEHFBG?HFHHEEHD<EFEHHC<EHHGCEEHHHCCEEDIIHCHHEGHGEF0HHHF:DC<@C1IHHHHEEDGIIHIIHEDG?FHEGHHHHF?HHIHHHFFGC@?EDH<HHHFH@@HEEEECE@?HHHHCHCIHHHEHEGHEGGHHFHGEIIIHHIHIIHEHHGIHHHHHHHDIHIGIHIHEEGIHFGHIHIHGGHFHHGBADBD
@HISEQ:969:HM2KJBCX2:2:1101:10275:64563 2:N:0:ACTATGCA
CATTTGACGACGCCCAACTATCCCTATTAATCATTACGTCGATCCTAGAAACCAACAAAATAGGGTCAAACGTCCTATTTCATTATTCCATGCTAATGTATTCAAGCGTGTGCCTGCTTTAAACACTCTAATTTTTTCAAAGTAACAGTCCTGATTCCCCATGACACCAAATTAATGACATCACAGTTCGTCAGAAGGTAGAAATCAATAATACCAGTTCATACCAGAGGCACGACCAATATATTGATCCCGAAATTCAACTACGAGCTTTTTAACTGCAACAACTTTAATATACGCTATTGGAGCTGGAATTACCGCGGCTGCTGGCACCAGACTTGCCCTCCAA
+
D@@DD?1DE1<//<<<<C<C<CCGFCF<@1<C@GECHIF1</D1<<<<1<DCH@C<<1CFCHH?<1<DG1D0DH=HEH?<<FF<GC@1DC1C11F1IIHHHF<E@HDGHHED@HEEFIHFE?BA?HGHHHDDECF<.DGGFGHHIGC7<C1F@CCCHF0C<<<ECCGCG@HEIHGCHHHG@@HGF/<<E<HHHHHHEIIHHIHFHFCHHIGHH$CHF@C<IHG6?@HE;G@FC8@@/D?CCHHCGHEDHHIHHHEHHDIIHECHHHF<@IIHGGC@HHEEGCD1EF<1HEFECHHHCCHEHIHGD1@HGHIHDIHHC?HHCH?FG@HFHHHF1GEEHEHCHBD@<0
@HISEQ:969:HM2KJBCX2:2:1101:10402:64602 2:N:0:ACTATGCA
CATTTGACGACGCCCAACTATCCCTATTAATCATTACGTGATCCTAAAACCAACAAAATAGAACCATCGTCCTATTTTATTATTCCATGCTAATGTATTCAAGCAAAAATGCCCGCTTTAAACACTCTAATTTTTTCAAAGTAAAGGTCCTGATTCATAGAAACACCCAAGAGCATCCCGAATCACCAGAAGGTGAGAAATTGGCTACACACCGTTTCATGCCCCTAAAGGCACAATCGATATATCCCAATTCCGAAATTCAACTACGAGCTTTTTAACCGCAACAACACTAATATACGCTATTGGAGCTGGAATTACCGCGGCTGCTAATACCAGACTTGCCCTCCAA
+
BDDDBIIIIIIIHHHHIIIIIIIIIHIIHIIHHIIIIIIIIIIIIIIIIIIIIIIIEHHIHGIIIIHHHIIIIHHHHHIIHIGIIIIICHHIHGEHHHGIIIIIIIIIIIHGGIHEFIHIIIIIIHHIIIIIIHHHHHIIHIIHIHHHHIIIHIIIIIIIIIIIIIIIIIIIIIIHIIIIIHIIIHIIIIIIIIIIIIIHIIIIIIIIIHHIIIIHHIIIIIIIIIIIIIIIIIIHHIIIIIIIHIHGIIIIIIIIIIIIIIIIIIIIIIIIIIIIIIIIIIIIHIIIIIIIHIIIIIIIIIIIIIIIIIIIIIIIIIGIIIIIIIIIIIIIIIIIIIIIIIIIDDDDD
@HISEQ:969:HM2KJBCX2:2:1101:4295:64888 2:N:0:ACTATGCA
CATTTGACGACGCCCAACTATCCCATTAATCATTACGGTGATCCTAGAAACCAACAAAATAGAATCATGCCGTCCTATTTTATTATTCCATGCTAATGTATTCAAGCAAAATGCCTGCTTTAAACACTCTAATTTTTTCAAAGTAAAGGTCCTGGTTCCCCGCGACACCCAATTAAGGGCATCGTGGTTCTCCAGAAGGTGAGAAATTGACTACACCAGTTCATACCCCTTAAGGCACGACCGATGTGTCAATCCCGAAATTCAACTACGAGCTTTTTAACTGCAACAACTTTAATATACGCTATTGGAGCTGGAATTACCGCGGCTGCTGGCACCAGACTTGCCCTCCAA
+
D@DDDHEGHHIIGIIGIIIHHIIIIIIHIHIIIHIIIGHIIIIHHHHIIHHIIHIIHIGHIIIIIIIIIGHHCHHEHH@HHIIHHHHHHII1DEEHIIHHHHIHIHHIHIIHCGHGHHEIIIIIIIHHHIHGHHHGHIHHFFHFIHEGGHGHIHIIHH<HHECHIHHHGHHIHFHHHHHDHHIHEHCFHIGHHGEHIHGFEHHFFIIIHHHGIIGHIIIIIHHHE;HFIIHIIHIHIFHIEHIHIGHIHFHD??HHEHHHEHIIIHIHIIIHHFEEHHHIHHGIHHGHGHECFIHIHHIIIGIHIIIIIIHIHFIIIHHHIIIIIIIIIIIIIIIIIIIIIHIIIIDDDDD
@HISEQ:969:HM2KJBCX2:2:1101:16777:65152 2:N:0:ACTATGCA
CATTTGACGACGCCCAACTATCCCTATTAATCATTACGGTGGTCCTAGAAACCAACAAAATAGAACCACAACGTCCTATTCTATTATTCCATGCTAATCTATTCAAGCAATAGCCCGCTTTAAACACTCTAATTTTTTCAAGGTAATGGTCCTGGCTCCCCAACACACCCAATAAAGGACATACTGGTTCACCAGAAGGAAGACCCAACAACAGACAGTACTCGCCAAAGACGGACCGCCCGGCCAGGCCTAAAATTCAACTACGAGCTTTTTAACTGCAACAACTTTAATATACGCTATTGGAGCTGGAATTACCGCGGCTGCTGGCACCAGACTTGCCCTCCAA
+
DBD0DEHHHIIHHHCG1EGHFFHIFHHHHH1GEEHHHECH1GHHHIGHHCHGEHHIIHHFHECHHHIIGHHHIHHIIHHHHHIHIHC?CHH@CHHIIHE?HGEHHHHIIFHDDFHIHGHGBFGH1FEHHHIIFHEFG.GCHHIHEFHHHHGHHHIHDHEGIHIHHGHHIIHHEGHHEGIIIIHHIHF8?EHGHHGFIHHHIHGHHHFCEE0HFG<FCEECIIIHCIIIIHDHHC/EHHHIIHHHIIIHGHHGCIIHHHHHFIHHHCHGGIHHHFFEIHCHHHHCHHHFC<F@E<HIHIHIHIIGIHIIHGIHIIHHDHIHIIHIFHHHHIHEHEIHIIIHG@@@D0
@HISEQ:969:HM2KJBCX2:2:1101:13436:65075 2:N:0:ACTATGCA
CATTTGACGACGCCCAACTATCCCTATTAATCATTACGGTGATCCTAGAAACCAACAAAATAGAACCATGCCGTCCTATTCTATTATTCCATGCTAATGTATTCGAGCAAAAATGCCTGCTTTAAACACTCTAATTTTTTCAAGGTAAAGGTCCTGGATCCGCAAGACACCCAATAAAGGACATCAAGTTTCTCCAGAAGGTGAGAAATCAACAGTAACAGTTCATACCCCTTAAGGCATGACCATCACGTCAATCCCGAAATTCAACTACGAGCTTTTTAACTGCAACAACTTTAATATACGCTATTGGAGCTGGAATTACCGCGGCTGCTGGCACCAGACTTGCCCTCCAA
+
DDDDDIIIIIIIIIIIIIIHIIIIIIIIIHIIIIIIIIIIIIIIIIIIIIIIHGFHIIGHHIIIIIIIIHIIIIIIIHIIIIIIIIIIIIIIIIIIIIIIIHHIIIIIIHIIIHIHIIIIIIIIIIIIIIIIIIIIIIHHIIIIIIIIIIIIIIIHHHHHIIIIIHIIIHIIIIHIIIHIIIIIIIIIIIHIIIIIIIIIIHHEIIIIIIIIIIIIIIIIIIIIIIIIIIHIIIIIIIIIIIIIIIIIIIIHIIIIIIIIIIIIIIIIIIIIIIIIIIIIIIIIIIIIIIIIIIIIIIIIHIIIIIIIIIIIIIIIIIIIIIIIIIIIIIIIIIIIIIIIIIIIIIIIDDDDD
@HISEQ:969:HM2KJBCX2:2:1101:6227:66099 2:N:0:ACTATGCA
CATTTGACGACGCCCAACTATCCCTATTAATCATTACGTCGATCCTAGAAACCAACAAAATAGAATCAAACGTCCTATTTCATTATTCCATGCTAATGTATTCAAGCGTACGCCTGCTTTAAACACTCTAATTTTTTCAAAGTAACAGTCCTGATTCCCCACGACACCAAATTAATGACATCGCGGTTCTTCAGAAGGTAGGAACCAATAATGCCAGTACGTACCGAAGCACGACCAACAATTCGATCCCGAAATTCAACTACGAGCTTTTTAACTGCAACAACTTTAATATACGCTATTGGAGCTGGAATTACCGCGGCTGCTGGCACCAGACTTGCCCTCCAA
+
DDDCDIIIIIIIHIIIIIIIIIIHIIIIIIIHIIIIIIIIIIIIIIIHIIIIIHIIIGHGHIIIGIIHHHIIHHHIIIIIIIIIIIIIIIIIIIIIIIIIIIHIIHIIIHIHIIIIIIIIIIHHHIIIIIIIIHHHIIIIIIIIIIIIIIIIIIHHIGHIIIIIIIHGIIIIIHIIIHHIIIIIIIIHHIHIIIIIIIIHIIIHHEHIIIIIIHHIIIIIIIIIIIHIHGIIIHHIIIIHHHGDIIIIIIIIIIIIIIIIIIIIIIIIIIIIIIIIIIIIIIIIIHHIIIIIIIIIIIIIIIIIIIIIIIIHIIIIIIIIIIIIIIIIGIIIIIIIIIIGDDDDD
@HISEQ:969:HM2KJBCX2:2:1101:15844:65885 2:N:0:ACTATGCA
CATTTGACGACGCCCAACTATCCCTATTAATCATTACGGTGATCCTAGAAACCAACAAAATAGAATCATGCCGTCCTATTTTATTATTCCATGCTAATGTATTCAAGCAAAATGCCTGCTTTAAACACTCTAATTTTTTCAAAGTAAAGGTCCTGGTTCCCCGTGACACCCAATTAAGGGCATCGCGGTTCTCCAGAAGGTGAGAAATTGACTACACCAGTTCATACCCCTTAAGGCACGACCGATGTGTCAATCCCGAAATTCAACTACGAGCTTTTTAACTGCAACAACTTTAATATACGCTATTGGAGCTGGAATTACCGCGGCTGCTGGCACCAGACTTGCCCTCC
+
ABDDDHGHIIIHIIIIIHIIIGGIIIIHIIIIIIIIIIGHIIIIIIIIIIIHIIIIIIHIHIIGHIIIIHHIIHHIIIIIIIIIIIIIIIIIIHHIIIIIIHHIIIIIHIIIIHIIIIGHHIIIIIIHHIIIIIIIIIIIHIIIIIIIIHHIIIIIIIIIIIIIIIIIIHIIIIIIIIIIIIIIIHIIIIIIIIIIIIIIIIIIIIIIIIIIIIHIIIIIIIIIIIIIIIHIIIIIIIIIIIIIIIHHGIIIIIIIIIIIIIIIIIIIIIIIIIIIIIIIIIIIIIIIIIIIIHIIIIIHIIIIIIIIIIIIIIIIIIIIIIIIIHIIIIIIIIIIIIIIIIIIIDDDDD
@HISEQ:969:HM2KJBCX2:2:1101:19077:65872 2:N:0:ACTATGCA
CATTTGACGACGCCCAACTATCCCTATTAATCATTACGTCGATCCTAGAAACCAACAAAATAGAATCAAACGTCCTATTTCATTATTCCATGCTAATGTATTCAAGCGTAAGCCTGCTTTAAACACTCTAATTTTTTCAAAGTAACAGTCCTGATTCCCCACGACACCAAATTAATGACATCGCGGTTCTTCAGAAGGTAGGAACCGATAATGCCAGTGCGTACCGAAGCACGACCAACAATTCGATCCCGAAATTCAACTACGAGCTTTTTAACTGCAACAACTTTAATATACGCTATTGGAGCTGGAATTACCGCGGCTGCTGGCACCAGACTTGCCCTCCAA
+
CDADDIIIIIIHDHICGHHIIIGIHIHHIHHFHFHFHIIG<?HHFHHGFHHIHEHIIGCHHIIIHHGHHHIHFHIIHIIHIIIHHIIHHIIHHHHIIHIIIIHHGHHHIHIIIHIIIIIIIIIHEIIHHIHHHHHHGHFHIIIIHGIHHFIIIHHHHHHCGHIIIIIIHHHHHHHIIHIIHHIIIIIHIHHIIIIIIIHIIHHHIIIHIHFHIIIIIHIIIIIIIIIHHIIIH=HIHIIIIHGDHDDIIIIIIIIHIIIHIHHHGHIIIIHHIIIIIIIIIIIHIHFIHHHHIHIIIIGIIIIIIIIIIIIIIIIIIIIIIHIIIIIIIIHIIIHIIIIHDCDDD
@HISEQ:969:HM2KJBCX2:2:1101:4134:65517 2:N:0:ACTATGCA
CATTTGACGACGCCCAACTATCCCTATTAATCATTACGGTGGTCCTAGAAACCAACAAAATAGAATCATCCGTCCTATTTTATTATTCCATGCTAATGTATTCAAGCAAAATGCCTGCTTTAAACACTCTAATTTTTTCAAAGTAAAGGTCCTGGTTCCCCGCGGCACCCAATTAAGGACATCGCGGTTCTCCAGAAGGTGAGAAATTGACTACACCAGTTCATACCCCTTAAGGCACGACCGATGTGTCAATCCCGAAATTCAACTACGAGCTTTTTAACTGCAACAACTTTAATATACGCTATTGGAGCTGGAATTACCGCGGCTGCTGGCACCAGACTTGCCCTCCAA
+
DDDDDIIIIIIIIIIIIIIIIIIIIIIIIIIIIIIIIIIIIIIIIIIIIIIIIIIIIGIIIIIIIIIIIIIIIIIIHIIIIIIIIIIIIIIIIIIIIIIHIIIIIIIIIIIIIIIIIIHIHIIIIIIHIIIIIIIIIIIIIIIIIIIIIIIIIIIIIIIIIIIIIIIIIIIIIIIIIIIIIIIIIIIIIIIIIIIIIIIIIIIIIIIIIIIIIIIIIIIIIIIHIIIIIIIIIIIIIIIIIIIIIIIIIHIHIIIIIIIIIIIIIIIIIIIIIIIIIIIIIIIIIIIIIIIIIIIIIIIIIIIIIIIIIIIIIIIIIIIIIIIIIIIIIIIIIIIIIIIIIIIIIIDDDDD
@HISEQ:969:HM2KJBCX2:2:1101:2258:65675 2:N:0:ACTATGCA
CATTTGACGACGCCCAACTATCCCTATTAATCATTACGTCGATCCTAGAAACCAACAAAATAGAATCAAACGTCCTATTTCATTATTCCATGCTAATGTATTCAAGCGTAAGCCTGCTTTAAACACTCTAATTTTTTCAAAGTAACAGTCCTGATTCCCCACGACACCAAATTAATGACATCGCGGTTCTTCAGAAGGTAGGAACCAATAATGCCAGTGCGTACCGAAGCACGACCAACAATTTGATCCCGAAATTCAACTACGAGCTTTTTAACTGCAACAACTTTAATATACGCTATTGGAGCTGGAATTACCGCGGCTGCTGGCACCAGACTTGCCCTCCAA
+
DDDDDIIIIIIIIIIIIIIIIIIIIIIIIIIIIIIIIIIIIIHIIIIIIIIIIIIIIIIIIIIIIIIIIGIIIHIIIIIIGIIIIIIHIIIIHIIIIIIIIIIIIIIIIIIIHIIIIIHIIIHIIIIIIIIIIIIIIIIIIIIIIIIIIIIIHIIIIIIIIIIIIIIIIIIIIIIIIIIIIIIIIIIIIIIIIIHIIIIIIIIIIIIIIIIIIIIIIIIIIIIIIIIIIIIIIIIIIIIIIIHHIIIIIIHIIIIIIIIIIIIIIIIIIIIIIIIIIIIIIIIIIIIIIIIIIIIIIIIIIIIIIIIIIIIIIIIIIIIIIIIIIIIIIIIIIIIIIIIIDDDDD
@HISEQ:969:HM2KJBCX2:2:1101:12608:66890 2:N:0:ACTATGCA
CATTTGACGACGCCCAACTATCCCTATTAATCATTACGTCAATCCTAGAAACCAACAAAATAGGATCAACGTCCTATTTCATTATTCCATGCTAATGTATTCAAGCGCGAGCCTGCTTTAAACACTCTAATTTTTTCAAAGTAACAGTCCTGATTCCCCGCCACACCAAATTAATGACATGATGGTTCGTCAGAAGGTAGGAACCAGTAACACCAGTACGTACCTAAGGCACGACCAACGTACTGATCCCGAAATTCAACTACGAGCTTTTTAACTGCAACAACTTTAATATACGCTATTGGAGCTGGAATTACCGCGGCTGCTGGCACCAGACTTGCCCTCCAA
+
DADDDHHHIIIHIIHHIIIIHHHIHHIIIHEHIHHIIEHGHIIHHIIHIIIIHHIIIIIIHIGHHIIIIIGHHIIIIEHHHIIIIIIIIIHEHHHIHIEHHCGHFHHHIHDHHIIIHIHHHHIIHHIHHEHHHHIIIFGGHIIIIHFGIIHHHHHIIHIIIIIGHFCHHHHGIHIIIIIIIIIIIIIIIIIIGIIIIIIIIIIHHHIHIIIIIIIIGIIIIIIIIIHIHIIIIIIIIIIIIHFHIIIIIIIIIIIIIIIIIIIIHGHIIIIIIIHIIIIIHHFIIGIIIIIHHHIIIIHHIIIIIIHHEIHCIIHGHIHIIIIIIIIIHHHEEHHIIIIIDDDBD
@HISEQ:969:HM2KJBCX2:2:1101:20488:67159 2:N:0:ACTATGCA
CATTTGACGACGCCCAACTATCCCTATTAATCATTACGGTGATCCTAGAAACCAACGAAATAGAATCAAACGTCCTATTTCATTATTCCATGCTAATGTATTCAAGCGCGAGCTTGCTTTAAACACTCTAATTTTTTCAAAGTAACAGTCCTGATTTCCCATGACACCAAATTAATGACATCGTGGTTCGTCAGAAGGGAGAAACCAATAATGCTAGTACGTACAAAGTACGACCGACATATTAGTCCCGAAATTCAACTACGAGCTTTTTAACTGCAACAACTTTAATATACGCTATTGGAGCTGGAATTACCGCGGCTGCTGGCACCAGACTTGCCCTC
+
DDCA@HHHEHD?F/CGHIIGIHHCHCGGHHHHHIC?@GHEGEHHGFHHEH@GHHIHCHHIHEHHIHCFHH<EHI0DHHIHHHHH?GHE?GG>GHHCHEHHH1DHIDFH@EFF/8@?<DHHHHF?GHGGHFHEHHHI<E@GHHHGEFH@HCGHHHHHH0@CDDGHCC/?GFDHHIIIFHCF?EED<CCCDDC<<0EHC9EHEHHCCHECFGHFAACGEHH@EFHHH@HCHHCD@@FCF<<FGIHFF/?C@DGF@<11ECG=HECFGHHHEEHHGEHG?EF@GEGC<@EEHEIIHHF@HHGC<@C@FCCFC@IIHDCEC?GGHIHHHHGIHHHCE?HIAD@BD
@HISEQ:969:HM2KJBCX2:2:1101:17816:66062 2:N:0:ACTATGCA
CATTTGACGACGCCCAACTATCCCTATTAATCATTACGTCGATCCTAGAAACCAACAAAATAGGGTCAAACGTCCTATTTCATTATTCCATGCTAATGTATTCAAGCGTGTGCCTGCTTTAAACACTCTAATTTTTTCAAAGTAACAGTCCTGATTCCCTATGACACCAAATTAATGACATCACAGTTCGTCAGAAGGTAGAAATCAATGATACCAGTTCATACCGGAGGCACGACCAATATATTGATCCCGAAATTCAACTACGAGCTTTTTAACTGCAACAACTTTAATATACGCTATTGGAGCTGGAATTACCGCGGCTGCTGGCACCAGACTTGCCCTCCAA
+
DDDDDIIIIIIIIIIIIIIIIIIIIIIIIIIIIIIIIIIIIIIIIIIIIIIIIIIIHIIIIIIIIIIIIHIIIIIIIIIIIIIIIIIHHIIIIIIIIIIHIIHIIIIIIIIIIIIIIIIIIIIIIIIIIIIHIIIIIIIIIIHIIIIIIIIIIIIIHIIHIIIIIIIIIIIIIIHIIIIIIIIIIIIIIIIIIIIIIIIIIIIIIIIIIIIIIIIIIHIIIIIIIIIIIIIIIIIIIIIIIIIIHIIIIIIIIIIIIIIIIIIIIIIIIIIIIIIIIIIIIIIIIIIIIIIIIIIIIHHGHIIIIIIIIIIIIIIIIIIIIIIIIIIIIIIIIIIIIIIIIDDDDD
@HISEQ:969:HM2KJBCX2:2:1101:13270:67321 2:N:0:ACTATGCA
CATTTGACGACGCCCAACTATCCCTATTAATCATTACGTCAATCCTAGAAACCAACAAAATAGGTTTGAACGTCCTATTTCATTATTCCATGCTAATGTATTCAAGCGTTAGCCTGCTTTAAACACTCTAATTTTTTCAAAGTAACAGTCCTGTTTCCCTGCAACACCAAATTAATGGCATTACAGTTCTTCAGAAAGGAGGAATCAGCGAAACCAGTTCATACCAGTGGCACGACCAACCTGCTGACCCCGAAATTCAACTACGAGCTTTTTAACTGCAACAACTTTAATATACGCTATTGGAGCTGGAATTACCGCGGCTGCTGGCACCAGACTTGCCCTCCAA
+
DDDDDIIIIIIIHIIHHIIIIIIIIIHIIHIIIIIIIIIIIIIIIIIIEHIIIIIIIIGIHHHHHHIIHHHHIIIIIIHIIHIIHIIHIHHIHIIIIHHIIIIIIIIIIIIIIIIIHIIIIIHIIIIIIHIIIIIIIIIIIHIIIHHHIIIIHHIIHIIIIIIIIIIIIIIHIIIIIIIIIIHIIIIHHHIIIIIIIIIIHIIIHIIIIIIHHHIHHHIIIIIIIIIIIIIIIIIIIIHIIGIIHIIIIHIIIIIHIIIIIHIHIIIIIIIIIIHHHIIIIIIHHGDGHIGIIIIGIIIIIIIIIIIIIIIIIIIIHIIIIGHIIIIIIHHIGIIIIIIIIDDDDD
@HISEQ:969:HM2KJBCX2:2:1101:3199:68467 2:N:0:ACTATGCA
CATTTGACGACGCCCAACTATCCCTATTAATCATTACGGTGATCCTAGAAACCAACAAAATAGAACCATGCCGTCCTATTCTATTATTCCATGCTAATGTATTCGAGCAAAATGCCTGCTTTAAACACTCTAATTTTTTCAAGGTAAAGGTCCTGGTTCCACATGACACCCAATTAAGGACATCATGCTTCTCCAGAAGGTGAGAAATCAACTGCGACAGTTCATACCCCTTAAGGCACGACCATCACGTCAATCCCGAAATTCAACTACGAGCTTTTTAACTGCAACAACTTTAATATACGCTATTGGAGCTGGAATTACCGCGGCTGCTGGCACCAGACTTGCCCTCCAA
+
DB0BDF?CCGH<EHHIIIIIIIHIIHIIIIGHIIIIIIGEH1D@GHGHHHHIHIHHIHICFHIIHHH1GHHHHHCEEEGHHG?HIECF1C?FG1F1<C1FG11C<@8<FHEHHHHHI8/E@A<1<F81<1EH@DGC@@@DCF@GEEEEEE<AEGABCACEB?<;0<HHF@CDHHFEGDFDFGF</GF?<DC<CCFCDC?C<CHHE0HIHHHGC0E@GDC<C116GA<8FEE3HG71DCHGCHFFCACHD?GHEDIIHIIIIHEIIIIHDIIIHIIIIIIIIIIIIIHIIIIHIIIIIIHIIIIIIIHIIGIIIIIIIIIIIIGIIIIIIIIIIIIIIIIIIIIIIIHDDDDD
@HISEQ:969:HM2KJBCX2:2:1101:1785:68283 2:N:0:ACTATGCA
CATTTGACGACGCCCAACTATCCCTATTAATCATTACGTCGATCCTAGAAACCAACAAAATAGAATCAAACGTCCTATTTCATTATTCCATGCTAATGTATTCAAGCGTAAGCCTGCTTTAAACACTCTAATTTTTTCAAAGTAACAGTCCTGATTCCCCACGACACCAAATTAATGACATCGCGGTTCTTCAGAAGGTAGGAACCGATAATGCCAGTGCGTACCGAGGCACGACCAACAATTCGATCCCGAAATTCAACTACGAGCTTTTTAACTGCAACAACTTTAATATACGCTATTGGAGCTGGAATTACCGCGGCTGCTGGCACCAGACTTGCCCTCCAA
+
DDDDDIIIIIIIIIIHIIIIIIIIIIIIIIIIHIIIIIIIIIIIIIIIIIIIIIIIIIIIIIIHIIIIIIHIIIIIHIIIIHIIIIIIIIIIIIIIIIHIIGIIIIIIIIIIIIIIIIIHIHIIIIIIIIIIIIIIGIIIIHHIIIIIIIIIIIHHIIIIIIIIIIIIIHHIIIIIIIIIIIIIIIIIIIHIIIIIIIIIIIIIIIIIIIIIIIIIIIIIIIIIIIIIIIIIIIIIIHGIHEEDIIHIIIIIIIIHIIIIIHIIIIIIIIIIIHIIHIIIIIIIIIIIIIIIIIIIIIIIIIIIIIIIIIIIIIIIIIIIIIIIIIIIIIIIIIIIIIIIDDDDD
@HISEQ:969:HM2KJBCX2:2:1101:5660:68758 2:N:0:ACTATGCA
CATTTGACGACGCCCAACTATCCCTATTAATCATTACGGCGACTCTAGAAACCAACAAAATAGAACCGCACGTCCTATTTTATTATTCCATGCTAATGTATTCAGGCATAGGCCTGCTTTGAACACTCTAATTTTCTCAAGGTAAAAGTCCTGGTTCCCCGACGCACACAATAAAGCGCACGCCGGCTCACCAAGAGGTAAGACTCAGTCAGACAGTACACACCGTTAGGCGGACCGCCCGACCAAGCCTGAAGTTCAACTACGAGCTTTTTAACTGCAACAACTTTAATATACGCTATTGGAGCTGGAATTACCGCGGCTGCTGGCACCAGACTTGCCCTCCA
+
00<@DHGHHCHD/CH=G0G?CGH1CCEFGHHEHHH?1<DEHIIIIHHHH1CEG?<<CCFCEH@HFF1<<<CE<CGDHI@GGE<1<1D?1DE1FHIGIHHHHEHHHGHIHHIIIHHHHHHEHGCIHHHHHI5HCIIIHHEHIIHHEHHHHGIHGECHIHDIHHIIFIIHGHHEEHIIIHIIIIIIIIIHHHGHHIHHEEIHIH;H=HIIHIHFHIIIHHIHEIIIIIGHHHHHHIHGIIHHHGEHHGGGIIHEHGHHIIHGHIHHHHHIIHEIIIHHHHHHFHIIHFEHGHHEEHGIHGFGIHEHFIIIIIIIIIGIIIIHIIHIIHIHEIIIIIIIIHIDDD@D
@HISEQ:969:HM2KJBCX2:2:1101:12907:69429 2:N:0:ACTATGCA
CATTTGACGACGCCCAACTATCCCTATTAATCATTACGTCAATCCTAGAAACCAACAAAATAGGATCAAACGTCCTATTTCATTATTCCATGCTAATGTATTCAAGCGTTAGCCTGCTTTAAACACTCTAATTTTTTCAAAGTAACAGTCCTGTTTCCCTGCAACACCAAATTAATGACATTACAGTTCTTCAAGAAGGAGGAACCAGTAAAGCCAGTACATACCAGAGGCACGACCAACCTACTAATCCCGAAATTCAACTACGAGCTTTTTAACTGCAACAACTTTAATATACGCTATTGGAGCTGGAATTACCGCGGCTGCTGGCACCAGACTTGCCCTCCAA
+
DDDDDHHHIIHIIIIIIIIIIIIIIIIIIHIIHIIHIIIIIIIHHHIIHHIIHIHHHFHHHHIIHHIHIEHHHIGIIIIIIGHHHIIHIGHIHIHIIHIIIIIHIIHIHHHHIIIIIHIIIIIIIEIEHHHIIHIIIIIHIHIIIIIIIIHIIIIHIIIHIIIIIIHHIIIHHIIIIIIIIIIIIIIIIIHHIIIIIIIHIIIHHHHIIIIIIIIIIIIIIIIIIIIHIHIIIIIIIIIHHIHIFIHHIIIIIIIIHIIIIIHIIIIIIIIIIIIIIIIIIIIIIIIIIIIIIIIIIIIIIIIIIIIIIIIIIIIIIIIIIIIIIIIIIIIIIIIHIIIIIDDDDD
@HISEQ:969:HM2KJBCX2:2:1101:15283:69261 2:N:0:ACTATGCA
CATTTGACGACGCCCAACTATCCCTATTAATCATTACGTCGATCCTAGAAACCAACAAAATAGAATCAAACGTCCTATTTCATTATTCCATGCTAATGTATTCAAGCGCGAGCCTGCTTTAAACACTCTAATTTTTTCAAAGTAACAGTCCTGATTCCCCACGACACCAAATTAATGACATCGTGGGTAGGAATCAATTTGACCAGTACGTACCGAGGCACGACCGACCAACAGATCCCGAAATTCAACTACGAGCTTTTTAACTGCAACAACTTTAATATACGCTATTGGAGCTGGAATTACCGCGGCTGCTGGCACCAGACTTGCCCTCCAA
+
DCDADIIIIIIIIIIIIIIIIIIIIIIIIIIIIIIIIIIIIIIIIIIHIIIIIIIIHIHIIIHIIIIIIIIIIIGIIIIHIIIIIIHHIIIIIIIIIHIIIIIIIIIIIIIIIIIIIIIIHHIIIIIIHIIIIHHHIIIIIHIHIIIIIIIIIIIIIIIIIIIIHHHIHIIIIHIIIIIIIIHHIIIIIIIIHHHIIIIIIHIIIIIHIIIIIIIIIIIIIIIIIIIIIIHHHIHIIIIIIIIIIIIIIIIIIIIIIIIIHIIIIIIIIIIIIIIIIIIIIIIIIIIIIIIIIIIIIIIIIIIIIIIIIIIIIIIIIIIIIIIIIIIIIDDDDD
@HISEQ:969:HM2KJBCX2:2:1101:16865:69305 2:N:0:ACTATGCA
CATTTGACGACGCCCAACTATCCCTATTAATCATTACGGTGATCCTAGAAACCAACAAAATAGAACCATGCCGTCCTATTCTATTATTCCATGCTAATGTATTCGAGCAAAATGCCTGCTTTAAACACTCTAATTTTTTCAAGGTAAAGGTCCTGGTTCCACATGACACCCAATTAAGGACATCATGCTTCTCCAGAAGGTGAGAAATCAACTGCGACAGTTCATACCCCTTAAGGCACGACCATCACGTCAATCCCGAAATTCAACTACGAGCTTTTTAACTGCAACAACTTTAATATACGCTATTGGAGCTGGAATTACCGCGGCTGCTGGCACCAGACTTGCCCTCCAA
+
DDDDCIIIIIIIIIIHIIIIIIIIIIIIIIIIIIIIIIIHIIHIIIHIIIIIIHIHIEHHHIHIIIIIIIHIIIIIIIIHHIIIIGIIIIIIIIHHHHHCHGIHHHHIIHIIIHIIIIIGCHHHIIIIIIIIHIIIIIIIIHIIIIIIIIIIIHIIIIIIIIIIHIIHHIIIHIIIHIIIIIIIHIIIIIIIIIIIIHIIIIIIIIIIHHHIIIIIIIGIIIIIIHIIIIIIHIIIIIIIHIIIHHIIIIIIIIIIIIIIIIIIIIIIHHIHIHHIIIIIIIIIIIIIIHIIIIIIIIHEHIIIIIIIIIIIIIIIIIIIIIIIIIIIIIIIIIIIIIIIIIIIIIIDDBBD
@HISEQ:969:HM2KJBCX2:2:1101:4910:70090 2:N:0:ACTATGCA
CATTTGACGACGCCCAACTATCCCTATTAATCATTACGTGATCCTAAAACCAACAAAATAGAACCATCGTCCTATTTTATTATTCCATGCTAATGTATTCAAGCAAAAATGCCCGCTTTAAACACTCTAATTTTTTCAAAGTAAAGGTCCTGATTCATCGAAACACCCAAGAGCATCCCGAATCACCAGAAGGTGAGAAATTGGCTACACACCGTTTCATGCCCCTAAAGGCACAATCGATATATCCCAATCCCGAAATTCAACTACGAGCTTTTTAACCGCAACAACACTAATATACGCTATTGGAGCTGGAATTACCGCGGCTGCTAATACCAGACTTGCCCTCCAA
+
D?DDDHHHEEDHH<CHHIHIIIEHHFHEHHHEHH@GHGHGEGEHHGHHHIHHIHHEFHHIHHEGHHHI@EHHEHIHIHIHHHHIHC?DGC@DGHGHEHIHHGH1CGHFEEGEHHFCCHHGH?@HEHIEHCE@FEFHIHFGC<FFHI?HHGHCFFHHHEH?E0CHHCGIHHHEGIHGHFD<FCE/DGFGCGHHHG<<D?CCHF9@CF<B0<AGHHH?HEHIHDGHCF@HHD/<C<1HEEA<EHHCHC1<D///HCCC<1<1CCGE0HEFG1G@CCHIIHIIHGIHHHHEHHH?HG0EEHHGIHG<EHIGHHEHFE?IHHHHHE?HGCIIHEHCHHE@GHHH=C01D?@@<
@HISEQ:969:HM2KJBCX2:2:1101:17833:70118 2:N:0:ACTATGCA
CATTTGACGACGCCCAACTATCCCTATTAATCATTACGGTGATCCTAGAAACCAACAAAATAGAACCATGCCGTCCTATTCTATTATTCCATGCTAATGTATTCGAGCAAAAATGCCTGCTTTAAACACTCTAATTTTTTCAAGGTAAAGGTCCTGGATCCGCAAGACACCCAATAAAGGACATCAAGTTTCTCCAGAAGGTGAGAAATCAACAGTAACAGTTCATACCCCTTAAGGCATGACCATCACGTCAATCCCGAAATTCAACTACGAGCTTTTTAACTGCAACAACTTTAATATACGCTATTGGAGCTGGAATTACCGCGGCTGCTGGCACCAGACTTGCCCTCCAA
+
DDDDDIIIIIIIIIIIIIIIIIIIIIIIIIIIIIIIIIIIIIIGHIIIIIIIIIIIIIIIIIIIIIIIIIIIIIIIIIIIIIIIIHIIIIIIIIIHHHIHIFHHHIHIIIIIIIIIIIIIIIIIIIIIIIIIIIIIIIIIIIIIIIIIIIIIIHIHIIHHHIIIIIIIIIIIIIIIIIIIIIIIIIIIIHGIHIIIIIIIIIIIIIIIIIHG@IIIIIIIIIIIIIIIIIIIIIIIIIIIIIIIIIIIIIHGIIHIIIIIIIIIIIIIHIIIIIIIIIIIIIIIIIIIHIIIIIIIIIIIIIIIIIIIIIIIIIIIIIIIIIIIIIIIIIIIIIIIIIIIIIIIIIIIDDDDD
@HISEQ:969:HM2KJBCX2:2:1101:8018:70416 2:N:0:ACTATGCA
CATTTGACGACGCCCAACTATCCCTATTAATCATTACGGTGATCCTAGAAACCAACAAAATAGAACCATGCCGTCCTATTCTATTATTCCATGCTAATGTATTCGAGCAAAATGCCTGCTTTAAACACTCTAATTTTTTCAAGGTAAAGGTCCTGGTTCCACATGACACCCAATTAAGGACATCATGCTTCTCCAGAAGGTGAGAAATCAACTGCGACAGTTCATACCCCTTAAGGCACGACCATCACGTCAATCCCGAAATTCAACTACGAGCTTTTTAACTGCAACAACTTTAATATACGCTATTGGAGCTGGAATTACCGCGGCTGCTGGCACCAGACTTGCCCTCCAA
+
@@DDDHHIIHIIIIIIIIIIIIIIIIIIIIIIIIHHHIIIHHIIIIIIIIHHIIIIIIIGHHHIEHHHIIGHHHIHHEHGHIIIFHHIHHHHHIHIHIEHHFHIHHHIIHIIIGGIHIHHHIHEHGHIIIIIHIIIIHHIHGIIIHHHIIIIIIIIHHIIHIIIHHIGHIIHIHIIHHIIIIIHHIIIHIIIIHIIHHHIIIIIIFHHHFFIIIIHIIIHIHIIIIIIIIIIIIIIIIIIIHIIIHGIIHCIIIIIIIIIIIIIIIIHIHHEHHHIHIIIHIHHHHIHH@HIIIIIIHIHDIIIIIHIIIIIIIIIIIIIIIIHHHHHIIIIIHEIIIIIIIIIIIIBDDDA
@HISEQ:969:HM2KJBCX2:2:1101:3518:71705 2:N:0:ACTATGCA
CATTTGACGACGCCCAACTATCCCTATTAATCATTACGTCAATCCTAGAAACCAACAAAATAGGATCGAACGTCCTATTTCATTATTCCATGCTAATGTATTCAAGCGTTAGCCTGCTTTAAACACTCTAATTTTTTCAAAGTAACAGTCCTGTTTCCCTGCAACACCAAATTAATGGCATTACAGTTCTTCAGAAAGGAGGAATCAGCGAAGCCAGTGCATACCAGTGGCACGACCAACCTGCTGACCCCGAAATTCAACTACGAGCTTTTTAACTGCAACAACTTTAATATACGCTATTGGAGCTGGAATTACCGCGGCTGCTGGCACCAGACTTGCCCTCCAA
+
DBBA@GHHGHI?DDHIHIIHEHHIIHHIIIIEEHHFHHHDGHHHHEHHHIIHHHHHEGFEH@@FEHIEHHFHHHDEHG?HFHHFHGHIHIH@F?EEIIHHIHIHHIHGIIIIIIIHIHHHHHIHHHHHIIIIHIIHGIIIIIIIHHHIHHIHIIIHHHEGIIIIIIIIIIHHHIIIIIIIIIIIIIIHIIIIIIIIIIIIIHIIHIHIHIIIIIHIIIHIIIIIHHIIIIIIIIIIIIIIIGHHGIIIIIIIIHHHIIIIIIIIIIIIIIIIIIIIIIIIHFHIIIIIIIIIIIIIIIIIIIIIIHIIIIIIIHIIIIHHEIIIIIIIIIIIIIHIIIIIIDBDDD
@HISEQ:969:HM2KJBCX2:2:1101:14615:71975 2:N:0:ACTATGCA
CATTTGACGACGCCCAACTATCCCTATTAATCATTACGTCGATCCTAGAAACCAACAAAATAGAATCAAACGTCCTATTTCATTATTCCATGCTAATGTATTCAAGCGCGAGCCTGCTTTAAACACTCTAATTTTTTCAAAGTAACAGTCCTGATTTCCCACGACACCAAATTAATGACATCGTGGTTCGTCAGAAGGTAGGAATCAATTTGACCAGTACGTACCGAGGCACGACCGATCAACTGATCCCGAAATTCAACTACGAGCTTTTTAACTGCAACAACTTTAATATACGCTATTGGAGCTGGAATTACCGCGGCTGCTGGCACCAGACTTGCCCTCCAA
+
DDCDDIIHHGIIIIIIHIIIIIIHIIIIIIHIHIIIIEHHIIFGHHHHIHHIIGHIIHHIIIHIIGHHHIGIIIIIIIIIIIIEHIGEHIHIGHHIHHIHIIHHIHIIIHIIIIIHIIIIIHHHIHHIHHHHIIGIHIIIIHIIIIIIIIIIIIHIIHIHIIIIIIIIIIIIIIIIIIIIIIIIIIIHIHIIIIIIIIIIIHIIIIIIIIIHHIIIIIHIIIIHIIHIIIHIIIIIIIIIIHHIIIIGIHIIIIIIIHIIIIIHHIIIIIIIIHIIIIIIIHHIIIIIIIIIIIIIIHIIIIIGIIIIIIIIIIIIIIIIIIIIIIGHIIIIIIIIIIIIDCDDD
@HISEQ:969:HM2KJBCX2:2:1101:14592:72184 2:N:0:ACTATGCA
CATTTGACGACGCCCAACTATCCCTATTAATCATTACATCGATCCTAGAAACCAACAAAATAGAATCGGATGTCCTATTTCATTATTCCATGCTAATGTATTCAAGCGTGAGCCTGCTTTAAACACTCTAATTTTTTCAAGGTAACAGTCCTAATTCCCCGTGACACCAAATTAATGGCATTACGGTTCTTTAGAAGGTGAGAAATCAATAATATCAGTACATACCAACGGCATGACCGAAACATTGATTCCGAAATTCAACTACGAGCTTTTTAACTGCAACAACTTTAATATACGCTATTGGAGCTGGAATTACCGCGGCTGCTGGCACCAGACTTGCCCTCCAA
+
@DDDDIIIIIIIHIIIIIIIIIIIIIIIIIIIIIIIIIIIIIIIIIIIIIIIIIIIIIIIIIHHIIIIIEIIIGHHIIHIIIIIIIIHHIIIIIIHFIIIHIIHHHIHIIIIHHIIIHIIIHIIIIIIIIIIIIIIIHIIIIIIHIIIIIIIIIIIIIIIIIIIIIIIIIIIIIIIHIIIIIIIIIIHIIIIIIIIIIIIIIIIIHIIIIIIHIIIIIIIIIIIHIIIIIHIIIIIIIIIIIIIHHIIIIIIIIIIIIIIIIIIIHIIIIIIIIIIIIIIIIIIIIIIIIIIIIIIIIIIIGIIIIIIIIIIIIIIIIIIIIIIIIIIIIIIIIIIIIIIIIDDDDD
@HISEQ:969:HM2KJBCX2:2:1101:7515:72486 2:N:0:ACTATGCA
CATTTGACGACGCCCAACTATCCCTATTAATCATTACGGTGATCCTAGAAACCAACGAAATAGAATCAGTCCGTCCTATTTCATTATTCCATGCTAATGTATTCAGACGATAGTCTGCTTTAAACACTCTAATTTTTTCAAAGTAACAGTCCTGATTTCCCATCACACCAAATAAATGGCATGAAAGTTCCTCAGAAGGTAGAGATCCATCTCACCAGTACAGACAATTAAGCCTGACCAATGGGTAGACCCCGAAGTTCAACTACGAGCTTTTTAACTGCAACAACTTTAATATACGCTATTGGAGCTGGAATTACCGCGGCTGCTGGCACCAGACTTGCCCTCCAA
+
DDDDDIIIIIIIIIIIIIIIIIIIIIIHIIIIIIIIIIIIIIIGIIIGIIHHIIGHHFHDHIHIIIHIHIHIHIIIIIIIIIIIIIGGIIIIIIIHIIIIIHIIIHIIIIIIIIIIIIHIIHHHIIIIIIIIIIIIIIIIIIIIIIIIIIIIIIIIIIIIIIIIIIIIIIIIIIHIIIIIIIIIIHIIIIHIIIIIIIIIIIIIIIIIIIHIIIIIIIIIIIIIIHIIIIIIIIIIIIIIIIIIIHHIIIIIIIIIIGIIIIIIIIHIIIIIIIIIIIIIIIIIIIIIHIIIIIIIIIIIIIIIIIIIIIIIIIIIIIIIIIIIIIIIIIIIIIIIIIIIIIIDDDDD
@HISEQ:969:HM2KJBCX2:2:1101:21167:72331 2:N:0:ACTATGCA
CATTTGACGACGCCCAACTATCCCTATTAATCATTACGTCGATCCTAGAAACCAACAAAATAGGTTCGATCGTCCTATTTCGTTATTCCATGCTAATGTATTCAAGCGCGAGCCTGCTTTAAGCACTCTAATTTTTTCAAAGTAACAGTCCTGTTTCCCCGCAACAACAAATTAATGCCATCACGGTTCTACAAGAAGGAGGGACCAGTGAGGCCAGTGCATACCAGTGGCACGACCAACCTACTGGCCCCGAAATTCAACTACGAGCTTTTTAACTGCAACAACTTTAATATACGCTATTGGAGCTGGAATTACCGCGGCTGCTGGCACCAGACTTGCCCTCCAA
+
DBA@@HHHIIIHH<DEHHCG1CHEEHHIIHHIIIHGEHFCHHECHHHIIHIHHIIIIHIGEHHIG?GEHFED<1E=EHC1GGHCEH?FCC@CGHHFCFCG1<@GHHHCHHFHHDFHGEGGGHIIGIHH?GHHEHHFDH@HFEDFHCHFFEBHHHECIHDEHHHHHHGGHHHFHHFEFGFGEDCECGHFEEEHHIHHIIHGHEFHIHHECFACHHCHHGHHEGCHGCHHHGIHH@GIHFEFHFDC:HHDGIHIHGHIIHIHHHHGE@FHHIIHD@CHHHHGIHE<IHHHH@HHGEHGIHHIHHHHIIIHGIHHHIHIGIIIIIIIHIEHCHIGHHHHEHIIHDBD@?
@HISEQ:969:HM2KJBCX2:2:1101:15487:72739 2:N:0:ACTATGCA
CATTTGACGACGCCCAACTATCCCTATTAATCATTACGTCAATCCTAGAAACCAACAAAATAGGATCAAACGTCCTATTTCATTATTCCATGCTAATGTATTCAAGCGTTAGCCTGCTTTAAACACTCTAATTTTTTCAAAGTAACAGTCCTGTTTCCCTGCAACACCAAATTAATGACATTACAGTTCTTCAAGAAGGAGGAACCAGTAAAGCCAGTACATACCAGAGGCACGACCAACTTACTAATCCCGAAATTCAACTACGAGCTTTTTAACTGCAACAACTTTAATATACGCTATTGGAGCTGGAATTACCGCGGCTGCTGGCACCAGACTTGCCCTCCAA
+
DDDDDIIIIIIIIIDIIHIIIIGIIIIIIIIIIIIIIIIIIIIIIIHHIIIIIIGHIIHIHHHHEHIIHHIIIGHHHIIIHIIIIIIIGHHIEHIIHIIIIHIIIIIHHIIIIIHHIIIIIHIIHIIIIIIIIIIIIIIHIIIIIHHIHIIIIIIIIIIIIIIIHIIHIHHIHIIIIIHHHHIIIIIIFHIIIIIIIIIIIIIIHHHIIHIIIIGIIIIIIIIIGIHHHHHIHIHIIHGHIIIHFIIHHHHHHGIIIIIIIIIHIHIIHIIIHIIIIIIIIIIIIIIIIIHHHHHEHHHHHHHIIIIIIIIIIIIHIIIHHIIIHIIHHIIIHIHIIIIIIDDDDB
@HISEQ:969:HM2KJBCX2:2:1101:16568:73747 2:N:0:ACTATGCA
CATTTGACGACGCCCAACTATCCCTATTAATCATTACGTCGATCTAAGAAACCAACAAAATAGGATCAAACGTCCTATTTCATTATTCCATGCTAATGTATTCAAGCGTTAGCCTGCTTTAAACACTCTAATTTTTTCAAAGTAACAGTCCTGTTTCCCTGCAACACCAAATTAATGACATTACAGTTCTTCAAGAAGGAGGAACCAGTAAAGCCAGTGCATACCAGAGGCACGACCAACTTACTAATCCCGAAATTCAACTACGAGCTTTTTAACTGCAACAACTTTAATATACGCTATTGGAGCTGGAATTACCGCGGCTGCTGGCACCAGACTTGCCCTCCAA
+
DDDDDIIIHIIIIIIIIIIIIIIIIIIIIIIIIIIIIIIIHIIIIIIIHHIIIHIIIIIGIIHIIIIIIIIIIHIIHIHIIIIIIIIGIIIIIIIIIIIIHIIIIIIIIIIIIIIIIIIIIIIIIHIIIIIIIIHIIIIHIIIIIIIIIIIIIIIIIIIIIIIIIIIIIIIHIIHIIIIHIIIIIIIHIIIIIIIIIIIIIIIIHIHIIIIIIIIIIIIIIIIIIIIIIIIIIIIIIIHIIIIIHHIIIIHIIIIIIIIIIIIIIIIIIIIIIIIIIIIIIIIIIIIIIIIIIIIIIIIIIIIIIIIIIIIIIIIIIIIIIIIIIIIIIIIIIIIIIIIIIDDDDD
@HISEQ:969:HM2KJBCX2:2:1101:15082:73828 2:N:0:ACTATGCA
CATTTGACGACGCCCAACTATCCCTATTAATCATTACGTTGATCCTAGAAACCAACAAAATAGAATCGAACGTCCTCTTTCATTATTCCATGCTAATGTATTCAAGCGCGTGCCTGCTTTAAACACTCTAATTTTTTCAAAGTAACAGTCCTGACTCCCCACAACATCAAATTAATGACATCATGATTCATCAGAAGGGAGAAATCAATGACATTAGTACGTACCGAAGGCACGACCGACGTATTGATCCCGAAATTCAACTACGAGCTTTTTAACTGCAACAACTTTAATATACGCTATTGGAGCTGGAATTACCGCGGCTGCTGGCACCAGACTTGCCCTCCAA
+
D0@D@HCCC@CD/EC=HH@HH?1FEEGEHHHEI?GHEHHHHIH?FFEHIIIGH?1<1DFH1@11<C<<<F</<<0D111<<DDCE1<<11<11<D1@@F1C84<HCCHEHH.G8<1<1@H2<AB@G?81<<@GCHGCGF@GF@GCHHHFFF<FCHFHHG=HCEGF8@EHCFFFCFE#<<FFCF<@FECD?FC#8:GHFEHEIHHIHHHCCHEF0IIIHHGDFAEHCCD<C@DCFHC?C<G1GF@DCE<-DG@HHGIIHHHHDCG@IIHIHHHHCCFHEHIHCCHEF?IHHHHEHHEHIHHHHHHHHEH?IHHHEHHGHIIHHHHHHHEHHGGEHEHH=DH?D@B@0
@HISEQ:969:HM2KJBCX2:2:1101:2880:73998 2:N:0:ACTATGCA
CATTTGACGACGCCCAACTATCCCTATAAATCATTACGTCAATCCTAGAAACCAACAAAATAGGATGAACGTCCTATTTCATTATTCCATGCTAATGTATTCAGGCGTTAGCCTGCTTTAAACACTCTAATTTTTTCAAAGTAACAGTCCAGATTCCCTGCAACACCAAATTAATGGCATTACAGCTCATCAGGAAGGAGGAATCAGTGAGACCAGTACATACCAGTGGCATGACCAACCTACTGACCCCGAAATTCAACTACGAGCTTTTTAACTGCAACAACTTTAATATACGCTATTGGAGCTGGAATTACCGCGGCTGCTGGCACCAGACTTGCCCTCCAA
+
DDDDDHHIIIIIIIIIHIIIIIIIIIHIIIIIIIIIIGIIHIIIIIIIIIIIIHIIGIIIIGHHHIIIIFHIHIIHIIIIIIIIIIGIGHIGHHHIIIHGHIHHIIIIIIIHHHHIHIIIIHGHHIIIHHIHIIIIIIIHIIIIIIIIIIIIIIIIIIIIIIIIIIIIIIHIIIIIIIIIIIIIIIIIIIIIIHIIIIIHIIIIIIIIIIIIIIIIHIIIIIIIIIIIIIIIIIIIIIIIIHHG<HIGIIIIIIIIIIIIHHIIIIIIIIIIIIIIIIIIIIIIIIIIIIIIIIIIIIIIIIIIIIIIIIIIIIIIIIIIIIIIIIIIIIIIIIIIIIIIDDDDD
@HISEQ:969:HM2KJBCX2:2:1101:19322:74154 2:N:0:ACTATGCA
CATTTGACGACGCCCAACTATCCCTATTAATCATTACGTCGATCCTAGAAACCAACAAAATAGAATCAAACGTCCTATTTCGTTATTCCATGCTAATGTATTCAAGCGTGAGCCTGCTTTAAACACTCTAATTTTTTCAAAGTAACAGTCCTGATTCCCCATGACACCAAATTAATGACATCATGGTTCGTCAGAAGGTAGGAATCAATAATACCAGTACGTACAATAGCACGACCAATAAATTGATCCCGAAATTCAACTACGAGCTTTTTAACTGCAACAACTTTAATATACGCTATTGGAGCTGGAATTACCGCGGCTGCTGGCACCAGACTTGCCCTCCAA
+
DDDDDIIIGIIIIIIIIIIIIIIIIIIIIIIIIIIIIIIIIIIIIIIIHIIIIIIIIIIIIIHIIIIIIIIIIIGIIIIIIIIIIIIIIIHIIIIIIIIIIGHHIIIHHHIHIIIIIIIIIIIIIIIIIIHIIIIIIIIIHIIIIIIIIIIIIIIIIIIIIIIIIIIIIIIIIIIIHHHIIIIIIIIIHHIIIIIIIIIIHHIIIIIIIIIHIIIIHIIIIIIIIIIIIIIIIIIIIIIIIHHIIIIIIHIIIHGIIIIHEHHHFIIIIHIIIIIIIIIIIIIIHHHIIIIIIIIIIIIIIHIIIIIIIIHIIIIHIIIIIIIIIIIIIHIIIIIIIIIIDDDDD
@HISEQ:969:HM2KJBCX2:2:1101:8585:74906 2:N:0:ACTATGCA
CATTTGACGACGCCCAACTATCCCTATTAATCATTACGGTGATCCTAGAAACCAACAAAATAGAACCATGCCGTCCTATTCTATTATTCCATGCTAATGTATTCGAGCAAAATGCCTGCTTTAAACACTCTAATTTTTTCAAGGTAAAGGTCCTGGTTCCACATGACACCCAATTAAGGACATCATGCTTCTCCAGAAGGTGAGAAATCAACTGCGACAGTTCATACCCCTTAAGGCACGACCATCACGTCAATCCCGAAATTCAACTACGAGCTTTTTAACTGCAACAACTTTAATATACGCTATTGGAGCTGGAATTACCGCGGCTGCTGGCACCAGACTTGCCCTCCAA
+
DDDDDIIIIIIIIIIIIIIHIIHIIIIIIIIIIIIIIIIIIIIHIIIIHIIGHIIIIIIHIHHIIIIIIIIHHHHIIIIIGIHIIIIIIIHIHIIIIIHIIHIIHIIIIIIIIIIIIIIIIHHIIIHIIIIHIIIIIIIIHIIHHIHHIIIIIIIIIIIHIIIIHIIIIIHIIIIIIIIIIIIIIIIIIIHHHHIHHHHHHHIHIIIIIIIIIIIIIIIIIHIIIHHIIIIIHHHIHHHHHIIIHHHIIHHIIIIIIIHHGIHHIIIIHIIIIIHIIIIIIIIIIIIIHHIHCHHIHHIIIIHHIIIIIIIIIHHHHIGIIIIIIHIIIHIIHFIIIIIIIIIHIHHDDDDB
@HISEQ:969:HM2KJBCX2:2:1101:11876:75152 2:N:0:ACTATGCA
CATTTGACGACGCCCAACTATCCCTATTAATCATTACGGTGATCCTAGAAACCAACAAAATAGAACCATGCCGTCCTATTCTATTATTCCATGCTAATGTATTCGAGCAAAAAATGCCTGCTTTAAACACTCTAATTTTTTCAAGGTAAAGGTCCTGGATCCGCAAGACACCCAATAAAGGACATCAAGTTTCTCCAGAAGGTGAGAAATCAACTGTAACAGTTCATACCCCTTAAGGCATGACCATCACGTCAATCCCGAAATTCAACTACGAGCTTTTTAACTGCAACAACTTTAATATACGCTATTGGAGCTGGAATTACCGCGGCTGCTGGCACCAGACTTGCCCTCCAA
+
DDDDDIIIIIIIIIIIIIIIIIIIIIIIIHHIIIIIIIIIIIIIIIIIIIIIIIIIIIIIIHHIIIIIIIIIIIIIIIIHIIIIIIIIIHIIIHIIIIIIIHIIHIIIIIIIIGIIIHIIHIHIIIHHIIIIIIIIIHIIIIIIIHIIIIIIIIIHHIIIIIHGIIIIIIIHIIIIIIIIIIIIIIIIIIHIIIIIIIIHIIIIIIIIIIIIIIIIIIIIIIIIIIIIIIIIIIIIIIIIIIIIIIIIIIIHFIIIIIIIIIIIIIIHIIIIIIGIIIIIIIHIGHIIIIIIIIIIIIIIIIIIIIIIIIIIIIIIIIIIIIIIIIIIIIIIIIIIIIIIIIIIIIIIIDDDDD
@HISEQ:969:HM2KJBCX2:2:1101:19240:75174 2:N:0:ACTATGCA
CATTTGACGACGCCCAACTATCCCTATTAATCATTACGTCAATCCTAGAAACCAACAAAATAGGATCGAACGTCCTATTTCATTATTCCATGCTAATGTATTCAAGCGTTAGCTTGCTTTAAACACTCTAATTTTTTCAAAGTAACAGTCCAAATTCCCCAAAACACCAAATTAATGGCATTAAGGTTCATCAGGAAGGAGGAATCAGTGAGACCAGTACATACCAGAGGCATGACCAACCTACTAACCCCGAAATTCAACTACGAGCTTTTTAACTGCAACAACTTTAATATACGCTATTGGAGCTGGAATTACCGCGGCTGCTGGCACCAGACTTGCCCTCCAA
+
DDDDDHIHIIIIIIIIIIIIIIHIIIIIIIIIIIIIIIIIIHIIIIIIIIIIIIIIIIIIIHHHIIHGHIIIIIIIIHHIIHIIIIHHEHHIIIIIIIIIHGIHHHHHIIIIHIIHHIIIIIHIIIIIIIIIIIIIIIIIIIIIIIIIHIHIIIIIIIIIIIIHHIIIIIIIIHIIIIIHIIIIIIIIIIIIIIIIIIIIIIIIIIIIIIIIIIIIIIIIIIIHHIIIIIIIIIIIIIIIIIIHHIIIIIIIIIIIIIIIIIHIIIIIIIIIIIIIIIIIIIIIIIIIIIIIIIIIIIIIIIIIIIIIIIIIIIIIIIIIIIIIIIIIIIIIIIIIIHIIIDDDDD
@HISEQ:969:HM2KJBCX2:2:1101:16402:75136 2:N:0:ACTATGCA
CATTTGACGACGCCCAACTATCCCTATTAATCATTACGTCAATCCTAGAAACCAACAAAATAGGATCGAACGTCCTATTTCATTATTCCATGCTAATGTATTCAAGCGTTAGCCTGCTTTAAACACTCTAATTTTTTCAAAGTAACAGTCCTGTTTCCCTGCAACACCAAATTAATGACATTACAGTTCTTCAGAAAGGAGGAATCAGCGAAGCCAGTGCATACCAGTGGCACGACCAACCTGCTGACCCCGAAATTCAACTACGAGCTTTTTAACTGCAACAACTTTAATATACGCTATTGGAGCTGGAATTACCGCGGCTGCTGGCACCAGACTTGCCCTCCAA
+
ABDDDIHHEGEHCEHHHIHGHGHHHHHIHEHFHHIGFHHFHHHDCDDHFGHFEHIIIIIIGFCHGHGHEHHDHF@EHHIIHFGHGHIG@FGHFIIHHIIIIHIHIHHHIHHHEGIIHIIIIIIIIIIIIHHIIIIIIIIIIIIIIIIIIIHHIIIIIHGHHFIIIIHHIIHHHIHIIIIIIIIIIIIIIIHIIIIIHHHIHHIIIIIIIIIIHIIHIHIIIHIGIHIII<CIIIIIIIIHIIIHHIIHHHECHIIIHIIIIIHHHIIIIIIIIIIIIHIIIIIIIIIIIIHIIIIIIIIIIIHIIIHHHIHIIIHIHIIIIIIIIIIIIIIIIIIIIIIIIDDDDD
@HISEQ:969:HM2KJBCX2:2:1101:3019:74466 2:N:0:ACTATGCA
CATTTGACGACGCCCAACTATCCCTATTAATCATTACGGTGATCCTAGAAACCAACAAAATAGAACCATGCCGTCCTATTCTATTATTCCATGCTAATGTATTCGAGCAAAAATGCCTGCTTTAAACACTCTAATTTTTTCAAGGTAAAGGTCCTGGATCCGCAAGACACCCAATAAAGGACATCAAGTTTCTCCAGAAGGTGAGAAATCAACTGCAACAGTTCATACCCCTTAAGGCATGACCATCACGTCAATCCCGAAATTCAACTACGAGCTTTTTAACTGCAACAACTTTAATATACGCTATTGGAGCTGGAATTACCGCGGCTGCTGGCACCAGACTTGCCCTCCAA
+
DDADDIIEHIIIIIIIIIIIIIIIIIIIIIIIIIIIIIIHIIIIIIIIIIIIIIIIIIIHIIIGHIIHHHIIIHIGIHIIIHHIIIIIIHHHIHIIIIIIICFHHHGHHIHIEHIIIIIIHHGHHIHIIIHIHHIIIHHHIIHIHIIIHIHHIGHFGHHIHIIIIIIIIIIIIIIIHHHHIHIIIIIIIHFIHIIIIIIHHHIIIIIHHIIIIIIIIIIIHHGIHHHIIHHIIIIIHIIIIIIIIHHHHHGFIIIIIHHIIIIIIHIIHHHIHIIIIHIIIIIIIIIIIHIIIIIIIIHIHIIIIIIIIIIIIIIIIIIIIIIIIHIIIIIIIIIIIIIIIIIIIGIIDDDDC
@HISEQ:969:HM2KJBCX2:2:1101:5380:75904 2:N:0:ACTATGCA
CATTTGACGACGCCCAACTATCCCTATTAATCATTACGGTGATCCTAGAAACCAACAAAATAGAACCATGCCGTCCTATTCTATTATTCCATGCTAATGTATTCGAGCAAAAATGCCTGCTTTAAACACTCTAATTTTTTCAAGGTAAAGGTCCTGGATCCGCAAGACACCCAAATAAAGGACATCAAGTTTCTCCAGAAGGTGAGAAATCAACAGTAACAGTTCATACCCCTTAAGGCATGACCGTCACGTCAATCCCGAAATTCAACTACGAGCTTTTTAACTGCAACAACTTTAATATACGCTATTGGAGCTGGAATTACCGCGGCTGCTGGCACCAGACTTGCCCTCCAA
+
@DD?DEHIHECCEHHHH=FH@CHGE@ECCHFEHCHCH@HFHF1<<GEEFHIEHHHHEHIIIIEEEHGHHGHE?GCHHEH@GEHHIGHIGIHI1CHHGHIIG<FG@GHHIHHIIIIHFHGIEHHHII7GGIGHHHHEEEIHIHHGHIIIHHHHHHIEE<HDIIHHHGIHHHHIIIHHIIGHHHIIHHCIIHG?HEIHFEGHHHHIIHHEHIIIIHFHHGFHHGI=IIHGIIIIIIIIIIHGHIHI<HHHGHHGCIHIIIH?HHHHHEEHHHEIHEIIHIIIHHHIIHGIIIIIHHHHIIHIIIIIIIIIIIHCIHIHIIIIIHHHHGIHIIIIIIIIIIIIIIIIIIIHIDDDDC
@HISEQ:969:HM2KJBCX2:2:1101:8964:75819 2:N:0:ACTATGCA
CATTTGACGACGCCCAACTATCCCTATTAATCATTACATCGATCCTAGAAACCAACAAAATAGAATCGGATGTCCTATTTCATTATTCCATGCTAATGTATTCAAGCGTGAGCCTGCTTTAAACACTCTAATTTTTTCAAGGTAACAGTCCTAATTCCCCGTGACACCAAATTAATGGCATTACGGTTCTTTAGAAGGTGAGAAATCAATAATATCAGTACATACCAACGGCATGACCGAAACATTGATCCCGAAATTCAACTACGAGCTTTTTAACTGCAACAACTTTAATATACGCTATTGGAGCTGGAATTACCGCGGCTGCTGGCACCAGACTTGCCCTCCAA
+
DDDDDHHIIIIHIIIIIIIIIIIIIIIIIIIIIIIIIIIIIHIIIIIIIIIIIIIIIIIHIIIIIIIHHHIHIIIIIHHIIIIIIIIIIIIIGHIHIIIIIGIIIIIHIIIIIIIIIIIIHHIHIIIIIIHIIIHIIIHIGIIHIIIIIIIIHIIIIIIIIIIIIIHIIHIHIIIIIIIIIIIIHIIIIIIIIIIIIIIIIIIIIIIIIIIIIHIIIIIIIIIIIIIIIIIIIIIIIIIIIIIIHHIHHIIIIIIIIIIHIIIIIIIIHIIIIIIIIIIIIIIIIHIIIIIIIIIIIIHIIIIIIIIIIGIIIIIIIIIIIIIIIIIIIIHIIIIIIIIIIIDDDDD
@HISEQ:969:HM2KJBCX2:2:1101:18122:75721 2:N:0:ACTATGCA
CATTTGACGACGCCCAACTATCCCTATTAATCATTACGTCAATCCTAGAAACCAACAAAATAGGATCAAACGTCCTATTTCATTATTCCATGCTAATGTATTCAAGCGTTAGCCTGCTTTAAACACTCTAATTTTTTCAAAGTAACAGTCCTGTTTCCCTGCAACACCAAATTAATGACATTACAGTTCTTCAAGAAGGAGGAACCAGTAAAGCCAGTACATACCAGAGGCACGACCAACCTACTAATCCCGAAATTCAACTACGAGCTTTTTAACTGCAACAACTTTAATATACGCTATTGGAGCTGGAATTACCGCGGCTGCTGGCACCAGACTTGCCCTCCAA
+
DDDADHHHHHIHIIHIIIIIHIIIIIIIIIIIIIIIIIIGIIHHIIH?HHIIIIIIGIIIHIHIHIIIIIIIIIIIFIIHFIIIIIIIIIIIIIIIIIHIHIIIIIIHIIIIGIHHHHIIIIHIIHIIIHIIIIHHIIHIIIIIIIGIIIIIIIIIIIIIIIHHHIIIIIIIIIHIIHEHIIIIIIIIHIGIIIIHIIIIIIHHHHHHHIIIIIHIHIIIIIIIIIIIHIIIIIHIHHGIHIHHHHHHIIHIIHIIIIIHHIIIIIIIIIIIIIIIIIIIIIIIIIIIIIIIIIIHGGIHHIIIIIIIHHHGIIIIIIIIIIGIIIIIIIIIIIIIIIIIIDDDDD
@HISEQ:969:HM2KJBCX2:2:1101:12431:76135 2:N:0:ACTATGCA
CATTTGACGACGCCCAACTATCCCTATTAATCATTACGTCGATCCTAGAAACCAACAAAATAGAATCAAACGTCCTATTTCGTTATTCCATGCTAATGTATTCAAGCGTGAGCCTGCTTTAAACACTCTAATTTTTTCAAAGTAACAGTCCTGATTCCCCATGACACCAAATTAATGACATCATGGTTCGTCAGAAGGTAGGAATCAATAATACCAGTTCGTACAATAGCACGACCAATAAATTGATCCCGAAATTCAACTACGAGCTTTTTAACTGCAACAACTTTAATATACGCTATTGGAGCTGGAATTACCGCGGCTGCTGGCACCAGACTTGCCCTCCAA
+
DDDDDIIIIIHIIIIHIIIIIIIIGHIIIIIIIIIIIIIGIIIIIIIGIIHHIIIHHHIIIIHHHIIIIHIIHIIIIIHIIIIIIIIIIGHIGIIIIHIIHHHHHIIHHIHHIHHHIHIIIIIIIIIIIIHIIIIIIIHIHIHHHHIIIIIHHIIIHIIIHHGIHIIIGHIIHHIHFHHEFHHHHIIIGIIHIIIIIIIIIHIIIHIIIIHHFHIIHGFHHHIIIHIIIIIIIIIIIIIIIIHHIIIHGHFIIIIIIHHH=IIIIIIIIIHIIIIIIIIIIIIIHHIIIHIIIIIIIIIIIIIIIIHHIIIIHF/IIIIIIIIIIIIIIIIIIIIIIIIIDDDDD
@HISEQ:969:HM2KJBCX2:2:1101:3070:76701 2:N:0:ACTATGCA
CATTTGACGACGCCCAACTATCCCTATTAATCATTACGGTGATCCTAGAAACCAACAAAATAGAACCATGCCGTCCTATTCTATTATTCCATGCTAATGTATTCGAGCAAAAATGCCTGCTTTAAACACTCTAATTTTTTCAAGGTAAAGGTCCTGGATCCGCAAGACACCCAATAAAGGACATCAAGTTTTTCCAGAAGGTGAGAAATCAACTGCAACAGTTCATACCCCTTAAGGCATGACCATCACGTCAATCCCGAAATTCAACTACGAGCTTTTTAACTGCAACAACTTTAATATACGCTATTGGAGCTGGAATTACCGCGGCTGCTGGCACCAGACTTGCCCTCCAA
+
DDDCDIIIIIIIIIIIIIIIIIIIIIIIIIIIIIIIIIIIIIIIIIIIIIIIIIIIIIIIIIIIIIIHIIIGIIHIIIIIIIIIIIIIIIIIIIIIIIIIIIIHIIIIIIIIIIIIIIHIIIIIIIHIIIHIHIIIIIIIIHIIIIIIIIHIIIIIIIHIIIIIIIIIIIIIIIIIIIIIIIIIIIIIIIIIIIIIIIIIIIIIIIIIIIIIIIIIIIIIIIIIIIIIIIIIIIIIIIIIIIIIIIIIIIIHIIIIIIIIIIIIIIIIIIIIIIIIIIIIIIIIIIIIIIIIHIIIIIIIHIHIIIIIIIIIIIIIIIIIIIIIIIIIIIIIIIIIIIIIIIIIIIIIDDDDD
@HISEQ:969:HM2KJBCX2:2:1101:16287:76531 2:N:0:ACTATGCA
CATTTGACGACGCCCAACTATCCCTATTAATCATTACGGCGGTCCTAGAAACCAACAAAATAGAACCGCACGTCCTATGCTATTATTCCATGGTGTAATATTCGAGCCAAGGCCTGCTTTGAACACTCTAATTTTTTCAAAGTAAAAGTCCTAGTCCCCAACACACCCAGTGAAGGGCATGCGGTTCTCCAGAAGAAAAGGCCCGGCCGGACAAGTGCACGCGGTGAGGCGGACCTGCCAGCCAGGCCAAAGGTTCAACTACGAGCTTTTTAACTGCAACAACTTTAATATACGCTATTGGAGCTGGAATTACCGCGGCTGCTGGCACCAGACTTGCCCTCCAA
+
<B0<D111<1CC/C/01<11<11<<<CG@1<<1<DDFH=<CEE<?GF?11<11<D0C111<<<<C11<<</<1<001<11<1<<<DG1C1111<1@61EHG>1<FHF#7G*0<8CB<1<7CF@F)060<(<><CCCH@GHG=FFB+99.;.,,-.-?E@.E.-:.FEHDH@HHG8EF.HH=?/FA:D/G@FF:/8/D/AE=DHHHC/@C@CHCHIIHDFDHHHGC;E@?CC?ECCC@@GA/F@HCD1FCHFEH@HCHCCHHEGCEHECF<@FD<F@IHGDFGC11@C?F<0<<1CEH@F?IFIHHIHHHHDEEC/DHH?GC<@@HCHGFF?CD1C<HGD0?BB@
@HISEQ:969:HM2KJBCX2:2:1101:1382:76608 2:N:0:ACTATGCA
CATTTGACGACGCCCAACTATCCCTATTAATCATTACGTCAATCCTAGAAACCAACAAAATAGGATCGAACGTCCTATTTCATTATTCCATGCTAATGTATTCAAGCGTTAGCCTGCTTTAAACACTCTAATTTTTTCAAAGTAACAGTCCTGTTTCCCTGCAACACCAAATTAATGACATTACAGTTCTTCAAGAAGGAGGAATCAGTAAAGCCAGTACATACCATAGGCACGACCAACCTACTGACCCCGAAATTCAACTACGAGCTTTTTAACTGCAACAACTTTAATATACGCTATTGGAGCTGGAATTACCGCGGCTGCTGGCACCAGACTTGCCCTCCAA
+
DDDDDIIIFHIHIHIIIIIIIIIIIIIIIIIIIIIIIIHHIHIIIIIIIIIIIIGIIHHIIIHIGIIGGHIIIGIIIIIIIIHIHIIIIIGIIIIIIIIIIIIIIIGHIIIIHIIHIHIIHHIHIHIIIIHIIIIHIIIIHIIIIIIIIIIIIHIIIIHHIIIIIIIIIIIHIIHHHHHIIIIIIHIHIIIIIIIIIHIHIIIIIIIIIIIIIIIIHHIIIIIIIIIIHGIIHHIIIIIIIIHHGGIIGIHIIIIIHIIIIIIIIIHIIIIIIHHIIIIIIIIHIIIIIIHIIIIIIIIIIIIIIIIIIIIIIIIIIIIIIIIIIIIIIIIIIIIIIIIIIDDDDD
@HISEQ:969:HM2KJBCX2:2:1101:13356:76087 2:N:0:ACTATGCA
CATTTGACGACGTGACCCAACTATCCCTATTAATCATTACGGTGATCCTAGAAACCAACAAAATAGAACCATGCCGTCCTATTCTATTATTCCATGCTAATGTATTCGAGCAAAATGCCTGCTTTAAACACTCTAATTTTTTCAAGGTAAAGGTCCTGGTTCTACATGACACCCAATTAAGGACATCATGCTTCTCCAGAAGGTGAGAAATCAACTGCGACAGTTCATACCCCTTAAGGCACGACCATCACGTCAATCCCGAAATTCAACTACGAGCTTTTTAACTGCAACAACTTTAATATACGCTATTGGAGCTGGAATTACCGCGGCTGCTGGCACCAGACTTGCCCTCCAA
+
@@BBDGCCEHIGCGFEH1<GHHHIEHHHHHHICEFHGHHHH0111<<GGECH1<1D1<EEE@FEH1<CCG1<C1</CCCCGHHIH<FCE?H<C1D1<GH<C<111HG@CGFF@1EGGH?G@CCFFG@HGBDHHFCAGGHH?CHH?BGCBEF8CHEHFC0HDC#HGG<0<@?CE7FDEHFIHHHHFDGII:C@?IHEFGH@GFGGEHHHFGEIIHFHHE$FHH@BBEFCGHHED@GHDEDHHGFHHCDHIEHHEGGC/HHGGHGHCFHEHGCHC1F1G@D1D1HG<HFHIHEHCHGF<FC@E<<<@EHHIHIHC?F<ECHF?CHHHE?<HG1HHHD11<1<?HD<1C=C=F?D@@D
@HISEQ:969:HM2KJBCX2:2:1101:6166:77039 2:N:0:ACTATGCA
CATTTGACGACGCCCAACTATCCCTATTAATCATTACGGTGATCCTAGAAACCAACAAAATAGAATCATGCCGTCCTATTTTATTATTCCATGCTAATGTATTCAAGCAAAATGCCTGCTTTAAACACTCTAATTTTTTCAAAGTAAAGGTCCTGGTTCCCCGCGACACCCAATTAAGGGCATCGCGGTTCTCCAGAAGGTGAGAAATTGACTACACCAGTTCATACCCCTTAAGGCACGACCGATGTGTCAATCCCGAAATTCAGCTACGAGCTTTTTAACTGCAACAACTTTAATATACGCTATTGGAGCTGGAATTACCGCGGCTGCTGGCACCAGACTTGCCCTCCAA
+
DDDADHEHHEHIIHDHIHIIHIGHHHIIICEEHHHHHIIIHIEGHHIIIIIHHHHIEG@@GHIHEHHHIIHHHI<HHHIHGIIGIHEHG@EHIHIIGIHIIDGHIHHHHHIHIICIIIHHHCHHHF<EHHFHEG1DFFDEEGHHHIHFHHFIHIHIIIIHIHIIIIHGEHFEHHFIHIIIHHIHGI:IIIIIGHIFIIHGGFIIIIIIGIIIIIIIIIIIIIIIIIGGIIHHHIIGIIIHHHHIIIIIGFHIHDHHHHHHHIIIIGIIHIIHFFIHIHIIHIIHHHIH?FIHHIHIIHHGIIIIIHHIHIIGIIHHHHDHIIIIIIIHIIHIIIIIIIIIIHIIIHIDDDDD
@HISEQ:969:HM2KJBCX2:2:1101:16486:77736 2:N:0:ACTATGCA
CATTTGACGACGCCCAACTATCCCTATTAATCATTACGTCGATCCTAGAAACCAACAAAATAGAATCAAACGTCCTATTTCATTATTCCATGCTAATGTATTCAAGCGCGAGCTTGCTTTAAACACTCTAATTTTTTCAAAGTAACAGTCCTGATTTCCCGCGACACCAAATTAATGACATCGTGGTTCGTCAGAAGGGAGAAACCAATAATGCTAGTACGTACAAAGTACGACCGACATATTAGTCCCGAAATTCAACTACGAGCCTTTTAACTGCAACAACTTTAATATACGCTATTGGAGCTGGAATTACCGCGGCTGCTGGCACCAGACTTGCCCTCCAA
+
DDDDDIIIIIHIIIIIIIIIIIIIIIHIIHIHIIIIIIIIIIIIIIIIIHIHHHIIIIIIIIHIIIIIIIGGHHHGHHIIHHIIIIIHEHIIHIIIIIIIIHIIIIIIHHIHIIIIGIIIIIIHIHIIHIIHIIIIIIIIIIIIIIHIIIHIIIIIIIIIIIIIIIHIIIIIIIIIIIIIIIIIIIIIIIHIIIIIIIIIIIIIIIIIIIIIIIIIIIIIIIIIIIIIIIIIIIIIIIIIIIHIIIIIIIIIIIIIHIIIIIIIHIIIIIIIIIIIIIIHIHIIHIIIIIHIIIIIIIIIIIIIIIIIIIIIIIIIIIIIIIIIIIIIIIIIIIIIIIIDDDDD
@HISEQ:969:HM2KJBCX2:2:1101:12892:76776 2:N:0:ACTATGCA
CATTTGACGACGCCCAACTATCCCTATTAATCATTACGTCAATCCTAGAAACCAACAAAATAGAATCAAACGTCCTATTTCATTATTCCATGCTAATGTATTCAAGCGTGCGCCTGCTTTAAACACTCTAATTTTTTCAAAGTAACAGTCCTGACTCCCCACGACACCAAATTAATGACATCGCGGTTCTTCAGAAGGTAGGAACCAATAATGCCAGTACGTACCGAGGCACGACCGACAGTCTGATCCCGAAATTCAACTACGAGCTTTTTAACTGCAACAACTTTAATATACGCTATTGGAGCTGGAATTACCGCGGCTGCTGGCACCAGACTTGCCCTCCAA
+
D@DBDIHHHHIIHCDHEHHHFFGCFHHHIIIIEHI@EGECHHH?GHHIIFHIC1GECCHHHHHFHHHGHH?GFF=CEHECHHHIHHG@<FHHCGHHHHHHIHFHEHHHHI=EGHEHHCCGHEHEIIIFHIIEFHHGHHHIHGHEFC@@GGHHHHEH?CGHEIFGEHHGEEHHHHIHHFEHHHHHHH@CHFHHHHIIIIIIGHEFGEHFGF@EHEGGHHIHHGEHHGFGHHFHGCC?HFCHFFGEIHC<DGCHHEGH@CEHIIHHHIHEG@@HHFHEIHFIIIHEEHHHHF<HIHIHHGDCEIHHG@IHIHHHHHIHHIHEIHHCHHCHHGEHEED1=HHG@D0D<
@HISEQ:969:HM2KJBCX2:2:1101:20690:77673 2:N:0:ACTATGCA
CATTTGACGACGCCCAACTATCCCTATTAATCATTACGTCGATCCTAGAAACCAACAAAATAGGTTCGATCGTCCTATTTCGTTATTCCATGCTAATGTATTCAAGCGCGAGCCTGCTTTAAGCACTCTAATTTTTTCAAAGTAACAGTCCTGTTTCCCCGCAACAACAAATTAATGCCATCACGGTTCTACAAGAGGGAGGGACCAGTGAGGCCAGTGCATACCAGTGGCACGACCAACCTACTGGCCCCGAAATTCAACTACGAGCTTTTTAACTGCAACAACTTTAATATACGCTATTGGAGCTGGAATTACCGCGGCTGCTGGCACCAGACTTGCCCTCCAA
+
DDBDDIIIIIIGIIIIIIIIIIIIHIIIIIIIIIIIIIIIIIIIIIIGIIIIGIIIIIIIIIIIHHHHIIHHIHHIIIIIIGIHIIHHIGEHHIIHIIIIHEHHIHIIIIIHIIIIIHIIIIIHHHHHHHIIHHHIIIIHHIIHIHHHHIIIHIIIIIHHHIIIIHIHEIHHHHIIHHIIIIHHIIHIHGIEHHIIIIIIIIHHHHIIIIHIIHHIIIIGIIHHFIIIIIIIIIIIIHI<IIGHHIHHGIIHIIIIIIHIIIIIIHIIIIIIIIIIIIHEGIIIIIIIHHHHHCGIIIIIIIIIIIIIIIIIIIIIIIIIIIIIIIIIIIIIHHIIIIIIIDDDDD
@HISEQ:969:HM2KJBCX2:2:1101:19188:78565 2:N:0:ACTATGCA
CATTTGACGACGCCCAACTATCCCTATTAATCATTACGTCGATCCTAGAAACCAACAAAATAGAATCAAACGTCCTATTTCGTTATTCCATGCTAATGTATTCAAGCGTGAGCCTGCTTTAAACACTCTAATTTTTTCAAAGTAACAGTCCTGATTCCCCATGACACCAAATTAATGACATCATGGTTCGTCAGAAGGTAGGAATCAATAATACCAGTACGTACAATAGCACGACCAATAAATTGATCCCGAAATTCAACTACGAGCTTTTTAACTGCAACAACTTTAATATACGCTATTGGAGCTGGAATTACCGCGGCTGCTGGCACCAGACTTGCCCTCCAA
+
DDCDDIHIIIIHCCHHIIHIIEGGHIIIIIIIHIIIIIHIIIIIIIHIIIIIIIHIIFHHIFCHHHIHIIIGHCHHIHIIIHIHIHIFIIHEHHIIIHIIIFEHHHIIIIIHHIIHIIHHHIHIIIIIHHHIIIIHIIIIHGHIIIIHIHIHHIHHHHIHGHIIGHHHIHHHHIIIHIIHHHHIID?HHIHHIIIIIIHHIIHHHIGIIHHHHIIIHIHIFIIIIHIIIIIIIHIIIIIIIHFEGIHIGIIIHIHHGIIIIIIIHIIIIIIHIIIIIIHIIIIHHFIIIIIIIIIIIHIIIIIIIIIIIIIIIIIHIIIIIIIIIIIIIIHHGHHHIIHIDDDDB
@HISEQ:969:HM2KJBCX2:2:1101:17549:78908 2:N:0:ACTATGCA
CATTTGACGACGCCCAACTATCCCTATTAATCATTACGTTGTACCTAGAAACCAACAAAATAGGTTCGAACGTCCTATTTCATTATTCCATGCTAATGTATTCAAGCGTTTGCCTGCTTTAAACACTCTAATTTTTTCAAAGTAACAGTCCTGACTCCCCACGACACCAAATTAATGACATCATGGTTCATCAGAAGGGAGAAATCAACGACGCCAGTGCGTACCGAAGGCACGACCGACGTATTGATCCCGAAATTCAACTACGAGCTTTTTAACTGCAACAACTTTAATATACGCTATTGGAGCTGGAATTACCGCGGCTGCTGGCACCAGACTTGCCCTCCAA
+
DD@DDHHHHIIIIHHHHHIIIIIIIIIIIIIIIHIIIIIHIIIIHICHHIIIHIHHIIIIIIIHIIIIIHH?CHIIHIHHGIHIHHHIHIIIIIHHIIHHHHIIHHIIHHIIIIIHHHIIICHHHFHIIIIIIHIHIIIHIIIIHIIHEHHHHEHHIHIIHIHHIIIHIIHGHIGHIIIIIIIIIIHHGIIIIIIIIIIIIIIIG<IIHIIIIII&IIIIIHHHIIIIIIIIIIIHHIIIIIHHGIIIIDIIIIIIIHHGGIIIIHIIIIIIHHGIIHIIIIIIIHIIIIIIIIIIIHHFEIIIIIGIIIIIIIIIIIIIIIIIHIIIIIIIIIIIIIIIIDDDDD
@HISEQ:969:HM2KJBCX2:2:1101:19310:78666 2:N:0:ACTATGCA
CATTTGACGACGCCCAACTATCCCTATTAATCATTACGGTGATCCTAGAAACCAACAAAATAGAACCATGCGTCCTATTTCATTATTCCATGCTAATGTATTCAGGCAATAGCCTGCTTTAAGCACTCTAATTTTTTCAAGGTAACAGTCCTGCTTCCCCAACGCACCAAATTAATGGCATGCTGGTTATTCAGAAGGTAGGAATCCATCACGCCAGTACAGACCCAAAAGCCCGACCAACGGATAAATCCCGAAATTCAACTACGAGCTTTTTAACTGCAACAACTTTAATATACGCTATTGGAGCTGGAATTACCGCGGCTGCTGGCACCAGACTTGCCCTCCAA
+
DDDDDIIIIIIIHHIIIIIIIIIIIIIIIIIIIIIIIIIIIIIIIIIIIIIIIIIIIIIIIIHHIIIIIIIGIIIIIIEHIIIIIIIIIIIIIIIIIIIIIIHIIHIIIIIHIIIIIIIIIHIIIIIIIIIIIIIIIIIIHIIIIIIIHHIIIIIIIIIIIIIIIIIIIIIIIIIIIIIIIIIIHHIIIIIIIIIIIIIHHIIIIIIIIIIIIHIIHIIIIIIIIIIIIIIIIIIIIIIIIIHHHDIIIIHHGIIIIIIIIIHFIIIIIIIIIIIIIIIIIIIIIIIIIIIIIIIIIIIIIIIIIIIIIIIIIIIIIIIIIIIIIIIIIIIIIIIIIIIIIIDDDDD
@HISEQ:969:HM2KJBCX2:2:1101:7536:79701 2:N:0:ACTATGCA
CATTTGACGACGCCCAACTATCCCTATTAATCATTACGGTGATCCTAGAAACCAACGAAATAGAATCAGTCCGTCCTATTTCATTATTCCATGCTAATGTATTCAGACGTTAGCCTGCTTTAAACACTCTAATTTTTTCAAAGTAACAGTCCTGATTTCCCATCACACCAAATAAATGGCATGAAAGTTCCTCAGAAGGTAGAGATTCATCTCACCAGTGCAGACAATTAAGCCTGACCAATGGGTAAACCCCGAAGTTCAACTACGAGCTTTTTAACTGCAACAACTTTAATATACGCTATTGGAGCTGGAATTACCGCGGCTGCTGGCACCAGACTTGCCCTCCAA
+
ADDDBHHICHIHIIIIIIIIIIIHIIIIIIHIIHIHHHHHIIHIGIHHIHHHII1CG?EHHHHIHHHHHIIIIHHHHIIIGEHHHIHHHHHHHCHHHCHIIIHIHIIIIHHHHGHIHHHHHHEHHIIIHHGHIIHHIHIHHHIIIHIIHIIIIIIIIIIHGIIIIIHH@HHIIIIHHIGIIIIHHIHHIIHHEHIIFIIIHHGIIIIIGIIIHFHHIIIIIIIIIIIIIHHIFFHHHIIHHIIHHGDHE:/EIIHIIIHHIHIIIHIIIIIIIIIIHIIIIIIIHIHIIIIIIIIIIHIIIIIIIIIIIIIHIIIIIIIIIIIIIIIIIHHHIIHDCHIIIIIDDDDD
@HISEQ:969:HM2KJBCX2:2:1101:19814:79187 2:N:0:ACTATGCA
CATTTGACGACGCCCAACTATCCCTATTAATCATTACGGTGATCCTAGAAACCAACAAAATAGAACCATGCCGTCCTATTCTATTATTCCATGCTAATGTATTCGAGCAAAAATGCCTGCTTTAAACACTCTAATTTTTTCAAGGTAAAGGTCCTGGATCCGCAAGACACCCAATAAAGGACATCAAGTTTCTCCAGAAGGTGAGAAATCAACAGTAACAGTTCATACCCCTTAAGGCATGACCATCACGTCAATCCCGAAATTCAACTACGAGCTTTTTAACTGCAACAACTTTAATATACGCTATTGGAGCTGGAATTACCGCGGCTGCTGGCACCAGACTTGCCCTCCAA
+
DDDDDIHIIIIIIIIIIIIIIIIIIIIHIIIIIIIIIICHIHIIIIHIIIIIIIIIIIIIIIFHIHIIIHIIIHHIIIIIIIIHIIHIIHIHIGIIEHHHHFHHHHIIIIIIIIIIIIIIHHIHIHHIIIHIIIIIIHHIIGIIIHFHIIIIHGIIIHGHIIIHHIIIIIIIIIIIIHIIIIIHHHIIIIIIIIHIIIIIIIIIIIIIIIIIIIIIIHIIIHIIIIIIIIHIIIIIHIIIIIIIIIIIIIHFIIIIIIIIIIIIIHIIIIIIIIIIIIIIIHIIIIIIIIIIIIIIIIIIIIIIIIIIIIIIIIIIIIIIIIIIIIIIIIIIIIIIIIIIIIIIIIIIDDDDD
@HISEQ:969:HM2KJBCX2:2:1101:12677:79628 2:N:0:ACTATGCA
CATTTGACGACGCCCAACTATCCCTATTAATCATTACGGTGATCCTAGAAACCAACAAAATAGAACCATGCGTCCTATTTCATTATTCCATGCTAATGTATTCAGGCAATAGCCTGCTTTAAGCACTCTAATTTTTTCAAGGTAACAGTCCTGCTTCCCCAACGCACCAAATTAATGGCATGCTGGTTATTCAGAAGGTAGGAATCCATCACGCCAGTACAGACCCAAAAGCCCGACCAACGGATAAATCCCGAAATTCAACTACGAGCTTTTTAACTGCAACAACTTTAATATACGCTATTGGAGCTGGAATTACCGCGGCTGCTGGCACCAGACTTGCCCTCCAA
+
DDDDDHHIIIIIIIIIIIIIIIIIIIIIIIIIIIIIIIIIIIIIIIIIIIIIIIIIIIIIIIHHIIIIIIIIHHIIIHIIIIIIIIIIIIIIIIIIIIHIIHHHHHIHIIIIIIIIIHIIIIIHHIIIIIIIIIIIHHIIHHIIIIIIIHIIIIIIIIIIIIIIIIIIIIIIIIIHHHIIIIIIIHHIIIIIIIIIIIHHIIIIIIIIIIIIIIIIIIIIIIIIIIIIIIIIIHIHIIIHII<IHFIHHIIIIIIIIIIIIIIIIIIIIIIIHHIIIIIIIIHIIIHIIIIIIIIIIIIIIIIIIIIIIIIIIIIIIIIIIIIIIIIIIIIIIIIIIHIIIIDDDDD
@HISEQ:969:HM2KJBCX2:2:1101:8993:80023 2:N:0:ACTATGCA
CATTTGACGACGCCCAACTATCCCTATTAATCATTACGTCGATCCTAGAAACCAACAAAATAGAATCAAACGTCCTATTTCATTATTCCATGCTAATGTATTCAAGCGTGCGCCTGCTTTAAACACTCTAATTTTTTCAAAGTAACAGTCCTGATTCCCCACGACACCAAATTAATGACATCGTAGTTCTTCAGAAGGTAGGAACCAATAATGCCAGTGTGTACCGAAGCACGACCGACAATTTGATCCCGAAATTCAACTACGAGCTTTTTAACTGCAACAACTTTAATATACGCTATTGGAGCTGGAATTACCGCGGCTGCTGGCACCAGACTTGCCCTCCAA
+
DDDDDICHEHHHHCHIHHCFHHHHHHIHEECHHHHEHHHIHIIHIHHIIGIIIHHHHHGHIIEFHEF?CGHHFHIHHHIHIHHIIHIIHF@FHHHIHIHIHHHGHHEHHHHHIIIIHHIHIHEIIIIHHHHGHIIHHHHHHIHIIHFHFIIHHEHHHIHHHHEEIIIIHHHIHIHIHIIIHIIIHEHIIIIIIIHGHFHFGHHHGIHHIHHIIHIIIIHIGIIIIIIIIIII=HHHHIIHHGGHHHHIIIHECHHHHHGC=DIIIHIIIIIGIIIIIHHIIIIIIIHGIH=FIIIHHIHIIIIHEHHFIHHHIHEIIHHHIHIIIHHHIHIIHIIIHHIIDDDAD
@HISEQ:969:HM2KJBCX2:2:1101:15229:80641 2:N:0:ACTATGCA
CATTTGACGACGCCCAACTATCCCTATTAATCATTACGTCGATCCTAGAAACCAACAAAATAGAATCAAACGTCCTATTTCATTATTCCATGCTAATGTATTCAAGCGTGAGCCTGCTTTAAACACTCTAATTTTTTCAAAGTAACAGTCCTGATTCCTCACAACACCAAATAAATGACATCATGGTTCGTCAGAAGGGAGAAACCGACGATGCCAGTACGTACCGAGGCACGACCAACATGATGGTCCCGAAATTCAACTACGAGCTTTTTAACTGCAGCAACTTTAATATACGCTATTGGAGCTGGAATTACCGCGGCTGCTGGCACCAGACTTGCCCTCCAA
+
DDDDDIIIIIIHIIIIIIIIIIIIIIIIIIIIIIIIIIIIIIIHIIIIIIIIIIIIHIIGIIHIHIIIIIIIHGHIIIIIIIIIIIIIIIHIHIIIIHIIIHHHHIHIIIIIIIIHIIIIIIIIIIIIIIIIIIIHHIIIIIHHHIHIIIIIIIIIIIIIIIIIIIIIIIIIHIIIIIIIHIIIHHIIHIIIIIIIIIIIIIIIIIIIIIIIIIIIIIIIIIIIIIIIIIIIIIIIIIIIIIHGIIIIIIIIIIIIIIHIIHIHHIIIIIIIIHIIIIIIIIIIIIIIIIIIHIIIIIIIIIIIIIIIIIIIIIIIIIIIIIIIIIIIIIIIIIIIIIIIDDDDD
@HISEQ:969:HM2KJBCX2:2:1101:8146:80627 2:N:0:ACTATGCA
CATTTGACGACGCCCAACTATCCCTATTAATCATTACGTCAATCCTAGAAACCAACAAAATAGGATCAACGTCCTATTTCATTATTCCATGCTAATGTATTCAAGCGCGAGCCTGCTTTAAACACTCTAATTTTTTCAAAGTAACAGTCCTGATTCCCCACCACACCAAATTAATGACATGATGGTTCGTCAGAAGGTAGAAATCAGTAACACCAGTACGTACCGAAGGCACGACCAGCGTACTAATCCCGAAATTCAACTACGAGCTTTTTAACTGCAACAACTTTAATATACGCTATTGGAGCTGGAATTACCGCGGCTGCTGGCACCAGACTTGCCCTCCAA
+
D@D@DIEF@HCCHCCEH0GHIICGEFHHECHCCCCCCCFHIFHH@HCC@@CHFEECEFCCFHIE@EFCFFE<CEEHIHEEEEHEHECHHE1GFHHE@DCHGF@CH5%7<EC<CFEFEHIHFIIHGHHGGFCGEGCEAG@CHHGE@?8CG0BDFE??G7FHDCFH8<FGHHI@CCD<CFFGEFIGIIHGGGEFFFHGCAAHCGEEC<0BGHHHHF<<AGEECDF<<<><IHFFG@HEHFGCCF<<@HEC<11HF<1<F@G<<<D<<@HCFCC<<<CCIHEHF<<<<1HC@F0HIGIIH?CCG@GCFHFIHF@?F<<CC@CCCGIHFCCCHEFCCG@E@C<F@D@D<
@HISEQ:969:HM2KJBCX2:2:1101:4302:80370 2:N:0:ACTATGCA
CATTTGACGACGCCCAACTATCCCTATTAATCATTACGGTGATTCAGAAACCAACAAAACAGGACCACCGTCCTATTCTATTATTCCATGCTAATGTATTCAGACGTAAGCCTGCTTTGAACACTCTAATTTTTTCAAGGTAAAGGTCCTGGTTTCCCACCACGCTAAATTAATAACATGATAGTTCCCCAGAAGGTAGAAATTCTACACACCAGTACAGACTTGTTAGCCCGACCAACGGTAGAATCCCGAAATTCAACTACGAGCTTTTTAACTGCAACAACTTTAATATACGCTATTGGAGCTGGAATTACCGCGGCTGCTGGCACCAGACTTGCCCTCCAA
+
DDDDDIIIIIIIHHHHIIHIIHIHHIHHIIIIIIIIIIIHHIIIGIIIIIIIIIIHFHIIIHHIIIGGIIIIHHIIHHIIIIHIIHHIIIIIIIIEIIIIHHEHIIIIHIIIIIIHIIIIIIIHHIIIIIIHHHHIIIIIIIIIIIIHIIHHIHIIIIIIIIHIIIIIIIIIIIIIIIIIIHIIIIIIIIIIIIIIIIIHHIIIIIIIIIIIIIIIIIIHIIIIIIIIIIIIIIIHIIIIIIIGIIIIIIIIIIIIIIIIIIIIIIIIIIIHIHIIIIIIIIIIIIIIIIIHHIIIIIIIIIIIIHIIIIIIHIIIIIIIIIIIIIIIIIIIIIIIIIIIDDDDD
@HISEQ:969:HM2KJBCX2:2:1101:18381:81000 2:N:0:ACTATGCA
CATTTGACGACGCCCAACTATCCCTATTAATCATTACGGTGATCCTAGAAACCAACAAAATAGAACCATGCCGTCCTATTCTATTATTCCATGCTAATGTATTCGAGCAAAAATGCCTGCTTTAAACACTCTAATTTTTTCAAGGTAAAGGTCCTGGATCCGCAAGACACCCAATTAAGGACATCAAGTTTCTCCAGAAGGTGAGAAATCAACAGCGACAGTTCATACCCCTTAAGGCACGACCATCACGTCAATCCCGAAATTCAACTACGAGCTTTTTAACTGCAACAACTTTAATATACGCTATTGGAGCTGGAATTACCGCGGCTGCTGGCACCAGACTTGCCCTCCAA
+
DDDDDIIIIIIIIIIIIIIIIIIIIIIIIIIIIIIIIIIIIIIIIIIIIIIIIIIIIIHIHIHHIIIIIIIIIIIIIIIIIIIIIIIIIIIIIIIIIIIIHFHIHIIHIIIIIIIIIIIIHIIIIIIIHIIIIHHHIIIIIIHHHIHHHIIIHHIIIHIIIIIIIIIIIIIIIIGIIIIIIIIIIHHIHHIHIIIIIIIIIHIIHIIIIIIIIIIIIIIIIIIIIIIIIIIIIIIIIIIIIIIIIIIIIIHHIIIIIIHIIIIIIHHHHIIHIIIIIIIIIIIIIIIIIIIIIIIIIIIIIIIIIIIIIIIIIIIHHHIIIIIHIIIIIIIIIHIIIIIIIIIIIIIIDDDDD
@HISEQ:969:HM2KJBCX2:2:1101:13927:81377 2:N:0:ACTATGCA
CATTTGACGACGCCCAACTATCCCTATTAATCATTACGTCAATCCTAGAAACCAACAAAATAGGATCGAACGTCCTATTTCATTATTCCATGCTAATGTATTCAAGCGCGAGCCTGCTTTAAACACTCTAATTTTTTCAAAGTAACAGTCCTGATTTCCCGCCACACCAAATTAATGACATGACGGTTCGTCAGAAGGTAGGAACCAGTAACACCAGTACATACCAAGGCACGACCAGCGTACTGATCCCGAAATTCAACTACGAGCTTTTTAACTGCAACAACTTTAATATACGCTATTGGAGCTGGAATTACCGCGGCTGCTGGCACCAGACTTGCCCTCCAA
+
DDC@DIHIIIIIIIIIIIHHHHHEEHIIHIIIIIIIIGGHHIICEHHIIIIIHHGHHEHHHHFEGHIHIFEDHHHIHHHHIIIIGHHHGHHHII1CEHHHHCFHHHIIHHHCDFHHHIHIGIHIIIIHHEHHIIHHHHHIHIIIHHHHHHHHHHIIIIIIIGIHHHIIHGGIIIIIIIIIHIHIHIHIHHHIIIIIIIIIIIIHHGHHIHIIIIHIIIIIHIIHHHHIIIIIIHIIIIIIIHGHHIIHIIHHHH@IIIHHHIIIHHEIHHEFGFHIHGHIIIIHIFIIIIIHGHIIIIIHIIIIIIIIIIIGIIHHIIIHIIHHIIIIIIIIIIIHIIIIDACDD
@HISEQ:969:HM2KJBCX2:2:1101:3890:81178 2:N:0:ACTATGCA
CATTTGACGACGCCCAACTATCCCTATTAATCATTACGGTGATCCTAGAAACCAACAAAATAGAACCATGCCGTCCTATTCTATTATTCCATGCTAATGTATTCGAGCAAAAATGCCTGCTTTAAACACTCTAATTTTTTCAAGGTAAAGGTCCTGGATCCGCAAGACACCCAATAAAGGACATCAAGTTTCTCCAGAAGGTGAGAAATCAACAGTAACGGTTCATACCCCTTAAGGCATGACCATCACGTCAATCCCGAAATTCAACTACGAGCTTTTTAACTGCAACAACTTTAATATACGCTATTGGAGCTGGAATTACCGCGGCTGCTGGCACCAGACTTGCCCTCCAA
+
DDDDDIIIIIIIIIIIIIIGIHIIIIIIHIIIIIIIIIIIIIIIIIIIIIIIIIIIIIIIIIHIIIIIIHHIIIIIIIIIIIIIIIIIIIIIGHIIIIIIIHHIIHIIIIIIIIIIIIIIIIIIIIHIIIIIIIIIHIIHIIIIIIIIIIIIIIIIIHIIGIIIIIIHIIIIIIIIIIIIIIIIIIIIIIIIIIIIIIIIIIIIIIIIIIIIIIIIIIIIHIIHIIIIIIIIIIIIIIIIIIHHIIIIIIHFIIIIIIIIIIIIIIIHFHIIIIIIIIIIIIHIIIIIIIIIIIIIIIIIIIIIIIIIIIIIIIIIIIIIIIIIIIIIIIIIIIIIIIIIIIIIIIIIDDDDD
@HISEQ:969:HM2KJBCX2:2:1101:9360:81782 2:N:0:ACTATGCA
CATTTGACGACGCCCAACTATCCCTATTAATCATTACGGTGATCCTAGAAACCAACAAAATAGAACCATGCCGTCCTATTCTATTATTCCATGCTAATGTATTCGAGCAAAAATGCCTGCTTTAAACACTCTAATTTTTTCAAGGTAAAGGTCCTGGATCCGCAAGACACCCAATAAAGGACATCAAGTTTCTCCAGAAGGTGAGAAATCAACAGTAACAGTTCATGCCCCTTAAGGCATGACCATCACGTCAATCCCGAAATTCAACTACGAGCTTTTTAACTGCAACAACTTTAATATACGCTATTGGAGCTGGAATTACCGCGGCTGCTGGCACCAGACTTGCCCTCCAA
+
DDDDDHHHHHIIIIIIIIIHIGGHHCEHIIIIHIIHIIIIIIIIHHHFGEHHHHIHHHHHIIIIIHHIIIIIIIIIIHHHHHHIIIHHIICHIHIIIIIHIHHIIHIHIHHHIIHEIHIIIHIHIHHHHIIHIIIIIIIIIIIHHIIIIIIIHHIHHGCGEHHGIIHIGHIIHEFGGEGHHHIIHIIIIHHIGIHIHHIIIIIIIIIHEIHHHIIIIHHHIHFIGIIIGIIIIIIHIIIIIIHIIIHEHIHHIHCGIIIIHIIIIIIIIIIIIIIIIIIIHHIIIIIIIIHIHIIIHIIIHIIIIIIIIIIIIIIIIIIIIIIHIIIHIHIIIHIIIIEIHHHIIIIIDDDBD
@HISEQ:969:HM2KJBCX2:2:1101:13874:82275 2:N:0:ACTATGCA
CATTTGACGACGCCCAACTATCCCTATTAATCATTACGTCAATCCTAGAAACCAACAAAATAGGATCGAACGTCCTATTTCATTATTCCATGCTAATGTATTCAAGCGTTAGCCTGCTTTAAACACTCTAATTTTTTCAAAGTAACAGTCCTGATTCCCCACCACACCAAATTAATGACATGATGGTTCGTCAGAAGGTAGAAATCAGTAACACCAGTACGTACCGAAGGCACGACCAGCGTACTAATCCCGAAATTCAACTACGAGCTTTTTAACTGCAACAACTTTAATATACGCTATTGGAGCTGGAATTACCGCGGCTGCTGGCACCAGACTTGCCCTCCAA
+
DDCDDIIIHIIIHHIIIIIIIIIIIIIIIHIHIIIIHIIIIIIIEHIHIIIIIIIIIIHIIIIHIIIIIIIIIIIIHIHIIIIIIIIEEHHIIIIIIIIIIIIIIIHHHIIHIGIIIIIIIIIIIHIIIIIIIIIIIIHIIIIIIIIHIIIIIIHIHIIHIIIIIHIIIIHIIIIIIIIIIHHIIIHIIIIIHHHHGIIIIIIHHIIHIIIIHIHHIHHHEHHHIIIHHHHHIIIIHIIIIIHIIIIHIIHHIIHHHIIIIIIIHIHIHIIIIIIIHFIHIIIIHIIIIIIIIIIIIIIIIIIIIIIIIIIIIIIGIIIIIIIIIIIIIIIIIIIIIIIIIDDDDD
@HISEQ:969:HM2KJBCX2:2:1101:13389:82967 2:N:0:ACTATGCA
CATTTGACGACGCCCAACTATCCCTATTAATCATTACAGCGGTCCTAGAAACCAACAAAATAGAACCGATGTCCTATTCTATTATTCCATGCTAATGTATTCGAGCAAAGGCCTGCTTTGAACACTCTAATTTTTTCAAGGTAAAAGTCCTGGTTCCCCACGACACCCAGTAAAGGGCATCGGGTTTCCCAGAAGGAAAGACCCGACCGAATCCGTACGCTCGATTAGGAGGACAGATCAGCCAGGTCCAAGGTTCAACTACGAGCTTTTTAACGGCAACAACTTTAATATACGCTATTGGAGCTGGAATTACCGCGGCTGCTGGCACCAGACTTGCCCTCCAA
+
DDDDDIIIIHIHHHIIIIIIIIIIIIIIIIIIIIIIIIHIIIIIIIIIIIIIIIIHGHIHHHHHIIIIIIIHIIIIIIIIIIIIIII?FEHGIIIHIIHHHHIIHHHIIIHHHHIIIIIHHHHIIIIHHHIIHIIIIIH?HHHHIIHHCFHIHGHIHIHIGIIIIIIEIIIIHIIIIIIHIIIIIIGIIIIIIIHIIIIIIIHIIIIIIHHFIIIIHIIIHIIIHGIIIIIIIIIIIIIIIIHIIGGHIIIHIIIIIIIIIHIIIIIHIHHFHHHHIIIIIIIHEIHIIIIHHIIIIHHIIIIIIIIIIIIIIIIIIIIIIIIIIIIIIHIIHIIIIIIDDDDD
@HISEQ:969:HM2KJBCX2:2:1101:14602:82516 2:N:0:ACTATGCA
CATTTGACGACGCCCAACTATCCCTATTAATCATTACGTCAATCCTAGAAACCAACAAAATAGGATCAAACGTCCTATTTCATTATTCCATGCTAATGTATTCAAGCGTTAGCCTGCTTTAAACACTCTAATTTTTTCAAAGTAACAGTCCTGTTTCCCTGCAACACCAAATTAATGACATTACAGTTCTTCAAGAAGGAGGAACCAGTAAAGCCAGTACATACCAGAGGCACGACCAACCTACTAATCCCGAAATTCAACTACGAGCTTTTTAACTGCAACAACTTTAATATACGCTATTGGAGCTGGAATTACCGCGGCTGCTGGCACCAGACTTGCCCTCCAA
+
DCDDDIIIIIIIIHIIIIIIIIIIIIIIIIIIIIIIIIIIIIIIGIIIIIHIHIIIIIIIIIIIGIIIIIHIHIHIIIIIIIIIIHIHHIIIIIIIIIIIIIIIIIIIIIIIHHIIIIIIIHIIIIIIIIIIIIIIIIIIIIIIIIIIIIIHHHHIIIIIIIIIIIIIIIIIIIIIIIHHHHIIIIIIHIIIHIIIIIIHIHIIIIIIIIGIIIIIHIIIIIIIIHIIHIIIIIIIHHHHIIHHHIIIIIHIIIIHGIIHHIEIIIIIIIIIIIIIIIIIIIIIIIIIIIIIIIIIIIIIIIIIIIIIIIIIIIIIIIIIIIIIIIIIIIIIIIIIIIIIIDDDDD
@HISEQ:969:HM2KJBCX2:2:1101:2089:82859 2:N:0:ACTATGCA
CATTTGACGACGCCCAACTATCCCTATTAATCATTACGTCAATCCTAGAAACCAACAAAATAGGATCAAACGTCCTATTTCATTATTCCATGCTAATGTATTCAAGCGTTAGCCTGCTTTAAACACTCTAATTTTTTCAAAGTAACAGTCCTGTTTCCCTGCAACACCAAATTAATGACATTACAGTTCTTCAAGAAGGAGGAACCAGTAAAGCCAGTACATACCAGAGGCACGACCAACTCTCTAATCCCGAAATTCAACTACGAGCTTTTTAACTGCAACAACTTTAATATACGCTATTGGAGCTGGAATTACCGCGGCTGCTGGCACCAGACTTGCCCTCCAA
+
DDDDDCFHHEHCCHIHIIEH1FHIHHHHIFEGEHIIIGHCECHGHIGEGHHHHIIIE?GCHH@CHEHCEEECCGHEGHHEHIIIEGHE?1FGHHHHIIIIHGHHH<GIHHIHGIIHHIHHIHHHHIHHGHHHIHGHHHHGIIHIHIHIIIIIIIHIIHHIIHIIHFHHGIHHFHIHHIIIIIIIHHFHIHHCGHHIIIIIIIIHHFIIIHIIIIHIIIHIIIIIGIIII=IIIHIIIHHHIIHHFIIHIGIHIIIIIHIIIIIIIHIIIIIIHIIIIIIIIIIHFHIIIIIIHHHEGIIIHIIIIIIIIIIIHIIHIIIIIIIIIIIIIIIIIIIIIIIIIDCDDD
@HISEQ:969:HM2KJBCX2:2:1101:3895:82793 2:N:0:ACTATGCA
CATTTGACGACGCCCAACTATCCTATTAATCATTACGTCAATCCTAGAAACCAACAAAATAGGATCAAACGTCCTATTTCATTATTCCATGCTAATGTATTCAAGCGTTAGCCTGCTTTAAACACTCTAATTTTTTCAAAGTAACAGTCCTGTTTCCCTGCAACACCAAATTAATGACATTACAGTTCTTCAAGAAGGAGGAACCAGTAAAGCCAGTACATACCAGAGGCACGACCAACCTACTAATCCCGAAATTCAACTACGAGCTTTTTAACTGCAACAACTTTAATATACGCTATTGGAGCTGGAATTACCGCGGCTGCTGGCACCAGACTTGCCCTCCAA
+
BDDBDIIIIHIIGIIIGHIIIGFHIHHIIIIIHHHHIHHIIHHIGIIEHHFCHHHIIIIIICC?HFFHCEHIHHHIIIIHHGHHIIGHHHEHHEHIIIIHFEHHHIHIIIHIHIIIIIIIHIIIIGHIHHHIIIIIHGHFHHHIHIIIIIIIHIIIIIIHEHHGHHIIIHIIIHIIIIIIIIIIIHH@HIIIHIIIIIIIIIHIHIIIIIIHGIIIIIIIIHIHIIIIIIIIIIIIIIIIIIHHIIHIIHFIIHHHIIIIIIIIIIIIHIIIIIIIIIIIIIIIIIHIIHIIIGIIHIIIIIIIIIIHIIIIIIHIIIIHIIIIIIIIIIIIIHIIIIIIDADDD
@HISEQ:969:HM2KJBCX2:2:1101:19654:83286 2:N:0:ACTATGCA
CATTTGACGACGCCCAACTATCCCTATTAATCATTACGGTGATCCTAGAAACCAACGAAATAGAATCAGTCCGTCCTATTTCATTATTCCATGCTAATGTATTCAGACGATAGTCTGCTTTAAACACTCTAATTTTTTCAAAGTAACAGTCCTGATTTCCCATCACACCAAATAAATGGCATGAAAGTTCCTCAGAAGGTAGAGATCCATCTCACCAGTGCAGACAATTAAGCCTGACCAATGGGTAGACCCCGAGGTTCAACTACGAGCTTTTTAACTGCAACAACTTTAATATACGCTATTGGAGCTGGAATTACCGCGGCTGCTGGCACCAGACTTGCCCTCCAA
+
DDDDDIIIIIIIIHHIIIIHIHHIIIIIIIIIIIIIIIIIIIIIIIIHHIIIIIIIIIIIIIHIIIIHIIIHIIHHHIIHIHIIIIIIGGHHIIHIIIIIIHGEHHIIHIIIIIHIIIIIIIIIIIIHIHIHIIIIHIIIIIIHIIIGHIIIIIIIIIHIIIIIIIIIIIIIIIIIIIIIIHHIIIIIHIIIIIIIIIIIHIIIIIIHHHHIIIIIIIIIIIIIIIIIIIIIIIIIIIIIIIHEHGHIIIIIIIIIIIIIIIIIIIIIHIIIIIIIIIIHIIIIIIIHHHIIIIIIIIIIIIIIIIIIIIIIIIIIIIIIIIIIIIIIIIIIIIIIIIIIIIIDDDDD
@HISEQ:969:HM2KJBCX2:2:1101:19530:83378 2:N:0:ACTATGCA
CATTTGACGACGCCCAACTATCCCTATTAATCATTACGTCAATCCTAGAAACCAACAAAATAGGATCGAACGTCCTATTTCATTATTCCATGCTAATGTATTCAAGCGTTAGCCTGCTTTAAACACTCTAATTTTTTCAAAGTAACAGTCCTGTTTCCCTGCAACACCAAATTAATGGCATTACAGTTCTTCAGAAAGGAGGAATCAGCGAAGCCAGTACATACCAGTGGCACGACCAACCTGCTGACCCCGAAATTCAACTACGAGCTTTTTAACTGCAACAACTTTAATATACGCTATTGGAGCTGGAATTACCGCGGCTGCTGGCACCAGACTTGCCCTCCAA
+
<DDBDII?EGE<<CE01<GG<1<<<DEH111<D1C@HHC<00<<CCFC1<DC1<FCCHHIHCE1FE?EHH?CGH0CHIHHHIGHF?E@@GHCEEHHHHHI@FHHIDHHHCIIHEHHHHHHIGHHHHHIIHHIHHFHHHHHHHHHFHHHEGHHHIGHIHIHHHGHHFGHHHHHHIHHG?HHHIIHHCHIHIHHIHHIIIIIHFIIGIHIHHHHHIHHIIHHHEIHIHIHGHHEIIHIGHGIHHHHHGIHIHHEIIHHHGIIHHIIIIHFIIIIHHHHHHHHIIHHF<1HHHGGEHCFGHGFHEIIIHHHEHHEHHHDDIHH@EIHEEEIIHIIIHHEH=HHD0AAD@
@HISEQ:969:HM2KJBCX2:2:1101:2214:83841 2:N:0:ACTATGCA
CATTTGACGACGCCCAACTATCCCTATTAATCATTACGTCGATCCTAGAAACCAACAAAATAGGTTCGATCGTCCTATTTCGTTATTCCATGCTAATGTATTCAAGCGCGAGCCTGCTTTAAGCACTCTAATTTTTTCAAAGTAACAGTCCTGTTTCCCCGCAACAACAAATTAATGCCATCACGGTTCTACAAGAAGGAGGGACCAGTGAGGCCAGTGCATACCAGTGGCACGACCAACCTACTGGCCCCGAAATTCAACTACGAGCTTTTTAACTGCAACAACTTTAATATACGCTATTGGAGCTGGAATTACCGCGGCTGCTGGCACCAGACTTGCCCTCCAA
+
DDDDDIIIIIIIIIIIIIIIIIIIIIIIIIIIIIIIIIIIIIIIIIIIIIIIIIIIIIIIIIHIIIHIIIGHIIIIIIIHIIIIIIIIFHHIIIIIIIIIIIIIIIIIIIIIIIIIIIIIIIIIIIIIIIIIIIIIIHHIIIIIIIIIIIIIIIIIIIIHIIIIIIIIHIIIIIIIIIIHIIIIIIIIIIIIIIIIIIIIIIIIIIIIIIIIIHIIIGIIIIIIIIIIIIIIIIIIIIIIIIIHHIIIIIIIIIIIIIIIIIIIIIIIIIIIIIIIIIIIIIIIIIIIIIIIIIIIIIIIIIIIIIIIIIIIIIIIIIIIIIIIIIIIIIIIIIIIIIIIIDDDDD
@HISEQ:969:HM2KJBCX2:2:1101:8260:84542 2:N:0:ACTATGCA
CATTTGACGACGCCCAACTATCCCTATTAATCATTACGTCAATCCTAGAAACCAACAAAATAGGATCAAACGTCCTATTTCATTATTCCATGCTAATGTATTCAAGCGTTAGCCTGCTTTAAACACTCTAATTTTTTCAAAGTAACAGTCCTGTTTCCCTGCAACACCAAATTAATGGCATTACAGTTCTTCAGAAAGGAGGAATCAGCGAGACCAGTACGTACCAATGGCACGACCAACCTGCTGACCCCGAAATTCAACTACGAGCTTTTTAACTGCAACAACTTTAATATACGCTATTGGAGCTGGAATTACCGCGGCTGCTGGCACCAGACTTGCCCTCCAA
+
DDCDDIIIIIIHIIIIIIIIIIIIIIIIIIIIIIIIIIIIIHIIIIIHIIIIIIIIGIIIIIHIHIIIIIIIHHIIIIIIIHIICHIIIIIIGHIIIHIIIIIIIIIHHGIIHIIIIIIIIIHIHIHHHIIIIIIIFIIHIIHIIHHIIIIIIIIIIIIIGIHIIIIIIIIHIIIIIIIIIHIIIIIIIIIIIIIIIIIIHIIIIIIIIIIIIIIIIIIIIIIIIIIIIIIIIIIIIIIIIIIHFIIIIIIIIIIIIIIIIIIIIIIIIIIIIIIIIIIIIIIIIHIIIIIIIIIIIIIIIIIIIIIHIIIIIIIIIIIIIIIIIIIIIIIIIIIIIIIIIDDDDD
@HISEQ:969:HM2KJBCX2:2:1101:11411:84369 2:N:0:ACTATGCA
CATTTGACGACGCCCAACTATCCCTATTAATCATTACGTCGATCCTAGAAACCAACAAAATAGAATCAAACGTCCTATTTCATTATTCCATGCTAATGTATTCAAGCGTAAGCCTGCTTTAAACACTCTAATTTTTTCAAAGTAACAGTCCTGATTCCCCACGACACCAAATTAATGACATCGCGGTTCTTCAGAAGGTAGGAACCGATAATGCCAGTGCGTACCGAAGCACGACCAACAATTCGATCCCGAAATTCAACTACGAGCTTTTTAACTGCAACAACTTTAATATACGCTATTGGAGCTGGAATTACCGCGGCTGCTGGCACCAGACTTGCCCTCCAA
+
DDCDDIIIIIIIIIIIIIIIIIIIIIIIIIIIIIIIIIIIIIIIIIIIIIIIIIIIHIIHIIHHIIIIIIIIHIIIHIIHHIIHIIGIIIIIIIGIIHGIIIIIIIHIIIIIIHIHIHHHIIHEHIHIIIIIIIIIIIIIIIIIIIIIIIIIIIIIIIIIIIIIIIIIIIIHIIIIIIIIIIIIIIIIIIIIIHIIIIIIIIIIIIIHIIIIIGHIIIIIIIHHHIIIIIIIIIIIIIIIHHEDIHHIIIIIIIIIIHHIIHIIIIIIIIIIIGIIIIIIIIIIIIIIIIGIHHIHIIIIIIIIIIIIIIIIIIIIIIIIIIIIIIIIIIIIIIIIIIIIDDCDD
@HISEQ:969:HM2KJBCX2:2:1101:17052:84599 2:N:0:ACTATGCA
CATTTGACGACGCCCAACTATCCCTATTAATCATTACGTCAATCCTAGAAACCAACAAAATAGGTTCGAACGTCCTATTTCATTATTCCATGCTAATGTATTCAGGCGCTGGCCTGCTTTAAACACTCTAATTTTTTCAAAGTAACAGTCCTGTTTCCCCGCAACACCAAATTAATGGCATTACGGTTCTACAAGAAGGAGGAATCAGCAAGCTAGTACATACCAGTGGCAAGACCAACCTGCTGATCCCGAAATTCAACTACGAGCTTTTTAACTGCAACAACTTTAATATACGCTATTGGAGCTGGAATTACCGCGGCTGCTGGCACCAGACTTGCCCTCCAA
+
0D@<<F@EHC?/<<FHCC1C1<<D1DH1<G<<D1<<<11<GH1<<11CCFHH11D0<<@@1<<1<11/<<</1<EHE?D1<<<C?G1<CGHC11<EHHC<ECG=DCD8HHEHHIHF?FEHEFFHHEHHHFH?<1B1HF(<CHHFHHHHHFHIIHHHHHFHGIHEEIHHCH?G?HHHC?FEHHHEDEHHHGHFCFC0HGHEI<IHFHHFIII;HHFE<GHHHHG@BEFAECIHFEEC@GC?HFEDHHF??GFGEGIH?HHGE<<@?IHHHHHHF1FHHF<C<<<GCEEHIIHHEHCCEHG?HHFFHIIHIIHIHCCC?EFHIIHHHEEHHEHFFEEHHCCCD@@@@
@HISEQ:969:HM2KJBCX2:2:1101:8697:84252 2:N:0:ACTATGCA
CATTTGACGACGCCCAACCTATTAATCATTACGGTGATCCTAGAAACCAACAAAATAGAACCATGCCGTCCTATTCTATTATTCCATGCTAATGTATTCGAGCAAAAATGCCTGCTTTAAACACTCTAATTTTTTCAAGGTAAAGGTCCTGGATCCGCAAGACACCCAATTAAGGACATCGAGTTTCTCCAGAAGGTGAGAAATCAACAGCAACAGTTCATACCCCTTAAGGCACGACCATTACGTCAATCCCGAAATTCAACTACGAGCTTTTTAACTGCAACAACTTTAATATACGCTATTGGAGCTGGAATTACCGCGGCTGCTGGCACCAGACTTGCCCTCCAA
+
DDCADIGIIHIIIIIIIIIIIIIIIIIIIIIIIIIIHIIIIIIIIIIHIHIIEHHIIIIIGIIHIIIIIIIIIIIIIIFHIHHHHHGHGHEHHHHHIHHIIIIIIIIIIHIIIIIIIHIIIIIIIIIGIHIIIHIIHHHIIIIIIIHHIIIIIIIIIIIIIIIIIHIHIIIIIIIIIIIIIIIIHFIIIIIIIIIIIIIIIIIIIIIIIIIIIIHIIIIIIIIHHHIIIIIHHIIIIIIIIHIIIHHIFHHCIIIHHHIIIIHFHIHHHIIIIIIIIIIIIIIIIIIIIIIIIIIIIIIIIIIIIHIIIIIIIIIIIIIIIIIIIIIIIIIIIIIIIIIIIIIDCDDD
@HISEQ:969:HM2KJBCX2:2:1101:18571:85534 2:N:0:ACTATGCA
CATTTGACGACGCCCAACTATCCCTATTAATCATTACGTCAATCCTAGAAACCAACAAAATAGGATCAACGTCCTATTTCATTATTCCATGCTAATGTATTCAAGCGTTAGCCTGCTTTAAACACTCTAATTTTTTCAAAGTAACAGTCCTGTTTCCCTGCAACACCAAATTAATGACATTACAGTTCTTCAAGAAGGAGGAACCAGTAAAGCCAGTACATACCAGAGGCACGACCAACTTACTAATCCCGAAATTCAACTACGAGCTTTTTAACTGCAACAACTTTAATATACGCTATTGGAGCTGGAATTACCGCGGCTGCTGGCACCAGACTTGCCCTCCAA
+
DDDDDIIIIIIIIIIIIIIIIIIIIIIIIIIIIIIIIIIIIIIIIIIIIIIIIIIIIIHIIHHHIIIIIIHHIHIIIIIIIIIIIIIIIIHIIIIIIIIIIIIHIIIIIIIIIIIIIIIIIIIIHIIIIIIIIIIIIIIIIIIIIIIIIIIIIIIIIIIIIIIIIIIIIHHHHIIIIIIIIIIIIIIIIIHIIIIIIIIIIIIIIIIIIIIIIIIIIIIIIIIIIIIIIIIIIIIIIIIIIIIHIIIIIIIIIIIIIIIIIIIIIIIIIIIIIIIIIIIIIIIIIIIIIIIIIIIIIIIIIIIIIIIIIIIIIIIIIIIIIIIIIIIIIIIIIIIIIIIIDDDDD
@HISEQ:969:HM2KJBCX2:2:1101:20505:85644 2:N:0:ACTATGCA
CATTTGACGACGCCCAACTATCCCTATTAATCATTACGGTGATCCTAGAAACCAACAAAATAGAACCATGCCGTCCTATTCTATTATTCCATGCTAATGTATTCGAGCAAAAATGCCTGCTTTAAACACTCTAATTTTTTCAAGGTAAAGGTCCTGGATCCGCAAGACACCCAATTAAGGACATCAAGTTTCTCCAGAAGGTGAGAAATCAACAGCGACAGTTCATACCCCTTAAGGCATGACCATCACGTCAATCCCGAAATTCAACTACGAGCTTTTTAACTGCAACAACTTTAATATACGCTATTGGAGCTGGAATTACCGCGGCTGCTGGCACCAGACTTGCCCTCCAA
+
DDDDDIIIIIIIIIIHIIHHIIIIIIIHIIIIIIIIIIIIIIIIIIIIIIIHHHIIHIIIIIHIIHHHHHHHHIHHIIIIIIIIIHHIFHIIHHIIIIIIICGHHHHHIIIIIIIHHIIIHIHIHHIIHIIIIHIIIHHIIIIIIIIIIHHIIHHIHHHIIHIIIHHIIIIIIIIHIIIHHIHIIIIHIIIIIHIIIHIIIHIIHIIIIIIIIIIIIIIIIIIIIIIIIIIIIIIIIIIIIIIGHIIIIIIHIIIIIIIIIIIIIIIIIHHIIIIIIIIIIIIIIIIIIIIIIIIIIIIIHIIIIIIIIIIIIIIIIIIIIIIIIIIIIIIIIIIIIIIIIIIIIIIIDCDDD
@HISEQ:969:HM2KJBCX2:2:1101:4589:86587 2:N:0:ACTATGCA
CATTTGACGACGCCCAACTATCCCTATTAATCATTACATCGATCCTAGAAACCAACAAAATAGAATCGGATGTCCTATTTCATTATTCCATGCTAATGTATTCAAGCGTGAGCCTGCTTTAAACACTCTAATTTTTTCAAGGTAACAGTCCTAATTCCCCGTGACACCAAATTAATGGCATTACGGTTCTTTAGAAGGTGAGAAATCAATAATATCAGTACATACCAACGGCATGACCGAAACATTGATCCCGAAATTCAACTACGAGCTTTTTAACTGCAACAACTTTAATATACGCTATTGGAGCTGGAATTACCGCGGCTGCTGGCACCAGACTTGCCCTCCAA
+
DADDCHEHCEHCC//<<<FHHH1<1<<111D<<F@1FE@@E11DCG?11<FGHHH0<EFC1FH1D@G1DG0/11D@FH1DC1<D11<FG1F1@11<CHGCFFEHG@18@0?DCF1?F@HHHAAA8B8<1/B=@F1EHA&616D1HHHH8HEHFAC?CIHEEH@HEEHIHHF@D<C?HC?EHHC?CG@CHEHGEHGIIGCCEFEH?HHHEG1F@HCGEFHHF<1EBHG@IHG@CG@GHE@HHF<<C<C/HD<IHIIHGEHCD@=HIHHGGEGFGCC<CECHCEFHHGCEG@HC<EHF?F<CCCEGG<1?HHFHHHHE<HHG@<HEE@EIHDEHED<EE<@DHFDD<@?
@HISEQ:969:HM2KJBCX2:2:1101:3926:87002 2:N:0:ACTATGCA
CATTTGACGACGCCCAACTATCCCTATTAATCATTACGGTGATCCTAGAAACCAACAAAATAGAATCATGCCGTCCTATTTTATTATTCCATGCTAATGTATTCAAGCAAAATGCCTGCTTTAAACACTCTAATTTTTTCAAAGTAAAGGTCCTGGTTCCCCGCGACACCCAATTAAGGGCATCGTGGTTCTCCAGAAGGTGAGAAATTGACTACACCAGTTCATACCCCTTAAGGCACGACCGATGTGTCAATCCCGAAATTCAACTACGAGCTTTTTAACTGCAACAACTTTAATATACGCTATTGGAGCTGGAATTACCGCGGCTGCTGGCACCAGACTTGC
+
DCADDIIIIHIHHIIIIHIIIHIIIHIIIIIIIIIIIIIIIIIHHIIIHIIIIIIIHHHHIHIIIIIIIIIGIHHHIHGIHIIHIIIHIIIIIHIIHIIIIFHHIIIGIIIIIFIIHIHHIHIHHHHIHHHIIIIIIIHHHHIHHIIHHHHHIIGHIIIIIIIGHHIIHIIIIEIIIHIIHHIIIIIIIIIIIIIIIHIIIIIIIIIHHIIIHIIIIIIIHIIIIHIIHIIIIIIGIIIIIIIHIGIIIIHIHIHHHGIIGIHIIIIIIIIIIIIIIIIIIIIIIIIIIIHHHHHIIIIIIIIIIIIIIIIIIHIIIIIIIIIIIIHIIIHIIHHHHIIIDDBDD
@HISEQ:969:HM2KJBCX2:2:1101:17324:87351 2:N:0:ACTATGCA
CATTTGACGACGCCCAACTATCCCTATTAATCATTACGTCGATCCTAGAAACCAACAAAATAGAATCAAACGTCCTATTTCATTATTCCATGCTAATGTATTCAAGCGTGCGCCTGCTTTAAACACTCTAATTTTTTCAAAGTAACAGTCCTGATTCCCCACGACACCAAATTAATGACATCGCGGTTCTTCAGAAGGTAGGAACCAATAATGCCAGTGCGTACCGAGGCACGACCGACAATCTGATCCCGAAATTCAACTACGAGCTTTTTAACTGCAACAACTTTAATATACGCTATTGGAGCTGGAATTACCGCGGCTGCTGGCACCAGACTTGCCCTCCAA
+
DDCDDIIIIIIIIIIIIHIIIIIIIIIIIIIIIIIIIIIIIIIIIIIIIIIIIIIIIIIIIIHHIEHHIHIIHIIIHHIIIIIIIIIIIIIIIHIIIIIIIHIHIIIHIIIIIIIIIIIIIIIIIIIIIIIIIHIIIIIIIIIIIIIIHIIHIIIIIIIIIIIHIIIIIIIIHIIIIIIIIIIIIIIIIIIIIIIIIIIIIIIIIIIIIHHHIIIIIIIIIIIIIIIIIIIIIIHIIIIIIIHGIIIIIIIIIIIIIIIIIIIIHIIIIIIIIIIIIIIIIIIIIIIIIIIIIIIIIIIHIIIIIIIIIIIIIIIIIIIIIIIIIIIIIIIIIIIIIIIIDDDDD
@HISEQ:969:HM2KJBCX2:2:1101:14183:88023 2:N:0:ACTATGCA
CATTTGACGACGCCCAACTATCCCTATTAATCATTACGTCGATCCTAGAAACCAACAAAATAGGTTCGATCGTCCTATTTCGTTATTCCATGCTAATGTATTCAAGCGCGAGCCTGCTTTAAGCACTCTAATTTTTTCAAAGTAACAGTCCTGTTTCCCCGCAACAACAAATTAATGCCATCACGGTTCTACAAGAAGGAGGGACCAGTGAGGCCAGTGCATACCAGTGGCACGACCAACCTACTGGCCCCGAAATTCAACTACGAGCTTTTTAACTGCAACAACTTTAATATACGCTATTGGAGCTGGAATTACCGCGGCTGCTGGCACCAGACTTGCCCTCCAA
+
DDDDDIIIIIIIIIIIIIIIIIIIIIIIIHIIIIIIIIIIIIIIIIIIIIIIIIIIHHHHIIIIIHIIIIIDHHIIIIHHIIIIIGIIIIIIIIIFHHHHIHHHIIIIIHHHIIIIGHIIIIHIHIIIHIIIIIIHIIIIIIIHHIIIIIIIIHHHHHIHIHHIIHIIIHIIIIHFCFIIIIHIIHGIIIIIIIIIIIIIIIHIIIIIIIIIIIIIIIIHIHIIIIIIIIIIIIIIIIIIIHHHHIHIIHIIIIIIIHGIIIIIIHIIIIIIIIHIIIIIIIIIIIIIIHIIIHIIIIIIIIIIIIIIIIIIIIIIIIIIIIIIIIIIIIIIIIIIIIIIIDDDDD
@HISEQ:969:HM2KJBCX2:2:1101:17085:89221 2:N:0:ACTATGCA
CATTTGACGACGCCCAACTATCCCTATTAATCATTACGGTGATCCTAGAAACCAACAAAATAGAACCATGCCGTCCTATTCTATTATTCCATGCTAATGTATTCGAGCAAAAATGCCTGCTTTAAACACTCTAATTTTTTCAAGGTAAAGGTCCTGGATCCGCAAGACACCCAATTAAGGACATCAAGTTTCTCCAGAAGGTGAGAAATCAACAGCGACAGTTCATACCCCTTAAGGCACGACCATCACGTCAATCCCGAAATTCAACTACGAGCTTTTTAACTGCAACAACTTTAATATACGCTATTGGAGCTGGAATTACCGCGGCTGCTGGCACCAGACTTGCCCTCCAA
+
DDDDDIIIIIIHIIIIIIIIIIIIIIIIIIIIIIIIIIIIIIIIIIIIIHIHIIIIIIIIIIHIIIIIIHHHIHIIIIIIIIIHIIHIIIIHHHIIIIHIIHHIIIIIIIIIIIIIIIIIIIIIIHIHIIIIIIIIIIIIIIIHIIIIIIIIIIIIIIIIIIIIIIIIIIIIIGIIIIIIIIIIIIHIIHHIIIIIIIIIIIIIIIIIIIIIIIIIIIIIIIIIIIIIIIIIIIIIIIIIIIIIIIIIIIHHIIIIHIIIIIIIIIIIIHIIIIIIIIIIIIIIIIIIIIIIIIIIIIIIHIIIIIIIIIIIIIIIIIIIIIIIIIIIIIIIIIIIIIIIIIIIIIIIDDDDD
@HISEQ:969:HM2KJBCX2:2:1101:8972:89003 2:N:0:ACTATGCA
CATTTGACGACGTCCAACTATCCCTATTAATCATTACGTCGATCCTAGAAACCAACAAAATAGGTTCGATCGTCCTATTTCGTTATTCCATGCTAATGTATTCAAGCGCGAGCCTGCTTTAAGCACTCTAATTTTTTCAAAGTAACAGTCCTGATTCCCCGCAACAACAAATTAATGCCATCACGGTTCTACAAGAAGGAGGGACCAGTGAGGCCAGTGCATACCAGTGGCACGACCAACCCACTGGCCCCGAAATTCAACTACGAGCTTTTTAACTGCAACAACTTTAATATACGCAATTGGAGCTGGAATTACCGCGGCTGCTGGCACCAGACTTGCCCTCCAA
+
<D<0<1<<<1<</00<<F1<111D<DH1<<1DHHHI?1DH/<C<<111<1D@CG@011D111D1<1</<<C<1D<CHHH1C1<CCHI1<1<<DFG1FFECH6@1<@<%/C8<@@CEH?6G<<EF81D8<<8<5<1@GB00?G@HF)<'001A;#<D?CG+HEAHHF.HFHGIHGD.,ECHG:<-CCF:-@F/@GA@G=FC>B00HFC0<EEAFC0HEE@HH@HE@HEFCGD/C<0DED<<</C<0<//:/11HFC<11GC@EHCEGCFHE@IHGHHCEHEGF@GHEF?HFGC0F0<1C<1FHG?@1<1DEHHCC??CCFHIIHHGG@@@D<<1C<HEEDEED?<00
@HISEQ:969:HM2KJBCX2:2:1101:20258:89699 2:N:0:ACTATGCA
CATTTGACGACGCCCAACTATCCCTATTAATCATTACGTCAATCCTAGAAACCAACAAAATAGGATCAAACGTCCTATTTCATTATTCCATGCTAATGTATTCAAGCGTTAGCCTGCTTTAAACACTCTAATTTTTTCAAAGTAACAGTCCTGTTTCCCTGCAACACCAAATTAATGACATTACAGTTCTTCAAGAAGGAGGAACCAGTAAAGCCAGTACATACCAGAGGCACGACCAACTTACTAATCCCGAAATTCAACTACGAGCTTTTTAACTGCAACAACTTTAATATACGCTATTGGAGCTGGAATTACCGCGGCTGCTGGCACCAGACTTGCCCTCCAA
+
BDDDDIIIHIIIIIIIIIIIIIIIIIHIIIIIIIIIIHHIIIIIIIIIIIIIIIIIIIIIIIHIIIIIIIIHHIIIIIIIIHHIIIHIHIIIHHIIIIIIIIIIIIIIHIIIHIIIHHIIIIIIIHIIIIHIIIIIIIIIIIIIIIIIIIIIIIIIIIIIIIIIIIIIIIIIIIIIIIIIIIIIIIIIIIIIIIIIIIIIIIIIIIIIIIIIIIIIIIIIIIIIIIIIIIIIIIIIIIIIIIHHHIHIIIIIIIIIIIIIIIHIIIIIIIIIIIIIIIIIIIIIIIIIIIIIIIIIIIHHGIIIIIIIIIIIIIIIIIIIIIIIIIIIIIIIIIIIIIIIIDDDDD
@HISEQ:969:HM2KJBCX2:2:1101:2003:89511 2:N:0:ACTATGCA
CATTTGACGACGCCCAACTATCCTATTAATCATTACGGTGATCCTAGAAACCAACAAAATAGAACCATGCCGTCCTATTCTATTATTCCATGCTAATGTATTCGAGCAAAAATGCCTGCTTTAAACACTCTAATTTTTTCAAGGTAAAGGTCCTGGATCCGCAAGACACCCAATAAAGGACATCAAGTTTCTCCAGAAGGTGAGAAATCAACAGTAACAGTTCATACCCCTTAAGGCATGACCATCACGTCAATCCCGAAATTCAACTACGAGCTTTTTAACTGCAACAACTTTAATATACGCTATTGGAGCTGGAATTACCGCGGCTGCTGGCACCAGACTTGCCCTCCAA
+
DDDDDIIIIIIIIIIIIIIIIIIIIIIIIIIIIIIIIIIIHIIIIIIIIIIIIIIHHIIIIIIIIIIIIIIIIIIIIHIIIIIIIIIIIIIIIIIIIIIIIHIIIIIIHHHIIIIIIIIIIIIIIIIIHIIIIIIIIHIIIHIIIIIIHIIGIIIIIIIHIIIIIIIIIIIIIIIIIIIIIIIIIHIIIHIIIIIIIIIIIIIIIIIIIIIIIIIIIIIIIIIIIIIIIIIIIIIIIIIIIIIIIIHIIHDIIHIHIIIIIIIIIIIIIIIIIIIIIIIIIIIIIIIIIIIIIIIIIIIHIIIIIIIIIIIIIIIIIIIIIIIIIIIIIIIIIIIIIIIIIIIIIIIDDDDD
@HISEQ:969:HM2KJBCX2:2:1101:4617:90158 2:N:0:ACTATGCA
CATTTGACGACGCCCAACTATCCCTATTAATCATTACGGTGATCCTAGAAACCAACAAAATAGAACCATGCCGTCCTATTCTATTATTCCATGCTAATGTATTCGAGCAAAAATGCCTGCTTTAAACACTCTAATTTTTTCAAGGTAAAGGTCCTGGATCCGCAAGACACCCAAAATTAAGGACATCCAAGTTTCTCCAGAAGGTGAGAAATCAACAGCAACAGTTCATACCCCCTCCTTAAGGCACACGACCATCACACGTCAATCCCGAAATTCAACTACGAGCTTTTTAACTGCAACAACTTTAATATACGCTATTGGAGCTGGAATTACCGCGGCTGCTGGCACCAGACTTGCCC
+
DAD@DHIGIIICHIDH1GHIIIHHHHIEFEHHFHIIIIEHGGHGCHH?@GHEHCHHHIHHHGHHHI?1F@EHHEHHHDGHHF1EHFHHEHCGECFG?C1DDFFHGE?ED@FEHGHHGHGHHHBGFHHGHHHHHHHIEHHECIHFDHHHIIIHAHHGHHGHCD@?BCHHHHECGECHHHHII:IHIIHHHHFEHGHHCH?HHIIHIGIIHGHHHHIIHHEHCIIHHCIHGE?<ACGCHEHHFHHH:DCDIHHGHHGC<DHIHGFGEEHHEIHHIIIIHEHECE@FCIHIIHHEGIIIIIIIIHHHFHIHEHEGHHGDIIIHGEGHEIIIIIHHHHDIHHHHHIHGECHHGEIHIIBD@DB
@HISEQ:969:HM2KJBCX2:2:1101:2990:90832 2:N:0:ACTATGCA
CATTTGACGACGCCCAACTATCCCTATTAATCATTACGTCAATCCTAGAAACCAACAAAATAGGATCAACGTCCTATTTCATTATTCCATGCTAATGTATTCAAGCGCGAGCCTGCTTTAAACACTCTAATTTTTTCAAAGTAACAGTCCTGATTCCCCGCCACACCAAATTAATGACATGATGGTTCGTCAGAAGGTAGGAACCAGTAACACCAGTACGTACCTAAGGCACGACCAACGTACTGATCCCGAAATTCAACTACGAGCTTTTTAACTGCAACAACTTTAATATACGCTATTGGAGCTGGAATTACCGCGGCTGCTGGCACCAGACTTGCCCTCCAA
+
<@<BBEHIIEEHDHHIHICGHHH?@?GG?@EHHIHIHIHHEIHEHIHIHIGHCFCG?GHEGHEHCHEGGCECFHF@HHHIFHHIEFH1<C1FG@GHE@FHG>C<CCEHHDHHDHCHHHIIHHFHCHFGHHIIIHDHCHEHHGEHFHGHHGHFHHHIHEEGDEHIGIGHC8DGHGIHIHHHIIHHCIIHFHIIFHFF??FEF?HIHHHGAFHHEHHGHG@GHHHFHCHH;HHG=HEHHHIIHGHGHEFHFHHHFHHD11GHHEEFIHEEHEHHGD?IGIHG@EHIHIIIHHCHHHHHH@HHGHHEHHEGIIHIHHDDHHIHHEEEHIHIIIIHHIIHHIIIDDDDD
@HISEQ:969:HM2KJBCX2:2:1101:4281:91105 2:N:0:ACTATGCA
CATTTGACGACGCCCAACTATCCCTATTAATCATTACATCGATCCTAGAAACCAACAAAATAGAATCGGATGTCCTATTTCATTATTCCATGCTAATGTATTCAAGCGTGAGCCTGCTTTAAACACTCTAATTTTTTCAAGGTAACAGTCCTAATTCCCCGTGACACCAAATTAATGGCATTACGGTTCTTTAGAAGGTGAGAAATCAATAATATCAGTACATACCAACGGCATGACCGATACATTGATCCCGAAATTCAACTACGAGCTTTTTAACTGCAACAACTTTAATATACGCTATTGGAGCTGGAATTACCGCGGCTGCTGGCACCAGACTTGCCCTCCAA
+
DDDDDIIHIIIIHIIIGHIHIIIIIIIIIIIIIIIIIIIIIIIIIIIIIGIIIHIIGIIIIIIIHIIHIHHHHIIIGHHIIIIHHIIEHIIIIHIIIHHIIIHIIIHIIHIHIHIHIIIIIIIIIIIIHHIHIHIIIIHIIIIIIHIIIIIIIIIIHIIHIIIIIIHIIIHHHIHIIIIIIIIIIHHIIIHHIIIIIIIIIIIIIIIIIIIHIIIIIIIIIIIIHIIIIIHIIIIIHIIIIIIIHHIIIHGIIIIIIIIIIIIIIIIIIIIIIIIIIIIIIIIIIIIIHIIIIIIIIIIIIIIIIIIIIIIIIIIIIIIIIIIIIIIIIIIIIIIIIIIIIIDDDDD
@HISEQ:969:HM2KJBCX2:2:1101:19293:91182 2:N:0:ACTATGCA
CATTTGACGACGCCCAACTATCCCTATTAATCATTACATCGATCCTAGAAACCAACAAAATAGAATCTGATGTCCTATTTCATTATTCCATGCTAATGTATTCAAGCGTAAGCTTGCTTTAAACACTCTAATTTTTTCAAGGTAACAGTCCTAATTCCCCATAACATCAAATAAATGACATTATGGTTCTTTAGAAGGTGAGAACCAATAAAACCAGTACATACCAAGGCATGACCGATCCCTTGATCCCGAAATTCAACTACGAGCTTTTTAACTGCAACAACTTTAATATACGCTATTGGAGCTGGAATTACCGCGGCTGCTGGCACCAGACTTGCCCTCCAA
+
DDDDDIIHIIIIIHIIIIIIIIIIIIIIIIIIIIIIIIIIIIIIIIIIIIIIIIIIIIIIIIHHIIIHIHIIIIHHIIHHHIIIIIIIHIIIIIIEHIHIHHIHIIHHHIHHIHHHIHIIIIHHHHIHIHIHFHHIIHIHHHHIHHIIHHIIHIHIHHCIHIIIIIFIIIIHIIIIHIIIHHIIHIIIIIHIIIIIIIIHIGIIIIIIIIIIIIIIGIHIIIIIIIIIIIIIHFIIIHIIIHHGIHEHHIIIIIHGIIIIHFIIIHIIIHHIIHIIIIIIIIIIIIIIIIIIIIHIHHIIIIIIIIIIIIIIIIIIIIIIIIIIIIIIIIIIIIIIIIIIDDDDD
@HISEQ:969:HM2KJBCX2:2:1101:20948:90800 2:N:0:ACTATGCA
CATTTGACGACGCCCAACTATCCCTATTAATCATTACGTCAATCCTAGAAACCAACAAAATAGGATCAAACGTCCTATTTCATTATTCCATGCTAATGTATTCAAGCGTTAGCCTGCTTTAAACACTCTAATTTTTTCAAAGTAACAGTCCTGTTTCCCTGCAACACCAAATTAATGACATTACAGTTCTTCAAGAAGGAGGAACCAGTAAAGCCAGTACATACCAGAGGCACGACCAACCTACTAATCCCGAAATTCAACTACGAGCTTTTTAACTGCAACAACTTTAATATACGCTATTGGAGCTGGAATTACCGCGGCTGCTGGCACCAGACTTGCCCTCCAA
+
<<<<@@F@HHHHHIHGII?F<DHHEFH@FHE@GHEH@<<@GDGHECECHHHIEHHCHHIH11F@GCEGHIG@<C@EDHH1CHHEHIHHH?C@@1FHIHFIHHHEGHGHEFCCDGHIHHHFCHGHEEHEBF?IHIIHHEFHEHHHEHHFHGGIHFEGIHHHHIIHIHIHGHFIIHHIHHHGIIIIHHIIIIHHGHHHFIIIIHHFIIIIGHHHGIHIIIIIIIIIIHFHIIIIIHEHHHDHHFDF<ECFIIGIIHHIHHHHHCHIHHIIIIIIHHGIIIIIIIIIIIIHIHIIHHIIIIIIIIIHIIIIIIIIIIIIIIIIIIIIIIIIIIIIIHIIIIIIIDDDDD
@HISEQ:969:HM2KJBCX2:2:1101:12776:91916 2:N:0:ACTATGCA
CATTTGACGACGCCCAACTATCCCTATTAATCATTACGGCGGTCCTATAACCAACAAAATAGAACCGCACGTCCTATTCTATTATTCCATGCTAATGTATTCGAGCATAGGCCTGCTTTGAACACTCTAATTTTTTCAAAGTAAAAGTCCTGGTTCCCCGCACGCCCAGCGAAGGGCATGCGTACCCCCAGAGTGAAAGCCCCGGCCGGGCCAGTGCACGCGGTGAGGCGGACCAGCCGGCGCGGGGCCCAGGTTCAACTACGAGCTTTTTAACCACAACAACTTTAATATACGCTATTGGAGCTGGAATTACCGCGGCTGCCGGCACCAGACTTGCCCTCCAA
+
BADDDIIIIIIIIHII@EEHHFHHIFHHFHIHIIIIHHFHIIHDHIIHIIIEEH=EHHIIIHEHIIIHHCHFEEH?HHIIIHFDGHHHIHIIIEHHHFHECHHHHHIIHIHFHHHHHHIIHHHIIHIHECGIHIGIHHHIIHHHHEHAGHIGHHIHEHHHHIIIIIHHIIIIIHHHHHIIHHHHDGHHHHIHIH;IHHHCHHIIHHHIIIIIIIIHHHHIHHHHHGIIHHIIIIIHGIIIHHCHIIIHGEHIHFHIIHIIIIIIIIIIHIIIIIIIHHIIIHFG?IIIIIHHIIIHIIIIIHIIIIIIIIIIIEIHIIIIIIIIHIIIHIIIIIHHHIHADDDD
@HISEQ:969:HM2KJBCX2:2:1101:19939:92202 2:N:0:ACTATGCA
CATTTGACGACGCCCAACTATCCCTATTAATCATTACGTCGATCCTAGAAACCAACAAAATAGAATCAAACGTCCTATTTCATTATTCCATGCTAATGTATTCAAGCGCGAGCTTGCTTTAAACACTCTAATTTTTTCAAAGTAACAGTCCTGATTTCCCGCGACACCAAATTAATGACATCGTGGTTCGTCAGAAGGGAGAAACCAATAATGCTAGTACGTACAAAGTACGACCGACATATTAGTCCCGAAATTCAACTACGAGCTTTTTAACTGCAACAACTTTAATATACGCTATTGGAGCTGGAATTACCGCGGCTGCTGGCACCAGACTTGCCCTCCAA
+
DDDDDIIIIIIIIHIIIIIIIIIIIGIIHIIIIIIIIIIIIIIIIIIIIIIIIIIIIIIIIIHIIIIIIIIIIIIIIIIIHIIIIHIHIHIGIIIIIIIIIHHHHIIHHIIIIIIIIIIIIIHIIIIIHIIIIIHIIIIIIIIIIIIIIIIIIIIIIIGIIIIIIIIIIIIIIIIIIIIIIHIIIIIIIIIHIIIIIIHIIIIIIIIIIIIIIIIIHIIIIIIIIIIIIIIIIIIIIIIHHIIIIIIIIIIIIIIIIIIIIIIIIIIIIIIIIIIIIIIIIIIHHHHIIIIIIIIIIIIIIIIIIIHIIIIIIIIIIIIIIIIIIIIIIIIIIIIIIIIDDDDD
@HISEQ:969:HM2KJBCX2:2:1101:18446:92110 2:N:0:ACTATGCA
CATTTGACGACGCCCAACTATCCCTATTAATCATTACGTCAATCCTAGAAACCAACAAAATAGGATCGTCGTCCTATTTCATTATTCCATGCTAATGTATTCAAGCGTTAGCCTGCTTTAAACACTCTAATTTTTTCAAAGTAACAGTCCTGTTTCCCCGCAACACCAACTTAATGGCATTACGGTTCTTCAAGAAGGAGGAATCAGCAAAGCCAGTGCATACCAATGGCACGACCAACTTGCTGACCCCGAAATTCAACTACGAGCTTTTTAACTGCAACAACTTTAATATACGCTATTGGAGCTGGAATTACCGCGGCTGCTGGCACCAGACTTGCCCTCCAA
+
@<DDDHEHEEHD<CH@GHI?G1CEGHHIIHIHIHHHHHHGEHHHEHHHICHHIEHHGHHGIHHEEHHHHIHCHIHHFHHHHHIIIIHHHHHCHEEHECHFHGFGHHEHIIIIIIHEGFIHEFDCHIHFFFHHIIHHHHHHEGHHGCGHHIHHHHIHHHHIHGCHEEHCGGGIHHGGHIIIIHHHHGHHIGIIIHHGIIIIIIHHHHE@HGHIHHIIIIIHIIHHIIIHHIIHHGDG2DHHCEHHEHDHHGGHEIHGIIIIIIIIIHHIIHHHHHEHFIIHIHGHH@HHHIIIHIHHIIHIIIIIIIIIIIIHIHHHIHIIIGHEHGHIGIIIIIHIIHHH@@DDD
@HISEQ:969:HM2KJBCX2:2:1101:9082:92338 2:N:0:ACTATGCA
CATTTGACGACGCCAACTATCCCTATTAATCATTACGGTGATCCTAGAAACCAACAAAATAGAACCATGCCGTCCTATTCTATTATTCCATGCTAATGTATTCGAGCAAAAATGCCTGCTTTAAACACTCTAATTTTTTCAAGGTAAAGGTCCTGGATCCGCAAGACACCCAATTAAGGACATCAAGTTTCTCCAGAAGGTGAGAAATCAACAGCGACAGTTCATACCCCTTAAGGCATGACCATCACGTCAATCCCGAAATTCAACTACGAGCTTTTTAACTGCAACAACTTTAATATACGCTATTGGAGCTGGAATTACCGCGGCTGCTGGCACCAGACTTGCCCTCCAA
+
DDDDDIIGHIIHIIHHIIIIIIIIIIHIHIIIIIIIIIIIIIHIHIHIIIHIIIIIIIIIHHIHIIHIIHGHHIIIIIIIHIIIHIIIIIIIIIIIIIIIHCHHIHHIIIHIIIIIIIIIIIIIIIHGIHHIHIIIIIHHHIIIHIGIIIIHHFFHIHIIIHIHHGHHIIIGHHIIIGIIIIGIIIIIIHHEIIIIHIIIIHIIIIIHHIIHIIIIIIIIIHHHIHIIIIIIIIIIHHHIHFIIIIHIIIHIIIIIHHIIIHIIIIIIIIIIIIIIIIIIIIIIIIIIIIIIIIIIIIIHIIIIIIIIIIIIIIIIIIIIIIIIIIIIIIIIIGIIIIIIIIIIHIIDDDDD
@HISEQ:969:HM2KJBCX2:2:1101:9730:92918 2:N:0:ACTATGCA
CATTTGACGACGCCCAACTATCCCTATTAATCATTACTCTGGTCCTGAAAACCAACAAAACAGAACCATAGTCCTATTCTATTATTCCATGCTAATGTATTCAAGCAAATGCCTGCTTTGAACACTCTGATTTTTTCAAGGTAAACAACATTAGCTTTAACACTAATGTAAAAAATGATTCAAATAAATCTTACTCCTAAAAGTAAAATAAATTCAATATCACAAGATTCAACTACGAGCTTTTTAACTGCAACAACTTTAATATACGCTATTGGAGCTGGAATTACCGCGGCTGCTGGCACCAGACTTGCCCTCCAA
+
DDDDDIIIIIIIIIIIIIIIIIIIIIIIIIIIIIIIIIIIIIIIIIIIIIIIIIIIIIIIIIHIIIIIIIIIIIIIIIIIIIIIIIIIIIIIIIIIIIIIIIIIIIIIIIIIIIIIIIIIIIIHHIIIIIIIIIIIIIIIIIIIIIIIIIIIIIIIIIIIIIIIIIIIIIIIIIIIIIIIIIIIIIHIIIIIHIIIIIIIIIIIIIIIIIIIIIIHIIIIIIIIIIHHIIIIIIHIIIIIIIIIIIIIIIIIIIHHIIIIIIIIIIIIIIGIIIIIIIIIIIIIIIIIIIIIIIIIIIIIIIIIIIIIIIIIIDDDDD
@HISEQ:969:HM2KJBCX2:2:1101:18903:92871 2:N:0:ACTATGCA
CATTTGACGACGCCCAACTATCCCTATTAATCATTACGGTGATCCTAGAAACCAACAAAATAGAATCATGCCGTCCTATTTTATTATTCCATGCTAATGTATTCAAGCAAAATGCCTGCTTTAAACACTCTAATTTTTTCAAAGTAAAGGTCCTGGTTCCCCGCGACACCCAATTAAGGGCATCGTGGTTCTCCAGAAGGTGAGAAATTGACTACACCAGTTCATACCCCTTAAGGCACGACCGATGTGTCAATCCCGAAATTCAACTACGAGCTTTTTAACTGCAACAACTTTAATATACGCTATTGGAGCTGGAATTACCGCGGCTGCTGGCACCAGACTTGCCCTCCAA
+
DDDDDIIIIIIIIIIIIIIIIIIIIIIIIIIIIIHIIIIIIHIHHIIIIIIIIIIIIIIIIIIIIIIIIHIHIIHIIHIIIIHIIHIIIIIHHHIIHIIII<GIIHHGHIHHIIIIIIHHHIIIIIIHIIIIHIIIHIIHIGIHIIHHHIIHIIIIIIHIIIIIIIIIHIIHHHHIHHFIIIIIIHIIIGHHGIIIIIIIIIHIIHHHHIIIIIIIIIIIHIIIIIIHIIHHHIIGIIIIHIIIIIIIIIHIIIHIIIIIIIHFHIIHHIIIIHIIIIHHHIFIIIIIIHIHHIHIIIIIIIIIIIIIIIIIIIIIIIIIIIIIIIIIIIIIIIIIIIIIIIIIIIIDDDDD
@HISEQ:969:HM2KJBCX2:2:1101:16671:92661 2:N:0:ACTATGCA
CATTTGACGACGCCCAACTATCCCTATTAATCATTACGTCGATCCTAGAAACCAACAAAATAGAATCAAACGTCCTATTTCATTATTCCATGCTAATGTATTCAAGCGTGCGCCTGCTTTAAACACTCTAATTTTTTCAAAGTAACAGTCCTGATTCCCCACGACACCAAATTAATGACATCGCGGTTCTTCAGAAGGTAGGAACCAATAATGCCAGTACGTACCGAAGCACGACCAACAATTCGATCCCGAAATTCAACTACGAGCTTTTTAACTGCAACAACTTTAATATACGCTATTGGAGCTGGAATTACCGCGGCTGCTGGCACCAGACTTGCCCTCCAA
+
DCDDDIIHIIIDHHIIIHHIHHIIIIIIIIIIIIIIIIIIHIIIIIIHIIIIIIIIIIIIIIFHHDFHIGHGGEHHIIIIIIIIIHIIIIIIIHGHIHIIHFFIIIHIIIIIIIHIIHHHIIIIIIIIIIIIIIIHGHHIIIIHIIIIHHIIIIHIIIIHIIIIIIIIHIIIIIIIIIIIIIIIHIIHHIIIIIIHHIHGIIIHIIIIHIHHIHGIIIIIIIIIIIIIIHIIIIIIIIIIHHGFIIIIIIIHIIIHEHIIIIIIIIIIIIIHIIHIIIIHHHHHIIIIIIIIIIIIIIIIIIIIIIIHIIIIIIIIIIIIIIIIIIHIIIIIIIIIIIIIDDDDD
@HISEQ:969:HM2KJBCX2:2:1101:1427:93630 2:N:0:ACTATGCA
CATTTGACGACGCCCAACTATCCCTATTAATCATTACGTCAATCCTAGAAACCAACAAAATAGGATCGAACGTCCTATTTCATTATTCCATGCTAATGTATTCAAGCGTTAGCCTGCTTTAAACACTCTAATTTTTTCAAAGTAACAGTCCTGTTTCCCTGCAACACCAAATTAATGACATTACAGTTCTTCAAGAAGGAGGAATCAGTAAAGCCAGTACATACCATAGGCACGACCAACCTACTGACCCCGAAATTCAACTACGAGCTTTTTAACTGCAACAACTTTAATATACGCTATTGGAGCTGGAATTACCGCGGCTGCTGGCACCAGACTTGCCCTCCAA
+
DDCDDIIIIIIIIIIIIIIIHHIIIIIIIIIIIIIIIIIIIIIIIIIIIIIIIIIIIIIHIIIIHHHHIIIIIIHIIIIIIIIIHIIIIIHHHIIIIIIIIIIIIIIIIIIIIIIHHHIIIIIIIIIIIIIIIIIIIHHIGIIHIIIIIIHIIIIIIIIIIIIIIIIIIIIIIIIIIIIIIIIIIIHIIIIIHIIIIIIIIIIIIIIIIIIIIIIIIHIIIIIIIIIIIIIIIIIIIIIIIIIHHIIIIIIIIIIIIIIIGIIIIHIIIIIIIHHIIHF?IIIHIIIIIIIIIHIIHIIIIIIIIIIIIIIIIIIIIIIIIIIIIIIIIIIIIIIIIIIIIDDDDD
@HISEQ:969:HM2KJBCX2:2:1101:2015:92596 2:N:0:ACTATGCA
CATTTGACGACGCCCAACTATCCCTATTAATCATTACGGTGATCCTAGAAACCAACAAAATAGAACCATGCCGTCCTATTCTATTATTCCATGCTAATGTATTCGAGCAAAAATGCCTGCTTTAAACACTCTAATTTTTTCAAGGTAAAGGTCCTGGATCCGCAAGACACCCAATAAAGGACATCAAGTTTCTCCAGAAGGTGAGAAATCAACAGTAACAGTTCATACCCCTTAAGGCATGACCGTCACGTCAATCCCGAAATTCAACTACGAGCTTTTTAACTGCAACAACTTTAATATACGCTATTGGAGCTGGAATTACCGCGGCTGCTGGCACCAGACTTGCCCTCCAA
+
DDBDDI?EEEHHDHHHHHHCHIGHIHHHHHHIHHHHIEGF??FHIIEHIIIIH?HHIGEEHEHHIIIHIEEHHHC/CFHHIFHEHHHIHIIC1CGCHHHHEF1HFF?EHHIHEIHHHHHIHHEEHHBGG6DGFHHHHHHEHEHHHHHGCGAGFHF@HG?GFHEHHHEGCCDIHHH?H@FDFFGEGCFHFFFH@HHHIIHFHD8EHHHHEGCGHHEIIGHIEFEHHGHFEHG@EFFCEHGHGCHGE@GGHGD<HE<CE@C<1GEHGD<E@CEF<CEEIIIHFFEHFIHG@?IIHH@HHEIHIECGHHHIHHHFFGEEFHEIIHHHHHHEHCIIHEHHIHFHIHHHEE@CDDD@<
@HISEQ:969:HM2KJBCX2:2:1101:16711:93652 2:N:0:ACTATGCA
CATTTGACGACGCCCAACTATCCCTATTAATCATTACGTCGATCCTAGAAACCAACAAAATAGAATCAAACGTCCTATTTCATTATTCCATGCTAATGTATTCAAGCGTGAGCCTGCTTTAAACACTCTAATTTTTTCAAAGTAACAGTCCTGATTCCCCACGACACCAAATAAATGACATCATGGTTCGTCAGAAGGGAGAAACCGACGATGCCAGTACGTACCGAGGCACGACCGACATGATGGTCCCGAAATTCAACTACGAGCTTTTTAACTGCAGCAACTTTAATATACGCTATTGGAGCTGGAATTACCGCGGCTGCTGGCACCAGACTTGCCCTCCAA
+
ADDDDHIIIIHHIIHIHIIIIIIIIIIIIHHIIIIIIIIIIIIIIIHHIIIIIIIIIIIHHHEGHIIIIIIIFHIIIIIIIIIIIIIIIIHGIIIHIHIII@GGHHIIIGIIHIIHIIHIIHHIIIHIIIHHHEIHIIHIIIIHIIIIHHIIHCHHIIIHIIHIIHHIIIFCG@HCFDGHIIHHEEHHGGHIHHEIHHHHIHGCIIIIIHHIGHIIHHHHEEGHHEFGHHIIHIIHHHIHHHGCHIIHDHFEEIIHIFHHHCHHEIIIHHHHEFIIHHHHGHIIIHGIIIHIIHHIHHFHHHIHFIHHGEHHHIHHIIHIIHHIIIHHHIHIIHFIIHIIDDCAD
@HISEQ:969:HM2KJBCX2:2:1101:2720:93705 2:N:0:ACTATGCA
CATTTGACGACGCCCAACTATCCCTATTAATCATTACGTTGATCCTAGAAACCAACAAAATAGAATCGAACGTCCTATTTCATTATTCCATGCTAATGTATTCAAGCGCGTGCCTGCTTTAAACACTCTAATTTTTTCAAAGTAACAGTCCTGATTCCCCACGACACCAAATTAATGACATCATGGCTCCTCAGAAAGGAGAAACCAATAACACCAGTACATACCAGAGGCATGACCGACGTATTGATCCCGAAATTCAACTACGAGCTTTTTAACTGCAACAACTTTAATATACGCTATTGGAGCTGGAATTACCGCGGCTGCTGGCACCAGACTTGCCCTCCAA
+
DDDDDIIIIIIIIIIHIIIIIIIIIIHIIHIIIIIIIIIIIIIIIIHIIIIIIIIIIIIIIGHIIIIIIIHIIIHIIIIIIHIIHIIIHIIIIIIIIIHIHIIIIIIIHIIIIHIIIHIIHIHIIIIHIIHHIIIIIIIIHIIIHHIIIIIIIIHHIIIIHIIIHIHIIIIHHHIIIIIHIIIIIIHHHHGIIIIIIIIIIIIIIIHHIHEIIIIIIIIIIIIIIHIHIIIGIIIIIIIIIIIHHIIHHDIIIIIIIIIIIIHIIIIIIIIIIIIIIIIIIIIIIIHHHHHIIIIIIIIIIIIIIIIIIIIHIIIIIIIIIIIIIIIIIIIIIIIIIIIIIDDDDD
@HISEQ:969:HM2KJBCX2:2:1101:16079:94058 2:N:0:ACTATGCA
CATTTGACGACGCCCAACTATCCCTATTAATCATTACATCGATCCTAGAAACCAACAAAATAGAATCGGATGTCCTATTTCATTATTCCATGCTAATGTATTCAAGCGTGAGCCTGCTTTAAACACTCTAATTTTTTCAAGGTAACAGTCCTAATTCCCCGTAACACCAAATTAATGGCATTACGGTTCTTTAGAAGGTGAGAAATCAATGATAACAGTGCATACCAACGGCATGACCGAAATATTGATCCCGAAATTCAACTACGAGCTTTTTAACTGCAACAACTTTAATATACGCTATTGGAGCTGGAATTACCGCGGCTGCTGGCACCAGACTTGCCCTCCAA
+
DBDDDIHHGHHHHHHIHIIHIHHIHIIHHHIHIHIEHIIHEHHHGGFHEEHHHIHIIIIHFCHHHIIIGHHIIIEHHHIIHHHHFHHH?FHIIIHIIIIIIIIIHIHIIGHHGGHHHHIIIHIIIHIIHHGGHIIIHEHIHHHIIIHGIHHIHHHHHGGHIIIIHGIIIIIHIIHHHFHIHIHHHIHIIIIIIIIIIIHHIIIIIHIHGGIIIIIIIIIIIIIIIIIIHHIIIIIIIIIIIHGGHHGHDIIHGIIIIHIIIIIIHHIIIIIIIIIIIIIIIIIIIHHHHIIIIIIHHHHHCFHHIIHGHEHHHIIIIIHIIIIIIIIIIIIIHIIIIIIIIIDDDDD
@HISEQ:969:HM2KJBCX2:2:1101:17389:92669 2:N:0:ACTATGCA
CATTTGACGACGCCCAACTATCCCTATTAATCATTACGTCAATCCTAGAAACCAACAAAATAGGATCGAACGTCCTATTTCATTATTCCATGCTAATGTATTCAAGCGTTAGCCTGCTTTAAACACTCTAATTTTTTCAAAGTAACAGTCCTGTTTCCCTGCAACACCAAATTAATGACATTACAGTTCTTCAAGAAGGAGGAACCAGTAAAGCCAGTACATACCAGAGGCACGACCAACTTACTAATCCCGAAATTCAACTACGAGCTTTTTAACTGCAACAACTTTAATATACGCTATTGGAGCTGGAATTACCGCGGCTGCTGGCACCAGACTTGCCC
+
DDDCDIIIIHIHIHIIIIIIHIHIIIIIIIIIIIHIIIIIGIIIFHIIIGIHHIIIFHIIIIHI?HIHHIIHIFEHIIHHHHHIIIHFHIHHHHHIHIHIHIIIIHIHHIIIHIIIIIIIIHGHHIIIIIIIIIIIIIIIHIHGIIHHHIIHIIHIHIIIIIIIHIIIIIHGHIHGIIIIIIIIIIHHIIHIIIIIIIIIIHIIHHIIIIIIIIIIIIIIIIIIIIIIIIIII<HIHHFFIIIIIIIHHIIHIIIHIIIIIHHIIHIHIIIIIIIIIIIIIHGIIIIIIIIIIHIIHHIHGIIIIIIHIIIIIIIIIIIIIIIIIIIIIIHIIIIIDDDDD
@HISEQ:969:HM2KJBCX2:2:1101:4025:93615 2:N:0:ACTATGCA
CATTTGACGACGCCCAACTATCCCTATTAATCATTACGTCGATCCTAGAAACCAACAAAATAGAATCAAACGTCCTATTTCATTATTCCATGCTAATGTATTCAAGCGTAAGCCTGCTTTAAACACTCTAATTTTTTCAAAGTAACAGTCCTGATTCCCCACGACACCAAATTAATGACATCGCGGTTCTTCAGAAGGTAGGAACCGATAATGCCAGTGCGTACCGAAGCACGACCAACAATTCGATCCCGAAATTCAACTACGAGCTTTTTAACTGCAACAACTTTAATATACGCTATTGGAGCTGGAATTACCGCGGCTGCTGGCACCAGACTTGCCCTCCAA
+
DDDDDHIIIIIIIIIIIIIIIIHIIIIIIIIIIIIIIIIIGIIIIIIIIIIIIIIIIIIFHHHHIHIIIIHHIHHIIIIIIIIIIIIHHIIHHIHIIIIIIIIIIIIIIIIIIIIIIIIIIIIIIIIHIIIIIIIIIIIIIIIIIIIIIIIIIIIIIIIIIIIIIIIIIIIIIIIIIIIIIIIIIIIIIIIIIIIIIIIIIIIIIIIIIIIIIIIIIIIIIIIIIIIIIIIIIIIIIIIIIIHHIIIIIIIIIIIIIIIIIIIIIIIIIIIIIIIIIIIIIIIIIIIIIIIHHHIIIIIIIIIIIIIIIIIIIIIIIIIIIIIIIIIIIIIIIIIIIIIIDDDDD
@HISEQ:969:HM2KJBCX2:2:1101:15039:94477 2:N:0:ACTATGCA
CATTTGACGACGCCCAACTATCCCTATTAATCATTACGTCGATCCTAGAAACCAACAAAATAGAATCAAACGTCCTATTTCATTATTCCATGCTAATGTATTCAAGCGTAAGCCTGCTTTAAACACTCTAATTTTTTCAAAGTAACAGTCCTGATTCCCCACGACACCAAATTAATGACATCGCGGTTCTTCAGAAGGTAGGAACCGATAATGCCAGTGCGTACCGAGGCACGACCAACAATTCGATCCCGAAATTCAACTACGAGCTTTTTAACTGCAACAACTTTAATATACGCTATTGGAGCTGGAATTACCGCGGCTGCTGGCACCAGACTTGCCCTCCAA
+
DADDDHHIIIHIHHHIIIIIIIIIIIIIIIIIIIIIHIIIIIIHIIIIIIIIIIGIIIIIGIHHIIHIIIHHIIIIIIIIHIIIIIIIIGIIIIIIIIHHIIHHIHHIHIHHIIIHHHHIIIIHIIIIHIIHIHHIIIHIIIIIIHIHIHIIIHIIIIHIHHHIHIIHIIIIIIIIIIIIIIIHFHHHHIHIIIIIIIIIIIIIIIIIIIIIIIIIIIIIIIIIIIIIIIIIIIIIIHIIIIFHIIIIIIHIIIIIIHIIIIIIIIIIIIIIIHIIIIIIIIIIIHHIIIIIIIIIIIHIIIIIIIIIIIIIIIIIIIIIIIIIIIIIIIIIIGIIIIIIDDDDD
@HISEQ:969:HM2KJBCX2:2:1101:6244:94133 2:N:0:ACTATGCA
CATTTGACGACGCCCAACTATCCCTATTAATCATTACGGTGGTCCTAGAAACCAACAAAATAGAACCACAACGTCCTATTCTATTATTCCATGCTAATCTATTCAAGCAATAGCCCGCTTTAAACACTCTAATTTTTTCAAGGTAATGGTCCTGGCTCCCCAACACACCCAATAAAGGACATGCTGGCTCACCAGAAGGAAGACCCGACAGCAGACAGTACTCGCCAAAGACGGACCGCCCGGCCAGGCCTAAAGTCCAACTACGAGCTTTTTAACTGCAACAACTTTAATATACGCTATTGGAGCTGGAATTACCGCGGCTGCTGGCACCAGACTTGCCCTCCAA
+
CCDBDIIIIIIIIIIHIIIIIIHIIIHIIGHIIHIIIHHIIIIIIIIIIIIIIIIIIIGIIIIHHIHIIHHGHGHEHIIIIIIIIIIHIIHIIIIIIHIIIHHHIIIGIIIHIIIIIIIIHIHHIHIIIHIIHIIIIHHIIIGIIIIHHIIIIIHIHIHHIIIIHHIIIIIIHIHGHFHHGIIIIIIIIIIIHIHIIIIHHGIIIIIIHEHIIIIIIHIHHIIHGIIIIHHIIIIIIIIHHGHGHIIIHHHIIIIIIIIIIGIIIHIIHIIIIHGIIIIIIIHIIIHIIIIHEIHHIHIIIIIIIIIIIIIHHIHIIIIIIIIIIIIIIIIIIIIIIIIIIDDDDD
@HISEQ:969:HM2KJBCX2:2:1101:1688:94982 2:N:0:ACTATGCA
CATTTGACGACGCCCAACTATCCCTATTAATCATTACGGTGATCCTAGAAACCAACAAAATAGAACCATGCCGTCCTATTCTATTATTCCATGCTAATGTATTCGAGCAAAAATGCCTGCTTTAAACACTCTAATTTTTTCAAGGTAAAGGTCCTGGATCCGCAAGACACCCAATAAAGGACATCAAGTTTCTCCAGAAGGTGAGAAATCAACAGTAACAGTTCATACCCCTTAAGGCATGACCATCACGTCAATCCCGAAATTCAACTACGAGCTTTTTAACTGCAACAACTTTAATATACGCTATTGGAGCTGGAATTACCGCGGCTGCTGGCACCAGACTTGCCCTCCAA
+
DDCDDIIIIIIIIIIIIIIIIIIIIIIIIIIIIIIHHHIIIIIIIIIIIIHHIIIIIIIIIIHHHIHIIIIIIIIIIIIIGIIIIIIIIIIIIIIIHHHIIHHIIIHIIIIHIIIIIIIIIIIHIIIIIHHIIIIIIIIIIIIHIIIIIIIIIIHIIIIIIIIIIIIIIIIIIIIIIIIIIIIIIIIIIIIIIIIIIIIIIIIIIIIIIIIIIHIIIIIIIIIIIIHIIIIIIIIIIIIIIIIIIIHHIIHFHIHIIIIIIIIIIIIIGIIIIIIIIIIIIIIIIIIIIIIIHIIIIIIIHIIIIIIIIIIIIIIIIIIIIIIIIIIIIIIIIIIIIIIIIIIIIIIIDDDDD
@HISEQ:969:HM2KJBCX2:2:1101:10841:94269 2:N:0:ACTATGCA
CATTTGACGACGCCCAACTATCCCTATTAATCATTACGTCAATCCTAGAAACCAACAAAATAGGATCAAACGTCCTATTTCATTATTCCATGCTAATGTATTCAAGCGTTAGCTTGCTTTAAACACTCTAATTTTTTCAAAGTAACAGTCCTGTTTCCCTGCAACATCAAATTAATGACATTACAGTTCTTCAAGAAGGAGGAACCAGTAAAGCCAGTACGTACCAGAGGCACGACCAACTTGCTGATCCCGAAATTCAACTACGAGCTTTTTAACTGCAACAACTTTAATATACGCTATTGGAGCTGGAATTACCGCGGCTGCTGGCACCAGACTTGCCCTCCAA
+
DDDDDIIIIIIIIIIIHIIIIIIFHIIIIIIIIIIIIIIIHIIIIIIIIIHHIIIIIIIIHIHIIIIIIIIIIIIIIIIIIHIIIIIIIIIIIIIIIIIIIIHIIIIIIIIIIIIIIIHIIGHHIIIIIIIIIIIIIIHIIIHIIIIIIIIIIIGIIHIIGIIIIHIIIHIIIIHIIIIIIIIIIIIHHHHIIIIHIIIHIHHIIIIIIIIIIHIIIIHHIIIIIIIIIIIIIIHIIIHIIIIFHIIIIIIHIIIIIIIIIIIHIIIIIIIIIIHIIIIIIIIIIHIIIIIIIIIIIIIHIIIIIIIHIIIIIIIIIIIIIIIIIIIIIIIIIIHIIIIIIDDDDD
@HISEQ:969:HM2KJBCX2:2:1101:10457:94549 2:N:0:ACTATGCA
CATTTGACGACGCCCAACTATCCCTATTAATCATTACGGTGATCCTAGAAACCAACGAAATAGAATCAGTCCGTCCTATTTCATTATTCCATGCTAATGTATTCAGACGATAGTCTGCTTTAAACACTCTAATTTTTTCAAAGTAACAGTCCTGATTTCCCATCACACCAAATAAATGGCATGAAAGTTCCTCAGAAGGTAGAGATCCATCTCACCAGTGCAGACAATTAAGCCTGACCAATGGGTAGACCCCGAAGTTCAACTACGAGCTTTTTAACTGCAACAACTTTAATATACGCTATTGGAGCTGGAATTACCGCGGCTGCTGGCACCAGACTTGCCCTCCAA
+
0DDDAHGHIIGIIII@GHHHHHIFHIIIIIIHHIIGHHIICEGHHHHE@HHE?GHHHIHDEEG1DGHEHHEHIGHHHIGHIGHHIHEHH?CHHIHHH@FGHEHCEHICHIIIHHHHHGGIHHHHFGCEGHGIIHIHHGFHFEHHGF@HEFHFHHE<GHEH?0DCGGHIHEHHCGGHHEHHCDHHHF<<GDHEHHHEHHFHHHF@ECEHHFFEHHEHHHIH@HGIHHHHHGGEBGCACECGFFCEGDFCEAIHHEHHHHHECGEDHEEG1HGIIIH?HF1EHHHGHHECHHEHHHHHDED1HHHGHFGHGCIHIHEF/EC?HHGIIIHIIHFGIHGHIIHHHIIDADDB
@HISEQ:969:HM2KJBCX2:2:1101:9629:95609 2:N:0:ACTATGCA
CATTTGACGACGCCCAACTATCCCTATTAATCATTACGTCAATCCTAGAAACCAACAAAATAGGATCAAACGTCCTATTTCATTATTCCATGCTAATGTATTCAAGCGTTAGCCTGCTTTAAACACTCTAATTTTTTCAAAGTAACAGTCCTGTTTCCCTGCAACACCAAATTAATGACATTACAGTTCTTCAAGAAGGAGGAACCAGTAAAGCCAGTACATACCAGAGGCACGACCAACTTACTAATCCCGAAATTCAACTACGAGCTTTTTAACTGCAACAACTTTAATATACGCTATTGGAGCTGGAATTACCGCGGCTGCTGGCACCAGACTTGCCCTCCAA
+
DDDDDIIIIIIGHIIHIIIIIIIIIIIIHIIIIIIIIIIIIIIIIIIIIHHIHIIIHIIIIIIIFHHIIIIIIIIIIIHIHIIIHIIHGEHIIIHIIHIHHIIIIIHHIIIIIIHHHIHIIIIIIHIIHHHIIIIIIIIHIIIIIIIIIIIIIIIIIIIIIIIHHHIHIIHIIIIIIIIHIIIIIIIIIIIIIIIIIIIIIIIHIIIIIIIHIIIIIIIII=IIIHIIIIIGIIIIGIIIIIHHDIIHIIIIIIGIIIIIIIHIIIIIIIIIIIIIIIIIIIIIIIIIIIIIHHIIIIHGFIIIIIIIIIIIIIIIIIIIIIIIIIIIIIIIIIIIIIIIIDDDDD
@HISEQ:969:HM2KJBCX2:2:1101:21215:96005 2:N:0:ACTATGCA
CATTTGACGACGCCCAACTATCCCTATTAATCATTACGTCGATCCTAGAAACCAACAAAATAGAATCAAACGTCCTATTTCATTATTCCATGCTAATGTATTCAAGCGTGCGCCTGCTTTAAACACTCTAATTTTTTCAAAGTAACAGTCCTGATTCCCCACGACACCAAATTAATGACATCGCGATTCTTCAGAAGGTAGGAACCAATAATGCCAGTGCGTACCGAGGCACGACCGACAATCTGATCCCGAAATTCAACTACGAGCTTTTTAACTGCAACAACTTTAATATACGCTATTGGAGCTGGAATTACCGCGGCTGCTGGCACCAGACTTGCCCTCCAA
+
DDB@DIIGHHHHDHHEHHEHEHHGHGHHHIHIIEHHHHCCCCEEEHHIIHHGEHHDHHIIIIHIHGEHHHFHDCH=D@FC?GCHHIFECECG1<DGCHFEHFEFHHIHHIIHIHGCHHFGHI=IHHHHGHIHHHHHHHHIIHHHHHIBDCEHFFFEIIHHHIIHIIIHHGIIIIIIHIIHIIIHHHIIIIIIHHGHIIIGIIHIIIIIHGHIIIIHIIIIIHIIIIIIIIIIHEHHHIIIHHHFIIIHIHHHFIIIIHHIHHIIHHIIIIIHHGIIIIIIHHEIHEIHHIGIIIIIIIIIIIIIHIIIIIIIIIIHIIIIIIIHIIIIIIIIHIIIIIIIDDDDD
@HISEQ:969:HM2KJBCX2:2:1101:9823:96667 2:N:0:ACTATGCA
CATTTGACGACGCCCAACTATCCCTATTAATCATTACGTCGATCCTAGAAACCAACAAAATAGAATCAAACGTCCTATTTCATTATTCCATGCTAATGTATTCAAGCGTAAGCCTGCTTTAAACACTCTAATTTTTTCAAAGTAACAGTCCTGATTCCCCACGACACCAAATTAATGACATCGCGGTTCTTCAGAAGGTAGGAACCGATAATGCCAGTGCGTACCGAAGCACGACCAACAATTCGATCCCGAAATTCAACTACGAGCTTTTTAACTGCAACAACTTTAATATACGCTATTGGAGCTGGAATTACCGCGGCTGCTGGCACCAGACTTGCCCTCCAA
+
DDBDDIHIIII<CHHIIHHFEHIECEHHHIIIIIHHICHHHIIHHHHHHIGHHCH=HIIIHI1CHCHGFHEEFECHCHHIICHIIGHHHHIICFHIIIIIIHHIHHHIGHEH@CHHGGFHHCHIIIIIIIIHGIIIHHIIIIHHIHHICHEHHHHFHHEGEHHHHIIHIIIIHIIHFIHIIIIHEGEEGGIIHHHGHHFHHIIHHHIIIIHFGHHIIIIIIHHHHIHGIHIIIHCHGHIIHGCFHDCDDIHGHE1HIGIHIHHHFHCFGIHHD<?IIIHHIHGEHHHGCHFIHIHHIIIIIHCIIHIHEG<<DHDHIIIHHG@IIIHIHIIHEIIHHIIHD@D@D
@HISEQ:969:HM2KJBCX2:2:1101:20892:96952 2:N:0:ACTATGCA
CATTTGACGACGCCCAACTATCCCTATTAATCATTACGTCAATCCTAGAAACCAACAAAATAGGATCAAACGTCCTATTTCATTATTCCATGCTAATGTATTCAAGCGTCAGCCTGCTTTAAACACTCTAATTTTTTCAAAGTAACAGTCCTGTTTCCCTGCAACACCAAATTAATGACATTACAGTTCTTCAAGAAGGAGGAACCAGTAAAGCCAGTACATACCAGAGGCACGACCAACTTACTAATCCCGAAATTCAACTACGAGCTTTTTAACTGCAACAACTTTAATATACGCTATTGGAGCTGGAATTACCGCGGCTGCTGGCACCAGACTTGCCCCTCCAA
+
BDDBDHIIIIIIIIIIIIIIIIIIIIIIIIIIIIIIIIHIIIIIIGIIIIIIIIIIHIIIIIHIIHHIIIIHHIIIIIIIIIIHIHHIIIIIIIIIHHIIIIHHHHIHIIIHHHIIIIIIIIFHIIGIIIIIIIIIGIIIIHHHIHFHGHIIIHIHIIIIIHHIIIIHHHIHIIIIIIHIIIHIFIIIIIIIIHIIIIIIIIIHIHIIIHHIIIIIIIIIHIIIIIIIIIIIIIHIIIHGIGIHHGIHIGIIIIIIIIIIIIHIIHIIIIIIIIHIIIIIIIIHIIIIIIIHHIIIIIIIIIIIIIIIIIIIIIIIIIIIIIIIIIIIIIIIIIIIIIIIIIDDDDD
@HISEQ:969:HM2KJBCX2:2:1101:20323:97149 2:N:0:ACTATGCA
CATTTGACGACGCCCAACTATCCCTATTAATCATTACGGTGATCCTAGAAACCAACGAAATAGAATCAGTCCGTCCTATTTCATTATTCCATGCTAATGTATTCAGACGATAGTCTGCTTTAAACACTCTAATTTTTTCAAAGTAACAGTCCTGATTTCCCATCACACCAAATAAATGGCATGAAAGTTCCTCAGAAGGTAGAGATCCATCCTACCAGTGCAGACAATTAAGCCTGACCAATGGGTAGACCCCGAAGTTCAACTACGAGCTTTTTAACTGCAACAACTTTAATATACGCTATTGGAGCTGGAATTACCGCGGCTGCTGGCACCAGACTTGCCCTCCAA
+
DDDDDIHIIIIIIIIIIIIIIIIIIIIIIIIIIIIIIIIIIIIHIIIIIIIIIIIIIIIHIIHHIGIHIHIHIIHHIIIHIIIIHIIIIHHHHIIIHIIIIFIIIHIHGHIIIIIIGCIIIHIIIIIIHHIHHHHHHIHHGGIHIIIIIHIGIIIIIIIIHHHIIIIIIIIIIHHIIHHHGIIIIIIHHHGIIIIIIIIIIIIIHHGIHIIHIIIIIIIIIIIIIIIIIIIIIIIIIIIIIIIIIHDIIIIIIIIIIIIHIIIIIIIIIIIIIIIIIIHIIIIIIIIIFIIIIIIIIIIIIIIIIIIIIIIIIIIIIIIHIIIIIIIIIIIIIIIIIIIIIIIDDDDC
@HISEQ:969:HM2KJBCX2:2:1101:17431:97287 2:N:0:ACTATGCA
CATTTGACGACGCCCAACTATCCCTATTAATCATTACGGTGATCCTAGAAACCAACAAAATAGAACCATGCCGTCCTATTCTATTATTCCATGCTAATGTATTCGAGCAAAAATGCCTGCTTTAAACACTCTAATTTTTTCAAGGTAAAGGTCCTGGATCCGCAAGACACCCAATAAAGGACATCAAGTTTCTCCAGAAGGTGAGAAATCAACAGTAACAGTTCATACCCCTTAAGGCATGACCGTCACGTCAATCCCGAAATTCAACTACGAGCTTTTTAACTGCAACAACTTTAATATACGCTATTGGAGCTGGAATTACCGCGGCTGCTGGCACCAGACTTGCCCTCCAA
+
DDDDDHHIIIIIIIIIHHHIIIIIIIIIIIIFHIH@HEDH?HHIIIIIIIIIIGIIIHHIIIHHHEHHHHEHCGDHIIIHHHHIIIIHHIIFEHIIHIIIH@EHHIIIIHHIIIIIHIIIGIHHHGIHHGHIIIHFEHHIGHHHHHHIFHIIHHHHHHHIIIHHHIIIHIHIHHHHIIHGIIIGIIIHHIHIHHIIIIIHIHIIIIIHHIIIIIIIIHIHFGHIIIIIIIIHGIIIIIHGHHIIHHHHIHIHIIHIHGIIIIIIIIHHCHIHIGHIHHIIIHIHIIIIHHGEHHIHIIIIHIIIIIIIIIIIIIIIIIHHHIIIIIIIIIIIIIIIIIIIIIIIIIHICCDBA
@HISEQ:969:HM2KJBCX2:2:1101:20208:98259 2:N:0:ACTATGCA
CATTTGACGACGCCCAACTATCCCTATTAATCATTACGTCAATCCTAGAAACCAACAAAATAGGATCAACGTCCTATTTCATTATTCCATGCTAATGTATTCAAGCGCGAGCCTGCTTTAAACACTCTAATTTTTTCAAAGTAACAGTCCTGATTCCCCACCACACCAAATTAATGACATGATGGTTCGTCAGAAGGTAGAAATCAGTAACACCAGTACGTACCGAAGGCACGACCAGCGTACTAATCCCGAAATTCAACTACGAGCTTTTTAACTGCAACAACTTTAATATACGCTATTGGAGCTGGAATTACCGCGGCTGCTGGCACCAGACTTGCCCTCCAA
+
BDDDDIIIIHIIIIIIIIIHIIIIIHIIIIIIIIIIIIIIIIIIIIIIIIIIIIIIIIIIIIHIFHIHEHGHHHIIIHIIIIIIIIIIIIIIHHIIIIIIHIHIIIHIIIIIIIIIIHIIHGHHHIIIIIIIIIHIIIIIHIIIIIIIIIIIIIIIHIHHIIIIHIHHHIIIIIIIIHIIIIIIIHIIIIHIIIIIIIIIIIIHIIIIIIIIIIIIIIIIIIIIIIIIIIIIIIIIIIIIIIIHIIIHIIIIIIIIIHIIIIIIIIIIIIIIIHIIIIIHIIHIIIIIIIIIIIIIIIIIIIIIIIIIIIIIIIIIIIIIIIIIIIIIIIIIIIIIIIIIDDDDD
@HISEQ:969:HM2KJBCX2:2:1101:16703:99026 2:N:0:ACTATGCA
CATTTGACGACGCCCAACTATCCCTATTAATCATTACGGTGATCCTAGAAACCAACAAAATAGAACCATGCCGTCCTATTCTATTATTCCATGCTAATGTATTCGAGCAAAAATGCCTGCTTTAAACACTCTAATTTTTTCAAGGTAAAGGTCCTGGATCCGCAAGACACCCAATAAAGGACATCAAGTTTCTCCAGAAGGTGAGAAATCAACAGTAACAGTTCATACCCCTTAACGCATGACCGTCACGTCAATCCCGAAATTCAACTACGAGCTTTTTAACTGCAACAACTTTAATATACGCTATTGGAGCTGGAATTACCGCGGCTGCTGGCACCAGACTTGCCCTCCAA
+
DDDDCHIIHHIHHHHHIIIIIIIIIIIIHHIIIIIHIHIIIHHIIIIIIIIIIIGIIFHIIIGHIIIIGGHFHGHHHHHHFIIIIIIHGHICHHIHEHHIHHHIHIHIIIIIIHHHHIIIHHHIIIIIGEHHIHIIIHHFIIIIIIHHHIIIHIIIHHHIIHIIHIIIIHEIIHHIIIIIIIIIIIIIIIIIIIIIIIHIIIIIIIIIHIIIIIIIHIIIIIIHIIHIIIIIIHHIHHHIHHIIIIIIIIHHIIIIIIIIIIIIIHEIIHIIHIIHIIIIHHIIIIIIIHIIIGIIIIIIHIIIIIIIIIIIIIIIIIIIIIIIIIIIIIIIIIIIIIIIIHIIIIIIDDDDD
@HISEQ:969:HM2KJBCX2:2:1101:4778:99737 2:N:0:ACTATGCA
CATTTGACGACGCCCAACTATCCCTATTAATCATTACGGTGGTCCTAGAAACCAACGAAATAGAACCAAGCCGTCCTATTTCATTATTCCATGCTAATATATTCAGACGTTAGCCTGCTTTAAACACTCTAATTTTTTCAAAGTAATAGTCCTGATTTCCAATCACACCAAATAAATGGCATGAAAGTTCCTCAGAAGGTAGAGATTTATCTCACCAGTACAGACAATTAAGCCTGACCAATGGGTAAACCCCGAAGTTCAACTACGAGCTTTTTAACTGCAACAACTTTAATATACGCTATTGGAGCTGGAATTACCGCGGCTGCTGGCACCAGACTTGCCCTCCAA
+
DDDDDIIIIIIHIHIIHIIIIIIIIIIIIIIIIIIIIIIIHCHIGIIIIIIIIIHIIIIIIHIGIIIIGHIIIHGIHHIIIIIIIIIIIHIIIIIGHHIIIHHHHIHIIIIIIHIIIHIIHIIIHHIIIIHIIIIIIHIIIIIIIIIIIIIIIIHIIIIIIHIIIIIHIIIIIIIHIHIIIIIIHIIIIGIIIIIHIHHIIIIIIIIIIIIIIIIHIIIIIIIIIHIIIHHIIIHIIIIIIIIHHHIHIIIIIIIIIIIIIIIIIIIIIIIIIIIIIIIIIHHIIIIIIIIIIIIIIIIIIIIHIIIIIIIIIIIIIIIIIIIIIIIIIIIIIIIIIIIIIIHDDDDD
@HISEQ:969:HM2KJBCX2:2:1101:13999:99774 2:N:0:ACTATGCA
CATTTGACGACGCCCAACTATCCCTATTAATCATTACGGTGATCCTAGAAACCAACAAAATAGAACCATGCCGTCCTATTCTATTATTCCATGCTAATGTATTCGAGCAAAATGCCTGCTTTAAACACTCTAATTTTTTCAAGGTAAAGGTCCTGGTTCCACATGACACCCAATTAAGGATATCATGCTTCTCCAGAAGGTGAGAAATCAACTGCGACAGTTCATACCCCTTAAGGCACGACCATCACGTCAATCCCGAAATTCAACTACGAGCTTTTTAACTGCAACAACTTTAATATACGCTATTGGAGCTGGAATTACCGCGGCTGCTGGCACCAGACTTGCCCTCCAA
+
DCDDDIIIIIIIIIIIIIIIIIIIIIIIIIIIIIIIIIHIHIIIIIIIIIIIIIIIIHHIIIIIIIIIIIHIHHHHHIIHHHIIIIIIIIIIIIIIHHIIIIIHIIIIIIIIIIIIIIIIIIIIIIIIIIIIIIIIIIIIIIHIHIIIIIIIIIIIIIIIIIIHIIIIIIIIIIIIIHIIIIIIIIIIIIIIHIIIIIIHIIIIIIIIIIIIIIIIIIIIIIIIHIIIIIIIIIIIIIIIIIIIIIIIIIHIIIIIIIIIHIIIIIIIIIIIHIIIIIIIIIIIIIIIIIIIHIIIIHIIIIIIIIIIIIIIIIIIIIIIIIIIIIIIIIIIIIIIIIIIIIIIIIIDDDDD
@HISEQ:969:HM2KJBCX2:2:1101:14539:100145 2:N:0:ACTATGCA
CATTTGACGACGCCCAACTATCCCTATTAATCATTACGTCGATCCTAGAAACCAACAAAATAGAATCAAACGTCCTATTTCGTTATTCCATGCTAATGTATTCAAGCGTGAGCCTGCTTTAAACACTCTAATTTTTTCAAAGTAACAGTCCTGATTCCCCATGACACCAAATTAATGACATCATGGTTCGTCAGAAGGTAGGAATCAATAATACCAGTACGTACAATAGCACGACCAATAAATTAATCCCGAAATTCAACTACGAGCTTTTTAACTGCAACAACTTTAATATACGCTATTGGAGCTGGAATTACCGCGGCTGCTGGCACCAGACTTGCCCTCC
+
BDDDDIIIIIIIIIIIIIIHIIIIIIIIIIIIIIIIIIIIIIGIIIIIIIIIIIIIIIIIIIIIIIIIGHIIHIIIIIIIIIIIHIIIIHIIHIIIIIIIIHHIIIIIIIHHHHIIHHHIIIIIIIIIIIGIHHIIHIIIIIIIIIIIIIIIIIIIIIIIIIIHIHIIIIIIIIIIIIHIIIIIIIIIIIIIIIIIIIIIIGIIIIIIIIHIIIIIIIIIIIIIHIIIIIIIHIIIIIIIIIIIIIIIIIIIIIIIHHGIHFIIHIIIIIIIIIIIIIIIIIIIIIIIIIHHHIIIIIIIIIIIIIIIIIIIIIIIIIIHIIIIIIIIIIIIIIIIIIDDDDD
@HISEQ:969:HM2KJBCX2:2:1101:13717:100262 2:N:0:ACTATGCA
CATTTGACGACGCCCAACTATCCCTATTAATCATTACGGTGATCCTAGAAACCAACGAAATAGAATCAGTCCGTCCTATTTCATTATTCCATGCTAATGTATTCAGACGATAGTCTGCTTTAAACACTCTAATTTTTTCAAAGTAACAGTCCTGATTTCCCATCACACCAAATAAATGGCATGAAAGTTCCTCAGAAGGTAGAGATCCATCTCACCAGTGCAGACAATTAAGCCTGACCAATGGGTAGACCCCGAGGTTCAACTACGAGCTTTTTAACTGCAACAACTTTAATATACGCTATTGGAGCTGGAATTACCGCGGCTGCTGGCACCAGACTTGCCCTCCAA
+
DDDDDIIIIIIHHIGIIIIIIIIIIIIIIIHIIIIIIIHIIIIHIIIIIIIIIHIIHIIIIHIIIIIIIIIIIIIIIIIIIIIHIIIIIIIIGIIIEHIIIIIHIIIIIIIIIHIIIIIIIIIIIIIIIIIHIIIIIIIIIIIIHIIIIIIIIIIIIHIIFHHIIGHGIIIIIIIIIIIHIIIIIIIIIIIIIIIIIIIIIIIIIIIIIIIIIIIIIIIIIIIIIIIIIIIIIIIIIIIIIIIIIHHIIIIHIIIIIIIIIIIIIIIIIIIIIIIIIIIIIIIIIIIIIIIIIHIIIIIIIIIIIIIIIIIIIIIIIIIIIIIIIIIIIIIIIIIIIIIIIIIDDDDD
@HISEQ:969:HM2KJBCX2:2:1102:1938:2476 2:N:0:ACTATGCA
CATTTGACGACGCCCAACTATCCCTATTAATCATTACGTCAATCCTAGAAACCAACAAAATAGGGTCAAACGTCCTATTTCATTATTCCATGCTAATGTATTCAAGCTAATGCCTGCTTTAAACACTCTAATTTTTTCAAAGTAACAGTCCTAACTCCCCATGACACCAAATAAATGAAATCATGGTTCGTCAGAAGGGAGAAATCAATGATACCAGTACGTACCAGAGGCACGACCGATATATTGATCCCGAAATTCAACTACGAGCTTTTTAACTGCAACAACTTTAATATACGCTATTGGAGCTGGAATTACCGCGGCTGCTGGCACCAGACTTGCCCTCCAA
+
?@BDDCHGHHIICCHEHHHHIIGHHHIIEHI1FHGFHGHIHCHF?FHHFHHIEHGHIHHEIIGCEH1FHCHCF@HHHHHIHIHH?GHHIIFHIIIGHHHHIHFFHEHHIFHHGGACA<HHHIIIBEHFFH1DFE8FH1DGAHIFEFEGACFHHGHEFDHHHI?GHIHHGF?FIHFHHFDFEEHHHHGCD<E<DHHFDDGHGFD@@@DGHE<A?F1GD8FEGCEAECC<8C=HEGC??CD<C1<1<1C:C<<1HGFCCC1HHD/@<<1<1C<?G1<D11FC<C11HHHCCC<G@<F1DD1<<1HHF@HHGCCCF<</</<111?CG@C@C@C?IHC<D<<<<D00DB
@HISEQ:969:HM2KJBCX2:2:1101:16206:101035 2:N:0:ACTATGCA
CATTTGACGACGCCCAACTATCCCTATTAATCATTACGTCAATCCTAGAAACCAACAAAATAGGATCAACGTCCTATTTCATTATTCCATGCTAATGTATTCAAGCGCGAGCCTGCTTTAAACACTCTAATTTTTTCAAAGTAACAGTCCTGATTCCCCACCACACCAAATTAATGACATGATGGTTCGTCAGAAGGTAGGAATCAGTAACACCAGTACGTACCGAAGGCACGACCAACGTACTAATCCCGAAATTCAACTACGAGCTTTTTAACTGCAACAACTTTAATATACGCTATTGGAGCTGGAATTACCGCGGCTGCTGGCACCAGACTTGCCCTCCAA
+
DDDDDIHIIIIIIIIIIIIIIIIIIHIIIIIIIIIIIIIIIIIHIIIIIIIIIIIIIIIIICHHFHHIHIIHIIHIIIIGHIHIIIIIIIIIIGHIIIIIHFHIIIIIIIIHIIIIIIIIIIIIHIIIIIIIHIIIIIIIIIIIIIIIHIIIIIIIIIIIIIIIIIIIIHHHIIIIHIIHIIIGHIIIHIIIIIIIHIHIIIIIIIHHIIHHHIIIIIIIIIIIIIIIIIIIIIIIIIIIIIHGIIHIIIIIIIIHIIIIIIIIIIIIIIIIIIIIIIIIIIIIIIIIIIIIIIIIIIIIIIIIIIIIIIIIIIIIIIIIIIIIIIIIIIIIIIIIIIIIDDDDD
@HISEQ:969:HM2KJBCX2:2:1102:11976:3138 2:N:0:ACTATGCA
CATTTGACGACGCCCAACTATCCCTATTAATCATTACGGTGATCCTAGAAACCAACAAAATAGAACCATGCCGTCCTATTCTATTATTCCATGCTAATGTATCCGAGCAAAGGCCTGCTTTGAACACTCTAATTTTCTCAAAGTAAAAGTCCTGGTTCCCCGACACGGCCAGTGAAGGCCATGCGGCTCCCCAGAAGGAAAGGCCCGGCCGGACCAGTGCACGCGGTGAGGCGGACCGGCCAGCCAGGCCCAAGGTTCAACTACGAGCTTTTTAACTGCAACAACTTTAATATACGCTATTGGAGCTGGAATTACCGCGGCTGCTGGCACCAGACTTGCCCTCCAA
+
DDDDBIIIIIIIIIIIIIIIIIIIIIIIIIIIIIIIIIIIIIIIIIIIHIIIIIIIIHIIIIHHHIHHIIIIIIIHHIIHIIIIIIIIIIIIGIHIIIIIIHHIHIIIIIIIIIIIIIHIIHIIIIIIIIIIIIIIIIIIIIIIIIIIIIIIIHHHIIIHIIIIIIIIIHIIIIIIIIIHIHIIIIIIIIIIIIIIIIIIIIIIIIIIIIIIIIIIIIIIIIIIIIIIIIIIIIIIHIIIIIHHIIIIGIIIIIIIIIIIIIIIIIIIIIIIIIIIIIIIIIIHIIIIIIIHIIIIIIIIIIIIIIIIIIIIIIIIIIIIIIIIIIGIIIIIIIIIIIIIGDDDDD
@HISEQ:969:HM2KJBCX2:2:1102:20980:2973 2:N:0:ACTATGCA
CATTTGACGACGCCCAACTATCCCTATTAATCATTACGTCAATCCTAGAAACCAACAAAATAGGATCAAACGTCCTATTTCATTATTCCATGCTAATGTATTCAAGCGTTAGCCTGCTTTAAACACTCTAATTTTTTCAAAGTAACAGTCCTGTTTCCCTGCAACACCAAATTAATGACATTACAGTTCTTCAAGAAGGAGGAACCAGTAAAGCCAGTACATACCAGAGGCACGACCAACCTACTAATCCCGAAATTCAACTACGAGCTTTTTAACTGCAACAACTTTAATATACGCTATTGGAGCTGGAATTACCGCGGCTGCTGGCACCAGACTTGCCCTCCAA
+
<D0<DHHFFHHHIHCEHG1F@GFGHH1GHHHHHD1<F?F@GH@GECHFFHHHHGIFHIHGEH?H1DFHIIE=<@C@G??FHH?CECCGHI1<<<DEHFGHHIIHGDHFHHGCHIHIHHHCEHFGHHGCHEEHHCFHHFDGFHHHHHFEGHHHEIGIIIFHGGHIHIHHHHHHHIIHHGHGCGHHGDE<@CEHGHFGIHHHGECFCHHHHHED@GD1CFHHFGIHEEF@IIHEDHECAD1A?ACC:F/BBC1<<11HEHHCHHCHECCEHEFHEC<HFCD1C@GCHEGIHHE@HHDHEEIIHHGHHHCIHEHIHHIIIHIIGHHHIHGCDCHHHHCHGEIHEB@@@@
@HISEQ:969:HM2KJBCX2:2:1102:2743:3161 2:N:0:ACTATGCA
CATTTGACGACGCCCAACTATCCCTATTAATCATTACGTCGATCCTAGAAACCAACAAAATAGAATCAAACGTCCTATTTCGTTATTCCATGCTAATGTATTCAAGCGTGAGCCTGCTTTAAACACTCTAATTTTTTCAAAGTAACAGTCCTGATTCCCCATGACACCAAATTAATGACATCATGGTTCGTCAGAAGGTAGGAATCAATAATACCAGTACGTACAATAGCACGACCAATAAATTGATCCCGAAATTCAACTACGAGCTTTTTAACTGCAACAACTTTAATATACGCTATTGGAGCTGGAATTACCGCGGCTGCTGGCACCAGACTTG
+
DDDCDHHFIHHGHIIDHIIIIIIIHIHIIHHHIHHIIHHHHIIIIIIIIEHIIIIIEHHIIIHHEHHEGHHHHIIIHIGHIIIHIIIHHGIHIHHHHHIHHG@IHHHHHHIIGGFHHIIIIGIIGIIHHGHHIIIIIHHIIIHHHEHC?IIIHHEHIHIIIHHGEGHIHIIIIIIIEIIIHHFH@DHHHGHIIGIIHHFHHGEGFIIHIHEHHIHFGIIHIHHIIIIIHIIIIHI8IIHHHHFGCHHHHGHIIHEEGHIIHDHGFHHIIIIHGIIIIIHHHEHHHFIIHHHGHIHHFIIIIIIHIIGGHHIIIIIIIHEIIIIIIIHHHIIHDDDAD
@HISEQ:969:HM2KJBCX2:2:1102:1336:2926 2:N:0:ACTATGCA
CATTTGACGACGCCCAACTATCCCTATTAATCATTACGGTGATCCTAGAAACCAACAAAATAGAACCATGCCGTCCTATTCTATTATTCCATGCTAATGTATTCGAGCAAAAATGCCTGCTTTAAACACTCTAATTTTTTCAAGGTAAAGGTCCTGGATCCGCAAGACACCCAATAAAGGACATCAAGTTTCTCCAGAAGGTGAGAAATCAACAGTAACAGTTCATACCCCTTAAGGCATGACCATCACGTCAATCCCGAAATTCAACTACGAGCTTTTTAACTGCAACAACTTTAATATACGCTATTGGAGCTGGAATTACCGCGGCTGCTGGCACCAGACTTGCCCTCCAA
+
DDDDDIIIIIIIIIIIIIIIIIIIIIIIIIIIIIIIIIIIIIIIIIIIIIIIIIIIIIIIIIIIIIHIHIGIDHIHIIIIIIIIIIIIHIIIIIIIIIIHHHIHIIIIIIIIHIIIIIIIIIIIIIIIIIIIIIIIIIIIIIIIIIIIIIIIIIIIIIIIIIHIIIIIIHHIIIIIIIIIHIIIIIIIIIHIIIIIIIIIIIIIIIIIIIIIIIIIIHIIIIIIIIIIIIIIIIIIIIIIIIIIIIIIIHHFIIIIIIIIIIIIIIIIIIIIHIIIIIIIIIIIIIIIIIIIIIIIIIIIIIIIIIIIIIIIIIIIIIIIIIIIIIIIIIIIIIIIIIIIIIIIIIIIDDDDD
@HISEQ:969:HM2KJBCX2:2:1102:5210:3807 2:N:0:ACTATGCA
CATTTGACGACGCCCAACTATCCCTATTAATCATTACGGTGGTCCTAGAAACCAACAAAATAGAACCACAACGTCCTATTCTATTATTCCATGCTAATCTATTCAAGCAATAGCCCGCTTTAAACACTCTAATTTTTTCAAGGTAATGGTCCTGGCTCCCCAACACACCCAATAAAGGACATACTGGTTCACCAGAAGGAAGACCCGACAGCAGACAGTACTCGCCAAAGACGGACCGCCCGGCCAGGCCTAAAATTCAACTACGAGCTTTTTAACTGCAACAACTTTAATATACGCTATTGGAGCTGGAATTACCGCGGCTGCTGGCACCAGACTTGCCCTCCAA
+
DDDDDIIHIIIIIIIIIIIIIIIIIIIIIIIIIIIIIIIIIHIIIIIIIIIIIIIIIIIIIIHGIIIIIHIIIHIHHHIIIHIIIIIIIIIIGHIIIIIIIIHHIIIIGIIIIIIIIIIIIIIIHHHIHIIIIIIHIHHHIIIIIIIIIIIIIIIIHIIHIIIIIIGIIHIIIIIIIIIIIIIIIIIIIIIIIIIIIIIIIIIIIIIIIIIIIIIIIIIIIIIIIIIIIIIIIIIIIIIHIIIHGIIIHIIIIIIIIIIIIIHIIIIIIIIIIIIIIIIIIIIIIIIIIIIIIIIIIIIIHIHIIIIIIIIIIIIIIIIIIIIIIIIIIIIIIIIIIIIIIDDDDD
@HISEQ:969:HM2KJBCX2:2:1102:18173:4649 2:N:0:ACTATGCA
CATTTGACGACGCCCAACTATCCCTATTAATCATTACTTCGGTCCTAGAAACCAACAAAATAGAACCAAAGTCCTATTCTATTATTCCATGCTAATGTATTCAAGCGAATGCCTGCTTTAAACACTCTAATTTTTTCAAAGTAAAAGTCCTGGTTCCCTGCCGCACTGAGTAAACAATACGACAGCTCACCAGAAGGTAAGACCCAGTCAGGACAGTACAAACCCTAGAGCAGACCGTCCAACCAGGCCTAAAATTCAACTACGAGCTTTTTAACTGCAACAACTTTAATATACGCTATTGGAGCTGGAATTACCGCGGCTGCTGGCACCAGACTTGCCCTCCAA
+
DDCDDIIIIIIIIIIIIIIIIIIIIIIIIIIIIIIIIIIIIIIIIIIIIIIIIIIIIHIIIIHIIIIIIIIIIIIGHHIIIIIGIIIIIIIIIIHIIIIIIIIIIIIHIIIIHIIHIIIHHHIIIIIIIIHHHIIIIIHHHIIIIIHIIIIHIHHHIIHIIIIIIHIIHHHHIIIIIIIIIIIIHIIIIGIIIIIIIIIIIIIIHIIIHIHIIIIIIIIIHIHIIIIIIIIIIHIIHHIGIHHEIIIIHIIIIIIHIIIHHIIIIIIIIIIIIIIIIIIIIIIIIIIIIGIIIIIIIIHHIIIIIIIIIIIIIHIIIIIIHIGIIIIIIIIIIIIIIIIIDDDDD
@HISEQ:969:HM2KJBCX2:2:1102:8278:5157 2:N:0:ACTATGCA
CATTTGACGACGCCCAACTATCCCTATTAATCATTACGTCGATCCTAGAAACCAACAAAATAGAATCAAACGTCCTATTTCATTATTCCACGCTAATGTATTCAAGCGTGCGCCTACTTTAAACACTCTAATTTTTTCAAAGTAACAGTCCTGATTCCCCACGACACCAAATTAATGACATCGTGGTTCTTCAGAAGGTAGGAACCAATAATGCCAGTGCGTACCGAAGCATGACCGACAATTTGATCCCGAAATTCAACTACGAACTTTTTAACTGCAACAACTTTAATATACGCTATTAGAGCTGGAATTACCGCAGCTGCTGGCACCAGACTTGCCCTCCAA
+
@DDDDIIIHFEHHHIHIIIGHIIIIIIIIEHHHIIIIHIHHII?EHHCHGIHFHIIIHIIHCD?CCGHHHHHCEEHIIIIIIIHGIFCEEHEHIHIHHIIIHIHHHHHHHHHIIIHIIHHHIIIIHHIHIIIIIIHHIHIHIIHIIIIHIHIHIHHHIIIIIIGEIGIIIHHIIIIIIIIHHHHHIIHIIHIIIIIIIIIIIIIHHIHIHIHIIIIIIHIIHIIIIIHGHHHHHHFIIIIIHHGHIIIGHIIIIIIHIIIIIIIIIIIIIIIIIIIIIIIIIHIIHIIIIIHIIHIHIIIIIIIHIHIIHHIIIIHIIIIIIIIIIIIIIIIIIIIIIIIDDDDD
@HISEQ:969:HM2KJBCX2:2:1102:3431:5351 2:N:0:ACTATGCA
CATTTGACGACGCCCAACTATCCCTATTAATCATTACGTCGATCCTAGAAACCAACAAAATAGAATCAAACGTCCTATTTCATTATTCCATGCTAATGTATTCAAGCGTAAGCCTGCTTTAAACACTCTAATTTTTTCAAAGTAACAGTCCTGATTCCCCACGACACCAAATTAATGACATCGCGGTTCTTCAGAAGGTAGGAACCGATAATGCCAGTGCGTACCGAAGCACGACCAACAATTCGATCCCGAAATTCAACTACGAGCTTTTTAACTGCAACAACTTTAATATACGCTATTGGAGCTGGAATTACCGCGGCTGCTGGCACCAGACTTGCCCTCCAA
+
DDDDDIHIIIIIIIIHHIHHHHIHIIIIGIIIIIIIIIIIIIIHHHIHIIIIHIHFCHEHIIIHHHHHIIHIHIHIIIIIHIIIIIIICHHHGHHIHIHIGEHHHHGIHHIIHHGHIHHHIFHEHIIHIIIIHIHIIIIIIIHHHHHHHIIIIHHFHHIIIIIIIIIIIIHHGIHIHIHIIIIIIIIHIIHIGIIIIIIIIIHIIIIIHIIHIIIIIIIIIIIIIIIIIHIIIIIHHIHHHHGEIHDHIHFIIIIIIIIIHIIIIIIIIIIIIIIIIIIIIIIGIIIIIHIIIIIIIIIIIIIIIIIIIIIIIIIHHIIIIIIIIIIIIIIIIIIIIIIICDDDD
@HISEQ:969:HM2KJBCX2:2:1102:9959:5282 2:N:0:ACTATGCA
CATTTGACGACGCCCAACTATCCCTATTAATCATTACGTCGATCCTAGAAACCAACAAAATAGAATCAAACGTCCTATTTCATTATTCCATGCTAATGTATTCAAGCGTGAGCCTGCTTTAAACACTCTAATTTTTTCAAAGTAACAGTCCTGATTCCCCACAACACCAAATAAATGACATCATGGTTCGTCAGAAGGGAGAAACCAACAATACCAGTACGTACCGAAGCACGACCGACATGATGGTCCCGAAATTCAACTACGAGCTTTTTAACTGCAGCAACTTTAATATACGCTATTGGAGCTGGAATTACCGCGGCTGCTGGCACCAGACTTGCCCTCCAA
+
DDDDDIIIIIIIIIIIIIIIHIIIIIIIIIIIIIIIIIIIIIIIIIIIHIIHIHIIGHIIIIIIHFHHIIIIHIIIIIIIIIIHIIIIIIIIHIIIHIHIIHIIIIIIIIIIIIIIIIHIHIIGHIIIHIIIIIIIIIIIIIIHIIIIIIIIIIIIIIIHHIIIIIIHIIIIIIHIIIIIIIIIIIHIIIIIIIIHIIIHIIIIIIIIIGIGHIIIIIIIIIIHIIIIHIIIHIIIIIIIIIHGIIIIIIIIIIIIIHEHHFIHHHIIIIIIIHIIIIIIIIIHIIIIIIIIIIIIIIIIIIIIIIIIIIIIIIIIIIIIIIIIIIIIIIIIIIIIIIIIDDDDD
@HISEQ:969:HM2KJBCX2:2:1102:7483:5250 2:N:0:ACTATGCA
CATTTGACGACGCCCAACTATCCCTATTAATCATTACGTCAATCCTAGAAACCAACAAAATAGGATCGAACGTCCTATTTCATTATTCCATGCTAATGTATTCAAGCGTTAGCCTGCTTTAAACACTCTAATTTTTTCAAAGTAACAGTCCTGTTTCCCTGCAACACCAAATTAATGACATTACAGTTCTTCAAGAAGGAGGAATCAGTAAAGCCAGTACACACCATTGGCACGACCAACCTACTGACCCCGAAATTCAACTACGAGCTTTTTAACTGCAACAACTTTAATATACGCTATTGGAGCTGGAATTACCGCGGCTGCTGGCACCAGACTTGCCCTCCAA
+
CDDDDIGIIHIHIIIIHIHHHIIIIIIIIIHIIIIGHIGHHHFHHIIHIIIIIIIIIIGIIIIIHHHHFHIIIIHFHIIHIIIIIIIIGHHFHHGIIIIHHHHIIHIHIIIIIIIIHHHIHHHHIHHIHIIIIIIIIIIHIIHHHIHHIIHHIGHHIIIHHFIIHIHIIIIHIHIG@HIHHHIIIHHFHHHHCCHEHIIHGCHGIIIHHHGGIIHGIIIHHHHHIGIIIIIIIHEIIHGHHFCGFHHHIDHHIIHIHHHIHHIHIHHHHEGEHEEIIIIHHIIIHHEFIHHIHHHIIIHIIIIIIIIHEHHEDHIHHHHFIIIIIHIIIIHGHIIIHIIIHBADBD
@HISEQ:969:HM2KJBCX2:2:1102:7483:5428 2:N:0:ACTATGCA
CATTTGACGACGCCCAACTATCCCTATTAATCATTACGGTGATCCTAGAAACCAACAAAATAGAACCATGCCGTCCTATTCTATTATTCCATGCTAATGTATTCGAGCAAAAATGCCTGCTTTAAACACTCTAATTTTTTCAAGGTAAAGGTCCTGGATCCGCAAGACACCCAATAAAGGACATCAAGTTTCTCCAGAAGGTGAGAAATCAACAGTAACAGTTCATGCCCCTTAAGGCATGACCATCACGTCAATCCCGAAATTCAACTACGAGCTTTTTAACTGCAACAACTTTAATATACGCTATTGGAGCTGGAATTACCGCGGCTGCTGGCACCAGACTTGCCCTCCAA
+
DDBDDIHIIIIIIIIIIHIIIIIIIIIIIIIIIIIIIIHIIIIIIIIHIIIIIHIIIIHIIIHHIIIIIFHIHIHIIIHIIIIIIHIIIIIIEHIIIIIHIHHIHHIIIHIHHIHHHIIIIIIIIIIIHIIIIIHHIIIIIIIIIIIIIIHIIIHIIHIIGIHIIIIIIIIIIIIIIIIIIIIIIIIHHIIIIIIIIIIIIIIIIIIIIIIIIIIIIHIIIIIIIIIIIIIIIIIIIIIHIHIIIIIIIIHFIIIIIIIIIIIIIIIIIIIIIIIIIIIIIIIIIIIIIIIIIIIIIIIIIIIIIIIIIIIIIIIIIIIIIIIIIIIIIIIIIIIIIIIIIIIIIIIIDDDDD
@HISEQ:969:HM2KJBCX2:2:1102:20168:5760 2:N:0:ACTATGCA
CATTTGACGACGCCCAACTATCCCTATTAATCATTACGGTGATCCTAGAAACCAACAAAATAGAACCATGCCGTCCTATTCTATTATTCCATGCTAATGTATTCGAGCAAAAATGCCTGCTTTAAACACTCTAATTTTTTCAAGGTAAAGGTCCTGGATCCGCAAGACACCCAATAAAGGACATCAAGTTTCTCCAGAAGGTGAGAAATCAACAGTAACAGTTCATACCCCTTAAGGCATGACCATCACGTCAATCCCGAAATTCAACTACGAGCTTTTTAACTGCAACAACTTTAATATACGCTATTGGAGCTGGAATTACCGCGGCTGCTGGCACCAGACTTGCCCTCCAA
+
DBDDDIIIGIIIIIHIIIIIIIIIIIIIIIIIIIIIIHIIHIIIIIIIHIIIIIIIIIIGIIHCHHIIIIFHHECDHIIIIIIHHCGECHIHFEHIIIIEHFHHIHHIIHIHIIIIIIIIGIIIHHHHIHHHIIHHHHIHHIHHHIIIIIIHHIIIIIHIHIIHHHHHHHIIIIHHHHIIIIIIHGIIIHHHI<GIIIHIIHIIIIIIIIIHHIIIHHIHEIGIIIHIIIIIIIHHHIIIIIHIIIIHHHIHIIIHHEIIIIIIIIIIHHHIIIIIIIHIIHIGIIIIGHGHHGIIIIHHHIIIIHHHIIIIHIIIIIIIIIIIIIIIIIIIIIIIIIIIIIIIIIIIDDDDD
@HISEQ:969:HM2KJBCX2:2:1102:12597:6006 2:N:0:ACTATGCA
CATTTGACGACGCCCAACTATCCCTATTAATCATTACGGTGGTCCTAGAAACCAACAAAATAGAACCATGCCGTCCTATTTTATTATTCCATGCTAATGTATTCAAGCAAAAATGCCTGCTTTAAACACTCTAATTTTTTCAAAGTAAAGGTCCTGGTTCCCCGCGGCATCCAATTAAGGACATCGCGGTTCTCCAGAAGGTGAGAAATTGACTGCACCAGTTCATACCCCGTGAGGCACGACCGATGCGCCAATCCCGAAATTCAACTACGAGCTTTTTAACTGCAACAACTTTAATATACGCTATTGGAGCTGGAATTACCGCGGCTGCTGGCACCAGACTTGCCCTCCAA
+
DDDDDIIIIIIIIIIIIIIIIIIIIIIIIIIIIIIIIIIIHIIIIIIIIIIHIIIIIIIIIIHHHIIIIIIGHIIIIIIIIIIIIIIIHIIHHIIIIHIIIGHIIIIIIIIIIIIIIIIIIIIIIIIIIIIIIIIIIIIHIIIIIIIIIIIIIIIIIIIIIIIIIIIIIIIIIIIIIIIIIIIIIIIIIIIIIIIIIIIIIIIIIIHIIIIIIIIIIIIIIIIIIIIIIIIIIIIIIIIIIIIIIIIIIIIHIIHHGIIIIIIIIIIIIIIIIIIIIIIIHIIIIIIIIIIIIIIIIIIIIIIIIIIIIIIIIIIIIIIIIIIIIIIIIIIIIIIIIIIIIIIIIIIIDDDDD
@HISEQ:969:HM2KJBCX2:2:1102:16201:6407 2:N:0:ACTATGCA
CATTTGACGACGCCCAACTATCCCTATTAATCATTACATCGATCCTAGAAACCAACAAAATAGAATCGGATGTCCTATTTCATTATTCCATGCTAATGTATTCAAGCGTGAGCCTGCTTTAAACACTCTAATTTTTTCAAGGTAACAGTCCTAATTCCCCGTGACACCAAATTAATGGCATTACGGTTCTTTAGAAGGTGAGAAATCAATAATATCAGTACATACCAACGGCATGACCGAAACATTGATCCCGAAATTCAACTACGAGCTTTTTAACTGCAACAACTTTAATATACGCTATTGGAGCTGGAATTACCGCGGCTGCTGGCACCAGACTTGCCCTCCAA
+
DDDDAHHHIIIIIIIIIIIHIGIIIIIIIIIHIIIIIIGHIIIHIIIIIIIIIHIIHHIGIIHIIHIIIIIHHHHIIHIIIIHHIIIHHIIHGHHHHIIIIHIHIIIIIIHIIHHIHIHIIIIIIIIIIIGHIIIIIIIIIIHHHIIIIHIIIHHIIHHHHEIIIIIIIIHIIHHIIHIIIHIIIIIIIIIIIIIIIIIIIIIIIIIIIIIIIIIIIIIIIIIIIIIIIIIIIHIIIIIIIIIHIIIIIIIIIIIIIHIIIIIIIIIIHHIIHIHIIIIIIIIIIHIHIIIIIIIIIIIIHHIIIIIIIIIIIIIIIIIIIIIIIIIIIIIIIIIIIIIIIIDDDDD
@HISEQ:969:HM2KJBCX2:2:1102:20752:6041 2:N:0:ACTATGCA
CATTTGACGACGCCCAACTATCCCTATTAATCATTACGTCGATCCTAGAAACCAACAAAATAGAATCAAACGTCCTATTTCATTATTCCATGCTAATGTATTCAAGCGTGCGCCTGCTTTAAACACTCTAATTTTTTCAAAGTAACAGTCCTGATTCCCCACGACACCAAATTAATGACATCGCGGTTCTTCAGAAGGTAGGAACCAATAATGCCAGTGCGTACCGAGGCACGACCGACAATCTGATCCCGAAATTCAACTACGAGCTTTTTAACTGCAACAACTTTAATATACGCTATTGGAGCTGGAATTACCGCGGCTGCTGGCACCAGACTTGCCCTCCAA
+
DDDDDIIIIIIIIIIIIIIIIIIIIIIIIIIIIIIIIIIIIIIIIIIIIIIIIIIHIIIIIIIIIIIIIIHGHIIIIIIIIIIIIIIIIIIIIIIIIIIIIHIIHIHHIHIIHIIHIHHIHHIHIIHIHHIIIIIIIIHIIHHIIIHHHHIHHHIIIIIHIIIIIIIIIIHIIIIIIIHIIIGIIIIIIIIIIIIIHHIIIIIIIIIIIHHIIHIIIIIIHIIIIIIIIIHIHIIIIIIIIHHFIIIIIIIIIIIIIIIIHHIIIIIIIIIIIHIIIIIIIIIIIIIIIIIIIIIIIIHHIIIIIIIIIIIIIIIIIIIIIIIIIIIIIIIIIIIIIIIIDDDDD
@HISEQ:969:HM2KJBCX2:2:1102:14736:6417 2:N:0:ACTATGCA
CATTTGACGACGCCCAACTATCCCTATTAATCATTACGTCGATCCTAGAAACCAACAAAATAGAATCAAACGTCCTATTTCATTATTCCATGCTAATGTATTCAAGCGCGAGCTTGCTTTAAACACTCTAATTTTTTCAAAGTAACAGTCCTGATTTCCCATGACACCAAATTAATGACATCGTGGTTCGTCAGAAGGGAGAAACCAATAATGCTAGTACGTACAAAGTACGACCGACATATTAGTCCCGAAATTCAACTACGAGCTTTTTAACTGCAACAACTTTAATATACGCTATTGGAGCTGGAATTACCGCGGCTGCTGGCACCAGACTTGCCCTCCAA
+
DDDDDIIIIIIIIIIIIIIIIIIIHIIIIIIIIIIIIIIIIIIIIIIIIIIIIIIIIIIIIIIIIIIIIIIIIIHIIIHHIIIIIIHIHIIHHIIIIIIIIIHIIIIIIIIIIIIIIHHHIIIIIIIIIIIIIIIIIIIIHIIIIIIIIIIIIIIIIIIIIIIIIIIIIIIHHIIIIIIIIIIIIIIIIIIIIIIIIIHIIIIIHHIIIHHHIIIHHIIIIIIIIIIIIIIIIIIIIIIHHIIIIIIIHIIHIIIIIIIIIIIIIIIIIIIIIIIIIIHIIIIIIIIIIIIIIIIIIIIIIIIIIIIIIIIIIIIIIIIIIIIIIIIIIIIIIIIHIIIDDDDD
@HISEQ:969:HM2KJBCX2:2:1102:17052:6740 2:N:0:ACTATGCA
CATTTGACGACGCCCAACTATCCCTATTAATCATTACTTCGGTCCTAGAAACCAACAAAATAGAACCAAAGTCCTATTCTATTATTCCATGCTAATGTATTCAAGCGAATGCCTGCTTTAAACACTCTAATTTTTTCAAAGTAAAAGTCCTGGTTCCCTGCCGCGCTGAGTAAACAACACGACAGCTCACCAGAAGGTAAGGCCCAGTCAGGACAGTACAAACCCAAAGGCAGACCGTCCAACCGGGCCTAAAATTCAACTACGAGCTTTTTAACTGCAACAACTTTAATATACGCTATTGGAGCTGGAATTACCGCGGCTGCTGGCACCAGACTTGCCCTCCAA
+
DDDDDIIIHIIIIIIIIIIIFHIIIIIIIIHIIIHIIHIIIIIIHHIIIIIIIIIIHIHIIIHHIIIIIIHHIIIIIIIIIIHIIHIIIIIHHHHIIHHHHHHIIIHIIIIHHIHIIIHHHIIIIHIIIIIIHIHHHHHHIIHIIIIIIIHIIHGIHHHIIIIIIIIIIIIIIIIIIIIIIIIIIIIIIIIIIIIIIIHIIIIIIIIIIIIIIIIIIIIIHIIIIIIHIHIIIIIIIIIIIIIHIIIIIIIIIIIIHIIIIHIIIHIIIIIIIIIIIIIIIHHIIIIIIIIIIIIIIIIIIIIHIIHIIIIIIIIIIIIIIIIIIIHIIIIIIIIIIIIIDDDDD
@HISEQ:969:HM2KJBCX2:2:1102:18416:6533 2:N:0:ACTATGCA
CATTTGACGACGCCCAACTATCCCTATTAATCATTACGTTGATCCTAGAAACCAACAAAATAGAATCGAACGTCCTATTTCATTATTCCATGCTAATGTATTCAAGCGCGTGCCTGCTTTAAACACTCTAATTTTTTCAAAGTAACAGTCCTGATTCCCCACGACACCAAATTAATGACATCATGGCTCCTCAGAAAGGAGAAACCAATAACACCAGTACATACCAGAGGCATGACCGACGTATTGATCCCGAAATTCAACTACAAGCTTTTTAACTGCAACAACTTTAATATACGCTATTGGAGCTGGAATTACCGCGGCTGCTGGCACAGACTTGCCCTCCAA
+
DDDDDIIIIIIIGIHIIIIIIIIIIIIIIGIGIIIIIIIIIHIHIIIIIHHHIIHHIIIHHHHHIIIHHHGHHHHIIIIHIIIIIIIIIHHFHIIIIGGIIHHIIHIIIIIIIIIGIIIHIHEIIIIHIIIHDHIIIIIIEHHHIHIIIHHEH?GHHIIGIHIIIIIGHHHHEH@C@HHIHG@CDGHEHHHEHHEFG00DB0EFD<AGH<CHGEGHHHHHHFH@BC1B<D@F@GEFHFGCCDHH1B<CEFHG<<1C1@C<<11111?0?G?H@@D1C?F11@@<<11<1110@E<<1G?<1?@C?C1EDHEHDHD<E<?HFG?EEEFEHGD?FFHHGC01<<<D<
@HISEQ:969:HM2KJBCX2:2:1102:3202:7081 2:N:0:ACTATGCA
CATTTGACGACGCCCAACTATCCCTATTAATCATTACGGTGATCCTAGAAACCAACAAAATAGAACCATGCCGTCCTATTCTATTATTCCATGCTAATGTATTCGAGCAAAAATGCCTGCTTTAAACACTCTAATTTTTTCAAGGTAAAGGTCCTGGATCCGCAAGACACCCAATTAAGGACATCAAGTTTCTCCAGAAGGTGAGAAATCAACAGCGACAGTTCATACCCCTTAAGGCATGACCATCACGTCAATCCCGAAATTCAACTACGAGCTTTTTAACTGCAACAACTTTAATATACGCTATTGGAGCTGGAATTACCGCGGCTGCTGGCACCAGACTTGCCCTCCAA
+
DDDDDIIHIIHIHIIIIIIIIIIIIIIIIIIIIIIIIIIIIIIIIIIIIIIIIIIIIIIHHIIIIIIIIHIIIIIIIIHIIIIIIIIIIIIIIIIIIIIIIHHIIIIIIIIHHIIIIIIIIIIIIIIIIIIIIIIIIGIHIIIIHIIIIIIIIIIIIHIIIHIIIIHIIIGIIIIIIIIIIIIIIIIIIIHIIIIIIIIIIIIHIIIIIIIIIIIIIIIIIIIIIIIIIIIIIIIIIIHGIIHIIIIIIIIHIIIIIIIIIIIIIIIIIIIIIIIIIIIIIIIIIIIIIIIHHIIIIIIIIIIIIIIIIIIIIIIIIIIIIIIIIIIIIIIIIIIIIIIIIIIIIIIIDDDDD
@HISEQ:969:HM2KJBCX2:2:1102:10227:7306 2:N:0:ACTATGCA
CATTTGACGACGCCCAACTATCCCTATTAATCATTACGTCAATCCTAGAAACCAACAAAATAGGATCAAACGTCCTATTTCATTATTCCATGCTAATGTATTCAAGCGTTAGCCTGCTTTAAACACTCTAATTTTTTCAAAGTAACAGTCCTGTTTCCCTGCAACACCAAATTAATGACATTACAGTTCTTCAAGAAGGAGGAATCAGTAAAGCCAGTCATACCAGAGGCACGACAAACCTACTAATCCCGAAATTCAACTACGAGCTTTTTAACTGCAACAACTTTAATATACGCTATTGGAGCTGGAATTACCGCGGCTGCTGGCACCAGACTTGCCCTCCAA
+
DDCDDIIIIIIIIIIIIIHIIIIIIIIIIIIIIIHEGHHHHHHIHHIIIIIIIIHHIIIHIHIHHCCGHHGHHHIIHIIHHIHHFHHIEHIHHEHIIIIIIIIIIIIIIHIIIHIGIIIIIIGHIIIIHIIIIIIIIIIIIIIIIHIIIIIIIIIIIIIIIIHIHHIIIIIIIIIIHIIIIIHHIIIIIIIIIIIHIIIIIIIIIIIIIIHIIIIIIIIIIIIIIIIIIIIIIIIIIIIIIIHFIIIIIIIIIIIIIIIIIIIIIIIIIIIIIHIIIIIIIIIIIIIIIIIIIIIIIIIIIIIIIIIIIIIIIIIIIIIIIIIIIIIIIIIIIIIIIIIIDDDDD
@HISEQ:969:HM2KJBCX2:2:1102:9977:7554 2:N:0:ACTATGCA
CATTTGACGACGCCCAACTATCCCTATTAATCATTACGTCAATCCTAGAAACCAACAAAATAGGATCAAACGTCCTATTTCATTATTCCATGCTAATGTATTCAAGCGTTAGCTTGCTTTAAACACTCTAATTTTTTCAAAGTAACAGTCCTGTTTCCCTGCAACATCAAATTAATGACATTACAGTTCTTCAAGAAGGAGGAACCAGTAAAGCCAGTACGTACCAGAGGCACGACCAACTTGCTGATCCCGAAATTCAACTACGAGCTTTTTAACTGCAACAACTTTAATATACGCTATTGGAGCTGGAATTACCGCGGCTGCTGGCACCAGACTTGCCCTCCAA
+
DDDDDIIIIIIIIIIIIIHIIIIIIIIIIIIIIIIIIIIIIIIIIIIIIIIHIIIIIIIHIHHHGHIIIIIHHHHIIIIIIIIIHIIHIIHHGFHIIIHIIIIIIHGIIIIHIIIIIHHIIIIIHIIIIIIIIIIIIIIHIIIIIIIIIIIIIIIIIIIIIIIIIIGIIIIGHIIIIIIIIIIIIIIIIIIIIIIIIIIIIIIIIIIIIIIIIIIIIIIIIIIIIIIIIIIIIIIIIIIIIIIHHIIIIIIIIIIIIIIIIIIIIIIIIIIIIIIIIIIHIIIIIIIIIIIIIIIIIIIIHIIIIIIIIIIIIIIIIIIIIIIIIIIIIIIIIIIIIIIIIDDDDD
@HISEQ:969:HM2KJBCX2:2:1102:9800:8280 2:N:0:ACTATGCA
CATTTGACGACGCCCAACTATCCCTAATCATTACGGTGGTCCTAGACCAACAAAATAGAACCAACGTCCTATTCTATTATTCCATGCTAATCTATTCAAGCAAAAGCCCGCTTTAAACACTCTAATTTTTTCAAGGTAATGGTCCTGGTTCCCCGACACACCCAATAAAGGGCATACCGGCTCACCAGAAGGATAGACCCGACAACAGAACAGTACTCGCCAGAGACGGACCGTCCGGTCAGGCCTAAAATTCAACTACGAGCTTTTTAACTGCAACAACTTTAATATACGCTATTGGAGCTGGAATTACCGCGGCTGCTGGCACCAGACTTGCCCTCCAA
+
BDDDDHHIIIIIIHIIIIIIIIIIIHIHIIIIIIIIIIGHIIIIIHIIIIHIHHHIIIIIIEHIIHHHIIHHHIIIIHIHHGHIIHGIIIHIIIIIHIHHHIHHIGHIIIGHHHHHHHIIHHIHHHFHHHHIIIIIIHHHIHIIIIHHIHIHHFHHHHIIIHHIHHHIIIIIIHIIHIIIHIIIIIIIIIIIHIHIHHHIIHIIIIIIIHHIIIIHIIIHIHIIIIIIIHIIIIIHIIHHIIIHHIIIIIHIIIIIIHIHHIHIIIIIIIIIIIIIIIHIIIIHIIIHHIIIHHGGIIIHIIIIIIIGIIIIIIIIIIIIHIIIIIIHHIIIIIIIDDDDB
@HISEQ:969:HM2KJBCX2:2:1102:16290:8991 2:N:0:ACTATGCA
CATTTGACGACGCCCAACTATCCCTATTAATCATTACGTCAATCCTAGAAACCAACAAAATAGGATCGAACGTCCTATTTCATTATTCCATGCTAATGTATTCAAGCGTTAGCCTGCTTTAAACACTCTAATTTTTTCAAAGTAACAAGTCCTGTTTCCCTGCAACACCAAATTAATGACATTACAGTTCTTCAAGAAGGAGGAATCAGTAAAGCCAGTACACACCATTGGCACGACCAACCTACTGACCCCGAAATTCAACTACGAGCTTTTTAACTGCAACAACTTTAATATACGCTATTGGAGCTGGAATTACCGCGGCTGCTGGCACCAGACTTGCCCTCCA
+
DDDDDHHHHHIIIIIIIIIIIIIIIIIIIIIIIIIIIIIIIIIHHHIHHIIIIIIIIHIGGGHHIHHIIHIIIIIIIIIIIIHIIIIIHHHHHHIIIIIIIHHHIIIIIIIIIHIIIIIIIIIIIIIHIIGIHHHIIIIHIIHIIHIIHHIHIIHIIIHHHHIIIIIIIIIHIIIIIIIIIIIIIIIIIIHIIIHHIIIIHHIIIIIHHHHIIIHIIHIIIIIIIIHIIIIIIIIIHIIIIHHHHHIIIIIIIIIHGGIIIHDIHIIIIIIIIIIIHIIIIIIIIIIIIIIHIIIIIIHHFHIIIIIIIHIIIIIIIIHIGHIIIIIIIIIIIIIIIIIIIDDDDD
@HISEQ:969:HM2KJBCX2:2:1102:18975:8670 2:N:0:ACTATGCA
CATTTGACGACGCCCAACTATCCCTATTAATCATTACGTCGATCCTAGAAACCAACAAAATAGAATCAAACGTCCTATTTCATTATTCCATGCTAATGTATTCAAGCGTAAGCCTGCTTTAAACACTCTAATTTTTTCAAAGTAACAGTCCTGATTCCCCACGACACCAAATTAATGACATCGCGGTTCTTCAGAAGGTAGGAACCAATAATGCCAGTGCGTACCGAAGCACGACCAACAATTTGATCCCGAAATTCAACTACGAGCTTTTTAACTGCAACAACTTTAATATACGCTATTGGAGCTGGAATTACCGCGGCTGCTGGCACCAGACTTGCCCTCCAA
+
DDDDDIIIIIHIIIIIHIIIHIIIIIIIIIIIIIIIIIIIIIHHIIIHHIIIIIIIIHIIIIIGHIIIIIIHHIIIIHIIIIIIIIIIHIIIGIIIIIIIHGHHIIHHIIIIIIIIIIHIIHHIIHIIIIIIIIIHIIIIIHIIIIIIIIIIIIHIIIIHHIIHIHIIIIIIIIIIIIIIIIIIIIIIIIIIIIIIHIIIIIIIIIHIIIHHIIIIIIIIIIIHIIIIIIIIIIHIIIIIIIIHIIIIIIIIIHHIIHIIIIIIIIIIIIIIIIHIIIIIIHHIIIIIIIIIIIIIIIIIIIIIIIIIIIIIIIIIIIIIIIIIIIIIIIIIIIIIIIIIDDDDD
@HISEQ:969:HM2KJBCX2:2:1102:13343:9223 2:N:0:ACTATGCA
CATTTGACGACGCCCAACTATCCCTATTAATCATTACCTCAATGCTCTACAAAACCAACAAAATAGAACCGAGGTCCTATTCTATTATTCCATGCAACATTATTCAGGCGTAAAGCCTGCTTTAAGCACTCTAATTTTCTCAAAGTAAACGTACCGGCTACCGAAAACACCCAGTAAAGGGCATAAACGGCCAACCGATTGATTAGGACTAGACATACAGTAACAGCAGTTAAGCGTACCATATGCTAGTACCCGAGATCCAACTACGAGCTTTTTAACTGCAACAACTTTAATATACGCTATTGGAGCTGGAATTACCGCGGCTGCTGGCACCAGACTTGCCCTCCAA
+
DDDDDIHIGHIIIIIIHIIIIIHIIHHIIIIIIHHIIIIIIIIIGHHIIIIIHIIHIGIHCHHHIHEHHCHDHIIIECCEHHIHIIIIGGIFHEHIIIIIIGHCHHEFHHHIHIGEIGHHIEFIHHHHIIIHHHHGHGHEFFEIIHIHIHHEHIHHFCFIHHIIIIIIIIIEIIHIIHHEIIHHHHDHIIIIIIIHIIIIHIIHIIIIIIHHHEFIHIIIIIIHIIIIIHGHIIIHHIIIIHIIHHEDIIIIIIHGEHHIGIIHHIIIIIIHH@CHIIIIIIIIIIHHCCIHIIIIHIIIIIIIIIIIIIIIIIIIIGIIIIIIGIIIIIIIIIHHFGEHHHIIDDDDD
@HISEQ:969:HM2KJBCX2:2:1102:8950:10148 2:N:0:ACTATGCA
CATTTGACGACGTGACCCAACTATCCCTATTAATCATTACGGTGATCCTAGAAACCAACAAAATAGAATCATGCCGTCCTATTTTATTATTCCATGCTAATGTATTCAAGCAAAATGCCTGCTTTAAACACTCTAATTTTTTCAAAGTAAAGGTCCTGGTTCCCCGCGACACCCAATTAAGGGCATCGCGGTTCTCCAGAAGGTGAGAAATTGACTACACCAGTTCATACCCCTTAAGGCACGACCGATGTGTCAATCCCGAAATTCAACTACGAGCTTTTTAACTGCAACAACTTTAATATACGCTATTGGAGCTGGAATTACCGCGGCTGCTGGCACCAGACTTGCCCTCCAA
+
DDDDDIIIIHIIHIIIHHIHHIIIIHHIGIIIIIIIIIIIIGIHIIIIGIIIIHIIIIIIEHIHHHHHEHHIHHHHIIIIIIIIIIHIHIIHFHHHIHHIIHHHIIHHGHIIIIGHIHIHIHHIHHHHHHIIGIHIIIIIIIIHIIIIIIIHHHIHHIHEHIIIIHHHHHHHHIHHIHIHIIHHHHHHDHHHHIIIIIIIIIIHIIIIIGIHIIHHIHIIHHHIIHHIHIIHHGIHHCHDHIHHDGHHFIIIIIHHHCIHEHHIIIIIIIHIIIIHIHHIIIIIIGIIHIGIIHHHHIIIHIHIIHHHIIIIIIGIIIHIIIIIIIIIIIIFEIHHHIIHHIHEHIIIIIDDDDB
@HISEQ:969:HM2KJBCX2:2:1102:4174:9161 2:N:0:ACTATGCA
CATTTGACGACGCCCAACTATCCCTATTAATCATTACGGTGATCCTAGAAACCAACGAAATAGAACCAAGCCGTCCTATTTCATTATTCCATGCTAATATATTCAGACGTTAGCCTGCTTTAAACACTCTAATTTTTTCAAAGTAATAGTCCTGATTTCCAATCACACCAAATAAATGGCATGAAAGTTCCTCAGAAGGTAGAGATTTATCTCACCAGTACAGACAATTAAGCCTGACCAATGGGTAAACCCCGAAGTTCAACTACGAGCTTTTTAACTGCAACAACTTTAATATACGCTATTGGAGCTGGAATTACCGCGGCTGCTGGCACCAGACTTGCCCTCCAA
+
DDDDDIHIIIIIIIIIIIIIIIIIIIIIIIIIIIIIIIIIIIIIIIIIIIIIIIIIIIHIIIHHHIIIIIIHHIIIIIIIIIIIIIIIIIGIHHIIGIIIIHIIIIHIIIIIIHIIIHIHIIIIIIIHHIHHIIHHIIIIIIIIIIIIIIIIIIIHIIIIIHIIIIIIIIIIIIIIIIIIIIIIIIIIIHHIIIIIIIIIIIIIIIIIIIIIIIIIIIIIIIIIIIIIIII=IIIIIIIIIIHHHHGIIIIIIIIIIIIIIIIIIIIIIIIIIIIIIHIIIIIIIIIHHIIIIIIIIIIIIIIIIIIIIIIIIIIIIIIIIIIIIIIIIIIIIIIIIIIIIIIDDDDD
@HISEQ:969:HM2KJBCX2:2:1102:6222:10335 2:N:0:ACTATGCA
CATTTGACGACGCCCAACTATCCCTATTAATCATTACGGTGGTCCTAGAAACCAACAAAATAGAACCATGCCGTCCTATTTTATTATTCCATGCTAATGTATTCAAGCAAAAATGCCTGCTTTAAACACTCTAATTTTTTCAAAGTAAAGGTCCTGGTTCCCCGCGGCATCCAATTAAGGACATCGCGGTTCTCCAGAAGGTGAGAAATTGACTGCACCAGTTCATACCCCGTGAGGCACGACCGATGCGCCAATCCCGAAATTCAACTACGAGCTTTTTAACTGCAACAACTTTAATATACGCTATTGGAGCTGGAATTACCGCGGCTGCTGGCACCAGACTTGCCCTCCAA
+
DADDDIIIIIIIIIIGHIIIIIIIIHIIIIIIIIIIIIGHHIIIIIGIIIIIIIIIHHIIIIHIIIIIIGHHIIHIIIIIIIFIIHHHHIIIIIIIIGIIHCHIIIIIIIHIIIHIIIIIHIIHIIIIIIIHCIHHIIIIIIIIIIIIIIIIIIIIIIIIIIIHIIIIIIHIIIIIHIIIHIIIIIIIIIIIIIIIIIIIIIIIIIIIIIIIIIIIIIIIIIIIIIHIIIHIIIIIIIIIIIIIIIHIIIIHIIHIIIIIIIIIIIIIIIIIIIIIIHIIIIIGIIIIIIIIIIIIIIIHIIIIIIIIIIIIIIIIGIIGIIIIIIIIIIIIIIIIIIIIIIIIIIIIDDDDD
@HISEQ:969:HM2KJBCX2:2:1102:11682:10964 2:N:0:ACTATGCA
CATTTGACGACGCCCAACTATCCCTATTAATCATTACGGTGATTCAGAAACCAACAAAACAGGACCACCGTCCTATTTTATTATTCCATGCTAATGTATTCAGACGTAAGCCTGCTTTGAACACTCTAATTTTTTCAAGGTAAAGGTCCTGGTTTCCCACCACGCTAAATTAATAACATGATGGTTCCCCAGAAGGTAGAAATTCCACACGCCAGTACAGACTATTGCCCGACCAACGGTAGAACCCCGAAATTCAACTACGAGCTTTTTAACTGCAACAACTTTAATATACGCTATTGGAGCTGGAATTACCGCGGCTGCTGGCACCAGACTTGCCCTCCAA
+
BDDCDHIIIIIIIIIIIIIIIIIIIIIIIIIIIIIIIIIIIIIIIIHIIIIGHHIIIIHIIIHIGHIIIIIGIHIIIHHIIIIHIIIIHIIIIIIHHHHHHGHHHHIIHHHIIIIIIIIIIIIIIIIIHHHIIIIIIHHIIIHIIIHHHHIFHIHHHHHHIHHIIHIHIIHIHIIIIGHIHIIIIIHIHHHIGHIIHHHHHIHHIIHHIHIIIIIIHHHHHHIIIIIIHHHGIIIIIIIHGHIIHIHEIIHHIGIIIIIIIHGGIIIIIIHIIHIIIHIHFIGIIIIIIHHHHIHIIIHIIIIIIIIIIIHDGIIIIHHIIIIIIIIIIIIIIIIIIHDADDD
@HISEQ:969:HM2KJBCX2:2:1102:2262:11686 2:N:0:ACTATGCA
CATTTGACGACGCCCAACTATCCCTATTAATCATTACGGTGATCCTAGAAACCAACAAAATAGAATCATGCCGTCCTATTTTATTATTCCATGCTAATGTATTCAAGCAAAATGCCTGCTTTAAACACTCTAATTTTTTCAAAGTAAAGGTCCTGGTTCCCCGCGACACCCAATTAAGGGCATCGCGGTTCTCCAGAAGGTGAGAAATTGACTACACCAGTTCATACCCCTTAAGGCACGACCGATGTGTCAATCCCGAAATTCAACTACGAGCTTTTTAACTGCAACAACTTTAATATACGCTATTGGAGCTGGAATTACCGCGGCTGCTGGCACCAGACTTGCCCTCCAA
+
DDDBDCCHGHHIIIIIIIIIHIHIIIIHIFHIIIIIIIGHIGIHEHHHHIIHIIHIIEHHIIIIIIIHIIHIIHIHHIIIIIHHIIIICHHEH1GHHIHHIGEHHHIHHHIHHHHIHGGHGHHIIIHHHHIIHHHIHIHH?EHIHHHIHGIIIIHGFHHHCHHGICHHHEHHCHEHEHHIIIGIIIHHIHIIIHIIIHHHHHHHEIIHIIIHHIIHHEGEIHGI<HIHIHHIHIIIIIIIIIIII>IIHIHIDIIIIIIIIIHGIIIIIGIHIIIIIIIIIIHHHHHHHFHIIHIHIGIHHIIIIIIIIIIIIIIHIIHIIIIIIIIIIIIIHIIIIIIIIIIIIIIDDCDD
@HISEQ:969:HM2KJBCX2:2:1102:10653:11621 2:N:0:ACTATGCA
CATTTGACGACGCCCAACTATCCCTATTAATCATTACGTCAATCCTAGAAACCAACAAAATAGGATCGAACGTCCTATTTCATTATTCCATGCTAATGTATTCAAGCGTTAGCCTGCTTTAAACACTCTAATTTTTTCAAAGTAACAGTCCTAGCTCCCTATTACACCTAGTGAAAGGCATAGTAGTTCACTAGAAGGTGGAGATTGACATTACCAGTACATATCCGAAGACACGACCGGTACGCCAATCCCGAAATTCAACTACGAGCTTTTTAACTGCAACAACTTTAATATACGCTATTGGAGCTGGAATTACCGCGGCTGCTGGCACCAGACTTGCCCTCCAA
+
DDDDDIIIIIIIIIIIIIIIIIIIIIIIIIIIIIIIIIIIIIIIIIIIIIIIIIIIIIIIIIIIIIIIIIIIHIGIIIIIIIIIIIIIIIHFHEHHHIIIIHHHIIIIHHIIHIIIIICHHIHIIIIGIIIIIIIIHHHIIIIHHGIIIIIIIIIIIHIHIHHHIIIHIIIIIIIIIIIIIIIIIIIIIIIHIIIIIIIIIIIIIIIIIIIIIIIHIIHIIIIHIIIHIIIIHHIHIIIIIIIIHFIIHIIIIIIIHIIIIIIHIIIIIIIIIIIIIIIIIIIIHHEEIIIIIIIIIIIIIIIIIIIIIIIIIIIIIIIIIIIIIIIIIIIIIIIIIIIIIIDDDDD
@HISEQ:969:HM2KJBCX2:2:1102:11311:11623 2:N:0:ACTATGCA
CATTTGACGACGCCCAACTATCCCTATTAATCATTACGGTGATCCTAGAAACCAACAAAATAGAACCATGCCGTCCTATTCTATTATTCCATGCTAATGTATTCGAGCAAAAATGCCTGCTTTAAACACTCTAATTTTTTCAAGGTAAAGGTCCTGGATCCGCAAGACACCCAATAAAGGACATCAAGTTTCTCCAGAAGGTGAGAAATCAACAGTAACAGTTCATACCCCTTAAGGCATGACCATCACGTCAATCCCGAAATTCAACTACGAGCTTTTTAACTGCAACAACTTTAATATACGCTATTGGAGCTGGAATTACCGCGGCTGCTGGCACCAGACTTGCCCTCCAA
+
DDDDDIIIIIIIIIIIIIIIIIIIIIIIIIIIIHIIIIIIIIIIIIIIIIIIIIIIIIIIIIIIIIIIIHIIIIIIIGIIIIIIIHIIIIIIIIIIIIIIHHHIIIIIIIIIIIIIIIIIIIIIIHIIIIIIIIIIIIIIIIIIIIIIIIIIHIIIIIIIIIIIIIIIIIIIIIIIIIIIIIIIIIIIIIHIHIIIIIIIIIIIIIIIIIIIIIIIIIIIIIIIIIIIIIIIIIIIIIIIIIIIIIIIIIHGIIIIIIIIIIIIIIIIIIIIIIIIIIIIIIIIIIIIIIIIIIIIIIIIIIIIIIIIIIIIIIIIIIIIIIIIIIIIIIIIIIIIIIIIIIIIIIIIDDDDD
@HISEQ:969:HM2KJBCX2:2:1102:12016:11860 2:N:0:ACTATGCA
CATTTGACGACGCCCAACTATCCCTATTAATCATTACGTCGATCCTAGAAACCAACAAAATAGGGTCAAACGTCCTATTTCATTATTCCATGCTAATGTATTCAAGCGTGTGCCTGCTTTAAACACTCTAATTTTTTCAAAGTAACAGTCCTGATTCCCTATGACACCAAATTAATGACATCACAGTTCGTCAGAAGGTAGAAATCAATGATACCAGTTCATACCGGAGGCACGACCAATATATTGATCCCGAAATTCAACTACGAGCTTTTTAACTGCAACAACTTTAATATACGCTATTGGAGCTGGAATTACCGCGGCTGCTGGCACCAGACTTGCCCTCCAA
+
DCDDDIIIIIIIIIIIIIIIIIIIIIIIIIIIIIIIIIIIIIIIIIIIHIIIIIIIIIIGHIHHHIIIIIIIIIIIIIIIIIIIHIIHIIIIIIIHIIIIIIIIIIHIHIIIIIIIIIIIIIIIIIIIIIIIIIIIIIIIIIIIIIIIIIHIIIIIIIIIIIIIHIIIIIHHHHHIIIIIIIIIIIIIIIIIHIIIIIIIIIIIIIIIIIIIIIIIIIIIIIIIIIIIIIIIIIIIIIIIIIIHHIHIHIIIIHFFIIIIIIIIIIIIIIIIIHHIIIHHIIIIIIIIIIIIIIIIHHGGFIIIIIIIIIIIIIIIIIIIIIIIIIIIIIIIIIIIIIIIIDDDDD
@HISEQ:969:HM2KJBCX2:2:1102:2095:12726 2:N:0:ACTATGCA
CATTTGACGACGCCCAACTATCCCTATTAATCATTACGTCGATCCTAGAAACCAACAAAATAGAATCAAACGTCCTATTTCGTTATTCCATGCTAATGTATTCAAGCGTGAGCCTGCTTTAAACACTCTAATTTTTTCAAAGTAACAGTCCTGATTCCCCATGACACCAAATTAATGACATCATGGTTCGTCAGAAGGTAGGAATCAATAATACCAGTACGTACAATAGCACGACCAATAAATTGATCCCGAAATTCAACTACGAGCTTTTTAACTGCAACAGCTTTAATATACGCTATTGGAGCTGGAATTACCGCGGCTGCTGGCACCAGACTTGCCCTCCAA
+
DDDDBHHHHIIIIIIIIIHHHIIIIIIIIIIIIIIIIHGHHDHHHHIHHIIIIIIIIGIIIHHCHIIIIHIIF?HIGEHIGHHHHHIIHHHIIIIHIIIHIIIIIHHHHHIHHIIHHHEHGHHIIHHHHHIIIIIHIIIHFIIHIIIHHIHHIIIIIIGIIIIIIIHHFHHHIIIIHIIIIIHHHIHIIIHHIHIIIIIIHIIHHHIIIIIIIIIIIGIIIIHGEHIIIIIIHHHHHIHHHHHIIIHHIHIIIIIIIIIIIIIIHIHIIHIIIIHIIHHFEH?IIIIIIIIIIIIIIIIIIIHIHIIIIIIGIIIIIIIIIIIIIIIIIIHIIHIIIIHIDDDDA
@HISEQ:969:HM2KJBCX2:2:1102:18213:11271 2:N:0:ACTATGCA
CATTTGACGACGCCCAACTATCCCTATTAATCATTACGTCGATCCTAGAAACCAACAAAATAGAATCAAACGTCCTATTTCATTATTCCATGCTAATGTATTCAAGCGTGAGCCTGCTTTAAACACTCTAATTTTTTCAAAGTAACAGTCCTGATTCCCCACAACACCAAATAAATGACATCATGGTTCGTCAGAAGGGAGAAACCAACAATGCCAGTACGTACCTAGGCACGACCGACATGATGGTCCCGAAATTCAACAACGAGCTTTTTAACTGCAGCAACTTTAATATACGCTATTGGAGCTGGAATTACCGCGGCTGCTGGCACCAGACTTGCCCTCCAA
+
BD@DBEGEH@EC<DCCCGHFFCHEE@CGHDEFCHHII@E1<EH10CC@FEHCHHIEHHI?FHHHI@1CCGFHHHCGEHHEGHHIHH@EDGE1DGHHHE@GFHDHHHIHI@HHHHFEC@6DCEGFEG<GEFEIHEGHHIHGGC@H@G@@@C<DA@C07/<0BCHH=G@?EFDGHD<G/C@EGHHFG<D?CDEHIIHGCCEIHIHH2<HGGHH0D0<C1FGDHHHCFHHBH.E<GEHCFCC<G111CEC/<CE@@FFHCD<<1/<CIHE?IIIIGIIIIHCEGD<<1EHGD<D0<CHECF@H@C<111HGGFCCHIHHDIHEIHF1HIGHHHGFD1CC0HHFD0@0D
@HISEQ:969:HM2KJBCX2:2:1102:3035:12700 2:N:0:ACTATGCA
CATTTGACGACGCCCAACTCCCTATTAATCATTACGGCGGTCCTAGAAACCAACAAAATAGAACCAACGTCCTATTCTATTATTCCATGCTAATGTATTCGAGCATAGGCCTGCTTTGAACACTCTAATTTTTTCAAAGTCAAAGTCCTGGTTCCCCAACACGCCCAGTGAAGGGCATGAGGCTCCCCAGAAGGAAAGATCCGGTCGGACCAGTACACGCGGTGAGGCGGACCGGCCAACCAGACCCAAGGTTCAACTACGAGCTTTTTAACCGCAACAACTTTAATATACGCTATTGGAGCTGGAATTACCGCGGCTGCTGGCACCAGACTTGCCCTCCAA
+
DDDDDIIIIIIIIIIIIIIIIIIIIIIIIIIIIIIIIIIIHIHIIIIIIIIIIIHIIIIIGHII1DGHHIIIIIIIHIIIIIIIIIIIIIIIIIIHHIIIIIHIIHIIIIIIIIHIIIIHHIIIIIIIIIIIIIHHIIIHIIIIIIIIIIHHIIIIIIIIIIIIIIIIIIIIIIIIIIIIHIIHHGIIIIIIIIIIIIIIIIIIIIIIIIIIIIIIIIIIIIIIIIIIIIIIIIIIIIHHGIIIIIIIIIIIIIIIIIIIIIIIIIIIIIIIIIIIIIIIIIHIIIIIIIIIIIIIIIIIIIIIIIIIIIIIIIIIIIIIIIIIIIIIIIIIIIIIIDDDDD
@HISEQ:969:HM2KJBCX2:2:1102:14124:13056 2:N:0:ACTATGCA
CATTTGACGACGCCCAACTATCCCTATTAATCATTACGGTGATCCTAGAAACCAACAAAATAGAACCATGCCGTCCTATTCTATTATTCCATGCTAATGTATTCGAGCAAAAATGCCTGCTTTAAACACTCTAATTTTTTCAAGGTAAAGGTCCTGGATCCGCAAGACACCCAATTAAGGACATCAAGTTTCTCCAGAAGGTGAGAAATCAACAGCGACAGTTCATACCCCTTAAGGCATGACCATCACGTCAATCCCGAAATTCAACTACGAGCTTTTTAACTGCAACAACTTTAATATACGCTATTGGAGCTGGAATTACCGCGGCTGCTGGCACCAGACTTGCCCTCCAA
+
DDDDDIIIIIIIIIIIIIIIIIIIIIIIIIIIIIIIIIHIIIIIIIHIIIIHIIIIHEHHIIIIIIIIIIIIHIIIIIGIIIIHIHIIIIIHHIIIIIHIIIHIHIIIIGHIIIIIIIIGIHIFHIIIIIIIHIIIIIIIIIGFHHHHFIHHHGIIFHHHHGHIHHIH=GHIHIHFHHHIIHIIGHHHHHHHHHHFHCHHHGHIHIHHHII?HH4C?DHHCGEHIIHHHCCAEECHCHHEFEHHHEHGHH@CCC//<G?C<1<F<1<<=CDG?C@<?EEHHFFD?HHHC<<CGCHGC<0<</D1HCHECEGHHF<GHH@<D??<HHHHG?GFHEEIHHEF<<1<ECC?D<DB<
@HISEQ:969:HM2KJBCX2:2:1102:13025:13979 2:N:0:ACTATGCA
CATTTGACGACGCCCAACTATCCCTATTAATCATTACGTCAATCCTAGAAACCAACAAAATAGAATCAAACGTCCTATTTCATTATTCCATGCTAATGTATTCAAGCGTAAGCCTGCTTTAAACACTCTAATTTTTTCAAAGTAACAGTCCTGATTCCCCACGACACCAAATTAATGACATCGCGGTTCTTCAGAAGGTAGGAACCAATAATGCCAGTGCGTACCGAGGCACGACCGACAATCTGATCCCGAAATTCAACTACGAGCTTTTTAACTGCAACAACTTTAATATACGCTATTGGAGCTGGAATTACCGCGGCTGCTGGCACCAGACTTGCCCTCC
+
DCDDDIIIIIIIIGIIIIIHIIIIIHIIIIIIIIIIIIIIIIIHHIHHHIIHIIHIHIIIHIIIIIGIIHIIHHIIIIIIIIIIIIIGHIIIIIIIIIIIIHIIHHIIIIIIIIIIHIIIIIIIIIIIHIIHIIIIIIIIIIHIIIHIIIHIHIIIIIIIIIIIIIIIIIIHHIIIIIIIIIIIIIIIIIIIIIIIIIIIIIIIIIIIIIIIIIIIIIHIHHIIIIIIIIIIIIIIIIIIIIIIIIHICIIIIIIIIIIIHHHIIIIIIIIIIIIIIIIIIIIHIHHIIIIIIIIIIIIIIIIIIIIIIIIIIIIIIIIIIIIIIIIIIIIHIIIIIIDDDDD
@HISEQ:969:HM2KJBCX2:2:1102:12207:14050 2:N:0:ACTATGCA
CATTTGACGACGCCCAACTATCCCTATTAATCATTACGGTGATTTAGAAACCAACAAAACAGGACCACCGTCCTATTTTATTATTCCATGTTAATGTATTCAAACGTAAGCCTGCTTTGAACACTCTAATTTTTTCAAGGTAAAGGTCCTGGTTTCCCACTACGCTAAATTAATAACATGATGGTTCCCCAGAAGGTAGAAATTCCACACGCCAGTACAGACAATTGCCCGACCAGCGGTAGAACCCCGAAATTCAACTACGAGCTTTTTAACTGCAACAACTTTAATATACGCTATTGGAGCTGGAATTACCACGGCTGCTGGCACCAGACTTGCCCTCCAA
+
DD0<<1?CC@CC<CEH?GH11D11<<<FFECEFE@E?E01<CGHEH@?HFHCC10C1FE11<1C1@GC0/<D<DHGH@C<11CC11<DD?11DHGHIHGGCGE<E@DE@<CEF6<F@HHGH@A1<1FIHHGFHEFHEC8@DGAF8E1EBC1DGHHHF?HEHIHHCHHHEC@GHHHHHHGC<C2CFD/EGCD</@@C@E8CF0GC<0C/HE@DII<FCHH6<$8>HHHE?C6G<HECC1GE<<DC#E@E:DC@CD<C<CEIHIIHHHIHHEHHG@C<1HFD<D1@EEHH@@EHHCHHEG@D<CFC@D1GEED<<<<HH@IHCG@FCHHEHCHE1IHHFCBD?D<
@HISEQ:969:HM2KJBCX2:2:1102:8222:14021 2:N:0:ACTATGCA
CATTTGACGACGCACAACTATCCCTATTAATCATTACGTCGATCCTAGAAACCAACAAAATAGAATCAAACGTCCTATTTCATTATTCCATGCTAATGTATTCAAGCGTAAGCCTGCTTTAAACACTCTAATTTTTTCAAAGTAACAGTCCTGATTCCCCACGACACCAAATTAATGACATCGCGGTTCTTCAGAAGGTAGGAACCAATAATGCCAGTGCGTACCGAAGCACGACCAACAATTTGATCCCGAAATTCAACTACGAGCTTTTTAACTGCAACAACTTTAATATACGCTATTGGAGCTGGAATTACCGCGGCTGCTGGCACCAGACTTGCCCTCCAA
+
DDDDDIHIIIIIIIIIIIHIHIIIIIIIIIIIIIIIIIIIIIIIIIIIIIHHIIIIIIIIIIIHHHIIHIGHIIIIIIIIIIIIIIIHIIIIIIIIIIIIIIIIIIIIIIIIIIIIIIIIHIIIIIIIIIIIIIHHIIIIIIIIIIIIIIIIHHIHIIIIIIIIIIIIIIHIHIIIIIIIIIIIIIIIIIHIIHIIIIIIIIHIIIIHHIHIIIIIIIIIIIIIIIIIIIIIIIIHIIIIIIIHIIIIIIIIIIIIIIIIHHHIIIIIIIIIIHIIIIIIIIIHIIIIIIIHHIIIIGIIIIIIIIIIIIIIIIIIIIIIIIHIIIIIIIIIIIIIIIIIDDDDD
@HISEQ:969:HM2KJBCX2:2:1102:3035:14135 2:N:0:ACTATGCA
CATTTGACGACGCCCAACTATCCCTATTAATCATTACGGTGATCCTAGAAACCAACAAAATAGAACCATGCCGTCCTATTCTATTATTCCATGCTAATGTATTCGAGCAAAAATGCCTGCTTTAAACACTCTAATTTTTTCAAGGTAAAGGTCCTGGATCCGCAAGACACCCAATTAAGGACATCAAGTTTCTCCAGAAGGTGAGAAATCAACAGCGACAGTTCATACCCCTTAAGGCACGACCATCACGTCAATCCCGAAATTCAACTACGAGCTTTTTAACTGCAACAACTTTAATATACGCTATTGGAGCTGGAATTACCGCGGCTGCTGGCACCAGACTTGCCCTCCAA
+
BDDDDIHIIIIIIHIIIIIIIIIHIIIIIHIHFHFHIIIIGIIIHIGIIIIIIIIIGGEEHHIHHHHHIIIIHHIHEHIHIIIIIIIHIIIIGIIHIIHCGFHIHIIHIHHIHHIIIIHHIIIIIHHHHHIIIIHIIIHIIIIIIIIIHHIIIIIHHEHIHIIIIIHHIIIIHHGIIHHIIIIIIIIIIIHIIHIIHIIIIGHGIIIHIIIIIIIIIIIIIIHIHHIIIGIIIIIIIIIIHIIIIHIIHIHHIIIIIHIIIIHHIIIHECHIIIIIIIIHHIIIIIIIIIIHIHHIHIIIIIHIHIIIIIIIIIIIIIIIIIIIIIIIIIIIIIIIIIIIIIIIIIIIDDDDD
@HISEQ:969:HM2KJBCX2:2:1102:20708:13726 2:N:0:ACTATGCA
CATTTGACGACGCCCAACTATCCCTATTAATCATTACGTCAATCCTAGAAACCAACAAAATAGGATCAACGTCCTATTTCATTATTCCATGCTAATGTATTCAAGCGCGAGCCTGCTTTAAACACTCTAATTTTTTCAAAGTAACAGTCCTGATTCCCCACCACACCAAATAAATGACATAATGGTTCGTCAGAAGGTAGGAATCAGTAACACCAGTACGTACCGAAGGCACGACCAGCGTACTAATCCCGAAATTCAACTACGAGCTTTTTAACTGCAACAACTTTAATATACGCTATTGGAGCTGGAATTACCGCGGCTGCTGGCACCAGACTTGCCCTCCAA
+
DCADDIIIIIIIIIIHIIIIIIIIIIIIIHHIIIIIIIIIIIIHIHIGIIIIIIHHIIIIIIHHIIHIHIIIIIIIIIIIIIIIIHHHHIIIIIIIIIHIIHHIHIIIIHHHIIIIIHHHIHHFIIIIIIHIHIIIIIIIIIIIHHHHHHHIIIIHEIHIHHHEGHHIIHIGIHGIHIIHIIIIIIIIIIIIIIIIIIHIIIIIIIIIIHIHHIIIIHIIIIIIIIIIIIIIIIIIIIIIIIIIIIIIIIIHIIIIIIIIIIIIIIIIIIIHIIIIIIIIIIIIIIIIIIIIIIIIIIIIIIIIIIIIIIIIIIIIIIIIIIIIIIHIHIIIIIIIIIIIDDDDD
@HISEQ:969:HM2KJBCX2:2:1102:15850:14252 2:N:0:ACTATGCA
CATTTGACGACGCCCAACTATCCCTATTAATCATTACGTCGATCCTAGAAACCAACAAAATAGAATCAAACGTCCTATTTCATTATTCCATGCTAATGTATTCAAGCGCGAGCCTGCTTTAAACACTCTAATTTTTTCAAAGTAACAGTCCTGATTTCCCACGACACCAAATTAATGACATCGTGGTTCGTCAGAAGGTAGGAATCAATTTGACCAGTACGTACCGAGGCACGACCGATCAACTGATCCCGAAATTCAACTACGAGCTTTTTAACTGCAACAACTTTAATATACGCTATTGGAGCTGGAATTACCGCGGCTGCTGGCACCAGACTTGCCCT
+
BDDDDIIIIIIIIIIIIIIIIIIIIIIIIIIIIIIIIIIIHIIIIIIHIHHIIIIIHIIHIIIIIIIIIIHIHHIIIHIIIHIIIIIGIIHIIIIIIIIIIHHIIHIHIIIIIIIIHHIIHIIIIIIIIIHIIIIIIIIIIHHHIIIIIIIIIIHIIIIIIHHHIIHIIIHHHIIIIIIHIGIIIIIIIIIIIIIIIIIIIIIIIIIIHIIIHIIIIIIIIIIIIIIIIIHIIHIIIIHHIIIIIIIIIIIIIGIIIIIIIIIIIIIIIIIIIIIIIIIIIIIIHIIIIIIIIIHIIIIIIIGIIIIIIIIIIIIIHIIIIIIIIIIIIIIIIIIIDDDDD
@HISEQ:969:HM2KJBCX2:2:1102:14757:14444 2:N:0:ACTATGCA
CATTTGACGACGCCCAACTATCCCTATTAATCATTACGGTGGTCCTAGAAACCAACAAAATAGAACCATGCCGTCCTATTTTATTATTCCATGCTAATGTATTCAAGCAAAAATGCCTGCTTTAAACACTCTAATTTTTTCAAAGTAAAGGTCCTGGTTCCCCGCGGCATCCAATTAAGGACATCGCGGTTCTCCAGAAGGTGAGAAATTGACTGCACCAGTTCATACCCCGTGAGGCACGACCGATGCGCCAATCCCGAAATTCAACTACGAGCTTTTTAACTGCAACAACTTTAATATACGCTATTGGAGCTGGAATTACCGCGGCTGCTGGCACCAGACTTGCCCTCCAA
+
DCDDDIIIIIIIIIIIIIIIIIGIIIIIHIIHIIIIIIIIIHIIIIIIIIIIIIHIIIIIIIHIIIIIIHIFHIIHIIIIIIIIIIIIIIIHHIIIIIIIIHHIIIIIIIIIIIIIIHIHHIIIIIIHIIGIIHIIIIIIIIIIIIIIIIIIIIIHIIIIIIIIIIIHIIIIIIIIIIIIIIIIIHHHIIIHIIIIIIIIIIIIIIHHIIIIIIIIIIIIIIIIIIIIIHIHIIIHIIIIIIIIIIIIIHHFIIIIIIGIIIIIIIIHHHIHIIIIIIIIIIIIIIIIHHHIIIHIIIIIIIIIIIHHIIIIIIIIIIIIIIIHIIIIIIIHG<1IIIIIIIIIIIIIDDDDD
@HISEQ:969:HM2KJBCX2:2:1102:16285:15478 2:N:0:ACTATGCA
CATTTGACGACGCCCAACTATCCCTATTAATCATTACGTCAATCCTAGAAACCAACAAAATAGGATCGAACGTCCTATTTCATTATTCCATGCTAATGTATTCAAGCGTTAGCCTGCTTTAAACACTCTAATTTTTTCAAAGTAACAAGTCCTGTTTCCCTGCAACACCAAATTAATGACATTACAGTTCTTCAAGAAGGAGGAATCAGTAAAGCCAGTACATACCATAGGCACGACCAACCTACTGACCCCGAAATTCAACTACGAGCTTTTTAACTGCAACAACTTTAATATACGCTATTGGAGCTGGAATTACCGCGGATGCTGGCACCAGACTTGCCCTCCAA
+
@DDDDIIIHHHHFHIIIIIGIHHIHHHIHIIGIIIIIEHHHIHFHIHHIIIFHHIHIHHHHHIIIIIIIIIIIHIIIIIIIIHIIIIGGHIIEHIIIHIIIHIIIHIIIIIIIIHIIIHIIIHHIIGHHHHHHIIIIIIIIIIIIIIIIIIIHIIHIIIHHHIIIIHHHIHGHHIHHIIIHFHIIIIIIIHHIHHHIIHHGFHHHCIIIIIIIIIIIIIIIIIIIHIHIIHIIIIIIIIIIIIIHHIIIIIHEIIIIHIIIIHIIIIGIHIIIIIIIHHIIIHIHHIIIIHEIIIIIIHIIIIIIIIIIIIIIIIIHHIIIIIIHIIHIIIIIIIIIIIIIHDDDD@
@HISEQ:969:HM2KJBCX2:2:1102:11856:16184 2:N:0:ACTATGCA
CATTTGACGACGCCCAACTATCCCTATTAATCATTACATCGGTCCGTAAACCAACAAAATAGAACCAATGTCCTATTTCATTATCCCATGCTAATGTATTCAAAGGCAAATAAACGCCTGCTTTGAACACTCTATTTTTCTCAAAGTAAACTATCGGAATCCCAACCAGCACTTAGTAAAAAGCACTAGTGTTCCTCCGAAGTACAAACTGGCCAGTGTAAAATATCGCATACACGCAACCTAAGAAAGATCGCAGAGACGCTCAACACCAGACCAAGATTCAGACTACGAGCTTTTTAACTGCAACAACTTTAATATACGCTATTGGAGCTGGAATTACCGCGGCTGCTGGCACCAGACTTGCCCTCCAA
+
DDCCDIIIIIIIIIIIIIIIIIIIIIHIIIIIIIIGGHHHHHIIHIIIIIIIIIIIIIHIIHHHIIIIIHHIIIIIIIIIIHIIIIIIIIIIIFHGHIIHIGCHH?HHIIIIIIICHIIHHIIIIIIIIIIIIIIHHHIIHIIIIIIIIIIIIIIIIHHHHHFHHIIHIIIHIIIHIIIIIIIIIIIIIIHIHIHIIIIIIIHIIIHHIIIIIHIIIIIIIIIHHHIIIIIIIIIIIIIIIIIIIIIIIIIIIIIIIIIIIIIIIIIHHGIIIIIIIIIIIIIIIIIIIIIIIIIIIIIIIIIIIIIIIIIIIIIIIIIIIIIIIIIIIIIIIIIIIIIIIIIIIIIIIIIIIIIIIIIIIIIIIIDDDDD
@HISEQ:969:HM2KJBCX2:2:1102:4833:16036 2:N:0:ACTATGCA
CATTTGACGACGCCCAACTATCCCTATTAATCATTACGGTGATCCTAGAAACCAACAAAATAGAATCATGCCGTCCTATTTTATTATTCCATGCTAATGTATTCAAGCAAAAATGCCTGCTTTAAACACTCTAATTTTTTCAAAGTAAAGGTCCTGGTTCCTCGTGGCACCCAATTAAGGACATCACGGTTCTCCAGAAGGTGAGAAATTCACTACACCAGTTCATACCCCTTAAGGCACGACCGATGTGCAAATCCCGAAATTCAACTACGAGCTTTTTAACTGCAACAACTTTAATATACGCTATTGGAGCTGGAATTACCGCGGCTGCTGGCACCAGACTTGCCCTCCAA
+
0<D@DC@GCGCCHEEHIIIHIH?@HHHIIHH@E@FEHC=<C1F@<FHCGHFIEE@EHH@HEH<D@GHHH1C1/<</<DGF@HHIFEHIF1F@<CF@<<D1CD@FCFHEHHHGEGC?CHHFEHGDHHFA1E@DG8<<9HHCE1CHHFBFA?HGBDIIIHDH8EEEH1EDDFFHHGGCGFDD<?IIGHHEDHIIIHHFCFHHGC@F0GCFIIHIHHHHEHFFFEIHGEAHHGHHGGF?GIHHHIH;IHHHCIIHIHHDC@EIIHEFCHE?HHGGEC0FF<@HEG@HIHIIIIIIHGCC<?@0C??HEFHCC<1<1FIHGCE/FCF/<HC@G?IHCC<<F1D1FCHHGD@HBDDDB
@HISEQ:969:HM2KJBCX2:2:1102:2660:16855 2:N:0:ACTAAGCA
CATTTGACGACGCCCAACTATCCCTATTAATCATTACATCGATCCTAGAAACCAACAAAATAGAATCGGATGTCCTATTTCATTATTCCATGCTAATGTATTCAAGCGTGAGCCTGCTTTAAACACTCTAATTTTTTCAAGGTAACAGTCCTAATTCCCCGTGACACCAAATTAATGGCATTACGGTTCTTTAGAAGGTGAGAAATCAATAATATCAGTACATACCAACGGCATGACCGAAACATTGATCCCGAAATTCAACTACGAGCTTTTTAACTGCAACAACTTTAATATACGCTATTGGAGCTGGAATTACCGCGGCTGCTGGCACCAGACTTGCCCTCCAA
+
BBDDDHHIIIIIIIIIIIIHHHIIIIIIIIIIGIIIIIHHIIIIIIIIIIIIGIIIIHIIIIICHIIIIHIIIGHIHIIIGGHHIIIIIHHIHIIHIHHHICEHIHHIIHHGGHIGIIIIHIHHHGGIIIIHHHGHIIHIHHIIHCHHHHIIHIHIHIIIIIHIIIIHIIHHIHII;IIIHHIHHHFIIIIIIIIIIIIHHHIIIHIIHIIIIHIHHHGIIIIIIIIIIIIIIIIIHIIIIIHHGGHIIHIIIIIIIIIHIIIHHIIIIIIIIIHIIIIIIIIIIHIIIIIIIIIIIIIIIIIIIIIIIIIIIIHIIIIIIIIIIIHHHHIIIIIIIIIIIIDDDDD
@HISEQ:969:HM2KJBCX2:2:1102:18813:17185 2:N:0:ACTATGCA
CATTTGACGACGCCCAACTATCCCTATTAATCATTACGTCGATCCTAGAAACCAACAAAATAGGTTCGATCGTCCTATTTCGTTATTCCATGCTAATGTATTCAAGCGCGAGCCTGCTTTAAGCACTCTAATTTTTTCAAAGTAACAGTCCTGTTTCCCCGCAACAACAAATTAATGCCATCACGGTTCTACAAGAGGGAGGGACCAGTGAGGCCAGTGCATACCAGTGGCACGACCAACCTACTGGCCCCGAAATTCAACTACGAGCTTTTTAACTGCAACAACTTTAATATACGCTATTGGAGCTGGAATTACCGCGGCTGCTGGCACCAGACTTGCCCTCCAA
+
BDDCDIIHHIIIIIIIIIIHIIIIIIIIIIIIHIIIIIIIIHIIIIIIHIHIHGIIGEHHIHHHIIIIHIIHIIIIIIIHIIIIIIHIIIIHHIIIIIIIIEHHHHIHHHIIHIIHHHHGIIIIHHIIIIIIIHHHHIHIIIIIIIIIIIIIIHIHIIIIIHIIIIIIIIHCHHIIIHHHIIIIIIIIIIHIIIIIH<IIIIIIIIIIIIIIIIIIIIIIIIIIIIIIHIIIIIIGHIIIIIIHHIIIHIHIIIIIIHIIIIIIIIHIIIIIIIIIIHIIIIIIIIIIIIIIIIIIIHIIHIIIIIIIHIIIIIIIIIIIIIIIIIIIIIIIIIIIIIIIIDDDDD
@HISEQ:969:HM2KJBCX2:2:1102:16731:18415 2:N:0:ACTATGCA
CATTTGACGACGCCCAACTATCCCTATTAATCATTACGGTGGTCCTAGAAACCAACAAAATAGAACCACAACGTCCTATTCTATTATTCCATGCTAATCTATTCAAGCAATAGCCCGCTTTAAACACTCTAATTTTTTCAAGGTAATGGTCCTGGCTCCCCAACACACCCAATTAAGGACATACTGGTTCACCAGAAGGAAGACCCGACAACAGGACAGTACTCGCCAAAGACGGACCGCCCGGCCAAGTCTAAAATTCAACTACGAGCTTTTTAACTGCAACAACTTTAATATACGCTATTGGAGCTGGAATTACCGCGGCTGCTGGCACCAGACTTGCCCTCCAA
+
<0<D0111<<C<EHIIIIIIIIIIIIIIHIIIIIIIII0<<<DGHHHHGHIIHIIIIIHIIIHHIEHH@HE0/1<00DFHI1<G1CG1D1<D111<<HFIIIIHHHG<@<HDHHC<FIHHHHHFHHIIIIIHIIIIII8HHHIIHG1EIHIIHH08HHH@C3GCIIIHH@IIIIIH?;IHGEHF#DIHGB:DHGHHHHIIF<A@?G<D>0F0HF1<CC@6<A/A1D<00<<1//HIIFA/HC<1<11D/?HEGIIIIIIIIIIHIIIIIIIIIIIHIIIIIIIIHIIIIIIIIIHIIIIIIIIIIIIIIIIIIIIIIIIIIIIIIIIIIIIIIIIIIIIIIIDDDDD
@HISEQ:969:HM2KJBCX2:2:1102:3967:17907 2:N:0:ACTATGCA
CATTTGACGACGCCCAACTATCCCTATTAATCATTACGGTGATCCTAGAAACCAACAAAATAGAACCATGCCGTCCTATTCTATTATTCCATGCTAATGTATTCGAGCAAAAATGCCTGCTTTAAACACTCTAATTTTTTCAAGGTAAAGGTCCTGGATCCGCAAGACACCCAATAAAGGACATCAAGTTTCTCCAGAAGGTGAGAAATCAACTGCAACAGTTCATACCCCTTAAGGCATGACCATCACGTCAATCCCGAAATTCAACTACGAGCTTTTTAACTGCAACAACTTTAATATACGCTATTGGAGCTGGAATTACCGCGGCTGCTGGCACCAGACTTGCCCTCCAA
+
DDDDDIIIIIHIIIIIHIIIIIIIIIIIIIIIIIIIIIIIIIIIIIGIIIIIIIIIIIIHHHHHFHIIIHIIIIIIHEHHIHGHIIHIIGIIIHIIIIHIIGHIIIIIIIIIIIHIIIIIHIIIHIIIIIIIIHHIIFIIIIIIIIIIHIIIIIIIHHIIHIIIIIIIIIIIIIIIIIIIIIIIIIIIIIIIIIIIIIIIIIIIIIIIIIIIIIIIIIIIIIIIIIIIIIIIIIIIIIIIIIIIIIIIIIIHIIIIIIIIIIIIIIIIIIIIIIIIIIIIIIIIIIIIIIIIIIIIIIIIIIIIIIIIIIIIIIIIIIIIIIIIIIIIIIIIIIIIIIIIIIIIIIIIDDDDD
@HISEQ:969:HM2KJBCX2:2:1102:18628:19142 2:N:0:ACTATGCA
CATTTGACGACGCCCAACTATCCCTATTAATCATTACGTCAATCCTAGAAACCAACAAAATAGGATCAAACGTCCTATTTCATTATTCCATGCTAATGTATTCAAGCGTTAGCCTGCTTTAAACACTCTAATTTTTTCAAAGTAACAGTCCTGTTTCCCTGCAACACCAAATTAATGACATTACAGTTCTTCAAGAAGGAGGAACCAGTAAAGCCAGTACATACCAGAGGCACGACCAACCTACTAATCCCGAAATTCAACTACGAGCTTTTTAACTGCAACAACTTTAATATACGCTATTGGAGCTGGAATTACCGCGGCTGCTGGCACCAGACTTGCCCTCCAA
+
DDDDDIIIIIIIIIIIIIIIIIIIIIIIIIIIIIIIIIIIIIIIHIIIIIIIIIIIHIIHIIIIIIIIHIIIIIIIIIIIIIIIIIIIIIIIIIHIIIIIIIHIIIIIIIIIIIIHIIIIIHIIIIIIIHIIIIIIIIIIIIIIIIIIIIIIIIIIHIIIIHIIIIIIIIIHIIIIIIIIIIIIIIIIHIIIHIIIIIIIIIIHIHIIIIIIIIIIIIIIIIIIHIIIIIIIIIIIIIIIIIIHIIIHIIIIIIIIIIIIIIIIIIIIIIIIIIIIIIIIIIIIIIIIIIIIIIIIIIIHIIIIIIIIIIIIIIIIIIIIIIIIIIIIIIIIIIIIIIIIIDDDDD
@HISEQ:969:HM2KJBCX2:2:1102:1509:19350 2:N:0:ACTATGCA
CATTTGACGACGCCCAACTATCCCTATTAATCATTGCTCACAAATCCAAAAACCAACAAAATACGATAAACGAGCCCTAACTTATTATTCCATGCTAATGTATTCATAACTAACCGCCTGCTTTAAACACTCTAATTTTTTCAAAGTAAAGGTCCTGGATTGCGAACCCAACCCAGCAAAGGGCAGGAACGTTCTCCAGGAAGATGGTAAGCGCGCATCGGCACTCACACACGAAACCGTGGCGGGCCAAGCGCACTATACCAGAAATCCAACTACGAGCTTTTTAACTGCAACAACTTTAATATACGCTATTGGAGCTGGAATTACCGCGGCTGCTGGCACCAGACTTGCCCTCCAA
+
DDDDDIHIIIIIIIIIIIIIIIIIIIIIIIIIIIIIIIIIIIIIIIIIIIIIIIIIIGIIIIIIHHHIHIIIHDHHHIHHIIHIIGIIIHHIIIGHHHHEHDFHFHHIIIHHHIIIIHHIIIIIIIIHGHIHIHHIGIIIHHIIIIIIIIIHHIIIIIIIIIIHHHIHHHIIIIHIIHIHIIIIIHIIIIIIIIIIIIIHIIIIIIIIIIIHGIIIIIIHIIIHHHIHHIIIIIHHIIIIIIIIIIIIIIIHIIIIHHIIHIIHIIIIIIIIIGIIIIIIHIIIIIIIIIIIIIIIIIIIIIIIIIIIIIIIIIIIIIIIIIIIHIIIIIIIIIIIIIIHIIIIIIIIIIIIIDDDDD
@HISEQ:969:HM2KJBCX2:2:1102:19025:19104 2:N:0:ACTATGCA
CATTTGACGACGCCCAACTATCCCTATTAATCATTACGTCGATCCTAGAAACCAACAAAATAGAATCAAACGTCCTATTCCGTTATTCCATGCTAATGTATTCAAGCGTGAGCCTGCTTTAAACACTCTAATTTTTTCAAAGTAACAGTCCTGATTCCCTATAACACCAAATTAATGGCATTATAGTTCGTCAGAAAGGAGAAACCGATTATACCAGTACGTACAAAAGCACGACCAGTAAGCCGGTCTCGAAATTCAACTACGAGCTTTTTAACTGCAACAACTTTAATATACGCTATTGGAGCTGGAATTACCGCGGCTGCTGGCACCAGACTTGCCCTCCAA
+
DCDDDIHHIHIIIIIIIIIGIIIIIIIIHIIIIIIIIIIIIIIIIIHHHIIIIHIIIEHGHEHHHIIIEHIHIIIIIIIIIIIIIIIIIIIIGIIIIIIIIHHHIIIIIIIIIIIIIIIHHHIIIIIIIIIIIIIIIIIIIIHIIIIIIIIIIIIIIIIHHHIIIIIIIHHHIIHHHIIIIIIIIHIIHHIIIGIIIIIIIIIIIIIIHHHIIIIIIIIIIIIIIIIIIIIIIIIIIIIIIIHGHHHIHIHIIIIHIIIHHIIIIIIIIIIIIIIIIIIIIIIHGHHIIHIIIIIIIIHGIIIIIIIIIIIIIIIIIIIIIIIHIIIIIIIIIIIIIIIIDDDDD
@HISEQ:969:HM2KJBCX2:2:1102:17452:19738 2:N:0:ACTATGCA
CATTTGACGACGCCCAACTATCCCTATTAATCATTACGGTGATCCTAGAAACCAACAAAATAGAACCATGCCGTCCTATTCTATTATTCCATGCTAATGTATTCGAGCAAAATGCCTGCTTTAAACACTCTAATTTTTTCAAGGTAAAGGTCCTGGTTCCACATGACACCCAATTAAGGACATCATGCTTCTCCAGAAGGTGAGAAATCAACTGCGACAGTTCATACCCCTTAAGGCACGACCATCACGTCAATCCCGAAATTCAACTACGAGCTTTTTAACTGCAACAACTTTAATATACGCTATTGGAGCTGGAATTACCGCGGCTGCTGGCACCAGACTTGCCCTCCAA
+
DDDDDIHIIIIIIIIIIIIIIIIIIIIIIIIIIIIIIIIIHIIIIIHHHHIIIIIIIHIIIIIIIIIIIHIIIIIIIIIIIIIHIIIIIHIIIIIIIIHIHHIIIIIIIIIIHIIIIIIIHIIIIIIIIIIIIIIHIIHHIIIIIIIIIIIIIIHIIIIIIIIIIIIIIHIIIIIIIIIIIIIIIIIIIHIIIIIIIIIIHIIIIIIIIIIIIIIIIIIIGHIIIIIIIIIIGHIIIIIIIIIIIIIIIIIIIHHIIIHIIIIIIIIIIIIIIHHIIIIIIIIIIIIIIIIIIIIIIHIHHIIIHIIIIIIIIIIIIIIIIIIIIIIIIIIIIIIIIIIIIIIGIIIDDDDD
@HISEQ:969:HM2KJBCX2:2:1102:15866:19979 2:N:0:ACTATGCA
CATTTGACGACGCCCAACTATCCCTATTAATCATTACGTCGATCCTAGAAACCAACAAAATAGAATCAAACGTCCTATTTCATTATTCCATGCTAATGTATTCAAGCGCGAGCTTGCTTTAAACACTCTAATTTTTTCAAAGTAACAGTCCTGATTTCCCGCGACACCAAATTAATGACATCGTGGTTCGTCAGAAGGGAGAAACCAATAATGCTAGTACGTACAAAGTACGACCGACATATTAGTCCCGAAATTCAACTACGAGCTTTTTAACTGCAACAACTTTAATATACGCTATTGGAGCTGGAATTACCGCGGCTGCTGGCACCAGACTTGCCCTCCAA
+
DDDCDIIIIIIHHIHIIIHIHHHIIIIIIIHIIIIIIIIIIIIIIIIHIIIIIIHIIIIIIIHIIHIIHIIHHHIIIIIIIIIIHGHIIIIIIIIIIIIIIIHIIIIIIIIIIIIHIIHHHIIIIIIIIIIIIIIIIIIIIIIIIIIIIIGIIIIIIIIIIIIIIIIIIIIIHIIIIIIIIIIIIIIIIIIIIIIIIIIIIIIIIIIIIIIIIIIIIIIIIIIIIIIIIIIIIIIIIIIIIIHIIIIIIIIIIIIIIIIIIIIIIIIIIIIIIIIIIIIIIHIIIIIIIHIIIIIIIIIIIIIIIIIIIIIIIIIIIIIIIIIIIIIIIIIIIIIIIIIDDDDD
@HISEQ:969:HM2KJBCX2:2:1102:13965:20066 2:N:0:ACTATGCA
CATTTGACGACGCCCAACTATCCCTATTAATCATTACGTCAATCCTAGAAACCAACAAAATAGGATCAAACGTCCTATTTCATTATTCCATGCTAATGTATTCAAGCGTTAGCCTGCTTTAAACACTCTAATTTTTTCAAAGTAACAGTCCTGTTTCCCTGCAACACCAAATTAATGACATTACAGTTCTTCAGAAAGGAGGAATCAGCGAGACCAGTACGTACCAATGGCACGACCAACCTGCTGACCCCGAAATTCAACTACGAGCTTTTTAACTGCAACAACTTTAATATACGCTATTGGAGCTGGAATTACCGCGGCTGCTGGCACCAGACTTGCCCTCCAA
+
BDDDDHIIIIIIIIIIIIIHIIIIIIIIIIIIIIIIIIIIGHHHHIIHIIHHHIIIGIIIIHHHIHHHIIICHGHIEHHHHIEFHHIFHHIIGFHIIGIIHHHIIHIIHHHE1GHHHIGHHH?FHIHIIHIIIIIGHCEIHHHHF@CGHIIIHIIHIIIIIHHHIIIGCHGHIHHECGDEGHFHHHHFHHHHHCCIHCHHHHHIHIHHHEHDDHFGAGHECBHHFEHHHGGHI@EHIIIHHFCFEEHHIIF@@IHHHFEH@HIIIIIIIIIIIIHIIIIIIGIIIIIIIIIGIIIIIIHIIIIIIIIIIIIIIIIIIIIIIIIIIIIIIIIEIIIIIIIHHDCDDD
@HISEQ:969:HM2KJBCX2:2:1102:14287:20602 2:N:0:ACTATGCA
CATTTGACGACGCCCAACTATCCCTATTAATCATTACGGTGGTCCTAGAAACCAACAAAATAGAACCACAACGTCCTATTCTATTATTCCATGCTAATCTATTCAAGCAATAGCCCGCTTTAAACACTCTAATTTTTTCAAGGTAATGGTCCTGGCTCCCCAACACACCCAATTAAGGACATACTGGTTCACCAGAAGGAAGACCCGACAACAGGACAGTACTCGCCAAAGACGGACCGCCCGGCCAAGTCTAAAATTCAACTACGAGCTTTTTAACTGCAACAACTTTAATATACGCTATTGGAGCTGGAATTACCGCGGCTGCTGGCACCAGACTTGCCCTCCAA
+
DADDDHIHIIIGIIIIIIIIIIIIIIIIIIIIIIIIIIIHIIIIIIIEHIHIHIIIIIIIIIHHIIIIIIHIIHHIIGHHHIIIIIHIIGIHHEHIIIIIIIHHIIIIIIIIIIIIIIHHHIIHIIIIIHIHIIIIIIIHIIIIHHIIIIIIIIIHHIHIIHIIIHHIHHIHHHHIGIHIIIIIIIIIIIIHHIIIIIIIHIIIIHIIIIIIHIIIIIIIIIHIIGIIIIIHIIIIIIIIHIIIHHIIIGIIIIIIIIIIIIIIIIIIIIIIIIIIIIIIIHIIHHEIIIIIIIIIIHHGHGIIIHIIIIIIIIIIIIIGIIIHIIIIIIIIIIIIIIIHIIDDDDD
@HISEQ:969:HM2KJBCX2:2:1102:8962:21028 2:N:0:ACTATGCA
CATTTGACGACGCCCAACTATCCCTATTAATCATTACGTCGATCCTAGAAACCAACAAAATAGAATCAAACGTCCTATTTCGTTATTCCATGCTAATGTATTCAAGCGTGAGCCTGCTTTAAACACTCTAATTTTTTCAAAGTAACAGTCCTGATTCCCCATGACACCAAATTAATGACATCATGGTTCGTCAGAAGGTAGGAATCAATAATACCAGTACGTACAATAGCACGACCAATAAATTGATCCCGAAATTCAACTACGAGCTTTTTAACTGCAACAACTTTAATATACGCTATTGGAGCTGGAATTACCGCGGCTGCTGGCACCAGACTTGCCCTCCAA
+
DDBDAHIHHIHIHIHHHHIIIIIIHIIHIIFHIIIHIHIHIIIIIIIEHHIGGFHIIHHHIIHFHIIIHIIIIIFIIIHIIIHIHIII?HEHHIIIHIIIIGHIIIIHIIIIGIIIHHHIIIIIIIIHIIIIGHIHIIIIHBFGIIIHHHIHHIIHIIIIIHIIIIIHIIHGHIIIIIIIIIIIHIIIIIHIIIIIHHHGFHIIHIIIIIIIIIIIIIIIIIIIIIIIIIIIIIHIIIIIHIHGHIIIIIIIIIHIIIIIHIIIIIIIHIIIIIIIHIIIIIHIHDFIIIIIIIIIHIIIIHIIIIIHIIIIIIIIIIIIHHIIIIHIHIIIIIHIIIIIDDDDB
@HISEQ:969:HM2KJBCX2:2:1102:20131:21452 2:N:0:ACTATGCA
CATTTGACGACGCCCAACTATCCCTATTAATCATTACGTCAATCCTAGAAACCAACAAAATAGGATCAAACGTCCTATTTCATTATTCCATGCTAATGTATTCAAGCGTTAGCCTGCTTTAAACACTCTAATTTTTTCAAAGTAACAGTCCCGTTTCCCTGCAACACCAAATTAATGACATTACAGTTCTTCAGAAAGGAGGAATCAGCGAAGCCAGTACATACCAGTGGCACGACCAACCTGCTGACCCCGAAATTCAACTACGAGCTTTTTAACTGCAACAACTTTAATATACGCTATTGGAGCTGGAATTACCGCGGCTGCTGGCACCAGACTTGCCCTCCAA
+
D@DDDHHHHHII<HHIGIHF?HHIIIIIIIIGHIIIIIFGGGHFHIHIIIIIIIIIIHIIHHFHHHIGCHHG1F@HIIIIIIIHCGHHEGHHHHHHHIHHHGCHHHHHHHCDHGHHHGHHHIHHHHHGGHHIHHHHIHIIIHIIIHHIIHHHHGA?GIFIIIIHHIEHEEGHHHHHFHHHIIIHIHHHHIIHHHFIIHHHEHHIICHIH;HHCIHHIHHEG@@IGHIIIHGHHFHHHHIGIIHFEHE8AHCHHIHEEEIHHEIIHHHHGIIIHFHIHHHFHIIIIH?IHIHIHIIIIHIHHGIHHHHIHHHIIIIIHHEHFEEHEHGIHIIIIHHIHHGIIBDBDB
@HISEQ:969:HM2KJBCX2:2:1102:11967:21960 2:N:0:ACTATGCA
CATTTGACGACGCCCAACTATCCCTATTAATCATTACGGTGATCCTAGAAACCAACGAAATAGAATCAGTCCGTCCTATTTCATTATTCCATGCTAATGTATTCAGACGATAGTCTGCTTTAAACACTCTAATTTTTTCAAAGTAACAGTCCTGATTTCCAACCACACCAAATAAATGGCATGAAAGTTCCTCAGAAGGTAGAGATCCATCTCACCAGTGCAGACAATTAAGCCTGACCAATGGGTAGACCCCGAAGTTCAACTACGAGCTTTTTAACTGCAACAACTTTAATATACGCTATTGGAGCTGGAATTACCGCGGCTGCTGGCACCAGACTTGCCCTCCAA
+
DDDDDHIIIIIIIIIIIIIIIIIIIIIIIIIIIIIIIIIIIIIIIIIIIIIIIIIIIHIHIIIHIIIIHIIIHIIIIIIIIIIIIIHIIHHHIIIIIIIIIIIIIIIIIIIIIIIIIIGIIIIIIHIIIIIIIIIIIIIIIIIIIIIIIIIIIIIIIHIIIIIIIIIIIIHIIIHIIIIIIIIIIIIIIIIIIIIIIIIIIIIIIIIIIIIHIIIIIIIIIIIIIIHIIIIIIIIIIIIIIIIIHGDHHHIHHIIIIIIIIIIIIIIIIIIIIIIIIIIIHIIIIIIHIIIIIIIIIIIIIIIIIIIIIIHIIIIIIIIIIIIIHIGIIIIIIIIHIIIIIIIDDDDD
@HISEQ:969:HM2KJBCX2:2:1102:12692:22425 2:N:0:ACTATGCA
CATTTGACGACGCCCAACTATCCCTATTAATCATTACGTCGATCCTAGAAACCAACAAAATAGAATCAAACGTCCTATTTCGTTATTCCATGCTAATGTATTCAAGCGTGAGCCTGCTTTAAACACTCTAATTTTTTCAAAGTAACAGTCCTGATTCCCCAAGACACCAAATTAATGACATCATGGTTCGTCAGAAGGTAGGAATCAATAATACCAGTACGTACAATAGCACGACCAATAAATTGATCCCGAAATTCAACTACGAGCTTTTTAACTGCAACAACTTTAATATACGCTATTGGAGCTGGAATTACCGCGGCTGCTGGCACCAGACTTGCCCTCCAA
+
DADDDIIHIIIIIIIIIIIIIIIIIIIIIIIIIIIHIIIIIIIIIIIIIIIIIIIIIIIIIIIIIIIIIIIIIIIIIIIIIIIIIIIIGIIIIIHIIHIIIIIIIIIIIIIIIIIIIIIIIIIIIIIIIIIIIIIIIIIIHIIIIIIIIIIIIIIIIHIHIIIIIIIIIHHIIHIHHIIIIIIIIIIIIIHIIIIIIIIIHIIIIIIIIIIHHIIIIIIIIIIIIIIIIIIIIHHHHIIIIIIIIIIIIIIIIIIIIIIIIIIIIIIIIIIIIIIIIIIIIIIIIHHIIIIIIIIIIIIIIIIIIIIIIIIIIIIIIIIIIIIIIIIIIIIIIIIIIIIIDDDDD
@HISEQ:969:HM2KJBCX2:2:1102:1916:22551 2:N:0:ACTATGCA
CATTTGACGACGCCCAACTATCCCTATTAATCATTACGGTGATCCTAGAAACCAACAAAATAGAACCATGCCGTCCTATTCTATTATTCCATGCTAATGTATTCGAGCAAAAATGCCTGCTTTAAACACTCTAATTTTTTCAAGGTAAAGGTCCTGGATCCGCAAGACACCCAATAAAGGACATCAAGTTTCTCCAGAAGGTGAGAAATCAACAGTAACAGTTCATACCCCTTAAGGCATGACCGTCACGTCAATCCCGAAATTCAACTACGAGCTTTTTAACTGCAACAACTTTAATATACGCTATTGGAGCTGGAATTACCGCGGCTGCTGGCACCAGACTTGCCCTCCAA
+
DDDDDIIIHIIIIIIIIIIIIIIIIIIIIGIGIIIIIIIIIHHHIIIHHIIIHIIIIIIIIIHHIIIIIHHIDHHIIGIIHIIHIIIHIIHHIGIIIIIIHHHIIIIIIHIIIHIIIIIIIIIIIIIIHIIIHIIHIIIIIIIHHIIIIIHIIIHIHHHIHIHIHHIHHHHIIIIIIIIIIHIHHHIIIIHHHIIIIIHIIIIIIIIIIIIIIHIHIIIHIIIIIIIIIIIIIIIIIIIIIIIIIIIIIHIHIHHIIIIIIIIIIIIIIIIIIIIIIIIIIIIIIIIIIIIIHHIIIIIIIIIHIIIIIIIIIIIIIIIIIIIIIIIIIIIIIIIIIIIIIIIIIIIIDDDDD
@HISEQ:969:HM2KJBCX2:2:1102:10107:22782 2:N:0:ACTATGCA
CATTTGACGACGCCCAACTATCCCTATTAATCATTACGTCAATCCTAGAAACCAACAAAATAGGATCAAACGTCCTATTTCATTATTCCATGCTAATGTATTCAAGCGTTAGCCTGCTTTAAACACTCTAATTTTTTCAAAGTAACAGTCCTGTTTCCCTGCAACACCAAATTAATGACATTACAGTTCTTCAGAAAGGAGGAATCAGCGAAGCCAGTACATACCAAAGGCACGACCAACCTGCTAACCCCGAAATTCAACTACGAGCTTTTTAACTGCAACAACTTTAATATACGCTATTGGAGCTGGAATTACCGCGGCTGCTGGCACCAGACTTGCCCTCCAA
+
DDADDIIIIIIIGIIIHIIIIIIIIIIIHIIIIIIIIHIIIIIIIIIIIIIIIIIIIIIIIIIHFHIIHIICEHIIIIHHIIIIIIIIIIHIGIIIIIIIIIIIIIIIIIHHIIIIHHIIIIIIIIHIIIIIIIIIIIIIIIIIIIIIIIIIIIIIIIIIIIIIHIIIIIIIIIIIIIIIIHIIIIIIIIIIIIIIIIIIHIIIIIIIIIIIIIIIIIIIIIIIIIIIIIIIIIIIIIIIIIIHGIIIIIIIIIIIIIIIIIIIIIIIIIIIIIIIIIIIHIIIIIIIIIIIIIIIIIHHHIIIIIIIIIIIIIIIIIIIIIIIIIIIIIIIIIIIIIIIIDDDDD
@HISEQ:969:HM2KJBCX2:2:1102:19673:22768 2:N:0:ACTATGCA
CATTTGACGACGCCCAACTATCCCTATTAATCATTACGTCAATCCTAGAAACCAACAAAATAGGATCAACGTCCTATTTCATTATTCCATGCTAATGTATTCAAGCGCGAGCCTGCTTTAAACACTCTAATTTTTTCAAAGTAACAGTCCTGATTCCCCACCACACCAAATTAATGACATGATGGTTCGTCAGAAGGTAGAAATCAGTAACACCAGTACGTACCGAAGGCACGACCAGCGTACTAATCCCGAAATTCAACTACGAGCTTTTTAACTGCAACAACTTTAATATACGCTATTGGAGCTGGAATTACCGCGGCTGCTGGCACCAGACTTGCCCTCCAA
+
BADABI?HHHEHIHCHI@GEEHCHIIIHIHHCHEHEHHIFH=FDHHCCGEHCGEGGHIHEHIGC@HEHECGHHEHHIHIGHGHHHHEEHEHHIICHHEHHHCGHHGHIIIIHHHHEIHHHGHGGHIGIIHHEHIFHHHHIIIHHIIH@CGHHGEHHDFHEIHHGHHHG@HGHHHHHHHGEHHHIHHIHHHIHHIIHGEIIHIHIHIHHHHEHFEIIIIHIIHHHGCIHHHCHIHDEDCHGIIHFIHHHHHHHHHH?GHEHHHHHIHIIIIIHIHIHGGGIIIIHHEEHHEHEIIHHHEEEGIIIHHIIHHHIIHHHIIIIIIHEHHIIIHEHHHIHHIHHBDDBD
@HISEQ:969:HM2KJBCX2:2:1102:13934:22625 2:N:0:ACTATGCA
CATTTGACGACGCCCAACTATCCCTATTAATCATTACGGTGGTCCTAGAAACCAACAAAATAGAATCATCCGTCCTATTTTATTATTCCATGCTAATGTATTCAAGCAAAATGCCTGCTTTAAACACTCTAATTTTTTCAAAGTAAAGGTCCTGGTTCCCCGCGGCACCCAATTAAGGACATCGCGGTTCTCCAGAAGGTGAGAAATTGACTACACCAGTTCATACCCCTTAAGGCACGACCGATGTGTCAATCCCGAAATTCAACTACGAGCTTTTTAACTGCAACAACTTTAATATACGCTATTGGAGCTGGAATTACCGCGGCTGCTGGCACCAGACTTGCCCTCCAA
+
DBDADIIIIIIIIIHIIIIHIIIIIIIIIIIIHIIIIHIHHIIIIIIHIHIIIHIHIEHHHIIIIIIIIIIGHIIIIIIIIGIIIIHIGHIIGIIIGIHIIIIHHIIIIIIHIHIHIIIIIIHHHHIHIIIIIIIIIIIIHHIIIIIIIIIIIIIHIIIIHIIIIIIIIIIIIIIIIIIIIIIIIIIHIIIIIIIIIIIGIIIIIIIIIIIIIIIIIIIIIIIIIIIIIIIIIIIIIIIHIIIIIIIIIHHHHIIIIIIIIIIIIIIIIIIIIIIIIIIIIIIIIIIIIIIIIIIIIIIIIIIIIIIIIIIIIIIIIIIIIIIIIIIIIIIIIIIIIIIIIIIIIIDDDDD
@HISEQ:969:HM2KJBCX2:2:1102:15696:22910 2:N:0:ACTATGCA
CATTTGACGACGCCCAACTATCCCTATTAATCATTACGTCGATCCTAGAAACCAACAAAATAGAATCAAACGTCCTATTTCGTTATTCCATGCTAATGTATTCAAGCGTGAGCCTGCTTTAAACACTCTAATTTTTTCAAAGTAACAGTCCTGATTCCCCATGACACCAAATTAATGACATCATGGTTCGTCAGAAGGTAGGAATCAATAATACCAGTACGTACAATAGCACGACCAATAAATTAATCCCGAAATTCAACTACGAGCTTTTTAACTGCAACAACTTTAATATACGCTATTGGAGCTGGAATTACCGCGGCTGCTGGCACCAGACTTGCCCTCCAA
+
DDDDDIHIIIIIIIIIIIHIIIIHIIIIIIIIIIIIIIIIIIIIIIIIIIIIIIIIIIIGIIHIIIIHIIHIIIIIIIIIIGIIIIIIIIIHIIIIIIIIIIIIIIIIIIIIIIIIIIIIIIIIIIIIIIIIIIIIIIIIIIIIIIIIIIIIIIIIIIIIIIIIIIIIIIIIIIIIIIIIIIIIIIIIIIHIIIIIIIIIIIIIIHIIIIHIHIIIIIIIIIIIIIIIIIIIIIIGIIIIIIIHIIIIIIIIIIIIIHHHHHIIIIIIIIIIIIIIIIIIIIIIIIIIIIIIIIIIIIIIIIIIIIIIIIIIIIIIIIIIIIIIIIIIIIIIIIIIIIIIDDDDD
@HISEQ:969:HM2KJBCX2:2:1102:6295:22941 2:N:0:ACTATGCA
CATTTGACGACGCCCAACTATCCCTATTAATCATTACGGTGATCCTAGAAACCAACAAAATAGAACCATGCCGTCCTATTCTATTATTCCATGCTAATGTATTCGAGCAAAAATGCCTGCTTTAAACACTCTAATTTTTTCAAGGTAAAGGTCCTGGATCCGCAAGACACCCAATTAAGGACATCAAGTTTCTCCAGAAGGTGAGAAATCAACAGCGACAGTTCATACCCCTTAAGGCACGACCATCACGTCAATCCCGAAATTCAACTACGAGCTTTTTAACTGCAACAACTTTAATATACGCTATTGGAGCTGGAATTACCGCGGCTGCTGGCACCAGACTTGCCCTCCAA
+
@ADDDIGIIIIIIIIIIIIIIIIIIIIIIIIIIIIIIIIHHIIIIIIIIIIIIIIIIIIIIIHHIIHIHGHHIGHGHIIHHHHHHIHIGIIIGGHHIIFCCCCH@GHHIIIHIIHIIIIIHHHHHHIHIIIIHIIIIIEEHIHHHGIIIGIHHIIHIIIHIIIIIHIHIGIIIIHGIIIIIHHEHHIIHIIHHIIIIIHHIIIIHHIIHIIIIFIIIHIIIIIIIIIIIIIIIIIIIHGHIIIIHHIIIIHHHDIIIIIIIIIIIIIIIIIIHIIIIIIIIIIIIIIIIIIIIHIHIIIIIIIHHIIIIIHIIIIIIIIIIHGIHIIIIIHIIIIIIIIIHIIIIHIIDDDDD
@HISEQ:969:HM2KJBCX2:2:1102:12459:23823 2:N:0:ACTATGCA
CATTTGACGACGCCCAACTATCCCTATTAATCATTACGGTGATCCTAGAAACCAACAAAATAGAACCATGCCGTCCTATTCTATTATTCCATGCTAATGTATTCGAGCAAAAATGCCTGCTTTAAACACTCTAATTTTTTCAAGGTAAAGGTCCTGGATCCGCAAGACACCCAATTAAGGACATCAAGTTTCTCCAGAAGGTGAGAAATCAACAGCGACAGTTCATACCCCTTAAGGCATGACCATCACGTCAATCCCGAAATTCAACTACGAGCTTTTTAACTGCAACAACTTTAATATACGCTATTGGAGCTGGAATTACCGCGGCTGCTGGCACCAGACTTGCCCTCCAA
+
DDDDDHIIHIIHIIIIIIIIIIIIIIIIIIIIIGIHIIHIIHIIHHIHIIIIIIHIIHIIHEGHIHIIIEHHIHHHIIIIIIIIICHHGHHIIGHIIIHHGGHHIIHIIIIIIIHEIFHHHIIIIIHHHIIIHIIIHHIIIIIHHHHHIIIHHHGFFHIIIGHHHHIIHHIIIIHHIIIIIIIIIIIIHHHIIIIIIIHIIIHIIIIHHHHEIHIHIHIIIIIIIIIIHIHIIIHHHHIHIHIHIIIIIHHGIIHH<IHHFHEHHIIHDHDHFIIHIHHHIHIIIIIIIIIHEHHHHIHHHIHIHHCHHIHIIIIIIIIHIGIIGIIHIIHIIIIIIIIIIHIIIIIHACDDD
@HISEQ:969:HM2KJBCX2:2:1102:4392:24299 2:N:0:ACTATGCA
CATTTGACGACGCCCAACTATCCCTATTAATCATTACGTCGATCCTAGAAACCAACAAAATAGAATCAAACGTCCTATTTCGTTATTCCATGCTAATGTATTCAAGCGTGAGCCTGCTTTAAACACTCTAATTTTTTCAAAGTAACAGTCCTGATTCCCAATGACACCAAATTAATGACATCATGGTTCGTCAGAAGGTAGGAATCAATAATACCAGTACGTACAATAGCACGACCAATAAATTGATCCCGAAATTCAACTACGAGCTTTTTAACTGCAACAACTTTAATATACGCTATTGGAGCTGGAATTACCGCGGCTGCTGGCACCAGACTTGCCCTCCAA
+
DDDDDIHIHIIHIHHIIIIIIIIIIIIIIIIIIIIHIIIIIHIIHIIIHHIIIHIHHIIHIIHIHHIIIHHHHHIHIGEHHGHHIHIIIIHHHIIIIHHHHIHHIHEHIIGEHIIHIIIHHGIHHIHHFHGHHIIHIGIIIIIHIHG1DFHHHHHIIEHHIIEGE<<HHHIIIIHGIHHHGDGHCEHH@DGCIHHGHHHHIHIGHIFHIFHGFIHHIIHHEHHIHHHHCGGHFGHCHHHCHFCGGDC<CGHD<@EGHGEECCGCEHIIHHHIHGCCHGFCF1CF@FHFHGEHHDHCHEHGCCGF@H@HEEEDHCCCDEHHEHIHGC@FHEHEHHGGEE@C@DADB
@HISEQ:969:HM2KJBCX2:2:1102:7738:23608 2:N:0:ACTATGCA
CATTTGACGACGCCCAACTATCCCTATTAATCATTACGTCAATCCTAGAAACCAACAAAATAGGATAGAACGTCCTATTTCATTATTCCATGCTAATGTATTCAAGCGTTAGCTTGCTTTAAACACTCTAATTTTTTCAAAGTAACAGTCCAAATTCCCCGCAACACCAAATTAATGGCATTACGGATCATCAGGAAGGAGGAATCAGTAAGACCGGTACATACCAGAGGCATGACCAATCTACTAACCCCGAAATTCAACTACGAGCTTTTTAACTGCAACAACTTTAATATACGCTATTGGAGCTGGAATTACCGCGGCTGCTGGCACCAGACTTGCCCTCCA
+
@DDDD1C?CHECH/CEHCHIIFIIIHEH?CHIIIHH<EHCGHHEHHHIC@HC1CGC1DGHHHHHEH11<<@@G@0<1F@CGEHHEHH1CHHIIHHIIIIIIIIHGCECHEHHHGHF@HEHHIIIHHHHHGIHGAFCHHFCHCIHHIHCEIHHFDHHHE@GHHECEFI:HCIHIHHGEEIHEIIHHHHIHHIIIIIHHE;HEFIHEHHC?IHECFFH=II<IIHH;IIHHEHHC9HEIIHHHHFFDCFCHIHHIHHFIHFHFHCHHF?HHHHIHIIHHHHHEHHEHHEFHHHHECHG@G?EFEHIIHHEHHEEHHCGIIIHIIIHHGHIHHIIHHHHEIHG@0@B@
@HISEQ:969:HM2KJBCX2:2:1102:10075:23707 2:N:0:ACTATGCA
CATTTGACGACGCCCAACTATCCCTATTAATCATTACGGTGGTCCTAGAAACCAACAAAATAGAACCATGCCGTCCTATTTTATTATTCCATGCTAATGTATTCAAGCAAAAATGCCTGCTTTAAACACTCTAATTTTTTCAAAGTAAAGGTCCTGGTTCCCCGCGGCATCCAATTAAGGACATCGCGGTTCTCCAGAAGGTGAGAAATTGACTGCACCAGTTCATACCCCGTGAGGCACGACCGATGCGCCAATCCCGAAATTCAACTACGAGCTTTTTAACTGCAACAACTTTAATATACGCTATTGGAGCTGGAATTACCGCGGCTGCTGGCACCAGACTTGCCCTCCAA
+
DDDDAFHECECEH<CHIIEHIIIIIHHIIIIIIHEFECHFCGCEGHHHEHHCHIHHHHIHIHCFHIHEC<FEDGDCHHECE<FGHI?FFCG?GEHHHHH<GCCHHHHDHHIHHHHHG1HHCEHGHHEGHHHHHE1HHCF@GHEFGHIHHHHHHIIIHGEDCIHHHHEHHFHHHGHHHIHIIHHHHHIIIHHIHHIIIIHHHEIIHEIHHIIIIHGIIHIIHFIIHHCHIIIIIIIHIIIIIIGIIHHHHHFGF?HIHHHHCHIHIIHGEIIHHFEGIIHFHHHHIIHHEHFHIFIIHHIIIHIHIHHHIHHGHIHFIIHDIGHHIIIIIHHIIIIIIIIHHEEHGIIIDDDD@
@HISEQ:969:HM2KJBCX2:2:1102:10665:24609 2:N:0:ACTATGCA
CATTTGACGACGCCCAACTATCCCTATTAATCATTACGGTGATCCTAGAAACCAACAAAATAGAACCATGCCGTCCTATTCTATTATTCCATGCTAATGTATTCGAGCAAAAATGCCTGCTTTAAACACTCTAATTTTTTCAAGGTAAAGGTCCTGGATCCGCAAGACACCCAATAAAGGACATCAAGTTTCTCCAGAAGGTGAGAAATCAACAGTAACAGTTCATACCCCTTAAGGCATGACCATCACGTCAATCCCGAAATTCAACTACGAGCTTTTTAACTGCAACAACTTTAATATACGCTATTGGAGCTGGAATTACCGCGGCTGCTGGCACCAGACTTGCCCTCCAA
+
DDDDDIIIIIIIIIIIIIIIIIIIIIIIIIIIIIIIIIIIIII?HHHHIIIIIIIIIIIIIIHHIIIIICHHIIIIIIIHIHIIHIIIIHHIHHIIHIIIHGHHHHIIIIHIIIIIHIIFHHIIIIIIIIIIHIIIHHHHIIIIIIIIIHIIIIHIIIIIIIIHIHIIIIIIIIIIIHIIIIIGIIIIIIHHHHIIIIIIIIIHIIIIIIIIIIIIIIIHHHHIIIIIHGIIIIIIHIIIIIIIIIIIIIHGIHHIIIIIIIIIIIIIHHIIIHGIHHHHHIIIIIIHIIHGHHIIIIIIHIIIIIHIIIIIIIIIIIIHIIIIIIIIIIIIIIIIIIIHHIHHIIIIDDDDD
@HISEQ:969:HM2KJBCX2:2:1102:1544:25213 2:N:0:ACTATGCA
CATTTGACGACGCCCAACTATCCCTATTAATCATTACGTGATCCTAAAACCAACAAAATAGAACCATCGTCCTATTTTATTATTCCATGCTAATGTATTCAAGCAAAAATGCCCGCTTTAAACACTCTAATTTTTTCAAAGTAAAGGTCCTGATTCATCGAAACACCCAAGAGCATCCCGAATCACCAGAAGGTGAGAAATTGGCTACACACCGTTTCATGCCCCTAAAGGCACAATCGATATATCCCAATCCCGAAATTCAACTACGAGCTTTTTAACCGCAACAATACTAATATACGCTATTGGAGCTGGAATTACCGCGGCTGCTAATACCAGACTTGCCCTCCAA
+
DDDDBIIIIIIIIIIIIIIIIIIIIIIIIIIIIIIIIIIIIIIIIIIIIIIIIIIHIIIIIIIIIIHHIIGIIIIIIIIIIIIIIHIIIHHHIIHHHIHFIHHHIIIIIIIIHIIIIHIIIIHIHIGIIIIIIIIIIIIIIIHIIHIGIHIIIIIIIIHIIIHIIIIIIIIIIHIIIIIIHHIIIIIIIIIIIIIIIIIHHIIIIIHIHIHIIIIIIIIIIIHGIIIIHIIIIIIIIIIIIIIIIIHGIIIIIIIIIIIIIIIIIIIIIIIIIIIIIIIIIIIIIIHIIIIIIIIIHIIHFD<DIIIIIIIIIIIIIIIIIIIIIIIIIIIIIIIIIIIIIIIIDDDDD
@HISEQ:969:HM2KJBCX2:2:1102:5648:24977 2:N:0:ACTATGCA
CATTTGACGACGCCCAACTATCCCTATTAATCATTACGTCGATCCTAGAAACCAACAAAATAGAATCAAACGTCCTATTTCGTTATTCCATGCTAATGTATTCAAGCGTGAGCCTGCTTTAAACACTCTAATTTTTTCAAAGTAACAGTCCTGATTCCCCAAGACACCAAATTAATGACATCATGGTTCGTCAGAAGGTAGGAATCAATAATACCAGTACGTACAATAGCACGACCAATAAATTGATCCCGAAATTCAACTACGAGCTTTTTAACTGCAACAACTTTAATATACGCTATTGGAGCTGGAATTACCGCGGCTGCTGGCACCAGACTTGCCCTCCAA
+
@BBADIIIIIIIIIIIIIIHIIIHHHHHFHIIHIHHIIIIIIIIIIIIIIIIIHHHHIIIIIIIHIIIIHIIIIHIIIHHIIIIIIIIIHHHIIIIIIIIIIIIIHIIIIIIHIIIIIIIIHIIIIIIIIHIIIHIIIIHHIHIIIHHIHIIIIHIIIIHIIIIIIHIIIIHIIIIIIIIIIIHIIIHIHHIIIHIIIIIIIHHHIIHIHHHHIIHIIIIIIIIIIGIIIIIIIIIIIIIIHHHIIIIIIIIIIIIIIIIIIIIIIIIIIIIIIIIIIIIIIIIHIHHIIIIIIIIIIIIIIIIIIIIIIIIIIIIIIIIIIIIIIIIIIIIIIHIIIIIDDDDD
@HISEQ:969:HM2KJBCX2:2:1102:13932:24438 2:N:0:ACTATGCA
CATTTGACGACGCCCAACTATCCCTATTAATCATTACGTCAATCCTAGAAACCAACAAAATAGGATCAAACGTCCTATTTCATTATTCCATGCTAATGTATTCAAGCGTTAGCCTGCTTTAAACACTCTAATTTTTTCAAAGTAACAGTCCTGTTTCCCTGCAACACCAAATTAATGACATTACAGTTCTTCAGAAAGGAGGAATCAGCGAGACCAGTTCATACCAGTGGCACGACCAGCCTGCTGACCCCGAAATTCAACTACGAGCTTTTTAACTGCAACAACTTTAATATACGCTATTGGAGCTGGAATTACCGCGGCTGCTGGCACCAGACTTGCCCTCCAA
+
DDDDDIIIIIIIIIIIIIIIIIIIIIIIIIIIGIIIIIIHIIIIIIIIIHHHIIIIIFIIIIIIIIIIIIIIIIIIIIIIIIIIIIIHIIIHGIIIIIIIIIIIIHIIIIIHIIIIIIIIIIIIIIIIIIIIIIIIIIIIHIIIIIIIIIIIIIIIHIIHIIIIIIIIIIIIIIIIIIIIIIIIIIIIIHIIIIIIIIIIIIIIIIIIIIIIIIIIIIIIIIIHIIIIIIIIIIIIIIIIIIIHGIIIIIIIIIIIIIIIIIIIIIIIIIIIIHFIIIIIIIHIIIIIIIIIIIIIIIIIIIIIIIIIIIIIIIIIIIIIIIIIIIIIIIIIIHIIIIGIIDDDDD
@HISEQ:969:HM2KJBCX2:2:1102:13264:25932 2:N:0:ACTATGCA
CATTTGACGACGCCCAACTATCCCTATTAATCATTACGGTGATCCTAGAAACCAACAAAATAGAACCATGCCGTCCTATTCTATTATTCCATGCTAATGTATTCGAGCAAAAATGCCTGCTTTAAACACTCTAATTTTTTCAAGGTAAAGGTCCTGGATCCGCAAGACACCCAATTAAGGACATCAAGTTTCTCCAGAAGGTGAGAAATCAACAGCGACAGTTCATACCCCTTAAGGCATGACCATCACGTCAATCCCGAAATTCAACTACGAGCTTTTTAACTGCAACAACTTTAATATACGCTATTGGAGCTGGAATTACCGCGGCTGCTGGCACCAGACTTGCCCTCCAA
+
DDCDDIIIIIIIIIIIIIIIIIIIIIIIIIIIIIIIIIIIIIIIIIIIIIIIIIIIIIIIIIHIIIHIIIHIIIHIIIIIIIIIIIIIIIIIHIIIIIIIIGHIHHHHIIIHIIIIIIIGIIIIIIIIIIIIIIHIIIIIIIIIIIIHIHHHIHIHHHHHIHIIIHIIIIIIIHHHIIIHIIIIIIIIIHIIHIIIIIIIIIIIIIIIIIIIIIIIIIIIIIIIIIIHIIIIIIIIIIIIIIIIIHHIIHHFIIIHIIIIIIIHIIIIIHIIIHIIIIHIIHIIIIIIIIIIHHIIIIIIIIGIIIIIIIIIIIIIIIIIIIIIIIIIIIHIIIIIIIIIIIIIIIIIDDDDD
@HISEQ:969:HM2KJBCX2:2:1102:15178:25567 2:N:0:ACTATGCA
CATTTGACGACGCCCAACTATCCCTATTAATCATTACGTCAATCCTAGAAACCAACAAAAATAGGATCAACGTCCTATTTCATTATTCCATGCTAATGTATTCAAGCGCGAGCCTGCTTTAAACACTCTAATTTTTTCAAAGTAACAGTCCTGATTCCCCGCCACACCAAATGAATGACATGATGGTTCGTCAGAAGGTAGGAACCAGTAACACCAGTACGTACCTAAGGCACGACCAACGTACTGATCCCGAAATTCAACTACGAGCTTTTTAACTGCAACAACTTTAATATACGCTATTGGAGCTGGAATTACCGCGGCTGCTGGCACAGACTTGCCCTCCAA
+
DBDADGHEHGEHCHCHHHII?CGCEHII1FH1GFF<FHCFEHFHHHIIGHIHGIIIIII?FHHFGHCCFC<<<?<EHHHH?1FE?<F1F?GF@GHFHHIIIIIIIGHDHHIHHHHGHIIIIGHHFIHEEGHHGIHHFIHH1FHHHIHHHCGHEGIIIIHHIIIIGGHG@IHIHIIHHHIIIIIHHIHHHHGHHGHIIIIHHIIHIGIIGIHIIHIIIIIIIIIIIIIIIIIIIIIHIIHIIIHHIIIIIIIIIIIIIIIIHG/HHGIIHGIHIIIIHIHIIIIHIIIIIIIIIIIIIHEGHHIIIIIIIIIHIHEEGGIIIHIIIIIIIIIIIIIIIIHIDDDDB
@HISEQ:969:HM2KJBCX2:2:1102:5083:25978 2:N:0:ACTATGCA
CATTTGACGACGCCCAACTATCCCTATTAATCATTACGTCGATCCTAGAAACCAACAAAATAGAATCAAACGTCCTATTTCGTTATTCCATGCTAATGTATTCAAGCGTGAGCCTGCTTTAAACACTCTAATTTTTATAAAGTAACAGTCCTGATTCCCCATGACACCAAATTAATGACATCATGGTTCGTCAGAAGGTAGGAATCAATAATACCAGTACGTACAATAGCACGACCAATAAATTGATCCCGAAATTCAACTACGAGCTTTTTAACTGCAACAACTTTAATATACGCTATTGGAGCTGGAATTACCGCGGCTGCTGGCACCAGACTTGCCCTCCAA
+
DDDDDIHIIIHIGIIIIIIIIIIIIIIIIIIIIIIIHIIIIIIIIIIIIIIIIIIIIIIIIIIIIIIIIIIIIIIIIIIIIIIIIIIIIIIGHIIIIIIIIIIIIIIIIIIIIIIIIIIIIIIIIIIHIIIIIIIIIIIIIIIIIIIIIIIIIIHIIIIIIIIIIIIIIIIIIIIIIIIIIIIIIIIIIIIIIIIIIIIIIIIIIIIIIIIIHIIIIIIIIIIIIIIIIIIIIIIIIIIIIIHHIIIIIIIIIIIIIIIIIIIIIIIIIIIIIIIIIIIIIIIIIHIIIIIIIIIIIIIIIIIIIIIIIIIIIIIIIIIIIIIIIIIIIIIIIIIIIIIIDDDDD
@HISEQ:969:HM2KJBCX2:2:1102:19943:26234 2:N:0:ACTATGCA
CATTTGACGACGCCCAACTATCCCTATTAATCATTACATCGATCCTAGAAACCAACAAAATAGAATCGGATGTCCTATTTCATTATTCCATGCTAATGTATTCAAGCGTAAGCCTGCTTTAAACACTCTAATTTTTTCAAGGTAACAGTCCTAATTCCCCGTGACACCAAATTAATGGCATTACGGTTCTTTAGAAGGTGAGAAATCAATAATATCAGTACATACCAACGGCATGACCGAAACATTGATCCCGAAATTCAACTACGAGCTTTTTAACTGCAACAACTTTAATATACGCTATTGGAGCTGGAATTACCGCGGCTGCTGGCACCAGACTTGCCCTCCAA
+
<DD<BGH@GHE?EEHHI=HHEC@GCGCGEFEHHGCEHFHEGHHHHHH1FEEGGHHHHHIIEH1FEG?GGGHH<FFHIIII?CHHHIIIHHIICFHIIIIIIHHHH@GEHHHHHHHIHFIHHIHIIHHEHHHIIHIHHHGHHGHHHHHHHHHHHGGHHIHHHHHIEFHEIIHFCHIHIIHGHHHGIIIIIIHIIHHHHEIHHIIIIHIIHHIHHGHHIIIIHGEHHHHHHHEIIIHHDGIIIIGHHEGHHDDIHIIIHHFIIIIHHHIHIIIIIHIIHIGHIIHHFEGCHIIIH@HHHHHHFHHIHHHEIHIIIIIHIIIIIHFFHIIHIIIIHIIIHIIIHG@ADBA
@HISEQ:969:HM2KJBCX2:2:1102:2366:26325 2:N:0:ACTATGCA
CATTTGACGACGCCCAACTATCCCTATTAATCATTACGGTGATCCTAGAAACCAACAAAATAGAATCATGCCGTCCTATTTTATTATTCCATGCTAATGTATTCAAGCAAAATGCCTGCTTTAAACACTCTAATTTTTTCAAAGTAAAGGTCCTGGTTCCCCGTGACACCCAATTAAGGGCATCGCGGTTCTCCAGAAGGTGAGAAATTGACTACACCAGTTCATGCCCCTTAAGGCACGACCGATGTGTCAATCCCGAAATTCAACTACGAGCTTTTTAACTGCAACAACTTTAATATACGCTATTGGAGCTGGAATTACCGCGGCTGCTGGCACCAGACTTGCCCTCCAA
+
DDCDDIHIHIIIIIHHHIIIIIHIIIIIIHHHHHHIIIIIH?HHHHHIHHIIIIIIIIIHHFH@EHHHHEEHCCEDHHIHGHHHIIIGHHHHGHHIIIHIIHHHHIIIIIGIHIGIIIGGEHIHHHHHIIIIEHIHHEIHHHHIHGFHHHHHHGHHGEHHHHHHHCDIIHHCEFDIIIIHHIIHHEHGEIIIIIIHIHHIHHIIHHEGHHHHFFHHIHFEIHHEIIIIIIHIHGHGIIHHHG4HHHHHHHGHHHHHGHIIHHEIHHEGCIIHIIIIIIIHHFHIIIIIIHHCIIHHHG@EHIIIGIIIIHHHIGIIHIIHCHHIIIIIIIIHIGHIIIIHG1HHHDH@D@@@
@HISEQ:969:HM2KJBCX2:2:1102:4370:27187 2:N:0:ACTATGCA
CATTTGACGACGCCCAACTATCCCTATTAATCATTACAGCGGTCCTAGAAACCAACAAAATAGAACCGATGTCCTATTCTATTATTCCATGCTAATGTATTCGAGCAAAGGCCTGCTTTGAACACTCTAATTTTTTCAAGGTAAAAGTCCTGGTTCCCCCGTACACCCAGTGAAGGGCATAGGATTCCCCAGAAGGAAAGGCTCAACCGAATCCGTGCGCTCGATTAGGAGGACAGATCGGCCAAACCCAAAGTTCAACTACGAGCTTTTTAACTGCAACAACTTTAATATACGCTATTGGAGCTGGAATTACCGCGGCTGCTGGCACCAGACTTGCCCTCCAA
+
BDDDDHHHHIIIIIIIIIIIIIIIIIIIIIIIIIIHIIHIIIIIHIHIHHIHHGIIIEHHIIHHIHHHHIIEHIIGHFIIIHHHIIIEHHHHIIIIIIIIIIHGHIIIIHGHIIIHHHHIHHHHIHHIHIIIIHHHHIHHIIHHHHHFHIIHHIEIIIHHHFHHHHIIHIIIIIIHIIIIIHHFIHDHGIIIIIIIIIIHEGIIIIHHIHHIIHIIIIIIIIIIIIIIIIIIIIIIIIIIIIHIIIIHIIIIIIIIIIIHIIIIIIHIIIIIIIIIIHIIIHHIIHIIIIIIIIIIIIIIIIIIIIIHIIIIIHIIIHIIIIIIIIIIIIIHIIIIIIHDDDDD
@HISEQ:969:HM2KJBCX2:2:1102:16481:27860 2:N:0:ACTATGCA
CATTTGACGACGCCCAACTATCCCTATTAATCATTACGGTGATCCTAGAAACCAACAAAATAGAACCATGCCGTCCTATTCTATTATTCCATGCTAATGTATTCGAGCAAAAATGCCTGCTTTAAACACTCTAATTTTTTCAAGGTAAAGGTCCTGGATCCGCAAGACACCCAAATAAAGGACATCAAGTTTCTCCAGAAGGTGAGAAATCAACAGTAACAGTTCATACCCCTTAAGGCATGACCATCACGTCAATCCCGAAATTCAACTACGAGCTTTTTAACTGCAACAACTTTAATATACGCTATTGGAGCTGGAATTACCGCGGCTGCTGGCACCAGACTTGCCCTCCAA
+
DDDCDHIHGIHDHIHIHGHIII?GHFHHIIIHIHIHIIHIEIIIHHEEEHGHIHHEHHHHHIHIEHHHIIFCCH/?EGFGGCEHHHIFHHIIIGIH?G1F@CGHFHECCHEHHIGEHHEHEHHHHIHH?HGGHFGEHIIFFHHEHHEE@HHIHHIIHHCHHFHIIIHHH=FCGHHFHEGHHHHHHHFFHHEGGHHIGHEHHHHHI<HGF?GIHHHFHGFIHHHAGGHHH3C?CC<CHIHFIIHHHIHHG=F@FHD?HCEIHHIHHHIHEDHHHCHHHIHHHHHHHIHEHDCCG<EHFIIHGIIIIIIIIHHHGHHEHHHEHHCCC<CHIHHIIHDC@IIHEHHHHEDG@DDDDD
@HISEQ:969:HM2KJBCX2:2:1102:14403:28415 2:N:0:ACTATGCA
CATTTGACGACGCCCAACTATCCCTATTAATCATTACGGTGATCCTAGAAACCAACAAAATAGAACCATGCCGTCCTATTCTATTATTCCATGCTAATGTATTCGAGCAAAAATGCCTGCTTTAAACACTCTAATTTTTTCAAGGTAAAGGTCCTGGATCCGCAAGACACCCAATTAAGGACATCAAGTTTCTCCAGAAGGTGAGAAATCAACAGCGACAGTTCATACCCCTTAAGGCATGACCATCACGTCAATCCCGAAATTCAACTACGAGCTTTTTAACTGCAACAACTTTAATATACGCTATTGGAGCTGGAATTACCGCGGCTGCTGGCACCAGACTTGCCCTCCAA
+
ADDADIIIIIIIIIIIIIIIIIIIIIIIIIIIIIIIIIIIIIIIIIIIIIIIIIIIHIIHIIHIIIIIIHIIIIIHIIHIIIIIIIIIHIHGHIIIIIIIIIHIIIIIIIIIIIIIIIIIHIIIIIIIIIIIIHIIIHIIIIIHIIIIIIIIHIIIIIHIIIIIIIHIIIIIIIHHHIIIIIIHIIIIIIIIIIIIIGIIIIHHHIIHIIIIIHIIIIIIHHIIIIIIIIIIIIIIIIIIIIIHHHIIIIIHIIIIIIIIIIIIIIIIIHIIIHIIIIIIIIIIIIIIIIIIIIIIIIIIHIIIIIIIIIIIIIIIIIIIIIIIIIIIIIIIIIIIIIIIIIIIIIIIDDDDD
@HISEQ:969:HM2KJBCX2:2:1102:16614:28526 2:N:0:ACTATGCA
CATTTGACGACGCCCAACTATCCCTATTAATCATTACGGTGATCCTAGAAACCAACAAAATAGAACCATGCCGTCCTATTCTATTATTCCATGCTAATGTATTCGAGCAAAATGCCTGCTTTAAACACTCTAATTTTTTCAAGGTAAAGGTCCTGGTTCCACATGACACCCAATTAAGGACATCATGCTTCTCCAGAAGGTGAGAAATCAACTGCGACAGTTCATACCCCTTAAGGCACGACCATCACGTCAATCCCGAAATTCAACTACGAGCTTTTTAACTGCAACAACTTTAATATACGCTATTGGAGCTGGAATTACCGCGGCTGCTGGCACCAGACTTGCCCTCCAA
+
DDDDDIIIIIIIIIIIIIIIIIIIIIIIIIIIIIIIIIIIIIIHIIIIIIIHIIHIHIIIIIIIIIIIIIIHIIIIIIIGIIIIIIIIIHIHHHIIIIIIHHHIIIIIIIIIIIIIHIIIIIHHIHIIIIIIIIIIIIIHIIIIIIIIIIIHIHIIIIIIIIHHIIIHIIHIIIIIIIIIIIIIIHIIIIIIIIIIIIIIHIIIIIIIIIHIIIIIIIIIIIIIIIIIIIIIIHIIIIIIIIIIIIIIIIIIIIIIIIIIIIIIIIIIIIIIIIIIIIIIIIIIIIIIIIIIIIIIIIIHIIIIIIIIIIIIIIIIIIIIIIIIIIIIIIIIIIIIIIIIIIIIIIIDDDDD
@HISEQ:969:HM2KJBCX2:2:1102:12866:28245 2:N:0:ACTATGCA
CATTTGACGACGCCCAACTATCCCTATTAATCATTACGGTGATCCTAGAAACCAACAAAATAGAACCATGCCGTCCTATTTTATTATTCCATGCTAATGTATTCAGGCATAGGCCTGCTTTGAGCACTCTAATTTTTTCAAGGTAATGGTTCTGCTTCCCCGGCACATCAAATTAATGGCATACCGGTTATTCAGAAGGTAGGAATCCATCACACCAGTGCGGACCGTGAGGCCCGACCGACGGATAGATCCCGAAATTCAACTACGAGCTTTTTAACTGCAACAACTTTAATATACGCTATTGGAGCTGGAATTACCGCGGCTGCTGGCACCAGACTTGCCCTCCAA
+
DDDDDIIIIIIIIIIIIIIIIIIIIIIIIIIIIIIIIIIIIIIIHIIIIIIHIIIIIIIGHHHIIIIIIIIIIIIIIHIIIIIIIIIIIHIIHIIIIIIIIHIIIIIIIIIIIIIIIIIHIIIIIIIIIIIIIIIIIIIIIHH6IIIIIHIIIIGIIIIIIIIHIIIIIIIHIIIIIIIIIIIHIIIHIIIIIIIIIIIIIIIIIIIIIIIIIIIIIIIIIIIIIIIIIIIIIIIIIIII>IIIIHGIIIIIIIIIIIIIIIIIIIIIIIHIIIIIIIIIIIIIIIIIIIIIIIIIIIIIIIIIIIIIIIIIIIIIIIIIIIIIIIIIIIIIIIIIIIIIIIIDDDDD
@HISEQ:969:HM2KJBCX2:2:1102:5630:29400 2:N:0:ACTATGCA
CATTTGACGACGCCCAACTATCCCTATTAATCATTACGGTGGTCCTAGAAACCAACAAAATAGAACCACAACGTCCTATTCTATTATTCCATGCTAATCTATTCAAGCAAATGCCTGCTTTAAACACTCTAATTTTTTCAAGGTAATGGTCCTGGCTCCCCGGCACACCCAATAAAGGACATACTGGTTCACCAGAAGGTGGACCCGACACAGGACAGTACTCGCCAAAGACGGACCGCCCGGCCAGGCCTAAAATTCAACTACGAGCTTTTTAACTGCAACAACTTTAATATACGCTATTGGAGCTGGAATTACCGCGGCTGCTGGCACCAGACTTGCCCTCCAA
+
DBDDAHHIGIIIHHCEGHIHIIHIIIIIHHHIHHHIIIIHHIIIIIIIIIIIIHIFHIIIHIHHIHGIHIIHICGEGHHHHIHHHIHIIIIHICHHIIHGCCHEHHIIIGEGHIHIIHHHHHHEGHIIIHIIHIIIIIHHHHIIHIIHHIIIIIIIGIEC=HHHIIHIHHHIFIHHHHHIHHHIHIHHHIHIHHEEHHFBGHIIIHHHHHHHIHHIHHHIHHHHHHGCHHHHDHHIIHIHHCGEEIIHH?HHIHHHGHHEECEGE?GIIHHHH@GHIIIIHHEEHHEHFFHHIHDHFD<DDIHHIHHHEGHHDIIIHIHHIIIIHHFHIIIHHHHFIHHHED@@@@
@HISEQ:969:HM2KJBCX2:2:1102:13502:29875 2:N:0:ACTATGCA
CATTTGACGACGCCCAACTATCCCTATTAATCATTACGTCAATCCTAGAAACCAACAAAATAGGATCGAACGTCCTATTTCATTATTCCATGCTAATGTATTCAAGCGTTAGCCTGCTTTAAACACTCTAATTTTTTCAAAGTAACAGTCCTGTTTCCCTGCAACACCAAATTAATGACATTACAGTTCTTCAGAAAGGAGGAATCAGCGAAGCCAGTGCATACCAGTGGCACGACCAACCTGCTGACCCCGAAATTCAACTACGAGCTTTTTAACTGCAACAACTTTAATATACGCTATTGGAGCTGGAATTACCGCGGCTGCTGGCACCAGACTTGCCCTCCAA
+
DDDDDHIIIIIIIIIIIIIIIIHIIIIIIIIIGIIIIIIIIIIIIIIIIIIIIIIIIGIIIIIIIIIIIIHHHHIHEHHIIIHHIIII?HIHGHIHIIIHHIIHHHHFHHHHEHIHIIIIIIIIIIIIIIIIIIIHIIIIIIIIIHGHHIHIIIHIIIHIHIIIHHIIIIHIIIIIIHIIIIIIIIHHHHIIHIIHIIIIIIIIHIHIIHIIHIIIIIIIIHIIIIIHIIIIIIIHHHHIHHHDHIHIHCIHIIIIIHHHIIIIIIIIIIHIIIIIIIIIIIIHIIIIIHIIIIIIIIIIIIIIIIIIIIIIHIIIIHIIIIIIIIIIIIIIHHIIGIIIIDDDDD
@HISEQ:969:HM2KJBCX2:2:1102:4692:29927 2:N:0:ACTATGCA
CATTTGACGACGCCCAACTATCCCTATTAATCATTACATCGATCCTAGAAACCAACAAAATAGAATCGGATGTCCTATTTCATTATTCCATGCTAATGTATTCAAGCGTGAGCCTGCTTTAAACACTCTAATTTTTTCAAGGTAACAGTCCTAATTCCCCGTGACACCAAATTAATGGCATTACGGTTCTTTAGAAGGTGAGAAATCAATAATATCAGTACATACCAACGGCATGACCGATACATTGATCCCGAAATTCAACTACGAGCTTTTTAACTGCAACAACTTTAATATACGCTATTGGAGCTGGAATTACCGCGGCTGCTGGCACCAGACTTGCCCTCCAA
+
DDDDDIIIIIIIIIIIIIIIIIIIIIHIIIHIIIHIIIIIIFIIIIIIIHIIIIIHIIIIIIIIHIIIIIIGIIIIIIIGFHIIIIIIHIIIHIIIIIIIIIIIIIIIIIIIIIIIIIIIIIIIIIIIIIIIIIIHIIHIIIIIIIIIGIIIIHIIIIIIIIIIIHHHIIIIIIIIIGIIIIIIIIIIIIIIIIIIIIIIIIIIIIIIIIIIIIHIIIIIIIIIIIIIIIIIIIIIIIIIIIIHHHIIIIIIIIIIIIHHIIIIIIIIHIIIIIIIIIIIIIIIIIIIIIIIIIIIIIIIIIIIIIIIIIIIIIIHHIIIIIIIIIIIIIIIIIIIIIIIIIDDDDD
@HISEQ:969:HM2KJBCX2:2:1102:17653:30212 2:N:0:ACTATGCA
CATTTGACGACGCCCAACTATCCCTATTAATCATTACTTCATCCCTAGAAACCAACAAAATAGAAACGAAGTCCTAAATTATTATTCCATGCTAATGTATTCATAGCACAAGCCTGCTTTAAACACTCTAATTTTTTCAAAGTAAAAGATGTAGTTCCACTCCCCAGTAAAGAGGAGTTTCCCTACAAGGATGGCAGACGCACACCGATACTCGCATACCTTGCGGCAGCGGACCAGGCGCACCATACCAGAAATTCAACTACGAGCTTTTTAACTGCAGCAACTTTAATATACGCTATTGGAGCTGGAATTACCGCGGCTGCTGGCACCAGACTTGCCC
+
DDDDDIIIIIIIIIIIHIIIIIIIIIHHIIIGIIIIIIGIIIHIIIGHIIIIIIIIHHIIGIIIHIGHHIHCGEFHHIHHIHIIGFHIIIIHHIHHHHIIIHHHIIHHIIIIHIHGHHHHIIHHIIHHIIIIHIIIIIIIHIIIIIIIIHHGIIIIIHGHHIIHIHHHGFIIIIIHHHHIHHHHIHHHEHHGIHIHIIIHHIIHIIIHHHIIIIIIIIHGIIIIIIIIIIIIIIIIHHHHIHFFHHHHFIIIHIHHIIIIIIIIIIIHIIIIHIIIIIIIIIHIIIIIIIIHIIIIIIIIIIIIIIIIIIIGIHIIIIIIHIHIHIIIIIIIIIIDDCDD
@HISEQ:969:HM2KJBCX2:2:1102:16546:29888 2:N:0:ACTATGCA
CATTTGACGACGCCCAACTATCCCTATTAATCATTACGTCAATCCTAGAAACCAACAAAATAGGATCAAACGTCCTATTTCATTATTCCATGCTAATGTGTTCAAGCGTTAGCCTGCTTTAAACACTCTAATTTTTTCAAAGTAACAGTCCTGTTTCCCTGCAACACCAAATTAATGACATTACAGTTCTTCAAGAAGGAGGAACCAGTAAAGCCAGTACATACCAGAGGCACGACCAACCTACTAATCCCGAAATTCAACTACGAGCTTTTTAACTGCAACAACTTTAATATACGCTATTGGAGCTGGAATTACCGCGGCTGCTGGCACCAGACTTGCCCTCCAA
+
@@DBDFEEHHIHHHIIIHIEFEHEHFHHHIHFHEHIHCCHHIIH?GHH@FGHHFHIIIIIIHH1D@@GFHEEGHDHHICEC@1F@1<@DHE?EEHHHHF?HHEIIHGIIHHGGIHHHHHHHHIIIHEHHHIHEHHHEHHIIIHIIHIHHIHIIIHHE?EIHHIIHHIHHHG@HHIHHIHHHHIIIIHIGIIIIHGFHHHHIIIHIHHGIHIIIIIIIIIIHIIIIHHHIGIIHHIIHHFIHHFDGIHHIIHHIIHGIIIIIHHIIHIIIIIIIIIHIIIIIIIIHHIIIIIIIIIIIIIHIIIIIIIHHIIIIIIIHHIIIIIIIIHIIIIIIIHIHIIIIDCDDD
@HISEQ:969:HM2KJBCX2:2:1102:16039:29599 2:N:0:ACTATGCA
CATTTGACGACGCCCAACTATCCCTATTAATCATTACGTCGATCCTAGAAACCAACAAAATAGAATCAAACGTCCTATTTCGTTATTCCATGCTAATGTATTCAAGCGTGAGCCTGCTTTAAACACTCTAATTTTTTCAAAGTAACAGTCCTGATTCCCCATGACACCAAATTAATGACATCATGGTTCGTCAGAAGGTAGGAATCAATAATACCAGTACGTACAATAGCACGACCAATAAATTGATCCCGAAATTCAACTACGAGCTTTTTAACTGCAACAACTTTAATATACGCTATTGGAGCTGGAATTACCGCGGCTGCTGGCACCAGACTTGCCCTCCAA
+
DBDDDHHIIHIIIHIIIIIIIIIIHIIIIIIIIIHHHHIIIIIFHIHHIHIHHHIIEHGIHIIIGIIIIIHIHICHIIIIIIIIHIIGEHIIHIIIIIIIIHHIIIHGIIHGHHHIIIGIIEIIIIHIIIIIIIIIIIHHIIIIIHIIIIHHHHIIIIIHIHHIIIIIIIHHIIHIHIHIIIIIHHIIHHGIIIIIHHHFFHHHHIIHGHIHHHIIIIIIIIIIIIIIIIIIIIIIIIHIIHHHIIHHIHHIIIHHIIIIIIHIHHIIIIIIIIIIIIIIIIIHHGHIHIIIIIIIIIHIIHIIIIIHIHIHIIIIIIHIIIIIIIIIIIIIIIHHHIIHDDDDD
@HISEQ:969:HM2KJBCX2:2:1102:16800:30638 2:N:0:ACTATGCA
CATTTGACGACGCCCAACTATCCCTATTAATCATTACGTCGATCCTAGAAACCAACAAAATAGAATCAAACGTCCTATTTCATTATTCCATGCTAATGTATTCAAGCGTAAGCCTGCTTTAAACACTCTAATTTTTTCAAAGTAACAGTCCTGATTCCCCACGACACCAAATTAATGACATCGCGGTTCTTCAGAAGGTAGGAACCGATAATGCCAGTGCGTACCGAAGCACGACCAACAATTCGATCCCGAAATTCAACTACGAGCTTTTTAACTGCAACAACTTTAATATACGCTATTGGAGCTGGAATTACCGCGGCTGCTGGCACCAGACTTGCCCTCCAA
+
DDDDDIIIIIIIIIIIIIIIHIIIIIIIIIIIIHIIIIIIIIIIHHHGIIIIIIIIIIHIIIIIIGHIIIIIGHHHHGHIIIIIGIIIIIHIGIHHHIIIIHHIIIIIIIGIIIIIIHHIHFIIIIIHIIHIIIIIIIIIIIIIIIIIIIIIIIHIIIIIIIIIIIIIIHIIIIIIIIHIIIIIIIIIIIIIIIIIIIIIIHHHIIIIIIHIGIIIIIIIIIIIIIIIIIIIIIIIIIIIIHGDIIIIIIIIIIIIIIIIHFIIIIIIIIHIIIIIIIIIIIHIIIGIIIIIHIIIIIIIIIIIIIIIIIIIIIIIIIIIIIIIIIIIIIIIIIIIIIIIDDDDD
@HISEQ:969:HM2KJBCX2:2:1102:11667:31069 2:N:0:ACTATGCA
CATTTGACGACGCCCAACTATCCCTATTAATCATTACGTCAATCCTAGAAACCAACAAAATAGGATCGAACGTCCTATTTCATTATTCCATGCTAATGTATTCAAGCGTTAGCTTGCTTTAAACACTCTAATTTTTTCAAAGTAACAGTCCAAATTCCCCGCAACACCAAATTAATGGCATTACGGATCATCAGGAAGGAGGAATCAGTGAGACCAGTACATACCAGAGGCATGACCAACCTACTAACCCCGAAATTCAACTACGAGCTTTTTAACTGCAACAACTTTAATATACGCTATTGGAGCTGGAATTACCGCGGCTGCTGGCACCAGACTTGCCCTCCAA
+
@@DDDIHHHIIHIGIIIIIIIIGGHHHHIHHIIHHIIHHHIIIIHIIHIIIIIHIHFCGEFHCCCHIHHGGEDHFHH?GHHIIIIIIEHIHIHIIIHIIHIHIHHHHIIHHIHIHIHIIIIIIIIHIEIIHHHIIIIHIHHHHIIIIHIIIHHHIIIHHHHHIHIIHIIHHHHHIIIHIIIIIIIIIIHFEGIIIIIIIIIIIIIIIIIIIIIHGIIHHGIIIIIIIHHHGIIIIGIHGFHGHHGIII)IHIIIIIIIIIHIIIIIIIIIHHHHFGIIIIIIIIHHHGIIHGIHGHHIHFHGHIIHIIIHIIIIGIIIIIHIIIHIGIIHHIIHIIIIIIIDDDD@
@HISEQ:969:HM2KJBCX2:2:1102:2791:31162 2:N:0:ACTATGCA
CATTTGACGACGCCCAACTATCCCTATTAATCATTACGGTGATTCAGAAACCAACAAAACAGGACCACCGTCCTATTTTATTATTCTATGCTAATGTATTCAGACGTAAGCCTGCTTTGAACACTCTAATTTTTTCAAGGTAAAGGTCCTGGTTTCCCACCACGCTAAATAAATAACATGATGGTTCCCCAGAAGGTAGAAATTCCACGCGCCAGTACAGACTATTGCCTGACCAACGGTAGAACCCCGAAATTCAACTACGAGCTTTTTAACTGCAACAACTTTAATATACGCTATTGGAGCTGGAATTACCGCGGCTGCTGGCACCAGACTTGCCCTCCAA
+
DA@DBHHH0DHHIIDEHIGIHIIHIEHIIIHIIIGIHEHHEEGHIEHHGEHIHHGHHHHHHHHIIIIHCCFHHIIIIIIIHHHFHFHHIHIHHIIHHHHHIHHFDCGHHHCFHHHHGHHFHHEHHHIFHHHIFHHHIHHCCGC<IHI@H17DGDCHEEEHEHGFHFH<IHHHHEHHHFHFHEGH@HHHEFHIHHHIIIIIHHE;HFCH0IIIII=IIIHIIIIIIHHHHHHHIIIIHHHHCGIIIIIIHIIIIIIHHGCCHHGEHCHHHHEGIIHIHHHHGHHF1G1@HHIHEGCF1ECHEIIHEIHHEDIHIIHIHHHHHIIHFCHIIHHHHCHHHHDDDDD
@HISEQ:969:HM2KJBCX2:2:1102:21108:31624 2:N:0:ACTATGCA
CATTTGACGACGCCCAACTATCCCTATTAATCATTACGTCAATCCTAGAAACCAACAAAATAGGATCAACGTCCTATTTCATTATTCCATGCTAATGTATTCAAGCGCGAGCCTGCTTTAAACACTCTAATTTTTTCAAAGTAACAGTCCTGATTCCCCACCACACCAAACTAATGACATGATGGTTCGTCAGAAGGTAGGAATCAGTAACACCAGTACGTACCGAAGGCACGACCAGCGTACTAATCCCGAAATTCAACTACGAGCTTTTTAACTGCAACAACTTTAATATACGCTATTGGAGCTGGAATTACCGCGGCTGCTGGCACCAGACTTGCCCTCCAA
+
ADDBDIIHIIIDHHIGHIHIIHIGEHHHHIEHIFHHIHHHHHHIIIIHIHHHHHIDHEHHHICHHHHIG@HEEHDEGEHFGGIHHFHHI?HHHHHGFEHEE@DHC<CDDHDHGIHIHHIIIIIHIHEHIIHHHHHHIHHIHHFHIHHHHHHHHHGIHIIHHEHHHHFGHHHHHHIIIIHIIIIGHIIIIHIIIIIIIIIGIIIIIIIIIIIHIHIIHHIIHIIIHHHIIIHHHIIIHIIHIHHGHHHIGHHFFFIIIHHHHEIIHIIIIIHHIHIIIIHHHEEIIHIIHHFIIIIIIIIHIIIIIIIIIIIIIIIIIIHIHGIIIIIIIIIIHGIIIIIIDDDD@
@HISEQ:969:HM2KJBCX2:2:1102:6527:32153 2:N:0:ACTATGCA
CATTTGACGACGCCCAACTATCCCTATTAATCATTACGTCGATCCTAGAAACCAACAAAATAGAATCAAACGTCCTATTTCATTATTCCATGCTAATGTATTCAAGCGCGAGCTTGCTTTAAACACTCTAATTTTTTCAAAGTAACAGTCCTGATTTCCCGCGACACCAAATTAATGACATCGTGGTTCGTCAGAAGGGAGAAACCAATAATGCTAGTACGTACAAAGTACGACCGACATATTAGTCCCGAAATTCAACTACGAGCTTTTTAACTGCAACAACTTTAATATACGCTATTGGAGCTGGAATTACCGCGGCTGCTGGCACCAGACTTGCCCTCCAA
+
DDDDDIIIIIIHIIIIIIIIIIIIIIIIIIIIIIIIIGIIIIIHIIHIIIIIIIIIHIIEHHHIIIIIIIIHHGHIIIIIIIIIIIIIIIIIHHIIIIIIIIIIIIIIIIIIIIIIIIHIIHIIIIIHIIIIIIIIIIIIIIIIIIIIIIIIIIIIIIIIIIIIIIIIIIHHHIIIIIHIIIIIIIIIIIIHIIIIIIIIIIIIIIIIIIIIIIIIIIIIIIIIIIIIIIIIIIIIIIIHIIHHIIIIIIIIIIIIIIIIIIIIIIIIIIIIIIIIIIIIIIIHHIIIIIIIIIIIIIIIIIIIIIIIIIIIIIIIIIIIIIIIIIIIIIIIIIIIIIIDDDDD
@HISEQ:969:HM2KJBCX2:2:1102:14323:31443 2:N:0:ACTATGCA
CATTTGACGACGCCCAACTATCCCTATTAATCATTACGTCAATCCTAGAAACCAACAAAATAGGATCAAACGTCCTATTTCATTATTCCATGCTAATGTATTCAAGCGTTAGCCTGCTTTAAACACTCTAATTTTTTCAAAGTAACAGTCCTGTTTCCCTGCAACACCAAATTAATGACATTACAGTTCTTCAAGAAGGAGGAACCAGTAAAGCCAGTACATACCAGAGGCACGACCAACTTACTAATCCCGAAATTCAACTACGAGCTTTTTAACTGCAACAACTTTAATATACGCTATTGGAGCTGGAATTACCGCGGCTGCTGGCACCAGACTTGCCCTCCAA
+
DDDDDIIIIIIIIIIIIIIIIIIIIIIIIIIIIIIIIIIIIIIIIIIIIIIIIIIIIGIIIIHHIIIGIIIHHHHIIIIIIIIIIIIIGIIIIIIIIIIIIIIIIIHIIIIIHIIIIIIIIIIIIIIIIIIIIIIIIIIIIIIIIHIIIIIIIIIIIIIIIIIIIIFIIHIHHIIIIIIIIIIIIIIIIHIIIIIIIIIIIIIHIIIIIIIIIIIIIIIIIIIIIIIIIIIIIIIIIIHIIIIHHIIIIIIIIIIIIIIIIIIIIIIIIIIIIIIIIGIIIIIIIIIIIIIIIHIIIIIIIIIIIIIIIIIIIIIIIIIIIIIIIIIIIIIIIIIIIIIIIDDDDD
@HISEQ:969:HM2KJBCX2:2:1102:20234:32418 2:N:0:ACTATGCA
CATTTGACGACGCCCAACTATCCCTATTAATCATTACGGTGATTCAGAAACCAACAAAACAGGACCACCGTCCTATTTTATTATTCCATGCTAATGTATTTAGACATAAGCCTGCTTTGAACACTCTAATTTTTTCAAGGTAAAGGTCCTGGTTTCCTACCACGTTAAATTAATAACATGATAGTTCCCCAGAAGGTAGAAATTCTACACGCCAGTACAGACAATAGCCCGACCAACGATAGAACCCCGAAATTCAACTACGAGCTTTTTAACTGCAACAACTTTAATATACGCTATTGGAGCTGGAATTACCGCGGCTGCTGGCACCAGACTTGCCCTCCAA
+
DADBDIHIIHHHHIIHHHHHIIIIHIIIHHIIIIIIIIIHHEHHHH?HHH?CDGHHIIHIIIHCHHHIHGIIIGHHIIIIIIIIHCGHIHHEFIIHHHHHHCHHG@HHIIIHG@CHFH8C<8F8F?HHHIHIHIIIIEHCHHFCG?HHGGAGHHIIHHFGF@CHHGHHHHEHIHIHHEIIIIHHHGIIIIHIIHHHHGFIHIIHIHIIHIIHIHHIIIIIIHIIIHIIHIIIGHHIIHIIIHIIIIIIIIHIIHEHIIIIHIIGIHGIHIHHIIIIIIIIIIIIIIHIIFIIIHIIIIIIIIIIIIIIIIIHIIIIIHIIIIIIGIHIIIIIIIIIIHDBDD@
@HISEQ:969:HM2KJBCX2:2:1102:10077:32983 2:N:0:ACTATGCA
CATTTGACGACGCCCAACTATACCTATTAATCATTACGGTGGTCCTAGAAACCAACAAAATAGAATCATCCGTCCTATTTTATTATTCCATGCTAATGTATTCAAGCAAAATGCCTGCTTTAAACACTCTAATTTTTTCAAAGTAAAGGTCCTGGTTCCTCGCGGCACCCAATTAAGGACATCGCGGTTCTCCAGAAGGTGAGAAATTGGCTACACCAGTTCATACCCCTTAAGGCACGACCGATGTGCCAATCCCGAAATTCAACTACGAGCTTTTTAACTGCAACAACTTTAATATACGCTATTGGAGCTGGAATTACCGCGGCTGCTGGCACCAGACTTGCCCTCCAA
+
@DDD@<1CGEHHCH<G10DG@1<C<F1<C@CHHF@ECC01<CEE?F1CHIIGHHIHEHHIEHC?1FHHCEHII1EC1C1<FH?EEHHGHIHCHHH11<<CHFFHHHGHHHIGHHFH@GEFCEHEGCHIHHGGIHHH@FEB8<IHEGD<11G@HHEFHHHEE@?GE=HIGE<HHHEFD/HHHH2HECE8DH7G@<EGHHH7C$<EHHGHHGHGCFHECC?EEHHHGE@7HHHFCHHIHIIHHHIHGD:?EGGE?HHHCHHGFE@?@HHCCF<E@CEIIHHGF?CHHGFCFD1FC<<FC<<<<<<1D<<D1<D<@HHCHEEC<//<CCG1CHCHEIIHCF<<<CG<C@DD0<0
@HISEQ:969:HM2KJBCX2:2:1102:1966:32885 2:N:0:ACTATGCA
CATTTGACGACGCCCAACTATCCCTATTAATCATTACGTTGATCCTAGAAACCAACAAAATAGAATCGAACGTCCTATTTCATTATTCCATGCTAATGTATTCAAGCGCGTGCCTGCTTTAAACACTCTAATTTTTTCAAAGTAACAGTCCTGACTCCCCACAACATCAAATTAATGACATCATGATTCATCAGAAGGGAGAAATCAATGACATTAGTACGTACCGAAGGCACGACCGACGTATTGATCCCGAAATTCAACTACGAGCTTTTTAACTGCAACAACTTTAATATACGCTATTGGAGCTGGAATTACCGCGGCTGCTGGCACCAGACTTGCCCTCCAA
+
DADBDH@GCHHIIGHHGHHHH?ECGHIIIIIHIIIGIFCHHHHHIIIHIEHIHHIHGEHCGHC1DCHI?EHIHEHHHIIEHHIIIIIIGHHHGHGHH@FEC<EGHEHHD<HCDEHHHHHHHIHHE:HHGHCGC@GGHFHHHC<FFHHEH?C<E0F0HHHHHHHHHH?HHFCFCHGECECGFH@HEEG<FHC0HHDHHHFHIHGGCCHFFAGGHIIHIIHGEHIHHHIHG=HHHHCECEHHHHFGCGAEDCEEG?HHHEFD1EHEHCHHHHHHHIH@HHIHGFF<C<EECEHHECCFCHEHHGIIHHEIHGGEDHDHDCIHEHEHEHHIHIIHF<1@EHIHG@@BD<
@HISEQ:969:HM2KJBCX2:2:1102:11560:33418 2:N:0:ACTATGCA
CATTTGACGACGCCCAACTATCCCTATTAATCATTACGTGATCCTAGAAACCAACAAAACGGAACCACTGTCCTATTTCATTATTCCATGCTAATGTATTCAAGCAAATTAATGCCTGCTTTAAACACTCTAATTTTTTCAAAGTAAAAATTCTAGTTCATTGAGACACCCATTAAGAACATCAACAATTCACCAGAAGGTGAGAAATTGGCTACACCAGTTCATGCCCCTTAAGGCACGACCGATGCATCAATTCCGAAATTCAACTACGAGCTTTTTAACCGCAGCAACTTTAATATACGCTATTGGAGCTGGAATTACCGCAATGGCTGCCAACACCAGACTTGCCCTCCAA
+
DDDDCIIIFHIHIIIIIIIIHIIIIIIIIIIIGHHIIIIIIIIIIIIIIIIHIHIIIGHHHCEHHIHIHHIEHIIIIIIIIIIIIIIIIIIIHIIHHFGGHDFGHIIIIIIHHIIIGHIIIIHIIIIHHIIIIIHIHIIIIIIHIIIIIIIIHIHGIIIIIIHHHIIIIIHIIIIIIIIHIIIIHIIHIHIHHIIIIIIIHIIIIIIIIIIGIIHHIIIIIIIIIIIHIIIIGIIIIIIIIIIIIIIIIHIIHHIGIIIHHIIIIIIIIIIIIIIIIHIIIIIIIIIIIIIIIIIIHIIIHIHIIIIIIIIIIIIIIIIIIIIIIIIIHIIIIIIIIHIIIIIIIIIIGIDDDDD
@HISEQ:969:HM2KJBCX2:2:1102:4958:33710 2:N:0:ACTATGCA
CATTTGACGACGCCCAACTATCCCTATTAATCATTACGTCAATCCTAGAAACCAACAAAATAGGATCGAACGTCCTATTTCATTATTCCATGCTAATGTATTCAAGCGTTAGCCTGCTTTAAACACTCTAATTTTTTCAAAGTAACAGTCCTGTTTCCCTGCAACACCAAATTAATGACATTACAGTTCTTCAGAAAGGAGGAATCAGCGAAGCCAGTACATACCAGTGGCACGACCAACCTGCTGACCCCGAAATTCAACTACGAGCTTTTTAACTGCAACAACTTTAATATACGCTATTGGAGCTGGAATTACCGCGGCTGCTGGCACCAGACTTGCCCTCCAA
+
DDDDDIIIIIIIIIIIIIIIIIIHIHIIIHIIIIIIIIIIIIIIIIHIIIIIIIIIHHIIHIHIHIIIIIIHIIIIIIIIHIIIIIIHIHIIIIHIIIIIIIHHIHIIIIIIIIIIHIIIIIIIIIIIIIHIIIIIHIIIIIIIIIIIIHHIIIIIIIIIIIIIHIIIIIIIIIIIIIIIIIIIIIIIIIIIIIIIIIIIIIIIIIIIIIIIIIIIIIIIIIIIIIIIIIIIIIIIIIIIIIIHHIIIIIIIIIIIIIIIIIIIIIIIIIIIIIIIIIIIIIIIIIIIIIIIIIIIIIIIIIIIIIIIIIIIIIIIIIIIIIIIIIIIIIIIIIIIIIIIIDDDDD
@HISEQ:969:HM2KJBCX2:2:1102:13028:33663 2:N:0:ACTATGCA
CATTTGACGACGCCCAACTATCCCTATTAATCATTACGTCGATCCTAGAAACCAACAAAATAGAATCAAACGTCCTATTTCATTATTCCATGCTAATGTATTCAAGCGTAAGCCTGCTTTAAACACTCTAATTTTTTCAAAGTAACAGTCCTGATTCCCCACGACACCAAATTAATGACATCGCGGTTCTTCAGAAGGTAGGAACCGATAATGCCAGTGCGTACCGAAGCACGACCAACAATTCGATCCCGAAATTCAACTACGAGCTTTTTAACTGCAACAACTTTAATATACGCTATTGGAGCTGGAATTACCGCGGCTGCTGGCACCAGACTTGCC
+
BADBDIIHIHIIGIIIHHIIIIIIIIIIIIIIIIIIGHHHIIIHIGIHHIIHHEHIEEHIIIHHHHIIFEHHHIHIGIIIIIHIIHI?GIHIIHIIIIIIIHFHHIIHIIIHIIHHHHHHHHHHHIIHIHHHHIIIIIIIIIIHHHIHHIIIIHHIEIIIIIIIIIIIIIIHIIIIIIHHIIIIIIIIIIIIIIHIIIIIIIHHHIIIIIIIIIIHIIHIIIIIIIHCHHHHEHEHFFHH?HHHHHIIIHGHIHEIIIIIHEGGEHIIIHHHIIIIIIIIIIHIIIIIIIIIIHHHHHIIIIIIIIHFIIGIIIIIIIHIHIIIIIIIIIIIIIDDCDA
@HISEQ:969:HM2KJBCX2:2:1102:12822:34108 2:N:0:ACTATGCA
CATTTGACGACGCCCAACTATCCCTATTAATCATTACGGTGATCCTAGAAACCAACAAAATAGAACCATGCCGTCCTATTCTATTATTCCATGCTAATGTATTCGAGCAAAATGCCTGCTTTAAACACTCTAATTTTTTCAAGGTAAAGGTCCTGGTTCCACATGACACCCAATTAAGGACATCATGCTTCTCCAGAAGGTGAGAAATCGACTGCGACAGTTCATACCCCTTAAGGCACGACCATCACGTCAATCCCGAAATTCAACTACGAGCTTTTTAACTGCAACAACTTTAATATACGCTATTGGAGCTGGAATTACCGCGGCTGCTGGCACCAGACTTGCCCTCCAA
+
DBDCDFHHDEH<DCHHIHIHIIFHHHHHHGH?GHIIIIHHHIIIHHHHHHCGHCFHG?<GHHHHHHIHIIGEH@?DHHHIEIHHIHII@HH@GHHEHHFHGHHIIIHIGHEHHHHEHIHEHFHIHHHGHHIIHHHEHHHHHGIHHHIIIIHHIIHHHIHHHHHIHHHEGFHHHEFHHFIIIHHHHHIIHHIIGHIHHIIHGHHIIIIHIIIIIHIGHHGHIHIIIIHIIIIIH?IHHHHHHIIHGFHEHFHIIIIIHFFHHFHIHHHIHHIHEHFHHEHIIIIIIGIIIHHHGCGIHIIIIIHCGIIIHIHIIIHIIHIIIIIIIIIIIIIIIHGIHHHFIIIIIIIDACDD
@HISEQ:969:HM2KJBCX2:2:1102:4158:34893 2:N:0:ACTATGCA
CATTTGACGACGCCCAACTATCCCTATTAATCATTACGTCAATCCTAGAAACCAACAAAATAGGATCGAACGTCCTATTTCATTATTCCATGCTAATGTATTCAAGCGTTAGCCTGCTTTAAACACTCTAATTTTTTCAAAGTAACAGTCCTGTTTCCCTGCAACACCAAATTAATGGCATTACAGTTCTTCAGAAAGGAGGAATCAGCTAAGCCAGTGCATACCAGTGGCACGACCAACCTGCTGACCCCGAAATTCAACTACGAGCTTTTTAACTGCAACAACTTTAATATACGCTATTGGAGCTGGAATTACCGCGGCTGCTGGCACCAGACTTGCCCCCAA
+
DBDDDIIIIIIIIIIIIIIIIIIIIIIIIIIIIIIIIIIIIIIIIIIIGHIIIIIIEIHIHIHHIIHGHIIIIHIIGIIIIIIIIIIGHHIIGIHIIIIIIIIIIIIIIIIIIHIIIIIIIIIIIIIIIIIIIIIHIIHIIIIIIIIIIIIIIIIIIIHIIIIIIIIIIIHHHHIIIIIIIIIIIIIIIIIIIHIIIIIIIIIIIIIHIIIIIHIIIIIIIIIIIIIIIIIIIIIHHIIIIIHIIIIIIIHHIIIIIIIIIIIIIIIIIIIIIIIIIIIIIIIIIIHHIHHIIIIIIIIIIIIIIIIIIIIIIIIIIIIIHIIIIIIIIIIIIIGIIIIIDDDDD
@HISEQ:969:HM2KJBCX2:2:1102:16597:33687 2:N:0:ACTATGCA
CATTTGACGACGCCCAACTATCCCTATTAATCATTACGGTGATCCTAGAAACCAACAAAATAGAATCATGCCGTCCTATTTTATTATTTCATGCTAATGTATTCAAGCAAAATGCCTGCTTTAAACACTCTAATTTTTTCAAAGTAAAGGTCCTGGTTCCCCGCGACACCCAATTAAGGGCATCGCGGTTCTCCAGAAGGTGAGAAATTGACTACACCAGTTCATACCCCTTAAGGCACGACCGATGTGTCAATCCCGAAATTCAACTACGAGCTTTTTAACTGCAACAACTTTAATATACGCTATTGGAGCTGGAATTACCGCGGCTGCTGGCACCAGACTTGCCCTCCAA
+
DDDDDIIIHIIIIHIIIIIIHIIIIIIHIIIIIIIHIIIIIIIIIIGIIIIIIIIIIIIIIIGIIIIIIIIHIIIIIIIIIIIIIIII1DHHHIIIIIIIHHHIIIHIIIIIIIIHIIIIIIIIIIHIHHIIIIIIHHHHIHIHHIIIHIIHHIIIHHIIIIIIIHIHIEIIIHIIIIIIIIHIIIIIIIIIIIIGIIIIHIIIIIIIIIIIIIHIIIIIIIIIIIIIIHIIIIIIIIIIHIIIIIIIIIHIIIIHIIIIIIIIIIIIIIIIIIIIIIIIIIIIIIIIIIIIIIIIIIIIIIIIIIIIIIIIIIIIIIIIHIHIIIIIIIIIIIIIIIIIIIIIIIIDDDDD
@HISEQ:969:HM2KJBCX2:2:1102:19251:35223 2:N:0:ACTATGCA
CATTTGACGACGCCCAACTATCCCTATTAATCATTACGTCAATCCTAGAAACCAACAAAATAGGATCAAACGTCCTATTTCATTATTCCATGCTAATGTATTCAAGCGTTAGCCTGCTTTAAACACTCTAATTTTTTCAAAGTAACAGTCCTGTTTCCCTGCAACACCAAATTAATGACATTACAGTTCTTCAAGAAGGAGGAATCAGTAAAGCCAGTACATACCAGAGGCACGACCAACTTACTAATCCCGAAATTCAACTACGAGCTTTTTAACTGCAACAACTTTAATATACGCTATTGGAGCTGGAATTACCGCGGCTGCTGGCACCAGACTTGCCCTCCAA
+
DDDDDIIIIIIIIIIIIIIIIIIIIIIIIIIIIIIIIIIIIIIIIIIIIIIIIHIIIIIIIIIIIIIIIIIIIIHIIIIIIIIIIIIIIIIIHIIIIIIIIIIIIIIIIIIIIIIIIHIIIIIIIHIIIIIIHIIIHIHIIIIIIIIIIIIIIIIIIIHIIIIIHIIIIIIIIIIIIIIIIIIIIIIIIIIIIHIIIIIIIIIIIIIIIIIIIIIIIIIIIIIIIIIIIIIIIIIIIIIIIIIIIIIIIIIIIIIIIIIIIIIIIIIIIIIIIIHIIIIIIIIIIIIIIIIIIIIIIIIIIIIIIIIIIIIIIIIIIIIIIIIIIIIIIIIIIIIIIIIIIDDDDD
@HISEQ:969:HM2KJBCX2:2:1102:10083:36081 2:N:0:ACTATGCA
CATTTGACGACGCCCAACTATCCCTATTAATCATTACGGTGATCCTAGAAACCAACAAAATAGAACCATGCCGTCCTATTCTATTATTCCATGCTAATGTATTCGAGCAAAAATGCCTGCTTTAAACACTCTAATTTTTTCAAGGTAAAGGTCCTGGATCCGCAAGACACCCAATAAAGGACATCAAGTTTCTCCAGAAGGTGAGAAATCAACAGTAACAGTTCATACCCCTTAAGGCATGACCATCACGTCAATCCCGAAATTCAACTACGAGCTTTTTAACTGCAACAACTTTAATATACGCTATTGGAGCTGGAATTACCGCGGCTGCTGGCACCAGACTTGCCCTC
+
DBDDDIIIHIGIIIIIIIIIIIHIIIIIIHHIIIIIIIIIIIIIHIIHIIIHIIIIIIGGIIHHHIHIIHIIGEHIIIIIIIIIIIIIIIIHIIIIIIHEHHHHHIIIIHHIIIIGIIIIIIIHHIHIIIIIIHIIIIHIIHIIIHHIHIHGHIIIIHHIIIIIIIHIIIHIIIHHIIIIIIIIIIIIGHHHIIIHIHIIIHIIIHIHGIIIHHIHHHHHIHHIIIHHIIIIIIIIIIIHHHIH<HGDDIIIIIIIIIHIIHIIIHGIIIIIIIIIIIIIIHIIIHIIIIIIIIIIIIIIIIIIIIIIIIIIIIIIIIHHIIIIIIIIIIIIIIIIIIIIIIIIIDDDDD
@HISEQ:969:HM2KJBCX2:2:1102:10883:36273 2:N:0:ACTATGCA
CATTTGACGACGCCCAACTATCCCTATTAATCATTACGGTGATCCTAGAAACCAACGAAATAGAATCAGTCCGTCCTATTTCATTATTCCATGCTAATGTATTCAGACGTTAGCCTGCTTTAAACACTCTAATTTTTTCAAAGTAACAGTCCTGATTTCCCATCACACCAAATAAATGGCATGAAAGTTCCTCAGAAGGTAGAGATTCATCTCACCAGTGCAGACAATTAAGCCTGACCAATGGGTAAACCCCGAAGTTCAACTACGAGCTTTTTAACTGCAACAACTTTAATATACGCTATTGGAGCTGGAATTACCGCGGCTGCTGGCACCAGACTTGCCCTCCAA
+
DDDDDIIIIIIIIIIIIIIIIIIIIIIIIIIIIIIHIIIIIIIIHIIIIIIIIIIIIGHHIIIIIIIIIIIIIHIIIIHIIIIIIIIIHIIIIIIIIIIIIHHIIIIIIIIIIIIIIIIIIIIIHIIIIIIIIIIIIIIIIIIIIIIIIIIIIIIIIIIIIIIIIIIHIIIIIIIIIIIIHIIIIIIIIIIHIIIHIIIIIIIIIIIIIIIIIIIIIIIIIIIIIIIIIIIHIIIIIIIIIIIIHHIIIIIIIIIIIIIIIIIIIIIIIIIIIIIIIHIIIIIIIIIIHIIIIIIIIIIIIIIIIIIIIIIIIIIIIHIIIIIHIIIIIIIIIIIIIIIIIIIDDDDD
@HISEQ:969:HM2KJBCX2:2:1102:11544:36740 2:N:0:ACTATGCA
CATTTGACGACGCCCAACTATCCCTATTAATCATTACATCGATCCTAGAAACCAACAAAATAGAATGCGATGTCCTATTTCATTATTCCATGCTAATGTATTCAAGCGTGAGCCTGCTTTAAACACTCTAATTTTTTCAAGGTAACAGTCCTAATTCCCTATAACATCAAATAAATGACATTATAGTTCTTTAGAAGGTGAGAACCAATAAAATCAGTACATACCAAGGCATGACCAACTAATTGATCCCGAAGTTCAACTACGAGCTTTTTAACTGCAACAACTTTAATATACGCTATTGGAGCTGGAATTACCGCAGCTGCTGGCACCAGACTTGCCCTCCAA
+
DDDDDIIIIIIIIIIIIIIIIIIIIIIIIIIIIHIIIIIIIIIHIIIIIIIIIIIIIIIIIIHIIIIIIIIIIHIIIIIIIHHIIIIIIIGHHHIIIIIIIIHIIIIIIHIIIIIIIIIIIHIIIGHIIIIIIIIIIHHIIIIIIIIHHIIIIIIIIIIIIIIIIIIIIIIIIIIIIIIIIIIIIIIIIIIIIIIII;IIIIIIHHIIIIIIIIIIIIIIIIIIIIIIIIIIIIIIIIIIIHICIIHIIIIGIIIIIIIIIIIIIIIIIIIIIIIIIIIIIIIIHIIIIIIHEIIIIIIIIIIIIIIIIIIIIIIIIIIIIIIIIIIIIIGIIIIIIIIHDDDDD
@HISEQ:969:HM2KJBCX2:2:1102:6978:36620 2:N:0:ACTATGCA
CATTTGACGACGCCCAACTATCCCTATTAATCATTACGTCGATCCTAGAAACCAACAAAATAGGGTCAAACGTCCTATTTCATTATTCCATGCTAATGTATTCAAGCGTGTGCCTGCTTTAAACACTCTAATTTTTTCAAAGTAACGGTCCTGATTCCCCATGACACCAAATTAATGACATCACAGTTCGTCAGAAGGTAGAAATCAATAATACCAGTGCATACCGGAGGCACGACCAATATATTGATCCCGAAATTCAACTACGAGCTTTTTAACTGCAACAACTTTAATATACGCTATTGGAGCTGGAATTACCGCGGCTGCTGGCACCAGACTTGCCCTCCAA
+
DDDDDIIIIIIIIIIIIIIIHIIIIHIIHIIIIIIIIIIIIIIIHIIIIIIIIIIIIIIHIIFHHHHIIIIIIIIIIHIIIIIIIIHHIIIIIIIIIIIIHHIIIIIIIIIIIIIIIIIIIIIHHIIIIIIIIHIIIIIIIIIIIIIIIIIIIIHHIIIIIIIIIIIIIIIIIIIIIIIIHIIIIIIIHIHIIIIIIIIIIIIIIIIIIIIIIIIIIIIIIIIIIIIIIIIIIIIIIIIIIIIIHIIIIIIIIIIIIIIIIIIIIIIIIIIIIIIIIIIIIIIIIIIIIIIIIIIIHHGDDIIIIIIIIIIIIIIIIIIIIIIIIIIIIIIIIIIIIIIIIDDDDD
@HISEQ:969:HM2KJBCX2:2:1102:19860:36595 2:N:0:ACTATGCA
CATTTGACGACGCCCAACTATCCCTATTAATCATTACGTCAATCCTAGAAACCAACAAAATAGGATCAAACGTCCTATTTCATTATTCCATGCTAATGTATTCAAGCGTTAGCCTGCTTTAAACACTCTAATTTTTTCAAAGTAACAGTCCTGTTTCCCTGCAACACCAAATTAATGACATTACAGTTCTTCAGAAAGGAGGAATCAGCGAAGCCAGTACATACCAAAGGCACGACCAACCTGCTAACCCCGAAATTCAACTACGAGCTTTTTAACTGCAACAACTTTAATATACGCTATTGGAGCTGGAATTACCGCGGCTGCTGGCACCAGACTTGCCCTCCAA
+
DDDCDIIIIIIIIIIIIIIIIIIIIIIIIIIIIIIIIIIHIIGHHIHHIIIIIHIIIIHIICCHHEHHIIIHHHIIIHHHIIIIIIIIIIIIGIIIHHIIIIIIIIIIIIIHHIHHIIIIIIIHHIHHHHGGHHHIIIIIIIIIIIHIIIIIHIIIIIIIHHIIIIIIIIIIHIIIGIIIIIIIIIIHGIHIIIIIIIIIHHIIIIIIIHGIHHIHIIIIIIIIIIIIIIIIHIIIIIIIIIIHHIIIIIIIIIIIIIIIIIIIGIIIGIIHIIIIIIIIIIIIIIIIIIIIIIIIIIIIIIIIIIIIIIIIIIIIIIIIIIIIIIIIIIIIIIIIIIIIIDDDDD
@HISEQ:969:HM2KJBCX2:2:1102:14961:37246 2:N:0:ACTATGCA
CATTTGACGACGCCCAACTATCCCTATTAATCATTACGTCGATCCTAGAAACCAACAAAATAGAATCAAACGTCCTATTTCGTTATTCCATGCTAATGTATTCAAGCGTGAGCCTGCTTTAAACACTCTAATTTTTTCAAAGTAACAGTCCTGATTCCCCATGACACCAAATTAATGACATCATGGTTCGTCAGAAGGTAGGAATCAATAATACCAGTACGTACAATAGCACGACCAATAAATTGATCCCGAAATTCAACTACGAGCTTTTTAACTGCAACAACTTTAATATACGCTATTGGAGCTGGAATTACCGCGGCTGCTGGCACCAGACTTGCCCTCCAA
+
DDDCDIIIIIIIIIIIIIHIIIIIIIIIIIIIIIIIIHHIIIIIIIIIIIIIIIIIIIIIIIGHIHIIIIIIHHHIIIIGIHIIIIIIHIGIIIIHHIIIHIIIIIHIIIIGHIIIIIIIIIIIIIIIIHHHIIIIIIIIIIIIIIIIIIIIIIIIIHGIIIIHIIIIIIIHIIIIIIIIIIIIHIIIHIIIIIIIHIIIIIHIIIIIIIIIHIIIIIIIIIIIIIIIHIIIIII>IIIGIIIGIIIIIIIIIIIIIIIIIIIIIIHIIIIIIIIIIIIIIIIIIIIIIIIIIIIIIIIIIIIIIIIIIIIIIIIIIIIIIIIIIIIIIIIIIIIIIIIIDDDDD
@HISEQ:969:HM2KJBCX2:2:1102:2717:36256 2:N:0:ACTATGCA
CATTTGACGACGCCCACTATCCCTATTAATCATTACGGTGATCCTAGAAACCAACAAAATAGAATCATGCCGTCCTATTTTATTATTCCATGCTAATGTATTCAAGCAAAATGCCTGCTTTAAACACTCTAATTTTTTCAAAGTAAAGGTCCTGGTTCCTCGCGGCACCCAATTAAGGACATCGCGGTTCTCCAGAAGGTGAGAAATTGACTACACCAGTTCATACCCCTTAAGGCACGACCGATGTGTCAATCCCGAAATTCAACTACGAGCTTTTTAACTGCAACAACTTTAATATACGCTATTGGAGCTGGAATTACCGCGGCTGCTGGCACCAGACTTGCCGTCCAA
+
DDCDDIIIFHHHIIIIIIIIHIIHHHHIIIIIIIIIIIIIIIIIIIIIIIIHHEHIIIIIIIHGIIIIIGHIHIHIIIIEHIHIIIIIIIHIIIIIHHHHIHFHIHIIIIIIIGIIIIIIHIIIIHIHIIIHIIIIIIHIIIIIIIIIHIIHHIIIIIIIIIIIIIIIIIIIHIHIIIIIIIIIIHIIIIHIIIIIIIIIIIIIIIIIIIIIIIIIIIIIIHIIIIHIIIIIIIIIIIIIIHIIIIIIHHIHIIIIIIIIIIIHIIIIIIIIIIIIIIIIIIIIIIIIIIIIIIIIIIIIIIIHIIIIIIIIIIIIIIIIIHIIIIIIIIIIIIIIIIIIIIIIIIDDDDD
@HISEQ:969:HM2KJBCX2:2:1102:2209:37572 2:N:0:ACTATGCA
CATTTGACGACGCCCAACTATCCCTATTAATCATTACGGTGATCCTAGAAACCAACGAAATAGAACCAATCCGTCCTATTTCATTATTCCATGCTAATGTATTCAGACGTTAGCCTGCTTTAAACACTCTAATTTTTTCAAAGTAACAGTCCTGATTTCCTATCACACCAACTAAATGGCATGAAAGTTCCTCAGAAGGTAGAGATTTATCTCACCAGTACAGACAATTAAGCCTGACCAATGGGTAAACCCCGAAGTTCAACTACGAGCTTTTTAACTGCAACAACTTTAATATACGCTATTGGAGCTGGAATTACCGCGGCTGCTGGCACCAGACTTGCCCTCCAA
+
DDDDDHIIIIIIIIIIIIIIIIIIIIIIIIIIIIIIIIIIIIIIIIIIIIIIIIIIIIIIIIHIIIIIIIHGHHIIIIIIIIIIIIIIIIIIEHIIIIIIIHHHHHHIHIIIHIIIIIHIIHIHHIIIHHIHIIIIIIIIIHIIIIIIHHIIIIIIIIIIHHIHIIIGIIIIIIIIIIIIIIIIIIIIIIIHGHIIIHIIIIIIIHHHIHIHIHIHIIIIIIIIIIIIIIIIIIIIIIIIIIIIIHGIIIIIIIIIIIIIIIIIIIIIIIIIIIIIIIIIIIIIIIIIIIIIIIIIIIIIIIIIIIIIIIIIIIIIIIIIIIIIIIIIIIIIIIIHIIIIIIIDDDDD
@HISEQ:969:HM2KJBCX2:2:1102:13055:37873 2:N:0:ACTATGCA
CATTTGACGACGCCCAACTATCCCTATTAATCATTACGTCGATCCTAGAAACCAACAAAATAGAATCAAACGTCCTATTTCATTATTCCATGCTAATGTATTCAAGCGTGCGCCTGCTTTAAACACTCTAATTTTTTCAAAGTAACAGTCCTGATTCCCCACGACACCAAATTAATGACATCGTGGTTCTTCAGAAGGTAGGAACCAATAATGCCAGTGCGTACCGAAGCATGACCGACAATTTGATCCCGAAATTCAACTACGAACTTTTTAACTGCAACAACTTTAATATACGCTATTAGAGCTGGAATTACCGCAGCTGCTGGCACCAGACTTGCCCTCCAA
+
DBDDDIIIIIIIHIIIIIIIIIIIIIIIIIIIIIIIIIIIIIIIIIGIHHIIIGHIIIIIIHIIIIIIGHIHIIIIGIIIIIIIIIIIIHHIHIIIIIIIIHIIIHHHIIIIIHIIIIIIIIIIIHIIIIIIIIIIIHIIIIIIIIIIIIIIIIIIIIIIIIIHIIIHIIHHIIIIIIIIIIIIIIIHIIIIIIIIIIIIIHIIHIIIIIIIIIIIIIIIIIIIIIIIIIIIIHIIIIIIHHHIIIIIGIIIFIIHIIIIIHIIIHIIIIIIIHIIIIIIIIIIIIIIIIIIHIIIIIIIIIIHIIIIIIIIIIIIIIIIIIIIIIIIIIIIIIIIIIIIBDDDD
@HISEQ:969:HM2KJBCX2:2:1102:10000:38725 2:N:0:ACTATGCA
CATTTGACGACGCCCAACTATCCCTATTAATCATTACGTCAATCCTAGAAACCAACAAAATAGGATCGAACGTCCTATTTCATTATTCCATGCTAATGTATTCAAGCGTTAGCCTGCTTTAAACACTCTAATTTTTTCAAAGTAACAGTCCTGTTTCCCTGCAACACCAAATTAATGGCATTACAGTTCTTCAGAAAGGAGGAATCAGCGAAGCCAGTGCATACCAGTGGCACGACCAACCTGCTGACCCCGAAATTCAACTACGAGCTTTTTAACTGCAACAACTTTAATATACGCTATTGGAGCTGGAATTACCGCGGCTGCTGGCACCAGACTTGCCCTCCAA
+
DDDDDIIIIIIIIIIIIIIIIIIIIIIHIIIHIIIIIIIIHIIHIIIIIIIIIIIIIIIIIIIHIIIHHIIHHHFIHIIHIIHGHIIICHHIGIHHIHHIIH3IIIIIIIIHIGIIIIIIIIIIIIIHIIIIIIIIIIIIHIHIIIHIIIIIIIIIIIHHIIIIIIIIIIIIIIIIIIIIIIIIIIIIIIIIIIIIIIIIIIIIHIIIIIHIIIIIIIIIIIIIIIIIIIIIIIIIIIIIIIIHHGHGIIIIHIIIIIIIIHIIIHIHHIIIIIIIIIIIIIIIIIIIIIIIIIHIIIIIIIIIIIIIIIIIIIIIIIIIIIIIIIIIIIIIIIIHIIIIIDDDDD
@HISEQ:969:HM2KJBCX2:2:1102:2199:38940 2:N:0:ACTATGCA
CATTTGACGACGCCCCAACTATCCCTATTAATCATTACGTCGATCCTAGAAACCAACAAAATAGAATCAAACGTCCTATTTCATTATTCCATGCTAATGTATTCAAGCGCGAGCCTGCTTTAAACACTCTAATTTTTTCAAAGTAACAGTCCTGATTTCCCACGACACCAAATTAATGACATCGTGGTTCGTCAGAAGGTAGGAATCAATTTGACCAGTACGTACCGAGGCACGACCGATCAACTGATCCCGAAATTCAACTACGAGCTTTTTAACTGCAACAACTTTAATATACGCTATTGGAGCTGGAATTACCGCGGCTGCTGGCACCAGACTTGCCCTCCAA
+
@BDDDIIIIIIIIDHIHHIIIIIIIIIIIIIIIIIIIIHIIHHHIHHIIIIIIIGHHHEHHIIIIIIHIIIIIIIIIIIIIIIIIIIIIFHHIIIIIIIIIIIIHIHHHGHIIIIHIIIIIIHIHHHIIIIHHHEFIHHHHIIHHHIIIIIIIIIIIIHHIIHIIHHGGIIIIIIIIFIIIGIIIIIIHHHIIHGIIHHIIIIHIIIIIIIHHCHIIIIIIIHIIIIIIIIIIIIIHIIIIHHIHIGIIHFEIIIIIHIIIHIIIIIIIIIIIIIIIIIIIIIIIHHIHIIHHHIIIIIHHIIIIIIIIIIIIIIIIIIIIIIIIIIHIIIIIIIIIIIIIDDDDD
@HISEQ:969:HM2KJBCX2:2:1102:20507:37790 2:N:0:ACTATGCA
CATTTGACGACGCCCAACTATCCCTATTAATCATTACGTCGATCCTAGAAACCAACAAAATAGAATCAAACGTCCTATTTCATTATTCCATGCTAATGTATTCAAGCGTAAGCCTGCTTTAAACACTCTAATTTTTTCAAAGTAACAGTCCTGATTCCCCACGACACCAAATTAATGACATCGCGGTTCTTCAGAAGGTAGGAACCGATAATGCCAGTGCGTACCGAGGCACGACCAACAATTCGATCCCGAAATTCAACTACGAGCTTTTTAACTGCAACAACTTTAATATACGCTATTGGAGCTGGAATTACCGCGGCTGCTGGCACCAGACTTGCCCTCCAA
+
DDDDDIIIIHHIIIIIEHIFHEGHHHIIIIIHIII?FHCHHGIFEHII?HIGHIHH?HGHHHHCHHHHEHHIIIHIIIHIIIIHHHHEHHHHHHHHFHEHHHHHHHHIIIHDIHHHIIHIHHEHHHH?FHFEGHHFHHIHHHIHHHIEHIIHHIHIIHHDHHHHIHHHFFHHHIFCIHCHDIHH@HHHEIHIHHHHH<8HFEHEII<HGEG@GEEDHHHHHEHDEH>HEEHHHGFHH<HHHHHFHIHDDHGIIHHIHIHIIIIIHGHIIIIHHHHHHIHIHHHHEFGHHIIFHIIIHIHHHIIHCIIIIIIIIIIIIIIIIHHIIHIIIIIIHHIIHIIIADCBD
@HISEQ:969:HM2KJBCX2:2:1102:11263:39143 2:N:0:ACTATGCA
CATTTGACGACGCCCAACTATCCCTATTAATCATTACGGTGATCCTAGAAACCAACAAAATAGAACCATGCCGTCCTATTCTATTATTCCATGCTAATGTATTCGAGCAAAAATGCCTGCTTTAAACACTCTAATTTTTTCAAGGTAAAGGTCCTGGATCCGCAAGACACCCAATAAAGGACATCAAGTTTCTCCAGAAGGTGAGAAATCAACAGTAACAGTTCATACCCCTTAAGGCATGACCATCACGTCAATCCCGAAATTCAACTACGAGCTTTTTAACTGCAACAACTTTAATATACGCTATTGGAGCTGGAATTACCGCGGCTGCTGGCACCAGACTTGCCCTCCAA
+
DDDDDIIIIIIIIIIIHHHHIEHHHHHIIIIHHIIIHIIIHIIHHIIIIIIHIIIIIGEIIIEHHHIIIIIIIHHHII?GHIIHIIHEEFHFHHEHHHECGGEHIIIHIIIIIHHIHHIHEIHHHHHGHGFHHIHGHHHGHIIHHHHHIIHHHIIHHHHCIHEGIIIIIIGIIIIHIIIIIHHIIIIHHIHIIHIIIHIHIHIIIIIIIHHIIIIIIIIIIIIIIIIIIIIIIIIIIIIIHEIIIIIIHHFFIHHIDIIHIIIIIHHIGIIHHIIIIIIIIIIHIIIIIHHIIIIIIHHEHIIIHIIIIIIIHIIIIIIHIHIIIIIIIHIIIIIIIIHIHHIIIIIIDBDDD
@HISEQ:969:HM2KJBCX2:2:1102:20521:39250 2:N:0:ACTATGCA
CATTTGACGACGCCCAACTATCCCTATTAATCATTACATCGATCCTAGAAACCAACAAAATAGAATCGGATGTCCTATTTCATTATTCCATGCTAATGTATTCAAGCGTGAGCCTGCTTTAAACACTCTAATTTTTTCAAGGTAACAGTCCTAATTCCCCGTGACACCAAATTAATGGCATTACGGTTCTTTAGAAGGTGAGAAATCAATAATATCAGTACATACCAACGGCATGACCGAAACATTGATCCCGAAATTCAACTACGAGCTTTTTAACTGCAACAACTTTAATATACGCTATTGGAGCTGGAATTACCGCGGCTGCTGGCACCAGACTTGCCCTCCAA
+
DDDDCIIIIGIIIIIIIIIIIIHIIHHHIIIHIIIIIHIIIHHIIIHIIHIIIHGHHHIIIIHGIIIHHEHHHHIIIIHIIIIIIHIEEHHEHHGIIIHHHFHIIIHHIHHHIIHHIIIGGHHHHHHIIHHIIIIIIIIIHIIIHIHIHHIIHHHIHIIIIIIHHGHHHIIHHHIIIIIHIIIHHHIIHFHGHIIIHIIHHHIIIHIIIHIIIIHIIIHIHIIIIIIIIIHIIII<<IIIIIIHHGIIHIHIIIIIIIIHIIHIHIIIIIIIIIIHIIIIIIIIIHHHH?IHIIIIIIIHEHIIIIIIIIIIIIIIHIIIIIIIIIIIIIIIIIIIIIIHHHDDDDD
@HISEQ:969:HM2KJBCX2:2:1102:15416:38857 2:N:0:ACTATGCA
CATTTGACGACGCCCAACTATCCCTATTAATCATTACGTCAATCCTAGAAACCAACAAAATAGGATCGAACGTCCTATTTCATTATTCCATGCTAATGTATTCAAGCGTTAGCCTGCTTTAAACACTCTAATTTTTTCAAAGTAACAGTCCTGTTTCCCTGCAACACCAAATTAATGACATTACAGTTCTTCAGAAAGGAGGAATCAGCGAAGCCAGTGCATACCAGTGGCACGACCAACCTGCTGACCCCGAAATTCAACTACGAGCTTTTTAACTGCAACAACTTTAATATACGCTATTGGAGCTGGAATTACCGCGGCTGCTGGCACCAGACTTGCCCTCCAA
+
DADDDIGIIIGHHHIHHHIIHIIIHGIIIIIIIIIIIIIIGEHIIIIIIIGHIIIIIIIGHHIHEHHHHIGHHFHHIIIGHHIIGHIIHIIGHIHIIIIIIIIIIHHHIIIIIIIIIIIIHHIIIIIIIIHHIIIIIIIHIIIIIHCGHHIIIHIIIIIHIIHHIHIIHHGHIIIIIIIIIIIHIIIHIIIIIIIIIIIIHIIIHIIIIIIIIIIIIIIIIIIIIIIIIIIHCIIIIHHIIIHGCIHIIIIHHHHHIHIIIIIHIIIIIIIIIIHIIIIIHIIIIIHIIHGIHIIHIIIHHIHGIHIIIIIHIIIIIHIHIIIIIIIIIIIIIIIIIIIIIDDBDD
@HISEQ:969:HM2KJBCX2:2:1102:10220:39939 2:N:0:ACTATGCA
CATTTGACGACGCCCAACTATCCCTATTAATCATTACGGTGATCCTAGAAACCAACAAAATAGAATCATGCCGTCCTATTTTATTATTCCATGCTAATGTATTCAAGCAAAATGCCTGCTTTAAACACTCTAATTTTTTCAAAGTAAAGGTCCTGGTTCCCCGCGTCACCCAATTAAGGACAGCGCGGTTCTCCAGAAGGTGAGAAATTGACTACACCAGTTCATACCCCTTAGGGCACGACCAATGTGTCAATCCCGAAATTCAACTACGAGCTTTTTAACTGCAACAACTTTAATATACGCTATTGGAGCTGGAATTACCGCGGCTGCTGGCACCAGACTTGCCCTCCAA
+
DDDDDIIIIIIIIIIIIIIIIIIIIIIIIIIIIIIIIIIIIIIGIIIIIIIIIIFHHIIIIIIIIHIIIIHGIHHIIIIIIIIIIIIIIIIIIIIIIIIIIHIHHIIHIIIHHIIIHHHHHIIIIIIIIIIHIIIHHIIIIHIIIIIIHIIIIIHIIIIIIIIIIIIIIIIIIIIHIIIIIIIIIIIIIIIIIIIIIIIIIIIIIIIIIIIIIIIIIIIIIIIIIIIIIIIIHIHIIIIIIIIIIIIIIIHIIHGIIIIIIIIGHIIIIIIIHIIIIIIIIIIHIIIIIIIIIIIIIIIHIIIIIIIIIIIIIIIIIIIIIIIIIIIIIIIIIIIIIIIIIIIIIIIDDDDD
@HISEQ:969:HM2KJBCX2:2:1102:5798:40647 2:N:0:ACTATGCA
CATTTGACGACGCCCAACTATCCCTATTAATCATTACGGTGATCCTAGAAACCAACAAAATAGAACCATGCCGTCCTATTCTATTATTCCATGCTAATGTATTCGAGCAAAATGCCTGCTTTAAACACTCTAATTTTTTCAAGGTAAAGGTCCTGGTTCCACATGACACCCAATTAAGGACATCATGCTTCTCCAGAAGGTGAGAAATCAACTGCGACAGTTCATACCCCTTAAGGCACGACCATCACGTCAATCCCGAAATTCAACTACGAGCTTTTTAACTGCAACAACTTTAATATACGCTATTGGAGCTGGAATTACCGCGGCTGCTGGCACCAGACTTGCCCTCCAA
+
B@BBDHIIIIGIIHIIIIIIIIIIIIIIGIHHHHFHIHHHHHIEHEHIHHHHHHIIIIIIIIHCHIEHGEHIIHIIHIHIIIIHHIIEHIEHHHHHIHHHIIIIHHHHHHHHHHHHEGHHHIIIIIIHIHHHIIIHHHIIIFHIIIHIIHIIHIHHIHHIIIIHHIIHHIIHHFIIIIIIIIIIIIIHHEHHHHIHGIIIIIIIHHGIIIIIGIIIIIIIIIHIHIIIIIIIHIHIIHHHFHIHGEEHIIHIHIGIHHHHIIIIIIIHHHIIIIIIIHHIIIHIIIIHHHIIIIHGIHIHHIIIIHIIIIIIIIIIIIIIIIIIIIIIIIIIIIIIIIIIIIIIIIHD@DAD
@HISEQ:969:HM2KJBCX2:2:1102:19610:41201 2:N:0:ACTATGCA
CATTTGACGACGCCCAACTATCCCTATTAATCATTACGGTGATCCTAGAAACCAACAAAATAGAACCATGCCGTCCTATTCTATTATTCCATGCTAATGTATTCGAGCAAAAATGCCTGCTTTAAACACTCTAATTTTTTCAAGGTAAAGGTCCTGGATCCGCAAGACACCCAATAAAGGACATCAAGTTTCTCCAGAAGGTGAGAAATCAACAGTAACAGTTCATACCCCTTAAGGCATGACCATCACGTCAATCCCGAAATTCAACTACGAGCTTTTTAACTGCAACAACTTTAATATACGCTATTGGAGCTGGAATTACCGCGGCTGCTGGCACCAGACTTGCCCTCCAA
+
DDDDDIIIIIIIIHIIIIIIIIIIIIIIIIIIIIIIIIIIIIIIIIIIIIIIIIIIIIIIHIHHIIIIIIGHHHIIIIIIIIIIIIIIHHIIIIIIIIIIIIFHIIIIIIIHIIIIIIIIHIIIHIIIIIIIIIIIIIHIIIHIHIIIIHIHIIIHIIHGIIIIIIIIHHHIIIIIIIGIIIIIIIIIIHHHHIIIIIIIIIHIHIIHHIIIIIIIIHHIIIIIIIIIIIHIIIIIIIIIIIIIIHIIIIHHIHDIIIIIIIIIIHIIIHIIIHIIIIIIIIIIIIIIIIHHIIIIIIIIIIIIIIIIIIIIIIIHIIIIIIIIIIIIIIIIIIIIIIIHIIIIIIIIDDDDD
@HISEQ:969:HM2KJBCX2:2:1102:20645:41136 2:N:0:ACTATGCA
CATTTGACGACGCCCAACTATCCCTATTAATCATTACGTCAATCCTAGAAACCAACAAAATAGGATCGAACGTCCTATTTCATTATTCCATGCTAATGTATTCAAGCGTTAGCCTGCTTTAAACACTCTAATTTTTTCAAAGTAACAGTCCTGTTTCCCTGCAACACCAAATTAATGACATTACAGTTCTTCAAGAAGGAGGAATCAGTAAAGCCAGTACATACCATAGGCACGACCAACCTACTGACCCCGAAATTCAACTACGAGCTTTTTAACTGCAACAACTTTAATATACGCTATTGGAGCTGGAATTACCGCGGCTGCTGGCACCAGACTTGCCCTCCAA
+
DCABDIIIIIIIIIIIIIIIIIGIIHIIIIIIIIIIIIIIIIIHIIIGHIIIEHHIIHIIIIHIIIIIH@HHGGHFHHHIHIIIIIIIIHIHHHIIIHIIIIHIIIIIHHIIHIIIIIHIHHHHHGIIHHEHEHIIIHIIIHIHIHHHHHIHIIIHHGHIHHIHHHIHIIIHHIHIIIIIIIIIIHIIIHHHIIHIHIIIIIIIHIIIIIEHIIHHIIIIIIIIIIIIIHIIIHHIIIHIIHHFFIIIIGGIIIIGIIIHHIIIIHIIIIIIIHHIIIIIIIHHHHIIIIIIHIHHIIIIHIIIIIIIIIIIIIIIIIIIIHHIIIIIIIIIIIIHIHHHIDCDDD
@HISEQ:969:HM2KJBCX2:2:1102:5501:42339 2:N:0:ACTATGCA
CATTTGACGACGGCCCAACTATCCCTATTAATCATTACGGTGATCCTAGAAACCAACAAAATAGAACCATGCGTCCTATTTCATTATTCCATGCTAATGTATTCAGGCAATAGCCTGCTTTAAGCACTCTAATTTTTTCAAGGTAACAGTCCTGCTTCCCCAACGCACCAAATTAATGGCATGCTGGTTATTCAGAAGGTAGGAATCCATCACGCCAGTACAGACCCAAAAGCCCGACCAACGGATAAATCCCGAAATTCAACTACGAGCTTTTTAACTGCAACAACTTTAATATACGCTATTGGAGCTGGAATTACCGCGGCTGCTGGCACCAGACTTGCCCTCCAA
+
<D<<DHIE0CE?<<<C<C0CGH@C<<<<1CC<G11<DCHE1<<<@CHGC@E1<G1<<11<C?1CFCC1F11D<D<<E?1F1<F1<FCC11<C11<11FGFHIHFCHG6@@@G1HEDF1DGF1?IHFCEHGFF1FHGB6CHHHHGFHHGEE@HCHG9D/<0?F0<E@EHIFHHD/CHCHECEHEFFE?HIHHE?HF@EEH@CEIHAIH@EECHAIHH@CCGFAIHE<GFG<?<ADCC<CC:CEHEA<<HEC//@?HEG1HFFC<0<GC1HHHHCFEGEHCFGEEHHEHHFCCCC@ECEEHCIIHECHE@FGC?EGCC/?HHGC@GEEHF<@FHHEEIEHEEIHH@@D@@
@HISEQ:969:HM2KJBCX2:2:1102:20468:41904 2:N:0:ACTATGCA
CATTTGACGACGCCCAACTATCCCTATTAATCATTACGTCAATCCTAGAAACCAACAAAATAGGATCGAACGTCCTATTTCATTATTCCATGCTAATGTATTCAAGCGTTAGCCTGCTTTAAACACTCTAATTTTTTCAAAGTAACAGTCCTGTTTCCCTGCAACACCAAATTAATGGCATTACAGTTCTTCAGAAAGGAGGAATCAGCGAAGCCAGTGCATACCAGTGGCACGACCAACCTGCTGACCCCGAAATTCAACTACGAGCTTTTTAACTGCAACAACTTTAATATACGCTATTGGAGCTGGAATTACCGCGGCTGCTGGCACCAGACTTGCCCTCCAA
+
DDDDDIIIIIIHIIHIIIIIIIIIIIIIIIIIIIIIIIIIIIIIIIIGIIIIIIIIIIIIIIIHHIIHHIIIEHHIIIHIIHHIIIIIIIIHIHIIIIIIIIIIIHIIIIIIIHIIIIIIHHHIIIIIIIIIHIHIIGIIIIIIIIIHIIIHIHIIIHIHIIIIHIIIIHHHHIIIIIIIIIIIIIIIHIIGIIIIIIIIIIIIIIIGIIIIIIHIIIIIIIIIIIIIIIIIIIIIIIHIIIIHDIIHIIIIIIIIIIIIIHIIIIIIIIIIIIIIIIIIIIIIIIIIIIIIIIIHIIIIIIIIIIIIIIIIIIIIIIIIIIIIIIIIIIIIIIIIIIIIIDDDDD
@HISEQ:969:HM2KJBCX2:2:1102:3586:42229 2:N:0:ACTATGCA
CATTTGACGACGCTCAACTATTCCTATTAATCATTACGGTCATCCTAGAAATCAACAAAATAGAACCATGCCGTCCTACTCTATTATTCGATGATAATGTATTCTAACAAAAATGCCTGCTTTAAACACTCTTATTTTTTCAAGGTAAAGGTCCTGGATCCGCAAAACACCCAATAAAGGAAATCAAGTTTCTCCAGAAGGTGAGAAATCAACAGTAACACTTCATACCCCTTAAGGCATGACCATCACGTCAATCCCGAAATTCAACTACGAGCTTTTTAACTGCAACAACTTTAATATACGCTATTGGAGCTGGAATTACCGCGGCTGCTGGCACCAGACTTGCCCTCCAA
+
0<00<1F10D</<00<11DGE111DE1<<@11111<11DC00<11<C111<11<<1CF?1DC11<CC<<FE1/<<C0D1<<CCG1D1<11<111<GH?<D1<D0%<5<E@1@@B(%&8<16<6HHF1<6<DH$D1CCH6?6@HEF<6<<6<H@.87<-7-+AC.95-HGD<-/</@HGD</-GF:<</://GCFFHA0HCCIFEFCD<01@</D/G@F:</D/B=HD/A1FA<<11:?CC1:1GEFBCCGD1F</</1?HE<1@CC<1</HHHHG?HHEGF<F1D<1D<1GHHHFC<<0@EC<<1<?HHHGC1C<1HGEDHGHDCEHEHHHG@IHHGC1G<<@HHCCG?@<<0
@HISEQ:969:HM2KJBCX2:2:1102:16140:42423 2:N:0:ACTATGCA
CATTTGACGACGCCCAACTATCCCTATTAATCATTACGTCAACCCTAGAAACCAACAAAGTAGGATCGATCGTCCTATTTCATTATTCCATGCTAATGTATTCAAGCGTTAGCCTGCTTTAAACACTCTAATTTTTTCAAAGTAACAGTCCTGTTTCCCCGCAACACCAACTTAATGGCATTACGGTTCTACAAGAGGGAGGAATCAGCGAGACCAGTGCATACCAGTGGCACGACCAACCTGCTGACCCCGAAATTCAACTACGAGCTTTTTAACTGCAACAACTTTAATATACGCTATTGGAGCTGGAATTACCGCGGCTGCTGGCACCAGACTTGCCCTCCAA
+
DDDDDIIIHHIIIIIIIHHHIIIIIIIIIIIIIIIIIIIIIIIIIIHIIIHIIIIIGII1DGHHIIIIHIIIHIIIIIIIIIIIIIIIIIIIGIIIIIIIIIHHHHHHIHHHIHHHIHHIIHHHHIHHIIIIIIIIIIIHHIIIIIIIIIIIIIIIIIIIIIIHHIIIIHIHIIIIIHIIIIIIIIIIIIIIIIIIIIIIHIIIHIIHHIIIIIIIIIIIIIIIIIHIIIHIIIIIHHHIFHIHHIHHIIIIIIIIIIIIIIIIIIIIHIIIHHGIIIIHIIIIIIIHIIIIIIIIIIIIIIIIIIIIIIIIIIIIIIIIIIIIIIIIIIIIIIIIIIIIIDDDDD
@HISEQ:969:HM2KJBCX2:2:1102:8537:43286 2:N:0:ACTATGCA
CATTTGACGACGCCCAACTATCCCTATTAATCATTACGTCAATCCTAGAAACCAACAAAATAGAATCAAACGTCCTATTTCATTATTCCATGCTAATGTATTCAAGCGTAAGCCTGCTTTAAACACTCTAATTTTTTCAAAGTAACAGTCCTGATTCCCCACGACACCAAATTAATGACATCGCGGTTCTTCAGAAGGTAGGAACCAATAATACCAGTGCGTACCGAGGCACGACCGACACTCTGATCCCGAAATTCAACTACGAGCTTTTTAACTGCAACAACTTTAATATACGCTATTGGAGCTGGAATTACCGCGGCTGCTGGCACCAGACTTGCCCTCCAA
+
BDDDDGHIHHIHIIIIIIIIIIIIIIIIIIIIIIIIIIIIIIIIIIHIIIIIIIIIHIIIIIIIIIIIIIIIHIIIIIIIIIIIHIIIIIIIIIIIIHIHIIIIIHIHIIIIIIIIIIIIIIIIIIIIIIIIIIIIIIIIIIIIIIIIIIIIIIIIIIIIIIIIIIIIIIIIIIIIIIIHIIIIIIIIIIIIIIIIIIIIIIIIIHIHIIIIHIIIIIIIIIIIIIIIIIIIIIIIIIIIIIHHIIIIIHIIIIIIIIIIIIIIIIIIIIIIIIIIIIIIIIHIIIIIIIIIIIIIIIIIIIIIIIIIIIIIIIIIIIIIIIIIIIIIIIIIIIIIIIIIDDDDD
@HISEQ:969:HM2KJBCX2:2:1102:20695:42841 2:N:0:ACTATGCA
CATTTGACGACGCCCAACTATCCCATTAATCATTACGTCGATCCTAGAAACCAACAAAATAGAACCACAACGTCCTATTCTATTATTCCATGCTAATCTATTCAAGCAATAGCCCGCTTTAAACACTCTAATTTTTTCAAGGTAATGGTCCTGGCTCCCCAACACACCCAATAAAGGACATGCTGGCTCACCAGAAGGAAGACCCGACAGCAGACAGTACTCGCCAAAGACGGACCGCCCGGCCAGGCCTAAAATTCAACTACGAGCTTTTTAACTGCAACAACTTTAATATACGCTATTGGAGCTGGAATTACCGCGGCTGCTGGCACCAGACTTGCCCTCCA
+
D@DDDHIHHIIHHIIGHIIFHHHIIIGIIIIIGIIIIIIIIIHIIGIHHIHHIHIIIIIIIIIIHIIGHIHIIHIHFHHHHIGHHGH?CHIHIHHIHHHICHGHFHHIIHIIHGHIIHHGHIIIIH?GHHIIIHIIIIHHHHIHIIIIHHHHGHHFHIHIIHHHEHHEEHHEHHIIIIHHHHIHHHIFHIIIIIIHHIIHDEHHHGIHIIIIHHHFHHHHEHHIIIHHHGIIIHIHDGIIHGCFIHHGIGIIIIIIIHIIHHIIHHHGIIIIHHIHIIIHIHHHHHHHGIIIIIIHHHGHIIIIIIIIHIHDIHIIIIIIGIHIHIIIHHIHHIIIHIID@CDD
@HISEQ:969:HM2KJBCX2:2:1102:6733:42785 2:N:0:ACTATGCA
CATTTGACGACGCCCAACTATCCCTATTAATCATTACGGTGATCCTAGAAACCAACAAAATAGAACCATGCCGTCCTATTCTATTATTCCATGCTAATGTATTCGAGCAAAAATGCCTGCTTTAAACACTCTAATTTTTTCAAGGTAAAGGTCCTGGATCCGCAAGACACCCAATTAAGGACATCAAGTTTCTCCAGAAGGTGAGAAATCAACAGCGACAGTTCATACCCCTTAAGGCATGACCATCACGTCAATCCCGAAATTCAACTACGAGCTTTTTAACTGCAACAACTTTAATATACGCTATTGGAGCTGGAATTACCGCGGCTGCTGGCACCAGACTTGCCCTCCAA
+
DDDDDIIIIIIIIIIIIIIIIIIIIIIIIIIIIIIIIIIIIIIIIIHIIIIIIIIIIIIIIIIIIIIIIIIIIHIGHIIHIIIIIIIIIIIIIIHIIIIIIHHIHHIIIIIIIIIHIIIIIIIIIIIIIIIIIHIIIIIHIHIIIIIIIIHIIIIIIHIIIIIIIHIIIIIIIIIIIIHIIIIIIIIIIIIIIIIIIIIIIIIIIIIIIIIIIIIIIIIIIIIIIIIIHIIIIIIIIIIIIIIIIIIIIIHHIIHHIIIIIIIIIIIHHHIIIIIIIIIIIIIIIIIIIIIIIIIIIIIIHIIIIIIIIIIIIIIIIIIIIIIIIIIIIHIIIIIIIIIIIIIIIIIIDDDDD
@HISEQ:969:HM2KJBCX2:2:1102:15756:45112 2:N:0:ACTATGCA
CATTTGACGACGCCCAACTATCCCTATTAATCATTACATCGATCCTAGAAACCAACAAAATAGAATCGGATGTCCTATTTCATTATTCCATGCTAATGTATTCAAGCGTGAGCCTGCTTTAAACACTCTAATTTTTTCAAGGTAACAGTCCTAATTCCCCGTGACACCAAATTAATGGCATTACGGTTCTTTAGAAGGTGAGAAATCAATAATATCAGTACATACCAACGGCATGACCGAAACATTGATTCCGAAATTCAACTACGAGCTTTTTAACTGCAACAACTTTAATATACGCTATTGGAGCTGGAATTACCGCGGCTGCTGGCACCAGACTTGCCC
+
DDDDDIIIIIIIIIIIIIIIIIIIIIIIIIIIIIIIIIIIIIIIIIIIIIIIIIIIIIIIIHIHIIIIHIIIIIIIIIIIIIIIIIIIIIIIIIIIIIIIIIIHIIIIIIIIIIIIIIIIIIIIIIIIIIIIIIIIIIIIIIIIIIIIIIIIIHIIIIIIIIIIIIIIIIIIIIIIHIIIIIIIIIIIHIIIIIIIIIIIIIIIIIIIIIIIIIIIIIIIIIIIIIIIIIIIIIIIIIIIIIIIIIIIIIIIIIIIIIIIIIIIIIIIIIIIIIIHHIIIIIIIIIIIIIIIIIHIIIIIIIIIIIIIIIIIIIIIIIIIIIIIIIIIIIIIIIIIIDDDDD
@HISEQ:969:HM2KJBCX2:2:1102:9654:45969 2:N:0:ACTATGCA
CATTTGACGACGCCCAACTATCCCTATTAATCATTACGGTGATCCTAGAAACCAACAAAATAGAACCATGCCGTCCTATTCTATTATTCCATGCTAATGTATTCGAGCAAAAAATGCCTGCTTTAAACACTCTAATTTTTTCAAGGTAAAGATCCTGGATCCGCAAGACACCCAATAAAGGACATCAAGTTTCTCCAGAAGGTGAGAAATCAACAGTAACAGTTCATACCCCTTAAGGCATGACCATCACGTCAATCCCGAAATTCAACTACGAGCTTTTTAACTGCAACAACTTTAATATACGCTATTGGAGCTGGAATTACCGCGGCTGCTGGCACCAGACTTGCCCTCCAA
+
BDD?D@HIEHHHHIHHIIIIIIIIIIHGHHHIIHIHGEHIHFFHHIIIIIIIHIIIIIIIIIEHHIIGIHHIHHIHHIIHHHHHGIIIIII?GHIHHIIHH?EHHIHHHHIHIHIHHHIIIIHHHHIHHHHHHHIIIHHHHIIIIIIIIHIIIIIIHHEHHGHEIIFDEHIEFIHIHIIIHIHHHIHIHHHIHIIGIIIIIIIIIIIIIIIIIIIIIIIIHIIIIIHGIIHHIHIHIIIIIIIIHIHHHIIHHIIIIIIIHIIIIIGIIIHHIGHIIIIHIIHIIIHIIIIIIIIIIIHHHHIIHIIIIIIIIIIIIIIIIIIIIIIIIIIIIIIIIIIIIIIIIIIIIDCDDD
@HISEQ:969:HM2KJBCX2:2:1102:12729:45964 2:N:0:ACTATGCA
CATTTGACGACGCCCAACTATCCCTATTAATCATTACGGTGGTCCTAGAAACCAACAAAATAGAACCACAACGTCCTATTCTATTATTCCATGCTAATCTATTCAAGCAATAGCCCGCTTTAAACACTCTAATTTTTTCAAGGTAATGGTCCTGGCTCCCCAACACACCCAATAAAGGACATACTGGTTCACCAGAAGGAAAACCCGACAGCAGACAGTACTCGCCAAAGACGGACCGCCCGGCCAGGCCTAAAATTCAACTACGAGCTTTTTAACTGCAACAACTTTAATATACGCTATTGGAGCTGGAATTACCGCGGCTGCTGGCACCAGACTTGCCCTCCAA
+
DDDDDIIIIIIIIIIIIIIIIIIIIIIIIIIIIIIIIIIIIIHIIIIIIIIIIIIIIIHIIIIIIIIIIIIIGIIIIIHIIHIHIIIIIIIIIHIHHIHIIHHHIIGIIIIIGHIHIIHIIIHHHIHHHIIIIIIHIHIIIIHIIIIHHIIIIHHHIIHIIIHHEEGHHIIIHIIIIIIIIIIHIIIIIIIIIIHIHHIIHHFHIIIIIIHIIIHIIIIIIIIIIIIIIIHHIIHHIIIIIIIHGHIIIIHIIIIIIIIIIIIIIIIIHIIIIIIIIHIIIIIIIIIIIIIIHHIIIHHHHIIIIIIIIIIIIIIIIIIGIIIIIIIIIIIIIIIIIIIIIDDDDD
@HISEQ:969:HM2KJBCX2:2:1102:5587:45309 2:N:0:ACTATGCA
CATTTGACGACGCCCAACTATCCCTATTAATCATTACGTCAATCCTAGAAACCAACAAAATAGGATCGAACGTCCTATTTCATTATTCCATGCTAATGTATTCAAGCGTTAGCCTGCTTTAAACACTCTAATTTTTTCAAAGTAACAGTCCTGTTTCCCTGCAACACCAAATTAATGACATTACAGTTCTTCAAGAAGGAGGAATCAGTAAAGCCAGTACATACCATTGGCACGACCAACCTACTGACCCCGAAATTCAACTACGAGCTTTTTAACTGCAACAACTTTAATATACGCTATTGGAGCTGGAATTACCGCGGCTGCTGGCACCAGACTTGCCCTCCAA
+
DDDDDIIIHIIIIIIIIIIIIIIHIIIIIIIIIIIIIIIIIIIIIIIIIIIGIHIIIIIIIHIIHIIIIIIDHHHIIIIIIIIIHHIHEHHHIIIIIHHHHHGHIIIIIIIHIHIHIIIIHIIIIIIIIIIIIHIIIIIIIIIIIIIIIIIIIIIIIHIIIIIIIIIIIIHHHIHIIIIIIIIIIIIIIIIIIIIIIIIIHIIIIIIIIIIIIIIIIIIIIIIIIIIIIIIIIIHIHHIIIHHHIIIIIIIIIIIIIIIIIIIIIIIIIIIIIIHIIIIIIIIHIIIIIIIIIIIIIIIIIIIIIIIIIIIIIIIIIIIIIIIIIIIIIIIIIIIIIIIIIDDDDD
@HISEQ:969:HM2KJBCX2:2:1102:11402:46520 2:N:0:ACTATGCA
CATTTGACGACGCCCAACTATCCCTATTAATCATTACGTCGATCCTAGAAACCAACAAAATAGAATCAAACGTCCTATTTCATTATTCCATGCTAATGTATTCAAGCGTAAGCCTGCTTTAAACACTCTAATTTTTTCAAAGTAACAGTCCTGATTCCCCACGACACCAAATTAATGACATCGCGGTTCTTCAGAAGGTAGGAACCAATAATGCCAGTACGTACCGAAGCACGACCAACAATTTGATCCCGAAATTCAACTACGAGCTTTTTAACTGCAACAACTTTAATATACGCTATTGGAGCTGGAATTACCGCGGCTGCTGGCACCAGACTTGCCCTCCAA
+
DDAADHCHHHIDCCC=C@D@1FGHGH@FCFHIGHEHHIIIG?CFHIIEHFHHHEHHH?@EEHC@G<FCHHIEHHHIHHHIIIIIIHIIIH@GEHHIHHCHHFHIIHHHIIIIIIHHHIIHEHHIIIIHIIIHIHHHIGIGIIIIIIHIIHHIHGHGIIIIIIIIIIIIIHIIHIIHIIHIHIIIIIIIIIIIIIIGHIIIIIIHHHIIHHHIIIGIIIII<IIIIIIIIIIIHGHHHHIIHEHHIIIHIIHIIIHIHHHIIHIHHIIIHIIHFGIIIIIIIHHIIHIIIHIIIIIIHIIIIIIIIIIIIIIHIIIIIIIIIGIIIIHIIIIIHIIIIIIID@DD@
@HISEQ:969:HM2KJBCX2:2:1102:11745:48002 2:N:0:ACTATGCA
CATTTGACGACGCCCAACTATCCCTATTAATCATTACGGTGATCCTAGAAACCAACAAAATAGAACCATGCCGTCCTATTCTATTATTCCATGCTAATGTATTCGAGCAAAAATGCCTGCTTTAAACACTCTAATTTTTTCAAGGTAAAGGTCCTGGATCCGCAAGACACCCAATTAAGGACATCAAGTTTCTCCAGAAGGTGAGAAATCAACAGCGACAGTTCATACCCCTTAAGGCATGACCATCACGTCAATCCCGAAATTCAACTACGAGCTTTTTAACTGCAACAACTTTAATATACGCTATTGGAGCTGGAATTACCGCGGCTGCTGGCACCAGACTTGCCCTCCAA
+
DDDA@HFF@<EHHHIHHCHIIICFFHEHHIIIIIGHH@ECGHFH@EHHHEHIIIHIEE@GEHF?FHHFE<DHCEHGHEEEFHCHHHFGH1<<DGHIEHC<DGHHHIHEEHHIIIIHHHHHHEEHEHGEIHHHHIHIHIBCGEEHGFFFEFEHHGDCIIHEHHHEIIIIIHHHHHHIIHHEFGHHHHEHGDHHEFH?E@HFHIIHIHHIIIIHHGHGIHHHHIIIHGEHIIHH@GIIIHHHFFIIHHHGIHGHG?GIIIHHCHGHGEEHFHHH?HIIIIIHHFIGHHHGHHGHFHHHHG@HHIGIHHEHIHIHCHHHHHEHIIIIIIIIHEHHHHIHHGCHHHHIIIIHB@@D@
@HISEQ:969:HM2KJBCX2:2:1102:9055:48059 2:N:0:ACTATGCA
CATTTGACGACGCCCAACTATCCCTATTAATCATTACATCGATCCTAGAAACCAACAAAATAGAATCGGATGTCCTATTTCATTATTCCATGCTAATGTATTCAAGCGTGAGCCTGCTTTAAACACTCTAATTTTTTCAAGGTAACAGTCCTAATTCCCCGTGACACCAAATTAATGGCATTACGGTTCTTTAGAAGGTGAGAAATCAATAATATCAGTACATACCAACGGCATGACCGAAACATTGATCCCGAAATTCAACTACGAGCTTTTTAACTGCAACAACTTTAATATACGCTATTGGAGCTGGAATTACCGCGGCTGCTGGCACCAGACTTGCCCTCCAA
+
DDDDDIIIIIIIIIIIIIIIIIIIIIIIIIIHIIIIIIIIHHHIHIIIHHIIIIIIIIIGHGHIIIIIIHIIIIIIIIHIIHIIHIIIIIIIIIHHIIIIIIIIIIIHIIHIIIIIIIIIIHHIIIIHIIIIIIIIIIHIIHIIIIIIIIIIHIHIIHIIIIIIIIIIIIIIIIIIIHHHIIIIIHHHIIIIIHIIIIIHIIIIIIIIHIIIIIIIIIIIIIIIIIIIIIIIIIIIIIIIIIHHHGIIIIIIIIIIIIIIIIIIIIIIIIIIIIIIIIIIIIIIIIIIIIHIIIIIIGIIIHIIGIIIIIIIIIIIIIIIIIIIIIIIIIIIIIIIIIIIIIDDDDD
@HISEQ:969:HM2KJBCX2:2:1102:1833:48556 2:N:0:ACTATGCA
CATTTGACGACGCCCAACTATCCCTATTAATCATTACGTCGATCCTAGAAACCAACAAAATAGAATCAAACGTCCTATTTCGTTATTCCATGCTAATGTATTCAAGCGTGAGCCTGCTTTAAACACTCTAATTTTTTCAAAGTAACAGTCCTGATTCCCCATGACACCAAATTAATGACATCATGGTTCGTCAGAAGGTAGGAATCAATAATACCAGTACGTACAATAGCACGACCAATAAATTGATCCCGAAATTCAACTACGAGCTTTTTAACTGCAACAACTTTAATATACGCTATTGGAGCTGGAATTACCGCGGCTGCTGGCACCAGACTTGCCCTCCAA
+
DCDDDIIIIIIIIIIIIIIIIIIIIIIIIIIIIIIIIIIIIIIIIIIIIIIIIIIIIIIIIIHIIIIIIIIIIHIIIIHIIIIIIIIIIIHHIIIIIIIIIIIIIIIIIIIIIIIHIIIIIIIIIIIHIIHIIIIHIIIIIIIIIIIIIIIIIIIIIIIIIIIIIIIIIIHHHIIIIHIIIIIIIIIIHIIIIIIIIIIIIIIHIIIIIIIIIIIIIIIIIIIIIIIIIIIIIIIIIIIHHIICIIIIIIIIIIIHIIIIIIIIIIIIIIIIIIIIIIIIIIIIIIIIIIIIIIIIIIIIIIIIIIIIIIIIIIIIIIIIIIIIIIIIIIIIIIIIIIIIDDDDD
@HISEQ:969:HM2KJBCX2:2:1102:3887:48396 2:N:0:ACTATGCA
CATTTGACGACGCCCAACTATCCCTATTAATCATTACGGTGATCCTAGAAACCAACAAAATAGAACCATGCCGTCCTATTCTATTATTCCATGCTAATGTATTCGAGCAAAAATGCCTGCTTTAAACACTCTAATTTTTTCAAGGTAAAGGTCCTGGATCCGCAAGACACCCAATAAAGGACATCAAGTTTCTCCAGAAGGTGAGAAATCAACAGTAACAGTTCATACCCCTTAAGGCATGACCATCACGTCAATCCCGAAATTCAACTACGAGCTTTTTAACTGCAACAACTTTAATATACGCTATTGGAGCTGGAATTACCGCGGCTGCTGGCACCAGACTTGCCCTCCAA
+
DDDDDIIIIIIIIIIIIIIIIIIIIIIIIIIIIIIIIIIIIIIIIIIIIIIIIIIIIIIIIIHHIIGIHFHHHHIIIHIGIIIIIHIIHHIIHHIIIIIIIIHEHIIIIIIIIIIIIIIIIIIIIIIIIIIIIIIIIIIIIIIIIIIIIIIIIHIHHHIIIIIIIIIIIIIIIIIIIIIIIIIIIIIIIIIIIHIIIIIIIHIIIIIIIIIIIIIIIIIIIIIIIIIIIIIIIIIIIIIIIIIIIIIHIIHHIIIIIIIIIIIIIIIIIIIIIIIIIIIIIIIIIIIIIIIIIIIIIIIIIIIIIIIIIIIIIIIIIIIIIIIIIIIIIIIIIIIIIIIIIIIIIIIIDDDDD
@HISEQ:969:HM2KJBCX2:2:1102:15699:48497 2:N:0:ACTATGCA
CATTTGACGACGCCCAACTATCCCTATTAATCATTACGTCGATCCTAGAAACCAACAAAATAGAATCAAACGTCCTATTTCGTTATTCCATGCTAATGTATTCAAGCGTGAGCCTGCTTTAAACACTCTAATTTTTTCAAAGTAACAGTCCTGATTCCCCATGACACCAAATTAATGACATCATGGTTCGTCAGAAGGTAGGAATCAATAATACCAGTACGTACAATAGCACGACCAATAAATTGATCCCGAAATTCAACTACGAGCTTTTTAACTGCAACAACTTTAATATACGCTATTGGAGCTGGAATTACCGCGGCTGCTGGCACCAGACTTGCCCTCCAA
+
@@DDDIIIIIIIIHHIIIFHHHHIIIHIIIHIIHHHIIIIIIIIIIHIIIIHIIEHHHHIIHHIIEEHIHHFGHIHIICHHHIHHE<FEHHHFIIIHHIHIHHHIHHHIIHDHHEHHIHHHIIIIIHEHICIIIIIIHIIIIIIIIIHHHEGHIHHHHFFHIIHIIIHHIIIIIHHHHIIIIIHHIIIHHIHIHIIIIHHHHIHHHIIHHHHIIIIIHHHHHIIIHIIHHGHIIIHIIIIIIHFHIGHHHIIIIHGIIHFHHHIHGCIIIIIIHHIIHGHHHIIIHIIIIIIIIIIIIIIIIIHHIIIIIIIIIHIHHEGIIIIHIHIHIIIIIIIHGHHDDDDD
@HISEQ:969:HM2KJBCX2:2:1102:21129:48464 2:N:0:ACTATGCA
CATTTGACGACGCCCAACTATCCCTATTAATCATTACGGTGATCCTAGAAACCAACAAAATAGAACCATGCCGTCCTATTCTATTATTCCATGCTAATGTATTCGAGCAAAAATGCCTGCTTTAAACACTCTAATTTTTTCAAGGTAAAGGTCCTGGATCCGCAAGACACCCAATTAAGGACATCAAGTTTCTCCAGAAGGTGAGAAATCAACAGCGACAGTTCATACCCCTTAAGGCATGACCATCACGTCAATCCCGAAATTCAACTACGAGCTTTTTAACTGCAACAACTTTAATATACGCTATTGGAGCTGGAATTACCGCGGCTGCTGGCACCAGACTTGCCCTCCAA
+
DDDDDIHFHIIIGIHHIHIIIIIHGHIIIIEGHGHFHHHHHHHIHIHIIIIIIIIIIIIIIIHIIHIHHHHFHC<D=F1CEHGHHFHHHGHHF?FFHEEEHFHHHHIIIIIIHIIIIHHHIHHHHIIIIHHIHHHHHIHHIHIIIIIIIHIHIIIHIGIIIIHIIIIIIHHHHIHIIIIIIIIIHHIHGHEIIIIIIHIIIGGIIIHIIIIIHHGIHIIII=IIHHIIIIIIIIHIIIIIIIIIIIHHIHHDIIIIHIIIFHHHIIHIIHHHFEIIIIHHHHIIIHFIIIHIIIIIIHHIIIIIIIIIIIIIIIHIIIIIIIIIIIIIIIIIIIIIIIIIIIIIIIIICDDDB
@HISEQ:969:HM2KJBCX2:2:1102:19749:49078 2:N:0:ACTATGCA
CATTTGACGACGCCCAACTATCCCTATTAATCATTACGGTGATCCTAGAAACCAACAAAATAGAACCATGCCGTCCTATTCTATTATTCCATGCTAATGTATTCGAGCAAAAATGCCTGCTTTAAACACTCTAATTTTTTCAAGGTAAAGGTCCTGGATCCGCAAGACACCCAATTAAGGACATCAAGTTTCTCCAGAAGGTGAGAAATCAACAGCAACAGTTCATACCCCTTAAGGCACGACCATTACGTCAATCCCGAAATTCAACTACGAGCTTTTTAACTGCAACAACTTTAATATACGCTATTGGAGCTGGAATTACCGCGGCTGCTGGCACCAGACTTGCCCTCCAA
+
DDDDDIIIIIIIIIIIIIIIIIIIIIIIIIIIIIIIIIIIIIIIIIIHHIIIIIIIIIIIIIIIIHIIIIIIIIIIIIIIIIIIIIIIIIIIIIHIIIIIHGHIIIIIIIIIIIIIIIIIIIIIIIIIIIIIIHHIIIIIIIHHIIIIIHIHIHIIHHHHIIIIIIIIIIIIIHHIIIIIIIIIIIIHIHIIHIIIIIIIIIIIIIIIHIHIIIIIIIIIIIIIIIIIIIIIIIIHIIIIIIIIIIIIIIHGIHGIIIIIIIIIIIIIIHIHIIIIIIIIIIIIIIIIIIIIIIIIIIIIIIIIIIIIIIIIHGIIIIIIIIIIIIIIIIIIIIIIIIIIIIIIIIIIDDDDD
@HISEQ:969:HM2KJBCX2:2:1102:7331:49137 2:N:0:ACTATGCA
CATTTGACGACGCCCAACTATCCCTATTAATCATTACGTCGATCTTAGAAACCAACAAAATAAGATCAAACGTCCTATTTCATTATTCCATGCTAATGTATTCAAGCGAATGCCTGCTTTAAACACTCTAATTTTTTCAAAGTAACAGTCCTGATTTCCCACGACACCAAATTAATGACATCGTGGTTCGTCAGAAGGGAGAAACCGACAGGGCCAGTACACACCAGAGGCGCGACCGACCCGTCGATCCCGAAATTCAACTACGAGCTTTTTAACTGCAACAACTTTAATATACGCTATTGGAGCTGGAATTACCGCGGCTGCTGGCACCAGACTTGCCCTCCAA
+
DD00DGFHIIIHHIHHIIIIHHGFHIHHFHIGCHFHI@CGHCHCGIIHGIIIIHHII?GHHHC?HHIHI@F0<@EHHEHCE@CGHIIFHH@FDGGEHFHHHGGEHHIIHHIHHHFEHIHGHHIHHHHHHIEHEEEECHHHHHHHHGHHIIIHHGEIHHHAEEHGCFEHFIHIHHIGIIHE<HHHHHHHEIHHIIIHFHHHHHFHIGIIIIIIIHIIIIIIIIIIIIIIHHIIHIHIHECDIHHGHHHIIIHHIIHFIIHIIIIIIIHHHHHHHHHGIIIHHHIHHHEHHIIIIIIIHIIIHIIHIHIIIHIHHIHIHIIIHHIIHIIFHIIHHFIIIIIHFD@0B<
@HISEQ:969:HM2KJBCX2:2:1102:14475:49612 2:N:0:ACTATGCA
CATTTGACGACGCCCAACTATCCCTATTAATCATTACGTCAATCCTAGAAACCAACAAAATAGGATCAACGTCCTATTTCATTATTCCATGCTAATGTATTCAAGCGCGAGCCTGCTTTAAACACTCTAATTTTTTCAAAGTAACAGTCCTGATTCCCCACTACACCAAATTAATGACATGATGGTTCGTCAGAAGGTAGAAATCAGTAACACCAGTACGTACCGAAGGCACGACCAGCGTACTAATCCCGAAATTCAACTACGAGCTTTTTAACTGCAACAACTTTAATATACGCTATTGGAGCTGGAATTACCGCGGCTGCTGGCACCAGACTTGCCCTCCAA
+
D@DDDHIIIIIIIIIIHIIIIIIIIIIIIIIIIIIIIIIIIIIIIIIIIHIIIIIIIIIIIHGHHIIIIIHGHHHIIHIIIIIIHIIHHHHGHHIIIIIIIHHIHIIIHHIIIIIIIHIIHHIIIIIIHHIIIIIIHIHIIHIIIIHHIIIIIIIIIIIHIIIIIIIIIIIHIIHIHIHIIHIIIIIHIHHIIIIIIIIIIHIIIIIIIIIIIIIIIIIIIIIIIIIIIIIIIIIIIIIIIHHFIIIIIIIIIIIIIIIIIIIIHIHIIIIIIIIIIHIIIIIIIIIGIIIIIIIIIIIIIIIIIIIIIIIIIIIIIIIIIIIIIIIIIIIIIIHIIIIIDDDDD
@HISEQ:969:HM2KJBCX2:2:1102:11453:49419 2:N:0:ACTATGCA
CATTTGACGACGCCCAACTATCCCTATTAATCATTACGGTGATCCTAGAAACCAACAAAATAGAACCATGCCGTCCTATTCTATTATTCCATGCTAATGTATTCGAGCAAAATGCCTGCTTTAAACACTCTAATTTTTTCAAGGTAAAGGTCCTGGTTCCACATGACACCCAATTAAGGACATCATGCTTCTCCAGAAGGTGAGAAATCAACTGCGACAGTTCATACCCCTTAAGGCACGACCATCACGTCAATCCCGAAATTCAACTACGAGCTTTTTAACTGCAACAACTTTAATATACGCTATTGGAGCTGGAATTACCGCGGCTGCTGGCACCAGACTTGCCCTCCAA
+
DDDDDIIIIIIIIIIIIIIIIIIIIIIIIIIIIIIIIIIIIIIIIIIIIIIIIIIIIIIIIIHHIIIIIIIIIIIIIIIIIIIIIIIIIIIIGIIIIIIIIGHIHIIIIIIIIGIIIIIIIIIIIIIIIIIHFHHIIIIIIIIIIIIIIIIIIIIHHIIIIIIIIHIIIIIIHIIIIIIIIIIIIIHHHIIIIIIIIIIIIIIIIIIIIIIIIIIIIIIIIIIIIIHIIHIIIIIIIIIIIIIIIIIIIHHIIIIHIIIIIIIIIIIHDIHHIIIIIIIIIIIIIIIIIHIIIIIIIIHGIIHIIIIIIIIIIIIIIIIIIIIIIIIIIHIIHIIIIIIIIIIIIIIDDDDD
@HISEQ:969:HM2KJBCX2:2:1102:20995:49201 2:N:0:ACTATGCA
CATTTGACGACGCCCAACTATCCCTATTAATCATTACGTCAATCCTAGAAACCAACAAAATAGGATCAAACGTCCTATTTCATTATTCCATGCTAATGTATTCAAGCGTTAGCCTGCTTTAAACACTCTAATTTTTTCAAAGTAACAGTCCTGTTTCCCTGCAACACCAAATTAATGACATTACAGCTCTTCAAGAAGGAGGAACCAGTAAAGCCAGTGCATACCAGAGGCACGACCAACCTACTAATCCCGAAATTCAACTACGAGCTTTTTAACTGCAACAACTTTAATATACGCTATTGGAGCTGGAATTACCGCGGCTGCTGGCACCAGACTTGCCCTCCAA
+
DBDDDIIIIIIIIIIIIGHHHIIHIHHIIIIIHHHHHIHIIIIIHIIHIIIEHHIIIIIIIIGHHIGHHHHHCEHHHGHHIIHHHEHHHIIIHHHIHHHHEHHHHHIHHIHHHHHIIHHIHIIIIIHHIIIIIIHHDHGGHHHIIIHIHHHHHHGGIIIIHIIIIIIIIIIIIIHIIHHGHIHIIIHIIIIIHIHIIIIIHHIIIIIIHHGIIIIIIIIIIIIIIIIIIIIIIIIIIIH<IHGHFIIIIHIIIHHIIIIIIHEHFGIIIIIIHHHIIIIIIIIHIHHHIIIHHIIIIIHIIIIIIIIIIIHIIIIIIIIIIIIIIIIIIIIIIIIIIIIIIDDDDD
@HISEQ:969:HM2KJBCX2:2:1102:17321:50044 2:N:0:ACTATGCA
CATTTGACGACGCCCAACTATCCCTATTAATCATTACGGTGATCCTAGAAACCAACAAAATAGAACCATGCCGTCCTATTCTATTATTCCATGCTAATGTATTCGAGCAAAAATGCCTGCTTTAAACACTCTAATTTTTTCAAGGTAAAGGTCCTGGATCCGCAAGACACCCAATTAAGGACATCAAGTTTCTCCAGAAGGTGAGAAATCAACAGCGACAGTTCATACCCCTTAAGGCATGACCATCACGTCAATCCCGAAATTCAACTACGAGCTTTTTAACTGCAACAACTTTAATATACGCTATTGGAGCTGGAATTACCGCGGCTGCTGGCACCAGACTTGCCCTCCAA
+
D@DBDHIIHHHIIIIIIIIIIIIIIIIIIIHIIIIIIIIIIHHIIIIHIHIEHHHIHFIIII?GHHIHIEHH<0CFEHEHHGHI?FEGHIHG11CHFHHHHFGGHFCHHHIHIHHIIEHEGHIHCGEFEHIIIHIHFHEHHIIIHGHHFHGHHHHHFEFFDFIHEHDHIHHHHHIGIHHFEHHHGEHCHCIIHGHHGHGDGHHHIHHHEHHHIHHHHCGHFCEHHHEGHHE@HHHG@EIHHHEHHHDGHHHFHC</DIHG@IIIIHIHGHG@@EIHHHHCHGG@CEHF?CGCIHHHHHDGCCC?GF@HFHIIHHFHFHEEC/EC<CHECEEHHC1HEEGCCE?HHDFHDBAAD
@HISEQ:969:HM2KJBCX2:2:1102:2169:50489 2:N:0:ACTATGCA
CATTTGACGACGCCCAACTATCCCTATTAATCATTACGGTGATCCTAGAAACCAACAAAATAGAATCATGCCGTCCTATTTTATTATTCCATGCTAATGTATTCAAGCAAAATGCCTGCTTTAAACACTCTAATTTTTTCAAAGTAAAGGTCCTGGTTCCCCGCGACACCCAATTAAGGGCATCGCGGTTCTCCAGAAGGTGAGAAATTGACTACACCAGTTCATGCCCCTTAAGGCACGACCGATGTGTCAATCCCGAAATTCAACTACGAGCTTTTTAACTGCAACAACTTTAATATACGCTATTGGAGCTGGAATTACCGCGGCTGCTGGCACCAGACTTGCCCTCCAA
+
DDDDDIIIIIIIIIIIIIIIIIIIIIIIIIIIIIIIIIIIIIIIIIIIIIIIIIIIIIIIIIIIIIIIIIIIIIIIIIIIIIIIIIIIIIIIIGIIIIHIIHIIIIIIIIIIIIIIIIIIIIHIIIIIIIIIIIIIIIIIIIHIIIIIIHIIIIIIIIIIIIIGIIIIIIIIIIHIIIIIIIIIIIIIIIIIIIIIIIIIIIIIIIIIIIIIIIIIIIIIIIIIIIIIIIIIIIIIIIIIIIIIIIIIIHHIIIIIIIIIIIIIIIIIIIIIIIIIIIIIIIIIIIIIIIIIIIIIIIIIIIIIIIIIIIIIIIIIIIIIIIIIIIIIIIIIIIIIIIIIIIIIIIIDDDDD
@HISEQ:969:HM2KJBCX2:2:1102:12558:50495 2:N:0:ACTATGCA
CATTTGACGACGCCCAACTATCCCTATTAATCATTACGTCAATCCTAGAAACCAACAAAATAGGATCAAACGTCCTATTTCATTATTCCATGCTAATGTATTCAAGCGTTAGCCTGCTTTAAACACTCTAATTTTTTCAAAGTAACAGTCCTGTTTCCCTGCAACACCAAATTAATGACATTACAGTTCTTCAAGAAGGAGGAACCAGTAAAGCCAGTACATACCAGAGGCACGACCAACCTACTAATCCCGAAATTCAACTACGAGCTTTTTAACTGCAACAACTTTAATATACGCTATTGGAGCTGGAATTACCGCGGCTGCTGGCACCAGACTTGCCCTCCAA
+
?DDDDHHIHHIIHIIIHIIIHFIHIHHIIIIIIIHFHIIIIGHHEHIIGIIHIIHIIIIHIHGHHIIIGH?GHHHHHIIII?EHIIHHFHIFCHFHIIIIIIHIIHHHIIHGHIIHIIIIIHHIIIIIIIIIIIHIHIHHIIIIIIHIHFHHIIIIIIIHHIIIIIIHHIIIIIIGIIIIHHHHIHIGIHIIHIIIIIHHHHHHHHHIHIHIIIIIIIIHIIHHHHIIIIIIIGIIIIIIIHGHGIIHGIIIIIIIHIHHHHFHIIIHHIIHIIIIIIIIIIIIIIIHIIIIIHIIIIIHIIIIIIIHIIIIIIIIIIIIIIIIIIHIIIHIIIIIIIIIHDCDDD
@HISEQ:969:HM2KJBCX2:2:1102:9904:50517 2:N:0:ACTATGCA
CATTTGACGACGCCCAACTATCCCTATTAATCATTACATCGGTCCGTAAACCAACAAAATAGAACCAATGTCCTATTCCATTATCCCATGCTAATGTATTCAAGGCATAAAACGCCTGCTTTGAACACTCTATTTTTCTCAAAGTAAACTATCGGAATCCCACCAGCACTTAATTAAAAGCACCAAGTGTTCCTCCGAAGTACATGGCCAGCGTAATATCGCATGCACGTAACCAAAAAATGGCCACGGACGCTCAACACCAACCAAGACTCAGACTACGAGCTTTTTAACTGCAACAACTTTAATATACGCTATTGGAGCTGGAATTACCGCGGCTGCTGGCACCAGACTTGCCCTCCAA
+
DDBDDIGHIGIHIGIHIIIIHIIICEHHIIHHHHIHIHIHEDCEHDHGHIIGHIIIIIIGIHFIIIIHG@CGHFHHIH?HHG1FEHHIHCHFECHHGHHIHFHCCH?HHEHIICEDHHHHEHIFHIIIIIIHHHIHHHHIHHIIIHHHIIGIIIHHHGIIHHHIIHHHHIIHHIIHHIIHHIHHHIIHIHHHHHHFHFHFHHHEIIHIIIIIIIIIIHGGIHHHHHHGIIHIHHHIHHIIIIIIHHIIIIIIHIIHHGDFIIIHGHEHDEIHGHEIIIIIIIIIIIIHHHIHHHHHIHHIIIIIIIIIIIIIIIIIIIHIIIIIIIHIIIIIIIIIIIIIIIHIIIIHHGIIIIIIDADBD
@HISEQ:969:HM2KJBCX2:2:1102:18881:50462 2:N:0:ACTATGCA
CATTTGACGACGCCCAACTATCCCTATTAATCATTACGTCGATCCTAGAAACCAACAAAATAGAATCAAACGTCCTATTTCGTTATTCCATGCTAATGTATTCAAGCGTGAGCCTGCTTTAAACACTCTAATTTTTTCAAAGTAACAGTCCTGATTCCCCATGACACCAAATTAATGACATCATGGTTCGTCAGAAGGTAGGAATCAATAATACCAGTACGTACAATAGCACGACCAATAAATTGATCCCGAAATTCAACTACGAGCTTTTTAACTGCAACAACTTTAATATACGCTATTGGAGCTGGAATTACCGCGGCTGCTGGCACCAGACTTGCCCTCCAA
+
BDD@0111<1/CHHIIIIIIIIIIIIIIIIIIIIIIIIIIHHIIHIIIIIIIIIIIIIIIIII1FHIIIIIIIHEHHIIII1FHHIIIHIIHIHHIIIIIIHIHIIIII0DEHIIEHIHIIG<HIHEFHICIHIIHIIGHIIIIHFHHHHCFHHHHHHH7<<<D@HE@GHGDDGHHDFCHF<FCEFHHI<CEIIIIHFFEGHHEEAFEHHG6<HCHFEFH/9AIHFC@IHIGHHIHHG<?FF1B/IIIIIGIHIIHIIIIIHIIIIIIIIIHIIIIIIIIIIIIIHHHIIIIGIIIIIIIIIIIIIIIIIIIIIIIIIIIIIIIIIIIIIIIIIIIIIIIDDDDD
@HISEQ:969:HM2KJBCX2:2:1102:17622:50432 2:N:0:ACTATGCA
CATTTGACGACGCCCAACTATCCCTATTAATCATTACGGTGGTCCTAAAACCAACAAAATAGAACCAACGTCCTATTCTATTATTCCATGCTAATCTATTCAAGCAAATGCCCGCTTTAAACACTCTAATTTTTTCAAGGTAATGGTCCTGGTTCCCCGACACACCCAATAAAGGGCATCCCGGCTCACCAGAAGGATAGACCCGACGACAGAACAGTACTCGCCAAAGACGGACCATCCGGCCAGGCCTAAAATTCAACTACGAGCTTTTTAACTGCAACAACTTTAATATACGCTATTGGAGCTGGAATTACCGCGGCTGCTGGCACCAGACTTGCCCTCCA
+
DDDDDIIIHIIIIIIIIHIIIIIIIIIIIIIIIIIIIIHIGIIIIIIIIIIIIIIIIIIIIHHIIIIHIHIIIIIIIGIIIIIIHIIIIIGHHIIIIHIIIHHIIIHIHIHHIHIIHHHIIIIIIIIIIIIIIIHIHIIIIIIIHIIIIHHHIHHIIIHHIIIIIIIIIHIIIIIIIIIIIIIIIIIIIIIIIIIIIHIIIIIIIIIIIIIIIIIIIIIIIHIHIIIIIHIIIIIIIIIIIHHIHIIIHIIIIIIIIIIIIIHIIHIIIIHIIIIIIIIIIIIIIIIIIIIIIIIHHGDDIIIIIIIIIIIIIIIIIIIIIIIIIIIIIIIIIIIIIIIDDDDD
@HISEQ:969:HM2KJBCX2:2:1102:11231:50654 2:N:0:ACTATGCA
CATTTGACGACGCCCAACTATCCCTATTAATCATTACGTCGATCCTAGAAACCAACAAAATAGAATCAAACGTCCTATTTCATTATTCCATGCTAATGTATTCAAGCGTGAGCCTGCTTTAAACACTCTAATTTTTTCAAAGTAACAGTCCTGATTCTCCACAACACCAAATAAATGACATCATGGTTCGTCAGAAGGGAGAAACCAACAATGCCAGTACGTACCGAGGCACGACCGACATGATGGTCCCGAAATTCAACTACGAGCTTTTTAACTGCAGCAACTTTAATATACGCTATTGGAGCTGGAATTACCGCAGCTGCTGGCACCAGACTTGCCCTCCAA
+
DDDDDIIIGHHHGIIIIIIIIIIIIIIIIHIHIIHHHHIIHGIEGIHHHHIIIIIGH@HHIIII?EHHHIIIHEHHH?@EHIFHHHHHHIIHIIIIHIIHHFHHGIHHHHHHHHGHIEHGHHIIIHEHGHHIIIIIIIIIIHHHHFFHGIHHIIHHIIIIIIIHHHIIIIIIHEFHHHGHIIIGGIHIIIIHHHIHIIIIHHHHIHIIHIIHGIIIIIIIIIIIIIIIHHEIHHHHIIIIIIHFHIIIHGIIIIIHIHHHHHIIIHIIIIIIIHIIIIIIIIIIIIIIIIIIIIIIIIIIIIIIHIHIIIIIIIIIHHGIIIIIHHIIIIIIIIIIIIIIDDDDD
@HISEQ:969:HM2KJBCX2:2:1102:13824:50763 2:N:0:ACTATGCA
CATTTGACGACGCCCAACTATCCCTATTAATCATTACGTCAATCCTAGAAACCAACAAAATAGGATCGAACGTCCTATTTCATTATTCCATGCTAATGTATTCAAGCGTTAGCCTGCTTTAAACACTCTAATTTTTTCAAAGTAACAGTCCTGTTTCCCTGCAACACCAAATTAATGACATTACAGTTCTTCAAGAAGGAGGAATCAGTAAAGCCAGTACACACCATTGGCACGACCAACCTACTGACCCCGAAATTCAACTACGAGCTTTTTAACTGCAACAACTTTAATATACGCTATTGGAGCTGGAATTACCGCGGCTGCTGGCACCAGACTTGCCCT
+
DADDDIHIIIIIIIIIHIIIIFIIIIHIIIIGIIIIIIIIIIIIHIIIIIIIEHHIIIIHGHHHHIIIHIHHHIHIIIIIIIIIIII1FHDCHIIIIHHIHHHHIIIIIIIIGIIHIHHHIIIIIIIIHIIIIHIIHIIIIIHIIHIIHIIHHIIIIIIHIIIIHHIHIIIHIIIIIIIIIIIIIHIIIIIHHIIIIIIIIHIIIIIIIIIIIIIIHIIHHHHIIIIHGEIIIIIIIHHHGIHHIIHIIIIIIIIIHIIIIIIIIIIIIIIIIIIIHHIIIIIIIIIIIIHIIIIIIIIIIIIIIIIIIIIIIIIHHHIIIIHIIIIIIIHIIIIIIDDDDD
@HISEQ:969:HM2KJBCX2:2:1102:18961:49825 2:N:0:ACTATGCA
CATTTGACGACGCAACTATCCCTATTAATCATTACGGTGATCCTAGAAACCAACGAAATAGAATCAGTCCGTCCTATTTCATTATTCCATGCTAATGTATTCAGACGATAGTCTGCTTTAAACACTCTAATTTTTTCAAAGTAACAGTCCTGATTTCCCATCACACCAAATAAATGGCATGAAAGTTCCTCAGAAGGTAGAGATCCATCTCACCGGTGCAGACAATTAAGCCTGACCAATGGGTAGACCCCGAGGTTCAACTACGAGCTTTTTAACTGCAACAACTTTAATATACGCTATTGGAGCTGGAATTACCGCGGCTGCTGGCACCAGACTTGCCCTCCAA
+
DDDDDIIIIIIIIIIIHIIIIIIHIIHIIIHIIGIIHIGIIIIIIIHIIIIIIIIIIIHIIE@HHEHIIIHHIIH?GHIIIIIHIIIIGIIHIIHIIIHIIIHIIIHIIIIIIIIIIIIIIIIIIIIIIHHIIIIIIIIIIIIIIGIIIIIIIIIIIIIIIIIIIIIIIIIIIIIIIIIIIIIIIIIIIHIIIIIIIIIIIIIIIIIIIIIIIIIIIIIIIIIIIHIIIHIIIIIIIIIIIIHHDIIIIIIIIIIIIIIIIIIIIIIIIIIIIIIIIIIIIIIIIIHHIIIIIIIIIIIIIIIIIIIIIIIIIIIIIIIIIIIIIIIIIIIIIIIIIIIIIDDDDD
@HISEQ:969:HM2KJBCX2:2:1102:16284:50673 2:N:0:ACTATGCA
CATTTGACGACGCCCAACTATCCCTATTAATCATTACGGTGATCCTAGAAACCAACAAAATAGAATCATGCCGTCCTATTTTATTATTCCATGCTAATGTATTCAAGCAAAATGCCTGCTTTAAACACTCTAATTTTTTCAAAGTAAAGGTCCTGGTTCCCCGTGACACCCAATTAAGGGCATCGCGGTTCTCCAGAAGGTGAGAAATTGACTACACCAGTTCATACCCCTTAAGGCACGACCGATGTGTCAATCCCGAAATTCAACTACGAGCTTTTTAACTGCAACAACTTTAATATACGCTATTGGAGCTGGAATTACCGCGGCTGCTGGCACCAGACTTGCCCTCCAA
+
DBDDDIHHIHIIIIIIIIHHIIIIIIIIIHIIIIIIIIIIIHIIIIHIIIIIIIIIIIIHHFHHHIIIIHHHHIIIHIIIIIHIIIIIIIIIIIIIIIIIIFIHIIIIIIIIIIIIIIIIHHHHHIIHHIIIHHIIIIIIIIIHHIIIIIHIIIIIIIIIIHIIHIIIIIIIIIIHIHHIIIIIIHHIHIIIIIIIIIIHHIIHIIIIIHIIHIIIIIHHHIIIHHIIIIIIIIIHIHIHIIGIIIIIIIHIIIIIIHIIIIHIIIIIIIIIHIIIIIIIIHFIIIIHIHHHHHHIIIHHHIIIIIHIIIHIIIIIIIIIIIIIIIIIIIIIIIIIIIIIIIIIIIIDDDDD
@HISEQ:969:HM2KJBCX2:2:1102:9069:51303 2:N:0:ACTATGCA
CATTTGACGACGCCCAACTATCCCTATTAATCATTACGTCGATCCTAGAAACCAACAAAATAGGGTCAAACGTCCTATTTCATTATTCCATGCTAATGTATTCAAGCGTGTGCCTGCTTTAAACACTCTAATTTTTTCAAAGTAACAGTCCTGATTCCCCATGACACCAAATTAATGACATCACAGTTCGTCAGAAGGTAGAAATCAATAATACCAGTGCATACCAGAGGCACGACCAATATATTGATCCCGAAATTCAACTACGAGCTTTTTAACTGCAACAACTTTAATATACGCTATTGGAGCTGGAATTACCGCGGCTGCTGGCACCAGACTTGCCCTCCAA
+
DDDDDIIIHFHIIIIIHHIHIIIIIIIIIIIIIHIHIHIIIIIIIIHHHIHHIIHIIIIIIIIIIIHIIIIIIIHIHIIIIIIIIIHIGIIIIIIIIFIIGGHGHEHHIICEEHHHGDGHGHE9IGIIIIHHIHHHF??CGHHHH5GHHDIHHIIHIHH?HHEHIIIIIIIIHHIIIIIIIIIII;IHHFC:IIHHHIHHIIHII<IIIIIIIHIHIHFGGIIIGIIIIIHIIIIHIIIIGGIHGIGIIIHIIIIIIIIIIIIIIIIIIIIIIIIIIIIHHFEIHHIIIIIIIIIIIIHFHIIIIIIHIIIIIIIIIIIIIIIIIIIIIHIIIIIIIIIIIDDDDD
@HISEQ:969:HM2KJBCX2:2:1102:11723:50765 2:N:0:ACTATGCA
CATTTGACGACGCCCAACTATCCCTATTAATCATTACGGTGGTCCTAGAAACCAACAAAATAAAACCACAACGTCCTATTATATTATTCCATGCTAATCTATTCAAGCAATAGCCCGCTTTAAACACTCTAATTTTTTCAAGGTAATGGTCCTGGCTCCCCAACACACCCAATAAAGGACATACTGGTTCACCAGAAGGAAGACCCGACAACAAGACAGTACTCGCCAAAGACGGACCGCCTGGCCAGGCCTAAAATTCAACTACGAGCTTTTTAACTGCAACAACTTTAATATACGCTATTGGAGCTGGAATTACCGCGGCTGCTGGCACCAGACTTGCCCTCCAA
+
0<<<D11<0DCHI?<0DE<<11<<CH@CG@G@GHHIH10D1<<1<D11<1111<1D<1D<111<<<01<<DCDC1D<<1<<<1@@1D1<1<D1<F1<?EHF<F?EHIHIHFD<=<HEGGE8GBD7BEG@FEFDI8EH@6I8EF@FHICE7?@AEHDE<?@HIHHHHB.B.8B6HHHGC@FHHHHIIFEG?@?FIHCFFHIHCCDFECC@CFIGHIHHEEGHC?HFHE@H@HGHHD<<AEGEHF>E@HFC1<IGFHFG@F<<ECCE<@E@EHIIIIIHHEHHHF1CCC<HHFHCCCHEEHGEHCC?GHIHHHHEDHHCHIIHHHEFHHEFHHHIHHHHHHHHFB@BAD
@HISEQ:969:HM2KJBCX2:2:1102:8403:50677 2:N:0:ACTATGCA
CATTTGACGACGCCCAACTATCCCTATTAATCATTACGGTGATCCTAGAAACCAACGAAATAGAATCAGTCCGTCCTATTTCATTATTCCATGCTAATGTATTCAGACGATAGTCTGCTTTAAACACTCTAATTTTTTCAAAGTAACAGTCCTGATTTCCCATCACACCAAATAAATGGCATGAAAGTTCCTCAGAAGGTAGAGATCCATCTCACCAGTGCAGACATTTAAGCCTGACCAATGGGTAGACCCCGAAGTTCAACTACGAGCTTTTTAACTGCAACAACTTTAATATACGCTATTGGAGCTGGAATTACCGCGGCTGCTGGCACCAGACTTGCCCTCCAA
+
DDDDDIIIHIIIIIIIIIIIIIIIIIIIIIIIIIIIIIIIIHIIIIHIIIIIIIIIIIIHIHIIHEIIIIIIIHHIIIIIIIIGIIIIHIIIICHIIIIIIIHIIIIIIIIIIIIIIIIIIHHIIIIIIIIIHIIIIIIIIHIHIIIIIIIIIIIIIIIIIIIIIIIIIIIIIIIIIIIIIIIIIIIIIIIIIIIIIIIIIIIIIIIIIIIIIII<IIIIIIIIIIIHIIIIIIIIIIIIIIIHIHHIIIIIIIIIIIHIIIIIIIIIIIIIIIIIIIIIIIIIIIIIHIIIIIIIIIIIIIIIIIIIIIIIIIIIIIIIIIIIIIIIIIIIIIIIIIIIIIIDDDDD
@HISEQ:969:HM2KJBCX2:2:1102:18924:52400 2:N:0:ACTATGCA
CATTTGACGACGCCCAACTATCCCTATTAATCATTACGTCAATCCTAGAAACCAACAAAATAGGATCGAACGTCCTATTTCATTATTCCATGCTAATGTATTCAAGCGTTAGCCTGCTTTAAACACTCTAATTTTTTCAAAGTAACAGTCCTGTTTCCCTGCAACACCAAATTAATGACATTACAGTTCTTCAGAAAGGAGGAATCAGCGAAGCCAGTGCATACCAGTGGCACGACCAACCTGCTGACCCCGAAATTCAACTACGAGCTTTTTAACTGCAACAACTTTAATATACGCTATTGGAGCTGGAATTACCGCGGCTGCTGGCACCAGACTTGCCCTCCAA
+
DDDDA1<C0<CC//<<1CH?GHHHIIHIF1DCED<CHGGGCEHHEEE11@D1<GHIHHECHHHE1<FEHHHC1DHCHHI<DFEEG<1DFHCEHHHI1D>G1<1GH1DG<DFCC8<1EF?DGHHHCH1CCHIH6CG8/DHIBGEEHCHD<7@FCCEHIIIHHEHHFHHDE@:/DGDCCDCG/?DEHH</<C<0D<@CHHC0HEGDGDDHDGCHFH@HFHF<DHHIGAD@D0DAHF6D<GCCHHCGHGFEHFFCC<11F1<D1CH@HFF@DG<1<<1111EFF1GC<1EHC?CECEC1F<FFEHHFF<1HG?GE?F<C/DHC1HG<11EC<GD1F@C@EGHHF@@BD0
@HISEQ:969:HM2KJBCX2:2:1102:10386:52428 2:N:0:ACTATGCA
CATTTGACGACGCCCAACTATCCCTATTAATCATTACGTCAATCCTAGAAACCAACAAAATAGGATCAAACGTCCTATTTCATTATTCCATGCTAATGTATTCAAGCGTTAGCCTGCTTTAAACACTCTAATTTTTTCAAAGTAACAGTCCTGTTTCCCTGCAACACCAAATTAATGACATTACAGTTCTTCAAGAAGGAGGAACCAGTAAAGCCAGTACATACCAGAGGCACGACCAACTTACTAATCCCGAAATTCAACTACGAGCTTTTTAACTGCAACAACTTTAATATACGCTATTGGAGCTGGAATTACCGCGGCTGCTGGCACCAGACTTGCCCTCCAA
+
@BDDDIEHEHDHDHHEGHH@HHHGHEHHHII?HHHGHEHHH=H?CGHHHHHIFHEHIHHHHEFHHHHIIIIGH?HHIIEHGCHICFHEEHHEHICGHEEHHHHGIIHHHIHCHHHHHCFFHHHHHHHGGHEDHIHIIHIIIHIHHHHHIIIIHHHHHGHEHGHHHHHHHFGDHHGIIIGIHIIIIIIIHFEFGIIHIIIHHIHHEGEHHIIHHHGIIIIHHHIIHHHHEHHEEH@FHFFGEHGHCG<HDHHEHGECEFGEHHCHCHHHG?HIHIHIIHEHIHIIIIHHHH?HIIIIHIIIHHHHIIHFIIHEHIIHDHHEIIIHHIIIHEIIIHHHIHDHHDDDD@
@HISEQ:969:HM2KJBCX2:2:1102:10753:52262 2:N:0:ACTATGCA
CATTTGACGACGCCCAACTATCCCTATTAATCATTACGTGATCCTAGAAACCAACAAAACGGAACCACTGTCCTATTTCATTATTCCATGCTAATGTATTCAAGCAAATCAATGCCTGCTTTAAACACTCTAATTTTCTCAAAGTAAAAAATTCTAGTTCATTGAGACACCCATTAAGAACATCACAATTCACCAGAAGGTGAGAAATTGGCTACACCAGTTCATGCCCCTTAAGGCACGACCGATGCATCAATTCCGAAATTCAACTACGAGCTTTTTAACCGCAGCAACTTTAATATACGCTATTGGAGCTGGAATTACCGCAATGGCTGCTAACACCAGACTTGCCCTCCAA
+
DDDDDIIIIIIIIIIIIIIIIIIIIIIIIIIIIIIIIIIIIIIIIIIIIIIHIIIIHIIIIIIIIIIIIIIIIIIIIIHIIIIIIIIIIIHIIIIIIIIIIFHHIIIIIIIIIIIIIIIIIIIIIIIIIIIIIIIII@FIIIIIIIIIIIIIIHHIIIIIIIIIIHIIIIIIIIHIIIIIIIIIIIIIIIIIIIIIIIIIIIIIIIIIIIIIIIIIIIIIIHIIIIIIIIIIIIIIIIIIHIIIIIIIIIIHGEHIIHIHHIHIIIIIIIIIIIIIIIIIIIIIIIIIIIIIIIIIIIIIIIIHIIIIIIIIIIIIIIIIIIIIIIIIIIIIIHHIIHIIIIIIIIIIIIDDDDD
@HISEQ:969:HM2KJBCX2:2:1102:6740:52517 2:N:0:ACTATGCA
CATTTGACGACGCCCAACTATCCCTATTAATCATTACGGTGATCCTAGAAACCAACGAAATAGAATCAGTCCGTCCTATTTCATTATTCCATGCTAATGTATTCAGACGATAGTCTGCTTTAAACACTCTAATTTTTTCAAAGTAACAGTCCTGATTTCCAACCACACCAAATAAATGGCATGAAAGTTCCTCAGAAGGTAGAGATCCATCTCACCAGTGCAGACAATTAAGCCTGACCAATGGGTAGACCCCGAAGTTCAACTACGAGCTTTTTAACTGCAACAACTTTAATATACGCTATTGGAGCTGGAATTACCGCGGCTGCTGGCACCAGACTTGCCCTCCAA
+
BBDBDHHIHIIIIIIIIIIHIHHIIIIIHIIHIIIIIIHIIIIIHIGIIIIIHIIIIIIHIIIIIIIIIIIGIIIIHIIIIIIIIHHIIHHIE?GHIIIHGDIHIIIIIII#EFEHGHHIIGIIIIIIHIHIIIIIHIHHHGIIIIIIIIHIHIIIIIIHHIIIHHIIHIIIIIIHGHFIIIIIIIHHIIIIIIIIIIIIIIIIIHIIIIIHIIIIIIIIIIIIIIIIIIIIIIIIIHIHIHFIHGGIIIIIIIIIIIIIIIIIIIIIIIIIIIIIIIIIIIHHIIIIIIIIIIIIIIHHIIIIIIIIIIIIIHIIIHIIIIIIIIIIIIHIIIIIIIIIIIIDDDDD
@HISEQ:969:HM2KJBCX2:2:1102:7098:54440 2:N:0:ACTATGCA
CATTTGACGACGCCCAACTATCCCTATTAATCATTACGGTGATCCTAGAAACCAACAAAATAGAACCATGCCGTCCTATTCTATTATTCCATGCTAATGTATTCGAGCAAAAATGCCTGCTTTAAACACTCTAATTTTTTCAAGGTAAAGGTCCTGGATCCGCAAGACACCCAATAAAGGACATCAAGTTTCTCCAGAAGGTGAGAAATCAACAGTAACAGTTCATACCCCTTAAGGCATGACCATCACGTCAATCCCGAAATTCAACTACGAGCTTTTTAACTGCAACAACTTTAATATACGCTATTGGAGCTGGAATTACCGCGGCTGCTGGCACCAGACTTGCCCTCCAA
+
DBDDDHIIIIIIIHIHIIHIIIIIIIIIHIIIIIIIIIIIHHIIIIHIHHIIIIIIGIIIIGCHHIIIIIGHIIIGHHHGHIIIIIIIHIIIIIIIIHGIIHHHHIIIIIIIIIIIIIIIIIIIHIIIIIIIIIHHIIIIIIIIHIIIIIIIIHHIIIIIIIHIIIIIHEHIHIIIIIIIIIHHIIIHHIHHGIIIIIIIIIIIIIIHIIIIIHIHIIIIIHIIIIIIIIIIIIIIIIIIIIIIIIIIIIHFIIIIIIIIIIIIIIIIHIIHIIIIIIIIIIIIIIIIIIIHIIIIIIIIIIIIIIIIIIIIIIIIIIIIIIIIIIIIIIIIIIIIIIIIIIIIIIIIDDDDD
@HISEQ:969:HM2KJBCX2:2:1102:12101:55027 2:N:0:ACTATGCA
CATTTGACGACGCCCAACTATCCCTATTAATCATTACGTCGATCCTAGAAACCAACAAAATAGAATCAAACGTCCTATTTCGTTATTCCATGCTAATGTATTCAAGCGTGAGCCTGCTTTAAACACTCTAATTTTTTCAAAGTAACAGTCCTGATTCCCCATGACACCAAATTAATGACATCATGGTTCGTCAGAAGGTAGGAATCAATAATACCAGTTCGTACAATAGCACGACCAATAAATTGATCCCGAAATTCAACTACGAGCTTTTTAACTGCAACAACTTTAATATACGCTATTGGAGCTGGAATTACCGCGGCTGCTGGCACCAGACTTGCCCTCCAA
+
DDDDDIIIIIIIIIIIIIIIIIIIIIIIIIIIIIIIIIIIIIIIGIIIIIIIIIIIIIIIIIIIIIIIIIIIIGIIIIHIIIIIIIIIIIIIHIIHIIIIIHHIIHIIIIIIHIIIIIIIIIIIIIHIHHIIIIIIIIIIIIHIIIIIIIIIIIIHIIIIIIIIIIHIIIIHIIIIIIIIIIIIIIIIIIIIIIIIIIIIIIIIIIIIIIIIIIIIIIIIIIIIIIIIIIIIIIIIIIIIIIHIIIIIIIIIIIIIIHIIIHIIIIIIIIIIHHIIIIIIIIIIIHIIIIIIHHIIIIIIIIIIIIIIIIIIIHIIIIIIIIIIIIIIIIIIIIIIIIIIDDDDD
@HISEQ:969:HM2KJBCX2:2:1102:21047:55265 2:N:0:ACTATGCA
CATTTGACGACGCCCAACTATCCCTATTAATCATTACGTCAATCCTAGAAACCAACAAAATAGGATCGAACGACCTAGTTCATTATTCCATGCTAATGTATTCAAGCGTTAGCTTGCTTTAAACACTCTAATTTTTTCAAAGTAACAGTCCAAATTCCCCGCAACACCAAATTAATGGCATTACGGATCATCAGGAAGGAGGAATCAGTGAGACCAGTACATACCAGAGGCATGACCAACCTACTAACCCCGAAATTCAACTACGAGCTTTTTAACTGCAACAACTTTAATATACGCTATTGGAGCTGGAATTACCGCGGCTGCTGGCACCAGACTTGCCCTCCAA
+
00<<<1C10DECCE/<<0<DFHH11<DGH<DFH?1<1DDG0E1@?@FH<DDG?@F0<F@CCGHEH11CCG1<0//0<1<<1<<<GE1<1CE@11<C1<CGHH6C@7B0B<D8F6@1F1B<<CF80DGB6DGCBC1@A<FGHHH?1CGE9D;<<<D0HIHECCCCDCGD<C<CFDGFFFEFG@HGE@@GF7EG@HEHHIHHEH?HIIHGHF1C<EFCHEHEIFCHHG?GC<<D@GHHFFCEDCHGBC<FDBCC11HHECCGHHED1<GH@HHE@CDEGCG<1EFHGHHCG@GEGCH@H@GHEIHIIHHIIHIIHIHE<IIIHGCIHHFC<HGGFDHHHCIIHDDD00
@HISEQ:969:HM2KJBCX2:2:1102:19368:55259 2:N:0:ACTATGCA
CATTTGACGACGCCCAACTATCCCTATTAATCATTACGTCGATCCTAGAAACCAACAAAATAGAATCAAACGTCCTATTTCATTATTCCATGCTAATGTATTCAAGCGTAAGCCTGCTTTAAGCACTCTAATTTTTTCAAAGTAACAGTCCTGATTCCCCACCACACCAAATTAATGACATGATGGTTCGTCAGAAGGTAGAAATCAGTAACACCAGTACGTACCGAAGGCACGACCAGCGTACTAATCCCGAAATTCAACTACGAGCTTTTTAACTGCAACAACTTTAATATACGCTATTGGAGCTGGAATTACCGCGGCTGCTGGCACCAGACTTGCCCTCCAA
+
ADDDDIIIIIIIIIIIIIIIIIIIIGIHHIIHIIIEHHIIIIIIIIIIIIIIHIIIIIIGIIIIIIIIIIIIIIHHIIFIHIIIHIIIHHIIHIHHIIIIIIIIIIHIIIIIHIIHIIIIIHIIIIIIIIIHIIIIIIIIIIIIIIIIIFHHHIIIIIIIIIHHIIIIIIIIIIIIIIIIIIIHIIIIIIHIIIIIIIIIIIIHIIIHIIIIIHHIIIIIIIIIIIIIIIIIIIIIIIIIIIIIIIIIIIIIIIIIIIIIIIHIIIIIIIIIIIIIIIIIIIIIIIIIIIIIIIIIIIIIIIIIIIIIHIIIHIIIIIIIIIIIIIIIIIIIIIIIIIIIIDDDDD
@HISEQ:969:HM2KJBCX2:2:1102:20122:55263 2:N:0:ACTATGCA
CATTTGACGACGCCCAACTATCCCTATTAATCATTACGTCAATCCTAGAAACCAACAAAATAGGATCGAACGTCCTATTTCATTATTCCATGCTAATGTATTCAAGCGTTAGCCTGCTTTAAACACTCTAATTTTTTCAAAGTAACAGTCCTGTTTCCCTGCAACACCAAATTAATGACATTACAGTTCTTCAGAAAGGAGGAATCAGCGAAGCCAGTGCATACCAGTGGCACGACCAACCTGCTGACCCCGAAATTCAACTACGAGCTTTTTAACTGCAACAACTTTAATATACGCTATTGGAGCTGGAATTACCGCGGCTGCTGGCACCAGACTTGCCCTCCAA
+
0DDDDIHIIIIIIHIIIIIIIIIIIIIIIIIHIIIIIHIGIIIIIIIHIIHEHHIIIIIIIIIIIIGHIHIIHHHHIIIIIIIIIIIIIIIHGIIIIHIIHHIIIIIIIIIIIHIIHIIIIIIIIHIHIHIHGHHFHHIHIIIIHHIIIHHHHIHIIIHIHIIIIIHHIIIIIIIIHHHGIIIIIIIHIIIHHIHIIGIHHIIIHIIIIIIIHHIHIHHIIIIIIIIIHEHIIHIIIIHIIFHHGGHIHHIIIIHIIIIIIIIIIIIIIIIIIIIIIIIIIIIIIFHIIIIIHIIIIHIHIIIIIIIIHIIIIIIIIIIIIIIIIIIIIIIIIHIIIIGIIDDDDD
@HISEQ:969:HM2KJBCX2:2:1102:11428:56358 2:N:0:ACTATGCA
CATTTGACGACGCCCAACTATCCCTATTAATCATTACGTCAATCCTAGAAACCAACAAAATAGGATCGAACGTCCTATTTCATTATTCCATGCTAATGTATTCAAGCGTTAGCCTGCTTTAAACACTCTAATTTTTTCAAAGTAACAGTCCTGTTTCCCTGCAACACCAAATTAATGACATTACAGTTCTTCAAGAAGGAGGAATCAGTAAAGCCAGTACATACCATAGGCACGACCAACCTACTGACCCCGAAATTCAACTACGAGCTTTTTAACTGCAACAACTTTAATATACGCTATTGGAGCTGGAATTACCGCGGCTGCTGGCACCAGACTTGCCCTCCAA
+
DDCADIIHHIIIIIIIIIIIIIIIIIIIIIIIIIIHIIIIIIIIIIIIIIIIGIIHIIIHIIGHHIIIHIIIEECHHHHHIHIIIIIIGIIGHCHIIHIHHHEIIHIHHIHHIIHHGHHIIIHIIIIIIIIIIIIIIHIIIIIHIHIIIIIIIHIIIIHHHHIIIIIIIIIIIIIIIIIIHIIHIIIIIIIHIIIIIIIIIIIIIIIIIIIIIIHIHCHGIIIIIIIIIIIIIIII>IHHIIIHHHIIIIIIIIIIIHIIIIIIIIIIIIIIIIIIIIIIIIIIIIIIIIHIIIIIIIHIIIIIIIIIIIIIIIIIIIIIIIIIIIIIIIIIIHIIIIIIIDDDDD
@HISEQ:969:HM2KJBCX2:2:1102:3030:56202 2:N:0:ACTATGCA
CATTTGACGACGCCCAACTATCCCTATTAATCATTACGGTGATCCTAGAAACCAACGAAATAGAATCAGTCCGTCCTATTTCATTATTCCATGCTAATGTATTCAGACGATAGTCTGCTTTAAACACTCTAATTTTTTCAAAGTAACAGTCCTGATTTCCCATCACACCAAATAAATGGCATGAAAGTTCCTCAGAAGGTAGAGATCCATCTCACCAGTGCAGACAATTAAGCCTGACCAATGGGTAGACCCCGAGGTTCAACTACGAGCTTTTTAACTGCAACAACTTTAATATACGCTATTGGAGCTGGAATTACCGCGGCTGCTGGCACCAGACTTGCCCTCC
+
DDDDDII?HHIIIIIIIIIIIIIIIIIIIIIIIIIIIIIIIIIIIIIIGIIIIIIIIIIIIIIIIIIIIHIHIIIIIIIIIIIIIIIIIIIIIIIIIIHIIIIIIIIIIIIIIHIHIIIIIIIIIIIIHIIIIIHIIIIIIIIIIIIIIIIIIIIIIIIIIIIIIIIHIIIIIIIIIIIIIIIIIIIIIIIIIIIIIIIIIIIIIIIIIIIIIIIIIIIIIIIIIIIIIIIIIIIIIIIIIIHHHIIIIIIIIIIIIIIIIIIIIIIIIIIIIIIIIIIIIIIIIIIIIIIIIIIIIIIIIIIIIIIIIIIIIIIIIIIIIIIIIIIIIIIIIIIIIIIIIDDDDD
@HISEQ:969:HM2KJBCX2:2:1102:16976:56717 2:N:0:ACTATGCA
CATTTGACGACGCCCAACTATCCCTATTAATCATTACGGTGATCCTAGAAACCAACAAAATAGAACCATGCCGTCCTATTCTATTATTCCATGCTAATGTATTCGAGCAAAAATGCCTGCTTTAAACACTCTAATTTTTTCAAGGTAAAGGTCCTGGATCCGCAAGACACCCAATTAAGGACATCAAGTTTCTCCAGAAGGTGAGAAATCAACAGCGACAGTTCATACCCCTTAAGGCATGACCATCACGTCAATCCCGAAATTCAACTACGAGCTTTTTAACTGCAACAACTTTAATATACGCTATTGGAGCTGGAATTACCGCGGCTGCTGGCACCAGACTTGCCCTCCAA
+
DDDDDGIIIIIIIIIIIIIIIIIIIIIIIIIIIIIIIIIHIIIIIHIIIIIIIIIIIIIHIIHHIIIIIHHIIIIIIIGHHHHIIIIIIIIIIHIHHHGHHEHHHIIIIIIIIIHHIIIHIIIIIHIIIHHIIIIIHIIIIHIIIIIIIIIIIIIIIIIIIIIIIIIIIHIIIHIIHIIIIIIIIIIIIIIIIIIIIIHIIIIIIIIIIHIIIIIIIIIIIIIIIIIIIIIIII=IIIIIIHHIIIIHIIHFIIIIIIIIHIIIIIIIIHIHFIIIIIIIIHIIIIIIIIIIIIIIIIHIHIIIIIIIIIHIIIIIIHD/IIIIIIIIIIIIIIIIIIIIHIIIIIIIDDDDD
@HISEQ:969:HM2KJBCX2:2:1102:20205:56431 2:N:0:ACTATGCA
CATTTGACGACGCCCAACTATCCCTATTAATCATTACGTCAATCCTAGAAACCAACAAAATAGGATCAAACGTCCTATTTCATTATTCCATGCTAATGTATTCAAGCGTTAGCCTGCTTTAAACACTCTAATTTTTTCAAAGTAACAGTCCTGTTTCCCTGCAACACCAAATTAATGGCATTACAGTTCTTCAGAAAGGAGGAACCAGCGAGACCAGTACGAACCAAAGGCACGACCAACCTGCTGATCCCGAAATTCAACTACGAGCTTTTTAACTGCAACAACTTTAATATACGCTATTGGAGCTGGAATTACCGCGGCTGCTGGCACCAGACTTGCCCTCCAA
+
DDDDDIIIGHIIIIIIIIIIIHIIIGIIIIIIIIIIIEHHHHIIII@GEHHHIIIIIIIEIIIIFHIHEEHHGHHIIIIIGIIHHIIIIIII?GHHIHIGIIHIIIIIIIIHGIIIIIIIIHHHEIHIHHHIIIIIIIIIIHIIIIIIHHIIIIIIHIHIHIIHHIIIIIIHIIIIIIGIIIIIIIIIHIGIHIHIIIIIIIIHIHIIHIIIIHIIIIIIHHIIIIIIIIIIIII>IIIIIIIIHIIIIIIIIIIIIIIIIIIIIIIIIIIIIIIIIIIIIIIIHHHHIIIIIIIIIIIIIIIIIIIIIIIIIIIIIIIIIHIIIIIIIHIIIIIIIIIIIDDDDD
@HISEQ:969:HM2KJBCX2:2:1102:1588:57433 2:N:0:ACTATGCA
CATTTGACGACGCCCAACTATCCCTATTAATCATTACGGTGATCCTAGAAACCAACAAAATAGAATCATGCCGTCCTATTTCATTATTCCATGCTAATCTATTCAAGCATAAAGCCTGCTTTAAACACTCTAATTTTTTCAAAGTAACAGTCCTAGCTTCCTATTACACCTAATGAAAGGCATAATAGTTCACTAGAAGGTGGAGATTGACAACTACCAGTACATGTCCGAAAACACGACCGATATGCCAATCCCGAAATTCAACTACGAGCTTTTTAACTGCAACAACTTTAATATACGCTATTGGAGCTGGAATTACCGCGGCTGCTGGCACCAGACTTGCCCTCCAA
+
BDDDDIIIHIIIIHHGIIIIHIHHIIIIIIIIIIFIGIHIIIGHIIHHIIIIIIIHEHIIIGGHHHHHHHEHCCEHIIICGHHIIHHGHIIIHGHIIEHHHHHHIHHIHIIIIHHHIHIIIHIHFHIGHHHHIHHFIIGIIHHIHHIIIHHHECHIHHHHHHFHFFGHIGHHHIIEIIIIIHHIIIIHEIHIHHIIHII:HIIIHEHHIHHHIHIIIHHHIIHHIIIIHHIIIHIHHIHHHHHHIIHHHHIHDHHIIIIIHHHIIHIIHEHHHIIIIIHIHHHHHHHGF?HFFHHIIHIHHHIIIIIIIIIIIHIHHHDHIIIHHIIIIHHFHIIHHGIHIIHHFAAADD
@HISEQ:969:HM2KJBCX2:2:1102:12181:57630 2:N:0:ACTATGCA
CATTTGACGACGCCCAACTATCCCTATTAATCATTACATCGATCCTAGAAACCAACAAAATAGAATCTGATGTCCTATTTCATTATTCCATGCTAATGTATTCAAGCGTAAGCTTGCTTTAAACACTCTAATTTTTTCAAGGTAACAGTCCTAATTCCCCATAACATCAAATAAATGACATTATGGTTCTTTAGAAGGTGAGAACCAATAAAACCAGTACATACCAAGGCATGACCGATTCCTTGATCCCGAAATTCAACTACGAGCTTTTTAACTGCAACAACTTTAATATACGCTATTGGAGCTGGAATTACCGCGGCTGCTGGCACCAGACTTGCCCTCCAA
+
DDDDDIIIIIIIIIIIIIIIIIIIIIIIIIIIIIIIIIIIIIIIIIIIIIIIIIIIIIIIIIIIIHHIIIHIIIIIIIIIIIIIIIIIHIIHHIHIIIHHHIIIIIGIIIIIIHIIIIIIIIHIIIIIIIIIIIIIIIIIIIIIIIIIIIIIIIIIIIIIIIIIIIIIIIIIIIIIIIIIIIIIHIIIIIIIIIIIIIIIIIIIIHIIIIIIIIIIIIIIIIIIIIIIIIIIIIHIIIIIIIHHIIIIIIIIIIIIIIIIIIIIIIIIIIIIIHIIIIIIIHHIIIIIIIIIIIIIIIIIIIIIIIIIIIIIIIIIIIIIIIIIIIIIIIIIIIIIIIIIDDDDD
@HISEQ:969:HM2KJBCX2:2:1102:12365:57589 2:N:0:ACTATGCA
CATTTGACGACGCCCAACTATCCCTATTAATCATTACGTCAATCCTAGAAACCAACAAAATAGGATCAACGTCCTATTTCATTATTCCATGCTAATGTATTCAAGCGCGAGCCTGCTTTAAACACTCTAATTTTTTCAAAGTAACAGTCCTGATTCCCCGCCACACCAAATGAATGACATGATGGTTCGTCAGAAGGTAGGAACCAGTAACACCAGTACGTACCTAAGGCACGACCAACGTACTGATCCCGAAATTCAACTACGAGCTTTTTAACTGCAACAACTTTAATATACGCTATTGGAGCTGGAATTACCGCGGCTGCTGGCACCAGACTTGCCCTCCAA
+
DDDDDIIIHIIIIIIIIIIIIIIIIIIIIIIIIIIFIIIIIHIIIIHHHHIHIIIIIIIIIIFHHHIHIEGHIFHHIIIIIIIGIIIGIIGHIIIIIIHHHDHIIIHIHHIHHHIIIIIHIHIIIIIIHIIIIIIHHIHIHHHIIIIIIHIHHIHIIIIIIIIIIIIIIIIIIIIIIIIIIIIIIIIIIIHIIIIIIIIIIIIIIIIIIIIIIIIIIIIIIIIIIIIIIIIIIIIIIIIIIIHHIIIIIIIIIIIIIIIIIIIIIIIIIIIIIIIIIIIIIIIIIIIIIIIIIIIIIIIHIIIIIIIIIIIIIIIIIIIIIIIIIIIIIIIIIIIIIIIIDDDDD
@HISEQ:969:HM2KJBCX2:2:1102:10029:57815 2:N:0:ACTATGCA
CATTTGACGACGCCCAACTATCCCTATTAATCATTACGGTGATCCTAGAAACCAACAAAATAGAACCATGCGTCCTATTTCATTATTCCATGCTAATGTATTCAGGCAATAGCCTGCTTTAAGCACTCTAATTTTTTCAAGGTAACAGTCCTGCTTCCCCAACGCACCAAATTAATGACATGCTGGTTATTCAGAAGGTAGGAATCCATCACGCCAGTACAGACCCAAAAGCCCGACCAACGGATAAACCCCGAAATTCAACTACGAGCTTTTTAACTGCAACAACTTTAATATACGCTATTGGAGCTGGAATTACCGCGGCTGCTGGCACCAGACTTGCCCTCCAA
+
DDDDDIIIIIIIIIIIHIIIIIIIIIIIIIIIIHIGIIHHIIIIIIIIIIIIIHIIGCHIIIIIIIIIIHHIHHIIHHIIIIIHHIIIGIHIIHHHEIHIIHHHIHHHIIIIIIIIHIIIIIIHGIHIIIHIIIIIIIIIIIIIIIIIIIIIIIIIHHIIIIIIHIIIIIIIIIIIIIIIIIGHHHHIIIIGIIHIIIHIIIIIIIIHHHHIIIIIIHIIIIHHHIIIHHIIIHIHIIIIIIIIHGIIIIGIIIIIIIIIHIIIIHIIIIIIIIIIIIIIIIIIIIIIIIHIHIIIIIIIIIIIIIIIIIIIIIIIIIIIIIIIIIIIIIIIIIIIIIIIIIDDDDD
@HISEQ:969:HM2KJBCX2:2:1102:4300:58427 2:N:0:ACTATGCA
CATTTGACGACGCCCAACTATCCCTATTAATCATTACGTCGATCCTAGAAACCAACAAAATAGAATCAAACGTCCTATTTCATTATTCCATGCTAATGTATTCAAGCGTGCGCCTGCTTTAAACACTCTAATTTTTTCAAAGTAACAGTCCTGATTCCCCACGACACCAAATTAATGACATCGCGATTCTTCAGAAGGTAGGAACCAATAATGCCAGTGCGTACCGAGGCACGACCGACAATCTGATCCCGAAATTCAACTACGAGCTTTTTAACTGCAACAACTTTAATATACGCTATTGGAGCTGGAATTACCGCGGCTGCTGGCACCAGACTTGCCCTCCAA
+
DDDDDIIIIIIIIIIIIIIIIIIIIIIIIIIIIIIIIIIIIIIIIIIIIIIIIIIIIIIIIIIIIIIIIIIIIIGIIIIHIFHIIIIIIIIIHIIIIIIIIHIIIIIIIIIIIIIIIIIIIIIHIIIIIIIIIIIIIIIIIIIIIIIIIIIIIIIIIHIIIIIHIIHIIHHIIIIIIIIHIIIIIIHIHIIIIIIIIIIIIIIIIIIIIIIIIIIIIHIIIIIIIHGIIIIIIIIIIIIIIIIHIIIIIHIIIIIIIIIIIHIIIIIIIIIIIIIIIIHIIIIIIIIIIIIIIIIHIIIIIIIIIIHIIIIIIIIIIIIIIIIIIIIIIHIIIIIIIIIIDDDDD
@HISEQ:969:HM2KJBCX2:2:1102:20258:57355 2:N:0:ACTATGCA
CATTTGACGACGCCCAACTATCCCTATTAATCATTACGGTGATCCTAGAAACCAACAAAATAGAATCATGCCGTCCTATTTTATTATTCCATGCTAATGTATTCAAGCAAAATGCCTGCTTTAAACACTCTAATTTTTTCAAAGTAAAGGTCCTGGTTCCCCGCGACACCCAATTAAGGGCATTGCGGTTCTCCAGAAGGTGAGAAATTGACTACACCAGTTCATACCCCTTAAGGCACGACCGATGTGTCAATCCCGAAATTCAACTACGAGCTTTTTAACTGCAACAACTTTAATATACGCTATTGGAGCTGGAATTACCGCGGCTGCTGGCACCAGACTTGCCCTCCAA
+
DDDBDCGHIIIH/FHCFHE?DGEHHEHHIHHFCCGCGC<<1<G?GECCC?HHEHGEECH?<F1FHEHE@HIII@CHCE11GHHIHEECH?E<C1<<C11<DDEFFHFF<DCGFEEGGFD@FDHGCGH@GGHHIIHIIHHBHHHA@BDF<EE71?BB1DCCHHCHHHIIGCEHIGH/HHHHEIHIIHGHHEHG?EIHEEFEHIIIHHFGIIHGCHHHGFHFHC6?EC/8GAFHF;@GC?HHGE@@HFHHFEHHHC?CHEFGHEHC1CG@HGHHIHHIHHFGEGEGD1HIHCF<C@ECHCD0C<1GCHHHG?HH@IIFHGDF/CC?IHEIHFCCHFIIHD1<EEHIHGC??D@D
@HISEQ:969:HM2KJBCX2:2:1102:5063:57302 2:N:0:ACTATGCA
CATTTGACGACGCCCAACTATCCCTATTAATCATTACGTCAATCCTAGAAACCAACAAAATAGAACCATGCGTCCTATTTCATTATTCCATGCTAATGTATTCAGGCAATAGCCTGCTTTAAGCACTCTAATTTTTTCAAGGTAACAGTCCTGCTTCCCCAACGCACCAAATTAATGACATGCTGGTTATTCAGAAGGTAGGAATCCATCACGCCAGTACAGACCCAAAAGCCCGACCAACGGATAAATCCCGAAATTCAACTACGAGCTTTTTAACTGCAACAACTTTAATATACGCTATTGGAGCTGGAATTACCGCGGCTGCTGGCACCAGACTTGCCCTCCAA
+
DDDDDIIIIIIIIIIIIIIIIIHIIGIIIIIIIIIIIHHIIIIHHIIHGHIIIIIIIIIHIIHHIIIIHGHIGDHH?HHIIIIG?HHIIIIIGIIIHIIIIHHHIIIIIIIIIIIGHIIIIIIHIIIIIIHIIIIIIIIIHIIIIHIIIIIIIIHIHIHIIIHIHIIIIIIHIIIIIHIIIGIIIIIHHIIIIIIIIIIIIIIIIIIIIHHIIIIIIIIIIHHIIHFGIHIHIIIHIIIIIIIIHGIIIHIIIIIIIIIIIIIIIIIIIIIIIIGIIHHIIIHIIIIIIIIIIIIHIIIIIIIIIIIIIIIIIIIHHIIIIIIIIIIIIIIIIIIIIIIIIHDDDDD
@HISEQ:969:HM2KJBCX2:2:1102:4808:58784 2:N:0:ACTATGCA
CATTTGACGACGCCCAACTATCCCTATTAATCATTACGTCGATCCTAGAAACCAACAAAATAGAATCAAACGTCCTATTTCATTATTCCATGCTAATGTATTCAAGCGTGAGCCTGCTTTAAACACTCTAATTTTTTCAAAGTAACAGTCCTGATTCCCCACAACACCAAATAAATGACATCATGGTTCGTCAGAAGGGAGAAACCAACAATGCCAGTACGTACCTAGGCACGACCGACATGATGGTCCCGAAATTCAACTACGAGCTTTTTAACTGCAGCAACTTTAATATACGCTATTGGAGCTGGAATTACCGCGGCTGCTGGCACCAGACTTGCCCTCCAA
+
DDDDDIIIIIIIHIIIIIIIIIIIIIIIIIIIIIIIIIIIIIIIGIIIIIIIIIIIIIIIIIIIIIIIIIHIHIIIIIGHIIHIIIIHGIIIIHIIIHIIIHHIIIIIIIIIIIIHIIIHHHIIHIIIIIIIIIIIIIHIIIIIIHIIIHIIIIIIIIHIIIHIIIIIIHHIIIIIIIIIHIHHIIHHHHHIIIHIIIIIIIIIIHIIIGIIIIIIHIIIIIIIHIIIIIIIIIIIIIIIIHHHIIIIIIIIIIIIIIIIIIIIIIIIIIIIHIIIIIIIIIIHIIIIIIIIIIIIIIIIIIIIIIIIIIIIIIIIIIIIIIIIIIIIIIIIIIIIIIIIDDDDD
@HISEQ:969:HM2KJBCX2:2:1102:14015:59121 2:N:0:ACTATGCA
CATTTGACGACGCCCAACTATCCCTATTAATCATTGCTCACAAATCCAAAAACCAACAAAATACGATAAACGAGCCCTAACTTATTATTCCATGCTAATGTATTCATAACTAACCGCCTGCTTTAAACACTCTAATTTTTTCAAAGTAAAGGTCCTGGATTGCGAACCCAACCCAGCAAAGGGCAGGAACGTTCTCCAGGAAGATGGTAAGCGCGCATCGGCACTCACACACGAAACCGTGGCGGGCCAAGCGCACTATACCAGAAATCCAACTACGAGCTTTTTAACTGCAACAACTTTAATATACGCTATTGGAGCTGGAATTACCGCGGCTGCTGGCACCAGACTTGCCCTCCAA
+
DDDDDIIIIIIIIIIIIIIIIIIIIIIIIIIIIIIIIHIIIIIIIIIIIIIIIIIIIIIIIIIIIIIIIIIGHIIGIIIIIIIIIIIIIHIIIIIIIHHIIGHIHHIIIIIIIIIIIIIIIHHIHIIIIIIIIIIIIIIIIIIIIIIIIIIIIIIIIIIIIIHIIIIIIIIIIIIIIIIIIIIIIIIIIIIIHIIIIIIIIIIIIIIIIIIIIIIHIIIIIIIIIIIIHIIIIIIHIIIIIIIIIIIIIIIIIHIHGIIIIIIIIIIIIHIIIIIIIIIIIIIIIIIIIIIIIIIIIIIIIIIIIIIIIIIIIIIIIIIIIIIIIIIIIIIIIIIIIIIIIIIIIIIIIIIIIDDDDD
@HISEQ:969:HM2KJBCX2:2:1102:12667:58466 2:N:0:ACTATGCA
CATTTGACGACGCCCAACTATCCCTATTAATCATTACGGTGATCCTAGAAACCAACAAAATAGAATCAAACGTCCTATTTCATTATTCCATGCTAATGTATTCAAGCGTAAGCCTGCTTTAAACACTCTAATTTTTTCAAAGTAACAGTCCTGATTCCCCACGACACCAAATTAATGACATCGCGGTTCTTCAGAAGGTAGGAACCAATAATGCCAGTGCGTACCGAAGCACGACCAACAATTTGATCCCGAAATTCAACTACGAGCTTTTTAACTGCAACAACTTTAATATACGCTATTGGAGCTGGAATTACCGCGGCTGCTGGCACCAGACTTGCCCTCCAA
+
DDDDDIIIIIIIIIIIIIIIIIIIIIIIIIIIIIIHIIIIIIIIIIHIIIIIIIIIIIHIIIHIIIIIIIIIIIIIIIIIIIIIIIIIIIIIIIIIIIIIIHIIIIIIIHIIIIIIIHIIIIIIIIIIIIIIIIIIIIIIIIIIIIIIIIIIIIIIIIIIIIIIIIIIIIIIIIIIIIIIIIIIHIIIIIIIIIIIIIIIIIIIIIIHIIIHIIIIIIIIIIIIIIIIIIIIIIIIIIIIIIIGIIIIIIIIIIIIIIIHHHIIIIIIIIIIIIIIIIIIIIIIIIIIIIIIIIIIIIIIIIIIIIIIIIIIIIIIIIIIIIIIIIIIIIIIIIIIIIIIDDDDD
@HISEQ:969:HM2KJBCX2:2:1102:7495:59115 2:N:0:ACTATGCA
CATTTGACGACGCCCAACTATCCCTATTAATCATTACGTCAATCCTAGAAACCAACAAAATAGGATCAAACGTCCTATTTCATTATTCCATGCTAATGTATTCAAGCGTTAGCCTGCTTTAAACACTCTAATTTTTTCAAAGTAACAGTCCTGTTTCCCTGCAACACCAAATTAATGACATTACAGTTCTTCAAGAAGGAGGAACCAGTAAAGCCAGTGCATACCAGAGGCACGACCAACCTACTAATCCCGAAATTCAACTACGAGCTTTTTAACTGCAACAACTTTAATATACGCTATTGGAGCTGGAATTACCGCGGCTGCTGGCACCAGACTTGCCCTCCAA
+
DBDDDIIIIIIIIIIHHIIIHIIIIIIIIIIIIIIIIIIIIIIHIIIIIIIIIIIIHIIIIIHIIIIIIHHIIIIIIIIIIIIIIIIIIIHHIIIIIIIIIIIIIIIIIIIIIIIIIIIIIIHIIIIIIIIIIIIIIIIIIIIIIHIIIIIIHIIIIIIIIIIIIIIIIIIIIIIIIIIIIIIIIIIIHIIHIIIIIIIIIIIIIIIIIIIIIIIIIIIIIIIIIIIIIIIIIIIIIIIIHIIIHIIGIIIIIIIIIIIIIIIIIIIIIIIIIIIIIIIIIIIIIIIIIIIIIHIIIIIIIIIIIIIIIIIIIIIIIIIIIIHIIIIIIIIIIIIIIIIIIDDDDD
@HISEQ:969:HM2KJBCX2:2:1102:10497:58859 2:N:0:ACTATGCA
CATTTGACGACGCCCAACTATCCCTATTAATCATTACGGTGGTCCTAGAAACCAACAAAATAGAACACAACGTCCTATTCTATTATTCCATGCTAATCTATTCAAGCAATAGCCCGCTTTAAACACTCTAATTTTTTCAAAGTAATGGTCCTGGCTCCCCAACACACCATACTGGTTCACCAGAAGGAAGACCCGACAGCAGACAGTACTCGCCAAAGACGGACCGCCCGGCCAGGCCTAAAATTCAACTACAAGCTTTTTAACTGCAACAACTTTAATATACGCTATTTGAGCTGGAATTACCGCGGCTGCTGGCACCAGACTTGCCCTCCAA
+
DDADDIHHIHIIHIIIIIGGIHIIHHHIHIHIIIIIIIGIIIIIIIIIIHIIHIIHIIIEGECHHIIIIHIGICHIEHIIHFHHIHIHHIHHIIHIIHGHHIHIIHHHGHIHHIIIIHIIIHIIHIHIHHHFHHIIIGIIIIIHHIIIIHHHHIIIHIIHIIIHIHHHGHIIIIHHF@DEIHHHIIIHGIIIIIIIIIIHHI;IIIIHHIIIIHIIIHGIIIIIIHHHDIIHGIIIHGHHHIIIIHIHGHIHHHIIIIIHIIHIIIIIIIIIHCGIIIIHHHIIHIIHIIIIIIIIIIIHHHHHIIIIIIIHHG?HIIIIHHHIIIIIIDABBD
@HISEQ:969:HM2KJBCX2:2:1102:3241:59256 2:N:0:ACTATGCA
CATTTGACGACGCCCCACTATCCCTATTAATCATTACGGTGATCCTAGAAACCAACAAAATAGAACCATGCCGTCCTATTCTATTATTCCATGCTAATGTATTCGAGCAAAAATGCCTGCTTTAAACACTCTAATTTTTTCAAGGTAAAGGTCCTGGATCCGCAAGACACCCAATTAAGGACATCAAGTTTCTCCAGAAGGTGAGAAATCAACAGTAACAGTTCATACCCCTTAAGGCACGACCATTACGTCAATCCCGAAATTCAACTACGAGCTTTTTAACTGCAACAACTTTAATATACGCTATTGGAGCTGGAATTACCGCGGCTGCTGGCACCAGACTTGCCCTCCAA
+
DDDDDIIIIIIIHIIIIIIIIIIIIIIIIIIIIIIIIIIIIIIIIIIIIIHIIGIIIIHHHHHHHIHIIIGIIIIIHHIHIIIIIIIIIIIIHIICHHIHIHHIHIIIIIIIIIIIIIIIIIIHIHIIIIIHIIIIIIIIIIIHIIHIIIIIIIGHHIIIHHIIIIHIIIHHIIIIIHHIIHIIIIIIIIIIHIHIIIIIIIIIIIIIIIIIIIIIIIIIIIIIIIIIIIIIIIIIIIIHHIIIIIHHHIHCIIIIHGIIIIIIIIIIIHHIIIHIIIIIIIIIIIIIIIIIIIIIIIHIHIIIIIIIIIIIIIIIHIIIIIIIIIIIIIIIIIIIIIIIIIIIIIIIDDDDD
@HISEQ:969:HM2KJBCX2:2:1102:10403:60242 2:N:0:ACTATGCA
CATTTGACGACGCCCAACTATCCCTATTAATCATTACGTCAATCCTAGAAACCAACAAAATAGGATCAAACGTCCTATTTCATTATTCCATGCTAATGTATTCAAGCGTTAGCCTGCTTTAAACACTCTAATTTTTTCAAAGTAACAGTCCTGTTTCCCTGCAACACCAAATTAATGACATTACAGTTCTTCAAGAAGGAGGAACCAGTAAAGCCAGTGCATACCAGAGGCACGACCAACCTACTAATCCCGAAATTCAACTACGAGCTTTTTAACTGCAACAACTTTAATATACGCTATTGGAGCTGGAATTACCGCGGCTGCTGGCACCAGACTTGCCCTCCAA
+
@@BDB?1FECCCHCCCE@CCC?GECCCGGEHCGHEGEEH?<@F?CHEFHHEHCF@GHEGHHH<<1GHHHHCEF1CGCEHHCGFHHHCEF?G?G1GCHGHIHIIHIIHEGHHCGIHHFHIHIIIHIIIHHIHHIIIHIIHIIIHHIHHFFFHGGHHHHHCGFIIIHGHIHGCD<HIH5FHHHHIIGIHIIIHFHIIHG@E:CEIHECHIHGHIIHHIHHHHFIHHHEHBHHIHHFHIIHFHGCF@GHHHHD@IHHIHHHGHIIGIIIIGIHHHIIIIIIHFHHEHHGCEIIIIIIHHHHIGHHHIIHHHEHIHIH<IIIHFGGEHIHGECHHHGIIIIIGFID@DB@
@HISEQ:969:HM2KJBCX2:2:1102:9804:60387 2:N:0:ACTATGCA
CATTTGACGACGCCCAACTATCCCTATTAATCATTACGTCGATCCTAGAAACCAACAAAATAGAATCAAACGTCCTATTTCGTTATTCCATGCTAATGTATTCAAGCGTGAGCCTGCTTTAAACACTCTAATTTTTTCAAAGTAACAGTCCTGATTCCCCATGACACCAAATTAATGACATCATGGTTCGTCAGAAGGTAGGAATCAATAATACCAGTACGTACAATAGCACGACCAATAAATTGATCCCGAAATTCAACTACGAGCTTTTTAACTGCAACAACTTTAATATACGCTATTGGAGCTGGAATTACCGCGGCTGCTGGCACCAGACTTGCCCTCCAA
+
DDDDDIIIIIIIIIHGEHGHEHIHIIGIHIIGHHIIIIIFHCGCGHHHIIIHHHIIIGHEHHHHIGIIHIEHHIHIIEHEHHIIIIIHHIIGHHIIIHHIHGHHHHHHHHHHHEHFHHHIIHHHHHHHIIIGHHHHIIIIHHFHHHIHIHHHHHHGHFEHIHGHHHHHHHFHHHHIHHHG@C@DECCHEHEHIHHHHHGHEHHGFHIHIIIFHIDHF@FIIHGIIIHHIHHHHC?HHHHHIHHHIHHHIHHHIHFHEHIIHH@CCD0HHGIIIIIHHIHIIIHHIHIIIIIHGIIIIIIIIIIIIIIIHIIIIIHIIIHIIIHIIIIIIIGIIIIIIIIHDDD@C
@HISEQ:969:HM2KJBCX2:2:1102:11108:60461 2:N:0:ACTATGCA
CATTTGACGACGCCCAACTATCCCTATTAATCATTACGTCGATCCTAGAAACCAACAAAATAGAATCAAACGTCCTATTTCATTATTCCATGCTAATGTATTCAAGCGTGCGCCTGCTTTAAACACTCTAATTTTTTCAAAGTAACAGTCCTGATTCCCCACGACACCAAATTAATGACATCGTAGTTCTTCAGAAGGTAGGAACCAATAATGCCAGTGTGTACCGAAGCACGACCGACAATTTGATCCCGGAATTCAACTACGAGCTTTTTAACTGCAACAACTTTAATATACGCTATTGGAGCTGGAATTACCGCGGCTGCTGGCACCAGACTTGCCCTCCAA
+
DDDDDIIIIIIHIIIIHIIIIIIIIIIIHIIIIIIIIIIIIIIIIIIIIIIIHIIIHIIIIIIIIHIIIIHIHHIIIIHIIIIIIIIIIIIIIIIIIIIIIIIIIIHIIIIGIIIIIIHHIHHHIIIHIIIIIIIIIIIHHHIIIIIIIIIIIIIIIIHIIIIIIIIIIIIIHIIHHIIIIIIHHHHHIIHHIIIIIIIIIIIIHIIHIIIHIIIIIIIIIIIIIIIIIHHIIHHIIIIIIIHHIIIHIIIIIIIHGIIIIIIIHIIIIIIIHHIIIIIIIIHHHGIIIIIIHIIIHIHHIHIIIIIIIIIIIIIIIIIIIIIIIIIIIIIIIIIIIIIHDDDDD
@HISEQ:969:HM2KJBCX2:2:1102:11301:60662 2:N:0:ACTATGCA
CATTTGACGACGCCCAACTATCCCTATTAATCATTACGTCGATCCTAGAAACCAACAAAATAGAATCAAACGTCCTATTTCATTATTCCATGCTAATGTATTCAAGCGTAAGCCTGCTTTAAACACTCTAATTTTTTCAAAGTAACAGTCCTGATTCCCCACGACACCAAATTAATGACATCGCGGTTCTTCAGAAGGTAGAAACCGATAATGCCAGTACGTACCGAAGCACGACCAACAATTCGATCCCGAAATTCAACTACGAGCTTTTTAACTGCAACAACTTTAATATACGCTATTGGAGCTGGAATTACCGCGGCTGCTGGCACCAGACTTGCCCTCCAA
+
D@@DDIIIHHHIIDHHIIIHHHHHHIIIIIIGHIIIHHIHHIIIIEHHIIIIIIIIIIGIHHHEHHHIHGHHHIIIIHIIHHHHIIIHIFIIHHHHHIIIHHIIIIIIIHIIHIIIIIIHHHHHHHIIIIIIIHIIIHHIIIHHIIIIIIIIIIHHIIIIIHIIIIIHHIIHIIIIIIGIIIHII>IIIIHHIIIIIIIIIHIGCIIIIIHIIHIIIHIIIIIIIIIIIIIIIHIHIHGIIHGHIIIIIIIIIIIIHIIIIHIIIIIIIIIHIIIIIIIIIIHFIHIIIIIIIIIIHIIIIIIIIIIHIIIIIIIIIIIIIIIIIIIIIIIIIIIIIIIIDDDDD
@HISEQ:969:HM2KJBCX2:2:1102:1375:61165 2:N:0:ACTATGCA
CATTTGACGACGCCCAACTATCCCTATTAATCATTACGGTGATCCTAGAAACCAACAAAATAGAACCATGCCGTCCTATTCTATTATTCCATGCTAATGTATTCGAGCAAAAATGCCTGCTTTAAACACTCTAATTTTTTCAAGGTAAAGGTCCTGGATCCGCAAGACACCCAATAAAGGACATCAAGTTTCTCCAGAAGGTGAGAAATCAACAGTAACAGTTCATACCCCTTAAGGCATGACCATCACGTCAATCCCGAAATTCAACTACGAGCTTTTTAACTGCAACAACTTTAATATACGCTATTGGAGCTGGAATTACCGCGGCTGCTGGCACCAGACTTGCCCTCCAA
+
DDDBDIIIIIIIIIIIIIIIHIIIIIIIIIIIIIIIIHIIIIIIIIIIIIIIIIIIIIIHIIIIIIHIIHHIIIIIIHHIIIIGIIIIHHIIHIIIIHHHIFGIIIIIIIHIIIIIIHIIIIIIIIIIIIIIIIIIIIIIIIHHIIIIIIIGIIIHIIHHIIIIIIIIHHIIIIIIIIIIHIHIIIIIIIIIHIIIIHIIIIIIIIIIIIIIIIHHIIIIIGIIIIHIIIIIIIIIIIIHIIIIIIIIIIHGIIIIIIIIIIIIIHIIIIIIIIIIIIIIIIIIIIIIIIHIIIIIIIIIIIIIGIIIIIIIIIIIIIIIIIIIIIIIIIIIIIIIIIIIIIIIIIIIDDDDD
@HISEQ:969:HM2KJBCX2:2:1102:16362:61215 2:N:0:ACTATGCA
CATTTGACGACGCCCAACTATCCCTATTAATCATTACGGTGATCCTAGAAACCAACAAAATAGAACCATGCCGTCCTATTCTATTATTCCATGCTAATGTATTCGAGCAAAAATGCCTGCTTTAAACACTCTAATTTTTTCAAGGTAAAGGTCCTGGATCCGCAAGACACCCAATTAAGGACATCAAGTTTCTCCAGAAGGTGAGAAATCAACAGCGACAGTTCATACCCCTTAAGGCACGACCATCACGTCAATCCCGAAATTCAACTACGAGCTTTTTAACTGCAACAACTTTAATATACGCTATTGGAGCTGGAATTACCGCGGCTGCTGGCACCAGACTTGCCCTCCAA
+
@DDDDIGHIHHIIIIIIGHHIIIIIIIIIHIIIIIIIIIIHHIIIIIHHHIIIGGHHIIHHHHHIIIGIIHIIIIIHHIIIHHIIIHIHHIIHIIHIHIHHFHHIHIIIIIIHHHGHIIIHHIIIIIIIHIIIHFHHIIIFGIIIIIHEHIIHHFAEHHFHFHHGHIIHHHHIIIHIIHHHHHHHGEEEHHHHIHGFIHEHHEGDIIHGIIIIIGHHHHHHHHHHHIHIIHGFHHHGIIHGHHIHGIIFHIHHC<DIIIIIIIHHIIHGHGGHEIIHHHHIHGFGIIIIHHHFFDHIHIHIIHHEIIIHIIHHHDCIIIHIIHHIIIHIHIIIHIIIIIHIIIIIIIIDDDDD
@HISEQ:969:HM2KJBCX2:2:1102:10816:61717 2:N:0:ACTATGCA
CATTTGACGACGCCCAACTATCCCTATTAATCATTACGGCTCCCCTAGAAACCAACAAAATAGGAAAGCCGTCCTATTCTATTATTCCATGCTAATGTATTCGAGCAAAGGCCTGCTTTGAACACTCTAATTTTTTCAAAGTAAAAGTCCTGGTTCCCCGACACACCCAGTAAAGGGCATGCGAATCCCCAAGAGGAAAGATCCGGCCGGACCAGTGCACGCGGTGAGGCGGACCGGCCAGCCAGACCCAAGGTTCAACTACGAGCTTTTTAACTGCAACAACTTTAATATACGCTATTGGAGCTGGAATTACCGCGGCTGCTGGCACCAGACTTGCCCTCCAA
+
BDDDDIIIIIIHDHIIIIIHIIIIHIIIHHIIIGIHIIHIIIIIIIHGHHHHIHHHHIIIIIGHEHHIHHIHIIHIIIIIIIIHIHIHHIIIIIIIIIIHHHIIIIIIIHIIIIGHGHHHHEHIIHHIIIIIIHIHHIHGIIHIIHIIIIHHHIIIHIIIHIIIIIIIHIIIHIHIII<IIIIIHIHIIIGIHHIIIIIIIHIIIIIHIIIHIIIIIIIIIIIIIIIHIIIIIIIIIIIHHHDHHEGIIIHIIIIIIIIIIIIIIHIIIIIIIIIIIIIIIIIIIIIIIIHHIIIIIHIIIIIIIIIIIIIIIIIIIIIIIIIIIHIIIIIIIIIIIIHDDDDD
@HISEQ:969:HM2KJBCX2:2:1102:14461:59947 2:N:0:ACTATGCA
CATTTGACGACGCCCACTATCCCTATTAATCATTACGGTGGTCCTAGACCAACAAAATAGAACCAACGTCCTATTCTATTATTCCATGCTAATCTATTCAAGCAAAAGCCCGCTTTAAACACTCTAATTTTTTCAAGGTAATGGTCCTGGTTCCCCGACACACCCAATAAAGGGCATACCGGCTCACCAGAAGGATAGACCCGACAACAGAACAGTACTCGCCAGAGACGGACCGTCCGGTCAGGCCTAAAATTCAACTACGAGCTTTTTAACTGCAACAACTTTAATATACGCTATTGGAGCTGGAATTACCGCGGCTGCTGGCACCAGACTTGCCCTCCAA
+
DDDDDIIIIIIIIIIIIIIIIIIIIIIIIIIIHIIIIIIHGIIIIIIIIIIIIIIIIGHIHIIIIIIIGHIIIHHIIIIGIIIIHIIIIIIIIHHIHEGHHHHIIIHGHHHHIIIIIIIIIIHIIIIIHIIIIIIHIIHIIIIIIHIHHIHGHIIIIIIIIIIIIIIIIHIIIIIIIIIIIIIIIIIIIIIIIIIIIHIIIIIIIIIIIHHHIIIIHIHIIIIIIIIIIIHHIIIIHHIIIHIIHHIIIIIIIIIIIIHHHGHHIIIIHIIIIIIIIIIHIIIHIHHIIHGIIIHHHFIIIIIIIIIIHIIIIIIIIIIIIIIIIIIIIIIIIIIIIIDDDDD
@HISEQ:969:HM2KJBCX2:2:1102:10510:61616 2:N:0:ACTATGCA
CATTTGACGACGCCCAACTATCCCTATTAATCATTACGTCAATCCTAGAAACCAACAAAATAGGATCAAACGTCCTATTTCATTATTCCATGCTAATGTATTCAAGCGTTAGCCTGCTTTAAACACTCTAATTTTTTCAAAGTAACAGTCCTGTTTCCCTGCAACACCAAATTAATGACATTACAGTTCTTCAAGAAGGAGGAACCAGTAAAGCCAGTACATACCAGAGGCACGACCAACTTACTAATCCCGAAATTCAACTACGAGCTTTTTAACTGCAACAACTTTAATATACGCTATTGGAGCTGGAATTACCGCGGCTGCTGGCACCAGACTTGCCCTC
+
DDDDDIIIIIIIHIIIIIIIIIIIIIIIIIIIIIIHIIIIIIIIIIIHIIIIIIIIIIHIIIIIIIIIIHIIIIHIIIIIFHHIHIIIHIIIIIHHIIIIIHIIIIIIIIIIIIIIIIIIHIIIIIIIIHIIIIIIIIIIIIIIIIIIIIIIIIIIIIIIIIIIIIHIIIIIHIIIIIIIIIIIIIIIIIIIIIIIIIIIIIIIIIIIIIIIIIIIIIIIIIIIIIIHIIHIIIIIIIHIIIIIIIIHIIIIHIIIIIIIIIIIIIIIIIIIIIHIIIHIIIIIIIIIIIIHIIIIIHIIIIIIIIIIIIIIIIIIIIIIIIIIIIIIIIIIIIIIIIDDDDD
@HISEQ:969:HM2KJBCX2:2:1102:10846:62103 2:N:0:ACTATGCA
CATTTGACGACGCCCAACTATCCCTATTAATCATTATGTCAATCCTAGAAACCAACAAAATAGGATCAAACGTCCTATTTCATTATTCCATGCTAATGTATTCAAGCGTTAGCCTGCTTTAAACACTCTAATTTTTTCAAAGTAACAGTCCTGTTTCCCTGCAACACCAAATTAATGACATTACAGTTCTTCAAGAAGGAGGAATCAGTAAAGCCAGTACATACCATAGGCACGACCAACCTACTGACCCCGAAATTCAACTACGAGCTTTTTAACTGCAACAACTTTAATATACGCTATTGGAGCTGGAATTACCGCGGCTGCTGGCACCAGACTTGCCCTCCAA
+
DDDCDIIIIIIIIIIIIIIIIIIIIIIIIIIIIIIIIIIIIIIIIIIIIIIIIIHIGIIIIIHIIIIIIHIHIIIIIIIIIIIIIIIIGIIIGIIGHIIIIIIIIIIHHIIIIIIIIIIIIIIIIIIIIIIHIIIIIIIIIIIIIIIIIIIIIIIIIIIIIIIIIIIIIIIIIIIIIIIIIIIIIIIIIIHIIIIIIIIIIIIIIIIIIIIIIIIIIIIIIIIIIIIIIIIIIIIHIIIIIIHIGIIIIIIIIIIIIIIIIIIIIIIHF1IIIIIIIIIIIIIIIIIIIIIIIIIIIIIIIIIIIIIIIIIIIIIIIIIIIIIIIIIIIIIIIIIIIIIIIDDDDD
@HISEQ:969:HM2KJBCX2:2:1102:3679:62080 2:N:0:ACTATGCA
CATTTGACGACGCCCAACTATCCCTATTAATCATTACGTCGATCCTAGAAACCAACAAAATAGAATCAAACGTCCTATTTCGTTATTCCATGCTAATGTATTCAAGCGTGAGCCTGCTTTAAACACTCTAATTTTTTCAAAGTAACAGTCCTGATTCCCCATGACACCAAATTAATGACATCATGGTTCGTCAGAAGGTAGGAATCAATAATACCAGTACGTACAATAGCACGACCAATAAATTGATCCCGAAATTCAACTACGAGCTTTTTAACTGCAACAACTTTAATATACGCTATTGGAGCTGGAATTACCGCGGCTGCTGGCACCAGACTTGCCCTCCAA
+
DDDDDIIIIIHIHHIIIIHIIIIIIIIIIIIIHIIIIIIIIIIIIIIIIIIHIIIIIIHHIIIIIIIHIHHIIIIIIIIHIIIIIIIHIIIHHIIIIIHIIIIIIIIIIIHIHIIIIIHIIIIIHIIIIIIIIIIIIIIIIIIIIIIIIIIIIIIIIIIIIIIIIIIIIIIIIIIIIIIIIIIHIIIIHIIIIIIIIIIIIIIIIIIIIIIIHIIIIIIIIIIIIIIIIIIIIIIIIIIIIIHHIIIIIIIIIIIIIIIIIIIIIIIIIIIIIIIIIIIIIIIIIIIIIIIIIIIIIIIIIIIIIIIIIIIHIIIIIIIIIIIIIIIIIIIIIIIIIIIIDDDDD
@HISEQ:969:HM2KJBCX2:2:1102:11719:62093 2:N:0:ACTATGCA
CATTTGACGACGCCCAACTATCCCTATTAATCATTACGTCAATCCTAGAAACCAACAAAATAGGATCAAACGTCCTATTTCATTATTCCATGCTAATGTATTCAAGCGTTAGCCTGCTTTAAACACTCTAATTTTTTCAAAGTAACAGTCCTGTTTCCCTGCAACACCAAATTAATGACATTACAGTTCTTCAAGAAGGAGGAACCAGTAAAGCCAGTACATACCAGAGGCACGACCAACCTACTAATCCCGAAATTCAACTACGAGCTTTTTAACTGCAACAACTTTAATATACGCTATTGGAGCTGGAATTACCGCGGCTGCTGGCACCAGACTTGCCCTCCAA
+
DDDDDIIIIHIIIIIIIGHHIIIIHHIIIIIIIIIIIIIIHIIIIIIIIIIIIIIIIIIIIIIIIIIIEHIIHHIIIIIIIIIIIIIIHIIGHHIIIIHHIIIIHIIIIIIHHHIIHIHHIIIHIIIIHIHIIIIIIHIHIIIIIIIIHHIHIHIIIIIIIIIIIHIIIIIIIIIHHHGGHIIIIIIIIHFIIGIHIIIIIIHHHHIIHIHIIIIIIIIIIIIIII=IIIIIIIIIIIIIIIGHFHEHIHFFIHIIIIIHIIHIIIIGIIIIIIIIIIIIHIIIHIHHIIIIIHIIIIIIIIIIHIIIHIIIHIIIIIIIIIIIIIIIIIIIIIIIIIIIICDDDD
@HISEQ:969:HM2KJBCX2:2:1102:21026:61338 2:N:0:ACTATGCA
CATTTGACGACGCCCAACTATCCCTATTAATCATTACGTCGATCCTAGAAACCAACAAAATAGGTTCGATTGTCCTATTTCGTTATTCCATGCTAATGTATTCAAGCGCGAGCCTGCTTTAAGCACTCTAATTTTTTCAAAGTAACAGTCCTGTTTCCCCGCAACAACAAATTAATGCCATCACGGTTCTACAAGAAGGAGGGACCAGTGAGGCCAGTGCATACCAGTGGCACGACCAACCTACTGGCCCCGAAATTCAACTACGAGCTTTTTAACTGCAACAACTTTAATATACGCTATTGGAGCTGGAATTACCGCGGCTGCTGGCACCAGACTTGCCCTCCAA
+
DD@@DHIIIIHHIIIHHIHHGHHHIHIIIIGIIIIIIIFHIIHIIIHGIIIHHIIIGIIIGHHIHIHIIEHHEHEEH@GEHHIHHHHIIHGGH?HHHEHHHHHHIHHIIIIIIIHIIHHHIGEHHIIIHHHIIIIIHIIIHHIIIIIGIIGHHGGHIHIHEIHHIIIIIHHIIHHIHHIIHHGIIIHIIHHHHIHHHIIHHHHIIIIIIII<IIIIIIIHIHHIHIIIIIHIIHDIIHHIHFHIHIIIIIHIHHIIIIHIIIIIHIIIIIIHIGHIIIIIIIIHIIHIIHIHHHIIIIIIIIIIIIIIIIIHEC/IIIIIIIIIIIIIIIIIHHHIIIIIIDDDDD
@HISEQ:969:HM2KJBCX2:2:1102:3160:62450 2:N:0:ACTATGCA
CATTTGACGACGCCCAACTATCCCTATTAATCATTACGGTGGTCCTAGACCAACAAAATAGAACCAACGTCCTATTCTATTATTCCATGCTAATCTATTCAAGCAAAAGCCCGCTTTAAACACTCTAATTTTTTCAAGGTAATGGTCCTGGTTCCCCGACACACCCAATAAAGGGCATACCGGCTCACCAGAAGGATAGACCCGACAACAGAACAGTACTCGCCAGAGACGGACCGTCCGGTCAGGCCTAAAATTCAACTACGAGCTTTTTAACTGCAACAACTTTAATATACGCTATTGGAGCTGGAATTACCGCGGCTGCTGGCACCAGACTTGCCCTCCAA
+
DDDCDECFECHCDDHIIIHHHHHHHGHHIFGHHHI?HHDHGHHEHIIFGHGHHHHHCCGECHHGHIGCHHHIIIEHHHIHHHIHFHEHCFCGHEHEHEHGECCHHFHHHHHHEH@EEHHHHIFHIGHHHIIIHFEEHIIGIHHIIIIIIHGA<IIIHIHIHHHIIIIIHHGIGHHIHHHIHIIIHIIIIHHIIIHIHIHHIHHHIHIIIIIIIIIIIIHIIIHIEHHHHHCHGIIIIHIIHHHIIIHHIHEIIHIIIIHIHEHHIIIIIHIHIIGHIIHIIIIHHIIIHIIHIIHEGGFIIIIIHHHHHIGIIHHIIIIIIHIIIHIIIIIIIIIIIIIDDDAD
@HISEQ:969:HM2KJBCX2:2:1102:5208:61641 2:N:0:ACTATGCA
CATTTGACGACGCCCAACTATCCCTATTAATCATTACGGCGGTCCTAGAAACCAACAAAATAGGATCGCACGTCCTATTCCATTATTCCATGCTAACGTATCCGAGCAAAGGCCTGCTTTGAACACTCTAATTTTTTCAAAGTAAAAGTCCCGGTTCCCCGACACACCCAGCAAAGGGCATGCGGCTCCCCGGGAGGAGGGGCTCGGCCGGACAGTGCACGCGGTGAGGCGGACCGGACGGCCAAGCCCAAGTTTCAACTACGAGCTTTTTAACTGCAACAACTTTAATATACGCCACTGGAGCTGGAGTTACCGCGGCTGCTGGCACCAGACTTGCCCTCCAA
+
[truncated: 35,901,937 more chars]
