# Supplementary material for: Response of arbuscular mycorrhizal fungal community in soil and roots to grazing differs in a wetland on the Qinghai-Tibet plateau
Source: PeerJ. 2020 Jun 19;8:e9375. doi: 10.7717/peerj.9375 (PMC7307571; doi:10.7717/peerj.9375)
Supplement: Supplemental Information 25 [file peerj-08-9375-s025.zip › Root grazing 1-5/65.fastq]

@HISEQ:969:HM2KJBCX2:2:1101:8763:2246 2:N:0:ACTATGCA
AAGTGAAGCGAGCCCAACTATCCCTATTAATCATTACGGTGATCCTAGAAACCAACAAAATAGAACCATGCCGTCCTATTTTATTATTCCATGCTAATCTATTCAAGCACAAGCCTGCTATAAGCACTCTAATTTTTTCAAGGTAATAGCTCTGCTTCCCCAACGCACTAACTTAATAGCATGCTGGTTGTTCAGAAGGTAGGAATTCATCAGGCCAGTGCGGACAGTGAAGCCCGACCAACCGACAAACTCCGAAATTCAACTACGAGCTTTTTAACTGCAACAACTTTAATATACGCTATTGGAGCTGGAATTACCGCGGCTGCTGGCACCAGACTTGCCCTCCAA
+
DDDDDIIIIHHHHHHHIIIIIHIIIIIIHHHIHHIIIIIIIGIHIHIIIIIIIIGIHIIIIHFFIIHIIIIIIIIIHHIIIIIIIHEFHIIHHHHHHHHHIHHHIIHIIIIHIIIIIIIGIIIIHIHGIIIIIIIIIIIHIIIIIIIIHHIIHIIHIIHGHHHIIIIIIIHIHHHHIIHIGIIIIIIIIIIIIIIIIHGIHHHIIIIIIIIIIIIIIIIIIIIIIIIIIIIIIIIHIIIIIIIII=HIIIIIIIIIIIIIIIIIIIIIIHIIIIIIIIIIHIIIHHIHHHIIIIIIIIIIIHIIIIIIIIIIIIIIIIHIIIIIIIIIIIIIIIIIIIIIHIIDDDDD
@HISEQ:969:HM2KJBCX2:2:1101:10981:2303 2:N:0:ACTATGCA
AAGTGAAGCGAGCCCAACTATCCCTATTAATCATTACGGTGGTCCTTGAACCAACAAAATAGAACCACGACGTCCTATTCTATTATTCCATGCTAATCTATTCAAGCAAAAGCCTGCTTTAAACACTCTAATTTTTTCAAGGTAATGGTCCTGGCTCCCCGGCACGCCCAATTAAGAACATACCGATTCACCAGAAAGATAGACCCGACGACAGAACAGTACTCGCCAGAGACGGACCATCCGGCCAGGCCTAAAATTCAACTACGAGCTTTTTAACTGCAACAACTTTAATATACGCTATTGGAGCTGGAATTACCGCGGCTGCTGGCACCAGACTTGCCCTCCAA
+
DADDDIIIIIIIIHIHHHIIIFHIIEHIIIIHIIHHHIIHHHIHHHIGCHH?EHHHH?FHIFHEHHIGIIIIHGHHGHHHEHIIIIHHCGHG1F@HHHEHHDHHHIHIHHIGIIIIHHIHIHHIIHIIGEFHHHIFHGHIHHHHHFHACHEIHIIHHHIHCHGIIHEIHHHHHIIHIIHGHIIIHHIHHF?IIIIIIIIIHCHIIIIIHGIIHEHIIIIIIIIIGIIIIIIIIIIIIIIFIIIIIHHIIIIIIIIIHGHHHHHIHGHGIIIIIIIIIIIIIHGIIIIIIHIHHDHIIIIIIIHIIHIIIIIIIIIIIIIIIIIIIIIIIIIIIIIIIIIIIIDDDDD
@HISEQ:969:HM2KJBCX2:2:1101:7691:2556 2:N:0:ACTATGCA
AAGTGAAGCGAGCCCAACTATCCCTATTAATCATTACGTCGATCCTAGAAACCAACAAAATAGAATCAAACGTCCTATTTCATTATTCCATGCTAATGTATTCAAGCGTGCGCCTGCTTTAAACACTCTAATTTTTTCAAAGTAACAGTCCTGATTCCCCACGACACCAAATTAATGACATCGTAGTTCTTCAGAAGGTAGGAACCAATAATGCCAGTGTGTACCGAAGCACGACCGACAATTTGATCCCGAAATTCAACTACGAGCTTTTTAACTGCAACAACTTTAATATACGCTATTGGAGCTGGAATTACCGCGGCTGCTGGCACCAGACTTGCCCTCCAA
+
DDDDDIIIIIIIIIIIIIIIIIIHIIIIIIIIIIIIIIIIIHIIIIIIIIIIIIIIIIIIIIIHIIIIHIIIIIIIIIIIIIIIIIIIIIIIHIIIIIIIIHHIIIIIIIIIIIIIIIIHHIIIHIIIIIIIIIIHHIIIIIIIIIIIIIHIIIIIIIIIIIIIIIIIIIIHIIIIIIIIIIIIIIIIIIIIIIIIIIIIIIIIIIIIIIIIIIHIIIIIIIIIIIIIIIIIIIHIIIIIIHHGIIIIIIIIIHIIIIIIIHIIIIIIIIIIIIIIIIIIIIIIIIIIIIIIIIIIIIIHIIIIIIIIIIIIIIIIIIIIIIIIIIIIIIIIIIIIIIIIDDDDD
@HISEQ:969:HM2KJBCX2:2:1101:21087:2659 2:N:0:ACTATGCA
AAGTGAAGCGAGCCCAACTATCCCTATTAATCATTACGTCGATCCTAGAAACCAACAAAATAGAATCAAACGTCCTATTTCATTATTCCATGCTAATGTATTCAAGCGCGAGCTTGCTTTAAACACTCTAATTTTTTCAAAGTAACAGTCCTGATTTCTCGCGACACCAAATTAATGACATCGTGGTTTGTCAGAAGGGAGAAACCAATAATGCTAGTACGTACAAAGTACGACTGACATATTAGTCCCGAAATTCAACTACGAGCTTTTTAACTGCAACAACTTTAATATACGCTATTGGAGCTGGAATTACCGCGGCTGCTGGCACCAGACTTGCCCTCCAA
+
@DA<@DC?DC@H</<CC01FDFHHCHHHIEDHHHCEHHCF?E110@GHEE1E<CE01<1DFHHIIC11FHI=D1<0<C@HCHH1DFCHCF1DC1FECHDG@GECHIHCE@C<?FHCF@@BACG?GHFHFFHCFGHHIHHGIIIHHHGIIHHHHHFEIHHIIHHHHHIHHGHHHIIHHEHFIHDHHHFHHHGIHHIIIGIIIHCGHHHGHGEHH;FHIIHIHIIHGHFHGECEHHIFGIHHF?DIIIHHHHGHIHHHHFIIIHHCHIIHFHFCDGHIHIHHCFIIHIIHHHHHIIIGIHIHIIIIIIIIIIHHIIIHGIHIHIIIIIHIIIIHHHIHIIIDDDD@
@HISEQ:969:HM2KJBCX2:2:1101:6033:2551 2:N:0:ACTATGCA
AAGTGAAGCGAGCCCAACTATCCCTATTAATCATTACGTCAATCCTAGAAACCAACAAAATAGGATCAAACGTCCTATTTCATTATTCCATGCTAATGTATTCAAGCGTTAGCCTGCTTTAAACACTCTAATTTTTTCAAAGTAACAGTCCTGTTTCCCTGCAACACCAAATTAATGACATTACAGTTCTTCAAGAAGGAGGAACCAGTAAAGCCAGTACATACCAGAGGCACGACCAACCTACTAATCCCGAAATTCAACTACGAGCTTTTTAACTGCAACAACTTTAATATACGCTATTGGAGCTGGAATTACCGCGGCTGCTGGCACCAGACTTGCCCTCCAA
+
DDDDDIIIIIIIIIIIIIIIIIIIHHIIIIIIIIHIIIIIIIIIIIIIIIIIIGIIHIGGIIIHIIIIIIGIIIGIIIIHHIIIIIIHHHHIHIIIIIIIIHIIIIIIIIHIIIIIGIIIIIIIIIIIIIIIIIIIIIIIIIIIIIIIIIIIIIIIIIIIIIIIIIIIIIIIIIIIIIIIIIIIIIIIIIIIIIIIIIIIIHIIIIIIIIIIIIIIIIIIIIIIIIIIIIIIIIIIIIHIIHIIIIIEIIIIIIIIIIIHIIIIIIIIIIIIIIIIIIIIIIIIIIIIIIIIIIIIIIIIIIIIIIIIIIIIIIIIIIIIIIIIIIIIIIIIIIIIIIIIIDDDDD
@HISEQ:969:HM2KJBCX2:2:1101:10154:3931 2:N:0:ACTATGCA
AAGTGAAGCGAGCCCAACTATCCCTATTAATCATTACGGTGGTCCTAGAAACCAACAAAATAGAACCATGCCGTCCTATTTTATTATTCCATGCTAATGTATTCAAGCAAAAATGCCTGCTTTAAACACTCTAATTTTTTCAAAGTAAAGGTCCTGGTTCCCCGCGGCACCCAATTAAGGACATCGCGGTTCTCCAGAAGGTGAGAAATTGACTGCACCAGTTCATACCCCGTAAGGCACGACCGATGCGCCAATCCCGAAATTCAACTACGAGCTTTTTAACTGCAACAACTTTAATATACGCTATTGGAGCTGGAATTACCGCGGCTGCTGGCACCAGACTTGCCCTCCAA
+
DDDDDIIIIIIIIIIIIIIIIHIIIIIIIIIIIIIIIGHIIIIIIIIIIIIIIIHIIIIIIIIIIIIIIIGIHIIIIGIIIIIIIIIIIHGHHHHIIIIIIHHFHIHHIIIHIIGHIIIIIIIIIIIIHIIIIIHIIIIIIHIHIIIIIIIIHIIHHHHIIIIIIIIIIIIIIIIHIIIIIIIIIIIIIIIIIIIIIIIIIIIIIIIHIIIIIHIHHIIIIIIIIIIIIIIIIIIIIHIIIIIIIIIIIHHHIIIIIIIIIIIIIIIIIHIIGIIIIIIIIIIIIIIIIIIIIIIIIIIIHIIIIIIIIIIIIIIIIIIIIIIIIIIIIIIIIIIIIIIIIIIIIIIIDDDDD
@HISEQ:969:HM2KJBCX2:2:1101:9363:4712 2:N:0:ACTATGCA
AAGTGAAGCGAGCCCAACTATCCCTATTAATCATTACGTCAATCCTAGAAACCAACAAAATAGGTTCGAACGTCCTATTTCATTATTCCATGCTAATGTATTCAGGCGCTAGCCTGCTTTAAACACTCTAATTTTTTCAAAGTAACAGTCCTGTTTCCCCGCAACACCAAATTAATGGCATTACGGTTCTACAAGAAGGAGGAGGCAGCGAGCCAGTGCATACCATTGGCACGACCGACCTGCTAACCCCCAAATTCAACTACGAGCTTTTTAACTGCAACAACTTTAATATACGCTATTGGAGCTGGAATTACCGCGGCTGCTGGCACCAGACTTGCCCTCCAA
+
DDDDDIIIIIIIIIIHIIIIIIIIIIIIIIIHIGIHHIIIIIIIHIIIIIIIIIIIIIIIIGIIIIIIIHHHIIIIIIIIIIHIIIIIIIIIIIHHIIHHHDHHHHIHHIIIIIIFIIHHIHIIIIFIIGGIIIIHIIGIHHIHHH=HIIIHEHIIHHHH;HHHIIGHIHFHFHFHDEHHIIIIIIHHIIEHFHIIHHECGHF=#B?EHGGHH<'GF8IIIIEEEEH?F?GEHFCHIIII<1@GCF/HE<1?IIIIIIIIIIIIIIIIIIIIIIIIIIIIIIIIIIIIIIIIIHIIIIIIIIIIIIIIIIIIIIIIIIIIIIIIIIIIIIIIIIIIIIIIDDDDD
@HISEQ:969:HM2KJBCX2:2:1101:8546:5690 2:N:0:ACTATGCA
AAGTGAAGCGAGCCCAACTATCCCTATTAATCATTACGTCAATCCTAGAAACCAACAAAATAGGATCAACGTCCTATTTCATTATTCCATGCTAATGTATTCAAGCGCGAGCCTGCTTTAAACACTCTAATTTTTTCAAAGTAACAGTCCTGATTCCCCACCACACCAAATTAATGACATGATGGTTCGTCAGAAGGTAGAAATCAGTAACACCAGTACGTACCGAAGGCACGACCAGCGTACTAATCCCGAAATTCAACTACGAGCTTTTTAACTGCAACAACTTTAATATACGCTATTGGAGCTGGAATTACCGCGGCTGCTGGCACCAGACTTGCCCTCCAA
+
DDDDDIIIIIIIIIIIIIIIIIIIIIIIIIIIIIIIIIIIIIIIIIIIIIIIHIIIHIHIIIIIHIIHIIHIIIIIIIIIIIIIIIIIIIIIIIIIIIIIIIHIHIIIIHHIIIIIIHIIIIIIIIIIIIIIIIIIIIIIIIIIIIIIIIIIIIIHIGIIIIIIIIIIIHIIIIIIIIIIIHIIIIIIIIIIIIIIIIIIIIIHIIIIHIIIIIIIIIIIIIIIIIIIIIIIIIIIIIIIIIIHIIIIIIHIIIIIIIIIIIIIHIIIIIIIHHHIIIIIIIIIIIIIIIHIHIIIIIIIIIIIIIIIIIIIIIIIIIIIIIIIIIIIIIIIIIIIIIIIDDDDD
@HISEQ:969:HM2KJBCX2:2:1101:10504:5765 2:N:0:ACTATGCA
AAGTGAAGCGAGCCCAAACTATCCCTATTAATCATTACGTCAATCCTAGAAACCAACAAAATAGGATCGAACGTCCTATTTCATTATTCCATGCTAATGTATTCAAGCGTTAGCCTGCTTTAAACACTCTAATTTTTTCAAAGTAACAGTCCTGTTTCCCTGCAACACCAAATTAATGGCATTACAGTTCTTCAGAAAGGAGGAATCAGCGAAGCCAGTACATACCAGTGGCACGACCAACCTGCTGACCCCGAAATTCAACTACGAGCTTTTTAACTGCAACAACTTTAATATACGCTATTGGAGCTGGAATTACCGCGGCTGCTGGCACCAGACTTGCCCTCCAA
+
DDDDCIHIIGIIHHHIIIIIIIIIIIIIIIIIIIIIHIHIHIIIIIIIHIIIIIIIIIHIHIIIIHH1DHHHIIIIIIIIIIIIIIIIIIIIGHHHIIIIIHHHHHHIIIIIIIIHIIIHIHHIHHIHIIGHIIIIIIGHIHIIGIHFGHIIIIIIIIHHIIIIIIIIIIIHHIIIIIIIIHIIFIHHIIIIIIIIIIHIIIIIIIIIIIIIIIIIIIIIIIIIIIIIIIIIIIIIIIIHIIIIHHIIIIIIIIIIIIIIIIGIIIIIIIIIIIIHIIIIIIIIHIIIIIIHIIIIIIHIHIIIIIIIIIIIIIIIIIIIIIIIIIIIIIIIIIIIIIIIIIDDDDD
@HISEQ:969:HM2KJBCX2:2:1101:21190:5923 2:N:0:ACTATGCA
AAGTGAAGCGAGCCCAACTATCCCTATTAATCATTACGGTGGTCCTAGACCAACAAAATAGAACCAACGTCCTATTCTATTATTCCATGCTAATCTATTCAAGCAAAAGCCCGCTTTAAACACTCTAATTTTTTCAAGGTAATGGTCCTGGTTCCCCGACACACCCAATAAAGGGCATACCGGCTCACCAGAAGGATAGACCCGACAGCAGAACAGTACTCGCCAGAGACGGACCGTCCGGTCAGGCCTAAAATTCAACTACGAGCTTTTTAACTGCAACAACTTTAATATACGCTATTGGAGCTGGAATTACCGCGGCTGCTGGCACCAGACTTGCCCTCCAA
+
DBDDDHIGHIIHHDHHIIGHHIIHIIHIHIEHHCHHGHIHHHEEHEHIFCCGHIHHHHFHEHHEHHHCH@GCCF?1C1FHEH@CFCHHE?CFH<G?GCGGFFGHHHHICEHFHHEGDHHIHIIHHHHIHGGHHHHHHHHHGGEHIHIHHHHEGIIIHHHHHHHIHHIHHIIHIHIIIHEIIIIIIIHIIIIIIIIHHIGIIIIHIIIIIIHEGHHIIIIIIIIIIIIIIIHHIIIIIIIIIHHIIHGHHIIIIIIIIIIHHIHHGIIIIIIIIIIIIIIHHFIIIHIHHHHGIIIHHHGIIIIIIIIIIIIIIIIIIIIIIIIIIIIIIIIIIIIIIIIDDDDD
@HISEQ:969:HM2KJBCX2:2:1101:15919:6185 2:N:0:ACTATGCA
AAGTGAAGCGAGCCCAACTATCCCTATTAATCATTACTCATTTCCCCAAAAACCAACAAAATTCGAGATACGAGTCCTAAATTATTATTCCATGCTAATGTATTCATAACTTTCAGCCTGCTTTAAACACTCTAATTTTTTCAAAGTAAAGGTCCTGGATTGCGAACCCAACCCAGTAAAGGGCAGGAACGTTCTCCAGGAAGATGGTAAGCGCGCATCGGCACTCACACACGATACCGTGGCGGGCCAAGCGCACTATACCAGAAATCCAACTACGAGCTTTTTAACTGCAACAACTTTAATATACGCTATTGGAGCTGGAATTACCGCGGCTGCTGGCACCAGACTTGCCCTC
+
DDDDDIIIIIIIHIIIIIIIIIIIIIIIIIHIIIIIIIHIIIIIIIIIIIIIIIIIIIIIIIIHIHIIIIGIHIIIIIIIIIIIIIHIIIIIHHFHHIIIHDHHIIIIIIIIIIIIIIHIIIIFHIHHHHIHIIIIIHHFHHIIIIIIIIHHHHIIIIIIIIHIIHIIIIIIIIIIIIIIIIIIIHHHIHIIHIIIIIIIIIIGIIIHGIHIIIIIGIIIIIIIHIIIIIIIIIIIIIIIIIIIIIIIIIIIHGIIIIIIGIIIIIIIIIIIIIIIIIIIIIIGIHHIIIIIIIIIHIIIIIIIHHIIIIIIIIIIIIIIIIIIIIIIIIIIIIIIIIIIIIIIIIIIIIDDDDD
@HISEQ:969:HM2KJBCX2:2:1101:20852:7102 2:N:0:ACTATGCA
AAGTGAAGCGAGCCCAACTATCCCTATTAATCATTACGGTGATCCTAGAAACCAACAAAATAGAACCATGCCGTCCTATTCTATTATTCCATGCTAATGTATTCGAGCAAAAATGCCTGCTTTAAACACTCTAATTTTTTCAAGGTAAAGGTCCTGGATCCGCAAGACACCCAATAAAGGACATCAAGTTTCTCCAGAAGGTGAGAAATCAACTGTAACAGTTCATACCCCTTAAGGCATGACCATCACGTCAATCCCGAAATTCAACTACGAGCTTTTTAACTGCAACAACTTTAATATACGCTATTGGAGCTGGAATTACCGCGGCTGCTGGCACCAGACTTGCCCTCCAA
+
DDDCDIIIIIIIIIIIIIIIIIIIIIIIIIIIIIIIIIIIIIIIIIIIHIIIGIIHIIIIGIIIIIIIIHHIDHIIIGHHIIHIIIIIIIHIIIIHIIIHIGHIHIIIIHIHIIHHIIIIIHIHIIIIIIIIIIIIIIIIIIIIGIIIIIIIIIIIIHHHIHHIIIIIIIHHIIIIIIIHHIIIIIIIIIHHHIIIIIIIIIIIIIIHIIIIIIIIIIIIIIGHIIIIIIIIIIIIIIIIIIIIIIIIIIHFIIIIIIIIIIIIIIIIIHIIIIIIIIIIIIIIIIIIIIIIIIIIIIIHHIIIIIIIIIIIIIIIIIIIIIIIIIIIIIIIIIIIIIIIIIIIIIIIDDDDD
@HISEQ:969:HM2KJBCX2:2:1101:7069:7461 2:N:0:ACTATGCA
AAGTGAAGCGAGCCCAACTATCCCTATTAATCATTACGTCGATCCTAGAAACCAACAAAATAGAATCAAACGTCCTATTTCATTATTCCATGCTAATGTATTCAAGCGCGAGCTTGCTTTAAACACTCTAATTTTTTCAAAGTAACAGTCCTGATTTCTCGCGACACCAAATTAATGACATCGTGGTTTGTCAGAAGGGAGAAACCAATAATGCTAGTACGTACAAAGTACGACTGACATATTAGTCCCGAAATTCAACTACGAGCTTTTTAACTGCAACAACTTTAATATACGCTATTGGAGCTGGAATTACCGCGGCTGCTGGCACCAGACTTGCCCTCCAA
+
@B@<@GE1G<GCHIIIIIIIIIHIIIIIIIIIIIIIIIIHHIIGIIIIIIIIHIIIIIIIIIHHHIHIIIIIIHIIIHIIIIIIIIIHIHHIHIIIIIIHHFHIIIGIHIHIIIHHIIIIIIIHIIHIIIIIHIIHIIIHGHIHHHIGIIGGHCHIIIFEEEHHGCHHHHHIIIGHEIHIIIII;IHHGHIIIHIHHEHHCGEC@CIIIIHHHHIIIGIHCHHHIIHIHIIIIHHEIIIHHFFHBDIIHIIIIIIIIIIIIIIIIIIIIIIIIIIIIIIIIHIIIHIIHIIIIIIIIIIIIIIIIIIIIIIIIIIIIIIIIIIIIIIIIIIIIIIIIIIDDDCD
@HISEQ:969:HM2KJBCX2:2:1101:15981:7269 2:N:0:ACTATGCA
AAGTGAAGCGAGCCCAACTATCCCTATTAATCATTACGTCAATCCTAGAAACCAACAAAATAGGATCAAACGTCCTATTTCATTATTCCATGCTAATGTATTCAAGCGTTAGCCTGCTTTAAACACTCTAATTTTTTCAAAGTAACAGTCCTGTTTCCCTGCAACACCAAATTAATGACATTACAGTTCTTCAAGAAGGAGGAATCAGTAAAGCCAGTGCATACCATAGGCACGACCAACCTACTAACCCCGAAATTCAACTACGAGCTTTTTAACTGCAACAACTTTAATATACGCTATTGGAGCTGGAATTACCGCGGCTGCTGGCACCAGACTTGC
+
DDDDDIIIIGIIIIIIIIIIIIIIIIIIIIIIIIIIIIIIIIIHIHIIIIIIIIGIHIIIIIIIIIIIIIHIIHIIIIIIHIIIIIIIIIIIIIIIIIIIIIIIIHIEIIIIIIIIIIIIIIIIIIIIIIIIIIIIIIIIIIIIIIIIIIIIIIIIIIHIIIIIIIIIIIHGHIIIIIIIIIIIIIHIIIIIIIIIIIIIIIIIIIIIIIIIIIIIIIIHIIIIIIIIIIIIIIIIHHIIIIHHIIIIIIIIIIIIHIIIIIIIIIIIIIIIIIIIIIIIIIIIIIIIIIIIIIIIIIIIIIIIIIIIIIIIIIIIIIIIIIIIIIHHG1IIIIDDDDD
@HISEQ:969:HM2KJBCX2:2:1101:9427:7549 2:N:0:ACTATGCA
AAGTGAAGCGAGCCCAACTATCCCTATTAATCATTACGGTGATCCTAGAAACCAACAAAATAGAACCATGCGTCCTATTTCATTATTCCATGCTAATGTATTCAGGCAATAGCCTGCTTTAAGCACTCTAATTTTTTCAAGGTAACAGTCCTGCTTCCCCAACGCACCAAATTAATGGCATGCTGGTTATTCAGAAGGTAGGAATCCATCACGCCAGTACAGACCCAAAAGCCCGACCAACGGATAAATCCCGAAATTCAACTACGAGCTTTTTAACTGCAACAACTTTAATATACGCTATTGGAGCTGGAATTACCGCGGCTGCTGGCACCAGACTTGCCCTCCAA
+
DABDDIIIIHIHIHIIIIIFIHIFHIIIIHIIIIIIIIIIIGIIIIHIIIHHHIIGIIIIIIHHIIIIIIIIEHDHGHGHHIIIIIIIGGIHIHHHHIIIIIIHHIIIIIIIIIIHIHIIIHIIIIIIIIIIIIIIHHHHHIIIIHHIHIIIIIHIIIIIIIHEHHHIIIIIHIIHIHIIIIIIIIIIIIIIIIIIIIIIHIHHIIIHIIIIHIIIIIHIIIIIIIIIHIIIIHIHIIIIIIHIHGIHEIIIHIHIIHIIIIGIIIIIIIIIIIIIIIIIIIIIIIIIIIIIIIIIIIIIIIIIIIIIIHIIIIIIIIIIIIIIIIIIIIIIIIHIIIIIIIDDDDD
@HISEQ:969:HM2KJBCX2:2:1101:12606:7721 2:N:0:ACTATGCA
AAGTGAAGCGAGCCCAAATCCCTATTAATCATTACGTCGATCCTAGAAACCAACAAAATAGGGTCAAACGTCCTATTTCATTATTCCATGCTAATGTATTCAAGCGTGAGCCTGCTTTAAACACTCTAATTTTTTCAAAGTAACAGTCCTGATTCCCCGCGACACCAAATTAATGACATCACGGATCTTCAGAAGGGAGAAACCAGTGACACCAGTGCATACCAAAGGCATGACCAGCGTACTGATCCCGAAATTCAACTACGAGCTTTTTAACTGCAACAACTTTAATATACGCTATTGGAGCTGGAATTACCGCGGCTGCTGGCACCAGACTTGCCCTCCAA
+
DDDDDIIIIHIIHIIIIIIIIIIIIIIIIIIIIHIIIIIIIIIIIIIIIIIIIIIIIIIIIIIIIIIIIIIIIIIIIIIIIIHHIHIIIIIIIIIIIIIIIHHIIIIIIIIIHIIIIIIIIIIIIIIIIIIIIIIIIIIIIIIIHIIIIIIIIIIIIIIIIIIIIIIIIIIIIIIIIIIIIIIIIIHIHIIIIIIIIIIIIIIIIIIIIIIIIIIIIIIIIIIIIIIIIIIIIIIIIIIIIHHIIIIHIIIIIIIIIIIIIIIIIIIIIIIIIIIIIIIIIIIIIIIIIIIIIIIIIIIIIIIIIIIIIIIIIIIIIIIIIIIIIIIIIIIHIIIIIIIDDDDD
@HISEQ:969:HM2KJBCX2:2:1101:8168:7790 2:N:0:ACTATGCA
AAGTGAAGCGAGCCCAACTATCCCTATTAATCATTACGTCAATCCTAGAAACCAACAAAATAGGATCGAACGTCCTATTTCATTATTCCATGCTAATGTATTCAAGCGTTAGCCTGCTTTAAACACTCTAATTTTTTCAAAGTAACAGTCCTGTTTCCCTGCAACACCAAATTAATGGCATTACAGTTCTTCAGAAAGGAGGAATCAGCGAAGCCAGTGCATACCAGTGGCACGACCAACCTGCTGACCCCGAAATTCAACTACGAGCTTTTTAACTGCAACAACTTTAATATACGCTATTGGAGCTGGAATTACCGCGGCTGCTGGCACCAGACTTGCCCTCCAA
+
DDDDDIIIIIIIIIIIIIIIIIIIIIIIIIIIIIIIIIIIIIIIIHIIIIIIIIIIIIIIIIIIIIIHHIIIIIIIIIIIIFIIIIHHHCHHHHIIIIIIIIIIIIIIHHHIIIIIIIIIHIIHIIIIIIIIIIIIHIIHIIIIIIIIIIIIIIHIHIIIHIIIHIIIHHIHIIIIIIIIIIIIIIIIIIIIIIIIIIIIIIIIIIIIIIIIIIIIIIIIIIIIIIIIIIIIIIIIIIIHIIIHHIIIIIIIIIIIIIIIIIIHIIIIIIIIIIHIIIIIIIIIIIIIIIIIIIIIIIIIIIIIIIIIIIIIIIIIIIIIIIIIIIIIIIIIIIIIIIIIIDDDDD
@HISEQ:969:HM2KJBCX2:2:1101:5970:8613 2:N:0:ACTATGCA
AAGTGAAGCGAGCCCAACTATCCCTATTAATCATTACGTCAATCCTAGAAACCAACAAAATAGGATCAACGTCCTATTTCATTATTCCATGCTAATGTATTCAAGCGCGAGCCTGCTTTAAACACTCTAATTTTTTCAAAGTAACAGTCCTGATTCCCCGCCACACCAAATTAATGACATGATGGTTCGTCAGAAGGTAGGAACCAGTAACACCAGTACGTACCTAAGGCACGACCAACGTACTGATCCCGAAATTCAACTACGAGCTTTTTAACTGCAACAACTTTAATATACGCTATTGGAGCTGGAATTACCGCGGCTGCTGGCACCAGACTTGCCCTCCAA
+
DDDDDIIIIIHIIIIIIIIIIIIIIIIIIIIIIIIIIIIIIIIIIIIIHIGHHIIIIIIIIIIIIIIHIIIHIIIIIIIIIIIIIIIIIIIIIIIIIIHHIHHHHIIHIIIIIIIHHIHIHIIIIIHHIIIIIIIIIIIIIHHIIIHHIIIIEHHIIIIIIIIHIIIHIIIIIIIIIIIIIIIIIIIIIIIIIIIIIIIIIIHIIIIIIIIIIIIIIIIIIIIIIIIIIIIIIIIIIIIIIIHCIIIIIIIIIIIIIIIIIIIIIIIIIIIIIIIIIIIIIIIIIHIIIIIIIIIIIIIIIIIIIIIIIIIIIIIIIIIIIIIIIIIIIIIIIIIIIIIIDDDDD
@HISEQ:969:HM2KJBCX2:2:1101:3203:9183 2:N:0:ACTATGCA
AAGTGAAGCGAGCAACTATCCCTATTAATCATTACGGTGGTCCTAGAAACCAACAAAATAGAACCACAACGTCCTATTCTATTATTCCATGCTAATCTATTCAAGCAATAGCCCGCTTTAAACACTCTAATTTTTTCAAGGTAATGGTCCTGGCTCCCCAACACACCCAATTAAGGACATACTGGTTCACCAGAAGGAAGACCCGACAACAGGACAGTACTCGCCAAAGACGGACCGCCCGGCCAAGTCTAAAATTCAACTACGAGCTTTTTAACTGCAACAACTTTAATATACGCTATTGGAGCTGGAATTACCGCGGCTGCTGGCACCAGACTTGCCCTCCAA
+
BDDDBHHHIGHIIHHIIGHHHIIGHH?HHIGGHIIIIIIHIIFHHIIHGHHIIIIFHIIHEFHHEHIIIGCCC@E@HHHHCHIEHEHF?CC?FHHIEHHHIHHHH@GHHHIIHHHGHHHEHHHHHHIIEFIIHDHEHFGHEHHIIIHHHIHIIIHHGHHGIHHIHH?GEGHGHGHHHIHHEHHIIIHEIIHHIIIIIHHHHHHIHIIIHHIHHHIIIIIHEHIHHHIHECHCHHIIIHDCHGHGIHIFFIIHHGIHIIIHGDHHHFIIIIIHHHIIHIIIIIIHIIIIIIHH@HHIHHIIIIIIIIIIIIIHIGIIHHIIIHIIIIHIIIIIHIIIIIHIDDDDD
@HISEQ:969:HM2KJBCX2:2:1101:5528:10085 2:N:0:ACTATGCA
AAGTGAAGCGAGCCCAACTATCCCTATTAATCATTACGTCAATCCTAGAAACCAACAAAATAGGATCAAACGTCCTATTTCATTATTCCATGCTAATGTATTCAAGCGTTAGCTTGCTTTAAACACTCTAATTTTTTCAAAGTAACAGTCCTGTTTCCCTGCAACACCAAATTAATGGCATTACAGTTCTTCAGAAAGGAGGAATCAGCGAAGCCAGTACATACCAGTGGCATGACCAACCTGCTGACCCCGAAATTCAACTACGAGCTTTTTAACTGCAACAACTTTAATATACGCTATTGGAGCTGGAATTACCGCGGCTGCTGGCACCAGACTTGCCCTCCAA
+
DDDDDIIIGHIHIIIIIHIIIIIIIIIIIIIIIIIIIIHHIIIIIIIIIIIIHHIIIHHIIIIHIIIIIIIIHHIHHHGIIHIIIHIIIIIIIIIEHIIIIIIHHIHIIIIIIIIHIIHIIHHIIIIIIHIIIIIIIIIIIIIIIIIIIIIIIIIIIIIIIIIIIIIIIIIHIIIIIIIIIIIIIIIIIIIIIIIIIIIIIIIGIIIIIIIIIIIIIIIIIIIIIIIIIHIIIIIIIIIIIIIHGIIIIIIIIIIIIIIIIIIIIIIIIIIIIIHIIIIIIIHIIIIIIIIIHIIIIIIIHIIIIIIIIIIIIIIIIIIIIIIIIIIIHIIIIIIIIIIIIDDDDD
@HISEQ:969:HM2KJBCX2:2:1101:2051:10081 2:N:0:ACTATGCA
AAGTGAAGCGAGCCCAACTATCCCTATTAATCATTACGTCGATCCTAGAAACCAACAAAATAGAATCAAACGTCCTATTTCGTTATTCCATGCTAATGTATTCAAGCGTGAGCCTGCTTTAAACACTCTAATTTTTTCAAAGTAACAGTCCTGATTCCCCATGACACCAAATTAATGACATCATGGTTCGTCAGAAGGTAGGAATCAATAATACCAGTACGTACAATAGCACGACCAATAAATTGATCCCGAAATTCAACTACGAGCTTTTTAACTGCAACAACTTTAATATACGCTATTGGAGCTGGAATTACCGCGGCTGCTGGCACCAGACTTGCCCTCCAA
+
DDDDDIIHHHIIIIIIIIIIIIIIIIIIIIIIIIIIIIIIIIIGIIIIGIIIIIIIIIIGIHHIIIIHIIIIHHFHHHIIHIIIIIHIIIHIHIIHIHHHIIIHIHGIIIHIIIHHHIIIIIIIIIIIIIIIIIIIIIIIIIIIIIIIIIIIIIIIIHIIIIIIIIIIIIIIIIIIIIIIIIIIIIIIIIIIIIIIIIIIIIIIHHIIHIIIHIIIIIIIIIIHIIIIIIIIIIIIHIIIIIIHIIIIIIIIIIIHIIIIIIIIIIIIIIIIIIIIIIIIIIIIIIIIIIIIIIIIIIIIIIIIIIIIIIIIIIIIIIIIIIIIIIIIIIIIIIIIIIIIDDDDD
@HISEQ:969:HM2KJBCX2:2:1101:3005:10040 2:N:0:ACTATGCA
AAGTGAAGCGAGCCCAACTATCCCTATTAATCATTACGTCGATCCTAGAAACCAACAAAATAGAATCAAACGTCCTATTTCGTTATTCCATGCTAATGTATTCAAGCGTGAGCCTGCTTTAAACACTCTAATTTTTTCAAAGTAACAGTCCTGATTCCCCATGACACCAAATTAATGACATCATGGTTCGTCAGAAGGTAGGAATCAATAATACCAGTACGTACAATAGCACGACCAATAAATTGATCCCGAAATTCAACTACGAGCTTTTTAACTGCAACAACTTTAATATACGCTATTGGAGCTGGAATTACCGCGGCTGCTGGCACCAGACTTGCCCTCCAA
+
DDDDDIIIIIIIIIIIIIIIIIIIIIIIIIIIIIIIIIIIHIIIIIIIIIIIIIIIFIHIIIIIIIIIIIIIIIIIIIIIIIIIIIIIIIHHHIIIIIIIIIHHIIIIIIHHIIIIIIIIIHIIIIIIHIIHHHHIHHHGHHIIIIIIIIIIIIIIIIIIIIIIIIIIIIIHIIIIIIIIIIIIIIIIIIIIIIIIIIIIIIIIHIIIIIIIIIIIIIIIIHIIIIHIIIIHIIIIIIIIIHIIIIIIIIIIIIHIIHIIIIIIIIIIIIIIIIIIIIIIIIHHHHHIIIIIIIIIIIIIIIIIIIIIIIIIIIIIIIIIIIIIIIIIIIIIIIIIIIIIDDDDD
@HISEQ:969:HM2KJBCX2:2:1101:14534:10042 2:N:0:ACTATGCA
AAGTGAAGCGAGCCCAACTATCCCTATTAATCATTACGTCGATCCTAGAAACCAACAAAATAGGTTCGATCGTCCTATTTCGTTATTCCATGCTAATGTATTCAAGCGCGAGCCTGCTTTAAGCACTCTAATTTTTTCAAAGTAACAGTCCTGTTTCCCCGCAACAACAAATTAATGCCATCACGGTTCTACAAGAAGGAGGGACCAGTGAGGCCAGTGCATACCAGTGGCACGACCAACCTACTGGCCCCGAAATTCAACTACGAGCTTTTTAACTGCAACAACTTTAATATACGCTATTGGAGCTGGAATTACCGCGGCTGCTGGCACCAGACTTGCCCTCCAA
+
ADDDDHIEHIIIIIGHIIIIIIIIIIIIIHIHHHIIIIIIIIIHIGHIIIIIIIHIHIIIIIIIHHHDHGHDEHHFIHIIHHHIIIIGIICHHHHHHHHFFDHHIIHIIIHIIIIIHHHIIHIIIIIIIIIIIIIIIIIHIIIHHIIIIIIIIIHIHHIIHIIIIIIIIIIIIIIIHHIIIIIIIIIIIIHHIIIHIIIIIIIHIIIIIIIIIIHIIIIIIIIHIHIIHHIIIIIIIIIIIHHHHIIHHHIIIIIIIIIIIIIIIIIIHIIIIIHIIIIIIIIHIIIIIIIHHEIIIIIIIIIIIIIIIIIIIIIIIIIIIIIIIIIIIIIIIHIIIGHIIDDDDD
@HISEQ:969:HM2KJBCX2:2:1101:5446:9626 2:N:0:ACTATGCA
AAGTGAAGCGAGCCCAACTATCCCTATTAATCATTACGTCAATCCTAGAAACCAACAAAATAGGATCGAACGTCCTATTTCATTATTCCATGCTAATGTATTCAAGCGTTAGCCTGCTTTAAACACTCTAATTTTTTCAAAGTAACAGTCCTGTTTCCCTGCAACACCAAATTAATGACATTACAGTTCTTCAGAAAGGAGGAATCAGCGAAGCCAGTGCATACCAGTGGCACGACCAACCTGCTGACCCCGAAATTCAACTACGAGCTTTTTAACTGCAACAACTTTAATATACGCTATTGGAGCTGGAATTACCGCGGCTGCTGGCACCAGACTTGCCCTCCAA
+
CCDDDIIIIIIIIIIIIIIIIIIIIIIIIIIIIIIIIIIIIIIIIIIIIIIIHHIIIIIIIIIIIIIIHIIIHIIIIIIHIIIIIIIHIIIIIIIIIHIIIHGHIIIIIIIIIIIHIIIIIIIHIIIIIIIIIIIIGIIIIIIIIIIIIIIIIIIIIIIIIHIIIIHIIIIIIIIIIIIIIIIIIIIIIIIHIIIIIIIIIIIIIIIIIIIIIIIIIIIIIIIIIIIIIIIIIIIIIIIIIIIHGIIIIIIIIIIIIIIIIIIIIIIIIIIIIIIIIIIIIIIIIIIIIIIIIIIIIIIIIIIIIIIIIIIIIIIIIIIIIIIIIIIIIIIIIIIIIIIIIDDDDD
@HISEQ:969:HM2KJBCX2:2:1101:21072:10342 2:N:0:ACTATGCA
AAGTGAAGCGAGCCCAACTATCCCTATTAATCATTACGTTGTACCTAGAAACCAACAAAATAGGTTCGAACGTCCTATTTCATTATTCCATGCTAATGTATTCAAGCGTTTGCCTGCTTTAAACACTCTAATTTTTTCAAAGTAACAGTCCTGACTCCCCACGACACCAAATTAATGACATCATGGTTCATCAGAAGGGAGAAATCAACGACGCCAGTGCGTACCGAAGGCACGACCGACGTATTGATCCCGAAATTCAACTACGAGCTTTTTAACTGCAACAACTTTAATATACGCTATTGGAGCTGGAATTACCGCGGCTGCTGGCACCAGACTTGCCCTCCAA
+
BDD<@GE@@<EC/CHCGHCHE1FEHHFIHE<DCGECFHEE@CHEHFHEECHHEGEHH?FE?CG1<1<<C@CCCF001111<CE@EFHHEHHHHHC?FC@GE@DG<HEH@DEFHHIGGHHCBGHEFHEGGHEHHHHHHEHHAFHEFHHFHHHEEFHEHHB<FFHHHHIIIHHEHHFFFFG@E<DGHHFIHHHIHHH?I;HFHHGHHHHHHEDHHIHHIIHHHEGIHHG?IIIHGHHHEHHHIHHHCGDHDHIHHHHHHGEHHHDHHHHEHGIHIHHFGIHIHHCCF?IHIIHGGDIHHIIIIIIHIIIIIIHIIIIIIIIHHHHHHIHIHHIHHFIIHIGIIDDDDD
@HISEQ:969:HM2KJBCX2:2:1101:2336:11669 2:N:0:ACTATGCA
AAGTGAAGCGAGCCCAACTATCCCTATTAATCATTACATCGATCCTAGAAACCAACAAAATAGAATCGGATGTCCTATTTCATTATTCCATGCTAATGTATTCAAGCGTGAGCCTGCTTTAAACACTCTAATTTTTTCAAGGTAACAGTCCTAATTCCCCGTGACACCAAATTAATGGCATTACGGTTCTTTAGAAGGTGAGAAATCAATAATATCAGTACATACCAACGGCATGACCGAAACATTGATCCCGAAATTCAACTACGAGCTTTTTAACTGCAACAACTTTAATATACGCTATTGGAGCTGGAATTACCGCGGCTGCTGGCACCAGACTTGCCCTCCAA
+
DDDDDIIIIIHIIIIIIIIIHIIIIIIIIIIIIIHIIIIIHIIGIHHHIIIIIIIIIIIIIIHIIIIHIHIHIIIIIIIIIIHHIIIHIIIIIIIIIIIIIHIIIHHIIIIIIIIIHIHIHIHIIIIHIIHIIIIIIIIIIIIIIIIIIIIIIIIIIIIHIIHIIIIIIIIIIIIIIIIIIHIIIIIGIIIIIIIIIIIIIIIIIHIIIIIIIIIIIIIIIHIIIIIIIIIIIIIIIGIIIIIIHHIIIGIIIIIIIIIIIIIIIIIIIIIIIIIIIIIIIIIIIIIIIIIIIIIIIIIIIIIIIIIIIIIIIIIGIIIIIIIIIIIIIIIIIIIIIIIIIIDDDDD
@HISEQ:969:HM2KJBCX2:2:1101:14833:11878 2:N:0:ACTATGCA
AAGTGAAGCGAGCCCAACTATCCCTATTAATCATTACGTCAATCCTAGAAACCAACAAAATAGGATCAAACGTCCTATTTCATTATTCCATGCTAATGTATTCAAGCGTTAGCCTGCTTTAAACACTCTAATTTTTTCAAAGTAACAGTCCTGTTTCCCTGCAACACCAAATTAATGACATTACAGTTCTTCAAGAAGGAGGAACCAGTAAAGCCAGTACATACCAGAGGCACGACCAACCTACTAATCCCGAAATTCAACTACGAGCTTTTTAACTGCAACAACTTTAATATACGCTATTGGAGCTGGAATTACCGCGGCTGCTGGCACCAGACTTGCCCTCCAA
+
DDDDDIIIIHIIIHHIHIIIIIIIIIIIIIIIIIIIIIIIIIIIIIIIIIIIHHIIIIIHIIHHIIIIGHIHHGHIIIIIIHIHGHHIIIIIGGIIIIIIIIIIIIIIIIIIIIIIIHIIIIIIIHIIIIIIIHHIIIIGIIIIIHIIIIIIIIIIIIIHIIIIIIGIIHHHHIIIIIIIIIIIIIIIIIIIIIIIIIIIIIIIIFIIIIIIIIIIIIIIIGIIIIIIIIIIIIIIHHHHHHHHGHIHIIIIIIIIIIIIIHHHIHGIIIIIIIIIHIIIIHIIIIIIIIIIIIIIIIIIIIIIIIIHIIIIIIIIIIIIIIIIIIIGIIIIIIIIHIIIIDCDDD
@HISEQ:969:HM2KJBCX2:2:1101:7574:12262 2:N:0:ACTATGCA
AAGTGAAGCGAGCCCAACTATCCCTATTAATCATTACGTCGATCCTAGAAACCAACAAAATAGAATCAAACGTCCTATTTCATTATTCCATGCTAATGTATTCAAGCGTAAGCCTGCTTTAAACACTCTAATTTTTTCAAAGTAACAGTCCTGATTCCCCACGACACCAAATTAATGACATCGCGGTTCTTCAGAAGGTAGGAACCAATAATGCCAGTGCGTACCGAAGCACGACCAACAATTTGATCCCGAAATTCAACTACGAGCTTTTTAACTGCAACAACTTTAATATACGCTATTGGAGCTGGAATTACCGCGGCTGCTGGCACCAGACTTGCCCTCCAA
+
@DBB<FHE@EDHDHHEHHIH@FCGEEEHCGHHHEHHIIHHCHHHHHHEEHHHHHHIHGHEHHCHIHECCHHH<CEG@E?FHHG?@GHCHHFGI?CHIIIIHDHHHIHHHIHD@HHEHCHEHHIGCHIFHHEHHGGHHEA1HHHCCHHHHHHBDEEFIHIHGHEIG@@FGHHGHHIHHCD<CCGHHIHCEHHHHGHCEIGHHHHGHHIGIIHHHCHIIIHDHHHIDIHI=HCHEHHHIIHHGCEHIHDDHEF@FCEFECEHHHEG@EGIIIIIHIIIIIHHHGHIIHF1<GCIIIIHHEEHHH@GEIIIHGEEEHHHIHIGIIHIHHHIIIHIHEHHIIIIDDDAA
@HISEQ:969:HM2KJBCX2:2:1101:8862:12299 2:N:0:ACTATGCA
AAGTGAAGCGAGCCCAACTAATCCCTATTAATCATTACGTCGATCCTAGAAACCAACAAAATAGAATCAAACGTCCTATTTCATTATTCCATGCTAATGTATTCAAGCGTAAGCCTGCTTTAAACACTCTAATTTTTTCAAAGTAACAGTCCTGATTCCCCACGACACCAAATTAATGACATCGCGGTTCTTCAGAAGGTAGGAACCGATAATGCCAGTGCGTACCGAAGCACGACCAACAATTCGATCCCGAAATTCAACTACGAGCTTTTTAACTGCAACAACTTTAATATACGCTATTGGAGCTGGAATTACCGCGGCTGCTGGCACCAGACTTGCCCTCCAA
+
DDDDDFHHIHDHDHHFHHHIHIIIHHEFHHIIHIIIIIIHHIHIEHHH?EHIHIIIIIIFHIIIHHHHIHHGHHIHIHHGH1<GHIHHH?GHHGIHIHHHCCFCFEHHHIIIIHEHHIEHII?FFHIHIIEHHIHHHIIFHHHI?@G<HIHEHHCHHHHHHIIBCDHIHIHHIHIIICHIFIHHHCG@F<EGFHFHIEHII<HHHHIEGHHFH6EHFEG?GDHIIDEGH0EGE@C?HHIFHHGC<HHBIDIIHHHCIHIIHIIIIIIIIIIIIIHIIHHIIIIIHHHHIIIIHHHIIHHIIIIIIIHIIIHHIIHIIIIIIHHHFIHHIIIIIHIHIIIIIDDDDD
@HISEQ:969:HM2KJBCX2:2:1101:17160:12409 2:N:0:ACTATGCA
AAGTGAAGCGAGCCCAACTATCCCTATTAATCATTACGGTGATCCTAGAAACCAACAAAATAGAACCATGCCGTCCTATTCTATTATTCCATGCTAATGTATTCGAGCAAAATGCCTGCTTTAAACACTCTAATTTTTTCAAGGTAAAGGTCCTGGTTCCACATGACACCCAATTAAGGACATCATGCTTCTCCAGAAGGTGAGAAATCAACTGCGACAGTTCATACCCCTTAAGGCACGACCATCACGTCAATCCCGAAATTCAACTACGAGCTTTTTAACTGCAACAACTTTAATATACGCTATTGGAGCTGGAATTACCGCGGCTGCTGGCACCAGACTTGCCCTCCAA
+
DDDDDIIHIIIHIIIIIIIIIIIIIIIIIIIIIIHIIIGIGIIHIIIIIIIIIIIIHIIIIIIIIIHIIIH@EHHIIIIIIIIIGIIIHIIIIGIIIIIHHHIIIIIIIHIIIIIIIIIIIIIIIIIIIIHIIIIIHIIIIIIIIIIIIIIIIIHIIIIIIIIIIIIIIIHIIIIIIIIIIIIIIIIIIIIIIIIIIIIIIIIIIIIIIIIIIIIIIIIIIIIIIIIIIIIIIIIIIIIIIIIIIIIIIFHHIIIIIIIIIIIIIIIIHIIIIIHIIIIIIIIIGIIIIIIIIIIIIIHHIIIIIIIIIIIIIIIIIIIIIIIIIIIIIIIIIIIIIIIIIIIIIIIDDDDD
@HISEQ:969:HM2KJBCX2:2:1101:18036:12308 2:N:0:ACTATGCA
AAGTGAAGCGAGCCCAACTATCCCTATTAATCATTACGGTGATCCTAGAAACCAACAAAATAGAATCATGCCGTCCTATTTTATTATTCCATGCTAATGTATTCAAGCAAAATGCCTGCTTTAAACACTCTAATTTTTTCAAAGTAAAGGTCCTGGTTCCCCGTGACACCCAATTAAGGGCATCGCGGTTCTCCAGAAGGTGAGAAATTGACTACACCAGTTCATGCCCCTTAAGGCACGACCGATGTGTCAATCCCGAAATTCAACTACGAGCTTTTTAACTGCAACAACTTTAATATACGCTATTGGAGCTGGAATTACCGCGGCTGCTGGCACCAGACTTGCCCT
+
DDDDDIIGHHHIIIIIIIIIIIIIIIIIIIIIIIIIIIIIIIIIIIIHIIIIIIIIIIH?HHHIIIHIICEHIIIIIIIIIGIIIIIIGIIIIGIIIIIIIHIIIHIIIIIIIIHIIIIIIIIIIIIHIIIIIIIIIHIIIIIIIIIIIIIIIIHIIHIHIIIIIIIIHHIIIIIIIIIIIIIIIIHIIIIIIIIIIIIIIIIIIIIIIIIIIIHHIIIIIIIIIIIIHIIIIIIIIIIIHHHGHHGIIIIIIIIIIHIIIIIIIIIIIIIIIIIIIIIIIIIIIIIIIIIIIIIHIIHHIIIIIIIIIIIIIIIIIIIIIIHIIHIIIIIIIIIIIIIIIIIDDDDD
@HISEQ:969:HM2KJBCX2:2:1101:17098:12697 2:N:0:ACTATGCA
AAGTGAAGCGAGCCCAACTATCCCTATTAATCATTACGTCAATCCTAGAAACCAACAAAATAGGATCGAACGTCCTATTTCATTATTCCATGCTAATGTATTCAAGCGTTAGCCTGCTTTAAACACTCTAATTTTTTCAAAGTAACAGTCCTGTTTCCCTGCAACACCAAATTAATGACATTACAGTTCTTCAGAAAGGAGGAATCAGCGAAGCCAGTGCATACCAGTGGCACGACCAACCTGCTGACCCCGAAATTCAACTACGAGCTTTTTAACTGCAACAACTTTAATATACGCTATTGGAGCTGGAATTACCGCGGCTGCTGGCACCAGACTTGCCCTCCAA
+
DDDDDIIIIHHHIIIIIIIIIIIIIIIIIIHIHIIIIIIIIIIIIIIIIIHHHIIIIIHIIIIIIFHIIIIHFHHIIIIIIIIIIIIIIIIIIIIIIIIIIIIHIIIIIHIIIIIIIHHHHIIIHIIIIIIIIIIIIIIHHIIIIIIIIHHIIIIIIIIIIIIIIIIIIIIIIIIIIIIIIIIIIIIIIIIIIIIIIIIIIIIIIIIIIIIIIIIIIIIIIIIIIIIIIIII=IIIIIIIIIIHFIHIIIIIIIIIIIIIIIIIIIIIIIIIIIHIIIIHIIIIIIIIIIIIIIIIIIIIIIIIIIIIIIIIIIIIIIIIIIIIIIIIIIIIIIIIIIIIIDDDDD
@HISEQ:969:HM2KJBCX2:2:1101:18582:12986 2:N:0:ACTATGCA
AAGTGAAGCGAGCCCAACTATCCCTATTAATCATTACGTCAATCCTAGAAACCAACAAAATAGAATCAAACGTCCTATTTCATTATTCCATGCTAATGTATTCAAGCGTAAGCCTGCTTTAAACACTCTAATTTTTTCAAAGTAACAGTCCTGATTCCCCACGACACCAAATTAATGACATCGCGGTTCTTCAGAAGGTAGGAACCAATAATACCAGTGCGTACCGAGGCACGACCGACACTCTGATCCCGAAATTCAACTACGAGCTTTTTAACTGCAACAACTTTAATATACGCTATTGGAGCTGGAATTACCGCGGCTGCTGGCACCAGACTTGCCCTCCAA
+
DDDDDIIIIHGHIIIIIIIIIIIIIIIIIIIIIIIIIIIIIIIHHHIIIHHHHIIIEHHIHHHHIFHIIIHH@GHIIGIIIIIIIIIIIIHIIIIHHIHIIHHHIHHHHIIHIIIIIGHIHIIGIIICGHCHHHIHDHIIGHIIIIIIIIIIHIIIHHEHHIHHHHIIHHFHHIIIIHIIFHHH<HGHHEIHHHHHHCFHHFHHHEFHHHHFCGEEEGCHGHIHHHGGHCHHIHHHHEGDHIGHEFEHHF1EHG<HGHHCHIHFCH@FFF<1C@EEHD1HGDD<1CHCEIHCHHHHGIIIIIHF?@IIHFEHHIHHDIIIHHGEEGIIIIHHIHG@HHCD00@DD
@HISEQ:969:HM2KJBCX2:2:1101:19949:13249 2:N:0:ACTATGCA
AAGTGAAGCGAGCCCAACTATCCCTATTAATCATTACGTCAATCCTAGAAACCAACAAAATAGGATCGAACGTCCTATTTCATTATTCCATGCTAATGTATTCAAGCGTTAGCTTGCTTTAAACACTCTAATTTTTTCAAAGTAACAGTCCAAATTCCCCGCAACACCAAATTAATGGCATTACGGCTCATCAGGAAGGAGGAATCAGTGAGACCAGTACATACCAGAGGCATGACCAACCTACTAACCCCGAAATTCAACTACGAGCTTTTTAACTGCAACAACTTTAATATACGCTATTGGAGCTGGAATTACCGCGGCTGCTGGCACCAGACTTGCCCTCCAA
+
DDDDDIIIIIHIIIIIIIIIIIIIIIIIIIGIGIIIIHIIIIIIIIIIIIIHHHIIIHIIIIIHIIIHIIIIIIIIIIHHIHIIIIHIIIIIIIGIIIIHHIIIIIIIIIIIIIIIIIHIIHHIIIIIIHHIIIIIIIIHIIIIIIIIIIIIIIIHIIIIIIIIIIIIIIIIIIIIIIIIIIIIIIIIIIIIIIIIIIIIIIIIIIIIIIIIIIIIIIIIIIIIIIIIIIIIIIIIIIIIIIIHHIHIIIIIIIIIIIIIIIIIIIIIIIIIIIIIIIIIIIIIIIIIIIIIIIIIIIIIIIIIIIIIIIIIIIIIIIIIIIIIIIIIIIIIIIIIIIIIIDDDDD
@HISEQ:969:HM2KJBCX2:2:1101:16838:13153 2:N:0:ACTATGCA
AAGTGAAGCGAGCCCAACTATCCCTATTAATCATTACGTCGATTTCCGAAAACCAACAAAATAGAAACGACGTCCTATTCCATTATTCCATGCACGAATATCCAAGCGTGTAAAGCCTGCTTTGAGCACTCTAATTTTTTCAAAGTAAACCTGGCGGCGCCCCAGGACACTCGGTTAAGAGCACCCTGATGCCTCCGCCACACCATTCACGGGCCAATGGGACAGTCGCGCCAAACAGCGGACCGTCCCCTACCCGCCGAGATCCAACTACGAGCTTTTTAACCGCAACAACTTTAATATACGCTATTGGAGCTGGAATTACCGCGGCTGCTGGCACCAGACTTGCCCTCCAA
+
<<D0DCF1C<EHHIECHI<1F@HH@GFEEH@ECH?FGH<DD<D111<0<EH<GHHCE?GGCG1<<CFE<CH/<CG@EH11<<C<FECGHHC11FH?HHC?@1<FHEEHEHHHG@DCGHFHH1<HCFFHG@@FBDGCCFF8B<DGIHHCCH<DDDHD??BECH.EAEGG5HHHE89AHG?AHEHHG/B+/0CHE??BD/HBHHEEGG=D?EGF.D<HIHIHHDDHCCC;A00EFHFFHCEFED?:A/HGEEC/?HHIHFHFHG<<CGD@HCHHIHHGEHHHHHECC?EHHFDHEHHCIHGC<CEGFGFHIIHHGHHHHGEHEHDDIHHIIHEGCEHIIHIIHHHEHHHFDB@@@
@HISEQ:969:HM2KJBCX2:2:1101:13969:13101 2:N:0:ACTATGCA
AAGTGAAGCGAGCCCAACTATCCCTATTAATCATTACATCGATCCTAGAAACCAACAAAATAGAATCTGATGTCCTATTTCATTATTCCATGCTAATGTATTCAAGCGTAAGCTTGCTTTAAACACTCTAATTTTTTCAAGGTAACAGTCCTAATTCCCCATAACATCAAATAAATGACATTATGGTTCTTTAGAAGGTGAGAACCAATAAAACCAGTACATACCAAGGCATGACCGATTCCTTGATCCCGAAATTCAACTACGAGCTTTTTAACTGCAACAACTTTAATATACGCTATTGGAGCTGGAATTACCGCGGCTGCTGGCACCAGACTTGCCCTCCAA
+
DB@DDIIIIIIIIIIIHIIIIIIIIIIIIIIIIIIIHHFHHHCGHEFHIIII@HHCGHIGHHFH?DEHEHH1<GEHEHIHIIIGHI?GCC1DCCGIIIHIIIIIIIIHHHIIIIIIIIIHIHIIHHHGGIIIIIIIIIIHIIIGIIIIIIIIHIIHIIIIIHHHIHHIHIIIIIIIIIIIIIIIIIIIHHHIIIIIIIIIIIIHIIIIIIIIIIIIIIIIIIIIIIIIGGIIIIIIHIIIIIIHGIIIIIIIIIIIIIIIIHIHIIIIIIIIIIIIIIIIIIIIIIIIIIIIIIIIIIIIIIIIIIIIIIIIIIIIIIIIIIIIIIIIIIIIIIIIIIIIDDDDD
@HISEQ:969:HM2KJBCX2:2:1101:14975:13941 2:N:0:ACTATGCA
AAGTGAAGCGAGCCCAACTATCCCTATTAATCATTACGGTGGTCCTAGAAACCAACAAAATAGAATCATCCGTCCTATTTTATTATTCCATGCTAATGTATTCAAGCAAAATGCCTGCTTTAAACACTCTAATTTTTTCAAAGTAAAGGTCCTGGTTCCTCGCGGCACCCAATTAAGGACATCGCGGTTCTCCAGAAGGTGAGAAATTGGCTACACCAGTTCATACCCCTTAAGGCACGACCGATGTGCCAATCCCGAAATTCAACTACGAGCTTTTTAACTGCAACAACTTTAATATACGCTATTGGAGCTGGAATTACCGCGGCTGCTGGCACCAGACATGCCCTCCAA
+
@@DB@EHII/0EDHHIHIGIHH1<GHEHCH@FHEHEHIHEHHIIFIIHHHHIFEH0E<DHEEHIEDEE@G1CCF<EHI<1<<1<<<<CG<CCC11CG?GEHFHFHHII1HFHDC1@DC@@@8D@EGGEHGHHHC1<@?CHHIF@@CGEFA<EHEF11DEDHDEEDC<CCEEHEGHEHHEHE?GHDHHGHHHHIIHEEEF?GHHHF?HHHHFAIIHHGHHHHCEGFHCHEHHEHEDECDGHGHFDC1FE?CEFCH<HHHGC<<<1HG0HHF<@EDHFG@EGHHGD1CCF<<1CGFED00HCIHE@C<HHHHE@IHCG?HFH<HIIHIIHHHHHEHIIHEHIIGHIHHD@?DD
@HISEQ:969:HM2KJBCX2:2:1101:20929:13862 2:N:0:ACTATGCA
AAGTGAAGCGAGCCCAACTATCCCTATTAATCATTACGTCAATCCTAGAAACCAACAAAATAGGATCAAACGTCCTATTTCATTATTCCATGCTAATGTATTCAAGCGTTAGCCTGCTTTAAACACTCTAATTTTTTCAAAGTAACAGTCCTGTTTCCCTGCAACACCAAATTAATGACATTACAGTTCTTCAAGAAGGAGGAACCAGTAAAGCCAGTGCATACCAGAGGCACGACCAACTTACTAATCCCGAAATTCAACTACGAGCTTTTTAACTGCAACAACTTTAATATACGCTATTGGAGCTGGAAATACCGCGGCTGCTGGCACCAGACTTGCCCTCCAA
+
DDDDDHHHHIIIIIIIIIIIIIIIIIIIIIEHIHHIIIHIIIIGIIHIIGIIHIIIIIIIHHIIIGHHHIGHHICHHHHIIIHIHIGIGHHHHCHIHGHHIIHHIHGIIIIHHHIIIHHHIIIIIIIIIIIHIIIIIIHHHIHHIHIIIIIIHIIIIIIIHHHGHIHIIHIHIIIIIIIIHIIIIIIIIIIIIIIIHIIIIIHHIIIIIIHIIIIIIIIIIIIIIIIIIIIIIIIIIHGGIHHHHIIGIIIIIIIIIIIIIIIIHHIIIIIIIIHIIIIIIIIHIIIIIIIIIIIIIIIIIIIIIIIIIIIIIIIIIIIIIIIIIIIIIIIIIHIIIIIIIDDDDD
@HISEQ:969:HM2KJBCX2:2:1101:14452:14167 2:N:0:ACTATGCA
AAGTGAAGCGAGCCCAACTATCCCTATTAATCATTACGGTGATCCTAGAAACCAACAAAATAGAACCATGCCGTCCTATTCTATTATTCCATGCTAATGTATTCGAGCAAAAATGCCTGCTTTAAACACTCTAATTTTTTCAAGGTAAAGGTCCTGGATCCGCAAGACACCCAATAAAGGACATCAAGTTTCTCCAGAAGGTGAGAAATCAACAGTAACAGTTCATACCCCTTAAGGCATGACCATCACGTCAATCCCGAAATTCAACTACGAGCTTTTTAACTGCAACAACTTTAATATACGCTATTGGAGCTGGAATTACCGCGGCTGCTGGCACCAGACTTGCCCTCCAA
+
DDDDDIIIHIIIIHIIHIIIIIHIIHIIHIHGIIHIIIIHIIIIIIFHIIIIIGHHIHIIIIHHHIIHIHFHHHIDHHIHIFFIIHHHIIIIFHIIIHFHFCEHIHHIHHHHIIHHHIIIIIHHHHHHHIIHHIIHIIHHIIIIIIIHIIIIIIIIIHIIIIIIIHIIIIIIIIHIIIIIIHIIIIIHHHEHIGIHIIIIIIIIIIHIIIIIIHIIHGHGIIIIIIHGIIIIIIHIIIIIIIIIIIHHIIHCIIHIIIIIIIIIIIIIIIIIHIIIIIIIIIIIIIIHIIIIHIIIIIIIHGIHIIIIIIIIIIIIIIIIIIIIIIIIIIIIHIIIIIIIHIIIIIIICCDDB
@HISEQ:969:HM2KJBCX2:2:1101:5756:14675 2:N:0:ACTATGCA
AAGTGAAGCGAGCCCAACTATCCCTATTAATCATTACGTCGATCCTAGAAACCAACAAAATAGGGTCAAACGTCCTATTTCATTATTCCATGCTAATGTATTCAAGCGTGAGCCTGCTTTAAACACTCTAATTTTTTCAAAGTAACAGTCCTGATTCCCCGCGACACCAAATTAATGACATCACGGATCTTCAGAAGGGAGAAACCAGTGACACCAGTGCATACCAAAGGCATGACCAGCGTACTGATCCCGAAATTCAACTACGAGCTTTTTAACTGCAACAACTTTAATATACGCTATTGGAGCTGGAATTACCGCGGCTGCTGGCACCAGACTTGCCCTCCAA
+
DDDDDIIIIIIIIIIIIIIIIIIIIIIIIIIIIIIIIIIIIHIIIIIIIIIIIIIIIHIIIIIIIIIIIIIIIIIIIIIIIIIIIIHIIIIHGHIIIIIIIGIHIIIIIIIIIIIIIIIIIIIIIIIHIIIIIIIIIIIIHIIIIIIIIIIIIIIIIIIIIIIIIIIIIIIIIIHHHIIIIHIIIIIHIIIIIIIIIIIIIIIIIIIIIIIIIIIIIIIIIIIIIIIHIIIIIIIIIIIIIIIHHIIIIIIIIIIIIIIIIIHIIIIIIIIIIIHIIIIIIIIIIIIIIIIIIHIIIIIIIIIIIIIIIIIIIIIIIIIIIIIIIIIIIIIIIIIIIIIIIDDDDD
@HISEQ:969:HM2KJBCX2:2:1101:12375:14248 2:N:0:ACTATGCA
AAGTGAAGCGAGCCCAACTATCCCTATTAATCATTACGGTGATCCTAGAAACCAACGAAATAGAATCAGTCCGTCCTATTTCATTATTCCATGCTAATGTATTCAGACGTTAGCCTGCTTTAAACACTCTAATTTTTTCAAAGTAACAGTCCTGATTTCCCATCACACCAAATAAATGGCATGAAAGTTCCTCAGAAGGTAGAGATTTATCTCACCAGTACAGACAATTAAGCCTGACCAATGGGTAAACCCCGAAGTTCAACTACGAGCTTTTTAACTGCAACAACTTTAATATACGCTATTGGAGCTGGAATTACCGCGGCTGCTGGCACCAGACTTGCCCTCCAA
+
DDCDDIHIIHIIIIIIIIIIIIIIIIIIIHIIIHIIIIIIIIIIIIIIIHIIIIIIIIHHHIHIIIIIIIHIIIIIIIIHHIIIIIIHHIIIHIIHIHGIIIIIIIIIHHIHIIIIHIIIIHIIIIIIIHIIHIIIIIIIHIIHHHIIIIHIIIIIIHIIIIIIIIIHHIIIHFFHHIIIIIIIIIIIIIIIHIIIHIIHIIIIIIIIHIIIIIIIIIIIIIIIIIIIIIIIIIIIIIIIIHIIHHEIIIIIIIIIIIIGIIIIIIIIIIIIIIIIIIIIIIIIIIIIIIIIIIIIIIIIIIIIIIIIIIIIIIIIIIIIIIIIIIIIIIIIIIIHHHIIIIIDDDDD
@HISEQ:969:HM2KJBCX2:2:1101:2023:15246 2:N:0:ACTATGCA
AAGTGAAGCGAGCCCAACTATCCCTATTAATCATTACATCGATCCTAGAAACCAACAAAATAGAATCTGATGTCCTATTTCATTATTCCATGCTAATGTATTCAAGCGTAAGCTTGCTTTAAACACTCTAATTTTTTCAAGGTAACAGTCCTAATTCCCCATAACATCAAATAAATGACATTATGGTTCTTTAGAAGGTGAGAACCAATAAAACCAGTACATACCAAGGCATGACCGATTCCTTGATCCCGAAATTCAACTACGAGCTTTTTAACTGCAACAACTTTAATATACGCTATTGGAGCTGGAATTACCGCGGCTGCTGGCACCAGGCTTGCCCTCCAA
+
DDDDDIIIHIIIIIHEEHGHHIIIIIIIIHIIIIIFHIIHIIIGIIHIHIHHHIIIIEEHIIIIIIIIIIIIGIIGEHIIC?HIIHHIIIIGHIHHIIHHHHHIIIIIIHGHGIIHEHHGHIIIIIIHHIHIIIIHIGHIIIHIIIHHIIIIHIIIHHHHIIIIFHHHHIIIHIIIIHIHIHIIIIIGIIIIIIIIIIIIGIHHHHIIIIIIIHIIIIIGIIIIIIHHHIIIIIIIIIHIIHHFIHIIIIIIIIIIIIIIIIHIIIIIIIIGIHIIIIIHIGIIHIIIIIHHHHIIIIIHIIIIIIIIIIHIIIIHIIIIIIIIIIIIIHHD1IIIIIIIDDDDD
@HISEQ:969:HM2KJBCX2:2:1101:10162:16018 2:N:0:ACTATGCA
AAGTGAAGCGAGCCCAACTATCCCTATTAATCATTACGTCAATCCTAGAAACCAACAAAATAGGATCGAACGTCCTATTTCATTATTCCATGCTAATGTATTCAAGCGTTAGCCTGCTTTAAACACTCTAATTTTTTCAAAGTAACAGTCCTGTTTCCCTGCAACACCAAATTAATGGCATTACAGTTCTTCAGAAAGGAGGAATCAGCGAAGCCAGTGCATACCAGTGGCACGACCAACCTGCTGACCCCGAAATTCAACTACGAGCTTTTTAACTGCAACAACTTTAATATACGCTATTGGAGCTGGAATTACCGCGGCTGCTGGCACCAGACTTGCCCTCCAA
+
DDDDDIIIIIIIIIIHIIIIIIIIIIIIIIIIIIIIIIIIIIIIIHIIIGIIHGIIIIIIIIHIIIIIHIHIIIHIIIHIIIIIIIICHHIIHHIIHIIIIIHHIIIIIIIIIIIIIHIIIIIIIIIIIIIIIIIHHIIHIIIIIIIHIIIIIIIIIIIIIIIIIIIIIIIIIIIIIIIIIIIIIIIIIIIIIIIHIIIIIIIIIIIIIIIIIIIIIHIIIIIIIIIIIIIIIIIIHIHIIIIHHIIIIIIIIIIIIIIIIIIIIIIIIIIIIIIHIIIIIIIHIIIIIIIIIIIIIIIIIIIIIIHIIIIIIIIIIIIIIIIIIIIIIHIIIIIIIIIIIDDDDD
@HISEQ:969:HM2KJBCX2:2:1101:19575:16363 2:N:0:ACTATGCA
AAGTGAAGCGAGCCCAACTATCCCTATTAATCATTACGTCGATCCTAGAAACCAACAAAATAGGAAAGCCGTCCTATTCTATTATTCCATGCTAATGTATTCGAGCAAAGGCCTGCTTTGAACACTCTAATTTTTTCAAAGTAAAAGTCCTGGTTCCCCGACACACCCAGTAAAGGGCATGCGAATCCCCAAGAGGAAAGATCCGGCCGGACCAGTGCACGCGGTGAGGCGGACCGGCCAGCCAGACCCAAGGTTCAACTACGAGCTTTTTAACTGCAACAACTTTAATATACGCTATTGGAGCTGGAATTACCGCGGCTGCTGGCACCAGACTTGCCCTCCAA
+
0<D@?CFHIHCHHHHHHFGFHGH@FHHIFHHHIHH@EHIIHHHHECCHHFHHHIHH?G@FG@E?GHCHCHHIHHHEEHIHIIHEHI1CCGHHH@@GHHHHHHHHFGHHHGHHC8<@@FEGB<@B6D?DGEGHIHHIIIHHHGHFHHHHHHE@FGFIHCIHHIHDHHEHFF@HHHIHHHEEE@FHHEEDHHIIHHFIHHHHHGIHHIHHHFIIIIIIIHHDDEIIHIIH<CHHCGHIIIIIIIHFEGHIIHIHHHIEIIHHIHIHHGEIIHIIIHC@HHHHIHHEHHHIIHEGHIHHHIHHIIIHHIIHIIIIIHDIIIIIHHHG?HIIHCIIIIIIIIIBADDD
@HISEQ:969:HM2KJBCX2:2:1101:20369:16516 2:N:0:ACTATGCA
AAGTGAAGCGAGCCCAACTATCCCTATTAATCATTACGTCGATCCTAGAAACCAACAAAATAGAATCAAACGTCCTATTTCATTATTCCATGCTAATGTATTCAAGCGTGAGCCTGCTTTAAACACTCTAATTTTTTCAAAGTAACAGTCCTGATTCCCCACAACACCAAATAAATGACATCATGGTTCGTCAGAAGGGAGAAACCGACGATGCCAGTACGTACCGAGGCACGACCAACATGATGGTCCCGAAATTCAACTACGAGCTTTTTAACTGCAGCAACTTTAATATACGCTATTGGAGCTGGAATTACCGCGGCTGCTGGCACCAGACTTGCCCTCCAA
+
DDDBDHIIIIIHIIIFIIIIIHIIIIFEIIHHHHHEEHHHGHIGHIIGIIHHCHHHIIHIIIEHEGHHIFFE<DGHIGEHIHII1DGEHEHHEEEHIIIIIIIIIIIHIIIHIIHHHHEFHHIIIIIIIIHHIIIHHHHIIIHHIIIIIIIIIIHIIIHIIHIIIHIIIIIIIIHIHDIIIIIIIIIIIIIIIIIIIIIIIIIIIIIIIIIIIIIIIIIIIIIIIIHIIIIIIIIIIIIIIIHEIIIIHIIIIIIHIIIIIIIIIIIIIIIIIIIIIIIIIIIIIIIIIHIIIIIIIIIIIIIIIIIIIIIIIIIIIIIIIIIHIIIIIIIIIIIIIIIIDDDDD
@HISEQ:969:HM2KJBCX2:2:1101:1484:17157 2:N:0:ACTATGCA
AAGTGAAGCGAGCCCAACTATCCCTATTAATCATTACGTCAATCCTAGAAACCAACAAAATAGGATCAAACGTCCTATTTCATTATTCCATGCTAATGTATTCAAGCAAATGCCTGCTTTAAACACTCTAATTTTTTCAAAGTAACAGTCCTGTTTCCCTGCAACACCAAATTAATGACATTACAGTTCTTCAGAATGGAGGAATCAGCGAGACCAGTTCATACCAGTGGCACGACCAGCCTGCTGACCCCGAAATTCAACTACGAGCTTTTTAACTGCAACAACTTTAATATACGCTATTGGAGCTGGAATTACCGCGGCTGCTGGCACCAGACTTGCCCTCCAA
+
DDDDDIHGHIHH<HHHHCCHHHHIIIIGGHHEHIHHHHGHIII?HHIHIHHC@1FHIIHIHHHGEHHIIHIHHHFFHIGHIIIGHIEFHHIIIEFFHHHHIIIIIIIIIHHHHIIIIIIIIHHIHIIIIIIIIIIIHIHHIIIIHHIIIIIIIHGHIIIIIHEHHHHHIIIIIIIIIIIIIIIIHIIIIIIIIIHHIIIHIIIIIIIIIHIIIIIIIIIIIIIIIIIIHHHHIIIIIIIIIIHHDGIIIIIIIIIIIIIIIIIIIIIIIIIIIIIIIIIIIIIIIIIIIIIIIIIIIIIHHIIIIIIIIIHHIIIIIIIIIIIIIIIIIIIIIIIIIIHIIDDDDD
@HISEQ:969:HM2KJBCX2:2:1101:8030:17886 2:N:0:ACTATGCA
AAGTGAAGCGAGCCCAACTATCCCTATTAATCATTACGGTGATTCAGAAACCAACAAAACAGGACCACCGTCCTATTTTATTATTCCATGCTAATGTATTCAGACATAAGCCTGCTTTGAACACTCTAATTTTTTCAAGGTAAAGGTCCTGGTTTCCTACCACGCTAAATTAATAACATGATAGTTCCCCAGAAGGTAGAAATTCTACACGCCAGTACAGACAATAGCCCGACCAACGATAGAACCCCGAAATTCAACTACGAGCTTTTTAACTGCAACAACTTTAATATACGCTATTGGAGCTGGAATTACCGCGGCTGCTGGCACCAGACTTGCCCTCCAA
+
DDDDDIIIIIIIIIIIHIIIIIIIIIIIIIIIIHIIIIIIHIIIIIIIIIHIIIIIIIIIIGCHIIIIIHHHIIIIIHIIIIIIIHIIGIIIIIIIIIIIIIIIIIIHIIHIIIIIIIIIHHHIIIIIFHHHIIIIIIHIIIIIIIIHGIIIIIIIIIIIIIIIIIIIIIIIIIIIIIIIIIIIIIIIIIIIIIIIIIIIIIIIIIIIIIIIIIIIIIIIIIIIIIIIIIIIIIIIIIIIHFIIIIIIIIIIIIIIIIIIIIIIIIIIIIIIIIIIIIIHIIIIIIIIIIHIIIIIIIIIIIIIIIIIIIIIIIIIIIIIIIIIIIIIIIIIIIIIIIDDDDD
@HISEQ:969:HM2KJBCX2:2:1101:1981:18614 2:N:0:ACTATGCA
AAGTGAAGCGAGCCCAACTATCCCTATTAATCATTACGTCAATCCTAGAAACCAACAAAATAGGATCAAACGTCCTATTTCATTATTCCATGCTAATGTATTCAAGCGTTAGCCTGCTTTAAACACTCTAATTTTTTCAAAGTAACAGTCCTGTTTCCCTGCAACACCAAATTAATGACATTACAGTTCTTCAAGAAGGAGGAACCAGTAAAGCCAGTGCATACCAGAGGCACGACCAACCTACTAATCCCGAAATTCAACTACGAGCTTTTTAACTGCAACAACTTTAATATACGCTATTGGAGCTGGAATTACCGCGGCTGCTGGCACCAGACTTGCCCTCCAA
+
DDDDDIIHHIIIIHIIIIIIIIIIIIIIIIIHIIIIIIIIIIIIIIIIIIIIIIIIIIIIIHHHHIIIHHIHHIIIIIIIIIIIIIHHIIIGHHIEIIIIIHHIIHHHIIIIIIIIIIIIIIIHIHIEHEHIIIIIIHIIIIIIIIHIIHIIIIIIIHIIIIIIIIHIIIIHIIIIIIIIIIIIIIIIIIIIHIHIIIIIIIIIIIIHIIIIIIIIIIIIIIIIIHIIIIIIIIIHHHHIIHGHGIIIIIIIIHIHHIIIIIIIIIIIIIIIIIIIIIIIIIHIIIIIIIIIIIIIIIIIIIIIIIIIIIIIIIIIIIIIIIIIIIIIIIIIIIIIIIIIIDDDDD
@HISEQ:969:HM2KJBCX2:2:1101:3834:18200 2:N:0:ACTATGCA
AAGTGAAGCGAGCCCAACTATCCATTAATCATTACGGTGATCCTAGAAACCAACAAAATAGAATCATGCCGTCCTATTTTATTATTCCATGCTAATGTATTCAAGCAAAATGCCTGCTTTAAACACTCTAATTTTTTCAAAGTAAAGGTCCTGGTTCCCCGCGACACCCAATTAAGGGCATCGCGGTTCTCCAGAAGGTGAGAAATTGACTACACCAGTTCATACCCCTTAAGGCACGACCGATGTGTCAATCCCGAAATTCAACTACGAGCTTTTTAACTGCAACAACTTTAATATACGCTATTGGAGCTGGAATTACCGCGGCTGCTGGCACCAGACTTGCCCTCCAA
+
B@DDDIFHIIHHIIHHHIIGIIIIIIIHHIIIIIIFHIHIHHEHFGHHIIIIHHHI?FHIIIHHIIIHFECHHHIIHGGF1FHHHHHHGHEHIIIIHIIIIIIHHHEHEHIHIIIGHEHHHHHHHIIIHEHIHHG?IHHHIIHHIIIGGIIHHHHEIHIHHHHHHIIHIHHHHIHHEGHIHIIIIIIHIIIHHIGIIHIIIIIIIIIHHHGHHHGIIIHIHIHGIIIIIIIIHFHHHIIIIHIHHHHFHHHDHGIIIIIIIIIIIIIIIIIIHHGHHIIIIIHHIHHIIIIIIIIIIIIHGIHHIHIGHIHHHDGHIIIHIIIHHHEGIIIIIIIIIHHEHGIHHDD@@D
@HISEQ:969:HM2KJBCX2:2:1101:3798:18674 2:N:0:ACTATGCA
AAGTGAAGCGAGCCCAACTATCCCTATTAATCATTACGTCAATCCTAGAAACCAACAAAATAGGATCGAACGTCCTATTTCATTATTCCATGCTAATGTATTCAAGCGTTAGCCTGCTTTAAACACTCTAATTTTTTCAAAGTAACGGTCCTGTTTCCCTGCAACACCAAATTAATGACATTACAGTTCTTCAGAAAGGAGGAATCAGCGAAGCCAGTGCATACCAGTGGCACGACCAACCTGCTGACCCCGAAATTCAACTACGAGCTTTTTAACTGCAACAACTTTAATATACGCTATTGGAGCTGGAATTACCGCGGCTGCTGGCACCAGACTTGCCCTCCAA
+
DDDDDIIIIIIIIIIIIIIIIIIGIIIIIIIIIIIIIIIIIIIIIIIIIIIIIIIIIIIIIIIIIIIGIIIIHIIHIIIIIIHIIIIIHIIIIIIIIIIIIIIIIIIIIIIIIIIIIIIIIIIIIIIIIHIIIIIIIIIIIIIIIIIIIIIIIIIIIIIIIIIIHHIIIIIIIIIIIIIIIIIIIIIIIIIIIIIIIIIIIIIIIIIIIIIIIIIIIIIIIIIIIIIIHIIIIIIIIIIIIIIHHIIIIIIIIIIIIIIIIIIIIIIIIIIIIIIIIIIIIIIIIIIHIIIIIIIIIIIIIIIIIIIIIIIIIIIIIIIIIIIIIIIIIIIIIIIIIIIIIDDDDD
@HISEQ:969:HM2KJBCX2:2:1101:2213:19650 2:N:0:ACTATGCA
AAGTGAAGCGAGCCCAACTATCCCTATTAATCATTACGTCGATCCTAGAAACCAACAAAATAGAATCAAACGTCCTATTTCGTTATTCCATGCTAATGTATTCAAGCGTGAGCCTGCTTTAAACACTCTAATTTTTTCAAAGTAACAGTCCTGATTCCCCATGACACCAAATTAATGACATCATGGTTCGTCAGAAGGTAGGAATCAATAATACCAGTACGTACAATAGCACGACCAATAAATTGATCCCGAAATTCAACTACGAGCTTTTTAACTGCAACAACTTTAATATACGCTATTGGAGCTGGAATTACCGCGGCTGCTGGCACCAGACTTGCCCTCCA
+
DCDDDIIHIIIIIIIIIIEHIGIIIIIIIHIIIIIIIHIIIHIEHIIIIIIIIIIIIIIHIIEHHFHHIIIGH?HHIHHCEGHHHIIIIGE?EHIIIIIIHFHHHHHIIIIIHIHHHHIIIIIHIHIIIIIIIHGHHIIIIIIIIIIIIIFIHHHHIHHHFHHHIIIHHHIHHHHHHIIIIIIIIIIIIIIIHIIIIIIIHHIIIIIIIIIIIIIIIIIIIIIIIIIHIIIIIIIIIIIIHHHIIIIHHIIIIIIIIIIIIIIIHIIIIIIIIIIIIIIIIIIIIIIIIIIIIIIIIIIIIHIIIIIIIIIIIIIIIIIIIIIIIIIIIIIIIIIIIIIDDDDD
@HISEQ:969:HM2KJBCX2:2:1101:19736:20524 2:N:0:ACTATGCA
AAGTGAAGCGAGCCCAACTATCCCTATTAATCATTACGGTGGTCCTAGAAACCAACAAAATAGAATCATGCCGTCCTATTTTATTATTCCATGCTAATGTATTCAAGCAAAAATGCCTGCTTTAAACACTCTAATTTTTTCAAAGTAAAGGTCCTGGTTCCCCGCGGCATCCAATTAAGGACATCGCGGTTCTCCAGAAGGTGAGAAATTGACTGCACCAGTTCATACCCCGTGAGGCACGACCGATGCGCCAATCCCGAAATTCAACTACGAGCTTTTTAACTGCAACAACTTTAATATACGCTATTGGAGCTGGAATTACCGCGGCTGCTGGCACCAGACTTGCCCTCCAA
+
DDDDDIIIIIIIIIIIIIIIIHIIGIIIHIIIIIIIIGIIIIIIIHIIIIIIIIIIIIIIIHIIIHIIIIECHHIIIIIIIHHHIIIII@HIIHHHHIHIIDGIIIIHIIIIIIIIIIIIHIIIHIHHIIIIHHIIIIIIIHIIIIIIIGHHIIIIIIIIIIHIIIIIIIHHIIIIIIIHIIIIIIIIIIIIIIIIIIIIHIIIIIIIIIIIIIIIIIIIIIIIIIHIIIIIIIIHIIIIIIIIIIIGIIHGIIHIHIIIIIIIIIIIIHIIIIIIIIIIIIIIIIIIIIIIIIIIIIIIHIIIIIIIIIIIIIIIIIIIIIIIIIIIIIIIIIIIIIIIIIIIIIIIDDDDB
@HISEQ:969:HM2KJBCX2:2:1101:14352:20362 2:N:0:ACTATGCA
AAGTGAAGCGAGCCCAACTATCCCTATTAATCATTACGTCGATCCTAGAAACCAACAAAATAGAATCAAACGTCCTATTTCGTTATTCCATGCTAATGTATTCAAGCGTGAGCCTGCTTTAAACACTCTAATTTTTTCAAAGTAACAGTCCTGATTCCCCATGACACCAAATTAATGACATCATGGTTCGTCAGAAGGTAGGAATCAATAATACCAGTACGTACAATAGCACGACCAATAAATTGATCCCGAAATTCAACTACGAGCTTTTTAACTGCAACAACTTTAATATACGCTATTGGAGCTGGAATTACCGCGGCTGCTGGCACCAGACTTGCCCTCCA
+
DDDDDHIGHIIIIGIIIIIIIIIIIIIIIIIIIHIIIIIIHIHIIIIIIIIIIIIIIIIIIIGIIIIIIIIHGFHGHFHHHGIIHIHIIIIIIHIIIIHHIIHIIIIIIIIIHIIIIIIIIIIIIIIIHIIIIIIIIIIIIIIIIIIIIIIIIIIIIIIIIIIIIIIIIIHHHIIIIIIIHHIIIIIIIIHIIIIIIIIIIIIIIIIIIIIIIIIIIIIIIII6=IIIIIIIIIIIIIIIIIIIIIIIIIIIIIIIIIIIIIIIIIIIIIIIIIIIIIIIIIIIIHHIIIIIIIIIIIIIIIIIIIIIIIIIIIIIIIIIIIIIIIIIIIIIIIIIIIIDDDDD
@HISEQ:969:HM2KJBCX2:2:1101:9902:20687 2:N:0:ACTATGCA
AAGTGAAGCGAGCCCAACTATCCCTATTAATCATTACGTCGATCCTAGAAACCAACGAAATAGGATCAAACGTCCTATTTCATTATTCCATGCTAATGTATTCAAGCTAATGCTTGCTTTAAACACTCTAATTTTTTCAAAGTAACAGTCCTGATTCCCCACGACACCAAATTAATGACATCATGCTTCGTCAGAAGGGAGAAACCAATTGTACCAGTTCATACCGTAGGCACGACCGATAAATTGATCCCGAAATTCAACTACGAGCTTTTTAACTGCAACAACTTTAATATACGCTATTGGAGCTGGAATTACCGCGGCTGCTGGCACCAGACTTGCCCTCCAA
+
DDDDDIHIIIIIIIIIIIIIHIIIIIIIIIIIIIIIIIIIIIIIIIIIGIIIIIIIIIIIIIIIIIIIIHIIHIIHHIIIIIIIIIIIIHHIIGIIIIIIIIIIIIIIIIIIIIIIIIIIIIIIIIIIIIIIIIIIIIIIIIIIIIIIIIIIIIHIHIHIIIIIIIIIIIIIIIIIIIIIIIIIIIIIIIIIIIIIIIIIIIIIIIIIIIIIIIIIIIIIIIIIIIIIIIIIIIIIIIIIIIIHHIIIIIIIIIIIIIIIIIIIIHIIIIIIIIIIIIIIIIIHIIIIIIIIIIIIIIIIIIIIIIIIIIIIIIIIIIIIIIIIIIIIIIIIIIIIIIIIIDDDDD
@HISEQ:969:HM2KJBCX2:2:1101:15505:20572 2:N:0:ACTATGCA
AAGTGAAGCGAGCCCAACTATCCCTATTAATCATTACGTCAATCCTAGAAACCAACAAAATAGGATCGAACGTCCTATTTCATTATTCCATGCTAATGTATTCAAGCGTTAGCCTGCTTTAAACACTCTAATTTTTTCAAAGTAACAGTCCTGTTTCCCTGCAACACCAAATTAATGACATTACAGTTCTTCAAGAAGGAGGAATCAGTAAAGCCAGTACATACCATAGGCACGACCAACCTACTGACCCCGAAATTCAACTACGAGCTTTTTAACTGCAACAACTTTAATATACGCTATTGGAGCTGGAATTACCGCGGCTGCTGGCACCAGACTTGCCCTCCAA
+
DDDDDIIIIIIIIIIIHIHIIIIIIIIIIIIIIGIIIIIIIIIIIIIIIIIIIIIIIGIIIIHIIHIIIHHIHHIIIIIIIIIIIHIIHIIIGHHHIIIIIIIIIIIIIIIIHIIHIIIIIIIIIIIIIIIIIIIIIIIIIIIIIIIIIIIIIHIIIIIIIIIIIIIIIIIIIIIIIIIIIIIIIIIIHIIIIIIIIIIIIIIIIIIIIIIIIIIIIIIIIIIIIIIIIIIIIIIIIIIIIIIIHIIIIIIIIIIIIIIIIIIIIIIIIIIIIIIIIIIIIIIIIIIIIIIIIIIIIIIIIIIIIIIIIIIIIIIIIIIIIIIIIIIIIIIIIIIIIIIIIDDDDD
@HISEQ:969:HM2KJBCX2:2:1101:17935:21058 2:N:0:ACTATGCA
AAGTGAAGCGAGCCCAACTATCCCTATTAATCATTACGTCGATCCTAGAAACCAACAAAATAGGTTCGATCGTCCTCTTTCGTTATTCCATGCTAATGTATTCAAGCGCGAGCCTGCTTTAAGCACTCTAATTTTTTCAAAGTAACAGTCCTGTTTCCCCGCAACAACAAATTAATGCCATCACGGTTCTACAAGAGGGAGGGACCAGTGAGGCCAGTGCATACCAGTGGCACGACCAACCTACTGGCCCCGAAATTCAACTACGAGCTTTTTAACTGCAACAACTTTAATATACGCTATTGGAGCTGGAATTACCGCGGCTGCTGGCACCAGACTTGCCCTCCAA
+
@@A@DEHCGHCHIIGEHHGHHEFHH1FHEHIHHECFH1DE/C11<FHFH<GHCFH0@F?G<<C1<CGHIIIHFH001<11D@1<<DHHH1D<D1<GE@@FF8CG<HHHDH@>@GDEF8<<HHHEGFFGEH1<GHHHCEE?IIHHBDCHH6FB<</?CE<GHIIIHHHIHIHEHCF?GDGEHHHHHHGCGBCF2FFHIGHFHGF:0@HHHH@AG:11IHIHHCIFHFHEEHAFFGHGGGHEEFHFEGIHHHFHIIIIHEFHHIIIIIIIHFHHHHHHHHF1GHHD<1H@CGD0GGHHHEHIIIIHHCHIIIIIHHHEHCHGFG?GEHG@HHH?HIHHHFHEH@D@DD
@HISEQ:969:HM2KJBCX2:2:1101:2442:21297 2:N:0:ACTATGCA
AAGTGAAGCGAGCCCAACTATCCCTATTAATCATTACGGTGATCCTAGAAACCAACAAAATAGAATCATGCCGTCCTATTTTATTATTCCATGCTAATGTATTCAAGCAAAATGCCTGCTTTAAACACTCTAATTTTTTCAAAGTAAAGGTCCTGGTTCCCCGCGACACCCAATTAAGGGCATCGCGGTTCTCCAGAAGGTGAGAAATTGACTACACCAGTTCATACCCCTTAAGGCACGACCGATGTGTCAATCCCGAAATTCAACTACGAGCTTTTTAACTGCAACAACTTTAATATACGCTATTGGAGCTGGAATTACCGCGGCTGCTGGCACCAGACTTGCCCTCCAA
+
DDDDDIIIGIIIIIIIIIIIIIIIIIIIHIIHIIIIIIIIIIIHIIIIIIIIIIIIIHIIIIHIHIIHHEHHIIIIIIIIIIIIIIIHHIHIIIIIHIIIIHIHIIHIIIIIIHHIIIIIIIGIIHIIIIIIIIIIIIIIIHIIIIIHIHHIIHHHHIIHIIIHHEIIIIIIHIHIIIIIIIHIIIIIIIIIIIIIIIIIIHIIIIIIIIIIIIIIIIIIIIIIIIIIHIIIIIIIIIIIIIHIIIIIIHHIIIIIIIIIIIIIIIIIIIIIHIIIIIIIIIIIIHHHIIIIIIIIIIIHIIIIIIIIIIIIIIIIIIIIIIIIIIIIIIIIIIIIIIIIIIIIIIIDDDDD
@HISEQ:969:HM2KJBCX2:2:1101:14500:20793 2:N:0:ACTATGCA
AAGTGAAGCGAGCCCAACTATCCCTATTAATCATTACGTCAATCCTAGAAACCAACAAAATAGGATCGAACGTCCTATTTCATTATTCCATGCTAATGTATTCAAGCGTTAGCCTGCTTTAAACACTCTAATTTTTTCAAAGTAACAGTCCTGTTTCCCTGCAGCACCAAATTAATGACATTACAGTTCTTCAAGAAGGAGGAATCAGTAAAGCCAGTACATACCATAGGCACGACCAACCTACTGACCCCGAAATTCAACTACGAGCTTTTTAACTGCAACAACTTTAATATACGCTATTGGAGCTGGAATTACCGCGGCTGCTGGCACCAGACTTGCCCTCCAA
+
D@BDAEEGHCH?HCHHHIHHHIIIHGHEHEHHHHIIIHGEGHIIEGIIIGIIIIHI@HHEHIIIHHHHHHGH1DHEGEHCHHHE1CGE1@E11<D1HEHCHIHHHFHHHGGCIIHIIIHHHEEHHIIHHEHIIIIIHHFHIIIIIIIIIIIHIIHHHIHHIIIHIIIIIHIHIIIIHIIIIHIIGIHHHF@IHIIIIIIIHHIIIIIIHHIIIIIIIIIIIIIHIIHHI<III<=HHIHII=IHHIHI=IHIIIIIIIIIIIIIIHIIIIIIIHHIIIIIIIIIIIIIIIIIIIHIIIIIIIIIIIIIIIIIIIIIIIIIIIIIIIIIIIIHIIIIHHHIICDDDD
@HISEQ:969:HM2KJBCX2:2:1101:4237:21131 2:N:0:ACTATGCA
AAGTGAAGCGAGCCCAACTATCCCTATTAATCATTACGTCAATCCTAGAAACCAACAAAATAGGATCAAACGTCCTATTTCATTATTCCATGCTAATGTATTCAAGCGTTAGCCTGCTTTAAACACTCTAATTTTTTCAAAGTAACAGTCCTGTTTCCCTGCAACACCAAATTAATGACATTACAGTTCTTCAAGAAGGAGGAACCAGTAAAGCCAGTACATACCAGAGGCACGACCAACTTACTAATCCCGAAATTCAACTACGAGCTTTTTAACTGCAACAACTTTAATATACGCTATTGGAGCTGGAATTACCGCGGCTGCTGGCACCAGACTTGCCCTCCAA
+
DDDDDIIIHIIIIIIIIIIIIIIIIHIIIIIIIIIIIIIIIHIIIIHIIIIIIIIIIIIIIIHHHHIIIGIIIIIIIIIIIIIIIIIIIIIHIHGHIIIIIHIIIIHIIIIIIIIIIIIIIIIIIIIIIIIIIIHIIIIIIIIIIIIIIIIIHIIIIIIIIIIIIIIIIIIIIIIIIIIIIIIIIIIIIIIIIIIIIIIIIIIIIIIIIIIIIIIIIIIIIIIIIIIIIIIIIIIIIIIIIIIIHIIIIIIIIIIIIIIIIIIIIIIIIIIIIIIIIIIIIIIIIIIIIIIIIIIIIIIIIIIIIIIIIIIIIIIIIIIIIIIIIIIIIIIIIIIIIIIIIDDDDD
@HISEQ:969:HM2KJBCX2:2:1101:15842:20826 2:N:0:ACTATGCA
AAGTGAAGCGAGCCCAACTATCCCTATTATCATTACGTCAATCCTAGAAACCAACAAAATAGGATCGAACGTCCTATTTCATTATTCCATGCTAATGTATTCAAGCGTTAGCTTGCTTTAAACACTCTAATTTTTTCAAAGTAACAGTCCAAATTCCCCAAAACACCAAATTAATGGCATTAAGGTTCATCAGGAAGGAGGAATCAGTGAGACCAGTACATACCAGAGGCATGACCAACCTACTAACTCCGAAATTCAACTACGAGCTTTTAAACTGCAACAACTTTAATATACGCTATTGGAGCTGGAATTACCGCGGCTGCTGGCACCAGACTTGCCCTCCAA
+
DDCDDGIIIIIIIIHHIHIIIIIIIIFIIIIIIIIIIIIHGIHHHHHHHIHHEHGIFCHIFIHGHHHIIIDHGHHHIIIIIIIIHHIHIHIHHIHHIIHHHHHHDHIIIIIHHHHHHIIIHHFEHHHIIIIIIIHHGHIIHHIIIIHHIGIIIHIHIHIIHIIIGIIIIIIIHHIHIIHIIIIIHIHHGHHHHIIIIIIIIIIIIIHIIIIIIIIHIIIIIIIIIIIIIIHIIIHFIIIHHHHFHHIIIGIIIIHHIIIIIIIIIIIHIIIIIHIIIIIIIIIIIIIIIIIIIIIFHHHGIIIHIIIIIIIIIIIIIIIIIIIIIIIIIIIIIIIIIIIICCDDD
@HISEQ:969:HM2KJBCX2:2:1101:16785:21354 2:N:0:ACTATGCA
AAGTGAAGCGAGCCCAACTATCCCTATTAATCATTACGTCGATCCTAGAAACCAACAAAATAGGGTCAAACGTCCTATTTCATTATTCCATGCTAATGTATTCAAGCGTGTGCCTGCTTTAAACACTCTAATTTTTTCAAAGTAACAGTCCTGATTCCCCATGACACCAAATTAATGACATCATAGTTCGTCAGAAGGTAGAAATCAATAATACCAGTGCATACCGGAGGCACGACCAATATATTGATTCCGAAATTCAACTACGAGCTTTTTAACTGCAACAACTTTAATATACGCTATTGGAGCTGGAATTACCGCGGCTGCTGGCACCAGACTTGCCCTCCAA
+
DDDDDIIIIIIIIGIIIIIIIIIHHIIIIIHIIIIIIHIIIIGIIIIHIHIIIIGIIIIIIHIIGGGHHGH=CGHIIIIIIHIGHIIIHHIIIIIEHHHIIIHHGIIIIIIHHHHHHHHHHHIIHIHHIHIIIIHHHHHHHIIIIHEHHGHIHHHHIIHIHIG?HIIIIHIIIIIIIHHIIIIIIIHEIIIIIIIGIIIIIIIIIIIIIIIIIHHIIIIIIIIHIHHHIHHCIHIIIHHHHHIIIIIIIIIHIIIIIIIIIIHIIIHIIIIIIIIIIIHHGHHHIHIIIIIIIHIIIHHIIIIIIIIIIHIIIIIIIIIIIIIHIHIIIIIIIIIIIIIIIDDDDD
@HISEQ:969:HM2KJBCX2:2:1101:10431:20792 2:N:0:ACTATGCA
AAGTGAAGCGAGCCCAACTATCCCTATTAATCATTACGTCGATCCTAGAAACCAACAAAATAGAATCAAACGTCCTATTTCGTTATTCCATGCTAATGTATTCAAGCGTGAGCCTGCTTTAAACACTCTAATTTTTTCAAGGTAACAGTCCTGATTCCCCATGACACCAAATTAATGACATCATGGTTCGTCAGAAGGTAGGAATCAATAATACCAGTACGTACAATAGCACGACCAATAAATTGATCCCGAAATTCAACTACGAGCTTTTTAACTGCAACAACTTTAATATACGCTATTGGAGCTGGAATTACCGCGGCTGCTGGCACCAGACTTGCCCTCCAA
+
DDDDDIIIIIIIIIIIIIIIIIIIIIIIIIIIIIIIIIIIIIIIIIIIIIIIIIGIIIIHIIHIGIIIIIHIIIIIIIIIIGIIIHIIIIIIIIIIIIIIIIIIIIHIIIIIIIIIIIIIHIIIIIIIIIIIIIIIIIIIIIIIIIIIIIIIIIIIIIHIIIIIIIIIIIIIIIIIHIIIIIIIIIIIIIIIIIIIIIIIIIIIIIIIIIHHHIIIIIIIIIIIIIIIIIIIIIIIIIIIIIIHIIIHIIIIIIIIIIIIIIIIIIIIIIIIIIIIIIIIIIIIIIIIIIIIIIIIIIIIIIIIIIIIIIIIIIIIIIHIIIIHIIIIIIIIIIIIIIIIDDDDD
@HISEQ:969:HM2KJBCX2:2:1101:20494:22799 2:N:0:ACTATGCA
AAGTGAAGCGAGCCCAACTATCCCTATTAATCATTACGTCGATCCTAGAAACCAACAAAATATGGTCAAAAGTCCTATTTCATTATTCCATGCTAATGTATTCAAGCGTGAGCCTGCTTTAAACCCTCTAATTTTTTCAAAGTAACAGTCCTGATTCCCCGCGACACCAAATTAATGACATCACGGATCTTCAGAAGGGAGAAACCAGTGACACCAGTGCATACCAAAGGCATGACCAGCGTACTGATCCCGAAATTCAACTACGAGCTTTTTAACTGCAACAACTTTAATATACGCTATTGGAGCTGGAATTACCGCGGCTGCTGGCACCAGACTTGCCCTCCAA
+
D0DD@?C1C/0/<<C11<D@GC1@1<<1<C1<DCDDGH11/<D1<GH11DFGF@G01@1CGC1111<<CC11<<11DC1D11DC1D1<C1C1<G1CHHFF60C@@FHH030C111@<D1%'<C7$<16HFF?HDE1BC$D.4.B.B.E.;,F>B.-+EA-.AAGEHCHED<//HFF-<////GFD///ECG<C?HF<D00FC<</D1D1/<1<<1CGHG:B1<1@D1D//D<C<C<0EAEC<FB:CC/C:D<F<@?F<<<<0H=D<<<FHD11CD<@1<1FCFD<11CG<<00</1<11EEEHGF<1IG?HH<F?<HIIHGHC<1?C@DHG@D1@C<HHD<0D@@@
@HISEQ:969:HM2KJBCX2:2:1101:8522:23151 2:N:0:ACTATGCA
AAGTGAAGCGAGCCCAACTATCCCTATTAATCATTACGTCAATCCTAGAAACCAACAAAATAGGATCAAACGTCCTATTTCATTATTCCATGCTAATGTATTCAAGCGTTAGCCTGCTTTAAACACTCTAATTTTTTCAAAGTAACAGTCCTGTTTCCCTGCAACACCAAATTAATGACATTACAGTTCTTCAAGAAGGAGGAACCAGTAAAGCCAGTGCATACCAGAGGCACGACCAACCTACTAATCCCGAAATTCAACTACGAGCTTTTTAACTGCAACAACTTTAATATACGCTATTGGAGCTGGAATTACCGCGGCTGCTGGCACCAGACTTGCCCTCCAA
+
@DDD@FHHECHHHHHHHIIIGIHHIHHIIIEHIIIGHEGHHIIE@FFG@GHIIGEHHHI?G@1<11DGH@@GHIGIHIIIIIEHCEFHEHGHIEC<HHGHHHGCE@HGCEGGHEGGIHIHGF@HGHIIHI@HIHGEHHCHIHGHEGIIHGIIHEHHCGIHIHGGIIHHFIHHHHHIHHHHHHIIHGIHGEIIFHIIIIHIIIHHHEHIIIIIHIIHIIIIHFHGIHIIHIIHHFIIHIHIIIHHHIHDIHHECIHEEHEHHIIIIIIIIHGIIHIIIIIIIHHCHEHEHHIIHHIHIHHHIHIIIIIIIIIIHIIIIIHEHIIIIIIIIIIHHHIIIIHHIDABDD
@HISEQ:969:HM2KJBCX2:2:1101:12201:23318 2:N:0:ACTATGCA
AAGTGAAGCGAGCCCAACTATCCCTATTAATCATTACGTTGATCCTAGAAACCAACAAAATAGAATCGAACGTCCTATTTCATTATTCCATGCTAATGTATTCAAGCGCGTGCCTGCTTTAAACACTCTAATTTTTTCAAAGTAACAGTCCTGACTCCCCACAACATCAAATTAATGACATCATGATTCATCAGAAGGGAGAAATCAATGACATTAGTACGTACCGAAGGCACGACCGACGTATTGATCCCGAAATTCAACTACGAGCTTTTTAACTGCAACAACTTTAATATACGCTATTGGAGCTGGAATTACCGCGGCTGCTGGCACCAGACTTGCCCTCCAA
+
DDDDDHHHHDEHGIIIGHHIIHIIIIIIIIIGIIIIIGEGGHIIHHHGHHHHHHIIIIIGIEHGEHIHHHCHIIGHIIIEFHIIGHHIHHHHHFHHIIIGHIIIIHIHHHHIIIIHHHIIHIIIHIHIIHHHIIHFGHGIIIIIIIIIHHHHIHHHHEHGIIIIHHGIIIIIIIHHHHIIGIIIIIHIIHFIIIIII3IIIIIIIIIIIIIHIHHHIHIIIIIIIIIIIIIIIIIIHIIIIIHHGIIHHHHIIIIIIIIIIIIIIIIIIIIIIIHIIIIHHHEHIIIIIHIIIIIIIIHIHIIIIHIIIIIIIIIIIIIIIIIIIHIIIIIIIIIIIIGIIBDDDD
@HISEQ:969:HM2KJBCX2:2:1101:18504:24070 2:N:0:ACTATGCA
AAGTGAAGCGAGCCCAACTATCCCTATTAATCATTACGTCGATCCTAGAAACCAACAAAATAGAATCAAACGTCCTATTTCGTTATTCCATGCTAATGTATTCAAGCGTGAGCCTGCTTTAAACACTCTAATTTTTTCAAAGTAACAGTCCTGATTCCCCACGACACCAAATTAATGACATCGTGGTTCGTCAGAAGGGAGAAACCAATAATACTAGTACGTACAAAGTACGACCGACATATTAGTCCCGAAATTCAACTACGAGCTTTTTAACTGCAACAACTTTAATATACGCTATTGGAGCTGGAATTACCGCGGCTGCTGGCACCAGACTTGCCCTCCAA
+
DDDDDIIIIIIIGHIIIIIIIIIIIIIIIIIHIIIIIIIGHIIEHIIIIIIIHIHHGHHIIIIIIHHIIIIIIFIIIIIIHIIIIHHHHIHIIIIIHIIIIGHIIIIIIHHHIIIHIIIHIIHIIIIIIIIIIIIIIIIIIHIIIHIIIIIIHIIIIIHIIIHHIHFIIIIIHHIIIIIIIIIIHHGIIHIHHIIIIHGIIHHIIIIIIIIIIIIIIIIIIIIHIIIIIIIIIIIIIHIIIIIIIIIIIIIIIIIIIIIIIIIIIIIIIIIIIIIIIIIIIIIIIIIIIIIIIIIIIIIIIIIIIIIIIIIIIIIIIIIIIIIIIIIIIIIIIIIIIIIDDDDD
@HISEQ:969:HM2KJBCX2:2:1101:2809:24893 2:N:0:ACTATGCA
AAGTGAAGCGAGCCCAACTATCCCTATTAATCATTACGTCGATCCTAGAAACCAACAAAATAGAATCAAACGTCCTATTTCATTATTCCATGCTAATGTATTCAAGCGTAAGCCTGCTTTAAACACTCTAATTTTTTCAAAGTAACAGTCCTGATTCCCCACGACACCAAATTAATGACATCGCGGTTCTTCAGAAGGTAGGAACCGATAATGCCAGTGCGTACCGAAGCACGACCAACAATTCGATCCCGAAATTCAACTACGAGCTTTTTAACTGCAACAACTTTAATATACGCTATTGGAGCTGGAATTACCGCGGCTGCTGGCACCAGACTTGCCCTCCAA
+
DDDBB<11<<EHHHHHIIIIIIIHICGHH@@F@GHE11<<CCEHEH@HIHIIFIIHIIIEH@<G@<CEHH@CFH0EEHIHI?GHEHEH@E1C1DFHI8IIIIIIIIHHIIGIHIHIHHIHHHFHIIIIIIIIIHHHHIHIHIIIIHI8GHHH9IIHHHHIIIHHIIIIIIIIIIIIHGIIIIIIIIIIIIIIIIIIIIIIIIIIIIIIIIIIIHIIIIIIIIIIIHG>IIIIIIIIHIIIIHEDGIIIIIIIIIIIIIIIIHIIIIIIIIIIIIIIIIIIIIIIIIIIIIIIIIIIIIIIIIIIIIIIIIIIIIIIIIIIIIIIIIIIIIIIIIIIIIIIDDDDD
@HISEQ:969:HM2KJBCX2:2:1101:18848:25123 2:N:0:ACTATGCA
AAGTGAAGCGAGCCCAACTATCCCTATTAATCATTACGTCAATCCTAGAAACCAACAAAATAGGATCGAACGTCCTATTTCATTATTCCATGCTAATGTATTCAAGCGTTAGCCTGCTTTAAACACTCTAATTTTTTCAAAGTAACGGTCCTGTTTCCCTGCAACACCAAATTAATGACATTACAGTTCTTCAGAAAGGAGGAATCAGCGAAGCCAGTGCATACCAGTGGCACGACCAACCTGCTGACCCCGAAATTCAACTACGAGCTTTTTAACTGCAACAACTTTAATATACGCTATTGGAGCTGGAATTACCGCGGCTGCTGGCACCAGACTTGCCCTCCAA
+
DDDDDIIIIIHIIIIIIIIGIFGHHIHHHHIIIIIHIIIIHIIIIHIIIHIHHIIIIIIIIHIIIIIIIIIIIHIHIIIIFEHIHHIHHIIIHIIIIIIHHGHHHIIIIIIIIIIIHHHIIHEHHEEHHHHHHHIIIIIIIIIIIIIIHHIIIIIIIIIIIIIIIIIIHHHGHIIIIIIIHIIIIIGIIIHIGIIIIIIIIIIIHIIIIIIIIIIIIIIIIIIIIIIII=IIIIIIIIIIIIIHHIHIIIIIIIIIIHIIIIHHIIIIIIIIIIIIIIIIIIIIIIGIIHEHIIIIIIIIIIIIIIIIIIIIIIIIHIHIIIIIIIIIIIIIIIIIIIIIIDDDDD
@HISEQ:969:HM2KJBCX2:2:1101:19549:25094 2:N:0:ACTATGCA
AAGTGAAGCGAGCCCACTATCCCTATTAATCATTACGTCAATCCTAGAAACCAACAAAATAGGATCGAACGTCCTATTTCATTATTCCATGCTAATGTATTCAAGCGTTAGCCTGCTTTAAACACTCTAATTTTTTCAAAGTAACAGTCCTGTTTCCCTGCAACACCAAATTAATGACATTACAGTTCTTCAAGAAGGAGGAATCAGTAAAGCCAGTACATACCATAGGCACGACCAACCTACTGACCCCGAAATTCAACTACGAGCTTTTTAACTGCAACAACTTTAATATACGCTATTGGAGCTGGAATTACCGCGGCTGCTGGCACCGACTTGCCCTCCAA
+
DDDDDIIIIIGHIIIIIIIIHIIHFHHIIIIIIIIIIIIHIIIIIIIIIIIHIIGIIIIIIIHGIIIIIIHHIIIIIHIIIIIIIHHGHIHHIIIIIIIIIIIIHIIIIIIIIIIIIIIIIIIIIIIIIIIIIIIIIIIIIIIIIIIIIIIIIIIIIIIIIIIIIIIIIIIGIIIIIIIIIIIIIIIIIIIIIIIIIIIIIIIIIIIIIIIIIIIIIIIIIIIIIIIIIIIIIIIIIIIIHGHCIIIIIIIIIIIIIIIIIIIIIIIIIIIIIIIIIIIIIIHIHHIIIIIIIIHIIIIIIIIIIIIHIIIIIIIIIIIIIIIIIHIIIIIIIIIIIIIDDDDD
@HISEQ:969:HM2KJBCX2:2:1101:9251:25328 2:N:0:ACTATGCA
AAGTGAAGCGAGCCCAACTATCCCTATTAATCATTACGGTGATCCTAGAAACCAACAAAATAGAACCATGCCGTCCTATTCTATTATTCCATGCTAATGTATTCGAGCAAAAATGCCTGCTTTAAACACTCTAATTTTTTCAAGGTAAAGGTCCTGGATCCGCAAGACACCCAATAAAGGACATCAAGTTTCTCCAGAAGGTGAGAAATCAACAGTAACAGTTCATACCCCTTAAGGCATGACCATCACGTCAATCCCGAAATTCAACTACGAGCTTTTTAACTGCAACAACTTTAATATACGCTATTGGAGCTGGAATTACCGCGGCTGCTGGCACCAGACTTGCCCTCCAA
+
DDDDDIIIIGHIHHIIIIIIIIHIIIIIHIHIIIIHHHHHIIIHIIIIHIIHIIIIIGIIHICHIIIIIIGIIHHHIIHHHIIIIIHHIIHHIGHFE?CFH<DHHHIHIIIIHIIIHIIIHIHHHHHHIHIHHGIHIIIIIIIIIIHIIIIHIIIIIIHHIIIIIIIIIIGIIIIIIIIIIIIIIIIIIIIIIIIIIIIIIIIIIIIIIHIIIIIIIHIIIIIIIIII<IIIIIIIIIIIIIHIIIHHIHGDIIIIIIIIIIIIHIIIIIIIIHIIIIIIIIIIIIIIIIIIIIIIIIIIHIHIIIIIIIIIIIIIIIIIIIIIIIIIIIIIIIIIIIIIIIIIIIIIDDDDD
@HISEQ:969:HM2KJBCX2:2:1101:17983:25592 2:N:0:ACTATGCA
AAGTGAAGCGAGCCCAACTATCCCTATTAATCATTACGTCAATCCTAGAAACCAACAAAATAGGTTTGAACGTCCTATTTCATTATTCCATGCTAATGTATTCAAGCGTTAGCCTGCTTTAAACACTCTAATTTTTTCAAAGTAACAGTCCTGTTTCCCTGCAACACCAAATTAATGGCATTACAGTTCTTCAGAAAGGAGGAATCAGCGAAACCAGTTCATACCAGTGGCACGACCAACCTGCTGACCCCGAAATTCAACTACGAGCTTTTTAACTGCAACAACTTTAATATACGCTATTGGAGCTGGAATTACCGCGGCTGCTGGCACCAGACTTGCCCTCCAA
+
DDDDDIIIIIIIIIIIIIIIIIIIIIIIIIIIIHIIIIIIGIIHIIIIIIIIIHIIIIIIIHHIHHIIIIIIHHGIIIIIIIIIIIIIGIHGIIIHIHIIIHHIIIIIIIIIIIIIIIHIIIIIIIIIIIIIIIIIIIIIIIIIIIIIIIIIIIIIIIIIIHIIIIHIIHHIIIIIIIIIIIIIIIIIIIIIIIIGIIIIIIIIIIIIIIIIIIIIIIIIIIIIIIIIIIIIIIIIIIIIIIHIIIIIIIIIIIIIIIIIIIIIHHIHIIIIIIIIIIIIIIIIIIIIIIIIIIIIIIIIIIIIIIIIIIIIIIIIGIIIIIIIIIIIIIIIIIIIIIIIICDDDD
@HISEQ:969:HM2KJBCX2:2:1101:18841:25727 2:N:0:ACTATGCA
AAGTGAAGCGAGCCCAACTATCCCTATTAATCATTACGTGGTCCTAAAACCAACAAAATAGAACCATCGTCCTATTTTATTATTCCATGCTAATGTATTCAATCAAAAATGCCCGCTTTAAACACTATATTTTTTTCAAAGTAAAAGTCCTAGTTCATTGAAACACCCAAGAGCATCCCAATTCACCAGAAGGTGAGAAATTGGCTACACACCGATTCATGCCCCTAAAGGCATGACCGATATATCCCAATCCCGAAATTCAACTACGAGCTTTTTAACCGCAACAACACTAATATACGCTATTGGAGCTGGAATTACCGCGGCTGCTAACACCAGACTTGCCCTCCAA
+
@@DD@CEC@CHC/<C?CGHH111<<C?<<FGHC<FFC<D1@@11<DGEECCGFHEIID<F1CCE1CC?C110<CFC1D1F@1G1<1C@H1<1DCCCCF@EE</CHHHFFCC5HHHG?HHFHIHHHEGHEHIGEFEEIHHHHIHIFCGB<1HD@@CGHHHHIHHGIHCHIHGFFHHDIHHFEFCHHE7IGHHGHHIHHIHHGHHHGCI;EHEH@EGEFEHHE?FC8HHHHHEGH@AAHIHHHHEIHGGDD<HHDF1HIIIIIHHGCHHGC?EHG@?IIIIIIIHH?HHHHEIIHHHHHEF<CIIHHDHEE?G?HIHHHHIHDHGHFHHHIHIHIIIGIIIHCHFGDADBB
@HISEQ:969:HM2KJBCX2:2:1101:13567:25916 2:N:0:ACTATGCA
AAGTGAAGCGAGCCCAACTATCCCTATTAATCATTACGTCAATCCTAGAAACCAACAAAATAGGATCGAACGTCCTATTTCATTATTCCATGCTAATGTATTCAAGCGTTAGCCTGCTTTAAACACTCTAATTTTTTCAAAGTAACAGTCCTGTTTCCCTGCAACACCAAATTAATGACATTACAGTTCTTCAGAAAGGAGGAATCAGCGAAGCCAGTGCATACCAGTGGCACGACCAACCTGCTGACCCCGAAATTCAACTACGAGCTTTTTAACTGCAACAACTTTAATATACGCTATTGGAGCTGGAATTACCGCGGCTGCTGGCACCAGACTTGCCCTCCAA
+
DDDDDIIIIGIIIIIIIIIIIIIIIHIIHIIIIIIIIIIIIIIIIIIIIIIIIIIIHIIIIHHIHIIIIIIIIEHHHIIIHIIIIIIHIIIIHIIIIIIIIIIIIIIIIIIIIIHIIIIIIIIIIIIIIIIIIIIIIIIIIIIIIIIIIIIIIIIIIIIIIIIIIIIHIIHHHIHIIIIIIHIIIIIHHIIIIIIIIIIIIIIIIIIIIIIIIIIIIIIIIIIIIIIIIIIIIIIIIIIIIIIHHIIIIIIHIIIIIIIIIIIIIIIIIIIIIIIIIIIIIIIIIIIIIIIIIIIIIIIIIIIIIIIIIIIIIIIIIIIIIIIIIIIIIIIIIIIIIIIIIDDDDD
@HISEQ:969:HM2KJBCX2:2:1101:7776:25342 2:N:0:ACTATGCA
AAGTGAAGCGAGCCCAACTATCCCTATTAATCATTACGTCAATCCTAGAAACCAACAAAATAGGATCAACGTCCTATTTCATTATTCCATGCTAATGTATTCAAGCGCGAGCCTGCTTTAAACACTCTAATTTTTTCAAAGTAACAGTCCTGATTCCCCGCCACACCAAATTAATGACATGATGGTTCGTCAGAAGGTAGGAACCAGTAACACCAGTACGTACCTAAGGCACGACCAACGTACTGATCCCGAAATTCAACTACGAGCTTTTTAACTGCAACAACTTTAATATACGCTATTGGAGCTGGAATTACCGCGGCTGCTGGCACCAGACTTGCCCTCCAA
+
D@@D@FCH?CHIHHH@GHHHIIGHCHHIIHIGHE@FHECGHHHFEHHHGHIIIEHIIIHHFHECG1<CHC0EH=EHH?H?HHHEHCCG1@CGHHIHHHEHG<H<GHHIHGD@/GEHGHHGHCH1IHHFHGHHHF@CC@@61A?HH@FHHEGFEE?IGHIIHHHHHFIHFEGHIHDHIIHEHHIHDHIHIIHHIHHHHHHG@=IIIHH:EHGHHEHIIIHIIIIIIFIHHIIIHHFGHIIIIHFHIIIHIGEIIHFIIIIIIIIHGIHHIGHHGFIHHHFHGHFEHHFIIHHHHIIIIIIIIIHIIIIHHHHHIIHIIIIIIGHIIIIHIHFIHH@HGIIHD?DD0
@HISEQ:969:HM2KJBCX2:2:1101:18975:26910 2:N:0:ACTATGCA
AAGTGAAGCGAGCCCAACTATCCCTATTAATCATTACGTCAATCCTAGAAACCAACAAAATAGGATCAAACGTCCTATTTCATTATTCCATGCTAATGTATTCAAGCGTTAGCCTGCTTTAAACACTCTAATTTTTTCAAAGTAACAGTCCTGTTTCCCTGCAACACCAAATTAATGACATTACAGTTCTTCAAGAAGGAGGAACCAGTAAAGCCAGTACATACCAGAGGCACGACCAACCTACTAATCCCGAAATTCAACTACGAGCTTTTTAACTGCAACAACTTTAATATACGCTATTGGAGCTGGAATTACCGCGGCTGCTGGCACCAGACTTGCCCTCCAA
+
DDDDDIIIIIEDHIIHIIHIIIIIIIIIIHHIIIIIIIIIHIIIGHIIIIIIIIIIIIIIIIIHIIIHHIIIIGIIIIIIIIIIIIIIIGIIIIIIIIHIIIIHIIIIIIIIIIIIIIHIIIHIIIIIIIIIIIIIGIIIIIIIIIIIIIIIIIIIIIIIIIIIIIHIIIHHIIIIIIIIIIIIIIHHIIHIIIIIIIIIIIIIIHIIIIIIIIIIHIIIIIIHIIIIIIIIIIIIIIIIHIIHHIGHIIHIIIIIIIIIHIHIIHIIIIIIIIHIIIIIIIIIIIIIIIIIIIIIIIIIIIIIIIIIIIIIIIIIIIIIIIHIIIIIIIIIIIIIIIIHIDDDDD
@HISEQ:969:HM2KJBCX2:2:1101:15683:27532 2:N:0:ACTATGCA
AAGTGAAGCGAGCCCAACTATCCCTATTAATCATTACGTCGATCCTAGAAACCAACAAAATAGAATCAAACGTCCTATTTCGTTATTCCATGCTAATGTATTCAAGCGTGAGCCTGCTTTAAACACTCTAATTTTTTCAAAGTAACAGTCCTGATTCCCCATGACACCAAATTAATGACATCATGGTTCGTCAGAAGGTAGGAATCAATAATACCAGTACGTACAATAGCACGACCAATAAATTGATCCCGAAATTCAACTACGAGCTTTTTAACTGCAACAACTTTAATATACGCTATTGGAGCTGGAATTACCGCGGCTGCTGGCACCAGACTTGCCCTCCAA
+
DBBDBHIHIHHIIIIIGIHIIHIIIIIIIIIIHHIHIIIIIIGHIHHIIIHIGGIIHIIGHIGIIIIIGHII@HHHIHIIHHHIIHIIIIHIGHIIHHHGHHEHIIHHHIIHHIIHIFHIIIIIIIIIIIHIIIHHIIIHIIIIHIIIIIIIHHIIIIIIIHIHIIIIIIIIHIHHHHIHHIIIIIIIIIIIIIHIIIIIIIIIIIIHHIIIIHIIIIHIIIIIHIIIGHIIIIIHIIIIHHHHIIIIIIIIIIIIIIHHIHIIHIIIIIIHIIIIIIIIIIIIGIIIIIIIHIIIIIIIIIIIIIIIIIIIIIHHIIIIIIIIIIIHIIIIHIIIIIIIDDCDD
@HISEQ:969:HM2KJBCX2:2:1101:7343:27983 2:N:0:ACTATGCA
AAGTGAAGCGAGCCCAACTATCCCTATTAATCATTACGTCAATCCTAGAAACCAACAAAATAGGATCAACGTCCTATTTCATTATTCCATGCTAATGTATTCAAGCGCGAGCCTGCTTTAAACACTCTAATTTTTTCAAAGTAACAGTCCTGATTCCCCGCCACACCAAATTAATGACATGATGGTTCGTCAGAAGGTAGGAACCAGTAACACCAGTACGTACCTAAGGCACGACCAACGTACTGATCCCGAAATTCAACTACGAGCTTTTTAACTGCAACAACTTTAATATACGCTATTGGAGCTGGAATTACCGCGGCTGCTGGCACCAGACTTGCCCTCCAA
+
DDDDDIIIIIIIIIIIIIIIIIIIIIIIIIIIIIIIIIIIIIIIIIHIIIHIIIIIIIIIIIHHHIIIIIIHIIIHIIIIIIIGIHHHHIIIIIIIHIIIHHIIIHIIIIIIIIIIIIIIIIIIIHIHIIIIIIIIIIIIIIIIIIHHIIIIIIIIIHIIIIIIIIIIIIIIIIIIIIIIIIIIIIIIIIIIIIIIIIIIIIIIIIIIIIIHIIIIIIIIIIIIIIIIIIIIIIIIIIIIIIIHIIIHIIIIIIIIIIIIIIIIIIIIIIIIIIIIIIIIIIIIIIIIIIIIHIIIIIIIIIIIIIIIIIIIIIIIIIIIIIIIIIIIIIIIIIIIIIIIDDDDD
@HISEQ:969:HM2KJBCX2:2:1101:7607:27815 2:N:0:ACTATGCA
AAGTGAAGCGAGCCCAACTATCCCTATTAATCATTACGGTGGTCCTAAAACCAACAAAATAGAACCAACGTCCTATTCTATTATTCCATGCTAATCTATTCAAGCAAATGCCCGCTTTAAATATTCTAATTTTTTCAAGGTAATGGTCCTGGTTCCCCGAAACACCCAATAAAGGGCATCCCGGCTCACCAGAAGGATAGACCCGACGACAGAACAGTACTCGCCAATGACGGACCATCCGGCCAGGCCTAAAATTCAACTACGAGCTTTTTAACTGCAACAACTTTAATATACGCTATTGGAGCTGGAATTACCGCGGCTGCTGGCACCAGACTTGCCCTCCAA
+
DDB@DHFHHHEDHGIIIHHIIIEHHHHHHIIIIH?CHHIIICEHEHHHHIGHHHHHEEHHH@CD<GEEHE<F0<FGHE<F@@CCGHE@FHHHECHHIHEHG?IHFHHIIHD@HGIIGHHIIHIIHHGEHHHHHIIHGIHGEHHHHIIHHIHHECIIHGEHIHEHHHIHIIIHHGHGEDHHHHFHHFIHIIHIIIIHHIIHIHIIIIIGIHHHIIHIIIIIIHHHIHIGIIIIIIHDHDIIIIHGHHIIIIHHHHHIIIHIHFHHEIIIIIIIIIIIIIHHHHHIIHIHHHHHHIIIIIIIIIIIIHHEIHFHIIHIIIIIIIIHIIIIIIIIHIIHIIIIDCADD
@HISEQ:969:HM2KJBCX2:2:1101:10888:28357 2:N:0:ACTATGCA
AAGTGAAGCGAGCCCAACTATCCCTATTAATCATTACGTCAATCCTAGAAACCAACAAAATAGGATCAAACGTCCTATTTCATTATTCCATGCTAATGTATTCAAGCGTTAGCCTGCTTTAAACACTCTAATTTTTTCAAAGTAACAGTCCTGTTTCCCCGCAACACCAAATTAATGGCATTACAGTTCTTCAGAAAGGAGGAACCAGCGAGACCAGTACGTACCAAAGGCACGACCAACCTGCTGATCCCGAAATTCAACTACGAGCTTTTTAACTGCAACAACTTTAATATACGCTATTGGAGCTGGAATTACCGCGGCTGCTGGCACCAGACTTGCCCTCCAA
+
DDDDDIIIIGIIGIIIIIIIIIIIIIIIIIIIIIIIIIIIIIHHIIGIIIIIHHIIIIIIIHIHIIIIIIIIIHHHHIIIIIIIIIHIFCHIIIIGIIIIIIIIIIIIIIIIIIIIIIIIIIIIIHIIHIHIIIIIIIIIHIIIHIIIIIIIIIIIIIIIIIHIIIIIIIIHIIIIIIIIIIIIIIIIIIIIIIIIIIIIIHIIIIIIIIIIIIIIIIIIIIIIIIIIIIIIIIIIIIIIIIIHFIHIIIIIIIIIIIIIIIIIIIIIIIIIIIIIIIIIIIIIIIHIIIIIIIIIIIIIIIIIIIIIIIIIIIIIIIIIIIIIIIIIIIIIIIIIIIIIIDDDDD
@HISEQ:969:HM2KJBCX2:2:1101:8139:28589 2:N:0:ACTATGCA
AAGTGAAGCGAGCCCAACTATCCCTATTAATCATTACCTCGACTCCGAAAGCCAACGAAATAGAACCGAGATCCTATTCCATTATTCCATGCACTAATGTTCAGGCTGTAACGCCTGCTTTGAGCACTCCAATTTTTTCAAAGTAAACGTGCTGGCCACCCAATGGCACCCGATTAAGAGAACCATGGCCGAACCAGCAGAATCGTTTGCCCCAGCAGAACCACAACAAAGTGGACCACCGGAGCAAAACCGAGATCCAACTACGAGCTTTTTAACCGCAACAACTTTAATATACGCTATTGGAGCTGGAATTACCGCGGCTGCTGGCACCAGACTTGCCCTCCAA
+
DDADDHHEHIIIHIFHHHHHHHCHHIEHHFH@HIHFCDGHIIIIIIEHHHDHHFHHDEHHIFHFEHIIGHCHIFH?GF?HHIIGIGIH?GE?GHGHIIIHHHFHEHHGHHHHHFEHEHHIIGCGIIHEHHIHHEHGEHHHHIIHHGFHIHIHHCCGHIHHHIEEFHEHHHCHHHHIIIIGGHHHHHIHCIIIIIIIGHIHEHEEHHHIHHHEIIGIIIIIIIIIIIIIIIIIIIIFHIIHEEIHHIIGGIGIIHHIIIIIIIIIHIHIHIH@HHIHIIIIIIIIHGCHHGIIIHIIIIIIIIIIIIIIIIIIIIIIIIIIIIIIIIIIIIIIIIHIIIIIIDDDD@
@HISEQ:969:HM2KJBCX2:2:1101:8079:28263 2:N:0:ACTATGCA
AAGTGAAGCGAGCCCAACTATCCCTATTAATCATTACGTCAATCCTAGAAACCAACAAAATAGGATCAAACGTCCTATTTCATTATTCCATGCTAATGTATTCAAGCGTTAGCCTGCTTTAAACACTCTAATTTTTTCAAAGTAACAGTCCTGTTTCCCTGCAACACCAAATTAATGACATTACAGTTCTTCAAGAAGGAGGAACCAGTAAAGCCAGTACATACCAGAGGCACGACCAACCTACTAATCCCGAAATTCAACTACGAGCTTTTTAACTGCAACAACTTTAATATACGCTATTGGAGCTGGAATTACCGCGGCTGCTGGCACCAGACTTGCCCTCCAA
+
DDDDAHH?E<E<DHIIHHHH@FEHGIIIIIIGHIIFI?FHHIIFHIIIIEHFGEHC@FHEHEHHHHE@HHHEHHEHHHIIEHFHIHHIGHICGHHIIIHIHHIHGGIHIIHHFFHHHHHIHEFIIIHIHIIIHHGIIIHFFHGHIHHHHHHIHIHHIIHIIIHHHIIIHIHHHHIIIIIHGIIHIHIIIIIIIIIIIIIIIIHHIIIIIGIGIGIIIIIIIHIIII=I<IIII<IHIHI<HHHGHHEHHIHIIIIIIIIHHHFEHIIHIIIIIIIIIIIIIIIIIIIIIIIIGIIIIIIIIIIIIIIIIIIIGIIIIIIIIIIIIIIIIIIIIIIIIIIIIDDDDD
@HISEQ:969:HM2KJBCX2:2:1101:10836:28975 2:N:0:ACTATGCA
AAGTGAAGCGAGCCCAACTATCCCTATTAATCATTACGTCAATCCTAGAAACCAACAAAATAGGATCGAACGTCCTATTTCATTATTCCATGCTAATGTATTCAAGCGTTAGCTTGCTTTAAACACTCTAATTTTTTCAAAGTAACAGTCCAAATTCCCCGCAACACCAAATTAATGGCATTACGGATCATCAGGAAGGAGGAATCAGTAAGACCAGTACATACCAGAGGCATGACCAATCTACTAACCCCGAAATTCAACTACGAGCTTTTTAACTGCAACAACTTTAATATACGCTATTGGAGCTGGAATTACCGCGGCTGCTGGCACCAGACTTGCCCTCCAA
+
DDDDDIIIIIIIIIIIHIIIIIIIIIIIIIIIIIIIIIIIIIIHIIIIIIIIIIIIIIIIIIHIIIIIIIIIIIIIIIIIIIIIIIIHIIIIIIHIIIIIIHHIIIIIIIIIIIIIIIIIIIIIIIIIIIIIIIIIIIIIIIIIIIIIIIIIIIIIHIIIIIIIIIIIIIIIIIIIIIIIIIIIIIIIIIIIIIIIIIIIIIIIHIIIIIIIIIIIIHIIIIIIIIIIIIIIHIIIIIIIIIIHHIIIIIIIIIIIIIIIIIIIIIIIIIIIIIIIIIIIIIIIIIIIIIIIIIIIIIIIIIIIIIIIIIIIIIIIIIIIIIIIIIIIIIIIIIIIIIIIIDDDDD
@HISEQ:969:HM2KJBCX2:2:1101:12822:28959 2:N:0:ACTATGCA
AAGTGAAGCGAGCCCAACTATCCCTATTAATCATTACGTCAATCCTAGAAACCAACAAAATAGGATCAAACGTCCTATTTCATTATTCCATGCTAATGTATTCAAGCGTTAGCCTGCTTTAAACACTCTAATTTTTTCAAAGTAACAGTCCTGTTTCCCTGCAACACCAAATTAATGACATTACAGTTCTTCAAGAAGGAGGAACCAGTAAAGCCAGTACATACCAGAGGCACGACCAACTCTCTAATCCCGAAATTCAACTACGAGCTTTTTAACTGCAACAACTTTAATATACGCTATTGGAGCTGGAATTACCGCGGCTGCTGGCACCAGACTTGCCCTCCAA
+
DDDADIIHIHIIIIIHHHI@@EHHEHHHHHGHIIIIGHIGCHHHIIIIICHHHFHI?GHHIII?EHHCHHGHE@GHIHIIIICHEHHHIHHFFHHIIIIHIHHHHHIHHHIHEHHHIIFHHHFHHIHHHIHHHHHHIHHHI8IHHHFB<CFHHHHIIIHHHIHHC<CHGEHHHHHGIHHF<HHHEEIHHHHHHIIHHCHHFGIIIIIIIIIHHGHHIIIGIGIGIIGHHGIIIGIHCEEGIFDFDHHHIIIIIIIHEEIIIHIHFFF=IIIHHHHIIIIIHIHHIHIIIIFIHGDCIHHHIHEIIIIHIIIGIIIHIHHIIIIIIIIHHHHIHHIHIIHHIDDDDD
@HISEQ:969:HM2KJBCX2:2:1101:13684:28300 2:N:0:ACTATGCA
AAGTGAAGCGAGCCCCAACTATCCCTATTAATCATTACGTCAATCCTAGAAACCAACAAAATAGGTTTGAACGTCCTATTTCATTATTCCATGCTAATGTATTCAAGCGTTAGCCTGCTTTAAACACTCTAATTTTTTCAAAGTAACAGTCCTGTTTCCCTGCAACACCAAATTAATGGCATTACAGTTCTTCAGAAAGGAGGAATCAGCGAAACCAGTTCATACCAGTGGCACGACCAACCTGCTGACCCCGAAATTCAACTACGAGCTTTTTAACTGCAACAACTTTAATATACGCTATTGGAGCTGGAATTACCGCGGCTGCTGGCACCAGACTTGCCCTCCAA
+
DDDDDIIIIIIIIIIIIIIIIIIIIIIIIIIIIIIIIIIIIIIIIIHIIHIIGIIIIIIHIIIHHHIIIHGHIHIIIIIHIHIIIIIIIIIIIIIIIIHHIHHIIIIIIIIIIHIIIIIIIIIIIIIIIIIHIIHIIIIIIHIIIIIIIIIIIIHIIIIIIIIIIIIIIIIIIIIIIIIIIIIIIIIIIIIGIIIIIIHIIIIIIIIIIIIIIHIIIIHIIIIIIIIIIIIIII=IIIIIIIIIHHIIIIIIIIIIIIIIIIIIHIIIIIIIIIIIIIIIIIIIHIIIIIIIIIIIIIIIIIIIIIIIIIIIIIIIIIIIIIIIIIIIIIIIIIIIIIIIIIDDDDD
@HISEQ:969:HM2KJBCX2:2:1101:19037:30017 2:N:0:ACTATGCA
AAGTGAAGCGAGCCCAACTATCCTATTAATCATTACGTCAATCCTAGAAACCAACAAAATAGGATCGAACGTCCTATTTCATTATTCCATGCTAATGTATTCAAGCGTTAGCCTGCTTTAAACACTCTAATTTTTTCAAAGTAACAGTCCTGTTTCCCTGCAACACCAAATTAATGACATTACAGTTCTTCAAGAAGGAGGAATCAGTAAAGCCAGTACACACCATTGGCACGACCAACCTACTGACCCCGAAATTCAACTACGAGCTTTTTAACTGCAACAACTTTAATATACGCTATTGGAGCTGGAATTACCGCGGCTGCTGGCACCAGACTTGCCCT
+
B@D@D1CEHH0C/<<FHE@?C?FHHIIEHCF11<1D@<<<EE@1<FHEHHCCCFHHI?1<<C?G?@<CF<?1<<0<<CHC1D<F1<<<1<1F1GFCC@EIHHHD1@@EAAEHIBCA<FFHBD?GC1HGEHC@G<6CG@FHEHHHEGHHHHHDG@CHHGHHHHHIHGHHFCGFCHH@CGEGIHHHCH6D<?EIHHGD:EEHHHC8HF@CHFHGHGEEHHHGFEEEFEGGGHGCEEEFGGF<?@ECIGIHHHCEEC<1HGDC0HGC1HEGH@CHEHEFD@HGHCGHDIHIHEHHHDHHHHGHGFEHEIIHFCGCIIHIHIHHFEC1EIIIIIIIHIIICDDDD
@HISEQ:969:HM2KJBCX2:2:1101:15342:30393 2:N:0:ACTATGCA
AAGTGAAGCGAGCCCAACTATCCCTATTAATCATTACGTCAATCCTAGAAACCAACAAAATAGAATCAAACGTCCTATTTCATTATTCCATGCTAATGTATTCAAGCGTAAGCCTGCTTTAAACACTCTAATTTTTTCAAAGTAACAGTCCTGATTTCCCACGACACCAAATTAATGACATCGCGGTTCTTCAGAAGGTAGGAACCAATAATACCAGTTCGTACCGAGGCACGACCGACAATTTGATCCCGAAATTCAACTACGAGCTTTTTAACTGCAACAACTTTAATATACGCTATTGGAGCTGGAATTACCGCGGCTGCTGGCACCAGACTTGCCCTCCAA
+
DDDDDIIIIHIIIIIHIIIIIIIIIIIIIIIIIIIIIIIIIIIIIHIIHIIIIIIIFIIHIIIIIIHIIIHIHGHIIIIIIHIHGIHIHHIGGHHIIIIIIIIIIIHGIIIIIIHIIIIHIHHHIIIIIIIIIIIIHIIIIIIIIHHIIIIIIIIIIIHIIIHHIIIIIIIIIIHHHIIIIIIIIIIIIIIIIIIIIIHIIIIIIIIIIIIIIIIIIIIIIIIIIIIIIIIIIIIHIIIIIIHGIIIIIIIIIIIIIIIIIIIIIIIIIIIIIIIIIIIIIIIIIIIIIIIIIIIIIIIIIIIIIIIIIIIIIIIIIIIIIIIIIIIIIIIIIIIIIIIIDDDDD
@HISEQ:969:HM2KJBCX2:2:1101:4531:30737 2:N:0:ACTATGCA
AAGTGAAGCGAGCCAACTATCCCTATTAATCATTACGTCAATCCTAGAAACCAACAAAATAGGATCGAACGTCCTATTTCATTATTCCATGCTAATGTATTCAAGCGTTAGCTTGCTTTAAACACTCTAATTTTTTCAAAGTAACAGTCCAAATTCCCCGCAACACCAAATTAATGGCATTACGGCTCATCAGGAAGGAGGAATCAGTGAGACCAGTACATACCAGAGGCATGACCAACCTACTAACCCCGAAATTCAACTACGAGCTTTTTAACTGCAACAACTTTAATATACGCTATTGGAGCTGGAATTACCGCGGCTGCTGGCACCAGACTTGCCCTCCAA
+
DDDDDIIIIGIIIIIIIIIIIIIIHHHIIIIIHHHHIHHHIIIIIHHHIIIHHIIIIIGHIGE?FHGHHHDC1EHHIHIGHIIIGHIIFGHEHHHHHIIIIIIIIHIHIHHIIIIIIIIIIHHHGIIHIHIIIIIIIIIIIIIIIIIIIIHHIIIIIIIIIIIHHHIIIIIIIIIIIIIIIIHGHIIIIIIIHIIIIIIIIIIIIIIIHHEHIIIIIIIIIIIIIIIIIIIIIIIIIIIIIHHFIIIIIIIIIIIIIIIIIIIIIIIIIIIIIIIIIIIIIIIIIIIIIIIIIIIIIIIIIIIIIIIIIIIIIIIIIIIIIIIIIIIIIIIIIIIIIIIIDDDDD
@HISEQ:969:HM2KJBCX2:2:1101:5217:30805 2:N:0:ACTATGCA
AAGTGAAGCGAGCCCAACTATCCCTATTAATCATTACGGTGATCCTAGAAACCAACGAAATAGAATCAGTCCGTCCTATTTCATTATTCCATGCTAATGTATTCAAGCGTAAGCCTGCTTTAAACACTCTAATTTTTTCAAAGTAACAGTCCTGATTCCCCACGACACCAAATTAATGACATCGCGGTTCTTCAGAAGGTAGGAACCGATAATGCCAGTGCGTACCGAGGCACGACCAACAATTCGATCCCGAAATTCAACTACGAGCTTTTTAACTGCAACAACTTTAATATACGCTATTGGAGCTGGAATTACCGCGGCTGCTGGCACCAGACTTGCCCTCCAA
+
DDDDDIIIIIHIIHIIIIIIIIIIIIHIIIIIIIIIHIGIIIIIHIIIIIIIHIIIHHHIHIGHIIIIIIHIHHIGHIIGHHIIIEHHHHHEHEHFHIIIIIIIHHHIHIIHHHHIIHGIHIHIGIHIIHIHIIHIIHIIIIIIIIIIIHIHIIHHHIIIHHIIIIIIHIIHHGIIIHIIIIIIIIIIIIIIIIIIIIIIIIIIIIIIIIIIIIIIIIIIIIIIIIIIIIIIIIIIHHIIHHHHDIHHHIHIIIIIIIIIIIIIIIIIIIIIIIIIIIIIIIIIIIIIIHIIIHIIIIIIIIIIIIIIIIIIIIIIIIIIIIHIIIHIIIIIIIIIIIIIIDDDDD
@HISEQ:969:HM2KJBCX2:2:1101:2542:32384 2:N:0:ACTATGCA
AAGTGAAGCGAGCCCAACTATCCCTATTAATCATTACGTCAATCCTAGAAACCAACAAAATAGGATCGTCGTCCTATTTCATTATTCCATGCTAATGTATTCAAGCGTTAGCCTGCTTTAAACACTCTAATTTTTTCAAAGTAACAGTCCTGTTTCCCCGCAACACCAACTTAATGGCATTACGGTTCTTCAAGAAGGAGGAATCAGCAAAGCCAGTGCATACCAATGGCACGACCAACTTGCTGACCCCGAAATTCAACTACGAGCTTTTTAACTGCAACAACTTTAATATACGCTATTGGAGCTGGAATTACCGCGGCTGCTGGCACCAGACTTGCCCTCCAA
+
BBDDDIIIIIIIGIIHIIIIIIIIIIIIIIIIIIIIIIIIIIIIHIIIIIIIIHIIIIIIIIHIIIIIIHHIIIIIIHIIIIIHIIGEHIIHHHHIIIIIHHIIHIIIIIIIIIIIEHHHHHIIIIIIIIIIHIIIIIIIHHIIIIIIHIIIIIIGIIIIIIIIIIIIIIIIIIIIIIIIIIIIIIIIIIIIIIIIIIIIIIIIIIIIIIIIIIIIIIIIIIIIIIIIIIIIIIIHIIIIIIHFIIHIIIIIIIIIIIIIIIIIIIIIIIIIIIIIIIIIIIIIIIIIIIIIHIIIIIIIIIIIIIIIIIIIIIIIIIIIIIIIIIIIIIIIIIIIIIIIDDDDD
@HISEQ:969:HM2KJBCX2:2:1101:13112:32464 2:N:0:ACTATGCA
AAGTGAAGCGAGCCCAACTATCCCTATTAATCATTACGTCAATCCTAGAAACCAACAAAATAGGATCAAACGTCCTATTTCATTATTCCATGCTAATGTATTCAAGCGTTAGCCTGCTTTAAACACTCTAATTTTTTCAAAGTAACAGTCCTGTTTCCCTGCAACACCAAATTAATGACATTACAGTTCTTCAAGAAGGAGGAACCAGTAAAGCCAGTACATACCAGAGGCACGACCAACCTACTAATCCCGAAATTCAACTACGAGCTTTTTAACTGCAACAACTTTAATATACGCTATTGGAGCTGGAATTACCGCGGCTGCTGGCACCAGACTTGCCCTCCAA
+
DDBDDIIIIGHHHHHHHIIIIHHIHEHIHHHHHIIGHHHHIIHC@GHI?HHHHHIIHHHHFGHCGHIHH@FEHHHIIIIIIHIHIHIHCEHIIIIGIIIIIHHHIHIIIIIIIHIIIIIIIHIHHHIIIHHHIIIIIIIIIIIIIIHIIHIIIIIIIIHIHIIIIIIIIIHHIIIIIHHIIIIIIIIIIHIIIIIIIIIIIIIII<IIIIIIIIHIIIIIIIIIIIIIHIIIIIIIIIHIIIIHHHHDIIIIIGIIIIIHHIHHIIIIIIIIIIHIHIIIIIIIIIGIIIIIIIIIIIIIIIIIIIIIHIIGIIIIIIIIIIIIIIIIIIIIIIIIIIIIIDDDDD
@HISEQ:969:HM2KJBCX2:2:1101:8568:31610 2:N:0:ACTATGCA
AAGTGAAGCGAGCCCAACTATCCTATTAATCATTACGTCAATCCTAGAAACCAACAAAATAGGATCGAACGTCCTATTTCATTATTCCATGCTAATGTATTCAAGCGTTAGCCTGCTTTAAACACTCTAATTTTTTCAAAGTAACAGTCCTGTTTCCCTGCAACACCAAATTAATGACATTACAGTTCTTCAAGAAGGAGGAATCAGTAAAGCCAGTACATACCATAGGCACGACCAACCTACTGACCCCGAAATTCAACTACGAGCTTTTTAACTGCAACAACTTTAATATACGCTATTGGAGCTGGAATTACCGCGGCTGCTGGCACCAGACTTGCCCTCCAA
+
DDDDDIIIIIIIIIIIIIIIIIIIIIIIIIIIIIHIIIIIIIIIIIIHIIIIIIIIHIIIIIIIIIIIIIIIIIIIIIIIIHHEHHICHIIIIIIIIIIIIHIHIIIIIIIIIIIIIIIIIIIHIIIIIIHIIIIIIIHIIHIIIIIIIIIIIIIHIIHIIIIIIIIIIIIHIIIIIIIHIIIIIIIIIIIIIIIIIIIIIIIIIIIIIIIIIIIIIIIIIIIIIIIIIIIIIIIIIIIIIHIHIIIIIIHIIIIIIIIIIIIIIIIIIIIIIIIIIIIIIIIIIIIIIIIIIIIIIIIIIIIIIIIIIIIIIIIIIIIIIIIIIIIIIIIIIIIIIIIIDDDDD
@HISEQ:969:HM2KJBCX2:2:1101:11927:32818 2:N:0:ACTATGCA
AAGTGAAGCGAGCCCAACTATCCCTATTAATCATTACATCGATCCTAGAAACCAACAAAATAGAATCGGATGTCCTATTTCATTATTCCATGATAATGTATTCAAGCGTGAGCCTACTTTAAACACTCTAATTTTTTCAAGGTAACAGTCCTAATTCCCCGTGACACCAAATTAATGGCATTACGGTTCTTTAGAAGGTGAGAAATCAATAATATCAGTACATACCAACGGCATGACCGAAACATTGATTCCGAAATTCAACTACGAGCTTTTTAACTGCAACAACTTTAATATACGCTATTGGAGCTGGAATTACCGCGGCTGCTGGCACCAGACTTGCCCTCCAA
+
<D0<BG?FC/0<C<<DH0C?GE?GECG@CCH11<<F1<@C01<?@G1<<FEHE<<C111<DGHH1<D1C<C<<<C1<<1C1<<D<C@HGH?@1<1<F111DFGHH@10D0<0<GE/1<1<C:111<1D?/:C:D<CB1DCD/D17GB<1AAB<D@11EC7<DEGEF0GDD0C/F<<</</<//<-/AHHFG0CD0<<00<<0GD<<1</1HHCEECCBFD1<1D<<0<C11FCD<0/C<1:<<<<///<0/D<<1F@CC1<1HCD1<1GC<<G<1DHG<@1<<CHF<11EG<0@HH@D1D<<<<D1<<<11<</?E/EHHC1F<1CCHF<CFCD<<<C@IIHB<<@@
@HISEQ:969:HM2KJBCX2:2:1101:6010:33242 2:N:0:ACTATGCA
AAGTGAAGCGAGCCCAACTATCCCTATTAATCATTACGTCAATCCTAGAAACCAACAAAATAGGATCAAACGTCCTATTTCATTATTCCATGCTAATGTATTCAAGCGTTAGCCTGCTTTAAACACTCTAATTTTTTCAAAGTAACAGTCCTGTTTCCCTGCAACACCAAATTAATGGCATTACAGTTCTTCAGAAAGGAGGAATCAGCGAGACCAGTACGTACCAATGGCACGACCAACCTGCTGACCCCGAAATTCAACTACGAGCTTTTTAACTGCAACAACTTTAATATACGCTATTGGAGCTGGAATTACCGCGGCTGCTGGCACCAGACTTGCCCTCCAA
+
DDDDDIIIIIIIHHHIIIGIHIIIHIIIHIIIIIIIIIIHIIHHIIGIIFHHHEHHEHHIIIIIIIIIIIGHIIIIIIIIIIHIHIIHIIIIIIIIHIIHIIIIIIIIIIIIIIIIIIIIIIIIIIIIIIIIIHIIIIIIIIIIIIIIIIIIIIIIHHIHIIIIIIIIIIIHHIIIHIIIIIIIIIIIIIIIIIIIIHIIIIIHIIIIIIIIIIIIIIIIIIIIIIIIIIIIIIIIIIIIIIHHHIIIIIIIIIIIIIIIIIIIIIIIIIIIIIHIIIIIIIIIIIIIIIIIIIIIIIIIIIIIIIIIIIIIIIIIIIIIIIIIIIIIIIIIIIIIIIIIIDDDDD
@HISEQ:969:HM2KJBCX2:2:1101:13976:34121 2:N:0:ACTATGCA
AAGTGAAGCGAGCCCAACTATCCCTATTAATCATTACGTCAATCCTAGAAACCAACAAAATAGGATCAAACGTCCTATTTCATTATTCCATGCTAATGTATTCAAGCGTTAGCCTGCTTTAAACACTCCAATTTTTTCAAAGTAACAGTCCTGTTTCCCTGCAACACCAAATTAATGACATTACAGTTCTTCAAGAAGGAGGAACCAGTAAAGCCAGTACATACCAGAGGCACGACCAACCTACTAATCCCGAAATTCAACTACGAGCTTTTTAACTGCAACAACTTTAATATACGCTATTGGAGCTGGAATTACCGCGGCTGCTGGCACCAGACTTGCCCTCCAA
+
DDDDDIIIIHIIIIIIIIIIIIIIIIIIIIIIIIGIIGHIIIIIIIIIIIIIIIIIIIIIIHHHHHIIIGIIHIIIHIIHIIHHHIIIIIHIIIIGHIIIIIHHIIIIIIHHIIIIIIIIIIIIIIIIIIIIIIIIIIIHIIIIIIHIIIIIIIHIIIIIIIIIIIIIIIIHIIIIIIIIHIIIIIIIIIIIIIHIIIIIIIIIIIIIIIIIIHIIIIIIIIIIIIIHIIIIIIIIIIIIIIHIGIHHGIIIIIIIIIIIIIIHIIIIIIIIIIIIIIIIIIIIIIIIIIIIIIIIIIIIIIIIIIIIIIIIIIIIIIIIIIIIIIIIIIIIIIIHIIIIIDDDDD
@HISEQ:969:HM2KJBCX2:2:1101:2243:35343 2:N:0:ACTATGCA
AAGTGAAGCGAGCCCAACTATCCCTATTAATCATTACGTCAATCCTAGAAACCAACAAAATAGGATCAACGTCCTATTTCATTATTCCATGCTAATGTATTCAAGCGCGAGCCTGCTTTAAACACTCTAATTTTTTCAAAGTAACAGTCCTGATTCCCCACCACACCAAATTAATGACATGATGGTTCGTCAGAAGGTAGAAATCAGTAACACCAGTACGTACCGAAGGCACGACCAGCGTACTAATCCCGAAATTCAACTACGAGCTTTTTAACTGCAACAACTTTAATATACGCTATTGGAGCTGGAATTACCGCGGCTGCTGGCACCAGACTTGCCCTCCAA
+
CADDDIIIEHIIHIIIIIHHIIIIIHIIIHHHHIIIIIIIIGHIIIIIIHIIGIHHEHFHIIHIIIIIIGIHFHHHIHHIHIIIHHEIIHIIIIGIIIIHIIHGIIIIHHHHIIIIHHHHHIHIHHIIHGIIIIIIIIHIIHHIHHIIIIIIIIIIIIIIHIIIHHFGHIHIIIIHHIIIIIIIIIIIIIIIIIIIIIIIIIIIIIIIIIIIIIIHIIHIHIHIIHIIIIIIIIIIIIIIIIHHIHIIIIIIIHIHIIIIIHIIIIIIIHIIIIIIIIIIIIIIIIIIIHIIIIIIIIIIIIIIIIIIIIIIIIIIIIIIIIIIIIIIIIIIIIIIIIIIDDDDD
@HISEQ:969:HM2KJBCX2:2:1101:20868:35641 2:N:0:ACTATGCA
AAGTGAAGCGAGCCCAACTATGCCTATTAATTATTACGTCAATCCTAGAAACCAACACAATAGGATCGCACGTCCTATTTCATTATTCCATGCTAATGTATTCAAGCGTTAGCCTGCTTTAACCACCCTAATTTTTTCAAAGTAACAGCCCTGTTTCCCTGCAACACCAAATTAATGACATTACAGTTCTTCAAGAAGGAGGAATCAGTAAAGCCAGTACATACCATAGGCACGACCAACCTACTGACCCCGAAATTCAACTACGAGCTTTTTAACTGCAACAACTTTAATATACGCTATTGGAGCTGGAATTACCGCGGCTGCTGGCACCAGACTTGCCCTCCAA
+
0<<DD?@11/<E//11<C1111<<FC<@1<1111<1<DH100<<FH?EC?1DH?1CE1D11DG?11D@00/<11<0<CFFH?GH1<1<<1111<1<FGCFF<<G=DHFECGHCHHHAB1<<1$8&0#416<<1FDF.DC?GF<EH@8B$<0<<47<CD7.9:.HHDD<////AC/EC</:/?HEHD/<</D:/C<00@EGAECF0HD<@D<1CG<</EHFHHFEG<<1C<C:B@HC<1<<1:<</AHFHEEHHGC?HGD0C0C<11D01<<1<<<<FF<1D<<CG<<1GEIHG<DG@HGCC<<<D11<@IGCHH?E/CGHHGC@CC@EG@CCHIHHEE/0E@0@D@
@HISEQ:969:HM2KJBCX2:2:1101:14041:35984 2:N:0:ACTATGCA
AAGTGAAGCGAGCCCAACTATCCCTATTAATCATTACATCGATCCTAGAAACCAACAAAATAGAATCGGATGTCCTATTTCATTATTCCATGCTAATGTATTCAAGCGTGAGCCTGCTTTAAACACTCTAATTTTTTCAAGGTAACAGTCCTAATTCCCCGTGACACCAAATTAATGGCATTACGGTTCTTTAGAAGGTGAGAAATCAATAATATCAGTACATACCAACGGCATGACCGAAACATTGATCCCGAAATTCAACTACGAGCTTTTTAACTGCAACAACTTTAATATACGCTATTGGAGCTGGAATTACCGCGGCTGCTGGCACCAGACTTGCCCTCCAA
+
DDDDDIIIIIIIIIIIIIIIIIIIIIIIIIIIIIIIIIIIIHIIIIIIIIIIIIIIHHHHHIIIIIIIIGHIHIIIIIIIIIIIIIIHHHIIIIIIIIIIIIIIIHIIHIIIIIHIIIIIIIIIIIIIIIIIIIIIIIIIIIIIIIIIIIIIIIIIIIIIIIIIIIIIIIIIIIIIIHIIIIIIIIIIHIIIIIIIIIIIIIIIIIIIIIIIIIIIIIIIIIIIIIIIIIIIIIIIIIIIIIIIIFIIIIIIIIIIIIIIIIIIIIIIIIIIIIIIIIIIIIIIIIIIIIIIIIIIIIIIIIIIIIIIIIIIIIIIIIIIIIIIIIIIIIIIIIIIIIIIIIDDDDD
@HISEQ:969:HM2KJBCX2:2:1101:10958:35685 2:N:0:ACTATGCA
AAGTGAAGCGAGCCCAACTATCCCTATTAATCATTACGTCAATCCTAGAAACCAACAAAATAGGATCGAACGTCCTATTTCATTATTCCATGCTAATGTATTCAAGCGTTAGCCTGCTTTAAACACTCTAATTTTTTCAAAGTAACAGTCCTGTTTCCCTGCAACACCAAATTAATGACACTACAGTTCTTCAGAAAGGAGGAATCAGCGAAGCCAGTGCATACCAGTGGCACGACCAACCTGCTGACCCCGAAATTCAACTACGAGCTTTTTAACTGCAACAACTTTAATATACGCTATTGGAGCTGGAATTACCGCGGCTGCTGGCACCAGACTTGCCCTCCAA
+
B@@B01@?CE=EHDC@C<F@FFH@F1<DGHE1FHHH@HI?CEH?DHH<CFFEHEE=1<1D@D1C@H?0CG@EGG0E?DH11<F<C1111<GEC1<GEFHHIC4DHDCF@HEDDHHHHCEFIIIFGIHECHGEHHGEHIHHIIIHEGAEHCG1<DF81GG?6HHDD@0CECF/CHHFFIHFHH@EF@FCHGCF:CHHEGCC0FHI;HGCC@FH=IHG#EECIIIIHHCE?EEAAECHHHHFF@>FC@<<HHHEIIIIIHIIHHHE?HHE@HD1HHHHEHIHHC<1F<<1GEGE@ECFEHEHEEHEFG<1@HHIHHF??DHHHH?EHHCF@HHH@DE1HDF@<<0?D<
@HISEQ:969:HM2KJBCX2:2:1101:8355:35752 2:N:0:ACTATGCA
AAGTGAAGCGAGCCCAACTATCCCTATTAATCATTACGTCAATCCTAGAAACCAACAAAATAGGATCGAACGTCCTATTTCATTATTCCATGCTAATGTATTCAAGCGTTAGCCTGCTTTAAACACTCTAATTTTTTCAAAGTAACAGTCCTGTTTCCCTGCAACACCAAATTAATGACATTACAGTTCTTCAAGAAGGAGGAATCAGTAAAGCCAGTACATACCATAGGCACGACCAACCTACTGACCCCGAAATTCAACTACGAGCTTTTTAACTGCAACAACTTTAATATACGCTATTGGAGCTGGAATTACCGCGGCTGCTGGCACCAGACTTGCCCTCCAA
+
DDB0DFHCG/C/<<EHHE?HIIHIEHIIHIFCHHCHHHH1CEGE?EHIIEHHHIIE1<@GHIECC?C<<FDC1@0GHHHFC?CCGCFCGHHEG?DG1DH@E81<EC@DHHHCGHGAFEHIHHI@<FGEHB1CCFHGE@EHIHIHHHIHHFHGE@FHEHHHCF@H@G?D<HHIHHCECCC<DDGEHHHG/CEF/<7DFGCF5@HFG@HHIHHHE;@FEHHHHEHHHFHHEE@CI;HDGGCHEHHCHG<?/F<1D1GD?IHE10CGGHC<1HEHEGCGEIHIHGD<C1HCEHCC=GC<<DG<F@C@EFHH@HHHHEC?DCG<C<?F<<?CGGHF1HEIHHHHHD@0DD
@HISEQ:969:HM2KJBCX2:2:1101:8384:36643 2:N:0:ACTATGCA
AAGTGAAGCGAGCCCAACTATCCCTATTAATCATTACGTCGATCCTAGAAACCAACAAAATAGAATCAAACGTCCTATTTCATTATTCCATGCTAATGTATTCAAGCGCGAGCTTGCTTTAAACACTCTAATTTTTTCAAAGTAACAGTCCTGATTTCCCATGACACCAAATTAATGACATCGTGGTTCGTCAGAAGGGAGAAACCAATAATGCTAGTACGTACAAAGTACGACCGACATATTAGTCCCGAAATTCAACTACGAGCTTTTTAACTGCAACAACTTTAATATACGCTATTGGAGCTGGAATTACCGCGGCTGCTGGCACCAGACTTGCCCTCCAA
+
CDDDDIIIHIIIIIIHIIIIIIIIIIIIIIIIIIIIIIHIIIIIIIIIIIIIHIIIFIIIIIIIIHGHHIHHIHEHHHHHHIIIIHIIHIIGIHIIIIIIIIHIIIHHIIIIHIIIIIHIIIIIIIIIIIIIIHIIIIHIIIIIIIIIIIIIIIIIIIIIIIIIIIIIIIIIHIIIIIIIIIIIIIHIGIIIIIIIIIIIIIIHIIIIIIIIIIIIIIIIIIIIIIIIIIIIIIHIIIIIIIHIIIIIIIIIIIIIIIIIIIIIIIIIIIIIIIIIIIIIIIIIIIIIIIIHIIIIIIIIIIIIIIIIIIIIIIIIIIIIIIIIIIIIIIIIIIIIIIIDDDDC
@HISEQ:969:HM2KJBCX2:2:1101:10424:36961 2:N:0:ACTATGCA
AAGTGAAGCGAGCCCAACTTTCCCTATTAATCATTACGGTGGTCCTAGAAACCAACAAAATAGAACCACAACGTCCTATTCTATTATTCCATGCTAATCTATTCAAGCAATAGCCCGCTTTAAACACTCTAATTTTTTCAAGGTAATGGTCCTGGCTCCCCAACACACCCAATAAAGGACATACTGGTTCACCAGAAGGAAGACCCCACAACAAGACAGTACTCGCCAAAGACGGACCGCCTGGCCAGGTCTAAAATTCAACTACGAGCTTTTTAACTGCAACAACTTTAATATACGCTATTGGAGCTGGAATTACCGCGGCTGCTGGCACCAGACTTGCCCTCCAA
+
DDDDDHIIIIIIIGHIIHHGIGIIIIHIIIIIIIIIIHHHIIIHFHHIIIIIHHHIIHIIIHCHHHIIIIIIHHIIIICHHHIHHHIHIHIIHHIIIEHIIIIGHHHIHIHHHIHIIIEHHIHIIIIIIHIIIIIIIIIHHHIHIHHHIIIHIIIIIIIIIIIIIHHHHIIIHIIHIIIIHHIIIIIIHHEHIIIIIHIHHHHIIIIHIHHHGIIHIHIHIHEIHHIIIHHDIIIHIIIIIIIIHGIIIHIIIIIIIIIIIHHHIIIIIIIIHIIIIIIHIIIIIIIIIIIIIIHIIIIIIIIIIIHIIIIIIIIIIGHIIIIIIIIHIIIIIIHIIIIIIIDDDDD
@HISEQ:969:HM2KJBCX2:2:1101:10088:35853 2:N:0:ACTATGCA
AAGTGAAGCGAGCCCAACTATCCCTATTAATCATTACGGTGATCCTAGAAACCAACGAAATAGAATCAGTCCGTCCTATTCCATTATTCCATGCTAATGTATTCAGACGATAGTCTGCTTTAAACACTCTAATTTTTTCAAAGTAACAGTCCTGATTTCCCATCACACCAAATAAATGGCATGAAAGTTCCTCAGAAGGTAGAGATCCATCTCACCAGTGCAGACAATTAAGCCTGACCAATGGGTAGACCCCGAAGTTCAACTACGAGCTTTTTAACTGCAACAACTTTAATATACGCTATTGGAGCTGGAATTACCGCGGCTGCTGGCACCAGACTTGCCCTCCAA
+
D@@D@HHCHHDD/C@FHHHH?GHEHHHIHHHEH?HGH1<DEHCH?EHEHHHCHHHIIHI@EHC<@?@G111<01<CGHC?G?1CCE<1<G?@CC1FE?EEECCEC1<@B<FHGBGHGHHEHEH1GHHEF@EED@GHHHG?CGHGHHEF@F@FD3<HHGEC7DCGGGHIHHGEFHFHEHFEEE?HH@@HHHGHHGHGFGD?HHCGIHCHIGHC?F?HHECHGIGHE<GEIHHHHFEB1GHEIIHHHF<<HHHCHF@?GHEIIIH=HE?HHHCHEGIHHHH@IHIIHIIHGCFHIIHHDGHEEHECEHCHEGHHIHHIHHDHIHHHGIIIIHHHIHIHHIHHDDGDDD@?
@HISEQ:969:HM2KJBCX2:2:1101:6907:36529 2:N:0:ACTATGCA
AAGTGAAGCGAGCCCAACTATCCCTATTAATCATTACGTCGATCCTAAAAACCAACAAAATAGAATCAAACGTCCTATTTCATTATTCCATGCTAATGTATTCAAGCGCGAGCCTGCTTTAAACACTCTAATTTTTTCAAAGTAACAGTCCTGATTTCCCGCGACATCAAATTAATGACATCGTGGTTCGTCAGAAGGTAGGAATCAATTTGACCAGTACGTACCGAGGCACGACCGATCAACTGATCCCGAAATTCAACTACGAGCTTTTTAACTGCAACAACTTTAATATACGCTATTGGAGCTGGAATTACCGCGGCTGCTGGCACCAGACTTGCCCTCCAA
+
BDDBDIHHHIGGHIIIIIHIHHGIIHIIHCHHHIHHIGHIIIHIIIHHIIIIHIIIICGHHIHCHHIIIHIICHHIIIEFHEHIIIGH?H?EEEHIIIIIIIHHHDCIIIIIHHIHHIIIIIIHGCHCIHGHHHIHIIIIIHHIIHFHHHIIIIIHHIHHIIIIIIIIHIIIIIIIHEIIIHIIIIIIGIHIIIIIIIIIIIIII:IIIIIHIIIIIIIIIIIHGIIIIIIIIIIIIIIIHHHHIIIIIGHHFIHHHIIIIIIIIIHIIIIIIIGIIGIIIIIIIHIIIIIIIGIIIIIIIIHIIIIIIIIIIIIIIIIIIIIIIIIIIIIIIIIIIIIIDDDDB
@HISEQ:969:HM2KJBCX2:2:1101:4551:37322 2:N:0:ACTATGCA
AAGTGAAGCGAGCCCAACTATCCTATTAATCATTACGTCAATCCTAGAAACCAACAAAATAGGATCAAACGTCCTATTTCATTATTCCATGCTAATGTATTCAAGCGTTAGCCTGCTTTAAACACTCTAATTTTTTCAAAGTAACAGTCCTGTTTCCCTGCAACACCAAATTAATGACATTACAGTTCTTCAAGAAGGAGGAACCAGTGAAGCCAGTACATACCAGAGGCACGACCAACCTACTAATCCCGAAATTCAACTACGAGCTTTTTAACTGCAACGACTTTAATATACGCTATTGGAGCTGGAATTACCGCGGCTGCTGGCACCAGACTTGCCCTCCAA
+
DDDDDIIIHIIIIIIIIIIIIIIIIIIIIIIIIIIIIIIIIIIHHIIIIIIHHHGHHFHIIHHIIIIIIFHHIHIIIIIIIIIIIIIIHIIEHIIIIIIIIIIHHGHHIIIGIIIIIIIIIHIIIIHIIIIIIIIIHHHIIIIIIIIIIIIIIIIIGIIIHIIIIIIIIHHIIHIIIIIIIIIIIIIHIIIIIIIIIIIIHIIIIIIIIIIIIIIIIIIIIIIIIIIIIIIIIIIIIHI=IHHHIIHIIIIIIIIIIIIIIIIIIIIIIIIIIIIIIIHGC1IIIIIIIIIIIIIIIIIHIIIIIIIIIIIIIIIIIIIIIHIIIIIIIIIIIIIIIIIIDDDDD
@HISEQ:969:HM2KJBCX2:2:1101:6383:38020 2:N:0:ACTATGCA
AAGTGAAGCGAGCCCAACTATCCCTATTAATCATTACGTCAATCCTAGAAACCAACAAAATAGGATCGAACGTCCTATTTCATTATTCCATGCTAATGTATTCAAGCGTTAGCTTGCTTTAAACACTCTAATTTTTTCAAAGTAACAGTCCAGATTCCTCGCAACACCAAATTAATGGCATTACGGCTCATCAGGAAGGAGGAATCAGTGAGACCAGTACATACCAGTGGCATGACCAACCTACTAACCCCGAAATTCAACTACGAGCTTTTTAACTGCAACAACTTTAATATACGCTATTGGAGCTGGAATTACCGCGGCTACTGGCACCAGACTTGCCCTCCAA
+
DDDDDIIIIIIIIIHIIIIIIIIIIIIIIIIIIIIIIIIIIIHHHIIIIIIIIIIIGIHIIIIIIIIIIGIIHHHIIIIHIIIIGHHCHIIIIIHHIIIIIIHIIIIIIIIHHIIIIIIIHIHIHIIIIIHIIIHIIHIHIIHIIIIIHIIIIIIIIHIIIIIIIIHIIHIIIIIIIIHIIIIIHIIIIIIIIHIIIIIIIIIIIIIIHIIHIIIIIIIIIIIIIIIIIIIIIHIIIIIIIIIHHHIIIIIIIIIIHHHHHHHIIIIIHHHIIHHIGIIIIIIIIHIHIIIIIIIIIHIHIIIIIIIIIIIIIIIIIIIIIIIIIIIIIIIIIIIIIIIIIDDDDD
@HISEQ:969:HM2KJBCX2:2:1101:19284:39205 2:N:0:ACTATGCA
AAGTGAAGCGAGCCCAACTATCCCTATTAATCATTACGGTGGTCCTAGAAACCAACAAAATAGAACCACAACGTCCTATTCTATTATTCCATGCTAATCTATTCAAGCAATAGCCCGCTTTAAACACTCTAATTTTTTCAAGGTAATGGTCCTGGCTCCCCAACACACCCAATAAAGGACATGCTGGCTCACCAGAAGGAAGACCCGACAGCAGACAGTACTCGCCAAAGACGGACCGCCCGGCCAGGCCTAAAATTCAACTACGAGCTTTTTAACTGCAACAACTTTAATATACGCTATTGGAGCTGGAATTACCGCGGCTGCTGGCACCAGACTTGCCCTCCAA
+
DDDDDIIIIIIIIIIIIIIIIIIIIIIIIIIIIIIIIIIIIIIIIIIIIIIIIIIIIIIHIIHIIIIIIHIIIHIIIIIIIIIIIIIIIIIIIIIIIIHIIIHIIIHIIIIIHIIIHIIHIHHIIIHIIIHHIIIHIIIIIIIIIIIIIIIIHHIIIIIIIIIIIIIIIIIIIIIIIIIIIIIIIIIIIIIIIIIIIIIIIIIIIIIIIIIIIIIIIIIIIIIIIIIIIIIIIIIIIIIIIIIIIIIIIHIIIIIIIIIIIIIIIIIIIIIIIIIIIIIIIIIIIIIIIIIIIIIIIIIIIIIIIIIIIIIIIIIIIIIIIIIIIIIIIIIIIIIIIIIIIDDDDD
@HISEQ:969:HM2KJBCX2:2:1101:16859:40648 2:N:0:ACTATGCA
AAGTGAAGCGAGCCCAACTATCCCTATTAATCATTACGTCAATCCTAGAAACCAACAAAATAGGATCAAACGTCCTATTTCATTATTCCATGCTAATGTATTCAAGCGTTAGCCTGCTTTAAACACTCTAATTTTTTCAAAGTAACAGTCCTGTTTCCCTGCAACACCAAATTAATGACATTACAGTTCTTCAAGAAGGAGGAACCAGTAAAGCCAGTACATACCAGAGGCACGACCAACCTACTAATCCCGAAATTCAACTACGAGCTTTTTAACTGCAACAACTTTAATATACGCTATTGGAGCTGGAATTACCGCGGCTGCTGGCACCAGACTTGCCCTCCAA
+
DDDDAHIIIIIIIIIIIIIIHIIIIIIHHIIIIIHHIHHHIIIIIIHHIIIHIHHHHEHHIIIHHFFHIIGHHHHHHHHGHHHIIIIIIIEEHHHIIIIIHIIHIIIIIHHIIIIIIIHHHEHHIHHHGIIIIIIIHHIHIIHIIIIIIIIIIIHIIHHIIHHHHHIIIIGIIIIIHHHGIIIIHIIIIIIIIIIIIIIIIIIHHIIIIIIIIIIIIIIIIIHIIIIHIIIIIIHHHHFIIIHHDIHIGIIIIHIIIIHGHIIIIHIIIIIIIIHIIIIIIIHHIIIIIIIHHIIIIIHIIIIIIHIIIIIIIIIHIIIIIIIIIIIIIHIHIIIIIIIIIDDDDC
@HISEQ:969:HM2KJBCX2:2:1101:14901:40810 2:N:0:ACTATGCA
AAGTGAAGCGAGCCCAACTATCCCTATTAATCATTACTTCGGTCCTAGAAACCAACAAAATAGAACCAAAGTCCTATTCTATTATTCCATGCTAATGTATTCAAGCGTGAGCCTGCTTTAAACACTCTAATTTTTTCAAAGTAAAAGTCCTGGATCCCCAGCGCACTCAGTTAAGAGCACACTGGCTCCCCAGAAGGAAAGATCCGACCAGAGCAGTGCTTACCTTTCAGCAAGACCACCCAGCCAGATCCAAAATTCAACTACGAGCTTTTTAACTGCAACAACTTTAATATACGCTATTGGAGCTGGAATTACCGCGGCTGCTGGCACCAGACTTGCCCTCCAA
+
DDDDAHIHHHHH?HHHHIIHHHIIHIIIIIHIIIIIIHIGHHIIGHIIHHIIIHIIIIICHHFHHHIIIHHHIEHHIIIIIHIHHIIHIIIE?FHIIIIIHIHIHHGHIIHIIIIIHHIIIHHHIIHHIIHFHCHHIHHGHIIIIHHIIIIIHIIIHIIIDHHHHEIIIIIIIHHHHGFHEHHHEGHFHHIHHIIIIHIIIHHGIIIHIHHHIHFIHHHIIIIIIIIIIHHIHG@HHIH:HHEHCHGG?DHHG?IIHEFCHHIHIHHCIIIIIHHGIIHIIHHCIIIHIIHHHEIHHHHIIHIGIIIIHEIHDHHHHGIIHIHHHIHEGHGEEFIIGIIIIDDDCC
@HISEQ:969:HM2KJBCX2:2:1101:11029:40560 2:N:0:ACTATGCA
AAGTGAAGCGAGCCCAACTATCCCTATTAATCATTACGTCAATCCTAGAAACCAACAAAATAGGATCGAACGTCCTATTTCATTATTCCATGCTAATGTATTCAAGCGTTAGCCTGCTTTAAACACTCCAATTTTTTCAAAGTAACAGTCCTGTTTCCCTGCAACACCAAATTAATGACATTACAGTTCTTCAAGAAGGAGGAATCAGTAAAGCCAGTACATACCATAGGCACGACCAACCTACTGACCCCGAAATTCAACTACGAGCTTTTTAACTGCAACAACTTTAATATACGCTATTGGAGCTGGAATTACCGCGGCTGCTGGCACCAGACTTGCCCTCCAA
+
BCDDDIIIIIIIIIIIIIIIIIIIIIIIIIIIIIIIIIIIIHIHIIIHIIIIIIIIGIIIIIIIIIHIHIIIIIIIIIHHIIIIIIIIIIIIGIIIIIIIIHHHIIHHIHIIIIIIHHIIHIHHHHHHHHIIIIIIIIIIIIIIIIIIIIIIIIIHHIHHHIIIIIIIHHIHGIIIIIIIIIIIIIIIIIIIIIIIIIIIIHIIIIIIHHIIIIIIIIIIIIIIIIIIIIIIIIIIIIIIIIIHHHIIIIIIIIIIIIIIIIIIIIIIIIIIIIIIIIIIIIIIIIIIIIIIIIIIIIIIIIIIIIIIIIIIIIIIIIIIIIIIIIIIIIIIIIIIIIIIIDDDDD
@HISEQ:969:HM2KJBCX2:2:1101:4161:41092 2:N:0:ACTATGCA
AAGTGAAGCGAGCCCAACTATCCCTATTAATCATTACATCGATCCTAGAAACCAACAAAATAGAATCTGATGTCCTATTTCATTATTCCATGCTAATGTATTCAAGCGTAAGCTTGCTTTAAACACTCTAATTTTTTCAAGGTAACAGTCCTAATTCCCCATAACATCAAATAAATGACATTATGGTTCTTTAGAAGGTGAGAACCAATAAAACCAGTACATACCAAGGCATGACCGATTCCTTGATCCCGAAATTCAACTACGAGCTTTTTAACTGCAACAACTTTAATATACGCTATTGGAGCTGGAATTACCGCGGCTGCTGGCACCAGACTTGCCCAA
+
DDBBDFIIIHIDHHIIHIIIIIGIIIIIIIIIIIIIIIIIHHIIIIIIGIIIIIIIEHHHHIIGHHIHHHIIIIIIIIHIGHHIGHIHIIIIGIIIIIHIIGHFICFHHIEGHGHHGIIIIIIIIHHIHGIIHIHHHHHHFHHHIHEHIHIHHFHHIHIHHIHHIIFHHFHHHGIIIIHHEIHHHHHHHHIIIIHHHI@HHEIIFIHIHHEHG@FHGHHE@IIHHHH=IHHEHHHHHHHHDF?IHHEHEHHHDC?CIIIHHHG@FHGIHHHHHFIHIIIIHHEEHGIIHCHIIIIIIHHGIHIHHHHHIIIHIIIIIHIIIIIIHHIIIIHHEIHEHADDDD
@HISEQ:969:HM2KJBCX2:2:1101:8131:42357 2:N:0:ACTATGCA
AAGTGAAGCGAGCCCAACTATCCCTATTAATCATTACGTCAATCCTAGAAACCAACAAAATAGGATCGAACGTCCTATTTCATTATTCCATGCTAATGTATTCAAGCGTTAGCCTGCTTTAAACACTCTAATTTTTTCAAAGTAACAGTCCTGTTTCCCTGCAACACCAAATTAATGACATTACAGTTCTTCAAGAAGGAGGAATCAGTAAAGCCAGTACATACCATAGGCACGACCAACCTACTGACCCCGAAATTCAACTACGAGCTTTTTAACTGCAACAACTTTAATATACGCTATTGGAGCTGGAATTACCGCGGCTGCTGGCACCAGACTTGCCCTCCAA
+
DDDDDIIIIIIIIIIIIIIIIIIIIIIIIIHIHHHIIIIIIIIHIIIIIHIHHIIIIIIIIGHHHIIIIIIIHHHIIIIIIIIIIIIIIIIIIIIIIIHHIIIIIHIIIHIHHIIIIIIIHHIIIIIHHIIIIHIIHIIIIHIIIIIIHIIIIHHIIIIIIIIIHIIHIIIIIIHIIIIIIIIIIIIIIIIIHIIIIIIIIIIIIIIIIIIIIIIIIIIIIIIIIIIIIIIIIIIIHIIIIIHHHIIIIIIIIIIIHIIIIIIIIIIIIIIIIIIIIIIIIIIIIIIIIIHIIIIIIIIHHIIIIIIIIIIIIIIIIIIIIIIIIIIIIIIIIIIIIIIIIDDDDD
@HISEQ:969:HM2KJBCX2:2:1101:8346:43420 2:N:0:ACTATGCA
AAGTGAAGCGAGCCCAACTATCCCTATTAATCATTACGTCAATCCTAGAAACCAACAAAATAGGATCAAACGTCCTATTTCATTATTCCATGCTAATGTATTCAAGCGTTAGCCTGCTTTAAACACTCTAATTTTTTCAAAGTAACAGTCCTGTTTCCCTGCAACACCAAGTAAATGACATCACAGTTCTTCAAGAAGGAGGAATCAGTGAGGCCAGTGCATACCAGTGGCACGACCAACCTACTGACCCCGAAATTCAACTACGAGCTTTTTAACTGCAACAACTTTAATATACGCTATTGGAGCTGGAATTACCGCGGCTGCTGGCACCAGACTTGCCCTCCAA
+
@@00D@GHGHDHHIIECH@EHHEEHHHICGE?GEEHHHHH=E@FHHHH?EHHEHHHIF?HHHCEH1DG111<<CHHHHHGE1<DGHECFF?@E1DEHHHFGHIHHHEEIHHHHHHHIIIHHGG?CHHGHHIHCHGHDHHEGHFFCHHEFE98EEHEDGHEF@G7D//FCHIHEHHC:CGHCHFCEIFG@EIIIIHHHHGHHEHH@HHHHFFFHGIIIFIHHHHFGHEGHHIHIHIHHIHH?G@EFHDFHCCHHHIIHF?HFIIHHGIHIIGIIIHHCHD1HHHHHEFHIIHIHHHHIHEIHIIIIHHIH@HHIIHIIIIIIHGIIIGIIHHHHHIHIIIHC@AD?B
@HISEQ:969:HM2KJBCX2:2:1101:4794:43865 2:N:0:ACTATGCA
AAGTGAAGCGAGCCCAACTATCCCTATTAATCATTACGTCAATCCTAGAAACCAACAAAATAGGATCGAACGTCCTATTTCATTATTCCATGCTAATGTATTCAAGCGTTAGCTTGCTTTAAACACTCTAATTTTTTCAAAGTAACAGTCCAAATTCCCCGCAACACCAAATTAATGGCATTACGGATCATCAGGAAGGAGGAATCAGTGAGACCAGTACATACCAGAGGCATGACCAATCTACTAACCCCGAAATTCAACTACGAGCTTTTTAACTGCAACAACTTTAATATACGCTATTGGAGCTGGAATTACCGCGGCTGCTGGCACCAGACTTGCCCTCCAA
+
DDDDBIIIIHIIIIIIIIIIIIIIIHIIIIIIIIIHIIIIIIIIIIIIIHIIIHIIIIIIIIIIHHIHHHIHIIIIIIIIIIIIHIIIHIIHHIIIIGHIHGIIIIHIIHHGHHIHIHIIIIIIIIIIIIHIHIIIHIHIIHHIIIIIHIIIIIHHIIIHIIIIIIIIIIHHIIHIIIIIIIIIHIIIIIIIIIIIIIIIIIIIIIIIIIIIIHIIIIIHIIIIIIIIIIIIIIIIIIIIIIHHHIIIIIIIIIIIIIIIHIIIIIIIIIIIIIIIIIIIIIIIIIIIIIIIIHIIIIIIIIIIIIIIIIIIIIIIIIIIIIIIIIIIIIIIIIIIIIIIIDDDDD
@HISEQ:969:HM2KJBCX2:2:1101:15251:41044 2:N:0:ACTATGCA
AAGTGAAGCGAGCCCAACTATCCCTATTAATCATTACGTCGATCCTAGAAACCAACAAAATAGAATCAAACGTCCTATTTCGTTATTCCATGCTAATGTATTCAAGCGTGAGCCTGCTTTAAACACTCTAATTTTTTCAAAGTAACAGTCCTGATTCCCCATGACACCAAATTAATGACATCATGGTTCGTCAGAAGGTAGGAATCAATAATACCAGTACGTACAATAGCACGACCAATAAATTGATCCCGAAATTCAACTACGAGCTTTTTAACTGCAACAACTTTAATATACGCTATTGGAGCTGGAATTACCGCGGCTGCTGGCACCAGACTTGCCCTCCAA
+
DDDDDIHHHIHHIIIIIHHIIIIHIIIIIIIIIIIIIIIIIHIIIIIIIIIIIIIIIIIIIIIIIIIHIHHIHIIIIIIIIIIIIIHIIIHIHIGIIIIIIIIHIIIIIIIIHIIIIIIIIIIIIIIIIIIHIHHHIIIIHIIIIIIIIIIIIIIIIIIIIIIIIIIIIIIIIIIIIIIIIIIIIIIIIIIIIIIIIIIIIIIIIIIIIIIIIHIIIIIIIIIIIIIIIIIIIIIIIIIIIIGH<IIIIHIIIIIIIIIIIIIIIIIIIIIIIIIIIIIIIIIIIIIIIIIIIIIIIIIIIIIIIIIIIIIIIIIIIIIIIIIIIIIIIIIIIIIIIIIIDDDDD
@HISEQ:969:HM2KJBCX2:2:1101:3948:44419 2:N:0:ACTATGCA
AAGTGAAGCGAGCCCAACTATCCCTATTAATCATTACGTCAATCCTAGAAACCAACAAAATAGGATCGAACGTCCTATTTCATTATTCCATGCTAATGTATTCAAGCGTTAGCTTGCTTTAAACACTCTAATTTTTTCAAAGTAACAGTCCAAATTCCCCAAAACACCAAATTAATGGCATTAAGGTTCATCAGGAAGGAGGAATCAGTGAGACCAGTACATACCAGAGGCATGACCAACCTACTAACCCCGAAATTCAACTACGAGCTTTTTAACTGCAACAACTTTAATATACGCTATTGGAGCTGGAATTACCGCGGCTGCTGGCACCAGACTTGCCCTCCAA
+
DDDDDIIIIIIIIIIIIIIIIIIIIIIIIGIIIIIIHHIIIIIHIIIIIIIGIIIIIIIIIHEH?HHHIIIGIIIHIIIIIIIIIIIIIGHIHHIIIIIIIIIIIIIIIIIHIIIHIIIIIIIIIIIIIIIIIIIIIIHIIIIIIIIIIHIIIIIHIIIIHHHHHIHIIIIIIIIIIIIIIIIIIIIIIIIIIIIIIIIIIIIIIIIIIIIIIIIIIIIIIIIIIIIIIIIIIIIIIIIIIIIHHHHIIIIIHIIIIIIIIIIIIIIIIIIIIIIIIIIIIIIIIIIIIIIIIIIIIIIIIIIHIIIIHIIIIIIIIIIIIIIIIIIIIIIIIIIIIIIIIDDDDD
@HISEQ:969:HM2KJBCX2:2:1101:6212:45725 2:N:0:ACTATGCA
AAGTGAAGCGAGCCCAACTATCCCTATTAATCATTACATCGATCCTAGAAACCAACAAAATAGAATCGGATGTCCTATTTCATTATTCCATGCTAATGTATTCAAGCGTGAGCCTGCTTTAAACACTCTAATTTTTTCAAGGTAACAGTCCTAATTCCCCGTGACACCAAATTAATGGCATTACGGTTCTTTAGAAGGTGAGAAATCAATAATATCAGTACATACCAACGGCATGACCGAAACATTGATCCCGAAATTCAACTACGAGCTTTTTAACTGCAACAACTTTAATATACGCTATTGGAGCTGGAATTACCGCGGCTGCTGGCACCAGACTTGCCCTCCAA
+
@@DDAHHHHIIIIHIIHIIIH?FHHFHIHHHIIGIIIIIHHHHHHIIGIHIHFHEHHIIHIHIIHIHIGHHHIHGHGIIHIIIHHIIHHHIGEHIHFHIHHIHHIHHHHHIGHHHHIIGHHHGIHHIHIHIIIIHIHIIHHHIHHHFIHIHGIHEHGIIIIIIIIIIHHIIIIIIHHIIIHIIIHHIIIHHHIIHHEHIHHEHEGHHGIIHCHHHHEIIHFEHHEHHHHGFIIGHHIHIIHHCEHEIIIIIHIIHIIIIIHHHIIGHIIIIIIIIIGIIIIIIIIIIHHGIIIIHHHIIIIIIIIIIHIHHIHIIGIIIIHIIIIIIIIIIIIIIIIIIIIIDDDDD
@HISEQ:969:HM2KJBCX2:2:1101:18183:45993 2:N:0:ACTATGCA
AAGTGAAGCGAGCCCAACTATCCCTATTAATCATTACGTCGATCCTAGAAACCAACAAAATAGAATCAAACGTCCTATTTCGTTATTCCATGCTAATGTATTCAAGCGTGAGCCTGCTTTAAACACTCTAATTTTTTCAAAGTAACAGTCCTGATTCCCCATGACACCAAATTAATGACATCATGGTTCGTCAGAAGGTAGGAATCAATAATACCAGTACGTACAATAGCACGACCAATAAATTGATCCCGAAATTCAACTACGAGCTTTTTAACTGCAACAACTTTAATATACGCTATTGGAGCTGGAATTACCGCGGCTGCTGGCACCAGACTTGCCTCCAA
+
DDDDAHIIIIFDIIHHHIIHIIIIHIIIIIIIIIIIHIIGHCHHHIIIIIIG?EHHIGHIIIEHIIIHEHHIHHIGIIIHIIHIIHHHHIIIHHHHEHGHIHHIHHHHIHHFH?HHIIHHIGIIGEHGIIHHHHHGHIIIHHIIHHIIHIHHEFGHEHHEFHHHHIIHHHGGHIIGIIHHHIHHIIHIIIHCHHGIHHEH@FHGEEHGCHEFGHIHIIIIHHH9III4GIIHIHHHHIHHGHIIHE<IGIIIIIIHIIIHDHIHHIIIIIIHHHIHIIIIIIHHHFFHHIIHEIHHHIIIIIIIIIIHIIIHIHIIIIIHIHIIHEIHIHIIIIIIIIIDDDDD
@HISEQ:969:HM2KJBCX2:2:1101:1359:46223 2:N:0:ACTATGCA
AAGTGAAGCGAGCCCAACTATCCCTATTAATCATTACGTCAATCCTAGAAACCAACAAAATAGGATCGAACGTCCTATTTCATTATTCCATGCTAATGTATTCAAGCGTTAGCCTGCTTTAAACACTCTAATTTTTTCAAAGTAACAGTCCTGTTTCCCTGCAACACCAAATTAATGGCATTACAGTTCTTCAGAAAGGAGGAATCAGCGAAGCCAGTGCATACCAGTGGCACGACCAACCTGCTGACCCCGAAATTCAACTACGAGCTTTTTAACTGCAACAACTTTAATATACGCTATTGGAGCTGGAATTACCGCGGCTGCTGGCACCAGACTTGCCCTCCAA
+
DDDDDII@HHIHIIIIIIIIHHHIIIIIIIHIIIIIIIIIIIIHHIIIIIIIIIIIIHHIIHHHIIIIHIIIIIIIIIHIIIIHIIIGHFIHHIHIIIIIGIIHIIHIIIIIHHIIIIHIIIIHIIIIIIIIIIIIIHHIFIIIIHHIIIIIIIIIIHHHHIIIIIIIIIHHIIIIIIIIIHIIHHHIIIIIIIIIIIIIIIIIIIIIIIIIIIIIIIIIIIIGIII<IIIHGHHHIIHIHIIHFHIIIIIIIIIIHIIIIIIIIIIIIIGIIIIIIIIIIGIIIIIIIIIIIIIIIIIIIIIIIIIIIIIIIIIIIIIIIIIIIIIIIIIIIIIIIIIIIDDDDD
@HISEQ:969:HM2KJBCX2:2:1101:6524:45861 2:N:0:ACTATGCA
AAGTGAAGCGAGCCCAACTATCCCTATTAATCATTACGTCAATCCTAGAAACCAACAAAATAGGATCAAACGTCCTATTTCATTATTCCATGCTAATGTATTCAAGCGTTAGCCTGCTTTAAACACTCTAATTTTTTCAAAGTAACAGTCCTGTTTCCCTGCAACACCAAATTAATGACATTACAGTTCTTCAAGAAGGAGGAACCAGTAAAGCCAGTACATACCAGAGGCACGACCAACCTACTAATCCCGAAATTCAACTACGAGCTTTTTAACTGCAACAACTTTAATATACGCTATTGGAGCTGGAATTACCGCGGCTGCTGGCACCAGACTTGCCCTCCAA
+
DDDDDIIIIIIIIIIIIIIIEHHHHHHHHIIHIIIIIIHIIIHIIIIIHHIIIHIIEHIIIHCCH?GHHGEHHEHIIHIEHIIEHHICHHEHIIIIHGIIIHIHGIIHIIIIHIHHHEHHGHFHIIHIIIIIIHIHHGHHIGIH8FHEHHIIIHHGIIIIIHIHFIIIIIIHHIHIHHFHDIIIIIIIIGIIIIHIIIHIIIIIHIIIHIIIIHHIIIIIIIIIHIIIIIIIIIIIGIHIIGIHHIHEGIIIIIIIIIHHHHIIIIIIIIIIIIIIHIIHIIIIHHHIIIIIIIIIHIIHIHIIIIIIIIIIIIIIIIIIIIIIIHIIIIIIIIIHIIIIIDDDDD
@HISEQ:969:HM2KJBCX2:2:1101:14832:45640 2:N:0:ACTATGCA
AAGTGAAGCGAGCCCAACTATCCCTATTAATCATTACGGTGATCCTAGAAACCAACAAAATAGAATCATGCCGTCCTATTTTATTATTCCATGCTAATGTATTCAAGCAAAATGCCTGCTTTAAACACTCTAATTTTTTCAAAGTAAAGGTCCTGGTTCCCCGCGACACCCAATTAAGGGCATCGTGGTTCTCCAGAAGGTGAGAAATTGACTACACCAGTTCATACCCCTTAAGGCACGACCGATGTGTCAATCCCGAAATTCAACTACGAGCTTTTTAACTGCAACAACTTTAATATACGCTATTGGAGCTGGAATTACCGCGGCTGCTGGCACCAGACTTGCCCTCCAA
+
DDDDDIIIIHHIHIIHIIIIIHIIIIIIIIIIIIIIIIHHIHIGHGIIIIIIHFHIHHHHIH1DGHIIIIGFHHHDHIHIIIIHHGIIIHIIIIIIIHGHEDIHIIEGHHIHHHIIIIIIIIIIIIIIIHHHIIIIHHIIIIIIHIIIIIIIHGHHIIIIIIIIHHIHHHHIIIIIIIHIIIIIIIIIIIIIIIIIIIIIIIIIIIIIIIIIHIHIIIIIIIIIIIIII=IIIIIIIIIIIIHIIIIIHHGIIIIIIIIIIIIIIIIIIIIIIIIIIIIIIIIIIIHHIIIIIIIIIIIIIIIIIIIIIIIIIIIIIIIIIIIIIIIIIIIIIIIIIIIIIIIIIIIDDDDD
@HISEQ:969:HM2KJBCX2:2:1101:14044:46367 2:N:0:ACTATGCA
AAGTGAAGCGAGCCCAACTATCCCTATTAATCATTACGTCAATCCTAGAAACCAACAAAATAGGATCGAACGTCCTATTTCATTATTCCATGCTAATGTATTCAAGCGTTAGCTTGCTTTAAACACTCTAATTTTTTCAAAGTAACAGTCCAAATTCCCCGCAACACCAAATTAATGGCATTACGGCTCATCAGGAAGGAGGAATCAGTGAGACCAGTACATACCAGAGGCATGACCAACCTACTAACCCCGAAATTCAACTACGAGCTTTTTAACTGCAACAACTTTAATATACGCTATTGGAGCTGGAATTACCGCGGCTGCTGGCACCAGACTTGCCCTCCAA
+
DDDDDIIIHHHIIIIIIIIHIIIIIIIIIIIIIIIIIHHIIIIIIIIIIIIHHIIIIHGIIIHIGIIHHHIHIIIIHHIIFHIIIIIIIHHHHHIIIIIIIHIIIIIIIIIIIIHIHHIIGHHIIIHIIIIIIIIIIIHIIIIIIIIIIIIIIIHHIIIIIIIIIIIIIIIIIIIIIIIIIHIIIIIIIIHIIIIIIIIIIIIIIIIIIIHIIIIIIIIIIIIIIIIIIIIIIIIIIIIIIIIIGIHIIIIIIIIIIIIIIIIIIIIIIIIIIIIIIIIIIIIIIIIIIIIIIIIIIIIIIIIIIIIIIIIIIIIIIIIIIIIIIIIIIIIIIIIIIIIIIDDDDD
@HISEQ:969:HM2KJBCX2:2:1101:6967:46721 2:N:0:ACTATGCA
AAGTGAAGCGAGCCCAACTATCCCTATTAATCATTACGTCGATCCTAGAAACCAACAAAATAGGTTCGATCGTCCTATTTCGTTATTCCATGCTAATGTATTCAAGCGCGAGCCTGCTTTAAGCACTCTAATTTTTTCAAAGTAACAGTCCTGTTTCCCCGCAACAACAAATTAATGCCATCACGGTTCTGCAAGAGGGAGGGACCAGTGAGGCCAGTGCATACCAGTGGCACGACCAACCTACTGGCCCCGAAATTCAACTACGAGCTTTTTAACTGCAACAACTTTAATATACGCTATTGGAGCTGGAATTACCGCGGCTGCTGGCACCAGACTTGCCCTCCAA
+
DBDDDIIIIGIIIHIIIIIIHHGIIHIIIIIIIIIIIIIIIIIIIIIIIIIIIIGIIIIIIIIIIIHDHIIIHHIIIHHIIIHIIIIIHHIIHIIIIIIIHIIIIIHHIIIIIHIIIIHHHIHIHIIIIIIIIIHHIFHHIIIIIIIIIIIIIIIIIIIIIIIIHIIIIHHHHIIIIIIIIIIIIIIIIIIHIIIIIIIIIII=IIIIIIIIIIIIIIIIIIIHIIIHIIIIHIIIIIIIIHIHEHHCHIIIIIIIIIIIIIIIIIIIIIIIIIIIIIIHIIIIIIIIIIIIIHIIIIIIIIIIIIIIIIIIIIIIIIIIIIIIIIIIIIIIIIIIIIIIIDDDDD
@HISEQ:969:HM2KJBCX2:2:1101:4314:47081 2:N:0:ACTATGCA
AAGTGAAGCGAGCCCAACTATCCCTATTAATCATTACGGTGGTCCTAGACCAACAAAATAGAACCAACGTCCTATTCTATTATTCCATGCTAATCTATTCAAGCAAAAGCCCGCTTTAAACACTCTAATTTTTTCAAGGTAATGGTCCTGGTTCCCCGACACACCCAATAAAGGGCATACCGGCTCACCAGAAGGATAGACCCGACAACAGAACAGTACTCGCCAGAGACGGACCGTCCGGTCAGGCCTAAAATTCAACTACGAGCTTTTTAACTGCAACAACTTTAATATACGCTATTGGAGCTGGAATTACCGCGGCTGCTGGCACCAGACTTGCCCTCCAA
+
ADDDDIIIIHHGIIHIIIIIIIIHIHIIIIHHIIIIIICHIHECHHIHIIHHIIEHCHGHHIIIHIEHHIHIIHIIIHEHIHFHHHHHGHHECF@HHHHEHIGHHIHHDHDHHHHIHIIIIIHFEIIHGHHHIIIIIIIHHHHIIIIIIIHEEGIIIIIIIIIIHIHIHHHIHIIIIIHGIIIIIIIEGIIIIIIIIIHHGHIIIHIIGIIIIIIIIIGIIIIIIIGIIIIIIIHIIIHIGHEHIHCHIIIIIIIIIIIHHIIIIIIIIIIIIIIIIIIIIIIIIIIIIIGIIIIIHGIIIIIIIIIIIIIIIHIIIGHIHIIIIIIIIIIIIIIIIIIDDDDD
@HISEQ:969:HM2KJBCX2:2:1101:18820:47123 2:N:0:ACTATGCA
AAGTGAAGCGAGCCCAACTATCCCTATTAATCATTACGTCGATCCTAGAAACCAACAAAATAGAATCAAACGTCCTATTTCGTTATTCCATGCTAATGTATTCAAGCGTGAGCCTGCTTTAAACACTCTAATTTTTTCAAAGTAACAGTCCTGATTCCCCATGACACCAAATTAATGACATCATGGTTCGTCAGAAGGTAGGAATCAATAATACCAGTACGTACAATAGCACGACCAATAAATTGATCCCGAAATTCAACTACGAGCTTTTTAACTGCAACAACTTTAATATACGCTATTGGAGCTGGAATTACCGCGGCTGCTGGCACCAGACTTGCCCTCCAA
+
DDDDDIIIIIIIIIIIIIIIIHIIIIIIHIIIIIIHIIIIIIIIIIIIHIIIIIIIIIIHIIIHIIIIHHHHIHHIIIIIIIIIIIIIIIIGIIIHHHIIIIHIIIIIIIIIIIIHIIHHIHHIIIIIIIIIIIIIIIIIIIIIIIIIIIIIHIIIIIIIIIIIIIIIIIIIHIIIIIIIIIIIIIIIIIHIIIIIIIIIIIIHHHIIIIIHHIIIIIIIIIIIIIIIIIIIIIIIIHIIIIIHIIIIIIIIIIHIIIIIIIIIIIIIIIIIIIIIIIIIIIIIHGHIIIIIIIIIIIIIIIIIIIIIIIIIIIIIIIIIIIIIIIIIIIIIIIIIIIIIDDDDD
@HISEQ:969:HM2KJBCX2:2:1101:12045:47703 2:N:0:ACTATGCA
AAGTGAAGCGAGCCCAACTATCCCTATTAATCATTACGTCGATCCTAGAAACCAACAAAATAGAACCAACGTCCTATTCTATTATTCCATGCTAATCTATTCAAGCAAAAGCCCGCTTTAAACACTCTAATTTTTTCAAGGTAATGGTCCTGGTTCCCCGACACACCCAATAAAGGGCATACCGGCTCACCAGAAGGATAGACCCGACAACAGACAGTACTCGCCAGAGACGGACCGCCCGGTCAGGTCTAAAATTCAACTACGAGCTTTTTAACTGCAACAACTTTAATATACGCTATTGGAGCTGGAATTACCGCGGCTGCTGGCACCAGACTTGCCCTCCAA
+
ADDDDIIHIIIHIIIIIIHIHIIIIIIIIHHIIIIIIIIIIIHHIIIIIIIIIHIIIIIIIIIIIIIIIIGGHHHIIIIIIHIHHIHIIHIHGHIIIIIIIIIIIIIIIIGHHHHHEHIIIIHIIIIIIIIIIIIIHIIIIIIIIIHHIIIHIIHHIIIIIIIIIHIIIIIIIIIIIIIIIIIIIIHIIIIIIIIIIIIIHIIIIIIIIIIHIIIIIIIIIIIIIIIIIIIIIIIIIIIIIIIIIIIIHHIIIIGIIIIIIIIIHIHIIIIIIIIIIIIIIIIIIIIIIIIIIIIIIIHIIIIIIIIIIIIIIIIIIIIIIIIIIIIIIIIIIIIIIIIIDDDDD
@HISEQ:969:HM2KJBCX2:2:1101:18266:47572 2:N:0:ACTATGCA
AAGTGAAGCGAGCCCAACTATCCCTATTAATCATTACGTCGATCCTAGAAACCAACAAAATAGAATCAAACGTCCTATTTCATTATTCCATGCTAATGTATTCAAGCGTAAGCCTGCTTTAAACACTCTAATTTTTTCAAAGTAACAGTCCTGATTCCCCACGACACCAAATTAATGACATCGCGGTTCTTCAGAAGGTAGGAACCAATAATGCCAGTGCGTACCGAAGCACGACCAACAATTTGATCCCGAAATTCAACTACGAGCTTTTTAACTGCAACAACTTTAATATACGCTATTGGAGCTGGAATTACCGCGGCTGCTGGCACCAGACTTGCCCTCCAA
+
DDDDBIIIIIIICHIIIIIGGIHIIIIIIIIIIIIIIIIIIGIGIIIIHIIIIIIGIIIGHEDHEHEHHEHHGEHHHFHHEEFHIIHGEHHIHGHHHGHHGHHHGHHIIIIHHIIGIHFHIIHHIIIHIHIHIFHHHFHHIIHIHHHHIHHFHHIIIIIIIHHIIIIHHHHHIIHHIIHEIIIHHHCHFHHIHIIIIIHHIIIIHHIIIIIIIIHIIIHGHHHHHIIIIIIII>H=IIIIHGGEIHDHHIIIIHEFHIHIHIIIIIIHIHIIIIIIIIIIHHIIIIIIIIIIIIIIHHEHIIIIIIIIIIIGIIIHIIIIIIGIIIIIIHIIIIHIIHIIDDDDD
@HISEQ:969:HM2KJBCX2:2:1101:19775:47277 2:N:0:ACTATGCA
AAGTGAAGCGAGCCCAACTATCCCTATTAATCATTACGGTGATCCTAGAAACCAACGAAATAGAATCAGTCCGTCCTATTTCATTATTCCATGCTAATGTATTCAGACGATAGTCTGCTTTAAACACTTTAATTTTTTCAAAGTAACAGTCCTGATTTCCCATCACACCAAATAAATGGCATGAAAGTTCCTCAGAAGGTAGAGATCCATCTCACCAGTACAGACAATTAAGCCTGACCAATGGGTAGACCCCGAGGTTCAACTACGAGCTTTTTAACTGCAACAACTTTAATATACGCTATTGGAGCTGGAATTACCGCGGCTGCTGGCACCAGACTTGCCCTC
+
@DDA@EHHHDHH?CHHFHGEH1CCHIEHHHHECEHH@?CGGCC@GHH1@GHHCHHIC1EHH@CGF1DH<DF@DDFCGHG?<<C?D?GHHDEHHEGIIIHC?F?HHHFGFAFHHGEHEH@HHHGAFAGH1EGHIIHGEFIIHHECEIHEGDGIHHHH@HEF?EHHGCHGHHG@EIFHIIIHH?IH@GFHFEGCCHIIHGH@HHFGH9EHHG<<@C1EHIIHEIHHH@HEHHHEFEIHH@HHHE:<D@FHIIEIHHF@CFFCIHE@HEGC@CEHHG@G1IIGHHHF@HG?@IIIHHHIIIHHHHHHHFHCHFEHHEDHHDHHGHHFHHFIHHFHHHEHIIIHBD@DD
@HISEQ:969:HM2KJBCX2:2:1101:6472:48035 2:N:0:ACTATGCA
AAGTGAAGCGAGCCCAACTATCCCTATTAATCATTACGTCAATCCTAGAAACCAACAAAATAGGATCGAACGTCCTATTTCATTATTCCATGCTAATGTATTCAAGCGTTAGCCTGCTTTAAACACTCTAATTTTTTCAAAGTAACAGTCCTGTTTCCCTGCAACACCAAATTAATGACATTACAGTTCTTCAAGAAGGAGGAATCAGTAAAGCCAGTACACACCATTGGCACGACCAACCTACTGACCCCGAAATTCAACTACGAGCTTTTTAACTGCAACAACTTTAATATACGCTATTGGAGCTGGAATTACCGCGGCTGCTGGCACCAGACTTGCCCCCAA
+
DDDDDIIHHIIIIIIIIIIIIIIIIIIIIIIIIIIIIIIIIIIIIIIIIIIIGIIIHIGIIHHIIIIIHIIHHHIIGHHHIIIIIIIHIIHIIIIHIIIIIIIIIIHIHIIHIIHHIHIHIIIIIIIIIIIIIIIIIIIIIIIIIHIHIIIIIHIHHIIIHHIIHHIIIIIIHHHIIHGIIIIHIHIIIIIHIIIHIIIIIHIIHIIIIIIIIIIIIIIIIIIIHHIIIIIIIIIIIIIIIIHFIIIIIIIIIIIIIIIIIIIIIIIIIIIIIIIIIIIIIIIIHIIHIIIIIIIIIHIIIIIIIIIIIIIIIIIIIIIIHIIIIIIIIIIIIIIIIIIIDDDDD
@HISEQ:969:HM2KJBCX2:2:1101:19530:47903 2:N:0:ACTATGCA
AAGTGAAGCGAGCCCAACTATCCCTATTAATCATTACGTCAATCCTAGAAACCAACAAAATAGGATCGAACGTCCTATTTCATTATTCCATGCTAATGTATTCAAGCGTTAGCTTGCTTTAAACACTCTAATTTTTTCAAAGTAACAGTCCAAATTCCCCAAAACACCAAATTAATGGCATTAAGATTCATCAGGAAGGAGGAATCAGTGAGACCAGTACATACCAGAGGCATGACCAACCTACTAACCCCGAAATTCAACTACGAGCTTTTTAACTGCAACAACTTTAATATACGCTATTGGAGCTGGAATTACCGCGGCTGCTGGCACCAGACTTGCCCTCCAA
+
DDBDDFHEHDHHDCEHHIHIIHHFHHIIIHIIIIIHHHIHHHHHIIIHGHHGF@GHEH@HHCF?HHHHHGEDHHIHIHIIIEFHIIICEGHHHHHHIHHHIGHHIHEEHGHC?FCCHIHICGHEHHIFHHIIIHIIIHIIHIIIHHHHHEHHHHHIIHHHHGHHHHHGHCEEHHHIIHHHHFHHCIHFHHHIHHFCHIHHHIIIIHHIIHGCHHIHGGIHIIIHHHCEFHIIIHIHIHHHHGFCGHIHIHHF?IIH?IHIHHEHIHHHIHHHEIIIHIIHIIIIHFHHIIIHHHHHHIHIHIIIHEIIIIIGIIIIHHEIHIIIIIIHHIHH?IHIHEHHFDDDD@
@HISEQ:969:HM2KJBCX2:2:1101:19665:48610 2:N:0:ACTATGCA
AAGTGAAGCGAGCCCAACTATCCCTATTAATCATTACGTCGATCCTAGAAACCAACAAAATAGAATCAAACGTCCTATTTCGTTATTCCATGCTAATGTATTCAAGCGTGAGCCTGCTTTAAACACTCTAATTTTTTCAAAGTAACAGTCCTGATTCCCCATGACACCAAATTAATGACATCATGGTTCGTCAGAAGGTAGGAATCAATAATACCAGTACGTACAATAGCACGACCAATAAATTGATCCCGAAATTCAACTACGAGCTTTTTAACTGCAACAACTTTAATATACGCTATTGGAGCTGGAATTACCGCGGCTGCTGGCACCAGACTTGCCCTCCAA
+
DBDD@<<EEHH<EHHIHHIIIGHHFHHIIIIHFHHIHIIIIIIHHHHIIGHIHFHEFGDGHIEHHHEEFHECH<CEHIIIHHIIIIIHEHIEHHCHEHHHHHHHHFF@GCHHHIIIIGHIHHIIHHIIIHHHHHHIIGIIIIIHHHIIIIIIHIHIEHIHHHHHIIFHIIHIIIHHEHIIIIHIIIIIIHIIIHIIHIHIIHIIIHIIIIIIIIIIHHHHHHIHHIIIHIHHHIIIIIIIHIHHIIIIIIIIIHIIIIIIIIIIIIHHHHIIIIIIIIIIIIIIHHFIIIIIIIIIIIIIIHIGIIHFHIIIIIIIIIIIIHIIIIIIIIIIIIIIIIIICDDBD
@HISEQ:969:HM2KJBCX2:2:1101:6067:48706 2:N:0:ACTATGCA
AAGTGAAGCGAGCCCAACTATCCCTATTAATCATTACGGTGATCCTAGAAACCAACAAAATAGAACCATGCCGTCCTATTTTATTATTCCATGCTAATCTATTCAAGCACAAGCCTGCTTTAAGCACTCTAATTTTTTCAAGGTAATAGCTCTGCTTCCCCAACGCACTAACTTAATAGCATGCTGGTTATTCAGAAGGTAGGAATTCATCAGGCCAGTGCGGACAGTGAAGCCCGACCAACCGACAAACTCCGAAATTCAACTACGAGCTTTTTAACTGCAACAACTTTAATATACGCTATTGGAGCTGGAATTACCGCGGCTGCTGGCACCAGACTTGCCCTCCAA
+
DBDDDIIIIIHIIIIIIIIIIIIIIIIIIIIIIIIIIIGHHHIHHIIIHHIIFHEHGHIIIIGIGHGIIIIHIHGHHII?HIHFHHHIIHICHGIIIIIIIIIHGIHIIIIIHIIIIIIIIIIIIIIIHFHIIIIIIHHHIIIIHIIIIIIIIIIIIIIHIIIIIIHHHHHIIIIHGIIIIIIIIIIIIIIIHIIIIIIIHIIIHIIIHIIIIIIIIIIIIIIIIIIIIIIIIIIIIIIIIIIIIHFHHIIIIIIIIIIIIIIIHIIIIIIIIIIIIIIIIIIIIHIIIIIIIIIHIIIIIIIIIIIIIIIIIIIIIIIIIIIIIIIIIIIIIIIIIIIIIIIDDDDD
@HISEQ:969:HM2KJBCX2:2:1101:18231:48512 2:N:0:ACTATGCA
AAGTGAAGCGAGCCCAACTATCCCTATTAATCATTACGTCGATCCTAGAAACCAACAAAATAGAATCAAACGTCCTATTTCGTTATTCCATGCTAATGTATTCAAGCGTGAGCCTGCTTTAAACACTCTAATTTTTTCAAAGTAACAGTCCTGATTCCCCATGACACCAAATTAATGACATCATGGTTCGTCAGAAGGTAGGAATCAATAATACCAGTACGTACAATAGCACGACCAATAAATTGATCCCGAAATTCAACTACGAGCTTTTTAACTGCAACAACTTTAATATACGCTATTGGAGCTGGAATTACCGCGGCTGCTGGCACCAGACTTGCCCTCCAA
+
DDDDDIIIHIIIIIIIIIIIIIIIIIIIIIIIIIIIIIIIIIIIIIIIIIIIHIIIIIIIIIIHIIIIIIHIIIIIHIIIIIIIIIIIIIIIIIIIIIIIIIHIIIIIIIIIIIHIIIHIIIIIIIIIIIIIIIIIIIIIIIIHHIIIIIIIIIIIIIIIIIIIIHIIIIHHHIHIIIIIIIIIIIIIIIIIIIIIIIIIIIIIHIIIIIIIIIIIIIIIIIIIIIIIIIIIIIIIIIIIIIIHIIIIIIIIIIIIIIIIIIIIIIIIHIIIIIIIIIIIIIIIHHHIIIIIIIIIIIIIIIIIIIIIIIIIIIIIIIIIIIIIIIIIIIIIIIIIIIIIDDDDD
@HISEQ:969:HM2KJBCX2:2:1101:7923:49209 2:N:0:ACTATGCA
AAGTGAAGCGAGCCCAACTATCCCTATTAATCATTACGTCAATCCTAGAAACCAACAAAATAGGATCGAACGTCCTATTTCATTATTCCATGCTAATGTATTCAAGCGTTAGCCTGCTTTAAACACTCTAATTTTTTCAAAGTAACAGTCCCGTTTCCCTGCAACACCAAATTAATGACATTACAGTTCTTCAGAAAGGAGGAATCAGCGAAGCCAGTACATACCAGTGGCACGACCAACCTGCTGACCCCGAAATTCAACTACGAGCTTTTTAACTGCAACAACTTTAATATACGCTATTGGAGCTGGAATTACCGCGGCTGCTGGCACCAGACTTGCCCTCCAA
+
DDDDDHIHEEEHHIIHIIIIGHIIIIIIHIIIIIIIIGIIIIIHIGIIIGIIHIIIGIGHHIHIIIIIGHHHIIIIGIGIHIIIIII1FHIIGIIIHFHHHHHGHHHGIIIHIIIHIIHFHIIIHIIIHHHIHHIIHIIIIHIIIHFHHIHIIHHHHIHHHHIIIIHHHHHIIIIHIIIIHIIEHIIIHIIHEHIIIIHHIIIIHHIHHHHHHGIIIIIIIIIIIIIIIIHIIHHIIIHHHFHEGIIHIGIIIHIIIIIIIIIIIIIIIIIIIHHIHIIIIIIIIHHHIHGHIIIHIIIIHIIIIIIIIIIIIIIIIIIIIIIIIIIIIIIIIIIIIIIIIDDDDD
@HISEQ:969:HM2KJBCX2:2:1101:18691:49115 2:N:0:ACTATGCA
AAGTGAAGCGAGCCCAACTATCCCTATTAATCATTACGTCAATCCTAGAAACCAACAAAATAGGATCGAACGTCCTATTTCATTATTCCATGCTAATGTATTCAAGCGTTAGCTTGCTTTAAACACTCTAATTTTTTCAAAGTAACAGTCCAAATTCCCCAAAACACCAAATTAATGGCATTAAGGTTCATCAGGAAGGAGGAATCAGTGAGACCAGTACATACCAGAGGCATGACCAACCTACTAACCCCGAAATTCAACTACGAGCTTTTTAACTGCAACAACTTTAATATACGCTATTGGAGCTGGAATTACCGCGGCTGCTGGCACCAGACTTGCCCTCCAA
+
DDCDDGIIEHIIIIIIIIIIIHHHHIIIIHIIIIIIEHFEHHHHIIIIIGIIIGHIIHHGHHHCHHHHIIHIHIIHIIIIIIIIHIIHFHIFEHIIIHIIIHHHIGHIIIHIHHHHIIIIIEGHFEHHHHHH@HEHIIIIHHHHIIIHHHIHHHHIHHHIHIH6HHHHHIHHHHHHGIHIIIIIHIIIIHHHGIHHII;HHFIIIIIIHIHIIIIIIII=IIIIIIIIIIIIIIIIIHHHHEHGFFCEIIIIHIIIHHIIIHHIHHIIIHIHHIIIIIIIHIHIIHHIIIIIIHIIIIIHHHIGIIIIIIIIHHHIIIIIIIIIIIIIHHIIIIIIIIIIHACDDD
@HISEQ:969:HM2KJBCX2:2:1101:6741:48769 2:N:0:ACTATGCA
AAGTGAAGCGAGCCCAACTATCCCTATTAATCATTACGGTGGTCCTAGAAACCAACAAAATAGAACACAACGTCCTATTCTATTATTCCATGCTAATCTATTCAAGCAATAGCCCGCTTTAAACACTCTAATTTTTTCAAAGTAATGGTCCTGGCTCCCCAACACACCATACTGGTTCACCAGAAGGAAGACCCGACAGCAGACAGTACTCGCCAAAGACGGACCGCCCGGCCAGGCCTAAAATTCAACTACAAGCTTTTTAACTGCAACAACTTTAATATACGCTATTTGAGCTGGAATTACCGCGGCTGCTGGCACCAGACTTGCCCTCCAA
+
DDDDCIIHIIIIIIIHIIIIHHIIIIIIIEHIIIHIIHHIIIIIIIIHHHHHFHIIIFHHHIHIIIHIIIIG?FHHIIGHIHHIIIIIIIIIHHIIIIIIIHHIIIIIIIIHHHHGHHHIIIIEIIIHHIIIIIHIIIIIIIIIIIHHIHIHHHHHHHIIIIIHIHHIHIIIIIIIIIIIIIIIIIHHHHIIIIIIIIIHIIIHIHIIIHIIIIIIIIIIIIIIIIIIIIIIHIIIIIIIIIIIIIIIIIIIIIIIIIIIIIIIIIIIIIIIHHIIIHIIIHIIIIIIIIIIIIIIIIIIIIIIIIIHIIIIIIIIIIIIIIIIIIIIIDDDDD
@HISEQ:969:HM2KJBCX2:2:1101:3760:50211 2:N:0:ACTATGCA
AAGTGAAGCGAGCCCAACTATCCCTATTAATCATTACAACAGTCCTAGAAACCAACAAATAGAACCATTGTCCTATTCCATTATTCCATGCTAATGTATTCAAGCGTATGCCTGCTTTGAACACTCTAATTTTTTCACAGTAAAAGTCCTGGTTCCCCGTCACGACCCGTAAAGGCCATGCCGCTTCGCCAGAAGGTAAAGCCCGACCACAGACAGTGCTCACCCAGAAGGCGGACCGTCCAGCCAGGCCTGAAGTTCAACTACGAGCTTTTTAACTGCAACAACTTTAATATACGCTATTGGAGCTGGAATTACCGCGGCTGCTGGCACCAGACTTGCCCTCCAA
+
DDDBDGHIIIIHIIIIIIIIIIIIIICHIIGIH?HHIIHIIIHEHHIIIIIIIIII?HHIGIFHHIIIIIIGHHHHIIIIIFEGHHCHII1DHIHFFHHGIIHHIIIHIEHHHHHIIHIIIIEIIIIIIIIIIHIIIIIIIIIIIIHIHGHHHHIHIIIHIIHHIIIIIHHHHIIHIIIIIIIIIIIIIIIIIIHIIIHHIIHHIIIHHHHIIIIIIIIIIIIIGIHIIIIIIIIIIIIIIIIIHIIHHIIIIGIIIIIIIIIIHIIHIIIIIIIIIIIIIIIHHHIIIIHHHGIIHIHIIIIIIIIIIIIIIIIIIIIIIIIIHIIIIIIIIIIIIIHIIDDDDD
@HISEQ:969:HM2KJBCX2:2:1101:2184:50393 2:N:0:ACTATGCA
AAGTGAAGCGAGCCCAACTATCCCTATTAATCATTACGTCAATCCTAGAAACCAACAAAATAGGATCAAACGTCCTATTTCATTATTCCATGCTAATGTATTCAAGCGTTAGCCTGCTTTAAACACTCTAATTTTTTCAAAGTAACAGTCCTGTTTCCCTGCAACACCAAATTAATGACATTACAGTTCTTCAAGAAGGAGGAACCAGTAAAGCCAGTGCATACCAGAGGCACGACCAACCTACTAATCCCGAAATTCAACTACGAGCTTTTTAACTGCAACAACTTTAATATACGCTATTGGAGCTGGAATTACCGCGGCTGCTGGCACCAGACTTGCCC
+
ADDBDHIHEHHHIIIIGEHIHHIIIIGHIHC1G?1<<CGEHHHEHHFEICHFIIICEEGEHHIHHHEH1C1DG10<FCEGHIEHCHHE@CCCGHIHIIHIIGHHHHIAHHHHHEHEEFEEHHIIIHHHHFGHGHIGHHGGHHGHHFEHIHIHIHIIIGHFIIIIIIIIHIIHHHHHIIIIIFEHG?EHFHIGIHHFIHHHHHEEGIHHHIIIIIIHHHIIIIHHHIIGIIHCHCGGHGDEHGIIHHHHHGIIIHHH?IIHHHHIIHIIIIHHGHHHHIIHHHIHIIIIHIIIHHHHHHHHIIIIHIIIHIIIIIHIIHHEHGIHHHHIHGIIIIIIDDDBA
@HISEQ:969:HM2KJBCX2:2:1101:13901:50952 2:N:0:ACTATGCA
AAGTGAAGCGAGCCCAACTATCCCTATTAATCATTACGTCGATCCTAGAAACCAACAAAATAGAATCAAACGTCCTATTTCATTATTCCATGCTAATGTATTCAAGCGTGCGCCTGCTTTAAACACTCTAATTTTTTCAAAGTAACAGTCCTGATTCCCCACGACACCAAATTAATGACATCGCGGTTCTTCAGAAGGTAGGAACCAATAATGCCAGAGCGTACCGAGGCACGACCGACAATCTGATCCCGAAATTCAACTACGAGCTTTTTAACTGCAACAACTTTAATATACGCTATTGGAGCTGGAATTACCGCGGCTGCTGGCACCAGACTTGCCCTCCAA
+
DDDDDIIIIIIIIHIIIIIIIIIIIIIIIHIIIIIIIIIIIIIIHIIIIIIIHHIIIIIHIIHIGIIIIIIIHHHIIIHHIIIHHIIIHHIIIIIIIIIIIEHIIHFHHHIIHIIIIIIIHIHIIIIIIIIIIIIIHHIIHIIIIIIIIIIIHIIIIIIIIIIIIIIIIIHHHIHIIIIHHIIIIIIIIIIIIIIIIIIIIHGIIIIIIHIIIIIIIIHGGIIIIIIIIIIIIIIHIIIIIHHGIIIIIIIIIIIIIIIIIIIIIIIIIIIIIHIHIIIIIIHHIIIIIIIIHIIIIIIIIIIIIIIIIIHIIIIIIIIIIIIIIIIIIIIIHIIIIIIIDDDDD
@HISEQ:969:HM2KJBCX2:2:1101:5407:50685 2:N:0:ACTATGCA
AAGTGAAGCGAGCCCAACTATCCCTATTAATCATTACGTCAATCCTAGAAACCAACAAAATAGGATCGTCGTCCTATTTCATTATTCCATGCTAATGTATTCAAGCGTTAGCCTGCTTTAAACACTCTAATTTTTTCAAAGTAACAGTCCTGTTTCCCCGCAACACCAACTTAATGGCATTACGGTTCTACAAGAAGGAGGAATCAGCAAAGCCAGTGCATACCAGTGGCACGACCAACTTGCTGACCCCGAAATTCAACTACGAGCTTTTTAACTGCAACAACTTTAATATACGCTATTGGAGCTGGAATTACCGCGGCTGCTGGCACCAGACTTGCCCTCCAA
+
DDDDDIIIIIIIIIIIIIIIIIIIIIIIIIIIIIIIIIIIIIHHIIIHIIIIHIIIIIIHIIIHHIIIHHIIIIIIIIHIIIIIIIGIIIIIIIIIIIIIIIIIIIIIIIIIIIIIIIIIHHIIIIHIIIIIIIIIIIHIIIIIIIIHIIIIIIIIIIIIIIIIIIIHIIIIIIIIIIIIIIIIIHIHIIIIIIIIIIIIIIIIIIIIHHIIIIIIIIIIIIIIIIIIIIIIIIIIIIIIIIHHIHIGIIIIIIIIHIIIIIIIIIIIIIIIIIIIIIIIIIIIIIIIIIIIIIIIIIIIIIIIIIIIIIIIIIIIIIIIIIIIIIIIIIIIIIIIIIIIDDDDD
@HISEQ:969:HM2KJBCX2:2:1101:12170:50726 2:N:0:ACTATGCA
AAGTGAAGCGAGCCCAACTATCCCTATTAATCATTACGTCGATCCTAGAAACCAACAAAATAAGATCAAACGTCCTATTTCATTATTCCATGCTAATGTATTCAAGCGTGTGCCTGCTTTAAACACTCTAATTTTTTCAAAGTAACAGTCCTGATTCCCCATAACACCAAATTAATGACATCATAGTTCGTCAGAAGGGAGAAATCAATAATACCAGTACATACCGAAGTACGACCGATATATTGATCCCGAAATTCAACTACGAGCTTTTTAACTGCAACAACTTTAATATACGCTATTGGAGCTGGAATTACCGCGGCTGCTGGCACCAGACTTGCCCTCCAA
+
DDDDDIIIIIIIIIIIIIIIIIIIHIIIIIIHIIIIIIIIIIIIIIHIIIIHIIIIIIIIIIIIIIIIIIIHHIIIIIIIIIIIHIIHEHIGIIIHIIIIHHHHIIHHIIHHIIIHIHHHIIIIIGIIHIIIIHHHIHIHHHIIIIIIHHIHHHHHIIIHIIIIHIHHIIIIIIIIHIIIIIIIIHHIHIHHIIIIIIIIHHIIHHHIIIIHIFIHIIIHIIIIHIIIIIIIIIIIIIIIHHHEIIIHIIIIIHHIIIIIIIIIIIIIIIIIIIIIIIIIIIIIHHIIIIIIIIIIIIIIIIIIIIIIIIIIIIIIIIIIIIIIIIIIIIIIIIIIIIIIDDDDD
@HISEQ:969:HM2KJBCX2:2:1101:9680:51405 2:N:0:ACTATGCA
AAGTGAAGCGAGCCCAACTATCCCTATTAATCATTACGTCGATCCTAGAAACCAACAAAATAGAATCAAACGTCCTATTTCATTATTCCATGCTAATGTATTCAAGCGCGAGCTTGCTTTAAACACTCTAATTTTTTCAAAGTAACAGTCCTGATTCCCCATGACACCAAATTAATGACATCGTGGTTCGTCAGAAGGGAGAAACCAATAATGCTAGTACGTACAAAGTACGACCGACATATTAGTCCCGAAATTCAACTACGAGCTTTTTAACTGCAACAACTTTAATATACGCTATTGGAGCTGGAATTACCGCGGCTGCTGGCACCAGACTTGC
+
DDDDDIIHIIHHHIIIIIIIFHHIIIHIIIIIIIIIHHIIIIIHIIIIIIIIHIIIHIIHGIHHIIIIIIIIHHHIHIIIIIIIHIIIIHIIIIHHIIIIIGIIIIIIHFHIIIIIIIIIIHIIIHGHIIIIIIIHIIHIIIIIHIIIIIIIIIIHIIIIIIIIIIIIIIIIIIIIIIIIHIIIIIIIIIIIIIIIIIIIIIIIIIIIIIIIIIIIIIIIIIIIIIIIIIIIIIHHIIIIIIIIIIIIIIIIIIIIIIIIIIIIIIIIIIIHIIIIIIIIIHIIIIIIIIIIIIIIIIIIIIIIIIIIIIIIIIIIIIIIIIIIIIH?IIIIDDDDD
@HISEQ:969:HM2KJBCX2:2:1101:6031:51229 2:N:0:ACTATGCA
AAGTGAAGCGAGCCCAACTATCCCTATTAATCATTACGTCAATCCTAGAAACCAACAAAATAGGTTTGAACGTCCTATTTCATTATTCCATGCTAATGTATTCAAGCGTTAGCCTGCTTTAAACACTCTAATTTTTTCAAAGTAACAGTCCTGTTTCCCTGCAACACCAAATTAATGACATTACAGTTCTTCAGAAAGGAGGAATCAGCGAAACCAGTTCATACCAGTGGCACGACCAACCTGCTGACCCCGAAATTCAACTACGAGCTTTTTAACTGCAACAACTTTAATATACGCTATTGGAGCTGGAATTACCGCGGCTGCTGGCACCAGACTTGCCCTCCAA
+
BBDDDIIIIIIHGIIIIIIIIIIIIGIIHIIIIIIHIIIIIIIHIIIHHIIIIHHIHIIIIIIIHIIIIIIIHIIIIIIIIIIIHIIIIHIIHHIIIIIHIIHHIIHHHIHCHIIIIHIHIHIIIIHHIIHHIIIIIHFHIIIIIIIIIIIHIIIIHIIIIIIIHIIIIIIIIIIIIIIHIIIIIIIIIIIIIIIIIIHIHIIIIIHIIHIHHIIIIHIIIIIIIIIIIIIIIIIIIIHIIIHHGHIIIIIIIIIIIIIIIIIIIIIIIIIIIIHIIIIIIIIIIIIIIIIIIIIIIIIIIIIIIIIIIIIIIIIIIIIIIIIIIIIIIIIIIHIIIIIIIDDDDD
@HISEQ:969:HM2KJBCX2:2:1101:17772:51544 2:N:0:ACTATGCA
AAGTGAAGCGAGCCCAACTATCCCTATTAATCATTACGTCGATCCTAGAAACCAACAAAATAGAATCAAACGTCCTATTTCATTATTCCATGCTAATGTATTCAAGCGTGAGCCTGCTTTAAACACTCTAATTTTTTCAAAGTAACAGTCCTGATTCCCCACAACACCAAATAAATGACATCATGGTTCGTCAGAAGGGAGAAACCAACAATGCCAGTACGTACCTAGGCACGACCGACATGATGGTCCCGAAATTCAACTACGAGCTTTTTAACTGCAGCAACTTTAATATACGCTATTGGAGCTGGAATTACCGCGGCTGCTGGCACCAGACTTGCCCTCCAA
+
DDDDDIIIIIIIIIIIIIIIIIIIIIIIIIIIIIIIIIIIIIIIIIIIIIIHIIIIIIIHIIHIIIIHHIEHIHIIIIGHIIHIIIIIIIHIIIIIHHHIIHHIIIIIIIIIIHHIIIIIHIIIHIIIIIIHIIIIIIIHIIIHIIIIIFIHEIIIIIHIIHIIHIIIIIIIIIIIHHHIHIIIIIIIIIIIIIIIIIIHIIIHIHIIHIIHIIIIIIIIIIIIIGIIIIIII>IIIHIIIIHHIIIHIIIIIIIIIIIIIHIIIIIIIIIIIIIIIIIIIIIIIIIIIIIIIIIIIIIIIIIIIHIIIIIIIIIIIIIIIIIIIIIIIIIIIIIIIIIIDDDDD
@HISEQ:969:HM2KJBCX2:2:1101:14273:52314 2:N:0:ACTATGCA
AAGTGAAGCGAGCCCAACTATCCCTATTAATCATTACGTCAATCCTAGAAACCAACAAAATAGGATCGAACGTCCTATTTCATTATTCCATGCTAATGTATTCAAGCGTTAGCCTGCTTTAAACACTTTAATTTTTTCAAAGTAACAGTCCTGTTTCCCTGCAACACCAAATTAATGACATTACAGTTCTTCAAGAAGGAGGAATCAGTAAAGCCAGTACATACCATAGGCACGACCAACCTACTGACCCCGAGATTCAACTACGAGCTTTTTAACTGCAACAACTTTAATATACGCTATTGGAGCTGGAATTACCGCGGCTGATGGCACCAGACTTGCCCTCCAA
+
DDDBBHGHIHIIIIIIIHIIIIIHHHHHIIHHIHIIIHHHHIHIFHIGIGIIIIIHHEFHIICEHHICEHHHHHIIGHGHHGIIIIIIHEEHHIHEHFHHHFHHIEGHHHHHCIHHFF@HFHIIIIIHHHHHHIHHIHHGFIHIHIGHGEHGHHHIIIHIHHHIIIFHEFHHHIIIHHHGHHHHHIIIIHHGIHIHHHHIHIIHHHGHGHHCHGHIIIHHHHHIIHIHHHGCIHFHIIHIIHHHHHEHGIHHEEIIIHIIIGIGIIGIIIIIHEHGIIIIIHHIHHIIGHFIIHIIIIIIHIHIIIIHHIHHIIIDHIHGIIHIHIIIIIIHIIIHIIIIHDCDDD
@HISEQ:969:HM2KJBCX2:2:1101:11685:52934 2:N:0:ACTATGCA
AAGTGAAGCGAGCCCAACTATCCCTATTAATCATTACGTCAATCCTAGAAACCAACAAAATGGGACCGTCGTCCTATTTCATTATTCCATGCTAATGTATTCAAGCGTTAGCCTGCTTTAAACACTCTAATTTTTTCAAAGTAACAGTCCTGTTTCCCCGCACCACCAACTTAATGGCATTACGGTTCTACAAGAAGGAGGAATCAGCAAAGCCAGTGCATACCAGTGGCACGACCAACTTGCTGACCCCGAAATTCAACTACGAGCTTTTTAACTGCAACAACTTTAATATACGCTATTGGAGCTGGAATTACCGCGGCTACTGGCACCAGACTTGCCCTCCAA
+
BD00D1@11/</<FHHII<EEEHIIIHIIIHIIIHHIH11<DGHGEGHHHHD1@FHHHIHH1<1@1<<<<</1<0<1C@HEHD?GHHH??111<D1DDF@FCEG1GEEECHEFEGEHHFG@CC1EH@G@EIHHHFEH?@ECHHGG6B<FB11<ACCH?DHEH#.#<HHEG@DDFG/<D/<<FCHHHGEEFEHHHHFEHHF<0C:0G@C?HHHFC?GC/F<A<EHEHCCHEC<HHGG@GHEHFFF@CHDDCIIHIHHHIIHDHIIHGIIHHHFEGIIHIIHHHHGHGIIIIIIIIIHHEIIIIIIIHEGIHFGIIHDIHHHF1IIIGIHEIIIHHEHHDHH@@?@D
@HISEQ:969:HM2KJBCX2:2:1101:3056:53071 2:N:0:ACTATGCA
AAGTGAAGCGAGCCCAACTATCCCTATTAATCATTACGTCAATCCTAGAAACCAACAAAATAGGATCGAACGTCCTATTTCATTATTCCATGCTAATGTATTCAAGCGTTAGCTTGCTTTAAACACTCTAATTTTTTCAAAGTAACAGTCCAAATTCCCCGCAACACCAAATTAATGGCATTACGGCTCATCAGGAAGGAGGAATCAGTGAGACCAGTACATACCAGAGGCATGACCAACCTACTAACCCCGAAATTCAACTACGAGCTTTTTAACTGCAACAACTTTAATATACGCTATTGGAGCTGGAATTACCGCGGCTGCTGGCACCAGACTTGCCCTCCAA
+
DDDDDIHIIIIIIGIIIIIIIIHHHIIIIIIIIIIIIIIIHIIIIHIIIIIIFHIIHIIIIIIIHHHIHIIHIFHHHIHIIIIIIIIEHHHHHHIIIIIIIIIIIIHIIIIIIIIIHHIIIIHIIIIIHIIIIIIIIIIIIIHHHIHHHIIHIIIIIIIIIIIIIIIIIIIIIIHHHIIIHIIHHIIIIIIIIIIIIIIIIIIHHIIIIHIIIIIIIIIIIIIIIIIIIIIIIIIIIIIIHHHHHIHIIIIIIIIIHIIIIIIIIIIIIIIIIIIIIIIIIIIIIIIIIIIIHIIIIIIIIIIIIIIIHIHIIIIIIIIIIIIIIIIIIIIIIIIIIIIIIDDDDD
@HISEQ:969:HM2KJBCX2:2:1101:17135:52502 2:N:0:ACTATGCA
AAGTGAAGCGAGCCCAACTATCCCTATTAATCATTACGTCAATCCTAGAAACCAACAAAATAGGATCAACGTCCTATTTCATTATTCCATGCTAATGTATTCAAGCGCGAGCCTGCTTTAAACACTCTAATTTTTTCAAAGTAACAGTCCTGATTCCCCGCCACACCAAATTAATGACATGATGGTTCGTCAGAAGGTAGGAACCAGTAACACCAGTACGTACCTAAGGCACGACCAACGTACTGATCCCGAAATTCAACTACGAGCTTTTTAACTGCAACAACTTTAATATACGCTATTGGAGCTGGAATTACCGCGGCTGCTGGCACCAGACTTGCCCTCCAA
+
DDDDDIIIIIIHIIIHIHIIIIHIIIIHIGHIIIIHIIHIFIIIIGHIIHIHHIIIIHHIHIHHEHII?GHEHIGIHCHIIIHGHHHEHHIGHIIIIIIIIHHHEHIIHIIHIIIIIIIIFEEFHIIHHIIIHHHHIIIIIHIHIIHHIIIIIHHHGIIIIIHHHHIHIIIHIHIIIIIIIHIIHIIIIHIIIIIIIHIIIIIIIIIIIIIIIIIIIHHIIIIIIIIIIIIIIIIIIIIIIIHHIIIIIGIIIIIIIIIIHIIIIIIIIIIIIIIIIIIIIIHIIIIIIIIHGIIIIHIHHIIGIIIIIIIIIIIIIIIIIIIIIIIIIIIIIIIIIIIIDCDDC
@HISEQ:969:HM2KJBCX2:2:1101:17405:51818 2:N:0:ACTATGCA
AAGTGAAGCGAGCCCAACTATCCCTATTAATCATTACGTCAATCCTAGAAACCAACAAAATAGGATCGAACGTCCTATTTCATTATTCCATGCTAATGTATTCAAGCGTTAGCCTGCTTTAAACACTCTAATTTTTTCAAAGTAACAGTCCTGTTTCCCTGCAACACCAAATTAATGGCATTACAGTTCTTCAGAAAGGAGGAATCAGCGAAGCCAGTGCATACCAGTGGCACGACCAACCTGCTGACCCCGAAATTCAACTACGAGCTTTTTAACTGCAACAACTTTAATATACGCTATTGGAGCTGGAATTACCGCGGCTGCTGGCACCAGACTTGCCCTCCAA
+
DD@B@EH@FDHHHHIHHIHGHHHIIHHHHIHHIHHE??CHHHH@EGECCHHGEHHHIICH?D<GGEHDHIIG1D0EHEHIG@G?GH@HHI?11<DH8GEG@@CIHHHHG?HIHGHIH9HHEEGCAHEHGGCHGHEGAEHGIIIII8EH7<HEHIHBCDHHEEII:HGHIHHGHIIHHD/HIIHGHCIIIIIFHEIHGIIIIIIIEHHDHHEIGEHIHIIIIFHIFIGIIGIIGIGIGHHGHEHC<HEGHGIIHHHHGCFEIIIIHHHHHHHHHIIHIHEHHIHHFHCHIIIIIHHIIIIHIIIIIHIIIIIIIIHIHHIIIIIIIIIIIIIIHIIHIIIIIDDDDD
@HISEQ:969:HM2KJBCX2:2:1101:20756:52838 2:N:0:ACTATGCA
AAGTGAAGCGAGCCAACTATCCCTATTAATCATTACGTCAATCCTAGAAACCAACAAAATAGGATCGAACGTCCTATTTCATTATTCCATGCTAATGTATTCAAGCGTTAGCCTGCTTTAAACACTCTAATTTTTTCAAAGTAACAGTCCTGTTTCCCTGCAACACCAAATTAATGACATTACAGTTCTTCAAGAAGGAGGAATCAGTAAAGCCAGTACACACCATTGGCACGACCAACCTACTGACCCCGAAATTCAACTACGAGCTTTTTAACTGCAACAACTTTAATATACGCTATTGGAGCTGGAATTACCGCGGCTGCTGGCACCAGACTTGCCCTCCAA
+
DCDDDIIIIIIHIIHIIIIIIIIIIIIIIIIIIIIIIIIIIIIIIIHIIIIIIIHIHIIIIIGIIIGIHHHGHIIIIIIIIIIHIIIHIIHIEHHHHHHIIEHHHHIIIIIHIIIIIIIIHHHHIIHIIIIIIIIIIIIIHIIHIIIHIGIIHIHIHHHHGHHHHIHIIHHHIGIIIHGIIIIHHIIIHIIIIIIIIIIHGIIHIIIIIHIIIIIIHHHHIIIIIIIIIIIIIIIIIHIIIHHFHDIIIIIIIIIIIIIIIIIHIIIIIIIIIHIGIIIIIIIIIIIIIHIIIIIIIHIIIIIIIIIIIIIIIIIIIIIIIIIIIIIIIIIIIIIIIIIIDDDDD
@HISEQ:969:HM2KJBCX2:2:1101:3739:53401 2:N:0:ACTATGCA
AAGTGAAGCGAGCCCAACTATCCCTATTAATCATTACGTCAATCCTAGAAACCAACAAAATAGGATCAACGTCCTATTTCATTATTCCATGCTAATGTATTCAAGCGCGAGCCTGCTTTAAACACTCTAATTTTTTCAAAGTAACAGTCCTGATTCCCCGCCACACCAAATGAATGACATGATGGTTCGTCAGAAGGTAGAAACCAGTAACACCAGTACGTACCTAAGGCACGACCAACGTACTGATCCCGAAATTCAACTACGAGCTTTTTAACTGCAACAACTTTAATATACGCTATTGGAGCTGGAATTACCGCGGCTGCTGGCACCAGACTTGCCCTCCAA
+
DDDDDHHIIIIIIIIIIIIIIIIIIIIIIIIIIIIIIIIIIIIIIIIHIHIHIHIIIIHHHIIIIIIIIIIHHIIHIIIIIIIIII@HFHIHIIIIIHIIIGIHFGHHIHHHHIGGIHIIIHIHIIIIIIIIIGIIIIIIIIIIIIHIIIIHIIGIIIIIIIIIIHIIIIIIIIIIIIIIIIIIIIIIIIIIIIIIIIIIIIIIIIIIIIIIIIIIHIIIIIIIIIIIIIIIIIIHIIIIIHHGIIIIIIIGIIIIIIIIIIIIIIIIIIIIIIIIIIIIIIIIIIIIIIIHIIIIIIIIIIIIIIIIIHIIIIIIIIIIIIIIIIIIIIIIIIIIIIIIDDDDD
@HISEQ:969:HM2KJBCX2:2:1101:8542:53958 2:N:0:ACTATGCA
AAGTGAAGCGAGCCCAACTATCCCTATTAATCATTACGTCAATCCTAGAAACCAACAAAATAGGTTTGAACGTCCTATTTCATTATTCCATGCTAATGTATTCAAGCGTTAGCCTGCTTTAAACACTCTAATTTTTTCAAAGTAACAGTCCTGTTTCCCTGCAACACCAAATTAATGACATTACAGTTCTTCAGAAAGGAGGAATCAGCGAAACCAGTTCATACCAGTGGCACGACCAACCTGCTGACCCCGAAATTCAACTACGAGCTTTTTAACTGCAACAACTTTAATATACGCTATTGGAGCTGGAATTACCGCGGCTGCTGGCACCAGACTTGCCCTCCAA
+
DDDDDIIIIIIIHIIIHIIIIIIIIIIIIIIIIIIIIIIIIIIIIIIIIIIIIIIIIIIIIIHHHHIIIIIIHIIIIIIIIHIIIIIHIHIIIIIHHHIIIIIIIHIIIIIIIHIIIIHIIIIIIIIIHIIIHIHHHIIIIIHIIIIIIIHIIHIHIIIIHIIIIIIIIIHHHHHHIIIHIIIIIIIIIHHIIIIIIIIIHIIIIIIIIIIIIIIIIIIIIIIIIIIIIIIIIIIIIIIIIIIIHIIIIIIIIIIIIIIIIIIIIIIIIIIIIIIIIIIIIIIIIIIIIIIIIIIIIIIIIIIIIIIIIIIIIIIIIIIIIIIIIIIIIIIIIHIIIIIIIDDDDD
@HISEQ:969:HM2KJBCX2:2:1101:14239:53611 2:N:0:ACTATGCA
AAGTGAAGCGAGCCCAACTATCCCTATTAATCATTACGTCGATCCTAGAAACCAACAAAATAGAATCAAACGTCCTATTTCATTATTCCATGCTAATGTATTCAAGCGCGAGCTTGCTTTAAACACTCTAATTTTTTCAAAGTAACAGTCCTGATTTCCCGCGACACCAAATTAATGACATCGTGGTTCGTCAGAAGGGAGAAACCAATAATGCTAGTACGTACAAAGTACGACCGACATATTAGTCCCGAAATTCAACTACGAGCTTTTTAACTGCAACAACTTTAATATACGCTATTGGAGCTGGAATTACCGCGGCTGCTGGCACCAGACTTGCCCTCCAA
+
DDDDDHIHIIIIIIIIIIIIIIHIIIIIIIHIIIIIIIHIIIIIIIIIIHIIHIIIIHIIIIHIIIIIIIIFFHHIIHFHIIIIIIHGHHGHHHIHIGHIIHIHIHHIHHHGIHIHHIIIIIIHIIIHIIIIIIIIIIHIIIIIIIIIIIIIIIIIIIIIIHIIIIHIHIIIIIIIIHIIIHIIIIIIIIIIIIIIIHIIIIIIIIIHIIIIIIIIIIIIIIIIIIIIIIIIIIIIIIIIIIIIHIIIIIIIIIIIIIIIIIIIIIIIIIIIIIIIIIIIIIIIIIIIIIIIIIIIIIIIIIHIIIIIIIIIIIIIIIIIIIIIIIIIIIIIIIIIIIIDDDDD
@HISEQ:969:HM2KJBCX2:2:1101:9397:55208 2:N:0:ACTATGCA
AAGTGAAGCGAGCCCAACTATCCCTATTAATCATTACATCGATCCTAGAAACCAACAAAATAGAATCGGATGTCCTATTTCATTATTCCATGCTAATGTATTCAAGCGTGAGCCTGCTTTAAACACTCTAATTTTTTCAAGGTAACAGTCCTAATTCCCCGTGACACCAAATTAATGGCATTACGGTTCTTTAGAAGGTGAGAAATCAATAATATCAGTACATACCAACGGCATGACCGAAACATTGATCCCGAAATTCAACTACGAGCTTTTTAACTGCAACAACTTTAATATACGCTATTGGAGCTGGAATTACCGCGGCTGCTGGCACCAGACTTGCCCTCCAA
+
DBA@DHIIIHHDHIIIIIIIIHHIIIIIIHHIIIIIIIIHHHIHIHIHHHIIIIIHIIIIIIHIIIIIIHIIIHIIIIII@FHIIHHGHGEHHIIIIIHIIGHHIIHHHHHGHHIHHHIIIIHIIIIIHIIIIIIIHGIIIHGIIIIIIIIIIIIHEHIHHIIIIHIIIIIIIIIIIIIIIIHIIIIIHIIIIIGIHHHIIIIIIIIIHIIIIIIIIIIIIIIIIIIIIIIIIIIIIIIGIIIHHGIIIIHIHIIIIIIIIIIIIIIIIIIIIIIIIIIIIIIIIIIHIIIIIIIIIIIIHHIIIIIIIIIIIIIIIIIIIIIIIIIIIIIIIIIIIIIIIIDBDDA
@HISEQ:969:HM2KJBCX2:2:1101:15034:55123 2:N:0:ACTATGCA
AAGTGAAGCGAGCCCAACTATCCCTATTAATCATTACGTTGATCCTAGAAACCAACAAAATAGAATCGAACGTCCTATTTCATTATTCCATGCTAATGTATTCAAGCGCGTGCCTGCTTTAAACACTCTAATTTTTTCAAAGTAACAGTCCTGATTCCCCACGACACCAAATTAATGACATCATGGCTCCTCAGAAAGGAGAAACCAATAACACCAGTACATACCAGAGGCATGACCGACGTATTGATCCCGAAATTCAACTACGAGCTTTTTAACTGCAACAACTTTAATATACGCTATTGGAGCTGGAATTACCGCGGCTGCTGGCACCAGACTTGCCCTCCAA
+
DDDDDIIIIIIIIIIIIIIIIIIIIIIIIIIIIIIIIIIIIIIIIIIIIIIIIHIIIIIIIIIIIIIIHIHIHHIIIIHIIIHIIIIGHIHIIHIGIIHIIHHIIHIHHIIHIIIIIIIHIIIHHIIIIIIIIIHHHIHIIIIIIIIIHGIIIIIIFIHIIIIIHIIHIIHHIIIIIIIIIIIIIHIHHIIIIIIIIIIIIIIHIIIIIIHHHIIIIIIIIIII9IIIHIIIIIIIIGIIIIIIH=IIIIIIIIIIIIIIIGIIIIHHIIIIIIIIIIIIIIIIIIGIIIIIIHHIIIIIIIIIIIIIIIIIIIIIIIIIIIIIIIIIIIIIIHIIIIIIIDDDDD
@HISEQ:969:HM2KJBCX2:2:1101:10842:55465 2:N:0:ACTATGCA
AAGTGAAGCGAGCCCAACTATCCCTATTAATCATTACGTCGATCCTAGAAACCAACAAAATAGAATCAAACGTCCTATTTCATTATTACATGCTAATGTATTCAAGCGTAAGCCTGCTTTAAACACTCTAATTTTTTCAAAGTAACAGTCCTGATTCCCCACGACACCAAATTAATGACATCGCGGTTCTTCAGAAGGTAGGAACCGATAATGCCAGTGCGTACCGAGGCACGACCAACAATTCGATCCCGAAATTCAACTACGAGCTTTTTAACTGCAACAACTTTAATATACGCTATTGGAGCTGGAATTACCGCGGCTGCTGGCACCAGACTTGCCCTCCAA
+
DD@<DFHG?EEHC/EFHII@1DEGHHCHHHGHHFHHIHI?DDHH0CHHHHHG1CGHEH1FHHCHHIIIGE1<<<<C<CG@G@CEFHH1<1<<DHIHHHFECIHHEGEIIIII9HHIHHHIIHHFFHHIIHFH?HGGGIIHHHHHGFIIHHHIIHGHDHGHHHEHHHIHHHHFIIIHFEHHE<HCEHIHHIHEHEHHIIIHCECHC0HHHIHFHCGIHHHHHHIIHFD<IIIHIHF?GGHHFFCEGIGHAG@IHHIIIIIIHH@E?EHHFCFCFDHHHC@HGEG1HHH@IHIHHHG1HHHHHFHIHG@@FHH?H?EDHCEHHHEHHIIIIH@FH@IIHE<<B@@@D
@HISEQ:969:HM2KJBCX2:2:1101:18995:55442 2:N:0:ACTATGCA
AAGTGAAGCGAGCCCAACTATCCCTATTAATCATTACGGTGATCCTAGAAACCAACAAAATAGAACCATGCCGTCCTATTCTATTATTCCATGCTAATGTATTCGAGCAAAATGCCTGCTTTAAACACTCTAATTTTTTCAAGGTAAAGGTCCTGGTTCCACATGACACCCAATTAAGGACATCATGCTTCTCCAGAAGGTGAGAAATCAACTGCGACAGTTCATACCCCTTAAGGCACGACCATCACGTCAATCCCGAAATTCAACTACGAGCTTTTTAACTGCAACAACTTTAATATACGCTATTGGAGCTGGAATTACCGCGGCTGCTGGCACCAGACTTGCCCTCCAA
+
DDDDDIIIIIIIIIIIHIIIIIIIIIIIIIGIIIIIIIIIIIIIIIIIIIIIIIIIIIHIIIIHIHHIIIHHHIIIIIIIIIIHIIIIIIIIIIIIIIGIIGHHIIIHIIIIHIIIIIIIIIIIIIIIIIIIHIIHHIIIIIIIIHIIIIIIIHIIIIIIIHIIIIIIHIIIIHIIIIHIIIIIIIIIIHIIIIIIIIIIIIHIIIIHHIIIIIIHIIIIIIIHIIIIIIIIIIIIIIIIIIIIIIIIIIIIHIIIIIIIIIIIIIIIIIIIIIIIIIIIIIIIIIIIIIIIIIIIIIIIIIIIIIIIIIIIIIIIIIIIIIIIIIIIIIIIIIIIIIIIHIIIIIIDDDDD
@HISEQ:969:HM2KJBCX2:2:1101:20775:55187 2:N:0:ACTATGCA
AAGTGAAGCGAGCCCAACTATCCCTATTAATCATTACGTCAATCCTAGAAACCAACAAAATAGGATCAAACGTCCTATTTCATTATTCCATGCTAATGTATTCAAGCGCGAGCCTGCTTTAAGCACTCTAATTTTTTCAAAGTAACAGTCCTGTTTCCCCGCAACAACAAATTAATGCCATCACGGTTCTACAAGAAGGAGGGACCAGTGAGGCCAGTGCATACCAGTGGCACGACCAACCTACTGGCCCCGAAATTCAACTACGAGCTTTTTAACTGCAACAACTTTAATATACGCTATTGGAGCTGGAATTACCGCGGCTGCTGGCACCAGACTTGCCCTCCAA
+
DDDDDIIIGIIIIIIIHHHIHIIIIIIIIIIHIIIIIIIGIIIIIHIIIIIIIIIGIIIIIIIEHHIHIIIHHIIIIIIIIIHIIIIHHHIIIGHHHIHIIHIHHIIHHIIIIHHHIHHHIHH@DIIHIIIIIIIIIHIIFHHHHIIIHIIIIIIIIHIIIIIIIIIIIIIIIIIIHIIIHIIIIIIIIHHHHIIIIIIHIIIHIIIIIIIIHHIIIIIIIIIIIHIIIIIIIIIIHIIIIHHIHIHIIHHIIIHIIIIIIIIIIIIIIIIIIIHIIIIIIIIIIIIIIIIHFHHIIIIIIIIIIIIIIIIIIIIIIIIIIIIIIIIHIIIIIHIIIIIIIDDDDD
@HISEQ:969:HM2KJBCX2:2:1101:15047:55939 2:N:0:ACTATGCA
AAGTGAAGCGAGCCCAACTATCCCTATTAATCATTACGGTGATTCAGAAACCAACAAAACAGGACCACCGTCCTATTTTATTATTCCATGCTAATGTATTCAGACGTAAGCCTGCTTTGAACACTCTAATTTTTTCAAGGTAAAGGTCCTGGTTTCCCACCACGCTAAATTAATAACATGATGGTTCCCCAGAAGGTAGAAATTCCACACGCCAGTACAGACAATTGCCCGACCAACGGTAGAACCCCGAAATTCAACTACGAGCTTTTTAACTGCAACAACTTTAATATACGCTATTGGAGCTGGAATTACCGCGGCTGCTGGCACCAGACTTGCCCTCCAA
+
DDDDDHHHHHHHIHIIIIIIIIHIIIIHHHIGIIEHGEHGHHIIGIIIIHHHGIHHIIHHIHHICHIIHIIHDHIIHHHIHIHIIGF?@??@FHIIIIIHIIHIHHIIIHIIIIIIIIIIIIIIIIHIIIHHIIIIIIIIHIIIGHHHHHHIHHHIIHIIIIIIIIIHHHGIIHHIIIIIIIIIHHHHHHIGIIHIHHHIHHIHIHHHHHIIIIIIIHIIIIIIIIIIIIIIHIIIIHHFGDIHIIIIIIIIIHIIIIIIIIIIIIIIIIIIIIIHIIIIIIIIIIIIIIIIIIIIHEIIIIIIIHIIIIIIIIIIHIIIIIIIIIIIIIIIIIHIHIDDDDD
@HISEQ:969:HM2KJBCX2:2:1101:8430:56066 2:N:0:ACTATGCA
AAGTGAAGCGAGCCCAACTATCCCTATTAATCATTACATCGATCCTAGAAACCAACAAAATAGAATCGGATGTCCTATTTCATTATTCCATGCTAATGTATTCAAGCGTGAGCCTGCTTTAAACACTCTAATTTTTTCAAGGTAACAGTCCTAATTCCCCGTGACACCAAATTAATGGCATTACGGTTCTTTAGAAGGTGAGAAATCAATAATATCAGTACATACCAACGGCATGACCGAAACATTGATCCCGAAATTCAACTACGAGCTTTTTAACTGCAACAACTTTAATATACGCTATTGGAGCTGGAATTACCGCGGCTGCTGGCACCAGACTTGCCCTCCAA
+
DDDBDIIIIIIHCHHHIIHIIIIIIIIIIIHIIIIIIIIHIIIIIHIIHII@GHIIHIIIIIIIIIIIHIIIIEHIIIIIIHIIIIIHHHIHGIIIIHHICIHHHHIHIHIIIIIIIHIIIIHHIHIGIIIIIIHIHIIIIIIIIIIIIHIIIIIFIIIIIIIIIIGIIIIIII:IIIIIIIIIIIIIIIHIIIIIIIIIIIIGIIIIIIIIIIIIIIHIII=IIIIIIIIIIIIIIIIIIIGIHGIHHIIIIIIIIIIIIIIIIIIIIIIIIIIIIIIIIIIIIIIIIIIIIIIIIIIIIHIIIIIIIIIIIIIIIIIIIIIIIIIIIIIIIIIIIIIIIIDDDDD
@HISEQ:969:HM2KJBCX2:2:1101:12630:56593 2:N:0:ACTATGCA
AAGTGAAGCGAGCCCAACTATCCCTATTAATCATTACGTCAATCCTAGAAACCAACAAAATAGGATCGAACGTCCTATTTCATTATTCCATGCTAATGTATTCAAGCGTTAGCCTGCTTTAAACACTCTAATTTTTTCAAAGTAACAGTCCTGTTTCCCTGCAACACCAAATTAATGACATTACAGTTCTTCAGAAAGGAGGAATCAGCGAAGCCAGTGCATACCAGTGGCACGACCAACCTGCTGACCCCGAAATTCAACTACGAGCTTTTTAACTGCAACAACTTTAATATACGCTATTGGAGCTGGAATTACCGCGGCTGCTGGCACCAGACTTGCCCTCCAA
+
DDDDDHIHHIIHHIIIIIIIHHHHIIIIIIIIIIIIIIEHIIIHHIIHIHIIHHHIHIIIIIHIHHHHHHHGHIIHHIIHIIIIIIIHHEHHFHIHHIIIHGHIIIIHIIIIIHIIIHHIHHHHIHIHIIIIIIHHIIIIIIIIIIHIHHHIIHIIHHIGIIIIIIIIIIHIIIIIIIIIIIIIIIIHHIIIIIIIIIIHIIIIIIIIIIIIIIIIHIHIIIIIIIIIIIIIIIIIIIHIIIHHHIIHIIIIIIIIIIIIIIIIIIIIIIIIIIIIIIIIIIIIIIIIIIIIIIIIIIIIIIIHIIIIIIIIIIIIIIIIIIIIIIIIIIIIIIIIIIIIIDDDDD
@HISEQ:969:HM2KJBCX2:2:1101:17063:56637 2:N:0:ACTATGCA
AAGTGAAGCGAGCCCAACTATCCCTATTAATCATTACGTCGATCCTAGAAACCAACAAAATAGAATCAAACGTCCTAATTCGTTACTCCATGCTAATGTATTCAAGCGTCAGCCTGCTTTAAACACTCTAATTTTTTCAAAGTAACAGTACTGATTCCACAAGACACCAAATTAATGACATCATGGTTCGTCAGAAGGTAGGAATCAATAATACCAGTACGTACAATAGCACGACCAATAAATTGATCCCGAAATTCAACTACGAGCTTTTTAACTGCAACAACTTTAATATACGCTATTGGAGCTGGAATTACCGCGGCTGCTGGCACCAGACTTGCCCTCCAA
+
<0D00<C<?/<<</CHCH1D<<C?H111<F<DCC?11C<C?C1<0FC?E?11<DGEH?11<D<<DE<<11D<D1DE11<1DGG<10<11<<11<@1@@1F@1@@G<DD8#<&1GAA<CF6<6HEFE)@FGFHAHFACEC0HHHGCAB;;/<:C<<<<F/7<?IIHGGDGCCF<C<A-<<</</</FC0CA=EIGHFDGCCFHGGB11CC@1F<CA1/11ECFHC?HGD.0HC/<C1HHD1<<DCC<A//C<<1<111C<?GC@@D<0<1HHF<1EHHHHEHGCC1H@FD<<0<<G?F@EG@<FCEC?GC@E?HC/DCCD11EHEC<@CHEE@HCHEEEC1<<0D0
@HISEQ:969:HM2KJBCX2:2:1101:17502:56731 2:N:0:ACTATGCA
AAGTGAAGCGAGCCCAACTATCCCTATTAATCATTACGTCGATCCTAGAAACCAACAAAATAGAATCAAACGTCCTATTTCATTATTCCATGCTAATGTATTCAAGCGTGCGCCTGCTTTAAACACTCTAATTTTTTCAAAGTAACAGTCCTGATTCCCCACGACACCAAATTAATGACATCGCGGTTCTTCAGAAGGTAGGAACCAATAATGCCAGTACGTACCGAAGCACGACCAACAATTCGATCCCGAAATTCAACTACGAGCTTTTTAACTGCAACAACTTTAATATACGCTATTGGAGCTGGAATTACCGCGGCTGCTGGCACCAGACTTGCCCTCCAA
+
DDDDCIIHIHHHIIIHIIIIIHIIIIIIIIIIIIIIIIIHDHHHHEHIIIIIIIGHCHHHIIHHIIHHHHHHHIGIHHEHHHIIHIIIIHHHIIIIIIHIHHEHHIHHHIGHHHHIIIHHHEHGIHHHIIIIHGHIEGIIHGHIIIIHHHIIIEHHHHDHHIIIIIIIIGIIIIIIIIIIIIIIIHHHIIIIIHIHHIIHIHIIIHIIHGIIIIIIIIIIIIIIIIIIIIIIHEHHIIIIHHDEIIIIIIIIIIIIHIIIIHIIIHIHFIIIIHIIGIIIIIHHFIIHIIIIIIIIIIIIIIIIIIIIIIHIIHIIIIIIIIIIIIIIIIIIIIIHIHIIDDDDD
@HISEQ:969:HM2KJBCX2:2:1101:11596:57785 2:N:0:ACTATGCA
AAGTGAAGCGAGCCCAACTATCCCTATTAATCATTACGTCAATCCTAGAAACCAACAAAATAGGATCAACGTCCTATTTCATTATTCCATGCTAATGTATTCAAGCGCGAGCCTGCTTTAATCACTCTAATTTTTTCAAAGTAACAGTCCTGATTCCCCACCACACCAAATGAATGACATGATGGTTCGTCAGAAGGTAGGAATCAGTAACACCAGTACGTACCGAAGGCACGACCAGCGTACTAATCCCGAAATTCAACTACGAGCTTTTTAACTGCAACAACTTTAATATACGCTATTGGAGCTGGAATTACCGCGGCTGCTGGCACCAGACTTGCCCTCCAA
+
@@DDDGI11CGD/<CFHEGH11<FEH?CHGFFH?F1FD1DC@GEHHI1FGH1FH?C@HCEEHCGH?EECG=D100@111FF@FHCFHII1DCGHHHFEHGGEEHCD<IHH>/EG9HFFHG<%HFHHIHFIIHGHHIHHHIHIHHHEHGIIIHIHHE?<CHFHHIIIIHGIHFGFHHHHGGIHIIEIIIIIIHIHIIFGIIGIIIHIFHIFIHIIIIHEIGHIIIIIIIIIIIIHIIIIHGGIHGHIIGGIIIIIHIIHGHHHIHIGIHIIIIHIIIIHIIHHHHHIIIGIHIIIIIIIIIIIIHHHIIIIIIHHHDIIIIHHHIIIIIIIIIIHIIIIIIDDDDD
@HISEQ:969:HM2KJBCX2:2:1101:9088:58014 2:N:0:ACTATGCA
AAGTGAAGCGAGCCCAACTATCCCTATTAATCATTACCTCGACTCCGAAAGCCAACGAAATAGAACCGAGATCCTATTCCATTATTCCATGCACAAGTGTTCAGGCTGTAGCGCCTGCTTTGAGCACTCCAATTTTTTCAAAGTAAACGTGCTGGCCACACATGGCACTCGATTAAGAGAACCATGCACGAACCAACAAAATCGTCCGGGCAAACAGTAGACACCGCAAGGTGCACCGCTCGCCCGAAACCGAGATCCAACTACGAGCTTTTTAACCGCAACAACGTTAATATACGCTATTGGAGCTGGAATTACCGCGGCTGCTGGCACCAGACTTGCCCTCCAA
+
DD@D@HHHGIIIGDHHCCHIIFFH?FHHIEH?CHHCFHHHHHGIIHFCHHHHEEHHGCE@FC@GHHEHHHDHE?G@<CFHHIIHIHHCHHCEHE?HGFCHEHGHH?HHICECDCDGG@GGHHG@HFHEHHHFHGIHHHHIGFCHFGIHIIHEEB@EHHHFIHC<<?HGB/ADHHHICIIHHFHHEHGB<HHEHHGFHHA/0HH9<DG@C?CGECEFHF@IHDDCCIIHIHEGCCFGGIHFHDCFDAEE@EFC@FHE@HHGCCCGIIGHGIHHDHEHDHECEGCC@F<<FFGCEEHEHHIIIIIIHGIIHHHHCDH?IHIHHFFEE@IIIIHHFGHHHHIHC@BD@<
@HISEQ:969:HM2KJBCX2:2:1101:2599:59337 2:N:0:ACTATGCA
AAGTGAAGCGAGCCCAACTATCCCTATTAATCATTACGTCAATCCTAGAAACCAACAAAATAGGATCGAACGTCCTATTTCATTATTCCATGCTAATGTATTCAAGCGTTAGCTTGCTTTAAACACTCTAATTTTTTCAAAGTAACAGTCCAAATTCCCCGCAACACCAAATTAATGGCATTACGGCTCATCAGGAAGGAGGAATCAGTGAGACCAGTACATACCAGAGGCATGACCAACCTACTAACCCCGAAATTCAACTACGAGCTTTTTAACTGCAACAACTTTAATATACGCTATTGGAGCTGGAATTACCGCGGCTGCTGGCACCAGACTTGCCCTCCAA
+
BDDDDIIHIIIIIIIIIIIIIIHHHIIIIIIIIHIHIIIIHHIHIIIIIIIIHIHIIHIIHIHHGHIIIIIIHIIHHHHIICHHHIIHGGIGGHIHIIIHHIHIIIHHIIHEIIIHIIIIHIIIHIIIIIIIIIHHIIIIIIIIIIHHIIIIHHHIIIIIIIIIIIIHHIIIIIIIIIIIIIIIIIIIIIIIIIHIHHHHIIIIIIIIIIIIIIHHHHIIIIIIIIIIIIIIIIIIIIIIIIIHHHHIIIIIIHHHHIIIIIHIIIHIIIIIIIIIIIIIIIIIIIIIIIIIIIIIIIIHHIIIIIIIHIIIIIIIIIIIIIIIIIIIIIIIIIIIIIIIIDDDDD
@HISEQ:969:HM2KJBCX2:2:1101:14249:59392 2:N:0:ACTATGCA
AAGTGAAGCGAGCCCAACTATCCCTATTAATCATTACGTCAATCCTAGAAACCAACAAAATAGGATCGAACGTCCTATTTCATTATTCCATGCTAATGTATTCAAGCGTTAGCCTGCTTTAAACACTCTAATTTTTTCAAAGTAACAGTCCCGTTTCCCTGCAACACCAAATTAATGACATTACAGTTCTTCAGAAAGGAGGAATCAGCGAAGCCAGTACATACCAGTGGCACGACCAACCTGCTGACCCCGAAATTCAACTACGAGCTTTTTAACTGCAACAACTTTAATATACGCTATTGGAGCTGGAATTACCGCGGCTGCTGGCACCAGACTTGCCCTCCAA
+
DDDDDIIHHHHCDHHHIGIIHGHFHIIIIIIIIIIIH?CCEHIIHHHFHHIHHHIIGHHIIICEFHHCHHHHIHIIHEHGGHHIIHIGHE?CHEHHIHIIIGIIIIGHHIIIIHIIIIIIHIIIIHIIHIIIIIFIIIHHHHHHIIIIIIHIIHHIIHIIIIIIIIIHHFHGHIHHHHHHIIIIIIIHHHIIIIIHIHIIIIIIIIIIIIHHIHIIIIIIHIIIIIIIIIHIIIIIIII<IIIHHIIIIIHIIIIIIIHIIIIIIIIIIIIIIIIIIIIIIIIIHGIIIIIIIIGIHIIIIIIIIIIIIIIIIIIIIHIIIIIIIIIIIIHIIIIIIIIIIDDDDD
@HISEQ:969:HM2KJBCX2:2:1101:14942:58783 2:N:0:ACTATGCA
AAGTGAAGCGAGCCCAACTATCCCTATTAATCATTACGGTGATCCTAGAAACCAACAAAATAGAACCATGCCGTCCTATTCTATTATTCCATGCTAATGTATTCGAGCAAAAATGCCTGCTTTAAACACTCTAATTTTTTCAAAGTAAAGGTCCTGGTTCCCCGTGACACCCAATTAAGGGCATCGCGGTTCTCCAGAAGGTGAGAAATTGACTACACCAGTTCATACCCCTTAAGGCACGACCGATGTGTCAATCCCGAAATTCAACTACGAGCTTTTTAACTGCAACAACTTTAATATACGCTATTGGAGCTGGAATTACCGCGGCTGCTGGCACCAGACTTGC
+
DDCDDIIIIIIIIGGHIIIIIIIIIIIIIIHIIIIIIIIIIIGIIIIIIIIGIIIIGHHIIIHIIIIIIHIHIHIIIHIIIIIIIIIIGHIIIIGIIIIIIIIIIHIIIIIIIIGIIIIHIIIHHIIIIIIIIHIIIIIIIIIIIIIIIIIHIIHIIIIIIIIIIIIIIIIIIIIIIHIIHIIIIHIIIIIIIIIIIIGIIIIIIIIIHEIIIIIIIIIIIIIHIIIIIIIIIIIIIIIIIIIIHIIIIIIIIIHIIIIIIIIIGIIIHIIIIIIIIIIIIIIIIIHIHGHIIIIIIIIIHIIIIIIIIIIGIIIIIIIIIIIIIIIIIIIIIIIIIIIIIDDDDD
@HISEQ:969:HM2KJBCX2:2:1101:2701:59859 2:N:0:ACTATGCA
AAGTGAAGCGAGCCCAACTATCCCTATTAATCATTACGTCAATCCTAGAAACCAACAAAATAGGATCAAACGTCCTATTTCATTATTCCATGCTAATGTATTCAAGCGTTAGCCTGCTTTAAACACTCTAATTTTTTCAAAGTAACAGTCCTGTTTCCCTGCAACACCAAATTAATGACATTACAGTTCTTCAAGAAGGAGGAACCAGTAAAGCCAGTACATACCAGAGGCACGACCAACTTACTAATCCCGAAATTCAACTACGAGCTTTTTAACTGCAACAACTTTAATATACGCTATTGGAGCTGGAATTACCGCGGCTGCTGGCACCAGACTTGCCCTCCAA
+
DCDDDIIIIIIIIIIHIIIIIIIIIIIIIIIIIIIIIIIIIIHHHIIIIIIIIIIIHIIIIIIIHIHIIIIHIHHIIIIIIIIIHIICHHIIIIIIIHIIIIHIIIIIIIICEHHHIHIIIIIIIIIIIIHIIIHIIIIHHIIIIIIIIIIIIHHIIIIIIIIIIIIIIIHHHIIIIIIIHHIIIIIIIIIIIIIIIIIHHIIIIIIIIIIIIIIIIIIIIIIIIIIIIIIIIIIIIIIHHIIHHIIHIIIIIIIHIIIIIIHIIIIIIIIIIIHIIIIIIIIIIIIIIIIIIIIIIIHGGIIIIIIIIIIIIIIIIIIIIIIIIIIIIIIIIIIIIIIIIDDDDD
@HISEQ:969:HM2KJBCX2:2:1101:11978:59880 2:N:0:ACTATGCA
AAGTGAAGCGAGCCCAACTATCCCTATTAATCATTACGTCAATCCTAGAAACCAACAAAATAGGATCAACGTCCTATTTCATTATTCCATGCTAATGTATTCAAGCGCGAGCCTGCTTTAAACACTCTAATTTTTTCAAAGTAACAGTCCTGATTCCCCACCACACCAAATTAATGACATGATGGTTCGTCAGAAGGTAGAAATCAGTAACACCAGTACGTACCGAAGGCACGACCAGCGTACTAATCCCGAAATTCAACTACGAGCTTTTTAACTGCAACAACTTTAATATACGCTATTGGAGCTGGAATTACCGCGGCTGCTGGCACCAGACTTGCCCTCCAA
+
DDCAAHIIIIIIIIIIIIIIHEHIHIIIIFGHIIIIHIIIIIIIIIIIFHIHHHIIIHIFHIIGHHIGHFHHIIIEHHHHIIIIIIIIIIHIHIIIIIIIIHHIHHHHIIIIHFHHIIIHHIHIIIIHHHIIIIIIIIIIIIIIIIHIIHHIIIIIIIHHHIIHHIIIIIIHIIIIIIHHIIIIIHHHIIIIIIIHIIHIIIIHIIIIIIIIIIIIIHDIIIIIIIIHGIHIIIIIIIIIIIHHIIHIGIIIIIHIIGIGIIIIIIHHIHIGIIIIIIIIHIIIIIIIIIIIHIIIIIIIHIIIIIIIHIIIHIIIHIIIIIHIIIIIIIIIHIIIIIHIDCDDD
@HISEQ:969:HM2KJBCX2:2:1101:13002:59703 2:N:0:ACTATGCA
AAGTGAAGCGAGCCCAACTATCCCTATTAATCATTACGTCAATCCTAGAAACCAACAAAATAGGATCGAACGTCCTATTTCATTATTCCATGCTAATGTATTCAAGCGTTAGCTTGCTTTAAACACTCTAATTTTTTCAAAGTAACAGTCCAAATTCCCCAAAACACCAAATTAATGGCATTAAGGTTCATCAGGAAGGAGGAATCAGTGAGACCAGTACATACCAGAGGCATGACCAACCTACTAACCCCGAAATTCAACTACGAGCTTTTTAACTGCAACAACTTTAATATACGCTATTGGAGCTGGAATTACCGCGGCTGCTGGCACCAGACTTGCCCTCCAA
+
ADDDDHII?EHHDHHIIIIIIIHIHIIIHHIIIHIIIIIIIIIHIIIHHHIICEHHGIGHHHHIIIIIFHFHIHIHIHIIIIHIHIICD@HGFHCCIHIIIHIIIHHIIHIIIHIHHIIIIIIHIIHIIIHHHHHHIHHIIIIIIHIHIIHIIIHFIHFIIIIIIIIIIIIHIIIHIIIIHHIIIIIHFHHHHIIIIIIIIIIIHIIIIIIHHHIIIIIIIIIHHIIIIIIIIIIIIHGHIIHHHHHIIIIIIIIIIIIIHEHHIIIIIIIIIIHHIIIIIIIIIIIIIHIIIIIIIIIIIIIIIIIIIIIIIIIIIIIIIIIIIIIIIIIIIIIIIIIIIDDDDD
@HISEQ:969:HM2KJBCX2:2:1101:18071:60187 2:N:0:ACTATGCA
AAGTGAAGCGAGCCCAACTATCCCTATTAATCATTACGTCAACCCTAGAAACCAACAAAATAGGATCAAACGTCCTATTTTATTATTCCATGCTAATGTATTCAAGCGTTAGCCTGCTTTAAACACTCTAATTTTTTCAAACAGTCCTGTTTCCCCGCAACACCAAATTAATGGCATCACGGTTCTTCAAGAAGGAGGAATCAGCAAGGCCAGTTCATACCAGTGGCACGACCAACCTGCTGACCCCGAAATTCAACTACGAGCTTTTTAACTGCAACAACTTTAATATACGCTATTGGAGCTGGAATTACCGCGGCTGCTGGCACCAGACTTGCCCTCCAA
+
DDDDDIIIIIIIIIIIIIIIIIIIIIIIHIIIIIIIIIIIIIIIIHIIIHIIFHIIHIIHIIIIIIIIHIHIIIIIGIIHHIIIHIIFHHIHIIIIIIIIIIIIIIIIIIIIHIIIIIIIIIIIIIIHIIIHIIIIIIIIIIIIIHIIIIIIIIIIIIIIIIIIIIHIIIIIIHHIIIIIIIIIHIIIIIIIIIIIIIIIIIIIIIIIIIIIIIIIIIIIIIIIIIIIIIIIIHHIIIIHHIHIIIIIIIIIIIIIIIIIIIIIIIIIIIIIIIIIIIIIIIIIIIIIIIIIIIIIIIIIIIIIIIIIIIIIIIIIIIIIIIIIIIIHIIIIIIIIIDDDDD
@HISEQ:969:HM2KJBCX2:2:1101:19099:60829 2:N:0:ACTATGCA
AAGTGAAGCGAGCCCAACTATCCCTATTAATCATTACGTCAATCCTAGAAACCAACAAAATAAGATCGAACGGCCTATTTCATTATTCCATGCTAATGTATTCAAGCGTTAGCCTGCTTTAAACACTCTAATTTTTTCAAAGTAACAGTCCAGATTCCTCGCAACACCAAATTAATGGCATTACGTCTCATCAGGAAGGAGGAATCAGTGAGACCAGTACATACCAGTGGCATGACCAACCTACTAACCCCGAAATTCAACTACGAGCTTTTTAACTGCAACAACTTTAATATACGCTATTGGAGCTGGAATTACCGCGGCTGCTGGCACCAGACTTGCCCTCCAA
+
D0<<0<<11<0<<C111D1<111<<<FEC1<1<D@<G1<10<D11D@11<F<C<FE<1<1DCC@G11F<<1/0</<<<C<F<CC?F1111111<11DHGD1HFDHCFHHCF<1G?FA<C6GG67FGF8DHA>D1<HEG@?HHGHHGFCH1FHFC'8E<<EHEIHFHFHHGGD/F@HHFF?EEIHIHFCEEHEHIIIIIGIIHHHCIIFDEEFFCGGEFGEGAHHEFFG@IIIFGGGHGGED/DD</HDCDHFHHFCHHGECHIHHF1CHHD?GFHCEIHHFHGFHHFHH@H=EGHCEEIHHIIGHF@IHGHHHHCDHHIIIIHGEHHIHIHCIHHEEHIIHD@ADB
@HISEQ:969:HM2KJBCX2:2:1101:8461:60842 2:N:0:ACTATGCA
AAGTGAAGCGAGCCCAACTATCCCTATTAATCATTACGTCGATCCTAGAAACCAACAAAATAGAATCAAACGTCCTATTTCATTATTCCATGCTAATGTATTCAAGCGCGAGCTTGCTTTAAACACTCTAATTTTTTCAAAGTAACAGTCCTGATTTCCCATGACACCAAATTAATGACATCGTGGTTCGTCAGAAGGGAGAAACCAATAATGCTAGTACGTACAAAGTACGACCGACATATTAGTCCCGAAATTCAACTACGAGCTTTTTAACTGCAACAACTTTAATATACGCTATTGGAGCTGGAATTACCGCGGCTGCTGGCACCAGACTTGCCCTCCAA
+
DDDDDIIIHIHHIHIIIHIIIIIIIIIIIIIIIIIIIIIIHIIHIIIHIIIIIGIIGIIIIIIHIIGIGIGIHIIIHHHIHIIIIIIIGIIIIIIIHIIHHGHHEIHGHHIIIIIIHIIIIIIIIIIIIIIIIIHIIIIIIIIIIIIIIIIIIIIIIIIIIIIIIIIIIIIIIIHIIIIIIIIIIIIIIIIIIIIIIIIIIIIIIIIIIIIIIIIIIIHIIIIIIIIIIIIIIIIIIIIIIIIHIIIIIIIIIIIIIIIIIIIIIIIIIIIIIIIIIIIHIIIIIIIIIIIIIIIIIIIIIIIIIIIIIIIIIIIIIIIIIIIIIIIIIIIIIIIIIIIDDDDD
@HISEQ:969:HM2KJBCX2:2:1101:1439:60885 2:N:0:ACTATGCA
AAGTGAAGCGAGCCCAACTATCCCTATTAATCATTACGTTGATCCTAGAAACCAACAAAATAGAATCGAACGTCCTATTTCATTATTCCATGCTAATGTATTCAAGCGCGTGCCTGCTTTAAACACTCTAATTTTTTCAAAGTAACAGTCCTGATTCCCCACGACACCAAATTAATGACATCATGGCTCCTCAGAAAGGAGAAACCAATAACACCAGTACATACCAGAGGCATGACCGACGTATTGATCCCGAAATTCAACTACGAGCTTTTTAACTGCAACAACTTTAATATACGCTATTGGAGCTGGAATTACCGCGGCTGCTGGCACCAGACTTGCCCTCCAA
+
BDDDDIHHFCHIIHIHIIIIHIHIIHIIIIIIGIIHIIIFHGIIHHIIIIIIIFIHIIIIIFCHIIII1CFHH?@GHEECH@HHIIGEEHIIGCFEHHHIIIIGIIIHHFGCHHIHHHHIHIHHGEEHHIHIHHIHIEHHGHIIIHHIIFHHHEHHIHHHHHIHHHIHHHIGIIIIIIIIIIIIIIHHGIIIIIIIIIIIIIIIIIHIIIIIIIIIIIIHIIGFGIIIHIHIIIHIIIIIIIHHDGIIIIIIIIIIIIHIIIIIIIIIIIIIIHIIIIIIIIIIHIIIIIIIIHIIHIIIIIIIIIIIIIIIIIIIIIIIIIIIIIIIIIIIIIIIIIIIIDADDB
@HISEQ:969:HM2KJBCX2:2:1101:14465:62116 2:N:0:ACTATGCA
AAGTGAAGCGAGCCCAACTATCCCTATTAATCATTACGTCAATCCTAGAAACCAACAAAATAGGATCGAACGTCCTATTTCATTATTCCATGCTAATGTATTCAAGCGTTAGCCTGCTTTAAACACTCTAATTTTTTCAAAGTAACAGTCCTGTTTCCCTGCAACACCAAATTAATGACATTACAGTTCTTCAAGAAGGAGGAATCAGTAAAGCCAGTACACACCATTGGCACGACCAACCTACTGACCCCGAAATTCAACTACGAGCTTTTTAACTGCAACAACTTTAATATACGCTATTGGAGCTGGAATTACCGCGGCTGCTGGCACCAGACTTGCCCTCCAA
+
DAABDGIHIDGIGHIHIIHHEEHFGEHHHHHIIIIHI1FEHHHIHIIIHHHCGHCHCHEHIHFHHH?ED?GHIHHHHIIC@HHIIHIECHICHGH?HHGHHHHHIHHHHHIHHFDCHHEHHFHHFGFCGFGHIHIHHHFHIIIGEHHHFHHEGIIHCHEFFGFHHHEFCHHFHIGF@GF@GHHHFHHHHHHEHHFG?IHHEHEEHHIIHHFGCH@CIHHGA@<?FAG18HHDHFGDHEGHHHGCBGECCFHCEHC<1IIHHHHHHHEHEHHIIHGGCC@1D1CIIIIHHHHGDD/HHCHHHHHF@CHHIHIIIHHDEDIHIIIGIHF@FHIIIIHGIIIH@@@BDD
@HISEQ:969:HM2KJBCX2:2:1101:17623:61418 2:N:0:ACTATGCA
AAGTGAAGCGAGCCCAACTATCCCTATTAATCATTACGTCAATCCTAGAAACCAACAAAATAGGATCAAACGTCCTATTTCATTATTCCATGCTAATGTATTCAAGCGTTAGCCTGCTTTAAACACTCTAATTTTTTCAAAGTAACAGTCCTGTTTCCCTGCAACACCAAATTAATGGCATTACAGTTCTTCAGAAAGGAGGAATCAGCGAAGCCAGTGCATACCAGTGGCACGACCAACCTGCTGACCCCGAAATTCAACTACGAGCTTTTTAACTGCAACAACTTTAATATACGCTATTGGAGCTGGAATTACCGCGGCTGCTGGCACCAGACTTGCCCTCCAA
+
DDDDAIIHIIIIIIIIIIIIIIIIIIIIIIIIIIIIIIIIIIIIIIIHIIIIIIIIIIHIIICFHHIIIIIIHIHIIIIIIIIIIIIHHIIGGHIIIHIIIHFHIIIIIHHHHHIIIIHHIHHHIIIIIIIIHIIIIIIHIIIIIIIIIIIIHIIIIIGIIIIIIIIIIHHIIHIIIIIIHIIIIIIIHIIIIIIIIIIIIIIIIIIIIIIIIIIIIIIIIIIIIIIIIIIIIIIIIIIIIIIHHIIIIIIIIIIIIIIIIIIIIIIIIIIIIIIIIIIIIIIIIIIIIIIIIIIIIIIIIIIIIIIIIIIIIIIIIIIIIIIIHIIIIIIIIIIIIIIIIDDDDD
@HISEQ:969:HM2KJBCX2:2:1101:6349:62267 2:N:0:ACTATGCA
AAGTGAAGCGAGCCCAACTATCCCTATTAATCATTACGTCAATCCTAGAAACCAACAAAATAGGATCAACGTCCTATTTCATTATTCCATGCTAATGTATTCAAGCGCGAGCCTGCTTTAAACACTCTAATTTTTTCAAAGTAACAGTCCTGATTCCCCGCCACACCAAATTAATGACATGATGGTTCGTCAGAAGGTAGGAACCAGTAACACCAGTACGTACCTAAGGCACGACCAACGTACTGATCCCGAAATTCAACTACGAGCTTTTTAACTGCAACAACTTTAATATACGCTATTGGAGCTGGAATTACCGCGGCTGCTGGCACCAGACTTGCCCTCCAA
+
DDDDDIIHIIIIIIIIIIIIIIIIIIIIIIIIIIIIIIIIIIIIIIIIIIIIHIIIIIIIIIHEHIIIGHHHHIIIIIIFHIIIHIIIEHGHHIIIIIIIIHHIIIIHIIIHHIIIHIHHHIIIIIHHHIIIIIIIIIIHIHHHHIHHIHGIHHHIIIIIGIIIIIHHIIIIHIHGIIIIIIIIIIIHIIIIIIIIHIIIIHIIIIIIIIIIIIIIIIIIIIIIIIIIIIIIIIIIIIIIIIIHIIIIIIIIIIIHIIIIIHIIIIIIIIIIIIHIIIIIIIIIIIIIIIIIIIIIIIIIIIIIIIIIIIIIIIIIIIIIIIIIIIIIIIIIIIIIIIIIDCDDD
@HISEQ:969:HM2KJBCX2:2:1101:17074:63095 2:N:0:ACTATGCA
AAGTGAAGCGAGCCCAACTATCCCTATTAATCATTACGGTGATCCTAGAAACCAACGAAATAGAATCAGTCCGTCCTATTTCATTATTCCATGCTAATGTATTCAGACGATAGTCTGCTTTAAACACTCTAATTTTTTCAAAGTAACAGTCCTGATTTCCCATCACACCAAATAAATGGCATGAAAGTTCCTCAGAAGGTAGAGATCCATCTCACCAGTGCAGACAATTAAGCCTGACCAATGGGTAGACCCCGAAGTTCAACTACGAGCTTTTTAACTGCAACAACTTTAATATACGCTATTGGAGCTGGAATTACCGCGGCTGCTGGCACCAGACTTGCCCTCCA
+
CDDDDIIIIIIIIIIIIIIIIIIIIIIIIIIIIIIIIIIIIIIIIIIIIIIIIIIIIIIIIIHHIIIIIIIIIIIIIIIIIIIIIIIIIIIIIIIIIIIIIIIIIIIIIIIIIHIIIIIIIIIIIIIIIIIIIIIIIIIIIIIIIIIIIIIIIIIIIIIIIIIIIIIIIIIIIIIIIIIIIIIIIIIIIIIIIIIIHIIIIIIIIIIIIIIIIIIIIIIIIIIIIIIIIIIIIIIIIIIIIIIIIHIIIHIIIIIIIIIIIIIIIIIIIIIIIIIIIIIIIIIIIIIIIIIIIIIIIIIIIIIIIIIIIIIIIIIIIIIIIIIIIIIIIIIIIIIIIIIIIIDDDDD
@HISEQ:969:HM2KJBCX2:2:1101:13918:63240 2:N:0:ACTATGCA
AAGTGAAGCGAGCCCAACTATCCCTATTAATCATTACGTCGATCCTAGAAACCAACAAAATAGAATCAAACGTCCTATTTCGTTATTCCATGCTAATGTATTCAAGCGTGAGCCTGCTTTAAACACTCTAATTTTTTCAAAGTAACAGTCCTGATTCCCCATGACACCAAATTAATGACATCATGGTTCGTCAGAAGGTAGGAATCAATAATACCAGTACGTACAATAGCACGACCAATAAATTGATCCCGAAATTCAACTACGAGCTTTTTAACTGCAACAACTTTAATATACGCTATTGGAGCTGGAATTACCGCGGCTGCTGGCACCAGACTTGCCCTCCAA
+
DDDDDIIHIIIIIIIIIIFHHIIIGIIIIIHIIIIHIHIHIIIIGIIIIIIIHHHHIIIGHIIIIIIIIIHIHFHIHHHHIIIIIIHHHIIIHIHIIIHGIIIIHIIIHIIIIIIHIIIIHIFIIIHHIIIIIIIIIIIIIIIIIIIIIIHIIIIHHHHIIIIIIIIIIIIHHIHIIIIIHIIIIIIIIIIIIIIIIIIIIIIIIIIIIIIIHIIIIIIIIIIIIIIIHIIIIIHHHIIIIIHFFHEHIIIIIIIHIIIIIIIIIIIIIIIIIIIIIIIIIIIIIHHIIIIIIIIIGIIIIIIHIIIIIIIIIIIIIIIIIIIIIIIIIIIIIIIIIIIIDDDDD
@HISEQ:969:HM2KJBCX2:2:1101:8504:63649 2:N:0:ACTATGCA
AAGTGAAGCGAGCCCAACTATCCCTATTAATCATTACGTCAATCCTAGAAACCAACAAAATAGGATCGAACGTCCTATTTCATTATTCCATGCTAATGTATTCAAGCGTTAGCCTGCTTTAAACACTCTAATTTTTTCAAAGTAACAGTCCTGTTTCCCTGCAACACCAAATTAATGGCATTACAGTTCTTCAGAAAGGAGGAACCAGCAAAGCCAGTGCATACCAGTGGCACGACCAACCTGCTGATCCCGAAATTCAACTACGAGCTTTTTAACTGCAACAACTTTAATATACGCTATTGGAGCTGGAATTACCGCGGCTGCTGGCACCAGACTTGCCCTCCAA
+
DDDDDIIIIIIIIIIIIIIIIIIIIIIIIIIIIIIIIIHIIIIIIIIIIIIHHIIIIGIIIIIIIIIIIIHICHIIIIIIHIIIIIIIIIIIIIIHIIIIIIIIIIGIHIIIHIHIIIIIIIIIIIIIIIIIIIHIIIIIIIIIIIIIIIIIIIIIIIIIIIIIIIIIIIHIIIIIIIIIIIIIIIIIIIHIIIIIIIIIIIIHIIIIIIHIIIIIIIIIIIIIIIIIIIIIIIIIIIIIIIIIHIIIIIIIIIIIIIHHH@IIIIIIIIIIIIIIIIIIIIIIIIIIIIIIIIIIIIIIIIIIIIIIIIIIIIIIIIIIIIIIIIIIIIIIIIIIIIIIIDDDDD
@HISEQ:969:HM2KJBCX2:2:1101:7752:63360 2:N:0:ACTATGCA
AAGTGAAGCGAGCCCAACTATCCCTATTAATCATTACGTCGATCCTAGAAACCAACAAAATAGAATCAAACGTCCTATTTCGTTATTCCATGCTAATGTATTCAAGCGTGAGCCTGCTTTAAACACTCTAATTTTTTCAAAGTAACAGTCCTGATTCCCCATGACACCAAATTAATGACATCATGGTTCGTCAGAAGGTAGGAATCAATAATACCAGTACGTACAATAGCACGACCAATAAATTGATCCCGAAATTCAACTACGAGCTTTTTAACTGCAACAACTTTAATATACGCTATTGGAGCTGGAATTACCGCGGCTGCTGGCACCAGACTTGCCCTCCAA
+
DCDDDIIIIIIIIIIIIIIIIIIHIIIIIIIIIIIIIIIIIIIHHIIIIIIIHIIIIIIIIIHIIIIIIIHIHIIIIIHIIHIIIIIIIHIIIIIHIIIIIIIIIHIHIIIHIIHHIHIIIIIIIIIIIIIIIIIGHIIIIIIIHIIIHIIIIIIIIIIIIIIHHIIIIIIIIIIIIHIIIIIIIIIIIIHIIIIIIIIIIIIIIIIIIIIIIIIIIIIIIIIIIIHIIIIIIIIIIIIIIIHIIIIIIIIIIIIIIIIHIIIIIIIIIIIIIIIIIIIIIIIIIIIIIIIIIIIIIIIIIIIIIGIIIIIIIIIIIIIIIIIIIIIIIIIIIIIIIIIIDDDDD
@HISEQ:969:HM2KJBCX2:2:1101:12386:63939 2:N:0:ACTATGCT
AAGTGAAGCGAGCCCAACTATCCCTATTAATCATTACGTCAATCCTAGAAACCAACAAAATAGGATCGAACGTCCTATTTCATTATTCCATGCTAATGTATTCAAGCGTTAGCCTGCTTTAAACACTCTAATTTTTTCAAAGTAACAGTCCTGTTTCCCTGCAACACCAAATTAATGACATTACAGTTCTTCAAGAAGGAGGAATCAGTAAAGCCAGTACATACCATAGGCACGACCAACCTACTGACCCCGAAATTCAACTACGAGCTTTTTAACTGCAACAACTTTAATATACGCTATTGGAGCTGGAATTACCGCGGCTGCTGGCACCAGACTTGCCCTCCAA
+
DDDBDIIIIIIIIIIIIIIIIIIIIIGIIIIIIIGIIIIIIIIIIIIIIIIIIIIIIIIIIIHIIHIIIIIIIIIIIIIHIIIIIIIIIIIHHIIIIIIHIIHIIIIIIIIHIIHHIIIIIIIIIIIHHHIIIIIIIIIIIIIIIIIIIIIIIIIIIIHIIIIIIIIIIIHHHHIIIHHIIIIIIIIIIIIIIIIIIIIIIIIIIIIIIIIIIIIIIIIIIIIIIIIIIIIIIIIIHHIIIIIHHIIHHIIIIIIIIIIIIIIIIIIIIIIIIIHIIHIIIIIHIIGIIIIIIIIHIIIIIIIIIIIIIIIIIIIIIIIIIIIIIIHIIIIIIHIIIIIHIDDDDD
@HISEQ:969:HM2KJBCX2:2:1101:9461:63728 2:N:0:ACTATGCA
AAGTGAAGCGAGGCCCAACTATCCCTATTAATCATTACGTCAATCCTAGAAACCAACAAAATAGGATCAAACGTCCTATTTCATTATTCCATGCTAATGTATTCAAGCGTTAGCCTGCTTTAAACACTCTAATTTTTTCAAAGTAACAGTCCTGTTTCCCTGCAACACCAAATTAATAACATTACAGTTCTTCAGAAAGGAGGAATCAGCGAAGCCAGTACATACCAAAGGCACGACCAACCTGCTAACCCCGAAATTCAACTACGAGCTTTTTAACTGCAACAACTTTAATATACGCTATTGGAGCTGGAATTACCGCGGCTGCTGGCACCAGACTTGCCCTCCAA
+
DDDDDIIIIIIHIIIHIIIIIHIIIIGIIIIIIIIIIIIIIIIIIIIHHIIIIIIIIIIIIIIHIHHIIIIHIIHIIHIIIHHIIIIIIIIHHIIIIHIIIHHIIIIIIIHIIIIHIHHIIHIIIIIIIIIIIIIIIIIIHIIIIIIIIIIIIIIIIIIIIIIIIIHIIIIIHIIIIIIIIIIIIHHIIIIIIIIIIIIIIIIGIIIIIIIIIIIIIIIIIIIIIIIIIIIIIIIIIIIIIIIIHHIIIIIIIIIIIIIIIIIHIIIIIIIIIIIIIIIIIIIIIIIIIIIIIIIIIIHD1IIIIIIIIIIIIIIIIIIIIIIIIIIIIIIIIIIIIIIIIIDDDDD
@HISEQ:969:HM2KJBCX2:2:1101:5451:64437 2:N:0:ACTATGCA
AAGTGAAGCGAGCCCAACTATCCCTATTAATCATTACGTCAATCCTAGAAACCAACAAAATAGGATCAAACGTCCTATTTCATTATTCCATGCTAATGTATTCAAGCGTTAGCCTGCTTTAAACACTCTAATTTTTTCAAAGTAACAGTCCTGTTTCCCTGCAACACCAAATTAATGACATTACAGTTCTTCAAGAAGGAGGAACCAGTAAAGCCAGTACATACCAGAGGCACGACCAACTTACTAATCCCGAAATTCAACTACGAGCTTTTTAACTGCAACAACTTTAATATACGCTATTGGAGCTGGAATTACCGCGGCTGCTGGCACCAGACTTGCCCTCCAA
+
DDDDDIIIHIIIIIIIIIIIIIIIIIIIIIIIIIIIIIIIIIIIIIIIIIIIIIIIIIIIIHIHHIIIIIIIIIIIIIIHIIIIIIIGIHIIIIIIIIIIIIIIIHIIIIIIIIIIIIIIIIIIIIHIIIIIIIIIIIIIIIIIIIIIIIIIIIIIIIIIIIIIIIIIIIIHIIIIIIIIIIIIIIIIHIIIIIIIIIIIIIIHIHIIIIIIIIIIIIIIIIIIIIIIIIIIIIIIIIHIIIIHIIIIIIIIIIIIIIIIIIIIIIIIIIIIIIIIIIIIIIIIIIIIIIIIIIIIIIIIIIIIIIIIIIIIIIIIIIIIIIIIIIIIIIIIIIIIIIIIIDDDDD
@HISEQ:969:HM2KJBCX2:2:1101:11563:64324 2:N:0:ACTATGCA
AAGTGAAGCGAGCCCAACTATCCCTATTAATCATTACGTCAATCCTAGAAACCAACAAAATAGGATCGAACGTCCTATTTCATTATTCCATGCTAATGTATTCAAGCGTTAGCTTGCTTTAAACACTCTAATTTTTTCAAAGTAACAGTCCAGATTCCTCGCAACACCAAATTAATGGCATTACGGCTCATCAGGAAGGAGGAATCAGTGAGACCAGTACATACCAGTGGCATGACCAACCTACTGACCCCGAAATTCAACTACGAGCTTTTTAACTGCAACAACTTTAATATACGCTATTGGAGCTGGAATTACCGCGGCTGCTGGCACCAGACTTGCCCTCCAA
+
DDDDDIIHI/DFHIIIIIIIHIIIIIIIIIIIIIIIIIIIIIIIIIIIIIIHIIIIIIIIIIHHHHHEHHCDHHIHIIIEHIHEHHIIIIHEEHIIIIIIIIHHIHIIIIIIHIIIIIIIIHIIIIHIIIIIIIIIIHIIIIHIIIIIIIIIIIIIHHHIIIIIIIIIIHIIIIIIIIIIIIIIIIIIIGIIIHIIIIIIHIIIIIIIIIIIIIHIIIIIIIIIIIIIIIIIIHIIIIIIIHIIHIIHIIIIIIIIIIHIIIHIIIIIIIIIIIIIIIIIIIIIIIIIIIIIIIIIIIIIIIIIIIIIIIIIIIIIIIIIIIIIIIIIIIIIIIIIIIHIIDDDDD
@HISEQ:969:HM2KJBCX2:2:1101:15329:64040 2:N:0:ACTATGCA
AAGTGAAGCGAGCCCAACTATCCCTATTAATCATTACGTCAATCCTAGAAACCAACAAAATAGGATCAAACGTCCTATTTCATTATTCCATGCTAATGTATTCAAGCGTTAGCCTGCTTTAAACACTCTAATTTTTTCAAAGTAACAGTCCTGTTTCCCTGCAACACCAAATTAATGACATTACAGTTCTTCAAGAAGGAGGAACCAGTAAAGCCAGTACATACCAGAGGCACGACCAACTTACTAATCCCGAAATTCAACTACGAGCTTTTTAACTGCAACAACTTTAATATACGCTATTGGAGCTGGAATTACCGCGGCTGCTGGCACCAGACTTGCCCTCCAA
+
DDDDDIIIIIIIIIIIIIIIIIIIIIIIIIIHIIIIIIHIIIIIIIIIHEHIIFHIIHIGHHHIIIIHIIIIIHIIIHIIIIIIIIIGHHIIHIIHIIHHHIIIIIHIHHIIHIIIIIIIIIHIIIIIHIHIIIHIIIIIIIIIIIIIHIIIIHIIIIHIIIIIHHIIIIHHHIHHIIIIIIIIIIIIIIIIIIIIIIIHHIIIHHHIIIIIIIIIIHIIIIIIIIIIIIIIIIIIIIIIIIIHGIIIIIHIIIIIIIIIIIHIIIIIIHIIIIHIIIIIIIIIIIIIIIIIIIIIIIIHHIIIIIIIIIIIIIIIIIIHIIIIIIIIIIIIIIIIIIIIIDDDDD
@HISEQ:969:HM2KJBCX2:2:1101:8870:63825 2:N:0:ACTATGCA
AAGTGAAGCGAGCCCAACTATCCCTATTAATCATTACGTCGATCCTAGAAACCAACAAAATAGAATCAAACGTCCTATTTCATTATTCCATGCTAATGTATTCAAGCGTGAGCCTGCTTTAAACACTCTAATTTTTTCAAAGTAACAGTCCTGATTCCCCACAACACCAAATAAATGACATCATGATTCGTCAGAAGGGAGAAACCAACAATGCCAGTACGTACCTAGGCACGACCGACATGACGGTCCCGAAATTCAACTACGAGCTTTTTAACTGCAGCAACTTTAATATACGCTATTGGAGCTGGAATTACCGCGGCTGCTGGCACCAGACTTGCCCTCCAA
+
DDDDAHHIIIIIIIIHIIIIIIIIIIIIIIIIIIIIIIIIIHIHHIIIIHHIIIIIIIIIIIIIIIIIIIHIHHFHHIIIIIIIHIIIHIIIIIGIIIIIHIIIHHIIIIIIIIIIIIIIIHHHIIIIIIIIIIHHHIIHIIIIIIIIHIIIIIIIIHIIIIIIIIIIIIIIIIIIIIIIIIIIHIIIIIIIIHIHIIHIIIIIIIIIIIIIIIIIIIIIIIIHHIIIIIIIIIIIIIIIIIIHIIIIIIIIIIIIIIIIIIIIIIIIIIIIIIIIIIIIIIIIIIIIIIIIIIIIIIIHIIIHIIIIIIIIIIIIIIIIIIIIIIIIIIIIIIIIIIIIDDDDD
@HISEQ:969:HM2KJBCX2:2:1101:10158:65185 2:N:0:ACTATGCA
AAGTGAAGCGAGCCCAACTATCCCTATTAATCATTACGTCGATCCTAGAAACCAACAAAATAGAATCAAACGTCCTATTTCATTATTCCATGCTAATGTATTCAAGCGTGCGCCTGCTTTAAACACTCTAATTTTTTCAAAGTAACAGTCCTGATTCCCCACGACACCAAATTAATGACATCGCGGTTCTTCAGAAGGTAGGAACCAATAATGCCAGTGCATACCGAAGCACGACCGACAATCTGATCCCGAAATTCAACTACGAGCTTTTTAACTGCAACAACTTTAATATACGCTATTGGAGCTGGAATTACCGCGGCTGCTGGCACCAGACTTGCCCTCCAA
+
DDDDDIIHIIIIIHIIIIIIIIIIHIIIIIIIIIIIIIIIGHIEHHHHHIICHIHHIIIIIIIHHIIGIIIIHHHHIIIIIIIIGIFDGHHIIIIIIHIIHHIIIIIIHIIIIIIIIIIIIIIIIIIIIIIIIIIIIIIIHIIIIIIIIIIIIIIIIIIHIHHHIIIIIIHGHIHIIIIIIIIIIHIIIIIIIIIIIIIIIIIIIIIIIIIIIHIIIIIIIIIIIIIIIIIGIIIIIIIIIHHFIIIIIIIIIIIIIHIIIIIIIIIIIIIIIHIIIIIIIGIIIIIIIIHIIIIIIIIIIIIIIIIIIIIIIIIIHIIIIIIIIIIIIIIIIIIIIIIIDDDDD
@HISEQ:969:HM2KJBCX2:2:1101:4650:64254 2:N:0:ACTATGCA
AAGTGAAGCGAGCCCAACTATCCCTATTAATCATTACGGTGATCCTAGAAACCAACCATGCCGTCCTATTTTATTATTCCATGCTAATGTATTCAGGCACAAGCCTGCTTTGAGCACTCTAATTTTTTCAAGGTAATGGTTCTGCTTCCCCGGCACATCAAATTAATGGCATACCGGTTATTCAGAAGGTAGGAATCCATCACACCAGTGCGGACCGTGAGGCCCGACCGACGGATAGATCCCGAAATTCAACTACGAGCTTTTTAACTGCAACAACTTTAATATACGCTATTGGAGCCGGAATTACCGCGGCAGCTGGCACCAGACTTGCCCTCCAA
+
DDDDDIIIIIIIIIIIIIIIIIIIIIIIIIIIIIIIIIIIIIIIIIIIIIIIIIIIIHHHIIIHIIIIIIIIIIIHIIIIIIIIIHIIIIIIIGIIHHIIHIHIIIIHIIIIIIIIIIIIIIIIIIIIIIHIIIIIIIIIIIIIHHHHIIIIIIIIIIIIIIIIIIIIIIIIIIIIIIIIIIIIIIIIIHHIIIIIIIIIIIIIIIIIIIIIIIIIIIIIIHHIIIIIIIIIIIIIHIIIIIIIIIIIIIIIIIIIIIIIIIIIIIIIIIIIIIIIIIIIIIIIHIIIIIIIIIIIIIIIIIIIIIIIIIIIIIIIIIIIIIIIIIIIIIIIIDDDDD
@HISEQ:969:HM2KJBCX2:2:1101:18493:65208 2:N:0:ACTATGCA
AAGTGAAGCGAGCCCAACTATCCCTATTAATCATTACGTCGATCCTAGAAACCAACAAAATAGAATCAAACGTCCTATTTCGTTATTCCATGCTAATGTATTCAAGCGTGAGCCTGCTTTAAACACTCTAATTTTTTCAAAGTAACAGTCCTGATTCCCCATGACACCAAATTAATGACATCATGGTTCGTCAGAAGGTAGGAATCAATAATACCAGTACGTACAATAGCACGACCAATAAATTGATCCCGAAATTCAACTACGAGCTTTTTAACTGCAACAACTTTAATATACGCTATTGGAGCTGGAATTACCGCGGCTGCTGGCACCAGACTTGCCCTCCAA
+
DDDDDIIIIIHIIIIIIIIIIIIIIIIIIIIIHIIIIHIIIIIIIIIIIIIIIIIIIIIIIIHIIIIIIIHHIIHHIIIIIIIIIIIEHHHHIIIHIIIIIIIIIIHEIIHHHHIHHIIIHHHHIIIIHIIIIHHIIIIHIIHIIIIIIIIIIIIIIIIIIIIIIIIHIIIHIIIHIHIIIIIIHIHIHHHHIIIHHIIIIIIIIIIIIIIHGHIIIIIHIIIIIIIIIIIIIIIIIIIIIHHHIIIIIIIHHIGIIIIHHIHIIIIIIIIIIIIIIIIHIIHIIIHIHIIHHGIIIIHIIIIIHIIIIIIIIIIIIIIIIIIIIIIIIIIIIIIIIIIIDDDDD
@HISEQ:969:HM2KJBCX2:2:1101:11017:64247 2:N:0:ACTATGCA
AAGTGAAGCGAGCCCAACTATCCCTATTAATCATTGCTCACAAATCCAAAAACCAACAAAATACGATAAACGAGCCCTAACTTATTATTCCATGCTAATGTATTCATAACTAACCGCCTGCTTTAAACACTCTAATTTTTTCAAAGTAAAGGTCCTGGATTGCGAACCCAACCCAGCAAAGGGCAGGAACGTTCTCCAGGAAGATGGTAAGCGCGCATCGGCACTCACACACGAAACCGTGGCGGGCCAAGCGCACTATACCAGAAATCCAACTACGAGCTTTTTAACTGCAACAACTTTAATATACGCTATTGGAGCTGGAATTACCGCGGCTGCTGGCACCAGACTTGCCCTCCAA
+
DDDDDIIIIIIIIIIIIIIIIIHIIIIIIIIIIIIIIHIIIIIIIIIIHHHIIIIIHIHHIIIIH@HHIIIGIIIIHIIIIIIIIIIIIIIIIIIIIIIGHCGHIIIIIIHIIIIIIIIIIHHGIIIIIIIIIIIIIIIIIIIIIIIIHIIIHIIIIIHHHIFIIIIIIIIIIIIIIIIIIHIIIIIIIIHGHIIHIIIIIIIIIHHIIIIIIIIIIIIHIIIIIIIIIIIIIIIIIIIIIIIIIIIIGIIIIIIHHIIIIIIIIIHIIIIIIIIIIIHIIIIIIIIIIIIIIIIHHIIIIIIIIIIIIIIIIIIIIIIIIIIIIIHIIIIIIIIIIIIIIIIIIIHHEIIIIDDDDD
@HISEQ:969:HM2KJBCX2:2:1101:11357:64078 2:N:0:ACTATGCA
AAGTGAAGCGAGCCCAACTATCCCTATTAATCATTACGTCAATCCTAGAAACCAACAAAATAGGATCAAACGTCCTATTTCATTATTCCATGCTAATGTATTCAAGCGTTAGCCTGCTTTAAACACTCTAATTTTTTCAAAGTAACAGTCCTGTTTCCCTGCAACACCAAATTAATGACATTACAGTTCTTCAAGAAGGAGGAACCAGTAAAGCCAGTACATACCAGAGGCACGACCAACCTACTAATCCCGAAATTCAACTACGAGCTTTTTAACTGCAACAACTTTAATATACGCTATTGGAGCTGGAATTACCGCGGCTGCTGGCACCAGACTTGCCCTCCAA
+
DDDDCIIIIGHHIIIIIHIIIIIIIIIIIIIIIIIIIIIIIIIHIIIIIIIIIHIIIIIIHIIHEHIIIIIIIIIIIIIHIIIIHHIIIGIIGHIIIIHHHIIIIIIIIIIIHIIIHIHIHIIIIIHIIIIIIIIHHIIIIIIIIIIIIIIIIIHIIIIIHIIHHIIIIHHHIIIIHIIIIIHIIIHHHIIHIIIIIIHIHHHHHEIIIHIIIHIIIIIIIIIIIIIIIIIIIIHHIHHIIIHHGIIHIIHIIIIIHHIIIIIHGIIIHIHIIIIIIIIIIIIIIHHIIIIIIIIIIIIIIIIIIIIIIIIIIIIIIIIIIIIIIIIIIIIIIIIIIIIIIDDDDD
@HISEQ:969:HM2KJBCX2:2:1101:20861:65468 2:N:0:ACTATGCA
AAGTGAAGCGAGCCCAACTATCCCTATTAATCATTACGGTGGTCCTAGAAACCAACAAAATAGAACCATGCCGTCCTATTTTATTATTCCATGCTAATGTATTCAAGCAAAAATGCCTGCTTTAAACACTCTAATTTTTTCAAAGTAAAGGTCCTGGTTCCCCGCGGCACCCAATTAAGGACATCGCGGTTCTCCAGAAGGTGAGAAATTGACTGCACCAGTTCATACCCCGTAAGGCACGACCGATGCGCCAATCCCGAAATTCAACTACGAGCTTTTTAACTGCAACAACTTTAATATACGCTATTGGAGCTGGAATTACCGCGGCTGCTGGCACCAGACTTGCCCTCCAA
+
DADDBIGHIIHGHHIIIIIIIIIIHIIIIIIIIIIIIIIICHIIIIIIHHIIHHHHIIIIIIIHIIIIIIIIHHIIHIIIIIHHIGGGIIIIIEHHHIIIIEDHHIIHHIHHHIIIIIHHHIIIHEFCHHIIIIIIHIHIIIHHHHHGHHHHIGIHFGEIHIIIIIIHIHGIIIHHIIIHIIIIIIIIIHHIIIIIIIHIIHIIIIIIHIIIIIHIIHIIIIIIIHHIIIIIIIIIIIIIIIIIIIIGIHGFIHIIIIIIIIIIIIIIIIIIIIIIIIIIIIIIIIIIIIIIIIIIIIIIIIIIIIIIIIIIIIIIIIIIIIIIIIIIIIIIIIIIIIIIIIIIIIIIDDDDD
@HISEQ:969:HM2KJBCX2:2:1101:11410:67352 2:N:0:ACTATGCA
AAGTGAAGCGAGCCCAACTATCCCTATTAATCATTACGTCGATCCTAGAAACCAACAAAATAGAATCAAACGTCCTATTTCATTATTCCATGCTAATGTATTCAAGCGTACGCCTGCTTTAAACACTCTAATTTTTTCAAAGTAACAGTCCTGATTCCCCACGACACCAAATTAATGACATCGCGGTTCTTCAGAAGGTAGGAACCAATAATGCCAGTACGTACCGAAGCACGACCAACAATTCGATCCCGAAATTCAACTACGAGCTTTTTAACTGCAACAACTTTAATATACGCTATTGGAGCTGGAATTACCGCGGCTGCTGGCACCAGACTTGCCCTCCAA
+
DDDDDIHHIIIIIIIIIIIHIIIIIIIIIIIIIGHIIIIIIHIIIIIIIIIHIIHIHGIIIIHIIIIIIIIHHIHGIHIHIIIIIIIHIGFHHEHIIHIIIIHHHIHIIHIIIIIIIHHIHHHHIIIIIIIIIIIIHIHIIIIIIIIIIIIHIGIIIIHIIIIIIIIIIIHHHIIIIIIIIIIIHHIIIHHIIIIIIIHIIIIIIIIIHHIHIIIIIIIIIIIIIIIIIIIIIIIIIIHIIIHEIIIIIIIIIIIIIIIIIHIIIIIIIIIIIIIIIIIIIIIIIIIIIIIIIHIIIIIIIIIIIIIIIIIIIIIIIIIIIIIIIIIIIIIIIIIIIIIIDDDDD
@HISEQ:969:HM2KJBCX2:2:1101:5476:66556 2:N:0:ACTATGCA
AAGTGAAGCGAGCCCAACTATCCCTATTAATCATTACGTCAATCCTAGAAACCAACAAAATAGGATCAAACGTCCTATTTCATTATTCCATGCTAATGTATTCAAGCGTTAGCCTGCTTTAAACACTCTAATTTTTTCAAAGTAACAGTCCTATTTCCCTGCAACACCAAATTAATGACATTACAGTTCTTCAGAAAGGAGGAATCAGCGAAGCCAGTACATACCAAAGGCACGACCAACCTGCTAACCCCGAAATTCAACTACGAGCTTTTTAACTGCAACAACTTTAATATACGCTATTGGAGCTGGAATTACCGCGGCTGCTGGCACCAGACTTGCCCTCCAA
+
DADDDIIIHIIHIIIIHIIIHIIIHHFHHGHHIIIIIIHHIIIIIIIIHIIHEHIIIGEGHHEHIIIIIGHHIGGIIHHHIIIIGHEHCHIHIGEEIIIIIIIIIHIIDGHHHHIHIIIIIIHHEHHHIHHIHHHHHHIIIIIHIIIIHHIIHFHGHHGIIIHHIIIIIIIIIHHHGEFGIIIIHHHHHIIIIIIIIIIHHGIHIIHIIIHFHGIIIIIIIIIHHHIIIIIHGHHIIIHHFHHFHHHIIHHIIIHGIIHIIIHIHHIIIIIIIHHIIIHHIHIHIIHIIIIIIIIIIIIIIIIIIHIIIIIIHIIIIIIIIIIIIIIIIIIIHFGIHIIIIDDDDD
@HISEQ:969:HM2KJBCX2:2:1101:8757:68220 2:N:0:ACTATGCA
AAGTGAAGCGAGCCCAACTATCCCTATTAATCATTACGTCAATCCTAGAAACCAACAAAATAGGATCAAACGTCCTATTTCATTATTCCATGCTAATGTATTCAAGCGTTAGCCTGCTTTAAACACTCTAATTTTTTCAAAGTAACAGTCCTGTTTCCCTGCAACACCAAGTAAATGACATCACAGTTCTTCAAGAAGGAGGAATCAGTGAGGCCAGTGCATACCAGTGGCACGACCAACCTACTGACCCCGAAATTCAACTACGAGCTTTTTAACTGCAACAACTTTAATATACGCTATTGGAGCTGGAATTACCGCGGCTGCTGGCACCAGACTTGCCCTCCAA
+
@DDDAGFHHCHHH<ECHHHCFHC?GGCHHGH1@EHHEIHEHH?CC1CHEEHHGFHCGHIEHHHHHHHEFHHHH?CEFH<DDHHH?EHGHICGHEHHHFHHHGEEHCH.DGDHHEHEEEG@HHGFF@<IHGFGHH@G8CFHIHIHHFGHHHBACCDCCD?FHHGGECHHHHIHHHGGIIHGD/@HEHGFC@EDIIHEHIIIHIHG<<00GEFHFG@IHD1?FACCEFFC1=FHDCHD@C1HEFFBCIHDECFHHHHFEFEHGH?HEEEHIHHHHEGEHHHHHIHGG<GEGH@HC<C<<@<1CEHHHCHIIIHEDHHHDDHHEHEEEGEGHIIH@FC@IHIHHDAD@B
@HISEQ:969:HM2KJBCX2:2:1101:17874:68418 2:N:0:ACTATGCA
AAGTGAAGCGAGCCCAACTATCCCTATTAATCATTACGTCGATCCTAGAAACCAACAAAATAGGGTCAAACGTCCTATTTCATTATTCCATGCTAATGTATTCAAGCGTGTGCCTGCTTTAAACACTCTAATTTTTTCAAAGTAACAGTCCTGATTCCCCATGACACCAAATTAATGACATCACAGTTCGTCAGAAGGTAGAAATCAATAATACCAGTGCATACCAGAGGCACGACCAATATATTGATCCCGAAATTCAACTACGAGCTTTTTAACTGCAACAACTTTAATATACGCTATTGGAGCTGGAATTACCGCGGCTGCTGGCACCAGACTTGCCCTCCAA
+
DDDDCIIIIIIIIIIIIIIIIIIIIIIIIIIIIIIIIIIIIIIIIIIIIIIIIIIIIIHIIIHIIIIIIIIIHIIIHIIIIIIIIIIHIHIIIIHIIIIIIHHIIHHIIIIIHIIIIIIIIIIIIIIIIIIIIIIIIHIIIIHIIIIIIHIIIIIIHIIIIIIIIIIIIIIHIIIIIIIIIIIIIIIHIIIIIIIIIIIIIIIIIIIIIIIIIIIIII=IIIIIIIIIIIIIIII>IIIIIIIIHIIIIIIIIIIIIIIIIIIIIIIIIIIIIIIIIIIIIIIIIIIIIIIIIIIIIIIIIIIIIIIIIIIIIIIIIIIIIIIIIIIIIIIIIIIIIIIIIDDDDD
@HISEQ:969:HM2KJBCX2:2:1101:2152:67957 2:N:0:ACTATGCA
AAGTGAAGCGAGCCCAACTATCCCTATTAATCATTACGTCAATCCTAGAAACCAACAAAATAGGATCGAACGTCCTATTTCATTATTCCATGCTAATGTATTCAAGCGTTAGCTTGCTTTAAACACTCTAATTTTTTCAAAGTAACAGTCCAGATTCCTCGCAACACCAAATTAATGGCATTACGGCTCATCAGGAAGGAGGAATCAGTGAGACCAGTACATACCAGTGGCATGACCAACCTACTAACCCCGAAATTCAACTACGAGCTTTTTAACTGCAACAACTTTAATATACGCTATTGGAGCTGGAATTACCGCGGCTGCTGGCACCAGACTTGCCCTCCAA
+
DDDDDIIHIIIIIIIIIIIIIIIIIIIIHIIIIIIIIIIIIIIIHHIIIIIIHHIIIIIIIIIIIIIIIIHIIIHIIIHHIIIIIIHGIIIGIGIIIHIIGC?HIHIIIHHIHIIIIIHIIHHHIIGHHIHIIHIIHIHHHIIIIIIHIHHIIHHHIHEIHGHIIIIIIIIHIIIHIIIIIIIIIIIIIHIII<HIIIIIHIIHIHIHIHFHHHEIIIIIIHIIIIIIIIIIHHHHHHHHIHGHHHHHIIIIIIFIIHIIHIHGIIIIIIIIIIIGIIGHIIIIIIIIIHIIHHIIIIIIIIIIIHIIIHIIIIHIIHIIIIIIIIIIIIIIIIHIIIIIIBDDDD
@HISEQ:969:HM2KJBCX2:2:1101:18054:69170 2:N:0:ACTATGCA
AAGTGAAGCGAGCCCAACTATCCCTATTAATCATTACGGTGGTCCTAGAAACCAACAAAATAGAACCACAACGTCCTATTCTATTATTCCATGCTAATCTATTCAAGCAATAGCCCGCTTTAAACACTCTAATTTTTTCAAGGTAATGGTCCTGGCTCCCCAACACACCCAATAAAGGACATGCTGGCTCACCAGAAGGAAGACCCGACAGCAGACAGTACTCGCCAAAGACGGACCGCCCGGCCAGGCCTAAAATTCGACTACGAGCTTTTTAACTGCAACAACTTTAATATACGCTATTGGAGCTGGAATTACCGCGGCTGCTGGCACCAGACTTGCCCTCCAA
+
BBBD@<D@GCH<<<E1<CGHIEGCHCHHHGH?GHIFF<0<GG@GEHHHIHHH<FFHH11@FE11D11DG1<C/E@CECCG@FHIH<F@H11<FHH1HIHHIGHG@FHHGHHFHHHGHHIIIFCBBDEHHHF<DFHIHHHFDB1EH?EHGIHGHE=CH?0EEHHHDHHHHE;HHA<GA@HHHG?8G@HHHEHHHHGDCHECHDEIHIHIHG?EF@GHGH@H7HDHHIIHHGCHFDIHHBHDDHHEEEFFE?HHEHGCCHHEE@IGHFHIIHGEEHHEHEEHHFHHIIIIIHIHGEGIHIHIHIIIHHIHGHHIIIIHHDHIIIIIHHHIIIIHHIIIIIIIIDDADA
@HISEQ:969:HM2KJBCX2:2:1101:2255:69756 2:N:0:ACTATGCA
AAGTGAAGCGAGCCCAACTATCCCTATTAATCATTACGTCAATCCTAGAAACCAACAAAATAGGATCAACGTCCTATTTCATTATTCCATGCTAATGTATTCAAGCGCGAGCCTGCTTTAAACACTCTAATTTTTTCAAAGTAACAGTCCTGATTCCCCGCCACACCAAATGAATGACATGATGGTTCGTCAGAAGGTAGAAACCAGTAACACCAGTACGTACCTAAGGCACGACCAACGTACTGATCCCGAAATTCAACTACGAGCTTTTTAACTGCAACAACTTTAATATACGCTATTGGAGCTGGAATTACCGCGGCTGCTGGCACCAGACTTGCCCTCCAA
+
DDDDDIIIHIIIIIIIIIIIIIIIIIIIIIIIIIIIIIIIIIIIIIIIIIIIHIIIIIIIIIGHHIIIIIIHIIIIIIIIIIIIIIIIIIIHIIIIIIIIIGIHHIIHIHIHIIIIIHIIIIIIIIIIIIIIHIIIIIIIIIIIIIIIIIIHHHGIIIIIIIIIIIIIIIIIIIIIIIIIIIIIIIIIIIIIIIIIIIIIIIIIIIIIIIIIIIIIIIIIIIIIIIIIIIIIIIIIIIIIIIIHIIIIIIIIIIIIIIIIIIIIIIIIIIIIIIIIIIIIIIIIIIIIIIIIIIIIIIIIIIIIIIIIIIIIIIIIIIIIIIIIIIIIIIIIIIIIIIIIDDDDD
@HISEQ:969:HM2KJBCX2:2:1101:3372:70460 2:N:0:ACTATGCA
AAGTGAAGCGAGCCCAACTATCCTATTAATCATTACGTCAATCCTAGAAACCAACAAAATAGGATCGAACGTCCTATTTCATTATTCCATGCTAATGTATTCAAGCGTTAGCTTGCTTTAAACACTCTAATTTTTTCAAAGTAACAGTCCAAATTCCCCGCAACACCAAATTAATGGCATTACGGATCATCAGGAAGGAGGAATCAGTAAGACCGGTACATACCAGAGGCATGACCAATCTACTAACCCCGAAATTCAACTACGAGCTTTTTAACTGCAACAACTTTAATATACGCTATTGGAGCTGGAATTACCGCGGCTGTTGGCACCAGACTTGCCCTCCAA
+
DDADDHIIIIGIDHIHHIIHIIHIIIIHIHIEHHIIIIIIII?GHIIIIIIIHHIIIIIIIIIIIIIIIIICHIIIIIIIHIIIIIIHHHIIIHHIIIIFHHHHDIHIIIHIHHHIIIIHIIIIIIIHIIIIFCHHH??HHEGHIFHHHEFCFHIIHIIIIIHHHHHIIIGIIIIIHHGIIIHIIHIHGHFCGIHIIIIHIIHHHHIIHHHIIIIIIIIIIIIHHIIIIIIIIIIIHHEIHFHHHHHIIIIIIHHIHIHIIHIHHIIIIIIIHHIIIIIIHIIIIIIIIIIHIIHIIIHHIIIIIIIIIHFIIIIIIIIIIIIIIIIIIIIIIIIIIIIIDDDDD
@HISEQ:969:HM2KJBCX2:2:1101:5002:68755 2:N:0:ACTATGCA
AAGTGAAGCGAGCCCAACTATCCCTATTAATCATTACATCGATCCTAGAAACCAACAAAATAGAATCTGATGTCCTATTTCATTATTCCATGCTAATGTATTCAAGCGTAAGCTTGCTTTAAACACTCTAATTTTTTCAAGGTAACAGTCCTAATTCCCCATAACATCAAATAAATGACATTATGGTTCTTTAGAAGGTGAGAACCAATAAAACCAGTACATACCAAGGCATGACCGATTCCTTGATCCCGAAATTCAACTACGAGCTTTTTAACTGCAACAACTTTAATATACGCTATTGGAGCTGGAATTACCGCGGCTGCTGGCACCAGACTTGCCCTCCAA
+
DDDDDIIIIIIIIIIIIIIIIIIIIIIIHIIIIIIIIIIIIHIIIIIIIIIIIIIIIIIIIIIHIIIIIIIIIIIIHIIIIIIIIIIIIIICHIIIIIIIIGHHHIHIIIHIIIIIIIIHIIIIIIHIHIIHIIIIIIIIHHIIHHIHIIIIIIIIIIHIIIIIIIIIIIIIIIIIIIIIIIHIHIIHHIIIIIIIIHIIIIIIIIIIHHIIIIIIIIIIIIIIGIIIIIIIIIIHIIIIIIHHIIIIIIIIHIIIIHIIIIIIIIIIIIIIIIIIIIIIIIIIIIIIIIGIHIIIIIIIIIIIIIIIIIIIIIHIIIIIIIIIIIHIIIIIHIIIIIIIDDDDD
@HISEQ:969:HM2KJBCX2:2:1101:9826:70409 2:N:0:ACTATGCA
AAGTGAAGCGAGCCCAACTATCCCTATTAATCATTACGTCGATCCTAGAAACCAACAAAATAGAATCAAACGTCCTATTTCATTATTCCATGCTAATGTATTCAAGCGTGCGCCTGCTTTAAACACTCTAATTTTTTCAAAGTAACAGTCCTGATTCCCCACGACACCAAATTAATGACATCGCGGTTCTTCAGAAGGTAGGAACCAATAATGCCAGTACGTACCGAAGCACGACCAACAATTCGATCCCGAAATTCAACTACGAGCTTTTTAACTGCAACAACTTTAATATACGCTATTGGAGCTGGAATTACCGCGGCTGCTGGCACCAGACTTGCCCTCCAA
+
DDDDDIIIIIIIIIIIHHIIIIHEHIIHIGIIIIIIHHHIIGIIHIIIIGHIHIIHHHIIGIHIIEHIIIIHHFHIIIEHHHHIHHHIIIHIIHGHIIIHIHHHIHHDHHIHHHEHHIHHIHHHHHIHHHHHEIIIIIHGHHIHIIIIIHHHIIHHHHGHHHIGHHIIIIIHIIIIHHGHHIHIIHIHIIHHHHIIIIIIHHIIIIIHHHIIIIHIIIIIHEHHHHIIIHHIHHHIHIIFHEEFHIIHHHFEIIIIIHEGHDIIIIHIHIIIIIIIIIIIHIIIIIIHIIHIIIIIIHHIIIIIIIHGEIIIIIHIIIHHIIIIIIIHIIIHHIHHIIIICDDDD
@HISEQ:969:HM2KJBCX2:2:1101:8758:69800 2:N:0:ACTATGCA
AAGTGAAGCGAGCCCAACTATCCCTATTAATCATTACATCGATCCTAGAAACCAACAAAATAGAATCGGATGTCCTATTTCATTATTCCATGCTAATGTATTCAAGCGTGAGCCTGCTTTAAACACTCTAATTTTTTCAAGGTAACAGTCCTAATTCCCCGTGACACCAAATTAATGGCATTACGGTTCTTTAGAAGGTGAGAAATCAATAATATCAGTACATACCAACGGCATGACCGAAACATTGATCCCGAAATTCAACTACGAGCTTTTTAACTGCAACAACTTTAATATACGCTATTGGAGCTGGAATTACCGCGGCTGCTGGCACCAGTCTTGCCCTCCAA
+
BDDDDIIHIHHIIIHIICHHIGIHIIIIHIIHIIIIIIIIIHHHHHHIGHIIIIIIHHHHIIIHIHIHIHIHEHHHHIIHGIIIIIIIIIHIIGIIIIIIIFHIIIIHIIIIIIIIIHIIHIIIIIIIIIIIIIIIIIIIIHIHIIIHIIIIIIIIIIIIIIIIIIGIIIIIIIIIIIIHIIIIIIIIIIIHIIIIIIIHHIIIIIIIIIIHHHIIGIIIIIIIIIIIIIHIIIIHIIIIIIHHGFIIIIIIIIIIIHIIIIIIIIIIIIIIIGIIIIHIIIIHIHHIIIIIIIHIIIIIIHIIIIIIIIIIIIIIIIIIIIIIIHIIIIIIIIIIIIIIIIDDDDD
@HISEQ:969:HM2KJBCX2:2:1101:16327:70903 2:N:0:ACTATGCA
AAGTGAAGCGAGCCAACTATCCCTATTAATCATTACGTCAATCCTAGAAACCAACAAAATAGGATCAACGTCCTATTTCATTATTCCATGCTAATGTATTCAAGCGCGAGCCTGCTTTAAACACTCTAATTTTTTCAAAGTAACAGTCCTGATTCCCCACCACACCAAATTAATGACATGATGGTTCGTCAGAAGGTAGGAATCAGTAACACCAGTACGTACCGAAGGCACGACCAACGCACTAATCCCGAAATTCAACTACGAGCTTTTTAACTGCAACAACTTTAATATACGCTATTGGAGCTGGAATTACCGCGGCTGCTGGCACCAGACTTGCCCTCCAA
+
DDDDDIIIIIHIHHIIIIIIHHIHGHIHHHIIIIHHIHIIIIHHHHIIIIIIHHHIIHIIIIIHHIIHIIIIIIHHIIHIGIHIIIIIHIHHIIIIIIIIIIIIIIIIIIIIGIIIIIIIIIIIIIIIHHHIHIIHIIIIIIIIIIIIGIIHHIIIIIHIIIIIIIIIHIHIIIIIIIIIIIIIIIIIIIIIIIHIHHIIIIHIHIIIIIIIIIIIIIIIIIIIIIIIIIIIIIIIIIIIIHHIIHIIIIIIIIIIIIIIIIHIIIIIIIIIIIIIIIIIIIIIIIIIIIHIIIIIIIIIIIIIIIIIHIIIIIIIIIIIIIIIIIIIIIHIHIIIIIIDDDDD
@HISEQ:969:HM2KJBCX2:2:1101:19293:71026 2:N:0:ACTATGCA
AAGTGAAGCGAGCCCAACTATCCCTATTAATCATTACGTCAATCCTAGAAACCAACAAAATAGGATCGAACGTCCTATTTCATTATTCCATGCTAATGTATTCAAGCGTTAGCCTGCTTTAAACACTCTAATTTTTTCAAAGTAACAGTCCTGTTTCCCTGCAACACCAAATTAATGACATTACAGTTCTTCAGAAAGGAGGAATCAGCGAAGCCAGTACATACCAGTGGCACGACCAACCTGCTGACCCCGAAATTCAACTACGAGCTTTTTAACTGCAACAACTTTAATATACGCTATTGGAGCTGGAATTACCGCGGCTGCTGGCACCAGACTTGCCCTCCAA
+
DDDDAIIHHHDDDHHHHIIFHIIHIIIIIIIIIIHFHEHHIIIIIIIIIIIHCHIIIHIIIII1FHHHGHHHCDECHHEHIHHHIGIE?GFH?<?FHHHIHHIIHIIHHIHHHIIHIHHGHIIECHHHHHHFIIHHIIIHHHIHEHIHHEIIHHHIHIIHIIHHEIHHHHIHHHIIHIIIIIIIHFHHIIIHIHIIIIIHHHHIIIIIIHHIHEGHIIIIIIIIIIIIIIIIIIIIIIIIIIIHGIIIGIIIHHIHIHHHIHHIIIIIIIIIIIHIIIIIIIIIIIIIIIIIIIIIIIIIIIIIIIIIIIIIIIIIIIIIIIIIIIIIIIIIIHHIIIIIIDDDCD
@HISEQ:969:HM2KJBCX2:2:1101:20833:70936 2:N:0:ACTATGCA
AAGTGAAGCGAGCCCAACTATCCCTATTAATCATTACGTCGATCCTAGAAACCAACAAAATAGAATCAAACGTCCTATTTCGTTATTCCATGCTAATGTATTCAAGCGTGAGCCTGCTTTAAACACTCTAATTTTTTCAAAGTAACAGTCCTGATTCCCCATGACACCAAATTAATGACATCATGGTTCGTCAGAAGGTAGGAATCAATAATACCAGTACGTACAATAGCACGACCAATAAATTGATCCCGAAATTCAACTACGAGCTTTTTAACTGCAACAACTTTAATATACGCTATTGGAGCTGGAATTACCGCGGCTGCTGGCACCAGACTTGCCCTCCAA
+
DBDBBIHIIGIIIGHIHIHIHIHIIIIIIIGHHIIIHHIIGIGIHHHIIIIHIIIIIIIHHIIHHIIIHHHHHHHHHHHEHHHIIIGIHIFHEHHHHHIHGCGHIHHHHEHHIIHFH@HHHHGGHIIHHIIHIIIIIIIFHHHHIHIIIIIIHHHHIHHIIIIIHHHHHIHGIIIIIIIHHGIHHIIIIHIIIIIIIIIHIHHIHIIIIHHHHIIIIIIIIIIHIIIIIIHIIIIIIIIIIGIHIIIIIHHHIIIIIHIIIIIIIIIIIIIIIIIIIIIIHIIIIIIIIIIIIIIIIIIIIIIIIIIIIIIIIIIIIIIIIIIIIIIIIIIIIIIIIIIIDDDDD
@HISEQ:969:HM2KJBCX2:2:1101:5256:71482 2:N:0:ACTATGCA
AAGTGAAGCGAGCCCAACTATCCCTATTAATCATTACGTCAATCCTAGAAACCAACAAAATAGGATCGAACGTCCTATTTCATTATTCCATGCTAATGTATTCAAGCGTTAGCTTGCTTTAAACACTCTAATTTTTTCAAAGTAACAGTCCAAATTCCCCGCAACACCAAATTAATGGCATTACGGATCATCAGGAAGGAGGAATCAGTGAGACCAGTACATACCAGAGGCATGACCAACCTACTAACCCCGAAATTCAACTACGAGCTTTTTAACTACAACAACTTTAATATACGCTATTGGAGCTGGAATTACCGCGGCTGCTGGCACCAGACTTGCCCTCCAA
+
DDDBDIHHHIIIIHIGIIIIIIGIIIIIIHIIIIIIHIIIIIIIIIIGHIIIIIIIIIGHIIHIHHHHHIIIIIIIIIIHHIIIIIIICHIGEHEHIIIIHIIIIIHIIIECIHIIIIHIIHIHIIIIIIHHIIHIIIHHIIIIIIIHHIGHEIIIIIIHIIIIIIIIIIHIIIIIIIGIIIHHIIIHIIIIIIIIIIIIIIIIIIIIIIIIHHIIIIIIIIIIIIIIIIIIIIIIIIHIIHIHGIIIIIIIIHIIIIIIIIHIIHIIIIIIIIHHD1IIIIIIIIIIIIIIHHHIIIIIIIIIIIIIIIIIIIIIIIIIIIIIIIIIIIIIIIHIIIIIIDDDDD
@HISEQ:969:HM2KJBCX2:2:1101:17731:71119 2:N:0:ACTATGCA
AAGTGAAGCGAGCCCAACTATCCCTATTAATCATTACGTCAATCCTAGAAACCAACAAAATAGGATCGAACGTCCTATTTCATTATTCCATGCTAATGTATTCAAGCGTTAGCCTGCTTTAAACACTCTAATTTTTTCAAAGTAACAGTCCAGTCTCCCCGCAACACCAAGTTAATGGCATTACGGTTCATCAGGAAGGAGGAATCAGTAAGACCAGTACGTACCAATGGCACGACCAATCTACTAACCCCGAAATTCAACTACGAGCTTTTTAACTGCAACAACTTTAATATACGCTATTGGAGCTGGAATTACCGCGGCTGCTGGCACCAGACTTGCCCTCCAA
+
DDDDCIIIIIIIIIIIIIIIIIIIIIIIIIIIIIIIIIIIIIIHIIIIIIIIIHIIGIIIIIIIIIIIIIHIIIIIIIIIIIIIIIIIHIIIIIIIIIIIIIIIIIIIIIIIIIIIIIIIIIIIIIIIIIIIIIIIIIIIIIIIIIIIIIIIIIIIIHIIIIIIIIIIIIIIIIIIIIIIIIIIIIIIIHIIIIIIIIIIIIIIIIIIIIIIIIIIIIIIIIIIIIIIIIIIIIIHIIIIIIIHHIIIIIIIIIIIIIIIIIIHIIIIIIIIIIIIIIIIIIIIIIIIIIIIIIIIIIIIIIIIIIIIIIIIIIIIIIIIIIIIIIIIIIIIIIIIIIIIIDDDDD
@HISEQ:969:HM2KJBCX2:2:1101:17591:71763 2:N:0:ACTATGCA
AAGTGAAGCGAGCCCAACTATCCCTATTAATCATTACGGTGATCCTAGAAATCAACAAAATAGAATCATGCCGTCCTATTTTATTATTCCATGCTAATGTATTCAAGCAAAATGCCTGCTTTAAACACTCTAATTTTTTCAAAGTAAAGGTCCTGGTTCCCCGTGACACCCAATTAAGGGCATCGCGGTTCTCCAGAAGGTGAGAAATTGACTACACCAGTTCATGCCCCTTAAGGCACGACCGATGTGTCAATCCCGAAATTCAACTACGAGCTTTTTAACTGCAACAACTTTAATATACGCTATTGGAGCTGGAATTACCGCGGCTGCTGGCACCAGACTTGCCCTCCAA
+
DDDDDHIIIIIIIIIIIIIIIIIIHIIIIIIIIIIIIIIIIIIIIIIIIIHIHIIIIIIHIIIIIIIIIIIFHIIHIIIIIIIGIIIIIIIIIIIIIIHIIGIIIIIIIIIIIIHIIIIIIIIIIIIHIIIIIIIIIIIIHIIHIIIIIIIIIIHIHHIIIIIIIIIIIIIIIIIIIIIIIIIIIHIIIIIIIIIIIIHIIIIIIIIIIIIIIIIHIIIIIIIIIIIIIIIIIIIIIIIIIIIIIIIIIIHIIIIIIIIIIIIIIIIIIIIIIIIIIIIIIIIIIIIIIIIIIIIIIIIIIIIIIIIIIIIIIIIIIIIIIIIIIIIIIIIIIIIIIIIIIIIIIIIDDDDD
@HISEQ:969:HM2KJBCX2:2:1101:7724:72072 2:N:0:ACTATGCA
AAGTGAAGCGAGCCCAACTATCCCTATTAATCATTACGTCGATCCTAGAAACCAACAAAATAGAATCAAACGTCCTATTTCGTTATTCCATGCTAATGTATTCAAGCGTGAGCCTGCTTTAAACACTCTAATTTTTTCAAAGTAACAGTCCTGATTCCCCATGACACCAAATTAATGACATCATGGTTCGTCAGAAGGTAGGAATCAATAATACCAGTACGTACAATAGCACGACCAATAAATTGATCCCGAAATTCAACTACGAGCTTTTTAACTGCAACAACTTTAATATACGCTATTGGAGCTGGAATTACCGCGGCTGCTGGCACCAGACTTGCCCTCCAA
+
DDDDDIIIIIIIIIIIIIIIIIIIIIIIIIIIIIIIIIIIIIIIIIIIIIIIIIIIIIHIIIIIIIIIIIIIIHIIIIIIIIHIIIIIHIIIIIIIIIIIIGIHIIHIIIIIIIIIIIIIIIIIIIIIIIIIIIIIIIIIIIIIIIIIIIIIIIIIIIIIIIIIIIIIIIIIHIIIIIIIIIIIIIIIIIIIIIIIIIIIIIIIIIIIIIIIIIIIIIIIIIIIIIIIIIIIIIIIIIIIIIIHIIIIIIIIIIIIIIIIIIIIIIIIIIIIIIIIIIIIIIIIIIIIIIIIIIIIIIIIIIIIIIIIIIIIIIIIIIIIIIIIIIIIIIIIIIIIIIIIDDDDD
@HISEQ:969:HM2KJBCX2:2:1101:19194:71887 2:N:0:ACTATGCA
AAGTGAAGCGAGCCCAACTATCCCTATTAATCATTACGTTGATCCTAGAAACCAACAAAATAGAATCGAACGTCCTATTTCATTATTCCATGCTAATGTATTCAAGCGCGTGCCTGCTTTAAACACTCTAATTTTTTCAAAGTAACAGTCCTGACTCCCCACAACATCAAATTAATGACATCATGATTCATCAGAAGGGAGAAATCAATGACATTAGTACGTACCGAAGGCACGACCGACGTATTGATCCCGAAATTCAACTACGAGCTTTTTAACTGCAACAACTTTAATATACGCTATTGGAGCTGGAATTACCGCGGCTGCTGGCACCAGACTTGCCCTCCA
+
DDDDDIIIIIIIIIIIIIIIIIIIIIIIIIIIIIIIIIIIIIIIIIIIIIIIIIIIIIIIIIHIIIIHHIIIIIIIIIIIIIIIIIIIIIHIIIIIIIHHIHIHIIIIIIIIHIIIIIIIIIIIIIIIIHIIIIIIIIIIIHIIIIIIHIIIIIIIIIIIIIIIIIIIIIIIIIIIIIIIHFIIIIIIHIIIIIIIIIIIIIIIIIIIIIIIIIIIIIIIIIIIIIIIIIII=IIIIIIIIIHIIIIIIIIIIIIIIIIIIIIIIIIIIIIIIIIIIIIIIIIIIIIIIIIIIHIIIIIIIIIIIIIIIIIIIIIIIIIIIIIIIIIIIIIIIHIIIIIIDDDDD
@HISEQ:969:HM2KJBCX2:2:1101:12614:72068 2:N:0:ACTATGCA
AAGTGAAGCGAGCCCAACTATCCCTATTAATCATTACGTCAATCCTAGAAACCAACAAAATAGGATCGAACGTCCTATTTCATTATTCCATGCTAATGTATTCAAGCGTTAGCTTGCTTTAAACACTCTAATTTTTTCAAAGTAACAGTCCAAATTCCCCGCAACACCAAATTAATGGCATTACGGCTCATCAGGAAGGAGGAATCAGTGAGACCAGTACATACCAGAGGCATGACCAACCTACTAACCCCGAAATTCAACTACGAGCTTTTTAACTGCAACAACTTTAATATACGCTATTGGAGCTGGAATTACCGCGGCTGCTGGCACCAGACTTGCCCTCCAA
+
DDDDDIIIIIIIIIIIIIIIHIIIIHIIIIIIIIIIIIIIIIIIIIIIIIIIIIIIIHHIIIIHHIIIIIIIIIIIIIIIIIIIIIIIIIIIHIIHIHIIIHIHIHIIIIIIIIIIIIIIIHIIIIIIIIIIIIIHIIIIIIIHIIIIHHHIHIIIIHIIIIIIIIIIIIIIIIIIIHIIIIIHHHIIHIIIIIIIIIIIIIIIIIIHIIIIIIIIIIIIIIIIIIGIIIIIIHHIIIHIIIHHHIHIIIIIIIIIIIIIIIHIIIIIIIIIIIIIIIIIIIIIIIIIIIIIIHIHGIIHIIIIIIIIIIIIIIIIIIIIIIIIIIIIIIIIIIIHIIIIIDDDDD
@HISEQ:969:HM2KJBCX2:2:1101:21060:71331 2:N:0:ACTATGCA
AAGTGAAGCGAGCCCAACTATCCCTATTAATCATTACAGCGGTCCTAGAAACCAACAAAATAGAACCGATGTCCTATTCTATTATTCCATGCTAATGTATTCGAGCAAAGGCCTGCTTTGAACACTCTAATTTTTTCAAGGTAAAAGTCCTGGTTCCCCGCTACACCCAATAAAGAGCATAGGGTTCCCCAGAAGGAAAGACCCGACCGAATCCGTACGCTCGATTAGGAGGACAGATCAGCCAGGTCCAAGGTTCAACTACGAGCTTTTTAACGGCAACAACTTTAATATACGCTATTGGAGCTGGAATTACCGCGGCTGCTGGCACCAGACTTGCCCTCCAA
+
BBDBDIHGHHIIICHHIHIIHIIHIIGIIIHIIHIHIIHIHHG<EGHFHHHCEGHIIIIIIIIIIIIHIGCF@HHII?FCGFHHFGHHHHHC1FCFHEGFEE6DEFGFEGH?FGHHHHIIII@GHGFHHIIIIIHHHHIIHHFHHHHDHHGAEHDGIHIHIIIDHFHCHHHIHHHGHIIIIIHHHGIHIIIIIHIHGFGECIIIIIIIHGHIIHIIHHGIIIHIIIIIIHHEHHHIGIIIHGDIIGGHHHIIHHIIIHIIIHEHHIIIIIHHHIIIHFIHFIIIIIIIHHHHIGIIIIIIIHIIIIIHGHHIIIIIIIIIIIIIIIIIIIIIIIHIIIIDDDDD
@HISEQ:969:HM2KJBCX2:2:1101:1994:72135 2:N:0:ACTATGCA
AAGTGAAGCGAGCCCAACTATCCCTATTAATCATTACGTCGATCCTAGAAACCAACAAAATAGAATCAAACGTCCTATTTCGTTATTCCATGCTAATGTATTCAAGCGTGAGCCTGCTTTAAACACTCTAATTTTTTCAAAGTAACAGTCCTGATTCCCCATGACACCAAATTAATGACATCATGGTTCGTCAGAAGGTAGGAATCAATAATACCAGTACGTACAATAGCACGACCAATAAATTAATCCCGAAATTCAACTACGAGCTTTTTAACTGCAACAACTTTAATATACGCTATTGGAGCTGGAATTACCGCGGCTGCTGGCACCAGACTTGCCCTCCAA
+
DDDDDIIEHGHIHHHHIHHIGHIHIIIIIIIIHGHHHIIHHIIIEHHHIIIIGHIIHIIIIIHHHEHHHH?EFGHIIHEEHHIIIHHGHH?HHEHIIIHIIIHIHIIHHGEEHIHHHHHHHHHGGHIHIIIIHHHIHIIIIIIIIIIIIIIIIGIIHIIIIHIIIIIHGIIIHIIIIIIHIIIIGIHIHIIIIIIHHIIIIIIIIIIIIIIHHIIIIIIIIHIIIHIIIIIIIIHIIIIIIIIIIHIIHIIIIIIHHEIIIHIIIIIGIHIIIIIIIHEIIGIIIIIIIIIIIIIGIIIIIIIIIIIIIIIIIIIIIIIIIIIIIIIIIIIIIIIIIHIIDDDDD
@HISEQ:969:HM2KJBCX2:2:1101:6716:72635 2:N:0:ACTATGCA
AAGTGAAGCGAGCCCAACTATCCCTATTAATCATTACATCGATCCTAGAAACCAACAAAATAGAATCTGATGTCCTATTTCATTATTCCATGCTAATGTATTCAAGCGTAAGCTTGCTTTAAACACTCTAATTTTTTCAAGGTAACAGTCCTAATTCCCCATAACATCAAATAAATGACATTATGGTTCTTTAGAAGGTGAGAACCAATAAAACCAGTACATACCAAGGCATGACCGATTCCTTGATCCCGAAATTCAACTACGAGCTTTTTAACTGCAACAACTTTAATATACGCTATTGGAGCTGGAATTACCGCGGCTGCTGGCACCAGACTTGCCCTCCAA
+
DDDDDIIIIIIIIIIGHHIIHHIIIIIIIIIIHIIIIIHIIIIHIIIIIIIIIIIIIIIGIGGGHHIIIHHHIHIHIIIIGHIIIIIIIIIGIHHHHHHIIIHIIHIIIIIIIIIHIIIIHHHHHHHHIIIIIHHHHIIHHGFHIIIIHHIIIHIHGIHIIHHIIIHIIIIIIIHHHHHHIIHIIIIHHHHIIIIIIIHIIIIIHIIIIIIIIIIIIIIIIIIIIIIIIIIIIIIHIIHIIHHGIIIIIIIIIIIHIIIIIIIIIIIIIIIIIIHHIHIIHHIIHHIIIIIIIIIIHIIIIIIIIIIIIIIIIIIIIIIIIIIIIIIIIIHIIIIIHIIIDDDDD
@HISEQ:969:HM2KJBCX2:2:1101:4441:73634 2:N:0:ACTATGCA
AAGTGAAGCGAGCCCAACTATCCCTATTAATCATTACGTCAATCCTAGAAACCAACAAAATAGGATCGAACGTCCTATTTCATTATTCCATGCTAATGTATTCAAGCGTTAGCCTGCTTTAAACACTCTAATTTTTTCAAAGTAACAGTCCTGTTTCCCTGCAACACCAAATTAATGACATTACAGTTCTTCAGAAAGGAGGAATCAGCGAAGCCAGTGCATACCAGTGGCACGACCAACCTGCTGACCCCGAAATTCAACTACGAGCTTTTTAACTGCAACAACTTTAATATACGCTATTGGAGCTGGAATTACCGCGGCTGCTGGCACCAGACTTGCCCTCCAA
+
DDDDDIIIHIIIIIIIIIIIIIIIIIIIIIIIIIIIIIIIHIIHHHIIIIIIHIIIIHIIIIIIIIIIHIIHIIIIHIIIIHHIIIIHIGIHHIHIIIIIIIHIIIIHIIIIHIIIIIIIIIHIIIIIIIIIIIIIIIIIIIHIIIIIIIIIIIIIIHIIHHIIIIHIIIIHIIIIIIIIIIIHIIIIIIHIIIIIIIIIIIIIIIIIIIIIIIIIIIIIIIIIIIIIIIIIIIIIIIIIIIIHHIIIIIIIIIIIIIIHIIIIIIIIIIIIIIIIIIIIIIIIIIIIIIIIIIIIIIIIIIIIIIIIIIIIIIIIIIIIIIIIIIIIIIIIIIIIIIIIIDDDDD
@HISEQ:969:HM2KJBCX2:2:1101:10065:73036 2:N:0:ACTATGCA
AAGTGAAGCGAGCCCAACTATCCCTATTAATCATTACGTCGATCCTAGAAACCAACAAAATAGAATCAAACGTCCTATTTCATTATTCCATGCTAATGTATTCAAGCGTACGCCTGCTTTAAACACTCTAATTTTTTCAAAGTAACAGTCCTGATTCCCCACGACACCAAATTAATGACATCGCGGTTCTTCAGAAGGTAGGAACCAATAATGCCAGTACGTACCGAAGCACGACCAACAATTCGATCCCGAAATTCAACTACGAGCTTTTTAACTGCAACAACTTTAATATACGCTATTGGAGCTGGAATTACCGCGGCTGCTGGCACCAGACTTGCCCTCCAA
+
DDDDDIIIIIIIIIHIIIHIHHIIIIIIIIIHHIIIIIIHIIHHIIIIIIIGIIIHIIIIIIDHIHIHIIHHHIIIIIIGIIIIIHHHHIIHHIIIHIIIIIIHIHHIIIIIIIIHIIHHHIIIIIIHIIHIIIIIHIIIIIIHHHHIIIIIIIHHIIIHGIIIIIIIIIIHHIIIIIIIIIIIIIIIIIIIIIIIIIIIIIIIIIIIIIIIHIIIIIIIIIIIHIIIIIIIIIIIIIHHIHHHIIIIIIIIIIIIIIIIIIIIIIIIIIIIIIIIIIIIIIIIIIIIIIIIIIIIIIIIIIIIIIIIIIIIIIIIIIIIIIIIIIIIIIIIIIIIIIIIDDDDD
@HISEQ:969:HM2KJBCX2:2:1101:11728:75071 2:N:0:ACTATGCA
AAGTGAAGCGAGCCCAACTATCCCTATTAATCATTACGTCAATCCTAGAAACCAACAAAATAGGATCGAACGTCCTATTTCATTATTCCATGCTAATGTATTCAAGCGTTAGCCTGCTTTAAACACTCTAATTTTTTCAAAGTAACAGTCCTGTTTCACTGCAACACCAAATTAATGACATTACAGTTCTTCAGAAAGGAGGAATCAGCGAAGCCAGTGCATACCAGTGGCACGACCAACCTGCTGACCCCGAAATTCAACTACGAGCTTTTTAACTGCAACAACTTTAATATACGCTATTGGAGCTGGAATTACCGCGGCTGCTGGCACCAGACTTGCCCTCCAA
+
DDDDDIGIIIIIGIIIIIIIIIIIIIIIIIIIIIIIIIIIIHIIIIIIIIIHIIIIIIIIIIHIHIIIIIIIIHIIIHHGHIIHIIIHHIIIHIIIIIIIIIIIIIHIHHIIIIIHGIIIIIIIIHIIIIIIIIIIIIIIIIIIIIIIIIIIIIIIIIIIIIHIHIIIIIHHHHIIIIHIHIIHIIIIHIIIIIIIIIIIIIIIIIIIIIIIIIIIIIIHIIIIHIIHIIIIIIIIIIHHHHHEDIIIIIIIIHIIIIHHEIIHHHIIIIIIHIHIIIIGIIIIIIIIIIIIIIIIIIIIIIIIIIIIIIIIHIIIIIIIIIIIIIIIHIIIIIIIIIIIIDDDDD
@HISEQ:969:HM2KJBCX2:2:1101:3815:75955 2:N:0:ACTATGCA
AAGTGAAGCGAGCCCAACTATCCCTATTAATCATTACGGTGATTCAGAAACCAACAAAACAGGACCACCGTCCTATTTTATTATTCCATGCTAATGTATTCAGACGTAAGCCTGCTTTGAACACTCTAATTTTTTCAAGGTAAAGGTCCTGGTTTCCCACCACGCTAAATTAATAACATGATGGTTCCCCAGAAGGTAGAAATTCCACACGCCAGTACAGACTATTGCCCGACCAACGGTAGAACCCCGAAATTCAACTACGAGCTTTTTAACTGCAACAACTTTAATATACGCTATTGGAGCTGGAATTACCGCGGCTGCTGGCACCAGACTTGCCCTCCAA
+
CDDDDIIHIHIIIIIIHIIIIIIIIIIIIIIIIIIIIIGIIIIIIIIHIHIHIHIIIIIIIIGIIIIIIIIIIIIIIIIIIIIIIHIIIIHIIIIIIIIEHHFHHHIIIIIIIIIIIIHHHIIIIIIIHIIIIIIIIIIIIIIHIIIIIIIHHIIIIIIHIIIIIIIIIIHIIIIIIIIIIIIIIIIHIIIIIIIIIIHIIIIIIIIIIIIIIIIIIIIIIIIIIIHIIIIIIIIIIIIHHDIIIIIIIIIIIIIIIIIIIIIIIIIIIIIIIIIIIIIIHIIIIIIIIIHIIIIIIIIIIIIIIIIIIIIIIIIIIIIIIIIIIIIIIIIIIIIIIIDDDDD
@HISEQ:969:HM2KJBCX2:2:1101:18858:75264 2:N:0:ACTATGCA
AAGTGAAGCGAGCCCAACTATCCCTATTAATCATTACATCGATCCTAGAAACCAACAAAATAGAATCGGATGTCCTATTTCATTATTCCATGCTAATGTATTCAAGCGTGAGCCTGCTTTAAACACTCTAATTTTTTCAAGGTAACAGTCCTAATTCCCCGTGACACCAAATTAATGGCATTACGGTTCTTTAGAAGGTGAGAAATCAATAATATCAGTACATACCAACGGCATGACCGAAACATTGATCCCGAAATTCAACTACGAGCTTTTTAACTGCAACAACTTTAATATACGCTATTGGAGCTGGAATTACCGCGGCTGCTGGCACCAGACTTGCCCTCCAA
+
DDDDDIIIGIIHIIIIIIIIIIIIIIIIIIIIIIIIIIIHIIIIIIIIIHIIIIIIIIIIIIIIIIIIIIIIIIEHHIIHIIIIHIIHEHIIIIIIIIIIIHIIIIIHHIIIIHIIIHHHHHHIHIIIIIIIIIIIIIIIIHHHIIIIIIHIIIIHGIHIIIIIIIIGIIIIIIIHIIHHIIIIIIIIIIIIIIIIIIIIIIIIIIIIIIIIIIIIIIIIIIIIIHIHHIIIIIIIIIIIIIIIHHIIIIIIIIIIIIIIIIIIIIIIIIIIIIIIIIIIIIIIIIIIIIIIIIIIIIIIIHIIIIIIIIIIIIIIIIIIIIIIIIIIIIIIIIIIHIIIIIDDDDD
@HISEQ:969:HM2KJBCX2:2:1101:13957:75978 2:N:0:ACTATGCA
AAGTGAAGCGAGCCCAACTATCCCTATTAATCATTACGTCAATCCTAGAAACCAACAAAATAGGATCAACGTCCTATTTCATTATTCCATGCTAATGTATTCAAGCGCGAGCCTGCTTTAAACACTCTAATTTTTTCAAAGTAACAGTCCTGATTCCCCGCCACACCAAATGAATGACATGATGGTTCGTCAGAAGGTAGGAACCAGTAACACCAGTACGTACCTAAGGTACGACCAACGTACTGATCCCGAAATTCAACTACGAGCTTTTTAACTGCAACAACTTTAATATACGCTATTGGAGCTGGAATTACCGCGGCTGCTGGCACCAGACTTGCCCTCCAA
+
DDDDCIHIIIIIIIIIIIHIIIHHIIIIIIIIIIIIIIIIGIIHIIIIIIIIIHIIGIIHHHFEHHIGHHHHHHIIIIIIIIIIIIIIIGIIHGFHHHIIIIIIIIIIIIIIIIIIHIHHIHIIHHHHEIIIIHHHHIIHHIIIHEIGIHIIHHHIIIIIIIIIIIIIIIIIIIIIHIGIIIII<IIIIIIIIIIIIIIIIIIIIIIHIIIIIIIIIIIIIIIIIIIIIIIIIIHGIIIIIIHGIIIIIIIIIIIIIIIIIIIIIIIIIIIIIHIIIIIIIIHIIIIIIIIIHIIIIIIIIIIIIIIIIIIIIIIIIIIIIIIIIIIIIIIIIIIIIIIIDDDDD
@HISEQ:969:HM2KJBCX2:2:1101:3897:76513 2:N:0:ACTATGCA
AAGTGAAGCGAGCCCAACTATCCCATTAATCATTACGTCAATCCTAGAAACCAACAAAATAGGATCGAACGTCCTATTTCATTATTCCATGCTAATGTATTCAAGCGTTAGCTTGCTTTAAACACTCTAATTTTTTCAAAGTAACAGTCCAAATTCCCCGCAACACCAAATTAATGGCATTACGGATCATCAGGAAGGAGGAATCAGTGAGACCAGTACATACCAGAGGCATGACCAATCTACTAACCCCGAAATTCAACTACGAGCTTTTTAACTGCAACAACTTTAATATACGCTATTGGAGCTGGAATTACCGCGGCTGCTGGCACCAGACTTGCCCTCCAA
+
DDDDDIIIIIIIIIIIIHIIIIIIIIIIIIIIIIIIIIIIIIIIIIIIIIGHIIFHFHHIIIHHHIIIIIHIIHIGIIIIIIIFHIIHIIHEHHIIIIIIIIIIIIIIIHIIIIIIIIIIHIIHHHIIIIIIIIIIIIIIHIIIIHHHIHHHHIIIIIIIIIIIIIIIIIHIIHHIIIIIIIIIIIIIIIIIIIIIIIIIIIIIIIIIHIIIIIIIIIIIIIIIIIIIIIIIIIIIIIIIIIIHIIIIIIIIIIIIIIIIIIIIIIIIIIIIIIIIIIIIIIIIIIIIIIIIIIIIIIIIIIIIIIIIIIIIIIIIIIIIIIIIIIIIIIIIIIIIIIIIDDDDD
@HISEQ:969:HM2KJBCX2:2:1101:4293:76511 2:N:0:ACTATGCA
AAGTGAAGCGAGCCCAACTATCCCTATTAATCATTACGTCAATCCTAGAAACCAACAAAATAGGATCAAACGTCCTATTTCATTATTCCATGCTAATGTATTCAAGCGTTAGCCTGCTTTAAACACTCTAATTTTTTCAAAGTAACAGTCCTGTTTCCCTGCAACACCAAATTAATGACATTACAGTTCTTCAAGAAGGAGGAACCAGTAAAGCCAGTACATACCAGAGGCACGACCAACCTACTAATCCCGAAATTCAACTACGAGCTTTTTAACTGCAACAACTTTAATATACGCTATTGGAGCTGGAATTACCGCGGCTGCTGGCACCAGACTTGCCCTCCAA
+
DDDDDIIHIIIIIIIIIIIIIIIIIIIIIIIIIIIIIIIIIIIIIIIIIIIHIIIIIIHIIIIIIIIIIFGHHIIIIIIIIIIIIHHHHHIHIIIIIIIIIIIIIIIIIIIIIIIIIIIIIIHHIIIIIIIIIIIIIIIIIIIIIIIIIIIIIIIIIIIIIIIIIIIHIIHHIIIIIIIIIIIIIIIIIIIIIIIIIIIIIHIIIHIIIIIIIIGIIIIIIIIIIIIIIIIIIIIIIIHIIIIHHIIIIIIIIIIIHIIIIIHIIIIIIIIIIIIIIIIIIIIIIIIIIIIIIIIIIIIIIIIIIIIIIIIIIIIIIIIIIIIIIIIIIIIIIIIIIIIIIDDDDD
@HISEQ:969:HM2KJBCX2:2:1101:2306:76784 2:N:0:ACTATGCA
AAGTGAAGCGAGCCCAACTATCCCTATTAATCATTACGTCGATCCTAGAAACCAACAAAATAGGGTCAAACGTCCTATTTCATTATTCCATGCTAATGTATTCAAGCGTGAGCCTGCTTTAAACACTCTAATTTTTTCAAAGTAACAGTCCTGATTCCCCGCGACACCAAATTAATGACATCACGGATCTTCAGAAGGGAGAAACCAGTGACACCAGTGCATACCAAAGGCATGACCAGCGTACTGATCCCGAAATTCAACTACGAGCTTTTTAACTGCAACAACTTTAATATACGCTATTGGAGCTGGAATTACCGCGGCTGCTGGCACCAGACTTGCCCTCCAA
+
DDDDDIIIIIIIIIIIIIIIIIIIIIIIIIIIIIIIIIIIIIIIIIIIIIIIIIIIIIIIIIIHIIHIIIIIIIGIIIIIIIIIIIIIIIIGIIIHIIIIIHIIIIIIIIIHIIIIIIIIIIIIIIIIIIIIIIIIIIIIIIIIIIIIIIIIIHHIIIIIIIIIIIIIIIIIIIIIIIIHHIIIHIIIIIIIIIIIIIIIIIIIIIIIIIIIIIIIIIIIIIIIIIIIIIIIIIHIIIIIII=<HIIIIIIIIIIIIIIIIIHIIIIIIIIIIIIIIIIIIIIIIIIIIIIIHGIIIIIIIIIIIIIIIIIIIIIIIIIIIIIIIIIIIIIIIIIIIIIIIDDDDD
@HISEQ:969:HM2KJBCX2:2:1101:19984:77222 2:N:0:ACTATGCA
AAGTGAAGCGAGCCCAACTATCCCTATTAATCATTACTCCAGTTGCTAAAAAACCAACAAAATAGAACCGAAGTCCTACGGTGTTATCCCATGCTAATAGTATTCACGGCGTAAGCCTGCTTTGAACACTCTAATTTTTTCAAAGTAAAGGTGATCAAGAGTCGGATGATCTCCAACCAACCCAGAGTAAACCAGGTGAGCTGAAGGTCCGCAAATGACCACAGAAGCTGACACGCTCTTCAACACTATCATCCCATAAGAGACGTAGGCCAAGGAGCGTAATGTCAGGAAATCCAACTACGAGCTTTTTAACTGCAACAACTTTAATATACGCTACTGGAGCTGGAATTACCGCGGCTGCTGGCACCAGACTTGCCCTCCAA
+
AADDCHHIIIIIIIIHIHHIHHIIIIGIIIIHICHIHIIIIIIIGIIIIIIIHIIIHHHHHHIH?HHIIHIICDGHHHIIIHIIIGGIHIIIIIIHHHH1FDFHIHIHE<DHIIIGFHHIIGIIIIGEHEHIHIIIHGHHIHFGHFFHHHIIIHIIGHGHHGHHHHHEHEFHCGGHIHHIIHHGHGB8HEHHAGHFCGHHFCHIHHEHHGIHHDDFIIGIIIHFHHHECIIIIIIHFEHFEGGECF?B1EG@GIHECD1C1FHIHIIIHFFEHHHEC@EEG<HIIIHHIHHEHHH?HHHIHHHHHIIIHIIIHEIIIIIIIIGIIIHHHHDCFCHEE@IIIIIIIHHHIIIHIHHHIHHIHHHCHIIIIHIHHIGIIIBBADD
@HISEQ:969:HM2KJBCX2:2:1101:16502:78561 2:N:0:ACTATGCA
AAGTGAAGCGAGCCCAACTATCCCTATTAATCATTACGGTGATTCAGAAACCAACAAAACAGGACCACCGTCCTATTCTATTATTCCATGCTAATGTATTCAGACGTAAGCCTGCTTTGAACACTCTAATTTTTTCAAGGTAAAGGTCCTGGTTTCCCACCACGCTAAATTAATAACATGATAGTTCCCCAGAAGGTAGAAATTCTACACACCAGTACAGACTTGTTAGCCCGACCAACGGTAGAATCCCGAAATTCAACTACGAGCTTTTTAACTGCAACAACTTTAATATACGCTATTGGAGCTGGAATTACCGCGGCTGCTGGCACCAGACTTGCCCTCCAA
+
DDDDDIIIIIHHIGIIIIHHIHHIHIIIGIIFHFHIIIIIHHHHHIIIIIHHFHIHHIIIIIEHHHEG@DHHIGHHHHHHIIIEH@HHIHHHHIIIIIIIIIIHIHIIIHHHIIIIIIIHIIHIIHHHIIHIHHHHIHHIIIIIIHIIHIIHIIIIIIIIHIIIGHIIHIIIIIIIIGIIIIIIIHHIIIIIIIIIIIIIIIIIHIIIIIIIIIIIHHIIIIIIIIIIIIGIIIHIIHIIHHHDIIIHIIIIIIIIIIIIIIIIIIHIIIIIIIIIIIIHGHIHIIIIIIHGHIIIIIIIIIIGIIIIIIIIIIIIIIIIIIIIHIIIIIIIIIIIIIIIDDDDD
@HISEQ:969:HM2KJBCX2:2:1101:2828:78774 2:N:0:ACTATGCA
AAGTGAAGCGAGCCCAACTATCCCTATTAATCATTACGTCAATCCTAGAAACCAACAAAATAGGATCGAACGTCCTATTTCATTATTCCATGCTAATGTATTCAAGCGTTAGCTTGCTTTAAACACTCTAATTTTTTCAAAGTAACAGTCCAAATTCCCCGCAACACCAAATTAATGGCATTACGGATCATCAGGAAGGAGGAATCAGTAAGACCAGTACATACCAGAGGCATGACCAATCTACTAACCCCGAAATTCAACTACGAGCTTTTTAACTGCAACAACTTTAATATACGCTATTGGAGCTGGAATTACCGCGGCTGCTGGCACCAGACTTGCCCTCCAA
+
DDADBHIIIIIIIIIIIIIIIIIIIIIIIIIIIIIIIIIIIIIIIIIIIIIIIIIIGHICHFGHHIIIIIIHIIIHHHIIIIIIHHIIIIIIIIIGIIIIHIIHIIHIIIHIIIIIIIIIIHHHIIIGIIIIIIIIIHHIIIIIIIHHGHIHHHHHIIIIIHIIHHHHIIHHHIIIIGIIIIIIHIIIGIIIIIIIHIIIIHIHIIIIIIIIIHIIIIIIIIIHHHIIIIHIIIIIIIIIIIHHHIIIIHIIIHIIIIIIIIIIIIIIIIIIIIIIIIIIIIIIIIIIIIIIIHIIIIIIIIIIIIIIIIIIIIIIIIIIIIIIIIIIIIIIIIIIIIHIIDDDDD
@HISEQ:969:HM2KJBCX2:2:1101:17849:79070 2:N:0:ACTATGCA
AAGTGAAGCGAGCCCAACTATCCCTATTAATCATTACGTCGATCCTAGAAACCAACAAAATAGGAGATCAAACGTCCTATTTTATTATTCCATGCTAATGTATTCAAGCGCGAGCTTGCTTTAAACACTCTAATTTTTTCAAAGTAACAGTCCTGATTCCCCGCCACACCAACTAAATAGCATAACGGTTCATCAGAAGGGAGGAATCAGTGACACCGAAGGTACGACCAGCTTACTGATCCCGAAATTCAACTACGAGCTTTTTAACTGCAACAACTTTAATATACGCTATTGGAGCTGGAATTACCGCGGCTGCTGGCACCAGACTTGCCCTCCAA
+
D?<BB?1<1C@CHC?@C@CGHHICHHHICEHEHGHEHIHIIIIE@EGHEHIIHCEEE@FC@GHEFE1C1<C110DF=GFHF1CDGH<C@GHI1<?CEFHHHHHE@CGC?DFHHGHHI1?@?1<@DGEHCBEHHCFHECHHHEFFHGEHHEEEFHF0E?HDCH9GD<<FH?IHHHEHEIIIHHIIHH6EHFHCEGHIHIIHHG@FIHHIHIHGIIIGIIIHHHIHGHHF8EHHEHIHHIHDHHHGEHIHHEHHIHIHGHEIIIHIIIIIIIIIIIHIIIHHHIHHGHHHHFIIIIIIIIIIIIIHHHIIIIIIIIIIIIIIIHIIIIIIIHHGIDDD@D
@HISEQ:969:HM2KJBCX2:2:1101:21118:79227 2:N:0:ACTATGCA
AAGTGAAGCGAGCCCAACTATCCCTATTAATCATTACGTCAATCCTAGAAACCAACAAAATAGAATCAAACGTCCTATTTCATTATTCCATGCTAATGTATTCAAGCGTAAGCCTGCTTTAAACACTCTAATTTTTTCAAAGTAACAGTCCTGATTCCCCACGACACCAAATTAATGACATCGCGGTTCTTCAGAAGGTAGGAACCAATAATACCAGTGCGTACCGAGGCACGACCGACAATTTGATCCCGAAATTCAACTACGAGCTTTTTAACTGCAACAACTTTAATATACGCTATTGGAGCTGGAATTACCGCGGCTGCTGGCACCAGACTTGCCCTCCAA
+
DDD@BHEHHHHDDCEGHHHEC@HEHHHEGHE1C?EFHEFHGHEHHHHHEHF@@FHHHIHHHHEHHHEGGHHH<CE=<<<<GCGHFHHHHECCC<GEEGFHHEHHFHGHHEHIIIHHIHFEGHHHFEEDHHIHGIIIHIIIIHIIIHHIIIGHHFIIIIIIIIIHHHHIIHIHIIHHHHHEHIHIIIIIIIIIIIHHIIIIIIIHIHIHHHHIIIIIIIIHIIIIIIIIIIHIIIHIIIIHIHHFGIIIGIIIIIIIIIHHHHIIIIIIIIIIGHIIIIIIIIIIIHHIIIIIHIIIIIIIIIIIIIIIIIIIIIIIIIIIIIIIIIIIIIIIIIIIIIIIDDDDC
@HISEQ:969:HM2KJBCX2:2:1101:7529:79919 2:N:0:ACTATGCA
AAGTGAAGCGAGCCCAACTATCCCTATTAATCATTACGTCAATCCTAGAAACCAACAAAATAGGATCAAACGTCCTATTTCATTATTCCATGCTAATGTATTCAAGCGTTAGCCTGCTTTAAACACTCTAATTTTTTCAAAGTAACAGTCCTGTTTCCCTGCAACACCAAATTAATGACATTACAGTTCTTCAAGAAGGAGGAACCAGTAAAGCCAGTACATACCAGAGGCACGACCAACCTACTAATCCCGAAATTCAACTACGAGCTTTTTAACTGCAACAACTTTAATATACGCTATTGGAGCTGGAATTACCGCGGCTGCTGGCACCAGACTTGCCCTCCAA
+
DDDDDIIIIIIIIIIIIIIIIIIIIIIIIIIIIIIIIIIIIGIIIIIIIIIIIIIIIIIIIIGHHIIIIIIIIIIIIIHIIIIIIIIEHIIIIIIIIIHIIHIIIIIIIHIHHIIIIIIIIIIIIIIIIIHIIIIIIIGIIIIIIIIIIIIIIIIIIIIIIIIIIIIIIIIIIIIIIIHIIIIIIIIIIIIIIIIIIIIIIIIHIIIIIIIIIIIIIIIIIIIIIIIIIIIIIIIIIIHIIIHHFIHHIIIIIIHIHIIIIIHIIIIIIIIIIIIIIIIIIIIIIIIIIIIIIIIIIIIIIIIIIIIIIIIIIIIIIIIIIIIIIIIIIIIIIIIIIIIIIDDDDD
@HISEQ:969:HM2KJBCX2:2:1101:6589:79402 2:N:0:ACTATGCA
AAGTGAAGCGAGGCCCAACTATCCCTATTAATCATTACGTCAATCCTAGAAACCAACAAAATAGGATCAACGTCCTATTTCATTATTCCATGCTAATGTATTCAAGCGCGAGCCTGCTTTAAACACTCTAATTTTTTCAAAGTAACAGTCCTGATTCCCCGCCACACCAAATTAATGACATGATGGTTCGTCAGAAGGTAGGAACCAGTAACACCAGTACGTACCTAAGGCACGACCAACGTACTGATCCCGAAATTCAACTACGAGCTTTTTAACTGCAACAACTTTAATATACGCTATTGGAGCTGGAATTACCGCGGCTGCTGGCACCAGACTTGCCCT
+
DDD@0DGCGDHIHDHEHIIHFEHGEEECHHHFHIHHIIFHIIDE<FGGHCH<D1DGCHH?C@CDGHF?1FHHI1EEHIHHCCGECEF1<CFF@GFFHHHEHEIHHIIIIHFECHIIEHGCHFCCCGHHFHHCHIHEE@HHHIHFHHGIHG?GCHACIDHHHDHHIHCHGCEIHHIIIFFHHHFIH<IIIIIIIIIIHHIIIHHHHIIHIIHHHHIHGEGIHHI=IIIHGCHHDHIIHHHG@IIHHIIIIHEHHIHIGIIIIIIIIHIIIIHIIHGIHHHHIHGIIIIIIHGIIHIHGIIIGIHHHF@HHIIHHHIIHHGIIHHHIIIIIIIIIIIHHABADD
@HISEQ:969:HM2KJBCX2:2:1101:8618:79935 2:N:0:ACTATGCA
AAGTGAAGCGAGCCCAACTATCCCTATTAATCATTACGGCGGTCCTATAACCAACAAAATAGAACCGCACGTCCTATTCTATTATTCCATGCTAATGTATTCGAGCATAGGCCTGCTTTGAACACTCTAATTTTTTCAAAGTAAAAGTCCTGGTTCCCCGCACGCCCAGCGAAGGGCATGCGTACCCCCAGAGTGAAAGCCCCGGCCGGGCCAGTGCACGCGGTGAGGCGGACCAGCCGGCGCGGGGCCCAGGTTCAACTACGAGCTTTTTAACCACAACAACTTTAATATACGCTATTGGAGCTGGAATTACCGCGGCTGCTGGCACCAGACTTGCCCTCCAA
+
BDDDDIIIIIIIHIHHIIHHHIIIHIIIIIIGIIIIIHIIGIIGIIIIIHIHIIDHFGIHIHHIIIIIIGGHHHIFHHIIGIHHIIFHEHHIIGIIIIIIIIHIIIHIIHGIIHIHFFIHHHIHHHHHHHHHIIIHHHIIIHCFGIIIIIHHHHHIHIIIIIIHHHHGHHHHHHHIHGIIHHGIHGGIIHIHHHIGHHHHIIIIHDIIIIIIII=IIIIIIIIIIIIIIIIIIIIIIIHIHHEIIIIIIGIIIIIIIIIIIIIIIIIIIIIIIIIIIHHHHCIIHHHIIIGHIHHIIIIIIIIIIIIIIIIIIIIIIIIIHIIIIIIIIIIIIIIIIIHDDDDD
@HISEQ:969:HM2KJBCX2:2:1101:14986:80715 2:N:0:ACTATGCA
AAGTGAAGCGAGCCCAACTATCCCTATTAATCATTACGTCGATCCTAGAAACCAACAAAATAGAATCAAACGTCCTATTTCGTTATTCCATGCTAATGTATTCAAGCGTGAGCCTGCTTTAAACACTCTAATTTTTTCAAAGTAACAGTCCTGATTCCCCATGACACCAAATTAATGACATCATGGTTCGTCAGAAGGTAGGAATCAATAATACCAGTACGTACAATAGCACGACCAATAAATTGATCCCGAAATTCAACTACGAGCTTTTTAACTGCAACAACTTTAATATACGCTATTGGAGCTGGAATTACCGCGGCTGCTGGCACCAGACTTGCCCT
+
ABDDDIIIHIHIIIIIIIIIIIIIIIIIIIIIIIIIIIIIIIIIHIIHHHIGHIIIIIGHHHIIIIIIIIHHHHHHIHIHIHHHHHIIIIIIIIIIHIIIIIIIIHEGHIIGHHIHHHIIIHHIIIIIHHHHHIHIIIIIIIIIIHIIIIIIIIIHHHHIIIIIIHIIIIIIHIIIHHGIIHIIIHHHIIIHHHIIIHHHHHIIHHIIIIIHHIIIIIIIIIIHIIIIHHHHIIIIIHFDHHHIIHDIIIHIHFCIIIIIGIIIIIHHIIIIIIIIIIIIIHGHGGGHIIIIIIIIIIIHIIIIIIIHHIIHHIIHIIIIIGIIIIIIIIIIIIHIDDBDD
@HISEQ:969:HM2KJBCX2:2:1101:13203:80782 2:N:0:ACTATGCA
AAGTGAAGCGAGCCCAACTATCCCTATTAATCATTACGTCGATCCTAGAAACCAACAAAATAGGTTCGATCGTCCTATTTCGTTATTCCATGCTAATGTATTCAAGCGCGAGCCTGCTTTAAGCACTCTAATTTTTTCAAAGTAACAGTCCTGTTTTCCCGCAACAACAAATTAATGCCATCACGGTTCTACAAGAAGGAGGGACCAGTGAGGCCAGTGCATACCAGTGGCACGACCAACCTACTGGCCCCGAAATTCAACTACGAGCTTTTTAACTGCAACAACTTTAATATACGCTATTGGAGCTGGAATTACCGCGGCTGCTGGCACCAGACTTGCCCTCCAA
+
DDDDDIGHIHEEEHHHHIIIIIIIHIIIIIIFHHIIHHHHHIIECHIIIHIHHHHHIHGHHIIIIIIHIHIIGIIIIIIIGIIIIIHHHIIIEHHHIIIIHHIIIGIHIIIIIHIIIIHIIIHHIIIGIIIIIHHIIIIIIIHHIHHHHHIIIIIIIIIIIIIIGIIIIIHIIIIIIIIIIIIIIIIIIIIIIIIIIIIIIHIIIIIIIIHIIIHHIIIIIIIIIIIIHIIIIIIIIIIIIIHHIIIIIHHIIIIIIIIHIIIIIIIIIIIIIIIIIIIIIIIIIIHIIIIIIHIIIIIIIIIIIIIIIIIIIIIIHIIIIIIIIIIIIIIIHHIIIIIIIDDDDD
@HISEQ:969:HM2KJBCX2:2:1101:9277:81685 2:N:0:ACTATGCA
AAGTGAAGCGAGCCCAACTATCCCTATTAATCATTACGTCGATCCTAGAAACCAACAAAATAGAATCAAACGTCCTATTTCATTATTCCATGCTAATGTATTCAAGCGTGAGCCTGCTTTAAACACTCTAATTTTTTCAAAGTAACAGTCCTGATTTCCCACAACACCAAATAAATGACATCATGGTTCGTCAGAAGGGAGAAACCAACAATACCAGTACGTACCGAGGCACGACCGACATGATGGTCCCGAAATTCAACTACGAGCTTTTTAACTGCAGCAACTTTAATATACGCTATTGGAGCTGGAATTACCGCGGCTGCTGGCACCAGACTTGCCCTCCAA
+
BB@D@C@HHDHHDHECHHCCGE1CFGHHEHC<CCFHCGCECH@<CHHH?FH?FGHGIEHD1D1<F1<1<<<CH1CCEG?FF1<C<<CC?FHHHHGHHF@GF6DCFHFHHCE=5D<CEFHHHHFHIIHFFFHHGHHGEEHHHADHHGHEIEHHHHC<DBCB<@CHHHIIHHHHIIHI:HHGEIIIIIHHGHHHGEHHFEEIHGGHF8GIIIHEGHHHHHCBEEGGCHIHH=HI<HDHHH?HIHGHHHHHHFF1IIIHHHHIHIGHIGHIIIHHEC?HHIHGIHG1G1HC@HC<0IIIHFHHHF@EFIIHHGH?C//<<HGCHECHG@HHGF<<CEEHIHHED@D@<
@HISEQ:969:HM2KJBCX2:2:1101:13924:81639 2:N:0:ACTATGCA
AAGTGAAGCGAGCCCAACTATCCCTATTAATCATTACGTCGATCCTAGAAACCAACAAAATAGAATCAAACGTCCTATTTCATTATTCCATGCTAATGTATTCAAGCGTAAGCCTGCTTTAAACACTCTAATTTTTTCAAAGTAACAGTCCTGATTCCCCACGACACCAAATTAATGACATCGCGGTTCTTCAGAAGGTAGGAACCGATAATGCCAGTGCGTACCGAGGCACGACCAACAATTCGATCCCGAAATTCAACTACGAGCTTTTTAACTGCAACAACTTTAATATACGCTATTGGAGCTGGAATTACCGCGGCTGCTGGCACCAGACTTGCCCTCCAA
+
DBDDAHIIIHHHHHIIIIIIIIIHIIIIIIIIIIIIHHHHHIIIIHGEHHHHHHHHIIHIIIIIIIIIHHIIHHIIIHIIIIIIIGIIIHIIHHGIIHGIHHFHIIIIIIIIHHIIIIHIHIIIHHHHIIIHHHIHGHIHHEFHHIIIHIIIIHGEIIIIHIIIIIIIIHIIIIIIIIIIIIIIHHIIIIIGIIIIIIIIIIIIIIIIIIHIIIIIIGIHIHIIIHIIIIIIIIIIIIIIHHGGIHHIIIIIIIIIIIIIHHIIIHIIIIIIIHIIIIIIHIIHIIIIIIHHHIIIIIGIIIIIIIIIIIIIIIIIIIIIIIIIIIIIIIIIIIIIIIIIDDCDD
@HISEQ:969:HM2KJBCX2:2:1101:12281:82383 2:N:0:ACTATGCA
AAGTGAAGCGAGCCCAACTATCCCTATTAATCATTACGTCAATCCTAGAAACCAACAAAATAGGATCAAACGTCCTATTTCATTATTCCATGCTAATGTATTCAAGCGTTAGCCTGCTTTAAACACTCTAATTTTTTCAAAGTAACAGTCCTGTTTCCCTGCAACACCAAATTAATGACATTACAGTTCTTCAAGAAGGAGGAACCAGTAAAGCCAGTACATACCAGAGGCACGACCAACCTACTAATCCCGAAATTCAACTACGAGCTTTTTAACTGCAACAACTTTAATATACGCTATTGGAGCTGGAATTACCGCGGCTGCTGGCACCAGACTTGCCCTCCAA
+
DDDB0GHHICE<HDHHFECHICHGHHEHIIHIIFHIFHIIIHIEEHHIHIHIEECHFHHIIHHFHGHE?HCH@FEG?H?GHHHFHHIF?C@HIIHIIIIIH@EFIHEEIIIIIIIHIIHHGHHHFHIHIIIHHHHHHIIHIHGHHHHHHIHHHHHHIHIIIHIIHHEHFGEHHIIIIHFCIHHHH:HDFGFEIHHHHHHIIHHHHIHIHHHHFGIIIHH=IIHHHHIIHHFHIHHHEIHHIHHDEHF<HDHEFHHGIHHIHHIGIGIIHIIIIIIIHGIIHIHEHHHEHHIHEIHIHFHIIIIHIHIIIIIIIHHHIIIIHHHHHIGIIIIIIHHCHIIIHBDDDD
@HISEQ:969:HM2KJBCX2:2:1101:14911:82634 2:N:0:ACTATGCA
AAGTGAAGCGAGCCCAACTATCCCTATTAATCATTACGTCAATCCTAGAAACCAACAAAATAGGATCGAACGTCCTATTTCATTATTCCATGCTAATGTATTCAAGCGTTAGCCTGCTTTAAACACTCTAATTTTTTCAAAGTAACAGTCCTGTTTCCCTGCAACACCAAATTAATGACATTACAGTTCTTCAAGAAGGAGGAATCAGTAAAGCCAGTACATACCATTGGCACGACCAACCTACTGACCCCGAAATTCAACTACGAGCTTTTTAACTGCAACAACTTTAATATACGCTATTGGAGCTGGAATTACCGCGGCTGCTGGCACCAGACTTGCCCTCCAA
+
CDDDDIIIIHEHHIIIIIIIIIIIIIIIIIIHIIIIIIIIIIIIIIIIIHIGHHIIIIIHIIHIIIIIIIHIIIIIHIIIIIIIIIIFIIIIIIIHIIIIIHIHIIIIHHIIHIIIIIIIHIHHHHHIHIIIIHHIHIIIGIIIIHIIHHIIIIIIIIIIIIIIIIIIIIIHIIIIIIIIIIIIIIIIIIIIIIIIIIIIIIIIIIIIIIHIIHIIIIIIIIIIIIIIIIIIIIIIIHGHEIHIIIIIIIIIIIIIIIIIIIIIIIIIIIIIIIIIIIIIIIIIIIIIIIIIIIIIIIIIIIIIIIIIIIIIIIIIIIIIIIIIIIIIIIIIIIIIIIIIIDDDDD
@HISEQ:969:HM2KJBCX2:2:1101:9640:83240 2:N:0:ACTATGCA
AAGTGAAGCGAGCCCAACTATCCCTATTAATCATTACGTTGTACCTAGAAACCAACAAAATAGGTTCGAACGTCCTATTTCATTATTCCATGCTAATGTATTCAAGCGTTTGCCTGCTTTAAACACTCTAATTTTTTCAAAGTAACAGTCCTGACTCCCCACGACACCAAATTAATGACATCATGGTTCATCAGAAGGGAGGAATCAACGACCCCAGTGCGTACCGAAGGCACGACCGACGTATTGATCCCGAAATTCAACTACGAGCTTTTTAACTGCAACAACTTTAATATACGCTATTGGAGCTGGAATTACCGCGGCTGCTGGCACCAGACTTGCCCTCCAA
+
DBBDDHHHIIDCCHHEHHHHIIIIIIIHGHIHIIIIHHIHIHIIIIIIIIIIGHHHHHHIIEC@CGHIIIIIIHHHI<CHGHEHHHFHHIIEHHHHHIHIIIIIHGHEHHHHGHIIIIIHHGIHIHIIIHHHH?HGHIIHIIIHHHIIIIIHHHDHHHIHFIHIIHHIIIHHGIHIHHHHIIIGIHHHHHHCIHEIHH<IHIIIIIIIIHHIHHHDHHIIIIIHHIIIIHHHHIHIIIIIIIHHFIIIIIIIHIIHIIHGIHHIIHHHIIIIHIIIIIIIIIIIHGHIIIIIIIIIIHHIIIIIIIIIIIIFHIIIGIIIIIIIIIIIHHHCIIIIIIIIIDCCDA
@HISEQ:969:HM2KJBCX2:2:1101:7882:83482 2:N:0:ACTATGCA
AAGTGAAGCGAGCCCAACTATCCCTATTAATCATTACGTCAATCCTAGAAACCAACAAAATAGGATCAAACGTCCTATTTCATTATTCCATGCTAATGTATTCAAGCGTTAGCCTGCTTTAAACACTCTAATTTTTTCAAAGTAACAGTCCTGTTTCCCTGCAACACCAAATTAATGACATTACAGTTCTTCAAGAAGGAGGAACCAGTAAAGCCAGTACATACCAGAGGCACGACCAACTCTCTAATCCCGAAATTCAACTACGAGCTTTTTAACTGCAACAACTTTAATATACGCTATTGGAGCTGGAATTACCGCGGCTGCTGGCACCAGACTTGCCCTCCAA
+
@@DDAHFHHIIICHE@GH@1<<FEFCFHHHHIIHIIII?FEEH?GF?EC?CF1CGHHIHIIFH1CHHIGHEEDGHGGF1G?E@GHHI1FHHH?@GFHEIIIIHHHIHHFGA<GFDEF16GG?FEBHGGBHHHICG@@F@1?HHHHH@G@HEIHHHEHFHEGEGHHHF0<DFCHHHHHHGC?HFGIHIHHHHDEHHHGEHHHEGEHHGHIIHHF@EHHHIHGHHHEH7GEIHIHHHE%DAACECEHFC<DHIIHEHEHHECGHEEGHHGCIIIHIHHF<1EG<1HCD1GHGHHHHHEEHGCG@IIHIH@FIHHCEHGIHF?GEG?EEE?EHHCHGHIHIHHFD?DDB
@HISEQ:969:HM2KJBCX2:2:1101:5444:84112 2:N:0:ACTATGCA
AAGTGAAGCGAGCCCAACTATCCCTATTAATCATTACGTCAATCCTAGAAACCAACAAAATAGGATCGAACGTCCTATTTCATTATTCCATGCTAATGTATTCAAGCGTTAGCCTGCTTTAAACACTCTATTTTTTTCAAAGTAACAGTCCTGTTTCCCTGCAACACCAAATTAATGACATTACAGTTCTTCAGAAAGGAGGAATCAGCGAAGCCAGTGCATACCAGTGGCACGACCAACCTGCTGACCCCGAAATTCAACTACGAGCTTTTTAACTGCAACAACTTTAATATACGCTATTGGAGCTGGAATTACCGCGGCTGCTGGCACCAGACTTGCCCTCCAA
+
DDDDDHIIIIIIIIIIIIIIIIIIIIIIIIIIIIIIIIIIIIIIIIIIIIIIIIIIHIHIHIHIIIIIIIIIIIHIIIIIIIIIIHHHHIIIIIIIHIIIIIIIIIIIIIIIHIIIIIIIIIIIIIIIIIIIIIIIIIIIIHEIIIHIHIIIIIIIIIIIIIIIIIHIIIIIIIIIIIIIHIIIIIIIIIIIIIIIIIIIIIIIIIIIIIIIIIIIIIIIIIIIIIIIIIIIIIIIIIIIIIIIHIIIIIHIIIIIIIIIIIIIIIIIIIIIIIIIIIIIIIIIIIIIIIIIIIIIIIIIIIIIIIIIIIIIIIIIIIIIIIIIIIIIIIIIIIIIIIIIIDDDDD
@HISEQ:969:HM2KJBCX2:2:1101:7632:84526 2:N:0:ACTATGCA
AAGTGAAGCGAGCCCAACTATCCCTATTAATCATTACGTCAATCCTAGAAACCAACAAAATAGGATCAACGTCCTATTTCATTATTCCATGCTAATGTATTCAAGCGCGAGCCTGCTTTAAACACTCTAATTTTTTCAAAGTAACAGTCCTGATTCCCCACCACACCAAATTAATGACATGATGGTTCGTCAGAAGGTAGAAACCAGTAACGCCAGTACGTACCTAAGGCACGACCAACGAACTGATCCCGAAATTCAACTACGAGCTTTTTAACTGCAACAACTTTAATATACGCTATTGGAGCTGGAATTACCGCGGCTGCTGGCACCAGACTTGCCCTCCAA
+
DADDDIHIIIIHIIIIIIIHHIIIIIIIIIIIIHHIIIIIGHIIIIIIHIIIIIIIIHIHHHGHIHIIHIIIIIIIIIIIIIIIIIIIIIIIHIIIGHIHIHIGIHHHIIIIIIIIIIIIIIIIIIHIHIIHGHHHIIIIIHIIIIHEHHIIIHIIIIHIIHIIIIIIIIIIIIHIIIIIHIIIHHHIIIIIIIIHIIIHHIHIIIIIIHIIIHIIIIIIIIHIHCGIIIIIIHIIIIIHI?HHIIIIIIIIIHHIIHIIHEIIHIIIIIIIIIIIIIIIIIHIIIIIIHHHHIIIIIIIIIIIIIIIIIIIIIIIIIIIIIIIIIHIIHIIHIIIIIIIDDDDD
@HISEQ:969:HM2KJBCX2:2:1101:5543:84952 2:N:0:ACTATGCA
AAGTGAAGCGAGCCCAACTATCCCTATTAATCATTACGTCAATCCTAGAAACCAACAAAATAGGATCGAACGTCCTATTTCATTATTCCATGCTAATGTATTCAAGCGTTAGCTTGCTTTAAACACTCTAATTTTTTCAAAGTAACAGTCCAAATTCCCCGCAACACCAAATTAATGGCATTACGGATCATCAGGAAGGAGGAATCAGTGAGACCAGTACATACCAGAGGCATGACCAATCTACTAACCCCGAAATTCAACTACGAGCTTTTTAACTGCAACAACTTTAATATACGCTATTGGAGCTGGAATTACCGCGGCTGCTGGCACCAGACTTGCCCTCCAA
+
@<DDDHGECD@DH/1FH=@GHHHHIICHHII?EHHI1EHC0<C@HHIIIIIF1<FH1GEFHHE@1CG==<D?HE@GEEHH1FHHHIICHE1<1DCGHHHHG@GEHIIHIHHF@CGHHIHHEHHFEGEHGHIIIIGBCACD1IIHHHEGCG@EEGDHDDEDHIIHHHCHHI:GG@<@HIHEHHFIHHEIHGIIIIHEHEHG9HHFEHIIIIHHHIHHIIHIIHIHGEEEIHHFHEHHEGIHFEHF<?C?HIHHHEIHGEIIHFIHIIIIIHIIHHCHHEHHHHIHCGEIIIIHHEIIEGHIIIIHIIHHHHGIHHHHIIHHIIIHHIIIIHIIIHHIIEHDH@B@B@
@HISEQ:969:HM2KJBCX2:2:1101:9538:85753 2:N:0:ACTATGCA
AAGTGAAGCGAGCCCAACTATCCCTATTAATCATTACGTCAATCCTAGAAACCAACAAAATAGGATCGAACGTCCTATTTCATTATTCCATGCTAATGTATTCAAGCGTTAGCCTGCTTTAAACACTCTAATTTTTTCAAAGTAACAGTCCAGTTTCCCCGCAACACCAAATTAATGGCATTACGGTTCATCAGGAAGGAGGAATCAGTAAAACCAGTACATACCAGTGGCACGACCAATCTGCTAACCCCGAAATTCAACTACGAGCTTTTTAACTGCAACAACTTTAATATACGCTATTGGAGCTGGAATTACCGCGGCTGCTGGCACCAGACTTGCCCTCCAA
+
D0DDD11DH/0CHIIIIIIIIIIIIIIIIIIIIIIIIHIIIHIIIIIIIIIIIIIIIIIIIHIIIIIHIEHHHHIIIIIIIIIIFHHHIIIIIIHIIIIIHHIIIIIHHIIIIIIIIIIIIIIIIIIIIIIIIIIIIIIHGIIIIIIHHHI1IIHHHHI1IIIIIIIIIIGHIIIIIIIIIHHH/IIHH/HHHH?IIIIIIIIIHHH?$9D&<IIHGGAD%IIHHH%IIIIIIIIIIHD%GD1D@@CIIHHIIGIIIIIIIIIIIIIIIIIIIIIIIIIIIIIIIIHIIIIIIIIIIIIIIIIIIIIIIIIIIIIIIIIIIIIIIIIIIIIIIIIIIIIIIDDDDD
@HISEQ:969:HM2KJBCX2:2:1101:4051:85729 2:N:0:ACTTTGCA
AAGTGAAGCGAGCCCAACTATCCCTATTAATCATTACGTCAATCCTAGAAACCAACAAAATAGGATCAAACGTCCTATTTCATTATTCCATGCTAATGTATTCAAGCGTTAGCCTGCTTTAAACACTCTAATTTTTTCAAAGTAACAGTCCTGTTTCCCTGCAACACCAAGTAAATGACATCACAGTTCTTCAAGAAGGAGGAATCAGTGAGGCCAGTGCATACCAGTGGCACGACCAACCTACTGACCCCGAAATTCAACTACGAGCTTTTTAACTGCAACAACTTTAATATACGCTATTGGAGCTGGAATTACCGCGGCTGCTGGCACCAGACTTGCCCTCCAA
+
DDDDDIIIIIIIIIIIIIIIIIIIIIIIIIIIIIIIIIIIIIIHIIIIIIIIIIIIIIIIIIHHIIIIIIHIHHIIIIHIIIIIIIIIIIIIGIIIIIIIIIHIIIIIIIIIIIIIIIIIIIIIHIIIIIIIIHIIIIHIIIIIIIIIIIIIIIIIIHIIIIIIIIIIIIIIIIIIIIIIIIIIIIIHIIIIIIIIIIIIIIIIIIIIIIIIIIIIIIIIIIIIIIIIIIIIIIIIIIIIIIIIHIIIIIIIIIIIIIIIIIIIIIIIIIIIIIIIIIIIIIIIIIIIIIIIIHIIIIIIIIIIIIIIIIIIIIIIIIIIIIIIIIIIIIIIIIIIIIIIIDDDDD
@HISEQ:969:HM2KJBCX2:2:1101:12149:85604 2:N:0:ACTATGCA
AAGTGAAGCGAGCCCAACTATCCCTATTAATCATTACGTCAATCCTAGAAACCAACAAAATAGGTTTGAACGTCCTATTTCATTATTCCATGCTAATGTATTCAAGCAAATGCCTGCTTTAAACACTCTAATTTTTTCAAAGTAACAGTCCTGTTTCCCTGCAACACCAAATTAATGACATTACAGTTCTTCAGAAAGGAGGAATCAGCGAGACCAGTTCATACCAGTGGCACGACCAGCCTGCTGACCCCGAAATTCAACTACGAGCTTTTTAACTGCAACAACTTTAATATACGCTATTGGAGCTGGAATTACCGCGGCTGCTGGCACCAGACTTGCCCTCCAA
+
D@DDDHEHFEDCHFHHHHHIIIHEH?GHHHIHHHHHI?DHHHGHHHHHIIIIIHIIHGGHGHIIIIIHIHHHHHHHI@HHEHHII@EHHHHIIIIEIIHHIHIIIHHHHGIGIIHHIGIFHHIIIEHIIIIIHHFIHGIIHHHHGHIIHIIIIHIHI?IIIHHIIIHIIEHCFIIIIHHHHIIHHHHHIIIHGIIIIIIIHHIIIIIIHIHEEEHHIIIIIIIHHIHIIHHFHIIIIIHHHHFHGIHGIIHHHHIHHHHHIIIIIIIIIIIIHIHIHHIHHIIIHHFIIHHIHHGIIIGIHIIHHIIHIIHEIIGIIIIGIIIIIIHIIHFIIIHHIIIHIDBADD
@HISEQ:969:HM2KJBCX2:2:1101:8973:85295 2:N:0:ACTATGCA
AAGTGAAGCGAGCCCAACTATCCCTATTAATCATTACGGCGGTCCTAGAAACCAACAAAATAGAACCGCACGACCTATTCTATTATTCCATGCTAATTTCTACGAGCACAGGCATGCTTTGAACACTCTAATTTTTTCACAGTAAACGTCCTGGTGCCCCGCCACGGCCAGCGAAAGCCATGGGGTTTCCCAGAAGGAAAGGCCCAGCCGGACCAGTACTCGCGGTGAGGCGGACCGGCCAGCCAGGCCCAAGGGTCAACTACGAGCTTTTTAACTGCCACAACTTTAATATACGCTATTGGAGCTGGAATTACCGCGGCTGCTGGCACCAGACTTGCCCTCCAA
+
<<<D@11D?CC/CC1CCEHE1@E1G?GHHHI?1GH1CC0/<CEH<F?<<@H?CC1DDCEF11<1<<C//</<0/<<@1CC?<<C1<D111<CCHCH1/1/</11<0/<1<111/@1B<B8<DG8@FB<C0<F?CC8C<CCC?G?:E,;.EB@BE-5-?7--7DCHD.8:.,.B98,F,@868.EB6..:/:./==.C@/ED0=FCHC?E<1C0CFHCC</HACA<EC@HBHHF</<100C1CD1<:?</CCEC?EEC?HC=FC1<10<1@1GCFC11<011<<C<1D11CGG0<111GD1D1<1@<1@GC1CF?/C/FHEHGCCECC<<<1<<E@@0<D10@00D
@HISEQ:969:HM2KJBCX2:2:1101:15350:86596 2:N:0:ACTATGCA
AAGTGAAGCGAGCCCAACTATCCCTATTAATCATTACGTCGATCCTAGAAACCAACAAAATAGAATCAAACGTCCTATTTCATTATTCCATGCTAATGTATTCAAGCGTAAGCCTGCTTTAAACACTCTAATTTTTTCAAAGTAACAGTCCTGATTCCCCACGACACCAAATTAATGACATCGCGGTTCTTCAGAAGGTAGGAACCGATAATGCCAGTGCGTACCGAAGCACGACCAACAATTCGATCCCGAAATTCAACTACGAGCTTTTTAACTGCAACAACTTTAATATACGCTATTGGAGCTGGAATTACCGCGGCTGCTGGCACCAGACTTGCCCCCAA
+
B@DD@HHIHH@CCEFHIIIIHHCCHHHHIIIIIIGGHHHIDDHHHIHHIEH1DHHIIIHIHGEEHHEHHHCHGCHFHICHIHHIFHI?HIHFHCHHGHGHEFEHIHHHDGH@HHGEH@GHCH?GHH@HFHHHHIHHHHHGGFEHHGHECH:FEEHHHIECE@EHAEGECIIIHHIHGFEHHHDDIHHEDC/EFHEHHHHHHHGHHEIIIHIIHECH<HGHHHHHCIHHHEHH<C@HHGHIIHHG@DDIHFGIHGCC@EEHIHHIHFEHCHCHHFHGEGIHFIIHEIIIIIIIHIHHFGIHHHEIHGHHHG@IEEDGHHIHIIGIIHHFGIIIIIIHIHH@?BD@
@HISEQ:969:HM2KJBCX2:2:1101:21180:86229 2:N:0:ACTATGCA
AAGTGAAGCGAGCCCAACTATCCCTATTAATCATTACGTCGATCCTAGAAACCAACAAAATAGAATCAAACGTCCTATTTCATTATTCCATGCTAATGTATTCAAGCGCGAGCCTGCTTTAAACACTCTAATTTTTTCAAAGTAACAGTCCTGATTTCCCACGACACCAAATTAATGACATCGTGGTTCGTCAGAAGGTAGGAATCAATTTGACCAGTACGTACCGAGGCACGACCGATCAACTGATCCCGAAATTCAACTACGAGCTTTTTAACTGCAACAACTTTAATATACGCTATTGGAGCTGGAATTACCGCGGCTGCTGGCACCAGACTTGCCCTCCAA
+
BABDBGHH@CDHD?1CFHHHHHGHHHHIFEHGFEHHHH<G?C1CGHFCCHHHHEE@@HHICHEFF1DFGHED11C@D1<F@HHHIHEHHHDG@@CFEG@FH@GHG<><EHH/EHFEHHHFGHHHIABDGHHEH?HHEFHHFHGEEHIHFDHGE@@HGEIHEHGCHHHGHEHHGHHHGDEFG?E@<IHGIGIIIHGHHHHGIHEHHHEHIIHG@IIHIHHIHHIIHHEGIHCCCCHHIHHHHEF:HEFCC?FHH?IHIIIHIHHHGGIIHGHHCGHIIHHHGEFHEFHEFHCHHIIHHEIHHGFIIIHIHHHGHDHGIIIHHIIIIIHHIIIHGIIHIGHIDD@B@
@HISEQ:969:HM2KJBCX2:2:1101:17826:86189 2:N:0:ACTATGCA
AAGTGAAGCGAGCCCAACTATCCCTATTAATCATTACGGTGATCATAGAAACCAACAAAATAGAACCATGCCGTCCTATTCTATTATTCCATGCTAATGTATTCGAGCAAAAATGCCTGCTTTAAACACTCTAATTTTTTCAAGGTAAAGGTCCTGGATCCGCAAGACACCCAATAAAGGACATCAAGTTTCTCCAGAAGGTGAGAAATCAACAGTAACAGTTCATACCCCTTAAGGCATGACCATCACGTCAATCCCGAAATTCAACTACGAGCTTTTTAACTGCAACAACTTTAATATACGCTATTGGAGCTGGAATTACCGCGGCTGCTGGCACCAGACTTGCCCTCCAA
+
DDDDDIIIIHIIIIIIIIIIHIIIIIIIIIIIIIIIIIIIIIII1FHHHIHIIIIIIGIIHIIIIIIIIIIIIIHIIIIGIIGIIHIIIDFHIIIIIIIHIEHIHHIHIIHIIHIIIIIIIIIIIIIIIIIIIIIIIIHIIIIIIIIIIIIIIIIIHIIHHHHIIIIIIIIIIIIIIIIHIIIIIIIIIIHIIHIIIIIIIIIIIIIIIIIIIIIIIIIIHHHIIIIIIIIIIIIIIIIIIIIIIIIIIIHGIIHIIIIIIIIIIIIIIIIIIIIIIIIIIIIIIIIIIIIIIIIIIIIIIIHIIIIIIIIIIIIIIIIIIIIIIIIIIIIIIIIIIIIIIIIIIIIIDDDDD
@HISEQ:969:HM2KJBCX2:2:1101:4402:87183 2:N:0:ACTATGCA
AAGTGAAGCGAGCCCAACTATCCTTATTAATCATTACGTCAATCCTAGAAACCAACAAAATAGGATCAACGTCCTATTTCATTATTCCATGCTAATGTATTCAAGCGTTAGCCTGCTTTAAACACTCTAATTTTTTCAAAGTAACAGTCCTGTTTCCCTGCAACACCAAATTAATGACATTACAGTTCTTCAAGAAGGAGGAATCAGTAAAGCCAGTACACACCATTGGCACGACCAACCTACTGACCCCGAAATTCAACTACGAGCTTTTTAACTGCAACAACTTTAATATACGCTATTGGAGCTGGAATTACCGCGGCTGCTGGCACCAGACTTGCCCTCCAA
+
DCDDDIIIIGIIIIIIIIIIIIIIIIIIIIIIIIIIIIIIIIIGIIIIHIIIIIIIHIIIIIIIIIIIIGIEHIIIIIIIIIIGIIIHIIIIIIHIIIIIIIIIIIIIIIIIIIIIIIIIIHIIIIIIIIIIIIIIIIIIIIIIIIIIIIIIIHHIIIIGIIIIIIIIHIHIIIIIIIIIIIIIIIIIIIIIIIIIIIIIIIIHIIIIIIIIIIIIIIIIHHIIIIIIIIIIIIIIIHIIIIIHIIIIHIIIIIIIIIIIIIHIIIIIIIIIIHIIIIIIIIIIIIIIIIIIIIIIIIIIIIIIIIIIIIIIIIHIIIIIIIIIIIIIIIIIIIIIIIIIDDDDD
@HISEQ:969:HM2KJBCX2:2:1101:16653:86622 2:N:0:ACTATGCA
AAGTGAAGCGAGCCCAACTATCCCTATTAATCATTACGTCAATCCTAGAAACCAACAAAATAGGATCAAACGTCCTATTTCATTATTCCATGCTAATGTATTCAAGCGTTAGCCTGCTTTAAACACTCTAATTTTTTCAAAGTAACAGTCCTGTTTCCCTGCAACACCAAATTAATGACATTACAGTTCTTCAAGAAGGAGGAACCAGTAAAGCCAGCACATACCAGAGGCACGACCAACTTACTAATCCCGAAATTCAACTACGAGCTTTTTAACTGCAACAACTTTAATATACGCTATTGGAGCTGGAATTACCGCGGCTGCTGGCACCAGACTTGCCCTCCAA
+
DDDDDIIIIIHIIIIIIIIIIIIIIIIIIIIIIIIIIIIIIIIHIIIIIIIHIHIIIIIIIIIIIIIIIIHIHHIIIIIIIIIHIIIHEHHIIIIIIIIIIHHIIIIIHHIIHHIIIIIIIIIIIIIIIIIIIIIIIIHHHIIIIIIIIIIIIIIIIIIIIIIIIIIIIIIIIIIIIIIIIIIIIIIIIIIIIIIIIIIIIIIHIIIIIIIIIIIIIIIIIIIHIIIIIIIIIIIIIIIIIIHHHIIHIIIIIIIIIIIIIIHIIIIIIIIIIIIIIIIIIIIIIIIIIIIIIHIIIIIIIIIIIIIIIIIIIIIIIIIIIIIIIIIIIIIIIIIIIIIIIDDDDD
@HISEQ:969:HM2KJBCX2:2:1101:9012:87323 2:N:0:ACTATGCA
AAGTGAAGCGAGCCCAACTATCCCTATTAATCATTACGTCAATCCTAGAAACCAACAAAATAAGATCGAACGTCCTATTTCATTATTCCATGCTAATGTATTCAAGCGTTAGCCTGCTTTAAACACTCTAATTTTTTCAAAGTAACAGTCCAGATTCCTCGCAACACCAAATTAATGGCATTACGTCTCATCAGGAAGGAGGAATCAGTGAGACCAGTACAAACCTTACGGTTGACGGCAACTATAAGCCCAAAATTCAACTACGAGCTTTTTAACTGCAACAACTTTAATATACGCTATTGGAGCTGGAATTACCGCGGCTGCTGGCACCAGACTTGCCC
+
DDDDDIIIIHIIHIIGIIIIHIIIIIIIIIIIIIIIIIIIIIIIIIIIIIIIGIHIIIIIIIIIGHIIHIHHHIEHHHIIHHHIHIIIIHIIIHIIHIIIIIIHIIIHIIIIIIIIIIGIIHIHHIIIIIIHHHIIIIIIHIIIIIIIIIIIIHIHHIHIHIHIIHIIIIIIIIIIIIIHHHIIIIIIIIIIIIHIIHHIIIIIHHIIIHHHHEHIHIIIIIIIIHIIIIIIIIIIIIHHIIIIIIIGIHIIIIHHHHHHIIIIIHIIIIIIIIIIIIHIIIIIIHIHIIIIIIIIIIIIIIIIIIIIIIIIIIIIIIIIIIIIIIIIIIIIIIIIDDDDD
@HISEQ:969:HM2KJBCX2:2:1101:6950:87988 2:N:0:ACTATGCA
AAGTGAAGCGAGCCCAACTATCCCTATTAATCATTACGTCGATCCTAAAAACCAACAAAATAGGGTCAAACGTCCTATTTCATTATTCCATGCTAATGTATTCAAGCGTGTGCCTGCTTTAAACACTCTAATTTTTTCAAAGTAACAGTCCTGATTCCCCATGACACCAAATTAATGACATCACAGTTCGTCAGAAGGTAGAAATCAATAATACCAGTGCATACCGGAGGCACGACCAATATATTGATCCCGAAATTCAACTACGAGCTTTTTAACTGCAACAACTTTAATATACGCTATTGGAGCTGGAATTACCGCGGCTGCTGGCACCAGACTTGCCCTCCAA
+
DDDDBIIIIIIIGHHIIIIIIIIIIIIIIIIIIIIIIIIIIIIIIIIEHIIIHGIIIIIIIIFHHHIIIIIIIHIIIIIIHIIIIIIHIIIIHHIIIIIIIIIIIIIIHIIIIIIIIIIIIIIIIIIIIIIIIIIIIHHIIIIIIIIHHHHIIIIIIIIIIIIIIIIHIIIIIIIIIIIHIIIIIIIIIIIIIIIIIIIHIIIIIIIIIIHIIIIIIIIIIIIIIIIIIIIIIIIIIIIIIIIIH<IIIHIIIIIIIIIIIIIIIIIIIIIIIIIIIIIIIIIIIIIIIIIIIIIIIIIIIIIIIIIIIIIIIIIIIIIIIIIIIIIIIIIIIIIIIIIIIDDDDD
@HISEQ:969:HM2KJBCX2:2:1101:19437:88191 2:N:0:ACTATGCA
AAGTGAAGCGAGCCCAACTATCCCTATTAATCATTACGGTGGTCCTAGAAACCAACAAAATAGAACCACAACGTCCTATTCTATTATTCCATGCTAATCTATTCAAGCAATAGCCCGCTTTAAACACTCTAATTTTTTCAAGGTAATGGTCCTGGCTCCCCAACACACCCAATTAAGGACATACTGGTTCACCAGAAGGAAGACCCGACAACAGGACAGTACTCGCCAAAGACGGACCGCCCGGCCAAGTCTAAAATTCAACTACGAGCTTTTTAACTGCAACAACTTTAATATACGCTATTGGAGCTGGAATTACCGCGGCTGCTGGCACCAGACTTGCCCTCCAA
+
DDDDDIIIIIIIIIIIIIHIIIIIIIIIIIHIIIIIIIIIIIIIIIIIIIIIIIIIIIIIIIHIIIIIIIIICGHIIIHIIIGIIIHHIIIIHHIIIIIIIGIIIIIIIIIIIIIIIIIIIIIIIIIIIIIIIIIIIIIIIIIIIHIIIIIIIIHIHHHIIIIIIIIIIIIIIIIIIIIIIIIIIIIIIIIIIIIIIIIIIIIIIIIIIIIIIIIIIIIIIIIIIIIIIIIIIIIIIIIIIIIIIIIIIIIIIIIIIIIIIIIIIIIIIIIIIIIIIIIIIIIIIIIIIIIIIIIIIIIIIIIIIIIIIIIIIIIIIIIIIIIIIIIIIIIIIIIIIIIIIIDDDDD
@HISEQ:969:HM2KJBCX2:2:1101:17440:88973 2:N:0:ACTATGCA
AAGTGAAGCGAGCCCAACTATCCCTATTAATCATTACGTCAATCCTAGAAACCAACAAAATAGAATCAAACGTCCTATTTCGTTATTCCATGCTAATGTATTCAAGCGTGAACCTGCTTTAAACACTCTAATTTTTTCAAAGTAACAGTCCTGATTCCCCAAGACACCAAATTAATGACATCATGGTTCGTCAGAAGGTAGGAATCAATAATACCAGTACGTACAATAGCACGACCAATAAATTGATCCCGAAATTCAACTACGAGCTTTTTAACTGCAACAACTTTAATATACGCTATTGGAGCTGGAATTACCGCGGCTGCTGGCACCAGACTTGCCCTC
+
DDDDDIIIIIIIIIIHIIIIIIIIIIIIIIIIIIIIIIIIIIIIIIIIIIIIIIIIIIIIHHHIIIHIHIHHIIIHIIIIIHIIIIIEHHHIHIIIIIIIIHHHIIIIHHIIIIIHIIIIIHIIIIIIIIIHIIIHIIIIIIIIIIIIIIIIHIHHHIHIIIIIIIHIIIIIHIIIIIIIIIHIIHIIIIIIIIIIIIIIIIIIIHIIIIIIIIIIIIIIIIIIIIIIIIIIIIIIIIIHGIHIIIIIIIIIIIIIIIIIIIIIIIIIIIIIIIIIIIIIIIIIIIIIIIIIHIIIIIIIIIIIIIIIIIIIIIIIIIIIIIIIIIIIIIIIIIIIIDDDDD
@HISEQ:969:HM2KJBCX2:2:1101:5733:89468 2:N:0:ACTATGCA
AAGTGAAGCGAGCCCAACTATCCCTATTAATCATTACGTCAATCCTAGAAACCAACAAAATAGGTTTGAACGTCCTATTTCATTATTCCATGCTAATGTATTCAAGCAAATGCCTGCTTTAAACACTCTAATTTTTTCAAAGTAACAGTCCTGTTTCCCTGCAACACCAAATTAATGACATTACAGTTCTACAGAAAGGAGGAATCAGCGAGACCAGTTCATACCAGTGGCACGACCAGCCTGCTGACCCCGAAATTCAACTACGAGCTTTTTAACTGCAACAACTTTAATATACGCTATTGGAGCTGGAATTACCGCGGCTGCTGGCACCAGACTTGCCCTCCAA
+
DDDDDIIIIIIIHIIIIIIIIIIIIIIIIIIIIIIIIIIIIIIHHIIIIIIIIIIIIIIIIIIIHHIIIIIIIGIIIIIIIIIIIIIIHHIIHIIIIIIIIIIIIIIIIIIIIIIIIIIIIIIIHIIIIIIIIIIIHIHIIIIIIIIIIIHHHIHIIHIIIIIIIIIIIIIHIHHIIHIIIIIIIIIIIIIIIIIIIIIIIIIIIIIIIIIIIIIIIIIIIIIIIIIIIIIIIIIIIIIIIIIHHIIIIIIIIIIIIIIIIIIIIIIIIIIIIIIIIIIIIIIIIIIIIIIIIIIIIIIIIIIIIIIIIIIIIIIIIIIIIIIIIIIIIIIIIIIIIIIIIDDDDD
@HISEQ:969:HM2KJBCX2:2:1101:5639:90169 2:N:0:ACTATGCA
AAGTGAAGCGAGCCCAACTATCCCTATTAATCATTACGTCGATCCTAGAAACCAACAAAATAAGATCAAACGTCCTATTTCATTATTCCATGCTAATGTATTTAAGCGCGAGCCTTCTTTAAACACTAATTTTTTCAAAGTAACAGTCCTGATTCCACGTCACACTAAATTAATGGCATGACGATTCGTCAGAAGGAAGGAATCAGTGACACTAGTACATACCGAAGCATGACCAGTGTACTGATTCCGAAATTCAACTACAAGCTTTTTAACTGCAACAACTTTAATATACGCTATTGGAGCTGGAATTACCGCGGCTGCTGGCACCAGACTTGCCCTCCAA
+
DDDDDIIIIIIIIIIIIIIIIIIIIIIIIIIIIIIIIIIIIIIIIIHIIIIHIIIIIIIIIIIIIIIIIIIIIIIIIIIIIIIIIIIIIIIIIIIIIIIIIIIIIIIIIIIIIIIIIIIIIIIIIHIIIIIIIIIIIIIIIIIIIIIIIIIIIIIIIIIIIIIIIIIIIIIIIIIIIIIIIIIIIIIHIIIIIIIIIIIIIIIIIIIIIIIIIIIIIIIIIIIIIIIIIIIIIIIIIIIIHHIIIIIIIIIIIIIIIIIIIIIIIIIIIIIIIIIIIIIIIIIIIIIIIIIIIIIIIIIIIIIIIIIIIIIIIIIIIIIIIIIIIIIIIIIIIIIIIIDDDDD
@HISEQ:969:HM2KJBCX2:2:1101:1908:90643 2:N:0:ACTATGCA
AAGTGAAGCGAGACCCAACTATCCCTATTAATCATTACGTCAATCCTAGAAACCAACAAAATAGGATCAACGTCCTATCTCATTATTCCATGCTAATGTATTCAAGCGCGAGCCTGCTTTAAACACTCTAATTTTTTCAAAGTAACAGTCCTGATTCCCCGCCACACCAAATTAATGACATGATGGTTCGTCAGAAGGTAGGAATCAGTAACACCAGTACGTACCGAAGGCACGACCAGCGTACTAATCCCGAAATTCAACTACGAGCTTTTTAACTGCAACAACTTTAATATACGCTATTGGAGCTGGAATTACCGCGGCTGCTGGCACCAGACTTGCCCTCCAA
+
DDB@0CF<CEGCHI1<CFHFHEHGHGII?HHF?FFFH?C<1EE@?1DFCFE@F<<@0@E@FHG1<1111<<0D10<<<<C1@1@HHE11C1<11C?11<@@@<C8C4<CHH?@C8D<<G<EHHIH@??GHCGEB<EGHHHHHHIHHHE.FB..A@-IIFHIGGHCHD>GGFHHIHHF.HHEIHEHIIHIHIIIIIIIHEHHHFHHHHHFHEIIIHIHHHHHHHFIHHIIHIIHIIIIHHGHHHFCIHHHHHHIIIGHIIHCECD1?IHHIHHIIHHIIIHHFGCH@GHGHHHEGIIIIIHHFEEIIIHGEHHDE?CHIHIGHHIHHHHIIIIIHEHHEIIHBB@BB
@HISEQ:969:HM2KJBCX2:2:1101:17047:90903 2:N:0:ACTATGCA
AAGTGAAGCGAGCCCAACTATCCCTATTAATCATTACGTCGATCCTAGAAACCAACAAAATAGAATCAAACGTCCTATTTCGTTATTCCATGCTAATGTATTCAAGCGTGAGCCTGCTTTAAACACTCTAATTTTTTCAAAGTAACAGTCCTGATTCCCCATGACACCAAATTAATGACATCATGGTTCGTCAGAAGGTAGGAATCAATAATACCAGTACGTACAATAGCACGACCAATAAATTGATCCCGAAATTCAACTACGAGCTTTTTAACTGCAACAACTTTAATATACGCTATTGGAGCTGGAATTACCGCGGCTGCTGGCACCAGACTTGCCCTCCAA
+
DDAD@GH@EDH?EHIIII?H@GHIIIIIIIHIIIGHIEHIIIFIIGHHGFGHHHIIIIIHHHEEEHHIIHIIHHHIH@EHE1DEGE1FHIH@E1GHHIIIHGCHIIHHIIHHFGHIIIIIHHHHHHFIIIHIIHHEHHHHHIIIIHFIHGIIGIIIIIIIIIHHHHIHGGHHHIIIIHHHIFHHHIIHEHHHIIIIIIIIIIHIHHIIHHHHIIIIIIHIIIIIHGIIIHCDEH;EHHHGHIHHIIIIIIIHHHHGHIIIHHHHHHHIIHIHIIHIIIHIHHIIIIIIIIIIIIIIIIHHHIHHIIIIHIIIIIIIIIIIIIHHIIHHHGIIIIIIHIIHDCDDD
@HISEQ:969:HM2KJBCX2:2:1101:19054:90334 2:N:0:ACTATGCA
AAGTGAAGCGAGCCCAACTATCCCTATTAATCATTACGTCGATCCTAGAAACCAACAAAATAGGGTCAAACGTCCTATTTCATTATTCCATGCTAATGTATTCAAGCGTGTGCCTGCTTTAAACACTCTAATTTTTTCAAAGTAACGGTCCTGATTCCCCATGACACCAAATTAATGACATCACAGTTCGTCAGAAGGTAGAAATCAATAATACCAGTGCATACCAGAGGCACGACCAATATATTGATCCCGAAATTCAACTACGAGCTTTTTAACTGCAACAACTTTAATATACGCTATTGGAGCTGGAATTACCGCGGCTGCTGGCACCAGACTTGCCCTCCAA
+
DDDDDIIIIIHIIIIHEHHIIIIIIIIIIIGIIIIIGIIIIIIIIIIIIIIIHHIIIIHHIIHHHFHHIHGHIHIHIIIIIIIIIIIIHIIIIIIHIIIIIGIIIHIIHIIIIIIIIIGIHIIIIIIIIIIHHIIHIIIIIIIIIHHIIIIIHIIIIHIIIHHIIIHIIIIIIIIIHIIIIIIIIHIIIIIIIIIIIIIIIIIIIIIIIIIIIIIIIIIIIIIIIIIIIIIIIIIIIIIIIIIIHIIIIIIIIIIIIIIIIIHIIIIIIIIIIIHHIIIIIIIIIIIIIIIIIIIIIIIIIIIIIIIIIIIIIIIIIIIIIIIIIIIIIIIIIIIIIIIIIDDDDD
@HISEQ:969:HM2KJBCX2:2:1101:4167:91183 2:N:0:ACTATGCA
AAGTGAAGCGAGCCCAACTATCCCTATTAATCATTACGGTGATCCTAGAAACCAACAAAATAGAACCATGCCGTCCTATTCTATTATTCCATGCTAATGTATTCGAGCAAAAATGCCTGCTTTAAACACTCTAATTTTTTCAAGGTAAAGGTCCTGGATCCGCAAGACACCCAATTAAGGACATCAAGTTTCTCCAGAAGGTGAGAAATCAACAGCGACAGTTCATACCCCTTAAGGCATGACCATCACGTCAATCCCGAAATTCAACTACGAGCTTTTTAACTGCAACAACTTTAATATACGCTATTGGAGCTGGAATTACCGCGGCTGCTGGCACCAGACTTGCCCTCCAA
+
DDDDDIIHIGHHHIIIHIIGIIIIIIIIIIIIIIIIIIIIIIIIGHIIGHHHGIIIHIIIIIHHIIIIIGIIIIHIIIIIHIHIIHHIHIIIIIGIGHIIIHIHGHHHIIIIIIIIIIIIIIHIIIHIHGHIIIIIIHHIHIIIIIHIIIIIIGIIIIIIIIIIIIIIIIHIIIIIIIIIIHIIIIIIIHHIIIIIIIIIIIIIIIIHIIIIIIIIIIIIIIIIIIIIIIIIIIIIIIIIIIIIIIIIIIIHIIIIIIIIIIIIIIIIIIIIIIIIIIIIIIIIIIIIIIIIIIIIIIIIIIIIIIIIIIIIIIIIIIIIIIIIIIIIIIIIIIIIIIIIIIIIIIIIDDDDD
@HISEQ:969:HM2KJBCX2:2:1101:12985:92246 2:N:0:ACTATGCA
AAGTGAAGCGAGCCCAACTATCCCTATTAATCATTACGTCGATCCTAGAAACCAACAAAATAGAATCAAACGTCCTATTTCATTATTCCATGCTAATGTATTCAAGCGTGAGCCTGCTTTAAACACTCTAATTTTTTCAAAGTAACAGTCCTGATTTCCCACAACACCAAATAAATGACATCATGGTTCGTCAGAAGGGAGAAACCAACAATACCAGTACGTACCGAGGCACGACCGACATGATAGTCCCGAAATTCAACTACGAGCTTTTTAACTGCAGCAACTTTAATATACGCTATTGGAGCTGGAATTACCGCGGCTGCTGGCACCAGACTTGCCCTCCAA
+
DDDDDIGHIIGHHHIIIIIIIIIIIIIIIHHIIIHHHIIIIIIHGIIGIIIHIIIIIIHIIIIHIIIIIHGHHIGIIIIIIIIHIIIIGHIIIIIIHHIIIIIIIIIIIIIIHIIIIFHHIIIIIIIIIIHIIIHGHIIIHIIIIIHHHIHHIIHHIII@IIHHHFHIIHHHIIIHHIHIIIGIIIIIIIIIIIIIIHIIIIIIIIIIIIIHHHIGIIIIIIIIHIIIHIIIIIIIIIIIIIIIIIIIIIIIIIIHIIIIIIIIIIIIIFHHIIIIIIIIIIIIHGIIIIIGIHIIIIIIIIIIIIIIIIIIIIIIIIIIIIIHIIIIIIIIIIIIIIIIDDDDD
@HISEQ:969:HM2KJBCX2:2:1101:13278:91590 2:N:0:ACTATGCA
AAGTGAAGCGAGCCCAACTATCCCTATTAATCATTACGGTGGTCCTAGACCAACAAAATAGAACCATGCCGTCCTATTCTATTATTCCATGCTAATGTATTCGAGCAAAAATGCCTGCTTTAAACACTCTAATTTTTTCAAGGTAAAGGTCCTGGATCCGCAAGACACCCAATAAAGGACATCAAGTTTCTCCAGAAGGTGAGAAATCAACTGTAACAGTTCATACCCCTTAAGGCATGACCATCACGTCAATCCCGAAATTCAACTACGAGCTTTTTAACTGCAACAACTTTAATATACGCTATTGGAGCTGGAATTACCGCGGCTGCTGGCACCAGACTTGCCCTCCAA
+
ABDDCIIIHHIIGHIIIIIIHIIIIHHIIHGHHIIGIIIIHHIIHIIGIGIIIGHH??HHHHHIIIHHHHIHGDHHHHFHIIIIIIIGHECHFHIHHEHHIGIHHIIIHHIIIIGHIHIHIIIHGEHHHIIIHIIIFEIHEHHIHIIIHHHGHHHHHHHGIIIIIHIIIIIHIHG@HHIIIIIIHIIIIHHHIIIIIIIIIIIIIIGIIIIHIIIIIIIIHHIIIIIIIHHIIIIIIIIIIIIHIIHHHCIHIIIIIIIIIIHIIIGHHIIHIIIIIIIIIIIIIIIIIIIIIIIIHIHIIIIIIIIIIIIIIIIIIIIIIIIIIIIIIIIIIIIIIIIIIIIIIIDDDDD
@HISEQ:969:HM2KJBCX2:2:1101:3211:93001 2:N:0:ACTATGCA
AAGTGAAGCGAGCCCAACTATCCCTATTAATCATTACGTCAATCCTAGAAACCAACAAAATAGGATCGAACGTCCTATTTCATTATTCCATGCTAATGTATTCAAGCGTTAGCTTGCTTTAAACACTCTAATTTTTTCAAAGTAACAGTCCAGATTCCTCGCAACACCAAATTAATGGCATTACGGCTCATCAGGAAGGAGGAATCAGTGAGACCAGTACATACCAGTGGCATGACCAACCTACTGACCCCGAAATTCAACTACGAGCTTTTTAACTGCAACAACTTTAATATACGCTATTGGAGCTGGAATTAC
+
DDDDDIIIIIIGIIIIIIIIIIIIIIIIIIIIIIIIIIIIIIIHIIIIHIIIIIIIIIIIIIHIIIIIIIIIIIIIHIIIIIIHHHHHIIHIIIHIIIIIIHIHIIIIIIIIIIIGIIIIIIIIIIIIIIIIIIIIIIIIIIIIIIIIIIIIIIHIIHHIIIHIIIIIIIIIIIIIIIIIHIIIIIIIHHHIIIIIIIIIIIIIIIIIIIIIIHIIIIIIIIIIIIIIIIIIIIIIIIIIHIHIHIIIIIHIIIIIIIIHHIIIIHIIIIIIIIIIIIIIIIIIIIIIIIIIIIIIIIIIIIIIIIIIIIDDDDD
@HISEQ:969:HM2KJBCX2:2:1101:5454:93576 2:N:0:ACTATGCA
AAGTGAAGCGAGCCCAACTATCCCTATTAATCATTACGTCAATCCTAGAAACCAACAAAATAGGATCGAACGTCCTATTTCATTATTCCAGCTCCAATAGCGAATATTAAAGTTGTTGCAGTTAAAAAGTTCGTAGTTGGATTTCTGGTTTAGTTCGCTTGGCCCGCCACGGTTTCGTGTGTGAGTGCCGATGCGCGCTTACCATCTTCCTGGAGAACGTTCCTGCCCTTTGCTGGGTTGGGTTCGCAATCCAGGACCTTTACTTTGAAAAAATTAGAGTGTTTAAAGCAGGCGGTTAGTTATGAATACATTAGCATGGAATAATAAGTTAGGGCTCGTTTATCGTATTTTGTTGGTTTTTGGATTTGTGAGCAATGATTAATAGGGATAGTTGGGGACCAAAGAGGA
+
<<@001CCH?=D?C1D<@11C@1DFFEF@1CC@GHFC1<1D0CGC?<GC?@F?C<0C<1<1111<DFECHE/D1001<G11<FH?GHCF<11<<1C1<<@1./</D<1CF11<11<<<11<CG1FC1@01<1D<1<<D<<1<F@1<C111<<1<1CG.<<<0D00<.<</-HEHHHGIHCGHHEHHHH2HECHCH<F@EGHHHHHGFB?@?IHHF?FCEG=CIHHHEHGHHHGHCHHHFIIIHIHHHCHHHHIHFIHHFFGCHIHHHHEHHHF1GHCCH@HGCD1<1GIIHHCDHCEHHFHHGC?CCGEHHGEHHFEF1EFIIHIHGHCCH@DHCGIIIGHFEEHIIIIHGE@G=G@IIHEHEHG?IHHHHIHIIIIIIIIIIIIIIIIIIIIIIIIHIIIIHD?DDD
@HISEQ:969:HM2KJBCX2:2:1101:4642:93425 2:N:0:ACTATGCA
AAGTGAAGCGAGCCCAACTATCCCTATTAATCATTACGTCGATCCTAGAAACCAACAAAATAGGGTCAAACGTCCTATTTCATTATTCCATGCTAATGTATTCAAGCTAATGCCTGCTTTAAACACTCTAATTTTTTCAAAGTAACAGTCCTAACTCCCCATAACACCAAATTAATGACATCATGGTTCGTCAGAAGGGAGAAATCAATGATACCAGTACGTACCAGAGGCACGACCGATATATTGATCCCGAAATTCAACTACGAGCTTTTTAACTGCAACAACTTTAATATACGCTATTGGAGCTGGAATTACCGCGGCTGCTGGCACCAGACTTGCCCTCCAA
+
DDDDDIIHIIIIIIIIIIIIIIIIIIIIIIIIIIIIIIIIIIIIIIIIIIIIIIIIHIIIIIIIIIIIIIIIIIIIHIIIIHIICHIIIIIIIIGHIHIIIIHIIHIIIIIIHIIIHIIIIIIIIIIIIIIIIIIIIIIHIIIIIIIIIIIIIIHHIHHIIIIIHIHIIIIIIIIIIIIIHIIIIIIIIIHIIIIIIIIIIIIIHIIIIIIIIIIIIIIIIIIIIIIIIIIIIIIIIIIIIIIHGIIIIIIIIIIIIIIIIIIIIHIIIIIIHIIIIIIIIIIIIIIIIIIIIIIIIIIIIIIIIIIIIIIIIIIIIIIIIIIIIIIIIIIIIIIIIIIIIDDDDD
@HISEQ:969:HM2KJBCX2:2:1101:14048:94380 2:N:0:ACTATGCA
AAGTGAAGCGAGCCCAACTATCCCTATTAATCATTACGTCAATCCTAGAAACCAACAAAATAGGATCAAACGTCCTATTTCATTATTCCATGCTAATGTATTCAAGCGTTAGCCTGCTTTAAACACTCTAATTTTTTCAAAGTAACAGTCCTGTTTCCCTGCAACACCAAATTAATGACATTACAGTTCTTCAAGAAGGAGGAACCAGTAAAGCCAGTACATACCAGAGGCACGACCAACTTACTAATCCCGAAATTCAACTACGAGCTTTTTAACTGCAACAACTTTAATATACGCTATTGGAGCTGGAATTACCGCGGCTGCTGGCACCAGACTTGCCCTCCAA
+
DDDDDIIIIGIIIIIIIIIIIIIIIIIIIIIIIIIIIIIIIIIIIHIIIIIIIIIIIIFHIHHIHIGIIIIIIIIIIIIHIHIIIIIIIHIIIIIIIIHIIHHIIHIIIIIIIIIIHIIIIHIIIIIIIIIIIIAHHIIIHIIIIIIIIIIIIIIHIIIHEIIIIIIIIIHHHIHIIIIIHHIIIHHHIIIIIIIIIIIIIIIIIIIIIIIIIIIIIIIIIIII<IIIIIIIIIIIIIIIIIIIHIIHIIIIIIIIIIIIIIIIIIIHIIIIIIIIIIIIHIIHIIIIHIIIIIIIIIIHHIIIIIIIIIIIIIIIIIIIIIIHHIIIIIIIIIIIIIIIIDDDBD
@HISEQ:969:HM2KJBCX2:2:1101:16827:94487 2:N:0:ACTATGCA
AAGTGAAGCGAGCCCAACTATCCCTATTAATCATTACGTCGATCCTAGAAACCAACAAAATAGAATCAAACGTCCTATTTCATTATTCCATGCTAATGTATTCAAGCGTAAGCCTGCTTTAAACACTCTAATTTTTTCAAAGTAACAGTCCTGATTCCCCACGACACCAAATTAATGACATCGCGGTTCTTCAGAAGGTAGGAACCAATAATGCCAGTGCGTACCGAAGCACGACCAACAATTTGATCCCGAAATTCAACTACGAGCTTTTTAACTGCAACAACTTTAATATACGCTATTGGAGCTGGAATTACCGCGGCTGCTGGCACCAGACTTGCCCTCCAA
+
DDCBDIIIIHHIHGIIIHHIHIIIHIIHIIIIIIIIIHHIHIIIGIHHIIHHIHIIHIIIHIHGHHIGHIHHIIHIIIIHIIIHIIHIHHHHIIIIIHIIIIIIIIIHHHHHHIIIHIGHHHGIHIIHHIIIIIIIHHFHHIHIIIIIGIIIIIIIHHIIIIIHIIIIIIIHHHHHGEHHHIIIIIHEHIHIIIIIIIIIHHEHHIHHHIHGIIHIIIIIIIHHIHHHGHHIGIIIIIIIIIHGHHIHIIIIIHIHIIIIHHIIIIIIIIIIHHIIIHHHHFHHHIHHIIHIIGIIIHHHIIIIIIIIHHIIIIIIIIIIIIIIIIIIIHHIIHIHHGIHDADDD
@HISEQ:969:HM2KJBCX2:2:1101:1392:94460 2:N:0:ACTATGCA
AAGTGAAGCGAGCCCAACTATCCCTATTAATCATTACTTCGGTCCTAGAAACCAACAAAATAAAACCAAAGTCCTATTTTATTATTCCATGCTAATGTATTCAGGCGTAGGCCTGCTTTAAACACTCTAATTTTTTCAAAGTAAAAGTCCTGGTTCCCTGCCGCACCGAATAAACGACACGACAGTTTACCAGAAGGGAAGACCCAGCCAGGACAGTACAAACCCTAGGGCAGACCGTCCAACCAGGCCTAAAATTCAACTACGAGCTTTTTAACTGCAACAACTTTAATATACGCTATTGGAGCTGGAATTACCGCGGCTGCTGGCACCAGACTTGCCCTCCAA
+
DDDDDHIIIIIIIIIIIIIIIIIIIIIGIIHIIIIIHIHIIIIIIIHHIIIIIHIIIIIHIIIIIIIIHGHHGHFHHHII?HHIHGHHHHHIIIIIIIIIHFHHGHHHIHDGHHIIIHHHHIIIIIIIIIIIHIHHHIIHHIHHIIHIIIIIHHEIIHHIIHIIIIHIIIIIIHIHIIIIIIIIIHHHHHEIIIIIIIHHHIIIIIIIIIHHHHIIIIIIIHIIIIIIIIIHIHIHHIHIIHHDHIIGIIIIIIIIIIIIIIIIIIHHHIIIIIHHIIHIIIIIIIIIIIIIIIIIIIHIIIIIIIIIIIIIIHIIIIIIIIIIIIIIIIIIIIIIIIIHBDBDB
@HISEQ:969:HM2KJBCX2:2:1101:9666:94702 2:N:0:ACTATGCA
AAGTGAAGCGAGCCCAACTATCCCTATTAATCATTACGTTGATCCTAGAAACCAACAAAATAGAATCGAACGTCCTATTTCATTATTCCATGCTAATGTATTCAAGCGCGTGCCTGCTTTAAACACTCTAATTTTTTCAAAGTAACAGTCCTGACTCCCCACAACATCAAATTAATGACATCATGATTCATCAGAAGGGAGAAATCAATGACATTAGTACGTACCGAAGGCACGACCGACGTATTGATCCCGAAATTCAACTACGAGCTTTTTAACTGCAACAACTTTAATATACGCTATTGGAGCTGGAATTACCGCGGCTGCTGGCACCAGACTTGCCCTCCAA
+
DDDDDIIIIIIIIIIIIIIIIIIIIIIIIIIIIIIIIIIIIIIIIIIIIIIIHHIIIIIHIIHIHHIHIIIIIIIIIHHHHIIIIIIHIIHIIIIIIIHHHHHIIIIIIIHIIIIIIGIIIIIIIIIIIIIIIHIHHHHIIIIIIHIIIIHIIIIIIIIIIIIIIIIIIIIIIIIIIIIIIIIIIIIIIIIIIIIIIIIIIIIIIIIIIIIIIIIIIIIHIIIIIIIIIIIIIIIIIIHIIIIHDIIIGIIIIIIIIIIIIIIIIIIIIIIIIIIIIIIIIIIIIIIIIIIIIHIIIIIIIIIIIIIIIIIIIIIIIIIIIIIIIIIIIIIIIIIIIIIIIDDDDD
@HISEQ:969:HM2KJBCX2:2:1101:17832:95698 2:N:0:ACTATGCA
AAGTGAAGCGAGCCCAACTATCCCTATTAATCATTACGGTGATCCTAGAAACCAACAAAATAGAACCATGCCGTCCTATTCTATTATTCCATGCTAATGTATTCGAGCAAAAATGCCTGCTTTAAACACTCTAATTTTTTCAAGGTAAAGGTCCTGGATCCGCAAGACACCCAATAAAGGACATCAAGTTTCTCCAGAAGGTGAGAAATCAACAGTAACAGTTCATACCCCTTAAGGCATGACCATCACGTCAATCCCGAAATTCAACTACGAGCTTTTTAACTGCAACAACTTTAATATACGCTATTGGAGCTGGAATTACCGCGGCTGCTGGCACCAGACTTGCCCTCCAA
+
DDDD@HHHIHGHEHHIIIIIIHHHHIIIIIIIIIIIHCHIIGIHHIIHHIIIHHIIHHHHHHHHIIIIIIIHI@HHIGIHHHHGIIIIHHIHIGIH@GEHIDGHHHIIIIIIHIIHIIIIHIIIIIIIIIIIIHIHHIIIIHIIIIHIIHIIIIHGIHIIGIIIIIIHIIHIIIIIIIIHHHHHHHIIHHFHHIIIIIIIIIIIIIIIIIIIIIIIIHIIHHHIIHHIIIIIII=IIIIII<IIHIIIIIIHIIHIIIIIIIHHIIIIHIIIIIIIIIIIIIIHIIHIIIIIIIIIIIIIIIIIIIIIIIIIGIIIIIIIIIIIIIIIIIIIIIIIIIIIIIIIIIIIDDDDD
@HISEQ:969:HM2KJBCX2:2:1101:3205:95702 2:N:0:ACTATGCA
AAGTGAAGCGAGCCCAACTATCCCTATTAATCATTACGTCGATCCTAGAAACCAACAAAATAGAATCAAACGTCCTATTTCATTATTCCATGCTAATGTATTCAAGCGTAAGCCTGCTTTAAACACTCTAATTTTTTCAAAGTAACAGTCCTGATTCCCCACGACACCAAATTAATGACATCGCGGTTCTTCAGAAGGTAGGAACCGATAATGCCAGTGCGTACCGAGGCACGACCAACAATTCGATCCCGAAATTCAACTACGAGCTTTTTAACTGCAACAACTTTAATATACGCTATTGGAGCTGGAATTACCGCGGCTGCTGGCACCAGACTTGCCCTCCAA
+
DDDDDIIIIIIIHIIHHIIIIIIIIIIIIIIIIIIHIIIHEHIIIIIHIHHHIIIGIIIHHIHHHIIIIIIIIIHIHIIIIIIIIIHHIIIIGHGHHIHIIHIIIHIIIIIIHIHIHHIIIIIIIIIIIIIIIIIHGIIHIIHHHIIIIIIIIHHHIIHHIIIIIIIIIHHIHIHIHIIIIIIIIIIIIIHIIIHIIIIIIHGIIIIIIIIIIIIIIIIIIIIIIIIIIHIIIIIIIIIIHHEDIHHIIGIIIIIIIIIIIHIIIIIIIIIIIIIIIIHIIIIIIIIIIIIGHIIIIIIIIIIIIIIIIIIIIIIIIIIIIIIIIHIIIIIIIHIIIIIIDDDDD
@HISEQ:969:HM2KJBCX2:2:1101:2288:96503 2:N:0:ACTATGCA
AAGTGAAGCGAGCCCAACTATCCCTATTAATCATTACGTCAATCCTAGAAACCAACAAAATAGGATCAACGTCCTATTTCATTATTCCATGCTAATGTATTCAAGCGCGAGCCTGCTTTAAACACTCTAATTTTTTCAAAGTAACAGTCCTGATTCCCCGCCACACCAAATGAATGACATGATGGTTCGTCAGAAGGTAGGAACCAGTAACACCAGTACGTACCTAAGGCACGACCAACGTACTGATCCCGAAATTCAACTACGAGCTTTTTAACTGCAACAACTTTAATATACGCTATTGGAGCTGGAATTACCGCGGCTGCTGGCACCAGACTTGCCCTCCAA
+
DDDDDIIIIIIIIIIIIGIIIGHIIIIIIIIIIIIIHHIHIIIIIIIIIIIIHIIIHIGEHHGHGHIEHHGHHIIIIIIIIIIHHHIIIIGIIIIIHIHHHDHHFHHHIHHIIIIIIEHEHHH@GHHHEHIIIIHHHGGHEGGHIIHHHHIIHIFHDIHIIIIHIIIIIIHIIIIIIHHIHIIIIHHIIIIIIIIIHIHIIIIIHIIIIIHIIIIIIIIIHIGHIIIHIIIIIIIIIIIIIIHHIIIIIIIIIIIIIIIIIIIIIIIIIHIHIHGIIIIIIIIIIIIIIIIHEIIIIIIIIIIIIIIIIIIIIIIIIIIIHIIIIIIIIIIIIIIIIIIIDDDDD
@HISEQ:969:HM2KJBCX2:2:1101:14954:96681 2:N:0:ACTATGCA
AAGTGAAGCGAGCCCAACTATCCCTATTAATCATTACGTCAATCCTAGAAACCAACAAAATAGGATCGAACGTCCTATTTCATTATTCCATGCTAATGTATTCAAGCGTTAGCTTGCTTTAAACACTCTAATTTTTTCAAAGTAACAGTCCAAATTCCCCGCAACACCAAATTAATGGCATTACGGATCATCAGGAAGGAGGAATCAGTGAGACCAGTACATACCAGAGGCATGACCAACCTACTAACCCCGAAATTCAACTACGAGCTTTTTAACTGCAACAACTTTAATATACGCTATTGGAGCTGGAATTACCGCGGCTGCTGGCACCAGACTTGCCCTCCAA
+
DDDDBGHHHIIIIHHIIGIHHIIHIIIIIHIIIIIIIIIHIIGCEHHIIIIHIGIIFIIIIIEFHIIIIGHHHHHHIHHIIIIIIIHHHIIHF@HCIIIIIIIIHHHIHIIHHHHIIHIIIIIIIIHHHIFIIIIHHHHIIIIIIIIHHIIIIIIIIIIIIIIIIHGHIIIHIIIIIIIIIIHGIIIIIIHEIHIIIIIIIIIIIIIIIIIIHIIIIIIIIIIIIIIIIIIIIII;IIIIIIHHFFEIIIIHIIIIIIIIIHHIIHIIIIIIIIIIIIIIIIIIIIIIIIIIIIIIIIIIIIIIIIIIIHIIIIIIIIIIIIHIIIIIIIIIIIIIIIIIIDDDDD
@HISEQ:969:HM2KJBCX2:2:1101:15500:95901 2:N:0:ACTATGCA
AAGTGAAGCGAGCCCAACTATCCCTATTAATCATTACGTCGATCCTAGAAACCAACAAAATAGGGTCAAACGTCCTATTTCATTATTCCATGCTAATGTATTCAAGCGTGTGCCTGCTTTAAACACTCTAATTTTTTCAAAGTAACAGTCCTGATTCCCCATGACACCAAATTAATGACATCACAGTTCGTCAGAAGGTAGAAATCAATGATACCAGTTCATACCAGAGGCACGACCAATATATTGATCCCGAAATTCAACTACGAGCTTTTTAACTGCAACAACTTTAATATACGCTATTGGAGCTGGAATTACCGCGGCTGCTGGCACCAGACTTGCCCTCCAA
+
DDDDDIIIIIIIIHIIIIIIIIIIIIIIIIIIIIIIIIIIIIIIIIIIIIIIIIIIHHHIIIIIHIIIIIHIIEHIIIIIIIHIIIIIIIIGIIIIIIIIIIIIIIIIIIIIIIIIIIIIIIIIIIIIIIIIIIIIIIIIHIIIIIIIIIIIIIHIIIIIIIHIIIIIIIIIHIHIIIHIIIIIIHIIIIIHIIIIIIIIIIIIIIIIIIIIIIIIIIIIIIIIIIIIIIIIIIIIIIIIIIIIHIIIIIIIIIIIIIIIIIIIIIIIIIIIIIIIIIIHIIIIIIIIIIIIIIIIIIIIIIIIIIIIIIIIIIIIIIIIIIIIIIIIIIIIIIIIIIHIIDDDDD
@HISEQ:969:HM2KJBCX2:2:1101:8008:95421 2:N:0:ACTATGCA
AAGTGAAGCGAGCCCAACTATCCCTATTAATCATTACATCGATCCTAGAAACCAACAAAATAGAATCGGATGTCCTATTTCATTATTCCATGCTAATGTATTCAAGCGTGAGCCTGCTTTAAACACTCTAATTTTTTCAAGGTAACAGTCCTAATTCCCCGTGACACCAAATTAATGGCATTACGGTTCTTTAGAAGGTGAGAAATCAATAATATCAGTACATACCAACGGCATGACCGAAACATTGATCCCGAAATTCAACTACGAGCTTTTTAACTGCAACAACTTTAATATACGCTATTGGAGCTGGAATTACCGCGGCTGCTGGCACCAGACTTGCCCTCCAA
+
DA@DDEHEG/CHHC1<F0<GE<F<F?DEH?H@FHHIGCHIGEHE0CCDGHHFHCHHIHIIIHHHHE1<DEH/<1<CFEC@1CCEFHH@H1<D@?FHCIHHC?IIIHHE?IHIHHHHHH(FFHGHIIIIHHHCDGCFHECHHIHHHIHHFEGHHHHHHHEIIHHGGGHIIGFIIHHIIGHHIHHHIIIHEIIIIIIIHIIIIHHCIHHHGIIIIIIIGIHHGGBGHFIGIGIIHIGIIIIIIHHHGCE<EF/EHGEEGHIIIIIIIIIIIIIIIIIIIIIIIHHEHIIIIIIIHIIIIIIIHGEIGIIIIIIIIIIHIHHHHEH?IIIIIIIIHIHHCHHHCIDDADD
@HISEQ:969:HM2KJBCX2:2:1101:11420:97979 2:N:0:ACTATGCA
AAGTGAAGCGAGCCCAACTATCCCTATTAATCATTACGTCAATCCTAGAAACCAACAAAATAGGATCGTCGTCCTATTTCATTATTCCATGCTAATGTATTCAAGCGTTAGCCTGCTTTAAACACTCTAATTTTTTCAAAGTAACAGTCCTGTTTCCCCGCAACACCAACTTAATGGCATTACGGTTCTTCAAGAAGGAGGAATCAGCAAAGCCAGTGCATACCAATGGCACGACCAACTTGCTGACCCCGAAATTCAACTACGAGCTTTTTAACTGCAACAACTTTAATATACGCTATTGGAGCTGGAATTACCGCGGCTGCTGGCACCAGACTTGCCCTCCAA
+
DDDDDIIIIGIIIIIIIIIIIIIIIIIIIIIIIIGIIIIIIIIIIIHIIIIIIIIIHHIIIIHHIIIIIHIHIIIIGEHIIIIIIIIEHHIHIIIIHHIHIIIIIIHHHIIIIIIIHIIIIIIIIHIIIHIIIIIIIIIIIIIIIIIIIIIIHHIIIIIIIIIIIIIIIIIIIIIIIIIIIIIIIIIIIIIIIHIIHIIIIIIIIIIIIIIIIIIIIIIIIIIIIIIIIIIIIIIIIIIIIIIGIIIIIIIIIIIIIIIIIHIIIIIIIIIIIIIIIIIIIIIIIIIIIIIIIIIHH@IIIIIIIIIIHIIIIIIIIIIIIHIIIIIIIIIIIIIIIIIIDDDDD
@HISEQ:969:HM2KJBCX2:2:1101:5432:99121 2:N:0:ACTATGCA
AAGTGAAGCGAGCCCAACTATCCCTATTAATCATTACGTCAATCCTAGAAACCAACAAAATAGGATCGAACGTCCTATTTCATTATTCCATGCTAATGTATTCAAGCGTTAGCTTGCTTTAAACACTCTAATTTTTTCAAAGTAACAGTCCAGATTCCTCGCAACACCAAATTAATGGCATTACAGTTCTTCAGAAAGGAGGAATCAGCGAAGCCAGTGCATACCAGTGGCACGACCAACTTGCTGACCCCGAAATTCAACTACGAGCTTTTTAACTGCAACAACTTTAATATACGCTATTGGAGCTGGAATTACCGCGGCTGCTGGCACCAGA
+
DDDDDIIIIIIIIIIIIIIIIIIHIIIIIIIIIHIIIIHIIIIIIIIIIIIIIIIIIIIIIIIHIIIIIIIIIHIIIGIIIIIIIIIIHIIIIIIIIIIIIIIIIIHIIIIIIIIIIIIIIIIIHIHIIIIIIIHIIIIHIIIIIIIIHIIIIIIIIHIIIIIIIIIIIIIIIIIIIIIIIIIIIIIIIIIHIIIIIIIIHIIIIIIIIIIIIIIIIIIIIIIIIIIIIIIHHIIIIIIIIIIIIIIIIIIIIIIIIIIIIIIIIIIIIIIIIIIIIIIIIIIIIIIIIIIIIIIIIIIHIIIIIIIIIIIIIIIIIIIIIIIIIIIIIDDDDD
@HISEQ:969:HM2KJBCX2:2:1101:19103:99169 2:N:0:ACTATGCA
AAGTGAAGCGAGCCCAACTATCCCTATTAATCATTACGTCAATCCTAGAAACCAACAAAATACGATCAAACGTCCTATTTCATTATTCCATGCTAATGTATTCAAGCGTTAGCCTGCTTTAAACACTCTAATTTTTTCAAAGTAACAGTCCTGTTTCCCTGCAACACCAAATTAATGACATTACAGTTCTTCAAGAAGGAGGAACCAGTAAAGCCAGTACATACCAGAGGCACGACCAACCTACTAATCCCGAAATTCAACTACGAGCTTTTTAACTGCAACAACTTTAATATACGCTATTGGAGCTGGAATTACCGCGGCTGCTGGCACCAGACTTGCCCTCCAA
+
DDDDDIIIIIIIIIIIIIIIIIIIIIIIIIIIIIIIIIIIIHIIIIHIIIIHHGHIIIHIIIEEHHHIIIIIHHIIIIEHHHIIIIHGHIIIEHHIIIIIHHGHIHIIIIIIIHIHIHIIIIGHHIIIIIIHHIIIIIIIIIIIIIIIHIIIIIIIIIIIIIIIIIIIIIIIIIIIIIIIHIIIIIIIIIHIIIIIIIIIIIIIHIIIIIIIIHIIIIIIIIIIIIIIIIIIIIIIIIHHIIHHHIHHIIIIIIIIIIIHIIIIIIIIIIIIIIIIIIIIIIIIIIIIIIIIIIIIIIIIIIIIIIIIIIIIIIIIIIIIIIIIIIIIIIIIIIIIIIIIIDDDDD
@HISEQ:969:HM2KJBCX2:2:1101:16878:98843 2:N:0:ACTATGCA
AAGTGAAGCGAGCCCAACTATCCCTATTAATCATTACGTCAATCCTAGAAACCAACAAAATAGAATCAAACGTCCTATTTCATTATTCCATGCTAATGTATTCAAGCGTGCGCCTGCTTTAAACACTCTAATTTTTTCAAAGTAACAGTCCTGATTCCCCACGACACCAAATTAATGACATCGTAGTTCTTCAGAAGGTAGGAACCAATAATGCCAGTGTGTACCGAAGCACGACCGACAATTTGATCCCGAAATTCAACTACGAGCTTTTTAACTGCAACAACTTTAATATATGCTATTGGAGCTGGAATTACCGCAGCTGCTGGCACCAGACTTGCCCTCCAA
+
DBDB@HICHHFFHHFHIHHIHHHIHIIIIIHHHFHEHIIIIIIIHIHIEHIIHHHIIIIIIIIHIIGHHHH=<CHEHCHIIIIIHGFIHH@EHEGHHIHHHGFHHIIHHCHIHIIIIHHGHHHEGHHHHIHHHHHGHHHEGHIIIHFIIIIIHFHEHHHHIICHHHIHHCIHHIHHIHIHHIIHIIIIHIHHIIHHHHHHIIHHHGIIHFEHHHHHIIIIIHIIIHHHIHDHIHIIHIIHFHHEIHHGHHIHEHIIHHHIHHHHFIHIHFHHHFIIHEHEHIHIHHIHIHHHIIIHHDDDGIIHEHIIIIIIIIIIIHIIIIIIIIHIIIIIIIIIIHIHD@BDB
@HISEQ:969:HM2KJBCX2:2:1101:8530:99234 2:N:0:ACTATGCA
AAGTGAAGCGAGCCCAACTATCCCTATTAATCATTACGTCAATCCTAGAAACCAACAAAATAGGATCAACGTCCTATTTCATTATTCCATGCTAATGTATTCAAGCGCGAGCCTGCTTTAAACACTCTAATTTTTTCAAAGTAACAGTCCTGATTCCCCACCACACCAAATTAATGACATGATGGTTCGTCAGAAGGTAGAAATCAGTAACACCAGTACGTACCGAAGGCACGACCAGCGTACTAATCCCGAAATTCAACTACGAGCTTTTTAACTGCAACAACTTTAATATACGCTATTGGAGCTGGAATTACCGCGGCTGCTGGCACCAGACTTGCCCTCCAA
+
D@DDBEHHIIIIIIGEHIHIHGHHHIIIIHIIIIHIIIIEHHIIHHIIHHIHHCCG?GHHHHHHIGIIIGIIHCHIFHHHHHHIIIICEHHIIIIIIIIIHGFIGIIIIIHIHHIIHHHGEHHHHGIHEHIIIHHHIIEHHHHHHHHHHIIIIHIHIHHGFGHHCIIGIHHHFIIIHHHIHIIIIIIHIIHIHIHHIIIIHGHEHHECIHCFI:HIHHIIIIIIIIIIIHHHHHIIIIHF@D@GH6EHHHHHHG?EIIHHCHIIIIIIHIHHHFHHHGEHHIHEHCIIIHG=GHHHGFIHEIHHIIIIIIHIHHECHIHHIIIIGIHHIIHIIIHHIIHHBBDB@
@HISEQ:969:HM2KJBCX2:2:1101:9739:100103 2:N:0:ACTATGCA
AAGTGAAGCGAGCCCAACTATCCCTATTAATCATTACATCGATCCTAGAAACCAACAAAATAGAATCGGATGTCCTATTTCATTATTACATGCTAATGTATTCAAGCGTGAGCCTGCTTTAAACACTCTAATTTTTTCAAGGTAACAGTCCTAATTCCCCGTGACACCAAATTAATGGCATTACGGTTCTTTAGAAGGTGAGAAATCAATAATATCAGTACATACCAACGGCATGACCGAAACATTGATCCCGAAATTCAACTACGAGCTTTTTAACTGCAACAACTTTAATATACGCTATTGGAGCTGGAATTACCGCGGCTGCTGGCACCAGACTTGCCCTCCAA
+
DD@B<F<<<C0<CH1<1EGC@<DG1C@FEEGHHIGHHIC@CCGHDH@<<1DF@FFHEGE?<DDGHCCCEHH/DGCF?GC1DHCGCH@1<@?1C1FEHHEEG<DFCHFHIHHH@EGFGCGF@@DCGDFCHEH=FIHH<F6@FHHHEHEHGFFHHHHFCCIHHGHCCIHHIHGHGEHHH9C@DIHHII:HC;HIGHIIIHFHIHHHH?HGDHHHHEGECHFB@HEGFGEEIIHDCHHIIIHIF@HHHDHDDGIIFHHIHHFHIIIIHIIIHIIIIIHFHIIIHIIIHHHIIHGIHHHHHHHHHHHHFHEHIHHIEHIIIH<IHEIHIHIHIIIIHGFCHHHHHHDBBBB
@HISEQ:969:HM2KJBCX2:2:1101:4673:100428 2:N:0:ACTATGCA
AAGTGAAGCGAGCCCAACTATCCCTATTAATCATTACGTCAATCCTAGAAACCAACAAAATAGGATCGAACGTCCTATTTCATTATTCCATGCTAATGTATTCAAGCGTTAGCTTGCTTTAAACACTCTAATTTTTTCAAAGTAACAGTCCAAATTCCCCGCAACACCAAATTAATGGCATTACGGATCATCAGGAAGGAGGAATCAGTGAGACCAGTACATACCAGAGGCATGACCAACCTACTAACCCCGAAATTCAACTACGAGCTTTTTAACTGCAACAACTTTAATATACGCTATTGGAGCTGGAATTACCGCGGCTGCTGGCACCAGACTTGCCCTCCAA
+
@D@B@FCFCE0<CHHHGH<C11CCCEHCC1<CCHH?GEGE0EHCFH?@@@GH@CHHHH1<DFEEEE?C@@</<1EGGEE?G@CH@G@CHFEFCCF?GHHIHIIIHHHCHHGCGEHHEHHIFHEHFHHFFGCHFGHFFHGIGIGHGCEHIFHFEGGEHHCDEHHFHHIHEDIHHEGCF/HHDHHHEHGCCG@CIHGEIIHHIHEBFIIHIHIHFG?IIIHGHHHHGECCC?HFGHEHHCCC@AGHCF@HH?HEHIHFDHEHCC<EFCEIHGHHCEGFEIIHHH?HHHGIHHHHHIHIHIIIHHHIHGIIIHHEGIHHHHHIIHIIIHCHFGG@CIIHHEEHH@@DB@
@HISEQ:969:HM2KJBCX2:2:1101:1760:100876 2:N:0:ACTATGCA
AAGTGAAGCGAGCCCAACTATCCCTATTAATCATTACGTCGATCCTAGAAACCAACAAAATAGAATCAAACGTCCTATTTCATTATTCCATGCTAATGTATTCAAGCGTGCGCCTGCTTTAAACACTCTAATTTTTTCAAAGTAACAGTCCTGATTCCCCACGACACCAAATTAATGACATCGCGGTTCTTCAGAAGGTAGGAACCAATAATGCCAGTGCGTACCGAAGCACGACCAACAATTTGATCCCGAAATTCAACTACGAGCTTTTTAACTGCAACAACTTTAATATACGCTATTGGAGCTGGAATTACCGCGGCTGCTGGCACCAGACTTGCCCTCCAA
+
DDDDDIIHIHEHHIIIIIIIIIIIIIIIIIHIIIIIIIIIHIIHIIHHIIIIEHHIHHIIIIIIIIIIIIIHHHHIIIHIIIIHGHIIGHHHFIHIIIIIIIIIIIIIIHDHHHIIIIIHIIIIHIIIHIIIIIIIIIIHHIIHHIIIIIIIIIIHIIIIHIIIIIIIIIIIIIIIIIIIIIIIIIIIIIHHIIHIIIIIIIIIIIIHIIHIIIIIIIIIIIIIHIIIIIIIIIIIHHHIIIHGIIIIIIIIIHIIIIIIIIIIIIIIIIIIIHHIIIIIIIIIIIIIGIIIIGIIIIHHIIIIIIIIIIIIIHIIIIIIIIIHIIIIIIIIIIIIIIIIDDDDD
@HISEQ:969:HM2KJBCX2:2:1102:6474:2818 2:N:0:ACTATGCA
AAGTGAAGCGAGCCCAACTATCCCTATTAATCATTACGTCAATCCTAGAAACCAACAAAATAGGATCAACGTCCTATTTCATTATTCCATGCTAATGTATTCAAGCGCGAGCCTGCTTTAAACACTCTAATTTTTTCAAAGTAACAGTCCTGATTCCCCACCACACCAAATTAATGACATGATGGTTCGTCAGAAGGTAGGAATCAGTAACACCAGTACGTACCGAAGGCACGACCAGCGTACTAATCCCGAAATTCAACTACGAGCTTTTTAACTGCAACAACTTTAATATACGCTATTGGAGCTGGAATTACCGCGGCTGCTGGCACCAGACTTGCCCTCCAA
+
DDDDDIIIIIIIIIIIIIIIIIIIIIIIIIIIIIIIHHHIIIIIIIIIIIIIIGIIIIIIIIIIHIIIIIIHHIHIIIIIIIIIIGIIIIIIIIIIHIHHHHIHIHHHHIIIIIIIIIIIIIIIIIIIIHIIHIIIIIIIIIIHHIIIIIIIIIIIIIHIIIIIIIIIIIHIIIIIHIIIGIHHIIIIHHGIIIIIIIIIIIIIHIIIIIIIIIIIIIIIIIIIIIIIIIIIIIIIIIHIIIIHIIIIIIIIIIIIIIIIIIIIIIIIIIIIIIIIIIIIIIHIHGHHIHIIIIIIIIIIIIIIIIIIIIIIIIIIIIIIIIIIIIIIIIIIIIIIIIIIDDDDD
@HISEQ:969:HM2KJBCX2:2:1102:9553:3722 2:N:0:ACTATGCA
AAGTGAAGCGAGCCCAACTATCCCTATTAATCATTACGTCAATCCTAGAAACCAACAAAATAGGATCGAACGTCCTATTTCATTATTCCATGCTAATGTATTCAAGCGTTAGCCTGCTTTAAACACTCTAATTTTTTCAAAGTAACAGTCCTGTTTCCCTGCAACACCAAATTAATGACATTACAGTTCTTCAAGAAGGAGGAATCAGTAAAGCCAGTACACACCATTGGCACGACCAACCTACTGACCCCGAAATTCAACTACGAGCTTTTTAACTGCAACAACTTTAATATACGCTATTGGAGCTGGAATTACCGCGGCTGCTGGCACCAGACTTGCCCTCCAA
+
DDDDDIIIHIIIIIIIIIIIIIHIIIIIHIIIHIIIIIIIIIIIIIIIIIIIIIIIIIIIIIIIIIIIIHIIGHHIGIIIIIIHHHIHGIIHEHHIIIIIIIIIIIIIIIIIIGIIIIIIIIIIIIIIIIIHIIIIHIHIIIIIIIIIHHIIIIHHIIIIIIIIHIIIIIIHHIIIIIIIIIIIIIIHHIIIHIIIIHHHIIIIHIIIIIIIIHIIIIIIIIIIIIIIIIIIIIIIIIIIIIHHGIHIIIIIIIIIIIIIIIIIIIIIIIIIIHHIIIIIIIIIIIIHIIIIIIIIIIIIIIIIIIIIIIIIIIIIIIIIIIIIIIIIIIIIIIIIIIIIIDDDDD
@HISEQ:969:HM2KJBCX2:2:1102:14548:2641 2:N:0:ACTATGCA
AAGTGAAGCGAGCCCAACTATCCCTATTAATCATTACTCTGGTCCTGAAAACCAACAAAACAGAACCATAGTCCTATTCTATTATTCCATGCTAATGTATTCAAGCAAATGCCTGCTTTGAACACTCTGATTTTTTCAAGGTAAACAACATTAGCTTTAACACTAATGTAAAAAATGATTCAAATAAATCTTACTCCTAAAAGTAAAATAAATTCAATATCACAAGATTCAACTACGTGCTTTTTAACTGCAACAACTTTAATATACGCTATTGGAGCTGGAATTACCGCGGCTGCTGGCACCAGACTTGCCCTCCAA
+
DDDDDHIHHHHDGCEHHIIIIIIIIIIIFHHHHHIIH1CEEHHHHIIIIFHIHEHGIHIH?GHHGFHHIIHHHHIIGHIEHHGHHE?GEBHEEHHHHGHFG@@D<AHIHHHHHHIIEHIFFCFHHFHHIHCCCDECCEHHCHHIIFGHEHEHFHEHHHHIGC@HGHEHCFFFHGGFGHHHCHGF<HDFHCEHHHIEHHHFE<??HFH?GDHHHHFFG?FG1FF<C?F@F3DDFEH@<%@HHEH@EHIIHHEEGCC1@IIHHHC<D<??EHEEHHGC@@CCCC11DCC/CCF?G@HCCFC<FGFCC<@1EEDDC?D@0D
@HISEQ:969:HM2KJBCX2:2:1102:20320:3118 2:N:0:ACTATGCA
AAGTGAAGCGAGCCCAACTATCCCTATTAATCATTACGTCGATCCTAGAAACCAACAAAATAGGATTAACGTCCTATTTCATTATTCCATGCTAATGTATTCAAGCGTTAGCCTGCTTTAAACACTCTAATTTTTTCAAAGTAACAGTCCTGATTTCCCGCAACACCAAATTAATGACATCACGGTTCGTCAAGAAGGAGGAATCAGTAAAGCCAACAGTACATACCGAAGGCATGACCAACTTACTAACCCCGAAATTCAACTACGAGCTTTTTAGTTGCAACAACTTTAATATACCCTATTGGAGCTGGAATTACCGCGGCTGCTGGCACCAGACTTGCCCTCCAA
+
DADDDIIEHIIHHIIHHIIHIIIIIIHFHIHIIHIIHIIIIIICHIIIIIHIHIIGIIIGIHHEF@GHHIG<GHHHHHHIGIIHIIIHIIIGHFHIEEHIIIHHIIHIHGEHHHHFHHIIHIIIGIHHHHHHIIHHHIIHHIHHIHGIHHHIIIHIEIHHIHHGHIHIIHHIIGIHHFIIIHHEDEIIFHEHHIIIIHIHGHIHHHIIIII<IIIIHGHHHIIGHEHHEHCIIHHHEIIIHHHHHGHHDIHDIIIIIIIIIIIIHHHCHIIIIIIIHIIHHIIIIIIIIIIIIHHGIIHIIIIIIIIIIIIIIIIIHIIIIIIHIIIIIIIIIIIIIIIIIIIDDDDD
@HISEQ:969:HM2KJBCX2:2:1102:18022:3646 2:N:0:ACTATGCA
AAGTGAAGCGAGCCCAACTATCCCTATTAATCATTACGTCAATCCTAGAAACCAACAAAATAGGATCGAACGTCCTATTTCATTATTCCATGCTAATGTATTCAAGCGTTAGCTTGCTTTAAACACTCTAATTTTTTCAAAGTAACAGTCCAAATTCCCCGCAACACCAAATTAATGGCATTACGGCTCATCAGGAAGGAGGAATCAGTGAGACCAGTACATACCAGAGGCATGACCAACCTACTAACCCCGAAATTCAACTACGAGCTTTTTAACTGCAACAACTTTAATATACGCTATTGGAGCTGGAATTACCGCGGCTGCTGGCACCAGACTTGCCCTCCAA
+
DDDDCIIFHIIIIHIIIIIIIIIIIIIIIIIIHIIGIIIIIIIHIGIIIIIHIIIIIIIIIIFHIHIHIHHHIFHHHIHIHHHHHIIIIIHIIHGGIIIIHHGHIIIIIIIIIIIHIIIHIIIHHHIHHHHIIIHIHIIIIIIIHHHIHIIIIIIHIIIIIHIIHIIIIIIIIIIIIHIHHIIHHIIIIIIIIIIIIIIIIIIIIIIIIIHHIIIHIIIIIIIIIIIIIIIIIIIIIIIIHHHIHIHIIIIIIHIIIIIIIIHIIIIIIIIHIIIIIIIIIIIIIIIIIIIIIIIIIIIIIIIIIIIIIIIIIIIIIIIIIIIIIIIIIIIIIIIIIIIIIDDDDD
@HISEQ:969:HM2KJBCX2:2:1102:18044:4508 2:N:0:ACTATGCA
AAGTGAAGCGAGCCCAACTATCCCTATTAATCATTACTCCAGTTGCTAAAAAACCAACAAAATAGAACCGAAGTCCTACGGTGTTATCCCATGCTAATAGTATTCACGGCGTAAGCCTGCTTTGAACACTCTAATTTTTTCAAAGTAAAGGTGATCAAGAGTCGGATGATCTCCAACCAACCCAGAGTAAACCAGGTGAGCTGAAGGTCCGCAAATGACCACAGAAGCTGACACGCTCTTCAACACTATCATCCCATAAGAGACGTAGGCCAAGGAGCGTAATGTCAGGAAATCCAACTACGAGCTTTTTAACTGCAACAACTTTAATATACGCTACTGGAGCTGGAATTACCGCGGCTGCTGGCACCAGACTTGCCCTCCAA
+
DBDDDIIIIIIIIIIIIFHHIIIIIIIGHHIIIIIIIIIIIIIIIIHIIIIIIIHIIIIIIIIIHHGIHIIIHHIIIIIIHFHHIGIGCHIEHGHIHHHHH<GHHFIHHIHIIIIIIHIHIIIIIIIIIIIIIGIIIIIH?HHHIIIIGHHIHIHHHIEIIIIIHBHHEHHHHEGGHIHHIIBG@H@CIHHHH@CEECGFHIHHHHHHIHCFEHFHEEGEC/CC@FCEEHHEECEHF@EGG:D6BEEH@E<1DHF<1FF1<<<<<CF1HFHCG?GC<1@<<<CF1GEHHHHG@CHEHE0HHCEGC?IIHHIIHHIIIHIIIIIIIIIIIIHIIIIIIHIIIIIIIIIIIIIIIIIIIIIIIIIIIIIIIIIIIIIIIIDDDDD
@HISEQ:969:HM2KJBCX2:2:1102:5767:4853 2:N:0:ACTATGCA
AAGTGAAGCGAGCCCAACTATCCCTATTAATCATTACGGTGATCCTAGAAACCAACGAAATAGAACCAAGCCGTCCTATTTCATTATTCCATGCTAATATATTCAGACGTTAGCCTGCTTTAAACACTCTAATTTTTTCAAAGTAATAGTCCTGATTTCCAATCACACCAAATAAATGGCATAAAAGTTCCTCAGAAGGTAGAGATTTATCTCACCAGTACAGACAATTAAGCCTGACCAATGGGTAAACCCCGAAGTTCAACTACGAGCTTTTTAACTGCAACAACTTTAATATACGCTATTGGAGCTGGAATTACCGCGGCTGCTGGCACCAGACTTGCCCTCCAA
+
DBDBDIIIIIIIIIIIHIIHIIIIIIIIIIIIIIIIIIIIIGIEHIIIIGHHIIIIIIIHIIIIIHIIIIIHHHIHIIHIIIIIIIIIIHIHHFIIIIIIIIHIIHHIIIIIIIIHIIIIIIIIIIIIIIIIIIIHIIIIIHIIIIIIIIIIIIIIIIIIIIIIIIIIIIIIIIIIIHIIIIIIIIIIHHHEIIIIIIIIIIIIIIIIIIIIIIIIIIIIIIIIIIIHHIIIIIIIIHHIHIIHHHHIIIIIIIIIIHIIIIIIIIIIIIIIIIIIIIIIIIIIIIIIIIIIIIIIIIIIIIIIIIIIIIIIIIIIIIIIIIIIIIIIIIIIIIIIIIIIIIIDDDDD
@HISEQ:969:HM2KJBCX2:2:1102:13972:3784 2:N:0:ACTATGCA
AAGTGAAGCGAGCCCAACTATCCCTATTAATCATTACGTCAATCCTAGAAACCAACAAAATAGGATCGAACGTCCTATTTCATTATTCCATGCTAATGTATTCAAGCGTTAGCCTGCTTTAAACACTCTAATTTTTTCAAAGTAACAGTCCTGTTTCCCTGCAACACCAAATTAATGACATTACAGTTCTTCAAGAAGGAGGAATCAGTAAAGCCAGTACATACCATAGGCACGACCAACCTACTGACCCCGAAATTCAACTACGAGCTTTTTAACTGCAACAACTTTAATATACGCTATTGGAGCTGGAATTACCGCGGCTGCTGGCACCAGACTTGCCCTCCAA
+
DDCDDIHEHDHHIIIIICHF@FHIIHHIIIIIIGIIIIHIIIHIIEHHIIHIIIIIGGHIIICEHHIHHGHIIGGIGIHHFFHIIHHHEHIEEE@HHHGHHIHHGHHEHHGHIIHHIIHHHIIHHGIHIIHIIIIICIHHIIIIIIIIHIIIIIIIHHHIHIIIHGGIIHIHIIIHHGHHHIIIHEHHIIIIIIIIIHIHEFHIHHHIIIIIIIIIHIIIIIHEHIIIIHIIHIIIHIIIHHFGCHHGIIIIHHIIHHIHEHCEIH?HHIIIHHGIIIHHIIIIIIIHIIIIIIGIIIIIIIIHFIIIIHIIIIIIIIIIIIIHFIIIIIIHGIIHHIIIIDDDDB
@HISEQ:969:HM2KJBCX2:2:1102:6192:4081 2:N:0:ACTATGCA
AAGTGAAGCGAGCCCAACTATCCCTATTAATCATTACGTCGATCCTAGAAACCAACAAAATAGGGTCAAACGTCCTATTTCATTATTCCATGCTAATGTATTCAAGCGTGTGCCTGCTTTAAACACTCTAATTTTTTCAAAGTAACAGTCCTGATTCCCTATGACACCAAATTAATGACATCACAGTTCGTCAGAAGGTAGAAATCAATGATACCAGTTCATACCGGAGGCACGACCAATATATTGATCCCGAAATTCAACTACGAGCTTTTTAACTGCAACAACTTTAATATACGCTATTGGAGCTGGAATTACCGCGGCTGCTGGCACCAGACTTGCCCTCCAA
+
BDDDDIGHCHCHC<CFFCFHFHHHIIIHIEHIEGH?FEHEHCGEHEHHHIH?GHHHHGHHHICGHHHE?ECHEHEHHIGIIHHHGG?1FHHIII?@HHIHHHHHIIHIHHHHIIIIIIIIHIHHIIIIIIIIHHHIHIHII9IIHHIIIIIHIIIIIIHIIIHHHIHHIIHIHHIIIHHIIIIII;IHIHHHIIIIIIIIIIIIIIIHHIIIIIIIIIIIIIIIIIIIIIIIIIIIIIH<IHIHIIIIIIIIIIIIIIIIIIIIIIIIIIIIIIHIIIIIIIIIIIIIIIIIIIIIIIIHIIIIIIIIIIIIIIIIIIIIIIIIIIIIIIIIIIIIIIIIIDDDDD
@HISEQ:969:HM2KJBCX2:2:1102:9453:5108 2:N:0:ACTATGCA
AAGTGAAGCGAGCCCAACTATCCCTATTAATCATTACGTCAATCCTAGAAACCAACAAAATAGGATCGAACGTCCTATTTCATTATTCCATGCTAATGTATTCAAGCGTTAGCCTGCTTTAAACACTCTAATTTTTTCAAAGTAACAGTCCTGTTTCCCTGCAACACCAAATTAATGACATTACAGTTCTTCAGAAAGGAGGAATCAGCGAAGCCAGTGCATACCAGTGGCACGACCAACCTGCTGACCCCGAAATTCAACTACGAGCTTTTTAACTGCAACAACTTTAATATACGCTATTGGAGCTGGAATTACCGCGGCTGCTGGCACCAGACTTGCCC
+
BDDDDIHGIIHHIIIIIGIIHIIIIIIIIHIHIIIIIIIIIIIHIIIIIIIIHIIIGEHGFHGHFIIIIIIIIGHHIIIIIHIIIIIHIIIIIIHIIIIIIIIIIIIIIIIIIIIIHIIIIIIIIIIIIIIHIIIIIIIHGIHIIIIIIIIIIIIIIIIIIIIIIIHIIIIIIIIIIIIIIIIIIIIIIIIIIIIIIIIIIIIIIIHIIIIIIIIIIHIIIIIIIIIIIIIIIIIIIIIHIIIIIIIIIIIIIIIIIIIIIIIIIIIIIIIIIIIIIIIIIIIIIIIHIIIIIIIIIIIIIIIHIIIIIIIIIIIIIIIIIIIIIIIIIIIIIIIIDDDDD
@HISEQ:969:HM2KJBCX2:2:1102:10036:5430 2:N:0:ACTATGCA
AAGTGAAGCGAGCCCAACTATCCCTATTAATCATTACGTCAACCCTAGAAACCAACAAAATAGGATCAAACGTCCTATTTTATTATTCCATGCTAATGTATTCAAGCGTTAGCCTGCTTTAAACACTCTAATTTTTTCAAAGTAACAGTCCTGTTTCCCCGCAACACCAAATTAATGGCATCACGGTTCTTCAAGAAGGAGGAATCAGCGAGGCCAGTGCATACCATTGGCACGACCAACCTGCTGACCCCGAAATTCAACTACGAGCTTTTTAACTGCAACAACTTTAATATACGCTATTGGAGCTGGAATTACCGCGGCTGCTGGCACCAGACTTGCCCTCCAA
+
CDCDAHHH?EHHIIIIGIIGGHHIIIHIIIFHHIIIIIIHIIHHHIGHFFIIHHIIIEEGHIIIIIIEFHHH?G@HHHHHHIHHGHEHHGFGHCEEIIIIIIIHIIIIIIHIIIHEIGHHIHHIHIHHHIIIIHHIIIHHEIIIIIIIHGHIIIIHHIHIIIIHIIIHIHIHIIIIIIHIIIHIIHIHHGIIHIIIIIIIIIIIHIIIIIIIIIIIIIGIHIIIIIHIIGIIIIIIIIIIIIHFFIIIIIHIIIIIIIIIIIIIIIIIIIIIIIIIHIIIIIHHHHGIIIIIIIIIIIIIIIIIIIIIIIIIIIIIIIIIIIIIIIIHIIIIIHIIIIIIIDDDDD
@HISEQ:969:HM2KJBCX2:2:1102:8201:5306 2:N:0:ACTATGCA
AAGTGAAGCGAGCCCAACTATCCCTATTAATCATTACGTCGATCCTAGAAACCAACAAAATAGAATCAAACGTCCTATTTCGTTATTCCATGCTAATGTATTCAAGCGTGAGCCTGCTTTAAACACTCTAATTTTTTCAAAGTAACAGTCCTGATTCCCCAAGACACCAAATTAATGACATCATGGTTCGTCAGAAGGTAGGAATCAATAATACCAGTACGTACAATAGCACGACCAATAAATTGATCCCGAAATTCAACTACGAGCTTTTTAACTGCAACAACTTTAATATACGCTATTGGAGCTGGAATTACCGCGGCTGCTGGCACCAGACTTGCCCTCCAA
+
DDDDDIHIIIIIHIIGIIIIIIIIIIIIIIIIIIIGIIIIIIIIIIIIIIIIIIIIIIHIIIIHHCHIHIIIIIIIIIIIIIIIIIIIIIIIIIIIHIIIIIIIIIHIHIIHIIIIIIIIIIIIIIIIIIIIIIIIIIIIIIIIIIIHIIIIHIIFHHGIIIIIIIIIIIIHIIIIIIIIIIIIHIIIIIHIIIIIIIIIIHIHHIIIIIIIIIIIIIIIIIIIIIHIIIIIIIIIIIIIIHIHIIIIIIHIIIIIIIIIHIIIIIIIIIIIIHIIIIIIIIIIIHIIIIIIIIIIIIIIIIIIIIIIIIIHIIIIIIIIIIIIIIIIIIIIIIIIIIIIDDDDD
@HISEQ:969:HM2KJBCX2:2:1102:7410:5017 2:N:0:ACTATGCA
AAGTGAAGCGAGCCCAACTATCCCTATTCATCATTACGGTGATCCTAGAAACCAACAAAATAGAACCATGCCATCCTATTCTATTATTCCATGCTAATGTATTCGAGCAAAAATGCCTGCTTTAAACACTCTAATTTTTTCAAGGTAAAGGTCCTGGATCCGCAAGACACCCAATTAAGGACATCAAGTTTCTCCAGAAGGTGAGAAATCAACAGCGACAGTTCATACCCCTTAAGGCATGACCATCACGTCAATCCCGAAATTCAAATACGAGCTTTTTAACTGCAACAACTTTAATATACGCTATTGGAGCTGGAATTACCGCGGCTGCTGGCACCAGACTTGCCCTCCAA
+
@00DDHE11<<?FHEFFH?E1<<CHEHH1<FFFHEGGHIC?1CFEHH1DHECHH1@ECGHIFEC@CCCH<1<1<111<F1<CCHGHI@11D1<<1D?EC<1<1<HG65CC<G611?GEHFA<FC8<@@GHGFHHCHGG?EH6F168<1F01@HHFG<CCG?ECEHHEHD?F<E:GC@F/D?EHHFCH@@?CEGHGIHHHD?EC?E?IHIHHE@E>C@FEFHH?HHDEIHHEHGD<1=HHD1EEIHDHEG?EEHHEE/C1EIHHFCC<1GHGD1HECHCEC<<@EGF<CEC<D11FEEG@=HCFEHHFHHHHHGGCHFGD/EDCCHHGHHGIIHE?FIIIIIIHHDHH?@BB@0
@HISEQ:969:HM2KJBCX2:2:1102:1914:6471 2:N:0:ACTATGCA
AAGTGAAGCGAGCCCAACTATCCCTATTAATCATTACGTCGATTCTTGATACCAATAAAATAGCATCAAACGTCCTATTTCATTATGCCATGCTAATGTATACAAGCGTAAGCCTGCTTTAAACACTCTAATTTTTTCAAAGTAACAGTCCTGATTCCCCACGACACCAAATTAATGACATCGCGGTTCTTCAGAAGGTAGGAACCGATAATGCCAGTGCGTACCGAGGCACGACCAACAATTCGATCCCGAAATTCAACTACGAGCTTTTTAACTGCAACAACTTTAATATACGCTATTGGAGCTGGAATTACCGCGGCTGCTGGCACCAGACTTGCCCTCCAA
+
00<DD?1<1/0</<11<0D11DG1111<DH1D1GH1111<CE111<11111<F111<FH1<1<1D1111<1<110<1<F1F1C1FH1FHI1D<11E@@FD6%E@@HEEHG?5?DB1@@F?DGFEHHF@F@(<%DDB.F.HCIHEFA.E>E>B@B.CE:G@HAEBGB.:8.8.,:.F::C?CB<IHF</GC<?HF<<<CAF@A<.DCEHHC@GCCAHCCHE0CE.ECC1GC<<1CHCFCB<11::C<</E=HHCC<<CGGD0<C1HGC<EEH@HHCIFIIHEHHD1HCHCHGCHECHHF<CCCEH@GCHGF<CCDIHDHGD<1EHD1CCGCD1<<<1E<C@D<D<0
@HISEQ:969:HM2KJBCX2:2:1102:20790:5326 2:N:0:ACTATGCA
AAGTGAAGCGAGCCCAACTATCCCTATTAATCATTACGTCGATCCTAGAAACCAACAAAATAGAATCAAACGTCCTATTTCATTATTCCATGCTAATGTATTCAAGCGTGCGCCTGCTTTAAACACTCTAATTTTTTCAAAGTAACAGTCCTGATTCCCCACGACACCAAATTAATGACATCGCGGTTCTTCAGAAGGTAGGAACCAATAATGCCAGTACGTACCGAAGCACGACCAACAATTCGATCCCGAAATTCAACTACGAGCTTTTTAACTGCAACAACTTTAATATACGCTATTGGAGCTGGAATTACCGCGGCTGCTGGCACCAGACTTGCCCTCCAA
+
BDDDDIIIIIIHIIHIIIIIHIIIIIIIIIIIIIIIIHHHHIGHHHIIIIIIIGHHIIIIIIIIIIIHHIHHCHHHIIGIIIIHIGHIHHGHHIHHIHHEHIHHHHIHHIHGHHHEHHHIIIHHIIIIIIHIIIIIHIIIHIIIIIIHIIIIHHHHIIIHHIIIIIIIIIIIHHHHIIIIIIIIIIIIIIIIIIIIIIIIIIIIIIIHIHHGIHIIIIIIIIIIIIIIIIIIIIIIIIIII<EBGIHIIGIIIIIIHIIIIIIIIHIIIIIIIIIIIIIIIIIIIIIIIIIIIIIIIIIIIIIIIIIIIIIIIIIHIIIIIIIIIIIIIIIIIIIIIIIIDDDDD
@HISEQ:969:HM2KJBCX2:2:1102:7113:5890 2:N:0:ACTATGCA
AAGTGAAGCGAGCCCAACTATCCCTATTAATCATTACTTCAGTCCTAGAAACCAACAAAATAGAACCAAAGTCCTAAATTATTATTCCATGCTAATGTATGCACGGCAAATGCCTGCTTTAAACACTCTAATTTTTTCAAAGTAATAGATCCAGATCGCGACTCCACCCAGTGAAGGGCAAAGCCGTTTTCTGGAAGGATGGCAGATGCAACCCGGCACTCACACTCGTAACCGAGGCGGGCCAGGAACATCAAGCCAGAAATCCAACTACGAGCTTTTTAACTGCAGCAACTTTAATATACGCTATTGGAGCTGGAATTACCGCGGCTGCTGGCACCAGACTTGCCCTCCAA
+
DCDDDHIIIIIIIIIIIIIIIIIIIIIIIIIIIIIIIIIIIHHIIIIIIIIIIIIIIIIIIIHGHIIHIIIIIGIIIIIIIGIIHIGIHGHIIIIIIIIIIHHIIIIIIIHHIIIHHHHHIIIIIGIIIIIIIIIIIIIIIIIIIIHIIIIIIIIHHHHHHIIIIIIIIIIIIIIIIIHIIIIHIIIIIIIIIIIIIIIIIIIIIIIIIIIIIIIIIIIIIIIIIIHIIIIIIIIIIIIIIIIHIIIIIIIHIIIIIIIIIIIIIIIIIIIIIIIIIIIIIIIIIIIIIIIIIIIIIIIIIIIIIIIIIIIIIIIIIIIIIIIIIIIIIIIIIIIIIIIIIIIIIIIIDDDDD
@HISEQ:969:HM2KJBCX2:2:1102:15938:7466 2:N:0:ACTATGCA
AAGTGAAGCGAGCCCAACTATCCCTATTAATCATTACGGTGGTCCTAGAAACCAACAAAATAGAACCACAACGTCCTATTCTATTATTCCATACTAATCTATTCAAGCAATAGCCCGCTTTAAACACTCTAATTTTTTCAAGGTAATAGTTCTGGCTCCCCAAAACACCCAATAAAGGGCATACTGGTTCACCAGAAGGAAGACCCGACAGCAGACAGTACTCGCCAAAGACGGACCGCCCGGCCAGGCCTAAAATTCAACTACGAGCTTTTTAACTGCAACAACTTTAATATACGCTATTGGAGCTAGAATTACCGCGGCTGCTGGCACCAGACTTGCCCTCCAA
+
DDDDDIIIIIIIIIIIIIIHIIIIIIIIFIIIIIIIIHIHH@GHHIIIIIIIHIIIIFHHHHGHHHIIIIIIGHIHIIIIIIIIIIIIHIIIIIIIIHHHHCHHIIIIIIHIHEIHIIHHIIIIHIIIIIIIIIHIIIIIIIHIIIIIIHHIIIHIIHIIIIIIIHHIHHIIIIIIIIIIIIIIIHHIHIIIIIHIIIIIIIIIIIIIIIIIIIIIIIIIIIIIIIIIIHIIIIIIIIHIIIIIIIIIIHIIHIIIIHIIIIIIIIIIIIIIIIIIIIIIIIIIIIIIIIIHHGIIIIIIIIIIIIIIIIIIIIIIIIIIIIIIIIIIIIIIIIIIHIIIIDDDDD
@HISEQ:969:HM2KJBCX2:2:1102:15540:7575 2:N:0:ACTATGCA
AAGTGAAGCGAGCCAACTACCCTATTAATCATTACGTCGATCCTAGAAACCAACAAAATAGGGTCAAACGTCCTATTTCATTATTCCATGCTAATGTATTCAAGCGTGTGCCTGCTTTAAACACTCTAATTTTTTCAAAGTAACGGTCCTGATTCCCCATGACACCAAATTAATGACATCACAGTTCGTCAGAAGGTAGAAATCAATAATACCAGTGCATACCGGAGGCACGACCAATATATTGATCCCGAAATTCAACTACGAGCTTTTTAACTGCAACAACTTTAATATACGCTATTGGAGCTGGAATTACCGCGGCTGCTGGCACCAGACTTGCCCTCCAA
+
DDCDDIIIIIIIIIIIIIIIIIIIIIIIIHIIIIIIIIIIIIIIIIIIIIIIIIIIHHIIIGGGHIIHIIIIIIIIIIIIIIIIIIIIIGIIIIIIIIIHHHHHIIIIIIIHIHHHHIIGHIIIIIIIIIHHIIIIIIIIIIIIIIHIIIIIIIIIHHIIIIIIIIIIIIIIIIHIIIIIIIIIIIIIHIIIIIIIIIIIIIIIIIIIIIIIIIIIIIIIIIIIIIIIIIIIHIIIIIIIIIHIIIIIIIIIIIIIGIIIIIIGIIIIIIIIIIIIIIIIIIIIIIIIIIIHIIIIIIIIIIIIIIIIIIIIIIIIIIIIIIIIIIIIIIIIIIIIIIIDDDDD
@HISEQ:969:HM2KJBCX2:2:1102:17389:7761 2:N:0:ACTATGCA
AAGTGAAGCGAGCCCAACTATCCCTATTAATCATTACGTCAATCCTAGAAACCAACAAAATAGGATCGAACGTCCTATTTCATTATTCCATGCTAATGTATTCAAGCGTTAGCCTGCTTTAAACACTCTAATTTTTTCAAAGTAACAGTCCTGTTTCCCTGCAACACCAAATTAATGGCATTACAGTTCTTCAGAAAGGAGGAATCAGCGAAGCCAGTACATACCAGTGGCACGACCAACCTGCTGACCCCGAAATTCAACTACGAGCTTTTTAACTGCAACAACTTTAATATACGCTATTGGAGCTGGAATTACCGCGGCTGCTGGCACCAGACTTGCCCTCCAA
+
@DDDDHHFHGICHDHHIIHHHGHHIHHHIHEHH?FEHHIIIIHEHHIIHHEHHIIHIEHIGHH1FHHCDHEHG?E@CHHF1CFHHHHCEEHHGHEFIIIIHHIIHHFGIHHEHIHHHHHIHHHHHIIHGCIHFHGHEHHHIIGHHHIHHEHHGEHFHFEHGIIIIIGIIIIIHHGHFGIIHHIHEIIHIHEIIIHIIHHIHHIHHGIIGIIIHGIIIIIIIHIIIII<;HHHIIIIIHHIHGHGDGIIHIIIHIIIIIIIHHIIHHHIIIHHHIHIIIIHHHHGHIIIIIIIIIIIIIIIIHIIIIIIIIIIIIHGIIIIIIIHIIIIHHHHIIGIIIIIIDB@B@
@HISEQ:969:HM2KJBCX2:2:1102:17745:7887 2:N:0:ACTATGCA
AAGTGAAGCGAGCCCAACTATCCCTATTAATCATTACGTCAATCCTAGAAACCAACAAAATAGGATCGAACGTCCTATTTCATTATTCCATGCTAATGTATTCAAGCGTTAGCCTGCTTTAAACACTCTAATTTTTTCAAAGTAACAGTCCTGTTTCCCTGCAACACCAAATTAATGACATTACAGTTCTTCAAGAAGGAGGAATCAGTAAAGCCAGTACACACCATTGGCACGACCAACCTACTGACCCCGAAATTCAACTACGAGCTTTTTAACTGCAACAACTTTAATATACGCTATTGGAGCTGGAATTACCGCGGCTGCTGGCACCAGACTTGCCCTCCAA
+
?DDDDF<?EEHHDCHGHGIEHHHHIIGHEHIEHHFHIIHEHHH@GHHCHHIG<1CGHEHHIF?D@GEGH?G/F1EGHEEF?EHHHHG11CGH?FHHIIIIIIIIHGIIIHHIGIHIIIIIHHHIHHIHH@IHHHIIHHHHHIHIIIIHHHIIIIIHIIGIIIIIHFHHIHIHHIIIIIIIIIIIIIIIIIHHH;IHIIIII;IIIIHIIIIIHHIIIIIHIHHGIIIIIIIIIIIIIIIIIIIIHGIIHIHIIHHIHGIIIHIIIHIIIIIHGHHIIIIIIIIIIIIIIHHIIIIIHIIIIIIIIIIHIIIIIIIIHIIIIIIIIIIHIIIIIIIIIIIIIDCDDD
@HISEQ:969:HM2KJBCX2:2:1102:17622:8000 2:N:0:ACTATGCA
AAGTGAAGCGAGCCCAACTATCCCTATTAATCATTACGTCAATCCTAGAAACCAACAAAATAGGATCGAACGTCCTATTTCATTATTCCATGCTAATGTATTCAAGCGTTAGCTTGCTTTAAACACTCTAATTTTTTCAAAGTAACAGTCCAAATTCCCCAAAACACCAAATTAATGGCATTAAGATTCATCAGGAAGGAGGAATCAGTGAGACCAGTACATACCAGAGGCATGACCAACCTACTAACCCCGAAATTCAACTACGAGCTTTTTAACTGCAACAACTTTAATATACGCTATTGGAGCTGGAATTACCGCGGCTGCTGGCACCAGACTTGCCCTCCAA
+
DDDDDIIIIIIIIIIIIIIIIIIIIIIIIIIIIIIIIIIHIIIIIIIIIIIIIIIIHGHIIIHHHHIHIIIIHHHHIHIIIIIHIIIIEHGIIEHHIIHIHHHIIIIIIIHHIIIHHHIIIIIIIIHIFHHIIIHIIIHIIIIIIIIHGGIIIHHHFHIIIHIIHIIHIIIIIIIIIIIIIIIIIIIIIIIIIIIIIIIIHHIIIIIIIIIIIIHIIIIIIIIIIIIIIIIIIIIIIIIIIIHHHHHIIIIIIIIIIIIIIIIIIIIIIIIIIIIIIIIIIIIIIIIIIIIIHIHIIIIIIIIIIIIIIIIIIIIIIIIIIIIIIIIIIIIIIIIIIIIIIDDDDD
@HISEQ:969:HM2KJBCX2:2:1102:7575:9003 2:N:0:ACTATGCA
AAGTGAAGCGAGCCCAACTATCCCTATTAATCATTACGTCGATCCTAGAAACCAACAAAATAGAATCAAACGTCCTATTTCATTATTCCATGCTAATGTATTCAAGCGTACGCCTGCTTTAAACACTCTAATTTTTTCAAAGTAACAGTCCTGATTCCCCACGACACCAAATTAATGACATCGCGGTTCTTCAGAAGGTAGGAACCAATAATGCCAGTACGTACCGAAGCACGACCAACAATTCGATCCCGAAATTCAACTACGAGCTTTTTAACTGCAACAACTTTAATATACGCTATTGGAGCTGGAATTACCGCGGCTGCTGGCACCAGACTTGCCCTCCAA
+
DDDDDIIIIHIIIIIIIIIIIIIIIIIIIIIIIIIIIIIIHIIIIHIIIIIIIIIIII?FHIHIIIIIIIIHH?EHIIIIIIIIIIIIHIHHIIIHIIIIIHHHIIIIIIIIHIIIIIIIIIIIIIIHHIIIIIIIIIIIIIIIIIIHIIIIIIIIIIHIHIIIIIHIIIIIIIIIHIIIHIIIHIIIIIIIIIIIIIIIIIIIIIIHIIHIIIIIIIIIIIIIIIIIHIIIIIIIIIIIIHGHIIIIIIHIIIIIIHHIIIIIIIIIIIIHIIIIIIIIIIIIIIIIIIIIHIIIHIIIIIIIIIIIIIIIIIIIIIIIIIIIIIIIIIIIIIIIIIIIDDDDD
@HISEQ:969:HM2KJBCX2:2:1102:12385:9077 2:N:0:ACTATGCA
AAGTGAAGCGAGCCCAACTATCCCTATTAATCATTACGTCGATCCTAGAAACCAACAAAATAGAATCAAACGTCCTATTTCGTTATTCCATGCTAATGTATTCAAGCGTGAGCCTGCTTTAAACACTCTAATTTTTTCAAAGTAACAGTCCTGTTTCCCTGCAACACCAAATTAATGGCATTACAGTTCTTCAGAAAGGAGGAATCAGCGAAACCAGTTCATACCAGTGGCACGACCAACGTACTGATCCCGAAATTCAACTACGAGCTTTTTAACTGCAACAACTTTAATATACGCTATTGGAGCTGGAATTACCGCGGCTGCTGGCACCAGACTTGCCCTCCAA
+
DDADDHHIIIIGIIIIIIIIIIHIIIIIIIIGIIIIIHGHHIIHIIIIIIIIHHIIIIIIIIIIIIIIIHIIEEHIIIIIIIIHFHIHIIHHHIHIIIIIIIHIHIIIHIIIIIIHIHIIIIHHIIIIIIIIHHIHHGHGIIIIIIIIIIIIIIIIIIIIIIIIIIIIIIHIIIIIIIIIHHI;IIIHHEIHIIIIIIIIIIIIIIIIIIHHHIIIIHIIIIIIIIIIIIIIIIIIIIIIHHHHEIIIIIIIIIIIIIIIIIIIIIIIIIIIIIIIIIIIIIIIIIIIIIIIIIIIIIIIIIIIIIIIIIIIIIIIIIIIIIIIIIIIIIIIIIIIIIIIIDDDCD
@HISEQ:969:HM2KJBCX2:2:1102:6664:9533 2:N:0:ACTATGCA
AAGTGAAGCGAGCCCAACTATCCCTATTAATCATTACATCGATCCTAGAAACCAACAAAATAGAATCGGATGTCCTATTTCATTATTCCATGCTAATGTATTCAAGCGTGAGCCTGCTTTAAACACTCTAATTTTTTCAAGGTAACAGTCCTAATTCCCCGTAACACCAAATTAATGGCATTACGGTTCTTTAGAAGGTGAGAAATCAATGATAACAGTGCATACCAACGGCATGACCGAAATATTGATCCCGAAATTCAACTACGAGCTTTTTAACTGCAACAACTTTAATATACGCTATTGGAGCTGGAATTACCGCGGCTGCTGGCACCAGACTTGCCCTCCAA
+
DDDBDHIHHHHIIIIIIIIIIIIIIHGHHHHHIIHIHIIIHHHIHIIIIIH@GHHIIIHHIIHIIIIFGHFHIGIEHHFHCHHGHHGGEHHHH@FHHIIIIIIIIFIHHIIIIIIHIIIIHHIIIIIHHGIIHIIIIIIIIIIIIIIIIIIIIIHIIIIHIIIHHIIIIIIIIHIIIIIIIIIIIIIIIIIIIIIIIIIIIGIIIIIIIIIIIIIIIIIIIIIIIIIIIIIIIIGIIHIIIIIHHFGHIIIIIIIIIIIIIIIIIIIIIIIIIIIHIIIIIIIIIIIIIIIIIIIIIIIIIIIIIIIIIIIIIIIIIIIIIIIIIIIIIIIIIIIIIIIIIIDDDDD
@HISEQ:969:HM2KJBCX2:2:1102:14211:10226 2:N:0:ACTATGCA
AAGTGAAGCGAGCCCAACTATCCCTATTAATCATTACGTCAATCCTAGAAACCAACAAAATAGGATCAAACGTCCTATTTCATTATTCCATGCTAATGTATTCAAGCGTTAGCCTGCTTTAAACACTCTAATTTTTTCAAAGTAACAGTCCTGTTTCCCTGCAACACCAAATTAATGACATTACAGTTCTTCAAGAAGGAGGAACCAGTAAAGCCAGTACATACCAGAGGCACGACCAACTTACTAATCCCGAAATTCAACTACGAGCTTTTTAACTGCAACAACTTTAATATACGCTATTGGAGCTGGAATTACCGCGGCTGCTGGCACCAGACTTGCCCTCCA
+
DDDDDIIGIIIIIIIIIIIIHIIIIIIIIIIIIIIIIIHIIIIIIIIIIIIIIIIIIIIHIIIHIHHIIIIDHHHIIHIIIFHHIIIIIIIHIIIIIIIIIIIIIHIIIIIIIIIIIIIIHIIIIIIIIIIIIIIIIIIIIIIHIIIIIIIIIIIIIIIIIIIIIIIIIIIIIIIIHHIHHIIIIIIIIIIIIIIIIIIIIIIHIIIIIIIIIIIIIIIIIIIIIIIIIIIIIIIIIIIIIIHFIIIIIIIIIIIIIIIIIHFIIIIIIIIIIIIIIIIIIIIIIIIIIIIIIIIIIIIHHIIIIIIIIIIIIIIIIIIIIIIIIIIIIIIIIIIIIIIIDDDDD
@HISEQ:969:HM2KJBCX2:2:1102:20394:10013 2:N:0:ACTATGCA
AAGTGAAGCGAGCCCAACTATCCCTATTAATCATTACGGTGATCCTAGAAACCAACAAAATAGAACCATGCCGTCCTATTCTATTATTCCATGCTAATGTATTCGAGCAAAAATGCCTGCTTTAAACACTCTAATTTTTTCAAGGTAAAGGTCCTGGATCCGCAAGACACCCAATTAAGGACATCAAGTTTCTCCAGAAGGTGAGAAATCAACAGCGACAGTTCATACCCCTTAAGGCATGACCATCACGTCAATCCCGAAATTCAACTACGAGCTTTTTAACTGCAACAACTTTAATATACGCTATTGGAGCTGGAATTACCGCGGCTGCTGGCACCAGACTTGCCCTCCAA
+
DDDDDIIIIIIIIIIIIIIIIIHIHIHHIIIHIIIIIIDHHIIIHIIIHIIIIIIIIIIIIIHEHHIIHHIHDGDHIHHIGIIIIHIIIIIHEGHIIIHIIHIIIIGEHIHHHHHHIIHIHIEIHHHHIIIIIIHIHIIHEIIHHIIIIIIIIIIGIIHIIHIIIHHIIIGIIHHIIIIIIIIIIIIIIIIIHIIIIIHGHHIIIIIIIIIIIIIIIIIIIIHIIIIIIIIIIIIIIIHIIIIGIIIIIHHFIIIIIIIIIIIIIIIIIHIIIIIIIHIIIIIIIIIIIIIIIIIIIIIIIIIIIIIIIIIIIIIIIIIIIIIIIIIIIIIIIIIIIIIIIIIIIIIIDDDDD
@HISEQ:969:HM2KJBCX2:2:1102:6517:10009 2:N:0:ACTATGCA
AAGTGAAGCGAGCCCAACTATCCCTATTAATCATTACGTCAATCCTAGAAACCAACAAAATAGGATCAACGTCCTATTTCATTATTCTATGCTAATGTATTCAAGCGCAAGCCTGCTTTAAACACTCTAATTTTTTCAAAGTAACAGTCCTGATTCCCCACCACACCAAATTAATGACATGATGGTTCATCAGAAGGTAGAAATCAGTAATACCAGTACGTACCGAAGGCACGACCAGCGTACTAATCCCGAAATTCAACTACGAGCTTTTTAACTGCAACAACTTTAATATACGCTATTGGAACTGGAATTACTGCGGCTGCTGGCACCAGACTTGCCCTCCAA
+
DDDDDIIIIIIIIIIIIIIIIIIIIIIIIIIIIIIIIIIIIIIIHIIIIIIIIGIIIIIIIIIIIIIIIHIHIIIIIIIIIIIIHIIIIIIIGIIIIIIIIIIIHHIIIIIIIIIHHIHHHIHIIIHIIIIIHIIIIIIIIIIIIIIIIIIIIIHIIHIIHIIIIIIIIIIIIIIIIIIIIIIIIIIIIIIIIIIHIIIIIIIIIIIIIIIIIIIIIIIIIIIIIIIIIIIIIIIIIIIIIIIIIIIHIIGIIIIIIIIHHHIIIIIIIIIIIIIIIIIIIIHIIIIIIIIIIIIIHIIIIIIIIIIIIIIIIIIIIIIIIIIIIIIIIIIIIIIIIIIIDDDDD
@HISEQ:969:HM2KJBCX2:2:1102:3913:10110 2:N:0:ACTATGCA
AAGTGAAGCGAGCCCAACTATCCCTATTAATCATTACTTCAGTCCTAGAAACCAACAAAATAGAACTAAAGTCCTATTCCATTATTCCATGCTAATATATTCAAGCAAACATGCCTGCTTTAAACACTCTAATTTTTTCAAAGTAAAAGTCTTGGATCTCTAGCGCACTCAATTAAGAGCACACTAGTTCCCCAAAAGGAAAAGCCCAAAGTTGCAGTACAAACCTTTCGGTTGACGGCAACTATAAGCCCAAAATTCAACTACGAGCTTTTTAACTGCAACAACTTTAATATACGCTATTGGAGCTGGAATTACCGCGGCTGCTGGCACCAGACTTGCCCTCCAA
+
DDDDDIIIIIIIIIIIIIIIIHIIIIIIIIIHIIIIIIIIIIIIIHIIIIIIIIIIIIGIIIHHHHHHIIIIIIIIIIIIIIIIIIIIIIIIIIIIIIHHIHHHIHIIHIIIIIIIIIIIHHIIIIIIIIIIIIIIIIIIIIIIIHIHHHIIIIIHIIIIIIIHIHIIIIIIHIHIIIIIIIIIIHIIIIIIIIIIIIIIIIIIIIGIHIIIIHIIIIIIIIHHHIIIIIIIIIIIIIIIIIHHHIIIIIIIIIIIIIIIIIHIIIIIIIIIIIIIIIIIIIIIIIIIIIIIIIIHIIHIIIIIIIIIIIIIIIIIIIIIIIIGIIIIIHIIIIIIIIIIIDDDDD
@HISEQ:969:HM2KJBCX2:2:1102:11818:11178 2:N:0:ACTATGCA
AAGTGAAGCGAGCCCAACTATCCCTATTAATCATTACGTCAATCCTAGAAACCAACAAAATAGGATCAAACGTCCTATTTCATTATTCCATGCTAATGTATTCAAGCGTTAGCCTGCTTTAAACACTCTAATTTTTTCAAAGTAACAGTCCTGTTTCCCTGCAACACCAAATTAATGACATTACAGTTCTTCAAGAAGGAGGAACCAGTAAAGCCAGTACATACCAGAGGCACGACCAACCTACTAATCCCGAAATTCAACTACGAGCTTTTTAACTGCAACAACTTTAATATACGCTATTGGAGCTGGAATTACCGCGGCTGCTGGCACCAGACTTGCCCTCCAA
+
DDDADIHHIIIIGIIHIIIHHIIIIFHIIIHHHIIIIIIGHIIIIIIHIHHFGHHGHIIIIHHHHHIIIIIIDFHHIHIHHHHIHIHGIIIHHHHHIIHHHIIIIHIIIGIIHIIIHHHHHHHIHIIIIIIIIIHIIIHHIIIHIIIHIIIHHHIIIIIIIIIIIIHIIIIHIIIIIIIIIIIIIHHIHHHEGIIIIIIIIIIHHHIIIIIIIIIIIIIIIIIIIIIIIIIIIIIIIIHIIIIHHIHHIIHIIIIIIIIIIIHHIIIIIIIIIIIIIIIIIIIIIIIIIIIIIIIIIIIIHHIIIIIIIIIIIIIIIIIIIIIIIIIIIIIIIIIIIIIIIDDDDD
@HISEQ:969:HM2KJBCX2:2:1102:8609:11311 2:N:0:ACTATGCA
AAGTGAAGCGAGCCCAACTATCCCTATTAATCATTACGGTGATCCTAGAAACCAACAAAATAGAATCATGCCGTCCTATTTTATTATTCCATGCTAATGTATTCAAGCAAAATGCCTGCTTTAAACACTCTAATTTTTTCAAAGTAAAGGTCCTGGTTCCCCGCGACACCCAATTAAGGGCATCGCGGTTCTCCAGAAGGTGAGAAATTGACTACACCAGTTCATACCCCTTAAGGCACGACCGATGTGTCAATCCCGAAATTCAACTACGAGCTTTTTAACTGCAACAACTTTAATATACGCTATTGGAGCTGGAATTACCGCGGCTGCTGGCACCAGACTTGCCCTCCAA
+
DDDDDIIIHIIIIIIIIIIHHIIIIIIIIIIIIIIIHGHHHIIIIIIIIIICHIIIIGHIIIIGIIHIIEEHHHGHGHHIHHHHIIIIIHHGHEHHIIIHIHHCHHHHHIIIIHIIHGHIHGHIHIIIIGIIHIIIIHHHHHHHHHIIIHIGHIIHHHHHIIIIHHIHIIHICGBHIHHIHIIIIHIIIIHIIIHHHIIIIIIIIIIIIHIIIIHIIIIII<HHIIIIHIIIIIIIIHIIIIHIIIIIHHGIHHIIIHGIIIHIIIIIIIIIIIIHIIIIHIIIIIIHFGHHHIIIIIHEIIIIIIIIIHIIIIIIIIIIIIIIIHIIIIHIIIIIIIIIIIIIIHHDDDDD
@HISEQ:969:HM2KJBCX2:2:1102:11458:12458 2:N:0:ACTATGCA
AAGTGAAGCGAGCCCAACTATCCCTATTAATCATTACGTCGATCCTAGAAACCAACAAAATAGAATCAAACGTCCTATTTCGTTATTCCATGCTAATGTATTCAAGCGTGAGCCTGCTTTAAACACTCTAATTTTTTCAAAGTAACAGTCCTGATTCCCCATGACACCAAATTAATGACATCATGGTTCGTCAGAAGGTAGGAATCAATAATACCAGTTCGTACAATAGCACGACCAATAAATTGATCCCGAAATTCAACTACGAGCTTTTTAACTGCAACAACTTTAATATACGCTATTGGAGCTGGAATTACCGCGGCTGCTGGCACCAGACTTGCCCTCCAA
+
DDDDDHIHIHIIIIIIIIGHIIIIIIIIIIIIIIIIIIIIIIIIIIIIIIIIIIIIIIIIIIFHIIIIIIIIHHIIIIIIIGIIIIIIIHIIIIIIIIHIHGIHHHHIHHIIHHHHHIIIIIIIHIIHIIHIIHIIIIIIIIIIIIIIIIIIIIIIHIIHIIIIIHHIIHIIIIIIIIIHIIIHIIHIHIIIIIIIIIIIIIIIIHIIHIFH?HIHIIIIIIIIIIIIIIIIIIGHIIIIIIIHIIIIIIIIIIIIIIIIIIHHHHIIIIIIIHIIHIIIIIIIIIIIIIHHIIHHIIIIIIIIIIIIHIIIIIIIHIIIIIIIIIIIIIIIHIIIIIIIDDDDD
@HISEQ:969:HM2KJBCX2:2:1102:19149:12584 2:N:0:ACTATGCA
AAGTGAAGCGAGCCCAACTATCCCTATTAATCATTACGTCAATCCTAGAAACCAACAAAATAGGATCGAACGTCCTATTTCATTATTCCATGCTAATGTATTCAAGCGTTAGCTTGCTTTAAACACTCTAATTTTTTCAAAGTAACAGTCCAGATTCCTCGCAACACCAAATTAATGGCATTACGGCTCATCAGGAAGGAGGAATCAGTGAGACCAGTACATACCAGTGGCATGACCAACCTACTGACCCCGAAATTCAACTACGAGCTTTTTAACTGCAACAACTTTAATATACGCTATTGGAGCTGGAATTACCGCGGCTGCTGGCACCAGACTTGCCCTCCAA
+
DDDDDIIHIIIIIIIIIIIIIIIIIIIIIIIIIIIIIIIIIIIIIIIIIIIIIIIIHIIIIHHIIIIIIHIGHIIIIIIIIIIIIHIIIIHIHHHFIIIIIHIIIIIIIIIHIIIIIIIIIIIHIHHIIIIIIIIIIIIIHIIIIIIIHIIIIIIIIIIIIIIIIIHIIIIIIIIIIIIIHIIIIIIIIIIIHIIIIIIIIIIIIIIIIIHIIIIIIIIIIIIIIIIIIIIIIIIIIHHHHIHHHIIIIIIIIIIIIIIIIIHIIIIIIIIIIIIIIIIIIIIIIIIIIIIIIIIIIIIIIIIIIIIIIIIIIIIIIIIIIIIIIIIIIIIIIIIIIIIIIDDDDD
@HISEQ:969:HM2KJBCX2:2:1102:19038:12614 2:N:0:ACTATGCA
AAGTGAAGCGAGCCCAACTATCCCTATTAATCATTACGGTGATCCTAGAAACCAACGAAATAGAATCAGTCCGTCCTATTTCATTATTCCATGCTAATGTATTCAGACGATAGTCTGCTTTAAACACTCTAATTTTTTCAAAGTAACAGTCCTGATTTCCAACCACACCAAATAAATGGCATGAAAGTTCCTCAGAAGGTAGAGATCCATCTCACCAGTACAGACAATTAAGCCTGACCAATGGGTAGACCCCGAAGTTCAACTACGAGCTTTTTAACTGCAACAACTTTAATATACGCTATTGGAGCTGGAATTACCGCGGCTGCTGGCACCAGACTTGCCCTCCAA
+
DBDDDIIIIIIIHIIHHHIFHHHHHIIIIIHIHIIIIHEHHEGHIHIIIIIHEHHHIIIHFHHHIIIIHHHIIHIHFHIHIHIHHHEHHFHIIIIIIIHHHEHHHGHIIIIIIHHHHHHHHIHIIIHHHIHEIHIHIIIGEHHIIIIIIIFGHHHHHHIHHHHIHIIIHIIFIIHIHHIIHHIIIIIHHIIHIIGIIHIHHIIIHHHF<HIHIIIIIIIIIIHIIIIHIIIIIIIIIIIIHIHFGGHIIGIIIIIIIIIIIIIIIIIIIIIIGIHIHIHIIHIHIHIHIIIGIIHIIIIIIIGIIIIIIIIIIIIIIIIHHGIIIIIIIIIIIIHHIIIIIIIDDDDD
@HISEQ:969:HM2KJBCX2:2:1102:1982:13025 2:N:0:ACTATGCA
AAGTGAAGCGAGCCCAACTATCCCTATTAATCATTACGTCAATCCTAGAAACCAACAAAATAGGATCGAACGTCCTATTTCATTATTCCATGCTAATGTATTCAAGCGTTAGCTTGCTTTAAACACTCTAATTTTTTCAAAGTAACAGTCCAAATTCCCCGCAACACCAAATTAATGGCATTACGGATCATCAGGAAGGAGGAATCAGTGAGACCAGTACATACCAGAGGCATGACCAATCTACTAACCCCGAAATTCAACTACGAGCTTTTTAACTGCAACAACTTTAATATACGCTATTGGAGCTGGAATTACCGCGGCTGCTGGCACCAGACTTGCCCTCCAA
+
D0@DAHHICHIHI?EFHFHHIIHHIIIIIII@@HHIHHI?GHHIIHHIEHH?GEHEH@GHHEHHGHHGGHIGH1<GH?FEHHHHEHEHCHHEHIHHIIIIICIHHHEHHHGCEGGHIIIHHIHHFHHIIHHIHIHHIHHFHHHFHHHFHHHH@HHFHCDH@EHIHHHEHHHEFGHI7HHIHIHIHIIHHHHHHEHEHGGFHIIIHHFGIIHHEEIIHFCGIHFEGHEFIIIIIHIIHHIHHFHFEHIIHIHIHHIHEIIHHECEF1HEHEHEHGEHEIIIIIIIHHHFG@EEHEHHHHIIIHHIIHHHIHHHHIHDHHIHIHIIIHHIHHGGEEIHHHCGHD@DD0
@HISEQ:969:HM2KJBCX2:2:1102:18476:13437 2:N:0:ACTATGCA
AAGTGAAGCGAGCCCAACTATCCCTATTAATCATTACGGTGTTCCTAGAAACCAACAAAATAGAACACAACGTCCTATTCTATTATTCCATGCTAATCTATTCAAGCAATAGCCCGCTTTAAACACTCTAATTTTTTCAAAGTAATGGTCCTGGCTCCCCAACACACCATACTGGTTCACCAGAAGGAAGACCCGACAGCAGACAGTACTCGCCAAAGACGGACCGCCCGGCCAGGCCTAAAATTCAACTACAAGCTTTTTAACTGCAACAACTTTAATATACGCTATTGGAGCTGGAATTACCGCGGCTGCTGGCACCAGACTTGCCCTCCAA
+
00<<BH?<1<E///1<<0<<G1<<CG@11D<GCC<111<<<0<G@1D1FHH@1DGHHI?1FH<11<<1<<</110<1111<<11D<@1<GD1HCGEGE?G<1EHG1EHHED,C1D6@EHGAA8DGC1@IHG?F711B1HG:<<GCH?HH7<DGHCEB</8A:)B@D@)AHCGEBHHCHC0FFC@GB/CIFHF?0AFGCC0HHGHEHHCDCC@@EHEH>HE?=HCBHD/?EGD<F@=EGFHG@CF=HFEGGCCCHECEIIHIHG1CD?HHHIHG@CD1CDGCHCHEG@D<<CC<1H@IHECHFC?C?G@<<E1C@@HF?CCFCCHEHCCG@?DD<
@HISEQ:969:HM2KJBCX2:2:1102:18294:13309 2:N:0:ACTATGCA
AAGTGAAGCGAGCCCAACTATCCCTATTAATCATTACGTCAATCCTAGAAACCAACAAAATAGGATCAAACGTCCTATTTCATTATTCCATGCTAATGTATTCAAGCGTTAGCCTGCTTTAAACACTCTAATTTTTTCAAAGTAACAGTCCTGTTTCCCTGCAACACCAAATTAATGACATTACAGTTCTTCAAGAAGGAGGAACCAGTAAAGCCAGTACATACCAGAGGCACGACCAACCTACTAATCCCGAAATTCAACTACGAGCTTTTTAACTGCAACAACTTTAATATACGCTATTGGAGCTGGAATTACCGCGGCTGCTGGCACCAGACTTGCCCTCCAA
+
DDDDDHIGGHIIHHIIIFHHHEHIIIIIIIIFHHIIHHICHHIIIIIIIIIIHIEHHIIIIIGFHH?HH?GHHHIIIIIIHGIHIII?GHHGFEH?HHIHHIIIHHHHIIIHHIIIIIHHHIIIIIHIIIIIIHIIIIHIIIIIIIIGIHHGIGIHIIHHHHIHGIHIIIIIIIHHIHIIIHHHHIIHHHHIIHHHIIIIIIIIIIIHIIIHIIIIIIIIIHIIIIIIIIIIIIHIIIIIIIHGCIHCIHIIIIHHEIHHIHHIIIIIIIIIIIIIIIIIIIIIIIIHIIIHHHIIIHIIIIIIIIIIIIIIIIIIIIIIIIIIIIHIIIIIIIIIIIIIIDDDDD
@HISEQ:969:HM2KJBCX2:2:1102:5743:13010 2:N:0:ACTATGCA
AAGTGAAGCGAGCCCAACTATCCCTATTAATCATTACGGTGATCCTAGAAACCAACAAAATAGAATCATGCCGTCCTATTTCGTTATTCCATGCTAATCTATTCAAGCATAAAGCCTGCTTTAAACACTCTAATTTTTTCAAAGTAACAGTCCTAGCTCCCTATTACACCTAGTGAAAGGCATAGTAGTTCACTAGAAGGTGGAGATTGACATTACCAGTACATATCCGAAGACACGACCGGTACGCCAATCCCGAAATTCAACTACGAGCTTTTTAACTGCAACAACTTTAATATACGCTATTGGAGCTGGAATTACCGCGGCTGCTGGCACCAGACTTGCCCTCCAA
+
DDDDDIIIIIIIHIIIIIIHHIIIIIIIIIIIIIIIIIIIIIIHIIIIIIIIIHIIFIHFHHGHHHIIIIIHHHIIIIIIIHHHIIHIHFG?CHHHIIFIIHHHHIHHIHIIIHHIIIIHIIIIIIIIIIIIIIHIIIIIIHIIIIIIIIIIIIIIIHHIIIHIIIIIIIHIIHIIIIHIIIIIIIIIIIIIIIIIIIIIIIIIIIIIIIIIIIIIIIIIIIIIIIIIIGIIIIHIHHIIIIIIIIHDIIHIIIIIIHHIIIIHHHIIIIIIIIIIIIIIIIIIIIIIIHIIIIIIIIIIIIIIIIIIIIIIIIIIIHIIIIIIIIIIIIIIIIIIIIIIIIIIDDDDD
@HISEQ:969:HM2KJBCX2:2:1102:8194:13587 2:N:0:ACTATGCA
AAGTGAAGCGAGCCCAACTATCCCTATTAATCATTACGGTGATCCTAGAAACCAACAAAATAGAACCATGCCGTCCTATTCTATTATTCCATGCTAATGTATTCGAGCAAAAATGCCTGCTTTAAACACTCTAATTTTTTCAAGGTAAAGGTCCTGGATCCGCAAGACACCCAATTAAGGACATCAAGTTTCTCCAGAAGGTGAGAAATCAACAGCGACAGTTCATACCCCTTAAGGCATGACCATCACGTCAATCCCGAAATTCAACTACGAGCTTTTTAACTGCAACAACTTTAATATACGCTATTGGAGCTGGAATTACCGCGGCTGCTGGCACCAGACTTGC
+
DDDDDIIIIIIIIIIIHIIIIIGIIIIIIIIIIIIIHIIIIIIIIIIIIIIHIIIIIHIIIIIIIIIIIIGIIIIIIIIIIIHHHIIIHIEHHHIHIHIIHIIIIIIIIIIIIIIHIIIIIIHIIIIIIIIHIHIHIHIIIIIIIIIIIIIIIIIIIIIIIIIIIIIIIIIHIIIHIIHHIIIIIIIIIIHIIIIIIIIIIIIIIIIIIIIIIIIIIIIIIHIIIIIIIIIIIIIIIIIIIIIHGIIIIIIIIIIIHIIIIIIIIIIIIIIIIIIIIIIIIIIIIIIIIIIIIIIIIIIIIIIIIIIIIIIIIIIIIIIIIIIIIHIIIIIIIIHHFIIIIDDDDD
@HISEQ:969:HM2KJBCX2:2:1102:15941:12922 2:N:0:ACTATGCA
AAGTGAAGCGAGCCCAACTATCCCTATTAATCATTACGTCAATCCTAGAAACCAACAAAATAGGATCAAACGTCCTATTTCATTATTCCATGCTAATGTATTCAAGCGTTAGCCTGCTTTAAACACTCTAATTTTTTCAAAGTAACAGTCCTGTTTCCCTGCAACACCAAATTAATGACATTACAGTTCTTCAAGAAGGAGGAACCAGTAAAGCCAGTACATACCAGAGGCACGACCAACTTACTAATCCCGAAATTCAACTACGAGCTTTTTAACTGCAACAACTTTAATATACGCTATTGGAGCTGGAATTACCGCGGCTGCTGGCACCAGACTTGCCCTCCAA
+
DDDD@HIIIIIIIIIIIIIIIIIIIIIIIIIIIIIIIIHIIIIIIIIIIIIIHIIIIIIIIIHIIIIIIIIIIIHIGIIIIIIIIIHIIIIIIIIIIIIIIIIIIIIIIIIIIIHIIIIIIHIIIIIIIIIIIHHHIIIIIIIIIIIIIIIIIIIIGHIIIIIIIIIHIHHHHIIIIHHIIIIIIIIHIIIIIIIIIIIIIIIHGIIIIIIIIIIIIIIIIIIIIIIIIHIIIIIIIIIIIIIHHIHIIIIIIIIIIIIIIHHIIIHIHIIIIHGHIIIIIIIIIIIIHIIIIIIIIIIIIIIIIIIIIIIIIIIIIIIIIIIIIIIIIIIIIIIIIIIIIDDDDD
@HISEQ:969:HM2KJBCX2:2:1102:10296:13548 2:N:0:ACTATGCA
AAGTGAAGCGAGCCCAACTATCCCTATTAATCATTACGTCAATCCTAGAAACCAACAAAATAGGATCAAACGTCCTATTTCATTATTCCATGCTAATGTATTCAAGCGTTAGCCTGCTTTAAACACTCTAATTTTTTCAAAGTAACAGTCCTGTTTCCCTGCAACACCAAATTAATGACATTACAGTTCTTCAAGAAGGAGGAACCAGTAAAGCCAGTACATACCAGAGGCACGACCAACCTACTAATCCCGAAATTCAACTACGAGCTTTTTAACTGCAACAACTTTAATATACGCTATTGGAGCTGGAATTACCGCGGCTGCTGGCACCAGACTTGCCCTCCAA
+
DDDDDIIHIHIIGIIIIIIIIIIIIIIIIIIIIIIIIIGHHIIIIIIHFIIIIIIIIIIIIIHGHFHHHHHIHHHHIIIHEHIIHHIIFHECCHHIIIIHIHIIIIHHHIHHHIIHIIHHHHGIHIIIIIIIHHHHHHHIIIIIIHHIIEIIIIIIIIIIIIIIIIHIHIIHIIIIIIIHIIIHHIIIHIHIIIIHIIHIIIIIIHIIIIIIIIII<IIIIIHIIIHHHIIIIIIIIHGIIIHHGIHHIHIHIHIIIIIIIIIIHGIIIIIIIHGIIIIIIHIHIIIIIIIIIIIIHIHIIIIIIIIIIIIIIIHIIHIIIIIIIIHHIIIIIHIHHHHIIDDDDD
@HISEQ:969:HM2KJBCX2:2:1102:4770:14923 2:N:0:ACTATGCA
AAGTGAAGCGAGCCCAACTATCCCTATTAATCATTACGTCAATCCTAGAAACCAACAAAATAGGATCGAACGTCCTATTTCATTATTCCATGCTAATGTATTCAAGCGTTAGCTTGCTTTAAACACTCTAATTTTTTCAAAGTAACAGTCCAAATTCCCCGCAACACCAAATTAATGGCATTACGGCTCATCAGGAAGGAGGAATCAGTGAGACCAGTACATACCAGAGGCATGACCAACCTACTAACCCCGAAATTCAACTACGAGCTTTTTAACTGCAACAACTTTAATATACGCTATTGGAGCTGGAATTACCGCGGCTGCTGGCACCAGACTTGCCCTCCAA
+
DDDDDIIGIIIHIIHHHHHIIHIIIIIHIIIIIIIIHIIIIIIIIIIIIIIIIIIIIIIHIIHHHHIIIIIGIIIIHHIIIHIIIIHHIIIGGHHHIIHIIIIIIHIIIIIIIIIIIIIIIHIIIIIIIIIIHIIIIIHIIIIIIIIIIHHHIIHHIIIIIIIIIIHIIIHIIIIIIIIIIIIIIIIIIIIIIIHIIIIIIIIIIIIIIIIIIIIIIIIIIIIIIIIIIIIIIIIIIIIIIIIIHIIIIIIIIIIIIIIIIIIIIIIIIIIIIIIIIIIIIIIIIIIIIIIIIIIIIIIIIIIIIIIIIIIIIIIIIIIIIIIIIIIIIIIIIIIIIIIIIDDDDD
@HISEQ:969:HM2KJBCX2:2:1102:7563:13763 2:N:0:ACTATGCA
AAGTGAAGCGAGCCCAACTATCCCTATTAATCATTACGTCGATCCTAGAAACCAACAAAATAGAATCAAACGTCCTATTTCATTATTCCATGCTAATGTATTCAAGCGCGAGCCTGCTTTAAACACTCTAATTTTTTCAAAGTAACAGTCCTGATTCCCCACGACACCAAATTAATGACATCGTGGGTAGGAATCAATTTGACCAGTACGTACCGAGGCACGACCGACCAACAGATCCCGAAATTCAACTACGAGCTTTTTAACTGCAACAACTTTAATATACGCTATTGGAGCTGGAATTACCGCGGCTGCTGGCACCAGACTTGCCCTCCAA
+
DDDDDHIIIIIIIIIIIIIIIIIIIIIIIIIIIIIIIIIIIIIIIIIIIHIIIIIIIIHIIIIIIIIIIHIIHHHIIIIIIGIIIIIIIIIIIIIIIIIIIHIIIIIIIIIIIIIIIIIIIIIIIIIIIIIIIIIIIIIIIIIHHIIIIIIIIIIIIIIIIIIIIIIIIIIIIIIIIIIIIIIIIIIIIIIIIIIIIIIIIIIIIIIIIIIIIIIIIIIIIIIIIIIIIIIHGIHHIIIIIIIIIIIIIIIIIIIIIIIIIIIIIIIIIIIIIIIIIIIIIIIIIIIIIIIIIIIIIIIIIIIIIIIIIIIIIIIIIIIIIHIIIIIIIDDDDD
@HISEQ:969:HM2KJBCX2:2:1102:2520:15000 2:N:0:ACTATGCA
AAGTGAAGCGAGCCCAACTATCCTATTAATCATTACGTCAATCCTAGAAACCAACAAAATAGGATCGAACGTCCTATTTCATTATTCCATGCTAATGTATTCAAGCGTTAGCCTGCTTTAAACACTCTAATTTTTTCAAAGTAACAGTCCTGTTTCCCTGCAACACCAAATTAATGACATTACAGTTCTTCAAGAAGGAGGAATCAGTAAAGCCAGTACATACCATAGGCACGACCAACCTACTGACCCCGAAATTCAACTACGAGCTTTTTAACTGCAACAACTTTAATATACGCTATTGGAGCTGGAATTACCGCGGCTGCTGGCACCAGACTTGCCCTCCAA
+
DDDDDIIIHIIIIGIIIIIIIIIIIIIIIIIIIIIIIIIIIIIIIIHIIIIIIIIIIIIIHHHIIIIHHHHHIIIIIIIIIIHIIIIIIIIIIIIIIIIIIHHHIIHIIIIHIIIIIIIHIIHIIIIIIIIIIIIHIIIIIIIIIIIIIIIIIIIIIIIIIIIIIIIIIIIIIIIIIIHIIIIIIIIIIIIHIIIIIIIHIIIIIIIIIIIIIIII<IIIIIIIIIIIIIIIIIIIIHIIIIHHIIIIIIIIIIIIIIIIIIIIIIIIIIIIIIIIIIIIIIIIIIIIIIIIIIIIIIIIIIHIIIIIIIIIIIIIIIIIIIIIIIIIIIIIIIIIIIIIDDDDD
@HISEQ:969:HM2KJBCX2:2:1102:6541:15907 2:N:0:ACTATGCA
AAGTGAAGCGAGCCCAACTATCCCTATTAATCATTACGTCAATCCTAGAAACCAACAAAATAGAATCAAACGTCCTATTTCATTATTCCATGCTAATGTATTCAAGCGTGCGCCTGCTTTAAACACTCTAATTTTTTCAAAGTAACAGTCCTGATTCCCCACGACACCAAATTAATGACATCGCGGTTCTTCAGAAGGTAGGAACCAATAATGCCAGTACGTACCGAGGCACGACCGACAATCTGATCCCGAAATTCAACTACGAGCTTTTTAACTGCAACAACTTTAATATACGCTATTGGAGCTGGAATTACCGCGGCTGCTGGCACCAGACTTGCCCTCCAA
+
<BDDDHIIHHHHDHHIGFHIFIGHHIIIIIIHHIIIIHHGH@G?CCHHIIHCGHHHIHHIHIIIHGIIIHIHHHIIIHHI?FGHHHIIIHIEG@GHHHHEEFEGHHH@HHHHEHHEHFFGCGHHHIIIIIHIHHHHHIHHHHGFFEFHHHIIHFEIIHHEGFIHIIIGIHIIIIHHHHFIHDHDHIHCHGHHIHHHIHHHFHIIHHHHIHHE@HHHHHIHHFHHFHFEGHH=IHDEIHHHECCCHHCIIHEHHHCHIIIIIIGEG?HHHHIHGCIHHHEIIIHEG?IHHIGIHHHIIHHEHGHHHGHHEHHCHIGIHHIIIHIIIHHHGFGC<HHEHHFF@BADD
@HISEQ:969:HM2KJBCX2:2:1102:16760:15981 2:N:0:ACTATGCA
AAGTGAAGCGAGCCCAACTATCCCTATTAATCATTACGTCGATCCTAGAAACCAACAAAATAGAATCAAACGTCCTATTTCATTATTCCATGCTAATGTATTCAAGCGTACGCCTGCTTTAAACACTCTAATTTTTTCAAAGTAACAGTCCTGATTCCCCACGACACCAAATTAATGACATCGCGGTTCTTCAGAAGGTAGGAACCAATAATGCCAGTACGTACCGAAGCACGACCAACAATTCGATCCCGAAATTCAACTACGAGCTTTTTAACTGCAACAACTTTAATATACGCTATTGGAGCTGGAATTACCGCGGCTGCTGGCACCAGACTTGCCCTCCAA
+
DDBDDHIHIIIHHIIIIIHIHIGHIIIIIIIHHEHIIIIIIIIHIIIIIIIIHIIGHHHIIIHHHHHIIHHIIIHGHIIIIHIHHHHIIF@EHCHIIIIIHHFIIIIHIHHHIIIIIHIHIHIHHHHHHHIIIIIIIIIIIIIIHIHIIHIIIIGIIIIGIIIIIIIIIIHIIIIIIHIIIIIIIIIIIIIIIIIIIIIIIIIIIHIIIIIIIHIIIIIHIIIIIIIIIIIIIIIHHIGIIIHFGIFHIHIIIIHIIIIIIIIIHIIIIIIIIIIIIIIIIIIIIIIIIIIIIIIIIIIIIIIIIIIIIIIIIIIIIIIIIIIIIIIIIIIIIIIIIIIIDDDDD
@HISEQ:969:HM2KJBCX2:2:1102:16289:15526 2:N:0:ACTATGCA
AAGTGAAGCGAGCCCAACTATCCCTATTAATCATTACGTCAATCCTAGAAACCAACAAAATAGAATCAAACGTCCTATTTCATTATTCCATGCTAATGTATTCAAGCGCGAGCCTGCTTTAAACACTCTAATTTTTTCAAAGTAACAGTCCTGATTCCCCATGACATCAAATTAATGACATCATGATTCATCAGAAGGGAGAAATCAATAATACTAGTACGTACCAATGGCACGACCAGCATATTAATCCCGAAATTCAACTACGAGCTTTTTAACTGCAACAACTTTAATATACGCTATTGGAGCTGGAATTACCGCGGCTGCTGGCACCAGACTTGCCCTCCAA
+
DADDDIIIHIHHDHIIIHIGIIIIHHIIIIIIGIIHHIIHHIIHIIGIIHIIHHIIIIIIIHIHHIEHIIHHIIIIIIHIIIIIHIIHHIIIGIIIIIIIHHIIIIIIIHIIHIIIIIHHIHIIIIIIHIIIHIIIIIIIIIIIIIIHIHHIIIHIIIIHIHHHHHIIIIHIIIHIIIIIHGHIHIIIIHHIIIIIIIHIIIIIIIIIIIIHIIIIIIIIIIIIIIIIIHIIIIIIIHIIIIHIIIIIIHHFIIIIIIIIIIIIIIIIIIIIIIIIIIIIIIIIIIHHIIIIIIIIIIIIIIIIIIIIIIIIIIIIIIIIIIIIIIIIIIIIHIIIIIIIIDDDDD
@HISEQ:969:HM2KJBCX2:2:1102:16465:15892 2:N:0:ACTATGCA
AAGTGAAGCGAGCCCAACTATCCCTATTAATCATTACGTCAATCCTAGAAACCAACAAAATAGGATCAAACGTCCTATTTCATTATTCCATGCTAATGTATTCAAGCGTTAGCCTGCTTTAAACACTCTAATTTTTTCAAAGTAACAGTCCTGTTTCCCTGCAACACCAAATTAATGACATTACAGTTCTTCAAGAAGGAGGAATCAGTAAAGCCAGTACATACCATAGGCACGACCAACCTACTGACCCCGAAATTCAACTACGAGCTTTTTAACTGCAACAACTTTAATATACGCTATTGGAGCTGGAATTACCGCGGCTGCTGGCACCAGACTTGCCCTCCAA
+
DDCDDIIIIIIIIIIHIIIHIIIIHIIIIIIIIIIIIIIIIIIHHHIIIIIEHHIIIHIIHHHIIIIGHHIFHHHHHHIIHIIIIIHHHHEGFCHEIIIIIIIHIIIIHHIIHIHHIIIIIGHIIHIHHHHHIIIIIIIIIIIIIIIIIIIHIIIIIEHHHIHIIIIIIIIHHIHHIIIIIIIIIIIIIIIIIIIIIIIHIIIIIIIHIIIIIIIIIIIIIIIIIIIIIHIIIHIIIIHIIHHFFHHIIIIIIIIIIIIIIIIIIIIIIIIIIIHIIHIHIIIHIIIIIIIIIIIGIHHIHIIIIIIHHIIIIIIIIIIIIIIIIIIIIIIIIIIIIIIIIDDDDD
@HISEQ:969:HM2KJBCX2:2:1102:15992:17063 2:N:0:ACTATGCA
AAGTGAAGCGAGCCCAACTATCCCTATTAATCATTACGTCAATCCTAGAAACCAACAAAATAGGATCAAACGTCCTATTTCATTATTCCATGCTAATGTATTCAAGCGTTAGCCTGCTTTAAACACTCTAATTTTTTCAAAGTAACAGTCCTGTTTCCCTGCAACACCAAATTAATGACATTACAGTTCTTCAAGAAGGAGGAATCAGTAAAGCCAGTACACACCATTGGCACGACCAACCTACTGACCCCGAAATTCAACTACGAGCTTTTTAACTGCAACAACTTTAATATACGCTATTGGAGCTGGAATTACCGCGGCTGCTGGCACCAGACTTGCCCTCCAA
+
DDDADIGIIIIIHGIIIIIIEHIIEHIIGHIIIGIIHIHHIHIIEFHIIIHHEEHHHIIIH?FEHFHHIIHHHHIHHFHEFHIIIIEC@FDHCFHICHHHHHFHHIIIHHIIEHEHIHHHGHCHHGIHHIIHGHEHIHHGEHHIHCEEH@FHIGGHIGHHCHHHHHCD@GCHHGCEEHHHHHIHHHHHIGIHEIIIHHFHEFHF@GH<DHFHG@GH?HGHGIIHHFCDF6HE?GGDGCHHHHHHABHH8EEFHHEEHCHEEHECH@IHHCFCFFHEHCFHHED<IIHFHFFHIHGHHIHHIHHIIHEIHFEGCHHCC?EGHEHHFCIHFEGEG<EEGEC=H@BBB@
@HISEQ:969:HM2KJBCX2:2:1102:5100:16810 2:N:0:ACTATGCA
AAGTGAAGCGAGCCCAACTATCCCTATTAATCATTACGTCGATCCTAGAAACCAACAAAATAGGGTCAAACGTCCTATTTCATTATTCCATGCTAATGTATTCAAGCGTGTGCCTGCTTTAAACACTCTAATTTTTTCAAAGTAACAGTCCTGATTCCCCATGACACCAAATTAATGACATCATGGTTCGTCAGAAGGTAGGAATCAACGATACCAGTACGTACCGGAGGCACGACCGACATGTTGATCCCGAAATTCAACTACGAGCTTTTTAACTGCAACAACTTTAATATACGCTATTGGAGCTGGAATTACCGCGGCTGCTGGCACCAGACTTGCCCTCCAA
+
DDDDCIIIHIIIIIIIIIIIIIIIIIIIIIIIIIIIIIIIIIIIIIIIIIIIIIHIHIIIIIHHGHIIHIGHHHIIIIIIIIIIGIIHIHIIIIHIHIIIIIIHIIIIIHHHIHIIIIIIIIHHII$HIHHHHHHFHIIIIIIIIHIIIIIIIIIIIIIIIHIIIIIIIIIIIIIIIIIIHIIIIHIIIIIIIIIIIIIIIIIIIIIIIIIIIIIIIIIIIIIHIIIIIIIIIIIIIIIIIIIIHIIIIIHHIIIIIIIIIIIIIIIIIIIIIIIIIIIIIIIIIIHIIIIIIHIIIIIIIIIIIIIIIIIIIIIIIIIIIIIIIIIIIIIIIIIIIIIIIDDDDD
@HISEQ:969:HM2KJBCX2:2:1102:8504:18777 2:N:0:ACTATGCA
AAGTGAAGCGAGCCCAACTATCCCTATTAATCATTACGTCGATCCTAGAAACCAACAAAATAGAATCAAACGTCCTATTCCGTTATTCCATGCTAATGTATTCAAGCGTGAGCCTGCTTTAAACACTCTAATTTTTTCAAAGTAACAGTCCTGATTCCCCAAAACACCAAATTAATGGCATTAAGATTCGTCAGAAAGGAGAAACCAATAATACCAGTACGTACAAAAGCACGACCAATAAACCGGTCTCGAAATTCAACTACGAGCTTTTTAACTGCAACAACTTTAATATACGCTATTGGAGCTTGAATTACCGCGGCTGCTGGCACCAGACTTGCCCTCCAA
+
DDDDDHIIIIIIIIIIIIIIIIIIIIIIIIIIIIIIIIIIIHIEHIIIIIIIIIIGIIHIGHHHIIIHIIIIHIIIIIGIIIIEHHIIHIIIIIHIIIIIIHHHIHHHIGHIIHHIHHIHHIIIHHIIIIIIFHIIIIHHIIIIIIIIHIIHHHHIIIIIIIIIIIHIIIIIHIHHHIIIHIIHIIIIFIHGIIIIIIIIIIIIIIIIIIIIIIIIIIIFIIIIIIIIIIIIIIIIIIIHDEHFIIIIIIIIIIIHIIIIIIIIIIIIIIIIHIIIIIIIIIHIIIIIIIIIIIIIIIIIIIIIIIIIIIIIIIIIIIIIIIIIIIIIIIIIIIIIIIIIDDDDD
@HISEQ:969:HM2KJBCX2:2:1102:2867:17997 2:N:0:ACTATGCA
AAGTGAAGCGAGCCCAACTATCCCTATTAATCATTACGTCAATCCTAGAAACCAACAAAATAGGATCAACGTCCTATTTCATTATTCCATGCTAATGTATTCAAGCGCGAGCCTGCTTTAAACACTCTAATTTTTTCAAAGTAACAGTCCTGATTCCCCGTCACACCAAATGAATGACATGATGGTTCGTCAGAAGGTAGGAACCAGTAACACCAGTACGTACCTAAGGCACGACCAACGTACTGATCCCGAAATTCAACTACGAGCTTTTTAACTGCAACAACTTTAATATACGCTATTGGAGCTGGAATTACCGCGGCTGCTGGCACCAGACTTGCCCT
+
DDDDDIIIHIIIIEHHHIIIIIIIIIIIIIIIIIIIIIIIHIHHHIIIIIIIIIIIIIIIIHGICHHIHHHHHIHHIIIIIIIIIHHHCHHHIIIIIHIIIIIIGIHIIIIHIIHHIIHIIIIHIIIIHIIIHIIIHIIIHIIHHIIHHFHHHIIIIIIIHHHHHIHHIGIIHHIIHIIIIIIHIIHIIIEIIIIIIIIIIIHIHIIIIIIIIIIIIIIHIIIIIIIIIIIIIIIIIIIHIIIIIIDIIIIIGIIIIIIIIIIIIIIHIIIIIIIIIIIIHHEIIIIIIIIHHHIHHIIIIIHIHHEIIIIIHHHIIIIIIIIIIIIIIIIIHIIIDDDB@
@HISEQ:969:HM2KJBCX2:2:1102:10555:19146 2:N:0:ACTATGCA
AAGTGAAGCGAGCCCAACTATCCCTATTAATCATTACGTCGATCCTAGAAACCAACAAAATAGGTTCGATCGTCCTATTTCGTTATTCCATGCTAATGTATTCAAGCGCGAGCCTGCTTTAAGCACTCTAATTTTTTCAAAGTAACAGTCCTGTTTCCCCGCAACAACAAATTAATGCCATCACGGTTCTACAAGAAGGAGGGACCAGTGAGGCCAGTGCATACCAGTGGCACGACCAACCTACTGGCCCCGAAATTCAACTACGAGCTTTTTAACTGCAACAACTTTAATATACGCTATTGGAGCTGGAATTACCGCGGCTGCTGGCACCAGACTTGCCCTCCAA
+
DDDDDIHHIIIIIIIIIIIIIIIIIIIIIIIIIIIIIIIIIIIHIIIIIIIIIIIIIIIFIIIIHIHIIIIIIIIIIIIIGIIIIIIIHIIIGIIHIIIIIIHIIIIIIIIIIIIIIIIIIHIIIIIIHIIHIIIIHIIIIIIIIIIIIHIIIIIIIIHIIIIIIIIIIIHIIIIIIIIIIIIIIIIIIHHIIIIIIIIIIIIIIIIIIIIIIIHIIIIIIIIFIIIIIIIIIIIIIIIIIIIHIIIIIHIIIIIIIIIIIIIIIIIIIIIIIIIIIIIIIIIIIHIIIIIIIIIIIIIIIIIIIIIIIIIIIIIIIIIIIIIIIIIIIIIIIIIIIIIIIDDDDD
@HISEQ:969:HM2KJBCX2:2:1102:3966:19377 2:N:0:ACTATGCA
AAGTGAAGCGAGCCCAACTATCCCTATTAATCATTACGTCGATCCTAGAAACCAACAAAATAGAATCAAACGTCCTATTTCATTATTCCATGCTAATGTATTCAAGCGTACGCCTGCTTTAAACACTCTAATTTTTTCAAAGTAACAGTCCTGATTCCCCACGACACCAAATTAATGACATCGCGGTTCTTCAGAAGGTAGGAACCAATAATGCCAGTACGTACCGAAGCACGACCAACAATTCGATCCCGAAATTCAACTACGAGCTTTTTAACTGCAACAACTTTAATATACGCTATTGGAGCTGGAATTACCGCGGCTGCTGGCACCAGACTTGCCCTCCAA
+
DDDDDIIHIIHIIIIIIIIIIIIIIHIIIIIIIIIIIIIIIHIIIIIIIIIIIIIIIIIIIIIHIIIIIIIIIIIIIIIIIIIIIHIIHIIIIIIIIIIGHIIIIIIIIIIIHIIIIHIIIIIIIIIIIIIIIIIIIIIIIIHHIIIIIIIIIIIHIIIIIIIIIIHHIIIHIIIIIIIIIIIIIIIIIIIIIIIIIIIIIIIIIHIIIIIHIIHIIIIIIIIIIIIIIIIIIIIIHIIIIIHGIIIIIIIIIIIIIIIIIIIIIIIIIIIIIIIIIIIIIIIIIIIIIIIIIIIIIIIIIIIIIIIIIIIIIIIIIIIIIIIIIIIIIIIIIIIIIIIIDDDDD
@HISEQ:969:HM2KJBCX2:2:1102:10704:19902 2:N:0:ACTATGCA
AAGTGAAGCGAGCCCAACTATCCCTATTAATCATTACGTCGATCCTAGAAACCAACAAAATAGAATCAAACGTCCTATTTCATTATTCCATGCTAATGTATTCAAGCGTGCGCCTGCTTTAAACACTCTAATTTTTTCAAAGTAACAGTCCTGATTCCCCACGACACCAAATTAATGACATCGCGGTTCTTCAAAAGGTAGGAACCAATAATGCCAGTGCGTACCGAAGCACGACCGACAATTTGATCCCGAAATTCAACTACGAGCTTTTTAACTGCAACAACTTTAATATACGCTATTGGAGCTGGAATTACCGCGGCTGCTGGCACCAGACTTGCCCTCCAA
+
DCCDDIIIIIIDIIIIHHIHIIIIIIIIIIIHIIIIHCHHHHHCHIHHIIIGGGHIIIIIIIIHIII@GHICGHIIHIGHIIIIIHIGEHIIIIIIF@FFHGHHHHIIHIHIHIIIIHHHFHIHIIIIHIIIIIIIGHHHIIIHIIIIHIHHHCHHHIHIHIIIHHIHECHHIIIIHHHHHHHHHHHIHIHIIIIIIGIIIGHGFIIIIIGHIIHHIHHIIIHIIIIIIIHHIIHHIIIIHHHGHHCHHIHHIIHGIHHIIIIIHHIHIIHIIIIIHIIIIIHHHGHIIHIIIIGIIIIIIIIIIIIIIIIHIIIHHIIHHIIIIIIIIIIHIIIIIIIIDDDDD
@HISEQ:969:HM2KJBCX2:2:1102:4933:20262 2:N:0:ACTATGCA
AAGTGAAGCGAGCCCAACTATCCCTATTAATCATTACGTCAATCCTAGAAACCAACAAAATAGGATCGAACGTCCTATTTCATTATTCCATGCTAATGTATTCAAGCGTTAGCTTGCTTTAAACACTCTAATTTTTTCAAAGTAACAGTCCAAATTCCCCGCAACACCAAATTAATGGCATTACGGCTCATCAGGAAGGAGGAATCAGTGAGACCAGTACATACCAGAGGCATGACCAACCTACTAACCCCGAAATTCAACTACGAGCTTTTTAACTGCAACAACTTTAATATACGCTATTGGAGCTGGAATTACCGCGGCTGCTGGCACCAGACTTGCCCTCCAA
+
DDDDDIHIIIIIIIIIIIII?HHIIIIIIHIIIIHHIGHIIIIHIIIIIIIIIIHIEHHHHIEHHIHIGIIIIIIIIIIIHIIIIIIHEHIIIIGIIIIHHHIHHIIIIIIIIIIIIIIIIIIIIIIIIIIIIIIHIIIIIIIIIIIIIIIIIHIIIIIHIIHIIIIIIIIIHIIIHIIIIIIIIIIHIIIIIGIIIIIIIIIIIIIIIIIIIIIIIIIIIIIIIIIIIIIIIIIIIIIIIIHHHHHIGIIIIHIIIIIIIIIIIIIIIIIIIIIIIIIIIIIIIIIIIIIIIIHIIIIIIIIIIIIIIIIIIIIIIIIIIIIIIIIIIIIIIIIIIIIIIDDDDD
@HISEQ:969:HM2KJBCX2:2:1102:12328:21225 2:N:0:ACTATGCA
AAGTGAAGCGAGCCCAACTATCCCTATTAATCATTACGGTGATCCTAGAAACCAACAAAATAGAATCATGCCGTCCTATTTTATTATTCCATGCTAATGTATTCAAGCAAAATGCCTGCTTTAAACACTCTAATTTTTTCAAAGTAAAGGTCCTGGTTCCCCGCGACACCCAATTAAGGGCATCGCGGTTCTCCAGAAGGTGAGAAATTGACTACACCAGTTCATGCCCCTTAAGGCACGACCGATGTGTCAATCCCGAAATTCAACTACGAGCTTTTTAACTGCAACAACTTTAATATACGCTATTGGAGCTGGAATTACCGCGGCTGCTGGCACCAGACTTGCCCTCCAA
+
DDDDDIIHHIHIIIIHIIIHIIIIIIIIIIIIIIIIIIIIIIIIIIIIIIIIIIIIIIIIIIHIIIIIIEHIHHIIIIIIIIIIIIIIHIIIIHIIIIHIIGHHHIHHIIIIIHHHIIIIIIIHHIIIIIIHIIIIIHIIIIIIIIIIIIIIIIIIIIIHIIIIIIIIIIIIIIIHIIIIIIIIIIIIIIIIIIIIIIIIIIIIIIIIIIIIIIIIIIIIIIIIIIIHIIIIIIIIIIIIIIIIIIIIIHGIIIIIIIIIIIIIIIIIIIIIIIIIIIIIIIIIIIIIIIIIIIIIIIIIIIIIIIIIIIIIIIIIIIIIIIIIIIIIIIIIIIIIIIIIIIIIIIIDDDDD
@HISEQ:969:HM2KJBCX2:2:1102:8072:20484 2:N:0:ACTATGCA
AAGTGAAGCGAGCCCAACTATCCCTATTAATCATTACGTCAATCCTAGAAACCAACAAAATAGGATCAAACGTCCTATTTCATTATTCCATGCTAATGTATTCAAGCGTTAGCCTGCTTTAAACACTCTAATTTTTTCAAAGTAACAGTCCTGTTTCCCTGCAACACCAAATTAATGACATTACAGTTCTTCAAGAAGGAGGAACCAGTAAAGCCAGTACATACCAGAGGCACGACCAACTTACTAATCCCGAAATTCAACTACGAGCTTTTTAACTGCAACAACTTTAATATACGCTATTGGAGCTGGAATTACCGCGGCTGCTGGCACCAGACTTGCCCTCCAA
+
A@DDAGIIGDHGI<HHEEHHIIF?GHHH@?GHCCFEH<<GHIIIEHHFHEGFHHGIHEEGHIF?GHEHHHIGHGHII1FCHHHHIEHHEHEEHHHHIIIIIIIIIIHIIIIIIIIHHHIHHEGEIIIHHIHHIIGFFHHIHIHGGHIIHGIIIIIIIIHIIIIIHFHHHIIHHHIIHIIIIIIHHIIHIIIIIIIIHHIIHIIIIIIIIIIHIIIHHHIIIIIIIHHE<HIIIIHIIHHIHGIHGHIGIIIIIIHIIIIIIIHIGHIIIIIIHHCIIHIHHIIIHIHIIIIIHHGHHCHHHIIIIIIIIIIIGIIHIIIIIIIIIIHIIIIIIIIIIIIHIDDDDA
@HISEQ:969:HM2KJBCX2:2:1102:17861:21732 2:N:0:ACTATGCA
AAGTGAAGCGAGCCCAACTATCCCTATTAATCATTACGTCGATCCTAGAAACCAACAAAATAGGGTCAAACGTCCTATTTCATTATTCCATGCTAATGTATTCAAGCGTGAGCCTGCTTTAAACACTCTAATTTTTTCAAAGTAACAGTCCTGATTCCCCGCGACACCAAATTAATGACATCACGGATCTTCAGAAGGGAGAAACCAGTGACACCAGTGCATACCAAAGGCATGACCAGCGTACTGATCCCGAAATTCAACTACGAGCTTTTTAACTGCAACAACTTTAATATACGCTATTGGAGCTGGAATTACCGCGGCTGCTGGCACCAGACTTGCCCTCCAA
+
DDDDBHIHIHCDHHHHIIIIHHHHHIIHIHHIGIHHIIIHHIIHFHHHIIIIFHIIHGFHHIIIFHH?EHEHHHGIIIIIGHEHHHIHHIHIHHIGHHIHHGE@GIIIHIHFIIIIHIIIIHHHHHH@HHHHIHHHHHIHIIIIIHHHIHHHCGEDIIHIHHIIIIIIFHHGEIHIGHHHHHHIIHIHHHIIIIIIHI<IHIHHHIIIIHIIHIIIIIIHIIIHIIHHEHIIIHIIIIIGIIHHFHHGIIHIIIIIIHCHHHIIIHHIIIHIIIHIHHIIIIIHIIIGIIIHCIIIIIIIIIIIIIIHHEHHIIIIHIIIIIGIIIGIHIIIIHIHIIIHIDBDDD
@HISEQ:969:HM2KJBCX2:2:1102:2661:21137 2:N:0:ACTATGCA
AAGTGAAGCGAGCCCAACTATCCCTATTAATCATTACGTCAATCCTAGAAACCAACAAAATAGGATCAAACGTCCTATTTCATTATTCCATGCTAATGTATTCAAGCGTTAGCCTGCTTTAAACACTCTAATTTTTTCAAAGTAACAGTCCTGTTTCCCTGCAACACCAAATTAATGACATTACAGTTCTTCAAGAAGGAGGAACCAGTAAAGCCAGTACATACCAGAGGCACGACCAACCTACTAATCCCGAAATTCAACTACGAGCTTTTTAACTGCAACAACTTTAATATACGCTATTGGAGCTGGAATTACCGCGGCTGCTGGCACCAGACTTGCCCTCCAA
+
DCDDDIIIHIIIIIIIIIIIHIIIIIIIIIIIIIIIIIIIIIIIIIIIIIIIIIIIIHIIIIIIIIIIHIIIIIIIIIIIIIIIHIIIIIHHHHIIIIIIIIHIIHHIIIIHHIHGIHIIIIIHIIIIIIIIIIIIIIIHIIIIIIIIIIIIIIIIIIIIIIIIIIIIIIIHIIIIIIIIIIIIIIIIIIIIIIIIIIIIIIIIIIIIIIIIIIIIIIIIIIIIIIIIIIIIIIIIIIIIIIIHGIIIIIIIIIIIIIIIIIHIIIIIIIIIIIIIIIIIIIIHHHHGHIIIIIIIIIIIIIIIIIIIIIIIIIIIIIIIIIIIIIIIIIIIIIIIIIIIIDDDDD
@HISEQ:969:HM2KJBCX2:2:1102:3947:22631 2:N:0:ACTATGCA
AAGTGAAGCGAGCCCAACTATCCCTATTAATCATTACGGTGGTCCTAGAAACCAACAAAATAGAACCACAACGTCCTATTCTATTATTCCATGCTAATCTATTCAAGCAAATGCCTGCTTTAAACACTCTAATTTTTTCAAGGTAATGGTCCTGGCTCCCCGGCACACCCAATAAAGGACATACTGGTTCACCAGAAGGTGGACCCGACACAGGACAGTACTCGCCAAAGACGGACCGCCCGGTCAGGCCTAAAATTCAACTACGAGCTTTTTAACTGCAACAACTTTAATATACGCTATTGGAGCTGGAATTACCGCGGCTGCTGGCACCAGACTTGCCCTCCAA
+
DDDDDIHFHHIIIIIIIIHHIHIHIIIIIIIIIHHIIIHIIIIIIIIIIIIIIIIIHHHHHHGHHHIIIIHHIIIIIIHIIIIIIGHHIIIGCHHIIIIIIHHIIIHHIIIHIIIIIIHIHHIIIIIIIIIIIIIIIHIIIIHIHIHHHIIIIHHHHHIIIIGIIIIIIIIHIHHIHIIIIIIIIIHIIIHFGIIIIIHFHHHIHIHIIIHGIIIIIIIIIIIIIIGIIIIIIIIIIIIHIIIHHIIIIIIIIIIIIIIIIGIIIIIIIIIIHHFHGIIIIIIHGCHHIIIIIIIIIIIHIIIIIIIIIIIIIIIIIIHIIIIIIIIIIIIHHHIHIIIIHADDDD
@HISEQ:969:HM2KJBCX2:2:1102:1748:22920 2:N:0:ACTATGCA
AAGTGAAGCGAGCCCAACTATCCCTATTAATCATTACGTCAATCCTAGAAACCAACAAAATAGGATCGAACGTCCTATTTCATTATTCCATGCTAATGTATTCAAGCGTTAGCCTGCTTTAAACACTCTAATTTTTTCAAAGTAACAGTCCTGTTTCCCTGCAACACCAAATTAATGACATTACAGTTCTTCAAGAAGGAGGAATCAGTAAAGCCAGTACATACCATTGGCACGACCAACCTACTGACCCCGAAATTCAACTACGAGCTTTTTAACTGCAACAACTTTAATATACGCTATTGGAGCTGGAATTACCGCGGCTGCTGGCACCAGACTTGCCCTCCAA
+
DDDDDIIIIIIIIIIIIIIIIIIIIIIIIIIIIIIIIIIIHIIIIIIIIIIHIIIIIIIIIIIIIIIIHIHIHIHIIIIIIIIHIIIIIIGHHIHGIIIIIHIIIHHIIIHHHIIIIIIIHHHHHIHIIIIIIIHIIIIIIIIIIIIIIIIIIIIIIIIIIIIIIIIIIIIIIIIIIIIIIIIIIIIHHIIIIIIIIIIIIIIIIIIIGIIIIIIIIIIIIIIIIIIIIIIIIIIIIIIIIIIHHIIIIIIIIIIIIIIIIIIIIIIIIIIIIIIIIIIIIIIIIIIIIIIIIIIIIIIIIIIIIIIIIIIIIIIIIIIIIIIIIIIIIIIIIIIHIIIIIDDDDD
@HISEQ:969:HM2KJBCX2:2:1102:9989:23172 2:N:0:ACTATGCA
AAGTGAAGCGAGCCCAACTATCCCTATTAATCATTACGTCAATCCTAGAAACCAACAAAATAGGATCAAACGTCCTATTTCATTATTCCATGCTAATGTATTCAAGCGTTAGCCTGCTTTAAACACTCTAATTTTTTCAAAGTAACAGTCCTGTTTCCCTGCAACACCAAATTAATGACATTACAATTCTTCAAGAAGGAGGAACCAGTAAAGCCAGTACATACCAGAGGCACGACCAACCTACTAATCCCGAAATTCAACTACGAGCTTTTTAACTGCAACAACTTTAATATACGCTATTGAAGCTGGAATTACCGCGGCTGCTGGCACCAGACTTGCCCTCCAA
+
DDDDDIIIIIIIIIIIIIIIIIIIIIIIIIIIIIIIIIHIIIIIIIIIIIIIIIIIIHIIIIIIIIIHIIHIHIIIIHIIIIIIIIHIIHIIIIIIIIIIIHIIIIIHIIIIGIIHIIIIHHIIIIIIIIIIIIIIIIIIIIIIIIIIIIIIIIGIIIIIIIIIIIIIIIIIIIIIIIIIIIIIIIIIIIHIIIIIIIIIIIIIIIIIIIIIIIIIIIIIIIIIIIII<IIIIIIIIIHIIIIHHIIIIIIIIIIIIIIIIIIIIIIIIIIIIIIIIIIIIIIIIIHIIIIIIIIIIIIIIIGIIIIIIIIIIIIIIIIIIIIIIIIIIIIIIIIIIIIIIDDDDD
@HISEQ:969:HM2KJBCX2:2:1102:17611:23226 2:N:0:ACTATGCA
AAGTGAAGCGAGCCCAACTATCCCTATTAATCATTACGGTGGTCCTAGAAACCAACAAAATAGAACCACAACGTCCTATTCTATTATTCCATGCTAATCTATTCAAGCAATAGCCCGCTTTAAACACTCTAATTTTTTCAAGGTAATGGTCCTGGCTCCCCAACACACCCAACAAAGGACATGCTGGTTCACCAGAAGGAAGACCCGACAACAAGACAGTACTCGCCAAAGACGGACCGCCCGGCCAGGCCTAAAATTCAACTACGAGCTTTTTAACTGCAACAACTTTAATATACGCTATTGGAGCTGGAATTACCGCGGCTGCTGGCACCAGACTTGCCCTCCAA
+
DDDDAIHIIIHIIIHIIHIIIIHIIIIIIIIIIIIIIIIIHIIIIIHHIIIIIIIII?GHIIEHIIHIHIIHHHIIIIIIIIHIIIIIIIIHHIIIIIIIHHHIIIIHIIHIHHIHIIIHHIIIIIIIIIIIIIIIIIIIGIIIHIIIIIIIIIIIIHIIIIIIIHIIHHIIIIIIIIIIIHIIIHIIIHIIIIIIIIIIHIHIIIIIIIIIIIIIHIIIIIIIIIIIIIIIIIGIIIIIIIIIIIIIHHHIIIIIIIIIIGIIIIHIIIIIIIIIIIIIIIIIIIIIIIIIIIHIIIIIIIIIIIIIIIIIIIIIIIIIIIIIIIIIIIIIIIIIIIIIIIDDDDD
@HISEQ:969:HM2KJBCX2:2:1102:7418:23485 2:N:0:ACTATGCA
AAGTGAAGCGAGCCCAACTATCCCTATTAATCATTACGTCGATCCTAGAAACCAACAAAATAGAATCAAACGTCCTATTTCGTTATTCCATGCTAATGTATTCAAGCGTGAGCCTGCTTTAAACACTCTAATTTTTTCAAAGTAACAGTCCTGATTCCCCATGACACCAAATTAATGACATCGTGGTTCGTCAGAAGGTAGGAATCAATAATACCAGTACGTACAATAGCACGACCAATAAATTGATCCCGAAATTCAACTACGAGCTTTTTAACTGCAACAACTTTAATATACGCTATTGGAGCTGGAATTACCGCGGCTGCTGGCACCAGACTTGCCCTCCAA
+
DDDDCIIIIIIIIIIIIIIHIIIIIIIIIIIIIIIIIHIHIIIIIIIIIIIIIIIIIIIIGCGHGHIIIHFHGHGHIIIIIHIIHHHFHIIHIIIIIIIIHIIIIIIIIIIIIIIIIHIIIIIIHIIIIIHHHHHIIIIIIIIIIIIIIIIIIIIIIIIIIIIIIIIIIGIIIIIIIIIHHIIIIIIIIIIIHHIIIIIIIIIIIIIIHIHHGIIIIIIIIIIIIIIIIIIHIIIIIIIIIIHHIIIIIIIIIIIIIIIIIIIIIIIIIIIIIIIIIIIIHIHIHIIIIIIIIIIIIIIIIIIIIIIIIIIIIIIIIIIIIIIIIIIIIIIIIIIIIIIIDDDDC
@HISEQ:969:HM2KJBCX2:2:1102:14895:23259 2:N:0:ACTATGCA
AAGTGAAGCGAGCCCAACTATCCCTATTAATCATTACGTCGATCCTAGAAACCAACAAAATAGAATCAAACGTCCTATTTCATTATTCCATGCTAATGTATTCAAGCGTAAGCCTGCTTTAAACACTCTAATTTTTTCAAAGTAACAGTCCTGATTCCCCACGACACCAAATTAATGACATCGCGGTTCTTCAGAAGGTAGGAACCGATAATGCCAGTGCGTACCGAAGCACGACCAACAATTCGATCCCGAAATTCAACTACGAGCTTTTTAACTGCAACAACTTTAATATACGCTATTGGAGCTGGAATTACCGCGGCTGCTGGCACCAGACTTGCCCTCCAA
+
DDDDCIIIIHHIHIIIIIIIIIIIIIIHIIIHIIIIIIIIIIIIIIIIIEHHGHIIIIIHHFGHIHGHHGHIHFHHIIIIIIIIIHHEFHFEHHHIIHFHGIIIIHHIIIIIIIHFHHIIIIIHHIIIIIIIIIHIIIIIIIHIIIIIIIIIIIHIIIIIIIIIIIIIIIIIHGHHHHHIIIHIIHIIHIIIIIIIIIIIIIIIIIIIIHIIIIIH<IIIIIIIHIHIIIIHIIIIIIIIIHCDIIHIHIIIIIIIIIIHIIIIIHIIIHIIIIIIIIIIIIHIIIIIIIIIIIIIIIIIIIIHIIIIIIIIIIIIIIIIIHIIIIIIIIIIIIIIIIGIDDDDD
@HISEQ:969:HM2KJBCX2:2:1102:13637:24169 2:N:0:ACTATGCA
AAGTGAAGCGAGCCCAACTATCCCTATTAATCATTACGTCAATCCTAGAAACCAACAAAATAGGATCGAACGTCCTATTTCATTATTCCATGCTAATGTATTCAAGCGTTAGCTTGCTTTAAACACTCTAATTTTTTCAAAGTAACAGTCCAAATTCCCCAAAACACCAAATTAATGGCATTAAGGTTCATCAGGAAGGAGGAATCAGTGAGACCAGTACATACCAGAGGCATGACCAACCTACTAACCCCGAAATTCAACTACGAGCTTTTTAACTGCAACAACTTTAATATACGCTATTGGAGCTGGAATTACCGCGGCTGCTGGCACCAGACTTGCCCTCCAA
+
DDDDDIIIIIIIIHHHIIIIIHHIHIIIIIIIIIIIIIIHIIIHIIIIIIIIHHIIGFIIIIIIHIIIIIHIIIIIIIIIIHHHIIHFGHIIGHHEHHIHIIIHIHIIHIIIIIIIIIIIIIIHHHIIIIIGIHIHIHIIIIIIIIIIHHHHHIHIIEHIIIIIHHHIIHIHIIFHIIIIIIIIIIIIIIIIHHIIIIIIIIIIIIIIIIIIIIIIIIIIIIIIIIIIIIIIIIIIIIIIIIIHHHEIIIIIIIIIIIIIIIIIIIIIIIIHIIHIIIIIIIIHIIIIIIIIIIIIIIIIIIIIIIIIIIIIIIIIIIIIIIIIIIIIIIIIIIIHIIIIIDDDDD
@HISEQ:969:HM2KJBCX2:2:1102:10270:24168 2:N:0:ACTATGCA
AAGTGAAGCGAGCCCAACTATCCCTATTAATCATTACGTCAATCCTAGAAACCAACAAAATAGGATCGAACGTCCTATTTCATTATTCCATGCTAATGTATTCAAGCGTTAGCTTGCTTTAAACACTCTAATTTTTTCAAAGTAACAGTCCAAATTCCCCGCAACACCAAATTAATGGCATTACGGATCATCAGGAAGGAGGAATCAGTGAGACCAGTACATACCAGAGGCATGACCAATCTACTAACCCCGAAATTCAACTACGAGCTTTTTAACTGCAACAACTTTAATATACGCTATTGGAGCTGGAATTACCGCGGCTGCTGGCACCAGACTTGCCCTCCAA
+
DDDDDHIHHHIIIIIIIIEE?GHIIIIIIIIIIIIIIHIIIIIIIGIIHIHHHIIIFEHHCEFFHHIIFEGHHIIHIIIIIIIHIIIIHIIEH@HIIIIHIHHIHIIIHHHFHHIHIIIHIHGHIFGEHHEHHHHHIIHHIIIHIIHIHIHIHHEHIHIIIIIIIHHIIIHIEHHGIIIIIIIIIIIGIIHIIIIIIIIIIIHIIHIIIIIIIIIIHIIFIIHHHIIIHIGIIIIIIHHII<HHFIIIIIIHHHIHIHIIIIIIIIIIIIHIHHGIIHHIHHHIIIHGIIIFHGHGIIIHHHHHIIIIIHIIIIHIIIIIIIIIIIIIIIIHHHIIIIIIIDDADD
@HISEQ:969:HM2KJBCX2:2:1102:8413:24691 2:N:0:ACTATGCA
AAGTGAAGCGAGCCCAACTATCCCTATTAATCATTACGTCAATCCTAGAAACCAACAAAATAGGATCAAACGTCCTATTTCATTATTCCATGCTAATGTATTCAAGCGTTAGCCTGCTTTAAACACTCTAATTTTTTCAAAGTAACAGTCCTGTTTCCCTGCAACACCAAATTAATGACATTACAGTTCTTCAGAAAGGAGGAATCAGCGAAGCCAGTACATACCAAAGGCACGACCAACCTGCTAACCCCGAAATTCAACTACGAGCTTTTTAACTGCAACAACTTTAATATACGCTATTGGAGCTGGAATTACCGCGGCTGCTGGCACCAGACTTGCCCTCCAA
+
BDDDAGHIGIGGHHEFEHIHHCCEHIIIIIHHHGIHHHIIIHHHHIIGFHIIHIIIIGIHHIIHHHHHIIIHHFHIHHEFCHHHGHHHGHHEEHFIIIIHHGEHHCIIIIHEIIIIIHHIIIHEEFIIHHFHHIIIIIHIHIIHIEIHIIIHHHHIIIIHIIHGHHCHHHHHIIIIIIIIIHIIIIIIIIHIIIIHHIIIIIIIHIHIIHHHIHIHIIIIIIIIIHHIHDIHH1HIHIIIGHIIIIIIIIHGIIIIIIIIIIHIHFIIIIIHFHIIHIIGIHHHIIHIIIIIIIIIIHIIIIIIIHIIIIIIIIIIIIIIIIIIIIIIIIIIIIIHIIIIHDDDBD
@HISEQ:969:HM2KJBCX2:2:1102:10715:23577 2:N:0:ACTATGCA
AAGTGAAGCGAGCCCAACTATCCCTATTAATCATTACGTCAATCCTAGAAACCAACAAAATAGGATCGAACGTCCTATTTCATTATTCCATGTTAATGTATTCAAGCGTTAGCTTGCTTTAAACACTCTAATTTTTTCAAAGTAACAGTCCAGATTCCTCGCAACACCAAATTAATGGCATTACGGCTCATCAGGAAGGAGGAATCAGTGAGACCAGTACATACTAGTGGCACGACCGACGTATTGATCCCGAAATTCAACTACGAGCTTTTTAACTGCAACAACTTTAATATACGCTATTGGAGCTGGAATTACCGCGGCTGCTGGCACCAGACTTGCCCTCCAA
+
DDDDCIIIIHIIIIIIIIIIIIIIIIIIIHIIIIIIIIIIIIIIIIHHIIIHIIIIIIIHIEGHHHIHIIIIIIHHIIIIIIIIGIIIIIIIIIIIIIIIIIIHHHIIIIIIIIHIIIIIIIIIIHIIIIHIIIIIIIIIHIIIIIIIIIIIHIIIIIIIIIIIIIIIIIIIIIIIIIIHIIIIHIIIIIIIIIIIIIIIIIIIIIIIIIIIIIIIIIIIIIIIIIIIIIIIIIIIIIIIIIIHHIIIIIIIIIIIIIIIIIIIIIIIIIIIIIIIHIIIIIIIIIIIIIIIIIIIIIIIIIIIIIIIIIIIIIIIIIIIIIIIIIIIIIIIIIHIIIIIIDDDDD
@HISEQ:969:HM2KJBCX2:2:1102:17588:24795 2:N:0:ACTATGCA
AAGTGAAGCGAGCCCAACTATCCCTATTAATCATTACGTCGATCCTAGAAACCAACAAAATAGAATCAAACGTCCTATTTCATTATTCCATGCTAATGTATTCAAGCGTACGCCTGCTTTAAACACTCTAATTTTTTCAAAGTAACAGTCCTGATTCCCCACGACACCAAATTAATGACATCGCGGTTCTTCAGAAGGTAGGAACCAATAATGCCAGTACGTACCGAAGCACGACCAACAATTCGATCCCGAAATTCAACTACGAGCTTTTTAACTGCAACAACTTTAATATACGCTATTGGAGCTGGAATTACCGCGGCTGCTGGCACCAGACTTGCCCTCCAA
+
DDDDDGHHIIIIIIHIIIIIIIIIIIIIHIIIIIIIIIIIIIIIIIIIIIIHIHIIHFHIIIHHIIHIIIGHIIIIIIHIIIIIIIIIIIIIIIIIIIIIIIHHHHHHHIIHIIIHIIHIIHIIIIIHIIIHHHHIIIHHHIIHIIIIIIIIIIIHIHHHIHIIIIIIIIIIIIIIIIIHIIIIIIIIIIIIIIHIIIIIIIIIIHIIIIIIIIHIIIIIIIIIIIHHIHIIIHHHHIIIIHGEIIIIIIIIIIIIIIIIIHIIIIIIIIIIIIIIIIIIIIHIHHIIIIIIIIIIIIHIIIIIIIIIIIIIIIIIIIIIIIIIIIIIIIIIIIIIIIIIDDDDD
@HISEQ:969:HM2KJBCX2:2:1102:2182:25984 2:N:0:ACTATGCA
AAGTGAAGCGAGCCCAACTATCCCTATTAATCATTACGGTGGTCCTAGAAACCAACAAAATAGAACCACAACGTCCTATTCTATTATTCCATGCTAATCTATTCAAGCAATAGCCCGCTTTAAACACTCTAATTTTTTCAAGGTAATGGTCCTGGCTCCCCAACACACCCAATAAAGGACATACTGGTTCACCAGAAGGAAGACCCGACAGCAGACAGTACTCGCCAAAGACGGACCGCCCGGCCAGGCCTAAAATTCAACTACGAGCTTTTTAACTGCAACAACTTTAATATACGCTATTGGAGCTGGAATTACCGCGGCTGCTGGCACCAGACTTGCCCTCCAA
+
0DBD@F?F<CEDD/DC<0DGHHHHIHEFC<DHE11<GE0F@E@HH@HI?CCGHHG01C1<DEHH?DECHCH0/1<@E11D1<C@HI11D?FEHGE?CGHHHFEGCCHGHHHHHHHH7DGB1?F6<CCGF<7GEDHEHHHIHHFHCF7HB?HGEC1D@HDADEAB<GHHHE?A<3B@CB/DDAB=<$/AFFCHHC@H?CH?HDGGHD<>G@C@<6IHHHD/F/HDFG<<@@CHDDC<CGIHGIHHEFHHHF1HHCIHIHHHEH?HHECHEHIHHEHHF?HGIHHGGHF1HHEE@HHHG@HHIHIHFHFHEHHHDHHH?IIHEIHGEIIHHHHHHDFHEIGIHDCDDA
@HISEQ:969:HM2KJBCX2:2:1102:5643:26211 2:N:0:ACTATGCA
AAGTGAAGCGAGCCCAACTATCCCTATTAATCATTACGTCAACCCTAGAAACCAACAAAATAGGATCAAACGTCCTATTTTATTATTCCATGCTAATGTATTCAAGCGTTAGCCTGCTTTAAACACTCTAATTTTTTCAAAGTAACAGTCCTGTTTCCCCGCAACACCAAATTAATGGCATCACGGTTCTTCAAGAAGGAGGAATCAGCAAGGCCAGTTCATACCGGTGGCACGACCAACCTGCTGACCCCGAAATTCAACTACGAGCTTTTTAACTGCAACAACTTTAATATACGCTATTGGAGCTGGAATTACCGCGGCTGCTGGCACCAGACTTGCCCTCCAA
+
DDCDDIHIIIIIIIGIIIIIIIIIIIIIIIIIIIIIIIIIIIIIIIIIIIIIHHIIIIHHIIHIEHIIIIIHIIIIHIIIHIIIGIIHIIIIIIIIIIIIIIIIIIIIIHHIHIIIIHIIIIIHIIIIHHIIIHIIIIIIIIIIIHIIIHHHIIIIHIIIIIHIIIIIIIIHHIIIIIIIIIIIIIIIIIIIIIIIIIIIIIIIIIIIIIIIIIIIIIIIIIIIIIIIIIIIIIIIHIHIIIIHHHIIIIIIIHIIIIIIIIIIIIIIIIIIIIIIIIIIIIHIIIIIIIIIHGHIIIIIIIIIIIIIIIIIIIIIIIIIIIHIIIIIIIIIIIIIIHIIIDDDDD
@HISEQ:969:HM2KJBCX2:2:1102:17096:27174 2:N:0:ACTATGCA
AAGTGAAGCGAGCCCAACTATCCCTATTAATCATTACGTCGATCCTAGAAACCAACAAAATAGAATCAAACGTCCTATTTCGTTATTCCATGCTAATGTATTCAAGCGTGAGCCTGCTTTAAACACTCTAATTTTTTCAAAGTAACAGTCCTGATTCCCCAAGACACCAAATTAATGACATCATGGTTCGTCAGAAGGTAGAAATCAATAATACCAGTACGTACAATAGCACGACCAATAAATTGATCCCGAAATTCAACTACGAGCTTTTTAACTGCAACAACTTTAATATACGCTATTGGAGCTGGAATTACCGCGGCTGCTGGCACCAGACTTGCCCTCCAA
+
DDDDDIIIIHIIIHIIIIIIIIIIIHIIIIHIIIIIIHGHDIIIIHHIIIIIHIIHIEHIIIIIIIIIHIIIHHHDHHFHHIIIIHIIIIIIIIIHHHHHIGIIIHHHHIHIIIIIIIIHIIIHIEHHHIIIIHIIIHHHIHHIIIIHIHIIHHIIIIHIIIIIIIGHIIHGIIIIIIIIIHIIIIHHIIIIIIIIHIIIIIIIIHIIIIIIIHIIIIIIIIIIIIIIIIIIIIIIIIIIIIIHIIIIIHIIIIIIIIIIHIIIIIIIIIIIIIIIIIIIIIHIHIIIIIIIHIHIIIIIIIIIIIIIIIIIIIIIIIIIHIIIIIIIIIIIIIIIIIIIDDDDD
@HISEQ:969:HM2KJBCX2:2:1102:17669:27011 2:N:0:ACTATGCA
AAGTGAAGCGAGCCCAACTATCCCTATTAATCATTACGTCAATCCTAGAAACCAACAAAATAGGATCGAACGTCCTATTTCATTATTCCATGCTAATATATTCAAGCGTTAGCCTGCTTTAAACACTCTAATTTTTTCAAAGTAACAGTCCTGTTTCCCTGCAACACCAAATTAATGACATTACAGTTCTTCAAGAAGGAGGAACCAGTAAAGCCAGTACATACCAGAGGCACGACCAACCTACTAATCCCGAAATTCAACTACGAGCTTTTTAACTGCAACAACTTTAATATACGCTATTGGAGCTGGAATTACCGCGGCTGCTGGCACCAGACTTGCCCTCCAA
+
ADD@@HEH@?@CH?GC@0GHII?CGGHHF@H1F<<1FDCHHHHHGHGE1CGHIEE0CFGE?GI@EHHE=CGHFHGHHII?FH@GF@@GHIH1DHHGHHFEHHHHICC@G@0GHHHEEHIIH61B81HEEC?FHHCCHEE@GHHHCHHGB<@HHFG6HEHHHGE<<CFIHHFHGHGCGFCE<HEGCEECDHGC@HHHEHHEGHIHHEGCFGD11<1CCCHCIHGFGCCE@HFECEDHHF<C@HHD<<<CA/EC1?HEFG?HC0?G@?GIIHEHEG<@@HHCGEF<<1?GEFC0EHCIIHCHFD@FC<HEHCECCFCEC?CHIFHIHHC<<FEEFGHCHHCCG0D@B<
@HISEQ:969:HM2KJBCX2:2:1102:10284:27353 2:N:0:ACTATGCA
AAGTGAAGCGAGCCCAACTATCCCTATTAATCATTACGTCGATCCTAGAAACCAACAAAATAGAATCAAACGTCCTATTTCATTATTCCATGCTAATGTATTCAAGCGCGAGCTTGCTTTAAACACTCTAATTTTTTCAAAGTAACAGTCCTGATTTCCCGCGACACCAAATTAATGACATCGTGGTTCGTCAGAAGGGAGAAACCAATAATGCTAGTACGTACAAAGTACGACCGACATATTAGTCCCGAAATTCAACTACGAGCTTTTTAACTGCAACAACTTTAATATACGCTATTGGAGCTGGAATTACCGCGGCTGCTGGCACCAGACTTGCCCTCCAA
+
DDDDDIIIIIIIIIIIIIIIIIIIIIIIIIIIIIIIIIIIIIIIIIIIIIIGIIIIIIIHIIIIIIIIIHIIIIIIIIIIIIIIIIIIGIIIGHIIIIIIIIIIIIHHHHIIIIIIIIIIIIIIIIIIIIIIIIIIIIIIHIIIIIIIIHIIIIIIIIIIIIIIIIIHIIHIIIIIIIIIIIIIIIIIHIIIIIIIIIIIIIIHIIIIIIIIIIIIIIIIIIIIIIIIIIIIIIIIIIIHIIHIIIIIIIIIIIIIIIIIIIIIIIIIIIIIIIIIIIIIIIIIIIIIIIIIIIIIIIIIIIIIIIIIIIIIIIIIIIIIIIIIIIIIIIIIIIIIIIIDDDDD
@HISEQ:969:HM2KJBCX2:2:1102:20327:28628 2:N:0:ACTATGCA
AAGTGAAGCGAGCCCAACTATCCCTATTAATCATTACGGTGGTCCTAGAAACCAACAAAATAGAACTACAACGTCCTATTCTATTATTCCATGCTAATCTATTCAAGCAATAGCCCGCTTTAAACACTCTAATTTTTTCAAGGTAATGGTCCTGGCTCCCCAACACACCCAATAAAGGGCATACTGGTTCACCAGAAGGAAGACCCGACAGCAGACAGTACTCGCCAAAGACGGACCGCCCGGCCAGGCCTAAAATTCAACTACGAGCTTTTTAACTGCAACAACTTTAATATACGCTATTGGAGCTGGAATTACCGCGGCTGCTGGCACCAGACTTGCCCTCCAA
+
DDDDDIIIIIIIIIIIIIIIIIIIIIIIIIIIIIIIIIHIIIIIIIIIIIIIHIIIIIIIIIIIIIIIIIIIIIGIIIGHIHIIIHFHHCEHHHIIIIIHHHHIHIHHHIHIHHIHIIFFHHIIIIHFEHIIIIIIIIHHIIHIIIIHHIHHGHHHHIHIHIIIIIIIGIIIIIIIIIHIIIIIHHIIIIIIIIIIIIHHHHIIIIIIHIIIIIIIIIIIIIIIIIIIIIIIIIIIIIIIIIGIGIIIIIIIIIIIIIIIIIIIIIIIIIIIIIIIIIIIIIIIIIIIIIIIHHIIIIIIIIIIIIIIIIIIIIIIIIIIIIIIIIIIIIIIIIIHIIIIIDDDDD
@HISEQ:969:HM2KJBCX2:2:1102:9485:28539 2:N:0:ACTATGCA
AAGTGAAGCGAGCCCAACTATCCCTATTAATCATTACGTCAATCCTAGAAACCAACAAAATAGAATCAAACGTCCTATTTCATTATTCCATGCTAATGTATTCAAGCGTAAGCCTGCTTTAAACACTCTAATTTTTTCAAAGTAACAGTCCTGATTCCCCACGACACCAAATTAATGACATCGCGGTTCTTCAGAAGGTAGGAACCAATAATACCAGTGCGTACCGAGGCACGACCGACAATTTGATCCCGAAATTCAACTACGAGCTTTTTAACTGCAACAACTTTAATATACGCTATTGGAGCTGGAATTACCGCGGCTGCTGGCACCAGACTTGCCCTAA
+
DDDDDIIHIHHIIIIIIIIIIIIIIIIIIIIIIIIIIIIIIIIIIIIIIIIIIHIIIIIIIIHFHHIHHHHIHFHHIIIIGHIIHIIIIHHIGIHHIIIIHIIIIHHIIIIIIIIIIIIHHHIIIIIIIIIIIIHHHHHIIIIIIIIIIIIIIIIIIIIIIIIIIIIIHHIIIIHIIIIIHIIIIIIIIIIIIIIIIIIIIIIIIIIIIIIIIIIIIIIIIIIIIIIIIIIIIIIIIIIIIHIIIIIIIIIIIIIIIIIIIHIIIIIIIIIIIIIIIIIIIIIIIIIIIIIIHIIIIIIIIIIIIIIIIIIIIIIIIIIIIIIIIIIIIIIHF1IIIIDDDDD
@HISEQ:969:HM2KJBCX2:2:1102:9252:29407 2:N:0:ACTATGCA
AAGTGAAGCGAGCCCAACTATCCCTATTAATCATTACGGTGATTCAGAAACCAACAAAACAGGACCACCGTCCTATTCTATTATTCCATGCTAATGTATTCAGACGTAAGCCTGCTTTGAACACTCTAATTTTTTCAAGGTAAAGGTCCTGGTTTCCCACCACGCTAAATTAATAACATGATAGTTCCCCAGAAGGTAGAAATTCTACACACCAGTACAGACTTGTTAGCCCGACCAACGGTAGAATCCCGAAATTCAACTACGAGCTTTTTAACTGCAACAACTTTAATATACGCTATTGGAGCTGGAATTACCGCGGCTGCTGGCACCAGACTTGCCCTCCAA
+
DDDDDIIIIHIIIIIIIIIIIIIIIIIIIIIIIIIIIIIIIIIIIIIIIIIIHIIIIIIIIGHHIIHIHHHHHHIIIIIIIIIIIIGHIIGHHHHIHHHHHIIIHIIIIIIIIIIIIIIIIIIIIIIIIIIHHHIIIIIIGHIIIHIIIIIIIIIHIIIHIIIHIIIIHIIIIIIIIIIIIIIIIIIIHIIIIIIIIIIIIIIIHIIIIIIIIIIIIIIIIIIIIIIIIIIIIIIIIIIIIHHGIIIIIIIIIHIIIIIIIIIIIIIIIIIIIIIIIIIIIIIIHIIIIIIIIIIIIIIIIIIIIIHHIIIIIIIIIIIIIIIIIIIIIIIIIIIIIIIIDDDDD
@HISEQ:969:HM2KJBCX2:2:1102:3758:28310 2:N:0:ACTATGCA
AAGTGAAGCGAGCCCAACTATCCCTATTAATCATTACGTCAATCCTAGAAACCAACAAAATAGGATCGAACGTCCTATTTCATTATTCCATGCTAATGTATTCAAGCGTTAGCTTGCTTTAAACACTCTAATTTTTTCAAAGTAACAGTCCAAATTCCCCGCAACACCAAATTAATGGCATTACGGCTCATCAGGGAGGAGGAATCAGTGAGACCAGTACATACCAGAGGCATGACCAACCTACTAACCCCGAAATTCAACTACGAGCTTTTTAACTGCAACAACTTTAATATACGCTATTGGAGCTGGAATTACCGCGGCTGCTGGCACCAGACTTGCCCTCCAA
+
DBB@DHE?<EHHCCEEHHIGHEEHEHHHHH?HIIHHIHE@CGGF?CGHIHHHIGHEEHIHFHEEHHIHIHHD@CHHHHC?GHIH?CCHIEH@EEHFG@CIHIIHHCIHEHHGHHIHHGEGHHHF@HFHIHHGHIGHIIHGIIHHHHGHGIIHHFGGIIIHIHHG@DIGIIIIIIIIIIIIIIIIIIIIIIIIIIIHHGHIIIIHHIHHHHIHEHEIIHHGIIIIIGGIIHIHHEGGIHFIHHHFFE?EIIHHIIIIHGGHHHFIHGIIIIIIHHEGIIIIIIIIIHHIIIIIHHGIHHIHHIIIIIHIIIIIIIIIIIIIIIHIIIIIIIIIIIIGIHHIIDDDDD
@HISEQ:969:HM2KJBCX2:2:1102:14439:30397 2:N:0:ACTATGCA
AAGTGAAGCGAGCCCAACTATCCCTATTAATCATTACGTTGATCCTAGAAACCAACAAAATAGAATCGAACGTCCTATTTCATTATTCCATGCTAATGTATTCAAGCGCGTGCCTGCTTTAAACACTCTAATTTTTTCAAAGTAACAGTCCTGACTCCCCACAACATCAAATTAATGACATCATGATTCATCAGAAGGGAGAAATCAATGACATTAGTACGTACCGAAGGCACGACCGACGTATTGATCCCGAAATTCAACTACGAGCTTTTTAACTGCAACAACTTTAATATACGCTATTGGAGCTGGAATTACCGCGGCTGCTGGCACCAGACTTGCCCTCCAA
+
DDDDDIIIHHHHIIIIIIIIIIIIIIIIIIIIIIIIHIIIIIHIIIIHIIIIIIIIIIIIIIIIGIICEHECFHHIIIHIIIIHHIHIGIHHHIHGHEHIIIIIIIIIIHIHHIIIIIIHHHHHGIIGIIIIIIIIIHIIIIIIIHHIIIIIHIIIIIIIIIIIIIIHIIIHIIIIIIIIIIHIIIIIIIIIIIIIIIIIIIIIIIIIIIIIIIIIIIIIIIIIIIIIIIIIIIIIIIIIIHHIHIIIIHIIIIIIIIIIIIIIHIIIIIIIIIIIIIIIIIIIIIIIIIIIIHIIIIIIIIIIIIIIIIIIIIIIIIIIIIIIIIIIIIIIIIIIIIIIIDDDDD
@HISEQ:969:HM2KJBCX2:2:1102:9844:30769 2:N:0:ACTATGCA
AAGTGAAGCGAGCCCAACTATCCCTATTAATCATTACGTCAATCCTAGAAACCAACAAAATAGGATCAAACGTCCTATTTCATTATTCCATGCTAATGTATTCAAGCGTTAGCCTGCTTTAAACACTCTAATTTTTTCAAAGTAACAGTCCTGTTTCCCTGCAACACCAAATTAATGACATTACAGTTCTTCAAGAAGGAGGAACCAGTAAAGCCAGTACATACCAGAGGCACGACCAACTTACTAATCCCGAAATTCAACTACGAGCTTTTTAACTGCAACAACTTTAATATACGCTATTGGAGCTGGAATTACCGCGGCTGCTGGCACCAGACTTGCCCTCCAA
+
DDDDDIEHHIHDHIIIIHHIIIIGIIHHIIH@GIIIIEFHHIHIIIIHHIHHHHHHHH@GFHGCHHHGCHG<FCGDF@EHIIIFHFCH<<<GHF?FEGIIIIIIHCIIGIIIIHIIHHEEHHEHHHIHHIHHHHIIHHIHHIIIIHIHHHHIIIIIHHIHIIIIIGEEHHHHIHIIGHHHHIIIIIHIIIIIIIIHFIIIHIIHHEIIHIIHHGIHHHHHHHIIIIIIHIIIIHIIIHHHIIIHFIIHIHIHHHIHIGIIIIHIIIIIIIIIIHIIIIIIIIIIIIIIIHHFIIIIIIIIHIIHIIIHIIIIIIIHIHHHIHIIIIIIHIIGIIIIHIHIIDCDDD
@HISEQ:969:HM2KJBCX2:2:1102:20238:30670 2:N:0:ACTATGCA
AAGTGAAGCGAGCCCAACTATCCCTATTAATCATTACGTCGATCCTAGAAACCAACAAAATAGGATCAAACGTCCTATTTCATTATTCCATGCTAATGTATTCAAGCGTTAGCCTGCTTTAAACACTCTAATTTTTTCAAAGTAACAGTCCTGTTTCCCTGCAACACCAAATTAATGACATTACAGTTCTTCAAGAAGGAGGAACCAGTAAAGCCAGTGCATACCAGAGGCACGACCAACCTACTAATCCCGAAATTCAACTACGAGCTTTTTAACTGCAACAACTTTAATATACGCTATTGGAGCTGGAATTACCGCGGCTGCTGGCACCAGACTTGCCCTCCAA
+
DDDDAHG?@CCCCH@CF=<CGH1<DH1<FEEHHI@FC1DCECGH=@CGH@HCEFCEEHIIEFHG@11C1CF0DGE0F1CFFFHIICH?FCHIGGHHIIHHHGHGHC?HGCGHHH6CGHFIHEGEHIHHIIIIHIIIHFHHGHGHI?IIIIHHIHHGHFHIHHHCFGHHHIHHEGHHHHHHHCIHIIIHIIGEGFHHHIIHIHHHIHI;GHHEGHHGHIHG?HIHIHHGFIHIIIIHEGCHHHGEDHHFHIHHFHIIFHIIIIHHIHHHIIHHEG1?H?IHIHGHIIHIIIHIHGHIGIHIIIIHIIIHHHIHIHHGIIIIIIIIHIIIHHIIHFIHIIIHI@DDDD
@HISEQ:969:HM2KJBCX2:2:1102:3829:31840 2:N:0:ACTATGCA
AAGTGAAGCGAGCCCAACTATCCCTATTAATCATTACGTCGATCCTAGAAACCAACAAAATAGAATCAAACGTCCTATTTCATTATTCCATGCTAATGTATTCAAGCGTGAGCCTGCTTTAAACACTCTAATTTTTTCAAAGTAACAGTCCTGATTCCCCACAACACCAAATAAATGACATCATGGTTCGTCAGAAGGGAGAAACCAACAATGCCAGTACGTACCTAGGCACGACCGACATGATGGTCCCGAAATTCAACTACGAGCTTTTTAACTGCAGCAACTTTAATATACGCTATTGGAGCTGGAATTACCGCGGCTGCTGGCACCAGACTTGCCCTCCAA
+
DDDDDIIIIIIIIIIIIIIIIIIIIHIIIIIIIIIIIIIIIIIHIIIIIIIIIIIIGIIIIIFCFHIIIIIIHIHIIIIIIIIIIIIHIIHIHIIIIIIIIIIIIIIIIIIIIIIIIIIIIIIIIIIIHIHIIIHIHIIIIIIIIIIIIIIIIIIIIIIIIIIIIIIIIIIIIIHIIIIIIIIIIIIIIIIIIIIIIIIIIIIIIIIIIIIIIIIIIIIIIIIIIIIIIIIIIIIIIIIIIIHHIIIIIIIIIIIIIIIIIIIIIIIIIIIIIIIIIIIIIIIIIIIIIIIIIIIIIIIIIIIIIIIIIIIIIIIIIIIIIIIIIIIIIIIIIIIIIIIIDDDDD
@HISEQ:969:HM2KJBCX2:2:1102:7977:32452 2:N:0:ACTATGCA
AAGTGAAGCGAGCCCAACTATCCCTATTAATCATTACGTCGATCCTAGAAACCAACAAAATAGAATCAAACGTCCTATTTCATTATTCCATGCTAATGTATTCAAGCGCGAGCTTGCTTTAAACACTCTAATTTTTTCAAAGTAACAGTCCTGATTTCCCATGACACCAAATTAATGACATCGTGGTTCGTCAGAAGGGAGAAACCAATAATGCTAGTACGTACAAAGTACGACCGACATATTAGTCCCGAAATTCAACTACGAGCTTTTTAACTGCAACAACTTTAATATACGCTATTGGAGCTGGAATTACCGCGGCTGCTGGCACCAGACTTGCCCTCCAA
+
DDDDDIIIIIIIIIIIIIIIIIIIIIIIIHIIIIIIIIIIIIIIIIIIIIIIIIIIIIIHIIGHIIIIIIIIIIIIIIIIIIIIGHIHHIIIIIIIIIIIIIIIIIIIHIIIIIHHIHIIIIIIIIIIIIIIIIIIIIIIIIIIIIIIIIIIIIIHIIHIIIIIIIIIIIIIIIIIIIIIIIIIIIIIIIIIIIIIIHHIIIIIIIIIIIIIIIIIIIIIIIIIIIIIIIIIIIIIIIHHHEHIIIIIIIHFIIIIIIIIIIIIIIIIIIIIIIIIIIIIIIIIIIIIIIIIIIIIIIIIIIIIIIIIIIIIIIIIIIIIIIIIIIIIIIIIHGIIIIIDDDDD
@HISEQ:969:HM2KJBCX2:2:1102:7138:33046 2:N:0:ACTATGCA
AAGTGAAGCGAGCCCAACTATCCCTATTAATCATTACGGTGATCCTAGAAACCAACAAAATAGAACCATGCCGTCCTATTTTATTATTCCATGCTAATCTATTCAAGCACAAGCCTGCTTTAAGCACTCTAATTTTTTCAAGGTAATAGCTCTGCTTCCCCAACGCACTAACTTAATAGCATGCTGGTTGTTCAGAAGGTAGGAATTCATCAGGCCAGTGCGGACAGTGAAGCCCGACCAACCGACAAACTCCGAAATTCAACTACGAGCTTTTTAACTGCAACAACTTTAATATACGCTATTGGAGCTGGAATTACCGCGGCTGCTGGCACCAGACTTGCCCTCCAA
+
DDDDDIIIIHHHDHHIIIIEHHIIIIIIIIIIIIIIIIIIIIIIIIIIIIIHIHIIIIIIIIIIIIHIIIICHHIGHHHCHIIHHIIIIIIIHIIIIHIHIIHIIIIIIHIIHEIIIIIIIHIIIIIIIHIHIIIIIIIIIIIIIIIIIIIIIIIIIIIIIIHIIIIIIIHIIIHIIIIIIIIGIIIIIIIIIIIIIIIIIIIIIIIIIIIIIIIIGIIIIIIIIIIIIIIIIIIIIIIIIIIIIHHIIHIIIIIIIIIIIIIIIIIHIIIIIIIHIIIIIIIIIIIIIIIHIIIIIIIIIIIIIIIIIIIIIIIIIIIIIIIIGIIIHIIIIIIIIIIHIIIDDDDD
@HISEQ:969:HM2KJBCX2:2:1102:2744:33647 2:N:0:ACTATGCA
AAGTGAAGCGAGCCCAACTATCCCTATTAATCATTACTCTGGTCCCGAAGGCCAACACAATAGGACTAGACTCCTATCACGTTATTCCATGCTAATGTATTCAGAGCATAAGCTTGCTTTGAGCACTCTAATTTTTTCAAAGTAACAATGCCGGAATCGCGACCCAGCCAATTAAGGCCAGGAGCACGCTGCCGAAAAAAGGGACAGAAGGGCAGGTGCACACCAAGTAGGCAGACTGACCTTTACGACCCAAGATCTAACTACGAGCTTTTTAACTGCAACAACTTAAATATACGCTATTGGAGCTAGAATTACCACAGCTGCTGGCACCAGACTTGCCCTCCAA
+
ADDDDIIIIHHHIIIIIHIIIIIIIIIHIIIIIIHIIIIIIIIIHIIIIIIIIIIIHHIHIHEHHHIIIHIIHIIIIHHIIIIIIIIHHIHHIHHHHHHIIGFGEGHHHHHIIIIIIIIIIIHIIIHIIIIHIIIIIIIIIHIIIIHHIIHHEGHHHIDHHHGIIHIIIHHHIIIHHHIIHIIIIIIHIHIIIHIIIIIIIIIIIIIIHHHHIIIIIIHIIIIIIIIIIIIIIIIIIIIIIHFDCIIIHFHIIIIIIIIIIIIIIIIIIIIIIIIIHIIIIIIIIIIIIIIIIIIIIIIIIIIIIIIIIIIIIIIIIIIIIHIIIIIIIIIIIIIIIIIIIDDDDD
@HISEQ:969:HM2KJBCX2:2:1102:8617:33734 2:N:0:ACTATGCA
AAGTGAAGCGAGCCCAACTATCCCTATTAATCATTACGTCAATCCTAGAAACCAACAAAATAGGATCAACGTCCTATTTCATTATTCCATGCTAATGTATTCAAGCGCGAGCCTGCTTTAAACACTCTAATTTTTTCAAAGTAACAGTCCTGATTCCCCACCACACCAAATTAATGACATGATGGTTCGTCAGAAGGTAGAAATCAGTAACACCAGTACGTACCGAAGGCACGACCAGCGTACTAATCCCGAAATTCAACTACGAGCTTTTTAACTGCAACAACTTTAATATACGCTATTGGAGCTGGAATTACCGCGGCTGCTGGCACCAGACTTGCCCTCCAA
+
DDDDDIIHHEGDHIIIIIIIIIIIIIIIIIIIIIIIIIIIHIIHHIIIIIIHIIIIIIIIIIIEEHIHEHCGEHFHHHIIIHIIHHHHHHFHIIIIIIIIIIIIHIHIIHIHIIIIHIIIHIIIGIIIIIIIHIIIIIIIIIIIIIIIIIIHIIIIIIIIIIIIIIIIIIIIHIHIIIIIIIIIIIIIIIIIIIIIIIIIIIIIIIIIIIIIIIIIIIIIIIIIIIIIIIIIIIHHIIIIIIHHIIIIIIIIIIIIIIIHGIIIIIIIIIIIHHIIIIIIIIIIIIIIIIIIHIIIIIIIIIIIIIIIIIIIIHIIIIIIIIIIIIIIIIIIIIIIIIIIDDDDD
@HISEQ:969:HM2KJBCX2:2:1102:12112:33990 2:N:0:ACTATGCA
AAGTGAAGCGAGCCCAACTATCCCTATTAATCATTACGGTGATCCTAGAAACCAACGAAATAGAATCAGTCCGTCCATTTTCATTATTCCATCCTATTGTATCCAGACGTTAGCCTGTTTTAAACACTCAAATTTTTTCAAATTAACATTCCTGATTTCCCATCACACCAAATAAATGGCATGAAAGTTCCTCAGAAGGTAGAGATTTATCTCAGCAGTGCAGACAATTAAGCATGACCAATGGGTAAATCCCGAAGTTCAACTACGAGCTTTTTAACTGCAACAACTTTAATATACGCTATTGGAGCTGGAATTACCGCGGCTGCTGGCACCAGACTTGCCCTCCAA
+
00<0<CH<C/0<EHHIIIIIIIIIIIIIIIIIGHIIHI011<CGHHFIIIGHHHII0EEHIIH1D@G111<<<1</01<<111<11<1<<1C1<<F11/11</1<C1</<1/1<111:<D1<G11<111/<1<HHGEC<<@<$/D*$<$<DC<;1CEEEFC<#E<<0D@CH<CEH<//-///:.<0<0C0HC<.B0F<1<CCCFD1/1B1D11</://<:1<//1111<<1ED/EFCFEEC<11B1@CIIHIIHHHHIIIIIHHIIHHHIIIHHHHHIIIIHIIHHIIIIIIIIIIIIIIHIHHGIIIIIIIIHDIIHIIGHIIIIIIIIIIIHHFIIIIHIHDDDDB
@HISEQ:969:HM2KJBCX2:2:1102:20047:32682 2:N:0:ACTATGCA
AAGTGAAGCGAGCCCAACTATCCCTATTAATCATTACGTCAATCCTAGAAACCAACAAAATAGGATCAACGTCCTATTTCATTATTCCATGCTAATGTATTCAAGCGCGAGCCTGCTTTAAACACTCTAATTTTTTCAAAGTAACAGTCCTGATTCCCCACCACACCAAATTAATGACATGATGGTTCGTCAGAAGGTAGAAATCAGTAACACCAGTACGTACCGAAGGCACGACCAGCGTACTAATCCCGAAATTCAACTACGAGCTTTTTAACTGCAACAACTTTAATATACGCTATTGGAGCTGGAATTACCGCGGCTGCTGGCACCAGACTTGCCCTCCAA
+
DCDDDIIIIIIIIIIIIIIIIIIIIIIIIIIIIIIIIIIIIIIIIIIIIIIHIIIIIIGHHGHHHIHIIIIIIHIIHIIIIIIIIHIIIIIIIIIIIIIIIIIIIIIIIIIHHIIIIIIHHHIIIIIHIIIIIIHHIIIHHIIIIIIIHIIIIIIIIIIIIIIIIIIIIIIIIIIIIIIHIIIIIIIHHIHIIIIIIIIIIIIIIIIIIIIIIIIIIIIIIIIIIIIIIIIIIIIIIIIIHHIHIIIIIIIIIIHIIIIIIHIIIIIIIIIIIIIIIIIIIIIIIIIIIIIIIIIIIIIIIIIIIIIIIIIIIIIIIIIIIIIIIIIIIIIIIIIIIIIIDDDDD
@HISEQ:969:HM2KJBCX2:2:1102:16920:34236 2:N:0:ACTATGCA
AAGTGAAGCGAGCCCAACTATCCCTATTAATCATTACGTCGATCCTAGAAACCAACAAAATAGAATCAAACGTCCTATTTCGTTATTCCATGCTAATGTATTCAAGCGTGAGCCTGCTTTAAACACTCTAATTTTTTCAAAGTAACAGTCCTGATTCCCCATGACACCAAATTAATGACATCATGGTTCGTCAGAAGGTAGGAATCAATAATACCAGTACGTACAATAGCACGACCAATAAATTGATCCCGAAATTCAACTACGAGCTTTTTAACTGCAACAACTTTAATATACGCTATTGGAGCTGGAATTACCGCGGCTGCTGGCACCAGACTT
+
DDDBDHIHIIIHHHIHHHHIHIIHIHIIIIIIIIIIIHHHHHHHHHHIIIIIIHHIHIEHEHGHIHHHHI?E<FHIIIFHICHHHIHHIIHIHIIHIHHHHEIHIIHHHIIIIIIHHHIGHIIIIIIIIGIIIHHHGHHIHIIIHHHHGHHHIIIIHIHHHIIIHG?CHHIHHIIIIIIHIIIIHHGIIIIIIIIIIIIHHIIIFIIIIIIHHGIIIIHIIIHFHIIIIIIIIIHIIIIIIIIIIIIHIIIIIIIIIIIIIIIIHHIHHHIIIIHIIIIIHFFHIIIIIIIIIIIIIIIIIIIIIIIIIIIIHIHIIIIIIIIIIHHIIIIDDDAD
@HISEQ:969:HM2KJBCX2:2:1102:20285:33234 2:N:0:ACTATGCA
AAGTGAAGCGAGCCCAACTATCCCTATTAATCATTACGTCAATCCTAGAAACCAACAAAATAGGATCGAACGTCCTATTTCATTATTCCATGCTAATGTATTCAAGCGTTAGCTTGCTTTAAACACTCTAATTTTTTCAAAGTAACAGTCCAAATTCCCCGCAACACCAAATTAATGGCATTACGGCTCATCAGGAAGGAGGAATCAGTGAGACCAGTGCATACCGATGGCATGACCAATCTACTAACCCCGAAATTCAACTACGAGCTTTTTAACTGCAACAACTTTAATATACGCTATTGGAGCTGGAATTACCGCGGCTGCTGGCACCAGACTTGCCCTCCAA
+
DDDDDIFEHHHIGIIHHIHHHIHIHGHHIIIIHIHIHIIIIIFHHHHGHHIIHHGHIIIFHHGCGHHIIHHEEGHHECFGHHEHIFHGHHI?HHEHHHEHHDGHHCEHHHGHEEH@FFEEHGFEHICHHH@HHGHHEEHHGHGGHHHEAGHIIHH?GEHHEHHHHHEGHHFGEHGHIHEGIIHGCGCHHHIEHHHEHHIHFHHHHHGCHHHHHE:IIHHIHHIIIIIIH<FH<GHEHIHIIHGHEHHIHHIHFIHHHHIHEEDHHEHHHGE@HHDGEIHIHIIIHHIHHH?G=HHGHIIIIHHIHFHHHHIHIIIIHHHHHHGHHHGEHIIIHGEHFHGGID@DDD
@HISEQ:969:HM2KJBCX2:2:1102:3717:34284 2:N:0:ACTATGCA
AAGTGAAGCGAGCCCAACTATCCCTATTAATCATTACGGCGGTCCTAGAAACCAACAAAATAGAACCGCGCGTCCTATTCTATTATTCCATGCTAATGTATCCGAGCAAAGGCCTGCTTTGAACACTCTAATTTTTTCAAAGTAAAAGTCCTGGTTCCCCGACACACCCAATTAAGGACATACCGGCTCACCAGAAGGATAGACCCGACAACAGGACAGTACTCGCCAGAGACGGACCGCCCGGTCAAGCCTAAAATTCAACTACGAGCTTTTTAACTGCAACAACTTTAATATACGCTATTGGAGCTGGAATTACCGCGGCTGCTGGCACCAGACTTGCCCTCCAA
+
DDDDDIIIIHHHGHIIIIIIHIIIIIIIIIIIIIIIIHHIIIIIIIIHIIIHIIIIIIIGIIGHHHIHHIIIHIFDHIIIIIIIIIIGHIIEHHIHHHHIIGIIIHHHIIHIIIIIIHIIIIHHHIIHIIIIHHHHHHHHHIHHIIIHFIIHHIHIIHIIIIIIIIHHHIIHIIHHFEHIIIHIIIIHIIHIIHIIIIIHIIHIIIIIIHHIIIIIIIIIHHHIIIIIIIIIIIIHIIIIHIIIGIIIIIIIIIIIIIIIHIIHHIHIIIIIIIIIIIHIIIHHHIIHHIIIGIHIIIIIIIIIIIIIIIIIIIIIIIIIIIIIIIIIIIIIIHHIIIIIIIDDDDD
@HISEQ:969:HM2KJBCX2:2:1102:13835:34196 2:N:0:ACTATGCA
AAGTGAAGCGAGCCCAACTATCCCTATTAATCATTACGGTGGTCCTAGAAACCAACAAAATAGAACCATGCCGTCCTATTTTATTATTCCATGCTAATGTATTCAAGCAAAAATGCCTGCTTTAAACACTCTAATTTTTTCAAAGTAAAGGTCCTGGTTCCCCGCGGCATCCAATTAAGGACATCGCGGTTCTCCAGAAGGTGAGAAATTGACTGCACCAGTTCATACCCCGTGAGGCACGACCGATGCGCCAATCCCGAAATTCAACTACGAGCTTTTTAACTGCAACAACTTTAATATACGCTATTGGAGCTGGAATTACCGCGGCTGCTGGCACCAGACTTGCCCTCCAA
+
0@@<DEG<CCEC//<C@0<DF<<CGEGFHCG1F1<@GE=G10<FH1C1CCE1<1<EEHHGEHIE?1<1DGI@?</CE?<1<1<D1D@<<G1<1<F@HGEHH?F@EE1<GEFG@F?EFF@1F11CHH6<G@F@E@HHEIHHE8<@GHFHBD?HFH<1GD1CDFFCE?GH:GCGEBG8DF/:FG?@HCEHC@IIHHHFHHHFEEIIIHFGG@0HCG0F3HIHGH06AGEHHEFGGCFE<E<FC@HHHHF@<1<<<</CC@CCDF<1CHD<</D<1?E<F1<C1HHH@GEEG@HCG11C<<0@D/1C<1F<@CCCHCC<CD1?CCC<?FF@EHEEEIHFC<<FCEC<0CHCDDDD0
@HISEQ:969:HM2KJBCX2:2:1102:18849:35177 2:N:0:ACTATGCA
AAGTGAAGCGAGCCCAACTATCCCTATTAATCATTACATCGATCCTAGAAACCAACAAAATAGAATCGGATGTCCTATTTCATTATTCCATGCTAATGTATTCAAGCGTGAGCCTGCTTTAAACACTCTAATTTTTTCAAGGTAACAGTCCTAATTCCCCGTGACACCAAATTAATGGCATTACGGTTCTTTAGAAGGTGAGAAATCAATAATATCAGTACATACCAACGGCATGACCGAAACATTGATCCCGAAATTCAACTACGAGCTTTTTAACTGCAACAACTTTAATATACGCTATTGGAGCTGGAATTACCGCGGCTGCTGGCACCAGACTTGCCCTCCAA
+
DDDDDIIIIIIIIIIHIIIIIIIIIIIIIIIIIIIIIIIIIIIIIIIIIIIIIIIIIIGHIIIIIIIIHIIHIIIIIIIIIIHIHIIIHIIIIHIIIIIIIGIIIIHIIIIIIHIIIIIIIHIIIIIHHIHIIIIIIIIIIIIIIIIIIIIIIIHHIIIIIHHHIIHIIIIIIIIIIIIIIIIIIIIIIIIIIHIIIIIIIIIIIIIIIIIIIIIIIIIIIIIIIIIIIHIIIIIIIIIIIIIHIHIIIIIIIIIIIIIIIIIIIIIIIIIIIIIIIIIIIIIIIIIIIIIIIIIIHIIIIIIIIIIIIIIIIIIIIIIIIIIIIIIIIIIIIIIIIIIIIIDDDDD
@HISEQ:969:HM2KJBCX2:2:1102:9405:35182 2:N:0:ACTATGCA
AAGTGAAGCGAGCCCAACTATCCCTATTAATCATTACGGTGATCCTAGAAACCAACAAAATAGAATCATGCCGTCCTATTTTATTATTCCATGCTAATGTATTCAAGCAAAATGCCTGCTTTAAACACTCTAATTTTTTCAAAGTAAAGGTCCTGGTTCCCCGCGACACCCAATTAAGGGCATCGCGGTTCTCCAGAAGGTGAGAAATTGACTACACCAGTTCATACCCCTTAAGGCACGACCGATGTGTCAATCCCGAAATTCAACTACGAGCTTTTTAACTGCAACAACTTTAATATACGCTATTGGAGCTGGAATTACCGCGGCTGCTGGCACCAGACTTGCCCTCCAA
+
DDDDDIIHIIIIIIIIIIIIIIIIIIIIIIIIIIIIIIIIHIIHHIIIIHIGHIIIIIIIIIIIIIIIIIIIIIHIIIHIHIIIHHIIHIIIIHIIIIGHIFHIIIIIIIIIIIIIIIIIIIIIIIIIIIIIIIIIIIIIIIIIIIIHIIIIIIIIHIIIIIIHIIIIIIIIHIIIIIIIIIIIIIIIIIIIIIIIIIIIIIIIIIIIIIIIIIIIIIIIIIIIIIIIHIIIIIIIIIIIIIIIIIIIIHFIHIIIIIIIIIIIIIIIIIIIIIIIIIIIIIIIIIIIIIIIIIIIIIIIIIIIIIIIIIIIHIIIIIIIIIIIIIIIIIIIIIIIIIIIIIIIIIIDDDDD
@HISEQ:969:HM2KJBCX2:2:1102:9988:36043 2:N:0:ACTATGCA
AAGTGAAGCGAGCCCAACTATCCCTATTAATCATTACGTCAATCCTAGAAACCAACAAAATAGGATCGAACGTCCTATTTCATTATTCCATGCTAATGTATTCAAGCGTTAGCCTGCTTTAAACACTCTAATTTTTTCAAAGTAACAGTCCTGTTCCCCTGCAACACCAAATTAATGACATTACAGTTCTTCAGAAAGGAGGAATCAGCGAAGCCAGTGCATACCAGTGGCACGACCAACCTGCTGACCCCGAAATTCAACTACGAGCTTTTTAACTGCAACAACTTTAATATACGCTATTGGAGCTGGAATTACCGCGGCTGCTGGCACCAGACTTGCCCTCCAA
+
@<0DD1F1CCEHIIIIIIIIIIIIIIIIIIIIIIIIIIIIII@GHIIIIIIHIHIIIIIIIIIIIII0EHHIIIIIHIII1FHIIIIIIGHHHIIIIIIIIHIIIIIIIHIIIGIHIIIIIIIIIIIIIIHIIIIIHIIIIIIIIIIIIIIIHIIHIHH@HHIIIIIHHHHIIIHIE/HHG/HHCIIIIIIIICDIIIIIIIIIIIIIIIHEIIIIIIIIHIIIIIHIIIIIIIIIIIIIIGIHIIIIIIIIIIIIIIIIIHIIIHIIIIIIHHHIIIIIIIIIIIIIIIIIIIIIIIIIIIIIIIIIIIIIIIIIIIIHIIIIIIIHIIIIIIIIIIIIIDDDDD
@HISEQ:969:HM2KJBCX2:2:1102:10999:36271 2:N:0:ACTATGCA
AAGTGAAGCGAGCCCAACTATCCCTATTAATCATTACCTCGACTCCGAAAGCCAACGAAATAGAACCGAGATCCTATTCCATTATTCCATGCACTAATGTTCAGGCTGTAGCGCCTGCTTTGAGCACTCCAATTTTTTCAAAGTAAACGTGCTGGCCACGCATAGCAATCGGTTAAGACCACTAAACACGAACCAACAAAAATCGTCCGGTCAGACAGTAAACACCGCAAGGTGCACCACCCGACCGAAACCGAGATCCAACTACGAGCTTTTTAACCGCAACAACTTTAATATACGCTATTGGAGCTGGAATTACCGCGGCTGCTGGCACCAGACTTGCCCTCCAA
+
DDDDDIIIIIIIIIHIIIIIIHIIIIIIIIIIIIIHIIIIHHIIIIIIIIIHFHIIIHIIIIIHIIIIHHIIIHHGHIIIIIGHIIIHEHHIGIHHHHHIHHHFIIIIIIIIIIIIIIIHIIHHHHIHIIIIIIIIHIIGHHHIIHIIIIIIHIIHIHIIIIIIIIIIIIIIHHHHIIIIIIIIIHIIHIIIIIIIHHIHIHHIIIIIIIIIIIIIIIIIIHHGHIIIIIIIIIIIIHHHDIIIHGIHHEIIIIHHIHHHIIIHIIIIIIIIIIIIIIIIIIIIIIHIIIIIIIIIIIIIIIIIIIIIIHHIIIIIIIIIGIIIIIIIHHIHIIIIIIIIIHBDDDD
@HISEQ:969:HM2KJBCX2:2:1102:7258:36674 2:N:0:ACTATGCA
AAGTGAAGCGAGCCCAACTATCCCTATTAATCATTACATCGATCCTAGAAACCAACAAAATAGAATCAAACGTCCTATTTCATTATTCCATGCTAATGTATTCAAGCGTGCGCCTGCTTTAAACACTCTAATTTTTTCAAAGTAACAGTCCTGATTCCCCACGACACCAAATTAATGACATCGTAGTTCTTCAGAAGGTAGGAACCAATAATGCCAGTGTGTACCGAAGCACGACCGACAATTTGATCCCGAAATTCAACTACGAGCTTTTTAACTGCAACAACTTTAATATACGCTATTGGAGCTGGAATTACCGCGGCTGCTGGCACCAGACTTGCCCTCCAA
+
DDDDDIIIIIIIIHIIIIIIIIIIIIIIIIIIIIHIIIIIIIGHIHIIIIIIIHIIEHIIIIIGHHIHHHHHGH@GHHHHHIHHFHEEFHHHIHHHHIHHFHIIIHHHIHIGIHHIHHHIIHIIIIIIHHIHHHHHIHIHHIIIIHIHIIHIIIIIIIHIIIIIIIIIIIIIIIIIIIIIIIIIIIIIIIIIIIIIIIIIIIIIIIIHHIII<IIIIIHIIIIIIIIIIII=II=IIIIIIIHGGGGIIIIIIIIIIIIIIIIIIIIIIIIIIIIIIIIIIIIIIIIIIIIIIIIIIIIIIIIIIIIIIIIIIIIIIIIIIIIIIIIIIIIIIIIIIIIIDDDDD
@HISEQ:969:HM2KJBCX2:2:1102:1904:37399 2:N:0:ACTATGCA
AAGTGAAGCGAGCCCAACTATCCCTATTAATCATTACGTCAATCCTAGAAACCAACAAAATAGAATTGGATGTCCTATTTTATTATTCTATGCTAATGTATTCAAGCGTGAGCCTGCTTTAAACACTCTAATTTTTACAAAGTAACAGTCCTAATTCCCTGTGACACCAAATTAATGGCATTACGGTTCTTTAAAAGATGAGAAATTAATAATATCAGTACATACCAACGGCATGACCAAAACATTGATTTCGAAATTCAACTACGAGCTTTTTAACTGCAACAACTTTAATATACGCTATTGGAGCTAGAATTACTGTGGCTGCTAGCACCAGACTTGCCCTCCAA
+
<@@@<FFGECE/CHFH?HE@@FHGHIHCGG@G@CGFIIC1EEHEHHHHHEHHHHIIIIIGII@GE@HHIIIEFH@HH@@@GHHC1FE@EHH?1<CFHHIIIGHHHHHHEIIIHB@GHEFHHIIHIIIIIIIIHEIHHGGHHFFGHHHIIHIIIHHECGGHIIIIIHHGHIHHHIIIH:IIIHH;HIIIHIIHIIHHIIIHIIIIIIIIIIIIIGI;IIIIIHIIIHIHH<HIIIHHHHHIIHFHHGFHHIIHHIIIIIIIIHIIIIIIIHIIHIIIIIGIIIHIIIHIIIHIIIIIIIIIIIIIIIIIIIIIIIIIIIIIIIIIIIIIIIIIIHIIIIIIIIDADB@
@HISEQ:969:HM2KJBCX2:2:1102:11735:37307 2:N:0:ACTATGCA
AAGTGAAGCGAGCCCAACTATCCCTATTAATCATTACGTCAATCCTAGAAACCAACAAAATAGGATCGAACGTCCTATTTCATTATTCCATGCTAATGTATTCAAGCGTTAGCTTGCTTTAAACACTCTAATTTTTTCAAAGTAACAGTCCAAATTCCCCAAAACACCAAATTAATGGCATTAAGATTCATCAGGAAGGAGGAATCAGTGAGACCAGTACATACCAGAGGCATGACCAACCTACTAACCCCGAAATTCAACTACGAGCTTTTTAACTGCAACAACTTTAATATACGCTATTGGAGCTGGAATTACCGCGGCTGCTGGCACCAGACTTGCCCTCCAA
+
DDADDIIHIIIIIIIIIIIIHIIIHIIIIIIIIIIIIIIIIHIIIIIIIIIHIIIIIIIIIIGHIHHHIIIHIGIIIHIHIIHIHHHHHIIIHIIIIIIIIIIHIHIIHHIHIIIIIIIIIIIHHHHIHIIIIIIHIIIIHIHIIIIIIIIIIIIIIHIIIIIIIIIIIIIIIIIIIIIIIIIIIIIIIIHIHIIIIIIIIIIIIIIIIIIIHIIIIIIIIIIIHHIIIIIIIIIIIIH<HHIHGIHIIIHIIIIIIIHHIHHIIIIIIIIIIIIIIIIIIIIIIIIIIIIIIIIIIIHIIIIIIIIIIIIIIIIIIIIIIIIIIIIIIIIHIIIIIIIIIDDDDD
@HISEQ:969:HM2KJBCX2:2:1102:11845:37986 2:N:0:ACTATGCA
AAGTGAAGCGAGCCCAACTATCCCTATTAATCATTACGTCGATCCTAGAAACCAACAAAATAGAATCAAACGTCCTATTTCATTATTCCATGCTAATGTATTCAAGCGCGAGCTTGCTTTAAACACTCTAATTTTTTCAAAGTAACAGTCCTGATTTCCCACGACACCAAATTAATGACATCGTGGTTCGTCAGAAGGGAGAAACCAATAATACTAGTACGTACAAAGTACGACCGACATATTAGTCCCGAAATTCAACTACGAGCTTTTTAACTGCAACAACTTTAATATACGCTATTGGAGCTGGAATTACCGCGGCTGCTGGCACCAGACTTGCCCTCCAA
+
D@DBDGEFFHIIIIIIIIIIIIIIIIIIIIIIIIIIIHIHEHIHIIHIIIIIIIIIIIIIIIIHIIIIIGH0<FEHHIIHHHHGE@1FHFHFGHIHIIIHHHEHHIIIIIHHHHHIIHIHHIHHHHCIIIHIIHHHHHIHIIIIHHIHGGIHIHHEGHIIIIHIHHHHHHHGGIIIHHHFGIIIIIHHGHGHHHHHIIHIHHHGHIIIHHGHFHIHHHGHHIHIIIG<HIIIIIHHHHHIIIHIIIIIIIIIIIIIIIIIIIIIIHIIIIIIIIIIIIIIIIIIIIIIIIIIIIIIIIIIIIIIIIIIIIIIIIIIIIIIIIIIIIIIIIIIIIIIIIIDDDDD
@HISEQ:969:HM2KJBCX2:2:1102:18179:38435 2:N:0:ACTATGCA
AAGTGAAGCGAGCCCAACTATCCCTATTAATCATTACGTCGATCCTAGAAACCAACAAAATAGAATCAAACGTCCTATTTCGTTATTCCATGCTAATGTATTCAAGCGTGAGCCTGCTTTAAACACTCTAATTTTTTCAAAGTAACAGTCCTGATTCCCCATGACACCAAATTAATGACATCATGGTTCGTCAGAAGGTAGGAATCAATAATACCAGTACGTACAATAGCACGACCAATAAATTAATCCCGAAATTCAACTACGAGCTTTTTAACTGCAACAACTTTAATATACGCTATTGGAGCTGGAATTACCGCGGCTGCTGGCACCAGACTTGCCCTCCAA
+
DDDDDIIHHC<<CFHIIIIIIIIIIIIIIIIIHIIIIHHIIIFIHIHIIIIIIIIIGHHHIIHIIIIIIIIGHHHIIIIIIIIHHIIIIHHHGHHIIIIIIHHFIIIIIIIIIIIIIIHHIIIIHIHHIIHIIIIIIIIIIIIIIIIIHIIIIIIIIIIIIIGIIIIIIIIIIIIIIIIIIIHIIIHHIIIIIIIIIIIIIIIIIIIIIIIIHHIIIIIIII<IIIIIIIIIIIIIIIHIIIIGIIII=IIIIIIHIIIIIIIIIIIIIIIIIIIIIIIIIIIIIHHIIIIIIIIIIIIIIIIIIIIIIIIGIIIGIIIIIIIIIIIIIIIIIIIIIIIIDDDDD
@HISEQ:969:HM2KJBCX2:2:1102:15200:38342 2:N:0:ACTATGCA
AAGTGAAGCGAGCCCAACTATCCCTATTAATCATTACGGTGATTCAGAAACCAACAAAACAGGACCACCGTCCTATTTTATTATTCCATGCTAATGTATTCAGACATAAGCCTGCTTTGAACACTCTAATTTTTTCAAGGTAAAGGTCCTGGTTTCCTACCACGCTAAATTAATAACATGATAGTTCCCCAGAAGGTAGAAATTCTACACGCCAGTACAGACAATAGCCCGACCAACGATAGAACCCCGAAATTCAACTACGAGCTTTTTAACTGCAACAACTTTAATATACGCTATTGGAGCTGGAATTACCGCGGCTGCTGGCACCAGACTTGCCCTCCAA
+
DDDDDIIIHIIIIIIIIIIIIIIHHHHIIIIIIIHHIIHIIGGIHIIIIIIHIIIIGHHIGHHIHIIIIIHIIIIIIGHHGHIFHIIIIIIIIIIIIIIIIIIIIIIIIHHHIIIHIIIIHIHIIHIIIHIIHHIIIIIIIIIIIIIIIIIIGIIIIIIHIIHIIIHIIIIIIIIHIIIHHHHHHEHHFIIIHIIIIIIIIIIIHIIIIIIHIIIIIIIIIIIIIIIIIIIIIIIIIIIHHGIIIIGIIIIIIIIIIIIIIIIIIIIIIIIHIIIIHHIIIIIHHIHHIHIIIIIIIIIIIIIIIIIIIIIIIIIIIIIIIIIIIIIIIIHIHIIIIIDDDDD
@HISEQ:969:HM2KJBCX2:2:1102:15729:38532 2:N:0:ACTATGCA
AAGTGAAGCGAGCCCAACTATCCCTATTAATCATTACGTCAATCCTAGAAACCAACAAAATAGGATCGAACGTCCTATTTCATTATTCCATGCTAATGTATTCAAGCGTTAGCTTGCTTTAAACACTCTAATTTTTTCAAAGTAACAGTCCAAATTCCCCGCAACACCAAATTAATGGCATTACGGATCATCAGGAAGGAGGAATCAGTGAGAGCAGTACATACCAGAGGCATGACCAATCTACTAACCCCGAAATTCAACTACGAGCTTTTTAACTGCAACAACTTTAATATACGCTATTGGAGCTGGAATTACCGCGGCTGCTGGCACCAGACTTGCCCTCCAA
+
DDDDDIIIIIIIIIIIIIIIIIIIIIIIIIIIIIIIIIIIIIIGIIIIIIIIGIIIGIIIIIHIIGIIIIIIIIHIHIIIIIIIIIIIIIHIIHIIIIHIIHHIIIIIHGIIHIIIIIHIIIHIIIIIIHIIIIHHIIHHIIIIIIIIHHIHHIIIIIIIIIIIHHHIIIIIIIIIIIIIIIIIIIHIIIIHHIIIIHIHHIIIIIIIIIIIIIIIIIIIIIIIIIIIIIIIIIIIIIGIIIIHGHHHIIIIIIIHHIIIIIIIIIIIIIIHIIIIIIIIIIIIIIIIIIIIIIIIIIIIIIIIIIIIIIIHIIIIIIIIIIIIIIIIIIIIIHIHIIIIIDDDDD
@HISEQ:969:HM2KJBCX2:2:1102:13302:39577 2:N:0:ACTATGCA
AAGTGAAGCGAGCCCAACTATCCCTATTAATCATTACGTCGATCCTAGAAACCAACAAAATAGAATCAAACGTCCTATTTCATTATTCCATGCTAATGTATTCAAGCGCGAGCCTGCTTTAAACACTCTAATTTTTTCAAAGTAACAGTCCTGATTTCCCACGACACCAAATTAATGACATCGTGGTTCGTCAGAAGGTAGGAATCAATTTGACCAGTACGTACCGAGGCACGACCGATCAACTGATCCCGAAATTCAACTACGAGCTTTTTAACTGCAACAACTTTAATATACGCTATTGGAGCTGGAATTACCGCGGCTGCTGGCACCAGACTTGCCCTCCAA
+
DDDDDIIIIHHHIIIIIGIIIIIIIIIIIIIIIIIIIIIIIIIIIHIIIIIIIIIIIHIIGIIIIHIIIIIIIIHIIIIIIIIIGIIIIHIIIHIIIIIIIGIIIIIIHIHIHIIIIIIIIIIIIIIIIIIIIIIIIIIIIIIIIIIIHIIIIIIIIIIIIIIIIIIIIIIIIIIIIIIIIIIIHIIIIIIIIIIIIIIIIIIIIIIIIIIIIIIIIIIIIIIIIIIIIIIIIIIIIIIIIIHHIIIIIIIIIIIIIIIIIIIIIIIIIIIIIIIIIIIIIIIIIIIIIIIIIIIIIIIIIIIIIIIIIIIIIIIIIIIIIIIIIIIIIIIIIIIIIIIIDDDDD
@HISEQ:969:HM2KJBCX2:2:1102:15932:40370 2:N:0:ACTATGCA
AAGTGAAGCGAGCCCAACTATCCCTATTAATCATTACGTCAATCCTAGAAACCAACAAAATAGGATCGAACGTCCTATTTCATTATTCCATGCTAATGTATTCAAGCGTTAGCCTGCTTTAAACACTCTAATTTTTTCAAAGTAACAGTCCTGTTTCCCTGCAACACCAAATTAATGACATTACAGTTCTTCAGAAAGGAGGAATCAGCGAAGCCAGTACATACCAGTGGCACGACCAACCTGCTGACCCCGAAATTCAACTACGAGCTTTTTAACTGCAACAACTTTAATATACGCTATTGGAGCTGGAATTACCGCGGCTGCTGGCACCAGACTTGCCCTCCAA
+
D@DDDIEHHHIIIIHHHIIIGIIGEHIIIIHHHIIHEHEHIII?HIEHIHIIIHEHHHFHHIHHIH?EHHCH?1CCGHIIHGHHHEF@<DC@GHIFIHIIIGHHHFHHEIIHHIHEIFHFGHGDHHHHFG6FHHHHDIHHHHHIHEHIHGFDEHHIIIHHHIIHEHCIIIHIHIHH?IHHHGHHHHHGIGIIIIFIHIIIHHIIIIIIIHHFEHHHHIHIIIIIIIII;IIIIIIHHHHHEAHGD;HIIIIIIIIIIIIIHIHIIIIIIIIIHFEIHIIIIHIHHIHIIHHIIIIIIIIIIIFIIIIIIIIIIIIIIIIHHIGHIHIIIIIIIIHIIIHHH@DDDB
@HISEQ:969:HM2KJBCX2:2:1102:18875:40030 2:N:0:ACTATGCA
AAGTGAAGCGAGCCCAACTATCCCTATTAATCATTACGTCAATCCTAGAAACCAACAAAATAGGATCAACGTCCTATTTCATTATTCCATGCTAATGTATTCAAGCGCGAGCCTGCTTTAAACACTCTAATTTTTTCAAAGTAACAGTCCTGATTCCCCGCCACACCAAATTAATGACATGATGGTTCGTCAGAAGGTAGGAACCAGTAACACCAGTACGTACCTAAGGCACGACCAACGTACTGATCCCGAAATTCAACTACGAGCTTTTTAACTGCAACAACTTTAATATACGCTATTGGAGCTGGAATTACCGCGGCTGCTGGCACCAGACTTGCCCTCCAA
+
DDDDDIIHI<<CCCHIIIIIIIIIIIIIIIIIIIIIHHHIIIIHIIHHIIIHIHIIIIIIIIHIIIIIHIGHHEHIIIIIIIIIIIIEEHIIHIGIIIIIIHHIIHHIIIIIIIIIIIIIHIHIHHHIIHHIIIIIIIIIIIHIIIHIHHIHIIHHHIIIHIIIIIIIIIIIIIHIHIIIIHIIIIIIIIIIIIIIIIHHIIIIIIIIIIHIIIIIIIIIIIHHIIIIIIIIIIIIIIIIHIHFIIHIIIIIIIIIIIIIIIIIIIIIIIIIIIIIIIHIIIIIIIIIIIIIIHIIIIIIIIIIIIIIIIIHHIIIIIIIIIIIIHIIIIIIIIIIIIIIDDDDD
@HISEQ:969:HM2KJBCX2:2:1102:14151:40476 2:N:0:ACTATGCA
AAGTGAAGCGAGCCCAACTATCCCTATTAATCATTACGTCAATCCTAGAAACCAACAAAATAGGATCGAACGTCCTATTTCATTATTCCATGCTAATGTATTCAAGCGTTAGCTTGCTTTAAACACTCTAATTTTTTCAAAGTAACAGTCCAAATTCCCCGCAACACCAAATTAATGGCATTACGGATCATCAGGAAGGAGGAATCAGTGAGACCAGTACATACCAGAGGCATGACCAATCTACTAACCCCGAAATTCAACTACGAGCTTTTTAACTGCAACAACTTTAATATACGCTATTGGAGCTGGAATTACCGCGGCTGCTGGCACCAGACTTGCCCTCCAA
+
DDDDDIIHIIHIIIIIIIIHGIHIIIIIIIIIIIIHIGHIIIIIIIIIIIIIIIIIIIIIIHHHIIIIHIIIIIIIHIFHIIIIIIIGIIIIIHIIIIIIIHIIIIHHIHIIIIIIIIIIIIIIIIIIIIIIIIIIGIIIHIIIIIIIGIIIIIIIIIIIIIIIIIIIIIIIIHHHIIIIIIIIIIIIIIIIIIIIIIIIHIIIIIIIIIIIHHIIIIIIIIIIIIIIIIIIIIHIHIIIIIHHHIIIIIIIHIIIIIIIIIIIIGIIIIIIIIIIIIIHIIIIIIIIIIIIHHIIHIIIIIIIIIIIIIIIIIIIIIIIIIIIIIIIIIIIIIIIIIIIIADDDD
@HISEQ:969:HM2KJBCX2:2:1102:9890:40342 2:N:0:ACTATGCA
AAGTGAAGCGAGCCCAACTATCCCTATTAATCATTACGTCAATCCTAGAAACCAACAAAATAGGATCAAACGTCCTATTTCATTATTCCATGCTAATGTATTCAAGCGTTAGCCTGCTTTAAACACTCTAATTTTTTCAAAGTAACAGTCCTGTTTCCCTGCAACACCAAATTAATGACATTACAGTTCTTCAAGAAGGAGGAACCAGTAAAGCCAGTACATACCAGAGGCACGACCAACCTACTAATCCCGAAATTCAACTACGAGCTTTTTAACTGCAACAACTTTAATATACGCTATTGGAGCTGGAATTACCGCGGCTGCTGGCACCAGACTTGCCCTCCAA
+
DDDDDIIIIDIIGIIIIHIIIIIIIIIIIIHIIIIIIIIIIIIHIIIIIIIIIIIIHIHIIIIHIHHHIHIHIHHHIIIIIIHHIHIIHIGHHICEHIIIIIHIIIIHIIGIIIIIIIIIIHHIIIIIIIIIIIHHIIIIIIIIHIIIIIIIIIIHIHIIIIIIHIIIIIIIHIIIIIIIIIIIHIIIIIIIIIHHIIIIIHIHIIIIIIIHIHGIIIIIIIIGIIIIIIIIIIIIIHHIIHHGDIHHIIIIIHHIIIHHHHEIIIIIIIIIIIIIIIIIIHIIIIIIIIIGIIIIIIIIIHIIIIIIIIIIIIIIIIIIIIIIIIIIIIIIIIIIIIIIIDDDDD
@HISEQ:969:HM2KJBCX2:2:1102:9743:40892 2:N:0:ACTATGCA
AAGTGAAGCGAGCCCAACTATCCCTATTAATCATTACGTCAATCCTAGAAACCAACAAAATAGGATCGAACGTCCTATTTCATTATTCCATGCTAATGTATTCAAGCGTTAGCCTGCTTTAAACACTCTAATTTTTTCAAAGTAACAGTCCTGTTTCCCTGCAACACCAAATTAATGACATTACAGTTCTTCAAGAAGGAGGAATCAGTAAAGCCAGTACATACCATAGGCACGACCAACCTACTGACCCCGAAATTCAACTACGAGCTTTTTAACTGCAACAACTTTAATATACGCTATTGGAGCTGGAATTACCGCGGCTGCTGGCACCAGACTTGCCTCCAA
+
BDDDDIIIIIIIIIIIIIIIIIIIIIIIIIIIIIIIIIIIIIIHHIIIIIIIIIIIIIIIIHHIIIIIIIICCFHIIIIIHIIIIHHGHHIIIIIIIIIIIIHHHHEHHIIIIIIIIIHHHHIHIIIHHIIIIIIIIIIIHIIIIHIHHIIIIIIIIHIIIIIIIIIIIIHHIIIHIIIIIIIGIIIIIIGIIIIIIIIIIIIIHIIIIIIIIIIIIIIIIIIIII=IIIIIIIIIIHIIIIHHHHHIIIIIIIIIIIIIIIIIIHIIIIIHIIIIIIIIIIIIIIIIIIIIIIIIIIIIIIIIIIIIIIIIIIIIIIIIIIIIIIIIIIIIIIIIIHIICDDDD
@HISEQ:969:HM2KJBCX2:2:1102:3889:40900 2:N:0:ACTATGCA
AAGTGAAGCGAGCCCAACTATCCCTATTAATCATTACGTCAATCCTAGAAACCAACAAAATAGGATCAAACGTCCTATTTCATTATTCCATGCTAATGTATTCAAGCGTTAGCCTGCTTTAAACACTCTAATTTTTTCAAAGTAACAGTCCTGTTTCCCTGCAACACCAAATTAATGACATTACAGTTCTTCAAGAAGGAGGAACCAGTAAAGCCAGTACATACCGGAGGCACGACCAACCTACTAATCCCGAAATTCAACTACGAGCTTTTTAACTGCAACAACTTTAATATACGCTATTGGAGCTGGAATTACCGCGGCTGCTGGCACCAGACTTGCCCTCCAA
+
DDDDDIIIIHIIIIIIIIIHIIIIIIIIIIIIIIIIIIIHIIIIIIIIIIIIHIIIIIIIIIIIIIIIIIIIIIIIIHIIIIIIIIIHHIIIIIIIIIHIIHHHIHHHIHHIIIIIIIIIIIIIIIIGIIIIIIIIIIIIIIHIIIIIIIIIIIIIGHIIIHIIIIIIIIIHHHIIIIIIIIIIIIIIIIIHIIIIIIIIIIIIIIIHIIIIIIIIIIIIHIIIII=IIIIIIIIIIIIIIIIHHIIIIIIIIIIIIIIIIIIIIIIIIIIIIIIIIIIIIIIIIIIIIIIIIIIIIIIIIIIIIIIIIIIIIIIIIIIIIIIIIIIIIIIIIIIIIIIIIDDDDD
@HISEQ:969:HM2KJBCX2:2:1102:13740:40932 2:N:0:ACTATGCA
AAGTGAAGCGAGCCCAACTATCCCTATTAATCATTACGTCAATCCTAGAAACCAACAAAATAGGATCGAACGTCCTATTTCATTATTCCATGCTAATGTATTCAAGCGTTAGCTTGCTTTAAACACTCTAATTTTTTCAAAGTAACAGTCCAAATTCCCCGCAACACCAAATTAATGGCATTACGGATCATCAGGAAGGAGGAATCAGTGAGACCAGTACATACCAGAGGCATGACCAACCTACTAACCCCGAAATTCAACTACGAGCTTTTTAACTGCAACAACTTTAATATACGCTATTGGAGCTGGAATTACCGCGGCTGCTGGCACCAGACTTGCCCTCCAA
+
@DDDDHIGHHHDHHIEHIIIIIIIIIIIIIIIIIIGGIHIIIIHIIIIIIIIIGIHEHEHHIHIIIIHIIIHHIHIHGFHHHIHHGHFHHHHHII?EHHGCFFHIIIIIIIIHHIHIIIHHHHHHHHIHIIIIIIIIIHHIIIIIIIHIIIHHHIIIIHHIHIHIHHIIIIIIIIIHIIIIIHHHIIHIIHIIIIIIIIIIIIIIIIIIIIIIIIIIIIIIIIIIIIII=IIIIHIIIIHIIHHGHFIIIIIIIIHIIIIHHFIIIHIIIIIIIIHIIIIIIHIIIIIIIIIIIIIIIIIIIIIIHIIIIIIIIIIIIIIIIIIIIIIIIIIIIIIIIIIIDDDDD
@HISEQ:969:HM2KJBCX2:2:1102:2793:41685 2:N:0:ACTATGCA
AAGTGAAGCGAGCCCAACTATCCCTATTAATCATTACGTCAATCCTAGAAACCAACAAAATAGGATCGAACGTCCTATTTCATTATTCCATGCTAATGTATTCAAGCGTTAGCTTGCTTTAAACACTCTAATTTTTTCAAAGTAACAGTCCAAATTCCCCGCAACACCAAATTAATGGCATTACGGCTCATCAGGAAGGAGGAATCAGTGAGACCAGTACATACCAGAGGCATGACCAACCTACTAACCCCGAAATTCAACTACGAGCTTTTTAACTGCAACAACTTTAATATACGCTATTGGAGCTGGAATTACCGCGGCTGCTGGCACCAGACTTGCCCTCCAA
+
DDDDDIIIIIIIIIIIIIIIHIIIIIIIIIIIIIIIIIIIIIIIIIIIIIIIIFIIIGHFHIHGHIGHIIEHHHIIFHHHHIIIIIIHIHIHIIIHIIHIHIHHHHHIIIIIIIIIHIIIIIHIIIIIIIIIIIIHHIIHIHHIIIIHHHIIHIIIIIIIHHIIIIIIIIIIIIHHIIIIIIIIIIIIIIIIIIIIIIIIIHIIHIIIIIIIHHIIIGIIIIIIIIIIHIIIIIIIIIIIIIHHGIHIIIIIIIIIIIIIIIIIIIIIIIIIIIIIIIIIIIIIIIIIIIIIIIIIIIIIIIIIIIIIIIIIIIIIIIIIIIIIIIIIIIIIIIIIIIIIIDDDDD
@HISEQ:969:HM2KJBCX2:2:1102:7840:41953 2:N:0:ACTATGCA
AAGTGAAGCGAGCCCAACTATCCCTATTAATCATTACGTCAATCCTAGAAACCAACAAAATAGGATCAAACGTCCTATTTCATTATTCCATGCTAATGTATTCAAGCGTTAGCCTGCTTTAAACACTCTAATTTTTTCAAAGTAACAGTCCTGTTTCCCTGCAACACCAAATTAATGACATTACAGTTCTTCAAGAAGGAGGAACCAGTAAAGCCAGTACATACCAGAGGCACGACCAACCTACTAATCCCGAAATTCAACTACGAGCTTTTTAACTGCAACAACTTTAATATACGCTATTGGAGCTGGAATTACCGCGGCTGCTGGCACCAGACTTGCCCTCCAA
+
DDDDDIIIIHEHIIIIIIIIIIIIIIIIIIIIIIIIIIIHIIIGIIIIIHIIHIIIIIHIIIHFIHHIIIHGHIHIIIIIIIIIIIHFHIIIIIIIIIIIIIIIIIIHIIIIIIIIIIIIIIIIIIIIIIIIIIIIIIIIHIIIIIIIIIIIIIIIIIIIIIIIIIIIIIIIIIIHIIIHHIIIIIIIHIIIIIIIIHIIIIIIIIIIIIIIIIIIIIIIIIIIIIIIIIIIIIIIIIIIIIHHHIIIIIIIIIIHIIIHHIIIIIIIIIIIIIIIIIIIIIIIIIIIIIIIIIIIIIIIIIIIIIIIIIIIIIIIIIIIIIIIIIIIIIIIIIIIIIIIIDDDDD
@HISEQ:969:HM2KJBCX2:2:1102:17699:41380 2:N:0:ACTATGCA
AAGTGAAGCGAGCCCAACTATCCCTATTAATCATTACGTTGATCCTAGAAACCAACAAAATAGAATCGAACGTCCTATTTCATTATTCCATGCTAATGTATTCAAGCGCGTGCCTGCTTTAAACACTCTAATTTTTTCAAAGTAACAGTCCTGACTCCCCACAACATCAAATTAATGACATCATGATTCATCAGAAGGGAGAAATCAATGACATTAGTACGTACCGAAGGCACGACCGACGTATTGATCCCGAAATTCAACTACGAGCTTTTTAACTGCAACAACTTTAATATACGCTATTGGAGCTGGAATTACCGCGGCTGCTGGCACCAGACTTGCCCTCCAA
+
DDDD@HHHIHEHHIIIIIIIHIIHIHEHHIHIIIIIIIIHFHIHFIIIIIIGIIHIFHHIIIHIIIIGIHIIHFEHIHHHHHIIHIIHHIGHIIHHHIHHGHHIIHHIIIHIIIIHIHIIHHHIHIHHIIIIHHHHIIHDIIIIIGHHHFHHGEHIHIIIIHIIIIHIIIHIIIIIIIHIHIIIHIHIEGHHIIHFHIIIIIIIIIIIHHIHHCIHIIIHIIHHHHHIIIHHIIHGHIIIIIIHHIIIIIIIIIIHIHIIIHHIHIIHIIIIIHGIIIIIIIHGHIHIIIIHIHIIHIIIIIIHIHHIHIHHIIHIIIIIIIIIIIIIIIIIIIIIIIIIIDDDDD
@HISEQ:969:HM2KJBCX2:2:1102:19537:42162 2:N:0:ACTATGCA
AAGTGAAGCGAGCCCAACTATCCCTATTAATCATTACGTCAATCCTAGAAACCAACAAAATAGGATCAACGTCCTATTTCATTATTCCATGCTAATGTATTCAAGCGCGAGCCTGCTTTAAACACTCTAATTTTTTCAAAGTAACAGTCCTGATTCCCCGCCACACCAAATTAATGACATGATGGTTCGTCAGAAGGTAGGAACCAGTAACACCAGTACGTACCTAAGGCACGACCAACGTACTGATCCCGAAATTCAACTACGAGCTTTTTAACTGCAACAACTTTAATATACGCTATTGGAGCTGGAATTACCGCGGCTGCTGGCACCAGACTTGCCCTCCAA
+
DDBDDIHHEH=HHHHFHIIHHHFHHHHHIHHHHIIGHHHHGHIIIHEH?GHHHHHICHGHHIIHFIIFHIIHHHHHECHIHEGHHHFHII?11DDIHIIGIHHIHHHHHHCIHHHHIIIHGIHHHHHIHEHHHHHHHADHHHHEEIIIIHIAGHIHIHHHHHHFFHIIHHHHHHH?GFHIIIHHHHHIIHIIIHGFIIIHIII<IIIHFHGFGIIIGIHIIIIIIHGGHGIHHHCHIHHHHIHHIIIHHECHHHHEIIIIIHHIIHIIFHIIIIHIHIHHHEGGEIIIIIHHIIHIIIHIIIIHHCHHHHEIIHIHHHHHIHGG?IHHHHHIIHIIHHHCDDDD@
@HISEQ:969:HM2KJBCX2:2:1102:14686:41896 2:N:0:ACTATGCA
AAGTGAAGCGAGCCCAACTATCCCTATTAATCATTACGTCGATCCTAGAAACCAACAAAATAGAATCAAACGTCCTATTTCATTATTCCATGCTAATGTATTCAAGCGTAAGCCTGCTTTAAACACTCTAATTTTTTCAAAGTAACAGTCCTGATTCCCCACGACACCAAATTAATGACATCGCGGTTCTTCAGAAGGTAGGAACCGATAATGCCAGTGCGTACCGAAGCACGACCAACAATTCGATCCCGAAATTCAACTACGAGCTTTTTAACTGCAACAACTTTAATATACGCTATTGGAGCTGGAATTACCGCGGCTGCTGGCACCAGACTTGCCCTCCAA
+
<B?<<DFEHC0CE<G@1@HHHHE@@E@FHHI1CCC<F1<GHCEECG1CEFEHI1CGECH1<FCCCEHHCHH0<1<@CEEEF@CF11<<1D<1@@F1DHGHHEHF@IHHHEHDHHHGB<HEHEHHH1HHFHHHIHHHGBC?GHFHFIHIIHHHHEBE<?EA8978<ECEGFEFHC/CB@EC<C?DIHIIHEIHF<@FCEFECHECE?FG@GFC:?HHFC/@EHHHDG?CE=EC>HECHHHHD<.<ECHE/D1CHHHHIHHGHHHG1HE?FGGEF<HHECFF@1HGCCEEHCECHDGIHEHHHGHHGD1?G?ECHC<GHG?EIIHEFIHHHHCHCG1HECHHB@D@@
@HISEQ:969:HM2KJBCX2:2:1102:14937:41612 2:N:0:ACTATGCA
AAGTGAAGCGAGCCCAACTATCCCTATTAATCATTACTTCAGTCCTAGAAACCAACAAAATAGAACCGAAGTCCTAAATTATTATTCCATGCTAATGTATTCAAGGCATAAGCCTGCTTTAAACACTCTAATTTTTTCAAAGTAATAGAGCTAGATCGCGACGACAGCCCAGTGAAGGGTGCCGCCGTTTTCTAGCAGGATGGCAGACGCGCGCCAGCACTCACACTCGTAACCGAGGCGGGCCAGGTGCGTCAAACCAGAAATCCAACTACGAGCTTTTTAACTGCAGCAACTTTAATATACGCTATTGGAGCTGGAATTACCGCGGCTGCTGGCACCAGACTTGCCCTCCAA
+
DDDDBFHHECHCD<EHHDHIIGHEHHIIIHHHHIEHH?HHIHEHII?@FHFHHH?GEGHDFHCHHII/<ECD@CDHIHFGHGEEGD1C1FCHCGFHEHEEFDEFHFEGHIHGHGECFHHHIFFHFHCGHHCHCEFCDCGECHHHIIHHHHGHIHHHHHHDHHD@GHDHIHHCAF@EAG?CGHFHGIHGHFHGGHHIHHEEH?HC=CCHEHHDIHHGDCGEGE@IGHHEHEE<C0==DHHHHEIHFG?IHHEFEHCG?CCD@H@EHHHIIHHGG?FIIHCG@D1C1H?EHHHGG1GHF@G=EGDIGIFHGG@HHEG@HHGEHHHCIHHHGCCHHFE?EGH@CCG@HEDEFD@@DA
@HISEQ:969:HM2KJBCX2:2:1102:19049:42594 2:N:0:ACTATGCA
AAGTGAAGCGAGCCCAACTATCCCTATTAATCATTACGTTGATCCTAGAAACCAACAAAATAGAATCGAACGTCCTATTTCATTATTCCATGCTAATGTATTCAAGCGCGTGCCTGCTTTAAACACTCTAATTTTTTCAAAATAACAGTCCTGACTCCCCACAACATCAAATTAATGACATCATGATTCATCAGAAGGGAGAAATCAATGACATTAGTACGTACCGAAGGCACGACCGACGTATTGATCCCGAAATTCAACTACGAGCTTTTTAACTGCAACAACTTTAATATACGCTATTGGAGCTGGAATTACCGCGGCTGCTGGCACCAGACTTGCCCTCCAA
+
DDDDDIIIIC<CHEHIIIIIIIIIIIIIHIHIIIIIIIIIIIHIIIIFHHIHHHIIFH@GHHHIIIHHIIHIEHHIIHIIIIIIIHIIIIIIHIIEIHHHHIHHHHIHHFHIIIIIIIIHIHHIHGHHHHIHHHIHIIIIIIIIHHHHHIHHIIHHIGHHIHHHHIHHEHGHIIIIHIHHFIIIHIIIIHHHIIIIIIIIHIIIIIIHIIHHIIIIIIIIIIIIIIIIIIIIIIIIIIIHHIIHFIIIIIIIIIIIIIIIIIIIIIIIIIIIIHFHIIIIIIIIIIIIIIIHIHIIIHIIIIIIIIIHGIIIIIIIIIIIIIIIIIIIIIIIIIIIIIIIIDDDDD
@HISEQ:969:HM2KJBCX2:2:1102:9782:44176 2:N:0:ACTATGCA
AAGTGAAGCGAGCCCAACTATCCCTATTAATCATTACGTCAATCCTAGAAACCAACAAAATAGGATCGAACGTCCTATTTCATTATTCCATGCTAATGTATTCAAGCGTTAGCCTGCTTTAAACACTCTAATTTTTTCAAAGTAACAGTCCTGTTTCCCTGCAACACCAAATTAATGACATTACAGTTCTTCAGAAAGGAGGAATCAGCGAAGCCAGTACATACCAGTGGCACGACCAACCTGCTGACCCCGAAATTCAACTACGAGCTTTTTAACTGCAACAACTTTAATATACGCTATTGGAGCTGGAATTACCGCGGCTGCTGGCACCAGACTTGCCCTCCAA
+
DDDDDHIHIIIIIIIIIIIIIIIHHHICHEHCFHHEC1<1GCEHEGH?FHIH@GH@GEEHHHH<FCHFHEEDCHCCHIIE?GH1CHEH?1<111<1IIIHIIHGGIHIIIIHGGHIIHIFHHFHHHIIHHIHIHIHHIHHIIIIIH?HEIIIIHIIIHEIIHGHHIIEFIHHIIIIIIIHIIIIIIIIIGIIIIIIIIIIIIIIHIIIIIIHIIIIIIIIIIIIIIIIHIIIIIIIIIIIIIIHH<IHIIIIIIIIIIIIIIIIIIIIIIIGIIHIIIIIIIIIIHIIIIIIIIIIIIHIIIIIIIIIIIIIIIIIIHIIIIIIIIIIIIIIIHIIIIIIIDDDDD
@HISEQ:969:HM2KJBCX2:2:1102:9676:43017 2:N:0:ACTATGCA
AAGTGAAGCGAGCCCAACTATCCCTATTAATCATTACGTCAATCCTAGAAACCAACAAAATAGGATCAAACGTCCTATTTCATTATTCCATGCTAATGTATTCAAGCGTTAGCCTGCTTTAAACACTCTAATTTTTTCAAAGTAACAGTCCTGTTTCCCTGCAACACCAAATTAATGACATTACAGTTCTTCAAGAAGGAGGAACCAGTAAAGCCAGTACATACCAGAGGCACGACCAACTTACTAATCCCGAAATTCAACTACGAGCTTTTTAACTGCAACAACTTTAATATACGCTATTGGAGCTGGAATTACCGCGGCTGCTGGCACCAGACTTGCCCTCCAA
+
DDDDDIIIIHIIIIIIIIIIIIIIIIIIIIHIIHIIIIIIIIIIIIIHIIIIIIIIIIIIIIHIIIIIIIIIHIHIIIHIIIIIIIIHIIIHIIIIIIIIIIIIIIIIIIIIIIHHIHIHIIIIIIIIIIIIIIIIIIIIIIIIIIIIIIIIIIIHHIIIIIIIIIIIIIHIIIIIIIIIIIIIIIIHIIHGIIIIIIIHIIIHIIIIIIIIIIIIIIIIIIIIIIIIIIIIIIIIIIIIIHIIHIIIHIIIIIIIIIIIIIIIIIIIIIIIIIIIIIIIIIIIIIIIIIIIIIIIIIIHHIIIIIIIIIIIIIIIIIIIIIIIIIIIIIIIIIIIIIIIIDDDDD
@HISEQ:969:HM2KJBCX2:2:1102:5938:44710 2:N:0:ACTATGCA
AAGTGAAGCGAGCCCAACTATCCCTATTAATCATTACGTCGATCCTAGAAACCAACAAAATAGAATCAAACGTCCTATTTCATTATTCCATGCTAATGTATTCAAGCGCGAGCTTGCTTTAAACACTCTAATTTTTTCAAAGTAACAGTCCTGATTTCTCGCGACACCAAATTAATGACATCGTGGTTTGTCAGAAGGGAGAAACCAATAATGCTAGTACGTACAAAGTACGACTGACATATTAGTCCCGAAATTCAACTACGAGCTTTTTAACTGCAACAACTTTAATATACGCTATTGGAGCTGGAATTACCGCGGCTGCTGGCACCAGACTTGCCCTCCAA
+
DBDDDIIIIIIIIIIIIIIIIIIIIIIIIIIIIIIIIIIIIIIIIIIIIIIIGIHIIHIIIIIIIIIIIIIIHIIIIGIIIIIIIIIIGIIIIIIIIIIIIIIIIIIIIIIIIIIIIIIIIIIIIIIIIIHIIIIIHIIIIIIIIIIIIIIIIIIIIIIIIIIIIIIIIIIIIIIIIIHIIIIIIIIIIIIIIIIHIIIIIIIIIIIIIIIIIIIIIIIIIIIIIIIIIHIIIIIIIIIIIHHIIIIIIIIIIIIIIIIIHIIIIIIIIIIIIIIIIIIHHIIIIIIIIIIIIIIIIIIHIIIIIIIIIIIIIIIIIIIIIIIIIIIIIIIIIIIIIIIDDDDD
@HISEQ:969:HM2KJBCX2:2:1102:15576:45372 2:N:0:ACTATGCA
AAGTGAAGCGAGCCCAACTATCCCTATTAATCATTACGGTGATCCTAGAAACCAACAAAATAGAACCATGCCGTCCTATTCTATTATTCCATGCTAATGTATTCGAGCAAAAATGCCTGCTTTAAACACTCTAATTTTTTCAAGGTAAAGGTCCTGGATCCGCAAGACACCCAATAAAGGACATCAAGTTTCTCCAGAAGGTGAGAAATCAACAGTAACAGTTCATACCCCTTAAGGCATGACCGTCACGTCAATCCCGAAATTCAACTACGAGCTTTTTAACTGCAACAACTTTAATATACGCTATTAGAGCTGGAATTACCGCAGCTGCTGGCACCAGACTTGCCCTCCAA
+
DD@D@FHCGHHIIHH11DCC@GECHHHIHHGHHCHHHHGHH?CCGGHE<@GG@EHIIHIIGC@HIFHIHCHHDHDHIHIHCHEHIIF11C11<FHHGHG1DC1H@GHFGHHGHHHHHHIIFEFHGBGDGGHIIHIIHHHEHIHIIHHHIHIIIIIHHHEHEFH?EHGECFIHHHHHCHIIHHIHHIIIIIIIIHHIIIIIIHHIHHHIHIIHIIHHHGAGAHEHHGGHHIHHIHIHHIHDHDHHIIIHHGHHIIHHHF1D1IHHHHHHHHHHEHFIHIHHGDEIIIIIIHHHEHHIHHEECDIIIIIHIIHIIIIIHHEIIIIIIIIIIGIIHHEHIHEHHIHHIIIHDBDCD
@HISEQ:969:HM2KJBCX2:2:1102:19618:45389 2:N:0:ACTATCCA
AAGTGAAGCGAGCCCAACTATCCCTATTAATCATTACGTCGATCCTAGAAACCAACAAAATAGGTTCGATCGTCCTATTTCGTTATTCCATGCTAATGTATTCAAGCGCGAGCCTGCTTTAAGCACTCTAATTTTTTCAAAGTAACAGTCCTGTTTCCCCGCAACAACAAATTAATGCCATCACGGTTCTGCAAGAGGGAGGGACCAGTGAGGCCAGTGCATACCAGTGGCACGACCAACCTACTGGCCCCGAAATTCAACTACGAGCTTTTTAACTGCAACAACTTTAATATACGCTATTGGAGCTGGAATTACCGCGGCTGCTGGCACCAGACTTGCCCTCCAA
+
DDDDDIIIHHHIHHIIIIIIIIIIIIIIIIIHIIIIIIIIIHHHIIIIIIIGIIIIIIIHIHHIIIIIIIIIIIIIHHHHEHIIIIIFHHHIHHHHIHIIIHIIIIIIIIIIIHIIIIIIIIIIIIIIIIIIIIIIIIIIIHIIIIIIIIIHHHGHEGIHIIIIIIIIIIHHIIIIIIIIIIIIIIHIIIIIIIIIIIIIIIIIIIIIIIIIHIIIIIIIIIIIIIIIIIIIIIIIIIIIIIHHHIIIIIHHIIIIIIIIIIIIIIIIIIIIIIIIIIIIIIIIHIHIIIIIIIIIIIIIIIIIIIIIHIIIIIIIIIIIIIIIIIIIIIIIIIIIIIIIIDDDDD
@HISEQ:969:HM2KJBCX2:2:1102:7685:45964 2:N:0:ACTATGCA
AAGTGAAGCGAGCCCAACTATCCCTATTAATCATTACGTCGATCCTAGAAACCAACAAAATAGAATCAAACGTCCTATTTCATTATTCCACGCTAATGTATTCAAGCGTGCGCCTACTTTAAACACTCTAATTTTTTCAAAGTAACAGTCCTGATTCCCCACGACACCAAATTAATGACATCGTGGTTCTTCAGAAGGTAGGAACCAATAATGCCAGTGCGTACCGAAGCATGACCGACAATTTGATCCCGAAATTCAACTACGAACTTTTTAACTGCAACAACTTTAATATACGCTATTAGAGCTGGAATTACCGCAGCTGCTGGCACCAGACTTGCCCTCCAA
+
DDCDDIIIIIIIIGHIGIIIIIIIIIIIIIIHIIIIIIIIIHIIIIIIIIIIIIIIIIIGIIIIIIIIIIIIIIIIIIIIIIIIIIIIIIIIIIIIIIIIHHIIIIIIIHHIIIIIIIIIIIIIIIIIIIIIIIIIIIIIIIIIIIIIIIIIIIIIIIIIIIHHIIIHIIHHIIIIIIHIIIIIIIIIIIIIIIIIIIIIHIIIIIIIIIIIIIIIIIHIIIIHIIIIIIHIHIIIIIIIIIHHIHHIIIIIIIIIIIIIIIIIIIIIIIIIIIIIIIIIIIIIIIIIIIIIIIIIIIIHIIIIHHEIIIIIIIIIIHHIIIIHIIIIIIIIIIIIIIIIDDDDD
@HISEQ:969:HM2KJBCX2:2:1102:17112:46611 2:N:0:ACTATGCA
AAGTGAAGCGAGCCCAACTATCCCTATTAATCATTACATCGATCCTAGAAACCAACAAAATAGAATCTGATGTCCTATTTCATTATTCCATGCTAATGTATTCAAGCGTAAGCTTGCTTTAAACACTCTAATTTTTTCAAGGTAACAGCCCTAATTCCCCATAACATCAAATAAATGACATTATGGTTCTTTAGAAGGTGAGAACCAATAAAACCAGTACATACCAAGGCATGACCGATTCCTTGATCCCGAAATTCAACTACGAGCTTTTTAACTGCAACAACTTTAATATACGCTATTGGAGCTGGAATTACCGCGGCTGCTGGCACCAGACTTGCCCTCCAA
+
DDDDDIHHIIIIIIIHIIIIHHHIIIIIIIIGIIIIIIIIIIIIIIIGIIIHIHIIIIIGIIIIIHHIIIIIIHIIIIIIIIIIIIIIEHGIIIHIIIIIIIIHIHHIIIIIIIIIIIIIIIIIIIIIIIIHHIHIHIIHIIIIIIHI1IIIIIIIIIIIIHIIIIIIIIIIIIIIIIIIIIIIIIIIIIIIIIIIIIIIIHIIIIIIIIIIIIIIIIIIIIIHIIIIIIIIIIIIIIIIIIIIIIIIIIIIIIIIIIIIIHIIIIIIIIIIIHIIIIIIIIIIIIIIIHHHHIIIIIIIIIIIIIIIIIIIIIIIIIIIIIIIIIIIIIIIHIIIIIIIBDDDD
@HISEQ:969:HM2KJBCX2:2:1102:1269:46866 2:N:0:ACTATGCA
AAGTGAAGCGAGCCCAACTATCCCTATTAATCATTACGGTGATCCTAGAAACCAACGAAATAGAATCAGTCCGTCCTATTTCATTATTCCATGCTAATGTATTCAGACGATAGTCTGCTTTAAACACTCTAATTTTTTCAAAGTAACAGTCCTGATTTCCCATCACACCAAATAAATGGCATGAAAGTTCCTCAGAAGGTAGAGATCCATCTCACCAGTGCAGACAATTAAGCCTGACCAATGGGTAGACCCCGAAGTTCAACTACGAGCTTTTTAACTGCAACAACTTTAATATACGCTATTGGAGCTGGAATTACCGCGGCTGCTGGCACCAGACTTGCCCTCCAA
+
DDDBAHHFHHHIGHHIHIGHHHIIIIIIIIIIIIIIIHHGHHIIIIIIIIIHHHIICGHHHHGHIGHHGFEHHHHGIIIHIIIHEHFHIIIIEHHEHIHIHFIIIIIHIIIIIIIIIIHHHIHHHIHHIIGHIIIHIIIIHHIHIIIHIHIIIHHIIIIHIIHHIIIHHHIIHHHIIIIIIHHIIIIHHIHIIIIHIIHEIIHIIIIIIIIIIIIIIHIHIIIIHIIIIHIIGIIIHIIHGHIIHF<IIIIIIIIIIIIIIIIIIIIIIIIIIIHIHIIIIIIIIIIHGHIIIHIIIIIIIIIIIIIIIIIIIIIIIIIIIHHIIIIIIIIIIIIIIIIIIIIDDDDD
@HISEQ:969:HM2KJBCX2:2:1102:16921:47517 2:N:0:ACTATGCA
AAGTGAAGCGAGCCCAACTATCCCTATTAATCATTACGTCGATCCTAGAAACCAACAAAATAGGGTCAAACGTCCTATTTCATTATTCCATGCTAATGTATTCAAGCGTGAGCCTGCTTTAAACACTCTAAGTAACAGTCCTGATTCCCCGCGACACCAAATTAATGACATCACGGATCTTCAGAAGGGAGAAACCAGTGACACCAGTGCATACCAAAGGCATGACCAGCGTACTGATCCCGAAATTCAACTACGAGCTTTTTAACTGCAACAACTTTAATATACGCTATTGGAGCTGGAATTACCGCGGCTGCTGGCACCAGACTTGCCCTCCAA
+
DDDDDIIIIIHGHIIHHHFHIIHIIIIIIIIIIIIIGHHIHHIIIIIIIIIIIIIIIHIIIIIGCGHEHIIHHHIIIHIIIIIIHIIIIFHICHIIFGFHHHHIIHHIIIIIIFHHIIGHGHHIIIHIH@HECGHHGFEHIIGIIIHIHHHHHHIIIIHHHEHIHIHHHIHHHGHEHHHIGHG?DHHHHEF0C#C@@EHCEEFHHHCGFHHHGHHIE?HEGFHECHEHCHCEHF1HHHCHHHHGHEC<1EC0<HHCD0F1CC11@EIHGHHGC?D1D11110@EIHFGEHGECF<1@<<HHHEECGIHGHCFHG@D1HHIHIHEFECHECCD<DDD
@HISEQ:969:HM2KJBCX2:2:1102:16862:47653 2:N:0:ACTATGCA
AAGTGAAGCGAGCCCAACTATCCCTATTAATCATTACGTCAATCCTAGAAACCAACAAAATAGGATCAAACGTCCTATTTCATTATTCCATGCTAATGTATTCAAGCGTTAGCCTGCTTTAAACACTCTAATTTTTTCAAAGTAACAGTCCTGTTTCCCTGCAACACCAAATTAATGGCATTACAGTTCTTCAGAAAGGAGGAACCAGCGAGACCAGTACGAACCAAAGGCACGACCAACCTGCTGATCCCGAAATTCAACTACGAGCTTTTTAACTGCAACAACTTTAATATACGCTATTGGAGCTGGAATTACCGCGGCTGCTGGCACCAGACTTGCCCTCCAA
+
DDDDDIIIIIIIIIIIIIIIHIIIIHHIIIHHIIIHIIHIIIIIHIHHHIIIIIIIIIHHIIHIIGIGIIIIHHHIIIHHIIHIHHHIIIHIIEEHIIIIIIHHIIIIFHHIIIHHIHGIIIHIIIIGIIHIIIIIIIHHIIIIIIIIIIHIIHIIIIHIIIGIHIGHIHIIIIIIIIHIIIIIIIIIIHIIIIIIIIIIIHIHIIIIIIIIIIIIIIIIIIIIIIIIHIIIIIIIIIIIIIIHFIHIIIIIIIHIIIIIIIIIIHIIIIIIIIIIIIIHHHIHIIIIIIIIIIIIIIIIIIIIIIIIIIIIIIIIIIIIIIIIIIIIIIIIIHIIIIIIIDDDDD
@HISEQ:969:HM2KJBCX2:2:1102:9377:48273 2:N:0:ACTATGCA
AAGTGAAGCGAGCCCAACTATCCCTATTAATCATTACGTCGATCCTAGAAACCAACAAAATAGAATCAAACGTCCTATTCCGTTATTCCATGCTAATGTATTCAAGCGTGAGCCTGCTTTAAACACTCTAATTTTTTCAAAGTAACAGTCCTGATTCCCCAAAACACCAAATTAATGGCATTAAGATTCGTCAGAAAGGAGAAACCAATAATATCAGTACGTACAAAAGCACGACCAATAAACCGGTCTCGAAATTCAACTACGAGCTTTTTAACTGCGACAACTTTAATATACGCTATTGGAGCTGGAATTACCGCGGCTGCTGGCACCAGACTTGCCCTCCAA
+
DDDDDIIIIIIIHIIIIIIIIIIIIIIIIIGIIIIHIIIIIHIIIIIIIIIIIIHIIIIIIIHHIIHIIIIIIIIIIIIIIIIIHIIIIIHHIIIIHHIIIIGHHIHIIIHIIIIIIIIIIIHIHIIIIIHIIIIIIIIIIIIIIIIIHIIHGIIIIIHHIIIIIIIIIHGIIIHIIIIIHFIIIIIFIIHIIIIIIIIIIIIHIIIIIHHIIIIIIIIIIIIIIIIIIIIIIIIIIHIIHFIHI>IIIIIIIIIIIIIIIHIIIIIIIIIIIIIIIIIIIIIIIIIIIIIIIIIIIIIIIIIIIHHIIIIIIIIIIIIIIIIIIIIIIIIIIIIIIGIIDDDDD
@HISEQ:969:HM2KJBCX2:2:1102:4777:48245 2:N:0:ACTATGCA
AAGTGAAGCGAGCCCAACTATCCCTATTAATCATTACGTCGATCCTAGAAACCAACAAAATAGAATCAAACGTCCTATTTCGTTATTCCATGCTAATGTATTCAAGCGTGAGCCTGCTTTAAACACTCTAATTTTTTCAAAGTAACAGTCCTGATTCCCCAAGACACCAAATTAATGACATCATGGTTCGTCAGAAGGTAGGAATCAATAATACCAGTACGTACAATAGCACGACCAATAAATTGATCCCGAAATTCAACTACGAGCTTTTTAACTGCAACAACTTTAATATACGCTATTGGAGCTGGAATTACCGCGGCTGCTGGCACCAGACTTGCCCTCCAA
+
DDDDDIIIIIIIIIIIIIIIIIIIIIIIIIHIIIIIIIIIIIIIIIIIIIIIIIIIIIIIIIIIIIIIIIIIIIIIIIHIIIIIIIHIIIIIIIIIIIIIIHIIIIIIIIIHIIIIIIIIIIIIIIIIIIIIHHIIIIHIIIIIIIIIIIIIIIIIIIIIIIIIIIIIIIIIIIIIIIIIIIIIIIIIIIIIIIIIIIIIIIIIIIIIIIIIIIIIIIIIIIIIIIIIIIIIIIIIIIIIIIIIIIIIIIIIIIIIIIIIIIIIIIIIIIIIIIIIIIIIIIIIIIIIIIIIIIIIIIIIIIIIIIIIIIIIIIIIIIIIIIIIIIIIIIIIIIIIIIIIDDDDD
@HISEQ:969:HM2KJBCX2:2:1102:15678:49023 2:N:0:ACTATGCA
AAGTGAAGCGAGCCCAACTATCCCTATTAATCATTACGGTGGTCCTAGAAACCAACAAAATAGAACCACAACGTCCTATTCTATTATTCCATGCTAATCTATTCAAGCAATAGCCCGCTTTAAACACTCTAATTTTTTCAAGGTAATGGTCCTGGCTCCCCAACACACCCAACAAAGGACATGCTGGCTCACCAGAAGGAAAACCCGACAGCAGACAGTACTCGCCAAAGACGGACCGCCCGGCCAGGCCTAAAATTCAACTACGAGCTTTTTAACTGCAACAACTTTAATATACGCTATTGGAGCTGGAATTACCGCGGCTGCTGGCACCAGACTTGCCCTCCAA
+
BDDDDIIHGIIIIIIIIIHGHHIIIHHHIIIIHIGEHHDHEHHIHHIIIHIIGEGHFGIHHIEGHIIIIIIIHHHHHIHHHIIIIIIC@FHCGEHHIHIIIHHHHHHIHHHIHGHHHHCEHIHIIHIHHGHFHHHGGIHCIHHHHIIHHEFHIHHH@IHHEHG@GHFIIIHHHIIIHIIIIHHIFIIHHHHHIIHHIIHHHHFIGIGH<FIIHEEHHHFHHCIHHIHIHGHHDIII>IHGGHHHIIIFIIIIIIIIIIGIIIIIIHIHIIIIIIIIIHIHHHHEIHIHIIIHHGHGIIIIIIIIIIIIIIIIIIIIIIIIIIGIIIIIIIIHHFE@HHHHHAAADD
@HISEQ:969:HM2KJBCX2:2:1102:20484:49511 2:N:0:ACTTTGCA
AAGTGAAGCGAGCCCAACTATCCCTATTAATCATTACGTCGATCCTAGAAACCAACAAAATAGAATCAAACGTCCTATTTCATTATTCCATGCTAATGTATTCAAGCGCGAGCTTGCTTTAAACACTCTAATTTTTTCAAAGTAACAGTCCTGATTTCCCATGACACCAAATTAATGACATCGTGGTTCGTCAGAAGGGAGAAACCAATAATGCTAGTACGTACAAAGTACGACCGACATATTAGTCCCGAAATTCAACTACGAGCTTTTTAACTGCAACAACTTTAATATACGCTATTGGAGCTGGAATTACCGCGGCTGCTGGCACCAGACTTGCCCTCCAA
+
@@D@BHHECHFHC<DGHDHHHIIGHIIHHIIGHHHHHHIDHIHHDHHHHGI<D<DHHHIGHGHHHFHIHHHHH<EHFHHIHHHIICHGHFHEEEHHFHHIEGHGHHHGIHHHHEHHHHHIHHHCEH?FGEGEHHHHIIHHEHHIHHIHEHGHIIIFF@<<GGDIIHCHHGFHIIHHFHHIHHCGHHHHIHHHHHGHE?HHEEHHIIIHHHFEHFCIHCCIIIIIIHHHHDDC?HHHHIHGIHHHHHDHF1HHHCEHIHIHCCCF<@HHFGHHGIHIHIIHHFIHFGIHIHECIHGIHIHGIIIIHGCIIHIHEHFIIIIHHHD<HGHHIHF@IHD0IIIDDD@@
@HISEQ:969:HM2KJBCX2:2:1102:19456:49428 2:N:0:ACTATGCA
AAGTGAAGCGAGCCCAACTATCCCTATTAATCATTACGTCGATCCTAGAAACCAACAAAATAGGTTCGATCGTCCTATTTCGTTATTCCATGCTAATGTATTCAAGCGCGAGCCTGCTTTAAGCACTCTAATTTTTTCAAAGTAACAGTCCTGTTTCCCCGCAACAACAAATTAATGCCATCACGGTTCTACAAGAAGGAGGGACCAGTGAGGCCAGTGCATACCAGTGGCACGACCAACCTACTGGCCCCGAAATTCAACTACGAGCTTTTTAACTGCAACAACTTTAATATACGCTATTGGAGCTGGAATTACCGCGGCTGCTGGCACCAGACTTGCCCTCCAA
+
DADDDHHIED0EHIHFFHHHIIHE@GEFHEH@FHIEHHDHH?EHIIICCGHIIH@EEHHHHIHFC@GHIHH<CHHHHC<GGEFHC<CHHIIEGHHIIIIIIIIIIHEEHGDIIIHIIHHIHHEEIIIGHHHFIIIHHFHHGIHHHHCIHIIHHHE?HIIHDHHIHHHIIHIHIIHHIIIIIHHHHIIGIIHHHIHHIHIHIIIHIIIIIHHHIHIIIIIIIHHGHIGIIIIIIHHHIIIIIIHHGHHCHGIHIIIIIIIHIIIIHIIIIIIIHIIIIIIIIIIIIIIIIIIIIIIIIIIIIIIIIHHIIIIIIIIHIIIIIIHIIIIIIIIIIHIIIIIIIDDDDD
@HISEQ:969:HM2KJBCX2:2:1102:10583:49350 2:N:0:ACTATGCA
AAGTGAAGCGAGCCCAACTATCCCTATTAATCATTACGGTGATCCTAGAAACCAACGAAATAGAATCAGTCCGTCCTATTTCATTATTCCATGCTAATGTATTCAGACGATAGTCTGCTTTAAACACTCTAATTTTTTCAAAGTAACAGTCCTGATTTCCCATCACACCAAATAAATGGCATGAAAGTTCCTCAGAAGGTAGAGATCCATCTCACCAGTGCAGACAATTAAGCCTGACCAATGGGTAGACCCCGAAGTTCAACTACGAGCTTTTTAACTGCAACAACTTTAATATACGCTATTGGAGCTGGAATTACCGCGGCTGCTGGCACCAGACTTGCCCTCCAA
+
DDDDCIIIIHIIIIIIIIIIIIIIIIIIIIIIIHIIIIIIIEHIIIIIIIIIHHIIIHIGIHIIIIIIIIIIIIIIIIIIIIIIIIIIIIIIIIIIIIHIIHIIIIIIIIIIIIHIIIIIIIIIIIIIIIIIIIIIIIIIGHIIIIIIIIIIIIIIIIIIIIIIIIIIIIIIIIIIIIIIIIIIIIIIIIIIHHIIHIIIIHIIIIHIIHIIHHIIIIIIIIIIIHIIIIIIIIIIHHIIIIIIHGHIIIIHIIIIHIIIIIIIIIIIIHIIIIIIIIIIIIIIHIIIIIIIIIIIIIIIIIIIIIIIIIIIIIIIIIHIIIIIIIIIIHHIIIIHHIIIIIIDDDDD
@HISEQ:969:HM2KJBCX2:2:1102:15815:50279 2:N:0:ACTATGCA
AAGTGAAGCGAGCCCAACTATCCCTATTAATCATTACGTCAATCCTAGAAACCAACAAAATAGGATCAAACGTCCTATTTCATTATTCCATGCTAATGTATTCAAGCGTTAGCCTGCTTTAAACACTCTAATTTTTTCAAAGTAACAGTCCTGTTTCCCTGCAACACCAAGTAAATGGCATCACAGTTCTTCAAGAAGGAGGAATCAGTAAGGCCAGTACATACCAGTGGCACGACCAACCTACTGACCCCGAAATTCAACTACGAGCTTTTTAACTGCAACAACTTTAATATACGCTATTGGAGCTGGAATTACCGCGGCTGCTGGCACCAGACTTGCCCTCCAA
+
D<0D@@H@1?D/C<GHIHHIEEFEGCGEEHEEHHHHHE@1DC@FHIECHHH@@??EGEHHFHHEHE?FHIC01<<<GHH1GEEHHHIICCHC?CHFHHHHGIIHHDHFIHHIHHHEHHIHHHGHFHHHEECCHGHEHHHBIHHHHHFHHGHHHHHCHIHIHHIHHGHHHHHHIHGHHIHEIHHFHHEHEHIIHHHHHHIIIIIIHHIHFHHIHIIIIIIIIFIIHHIIHIIIIIHDEHCGCEHGCIHCH<HHIHHIIIIIIIIIHHIIIHHHGHHIHHIIIHHGHHEIIHF0EHIIIHHIHIIHIGIIIIIHIIHHDHHHHIIIIIHGHIHEHIIIIIHHHADDAA
@HISEQ:969:HM2KJBCX2:2:1102:6947:50218 2:N:0:ACTATGCA
AAGTGAAGCGAGCCCAACTATCCCTATTAATCATTACGTCGATCCTAGAAACCAACAAAATAGAATCAAACGTCCTATTTCGTTATTCCATGCTAATGTATTCAAGCGTGAGCCTGCTTTAAACACTCTAATTTTTTCAAAGTAACAGTCCTGATTCCCCAAGACACCAAATTAATGACATCATGGTTCGTCAGAAGGTAGGAATCAATAATACCAGTACGTACAATAGCACGACCAATAAATTGATCCCGAAATTCAACTACGAGCTTTTTAACTGCAACAACTTTAATATACGCTATTGGAGCTGGAATTACCGCGGCTGCTGGCACCAGACTTGCCCTCCAA
+
DDDDDIIHHGHHHHIIIIIIIIIIIIIIIIIIIIIIIIIIIIIIIIIHIIIHFEHIIIIIIIIHIIIIIIHHHHIIIIIIIIIIIIIIIIIIHIHIIIIIIHHIIIHIIIIIIIIIIHHHIIIIIIIIIIIIIIIIIIIIIIHIIIIHIHIIIIIIIIIIIIIIIIIHHHIIIIIIIIHIHIIHIIIIIHIIIIIIHIIIHIIIIIIIIHIIIIIHHIIIIIIHHIIIHIIIIIIHIIIIIIHGIIIIIIIIIGIIIHHIIIIIIIIIIIIIHIIIIIIIIHIIHIIIIIIIHIIIIIIIIIIIIIIIIIIIIIIIIIIIIIIIIIIIIIIIIHHIIIIIDDDDD
@HISEQ:969:HM2KJBCX2:2:1102:11799:50727 2:N:0:ACTATGCA
AAGTGAAGCGAGCCCAACTATCCCTATTAATCATTACGGTGATCCTAGAAACCAACAAAATAGAATCATGCCGTCCTATTTTATTATTCCATGCTAATGTATTCAAGCAAAATGCCTGCTTTAAACACTCTAATTTTTTCAAAGTAAAGGTCCTGGTTCCCCGTGACACCCAATTAAGGGCATCGCGGTTCTCCAGAAGGTGAGAAATTGACTACACCAGTTCATACCCCTTAAGGCACGACCGATGTGTCAATCCCGAAATTCAACTACGAGCTTTTTAACTGCAACAACTTTAATATACGCTATTGGAGCTGGAATTACCGCGGCTGCTGGCACCAGACTTGCCCTCCAA
+
DDDDCHIHHIHIIHIIIIIFGHIIIIIIIIIIIIIIIIEHHIHHHIIIIIIIIIIIIIIIHIEHIHHIIIEEHIIGIIIIIIIIIIIHEHIIIIIIIIHHHFHIIIIHIIIIIHHIIIIIIIIHHHIIIIIIIHGFHHHHHHIIIHIIIHHIIIIHHHHIIIHHHIIIIIIHHIHHHHHHIIIHHIHHFHIIHIIIIIIGIIIIIIIIIIIIIIIHHEIIIIIIHHHFHEIIIIIIIHIIIIIIIHIIIHFIIIH<HIIIIHIHIIHIIIIIIIHIIIIIIHIHIIIHFIIIIHIIIIIHIIIIIIHIIIIIIIIIIIIIIIIIIIIIIIIIIIIIIIIIIIIIIIIDCDCD
@HISEQ:969:HM2KJBCX2:2:1102:7691:51162 2:N:0:ACTATGCA
AAGTGAAGCGAGCCCAACTATCCCTATTAATCATTACGTCAATCCTAGAAACCAACAAAATAGGATCGAACGTCCTATTTCATTATTCCATGCTAATGTATTCAAGCGTTAGCTTGCTTTAAACACTCTAATTTTTTCAAAGTAACAGTCCAAATTCCCCGCAACACCAAATTAATGGCATTACGGATCATCAGGAAGGAGGAATCAGTGAGACCAGTACATACCAGAGGCATGACCAATCTACTAACCCCGAAATTCAACTACGAGCTTTTTAACTGCAACAACTTTAATATACGCTATTGGAGCTGGAATTACCGCGGCTGCTGGCACCAGACTTGCCCTCCAA
+
DDDDDIIIHHIIIIIHHIIIIIIHIIIIIIIIGHIHIIIIIIGIIIIHIIIIIIIIIHFHHIECGGFEHHHIIIIIIIIIGIHIIIIIHHHHCCHHHIIHIHHHHHHDHIIFGEIIIIIIIIEHHHHHHHIIHIIGHEHHIIIIIIIIHHIIIIIIIHHHHGHGCHEIIIIHHIIIHIIHIIIHHIIIIHHIGHIIIIIHIIIIIIIIHIIIIIIIIIIIIHHIIIIIHIIHGIH<IHHHHIHHHIIIHHHIIIIHIGIIIIIIIIIIIIIIIHHHHIIIHHIIIIIIIIIIIHIIIHIIIIIIIIIIHHIIIIIIIIIIIIIIHIIIIIIHIIHIIIIIIDDBDD
@HISEQ:969:HM2KJBCX2:2:1102:14789:50982 2:N:0:ACTATGCA
AAGTGAAGCGAGCCCAACTATCCCTATTAATCATTACGTCGATCCTAGAAACCAACAAAATAGAATCAAACGTCCTATTTCGTTATTCCATGCTAATGTATTCAAGCGTGAGCCTGCTTTAAACACTCTAATTTTTTCAAAGTAACAGTCCTGATTCCCCATGACACCAAATTAATGACATCATGGTTCGTCAGAAGGTAGGAATCAATAATACCAGTACGTACAATAGCACGACCAATAAATTGATCCCGAAATTCAACTACGAGCTTTTTAACTGCAACAACTTTAATATACGCTATTGGAGCTGGAATTACCGCGGCTGCTGGCACCAGACTTGCCCTCCAA
+
DDDDDIIIIIIIIIIIIIIIIIIIIIIIIIIIIIIIIIIIIIIIIIIIIIIIIIIIIIIIIIHIIHIIIHIIIHIIIIIIIIIIIIIIIIIIIIIIIIIIIIIHHIIIIIIIHGIIIIIIIIHHIIIIIIIIIIIIIIIIIHHIIIIIIIIIIIIIIIHIIIIIIIIIIIIHIIIIIIIIIHIIIIIHIIIIIIHIIIIIIIIIIHIIIIIHHIIIIIIIIIIIIIIIIIIIIIIIIIIIIIIHIIIIHIIHIIIIIIIIIIIIIIIIIIIIIIIIIIIIIIIIHHHIIIIIIIIIIIIIIIIIIIIIIIIIIIIIIIIIIHIIIIIIIIIIIIIIIIIIDDDDD
@HISEQ:969:HM2KJBCX2:2:1102:16079:49836 2:N:0:ACTATGCA
AAGTGAAGCGAGCCCAACTATCCCTATTAATCATTACGTCGATCCTAGAAACCAACAAAATAGAATCAAACGTCCTATTTCATTATTCCATGCTAATGTATTCAAGCGTAAGCCTGCTTTAAACACTCTAATTTTTTCAAAGTAGCAGTCCTGATTCCCCACGACACCAAATTAATGACATCGCGGTTCTTCAGAAGGTAGAAACCGATAATGCCAGTACGTACCGAAGCACGACCAACAATTCGATCCCGAAATTCAACTACGAGCTTTTTAACTGCAACAACTTTAATATACGCTATTGGAGCTGGAATTACCGCGGCTGCTGGCACCAGACTTGCCCTCCAA
+
DDDDDIIIIIHHIHIII=HHIIIIIIIIIIIIHHIIIIIHIIHIIIIIHHIIIIIIHHIIIIIIIIHHHIIHHHHHIIIIEHIIIIIIEHIHGHIIIIIIIIIHHIHIIIIHIHIIIIIIIIIIIIIHIIHHIIIIIIIIIIIH<IIHHIIIIIIIIIIIHIIHHGHHIIIHIIIIIIIIIIIIIIIHIHHIIIIIIIIIIIIIIIIIIIIIIIIIIIIIIIIII<IIIIIIIIIIIIIIHGE@IIIIIIHIIIIIIIHIIIIIIHIIIIIIIIIIIIIIIIIIHGHIIIIIIIIIIIIIIIIIIIIIIIIIIIIIIIIIIIIIIIIIIIIIIIIIIIIIDDDDD
@HISEQ:969:HM2KJBCX2:2:1102:10728:51144 2:N:0:ACTATGCA
AAGTGAAGCGAGCCCAACTATCCCTATAATCATTACGTCAATCCTAGAAACCAACAAAATAGGATCAACGTCCTATCTCATTATTCCATGCTAATGTATTCAAGCGCGAGCCTGCTTTAAACACTCTAATTTTTTCAAAGTAACAGTCCTGATTCCCCGCCACACCAAATTAATGACATGATGGTTCGTCAGAAGGTAGGAATCAGTAACACCAGTACGTACCGAAGGCACGACCAGCGTACTAATCCCGAAATTCAACTACGAGCTTTTTAACTGCAACAACTTTAATATACGCTATTGGAGCTGGAATTACCGCGGCTGCTGGCACCAGACTTGCCCTCCAA
+
DDDDDIIIIHIIIIIIIIIIIIIIIIIHIIHHIIIIIIIIIIHIIIIIIIIHIHIIIHIIIIHHIIIIIIIIIIIIIIIIIIIIIIIIIGIIHIIIIIIIIHHHIIIIIIIHIIIIIIIIIIIIIIIIIHIIIIIIIIHIIIIIIIIIIIIIIIIIIIIIIIIIIIIIIIIIIIIIIIIIIIIIIHIIIIIIIIIIHHIIIIIIIIIIIIIIIIIIIIIIIIIIIIIHIIIIIIIIIIIHIIHIIIIIIIIIIIIIIIIGIIIIIIIIIIIIIIIIIIIIIHIIIIIIIIIIIIIIIIHIIIIIIIIIIIHHIIIIIIIIIIIIIIIIIIIIIIIIIIIDDDDD
@HISEQ:969:HM2KJBCX2:2:1102:19139:51446 2:N:0:ACTATGCA
AAGTGAAGCGAGCCCAACTATCCCTATTAATCATTACGGTGATCCTAGAAACCAACAAAATAGAACCATGCCGTCCTATTCTATTATTCCATGCTAATGTATTCGAGCAAAAATGCCTGCTTTAAACACTCTAATTTTTTCAAGGTAAAGGTCCTGGATCCGCAAGACACCCAATTAAGGACATCAAGTTTCTCCAGAAGGTGAGAAATCAACAGCGACAGTTCATACCCCTTAAGGCATGACCATCACGTCAATCCCGAAATTCAACTACGAGCTTTTTAACTGCAACAACTTTAATATACGCTATTGGAGCTGGAATTACCGCGGCTGCTGGCACCAGACTTGCCCTCCAA
+
DDDDDIIIIIIGIIHIIIIIIIIIIIIIIIIIIIIIIIHIIIIIIHIIIHIHHIIIIIIIIIIHIIIIIIIIIECDHIHHIIIHHIIIIIIHHHHIICHHIDFHHIIIIIHIIIIHHIIIIIIIIIHIIIIIIIIIIIHFIIIIIIHHIIHHHHHIIIIIIHIIIHIIIIIHIIHIIIIIIIIIIIIIIIHIHIIIIIIIIIIIIIHHHIIIIIIIIIIIIIIIIIIIIIIIIIIIIIIIIIIIIIIIIIHHIIIIIIIIIIIIIIIIHHIIIIIIIIIIIIIIIIIIIIIIIIHIIIIIIIIIIIIIIIIIIIIIIIIIIIIIIIIIIIIIIIIIIIIIIIIIIIIIDDDDD
@HISEQ:969:HM2KJBCX2:2:1102:12778:51749 2:N:0:ACTATGCA
AAGTGAAGCGAGCCCAACTATCCCTATTAATCATTACGGTGGTCCTAGAAACCAACAAAATAGAACCACAACGTCCTATTCTATTATTCCATGCTAATCTATTCAAGCAATAGCCCGCTTTAAACACTCTAATTTTTTCAAGGTAATGGTCCTGGCTCCCCAACACACCCAATAAAGGACATGCTGGCTCACCAGAAGGAAGACCCGACAGCAGACAGTACTCGCCAAAGACGGACCGCCCGGCCAGGCCTAAAATTCAACTACGAGCTTTTTAACTGCAACAACTTTAATATACGCTATTGGAGCTGGAATTACCGCGGCTGCTGGCACCAGACTTGCCCTCCAA
+
DDCDDIIIHIHIIIIIIIIIIIIIIIIIHIIIIIIIIHIIIIIIIIIIIIIIIIIIHIIHIIIIIIIIIGIHIGIIHIHHIIHIIIIHHIHIHHIIIIIHIGHIIIHHHHIIIHHHIHHHGHHHIIIHHGHFHIIIIIIHIIIIIIIHHHHHII@HHIIIIIIIIIIIIHIHHHIIIIIIHHHHFFGHHIIIHHHHIIIIHGIIIIHIHIIHIIIIIIIIIIIIIIIIIIIIIHIIIIIIIIIHGHIIHIIIIIIIIIIIIIHIIIIIIIIIIIHIIIIIIIHHIIIIIIIHIHIIIIIIIIIIHIIIIIIIIIIIIIIIIIIIIIIIIIIIIIIHIIIIIDDDDD
@HISEQ:969:HM2KJBCX2:2:1102:18436:51230 2:N:0:ACTATGCA
AAGTGAAGCGAGCCCAACTATCCCTATTAATCATTACGTCAATCCTAGAAACCAACAAAATAGGATCGAACGTCCTATTTCATTATTCCATGCTAATGTATTCAAGCGTTAGCCTGCTTTATACACTCTAATTTTTTCAAAGTAACAGTCCTGTTTCCCTGCAACACCAAATTAATGGCATTACAGTTCTTCAGAAAGGAGGAATCAGCGAAGCCAGTGCATACCAGTGGCACGACCAACCTGCTGACCCCGAAATTCAACTACGAGCTTTTTAACTGCAACAACTTTAATATACGCTATTGGAGCTGGAATTACCGCGGCTGCTGGCACCAGACTTGCCCTCCAA
+
DDDDDIIIIIIIIIIIIIIIIIIIIIIIIIIIIIIIIIIIIHIHIHIIIIHIIGHHHHIIIIIIIIIHIIFHHFHIIIIIIIIIHIIHGIHHHGIHIIHIHIHIIIIIHHIHHIIIIIIIG$IIHHHHHHHIHIIHHHIIHIIIIIIIIIIIIIIIIHIIIHIIIIIIIIIIIIIIIIIIIIIIIIIIIIIHIIIIII;IIIIIIIIIIIIHIIIIIIIIIIIIIIIIIIIIIIIIIIIIIIIIHIIIIIIIIIIIIIIIIIIIIIIIIIIIIIIIIIIIIIGIIIIIIIIIIIIIIIHCIIIIIIIIIIIIIIIIIIIIIIIIIIIIIIIIIIIIIIIIIDDDDD
@HISEQ:969:HM2KJBCX2:2:1102:20500:51330 2:N:0:ACTATGCA
AAGTGAAGCGAGCCCAACTATCCCTATTAATCATTACGTCGATCCTAGAAACCAACAAAATAGAATCAAACGTCCTATTTCGTTATTCCATGCTAATGTATTCAAGCGTGAGCCTGCTTTAAACACTCTAATTTTTTCAAAGTAACAGTCCTGATTCCCCATGACACCAAATTAATGACATCATGGTTCGTCAGAAGGTAGGAATCAATAATACCAGTACGTACAATAGCACGACCAATAAATTAATCCCGAAATTCAACTACGAGCTTTTTAACTGCAACAACTTTAATATACGCTATTGGAGCTGGAATTACCGCGGCTGCTGGCACCAGACTTGCCCTCCAA
+
DDDDDIIGHIHHGHHHHHHHHIIIIIIIIIIIIIIIIIHGIIIIHHIIIIIGIHHIGIIIIIIIIHHIIHHHHHIHIIIIIHIIIIIIEHHIIHHHHHIIHHHIIIFHIHIHIGIIHIHIHHHIIIIIIIHHHIHHIIIIIIIIIIIIIIHHHGFHIIHHHIIIIIHHIIIIIIHIIIIIIIIIIHHFHIIIIIIIIIHHIIIII;IIIIIIHHIIIIIIIIIIIIIIHIIIIIIIIIIIIIHIIIIIGIIIIIIIIIIIIIIIIHIIIIIIIIIIIIIIIIIHIIIIIIIIHIIIIIIIIIIIIIIHIIIIIIIIIIIIIIIIIIIIIIIIIIIIIIIIDDDDB
@HISEQ:969:HM2KJBCX2:2:1102:7794:52030 2:N:0:ACTATGCA
AAGTGAAGCGAGCCCAACTATCCCTATTAATCATTACATCGATCCTAGAAACCAACAAAATAGAATCGGATGTCGTATTTCATTATTCCATGCTAATGTATTCAAGCGTGAGCCTGCTTTAAACACTCTAATTTTTTCAAGGTAACAGTCCTAATTCCCCGTGACACCAAATTAATGGCATTACGGTTCTTTAGAAGGTGAGAAATCAATAATATCAGTACATACCAACGGCATGACCGATACATTGATCCCGAAATTCAACTACGAGCTTTTTAACTGCAACAACTTTAATATACGCTATTGGAGCTGGAATTACCGCGGCTGCTGGCACCAGACTTGCCCTCCAA
+
DDDABIIIIIIGGHHHIIIIIIIIIIIIIIIIIIIIHHIIIIIIIHHHIHHHHHIIIIIHIHGGHIIHGHHHHHHHHHIGFHIHIIHHFHHIIHIIHIIIIHIHIHHHHHHHIIIIHFFHHHIHIIIHIIIIIIIHGIIIIHHIIHIIIIHHIIHIIIIHIIIIIIIIIHHHHIIIIHIIIIIIIIIIIIIIIIIIIIH<IIIIIIIIIHIIIIHHIIHHHHIIIIIHIIHIHIIIIIIIIIHHD<IIIIIIIIIGIIIHIIIIIIIIIIIIIIHHIIIIIHIIIIHHIHIIIIIIIHHHIHIIIIIIIIIIIIIIIIIIIIIIIIIIIIIIIIIIIIIIIIDDDDD
@HISEQ:969:HM2KJBCX2:2:1102:15945:52059 2:N:0:ACTATGCA
AAGTGAAGCGAGCCCAACTATCCCTATTAATCATTACGTCGATCCTAGAAACCAACAAAATAGAATCAAACGTCCTATTTCATTATTCCATGCTAATGTATTCAAGCGTGCGCCTGCTTTAAACACTCTAATTTTTTCAAAGTAACAGTCCTGATTCCCCACGACACCAAATTAATGACATCGCGATTCTTCAGAAGGTAGGAACCAATAATGCCAGTGCGTACCGAGGCACGACCGACAATCTGATCCCGAAATTCAACTACGAGCTTTTTAACTGCAACAACTTTAATATACGCTATTGGAGCTGGAATTACCGCGGCTGCTGGCACCAGACTTGCCCTCCAA
+
DCADBHHHIHIHHHIHIIIIIIIIIHIIIIIIIHHHIHIHIIEHHHEFHHHIIHHIIIIFHHGFEHIIHIIG@GHECGFHEHHHHHHHHHIHHIHIIIHIIHHHIGIEHH=<HCHHHHFHGHHGHHGHIIIIHHHCEIHHGFHIIFHIHHHFHICEHIHIIIHHHGHHHIIIIHHFCHHHHIIHIHGCGEFHHIGHIIHIHGIEHHHII?IHIIHHHHIIHGIIIIIIHIIIHHHHHHIHHHHDIIIHHHHHIIIHIIIIIHIHHIHIIIIIHHIHIHIIHHDHEIHHHIHHGIHIIIIIIIIIIHIIIIIIIHIIIIHIIIIIIHIIIIIIIIHIIIGIDDDDD
@HISEQ:969:HM2KJBCX2:2:1102:15370:54031 2:N:0:ACTATGCA
AAGTGAAGCGAGCCCAACTATCCCTATTAATCATTACGTCAATCCTAGAAACCAACAAAATAGGATCGAACGTCCTATTTCATTATTCCATGCTAATGTATTCAAGCGTTAGCTTGCTTTAAACACTCTAATTTTTTCAAAGTAACAGTCCAAATTCCCCGCAACACCAAATTAATGGCATTACGGATCATCAGGAAGGAGGAATCAGTGAGACCAGTACATACCAGAGGCATGACCAATCTACTAACCCCGAAATTCAACTACGAGCTTTTTAACTGCAACAACTTTAATATACGCTATTGGAGCTGGAATTACCGCGGCTGCTGGCACCAGACTTGCCCTCCAA
+
DDDDCHIIIIHIHIIIIIIIIIIIIHHHHHIIIIIIIIIIIIIHHIIIIHIIIIIIIIIHHH?HHHHIHGHIIIIIIHIIIGHHHIHHGHIEEHHIHHIIHHHHIIIHHIIIIIIHIHHIIHIIIIHGIHIIIHHHIIIIHHIHIIIHIIIIIHHIHGHHIIHIIIHIIIIIIIHGIHIIIIIIIIIIIIIIIIIIIIIIIIIIIIIHFHHEHIHIIIIIIHIIIIIII=IIIIIIIIIIIIIHHIIIIHGIIIIIIIIIIIIIIIIIIIIIIIIIIIIIIIIIIIIIIIIIIHIIIIIIIIIIIIIIIIIIIIIIIIIIIIIIIIIIIIIIIIIIIIIIIDDDDD
@HISEQ:969:HM2KJBCX2:2:1102:5021:53435 2:N:0:ACTATGCA
AAGTGAAGCGAGCCCAACTATCCCTATTAATCATTACGGTGATCCTAGAAACCAACAAAATAGAACCATGCCGTCCTATTCTATTATTCCATGCTAATGTATTCGAGCAAAAATGCCTGCTTTAAACACTCTAATTTTTTCAAGGTAAAGGTCCTGGATCCGCAAGACACCCAATAAAGGACATCAAGTTTCTCCAGAAGGTGAGAAATCAACAGTAACAGTTCATGCCCCTTAAGGCATGACCATCACGTCAATCCCGAAATTCAACTACGAGCTTTTTAACTGCAACAACTTTAATATACGCTATTGGAGCTGGAATTACCGCGGCTGCTGGCACCAGACTTGCCCTCCAA
+
DDDBDHHHHIIIHIIIGHHIIGIHHHIIHHH?GHHHHHIIHGHFHHIIIIHIHFHHICHHHIEHHIIIIEFHIHHCHGHHHIHHECCEHHIIHCFEHHHEGFFIHIIHIIIHHIHEIHGHIHIHHIIIIIIIIHHHGIG9IHHIIIIIIHHIGIIHIIHGHHFIIHHHHCE?HHIHIFIIHGIIHHHIIIHHIHIIHHIIIHIIIIHIIIIIIIIIHGHHIIIIHIIIIGIIHIIIIIIIIHGIHIHEIIHFIIHIIGIIIIIIIIIHIIIIIIIIIIIIIIIIIIIIIIIIIIHIIIFIHIIIIIIIIIIIIIIHIIIIIIIIIIIIIIIIIIIIHIIIIIIIIIIIDCDDD
@HISEQ:969:HM2KJBCX2:2:1102:18175:54368 2:N:0:ACTATGCA
AAGTGAAGCGAGCCCAACTATCCCTATTAATCATTACGTCAATCCTAGAAACCAACAAAATAGGATCAAACGTCCTATTTCATTATTCCATGCTAATGTATTCAAGCGTTAGCTTGCTTTAAACACTCTAATTTTTTCAAAGTAACAGTCCTGTTTCCCTGCAACACCAAATTAATGGCATTACAGTTCTTCAGAAAGGAGGAATCAGCGAAGCCAGTACATACCAGTGGCATGACCAACCTGCTGACCCCGAAATTCAACTACGAGCTTTTTAACTGCAACAACTTTAATATACGCTATTGGAGCTGGAATTACCGCGGCTGCTGGCACCAGACTTGCCCTCCAA
+
DDDBDIIIGHIIIIIIHHHGHIIIIHIIGHIIIIIIIIHIIIIHIIIIIHIIIIIIIGIFHHGI?GHHIHIIHHGIIIIIIIIIIIIIIHIGIIIIIHHIIIIIIHHHIIHGIIHHHEEHIIIIIIIIIIIIIIIIIIIIHIHIIIIHEHIHIIHIIHHIIHHIEIIIIIIHIIIHIIHIIIIIIIHIIHIIIIIHIIIIHIIIIIIIIIIIIHIIIIIIIHIIHHIIIIIIIIIIIIHIIIIIHIIIIIIIIIIIIIHIIIIIIIIIIIIIIIHIIIIIIIHIIIIIIHHIIIIIIIIIIIIIIIIIIIIIIIIIIIIIIIIIIIIIIIIIIIIIIIIIIDDDDD
@HISEQ:969:HM2KJBCX2:2:1102:17785:55231 2:N:0:ACTATGCA
AAGTGAAGCGAGCCCAACTATCCCTATTAATCATTACGTCAATCCTAGAAACCAACAAAATAGGATCAAACGTCCTATTTCATTATTCCATGCTAATGTATTCAAGCGTTAGCCTGCTTTAAACACTCTAATTTTTTCAAAGTAACAGTCCTGTTTCCCTGCAACACCAAATTAATGGCATTACAGTTCTTCAGAAAGGAGGAATCAGCGAAGCCAGTGCATACCAGTGGCACGACCAACCTGCTGACCCCGAAATTCAACTACGAGCTTTTTAACTGCAACAACTTTAATATACGCTATTGGAGCTGGAATTACCGCGGCTGCTGGCACCAGACTTGCCCTCCAA
+
DDDDDIIIIIIIIIIIIIIIIIIIIIIIIIIIIIIIIIIIIIIIIIHHIIIIIIIIIIIIIIIIIIIIIIIIHIIIIIIIIIIIIIIGIIIIHIIIIIIIIIIIIIIIIIIIIGHIIIIIIIIIIIIIHIIIIIIIIIIHIIIIIIIIIIIIIIIIIIIIIHIIIIIIIIHIIIIIIIIIIIIIIIIIIIHIIIIIIIIIIIIIIIIIIIIIIIIIIIIIIIIIIIIIIIIIIIIIIIIIIIIHHIIIIIIIIIIIIIIIIIIIIIIIIIIIIIIIIIIIIIIIIIIIIIHIIIIIIIIIIIIIIIIIIIIIGIIIIIIIIIIIIIIIIIIIIIIIIIIIIDDDDD
@HISEQ:969:HM2KJBCX2:2:1102:11311:56007 2:N:0:ACTATGCA
AAGTGAAGCGAGCCCAACTATCCCTATTAATCATTACGGTGATCCTAGAAACCAACAAAATAGAACCATGCCGTCCTATTCTATTATTCCATGCTAATGTATTCGAGCAAAAATGCCTGCTTTAAACACTCTAATTTTTTCAAGGTAAAGGTCCTGGATCCGCAAGACACCCAATTAAGGACATCAAGTTTCTCCAGAAGGTGAGAAATCAACAGCGACAGTTCATACCCCTTAAGGCATGACCATCACGTCAATCCCGAAATTCAACTACGAGCTTTTTAACTACAACAACTTTAATATACGCTATTGGAGCTGGAATTACCGCGGCTGCTGGCACCAGACTTGCCCTCCAA
+
BDDDDIIGIHHHIIIIIGHHIIIIIIIIIIIIIHIGIIGIIHIIIIIIHHHGHIIIIIHIIIHHIIIIIIIIIIHIIIIHHIIIIIIIEHIIHHHEHIIIIHHIIIHHIIIIIIIIIIIIIIIIIIIIFIIHIIIIIIIIIIIIIIIHIHHIIIIIIIIIHIIIIIIIIIHIIIIIIIHIIIIIIIIIHHHIIIIIIIIIIIIIIIIIIIIIIHIIIIIIIIIIIIIIIIIIHIIIIIIIIIIHIIIIIIIHIIIIGIIIIIIIIIIHIHIIIIIIIIIIIIIIIIIIIIHHIIHIIIIIIIIIIIIIIIIIIIIIIIIIIIIIHIIIIIIIIIIIIIIIIIIIIIIIDDDDD
@HISEQ:969:HM2KJBCX2:2:1102:9305:56964 2:N:0:ACTATGCA
AAGTGAAGCGAGCCCAACTATCCCTATTAATCATTACGTCAATCCTAGAAACCAACAAAATAGGATCGAACGTCCTATTTCATTATTCCATGCTAATGTATTCAAGCGTTAGCCTGCTTTAAACACTCTAATTTTTTCAAAGTAACAGTCCTGTTTCCCTGCAACACCAAATTAATGACATTACAGTTCTTCAAGAAGGAGGAATCAGTAAAGCCAGTACATACCATTGGCACGACCAACCTACTGACCCCGAAATTCAACTACGAGCTTTTTAACTGCAACAACTTTAATATACGCTATTGGAGCTGGAATTACTGCGGCTGCTGGCACCAGAC
+
DBB<<GGHIIDDHHCHHFHHHIIHEEHHHCHFCEEHHHCEG<DHFHHHGHEHHHHEHHCECHH?D@G<E@DC1<CGHIIGCHFHIHEFHHACGC<CFGHFG1FFGHHEHHCCHHGGHHFFHHCCHGIHGHEH?EFCEEF@HHHHHHG<D<FE?GFGHHHGFEGCEDEFECCFHGD?FHHHHCHHHC<@C<FCHHH@GEGIIHGGFHHHEHHHIHIHGGHFEHHF<EHEEECAC<@IIIIHEG<1HGCDFCHCIHGCGHHHHCHGECEIHIIIHEHHGHHFG@IHF@C<IIIHGIIHHIGCHEGIHCEHHHHIHIIGHHHGFCHHHHHHF?DD@@<
@HISEQ:969:HM2KJBCX2:2:1102:12218:57132 2:N:0:ACTATGCA
AAGTGAAGCGAGCCCAACTATCCCTATTAATCATTACGTCGATCCTAGAAACCAACAAAATAGAATCAAACGTCCTATTTCGTTATTCCATGCTAATGTATTCAAGCGTGAGCCTGCTTTAAACACTCTAATTTTTTCAAAGTAACAGTCCTGATTCCCCAAGACACCAAATTAATGACATCATGGTTCGTCAGAAGGTAGAAATCAATAATACCAGTACGTACAATAGCACGACCAATAAATTGATCCCGAAATTCAACTACGAGCTTTTTAACTGCAACAACTTTAATATACGCTATTGGAGCTGGAATTACCGCGGCTGCTGGCACCAGACTTGCCCTCCAA
+
DDDDDIIIHIIIIIIIIIIIIIIIIIIIIIIIIIIIIIIIHIIIHIIIIIIIIIIIIIIIIHIIIIIIIIFFGHIIIHIIIIIIIHIHHGIIIHIIIIIIIIIIIIHIIEHIIIIIIHIIIHIIIHIIIIIIIIIHHIHIHIIHIIIIIHIIIIHIIIIIIIIIIIIIIIIIIIIIIIHIIIIIIIIIHHIIIIIIIIIIIIIIIHIIIIIIIIIIIIIIIIIIIIIIIIIIIIIHIIIIIIIHIIIIIIIIIIIIIIIIIIIIIIIIIIIIIIIIIIIIIIIIIHHIIIIIIIIIIIIIIIIIIIIIIIIIIIIIIIIIIIIIIIIIIIIIIIIIIIIIDDDDD
@HISEQ:969:HM2KJBCX2:2:1102:18887:57880 2:N:0:ACTATGCA
AAGTGAAGCGAGCCCAACTATCCCTATTAATCATTACGGTGATCCTAGAAACCAACGAAATAGAATCAGTCCGTCCTATTTCATTATTCCATGCTAATGTATTCAGACGTTATCCTGCTTTAAACACTCTAATTTTTTCAAAGTAACAGTCCTGATTTCCCATCACACCAAATAAATGGCATGAAAGTTCCTCAGAAGGTAGAGATTCATCTCACCAGTGCAGACAATTAAGCCTGACCAATGGGTAAACCCCGAAGTTCAACTACGAGCTTTTTAACTGCAACAACTTTAATATACGCTATTGGAGCTGGAATTACCGCGGCTGCTGGCACCAGACTTGCC
+
DDDDDIIHIIIHIHIHIIIIIIIIIIIIIIIIHIIIIIIIIIIIIHIIIIIIIHIIIIIIIIHHHIIIIIIIIIHIIIGIIIIIIIIIGHIHIIIIIIIIIIHIHIIIHIIIIIIIIIIIIIIIIHHHIIIHHHHIIIIIHIIIIIHIIIIIHIIIIHHHIIIHIIIIIIIIIIIHHIIHIIIIHIIHHGIIEIIIIIIIIIIIIIIIIIIIIIIIIIIGIIIIHIIIIIIIHHIIIIIHHIIIIIIHHIIIIIIIIIIIIIIIIIIIIIIIIIIIIIIIGIIIIIIIIIIIIIIIIIIIHIIIIIIIIIIIIIIHIIHIIIIIIIIIIIIHFIIIIDDDDD
@HISEQ:969:HM2KJBCX2:2:1102:19457:58288 2:N:0:ACTATGCA
AAGTGAAGCGAGCCCAACTATCCCTATTAATCATTACGGTGGTCCTAGAAACCAACAAAATAGAACCATGCCGTCCTATTTTATTATTCCATGCTAATGTATTCAAGCAAAAATGCCTGCTTTAAACACTCTAATTTTTTCAAAGTAAAGGTCCTGGTTCCCCGCGGCATCCAATTAAGGACATCGCGGTTCTCCAGAAGGTGAGAAATTGACTGCACCAGTTCATACCCCGTGAGGCACGACCGATGCGCCAATCCCGAAATTCAACTACGAGCTTTTTAACTGCAACAACTTTAATATACGCTATTGGAGCTGGAATTACCGCGGCTGCTGGCACCAGACTTGCCCTCCAA
+
DCDDDIIHIIIIIIIIIIIIIIIIIGIIIIIIIIIHIIHIGIIIIIIIIIIIIIIHHIIIIIIGIIIIIHHIIIIIIGIIIIIIIIIGIGHIHIIHIIHIIGHIIIIIIHHIIIIIIIIIHIIIIHIHHIIIIIIIHIIHIIIIHHIHEGHIHHHHEHHIIIIIIIHHIHHIIIIHIHHIHIIIHIIIIHCIIIIIII=IIIIIIIIIHGIHIIIIIIIIIIIIIIIIIIHIIIIIIIIIIIIIIIIIIIHFIIIIIIIIIIIIIIIIHHHIIIIIIIIIIHIIIIIIIHEIHGIIIIIIIIIIIIIIIIIIIIIIIIIIIIIIIIIIIGIIIGIIIIHIIIIIIIIIDDDDD
@HISEQ:969:HM2KJBCX2:2:1102:1900:58623 2:N:0:ACTATGCA
AAGTGAAGCGAGCCCAACTATCCCTATTAATCATTACATCGATCCTAGAAACCAACAAAATAGAATCGGATGTCCTATTTCATTATTCCATGCTAATGTATTCAAGCGTGAGCCTGCTTTAAACACTCTAATTTTTTCAAGGTAACAGTCCTAATTCCCCGTGACACCAAATTAATGGCATTACGGTTCTTTAGAAGGTGAGAAATCAATAATATCAGTACATACCAACGGCATGACCGAAACATTGATCCCGAAATTCAACTACGAGCTTTTTAACTGCAACAACTTTAATATACGCTATTGGAGCTGGAATTACCGCGGCTGCTGGCACCAGACTTGCCCTCCAA
+
DDDDCIHIGDHIIIIIIIIIIIIIHIHIIIIIIIIIIIIIIIHIIIIGHIIHHIIIEHIIIHIHHIIIEHIIHHIIIIHIIGHHHIIHFHIIIIIIIIIHHIHIIHIIIIIIHHIHHHHIIIIIIIIIIIIIIIIIIIIIHIIHIIHIIIIIIIIIIIIHHHIIHHHIIIIHHIIIIIIIIIIIIIIIIIIIIIIIIIHHHHIIIIIIIIIIIIHHIIIIIIHIIIIIIIIIIIIIIIIIIIIHHFIIIIIIIIIIIIIIIIIIIIIIIIIHIIIIIIIIIIIIIIIIIIIIIIIIIIIIIIIIIIIIIIIIIIIIIIIIIIIIIIIIIIIIIHGHIIIIIIDDDDD
@HISEQ:969:HM2KJBCX2:2:1102:7409:58889 2:N:0:ACTATGCA
AAGTGAAGCGAGCCCAACTATCCCTATTAATCATTACGTCAATCCTAGAAACCAACAAAATAGGATCGAACGTCCTATTTCATTATTCCATGCTAATGTATTCAAGCGTTAGCTTGCTTTAAACACTCTAATTTTTTCAAAGTAACAGTCCAAATTCCCCGCAACACCAAATTAATGGCATTACGGATCATCAGGAAGGAGGAATCAGTGAGACCAGTACATACCAGAGGCATGACCAATCTACTAACCCCGAAATTCAACTACGAGCTTTTTAACTGCAACAACTTTAATATACGCTATTGGAGCTGGAATTACCGCGGCTGCTGGCACCAGACTTGCCCTCCAA
+
DD@<DFFE@C@CHHHEEHHE@GHFHH@FHH<GHIIHHEHHFH@CHCFC<GHIIGCEHHIIFEHH1<DCGH1EHHEHHIHHHIIIII1FHC?GH1GEF@HHHIHHEDGHHFGEHHEFHEGCHHFCEHHEHHGHHGDIGHEHGHIHHHFIIIHHGCHFHHHIHDE<EGCGEHHHHHHHIHHHHEHIHHHGFIHHHEHCIIHIHHIIHCIHHIHHHI=IIIIIIGHEIHHH@?HIHHEGIHHHIHGF8IIDHDIHCHEEHG?HIIHHF@HEHIIIHHGCIHHEIHHHIIIHHEIHEHGIIIHHGHHFHEIIIHIHHIGIIHIHFHGHHHEFEHHHF@HHIHIGD0ADD@
@HISEQ:969:HM2KJBCX2:2:1102:1585:59072 2:N:0:ACTATGCA
AAGTGAAGCGAGCCCAACTATCCCTATTAATCATTACATCGATCCTAGAAACCAACAAAATAGAATCGGATGTCCTATTTCATTATTCCATGCTAATGTATTCAAGCGTGAGCCTGCTTTAAACACTCTAATTTTTTCAAGGTAACAGTCCTAATTCCCCGTGACACCAAATTAATGGCATTACGGTTCTTTAGAAGGTGAGAAATCAATAATATCAGTACATACCAACGGCATGACCGAAACATTGATCCCGAAATTCAACTACGAGCTTTTTAACTGCAACAACTTTAATATACGCTATTGGAGCTGGAATTACCGCGGCTGCTGGCACCAGACTTGCCCTCCAA
+
DDDDDIIIIIIIIIIIIIIIHIIIIHIIIIIIHHIIHIIIIIGIIIHIIIIIIIIIIIIHIIIIIHHGHIIIIIHHHHIHHIIIHIIEHIIGFHHIHIIIIIIHIHGHHIIIIIIIIIIIIIHIIHIHHIHIIHIIIIIHIIIIHHIIIIIIIIIIDHIHIIIIIHIHIIIIIIIIIIIIIHHHHHHIIIIIIIIIIIIIIIIIIIGIIIIIIIIIGIIIIIIIIIIIIIIIIIIIIIIIIIIHFCIIIHHIIIIIIIIIIIIIIIIIIIIIIIIHIIIIIIIIIIIIIIIIIIIIIIIIHGIIGIIIIIIIIIIIIIIIIIIIIIIIIIIIIIIIIIIIIIDDDDD
@HISEQ:969:HM2KJBCX2:2:1102:19585:58947 2:N:0:ACTATGCA
AAGTGAAGCGAGCCCAACTATCCCTATTAATCATTACGTCAATCCTAGAAACCAACAAAATAGGTTCGAACGTCCTATTTCATTATTCCATGCTAATGTATTCAGGCGCTAGCCTGCTTTAAACACTCTAATTTTTTCAAAGTAACAGTCCTGTTTCCCCGCAACACCAAATTAATGGCATTACGGTTCTACAAGAAGGAGGAGTCAGCGAGCCAGTGCATACCATTGGCACGACCGACCTGCTAACCCCGAAATTCAACTACGAGCTTTTTAACTGCAACAACTTTAATATACGCTATTGGAGCTGGAATTACCGCGGCTGCTGGCACCAGACTTGCCCTCCAA
+
DDDDDIIIIHHIHIIHIIIIIIHIIIIIIIIIIIIIIIIIHIIIIIIIHIIHEHIHIIIIIIIIIIIIIHIIICDHHIHHIIIIIIHFHHIIGIHIIIIIIIIIIHIIIIIIHIIIIIIIIIIIIIHIIIIIIIHIHIIIIIHIIIIIHIIIIIIIHHIHIHIIIIIIIIIHHIIIIIIIIIIIIIIIIIIIIIIIIIIIIIIIIIIIIIIIIIIIHIIIIIIIHIIIIIIIIIIIIIHIIIIHIIIIIIIIIIIIIIIIIIIIIIIIIIIHIIIIIIIIIIIIIIIIIIIIIIIIIIIIIIIIIIIHIIIIIIIIIIIIIIIIIIIIIIIIIIIIIIIIDDDDD
@HISEQ:969:HM2KJBCX2:2:1102:15648:59233 2:N:0:ACTATGCA
AAGTGAAGCGAGCCCAACTATCCCTATTAATCATTACGTCGATCCTAGAAACCAACAAAATAGAATCAAACGTCCTATTTCGTTATTCCATGCTAATGTATTCAAGCGTGAGCCTGCTTTAAACACTCTAATTTTTTCAAAGTAACAGTCCTGATTCCCCATGACACCAAATTAATGACATCATGGTTCGTCAGAAGGTAGGAATCAATAATACCAGTACGTACAATAGCACGACCAATAAATTGATCCCGAAATTCAACTACGAGCTTTTTAACTGCAACAACTTTAATATACGCTATTGGAGCTGGAATTACCGCGGCTGCTGGCACCAGACTTGCCCTCCAA
+
DDDDDIIHIHIIIIIIIIIIGHIIIIIIIIIIIIIIIGIIIIHIHIIIIIIIIIIIIIHIIIFIIIIIHIIIHIHIIIIIIIIIIIIIIIIIHIIIIIIIIIIIIIIIIIIIIIIHIIHIIIIIIIIIIIIIHIIHIIIIIIIIIIIIIIIIIIIIIIIIIIIIIIIIIIHHHIIIIIIIIIIHIIIHIIIIIIIIIIIIIIIIIIIHIIIIHIIIIIHIIIIIIIIIIIIIIIHIIGIIIIHIIIIIIIIIIIIIIIIIIIIIIIIIIIIIIIIIIIIIIIIIIIIIIIIIIIIIIIIIIIIIIIIIIIIIIIIIIIIIIIIIIIIIIIIIIIIIIIIIDDDDD
@HISEQ:969:HM2KJBCX2:2:1102:10971:59858 2:N:0:ACTATGCA
AAGTGAAGCGAGCCCAACTATCCCTATTAATCATTACGTCGATCCTAGAAACCAACAAAATAGGTTCGATCGTCCTATTTCGTTATTCCATGCTAATGTATTCAAGCGCGAGCCTGCTTTAAGCACTCTAATTTTTTCAAAGTAACAGTCCTGTTTCCCCGCAACAACAAATTAATGCCATCACGGTTCTACAAGAAGGAGGGACCAGTGAGGCCAGTGCATACCAGTGGCACGACCAACCTACTGGCCCCGAAATTCAACTACGAGCTTTTTAACTGCAACAACTTTAATATACGCTATTGGAGCTGGAATTACCGCGGCTGCTGGCACCAGACTTGCCCTCCAA
+
ADDDD@EHICEHDHHHHCGHIIFIIIIIIIIEHIIII?@1?HHHEHIHHCHGHIIIHEEHHIIIFHH/@EEEFEGHHEHC?GHIIGIH11CG?GD@HHIHGHHEFIIIIHIHHHIHHIHIHFIHHIIIHGIIHHFHHFEGHIHEEHHHAHIHHEHHCIIHIIIHIHHHIIHHHHIHHHHIIHHE<IIIHHFCHIHIIIIIHHHHHIIIIIIIIHHHHHIIIIIIGIIIHHIIIIIIIIIIGIIHHGHCHHCIIIIIIIHHHIIHHEIIIIIIIHHGIIIIIIIHIIIIHIIIHDIIHHIIIIIHIIIHHIIIIIIIIGHIHIHEIIIIIIIIIIIIGIIHIDDDDD
@HISEQ:969:HM2KJBCX2:2:1102:18412:60391 2:N:0:ACTATGCA
AAGTGAAGCGAGCCCAACTATCCCTATTAATCATTACGGTGATCCTAGAAACCAACGAAATAGAATCAGTCCGTCCTATTTCATTATTCCATGCTAATGTATTCAGACGATAGTCTGCTTTAAACACTCTAATTTTTTCAAAGTAACAGTCCTGATTTCCAACCACACCAAATAAATGGCATGAAAGTTCCTCAGAAGGTAGAGATCCATCTCACCAGTGCAGACAATTAAGCCTGACCAATGGGTAGACCCCGAAGTTCAACTACGAGCTTTTTAACTGCAACAACTTTAATATACGCTATTGGAGCTGGAATTACCGCGGCTGCTGGCACCAGACTTGCCCTCCAA
+
CDDDCHIIIIIIIIIIIIIIIIIIIIIIHIIIIIIHIIIIGHIIHIIIIIIIHIIIIIIIIHIHHHHIIIIIIHIIIIIHIIIIIIHHHIIIIIIIIIIIIHHGH1IHIIIHIIIIIIHHIIIIIIHIIIIIIIIIIHIIHIIIHIIIIHIHIIIIIIIIIHIIIIIIHIIIIIIIIIIIIIIIIIIIIIGIIIIIIIIIIIIIIGIIIIIIIIIIIIIIIIIIIIIIIIIIIIIIIIIIIIIIIHGIIIIIIIIIIIIIIIIIIIIIIIIIIIIIIIIIIIIIIIIGHIIIIIIIIIIIIIIIIIIIIIIIIIIIIIIIIIIIIIIIIIIIIIIIIIIIIIIDDDDD
@HISEQ:969:HM2KJBCX2:2:1102:19820:60193 2:N:0:ACTATGCA
AAGTGAAGCGAGCCCAACTATCCCTATTAATCATTACGTCAATCCTAGAAACCAACAAAATAGGATCAAACGTCCTATTTCATTATTCCATGCTAATGTATTCAAGCGTTAGCCTGCTTTAAACACTCTAATTTTTTCAAAGTAACAGTCCTGTTTCCCTGCAACACCAAATTAATGACATTACAGTTCTTCAAGAAGGAGGAACCAGTAAAGCCAGTACATACCAGAGGCACGACCAACCTACTAATCCCGAAATTCAACTACGAGCTTTTTAACTGCAACAACTTTAATATACGCTATTGGAGCTGGAATTACCGCGGCTGCTGGCACCAGACTTGCCCTCCAA
+
DDDDDIIIHHHIIIIHHCHIIIIIIIIHIHIIIIIIHIHIIIIIIIIHIIIIIIIIIHHIIIIGHHIIHHHIFCHHIGHIGIGHHHHIHHIHECHEIHHHIHHIIHFIIIIHHHHHGIGIIIIIHHHIIIIHEHHHICHIIIIIIIIIHIIIIIIIIHHIHIIIHHIIHHHHHIIIIIHHHGIIIIIHIHHIIIHHHHHHHHIIIHGHHIIIII=IHHHIIIIIIIIIIIIIIIIIIIHIHHHHHGHHIIHIIIIHFIIIIIIHEHFIIIIIIIIIHIIIIIIIIIHIIIIIHIIIIIIIIIIIIIIIHIIHIIIIIIIIIIIIIIIIIIIIIIIGIIIIIDDDDD
@HISEQ:969:HM2KJBCX2:2:1102:20436:60544 2:N:0:ACTATGCA
AAGTGAAGCGAGCCCAACTATCCCTATTAATCATTACGTCGATCCTAGAAACCAACAAAATAGAATCAAACGTCCTATTTCGTTATTCCATGCTAATGTATTCAAGCGTGAGCCTGCTTTAAACACTCTAATTTTTTCAAAGTAACAGTCCTGATTCCCCATGACACCAAATTAATGACATCATGGTTCGTCAGAAGGTAGGAATCAATAATACCAGTACGTACAATAGCACGACCAATAAATTGATCCCGAAATTCAACTACGAGCTTTTTAACTGCAACAACTTTAATATACGCTATTGGAGCTGGAATTACCGCGGCTGCTGGCACCAGACTTGCCCTCCAA
+
DDDDAIIIIIIIHIIEHIIIIIIIIIIIHIHIIIIHIIIIIIHIIHHHIGHIE?FHEHIFHHHEEHIIGHHIIIIIIIIIIIIIIIIHIIIIIIIHIIIIIGEHIHIIIIIIIHHHIHHHHGHHHHIIIIGIIIIIIIHIIHIIIIHIIIIIHHHIICGHIIHHFHHIHGIGHHHHFIIHHIHGHIHHIHHHIIHIIIIHHHHHHIIGIIIHHEIHEHHFIIHGIIHI<I==IHIHHIHIIIHGFIIIGIHIIIIIIIIIHHIIHHGIHIIIIIHIIHEHGHHHFIIHIIIHIIIIIIIIIIIIIHIHHHGIIIIIIIIGIIIIIHIIIHIIIIIIIHIIADDDA
@HISEQ:969:HM2KJBCX2:2:1102:3741:61185 2:N:0:ACTATGCA
AAGTGAAGCGAGCCCAACTATCCCTATTAATCATTACGGTGATCCTAGAAACCAACAAAATAGAACCATGCCGTCCTATTCTATTATTCCATGCTAATGTATTCGAGCAAAAATGCCTGCTTTAAACACTCTAATTTTTTCAAGGTAAAGGTCCTGGATCCGCAAGACACCCAATTAAGGACATCAAGTTTCTCCAGAAGGTGAGAAATCAACAGCGACAGTTCATACCCCTTAAGGCATGACCATCACGTCAATCCCGAAATTCAACTACGAGCTTTTTAACTGCAACAACTTTAATATACGCTATTGGAGCTGGAATTACCGCGGCTGCTGGCACCAGACTTGCCCTCCAA
+
DDCDDIIIGHIIIGIIIIIIIIIIIIIIIIHIIIIIIIIIGHIIIGIIIIIIGIIIIGHIIIHIIIIIIIIHIIHIHIIIIGIIGHIIIIIIIHIIIIIIIHHIHIIIIIIIIIIIIIHHIIIHHHIIIIIIIIIIIHIIIIIIIIIHHHIIIIHHIIIHIIIIIIIHIHIIIIIIIIIIIHIIIIIIIIIIIIIIIHIIIIIIIIIIIIIIIIIIIIIIIIIIIIIIIIIIIIIIIIHIIIIIIIIIIIIHIIIIIHHIIIIIIIIIHHIIIIIIIIIIIIIIIIIIIIIIIIIIIIIIIHIIIIIGIIIIIIIIIIIIIIIIIIIIIIIIIIIIIIIIIIIIIIIIDDDDD
@HISEQ:969:HM2KJBCX2:2:1102:4286:61109 2:N:0:ACTATGCA
AAGTGAAGCGAGCCCAACTATCCCTATTAATCATTACGTCAATCCTAGAAACCAACAAAATAGGATCAACGTCCTATTTCATTATTCCATGCTAATGTATTCAAGCGCGAGCCTGCTTTAAACACTCTAATTTTTTCAAAGTAACAGTCCTGATTCCCCACCACACCAAATTAATGACATGATGGTTCGTCAGAAGGTAGAAATCAGTAACACCAGTACGTACCGAAGGCACGACCAGCGTACTAATCCCGAAATTCAACTACGAGCTTTTTAACTGCAACAACTTTAATATACGCTATTGGAGCTGGAATTACCGCGGCTGCTGGCACCAGACTTGCCCTCCAA
+
BADDDIIIGHIHHHIHIIIIIIIIIIIIHIIIHIIIIIIIIIIHIIIIIIIHHHHIIIIIIHFHEHIIIIGGFHHHHHIIHHIIIIFHHEHHCHIHIIHIHHIIIHHIHHIIIIIIIIIIIIIIIHHIIIIIIHHIIIIIHHHIIIIHHIIHHHHIIHHHHIIIIIIIHIHHIIIHFHIIIIHIIIIIHIHIIIHIIHIIIIIIIIIIIIIIIIIIIIIIIIIIIIIIIIIIIIIIIIIIIIIHHHIIIIHIIIIIIIIHIIIIIHIHIIIIIIIIIHHHIHHIIIIIIIIIHIIIIIIIIIIIIIIIIIIIIIIIIIIIIIIIIIIIIIIIIIIIIIIIDDDDD
@HISEQ:969:HM2KJBCX2:2:1102:16102:62260 2:N:0:ACTATGCA
AAGTGAAGCGAGCCCAACTATCCCTATTAATCATTACGTCAATCCTAGAAACCAACAAAATAGGATCAAACGTCCTATTTCATTATTCCATGCTAATGTATTCAAGCGTTAGCCTGCTTTAAACACTCTAATTTTTTCAAATTAACAGTCCTGTTTCCCTGCAACACCAAATTAATGACATTACAGTTCTTCAAGAAGGAGGAACCAGTAAAGCCAGTACATACCAGAGGCACGACCAACCTACTAATCCCGAAATTCAACTACGAGCTTTTTAACTGCAACAACTTTAATATACGCTATTGGAGCTGGAATTACCGCGGCTGCTGGCACCAGACTTGCCCTCCAA
+
@@@D@HEHIIIGHIEHE<C?CHH?GEGHICGE@GGFCED@HCEHEEHHIHEHHHIIIHI?GE@@@<<DG@G0<DCCCGHEC1<<DH@E11<1<<GE?EEHGE@FGEEAG?HCGHEFHFIIIIHF8AACADHFIIIHIHFHF$EGC@@A<BD@DHGHHGD1E?EF<<DC@HG@HGFC@FC<DHCEC:@IHCEC@IIIIIHCGIHHHCE1EHHEH@HD/EFFCFF?H@IIIIIIIIIGHEIEHCIHHIIHIIIIIIIIIIIIIIIIIIIIIIIIIIIIIIIIIIIIIIHIIIIIIIIIIIIIIIIIIIIIIIIIIIIIIIIIIIIIIIIIIIIIIIIIIIIIIDDDDD
@HISEQ:969:HM2KJBCX2:2:1102:15320:62723 2:N:0:ACTATGCA
AAGTGAAGCGAGCCCAACTATCCCTATTAATCATTACGTCGATCCTAGAAACCAACAAAATAGAATCAAACGTCCTATTTCGTTATTCCATGCTAATGTATTCAAGCGTGAGCCTGCTTTAAACACTCTAATTTTTTCAAAGTAACAGTCCTGATTCCCCATGACACCAAATTAATGACATCATGGTTCGTCAGAAGGTAGGAATCAATAATACCAGTACGTACAATAGCACTACCAATAAATTGATCCCGAAATTCAACTACGAGCTTTTTAACTGCAACAACTTTAATATACGCTATTGGAGCTGGAATTACCGCGGCTGCTGGCACCAGACTTGCCCTCCAA
+
BDD@@HH?@CHI<<11DHHHCG?HIIIIIIIG?HHGHHF@?D?<@GHIIHHIEEH=11D<DCCFHHIG?1FHEHDHHEECFHEFCGHE1<CH1GCHHIHHHHCG@CEHGFGCHGFG?GFFHHHBDEECE1GHHHHHHHFGFHHHFGFEFHGGCDFC1<C@C@GC@CDCCHHFCFGFGCHDGFHH//<F@CHIGEFC0FHGCHEE@FHDCHGGHBGC8BHGHFE@@EFE0CCC&1?FGEFFFDF1@HCDCB1@??CGF<<<0HHHCC@EHFC1CCEFHG@HFFC@@CGFEG=CD/CF1CFHHHHIHHHF<GG/HHHHGHH?H@HHHFHGHHGEC@@@E<EHB@D<B
@HISEQ:969:HM2KJBCX2:2:1102:13787:62688 2:N:0:ACTATGCA
AAGTGAAGCGAGCCCAACTATCCCTATAATCATTACGGTGATCCTAGAAACCAACAAAATAGAATCATGCCGTCCTATTTTATTATTCCATGCTAATGTATTCAAGCAAAATGCCTGCTTTAAACACTCTAATTTTTTCAAAGTAAAGGTCCTGGTTCCCCGCGACACCCAATTAAGGGCATCGCGGTTCTCCAGAAGGTGAGAAATTGACTACACCAGTTCATACCCCTTAAGGCACGACCGATGTGTCAATCCCGAAATTCAACTACGAGCTTTTTAACTGCAACAACTTTAATATACGCTATTGGAGCTGGAATTACCGCGGCTGCTGGCACCAGACTTGCCCTCCAA
+
DD?DDHIHHIHIIIIHIIIIIIIIHIIIIIGHHIIIHIIIIIIIIHI@HIIIIIHIIIHHIIIIIIHIIGCHCD<HHIHHEHHIHIIH1CCGHGGFGHHHHIIIIHHHHHIIHFHHHHHHHHHGHIIIIHGHHIIIHHIHEHIIIIIIIIHIIIIHIIHIIHHIHIIHIIIIIIIIHGGIHFHIIHHIIIIIIIIIIIIIIIIIIIHIIIIIIHIHIIIHIIIHHIIHIIIIIGIIHIIHIIIIIIHHHGIIIIHIIIHIIIIIIIIIIIIIIIIIIIIIIIIIIHHHHIIIIIIIIHHIHIIIIIIHHIIIIHIIIIIIIIIHIHIGIIIIIIIIIIIIIIIIIIDDDDD
@HISEQ:969:HM2KJBCX2:2:1102:10007:62468 2:N:0:ACTATGCA
AAGTGAAGCGAGCCCAACTATCCCTATTAATCATTACGTCAATCCTAGAAACCAACAAAATAGGATCAAACGTCCTATTTCATTATTCCATGCTAATGTATTCAAGCGTTAGCCTGCTTTAAACACTCTAATTTTTTCAAAGTAACAGTCCTGTTTCCCTGCAACACCAAATTAATGACATTACAGTTCTTCAAGAAGGAGGAACCAGTAAAGCCAGTACATACCAGAGGCACGACCAACTTACTAATCCCGAAATTCAACTACGAGCTTTTTAACTGCAACAACTTTAATATACGCTATTGGAGCTGGAATTACCGCGGCTGCTGGCACCAGACTTGCCCTCCAA
+
DB@DDGHHHE=<FEHF@HIHIIEHHHHHCGH11<1111DHH=1GHIG1CDEE<CC0<1CF@C11<<DCFCHHCHHEFE<FHH<GFHHIEEHGHCH@G1<FD1HHE@IIHHIHEIFHCHHFGHEEHIIHHGG<HHEGHFC@@IIHFCGHHFHIGHEG<HEHHFDHHHFEEG<FIHHCHHHFHHH@HGIIHIIHHHCHEIHIHFHGCEIHEIGIHFHIIHIHHHFHHIIIIIIHHIHHHHFHGFEHGGIHHHHF1HHEIHHHIHIHIHGIHHHHHHGIIIIHHHHHGIIHIIHHHIHHGIHIHIHIIIIHEIHIHHHEDIGIIIHEGIIHGFHFIHIHHHDHHDB@@@
@HISEQ:969:HM2KJBCX2:2:1102:17515:63355 2:N:0:ACTATGCA
AAGTGAAGCGAGCCCAACTATCCCTATTAATCATTACGTCAATCCTAGAAACCAACAAAATAGGATCGAACGTCCTATTTCATTATTCCATGCTAATGTATTCAAGCGTTAGCCTGCTTTAAACACTCTAATTTTTTCAAAGTAACAGTCCTGTTTCCCTGCAACACCAAATTAATGGCATTACAGTTCTTCAGAAAGGAGGAATCAGCGAAGCCAGTGCATACCAGTGGCACGACCAACCTGCTGACCCCGAAATTCAACTACGAGCTTTTTAACTGCAACAACTTTAATATACGCTATTGGAGCTGGAATTACCGCGGCTGCTGGCACCAGACTTGCCCTCCAA
+
DDDDDIIIIIIIIIIIIIHHHIHHIIIIIIIIHIIIIIIIIHEHHIIIIIIIIIIIIHIGHHGHHHEHHIIHHIIIIIIIIIIIIIIHHIIHIIHGIIHHIIIIHHIIGHHIIIIIIIIHIHGIIHHIHHHHHEHHHEHHHHHHHHIHIIIIIIIHGHCHHHCGCHGIHHEGGHHIHHHHHIICCGIIIIIIIIIIIIIIIIIHHIIIIIHIGIIIIIIIIIHHHHHFIHHGIIIHGIIIIIFHDIIHCHIHFHHHHCIIIIIIIIIIIIIIHIIIIIHHIIIIIIHHHIHHHHHCHHGIHGHIIHH@GIIIIIIHHHIIIHIGIHFIHHGHHFHIIIHGHABDDD
@HISEQ:969:HM2KJBCX2:2:1102:3752:63647 2:N:0:ACTATGCA
AAGTGAAGCGAGCCCAACTATCCCTATTAATCATTACGTCAATCCTAGAAACCAACAAAATAGGATCGAACGTCCTATTTCATTATTCCATGCTAATGTATTCAAGCGTTAGCCTGCTTTAAACACTCTAATTTTTTCAAAGTAACAGTCCTGTTTCCCTGCAACACCAAATTAATGACATTACAGTTCTTCAGAAAGGAGGAATCAGCGAAGCCAGTGCATACCAGTGGCACGACCAACCTGCTGACCCCGAAATTCAACTACGAGCTTTTTAACTGCAACAACTTTAATATACGCTATTGGAGCTGGAATTACCGCGGCTGCTGGCACCAGACTTGCCCTCCAA
+
DDDDDIIIIIHGHHIIIIIHIIIIIIIIIIIIIIIIIHIIIIIIIIIIIIIIHHIIIIIIIIIIHIIGGHIHHHHIIIIIIIIIIIIIIIHIHIIIIIHIIIIIIIIIIHHECIIIIIIIHIIIIIIHIIIIHHHHIIIIIIIIIIIIIIIIIIIIIIIIIIIIIIIIIIIIIIIIIIIIIIIIIIIIHIHIIIIIIIIIIIIHHIIIIIIIIHIIIIIHIIIIIIIIIIIIIIHIIIIIIIIHGIIIIIHIIIIIIIIIIIIIIIIIIIIIIIHIIIIIIIIIIIIIIIIIIIIIIIIIHHF1IIIIIIIIIIIIIIIIIIIIIIIIIIHIIIIIIIIHIDDDDD
@HISEQ:969:HM2KJBCX2:2:1102:18813:63037 2:N:0:ACTATGCA
AAGTGAAGCGAGCCCAACTATCCCTATTAATCATTACGTCAATCCTAGAAACCAACAAAATAGAATCAAACGTCCTATTTCATTATTCCATGCTAATGTATTCAAGCGTGAGCCTGCTTTAAACACTCTAATTTTTTCAAAGTAACAGTCCTGATTCCCCACAACACCAAATAAATGACATCGTGGTTCGTCAGAAGGGAGAAACCAACAATACCAGTACGTACCGAGGCACGACCGACATGATAGTCCCGAAATTCAACTACGAGCTTTTTAACTGCAGCAACTTTAATATACGCTATTGGAGCTGGAATTACCGCGGCTGCTGGCACCAGACTTGCCCTCCAA
+
DDDDDHIIIIIIIIIIIIIIIIIIIIIHIIIIIIIHIIEHIIIIHIIIIIHHEHHIIIIIIHIIIIIIGHIIIIIIIIIIIIIIIIIIGFIFHIIIHIHIIHHIIIIIIIIIIHIIIHIHIIHHHIIIIIIIHIIIIIIIIIIIIIIIHIIIIIIIIIIHIIHIIIIIIIIHIHIIHIIIIIIGIIIIIIHHIIIIIIIIIIIIIIIIIIHIHIIHHIIIIIIIIIIIIHIIIIHHIIIIIIIHHIIIIIIIHIIIIIIIHIIIIIIIIIIIIIIIIIIIIIIIIIIIIIIIIIIIIIIIIIIIIIIIIIIIIIIIIIIIIIIIIIIIIIIIIIIIIIIIDDDDD
@HISEQ:969:HM2KJBCX2:2:1102:4302:64376 2:N:0:ACTATGCA
AAGTGAAGCGAGCCCAACTATCCCTATTAATCATTACGTCAATCCTAGAATCCAACAAAATAGGATCGAACGTCCTATTTCATTATTCCATGCTAATGTATTCAAGCGTTAGCTTGCTTTAAACACTCTAATTTTTTCAAAGTAACAGTCCAAATTCCCCGCAACACCAAATTAATGGCATTACGGATCATCAGGAAGGAGGAATCAGTAAGACCAGTACATACCAGAGGCATGACCAATCTACTAACCCCGAAATTCAACTACGAGCTTTTTAACTGCAACAACTTTAATATACGCTATTGGAGCTGGAATTACCGCGGCTGCTGGCACCAGACTTGCCCTCCAA
+
DCDDDIIIIIIIIIIIIIIIIIIIIIIIIIIIIIIIIIIIIIIHIIIHHGIIIIIIIIIHIIIIFHIHHIIIIIIIIIIIIIIIIIIHHIIIGIIHIIIIIIIIIIGIIIIIIIIIIIIIIIIIHIHIIIIIIIIIIIIIIIIIIIIIIIIIIIIIIHIIIIIIIIIIIIIIIIIIIIIIIIIIGIIIIIIIIIIIIIIIIIIIIIIIIIIIIIIIIIIIIIIIIIIIIIIIIIIIIIIIIIIIIIIIIIIIIIIIIIIIIIIIIIIIIIIIIIIIIIIIIIIIIIIIIIIIIHIIIIIIIIIIIIIIIIIIIIIIIIIIIIIIIIIIIIIIIIIIIIIIIDDDDD
@HISEQ:969:HM2KJBCX2:2:1102:14555:64232 2:N:0:ACTATGCA
AAGTGAAGCGAGCCCAACTATCCCTATTAATCATTACGTCGATCCTAGAAACCAACAAAATAGGTTCGATCGTCCTATTTCGTTATTCCATGCTAATGTATTCAAGCGCGAGCCTGCTTTAAGCACTCTAATTTTTTCAAAGTAACAGTCCTGTTTCCCCGCAACAACAAATTAATGCCATCACGGTTCTACAAGAAGGAGGGACCAGTGAGGCCAGTGCATACCAGTGGCACGACCAACCTACTGGCCCCGAAATTCAACTACGAGCTTTTTAACTGCAACAACTTTAATATACGCTATTGGAGCTGGAATTACCGCGGCTGCTGGCACCAGACTTGCCCTCCAA
+
D@BD@FEHHHIHCHEEHEFHHIIIHIIHEHHHHGHEHHGHHCHEEHIGIEEHGHHDHIIIIH1FGFEHH@EHCHHIIHE1CDHHGHEEHIEEHHGHHFHHCGFFFC<D<FHCHHHIIIFFFHEHHHGHEHIEHHFHFGEHHGBGHBFHGHFHFHHIFEHIIGI7HFGCFFFD.D7@DCF?GEHF@@HHHFHFEEEHHI:C?FEFCGGGEFEHFEGHHHHIGF@F<6CCHHH?HECCEEGHFHHGD@CFHH<1IIHHC<<D<C<0G1EHIGEHFH@FCIHHF@<<<1@G@GGG@EHCGIGHHHEHIIIHF@FDCCHDHE@<CHHFIIHHFIIHHHHGEHHHFDADD@
@HISEQ:969:HM2KJBCX2:2:1102:14319:64384 2:N:0:ACTATGCA
AAGTGAAGCGAGCCCAACTCTCCCTATTAATCATTACGTCAATCATAGAAACCAACAAAATAGGATCGAACGTCCTATTTCATTATTCCATGCTAATGTATTCAAGCGTTAGCCTGCTTTAAACACTCTAATTTTTTCAAAGTAACAGTCCTGTTTCCCTGCAACACCAAATAAATGGCATTACAGTTCTTCAGAAAGGAGGAATCAGCGAAGCCAGTACATACCAGTGGCACGACCAACCTGCTGACCCCGAAATTCAACTACGAGCTTTTTAACTGCAACAACTTTAATATACGCTATTGGAGCTGGAATTACCGCGGCTGCTGGCACCAGACTTGCCCTCCAA
+
<0<001<<1/0/<F1<1D@1<<11<<111<1<<<D<G<<<<0D<1<11<<D11<GH@1C<1<11D11DE@1<<D@0C11<<G1DGH111<1<11<@HHGG0EG@@DCG0IIHF7HHEE6BDHCCIGEEHGHDHGB@F?GCIHGBBB<F;EEHIIHCIHFGFCHHGF?IHEIHGIHEHHFHHHHDHHHHEHIGHGIHIIHIIIHEHIHIHHGFAIHIIGHHG/D@EEHEGCCHHHEHFHIIFHCGDFHDDDHHGIIHHE@GEEHEF1CHIHHHEGGG@HHIHHG<C<GFHHHD0CDF@FC1EHIHHHHIHFHGHHCCHHIHEHEHHEFCCIHHFDC@CIIHED@B@B
@HISEQ:969:HM2KJBCX2:2:1102:10567:64775 2:N:0:ACTATGCA
AAGTGAAGCGAGCCCAACTATCCCTATTAATCATTACGGTGGTCCTAGAAACCAACAAAATAGAACCACAACGTCCTATTCTATTATTCCATGCTAATCTATTCAAGCAATAGCCCGCTTTAAACACTCTAATTTTTTCAAGGTAATGGTCCTGGCTCCCCAACACACCCAATTAAGGACATACTGGTTCACCAGAAGGAAGACCCGACAACAGGACAGTAATCGCCAAAGACGGACCGCCCGGCCAAGTCTAAAATTCAACTACGAGCTTTTTAACTGCAACAACTTTAATATACGCTATTGGAGCTGGAATTACCGCGGCTGCTGGCACCAGACTTGCCCTCCAA
+
BBD@BHHE?/<?CHFGHHHHH?F1FHIIHEFH@@F1DECHEFH@@CCCFHGHHG?HHIGI@FCGHHHICGF@D@?GCC11DCE<FH1<CCCDHGHHHC1<C<A<FEGHHHHHFCFED</@D@EGEHHEGB@<CHGG<EEGFF@1D@G<HFHHEGDCEC<<0HEFHHH@FEC@?FFFFCIEIIIIIHHFC::?HHHHHHEHHHDEH@@FHGHGFC<<8HGCGHHCHFEHEEECC/DCHHEC/<D=EFFF11FDCECG??HGG@<<EC<1HIIIIHHHHHCHG<<1CCIIHEFC0FHHFHHEHD1@HHIIHHEHGCC<GHCHEFG?E@CHHF<<@?CE?CDHEE?<<0B
@HISEQ:969:HM2KJBCX2:2:1102:5327:64953 2:N:0:ACTATGCA
AAGTGAAGCGAGCCCAACTATCCCTATTAATCATTACGTCAATCCTAGAAACCAACAAAATAGGATCGAACGTCCTATTTCATTATTCCATGCTAATGTATTCAAGCGTTAGCTTGCTTTAAACACTCTAATTTTTTCAAAGTAACAGTCCAAATTCCCCAAAACACCAAATTAATGGCATTAAGGTTCATCAGGAAGGAGGAATCAGTGAGACCAGTACATACCAGAGGCATGACCAACCTACTAACCCCGAAATTCAACTACGAGCTTTTTAACTGCAACAACTTTAATATACGCTATTGGAGCTGGAATTACCGCGGCTGCTGGCACCAGACTTGCCCTCCAA
+
DDDDDIIIIIIIIIIIIIIIIIIIIIIIIIIIIIIIIIIIIIIIIIIIIIIIIIIIIIIIIIIIIIIIIHIIIIHIHIIIGIIIHIHIHIHIIIIIIIIIIHHHIIIIIIIIIIIIIIIIIIIIHHHIIIHHIIHHIIIIIIIIIIIIIIHIIIIIIIIIIIHGHIHGIIIIHIIIIIIIIIIIIIIIHIIIIIIIIIIIIHIIIIIIIIIIHIIIIIIIIIIIIIIIIIIIIIIIIIHIIIIHHHEIIIIIIIIIIIIIIIIIIIIIIIIIIIIIIIIIIIIIIIIIIIIIIIIIIIIIIIIIIIIIIIIIIIIIIIIIIIIIIIIIIIIIIIIIIIIIIDDDDD
@HISEQ:969:HM2KJBCX2:2:1102:14438:65142 2:N:0:ACTATGCA
AAGTGAAGCGAGCCCAACTATCCCTATTAATCATTACGTCAATCCTAGAAACCAACAAAATAGGATCAACGTCCTATTTCATTATTCCATGCTAATGTATTCAAGCGCGAGCCTGCTTTAAACACTCTAATTTTTTCAAAGTAACAGTCCTGATTCCCCGCCACACCAAATGAATGACATGATGGTTCGTCAGAAGGTAGGAACCAGTAACACCAGTACGTACCTAAGGCACGACCAACGTACTGATCCCAAAATTCAACTACGAGCTTTTTAACTGCAACAACTTTAATATACGCTATTGGAGCTGGAATTACCGCGGCTGCTGGCACCAGACTTGCCCTCCAA
+
DADDDIIIIIIIIIIIIHIIIIIIIIIIIIIIIIIHIIIIIIIIIIIIIIIIHIIIIIIIIIEHHIIIIIHHIIIIIIIIIIIIIIIIIIHIIIIIIIIIHGHHHIHIIIIIIIIIIIIIIIIIHIIIIIHIHIIIIHHGIIIIHHHEIIIIHHIIIIIIIIIIIIIIHIIIIHIIIIIIIIIIHIIIIIIIIIIIIIIIIIIIIIIIIIIIIIIIIIIIIIIIIIIIIIIIIIIIIIIIIIIIIIIIIIIIIIIIIIIHIHIIIIIIIIIIIIIIIIIIIIIIIIIIIIIIIIIIIIIIIIIIIIIIIIIIIIIIIIIIIIIIIIIIIIIIIIIIIIIIDDDDD
@HISEQ:969:HM2KJBCX2:2:1102:7800:65577 2:N:0:ACTATGCA
AAGTGAAGCGAGCCCAACTATCCCTATTAATCATTACGGTGGTCCTAGAAACCAACAAAATAGAATCATCCGTCCTATTTTATTATTCCATGCTAATGTATTCAAGCAAAATGCCTGCTTTAAACACTCTAATTTTTTCAAAGTAAAGGTCCTGGTTCCCCGCGGCACCCAATTAAGGACATCGCGGTTCTCCAGAAGGTGAGAAATTGACTACACCAGTTCATACCCCTTAAGGCACGACCGATGTGTCAATCCCGAAATTCAACTACGAGCTTTTTAACTGCAACAACTTTAATATACGCTATTGGAGCTGGAATTACCGCGGCTGCTGGCACCAGACTTGCCCTCCAA
+
DDDDAHIHIIIIIIIIIHIIIIIIHIIIIIIIIIIIIIIIIIIHHIIIIIIIIIHIIIIIHIHIIHIIIIIIHIIIGIIIIIIIIFHHHIHHHIIEGHHHHIIHIIIIIIIIIIIIIIIHHIHHIFIIIHIIIIIIHIIIIIIIIHIIIIIIIHIIHIIIHIIIIGIIIIIIIIIIIIIIIIIIIIIIIIIIIIIIIIIIIIIIIIIIIIIIIIIIIIIIIIIIHIIIIIIIIIIIIIIIIIIIIIIIIHIIIHIIIIIIIIHIIIIIIIIIIIIIIIIIIIIIIIHHGIIHHHIIIIHIIIIIIIIIIIHEIIIIIIIIIIIIIIIIIIIIIIIHIIIIIIIIIIDDDDD
@HISEQ:969:HM2KJBCX2:2:1102:12622:65908 2:N:0:ACTATGCA
AAGTGAAGCGAGCCCAACTATCCCTATTAATCATTACGTCAATCCTAGAAACCAACAAAATAGGATCGAACGTCCTATTTCATTATTCCATGCTAATGTATTCAAGCGTTAGCCTGCTTTAAACACTCTAATTTTTTCAAAGTAACAGTCCTGTTTCCCTGCAACACCAAATTAATGGCATTACAGTTCTTCAGAAAGGAGGAATCAGCGAAGCCAGTGCATACCAGTGGCACGACCAACCTGCTGACCCCGAAATTCAACTACGAGCTTTTTAACTGCAACAACTTTAATATACGCTATTGGAGCTGGAATTACCGCGGCTGCTGGCACCAGACTTGCCCTCCAA
+
DDDDDHIHHHIIIIIIIIHIIIIIIIIIIIIIIIHIIIIHIIIIIIIIIIHHHIIIIIGIIIHHIIIIIIIIGHIIHIIIHHHIIHIIIIIHHIHIIIIHHIIIIHHIHIIIIIIHHIIIIHIIIIHHHHGIIIIIIIIIIIIIIIIIIHHIIIIIIIHHIIIIHIIHIHIIIIIIIIHIIIHIIIIIIIIIIHIHIIIIIHHHIIIIIIIIIIIIIIIIIIIIIIHIIHIIIIIIHHGIIIHHHHIIIIIHHIIIIIIHHIIIIIIIIIIIIIHHIIIIIIIIIIHIIIHHGIIHIGIIIIHIIIIIIIIIIIIIIIIIIIHIIIHIHIIIIIIIGIIIIDDDDD
@HISEQ:969:HM2KJBCX2:2:1102:7617:66453 2:N:0:ACTATGCA
AAGTGAAGCGAGCCCAACTATCCCTATTAATCATTGCTCCGACTTGACCAAAACCAACAAAAATAAGTCTGAGCCCTTTATTATTATTCCATGCTAATGTATTCACAGCGTAAGCCTGCTTTAAACACTCTAATTTTTTCAAAGTAAATGATCTGGAACACATGCTCCCAACCCAGTGAAGGGCAGAAGCAGTATCCCAGAAGGAGACGAGAACCCTCCAGCACTCACGTCCTTGTGGGGCGCGGGCTAGATTGCTCTCAGAGAAATCCAACTACGAGCTTTTTAACTGCAACAACTTTAATATACGCTACTGGAGCTGGAATTACCGCGGCTGCTGGCACCAGACTTGCCCTCCAA
+
DDDDAIIHIIIIIIIIIIIIIIIIIIIIIIIIIIIIIIIIIIIIIIIIIIIIIIHGIIIIIIIIIIIHHHHIEHHHIIIIIHIIHHIIIIIHHHIIIIHIIHHHIIIIIHIIIIIIIHIIIIIHIHIIIIIIIIIHIIIHIIHIIIIIIIIIIIIIIIIIIIIIIIIIIIIIHIIIIIIIIIIHIIIIIIIIIHIIIIIIHIIIIIIIIHIIIIIIIIIIIIIIGIIHIIIIHIIIIIHIIIIIIIIIIIIIIIHFIIIIIIIIIIIIHIIIIIIIIIIIIIIIIIIIIIIIIIIIIIIIIIIIHIIIIIIIIIIIIIIIIIIIIIIIIIIIIIIIIIIIIIIIIIHIIIIIDDDDD
@HISEQ:969:HM2KJBCX2:2:1102:5187:66988 2:N:0:ACTATGCA
AAGTGAAGCGAGCCCAACTATCCCTATTAATCATTACGGTGATCCTAGAAACCAACGAAATAGAATCAAGCCGTCCTATTTCATTATTCCATGCTAATGTATTCAGACGTTAGCCTGCTTTAAACACTCTAATTTTTTCAAAGTAACAGTCCTGATTTCCAATCACACCAAATTAATGACATGAAAGTTCCTCAGAAGGTAGAGATTTATCTCACCAGTACAGACAATTAAGCCTGACCAATGGGTAAACCCCGAAGTTCAACTACGAGCTTTTTAACTGCAACAACTTTAATATACGCTATTGGAGCTGGAATTACCGCGGCTGCTGGCACCAGACTTGCCCTCC
+
DDCDDIIIIHIICHIHIIIIIIIIIIIIHIIIIIIIIIIIIIIIIIHIIIIIIIIIIIIIHIIIEHIIIIIIHHIIIIIIIHIIIIIIIIIIIGIHIIGIHHHHIIIHIIIIIIIIIIIIIIIIIIIIIIIIIIIIHEHIHIHIIIIIHIIIHIIIIIIIIHEHIIIIIIIHIIHIHEEHIIIIIIIHIHIIIIHIIIIIIIIIIIIIHHHIIIHIIIIIIIIIIHIIIHHIIII<IIIIIIIIHIIHHHDIHIIIIIIIIIIIIIIIIIIIIIIIIIIIIIIIIHHHHHIIIIIIIIIIIIIIIIIIIIHIIIIIIGIIIIIIIIIIHHIIHFHGIIIIIDDDDD
@HISEQ:969:HM2KJBCX2:2:1102:9952:66810 2:N:0:ACTATGCA
AAGTGAAGCGAGACCCAACTATCCCTATTAATCATTACGTCAATCCTAGAAACCAACAAAATAGGATCAAACGTCCTATTTCATTATTCCATGCTAATGTATTCAAGCGTTAGCCTGCTTTAAACACTCTAATTTTTTCAAAGTAACAGTCCTGTTTCCCTGCAACACCAAATTAATGACATTACAGTTCTTCAAGAAGGAGGAACCAGTAAAGCCAGTGCATACCAGAGGCACGACCAACCTACTAATCCCGAAATTCAACTACGAGCTTTTTAACTGCAACAACTTTAATATACGCTATTGGAGCTGGAATTACCGCGGCTGCTGGCACCAGACTTGCCCTCCAA
+
DDDDDIIIIGIIIIIIIIIIIIIIIIIIIIIIIIIIIIIIIIIIIIIIIIIIHHIIIIGIHIIIIIIIIIIIIIIIIIIHHIIIIIIHIIIIIIIIIIIIIHIIIIIIIIIIHIIIIIIIIIIIIIIIIIIIIHIIIIIIIIIIIIIIIIIIIIHHHIIIIIIIIIIIIIIIIIIIIIIIHIHIIIIIIHIIIIIIIIIIIIIIIIIIIIIIIIIIIIIIIIIIIIIIIIIIIIIIIIIIIIIHGFHF?IHIIIIIIIIIIIIHHIIIIIIIIIIHIIIIIHIIIIIIIIIIIHIIIIIIIIIIIIIIIIIIIIIIIIIIIIIIIIIIIIIIIIHIIIIIIIDDDDD
@HISEQ:969:HM2KJBCX2:2:1102:2640:67443 2:N:0:ACTATGCA
AAGTGAAGCGAGCCCAACTATCCCTATTAATCATTACGTCAATCCTAGAAACCAACAAAATAGGATCAAACGTCCTATTTCATTATTCCATGCTAATGTATTCAAGCGTTAGCCTGCTTTAAACACTCTAATTTTTTCAAAGTAACAGTCCTGTTTCCCTGCAACACCAAATTAATGACATTACAGTTCTTCAAGAAGGAGGAACCAGTAAAGCCAGTACATACCAGAGGCACGACCAACTTACTAATCCCGAAATTCAACTACGAGCTTTTTAACTGCAACAACTTTAATATACGCTATTGGAGCTGGAATTACCGCGGCTGCTGGCACCAGACTTGCCCTCCAA
+
DDDDDIIIIIIIIIIIIIIIIIIIIIIIIIIIIIIIIIIIIIIIIIIIIIIIIIIIIIIIHHIIIIIIIIIIHIHIIIIIIIIIIIIIGIIHIHHIIIIIIIIIIIHIIIIHHHIIHIIIIIIIIIIHIIHHHIIIIIIIIHIIIIIIIIIIIIIIIIIHIIIIIHIIIIHHHIIHIIIHHHIIIIIIIIIIIIIIIIIIIIIIIHIIIIIIIIIIIIIIIIIIIIIIIIIIIIIIIIIIIIIHHIIHIIIIIIIIIIIIIIIIIIIIIIIIIIIIIIIIIIIIIIIIIIIIIIIIIIIIIIIIIIIIIIIIIIIIIIIIIIIIIIIIIIIIIIIIIIIIIDDDDD
@HISEQ:969:HM2KJBCX2:2:1102:11055:67803 2:N:0:ACTATGCA
AAGTGAAGCGAGCCCAACTATCCCTATTAATCATTACGGTGATTCAGAAACCAACAAAACAGGACCACCGTCCTATTTTATTATTCCATGCTAATGTATTCAGACGTAAGCCTGCTTTGAACACTCTAATTTTTTCAAGGTAAAGGTCCTGGTTTCCCACCACGCTAAATTAATAACATGATGGTTCCCCAGAAGGTAGAAATTCCACACGCCAGTACAGACTATTGCCCGACCAACGGTAGAACCCCGAAATTCAACTACGAGCTTTTTAACTGCAACAACTTTAATATACGCTATTGGGGCTGGAATTACCGCGGCTGCTGGCACCAGACTTGCCC
+
DDDDDIHIIIIIHHEFFHHFEGHHIIHHEHHHFHHHHHC@G?HHHHHII?HHIIHHHHIIIIHHEHEHEHHHHHIIGHIHGH1FHE?FFHIIIIIIIHGIIHIHHCHIHHIIIHH?HHHFIHHIHHHEEHIHFHHH?HHHIGIHGHHHHHIHHFGHGHHHHGGGIHIIHEHHHHHIHGHIHHIIGEGGHGIIHIIHHFHHHIHHHHEIHIHFIIIIIIIIIHEFAHHH;?HGHHGD<CIHHIIGIHHEFHCIIHIIHHHHGEIIIIHHEHEEHHHIIHHHHHIHIHEIIHGC?HEHHDHE1IHG@GHHIIHHHDGIHGIIIHIIIHHIHIHIIDDDBB
@HISEQ:969:HM2KJBCX2:2:1102:18569:67544 2:N:0:ACTATGCA
AAGTGAAGCGAGCCCAACTATCCCTATTAATCATTACGTCAATCCTAGAAACCAACAAAATAGGATCAAACGTCCTATTTCATTATTCCATGCTAATGTATTCAAGCGTTAGCCTGCTTTAAACACTCTAATTTTTTCAAAGTAACAGTCCTGTTTCCCTGCAACACCAAATTAATGACATTACAGTTCTTCAAGAAGGAGGAACCAGTAAAGCCAGTACATACCAGAGGCACGACCAACTTACTAATCCCGAAATTCAACTACGAGCTTTTTAACTGCAACAACTTTAATATACGCTATTGGAGCTGGAATTACCGCGGCTGCTGGCACCAGACTTGCCCTCCAA
+
DDDDDIIIIIIIHIIIIIIIIHIIIIIIIIIIIHIIIIIIIIGIHIIIIIIIIIIIGIIIIIHIIHEHIIIIHIIIIIIIIIHIIIIIIHHHHHHGIHIIIIIIIIIIIIIIIIIIIIHHIHIIIIHIIIIIIIIIIIIIHIIIIIHIIIIIIIIIIIIHIIIIIHHHHHIHIIIIIIIIIIIIHIIIIIFIIIIIIIIIIIIIHHIIIIIIIIIIIIIIIIIIIIHIIIIIIIIIIIIIIIIHIIIHIIIIIIIIIIIIIIIIIIIIIIIIIIIIIIIIIIIIIIIIIIIIIIIIIHIIIIIIIIIIIIIIIIIIIIIIIHIIIIIIIIIIIIIIIIIIIDDDDD
@HISEQ:969:HM2KJBCX2:2:1102:18269:69144 2:N:0:ACTATGCA
AAGTGAAGCGAGCCCAACTATCCCTATTAATCATTACGTCAATCCTAGAAACCAACAAAATAGGATCAAACGTCCTATTTCATTATTCCATGCTAATGTATTCAAGCGTTAGCCTGCTTTAAACACTCTAATTTTTTCAAAGTAACAGTCCTGTTTCCCTGCAACACCAAATTAATGACATTACAGTTCTTCAAGAAGGAGGAACCAGTAAAGCCAGTACATACCAGAGGCACGACCAACTTACTAATCCCGAAATTCAACTACGAGCTTTTTAACTGCAACAACTTTAATATACGCTATTGGAGCTGGAATTACCGCGGCTGCTGGCACCAGACTTGCCCTCCAA
+
DDDDDIIIIIIIIIIIIIIIIIIIIIIIIIIIIIIIIIIHGIIIIGIIIHIIIIHHGHHHHEFEHHIIFHIIHIIIIIIIHHHIIIIIIHHIIHGIIHIIIHGHHHIFHIHIHGHIIIHHIGHIIIHCIHFHIIIIHIIHIIHIIHIIHIIIHGHHHHHHHGIIIHIHIHIHIIIHIIHHDIIIIIIIIIHIHIIIHIIIHIHGCHHIIIIIHHGIHIIIHHIIHIIIHIIIIIIIIIIIIHIHHHIHIIIIIIIIIIIIHHIIIIHIIIHIIHHIIIIIIIIIHIIIIIIIIIIIHHHHIIIIIIIIIIIIHIIIIIIIIIIIIIIHIIIHIIHGIIIIIDDDDD
@HISEQ:969:HM2KJBCX2:2:1102:16064:69719 2:N:0:ACTATGCA
AAGTGAAGCGAGCCCAACTATCCCTATTAATCATTACGTCAATCCTAGAAACCAACAAAATAGGATCAAACGTCCTATTTCATTATTCCATGCTAATGTATTCAAGCGTTAGCCTGCTTTAAACACTCTAATTTTTTCAAAGTAACAGTCCTGTTTCCCTGCAACACCAAATTAATGACATTACAGTTCTTCAAGAAGGAGGAACCAGTAAAGCCAGTACATACCAGAGGCACGACCAACCTACTAATCCCGAAATTCAACTACGAGCTTTTTAACTGCAACAACTTTAATATACGCTATTGGAGCTGGAATTACCGCGGCTGCTGGCACCAGACTTGCCCTCCAA
+
DCDDDIIIIIHIIIHIIGIIIIIIIIIIIIIHIIIIIIIGIGIHHIIIIHH?HHGIIIIIHHIIFHIIIHHHIHGHIIIHHIIIIHIHIIIIIIIIIIIHIIIIIIIIIIIIIIIIIIIIIIIIIIIIIIHHIIIIHIIIIIHIIIIIIIIIIIIIIHIIHIIIIIIIIIIHIIIIIIIIIIIIIIIIIIIHIIIIIIIIIIIHIIIIIIIIIIIIIIIIIIIIIIIIIIIIIIIIIHHIIHHHHHHHIIIIIIIHHIIIIHHIIIIIIIIIIIIIIIIIIIIHHHHIIIIIIIIIIIIIIIIIIIIHHIHIIIIIIIIIIIIIIIHIIIIIIIIHIIIIIDDDDD
@HISEQ:969:HM2KJBCX2:2:1102:11224:70442 2:N:0:ACTATGCA
AAGTGAAGCGAGCCCAACTATCCCTATTATCATTACCTCGACTCCGAAAGCCAACGAAATAGAACCGAGATCCTATTCCATTATTCCATGCACTAATGTTCAGGCTGTAGCGCCTGCCTTGAGCACTCCAATTTTTTCAAAGTAAACGCACCGGCCACCCCTGGCACCCGGTTAAGAGCACCAGGAACGAACCGGCAAGATCGTCCGGGCAGACAGTAAACGCCGCAAGGCGCACCGCCCGCCCGAAACCGAGATCCAACTACGAGCTTTTTAACCGCAACAACATTAATATACGCTATTAGAGCTGGAATTACCGCGGCTGCTGGCACCAGACTTGCCCTCCAA
+
DCDBDIIHIHHDHHIIIHIIIHIHIIIIIIIIIIIIIIIIIIIGIHIIIIIIIHIIGHIIIHIIIIHHIHIHHHEHHIIIIIHIIHIIIIIIIIIIIIIIHDHHHHIIIIHHIIIHIIIIHIIIIGIIHHIIIHHIHHGHHHGHHHIGHHIIIHIHHHHIHHIIHHIIIHFCIHIIHGHIHIHIHH:A:EEHDIHHHHIHHHFHHHHHIHIHHHIIIHHFIIIIIIIIHHHEFHHIIHIHHE?CHIIIIIIHGIIIGHIIHEHHHHIIIIIIIIIIIIIIIIHGIHHHHIIHEIIIIIIIIIIIIIIIIIHIIIIIIIIIIIIIIHIIIIIIIIIIIIIHDDDDD
@HISEQ:969:HM2KJBCX2:2:1102:20133:71188 2:N:0:ACTATGCA
AAGTGAAGCGAGGCCCAACTATCCCTATTAATCATTACGTCAATCCTAGAAACCAACAAAATAGGATCAAACGTCCTATTTCATTATTCCATGCTAATGTATTCAAGCGTTAGCCTGCTTTAAACACTCTAATTTTTTCAAAATAACAGTCCTGTTTCCCTGCAACACCAAATTAATGGCATTACAGTTCTTCAGAAAGGAGGAATCAGCGAAGCCAGTGCATACCAGTGGCACGACCAACCTGCTGACCCCGAAATTCAACTACGAGCTTTTTAACTGCAACAACTTTAATATACGCTATTGGAGCTGGAATTACCGCGGCTGCTGGCACCAGACTTGCCCTCCAA
+
DDDDDIIIIIIIIIHIIIIIHIIGHIIIIIIHIIIIGHHIIIIIIIHIHIIIIIIIIIIHIIHHHIIIIIHIIIIGIIIIIIIIIIIIIIHIIGHIIIIIIHHIHHHIIIIIIIIIIIIIIIIIHHHHIIIIIHIIIIIHHHIHIIHHIHIIIHHHIIHHIHHHIHIHIIIIHIIIIIIIIIIIIIIIHIIIIIIIIIIIIHHHIHIIIIIIIIIIIIIIIIIIIIIIHI=IIIIIIIIIIIHHIIHIIGIIIIIIIIHIIIIIIIIIIIIIIIIIIHIIIIIIIIIIIIIIIIIIIIIIIIIIIIIIIIIIIIIIIIIIIIIIIIIIIIIIIIHIIIIIIIDDDDD
@HISEQ:969:HM2KJBCX2:2:1102:8290:71274 2:N:0:ACTATGCA
AAGTGAAGCGAGCCCAACTATCCCTATTAATCATTACGTCAATCCTAGAAACCAACAAAATAAGATCGAACGTCCTATTTCATTATTCCATGCTAATGTATTCAAGCGTTAGCCTGCTTTAAACACTCTAATTTTTTCAAAGTAACAGTCCAGATTCCTCGCAACACCAAATTAATGGCATTACGTCTCATCAGGAAGGAGGAATCAGTGAGACCAGTACATACCAGTGGCATGACCAACCTACTAACCCCGAAATTCAACTACGAGCTTTTTAACTGCAACAACTTTAATATACGCTATTGGAGCTGGAATTACCGCGGCTGCTGGCACCAGACTTGCCCTCCA
+
DDCDDIGIIIIIIIIIIIIIIIIIIHIIIIHHIIIIIIIIIIIGHIIIIIIHIIIIII?HIIIIIIIIHIHHHFHHIIIIIIIIIIIHCHHHHIHIIIIIIHHIIIHIIIHHIIHIIIIIHHIIIIIHHIIIHIIIIIIHIIIIIHIIIIIIIIHHIIIIIHIHEHIIIIIHIIIHIIIIHIIIHIIIHGHIIIIIIIHHHIIIHIIIIIHIIIIIIIIIIIIHHIIIIIIIGIIIIIIIIHGDIIHIHIIIIIIIIGHIIIIIIIHIIHHIHHHIIIIIIIIIIIIIIIIIIIIIIIIIIIIIIIIIHIIIIIIIIIIIIIIIIIIIIIIIIIIIIIIIDDDDD
@HISEQ:969:HM2KJBCX2:2:1102:1974:71294 2:N:0:ACTATGCA
AAGTGAAGCGAGCCCAACTATCCTTATTAATCATTACGGTGGTCCTAGACCAACAAAATAGAACCAACGTCCTATTCTATTATTCCATGCTAATCTATTCAAGCAAAAGCCCGCTTTAAACACTCTAATTTTTTCAAGGTAATGGTCCTGGTTCCCCGACACACCCAATAAAGGGCATACCGGCTCACCAGAAGGATAGACCCGACAGCAGAACAGTACTCGCCAGAGACGGACCGTCCGGTCAGGCCTAAAATTCAACTACGAGCTTTTTAACTGCAACAACTTTAATATACGCTATTGGAGCTGGAATTACCGCGGCTGCTGGCACCAGACTTGCCCT
+
DDDDDIIIIIIIIIIIIHIIIIIIIIIIIIIIIIIIIHIIIIIIHIIIIIIIIIIHGHHHHIIIIIIIHIIIIIHIFIIIIIIIIHHIIIIHIIIIHIIHIHHHHIHIGIIIIIHHIIIHIIIIIIIIIIIIIIIHIIIHIIIIIIHIIHHHGHHIIIIIIIIIIHIIIIIIIHIIHIIIIIIIIIIIIIIIIIIIIIIIIIIIIIIIIIIIIIHIIIIIIIIIIIIIIIIHIIIIIIHIIIIIIIGIIIIIIIIIIIIIIIIIIIIIIIIIIIIIIIIIIIIIIIIIIHHEIIIHHHHIIIIIIIIIIIIIIIIIIIIIIIIIIIIIIIIIIHIDDDDD
@HISEQ:969:HM2KJBCX2:2:1102:15101:71512 2:N:0:ACTATGCA
AAGTGAAGCGAGCCCAACTATCCCTATTAATCATTACATCGATCCTAGAAACCAACAAAATAGAATCGGATGTCCTATTTCATTATTCCATGCTAATGTATTCAAGCGTGAGCCTGCTTTAAACACTCTAATTTTTTCAAGGTAACAGTCCTAATTCCCCGTGACACCAAATTAATGGCATTACGGTTCTTTAGAAGGTGAGAAATCAATAATATCAGTACATACCAACGGCATGACCGAAACATTGATCCCGAAATTCAACTACGAGCTTTTTAACTGCAACAACTTTAATATACGCTATTGGAGCTGGAATTACCGCGGCTGCTGGCACCAGACTTGCCCTCCAA
+
DDDDDIIGIIIGIHHHIIIIIIHIIIIIIIIIIIIGIIHHHHIIIIIFIIHHHHIHIIHHIFCGHHIIDCEHIHHHIIIGIIIHEHIIHHHFHHIHHIIIHHHHHHHHHHHHHHIIGIIIIIHHIHHHHIIIHHIHIIHHIHIIIHHGIIIIIGHIIIGIIIIIIHIGHIHHHIIIIIIHHIIIIIIIIIIIIIIIIIIIIIIIIIIIIIHHIIHHEHIIIIHIIIIIIIIIIIIIGIIIIIIIHCGIIIIIIIIIIIIIIIIIIIIIIIIIIIIIIIIIIIIIIIIIIGIHHHIIIIIIIIIIIIIIIIIIIGIIIIIIIIIIIIIIIIIIIIIIIIIIIIDDDDD
@HISEQ:969:HM2KJBCX2:2:1102:8504:71947 2:N:0:ACTATGCA
AAGTGAAGCGAGCCCAACTATCCCTATTAATCATTACGTCAATCCTAGAAACCAACAAAATAGGATCGAACGTCCTATTTCATTATTCCATGCTAATGTATTCAAGCGTTAGCTTGCTTTAAACACTCTAATTTTTTCAAAGTAACAGTCCAAATTCCCCGCAACACCAAATTAATGGCATTACGGATCATCAGGAAGGAGGAATCAGTGAGACCAGTACATACCAGAGGCATGACCAACCTACTAACCCCGAAATTCAACTACGAGCTTTTTAACTGCAACAACTTTAATATACGCTATTGGAGCTGGAATTACCGCGGCTGCTGGCACCAGACTTGCCCTCCAA
+
DDA@<C<<1<DEH/<C1CGE@1FEH@FCCCC1C@1CG1FEGHFC1<<D?<CF1FHIHHIHF?<CHH@0C<1<11DG1CGGEHEHHHECC1FHGHEHHGHHCHCEGCHGHGH?@HHEEHHIIFHCGHEGHHFGHHIIHGHFFHGHGEEFHGIIHHHGIHHIGHEHGEHFFHIIIHFHHHHHEIHGHHEIIIHHHIHIIH@EG7CGFCG@GIHGCHHHIHIHHHHF<GIII=HEH=IHEE<@IIHCFDGIIIHHHIGFHEHGHHCHIHGHHHIHHHHG@ECHHHG@HHD@HFHHGGDG@IHGFGC@IIHIHHHHIHGDHIIIIIH@?IIHHGHHHFIHIHEHHDBDD@
@HISEQ:969:HM2KJBCX2:2:1102:14219:71774 2:N:0:ACTATGCA
AAGTGAAGCGAGCCCAACTATCCCTATTAATCATTACTCATTTCCCCAAAAACCAACAAAATTCGAGATACGAGTCCTAAATTATTATTCCATGCTAATGTATTCATAACTTTCAGCCTGCTTTAAACACTCTAATTTTTTCAAAGTAAAGGTCCTGGATTGCGAACCCAACCCAGTAAAGGGCAGGAACGTTCTCCAGGAAGATGGTAAGCGCGCATCGGCACTCACACACGATACCGTGGCGGGCCAAGCGCACTATACCAGAAATCCAACTACGAGCTTTTTAACTGCAACAACTTTAATATACGCTATTGGAGCTGGAATTACCGCGGCTGCTGGCACCAGACTTGCCCTCCAA
+
DA@D@EHHHHIIIIGHIIHHHHIIGGHIIIIIHIIIH@GHHHEFEFFHHFHIHIIIIIIIHHHIHFHHIEHGHIHEFEEHHGHHHIIHI@HHIHIHIIEEHDFHGHIIIHGFHHHHHHHEHHHHHIIGIHHHEHIGEHIHHHHIGHHHHCIHHIIIIIIHHHHIHEHHHHHHIIIHIHHHIIIHIHIIHHIIIIIHIIIIIIIIHHIIIHIGIHIHGIIIIIIIIIHGIIHIIGHHGIIIIHDHHIHEHHIHHHHHGHGCFIIIIIIIHGHIHHHHIIIIIIIGIIIIIIIIIIIHIIIHHHIIHHIIHIHHHHIIIIIIIHIIIIIIIIIHHIHHIIGIIIIHIHIIIIIIIDDDDD
@HISEQ:969:HM2KJBCX2:2:1102:15695:71931 2:N:0:ACTATGCA
AAGTGAAGCGAGCCCAACTATCCCTATTAATCATTACGTCAATCCTAGAAACCAACAAAATAGGATCAAACGTCCTATTTCATTATTCCATGCTAATGTATTCAAGCCTTAGCCTGCTATAAACACTCTAATTTTTTCAAAGTAACAGTCCTGATTTCCTGCAACACCAAATTAATGACATTACAGTTCGTCAAGAGGGAGGAATCAGTGAGACCAGTACATACCAGAGGCATGACCAACCTACTAACCCCGAAATTCAACTACGAGCTTTTTAACTGCAACAACTTTAATATACACTATTGGAGCTGGAATTACCGCGGCTGCTGGCACCAGACTTGC
+
DDDDDIIIIGHIIIIIIIIIIIIIIIIIIIIIIIIIIIIIIIIIIIIIIIIIIHIIIIIIIII@CGHIIIHHHEHIIIIIIIIIIIIIFHIIIIIIIIIIIIIIIHHHIIIIIIIIIHIIIIHIIIIIIIIIIIIIIIIIIIIIIIIIIIIIIIIIIIIIIIIIIIIIIIIIIHIIIIIGIHIIIIIIIIIIIIIIIIIIIIIIIIIIIIIIIIIIIIIIIIIIIIIIIIIIIIIHHIIIIIIIIIIIIIIIIIIIIIIIIIIIIHHIIIIIIIIIIIIIIHIIIIIIIIHF1HIHIIIIIIIIIIIIIIIIIIIIIIIIIIIIIIIIIIIIIIDDDDD
@HISEQ:969:HM2KJBCX2:2:1102:15741:72422 2:N:0:ACTATGCA
AAGTGAAGCGAGCCCAACTATCCCTATTAATCATTACGTCGATCCTAGAAACCAACAAAATAGAATCAAACGTCCTATTTCATTATTCCATGCTAATGTATTCAAGCGTGCGCCTGCTTTAAACACTCTAATTTTTTCAAAGTAACAGTCCTGATTCCCCACGACACCAAATTAATGACATCGCGGTTCTTCAGAAGGTAGGAACCAATAATGCCAGTGCGTACCGAGGCACGACCGACAATCTGATCCCGAAATTCAACTACGAGCTTTTTAACTGCAACAACTTTAATATACGCTATTGGAGCTGGAATTACCGCGGCTGCTGGCACCAGACTTGCCCTCCAA
+
DDDDDIIHIIIIIIIIIIIIIIIIIIIIIIIIIIIIIIIIIIIIIIIIIIIIIIIIIIIIIIHIIIIIIIIIHIIIIHIIIIIIIIIIIIIIIHHIIIIIIHHIIIIIIHIIIIIIIIIIIIIIIIIIIIIIIHIIIIIHIIIIIIIIIIIIIIIIIIIIIIIIIIGIIIIHIIIIHHIIHIIIIIIIIIIIIIIIIIIIIIIIIIIIIIGIIIIIIIIGIIIIIIIIIHIIIIIIIIIIIHHGIIIIHIIIIIIIIIIHIHIIIIIIIIIIIIIIIIIIHIHIIIIGIIIIIIIIIIIIIIIIIIIIIIIIIIIIIIHIIIIIIIIIIIIIIIIIIIIIDDDDD
@HISEQ:969:HM2KJBCX2:2:1102:16280:72783 2:N:0:ACTATGCA
AAGTGAAGCGAGCCCAACTATCCCTATTAATCATTACGGTGATCCTAGAAACCAACGAAATAGAATCAGTCCGTCCTATTTCATTATTCCATGCTAATGTATTCAGACGTTAGCCTGCTTTAAACACTCTAATTTTTTCAAAGTAACAGTCCTGATTTCCCATCACACCAAATGAATGGCATGAAAGTTCCTCAGAAGGTAGAGATTCATCTCACCAGTGCAGACAATTAAGCCTGACCAATGGGTAAACCCCGAAGTTCAACTACGAGCTTTTTAACTGCAACAACTTTAATATACGCTATTGGAGCTGGAATTACCGCGGCTGCTGGCACCAGACTTGCCCTCCAA
+
@0<D<CDFHC0</<C<<ECFH@C@FCGH1<1<1DE<GHHHHEG<C1CCF@<1GHE0E10<DH?EECF<DHGHH<G/<GHC1<1<<1DG1?1FHCEHH?1EG@FFA@6DEADEHHCHF66<F@EIHEFGHHEBHHEH9CF91GEHHIHHEHECHHG<1<EHD<1CHEHFDEIHHGHFFCHFHHEHHEFGCHHEGHCEFGC0HIEIHHFHE@FGFIIHHE>1CCCCH@CHEFG@AFCHDHEGHECGHF<FHHHHGEEHFFHEFECEHHHFGC?HGC@IHEHHIIHHFG@1D@HHHCGGDHG<<@HFIHHEGIIHHHHHCDDHIIHGCEHHGCGIHFD<CCCEIHEDB<D0
@HISEQ:969:HM2KJBCX2:2:1102:8479:72912 2:N:0:ACTATGCA
AAGTGAAGCGAGCCCAACTATCCCTATTAATCATTACGTCAATCCTAGAAACCAACAAAATAGGATCGAACGTCCTATTTCATTATTCCATGCTAATGTATTCAAGCGTTAGCTTGCTTTAAACACTCTAATTTTTTCAAAGTAACAGTCCAAATTCCCCGCAACACCAAATTAATGGCATTACGGCTCATCAGGAAGGAGGAATCAGTGAGACCAGTACATACCAGAGGCATGACCAACCTACTAACCCCGAAATTCAACTACGAGCTTTTTAACTGCAACAACTTTAATATACGCTATTGGAGCTGGAATTACCGCGGCTGCTGGCACCAGACTTGCCCTCCAA
+
DDDDDIIIHIIIIHHIIIIIIIIIIIIIIIIIHIIIIIIIIIIIIIIIIIIIIIIHHGHIIIIIIIHHHHIIHHIIIIIIICHIIIIHIIIIHIGGHHHIHHHHIGIIHHIIHIHIIIIIIIFHHIIIIIIIIIIIIIHIIHIIIIIHHIIIIHHHIIIHIIIIHHGHIHIIIIIIIIHIIIIIIIIIIIIIIIIIIIIIIIIIHIHIIIHIHIIIIIIHIIIIIIIIIIIIIIIH:IIHIIHHEIHIIIHIIIIIIIIIIIHIIIHIHGH@IIIIIIIIIIIIIIIIIIIIHIHIIIIIIIIIIIIIHHIIIIIIIIIIIIGIGIIIIIIIIIIIIIIIIDDCDD
@HISEQ:969:HM2KJBCX2:2:1102:5215:73430 2:N:0:ACTATGCA
AAGTGAAGCGAGCCCAACTATCCCTATTAATCATTACGTCAATCCTAGAAACCAACAAAATAGGATCAACGTCCTATTTCATTATTCCATGCTAATGTATTCAAGCGCGAGCCTGCTTTAAACACTCTAATTTTTTCAAAGTAACAGTCCTGATTCCCCACCACACCAAATTAATGACATGATGGTTCGTCAGAAGGTAGGAATCAGTAACACCAGTACGTACCGAAGGCACGACCAGCGTACTAATCCCGAAATTCAACTACGAGCTTTTTAACTGCAACAACTTTAATATACGCTATTGGAGCTGGAATTACCGCGGCTGCTGGCACCAGACTTGCCCTCCAA
+
DDDD@C@GEEHHGHHHIIIHHIHHHHHHHHHHHHHEHIEGHGHECHHIFHHIHHHHHHI?HEHHEHHHIHHHHIIIIIHHIIHEEHHHF@EFECHEGIGGFIHHEIHEECEHHHEG@FHHHHHHFHHHAHHHHCHHIHFHIIIIIIHGHHHHGHEIHHEHHHHIIHHGHFEEIHHHFHIIHHHHIHIIIHIIIHHFEGIHGECFEIHHCHHHEHHHHFIGIHHEHHHEDHIDFHHHHHCDEHHHHHHHDFIIIHIIHIIHHHHHHGHGHEEEIIHHIHFHIFHGC?HHG?HECHH@HHEIIIIHHIIIHHHIIHHIHGIHHEGEFHFIHHEECG@HHHGH@@B@A
@HISEQ:969:HM2KJBCX2:2:1102:16817:73962 2:N:0:ACTATGCA
AAGTGAAGCGAGCCCAACTATCCCTATTAATCATTACATCGATCCTAGAAACCAACAAAATAGAATCGGATGTCCTATTTCATTATTCCATGCTAATGTATTCAAGCGTAAGCCTGCTTTAAACACTCTAATTTTTTCAAGGTAACAGTCCTAATTCCCCGTGACACCAAATTAATGGCATTACGGTTCTTTAGAAGGTGAGAAATCAATAATATCAGTACATACCAACGGCATGACCGAACCATTGATCCCGAAATTCAACTACGAGCTTTTTAACTGCAACAACTTTAATATACGCTATTGGAGCTGGAATTACCGCGGCTGCTGGCACCAGACTTGCCCTCCAA
+
DDD<@EH@CDH<HI@FHIIHHEHEHH1<1DFHHHGIIIDG=GH?HHGCF?FHHHHHCGHEHG?GHEHHHCGHH1<DF1@1DG<1C1<C11D?H?CHHIHHFIHHIHHIHG@GIIHG1GIHGACGHHGIHHIHIHGHIHHFIIHIHHFHHHHHIHGCHHIHIIHHGEHIHHHHHEIIHHFHIHHGHIII;HIIIIIHHHFHHHHIIIIIIHIIHHIII=IIIIHHGHHIHHHEHHHHHIHHHFHHHDIIIIIHIIHHGIHHIGIIIIHIHHIHIHGCIIIIIIIHHIHIIHIIIGIIIIIIIIIIHIHCIIHIIIIIIIIIIIIIHIIIHHIIIHFIHIHIIIDADDD
@HISEQ:969:HM2KJBCX2:2:1102:12371:73938 2:N:0:ACTATGCA
AAGTGAAGCGAGCCCAACTATCCCTATTAATCATTACGTCAATCCTAGAAACCAACAAAATAGGATCGAACGTCCTATTTCATTATTCCATGCTAATGTATTCAAGCGTTAGCTTGCTTTAAACACTCTAATTTTTTCAAAGTAACAGTCCAAATTCCCCGCAACACCAAATTAATGGCATTACGGCTCATCAGGAAGGAGGAATCAGTGAGACCAGTGCATACCGATGGCATGACCAATCTACTAACCCCGAAATTCAACTACGAGCTTTTTAACTGCAACAACTTTAATATACGCTATTGGAGCTGGAATTACCGCGGCTGCTGGCACCAGACTTGCCCTCCAA
+
DBDDDIIHIHIIIIIIIIIIIIIIIIIIIIIIIIIIIHIIIHIIIIIIIIIHIIIIIIIGIHHHIHIIGICHIGIIIIIIIIIIIIICHHEHEFFHIIIIIIIIIIIIIHIIIIIIIIIIIHFGHIIIIIIIIIIIIIIIIIIIIHIIIIIHHIIIHGIIHIHIIHIIIIIIIIIIIIIIIIIII;IIGIIIIIIIIIIIIIIIIIIIIIIIIHIIIHIIIIIIIIIIIIIIIIIIIIIHIIIIHIIIIIIIIIIIIIIIIIIIIIIIIIIIIIIIIIIIIIIIIIGIIIIIIIIIIIIIIIIIIIIIHIIIIIIIIIIIIIIIIIIIIIIIIIIIIIIIIDDDDD
@HISEQ:969:HM2KJBCX2:2:1102:10429:74278 2:N:0:ACTATGCA
AAGTGAAGCGAGCCCAACTATCCCTATTAATCATTACGTCAATCCTAGAAACCAACAAAATAGGATCGAACGTCCTATTTCATTATTCCATGCTAATGTATTCAAGCGTTAGCCTGCTTTAAACACTCTAATTTTTTCAAAGTAACAGTCCTGTTTCCCTGCAACACCAAATTAATGACATTACAGTTCTTCAGAAAGGAGGAATCAGCGAAGCCAGTGCATACCAGTGGCACGACCAACCTGCTGACCCCGAAATTCAACTACGAGCTTTTTAACTGCAACAACTTTAATATACGCTATTGGAGCTGGAATTACCGCGGCTGCTGGCACCAGACTTGCCCTCCAA
+
DDDDDIIIIDHIIIIIIIIIIIIIHIIIIIIIIIIIIIIIIIIIIIIHIIIIIIIIIHIIIIIGHIIHEHHIHIIIIIIHIIHIIIIIIIIIIIIIIIIIIIHHIIIIIIIIIIIIIIIIIIIHIIIIIIIIIIIHIIIIIIHIIIIIIIIIIIIIHHIHIIIIIIIHIIIIIIIIIIIIIIIIIIIIIIIIIIIIIIIHIIIIHIIIIIIIIIIIIIIIIIIIIIIIIIIIIIIIIIHIIIIHGIHIIIIIIIIIIIIIIIIIIIIIIIIIIHFIIIIIIIIIIIIIIIIIIIIIIIIIIIIIIIIIIIIIIIIIIIIIIIIIIIIIIIIIIIIIIIIIIDDDDD
@HISEQ:969:HM2KJBCX2:2:1102:12316:73343 2:N:0:ACTATGCA
AAGTGAAGCGAGCCCAACTATCCCTATTAATCATTACGGTGATCCTAGAAACCAACGAAATAGAATCAATCCGTCCTATTTCATTATTCCATGCTAATGTATTCAGACGTTAGCCTGCTTTAAACACTCTAATTTTTTCAAAGTAACAGTCCTGATTTCCCATCACACCAAATAAATGGCATGAAAGTTCCTCAGAAGGTAGAGATTCATCTCACCAGTACAGACAATTAAGCCTGACCAATGGGTAAACCCCGAAGTTCAACTACGAGCTTTTTAACTGCAACAACTTTAATATACGCTATTGGAGCTGGAATTACCGCGGCTGCTGGCACCAGACTTGCCCTCCAA
+
@<@@DIIEHHIHIIIIIIIIIIIIIIIIHIHIIIIHIIDHI?CHHIHIIIIGEHIIEHHIIIIHGHIHHHIIC<G/<<GH?C<FCGHHI@11<11D<C1F<<G<HHG8CGHH<FG<DEHIIIIHGECB<FGHDIIIIHHHHG?EEB<CDCGGHC1D1HHH<1<G5<<?IHHGCEGHGC)<<EFCIGHHH@9<C?C<HHHHF<FHHGIIHFG<<<8HEEC<C<D<BGHFHHGIH@FIIIHCE1F<:D<HH?IIIIIIEIIIIIIIIIIIIIIIIIIIIIIIIIIIIIIIIIIIIIIIIIIIIIIIIIIIIIIIIIIIIIIIIIIIIIIIIIIIIIIIIIIIIIIDDDDD
@HISEQ:969:HM2KJBCX2:2:1102:7501:74784 2:N:0:ACTATGCA
AAGTGAAGCGAGCCCCAACTATCCCTATTAATCATTACGGTGGTCCTAGACCAACAAAATAGAACCAACGTCCTATTCTATTATTCCATGCTAATCTATTCAAGCAAAAGCCCGCTTTAAACACTCTAATTTTTTCAAGGTAATGGTCCTGGTTCCCCGATACACCCAATAAAGGGCATACCGGCTCACCAGAAGGATAGACCCGACAGCAGAACAGTACTCGCCAGAGACGGACCGTCCGGTCAGGCCTAAAATTCAACTACGAGCTTTTTAACTGCAACAACTTTAATATACGCTATTGGAGCTGGAATTACCGCGGCTGCTGGCACCAGACTTGCCCTCCAA
+
DBDDBGHHI<ECHHIHHEHHHIIIIIIIIIIIIIHHHIHD@EHGHIIIIHEHEG=HCHHHHHHIHIFHI@EHIIIIIIHHIHHEFHGHI?HHHIIHHEE@HEEIHHIIIHEIHGHEHIIIIHHIGIIIIIHIIHHHIIIIIHHIHHGHHIIIIIIHHHHHHHHIEGHHIIIIHHHHHIIIIIIHIIIIIIIIIIIIHIIHECHHHHHIIIIHIIIIIHHIIIIIIIIHEHIHHGIHHIHHIIHHIIHGHIIHIIIIIIIHECHHHGIIIIIIIIIIIIIIIIIIIIIIIHFHHHHHHFFHIIIIIIIHIIIIIIGIIIHIHHIIGIIIHIHHHIIIIIHHDDDDD
@HISEQ:969:HM2KJBCX2:2:1102:10528:75056 2:N:0:ACTATGCA
AAGTGAAGCGAGCCCAACTATCCCTATTAATCATTACGTCGATCCTAGAAACCAACAAAATAGAATCAAACGTCCTATTTCATTATTCCATGCTAATGTATTCAAGCGCGAGCCTGCTTTAAACACTCTAATTTTTTCAAAGTAACAGTCCTGATTTCCCACGACACCAAATTAATGACATCGTGGTTCGTCAGAAGGTAGGAATCAATTTGACCAGTACGTACCGAGGCACGACCGATCAACTGATCCCGAAATTCAACTACGAGCTTTTTAACTGCAACAACTTTAATATACGCTATTGGAGCTGGAATTACCGCGGCTGCTGGCACCAGACTTGCCCTCCAA
+
AAAB@@FHED0<E?HHHDHHHI@CGHHHEHIHEFGGHHIIHHHHHHEHEHHIGF1E?CHHIIIECEHH@CEHE@HEHHEHIHGHHFHHHHEHIIIEHHGHIHHHHHDDCCCCHIGHCHIHGHGHHHHFGEHHHIHHHHHIHGIGIGIIIFIHHHHHHCG@EHHHHIIIIHIHIIIIIIHIIIIHHIHGIIHIIHHHHIIIIIIIHIIIIHHIIIIIIIIIHIIHHIGIIHHFHHIIIHHHHGGGIGIHDFIIHFIHIGIIGIHIIHHEHIIIHGIIHHHIIHIHIHCHHIIHHHIHGIIIIIIHIHHHIIHIIIIIIIIIIIHIHIIIGIIIIIIIIIIHDDDAD
@HISEQ:969:HM2KJBCX2:2:1102:7356:75264 2:N:0:ACTATGCA
AAGTGAAGCGAGCCCAACTATCCCTATTAATCATTACGTCAATCCTAGAAACCAACAAAATAGAATCAAACGTCCTATTTCATTATTCCATGCTAATGTATTCAAGCGTGAGCCTGCTTTAAACACTCTAATTTTTTCAAAGTAACAGTCCTGATTCCCCACAACACCAAATAAATGACATCGTGGTTCGTCAGAAGGGAGAAACCAACAATACCAGTACGTACCGAGGCACGACCGACATGATAGTCCCGAAATTCAACTACGAGCTTTTTAACTGCAGCAACTTTAATATACGCTATTGGAGCTGGAATTACCGCGGCTGCTGGCACCAGACTTGCCCTCCAA
+
BDDDBIHHHHIIGIEHIIIIIHHIHHHIIHHEHFHEHHCGGFHHHIIHIIIHIGHIHHHIHIGHHHFHHI?GE<DD<CCF1GHIGE@F?HHEHEHIIIIIIIHHHIIIHEHIIIHFHHHHHHHHFHFHFHHHHGIHFGHIHIIIHHHIHHIHHHHHGIHGIIIHHHIHIIIIIIHHFCHHHIHHIIHHIIIIHHIIIIIIIIHHIIIIIHIIIIGIIIIIIIIGIIGIIIIGGGIIIIIIIIHGIIGIGIIIIIIIIIIIIHIIIIIIIIIIIIIIIIIIIIHIIIIHHIIIIIIHHIIIIIIIIIIIIIIIIIIIIIIIIIIIIGIIIIIIHIIIIIIIDDDDD
@HISEQ:969:HM2KJBCX2:2:1102:3040:75323 2:N:0:ACTATGCA
AAGTGAAGCGAGCCCAACTATCCCTATTAATCATTACGTCGATCCTAGAAACCAACAAAATAGAATCAAACGTCCTATTTCATTATTCCATGCTAATGTATTCAAGCGTAAGCCTGCTTTAAACACTCTAATTTTTTCAAAGTAACAGTCCTGATTCCCCACGACACCAAATTAATGACATCGCGGTTCTTCAGAAGGTAGGAACCAATAATGCCAGTGCGTACCGAAGCACGACCAACAATTTGATCCCGAAATTCAACTACGAGCTTTTTAACTGCAACAACTTTAATATACGCTATTGGAGCTGGAATTACCGCGGCTGCTGGCACCAGACTTGCCCTCCAA
+
@DDDDHHIIHHIEHGHHHIIIIIIHIIIIEHGHHIHHHIIHHHHIHIIIHICHIIH?CCGHIIHHHHIIHIHECDEHCFCHIIIIIIIHIHIHHFHHIIHHHHHHHHIHIIIIIIIIIIII1GHHIIIIGIHEHHFHEHHHHIHBHGFHIHIHIECHHHIFCADHHIIHHHHIIIIIHHGHIHCDEFGHHIHHHGHHGEHHHHIGHHHIIIHHEGIIIIHFHHHEE@EHGFH?HH:GGHHHE@HHHEHHGIIIHHHHIIIIIHIIIHHHFHHHFHIHIHIHIHHFIHIHEIIHHFHHHIHHEHHHHGC<HHHIHIHIHHFHED@HIHHHHCIHEE?DCIH@BDDD
@HISEQ:969:HM2KJBCX2:2:1102:17361:75593 2:N:0:ACTATGCA
AAGTGAAGCGAGCCCAACTATCCCTATTAATCATTACGTCGATCCTAGAAACCAACAAAATAGAATCAAACGTCCTATTTCATTATTCCATGCTAATGTATTCAAGCGCGAGCCTGCTTTAAACACTCTAATTTTTTCAAAGTAACAGTCCTGATTTCCCACGACACCAAATTAATGACATCGTGGTTCGTCAGAAGGTAGGAATCAATTTGACCAGTACGTACCGAGGCACGACCGATCAACTGATCCCGAAATTCAACTACGAGCTTTTTAACTGCAACAACTTTAATATACGCTATTGGAGCTGGAATTACCGCGGCTGCTGGCACCAGACTTGCCCTCCAA
+
D@DDAIHIHIIHICHHIFIHHHHIIIHHHIHHCHHHHHHGHIIEHHGHIIIIIHIGIIIGIHHHGGHHIIIIHHHHHHIIIIIIIHIIIIIHIIHIIIHIIIHIIHHHCFIHHHIIHHHHGIEHIIHIHIIIHIIIHIIIIIHIIIIIHHIIIHHIIIIHHIHHIIIIIIIHIIIIIIIIIIIIHHHHIIIIIIIIIIIIIIIHIGIIIHIIHIIHIIIIIIIIIHGIIHIIHHIIIIIIIHHDIIIIIIIIIIIIIHIIIIHIHIIIIIIIIIIIIIIIIIIIHHHIIIIIIIGIHIIGIIIIIIIIIIIIIIIIIIIIIIIHIIIIIIIIIIIIIIIIDDDDD
@HISEQ:969:HM2KJBCX2:2:1102:13556:74778 2:N:0:ACTATGCA
AAGTGAAGCGAGCACAACTATCCCTATTAATCATTACGTCAATCCTAGAAACCAACAAAATAGGATCAAACGTCCTATTTCCTTATTCCATGCTAATGTATTCAAGCGTTAGCCTGCTTTAAACACTCTAATTTTTTCAAAGTAACAGTCCTGTTTCCCTGCAACACCAAATTAATGACATTACAGTTCTTCAAGAAGGAGGAACCAGTAAAGCCAGTACATACCAGAGGCACGACCAACCTACTAATCCCGAAATTCAACTACGAGCTTTTTAACTGCAACAACTTTAATATACGCTATTGGAGCTGGAATTACCGCGGCTGCTGGCACCAGACTTGCCCTCCAA
+
000<0C1D1<0/C/1110<1DF1111<<1<D1<1111<1<C<1CHH11<C1C11<011<<<FH1F11<1<FEH10<<C<D111D111<1<G11DE?F@C@D<CC@CGCIIIHIIHGHIHEF/FHFHHH@@@<CC@EHE6HIHHGIHH0EHH-HH8ED4HH@<HIHHEHH?FDHH&FCHHHGFHIGHHEGCCIHHEHHGIHFGGCIHHFFIIIGIHHGHEIHHHGHEFCEIIHEC@IIHCHF11F<GC<GHGD@IHHEIHHHEHHIIIIIIIIIHIIIIIIHHHGHHHFIHIIHIHHHIIIHHHIIHHHHHHHIIHHHIIIIHIHIHIGIIIIIIHIIHHGIDDDDD
@HISEQ:969:HM2KJBCX2:2:1102:11691:76300 2:N:0:ACTATGCA
AAGTGAAGCGAGCCCAACTATCCCTATTAATCATTACGTCAATCCTAGAAACCAACAAAATAGGATCAAACGTCCTATTTCATTATTCCATGCTAATGTATTCAAGCGTTAGCCTGCTTTAAACACTCTAATTTTTTCAAAGTAACAGTCCTGTTTCCCTGCAACACCAAATTAATGACATTACAGTTCTTCAGAAAGGAGGAATCAGCGAAGCCAGTACATACCAGTGGCACGACCAACCTGCTGACCCCGAAATTCAACTACGAGCTTTTTAACTGCAACAACTTTAATATACGCTATTGGAGCTGGAATTACCGCGGCTGCTGGCACCAGACTTGCCCTC
+
DDADBHFIHHHHHHHHIHIIIHGIIIIHIEHIHCFHIEHIGHGFHIEHIIIHIIHIEHEHHHFGCGHHHIIHIIHHIFEEHHGHHIIHIHIHIHEIHHIGHHIHIHHFHGIIGIGIIIIIHIIHHIIGHHHHHHHGHHIIIIIIIIHIHIIHHIIIIIIHHIIIHHHIHHHHEHHIHIHIIIIIHHGGIHIIIIIIIIIIIIIIIIIIIIHIIIIIIIIIIHHCIHI<IIIIIHIIIIIIHHHEIIIHIIIIIIIIFIHIIIIHIHHIHIIIIIHIIIIIIIIHIHHIIIIIHHHHIHIIIIIIIIIIIIIIIIIIIIIIIIIIIIIIIIIIIIIHIIDBAAB
@HISEQ:969:HM2KJBCX2:2:1102:7474:77288 2:N:0:ACTATGCA
AAGTGAAGCGAGCCCAACTATCCCTATTAATCATTACGTCAATCCTAGAAACCAACAAAATAGGATCAACGTCCTATTTCATTATTCCATGCTAATGTATTCAAGCGCGAGCCTGCTTTAAACACTCTAATTTTTTCAAAGTAACAGTCCTGATTCCCCGCCACACCAAATGAATGACATGATGGTTCGTCAGAAGGTAGAAACCAGTAACACCAGTACGTACCTAAGGCACGATCAACGTACTGATCCCGAAATTCAACTACGAGCTTTTTAACTGCAACAACTTTAATATACGCTATTGGAGCTGGAATTACCGCGGCTGCTGGCACCAGACTTGCCCTCCAA
+
DDDDDIIIIGIIHIIHIHIIIIIIIIIIIIIIIIIIIIIIIIIIIIIIIIIIHHIIIIIIIIHIHIIIGHHHHIIHIIIIIIIIIIICHIIHHGIIIIIHHDHIHIIIIIHIIIIIIHIHHHHHHHHIIIIIIIIIIIIIIIHIHIHHIHHHHHHIIIIIIIIIIIIIIIIIIIIIIIIIIIIIIIIIIIIIIIIIIIIIIIIIIIIHIIIHIIHIIIIIIIIIIIIIIIIIIIIHIIIIIIHIIIIIHIIIIIIIIIIIIHIIIIIIIIIIIIHIIIIIIIHIIIIIIIIIIIIIIIIIIIIIIIIIIIIIIIIIIIIIIIIIIIIIIIIIIGIIIIIIDDDDD
@HISEQ:969:HM2KJBCX2:2:1102:15039:76839 2:N:0:ACTATGCA
AAGTGAAGCGAGCCCAACTATCCCTATTAATCATTACGTCAATCCTAGAAACCAACAAAATAGGATCGAACGTCCTATTTCATTATTCCATGCTAATGTATTCAAGCGTTAGCCTGCTTTAAACACTCTAATTTTTTCAAAGTAACAGTCCTGTTTCCCTGCAACACCAAATTAATGACATTACAGTTCTTCAAGAAGGAGGAATCAGTAAAGCCAGTACACACCATTGGCACGACCAACCTACTGACCCCGAAATTCAACTACGAGCTTTTTAACTGCAACAACTTTAATATACGCTATTGGAGCTGGAATTACCGCGGCTGCTGGCACCAGACTTGCCCTCCAA
+
@B@DD?CHHHGHIHHHHHIIIICHIHIIGHHEHGHHIIFHIIHHIIIIHIHHIHEEH?HHHIHHEHHIGIIHIH=HHIIIIIIIIHHHIHHHIHIIIHGFHCH=HHIHHHDEHIIIIIHEHEGFHEHGHEHHIHIHHHGCHGGHHHHGCGHGH@?HHGGFIHHIIIIHHIHHHHHIIHIHHHIIIHGGGIHHIIHIHFIIIIIHIIIIHHHHEDIHGHHGHHGGHHFECIHIIIHIHHGHIIFCCHDHHEC1HGHFEHGIHIIHHGFHEIHGFEFIIIIHIIHHGCCGEHHHHCDHFIIIHHHEHIHCGIIIIIHDDGIIIHHIHHIHHEHHCEHEG@HHGD0D@D
@HISEQ:969:HM2KJBCX2:2:1102:13586:78017 2:N:0:ACTATGCA
AAGTGAAGCGAGCTCAACTATCCCTATTAATCATTACATCGATCCTAGAAACCAACAAAATAGAATCTGATGTCCTATTTCATTATTCCATGCTAATGTATTCAAGCGTAAGCTTGCTTTAAACACTCTAATTTTTTCAAGGTAACAGTCCTAATTCCCCATAACATCAAATAAATGACATTATGGTTCTTTAGAAGGTGAGAACCAATAAAACCAGTACATACCAAGGCATGACCGATCCCTTGATCCCGAAATTCAACTACGAGCTTTTTAACTGCAACAACTTTAATATACGCTATTGGAGCTGGAATTACCGCGGCTGCTGGCACCAGACTTGCCCTCCAA
+
DDDDDIIIIHHIIIIIIIIIIIIIIIIIIIIHIIIHIIIIIIHHIIIGHIIIIGIIIIIIIIIIIIIIIIIIIIIHIIIIIIIIIIIHHHHIIIIGIHIIIHHIHEHIIIGIIIIIIIIIIIIIIHHHIIIHIHIIIIIIIIIIIIIIIIIHHIIIIHIIIIIIIIIIIIIIIIHHIIIIIIIIIIIIIIIIIIIIIIIIIIIIIIIIIIIIIIIIIIIIIIIIIIIIIIIIIIIIIHHIIIHFIIIIIIIIIIIIIIIIIIIIIIIIIIIIIIIIIIIIIIIIIIIIIIIIIIIIIIIIIIIIIIIIIIIIIIIIIIIIIIIIIIIIIIIIIIIIIIIIDDDDD
@HISEQ:969:HM2KJBCX2:2:1102:18032:78525 2:N:0:ACTATGCA
AAGTGAAGCGAGCCCAACTATCCCTATTAATCATTACGGTGGTCCTAGAAACCAACAAAATAGAACCATGCCGTCCTATTTTATTATTCCATGCTAATGTATTCAAGCAAAAATGCCTGCTTTAAACACTCTAATTTTTTCAAAGTAAAGGTCCTGGTTCCCCGCGGCACCCAATTAAGGACATCGCGGTTCTCCAGAAGGTGAGAAATTGACTGCACCAGTTCATACCCCGTAAGGCACGACCGATGCGCCAATCCCGAAATTCAACTACGAGCTTTTTAACTGCAACAACTTTAATATACGCTATTGGAGCTGGAATTACCGCGGCTGCTGGCACCAGACTT
+
DDDDDHIHIIIIGIIIIIIIIIIIIIIIIIIIIIIIIIIIIIIHIIIIIIIHHIIHIHIEHIHHIIIIIIGIIIIIIHHIIIIIIIHHHHHIIIHIIIIIIEGGHIHEIIHIIIIHIHIHHHIIIIIIIIIIIIIIIIHIIIHIIIIIIIIHIIIHGHIIIIIHHIHIIHIIIIIHIIIIIGIIIIIIIIHHGIIIIIIIIHHIIIIIIIIIIHIIIIIIIIIIIIHIIHIIIIIIIIIIIIHIIIIIIHIIIIIIIIIIIIIIIIIIHIIIIIIIIIIIIIIIIIIIHIIIGIIIIIIHIIIIIIIIIIIIIIIIIIIIIIIIIIIIIIIIIIIIIIIDDDDD
@HISEQ:969:HM2KJBCX2:2:1102:14932:78907 2:N:0:ACTATGCA
AAGTGAAGCGAGCCCAACTATCCCTATTAATCATTACGGTGGTCCTAGAAACCAACAAAATAGAACCATGCCGTCCTATTCTATTATTCCATGCTAATCTATTCAAGCAATAGCCCGCTTTAAACACTCTAATTTTTTCAAGGTAATGGTCCTGGCTCCCCAACACACCCAATTAAGGACATGCTGGTTCACCAGAAGGAAGACCCGACAACAAGACAGTACTCGCCAAAGACGGACCGCCCGGCCAGGCCTAAAATTCAACTACGAGCTTTTTAACTGCAACAACTTTAATATACGCTATTGGAGCTGGAATTACCGCGGCTGCTGGCACCAGACTTGCCCTCCAA
+
CDDDDIIIIIIHIIIIIIIIIIIIIIIIIIIIIIIIHIIIIIIHIIIIIHIFHIIIIIGEHIHHIIHII1C1CHIIIIHEHHIIIIGIIIIFHIIIIIHIIIIHIIIIIIIIIIIIIIHIHIIIHIIIIIIIIIIIHHGIIIIIIIIIIIIIIHIIIIIIIIIIIIIIIHIIHHIIIIIIIIIIIIIIIIIIIIIIHHHHHHHHIIIIIIIIIIIIIIIIIIIIIIHIIHHGIIII=HHHIHIIIIIIIIIIIIIIIIIIIIIHHIIHIIIIIIIIIIIIIIIHHHIIIIIIIIIIIIIIIIIIIIIIIIIIIIIIIIIIIIIIHIIIIIIIIIIIIIIIIIDDDDD
@HISEQ:969:HM2KJBCX2:2:1102:5777:79220 2:N:0:ACTATGCA
AAGTGAAGCGAGCCCAACTATCCCTATTATCATTACGTCGATCCTAGAAACCAACAAAATAGGTTCGATCGTCCTATTTCGTTATTCCATGCTAATGTATTCAAGCGCGAGCCTGCTTTAAGCACTCTAATTTTTTCAAAGTAACAGTCCTCTTTCCCCGCAACAACAAATTAATGCCATCACGGTTCTACAAGAAGGAGGGACCAGTGAGGCCAGTGCATACCAGTGGCACGACCAACCTACTGGCCCCGAAATTCAACTACGAGCTTTTTAACTGCAACAACTTTAATATACGCTATTGGAGCTGGAATTACCGCGGCTGCTGGCACCAGACTTGCCCTCCAA
+
DABDDIFHED=CHDGHHHIIHHHHIIHHHHHHHIHHIHHHIIGHHHIHHFHCHFEHE?GFHHFEHEHIIIHFFIDHIHHICGHIIHEHHFHCG1FDHHHHEGHHECIHCIHDDHHGHHFEHCHFFCGHHHGIHHIHHCHHFHEHEHGCHFG?FDGHCHDGBHHEHHHCCHIIHHGHHHHIHIIIIIIHHGAHFFAIIHIIIIHIIIIHHFGIIIIIHFCIHIIIIIIIIIIHEHHGIIGHGCFECE/=?@EIIIHIHHGHHHHEIHEEIHEIHEF@GHIHHHGGF@?HHG<GCHIIIIFIH?HGGEHIHGCIHDDCCHGIHHFHHHHHECCC@EEEHHGHDDDDD
@HISEQ:969:HM2KJBCX2:2:1102:11911:78758 2:N:0:ACTATGCA
AAGTGAAGCGAGCCCAACTATCCCTATTAATCATTACGTCAATCCTAGAAACCAACAAAATAAGATCGAACGTCCTATTTCATTATTCCATGCTAATGTATTCAAGCGTTAGCCTGCTTTAAACACTCTAATTTTTTCAAAGTAACAGTCCAGATTCCTCGCAACACCAAATTAATGACATGATGGTTCGTCAGAAGGTAGGAATCAGTAACACCAGTACGTACCGAAGGCACGACCAGCGTACTAATCCCGAAATTCAACTACGAGCTTTTTAACTGCAACAACTTTAATATACGCTATTGGAGCTGGAATTACCGCGGCTGCTGGCACCAGACTTGCCCTCCAA
+
@@@DDIGIGHIIIIIIHIGHIHIHHIIHHHHIHHIIIGIHEHHGHIHIIHHEEHIIEGCHIIICFHEHHIIIEHEHIHIIIIHIIFH?CFC?EEHEHHIIHIIIIHIIIIGEEHHEGHHIIEHHHHEHHEHHIIHHHHEFIHHHHHHIIIIIHIHHHHHIIIHIIIIIHHIIIIIIHIIHHHHHFIIIIIIIIHEIIIIIIIIIIHIIIIIIIGIIIIIIIHHIIIIIHIIHIIIIHIIIIIHIIHHCGGIIIIHHHIHHHIIIIIHIGIIHIIIIIIHHIIIHIIIIIIIIIIIIIIIIIIIIIIIIHIHHDIIIIIIIIIIIHIIHHIIIIIIIIIIIHDADDD
@HISEQ:969:HM2KJBCX2:2:1102:11545:79375 2:N:0:ACTATGCA
AAGTGAAGCGAGCCCAACTATCCCTATTAATCATTACGGTGATCCTAGAAACCAACAAAATAGAACCATGCCGTCCTATTCTATTATTCCATGCTAATGTATTCGAGCAAAATGCCTGCTTTAAACACTCTAATTTTTTCAAGGTAAAGGTCCTGGTTCCACATGACACCCAATTAAGGACATCATGCTTCTCCAGAAGGTGAGAAATCAACTGCGACAGTTCATACCCCTTAAGGCACGACCATCACGTCAATCCCGAAATTCAACTACGAGCTTTTTAACTGCAACAACTTTAATATACGCTATTGGAGCTGGAATTACCGCGGCTGCTGGCACCAGACTTGCCCTCCAA
+
DDDBDIIIIIIIIHIIIIIIIIIIIIIIIIHIIHIIIIHHIIIIIIIIIIIIIIIIIIIIIIGHHIIIIHIIHHHIIIHIHHIIIIIIIIIGHHEHHHHGHHHHIIHHIIIIIIIIIIHHGHHHHIIIIIIHIIIHIIIIIIIIIIIIIIIHIIIIHIIIIIIIIIIIIIIIIIIHIIIIIIIIIIIIIIIIHIHIIIIIIIIIIIIIIIIIIIHIIHIIIIIIIIIIIIIIIIIII=IIIIIIIIIIIHHIIIIIIIIIIIIIIIIHIIIIIIIIIIIIIIIIIIIIIIIIIIIIIIIHIIIIIIIIIIIIIIIIIIIIIIIIIIHIIIIIIIIIIIIIIIIIIIIDDDDD
@HISEQ:969:HM2KJBCX2:2:1102:15209:79942 2:N:0:ACTATGCA
AAGTGAAGCGAGCTCAACTATCCCTATTAATCATTACGTCGATCCTAGAAACCAACAAAATAGAATCAAACGTCCTATTTCATTATTCCATGCTAATGTATTCAAGCGCGAGCTTGCTTTAAACACTCTAATTTTTTCAAAGTAACAGTCCTGATTTCCCATGACACCAAATTAATGACATCGTGGTTCGTCAGAAGGGAGAAACCAATAATGCTAGTACGTACAAAGTACGACCGACATATTAGTCCCGAAATTCAACTACGAGCTTTTTAACTGCAACAACTTTAATATACGCTATTGGAGCTGGAATTACCGCGGCTGCTGGCACCAGACTTGCCCTCCAA
+
DDCDDIIHIIIIIIIIIIIIIIIIIIIIIIIIIIIIIIIIIIIIIIIIIIIIIIIIIIHIIIIIIIIIGHHHHIFHIIIIIIIIIIIIIIHIIIIIHIIIIIIIIIIHIIHIIIIIIIIIIIIIIIIHHIIIIIIIIIIIHIIIIIIHIIIIIIIIIIIIIIIIIIIIIIIIIIIIIIHIIIIIIIIIIIIIIIIIIIIIIIIIIIIIIIHIIIIIIIIIIIIIIIIIIIIIIIIIIIHHIIHI=IIIIIIIIIIIIIIIIIIIIIIIIIIIIIIIIIIIIIIIIIIIIIIIIIIIIIIIIIIIIIIIIIIIIIIIIIIIIIIIIIIIIIIIIIIIIIIDDDDD
@HISEQ:969:HM2KJBCX2:2:1102:4102:79341 2:N:0:ACTATGCA
AAGTGAAGCGAGCCCAACTATCCCTATTAATCATTACGTCAATCCTAGAAACCAACAAAATAGGATCGAACGTCCTATTTCATTATTCCATGCTAATGTATTCAAGCGTTAGCCTGCTTTAAACACTCTAATTTTTTCAAAGTAACAGTCCTGTTTCCCTGCAACACCAAATTAATGACATTACAGTTCTTCAGAAAGGAGGAATCAGCGAAGCCAGTACATACCAGTGGCACGACCAACCTGCTGACCCCGAAATTCAACTACGAGCTTTTTAACTGCAACAACTTTAATATACGCTATTGGAGCTGGAATTACCGCGGCTGCTGGCACCAGACTTGCCCTCCAA
+
DDDDDIIIIIIIIIIIIGIIIIIIIIIIIIIIIIHHHIHIIIGGHIIIIIIIIIIIIIIHIIIIIIIIIHIIIFHIIHIIIIIIIIIHHHHIHH@GIIIIIIIIIHIIHIIIIIIIIIIIHIGHHHIHHHIIIIIIIIIHHIIHIIIIIIHIIIIIHHHHIIIIIIGIIIIIIIIIIIIIIIIIIIIIIIIIIIIIIIIIHIIHIIIIIIIIIHIIIIIIIIIIIIIIIIIIIIIIIIIHIIIHHIIIIIIIIIIIIIIIIIIIIIIHIIIIIIIIIIIIIIIIIIIIIHHIIIIIIIIIIIIIIIIIIIIIIIIIIIIIIIIIIIIIIIIIIIIIIIIIIDDDDD
@HISEQ:969:HM2KJBCX2:2:1102:8601:81311 2:N:0:ACTATGCA
AAGTGAAGCGAGCCCAACTATCCCTATTAATCATTACGTCAATCCTAGAAACCAACAAAATAGGATCAAACGTCCTATTTCATTATTCCATGCTAATGTATTCAAGCGTTAGCCTGCTTTAAACACTCTAATTTTTTCAAAGTAACAGTCCTGTTTCCCTGCAACACCAAATTAATGACATTACAGTTCTTCAAGAAGGAGGAACCAGTAAAGCCAGTGCATACCAGAGGCACGACCAACCTACTAATCCCGAAATTCAACTACGAGCTTTTTAACTGCAACAACTTTAATATACGCTATTGGAGCTGGAATTACCGCGGCTGCTGGCACCAGACTTGCCCTCCAA
+
DDDDDIIHHHE/CEHIIIEGIHHIIIIIIIIIHIIIEHIIIIGIIIHHHIHIIHICHH1CGHIGEHECHHEHHHIIHHHC1FHIIGEC@CHHHIFHEHHIHEEHHIIHHIIIHIIIIIHHIIIIIIIIIHHIIHIIHIIHHIIIIIIIIIIIIIIHIHIIIGIIIIIIIIIHHIHIIIIHIIIIIIIHIIIIIIIIIIIIIIIHHHIIIIIIIIIIIIIHIIIIIIIIIIHDIIHHHIHIHIHHHIIHIIIHIIIHHIIIIIHIIIIIIIIIIIIIIIIIIIIHIIIIIGIIIIIIIIIIIIIIIIIIIIIIIIIIIIIIIIIIIIIIIIIIIIIIIIIIIDDDDA
@HISEQ:969:HM2KJBCX2:2:1102:11282:82097 2:N:0:ACTATGCA
AAGTGAAGCGAGCCCAACTATCCCTATTAATCATTACGTCAATCCTAGAAACCAACAAAATAGGATCGTCGTCCTATTTCATTATTCCATGCTAATGTATTCAAGCGTTAGCCTGCTTTAAACACTCTAATTTTTTCAAAGTAACAGTCCTGTTTCCCCGCAACACCAACTTAATGGCATTACGGTTCTACAAGAAGGAGGAATCAGCAAAGCCAGTGCATACCAGTGGCACGACCAACTTGCTGACCCCGAAATTCAACTACGAGCTTTTTAACTGCAACAACTTTAATATACGCTATTGGAGCTGGAATTACCGCGGCTGCTGGCACCAGACTTGCCCTCCAA
+
DDCDBIIIGIIIIIIIIIIIIIIIIIIIIIIIGIIIIIIIIIIIIIIIIIIIIIIIIIIHIHHHHHIIHHIHGHIIHIHIGIIIIHIIIIIGHIIIIIIIIHIIIIIIIIIIIIIIIIIIIHIIIHHIIIIIIIIIIHIIIIIIIIIIIIIIIIIIIHIIIIIIIIIIIHIIIIIIIIIIIIIIIIIHIIIIIIIIIIIIHIIIIIIIIIIIIIIIIIIIIIIIIIII<IIIIIIIIIIIIIHGIIIIIIIIIIIHHIIIIIIIIIIIIIIIIIIIIIIIIIIIIIIIIIIIIGIIIIIIIIIIIIIIIIIIIHIIIIIIIIIIIIIIIIIIIIIIIIIIDDDDD
@HISEQ:969:HM2KJBCX2:2:1102:3084:83630 2:N:0:ACTATGCA
AAGTGAAGCGAGCCCAACTATCCCTATTAATCATTACGTCAATCCTAGAAACCAACAAAATAGGATCGAACGTCCTATTTCATTATTCCATGCTAATGTATTCAAGCGTTAGCTTGCTTTAAACACTCTAATTTTTTCAAAGTAACAGTCCAAATTCCCCGCAACACCAAATTAATGGCATTACGGCTCATCAGGAAGGAGGAATCAGTGAGACCAGTACATACCAGAGGCATGACCAACCTACTAACCCCGAAATTCAACTACGAGCTTTTTAACTGCAACAACTTTAATATACGCTATTGGAGCTGGAATTACCGCGGCTGCTGGCACCAGACTTGCCCTCCAA
+
DDDDDIIGIIIIIIIIIIIIIHIIIIIIIIIIIIIIIIIIIIIIIIIIIIIIIIIIIIIHIIIIHHIIIIIGIIIIIIIIIIIIIIIGIHIIHIIIIIIHHHHHIIIIIIIIIIIIIIIIIIHIIIIHHHIIIIIIIIHIHIIIIIIIHIIIIIHHIIIHIIIIIHIIIIHHIIIIIIIIIIIIHIIIIIIIIIIIIIIIIIIIIIIIIIIIIIIIIIIIIIIIIIIIIHIIIIIIIIIIIIIIHIHIIIIIIIIHHIIIHIHHIIIIIIIIHIIIIIIIIIIIIIIIIIIIIIIIIIIIIIIIIIIHHIIIIIIIIIIIIIIIIIIIIIIIIIIIIIIIIDDDDD
@HISEQ:969:HM2KJBCX2:2:1102:11172:83650 2:N:0:ACTATGCA
AAGTGAAGCGAGCCCAACTATCCCTATTAATCATTACGGTGATCCTAGAAACCAACGAAATAGAATCAGTCCGTCCTATTTCATTATTCCATGCTAATGTATTCAGACGATAGTCTGCATTAAACACTCTAATTTTTTCAAAGTAACAGTCCTGATTTCCCATCACACCAAATAAATGGCATGAAAGTTCCTCAGAAGGTAGAGATCCATCTCACCAGTGCAGACAATTAAGCCTGACCAATGGGTAGACCCCGAGGTTCAACTACGAGCTTTTTAACTGCAACAACTTTAATATACGCTATTGGAGCTGGAATTACCGCGGCTGCTGGCACCAGACTTGCCCTCCAA
+
<B@@BEH?F/0/<C@CCGEH1C@@D1<FH@1D@<1<@101<<F1<DH1@GE1C1<EH10<1D<1<11DH11E0<@F0CECHHE11111<<<EH?CF1CC?E?FHEGCE?G@FG?EHHG$@<H?G&B11?HHF<@FFF.B?GAF@2<?@C8HHHFFD1HF<;1<HGCGD0ECECE@<@?HHHHGCEHHIHEG=CHEHGFFGHFGIIHHAFFF1IIHHEHHHHEHIGHIIHIHEIIHB1EHGFEB@1A<>HC/HE@ECH?HGFHE@HHHE?ECFHEFHCFEEEIHFHGD<1?HIIHCHHGG@HEE?HHIIIIIHHHHC<DCDGFHF?GG@1C<@D<111?<E<HFBD@@0
@HISEQ:969:HM2KJBCX2:2:1102:5453:83689 2:N:0:ACTATGCA
AAGTGAAGCGAGCCCAACTATCCCTATTAATCATTACGTCGATCCTAGAAACCAACAAAATAGAATCAAACGTCCTATTTCGTTATTCCATGCTAATGTATTCAAGCGTGAGCCTGCTTTAAACACTCTAATTTTTTCAAAGTAACAGTCCTGATTCCCCAAGACACCAAATTAATGACATCATGGTTCGTCAGAAGGTAGGAATCAATAATACCAGTACGTACAATAGCACGACCAATAAATTGATCCCGAAATTCAACTACGAGCTTTTTAACTGCAACAACTTTAATATACGCTATTGGAGCTGGAATTACCGCGGCTGCTGGCACCAGACTTGCCCTCCAA
+
DDDDDIIIGIIIIIIIIIHIIIIIIIIIIIIIIIIIIIIIIIHIIIIIIIIIIIIIIIIIIIIIIIIIIIIIIIIIIIIIIIIIIIIHHHHIIIIIIIIIIIIIIIIIIIIIIIIIIIIIHHHIIIIIIIIIIIIIIIIIIIIIIIIIIIIIIIIIIIIIIIIIIIIHIIIIIIIIIIIIIIIIIIIIIIIIIIIIIIIIIIIIIIIIIIIIHIIIIIIIIIIIIIIIIIIIIIIIIIIIIIIHIIIIIIIIIIIIIIIIIIIIIIIIIIIIIIIIIIIIIIIIIHHIIIIIIIIIIIIIIIIIIIIIIIIIIIIIIIIIIIIIIIIIIIIIIIIIIIIIDDDDD
@HISEQ:969:HM2KJBCX2:2:1102:17840:84293 2:N:0:ACTATGCA
AAGTGAAGCGAGCCCAACTATCCCTATTAATCATTACGGTGATCCTAGAAACCAACAAAATAGAACCATGCCGTCCTATTCTATTATTCCATGCTAATGTATTCGAGCAAAATGCCTGCTTTAAACACTCTAATTTTTTCAAGGTAAAGGTCCTGGTTCCACATGACACCCAATTAAGGACATCATGCTTCTCCAGAAGGTGAGAAATCAACTGCGACAGTTCATACCCCTTAAGGCACGACCATCACGTCAATCCCGAAATTCAACTACGAGCTTTTTAACTGCAACAACTTTAATATACGCTATTGGAGCTGGAATTACCGCGGCTGCTGGCACCAGACTTGCCCTCCAA
+
DDDDDIIIIEEHGIIIIIIIIIIIIIIIIIIFHHIGHIIIIIHHIIIIIIIIIIIIHIHHHIHHIIIHIIGGIIIIIIIHHIIIIIIIIIIIIIIIGIIIIHHIIIIIHIIIIIIIIIIIIIIIIIIHIIIHIHIIIIIIIIHEHIIIIIHIIIIIIIIHIIIIIHIIIIHIIHIIIIIIIHIIIHIIIIIIIIIIIIIIIIIIIIIIIIIIIIIIIIIIHIIHIIIIIIIIIIIHIIIIIIIIIIHIIHHIHIIIIIIIIIIIIIHIIIIIIIIIIIIIIIIIIIIIIIIIHIHIIIIIIIIIIIIIIIIIIIIIIIIIIIIIIIIIGIIIIIIIIIIIIIIIIIIDDDDD
@HISEQ:969:HM2KJBCX2:2:1102:15197:83262 2:N:0:ACTATGCA
AAGTGAAGCGAGCCCAACTATCCCTATTAATCATTACGTCAATCCTAGAAACCAACAAAATAGGATCAACGTCCTATTTCATTATTCCATGCTAATGTATTCAAGCGCGAGCCTGCTTTAAACACTCTAATTTTTTCAAAGTAACAGTCCTGATTCCCCGCCACACCAAATGAATGACATGATGGTTCGTCAGAAGGTAGAAACCAGTAACACCAGTACGTACCTAAGGCACGACCAACGTACTGATCCCGAAATTCAACTACGAGCTTTTTAACTGCAACAACTTTAATATACGCTATTGGAGCTGGAATTACCGCGGCTGCTGGCACCAGACTTGCCCTCCAA
+
DDDDDIIHIIIIIIIIIIIIIIIIIIIIIIIIIIIIIIHHIIIIGIIHIIIIHHIIHIHIIHHHIIIIIIIHIIIIIIIIIIIHIIIIIIIHIIHIHIIIIHIIIIHIIIHIIIIIIIHIIIIIIIIIHIIIHIIIIIIIIIIIIIIIIIIIIIIIIIIIIIIIIIIIIHHIHIIIIIIIIIIIIIIIIIIIIIIIIIIIIIIIIIIIIIIIIIIIIIIIIIIIIIIIIIIIIIIIIIIIIIHGIIIHIIIIIIIIIIIIIIIIIIIIIIIIIHIIIIIIIIIIIIIIIIIHHIIIIIIIIIIIIIIIIIIIIIIIIIIIIIIIIIIIIIIIIIIIIIIIDDDDD
@HISEQ:969:HM2KJBCX2:2:1102:20485:83990 2:N:0:ACTATGCA
AAGTGAAGCGAGCCCAACTATCCCTATTAATCATTACGTCGATCCTAGAAACCAACAAAATAGAATCAAACGTCCTATTTCGTTATTCCATGCTAATGTATTCAAGCGTGAGCCTGCTTTAAACACTCTAATTTTTTCAAAGTAACAGTCCTGATTCCCCAAGACACCAAATTAATGACATCATGGTTCGTCAGAAGGTAGGAATCAATAATACCAGTACGTACAATAGCACGACCAATAAATTGATCCCGAAATTCAACTACGAGCTTTTTAACTGCAACAACTTTAATATACGCTATTGGAGCTGGAATTACCGCGGCTGCTGGCACCAGACTTGCCCTCCAA
+
DDDDDIIIHIIIIHIIIIIIIIIIIGHIIIIIIIIIIHHIIIHIIIIIIGIIIHIIIIIIIIIIIIIIIIHIHHIIEHHIIHHIH@HFHHHHHIIIHHIIIHHHIHHHIFIHHHHEHIIHHIIIHIIIHHIIHHIIHEHHHHHIGIIIIHIIHHHHGHHHIHHHHIHHIIHHIIIHHHGIIIIIHGHGHIHIIIIIIIHIIHIIHHIIIIIIHHIIIHIIIIIGIIIIIIHHIHHIIIIIIIHFIIHIIIIIIHIIIIIIIIIHEHGIIIIIIIIIIIIIIIIIHIIIIIHHIIIIIIIIIIIIIIIHIIIIHIIIIIIIIIIIIIIIIIHIIIIIIIIIDDDDD
@HISEQ:969:HM2KJBCX2:2:1102:17379:84974 2:N:0:ACTATGCA
AAGTGAAGCGAGCCCAACTATCCCTATTAATCATTACGTCAATCCTAGAAACCAACAAAATAGGTTTGAACGTCCTATTTCATTATTCCATGCTAATGTATTCAAGCAAATGCCTGCTTTAAACACTCTAATTTTTTCAAAGTAACAGTCCTGTTTCCCTGCAACACCAAATTAATGACATTACAGTTCTTCAGAAAGGAGGAATCAGCGAGACCAGTTCATACCAGTGGCACGACCAGCCTGCTGACCCCGAAATTCAACTACGAGCTTTTTAACTGCAACAACTTTAATATACGCTATTGGAGCTGGAATTACCGCGGCTGCTGGCACCAGACTTGCCC
+
DDDDDIIIIHHHIIHIHHHIIIIIIIIIIIIIIIIHIGHIHIIGIHIIIIIIHHIIIIHHIIFHHEHHIIHIIIIIIIHIIIHIHIHIIIIIIIHHIIHIIIIIIIIIIIIIHHIIIIIIIIIIHIIHIIIIIIHIIHHIIIIIIIIIIHIIIIIIIIIHHIIIIIHIIIIIIIIIIIIIIHIIIIIIIHIIIIIIIIIIIIIIIIIIIIIIIIIIIIIIIIIIIIIIIIIIIIIIIIIHIIIIIIIIIIIIIIIIIIIIIIIIIIIIIIIIIIIIIIIIIIIHIIIIIIIIIIIGIIIIIIIIIIIIIIIIIIIIIIIIIIIIIIIIIIIIIIIIDDDDD
@HISEQ:969:HM2KJBCX2:2:1102:14269:85396 2:N:0:ACTATGCA
AAGTGAAGCGAGCCCAACTATCCCTATTAATCATTACGGTGATTCAGAAACCAACAAAACAGGACCACCGTCCTATTTTATTATTCCATGCTAATGTATTCAGACGTAAGCCTGCTTTGAACACTCTAATTTTTTCAAGGTAAGGGTCCTGGTTTCCCACCACGCTAAATTAATAACATGATGGTTCCCCAGAAGGTAGAAATTCCACACGCCAGTACAGACAATTGCCCGACCAACGGTAGAACCCCGAAATTCAACTACGAGCTTTTTAACTGCAACAACTTTAATATACGCTATTGGAGCTGGAATTACCGCGGCTGCTGGCACCAGACTTGCCCTCCAA
+
DDDDDIIHIIIIIIIIIIIIHIIIIIIIIIIIHIIIIIIIIIIIIIIIIIHHHIIIHGIIIIHIIIIIHIIIIIIIIIIIIIIIIIIIIIIIIIIHHHIIHHIIIIIIIIIIIIIIIIIIIIHIIIIIIIIIIHHHIIIIIIIIIIIIIIIIIIHIIIHIIIIIHIIIIIHIIIIIIHIIIIHHIIHIIIIIIIIIIIIIIIHIIIIIIIIIIIIIIIIIIIIIIIIIIIIIIIIIIIHHHDIIIIIIIIIIIIIIIIIHIIIIIIIIIIIIHIIIIIIIHIIIIIIIIIHIIIIIIIIIIIIIIIIIIIIIIIIIIIIIIIIIIIIIIIIIIIIIIIDDDDD
@HISEQ:969:HM2KJBCX2:2:1102:8969:86411 2:N:0:ACTATGCA
AAGTGAAGCGAGCCCAACTATCCCTATTAATCATTACGTCAATCCTAGAAACCAACAAAATAGGATCAAACGTCCTATTTCATTATTCCATGCTAATGTATTCAAGCGTTAGCCTGCTTTAAACACTCTAATTTTTTCAAAGTAACAGTCCTGTTTCCCTGCAACACCAAATTAATAACATTACAGTTCTTCAGAAAGGAGGAATCAGCGAAGCCAGTACATACCAAAGGCACGACCAACCTGCTAACCCCGAAATTCAACTACGAGCTTTTTAACTGCAACAACTTTAATATACGCTATTGGAGCTGGAATTACCGCGGCTGCTGGCACCAGACTTGCCCTCCAA
+
DDDDCIIIIIGIIIIIIIIIIIIIIIIIIIIIIIIIIIIIIIIIIIIIIIIIIIHIIIGIIIIIIIIIIIIIIIIIIIIIIIIIIIIIHHHHHIIIIIIIIIHIIIIIIIIIIIIIIIIIIIIIHIIIIIIIIIIIIIIIIIIIIIIIIIHIIIIIIIIHHIIIHIIIIIHHHIIIIIIIIIIIIIIIIIIIIIIIIIIIIHIIIIIIIIIIIIIIIIIIIIIIIIIIIIIIIIIIIIIIIIIIIIIIIIIIIIIIIIIIIIIIIIIIIIIIIIIIIIIIIIIIIIHIIIHIIIIIIIIIIIIIIIIIIIIIIIIIIIIIIIIIIIIIIIIIIIIIIIIIIDDDDD
@HISEQ:969:HM2KJBCX2:2:1102:15344:86004 2:N:0:ACTATGCA
AAGTGAAGCGAGCCCAACTATCCCTATTAATCATTACGTCAATCCTAGAAACCAACAAAATAGGATCGAACGTCCTATTTCATTATTCCATGCTAATGTATTCAAGCGTTAGCTTGCTTTAAACACTCTAATTTTTTCAAAGTAACAGTCCAAATTCCCCAAAACACCAAATTAATGGCATTAAGGTTCATCAGGAAGGAGGAATCAGTGAGACCAGTACATACCAGAGGCATGACCAACCTACTAACCCCGAAATTCAACTACGAGCTTTTTAACTGCAACAACTTTAATATACGCTATTGGAGCTGGAATTACCGCGGCTGCTGGCACCAGACTTGCCCTCCAA
+
DDDDDIIIIIIIIIIIIIIIIGIIIIIIIIIIIIIHIIIIIIIHIIIIIIIIIHHIHIIHIIIIIIIHIIHHIIIIIIIIIIIIIIIHIIIHIIIIIIIIIIIIIIIIIIIIIHIIIIIIIIHHHIHHIIIIIIIIIIIIIIIIIIIIIIIIIIIIIIIIIIIIIIHIIIIIIIHIIIIIIIIIIIIIIIIIIIIIIIIIIIIIIIIIIIIIIIIIIIIIIIIIIIIIIIIIIIIIIIIIIIIHIIHIIIIIIIIGIIIIHHFHIIIHIIIIIIIIIIIIIIIIIIIIIIIIIIIIIIIIIIIIIIIIIIIIIIIIIIIIIIIIIIIIIIIIIIIIIIIIIDDDDD
@HISEQ:969:HM2KJBCX2:2:1102:9742:86341 2:N:0:ACTATGCA
AAGTGAAGCGAGCCCAACTATCCCTATTAATCATTACGTCAATCCTAGAAACCAACAAAATAGGATCAACGTCCTATTTCATTATTCCATGCTAATGTATTCAAGCGCGAGCCTGCTTTAAACACTCTAATTTTTTCAAAGTAACAGTCCTGATTCCCCACCACACCAAATTAATGACATGATGGTTCGTCAGAAGGTAGAAATCAGTAACACCAGTACGTACCGAAGGCACGACCAGCGTACTAATCCCGAAATTCAACTACGAGCTTTTTAACTGCAACAACTTTAATATACGCTATTGGAGCTGGAATTACCGCGGCTGCTGGCACCAGACTTGCCCTCCAA
+
DDDDCIIIIIIIIHIIIIIIIIIIIHHHIIIIIIIIIIIIIIIGIIIIIIIHIHIIIIHFHIEHIGHGHIHHHIIGHHEHIIIGFHHHIHIIIGHIHIHHIHIIIIHIIIIIIIIIHIHIIIIIHIIIIEHIHIIHHHHIIIIIHIIIIIIIIIIIIIHIIHIIIIIIGHHHCIHIIIIIIIIIIIIIIIIIIIHIIIIIIIIIIIIIIIIIIIGIHFHHIIIIIIIIIIHIIIHIIIIIIHHFIIIIIIIHIGIIIIIIIHIIIIIIIIIIHIIIIIIIIIIIIGIIIIIIIIIIIIIIIIIIIIIIIIIIIIIIIIIIIIIIIIIHIIHIHIIIIIGIDDDDD
@HISEQ:969:HM2KJBCX2:2:1102:8918:86648 2:N:0:ACTATGCA
AAGTGAAGCGAGCCCAACTATCCCTATTAATCATTACGTCGATCCTAGAAACCAACAAAATAGAATCAAACGTCCTATTTCATTATTCCATGCTAATGTATTCAAGCGTACGCCTGCTTTAAACACTCTAATTTTTTCAAAGTAACAGTCCTGATTCCCCACGACACCAAATTAATGACATCGCGGTTCTTCAGAAGGTAGGAACCAATAATGCCAGTACGTACCGAAGCACGACCAACAATTCGATCCCGAAATTCAACTACGAGCTTTTTAACTGCAACAACTTTAATATACGCTATTGGAGCTGGAATTACCGCGGCTGCTGGCACCAGACTTGCCCTCCAA
+
DDDDDIIIIIHHIIHHHIIIIIIIIIIIIIHIIIIIIIIIIIIIIIIIGIIIIIIIIFHEHIHHIIIIIIIIFHHIIIIIHIIIIHHIHIIIH?GHIHHHIGIIIIHIIIHHHIIIIHHIHIIIIIIIIIIIIIIIIIIIIIIIIIIIIIIIIIHIIHIHHIIHIIIIIIIIIIIIIIIIIIIIIIIIGIIIIIIIIIHHIIIIIIIIIIIIHEIIIIIIIIIIIIIIIIIIIIIIIIIIIHHEIHHHHIHIIIIIIIIIIIHIIIIIIIIIIIIIIIIIIIIIIIIIIIIIIIIIIIIIIIIIIIIIIIIIIIIIIIIIIIIIIIIIIIIIIIIIIIIIDDDDD
@HISEQ:969:HM2KJBCX2:2:1102:9141:86641 2:N:0:ACTATGCA
AAGTGAAGCGAGCCCAACTATCCCTATTAATCATTACGTCAATCCTAGAAACCAACAAAATAGGATCGAACGTCCTATTTCATTATTCCATGCTAATGTATTCAAGCGTTAGCTTGCTTTAAACACTCTAATTTTTTCAAAGTAACAGTCCAAATTCCCCAAAACACCAAACTAATGGCATTAAGATTCATCAGGAAGGAGGAATCAGTGAGACCAGTACATACCAGAGGCATGACCAACCTACTAACCCCGAAATTCAACTACGAGCTTTTTAACTGCAACAACTTTAATATACGCTATTGGAGCTGGAATTACCGCGGCTGCTGGCACCAGACTTGCCCTCCAA
+
DDDDDIIIHHIDHIIIIEHIHIEHGHHIIHIIHIIHIEHIIIIHIIIIHHIIIIIGI?HIIIGFIGIIGHIHEEEFHHEHC<CFFCFHHGI1@1<CHEIIIIHHG?HHIHIHIHHHEGHHHHFFG@CHHFHIIIIIIIHICIIHHHEEFEHHHIHHEIHEEG@HHHHEHGG#IHHFHIGIHHHHHIIIIIHFIHHEHEIIHHIHHGHII<IHIIIHGIHHHIIIIIIHHHHHHEIIIHGGHFGFCHIIIIHHIIIIHFGCIHHHIHIIIHIIHIHHIIIIIHIIIIHHIIIIIIIIHFHHIIIIIIIIHIIIHIIIIIIIIHHIIIIIIIIIIIGIIIIIIDDDDB
@HISEQ:969:HM2KJBCX2:2:1102:15453:87920 2:N:0:ACTATGCA
AAGTGAAGCGAGCCCAACTATCCCTATTAATCATTACGTCAATCCTAGAAACCAACAAAATAGGATCGAACGTCCTATTTCATTATTCCATGCTAATGTATTCAAGCGTTAGCTTGCTTTAAACACTCTAATTTTTTCAAAGTAACAGTCCAAATTCCCCAAAACACCAAATTAATGGCATTAAGATTCATCAGGAAGGAGGAATCAGTGAGACCAGTACATACCAGAGGCATGACCAACCTACTAACCCCGAAATTCAACTACGAGCTTTTTAACTGCAACAACTTTAATATACGCTATTGGAGCTGGAATTACCGCGGCTGCTGGCACCAGACTTGCCCTCCAA
+
DDDDDIIIIHGIHHIHIIIIHHIHIGHIIGIIIIIIIIIIIGIHHIHIHHIGHHIIIHGIIIIIIHIIHHHHH?GHHHIIGHHIGIIGHHI?CH@HIIIHIIIIIIHIHHIIHHIIIIHHIHIIHHIIIHHIIIHHHIIIIIIHIHHHHHIIIHIGHIIHIIHHHHIIIIIIIIIIIIIIHIIIIIIGIIIIHHIIIIIIIIIIIIIIIIIIHIIIIIIIIIIHIIIIIIIIIIIIIIIIIIHGDGHIIIIIIGIIIIIIIIHIIIIIHGIIIIIIIIIIIIIIIHFIIIIIIIIIIIIIHIIIIIIIIIIIIIIIIIIIIIIIIIIIIIIIIHIIIGIIIDDDDD
@HISEQ:969:HM2KJBCX2:2:1102:10416:88613 2:N:0:ACTATGCA
AAGTGAAGCGAGCCCAACTATCCCTATTAATCATTACGGTGGTCCTAGAAACCAACAAAATAGAACCACAACGTCCTATTCTATTATTCCATGCTAATCTATTCAAGCAAATGCCTGCTTTAAACACTCTAATTTTTTCAAGGTAATGGTCCTGGCTCCCCGGCACACCCAATAAAGGACATACTGGTTCACCAGAAGGTGGACCCGACACAGGACAGTACTCGCCAAAGACGGACCGCCCGGCCAGGCCTAAAATTCAACTACGAGCTTTTTAACTGCAACAACTTTAATATACGCTATTGGAGCTGGAATTACCGCGGCTGCTGGCACCAGACTTGCCCTCCAA
+
BDDDBHIIIIIDIIHIHIIHHIIIIGHIIIHIGFHGH@HHHIIIIIFHFIHIEHHHIFIHHIIIHHFHIIIGHEHHHGEHHFHIIIHHHCGHHEHHHIIIHHHIHIIHHHIIHHHHHIHHHHHHIHHHIIIIHHHHHIHIIIHFHHGIIIIHGHIHFIHIIHIIIIHIIIHGIIHHHHHFIIIIIHHHIIIHIIHHIIIIHIIIIIIIIIHIIIHHIIIIIIIIIIIIIIIIIIEIIHHHIIHHEIIIIHIIIIIIIIIIIIHIIHIIIHHIHIIIIIIIIIIIIIIIIIIHHHIIIIIHIIIIIIIIIIIHHIIIIIIIIIIIIHIIIIIHIIIIIGHIIDDDDD
@HISEQ:969:HM2KJBCX2:2:1102:12795:89199 2:N:0:ACTATGCA
AAGTGAAGCGAGCCCAACTATACCTATTAATCATTACGTCAATCCTAGAAACCAACAAAATAGGATCGAACGTCCTATTTCATTATTCCATGCTAATGTATTCAAGCGTTAGCCTGCTTTAAACACTCTAATTTTTTCAAAGTAACAGTCCTGTTTCCCTGCAACACCAAATTAATGACATTACAGTTCTTCAGAAAGGAGGAATCAGCGAAGCCAGTGCATACCAGTGGCACGACCAACCTGCTGACCCCGAAATTCAACTACGAGCTTTTTAACTGCAACAACTTTAATATACGCTATTGGAGCTGGAATTACCGCGGCTGCTGGCACCAGACTTGCCCTCCAA
+
D?D@DII@G/C/<FHCCH<G1111<DGHF<<DHHHH1<<F@0CHHHCE@GF?C1FG@HHHIH@FHIG=HC1EH1<<CFCFHHHICHG111<C1<FEC6GH?EHHHDHHFHIGHCHHHGIIIIGCEHIGHIIHF81BEHIIHEIHGF@<<EHECIHG<G?C@EIHEH?GEHHCIHIHCEHIHHFEHHHHIIGHIHFIIHIH@IHHHEHHCIHHH@@HHE;IHHGGFHHGCEFHDHHHFHHHHHCFEECCHIHHIIIFIHHEGHIIIIIIIIGHHFIIHIHIHGEFHHHHHHHIIHIIHIIIHHHIHIIHIIIIIIHHHDIIHHCECIHHHFHHGFHHGIIHHDDDDD
@HISEQ:969:HM2KJBCX2:2:1102:9475:88878 2:N:0:ACTATGCA
AAGTGAAGCGAGCCCAACTATCCCTATTAATCATTACGTCAATCCTAGAAACCAACAAAATAGGATCAAACGTCCTATTTCATTATTCCATGCTAATGTATTCAAGCGTTAGCCTGCTTTAAACACTCTAATTTTTTCAAAGTAACAGTCCTGTTTCCCTGCAACACCAAATTAATGGCATTACAGTTCTTCAGAAAGGAGGAACCAGCGAGACCAGTACGTACCAAAGGCACGACCAACCTGCTGATCCCGAAATTCAACTACGAGCTTTTTAACTGCAACAACTTTAATATACGCTATTGGAGCTGGAATTACCGCGGCTGCTGGCACCAGACTTGC
+
DDDDDIIIIIIIIIIIIIIIIIIIIIIIIIIIIIIIIIIIIIIIIIIIIIIHIIIIHIIIIIIHIIIIHIIIHIIIIIIIIIIIIIIIIIIIIIIIIIIIIIIIIIIIIIIIIIIIIHIIIIIIHIIIIIIIIIIIIIIIIIIIIIIIIIIIIIIIIIIIIIIIIIIIIIHHIIIIIIIIIIIIIIIIIIIHIIIIIIIIIIIIIIIIIII>IIIIIIIIIIIIIIIIIIIIIIIIIHIHIIIIIIIIIIIIIIIIIIIIIIIIIIIIIIIIIIIIIIIIIIIHIIIIIIIIIIIIIIIIIIIIIIIIIIIIIIIIIIIIIIIIIIIIIHIIIIDDDDD
@HISEQ:969:HM2KJBCX2:2:1102:3753:88520 2:N:0:ACTATGCA
AAGTGAAGCGAGCCCAACTATCCCTATTAATCATTACGTCGATCCTAGAAACCAACAAAATAGAATCAAACGTCCTATTTCATTATTCCATGCTAATGTATTCAAGCGTGCGCCTGCTTTAAACACTCTAATTTTTTCAAAGTAACAGTCCTGATTCCCCACGACACCAAATTAATGACATCGTAGTTCTTCAGAAGGTAGGAACCAATAATGCCAGTGTGTACCGAAGCACGACCGACAATTTGATCCCGAAATTCAACTACGAGCTTTTTAACTGCAACAACTTTAATATACGCTATTGGAGCTGGAATTACCGCGGCTGCTGGCACCAGACTTGCCCTCCAA
+
0D@DDHEHGDEHIHHCHHHGGEHHEFHHCHHCFHHEFEHHHIIHHH?GFHHHECHHHIHHEHEGHHHHHHH@G1DGEHHEHEHHGIEEEEE@1<FIHHIIIHECHHIIIIHHIIIIHIIIIIIIHHHGIIIIIIHHHGHEIIIIIIIIIIIIIII9IGHHHHHHHIHEIIIIIIIIGIIIHFIIIIHGIIIIIIIIIIIIIIIHFIIIIIII;IGIIIIIIIIHIIHHIIIIIHIIIIIIIIHCIIIIHIIGIIIIIHIIHHIIIIIIIHIHIIIHGIIHIIIIIIHIHIIIIIIHIIIIIIIIIIIIIIHIIHIIIIIIIIIIIIIIIIIIIIIIIIIIDDDDD
@HISEQ:969:HM2KJBCX2:2:1102:18214:89414 2:N:0:ACTATGCA
AAGTGAAGCGAGCCCAACTATCCCAATTAATCATTACATCGATCCTAGAAACCAACAAAATAGAATGCGATGTCCTATTTCATTATTCCATGCTAATGTATTCAAGCGTGAGCCTGCTTTAAACACTCTAATTTTTTCAAGGTAACAGTCCTAATTCCCTATAACATCAAATAAATGACATTATAGTTCTTTAGAAGGTGAGAACCAATAAAATCAGTACATACCAAGGCATGACCAACTAATTGATCCCGAAGTTCAACTACGAGCTTTTTAACTGCAACAACTTTAATATACGCTATTGGAGCTGGAATTACCGCGGCTGCTGGCACCAGACTTGCCCTCCAA
+
DADDDHHHIHHHIIIHHIHIIHHIIIIIIHHHHHHIIIIIICH?EHIIFHHIFHIIHFHIIHHIHH@F=EHHHHHIIIGECHHIIIIHHHCHHHIIIIIIIHHHIIIHIHIGHIIIIIHIIHIHHIIHIIIIHIIHHHHHIIIIIIIIIHIIIIHHHGHIIIIIIHEIIIIIIIIIIHGIIIIIIIIIIIIIIIIIIIIHIIIIIHIIIIIIIHIHIIIIIIIIIIIIIIIIIIIIIIIIIIIHHIIIGIIIIIIIIIIIIIIIIIIIIIIIIHIIIIIIIIHHHIIIIIIIIIIIIIIIIIIIIIIIIIIIIIIIIIIIIIIIIIIIIIIIIIIIIIIIDDDDD
@HISEQ:969:HM2KJBCX2:2:1102:19769:89543 2:N:0:ACTATGCA
AAGTGAAGCGAGCCCAACTATCCCTATTAATCATTACGTTGATTCTAGAAACCAACAAAAATAGAATCTAACGTCCTATTTCATTATTCCATGCTAATGTATTCAAGCGCGTGCCTGCTTTAAACACTCTAATTTTTTCAAAGTAACATCCTGACTCCCCACAACATCAAATTAATGACATCATGATTCATCAGAAGGGAGAAATCAATGACATTAGTACGTACCAAAGGCACGACCGACGTATTGATCCCGAAATTCAACTACGAGCTTTTTAACTGCAACAACTTTAATATACGCTATTGGAGCTGGAATTACCGCGGCTGCTGGCACCAGACTTGCCCTCCAA
+
BDD@DE?<F?=CCEHFH=1FHICEEEHHIIIIHCHHCHECG111CGFHHIEG1FH=G@GH@?G1DEHE?@1C0<CE@CEC<1<DFHE@<1D1<1<<HEGGHIHFHEEGCDHHH=HHHA<FGH@HHGAACGGGGHBCBCEHGHH?IHEEG@AFEE?<D=DIHIHHHHDHHGEEFHGEIHHIICECEHHEHHHIHHIIHHHIHGIIGHHHFHIIHCGHHGHDFHHFHHHHCGHIFHHDHHHHEHHFCEC?GHHIIHHIHEIHHHIHEHGHHHHHHHGIHIHHHEHHIIIHIIHEIIHHIIHHFH@HG@GEGHHHHIGIHHGFEIIIIIIIIHGHHIIIIIHHHDDA@D
@HISEQ:969:HM2KJBCX2:2:1102:16219:90211 2:N:0:ACTATGCA
AAGTGAAGCGAGCCCAACTATCCCTATTAATCATTACGTCGATCCTAGAAACCAACAAAATAGAATCAAACGTCCTATTTCATTATTCCATGCTAATGTATTCAAGCGTAAGCCTGCTTTAAACACTCTAATTTTTTCAAAGTAACAGTCCTGATTCCCCACGACACCAAATTAATGACATCGCGGTTCTTCAGAAGGTAGGAACCGATAATGCCAGTGCGTACCGAAGCACGACCAACAATTCGATCCCGAAATTCAACTACGAGCTTTTTAACTGCAACAACTTTAATATACGCTATTGGAGCTGGAATTACCGCGGCTGCTGGCACCAGACTTGCCCTCCAA
+
[truncated: 33,060,906 more chars]
