# Supplementary material for: Response of arbuscular mycorrhizal fungal community in soil and roots to grazing differs in a wetland on the Qinghai-Tibet plateau
Source: PeerJ. 2020 Jun 19;8:e9375. doi: 10.7717/peerj.9375 (PMC7307571; doi:10.7717/peerj.9375)
Supplement: Supplemental Information 26 [file peerj-08-9375-s026.zip › Root grazing 6-10/66.fastq]

@HISEQ:969:HM2KJBCX2:2:1101:4012:2606 2:N:0:ACTATGCA
TGCCGCCGTAATCCCAACTATCCCTATTAATCATTACGTCAATCCTAGAAACCAACAAAATAGGATCGAACGTCCTATTTCATTATTCCATGCTAATGTATTCAAGCGTTAGCCTGCTTTAAACACTCTAATTTTTTCAAAGTAACAGTCCTGTTTCCCTGCAACACCAAATTAATGACATTACAGTTCTTCAAGAAGGAGGAATCAGTAAAGCCAGTACACACCATTGGCACGACCAACCTACTGACCCCGAAATTCAACTACGAGCTTTTTAACTGCAACAACTTTAATATACGCTATTGGAGCTGGAATTACCGCGGCTGCTGGCACCAGACTTGC
+
D@?@<<CHHHEEIIHEHCHIIIHFHHGE@FH@GHECH1<FHEFHHHC?CEGHHC@CDFE?FFG?1FHIHHIDGGHC1<<GCE1FG@EH1HHGHHHHHHE@CCIHHD@FGDHGGCEEFGHFHEHEHF?FC@@G@HCHHFEFFHHHGHHHHIHHIIIIGIHHIHHHFEGHIHHGHHFCHHHHHHHIIEHFHEHGGFC0E7HGCDDCEHHCEHEFHIIIHEGHHBGHDCCEEHEEDHGC?DDEFD<@@IIHHHHGD<C@@HFIIHHHHHHHFC@C<<@FHGGFF@CCCCCEHEHH@C?IIHIIHGHFFHHHEHHECEHDDCG@CCHIHFCHCFCCF<@@DD<
@HISEQ:969:HM2KJBCX2:2:1101:21010:2340 2:N:0:ACTATGCA
TGCCGCCGTAATCCCAACTATCCCTATTAATCATTACATCGATCCTAGAAACCAACAAAATAGAATCGGATGTCCTATTTCATTATTCCATGCTAATGTATTCAAGCGTGAGCCTGCTTTAAACACTCTAATTTTTTCAAGGTAACAGTCCTAATTCCCCGTGACACCAAATTAATGGCATTACGGTTCTTTAGAAGGTGAGAAATCAATAATATCAGTACATACCAACGGCATGACCGAAACATTGATCCCGAAATTCAACTACGAGCTTTTTAACTGCAACAACTTTAATATACGCTATTGGAGCTGGAATTACCGCGGCTGCTGGCACCAGACTTGCCCTCCAA
+
0BD?0</?FCH1<FHHHHHHHIIIIHHIHIHIIHFIIIIHC@GHIIHIIEHHHIIGIIIHIIHIIGF10DCHFEH1F1<F1GHCHIII@EE?G1DG?@5E@@<<<GF@78<CCCFHHECHHIIIIIEHIHHHIHBHHIIIGFFHHHHEBFFCF;9<CIHC:0F@GGHEHID<<HHEHFEG@<:GEE/HHEGCHCDFFE3H?F?HF1HGEFB<6F9DAD6BHGHHCGEDDIIHF=FGHCHGHIIHG1HC/GHCIIHIHCIIIIIIIIIIIIIIIIIHIIIIGIIIIIGIHIGIIIIIIIIIIIIIIIIGIIIIIIIIIIIIIIIIIIIIIIIIIIIIIIIIIIDDDDD
@HISEQ:969:HM2KJBCX2:2:1101:3021:2869 2:N:0:ACTATGCA
TGCCGCCGTAATCCCAACTATCCCTATTAATCATTACGTCGATCCTAGAAACCAACAAAATAGGTTCGATCGTCCTATTTCGTTATTCCATGCTAATGTATTCAAGCGCGAGCCTGCTTTAAGCACTCTAATTTTTTCAAAGTAACAGTCCTGTTTCCCCGCAACAACAAATTAATGCCATCACGGTTCTACAAGAGGGAGGGACCAGTGAGGCCAGTGCATACCAGTGGCACGACCGACCTACTGGCCCCGAAATTCAACTACGAGCTTTTTAACTGCAACAACTTTAATATACGCTATTGGAGCTGGAATTACCGCGGCTGCTGGCACCAGACTTGCCCTCCAA
+
D@DDDHIHHHIIHHHIHEHHHHIIHHIIIHIHIIIIIHHHIIHGHHHFCGHFHIHIIIEHHIHHIFHIIHIGIGIIIIIIIIIHIIGIIHHIIIIIIGHHIHHHHIIIIIHIIIIIIHHHIIIIIHIIIIIIIHIIIIHIIHIHIIIIIIIIIHHIIIHIHIIIIHIHHIHIHIIIIHIIHIIIHHIIIIHIIHIHHIIHHEHIHHIHHIH;IIHIIHHGIIHHHEHIIHIHHIIIIHHIHHGGEHIIHIHHIIHEHGGHHHHIHIHHHHIIIIHIIHIIIIHEHHGIIIHEEEEHHHGIIHFEIIHHHIIIIIIHIIIIIIHHIHGIIIIIIIIIHHIIIDDDBD
@HISEQ:969:HM2KJBCX2:2:1101:14656:3367 2:N:0:ACTATGCA
TGCCGCCGTAATCCCAACTATCCCTATTAATCATTACATCGATCCTAGAAACCAACAAAATAGAATCGGATGTCCTATTTCATTATTCCATGCTAATGTATTCAAGCGTGAGCCTGCTTTAAACACTCTAATTTTTTCAAGGTAACAGTCCTAATTCCCCGTAACACTAAATTAATGGCATTACGGTTCTTTAGAAGGTGAGAAATCAATGATAACAGTGCATACCAACGGCATGACCGAAATATTGATCCCGAAATTCAACTACGAGCTTTTTAACTGCAACAACTTTAATATACGCTATTGGAGCTGGAATTACCGCGGCTGCTGGCACCAGACTTGCCCTCCAA
+
DBD?DCEHHH@C@C1F?0DHIHHIHDGFFHHFGHEHIHHIHFEH<FGHEHEHHEC0<CF@GH1DHHIII=EEGE@FH?<DD1<DDGE?GHEC@EHHHEHEG?@=@<FGHDEHHGFCHHEBADCH6GEHEFECFGHIHH@GGFHFGGHHDCFHFG<FHEE1EFHGFC@CDHFIHIIHHH?DCFHDEG?DFHEHCH0C?EG@GFGCCGCF<1?FC@CFGHHEGAHGEH<0HFDHEEH0ECD<65A?<<</?//C<1F1HHHGGD0/EFFCIHGE@HHFGEHHHHCCHF?EC?CF0DD/@HHFHHF1HGHEHFCC1HHCDHC?EHHCG?F?HHIHHHFHGGEC@HD000D
@HISEQ:969:HM2KJBCX2:2:1101:12977:3760 2:N:0:ACTATGCA
TGCCGCCGTAATCCCAACTATCCCTATTAATCATTACGTCAATCCTAGAAACCAACAAAATAGGATCAACGTCCTATTTCATTATTCCATGCTAATGTATTCAAGCGCGAGCCTGCTTTAAACACTCTAATTTTTTCAAAGTAACAGTCCTGATTCCCCGCCACACCAAATGAATGACATGATGGTTCGTCAGAAGGTAGGAACCAGTAACACCAGTACGTACCTAAGGCACGACCAACGTACTGATCCCGAAATTCAACTACGAGCTTTTTAACTGCAACAACTTTAATAAACGCTATTGGAGCTGGAATTACCGCGGCTGCTGGCACCAGACTTGCCCTCCAAA
+
DDDDDIIIIIIIIHHIIIIIIIIHIIIIIIIIIIIIIIHIIHIHIIIIIIIIIIIIIIHIIIHIIIIIIIHHHIIIIIIGIHIIIIHEHHIIIIIHGIIIIIFHHIIIIHHIIHIIIIIIIIGGFGHHIIIIIIIIIGIIIIHH1=HIHFHHIIIHHHHIIHIFFHIIIHIIHGHIIHGHIHIIHHHECGIICEG?GGHGHEIHIGGHIIIHHCHHHHHCFAEHHHHHGEHEHICFCD0CHGGHGHIIIHEEIGCGCGEE@DHEGF0HFEFD<1F1@GEF<1HH@HHC<1<00F1D?C@F1F1?D1<EFHCHHHF/<HH@EEC@EHHEEGD<HEEH@<GF<DD<DD
@HISEQ:969:HM2KJBCX2:2:1101:8129:4126 2:N:0:ACTATGCA
TGCCGCCGTAATCCCAACTATCCCTATTAATCATTACATCGATCCTAGAAACCAACAAAATAGAATCGGATGTCCTATTTCATTATTCCATGCTAATGTATTCAAGCGTGAGCCTGCTTTAAACACTCTAATTTTTTCAAGGTAACAGTCCTAATTCCCCGTGACACCAAATTAATGGCATTACGGTTCTTTAGAAGGTGAGAAATCAATAATATCAGTACATACCAACGGCATGACCGAAACATTGATCCCGAAATTCAACTACGAGCTTTTTAACTGCAACAACTTTAATATACGCTATTGGAGCTGGAATTACCGCGGCTGCTGGCACCAGACTTGCCCTCCAA
+
DDDDDIIIICDEGHHIIIIIIIIIIIIIIHIIIIIIIIIIIIIHIIIIIIHHHIIIIIIIIIHIIIIIIIIIIGHIIIIIIIIIIIIHHHHIIIIIIIIIIIIHHIIIIIIIIIIIHIIIIHIIIIIIIIIIIHHIIIIIIIIIIIIIIIHIIIIIIIIIIIIIIIIIIIIIIIIIIIIIIIIIHIHHIHHIIIIIIIIIIIIIHHIIIIIIHIIIIIIIHIIIIIIHIIIIIIHHIIIIIIIIHFIHHIGGIIIIIIIIIIIIIIIIHIHIHIIIIIIIIIIHIIIHIIIIIHHIIIIIHHIIIIIIIIIIIIIIIIIIIHHIIIIIIIIIIIIIIIIIIIDDDDD
@HISEQ:969:HM2KJBCX2:2:1101:8773:4262 2:N:0:ACTATGCA
TGCCGCCGTAATCCCAACTATCCCTATTAATCATTACGTCGATCCTAGAAACCAACAAAATAGAATCAAACGTCCTATTTCGTTATTCCATGCTAATGTATTCAAGCGTGAGCCTGCTTTAAACACTCTAATTTTTATAAAGTAACAGTCCTGATTCCCCATGACACCAAATTAATGACATCATGGTTCGTCAGAAGGTAGGAATCAATAATACCAGTACGTACAATAGCACGACCAATAAATTGATCCCGAAATTCAACTACGAGCTTTTTAACTGCAACAACTTTAATATACGCTATTGGAGCTGGAATTACCGCGGCTGCTGGCACCAGACTTGCCCTCCAA
+
DDDABHHIHIIIIIIIIIIIIIIIIIIIIIIIIIIIIIHIIIHIHIIHHIIIIIIIIIHHIIIIIHIIIIIHIGIIIIIIIIIIGIIIIIIIIIIIIIIIIIHIIHIIIHIIHHIIIIIIIIIIIIIIIIIHHIIIHIIIHHIHIHHIHIIIIIHHIHIHIIHIFHIIIIIIIIIHHIHIIIHHHIIIIHIHIGFIHIIIHHIHFIIIIHIGHIIIIIIIHIH?HIIIHDHHEHHIIIIIIHHAHDFIIHHIIIIIIHHIIIIIIIIIIIIIIIIIHHHHHIIIIIIIHIIIIIIIIIIIIHIIIIIIIIIIIIIIIIIIIHIIIIIIIIIIIIIIIIIIDDDDD
@HISEQ:969:HM2KJBCX2:2:1101:18971:4781 2:N:0:ACTATGCA
TGCCGCCGTAATCCCAACTATCCCTATTAATCATTACGTCAATCCTAGAAACCAACAAAATAGGATCAACGTCCTATTTCATTATTCCATGCTAATGTATTCAAGCGCGAGCCTGCTTTAAACACTCTAATTTTTTCAAAGTAACAGTCCTGATTCCCCACCACACCAAATTAATGACATGATGGTTCGTCAGAAGGTAGGAATCAGTAACACCAGTACGTACCGAAGGCACGACCAGCGTACTAATCCCGAAATTCAACTACGAGCTTTTTAACTGCAACAACTTTAATATACGCTATTGGAGCTGGAATTACCGCGGCTGCTGGCACCAGACTTGCCCTCCAA
+
DDDDDIHIIIHIIIIIIIIIIHIIIIIIHIIIIIIIIIIIGIIIIIIIFHHIHIHIIIIHHHHI@F?HHIIIIIIHHIIIIHIIIIIIIIIIIIHIIIIIIIIIIIIIHIIIIIIIIIIIIIIIIIIIIIIIIIIIHIIIIIIIIIIIIIIIIIIIIIIIIIIIIIIIHIIIIIIIIIIIIIIIIIIHIIIIIIIIIIIIIIIIIIIIIIIIIIIIIIIIIIIIIIIIIIIIIIIIIIIIIIIHIIIIIIIIHIIIIIIIIIIIIIIIIIIIIIIIIIIIIIHIIIHIIIIIIIIIIIIIIIIIIIIIIIIIIIIIIIIIIIIIIIIIIIIIIIIIIIIIDDDDD
@HISEQ:969:HM2KJBCX2:2:1101:14039:5002 2:N:0:ACTATGCA
TGCCGCCGTAATCCCAACTATCCCTATTAATCATTACGTCAATCCTAGAAACCAACAAAATAGGATCGAACGTCCTATTTCATTATTCCATGCTAATGTATTCAAGCGTTAGCCTGCTTTAAACACTCTAATTTTTTCAAAGTAACAGTCCTGTTTCCCTGCAACACCAAATTAATGACATTACAGTTCTTCAAGAAGGAGGAATCAGTAAAGCCAGTACATACCATAGGCACGACCAACCTACTGACCCCGAAATTCAACTACGAGCTTTTTAACTGCAACAACTTTAATATACGCTATTGGAGCTGGAATTACCGCGGCTGCTGGCACCAGACTTGCCCTC
+
@B@DDGDDHHHFHHFHEHHHHCHEHIFHEGHCHIFCGHEHHDHHEE@FEHHC@HHEHHHGIIHHIIHIIGHHECCCEHHHHEHE@@<1G@CFHIHIIHCHIIHHHGIIIIIIIHHIIIEHIGIHEHHHIIIIHGHHIIIIIIIIHHIIIIIHHIIIIHEIIIIIHIHEHHFC?HGFHH?HHFIHHHHIIIHIIIIIIIIIIIIHH:HIIHHHHFGIHIIIIIHHHIIIIHIHIIIIIHHHHHHIIFIHHIIIH?IHFHIIIIIHHFHIIHIIIHIIIIHHHHHHHHEHEIIIIIIIHHIIGIHHHHHHIIIIHIHHIIHHHFEFCHIIHHGHIHHIIH@D@DD
@HISEQ:969:HM2KJBCX2:2:1101:18543:6058 2:N:0:ACTATGCA
TGCCGCCGTAATCCCAACTATCCCTATTAATCATTACGTCGATCCTAGAAACCAACAAAATAGGTTCGATCGTCCTATTTCGTTATTCCATGCTAATGTATTCAAGCGCGAGCCTGCTTTAAGCACTCTAATTTTTTCAAAGTAACAGTCCTGTTTCCCCGCAACAACAAATTAATGCCATCACGGTTCTACAAGAAGGAGGGACCAGTGAGGCCAGTGCATACCAGTGGCACGACCAACCTACTGGCCCCGAAATTCAACTACGAGCTTTTTAACTGCAACAACTTTAATATACGCTATTGGAGCTGGAATTACCGCGGCTGCTGGCACCAGACTTGCCCTCCAA
+
DDDDCIIIIIIIIIIIIIIIIIIIIIIIIIIIIIIIIIIHIIIIIIHIGIIIIIIIHIIIIIIIIHIIIIIIIHIIHIIIHHHIIIIIIIIIIHIIIIIIIIHIIIHIIIIIIIIIIIHIIIIIIIIIIHIIIIIHHIIIIIIIIIIIIIIIIIIIIIIIIIIIIIIIIIIIIIIIIIIIIIIIIIIIIIIIIIIIIIIIIIIIIIIIIIIIIIHIIIIIIIIIIIIIIIIIIIIIIIIIIIHHHIIHIIIIIIIIIIIIIIIIIIIIIIIIIIIIIIIIIIIIIIIIIIIIIHIIIIIIIIIIIIIIIIIIIIIIIIIIIIIIIIIIIIIIIIIIIIIIIDDDDD
@HISEQ:969:HM2KJBCX2:2:1101:9337:6712 2:N:0:ACTATGCA
TGCCGCCGTAATCCCAACTATCCCTATTAATCATTACGTCAATCCTAGAAACCAACAAAATAGGATCAAACGTCCTATTTCATTATTCCATGCTAATGTATTCAAGCGTTAGCCTGCTTTAAACACTCTAATTTTTTCAAAGTAACAGTCCTGTTTCCCTGCAACACCAAATTAATGACATTACAGTTCTTCAGAAAGGAGGAATCAGCGAGACCAGTACGTACCAATGGCACGACCAACCTGCTGACCCCGAAATTCAACTACGAGCTTTTTAACTGCAACAACTTTAATATACGCTATTGGAGCTGGAATTACCGCGGCTGCTGGCACCAGACTTGCCCTCCAA
+
DDDDDIIIIIHIIHIIIIIIIIIIIIIIIIIIIIIIIGIIIIIIIIIIIIIIIIGIIIIIHIHHHIIIIIIIIIHIIIIIIIIIIIIEHHHHIHIHIIIIIIIHHIIIIHIIIIIIIIIIIIIIIIIIHIHIIIIIIIIIIIIIIIIIIIIHIHIIIHHIHIIIIIIIIIHHIIHIIIIIIIIIIIIIHHHIIIIIIIIIIHIIHIIIIIIIIIIIIIIHIIIIIIIIHIIIIIIIIIIIIIIHHIIIIIHHHIIHGHIIIHIIIIIIIIIIIIIIIHIIIIIIIIIHIIIIIIIIIIIIIIIIIIGIHIIHIIIIIIIIIIIIIIIIIIIIIIIHIIIIIDDDDD
@HISEQ:969:HM2KJBCX2:2:1101:9286:6907 2:N:0:ACTATGCA
TGCCGCCGTAATCCCAACTATCCCTATTAATCATTACGTCAATCCTAGAAACCAACAAAATAGGTTTGAACGTCCTATTTCATTATTCCATGCTAATGTATTCAAGCGTTAGCCTGCTTTAAACACTCTAATTTTTTCAAAGTAACAGTCCTGTTTCCCTGCAACACCAAATTAATGGCATTACAGTTCTTCAGAAAGGAGGAATCAGCGAAACCAGTTCATACCAGTGGCACGACCAACCTGCTGACCCCGAAATTCAACTACGAGCTTTTTAACTGCAACAACTTTAATATACGCTATTGGAGCTGGAATTACCGCGGCTGCTGGCACCAGACTTGCCCTCCAA
+
DDDDDIGIIH=CHIIIIIIIHIIHIIIHIHIIIIIGGHHHIIIIIIIHIIIIIHHIIIHHHIGHHHHHHHIIHIGHIIHHIIIIIIIIGHIHHHHHIIIIIEIHHDHHHHHHIIIHIIIHEFFHHIHIHHGIIHHGHHIHIIHHHHIIIBFHHHHIIHGIIHIIHHHHHCIHHHHIIIIIHIIHHHHHHIIIHHIIIIHFHIHHHDFHIHHHHHIHHHHHHHHIIIIHHEHEHEHHHHHIHHGEHHHI@DHGHHGCHHCGIIHHGIIIHIGIIHHHHIIIIIIHHHHIIHHIHIHIIIIHEHHFHEIHIIHHIIIIHHGEIEIIIHHIHIHHEGH?IIIIHDDDDD
@HISEQ:969:HM2KJBCX2:2:1101:17033:6634 2:N:0:ACTATGCA
TGCCGCCGTAATCCCAACTATCCCTATTAATCATTACGTCAATCCTAGAAACCAACAAAATAGGATCGAACGTCCTATTTCATTATTCCATGCTAATGTATTCAAGCGTTAGCCTGCTTTAAACACTCTAATTTTTTCAAAGTAACAGTCCTGTTTCCCTGCAACACCAAATTAATGACATTACAGTTCTTCAGAAAGGAGGAATCAGCGAAGCCAGTGCATACCAGTGGCACGACCAACCTGCTGACCCCGAAATTCAACTACGAGCTTTTTAACTGCAACAACTTTAATATACGCTATTGGAGCTGGAATTACCGCGGCTGCTGGCACCAGACTTGCCCTCCAA
+
DDDDAIIIIIHHIIIIIIIIHIIIHIIIIIIIIIIIIIIIIIIIIIIIIIIIIIIIIHIIIIHIIIHHHIIIIIIIIIIIIIIHHIIIIIIIHIIIIIIIIHIIIIIIIIIIIIIIIIIIIIIHIIIIIIIIIHIIIHIIIIIIIIIIHIIIIIIIIIIIIIIIIIIIIIIIIIIIIHIIIIIIIIIIIIHIIIIIIIIIIIIIIIIIIIIIIIIIIIIIIIIIIIIIIIIIIIIIIIIIIIIIHHHIIIIIIIIIIIIIIIIIIIIIIIIIIIHIIIIIIIIIIIIIIIIIIIIIIIIIIIIIIIIIIIIIIIIIIIIIIIIIIIIIIIIIIIIIIIIIIDDDDD
@HISEQ:969:HM2KJBCX2:2:1101:1772:7911 2:N:0:ACTATGCA
TGCCGCCGTAATCCCAACTATCCCTATTAATCATTACGTCAATCCTAGAAACCAACAAAATAGGATCGAACGTCCTATTTCATTATTCCATGCTAATGTATTCAAGCGTTAGCCTGCTTTAAACACTCTAATTTTTTCAAAGTAACAGTCCTGTTTCCCTGCAACACCAAATTAATGACATTACAGTTCTTCAAGAAGGAGGAATCAGTAAAGCCAGTACATACCATAGGCACGACCAACCTACTGACCCCGAAATTCAACTACGAGCTTTTTAACTGCAACAACTTTAATATACGCTATTGGAGCTGGAATTACCGCGGCTGCTGGCACCAGACTTGCCCTCCAA
+
DDDDDIIIIIHIIIIIIIIIIIIIIIIIIIIIIIIIIIIIIIHIIIIHIIHIIIIIIIIIIIHIGHIIIIIIHIHIIIIIIIIIIIIIIIIIIIIHIIIIIIIIIIIIIHIIIIIIIIHIHGHIIIIIIIIIIIHIIIIIIIIIIIIIHHIIIHIHIIIIIIIIIIIIIIHHIIIIIIIIIIIIIIIIIIIIIIIIIIIIIIIIIIIIIIIIIIIIIIIIIIIIIIIHIHIIIIIIIIHIIIHHHIIIIHIIIIIIIIIIIIIIIIIIIIIIHIIIIIIIIIIHIIIIIIIIIIIIIIIIIIIIIIIIIIIIIIIIIIIIIIIIIIIIIIIIIIIIIIIIIDDDDD
@HISEQ:969:HM2KJBCX2:2:1101:19798:8360 2:N:0:ACTATGCA
TGCCGCCGTAATCCCAACTATCCCTATTAATCATTACGTCGATCCTAGAAACCAACAAAATAGGTTCGATCGTCCTATTTCGTTATTCCATGCTAATGTATTCAAGCGCGAGCCTGCTTTAAGCACTCTAATTTTTTCAAAGTAACAGTCCTGTTTCCCCGCAACAACAAATTAATGCCATCACGGTTCTACAAGAAGGAGGGACCAGTGAGGCCAGTGCATACCAGTGGCACGACCAACCTACTGGCCCCGAAATTCAACTACGAGCTTTTTAACTGCAACAACTTTAATATACGCTATTGGAGCTGGAATTACCGCGGCTGCTGGCACCAGACTTGCCCTCCAA
+
DDDDDIIDIIIIHHIIIIHIIHIIIIIIIIIIFHHIHIIIHIIHIIIIIIHIIIIIIIIIIIIIHIIIIIIHHIHIIHIIHIIIIIIHIIIIHIIIIIIIIHIIIIIIIIIIIIIIIHHIIIIIIIIIIIIIIIIHHIIHHHIIIIIIIIIIHHHHIIHIIIIIIIHIHIIIIIIIIHHHHIIIIIHIHIIHHIIIIIIIIIIHIIIIIHGIIIIIIIIIIIIIIIIIIIIIIIIIIIIHHIHHHEIIIIHEIIIHIIIIIHIIIIIIIIIIIIIIIIIIIIIIIIGIHHHHHHHIIIIIHIIIIIIIIIIIIIIIIIIIIIIIIIIIIIIIIIIHIIIIIDDDDD
@HISEQ:969:HM2KJBCX2:2:1101:4519:8651 2:N:0:ACTATGCA
TGCCGCCGTAATCCCAACTATCCCTATTAATCATTACATCGATCCTAGAAACCAACAAAATAGAATTGGATGTCCTATTTTATTATTCTATGCTAATGTATTCAAGCGTGAGCCTGCTTTAAACACTCTAATTTTTACAAAGTAACAGTCCTAATTCCCTGTGACACCAAATTAATGGCATTACGGTTCTTTAAAAGATGAGAAATTAATAATATCAGTACATACCAACGGCATGACCAAAACATTGATTTCGAAATTCAACTACGAGCTTTTAAACTGCAACAACTTTAATATACGCTATTGGAGCTAGAATTACTGTGGCTGCTAGCACCAGACTTGCCCTCCAA
+
DDDDDIIIIHHHIIIIHIIIIIIIIIIIIIIIIIIIIIIIIIIIIIIGIIIIIIIIIIIIHIHIIIIHHIIIIIIIIIHHIIIIIIIIIIIIIIIIIIIIIIIIIGIIIIIHHIIIIIIIIIIIIIIIIIIIIIIIIIIHIIHHHIIIIIIIIIIIIIIIIIIIIIIIIIIIIIIIIIIIIIIIHIIIIIIIIIIIIIIIIIIIIIIIIIIIIIIIIIIIIIIIIIIHIIIIIIIIIIIIIIIHHFIIIIIIHIIIIIIIIIIIIIIIIIIIIHIIIIIIIIIIIIIIIIIIIIIIIIIIIIIIIIIIIIIIIIIIIIIIIIIIIIIIIIIIIIIIIIIIIIDDDDD
@HISEQ:969:HM2KJBCX2:2:1101:4855:9489 2:N:0:ACTATGCA
TGCCGCCGTAATCCCAACTATCCCTATTAATCATTACGTCAATCCTAGAAACCAACAAAATAGGATCAAACGTCCTATTTCATTATTCCATGCTAATGTATTCAAGCGTTAGCCTGCTTTAAACACTCTAATTTTTTCAAAGTAACAGTCCTGTTTCCCTGCAACACCAAATTAATGACATTACAGTTCTTCAAGAAGGAGGAACCAGTGAAGCCAGTACATACCAGAGGCACGACCAACCTACTAATCCCGAAATTCAACTACGAGCTTTTTAACTGCAACAACTTTAATATACGCTATTGGAGCTGGAATTACCGCGGCTGCTGGCACCAGACTTGCCTCCAA
+
DDDDDIIIIIIIIIIIIIHIIIIIIIIIIIIIIIIIIIIIIIIIIIIHHIIIIIIIIIHHIIHHIHIIHIIIFHIIIIIIIIIIIIIIIIIIIIIIIIIIIGHHIIIIIIIIIIIIIHIIIIIHIIIIIIIIIIIIHHHIIIIIIIIIIHIIIIHIIIIIIIIIHIIIIHHHIIIIIHIIIIIIIIIHIIHIIIIIIIIIIIIIIIIIIIIIIGIIIIIIIIIIIIIIIII=IGIIIIIIHIHGIIIIIIIIIIIIIIIIHHHIIIIIIIIIIIIIIIIIIIIIIIIIIIIIIIIIIIIIIIIIIIIIIIIIIIIIIIIIIIIIIIIIIIIIIHIIIIIIDDDDD
@HISEQ:969:HM2KJBCX2:2:1101:3354:10007 2:N:0:ACTATGCA
TGCCGCCGTAATCCCAACTATCCCTATTAATCATTACGTCAATCCCAGAAACCAACAAAATAGGATCGTCGTCCTATTTCATTATTCCATGCTAATGTATTCAAGCGTTAGCCTGCTTTAAACACTCTAATTTTTTCAAAGTAACAGTCCTGTTTCCCCGCAACACCAACTTAATGGCATTACGGTTCTTCAAGAAGGAGGAATCAGCAAAGCCAGTGCATACCAATGGCACGACCAACTTGCTGACCCCGAAATTCAACTACGAGCTTTTTAACTGCAACAACTTTAATATACGCTATTGGAGCTGGAATTACCGCGGCTGCTGGCACCAGACTTGCCCTCCAA
+
DDDDDIIIIGHHHIIIIIIIIIIIIIIIIIIIIIIHIIIIIIIIIIIIIIIIIIIIHIHIIIHIIIIIIFIHHIIIIIIIIIIIIIIIHIIIIIIIIIIIIIIIIIIIIIIIIIIIIIIIHHHIIIIIIIIIIIIIIIIIIIIIIIIIIIIIIIIIIIIIIIIIIIIIIIIIIIIIIIIIIIIIIIIIIIIIIIIIIIIIIIIIIIIIIIIIIIIIIIIIIIIIIIIIIIIIIIIIIIIIIIHGIIIIIIIIIIIIIIIIIIIIIIIIIIIIIIIIIIIIIIIIIIIIIIIIHIIIIIIIIIIIIIIIIIIIIIIIIIIIIIIIIIIIIIIIIIIIIIIIDDDDD
@HISEQ:969:HM2KJBCX2:2:1101:1856:10271 2:N:0:ACTATGCA
TGCCGCCGTAATCCCAACTATCCCTATTAATCATTACGTCGATCCTAGAAACCAACAAAATAGAATCAAACGTCCTATTTCATTATTCCATGCTAATGTATTCAAGCGTGCGCCTGCTTTAAACACTCTAATTTTTTCAAAGTAACAGTCCTGATTCCCCACGACACCAAATTAATGACATCGCGGTTCTTCAGAAGGTAGGAACCGATAATGCCAGTACGTACCGAAGCACGACCAACAATTCGATCCCGAAATTCAACTACGAGCTTTTTAACTGCAACAACTTTAATATACGCTATTGGAGCTGGAATTACCGCGGCTGCTGGCACCAGACTTGCCCTCCAA
+
DDDDDIIIFHHHIIIIIIIHHIIIIIIIIIIIIIIIIIIIIHIIIIIIEHHIIHHICHHHHIHIIIIIIIIIHHIIHHIIIIIIIHIHIIIIHIIHHIIHHFHHHIIGIIHIIIIIIHIHIFHHHHHHIHHHIIHHHHHHIIIIIHIIHIIIIIIIIIHHIIIIIIIIIIIIIIIHIIIIIIIIIIHIIIIIIIIIIIIIIHHIIGIIIIIIIHHIIHHHIIIIIIHIIIHHIIIHHIIIHGCEIIIIIIIIIHHIIHIHIHIIIIIIIIIIIIHIIIHIIHHHFHHIIIHIIIHIIIHIIIIIIIIIIIIIIIIIIIIIIGIIIIIIIIIIIIIIIIIIDDDDD
@HISEQ:969:HM2KJBCX2:2:1101:9476:10237 2:N:0:ACTATGCA
TGCCGCCGTAATCCCAACTATCCCTATTAATCATTACGTCAATCCTAGAAACCAACAAAATAGGATCGAACGTCCTATTTCATTATTCCATGCTAATGTATTCAAGCGTTAGCTTGCTTTAAACACTCTAATTTTTTCAAAGTAACAGTCCAAATTCCCCGCAACACCAAATTAATGGCATTACGGATCATCAGGAAGGAGGAATCAGTGAGACCAGTACATACCAGAGGCATGACCAATCTACTAACCCCGAAATTCAACTACGAGCTTTTTAACTGCAACAACTTTAATATACGCTATTGGAGCTGGAATTACCGCGGCTGCTGGCACCAGACTTGCCCTCCAA
+
DDDDDIIIIGDHEHHIIIIIIIIIIIIIIIIIIIIIIIIIIIIIIIIIIIIIIIIIIIIIHEGHHIIIIHIIIIIIIIIIIIIIIIIHIIIIIIIHIIIIIIIIIIHIIIIIIIIHIIIGHIIIIIIIIIIIIIIIIIIIIIIIIIIIIHIIIIHHIIIIIIIIIIIIIIIIIIIIIIIIIIIIHIIIIIIIIIIIIIIIIIIIIHIIIIIIIIIIIIIIIIIIIIIIIIHIIII<IIIIIIIHHIIIIIIIIIIIIHIIIIHIIIIIIIIIIIIIIIIIIIIIIIIIIIIIIIIIIIIIIIIIIIIIIIIIIIIIIIIIIIIIIIIIIIIIIHIIHIIIIDDDDD
@HISEQ:969:HM2KJBCX2:2:1101:12225:10555 2:N:0:ACTATGCA
TGCCGCCGTAATCCCAACTATCCCTATTAATCATTACGTCAATCCTAGAAACCAACAAAATAGGATCGAACGTCCTATTTCATTATTCCATGCTAATGTATTCAAGCGTTAGCCTGCTTTAAACACTCTAATTTTTTCAAAGTAACAGTCCTGTTTCCCTGCAACACCAAATTAATGACATTACAGTTCTTCAGAAAGGAGGAATCAGCGAAGCCAGTGCATACCAGTGGCACGACCAACCTGCTGACCCTGAAATTCAACTACGAGCTTTTTAACTGCAACAACTTTAATATACGCTATTGGAGCTGGAATTACCGCGGCTGCTGGCACCAGACTTGCCCTCCAA
+
DDDDDIIIIIIIIIIIIIIIIIIIIIIIIIIIIIIIIHIIIIIHIIIIIIIIHHIHHIHIIIHHHIIIIIIGHIIIIIIIIIIIIIIIIIHIIIIIIIIIIIIIIIIIIIIIIIIIIIIIIIIIIIIIIIIIIIIIIHHIIIIIIHIIIIIIIIIIIIIIIIIIIIHIIIHHIIIIIIIIIIIIIIIIIIIGIIIIIIIIIIIIIIIIIIIIIIIIIIIIIIIHIIIIIIIIIIIIIIHIIIIHGIIIIIIIIIIIIIIIIIIIIHIIIIIIIIHIIIIIIIIIIIIIIIIIIIIIIIHHHIIIIIIIIIIIIIIIIIIIIIIIIIIIIIIIIIIIIIIIIDDDDD
@HISEQ:969:HM2KJBCX2:2:1101:11673:10663 2:N:0:ACTATGCA
TGCCGCCGTAATCCCAACTATCCCTATTAATCATTACTTCAGTCCTAGAAACCAACAAAATAGAACCAAAGTCCTATTCCATTATTCCATGCTAATATATTCAAGCAAACATGCCTGCTTTAAACACTCTAATTTTTTCAAAGTAAAAGTCTTGGATCCCTAGCGCACTCAATTAAGAGCACACTAGTTCCCCAAAAGGAAAAGCCCAAAGTTGCAGTACAAACCTTTCGGTTGACGGCAACTATAAGCCCAAAATTCAACTACGAGCTTTTTAACTGAAACAACTTTAATATACGCTATTGGAGCTGGAATTACCGCGGCTGCTGGCACCAGACTTGCCCTCCAA
+
DDDDAHIIIHHHHHIIIIIIIIHIIIIIIIIIIIIIIIIHIIIIIIIIHIIIIIIIIIIIIIHHIHIHIIIIIIIIIIIIIIIIIIIGIIIGIIIIIIIIHHHIIHIIHHHIHIIIIIIHIIIIIIIIIIIIIIIIIIIIIHIIIIIIIIIIIHIIIIIIIIIIIIIIIHIIIIIIIIIIIIIIIIIIIIIIIIIIIIIIIIIIIIIIIIIIIIIIIIIIIIIIIIIIIIIIIIIIIIIIIIIHHIIIIIIIIIIIIIIIIIIIIIIIIIIIIIIIIIIIIIIIIIIIIIIIIIIIIIHHHIIIIIIIIIIIIIIIIIIIIIIIIIIIIIIIIIIIIIIIIDDDDD
@HISEQ:969:HM2KJBCX2:2:1101:2121:10849 2:N:0:ACTATGCA
TGCCGCCGTAATCCCAACTATCCCTATTAATCATTACGTCAACCCTAGAAACCAACAAAATAGGATCAAACGTCCTATTTTATTATTCCATGCTAATGTATTCAAGCGTTAGCCTGCTTTAAACACTCTAATTTTTTCAAAGTAACAGTCCTGTTTCCCCGCAACACCAAATTAATGGCATCACGGTTCTTCAAGAAGGAGGAATCAGCAAGGCCAGTTCATACCGGTGGCACGACCAACCTGCTGACCCCGAAATTCAACTACGAGCTTTTTAACTGCAACAACTTTAATATACGCTATTGGAGCTGGAATTACCGCGGCTGCTGGCACCAGACTTGCCCTCCAA
+
DDDDDIIHIIIIIIIIIIIIIIIIIIIIIIIGIIIIIHIHHHIHIIIFIHIGIIIIHIIIIIHHHHHHIHICGHHHIIIIIIIIIIIIIIGIHIIIIHIHHIIIIHIHIIIIHIIIIIIIIIIIIIIHIIIIIIIIIIIHHHHIIHIIIIIIIIIIIIHIHHHGHIHHIIIIIIIIIIIGIHIIIIIIIIIIIIIIIIIIIHIIIIHEHIGIIIGHIHIHHIIIIIIIHIIIIIHHIHHIIIIHGIHIIIHHIIIHIIIIIIIIIIIIIIIIHHCIIIIIIIHHIIHIIHIIIHIGIIIIIIIIIIIIIIIIIIHIIIIIIIIIHIIIIIIIIIIIIIHHIDDDDD
@HISEQ:969:HM2KJBCX2:2:1101:2495:11162 2:N:0:ACTATGCA
TGCCGCCGTAATCCCAACTATCCCTATTAATCATTACGTCGATCCTAGAAACCAACAAAATAGGATTAACGTCCTATTTCATTATTCCATGCTAATGTATTCAAGCGTTAGCCTGCTTTAAACACTCTAATTTTTTCAAAGTAACAGTCCTGATTTCCCGCAACACCAAATTAATGACATCACGGTTCGTCAAGAAGGAGGAATCAGTAAAGCCAGTACATACCGAAGGCATGACCAACTTACTAACCCCGAAATTCAACTACGAGCTTTTTAACTGCAACAACTTTAATATACGCTATTGGAGCTGGAATTACCGCGGCTGCTGGCACCAGACTTGCCCTCCAA
+
DDDDDIIIIIIIIHHIIIIIIIIIIIIIIIIIIIIIIIIIIHIIIIGHHHIIIIIIHIIHIIHHIIIIHEGHFHIIIHIIIIIIIHHHIIIGHHIIHIIIIHGIHHIIIIHIIIIHIIIIHHIIIIIIIHHHHIIHIHIIIIHHHIIIIIIHHHIIHHIGHHHHHHIIIIHIHIIIIIIHHHHHIIIIIIIIIIHGIIIHIIIIIIIIHIHIHIIIIHFIIIIIIIIIIIIIIHIIIIIIIIHHIIIHIIIIIIIIIIIIIIIIIIIIIIIIIIIIIIIIIIIIIIIIIIIIIIIIIIIIIIIIIIIIIIIIHIIIIIIIIIIIIIIIIIIIHHIIHIIIDDDDD
@HISEQ:969:HM2KJBCX2:2:1101:6901:10902 2:N:0:ACTATGCA
TGCCGCCGTAATCCCAACTATCCCTATTAATCATTACGTCGATCCTAGAAACCAACAAAATAGAATCAAACGTCCTATTTCGTTATTCCATGCTAATGTATTCAAGCGTGAGCCTGCTTTAAACACTCTAATTTTTTCAAAGTAACAGTCCTGATTCCCCATGACACCAAATTAATGACATCATGGTTCGTCAGAAGGTAGGAATCAATAATACCAGTACGTACAATAGCACGACCAATAAATTGATCCCGAAATTCAACTACGAGCTTTTTAACTGCAACAACTTTAATATACGCTATTGGAGCTGGAATTACCGCGGCTGCTGGCACCAGACTTGCCCTCCAA
+
DDDDDIIIIIHHIHIIIIIIIIIIIIIIIIIIIIIIIIHIIIIIHIIIHIIIIIIIIIIEHHIIGIHIIHIHHHIIIIIIIIIIIIIIIIIFHIIIIIIIIIHIIIIIIIIIIIIIIIIIIIIIIIIIIIIIIHIIIIIIIIIIIIIIIIIIIIIHIIIIIIIIIIGIIIHII<IIIIIIIIIIIHIIIIIIIIIIIIIIIIIIIHIIIIIIIIIIIIHIIIIIIIIIIIIIIIIHIIIIIIHHIIIIIIIIIIIIIIIIIIIIIIIIIIIIIIIIIIIIIIIIIHIIIIIIIIIIIIIIIIIIIIIIIIIIIIIIIIIIIIIHIIIIIIIIIIIIIIIIDDDDD
@HISEQ:969:HM2KJBCX2:2:1101:16779:11049 2:N:0:ACTATGCA
TGCCGCCGTAATCCCAACTATCCCTATTAATCATTACGTCAATCCTAGAAACCAACAAAATAGGATCGAACGTCCTATTTCATTATTCCATGCTAATGTATTCAAGCGTTAGCTTGCTTTAAACACTCTAATTTTTTCAAAGTAACAGTCCAAATTCCCCGCAACACCAAATTAATGGCATTACGGCTCATCAGGAAGGAGGAATCAGTGAGACCAGTACATACCAGAGGCATGACCAACCTACTAACCCCGAAATTCAACTACGAGCTTTTTAACTGCAACAACTTTAATATACGCTATTGGAGCTGGAATTACCGCGGCTGCTGGCACCAGACTTGCCCTCCAA
+
DDDDDIIIIHHHIHIIIIIIIIIIIIIIIIIIIIHIIIIIIIIIIIIIIIIIIIIIIIIIIIIHIIHHIIIHHHIIIHHIIIIIGHIIIIIIFHHHIIIHIIIIIHIIIHIIIIIIIIIIIHIIIIIIIIIIIIIIIIIIHHHIIIIIIIIIIIIHIIIIIIIIHHIIIIIIIIIIIIIIIIIIIIIIGIIIIIIIIIIIIIIIHIIIIIIIIIIIIIIIIIIIIIIIIIIIIIIIIIIIIIHHDHHIIIIIIIIIIIIIIIIIIIIIIIIIIIHIIIIGIIIIIIIIIIIIIIIIIIIIIIIIIIIIIIIIIIIIIIIIIIIIIIIIIIIIIIIIIIIIIDDDDD
@HISEQ:969:HM2KJBCX2:2:1101:14658:11327 2:N:0:ACTATGCA
TGCCGCCGTAATCCCAACTATCCCTATTAATCATTACGTCGATCCTAGAAACCAACAAAATAGAATCAAACGTCCTATTTCGTTATTCCATGCTAATGTATTCAAGCGTGAGCCTGCTTTAAACACTCTAATTTTTTCAAAGTAACAGTCCTGATTCCCCATGACACCAAATTAATGACATCATGGTTCGTCAGAAGGTAGGAATCAATAATACCAGTACGTACAATAGCACGACCAATAAATTAATCCCGAAATTCAACTACGAGCTTTTTAACTGCAACAACTTTAATATACGCTATTGGAGCTGGAATTACCGCGGCTGCTGGCACCAGACTTGCCCTCCAA
+
DDDDDIIIIHIIIIIIHIIIIIIIIIIIHHHIIIIIIIIIIIIIIIIIIIIIIIIIIIIIIIIIIIIIIIIHIIIHIIIIHHIIIIIGHIIIIIHIIIIIIIIIIIIHIIIIHIHIHIIIHIIHIIIIIIIIIIIIIIIIIIIIIIIHHHIIIIIHGIIIIIIIIIHIIIIIHIIIIIIIIHIIIIHIIIIIIIIIIIIIIIIIHIIIIIIIIIIIIIHIIIIIIHIIIIIIIIHIIIIIIIIIIIIGIIIIIIIIIIIIIIIIIIIIIIIIIIIIIIIIIIIIIGIIIIIIIIIIIIIIIIIGIIIIIIIIIIIIIIIIIHIIIIIIIIIIIIIIIIIIDDDDD
@HISEQ:969:HM2KJBCX2:2:1101:2755:11284 2:N:0:ACTATGCA
TGCCGCCGTAATCCCAACTATCCCTATTAATCATTACGGTGATCCTAGAAACCAACAAAATAGAACCATGCCGTCCTATTCTATTATTCCATGCTAATGTATTCGAGCAAAAATGCCTGCTTTAAACACTCTAATTTTTTCAAGGTAAAGGTCCTGGATCCGCAAGACACCCAATTAAGGACATCAAGTTTCTCCAGAAGGTGAGAAATCAACAGCGACAGTTCATACCCCTTAAGGCATGACCATCACGTCAATCCCGAAATTCAACTACGAGCTTTTTAACTGCAACAACTTTAATATACGCTATTGGAGCTGGAATTACCGCGGCTGCTGGCACCAGACTTGCCCTCCAA
+
DDDDDIIIIIIIIIIIIIIIIIIIIIIIHIIIIIIIIIGIIHIIIIIIHFIIIIIIIIIIHHHIIIIIIIIIIIIIIIIIIIIIIIIIHIIIIIIIIIIIIFHEHIIIIIIIIIIHHIGIIIIIHHHIHHHIIIIIIIIIHHIGHEIHHHHHIHHFF?7DEGHEHHHHHHIIHIGHGIHHHHFEHHIHHHHHFIHFHHIHHHHGHEIHEIIHHHHHEHHHHIIIIHHIIIIHIHIHIHHFGGHHHHIIHHHFHFCHIIHIIHHIGIIHHCHHEHHHIIIIHIHFHHHIHHIHHIIHHGGC<IGHHHEHEHHHGFFIIIIIIIIIIIIIIIIIIIIIIIIIIIIIIIIIDDDDD
@HISEQ:969:HM2KJBCX2:2:1101:8374:11695 2:N:0:ACTATGCA
TGCCGCCGTAATCCCAACTATCCCTATTAATCATTACGTCGATCCTAGAAACCAACAAAATAGAATCAAACGTCCTATTTCATTATTCCATGCTAATGTATTCAAGCGCGAGCTTGCTTTAAACACTCTAATTTTTTCAAAGTAACAGTCCTGATTCCCCATGACACCAAATTAATGACATCGTGGTTCGTCAGAAGGGAGAAACCAATAATGCTAGTACGTACAAAGTACGACCGACATATTAGTCCCGAAATTCAACTACGAGCTTTTTAACTGCAACAACTTTAATATACGCTATTGGAGCTGGAATTACCGCGGCTGCTGGCACCAGACTTGCCCTCCAA
+
DD@@DH/E/D<1<<1<1@H1GCEFHHHFHFHIIGEHIGHIHDFFHHEHHFG<1<DHCGHHGF<FFHHCHI1<<<<D?GFHIIE@EEEC<FH?GCHH@FHHHHGIIIHEIIHHHFCAEHHHFFGHHH?@ABCHHHGEHHIIIHHHHHCFFHEHEGHFGIIHFHEGGHCEIIHHHHHGHHD<FEHG?D<HCHHHG@HHHHHGEFGIIIIHIHHHHGGIIHHHHHIHGHFHHHHHHGFHIHHEHHGHFCDCHIIIHHHIIIHHFGIIHIIIIIHHCFIIIIHHGFFD?HHIHHHHHHHHIIIIIHIIIHHHHHIIIHIIIIHIHFIIIHHIHIHHHHHHIIGDDADB
@HISEQ:969:HM2KJBCX2:2:1101:1331:12369 2:N:0:ACTATGCA
TGCCGCCGTAATCCCAACTATCCCTATTAATCATTACGGTGATCCTAGAAACCAACAAAATAGAACCATGCCGTCCTATTCTATTATTCCATGCTAATGTATTCGAGCAAAATGCCTGCTTTAAACACTCTAATTTTTTCAAGGTAAAGGTCCTGGTTCCACATGACACCCAATTAAGGACATCATGCTTCTCCAGAAGGTGAGAAATCAACTGCGACAGTTCATACCCCTTAAGGCACGACCATCACGTCAATCCCGAAATTCAACTACGAGCTTTTTAACTGCAACAACTTTAATATACGCTATTGGAGCTGGAATTACCGCGGCTGCTGGCACCAGACTTGCCCTCCAG
+
DDDDDIIIIIIGHIIGGHHIIIIIIIIIIIIIIIHHIHIHHIIIIHHFHGCHHHIIIIIHIIGCGHIHHHHGHHHIIGIHGHIHIIGHHIGFHHHHIHEHHFIIHHHIHHHHIIIIIIIHIIIHGHIIIIIIIIIIIIIIIIIIIIIHIIIHHIIHHIIIIIIIIIIIIIIIIHHHIIIIIIIIIIIIIIIIIIIIIIHIIIIIIIHHIHFIIHIIHIIIHIIIIHIIFIIIIIIIIIIHEGIIHHHIHFHIIGIIIIIIHHIHHHIIHIIHIIIIIIIIHIIIIIIIHEIGIIIIIIHCIIIHIHIIIIIIIIIIIIIIIIIIIIIIIIIIIIIIHHIIIIIIIIIDDDD<
@HISEQ:969:HM2KJBCX2:2:1101:19981:11937 2:N:0:ACTATGCA
TGCCGCCGTAATCCCAACTATCCCTATTAATCATTACGTCGATCCTAGAAACCAACAAAATAGGGTCAAACGTCCTATTTCATTATTCCATGCTAATGTATTCAAGCGTGAGCCTGCTTTAAACACTCTAATTTTTTCAAAGTAACAGTCCTGATTCCCCGCGACACCAAATTAATGACATCACGGATCTTCAGAAGGGAGAAACCAGTGACACCAGTGCATACCAAAGGCATGACCAGCGTACTGATCCCGAAATTCAACTACGAGCTTTTTAACTGCAACAACTTTAATATACGCTATTGGAGCTGGAATTACCGCGGCTGCTGGCACCAGACTT
+
DDDDCIHIIIHHIHIGHIIIIIIIIHHHHIIHHIHGGHHHHIIHIIIHHIIIHHGHEHGHIIIIIIIIIFHCHIIIIIIIHHHHGHIHHGHIIHHIIIIIIDFHHIIHIHIIIIIIHIIIIHHHHHHIHIIIIIIHHHHHIIIHIIHHIIIIHHIIIIIHHIHHHHHHIIIIIIIIHIHIIIIHIHIIIIIHIIIHHHHHHIIIIIIIIHHIIHHHHHIGHIHGHHIHHHIIHHHFHIIIHIIGIIIIHHIGHIIHHIHHHHHIIIIIIIIIIIIIIIIIHIHHHEIIHIIIIIIIIGIHIIIIIIIIIIIIIIHIIIHIIIIIHIIIIIIIDDDDD
@HISEQ:969:HM2KJBCX2:2:1101:14638:12786 2:N:0:ACTATGCA
TGCCGCCGTAATCCCAACTATCCCTATTAATCATTACGTCAATCCTAGAAACCAACAAAATAGGATCAAACGTCCTATTTCATTATTCCATGCTAATGTATTCAAGCGTTAGCCTGCTTTAAACACTCTAATTTTTTCAAAGTAACAGTCCTGTTTCCCTGCAACACCAAATTAATGACATTACAGTTCTTCAAGAAGGAGGAACCAGTAAAGCCAGTACATACCAGAGGCACGACCAACCTACTAATCCCGAAATTCAACTACGAGCTTTTTAACTGCAACAACTTTAATATACGCTATTGGAGCTGGAATTACCGCGGCTGCTGGCACCAGACTTGCCCTCCAA
+
DADDDIIIIIIIIIIIIIIIIIIIIIIIIIIIIIIIIIIIIIIIIIIHIIIIIIIIIIIIIIIIIHIIIIHIIIIIIIIGHIIIIIIIIIIIIIIIIIIHHHHIIIIIHIIIIIIIIIHIIIIIIHIIIIIIIIIIIIIIIIIIIIIIIIIIIIIIIIIIIIIIIIIIIIIIIIIIIHIIIIIIIIIIIIIIIIIIIIIIIIIIIIIIIIIIIIIIIIIIIIIIIIIIIIIIIIIIIIIIIIHHHIIHIIIIIIIIIIIHIIIIIIIIIIIIIIIIIIIIHIIIIIIIIIIIIIIIIIIIIIIIIIIIIIIIIIIIIIIIIIIIIIIIIIIIIIIIIIIIIDDDDD
@HISEQ:969:HM2KJBCX2:2:1101:19715:13041 2:N:0:ACTATGCA
TGCCGCCGTAATCCCAACTATCCCTATTAATCATTACGTCAATCCTAGAAACCAACAAAATAGGATCGTCGTCCTATTTCATTATTCCATGCTAATGTATTCAAGCGTTAGCCTGCTTTAAACACTCTAATTTTTTCAAAGTAACAGTCCTGTTTCCCCGCAACACCAACTTAATGGCATTACGGTTCTACAAGAAGGAGGAATCAGCAAAGCCAGTGCATACCAGTGGCACGACCAACTTGCTGACCCCGAAATTCAACTACGAGCTTTTTAACTGCAACAACTTTAATATACGCTATTGGAGCTGGAATTACCGCGGCTGCTGGCACCAGACTTGCCCTCAA
+
DDDDDIIIIIIIIIIIIIIIIIIIIIIIIIIIIIIIIIIIIIIIIHIIGIIIIIIIIIIIIHHHHIIIIIIIIHHIIIIIIIIIIIIIIIIEHIIIIIIHIIHHIIHIIIHIIIIHIIIIIIIIIHIIIIIIIIIIIIIHHIIIIIIIIIIIIIIIHHIIIIIIIIIIHHIIIIIHIIIHHIIHHIIIHIIIIIIIIIIIIIGIIIIIIIIIIIIIIHIIIIIIIIIIIIIIIIIIIIIIIHGIIIIIIIHIIIIHIIHIHIIIIIIHIIIIIHIIIIIIIIIIIIIIIIHIIIIHIIIIIIIIIIIHIHIIIIIIIIIIIIHIIIIIIIIIIIIIIIIDDDDD
@HISEQ:969:HM2KJBCX2:2:1101:5156:13445 2:N:0:ACTATGCA
TGCCGCCGTAATCCCAACTATCCCTATTAATCATTACGTCAATCCTAGAAACCAACAAAATAGGATCAACGTCCTATTTCATTATTCCATGCTAATGTATTCAAGCGCGAGCCTGCTTTAAACACTCTAATTTTTTCAAAGTAACAGTCCTGATTCCCCGCCACACCAAATGAATGACATGATGGTTCGTCAGAAGGTAGGAACCAGTAACACCAGTACGTACCTAAGGCACGACCAACGTACTGATCCCGAAATTCAACTACGAGCTTTTTAACTGCAACAACTTTAATATACGCTATTGGAGCTGGAATTACCGCGGCTGCTGGCACCAGACTTGCCCT
+
DDDDDIIIIIIIIIIIIIIIIIIIIIIIIIIIIIIIIIIIIIIIIIIIIIIIIIIIIIIIIIHHIIIIIIIIIIIIIIIIIIIIIIIIGHIIIIIIIIIIIGHIHIIIIIHIIIIHIIIHIIIIIIIIIIIIIIIHIIIIIIIIIIIIIIIIIIIIIIIIIIIIIIIIIHIIIIHIIIIIIIIIIIIIIIIIIIIIIIIIIIIIIIHIIIIIIIIIIIIIIIIIIIIIIIIIIIIIIIHHIIIIIIIIIIIIIIIIIIIIIHIIIIIIIIIIIIIIIIIIIIHIIIIIIIIIHIIIIIHIIIIIIIIIIIIIIIIIIIIIIIIIIIIIIIIIIIHIDDDDD
@HISEQ:969:HM2KJBCX2:2:1101:6050:13109 2:N:0:ACTATGCA
TGCCGCCGTAATCCCAACTATCCCTATTAATCATTACGTCAATCCTAGAAACCAACAAAATAGGATCAAACGTCCTATTTCATTATTCCATGCTAATGTATTCAAGCGTTAGCCTGCTTTAAACACTCTAATTTTTTCAAAGTAACAGTCCTGTTTCCCTGCAACACCAAATTAATGACATTACAGTTCTTCAAGAAGGAGGAACCAGTAAAGCCAGTACATACCAGAGGCACGACCAACCTACTAATCCCGAAATTCAACTACGAGCTTTTTAACTGCAACAACTTTAATATACGCTATTGGAGCTGGAATTACCGCGGCTGCTGGCACCAGACTTGCCCTCCAA
+
DDDDDIIIIIIIIHHIIIIIIIIIIIIIIIIIIIIIIIHHHIIIIIIIIIIIHIIIIHFGIIIIGIIIIIIHHIIIIIIIIIIIFHIIIIGFHIIIIIIIIIIIIIHIHIIIIIIIIIIIIIHIIIIIIIIIIIIIIIIIIIIIHHIIIIIIIIIIIIIIIHHIIIIIIIIIIIIIHIIIIIIIIIIIIIHIIIIIIIIHIIIIIIHIIIIIIIIIIIIIIHIIIIIIIIIIIHIIIIHIIIHHFIHHIIIIIIIIHIHED0HIIIIIIIIIIIHIIIIIIIIIIIIIIIIIIIIIIIIIIIIIIIIIIIIIIIIIIIIIIIIIIIIIIIIIIIIIIIIIICDDDD
@HISEQ:969:HM2KJBCX2:2:1101:2443:12624 2:N:0:ACTATGCA
TGCCGCCGTAATCCCAACTATCCCTATTAATCATTACGGTGATCCTAGAAACCAACAAAATAGAACCATGCCGTCCTATTTTATTATTCCATGCTAATCTATTCAAGCACAAGCCTGCTTTAAGCACTCTAATTTTTTCAAGGTAATAGCTCTGCTTCCCCAACGCACTAACTTAATAGCATGCTGGTTATTCAGAAGGTAGGAATTCATCAGGCCAGTGCGGACAGTGAAGCCCGACCAACCGACAAACTCCGAAATTCAACTACGAGCTTTTTAACTGCAACAACTTTAATATACGCTATTGGAGCTGGAATTACCGCGGCTGCTGGCACCAGACTTGCCCTCCAA
+
DDDCDIHIIIIIIHIIHIIHIHIIIIIIIIIIIIHIIIIIIIIHIIHIIGIIHIIIIIIGIIIHIIIIIIIIIIIIIIIIIIIIIIIIIIIIIHIIIIIIIIHHIIIIIIHIIHIIIIIIHIIIHIIHIIIHIIIIIIIIIIIHIIIIIIIIIIIIIIIIIIIIIIIIIIHIIIHHIIIIHIIIIIIHIIIIIIIIIIIIIIHIHEIHIIIHHIIIHIIIGHIIIIIIIIIIIIIIIIIIIIIIHGGHHIIIIIIHIIIIIIIHHHIHIIIIIIIIIIIIIIIIIIIIIIIIIGIIIIIIIIIIIIIIIIIIIIIIIIIIIGIIIIIIIIIIIIIIIIIIIIIDDDDD
@HISEQ:969:HM2KJBCX2:2:1101:1480:13624 2:N:0:ACTATGCA
TGCCGCCGTAATCCCAACTATCCCTATTAATCATTACATCGATCCTAGAAACCAACAAAATAGAATCGGATGTCCTATTTCATTATTCCATGCTAATGTATTCAAGCGTGAGCCTGCTTTAAACACTCTAATTTTTTCAAGGTAACAGTCCTAATTCCCCGTGACACCAAATTAATGGCATTACGGTTCTTTAGAAGGTGAGAAATCAATAATATCAGTACATACCAACGGCATGACCGAAACATTGATCCCGAAATTCAACTACGAGCTTTTTAACTGCAACAACTTTAATATACGCTATTGGAGCTGGAATTACCGCGGCTGCTGGCACCAGACTTGCCCTCCAA
+
DDDDDIIIIHIHHHIIIIIIIIIIIIIIIIIIIIIIIIIIIIIHIIIGHIIIIIIIIIIIIHGHIIIHIIHIIIIIIIIIIEHIIIIIIIIHHIIIIIIIIIIHIHIIIIHIIIIIIIIIIHIIIIIIIHHIIIIIIIIIIIIIIHHIIIIIIIIIIIIIHIIIIIIIIIIIIIIIHHIIIIIIIIIIIIIIIIIIHIIIIIIIIIIIIIIIIIIIIIIHHIIIIIIIIIIIIIIIIIIIIIIHHDIIIIIIIIIIIIIIIIIIIIIIIIIIIIIIIIIIIIIIIIIIIIIIIIHIIIIIHHIIIIIIIIIIIIIIIIIIIIIIIIIIIIIIIIIIIIIIIIDDDDD
@HISEQ:969:HM2KJBCX2:2:1101:10748:13678 2:N:0:ACTATGCA
TGCCGCCGTAATCCCAACTATCCCTATTAATCATTACGTCAATCCTAGAAACCAACAAAATAGGATCGAACGTCCTATTTCATTATTCCATGCTAATGTATTCAAGCGTTAGCCTGCTTTAAACACTCTAATTTTTTCAAAGTAACAGTCCTGTTTCCCTGCAACACCAAATTAATGACATTACAGTTCTTCAGAAAGGAGGAATCAGCGAAGCCAGTACATACCAGTGGCACGACCAACCTGCTGACCCCGAAATTCAACTACGAGCTTTTTAACTGCAACAACTTTAATATACGCTATTGGAGCTGGAATTACCGCGGCTGCTGGCACCAGACTTGCCCTCCAA
+
DADDDIIHIIIIIIIGIIIIHHIIIIHIF?HHIIIIFHIIIHGHEHIHIIIIIIGIHIIHHHCEEHIHHHGHFHHHG?HHHHIIGIIICHEHHHIIIIIIIHIHIIHHIHHEHHHHHHIIIIIIIHHEHHHHHHGHIIIHIHIIHHIHIHIIIIIIHIHHIIHIHGHHIHHHHHIIHGHHHHHHHHHEHEIIIIIIHIHIHIIIIIHFHIHIIHIHIIIHHIHEIIIHHIHHHHIIIHIHHHHHHHE@DIHHHIIIHIIHIHHHHG@IIIIIIHHIIHIIIIHGHHEHIIHIHHDEHHIFIHHHHIHHHIIIIIGIIIHIIIIIHIIIIHHIHGIIIIHIIDDDBD
@HISEQ:969:HM2KJBCX2:2:1101:20432:13897 2:N:0:ACTATGCA
TGCCGCCGTAATCCCAACTATCCCTATTAATCATTACGTCGATCCTAGAAACCAACAAAATAGAATCAAACGTCCTATTTCGTTATTCCATGCTAATGTATTCAAGCGTGAGCCTGCTTTAAACACTCTAATTTTTTCAAAGTAACAGTCCTGATTCCCCATGACACCAAATTAATGACATCATGGTTCGTCAGAAGGTAGGAATCAATAATACCAGTACGTACAATAGCACGACCAATAAATTAATCCCGAAATTCAACTACGAGCTTTTTAACTGCAACAACTTTAATATACGCTATTGGAGCTGGAATTACCGCGGCTGCTGGCACCAGACTTGCCCTCCAA
+
DCDDDIIIIIIIIIIIIHIIIIIIIIIIIIIIIIIIIIIIHIIIIIIIIHHIIIIIIIIIIIIIIIIIIIIIIIIIIIIIIIIIIIIIHIIIHIIIIIIIIHHIIIIIIIIIIIIIIIIIIIIIIIHIIIIHIIIIIHIIIHIIIIIIIIIIHIGGHIIIIIIIIIIIIIIHHIIIHIIIIIIIIIIIIIIIIIIIIIIIIIIIHHIHIIIHIIIIIIIIIIIIIIIIIIIIIIIIIIIIIIIHIIIIIIIIIIIIIIIIIIIIIIIIIIIIIIIIIIIIIHHIIIIIIIIIIIIIIIIIIIIIIIIIIIIIIIIIIIIIIIIIIIIIIIIIIIIIIIIIDDDDD
@HISEQ:969:HM2KJBCX2:2:1101:17213:13881 2:N:0:ACTATGCA
TGCCGCCGTAATCCCAACTATCCCTATTAATCATTACGGTGATCCTAGAAACCAACAAAATAGAACCATGCCGTCCTATTCTATTATTCCATGCTAATGTATTCGAGCAAAAATGCCTGCTTTAAACACTCTAATTTTTTCAAGGTAAAGGTCCTGGATCCGCAAGACACCCAATAAAGGACATCAAGTTTCTCCAGAAGGTGAGAAATCAACAGTAACAGTTCATACCCCTTAAGGCATGACCATCACGTCAATCCCGAAATTCAACTACGAGCTTTTTAACTGCAACAACTTTAATATACGCTATTGGAGCTGGAATTACCGCGGCTGCTGGCACCAGACTTGCCCTCCAA
+
D@DDDIIHHHFHGIIIIIIIHIIIIIIIIIIIIIIIIHHHIHHEHIEHEGHHH?CEHHHIHHGIFHHHHIHHDHHHHIHHHHIIIIIIIIIIIIIIIIIIIFHIGHIIIICHHIHGIIIHGHIIIIIHHHIIHIIIHIIIIHHHIIIIIHIIIHHHHEGHEFHDHHHIIIHIIHGHIHHHIIHHHEHHFGEHCHFHFFHHIGIIHIHHGHHHIHEHGHHEEIHGHHHHEFHIHIIGIGIIIIIIIHHIHE@DCC/HHGIIIIIIIIIIIHIIIIHIIIIIIIHCIIIIIIIIIHHHHIIIHIIIIIIIIIIIIIIIIIIIIIIHIIIIIIIIIIIIIIIIIIIIIIIIDDDDD
@HISEQ:969:HM2KJBCX2:2:1101:17322:14051 2:N:0:ACTATGCA
TGCCGCCGTAATCCCAACTATCCCTATTAATCATTACGTCGATCCTAGAAACCAACAAAATAGAATCAAACGTCCTATTTCATTATTCCATGCTAATGTATTCAAGCGCGAGCTTGCTTTAAACACTCTAATTTTTTCAAAGTAACAGTCCTGATTTCCCACGACACCAAATTAATGACATCGTGGTTCGTCAGAAGGGAGAAACCAATAATACTAGTACGTACAAAGTACGACCGACATATTAGTCCCGAAATTCAACTACGAGCTTTTTAACTGCAACAACTTTAATATACGCTATTGGAGCTGGAATTACCGCGGCTGCTGGCACCAGACTTGCCCTCCAA
+
DDDDDIIIIIIIIIIIIIIIIIIIIIIIIIIIIIIIIIIIIIIIIIIIHFHIIIIIHIIHIHHIIIIIIIHIHHHHIIHIIIIIIIGIIIIIIIIIIIIIIIIIIIIIIIIIIIIIIHIIIIIIIIIIIIIIIIIIHIIIIIIIHHIIIIIIIIIIIIIHIIIIIHHIIIIIIIIIIIIIIIIIIIIIHIIIIIIIIIIIIIIIIIIIIIIIIIIIIII=IIIIIIIIIIIIIIHIIIIIIIHIIIIIIIIIIIIIIIIIIIIIIIIIIIIIIIIIIIIHIIIIIIIIIIIHIIIIIIIIIIIIIIIIIIIIIIIIIIIIIIIIIIIIIIIIIIIIIIIDDDDD
@HISEQ:969:HM2KJBCX2:2:1101:6944:14939 2:N:0:ACTATGCA
TGCCGCCGTAATCCCAACTATCCCTATTAATCATTACGTCAATCCTAGAAACCAACAAAATAGGATCAACGTCCTATTTCATTATTCCATGCTAATGTATTCAAGCGCGAGCCTGCTTTAAACACTCTAATTTTTTCAAAGTAACAGTCCTGATTCCCCACCACACCAAATTAATGACATGATGGTTCGTCAGAAGGTAGGAATCAGTAACACCAGTACGTACCGAAGGCACGACCAGCGTACTAATCCCGAAATTCAACTACGAGCTTTTTAACTGCAACAACTTTAATATACGCTATTGGAGCTGGAATTACCGCGGCTGCTGGCACCAGACTTGCCCTCCAA
+
DDDDDIIIIHHIIHIIIIIIIHHHIIIIHIIIIIIIIIIIIIIIIIIIHHIIIIHHEHIIIIIIGIIHIHGHHIIHIIIIIIIIIIIIIIIIIIIIIIIIIHHIIIIIHIIIIIHHHIIIIHHHIIIIIIIIHHHHIHHIIIIIIIHIHGHIIIIIIHIIIIIIIHIIGIIIIIHHIIHIIIIIIIIIIIIHIIIIIIIIIIIIIIIIIIIIIIHIIIIIIIIIIIIIIIHIIIIHIIIHHHIHIIIIHIIIIIIIIHIIIHIIIIIIIIIIIIIIIIIIIIIIIIIHHIIIIIIIIIHIIIIIIIIIIIIIIIHIIIIIIIIIIIIIIIIIIIIHIHIGDDDDD
@HISEQ:969:HM2KJBCX2:2:1101:4801:15495 2:N:0:ACTATGCA
TGCCGCCGTAATCCCAACTATCCCTATTAATCATTACGTCGATCCTAGAAACCAACAAAATAGAATCAAACGTCCTATTTCGTTATTCCATGCTAATGTATTCAAGCGTGAGCCTGCTTTAAACACTCTAATTTTTTCAAAGTAACAGTCCTGATTCCCCATGACACCAAATTAATGACATCATGGTTCGTCAGAAGGTAGGAATCAATAATACCAGTACGTACAATAGCACGACCAATAAATTGATCCCGAAATTCAACTACGAGCTTTTTAACTGCAACAACTTTAATATACGCTATTGGAGCTGGAATTACCGCGGCTGCTGGCACCAGACTTGCCCTCCAA
+
DDDDDIIIIIIIIIIIIIIIHIIIIIIIIIIIIIIIHIIIHIIIIIIIIIIIIIIIIIHIIIIIIIIIIIIIIIIIIIIIIIIIIIIIIIIHIIIIIIIIIIIIIIIIIIIIIIIIIIIIIIIIIIIHIIIIIIIIHIIIIIIIIIIIIIIIIIIIIIIIIIIIIIIIIIIIIIHIIIIIIIIIHIIIIHGIIIIIIIIIIIIIIIIIIIIIHIIIIIIIIIIIIIIIIIIIIIIIIIIIIIIHIIIHIIIIIIIIIIIIIIIIIIIIIIIIIIIIIIIIIIIIHGHIIIIIIIIIIIIIIIIIIIIIIIIIIIIIIIIIIIIIIIIIIIIIIIIIIIIIDDDDD
@HISEQ:969:HM2KJBCX2:2:1101:4132:15454 2:N:0:ACTATGCA
TGCCGCCGTAATCCCAACTATCCCTATTAATCATTACGTCAATCCTAGAAACCAACAAAATAGGATCGAACGTCCTATTTCATTATTCCATGCTAATGTATTCAAGCGTTAGCTTGCTTTAAACACTCTAATTTTTTCAAAGTAACAGTCCAAATTCCCCGCAACACCAAATTAATGGCATTACGGCTCATCAGGAAGGAGGAATCAGTGAGACCAGTGCATACCGATGGCATGACCAATCTACTAACCCCGAAATTCAACTACGGGCTTTTTAACTGCAACAACTTTAATATACGCTATTGGAGCTGGAATTACCGCGGCTGCTGGCACCAGACTTGCCCTCCAA
+
DDDDDIIIIIIIIHIIIIIIIIIIIIIIIIIIIIIIIIIIIIIIIIHHHIIIIIIIIIIIIHHHHIIIIHHHHHHIIHEHIIIIGHIIIIIIHIIIIIIIIIIIIIIIHIIIIIIIIIIIHIIIIIIIHHIIIIIHIHIIIIIIIIIIHIIIIIHIIIIIIIIIIIIHIIIIIIIHIIIIIHIIIIIIIIIIIIIIIHIIIHIIIIHIIIIIIIIIIIIIIIIIHIIHIHIIIIIIIIIIIHIHIIIIIIIIIIIIIIIIIIHHE1IIIIIIIIHIHIIIIIIIIHIIHIIIIIIIIIIIIIIIIHIIIIIHIIIIIGIIIIIIIIIIIIIIIIIIIIIIIDDDDD
@HISEQ:969:HM2KJBCX2:2:1101:12337:15397 2:N:0:ACTATGCA
TGCCGCCGTAATCCCAACTATCCCTATTAATCATTACCCCAGTCCTAGAAACCAACAAAATAAGACTGAAGTCTTATGTCATTATTCCATGCTAACATATTCAAACAATCGTTTGCTTTGAACACTCTAATTTTTTCAAAGTAAAATTCCTACAGTCAGAAAACACCAATAAAGGCACCTCCCACATGTAGAATAATTGGCTTAAAAAATGTAATCAACAATGTTGAAACAAGTTTTACACCAAAAGGTTCAACTACGAGCTTTTTAACTGCAACAACTTTAATATACGCTATTGGAGCTGGAATTACCGCGGCTGCTGGCACCAGACTTGCCCTCCAA
+
DDDDDHIIIDDEGFHIIIIIIIIIIIIIIIIIIIIIIIIIIIIIIIIIIIIIIIIIIIHIIIIIIIIIIIIHIIIIIHHIIIIIIIIHIIIIIIIIIIIIHIIIHIIIIIIIIIIIIIIIIIIIHIIIIIIIHIIIIIIIIIIIIIIIIIIIHIIIIIIIIIIIIIIHIIIIIIIIIIIIIIIIIIIIIIIIIIIIIIIIIIIIIIIIIIIIIIIIIHIIIIIIIIIIIIIIIIHHFHIIIIIIIIIIIIIIIIHIIIIIIIIIIIIIIIIIIIIIIIIIIIIIIIIIIIIIHIIIIIIIIIIIIIIIIIIIIIIIIIIIIIIIIIIIHIIIIIDDDDD
@HISEQ:969:HM2KJBCX2:2:1101:2146:16124 2:N:0:ACTATGCA
TGCCGCCGTAATCCCAACTATCCCTATTAATCATTACGTCGATCCTAAAAACCAACAAAATAGGGTCAAACGTCCTATTTCATTATTCCATGCTAATGTATTCAAGCGTGTGCCTGCTTTAAACACTCTAATTTTTTCAAAGTAACAGTCCTGATTCCCCATGACACCAAATTAATGACATCACAGTTCGTCAGAAGGTAGAAATCAATAATACCAGTGCATACCGGAGGCACGACCAATATATTGATCCCGAAATTCAACTACGAGCTTTTTAACTGCAACAACTTTAATATACGCTATTGGAGCTGGAATTACCGCGGCTGCTGGCACCAGACTTGCCCTCCAA
+
DDDDDIIIIIIIIIIIIIIIIIIIIIIIIIIIIIIIIIIIIIIHIIIIIGIIIHIIIHHHIHHIGEHIGIIHHHIIIIIIIIIHIIIIHIIIIIIIIIIIIHIIIIIIIIIIIIIIIHIIIIIIIIIIIIIIIIIIIIIIIHIIIHIIIIIIIIIIIIIIIIIIIIIIIIIIIIIIIIIIIIIIIIIIIIIIIIIIIIIIIIIIIIIIIIIIIIIIIIIIIIIIIIIIIIIIIIIIIIIIIIIIHIIIIIIIIIIIIIIIIIHHIIIIIIIIIIHIIIIIIIIIIIIIIIIIIIIIIIIHHIIIIIIIIIIIIIIIIIIIIIIIIIIIIIIIIIIIIIIIIDDDDD
@HISEQ:969:HM2KJBCX2:2:1101:1400:16899 2:N:0:ACTATGCA
TGCCGCCGTAATCCCAACTATCCCTATTAATCATTACGTCAATCCTAGAAACCAACAAAATAGGATCAACGTCCTATTTCATTATTCCATGCTAATGTATTCAAGCGCGAGCCTGCTTTAAACACTCTAATTTTTTCAAAGTAACAGTCCTGATTCCCCGCCACACCAAATGAATGACATGATGGTTCGTCAGAAGGTAGGAACCAGTAACACCAGTACGTACCTAAGGCACGACCAACGTACTGATCCCGAAATTCAACTACGAGCTTTTTAACTGCAACAACTTTAATATACGCTATTGGAGCTGGAATTACCGCGGCTGCTGGCACCAGACTTGCCCTCCAA
+
DDDDDIIIIHHHHIIIIIIIIIIIIIIIIIIIIIIIIIIIIIHIIIIHIIIIIIIIHIIIIIGHHHIHHHEHIIIIIIIIIIIIIIHHIIHIIIIIIIHIIHHHGHGIIGHHHIHHHHIIHHIIIIHIIIIIIIHGIHHIIHHGHHIGHHHGHIIIIHIIIIHIHIHHIIIIIIIIIIIIIIIIIHIIIIIIIHIIIIIIIIIIIIIIIIIIIIIIIHHIIIIHIIIIIIIIIIIIIIIIIIHFIIIIIIIIIIIIIIIIIHIIIIIIIIIIIIIIIIIIIHHIIIIIIIIIIIIIIIIIIIIIIIIIIIIIIIIIIIIIIIIIIIIIIIIIIIIIIIIIDDDDD
@HISEQ:969:HM2KJBCX2:2:1101:1630:17053 2:N:0:ACTATGCA
TGCCGCCGTAATCCCAACTATCCCTATTAATCATTACGTCAATCCTAGAAACCAACAAAATAGGATCAAACGTCCTATTTCATTATTCCATGCTAATGTATTCAAGCGTTAGCCTGCTTTAAACACTCTAATTTTTTCAAAGTAACAGTCCTGTTTCCCTGCAACACCAAATTAATGACATTACAGTTCTTCAAGAAGGAGGAACCAGTAAAGCCAGTGCATACCAGAGGCACGACCAACCTACTAATCCCGAAATTCAACTACGAGCTTTTTAACTGCAACAACTTTAATATACGCTATTGGAGCTGGAATTACCGCGGCTGCTGGCACCAGACTTGCCCTCCAA
+
AADBDHHI?EH@EFHHIEHIIIGHHHCCHHHHEHEEGHHHHC1GHHHF1CCHIFHIEHHFHHF@EGHHHIICCFE0FCEFHEHIIEHIIIHEHH?@EHEHIHGHH1DCGHHHHH?EHHF@GHHHAHHGHHIIHEH;HHFGHHIIHEHEG@GEGGHEH7D@EF=<DGHIICGGHH<DHHHHCHHGHFCHDH/ECH?GCHECCCHDFGHHHCHHF<@F1HGGCECCFC@8ECHEE@IIHIHFC1:CFG</C<FC1CHF<HHHGCCD1<HHHD1FCC<C1IHFHGGFF<1D111C0IHIIHEHEHGCCEHCHEEH<HCCECCFHHGIHGCEGHCD1CHCHHDH@D?@@@
@HISEQ:969:HM2KJBCX2:2:1101:7875:16616 2:N:0:ACTATGCA
TGCCGCCGTAATCCCAACTATCCCTATTAATCATTACGTCAATCCTAGAAACCAACAAAATAGGATCGAACGTCCTATTTCATTATTCCATGCTAATGTATTCAAGCGTTAGCCTGCTTTAAACACTCTAATTTTTTCAAAGTAACAGTCCTGTTTCCCTGCAACACCAAATTAATGACATTACAGTTCTTCAGAAAGGAGGAATCAGCGAAGCCAGTACATACCAGTGGCACGACCAACCTGCTGACCCCGAAATTCAACTACGAGCTTTTTAACTGCAACAACTTTAATATACGCTATTGGAGCTGGAATTACCGCGGCTGCTGGCACCAGACTTGCCCTCCAA
+
DCDDDIIIIIIIIIIIIHIIIHIIIIIIIIIIIIIIIIHIIHIIIIHIIIIIHHIHHIIIHHGHIIIGIIHHHIHIIIIIIIIHIII@HFHIHHIHIIIIIHIIIIIIIIIIIIIIIIIIIIIHHIIHIHHHIIIIIIIHIIIIIIIIIIIIIIIHIIIIIHHIIIIIIIIIIIIIIIIIIIIIIIIIIHHECIHGIIIIIIIIHIIIIIIIIHIIIIIIIIIIIIIIIIIIIIIIIIIIIIIHHIIIIIHIIIIIIIIIIIIIIIIIHIIIIIIIIIIIIIIHIIIIIIIIIIIIIIIIIIIHIIIIIIIIIIIHIIIIIIIHIIIIIIIIIHIIIIIIIDDDDD
@HISEQ:969:HM2KJBCX2:2:1101:1792:16770 2:N:0:ACTATGCA
TGCCGCCGTAATCCCAACTATCCCTATTAATCATTACGTCAATCCTAGAAACCAACAAAATAGGATCAAACGTCCTATTTCATTATTCCATGCTAATGTATTCAAGCGTTAGCCTGCTTTAAACACTCTAATTTTTTCAAAGTAACAGTCCTGTTTCCCTGCAACACCAAATTAATGACATTACAGTTCTTCAAGAAGGAGGAACCAGTAAAGCCAGTACATACCAGAGGCACGACCAACCTACTAATCCCGAAATTCAACTACGAGCTTTTTAACTGCAACAACTTTAATATACGCTATTGGAGCTGGAATTACCGCGGCTGCTGGCACCAGACTTGCCCTCCAA
+
DDDDDIIIIIIIIIIIIIIIHIIIIIIIIIIHIIIIIIIIIIIIIIHIIGHIIIIIIIIGHFGHHHIIIIIIIIIIHIHIIHIIIIIIIIIIIIIIIIIIIIIIIHIIIIIIIIIIIIIIIIHIIIHIIIIIIIIIIIIIIIIIIIIIIIIIIIIIIIIIIIIIIIIIIIIIIIIIIHIIIIIIIIIIIIIIIIIIIIIIIIIIIHIIIIHIIIIIIIIIIIIIIIIIIIIIIIIIIIHIHIHHHIHHIHIIIIIHHHHHHIHIIIIIIIIIIIIIIIIIIIIIIIIIIIIIIIIIIIIIIIIIIIIIIIIIIIIIIIIIIIIIIIIIIIIIIIIIIIIIIDDDDD
@HISEQ:969:HM2KJBCX2:2:1101:17682:16703 2:N:0:ACTATGCA
TGCCGCCGTAATCCCAACTATCCCTATTAATCATTACGTCGATCCTAGAAACCAACAAAATAGGTTCGATCGTCCTATTTCGTTATTCCATGCTAATGTATTCAAGCGCGAGCCTGCTTTAAGCACTCTAATTTTTTCAAAGTAACAGTCCTGTTTCCCCGCAACAACAAATTAATGCCATCACGGTTCTACAAGAAGGAGGGACCAGTGAGGCCAGTGCATACCAGTGGCACGACCAACCTACTGGCCCCGAAATTCAACTACGAGCTTTTTAACTGCAACAACTTTAATATACGCTATTGGAGCTGGAATTACCGCGGCTGCCGGCACCAGACTTGCCCTCCAA
+
DDDDDIIIIIIIHIIIIIIIIIIIIIIIIIHIIIIIIIIIIIIIIIIIIIIIIIIIHIIIIIHGHIIIIIIGIIIIIIIIIIIIIIIIIIIIIIIIIIIHHHHHIIIHIIHIIIIIIHIHIIIIIIIIIIIIIIIIIIIIIIIIIIIHIIIIIIIIIIIIIIIHIIIIIIIIIIIIHIIIIIIIIIIIIIIIIIIIIIIIIIIIIIIIIIIIIHIIIIHIIIIIIIIIIIIIHIIIIIIIIIIIIIIIIHHIIIHIIIIHIIIIIIIIIIIIIIIIIIIIIIIIIIIIIIIIHGIIIIIIIIIIIIIIIIIIIIIIIIIIIIIIIIIIIIIIIHIIIIIIIDDDDD
@HISEQ:969:HM2KJBCX2:2:1101:19871:17766 2:N:0:ACTATGCA
TGCCGCCGTAATCCCAACTATCCCTATTAATCATTACGGTGGTCCTAGAAACCAACAAAATAGAACCACAACGTCCTATTCTATTATTCCATGCTAATCTATTCAAGCAATAGCCCGCTTTAAACACTCTAATTTTTTCAAGGTAATGGTCCTGGCTCCCCAACACACCCAACAAAGGACATGCTGATTCACCAGAAGGAAGACCCGACAGCAGACAGTACTCGCCAAAGACGGACCGCCCGGCCAGGCCTAAAATTCAACTACGAGCTTTTTAACTGCAACAACTTTAATATACGCTATTGGAGCTGGAATTACCGCGGCTGCTGGCACCAGACTTGCCCTCCAA
+
DDDDDIIHIIIIIIIIIIIIIIIIIEHHHIHIIIIIIIIIIIIIIIIHIIIHIHIIHIIIIIIIIIHIIIIIIHIIIIIIIICEHIHIHIHHFIIHIIIHIIHHHIIIIIIIIGHHHIIHHHHIIHIIIIIGHIHIIIIIHIIIIIIGHGIIIHIIIIIIIHHIIIHIIIIIIIIHIHIIIIIIIHIIIHIIIIIIIHHIIIIIIIIIIIIIIIIHIIIIIIIIIIIIIIIIIIIIIIIIIIIHEIIIIHIIIIIIIIIIIHHIIIIIIIIIIIIIIIIIIIIIIHHIIIIIIIIIIIIIIIIIIIIIHIIIIIIIIIIIIIIIIHIIHIIIIIIIIIIIIDDDDD
@HISEQ:969:HM2KJBCX2:2:1101:17816:18228 2:N:0:ACTATGCA
TGCCGCCGTAATCCCAACTATCCCTATTAATCATTACGGTGATCCTAGAAACCAACGAAATAGAATCAGTCCGTCCTATTTCATTATTCCATGCTAATGTATTCAGACGATAGTCTGCTTTAAACACTCTAATTTTTTCAAAGTAACAGTCCTGATTTCCAACCACACCAAATAAATGGCATGAAAGTTCCTCAGAAGGTAGAGATCCATCTCACCAGTACAGACAATTAAGCCTGACCAATGGGTAGACCCCGAAGTTCAACTACGAGCTTTTTAACTGCAACAACTTTAATATACGCTATTGGAGCTGGAATTACCGCGGCTGCTGGCACCAGACT
+
DDDDDIIIIIIIIHIIIIIIIIIIIIIIIIIIIIIIIIIIIIIIIIIIIIIIIIIIIIIIIIIIIIIIHIIIIIIIIIIIIHIIIIIIHHIIIIIIIIHIIIIIIIIIIIIIHIIIIIIIIIIIIIIIIIIIIHIIIIIIIIIIIIIIHIIIIIIIIIIIIIIIIIIHIIIIIIIIHHIIHIGIIIIHIIIIIIIIIIIIIIIIIIIIIIIIIIIIIIIIIIHIIIIIIIIIIIIIHIIIIIIHHHHIIIIIIIHIIIHIIIIIIIIIIIIIIIIIIIIIIIIIIIIIHHIIHIIIIIIIIIIIIIIIHIHIIIIIIIIIIIIIIIIIIIIIIDDDDD
@HISEQ:969:HM2KJBCX2:2:1101:8606:18182 2:N:0:ACTATGCA
TGCCGCCGTAATCCCCAACTATCCCTATTAATCATTACTTCAGCTCTAGAAACCAACAAAATAGAACCGAAGTCCTAAATTATTATTCCATGCTAATGTATTCATAGCAAACGCCTGCTTGAAACACTCTAATTTTTTCAAAGTAAATGATCTAGTATCCCTGCTCACCTCAATGAAGAGATGACGTGATGAACTAGAAGGAAGGTAGATGAGTATCAGCACTCACACATGAAACCATGGCGGGCTAAACACATCCGACCAGAAATCCAACTACGAGCTTTTTAACTGCAGCAACTTTAATATACGCTATTGGAGCTGGAATTACCGCGGCTGCTGGCACCAGACTTGCCCTCCAA
+
DBDD?HHIHHIIIIGIIIIIIIIHHHHIIIIGHHGIIIIIIIIIIIIIIGIIGIIHIIIIIIIIIIIHIIGIIIGHHHIHIIIIIIIIIHIIIGFHHIIHIGHHHIIIIIIIIHHIIIIHIIHIIHGIIIHGHHHIIIHIHHHHIIHIIIIIIIIIIHIIIIIIIIIIIIIIIIHIIIHIIIIIIIIIHIIIIIHIIIIIIIIIIIIIIIIIHHHIIIIHHIIIIIIHIIIHHHIIIIGIIIHIIHIIIIIIHIHIIIHIHHGHIIIIIIHHIIIIIIIIIIIIHIIIIGIIIIIIIIIIIHIIIHIIIIHIIIIIIIIIIIIIIIIIIIIIIIIIIIIIIGIIHHIIHIIDDDDD
@HISEQ:969:HM2KJBCX2:2:1101:11325:17449 2:N:0:ACTATGCA
TGCCGCCGTAATCCCAACTATCCCTATTAATCATTACGTCGATCCTAGAAACCAACAAAATAGAATCAAACGTCCTATTTCGTTATTCCATGCTAATGTATTCAAGCGTGAGCCTGCTTTAAACACTCTAATTTTTTCAAAGTAACAGTCCTGATTCCCCATGACACCAAATTAATGACATCATGGTTCGTCAGAAGGTAGGAATCAATAATACCAGTACGTACAATAGCACGACCAATAAATTGATCCCGAAATTCAACTACGAGCTTTTTAACTGCAACAACTTTAATATACGCTATTGGAGCTGGAATTACCGCGGCTGCTGGCACCAGACTTGCCCTCCAA
+
BBDDDIIIIIIIGHGHGHHHHHHHIIIGIIIIHHII1EHHHHGHHHIGIIIIIHIIEHHIHHEHIHHHECCGEHFHIIHHHHHHHIGG?GHEHEHHHHHGH?HHHHEHIHIHFHHHHIHHHHHIIHIIIIIIHHGEHHHHIHHIIFHHHHIIHIIHGGCHHIHHHIHGHHH@HHFHEFFGHEHHFHFEHHFGHHHFDFHHHEHHGHGHIIGFHF?HHHIHHHGHHGHIHHHHHFEEGHEGHGF<@FAHHHCEHCHIIHGHHHHHHCIIHIHHCIHIIIIHIHGGFHDGIHHEHDHFCCCGGHGH?HIIHHHDHGHIHIIHHGHHHGHHHHFFDE@ECHDHDDD0B
@HISEQ:969:HM2KJBCX2:2:1101:6410:17047 2:N:0:ACTATGCA
TGCCGCCGTAATCCCAACTATCCCTATTAATCATTACGTCGATCCTAGAAACCAACAAAATAGAATCAAACGTCCTATTTCGTTATTCCATGCTAATGTATTCAAGCGTGAGCCTGCTTTAAACACTCTAATTTTTTCAAAGTAACAGTCCTGATTCCCCATGACACCAAATTAATGACATCATGGTTCGTCAGAAGGTAGGAATCAATAATACCAGTACGTACAATAGCACGACCAATAAATTGATCCCGAAATTCAACTACGAGCTTTTTAACTGCAACAACTTTAATATACGCTATTGGAGCTGGAATTACCGCGGCTGCTGGCACCAGACTTGCCCTCCAA
+
DDDDDIIIIIIIIIIIIIIIIIIIIIIIIIIIIIIIIIIIIIIIIIIIHIIIIIIIIIIIIIIIHHIIIIIIHGIHIIIIIIIIIIIHIHIIIIIIIIIIIIIIIHHIIIIIIIIIIIIIIIIIIIHHHIHIIIIIIIIIIIIIIIHIIIIIIIIIIHIIIIIIIIIIIIIIIIIIIIIIIIIIIIIIIIIIIIIIIIIIIIHIIIIIIIIIIIIIIIIIIIIIIIIIIIIIIHIIIIIIIIHIIIIIIIIIIIIIIIIIIIIIIIGIIIIIIIIIIIIIIIIHIIIIIIIIIIIIIIIIIIIIIIIIIIIIIIIIIIIIIIIIIIIIIIIIIIIIIIIIDDDDD
@HISEQ:969:HM2KJBCX2:2:1101:18576:18801 2:N:0:ACTATGCA
TGCCGCCGTAATCCCAACTATCCCTATTAATCATTACGTCAATCCTAGAAACCAACAAAATAGGATCGAACGTCCTATTTCATTATTCCATGCTAATGTATTCAAGCGTTAGCCTGCTTTAAACACTCTAATTTTTTCAAAGTAACAGTCCTGTTTCCCTGCAACACCAAATTAATGACATTACAGTTCTTCAGAAAGGAGGAATCAGCGAAGCCAGTACATACCAGTGGCACGACCAACCTGCTGACCCCGAAATTCAACTACGAGCTTTTTAACTGCAACAACTTTAATATACGCTATTGGAGCTGGAATTACCGCGGCTGCTGGCACCAGACTTGCCCTCCAA
+
DDDDDIIIIIIIIIIIIIIIIIIIIIIIIIIIIIIIIIIIIIIIIIIIIIIHIIIIIIHIIIIHHIIIIIIIHIIIIIIIIHIIIIIHHIIIHIFHIIIIHIHHIIIIIIIIIIIIIIIIIIIHIIIIIIIIIIIIIIIIIIIIIIIIIIIIIHIIIIIIIHIHHIHIIIHIHIIIIIIIIIIIIIIIIIIHHHIIIIIIIIIIIIIIIIIIIIIIIIIIIIIIIIIIIIIIIIIIIIIIIIIHHIIIIIIIIIIIIIIIIIIIIIIIIIIIIIIIIIIIIIIIIIIIIIIIIIIIIIIIIIIIIIIIIIIIIIIIGIIIIIIIIIIIIIIIIIIIIHIIIDDDDD
@HISEQ:969:HM2KJBCX2:2:1101:11253:19317 2:N:0:ACTATGCA
TGCCGCCGTAATCCCAACTATCCCTATTAATCATTACGTCAATCCTAGAAACCAACAAAATAGGATCAACGTCCTATTTCATTATTCCATGCTAATGTATTCAAGCGCGAGCCTGCTTTAAACACTCTAATTTTTTCAAAGTAACAGTCCTGATTCCCCGCCACACCAAATTAATGACATGATGGTTCGTCAGAAGGTAGGAACCAGTAACACCAGTACGTACCTAAGGCACGACCAACTTGCTGACCCCGAAATTCAACTACGAGCTTTTTAACTGCAACAACTTTAATATACGCTATTGGAGCTGGAATTACCGCGGCTGCTGGCACCAGACTTGCCCTCCAA
+
DADDDIIIIIIIHHIIIIIIGIIIIHIIIHHIIIIIIIIIHIIIIIHIGHIIIHHIIIIGIIIIIIIIIIIIIIIHIIHHIIIIIGIIIIIIHHIHIIIIIFHIEHHIIIIHHIIIHHHIHHHIIIIHGHIIIIIBGGHGIIIIHHHIIHIHHHHIIIIIIIIIHGIHIHIIIIHHHGIIIIIIIIHIIIIIIIIIIGIIIIHHIIIIHHGIIIIIIIIIIIIIIIIIIIIIIHIGIIII4HHHIIIIIIIIIIIIIIIIGIIIIIIHHHHEIIIIIIIIIIIIIIIIHIIIHIIIIIIIIIIIIIIIIIIIIIIIIIIIIIIIIIIIIIIIIIIIIIIICDDDD
@HISEQ:969:HM2KJBCX2:2:1101:6058:19514 2:N:0:ACTATGCA
TGCCGCCGTAATCCCAACTATCCCTATTAATCATTACGTCAATCCTAGAAACCAACAAAATAGGATCGAACGTCCTATTTCATTATTCCATGCTAATGTATTCAAGCGTTAGCTTGCTTTAAACACTCTAATTTTTTCAAAGTAACAGTCCAAATTCCCCAAAACACCAAATTAATGGCATTAAGGTTCATCAGGAAGGAGGAATCAGTGAGACCAGTACATACCAGAGGCATGACCAACCTACTAACTCCAAAATTCAACTACGAGCTTTTTAACTGCAACAACTTTAATATACGCTATTGGAGCTGGAATTACCGCGGCTGCTGGCACCAGACTTGCCCTCCAA
+
DDDDDHIHHHGHHH?G?GHIIIIIIIIHIIIHIHEHEHIIHCFFHH?GEHFHIHHIHEHCHHHIGHGIHIIH<FHHHHHCECHHEEHCHHEGE1C1IIIIHEIHIIIHHIIIIIHHHHHFHFHHIIHHHHIIHHGHIIIIGIIIIGHHHIGHCG<GIHIIIHEGHDFGEHIIHHEIHIIIEIHHHHHHIHIIIIIIIIIIHIHIHHFHHGIIHIIIHHIIIGHHGHIIIIIIIIHIHHGHIIHGFFEHHGIIIHIIHGCIIHIHIHIHHIIIHIHIIHEEIIIIHHHHHHIHIHIIIHIIIIHHIIIIG?IHIIIIIIIIIHGIIHIIIIIIIHHHCIIIIDDDD@
@HISEQ:969:HM2KJBCX2:2:1101:17516:20093 2:N:0:ACTATGCA
TGCCGCCGTAATCCCAACTATCCCTATTAATCATTACGTCAATCCTAGAAACCAACAAAATAGGATCGAACGTCCTATTTCATTATTCCATGCTAATGTATTCAAGCGTTAGCCTGCTTTAAACACTCTAATTTTTTCAAAGTAACAGTCCTGTTTCCCTGCAACACCAAATTAATGACATTACAGTTCTTCAGAAAGGAGGAATCAGCGAAGCCAGTGCATACCAGTGGCACGACCAACCTGCTGACCCCGAAATTCAACTACGAGCTTTTTAACTGCAACAACTTTAATATACGCTATTGGAGCTGGAATTACCGCGGCTGCTGGCACCAGACTTGCCCTCCAA
+
DDDDDHIIIIIIIHIIIIIIIIIIIIIIIIIIIIIIIIIIIIIIIIHIIIIIIIIIIIGIIIIIIIIIIIIIHHHHIHHIIGIIIIIIIIIIIIIIIIIIIIIIIIIIIIIIIIIIIIIIIIIIIIIIIIIHHIIIIIIIIIIIIIIIIIHIIIIHIHHHIIIIIIIHIIIIIIHHIIIIIIIIIIIIIIIIIIIIIIIIIIIHIIIIIIIIIIIIIIIIHIIIIIIIIIIIIIIIIIIIIIIHGIIIIIIIIIIIIIHIIIIIIIHIIIIIIIIIIIIIIIIIIIIIIIIIIIIIIIIIIIIIIIIIIIIIIIIIIIIIIIIIIIIIIIIIIIIIIIIIIDDDDD
@HISEQ:969:HM2KJBCX2:2:1101:2179:21684 2:N:0:ACTATGCA
TGCCGCCGTAATCCCAACTATCCCTATTAATCATTACATCGATCCTAGAAACCAACAAAATAGAATCGGATGTCCTATTTCATTATTCCATGCTAATGTATTCAAGCGTGAGCCTGCTTTAAACACTCTAATTTTTTCAAGGTAACAGTCCTAATTCCCCGTGACACCAAATTAATGGCATTACGGTTCTTTAGAAGGTGAGAAATCAATAATATCAGTACATACCAACGGCATGACCGAAACATTGATCCCGAAATTCAACTACGAGCTTTTTAACTGCAACAACTTTAATATACGCTATTGGAGCTGGAATTACCGCGGCTGCTGGCACCAGACTTGCCCTCCAA
+
DDBDDIHGHHIIHHIIIIIIHHEHHIIIHIIIGHHIIIIIGFHIIEHIIIIIIIIIHHHGHEHIIIIHIGHIHIHHFHFHHIIFHHIEHGHIIIHGHIIHIHHHHEFEH@HHHHFAHHHHHIIIGEGGHIIIGCHHIIIIIIBGFHHHHHCHHHHIHEFHIHHCGIHIHHHEHHHHHFHHEHHCCGGHHGHIHHHHHIIHIHIIIIIIIIIHFHHII;IIIIHIHEHIIIIIHFEHHHIHIHHHFDIIHHHHHIIHHHIIIIIHIIIIHIIIIIHEHIIGIIIGIIIGIIIIIHIHIIIIIHHFIHHIIIHEGIIIIIHHHEIIIHIGIIIIIHHIIHIHIIDABDD
@HISEQ:969:HM2KJBCX2:2:1101:16948:22737 2:N:0:ACTATGCA
TGCCGCCGTAATCCCAACTATCCCTATTAATCATTACATCGATCCTAGAAACCAACAAAATAGAATCGGATGTCCTATTTCATTATTCCATGCTAATGTATTCAAGCGTGAGCCTGCTTTAAACACTCTAATTTTTTCAAGGTAACAGTCCTAATTCCCCGTGACACCAAATTAATGGCATTACGGTTCTTTAGAAGGTGAGAAATCAATAATATCAGTACATACCAACGGCATGACCGAAACATTGATCCCGAAATTCAACTACGAGCTTTTTAACTGCAACAACTTTAATATACGCTATTGGAGCTGGAATTACCGCGGCTGCTGGCACCAGACTTGCCCTCCAA
+
DDDDDIIIIGHHIHIIIIIIHIIIIIIIIIIIIIIIIIIIIIIIIIIIIIIIIIIIIIIIIIIIIHIHHIIIIIIIIIIFHIIIIIIIIIHIHHIEHIHIIIIIIIIIIHIIIIIIIHIIIIIIIHIIIIIIHIIIHIIIIIHHIIIIIIIIIIIIIIIIIIIIIIIIHHIIIIIIIHHIIIIIIIIHIIHIIIIIIIHIIIIIIIIIIIIIIIHIIIIHIHHIIIHHIIIIIIIIIIIIIIIHGHIHHIIHIIIIIIIIIIIIIIIIIIIIIIHIIIIHHIIIIIIIIIIIIIIIIIIHIHIIIIIIIIIIIIIIIIIIIIIIIIIIIIIIIIIIIIIIIIDDDDD
@HISEQ:969:HM2KJBCX2:2:1101:11295:22791 2:N:0:ACTATGCA
TGCCGCCGTAATCCCAACTATCCCTTTAATCATTACGTCAACCCTAGAAACCAACAAAATAGGATCAAACGTCCTATTTTATTATTCCATGCTAATGTATTCAAGCGTTAGCCTGCTTTAAACACTCTAATTTTTTCAAAGTAACAGTCCTGTTTCCCCGCAACACCAAATTAATGGCATCACGGTTCTTCAAGAAGGAGGAATCAGCAAGGCCAGTTCATACCAGTGGCACGACCAACCTGCTGACCCCGAAATTCAACTACGAGCTTTTTAACTGCAACAACTTTAATATACGCTATTGGAGCTGGAATTACCGCGGCTGCTGGCACCAGACTTGCCCTCCAA
+
DDDDDIIIIIIIHIIIIIIIIIIIIIIHIIIIIIIIIIIIIIIIIIIHGIIIIIIIIIIIHIIHIIIIIIIIIIIIIIHIIIIIIHIIIIIHHIIIIIIIIIIIIIIIIIIIIIIIIIIIIHIIIIIIIIIIIIIIIIIIIIIIIHIIHIIIIIIIIIIIIIIIIIIIIIIIIIIIIIIIIIIIIIIIIIIIIIIIIIIIIIIIIIIIIIIIIIIIIIIIIIIIIIIIIIIIIIIIIIIIIIHHIIIIIIHIIIIIIIIIIIIIIIIIIIIIIIHIIIIIIIIIIHIIIIIIIIIIIIIIIIIIIIIIIIIIIIIIIIIIIIIIIIIIIIIIHIHIIIIIDDDDD
@HISEQ:969:HM2KJBCX2:2:1101:9853:23126 2:N:0:ACTATGCA
TGCCGCCGTAATCCCAACTATCCCTATTAATCATTACGTCGATCCTAGAAACCAACAAAATAGAATCAAACGTCCTATTTCGTTATTCCATGCTAATGTATTCAAGCGTGAGCCTGCTTTAAACACTCTAATTTTTTCAAAGTAACAGTCCTGATTCCCCAAGACACCAAATTAATGACATCATGGTTCGTCAGAAGGTAGGAATCAATAATACCAGTACGTACAATAGCACGACCAATAAATTGATCCCGAAATTCAACTACGAGCTTTTTAACTGCAACAACTTTAATATACGCTATTGGAGCTGGAATTACCGCGGCTGCTGGCACCAGACTTGCCCTCCAA
+
DCDDDIIGHIIIIHIHIIIHIIIIIIIIHHIIIIIHIIHHIIIIIIGHHHIIIIGIIIIIIHHHIIHIIHHI?HIIHIHIIIHG@HHHIGHEHGHIIIHGGHGIIIIHHHIHGIHIIIIIHHIIIHGIHIIHHIIIIIIGIIIIIIIIIEHHIIGHIIIIIFHEHHHIIIIIIIIHHIIIIIIIIIIIIIIIIIIIIIIIIIHIGIIIIHHHEIHIIIIIIIIIIIIIIIIIIIIHIIIIIIHHIIIIIHIIIIIIIIIIIIIIHIHIIIIIIHIIIIIIIHIIHHIIIIIIHIIIIIIIIIIIIHIIIIIIIIHIIIIIIIIIIIIIIIIIIIIIIIIIDDDDD
@HISEQ:969:HM2KJBCX2:2:1101:3849:23647 2:N:0:ACTATGCA
TGCCGCCGTAATCCCAACTATCCCTATTAATCATTACGTCGATCCTAGAAACCAACAAAATAGAATCAAACTTCCTATTTCATTATTCCATGCTAATGTATTCAACCGCGAGCTTGCTTTAAACACTCTAATTTTTTCAAATAAACAGTCCTGATTTCCCGCGACACCAAATTAATGACATCGTGTTTCGTAAGAAGGGAAAAACCAATAATGCTAGTACGTACAAAGTACGACCGACATATTAGTCCCGAAATTCAACTACGAGCTTTTTAACTGCAACAACTTTAATATACGCTATTGGAGCTGGAATTACCGCGGCTGCTGGCACCAGACTTGCCCTCCAA
+
DB?0DF//<ECHH@C1<0DFHH@GHFFEC<C1<1CC1<1</<C<<@GEHHHHE<D<E@1CFH?@1<1DGCC1<D1C<FEHCCGC1D<D<<<<1CF111<1D:<FC/1///<:/<<11FG1BF/</1<1<D1DFHGHG1DGC//<11<0<<0D00DHAFE0<<CAE,C/EHDGGD<<//:<./;F<+HE</9#HD9BG09<#<F6F2G76AH111GD/<<11:D<1HED1?IIIIHFF<F<<1<G?D/IIGIIIIIIIIIIIIIIIIIIIHIIHIIIIIIIIIIIHIIIIIIIGIIIIIIIIIIIIIHIIIIIIIIIIIIIIIIIIIIIIIIIIIIIIIIDDDDD
@HISEQ:969:HM2KJBCX2:2:1101:10265:24152 2:N:0:ACTATGCA
TGCCGCCGTAATCCCAACTATCCCTATTAATCATTACATCGATCCTAGAAACCAACAAAATAGAATCGGATGTCCTATTTCATTATTCCATGCTAATGTATTCAAGCGTGAGCCTGCTTTAAACACTCTAATTTTTTCAAGGTAACAGTCCTAATTCCCCGTAACACCAAATTAATGGCATTACGGTTCTTTAGAAGGTGAGAAATCAATGATAACAGTGCATACCAACGGCATAACCGAAATATTGATCCCGAAATTCAACTACGAGCTTTTTAACTGCAACAACTTTAATATACGCTATTGGAGCTGGAATTACCGCGGCTGCTGGCACCAGACTTGCCCTCCAA
+
@ADDBHIHHIECEHHHHIIIIIIIGHHHIIGHGHHHIIIIIIIICECHH?HHHIIH?HCHHH@GHGH?HHCHHIGCHHHII?HHHIICFCEHF?F@F@GHIH@EFFEFHHEGEEG$AFF?CBE<FFHEHHHHACCHHFHECGHHCF?FHEIHHHFHIIHE?F70CFHIH:G@HFFHEHHEEGHIIHHHHCFGFFCHFHEIHHGHCHHHGGHHFHHHHG@@G@HG@AECCFGIHFHHHHGDFFGB<<EE/C<EHHHHHHFGDCC?GIHEECEHFFF<F@<1?C<<<C1EIHGC@CEHIIHHEH@G1HGHFIIIHCDIHC/IHFF?EHIHEFHCF<<E<CEHHC<00@B
@HISEQ:969:HM2KJBCX2:2:1101:15050:24795 2:N:0:ACTATGCA
TGCCGCCGTAATCCCAACTATCCCTATTAATCATTACGTCAATCCTAGAAACCAACAAAATAGGATCAAACGTCCTATTTCATTATTCCATGCTAATGTATTCAAGCGTTAGCCTGCTTTAAACACTCTAATTTTTTCAAAGTAACAGTCCTGTTTCCCTGCAACACCAAATTAATGACATTACAGTTCTTCAAGAAGGAGGAACCAGTAAAGCCAGTACATACCAGAGGCACGACCAACCTACTAATCCCGAAATTCAACTACGAGCTTTTTAACTGCAACAACTTTAATATACGCTATTGGAGCTGGAATTACCGCGGCTGCTGGCACCAGACTTGCCCTCCAA
+
DDDDDIIIIIIIIIIIIIIIIIIIIIIHIIIIIIIIIHIIIIIIIIIIIHIIIIIIIIIIHHIIHIIIIIHHHIIIIIIIIIIIIIGHIIIIIGIIIIIIIHHHIIHIHHHHHIIIIHHIHHHIHHHHIHIIIIIIHIIGIIIIIIIIIIIIIIIIIHIHHHIIIIIIIIHHIIIIIIIIIIIIIIIIHIIIIIIIIIIIIIIIHIHIIIIIIIIIHHHIIIIGIIIHHHIIIIIIIHIIHHGFHIHEIIIIIIHHHIIIIIIIIIIIIIIIIHHIIIIIIIIIIIIIIIIIIIIIIIIIIIIIIIIIIIIIIIIIIIIIIIIIIIIIIIIIIIIIIIIIIDDDDD
@HISEQ:969:HM2KJBCX2:2:1101:17900:24738 2:N:0:ACTATGCA
TGCCGCCGTAATCCCAACTATCCCTATTAATCATTACGTCGATCCTAGAAACCAACAAAATAGAATCAAACGTCCTATTTCGTTATTCCATGCTAATGTATTCAAGCGTGAGCCTGCTTTAAACACTCTAATTTTTTCAAAGTAACAGTCCTGATTCCCCATGACACCAAATTAATGACATCATGGTTCGTCAGAAGGTAGGAATCAATAATACCAGTACGTACAATAGCACGACCAATAAATTGATCCCGAAATTCAACTACGAGCTTTTTAACTGCAACAACTTTAATATACGCTATTGGAGCTGGAATTACCGCGGCTGCTGGCACCAGACTTGCCCTCCAA
+
DDDDDIIIIIIIIIIIIIIIIHIIIIIIIIIIIIIIIIIIIIIHIIIIIIIIIIIIIIIIIIIIIIHIIIIIIHIIIIIIIIIIIIIHHIIIHIIIIIIIIHHIIIIIIIIIIIIIIIIIIIHIIIIIIIIIIIIHHIHIIIIIIIIIIHIIIIIHIIIHIIIIIIIHIIIIIIIIIIIIIIIGIIIIIIIIIIIIIIIIIIIIIHIIIIIHIIIIIIIIIIIIIIIIIIIIIIIIIIIIIIHHIIIIIIIIIIIIIIIIIIIIIIIIIIIIIIIIIIIIIIIIIIIIIIIIIIIIIIIIIIIIIIIIIIIIIIIIIIIIIIIIIIIIIIIIIIIIIIIIDDDDD
@HISEQ:969:HM2KJBCX2:2:1101:4291:25236 2:N:0:ACTATGCA
TGCCGCCGTAATCCCAACTATCCCTATAATCATTACGGTGGTCCTAGAAACCAACAAAATAGAACCACAACGTCCTATTCTATTATTCCATGCTAATCTATTCAAGCAAATGCCCGCTTTAAACACTCTAATTTTTTCAAGGTAATGGTCCTGGCTCCCCGGCACACCCAATAAAGGACATACCGGTTCACCAGAAGGAAGACCCGACACAGGACAGTACTCGCCAAAGACGGACCGCCCGGCCAGGACTAAAATTCAACTACGAGCTTTTTAACTGCAACAACTTTAATATACGCTATTGGAGCTGGAATTACCGCGGCTGCTGGCACCAGACTTGCCCTCCAA
+
DCDDDIIIIHHIHHIIIIIIIIIIIIHIHIIIIIIIIIIHHIIIIIIIIIIHIIIIIIIIIIGHIIIIIIIIIIIIIIIIIIIIIIIIIIIIIIIHIIIIIIIIIIIIIIHHIIIIIIHIIIIIIIHIIIIIIHIIHHIHIIIIIIIGIIIIIIIIIHIIIIIIIIIIIIIIIIIIHIIIIIIIIIIIIIIIIIIIIIIIIIIIIIIIIIIIIIIIIIIIIIIGIIIIIIIIIIHIIIIIIIIHIIIHHIIIIIIIIIIIIIIIIIIIIIIIIIIIIIIIIIIIIHIHIIIIIIIIIIIIIIIHIIIIIIIIIIIIIIIIIIIIIIIIIIIIIIIIIIIIDDDDD
@HISEQ:969:HM2KJBCX2:2:1101:20796:25476 2:N:0:ACTATGCA
TGCCGCCGTAATCCCAACTATCCCTATTAATCATTACGTCGATCCTAGAAACCAACAAAATAGAATCAAACGTCCTATTTCATTATTCCATGCTAATGTATTCAAGCGTGCGCCTGCTTTAAACACTCTAATTTTTTCAAAGTAACAGTCCTGATTCCCCACGACACCAAATTAATGACATCGTAGTTCTTCAGAAGGTAGGAACCAATAATGCCAGTGTGTACCGAAGCATGACCGACAATTTGATCCCGAAATTCAACTACGAGCTTTTTAACTGCAACAACTTTAATATACGCTATTGGAGCTGGAATTACCGCGGCTGCTGGCACCAGACTTGCCCTCCAA
+
DDDDDIDHHIIIIIIIHIHHIIIIIIIIIIHIIIIIIIIIIIIIIIIIIIIIIIIIIIIIIIIIIIIIIIIIHHHIIIHIIIIIIIIIHIIIHIIIIIIIIIIIIIIIIIIIIIIIIIIIHHHHIIHIHIIIIIIIIIIIIIIIIIIIIIIIIHHFIIIIIIIIIIIIIGIHHIIIIIIIIIIIIIIIIIIIIIIIIIIIIIIIIIIIIIHIIIIIIIIIIIIIIHIIIIIIIIIIIIIIHIHHIIIIIIIIIIIHIIIIHFIIIIIIIIIIIHIIIIIIIIIIIIIIIIIHIIIIIHHHIIIIIIIIIIIIIIIIIIIIIIIIIIIIIIIIIIIIIIIIDDDDD
@HISEQ:969:HM2KJBCX2:2:1101:16102:25991 2:N:0:ACTATGCA
TGCCGCCGTAATCCCAACTATCCCTATTAATCATTACGGTGGTCCTAGAAACCAACAAAATAGAACCATGCCGTCCTATTTTATTATTTCATGCTAATGTATTCAAGCAAAAATGCCTGCTTTAAACACTCTAATTTTTTCAAAGTAAAGGTCCTGGTTCCCCGCGGCATCCAATTAAGGACATCGCGGTTCTCCAGAAGGTGAGAAATTGACTGCACCAGTTCATACCCCGTGAGGCACGACCGATGCGCCAATCCCGAAATTCAACTACGAGCTTTTTAACTGCAACAACTTAATATACGCTATTGGAGCTGGAATTACCGCGGCTGCTGGCACCAGACTTGCCCTCCAA
+
BBDB</C<<<G@<11D101D@HHEGEHG1FH@1FGHEC@FE0<C@CF1<<<C@C@01F?EG?@@G@GC?1<1CGC/<<CCGEHHG1FE1<1<@CE11CHC<1HGD?E><D@D<FDF70CEGE8D81CF811CC@@F?GHCFCECGCGC@91<1ADHHD<FEH0<E;<HGDIIHFHE@ACHF@CE.D=F@C/I<HFHEGF/<B/C?EGD060<@F06CHD<@66FF<FECA1>E@FHEC<8@EHE/HC0<111FE/D?E?HCFG@HFHHE<ECD1IHE@HEGD<11CC<HHG@HIGFD<0</1EHEHEECH@1HEIHGCDC<DIIHEHEHHC@@1CEHE@FGEHCHHEDDD@?
@HISEQ:969:HM2KJBCX2:2:1101:7969:25929 2:N:0:ACTATGCA
TGCCGCCGTAATCCCAACTATCCCTATTAATCATTACGTCAATCCTAGCAACCAACAAAATATGATCGAACATCCTATTTCATTATTCCATGCTAATGTATTCAAGCGTTAGGTTTCTTTAAACACTCTAATTTTTTCAAAGTAACAGTCCAAAGTCCCCACAACACCAAGTTAATGGCATTACGGCTCATCAGGAAGGAGGAATCAGTGAGACCAGTACATACCAGAGGCATGACCAACCTACTAACCCCGAAATTCAACTACGAGCTTTTTAACTGCAACAACTTTAATATACGCTATTGGAGCTGGAATTACCGCGGCTGCTGGCACCAGACTTGCCCTCCAA
+
0D@0DCHCFCCG1<<11<D<1DFEF@1<DGCHCGH1<<<G0C<1<<D111<DH=C0CHI<1111D111011/1<<C@HH111<<111<111C111<DH?1EH@FG1D0G@DE$D:$HE6CIEGHB6D1FDFH818HB<867@FD<C1<H8B@B9$B3@DD<;9D<FC<C<#00HD?F:C/D/E:C/D.C<.000=HGHHC<<0<DC/?HEHGHIEF<CFE@D<GDCCHHGFE@CG/CCGFD1GB1IHHDDHF1HHC1CGCDCEGCC?GCC1?IHHEH1GHG@EFFGG@GC@G@HC1EHC@G@C1IGHEHHG@?HCHHCIHHHFIHGEEHHHHCCEEGHCEGD@@@D
@HISEQ:969:HM2KJBCX2:2:1101:21233:25804 2:N:0:ACTATGCA
TGCCGCCGTAATCCCAACTATCCCTATTAATCATTACGTCAATCCTAGAAACCAACAAAATAGGATCGAACGTCCTATTTCATTATTCCATGCTAATGTATTCAAGCGTTAGCCTGCTTTAAACACTCTAATTTTTTCAAAGTAACAGTCCTGTTCCCCTGCAACACCAAATTAATGACATTACAGTTCTTCAGAAAGGAGGAATCAGCGAAGCCAGTGCATACCAGTGGCACGACCAACCTGCTGACCCCGAAATTCAACTACGAGCTTTTTAACTGCAACAACTTTAATATACGCTATTGGAGCTGGAATTACCGCGGCTGCTGGCACCAGACTTGCCCTCCAA
+
D?DDAHFHHDHHH?F<@@CGCFH?GGHHH@1<D11D1<<1<<<C1DGCHHF<1<FC@HHH?HHCF@@EC@1/1<0<<<D1D<D1CD<<1<<<11DFFC<<<@@HG>EGCEHEC<@@<1<AGFHA<?HH@DEHEB<@?BD@3BFAFF<HG8AFED1GIHHHEHEEHGCEIIHHFGIHHG;IHCGEHFDHHE?;HGGIIIIIHHHHE8HIIHHIGI;IHHHEFHEIGCEHEIHHC@HHGCHGHCFF<C<ADGHGIIEECCCIIHHHH@HIIHIHFHCIIHHHHHHGGIIIHIHHHHHHIIHHHHHIIIIHIHHIHIHDIHHIIIIIIHHHGHGEF<EHHIIIIDDDDA
@HISEQ:969:HM2KJBCX2:2:1101:6978:26747 2:N:0:ACTATGCA
TGCCGCCGTAATCCCAACTATCCCTATTAATCATTACGTCAATCCTAGAAACCAACAAAATAGGATCGAACGTCCTATTTCATTATTCCATGCTAATGTATTCAAGCGTTAGCTTGCTTTAAACACTCTAATTTTTTCAAAGTAACAGTCCAAATTCCCCGCAACACCAAATTAATGGCATTACGGCTCATCAGGAAGGAGGAATCAGTGAGACCAGTACATACCAGAGGCATGACCAACCTACTAACCCCGAAATTCAACTACGAGCTTTTTAACTGCAACAACTTTAATATACGCTATTGGAGCTGGAATTACCGCGGCTGCTGGCACCAGACATGCCCTCCAA
+
DDDDBIIIIEGHHHIIIIIIHIIIIIIIIIIIHIIIIIIIIIIIIIIIIIIIIIIIIIIIHHGHIIIGHHIHIIIIIIIIIIIIIIIHIHIHGHIIIIIIIIIIIHIIIIHGHIIIHIIIIIIIIIHIIIIIIIIIHIHIIIIIIIIIIIIIIIHHIIIIIIIIIIIIIIIIIIIIIIIIIIIIIIIIIIIIHHIIIIIIIHIIIIIIIIIIIHIIIIIIIIIIIIIIIIIIIIIIIIIIIIHHGHHIHIIIIIIIIIIIIIIIIIIHHIIIIIHIIIIIIIIIIIIIIGIIIIIIIIIIIIIIIHIIIIIIIIIIIIIIIIIIIIIIIIIIIIIIIIIIIDDDDD
@HISEQ:969:HM2KJBCX2:2:1101:10489:26650 2:N:0:ACTATGCA
TGCCGCCGTAATCCCAACTATCCCTATTAATCATTACGTCAATCCTAGAAACCAACAAAATAGGATCGAACGTCCTATTTCATTATTCCATGCTAATGTATTCAAGCGTTAGCCTGCTTTAAACACTCTAATTTTTTCAAAGTAACAGTCCTGTTTCCCTGCAACACCAAATTAATGACATTACAGTTCTTCAAGAAGGAGGAATCAGTAAAGCCAGTACATACCATAGGCACGACCAACCTACTGACCCCGAAATTCAACTACGAGCTTTTTAACTGAAACAACTTTAATATACGCTATTGGAGCTGGAATTACCGCGGCTGCTGGCACCAGACTTGCCCTCCAA
+
DDCDDIIIIIIIIIIIIIHIIIIIIIIIIIIIIIIIIIIIIIIIIIGIIIIIGHIIIIIHIIIIHHIHIIHIEHIIIIIIIIIIIIIIIIIIIGHIIIHIHIIHHHIIIIIHIHIIIIHIHIIHIIIHHHGHHIIIIHHHCIHHIIGIHHIIIIIIHHEHIHHHIIIIGIHHHIIIIIIIIIIIIHIIIIIIIHIIIHIIIIIHHHIIIIIIIHHIIIIIIIIGHIIIIGIIIIIIIIIIIIHGH<HIIIIIIIIIHIIHIIIIIIGIIIIIHIIIIIIIIIIIIIIIIIIIIHIIIIIIIIIIIIIIIIIIIIIIIIIIIIIIIIIIIIIIIHIHIIIIIDDDDD
@HISEQ:969:HM2KJBCX2:2:1101:14907:26191 2:N:0:ACTATGCA
TGCCGCCGTAATCCCAACTATCCCTATTAATCATTACGTCGATCCTAGAAACCAACAAAATAGAATCAAACGTCCTATTTCATTATTCCATGCTAATGTATTCAAGCGCGAGCCTGCTTTAAACACTCTAATTTTTTCAAAGTAACGGTCCTGATTCCCCATGACACCAAATTAATGACATCATGGTTCTTCAGAAGGGAGAAATCAAAATTGCCAGTACGTACCGAGGCACGACCAACAAATTGATCTCGAAATTCAACTACGAGCTTTTTAACTGCAACAACTTTAATATACGCTATTGGAGCTGGAATTACCGCGGCTGCTGGCACCAGACTTGCCCTCCAA
+
DDDDDHIIDHIIIIIIIIIIIIIIIIIIIIHIIHIIIHHIIIIIIIIIIIIIIIIIIIGHIIIGHHIHIHIHHIIIIIIIIIHGHHIIIIIGGIIIIIIHHHHHHIIIIIIHHIIIIIHHHHHHGHHHHIIIIIIIHIIIIHHIIIHIHHIIIIIIIIIHIIIIIIHIIIIIIIIIIIIIIIIIIIIHEIIIIIIIIIIIIIIHIHIIIIIHIIIIIIIIIIIIIIIHIIIHIIIHIIIIIIIIIIIIIIIIIIIIIHIHIIIIHIIIIIIIIIIIIIIIIIIIIIIIIIIIIIIIIIIIIIIIIIIIIIIIIIIIIIIIIIIIIIIIIIIIHIIIIIIIDDDDD
@HISEQ:969:HM2KJBCX2:2:1101:15982:26211 2:N:0:ACTATGCA
TGCCGCCGTAATCCCAACTATCCCTATTAATCATTACGTCAATCCTAGAAACCAACAAAATAGGATCGAACGTCCTATTTCATTATTCCATGCTAATGTATTCAAGCGTTAGCCTGCTTTAAACACTCTAATTTTTTCAAAGTAACAGTCCTGTTTCCCTGCAACACCAAATTAATGACATTACAGTTCTTCAAGAAGGAGGAACCAGTAAAGCCAGTGCATACCAGAGGCACGACCAACCTACTAATCCCGAAATTCAACTACGAGCTTTTTAACTGCAACAACTTTAATATACGCTATTGGAGCTGGAATTACCGCGGCTGCTGGCACCAGACTTGCCCTCCAA
+
DDDDDIIIIIIIHIIIIIIIIIIIIIIIIIIIIIIIIIIIIIIIIIIIEHIIIIIIIIIIIIHIIIHIIIHIIHGIIIIIIHIIIIIHIICHIGIIIIIIIHIIIIIIIIIIHIIIIIHIIIHIIIIIIIIIIIIIIIIIIIIIIIIIIIIIIIIIIIIIIIIIIIIIIIHHHIIIIIIIIIIIIIIHIIIIIIIIIIIIIIIHIIIIIIIIIIIIIIIIIIIIIIIIIIIIIIIIIIHIIHIHHIIHIIHIIIIHHIIIIIIIIIIIIIIIIIHIIIIIIIIIIIHIIIIIIIIIIIIIIIIIIIIIIIIIIIIIIIIIIIIIIIIIIIIIIIIHIIIIIDDDDD
@HISEQ:969:HM2KJBCX2:2:1101:16857:27444 2:N:0:ACTATGCA
TGCCGCCGTAATCCAACTATCCCTATTAATCATTACGTCAATCCTAGAAACCAACAAAATAGGATCGAACGTCCTATTTCATTATTCCATGCTAATGTATTCAAGCGTTAGCCTGCTTTAAACACTCTAATTTTTTCAAAGTAACAGTCCTGTTTCCCTGCAACACCAAATTAATGGCATTACAGTTCTTCAGAAAGGAGGAATCAGCGAAGCCAGTGCATACCAGTGGCACGACCAACCTGCTGACCCCGAAATTCAACTACGAGCTTTTTAACTGCAACAACTTTAATATACGCTATTGGAGCTGGAATTACCGCGGCTGCTGGCACCAGACTTGCCCTCCAA
+
DDDDCIHIIIIIIIIIIIIIIIIIIHIIIIIIIIIIIHIIIIIIIHIEHIIIHIIIIIIIIIIIIHHHIIIHHHHIIGHCHHHEHHHIHIHIIIIIIIIIHCFIHIIHHIIIIIIIIIHHHHIIIHHHIIIIIIIHIIIIIHIIIIIIIIIHIIIHIIIIIIIHHIIIIIHIIIIIIIIIIIIIIIIIIHHHIIIIIIIIIIII<IIIIHIIHHIIIIIIHIHIIIIIIIIIIIIIHHII>IHGIIIIIIIIIIIIIGIIIIIIIIIIIIIIIHIIIIIIIIIIIIIIIIIIIIIIIHIIIIIIIIIIGIIIIIIIHEIIIHIIIHIIIIIIHIIIIIIIDDDDD
@HISEQ:969:HM2KJBCX2:2:1101:5826:28118 2:N:0:ACTATGCA
TGCCGCCGTAATCCCAACTATCCCTATTAATCATTACGTCAATCCTAGAAACCAACAAAATAGGATCAAACGTCCTATTTCATTATTCCATGCTAATGTATTCAAGCGTGTGCTTGCTTTAAACACTCTAATTTTTTCAAAGTAACAGTCCTGATTCTCCATGACACCAAATTAATGACATCACAGTTCATCAGAAGGGAGAAATCAATGATGTCAGTACATACCAAAGGCATGACCGGCACCTTGATCCCGAAATTCAACTACGAGCTTTTTAACTGCAACAACTTTAATATACGCTATTGGAGCTGGAATTACCGCGGCTGCTGGCACCAGACTTGCCCTCCAA
+
DDCADIIIIEDH<CGHIIIIICFHIHIIIIIIHHHIGHHFFHHHHGHIIIHHHHIIIICHHIIGHCHHIIIIHIIIIIHIHHHIGIHGEHIHHHIIIIIIIHEHHHIHIIIIHIHHIIHHHHIIHIIHHIHHIIHHHIHHIIHHHIHEHIHHHHHFHFHHIHIHIHIHHEIIIIHHHEHFHIIIIIHHEEHEHHIIIIHIIIHHGIIIIIIGIIIIHIIIIIIIIHHHHEIIIIHHIIHHGHIHHIIHIHIIIHHHIIHHIIHIIHHIIIIIHHEIIIIIHHHIIIIIIIHHIIIIIHIIIIIIIIIIIIIIIIIIIHHIHIGIIHHHIIIIHHIHIGIIHDDDBD
@HISEQ:969:HM2KJBCX2:2:1101:18475:27758 2:N:0:ACTATGCA
TGCCGCCGTAATCCCAACTATCCCTATTAATCATTACGTCGATCCTAGAAACCAACAAAATAGGTTCGATCGTCCTATTTCGTTATTCCATGCTAATGTATTCAAGCGCGAGCCTGCTTTAAGCACTCTAATTTTTTCAAAGTAACAGTCCTGTTTCCCCGCAACAACAAATTAATGCCATCACGGTTCTACAAGAAGGAGGGACCAGTGAGGCCAGTGCATACCAGTGGCACGACCAACCTACTGGCCCCGAAATTCAACTACGAGCTTTTTAACTGCAACAACTTTAATATACGCTATTGGAGCTGGAATTACCGCGGCTGCTGGCACCAGACTTGCCCTCCAA
+
DDCDDIIIIIIIIIIIIIIIIIIIIIIIIIIIIIIIIIIIIIIIIIIIHIIIIIIIIIGIIIEHIIIIIIIIIIIIHIIIIIIIHIIIHIIIHIIHIIIIIIHIIIIHIIIIIIIIIIIIIIIIIIIIIIIIIIIIIIIIIIIIHHIIIIIIIIIIIIIIHIIIIHIHIHHIIIIIIIHIIHIIIIHHIIIIIIIIHIIIHIIIIIIIIIIIIIIIIHIIIIIGIIIIIIIIIIIIIIIHIIIHIIIIIHHIIIIIIIIIIIIIIIIIHIIIIIHIIIIIIIIIHIIIIIIGIIIIIIIIIIIGIIIIIIIIHIHIIIIIIIIIIIIIIIIIIIIIIHIIIDDDDD
@HISEQ:969:HM2KJBCX2:2:1101:1731:28106 2:N:0:ACTATGCA
TGCCGCCGTAATTAGCCAACTATCCCTATTAATCATTACGTCAATCCTAGAAACCAACAAAATAGGATCGAACGTCCTATTTCATTATTCCATGCTAATGTATTCAAGCGTTAGCCTGCTTTAAACACTCTAATTTTTTCAAAGTAACAGTCCTGTTTCCCTGCAACACCAAATTAATGACATTACAGTTCTTCAGAAAGGAGGAATCAGCGAAGCCAGTGCATACCAGTGGCACGACCAACCTGCTGACCCCGAAATTCAACTACGAGCTTTTTAACTGCAACAACTTTAATATACGCTATTGGAGCTGGAATTACCGCGGCTGCTGGCACCAGACTTGCCCTCCAA
+
CDDDDIIIIIIIIHHIIIIIIIIIIIIIIIIIIIHFHHIIHIHIIIIHIIHGHIIIHIIIIIIIIIIHICEHIIHHIIIIIIIIIIIIHHIHIIIIIIIIHIIHIHIIIIIGIHHHIIIIIIIIIIIHHGIIHGHHIIIHGHIIIIIHGHIIIIIIHHHIHIIIIHGHIIHHGHHIIIHHHHIHHHIFHEIIIIIHGIIIHFIIIHIIIIIIIIIIIGIIIGEFHHHHIIIHHIIHHHHHHIIHHHDIHHCIGIIIIIIGIIIIIHIIIIIIIIHEHHIIIIIHIHHEIIIIIIIIHIHIIIIIIHIHGIIIIIIIIHHIIIIHHE@IIHIIIHHHHIHIIIIDDDDD
@HISEQ:969:HM2KJBCX2:2:1101:11164:28552 2:N:0:ACTATGCA
TGCCGCCGTAATCCCAACTATCCCTATTAATCATTACATCGATCCTAGAAACCAACAAAATAGAATCAAAACGTCCTATTTCATTATTCCATGCTAATGTATTCAAGCGTAAGCCTGCTTTAAACACTCTAATTTTTTCAAAGTAACAGTCCTGATTCCCCATGACACCAAATTAATGACATCATGGTTCGTCAGAAGGGAGAAATCAATAAGCTAGTACGTACCAAAGGCACGACCAACATATTGATCCCGAAATTCAACTACGAGCTTTTTAACTGCAACAACTTTAATATACGCTATTGGAGCTGGAATTACCGCGGCTGCTGGCACCAGACTTGCCCTCCAA
+
DCDDDIIHHHHICHIIIIIHIIIIIIFHIIIIIIIIIIIIIIIHIIIHGHIIHHIHHHHIIIIIHHHIIHHHHHIGIIIIGHIIIIIIGHHIEEHHHIIIHIIHIIIIIIIHIIIIIIIHHHHHHIIHHHH@GFGGHHHIIIHHHIHHIIIIHFIHFIFHIIIIIIIIIIIHIIIIIIIIIIIIIIHHIIHHHIIIIIIIIIIIIIHIIIIHGHIIIIIIHIIHFHHHAFFII<IIIIIIIIHIHHHHHHIIIIIIIHIIIHIIIIIIIIIIIIIIIIIIHFIIIIIGIIIHIIHIIIIIIIIIIIIIIIIIIIIIIIIIIIHIIIIIIIIIIIIIIGIIIDCDDD
@HISEQ:969:HM2KJBCX2:2:1101:14208:28908 2:N:0:ACTATGCA
TGCCGCCGTAATCCCAACTATCCCTATTAATCATTACGTCAATCCTAGAAACCAACAAAATAGGATCGAACGTCCTATTTCACTATTCCATGCTAATGTATTCAAGCGTTAGCCTGCTTTAAACACTCTAATTTTTTCAAAGTAACAGTCCTGTTTCCCTGCAACACCAAATTAATGACATTACAGTTCTTCAGAAAGGAGGAATCAGCGAAGCCAGTGCATACCAGTGGCACGACCAACCTGCTGACCCCGAAATTCAACTACGAGCTTTTTAACTGCAACAACTTTAATATACGCTATTGGAGCTGGAATTACCGCGGCTGCTGGCACCAGACTTGCCCTCCAA
+
DBDDDIIIIIIIIIIIIIIIIIIIIIIIIIHHIIIIIIIIIIIIIIIIIIIHIIIIIIIIHIHHHHHIHHIIIHHIIIIIIIIIIIIIIHIGHIGIIIIIIIIIIIIIHIIIIIIIIIIIHGIHIIIHIIIIIHIIIIIIHIIIIIIIIIHIIIIIIIIIIHIIIHHHIIIIIIIIIIIHIIIIIIIIIIIIIIIIIIIIIIIIHIIIIIIIIIIIIIIIIIIIIIIIIIHIIIIGIHGIIHIHFIIHIIIIIIIIIIIIIIIIIHIIIIIIIHGIIHIIIIIHIIIIIIIIIIIIIIIIIIIIIIIIIIIIIIIIIIIIIIIIIIIIHIIIIIIIIIIHIDDDDD
@HISEQ:969:HM2KJBCX2:2:1101:19303:29012 2:N:0:ACTATGCA
TGCCGCCGTAATCCCAACTATCCCTATTAATCATTACGTCAATCCTAGAAACCAACAAAATAGGATCGAACGTCCTATTTCATTATTCCATGCTAATGTATTCAAGCGTTAGCCTGCTTTAAACACTCTAATTTTTTCAAAGTAACAGTCCTGTTTCCCTGCAACACCAAATTAATGACATTACAGTTCTTCAAGAAGGAGGAATCAGTAAAGCCAGTACATACCATAGGCACGACCAACCTACTGACCCCGAAATTCAACTACGAGCTTTTTAACTGCAACAACTTTAATATACGCTATTGGAGCTGGAATTACCGCGGCTGCTGGCACCAGACTTGCCCTCCAA
+
DDDDDIIIIIIHIIIIIIIIIIIHIIIIIIIIIIIIIIIIIIIIHIIHIIIIIIGIIIIIIIIHGIIIIHIIIIIIIIIHIIIIIIIIIIIIIIHHIIIHIHHIIIIIIIIIIIIIHIHHIIIHIIIIHIIHIHIIHIHIIIIIIIIIIIIIHIHHIIIIIIIHEHIHHEHIHHIIIIIIIIIIIHHHIIHIIIIHIHIIHIIIIIIIIIHIIIIIIIIIIIIIIIIIIIIIIIIIIIIIIIIIIIIIIIIIIGIIIIIIIIIHIHIIIIIIIIIIIIIHIIIIIIHIIIIIIIIIIIIIHIIIIIIIIIIIIIIIIIIHIIIIIIIIIIIIIIIIIIIIIDDDDD
@HISEQ:969:HM2KJBCX2:2:1101:12033:29504 2:N:0:ACTATGCA
TGCCGCCGTAATCCCAACTATCCCTATTAATCATTACGTCAATCCTAGAAACCAACAAAATAGGATCGAACGTCCTATTTCATTATTCCATGCTAATGTATTCAAGCGTTAGCCTGCTTTAAACACTCTAATTTTTTCAAAGTAACAGTCCTGTTTCCCTGCAACACCAAATTAATGACATTACAGTTCTTCAGAAAGGAGGAATCAGCGAAGCCAGTACATACCAGTGGCACGACCAACCTGCTGACCCCGAAATTCAACTACGAGCTTTTTAACTGCAACAACTTTAATATACGCTATTGGAGCTGGAATTACCGCGGCTGCTGGCACCAGACTTGCCCTCCAA
+
<0@DBDHH<CDEHIIGCGE1D1DGHHHHEHHCEH@1C111DE?FGGHEEEHHCHCHE1<@FFH??1GHH?1/CEEHHH?1<CCCCFH1E1F?1F1GGGHHHHHHHDEHGEHCHHIEEEEEHHHHHHEEFC@DGHEFEHHFGHHGGIIHHHEHEC7E4?HFFIHEIHGC0HFHIHEHHHHHHEIHIHIIHHDHHHHGHHHHFIHHI;DIHEHHHGHIHHGEHHHH;@HGHIHHHGIHHE@HIHF@<C</-<<1IHHCHCIHHGDHGHGHCCHFEFDEIIIHIHEFHIHFHHIIHHCHHIHHHE@FIHHCGIIIIHIGHHHHIIHHHHHEHIHFH@HGHIIHHB@@B@
@HISEQ:969:HM2KJBCX2:2:1101:9430:29764 2:N:0:ACTATGCA
TGCCGCCGTAATCCCAACTATCCCTATTAATCATTACGTCAATCCTAGAAACCAACAAAATAGGATCGAACGTCCTATTTCATTATTCCATGCTAATGTATTCAAGCGTTAGCCTGCTTTAAACACTCTAATTTTTTCAAAGTAACAGTCCTGTTTCCCTGCAACACCAAATTAATGGCATTACAGTTCTTCAGAAAGGAGGAATCAGCGAAGCCAGTTCATACCAGTGGCACGACCAACCTGCTGACCCCGAAATTCAACTACGAGCTTTTTAACTGCAACAACTTTAATATACGCTATTGGAGCTGGAATTACCGCGGCTGCTGGCACCAGACTTGCCCTCCAA
+
DDDDDIIIIGHHHHIIIIIIIIIIIIIIIIIIIIIIIIIGHIIHIGIGHIIIIIIIIIIIIHHIHIHIIIGHHGHIIIIIIIIIIIIGHHHIGIGHIIIIHHHIIHIIHIIIIIIIIIHHEHHIIIIIIIIIIIHHHHIHIIIIIIIIIIIIIIIIIIIIIIIIIIIIIIIHIIIIIIIIIIIIIIIIIHIIIIIIIIIIIIIIHIIIIHIIIIIIIIIIIIIIIIIIIIIIIIIHIHIIIIIHHIIIIHIIIIIIIIIIIIIIIIIIIIIIIIIIIIIIIIIIIIIIIIIIIIIIIIIIIIIIIIIIIIIIIIIIIIIIIIIIIIIIHHIIIIIIIIIIIDDDDD
@HISEQ:969:HM2KJBCX2:2:1101:11895:30954 2:N:0:ACTATGCA
TGCCGCCGTAATCCCAACTATCCCTATTAATCATTACGTCAATCCTAGAAACCAACAAAATAGAATCAAACGTCCTATTTCATTATTCCATGCTAATGTATTCAAGCGTGCGCCTGCTTTAAACACTCTAATTTTTTCAAAGTAACAGTCCTGATTCCCCACGACACCAAATTAATGACATCGTAGTTCTTCAGAAGGTAGGAACCAATAATGCCAGTGTGTACCGAAGCACGACCGACAATTTGATCCCGAAATTCAACTACGAGCTTTTTAACTGCAACAACTTTAATATATGCTATTGGAGCTGGAATTACCGCAGCTGCTGGCACCAGACTTGCCCTCCAA
+
DDDDDIIIIHIHIIIGHIIIIIIIFHHHIIIIIIIHIIIIIIIIIIIIHIIIIGIIGHIHIIHHIHIIGHHHEHHIIIIHHIIIHIIIIIIEHIIIHIIIHEHIIIIIEHHIIIIIIHHIIHHIIIIIIIIIIIHIIHHHIIIIIIHIIIIIIIIHHIIHIHIHIIIIIIIIIIIIIHIIIIIIIIIIIIIIIIIIIIIIIIIIHHIIHHIHHGIIIIIIIIIIIIIIIIIIIHIIIIIIIIHHIIIIIIIIHIHHGHIIIHIIHIIHIIIIIIIIIIHIIIIIIIIIIIIIIIIIIHGGIIIIIIIIIIIIIHIIIIIIIIIIIIIIIIIIIIIIIIIIDDDDD
@HISEQ:969:HM2KJBCX2:2:1101:8161:31144 2:N:0:ACTATGCA
TGCCGCCGTAATCCCAACTATCCCTATTAATCATTACGTCAATCCTAGAAACCAACAAAATAGGATCAACGTCCTATTTCATTATTCCATGCTAATGTATTCAAGCGCGAGCCTGCTTTAAACACTCTAATTTTTTCAAAGTAACAGTCCTGATTCCCCACCACACCAAATTAATGACATGATGGTTCGTCAGAAGGTAGAAATCAGTAACACCAGTACGTACCGAAGGCACGACCAGCGTACTAATCCCGAAATTCAACTACGAGCTTTTTAACTGCAACAACTTTAATATACGCTATTGGAGCTGGAATTACCGCGGCTGCTGGCACCAGACTTGCCCTCCAA
+
DDDDDHIIIHHIHIIIIIFIHIIIIIIIHHIIIIIIIIIIIIIIIIHHIIIIIIIIHHIIIIGHHIIHIIIEHIIGIIIIIIIIIIFFIHIIIEHIIHIIHIIIIIIIHIIIIIIIIIIIIIIIIIIIIIIIIIIIIIHIIIIIIIHIIIHIHHHIIHIIIIIIIIHHIGHHIIIIIIIIIIIIIIIIIIIIIIIIIIIIIHHHIIIIIIIIIIIHIIIIIIIIIIIIHIIIIIIIIIHHIIIHIHIIIIIIIIIHIIIIIIIIIIIIIIIIIIIIIIIIIIHIIIIIIHIIIIIIIIIIIIIIIIIIIIIIIIIIGIIIIIIIIIIIIIHIIIIIIIIIDDDDD
@HISEQ:969:HM2KJBCX2:2:1101:6307:31469 2:N:0:ACTATGCA
TGCCGCCGTAATCCCAACTATCCCTATTAATCATTACGTCAATCCTAGAAACCAACAAAATAGGATCGAACGTCCTATTTCATTATTCCATGCTAATGTATTCAAGCGTTAGCTTGCTTTAAACACTCTAATTTTTTCAAAGTAACAGTCCAAATTCCCCGCAACACCAAATTAATGGCATTACGGATCATCAGGAAGGAGGAATCAGTGAGACCAGTACATACCAGAGGCATGACCAATCTACTAACCCCGAAATTCAACTACGAGCTTTTTAACTGCAACAACTTTAATATACGCTATTGGAGCTGGAATTACCGCGGCTGCTGGCACCAGACTTGCCCTCCAA
+
DDDDDIIIIHHHHIIIIIIIIIIIIIIIIIIIIHIIIIIIIGIIIIIIIIIIIIIIIIIIIIIIIIIHGHIHIIHIIIIIHHHHIIIHIIIIGIIIIIIIIIIHIHHIIIIGIIIIIHIHIIIHHIIIIIIIIHIHIIIIIIIIIIIIIIIIIIIIIIIIIIIIIIIIIIHIIIIIIIHIIIIIIIIIIIIIIIIIIHIIIIHIIIIIIIIIIGIIIIIIIIIIIIIIIIIIIIIIIIIGIIIHIIHIIIIIIIIIIIIIIIIIIIIIIIIIIIHIIIIIIIIIIIIIIIIIIIIIIIIIIIIIIIIIIIIIIIIIIIIIIIIIIIIIIIIIIIIIIIIIIDDDDD
@HISEQ:969:HM2KJBCX2:2:1101:12262:33600 2:N:0:ACTATGCA
TGCCGCCGTAATCCCAACTATCCCTATTAATCATTACGTCGATCCTAGAAACCAACAAAATAGAATCAAACGTCCTATTTCGTTATTCCATGCTAATGTATTCAAGCGTGAGCCTGCTTTAAACACTCTAATTTTTTCAAAGTAACAGTCCTGATTCCCCATGACACCAAATTAATGACATCATGGTTCGTCAGAAGGTAGGAATCAATAATACCAGTTCGTACAATAGCACGACCAATAAATTGATCCCGAAATTCAACTACGAGCTTTTTAACTGCAACAACTTTAATATACGCTATTGGAGCTGGAATTACCGCGGCTGCTGGCACCAGACTTGCCCTCCAA
+
DDDDDIIIHIIIHIIIIIIGHFHIHEFHHHIIIIIIIIIIIHIHHIIIIIIIIIIHIHIIIIHHIIIIHCHHHIIIIIIHIHHIHHIHIIIEHFHIIIIIHIIIIHIIIIHHIIIIHIHIIHIIIIIIIIIIIHHHHIIIIIHHHIIIHIIIIIIIIIHHIHIHIIHIIGHIHHIHIFHIIIIIIIIIIIIIIIIIIIIIIIIIIIIIIHIIIIIIIIIIIIIIIIIIIIHIIIHIIHIIIIIHIIIIIIHIIHIIIHIIHIHIHIIIIIIIIIGIIIGIIIIHHHHIIIIIIIIIHHIIHIIIIIIIIIIHIIIIIIIIHHIIHEIIHIIIIIIIIIIIDBDDB
@HISEQ:969:HM2KJBCX2:2:1101:3353:33788 2:N:0:ACTATGCA
TGCCGCCGTAATCCCAACTATCCCTATTAATCATTACGTCGATCCTAGAAACCAACAAAATAGAATCAAACGTCCTATTTCATTATTCCATGCTAATGTATTCAAGCGTGCGCCTGCTTTAAACACTCTAATTTTTTCAAAGTAACAGTCCTGATTCCCCACGACACCAAATTAATGACATCGCGGTTCTTCAGAAGGTAGGAACCAATAATGCCAGTACGTACCGAAGCACGACCAACAATTCGATCCCGAAATTCAACTACGAGCTTTTTAACTGCAACAACTTTAATATACGCTATTGGAGCTGGAATTACCGCGGCTGCTGGCACCAGACTTGCCCTCCAA
+
DDDDDIIIIIIIIIIIIIIIIIIIIHIIHIIIIIIHIIIIIIIHHHHHHHHIHHIIIHIIIIIIIIIIIGIHHIIIIHHHIIIIHIIIIIIIGHHIIIIIIIHIIIIIIIIIIIIIHIHHIIIIIIIIIIIIIIIIIIIIIIIIHGIIHIHHIHHHIIIIIIIIIIIIIIHIIIIHHIIIHIIIIIIIHHHIIIIIIIIIIHIIIIIIIIIHIIIIIIIIHHIIIIIIIIIIIIIIHIIIHHHEIIHIIIIIIIIIIIIIIIIIIIIIIIIIIIIIIIIIIIIIHHIIIIIIIIIIIIHHIIIIIIIIIIIIIIIIIIIIIIIIIIIIIIIIIIIIIIIIDDDDD
@HISEQ:969:HM2KJBCX2:2:1101:19442:33547 2:N:0:ACTATGCA
TGCCGCCGTAATCCCAACTATCCCTATTAATCATTACGTCAATCCTAGAAACCAACAAAATAGGATCGAACGTCCTATTTCATTATTCCATGCTAATGTATTCAAGCGTTAGCCTGCTTTAAACACTCTAATTTTTTCAAAGTAACAGTCCTGTTTCCCTGCAACACCAAATTAATGACATTACAGTTCTTCAGAAAGGAGGAATCAGCGAAGCCAGTACATACCAGTGGCACGACCAACCTGCTGACCCCGAAATTCAACTACGAGCTTTTTAACTGCAACAACTTTAATATACGCTATTGGAGCTGGAATTACCGCGGCTGCTGGCACCAGACTTGCCCTCCAA
+
DDDDDIIIIIIIIIIIIIIIIIIIIIIIIIIIIIIIIIIIIIIIIIIIIIIIIIIIIIII1FHHIIIIHIIIIIIIIIIIIIIIIHIIIIIIIIIIIIIHIIIIIIIIIIIIIIIIIIIIIIIIIIIIIIIIIIIIIIIIIIIIIIHIIIIIIIIIIIIIIIIIIIIIIIIIIIIIIIIHIIIIIIIGIIIIIIIIIIIIIIIIIIIIIIIIIIIIIIIIIIIIIIIIIIIIIIIIIIIIIIIHHIIIIIIIIIIIIIIIIIIIIIIIIIIIIIIIIIHIIIIIIIIIIIIIIIIIIIIIIIIIIIIIIIIIIIIIIIIIIIIIIIIIIIIIIIIIIIIIIDDDDD
@HISEQ:969:HM2KJBCX2:2:1101:3679:33917 2:N:0:ACTATGCA
TGCCGCCGTAATCCCAACTATCCCTATTAATCATTACGTCAATCCTAGAAACCAACAAAATAGGATCAAACGTCCTATTTCATTATTCCATGCTAATGAATTCAAGCGTTAGCTTGCTTTAAACACTCTAATTTTTTCAAAGTAACAGTCCTGTTTCCCTGCAACACCAAATTAATGGCATTACAGTTCTTCAGAAAGGAGGAATTAGCGAAGCCAGTACATACCAGTGGCATGACCAACCTGCTGACCCCGAAATTCAACTACGAGCTTTTTAACTGCAACAACTTTAATATACGCTATTGGAGCTGGAATTACCGCGGCTGCTGGCACCAGACTTGCCCTCCAA
+
CDDDDIIIHIIIIHIIIIIIIHEEHHIIIIIHIIIHHHIIIIIIIIIHEFHHIIIIIHIIIIIIIIGIHHIIHIIIGHHIHIHIHIGEHIHHIHGIIIIIIIIIIHHIHIIHHIIHHHHHIHHIIHHIHHHHIHIHIHHIHIIEHGHIIHHIIIHFIIIHIIIIIIIHHHIIIIHIIIHHIHIIIHIIIHHIHHIHIHHHHHHHHHHHHEHHGFIH@IIHIIIIIIIHIIIHHHHIHGHHIHEC<HFIHHHCCCGHIIIIIHHIHGIIIHIHHHEIIHHHIHGIIHHIIIIIIIIHIIGIIIIHEIHHHIIHIIIHHIHIHHIIHIIIIIIHIIIIIIIIIDDCDD
@HISEQ:969:HM2KJBCX2:2:1101:18967:34278 2:N:0:ACTATGCA
TGCCGCCGTAATCCCAACTATCCCTATTAATCATTACGTCGATCCTAGAAACCAACAAAATAGAATCAAACGTCCTATTTCATTATTCCATGCTAATGTATTCAAGCGCGAGCTTGCTTTAAACACTCTAATTTTTTCAAAGTAACAGTCCTGATTTCCCGCGACACCAAATTAATGACATCGTGGTTCGTCAGAAGGGAGAAACCAATAATGCTAGTACGTACAAAGTACGACCGACATATTAGTCCCGAAATTCAACTACGAGCTTTTTAACTGCAACAACTTTAATATACGCTATTGGAGCTGGAATTACCGCGGCTGCTGGCACCAGACTTGCCCTCCAA
+
DDDDDIIIIIIIIIIIIIIIIIIIIHIIIIHIIIHHIIIHIIIIIIIIFEHIGIIIGEHCHHIHHEHHIIIIIIIIIIIEHIHH@HIIIHIIIIGIIIIIHIIIIIIIHIIIHIIIIIIIHIIIIIIIIIIIIHIIIIIIIIIIIIIIIIIIIIIHHIIIIIIIIIIIIHIIIIIIIIIIIIIIIIIIIIIIIIIIIIIIIIIIIIIIIIIIIIIIIIIIIIIIIIIIIIIIIIIIIIIIIIHIIIIIIIIIIIIIIIIIIIIIIIIIIIIIIIIIIIIIIIIIHIIIIIIIIIIIIIIIIIIIIIIIIIIIIIIIIIIIIIIIIIIIIIIIIIIIIIIDDDDD
@HISEQ:969:HM2KJBCX2:2:1101:4297:34874 2:N:0:ACTATGCA
TGCCGCCGTAATCCCAACTATCCCTATTAATCATTACGTCAATCCTAGAAACCAACAAAATAGGATCAACGTCCTATTTCATTATTCCATGCTAATGTATTCAAGCGCGAGCCTGCTTTAAACACTCTAATTTTTTCAAAGTAACAGTCCTGATTCCCCACTACACCAAATTAATGACATGATGGTTCGTCAGAAGGTAGAAATCAGTAACACCAGTACGTACCGAAGGCACGACCAGCGTACTAATCCCGAAATTCAACTACGAGCTTTTTAACTGCAACAACTTTAATATACGCTATTGGAGCTGGAATTACCGCGGCTGCTGGCACCAGACTTGCCCTCCAA
+
DDDDDIIIIHHHHIIIIIIIIIIIIIIIIHIIIIIIIIIIIHIIIIIIIIIIIIIIIIHIHFHHHIIIIIIIHIIIIIIIIIIIIHIIIIIIIIIIIIIIIIIIIIIIGIHIIIIIIIII3IHIIIIHIIIIIIIIIIIIIIIIIIHIHIIHIIIHIIIHIHIHHHIIIIIIIIIIIHIIHIIIIIIHGIIIIIIIIIIIIIHHHIIIIIIIIIIIIIIHIIIIIIIIIIHIIIHIIIIHIHGGIHIIIIIIIIIIIHIIIHIIIIIHIIIIIIIIIIIIIIIHH?IIIIIIIIIIIIIIIIIIIIIIIIIIIIIIIIIIIIIIIIIIIIIIIIIIIIIIDDDDD
@HISEQ:969:HM2KJBCX2:2:1101:11183:34493 2:N:0:ACTATGCA
TGCCGCCGTAATCCCAACTATCCCTATTAATCATTACGTCAATCCTAGAAACCAACAAAATAGGATCAAACGTCCTATTTCATTATTCCATGCTAATGTATTCAAGCGTTAGCCTGCTTTAAACACTCTAATTTTTTCAAAGTAACAGTCCTGTTTCCCTGCAACACCAAATTAATGACATTACAGTTCTTCAGAAAGGAGGAATCAGCGAAGCCAGTGCATACCAAAGGCACGACCAACCTGCTAACCCCGAAATTCAACTACGAGCTTTTTAACTGCAACAACTTTAATATACGCTATTGGAGCTGGAATTACCGCGGCTGCTGGCACCAGACTTGCCCTCCAA
+
DABDCGIIIHIIIHIIIIIIIIHIIIHIIIIIIIIIIIIIIIIIIHHFHHIGIIIIIHIIIHHHIHIHIIIIIIHIHFHIIIIIIGIGIIIHHIIIIIIIGFHHHFHIHHHIIIHHIIIIHFHHHIHIIIIIHIHIIIIIIIIIIIIIIHIIHIIIHIHIIHIIIHHIHIHHHIHHFHHIIIIIIIIIIIIIIIGHIIIIIIIHIIIIHEIIIIIIIIIIIIIHIIIIIIIIIIIIIHFIIGIIHHHIHHIIIIIIHIIIIIIIIIIIIIIIIHGIIIIIIIIHIIIIIHHIIIHGIIIIIIIIIIIIIIIIIIIIIIIIHIIIIIIIIIIIHIIIIIIIHDDDDD
@HISEQ:969:HM2KJBCX2:2:1101:19826:34270 2:N:0:ACTATGCA
TGCCGCCGTAATCCCAACTATCCCTATTAATCATTACGTCGATCCTAGAAACCAACAAAATAGGGTCAAACGTCCTATTTCATTATTCCATGCTAATGTATTCAAGCGTGTGCCTGCTTTAAACACTCTAATTTTTTCAAAGTAACAGTCCTGATTCCCCATGACACCAAATTAATGACATCACAGTTCGTCAGAAGGTAGAAATCAATAATACCAGTTCATACCAGAGGCACGACCAATATATTGATCCCGAAATTCAACTACGAGCTTTTTAACTGCAACAACTTTAATATACGCTATTGGAGCTGGAATTACCGCGGCTGCTGGCACCAGACTTGCCCTTCAA
+
DADADIHIIIIHIIIIIIIIIIIIIIIIIHFHIIIIIIIGDHIHIIIHGHHIIHIIHIHIIIIHICHHIHHHHIIIIIFHIIIIIIIIIIIIIIIHIIIIGIIHIIIIHIIIIHHHHFIHIIIIIIHHIHHIIHHHHHIIHIIIIIIIHIIIIIIIIIIIIIIIIIIIIHHIIIIIIIIIHIIIIIIIIIIIIIIIIGHHIIIIIIIIIIIIIIIIIIHIIIIIIIIIIIIIIIIIIIIIIIIHHIIHGIIIIIIIIIIIIIIIIIHIIIIIHHHIIIIIIIIIIIIIIIIIIIIIIIHGGIIIIIIIIIIIIIIIIIIIIIIIIIIIIIIIIIIIIIIIIDDDDD
@HISEQ:969:HM2KJBCX2:2:1101:6881:35158 2:N:0:ACTATGCA
TGCCGCCGTAATCCCAACTATCCCTATTAATCATTACGTCAATCCTAGAAACCAACAAAATAGGATCGAACGTCCTATTTCATTATTCCATGCTAATGTATTCAAGCGTTAGCTTGCTTTAAACACTCTAATTTTTTCAAAGTAACAGTCCAAATTCCCCAAAACACCAAATTAATGGCATTAAGGTTCATCAGGAAGGAGGAATCAGTGAGACCAGTACATACCAGAGGCATGACCAACCTACTAACCCCGAAATTCAACTACGAGCTTTTTAACTGCAACAACTTTAATATACGCTATTGGAGCTGGAATTACCGCGGCTGCTGGCACCAGACTTGCCCTCCAA
+
DDDDDIIIIHHIGGHIIIIIHIIIIIIIIIIIIIIIIIIIIIIIIIIIFHIIIIIIIIIGIHIIIHIIIIHIIHIIIIIIIIIIHIIEHHHIIIIIIIHIIIIIIIIIIIIIIIIIHIIHIHIIIIIIIIIIIIIIIIHIIHIIIHHHGHHHHHHIIHIHIIHIHIHHIIIHHIIIIIIIIHIIIIIIIIIIIIIIIIIIIIIIIIIIIIIIIIIIIIIIIIIHIIIIIIIIIIIHIIIIIIIIHHHIIIIIIIIIIIIIIIHIIIIIIIIIIIIHIIIIHIGIIHHIIIIIIIIIIIIIIIIIIIIIIIIIIIIIIIIIIIIIIIIIIIIHIIIIIIIIIDDDDD
@HISEQ:969:HM2KJBCX2:2:1101:7009:35137 2:N:0:ACTATGCA
TGCCGCCGTAATCCCAACTATCCCTATTAATCATTACGTCGATCCTAGAAACCAACAAAATAGGTTCGATCGTCCTATTTCGTTATTCCATGCTAATGTATTCAAGCGCGAGCCTGCTTTAAGCACTCTAATTTTTTCAAAGTAACAGTCCTGTTTCCCCGCAACAACAAATTAATGCCATCACGGTTCTACAAGAAGGAGGGACCAGTGAGGCCAGTGCATACCAGTGGCACGACCAACCTACTGGCCCCGAAATTCAACTACGAGCTTTTTAACTGCAACAACTTTAATATACGCTATTGGAGCTGGAATTACCGCGGCTGCTGGCACCAGACTTGCCCTCCAA
+
DDDDDIHIIIIHICHFHIHIIIIIIIIIIIIIIIIIIIHHIIIIIIIIIIIIIIGIIHIIIIIIIIIIHIIIIIIIHHHIHGHHIIIIIIIIIIHIIIIIIHHIIIIIIIIIIIIIIIHIHIIHHHIIIIHHIIIIHHHHIIIIHHIIIHHIIIGHHHHHGHHEHIIIIIIHHIHHHFIIIIGIHIIIHIIIHIIHIIIIIIIIGIHHHIHIIHIIGIIHIHIHIHHIIHGIHHGIHHHIHHGHHIHGIHIIIHIIIIIIIIIIIIIIHHIIIHIIIIIIHIIHIHEIHGHIIHHIIIIIIIIIIIIIIIIIIIIIIIIIHIIIIIHIHIIIIIIIIIIIIDCDCD
@HISEQ:969:HM2KJBCX2:2:1101:16435:34922 2:N:0:ACTATGCA
TGCCGCCGTAATCCCAACTATCCCTATTAATCATTACGTCAATCCTAGAAACCAACAAAATAGGATCAAACGTCCTATTTCATTATTCCATGCTAATGTATTCAAGCGTTAGCCTGCTTTAAACACTCTAATTTTTTCAAAGTAACAGTCCTGTTTCCCTGCAACACCAAATTAATGGCATTACAGTTCTTCAGAAAGGAGGAATCAGCGAGACCAGTACGTACCAATGGCACGACCAACCTGCTGACCCCGAAATTCAACTACGAGCTTTTTAACTGCAACAACTTTAATATACGCTATTGGAGCTGGAATTACCGCGGCTGCTGGCACCAGACTTGCCCTCCAA
+
DDDDDIIIIIIIFFHIIIIIIIIIIIHIHHIHIHIIHHIGHIHFHHIIIIHIIIIIIIIIHGHHIIIIHI@EHIHGGHIIHFFHIIICFGHHFHHIIIHIIIIIHHHHIHHIIHIIIIIIIHIIIHHGIIIHHIIIIIHIIIHIIIIIIIIIIIIIIIIGIHIIIIIIHHIHIIIIIIIIIIIIIIIIIIIIIIIIIIHHHHIIIHIIIIHIIIIIIHIIIIIIIIIIIIIIIIIIIIIIIIIIHIIIIIIHIIIIHHIIIIIIIIIIIIIIIIIIIHIIIIIIIHHHIIIIIIIIIHIIIIIIIIIHIIIIIIIIIIIIIIIIIIIIIIIIIIIIIIIIIDDDDD
@HISEQ:969:HM2KJBCX2:2:1101:8823:35221 2:N:0:ACTATGCA
TGCCGCCGTAATCCCAACTATCCCTATTAATCATTACGGTGATTCAGAAACCAACAAAACAGGACCACCGTCCTATTTTATTATTCCATGCTAATGTATTCAGACGTAAGCCTGCTTTGAACACTCTAATTTTTTCAAGGTAAAGGTCCTGGTTTCCCACCACGCTAAATTAATAACATGATGGTTCCCCAGAAGGTAGAAATTCCACACGCCAGTACAGACTATTGCCCGACCAACGGTAGAACCCCGAAATTCAACTACGAGCTTTTTAACTGCAACAACTTTAATATACGCTATTGGAGCTGGAATTACCGCGGCTGCTGGCACCAGACTTGCCCTCCAA
+
DDDDDIIIIIIIIIIIIIIIIIIIIIIIIIIIIIIIIIIIIIIIIIIIIIIIIIIIIIIIIIHIIIIIIIIIIIIIIIIIIIIIHIIIIIIIHIIHIIIIIHHHIIIIIIIIIHIIIIIIIIIIIIIIIIIIIIIIIIIIIIIIIIIIIIIIIIIIIIIIIIHIIIIIIIIIIIIIIIIIIIIIIIIIIIIIIIIIIIIIIIIIIIIIHIIIIIIIIIIIIIIIIIIIIIIIIIIIIIIHHHII=IIIIIIIIIIIIIIIIIIIIIIIIIIIIIIIIIIIIIIIIIIIIIIIIIIIIIIIIIIIIIIIIIIIIIIIIIIIIIIIIIIIIIIIIIIIIIDDDDD
@HISEQ:969:HM2KJBCX2:2:1101:17437:34494 2:N:0:ACTATGCA
TGCCGCCGTAATCCCAACTATCCCTATTAATCATTACGTCAATCCTAGAAACCAACAAAATAGGATCAAACGTCCTATTTCATTATTCCATGCTAATGTATTCAAGCGTTAGCCTGCTTTAAACACTCTAATTTTTTCAAAGTAACAGTCCTGTTTCCCTGCAACACCAAATTAATGACATTACAGTTCTTCAAGAAGGAGGAACCAGTAAAGCCAGTACATACCAGAGGCACGACCAACCTACTAATCCCGAAATTCAACTACGAGCTTTTTAACTGCAACAACTTTAATATACGCTATTGGAGCTGGAATTACCGCGGCTGCTGGCACCAGACTTGCCCTCCAA
+
DDDDCIIIIIIIIIIIIIIIIIIIIIIIIIIIIIIIIIIIIIIHIIIIIIIIIIIIIIIIIIGHIIIIIIIIHIIIIIIIHIIIIIIIIIIHHHHHIIIIHIIIIIHHIIHIHIIIIIIIIIIIIHIIIIIIIIIIIIIIIIIIIIIIIIIIIIIIGIHHIIIIIIIIIHIIHIIIIIIIIIIIIIIHIIIIIIIIIIIIIIIHIIIIIIIIIIIIIIIIIIIIIIIIIIIIIIIIIIIIIIIHHIIHIIIIIIIIIIIIIIIIIIIIIIIIIIIIIIIIIIIIIIIIIIIIIIHIIIIHIIIIIIIIIIIIIIIIIIIIIIIIIIIIIIIIIIIIIIIIIDDDDD
@HISEQ:969:HM2KJBCX2:2:1101:6625:35461 2:N:0:ACTATGCA
TGCCGCCGTAATCCCAACTATCCCTATTAATCATTACGGTGATCCTAGAAACCAACGAAATAGAATCAGTCCGTCCTATTTCATTATTCCATGCTAATGTATTCAGACGATAGTCTGCTTTAAACACTCTAATTTTTTCAAAGTAACAGTCCTGATTTCCCATCACACCAAATAAATGGCATGAAAGTTCCTCAGAAGGTAGAGATCCATCTCACCAGTGCAGACAATTAAGCCTGACCAATGGGTAGACCCCGAAGTTCAACTACGAGCTTTTTAACTGCAACAACTTTAATATACGCTATTGGAGCTGGAATTACCGCGGCTGCTGGCACCAGACTTGCCTCCAA
+
DDDDDIIIIIIIIHIIIIIIIIIIIIIIIIIHIIIIIIIIIIIIIIIIGHIIHIIIIIIIIHIIHIIIIIHIHHIIIIIIIIHIIIIIFHIIIIIIIHIIIHIHIIIIIIIIIIIIIIIIIHHIIIIIIIHHHHHHHIIGHIHIIIIIIIIIIIIIIIHHIHHIIIHHIIIIIIIIHIIIIIIIIIHIIIIIIIIIIHIIIHIIIIIIHGIIIIIIIIIIIIIIHHIIIIIIIIIIIIIHHHHIIHIIIIHIIIIIIIIIIIIIIIIHIIIIIIIIIIIIIIIIIIIHHIIIIIIIIIIIIHIIIIIIHIIIIIIIGIIIIIIIIIIIIIIIIIIIIIIIIIDDDDD
@HISEQ:969:HM2KJBCX2:2:1101:7696:35899 2:N:0:ACTATGCA
TGCCGCCGTAATCCCAACTATCCCTATTAATCATTACGTCGATCCTAGAAACCAACAAAATAGAATCAAACGTCCTATTTCGTTATTCCATGCTAATGTATTCAAGCGTGAGCCTGCTTTAAACACTCTAATTTTTTCAAAGTAACAGTCCTGATTCCCCATGACACCAAATTAATGACATCATGGTTCGTCAGAAGGTAGGAATCAATAATACCAGTACGTACAATAGCACGACCAATAAATTGATCCCGAAATTCAACTACGAGCTTTTTAACTGCAACAACTTTAATATACGCTATTGGAGCTGGAATTACCGCGGCTGCTGGCACCAGACTTGCCCTCCAA
+
DDDDDIIHIIIIIIIHIHIIHIIIIIIIIIIIIIIHIHIIIIIIIIIIIIIIIIIIHHHIIIHIIHIHIIGHHIIIIHHHIIIIHIIIHHIHFIIGHIIIHHHHIHIHIIIIIIHIIIHIIIIIIIIHIIIIIIIIIIIIIIIIIIIIIIIIIIIIIIHIIIHHHIIIIIHHHIHHIHHHIIHIHIIIIIIIHHIHIHIIHIIIIHIIIIIIIIIIIIIIIIIIIIIIIIIIIHIIIIIIIHHEHIIIGIIIIIHIIIIGHIIIIIIIIIIIIIIIHIIIIIHHHGFHIIGIHIIIIIIIIIIIIIIIIIIIIIIIIIIIIIIIIIIIIIIIIIIIIIIIDDDDD
@HISEQ:969:HM2KJBCX2:2:1101:6247:36215 2:N:0:ACTATGCA
TGCCGCCGTAATCCCAACTATCCCTATTAATCATTACGTCGATCCTAGAAACCAACAAAATAGAATCAAACGTCCTATTTCGTTATTCCATGCTAATGTATTCAAGCGTGAGCCTGCTTTAAACACTCTAATTTTTTCAAAGTAACAGTCCTGATTCCCCATGACACCAAATTAATGACATCATGGTTCGTCAGAAGGTAGGAATCAATAATACCAGTACGTACAATAGCACGACCAATAAATTGATCCCGAAATTCAACTACGAGCTTTTTAACTGCAACAACTTTAATATACGCTATTGGAGCTGGAATTACCGCGGCTGCTGGCACCAGACTTGCCCTCCAA
+
DDDDDIIIIIIIIIIIIIIIIIIIIIIIIIIIIIIIIIIIIIIIIIIIIIIIHHIIIIIIIIIIIIIIIIHIHGHHIIIIIIIIIIIIHIIIIIIIIHIHHIIIIIIIHIIIIIIIIIIIHIIIIIIIIIIHHIIIIIIIIIIIIIIIIIIIIIIIIIIIIIIIIIHIIIIHIIIIIIIIIIIIIIIIIIHIIIIIIIIIIIIIGIIIIIIIIIIIIIIIIIIIIIIIIIIIIIIIIIIIIIIIIIIIIIIIIIHIIIIIIIIIIIIIIIIIIIIIIIIIIIIIIHIIIIIIIIIIIIIHIIIIIIIIIIIIIIIIIIIIIIIIIIIIIIIIIIIIIIIIDDDDD
@HISEQ:969:HM2KJBCX2:2:1101:2087:36175 2:N:0:ACTATGCA
TGCCGCCGTAATCCCAACTATCCCTATTAATCATTACTTCAGTCCTAGAAACCAACAAAATAGAACCAAAGTCCTATTCCATTATTCCATGCTAATATATTCAAGCAAACATGCCTGCTTTAAACACTCTAATTTTTTCAAAGTAAAAGTCTTGGATCCCTAGCGCACTCAATTAAGAGCACACTAGTTCCCCAAAAGGAAAAGCCCAAAGTTGTAGTACAAACCTTTCGGTTGACGGCAACTATAAGCCCAAAATTCAACTACGAGCTTTTTAACTGCAACAACTTTAATATACGCTATTGGAGCTGGAATTACCGCGGCTGCTGGCACCAGACTTGCCCTCCAA
+
DDDDDIIIIGHHHHIIIIIIHIIIIIIIIHIIIIIIIIIIIIIIIIIIIHIIIIIIIIIIIIIIIIIIIICHIIIIIIIIIIIIIIIGHIEHHIIIIIIIIHHHHIHIIIIIHHIIIIIIIIIIIIIIHIIIIIHHIHIIIIHHIIIIIIIIIHHGIIIIIIIHHHIIIIIIIIIHHHIIIIIIIHIIIHIHIIIIIHIIIIIHIIHIIIIIIIIIIIIIIIIIIIIIIIIIIIIIIIIIHIHHHIIIIHEIIIIIHIIIIIIIIIIIIIIHIIIIGIIIIIIIIHHHIIIIIIIIIIIHIIIIIIIIIIIIIIIIIIIIIHIIIIIIIIIIIIIIIIIIIDDDDD
@HISEQ:969:HM2KJBCX2:2:1101:10009:37081 2:N:0:ACTATGCA
TGCCGCCGTAATCCCAACTATCCCTATTAATCATTACGTCAATCCTAGAAACCAACAAAATAGGATCGAACGTCCTATTTCATTATTCCATGCTAATGTATTCAAGCGTTAGCTTGCTTTAAACACTCTAATTTTTTCAAAGTAACAGTCCAAATTCCCCGCAACACCAAATTAATGGCATTACGGATCATCAGGAAGGAGGAATCAGTGAGACCAGTACATACCAGAGGCATGACCAATCTACTAACCCCGAAATTCAACTACGAGCTTTTTAACTGCAACAACTTTAATATACGCTATTGGAGCTGGAATTACCGCGGCTGCTGGCACCAGACTTGCCCTCCAA
+
DDDDAHEDHHHIIIIIIIIIHIIIIIIIIIIIIIIIHHIIIIIIGIIIIIIHIIIIIIIFHH@?HIIIHIIDHHHHIIIIIIIIIIIIIIIIHIIIIHIIHGIIIIHHHGHIIIIIIIIIIIIIHIHIIIIHIHIIIIIIIIIIIIHHHIIHIIIHIIHHIHIIIHHIIIIIIIIIIIHGHIIIIIIIIIIIIIIIIIIIIIIIIIIIIHIIIIIIIIIIIIIIIIIIIIIIIIIIIIIIIIIHGIHIIIIIIIIIIIIIIIIIIIIIIIIIIIIIIIIIIIIIIIIIIIIIIIIIIIIIHIIIIHIIIIIIIIHIIIIIIIIIIIIIIIIIIIIIIIIIIDDDDD
@HISEQ:969:HM2KJBCX2:2:1101:12550:37297 2:N:0:ACTATGCA
TGCCGCCGTAATCCCAACTATCCCTATTAATCATTACGTCAATCCTAGAAACCAACAAAATAGGATCAAACGTCCTATTTCATTATTCCATGCTAATGTATTCAAGCGTTAGCCTGCTTTAAACACTCTAATTTTTTCAAAGTAACAGTCCTGTTTCCCTGCAACACCAAGTAAATGACATCACAGTTCTTCAAGAAGGAGGAATCAGTGAGGCCAGTGCATACCAGTGGCACGACCAACCTACTGACCCCGAAATTCAACTACGAGCTTTTTAACTGCAACAACTTTAATATACGCTATTGGAGCTGGAATTACCGCGGCTGCTGGCACCAGACTTGCCCTCCAA
+
CDDDDIIIIHHIIHHHIIIIGIIIIIIIIIIIIIIIIIIIIIIIIIGIGHIHHIIIIIIGHHHICHHIIIIIHHHHIHIIIIIIEHIIIIIIHIIIIIIFHFHHIIIIIIIHIHIIIHHHIIHIIIIIIGIIIHIIIIIHIIIIHIIIIIIHHHIIIIIIIHIIIIIIIIIIIIIIIIIIHHIIIIIIIIHHIIIIIIIIIHIIIIIIIIIIIIIIIIIHIIIIIIIIIIIIIIIIIHIIHIHHHIIIIIHIIHIIIIIIIIIIIIHIIIIIIIIIIIIIIIIIIIIIIIHIIIIIIIIIIIIIHIIIIIIIIIIIGIIIIIIIIIIIIIIHIIIIIHIIIDDDDD
@HISEQ:969:HM2KJBCX2:2:1101:17589:37579 2:N:0:ACTATGCA
TGCCGCCGTAATCCCAACTATCCCTATTAATCATTACGTCAATCCTAGAAACCAACAAAATAGGATCGAACGTCCTATTTCATTATTCCATGCTAATGTATTCAAGCGTTAGCCTGCTTTAAACACTCTAATTTTTTCAAAGTAACAGTCCTGTTTCCCTGCAACACCAAATTAATGACATTACAGTTCTTCAAGAAGGAGGAATCAGTAAAGCCAGTACATACCATAGGCACGACCAACCTACTGACCCCGAAATTCAACTACGAGCTTTTTAACTGCAACAACTTTAATATACGCTATTGGAGCTGGAATTACCGCGGCTGCTGGCACCAGACTTGCCCTCCAA
+
DDDDDIIIIIIIIIIIIIIIIIIIIIIIIIIIIIIIIIIIIIIIIIIIIIIIIIIIIIIHIHHIIIIIIIIIIFHIIIIIIIIIIHHIIIFHEIIIIIIIIIIIIHIIHIIIIIIIIIIIIIIIIIIIIIIIIIIIIIHIIIIIIIIIIIIIIIIIIIIHIIIIIIHIIIIIIIIIIIIIIIIIIIIIIIIIIIIIIIIIIIIIIIIIIIIIIIHIIIIIIIIIIIIIIIIIIIIIIIIIIIIHHIIIIIIIIIIIIIIIIIIIIIIIIIIIIIIIIIIIIIIIIIIIIIIIIIIIIIIIIIIIIIIIIIIIIIIIIIIIIIIIIIIIIIIIIIIIIIIIIDDDDD
@HISEQ:969:HM2KJBCX2:2:1101:11181:38097 2:N:0:ACTATGCA
TGCCGCCGTAATCCCAACTAGCCCTCTTAATCATTACGTCGATTCTAGAAACCAACAAATTAGAAGCAAACGACCTATTTCGTTATTCCATGCTAATGTATTCAAGCGTTAGCTTACTTTAAACACTCTAATTTTTTCAAAGTAACAGTCCTGATTCCCCATGACACCAAATTAATGACATCATGGTTCGTCAGAAGGTAGGAATCAATAATACCAGTACGTACAATAGCACGACCAATAAATTGATCCCGAAATTCAACTACGAGCTTTTTAACTGCAACAACTTTAATATACGCTATTGGAGCTGGAATTACCGCGGCTGCTGGCACCAGACTTGCCCTCCAA
+
0<0DBH/CFD0D111<101<1111<11<1<<11DG1D1<<</11<111111<<1D0E1C1<1<1<1D1F1100<FH1<D<D1<<<1<1<1D111<1@F?@D18G@108<$66<$A$8<1BC6AHGEI8CFBC11E@@IHEHH5HHHF7FB7F1HHCE7F4F<0H4FIHD<DGHCF?:C<</<HEF5CEHFC7@CFC70:F:$HDH1HDGHFDG?HFC@G@E<G/HFD1.CCC1D<1<@CHGC<DD</--GHHEHHF1FIHE<C1HHCEHH@GD<<1<<1GF<<1<<HD<1C=HEC@CC?CHCG@?F1CGGE?F</C?F@C11@EG?EHGHHFHHHD0HEC@0<0D
@HISEQ:969:HM2KJBCX2:2:1101:3984:36772 2:N:0:ACTATGCA
TGCCGCCGTAATCCCAACTATCCCTATTAATCATTACATCGATCCTAGAAACCAACAAAATAGAATCGGATGTCCTATTTCATTATTCCATGCTAATGTATTCAAGCGTGAGCCTGCTTTAAACACTCTAATTTTTTCAAGGTAACAGTCCTAATTCCCCGTGACACCAAATTAATGGCATTACGGTTCTTTAGAAGGTGAGAAATCAATAATATCAGTACATACCAACGGCATGACCGAAACATTGATCCCGAAATTCAACTACGAGCTTTTTAACTGCAACAACTTTAATATACGCTATTGGAGCTGGAATTACCGCGGCTGCTGGCACCAGACTTGCCCTCCAA
+
DDDDDHIIHHHIHIHIHIIIIIIHIIIIIIHIIIIIIIIIIIIHIHHIIIIIEHEH?HEFHIHIHHHIIIIIHIIIEHHHIFIIIIIHGHHIIHHIIIIIIHHGHIHIIIIIIHIHHIIIIIIIIIHIIIIHIIIIIIHGHHIIIIIIHIIIIIIIIIIIIIIIHIIIIIIIIIIIIIIIIIIGIIIIIIIHIIIIIIIIIIIIIIGIIIIIIIIIIIIIIIIIIIIIIIIIIIIIIGIIIIIIIFHIIIHIIIIIIIIIIIIIIIIIIIIIIIIHIIIIIIIIIIIIIIIIIIIIIIIIHIIIIIIIIIIIIIIIIIIIIIIIIIIIIIIIIIIIIIIIIIDDDDD
@HISEQ:969:HM2KJBCX2:2:1101:11504:38142 2:N:0:ACTATGCA
TGCCGCCGTAATCCCAACTATCCCTATTAATCATTACGGTGGTCCTAGAAACCAACAAAATAGAATCATCCGTCCTATTTTATTATTCCATGCTAATGTATTCAAGCAAAATGCCTGCTTTAAACACTCTAATTTTTTCAAAGTAAAGGTCCTGGTTCCCCGCGGCACCCAATTAAGGACATCGCGGTTCTCCAGAAGGTGAGAAATTGACTACACCAGTTCATACCCCTTAAGGCACGACCGATGTGTCAATCCCGAAATTCAACTACGAGCTTTTTAACTGCAACAACTTTAATATACGCTATTGGAGCTGGAATTACCGCGGCTGCTGGCACCAGACTTGCCCTCCAA
+
BDDDDIICDDGE<FEHHECGHEFHHHHHII?CC?1<DCGHEEEH@EH@FEGHFHHECHHGHCHHEGHEHIIG11/DC@C<FHHIHH1<FCC1D?GE@HHH1HHHEHHHGEEF@EEHEFHDHFEEG@HEGHHEHGHHHHG?FEFHHGHEFIHHH@GE?DHGIHHCHHIIHCIIIHEHCHHHEHHGHGEEIIHHIIHHIHHHHIHHEGGHHIHHH@FHHHEHHGFHHIIHEHHHEIIHEHCHEHIIHCF1?FHF/</@HHHHEHGIIHCHHCHIIHIHHHHHFH?G1CG@GCHHG@EHEFIHHEGCF@GCCF?IGHHHECCDH?CFC@EH?IHIHFC<?GHCHHGCEFD@@0<
@HISEQ:969:HM2KJBCX2:2:1101:19268:38511 2:N:0:ACTATGCA
TGCCGCCGTAATCCCCAACTATCCCTATTAATCATTACGTCAATCCTAGAAACCAACAAAATAGGATCAAACGTCCTATTTCATTATTCCATGCTAATGTATTCAAGCGTTAGCCTGCTTTAAACACTCTAATTTTTTCAAAGTAACAGTCCTGTTTCCCTGCAACACCAAATTAATGACATTACAGTTCTTCAAGAAGGAGGAACCAGTAAAGCCAGTACATACCAGAGGCACGACCAACTTACTAATCCCGAAATTCAACTACGAGCTTTTTAACTGCAACAACTTTAATATACGCTATTGGAGCTGGAATTACCGCGGCTGCTGGCACCAGACTTGCCCTCCAA
+
DDDDBIIIIIIIIHHIIIIIIIIIHIIIIIIIIIIIIIIIIIIIIHGIHIIHHFHIIIIEGHIIGIHIIIIIIIIIIIHEHHHHHIIIHHHHIGIIIIIIHHHHIIIIIIIIHHIIIIHHHEHGEHHHIIHHIIIHIHIHIIIHHGHIHHHHIIHHIIIIHHIIIIIHIHGHHHHHIFHIHHHIHHIIHIGHHIIIHIIIIIHHGHHHIHHHIHHHIIIIIIIIHHHIHEHHHHFEEEIHIIHIHHIHGIIIIIIHHIHIIHIIIIIHHIIIHIIIIIHIIIIIIIHHCIIIHHHIIIIIIIIIIIHIIHIIIIIIIIIIIIIFIIIIIIIIHIIIIIIIIIDDDDD
@HISEQ:969:HM2KJBCX2:2:1101:9386:38404 2:N:0:ACTATGCA
TGCCGCCGTAATCCCAACTATCCCTATTAATCATTACGTCGATCCTAGAAACCAACAAAATAGAATCAAACGTCCTATTTCGTTATTCCATGCTAATGTATTCAAGCGTGAGCCTGCTTTAAACACTCTAATTTTTTCAAAGTAACAGTCCTGATTCCCCATGACACCAAATTAATGACATCATGGTTCGTCAGAAGGTAGGAATCAATAATACCAGTACGTACAATAGCACGACCAATAAATTGATCCCGAAATTCAACTACGAGCTTTTTAACTGCAACAACTTTAATATACGCTATTGGAGCTGGAATTACCGCGGCTGCTGGCACCAGACTTGCCCTCCAA
+
DDDDDIIIIIIIIIIIIIIIIIIIIIIIIIIIIIIIIIIIIIIIIIIIIIIIIIIIIIHIIIIIIIIIIIIIIIIIIIIIIIIIIIIIHIIIIIIIIIIIIIHIIIIIIIIIIIIHIIIHIHIIIIIIIIIIIIIIIIIIIIIIIIIIIIIHIIIIIIHIIHHIIIIIIIHHHIIIIHIIIIIIHIHIIHIIIIIHHIHIIIIIHHIIIIIHHHIIIIIIIIHIIIIIIIIIIIIHIIIIIIIHIIIIIIIIIHHHIIIIIIIIIIIIIIIIIIIIIIIIIIIIHIIIIIHIIIIIIIIIIIIIIIIIIIIIIIIIIGIIIIIIIIIIIIIIIIIIHIIIDDDDD
@HISEQ:969:HM2KJBCX2:2:1101:18845:39098 2:N:0:ACTATGCA
TGCCGCCGTAATCCCAACTATCCCTATTAATCATTACGTCAATCCTAGAAACCAACAAAATAGGATCAAACGTCCTATTTCATTATTCCATGCTAATGTATTCAAGCGTTAGCTTGCTTTAAACACTCTAATTTTTTCAAAGTAACAGTCCTGTTTCCCTGCAACACCAAATTAATGACATTACAGTTCTTCAGAAAGGAGGAATCAGCGAAGCCAGTACATACCAAAGGCACGACCAACCTGCTAACCCCGAAATTCAACTACGAGCTTTTTAACTGCAACAACTTTAATATACGCTATTGGAGCTGGAATTACCGCGGCTGCTGGCACCAGACTTGCCCTCCAA
+
DDDDDIIIIIIIIHIIIIIIIIIIIIIIIIIIIIIIIIIIIIIIIIIIIIIIIIIIIIIHHEHFHHIIIIIIIIIIIIIIHIIIIIIIGIIIHHHCHHHHHGHIHIHIIIIIIIIHIIIIIHIHHHHIIHGIIIIIIHIIIIIIIIIIIIIIIIIIIIIIIIIIIIIIIIIHIIIIIIIIIHIIIHIIIIIIIIIIIHIIIIIIIIIIIIIIIIIIIIIIIIIIIIIIIIIIIHIIIIIIIIIIIIIIIIIIIIIIIIIIIIIIIIIIIIIIIIIIIIIIIIIIIIIIIIIIIHIIIIIIIIIIIIIIIIIIIIIIIIIIIIIIIIIIIIIIIIIIIIIIIDDDDD
@HISEQ:969:HM2KJBCX2:2:1101:6773:39000 2:N:0:ACTATGCA
TGCCGCCGTAATTCCCAACTATCCCTATTAATCATTACGGTGATCCTAGAAACCAACAAAATAGAATCATGCCGTCCTATTTTATTATTCCATGCTAATGTATTCAAGCAAAATGCCTGCTTTAAACACTCTAATTTTTTCAAAGTAAAGGTCCTGGTTCCCCGTGACACCCAATTAAGGGCATCGCGGTTCTCCAGAAGGTGAGAAATTGACTACACCAGTTCATGCCCCTTAAGGCACGACCGATGTGTCAATCCCGAAATTCAACTACGAGCTTTTTAACTGCAACAACTTTAATATACGCTATTGGAGCTGGAATTACCGCGGCTGCTGGCACCAGACTTGCCCTCCAA
+
DDDDDIIIIIIIIHIIIIIIIIIIIIIIIIIIIIIIIIIIIIIIHIIIHIIIIIGHHIIIIHHIIHIGIIIGIIHGIIGIIIIIIIIIHGHHHIIIIIIGHDFHHIIIIIHHHIHIIIIIIIIIIIIIIHIIHIIIIHIIIHHHIIIIIIHIHIIIIIIIHIIIIIHGIHIIIIHHHIHHGIHIIIIIHHIIIGIIIIIHIHHHIHHHFHHIIHIIIIIIIIIIIIIIIIIHIIIGHIIIHHHHIIIHGIIHIIIIGIIIIIHIIIIIIIIIIHHIIIIIIIIIIIHHHIHGHIIIHIHHIIHIHHCGIIIIIIIIIIIHIHIIIIIIIIIIIHIIIIIIIIHIIIIHDDCDD
@HISEQ:969:HM2KJBCX2:2:1101:20321:39454 2:N:0:ACTATGCA
TGCCGCCGTAATCCCAACTATCCCTATTAATCATTACGGTGATCCTAGAAACCAACGAAATAGAATCAGTCCGTCCTATTTCATTATTCCATGCTAATGTATTCAGACGATAGTCTGCTTTAAACACTCTAATTTTTTCAAAGTAACAGTCCTGATTTCCCATCACACCAAATAAATGGCATGAAAGTTCCTCAGAAGGTAGAGATCCATCTCACCAGTGCAGACATTTAAGCCTGACCAATGGGTAGACCCCGAAGTTCAACTACGAGCTTTTTAACTGCAACAACTTTAATATACGCTATTGGAGCTGGAATTACCGCGGCTGCTGGCACCAGACTTGCCCTCCAA
+
DADDDIIIIIIIIIIIIIIIIIIIIIIIIIIIIIIIIIIIIIIIIIIIHHIIIIIIGIIIIIIIIIIIHIIIIIHIIIIIIIIIIIIIIIGHHIIIIIIHIHIIIIIIIIIIHHIIHHIIIGIHHIIHIIIIIIIIIIIIIIIIHHGIIIHIIIIIIIIIIIIIIIIIIIIIIIIIIIHIIIIIIIIIHIIIIIIIIIIIIIIIIIIIIIIIIIIIIIIIIIIIIIIIIIIIIIIIIIIIIIIIIHGIIIIIIIIIIIIIIIIIIIIIIIIIIIIIIIIIIIIIIIIIHIIIIIIIIIIIIIIIIIIIIIIIIIIIIIIIIIIIIIIIIIIIIIIIIIIIIIIDDDDD
@HISEQ:969:HM2KJBCX2:2:1101:14243:39882 2:N:0:ACTATGCA
TGCCGCCGTAATCCCAACTATCCCTATTAATCATTACGTCAATCCTAGAAACCAACAAAATAGGATCGAACGTCCTATTTCATTATTCCATGCTAATGTATTCAAGCGTTAGCCTGCTTTAAACACTCTAATTTTTTCAAAGTAACAGTCCTGTTTCCCTGCAACACCAAATTAATGACATTACAGTTCTTCAGAAAGGAGGAATCAGCGAAGCCAGTTCATACCAGTGGCACGACCAACCTGCTGACCCCGAAATTCAACTACGAGCTTTTTAACTGCAACAACTTTAATATACGCTATTGGAGCTGGAATTACCGCGGCTGCTGGCACCAGACTTGCCCTCCAA
+
DDDDDIHIIIIIIIIIIHHHIIIIIIIIIIIIIIIIIIIIIIIIIIIIIHIIIIIIIIIIIIHGIIIHIHHDHIIIIIIIIIIIIIIHIIHIGIIIIIIIIIIIIHIIIIIIIIIIIIIHHIIIIIIIIIIIIIIIIIIIIIIIIIIIIIIIIHIIIIIIIIIIIIIIIIIIIIIIIIIIHHIIIIIIIIIIIIIIIIIIIIIIIIIIIIIIIHIIIIIIIIIIIIIIIIIIIIIIIIIIIIIHGIIIIIIIIIIIIIIIIHIIIIIIIIIIIIIIIIIIIIIIIIIIIIIIIIHIIIIHIIIIIIIIIIIIIIIIIIIIIIIIIIIIIIIIIIIIIIIIIDDDDD
@HISEQ:969:HM2KJBCX2:2:1101:10073:39894 2:N:0:ACTATGCA
TGCCGCCGTAATCCCAACTATCCCTATTAATCATTACGTCGATCCTAGAAACCAACAAAATAGAATCATGCCGTCCTACTTTATTATTCCATGCTAATCTATTCAAGCAAAATGCCTGCTTTAAACACTCTAATTTTTTCAAAGTAAAGGTCCTGGTTCCCCGCGACACCCAATTAAGGGCATCGCGGTTCTCCAGAAGGTGAGAAATTGACTACACCAGTTCATACCCCTTAAGGCACGACCGATGTGTCAATCCCGAAATTCAACTACGAGCTTTTTAACTGCAACAACTTTAATATACGCTATTGGAGCTGGAATTACCGCGGCTGCTGGCACCAGACTTGCCCTCCAA
+
000@0/<CC<C1D1G?@GHHII?1<<CC??F1F1<<11<D</1<<DG1CGGH11101C1<CFC@11<D<1<FC<FDHH1<@@@HI?111111<F?<1<1<D1C@6CHHG>1D&DEHFFE8<D1<@FHHFG<<%06<D;HHEC1B81<ABA<GC?1B<<C@<:<<<<ED.EEC.7,F?EG=ECC<E</FCFHHGDD</////EGD0<00C<<<0FGF010C@CHCC<IHEFD/D</@C?E:0<<<<:</<11@<E//<1<<11CC?H<0CEC1HE<F1CF1<1@HG?FD1<<11G@1F<0HCCHGEG?D<<11F1HG<?DHCCCC@CHCCHHF<@CHF<<@IHHEEECD0@@0
@HISEQ:969:HM2KJBCX2:2:1101:16530:39690 2:N:0:ACTATGCA
TGCCGCCGTAATCCCAACTATCCCTATTAATCATTACGTCAATCCTAGAAACCAACAAAATAGGATCGAACGTCCTATTTCATTATTCCATGCTAATGTATTCAAGCGTTAGCTTGCTTTAAACACTCTAATTTTTTCAAAGTAACAGTCCAAATTCCCCGCAACACCAAATTAATGGCATTACGGCTCATCAGGAAGGAGGAATCAGTGAGACCAGTACATACCAGAGGCATGACCAACCTACTAACCCCGAAATTCAACTACGAGCTTTTTAACTGCAACAACTTTAATATACGCTATTGGAGCTGGAATTACCGCGGCTGCTGGCACCAGACTTGCCCTCCAA
+
DDDDCIIIIHHHHEHHIHIIIGIIIIIIIIIIIIIIIIHIIGIIHIIIHHHIIIIIIIIEHHEHIIIHHIIHIIHIIHIIIIIIIHIIHIIHIIIIIIIIIIIIIIIHIIIIIIIHIHIIIIIIIIIIHIIIIIIIHIIIIIIIIHIIIIIHIIIIIHIIIIHHIIIIIIIIIIIIIIIIHIIIIHHIIIIIIIIIIIIIIIIIIIIIIIIHIIIIIIIIIIIIIIIIIIIIIIIIIIIIHHHGFHHIIHIIIIIIHIIIIIIIIIHIIIIIIIIIIIIIIIIIIIIIIIIIIIIIIIIIIHIIIIIIIIIIIIIIIIIIIIIIIIIIIIIIIIIIIIIIIDDDDD
@HISEQ:969:HM2KJBCX2:2:1101:16077:40001 2:N:0:ACTATGCA
TGCCGCCGTAATCCCAACTATCCCTATTAATCATTACGTCGATCCTAGAAACCAACAAAATAGAATCAAACGTCCTATTTCGTTATTCCATGCTAATGTATTCAAGCGTGAGCCTGCTTTAAACACTCTAATTTTTTCAAAGTAACAGTCCTGATTCCCCAAGACACCAAATTAATGACATCATGGTTCGTCAGAAGGTAGAAATCAATAATACCAGTACGTACAATAGCACGACCAATAAATTGATCCCGAAATTCAACTACGAGCTTTTTAACTGCAACAACTTTAATATACGCTATTGGAGCTGGAATTACCGCGGCTGCTGGCACCAGACTTGCCCTCCAA
+
DDDDDIIIIIIIHHIIIHHIIIIIIIIIIHIHIIIIIIIHHHIIIIIHIIHIIIIIIIIGHHHHIIHHIIIIIIIIIIIIIIIIHIIIHHIIIIIIIIIIIGHIIIIIIIIIIIIIIIIIIIHIIIIIIIIHIIIIIIIIIIIIIIIIIIIIIHIGIIIIIIIIIIIIIIIIHIIHIIIIIIIIIIIIIIIIIIIIIIIIIIIIHIIIIIIIIIIIIIIIIIIIIIIIIIIIHIIIIIIIIIHHIIIIIIIIIIIHIIIIIIIIIIIIIIIIIIIIIIIIIIIIIIIIIIIIIIIIIIIIIHIIIIIIIIIIIIIIIIIHIIIIIIIIIIIIIIIIIIIIDDDDD
@HISEQ:969:HM2KJBCX2:2:1101:1493:40553 2:N:0:ACTATGCA
TGCCGCCGTAATCCCAACTATCCCTATTAATCATTACGTCAATCCTAGAAACCAACAAAATAGGATCAAACGTCCTATTTCATTATTCCATGCTAATGTATTCAAGCGTTAGCCTGCTTTAAACACTCTAATTTTTTCAAAGTAACAGTCCTGTTTCCCTGCAACACCAAATTAATGACATTACAGTTCTTCAAGAAGGAGGAACCAGTAAAGCCAGTACATACCAGAGGCACGACCAACCTACTAATCCCGAAATTCAACTACGAGCTTTTTAACTGCAACAACTTTAATATACGCTATTGGAGCTGGAATTACCGCGGCTGCTGGCACCAGACTTGCCCTCCAA
+
DDDDDIIIIIIIIIIIIIIIIIIIIIIIIIIIIIIIICGHHIIIIGIIHIHHIIIIGHIIIIHHHIFHEHHIFHIIHHHGIIIIIIHGIII?@HHGHHIIIHHIHHHHIIHHHIIHIHHIHIHIIIIIIIHHIIIIIIHIIIHIIIHIIIIIIIIIIHHI8IIIIIIIIHIIIIIIIIIIEIIIIIIHIHIIIIIIIIIIIIIIIIIIIIIIII:IIIIIIIIIIHIHIIIIIIIIIIIIIIHHHIHIIIIIIIIIIIHIIIIIIIIIIIIIIIIIIIIIIIIIIIIIIIIIIIIIHIIIIIIIIIIIIIIIIIIIIIIIIIIIIIIIIIIIIHIIIIIIIDDDDD
@HISEQ:969:HM2KJBCX2:2:1101:11020:39456 2:N:0:ACTATGCA
TGCCGCCGTAATCCCAACTATCCCTATTAATCATTACGTCAATCCTAGAAACCAACAAAATAGGATCGAACGTCCTATTTCATTATTCCATGCTAATGTATTCAAGCGTTAGCCTGCTTTAAACACTCTAATTTTTTCAAAGTAACAGTCCTGTTTCCCTGCAACACCAAATTAATGGCATTACAGTTCTTCAGAAAGGAGGAACCAGCAAAGCCAGTGCATACCAGTGGCACGACCAACCTGCTGATCCCGAAATTCAACTACGAGCTTTTTAACTGCAACAACTTTAATATACGCTATTGGAGCTGGAATTACCGCGGCTGCTGGCACCAGACTTGCCCTCCAA
+
BB?D0CFH?DEHECF<FHHH@@CFHH@<<CGEG?G1<CHFHHI1FF@GCEGCCEHFE<FHHH11<1<00CE?1<DEEEHHCF?GCCH?CF<<F1<F@GHHHE?HHIIHGCHC@EA?@GHIEC<@EIHE<GHGAGEH@8D1IHEFG?IIHFHH@GFGHHHHHHIHHHEIHHHH:IHHI-IIHHHHHEIIHHHEIIHEHHEG?HII/GF0IIHHHH;IHF?@HGIIIIHHE(HHIIIGHHHEHCC1BC?D?DHEGHHFCHIIIIHHHHECGIHCHEFHHCHIIIHHCIIHHHGHHIHIIHHHHCFHCGEEHHIIIHH<IIHIHHCCHIIHHHHHHHCIIIHHHB@@@D
@HISEQ:969:HM2KJBCX2:2:1101:2678:40754 2:N:0:ACTATGCA
TGCCGCCGTAATCCCAACTATCCCTATTAATCATTACGTCGATCCTAGAAACCAACAAAATAGGATTAACGTCCTATTTCATTATTCCATGCTAATGTATTCAAGCGTTAGCCTGCTTTAAACACTCTAATTTTTTCAAAGTAACAGTCCTGATTTCCCGCAACACCAAATTAATGACATCACGGTTCGTCAAGAAGGAGGAATCAGTAAAGCCAACAGTACATACCGAAGGCATGACCAACTTACTAACCCCGAAATTCAACTACGAGCTTTTTAGTTGCAACAACTTTAATATACGCTATTGGAGCTGGAATTACCGCGGCTGCTGGCACCAGACTTGCCCT
+
DDDDDIIIIHIIIIIIIIIIIIIGIIIIIIIHIIHIIIIHIIIIIIIFHIIIIIIIIIIIIIHIIIIIIIIIGHIIIHIIIIIIIHGGHIIGHIIIIHHIIIHHIIIIIIIIIIIIIIIIHHHHHIIIIIIIIHIIIIIIIIIIIIIIIIIIIHHIIIIHIIIIIIIIIIHHIIIHHIIIIIIHIIIHHHIIIIIIIIIIIIIHIIIIIIIIIIIIIIIIIIIIIIIIIIIIIIIIIIIIIIHIIIIIIIIIHIIIIIIIIIIIIIIIIIIIIIIIIIIIIIIIIIIIIIIIIIIHIIIIIIIIIIIIIIIIIIIIIIIIIIIIIIIIIIIIIIIIIIIDDDDD
@HISEQ:969:HM2KJBCX2:2:1101:6863:41207 2:N:0:ACTATGCA
TGCCGCCGTAATCCCAACTATCCCTATTAATCATTACGGTGATCCTAGAAACCAACAAAATAGAATCATGCCGTCCTATTTTATTATTCCATGCTAATGTATTCAAGCAAAATGCCTGCTTTAAACACTCTAATTTTTTCAAAGTAAAGGTCCTGGTTCCCCGCGACACCCAATTAAGGGCATCGTGGTTCTCCAGAAGGTGAGAAATTGACTACACCAGTTCATACCCCTTAAGGCACGACCGATGTGTCAATCCCGAAATTCAACTACGAGCTTTTTAACTGCAACAACTTTAATATACGCTATTGGAGCTGGAATTACCGCGGCTGCTGGCACCAGACTTGCCCTCCAA
+
DDDDDIIIIHIIGHIIIIIIIIIIIIIIIIIIIIIIIIIIIIIIIIHIIIICHHIIIIIIIIIIIIIIIIIIIIIIIIIIIIIIIIIIIHIIIIIIIIIIIHIIIIIIIIIIIIHIIHIIIIIIIIIIIIIHIIIIHHIIIIIIIHIHHHHHHIIIIHIIIIIIIIIIIIIIIIIIIIIIIIHIIIIIHIIIIIIIIIIIIIIIIIIIIHIIIIIHIIIIIIIIIIIIIIIIIIIIIIIIIIIIIIIIIHEIIIIIIHIIIIIIIIHIIIIIIIIIIIIIIIIIIIIIIIIIIIIIIIIIIIIIIIIIIIIIIIIIIIIIHIIIIIIIIIIIIIIIIIIIIIIIIIIDDDDD
@HISEQ:969:HM2KJBCX2:2:1101:6494:41559 2:N:0:ACTATGCA
TGCCGCCGTAATCCCAACTATCCCTATTAATCATTACATCGATCCTAGAAACCAACAAAATAGAATCGGATGTCCTATTTCATTATTCCATGCTAATGTATTCAAGCGTGAGCCTGCTTTAAACACTCTAATTTTTTCAAGGTAACAGTCCTAATTCCCCGTGACACCAAATTAATGGCATTACGGTTCTTTAGAAGGTGAGAAATCAATAATATCAGTACATACCAACGGCATGACCGAAACATTGATCCCGAAATTCAACTACGAGCTTTTTAACTGCAACAACTTTAATATACGCTATTGGAGCTGGAATTACCGCGGCTGCTGGCACCAGACTTGCCCTCCAA
+
DDDDDIIHHHEHHIIFHHEFHHHIIIGIIIIIHIHHH?@GEHHFEHHIGIIIIIHII@GHH1FGHHEHH0EDEHIHIIHHFHEHHIFI?GHGH1CFHIHHIHHIIIIIHEHGHEHCIGHHIIIIIIIIHHIIIHFGHEHFHHHHIHIIIIIHIHHHIIHIIIIIIIIHHHHIIIIIIIIHHHIIIIHHIHHHHIHGHHHIIHIIIIGIHIIIIHHHIIIIHHHIIHIIIIIHIIHHHIIHIHGIHGFGHIIHIIIIIIIIIHHHHIIIHIIHIIIHIIIIIHIIIIIIIHHIIIIIIIHHGHIIIIIIIHHIHHIHHIIIIIIIIIHIIIIIIIHGHIIIIGDDDDB
@HISEQ:969:HM2KJBCX2:2:1101:18668:42066 2:N:0:ACTATGCA
TGCCGCCGTAATCCCAACTATCCCTATTAATCATTACGTCAATCCTAGAAACCAACAAAATAGGATCAAACGTCCTATTTCATTATTCCATGCTAATGTATTCAAGCGTTAGCCTGCTTTAAACACTCTAATTTTTTCAAAGTAACAGTCCTGTTTCCCTGCAACACCAAATTAATGACATTACAGTTCTTCAAGAAGGAGGAACCAGTAAAGCCAGTACATACCAGAGGCACGACCAACTTACTAATCCCGAAATTCAACTACGAGCTTTTTAACTGCAACAACTTTAATATACGCTATTGGAGCTGGAATTACCGCGGCTGCTGGCACCAGACTTGCCCTCCAA
+
DDDDDIIIIHHIHHIIIIIIIIIIIIIIIIIIIIIGIHIIIIIIIIIIEHIIIIIIIHIHHHHIHHHIHIHIIIIIHIIIIIIIIIIHHHIHGHIHIIIIIHHIIIIIIIIIIIIIIIIIIIHIHIGIIIIIIIIIIIHIIIIIIIIIIIIIIIIIIIIHIIIIIIIIIIIIIIIIIIIIIIIIIIIIIIIIIIIIIIIIIIIIIIIIIIIIIIIIIIIIIHIIIIIIIIIIIIIIIIHIIIIHHIIHIIIIIIIIIIIIIIIIIIIIIIIIIIIIIIIIIIIIIIIIIIIIIIIIIIIHHIIIIIIIIIIIIIIIIIIIIIIIIIIIIIIIIIIIIIIIIDDDDD
@HISEQ:969:HM2KJBCX2:2:1101:15271:42978 2:N:0:ACTATGCA
TGCCGCCGTAATCCCAACTATCCCTATTAATCATTACGTCGATCCTAGAAACCAACAAAATAGAATCAAACGTCCTATTTCGTTATTCCATGCTAATGTATTCAAGCGTGAGCCTGCTTTAAACACTCTAATTTTTTCAAAGTAACAGTCCTGATTCCCCATGACACCAAATTAATGACATCATGGTTCGTCAGAAGGTAGGAATCAATAATACCAGTACGTACAATAGCACGACCAATAAATTGATCCCGAAATTCAACTACGAGCTTTTTAACTGCAACAACTTTAATATACGCTATTGGAGCTGGAATTACCGCGGCTGCTGGCACCAGACTTGCCCTCCAA
+
DDDDDIIIIIIIIIIIIIIIIIIIIIIIIIIIIIIIIIIIIIIIIIIIHIIIIIIIIIIIHHHIIIIIIIIIIIIIIIIIIIIIIIIIIIIIIIIIIHIIIHHIIIIIIIIIIIIHIIIIIIIIIIHFHIIIIIIIIIIIIIIIIIHHIIIIIHIIIIIIIHIIHIIIIIHIHHHHHHHHIIIIIIIIIIIIIIIIIHIIIIHIIIIIHHIIIHIIIIIIIIIIIIHIIIIIIIIIIIIIIIIHIIIHIIIIIIIIIIIIIIIIIIIIIIIIIIIIIIIIIIIIHIHIIIIIIIIIIIIIIIIIIIIIIIIIIIIIIIIIIIIIIHIIIIIIIIIIIIIIDDDDD
@HISEQ:969:HM2KJBCX2:2:1101:6913:43326 2:N:0:ACTATGCA
TGCCGCCGTAATCCCAACTATCCCTATTAATCATTACGTCGATCCTAGAAACCAACAAAATAGAATCAAACGGCCTATTTCGTTATTCCATGCTAATGTATTCAAGCGTGAGCCTGCTTTAAACACTCTAATTTTTTCAAAGTAACAGTCCTGATTCCCCATGACACCAAATTAATGACATCATGGTTCGTCAGAAGGTAGGAATCAATAATACCAGTTCGTACAATAGCACGACCAATAAATTGATCCCGAAATTCAACTACGAGCTTTTTAACTGCAACAACTTTAATATACGCTATTGGAGCTGGAATTACCGCGGCTGCTGGCACCAGACTTGCCCTCCAA
+
0D00<<//C0CC<DEEGC1F<11<<1<@<CGHH1<11D<1<C@1CC?@1<111<<<1<1C1<<DCGHHC?E00<<<1<<<<1D11<1<D111<11<FHHHHEGDCHFH@AEEHHFFCB81<CCB<IHGA<1DGHH@GFE@EGFCDHHHHGFIIGDCGHHGC?HF@HCFH:GGCCFDH<</G<DCEGCGHHIIIIIHHHGHHHED<1<CEF1FEHHEGDF<9@@1BAHFGGHC>CCCC<A@DAFHC/@F<@1C<1@FGCED<CDHFHIHGC1EGEHEFCCFG?CD<1CD<G@ED?@HFEHEC@FF1EHIGF@HCEC?C1IIIIHHCEEFHFD<<D1IIIIH@DDD0
@HISEQ:969:HM2KJBCX2:2:1101:18284:43748 2:N:0:ACTATGCA
TGCCGCCGTAATCCCAACTATCCCTATTAATCATTACGTCAATCCTAGAAACCAACAAAATAGGATCGAACGTCCTATTTCATTATTCCATGCTAATGTATTCAAGCGTTAGCCTGCTTTAAACACTCTAATTTTTTCAAAGTAACAGTCCTGTTTCCCTGCAACACCAAATTAATGACATTACAGTTCTTCAGAAAGGAGGAATCAGCGAAGCCAGTGCATACCAGTGGCACGACCAACCTGCTGACCCCGAAATTCAACTACGAGCTTTTTAACTGCAACAACTTTAATATACGCTATTGGAGCTGGAATTACCGCGGCTGCTGGCACCAGACTT
+
DDDDDIIIIIIIHHIIIIIIIIIIIIIIIGIIIIIHHIIIHHHGHHIHHHIIIIHIGHIIIHIIHHIIFHEHIIIIHHIHIIIIIIIIHIIIIIIIIIIIIGIIIHIHHIGHHHIIIIIIIHIIIIIHHHHHIIIIIIIIIIIIIIIIIIHIHHIIIIIIIIIIIIIIIHHHIHIIGIIIIIIIIIHIHIHIIIIIIHHHIHIIHGIIIIIIIIIIIIIHIIIHIIIIIIIIHHHFIIIIIIIIIHHHHHIHIIIIIIIIIIIHIIIIGIIIIIIIIIIIIIIIGIIIIHHIIIIIIHIHHIIIIIIIIIIHIIGIIIIIIHIIIIHIIIIIDDDDD
@HISEQ:969:HM2KJBCX2:2:1101:13688:42526 2:N:0:ACTATGCA
TGCCGCCGTAATCCCAACTATCCCTATTAATCATTACATCGATCCTAGAAACCAACAAAATAGAATCGGATGTCCTATTTCATTATTCCATGCTAATGTATTCAAGCGTGAGCCTGCTTTAAACACTCTAATTTTTTCAAGGTAACAGTCCTAATTCCCCGTGACACCAAATTAATGGCATTACGGTTCTTTAGAAGGTGAGAAATCAATAATATCAGTACATACCAACGGCATGACCGAAACATTGATCCCGAAATTCAACTACGAGCTTTTTAACTGCAACAACTTTAATATACGCTATTGGAGCTGGAATTACCGCGGCTGCTGGCACCAGACTTGCCCTCCAA
+
ABDDCICHEEEEH?HHHHHIIHIIIIIIIIIIIIIIHGIIGIIHIIHIIHIIIIIIIGGHHIDFHHEEHIHCH?GHHFEHHHIIIFHEFHH1FFFHIIIIIEHHIHHHGHHHHIHEGHIHHHHHHFG?GHFGHHHHGGH@CDGIIHHHEHIIIHHHHHHGHEGHHHHHIHHHHHII<HHHGEG?HIGIHIIHIIIHHIHHIHIHIIHIIIIIIIGIIGIIIIIIIIHIIIIIGIIIHH<IHHHHHGHHIIHEIIIIIHIIIIIIIHHCIIIIHHHHIIIIIIIIIIHHIHIIIIIIIIIIHHIHIIIIIIIIIHHDHGIIIIIIIIIIIIIHIHHHIHDHIHACDDD
@HISEQ:969:HM2KJBCX2:2:1101:15908:44001 2:N:0:ACTATGCA
TGCCGCCGTAATCCCAACTATCCCTATTAATCATTACGTCAATCCTAGAAACCAACAAAATAGGATCGTCGTCCTATTTCATTATTCCATGCTAATGTATTCAAGCGTTAGCCTGCTTTAAACACTCTAATTTTTTCAAAGTAACAGTCCTGTTTCCCCGTAACACCAACTTAATGGCATTACGGTTCTACAAGAAGGAGGAATCAGCAAAGCCAGTGCATACCAGTGGCACGACCAACTTGCTGACCCCGAAATTCAACTACGAGCTTTTTAACTGCAACAACTTTAATATACGCTATTGGAGCTGGAATTACCGCGGCTGCTGGCACCAGACTTGCCCTCCAA
+
DDDDDIIIIHEHHHHIIIIIIIHIIIHHIEHIIIIHIIIHIIIIHIIIIIIIIIIIGHIIGHHHIHHHDGHDHIHIIIIIIIIIIIIIIIIGIHEHIIIHIHHHHHHHEHEHHHHIHIIIIIHHIIIHIEIIIIHIIHHHIIIIHHIIIIIIIIIIIIIIIIIIHIIIIIIIIIIIIIIIHIIIHIIIIIIIIIIIIIIIIIHHHGHIHHIIHIIIIIIIIHIIIHIIIIIIIIIIIIIIHIHGIIIIIIIIIIIIIHHIIIIIIIIIIIIHIHIIIIIIIIIIIIIIIIIIIIIHEIIIIIIIIIIIIIIIIIIIIIIIIIIIIIIIIIIIIIIIIHIHDDDDD
@HISEQ:969:HM2KJBCX2:2:1101:12068:44107 2:N:0:ACTATGCA
TGCCGCCGTAATCCCAACTATCCCTATTAATCATTACGTCAATCCTAGAAACCAACAAAATAGGATCGAACGTCCTATTTCATTATTCCATGCTAATGTATTCAAGCGTTAGCCTGCTTTAAACACTCTAATTTTTTCAAAGTAACAGTCCTGTTTCCCTGCAACACCAAATTAATGACATTACAGTTCTTCAGAAAGGAGGAATCAGCGAAGCCAGTACATACCAGTGGCACGACCAACCTGCTGACCCCGAAATTCAACTACGAGCTTTTTAACTGCAACAACTTTAATATACGCTATTGGAGCTGGAATTACCGCGGCTGCTGGCACCAGACTTGCCCTCCAA
+
DDBDD<CHIIIHHIIIIHHIHHHIHFHIIIHHIHGEHH@FHHIHIIIHHHIHEHIIIIFHHIHHHHEIGHHHHEHHGGHDHHHIIHHHHHIECHGHIHHIIHHHHIEHHIIHHGHEHIGHIHHHHHHHIIIIIHHGEHCHFGHIHHIHIHFIHIHHIIIIHEFIIIGIIHGHHHHHGHGHGHFHHHHGGIIIIIHIIIIHHHIIGIIIIHFIGIIIIHFEIIHHHGIHEHIHHE@HHHHIHGECEIIHIIIIIIIIHEHHEIIHIHHEIIIHF1<HHIHHHIHGEH@FIIIIIHHIIHHIIIIIIIIIIHIIIIIIHHIIHIIHIIHIIIHIHHHIIIIIHDADD@
@HISEQ:969:HM2KJBCX2:2:1101:15315:44912 2:N:0:ACTATGCA
TGCCGCCGTAATCCCAACTATCCCTATTAATCATTACATCGATCCTAGAAACCAACAAAATAGAATCGGATGTCCTATTTCATTATTCCATGCTAATGTATTCAAGCGTAAGCTTGCTTTAAACACTCTAATTTTTTCAAGGTAACAGTCCTAATTCCCCATAACATCAAATAAATGACATTATGGTTCTTTAGAAGGTGAGAACCAATAAAACCAGTACATACCGAGGCATGACCGATTCCTTGATCCCGAAATTCAACTACGAGCTTTTTAACTGCAACAACTTTAATATACGCTATTGGAGCTGGAATTACCGCGGCTGCTGGCACCAGACTTGCCCTCCAA
+
DDDDDIIIIGHHHIIIIIIIIIHIIIIIIHIIIIIHHIIIIIIIIIIIIIIIIIIIIIIIIIHIIIIIHHIHHHHIHHIIIIIIIIIIIIIIHIIIHIIIIIIIIHHIIIIIIIIIHIIIHIIIIIIIIIIIHHHIHIIIIHIIIIIIIIIIIIIIIIIIIIIIIHGIIIIIIIIIIIIIIIIIIIIIIIIIIIIIIIHIIIIIIIIIIHIIIIIIIIIIIIIIIHIIIIIIIIIIIIIIIIIHIIIIIIIIIIIIIIIIIHIIIIIIIIIIIIIIIIIIIHFIIIIIIIIIIIIIIIIIIIIIIIIIIIIHIIIIIIIIIIIIIIIIIIIIIIIIIIIIDDDDD
@HISEQ:969:HM2KJBCX2:2:1101:17173:44961 2:N:0:ACTATGCA
TGCCGCCGTAATCCCAACTATCCCTATTAATCATTACGTCGATCCTAGAAACCAACAAAATAGGGTCAAACGTCCTATTTCATTATTCCATGCTAATGTATTCAAGCGTGTGCCTGCTTTAAACACTCTAATTTTTTCAAAGTAACAGTCCTGATTCCCCATGACACCAAATTAATGACATCACAGTTCGTCAGAAGGTAGAAATCAATAATACCAGTGCATACCAGAGGCACGACCAATATATTGATCCCGAAATTCAACTACGAGCTTTTTAACTGCAACAACTTTAATATACGCTATTGGAGCTGGAATTACCGCGGCTGCTGGCACCAGACTTGCCCTCCAA
+
DDDDDIIIHHIGEHIIIIHIIIHIIIIHIHIIIIIIIIIIIHHIIGIGIIIIGIIIHIIIIIHGIHHIIIIIHIIIGHIGHIIIIIIIIIHCHIHIIIIHIHHHHHHIIIIIIIIIIIIIIIIIIIIIIIIIIIIHHHHIIIIIHHIHHHIIIIIHIIGIHIIIHHHHIIHIHHHHIIIIIIIIIHIHIIHIIIIIIIIIHIIIIIIIIIIIIIIIIIIIIIIIIIIIIIIIIIIHIIIIIIIIHIIIHIIIIIIIIIIIIIIIIIIIIIIIIHHIIIIIIIIHIHHGHGIIIIIIHIIHIIIIIIIIIIIIIIIIIIIIIIIIIIIIIIIIIIIIIIIIIDDDDD
@HISEQ:969:HM2KJBCX2:2:1101:17833:45108 2:N:0:ACTATGCA
TGCCGCCGTAATCCCAACTATCCCTATTAATCATTACGTCGATCCTAGAAACCAACAAAATAGAATCAAACGTCCTATTTCATTATTCCATGCTAATGTATTCAAGCGTTAGCTTGCTTTAAACACTCTAATTTTTTCAAAGTAACAGTCCTGTTTCCCTGCAACACCAAATTAATGACATTACAGTTCTTCAAGAAGGAGGAATCAGTAAAGCCAGTACACACCATTGGCACGACCAACCTACTGACCCCGAAATTCAACTACGAGCTTTTTAACTGCAACAACTTTAATATACGCTATTGGAGCTGGAATTACCGCGGCTGCTGGCACCAGACTTGCCCTCCAA
+
DBDDDIIIIIIIHHIIIIIIIIIIIIIIIIIIIIIIIIIIIGIIIIIIIIIHIIIIIIIIIIIHIIIIIIIIIIIIIIIIIIIIIIIHEHIIHIIIIIIIIIIIIIIIIIIIIIIHIIIIIIIHIIIHHIIIIIIIIHHIIHHIIIIIHIHIIIIIHHIHHIIIIIIIIIHHIIIIIIIHIIIIHIIIIIIIIIIIIHIIIHIIIIHIIIIHIIHIIIIIIIIIIIIIIIIIIIIIIIIIIIIHHIIHIIIIIIIIIIIIIHIHF1IIIIIIIIIIIIIIIIIHIIIIIIIIIIIIIIIIIIIIIIIIIIIIIIIIIIIIIIIIIIIIIIIIIIIIIIIIIDDDDD
@HISEQ:969:HM2KJBCX2:2:1101:9093:45083 2:N:0:ACTATGCA
TGCCGCCGTAATCCCAACTATCCCTATTAATCATTACGTCGATCCTAGAAACCAACAAAATAGAATCAAACGTCCTATTTCGTTATTCCATGCTAATGTATTCAAGCGTGAGCCTGCTTTAAACACTCTAATTTTTTCAAAGTAACAGTCCTGATTCCCCATGACACCAAATTAATGACATCATGGTTCGTCAGAAGGTAGGAATCAATAATACCAGTACGTACAATAGCACGACCAATAAATTGATCCCGAAATTCAACTACGAGCTTTTTAACTGCAACAACTTTAATATACGCTATTGGAGCTGGAATTACCGCGGCTGCTGGCACCAGACTTGCCCTCCAA
+
BBDDBIIIIHIIIIIHIHFHHIIIIIIIIIIIIIHIIIIIIHHIGH@GHHIHHCHHFHHFHHIHFHHHHIHH@HHIIGHIIHGHHEEHHHICFEEHHHHHHIIIIHEHIHIIIIIIIIHHHHHHHIIIIHIIHHHEHHGHHHHIIHHHHHHHHHE@CFHHGHIIIIIHIIHHHHHHIIIIHIHIIIIIIIIIIHHIIIHHHHIHFHIHHHGHFHHIHHHIIIHIIIIIIIIIIHHIHHHHIIIHHIHDHGDHIIHIIIIIIIIGIIIIIIIIHIIIIHEIHHHHGHEIHIIIHIHIIHHIIHIIIHHFHHHIIHIIIIHIIIIIIIIIIIIIIIHIIIIH@BBDD
@HISEQ:969:HM2KJBCX2:2:1101:13904:45466 2:N:0:ACTATGCA
TGCCGCCGTAATCCCAACTATCCCTATTAATCATTACGTGATCCTAAAACCAACAAAATAGAACCATCGTCCTATTTTATTATTCCATGCTAATGTATTCAAGCAAAAATGCCCGCTTTAAACACTCTAATTTTTTCAAAGTAAAGGTCCTGATTCATCGAAACACCCAAGAGCATCCCGAATCACCAGAAGGTGAGAAATTGGCTACACACCGTTTCATGCCCCTAAAGGCACAATCGATATATCCCAATTCCGAAATTCAACTACGAGCTTTTTAACCGCAACAACACTAATATACGCTATTGGAGCTGGAATTACCGCGGCTGCTAATACCAGACTTGCCCTCCAA
+
DDDDDIIIIIHIIIIIIIIIIIIIIIIIIIIIIIGIIIIIIIIIIIIIIIHHIIIIIIIIIHIIIIHIIIIHIIIIIIIIHIIIIIIIIEHHFHEHIIIIIHHGIIIIIIIIIIIIIIIHIIIIIIIIIIIIIIIIIIIIIIIIIIIIHHIIIIIIIIIIIIIIIIIIIIIHIIHHIIIIIIIIIIIIIIIIIHIIIIIHIIIIIIIIIIIHHIIIGIIIIIIIHHIIIIIIIIIIIIIIIIHIHGHIIIIHIIIIIIIIIIIIIIIIIIIIIIIIIIIIIIIIIIIHIIIIIIHIIIIIIIIIIIIIIIIIIIIIIIIIIIIIIIIIIIIIIIIIIIIIIIIIDDDDD
@HISEQ:969:HM2KJBCX2:2:1101:10185:45882 2:N:0:ACTATGCA
TGCCGCCGTAATCCCAACTATCCCTATTAATCATTACGTCAATCCTAGAAACCAACAAAATAGGATCAAACGTCCTATTTCATTATTCCATGCTAATGTATTCAAGCGTTAGCCTGCTTTAAACACTCTAATTTTTTCAAAGTAACAGTCCTGTTTCCCTGCAACACCAAATTAATGACATTACAGTTCTTCAAGAAGGAGGAACCAGTAAAGCCAGTACATACCAGAGGCACGACCAACCTACTAATCCCGAAATTCAACTACGAGCTTTTTAACTGCAACAACTTTAATATACGCTATTGGAGCTGGAATTACCGCGGCTGCTGGCACCAGACTTGCCCTCCAA
+
DDCDDGHHIHIIIIIIIIHIIIIIIIIIIIIIIIIIIIIIIIIIIIIIIIIIIIIIIICHIIGHHHIHIIHEHIHIHIIIHIIIIIIIHHIHGIIIIHIIHHHHIHIIIIIHHIIIIIIIHIIIIIIIIIIIHIIIIIIIIIHIIIHIHIIIIIIIIIIIIIIIIHHIIIIIIIIIIHIIIIIIIHIIIIHHHIIIIIIHIIIIIIIIIIIIIIIIHIIHIIIIHIIHHIIIIHHIIIIIIIIHHHHHIIIIHHIIIIHHHHHIIHIIIIIIIIIIIIIIIIIIIIIIIIIIHHIIIIIIIIIIIIIIIIIIIIIIIIIIIIIIIIIIIIIIIIIIIIIIIDDDDD
@HISEQ:969:HM2KJBCX2:2:1101:1826:46685 2:N:0:ACTATGCA
TGCCGCCGTAATCCCAACTATCCCTATTAATCATTACGTCAATCCTAGAAACCAACAAAATAGGATCAACGTCCTATTTCATTATTCCATGCTAATGTATTCAAGCGCGAGCCTGCTTTAAACACTCTAATTTTTTCAAAGTAACAGTCCTGATTCCCCACCACACCAAATTAATGACATGATGGTTCGTCAGAAGGTAGAAATCAGTAACACCAGTACGTACCGAAGGCACGACCAGCGTACTAATCCCGAAATTCAACTACGAGCTTTTTAACTGCAACAACTTTAATATACGCTATTGGAGCTGGAATTACCGCGGCTGCTGGCACCAGACTTGCCCTCCAA
+
DDDDDIIIIGHIHIIIIIIGIIIIIIIIIIIIIHIIIIIIIIIIIIIIIIIIHIIIIIIHIHIIIIIIIIIIIIIIIIIIIIIIIHIHIIHHIIHIIIIIIIHIIIIIIIIIHIIIIHIIIHHIIIIIIIIIIIIIIIHIIIIIIIHH@IIIIIIIIIIIIIIIIHIIIIHIIIIIIIIIIIIIIIIIIIIIIIIIIIIIIIIIIIIIIIIIIIIIIIIIIIIIIIIIIIIIIIIIIIIIIIIIIIIIIIIIIIIIIIIIIHIIIIIIIIIIIIIIIIIIIIIIIIIIIIIIIIIIIIIIIIIIIIIIIIIIIIIIIIIIIIIIIIIIIIIIIIIIIIIIDDDDD
@HISEQ:969:HM2KJBCX2:2:1101:19750:46521 2:N:0:ACTATGCA
TGCCGCCGTAATCCCAACTATCCCTATTATCATTACGTCAATCCTAGAAACCAACAAAATAGGATCAAACGTCCTATTTCATTATTCCATGCTAATGTATTCAAGCGTTAGCCTGCTTTAAACACTCTAATTTTTTCAAAGTAACAGTCCTGTTTCCCTGCAACACCAAATTAATGACATTACAGTTCTTCAAGAAGGAGGAACCAGTAAAGCCAGTACATACCAGAGGCACGACCAACTTACTAATCCCGAAATTCAACTACGAGCTTTTTAACTGCAACAACGTTAATATACGCTATTGGAGCTGGAATTACCGCGGCTGCTGGCACCAGACTTGCCCTCCAA
+
DD@@@DHHIIH?C?1CCEEEHICEEF?FHHHHHIFHE1@GHI@CFCEHHCGH@?C<DFHHC<F1<CE@GECHFHHE?GEEH1F1GHEHHGIHHC1<FF8DHF8FHHIHIIIHFHC@;EHIEHHHHGHHH?CEGGGHGHGHF@GDGFEG@FFHEHHHFHHHD<DGEGHGHHGFH9HDG@EHGFEHHHFEFHEGHHHIHEEGHGCH;HHGIHFHHCIHHGFDF7CEE;C<@DHIHHCHHGHHHGCHHC<?AGHH@D1FHFHHHIHH@HGFCHGC<<CFEEFHHF<<1C?EHHHHGDHHGECHHHCHHEHH@HFIHHHDCIH@HCF1EEHHHH@GCC<@EIHC@@DD@
@HISEQ:969:HM2KJBCX2:2:1101:5529:47488 2:N:0:ACTATGCA
TGCCGCCGTAATCCCAACTATCCCTATTAATCATTACGTCAATCCTAGAAACCAACAAAATAGGATCAACGTCCTATTTCATTATTCCATGCTAATGTATTCAAGCGCGAGCCTGCTTTAAACACTCTAATTTTTTCAAAGTAACAGTCCTGATTCCCCGCCACACCAAATGAATGACATGATGGTTCGTCAGAAGGTAGGAACCAGTAACACCAGTACGTACCTAAGGCACGACCAACGTACTGATCCCGAAATTCAACTACGAGCTTTTTAACTGCAACAACTTTAATATACGCTATTGGAGCTGGAATTACCGCGGCTGCTGGCACCAGACTTGCCCTCCAA
+
DADDDGHIDEEHHIIIIHIIIHHHGHHCHIHHHHIIIHHHHHIIIHHEEFHIHHHIIEHHHHFH@CCHHIIHHHHHIIIHIIIHHEEHHFH@EHHIEHHHHGHIIIIGHHHIHHIIHHGGHHIGFHHGHIEHHEEC@HECHHHIIHIHHHIHIIIIIIIIIIIIIIIHIIHIIIIIIIIIIIIIIIIIIIGIIIIGIIIIIIIIIIIIIIIHIIIIIIIIIIHIHGHHIIIIIIIIIIIIIHHHIHIIIIIHIIIHIIIIIHIIIHIIHHHIHIIIIIIIIIIIHEIIIIIIIIIIIIIIIIIIIIIIHIIHIIHIIIIIIIIIIIIHIIIIIIIIIIIIDDDDD
@HISEQ:969:HM2KJBCX2:2:1101:12687:47710 2:N:0:ACTATGCA
TGCCGCCGTAATCCCAACTATCCCTATTAATCATTACGTCGATCCTAGAAACCAACAAAATAGAATCAAACGTCCTATTTCGTTATTCCATGCTAATGTATTCAAGCGTGAGCCTGCTTTAAACACTCTAATTTTTTCAAAGTAACAGTCCTGATTCCCCATGACACCAAATTAATGACATCATGGTTCGTCAGAAGGTAGGAATCAATAATACCAGTACGTACAATAGCACGACCAATAAATTGATCCCGAAATTCAACTACGAGCTTTTTAACTGCAACAACTTTAATATACGCTATTGGAGCTGGAATTACCGCGGCTGCTGGCACCAGACTTGCCCTCCAA
+
D@DB@HHIHHHIIEHE1GHHHFHIIIHIIHEHHIIGHIICHHIFHHHIHHIIFHIIIIHCFEGEEHIIIIIHHHHHIIIGIIIIHHHHIHIHGCHHHGHIIEHHGHCEEHFCGHFHIICFHHECGHHHCEHIHIIFHIHIHCCHEHHCHGEFHHHHICFDGH?8H0FEHHEHHHHHFEGEHHHHHHGFCHFIHIH<0@EHIIHCIGEHHCGGED1BF@HGHHHIIFEG?GFA1CEHGCDIIHEEHDCFF@HHGCF<11HHHHHHHECIHHIHGEHC@F<C1GD<1GIEFC<C<C1F1<@EHHGIHEIHHHGHIHHHHEH@HFHHEHIIIHHEF<?C0/0D<0<0<
@HISEQ:969:HM2KJBCX2:2:1101:15863:46741 2:N:0:ACTATGCA
TGCCGCCGTAATCCCAATTATCCCTATTAATCATTACATCGATCCTAGAAACCAACAAAATAGAATCGGATGTCCTATTTCATTATTCCATGCTAATGTATTCAAGCGTGAGCCTGCTTTAAACACTCTAATTTTTTCAAGGTAACAGTCCTAATTCCCCGTGACACCAAATTAATGGCATTACGGTTCTTTAGAAGGTGAGAAATCAATAATATCAGTACATACCAACGGCATGACCGAAACATTGATCCCGAAATTCAACTACGAGCTTTTTAACTGCAACAACTTTAATATACGCTATTGGAGCTGGAATTACCGCGGCTGCTGGCACCAGACTTGCCCTCCAA
+
DDDDADHHHHIIIIIIHIIIGHIEHHHIHHHHIIIIIIHHIIHIIIHHHHII?FHHHHHHIIEHHIIHHIHHIHHHIIGH?GIIEHGIHIHHHEHHII?FF@1FGGHHHFHHGHHFFHFCHHHHIGIIHHIIIHCHEIIIIHGHHIHHEHHIHHHHHHEIHHHHEGFDHIHHEHHIHHIIIHIIGIHHIHHIIIIII:HII<HHGCCI;GIHHIHHIIHIIHHII<<HIHHIIIIHDFIHIIHHGD?IHIIGIIIIIHHHIIIIIIIHIIIIIIHHIIIIIIIHEHGIIHHIIIHDGIIIIHIHHHIIHHHIIIIHCDDHIHIIHHHHGHIIIHEHEHCDHH@@@BD
@HISEQ:969:HM2KJBCX2:2:1101:6929:48636 2:N:0:ACTATGCA
TGCCGCCGTAATCCCAACTATCCCTATTAATCATTACGTCGATCCTAGAAACCAACAAAATAGAATCAAACGTCCTATTTCATTATTCCATGCTAATGTATTCAAGCGTAAGCCTGCTTTAAACACTCTAATTTTTTCAAAGTAACAGTCCTGATTCCCCACGACACCAAATTAATGACATCGCGGTTCTTCAGAAGGTAGGAACCGATAATGCCAGTGCGTACCGAGGCACGACCAACAATTCGATCCCGAAATTCAACTACGAGCTTTTTAACTGCAACAACTTTAATATACGCTATTGGAGCTGGAATTACCGCGGCTGCTGGCACCAGACTTGCCCTCCAA
+
DDDDDIIIIIGIIIIIIIIIHIIIHIIIIIIIIIIIIIEHIGIHIIGEHIIIIIIIIIIIIHHHIHIIIIIIIHHIIIIIIIIIIIIIIIIIIIIIIIIIIIHIHHHHIIIIIIIIIIHIIIIIIHIIIIIIIHIIIIIIIIIHIIIIIIIHHHIIHIIIHHIIIIIIIIIHHIIIIIHHIHIIIIIIHIHIIIIIIIIIIIIIHIIIIIIIIIIIIIIIIIIIIIIIIHIIIIIHHIIIIHGDIIIIIIIIIIIIIIIIIIIIIIIIIIIIIIIIHIIIIIIIIIIIIIIIHIIIIIIIIIIHIIIIIIIIIIIIIIIIIIHIIIIIIIIIIIIIIIIIDDDDD
@HISEQ:969:HM2KJBCX2:2:1101:3143:48489 2:N:0:ACTATGCA
TGCCGCCGTAATCCCAACTATCCCTATTAATCATTACGTCAATCCTAGAAACCAACAAAATAGGTTCGAACGTCCTATTTCATTATTCCATGCTAATGTATTCAGGCGCTGGCCTGCTTTAAACACTCTAATTTTTTCAAAGTAACAGTCCTGTTTCCCCGCAACACCAAATTAATGGCATTACGGTTCTACAAGAAGGAGGAATCAGCAAGCTAGTACATACCAGTGGCAAGACCAACCTGCTGATCCCGAAATTCAACTACGAGCTTTTTAACTGCAACAACTTTAATATACGCTATTGGAGCTGGAATTACCGCGGCTGCTGGCACCAGACTTGCCCTCCAA
+
BDB0@<?DDE0DFHIHHHHHC111<@DF<1<<1C@HC<1D0DF11<D<1CFH1CGE<FDEHH<@CC@/111<<<0DFECG1FDH?G1<@HHH?<1CG@CEH@1D<HCECE@CH@GFHHEHHIICHF@B<FGG?CFH?HHHF@HEEGAEH?HFBGHF?CHHHCIIHHEFCD@</F)HHHGFIHHHHGF:EHFCHEHIHH4HHGHHHHHHIHIIIHFHHHHHACCFEHF1HEIIHE/HGFHHHEFDEE</GIHIIHCHFHIHGD@CEEHHIIHHD<HIIIIIHHHHHF?IIHE0<?HIHHEGFF<F@?IIHHFIIHDIHHHHHECC1IIIIHCEHHEIIHIID@D@D
@HISEQ:969:HM2KJBCX2:2:1101:16950:48618 2:N:0:ACTATGCA
TGCCGCCGTAATCCCAACTATCCCTATTAATCATTACGTCAATCCTAGAAACCAACAAAATAGGATCAAACGTCCTATTTCATTATTCCATGCTAATGTATTCAAGCGTTAGCCTGCTTTAAACACTCTAATTTTTTCAAAGTAACAGTCCTGTTTCCCTGCAACACCAAATTAATGACATTACAGTTCTTCAGAAAGGAGGAATCAGCGAAGCCAGTACATACCAAAGGCACGACCAACCTGCTAACCCCGAAATTCAACTACGAGCTTTTTAACTGCAACAACTTTAATATACGCTATTGGAGCTGGAATTACCGCGGCTGCTGGCACCAGACTTGCCCTCCAA
+
DDDDDIIIIHHIIIIIIIIIIIIIIIIIIIIIIIIIIIIIIIIIIIIIHHIIIIIIIIIHIIIHHIIIIIHIHHHIIIIIIIIIIIIIIIIIIIIIIIIIIIIIIIIIHHIIIIIIIIIIHHIIIIIIIIIIIHHIIHIIIIIIIIIIIIIIIIIIIIIIIIIIIIIIIIHIIIIIIIIIIIIHIIIIIIIIIIIIIIIIIIIIIIIIIIIIIIHIIIIIIIIIIIIIIIIIIIIIIIIIIIHGDIIIIIIIIIIIIIIIIIIIIIIIIIIIIIIIIIIIIIIIIIIIIIIIIIIIIIIIIIIIIIIIIIIIIIIIIIIIIIIIIIIIIIIIIIIIIIIIIDDDDD
@HISEQ:969:HM2KJBCX2:2:1101:8901:48998 2:N:0:ACTATGCA
TGCCGCCGTAATCCCAACTATCCCTATTAATCATTACGTCGATCCTAGAAACCAACAAAATAGAATCAAACGTCCTATTTCGTTATTCCATGCTAATGTATTCAAGCGTGAGCCTGCTTTAAACACTCTAATTTTTTCAAAGTAACAGTCCTGATTCCCCAAGACACCAAATTAATGACATCATGGTTCGTCAGAAGGTAGGAATCAATAATACCAGTACGTACAATAGCACGACCAATAAATTGATCCCGAAATTCAACTACGAGCTTTTTAACTGCAACAACTTTAATATACGCTATTGGAGCTGGAATTACCGCGGCTGCTGGCACCAGACTTGCCCTCCAA
+
DDDDDIIIIIIIIIIIIIIIIIIIIIHIIIIIIIIIIIIIIIIIIIIIIIIIIIIIHIHHIIIIIIIIIIIIIIIIHIIIIIIIIHFHHHIHIIIIIIHIIIHIIIIIIIIIIIIIIIIIIIIIIIIIHIIIIIHHHIIIIIIIIIIIIIIIIIIIIIIIIIIIIIIIIIIIIIIIIIIIIIIIIIIIIIIIIIIIIIIIIIIIIIIIIIIIIIIIIIIIIIIHIIIIIIIIIIIIIIIIIIHHIIIIIIIIIIIIIIIIIIIIIIIIIIIIIIIIIIIIIIIHHHHIIIIIIIIIIIIIIIIIIIIIIIIIIIIIIIIIIIIIIHIIIIIIIIIIIIIIDDDDD
@HISEQ:969:HM2KJBCX2:2:1101:8815:48365 2:N:0:ACTATGCA
TGCCGCCGTAATCCCAACTATCCCTATTAATCATTACGTCAATCCTAGAAACCAACAAAATAGGATCGAACGTCCTATTTCATTATTCCATGCTAATGTATTCAAGCGTTAGCCTGCTTTAAACACTCTAATTTTTTCAAAGTAACAGTCCTGTTTCCCTGCAACACCAAATTAATGGCATTACAGTTCTTCAGAAAGGAGGAATCAGCGAAGCCAGTGCATACCAGTGGCACGACCAACCTGCTGACCCCGAAATTCAACTACGAGCTTTTTAACTGCAACAACTTTAATATACGCTATTGGAGCTGGAATTACCGCGGCTGCTGGCACCAGACTTGCCCTCCAA
+
DDDDDIIIIIIIHHHIIIIIIIIIIIIIIIIIIIIIIIHIIHIHIIIIIIIIIIIIIIIIIIIIIIIIIIIHHIIIIIIGIIIIIIIHHHIHHIIIIIIIIIHIIIIIIHIIIIIIIIIIIIIIIIIIIIIIIIIIIIIIIIIHIIIIIIIIIIIIHIIIIIIIIIIIIIHGHIIIIIIIIIIIIIIIIIIIHIIIIIIIIIIIIIIIIIIIIIIIIHIIIIIIIIIIIIIIIIIIIIIIIIIHGIIIIIIIIIIIIIIIIIIIIIIIIIIIIIIIIIIIIIIIIIIIIIIIIIIIIIIIIIIIIIIIIIIIIIIIIIIIIIIIIIIIIIIIIIIIIIIIIDDDDD
@HISEQ:969:HM2KJBCX2:2:1101:2300:49309 2:N:0:ACTATGCA
TGCCGCCGTAATCCCAACTATCCCTATTAATCATTACGTCGATCCTAGAAACCAACAAAATAGAATCAAACGTCCTATTTCATTATTCCATGCTAATGTATTCAAGCGTGCGCCTGCTTTAAACACTCTAATTTTTTCAAAGTAACAGTCCTGATTCCCCACGACACCAAATTAATGACATCGCGGTTCTTCAGAAGGTAGGAACCAATAATGCCAGTGCGTACCGAGGCACGACCGACAATCTGATCCCGAAATTCAACTACGAGCTTTTTAACTGCAACAACTTTAATATACGCTATTGGAGCTGGAATTACCGCGGCTGCTGGCACCAGACTTGCCCTCCAA
+
DDDDBHIIIIIIIHIIIIIIIIGIIIIIIIIIIIIIIIIIIIIIIIIGHHIIIHIIIIIHHIIIIIIIIIHHHHHHHIHIIIIIIIIIIIIHHHIHIIIIHHHIIHIIHHEIHHHIIHHIGIHIHHIHIGIIIIHHHIIIIIIIIIHIIHIIIIHHIIHHIIIIIIHIIIIHHIIIIHIIHHIHFHIIIHIIIIIIIIIIIIHHHHIHIIII<IIIIHIIIIHGIII>IIIIIIIHIIIHHGD@IIIIIIIHIIIIIIIIIIIIIIIIIIIIHIIIIIIHIIIIGHIIIIIIIIHHIIHHIIIIIIIIIIHIIIIIIIIIIIIIIIIIIIIIIIIIIIIIDDDDD
@HISEQ:969:HM2KJBCX2:2:1101:14049:49039 2:N:0:ACTATGCA
TGCCGCCGTAATCCCAACTATCCCTATTAATCATTACGTCAATCCTAGAAACCAACAAAATAGGATCGAACGTCCTATTTCATTATTCCATGCTAATGTATTCAAGCGTTAGCTTGCTTTAAACACTCTAATTTTTTCAAAGTAACAGTCCAAATTCCCCGCAACACCAAATTAATGGCATTACGGATCATCAGGAAGGAGGAATCAGTGAGACCAGTACATACCAGAGGCATGACCAATCTACTAACCCCGAAATTCAACTACGAGCTTTTTAACTGCAACAACTTTAATATACGCTATTGGAGCTGGAATTACCGCGGCTGCTGGCACCAGACTTGCCCTCCAA
+
DADDDIIIIEGHHHHIIIIIIHIIIIIIIIIIIIIIIIIIIIIHIIIGIIIIIIIIIIIIIIHHHHHIHIIIIIHIIIIHHHIH?GHIHEGGGIIIHIIHIGIHIHHHGIIFGHIHHHIIHHHHHHHHHIHIIIIIHHIIIIIIIIHHHIIHIHIGIIIIIIIIIHHIIHIHIIIIIIIIHHIIIIIIIIIIIIIIHHFIIIIIHIIIIHIHIIIIIIIIIIIIHIHIIIIIIIIIIIIIIIIIIIIIIIIIIIIIHIIIIIIIIIIIIIIIIIIIIIIIIIIHIIIIIIIIIIIIIIIIIIIIGIIIIIIIIIIIIIIIIIIIIIIIIIIIIIIIIIIIIDDDDD
@HISEQ:969:HM2KJBCX2:2:1101:15051:48946 2:N:0:ACTATGCA
TGCCGCCGTAATCCCAACTATCCCTATTAATCATTACGTCAATCCTAGAAACCAACAAAATAGGATCGAACGTCCTATTTCATTATTCCATGCTAATGTATTCAGGCGTTAGCCTGCTTTAAACACTCTAATTTTTTCAAAGTAACAGTCCAGATTCCCTGCAACACCAAATTAATGGCATTACAGCTCATCAGGAAGGAGGAATCAGTGAGACCAGTACATACCAGTGGCATGACCAACCTACTGACCCCGAAATTCAACTACGAGCTTTTTAACTGCAACAACTTTAATATACGCTATTGGAGCTGGAATTACCGCGGCTGCTGGCACCAGACTTGCCCTCCAA
+
DBDDDIIIIIIIIHIIIIIIIIIIIIIIIIIIIIIIIIIIIIIIIIIIIIIIIIIIIIIIIIIIIIIIIIIIIIIIIIHIIIIIIIIIIIIIIIIIIIIIIIIIIIIIIIIIHIIIIIIIIHIIIIIHIIIIIIIIIIIIIIIIIIIIIIIIIHIIIIIIIIIIIIIIIIIIIIIIIIIIIIIIIIIIIIIIIIIIIIIIIIIIIIIIIIIIIIIIIIIIIIIIIIIIIIIIIIIIIIHIIHIIHIIIIIIIIIIIIIIIIHIIIIIIIIIIIIIIIIIIIIIIIIIIIIIIIIIIIIIIIIIIIIIIIIIIIIIIIIIIIIIIIIIIIIIIIIIIIIIIIDDDDD
@HISEQ:969:HM2KJBCX2:2:1101:11066:49673 2:N:0:ACTATGCA
TGCCGCCGTAATCCCAACTATCCCTATTAATCATTACGTCAATCCTAGAAACCAACAAAATAGGATCGAACGTCCTATTTCATTATTCCATGCTAATGTATTCAAGCGTTTGCCTGCTTTAAACACTCTAATTTTTTCAAAGTAACAGTCCTGACTCCCCACGACACCAAATTAATGACATCATGGTTCATCAGAAGGGAGGAATCAACGACCCCAGTGCGTACCGAAGGCACGACCGACGTATTGATCCCGAAATTCAACTACGAGCTTTTTAACTGCAACAACTTTAATATACGCTATTGGAGCTGGAATTACCGCGGCTGCTGGCACCAGACTTGCCCTCCAA
+
DDDDDIIIIHHIHIIGHIIIIIIIIIIIIIIIIIIHHEIIIIIHIIHIHIIIHIHIGIHIIIIGIIIIIIEHHEHIHHIIGIHIIIIGHHIIHHGIIIIIIIIIIIIIHIIIIIIIIIIIIIIIIIIIHIIIIIHHIIIEIHHIIIIIIIIHIIIHIIHHHHHIIIIHIHHHIIIIIIIIIIHIIIHHIIIIIIIIIIHIIIIIHIIIIIHIIIIIIIIHIIIIIIIIIIIIIIIIIIIIHIGHHIHIIIHHHIIHHIIIIIIIIIGIIIIIIIIIIHIIIIIIIIHIIIIIHIIIIIIHHIIIIIIIIIIIIIIIIIIIIIIIIIIIIIIIIIIIIIIIIDDDDD
@HISEQ:969:HM2KJBCX2:2:1101:8270:50445 2:N:0:ACTATGCA
TGCCGCCGTAATCCCAACTATCCCTATTAATCATTACGGCTCCCCTAGAAACCAACAAAATAGGAAAGCCGTCCTATTCTATTATTCCATGCTAATGTATTCGAGCAAAGGCCTGCTTTGAACACTCTAATTTTTTCAAAGTAAAAGTCCTGGTTCCCCGACACACCCAGTAAAGGGCATGCGAATCCCCAAGAGGAAAGATCCGGCCGGACCAGTGCACGCGGTGAGGCGGACCGGCCAGCCAGACCCAAGGTTCAACTACGAGCTTTTTAACTGCAACAACTTTAATATACGCTATTGGAGCTGGAATTACCGCGGCTGCTGGCACCAGACTTGCCCTCCAA
+
DDDDDIHIIIIIIIIIIIIIIIIIIIIIIIIIIIIIIIIIIIIIIIIIIIIIIIIIIIIIIIHIIIIIHIIHHIIIIIIIFIIIIIIIIIIIIIIIIHIIHIIIIIIIIIIIIIIHIIIIIIIIIIIIIIIIIIIIIIIIIIIIIIIIIIIHIIIIIIIIIIIIIIIIIIIIIIIIIIIIIIIIIIIIIIIIIIIIIIIIIHIIIIIIIIIIIIIIIIIIIIIIIIIIIIIIIIIIIIIIIHGIIHIIIIIIIIIIIIIIIIIIIIIIIIIIIIIIIIIIIIIIIIIIIIIIIIIIIIIIIIIIIIIIIIIIIIIIIIIIIIIIIIIIIIIIIIIIIIIDDDDD
@HISEQ:969:HM2KJBCX2:2:1101:17287:49751 2:N:0:ACTATGCA
TGCCGCCGTAATCCCAACTATCCCTATTAATCATTACGTCAATCCTAGAAACCAACAAAATAGGATCGAACGTCCTATTTCATTATTCAATGCTAATGTATTCAAGCGTTAGCCTGCTTTAAACACTCTAATTTTTTCAAAGTAACAGTCCTGTTTCCCTGCAACACCAAATTAATGACATTACAGTTCTTCAAGAAGGAGGAATCAGTAAAGCCAGTACATACCATAGGCACGACCAACCTACTGACCCCGAAATTCAACTACGAGCTTTTTAACTGCAACAACTTTAATATACGCTATTGGAGCTGGAATTACCGCGGCTGCTGGCACCAGACTTGCCCTCCAA
+
D0DB0//EHC=1DFF11CHIFHCC1<1<D1@C@CHCHF<FHCGHEHH1<DFHH<GGH?1D<GHEE@GHIHHDCGCEHHFGHCFH?@EH1<DCFHG?HGE@HHF8<CEHHCGH?IHHFFHEHHBEBFHHFCFHHEIIHHEGCHHHFGHFIGHIHHHGIHIHHHHHEHIIHHGHGHHHGC@HFHHDIIHGIIHHCHHHHHHHHIIHGIIIHHHCHIIHIHICIIIHHIIIHGGCHEGDHIHHH9FGHIHHIHHEIHHEHHHHGIIHHHHFEHGIIGIIIHH?HHIIHGE@IIIIHIHEHCHHIHIIIIIIHEIIHHIHCHIGIHHHIIIIHHHGHHHHIIIIHADDD@
@HISEQ:969:HM2KJBCX2:2:1101:2645:50936 2:N:0:ACTATGCA
TGCCGCCGTAATCCCAACTATCCCTATTAATCATTACGTCAATCCTAGAAACCAACAAAATAGGTTTGAACGTCCTATTTCATTATTCCATGCTAATGTATTCAAGCAAATATGCCTGCTTTAAACACTCTAATTTTTTCAAAGTAACAGTCCTGTTTCCCTGCAACACCAAATTAATGACATTACAGTTCTTCAGAAAGGAGGAATCAGCGAGACCAGTTCATACCAGTGGCACGACCAGCCTGCTGACCCCGAAATTCAACTACGAGCTTTTTAACTGCAACAACTTTAATATACGCTATTGGAGCTGGAATTACCGCGGCTGCTGGCACCAGACTTGCCCTCCAA
+
D?DDBHIIIIIIHHIHGIIIIIGIIIIIHIHHHIIIIIIIIIIIIIIIHHHHHIIIIIIIIHHFGHHIIIIIHGHHIIIHEEHIIHIIGHHGHHHIIIIIIHIIIIIHIIHIIHHGIIIIIIIIIHIHHHHHIIIIHIIIIIIIIIHIIIHHGHIEEIIHHIHHHHHHHIIIIIIIIIGIIIHHIHHIIIHHCIIIIIGIHHHHHIIIIIIIHHHHHIIIHIIIIIIIIIIIIIIIIIIIIIIIHHFHIIGHHEHIIIIIIIIIIIIIIIIIIIIIIIIIIIIIIIHIHHHIIIIIIIIIHIIIIIIIIIHIIIIIIIIIIIIIIIIIIIIIIIIHHHHIIIIDDDDD
@HISEQ:969:HM2KJBCX2:2:1101:8866:50990 2:N:0:ACTATGCA
TGCCGCCGTAATCCCAACTATCCCTATTAATCATTACGTCAATCCTAGAAACCAACAAAATAGGATCAAACGTCCTATTTCATTATTCCATGCTAATGTATTCAAGCGTTAGCCTGCTTTAAACACTCTAATTTTTTCAAAGTAACAGTCCTGTTTCCCTGCAACACCAAATTAATGACATTACAGTTCTTCAAGAAGGAGGAACCAGTAAAGCCAGTACATACCAGAGGCACGACCAACCTACTAATCCCGAAATTCAACTACGAGCTTTTTAACTGCAACAACTTTAATATACGCTATTGGAGCTGGAATTACCGCGGCTGCTGGCACCAGACTTGCCCTCCAA
+
DDDDDIIIIIIIIIIIIIIIIIIIIGIIIIIIHIIIIIIIIIIHIIIIIIIIIIIIHIGIIHHIIIIIIIHIHIIIIHIIIIIIIIIGIIIIHGIIIIHIIIIIHIHIIIIIIHIIIHIIIIIHIIIIHHHIIIIIIIIIIIIIIIIIIIIIIIIIIIHIIIIIIIHIIIIIIIIIIIIHIIIIIIIIIIIIIIIIIIIIIIIIIIIIIIIIIIIIHIIIIIIIIIIIIIIIIIIIIIIIIHHHFHIHIIIIHIIIIIHIIIIIIIIIIIIIIIIIIIIIIIIIIIIIIIIIIIIIIIIIIIIIIIIIIIIIIIIIIIIIIIIIIIIIIIIIIIIIIHIIIDDDDD
@HISEQ:969:HM2KJBCX2:2:1101:2981:51454 2:N:0:ACTATGCA
TGCCGCCGTAATCCCAACTATCCCTATTAATCATTACGTCAATCCTAGAAACCAACAAAATAGGATCGAACGTCCTATTTCATTATTCCATGCTAATGTATTCAAGCGTTAGCTTGCTTTAAACACTCTAATTTTTTCAAAGTAACAGTCCAAATTCCCCGCAACACCAAATTAATGGCATTACGGCTCATCAGGAAGGAGGAATCAGTGAGACCAGTACATACCAGAGGCATGACCAACCTACTAACCCCGAAATTCAACTACGAGCTTTTTAACTGCAACAACTTTAATATACGCTATTGGAGCTGGAATTACCGCGGCTGCTGGCACCAGACTTGCCCTCCAA
+
DCDDDIIIIIIIIHIIIIIIIIIIIIIIIIIHIIIIIIIIIIIIIIIIIHIIIIIIIIIIIIIHGHIIIIIIIIIIIHHIIIIIIIIIIIIIIIIIIIIIIGIIIIHIIIIIIIIIIIIIIIIIGIHIIIIIHIIIIIIIHIIIIIIIIIIIIIHHIIIIIIIIIIHIIIIIIIIIIIIIIIIGIIIIIIIIIIIIIIIIIIIIIIIIIIIIIIIIIIIIIIIIIIIIIIIIIIIIIIIIIIHHHIIIIIIIIIIIIIIIIIHHIIIIIIIIIIIIIIIIIIIIIIIIIIIIIIIIIIIIIIIIIIIIIIIIIIIIIIIIIIIIIIIIIIIIIIIIIIIIIDDDDD
@HISEQ:969:HM2KJBCX2:2:1101:5527:51964 2:N:0:ACTATGCA
TGCCGCCGTAATCCCAACTATCCCTATTAATCATTACGTCGATCCTAGAAACCAACAAAATAGAATCAAACGTCCTATTTCATTATTCCATGCTAATGTATTCAAGCGTGCGCCTGCTTTAAACACTCTAATTTTTTCAAAGTAACAGTCCTGATTCCCCACGACACCAAATTAATGACATCGCGGTTCTTCAGAAGGTAGGAACCAATAATGCCAGTGCGTACCGAGGCACGACCGACAATCTGATCCCGAAATTCAACTACGAGCTTTTTAACTGCAACAACTTTAATATACGCTATTGGAGCTGGAATTACCGCGGCTGCTGGCACCAGACTTGCCCTCCAA
+
DDDDDIIIIIIIIIIIIIIIIIIIIIIIIIIIIIIIIIIIIHIIIIIIIIIIIIIIIHHHIIHIHIHIIIIIHIIIIIIHIIIIIIIIIIHHHIIIIIIIIHHIHHIIIIIHIIIIIIHIHHHIHIIIIIHIIIIIHIIIIIIIIIIIHIIIIIHHIIIHIIIIIIIIIIIIIIIIIIIIIIIIIIIIIIIIIIIIIIIIIIIIIHIIIIIIIIIIIHIIIIIIIIIIIIIIIIIIIIIIIIHFIIIIIIIIIIIIIIIIIHHIIIIIIIIIIIIIIIHHIIIIIIIIIIIIIIIIIIIIIIIIIIIIIIIIIIIHIIIIIIIIIIIIIIIIIIIIIIIIDDDDD
@HISEQ:969:HM2KJBCX2:2:1101:12611:52589 2:N:0:ACTATGCA
TGCCGCCGTAATCCCAACTATCCCTATTAATCATTACGTCAATCCTAGAAACCAACAAAATAGGATCGAACGTCCTATTTCATTATTCCATGCTAATGTATTCAAGCGTTAGCCTGCTTTAAACACTCTAATTTTTTCAAAGTAACAGTCCTGTTTCCCTGCAACACCAAATTAATGACATTACAGTTCTTCAGAAAGGAGGAATCAGCGAAGCCAGTGCATACCAGTGGCACGACCAACCTGCTGACCCCGAAATTCAACTACGAGCTTTTTAACTGCAACAACTTTAATATACGCTATTGGAGCTGGAATTACCGCGGCTGCTGGCACCAGACTTGCCCTCCAA
+
DDDDDIIIIIIGEHIHIIIHHIIIIIIIIIIIIIIIIIIIIIIIIIIIIHIIIIIIIIIIIIHHIIIIIIIIIIIIGIIIIHHIIIIIIIIEEHIIHHHIIGIIIIIIIIIIGIIIIIIIIIIIIHIIIIIIHIIHIIIIIIIIIIIIHIIIIIIIHIHIIIIIIIHIIIIIIIIIIIIIIIIIIIIHIIIIIIIIIIIIIIIIIIIIIIIIIIIIIIIIIIIIIIIIIIIIIIIIIIIIIIIIHIIIIIIHIIIIIIIIIIIIIIIIIIIIIIIIIIIIIIIIIIIIIIHIIIIIIIIHHIIIIIIIIIIIIIIIIIIIIIIIIIIIIIIIIIIIIIIIIDDDDD
@HISEQ:969:HM2KJBCX2:2:1101:18087:52633 2:N:0:ACTATGCA
TGCCGCCGTAATCCCAACTATCCCTATTAATCATTACGTCGATCCTAGAAACCAACAAAATAGAATCAAACGTCCTATTTCGTTATTCCATGCTAATGTATTCAAGCGTGAGCCTGCTTTAAACACTCTAATTTTTTCAAAGTAACAGTCCTGATTCCCCATGACACCAAATTAATGACATCATGGTTCGTCAGAAGGTAGGAATCAATAATACCGGTACGTACAATAGCACGACCAATAAATTGATCCCGAAATTCAACTACGAGCTTTTTAACTGCAACAACTTTAATATACGCTATTGGAGCTGGAATTACCGCGGCTGCTGGCACCAGACTTGCCCTCCAA
+
DDDDDIIIIIHHHHHIIIIIIHIIIIHIIIIIIIIIIIIHIIHFHHIIIIHIIIHIIHIHHGHHIHHHEHIIHHIHEHHHIIIIIGHEHHIHFIIIIIHIIFHHHHHHFHHHIIIIHICHCHHIHHHHHHHHHHHHIIHHIHIIIIGHHHHHAHGHHHHFHHIIIIIHIIHFHIHHHHHIHIIIIHHIIIIIHIIHIIHHHHIIHIHIHIGIIIHHIHIHIIIHGGHHHHDEIIIIHHHHHHHHIGHGIIIIIIIIIIIHHHHIIIIIIGIIIIIIIIIHIIIIHFDHHCHGEIIIGIHHHIIIIIIIIHHHIIIIIIIIHIHIIIIIHIIIIHIIIIHIADDDD
@HISEQ:969:HM2KJBCX2:2:1101:4911:54808 2:N:0:ACTATGCA
TGCCGCCGTAATCCCAACTATCCCTATTAATCATTACGTCAATCCTAGAAACCAACAAAATAGGATCGAACGTCCTATTTCATTATTCCATGCTAATGTATTCAAGCGTTAGCTTGCTTTAAACACTCTAATTTTTTCAAAGTAACAGTCCAAATTCCCCGCAACACCAAATTAATGGCATTACGGATCATCAGGAAGGAGGAATCAGTGAGACCAGTACATACCAGAGGCATGACCAACCTACTAACCCCGAAATTCAACTACGAGCTTTTTAACTGCAACAACTTTAATATACGCTATTGGAGCTGGAATTACCGCGGCTGCTGGCACCAGACTTGCCCTCCAA
+
DDDDDIIIIHHIHHHHHHIHIHIIIHIIIIIHHIIIIIIHHFEH1CE@@G1D1DCCHHHCCGHE1<C@GHG?<CHECHH??CFECG@H?C1<1CG@HEHIGIIIIIIHIIHHHHHIHHIIHHEHHCHHIIHHHHHHHIIIIH6IIHIIIIIIHHG?HHIIIIIHGHIHIIIIIIIIIIIIIIIIIIIIIHIIIIIIIIIII<IIIIIIIII;IIIIGIIGGIIIIIIIIIGIIIIIGIHIIGHHGHCIIIIIIIIIIIIIIIIIIIIIIIIIIIIIIIIIIIIIIIIIIIIGIIIIIIHHHIIIIIIIIIIIIIIIIIIIIIIIIIIIIIIIIIHIIIIIIDDDDD
@HISEQ:969:HM2KJBCX2:2:1101:9613:55035 2:N:0:ACTATGCA
TGCCGCCGTAATCCCATCCCTATTAATCATTACGTCAATCCTAGAAACCAACAAAATAGGATCAAACGTCCTATTTCATTATTCCATGCTAATGTATTCAAGCGTTAGCCTGCTTTAAACACTCTAATTTTTTCAAAGTAACAGTCCTGTTTCCCTGCAACACCAAATTAATGACATTACAGTTCTTCAAGAAGGAGGAACCAGTAAAGCCAGTACATACCAGAGGCACGACCAACCTACTAATCCCGAAATTCAACTACGAGCTTTTTAACTGCAACAACTTTAATATACGCTATTGGAGCTGGAATTACCGCGGCTGCTGGCACCAGACTTGCCCTCCAA
+
DDDDDIIIIIIIIHIIIIIIIIIIIIIHIIIIIIIIIIIIIIIHIIIIIIIIIIIIIIIHIIIIHIIIHIIIHIIIIHIIIIIIIIIIIIIIIIIIIIHIHIIHIIIIIIHIIIHIIIIIIIIIIIIHIIHIIIIIIIHIIIIIIIIIIIIIIIIIIIIIIIIIIIHHHIIIHHHIIIIIHIIIIIHHGIIIIIIIIIHIIIIIIHIIIIHHIIIIIIIIIIHIHIIHIIIIIIIIHHHIGIHIIIIIIIIIIIIHIIIIIGIIIIIIIIIIIIIIIIIIGIIIIIIIIIIIIIHHHIIIIIIIIIIIIIIIIIIIIIIIIIIIIIIIIIIIIIIIIDDDDD
@HISEQ:969:HM2KJBCX2:2:1101:10451:55599 2:N:0:ACTATGCA
TGCCGCCGTAATCCCAACTATCCCTATTAATCATTACGTCAATCCTAGAAACCAACAAAATAGGATCAAACGTCCTATTTCATTATTCCATGCTAATGTATTCAAGCGTTAGCCTGCTTTAAACACTCTAATTTTTTCAAAGTAACAGTCCTGTTTCCCTGCAACACCAAATTAATGACATTACAGTTCTTCAAGAAGGAGGAACCAGTAAAGCCAGTACATACCAGAGGCACGACCAACCTACTAATCCCGAAATTCAACTACGAGCTTTTTAACTGCAACAACTTTAATATACGCTATTGGAGCTGGAATTACCGCGGCTGCTGGCACCAGACTTGCCCTCCAA
+
DDDDDIIIIIIIHIIIIIIIIIIIIIIIIIIIIIIIIIIIIIIHIIIIIIIIIIGIHIIIIIIIIIIIIIIIHHHIIIIIIIIIIHIHIHIIIIHIIIIHHIIIIIIIIIIIIIIIIIIIIIIIIIIHHIIIIIIIIIIIIIIIIIIIIIIIIIIIGIIIIIIIHIIIIIIIIIIIIIHIIIIIIIIIIIIIHIIIIIIIHIIIIIIIIIIIIIIIIIIIIIIIIIIIHIIIIIIIIIHIIHIHIHHFIIIIIIIIHIIIIIHIIIIIIIIIIIIIIHIIIIIIIIIIIIIIIIIIIIIHHIIIIIIIIIIIIIIIIIIIIIIIIIIIIIIIIIIIIIIIIDDDDD
@HISEQ:969:HM2KJBCX2:2:1101:20910:55431 2:N:0:ACTATGCA
TGCCGCCGTAATCCCAACTATCCCTATTAATCATTACGTCGATCCTAGAAACCAACAAAATAGAATCAAACGTCCTATTCCGTTATTCCATGCTAATGTATTCAAGCGTGAGCCTGCTTTAAACACTCTAATTTTTTCAAAGTAACAGTCCTGATTCCCCAAAACACCAAATTAATGGCATTAAGATTCGTCAGAAAGGAGAAACCAATAATACCAGTACGTACAAAAGCACGACCAATAAACCGGTCTCGAAATTCAACTACGAGCTTTTTAACTGCAACAACTTTAATATACGCTATTGGAGCTGGAATTACCGCGGCTGCTGGCACCAGACTTGCCCTCCAA
+
DADDAICH?HHHE?1CC@HIIIIIHIFHIHHIIEHHIHDGDE?HHFEHECCFHHHHHHHIII?EGGHEHHHHC@GHHGGHIHEGGIHFF@<CG1GFEEHHFGHHHHHHFHHCCFE1HHHFHHGFHIHHEHHIFCGHHHHHIIIHHGHEFHHFECE97<CHHECHHFHHHIHCHHIIHHEHHIHFHHIGIHGHHF@DIHFCHIHGIIIIFIHHG?GIIHHHHHIIGHHHIGIHHHGIHHHHC<HCIIFIIIIHHHHIHHGHEFDHHIHIIIIIHHHIHIHIIIHIIIHHGHHHEIIIFHHIIIIIHHHHEIIIIIIIIIHIHHHIHHHCHHEHEHHHGIIICDDAD
@HISEQ:969:HM2KJBCX2:2:1101:3351:54343 2:N:0:ACTATGCA
TGCCGCCGTAATCCCAACTATCCCTATTAATCATTACGTCGATCCTAGAAACCAACAAAATAGAATCAAACGTCCTATTTCTTTATTCCATGCTAATGTATTCAAGCGTGAGCCTGCTTTAAACACTCTAATTTTTTCAAAGTAACAGTCCTGATTCCCCATGACACCAAATTAATGACATCATGGTTCGTCAGAAGGTAGGAATCAATAATACCAGTACGTACAATAGCACGACCAATAAATTAATCCCGAAATTCAACTACGAGCTTTTTAACTGCAACAACTTTAATATACGCTATTGGAGCTGGAATTACCGCGGCTGCTGGCACCAGACTTGCCCTCCAA
+
DDCDDHIIIIIIIIIIIIIIIIIIIIIIIIIIIIIIIIIIIIHIHIIIEHGIIIIIIIIFIIHGIIIIGHHHFHHHHIIHIIIIIIHHGHHIGHHIIIIIIEHHIIIIIIIIIIIIIGIIIIIIIGHIIIIIIHIHIIHHIIIIIIIIHHIIIIIIIHHGIIIIIIIIIIIIIIIIHHHIIIIIIHIIIIIIIIIIIIIIIIIIIIIIIHIIIIIIHIHIIIIIIIIIIIIIIIIIIHIIIIHHIIIIIIIIIHIIIIIIIHIIIIIIIIIIIIIIIIIIIIIIIIIIIIIIIIIIIIIIIIIIIIIIIIIIIIIIIIIIIIIIIIIIIIIIIIIIIIIIDDDDD
@HISEQ:969:HM2KJBCX2:2:1101:18599:55789 2:N:0:ACTATGCA
TGCCGCCGTAATCCCAACTATCCCTATTAATCATTACGTCAATCCTAGAAACCAACAAAATAGGATCGAACGTCCTATTTCATTATTCCATGCTAATGTATTCAAGCGTTAGCTTGCTTTAAACACTCTAATTTTTTCAAAGTAACAGTCCAAATTCCCCAAAACACCAAATTAATGGCATTAAGGTTCATCAGGAAGGAGGAATCAGTGAGACCAGTACATACCAGAGGCATGACCAACCTACTAACCCCGAAATTCAACTACGAGCTTTTTAACTGCAACAACTTTAATATACGCTATTGGAGCTGGAATTACCGCGGCTGCTGGCACCAGACTTGCCCTCCAA
+
DDDDDIIIIHHIIHHIIIIIIIIIIIIIIIIIIIIIIIHIHGHHHHIIHIIIHIIIIIIHIIIIHHHIFIIIICHHIIIIHHHIIIIIIIIHHIIIIIIIIIIIIHIIIIIHGIIIHIIIIHHGHIIIIIIIIIIIIIGHIIIIIIIIHHIIIIHIIHIHIIIIHIIIIIIIIHIIIIIIIIIIHIIIIIIIIIIIIIIIIIIIIIIIIIIIIIIIIHHIIHIIIIIIIIIIIHIIIIIIIHIGIHHIHHHIIHIHEIIIHHHIIHIIIIIIHIIIIIIIIIIIIIHIIIIIIIIIHHIIIIIHHIIIHIIIIIIIIIIIIIIIIIIIIIIIIIIHHIIIIDDDDD
@HISEQ:969:HM2KJBCX2:2:1101:5660:56689 2:N:0:ACTATGCA
TGCCGCCGTAATCCCAACTATCCCTATTAATCATTACGTCAATCCTAGAAACCAACAAAATAGGATCGAACGTCCTATTTCATTATTCCATGCTAATGTATTCGAGCGTTAGCTTGCTTTAAACACTCTAATTTTTTCAAAGTAACAGTCCAGATTCCTCGCAACACCAAATTAATGGCATTACGGCTCATCAGGAAGGAGGAATCAGTGAGACCAGTACATACCAGTGGCATGACCAACCTACTGACCCCAAAATTCAACTACGAGCTTTTTAACTGCAACAACTTTAATATACGCTATTGGAGCTGGAATTACCGCGGCTGCTGGCACCAGACTTGC
+
DDDDDIIIIHHIIHIIIIIIIIIIIIIIIIIIIIIIIIIIIIIIIIIIIIIIIIIIIIIGIHGIFHIIIIIHHIHIIIIIIIIIIIIIIIIIIIIIHIHIIIIHHHIIIIIIIIIIIIIIIIIHHIIIIIIIIIIIIIIIIIIIIIIIIIIIIIIIIIIHIIIIIIIIIIIIIIIIIIIHIIIIIIIIIIIIIIIIIIIIHHIHHIIIIIIIIIIIGIIIIIIIIIIIIIIIIIIIHHHIIIIIIIHIIIIIIIIIHIIIIIIIIHIIIIIIIIIIIIIIIIIIIIIIIHIIHHIIIIIIIIIIIIIIIIIIIIIGIIIIIIIIIIHHFCIIIHDDDDD
@HISEQ:969:HM2KJBCX2:2:1101:2683:57309 2:N:0:ACTATGCA
TGCCGCCGTAATCCCAACTATCCCTATTAATCATTACGTCGATCCTAGAAACCAACAAAATAGAATCAAACGTCCTATTTCATTATTCCATGCTAATGTATTCAAGCTCGAGCTTGCTTTAAACACTCTAATTTTTTCAAAGTAACAGTCCTGATTTCCCGCGACACCAAATTAATGACATCGTGGTTCGTCAGAAGGGAGAAACCAATAATGCTAGTACGTACAAAGTACGACCGACATATTAGTCCCGAAATTCAACTACGAGCTTTTTAACTGCAACAACTTTAATATACGCTATTGGAGCTGGAATTACCGCGGCTGCTGGCACCAGACTTGCCCTCCAA
+
DDDDDIIIIIIIIIIIIIIIIIIIIGIIIIIIIIIIIIIIIIIIIIHIIIIIIIIIIIIIIIIIIFIIIIIIIIIIIIIIIIIIIIIIIIIIIHIIIIIIIIIIIIIHHHIIIIIIIIIIIIHIIIIHIIIHIIIIIHHIIIIIIIIIIIIIIIIIIIIIIHHIHHHIIIIIHIIHIIIIIIIIIIIIIIIIIIIIIIIIIIIIIHIIIIIIIIIIIIIIIIIIIIIIIIIIIIIIIIIHHIIIIIIIIHIIIIIIIIIIIIIIIIIIIHIIIIIIIIIIIIIIIIIIIIIIIIIIIIIIIIIIIHIIIIIIIIIIIIIIIIIIIIIIIIIIIIIIIIIDDDDD
@HISEQ:969:HM2KJBCX2:2:1101:20885:57040 2:N:0:ACTATGCA
TGCCGCCGTAATCCCAACTATCCCTATTAATCATTACGGTGGTCCTAAAACCAACAAAATAGAACCAACGTCCTATTCTATTATTCCATGCTAATCTATTCAAGCAAATGCCCGCTTTAAACACTCTAATTTTTTCAAGGTAATGGTCCTGGTTCCCCGACACACCCAATAAAGGGCATCACGGCTCACCAGAAGGATAGACCCGACGACAGAACAGTACTCGCCAAAGACGGACCATCCGGCCAGGCCTAAAATTCAACTACGAGCTTTTTAACTGCAACAACTTTAATATACGCTATTGGAGCTGGAATTACCGCGGCTGCTGGCACCAGACTTGCCCTCCAA
+
D00D@C/CHHH?<1<CFEHH1DDCFH1<CEE<@<C@GHEG1CC<<CCGHHCHHH=CEEHHHCHG?C<GEHC@@EF1<CGH1<G1D<<F1111<1D1CE@GH<@DEHCD<ECHC<CFHHEHHEHEE8<FFECG@<C8FG8@1<;<FC2HEG?AEHGHC=GEHCHDHCHE<FHH@CG8B/8?+.C:HC6HIIIIIHHEHHHHHHDD?E=GEHEHHIGIHGHHDHHFECHHF1F?G@AHHHGFIIHBHFCHEIHFIIHIIGIHHHGIIIIHIHHGH@IHEHHFIIHF?HHHEEHHGHHG@CHGHHFIHGIHIIIIHIIIIHIIHIIIHHIHHHHHGIIIIIIIDAADB
@HISEQ:969:HM2KJBCX2:2:1101:17739:57571 2:N:0:ACTATGCA
TGCCGCCGTAATCCCAACTATCCCTATTAATCATTACGTCGATCCTAGAAACCAACAAAATAGGTTCGATCGTCCTATTTCGTTATTCCATGCTAATGTATTCAAGCGCGAGCCTGCTTTAAGCACTCTAATTTTTTCAAAGTAACAGTCCTGTTTCCCCGCAACAACAAATTAATGCCATCACGGTTCTACAAGAAGGAGGGACCAGTGAGGCCAGTGCATACCAGTGGCACGACCAACCTACTGGCCCCGAAATTCAACTACGAGCTTTTTAACTGCAACAACTTTAATATACGCTATTGGAGCTGGAATTACCGCGGCTGCTGGCACCAGACTTGCCCTCCAA
+
DDDDDIIIIIIIIHIIIIIIIIIIIIIIIIIIIIIIIIIIIIHIIIFHHIIIIIIIHIHHIIIIIIGIIIIHHFHHHHIIGIIIEHIIIIIIGIIIHIIIIGIHHIIIIIIHHIIIIHFHIIIIIIIIIIIIIHIHIIIIHIIIIHHIIIIIIIIIIIHIIIIIIIIIIIIIHHIHIIHIIIIIIIHHGIIIHIIIIIIHIIIIIIIIIIIIIIIIIIIIIIIIIIIIIIIIIIIIIIIIIIHIHIHIHIIIIIIIIIIIIIIIIIIIIIIIIIIIIIIIIIIIIHIIIIIIIIIIIIIIIIIIHIIIIIIIIIIIIIIIIIIIIIIIIIIIIIIIIIIIIDDDDD
@HISEQ:969:HM2KJBCX2:2:1101:1397:58036 2:N:0:ACTATGCA
TGCCGCCGTAATCCCAACTATCCCTATTAATCATTACGTCGATCCTAGAAACCAACAAAATAGAAGCAAACCTCCTATTTCATTATTCCATGCTAATGTATTCAAACGTGAGCCTGCTTTAAACACTCTAATTTTTTCAAAGTAACAGTCCTGATTCCCCACAACACAAAATAAATGACATCATGGTTCGTCAGAAGGGAGAAACCAACAATGCCAGTACGTACCTATGCACGACCGACATGATGGTCCCGAAATTCAACTACGAGCTTTTTAACTGCAGCAACTTTAATATACGCTATTGGAGCTGGAATTACCGCGGCTGCTGGCACCAGACTTGCCCTCCAA
+
0<<00/</<<01<<111<<1<C??1C1C1<<<CG1<DDCC/?G?CG11<<D?C1FEHHIEGH1DG1<CGE<1<1<1<?1D11<DE1<11CCDG?FF6<CE6<D@@%@HHFB0<616<40<C@@1%<B1B68<8/AD8<<AB6718:<<D1;<BDHEEDCH7C0<F2C#<#/<<DG@E;C##<:</C/<</<D<GGED</6D6EE@4GF<C1EF<<<G@D0DA1AHHHCC</C0/C1CHGHEF<DB/<ECFHCHF<GCHEEHEHGFC<HD<1HHF<F<11@CG<1C@F1E@H=IHGHGEHHGCHHHHIIHHD/C</CCFGCHIHGGC<1IHFDF1ECHIIIDBDDD
@HISEQ:969:HM2KJBCX2:2:1101:17790:58491 2:N:0:ACTATGCA
TGCCGCCGTAATCCCAACTATCCCTATTAATCATTACATCGATCCTAGAAACCAACAAAATAGAATTGGATGTCCTATTTTATTATTCTTTGCTAATGTATTCAAGCGTGAGCCTGCTTTAAACACTCTAATTTTTACAAAGTAACAGTCCTAATTCCCTGTGACACCAAATTAATGGCATTACGGTTCTTTAAAAGATGAGAAATCAATAATATCAGTACATACCAACGGTATGACCAAAACATTGATTCCGAAATTTAACTACGAGCTTTTTAACTGCAACAACTTTAATATACGCTATTGGAGCTAGAATTACTGTGGCTGCTAGCACCAGACTTGCCCTCCAA
+
DDDBDIHIIHHIHFHIIIIIIIIIIIIIIIIIIIIIIIIIIIIIIIHIHHHIHHHIIIIGHCFGHIII111<1<1<<DEH11D<1D1<111111<11EFF<<0EGA10HHG<??H@2<D0@FCEECH?GIIHGFG1F8IIHF3<<1IIHH9HEHG<DGB/CC?GAB00HHD@CFGFIHHIIIHBHEF?F11CIIIHIFEFIHHHEDEHGHIHFB<HFFHHHIIIHFHGD1DDDDFFCCHIHGAFGCCCCDHHHIHIIHCHIIIIIIIIIIHEGIIHIIHIIIIHIHCIIHIHHHDCIHHHIIIIIIHEHHGHHHIHEIIHIHFHG@FCHIIIHHHGIHGHIHDABDD
@HISEQ:969:HM2KJBCX2:2:1101:4251:58074 2:N:0:ACTATGCA
TGCCGCCGTAATCCCAACTATCCCTATTAATCATTACGTCGATCCTAGAAACCAACAAAATAGGGTCAAACGTCCTATTTCATTATTCCATGCTAATGTATTCAAGCGTGTGCCTGCTTTAAACACTCTAATTTTTTCAAAGTAACAGTCCTGATTCCCCATGACACCAAATTAATGACATCACAGTTCGTCAGAAGGTAGAAATCAATAATACCAGTGCATACCAGAGGCACGACCAATATATTGATCCCGAAATTCAACTACGAGCTTTTTAACTGCAACAACTTTAATATACGCTATTGGAGCTGGAATTACCGCGGCTGCTGGCACCAGACTTGCCCTCCAA
+
DDDDDIIIIIIIIIIIIIIIIIIIIIIIIIIIIIIIIIIIIHIIIIIHIIIIIIIIIIIIIIHHIIIHHIIHHIIIIIIHIIIIGIIGIIIIHIHEIHHIIIIIIIIIIIIIIIIIIIIIIIIIIIIIIIHHIHIHHIIIIIIHGGIIHIHIIIIIIIIIIIIIIHHHHIHIIIIIIHHIIIIIIIHIHIHGIIIIIHIIIIIIIIIIIIIIIIIIIIIIIIIHIIIIIIIIIIIHHIIIIIIIHIIIIGHIIIIIHIIIIIIIIIIIIHIIIIIIIIIIIIIIIIIHIIIIIIIIGIIHHIIIIIIIIIIIIIIIIGIIIIIIIIIIIIIHIIIIIIIIIDDDDD
@HISEQ:969:HM2KJBCX2:2:1101:19579:58502 2:N:0:ACTATGCA
TGCCGCCGTAATCCCAACTATCCCTATTAATCATTACGGTGATCCTAGAAACCAACGAAATAGAATCAGTCCGTCCTATTTCATTATTCCATGCTAATGTATTCAGACGATAGTCTGCTTTAAACACTCTAATTTTTTCAAAGTAACAGTCCTGATTTCCCATCACACCAAATAAATGGCATGAAAGTTCCTCAGAAGGTAGAGATCCATCCTACCAGTGCAGACAATTAAGCCTGACCAATGGGTAGACCCCGAAGTTCAACTACGAGCTTTTTAACTGCAACAACTTTAATATACGCTATTGGAGCTGGAATTACCGCGGCTGCTGGCACCAGACTTGCCCTCCAA
+
DDDDAIIIIIIIHHHIGHHIIIIIIIIIIIIIIIHIIIIIIIIIIIIIIIIIHIIIIIIIIIHIHIEHHHHHIHEHHIIIIIIIHIIIIEHIHHHHIIHHIIIHIHGIIIIIIIIIHHHIIIIIIIIIIIIHHIIIIIIIIIHHIIIIIIIIIIIIIIIIIIHIIIIHHIIIIIIIIIIIIIIIIIIIIIIIIIIIIIIHIIIIIIIIIIIIIIIIIIIIIIIIIIIIIIIIIIIIIIIIIIIHFFDIIIIIHIIIIIIIIIIIIIIIIIIIIIIIIIHHIIIIIIIHGGHHHHGIIIIIIIIIIIIIIIIIIIIIIIIIIIIIIIIIIIIIIIIIIIIIIIIDDDDD
@HISEQ:969:HM2KJBCX2:2:1101:3393:58892 2:N:0:ACTATGCA
TGCCGCCGTAATCCCAACTATCCCTATTAATCATTACGTCAATCCTAGAAACCAACAAAATAGGATCGAACGTCCTATTTCATTATTCCATGCTAATGTATTCAAGCGTTAGCCTGCTTTAAACACTCTAATTTTTTCAAAGTAACAGTCCTGTTTCCCTGCAACACCAAATTAATGACATTACAGTTCTTCAAGAAGGAGGAATCAGTAAAGCCAGTACATACCATAGGCACGACCAACCTACTGACCCCGAAATTCAACTACGAGCTTTTTAACTGCAACAACTTTAATATACGCTATTGGAGCTGGAATTACCGCGGCTGCTGGCACCAGACTTGCCCTCCAA
+
DDDDDIIIIIIIIHIIIIIIIIIIIIIIIIIIIIIIIIIIIIIIIIIIIIIIIIIHCHHIIIHIHHIIHIHIIIIIHIIIHIIHEHIHIHIIIIIHIIIIIIHIIIIIIHIIIIIIIIIIIHHIIIIIIIIIIIIIIIHIHIIIIIIIIIIIIIIIIIIIIIIIIIGIIIIIIIIIIIIIHIIIIIIIIIIIIIIIIIIIIIIIIIIIIIIIIIIIIIIIIIIIIHIIIIIIIIIIIIIIIIIIHHIIIIIIIIIIIIIIIIIIIIIIIIIIIIIIIIIIIIIIIIIIIHIIIIIIIIIIIIIIIIIIIIIIIIGHIIIIIIIIIIIIIIIIIIIIIIIIIDDDDD
@HISEQ:969:HM2KJBCX2:2:1101:3438:58125 2:N:0:ACTATGCA
TGCCGCCGTAATCCCAACTATCCCTATTAATCATTACGTCGATCCTAGAAACCAACAAAATAGAATCAAACGTCCTATTTCGTTATTCCATGCTAATGTATTCAAGCGTGAGCCTGCTTTAAACACTCTAATTTTTTCAAAGTAACAGTCCTGATTCCCCATGACACCAAATTAATGACATCATGGTTCGTCAGAAGGTAGGAATCAATAATACCAGTACGTACAATAGCACGACCAATAAATTGATCCCGAAATTCAACTACGAGCTTTTTAACTGCAACAACTTTAATATACGCTATTGGAGCTGGAATTACCGCGGCTGCTGGCACCAGACTTGCCCTCCAA
+
DDDDDIIHIIIIIHIIEHHIIIEFHHHHIIIFCEHIHIIHH<EHIHIIIIIHHHGHIHIIIFIIIHHIIIHIHEHHIIIIIIIHIIIHEHHHHIEHIIIHECIHIIHIIHHHHHHIHHHHHFGHEFIIHHIIIHIIIHHHIIHHIHGHHIIIIHHHHFHGIIIIIIHHIHIHHIIIIHIIIHIHHIGIIHHHIIIIIIIHHHIHHHIIIIIHHIIIIIHIHHIIIHIIIIIIIIIIIIHIIHHG<IIIIIIIIIIGIHHHIHIIIIIIIGIIIIIIIIIIIIIIIHIIIIIIIIIIIIIIIHIIIIIIIIIHIIIIIIIIIIIIIIIIIIIIIIIIIIIIDDDDD
@HISEQ:969:HM2KJBCX2:2:1101:21117:59241 2:N:0:ACTATGCA
TGCCGCCGTAATCCCAACTATCCCTATTAATCATTACGTCAATCCTAGAAACCAACAAAATAGGATCAAACGTCCTATTTCATTATTCCATGCTAATGTATTCAAGCGTTAGCCTGCTTTAAACACTCTAATTTTTTCAAAGTAACAGTCCTGTTTCCCTGCAACACCAAATTAATGACATTACAGTTCTTCAAGAAGGAGGAACCAGTAAAGCCAGTACATACCAGAGGCACGACCAACCTACTAATCCCGAAATTCAACTACGAGCTTTTTAACTGCAACAACTTTAATATACGCTATTGGAGCTGGAATTACCGCGGCTGCTGGCACCAGACTTGCCCTCCAA
+
DDDDAHDIHHHGHHHIIIHHCHHIHHHHIIHIICGHIIHHGHEHHIIGIIHHHHIIIIHIIIIHIHHHHIHDGFDCHHHHIHIIIIHIHIFHEEGHGHEHGHEGHHHHHIHHHHIHHIHHHIGHHIHIGHEHHHHIHHHIHHHFHHHHHIGIHHIIIIHHHIIICGFEGGHHIIHIHHHHHIIHHIIIIIIIIIIIIIIIHEEHIIIIIHHIIGIHIIIIHIIIIIHIIIIHIHHIHHGIIHGGDHHGIHIHHHHIHIIHIHCIHHIIHHIHIHHIIIIIIIHHIIIIIIIIIIIIHHHHHIIIHIIIIIIIIIIIIIIIIIIIIIIIIIIIIIIIIIIIIDDDDD
@HISEQ:969:HM2KJBCX2:2:1101:10879:59437 2:N:0:ACTATGCA
TGCCGCCGTAATCCCAACTATCCCTATTAATCATTACGTCAATCCTAGAAACCAACAAAATAGGATCAACGTCCTATTTCATTATTCCATGCTAATGTATTCAAGCGCGAGCCTGCTTTAAACACTCTAATTTTTTCAAAGTAACAGTCCTGATTCCCCACCACACCAAATTAATGACATGATGGTTCGTCAGAAGGTAGGAATCAGTAACACCAGTACGTACCGAAGGCACGACCAGCGTACTAATCCCAAAATTCAACTACGAGCTTTTTAACTGCAACAACTTTAATATACGCTATTGGAGCTGGAATTACCGCGGCTGCTGGCACCAGACTTGCCCTCCAA
+
BDDDDIIIHEGGHHIIHIIIIIIHHHIHHHIHHHHHIHHHHHIIIIHEHHHIIIIIICHIIHHEHIIHH@EHHHIIIIIGHHIIII?GHIIHGGCGHHEHHFHHHHHHH@HGHFHCHHIHHIIFHHEIIHIHHIECHHFIIIHHHHIHFHIIHFHHIHHIIIHHHHHG@HIHEDFHFEGFHHGCCFIIHIHIIIHFHHHIHIIHHFHHGHHHHHECFF@HIHHEHFIHHHEHHHHHHCC@EHGFHHEHHHGCFG<CIIIHECGEEHHFEGFCHHHGIIHHHGGCC@IHHEHGIHIIHHHFIHHHIIHHEHHHHHDHHHHH@IIIIIHHIHEHHHHIIHHHDDAD@
@HISEQ:969:HM2KJBCX2:2:1101:3986:60671 2:N:0:ACTATGCA
TGCCGCCGTAATCCCAACTATCCCTATTAATCATTACGTCGATCCTAGAAACCAACAAAATAGAATCAAACGTCCTATTTCGTTATTCCATGCTAATGTATTCAAGCGTGAGCCTGCTTTAAACACTCTAATTTTTTCAAAGTAACAGTCCTGATTCCCCATGACACCAAATTAATGACATCATGGTTCGTCAGAAGGTAGGAATCAATAATACCAGTACGTACAATAGCACGACCAATAAATTGATCCCGAAATTCAACTACGAGCTTTTTAACTGCAACAACTTTAATATACGCTATTGGAGCTGGAATTACCGCGGCTGCTGGCACCAGACTTGCC
+
DDDDDIIIIIIIHIIIIIIIIIIIIIIIIIIIIIIIIIIIIIIGIIIIIIIIIIIIIIHIIHIIIIIHHHIIIIIHIHIIIHHIIIIIIIIIIIIIHIIHIIIIIIIIIIIIIIIIIIIIIIHHIIIIIIIIIIIIIIIIIIIIIIIIIIIIIIIIIIIIIIIIIIIIIIIHHHIIIIHIIIIIIIIHIIIIIIIIIIIIIIIIIIIIIIHIHIIIIIIIIIIIIIIIIIIIIIIIHHIIIIIIIIIIIIIIIIIIIIIIIIIIIIHIIIIIIIIIIIIIIIIIIIHIIIIIHIIIIIIIIIIIIIIIIIIIIIIIIIIIIIIIIIIHGHIIIIDDDDD
@HISEQ:969:HM2KJBCX2:2:1101:11029:61070 2:N:0:ACTATGCA
TGCCGCCGTAATCCCAACTATCCCTATTAATCATTACGGTGATCCTAGAAACCAACAAAATAGAACCATGCCGTCCTATTTTATTATTCCATGCTAATCTATTCAATCACAAGCCTGCTTTAAGCACTCTAATTTTTTCAAGGTAATAGCTCTGCTTCCCCACCGCACTAACTTAATTACATGCTGGTTATTCAGAAGGTAGGAATTCATCAAGCCAGTGCGGACAGTGAAGCCCGACCAACCGACAAACTCCGAAATTCAACTACGAGCTTTTTAACTGCAACAACTTTAATATACGCTATTGGAGCTGGAATTACCGCGGCTGCTGGCACCAGACTTGCCCTCCAA
+
@DBB0ED??@DE@@@CHEFEH@E1<GCEH1F1F1GHHC<GCH@<FHI1<<EFG<F01<<DD?C11<1<11<@/<</DE<1CF11<111<<11DGHI1<1DEC<1AG/<CG11DFHF1:CCEEG?1<<:@E@CFFE?EHHF@1D<11<<1CGFE<ECEH0FE0,0<..C?DF@CF?/C--<:@C7/<@/</D/:CC####C@<<<<00D<@HGDD0CC/H<C1G@EGC1F1/F/</1EIIHCFA<<<1<0C0/?HD1D1<1<0HGC<<1?CG@FF?FHCC?F1CF@FEG@HFFC0DG<1<1EHE@@GC1C<?@F</C<//HC1<@<1HC@D<1<<<<D<1CCD1?BBD@
@HISEQ:969:HM2KJBCX2:2:1101:15312:61956 2:N:0:ACTATGCA
TGCCGCCGTAATCCCAACTATCCCTATTAATCATTACGTCAATCCTAGAAACCAACAAAATAGGATCGAACGTCCTATTTCATTATTCCATGCTAATGTATTCAAGCGTTAGCTTGCTTTAAACACTCTAATTTTTTCAAAGTGACAGTCCAAATTCCCCGCAACACCAAATTAATGGCATTACGGATCATCAGGAAGGAGGAATCAGTGAGAGCAGTACATACCAGAGGCATGACCAATCTACTAACCCCGAAATTCAACTACGAGCTTTTTAACTGCAACAACTTTAATATACGCTATTGGAGCTGGAATTACCGCGGCTGCTGGCACCAGACTTGCCCTCCAA
+
DBDDDIIIIIIIHIIIHIIIIIIIIIIIIIIIIIIIIHIIIIIIIIIIIIIIIIIIIIIIIIIIHIIIGIIIIIIIIIIIIIIIIIIGHIIIGIIIIIIIIHIIIHHIIIIIIIIIIIIIIIIIIIIIIIIIHHGHHIIIIIIIIHIHIIIIIIIIIIHIIIIIIIIIIIIIIIIIHIIIIIIIIIIIIIIIIIIIIIIIHIIIIIIIIIIIIIIIIIIIIIIIIIIIHIIIIIIIIIIIIIIHIIIIIIIIIIIIIIIIIIIIIIIIIIIIIHIIIIIIIIIIIIIIIIIIIHIIIIIIIIIIIIIIIIIIIIIIIIIIIIIIIIIIIIIIHIIIIIIIIDDDDD
@HISEQ:969:HM2KJBCX2:2:1101:9068:62239 2:N:0:ACTATGCA
TGCCGCCGTAATCCCAACTATCCCTATTAATCATTACGTCGATCCTAGAAACCAACAAAATAGAATCAAACGTCCTATTTCGTTATTCCATGCTAATGTATTCAAGCGTGAGCCTGCTTTAAACACTCTAATTTTTTCAAAGTAACAGTCCTGATTCCCCATGACACCAAATTAATGACATCATGGTTCGTCAGAAGGTAGGAATCAATAATACCAGTACGTACAATAGCACGACCAATAAATTGATCCCGAAATTCAACTACGAGCTTTTTAACTGCAACAACTTTAATATACGCTATTGGAGCTGGAATTACCGCGGCTGCTGGCACCAGACTTGCCCTCCAA
+
CDDDDIIIIIIIIIIIIIIIIIIIIIIIIIIIIIIIIIIIIHIIIIIIIIIHIIIIHIIIIIIHIIIIIIIIIIIIIIIIHHIIIIIIIIIIGIIIIIIIIIIHIIHIIIIIIIIIHIHHHHIIIIIIIIIIIIIIIIIIIIIIIIIIIIIIIIIIHIIIIIIIIIIIIIIIIIIIIHIIIIIIIIIIIHIIIIIIIIIIIIIIIIIIIIIIIIIIIIIIIIIIIIIIIIIIIIIIIIIIIIHHIIIIIIIIIIIIIIIIIIIHIIIIIIIIIIIIIIIIIIIIIIIIIIIIIIIIIIIIIIIIIIIIIIIIIIIIIIIIIIIIIIIIIIIIIIIIIIIIDDDDD
@HISEQ:969:HM2KJBCX2:2:1101:14594:62696 2:N:0:ACTATGCA
TGCCGCCGTAATCCCAACTATCCCTATTAATCATTACGTCGATCCTAGAAACCAACAAAATAGAATCAAACGTCCTATTTCGTTATTCCATGCTAATGTATTCAAGCGTGAGCCTGCTTTAAACACTCTAATTTTTTCAAAGTAACAGTCCTGATTCCCCATGACACCAAATTAATGACATCATGGTTCGTCAGAAGGTAGGAATCAATAATACCAGTACGTACAATAGCACGACCAATAAATTGATCCCGAAATTCAACTACGAGCTTTTTAACTGCAACAACTTTAATATACGCTATTGGAGCTGGAATTACCGCGGCTGCTGGCACCAGACTTGCCCTCCAA
+
DDDDDIIIIIIGIIIIIIIIIIIIIIIIIIIIHIIIIIIIIIIIHIIHIIIIIIIIIHIIIIIIIIIIHIIHIIIIIIGHHIIHHIIIHIIGIIIHIIIIIHHIHIIIIIIIIIIIIIIIIIIIIIIIIIIIIIIIIIIIIIIIIIIHHIIIIIIHIIIIHIHIIIIIIIIIIIIIIIIIIIIIEHIIIIIIIIIIIIHIIIIIIIIIIIIIIIIIIIIIIHIIIIIIIIIIIIIIIIIIIIIHIIIHHIIIIIIIIIIIIIIIIIIIIIIIIIIIIIIIIIIHIIIIIIIIIIIIIIIIIIIIIIIIIIIIIIIIIIIIIIIIIIIIIIIIIIIIIIIIDDDDD
@HISEQ:969:HM2KJBCX2:2:1101:14844:62846 2:N:0:ACTATGCA
TGCCGCCGTAATCCCAACTATCCCTATTAATCATTACGTCGATCCTAGAAACCAACAAAATAGAATCAAACGTCCTATTTCGTTATTCCATGCTAATGTATTCAAGCGTGAGCCTGCTTTAAACACTCTAATTTTTTCAAAGTAACAGTCCTGATTCCCCATGACACCAAATTAATGACATCATGGTTCGTCAGAAGGTAGGAATCAATAATACCAGTACGTACAATAGCACGACCAATAAATTGATCCCGAAATTCAACTACGAGCTTTTTAACTGCAACAACTTTAATATACGCTATTGGAGCTGGAATTACCGCGGCTGCTGGCACCAGACTTGCCCTCCAA
+
DBDDDIIIIIIIIIIIIIIIIIIIIIIIIIIIIIIIIIIIIIIIHIIIIIIIIIIIIHICHHGHHIIIIIIHIIIHIIIIIIIIIIIIIIIIIIIIIIIIIHIIIGHIIIIHHIIIIIHHIIIIIIIIIIIIIIIIIIIIIIIIIIIIHIIIIIIIIIIIIIIIIIIIIIIHHIIIIIIIIHIIIIIIIIIIIIIIIIHHIIIIIIIIII<I<II=IIIIIIIIIIIIIIIIIIIIIIIII=IHIIIIIIIIIIIIIIIIIIIIIIIIIIIIIIIIIIIIIIIIIIIIIIIIIIIIIIIIIIIIIIIIIIIIIIIIIIIIIIIIIIIIIIIIIIIIIIIIDDDDD
@HISEQ:969:HM2KJBCX2:2:1101:4636:63075 2:N:0:ACTATGCA
TGCCGCCGTAATCCCAACTATCCCTATTAATCATTACGGTGATCCTAGAAACCAACAAAATAGGATCGAACGTCCTATTTCATTATTCCATGCTAATGTATTCAAGCGTTAGCTTGCTTTAAACACTCTAATTTTTTCAAAGTAACAGTCCAAATTCCCCAAAACACCAAATTAATGGCATTAAGGTTCATCAGGAAGGAGGAATCAGTGAGACCAGTACATACCAGAGGCATGACCAACCTACTAACCCCGAAATTCAACTACGAGCTTTTTAACTGCAACAACTTTAATATACGCTATTGGAGCTGGAATTACCGCGGCTGCTGGCACCAGACTTGCCCTCCAA
+
DDDDCIIIIHIIIHIIIIIIIIIIIIIIIIIIIIIIIIIIIGIIIIIIIIIIIIHIIHIHHIHHIIIIIIIIIIIIIIHHHIIIIIIIIIIHGHIIIIIIIIIIIIIIIIIIIIIIIIGIIIIIIIIIIIIIIIIHHIIIIIIIIIIHHIHIIIIIHIGIIIIIHHGIIIIIIIIIIIIIIIIIIIIIIHIIIIIIIIIIIIIIIIIIIIIIIIIIIIIIIIIHIIIIIIIIIIIIIIHIIHHHHIIIIIIIIIIIIIIIIIHIIIIIIIIIIIIIIIIIIIIIIIIIIIIIIIIIIIIIIIIIIIIIIIIIIIIIIIIIIIIIIIIIIIIIIIIIIIIIIDDDDD
@HISEQ:969:HM2KJBCX2:2:1101:6831:63356 2:N:0:ACTATGCA
TGCCGCCGTAATCCCAACTATCCCTATTAATCATTACGTCAATCCTAGAAACCAACAAAATAGGATCAAACGTCCTATTTCATTATTCCATGCTAATGTATTCAAGCGTTAGCCTGCTTTAAACACTCTAATTTTTTCAAAGTAACAGTCCTGTTTCCCTGCAACACCAAGTAAATGACATCACAGTTCTTCAAGAAGGAGGAATCAGTGAGGCCAGTGCATACCAGTGGCACGACCAACCTACTGACCCCGAAATTCAACTACGAGCTTTTTAACTGCAACAACTTTAATATACGCTATTGGAGCTGGAATTACCGCGGCTGCTGGCACCAGACTTGCCCTCCAA
+
DDDDDIIIIHHIGHIIIIIIIIIIHIIIIIIIIIIIIIIIIIIIIIIIIHIIIIIIIHIHIHGHHIIIIIIIIIIIHIIIIIIIIIIIIIIHIIIIIIIIIHIIIIIIIIIIIIIIIIIIIIIIIIIIIIIIIIIIIHIIIIIIIIIHIIIIIIIIIIIIIIIIIIIIIIIIIIIIIIHIIIIIIIHIIIHIIIIIIIIIIIIIIIIIIIIIIIIIIHIIIIIIIIIIIIIIIIIIIIIIIIIHH<IIIIIIIIIIIIIIIIIIIIIIIIIIIIIIIIIIIIIIIIIIIIIIIIIIIIIIIIIIIIIIIIIIIIIIIIIIIIIIIIIIIIIIIIIIHIIIIDDDDD
@HISEQ:969:HM2KJBCX2:2:1101:16676:63552 2:N:0:ACTATGCA
TGCCGCCGTAATCCCAACTATCCCTATTAATCATTACGTTGATCCTAGAAACCAACAAAATAGAATCGAACGTCCTATTTCATTATTCCATGCTAATGTATTCAAGCGCGTGCCTGCTTTAAACACTCTAATTTTTTCAAAGTAACAGTCCTGATTCCCCACGACACCAAATTAATGACATCATGGCTCCTCAGAAAGGAGAAACCAATAACACCAGTACATACCAGAGGCATGACCGACGTATTGATCCCGAAATTCAACTACGAGCTTTTTAACTGCAACAACTTTAATATACGCTATTGGAGCTGGAATTACCGCGGCTGCTGGCACCAGACTTGCCCTCCAA
+
DDDDDIIIIGHHIHIIGIIIIIIIIIIIIHIIIHIIIHIIIIIIIIIIHIIIIIIIIIIIIIHIIIIIIIIIIIHHHIIIIIIIIIIIIIIHGIIIIIIIIIIIIHHIIIIHIIIIIIIIIHIIIIIIIIHIIIIIHIIIEIIIIIIIIIIIIIIIIIIHIIIIIIIIIIIIIIIIIIIIIIIIIIIIIIIIHIIIHIIIIIIIIIIIIIIIIIIIIIIIIIIIIIIIIIIIIIIIIIIIIIIHGIHIIIIIIIIIIIIIIHEIIIHHIIIIIIIIIIIIIIIIIIIIIIIHIHIIIIIIIIIIIIIIIIIIIIIIIIIIIIIIIIIIIIIIIIHIIIIIIDDDDD
@HISEQ:969:HM2KJBCX2:2:1101:10666:63887 2:N:0:ACTATGCA
TGCCGCCGTAATCCCAACTATCCCTATTAATCATTACGTCAATCCTAGAAACCAACAAAATAGGATCGAACGTCCTATTTCATTATTCCATGCTAATGTATTCAAGCGTTAGCCTGCTTTAAACACTCTAATTTTTTCAAAGTAACAGTCCTGTTTCCCTGCAACACCAAATTAATGACATTACAGTTCTTCAGAAAGGAGGAATCAGCGAAGCCAGTACATACCAGTGGCACGACCAACCTGCTGACCCCGAAATTCAACTACGAGCTTTTTAACTGCAACAACTTTAATATACGCTATTGGAGCTGGAATTACCGCGGCTGCTGGCACCAGACTTGCCCTCCAA
+
DAAD@HHCEGHEH?CHHDEEHIHHHFIIIIIHHHIGIEHEEHH?GHHGHEHHHHIIIIIIIICH?GHHHHHI@10DGH?HHIIHHHIGFHHHHHGIGHHIGGGHH<EGDHEEHIEHHIHIHHHHFFFHIHGHGHHHHHIHIIIIHGHHHICHHHFGHGCGHHEHHH@CHHFDHHFHEEFHIIIIIIIIGIHHIHIIIGIHGIHHIIHIGGHIIIHHFHHEIIHHGHHEHIHIIIIIIIIHEHIHEIIGHHHHGCGCCCHHHIHHHHIHHIIHIIIHHIGIIIHHHHFIHHEHEHHH@HHHFHCIIIHHEHHIIIIIHHGFEIIHHHIHIIIIIIHHHHHCEDD<?D
@HISEQ:969:HM2KJBCX2:2:1101:1586:65199 2:N:0:ACTATGCA
TGCCGCCGTAATCCCAACTATCCCTATTAATCATTACGTCGATCCTAGAAACCAACAAAATAGAATCAAACGTCCTATTTCATTATTCCATGCTAATGTATTCAAGCGCGAGCTTGCTTTAAACACTCTAATTTTTTCAAAGTAACAGTCCTGATTTCCCATGACACCAAATTAATGACATCGTGGTTCGTCAGAAGGGAGAAACCAATAATGCTAGTACGTACAAAGTACGACCGACATATTAGTCCCGAAATTCAACTACGAGCTTTTTAACTGCAACAACTTTAATATACGCTATTGGAGCTGGAATTACCGCGGCTGCTGGCACCAGACTTGCCCTCCAA
+
DDDDDIIIIIIIIGIIIIIIIIIIIIIIIIIIIIIIIIIIIIIIIIIIIHHIIIIIHHIIGIHIIGHIHIHIHIIHIIIIIIIIIIIIIIHIHIIIIIIIIIIIIIIIIIIIIIIIIIIIIIIIIIHIIIIIIIIIIIIIIIIIIIIIIIIIIHIHIIIIIIIIIIHIIIIIIIIIIIIIIIIHIIIIHIIIIIIIIIIIIIIIIIIIIIIHIIIIIIIIIIIIIIIIIIIIIIIIIIIIIIHIIIIIIIIIIIIIHIIIIIIIIIIIIIIIIIIIIIIIIIIIIIIIIIHEIIIIIIIIIIIIIIIIIIIIIIIIIIIIIIIIIIIIIIIIIIIIIIIDDDDD
@HISEQ:969:HM2KJBCX2:2:1101:8117:66007 2:N:0:ACTATGCA
TGCCGCCGTAATCCCAACTATCCCTATTAATCATTACATCGATCCTAGAAACCAACAAAATAGAATCGGATGTCCTATTTCATTATTCCATGCTAATGTATTCAAGCGTGAGCCTGCTTTAAACACTCTAATTTTTTCAAGGTAACAGTCCTAATTCCCCGTGACACCAAATTAATGGCATTACGGTTCTTTAGAAGGTGAGAAATCAATAATATCAGTACATACCAACGGCATGACCGAAACATTGATCCCGAAATTCAACTACGAGCTTTTTAACTGCAACAACTTTAATATACGCTATTGGAGCTGGAATTACCGCGGCTGCTGGCACCAGACTTGCCCTCCAA
+
DDDDCIIIIEHGHIIIIIIIIIIIIIIIIIIIIIIIIIIIIIIIIIIIIIIIIIIIIIIIHIIIIIIHIIIIIHIIIIIIIIIIIIIGIIIIIIIGIHHIIHHIIIIIIIIIIIIIIIIIIHIIIIIIIIIIIIIIIIIIIIIIIIIIIIIIIIIIHIIIIIIIIIIIIIIHIIIIIIIIIIIIIIIIIIHHIIIIIIIIIIIIIIIIIIIIIIIIIIIIIIIIIIIIIIIIIIIIHIIIIIIIHIIIIIIIIIIIIIIIIIIIIIIIIIIIIIIIIHIIIIIIIIIIIIIIIIIIIIIIIHIIIIIIIIIIIIIIIIIIIIIIIIIIIIIIIIIIIIIIIIDDDDD
@HISEQ:969:HM2KJBCX2:2:1101:7343:66457 2:N:0:ACTATGCA
TGCCGCCGTAATCCCAACTATCCCTATTAATCATTACGTCAATCCTAGAAACCAACAAAATAGGATCGAACGTCCTATTTCATTATTCCATGCTAATGTATTCAAGCGTTAGCCCGCTTTAAACACTCTAATTTTTTCAAAGTAACAGTCCTGTTTCCCTGCAACACCAAATTAATGACATTACAGTTCTTCAAGAAGGAGGAATCAGTAAAGCCAGTACATACCATAGGCACGACCAACCTACTGACCCCGAAATTCAACTACGAGCTTTTTAACTGCAACAACTTTAATATACGCTATTGGAGCTGGAATTACCGCGGCTGCTGGCACCAGACTTGCCCTCCAA
+
DDCDDIHIIFHHIIIIHIHHIIIIIIIIHIIIIIIIHIIIIIIIIIIHHHIHIIIIIIIIIIEHHIIIHIHHHIIHIIIIIIIIIIIGIIIIIIHIIIIIIIGIIIIIIIIIHHIHIHIIIIIIHIIHIIIIIIIIIIIIIIIIIHHHGIIIIIHIIIIIIIIIIIIIIIIHIIIIIHHIIIIIIIIIIIIIIIIIIIIIIIIIIIIIIIIIIIHIIIIHGIHGIIIIIIIIIIIIIIIIIIHHHIIHHIHIIIIIIIIIIIIIIIIIIIIIIIIHIIIIIIIIHHHIIIIIIIIIIHIIIIIIIIIIIIIIIIIIIIIIIIIIIIIIIIHIIIIIIIIIIDCDDD
@HISEQ:969:HM2KJBCX2:2:1101:2491:66429 2:N:0:ACTATGCA
TGCCGCCGTAATCCCAACTATCCCTATTAATCATTACGTCGATCCTAGAAACCAACAAAATAGAATCAAACGTCCTATTCCGTTATTCCATGCTAATGTATTCAAGCGTGAGCCTGCTTTAAACACTCTAATTTTTTCAAAGTAACAGTCCTGATTCCCCAAAACACCAAATTAATGGCATTAAGATTCGTCAGAAAGGAGAAACCAATAATATCAGTACGTACAAAAGCACGACCAATAAACCGGTCTCGAAATTCAACTACGAGCTTTTTAACTGCAACAACTTTAATATACGCTATTGGAGCTGGAATTACCGCGGCTGCTGGCACCAGACTTGCCCTCCAA
+
DBBB?EH?HIGIHHIHHFHHGCC1DGHIGIIHIHHEHCHIHDC@HEEHCHEH1FHHHICFEHHEHECCHE@CCCGEGHIGHHII@H@GGHIHE@EHHE@HGHGHHHH@FHHHFHE?C@GFCCHHI?6EIIHHHEIIHHGEHHHHIHHHFGFGACECHECEGEHCDHIHHHFIHFIHEHEEEHHGC?CFHH?GGEIIIIIIHIIIHHIIHDBFEEHHCBGHECIIIIIHHHEGIIHHHFHHCHC<CIIIFHGHEEIFIIHHEHHHHEIIHIHIIIIIIFGIIIIIIIGHHIIHHIHIIIHIHIHHHEHHIIIIIIHIIIIIIIIHIHHHIIIIIIIIIIIIBCDDD
@HISEQ:969:HM2KJBCX2:2:1101:7833:64845 2:N:0:ACTATGCA
TGCCGCCGTAATCCCAACTATCCCTATTAATCATTACGTCAATCCTAGAAACCAACAAAATAGGATCAAACGTCCTATTTCATTATTCCATGCTAATGTATTCAAGCGTTAGCCTGCTTTAAACACTCTAATTTTTTCAAAGTAACAGTCCTGTTTCCCTGCAACACCAAATTAATGACATTACAGTTCTTCAAGAAGGAGGAACCAGTAAAGCCAGTACATACCAGAGGCACGACCAACCTACTAATCCCGAAATTCAACTACGAGCTTTTTAACTGCAACAACTTTAATATACGCTATTGGAGCTGGAATTACCGCGGCTGCTGGCACCAGACTTGCCCTCCAA
+
DDDDDIIGIIIIIIIIIHIIIIIIIIIIIIIIIIIIIIHIIIIIIIIIIIIIIIIIHIIHIIIIIIIIIIHIHHIHIIIHIIIIIIIIIIIGIHIIIIIIIHIIIIIIIIIIHIIIIIIIIIIIIIIGIIIIIIIIIIIIIIIIIHIIIHIIIIIIIIIIIIIIHHIIIHHHIIIIHHHHIIIFIHHIIIIIIIIHIIIIIIIIIHHHIIIIIIIIHIIIIIIIHIIIHIIHHHHHIIIIHHFGEIHEIHIIHHIIIIHIHCHHHGIIHIIIIIIIHHIIIIIIIHIHIIIHIHIIIIIIIIIIIIHIIIIIIIHIIIIIIIIGIIIIIIIIIIIIIIHIIDDDDD
@HISEQ:969:HM2KJBCX2:2:1101:4161:66943 2:N:0:ACTATGCA
TGCCGCCGTAATCCCAACTATCCCTATTAATCATTACGTCAATCCTAGAAACCAACAAAATAGGATCAAACGTCCTATTTCATTATTCCATGCTAATGTATTCAAGCGTTAGCCTGCTTTAAACACTCTAATTTTTTCAAAGTAACAGTCCTGTTTCCCTGCAACACCAAATTAATGACATTACAGTTCTTCAAGAAGGAGGAACCAGTAAAGCCAGTACATACCAGAGGCACGACCAACCTACTAATCCCGAAATTCAACTACGAGCTTTTTAACTGCAACAACTTTAATATACGCTATTGGAGCTGGAATTACCGCGGCTGCTGGCACCAGACTTGCCCTCCAA
+
DDDDCIIIIIIIIIIIIIIIIIIIIIIIIIIIIIIIIIIIIIIIIIGIIIHIIIIIIIIIHHFHIIIIIIIHIIIIIIIIIIIIIIIHIIIIIIIGIHIIIIIIIIIIIIIIIIIIIIIIIHHIIIIIIIIIHHIIIHIIIIIIIIIIIIIIIIIIIIIIHGIIIIIIIIHHHIIHIIIIIIIIIIIIHIIIIIIIIIHIGIIIIHHIIIIIIIIIIIIIIIIIIHIIIIIIIIIIIIIIIIHHFIIIIIIIIGIIIIIHIHHIIIHIIIIIIIIIIIIIIIIIIIIIIIIIIIHIIIHIIIIIIIIIIIIIIIIIIIIIIIIIIIIIIIIIIIIIIIIIIDDDDD
@HISEQ:969:HM2KJBCX2:2:1101:5797:66833 2:N:0:ACTATGCA
TGCCGCCGTAATCCCAACTATCCCTATTAATCATTACGTCAATCCTAGAAACCAACAAAATAGGTTTGAACGTCCTATTTCATTATTCCATGCTAATGTATTCAAGCAAATGCCTGCTTTAAACACTCTAATTTTTTCAAAGTAACAGTCCTGTTTCCCTGCAACACCAAATTAATGACATTACAGTTCTTCAGAAAGGAGGAATCAGCGAGACCAGTTCATACCAGTGGCACGACCAGCCTGCTGACCCCGAAATTCAACTACGAGCTTTTTAACTGCAACAACTTTAATATACGCTATTGGAGCTGGAATTACCGCGGCTGCTGGCACCAGACTTGCCCTCCAA
+
DDDDDIIIIIIIIIIIIIIIIIIIIIIIIIIIIIIIIIIIIIIIIIIIHIIIIIIIIIIGIHHIIHIIIIIIIIIIIIIIIIIIIIIIIIGIIHHIIIHHHHIIIIIIIIIIIIIIIIIIIIIIIIIIIIIIIHIIIIIIIIIIIIIIIIIIIIIIIIIIIIIIIIIIIIHHIIIIIIIIIIIIIIIIHIIIIIIIIIIIIIIHHIIIIIIIIIIIIIIIIIIIIIIIIIIIIIIIIIIIIIIHFIIIIIIIIIIIIIIIIIIIIIIIIIIIIIHIIIIIIIIIIIIIIIIIIIIIIIIIIIIIIIIIIIIIIIIIIIIIIIIIIIIIIIIIIIIIIIIIIDDDDD
@HISEQ:969:HM2KJBCX2:2:1101:19059:66912 2:N:0:ACTATGCA
TGCCGCCGTAATCCCAACTATCCCTATTAATCATTACGTGATCCTAGAAACCAACAAAACGGAACCACTGTCCTATTTCATTATTCCATGCTAATGTATTCAAGCAAATTAATGCCTGCTTTAAACACTCTAATTTTTTCAAAGTAAAAATTCTAGTTCATTGAGACACCCATTAAGAACATCAACAATTCACCAGAAGATGAGAAATTGGCTACACCAGTTCATGCCCCTTAAGGCACGACCGATGCATCAATTCCGAAATTCAACTACGAGCTTTTTAACCGCAGCAACTTTAATATACGCTATTGGAGCTGGAATTACCGCAATGGCTGCTAACACCAGACTTGCCCTCCAA
+
DBDDDIIIIIIIIIHIGIIIIIIIIIIIIIIIIIIIIIHIIIIIIHGHGHHIIIIIIFHIIHIHIIIIHHIIGHHIIIIIIIIIIIIIIIGHIIHIECGGHDGHIIIIHHHEHEEHHFHIFHIIIIIIIIIGHFHIHIHHIIHHFHHHIHIIHIIIIHHGHIHHEFHHHGIIHHIHIIIHIIIHHHIIIHIIIIIHIHIIIIIIIIIIHIIIIIIIIIIIIIIIIIIIIIIHII=<IIIIIIIIIIIIIIIIHGIIIIIIIIIIIIIIIIIIIIIIIIIIIIIIIIIIIIIIIIIIIIIIIIIHIIIIIIIIIIIIIIIIIIIIIIIIIIIIIIIIIHIIIIIIIIIIIIDDDDD
@HISEQ:969:HM2KJBCX2:2:1101:3485:65775 2:N:0:ACTATGCA
TGCCGCCGTAATCCCAACTATCCCTATTAATCATTACGTCGATCCTAGAAACCAACAAAATAGAATCAAACGTCCTATTTCATTATTCCATGCTAATGTATTCAAGCGTGAGCCTGCTTTAAACACTCTAATTTTTTCAAAGTAACAGTCCTGATTCCCCACAACACCAAATAAATGACATCATGGTTCGTCAGAAGGGAGAAACCAACAATACCAGTACGTACCGAGGCACGACCGACATGATGGTCCCGAAATTCAACTACGAGCTTTTTAACTGCAGCAACTTTAATATACGCTATTGGAGCTGGAATTACCGCGGCTGCTGGCACCAGACTTGCCCTTCAA
+
?DDDAIHHIIHHH?FHHIIIIGHIIIIIIIHIIIIIIIIHHIIEHHIIIIIIHEHHHHIIIHHGHIIIGHGHICHHHIIHHGHIIIHHIHIHGHIIHIIIIHHIIIHHIIIIIIHHEHHHGHHHIHHHHIIIIIIHHIHHIIIIIIHIIIIIIHCGIIHHHHHHHHIIIIIHIIIHHHIIHIIIIIIIIIIHIHIIIHHIHIGIIIIIIIHIIIIHIIIIIIIIIIIIIIIIIIIIIIIIIHGDHHIIIIIIIIIIIIIIIHIIIIIIHIHIIHIHIHIIIIIIHIHIIIIIIIIIIIIIIHIIIIIHIIIIIIIIIIIIIIIIIIHIIIGIIIIIIIIIDDDDD
@HISEQ:969:HM2KJBCX2:2:1101:18566:67317 2:N:0:ACTATGCA
TGCCGCCGTAATCCCAACTATCCCTATTAATCATTACGGTGATCCTAGAAACCAACGAAATAGAACCAAGCCGTCCTATTTCATTATTCCATGCTAATATATTCAGACGTTAGCCTGCTTTAAACACTCTAATTTTTTCAAAGTAATAGTCCTGATTTCCAATCACACCAAATAAATGGCATGAAAGTTCCTCAGAAGGTAGAGATTTATCTCACCAGTACAGACAATTAAGCCTGACCAATGGGTAAACCCCGAAGTTCAACTACGAGCTTTTTAACTGCAACAACTTTAATATACGCTATTGGAGCTGGAATTACCGCGGCTGCTGGCACCAGACTTGCCCTCCAA
+
DDDDDIIIIHGHHHIIIIIIIIIIIIIIIIIIIIIIIHIIIIIIIIIIIIIIIIIIHIIIIHHFHHHIIHIIIIHIIIHCHHIIIIIIIEHHHGIHHIIIIHHHIGHHHIIHIIIIHHIIIIIIIIIIIIHHIIHIIIIIIIIIIIIIIIIIHHHHIHHIIIIHHHIIIIIIIIHIIIHIIIIIIIIHIHGIHIIIIIIIIIIIIHHIIIHIIIIHIIIIIIIIIIIIIIIIIIIIIIIIIIIIIIIIIIGIIHIIIIIIIIIIIIIIIIIIIIIIIIIIIIIIIIIHFHIIIIIIIIIIIIIIIIIIIIIIIIIIIIIIIIIIIIIIIIIIIIIIIIIIIIIDDDDD
@HISEQ:969:HM2KJBCX2:2:1101:17269:67502 2:N:0:ACTATGCA
TGCCGCCGTAATCCCAACTATCCCTATTAATCATTACGGCGGTCCTAGAAACCAACAAAATAGAACCGCACGTCCTATTCTATTATTCCATGCTAATGTATTCGAGCAAAGGCCTGCTTTGAACACTCTAATTTTTTCACAGTAAAAGTCCTGGTTCCCCCCACAGCCAGTGAAGGCCATGGGGTTCCCCAGAAGGAAAGGTCCAGCCGGACCAGTACTCGCGGTGAGGCGGACCGGCCAGCCAGACCCAAGGTTCAACTACGAGCTTTTTAACTGCAACAACTTTAATATACGCTATTGGAGCTGGAATTACCGCGGCTGCTGGCACCAGACTTGCCCTCCAA
+
DDDDDIIIIIIIIIIIIHIIIIIIIIIIIIIIIIIIIHIIHIIIIIIIHIIIIIIIIIIIIIHIHIIIIGIGHEHIHIIHIIIIIIIIFIHHIIGHIIIIIGHEHFHHIIGHGIIHIIHIEHFI=IIIIHHHIHHHCFHHIIIEHHIHIIHIHGHIIHIHHI<DHHH;HFGHHGH?BACHHHFGHHHIHIHHEEHGFHGFC?HDCCAGHF5HHGEHFHEDHHHHHGHIHE<HIHHIHEHDEHHHEG?CCB?CIHHH@E?HEGC1HH?HG@@ECGHHHGDGHG@1HGGE?H@CIHH@?HHFHCGEHHEFCHDIHIIGIHHCHEFC<1EC1CHIIHCG/<<0<DD<
@HISEQ:969:HM2KJBCX2:2:1101:5041:67800 2:N:0:ACTATGCA
TGCCGCCGTAATCCCAACTATCCCTATTAATCATTACGTCGATCCTAGAAACCAACAAAATAGAATCAAACGTCCTATTTCATTATTCCATGCTAATGTATTCAAGCGTAAGCCTGCTTTAAACACTCTAATTTTTTCAAAGTAACAGTCCTGATTCCCCACGACACCAAATTAATGACATCGCGGTTCTTCAGAAGGTAGGAACCAATAATGCCAGTGCGTACCGAAGCACGACCAACAATTTGATCCCGAAATTCAACTACGAGCTTTTTAACTGCAACAACTTTAATATACGCTATTGGAGCTGGAATTACCGCGGCTGCTGGCACCAGACTTGCCCTCCAA
+
DDDDDIIIIIIIIIIIIIIIIIIIIGIIIIIIIIIIIIIIIIIIIIHIHIIIIIIIHIIIIIHHIIIIIHHIIIIIHGIIIIIIIIIHHHHIIHIIHIIIIHHIIIIIIIIIHIIIIIIIIIIIIIIIIIIIIIIIHIIIIIIIIIIIIIIIIIIIIIIHIIIIHIIIIIIIIIIIIIIIIIIIIIIIIIIIIIIIIIIIIIIIIIIIIIIIIIIIIIIIIIIIIIIIIIIIIIIIIIIIIIIHIIIIIIIIIIIIIIIIIHIIIIIIIIIIIIIIIIIIIIIIIIIIIIIIIIIIIIIIIIIIIIIIIIIIIIIIIIIIIIIIIIIIIIIIIIIIIIIIDDDDD
@HISEQ:969:HM2KJBCX2:2:1101:21036:67814 2:N:0:ACTATGCA
TGCCGCCGTAATCCCAACTATCCCTATTAATCATTACGTCGATCCTAGAAACCAACAAAATAGAATCAAACGTCCTATTTCATTATTCCATGCTAATGTATTCAAGCGCGAGCTTGCTTTAAACACTCTAATTTTTTCAAAGTAACAGTCCTGATTTCCCATGACACCAAATTAATGACATCGTGGTTCGTCAGAAGGGAGAAAGCAATAATGCTAGCACGTACAAAGTACGACCGACATATTAGTCCCGAAATTCAACTACGAGCTTTTTAACTGCAACAACTTTAATATACGCTATTGGAGCTGGAATTACCGCGGCTGCTGGCACCAGACTTGCCCTCCAA
+
B0DDAIII?CE<GHEH<EHF@@G1<DC@GHHHHHHHIICE/C1<0<G1FHHDFHIHHGIHFGHIH1CC1F<<1<0<@CCCEHC@@D111C<11CCE@H1D1<FFH@CCC=?E@H@GB@C1DHIFEH@A17HHHHHH@1HGH@<DDC;F0FGGHIHEEDFHIEDF<C@<CGC?@EHGFD7C/:HHHHCGHHHCD@FF@HGDD<0<#FFGFEA/<1<HH@CC@DCCHG@1B?A://CEF@@HHGAF<FDDFF@@EHHCCG1CHEF1DHHHHHFE@HHEGC<?F<EHCEGEF@DHHFFHIHCHH?IIIHHEIIIHEH<HHHIHCHHIHGHHGC1DIIHIIIHB@BD@
@HISEQ:969:HM2KJBCX2:2:1101:17957:67933 2:N:0:ACTATGCA
TGCCGCCGTAATTAGCCCAACTATCCCTATTAATCATTACGTCAATCCTAGAAACCAACAAAATAGGATCGAACGTCCTATTTCATTATTCCATGCTAATGTATTCAAGCGTTAGCCTGCTTTAAACACTCTAATTTTTTCAAAGTAACAGTCCTGTTTCCCTGCAACACCAAATTAATGGCATTACAGTTCTTCAGAAAGGAGGAATCAGCGAAGCCAGTGCATACCAGTGGCACGACCAACCTGCTGACCCCGAAATTCAACTACGAGCTTTTTAACTGCAACAACTTTAATATACGCTATTGGAGCTGGAATTACCGCGGCTGCTGGCACCAGACTTGCCCTCCAA
+
DADDDHHIHHHHHIFHHHGIIGHHIHIHIIIHEFGHHHIEHHHIGHIIIHHHHHIIHIGIIIIIIIIFHHHGHFHFEEGFHHIEEIHHHEHCHEHIIEHIIIIIIIIIIIIIHHCCGHHIHHIIHIIIIIIIEIHHHHIHIHHHIIHIIIHHIHIIIHHHIIHHFHHHHHFHHGHIIIIIIIIIIIIIHIHHHIIIIIIHIFIHIIHHHHIIIIIIIIIIHHGIIHHHIIIIIIIIIIIIIHIIIHFFIHHHGIIIHIHHHIHIHHHIIIIIIHIIIIIIIIIIIIIIIIIIIIIIIIIIIIIIIIHHIIIIIIIIIIHIIIIIIIHIIIIHIHIIIIIIIIIIDDDDD
@HISEQ:969:HM2KJBCX2:2:1101:16443:68189 2:N:0:ACTATGCA
TGCCGCCGTAATCCCAACTATCCCTATTAATCATTACGGTGATCCTAGAAACCAACAAAATAGAACCATACCGTCCTATTCTATTATCCCATGCTAATGTATTCGAGCAAAAATGCCTGCTTTAAACAAACACTCTAATTTTTTCAAGGTAAAGGTCCTGGATCCGCAAGACACCCAATAAAGGACATCAAGTTTCTTCAGAAGGTGAGAAATCAACAGTAACAGTTCATACCCCTTAAGGCATACCATCACGTCAATCCCGAAATTCAACTACGAGCTTTTTAACTGCAACAACTTTAATATACGCTATTGGAGCTGGAATTACCGCGGCTGCTGGCACCAGACTTGCCCTCCAA
+
@DA@@HIHIHIIEGHHHIHHIHHHHHIIIHIHIIIIIIHIIIIHIIIIIIIFFHHHGHGIIIHIIIGHIIIFHHGHHHHIIHIIIGIIHHIIIEFHHIHIIFGHHHHHIHIHHHHIHIIGIIHIIHIIIIHIHIIIHIIHIIHHIHHHGIIIHHHGIIIIHHIGHFGIIHIIIHHHIIIIHHEHIIHHGIHHGHHHGEHIHIHHIHIIIIIIIHIIIIIIIIIIIHHIIIIIIIIIIIHIIIIHIIIIIIHHHHGIHDIGHHIIIHIIIHHHIIIIHIIIIIHIIIIIIIIIIIHHHIIIIIIIIGHHHIIHGIIIIHGIHIIIIIIIIIIIIIIIIIIIIIIIIIIIIIIDDDDD
@HISEQ:969:HM2KJBCX2:2:1101:4659:68437 2:N:0:ACTATGCA
TGCCGCCGTAATCCCAACTATCCCTATTAATCATTACGGTGATTCAGAAACCAACAAAACAGGACCACCGTCCTATTCTATTATTCCATGCTAATGTATTCAGACGTAAGCCTGCTTTGAACACTCTAATTTTTTCAAGGTAAAGGTCCTGGTTTCCCACCACGCTAAATTAATAACATGATAGTTCCCCAGAAGGTAGAAATTCTACACACCAGTACAGACTTGTTAGCCCGACCAACGGTAGAATCCCGAAATTCAACTACGAGCTTTTTAACTGCAACAACTTTAATATACGCTATTGGAGCTGGAATTACCGCGGCTGCTGGCACCAGACTTGCCCTCCAA
+
DD@D0C??FHIIIIIIHHHIHHIIGHHIHIIIIIIIIHDHHIIIHIIIIGHHEHHHHHIHI1<<DGHI=EHHHHG@FHHHIIIHHE<GHFHIIFEHHIGFEDEGGHHHHIFC@@DHBFEGB1DHH?FHEDIHHEDEHHHGCHHCHHIIHCFHHHIIHHICCGHH.GHHEHIIHHFFCEFHFFHEHHEHH:IHFFGFHHCHEHHHHEHHF7IHGEHCGEHHHHAIIHHHGHHCEEIIIHIIIHHDIIIHDGC@IHG@FGIHHHHIHHGHHHIIIHIIHEHHHFDHIIIIHFHGCHGHIIHGIIIIIIHHHG@?CDEIIHIIIHHEHHEIHHHEHHIHIHHHDDDBD
@HISEQ:969:HM2KJBCX2:2:1101:6030:68658 2:N:0:ACTATGCA
TGCCGCCGTAATCCCAACTATCCCTATTAATCATTACGTCGATCCTAGAAACCAACAAAATAGGTTCGATCGTCCTATTTCGTTATTCCATGCTAATGTATTCAAGCGCGAGCCTGCTTTAAGCACTCTAATTTTTTCAAAGTAACAGTCCTGTTTCCCCGCAACAACAAATTAATGCCATCACGGTTCTACAAGAAGGAGGGACCAGTGAGGCCAGTGCATACCAGTGGCACGACCAACCTACTGGCCCCGAAATTCAACTACGAGCTTTTTAACTGCAACAACTTTAATATACGCTATTGGAGCTGGAATTACCGCGGCTGCTGGCACCAGACTTGCCCTCCAA
+
DDCDCHIIIIHIGHIIIIIIIIIIIIIIIIIHHIIHHHHIIHHHIIIHIIIIIIHIHHHIIIHIIIIHIIIIIGHHIIIHGHIIIIIIIIHIIIIIIIIGIHHIIHIIIGIGHIIIIHHIHIIIIIHGHIIIIIIIIIIIIIIIHIHIIIHHHIHHIIHHIHHIIIIIIHHHIHHIIIIIIIIIIIIHIIIIIIIIIIIIIIIIIIIIIIIIIIIIIIIIIIIIIIIIIIIIIIIIIIIIIHHHGIIIIIIHIIIIIIIIIIIIIIIIIIIIIIIIIIIIHIIIIIIIIIIGHIIIIIIIIIIIIIIIIIIIIIIIIIIIIIIIIIIIIIIIIIIIIIIIIDDDDD
@HISEQ:969:HM2KJBCX2:2:1101:17682:68317 2:N:0:ACTATGCA
TGCCGCCGTAATCCCAACTATCCCTATTAATCATTACGTCGATCCTAGAAACCAACAAAATAGAATCAAACGTCCTATTTCATTATTCCATGCTAATGTATTCAAGCGCGAGCCTGCTTTAAACACTCTAATTTTTTCAAAGTAACAGTCCTGATTCCCCACGACACCAAATTAATGACATCGTGGGTAGGAATCAATTTGACCAGTACGTACCGAGGCACGACCGACCAACAGATCCCGAAATTCAACTACGAGCTTTTTAACTGCAACAACTTTAATATACGCTATTGGAGCTGGAATTACCGCGGCTGCTGGCACCAGACTTGCCCTCCAA
+
DDDADIIHIIHHIIIHHIHIHIIGHHIIEHHHHIHHIEHGHIIHIIIIIIIIHHHIEHHIIIHIFHIIIIIIIIHIIIIIHIHFHIIIHHEHHIIHHHHHIG@FHHHHHHGCEHIGIHHHHHHHHHIHIHHIIIIIHHIIIHHIIHIHIHIIHHIHEHHIHHHHIHIIIHHHIIIIIIIIIHIHHHIIIIIIIIHIHIIIHHHIIIIIIIIIIIIIIIIHIIIIIIIHHHDCCIHDIIIHIIIIIHIHIIIIIIIIIIIIIIIIIIIIIIIHHIIIHHHHHIHIIHHFEIIIIIHIIIIIIIIHDDIIHIIHHHHHIIIIHHIIIIIIHDDDDD
@HISEQ:969:HM2KJBCX2:2:1101:5269:67845 2:N:0:ACTATGCA
TGCCGCCGTAATCCCAACTATCCCTATTAATCATTACATCGATCCTAGAAACCAACAAAATAGAATCTGATGTCCTATTTCATTATTCCATGCTAATGTATTCAAGCGTAAGCTTGCTTTAAACACTCTAATTTTTTCAAGGTAACAGTCCTAATTCCCCATAACATCAAATAAATGACATTATGGTTCTTTAGAAGGTGAGAACCAATAAAACCAGTACATACCAAGGCATGACCGATTCCTTGATCCCGAAATTCAACTACGAGCTTTTTAACTGCAACAACTTTAATATACGCTATTGGAGCTGGAATTACCGCGGCTGCTGGCACCAGACTTGCCCTCCAA
+
DDDDDIIIIIHHHEHIIIIHIIIIIIIIIIIHIIIIIIIIGCHIIIHIIIIHIIIIIIIIIGHHFHIHIIIIIIIIIIIIIIHIIIIHHIIEHHHIIIIHHHHIIHHHIIIIIIIIIIIIHIHIHIIHIIIIIIIIHGIHIGIIIIIIIIIIIIIHIHHIIIHIHHEHHHIIIIIHIIIIIIIIIIIGIIHIIIIIIIIHIIIIIIIIIIIHIIIIIIIIIIIIIIIIIIIIIIIIIIIII=HGIIIIIIIIIIIIHIHIHCHIIIIIHIIIIIIIIIIIIIIIIIIIIIIIIHIHIIIIIIIIHIIIIIIIIIIGIIIIIIIIIIIIIIIIIIIIIIIIDDDDD
@HISEQ:969:HM2KJBCX2:2:1101:14294:68789 2:N:0:ACTATGCA
TGCCGCCGTAATCCCAACTATCCCTATTAATCATTACGTTGATCCTAGAAACCAACAAAATGGGTTCGAACGTCCTATTTCATTATTCCATGCTAATGTATTCAAGCTAAAGCCTGCTTTAAACACTCTAATTTTTTCAAAGTAACAGTCCTAACTCCCCATAACACCAAATTAATGACATCATGGTTCGTCAGAAAGGAGAGACCAATGATACCAGTACGTACCGAAGGCACGACCGACATATTGATCCCGAAATTCAACTACGAGCTTTTTAACTGCAACAACTTTAATATACGCTATTGGAGCTGGAATTACCGCGGCTGCTGGCACCAGACTTGCCCTCCAA
+
DCCDDIIHHEHGGHHHHHCHHHHHHIIHIHCHIHHIFHHIHHH1FHGHIIICEHIIGEFHIIG?GGGHHIFHIHEHIIHHHIEHHHHHGIH@FGHIIHHHHGCFGHIIIHHHCIHHHIHIHHHHHHHHGHHHHIHI<GE8CHFIBFHEHHIHEHDGEEHGCCCEHD?FEIHHEHHEG@HHHHHIGHHEGD<CEHHGI:IIHCGD:DHHG?EHFEBFH@CBGF<8GF<<C<0C@@/$1HFHGEGGGHHGH/CECC<1@1@D@IHEHHEFIHG@G@HHEH@FF1D1@@D1GCEHGD?HHHFFHGIHF@EHEHEH?EHHCHFEIHHGEHG<@?HIHGEGGEHDG@B@@0
@HISEQ:969:HM2KJBCX2:2:1101:6305:69145 2:N:0:ACTATGCA
TGCCGCCGTAATCCCAACTATCCCTATTAATCATTACGGCTCCCCTAGAAACCAACAAAATAGGAAAGCCGTCCTATTCTATTATTCCATGCTAATGTATTCGAGCAAAGGCCTGCTTTGAACACTCTAATTTTTTCAAAGTAAAAGTCCTGGTTCCCCGACACACCCAGTAAAGGGCATGCGAATCCCCAAGAGGAAAGATCCGGCCGGACCAGTGCACGCGGTGAGGCGGACCGGCCAGCCAGACCCAAGGTTCAACTACGAGCTTTTTAACTGCAACAACTTTAATATACGCTATTGGAGCTGGAATTACCGCGGCTGCTGGCACCAGACTTGCCCCTCCAA
+
DDDDCIIIHIHGIIIIHIIIGIIIIIIIIIIIIIIIIIHIIHIIIIIIIIIIHIIIIHIHIIHHIIGFHHIHHGHHIHHGHIIIHIHHIHIEHIHIIIIIHFHHIIIIHFHHIIIIIIIIIIIIIIIIIIIIIIIIIHIIIIIIIIIIIIIIIIIIHIIIIIIIHIIIIIIIIHIIIHIIIIIIIHIHIHIIIIIIIIIIIHIIIIIIIIIHIIIIIIIIIIIIIIIIIIIIIIIIIIIIIIHGIIIIIIIIHG1IIIIIIIIIIIIIIIIIIIIIIIIIIIIIIIIIIIIIIIIIIIIIIIIIIIIIIIIIIIIIIIIIIIIIIIIIIIIIIIIIIIIIDDDDD
@HISEQ:969:HM2KJBCX2:2:1101:20858:68095 2:N:0:ACTATGCA
TGCCGCCGTAATCCCAACTATCCCTATTAATCATTACGTCGATCCTAGAAACCAACAAAATAGAATCAAACGTCCTATTTCATTATTCCATGCTAATGTATTCAAGCGTACGCCTGCTTTAAACACTCTAATTTTTTCAAAGTAACAGTCCTGATTCCCCACGACACCAAATTAATGACATCGCGGTTCTTCAGAAGGTAGGAACCAATAATGCCAGTACGTACCGAAGCACGACCAACAATTCGATCCCGAAATTCAACTACGAGCTTTTTAACTGCAACAACTTTAATATACGCTATTGGAGCTGGAATTACCGCGGCTGCTGGCACCAGACTTGCCCTCCAA
+
DBDDDIIIHIIIIIIIIGIIIHHCHHHIIIIIIIIIIIHIIIIIIIIIIIIIHHHIIIIIIICHIHHIIIIHHGHEHFHHIIIIIIIIGE?EEHHIHHHHHHHIIHIHIIIGIIIHIIIIIIIIHIIGIIIIIIIIHHHHHHIHHHHG@EHHHIHHIIIHIIGFGHGIHHIIIHIHIIHHHGIIHIHCHFGHIHGHHIIGIHIHHIHGIHGEIGIIIIIIHHIHIIIIIIIIIHFIIIIHIIHGGHIHIIHHGIIHIHIIHDIIIIIIIIIIIIIIIIIIIIHHHIIIIIIHEIIIIIIIIIGIIIIIIIIIGIIIIIIGIIHIIIIIIIHHHIHFIIIIDDDDD
@HISEQ:969:HM2KJBCX2:2:1101:2039:69471 2:N:0:ACTATGCA
TGCCGCCGTAATCCCAACTATCCCTATTAATCATTACGGTGGTCCTAGAAACCAACAAAATAGAACCATGCCGTCCTATTTTATTATTCCATGCTAATGTATTCAAGCAAAAATGCCTGCTTTAAACACTCTAATTTTTTCAAAGTAAAGGTCCTGGTTCCCCGCGGCATCCAATTAAGGACATCGCGGTTCTCCAGAAGGTGAGAAATTGACTGCACCAGTTCATACCCCGTGAGGCACGACCGATGCGCCAATCCCGAAATTCAACTACGAGCTTTTTAACTGCAACAACTTTAATATACGCTATTGGAGCTGGAATTACCGCGGCTGCTGGCACCAGACTTGCCCTCCAA
+
DDDDDIIIIGHIGHIIIIIIIIIIIIIIIIIIIIIIIIIIIIIHIIIIIIIIIIIIIIIIIIHIIIIIIIHHIHIIIIIHIIIIIIIIIIIIIIIIIIIIIHHHIIIIIIIIIIHHIIIIIIIIIIIIIIIIIGHIIIIIIIIIIIIIIIIIIIIIIIIIIIIIIIIIIIIIIIIIIIIIIIIIIIIIIIIIIIIIIIIIIIIIIIIHIIIIIIIIHIIIIIIIIIIIIIIIIIIIIIIIIIIIIIIIIIHHIIIIIIIIIIIIIIIIIIIIIIIIIIIIIIIIIIIIIIIIIIIIIIIIIIIIIIIIIIIIIIIIIIIIIIIIIIIIIIIIIIIIIIIIIIIIIIIIDDDDD
@HISEQ:969:HM2KJBCX2:2:1101:15267:69833 2:N:0:ACTATGCA
TGCCGCCGTAATCCCAACTATCCCTATTAATCATTACGTCAATCCTAGAAACCAACAAAATAGGATCGAACGTCCTATTTCATTATTCCATGCTAATGTATTCAAGCGTTAGCCTGCTTTAAACACTCTAATTTTTTCAAAGTAACAGTCCTGTTTCCCTGCAACACCAAATTAATGACATTACAGTTCTTCAGAAAGGAGGAATCAGCGAAGCCAGTACATACCAGTGGCACGACCAACCTGCTGACCCCGAAATTCAACTACGAGCTTTTTAACTGCAACAACTTTAATATACGCTATTGGAGCTGGAATTACCGCGGCTGCTGGCACCAGACTTGCCCTCCAA
+
DDDDDIIIIIIIIIIIIIIIIIIIIIIIIIIIIIIIIIIIIIIIIIIIIIIIIIIIIIIIIIHIIHIHHIIIIIIIIIIIIIIIIIIIIIHHGHHIIIIIIIIIIIIHIHHHHIHHIHIIIIIIIIIIIIIIIIIIIIIIIIIHHIIIIIIIIIIIIIIIHIIIIIIIIIIHIIIIIIIIIIIIIIIIIIIIIIIIIIIIIIIIIIIIIIIIIIIIIIIIIIIIIIIIIIIIIIIIIIIIIIIHHIHHIIIIIIIIIHIIIIIIIIIIIIIIIIIIIIIIIIIIIIIIIIIIHIIIIIIIIIIIIIIIIIIIIIIIIIIIIIIIIIIHIIIIIIIIIIIIIDDDDD
@HISEQ:969:HM2KJBCX2:2:1101:12479:71109 2:N:0:ACTATGCA
TGCCGCCGTAATCCCAACTATCCCTATTAATCATTACGTCAATCCTAGAAACCAACAAAATAGGATCAAACGTCCTATTTCATTATTCCATGCTAATGTATTCAAGCAAATTGCCTGCTTTAAACACTCTAATTTTTTCAAAGTAACAGTCCTGTTTCCCTGCAACACCAAATTAATGACATTACAGTTCTTCAAGAAGGAGGAACCAGTAAAGCCAGTACATACCAGAGGCACGACCAACTTACTAATCCCGAAATTCAACTACGAGCTTTTTAACTGCAACAACTTTAATATACGCTATTGGAGCTGGAATTACCGCGGCTGCTGGCACCAGACTTGCCCTCCAA
+
DDDDDHIIIIIIHHIIIIIIIIIIIIIIIIIIIIIIIIIIIIIIIIIIEHIIIHHIIIIGHEGHGHIIGHHIHIIIIIIHIHIIIEHGHHIIIIIIIIIIHHIIIHIIIHIIIIIIHIHIHIIIIIIIIIIIIHIIIIIIIHIIIIHIIHIIIIIIIIIIIIIIIIIGIIHIIHHIIIIIHHIIHIIHIIIHIIIIIIIIHIIIIIHIHIIIIIIIIIIIIIIIIIIIIIIIIIIHIIIHHHIHHGIIHIIIIIIIIIHIIIHEIIHHHIIIIIIIIIIIIIIIIIIIIIIIIIIIIHGGDDIIIIIHIIIIIIIIIIGIGIIIIIIIIIIIIIIIIIIIIIDDDDD
@HISEQ:969:HM2KJBCX2:2:1101:5891:71319 2:N:0:ACTATGCA
TGCCGCCGTAATCCCAACTATCCCTATTAATCATTACGTCAATCCTAGAAACCAACAAAATAGGATCAAACGTCCTATTTCATTATTCCATGCTAATGTATTCAAGCGTTAGCCTGCTTTAAACACTCTAATTTTTTCAAAGTAACAGTCCTGTTTCCCTGCAACACCAAATTAATGACATTACAGTTCTTCAAGAAGGAGGAACCAGTAAAGCCAGTACATACCAGAGGCACGACCAACCTACTAATCCCGAAATTCAACTACGAGCTTTTTAACTGCAACAACTTTAATATACGCTATTGGAGCTGGAATTACCGCGGCTGCTGGCACCAGACTTGCCCTCCAA
+
DDDDDHIIIIIIIIIIIIIIIIIII?FHIIIIIHIIIIHIIIIIIIIIHIIIEHIIIIIIIIHIHIIIIIIIIIIIIHIIIIIIHIIHIIIIGHHIIIIIIIHIIIIIHIIIIIIIIIHIHHIHIIIIIIIIIHIIIIIHIIIIIIIIIIIIIIIIIIIIIIIIHHGIIIIIIIIIIIIIIIIIIIIIIIHIGIIIIIIIIIIHIIIIHHIIIIIIIIIIIIIIIIIIHIIIIHHIIIHIHHHHEHHHIIIIIIIHIIIHHIHIIIIIIIIIIIHIIIIIIIIIIIIIIIIIIIIIIIIHHIIIIIHIIIIIIIIIIIIIIIIIIIIIIIIIIIIIIIIIIDDDDD
@HISEQ:969:HM2KJBCX2:2:1101:13601:70724 2:N:0:ACTATGCA
TGCCGCCGTAATCCCAACTATCCCTATTAATCATTACGTCAATCCTAGAAACCAACAAAATAGGATCAAACGTCCTATTTCATTATTCCATGCTAATGTATTCAAGCGTTAGCCTGCTTTAAACACTCTAATTTTTTCAAAGTAACAGTCCTGTTTCCCTGCAACACCAAATTAATGACATTACAGTTCTTCAAGAAGGAGGAACCAGTAAAGCCAGTACATACCAGAGGCACGACCAACCTACTAATCCCGAAATTCAACTACGAGCTTTTTAACTGCAACAACTTTAATATACGCTATTGGAGCTGGAATTACCGCGGCTGCTGGCACCAGACTTGCCCTCCAA
+
DDDDDIIHHHIIGGHIIIIIIIIIIHIIIIIIIIIIIIIIIIHIHHHHEHIIIIIIIIIIHHHICEHEHIEHHIIIHIHIHHIHIIIHHGHIEHHIIIIHIIIIIIIIIIIIHIIIHHIHIIGEHHHHHIIHIHIIIEHHGIIIIIIHIIIIIHIIIHFIIIIIHGHIHHHHHHIHHIIIIIIIIIHGFIHIGHIIIIIHGHHHIIIIIIIIIHIIIHIIHIIIHIIIIIIIIIIIIIHIIIIHIIIIIIHHIIIHIIIIIIHIIHIIIIIIIIHHIIHIHGIIHIHIIHIIIIIIHFHIIHHIIIIGIIIIIIIIIIIIIIHIIIHIIGIIIIIIIIIIIADDDD
@HISEQ:969:HM2KJBCX2:2:1101:12350:70088 2:N:0:ACTATGCA
TGCCGCCGTAATCCCAACTATCCCTATTAATCATTACGTCAATCCTAGAAACCAACAAAATAGGATCAAACGTCCTATTTCATTATTCCATGCTAATGTATTCAAGCGTTAGCCTGCTTTAAACACTCTAATTTTTTCAAAGTAACAGTCCTGTTTCCCTGCAACACCAAATTAATGACATTACAGTTCTTCAAGAAGGAGGAACCAGTAAAGCCAGTACATACCAGAGGCACGACCAACTTACTAATCCCGAAATTCAACTACGAGCTTTTTAACTGCAACAACTTTAATATACGCTATTGGAGCTGGAATTACCGCGGCTGCTGGCACCAGACTTGCCCTCCAA
+
DDDDDIHIIHIIHHIIIIIIIIIIIIIIIIIIIIIIIIIIIIIIIIHIIIIHIIIIIIIIIIHIEHIIIIIIIIIHIIIIIIIIIIIIIIIIIIIIIIIIIIHIIIIIIIIIIIIIIHIIIIIIIIIIIIIIIIIIIIIIIIIIIIIIIIIIIIIIIIIIIIIHIIIHIIIIIIIIIIHIIIIIIHHIHIIIIIIIIIIIIIIHIIIIIIIIIIIIIIIIIIIIIIIIIIIIIIIIIIIIIIIIIIHHIIIIIIIIIIIIIIIIIIIIIIIIIIIIIIIIIIIIIIIIIIIIIIIIIIIHHIIIIIIIIIIIIIIIIIIIIIIIIIIIIIIIIIIIIIIIIDDDDD
@HISEQ:969:HM2KJBCX2:2:1101:7967:71849 2:N:0:ACTATGCA
TGCCGCCGTAATCCCAACTATCCCTATTAATCATTACGTCGATCCTAGAAACCAACAAAATAGAATCAAACGTCCTATTTCATTATTCCATGCTAATGTATTCAAGCGCGAGCTTGCTTTAAACACTCTAATTTTTTCAAAGTAACAGTCCTGATTTCTCGCGACACCAAATTAATGACATCGTGGTTTGTCAGAAGGGAGAAACCAATAATGCTAGTACGTACAAAGTACGACTGACATATTAGTCCCGAAATTCAACTACGAGCTTTTTAACTGCAACAACTTTAATATACGCTATTGGAGCTGGAATTACCGCGGCTGCTGGCACCAGACTTGCCCTCCAA
+
DDDDDIIHIIIIIIIIIIIIHHIIIIIIIIIIIIIIHIIIIIIIIIIIIIIIIIIIIIIIIIGHIHIHHIIIIHIIIHIIIIIIIHIHIIIIHHIIIIIIIIHHIIIIIIHIIIIIIIIIIHGHHIHHHHIIIIIIIHIIIIIIIIIIIIIIIIGIIIIIIIIHHIIIIIIIIIIHIIIIIIIIIIIIIIIIIIIIIIIHIIIHHIIIIIIHIIIIIHIIIIIIIIIIHIIHHHHIIHHIIHGHHIHHHGHIIIIIIIIHHIIIHHIHIHIIHIIIIIIHHHIIHIHIIHIHIHIIHIIIIIIIIIIIIIIIIIIIIIIIIIIIIIIIIIIIHHIIIIIDDDCD
@HISEQ:969:HM2KJBCX2:2:1101:7062:72635 2:N:0:ACTATGCA
TGCCGCCGTAATCCCAACTATCCCTATTAATCATTACGTCAATCCTAGAAACCAACAAAATAGGATCGAACGTCCTATTTCATTATTCCATGCTAATGCATTCAAGCGTTAGCCTGCTTTAAACACTCTAATTTTTTCAAAGTAACAGTCCTGTTTCCCTGCAACACCAAATTAATGACATTACAGTTCTTCAAGAAGGAGGAATCAGTAAAGCCAGTACATACCATTGGCACGACCAACCTACTGACCCCGAAATTCAACTACGAGCTTTTTAACTGCAACAACTTTAATATACGCTATTGGAGCTGGAATTACCGCGGCTGCTGGCACCAGACTTGCCCTCCAA
+
DDDDDIIIIIIIIIIIIIIIIIIIIIIIIIIIIIIIIIIIIIIIIIIIHHHIIIIIHIIIIHIIIIIIIIIIIIIIIIIIIIIIIIIHIIIIIIIIIG%IHHGHIIIIIIIIIIIHIIIIIIIIIIIIIIIHIIIIIIIHIHIIIIIIIIIIIIIIIIIIIIIIIIIIIIIHHIIIIIIIIIIIIIIIIIIIIIIIHIIIIIIIIIIIIIHIIIIIIIHIIIIIIHIIIIIIIIIIHIGHIHHHHIIHIIIGIIIIIIIIIIIIIIIIIIIIIIIHIIIIIIIHIHHIIIIIIIIIIIIIIIIIIIIIIIIIIIIGIIIIIIIIIIIIIIIIIIIIIIIHIDDDDD
@HISEQ:969:HM2KJBCX2:2:1101:1285:72748 2:N:0:ACTATGCA
TGCCGCCGTAATCCCAACTATCCCTATTAATCATTACGTCAATCCTAGAAACCAACAAAATAGGATCAAACGTCCTATTTCATTATTCCATGCTAATGTATTCAAGCGTTAGCCTGCTTTAAACACTCTAATTTTTTCAAAGTAACAGTCCTGTTTCCCTGCAACACCAAATTAATGGCATTACAGTTCTTCAGAAAGGAGGAATCAGCGAGACCAGTACGTACCAATGGCACGACCAACCTGCTGACCCCGAAATTCAACTACGAGCTTTTTAACTGCAACAACTTTAATATACGCTATTGGAGCTGGAATTACCGCGGCTGCTGGCACCAGACTTGCCCTCCAA
+
@@DD0??FCDC@GHHHHIIIIIHGHHHFCHIGGEHIIE1<EHHIHCG@GHIIFHEEHECH1GC1D?C@F@HE<CC=GH?1<@CE@G?GHH<<D@?FGHEEH1DEH110<@CCHH11<<G1D1<1/CAD811DHFB1CB61IIHGGG?GHBG18<;<DHEHHG7CFGHIH#C?IHHDCHG<<<<DFHC-D///<<<@D<F/CF<CHHHEH?G>?HIHG@CCGCCGGC<IHEE<CCCFC<<<1@:<:<<C</1HEHEGCHCHCHEH@CGIIHEFHGCHGHF<CHEGHCCGCECEEHCHEHCHHFFCFEHEHFFGDFC?C?GFHCIIIHG@CHGCCCG<EC<<<<0<0<
@HISEQ:969:HM2KJBCX2:2:1101:7314:72496 2:N:0:ACTATGCA
TGCCGCCGTAATCCCAACTATCCCTATTAATCATTACGGTGATCCTAGAAACCAACGAAATAGAATCAGTCCGTCCTATTTCATTATTCCATGCTAATGTATTCAGACGATAGTCTGCTTTAAACACTCTAATTTTTTCAAAGTAACAGTCCTGATTTCCCATCACACTAAATAAATGGCATGAAAGTTCCTCAGAAGGTAGAGATCCATCTCACCAGTGCAGACAATTAAGCCTGACCAATGGGTAGACCCCGAAGTTCAACTACGAGCTTTTTAACTGCAACAACTTTAATATACGCTATTGGAGCTGGAATTACCGCGGCTGCTGGCACCAGACTTGCCCTCCAA
+
DDDDBHIIIIIIHIIIIIIIIHHIIIIIIIIIHIIHIHIIIIIIIIIHIHIIIIIIIIHIIIHIIHIIIIIIHIIIIIIIIIIIIIHIIIIIHHGIIIIHIHIIHHHIHHIIIHHIIIHHIIHHGIHIIIIIIIIIIIIIIIIIIIIIIIIIHIIIIIIIIIIIIHIIIIHIIIHIIIIIIIIHIHHIGIIHIIIIIIIHIIIIHIIHIHIIIIIIIIIIIIIIIIIIIIIIIIIIIIIIIIIIHHHIIIIIHIIIIIIIHIIIIIIIHIIIIIIIIIIIIIIIIIIHHIIIIIIIIIIHIIHIIIIIIIIIIIIIHIIIIIIIIIIIIIIIIIIIIIIIIIIDDDDD
@HISEQ:969:HM2KJBCX2:2:1101:17906:72531 2:N:0:ACTATGCA
TGCCGCCGTAATCCCAACTATCCCTATTAATCATTACGGTGGTCCTAGAAACCAACAAAATAGAACCACAACGTCCTATTCTATTATTCCATGCTAATCTATTCAAGCAATAGCCCGCTTTAAACACTCTAATTTTTTCAAGGTAATGGTCCTGGCTCCCCAACACACCCAATAAAGGACATACTGGTTCACCAGAAGGAAGACCCGACAGCAGACAGTACTCGCCAAAGACGGACCGCCCGGCCAGGCCTAAAATTCAACTACGAGCTTTTTAACTGCAACAACTTTAATATACGCTATTGGAGCTGGAATTACCGCGGCTGCTGGCACCAGACTTGCCCTCCAA
+
DDDDAIHGHGHHHHIIHIIIIIIIIIHIHGHIIIFHIIIHHIIHIIIIGIIIHIIHHCGHGHHHHIIIIIIIIIHEGHHIHHHIIIFIIIIIIIHEGHIIHHHHHHGIHHHHHIIHHCEEHHHIIHIHHIIIIIIIHHIIIIIIHIIIIIIIHIIIIGIHIIIIHIIIIIIIHHIGIIIIIIIIIIIHHHGHIIIHIIIHIHGIIHIIIIIIIIIIGIIIHHHIIHIHIIIIIIIIHHHCDIIIHIEIIIIIIIIIIHIIIIIIIIIIIIIIIIIIIIIIIIIIIIIIIIIIIIIIIIIIIIIIIIIIIIIIIIIIIIIIIIHGIIIIIIIIIIIIIIIIIDDDDD
@HISEQ:969:HM2KJBCX2:2:1101:17998:72833 2:N:0:ACTATGCA
TGCCGCCGTAATCCCAACTATCCCTATTAATCATTACGTCAATCCTAGAAACCAACAAAATAGGATCAAACGTCCTATTTCATTATTCCATGCTAATGTATTCAAGCGTTAGCCTGCTTTAAACACTCTAATTTTTTCAAAGTAACAGTCCTGTTTCCCTGCAACACCAAATTAATGACATTACAGTTCTTCAGAAAGGAGGAATCAGCGAGACCAGTACGTACCAATGGCACGACCAACCTGCTGACCCCGAAATTCAACTACGAGCTTTTTAACTGCAACAACTTTAATATACGCTATTGGAGCTGGAATTACCGCGGCTGCTGGCACCAGACTTGCCCTCCAA
+
DDDDDIIHIHHGHHIIGHIIIIIIHHHIIIGIIIIIIIEHHIHIIHIIGIIIHIIIGIIHIHIIHHIHIIHECFHHIICEHIIHIIHEHIIICHIIHIIHHFHIIIIIHHIHIIIIIIIIHIIIHIHGHHIIIHHIHIIIIIHIIIIHHIIIIHHIHIHIIIIIEHHIIIIIHHHHHIHIHIIIIIHHIIIIIIIIIIIIIIIIIIIIIIIIIIIIIIIIIIIGIIIIIIIIIIIIIIIIIIIHHIIIIIIIIIIHHHIIIIIIIIIIIIIIIIIIIIIIIIIIIIIHIIIIIIIIIIIIIIIIIIIIIIIIIIIIIIIIIIIIIIIIIIIIIIIIIIIIIDDDDD
@HISEQ:969:HM2KJBCX2:2:1101:5940:73644 2:N:0:ACTATGCA
TGCCGCCGTAATCCCAACTATCCCTATTAATCATTACGTCAATCCTAGAAACCAACAAAATAGGATCAAACGTCCTATTTCATTATTCCATGCTAATGTATTCAAGCGTTAGCCTGCTTTAAACACTCTAATTTTTTCAAAGTAACAGTCCTGTTTCCCTGCAACACCAAATTAATGACATTACAGTTCTTCAAGAAGGAGGAACCAGTAAAGCCAGTACATACCAGAGGCACGACCAACTTACTAATCCCGAAATTCAACTACGAGCTTTTTAACTGCAACAACTTTAATATACGCTATTGGAGCTGGAATTACCGCGGCTGCTGGCACCAGACTTGCCCTCCAA
+
DDDDDIIIIIIIIIIIIIIIIIIIIIIIIIIIIIIIIIIIIIIIIIHIGIIIIIIIIIIIHHIIIIHIIIIHHIHIIIIIIIIIIIIIIIHIIIIIIIIIIIIIIHIIIHIHIIIIIIIIIIIIIIIIIIIIIIIIIIIIIIIIIIIHHIIIIIIIIIIIIIIIIIIIIIHHIIHIIIIIIIIIHIIIIIIIIIIIIIIIIIIIIHIIIIIIIIIIIIIIIIIIIIIIIIIIIIIIIIHIIIIHHIIHIIIIIHIIIIIIIIIIIIIIIIIIIIHIIIIIIIIIIIIIIIIIIIIIIIIHHIIIIIIIIIIIIIIIIIIIIIIIIIIIIIIIIIIIIIIIIDDDDD
@HISEQ:969:HM2KJBCX2:2:1101:10492:73232 2:N:0:ACTATGCA
TGCCGCCGTAATCCCAACTATCCCTATTAATCATTACGGTGATCCTAGAAACCAACAAAATAGAATCATGCCGTCCTATTTTATTATTCCATGCTAATGTATTCAAGCAAAATGCCTGCTTTAAACACTCTAATTTTTTCAAAGTAAAGGTCCTGGTTCCCCGTGACACCCAATTAAGGGCATCGCGGTTCTCCAGAAGGTGAGAAATTGACTACACCAGTTCATACCCCTTAAGGCACGACCGATGTGTCAATCCCGAAATTCAACTACGAGCTTTTTAACTGCAACAACTTTAATATACGCTATTGGAGCTGGAATTACCGCGGCTGCTGGCACCAGACTTGCCCTCCAA
+
BDD@0E<HIHHHGHHIHHHHHFHIIFHHHIHI11FHHIG@E@HGHIEHECHCCFGHEHH?GHHHIEGEH1<GHIGDHEHFHHHHEFCGHHIEFGHHCCGFHCEEHGHEHHI@?CHHCHI?HHGGEHIIIIHEHHHHGIHGA??IIHGGFG<EBDGC@<0CHBA<G?EFGEEH@HHHHIGHCC<CHDEHHGHHEHGGCC@<7IIIHHHG@6AD@F@HFEHHHD1G=CC1FHHIHHHFCCHCC@EEF@@@C=FFE<//G?HHIHHEHHG=IGIHIIIHHE?HFHHHD1C?F<@EHHHFHD<0C<<<1C1IIHHHHHHEHGDFHCHGHHHIHFD<?EHHHHF<C?HGIIHD?D<?
@HISEQ:969:HM2KJBCX2:2:1101:13709:74036 2:N:0:ACTATGCA
TGCCGCCGTAATCCCAACTATCCCTATTAATCATTACAACGGTCCTAGAAACCAACAAAATAGAATCGTTGTCCTATTCTATTATTCCATGCTAATGTATTCTGGCATATGCCTGCTTTAAACACTCTAATTTTTTCAAGGTAAAGGTCTTGGCTCCGAGCAACACCCAATAAAGGGCATTACCCTTCCCCAAGCGGTGAGGCCCAACCGACCAGTACTCGTTACAAGAACGGACCAACCGGCCAAACCCAAAATTCAACTACGAGCTTTTTAACTGCAACAACTTTAATATACGCTATTGGAGCTGGAATTACCGCGGCTGCTGGCACCAGACTTGCCCTCCAA
+
DD@DDHIHHHEHCDGFHHH@@HCFGGFHIIHHHHIIHICCH<G@FHHHGI?D@@HCHHH?FEEF1F<FCF1CCCH1<@FH@GEHHGEFHIIHHHEIHH@EHGEFFG@CIIIIHF1HHHHHHGHHIIHHHGHHHIHGEIHHEHEHIHEGFEHDCC<FHIIHAHEGCGEE@IHHHGIHHG@GHGGDHCIHFHHHHHHFHIIIHEC<H>HGHHHEHCHIIHHIHHIHHEG@EHHIHIHHHHIIIHCEIFFDCIHHHIHIHFEHG<IIHHIHHF?EHFHIHIHCGHHF<1IIHHECGCIHHEHHIGIHG?HIIHEHHCHHH?C?HHHFHHG<?HGCGEHEE/CF<@@0@
@HISEQ:969:HM2KJBCX2:2:1101:15878:74967 2:N:0:ACTATGCA
TGCCGCCGTAATCCCACATATCCCTATTAATCATTACGTCACTCCTAGAAACCAACAAAATCAGATCAAACGTCCTATATCATTATTCGAAGCAAATATATTCAAGCGTTAGCCTGCTTTAAACACTCTAATTTTTTCAAAGTAACAGTCCTGTTTCCCTGCAACACCAAATTAATGACATTACAGTTCTTCAAGAAGGAGGAACCAGTAAAGCCAGTACATACCAGAGGCACGACCAACCTACTAATCCCGAAATTCAACTACGAGCTTTTTAACTGCAACAACTTTAATATACGCTATTGGAGCTGGAATTACCGCGGCTGCTGGCACCAGACTTGCCCTCCAA
+
000D0/C/C0<111<110<<1<1<1<<D@1D1<DG1C11100DG1DG<1<1111<E<1<@G11<11<1<110<100<<1111<<F1FE1110/111</%@68<HIHH@EFH.16A6<82(</D<6DFH@CCCHGH6CFA<FHB1F?G?IIII9G@H?0HC?DCHDC#<@<DF<D#/FFDGE?F?F@D/HHCEFEHF@CD<G0GD0@DE?IIFHFCGD/HE?CHHECEFAHFIHHH?<</C1CDD1EF<<<HGEG?GHHHGHHEC@CHEFC?CC?HH@GD1CGF<EHH@D1IIHGCEC<CHFEE@HEHEHIIHDHHHGIHCHCHHHC?HIHHEHEGCIIHCD<@<<<
@HISEQ:969:HM2KJBCX2:2:1101:3673:75685 2:N:0:ACTATGCA
TGCCGCCGTAATCCCAACTATCCCTATTAATCATTACGTCAATCCTAGAAACCAACAAAATAGGATCGAACGTCCTATTTCATTATTCCATGCTAATGTATTCAAGCGCGTGCCTGCTTTAAACACTCTAATTTTTTCAAAGTAACAGTCCTGATTCCCCACGACACCAAATTAATGACATCATGGCTCCTCAGAAAGGAGAAACCAATAACACCAGTACATACCAGAGGCATGACCGACGTATTGATCCCGAAATTCAACTACGAGCTTTTTAACTGCAACAACTTTAATATACGCTATTGGAGCTGGAATTACCGCGGCTGCTGGCACCAGACTTGCCCTCCAA
+
D0D0DCDDHEH?<<CGCHIHHH1FHI?HHIHIHGHEHFH1C<CCF1DC@GHH1GEC@HHEHHF@H1D0CFC<FHHHHHGHEHIHHIIHFE1@@FCHHHFHIH@DHDIHG?IHIHIIIHHF<?HHGGDEHHFCFC@FEH@DEEIIIGHIIHEH@HEECHFEHH?EHGHIHHHFHHGCGGHH8HFHCIHHHIHEC@HFIIIIIIIIIFIIHH@EFEHHE<HHHHFCFAFF;IIHEIHIHFHHEHIFHH<DHC?HD?EE?E@IHD/HGCEIIIIIIIIFIIHHHG@FG@1HHEEIHIHFGCIIHGIIIHHHEIIHDHH??HIIIIIHEEIHHHCFF@IHIIHG@@@@D@
@HISEQ:969:HM2KJBCX2:2:1101:18498:75339 2:N:0:ACTATGCA
TGCCGCCGTAATCCCAACTATCCCTATTAATCATTACCCCAGTCCTAGAAACCAACAAAATAAGACTGAAGTCTTATGTCATTATTCCATGCTAACATATTCAAACAATCGTTTGCTTTGAACACTCTAATTTTTTCAAAGTAAAATTCCTACAGTCAGAAAACACCAATAAAGGCACCTCCCACATGTAGAATAATTGGCTTAAAAAATGTAATCAACAATGTTGAAACAAGTTTTACACCAAAAGGTTCAACTACGAGCTTTTTAACTGCAACAACTTTAATATACGCTATTGGAGCTGGAATTACCGCGGCTGCTGGCACCAGACTTGCCCTCCAA
+
DCDDDIHIIDEGHGHIIIIIIHGHIIIIIIIIIIIIIIIIIIIIIIIIGIIIIHHHIIIIIHHIIIHGGHHHGIHIIHHHHHIIHGHHIIIIIIIIIIIIFIIHHIIFHHHHHIHIIIIIHIIIHIIIIGHHHIDEHIIIIIIHIIIIIIIHIHHHGHFIIIIIIHIIIIHHHHGIIIIHDGIIIIIIIIIIIIIIIIIIIIIIIIIIIIIIIII<IIIIIIIIHIIIIIIIIIIHHGGIIIIIIIIIIHIIIIIIIIIIIIIIIIIIIIIIIIIHGIIIIIIIIIIIIHHHHHIIIIIIIIIIIIIIIIIIIIIIIIIIIIIIIIIIIIIIIIDDDDD
@HISEQ:969:HM2KJBCX2:2:1101:8602:75798 2:N:0:ACTATGCA
TGCCGCCGTAATCCCAACTATCCCTATTAATCATTACGTCAATCCTAGAAACCAACAAAATAGGATCGAACGTCCTATTTCATTATTCCATGCTAATGTATTCAAGCGTTAGCTTGCTTTAAACACTCTAATTTTTTCAAAGTAACAGTCCAAATTCCCCAAAACACCAAATTAATGGCATTAAGGTTCATCAGGAAGGAGGAATCAGTGAGACCAGTACATACCAGAGGCATGACCAACCTACTAACCCCGAAATTCAACTACGAGCTTTTTAACTGCAACAACTTTAATATACGCTATTGGAGCTGGAATTACCGCAGCTGCTGGCACCAGACTTGCCCTCCAA
+
DDDDDIIIIIIIHIIIIIIIIIIIIIIIIIIIHIIHIIIIIIIIIIIIIHIIGIIIIIIIIIIIIIIIIGHHIIIIHIIIIIIIIIIHHHIHHIIGIIIIIIIIIIIIIIIIIIIIIIIIIIIIIIHIIIIIIIIIIIIIIIIIIIIIIIIIIIIIIIIIIIIIIIIHIIIIIIIIIIIIIIIIIIIIIIIIIIIIIIIIIIIIHIIIIIIIIIIIIIIIIIII<IIIIIIIIIIIIIIIIIIHHIIIIIIIIIIIIIIIIIHIIIIIIIIIIIIIIIIIIIIIIIIIIIIIIIIIIIIIIIIIIIIIIIIIIIIIIIIIIIIIIIIIIIIIIIIIIIIIIDDDDD
@HISEQ:969:HM2KJBCX2:2:1101:18747:76018 2:N:0:ACTATGCA
TGCCGCCGTAATCCCAACTATCCCTATTAATCATTACGTCGATCCTAGAAACCAACAAAATAGAATCAAACGTCCTATTTCATTATTCCATGCTAATGTATTCAAGCGTAAGCCTGCTTTAAACACTCTAATTTTTTCAAAGTAACAGTCCTGATTCCCCACGACACCAAATTAATGACATCGCGGTTCTTCAGAAGGTAGGAACCAATAATGCCAGTGCGTACCGAAGCACGACCAACAATTTGATCCCGAAATTCAACTACGAGCTTTTTAACTGCAACAACTTTAATATACGCTATTGGAGCTGGAATTACCGCGGCTGCTGGCACCAGACTTGCCCTCCAA
+
@D0<D<EDIHEHFHF@GHIH1GH@<CEHHIHIIIIEF?FHHIH1DGEI1<@HIHCEHIECEHFHIE1CC<1<CC=@GHIIIIHE1CF11FC@GHHHE@GFHDHHEHHIHEHC@FHFGHEFG@BDGHFCH7EHEHEFBEHHIIIIHIHAFHEHFEEG?0DGGCACHEGED:CHHEDHD?CEDDCEHDFEHFCHEIIIHHHHGGE?AHHHFGCIHGIHDHDHHHHCDHFH8EHEFCIFIHHHHHD<EEHIHIIHHGD@HCG@ECGEHIIHEFHC@CHHIIHF<F<E@@IIHHHIHHE@GEHEEHHHGHFHCHEECHIHHHHEHHGIHIIIIIIIHHHHIIHH@DBBD
@HISEQ:969:HM2KJBCX2:2:1101:16242:76349 2:N:0:ACTATGCA
TGCCGCCGTAATCCCAACTATCCCTATTAATCATTACGTCAATCCTAGAAACCAACAAAATAGAATCAAACGTCCTATTTCATTATTCCATGCTAATGTATTCAAGCGTAAGCCTGCTTTAAACACTCTAATTTTTTCAAAGTAACAGTCCTGATTCCCCACGACACCAAATTAATGACATCGCGGTTCTTCAGAAGGTAGGAACCAATAATACCAGTGCGTACCGAGGCACGACCGACAATCTGATCCCGAAATTCAACTACGAGCTTTTTAACTGCAACAACTTTAATATACGCTATTGGAGCTGGAATTACCGCGGCTGCTGGCACCAGACTTGCCCTCCAA
+
DDDDBIIIIIIIIIIIIIIIIIIIIIIIIIIIIIIIIIIIHIIHIIIIIIIIIIIIIIIIIIIHHIIIIEEHIIIIIIIIIHIIHIIGHIIIIIHIIHIIIIIIHIIIIIIIHHIIIIIIIIIIIHIIIIHIIIIIHIIIIIHIIIIIIIHHIIIIIIIIHHHIHHGIIHHHIIIHHHHHIIHIHIIIIIIHIIIIIIHHHHIIIIIHHHIIIIIIIHIIIIIIIIIIIIIIIIIIHIIIIHHGIIIIIIIIIHHIIIIHIIIHIIIHIIIIIIIIIIIIIIIIIIIIIIIIIIIIIIIIIIIIIIIIIIIIIIIIIHIIIIIIIIIIIIIIIIIIIIIIDDDDD
@HISEQ:969:HM2KJBCX2:2:1101:13550:77072 2:N:0:ACTATGCA
TGCCGCCGTAATCCCAACTATCCCTATTAATCATTACGTCAATCCTAGAAACCAACAAAATAGGATCGAACGTCCTATTTCATTATTCCATGCTAATGTATTCAAGCGTTAGCTTGCTTTAAACACTCTAATTTTTTCAAAGTAACAGTCCAAATTCCCCGCAACACCAAATTAATGGCATTACGGATCATCAGGAAGGAGGAATCAGTGAGACCAGTACATACCAGAGGCATGACCAATCTACTAACCCCGAAATTCAACTACGAGCTTTTTAACTGCAACAACTTTAATATACGCTATTGGAGCTGGAATTACCGCGGCTGCTGGCACCAGACTTGCCCTCCAA
+
D@0@DHCHHHIHH@HHHHHIII@FFEHHGEHFEHGHIGHHH0CFCHEFEHHHHH?0CGHIFHHG1CH0CCGH@F0<G?FFHEEHFFHEFHCHHHC@G@@GE@GEHDE?GEEHHEHCGHHHGEB@GFEHFECHHII@GHHFIIIIHGF@?CFGFGCHIIHHHHHHGCGHFHGHIHHGFHHEGHHGCHEEHFH0DDFDHFHFG<HHGHCEFEHFHFIHHCGEGHICGDFGEEHGF?C1HHEHD6FEGF<HCCD1GHEGEHED1CCC1CEHHC<@EECGCIHHHHGGF@CHEEHHEH?CEIHHC@1FCEHFG<D1CFCCDH?EHHHHIHFHHHGC<CD1G<<0HD<<00
@HISEQ:969:HM2KJBCX2:2:1101:2714:77234 2:N:0:ACTATGCA
TGCCGCCGTAATCCCAACTATCCCTATTAATCATTACGTCGATCCTAGAAACCAACAAAATAGAATCAAACGTCCTATTTCGTTATTCCATGCTAATGTATTCAAGCGTGAGCCTGCTTTAAACACTCTAATTTTTTCAAAGTAACAGTCCTGATTCCCCAAGACACCAAATTAATGACATCATGGTTCGTCAGAAGGTAGGAATCAATAATACCAGTACGTACAATAGCACGACCAATAAATTGATCCCGAAATTCAACTACGAGCTTTTTAACTGCAACAACTTTAATATACGCTATTGGAGCTGGAATTACCGCGGCTGCTGGCACCAGACTTGCCCTCCAA
+
DDDDDHIIIIGIIHIIIIIIGFHHHHHIIIIHIIIIIHIGHIIIHIHHIIIIIIIHIHHIHHH?HHHHHH@EHHHIHHIIIIIIHCH?@FHHIIIIFHIIHHHHHFCGFIIIHIHHHHEHFIHIHHHIIIHHGHHFEIIIHEGHIHHIHHHHHIIIF0?HGIHHHHHHHIHHEHHHHIIIIIIIIIHHIHFIIIIIIIIHHIIIIIIHIIIIIIIIIHHIHEHHHIIIIIIHIIIIIIHHGIHIIIIIIGHIIIIIIIIIGIIIHIIIIIIIIIIIIHGHIHCHGDDFIIGIHIHIIIIIIIIIIIHHCIIHIIIIIIIHIIIIIIIIIIIIIIIIIIIIDDDDD
@HISEQ:969:HM2KJBCX2:2:1101:19335:77628 2:N:0:ACTAAGCA
TGCCGCCGTAATCCCAACTATCCCTATTAATCATTACGTCAATCCTAGAAACCAACAAAATAGGATCGAACGTCCTATTTCATTATTCCATGCTAATGTATTCAAGCGTTAGCTTGCTTTAAACACTCTAATTTTTTCAAAGTAACAGTCCAAATTCCCCGCAACACCAAATTAATGGCATTACGGATCATCAGGAAGGAGGAATCAGTGAGACCAGTACATACCAGAGGCATGACCAATCTACTAACCCCGAAATTCAACTACGAGCTTTTTAACTGCAACAACTTTAATATACGCTATTGGAGCTGGAATTACCGCGGCTGCTGGCACCAGACTTGCCCTCCAA
+
B@@@DDHCHHCHCHICFHG<111DHE@EGE<<CCEHHIHE0CH?@GE@FHHFFHIIHHHFFHE@G?@CCHECEG0@FCHIEHFFHHFFCGH?E?GHHI?FEBGH1<1EG=H11@HH?FBDBC(%0?C1HHHCHGHHDEFEHHHHEF<<<F1FFEHGDHE?<<EDD<@<DFE?CG<@1@?C5GEH?CCEHEC6FCHFHD/9GFHGH1BF<1EDFH@IIHC?HFF<1@EF@C<@@D<<CD:/EHD/EF</C-GEFFG1D1CD@GIHHCHCIHF<C<<<1D<CCHGFC1<CCCF<<<?@E<<@CCHCF<?IHCHCCF<E/<IIHHECEEFCHIHC<CC<@EIHG0@ABB
@HISEQ:969:HM2KJBCX2:2:1101:3709:78197 2:N:0:ACTATGCA
TGCCGCCGTAATCCCAACTATCCCTATTAATCATTACGTCAATCCTAGAAACCAACAAAATAGGATCGTCGTCCTATTTCATTATTCCATGCTAATGTATTCAAGCGTTAGCCTGCTTTAAACACTCCAATTTTTTCAAAGTAAACGTGCTGGCCACGTATAGCACTCGGTTAAGAGAACTATACACGAACCAACAAAATCGTCCTGACAAACAGTAAACACCGCAAGGTGCACCGCCCATCTGGAACCGAGATCCAACTACGAGCTTTTTAACCGCAACAACTTTAGTATACGCTATTGGAGCTGGAATTACCGCGGCTGCTGGCACCAGACTTGCCCTCCAA
+
DDDDDIIIIIIIIIIHIIIIHIIIIIIIHIIIIIIIIIHIIIIIIIGIHIIIIHIIIIIIIIIHIHHIIIIIIIIIIIIIIIIIHIGIIIIFHFHIIIIIIIIIGIIIIIIIIIIIIIIHHIIIHIIIIIIIIIIIIIIIIIHHHIIIIIIIHHIIIIIIHHHIIIIIIIIIHIIIHIIIIIIIIIIIIIHHIIIHIHHEHIIIIIIIIIIIIIIIIIHIIIGIIIIIIIIIIIIIIHIIIHHIIIIHIIIIIIIIIIIIHIIHIIIIIIIIIIIHIHIIIHIHHHIIIGIIIIIIIIIIIIIIIIIIIIIIIIIGIIIIIIIIIIIIIIIIIIIIIIIDDDDD
@HISEQ:969:HM2KJBCX2:2:1101:13856:78844 2:N:0:ACTATGCA
TGCCGCCGTAATCCCTATCCCTATTAATCATTACGTCGATCCTAGAAACCAACAAAATAGAATCAAACGTCCTATTTCGTTATTCCATGCTAATGTATTCAAGCGTGAGCCTGCTTTAAACACTCTAATTTTTTCAAAGTAACAGTCCTGATTCCCCATGACACCAAATTAATGACATCATGGTTCGTCAGAAGGTAGGAATCAATAATACCAGTTCGTACAATAGCACGACCAATAAATTGATCCCGAAATTCAACTACGAGCTTTTTAACTGCAACAACTTTAATATACGCTATTGGAGCTGGAATTACCGCGGCTGCTGGCACCAGACTTGCCCTCCAA
+
DDDDDGIIIIIIHIIIHIIIIIIIIIIIIIIIIIIIIIIIIIIIIIIIIIIIIIIIIIIIIIIIIIIIIIHHHIIHIHIIIIIIIFIIFHIHIIIIHHHIIIIHIIIIIIIIIIIIIIIIIIIIHHHIIIIIIHIHIIIIIIHHIIIIIIIIIIIIIIIIIIHHIIHIHIIIIIIIHHHIIIIIIIIHIIIIIIIIIIIIIIGIIIIIIIIIIHIIIIIIIIIIIIIIHHIIIIIIIIIIHIIGIIIIIIIIIIIIIIIIIIIIIIIIHIHIIIIIIIIIIIIIIIIIIIIIIIIIIIIIIIIIIIIIIIIIIIIIIIIIIIIIIIIIIHIHIIIIIDDDDD
@HISEQ:969:HM2KJBCX2:2:1101:2458:79065 2:N:0:ACTATGCA
TGCCGCCGTAATCCCAACTATCCCTATTAATCATTACGGTGATCCTAGAAACCAACAAAATAGAACCAATCCGTCCTATTTCATTATTCCATGCTAATGTATTCAGACTTAAGCCTGCTTTAAACACTCTAATTTTTTCAAAGTAACAGTCCTGATTTCCCAACACACCAAATTAATGACATGAAGGTTCTTCAGAAGGTAGAAATTCGCCACTACTGTACGGACCGTAAAGCCCGACCATAGGACAAATTTCGAATTTCAACTACGAGCTTTTTAACTGCAACAACTTTAATATACGCTATTGGAGCTGGAATTACCGCGGCTGCTGGCACCAGACTTGCCCTCCAA
+
DCDCDIIIIIIIGHIIIIIIIIIIIIIIIIIIIIIIIIIIIIIHHIIGIIIGEHIIIHIIIHFGHIGIHIIHHCHHIIIIIHIIIIIIHHIIHHGIIIIHHIIIIIHHIIIIHIIIHHHIHIIIHIHIIIIIHIIIIIIIIIIIIIIIIIIHFHIIIIIGHIIIIHIIIIIIHIIIHIIIIIIIIIIIIIHHIIIIIIIIIIIIIIIIIIIIIIIIIIIIHIIIHIIIIIGIIIIIIIIIIIIIIIHIIIIIIIIIIIIIIIIIIIIIIIIIIIIIIIIIIIIIIIIIIIIIIIIIIIIIIIIIIHIIIIIIIIIIIIIIIIIIIIIIIIIIIIIIIIIIIIIDDDDD
@HISEQ:969:HM2KJBCX2:2:1101:20173:79296 2:N:0:ACTATGCA
TGCCGCCGTAATCCCAACTATCCCTATTAATCATTACGTCAATCCTAGAAACCAACAAAATAGGATCAACGTCCTATTTCATTATTCCATGCTAATGTATTCAAGCGCGAGCCTGCTTTAAACACTCTAATTTTTTCAAAGTAACAGTCCTGATTCCCCACCACACCAAATTAATGACATGATGGTTCGTCAGAAGGTAGGAATCAGTAACACCAGTACGTACCGAAGGCACGACCAGCGTACTAATCCCGAAATTCAACTACGAGCTTTTTAACTGCAACAACTTTAATATACGCTATTGGAGCTGGAATTACCGCGGCTGCTGGCACCAGACTTGCCCTCCAA
+
DDDDBHHHHEEHHIIHIIHHHHEHIHIIHHHIHIIHIIHIHEHHHIIEHEHHHHHIFGHHIICCHHHHIIIIFHIIIIEHIIIIHII?@HGEHIHIHHHHHHHHHIIIIHIHEHHIIIIIHIIHHHHHIHIIIIIIIHIIIIHHIHHHIIIHIIHIIIIHHIIHIIIHHHIIIHIHHHHIHHHDHHIHIIIIHGIIIIIIIIIIIIIIIIHIIIIIHHHIIIIHHEIHHECIIHEHIIHIIHHHHIIIIIGHIIIIIHHIIIIIIIIIIIIIHHGIIIIIIIIIIHIIIIIHHIIHIIIIHIIIIIIIIIHHIIHHIIIIIIHIHHHFIIHIIIIIIIIICDADD
@HISEQ:969:HM2KJBCX2:2:1101:8917:79514 2:N:0:ACTATGCA
TGCCGCCGTAATCCCAACTATCCCTATTAATCATTACGTCAATCCTAGAAACCAACAAAATAGGATCGAACGTCCTATTTCATTATTCCATGCTAATGTATTCAAGCGTTAGCCTGCTTTAAACACTCTAATTTTTTCAAAGTAACAGTCCTGTTTCCCTGCAACACCAAATTAATGACATTACAGTTCTTCAGAAAGGAGGAATCAGCGAAGCCAGTGCATACCAGTGGCACGACCAACCTGCTGACCCCGAAATTCAACTACGAGCTTTTTAACTGCAACAACTTTAATATACGCTATTGGAGCTGGAATTACCGCGGCTGCTGGCACCAGACTTGCCCTCCAA
+
DCDDCIHIIIIIIIIIIIIIIIIIIIIIIIIIIIIIIIIIIIIIIIIIGIIIIIIIIIIIIIHHHIEHIHIIIHIIIIIIIIIIIHIIHIIIIIIIIIIIIIHHIIIIIIIIIIIIIIIIIGHIIIIIIIIIHIIIIIIHGIIIIIIIHIIIIIIIHIIIIIIIIIIIIIIIIIIIIIIIIIIIHIIIIIIIIIIIIIIIIIIIIIIHIIIIIIHIIIIIIIIIIIIIIIIIHIIIIIHIIHIHHIIIIIIIIIIIIIIIIIIIIIIIIIIIIIHIIIIIIIIIIIIIIIIIIIIIIIIIIIIIIIIIIIIIIIIIIIIIIIIIIIIIIIIIIIIHIIIIIDDDDD
@HISEQ:969:HM2KJBCX2:2:1101:17609:79583 2:N:0:ACTATGCA
TGCCGCCGTAATCCCAACTATCCCTATTAATCATTACGTCGATCCTAGAAACCAACAAAATAGAATCAAACGTCCTATTTCGTTATTCCATGCTAATGTATTCAAGCGTGAGCCTGCTTTAAACACTCTAATTTTTTCAAAGTAACAGTCCTGATTCCCCATGACACCAAATTAATGACATCATGGTTCGTCAGAAGGTAGGAATCAATAATACCAGTACGTACAATAGCACGACCAATAAATTGATCCCGAAATTCAACTACGAGCTTTTTAACTGCAACAACTTTAATATACGCTATTGGAGCTGGAATTACCGCGGCTGCTGGCACCAGACTTGCCCTCCAA
+
DBDB@HII<<CC?<<F?GHIIFHHEEHFHCHCE1CEG?DFH/1F@CEFHHHEH@@GI1CCGHI?1<F@E1F@<GE<CH1<DE<G11<<CE?11CGHIHIHHHHGH6<0EEFCCHE1G@@HHEHFHHHGFBDCGF?HIHEHHHHEHHGH8FHHHFHHIIHHFHEHHHHHECECCHHIIHEHHIHH::HHHHHIIIIGIIIIIHHHHICHCHHEIHIIHHIIHHEIIIIIIHDHHIHCIIHHHHEHEC/<DHHFHHHIIGIIHIHHIHEHIIIHHFG@EHFCGF<C1HHFHG@@C?HHHIHEFEHHHGCF?IHHHDDHDGHIIIIIIHEHHFIHHHHIHGHH@@DDD
@HISEQ:969:HM2KJBCX2:2:1101:5116:79645 2:N:0:ACTATGCA
TGCCGCCGTAATCCCAACTATCCCTATTAATCATTACGTCAATCCTAGAAACCAACAAAATAGGATCGAACGTCCTATTTCATTATTCCATGCTAATGTATTCAAGCGTTAGCTTGCTTTAAACACTCTAATTTTTTCAAAGTAACAGTCCAAATTCCCCAAAACACCAAATTAATGGCATTAAGGTTCATCAGGAAGGAGGAATCAGTGAGACCAGTACATACCAGAGGCATGACCAACCTACTAACTCCGAAATTCAACTACGAGCTTTTTAACTGCAACAACTTTAATATACGCTATTGGAGCTGGAATTACCGCGGCTGCTGGCACCAGACTTGCCCTCCAA
+
DDBDDIIHIHHHIIHH@HHHFEHIIIHHHHEHIFGHHHHIGIICEHIEHIIIIIIIHEHIHGGHF@GEFE@EHFHIIHIIHIIIIIGCH?EHHHHIIIHHHHHIIIHIIIHHIHGHIHIIIHHHIGHHHHIHHHGHHIIHIHHIHHHIIIHHHHHHHIIIHEIHHIEHIHHFIHHHHHIIHHIHHIIIHIHHHFHIIIHIIIIIHIIIHHHHEHIIIIIIIIIIHHIIHIIIIIHIIHHIIHHGGIHIHIHHHIHFHIHIIIIIIIIHIIIHIHHIIIIIHIIIIIHIIIIIIIIIIHIIIIIIIIIIHHHIHIHHIIIIIIIIIIIIIIIHIIIIIIIIHDDDDB
@HISEQ:969:HM2KJBCX2:2:1101:14521:80517 2:N:0:ACTATGCA
TGCCGCCGTAATCCCAACTATCCCTATTAATCATTACATCGATCCTAGAAACCAACAAAATAGAATCGGATGTCCTATTTCATTATTCCATGCTAATGTATTCAAGCGTGAGCCTGCTTTAAACACTCTAATTTTTTCAAGGTAACAGTCCTAATTCCCCGTGACACCAAATTAATGGCATTACGGTTCTTTAGAAGGTGAGAAATCAATAATATCAGTACATACCAACGGCATGACCGAAACATTGATCCCGAAATTCAACTACGAGCTTTTTAACTGCAACAACTTTAATATACGCTATTGGAGCTGGAATTACCGCGGCTGCTGGCACCAGACTTGCCCTCCAA
+
DDDDDIIIIHHIIIIIIIIIIIIIIIIIIIHIIIIIIIIIIIIIIIIIIIIIIIHIIIIIIIHIIIIIHHIIIIHIIIIIIIIHIIIIIIIIGIIIIIIIIIIIIHHIIIIIIIIIIIIIIIHHIIIIIIIIIIIIIHIIIIIIIIIIIIIIIIIIIHHIIHIHIIHIIIIIHIIIIIIHIIIIIIIIHIIIIIIIIIIIHIIIIIIIIIIHIIIIIIIIHIIIIIHIIIIIIIIIIIIHIIIHHHIIIIIIIIIIIIIIIIIIIIIIIIIIIIHHIIIIIIIIIIIIIIIIIIIIIIIIIHIIIIIIIIIIIIIIIIIIIIIIIIIIIIIIIIIIIIIIIIDDDDD
@HISEQ:969:HM2KJBCX2:2:1101:15151:80650 2:N:0:ACTATGCA
TGCCGCCGTAATCCCAACTATCCCTATTAATCATTACGTCAATCCTAGAAACCAACAAAATAGGATCAAACGTCCTATTTCATTATTCCATGCTAATGTATTCAAGCGTTAGCTTGCTTTAAACACTCTAATTTTTTCAAAGTAACAGTCCTGTTTCCCTGCAACACCAAATTAATGACATTACAGTTCTTCAGAAAGGAGGAATCAGCGAAGCCAGTACATACCAAAGGCACGACCAACCTGCTAACCCCGAAATTCAACTACGAGCTTTTTAACTGCAACAACTTTAATATACGCTATTGGAGCTGGAATTACCGCGGCTGCTGGCACCAGACTTGCCCTCCAA
+
DDDDDIIIIIIIIHIIIIIIIIIIHIIIIIIIIIIIIIIIIIIIIIIIHIIIIIIIIIGIIICGHIIIIIHIIIIIIIIIIIIIIIHIIIIIHIIIIIIIIIIIIIIIIIIIIIIIIIIIIIIIIIIIIIIIIIIIIIIHIIIIIIIIHIIIIIIIIIIIIIIIIIIIIIHIIIIIIIIIIIIIIIIIIIIIIIIIIIIIIIIIIIIIIIIIIIIIIIIIIIIIIIIIIIIIIIIIIIHIIIIIHIIIIIIIIIIIIIIIIIIIIIIIIIIIIIIIIIIIIIIIIIIIIIIIIIIIIIIIIIIIIIIIIIIIIIIIIIIIIIIIIIIIIIIIIIIIIIIIIDDDDD
@HISEQ:969:HM2KJBCX2:2:1101:10841:81201 2:N:0:ACTATGCA
TGCCGCCGTAATCCCAACTATCCCTATTAATCATTACGGTGGTCCTAGAAACCAACAAAATAGAACCATGCCGTCCTATTTTATTATTCCATGCTAATGTATTCAAGCAAAAATGCCTGCTTTAAACACTCTAATTTTTTCAAAGTAAAGGTCCTGGTTCCCCGCGGCATCCAATTAAGGACATCGCGGTTCTCCAGAAGGTGAGAAATTGACTGCACCAGTTCATACCCCGTGAGGCACGACCGATGCGCCAATCCCGAAATTCAACTACGAGCTTTTTAACTGCAACAACTTTAATATACGCTATTGGAGCTGGAATTACCGCGGCTGCTGGCACCAGACTTGCCCTCCAA
+
DCDDDIIIIIIIHHIIIIIIIIIIIIIIIIIIIIIIIIIIIIIIIIIIIIIIHIIIIIHIHIIIIIIIIHHIHHIIIIIIFHIIIIIIIIIIIIIIHIHIIDHHIIHHIHHIIIIIHIIIIIIHIIHIIIIIIGIIIIIIHIHHIIIIIIIIIIIIIIIIIIIIIIIIIHHHHHHIIIIIHIIIIIIIIIIIIIIIIIIHIIIIIIIIIIIIHIIIIIIIIIIIIIIIIIIIIIIIIIIIIIIIIIIIHIHGIIHIIIIIIHIIIIIIHIIIIIIIIIIIIIIIIIIIIIHHIIIIIIIIIIIIIIHIIIIIIIIIIIIIIIIIIIIIIIIIIIIIIIIIIIIIIIIIDDDDD
@HISEQ:969:HM2KJBCX2:2:1101:8448:81292 2:N:0:ACTATGCA
TGCCGCCGTAATCCCAACTATCCCTATTAATCATTACGGTGGTCCTAGAAACCAACAAAATAGAACACAACGTCCTATTCTATTATTCCATGCTAATCTATTCAAGCAATAGCCCGCTTTAAACACTCTAATTTTTTCAAAGTAATGGTCCTGGCTCCCCAACACACCATACTGGTTCACCAGAAGGAAGACCCGACAGCAGACAGTACTCGCCAAAGACGGACCGCCCGGCCAGGCCTAAAATTCAACTACAAGCTTTTTAACTGCAACAACTTTAATATACGCTATTTGAGCTGGAATTACCGCGGCTGCTGGCACCAGACTTGCCCTCCAA
+
DDDDDIIIIIIIIIIIIIIIIIIIIIIIIIIIIIIHIIIIIIIIIIIIIIIIIIIIIIIIIIHIIIIIIIIIHHHIIIIIIIIIIIIIIIIIIIIIIHIIIIIIIIIIIIIIIIIIIHHHIIIIIIIIIIIIIIIIIIIHIIIIHIIIIIIIIHIHIIIIIIIIHIIIIIIIIIIIIIIIIIIIIIIIIIIIIIIIIIIIIHIIIIIIIDIIIIIIIIIIIIIIIIIIIIIIIIIIIIIIIIIIIIIIIIIHIIIIIIIIIIHIIIIIIIIIIIIIIIIIIIIIIIIIIIIIIIIIIIIIIIIIIIIIIIIIIIIIIIIIIIIIIIIIIDDDDD
@HISEQ:969:HM2KJBCX2:2:1101:19559:80932 2:N:0:ACTATGCA
TGCCGCCGTAATCCCAACTATCCCTATTAATCATTACGTCAATCCTAGAAACCAACAAAATAGGATCGAACGTCCTATTTCATTATTCCATGCTAATGTATTCAAGCGTTAGCTTGCTTTAAACACTCTAATTTTTTCAAAGTAACAGTCCAAATTCCCCGCAACACCAAATTAATGGCATTACGGATCATCAGGAAGGAGGAATCAGTAAGACCGGTACATACCAGAGGCATGACCAATCTACTAACCCCGAAATTCAACTACGAGCTTTTTAACTGCAACAACTTTAATATACGCTATTGGAGCTGGAATTACCGCGGCTGCTGGCACCAGACTTGCCCTCCAA
+
@@BDBHIGHCE111<<CEEFH@<@CHHHHHHCCEGE1<C<<@GHHHHGH1CHEF@C<@HEFEH11FEE0FHIHGDE@CEC@GGH@GH@CGCCHEFHEEEFHE@@CFGDFEEHEGH@@<CHFEHEEH<@HBCHCGHIIFE<F?HHFFC?GFAHHGGGFIIIIHHGGFHEFEFCGFEHHDEGFGCF@GHHHHHEEECIIHECGD<GFGHEGGE<HCHC4@F@@EGGEHEHH?HHH8HIHHFIHHGCCHCHH?F?@FIHFHHEGCEG@?CHHHHE@CCGIHHHHHHHFHCFGH@HIHHHFCFEHH@@CHC@@HEEHDHHDHC?HEIFHIIHEHHGFF?IHEDHG@DDD<
@HISEQ:969:HM2KJBCX2:2:1101:6804:80465 2:N:0:ACTATGCA
TGCCGCCGTAATCCCAACTATCCCTATTAATCATTACATCGATCCTAGAAACCAACAAAATAGAATCGGATGTCCTATTTCATTATTCCATGCTAATGTATTCAAGCGTGAGCCTGCTTTAAACACTCTAATTTTTTCAAGGTAACAGTCCTAATTCCCCGTGACACCAAATTAATGGCATTACGGTTCTTTAGAAGGTGAGAAATCAATAATATCAGTACATACCAACGGCATGACCGAAACATTGATCCCGAAATTCAACTACGAGCTTTTTAACTGCAACAACTTTAATATACGCTATTGGAGCTGGAATTACCGCGGCTGCTGGCACCAGACTTGCCCTCCAA
+
DDDDDIIIIIHIIIIIIIHIIIIIIIIIIIIIIIIIIIIIIIIIIIIIIIIIIIIIHIIIIIIIIIIIIIIIIIIIIIIIIIIIIIIHIIIIIIIIIIIIIHHHIIIIIIIIIIHHIIIIIIIIGIIHIIHHHHIIIIHHIIIIIIIIIIIIIIHIIIIIIIIIIIIIIIIIIIIIIIIHIIIIHIIIIIIIIIIIHIIIIIIIIHIIIIIIIIIIIHHEIIHHIHIIHIHIIIIHHGIIIIHIIHIIHHHHIIHGIIHHIIIHHIIIIIIIIIIHIHIIIIIIIIHHHIHHHHHHIHIHIHHIIIIIIIIIIHIIIIIIIHHIIIIIHIIIIIIIIIIHIIDADDD
@HISEQ:969:HM2KJBCX2:2:1101:3413:82351 2:N:0:ACTATGCA
TGCCGCCGTAATCCCAACTATCCCTATTAATCATTACGTCGATCCTAGAAACCAACAAAATAGAATCAAACGTCCTATTTCGTTATTCCATGCTAATGTATTCAAGCGTGAGCCTGCTTTAAACACTCTAATTTTTTCAAAGTAACAGTCCTGATTCCCCATGACACCAAATTAATGACATCATGGTTCGTCAGAAGGTAGGAATCAATAATACCAGTACGTACAATAGCACGACCAATAAATTAATCCCGAAATTCAACTACGAGCTTTTTAACTGCAACAACTTTAATATACGCTATTGGAGCTGGAATTACCGCGGCTGCTGGCACCAGACTTGCCCTCCAA
+
DDDDDIIIIIIIIIIIIIIIIIHIIIIIIIIIIIIIIHIIIIIIIIIIIIIIIIIIIIGIIIHHHIIIHIIIIIIIHIIIIIIIIIIHIIIIGIIIIIIIIHHIIIIIIIIIIIIHIIIIIIIIIIIIIIHHIIHIIIIIIIIIIIIIIIIIIIIIIIIHHHIIIIIIIIIIHIHIIIIIIIIIIIIIIIIIIIIIIIIIIIIIIHIIIIIIIIIIIIIIIIIIIIIIIIIIIIIIIIIIIIIIHIHIIIIIIIIIIHHIIIIIIIIIIIIIIIIIIIIIIIIIIIIIIIIIIIIIIIIIIIIIIIIIIIIIIIIIIIIIIIIIIIIIIIIIIIIIIIIIDDDDD
@HISEQ:969:HM2KJBCX2:2:1101:7818:82934 2:N:0:ACTATGCA
TGCCGCCGTAATCCCAACTATCCCTATTAATCATTACGTCAATCCTAGAAACCAACAAAATAGGATCGAACGTCCTATTTCATTATTCCATGCTAATGTATTCAAGCGTTAGCTTGCTTTAAACACTCTAATTTTTTCAAAGTAACAGTCCAAATTCCCCGCAACACCAAATTAATGGCATTACGGTTCATCAGGAAGGAGGAATCAGTGAGATCAGTACATACCAGAGGCATGACCAACCTACTAACCCCGAAATTCAACTACGAGCTTTTTAACTGCAACAACTTTAATATACGCTATTGGAGCTGGAATTACCGCGGCTGCTGGCACCAGACTTGCCCTC
+
DDDDDIIIIIIIIIIIIIIIIIIIIIIIIIIIIIIIIIIIIHIIIIIIIIIIIIIIIIIGIIHIHIIIIHIHHIGHIIIIIIIFHIIHIIIIIHIIIIIIIHHHIIIIIIIIIIIIIIIIIHIIIIIIIIIIIIIIIIIIIIIIIIHIIIIIIHIHHIIIIIIIIHIIIHIIIIIIIIIIIIIIHIIIIIIIIIIIIIIIIIIIIIIIIIIIIIIIIIIIIIIIIIIIIIIIIIIIIIIIHGHIHHFIIIIIIIIIIIIIIIIIIHIIIIIIIHHIIIGIIIIIIIIIIIGIIIIIIIIIIIIIIIIIIIIIIIIIIIIIIIIIIIIIIIIIIIIIIIDDDDD
@HISEQ:969:HM2KJBCX2:2:1101:6366:83007 2:N:0:ACTATGCA
TGCCGCCGTAATCCCAACTATCCCTATTAATCATTACGTCGATCCTAGAAACCAACAAAATAGAATCAAACGTCCTATTTCATTATTCCATGCTAATGTATTCAAGCGTAAGCCTGCTTTAAACACTCTAATTTTTTCAAAGTAACAGTCCTGATTCCCCACGACACCAAATTAATGACATCGCGGTTCTTCAGAAGGTAGGAACCGATAATGCCAGTGCGTACCGAAGCACGACCAACAATTCGATCCCGAAATTCAACTACGAGCTTTTTAACTGCAACAACTTTAATATACGCTATTGGAGCTGGAATTACCGCGGCTGCTGGCACCAGACTTGCCCTCCAA
+
DDDDDIIIIIIIIIIHIIIHHIIHIIIIIIIIIIIIIIIIHIIHIIHIHIIHHIIIIIIIIIIIIIIIIIHIIHIIIIIIIIIIIIIIIIIIIIIIIIIIIIIIIHIIIIIIIHIIIIIIIIIHHIIHHIIIIIHIHIIIIIIIIIIIIIIIIIIIHHIIIIHIIIIIHIIIHHIIIHHIIIIIIIIIIIIIIIIIIIIIIIIIIIIIIIHHHIIIIIIIIIIIIIIIIIIIIIHIIIIIIIHIIIIGIIIIIIIIIIIIIIIIIIIIIIIIIIIIIIIIIIIIIIIIIIIIIIIIIIIIIIIIIIIIIIIIIIIIHIIIIIIIIIIIIIIIIIIIIIIIDDDDD
@HISEQ:969:HM2KJBCX2:2:1101:18822:83357 2:N:0:ACTATGCA
TGCCGCCGTAATCCCAACTATCCCTATTAATCATTACGGTGGTCCTTGAACCAACAAAATAGAACCACGACGTCCTATTCTATTATTCCATGCTAATCTATTCAAGCAAAAGCCTGCTTTAAACACTCTAATTTTTTCAAGGTAATGGTCCTGGCTCCCCGGCACGCCCAATTAAGAACATACCGATTCACCAGAAAGATAGACCCGACGACAGAACAGTACTCGCCAGAGACGGACCGTCCGGCCAGGCCTAAAATTCAACTACGAGCTTTTTAACTGCAACAACTTTAATATACGCTATTGGAGCTGGAATTACCGCGGCTGCTGGCACCAGACTTGCCCTCCAA
+
DDDDDIIIIIIIHIIIIIIIIIIIIIIIIIIIIIIIIIIIIIIIIIIIHIIIIIIIIHHIIHIIIIIIHDDDEHIIIIIHHIIIGHIIIIIIGIIIIHIHHFIHHIIIIHIIIIIIIIIIIIIIIIIIHHEHIIIIIGIIIIIIIIIIIIIIIIHHIIIIIIIIIIGIIIIIIIHIIIIIIIIIIIIIIIIIIIIIIIIHIIIIIHIIIIIIIIIIIIIIIIHIIIIIIIIIIIIIIIIIIIIIIHIIIIIIIIIIHIIIIIHHHIIIIIIIHIIIIIIIIIIIIIHHIIIIIIIIIIHIGGIIIIIIIIIIIIIIIIIIIIIIIIIIIIIIIIIIIIIIIIDDDDD
@HISEQ:969:HM2KJBCX2:2:1101:6704:82664 2:N:0:ACTATGCA
TGCCGCCGTAATCCCAACTATCCCTATTAATCATTACGTTGATCCTAGAAACCAACAAAATAGGTTCGAACGTCCTATTTCATTATTCCATGCTAATGTATTCAAGCTAAAGCCTGCTTTAAACACTCTAATTTTTTCAAAGTAACAGTCCTAACTCCCCATAACACCAAATTAATGACATCATGGTTCGTCAGAAAGGAGAGACCAATGATACCAGTACGTACCGAAGGCACGACCGACATATTGATCCCGAAATTCAACTACGAGCTTTTTAACTGCAACAACTTTAATATACGCTATTGGAGCTGGAATTACCGCGGCTGCTGGCACCAGACTTGCCCTCCAA
+
BDDDDIIIIGGHIIHEEHIIHIIIHIIIIIHHIIIIIHHIHHH@HHHEHHHHHIIGHHEHIHEHHGIIEHHHHIHHHHGF1GEHHIID@FHFFHEHIIIIHHIHHHIHIIHHFIIHHIIIHIIIIIIIHHHIIHHIHIHIIIIIIHHIEHHFEHHHIHHIIIIIIIIIIIIIHHIIHIIHHIHIHHHIIIGIIIHIIIIIGIIIHHHIIHIIIIIHGIIIIIIIIIIIIIIIIII>IIIIHHHHHIIHIHHGIIIIIIIIIIIIIHIHIIIIIIIIIIIIIIIHIIHHIHIIHIIIIIIIIIIIIIIIIIIIIIIIIIHIIIIIIIIIIIIHIIIIIHHIIDDDDD
@HISEQ:969:HM2KJBCX2:2:1101:6129:83508 2:N:0:ACTATGCA
TGCCGCCGTAATCCCAACTATCCCTATTAATCATTACGGTGATCCTAGAAACCAACAAAATAGAACCATGCCGTCCTATTCTATTATTCCATGCTAATGTATTCGAGCAAAAATGCCTGCTTTAAACACTCTAATTTTTTCAAGGTAAAGGTCCTGGATCCGCAAGACACCCAATTAAGGACATCAAGTTTCTCCAGAAGGTGAGAAATCAACAGCGACAGTTCATACCCCTTAAGGCACGACCATCACGTCAATCCCGAAATTCAACTACGAGCTTTTTAACTGCAACAACTTTAATATACGCTATTGGAGCTGGAATTACCGCGGCTGCTGGCACCAGACTTGCCCTCCAA
+
DDABDHIIIIIHIIIIIIIIIIIIIIIIIIHIIIIIIIIIIIIIIIIIIIIIIIIIIHIIIIIIIIIIIFHIIHIIIIIIIIHIIIIGIHEHIGIGIIIIIHHHHIIIIHIIIIIGIIIIIIIHIIHIHIIHIIIIIIIIIIIIIIHIHIHIIIHHIIIIIIIIIIIIIIIHIHIIIIIIHIIIIIHIHHEHHIIIIHIIIIIIIIIIIIIIIIIIIIIIIIIIIIIIIIIIIIIIIIHIIIIIHHIHIIHGIIIIIIIIIIIIIIIIIHIIIIIIIIIIIIIIIIIIIIIIIIIIIIIHHIIIIIIIIIIIIIIIIIIIIIIIIIIIIIIIIIIIIIIIIIIIIIIIDDDDD
@HISEQ:969:HM2KJBCX2:2:1101:12907:83790 2:N:0:ACTATGCA
TGCCGCCGTAATCCCAACTATCCCTATTAATCATTACGTCAATCCTAGAAACCAACAAAATAGGATCAACGTCCTATTTCATTATTCCATGCTAATGTATTCAAGCGCGAGCCTGCTTTAAACACTCTAATTTTTTCAAAGTAACAGTCCTGATTCCCCGCCACACCAAATTAATGACATGATGGTTCGTCAGAAGGTAGGAATCAGTAACACCAGTACGTACCGAAGGCACGACCAACGTACTAATCCCGAAATTCAACTACGAGCTTTTTAACTGCAACAACTTTAATATACGCTATTGGAGCTGGAATTACCGCGGCTGCTGGCACCAGACTTGCCCTCCAA
+
DDBDA?CHHEEHC<CEHHIIIGHHIHHIIIGHHIIHCHHIHHIHHIIHHHHE@GFHHHIIHHHHFHIIHIDHEGHHHHHIFHIIIHECFHG1FCEEHIIIIIGEGHHHH@EFCHHEHHFHH@<FHHFGHHHHHHHHEGHHEGIHIIIIHHGHHIGHIHHG=HIHHHHHHIHHIIIIIIIIIIIIIHGIIIHHHHHHIHIHHIIHGIIIIHIHIIIIIHGHIIHHIIIHEIIHIIIIIHIHIIHHHHIIIHIIHFHIIHEIHHIIIIIIIIHEGHIIHHIIIIIIHHIIHIIIIGHHIIHHIIIHIHGHIIHIIIIIIIIIIIIIIIIIIIIIIIIIHIIIDBDDD
@HISEQ:969:HM2KJBCX2:2:1101:18158:84218 2:N:0:ACTATGCA
TGCCGCCGTAATCCCAACTATCCCTATTAATCATTACGTCGATCCTAGAAACCAACAAAATAGAATCAAACGTCCTATTTCATTATTCCACGCTAATGTATTCAAGCGTGCGCCTACTTTAAACACTCTAATTTTTTCAAAGTAACAGTCCTGATTCCCCACGACACCAAATTAATGACATCGTGGTTCTTCAGAAGGTAGGAACCAATAATGCCAGTGCGTACCGAAGCATGACCGACAATTTGATCCCGAAATTCAACTACGAACTTTTTAACTGCAACAACTTTAATATACGCTATTAGAGCTGGAATTACCGCAGCTGCTGGCACCAGACTTGCCCTCCAA
+
@@0DDDDDHHHFC111C<CHHEHHEGFCGCGCFGGHHHHI/CGC@GHHEFEH?GFHHHHEHI@FEHIIIIC0F1EEHIHF?FHHCFHHIH10/E@@EIHFCFHGECDHGHHC?GGCHHGGB<8GCHHIIHHHEHHIHHIIIHGG1EHG@B<F0HGH70GD<IHEHG@<FGHHHHHIIHHGECHGCHHE<EEHCHC?HGHIHCEGGIHIHC?G@@;D<EHG@CHEHFCCHHGE@DHGIHG@D<<<CIHGHCIIHHHHHGGEECC?GCHEF@IIHIEHIHHHDFCD1FHHGGCEHC@HH@EHF1FHFEHFEGCCG?CE@?EEHEEHGC?HG?E@FHGGGC@D0@BD0
@HISEQ:969:HM2KJBCX2:2:1101:12007:84333 2:N:0:ACTATGCA
TGCCGCCGTAATCCCAACTATCCCTATTAATCATTACGGTGATCCTAGAAACCAACAAAATAGAACCATGCCGTCCTATTTTATTATTCCATGCTAATCTATTCAAGCACTAGCTTGCTTTAAGCACTCTAATTTTTTCAAGGTAATAGCTCTGCTTCCCCAACGCACCAAATTAATGGCATGAAGGTTATTCAGAAGGTAAGAATCCATCAAATCAGTACGAACAGTGAAGCCCGACCGATAGACAGATTCCGAAATTCAACTACGAGCTTTTTAACTGCAACAACTTTAATATACGCTATTGGAGCTGGAATTACCGCGGCTGCTGGCACCAGACTTGCCCTCCAA
+
DDDA@HHIIIIIEFHF?EFEE<GCHHHHIEEHIIIIHICHHHHGHHHHEHHIHFHFEHHIHHHIIHHEFEEHHIIIIGHCGHHFIHHHHHHIIIIIIIEHHGHHHHHIIIIIHHHIIIHIIHIHIIHIHIIIIHHHIIIIHIIIIIIIIIIIIIIHHDGIGIIIIIIIHIIIIIIIIIIIIIIIIIHIHHHH:IHIIHIIIHHHHGIHHHIIIIIHIIIIIIIIIIIGIHIIHIIIHHHHHHH=HHFHIHIHHIIIIIIIGIHIIIIIIIIIGIIIIHFIIHIHIIIIIIIIIIIIIIHIHIIIIIIIIIIHGIIIHIIIIIIIIIIHHIIIIIIIIHIIHECDCDDD
@HISEQ:969:HM2KJBCX2:2:1101:2850:85112 2:N:0:ACTATGCA
TGCCGCCGTAATCCCAACTATCCCTATTAATCATTACGTCAATCCTAGAAACCAACAAAATAGGATCGAACGTCCTATTTCATTATTCCATGCTAATGTATTCAAGCGTTAGCTTGCTTTAAACACTCTAATTTTTTCAAAGTAACAGTCCAAATTCCCCGCAACACCAAATTAATGGCATTACGGCTCATCAGGAAGGAGGAATCAGTGAGACCAGTACATACCAGAGGCATGACCAACCTACTAACCCCGAAATTCAACTACGAGCTTTTTAACTGCAACAACTTTAATATACGCTATTGGAGCTGGAATTACCGCGGCTGCTGGCACAGACTTGCCCTCCAA
+
DDDDDIIIIHIIHIIIIIIIIIIHIIIIIIIIIIIIIIIIIIIIIIIIGHIIHIIIHHHHIHHIIIHIIIIIIGIIIIIIIIHHHHIHHIIHIIIIIIIHIHIIIHIIIIIIIIIIIIIIIIHHIIHIIIIIHIIIIIIIIHIIIIIIIIIHIIIHIIIHHIIHIIIHIIIGIIIIIIIIIIIIIIIIIIHIIIHIIIIIIIIIIIIIIIIIIIIIIIIIIIIIIIIIIIIIIIIIIIIIHHHHIHHIIIIIIIHIIIIIIIIIIIIIIIIIIIIIIIIIIIIIIIIIIIIIIIIIIIIIIIIIIIIIIIIIIIIIIIIIIIIIIIIIIIIIIIIIIIIIDDDDD
@HISEQ:969:HM2KJBCX2:2:1101:4449:85965 2:N:0:ACTATGCA
TGCCGCCGTAATCCCAACTATCCCTATTAATCATTACGTCGATCCTAGAAACCTACAAAATAGAATCAAACCTCCTATTTCGTTATTCCATGCTAATGTATTCAAGCGTGAGCCTGCTTTAAACACTCTAATTTTTTCAAAGTAACAGTCCTGATTCCCCAAGACACCAAATTAATGACATCATGGTTCGTCAGAAGGTAGGAATCAATAATACCAGTACGTACAATAGCACGACCAATAAATTGATCCCGAAATTCAACTACGAGCTTTTTAACTGCAACAACTTTAATATACGCTATTGGAGCTGGAATTACCGCGGCTGCTGGCACCAGACTTGCCC
+
@D000<<CC<=<DCG@1CHHII11<1<<11F1DGC1DCCGC/CF0D1<<<EHH1<<C1<DCGFE<1DHF1C11<1<D1<<1<<D<<<CEF1HCFCEGGHEGAFEC(1GHE?IIHHIHHHHFEBB1<1DHEHEF8C<EHGDFCF?FG4E??HFFFEFHCEHG=0@HHCDIHCHGHF<EFHD/FG@CGEHECHCCCE@FHCHIHEFD1C<<1C1HHD@1F<1HCCHDHECFHCCFF1GGD<HFEFC@<-H?G@<<EF?IHEHCF<1F1GHE@C1G?HHH@CEHEGHHFHEF@HHIHFE@G@HIHFHHEGGEGHHC<<F<1EEEHGEIHF<<C@<GHG@00<0
@HISEQ:969:HM2KJBCX2:2:1101:6057:85625 2:N:0:ACTATGCA
TGCCGCCGTAATCCCAACTATCCCTATTAATCATTACGTCAATCCTAGAAACCAACAAAATAGGATCGAACGTCCTATTTCATTATTCCATGCTAATGTATTCAAGCGTTAGCTTGCTTTAAACACTCTAATTTTTTCAAAGTAACAGTCCAAATTCCCCGCAACACCAAATTAATGGCATTACGGATCATCAGGAAGGAGGAATCAGTGAGACCAGTACATACCAGAGGCATGACCAACCTACTAACCCCGAAATTCAACTACGAGCTTTTTAACTGCAACAACTTTAATATACGCTATTGGAGCTGGAATTACCGCGGCTGCTGGCACCAGACTTGCCCTCCAA
+
DCDDDIHIIHHHHIIIHHHHHHHIIIIHHHHHIHHGHIIIHHIHIIIIIGIHIIIIIGHEHHHFEHHIGIHHHHIIIHIGIIIIFEHH?CGHHIIIGIIIIGIIHIIIIGIIIIIIIHIIIHIHHHHIIIIIHIIIIIIIIIIIIIIIHIIHHHIIIIIIHHHFGDHHIIHFIHGIIIIIIIIIIIIIIIIIIIIHIIIIIHIIHIIIHHHHIIIIIIIIIIIIGIIIIIIIIIHIIIHIIIHHHHEIIIIIIIHHEIIIHIIIHHIIIIIIIHGHIGIIIIHFIIHHHIIIIIIIIIIIIIIIGIHIIIIGIIIIIIIIIIIIIIIIIIIIIIIIIIIHIDDDDB
@HISEQ:969:HM2KJBCX2:2:1101:4927:86746 2:N:0:ACTATGCA
TGCCGCCGTAATCCCAACTATCCCTATTAATCATTACGTCAATCCTAGAAACCAACAAAATAGGATCAAACGTCCTATTTCATTATTCCATGCTAATGTATTCAAGCGTTAGCCTGCTTTAAACACTCTAATTTTTTCAAAGTAACAGTCCTGTTTCCCTGCAACACCAAATTAATGACATTACAGTTCTTCAAGAAGGAGGAACCAGTAAAGCCAGTACATACCAGAGGCACGACCAACTTACTAATCCCGAAATTCAACTACGAGCTTTTTAACTGCAACAACTTTAATATACGCTATTGGAGCTGGAATTACCGCGGCTGCTGGCACCAGACTTGCCCTCCAA
+
DDDDDHIIIHDHIIIIIIIIIIIIIIHHHIIIIIIIIHIGIIIIIIGIIIIIIGIIIHIFHHHIGHHICGFGEHIHHHIIIFHHHIIIGHFEHIIIIIIIHFHHIHHIIIIGHIIIHIIIHHHIIIHIIIHHHHHHHIIIHIIIIIGHHHHIGIIIHIHHHHIIIIHIIIFHHHHIIIIIIIIIIIIIHIIIIIIIIIIIHIIIIIIHIIIHHHIIIIHIIIIIHIIIIIIIIIIIHIHIIHIHHIIHGIHIHIIIIIHHIHEHIIIIIIIIIIHIIHIIIIIHIHIHHHHIIIIIIIIIIIIIIIIIIIIIIIIIHIIIIIIIIIIIIIIIIHIIIIIIIDDDDA
@HISEQ:969:HM2KJBCX2:2:1101:2576:87031 2:N:0:ACTATGCA
TGCCGCCGTAATCCCAACTATCCCTATTAATCATTACGTCGATCCTAGAAACCAACAAAATAGAATCAAACGTCCTATTTCATTATTCCATGCTAATGTATTCAAGCGTGCGCCTGCTTTAAACACTCTAATTTTTTCAAAGTAACAGTCCTGATTCCCCACGACACCAAATTAATGACATCGTAGTTCTTCAGAAGGTAGGAACCAATAATGCCAGTGTGTACCGAAGCACGACCGACAATTTGATCCCGAAATTCAACTACGAGCTTTTTAACTGCAACAACTTTAATATACGCTATTGGAGCTGGAATTACCGCGGCTGCTGGCACCAGACTTGCCCTCCAA
+
@@@0@CCHC@GCHGHIHHFHIIIHHHHIHHHIFHHIHHICHHICHIIGHIIEHHIHH@CHIIHFIIGI?GGE@?=CHIIHIIHIIIIDGHHIFHHIIGHHIHEGHCHDIIHIHIHHHHIHGFFHIHHFFHIHHIFEEHCIIIHF@GHHHEFEGEAFH?@ECCCD8<GHGHHHIHIHEHHFHHIGFHHHEHHIIIIHHHIIIHIIHGHHHEHHIIHHDE<IIIIIIIIIIIIIHHIHEHHGHHHGIH?HHHIHHHEIHIIHIIIHCGIIIIIIHEIIIIHHFHFIIHHFFIHIIIIIIIIHIIIIIIIIHIEHIIDHIIIIIHHHIHHHIIIHHHHHGIIIDABB@
@HISEQ:969:HM2KJBCX2:2:1101:11991:87106 2:N:0:ACTATGCA
TGCCGCCGTAATCCCAACTATCCCTATTAATCATTACGGTGGTCCTAGAAACCAACAAAATAGAACCACAACGTCCTATTCTATTATTCCATGCTAATCTATTCAAGCAATAGCCCGCTTTAAACACTCTAATTTTTTCAAGGTAATGGTCCTGGCTCCCCAACACACCCAATTAAGGACATGCTGGTTCACCAGAAGGAAGACCCGTCAACAAGACAGTACTCGCCAAAGACGGACCGCCCGGCCAGGCCTAAAATTCAACTACGAGCTTTTTAACTGCAACAACTTTAATATACGCTATTGGAGCTGGAATTACCGCGGCTGCTGGCACCAGACTTGCCCTCCAA
+
ADDD@HHGHEHHHHIHHHHEEHHHHIFHGHHIIHIGHGHH?CHIII?EHEG?HFEHI@GHCHCCDFHHHIH=D@1C01DFEHEGH?1C@CHHIG1FH1EEH?EHCF@F?FEFDDGGHHHHHGHHGCHFHGEIHIEIIIHHEIHGHEHHIIIIIIGHFHHHHFIIIIHHIHHHAFGIIIIIHHIIIEGIHIHHCGHHHFHCCCEIHED%IIIGIIIIIHIIIIHDH9EIIHHHIIIHHHHDHHHHHHIHIHHIHIHFHIIIIIIIIIHIHFIIIIHHIIIIIIHIIIIIHHHIIHGIIIIIIHIIIIHIIIIIIIIIIIIIIIIIIIIGIIIIIIHIIIIIIIDDDDD
@HISEQ:969:HM2KJBCX2:2:1101:10957:88618 2:N:0:ACTATGCA
TGCCGCCGTAATCCCAACTATCCCTATTAATCATTACGGTGGTCCTAGAAACCAACAAAATAGAACCACAACGTCCTATTCTATTATTCCATGCTAATCTATTCAAGCAAATGCCCGCTTTAAACACTCTAATTTTTTCAAGGTAATGGTCCTGGCTCCCCGGCACACCCAATAAAGGACATACCGGTTCACCAGAAGGAAGACCCGACACAGGACAGTACTCGCCAAAGACGGACCGCCCGGCCAGGACTAAAATTCAACTACGAGCTTTTTAACTGCAACAGCTTTAATATACGCTATTGGAGCTGGAATTACCGCGGCTGCTGGCACCAGACTTGC
+
DDDDDIIIIHIHIIIHIIIIIIIIIIIIII1DGHIIIIIIIIIIIIIIIIHIIIIIIIHIIIIIIIIIIIIIIHIIIHIIIIIHIIIIIIIIHIIIHGIIIHHIIIIIIIIIIIIIIIHHIIIIIIIIIIIIIIIIIIIIIIIIIIIIHIIIIIIIIIIIIIHIIIIIIIIIIIIIIIIIIIIIIIIIIIIIIIIIIIIIIIIIIIIIIIIIIIIIIIIIIIIIIIIIIIIIIIIIIHIIIIIIIIIIIIIIIIIHIIIIIIIIIIIIIIIIIIIIIIIIIIIIIIIIIIIIIIIIIIIHIIIIIIIIHIHIIIIIIIIIIIIIIIIIIHIIIIDDDDD
@HISEQ:969:HM2KJBCX2:2:1101:14374:88539 2:N:0:ACTATGCA
TGCCGCCGTAATCCCAACTATCCCTATTAATCATTACGTCAATCCTAGAAACCAACAAAATAGAATCAAACGTCCTATTTCATTATTCCATGCTAATGTATTCAAGCGTAAGCCTGCTTTAAACACTCTAATTTTTTCAAAGTAACAGTCCTGATTCCCCACGACACCAAATTAATGACATCGCGGTTCTTCAGAAGGTAGGAACCAATAATACCAGTGCGTACCGAGGCACGACCGACACTCTGATCCCGAAATTCAACTACGAGCTTTTTAACTGCAACAACTTTAATATACGCTATTGGAGCTGGAATTACCGCGGCTGCTGGCACCAGACTTGCCCTCCAA
+
DDDDDIIIIIIIIIIHIIIIIIIIIIIIIIIIIIIIIIIIIIIIIIIIIIIIIIIIIIIIIIHIIHIIIHIHIIIIIIIIIIIIIIIHHIIHIIIIIIIIIIHIIIIIIIIIIIIIIHHIIIHHIIIHIIIIIIIHEIIIIIIIHIIIHIIIIIIIIIIIIIIIIIIIIIIIIIIIIIIIHIIIIIIIHIHIIIIIIIIIIIIIIIIIIIIIIIIIIIIIIIIIIIIIIIIIIIIHIIIIIIHHIIIIIIIIIIIIIIIIIIIIIIIIIIIIIHIIGIIIIIIIIIIIIIIIIIIIIIIIIIIIIIIIIIIIIIIIIIIIIIIIIIIIIIIIIIIIIIIIDDDDD
@HISEQ:969:HM2KJBCX2:2:1101:17362:89372 2:N:0:ACTATGCA
TGCCGCCGTAATCCCAACTATCCCTATTAATCATTACGTCAATCCTAGAAACCAACAAAATAGGATCGAACGTCCTATTTCATTATTCCATGCTAATGTATTCAAGCGTTAGCCTGCTTTAAACACTCTAATTTTTTCAAAGTAACAGTCCTGTTTCCCTGCAACACCAAATTAATGACATTACAGTTCTTCAGAAAGGAGGAATCAGCGAAGCCAGTGCATACCAGTGGCACGACCAACCTGCTGACCCCGAAATTCAACTACGAGCTTTTTAACTGCAACAACTTTAATATACGCTATTGGAGCTGGAATTACCGCGGCTGCTGGCACCAGACTTGCCCTCCAA
+
DDDDDIIIIIIIIHIIIIIIIIIIIIIIIIHIIIIIIIIIIIIIHIIIIIIIIIIIIIIIIIHIIIHHIIIHIIIIIIIIIIIIIIIIIIIIIIIIIIIIIIIIIIIIIHIIIIIIIIIIIIIIIIIIIIIIIIIIIIIIIIIIIIIIIIIIIIIIIIIIIIIIIIIIIIIHHIIIIIIIIIIIIIIIIIIIIIIIIIIIIIIIHIIIIIIIIIIIIIIIIIIIIIIIIIIIIIIIIIIIIIIHHIIIIIIIIIIIIIIIIIIIIIIIIIIIIIIIIIIIIIIIIIIIIIIIIIIIIIIIIIIIIIIIIIIIIIIIIIIIIIIIIIIIIIIIIIIIIIIIIDDDDD
@HISEQ:969:HM2KJBCX2:2:1101:17776:89433 2:N:0:ACTATGCA
TGCCGCCGTAATCCCAACTATCCCTATTAATCATTACGTCAATCCTAGAAACCAACAAAATAGGATCGAACGTCCTATTTCATTATTCCATGCTAATGTATTCAAGCGTTAGCTTGCTTTAAACACTCTAATTTTTTCAAAGTAACAGTCCAAATTCCCCAAAACACCAAATTAATGGCATTAAGGTTCATCAGGAAGGAGGAATCAGTGAGACCAGTACATACCAGAGGCATGACCAACCTACTAACCCCGAAATTCAACTACGAGCTTTTTAACTGCAACAACTTTAATATACGCTATTGGAGCTGGAATTACCGCGGCTGCTGGCATCAGACTTGCCCTCCAA
+
DCDDDIIIIIIIHIIHIIIIIIIIIIIIIHIIIIIIIIIIIIIIHIIHIHIHIIIIHIIHHEGEHHIHIHHHHIHHIIIIIIIIIIIIIHHHGHIHIIIIIIIHIIIHIIIIIIIIIIIIIIIIIHIIIIHIIHIIIHHIIIIIIHIIIIIIHIIIIIIHEIIHIIEIIHHHIIIHGHIHHIIIIIHIIIIIIIIIIIIIIIIHIIIIIIIIIIIHFIIIIHIIIIIIIIIIIIIHIHIGIIHHHIIIIIIIIIIIIIIIIHIIIIIIIIIIIIIIIIIIIIIIHGHHIIIIIIIIIIIIIIIIIIIIIIIIIIIIIIIIIIIIIIIIIIIIIIIIIIIIIDDDDD
@HISEQ:969:HM2KJBCX2:2:1101:20848:89867 2:N:0:ACTATGCA
TGCCGCCGTAATCCCAACTATCCCTATTAATCATTACGTCAATCCTAGAAACCAACAAAATAGGATCGTCGTCCTATTTCATTATTCCATGCTAATGTATTCAAGCGTTAGCCTGCTTTAAACACCCTAATTTTTTCAAAGTAACAGTCCTGTTTCCCCGCAACACCAACTTAATGGCATTACGGTTCTACAAGAAGGAGGAATCAGCAAAGCCAGTGCATACCAGTGGCACGACCAACTTGCTGACCCCGAAATTCAACTACGAGCTTTTTAACTGCAACAACTTTAATATACGCTATTGGAGCTGGAATTACCGCGGCTGCTGGCACCAGACTTGCCCTCCAA
+
0D0D@/FDC@<G11<D101F11<1@GHHHH1DE<<@1<FE<C<1<<F@ECE<DCCE@1C1<DGCCHH=<<</<D@1<<FGFG<11<GH111<<@F?/?@?HE8<1CC<<EH@?EHEHCFB1FHGF$5?EB@F:B<CEB3@EGCHFBD<HHGB<ADHHC<CEHFGGGH</D/D<DGHCDFHHHH<<<EHFFHEEG>FEEEECHCFGD0HHGEGHIHHEDHEIIGIIGFG@GFC<0HHG:<F<1C@C:BH<G<C@GCCH@G1@F<1?IHEEHF1@H@HHEHD1F<<E<FHH?E0D<1E@HHC<@<<<GCGHHIHHDH?EDCC@HHCCCEGEFC1CEEIIHIIDCDD@
@HISEQ:969:HM2KJBCX2:2:1101:15473:89830 2:N:0:ACTATGCA
TGCCGCCGTAATCCCAACTATCCCTATTAATCATTACGTCAATCCTAGAAACCAACAAAATAGGATCAAACGTCCTATTTCATTATTCCATGCTAATGTATTCAAGCGTTAGCCTGCTTTAAACACTCTAATTTTTTCAAAGTAACAGTCCTGTTTCCCTGCAACACCAAATTAATGACATTACAGTTCTTCAAGAAGGAGGAACCAGTAAAGCCAGTACATACCAGAGGCACGACCAACCTACTAATCCCGAAATTCAACTACGAGCTTTTTAACTGCAACAACTTTAATATACGCTATTGGAGCTGGAATTACCGCGGCTGCTGGCACCAGACTTGCCCTCCAA
+
DDDDDHIGIIIIIIIIIIIIIIIIIIIIIIGIIIIHIIHIIIIIIIIHHIIIIIIIIIGIIIHEHIHIIHHIIHHHHHHHFHIIIIIIHIIIIIHIIIIIIIIIIIIIIIIIIIIIHIIIIIIIIIIIIHIIIIIIIIIIIIHIIHIIHHIIHHIHIIIIIIIIIIIIIIHHIIIIIIIIIIIIIIIIIIIIIIIIIIIIIIIHHIIIIIIIGIIIIIIIIIIIIIIIIIIIIIIIIHIIIIIIGIHHIIIIIIIIHIIHIIIIIIIIIIIIIIIIIIIIIIIIIIIIIIIIIIIIIIIIIIIIIIIIIIIIIIIIIIIIIIHIIIIIIIIIIIIIIIIIIDDDDD
@HISEQ:969:HM2KJBCX2:2:1101:2877:90745 2:N:0:ACTATGCA
TGCCGCCGTAATCCCAACTATCCCTATTAATCATTACGTCGATCCTAGAAACCAACAAAATAGGATTAACGTCCTATTTCATTATTCCATGCTAATGTATTCAAGCGTTAGCCTGCTTTAAACACTCTAATTTTTTCAAAGTAACAGTCCTGATTTCCCGCAACACCAAATTAATGACATCACGGTTCGTCAAGAAGGAGGAATCAGTAAAGCCAGTACATACCGAAGGCATGACCAACTTACTAACCCCGAAATTCAACTACGAGCTTTTTAACTGCAACAACTTTAATATACGCTATTGGAGCTGGAATTACCGCGGCTGCTGGCACCAGACTTGCCCTCCAA
+
DDDDDIIIIIIIIIIIIIIIIIIIIIIIIIIIIIIIIIIIIIIHIIIIIIIIGIIIIIIHHHHIHIHIIIHIIIIIIIIIIHIIIIHHIIIIIIGIIIHIIHIIIIIIIIHIIIHIIIIIHIIIIIIIIIIIIIIIIIIIHIIIHHIIIIIIIIIIIIIIIIIHHIIIIIHIIIIIIIIIIIIIIIIHHHHIIIIIIIIIIIIIIIIIHHIIIIIIIIHIIIHIHIIIIIIIIIIIIIIIIIHFIIIIIHIIIIIIIIIIIHHIIIIIIIIIIIIIIIIIIIIIIHIIIIIIIIIIIIIHIIIIIIIIIIIIIIIIIIIIIIIIIIIIIIIIIIIIIIIIDDDDD
@HISEQ:969:HM2KJBCX2:2:1101:4070:89269 2:N:0:ACTATGCA
TGCCGCCGTAATCCCAACTATCCCTATTAATCATTACGTCAATCCTAGAAACCAACAAAATAGGATCAAACGTCCTATTTCATTATTCCATGCTAATGTATTCAAGCGTTAGCCTGCTTTAAACACTCTAATTTTTTCAAAGTAACAGTCCTGTTTCCCTGCAACACCAAATTAATGACATTACAGTTCTTCAAGAAGGAGGAACCAGTAAAGCCAGTACATACCAGAGGCACGACCAACCTACTAATCCCGAAATTCAACTACGAGCTTTTTAACTGCAACAACTTTAATATACGCTATTGGAGCTGGAATTACCGCGGCTGCTGGCACCAGACTTGCCCTCCAA
+
DDDDDIIIIIIIHHIIIIIIIIIIIGHHIIIIIIIIIIHIIIIIIIIIIIIIIIIIIIIIIIHHIHIIIIIHIIIIIIIIIIIIGIIHHIIHIIIIIIIIIIIIIIIIHIHHIIIIIIIIIIIIIIHIHIHIIIIIIIIIIIIIIIIHIHIIIIIIIIIIHIIIIIHIIIIIIIHIIIIIIIIIHIIIIIIHIIIIIIIIIIIIIHIIIIIIIIIIIIHIIIIIIIIIIIIIIIIIIIIIIIHHHIGIIIIIIIIIIIIHHFIIIIIIIIIIIIIIIIIIIHIIHIIIIIIIIIIIIIIHHIIIIIIIIIIIIIHIIIIIIIIIIIIIIIHIIIIIIIIIIDDDDD
@HISEQ:969:HM2KJBCX2:2:1101:15348:89696 2:N:0:ACTATGCA
TGCCGCCGTAATCCCAACTATCCCTATTAATCATTACGTCGATCCTAGAAACCAACAAAATAGAATCAAACGTCCTATTTCGTTATTCCATGCTAATGTATTCAAGCGTGAGCCTGCTTTAAACACTCTAATTTTTTCAAAGTAACAGTCCTGATTCCCCAAGACACCAAATTAATGACATCATGGTTCGTCAGAAGGTAGGAATCAATAATACCAGTACGTACAATAGCACGACCAATAAATTGATCCCGAAATTCAACTACGAGCTTTTTAACTGCAACAACTTTAATATACGCTATTGGAGCTGGAATTACCGCGGCTGCTGGCACCAGACTTGCCCTCCAA
+
DDDCBIIIIIIIIIIIIIIIIIIIIIIIHIIIIIIIIIIIIIIIIIGIHIIIIIIIIIIHIIIIIIIIIIHIHGIIHIIIIIIIIIICHIIHHIIIIIIIIIIIHIIHHIHHHIIIIIIIIIIIIIIIIIHIIIIIIIIIIIIIIIIIIIHIIIIIIHIIIIIIIIHFIIHHIIIIIIIIIIIIIIIIIIIIIIIIIIIIIIIIIIIIIIIIIIIIIIIIIIIIIIIIGIIIIIIIIIIIIIIIIHIIGIIIIHIIIIIIIIIIIIIIIIIIIIIIIIIIIIIIIHIIIIIIIIHIIIIIIIIIIIIIIIIGIIHGIIIIIIIIIIIIIIIIIHIIIIIIDDDDD
@HISEQ:969:HM2KJBCX2:2:1101:10611:91383 2:N:0:ACTATGCA
TGCCGCCGTAATCCCAACTATCCCTATTAATCATTACGTCAATCCTAGAAACCAACAAAATAGGATCGAACGTCCTATTTCATTATTCCATGCTAATGTATTCAAGCGTTAGCTTGCTTTAAACACTCTAATTTTTTCAAAGTAACAGTCCAAATTCCCCGCAACACCAAATTAATGGCATTACGGATCATCAGGAAGGAGGAATCAGTGAGACCAGTACATACCAGAGGCATGACCAATCTACTAACCCCGAAATTCAACTACGAGCTTTTTAACTGCAACAACTTTAATATACGCTATTGGAGCTGGAATTACCGCGGCTGCTGGCACCAGACTTGCCCTCCAA
+
DDDDDIIIIIIIIIIIIIIIIIIIIIIIIIIIIIIIIIIIIIIIIIIIIIIIIIIIIIHIIIIIIIIIFHHIIIIIHIIIIIIIIIIHHIIIGHHIIIHIIIIIIIIIIIIIIIIIIIIIIIIIIIHIIIIIIIIIIIIIIIIIIIIHIIIIIIIIHIIIIIIIIIIIIIIIIIIIIIIIIIIIIIIIIIIIIIIIIIIIIIIIIIIIIIIIIIIIIIIIIIIIIIIIIIIIIIIIIIIIIIIIIIIHIIIIIIIIIIIIIIIIIIIIIIIIIIIIIIIIIIIIIIIIIIIIIIIIIIIIIIIIIIIIIIIIIIIIIIIIIIIIIIIIIIIIIIIIIIIIIDDDDD
@HISEQ:969:HM2KJBCX2:2:1101:8818:91515 2:N:0:ACTATGCA
TGCCGCCGTAATCCCAACTATCCCTATTAATCATTACGTCAATCCTAGAAACCAACAAAATAGGATCAAACGTCCTATTTCATATTCCATGCTAATGTATTCAAGCGTTAGCCTGCTTTAAACACTCTAATTTTTTCAAAGTAACAGTCCTGTTTCCCTGCAACACCAAATTAATGACATTACAGTTCTTCAAGAAGGAGGAACCAGTAAAGCCAGTACATACCAGAGGCACGACCAACCTACTAATCCCGAAATTCAACTACGAGCTTTTTAACTGCAACAACTTTAATATACGCTATTGGAGCTGGAATTACCGCGGCTGCTGGCACCAGACTTGCCCTCCAA
+
DDDDDIIIIIIIIIIIIIIIIIIIIIIIIIHHIIIIIIIIIIIGIIIIIHHHIIIIIIIIHHHIHIIIIHIIIHIIIIIIIIIHIIGHHHIHIIIIIIIIIHIIIIIIIIIIIIIIIIIIHIHIIIIIIHIIHIIIIIIIIIIIHHIIIIIIIIIIHIIIIIIIIIIIIHHGIIIIIIIIIIIIIIIIIIIIIIIIIIIIIIHIHIIIIHIIIIIIIIIIIII=IIIIIIIIIIIHHHIIIHHHHHGIIIIIIIIHIHHIHHIIIIIIIIIIIIIIIIIIIIIIIIIIIIIIIIIIIIHHIIIIIIIIIIIIIIIIIIIIIIIIIIIIIIIIIIIIIIIIDDDDD
@HISEQ:969:HM2KJBCX2:2:1101:18016:91505 2:N:0:ACTATGCA
TGCCGCCGTAATCCCAACTATCCCTATTAATCATTACGGTGGTCCTAGAAACCAACAAAATAGAACCACAACGTCCTATTCTATTATTCCATGCTAATCTATTCAAGCAAATGCCCGCTTTAAACACTCTAATTTTTTCAAGGTAATGGTCCTGGCTCCCCGGCACACCCAATAAAGGACATACCGGTTCACCAGAAGGAAGACCCGACACAGGACAGTACTCGCCAAAGACGGACCGCCCGGCCAGGACTAAAATTCAACTACGAGCTTTTTAACTGCAACAACTTTAATATACGCTATTGGAGCTGGAATTACCGCGGCTGCTGGCACCAGACTTGCCCTCCAA
+
DDDDDIIIIHHIHHIIIIIIIIIIIIIIIIIIIIIIIIIIIIIIIIIIHHHHIIIIIHHIIHIHIIIIIHIIGHIHIIHHHIIIIIIIIHIHIGIIIIIIIFGIIIIIIIIIIIIIIIIIIHHIHHIHIIIIIIIIIHHIIIIIIIIIIIIIIIIHHIHHIHHHIIIIIHIIIIIIIIIHIIIHIIIIIIIIIIIIIIIIIHHIIIIIIIIIIIIIIIIIIIIIIIIIIIIIIIIIIIHIIIIIIIIIHHIHIIIIIIIIIIHHIIIIIIIIIIIIIIIIIIIIIIIIIIIIIIIIIIIIIIIIIIIIIIIIIIIIIIIIIIIIIIIIIIIIIIIIIIIIIDDDDD
@HISEQ:969:HM2KJBCX2:2:1101:20281:92208 2:N:0:ACTATGCA
TGCCGCCGTAATCCCAACTATCCCTATTAATCATTACGTCAATCCTAGAAACCAACAAAATAGGATCGAACGTCCTATTTCATTATTCCATGCTAATGTATTCAAGCGCGAGCCTGCTTTAAACACTCTAATTTTTTCAAAGTAACAGTCCTGATTCCCCGCCACACCAAATTAATGACATGACGGTTCGTCAGAAGGTAGGAACCAGTGACACCAGTACATACCAAGGCACGACCAGCGTACTGATCCCGAAATTCAACTACGAGCTTTTTAACTGCAACAACTTTAATATACGCTATTGGAGCTGGAATTACCGCGGCTGCTGGCACCAGACTTGCCCTCCAA
+
DDDDDIGHIGGE1CGHIIHHIHHIHEHIIGHIHGHIHHFHHHIIIIIIIIIIIIIIIFHIIIHHIIIHCHHIFHHIIIIHIHHHIIHHIIHIFHIIHHHHHIHIIHGHHHHHIHIGIHHFHEHIHIHHIHHHIHIIIIIIIFHHHIGHCHIHHHHHIIIIHHHIIIIIIIIIIIIIIIIIIIHIIIHGIIIIIIIIIIIIIH@EHIIIIIIIIIIIIIIHHIHHIHIIIIHIIIIIIIIIIIHGIIIIIIIIIIIIIIIIIIIIIIIIIIIIIIIIIIIIIIIIHIIIIIIIHIIIIIIIIIIIIHIIIIIHIIIIIIIIIIIIIIIIIIIIIIIIIIIIBDDDD
@HISEQ:969:HM2KJBCX2:2:1101:13351:91575 2:N:0:ACTATGCA
TGCCGCCGTAATCCCAACTATCCCTATTAATCATTACGTCGATCCTAGAAACCAACAAAATAGGATCGAACGTCCTATTTCATTATTCCATGCTAATGTATTCAAGCGTTAGCCTGCTTTAAACACTCTAATTTTTTCAAAGTAACAGTCCTGTTTCCCTGCAACACCAAATTAATGACATTACAGTTCTTCAAAAAGGAGGAATCAGTAAAGCCAGTACATACCATAGGCACGACCAACCTACTGACCCCGAAATTCAACTACGAGCTTTTTAACTGCAACAACTTTAATATACGCTATTGGAGCTGGAATTACCGCGGCTGCTGGCACCAGACTTGCCCTCCAA
+
DDDDDIIIIIHIHHHIIIIIIIIIIIIIIIHHEHIHIHHIIIIHGHHIIIIIIGHHIIIIIGIIIIIIHIHIHGHIIIIHEHIIIIIGFHHIIHIIIHHFHGGHIHHHGGHIHGHIHIIIIHIIIIHHIIHIIHFGHIHHHIIIIIIIHIHFHGHIG?HHHHIIIIHHHIIHIHHIIIHHGIIIHHIIIIHIHIIHIIHHHHIHHHIIHIIIIIHHHHIHIIII'IHHF<II=IIIIIHHHHHGHHCIIHEGIHIHHIIIIIIIIIHIHIHHHIIIHHHHIIIHHIIIIIIIIIHHHIIIIIIIIIHHHHHHIIGIIIIIIIIIIIIHIIIIHIIIIIIHIDDDDD
@HISEQ:969:HM2KJBCX2:2:1101:3068:92824 2:N:0:ACTATGCA
TGCCGCCGTAATCCCAACTATCCCTATTAATCATTACGGTGATCCTAGAAACCAACAAAATAGAACCATGCCGTCCTATTCTATTATTCCATGCTAATGTATACGAGCAAAAATGCCTGCTTTAAACACTCTAATTTTTTCAAGGTAAAGGTCCTGGATCCGCAAGACACCCAATTAAGGACATCAAGTTTCTCCAGAAGGTGAGAAATCAACAGTAACAGTTCATACCCCTTAAGGCACGACCATTACGTCAATCCCGAAATTCAACTACGAGCTTTTTAACTGCAACAACTTTAATATACGCTATTGGAGCTGGAATTACCGCGGCTGCTGGCACCAGACTTGCCCTCCAA
+
@@B0<E/<<<<<GHIIIIIIIIIIIIIIIIIIIIIIIIIII1GHIGI@EH@HCHHHIII1<<1<@GHHGHGICH<<GEHC1DHHIIC?<1CH@@G?H1DG@<1<<D0/C?GHIH>@CG?C8@$81B?AFCFFB0FCHGAG@EHGC1IHFBCCHHHF?<?DIIHHHHFHGCD<GHC/CHEEG/D:CECCDC7C?HHFCGC?HGHHHCGD0AGGGFFCGDIIHD<<HFGCCIHGCIIHG0/GGHHD<C/GHHCDHECHHFCIIIIIIIIIIHIIIIIIIIIIIIIIIIIIIIHHHIIIIIIHIIIIIIIIIIIIIIIIIIIIIIIIIIIIIIIIIIIIIIIIIIIIIIIICDDDD
@HISEQ:969:HM2KJBCX2:2:1101:1514:93669 2:N:0:ACTATGCA
TGCCGCCGTAATCCCAACTATCCCTATTAATCATTACGTCGATCCTAGAAACCAACAAAATAGAATCAAACGTCCTATTCCGTTATTCCATGCTAATGTATTCAAGCGTGAGCCTGCTTTAAACACTCTAATTTTTTCAAAGTAACAGTCCTGATTCCCTATAACACCAAATTAATGGCATTATAGTTCGTCAGAAAGGAGAAACCGATTATACCAGTACGTACAATAGCACGACCAGTAAGCCGGTCTCGAAATTCAACTACGAGCTTTTTAACTGCAACAACTTTAATATACGCTATTGGAGCTGGAATTACCGCGGCTGCTGGCACCAGACTTGCCCTCCAA
+
DDDDDIIIIIIIIIIIIIIIHIIIIIIIIIIIIIIIIIIIIIIIIIIIIIIIIIHIHIIIIIIIGIIIIIIIHHHIIIGHGIIIIIIIIIIIIIIHHIIIIHIIIIIIIIIIIIIIIIIIIIHHIIIHIIIIIIIIIIIIIIGHIIIIIHIIIIIIHIIIIHIHHIIIIIIIHIHIIIHGIIIIIIIIIIIIIIIIIIIIIIIIIIIIIIIIIIIIIIIIIIIIIIIIIIIIIIIIIIIIIIIEIIIHIIHHIIIIIIIIIIIIIHIIIIIIIHIIIIIIIIIIIIIIIIIIIIIIIIIIIIIIIIIIIIIIIIIIIIIIIIIIIIIIIIIIIIIIIIIIDDDDD
@HISEQ:969:HM2KJBCX2:2:1101:15854:94258 2:N:0:ACTATGCA
TGCCGCCGTAATCCCAACTATCCCTATTAATCATTACGTCAATCCTAGAAACCAACAAAATAAGATCGAACGTCCTATTTCATTATTCCATGCTAATGTATTCAAGCGTTAGCTTGCTTTAAACACTCTAATTTTTTCAAAGTAACAGTCCAAATTCCCCGCAACACCAAATTAATGGCATTACGATTCATAAGGAAGGAGGAATCAGTGAGACCAGTACATACCAGAGGCATGACCAACCTACTAACCCCGAAATTCAACTACGAGCTTTTTAACTGCAACAACTTTAATATACGCTATTGGAGCTGGAATTACCGCGGCTGCTGGCACCAGACTTGCCCTCC
+
DDDDAHIIIHHIIIIIIIIIIIIIIIIIIIIIIIIIIIIIIIIIIIHIIIIIIIIIIIIIIIHHIIIIIIIGHHIIIIIIIIIIIIIIHIHIGIIIIHIIIHHHIHIHIIIIIIIIIIIIIIIIHIIIIIIIIIIGIIIIIHIIIIIIIIIIIIIHIIIIIIIIIIIIIIIIIIIIHIIIIIIIIIIHIIIIIIIIIIIIHHIIIIIIIIIIIIIIIHIIIHIIIIIIIIIIIIIIIIIIIIIIIHHIIIHIIIIIIIIIIHCIIIIIIIIIIIIIIIIIIIIIIIHIIIIIIHIIIIIIIIIIIIIIIIIIIIIIIIIIIIIIIIIIIIIIIIHIIIIDDDDD
@HISEQ:969:HM2KJBCX2:2:1101:5288:94996 2:N:0:ACTATGCA
TGCCGCCGTAATCCCAACTATCCCTATTAATCATTACTTCGGTCCTAGAAACCAACAAAATAGAACCAAAAGTCCTATTCTATTATTCCATGCTAATGTATTCAAGCGAGAAGCCTGCTTTAAACACTCTAATTTTTTCAAAGTAAAAGTCCTGGTTCCCTGCCGCGCCGAATAAACGACACGACAGTTTACCAGAAGGTAAGACCCAGCCAGGACAGTACAAACCCTAAGGCAGACCGTCCAACCAAGCCTAAAATTCAACTACGAGCTTTTTAACTGCAACAACTTTAATATACGCTATTGGAGCTGGAATTACCGCGGCTGCTGGCACCAGACTTGCCCTCCAA
+
DDDDDIHIIIIIIIIIIIIIIIIIIIIIIIIIIIIIIIIIIIIIIIFHIIIIIIIIIHHIIIHEHIHIIHHHHIIHHHHIIIIIIHIFHHIIHHHIIIIIHIIIIIIIIIIIIHHIIIHHIIIIIIIIIIIIIIIIIHIIHGHHHHIIHEIIIIIIHHIIIIIIIIIIIHIIIHHIIIIIIIIHHIIIIIIIIIIIHIIIIHIIIHIIIIIIIIIIIIIIIIIIIIIIIIIIIIIHHIIHHIIHHDIHIIHIIIIIIIIHHE0HIIIIIIIIIIIIIIIIIIIIIIIIIIIIIIIIIIHIIIIIIIIIIIIIIIIIIIIIIIIIIIIIIIIIIIIIIIIIIHDDDDD
@HISEQ:969:HM2KJBCX2:2:1101:6544:94969 2:N:0:ACTATGCA
TGCCGCCGTAATCCCAACTATCCCTATTAATCATTACGTCGATCCTAGAAACCAACAAAATAGGGTCAAACGTCCTATTTCATTATTCCATGCTAATGTATTCAAGCGTGTGCCTGCTTTAAACACTCTAATTTTTTCAAAGTAACAGTCCTGATTCCCCATGACACCAAATTAATGACATCACAGTTCGTCAGAAGGTAGAAATCAATAATACCAGTGCATACCGGAGGCACGACCAATATATTGATCCCGAAATTCAACTACGAGCTTTTTAACTGCAACAACTTTAATATACGCTATTGGAGCTGGAATTACCGCGGCTGCTGGCACCAGACTTGCCCTCCAA
+
DDDDDIIIIHIIIIIIIIIIIIIIIIIIIIIIIIIIIIIIIIIIIIIIIIIIIIIIIIIIIIHHIIIIIHIIIIIIHIIIIIIIIIIIIIIIIIIIIIIIIHIIIIIIIIIHIIIIIIIIIIIHIIIIIIIIIIIIIIIIIIHIIIIIHIIIIIIIIIIIIIHIIIIIIIIIHIIIIIIIIIIIIIIIIIIIIIIIIIIIIIIIIIIIIIIIIIIIIIIIIIIIIIIIIIIIIIIIIIIIIIIIHIIIIIIIIIIIHIIIIIIIIIIIIIIIIIIIIIIIIIIIIHHIIIIIIIIIIHIHHIIIIIIIHIIIIIIIIIIIIIIIIIIIIIIHHD1IIIIIIDDDDD
@HISEQ:969:HM2KJBCX2:2:1101:17201:95620 2:N:0:ACTATGCA
TGCCGCCGTAATCCCAACTATCCCTATTAATCATTACGGTGATCCTAGAAACCAACAAAATAGAACCATGCCGTCCTATTCTATTATTCCATGCTAATGTATTCGAGCAAAAATGCCTGCTTTAAACACTCTAATTTTTTCAAGGTAAAGGTCCTGGATCCGCAAGACACCCAATAAAGGACATCAAGTTTCTCCAGAAGGTGAGAAATCAACAGTAACAGTTCATACCCCTTAAGGCATGACCGTCACGTCAATCCCGAAATTCAACTACGAGCTTTTTAACTGCAACAACTTTAATATACGCTATTGGAGCTGGAATTACCGCGGCTGCTGGCACCAGACTTGCCCTCCAA
+
@@@0<//C/<@1FG11DGHH1C@<11<1D1C@11C@FH<<1<CGCHG11<<GHC@@E?1<D@@GG<FH1<CGH0C?0<11D1<1F11<F?<CGHE11C1DG1<C1DHDHH@CGFDCEEH@0@AEGFF@HECAF?DC@FEHHHGHHHHGHE<DA1<HE<FCGHID.HEHHHHIHCCCHFEEG@G@?HEFD@FHHDCHF@<HHHHCHHHF?CHGHFFAD<BHHADAHHHHHHHEIHG6EGCGE@HDIHHEHG1<HECCDCFCF<1HG@IHHHHGD?IIIIHHHHFCHH@HED<<1@G@@ECEECHEIHIHHHHHGHHHEHHGHHDCDHIIIIHHIHHHIHHHCHGHFHHGB00D@
@HISEQ:969:HM2KJBCX2:2:1101:11010:94738 2:N:0:ACTATGCA
TGCCGCCGTAATCCCAACTATCCCTATTAATCATTACGTCAATCCTAGAAACCAACAAAATAGGATCGAACGTCCTATTTCATTATTCCATGCTAATGTATTCAAGCGTTAGCCTGCTTTAAACACTCTAATTTTTTCAAAGTAACAGTCCTGTTTCCCTGCAACACCAAATTAATGACATTACAGTTCTTCAAGAAGGAGGAATCAGTAAAGCCAGTACATACCATAGGCACGACCAACCTACTGACCCCGAAATTCAACTACGAGCTTTTTAACTGCAACAACTTTAATATACGCTATTGGAGCTGGAATTACCGCGGCTGCTGGCACCAGACTTGCCCTCCAA
+
DDDDDIIIIIIIIIIIIIIIIIIIIIIIIIIIIIIHIIIHIIIIHIIHIIIIIIIIIIGHIIHIHIIIIIIIIIIIIIHIIIIIHIIHHHIHIIGIIHHIIHIIIIIIIIIIIIHIIIIIIIIIIIIIIIIIHHIIIIIIIIIHIIIIIIIIIIHHHIIHIIIIIIIIIIHHIIIIHHHIIIIIIIIIHIIIHIHIIIIIIIIIIIIIIIIIIIIIIIIIIIIIIIIIHIIIIHIIIIIIIHIHIIIIIIIHHIIHHIHIIIIIIHIIIIIIIIIIIIIIIIHIIHIIIIIIIIIIIIIHIIIIIIIIIIIIIIIIIIIIIIIIIIHIIIIIIIHIIIIIIDDDDD
@HISEQ:969:HM2KJBCX2:2:1101:8635:95769 2:N:0:ACTATGCA
TGCCGCCGTAATCCCAACTATCCCTATTAATCATTACGTCAATCCTAGAAACCAACAAAATAGGATCAACGTCCTATTTCATTATTCCATGCTAATGTATTCAAGCGCGAGCCTGCTTTAAACACTCTAATTTTTTCAAAGTAACAGTCCTGATTCCCCACCACACCAAATTAATGACATGATGGTTCGTCAGAAGGTAGGAATCAGTAACACCAGTACGTACCGAAGGCACGACCAGCGTACTAATCCCGAAATTCAACTACGAGCTTTTTAACTGCAACAACTTTAATATACGCTATTGGAGCTGGAATTACCGCGGCTGCTGGCACCAGACTTGCCCTCCAA
+
DADDDIIIICDEHHHIIIIGIGIIIIIIIHIIIIIIIIIGHIIIIIIIIIIIIIIIIHIHIIHHHHIHHHIIIIIGGHHIIIHIIIHIIHFEHHHIHHHHIHHHIIIIIIIIIIIIIIIIIIIIIIIIIIIIIIHIIIIIIIIIIGIIHIIIIIIIHHHIHIIIHFHIHIIIIHIHHHIIIIIHIHIIIIIIIIIIIIIHHIIHIEIIGIHIIHHHHHHHIIIIIIIIIHHHFHHHIIGIIHGHIHHIIHHHIIHHHHHHHCIIIIIIHIIIHIHIHIIIIIIIIHHHGIIIIHIHHIHHIIIIIIIIIIIIIIIHGIIHGIHIIIIIIIIIIIHIIIIIDDDDB
@HISEQ:969:HM2KJBCX2:2:1101:1382:96640 2:N:0:ACTATGCA
TGCCGCCGTAATCCCAACTATCCCTATTAATCATTACTTCAGCTCTAGAAACCAACAAAATAGAACCGAAGCCCTAAATTATTATTCCATGCTAATGTATTCATAGCATTAAGCCTGCTTGAAACACTCTAATTTTTTCAAAGTAAAAGATCCAATACCATGTCACCCTTCAATGAAGAAGAGCAACACAGCGATTGGAAGGATGGCTAGAGCGTCGCGGCACTAACACACGAAACCGTGGCCGGCCAGACGCTGCAAAGCCAGAAATCCAACTACGAGCTTTTTAACTGCAGCAACTTTAATATACGCTATTGGAGCTGGAATTACCGCGGCTGCTGGCACCAGACTTGCCCTCCAA
+
DDDDAIIIIGHCHEEEHIHIIIIHEHHCGHIHHIHHIFCHFCEEHHIHHHIIIIGFHHHHHHHFEFH<ECD/1DFHI??<DFEFHCHI1<1?CEEHCFG@F<@CG?1FHCGC<FHEHGIEEEFHHIHHHEHEHI?@HHHF<GHHHHFHHEHFGHHEHHHHFHCHGDEEEDEHHECEHHHEHFHHHIIHHIIIHHCHHHEIHG@HEHHGIHDHDH?CHIHHHHHEHGFGGHHGC=@IHHDFHGHHGIIHH@IIIIHGEF<F@<GHHHHFIIHIHHIIHFHIIIHHHEGIHIHCHGCCHFHHEHHHHIHIHIHIHHEHHHIHHHEEHHDDIIHFIHIIIHFFCHEFFGG<HHHGID@DBB
@HISEQ:969:HM2KJBCX2:2:1101:7082:96910 2:N:0:ACTATGCA
TGCCGCCGTAATCCCAACTATCCCTATTAATCATTACGTCGATCCTAGAAACCAACAAAATAGAATCAAACGTCCTATTTCGTTATTCCATGCTAATGTATTCAAGCGTGAGCCTGCTTTAAACACTCTAATTTTTTCAAAGTAACAGTCCTGATTCCCCAAGACACCAAATTAATGACATCATGGTTCGTCAGAAGGTAGGAATCAATAATACCAGTACGTACAATAGCACGACCAATAAATTGATCCCGAAATTCAACTACGAGCTTTTTAACTGCAACAACTTTAATATACGCTATTGGAGCTGGAATTACCGCGGCTGCTGGCACCAGACTTGCCCTCCAA
+
DDDDDIIIIIIIIIIIIIIIIIIIIIIIIIIIIIIIIIIIHIIIIIIIIIIIIIIIIIIIIIIIIIIIIIIIIIIIIIIIIIIIIIIHIIIIIIIIIIIIIIIIIIIIIIIIIIIIIIIIIIIIIIIIHH@IHIIIIIIIIIIIIIIIIIIHIIIIIIIIIIIIIIIIIHIIIIIIIIIIIIIIIIIIIIIIIIIHIIIIIIIIIIIIIIIIIIIIIIIIIIIIIIIIIIIIIIIIIIIIIIIIIIIIIIIIIIIIIIIIIIIIIIIIIIIIIIIIIIIIIIIIIIIIIIIIIIIIIIIIIIIIIIIIIIIIIIIIIIIIIIIIIIIIIIIIIIIIIIIIDDDDD
@HISEQ:969:HM2KJBCX2:2:1101:5300:97342 2:N:0:ACTATGCA
TGCCGCCGTAATCCCAACTATCCCTATTAATCATTACGTCAATCCTAGAAACCAACAAAATAGGATCAAACGTCCTATTTCATTATTCCATGCTAATGTATTCAAGCGTTAGCCTGCTTTAAACACTCTAATTTTTTCAAAGTAACAGTCCTGTTTCCCTGCAACACCAAATTAATGACATTACAGTTCTTCAAGAAGGAGGAACCAGTAAAGCCAGTACATACCAGAGGCACGACCAACCTACTAATCCCGAAATTCAACTACGAGCTTTTTAACTGCAACAACTTTAATATACGCTATTGGAGCTGGAATTACCGCGGCTGCTGGCACCAGACTTGCCCTCCAA
+
DCDDDIIIIIIIHIIIIIIIIIIIIIIIIIIIIIIIIIIIIIIIIIIIIIIIIIIIIIIIIIHIIIIIIIIHHHHIIIIIIIIIHIIIIIIIIIIIIIIIIIIHIIIIIIIIIIIIIIIIIIIIIIIIIIIIIIIIIIIIIIIIIHIIIIIIIHIIIIIIIIIIIIIIIIIIIIIIIIIIIIIIIIIIIIIIIIIIIIIIIIIIIIIIIIIIIIIIIIIIIIIIIIIIIIIIIIIIIIIIIIHHHIIHIIIIIIIIIIIIIIIIIIIIIIIIIIIIIIIIIIIIIIIIIIIIIIIIIIIIIIIIIIIIIIIIIIIIIIIIIIIIIIIIIIIIIIIIIIIIIDDDDD
@HISEQ:969:HM2KJBCX2:2:1101:17531:98123 2:N:0:ACTATGCA
TGCCGCCGTAATCCCAACTATCCCTATTAATCATTACGTCAATCCTAGAAACCAACAAAATAGGATCAAACGTCCTATTTCATTATTCCATGCTAATGTATTCAAGCGTTAGCCTGCTTTAAACACTCTAATTTTTTCAAAGTAACAGTCCTGTTTCCCTGCAACACCAAATTAATGACATTACAGTTCTTCAAGAAGGAGGAACCAGTAAAGCCAGTGCATACCAGAGGCACGACCAACCTACTAATCCCGAAATTCAACTACGAGCTTTTTAACTGCAACAACTTTAATATACGCTATTGGAGCTGGAATTACCGCGGCTGCTGGCACCAGACTTGCCCTCCAA
+
DDDDDIIIIHIIIIIIIIIIIIIIIIIIIIIIIIIIIIIIIIIIIIIIIIIIIIIIIIIIIIIIIIIIIIIIIIIIIIIIIHIIIIIIHIIIIIIIIIIIIIIHIIIIIIIIIIIIIIIIIIIIIIIIIIIIIIIIIIIIIIIIIIIIIIIIIIIIIIIIIIIIIIIIIIIIIIIIIIIIIIIIIIIIIIIIIIIIIIIIIIHHIIIIIIIIIIIIIIIIIIIIIIIIIIIIIIIIIIIIIIIHHIIHIIIIIIIIIIIIIIIIIIIIIIIIIIIIIIIIIIIIIIIIIIIIIIIIIIIIIIIIIIIIIIIIIIIIIIIIIIIIIIIIIIIIIIIIIIIIIDDDDD
@HISEQ:969:HM2KJBCX2:2:1101:16401:97029 2:N:0:ACTATGCA
TGCCGCCGTAATCCCAACTATCCCTATTAATCATTACGTCAATCCTAGAAACCAACAAAATAGGATCAAACGTCCTATTTCATTATTCCATGCTAATGTATTCAAGCGTTAGCCTGCTTTAAACACTCTAATTTTTTCAAAGTAACAGTCCTGTTTCCCTGCAACACCAAATTAATGACATTACAGTTCTTCAAGAAGGAGGAACCAGTAAAGCCAGTACATACCAGAGGCACGACCAACTTACTAATCCCGAAATTCAACTACGAGCTTTTTAACTGCAACAACTTTAATATACGCTATTGGAGCTGGAATTACCGCGGCTGCTGGCACCAGACTTGCCCTCCAA
+
DDADDIIIIICHF1<CEHGGHIEHHEHIHHHDCGHCFHIGDFHEGH@HHHHIIHIIIFHIHIIH@FHHHHIFI?=DGHIIFEHHFHIG1DGHEHF<HHHHHHGHFHGGHHHHHHIIHHIIIHFHHIHGHGIIHIIIIIIHIIGHIIIIIIHHHHIGIIHHIHIIIIHHIHGFHIFDFIIIHIIIIIIHHFHHIIIIIIHHHIIIIIHIGHEIIIIIIIIIIHIIIIIHHHIIHHIIIIIHHHIHHHIIIHHIIIHFIIIHHHIHHHEHGIIIIIIIIIIIIIIIHHHHIIIIHIIIIHIHHIIIIHHHHIHIIIIIIIIIIIIIIIIIIIIIIIIIIIIIIDCDDD
@HISEQ:969:HM2KJBCX2:2:1101:14068:98603 2:N:0:ACTATGCA
TGCCGCCGTAATCCCAACTATCCCTATTAATCATTACGTCGATCCTAGAAACCAACAAAATAGAATCAAACGTCCTATTTCGTTATTCCATGCTAATGTATTCAAGCGTGAGCCTGCTTTAAACACTCTAATTTTTTCAAAGTAACAGTCCTGATTCCCCATGACACCAAATTAATGACATCATGGTTCGTCAGAAGGTAGGAATCAATAATACCAGTACGTACAATAGCACGACCAATAAATTGATCCCGAAATTCAACTACGAGCTTTTTAACTGCAACAACTTTAATATACGCTATTGGAGCTGGAATTACCGCGGCTGCTGGCACCAGACTTGCCCTCCAA
+
DDDDDIIIIIIIHHHIHIIIIIIIIIIIIIIIIIIIIHIIIIIHHIGIEHIIIIIIIIGIIIIIIIIIIIIIIIIIIGIIIIIIIIHIHIHIIIIIIIIIIIIIIHHIHHIIIIIIIHIIIIIIIHIIIIHIIIHIIIIIIHIIIIIIIIIIIIIIIHHHIIIIIIIIIIHIIIHIIIIIIIIHIIIHIIIIIIIIIIIIIIIIIIIIIIIIIIIIIHIIIIIIIIIIIIIIIIHIIIIHIIIHIIIHIHGIIIIIIIIIIIIIHHHIIIIIIHGIIIIIIIIIIIIIIIIIIIIIIIIIIIIIIIIIIIIIIIIIIIIIIIIHIIIIIIIIIIIIIHGIDDDDD
@HISEQ:969:HM2KJBCX2:2:1101:8204:98866 2:N:0:ACTATGCA
TGCCGCCGTAATCCCAACTATCCCTATTAATCATTACGGTGATCCTAGAAACCAACGAAATAGAATCAGTCCGTCCTATTTCATTATTCCATGCTAATGTATTCAGACGTTAGCCTGCTTTAAACACTCTAATTTTTTCAAAGTAACAGTCCTGATTTCCAATCACACCAAATTAATGACATGAAAGTTCCTCAGAAGGTAGAGATTTATCTCACCAGTACAGACAATTAAGCCTGACCAATGGGTAAACCCCGAAGTTCAACTACGAGCTTTTTAACTGCAACAACTTTAATATACGCTATTGGAGCTGGAATTACCGCGGCTGCTGGCACCAGACTTGCCCTCCAA
+
DDDDDIIIIIIIIIIHIIIIIIIIIIIIIIHIIIIIIIIIIIIIIIIHHHIIIIIIIIIIIIIHIIIIHIIIIIIIIIIIIIIIIHIIHIIIIIIFIIHHIIIIIIIIIIIIIIIIIIIIIHIIIIIIIIIIIIIHIIIIIHIIIIIIIHIIIIIIIIIIIIHIIIIIIIIIIIIIIIIIIIIIIIIIHIIIIIIIIIIHIIIIIIIIIIHIIIIIIIIIIIIIIIIIIIIIIIIIIIIIIIIHHGHIIIHIIIIIIIIIIIIIIIIIIIIIIIIIIIIIIIIIIIIIIIIIIIIIIIIIIIIIIIIIIIIIIIIIIIIIIIIIIIIIIIIIIIIIIIIIIIIDDDDD
@HISEQ:969:HM2KJBCX2:2:1101:20960:97798 2:N:0:ACTATGCA
TGCCGCCGTAATCCCAACTATCCCTATTAATCATTACATCGATCCTAGAAACCAACAAAATAGAATTGGATGTCCTATTTTATTATTCTATGCTAATGTATTCAAGCGTGAGCCTGCTTTAAACACTCTAATTTTTACAAAGTAACAGTCCTAATTCCCTGTGACACCAAATTAATGGCATTACGGTTCTTTAAAAGATGAGAAATCAATAATATCAGTACATACCAACGGTATGACCAAAACATTGATTCCGAAATTTAACTACGAGCTTTTTAACTGCAACAACTTTAATATACGCTATTGGAGCTGGAATTACCGCGGCTGCTGGCACCAGACTTGCCCTCCAA
+
DDDDAHHIIEHGHIIIIIIIIIIIIIHHHIIIIHIIIIHIIIIIIIIIIIIIIIIIIIIIIIHIIHHHIIHIHIIIIIHHHIFHIIHIIIIIHIIIIHIIHHIIIHIIHIIIIHIIIIHIHIIIIIIIIIIIIIIIHIIIIIIIIIHIIIIIIIHHHHIIIHIIIIHIIIIIIIIIIIIIIIIIIIIHIIIIIIIIIIIIIIIIIIHHIHIIIIIIIIIIIIIIIHIHIIIIIIIIIIIIIIIIIHIIIIHIIIIIIIIIIIIIIIHIIIIIIIHGIIIIIIIIIIIIIIIIIIIIIIIIIIIIIIIIIIIIIIIIIIIIIIIIIIIIIIIIIIIIIIIIIIDDDDD
@HISEQ:969:HM2KJBCX2:2:1101:21271:98946 2:N:0:ACTATGCA
TGCCGCCGTAATCCCAACTATCCCTATTAAACATTACGTCGATCCTAGAAACCAACAAAATAGAATCAAACGTCCTATTTCATTATTCCATGCTAATGTATTCAAGCGTGAGCCTGCTTTAAACACTCTAATTTTTTCAAAGTAACAGTCCTGATTCCCCACAACACCAAATAAATGACATCATGGTTCGTCAGAAGGGAGAAACCAACAATGCCAGTACGTACCTAGGCACGACCGACATGATGGTCCCGAAATTCAACTACGAGCTTTTTAACTGCAGCAACTTTAATATACGCTATTGGAGCTGGAATTACCGCGGCTGCTGGCACCAGACTTGCCCTCCAA
+
@DD@BHDHCEHEFHIHIGHIHHIGHHIIIHIIIFHIHG<DHDEHFHIIGHHHIHIGIHGIIIFGHCHFHIGH<CEEF1<DEHC?HHGF?HCEE1DG@CCGCDGHHEHHHH>DCFF@CEGHFGH?FHFGEEHDHGFHHFHHHHFHGHHEEHHHEEBGIHEGHDHHDGG=HFHFFGHHGFCC5FFFCI:HIIIIHHHEFIHHHG@GHIIHGGGHGHH@IFHHCA@IHHEIIHEHEHIIHFHCHHHEIFDFDHHH@?IHHGEGC<HE?HHIHHHF@DHHHHGHHCGHIHGHGH@HIIIHHGHGIHFIIHIHGGHHIIIIHIIIIIIIIHHHHHHEDHHIIIIIDDDBD
@HISEQ:969:HM2KJBCX2:2:1101:15707:99795 2:N:0:ACTATGCA
TGCCGCCGTAATCCCAACTATCCCTATTAATCATTACGTCAATCCTAGAAACCAACAAAATAGGATCAAACGTCCTATTTCATTATTCCATGCTAATGTATTCAAGCGTTAGCCTGCTTTAAACACTCTAATTTTTTCAAAGTAACAGTCCTGTTTCCCTGCAACACCAAATTAATGACATTACAGTTCTTCAAGAAGGAGGAACCAGTAAAGCCAGTACATACCAGAGGCACGACCAACCTACTAATCCCGAAATTCAACTACGAGCTTTTTAACTGCAACAACTTTAATATACGCTATTGGAGCTGGAATTACCGCGGCTGCTGGCACCAGACTTGCCCTCCAA
+
DDDDDIIIIIIIIIIIIIIIIGHIIHIIIIIIIHIIIIHIIIIIIIIIGIIHIIIIIIIHIHHHEHIIIIIIIHHIIHIIIIIIHIIIHIIHEHHIIIIIIIIIIIIIIIIIHIHIIIHIIHHIHIIIIIIIIIIIHHIIIIIIIIIIHIIIIIIIIIIIIIIIIIHIIIHIHIHIIHHHIIIIIIHIHIIHHIIIIIIIIIIIHGHHHHIIIIIIIIIIIIIIIIIIIIIIIIIIIIHIIHHGDHHHIHIIIIIIHIHGHHDIIHIIIIIIIIIIIIIIIIIIIIIIIIIIIIIIIIIIIIIIIIIHIIIIIIIIIIIIIIIIIIIIIIIIIIIIIIIHIDDDDD
@HISEQ:969:HM2KJBCX2:2:1101:18732:99727 2:N:0:ACTATGCA
TGCCGCCGTAATCCCAACTATCCCTATTAATCATTACGTCAATCCTAGAAACCAACAAAATAGGATCAAACGTCCTATTTCATTATTCCATGCTAATGTATTCAAGCGTTAGCCTGCTTTAAACACTCTAATTTTTTCAAAGTAACAGTCCTGTTTCCCTGCAACACCAAATTAATGACATTACAGTTCTTCAAGAAGGAGGAACCAGTAAAGCCAGTACATACCAGAGGCACGACCAACCTACTAATCCCGAAATTCAACTACGAGCTTTTTAACTGCAACAACTTTAATATACGCTATTGGAGCTGGAATTACCGCGGCTGCTGGCACCAGACTTGCCCTCCAA
+
DDDDDIIIIIIIIIIIIIIIIIIIIIIIIIIIIIIIIIIIIIIIIIIIIIIIHIIIIIIIIIIIIIIIIIIIHHIIIIIIHIIIIIIIIIIIGIIIIIIIIIIIIIGIIIIIIIIHIHIIIIIIIIIIIIHIIIIIIIIIHIIIIIIHHHIIIIIIGIIIHHIIIIIIIIIIIIIHIHHIHIIIIIIIIIIIIIIIIIIIIIIIIIIIIIIIIIIIIIIIIIIIIIIIGIIII<=IIIIIIIHHHIIIIIIIHHCIIIIIIIIIIIIIIIIIIIIIIIIIIIIIIIIIIIIIIHIIIIIIIIIIIIIIIIIIIIIHIIIIIIIIIIIIIIIIIIIIIIIIIDDDDD
@HISEQ:969:HM2KJBCX2:2:1101:14265:98276 2:N:0:ACTATGCA
TGCCGCCGTAATCCCAACTATCCCTATTAATCATTACGGTGATCCTAGAAACCAACGAAATAGAATCAGTCCGTCCTATTTCATTATTCCATGCTAATGTATTCAGACGTTAGCCTGCTTTAAACACTCTAATTTTTTCAAAGTAACAGTCCTGATTTCCAATCACACCAAATTAATGACATGAAAGTTCCTCAGAGGGTAGAGATTTATCTCACCAGTACAGACAATTAAGCCTGACCAATGGGTAAACCCCGAAGTTCAACTACGAGCTTTTTAACTGCAACAACTTTAATATACGCTATTGGAGCTGGAATTACCGCGGCTGCTGGCACCAGACTTGCCCTCCAA
+
BBDD@DHHHHHGFHHHCHHHHGHHHHHCGE@EHIHGHECHCEGFHHEGHEHHHHIIHHHHEGHHIIHIIFECHHGHECG1D1<FCGHE@GEHIFH?@HF@GHFGACHIIGHHHCHHGHFHHFHFHGFIIIIIHHGEHHHHHHHHHIIHIIIHIHIIGHHHHIFHE0HHFIIHIIIIHFHGHIIIIIHIHEGGIIIIIHEHIIIIIIGHHHEHHIIHGIIHHEHIHHIIHIIHG?HHF:FD@EHHHHGHHIHIIIIIIIIIIHGIHHIIIIHIGIIHHGCHGIIHHGEG1HIIIHIIIIIIIIIIIIIIIIIIIIHIIIHIIHIIHIHHHIHIIIIIHIIHIIHBAADD
@HISEQ:969:HM2KJBCX2:2:1101:9411:100279 2:N:0:ACTATGCA
TGCCGCCGTAATCCCAACTATCCCTATTAATCATTACGTCGATCCTAGAAACCAACAAAATAGAAACGACGTCCTATTCCATTATTCCATGCACGAATATCCAAGCGTGTAAAGCCTGCTTTGAGCACTCTAATTTTTTCAAAGTAAACCTGGCGGCGCCCCAGGACACTCGGTTAAGAGCACCCTGACGCCTCCGCCACACCATTCACGGGCCAATGGGACAGTCGCGCCAAACAGCGGACCGTCCCCTACCCGCCGAGATCCAACTACGAGCTTTTTAACCGCAACAACTTTAATATACGCTATTGGAGCTGGAATTACCGCGGCTGCTGGCACCAGACTTGCCCTCCAA
+
DADDDIHIIIIIIIHIIIIIIIIIIIIIIIIIIIIIIIIIIIIIIIIIIHHHIHIIIIIIIIFHIIHIIIDIIIIIHHIIIIIIIIIIIIHFHHIIIIIIIHIIIIHHHIIHHIHIIHIIIIHHHIIHIIIIIIHIIIIIHIFHGHIIGHIIIIIIIIIIIIIIHIHHHHHIIHHIHHHIIIIIIIIHIHIIIIHIIDIIIHIIIIIIII<IHIIIIIIHHGIIHIIIHIIIHEHHIIIIIIIHDIIIIIHIIIIIIIIIIIIIIIIIIIIIIIIIIIIIIIIIHIIIIHIIGIIIIIIIIIIIIIIIIIIIIIIIIIIIIIHIIIIIIIIIIIIIIIIIIIIIIIIDDDDD
@HISEQ:969:HM2KJBCX2:2:1101:13605:100645 2:N:0:ACTATGCA
TGCCGCCGTAATCCCAACTATCCCTATTAATCATTACGTCAATCCTAGAAACCAACAAAATAGGATCAAACGTCCTATTTCATTATTCCATGCTAATGTATTCAAGCGTTAGCCTGCTTTAAACACTCTAATTTTTTCAAAGTAACAGTCCTGTTTCCCTGCAACACCAAATTAATGACATTACAGTTCTTCAAGAAGGAGGAACCAGTAAAGCCAGTACATACCAGAGGCACGACCAACCTACTAATCCCGAAATTCAACTACGAGCTTTTTAACTGCAACAACTTTAATATACGCTATTGGAGCTGGAATTACCGCGGCTGCTGGCACCAGACTTGCCCTCCAA
+
@DBDAGDHHIHFCGHF@HHI@FCCFHHHHIHC@GHGHHF1GGG?<DCG?GHF1FGHF@GHHHHHIH@HHIHEHHGHIHHI?GFHEHI?1<GH1DG@GHGHHGHHCCHHHHHHCCEGEBEFFCFEHHHCHHEGHFHIE@<CGCFGAGHGIHGEHH;HH<@HHHHHGGHG<<C8HIEHED@CE/F:EEHDDCIHIIIIIHGHC0HIHHGGGHHFEHIIHHHHIEHCEBHF<0<@HHEC@D<11CD<1D//C/FEHFC1HHHH@EEE@<EC@HF1D1F??GHCHHH@<<1H@HHEHG?HHHHHEHHEIGHHIHHG<C/<?CIHHH?HHF@?EHG<EHHHHCED1<0<0<
@HISEQ:969:HM2KJBCX2:2:1101:5573:100282 2:N:0:ACTATGCA
TGCCGCCGTAATCCCAACTATCCCTATTAATCATTACGTCAATCCTAGAAACCAACAAAATAGGTTTGAACGTCCTATTTCATTATTCCATGCTAATGTATTCAAGCAAATTGCCTGCTTTAAACACTCTAATTTTTTCAAAGTAACAGTCCTGTTTCCCTGCAACACCAAATTAATGACATTACAGTTCTTCAGAAAGGAGGAATCAGCGAGACCAGTTCATACCAGTGGCACGACCAGCCTGCTGACCCCGAAATTCAACTACGAGCTTTTTAACTGCAACAACTTTAATATACGCTATTGGAGCTGGAATTACCGCGGCTGCTGGCACCAGACTTGCCC
+
DDDDDIIIIIIIIIIIIIIIIIIIIIIIIIIIIIIIIIIIIIIIIIIIIIIIIIIIGHIIIIIIHIIHIIIIIIIIIIIIHIIIHHIIIIIIIIIIIIIIIIIIIIIIIIIIIIIIIIIIIIIIIIIIIIIIIIIIIIIIIIIIIIIIIIIIIIIIIIIHIIIIIIIIIIIIHHHIIIIIIIIIIIIIIIIIIIIIIIIIIIIHIIIIIIIIIIIIIIHIIIIIIIIIIIIIIIIIIIIIIIIIIIIIIIIIIIIIIIIIIIIIHIIIIIIIIIIHIIIIIIIIIIIIIIIIIIIIIIIIHHIIIIIIIIIIIIIIIIIIIIIIIIIIIIIIIIIIIDDDDD
@HISEQ:969:HM2KJBCX2:2:1101:7318:100970 2:N:0:ACTATGCA
TGCCGCCGTAATCCCAACTATCCCTATTAATCATTACGTCAATCCTAGAAACCAACAAAATAGGATCGAACGTCCTATTTCATTATTCCATGCTAATGTATTCAAGCGTTAGCCTGCTTTAAACACTCTAATTTTTTCAAAGTAACAGTCCTGTTTCCCTGCAACACCAAATTAATGACATTACAGTTCTTCAAGAAGGAGGAATCAGTAAAGCCAGTACATACCATAGGCACGACCAACCTACTGACCCCGAAATTCAACTACGAGCTTTTTAACTGCAACAACTTTAATATACGCTATTGGAGCTGGAATTACCGCGGCTGCTGGCACCAGACTTGCCCTCCAA
+
DDDDDIIIIIIIHHHIIIIIIIIIIIIIIIIIIIHIIIIEHIIIIIIHHIHIIHIIIHHHH@DH?HCHIFHHHHHIIIIIHIHIIGHEHHHGIIIIIIIIIHIIIHHIIIHIHHHIIIIIHHHIIIIHGHIIIIHIIIIIIIIIIIIIIIIIIIIIHHIIIIIIHIIIIIHIIHIHIIIIIIIIIIIIIIHIIIIIIIHHHIIIHIIIIIIIIIIIIIIIHHIHIIIIIIIIIIIIIIHIIHHHHII<IIIIIIIIIIIIIIIIIIIIIIIIIIIIIIIIIIIIIIHIIIIIIIIIIIIIIIIIIIIIIIIIIIIIIIIIIIIIIIIIIIIIIIIIIIIIIDDDDD
@HISEQ:969:HM2KJBCX2:2:1101:11433:101240 2:N:0:ACTATGCA
TGCCGCCGTAATCCCAACTATCCCTATTAATCATTACGTCGATCCTAGAAACCAACAAAATAGAATCAAACGTCCTATTTCATTATTCCAAGCTAATGTATTCAAGCGTAAGCCTGCTTTAAACACTCTAATTTTTTCAAAGTAACAGTCCTGATTCCCCACGACACCAAATTAATGACATCGCGGTTCTTCAGAAGGTAGGAACCGATAATGCCAGTGCGTACCGAAGCACGACCAACAATTCGATCCCGAAATTCAACTACGAGCTTTTTAACTGCAACAACTTTAATATACGCTATTGGAGCTGGAATTACCGCGGCTGCTGGCACCAGACTTGCCCTCCAA
+
@DA@DHHHHHHH@1<C@@GHGHEH?EFHEHIHHICEFE11CHHIIE?CGHIICHHHHH@GHE11FFHEGHC0<D0<D11<1CF1CEE1FH1DCGEIHFH@HG@DGCEGHHHHEHHGHIHCFHHHHI@HECHHHGHIFIGIIHHEHEHHHHHHFGHGGEFHEIHF.GH?HHFCHHH@EF=C<GCEI=H?GG<HIHHHI<IIHHHHHIIIIIIIIIHHEDIIHHIIGIHH=IIHHEEHFEEEF?C<=F/CGHD@HHFG@CHHHIHHFFHHHG@HFHHEIIHIIHHHEHGG?IIIIHH@FIHHHGEIHGHHIIHDHDCDGIIHIIHHHF1IIIIIHIGIHHHHBADDA
@HISEQ:969:HM2KJBCX2:2:1101:13192:100301 2:N:0:ACTATGCA
TGCCGCCGTAATCCCAACTATCCCTATTAATCATTACGTCAATCCTAGAAACCAACAAAATAGGATCAACGTCCTATTTCATTATTCCATGCTAATGTATTCAAGCGCGAGCCTGCTTTAAACACTCTAATTTTTTCAAAGTAACAGTCCTGATTCCCCGCCACACCAAATTAATGACATGATGGTTCGTCAGAAGGTAGGAATCAGTAACACCAGTACGTACCGAAGGCACGACCAACGTACTAATCCCGAAATTCAACTACGAGCTTTTTAACTGCAACAACTTTAATATACGCTATTGGAGCTGGAATTACCGCGGCTGCGGCACCAGACTTGCCCTCCAA
+
DDDDDIIIIIIIHHHIIIIIIIIIIIIIIIIIIIIIIHIIIIIFHIIIIIIIIIIIIIIHHIFHIIIGIIIIIIIIIIIHIIIIIIHHIIIFHIHIHIIIIGHIIIIIIIHIHHIIIIIIIHIIHIIIIIIIIIIHIIHHHHGIIHIHIIIIIHHIIIIIIIIIIIIIIHIHIIIIIIIIIIIIHIIIIHIIIIIIIIIIIIIIIIIIIIIIIIIIIIIIIIIIIIIIIIIIIIIIIIIIIHGIIIIIIIIIIIIIIHHIIIIIIIIIIIIIIIIIIIIIIIIIIIIIIIIIIIIIHIHHIIIIIIIIIIIIIIIIIIIIIIIIIIIIIIIIIIIIIIIDDDDD
@HISEQ:969:HM2KJBCX2:2:1102:13738:2125 2:N:0:ACTATGCA
TGCCGCCGTAATCCCAACTATCCCTATTAATCATTACGTCAATCCTAGAAACCAACAAAATAGGATCAAACGTCCTATTTCATTATTCCATGCTAATGTATTCAAGCGTTAGCCTGCTTTAAACACTCTAATTTTTTCAAAGTAACAGTCCTGTTTCCCTGCAACACCAAATTAATGACATTACAGTTCTTCAAGAAGGAGGAACCAGTAAAGCCAGTGCATACCAGAGGCACGACCAACTTACTAATCCCGAAATTCAACTACGAGCTTTTTAACTGCAACAACTTTAATATACGCTATTGGAGCTGGAATTACCGCGGCTGCTGGCACCAGACTTGCCCTCCAA
+
DDDDDIIIIHIIHIIHIIIIHIIIIIIIIIIIIIIIIHHIIIIIIIIIIIHIIIIIIIIIIIHHIIIIIIIGHHIIIIIIHIIIIIIHIIHHHIIIIHIIHIHIIIIIHIIHIGIIIIIIIIIIIIIIIHHIIIIIIIIIIIIIIIIIIIIIIIIIIIHIIIIIIIIIIIHHIIIIIIIIIIIIIIIIIIIIIIIIIIIIIIIIIIIIIIIIIIIIIIIIIIIIIIIIIIIIIIIIIIIIIIIIHIIIIIIIIIIIIIIIIIIIIHIIIIIIIIIHIIIIIIIIIIIIIIIIIIIIIIHHIIIIIIIHIIIIIIIIIIIIIIIIIIIIIIIIIIIIIIIIIDDDDD
@HISEQ:969:HM2KJBCX2:2:1102:1347:2576 2:N:0:ACTATGCA
TGCCGCCGTAATCCCAACTATCCCTATTAATCATTACGTCAATCCTAGAAACCAACAAAATAGGATCAACGTCCTATTTCATTATTCCATGCTAATGTATTCAAGCGCGAGCCTGCTTTAAACACTCTAATTTTTTCAAAGTAACAGTCCTGATTCCCCACCACACCAAATTAATGACATGATGGTTCGTCAGAAGGTAGGAATCAGTAACACCAGTACGTACCGAAGGCACGACCAGCGTACTAATCCCGAAATTCAACTACGAGCTTTTTAACTGCAACAACTTTAATATACGCTATTGGAGCTGGAATTACCGCGGCTGCTGGCACCAGACTTGCCCTCCAA
+
DDDDDIIIIGHHGHIIIIIIIIIIIIIIIIHHIIIIIIIIIIIIIIIIIIIIIIIIIGIEHHCGHIIIIHIHHIIIIHIIIIIIIIIIIIIHIIIIIIHHHHHIIIIIIIIIIIIIIIIHIIIIIIHHIIIIIIIIIIIIIIIIIIIHIIIHHHHIIIIHHIIIIIIIHIIIIIIIHIIIIIHIIIIIIIIIIIIIIIIIIIIIIIIIIIIIIIIIIIIIIIIIHHIIIIIIIIIIIIIIIIHHIIIIIIIIIHIIIIIIIHIIIIIIIIIIHIIIIIIIIIIIIIIIIIIIIIIIIIIIIIIIIIIIIIIIIIIIIIIIIIIIIIIIIIIIIIIIIIIIDDDDD
@HISEQ:969:HM2KJBCX2:2:1102:13904:2449 2:N:0:ACTATGCA
TGCCGCCGTAATCCCAACTATCCCTATTAATCATTACGTCGATCCTAGAAACCAACAAAATAGAATCAAACGTCCTATTTCGTTATTCCATGCTAATGTATTCAAGCGTGAGCCTGCTTTAAACACTCTAATTTTTTCAAAGTAACAGTCCTGATTCCCCATGACACCAAATTAATGACATCATGGTTCGTCAGAAGGTAGGAATCAATAATACCAGTACGTACAATAGCACGACCAATAAATTGATCCCGAAATTCAACTACGAGCTTTTTAACTGCAACAACTTTAATATACGCTATTGGAGCTGGAATTACCGCGGCTGCTGGCACCAGACTTGCCCTCCAA
+
DDDDDIIIIIIIIIIIIIIIIIIIIIIIIIIIIIIIIIIIIIIIIIIGIIIIIIIIIIIIIIIIIIIIIIIIIIHIIIIIGIIIIIIIIIIIIIIIIIIIIIHIIIIIIIIIIIIIIIIIIIIIIIIIIIIIIIIIHIIIIIIIIIIIIIIIIIIIIIIIIIIIIIIIIIHIIIIIIIIIIIIIIIIIIIIIIIIIIIIIIIIIHHIIIIIIIIIIIIIIIIIIIIIIIIIIIIIIIIIIIIHHIIIIIIIIIIIIIIIIIIIIIIIIIIIIIIIIIIIIIIIIIHIIIIIIIIIIIIIIIIIIIIIIIIIIIIIIIIIIIIIIIIIIIIIIIIIIIIIIDDDDD
@HISEQ:969:HM2KJBCX2:2:1102:6144:3452 2:N:0:ACTATGCA
TGCCGCCGTAATCCCAACTATCCCTATTAATCATTACGTCGATCCTAGAAACCAACAAAATAGAATCAAACGTCCTATTTCGTTATTCCATGCTAATGTATTCAAGCGTGAGCCTGCTTTAAACACTCTAATTTTTTCAAAGTAACAGTCCTGATTCCCCATGACACCAAATTAATGACATCATGGTTCGTCAGAAGGTAGGAATCAATAATACCAGTACGTACAATAGCACGACCAATAAATTGATCCCGAAATTCAACTACGAGCTTTTTAACTGCAACAACTTTAATATACGCTATTGGAGCTGGAATTACCGCGGCTGCTGGCACCAGACTTGCCCTCCAA
+
D@DBDHIIIIIIIIHIIIIIIIIIGIIIIIIIHHHIHHIHIIHHIIIIHCHIEHIIIIIGIIIHHIIFHHHHHGHHIIIIHIIIGIIHIGHG1GGHHIIIGHIHIHIIIIHIIIIIHHIHIHHIIIIIIIHIIIIHIIIIIIIIIIIIIIIIIIIIIIIIIHIIIIIIIIIHIIIIIIIIIIHHHIHIIIIIIIIIIIIIIIIIIIIIIIIIGIIIIIIIIIIIIHIIIIIIIIIIIIIIIIHGIIHIIIIIIHIIIIIIIIIIIIIIIIIIIHIIIIIIIIHHHEIIIIIIIIIIHIIIIIIIIIIIIIIIIIIIIIIIIIIIIIIIIIIIIIIIIIIIDDDDD
@HISEQ:969:HM2KJBCX2:2:1102:13058:5714 2:N:0:ACTATGCA
TGCCGCCGTAATCCCAACTATCCCTATTAATCATTACGTCGATCCTAGAAACCAACAAAATAGAATCAAACGTCCTATTTCATTATTCCACGCTAATGTATTCAAGCGTGCGCCTACTTTAAACACTCTAATTTTTTCAAAGTAACAGTCCTGATTCCCCACGACACCAAATTAATGACATCGTGGTTCTTCAGAAGGTAGGAACCAATAATGCCAGTGCGTACCGAAGCATGACCGACAATTTGATCCCGAAATTCAACTACGAACTTTTTAACTGCAACAACTTTAATATACGCTATTAGAGCTGGAATTACCGCAGCTGCTGGCACCAGACTTGCCCTCCAA
+
DDDDDIIIIIIIHHIIIIIIIIIIIIIIHIIIIIIIIIIIIIIHHIIIIIIIIIIIHIGIIIHIHIIIIHHHIHIIIIIIIIIIIIIFCHHIIIIIIHHIIIIIIIIIIIIIIIIIIIIIIIIIIIIIIIIIIIIIIHIIIIIIIIIIIIIIIIHHIIIIIIIIIIIIIIIIIIIIIIIIIIIIHIIIIIIIIIIIIIIIIIIIIIIIIIIIIIIIIIIIIIIIIIIIIIIIIHIHIIIIIIHHIIIIIIIIIIIIIIIIIHHIIHIIIIIIIIIIIIIIIIIIIIIIIIHIHIIIIIIIIIIIIIIIIIHIIIIIIIIIIIIIIHIIIIIIIIIIIIIIDDDDD
@HISEQ:969:HM2KJBCX2:2:1102:17319:6002 2:N:0:ACTATGCA
TGCCGCCGTAATCCCAACTATCCCTATTAATCATTACGTCAATCCTAGAAACCAACAAAATAGGATCGAACGTCCTATTTCATTATTCCATGCTAATGTATTCAAGCGTTAGCCTGCTTTAAACACTCTAATTTTTTCAAAGTAACAGTCCTGTTTCCCTGCAACACCAAATTAATGACATTACAGTTCTTCAGAAAGGAGGAATCAGCGAAGCCAGTACATACCAGTGGCACGACCAACCTGCTGACCCCGAAATTCAACTACGAGCTTTTTAACTGCAACAACTTTAATATACGCTATTGGAGCTGGAATTACCGCGGCTGCTGGCACCAGACTTGCCCTCCA
+
DDDDDIIIIIIIIIHIIIIIIIIIIIIIIIHIIIIIIIIIIIIIIIIIIIIIGIHIHIIIIHHHIIIIHHHIIIIIIIIIIIIIIIIIIHHIHHHIIHIIIIHIIIIIIIIHIIIIHIIIIIIIIIIIIIIIHHHIHHHIIIIHGHIHHHIIIIIIIHIIIHIIIIIHIIIHIIIIIIHIIIIIIHIIIIIIIIIIIIIIIIIIIIIIIIIIIIIIIIIIIIIIIIIIIIIIIIIGIIIIIIHFIFFCHHHIIIHIIIIIIIIIIIIIIIIHGIHIIIIIIIHF1IIIIIIIIIIIIIIIIIIIIIIIIIIIIIIIIIIIIIIIIIIIIIIIIIIIIIIIDDDDD
@HISEQ:969:HM2KJBCX2:2:1102:19851:6966 2:N:0:ACTATGCA
TGCCGCCGTAATCCCAACTATCCCTATTAATCATTACGTCGATCCTAGAAACCAACAAAATAGAATCAAACGTCCTATTTCGTTATTCCATGCTAATGTATTCAAGCGTGAGCCTGCTTTAAACACTCTAATTTTTTCAAAGTAACAGTCCTGATTCCCCATGACACCAAATTAATGACATCATGGTTCGTCAGAAGGTAGGAATCAATAATACCAGTACGTACAATAGCACGACCAATAAATTGATCCCGAAATTCAACTACGAGCTTTTTAACTGCAACAACTTTAATATACGCTATTGGAGCTGGAATTACCGCGGCTGCTGGCACCAGACTTGCCCTCCAA
+
@000<<//<<0<G11<<0CGH?1CCC<GF@EG1GH@E<C<C?ECCHHFFHIH@CEGHFEGHHG1<CCCFE<CH@0D1DHH@FHHHIIHHIHHHEHIIHHHIIHHIHIIGHHHGHHHHHIHHHHHHHHHHHHIIIIHHICHHIIIIHHEGHHHHHHIHHFHHEHHIIICHEHHFHHEHHGHHHFHEDCFEHGGHC<CFHGF?IIHGIIHGGHGFIIIHGEHHHIHHAH?CGCHHGHF@IIHHFCFGIHHDD@HHH@FE@EEHCHHCG@EHEHHHEIIIIHIHFFHG@?IHHHC<DECHIHHGF@CHFHE@HCCC/CHCHHEHHHHFC1C@<<HHIHHHHECDB@D@
@HISEQ:969:HM2KJBCX2:2:1102:7032:7538 2:N:0:ACTATGCA
TGCCGCCGTAATCCCAACTATCCCTATTAATCATTACGTCAACCCTAGAAACCAACAAAATAGGATCAAACGTCCTATTTTATTATTCCATGCTAATGTATTCAAGCGTTAGCCTGCTTTAAACACTCTAATTTTTTCAAAGTAACAGTCCTGTTTCCCCGCAACACCAAATTAATGGCATCACGGTTCTTCAAGAAGGAGGAATCAGCAAGGCCAGTTCATACCGGTGGCACGACCAACCTGCTGACCCCGAAATTCAACTACGAGCTTTTTAACTGCAACAACTTTAATATACGCTATTGGAGCTGGAATTACCGCGGCTGCTGGCACCAGACTTGCCCTCCAA
+
DDDDDIIIIIIIIIIIIIHIHIIIIIIIIIIIIIIIIIIIIIIIIIIIGHIIIIIIIHIGHEGHHHIIIIIIIIIIGIHHIIIIHIIIIIIIGIIIIIIIIGIIIHIIIIIIIHIIIIIIIHIIIIIIIIIIIIIIIIIIIIIIIIIIHIIIIIIIIIIIIIIIIHHIIIHHIIIIIIIIIIIIIIIIIIIIIIIIIIIIIIIIIIIIIIIIIIIIIIIIIIIIIIIIIIIIIIIIHIIIIIIHHIIIIIIIIIIIIIIIIIIIIIIIIIIIIIIIIIIIIIIIIIIIIIIIIIIIIIIIIIIIIIIIIIIIIIIIIIIIIIIIIIIIIIIIIIIHIIIIIDDDDD
@HISEQ:969:HM2KJBCX2:2:1102:9920:7816 2:N:0:ACTATGCA
TGCCGCCGTAATCCCAACTATCCCTATTAATCATTACGTCAATCCTAGAAACCAACAAAATAGGATCGAACGTCCTATTTCATTATTCCATGCTAATGTATTCAAGCGTTAGCTTGCTTTAAACACTCTAATTTTTTCAAAGTAACAGTCCAAATTCCCCGCAACACCAAATTAATGGCATTACGGATCATCAGGAAGGAGGAATCAGTGAGACCAGTACATACCAGAGGCATGACCAACCTACTAACCCCGAAATTCAACTACGAGCTTTTTAACTGCAACAACTTTAATATACGCTATTGGAGCTGGAATTACCGCGGCTGCTGGCACCAGACTTGCCCTCCA
+
DDDDAHIHIHHIIIHIIHHHHHIIIHIIHIIIHIIIIHHIIIIIIIIHHHIHIIIIIIIHIIHHHHHHHIHIFHIIIIIIIIIGHIGHIIIIIIIIHHHHHHHHIIIIIIIIIIIIIHIHIHIIIIIIIIIIIIHIIIIIIIIHIIIHHHIIIIIHIIIIIIIIIIIIIIIIIIIIIIIIIIIIIIIIIIIIIIIIIIIIIIIIIIIIIIIIIIIIIIIIIIIIIIIIIIIIIIIIIIIIIHGDIHHIIIIIIIIIIHIHHHFIIIIIIIIIIIIIIIIIIIIIIIIIIHIIIHIIIHIIIIIIIIIIIIIIIIIIIIIIIIIIIIIIIIIIIIHIIIIIDDDDD
@HISEQ:969:HM2KJBCX2:2:1102:8973:7806 2:N:0:ACTATGCA
TGCCGCCGTAATCCCAACTATCCCTATTAATCATTACGTCAATCCTAGAAACCAACAAAATAGGTTTGAACGTCCTATTTCATTATTCCATGCTAATGTATTCAAGCGTTAGCCTGCTTTAAACACTCTAATTTTTTCAAAGTAACAGTCCTGTTTCCCTGCAACACCAAATTAATGGCATTACAGTTCTTCAGAAAGGAGGAATCAGCGAAACCAGTTCATACCAGTGGCACGACCAACCTGCTGACCCCGAAATTCAACTACGAGCTTTTTAACTGCAACAACTTTAATATACGCTATTGGAGCTGGAATTACCGCGGCTGCTGGCACCAGACTTGCCCTCCAA
+
DDDDDIIIIEGHIIIIIIIIIIIIIIIIIIIIIIIIIIIIIIIIIIIIIIIIIIIIIHIIIIHIIHIHIIIIHIIIIIIIIIIIIIIIIIIIIIIIIIIIIIHIIIIIIIIIIIHIIIIIIIIIIIIIIIIIIIIIIIIIIIIIIIIIIIIIIIIIIIIIIIIIIIIIIIIIIIIIIIIIIHIIIIIIIIIIIIIIIIIIIHIIIIIIIIIIIIIHHIIIIIIIIIIIIIIIIIIIIIIIIIIHHIIIIIIIIIIIIIIIIIIIIIIIIIIIIIIIIIIIIIIIIIIIIIIIIIIIIIIIIIIIIIIIIIIIIIIIIIIIIIIIIIIIIIIIIIIIIIIIIDDDDD
@HISEQ:969:HM2KJBCX2:2:1102:2550:8397 2:N:0:ACTATGCA
TGCCGCCGTAATCCCAACTATCCCTATTAATCATTACGTCAATCCTAGAAACCAACAAAATAGAATCAAACGTCCTATTTCATTATTCCACGCTAATGTATTCAAGCGTGCGCCTACTTTAAACACTCTAATTTTTTCAAAGTAACAGTCCTGATTCCCCACGACACCAAATTAATGACATCGTGGTTCTTCAGAAGGTAGGAACCAATAATGCCAGTGCGTACCGAAGCATGACCGACAATTTGATCCCGAAATTCAACTACGAACTTTTTAACTGCAACAACTTTAATATACGCTATTAGAGCTGGAATTACCGCAGCTGCTGGCACCAGACTTGCCCTCCAA
+
DDDDDIHIIIIIIIIIIIIIIIIIIIIHHIIIIIIIIIHIIIIIIIIIIIIIIIIIIIIIII1@GHHHHHIIIIIIIIIIIIIIIIIHIIIIIIIIIIIHIIIIIIHIIHIHIHIIIIIIHIIIIIIIIIHHIIIIIIIIIGIIIIIIIIIIIIHHIIIIIIHHIIIIIIIIIHIIIIIIIIIGIIIIIIIIIIIIIIIIHHIIIHIIHIIIIIIIIHDHGEHIIIIIIIIIIHIIIIIIIIHHIIIIIIIIIIHIIIIIIIIIHGHIIIIIIIIIIIIIIHHIIIIIIIIIIHIIIIIIIIIIIIIHIIIIIIIIIIIIIIIIIIIIIIIIIIIIIIIIDDDDD
@HISEQ:969:HM2KJBCX2:2:1102:14498:8320 2:N:0:ACTATGCA
TGCCGCCGTAATCCCAACTATCCCTATTAATCATTACGTCAATCCTAGAAACCAACAAAATAGGATCGAACGTCCTATTTCATTATTCCATGCTAATGTATTCAAGCGTTAGCCTGCTTTAAACACTCTAATTTTTTCAAAGTAACAGTCCTGTTTCCCTGCAACACCAAATTAATGACATTACAGTTCTTCAAGAAGGAGGAATCAGTAAAGCCAGTACACACCATTGGCACGACCAACCTACTGACCCCGAAATTCAACTACGAGCTTTTTAACTGCAACAACTTTAATATACGCTATTGGAGCTGGAATTACCGCGGCTGCTGGCACCAGACTTGCCCTCCAA
+
DDDDDIIHIIIIIIIIIIIIIIHIIIIIIIIIIIIIIIIIIIIIIIIHIIIIIIGIHIHGIIHHIIIIIIIIIIGIIIHIIIIIIIIIIIIIHIIIHIIIIIIIIIIIIIIHIIHIIIIIIHIIIIIIIIIIIIHIHIIHIIIIIHIIIIIIIIIIIIIIIIIIIIIIIIIIIIIIIIIIHIIIIHIIIIIIIIHIIIIIIIIIIIIIIIIIIIIIIIIIIHHIIIIIIIIIIIIIIIIIIIIIFIIIIIIIIIIIIIIIIIIIIIIIHIIIIIHIIIIIIIIIHIIIIIIIIIIIHIIIIIIIIIIIIIIIIIIIIIIIIIIIIHIIIIIIIHIIIIIIIDDDDD
@HISEQ:969:HM2KJBCX2:2:1102:8412:8101 2:N:0:ACTATGCA
TGCCGCCGTAATCCCAACTATCCCTATTAATCATTACGTCGATCCTAGAAACCAACAAAATAGAATCAAACGTCCTATTTCATTATTCCATGCTAATGTATTCAAGCGTGCGCCTGCTTTAAACACTCTAATTTTTTCAAAGTAACAGTCCTGATTCCCCACGACACCAAATTAATGACATCGCGGTTCTTCAGAAGGTAGGAACCAATAATGCCAGAGCGTACCGAGGCACGACCGACAATCTGATCCCGAAATTCAACTACGAGCTTTTTAACTGCAACAACTTTAATATACGCTATTGGAGCTGGAATTACCGCGGCTGCTGGCACCAGACTTGCCCTCCAA
+
DDDDDIIIIIIHIIIIIIIIHIIIIIIIIIIIIIIIIIIIHIIIIIIIIHIIIIIIGHIIIIIHGIGHIIIGHIIIIIIHGHIIIHIIGHHIFHEHHIIIIIIIIIIHHHHHHIIIIIIIICHIHHIIIIIIIIIIIIIIIIIIIIIIIIIIIIIIIIIIIIIIIIIIIIHIIIIIIIIHHIGIIIHHIIIIIIIIIIIIIIHIIHIIIIHIHIIIIHHIIIIIIIIHIIIIIIIIIIIIIIHHIIIIIIIIIIHIIIIIHHIIIHIIIIIIIHIIIIIIIHHHIIIIIIIIIIIIIIIIIHIIIIIIIIIIIIIHIIIIIIIIIIIIIIIIIIIIIIIIDDDDD
@HISEQ:969:HM2KJBCX2:2:1102:3290:9618 2:N:0:ACTATGCA
TGCCGCCGTAATCCCAACTATCCCTATTAATCATTACGTCAATCCTAGAAACCAACAAAATAGGTTTGAACGTCCTATTTCATTATTCCATGCTAATGTATTCAAGCGTTAGCCTGCTTTAAACACTCTAATTTTTTCAAAGTAACAGTCCTGTTTCCCTGCAACACCAAATTAATGGCATTACAGTTCTTCAGAAAGGAGGAATCAGCGAAACCAGTTCATACCAGTGGCACGACCAACCTGCTGACCCCGAAATTCAACTACGAGCTTTTTAACTGCAACAACTTTAATATACGCTATTGGAGCTGGAATTACCGCGGCTGCTGGCACCAGACTTGCCCTCCA
+
DDDDDIIIIIHIIIIIIIIIIIIIIIIIGIIIIIIHIIIIIIIIIIIIIIIIIIIIIIIIHIIIHIIIIIIIIIIIIIIIIIIIIIIIGIIIIIIIIIIIIIIIIIIIIIIIIIIIIIIIIIIIIIIIIIIIIIIIIIIIHIIIIIIIIIIIIIIIIIIIIIIIIIIIIIIIIIIIIIIIIIIIIIHIIIIIIIIIIIIIIIIIIIIIIIIIIIIHIHIIIIIIIIIIIIIIIIIIIIIIIIHGIIIIIIIIIIIIIIIIIIIIIIIIIIIIIIIIIIIIIIIIIIIIIIIIIIIIIIIIIIIIIIIIIIIIIIIIIIIIIIIIIIIIIIIIIIIIIIIIDDDDD
@HISEQ:969:HM2KJBCX2:2:1102:15219:9672 2:N:0:ACTATGCA
TGCCGCCGTAATCCCAACTATCCCTATTAATCATTACGTCAATCCTAGAAACCAACAAAATAGGATCGAACGTCCTATTTCATTATTCCATGCTAATGTATTCAAGCGTTAGCCTGCTTTAAACACTCTAATTTTTTCAAAGTAACGGTCCTGTTTCCCTGCAACACCAAATTAATGACATTACAGTTCTTCAGAAAGGAGGAATCAGCGAAGCCAGTGCATACCAGTGGCACGACCAACCTGCTGACCCCGAAATTCAACTACGAGCTTTTTAACTGCAACAACTTTAATATACGCTATTGGAGCTGGAATTACCGCGGCTGCTGGCACCAGACTTGCCCTCCAA
+
DDDDDHIIIIIIIIIIIIIIIIHIIIIIHIIIIHIIIIIIIIIIIIIIIIIIIIIIIIHIHIHHIIIIHHI/FHHIIIIIIGIIIIIIIGHHIHIIIIIIIIIIIIIIIIIHIIIIIIIIIHIIIIIIIIHHGHHIIIIIHIIIIIIHHIIIIHIIIIIIIHIIIIGIIIHHHIIIIIIIIIIIIIIIIIIIIIIIIIIIIIIIIIIIIIIIIIIIIIIIIIIIIHIIIIIIIIIIIIIIIIIHHIIIIIIIIIIIIIIIIIIIIIIIIIIIIIIIIIIIIIIIIIIIIIIIIIIHIIIHHIIIIIIIIIIIIIIIIIIIIIIIIIIIIIIIIIIIIIIIIDDDDD
@HISEQ:969:HM2KJBCX2:2:1102:11141:9964 2:N:0:ACTATGCA
TGCCGCCGTAATCCCAACTATCCCTATTAATCATTACGGTGGTCCTAGAAACCAACAAAATAGAACCATGCCGTCCTATTTTATTATTCCATGCTAATGTATTCAAGCAAAAATGCCTGCTTTAAACACTCTAATTTTTTCAAAGTAAAGGTCCTGGTTCCCCGCGGCATCCAATTAAGGACATCGCGGTTCTCCAGAAGGTGAGAAATTGACTGCACCAGTTCATACCCCGTGAGGCACGACCGATGCGCCAATCCCGAAATTCAACTACGAGCTTTTTAACTGCAACAACTTTAATATACGCTATTGGAGCTGGAATTACCGCGGCTGCTGGCACCAGACTTGCCCTCCAA
+
DDDDDIIIIHGHHHIGIIIIIIIIIIIIIIIIIIIIIGHIIIIIIIIIIIIHIIHIGIIIIIIIHHIII??GHHIDHIIIIIHIHHHIHIIIIIHIIIIIHCFHIIHHIIIIIIIIIIIIIIIIIIIIIIIIIIIHHIHIHIIIIIIIIIIIGHIIIIIIIIIIIIIHIHHIIIIIIHIIIIIIIIIIIIIIIIIIIIIIHIHIIHIIIIIIIHIIIIIIIIHIIIIIIIIII;IIIIIIIIIIIIIIIIHGIGIIHGIIIHIIIIIIIHIIIIIIIIIIIIIIIIIIIIHIIIIIIIIIHGIIIIIIIIIIIIIIIIIIIIIIIIIIIIIIIIIIIIIGIIIIIIIIDDDDD
@HISEQ:969:HM2KJBCX2:2:1102:12828:8629 2:N:0:ACTATGCA
TGCCGCCGTAATCCCAACTATCCCTATTAATCATTACGGTGATCCTAGAAACCAACAAAATAGAACCATGCCGTCCTATTCTATTATTCCATGCTAATGTATTCGAGCAAAAATGCCTGCTTTAAACACTCTAATTTTTTCAAGGTAAAGGTCCTGGATCCGCAAGACACCCAATTAAGGACATCGAGTTTCTCCAGAAGGTGAGAAATCAACAGCAACAGTTCATACCCCTTAAGGCACGACCATTACGTCAATCCCGAAATTCAACTACGAGCTTTTTAACTGCAACAACTTTAATATACGCTATTGGAGCTGGAATTACCGCGGCTGCTGGCACCAGACTTGCCCTCCAA
+
@DDD?E?/CC@H11<<C0DHCHH@1<<D1@@<GCGGIICH1G<1<1<@FEHI1G?HH?C@DF<CCFCFEE1CHHC?<<@<FCHCG@FHCFCG1C1<G1C1<DCHHHEHGHHHHHIHEHG@E@FF@HHFHFHHG2<CEGDHHHHE??HFHCEIIIHHHGHDDFHD<ECCCEFEHFHECGC?FHGDH<EHEEHHHEHGHEHCHEEHH@F@FHHDC<?CIIHHC6D@CDCIHHC1AHHIHH8F<<HHEBHHH@?FHHC/HHHFFHCFCHGD</G@FIHEH@@CCCIIHHCEIHHED1<CG@HHHDFCHEFCECCFHECF@GCHE?F/<C@@FHEEEIHGHFEEGCE@HIHED@B@@
@HISEQ:969:HM2KJBCX2:2:1102:2660:9807 2:N:0:ACTATGCA
TGCCGCCGTAATCCCAACTATCCCTATTAATCATTACGTCAATCCTAGAAACCAACAAAATAGGTTCGAACGTCCTATTTCATTATTCCATGCTAATGTATTCAGGCGCTGGCCTGCTTTAAACACTCTAATTTTTTCAAAGTAACAGTCCCGTTTCCCCGCAACACCAAATTAATGGCATTACGGTTCTACAAGAAGGAGGAATCAGCAAGCTAGTACATACCAGTGGCAAGACCAACCTGCTGATCCCGAAATTCAACTACGAGCTTTTTAACTGCAACAACTTTAATATACGCTATTGGAGCTGGAATTACCGCGGCTGCTGGCACCAGACTTGCCCTC
+
DDDDCIHHIIHIHHHHIIIIIIIHHIHIIIIIIIIHHIIHIHIHHHIIIIIIIIIHHIIHIIIHIHIIIHFHHIIIIHIIIIHIIHHEFHIGIHGHIHIIIGHHHIIHIIHHHIIIIIIIIIIIGIIIGHHHIIIHIIIHHIIIHFCHHIIIIIHIIIHHFIIIIIIIIIIIIIIIIIIIIIIIIIHGIIHHIIHIIHGIIIIIHIIIIIIIHIIHIIIIHHIHHIIIIHIHHGHIIIIHHIIIIIHIIIIIHIHIHIHIIIIHHIIIIIIHHGHIHHHHIIIHHHIIIIIIIIIIIIHEIIIIIHHIIIHIIIIIIIIIIIIIIIIIIHCIIHHIHADDDD
@HISEQ:969:HM2KJBCX2:2:1102:1505:10064 2:N:0:ACTATGCA
TGCCGCCGTAATCCCAACTATCCCTATTAATCATTACGTCAATCCTAGAAACCAACAAAATAGGATCGAACGTCCTATTTCATTATTCCATGCTAATGTATTCAAGCGTTAGCCTGCTTTAAACACTCTAATTTTTTCAAAGTAACAGTCCTGTTTCCCTGCAACACCAAATTAATGACATTACAGTTCTTCAGAAAGGAGGAATCAGCGAAGCCAGTGCATACCAGTGGCACGACCAACCTGCTGACCCCGAAATTCAACTACGAGCTTTTTAACTGCAACAACTTTAATATACGCTATTGGAGCTGGAATTACCGCGGCTGCTGGCACCAGACTTGCCCTCCAA
+
DDDDDIIIIIIIHIIIIIIIIIIIIHIIIIIIIIIIIIHIIIIIIIIIIGIIIIIIIIICHHGGIIIIIIIIIIIIIIIIIGIIIIIIIIIHIIHHIIIHIFHHHIHIIIIIIIIIIIHIIIIIHIIIIIIIIIIIIIIIHHIIIIIIHHGHIIIHIGIHIIIIIIIIIIIIIIIIIIIIIIIIIIIIIIIIIIIIIIIIIHIHHIIIIIHIIIIIHIIIIIIIIIIIIIIIIIIIIIHIIIHHFIIIIIIIIIIIIIIIIIIIIIIIIIIIIIHIIIIIIIIHIIIIIIIIIIIIIIIIIIIIIIIIIIIIIIIIIIIIIIIIIIIIIIIIIIIIIIIIIDDDDD
@HISEQ:969:HM2KJBCX2:2:1102:4989:9878 2:N:0:ACTATGCA
TGCCGCCGTAATCCCAACTATCCCTATTAATCATTACGTTGTACCTAGAAACCAACAAAATAGGTTCGAACGTCCTATTTCATTATTCCATGCTAATGTATTCAAGCGTTTGCCTGCTTTAAACACTCTAATTTTTTCAAAGTAACAGTCCTGACTCCCCACAACACCAAATTAATGACATCATGGTTCATCAGAAGGGAGAAATCAACGACGCCAGTGCGTACCGAAGGCACGACCGACGTATTGATCCCGAAATTCAACTACGAGCTTTTTAACTGCAACAACTTTAATATACGCTATTGGAGCTGGAATTACCGCGGCTGCTGGCACCAGACTTGCCCTCCAA
+
DDDDCIIIIHHIHHIIIIIIIIIIIIIIIHIIIIIIIIIIIIIIIIFHIIIIIHIIIIIIIGEHHHHHHIIIIIIIIIIIHGIIIIIHIIIHIIIIIIIIIHHHIIIHIHHHHIIIIIIHHIIIIIIGGIIIIIIIIIIHHIIIHIIHIIIIHHIHHHHHHIIIIIGIIFHEHIIHIHHHIHHEIHHHFHHIIIIGIIIIIIIHIIHFIHHIHHFIIIIIIIIIIHIIGIIIIHIIHIIHIIHHFIIHIIIIHHIIIHGIGIIIIIIIIIIIIIHIIIIIIIIIIIIIIIIIIIIIHIHHHIIIIIIIIIIIIIIIIIIIIIIIIIIIHIIIIHIIIIIIIDDDDD
@HISEQ:969:HM2KJBCX2:2:1102:16134:9818 2:N:0:ACTATGCA
TGCCGCCGTAATCCCAACTATCCCTATTAATCATTACGTCAATCCTAGAAACCAACAAAATAGGATCGAACGTCCTATTTCATTATTCCATGCTAATGTATTCAAGCGTTAGCTTGCTTTAAACACTCTAATTTTTTCAAAGTAACAGTCCAGATTCCTCGCAACACCAAATTAATGGCATTACGGCTCATCAGGAAGGAGGAATCAGTGAGACCAGTACATACCAGTGGCATGACCAACCTACTGACCCCGAAATTCAACTACGAGCTTTTTAACTGCAACAACTTTAATATACGCTATTGGAGCTGGAATTACCGCGGCTGCTGGCACCAGACTTGCCCTCCAA
+
DDDDAIHIDGGHIHHEHHIIIHEHIHIHHCHDGHHHHIIIIHIHHIIIGHIIIIIHEHHGGHIHIHIIHIIHIHHHGIEHHHFFFHHICHHEEHIIIIIHEFHGGGFHIIIIIIIIIHHHIFAHIIIHEHIIGIIIHHHCHHHHHHFHHIIIIHIGHEHEHIHHGCGHIIIHHHGHFCHHCHIIHHHHHHIIIHHIHHHHHIGEFHHEF2IHHHIHIHIIIIIHHGEHHHIIIHHIHHHHGEGFHHIIHHHEHGEHIIHHHHEGHHIIIHIHHHCIIIIIIIHGHECEHHCHHEIIIIIIHIIHIIHHHIIHHIIHIHGIHIHHIHIIIIHIHIIIIIIIHDDDDD
@HISEQ:969:HM2KJBCX2:2:1102:10275:9915 2:N:0:ACTATGCA
TGCCGCCGTAATCCCAACTATCCCTATTAATCATTACGGTGGTCCTAGAAACCAACAAAATAGAACCACAACGTCCTATTCTATTATTCCATGCTAATCTATTCAAGCAATAGCCCGCTTTAAACACTCTAATTTTTTCAAGGTAATGGTCCTGGCTCCCCAACACACCCAATTAAGGACATGCTGGTTCACCAGAAGGAAGACCCGACAACAAGACAGTACTCGCCAAAGACGGACCGCCCGGCCAGGCCTAAAATTCAACTACGAGCTTTTTAACTGCAACAACTTTAATATACGCTATTGGAGCTGGAATTACCGCGGCTGCTGGCACCAGACTTGCCCTCCAA
+
DDDDAHIIIHIIHHIIHIIIIIIIIIIIIIIHIIIIIIIIIIIIIIGHFGHHIIIIIII?GHHEHIIIIIIIIHHHIIIHHIIIIIIIIIHHIIHIIIIIIHHHIIIIIIIIIIIIIIIIIIIIIIIIIIIIIHIIIIIIHIIIIIIIIHIIIHIIIIIIIIIIIIHIIIIIHHIIIHIHHIHIIIIHIIIIHIIIIHIIIHIIHIIIIIIIHHHIIIIIIIIIHHIIIHHHIIIIIHIIIIIIIIIIIIIIIIIIIIIIIIIIIIIIIIIIIIIIIIIIIIIIIIIIIIIIIHHIIIIHIIIIIIIIIIIIIIIIIIHCIIIIIIIIIIIIIIIIIIIIIIDDDDD
@HISEQ:969:HM2KJBCX2:2:1102:12030:10137 2:N:0:ACTATGCA
TGCCGCCGTAATCCCAACTATCCCTATTAATCATTACGTCAATCCTAGAAACCAACAAAATAGGATCAAACGTCCTATTTCATTATTCCATGCTAATGTATTCAAGCGTTAGCCTGCTTTAAACACTCTAATTTTTTCAAAGTAACAGTCCTGTTTCCCTGCAACACCAAATTAATGACATTACAGTTCTTCAAGAAGGAGGAACCAGTAAAACCAGTACATACCAGAGGCACGACCAACTTACTAATCCCGAAATTCAACTACGAGCTTTTTAACTGCAACAACTTTAATATACGCTATTGGAGCTGGAATTACCGCGGCTGCTGGCACCAGACTTGCCCTCCAA
+
DDDDDIIIIIHIIIIHIIIIIIIIIIIIIIIIIIIIIIIIIIIIIIIIIIIIIIIIIIIIIHHHIIHIIIIIIIHIIIIIIIIIIIIIIIIIGIIIIIIIIIHIIIIIIIIIIIIIIIIIIIIHIIIIIIIIIIIIIIIGIIIIIIIIIIIIIIIIIIIIIIIIIIIIIIIIIIIIIIIIIIIIIIIIHIIIIIIIIIIIIIIIIIIIIIIIIIIIIIIIIIIIIGIIIIHIIIIIIIHIIIIIHIIIIIIIIIHIIIIIIIIIHIIIIIIIIIIIIIIIIIIIIIIIIIIIIIIIIIIHHIIIIIIIIIIIIIIIIIIIIIIIIIIIIIIIIIIIIIIIIDDDDD
@HISEQ:969:HM2KJBCX2:2:1102:14183:9656 2:N:0:ACTATGCA
TGCCGCCGTAATCCCAACTATCCCTATTAATCATTACGTTGATCCTAGAAACCAACAAAATAGGTTCGAACGTCCTATTTCATTATTCCATGCTAATGTATTCAAGCTAAAGCCTGCTTTAAACACTCTAATTTTTTCAAAGTAACAGTCCTAACTCCCCATAACACCAAATTAATGACATCATGGTTCGTCAGAAAGGAGAGACCAATGATACCAGTACGTACCGAAGGCACGACCGACATATTGATCCCGAAATTCAACTACGAGCTTTTTAACTGCAACAACTTTAATATACGCTATTGGTGCTGGAATTACCGCGGCTGCTGGCACCAGACTTGCCCTCCAA
+
DDDDCIIIHGHGHIHIIIIIIGIIIIIIIIIIIIHIIIIIIHIHIHHIIIIHIIIIIHIIIIGHHHIIHIIHIIIHIIIIGGHIFHIHGHHHHIIIIHHIIIIIIIIIIIIIHIIIIHIIIHHIIIIIIIIIIIIIIIIIIIIIIIIIIIIHFHIIHIHIIHIHIIIIHIIIIIIHHHHHHIIIIIIIIIIIIIIIIIIIIIIIIHIIIIIIIIIIIIIIIIIIGIIIIIHIIIIIIIIHGIIHGHIIIIIHGIIIIIIHIHHHIIIIIIIHIIHIIIIIIIIIIIHIIIIIIHIIIIIIIIIIIIIIIIIIGIIIHIIIIIIIIIIIIIIHIHIIIIIIIDDDDD
@HISEQ:969:HM2KJBCX2:2:1102:16054:10513 2:N:0:ACTATGCA
TGCCGCCGTAATCCCAACTATCCCTATTAATCATTACGTCAATCCTAGAAACCAACAAAATAGGATCAAACGTCCTATTTCATTATTCCATGCTAATGTATTCAAGCGTTAGCCTGCTTTAAACACTCTAATTTTTTCAAAGTAACAGTCCTGTTTCCCTGCAACACCAAATTAATGGCATTACAGTTCTTCAGAAAGGAGGAATCAGCGAAGCCAGTGCATACCAGTGGCACGACCAACCTGCTGACCCCGAAATTCAACTACGAGCTTTTTAACTGCAACAACTTTAATATACGCTATTGGAGCTGGAATTACCGCGGCTGCTGGCACCAGACTTGCCCTCCAA
+
DDDDDIIIIIIIIIIIIIIIIIIIIIIIIIIIIIIIIHIHIIIHHIIIIIIIIIIIIIIHGGHHHIIIIIIIIIHHIIIIIIIIIIIIIIIIGIIIIIIIIGIIIIIIIIIIIIIIIIIIIIHIIIIIIIIIHHHHHHHIIIIIHIIIIIIIIIIIIIIHIIHIIIGIIHHHIIIIIIIIIIIIIIIIIHIIIIHHHIHIHHHIHIIIIIHIHIIIIIIIIIIIIIIIIHIHIIIIIIIIHHHHHIIIIIIIIIIIHHHHIIIIIIIIIIIIIIIIHIIIIIIIHHHHHIHHHIIIIHHIIIIIIIIIIIIIIIIIHHIIIIIIIIIIIIIIIIIIIIIIIDDDDD
@HISEQ:969:HM2KJBCX2:2:1102:18449:10883 2:N:0:ACTATGCA
TGCCGCCGTAATCCCAACTATCCCTATTAATCATTACGTCAATCCTAGAAACCAACAAAATAGGATCAACGTCCTATTTCATTATTCCATGCTAATGTATTCAAGCGCGAGCCTGCTTTAAACACTCTAATTTTTTCAAAGTAACAGTCCTGATTCCCCACCACACCAAATAAATGACATGATGGTTCGTCAGAAGGTAGAAATCAGTAACACCAGTACGTACCGAAGGCACGACCAGCGTACTAATCCCGAAATTCAACTACGAGCTTTTTAACTGCAACAACTTTAATATACGCTATTGGAGCTGGAATTACCGCGGCTGCTGGCACCAGACTTGCCCTCCAA
+
DDDDDIIIIIIIIHHIIIIIIIIIHHIHHIHIIHIIIIIIHHIIHIIHIIIIIHHIIIICGHHECGHHFHIEFHHHHEHIIIIIHIHHHIHIIIIHHHHHHHHHHIHIIIIIHIIHIIIIHHIHHHHHIHHIFEIHHHHHEGHIIHHGHHGIHHHHHHHHIIIIIIHIIIHIIIHHHHHHIIHHHIHIIHIIHFHHIHHHHHGHFHHEIHE@HCHIHIHIHIHHGHGECHIHIIIIHIHGHHIHIIIIIIIIHIIIIIHH=HIIIIIHHIHHC@IIIGIHHIIHHIHIIIHEHHHEHIIIIIHHHHIIIIIIIIHHHIIIIIIHIIIIIIHGHIIIIIIIDDDDD
@HISEQ:969:HM2KJBCX2:2:1102:7858:10808 2:N:0:ACTATGCA
TGCCGCCGTAATCCCAACTATCCCTATTAATCATTACGGTGATCCTAGAAACCAACGAAATAGAATCAGTCCGTCCTATTTCATTATTCCATGCTAATGTATTCAGACGATAGTCTGCTTTAAACACTCTAATTTTTTCAAAGTAACAGTCCTGATTTCCCATCACACCAAATAAATGGCATGAAAGTTCCTCAGAAGGTAGAGATCCATCTCACCAGTGCAGACAATTAAGCCTGACCAATGGGTAGACCCCGAAGTTCAACTACGAGCTTTTTAACTGCAACAACTTTAATATACGCTATTGGAGCTGGAATTACCGCGGCTGCTGGCACCAGACTTGCCCTCCAA
+
DDDDDIIIIIIIIHIHIIIHIIIIIIIIIIIIIIIIIIIIIIIIIIHIHHHIGIIIIIIIIIHIIIIIIIIIHHHIIGIIIHIIIIIIIIIIIGIIIIIIHHHIIGIIIIIIIIIIIIIIIIIIIIIIIIIIIIIIHHIIIIIIIHHIIIIIIIIIIHIIIIIIIIIIIIIIIIIIIIIIIIIIIIIIIIIIIIIIIIIIIIIIIIIIIIIIIIIIIIIIIIIIIIIIIIIIIIGIIIIIIIIHHGHIIIIIIIIIIIIIIIIIIIIIIIIIIIIIIIIHIIIIIIIIIIIIIIIIIIIIIIIIIIIIIIIIIIIIIIIIIIIIIIIIIIIIIIIIIIIIIIIDDDDD
@HISEQ:969:HM2KJBCX2:2:1102:15150:11219 2:N:0:ACTATGCA
TGCCGCCGTAATCCCAACTATCCCTATTAATCATTACGTCAATCCTAGAAACCAACAAAATAGGATCAACGTCCTATTTCATTATTCCATGCTAATGTATTCAAGCGCGAGCCTGCTTTAAACACTCTAATTTTTTCAAAGTAACAGTCCTGATTCCCCGCCACACCAAATTAATGACATGATGGTTCGTCAGAAGGTAGGAACCAGTAACACCAGTACGTACCTAAGGCACGACCAACGTACTGATCCCGAAATTCAACTACGAGCTTTTTAACTGCAACAACTTTAATATACGCTATTGGAGCTGGAATTACCGCGGCTGCTGGCACCAGACTTGCCCTCCAA
+
BDDDDIIIIHHHIHIIIIHIIIIIIIIIHIIIIIIIIIIIIIIIIIIIIIIIIIHIHIGIIIHHHEEHIIIIIHIIIIIIIIIIIIIIIIIIIIIIHHIHIEHIHIHIIHIIIIIHIIIIIIIIIIHIIHIIIIIIIIIIIIIIHIHHHIIIIIIIHIIIIIIIIIIIIIIIIIIIIIIIHIIIIIIIIIIIIIIIIIIHIIIIIIIIIHIIIIIIIIIIIIIIIIIIIIIIIIIIIIIIIHHGHIIIIGIIIIIIHHIIIIIIHIIHIIIIIHIIIIIIHIIIIIIIIIIIIIIIHHHHIIIIIIIIIIIIIIIIIIIIIIIIIIIIIIIIIIIIIIIIDDDDD
@HISEQ:969:HM2KJBCX2:2:1102:17565:11021 2:N:0:ACTATGCA
TGCCGCCGTAATCCCAACTATCCCTATTAATCATTACATCGATCCTAGAAACCAACAAAATAGAATCGGATGTCCTATTTCATTATTCCATGCTAATGTATTCAAGCGTGAGCCTGCTTTAAACACTCTAATTTTTTCAAGGTAACAGTCCTAATTCCCCGTGACACCAAATTAATGGCATTACGGTTCTTTAGAAGGTGAGAAATCAATAATATCAGTACATACCAACGGCATGACCGAAACATTGATCCCGAAATTCAACTACGAGCTTTTTAACTGCAACAACTTTAATATACGCTATTGGAGCTGGAATTACCGCGGCTGCTGGCACCAGACTTGCCCTCCAA
+
DDDDDIIIIGHHHHIIIIIIIHIIIIIIIIIIIIIIIIIHGHIIIIIIHIIIIIIIIIIHIIIHHIGHIIIIHHIIIIIIIHIIIIIIHIIIHIIIIIIIIIHHIIIIIIIIIIIIIIIIIIIIIIIIIIIIIIIIHIIIIIIHIIIIIIIIIIIHIIHIIIIIIIIIIIHHIIIIIIIIIIIIIIIIIIIIIIIIIIIIIIIIIIIIIIIIIIIIIIIIIIIIIIIHIIIIIIIIIHIIIIIIHHIHIIIIIIIIIIIIIIIIIIIIIIIIIIIIIIIIIIIIIIIIIIIIIHHIIIIIIIIIIIIIIIIIIIIIIIIIIIIHIIIIIIIIIIIIIIIIIIDDDDD
@HISEQ:969:HM2KJBCX2:2:1102:20179:11609 2:N:0:ACTATGCA
TGCCGCCGTAATCCCAACTATCCCTATTAATCATTACTCATTTCCCCAAAAACCAACAAAATTCGAGATACGAGTCCTAAATTATTATTCCATGCTAATGTATTCATAACTTTCAGCCTGCTTTAAACACTCTAATTTTTTCAAAGTAAAGGTCCTGGATTGCGAACCCAACCCAGTAAAGGGCAGGAACGTTCTCCAGGAAGATGGTAAGCGCGCATCGGCACTCACACACGATACCGTGGCGGGCCAAGCGCACTATACCAGAAATCCAACTACGAGCTTTTTAACTGCAACAACTTTAATATACGCTATTGGAGCTGGAATTACCGCGGCTGCTGGCACCAGACTTGCCCTCCAA
+
ADDDDGHIIGEHHIIHIIIIIHIHHGIIIIIHHEHGHIIIIHHHHIHIIFGIIIIIIIHIEHHHCHHIIIIHHHFHHHHHCGHHHHHGHIIGIHHGIIIIIFCHIIIIHIIHHIIHFGHI?FFHIHFHHHIIIHHCHEGHIHHGCHHCFGHHGHIIHHHDIHHGHHHEC@GHGHHEHGG/FCHEHHHIIIIHFHIHIIHHHHHEHGIHHHHIHIGIHHIHHHHHHIIIHHGIHIIIHIIHIIHIGIHHFHHHHHEHHHGHHFHHIHHIIIIHGIIGIIIHIIHIIIIIIHIIIIIHIHHIGHEHIIIIIIIHIIIIIIIIIIIHHIIIIIIIIIIHIIIIIIIIHIIHIIIIIDBDDD
@HISEQ:969:HM2KJBCX2:2:1102:6513:11959 2:N:0:ACTATGCA
TGCCGCCGTAATCCCAACTATCCCTATTAATCATTACATCGATCCTAGAAACCAACAAAATAGAATCGGATGTCCTATTTCATTATTCCATGCTAATGTATTCAAGCGTGAGCCTGCTTTAAACACTCTAATTTTTTCAAGGTAACAGTCCTAATTCCCCGTGACACCAAATTAATGGCATTACGGTTCTTTAGAAGGTGAGAAATCAATAATATCAGTACATACCAACGGCATGACCGAAACATTGATCCCGAAATTCAACTACGAGCTTTTTAACTGCAACAACTTTAATATACGCTATTGGAGCTGGAATTACCGCGGCTGCTGGCACCAGACTTGCCCTCCAA
+
DDDB@HDHHGC@HHIIHHIIIHHHHHHFHIHHFIIIIHIIIIHIIHIIIIIIIIIHHHIIIIIIIIHGEHHIIIHHHHHHIHIIIHIIHIGHHIFIHHIIIFHCHHHGGHHGFHHHHIHIHIIIIHHHHDCHIIIIEHIHIHFGHHIFF@HHHGHIHEFGIHHHHHHGHIIIIHIIIIIIIIIHIIHHHFIIIHGGIHHEGFEHGHHEEIIIIHHHHHIGIHIIIHHHDIIIIHIHIIIHHHGAE@HHIGHHFHHHEIIIIIHCIIIHHIIIHHIHIIIHHHHGIHHFHIIIHHCHHHEGHHHIHECEHIHHGHHIHIIHHIIIHHHHHHIHGHHHHHHHHH@@D<<
@HISEQ:969:HM2KJBCX2:2:1102:19242:12172 2:N:0:ACTATGCA
TGCCGCCGTAATCCCAACTATCCCTATTAATCATTACGTCAATCCTAGAAACCAACAAAATAGGATCAAACGTCCTATTTCATTATTCCATGCTAATGTATTCAAGCGTTAGCCTGCTTTAAACACTCTAATTTTTTCAAAGTAACAGTCCTGTTTCCCTGCAACACCAAATTAATGACATTACAGTTCTTCAAGAAGGAGGAACCAGTAAAGCCAGTACATACCAGAGGCACGACCAACCTACTAATCCCGAAATTCAACTACGAGCTTTTTAACTGCAACAACTTTAATATACGCTATTGGAGCTGGAATTACCGCGGCTGCTGGCACCAGACTTGCCCTCCAA
+
DDDDDIIIIIIIIIIIIIIIIIIIIIIIIIIIIIIHIIIIIIIIIIIIIIIIIIIIHIIIIIFFHHIIIIIIHIIIIIIIIIIIIIIIHIIIIHHIIIIIIIIIIHIIIIIHIIIHIIIIHIIIIIIIIIIIIIIIIIHIIIIIIIIIIIIIHIIIIIIIIIIIIGFHIIHIIIHIIIIIIIIIIIIIIIIIIIIIIIIIHIIIIIIIIIIIIIIIHIIIIIIIIIIIIIIIIIIHIHGHIIHHFHCHIIIIIIIIHIIIIIIIIHIIIIIIHIIIIIHIIIIIIIIIIIIIHIIIIIIHIIIIIIIIIIIIIIIIIIIIIIIIIIHIIIIIIIIIIIIIIDDDDD
@HISEQ:969:HM2KJBCX2:2:1102:1814:12989 2:N:0:ACTATGCA
TGCCGCCGTAATCCCAACTATCCCTATTAATCATTACGTCAATCCTAGAAACCAACAAAATAGGATCGAACGTCCTATTTCATTATTCCATGCTAATGTATTCAAGCGTTAGCTTGCTTTAAACACTCTAATTTTTTCAAAGTAACAGTCCAAATTCCCCGCAACACCAAATTAATGGCATTACGGATCATCAGGAAGGAGGAATCAGTGAGACCAGTACATACCAGAGGCATGACCAATCTACTAACCCCGAAATTCAACTACGAGCTTTTTAACTGCAACAACTTTAATATACGCTATTGGAGCTGGAATTACCGCGGCTGCTGGCACCAGACTTGCCC
+
DDDDDIIIIGHHIIIIIHIIIIIIIIIIIHIHIIHIHHIIIIIIIIGIIIIIIIIIIIIIIIIIIIIHIIIIIHHIIIIIIIIIIIIIHHGHHIIIIIIIIIIIIIIIIIIIIHIIIIIIIIIIIIIHHFHIIIIIIHIIIIIIIIIIHHHHHHIHIIIIIIHHHIHHIIIIIHIIIIIIHIIIIIIIIIIHIHIIIIIIHGIIIIIIIIIIIIIIHIIIIIIIIIIIIIIIIIIIIIHHIIIIIIIIIIIIIIIIIIIIIHEIIIIIIIIIIIIIIIIIIIIIIIIIIIIIIHIIIIIIIIIIIIIIIIIIIIIIIIIIIIIIIIIIIIIIIIIIDDDDD
@HISEQ:969:HM2KJBCX2:2:1102:9218:12594 2:N:0:ACTATGCA
TGCCGCCGTAATCCCAACTATCCCTTTAATCATTACGTCGATCCTAGAAACCAACAAAATAGAATCAAACGTCCTATTTCGTTATTCCATGCTAATGTATTCAAGCGTGAGCCTGCTTTAAACACTCTAATTTTTTCAAAGTAACAGTCCTGATTCCCCAAGACACCAAATTAATGACATCATGGTTCGTCAGAAGGTAGGAATCAATAATACCAGTACGTACAATAGCACGACCAATAAATTGATCCCGAAATTCAACTACGAGCTTTTTAACTGCAACAACTTTAATATACGCTATTGGAGCTGGAATTACCGCGGCTGCTGGCACCAGACTTGCCCTCCAA
+
DDDCAHIHHHEHHHGEHHIIIIIHHIHEHI1<CG?C@GG?DEHIII@<1<CHEEGEHIIIHEGH@EC@HHIDFHIIHIHHCH?GHHIHHICHIEGHHHIHH@HHFHFGGHHHIHHHHHHHHEHHHIIHHEHHFGHEHHIHHHHHFHHFEIIIHIIIHHHIHHHFHIIHEHIIHIIHFFEHHHIHFIIHHGIIIHHIIIIHHGFIIIHEFBHHHHEHGHIIHHFIIIIHIIIHIIHIIIHHHHHHDHHIIIIHHIIIHIIIIHIIIIIHHHIIHIIHIIIIIHIHIHIIIIIIIIHIIIIIIIIHHEHGHHIIIIIHHHGHIIIIIIIIIIIIHHIIIIHDCDDD
@HISEQ:969:HM2KJBCX2:2:1102:14274:13061 2:N:0:ACTATGCA
TGCCGCCGTAATCCCAACTATCCCTATTAATCATTACGTCGATCCTAGAAACCAACAAAATAGAATCAAACGTCCTATTTCGTTATTCCATGCTAATGTATTCAAGCGTGAGCCTGCTTTAAACACTCTAATTTTTTCAAAGTAACAGTCCTGATTCCCCATGACACCAAATTAATGACATCATGGTTCGTCAGAAGGTAGGAATCAATAATACCAGTACGTACAATAGCACGACCAATAAATTGATCCCGAAATTCAACTACGAGCTTTTTAACTGCAACAACTTTAATATACGCTATTGGAGCTGGAATTACCGCGGCTGCTGGCACCAGACTTGCCCTCCAA
+
DDDDDIIIIIIIIIIIIIIIHIIIIIIIIIIIIIIIIIIIGIIIIIHIIIIIIIIIIIHHIIIIIHHHIIHHHHIIIHIIHHIIIHIIIIIIGHIIIIIIIGIHIIIIIHIIIIIHHIIIIIIIIHIIIIIIIIIIIIIIHIIIIIIIIIIIIIIIIIIIIIIIIIHIIIIIIIIIIIIIIIIIIIIIIHIIIIIIIIIIIIIIIIIIIIIIHIIIIIIIIIIIIIIIIIIIIHIIIIIIIIHHIIIHIIIIIIIIIIIIIIIIIIIIIIIHIIIIIIIIIIHIHIIIIIHIIIIIIIIIIIIIIIIIHIIIIIIIIIIIIIIIIIIIIIIIIIIIIIIIDDDDD
@HISEQ:969:HM2KJBCX2:2:1102:10258:14229 2:N:0:ACTATGCA
TGCCGCCGTAATCCCAACTATCCCTATTAATCATTACGGTGATCCTAGAAACCAACAAAATAGAACCATGCCGTCCTATTTCATTATTCCATGCTAATATATTCAGACATAAGCCTGCTTTAAACACTCTAATTTTTTCAAGGTAACAGTCCTGGTTTCCCAAAACACCAAATAAATGACATTAAGGTTCTCCAGAAGGTAGAAATTCTTAAAATCAGTACGAACCTGTTGATTCAACCGATAAAAAAATTCCGAAATTCAACTACGAGCTTTTTAACTGCAACAACTTTAATATACGCTATTGGAGCTGGAATTACCGCGGCTGCTGGCACCAGACTTGCCCTCCAA
+
<BD<<FDCHEEHC<CEGDHHEHIIIICHGIHF@FGEHEEH<<CCHF@EHHH?<1CGHICHFC<FHEEHED11C<CE<@GGEEEGHI@FHIIHH?CD<1D@HD@?DFC<GF1G<FCHHHECFHCHHFE@EFH@1GCGCCGHHBHGFHCFGHEHHHGBCC@<HHHEDF@0<HIIIHGEIHEHG?HFHD<@HCHHHHIHGEEFGF<:DC<<FGGGEH0HHHGG68<11@HHGCEEHIHIGCGEF<<CBEDGG@EDEC<@?FHF1HE@<CC1C0HHHIIHIHIHC@F<D<1CCCF@F=GCEC@CHHFHHIHFCHHHEHC<<DCCHHCHHHHGCC<CEIHGEHEG<DGD@@D<
@HISEQ:969:HM2KJBCX2:2:1102:3296:13248 2:N:0:ACTATGCA
TGCCGCCGTAATCCCAACTATCCCTATTAATCATTACGTCGATCCTAGAAACCAACAAAATAGAATCAAACGTCCTATTTCATTATTCCATGCTAATGTATTCAAGCGTGCGCCTGCTTTAAACACTCTAATTTTTTCAAAGTAACAGTCCTGATTCCCCACGACACCAAATTAATGACATCGCGATTCTTCAGAAGGTAGGAACCAATAATGCCAGTGCGTACCGAGGCACGACCGACAATCTGATCCCGAAATTCAACTACGAGCTTTTTAACTGCAACAACTTTAATATACGCTATTGGAGCTGGAATTACCGCGGCTGCTGGCACCAGACTTGCCCTCCAA
+
DDDDDIIIIIIIIIIIIIIIIIIIIIIIIIIIIIIIIIIIIIIIIIGHHIIIIIIIIIIIIIIIIIIHIIIIHIIIIIIIIIIIIIIIIIIIIIIIGIIIIHIIHIIHIIIHIIIIIIIIIIIIIGHIFHHIIIIIHHIIIIHIIIIIIIHIIHIIIIIHIIHIIIHIIIIIHIIIIHIIIIHIHIIIHIHIIIIIIIIIIIIIIIHIIIHIIIIIIHHHHGIIHIIIIIIIIIIIIIIIIHHHIIHIIIIIIIIIIIIIIHHIIIIIIHIFIIIIIIIIHIIIIHIIIFIIIIIIIIIIIIIIIIIIIIIIIIIIIIIIIIIIIIIIIIIIIIHIIIIIDDDDD
@HISEQ:969:HM2KJBCX2:2:1102:8898:15215 2:N:0:ACTATGCA
TGCCGCCGTAATCCCAACTATCCCTATTAATCATTACGTCAATCCTAGAAACCAACAAAATAGGATCGAACGTCCTATTTCATTATTCCATGCTAATGTATTCAAGCGTTAGCTTGCTTTAAACACTCTAATTTTTTCAAAGTAACAGTCCAAATTCCCCGCAACACCAAATTAATGGCATTACGGCTCATCAGGAAGGAGGAATCAGTGAGACCAGTACATACCAGAGGCATGACCAACCTACTAACCCCGAAATTCAACTACGAGCTTTTTAACTGCAACAACTTTAATATACGCTATTGGAGCTGGAATTACCGCGGCTGCTGGCACCAGACTTGCCCTCCAA
+
ADBDDGGIIHIGHCHHHIIIGIIIIIIIIIIIIIIIIIHIIIEHHIIHIFHIIIIIGIIIIIIHHHIHGEHIHEHIIIIGHIIIIIIHHIHIIIIIHGHIIHIIIHGIHHIHIHHHIIHIHEHHIIHHIIIIIIIHIHIIIIIIIHIHHGHHHEGHHIHIIIHGIIIHGHHIHIHFHIHIHIIIIIIIIIIGIIIIHIHIIIIIGIIIIIIIIIIIIIIIIIIIIIIIIHIIIHIIHIIIIIIHHHFIIIHHEIGIIIIIIHIIHHIIIHHIIIHHIIIIIIIIIGHIIIIIIIHHIIIIIIIIHIIIIIIIIIIIHIIIIIIIIIIIIIIIIIIIIIIIIDDDDD
@HISEQ:969:HM2KJBCX2:2:1102:9019:14553 2:N:0:ACTATGCA
TGCCGCCGTAATCCCAACTATCCCTATTAATCATTACGTCGATCCTAGAAACCAACAAAATAGAATCAAACGTCCTATTTCATTATTCCATGCTAATGTATTCAAGCGCGAGCCTGCTTTAAACACTCTAATTTTTTCAAAGTAACAGTCCTGATTTCCCACGACACCAAATTAATGACATCGTGGTTCGTCAGAAGGTAGGAATCAATTTGACCAGTACGTACCGAGGCACGACCGATCAACTGATCCCGAAATTCAACTACGAGCTTTTTAACTGCAACAACTTTAATATACGCTATTGGAGCTGGAATTACCGCGGCTGCTGGCACCAGACTTGCCCTCCAA
+
DDDDDGHIIHIHDGHIIIIIIIIIIGIIIIIIIIIIHHIHIHHHEGFHHFHIIHIIIIIIIGFFHHIIIIIIIEHHIIIIIIHIEHIEHIIIGIIIIHHIIHIHHIIIIIIIHIHHIIIHIIHGHIIIIHEHHGHHHIGIHIIIIIHHIFHHIGHIIIIIIIIHHHGGIHHHIIHIIIIIIIIIIHIIIIHHGIHIIIIIHHHHHHIHIIIIHIIIIIIIIIIIHIIIIGIIIIIGIIH>HHHGIIIIIHIIIIIIIIIIHIIIIIIHIIIIIIIIIIIIIIIIIIIIIIIIHIIIIIIIIIIIHIIIIIIIIIIIIIIIIIIIIIIIIIIIIIIIIIIIDDDDD
@HISEQ:969:HM2KJBCX2:2:1102:12393:15828 2:N:0:ACTATGCA
TGCCGCCGTAATCCCAACTATCCCTATTAATCATTACGTCGATCCTAGAAACCAACAAAATAGAATCAAACGTCCTATTTCGTTATTCCATGCTAATGTATTCAAGCGTGAGCCTGCTTTAAACACTCTAATTTTTTCAAAGTAACAGTCCTGATTCCCCATGACACCAAATTAATGACATCATGGTTCGTCAGAAGGTAGGAATCAATAATACCAGTACGTACAATAGCACGACCAATAAATTAATCCCGAAATTCAACTACGAGCTTTTTAACTGCAACAACTTTAATATACGCTATTGGAGCTGGAATTACCGCGGCTGCTGGCACCAGACTTGCCCTCCAA
+
DDCDDIIIIHIIIGHIIIIIGIIIIIIIIIIIIIIIIIIIIIIIIIIHHHIIIIIIIIHIIIIIIHIIIGEHHIIHIIIIIHIHIIIGIIIIFHIHIIIIIHIIHGIIIHHHIIIIIGHIIHHHIIIIIHIIIIIIIIIIIIIIIIIIIIIIIIIIHIIIIIIIHIIIIIIHHIIIIIIIIIIIIIIIIIIIIIIIIIHHHHHHIHIHIHHHIIIIIIIIIIIHIIIIIIHIHIIIIIIIIIIIIIIIIIIIIIIIIHIIIIIIIIIGIIHIIIIIHIIIIIIIIIIIIIIIIIIIIIIIIIIIIIIIIIIIIIIIIIIIIIIIIIIIIIIIIIIIIIIIDDDDD
@HISEQ:969:HM2KJBCX2:2:1102:15829:16217 2:N:0:ACTATGCA
TGCCGCCGTAATCCCAACTATCCCTATTAATCATTACGTCAATCCTAGAAACCAACAAAATAGGATCGAACGTCCTATTTCATTATTCCATGCTAATGTATTCAAGCGTTAGCCTGCTTTAAACACTCTAATTTTTTCAAAGTAACAGTCCTGTTTCCCTGCAACACCAAATTAATGACATTACAGTTCTTCAAGAAGGAGGAATCAGTAAAGCCAGTACATACCATAGGCACGACCAACCTACTGACCCCGAAATTCAACTACGAGCTTTTTAACTGCAACAACTTTAATATACGCTATTGGAGCTGGAATTACCGCGGCTGCTGGCACCAGACTTGCCCTCCAA
+
DDDDDIIIIIIIIIIIIIIIIIIIIIIIIIIIIIIIIIHIHIIIIIIIIIIIIIIIIIIIIIIIIIIIIIIIIIIIIIHHHGIIIIIIGIIIIIHIIHIIIIHIIHGIHHIHIIIIIIIIIIIHIIIIIIIIHIIIIIHIIIIIIHIIIIIIIIIIIIIIIIIIIIIIIIIIIIIIIIIHHIIIIIIIIIIIIIIIIIIIIIIIIIIIIIIHIIHIIIIIIIIIIIIIIIIIIIIIIIIIIIIHHIIIIIIIIIIIIIIIIIIIIIIIIIIIIIIIIIIIIIIIIIIIIIIIIIIIIIIIIIIIIIIIIIIIIIIIIIIIIIIIIIIIIIIIIIIIIIIIIDDDDD
@HISEQ:969:HM2KJBCX2:2:1102:14865:15906 2:N:0:ACTATGCA
TGCCGCCGTAATCCCAACTATCCCTATTAATCATTACGTCAATCCTAGAAACCAACAAAATAGGATCAAACGTCCTATTTCATTATTCCATGCTAATGTATTCAAGCGTTAGCCTGCTTTAAACACTCTAATTTTTTCAAAGTAACAGTCCTGTTTCCCTGCAACACCAAATTAATGACATTACAGTTCTTCAGAAAGGAGGAATCAGCGAAGCAGTGCATACCAGTGGCACGACCAACCTGCTGACCCCGAAATTCAACTACGAGCTTTTTAACTGCAACAACTTTAATATACGCTATTGGAGCTGGAATTACCGCGGCTGCTGGCACCAGACTTGCCCTCCAA
+
DDDDDIIIIHIIIIIIIIIIIIIIIIIIIIIIIIIIHIIIIIIIIIGIIIIIIIIIIHHHHIGHIIIIIIIIIGHIIIIHIIIIIIIIIIHHHIIIIIIIIHIIIIIIHHHIHIIIIIIIIIIIIIIIIIIIIIHIIIIIIIIIIIIIIIIIIIIIIIIIIIIIIIIIIIIIIIIIIIIIIIIIIIIIIIIIIIIIIIIIIIIHHIIIIIIIIIIIIIIIIIIIIIIIIIIIIIIIIIIIIHHGIIIIIIIIIIIIIIIIIIIIIIIIIIIIIIIIIIIIIIIIIIIIIIIIIIIIIIIIIIIIIIIIIIIIIIIIIIIIIIIIIIIIIIIIIIIIIIIIDDDDD
@HISEQ:969:HM2KJBCX2:2:1102:20043:16460 2:N:0:ACTATGCA
TGCCGCCGTAATCCAACTATCCCTATTAATCATTACGTCAATCCTAGAAACCAACAAAATAGGATCGAACGTCCTATTTCATTATTCCATGCTAATGTATTCAAGCGTTAGCCTGCTTTAAACACTCTAATTTTTTCAAAGTAACAGTCCTGTTTCCCTGCAACACCAAATTAATGACATTACAGTTCTTCAGAAAGGAGGAATCAGCGAAGCCAGTGCATACCAGTGGCACGACCAACCTGCTGACCCCGAAATTCAACTACGAGCTTTTTAACTGCAACAACTTTAATATACGCTATTGGAGCTGGAATTACCGCGGCTGCTGGCACCAGACTTGCCCTCCAA
+
DCDDDIIIIIIGGHHIIIEHEHHHHHIIIIIIIIIHIHIIIIHHHHIIIIHCHIEHIIHIIHHHHHIIHIIIIFGHHIIIHHHIIHHHIIGHGIGHIHHHIHHIIIIIIIIGIIIIHIIIIHIIGIIHIIHHHHHHHHIIHIHGIIIHHHIIIIIIIGIIIIIIIIIIIIHHIIHHHFIIIIIIIIHIIIIIIIIIIHHIGIIHIHIIIIIIIIIIGIIIIIIIIIIII+=IIIIIIIIIHHFHH=IIIIHIIIIIIIIIIIIIIIIIIIIIIHIIIIIIIIIIHHIIIHIIIIIIIIHIIIIIIIIIIIIIIIIIIIIIIIIIIIIIIIIIIIIIIIIIDDDDD
@HISEQ:969:HM2KJBCX2:2:1102:15903:16577 2:N:0:ACTATGCA
TGCCGCCGTAATCCCAACTATCCCTATTAATCATTACGTCAATCCTAGAAACCAACAAAATAGGATCAAACGTCCTATTTCATTATTCCATGCTAATGTATTCAAGCGTTAGCCTGCTTTAAACACTCTAATTTTTTCAAAGTAACAGTCCTGTTTCCCTGCAACACCAAATTAATGACATTACAGTTCTTCAAGAAGGAGGAACCAGTAAAGCCAGTGCATACCAGAGGCACGACCAACCTACTAATCCCGAAATTCAACTACGAGCTTTTTAACTGCAACAACTTTAATATACGCTATTGGAGCTGGAATTACCGCGGCTGCTGGCACCAGACTTGCCCTCCAA
+
@DBAAHGHCG@CCCG<CGHCHH@?CCC1DFH?1<<DGE<FE@GHCHF<1<CG1@FCE1<FC@?GH@H1F@G0<1<@GCCHH@@GCCHIHHH1<D<FHHI?GECFE<@@BDHHIHHB<FHHHHGGHHHHH?<EEGE@F@@FHHHHHIAEDGHGEFHGGFHHECEHEEHIIG?GEFHEIHGHIHF@ECHFGCHGFGD0D08GF@H;E@FFGFGHHEHFHHHIHGBFFIIHIHHEH?GECHGHF<FHE<AEF/D@HF<<1C<C@C<HEHFHGFEHFD1HHHHGHG?IHHFHCHF@CH?HG?F@@CHHCHGHGHHHIHDCHIHIHIHHHHHHGHHGF<IHHECHCD@?AB
@HISEQ:969:HM2KJBCX2:2:1102:18627:16675 2:N:0:ACTATGCA
TGCCGCCGTAATCCCAACTATCCCTATTAATCATTACGGTGATCCTAGAAACCAACGAAATAGAATCAGTCCGTCCTATTTCATTATTCCATGCTAATGTATTCAGACGATAGTCTGCTTTAAACACTCTAATTTTTTCAAAGTAACAGTCCTGATTTCCCATCACACCAAATAAATGGCATGAAAGTTCCTCAGAAGGTAGAGATCCATCTCACCAGTGCAGACAATTAAGCCTGACCAATGGGTAGACCCCGAGGTTCAACTACGAGCTTTTTAACTGCAACAACTTTAATATACGCTATTGGAGCTGGAATTACCGCGGCTGCTGGCACCAGACTTGCCCTCCAA
+
DDDCDIIIIIIIIIHIIIIIIIIIHIIIIIIIIIIIIHIIIIIIIIFHCHHHIIHIIHHIIGHHIIIHIIIIIHIIHIIIIHIIIIHII@HIHIIGIGIIIIIIIIIIIHIIIIIIIIHHIHIIIIIIHIIIIIIIHHIHHIHIIIIIIIIIIIIHHHIIIIIIIHIHHHIIIIHIIIIIIIIIIIIIIHIHIIIIIIIIIIIIIIIIHIIIIIIIIIIIIIIIIIIIIIIIIIGIIIIIIIIHFF<IIIIIIIIIIHIIIIIHIIIIIIGIIIIIIIIIIIIIIHIIIHIIIIIIIIIIIIIIIIIIIIIIIIIIIIIIHIIIIIIIIIIIIIIIIIIIIIIDDDDD
@HISEQ:969:HM2KJBCX2:2:1102:17994:17017 2:N:0:ACTATGCA
TGCCGCCGTAATCCCAACTATCCCTATTAATCATTACGTCAATCCTAGAAACCAACAAAATAGGATCAAACGTCCTATTTCATTATTCCATGCTAATGTATTCAAGCGTTAGCCTGCTTTAAACACTCTAATTTTTTCAAAGTAACAGTCCTGTTTCCCTGCAACACCAAATTAATGGCATTACAGTTCTTCAGAAAGGAGGAATCAGCGAGACCAGTACGTACCAATGGCACGACCAACCTGCTGACCCCGAAATTCAACTACGAGCTTTTTAACTGCAACAACTTTAATATACGCTATTGGAGCTGGAATTACCGCGGCTGCTGGCACCAGACTTGCCCTCCAA
+
<00<<C//CDHH1D11C<FH@1<1<D@<FEH@1D@HEHIHECFCEHHEH?C@1FCHHIHG@E1FF<<C1<FCH1EHEHF@HFHCF1<11DDCGHF1HHF@DDHEFDFEEEHHGHEBGFGGH@HHG@@FCHGFGG<HHEGGGFGEH/HHHCEGHCHCIHHGEEHG?IHG:IHHIHHC:IHHHIIHH@IHHHGIHHHIHHGD@IHIIHHE@D0FG1HGEHHFHEECHHEC@FHIHFIHHFHG?FFD<CE?A/FGGHCHCFIHIIHCGECGHIIHHFHEHHIIHHHEHECIIIHIIIIIHIHHFG@HIIHIHHHGF<C/<DIHFGIIHH@EHIHHEGEE@EGIID@DD@
@HISEQ:969:HM2KJBCX2:2:1102:11372:18418 2:N:0:ACTATGCA
TGCCGCCGTAATCCCAACTATCCCTATTAATCATTACGTCAATCCTAGAAACCAACAAAATAGGTTTGAACGTCCTATTTCATTATTCCATGCTAATGTATTCAAGCGTTAGCCTGCTTTAAACACTCTAATTTTTTCAAAGTAACAGTCCTGTTTCCCTGCAACACCAAATTAATGGCATTACAGTTCTTCAGAAAGGAGGAATCAGCGAAACCAGTTCATACCAGTGGCACGACCAACCTGCTGACCCCGAAATTCAACTACGAGCTTTTTAACTGCAACAACTTTAATATACGCTATTGGAGCTGGAATTACCGCGGCTGCTGGCACCAGACTTGCCCTCCAA
+
DDDDDHIHIHGHIIIIIIIIIIIIIIIIIIIIIIIIIIIIIIIIIIIIHIIHIHIIIHHHIIIIHIIIIIIIIIIIIIIIIIIIIIIIIIIIGIIEIIIIIIHHIIIIIIIIIIIIIIIIHIIIIIIIIHIIIIIIIIIIIIIIIIIIIIIIIIIIIIIIIIIIIIIIIHHIIIIHIHIIIIIIIHIIIIIIIIIIIIIIIIHIIIIIIHIHHIIIHIIIIIIIIIIIIIIIIIIIIIIIIIIHEIIIIIIIIIIIIIIIIIIIIIIIIIIIIIHIIIIIIIIHHIIIIIIIIIIIIIIIIIIIIIIIIIIIIIIIIIIIIIIIIIIIIIIIIHIIIIIIIDDDDD
@HISEQ:969:HM2KJBCX2:2:1102:18072:18546 2:N:0:ACTATGCA
TGCCGCCGTAATCCCAACTATCCCTATTAATCATTACGTCGATCCTAGAAACCAACAAAATAGAATCAAACGTCCTATTTCATTATTCCATGCTAATGTATTCAAGCGTAAGCCTGCTTTAAACACTCTAATTTTTTCAAAGTAACAGTCCTGATTCCCCACGACACCAAATTAATGACATCGCGGTTCTTCAGAAGGTAGGAACCAATAATGCCAGTGCGTACCGAAGCACGACCAACAATTTGATCCCGAAATTCAACTACGAGCTTTTTAACTGCAACAACTTTAATATACGCTATTGGAGCTGGAATTACCGCGGCTGCTGGCACCAGACTTGCCC
+
DDDDDIHHHIIIHIIIIIIIIIIIIIIIIIIIIIIIIIIIIHHIIIIIIIIIIIHIIHIIIIIIIHHIIIIIIIHIIIIIIIIIGHIIIIIIIIIIIHIIIIIIIIIIIIIIIIIIIIIIIIHIIIIIIIIHHIIHIIIIIIHIHFHHHIIIIIIIIIIHIIIIIIIIIIIHHIIIIIIIIIIIIIIIIIHIIIIIIIIIIHIIIHIHIIIIIIIIIIIIIIIIIIIIIIIIIIIIHHHIIIIII<HIIIIIIIHGHIIIIHIIIIIIIIIIIHIIIIIIIIIIIIIIIIHHHHIIIIIIIIIIIIIIIIIIIIIIIIIIIIIIIIIIIIIIIIIDDDDD
@HISEQ:969:HM2KJBCX2:2:1102:10642:20770 2:N:0:ACTATGCA
TGCCGCCGTAATCCCAACTATCCCTATTAATCATTACGGTGATCCTAGAAACCAACAAAATAGAACCATGCCGTCCTATTCTATTATTCCATGCTAATGTATTCGAGCAAAAATGCCTGCTTTAAACACTCTAATTTTTTCAAGGTAAAGGTCCTGGATCCGCAAGACACCCAATTAAGGACATCAAGTTTCTCCAGAAGGTGAGAAATCAACAGCGACAGTTCATACCCCTTAAGGCATGACCATCACGTCAATCCCGAAATTCAACTACGAGCTTTTTAACTGCAACAACTTTAATATACGCTATTGGAGCTGGAATTACCGCGGCTGCTGGCACCAGACTTGCCCTCCAA
+
DDDDDIIIIIIIIIIIIIIIIIIIIIIIIIIIIIIIIIIIIIIIIIIHIIIIIIIIIHIIIIGHIIIHIHGHHHIHIIHHIIIIIIIIHIIIHIIIIIHHIHHIIIIIIIIIIIIIIIIHIIIIIIHIIIIIIIIIIIIHIIIIIIIIIIHIIIHIIHHHIIIIIIIIIHHIIIHHIIIHIIIHIIIIIIIIHIIIIIIIIIIIIIIIIIHIIIIIIIIIIIIIIIIIIHIIIIIIIIHIIIIIIIIIIIHHIIIIIIIIIIIIIIIIIHIIIIIIIIIIIIIIIIIIIIIIIIIIIIIIIIIIIIIIIIIIIIIIIIIIIIIIIIIIIIIIIIIIIIIIIIIIIIIIDDDDD
@HISEQ:969:HM2KJBCX2:2:1102:6761:21192 2:N:0:ACTATGCA
TGCCGCCGTAATCCCAACTATCCCTATTAATCATTACGTCAATCCTAGAAACCAACAAAATAGGTTTGAACGTCCTATTTCATTATTCCATGCTAATGTATTCAAGCGTTAGCCTGCTTTAAACACTCTAATTTTTTCAAAGTAACAGTCCTGTTTCCCTGCAACACCAAATTAATGACATTACAGTTCTTCAGAAAGGAGGAATCAGCGAAACCAGTTCATACCAGTGGCACGACCAACCTGCTGACCCCGAAATTCAACTACGAGCTTTTTAACTGCAACAACTTTAATATACGCTATTGGAGCTGGAATTACCGCGGCTGCTGGCACCAGACTTGCCCTCCAA
+
DDDDDIIIIIIHHIIIIIIIIIIIIIIIIIIIHIIIIGIIIIIHIIIIIIIIIIGIIIHIIIIIIIIIIIHIIICGGHIIHIIIIIIGIIIIIHEHIIIIIIIHIIIIIIIIIHHHIIIIIIIHHIIIIIHHIIIIHIIIIIIIIIIIIIIIIIIIIIIIIHIIIIIIIIIIIIIIIIIIIIIIIIIIIIIIIIIIIIIIIIIIHIIIIIIIIIIHHHIIIIIIIIIIIIIIIIIIIIIIIIIHGIHHIIIIIIIIIIIIIGIIIIIIIIIIIIIIIIIIIIIIIIIIIIIIIIIIIIIIIIIIIIIIIIIIIIIIIIIIIIIHIIIIIIIIIIIIIIIIIDDDDD
@HISEQ:969:HM2KJBCX2:2:1102:9933:21120 2:N:0:ACTATGCA
TGCCGCCGTAATCCCAACTATCCCTATTAATCATTACGGTGATCCTAGAAACCAACAAAATAGAACCATGCCGTCCTATTCTATTATTCCATGCTAATGTATTCGAGCAAAAATGCCTGCTTTAAACACTCTAATTTTTTCAAGGTAAAGGTCCTGGATCCGCAAGACACCCAATAAAGGACATCAAGTTTCTCCAGAAGGTGAGAAATCAACAGTAACAGTTCATGCCCCTTAAGGCATGACCATCACGTCAATCCCGAAATTCAACTACGAGCTTTTTAACTGCAACAACTTTAATATACGCTATTGGAGCTGGAATTACCGCGGCTGCTGGCACCAGACTTG
+
DDDDDIIIIHHHHHHIHIIIIIIIIIHIIHIIGHHHHHHIIHIIHHIIIIIIIIIIIIIIIIHIIIIIIHIIDHHHHIIIIIIIIIIIHIIIHFHIIIIHHHHHIIIIIHIIIIIIIIIIHIIIIIIIIIIIIIIIIIIIIIIIIIHIIIIIIIIIIIIHIIIIIIIIIHIHIIIIIIIIIIIIIIIIIIHIIIIIIIIIIIIHIIIIIIHIIIIHHHIIIIIIIIHIIHIIIIIIIIIIIIIHIIHIIIIIIIHIIIGIIIIIIIIIIIIIIIIIIIIIIIIIIIIIIIHIIIIIIHHHGIIIIIIIIIIIIIIIIIIIIIIIIIIIIIIIIIIIIIIIDDDDD
@HISEQ:969:HM2KJBCX2:2:1102:1762:22398 2:N:0:ACTATGCA
TGCCGCCGTAATCCCAACTATCCCTATTAATCATTACGTCGATCCTAGAAACCAACAAAATAGAATCAAACGTCCTATTTCGTTATTCCATGCTAATGTATTCAAGCGTGAGCCTGCTTTAAACACTCTAATTTTTTCAAAGTAACAGTCCTGATTCCCCATGACACCAAATTAATGACATCATGGTTCGTCAGAAGGTAGGAATCAATAATACCAGTACGTACAATAGCACGACCAATAAATTGATCCCGAAATTCAACTACGAGCTTTTTAACTGCAACAACTTTAATATACGCTATTGGAGCTGGAATTACCGCGGCTGCTGGCACCAGACTTGCCCTCCAA
+
DDDDBHHIDHEEIHHIIIIIIIHHIHIIIIIHIIIIIIIIHGHHHIHFIFFHIIIHEHHIEHHHHIHIHIGFHHIIHIIIIIIIIIIIIIHHIHEHHIIEIHHIHHIIIHGH1HHGIIHHIHHHIHIIHIHHIFEHIIIHGHIIIHHHHIIIIGEHHHGHIHIIIHECHHHFHIHIHGGIIIIIIIHIIIIIIHCIIIIHHHIIIIIII<IHHIIIHHIIIIIHHHHGIIIHEHIIIIIIIIIHIHIIIIHHIHGCIIHHHIIIIIIIIIIIIIHIIIIHIHHHFDCHHHIIHIIIIIIIHHIIIIHHIIIHIIIIIIIIIIIIIIHIIIGIIIIHIIIIDCDDD
@HISEQ:969:HM2KJBCX2:2:1102:9037:21990 2:N:0:ACTATGCA
TGCCGCCGTAATCCCAACTATCCCTATTAATCATTACGTCGATCCTAGAAACCAACAAAATAGAATCAAACGTCCTATTTCATTATTCCATGCTAATGTATTCAAGCGTAAGCCTGCTTTAAACACTCTAATTTTTTCAAAGTAACAGTCCTGATTCCCCACGACACCAAATTAATGACATCGCGGTTCTTCAGAAGGTAGGAACCAATAATGCCAGTGCGTACCGAAGCACGACCAACAATTTGATCCCGAAATTCAACTACGAGCTTTTTAACTGCAACAACTTTAATATACGCTATTGGAGCTGGAATTACCGCGGCTGCTGGCACCAGACTTGCCCTCCAA
+
DDDDDIIIIIIIIIIIHIIIIGHIIIIIIIIIIIIIIIIIIIIIIIIHHEHIIIIIIIIHIIHGIIIIIIIIIIIIIIIIIIIIHIIHHIIIIIIIIIHIIHEHIIIIIIIIIIIIIIIIIHIIHHIHHIIIIIIIIEHHHHIIIIHGHIIIIIHHIIHIIHGIHIIIIIIIHHGHIIHHIIIIIIIIIHIIIIIHHIIIIIIIIIIHIIHHHHIIIIIHHIIIIIIIIIIHIIHHHIIIIHHHIIIIIHIIIIHIIIIIIIHIHIIHIIIIIIIIIIIIIIIHHIIHIIIIIIHIIIHHIIIIIIIIIIIIIIIIIIIIIIIIIIIIHIIIIIIIIIIIDDDDD
@HISEQ:969:HM2KJBCX2:2:1102:10571:22093 2:N:0:ACTATGCA
TGCCGCCGTAATCCCAACTATCCCTATTAATCATTACGTCAATCCTAGAAACCAACAAAATAGGATCGAACGTCCTATTTCATTATTCCATGCTAATGTATTCAAGCGTTAGCTTGCTTTAAACACTCTAATTTTTTCAAAGTAACAGTCCAAATTCCCCGCAACACCAAATTAATGGCATTACGGCTCATCAGGAAGGAGGAATCAGTGAGACCAGTACATACCAGAGGCATGACCAACCTACTAACCCCGAAATTCAACTACGAGCTTTTTAACTGCAACAACTTTAATATACGCTATTGGAGCTGGAATTACCGCGGCTGCTGGCACCAGACTTGCCCTCCAA
+
DDDDDIIIIIHIHHIIIIIIIIIIIIIIIIHIIIIIIIIIIIIIIIIIIIIIIIIIIIIIIIIHIIIIIIIIIIHHIIIIIIIIIIIIIIIIIIIIIIHIIIIHIIIIIIIIIIIIIIIHIIIIIIIIIIHHIIIIHIHIIIIIIIIIHHHHIIIIIIIIIIIIIIIIIIIHHHH@IIIIIIIIIIIIIIIIIIIIIIIIIIIIIIIIIIIIIIIIIIIIIIIIIIIIIIIIIIIIIIIIIIIHHIIIIIIIIIIIIIIIIIIIIIIIIIIIIIIIIIIIIIIIIIIIIIIIIIIIIIIIIIIIIIIIIIIIIIIIIIIIIIIIIIIIIIIIIIIIIIIIIDDDDD
@HISEQ:969:HM2KJBCX2:2:1102:11158:22070 2:N:0:ACTATGCA
TGCCGCCGTAATCCCAACTATCCCTATTAATCATTACCTCGACTCCGAAAGCCAACGAAATAGAACCGAGATCCTATTTCATTATTCCATGCACAATTGTTCAGGCTGTAGCGCCTGCTTTGAGCACTCCAATTTTTTCAAAGTAAACGTGCTGGCCACTCAAGGCACCCGATTAAGAGCACGATGAACGAACCAACAAAATCGTCCGGGCAGACAGTAAACGCCGCAAGGCGCACCACCCGCCCGAAACCGAGATCCAACTACGAGCTTTTTAACACCAGTAAAGCAGATATACGCTATTGGAGCTGGAATTACCGCGGCTGCTGGCACCAGACTTGCCCTCCAA
+
DDDDDIIIIIIIIIIIIIIIIIIIIIIIIIIIIIIIIGHIIIIIIIHIHHHIIIIHHIIHHHHIIIIIIIIHHIIIIHHIGHIIIIIHCGDHIHIHIIHHIIIIIIIIIIIHIIIIIIIIHHHIIIIIHIHHIIIHHIIIIIIHIIIIIHIIIIIIIIIIIIIHIIIIIHIIIIIIIIIIIIIIIIIIIIIIIIIIIIIHIHIIGIIIIIIIIIIIIIIHHIIIIIIIIIIIIIHIIHIIIIHHGIIIIIIIIIIIIIIIIHIIIIIIIIIIIIIIIIIIIHIIIIIIIIIIIIIIIIIIIIIIIIIIIIIIIIIIIIIIIIHIIIIIIIIIHHIIIIIIIDDDDD
@HISEQ:969:HM2KJBCX2:2:1102:8626:20638 2:N:0:ACTATGCA
TGCCGCCGTAATCCCAACTATCCCTATTAATCATTACGTCAATCCTAGAAACCAACAAAATAGGATCGAACGTCCTATTTCATTATTCCATGCTAATGTATTCAAGCGTTAGCTTGCTTTAAACACTCTAATTTTTTCAAAGTAACAGTCCAAATTCCCCGCAACACCAAATTAATGGCATTACGGCTCATCAGGAAGGAGGAATCAGTGAGACCAGTACATACCAGAGGCATGACCAACCTACTAACCCCGAAATTCAACTACGAGCTTTTTAACTGCAACAACTTTAATATACGCTATTGGAGCTGGAATTACCGCGGCTGCTGGCACCAGACTTGCCCTCCAA
+
DDDDAIIIIHIHHHIIIIIIIIIIIIIIIIIIIIIIIIIIIIIHHIIIIIIIIIIIIIIIHHGHEHIIIIIIIHHIIIHHHIIIIIIIHHHHIIIIIIIIIIIIIIIIIIIIIIIIIHHIHEIIHIIIIIIHHHHHIIIIIIHIHHHIHIHIIIIIIIIIIIIIIIHIIHIIIIIIHIIHHHIIIIHIIIIIIIIIIIIIIIIIHHHHHIIIIIIIIIIIIIIIIIIIHEHIIIIIIIIIIIIHHIIIHIIIIIIIIIIIIIHIIIIIIGIIIIIIIHIIIIIIIIHHHIIIIIIIIIIIIIIIIIIIIIIIIIIIIIIIIIIIIIIIIIIIIHIIIIIIIDDDDD
@HISEQ:969:HM2KJBCX2:2:1102:1503:22567 2:N:0:ACTATGCA
TGCCGCCGTAATCCCAACTATCCCTATTAATCATTACGTCGATCCTAGAAACCAACAAAATAGAATCAAACGTCCTATTTCGTTATTCCATGCTAATGTATTCAAGCGTGAGCCTGCTTTAAACACTCTAATTTTTTCAAAGTAACAGTCCTGATTCCCCATGACACCAAATTAATGACATCATGGTTCGTCAGAAGGTAGGAATCAATAATACCAGTACGTACAATAGCACGACCAATAAATTGATCCCGAAATTCAACTACGAGCTTTTTAACTGCAACAACTTTAATATACGCTATTGGAGCTGGAATTACCGCGGCTGCTGGCACCAGACTTGCCCTCCAA
+
DBDA@HIDHEEGHIIHH@CHGEHIIHHEHHHEH?GHHIHEC<GEHGGHCGHGCC1<<C11DFF1FEGHICGCF1D@FHHEF@FHEGC<GH?@1<D@GCHHEFFHHHHEHHHH@HEEHIHIHEHHIHHFHGEFCHHHIHHFIHIHHGEIHGHHEHHHIIIHHEHHHHGEH@HGGHHIIIFCHGFGHIIHHCHFIIIHHIGHHHHIIIIHHHC@IHHEIIHGHIIIIIIHHHEHHHIIHHIIHHEGFIIGIHIIHHHHIIIIIIIHIIIIIIIHIHIHHHIHIFIIHHEIIIHIHIFIIHIIIIIIIIHIIIIIIIIIIIHIIIIIIIIHIHIHIIIIIIHIDDDDD
@HISEQ:969:HM2KJBCX2:2:1102:20816:21762 2:N:0:ACTATGCA
TGCCGCCGTAATCCCAACTATCCCTATTAATCATTACGTCGATCCTAGAAACCAACAAAATAGAATCAAACGTCCTATTTCATTATTCCATGCTAATGTATTCAAGCGCGAGCTTGCTTTAAACACTCTAATTTTTTCAAAGTAACAGTCCTGATTTCCCGCGACACCAAATTAATGACATCGTGGTTCGTCAGAAGGGAGAAACCAATAATGCTAGTACGTACAAAGTACGACCGACATATTAGTCCCGAAATTCAACTACGAGCTTTTTAACTGCAACAACTTTAATATACGCTATTGGAGCTGGAATTACCGCGGCTGCTGGCACCAGACTTGCCCTCCAA
+
DDCDDIHIHIIHGHIIIIHIHIHIIIIIIIIIIHIIIIIIIIIIIGIHHIIIIIIIIIIIIIIIIHHIIHHHHCHHIIIIIIHIIHIIIIHIHGHIIIIIIHHHIGHHHIGHHHHIHEHHHHIIIIHHIIIIIIHGHHHIIIIIIHHECIIIGHHHHIIHHHHIIIIIHHCIIIIIIIIIIIIIIHHGH<GIIIIIIHIIGIIHHFIIIHIHGIIIIIIHHGHIIIIIHIIIIIIIIIHHIHHIIIIIHIIIIIIIIIIIIIIIIIIIIIIHIIIIIGIIIIIIIIIIIIIIIHIIIIIIIIIIIIIIIIHIIIIIIIIIIIIIIIIIIIIIIIIIIIIDDDDD
@HISEQ:969:HM2KJBCX2:2:1102:16246:23752 2:N:0:ACTATGCA
TGCCGCCGTAATCCCAACTATCCCTATTAATCATTACGTCAATCCTAGAAACCAACAAAATAGGATCAAACGTCCTATTTCATTATTCCATGCTAATGTATTCAAGCGTTAGCCTGCTTTAAACACTCTAATTTTTTCAAAGTAACAGTCCTGTTTCCCTGCAACACCAAGTAAATGACATCACAGTTCTTCAAGAAGGAGGAATCAGTAAGGCCAGTAAATACCAATGGCACGACCAACCTACTGACCCCGAAATTCAACTACGAGCTTTTTAACTGCAACAACTTTAATATACGCTATTGGAGCTGGAATTACCGCGGCTGCTGGCACCAGACTTGCCCTCCAA
+
DDDADIHHIIIIIHHIIFHIIIIHHIIIIIIIIIIIIIIIHIIGHHHH@?HH@GHHIIIFFFFHHHHGHHIIHIIIHIIIHIIIIHIGHIIGGIIIIHHGHDHHIIIIIIIHHHIIIFIIHIIHIIIHHIIIIHHIIIIHHIHIHIIIIIHIIHIIHIHIHIIIIIHIIIIIIHHHHIIIIIIIIIIIHHHIIIHIIHEHIHIIHIIIIIIIIIHIHIIIHHHGIIIHGGHIIIIIHIHIHHHHIIIIHIIHIIIHIIIIIIIIIIHIHHIIHHEIIGIIIIIHHHHIIIIIIIHIIIIIIIIIIIIIIIIIIIIHIIIIIHIIIIIIIIIIHIHFIIIIHDDBDD
@HISEQ:969:HM2KJBCX2:2:1102:1274:24485 2:N:0:ACTATGCA
TGCCGCCGTAATCCCAACTATCCCTATTAATCATTACGTCAATCCTAGAAACCAACAAAATAGGATCGAACGTCCTATTTCATTATTCCATGCTAATGTATTCAAGCGTTAGCCTGCTTTAAACACTCTAATTTTTTCAAAGTAACAGTCCTGTTTCCCTGCAACACCAAATTAATGACATTACAGTTCTTCAAGAAGGAGGAATCAGTAAAGCCAGTACATACCATTGGCACGACCAACCTACTGACCCCGAAATTCAACTACGAGCTTTTTAACTGCAACAACTTTAATATACGCTATTGGAGCTGGAATTACCGCGGCTGCTGGCACCAGACTTGCCCTCCAA
+
DCDDDIIIIGHHIIIGIIIIHIIIIIIIIHHIIIIIIIHHIIHIIIIIIIIIIHFHIIIIIHHGHIIIIIHHHHIIIIIIIGIIIIIIIIHHGHHHIIIIHIHHGIIIIIIHIIIIIIHIHIIHIIIIIIIIIIIIIIIHHIIGIIHIIIIIIHIIIHHIIIIIIHHIHIIHHHIIIIIIIIIIHIHHIHHIHIIHIIIIIIIIHIIIIIIIIHFIIHIIIIIIIIIIIIIIHHIIIHGIIHGHFIIIIIIIIIIIIIIIIIIIHIIHIIIIIIIIIIIIIIIIIIIIIIIIIIIIHIIIIIIIIIIIIIIIIIIIIIIIIIIIIIIIIIIIIIIIIIIIIDDDDD
@HISEQ:969:HM2KJBCX2:2:1102:10104:24668 2:N:0:ACTATGCA
TGCCGCCGTAATCCCAACTATCCCTATTAATCATTACGTCGATCCTAGAAACCAACAAAATAGAATCAAACGTCCTATTTCGTTATTCCATGCTAATGTACTCAAGCGTGAGCCTGCTTTAAACACTCTAATTTTTTCAAAGTAACAGTCCTGATTCCCCATGACACCAAATTAATGACATCATGGTTCGTCAGAAGGTAGGAATCAATAATACCAGTACGTACAATAGCACGACCAATAAATTGATCCCGAAATTCAACTACGAGCTTTTTAACTGCAACAACTTTAATATACGCTATTGGAGCTGGAATTACCGCGGCTGCTGGCACCAGACTTGCCCTCCAA
+
DDDDCIHIIIHHIHHIIIHIIIIIIIIIIIIIIIIIIIIIIIIIIIIIIHHIIIIIIFHGHIIIIHIIIIIIHHHHI@HHIIIHHIIIIHECEHIIIIIHIHHHIHIIIIIIIIIIIIIIIIIIIIIIIIIIIHHIIIIIHIIIHIHIIIIIIIIIIIIIIIHIIIIIIIIIIIIIIIIIIIIIHIIIIIIIIIIIIIIIIIIIIIIIIIIIHIIIIIIIHIHIIIIIHIIIIIIIIIIIIIHHIIHHIHHIIIIHIIIIIIIIIIIIHIHIIIIHGIHIIIIIIHIIIIHHIIIIIIIIIIIIIIIIHIIIIHIIIIIIIIIIIIHHIIIHHIIIIHIIDCDDA
@HISEQ:969:HM2KJBCX2:2:1102:8911:25152 2:N:0:ACTATGCA
TGCCGCCGTAATCCCAACTATCCCTATTAATCATTACGTCAATCCTAGAAACCAACAAAATAGGATCGAACGTCCTATTTCATTATTCCATGCTAATGTATTCAAGCGTTAGCTTGCTTTAAACACTCTAATTTTTTCAAAGTAACAGTCCAGATTCCTCGCAACACCAAATTAATGGCATTACGGCTCATCAGGAAGGAGGAATCAGTGAGACCAGTACATACCAGTGGCATGACCAACCTACTGACCCCGAAATTCAACTACGAGCTTTTTAACTGCAACAACTTTAATATACGCTATTGGAGCTGGAATTACCGCGGCTGCTGGCACCAGACTTGCCCTCCAA
+
DDDDDIIIIIHIHHIIIIIIIIIIIIIIIIIIIIIIIIIIIIIIIIIHIIIIIIIIIIHIIIIIGIIIGHIIIIIIHHHIIIHIIIIH?HHIIIIIIIIIIHHIIIIIIIIIIHIIHIIIIIIIIIIIHHIIIIIIIIFIIHIHHGIIIHIIIIIHIIIHIHHIIHIIIIIIIIHHHHIIIIIIIHIHHIIIIIIIIIIIIIIIIGIIIIIHHHIHIIHIIIIIIIIIHHIIIIIIIIIHIIHGFHFGHHIIIIIIIIIHHHEIIIIHHIIIIHHIIIIIIIIIIIHIIIIIHIHIIIIIIIIIIIHIIIIIIIIIIIIIIIIIIIIHIIIIIIIIIIIIIDDDDD
@HISEQ:969:HM2KJBCX2:2:1102:4784:25738 2:N:0:ACTATGCA
TGCCGCCGTAATCCCAACTATCCCTATTAATCATTACGTTGATCCTAGAAACCAACAAAATAGGTTCGAACGTCCTATTTCATTATTCCATGCTAATGTATTCAAGCTAAAGCCTGCTTTAAACACTCTAATTTTTTCAAAGTAACAGTCCTAACTCCCCATAACACCAAATTAATGACATCATGGTTCGTCAGAAAGGAGAGACCAATGATACCAGTACGTACCGAAGGCACGACCGACATATTGATCCCGAAATTCAACTACGAGCTTTTTAACTGCAACAACTTTAATATACGCTATTGGAGCTGGAATTACCGCGGCTGCTGGCACCAGACTTGCCCTC
+
DDDDDIIIIIIIHIIIIIIIIIIIIIIIIIIIIIIIIIIIIIIIIIIIIIIIIIIIIIIIIIHIIIIIIIIIIHIIIIIIIIIIIIIHIIIIIIIIIIIIIHIIIIIHHIIIIIIIIIIIIIHIIIIIIIIIIHIIHIIHIIIIIIHIIIIIIIIHIIIIIIIIIIIIIIIIIIIHHIIIIIIIIIIIIIIIIIIIIIIIIIIIIIIIIIIIIIIIIIIIIIIIIIIIIIIIIIIIIIIIIIIIIIIIIIIIIIIIIIIIIIIIIIIIIIIIIIIIIIIIIIIIIIIIIIIIIIIIIIIIIIIIIIIIIIIIIIIIIIIIIIIIIIIIIIIIIIIIIIDDDDD
@HISEQ:969:HM2KJBCX2:2:1102:14098:25678 2:N:0:ACTATGCA
TGCCGCCGTAATCCCAACTATCCCTATTAATCATTACGTCGATCCTAGAAACCAACAAAATAGAATCAAACGTCCTATTTCGTTATTCCATGCTAATGTATTCAAGCGTGAGCCTGCTTTAAACACTCTAATTTTTTCAAAGTAACAGTCCTGATTCCCCATGACACCAAATTAATGACATCATGGTTCGTCAGAAGGTAGGAATCAATAATACCAGTACGTACAATAGCACGACCAATAAATTGATCCCGAAATTCAACTACGAGCTTTTTAACTGCAACAACTTTAATATACGCTATTGGAGCTGGAATTACCGCGGCTGCTGGCACCAGACTTGCCCTCCAA
+
@D@@DHIHIDHII?HCFHIIHEHHHHIIIIHHHF?1FCHCHCHEHHHHIHHHIE@0CGHHEH@1C@HIGHHEGHHECFC?HHFH@DGGEH1<CHHFHGHEHGHHHHF=EHGC?HGIHFHHHIIIIIIIHHHIIEHHEGH?HHIIIHHHHIHHIHGF@CDCHHHHGFHIHHHIHHGHIHHHHFF@CIHHIIIHHHHHHHHHEIIHHHIHHHDF?CIHGHHHFHHAHHHHIHEHHHIIGHGIHHHHIIIGIIGIHHIIHIHEECIIIHHHHHIHIIIHHIHHFHIHEEIIIIHIHGIIIHIIIHIHIIIHIIHIHHHIHIIIIIHGIIIIIIHIIHHIIHHHDABDB
@HISEQ:969:HM2KJBCX2:2:1102:5255:26035 2:N:0:ACTATGCA
TGCCGCCGTAATCCCCAACTATCCCTATTAATCATTACGTCGATCCTAGAAACCAACAAAATAGAATCAAACGTCCTATTTCATTATTCCATGCTAATGTATTCAAGCGTGAGCCTGCTTTAAACACTCTAATTTTTTCAAAGTAACAGTCCTGATTCCCCACAACACCAAATAAATGACATCATGGTTCGTCAGAAGGGAGAAACCAACAATACCAGTACGTACCTAGGCACGACCGACATGATGGTCCCGAAATTCAACTACGAGCTTTTTAACTGCAGCAACTTTAATATACGCTATTGGAGCTGGAATTACCGCGGCTGCTGGCACCAGACTTGCCCTCCAA
+
DDDDDIHIIIHIIIIIHIIIGIIIIIHIIIIIIIIIIIIIIIIIIIIIIIIIIIIIIIIIIIIIHGHIIIIIGIIHIIIIIHIHIIIIIIIIIHIIIIIIIHIIIIIIIIIIHIIIIHIHHIIIIIIIIIIIIIIIIIHIIIIIHIIIIIIIHHHIIIHHIHIHHHHIIIIIHHIIIIIIIIIIIIIIIIIIHIHIIIHHEIIIIIIIIIHIIIIHIIIIIIIIIIHIIIIIIIIIIIIIIIHHGIIIIHIIIIIIIIIIHHHHIIIIIIIIIIIIHIIIIGIIIIIIIIIIIIIIIIIIIIIIIIIIIIIIIIHIIIIIIIIIIIIIIIIIIIIIIIIIIDDDDD
@HISEQ:969:HM2KJBCX2:2:1102:18450:27029 2:N:0:ACTATGCA
TGCCGCCGTAATCCCAACTATCCCTATTAATCATTACGTCAATCCTAGAAACCAACAAAATAGGATCAAACGTCCTATTTCATTATTCCATGCTAATGTATTCAAGCGTTAGCCTGCTTTAAACACTCTAATTTTTTCAAAGTAACAGTCCTGTTTCCCTGCAACACCAAATTAATGACATTACAGTTCTTCAAGAAGGAGGAACCAGTAAAGCCAGTGCATACCAGAGGCACGACCAACCTACTAATCCCGAAATTCAACTACGAGCTTTTTAACTGCAACAACTTTAATATACGCTATTGGAGCTGGAATTACCGCGGCTGCTGGCACCAGACTTGCCCTCCAA
+
DDDDCIIIIHHHHIIIIIIIIIIIIIIIIIIHGHHIIIIGGHHHIIGIGHIIIIIIGIHIIIIIIHHIIGHIHHHHIIIIIIIIIIIGIIIIHIIIIIIIIIIIIIIHIHHHIIIIIIGIIIIIIIIIIIIIHHHIIIIIIIIIIHHIIHHHHIIIHHHIIIIIIIIIIIIIIIIIIIIHHIIIIIIIIIIIIIIIIIIIIIIHIIIIIIIIIIIIIIIGIIIHIHIIIIIIIIIIIIIHIHHHHIIHIIIIIIIIHIIIIHIIIIIIIIIIIIIIIIIIIIIIIIHGIIIIIIIIIIIIIIIIIIIIIIIIIIIIIIIIIIIIIIIIIIIIIIIIIIIIIDDDDD
@HISEQ:969:HM2KJBCX2:2:1102:9931:27238 2:N:0:ACTATGCA
TGCCGCCGTAATCCCAACTATCCCTATTAATCATTACGTCAATCCTAGAAACCAACAAAATAGGATCGAACGTCCTATTTCATTATTCCATGCTAATGTATTCAAGCGTTAGCCTGCTTTAAACACTCTAATTTTTTCAAAGTAACAGTCCTGTTTCCCTGCAACACCAAATTAATGACATTACAGTTCTTCAGAAAGGAGGAATCAGCGAAGCCAGTGCATACTAGTGGCACGACCAACCTGCTGACCCCGAAATTCAACTACGAGCTTTTTAACTGCAACAACTTTAATATACGCTATTGGAGCTGGAATTACCGCGGCTGCTGGCACCAGACTTGCCCTCCAA
+
DDDDDIIIIIIIIIIIIIIIIIIIIIIIIIIIIIIIIIIIIIIIIIIIIIIIHIIIHHHIIIHHIIIIIHHIIIIIIIIIICEHIIIIIIHGHIIIIIIIHIHHIIHIIIIIIIIIIIIIIIIIIIIIHIHHHHIIIIIHIIIIIIIIIIIIIIIIIIIIIIIIIIIIIIIIIIIIIHHIIIIIIIIIIIIIIIIIIIIIIIIIIIIIIHIIIIIIIIIIIIIIIIIIIIIIIIIIHIHIIIIHGIIIHIIIIIIIIIIIIIIIIIGIIIIIIIHIIIIIIIIIIIIIIIIIIIIIIIIIIIIIIIIIIIIIIIIIIIIIIIIIIIIIIIIIIIIIIIIIIDDDDD
@HISEQ:969:HM2KJBCX2:2:1102:15975:27308 2:N:0:ACTATGCA
TGCCGCCGTAATCCCAACTATCCCTATTAATCATTACATCGATCCTAGAAACCAACAAAATAGAATCGGATGTCCTATTTCATTATTCCATGCTAATGTATTCAAGCGTGAGCCTGCTTTAAACACTCTAATTTTTTCAAGGTAACAGTCCTAATTCCCCGTGACACCAAATTAATGGCATTACGGTTCTTTAGAAGGTGAGAAATCAATAATATCAGTACATACCAACGGCATGACCGAAACATTGATCCCGAAATTCAACTACGAGCTTTTTAACTGCAACAACTTTAATATACGCTATTGGAGCTGGAATTACCGCGGCTGCTGGCACCAGACTTGCCCTCCAA
+
DDDDDIIIIHHIEHHIIIIIIIGIIIIIIIIIIIIIIIIIIFHIIIIIIIIIIIIIIHIIIIIIHIIIIIIIIFGHIIIIIIIIIIIFHHIIIIIIIIIIIHHHIIIIIIIIIIIIIGIIIIIIIIIHHIIIIIIIIHIIIIIIIIIIIIIHIHIIIIIHIIIIIIIIIIIHHIIIIIGIIIIGIIIIHIIIIIHIHIIIIHIIIIIIIIIIHHIHGHHHIIIIIIHIIIIIIHHIIIIIIIIIHGIIHIIIIIIIIIIIIIIIIIIIIIIIIIIIIIIIIIIIIIIIIIIIIIIIIIIIHGIIIIIHIIIIIIIIIGIHIIIHIIIIIIIIIIIIGIIIIIDDDDD
@HISEQ:969:HM2KJBCX2:2:1102:3977:27531 2:N:0:ACTATGCA
TGCCGCCGTAATCCCAACTATCCCTATTAATCATTACGTCAATCCTAGAAACCAACAAAATAGGATCGAACGTCCTATTTCATTATTCCATGCTAATGTATTCAAGCGTTAGCTTGCTTTAAACACTCTAATTTTTTCAAAGTAACAGTCCAAATTCCCCGCAACACCAAATTAATGGCATTACGGCTCATCAGGAAGGAGGAATCAGTGAGACCAGTACATACCAGAGGCATGACCAACCTACTAACCCCGAAATTCAACTACGAGCTTTTTAACTGCAACAACTTTAATATACGCTATTGGAGCTGGAATTACCGCGGCTGCTGGCACCAGACTTGCCCTCCAA
+
DDDCDIIHEEHHHIIIGIGH1FCEEEHIIIHHIIIHIIFC@HHHHHGHHI<DHGEEEHH@FGDG?FHHIIIIHIHEHIIIIIHIEHIHIIIGHIIIIHHHHGHEHIIHHHHEHHIIIIHIHGHHEHIIHHHHHIHCHCFIIHIHHHGIHHHHHHHIHHIIGIIIIIIHGGIIHHIHG@@HHHHDFHIIHHHGGHHIIIGIHIIHHIIIHIHIHIIIIII<IIHHHIIIIEHGHHHIHHGHIIHHDHIHIIHIIIIIHHIHHGIGHHIIIIIIIHHIHIIHFHHHG1CHHGIIIIIHHIIHEHHHIHHIIHHHHHIIIHIIIIIIHHHIIIIIIHIIIIIIIBDDDB
@HISEQ:969:HM2KJBCX2:2:1102:15137:28047 2:N:0:ACTATGCA
TGCCGCCGTAATCCCAACTATCCCTATTAATCATTACGTCAATCCTAGAAGCCAACAAAATAGGATCTAAGTTCCTATTACATGATTCCATTCTAATGTATTCAAGCGTTAGCCTGCTTTAAACACTCTAATTTTTTCAAAGTAACAGTCCTGTTTCCCTGCAACACCAAATTAATGGCATTACAGTTCTTCAGAAAGGAGGAATCAGCGAAGCCAGTGCATACCAGTGGCACGACCAACCTGCTGACCCCGAAATTCAACTACGAGCTTTTTAACTGCAACAACTTTAATATACGCTATTGGAGCTGGAATTACCGCGGCTGCTGGCACCAGACTTGCCCTCCAA
+
@@DA@CHH<D0C1CC1<011D11<1<D1<@111<1<<D1<<0<F1D?@@C1<1<1<C11D1<<111<11111111<1D1111<1<<1@1<111111EIIIH551EDE0BCHHFCH8IIIHH@G5HHH5II9IHIIHI9IIH9:IIHHFIIIIIIIIIIIIHGI9IIHHH7IIIIIHGHGHIIIIIIGIHIIIIIHHHFIHHFIIIIIIIGEIIIGIIIHFIIIIGIEIGGIIIIIIGIIIIIIHGIGHD?HHIIIIIHIHIIIIIIIHIIIIHHHHHEEHFIIHGIIHIHIIIIIIIIIIIIIIIIIHIIIIIIIIIIIIIIIIIIIIIIIIIIIIIIIIIDDDAD
@HISEQ:969:HM2KJBCX2:2:1102:15950:28176 2:N:0:ACTATGCA
TGCCGCCGTAATCCCAACTATCCCTATTAATCATTACATCGATCCTAGAAACCAACAAAATAGAATCTGATGTCCTATTTCATTATTCCATGCTAATGTATTCAAGCGTAAGCTTGCTTTAAACACTCTAATTTTTTCAAGGTAACAGTCCTAATTCCCCATAACATCAAATAAATGACATTATGGTTCTTTAGAAGGTGAGAACCAATAAAACCAGTACATACCAAGGCATGACCGATTCCTTGATCCCGAAATTCAACTACGAGCTTTTTAACTGCAACAACTTTAATATACGCTATTGGAGCTGGAATTACCGCGGCTGCTGGCACCAGACTTGCCCTCCAA
+
DDDDDIIIIGHHHIIIIIIIIIIIIIIIIIIIIIIIIIIIIHIIIIIIIIIIHIIIIIIIIIHIIIIIIIIIIGIIIIIIIIIIIIIHHIIGIIIIIIIIIIIIIIIIIIIIHIIHIIHIIIIIIIIIIIIIIIIIIIIIHHIIIHIIIIIIIIIIIIIIIIIIIIIIIIIIIIIIHIIIIIIIIIIIIIFIIIIIIIIIIIIIIIIIIIIHIIIIIIIIIIIIIIIIIIIIIIIIIIIIIIHHIIIIIIIIHIHIIIIIIHIIIIIIIIIIHIIIIIIIIIIIIIHIIIHIIIIIIIIIIIIIIIIIIIIIIIIIIIIIIIIIIIIIIIIIIIIIIIIIDDDDD
@HISEQ:969:HM2KJBCX2:2:1102:11913:28245 2:N:0:ACTATGCA
TGCCGCCGTAATCCCAACTATCCCTATTAATCATTACGTCGATCCTAGAAACCAACAAAATAGAATCAAACGTCCTATTTCATTATTCCATGCTAATGTATTCAAGCGTGCGCCTGCTTTAAACACTCTAATTTTTTCAAAGTAACAGTCCTGATTCCCCACGACACCAAATTAATGACATCGTAGTTCTTCAGAAGGTAGGAACCAATAATGCCAGTGTGTACCGAAGCACGACCGACAATTTGATCCCGAAATTCAACTACGAGCTTTTTAACTGCAACAACTTTAATATACGCTATTGGAGCTGGAATTACCGCGGCTGCTGGCACCAGACTTGCCCTCCAA
+
ADDDDIIICHIHGHHIIIHIGIIIIHIIIIIHIIIIIIIHGHII=HHHHHHIIIIIIIIHIIHHIIHIIIIHIIHIIHIIHIIHIHIHHHHH?FHIIIIIIHIIHIIHHHHIHIIIIIIIIIIIIIIGIHHHHHIHIIIHHIIIIIIIIIIHIHHHHGHIIGIIIIIIIIHHHIIIIIIIIHIIIIIIIIGIIIIIIHIIIIIIIIIIIIIIHIIIIIIIHHII<IHIIII<HEIIIIIIIHIHIHD@GIIIIHIIIIIIIIIIIIIGIIIIIHIIIIIIIIIIIHIIHIIIHIIIIIIHIIIIIIIIIIHIIIIIIIIIIIIIIIIIIIGIIIIIIIIIDDCDD
@HISEQ:969:HM2KJBCX2:2:1102:12723:27760 2:N:0:ACTATGCA
TGCCGCCGTAATCCCAACTATCCCTATTAATCATTACGTCAATCCTAGAAACCAACAAAATAGGATCAAACGTCCTATTTCATTATTCCATGCTAATGTATTCAAGCGTTAGCCTGCTTTAAACACTCTAATTTTTTCAAAGTAACAGTCCTGTTTCCCTGCAACACCAAATTAATGACATTACAGTTCTTCAAGAAGGAGGAACCAGTAAAGCCAGTACATACCAGAGGCACGACCAACTTACTAATCCCGAAATTCAACTACGAGCTTTTTAACTGCAACAACTTTAATATACGCTATTGGAGCTGGAATTACCGCGGCTGCTGGCACCAGACTTGCCCTCCAA
+
DDDDCHIIHIIIDGHEIHIIIIHIIIIHIIIHIIHIIIHHIIIIIIIIIIIHIIIGIIFHIIHHHHIIIIIIIHEHIIIIIIHIIIIHEHHHHHIIHIIIIHIHHIIHHHIEHHHHIHHHHHIIIIHHIHHHIIHHHIIIHIIHIIIIIIIIHIHGGIIHIIIHHHIHIHHFFHHHIHHHIIIIIHIIIIIIIIIIIIIIIIIHHHHHIIIIIIHIHHIIIIIIIIHEHDIIIHIIIIIHHHHHIIHCIIIHIIIHIIIIIIIIIIIIIIIIIIIIIIIIIIHIIHHIIIIIIIIGIHIHHIIHIGIIIIIIIIIIIIIIIIIIIIIIIIIIIIIIIIIIIDDDDD
@HISEQ:969:HM2KJBCX2:2:1102:11922:29171 2:N:0:ACTATGCA
TGCCGCCGTAATCCCAACTATCCCTATTAATCATTACGGTGATCCTAGAAACCAACAAAATAGAACCATGCGTCCTATTTCATTATTCCATGCTAATGTATTCAGGCAATAGCCTGCTTTAAGCACTCTAATTTTTTCAAGGTAACAGTCCTGCTTCCCCAACGCACCAAATTAATGACATGCTGGTTATTCAGAAGGTAGGAATCCATCACGCCAGTACAGACCCAAAAGCCCGACCAACGGATAAACCCCGAAATTCAACTACGAGCTTTTTAACTGCAACAACTTTAATATACGCTATTGGAGCTGGAATTAACGCGGCTGCTGGCACCAGACTTGCCCTCCAA
+
DDDDDIIIIEEHHHIIIIIIHIGHIIIIIHIIIIIIIIIIIIIIIIIGHHIIIIIIIIFHHIHHIIIIIIIDHIHIHIFHIIIHHIIIIIIIIIHHIHIIIIIIIIIIIIIIIIIIIIIIIHIIIHIIHHIIIIIIIIIIIIIIHHIIIIIIIIIHIHIIIIIIIIIIIIIIIIIIIIIIIIIIIIIIIIIIIIIIIIHIHG?IIIHHIIHIIIIIIIIIIIIIIIIHIHIIIIHIIIIIIIIHHHIIIHIIIIIIIIIIIIIHIIHIIIIIIIIIIIIIIIIIIIIIIHIIIGIIIIHIIIIIIIIIIIIIIIIIIIIIIIIIIIIIIIIIIIIIIIIIIIDDDDD
@HISEQ:969:HM2KJBCX2:2:1102:1846:30091 2:N:0:ACTATGCA
TGCCGCCGTAATCCCAACTATCCCTATTAATCATTACGTCGATCCTAGAAACCAACAAAATAGAATCAAACGTCCTATTTCGTTATTCCATGCTAATGTATTCAAGCGTGAGCCTGCTTTAAACACTCTAATTTTTTCAAAGTAACAGTCCTGATTCCCCATGACACCAAATTAATGACATCATGGTTCGTCAGAAGGTAGGAATCAATAATACCAGTACGTACAATAGCACGACCAATAAATTGATCCCGAAATTCAACTACGAGCTTTTTAACTGCAACAACTTTAATATACGCTATTGGAGCTGGAATTACCGCGGCTGCTGGCACCAGACTTGCCCTCCAA
+
DDDDDIIIIIIIIIIIIIIIIHIIIIIIIIIIIIIIIIIIIIIIIIIIHIIIIIIIIIIIIIIIIIIGIIIIHIIIIIIIHIIIHIIHIHIIIIIIIIIIIHIHIIIIIIHIHIIIIIHIIIIIIIIIIIIIIIIIIIIIIIIIIIIIIIIIIIIIIIIIIIIIIIIIIIHIIIIIIIIIIIIIIIIIIIIIIIIIIIIIIIIIIIIIIIIIIIIIIIIIIIIIIIIIIIIIIIIIIIIIIIIIIIIHIIIIIIIIIIIIIIIIIIIIIIIIIIIIIIIIIIIIIIIIIIIIIIIIIIIIIIIIIIIIIIIIIIIIIIIIIIIIIIIIIIIIIIIIIIIIDDDDD
@HISEQ:969:HM2KJBCX2:2:1102:12209:30034 2:N:0:ACTATGCA
TGCCGCCGTAATCCCAACTATCCCTATTAATCATTACGTCAATCCTAGAAACCAACAAAATAGGATCGAACGTCCTATTTCATTATTCCATGCTAATGTATTCAAGCGTTAGCCTGCTTTAAACACTCTAATTTTTTCAAAGTAACAGTCCTGTTTCCCTGCAACACCAAATTAATGACATTACAGTTCTTCAAGAAGGAGGAATCAGTAAAGCCAGTACATACCATAGGCACGACCAACCTACTGACCCCGAAATTCAACTACGAGCTTTTTAACTGCAACAACTTTAATATACGCTATTGGAGCTGGAATTACCGCGGCTGCTGGCACCAGACTTGCCCTCCAA
+
DDDDDIIIIIIIIIIIIIIIIIIIIIIIIIIIIIIIIIIIIIIIIIIIIIIIIIIIIIIIIIHIIIIIIIIIIIIIIIIIIIIIIIIIIHIGEHIHIIIIIIIIIIIIIHIIGIIIIIIIIIIIIIIHIIIIIIIIIIIIIIIIIIHIIIIIIIIIIIIIIIIIIIIIIIIIIIIIIIIIIIIIIIIIIIIIIIIIIIIIIIIIHHIIIHIIIIIIIIIIIIIIIIIIIIIIIIIIIIIIIIHHHIIIIIIIIIIIIIIIIIIIIIIIIIIIIIIIIIIIIIIIIIIIIIIIIIIIIIIIIIIIIIIIIIIIIIIIIIIIIIIIIIIIIIIIIIIIIIIIIDDDDD
@HISEQ:969:HM2KJBCX2:2:1102:12020:30714 2:N:0:ACTATGCA
TGCCGCCGTAATCCCAACTATCCCTATTAATCATTACGTCAATCCTAGAAACCAACAAAATAGGATCGAACGTCCTATTTCATTATTCCATGCTAATGTATTCAAGCGTTAGCCTGCTTTAAACACTCTAATTTTTTCAAAGTAACAGTCCTGTTTCCCTGCAACACCAAATTAATGACATTACAGTTCTTCAGAAAGGAGGAATCAGCGAAGCCAGTGCATACCAGTGGCACGACCAACCTGCTGACCCCGAAATTCAACTACGAGCTTTTTAACTGCAACAACTTTAATATACGCTATTGGAGCTGGAATTACCGCGGCTGCTGGCACCAGACTTGCCCTCCAA
+
DDDDDIIIIIIIIIIIIIIIIIIIIIIIIIIIIIIIIIIIIIIIIIIIIIIIIIIIIIIIIIFIHIIGIIIHIIIIGIIIHHIIIIIIGIIHIIIIIIIIIIIIIIIHIIHHHIIHIIHIIHIIIIIIIIGHHIIIIIIIIIIIIIHIIIIIIIIIIIIIIIIIIIIIIIIIIIIIIIIIHIIIIIIHIIIIIIIHIIIHIIIIHIIIIIIIIIIIIIIIIIIIIIIIIIIIIIIIIIIIIIIHFHIIIHGIIIIIIIIIIIIIIIIIIIIIIIHIIIIIIIIIIIIIIIIIIIIIIIIIIIIIIIIIIIIIIIIHIIIIIIIIIIIIIIIIIIIIIIIIIDDDDD
@HISEQ:969:HM2KJBCX2:2:1102:14501:30351 2:N:0:ACTATGCA
TGCCGCCGTAATCCCAACTATCCCTATTAATCATTACGTCGATCCTAGAAACCAACAAAATAGGTTCGATCGTCCTATTTCGTTATTCCATGCTAATGTATTCAAGCGCGAGCCTGCTTTAAGCACTCTAATTTTTTCAAAGTAACAGTCCTGTTTCCCCGCAACAACAAATTAATGCCATCACGGTTCTACAAGAAGGAGGGACCAGTGAGGCCACTGGTATGCACTGGCCTCACTGGTCCCGAAATTCAACTACGAGCTTTTTAACTGCAACAACTTTAATATACGCTATTGGAGCTGGAATTACCGCGGCTGCTGGCACCAGACTTGCCCTCCAA
+
DCDDDIIIIIIIIIIIIIIIHIIIIIIIIIIIIIIIIIGHIIIIIIIIIIIIIIIIIIIIIHHIHIIIIIIIIIIHIHIIIIIGIIIIIIIIHIHIIIIIIHIHIHIIIIIIIIIIIIIIIIIIIIIIIIIIIIHIIIIIIIIIIIIIIIIIIIHIIIIIIHIIIIIHIIIIIIIIIIIIHHIIIIIIIIIIIIIHIIIIIIIIIHIIIIIIIIHIIIIIIIIIIIIIIHIIIIIIHIIIIIIIIIIIIIIIIIIIIIIIIIIIIIIIIIIIIIIHGIIIIIHGIIIIIIIIIHIIIIIIIIIIIIIIIIIIIIIIIIIGIIIIIIIIIIIIHDDDDD
@HISEQ:969:HM2KJBCX2:2:1102:12827:31133 2:N:0:ACTATGCA
TGCCGCCGTAATCCCAACTATCCCTATTAATCATTACGGTGATCCTAGAAACCAACAAAATAGAACCATGCCGTCCTATTCTATTATTCCATGCTAATGTATTCGAGCAAAAATGCCTGCTTTAAACACTCTAATTTTTTCAAGGTAAAGGTCCTGGATCCGCAAGACACCCAATAAAGGACATCAAGTTTCTCCAGAAGGTGAGAAATCAACAGTAACAGTTCATACCCCTTAAGGCATGACCATCACGTCAATCCCGAAATTCAACTACGAGCTTTTTAACTGCAACAACTTTAATATACGCTATTGGAGCTGGAATTACCGCGGCTGCTGGCACCAGACTTGCCCTCCAA
+
DDDCDIIIIGHHIIIIIIIGIIHHIIIIIIIIIIIHIHIIIHIIHIIIG?FHGGHIIHIEGHFGGHIIIIIIIHHIIGFHHHIIIHIIIHIIIGIIIGIH?DHIIIHIIHHIIIHHHIIHHHFHHHHGIIIIHIIFGHHHIIIHHHHEH@EIIIIHIIHHHHIFHIHGHGHIHHHIIHEIGIIIIIIHHHHFEIHHIIIHHEIIIHHHHIHHHHIHHHHEGEHIHHHHHEIHHHHHIIIHFDIIIIIIHHCFHFCC?HHIIGIIGIHHEHHIIIIHIIHIHHIHIHEIHHHHCIHGHHHIHIIHIIIIIIIIIIIIIIIIIIIIIIIIIIGIIIHHGIIIHIHIIHHHDDAD@
@HISEQ:969:HM2KJBCX2:2:1102:11711:31502 2:N:0:ACTATGCA
TGCCGCCGTAATCCCAACTATCCCTATTAATCATTACGTCAATCCTAGAAACCAACAAAATAGGATCAACGTCCTATTTCATTATTCCATGCTAATGTATTCAAGCGCGAGCCTGCTTTAAACACTCTAATTTTTTCAAAGTAACAGTCCTGATTCCCCGCCACACCAAATGAATGACATGATGGTTCGTCAGAAGGTAGGAACCAGTAACACCAGTACGTACCTAAGGCACGACCAACGTACTGATCCCGAAATTCAACTACGAGCTTTTTAACTGCAACAACTTTAATATACGCTATTGGAGCTGGAATTACCGCGGCTGCTGGCACCAGACTTGCCCTCCAA
+
<0<<BFC<CCEH@@EHEHGEH@GH?@CECGEHHEH1FECC0D<<1CGEEHHH1<FH1<FGE@1<1<<<CC0<CHIIE1CC1<CG1FGFHG11<FHCG@FHH@FCHHDHCHDEHH@EH@CEEF@GFCHHHCHHHGFHHFGEHAHEHHHHHGHGHFGDDIIIHGD/EHEF<EHIHGF?HEEHGHEIHIHHHH8IGIIHIIIIHIIGHIHEHIIIHHHHAFHIHHHEIHFCHEHHC0HHHHHFFCFDFIFDDHGIIIIIHEHC@HIHIHHHHHHHHHFHHEHHEF<HIIHHEH=IHDFF@HEIHGIHEIHHHHHHC?<HGIIIIG?EIHHHGCC1CIHHIIHC@ABDD
@HISEQ:969:HM2KJBCX2:2:1102:20889:31363 2:N:0:ACTATGCA
TGCCGCCGTAATCCCAACTATCCCTATTAATCATTACGGTGATCCTAGAAACCAACGAAATAGAATCAGTCCGTCCTATTTCATTATTCCATGCTAATGTATTCAGACGATAGTCTGCTTTAAACACTCTAATTTTTTCAAAGTAACAGTCCTGATTTCCCATCACACCAAATAAATGGCATGAAAGTTCCTCAGAAGGTAGAGATCCATCCTACCAGTGCAGACAATTAAGCCTGACCAATGGGTAGACCCCGAAGTTCAACTACGAGCTTTTTAACTGCAACAACTTTAATATACGCTATTGGAGCTGGAATTACCGCGGCTGCTGGCACCAGACTTGCCCTCCAA
+
DDDDDIHHIHIIIIIIIIIIIIIIIIIIIIIIIIIIIIIIIIIIIIIIIIIIIIIIIIIIIIGIIIIIHHIIIIIIHIGHGIIIIIIIIIIIIIIHIIHIIGHIIIIIIIHIHIIIIIIIIIHIIIIIGHIHIIIIIIIIIIIHHIIIHIHCHFIIIIIIIHHHIHIIIIID@HHHHIIIIIIHHHHHIIIIHHIIHIIIIHIIFHIIHIIHHIIIIIIIIIIIIIH<IIIIIIIIIIIIIIIIIHFIHHIGIIHEHIHIIIIIIIIIIHIIIIIIIIHIIIIIIIIIIIIIIIIIHIIIIIIIIHIIIIIIIIHIIIIIIIIIIIIIIIIIIIIHIIIIIIIDDDDD
@HISEQ:969:HM2KJBCX2:2:1102:15884:31424 2:N:0:ACTATGCA
TGCCGCCGTAATCCCAACTATCCCTATTAATCATTACGTCGATCCTAGAAACCAACAAAATAGAATCAAACGTCCTATTTCATTATTCCATGCTAATGTATTCAAGCGTACGCCTGCTTTAAACACTCTAATTTTTTCAAAGTAACAGTCCTGATTCCCCACGACACCAAATTAATGACATCGCGGTTCTTCAGAAGGTAGGAACCAATAATGCCAGTACGTACCGAAGCACGACCAACAATTCGATCCCGAAATTCAACTACGAGCTTTTTAACTGCAACAACTTTAATATACGCTATTGGAGCTGGAATTACCGCGGCTGCTGGCACCAGACTTGCCCTCCAA
+
DDDDDIIIIIIIIIHIIIHIIIIIIIIIIIIHIIIIIIIIIIIIIIIIIHIGHHIIIIIGHHHHHHIGIIIHHHHIIIIIIIIIIIGHGIGHIIIIIHIIIFHIIIIIIIIHIGIHHIHHIIIIIIIIHIIIIHIIIIIIIIIIIIIIIHIHHIHHIHIIIIIIIIIHIGEFHIIHIIHIIIGIIIIIIIIIIIIIIIIIIIIIIIIIIIIIIIIIIIIIIIIIIIIIIIIHHHIIIIIIIHGEHFHHIIIIIIIIIIIIIIIIIIIIIIIIIIIIIIIIIIIIIIIIIIIIHIIIIIIIIIIIIIIIIIIIIIIIIIIIIIIIIIIIIIIIIIIIIIIIDDDDD
@HISEQ:969:HM2KJBCX2:2:1102:18025:31679 2:N:0:ACTATGCA
TGCCGCCGTAATCCCAACTATCCCTATTAATCATTACGTCAATCCTAGAAACCAACAAAATAGGATCGAACGTCCTATTTCATTATTCCATGCTAATGTATTCAAGCGTTAGCCTGCTTTAAACACTCTAATTTTTTCAAAGTAACAGTCCTGTTTCCCTGCAACACCAAATTAATGACATTACAGTTCTTCAGAAAGGAGGAATCAGCGAAGCCAGTGCATACCAGTGGCACGACCAACCTGCTGACCCCGAAATTCAACTACGAGCTTTTTAACTGCAACAACTTTAATATACGCTATTGGAGCTGGAATTACCGCGGCTGCTGGCACCAGACTTGCCCTCCAA
+
@D@@BHHIHHEEHEEHHFIIII?EHHH?GGHCGHGGHCFHHHHICGE@1<DHIHFHE<EHHHIHCHCCEGHIGH=EEEEG?GHHGEHIIIII1FEHIEHCHFHIIHIHIIIGHFBGGHH@GCEHHCHFGF<HHHGHHCECGFA<<GHHFCHHIHEHHEHHFEEC0DHHIHHHHHIGHEFFEIHHCDHGCHH?CHIIH9F<CEHFHGFHCFEHDHHFHFCEGHHH@G<CC$ECFEGHHCA/<1AAEHHC<8<1EIH@?HFG?GCD11EIHF<1HGCECIGC<HD<1@@HC<1GEHDIIHFCEG@C<1H@HEC</F/CC<1EHC?HHD<1<D1<1<G@E0DHHD?BA@
@HISEQ:969:HM2KJBCX2:2:1102:1544:31858 2:N:0:ACTATGCA
TGCCGCCGTAATCCCAACTATCCCTATTAATCATTACGTCGATCCTAGAAACCAACAAAATAGGTTCGATCGTCCTATTTCGTTATTCCATGCTAATGTATTCAAGCGCGAGCCTGCTTTAAGCACTCTAATTTTTTCAAAGTAACAGTCCTGTTTCCCCGCAACAACAAATTAATGCCATCACGGTTCTACAAGAGGGAGGGACCAGTGAGGCCAGTGCATACCAGTGGCACGACCGACCTACTGGCCCCGAAATTCAACTACGAGCTTTTTAACTGCAACAACTTTAATATACGCTATTGGAGCTGGAATTACCGCGGCTGCTGGCACCAGACTTGCCCTC
+
DDDDDIIIIIIIIIIIIIIIIIIIIIIIIIIIIIIIIIIIIIIIIIIIIIIIIIIIIIIIIIIIIIIIIIIIIIIIIIIIIIIIIIIIIIIIIIIIIIIIIIIIIIIIIIIIIIIIIIIIIIHIIIIIIIIIIIIIIIIIIIIIIIIIIIIIIIIIIIIIIIIIIIIIIIIIIIIIIIIIIIIIIIIIIIIIIIIIIIIIIIIIIIIIIIIIIIIIIIIIIIIIIIIIIIIIIIIIIIIIIIHIIIIIIIIIIIIIIIIIIIIIIIIIIIIIIIIIIIIIIIIIIIIIIIIIIHIIIIIIIIIIIIIIIIIIIIIIIIIIIIIIIIIIIIIIIIIIIIDDDDD
@HISEQ:969:HM2KJBCX2:2:1102:14975:31653 2:N:0:ACTATGCA
TGCCGCCGTAATCCCAACTATCCCTATTAATCATTACGTCAATCCTAGAAACCAACAAAATAGGATCAACGTCCTATTTCATTATTCCATGCTAATGTATTCAAGCGCGAGCCTGCTTTAAACACTCTAATTTTTTCAAAGTAACAGTCCTGATTCCCCACCACACCAAATTAATGACATGATGGTTCGTCAGAAGGTAGAAATCAGTAACACCAGTACGTACCGAAGGCACGACCAGCGTACTAATCCCGAAATTCAACTACGAGCTTTTTAACTGCAACAACTTTAATATACGCTATTGGAGCTGGAATTACCGCGGCTGCTGGCACCAGACTTGCCCTCCAA
+
DDDDDIHIIGHHGHIIIIIIIIIIIIIIIIIIIIIIIIIIIIIIIIGHHHIIIIIIGIIHIIHHFHHIHEHEHHIIIIHIIIIIIIIIIGIHHHIIIIIIIIIHIIIIIIIIIIIIHIIIHHIIIIIIIIIIIIIIIIHIIIIIIIHHIHIIIIHIIIIIIIIIIIIIIIIIIIIIHHHIIIIIIIIIIIIIIIIIIIIIIIIIIIIIIIIIIIIIIIIIIIIIIIIIHIIIIIIIIIIIIIHHIIIIIIIIHIIIIIIIIIIIIIIIIIIIIIIIIIIIIIIIIIIIIIIIIIIIIIIIIIIIIIIIIIIIIIIIIIIIIIIIIIIIIIIIIIIIIIIIDDDDD
@HISEQ:969:HM2KJBCX2:2:1102:14932:31833 2:N:0:ACTATGCA
TGCCGCCGTAATCCCAACTATCCCTATTAATCATTACGGTGATCCTAGAAACCAACAAAATAGAACCATGCCGTCCTATTCTATTATTCCATGCTAATGTATTCGAGCAAAAATGCCTGCTTTAAACACTCTAATTTTTTCAAGGTAAAGGTCCTGGATCCGCAAGACACCCAATAAAGGACATCAAGTTTCTCCAGAAGGTGAGAAATCAACAGTAACAGTTCATACCCCTTAAGGCATGACCATCACGTCAATCCCGAAATTCAACTACGAGCTTTTTAACTGCAACAACTTTAATATACGCTATTGGAGCTGGAATTACCGCGGCTGCTGGCACCAGACTTGCCCTCCAA
+
DDDBDIIGIIFHHIHIHII?FHHIIIIIIICHEHIHHIGHIIEHHIIIHIHIIIHEHHIGGHCHHEFFHCGH<</CGEI1GHIIIFCHHEHH@FHEHHHEHGHHIIIHHHIHHHHHHGHEHHHHHHHHIHIHHHIHIIIGIHIHHIHIIIIGIIGIIHIIIIIHHIIIIHFHIHGGHHIIIIIHFIIIIHIHHIHIHIIGHIIHHIIIIIGHHHHEGHIIIIIIIIIIIIIIIHIIHIIIHHIIHGHEIIHFIHEIIIIHHHGIHGIIIEIIIHHGIIIIIIIIIIIIIIHIIIGIIHHHHIIHIHHHIIIIHIIIIIHGHIIIIIIHHHHIIIIIHIIHHHHHIHHHDCDDB
@HISEQ:969:HM2KJBCX2:2:1102:18691:32649 2:N:0:ACTATGCA
TGCCGCCGTAATCCCAACTATCCCTATTAATCATTACGTCGATCCTAGAAACCAACAAAATAGGGTCAAACGTCCTATTTCATTATTCCATGCTAATGTATTCAAGCGTGAGCCTGCTTTAAACACTCTAATTTTTTCAAAGTAACAGTCCTGATTCCCCGCGACACCAAATTAATGACATCACGGATCTTCAGAAGGGAGAAACCAGTGACACCAGTGCATACCAAAGGCATGACCAGCGTACTGATCCCGAAATTCAACTACGAGCTTTTTAACTGCAACAACTTTAATATACGCTATTGGAGCTGGAATTACCGCGGCTGCTGGCACCAGACTTGCCCTCCAA
+
D@DD@HIHHHHGIHIIHIGHIIGHIHHFHHHE@HHEIHHEHDHIDHHEEHIIIHHIF1FEEHCD@CHFHIIICF0<GHGH@?FHH@EHHIIIHHEEE@HFHHHEHCEGIHGEIHCEGHEEHB<HIHHHHHHIIGEFHHHHIIHHIIGHHHHHHGGEHHHIIHHHHHHIIHHHIIFHGHHFGHFCHEHHGIIGHHIHHHHIIHIIHHFGCEECGCIHGHIHEFHHHHEHIHG@HEFC7IHHFHGGCHIHF/HGF@G@GIHHEEEHHHEHHHIHGGIHFEIHHIIHGGHEGIHHHIHHHFCCEGHIHIHHIHHHHHHHDIHFEH@EHHHHCHHHHC@CEFIIIDBD@@
@HISEQ:969:HM2KJBCX2:2:1102:2328:32822 2:N:0:ACTATGCA
TGCCGCCGTAATCCCAACTATCCCTATTAATCATTACGTCGATCCTAGAAACCAACAAAATAGAATCAAACGTCCTATTTCATTATTCCATGCTAATGTATTCAAGCGTAAGCCTGCTTTAAACACTCTAATTTTTTCAAAGTAACAGTCCTGATTCCCCACGACACCAAATTAATGACATCGCGGTTCTTCAGAAGGTAGGAACCGATAATGCCAGTGCGTACCGAAGCACGACCAACAATTCGATCCCGAAATTCAACTACGAGCTTTTTAACTGCAACAACTTTAATATACGCTATTGGAGCTGGAATTACCGCGGCTGCTGGCACCAGACTTGCCCTCCAA
+
DDDDDHIIIIIIIIIIIIIIIIIIIIIIIIIIIIIIIIIIIIIIIIIIIIIIIIIIIIIIIIIHIIIIHIIIIIIIIIIIIHIHIIIGIEHHIIIIIIIIIHIIHIIIIIIIIIIIIIIIIIIIIIIIIIIIIIIIIIIIHIIIIIHIIIIIHIHIIIIIIIIIIHIIHIIIIIIIIIIHIIIIIIIIIIIIIIIIIIIIIIIIIIIIIIIIIIIIIIIIIIIIIIIIIIIIIIIIIIIIIHGHIIIIIIIIIIIIHIIIIIIIIIIIIIIIIHIIIIIIIIIIIIIIIIIIIIIIIIIIIIIIIIIIIIIIIIIIIIIIIIIIIIIIIIIIIIIIIIIIDDDDD
@HISEQ:969:HM2KJBCX2:2:1102:10256:32803 2:N:0:ACTATGCA
TGCCGCCGTAATCCCAACTATCCTATTAATCATTACGTCGATCCTAGAAACCAACAAAATAGAATCAAACGTCCTATTTCATTATTCCATGCTAATGTATTCAAGCGCGAGCTTGCTTTAAACACTCTAATTTTTTCAAAGTAACAGTCCTGATTTCCCATGACACCAAATTAATGACATCGTGGTTCGTCAGAAGGGAGAAACCAATAATGCTAGCACGTACAAAGTACGACCGACATATTAGTCCCGAAATTCAACTACGAGCTTTTTAACTGCAACAACTTTAATATACGCTATTGGAGCTGGAATTACCGCGGCTGCTGGCACCAGACTTGCCCTCCAA
+
DDDDDIIIIIIGHIIIIIIIIGIIIIIIIIIIIIIIIIIIIIIIIIIIHHIIIIIIIHFHIHIFHHHIII=<FEHIIHIICHIIIIIIIIIIHIIIIIIIIIIIIIIIHIHIIIIIIIIHHIIIIIIIIIIIIIIIIIIIIIIIIIIIIIIIIIIIIHIIIIIIIHIIIIIIIIIIIIIHIIIIIIIIIIIIIIIIIIIIIIIIIIIIIIIIIIIIIIIIIIIIHIIIIIIIIIIIIIIIHHIIIIIIIIIIIIIIIIIIIIIIIIIIIIIIIIIIIIIIHIIIIIIIIIIIIIIIIIIIIIIIIIIIIIIIIIIIIIIIIIIIIIIIIIIIIIIIIIDDDDD
@HISEQ:969:HM2KJBCX2:2:1102:15312:33192 2:N:0:ACTATGCA
TGCCGCCGTAATCCCAACTATCCCTATTAATCATTACATCGATCCTAGAAACCAACAAAATAGAATCGGATGTCCTATTTCATTATTCCATGCTAATGTATTCAAGCGTAAGCTTGCTTTAAACACTCTAATTTTTTCAAGGTAACAGTCCTAATTCCCCATAACATCAAATAAATGACATTATGGTTCTTTAGAAGGTGAGAACCAATAAAACCAGTACATACCAAGGCATGACCGATTCCTTGATCCCGAAATTCAACTACGAGCTTTTTAACTGCAACAACTTTAATATACGCTATTGGAGCTGGAATTACCGCGGCTGCTGGCACCAGACTTGCCCTCCAA
+
DDDDDIIIIHHHHHHIIIIIIIIIIIIIIIIIIIIIIIIIIIIHIIIIIIIIIIIIIGIHHHHIIIIGIIIIIIIIHIIIIIIIIIIIHIIIIIFIIIIIIIIIIIHHIIIIIIIIIIIIIEIIIIIIIIIIIIIIIIIIIIIIIIIIIIIIHIIIHIHIIHIIIIIIIIHIIIIIIIIIIIIIIIIIIIIIIIIIHIIIIIIIIIIIIIIIIHIIIIIIIIIIIIIIIIIIIIIIIIIIIIHHIIIIIIIIIIIIIIIIIIIIIIIIIIIIIIIIIIIIIIIIIIIIIIIIIIIIIIIIIIIIIIIIIIIIIGIIIIIIIIIIIIIIIIIIIIIIIIIIDDDDD
@HISEQ:969:HM2KJBCX2:2:1102:20733:32789 2:N:0:ACTATGCA
TGCCGCCGTAATCCCAACTATCCCTATTAATCATTACGTCAATCCTAGAAACCAACAAAATAGGATCAAACGTCCTATTTCATTATTCCATGCTAATGTATTCAAGCGTTAGCCTGCTTTAAACACTCTAATTTTTTCAAAGTAACAGTCCTGTTTCCCTGCAACACCAAATTAATGGCATTACAGTTCTTCAGAAAGGAGGAATCAGCGAAGCCAGTGCATACCAGTGGCACGACCAACCTGCTGACCCCGAAATTCAACTACGAGCTTTTTAACTGCAACAACTTTAATATACGCTATTGGAGCTGGAATTACCGCGGCTGCTGGCACCAGACTTGCCCTCCAA
+
DDDDDIIIIHIHHHIIIIIIHIIIIIIIIIIIIIIIIIIIIIIIIIIIIIIIIIIIIIICHIHIHIIIIIIIIIIIIIIIIIIIIIIIIGHGHHIIHIIIHHHIIIIIHIIIHIIIIIIIIIIIIIIIIIIHIIIHIIIIIIIIIIIHIIIIHIIHIIHIIIIHHHIIIIHHIIIIIIIHIIIIGIIHIIIIIIIIIIIIIIIHIIIIIIIHIHIIIIIIIIIIIIIHIIIIIIIIIIIIIIHHDIHHIIIIIIIIIIIIIIIIIIIIIIIIIIIIIIIIIIHHIHIIIIIIIIIIIIIIIIIIIIIIIIIIIIIIIIIIIIIIIIIIIIIIIIIIIIIIIDDDDD
@HISEQ:969:HM2KJBCX2:2:1102:13149:32352 2:N:0:ACTATGCA
TGCCGCCGTAATCCCAACTATCCCTATTAATCATTACGTCAATCCTAGAAACCAACAAAATAGGATCGAACGTCCTATTTCATTATTCCATGCTAATGTATTCAAGCGTTAGCCTGCTTTAAACACTCTAATTTTTTCAAAGTAACAGTCCTGTTTCCCTGCAACACCAAATTAATGACATTACAGTTCTTCAGAAAGGAGGAATCAGCGAAGCCAGTGCATACCAGTGGCACGACCAACCTGCTGACCCCGAAATTCAACTACGAGCTTTTTAACTGCAACAACTTTAATATACGCTATTGGAGCTGGAATTACCGCGGCTGCTGGCACCAGACTTGCCCTCCAA
+
DDDDDIIIIIIIIHIIIIIIIIIIIIIIIIIIIIIIIIIIIIIIIIIIIIIIIIIIIHIHHHHIHIIIIIHIIIIIHIIIIIIIIIIIIIIIGIIHIIIIIIIIIIIIIIIIIIIIIIIIIHIIIIIIIIIIIIIIIHIIIIHIIIIIIIIIIIIIIIIIIIIIIIIIIIHHIHIHIIIIIIIIIIIIHHHIIIIIIIIHHIIIIIIIIIHIIIIIIIIIIIIHIIIIIIIIIIIIIIHIHHHHHHHIIHIIIIIGIIIHIIIIIIIIIIIIIIIIIIIIIIIIHIHHIIHIIIIIIIIIHIHIIIIIIIIIIIIIIIIIIIIIIIIIIIIIIIIHIIIIIDDDDD
@HISEQ:969:HM2KJBCX2:2:1102:3353:33711 2:N:0:ACTATGCA
TGCCGCCGTAATCCCAACTATCCCTATTAATCATTACGTCGATCCTAGAAACCAACAAAATAGAATCAAACGTCCTATTTCGTTATTCCATGCTAATGTATTCAAGCGTGAGCCTGCTTTAAACACTCTAATTTTTTCAAAGTAACAGTCCTGATTCCCCATGACACCAAATTAATGACATCATGGTTCGTCAGAAGGTAGGAATCAATAATACCAGTACGTACAATAGCACGACCAATAAATTGATCCCGAAATTCAACTACGAGCTTTTTAACTGCAACAACTTTAATATACGCTATTGGAGCTGGAATTACCGCGGCTGCTGGCACCAGACTTGCCCTCCAA
+
DDDDDIIIIIIIIIIHIIIIIIIIIIIIIIIIIIIIIIIIIHIFIIIIIIIHGHHIIIIIIIHIIIIIHHGHHHIIIIGIIIIIIIIHIIHIIIHIIIIIIIHIIIIIIIIIIIIIIIGIIIIIIIIIIHIIHIIIIIIHIIIIIHIIIHIIIHIIIHIIIHIIIIIIIIIHIIIIIIGIIIIHHIHIIHHIIIIIIIHIIIIHHIIIIHHIHIIIIGIIIIIIIIIIIIIIIIIIIIIIIIHHIIIIHIIIIIIIIIIIIIIIIIIIIIIIIIIIIIIIIHIIIIIIIIIIIIIIIIIIIIIIIIIIIIIHIIIIIIIIIIIIIIIIIIIIIIIIIIIIDDDDD
@HISEQ:969:HM2KJBCX2:2:1102:10394:33842 2:N:0:ACTATGCA
TGCCGCCGTAATCCCAACTATCCCTATTAATCATTACGGTGGTCCTAGAAACCAACAAAATAGAACCACAACGTCCTATTCTATTATTCCATGCTAATCTATTCAAGCAAATGCCCGCTTTAAACACTCTAATTTTTTCAAGGTAATGGTCCTGGCTCCCCGGCACACCCAATAAAGGACATACCGGTTCACCAGAAGGAAGACCCGACACAGGACAGTACTCGCCAAAGACGGACCGCCCGGCCAGGACTAAAATTCAACTACGAGCTTTTTAACTGCAACAACTTTAATATACGCTATTGGAGCTGGAATTACCGCGGCTGCTGGCACCAGACTTGCCCTCCAA
+
DDDDAHIIIHHHFGHGHIHHIHHIIIHHHHIIHIHEHHIIHIHIIIIIGHIIIGHIIFHEHHDCHHH?GHHIH@HIHHHHIIGHIIGHIGFHHHHIEHIHHGHFHIIIIIIIIIHHIIHEGHGFGEFHHIIIIFFCGHHH1FGGHHHHHEHIIGGDEHHHIIDIIIHHIHHHHHHIIHHIIIIIIHHIGIIHIIHHIIIIIIIIIIHHIIIIIGIFHHHHHCIIHHIIIHFIIIIIHDCGHEIIHIHIIHEHIIGIIIIHIGIHIHIHHHCGIHHIIIIIIHIHHIIIHHIIHHIIIHIHHIIIIIIIIIIIHIIHIHIIIIHIIHIIHIIIIIIHIGIIICDDDD
@HISEQ:969:HM2KJBCX2:2:1102:4211:34439 2:N:0:ACTATGCA
TGCCGCCGTAATCCCAACTATCCCTATTAATCATTACGTCAATCCTAGAAACCAACAAAATAGGATCAACGTCCTATTTCATTATTCCATGCTAATGTATTCAAGCGCGAGCCTGCTTTAAACACTCTAATTTTTTCAAAGTAACAGTCCTGATTCCCCACCACACCAAATGAATGACATGATGGTTCGTCAGAAGGTAGAAATCAGTAACACCAGTACGTACCGAAGGCACGACCAGCGTACTAATCCCGAAATTCAACTACGAGCTTTTTAACTGCAACAACTTTAATATACGCTATTGGAGCTGGAATTACCGCGGCTGCTGGCACCAGACTTGCCCTCCAA
+
DDDDDIIIIHGHIIIIIIIIIIIIIIIIIIIIIIIIIIIIIIIHHHIHIIIIIIHIIIHIHHFFHIIIHHIHIIIIIIIIIIIIIHIIIIIIIIIIIIIIIHHHIIIIIIIIIIIIIHIIIIIHHIHIIIIHIIIIIIIIIIIIIIIIIIIIIIHHIIIIIIIIIIIIIIIIIIHIIIIIHIIIIIIIHIIIIIIIIIIIIIIIIIIIIIIIIIIIIIIIHIIIIIIIIIIIIIHIIIIIIHIHIIIIIIGIIIIIIIIIIIIIIIIIIIIIIIIIIIIIIIIIIIIIIIIIIIIIIIIIIIIIIIIIIIIIIIIIIIIIIIIIIIIIIIIIIIIIIIIIDDDDD
@HISEQ:969:HM2KJBCX2:2:1102:19262:35069 2:N:0:ACTATGCA
TGCCGCCGTAATCCCAACTATCCCTATTAATCATTACGTCGATCCTAGAAACCAACAAAATAGAATCAAACGTCCTATTTCGTTATTCCATGCTAATGTATTCAAGCGTGAGCCTGCTTTAAACACTCTAATTTTTTCAAAGTAACAGTCCTGATTCCCCATGACACCAAATTAATGACATCATGGTTCGTCAGAAGGTAGGAATCAATAATACCAGTACGTACAATAGCACGACCAATAAATTAATCCCGAAATTCAACTACGAGCTTTTTAACTGCAACAACTTTAATATACGCTATTGGAGCTGGAATTACCGCGGCTGCTGGCACCAGACTTGCCCTCCAA
+
DDDDDIIIIIIIIIIIIIIHHIIIIIIIIIIIIIIIIHFHHHIHIIIIIIIIHIIIIIIIIIHIIHHHIIIIHHEHIIIIIHIIIIIH1GHHHIHIIIIHHIHIIHHIIHIHHIIIGIHHHHIIIIIGHFGHHHHHIIIIHHIIIIIIHIHIIHHHIHHIIIIIIIIHIIHGHIHIIIIHHHHIDHHHIIHIIHIHEHHHIIIHGIIHIIIHHIIIIIIIIHHIHIII<HHDHHHHHIIIIHHHGHHIHIIHIHIHHGIIIHHIIIIHEIIIIIIIIIIIIIIIHHIIIIIIIIIIIIIIIIIIIIIIIIHFHHIIHIIIIIIIIIIIIIHIIHIIIIIICDDDD
@HISEQ:969:HM2KJBCX2:2:1102:5915:35386 2:N:0:ACTATGCA
TGCCGCCGTAATCCCAACTATCCCTATTAATCATTACGTCGATCCTAGAAACCAACAAAATAGAATCAAACGTCCTATTTCATTATTCCATGCTAATGTATTCAAGCGTGAGCCTGCTTTAAACACTCTAATTTTTTCAAAGTAACAGTCCTGATTCCCCACAACACCAAATAAATGACATCATGGTTCGTCAGAAGGGAGAAACCAACAATGCCAGTACGTACCTAGGCACGACCGACATGATGGTCCCGAAATACAACTACGAGCTTTTTAACTGCAGCAACTTTAATATACGCTATTGGAGCTGGAATTACCGCGGCTGCTGGCACCAGACTTGCCCTCCAA
+
DDDDDIIIIIIIIIIIIIIIIIIIIIIIIIIIIIIIIIIIIGIIIIIIIHIIIIIIIIIGHHHGHHIIIIIIIIIIIIIIIIIIIIIIIIIIIIIIIIIIIIIIIIIIIIIIIIIIIIIIIIIIIIIIIIIIIIIIIIIIIIIIIIIIIIIIIIIIIIIIIIIIIIIIIIIIIIIIIIIIIIIIIIIIIIIIIIIIIIIIIIIIIIIIIIIIGIIIIIIIIIIIIIIIIIIIIIIIIIIIIIHHIIIIIIIIIHF1IIHIIIIIIIIIIIIIIIIIIIIIIIIIIIIIIIIIIIIIHIIIIIIIIIIIIIIIIIIIIIIIIIIIIIIIIIIIIIIIIIIIDDDDD
@HISEQ:969:HM2KJBCX2:2:1102:20789:36448 2:N:0:ACTATGCA
TGCCGCCGTAATCCCAACTATCCCTATTAATCATTACGGTGATCCTAGAAACCAACAAAATAGAATCATGCCGTCCTATTTTATTATTCCATGCTAATGTATTCAAGCAAAATGCCTGCTTTAAACACTCTAATTTTTTCAAAGTAAAGGTCCTGGTTCCCCGCGACACCCAATTAAGGGCATCGTGGTTCTCCAGAAGGTGAGAAATTGACTACACCAGTTCATACCCCTTAAGGCACGACCGATGTGTCAATCCCGAAATTCAACTACGAGCTTTTTAACTGCAACAACTTTAATATACGCTATTGGAGCTGGAATTACCGCGGCTGCTGGCACCAGACTTGCCCTCCAA
+
DDDBDIIIIGHGHIIIIIIIIIIIIIIHIIIIIHIIIIIIIHIIIHIFHHIIIIHHIIIIIIHIIIIIIIIIIIIIIIIGHHIIII?HHHIHGIHIHIHHIFHIHIHIIIIHHHGIHIIHIGHIIIHIHIIIIIHIIIHHIIIHIHHIHHGHHEFHGEHHGIIHIHHEEIIHIHGHHHIIIIIIHIHGIHHHIHIIIGIIIII<IIIIIIIIIIIIIIIIIIIIHIHIIIHGIIIIGHIIHIIIHIIHHHHIIIIHIIHIIIIIIIIIHIIIGIIIHIIIHIIIIIIIHGHHHHD1IIIIIIIIHIHIIIIIIIIIIIIIIHIIIIIGIIIIIIIIIIIHIHIIIIIDDD@?
@HISEQ:969:HM2KJBCX2:2:1102:9888:36414 2:N:0:ACTATGCA
TGCCGCCGTAATCCCAACTATCCCTATTAATCATTACGTCAATCCTAGAAACCAACAAAATAGGATCAAACGTCCTATTTCATTATTCCATGCTAATGTATTCAAGCGTTAGCCTGCTTTAAACACTCTAATTTTTTCAAAGTAACAGTCCTGTTTCCCTGCAACACCAAATTAATGACATTACAGTTCTTCAAGAAGGAGGAACCAGTAAAGCCAGTACATACCAGAGGCACGACCAACTTACTAATCCCGAAATTCAACTACGAGCTTTTTAACTGCAACAACTTTAATATACGCTATTGGAGCTGGAATTACCGCGGCTGCTGGCACCAGACTTGCCCTCCAA
+
DDDADIIHHHIEHHHHIIIHHHHHHIIEHHHIHHHEHHIHHIHIH@CFEEHHEHHHHHIFEHCGHHHIIIHHIFGHII@FHIHHIHHEEEHH@EHHHCGHGCGHIFHHHHHGHCAHEGFHHIHIIHHHHHEDHIHFHHHFHHHGHIIIHHIHHIGEFCCEHHCIIHIIFEHHEIHIHIIIIIHIIHHHIIIIIIHHHIHHIHHHHEIIHHHHHCAIIIIIHIHHHHGEHE@@HHGFCGCGHEFFGIHEHHIIHFIIHHIHHHEHIIIHIIIIHG?IIHIIIHIIIIIIIHIIIIHHHHHHGIHGHIIIIIHHHIIHDIIGIIHIIHIHIIIIHHHHIIIHHDCDDD
@HISEQ:969:HM2KJBCX2:2:1102:18973:35522 2:N:0:ACTATGCA
TGCCGCCGTAATCCCAACTATCCCTATTAATCATTACGTCGATCCTAGAAACCAACAAAATAGGTTCGATCGTCCTATTTCGTTATTCCATGCTAATGTATTCAAGCGCGAGCCTGCTTTAAGCACTCTAATTTTTTCAAAGTAACAGTCCTGTTTCCCCGCAACAACAAATTAATGCCATCACGGTTCTACAAGAAGGAGGGACCAGTGAGGCCAGTGCATACCAGTGGCACGACCAACCTACTGGCCCCGAAATTCAACTACGAGCTTTTTAACTGCAACAACTTTAATATACGCTATTGGAGCTGGAATTACCGCGGCTGCTGGCACCAGACTTGCCCTCCAA
+
DDDDDIIIIIIIIIIIIIIIIIIIIIIIIIIIIIIIIIIIIIIIIIIIHIIIIIIIGIIIIHIHHIIIIIIIIIIIHHIIIHIIIIIIIIIIIHHIIIIIHGIIIIIIIIIIIIIIIIIIIIIIIIIIIIIIIIIIIIIIIIIIIIIIIIIIIIIIIIIIIIIIIIIIIIHIIHIIIIHIIIHIIIIIIIIIIIIIIIIIIIIIIIIIIIIIIIIIIIIIIIIIIIIIIIIIIIIIIHHIIIIIHIIIIIIIIIIIIIIIIIIIIIHIIHIIIIIIIIIIIIIIIIIIIIIIIIIIIIIIIIIIIIIIIIIIIIIIIIIIIIIIIIIIIIIIIIIIIIIIIDDDDD
@HISEQ:969:HM2KJBCX2:2:1102:18938:35692 2:N:0:ACTATGCA
TGCCGCCGTAATCCCAACTTCCCTATTAATCATTACGTCAATCCTAGAAACCAACAAAATAGGATCAAACGTCCTATTTCATTATTCCATGCTAATGTATTCAAGCGTTAGCCTGCTTTAAACACTCTAATTTTTTCAAAGTAACAGTCCTGTTTCCCTGCAACACCAAATTAATGACATTACAGTTCTTCAAGAAGGAGGAACCAGTAAAGCCAGTACATACCAGAGGCACGACCAACCTACTAATCCCGAAATTCAACTACGAGCTTTTTAACTGCAACAACTTTAATATACGCTATTGGAGCTGGAATTACCGCGGCTGCTGGCACCAGACTTGCCCTCCAA
+
DDDDDIHIIHIIIIHIIIIIIIIIIIIIIIIHHIHIIIIGIIIIHIIHHIIGEHIIHIIIIHHIIIIIIIIHHIIIIIIIIHIIIFHHIIHIGIIIIIIIHIIIIIIIIIIHHIIIIIIIHHHIIIHIIIIIIHHIIIIHFHIIIIIIIHIIIIIIIIIIHIIIIIIIIHHHHIIIIIIIHIIIIIIIIIIIIIIIIIIIHIIIIIIIIIIIIIIIIIIIIHHIIIFHIIIIII?IIIIHHHGGIHHIHHIIIIHHHIHHIIIIIHIIIIIIIIIIIIIIIIIIIIIIIHIIIIIIIIIIIIIIIIIIIIIIIIIIIIIIIIIIIIIIIIIIIIIIIIIIDDDDD
@HISEQ:969:HM2KJBCX2:2:1102:6216:36774 2:N:0:ACTATGCA
TGCCGCCGTAATCCCAACTATCCCTATTAATCATTACGTCAATCCTAGAAACCAACAAAATAGGATCGAACGTCCTATTTCATTATTCCATGCTAATGTATTCAGGCGTTAGCCTGCTTTAAACACTCTAATTTTTTCAAAGTAACAGTCCAGATTCCCTGCAACACCAAATTAATGGCATTACAGTTCATCAGTAAGGAGGAATCAGTGAGACCAGTACATACCAGTGGCATGACCAACCTACTGACCCCGAAATTCAACTACGAGCTTTTTAACTGCAACAACTTTAATATACGCTATTGGAGCTGGAATTACCGCGGCTGCTGGCACCAGACTTGCCCTCCAA
+
DDCDDIIIIHHIIIIIIIIIIIIIIIIIIIIIIIIIHIIIIIIHIIIHIHIIIIIIIIIIIIIIIIIIIIIIHIIIIIHIIIIIIIIIIIIIIIIHIIIIIIIIIIIIIIIIIIIIIIIIIHHIHIIIIIIIIIIIIIIHIIIIIIIIIIIIIIIIIHIIIIIIIIIIIIIIIIIIIIIIIIIIIIIIIIIIIIIIIIIIIIIIHIIIIIHIIIIIIIIIIIIHIIIIIIIHHIIIHHHIIHFHHIIIIIIIIIIIIIIIIIIIIIIIIIIIIIHIIIIIIIIIIIIIIIIIIIIIIIIIIIIIIIIIIIIIIIIIIIIIIIIIIIIIIIIIIIIHIIIIIDDDDD
@HISEQ:969:HM2KJBCX2:2:1102:3369:36994 2:N:0:ACTATGCA
TGCCGCCGTAATCCCAACTATCCCTATTAATCATTACGGTGGTCCTAGAAACCAACAAAATAGAACCACAACGTCCTATTCTATTATTCCATGCTAATCTATTCAAGCAAAAGCCCGCTTTAAACACTCTAATTTTTTCAAGGTAATGGTCCTGGTTCCCCGACACACCCAATAAAGGGCATACCGGCTCACCAGAAGGATAGACCCGACAACAGAACAGTACTCGCCAGAGACGGACCGTCCGGTCAGGCCTAAAATTCAACTACGAGCTTTTTAACTGCAACAACTTTAATATACGCTATTGGAGCTGGAATTACCGCGGCTGCTGGCACCAGACTTGCCCTCCAA
+
DDDDDIIIIIIIIHIIIIIIIIIIIIIIIIIHIIIIIIIIIIIIIIIIGEIIIIIIIHHIIHHIIIIIHHIIIHIIHIHHIIIIIHHIIIIIHIIIIIIIIHHHIIIIHIIIIIIIIIHIIHIIIIIHHIIHHHIIIIIIIIIIIIIHIIIIIIHIHIIIIHHHIIHIIHGIIHIIIIIIIIHIIIIIIIIHIIIIIIIIIIIIIIIIIIIIIIIIIIIIIIIIIIIIIIIIIIIIIIIIIIIIIIHIIIIIIIIIIIIIIIIGHIIIIIIIIIIIIIIIIIIIIIIIIIIIIIIIIIIIHHHIIIHIIIIIIIIIIIIIIIIIIIIIIIIIIIIIIIIIIIIDDDDD
@HISEQ:969:HM2KJBCX2:2:1102:11376:37498 2:N:0:ACTATGCA
TGCCGCCGTAATCCCAACTATCCCTATTAATCATTACGTCGATCCTAGAAACCAACAAAATAGAATCAAACGTCCTATTTCGTTATTCCATGCTAATGTATTCAAGCGTGAGCCTGCTTTAAACACTCTAATTTTTTCAAAGTAACAGTCCTGATTCCCCATGACACCAAATTAATGACATCATGGTTCGTCAGAAGGTAGGAATCAATAATACCAGTACGTACAATAGCACGACCAATAAATTGATCCCGAAATTCAACTACGAGCTTTTTAACTGCAACAACTTTAATATACGCTATTGGAGCTGGAATTACCGCGGCTGCTGGCACCAGACTTGCCCTCCAA
+
DDDDDIIIIIHHHHIIIIHGIHIHIIIIIIIIIIIIIIIIIIIIIIIIIIIIIIIIHHHIIIHHHHIIIIIIIIIIHHIIIIIIHIIIIIIHHIIHFIIIIHHIIIIIIIIIIIIIIIIIIIIIIIIIIIIIIIIIIIIHIHIIIIIIIIIIIIIIHHIIIIIIIIHIIHIHIIIIIIIIIIIIIIIIHIIIIIIIIIIIIHIIIHIHIIIHGHIIIIIIIIIIIIIIIIIIIIIIIIIIIIIHIIIIIIIIIIIIIIIIIIIIIIIIIIIIIIIIIIIIIIIIIIIIIIIIIIIIIIIIIIIIIIIIIIIIIIIIIIIIIIIIIIIIIIIIIGIIIIIIDDDDD
@HISEQ:969:HM2KJBCX2:2:1102:2861:37695 2:N:0:ACTATGCA
TGCCGCCGTAATCCCAACTATCCCTATTAATCATTACGTCAATCCTAGAAACCAACAAAATAGGATCGAACGTCCTATTTCATTATTCCATGCTAATGTATTCAAGCGTTAGCCTGCTTTAAACACTCTAATTTTTTCAAAGTAACAGTCCTGTTTCCCTGCAACACCAAATTAATGACATTACAGTTCTTCAGAAAGGAGGAATCAGCGAAGCCAGTACATACCAGTGGCACGACCAACCTGCTGACCCCGAAATTCAACTACGAGCTTTTTAACTGCAACAACTTTAATATACGCTATTGGAGCTGGAATTACCGCGGCTGCTGGCACCAGACTTGCCCTCCAA
+
DDDADGHIIIHHHGEHHIIIIHFHIIIIHIHIFHHHHHIIHII?HEHIIHIIIHIIIHGIHEHIEHEHIHHHHFEHIHIIIGIIIIHIIEEHFHHHIIIIIIHHHHGIHIHGHHIHIHIIHHGHEIHHIIHHHIIHHHHHEIIIHIIIIIIIIIIIHHGFIHIIIHHHHHEHHIHHIHHIHHIIHIIIIHIIIIHHIIIIHEIIIIIIIIIIIIHHEFGHIIIIIIIIIIHHIIHIIHGHIIIHGIHIHHIGIIIIHIIIIHHHHHIHHHIIHHGHIIIIIHHIHHEEHHIIHIHHIIIGIIHHFHIIIHHGIIHHDHIIIIIHIHEHHIIIHEIIIIHIIDDDAD
@HISEQ:969:HM2KJBCX2:2:1102:13209:38231 2:N:0:ACTATGCA
TGCCGCCGTAATCCCAACTATCCCTATTAATCATTACGTCAATCCTAGAAACCAACAAAATAGGATCGAACGTCCTATTTCATTATTCCATGCTAATGTATTCAAGCGTTAGCCTGCTTTAAACACTCTAATTTTTTCAAAGTAACAGTCCTGTTTCCCTGCAACACCAAATTAATGACATTACAGTTCTTCAGAAAGGAGGAATCAGCGAAGCCAGTACATACCAGTGGCACGACCAACCTGCTGACCCCGAAATTCAACTACGAGCTTTTTAACTGCAACAACTTTAATATACGCTATTGGAGCTGGAATTACCGCGGCTGCTGGCACCAGACTTGCCCTCCAA
+
DDDBDGIIIIHHCFHHIIIIIIIIIIIIIIIIIIIHHIIIIIIEHHIHHCHHHHHIGHIHGHHHHHHHHIGIHHIIHIIIIIIIEHIIHIIIIEHIHHCHHIIHHHHHIIIHHHHIIIIIHEHIIHHHIIIHFHIHHIIIIIIIHHHIIHHHIHHIIIIIHHHHHHHHIHHGFHGIHDHHHHHIIHGCIIIHIIHHIIHIHEIIHIHIHGIIIHHGIIHIIHHIIIHIHIIIIHHGHHHHHHECFHEDHHFHIHGHIHHHHIIIIIIHEIIHIIIHFHIIIGIHHFHHIIIIHIHIHHIIIIIHIHEHHEGEDIHIHIIIIIHHHGEEHIIHHHHHHHIHH@B@D@
@HISEQ:969:HM2KJBCX2:2:1102:3841:39299 2:N:0:ACTATGCA
TGCCGCCGTAATCCCAACTATCCCTATTAATCATTACGTCAATCCTAGAAACCAACAAAATAGGATCAAACGTCCTATTTCATTATTCCATGCTAATGTATTCAAGCGTTAGCCTGCTTTAAACACTCTAATTTTTTCAAAGTAACAGTCCTGTTTCCCTGCAACACCAAATTAATGACATTACAGTTCTTCAAGAAGGAGGAACCAGTAAAGCCAGTACATACCAGAGGCACGACCAACCTACTAATCCCGAAATTCAACTACGAGCTTTTTAACTGCAACAACTTTAATATACGCTATTGGAGCTGGAATTACCGCGGCTGCTGGCACCAGACTTGCCCTCCAA
+
DCDDDIIIIIIIIIIIIIIIIIIIIIIIGIIIIIIIIIIIIIIIIIIIIIIIHHIIIIHIIIIHIIIIIIIIIIIIIIHIIIIIIIIIIHIIHIIIIIIIIHHHIIIIIIHIIIIHIIIIIIIIIIIIIIIIIIIIIIIIIIIIIIHIIIIIIIIIIIIIIHIIIIHIIHIIIIIIIIIIIIIIIIIIIIIIIIIIIIIIIIIIIIIIIIIIIIIIIIIIIIIIIIIGIIIIIHIIIIIIIIIHGIIHIIHIIIIIIIIIIIIIIIHIIIIIIIIIIIIIIIIIIIIIIIIIHIIIIIIIIIIIIIIIIIIIIIIIIIIIIIIIIIIIIIIIIIIIIIIIIDDDDD
@HISEQ:969:HM2KJBCX2:2:1102:18760:39718 2:N:0:ACTATGCA
TGCCGCCGTAATCCCAACTATCCCTATTAATCATTACGTCAATCCTAGAAACCAACAAAATAGGATCAACGTCCTATTTCATTATTCCATGCTAATGTATTCAAGCGCGAGCCTGCTTTAAACACTCTAATTTTTTCAAAGTAACAGTCCTGATTCCCCGCCACACCAAATTAATGACATGATGGTTCGTCAGAAGGTAGGAACCAGTAACACCAGTACGTACCTAAGGCACGACCAACGTACTGATCCCGAAATTCAACTACGAGCTTTTTAACTGCAACAACTTTAATATACGCTATTGGAGCTGGAATTACCGCGGCTGCTGGCACCAGACTTGCCCTCCAA
+
DDDDDIIIIHHIIIIIIIIIIIIIIIIIIIIIGIIIIHIIIIIIIIIIHIIIIIIIIIEHIIIHIIHHIIIIIIIIIHHHIIIIIIIIIIIHIIIIIIIHIHHIIIIGIIIIIIIIIHHIIIIIIGIIIIIIIIIIIIIIIHIIIIIIIHIIIIIIIIIIIIIIIIIIIIIIIIIIIIIIIIIIIII=IIIIIIIIIIIIIIIIIIIIIIIIIIIIIIIIIIIIIIIIIIIIIIIIIIIIIIHHIIIIIIIIIIIIIIIIIHIIIIIIIIIIIIIIIIIIIIIIIIIIIIIIIIIIIIHHIIIIIIIIIIIIIIIIIIIIIIIIIIIIIIIIIIIIIIIIDDDDD
@HISEQ:969:HM2KJBCX2:2:1102:1614:39732 2:N:0:ACTATGCA
TGCCGCCGTAATCCCAACTATCCCTATTAATCATTACGTCAATCCTAGAAACCAACAAAATAGGATCGAACGTCCTATTTCATTATTCCATGCTAATGTATTCAAGCGTTAGCTTGCTTTAAACACTCTAATTTTTTCAAAGTAACAGTCCAGATTCCTCGCAACACCAAATTAATGGCATTACGGCTCATCAGGAAGGAGGAATCAGTGAGACCAGTACATACCAGTGGCATGACCAACCTACTAACCCCGAAATTCAACTACGAGCTTTTTAACTGCAACAACTTTAATATACGCTATTGGAGCTGGAATTACCGCGGCTGCTGGCACCAGACTTGCCCTCCAA
+
DDDDDIIIIHHHHIIIIIIIIIIIIIIIIIHIIIIIIIIIIHIIIIIHIIIIIIIHIIHIIIHHIHHGHIIDHHIIIHIIIIHIIIIIGIHHIHIIIIIIIHHHIIHIHIIHIIIIGIHIIIIHIIIIIHIIIIHIIIIIIIIHIIGIHIIIIIIIIIHIIIIIIHHIIIIIIIIHIIIIIIHIIIIIIIIIIIIGIIIIIIIIIIIIIIIHIHHIIIIIIIIGIIIIIIIIIIIIIIIIIIHHDFAIIIIIIIIIIIIHIIIIIIIIIIIIIIIIIIIHIIIIIIIIIIIHIHGIIIIIIIIIIIIIIIIIIIIIIIIIIIIIIIIIIIIIIIIIIIIIIDDDDD
@HISEQ:969:HM2KJBCX2:2:1102:16719:40221 2:N:0:ACTATGCA
TGCCGCCGTAATCCCAACTATCCCTATTAATCATTACGGTGATCCTAGAAACCAACGAAATAGAATCAGTCCGTCCTATTTCATTATTCCATGCTAATGTATTCAGACGATAGTCTGCTTTAAACACTCTAATTTTTTCAAAGTAACAGTCCTGATTTCCCATCACACCAAATAAATGGCATGAAAGTTCCTCAGAAGGTAGAGATCCATCTCACCAGTGCAGACAATTAAGCCTGACCAATGGGTAGACCCCGAGGTTCAACTACGAGCTTTTTAACTGCAACAACTTTAATATACGCTATTGGAGCTGGAATTACCGCGGCTGCTGGCACCAGACTTGCCCTCCAA
+
DDDBDIIIIIIIIIIIIIIIIIIIHHIIIIIIHIIIII@GHHIIGGHIIIIIHIIIIIGIIIHIIIIIIFHIHHHIIIFHGIIIIIIIGIGHIIIGHGIIIHIHIIIIIIIIIHIIIIIIIIIHHIIIHIIGHIHHHIHHHIIIIIIIIIHIIIIIIIIIHIIHIIHIIIIIHHHHEIIHIIHGIIIIIIFIIIIIIIIIIIIIIIIIIHIIIIIIIIIIIIIIIHIIHIIHHIIIIIIIIIIIIHGIHH?GHIHIIIIHHIHGIIIHIHEIIIIHIIIIIIIIIIHIIIIIIIIIIIIIIIIIIIIHIIIIIIIIIIIIIIIIIIIIIGIIIIIIIIIIIIIDDDDD
@HISEQ:969:HM2KJBCX2:2:1102:8649:40532 2:N:0:ACTATGCA
TGCCGCCGTAATCCCAACTATCCCTATTAATCATTACGTCGATCCTAAAAACCAACAAAATAGGGTCAAACGTCCTATTTCATTATTCCATGCTAATGTATTCAAGCGTGTGCCTGCTTTAAACACTCTAATTTTTTCAAAGTAACAGTCCTGATTCCCCATGACACCAAATTAATGACATCACAGTTCGTCAGAAGGTAGAAATCAATAATACCAGTGCATACCGGAGGCACGACCAATATATTGATCCCGAAATTCAACTACGAGCTTTTTAACTGCAACAACTTTAATATACGCTATTGGAGCTGGAATTACCGCGGCTGCTGGCACCAGACTTGCCCTCCAA
+
DDDCDIIIIIIIIIIIIIIIIIIIIIIIIIIIIIIHIIIIIIIIIIIIIIIIIIIIHIHIIIIIIHGHIIHGHIIIHIIIIIIIIIIFHIIIHHIIIIIIIIIHHIIIIIIIIIHIIIIIIIIIIIIIIIIIIIIIIIIHIIIIIIIIIIIIIIIIIIIIIIIIIIIIIIHIIIIIIIIIIIIIIIIHIHIIIIIIIIIIIIIIIHIIIIIIIIIIIIHIIIIIIIIIIHHIIIIIIIIIIIIHHIHIIIIHIIIIHIIIHIIIIIHIIIIIIIIIIIIIIIIIIIIIIIIIHIIIIHHEGIIIIIIIIIIIIIIIIIIIIIIIIIIIIIIIHIIIIIIIIDDDDD
@HISEQ:969:HM2KJBCX2:2:1102:17366:41430 2:N:0:ACTATGCA
TGCCGCCGTAATCCCAACTATCCCTATTAATCATTACGTCAATCCTAGAAACCAACAAAATAGGATCAAACGTCCTATTTCATTATTCCATGCTAATGTATTCAAGCGTTAGCCTGCTTTAAACACTCTAATTTTTTCAAAGTAACAGTCCTGTTTCCCTGCAACACCAAATTAATGACATTACAGTTCTTCAAGAAGGAGGAACCAGTAAAGCCAGTACATACCAGAGGCACGACCAACCTACTAATCCCGAAATTCAACTACGAGCTTTTTAACTGCAACAACTTTAATATACGCTATTGGAGCTGGAATTACCGCGGCTGCTGGCACCAGACTTGCCCTCCAA
+
D@DB@CHCHEHHHIIIHHHHHIHHIIHIIHIIHIHHIHEHIIIIIIHECCGEFHIIHIHHEGFFHGHGIHHIHGHHIGHHHHCGHHHIHI@FHHHHHHEHCDGHHHHIHHHHEIHHFHIHHIGHIIIIIHGFHHHEHGHHIIHHIHIIIIIHIIHHHIIIHHIIHIGHHHHHHIHHGCGHEHHHIHHFEGIHFHIHIIIIIIIHIIIHEIHEII<IIIHIHEHHHHHHIHIIIIHH>IHHEHEFGHH?DIIIIIIEIIIHHHHIIIIIIIIIHHGIIIIIHIIIHFIIIIIHHIIIHIHGHIIIIIIIIIIIIIHHHHIIIIIHHIIGIIIIIIIIIIIIIDADDD
@HISEQ:969:HM2KJBCX2:2:1102:4301:40577 2:N:0:ACTATGCA
TGCCGCCGTAATTAGCCCAACTATCCCTATTAATCATTACGTCAATCCTAGAAACCAACAAAATAGGACGTTCGATCCTATTTCATTATTCCATGCTAATGTATTCAAGCGTTAGCCTGCTTTAAACACTCTAATTTTTTCAAAGTAACAGTCCTGTTTCCCTGCAACACCAAATTAATGACATTACAGTTCTTCAAGAAGGAGGAATCAGTAAAGCCAGTACATACCATAGGCACGACCAACCTACTGACCCCGAAATTCAACTACGAGCTTTTTAACTGCAACAACTTTAATATACGCTATTGGAGCTGGAATTACCGCGGCTGCTGGCACCAGACTTGCCCTCCAA
+
DDDDDIIIIIIIIIIIIIIIIIIIIIIIIIIIIIIIIIIIIIIIIIHIHIHHIIHIHHIIIIHHHHHHHIHIIIHIIGIIIIIIIIIIIIHIIIIIIHGIIHIIIIIIIIIIIHHHIIIIIIIIIIIIIIIIIIIIHIIHIIHHIIIIIIHHHIHIHHIHIIIIIIIHIIIIHFHIIIIHHHIIIIIIIGIIIIIIIIIIIIIIIIIIHIIIIIIIIIIIIIIIIIIIIIIIIIIIIIIIIHHGAIIIIIIIIIIIIIIHIIHIIIIIIIIIIIIIIIIIIIIIIIHHIHHIIIIIIIIIIIIIIIIIIIIIIIIIIIIIIIIIIIIIIIIIIIIIIIIIIIHIDDDDD
@HISEQ:969:HM2KJBCX2:2:1102:18675:41560 2:N:0:ACTATGCA
TGCCGCCGTAATCCCAACTATCCCTATTAATCATTACGTCAATCCTAGAAACCAACAAAATAGGATCAAACGCCCTATTTCATTATTCCATGCTAATGTATTCAAGCGTGTGCTTGCTTTAAACACTCTAATTTTTTCAAAGTAACAGTCCTGATTCTCCATGACACCAAATTAATGACATCACAGTTCATCAGAAGGGAGAAATCAATGATGTCAGTACATACCAAAGGCATGACCGGCACCTTGATCCCGAAATTCAACTACGAGCTTTTTAACTGCAACAACTTTAATATACGCTATTGGAGCTGGAATTACCGCGGCTGCTGGCACCAGACTTGCCCTC
+
DADDBG/<<DEHI1C@<EG?H?@?GEEE11DCGHECG1DHH@EHFHE?EC?EHEHEEEECCHHCHEC@@G10///<FCGHE?CCF?EH?<C1<GEHFCGA<G?HD1<A<6A<1D8CG8E?HEF<HA1B&E8CHHG/GCFIHHFGHGHG<1<FD0<FGFCHG@:H8D</<@E@EHHE:IGHFIHIHHCF0DCCFEGFCF@HIII;D@GC@HHEC?EHEFHHHAHIHEH?HH?FCHC/HGHEH>HGGCE<H:IHEFFIIHFEGCCE<<DGEED<1F<HHHHIHHFCHECHHHFHGCHGCHC@ECCEGC1?CCFHIHHEC/<HEHHEFHGEFGIIHFHC@HABD@D
@HISEQ:969:HM2KJBCX2:2:1102:7484:41777 2:N:0:ACTATGCA
TGCCGCCGTAATCCCAACTATCCCTATTAATCATTACATCGATCCTAGAAACCAACAAAATAGAATCTGATGTCCTATTTCATTATTCCATGCTAATGTATTCAAGCGTAAGCTTGCTTTAAACACTCTAATTTTTTCAAGGTAACAGTCCTAATTCCCCATAACATCAAATAAATGACATTATGGTTCTTTAGAAGGTGAGAACCAATAAAACCAGTACATACCAAGGCATGACCGATTCCTTGATCCCGAAATTCAACTACGAGCTTTTTAACTGCAACAACTTTAATATACGCTATTGGAGCTGGAATTACCGCGGCTGCTGGCACCAGACTTGCCCTCCAA
+
DDDDAHIIIDDEHHIIIIHHHIIHIIIIIIIIIIIIIIIIIIIIIIIHIIIIHIIIIEHIIIHIIIIIIIIHIIIIIIIIIIIIIIIIIIIIIIIIIIIIIIIIIIIIIIIIIIIIIIIIHIIIIIIIIIIIIIIIIIIIIIIIIIIIIIIIIIIIHEHHHIHIIIIIIIIIIIIIIIIIIIIIIIIIIIIIIIIIIIIIIIIIIIIIIIIHIIIIIIIIIIIIIIIIIIIIIIIIIIIIIHHGIIIIIIIIIIIIIIIIIHHIIIIIIIIIIHIIIIIIIIIIIIIIIIIIHIIIIIIHIIIIIIIIIIIIIIIIIIIIIIIIHIIIIIIIGIIIIIIIDDDDD
@HISEQ:969:HM2KJBCX2:2:1102:16031:41908 2:N:0:ACTATGCA
TGCCGCCGTAATCCCAACTATCCCTATTAATCATTACGTCAATCCTAGAAACCAACAAAATAGGATCAAACGTCCTATTTCATTATTCCATGCTAATGTATTCAAGCGTTAGCCTGCTTTAAACACTCTAATTTTTTCAAAGTAACAGTCCTGTTTCCCTGCAACACCAAATTAATGACATTACAGTTCTTCAAGAAGGAGGAACCAGTAAAGCCAGTACATACCAGAGGCACGACCAACCTACTAATCCCGAAATTCAACTACGAGCTTTTTAACTGCAACAACTTTAATATACGCTATTGGAGCTGGAATTACCGCGGCTGCTGGCACCAGACTTGCCCTCCAA
+
DDDDDIIIIIIIIIIIIIIIIIIIIIIIIIIIIIIIIIIIIIIIIIIIIIIIIIIIIIIIIIIIGIIIIIIIIIIIIIIIIIIIIIIIIIIIHIIIIIIIIIHIIIIIIIIIIIIIIIIIIIIIIIIIIIIHIIIIIIIIIIIIIIIIIIIIIIIIIIIIIIIIIIIIIIIIIIIIIIIIIIIIIIIIIIIIIIIIIIIIIHIIIIIIIIIIIIIIIIIIIIIIIIIIIIIIIIIIIIHIIIHHHIIHIHIIIIIHHIIIIIIIIIIIIIIIIIIIIIIIIIIIIIHHIIHIIIIIIIIIIIIIIIIIIIIIIIIIIIIIIIIIIIIIIIIIIIIIIIIIIDDDDD
@HISEQ:969:HM2KJBCX2:2:1102:11521:42721 2:N:0:ACTATGCA
TGCCGCCGTAATCCCAACTATCCCTATTAATCATTACGGTGATTCAGAAACCAACAAAACAGGACCACCGTCCTATTCTATTATTCCATGCTAATGTATTCAGACGTAAGCCTGCTTTGAACACTCTAATTTTTTCAAGGTAAAGGTCCTGGTTTCCCACCACGCTAAATTAATAACATGACGGTTCTCCAGAAGGTAGGAATTCTACACGCTAGTACAGACTGGGTAGCCCGACCAACGGTAGAACCCCGAAATTCAACTACGAGCTTTTTAACTGCAACAACTTTAATATACGCTATTGGAGCTGGAATTACCGCGGCTGCTGGCACCAGACTTGCCCTCCAA
+
DDDCAIIIIHHHIIIIIIIIIIIIIIHIIIIIIHHHIIIIIIIHHHCEHHIIIIHIIIIII@FHHICHHIHHHIIIIFHHHIIIEHHHGHIEHIHIHIIHHIHHIIIIIHIIIIHIIIIHIHHIIEHHIIHHIHHIHHHHHFCGHHIHIIHIHIIIIIIIIIIHHHIIIIIIIHHHHIIHGIHIIIIHIHIHIIIIIIIHIIIIIIIIIIHHIIIIIIHHHIIIIIIIIIHIHIIIIHHIIHGHHEIHIIIIIIIIIEIIIIIIGGHIIHIIIIIIIHIHIIHIIIIGIHIIIIIIIIIIIIIIHIIHHIIIIHDIIIIIIIGIIIIIIIIHGHHHHIGIDDDDD
@HISEQ:969:HM2KJBCX2:2:1102:18595:41152 2:N:0:ACTATGCA
TGCCGCCGTAATCCCAACTATCCCTATTAATCATTACGGTGGTCCTAGAAACCAACAAAATAGAACCACAACGTCCTATTCTATTATTCCATGCTAATCTATTCAAGCAAATGCCCGCTTTAAACACTCTAATTTTTTCAAGGTAATGGTCCTGGCTCCCCGGCACACCCAATAAAGGACATACCGGTTCACCAGAAGGAAGACCCGACACAGGACAGTACTCGCCAAAGACGGACCGCCCGGCCAGGACTAAAATTCAACTACGAGCTTTTTAACTGCAACAACTTTAATATACGCTATTGGAGCTGGAATTACCGCGGCTGCTGGCACCAGACTTGCCCTCCAA
+
DDDDDGIIIGHHHGHIIIIIIIGIIIIIIIHIGIIIIIIIHIIHHIIIIIIIIIIIIIIGIIIIIIIIIIHIHIIIIIHHIIIIIIHIIHIIHGHGIIIIIHHIIIIIIGIIIIIIIIIHIIIIIIIIHIHIHHIIIIIIIIIIHGIIHHHIIIHHHIIIHIGHIIIIIIIIIIIHHIIIIHIIIIIIIIIIIIIIIIIIIIIIIIIIIIIIIIIIIIIIIHIIGIIIIIHIIIIIHIIIIIIIIIIIHHIIIIIIIIIIIHIIIIIIIIHIIIIIHIIIHIIIIIHIIIIIHIIIIIIIIHIIIIIIIIHGIIIIIIIIIIIIHIIIIIIIIIHIIIIIIDDDDD
@HISEQ:969:HM2KJBCX2:2:1102:5719:43320 2:N:0:ACTATGCA
TGCCGCCGTAATCCCAACTATCCCTATTAATCATTACGTCGATCCTAGAAACCAACAAAATAGAATCAAACGTCCTATTTCATTATTCCATGCTAATGTATTCAAGCGTAAGCCTGCTTTAAACACTCTAATTTTTTCAAAGTAACAGTCCTGATTCCCCACGACACCAAATTAATGACATCGCGGTTCTTCAGAAGGTAGGAACCGATAATGCCAGTGCGTACCGAAGCACGACCAACAATTCGATCCCGAAATTCAACTACGAGCTTTTTAACTGCAACAACTTTAATATACGCTATTGGAGCTGGAATTACCGCGGCTGCTGGCACCAGACTTGCCCTCCAA
+
DDDDDIIIIIIIIIIIIIIIIIIIIHIIIIIIIIIHIIIIIIIIIIIHIIIIIIIIIIIIIIIHIIIIIIIIIIIIIIIIIIIIIIIIIIIIIIIIIIIIIIIIIIIIIIIIIIIHIIIIIIIIHIIIHIIIIIIIIIIIIIIIIIIIIIIIIHIIIIIIHHIIIIIIIIIIIIIIIIIIIIIIIIIIIIIIIIIIIIIIIIIIIIIIIIIIIIIIIIIIIIIIIIIIIIIIIIIIIIIIIHDHIIHIIIIIIIIIIIIIIIIIIIIIIIIIIIIIIIIIIIIIIIIIIIIIIIIIIIIIIIIIIIIIIIIIIIIIIIIIIIIIIIIIIIIIIIIIIIIIDDDDD
@HISEQ:969:HM2KJBCX2:2:1102:18222:43491 2:N:0:ACTATGCA
TGCCGCCGTAATCCCAACTATCCCTATTAATCATTACGTCAATCCTAGAAACCAACAAAATAGGATCAAACGTCCTATTTCATTATTCCATGCTAATGTATTCAAGCGTTAGCCTGCTTTAAACACTCTAATTTTTTCAAAGTAACAGTCCTGTTTCCCTGCAACACCAAATTAATGACATTACAGTTCTTCAAGAAGGAGGAACCAGTAAAGCCAGTACATACCAGAGGCACGACCAACCTACTAATCCCGAAATTCAACTACGAGCTTTTTAACTGCAACAACTTTAATATACGCTATTGGAGCTGGAATTACCGCGGCTGCTGGCACCAGACTTGCCCTCCAA
+
DDDDDIIIIIIIIIIIIIIIIIIIIGIIIIIIIIIIIIIIIIIIIIIIFHIIIIIIIIHIIIIIIIIIIIIIIGHHIIIIIIIIIIHI?HHIIIHHIIIIIHHIIIIGHIIIIIIIIIIIIIIIIIIHIIIIIIIIIIHHIIIIIIIIIIIIIIIIIIHIIIIIIHHIIIHHIIIIIIIIHHHHIIIIHIGIIIIIIIIIIIIIIIIIIIIIIIIIIIIIIHII<IIIIIIIIII>IIIIIIIIIIIIIIIIIIIHHIHHIIIIIIIIIIIIIIIIIIIIIIIIIIHIIIIIIIIIIIIIIIIIIIIIIIIIIIIIIIIIIIIIIIIIIIIIIIIIIIIIIDDDDD
@HISEQ:969:HM2KJBCX2:2:1102:12614:43014 2:N:0:ACTATGCA
TGCCGCCGTAATCCCAACTATCCCTATTAATCATTACGTCAATCCTAGAAACCAACAAAATAGGATCAAACGTCCTATTTCATTATTCCATGCTAATGTATTCAAGCGTTAGCCTGCTTTAAACACTCTAATTTTTTCAAAGTAACAGTCCTGTTTCCCTGCAACACCAAATTAATGACATTACAGTTCTTCAAGAAGGAGGAACCAGTAAAGCCAGTACATACCAGAGGCACGACCAACCTACTAATCCCGAAATTCAACTACGAGCTTTTTAACTGCAACAACTTTAATATACGCTATTGGAGCTGGAATTACCGCGGCTGCTGGCACCAGACTTGCCCTCCAA
+
DDACDIIIHIIIHHHHIHHEHIIIIIHHIIIIIIIIIHIIHHHIIIIIHIHHHIIIIIIIIGEHEHIIIIHEFEHHIEHIIIIIIIIIIEGH@CHHGIIIHHIIIHHHHHHIIIIHIHGIHHHIIIIIIIIIIIIIIHIHHIHIIIIIIIIHIIIIHIIIIHIIHIHHIHHGHIIIIHIIIIIIIIIHIIIIIHHIIHGHGEHHIIIIIIIIIHIIHIHHHIIIIIIIHIIIIIIIIIIHIHHGHIHFIHIIIIIIIIHHHFEIIIHIIIHIIIHHEIIIIIIIIIIHIIHHIIIIHHHEHIIIHIIHHIIIIIIIIIIIHIIIIHHIIIIIHIIHIIIIIDDDDD
@HISEQ:969:HM2KJBCX2:2:1102:9757:45150 2:N:0:ACTATGCA
TGCCGCCGTAATCCCAACTATCCCTATTAATCATTACGTCAATCCTAGAAACCAACAAAATAGGATCAAACGTCCTATTTCATTATTCCATGCTAATGTATTCAAGCGTTAGCCTGCTTTAAACACTCTAATTTTTTCAAAGTAACAGTCCTGTTTCCCTGCAACACCAAATTAATGACATTACAGTTCTTCAAGAAGGAGGAACCAGTAAAGCCAGTGCATACCAGAGGCACGACCAACCTACTAATCCCGAAATTCAACTACGAGCTTTTTAACTGCAACAACTTTAATATACGCTATTGGAGCTGGAATTACCGCGGCTGCTGGCACCAGACTTGCCCTCCAA
+
@BDDDIIIIHIIIFHHHIHIHHHIIIIIIIIIIHIIIIIIIGIIIIIIHHHIIIIIIIIIIIIIGIHIIIIIHIIIIIIIIIIIIIIHIHIIHIIIIIIIIIHIIIIHHHIHHIIIIIIIIIIIIIIIIHFIIIIIIIIIIIIIIIIIIIIIIIIIIIIIIIIIHIIHHIIIIIIIIIIIIIIIIIIHGIHIFHIHIIHIIIIHIHIIIIHIIIIIIIIIIIIIIIIIIIIHIIIIHHHIIHEFFIIIHIIGIIIIIIHIIIHIIIIIIIIIIIHIIIIIIIIIIIIIIIIIIIIIIIIIIIIIIIIIHIIIIIIIIIIIIIIIIIIIIIIIIHIIIIIIIDDDDD
@HISEQ:969:HM2KJBCX2:2:1102:14907:44541 2:N:0:ACTATGCA
TGCCGCCGTAATCCCAACTATCCCTATTAATCATTACCTCAATGCTCTACAAAACCAACAAAATAGAACCGAGGTCCTATTCTATTATTCCATGCAACAGTATTCAGGCGTAAGGCCTGCTTTAAGCACTCTAATTTTCTCAAAGTAAACGTGTCGGCTACTGAAAACACCCAATAAAGGGCATCAACAGCCAACCGACGAATTAGGACCAGACACATAGTAACAGCAATCAAGCGTACCACTTGCTAGTACCCGAGATCCAACTACGAGCTTTTTAACTGCAACAACTTTAATATACGCTATTGGAGCTGGAATTACCGCGGCTGCTGGCACCAGACTTGCCCTCCAA
+
DDDDDIIIIIIIIIIIIIIIIIIIIIIIIIIIIIIHIIIIIIIIIHIIHIIIIIIIIIIHIIIIIIGIIHHHHHGHHIIIIGIIIIIIIIIHIIEHHGIIIFIIHIIHIIIIIIIIHIIIIIIIIIIIIIHIIIIHHIIIIIIIIIIIIIIIIIIIHIIIIIHHIIHHIIIIIIIIIFIIIIIIIIIIIIHIIIIIIIIIIIIIIIIIIIIIIIIIHIIIIIIIIIIIIIHHIIIIIIIIIIIIIIIHIIIIIIIIIHIIIIIIIIIIIIIIIIIIIIIIIIIIIIIIIIIIIIIIHIIIIIIIIIIIIIIIIIIIIIIIIIIIIHIIIIIIIIIIIIIIIIIIDDDDD
@HISEQ:969:HM2KJBCX2:2:1102:10728:45998 2:N:0:ACTATGCA
TGCCGCCGTAATCCCAACTATCCCTATTAATCATTACGTCGATCCTAGAAACCAACAAAATAGAATCAAACGTCCTATTTCATTATTCCATGCTAATGTATTCAAGCGTAAGCCTGCTTTAAACACTCTAATTTTTTCAAAGTAACAGTCCTGATTCCCCACGACACCAAATTAATGACATCGCGGTTCTTCAGAAGGTAGGAACCAATAATGCCAGTGCGTACCGAAGCACGACCAACAATTTGATCCCGAAATTCAACTACGAGCTTTTTAACTGCAACAACTTTAATATACGCTATTGGAGCTGGAATTACCGCGGCTGCTGGCACCAGACTTGCCCTCCAA
+
DDDDAIIIIIIIIIIIIIIIIIIIIIIIIIIIIIIIIIIIIIIGIIIIIIIIIHIIIIIIIIIIIIIIIIIIIIIIIIIIIIIIIIIHIIIIIIIIHIHIIIHIIIIIIIIIIIIIIIIIIIIIIIIIIIIIIIHIIIIIIIIIHHIHHIIIIIIIHIIIHIIIIIIIIIIIIIIIIIIIIIIIIHIIHIIIIIIIHIIIIIIIIIIHIHIHIIIIIHHIIHIIIIIIIIIIIIHIIIIIIIHHIIIIIIIIIIIHIIIIIIIIIIIIIIIIHFIIIIIIIIIIIIIIIIIIIIIIIIIIIIIIIIIHIIIIIIIIHIIIIIIIIIIIIIIIIIIIIIIIDDDDD
@HISEQ:969:HM2KJBCX2:2:1102:5253:46140 2:N:0:ACTATGCA
TGCCGCCGTAATCCCAACTATCCCTATTAATCATTACGTCGATCCTAGAAACCAACAAAATAGAATCAAACGTCCTATTTCGTTATTCCATGCTAATGTATTCAAGCGTGAGCCTGCTTTAAACACTCTAATTTTTTCAAAGTAACAGTCCTGATTCCCCATGACACCAAATTAATGACATCATGGTTCGTCAGAAGGTAGGAATCAATAATACCAGTTCGTACAATAGCACGACCAATAAATTGATCCCGAAATTCAACTACGAGCTTTTTAACTGCAACAACTTTAATATACGCTATTGGAGCTGGAATTACCGCGGCTGCTGGCACCAGACTTGCCCTCCAA
+
DDDDCIIIIIIIIIIHIIIIHIIIIIIIIIIIIIIIIIIIIIIHHIIGHIIIIIIIIIGHIIIIIIIIIIIIIIIIHHHIIIIIIIIIHIHHIIIIIIIIIIIIIIIIIIIIIIIIIIIIIIHIIIIIIIIIIIIIIIIIIIIIIIIIIIIIIHIIIIIIIIIIHIIIIIIIIIIIIIIIIIIIIIIHGHIIIIIIIIIIIHIIIIIIHIIHGIIIIIIIIIIIIIIIIIIHIIIIIIIIHIHGHIIIIIIIIIIIIIIIIIIIHIIIIIIIIIIIIIIIIIIIIHIIIIIIIIIIIIIIIIIIIIIIIIIIIIIIIIIIIIIIIIIIIIIIIIIIIIIIDDDDD
@HISEQ:969:HM2KJBCX2:2:1102:12382:46375 2:N:0:ACTATGCA
TGCCGCCGTAATCCCAACTATCCCTATTAATCATTACGTCAATCCTAGAAACCAACAAAATAGGATCAACGTCCTATTTCATTATTCCATGCTAATGTATTCAAGCGCGAGCCTGCTTTAAACACTCTAATTTTTTCAAAGTAACAGTCCTGATTCCCCGCCACACCAAATTAATGACATGATGGTTCGTCAGAAGGTAGGAACCAGTAACACCAGTACGTACCTAAGGCACGACCAACGTACTGATCCCGAAATTCAACTACGAGCTTTTTAACTGCAACAACTTTAATATACGCTATTGGAGCTGGAATTACCGCGGCTGCTGGCACCAGACTTGCCCTCCAA
+
DDDDCIIIIIIIHIIIIIIIHIIIIIIIIIIIIIIIIIIIIIIIIIIIIIIIIIIIIIHIIIIIIHIIIHFHHHIIIHIIIIIIIHIIIIHIIIIIHHHIIGHHHIIIIIHIIIIIHHIIIIIIHIIIIHIIIIIHIIIIIIIIIIIIIIIGIIIIHHIIIIIIIIIIIIIHIIIIHIIIIIIIIIIIIIIIIIIIIIIIIIIIIIIIIIIIIIIIIIIIIIIIIIIIIIIIIIIIIIIIIIHIIIIIIIHIIIIHIIIHIIIIIIIIIIIIIHIIIIIIIIIIIIIIIIIIIIIIIIIIIIIIIIIIIIIIIIIIIIIIIIIIIIIIIIIIIIIIIIIIDDDDD
@HISEQ:969:HM2KJBCX2:2:1102:2385:46573 2:N:0:ACTATGCA
TGCCGCCGTAATCCCAACTATCCCTATTAATCATTACGTCAATCCTAGAAACCAACAAAATAGGATCAAACGTCCTATTTCATTATTCCATGCTAATGTATTCAAGCGTTAGCCTGCTTTAAACACTCTAATTTTTTCAAAGTAACAGTCCTGTTTCCCTGCAACACCAAATTAATGACATTACAGTTCTTCAAGAAGGAGGAACCAGTAAAGCCAGTACATACCAGAGGCACGACCAACCTACTAATCCCGAAATTCAACTACGAGCTTTTTAACTGCAACAACTTTAATATACGCTATTGGAGCTGGAATTACCGCGGCTGCTGGCACCAGACTAGCCCTCCAA
+
DDDDDIIIIIHIHHHHIIIIIIIIIIIIIIIIIIIIIIIIIIIIIIIIHIIIIIIIIIIHIHHHIIHHIIIIIHHHHIIIIIIIIIIIIHHIIIIIIIIIIIIHHHHIIIIIIIIIIIHIIIIIIIIGHIHIIIIIIIIIIIIIIIHIIIIIIIIIIIHIIHIIIIIIIIIHHIHIIIIIIIIIIIIIIIIIIIIIIIIIIIIIIIIIIIIIIIIIIIIIIIIIIIIIIIIIIIIIIIIIIIHHIIIHIIIIIIIIIIIIIIHIIIIIIIIIIIIIIIIIIIIIIIIIIIIIIIIIIIIIIIIIIIIIIIIIIIIIIIIIIIIIIIIIIIIIIIIIIIIIIDDDDD
@HISEQ:969:HM2KJBCX2:2:1102:11437:46927 2:N:0:ACTATGCA
TGCCGCCGTAATCCCAACTATCCCTATTAATCATTACGTCAATCCTAGAAACCAACAAAATAGGATCAAACGTCCTATTTCATTATTCCATGCTAATGTATTCAAGCGTTAGCCTGCTTTAAACACTCTAATTTTTTCAAAGTAACAGTCCTGTTTCCCTGCAACACCAAGTAAATGACATCACAGTTCTTCAAGAAGGAGGAATCAGTGAGGCCAGTGCATACCAGTGGCACGACCAACCTACTGACCCCGAAATTCAACTACGAGCTTTTTAACTGCAACAACTTTAATATACGCTATTGGAGCTGGAATTACCGCGGCTGCTGGCACCAGACTTGCCCTCCAA
+
DDCDAICHHHHHIGHHHIFHIHIIIIIIIIHIIHHHHCHIIIIFCHHIIEHIGHIHHIHHHHHHHEHHHIGI?EGEH?GHHIHHHGHEEHHHHIFHHHGHEHHHHHHHHIHHHHHEHHIIIHHHHHHHIHIHIIHHHHIHIIHHHBHHEIIIIIIIIIHIHHIIIIIIIHIHGIIIHHIIIIIHHIGHFIIHIIIHIIIIIIIIHHIIIIHIIIIIIIIIIHIIHGIIHIGIIIIIHHEGIHIHHIIHDGIHIIIIIIIIIIIIIIIIIIIIIHFHIIIHIHIHIIIIIIIHHHIIHIHHHIIIIIIIIHHEIIIIIIIIIIIIIIIIIIHCHIIHIIIIIDBD@@
@HISEQ:969:HM2KJBCX2:2:1102:10047:47289 2:N:0:ACTATGCA
TGCCGCCGTAATCCCAACTATCCCTATTAATCATTACGGTGATCCTAGAAACCAACAAAATAGAACCATGCCGTCCTATTCTATTATTCCATGCTAATGTATTCGAGCAAAATGCCTGCTTTAAACACTCTAATTTTTTCAAGGTAAAGGTCCTGGTTCCACATGACACCCAATTAAGGACATCATGCTTCTCCAGAAGGTGAGAAATCAACTGCGACAGTTCATACCCCTTAAGGCACGACCAATAAATTGATCCCGAAATTCAACTACGAGCTTTTTAACTGCAACAACTTTAATATACGCTATTGGAGCTGGAATTACCGCGGCTGCTGGCACCAGACTTGCCCTCCA
+
DDDADIIHIIIIIIIIIIIIIIIIIIIIIIIIIIIIIIIIIIIIIIIIHIIIIIIIIIIIIIHIIIIIIIIIIIHIIHHIFIIIIIIIIIHIGGIIIIIIIHIIIIIIIIIIIIHIIIIIIIHHHIIIIIIIIIIIIIIIIIIIHIIIIIIIIIHIIIIIIIIIIIIIIIIIIIIIIIIIIIIIIIIHIIIHIIIIIIIIIIIIIIIIIIIIIIIIIIIIIIIIIIIIIIIHIIIIIIIIIIIIIIIIIIIIIIIIIIIIIIIIIIIIHIIIIIIIIIIIIIIIIIIIIIIIHIIIIIIIIIIIIIIIIIIIIIIIIIIIIIIIIIIIIIIIIIIIIIIIIIIIIIDDDDD
@HISEQ:969:HM2KJBCX2:2:1102:14237:48372 2:N:0:ACTATGCA
TGCCGCCGTAATCCAACTATCCCTATTAATCATTACGGTGATCCTAGAAACCAACAAAATAGAACCATGCCGTCCTATTCTATTATTCCATGCTAATGTATTCGAGCAAAAATGCCTGCTTTAAACACTCTAATTTTTTCAAGGTAAAGGTCCTGGATCCGCAAGACACCCAATAAAGGACATCAAGTTTGTCCAGAAGGTGAGAAATCAACAGTAACAGTTCATACCCCTTAAGGCATGACCATCACGTCAATCCCGAAATTCAACTACGAGCTTTTTAACTGCAACAACTTTAATATACGCTATTGGAGCTGGAATTACCGCGGCTGCTGGCACCAGACTTGCCCTCCAA
+
DDDDDIIIIIIIIIIIIIIIIIIIIIIIIIIIIIIIIIIIIIIIIIEHIIIIIIIIHIIIIHHIIIIIFHHIIIIIIIHGGIHHIIIHIIHIIIIIIIIIIDIIHHIIHHIIIIIIIIHIIIIHIIIIIIIIIIIHIHIHIIIIIIIIIIIHIIIIIIHIIIIIIIIIGIIIHHIIIIIIIIIIIIIIIIIHFIIIIIIIIIIIIIIIIIIIIIIIIHHIIIIIIIIIIIIIIIIIIIIIIIIIIIHIIHHIIIIIIIIIIIIIIIIIIIIIIIIIIIIIIIIIIIIIIIIIIIIIIIIIIIIIIIIIIIIIIIIIIIIIIIIIIIIIIIIIIIIIIIIIIIIIIIIDDDDD
@HISEQ:969:HM2KJBCX2:2:1102:12615:47502 2:N:0:ACTATGCA
TGCCGCCGTAATCCCAACTATCCCTATTAATCATTACGTCGATCCTAGAAACCAACAAAATAGGTTCGATCGTCCTATTTCGTTATTCCATGCTAATGTATTCAAGCGCGAGCCTGCTTTAAGCACTCTAATTTTTTCAAAGTAACAGTCCTGTTTCCCCGCAACAACAAATTAATGCCATCACGGTTCTACAAGAAGGAGGGACCAGTGAGGCCAGTGCATACCAGTGGCACGACCAACCTACTGGCCCCGAAATTCAACTACGAGCTTTTTAACTGCAACAACTTTAATATACGCTATTGGAGCTGGAATTACCGCGGCTGCTGGCACCAGACTTGCCCTCCAA
+
DCDDDIIIIIIIIIIIIHHIIIGIIIIIIIIIIIIIIIIIIIIIIIIIEHIIIIIIIIIGHHHIIIIIIIIIIHHIHIIIIIIIHIIIIIIIHIIIIIIIIFHHIIIIIIIIIIIIIIIIIIIIIIIIIIIIIHIIHHHIIIIIIIIIIIIIIIIIIIIIIIIIIIIIIIIHIIIIIIIIIIIIIIIIIHHIIIIIIIIIIIIIIIIIIIIIIIHIIIIHIIIIIIIIIIIIIIIIIIIIIIHHGIIIIIIHIIIIIIIIIIIIIIIIIIIIIIIIIIIIIIIIHIIIIIIIIIIIIIIHIIIIIIIIIIIIIIIIIIIIIIIIIIIIIIIIIHIIIIIIIDDDDD
@HISEQ:969:HM2KJBCX2:2:1102:20942:48301 2:N:0:ACTATGCA
TGCCGCCGTAATCCCAACTATCCCTATTAATCATTACATCGATCCTAGAAACCAACAAAATAGAATCGGATGTCCTATTTCATTATTCCATGCTAATGTATTCAAGCGTGAGCCTGCTTTAAACACTCTAATTTTTTCAAGGTAACAGTCCTAATTCCCCGTGACACCAAATTAATGGCATTACGGTTCTTTAGAGGGTGAGAAATCAATAATATCAGTACATACCAGCGGCATGACCGAAACATTGATCCCGAAATTCAACTACGAGCTTTTTAACTGCAACAACTTTAATATACGCTATTGGAGCTGGAATTACCGCGGCTGCTGGCACCAGACTTGCCCTCCAA
+
AD?D@C<HDDC<DHIIIIIIIHIIHHHHHIHIIIIHICHHEHIIIIHHIHIIIHIIHIIIIIHHHHI?EH0CGH?GHHHIIHHHHGHIEHEH?GHIEHGHHDFHIHIDHDHHIII=IIIIHIIIIIGIIIIIIIHIHIIIHHHGHCHHEHFHGHIIIHHHD-@GDD?HGHGEG@GHHFDFGFCGECDHEHHHGFA#GC<HHGBII;HFAHGHAG?HGIFHIIHHEE<-DIIHEHGFIIFG?FCCC<IIFGIIHHCHIIHGIIIIIIHHHIIIIHHGIHIIIHIIHIGIHHGIHGGHHGIHIHIIIIHIIIHIIIIIIHHIHHIIHIIIIIIIIHHIIIIIIIDDDDD
@HISEQ:969:HM2KJBCX2:2:1102:20774:48567 2:N:0:ACTATGCA
TGCCGCCGTAATCCCAACTATCCCTATTAATCATTACGTCAATCCTAGAAACCAACAAAATAGGATCGAACGTCCTATTTCATTATTCCATGCTAATGTATTCAAGCGTTAGCTTGCTTTAAACACTCTAATTTTTTCAAAGTAACAGTCCAAATTCCCCGCAACACCAAATTAATGGCATTACGGATCATCAGGAAGGAGGAATCAGTGAGACCAGTACATACCAGAGGCATGACCAATCTACTAACCCCGAAATTCAACTACGAGCTTTTTAACTGCAACAACTTTAATATACGCTATTGGAGCTGGAATTACCGCGGCTGCTGGCACCAGACTTGCCCTCCAA
+
DDDDDIIIIEDHDGHHIIIIIHIIIIIIIIHHHIIIIIIIIIIHIIIIIIIIIIIIIIIIIIIIIIIIHIIHIHIIHHHHHHHIIIIHHIIIIIIHHIIIIIIIIIIIIHHHIIHHIHIHIIHHHHGHIIIIIIIIHHHHHIHHCHHIIIIHHIIIIIIHIIIHIIIIIIHHIHIIIIIIIIIIIIIIHGCHHIIIIIIIIIIIIIIIIIIIIIIIIIIIIIIIIIIIIIIIIIIIIIIIIIIHFIIIIIIIIIIIIIIIIHIIHHIIIIIIIIIIIIIIIIIHIIIIIIIIIIIIHIIIIIIIIIIIIIIIIIIIIIIIIIIIIIIIIIIIIIIIIIIIIDDDDD
@HISEQ:969:HM2KJBCX2:2:1102:13920:49637 2:N:0:ACTATGCA
TGCCGCCGTAATCCCAACTATCCCTATTAATCATTACATCGATCCTAGAAACCAACAAAATAGAATCGGATGTCCTATTTCATTATTCCATGCTAATGTATTCAAGCGTGAGCCTGCTTTAAACACTCTAATTTTTTCAAGGTAACAGTCCTAATTCCCCGTGACACCAAATTAATGGCATTACGGTTCTTTAGAAGGTGAGAAATCAATAATATCAGTACATACCAACGGCATGACCGAAACATTGATCCCGAAATTCAACTACGAGCTTTTTAACTGCAACAACTTTAATATACGCTATTGGAGCTGGAATTACCGCGGCTGCTGGCACCAGACTTGCCCTCCAA
+
DDDD@DHDHGDEHIIIIHIHEEHHHHIIIIGIIGHHIIHHEHHHHHIHIIIHIGHIIHFGEHEHHHCHHHH?GGGIFHIIE1FHHEHIGIIHEGHHIIIIHIIHHIIIIIIIHIIIIIIHHHHHHIIIHHCHIIIIHHHHIIHHHECHIHIIIIIIIHIHHHHHIIGIIHIHIIIIIIIIIIIIIIIHIIIIIIGIIIIIHIHIIHIIIIIIIIIIIIIIGHIIIIHIIIIIIIIIIIIIIIIIHHHHHHDIIHHIIIIIIIIHIIIIIHIIIIIIIIIIGIIHIIIIIIIIIHHHIIIHIHIIIIIHGIIIIIIIIGIIHHIIIIIIIIIIIIHIIIIHIIDDDDC
@HISEQ:969:HM2KJBCX2:2:1102:10488:48670 2:N:0:ACTATGCA
TGCCGCCGTAATCCCAACTATCCCTATTAATCATTACGTCAATCCTAGAAACCAACAAAATAGGATCGAACGTCCTATTTCATTATTCCATGCTAATGTATTCAAGCGTTAGCCTGCTTTAAACACTCTAATTTTTTCAAAGTAACAGTCCTGTTTCCCTGCAACACCAAATTAATGACATTACAGTTCTTCAGAAAGGAGGAATCAGCGAAGCCAGTGCATACCAGTGGCACGACCAACCTGCTGACCCCGAAATTCAACTACGAGCTTTTTAACTGCAACAACTTTAATATACGCTATTGGAGCTGGAATTACCGCGGCTGCTGGCACCAGACTTGCCCTCCAA
+
ADDBDDEHHHHIIIIIIIIIGIHIIIIIIIIIIIIHHICFHIIIHIIIIIIIIIIIIHIIIIHFHIH@0DEDHCE01<DGHEHHHEHHHEHHHEGHG@<GHGIHGECGEFGHIHHIGCEGA@HHCHHHHHEDHEGHCHEIIHEEFHHHGGIHEGHGHIHHHHIEHHEHGHFCHFHICGHEHHHHHHHGCHHH;HHGIIIHCF@C@HEFEE@CEFIHFFHD6GGIIHFHIIIIIIIIHCIGG=HEHIIIHIIIIIIIIIIIIIIIIIIIIIIIIIIIIIIIIIIIIIIIIIIIIIIIIIIIHIIIIIIIIIIIIIIIIIIIIIIIIIIIIIIIIIIIIIIIIDDDDD
@HISEQ:969:HM2KJBCX2:2:1102:14692:48606 2:N:0:ACTATTCA
TGCCGCCGTAATCCCAACTATCCCTATTAATCATTACGTCGATCCTAGAAACCAACAAAATAGAATCAAACGTCCTATTTCGTTATTCCATGCTAATGTATTCAAGCGTGAGCCTGCTTTAAACACTCTAATTTTTTCAAAGTAACAGTCCTGATTCCCCATGACACCAAATTAATGACATCATGGTTCGTCAGAAGGTAGGAATCAATAATACCAGTACGTACAATAGCACGACCAATAAATTGATCCCGAAATTCAACTACGAGCTTTTTAACTGCAACAACTTTAATATACGCTATTGGAGCTGGAATTACCGCGGCTGCTGGCACCAGACTTGCCCTCCAA
+
DDDDDIIIIIIIIIIIIHHIIIIIIIIIIIIIIIIIIIIIIIIIIIIIIIIIIIHIIIIGIIIIIIIIIIIHHHHIIIIIIIIIIIHHHIIIIIIIIHIIIHIIIIIIIIIIIIIGIIIIIIIIHIIIIIIIIIIIIIIIIIIIIIIIIIIIIHIIIIIIIIIIIIIIIHIHHIIIIHHHGIIIIIIIHIIIIIIIIIIIHIIIIIIIIIIIHIHIIIIIIIIIIIIIIIHIIIIIIIIHIIIHIIIIIIIIIIIIIIIIIHIIHHIIIIIIIIHIIIIIIIHHIIIIIIIIHIIIIIIIIIIIIIIIIIIIIIIIIIIIIIIIIIIIIIIIIIIIIIIIDDDDD
@HISEQ:969:HM2KJBCX2:2:1102:15962:49766 2:N:0:ACTATGCA
TGCCGCCGTAATCCCAACTATCCCTATTAATCATTACGTTGATCCTAGAAACCAACAAAATAGAATCGAACGTCCTATTTCATTATTCCATGCTAATGTATTCAAGCGCGTGCCTGCTTTAAACACTCTAATTTTTTCAAAGTAACAGTCCTGACTCCCCACAACATCAAATTAATGACATCATGATTCATCAGAAGGGAGAAATCAATGACATTAGTACGTACCGAAGGCACGACCGACGTATTGATCCCGAAATTCAACTACGAGCTTTTTAACTGCAACAACTTTAATATACGCTATTGGAGCTGGAATTACCGCGGCTGCTGGCACCAGACTTGCCCTCCAA
+
DDCDDIIIIGDHHHHIIIIIIIIIIGIIIIIIHIIIIIIIIIIIIIIIIIIIGIIIIIIEHGHIIIIIIIIGHIIIGIIIEHIIIIIIHIIIIIIIIHIIIHIIHIIIIIHHIIIIIIHIIIIIIIIIIIHIIIIIIIIIGIHIIIIIIIIIIIIIIIIHIHIIIIIIIIIHHIIIIHIIIIIIIIIIIIIIIHHIIIIIIIIIIIIIIIIIIIIIIIIIIIIIIIIIIIHIIIIIIIIHIIIIHIII=GIIIIIIIIIIIIHIIIIIIIIIIIIIIHIIIIIIIIIIIIGIHHIHIIIIIIIIIIIIIIIIIIIIIIIIIIIIIIHIIIIIIIIIIIIIHDDDDD
@HISEQ:969:HM2KJBCX2:2:1102:14482:49920 2:N:0:ACTATGCA
TGCCGCCGTAATCCCAACTATCCCTATTAATCATTACGTCGATCCTAGAAACCAACAAAATAGAATCAAACGTCCTATTTCGTTATTCCATGCTAATGTATTCAAGCGTGAGCCTGCTTTAAACACTCTAATTTTTTCAAAGTAACAGTCCTGATTCCCCAAGACACCAAATTAATGACATCATGGTTCGTCAGAAGGTAGGAATCAATAATACCAGTACGTACAATAGCACGACCAATAAATTGATCCCGAAATTCAACTACGAGCTTTTTAACTGCAACAACTTTAATATACGCTATTGGAGCTGGAATTACCGCGGCTGCTGGCACCAGACTTGCCCTCCAA
+
DDDCAIIIHHHIIIIIIIIIIIIIIIIIIIIIHIIIIIIIIIIIIIIIIIIIIIHIIIIIIIHHIHIIIIIGHHHHIHIIHIIIIHIIHIIHHIIIIHIIIIIIIHIIIIIIIIIIHIIIIIHHIIIIIIIIIIIIIIIIIIIIIIHHHIIIIIIIIIIIIIIHIIFIHHIIIIHHIIIIIIIIIIIIHIIIIIIIIIIIIIIIIHIIIIHIHGIIIIHIIIIIIIIIIIIIIIIIIIIIIIIHIIIHIIIIIIIIIIIIIIIIIIIIIIIIIHIIIIIIIIIIIHIIIIIIIIIIIIIIIIIIIIIIIIIIIIIIIIIIIIIIIIIIIIIIIIIIIIIICDDDD
@HISEQ:969:HM2KJBCX2:2:1102:9637:50116 2:N:0:ACTATGCA
TGCCGCCGTAATCCCAACTATCCCTATTAATCATTACGGTGGTCCTAGAAACCAACAAAATAGAACCATGCCGTCCTATTTTATTATTCCATGCTAATGTATTCAAGCAAAAATGCCTGCTTTAAACACTCTAATTTTTTCAAAGTAAAGGTCCTGGTTCCCCGCGGCATCCAATTAAGGACATCGCGGTTCTCCAGAAGGTGAGAAATTGACTGCACCAGTTCATACCCCGTGAGGCACGACCGATGCGCCAATCCCGAAATTCAACTACGAGCTTTTTAACTGCAACAACTTTAATATACGCTATTGGAGCTGGAATTACCGCGGCTGCTGGCACCAGACTTGCCCTCCAA
+
DDDDDIHIIGDGHIIIIIIIIIIIIIIIIIIIIIIIIIIIHIIIIHIIIIHIIIIIIIIIIIHIIIHIIIIIHHIIIHHHHHHIIGIIIIIIIIGIIIIIIGHIIIIIIIIIHIHHIIIIHHIIHHIIIIIIIIIIIIIIIIHIIIIIIHEIIIIIIIHIIHIIIIIHIIHIIIIIHIIIIHHGIIIIHIIIIIIIIIIIIIHIIIIIIIIIIIIHHIIHIIIIIIHHHHIIIGIIIIIIIIIIIIIIIHIHIIIIIIIIIIIIIIIIIHIIHIIIIIIIIIIIIIIIIIHIIIIIIIIIIIIIIIIIIIIIGIIIIIIIIIIIIIIIIIIIIIIIIIIIIIIIIIIIDDDDD
@HISEQ:969:HM2KJBCX2:2:1102:3861:50926 2:N:0:ACTATGCA
TGCCGCCGTAATCCCAACTATCCCTATTAATCATTACGTCAATCCTAGAAACCAACAAAATAGGATCAAACGTCCTATTTCATTATTCCATGCTAATGTATTCAAGCGTTAGCCTGCTTTAAACACTCTAATTTTTTCAAAGTAACAGTCCTGTTTCCCTGCAACACCAAATTAATGACATTACAGTTCTTCAAGAAGGAGGAACCAGTAAAGCCAGTACATACCAGAGGCACGACCAACTTACTAATCCCGAAATTCAACTACGAGCTTTTTAACTGCAACAACTTTAATATACGCTATTGGAGCTGGAATTACCGCGGCTGCTGGCACCAGACTTGCCCTCCAA
+
DDDDDIIIIHGHHHIIIIIIIIIIIIIIIIIIGIIIIIIIIIIEHIIIIIIIIIIIIGHHIIIHIIIIIIHHHIIICHIIHIIHIIIGIIHIIIHHIIIHHHHIIIIIHIIIIIIHHIIIIIIIIIIIIIGIIIIIIIIIIIHIIHIIIIIIHHHIIIIIIIIHHHGIIIIIHIIIHIIIIIIIIIIIIIIIIIIIIIIIIGIHIHIIHIIIIIIIIIIIIIIIIIHIIIIIIIIHIHIIIIIHHHIHIIIIIIIIIIIIIIHIIIIIIIIIIIIIIIIIIIIIIIIIIIIIIIHIIIIIIIIIIIIIHIIHGIIIIIIIIIIIIIIIIIIIIIIIHIIHIDDDDD
@HISEQ:969:HM2KJBCX2:2:1102:3770:51792 2:N:0:ACTATGCA
TGCCGCCGTAATCCCAACTATCCCTATTAATCATTACGTCGATCCTAGAAACCAACAAAATAGGTTCGATCGTCCTATTTCGTTATTCCATGCTAATGTATTCAAGCGCGAGCCTGCTTTAAGCACTCTAATTTTTTCAAAGTAACAGTCCTGTTTCCCCGCAACAACAAATTAATGCCATCACGGTTCTACAAGAGGGAGGGACCAGTGAGGCCAGTGCATACCAGTGGCACGACCAACCTACTGGCCCCGAAATTCAACTACGAGCTTTTTAACTGCAACAACTTTAATATACGCTATTGGAGCTGGAATTACCGCGGCTGCTGGCACCAGACTTGCCCTCCAA
+
DCDDDIHIIIIIHIIIIIIIIIIIIIIIIIIIIIIIIIIIIIIIIIIHIIIIIIIIIIHGHIFHHIIIGHHHFHIIIHIIIIIIHIIIIIIIIHIIIIIHHIHHIIIIIIIIHIIIIHIIIIIIIIHIIIIIIIIIIIIIIHHIIIIIIHHIIIIHIIIHIIIIIIIIIIHHHHIHIIIIIHHIIIIIHIIIIIIIIIIIIIIIIIIIIIIIIHHIIIIHIIIIIIIIIIIIIIIIIIIIIIIIHIIHHHIHIIIIIIIIIIIIIIHIIIIIIIIIIIIIIIIIIIIIIIIIIHIIIIIIIIIIIIIIIIIIIIIIIIIIIIIIIIIIIIIIIIIIIIIIIDDDDD
@HISEQ:969:HM2KJBCX2:2:1102:16085:51552 2:N:0:ACTATGCA
TGCCGCCGTAATCCCAACTATCCCTATTAATCATTACGTCGATTTCCGAAAACCAACAAAATAGAAACGACGTCCTATTCCATTATTCCATGCACGAATATCCAAGCGTGTAAAGCCTGCTTTGAGCACTCTAATTTTTTCAAAGTAAACCTGGCGGCGCCCCAGGACACTCGGTTAAGAGCACCCTGACGCCTCCGCCACACCATTCACGGGCGAATGGGACAGTCGCGCCAAACAGCGGACCGTCCCCTACCCGCCGAGATCCAACTACGAGCTTTTTAACCGCAACAACTTTAATATACGCTATTGGAGCTGGAATTACCGCGGCTGCTGGCACCAGACTTGCCCTCCAA
+
DDCDDIIIIIHIIIIIIHIIIIIIIIHHHIIIIIIIIIIIIGIIHIIIHHIHIIIIHIIGIIIIIHIIHIIIIHIIIIIHIIIIIIIIGIIHFHIIHIHIIGHIIIIIIHIIHIHIIIIHIIIHHHIIIHIIIHIIIIHHIIIHIHIHIIHIHHIHHIIIIIIIIIIIIIIIIHIHHHIIIIIIIIHICIHHHHIIIIIIIIIIHFHIHIIHIIIIIIIIIIHIIHIIIIIIIIIHIIIIIHIIIHIIIIHEIIIGIIIIIIIIIIHIIIIIIIIIIIIIIIIIIIIIHIHHIIIIIIIIIIIIIIIIIIIIIIIIIIIIIIHHHHIIIIIIIIIIIIIHIIIIIIIIDDDDD
@HISEQ:969:HM2KJBCX2:2:1102:18253:51489 2:N:0:ACTATGCA
TGCCGCCGTAATCCCAACTATCCCTATTAATCATTACGGTGGTCCTAGAAACCAACAAAATAGAACCACAACGTCCTATTCTATTATTCCATGCTAATCTATTCAAGCAATAGCCCGCTTTAAACACTCTAATTTTTTCAAGGTAATGGTCCTGGCTCCCCAACACACCCAATTAAGGACATACTGGTTCACCAGAAGGAAGACCCGACAACAGGACAGTACTCGCCAAAGACGGACCGCCCGGCCAAGTCTAAAATTCAACTACGAGCTTTTTAACTGCAACAACTTTAATATACGCTATTGGAGCTGGAATTACCGCGGCTGCTGGCACCAGACTTGCCCTCCAA
+
DDDDDIIIIIIIIIIIIIIIIIIIIIIIIIIIHIIIIIHIIIIIIIIIHIIIIIIIIIIHIIIIIIIHIIIIHIIHIHIIHIIIIIHIIIIIIIIIHIIIIGHIIIIIIIIIIIIHIIIHIIIIHIHHHIIIGIIIHIIIHIIHIHIIIIIIIGGHHIIIHIIIIIIIIIIHIHIIIIIIIIIIIIIIHIIIIIIIIIIIIIIIGIIIIIIIHIIIHIIIIIIIIIIIIIIHIIIIHIIIIIIIHIIIIIIHIIIHHIIIIIIHIIIIIIIHIHHHIIHIIIIIIIIIIIIIIHIIIIIIIHIIIIIIIIIIIIIIIIIIIIHIHIIIIIIIIIIIIIIIIICDDDD
@HISEQ:969:HM2KJBCX2:2:1102:18101:51910 2:N:0:ACTATGCA
TGCCGCCGTAATCCCAACTATCCCTATTAATCATTACGTCGATCCTAGAAACCAACAAAATAGAATCAAACGTCCTATTTCGTTATTCCATGCTAATGTATTCAAGCGTGAGCCTGCTTTAAACACTCTAATTTTTTCAAAGTAACAGTCCTGATTCCCCAAGACACCAAATTAATGACATCATGGTTCGTCAGAAGGTAGGAATCAATAATACCAGTACGTACAATAGCACGACCAATAAATTGATCCCGAAATTCAACTACGAGCTTTTTAACTGCAACAACTTTAATATACGCTATTGGAGCTGGAATTACCGCGGCTGCTGGCACCAGACTTGCCCTCCAA
+
DDDDAIHHIIIIIIHIIIIIIIIIIIIIIIIIIIIHIIIIIHIHHIIIIIIIIIIIIIIGIIIIIIGIIIIHHEGHIIIIHIIIIIIHIHIIIIIIIHIIIFIIIIIIIIIIIIIHIHIIIIIIIIIIIIIHIIIIIIIHIIIIIHIHIIIIIIHHIIIIIIIHIIIHIIIIIIIGIIIIGIIIIIIIHIIIIIIIIIHIIIIIIIIIIIIIIHIIIIIIIIIIIIIIIIIIIIIIIIIIIIIHIHHHHIIIIIIIIIIIIIIIIIIIIIIIIIIIIIIIIIIIHHIIIIIIIIIIIIIIIIIIIIIIIIIIIIIIIIIIIIIIIIIIIIIIIIIIIIIIDDDDD
@HISEQ:969:HM2KJBCX2:2:1102:20638:52496 2:N:0:ACTATGCA
TGCCGCCGTAATCCCAACTATCCCTATTAATCATTACTTCGGTCCTAGAAACCAACAAAATAGAACCAAAGTCCTATTCTATTATTCCATGCTAATGTATTCAAGCGAAAGCCTGCTTTAAACACTCTAATTTTTTCAAAGTAAAAGTCCTGGTTCCCTGCCGCACTGAGTAAACAATACGACAGCTCACCAGAAGGTAAGACCCAGTCAGGACAGTACAAACCCTAGAGCAGACCGTCCAACCAGGCCTAAAATTCAACTACGAGCTTTTTAACTGCAACAACTTTAATATACGCTATTGGAGCTGGAATTACCGCGGCTGCTGGCACCAGACTTGCCCTCCAA
+
DDDDDIIIIHHIIHIIIIIIIIIIIIIIIIIIIIIIIIIIIIIIIIIHHIIIIIIIIIIIIIIIIIIIIIIIIIIIIIIIIIIHHHHIIIIIIIIIHHHIIFIIIIIIIIIFHIHHHHIIIIIIIIIIIHIIIIIIIIIIIIIIIIIIIIIIHHHIIIIHIIIIHIIIIIIIIIIIIHHIIIHIIIIIIIIIIIIIIIIIHIIIIIIIIIIIIIIIIIIIIIIIIIIIIIIIIIIIIIIIIHHEIIIIHIIIIIIIIIIIIIIIIIIIIIIIIIIIIIIIIIIIIIIIIIHIIIIIIIIIIIIIIIIIIIIIIIIIIIIHIIIIIIIIIIIIIIIIIIIIDDDDD
@HISEQ:969:HM2KJBCX2:2:1102:16366:52241 2:N:0:ACTATGCA
TGCCGCCGTAATCCCAACTATCCCTATTAATCATTACGTCAATCCTAGAAACCAACAAAATAGGATCAAACGTCCTATTTCATTATTCCATGCTAATGTATTCAAGCGTTAGCCTGCTTTAAACACTCTAATTTTTTCAAAGTAACAGTCCTGTTTCCCTGCAACACCAAATTAATGACATTACAGTTCTTCAAGAAGGAGGAACCAGTAAAGCCAGTGCATACCAGAGGCACGACCAACCTACTAATCCCGAAATTCAACTACGAGCTTTTTAACTGCAACAACTTTAATATACGCTATTGGAGCTGGAATTACCGCGGCTGCTGGCACCAGACTTGCCCTCCAA
+
DDD@@HHHHIIIHIIGHIHGHHHEHHIHHFHCFHHCHHIHFEHFHHHH?@HHEHHHHH?EDGHIII@GEHHGEGHHGHHIIHIHHEGCEEEHFH1CGHHHHFHHIHIIIIIHIGIHHHHHHHHHHIHHHHFHIIIHHIIEGHGHFGEHHHGH;HIIF@HHHHHHHHEHHGEEHHEH@CFDGFGGHHEHHHFGGC<FE:GD<@HG?HFEDHE@CIIIHEEIIHHCHGCCC@GEH<HDHHGFGD<<<1C<E<D<GF<1?HHGC0HHHG@E@EIHHHG?HHIHIHFD<1@CGHHGDEHEECGGF<@@HCD<<@<1<HDECIHEFC<11C?HEIHHIHCEHE<HF<?<@?
@HISEQ:969:HM2KJBCX2:2:1102:7767:52464 2:N:0:ACTATGCA
TGCCGCCGTAATCCCAACTATCCCTATTAATCATTACTTCAGCTCTAGAAACCAACAAAATAGAACCAAAGTCCTAAATTATTATTCCATGCTAATGTATTCATAGCAAAAAGCCTGCTTTAAACACTCTAATTTTTTCAAAGTAACAGTCCTGTTTCCCTGCAACACCAAATTAATGACATTACAGTTCTTCAAGAAGGAGGAACCAGTGAAGCCAGTACATACCAGAGGCACGACCAACCTACTAATCCCGAAATTCAACTACGAGCTTTTTAACTGCAACAACTTTAATATACGCTATTGGAGCTGGAATTACCGCGGCTGCTGGCACCAGACTTGCCCTCCAA
+
DDDD@HIIIIIIIIHIIIIIIIIIIIIIIIIIIIIIIIIIIIIIIHIGIGHIIIHIIIIIIIIGIIIIIIIIIHIIIIIIIIIIIIIIIHHEHIHIHIIIIGIIIIHIIIIIIIIHIIHHIIIIIIIIIHIIIIIIIIIHIIIHIIIIIIGIHIIIIIHIIIHIIIHHIIIGIIIIIIIIHIIIIIGIIIIIIIIIIIIIIIIIIIIIHIIIIIIIIIIIIIIIIIIIIHHIHIIIIIIIIIHHHHIIIIHIHIIIIIIIIIIIIIHIIIIIIIIIGIIIIIIIIIIIIIIIIIIHIIIIIIIIIIIIIIIIGIIIIIIIIIIIIHIIIIIIIHIIIIIIIICDDDD
@HISEQ:969:HM2KJBCX2:2:1102:18993:52542 2:N:0:ACTATGCA
TGCCGCCGTAATCCCAACTATCCCTATTAATCATTACGTCAATCCTAGAAACCAACAAAATAGGATCAAACGTCCTATTTCATTATTCCATGCTAATGTATTCAAGCGTTAGCCTGCTTTAAACACTCTAATTTTTTCAAAGTAACAGTCCTGTTTCCCTGCAACACCAAATTAATGACATTACAGTTCTTCAAGAAGGAGGAACCAGTAAAGCCAGTGCATACCAGAGGCACGACCAACCTACTAATCCCGAAATTCAACTACGAGCTTTTTAACTGCAACAACTTTAATATACGCTATTGGAGCTGGAATTACCGCGGCTGCTGGCACCAGACTTGCCCTCCAA
+
DDBDADHIIIIHHHHCFHHIIIIIIIGIGIIHHI?FHEHHIFHEFHIHHEHIIIIIIHIGHHGHEHIGHIHH<C=EHIIHHHHHHIIIEHH?HHHIGEHCFFIIHHHIHHEHIHGHHHEHHHHIHIIHCIIIIHIHIIIIHHHIHHHHHHIIFHIGHIIIGHHHIHHIHGCEHHFHHIHHIGHHHHEEGHHHIIIHIIIIIIIIIIHHFIIIHIIIIIIHGAGEFHHHECEDIHHGIHFHHIHFHH?/DCHHFGIHIHFGGHHCIHHEHIIHHHGFECHFDCGD<1@CEHHEHEHEEEEHHHHEHEHIHGF1CHCE<?IHEHEF1HFGHIHGGCC1CHIHG@?@DB
@HISEQ:969:HM2KJBCX2:2:1102:5404:52406 2:N:0:ACTATGCA
TGCCGCCGTAATCCCAACTATCCCTATTAATCATTACGGTGATCCTAGAAACCAACAAAATAGAACCATGCCGTCCTATTTTATTATTCCATGCTAATCTATTCAAGCACAAGCCTGCTTTAAGCACTCTAATTTTTTCAAGGTAATAGCTCTGCTTCCCCAACGCACTAACTTAATAGCATGCTGGTTGTTCAGAAGGTAGGAATTCATCAGGCCAGTGCGGACAGTGAAGCCCGACCAACCGACAAACTCCGAAATTCAACTACGAGCTTTTTAACTGCAACAACTTTAATATACGCTATTGGAGCTGGAATTACCGCGGCTGCTGGCACCAGACTTGCCCTCCAA
+
DDDDDIIIIIIIIIIIIIIIIIHIIIIIIIIIIIIIIIIIIIIIIIIIHIIIIIIIIIIIIIHHIIHIIHIIIIIIIIIIIIIIIIIIIHIIIIIIIIIHHGHHIIIIIIIIIIIIIIHIHIIHIIIHIIIIIIIIIIIIIIHHIIIIIIIIGIGIIHIIHEHHHFHIIIIGIHIIIIEF@GHHHIIHIIIIIFHHIIIIIHIIHIIIIIIIIHHIHHIIHHIIHHHEHIIHHIHFHHIHH<HEFDEIHCCDIHHIHHIHEHG@CHGEIIIIIIIIIIIIIIIIIIIIIIIIIIIIIIIIIIIIIIIIIIIIIIIIIIIIIIIIIIIIIIIIIIIIIIIIIIIDDDDD
@HISEQ:969:HM2KJBCX2:2:1102:11986:53660 2:N:0:ACTATGCA
TGCCGCCGTAATCCCAACTATCCCTATTAATCATTACGTCAATCCTAGAAACCAACAAAATAGGATCGAACGTCCTATTTCATTATTCCATGCTAATGTATTCAAGCGTTAGCCTGCTTTAAACACTCTAATTTTTTCAAAGTAACAGTCCTGTTTCCCTGCAACACCAAATTAATGACATTACAGTTCTTCAAGAAGGAGGAATCAGTAAAGCCAGTACATACCATAGGCACGACCAACCTACTGACCCCGAAATTCAACTACGAGCTTTTTAACTGCAACAACTTTAATATACGCTATTGGAGCTGGAATTACCGCGGCTGCTGGCACCAGACTTGCCCTCCAA
+
DDDDBIIIIIIIIIIHIIIIIIIIHIIIIIIIIIIIIIIIIIIIIIIIIIIIIHIIIIIIIIIIIIIIIIIIHHIIIIIIIIIIGHIFHIIIIIIIIIIIIIHHHHIIIIIIHIIIIIIIIIIIIIIIIIIIIHIIIHIIIIIIIIIIIIIIIIIIIIIIHIIIIIIIIIIIIIIIIIIIIIIIIIIIIHHIIIIIIIIIIIIIIIIHIIIIIIIIIIIIIIIIIIIIIIIIIIIIIIHIHHHHGIIIIIIIIIIIIIIIIIIIIIIIIIIIIIHIIIIIIIIIIIIIIIIIIIIIHIIHIIIIIIIIIIIIIIIIIIIIIIIIIIIIIIIIIHIIIIIIIDDDDD
@HISEQ:969:HM2KJBCX2:2:1102:14009:54172 2:N:0:ACTATGCA
TGCCGCCGTAATCCCAACTATCCCTATTAATCATTACGTCGATCCTAGAAACCAACAAAATAGGTTCGATCGTCCTATTTCGTTATTCCATGCTAATGTATTCAAGCGCGAGCCTGCTTTAAGCACTCTAATTTTTTCAAAGTAACAGTCCTGTTTCCCCGCAACAACAAATTAATGCCATCACGGTTCTACAAGAGGGAGGGACCAGTGAGGCCAGTGCATACCAGTGGCACGACCGACCTACTGGCCCCGAAATTCAACTACGAGCTTTTTAACTGCAACAACTTTAATATACGCTATTGGAGCTGGAATTACCGCGGCTGCTGGCACCAGACTTGCCCTCCAA
+
DDBDACHGIHCHHIIIIIIIIIIHIIIIIIFHIIGIIHHIIIHGEHIIGIHGHHHGEEIEHHCH@GGEHHHGHHHHF1GHHHH?EFHHE<GHIIIIHGE@HHEHHHHHFECHFIHHGHEHEHFEFDFHHHEHH6DGHGHHHHCHIIHHIIHIIIIHHHF@HHFHHHHHHH@IIHHHHHHHIEGHFEHHGFH@EHIGIIIIIIHHG?IGBIIIHGCHHHIHHHIIIHHEHIIIIIHGIIHHIIHHGHHDHDEIIIIIHHEHIHHIIHEEEIIIIIHIHEGIHGG@GIIHEHHHHGIHEIHIIHIIHIHHEHH@HHHIIHIIHIIFHIHFIIHIHHHHIIIIIDCDCD
@HISEQ:969:HM2KJBCX2:2:1102:2737:54295 2:N:0:ACTATGCA
TGCCGCCGTAATCCCAACTATCCCTATTAATCATTACGGCGGTCCTAGAAACCAACAAAATAGGATCGCACGTCCTATTCCATTATTCCATGCTAACGTATCCGAGCAAAGGCCTGCTTTGAACACTCTAATTTTTTCAAAGTAAAAGTCCCGGTTCCCCGGCACACCCAGCAAAGGGCATGCGGCTCCCCGGGAGGAGGGGCTCGGCCGGACAGTGCACGCGGTGAGGCGGACCGGACGGCCAAGCCCAAGTTTCAACTACGAGCTTTTTAACTGCAACAACTTTAATATACGCTACTGGAACTGGAATTACCGCGGCTGCTGGCACCAGACTTGCCCTCCAA
+
DDDDDIIIIIIIEHHHHIIHIIIIIGIIIIIIIIIIIIHHHIIIIHGHHHHIIIIIIIIEFHHGIHHIIIHHHIHHHHIIIHGHIIHGHGHFHHIIIHHHIDHHIHHHIIIHHIIIIIHHHHHIIIIIIIHIHIIHHHHIIIHHHHIHGIHHIHIIIIIIIIHHIIHIHGIHH?IIIIIGIIIIIIIIHHIIIIIIIHIHIIIIIIHHGIIIIIIHHGIIIIIIIIIIIIIIIIIIIIIIIHHIIIIIHIHIIIHIHIIIIIIIIIHIHIIGIHHIIIIIIHIIIIIIIIIIIIIHHIIIHHFIIIIIIIIIIIIIIIIIIIIIIIIIIIIHIIIIIIIDDDDD
@HISEQ:969:HM2KJBCX2:2:1102:5939:54378 2:N:0:ACTATGCA
TGCCGCCGTAATCCCAACTATCCCTATTAATCATTACGTCGATCCTAGAAACCAACAAAATAGGTTCGATCGTCCTATTTCGTTATTCCATGCTAATGTATTCAAGCGCGAGCCTGCTTTAAGCACTCTAATTTTTTCAAAGTAACAGTCCTGTTTCCCCGCAACAACAAATTAATGCCATCACGGTTCTACAAGAAGGAGGGACCAGTGAGGCCAGTGCATACCAGTGGCACGACCAACCTACTGGCCCCGAAATTCAACTACGAGCTTTTTAACTGCAACAACTTTAATATACGCTATTGGAGCTGGAATTACCGCGGCTGCTGGCACCAGACTTGCCCTCCAA
+
DDBDDH/F/DC@G@ECFCEHHIEEHHHEHHI1F1<CHEFGHD@G=HHC1FCEEH?@G@CG?HIG<<CDH?H?<<DCHCF1CF<GHIEHHH1FE1CGIIHHIHHHHGHDEHDHHHFGGGHGHEEG<IIIHH@DCEHEEGEHHHGIHHEHHGHHHH@DHHHIIIIHH?IHHHCFHHGGHEHHIHHHHHHHIIHHH?EFHHGEIHGIHGIHGHGIIHIHHEIHHGHHIIIIIHHIHIHIHGGIIIHGEIHHHDHF1IHHIHHHHHDG@@GE1HFIGCDIIHHGHHFHGHHHHIHHIIHGHHIIIGGIHHEHHEGEHDIHIIIIIIIH@IIIHHHHHEHHIFIIHDDDDD
@HISEQ:969:HM2KJBCX2:2:1102:7600:54690 2:N:0:ACTATGCA
TGCCGCCGTAATCCCAACTATCCCTATTAATCATTACGTCGATCCTAGAAACCAACAAAATAGGGTCAAACGTCCTATTTCATTATTCCATGCTAATGTATTCAAGCGTGTGCCTGCTTTAAACACTCTAATTTTTTCAAAGTAACAGTCCTGATTCCCCATGACACCAAATTAATGACATCACAGTTCGTCAGAAGGTAGAAATCAATAATACCAGTTCATACCGGAGGCACGACCAATATATTGATCCCGAAATTCAACTACGAGCTTTTAACTGCAACAACTTTAATATACGCTATTGGAGCTGGAATTACCGCGGCTGCTGGCACCAGACTTGCCCTCCAA
+
DDDDDIHDHHDHIIIIIIIIIIIIIIIIIIIIIIIIIIHIIIIIIIIIIIIIIIIIIIIHHIH?CDGHIHHHFHHIIIIHIFHIIIHHIIIIGIIIIIIIIIIIIHIHIIIIIHHIIIHIIHIIIIIHHHHIIIIIHIIHHGIIHHEHHIIIIIHGGIIIHIIIIIIIIIIHHHIIIIIIIIIIHIIIHHFIIIIIHHHIHHHIIIIIIIIIIIIIIIHIIIIIIIIIIIIIIIIIIIIHIIHIHIIIIHIIIIHIIIIIHHCIIIIIIIIIIIIIIIIIIIIIIIIIIIIIIIIIIHHHIIIIIIIIIIIIIIIIIIIIIIIIIIIIIIIIIIIIIIIIDDDDD
@HISEQ:969:HM2KJBCX2:2:1102:10498:55156 2:N:0:ACTATGCA
TGCCGCCGTAATCCCAACTATCCCTATTAATCATTACGTCAATCCTAGAAACCAACAAAATAGGTTCGAACGTCCTATTTCATTATTCCATGCTAATGTATTCAGGCGCTAGCCTGCTTTAAACACTCTAATTTTTTCAAAGTAACAGTCCTGTTTCCCCGCAACACCAAATTAATGGCATTACGGTTCTACAAGAAGGAGGAATCAGCAAGCTAGTACATACCAGTGGCAAGACCAACCTGCTGATCCCGAAATTCAACTACGAGCTTTTTAACTGCAACAACTTTAATATACGCTATTGGAGCTGGAATTACCGCGGCTGCTGGCACCAGACTTGCCCTCCAA
+
DDDDDIIHIHHIHHIIIIIIIIIIIGIIIIIIGHIIIIHIGHIGHHIIIGIGIGIHHHEHIHIIIFHDHIIIIHIIHHIIIIHIHIIHHHIHHIGHHIIIIIHHHHIIIIDIIIIIIIIIIGGHHIIIIIIHIIIIIIIHIIIIIIIIHGIIIIIIIIIIHHHIIHHHIHIHIIIIIHHIHIIIHIIHIIIIHIIIHIIIIIIHIIIIIHIIIHIIIIIIIIIIIIIIIHHIIHIIHEIIIIHHIIIIIIIIIHIIIIIIGHIHIIIIIIHIIIIIHIIIIGHHIIIIIIIIIIIIHIIIIIIIIIIIIIIIIIIIIIIIIIIIIIIIIIIIIIHIIIIIDCDDD
@HISEQ:969:HM2KJBCX2:2:1102:1494:55176 2:N:0:ACTATGCA
TGCCGCCGTAATCCCAACTATCCCTTTAATCATTACGTCAATCCTAGAAACCAACAAAATAGGATCAAACGTCCTATTTCATTATTCCATGCTAATGTATTCAAGCGTTAGCCTGCTTTAAACACTCTAATTTTTTCAAAGTAACAGTCCTGTTTCCCTGCAACACCAAATTAATGACATTACAGTTCTTCAAGAAGGAGGAACCAGTAAAGCCAGTGCATACCAGAGGCACGACCAACCTACTAATCCCGAAATTCAACTACGAGCTTTTTAACTGCAACAACTTTAATATACGCTATTGGAGCTGGAATTACCGCGGCTGCTGGCACCAGACTTGCCCTCCAA
+
BDDC@HHHE@ECHCFGCEHHIIE@@HFFECGHIHHHE<FEHFEHICE1DFFHIHHIF1<GE<F@HHGFGHCC<GHEHEHIIHIIIGHIHHEHE?FGEFGIICFHGCHEG%DFF@E?GHHB?FHHHIEEG?HHHFBCF?6GIHHHHHEHFFHCCEHHHIIGDEHIGGFFHEHFF/DFCCFECC@HFFG@G?E<GFEGHFDG<EIHIHDHF<DGFCCC??FHGE?GHCCEHIHEECHGCDEEAB<<1<<//<11HH?1HEHCD<D1<?IHHC<1G<CCIHECHHFHG?HFFCCCHEHCHC@F<<1@HEEHCC?DHDEDCGCHCIIHHFD<HF<<CHEHE<0HBD00<
@HISEQ:969:HM2KJBCX2:2:1102:11088:56364 2:N:0:ACTATGCA
TGCCGCCGTAATCCCAACTATCCCTATTAATCATTACATCGATCCTAGAAACCAACAAAATAGAATCGGATGTCCTATTTCATTATTCCATGCTAATGTATTCAAGCGTGAGCCTGCTTTAAACACTCTAATTTTTTCAAGGTAACAGTCCTAATTCCCCGTGACACCAAATTAATGGCATTACGGTTCTTTAGAAGGTGAGAAATCAATAATATCAGTACATACCAACGGCATGACCGAAACATTGATCCCGAAATTCAACTACGAGCTTTTTAACTGCAACAACTTTAATATACGCTATTGGAGCTGGAATTACCGCGGCTGCTGGCACCAGACTTGCCCTCCAA
+
DDADBHDHHHHHHHHIHIIGIIIIHHHIIIIIGIIHIIIHHIGHHHI1CGHIIIIIGEHHIHIHIIIICHDHHHIGIIIGHGHIHIFHEHCG1FHHHHHHHHIHIHIIIIIIIIHHIIIIIIIIIIIIIIHGHIHHHIIIIIIIIIIIIIIHHIIIHIIIHIIIIIIHIIIIHGHIIIIIIHIIIIIIIGIIHHIIIIHHHIIIIIIIHHIHHHEIIIHHHIHIIIIIIIIIHIHIIIIIIIHHGGIIIIIIIIIIIIIHHEGIIIIIIIIIIIIIIHHHGHCIHGHIIIIIIIHIIIHHHIIIIIIIIIIIIIIIIIIIIIIIIHIIIIIIHIIIIIIIIIDDDDD
@HISEQ:969:HM2KJBCX2:2:1102:17107:56095 2:N:0:ACTATGCA
TGCCGCCGTAATCCCAACTATCCCTATTAATCATTACGTCAATCCTAGAAACCAACTAAATAGGATCAAACGTCCTATTTCATTATTCCATGCTAATGTATTCAAGCGTTAGCCTGCTTTAAACACTCTAATTTTTTCAAAGTAACAGTCCTGTTTCCCTGCAACACCAAATTAATGACATTACAGTTCTTCAGAAAGGAGGAATCAGCGAAGCCAGTACATACCAAAGGCACGACCAACCTGCTAACCCCGAAATTCAACTACGAGCTTTTTAACTGCAACAACTTTAATATACGCTATTGGAGCTGGAATTACCGCGGCTGCTGGCACCAGACTTGCCCTCCAA
+
DDDDDIIIIIIIIIIHIIIIIIIIGHIIIIIIIIIHIIIIIIIIIIIIIIHIIIIIIIIIIHIHIIIIHIIHIIIIIIHIIIHHHIHHHIIGIIHIHIIIIHHIIHIIIIIIIIIIIHIIIIIIIIIIIIHIIIIIHIIIIIHIIIIIIIIIIHIHIIIIIIIIIIIIIIIIIIIIIIIIIIIIIIIHIIHIIIIIIIIIHHIIIIIIIIGIIGIIIIIIIIIIIIIIIIIIIIIIIIIIIIIIHIIIHIIIIIIHIHIIIIHIIIIIHIIIIIIIIIIIIIIIIHIIIIIIIIIIIIIIIIIIIIIIIIIIIIIIIIIIIIIIIIIIIIIIIIIIIIIIIDDDDD
@HISEQ:969:HM2KJBCX2:2:1102:3995:56983 2:N:0:ACTATGCA
TGCCGCCGTAATCCCAACTATCCCTATTAATCATTACGGTGATCCTGGAAACCAACAAAATAGAATCATCCCGTCCAATTTTATTATTCAAGGCTAATGTATTCAAGCAAAATGCCTGCTTTAAACACTCTAATTTTTTCAAAGTAAAGGTCCTGGTTCCCCGCGACACCCAATTAAGGGCATCGCGGTTCTCCAGAAGGTGAGAAATTGACTACACCAGTTCATACCCCTTAAGGCACGACCGATGTGTCAATCCCGAAATTCAACTACGAGCTTTTTAACTGCAACAACTTTAATATACGCTATTGGAGCTGGAATTACCGCGGCTGCTGGCACCAGACTTGCCCTCCAA
+
@DDDDHIIIHGEGGHFCHHIIIFHHEH1F1111<<C<D0F111<11111<1<1C<DEHH?1<1<<11<<1<<0<</0<<CC1CG1CG1<111111<C11<<<H9HH8CHDHFB6CH:G8<<8D@@HGE6G@HGDHHHI?HAC<HHEF1HH9H4FHIHCFEHIHHEHEEHGHCFEHHHHF;HHGHHGEHHFIIHHHCB0DHFIH<HFCEECEIIIHHGHHIIIIIHGCFIIIIIHHGHCFGECHHFFFFFCCIHIHGIHIHIIHHHHCIHHIIHECHHHGCHHHHHEHFHDECD@HIHHHIHHHCEG1CHHFC?IIHHE<IIHIIIHEIIIIIIIIHIIIHGIHHHHE@B@D0
@HISEQ:969:HM2KJBCX2:2:1102:19885:56817 2:N:0:ACTATGCA
TGCCGCCGTAATCCCAACTATCCCTATTAATCATTACGTCAATCCTAGAAACCAACAAAATAGGATCAAACGTCCTATTTCATTATTCCATGCTAATGTATTCAAGCGTTAGCCTGCTTTAAACACTCTAATTTTTTCAAAGTAACAGTCCTGTTTCCCTGCAACACCAAATTAATGACATTACAGTTCTTCAAGAAGGAGGAACCAGTAAAGCCAGTACATACCAGAGGCACGACCAACCTACTAATCCCGAAATTCAACTACGAGCTTTTTAACTGCAACAACTTTAATATACGCTATTGGAGCTGGAATTACCGCGGCTGCTGGCACCAGACTTGCCCTCCAA
+
DDDDDIIIIIIIIIIIIIIIIIIIIIIIHIIIIIIIIIIIIIIIIIIIHIIIIIIIIIIIIIIIHHIIHIIIHIHIIIIIHIIIIIIIIIIIIIIIIIIIIIIIIIIIIIIIIIIHIIIIIIIIIIIIIIIIIIIIIIIIIIIIIIIIIIIIIIIIIIIIIIIIIHIIIIIIIIIIIIIIIIIIIIHFIIIIIIIHIIIIIIIIIIIIIIIIIIIIIIIIIIIIIIIIIIIIIIIIIIIIIIHHHIIIIIHIIIIIIIIIIIHIIHIIIIIIIIIIIIIIIIIIIIIIIIIIIIIIIHIHHIIIIIIIIIIIHIIIIIIIIIIIIIIIIIIIIIIIIIIIIDDDDD
@HISEQ:969:HM2KJBCX2:2:1102:12554:57692 2:N:0:ACTATGCA
TGCCGCCGTAATCCCAACTATCCCTATTAATCATTACGTCGATCCTAGAAACCAACAAAATAGGGTCAAACGTCCTATTTCATTATTCCATGCTAATGTATTCAAGCGTGTGCCTGCTTTAAACACTCTAATTTTTTCAAAGTAACAGTCCTGATTCCCCATGACACCAAATTAATGACATCATAGTTCGTCAGAAGGTAGAAATCAATAATACCAGTGCATACCGGAGGCACGACCAATATATTGATTCCGAAATTCAACTACGAGCTTTTTAACTGCAACAACTTTAATATACGCTATTGGAGCTGGAATTACCGCGGCTGCTGGCACCAGACTTGCCCTCCAA
+
DDDDDIHIHIIIIIIIIHHIIIIIIIIIIIIIIIIIIIIIIIIIIIIIGIIIIIIIIIIIIIHIHHHHIIIIIGHIIIIIIIIIIIIIHIIIHHGIIIIIIIIIIHIIIIIFIIIIHIIIIIIIIIIIIIIIIIIIIIHIIIIIIIIIIIIIIIIIIIIIIIIIIIIIIHHHIIIIIIIIIIIIIIIIIIIHIIIIIIIIIIIIHIIIIIIIIIIIIIIIIIIIIIIIIIIIIIIIIIIIIIIIHIIIIIIIIIHIIIIIIIIIIIIIIIIIIIIIIIIIIIIIIIIIIIIIIIIIIIHHHIIIIIIIIIIIIIIIIIIIIIIIIIIIIIIIIIIIIIIIIDDDDD
@HISEQ:969:HM2KJBCX2:2:1102:17446:57520 2:N:0:ACTATGCA
TGCCGCCGTAATCCCAACTATCCCTATTAATCATTACGTCAATCCTAGAAACCAACAAAATAGGATCAAACGTCCTATTTCATTATTCCATGCTAATGTATTCAAGCGTTAGCCTGCTTTAAACACTCTAATTTTTTCAAAGTAACAGTCCTGTTTCCCTGCAACACCAAATTAATGACATTACGGTTCTTCAAGAAGGAGGAACCAGTAAAGCCAGTACATACCAGAGGCACGACCAACTTACTAATCCCGAAATTCAACTACGAGCTTTTTAACTGCAACAACTTTAATATACGCTATTGGAGCTGGAATTACCGCGGCTGCTGGCACCAGACTTGCCCTCCAA
+
DDADDIHIIHHHHHHIIIIIIIIIIIIIIGHIIIIHIIIIIIIIIIIIHHIIIHIIIIIGIIIIGHIGIHIIIGHHIIHIIIIIIIIEHHHHHIGIIIIIIHGIIHHHHIIIHIIIIHIIHIHHHHIIIHHIIIIIIIII$IIIHIIIIHIIIGEFIIIIIIIIHHIIIIIGIIIIHIIIIHIIIHHIHHIIIIIIIIIIIHIIIIIIIIIIIHHIIIIIIIIIIIIIIIHIIIIIIIIIIIIIHIIIIIIIIIIIIIIIIHHIIIIIIIIIIHFIIIIHIIIHHHIGIIIIIIIIIHHGHIIIIIIIHIIIIIIIHIIIIIIIIIGIIIIIIIIIIIIIIDDDDD
@HISEQ:969:HM2KJBCX2:2:1102:9479:57923 2:N:0:ACTATGCA
TGCCGCCGTAATCCCAACTATCCCTATTAATCATTACGTCGATCCTAAAAACCAACAAAATAGAATCAAACGTCCTATTTCATTATTCCATGCTAATGTATTCAAGCGCGAGCCTGCTTTAAACACTCTAATTTTTTCAAAGTAACAGTCCTGATTTCCCGCGACATCAAATTAATGACATCGTGGTTCGTCAGAAGGTAGGAATCAATTTGACCAGTACGTACCGAGGCACGACCGATCAACTGATCCCGAAATTCAACTACGAGCTTTTTAACTGCAACAACTTTAATATACGCTATTGGAGCTGGAATTACCGCGGCTGCTGGCACCAGACTTGCCCTCCAA
+
DDDDDIIIGHIIIIIIIIIIIIIGGEHIIEHECEHEF?GHD?EHHIIHHIHGHIIGHIHHHIGEGEGHICF@CGE@@FHHC1FFHIHHHHGHEHIHIIIIHIHHHHIIIIIIIHIIIHIIIHHHGIIHHHHFHIHIIHIIIIIIIIIIIIIIIIIIHIIHIHHIHIHIIIIIIIIIIIIIIIIHIIIIIIIIHIIIIIIIIIIIIIIIIIIIHIIIIIIIIIIIIIIIIIHIIIIIIIHIIHHGIHIHIIIIIIIIIIIIIIIIIIIIIIIIIIIIIIIIIIIHIIIIIIIIIIIIIIIIIIIIIIIIIIIIIIIIIIIIIIIIIIIIIIIIIIIIIHIIDDDDD
@HISEQ:969:HM2KJBCX2:2:1102:12271:58168 2:N:0:ACTATGCA
TGCCGCCGTAATCCCAACTATCCCTATTAATCATTACGTCGATCCTAGAAACCAACAAAATAGAATCAAACGTCCTATTTCGTTATTCCATGCTAATGTATTCAAGCGTGAGCCTGCTTTAAACACTCTAATTTTTTCAAAGTAACAGTCCTGATTCCCCATGACACCAAATTAATGACATCATGGTTCGTCAGAAGGTAGGAATCAATAATACCAGTACGTACAATAGCACGACCAATAAATTAATCCCGAAATTCAACTACGAGCTTTTTAACTGCAACAACTTTAATATACGCTATTGGAGCTGGAATTACCGCGGCTGCTGGCACCAGACTTGCCCTCCAA
+
DDDDDIIIIIIIIIIIIIIIIIIIIIIIIIIIIIIHIIIIIIIIIIIIIIIIIIIIIIIIIIIIIGIIIIIIIIHIIIIIIGIIIIHHIIIIIIHIIIIIIIIIIIIIIIIIIIIIIIIIIIHIIIIIIIIIHIIIIIIIIIIIIIIIIIIIIIIIHIIIIIIIIIIIIIIIIIIIIIIIIIIIHIIIIIHIIIIIIIIIIIIIHIIIIIIIIIIIIIIIIIIIIIIIIIIIIIIIIIIIIIIIHIIIIIIHIIIGIIIIIIIIIIIIIIIIIIIIIIIIIIIIIHIIIIIIIIIIIIIIIIIIIIIHHIIHIIIIIIIIIIIIIIIIIIIIIIIIIIIIDDDDD
@HISEQ:969:HM2KJBCX2:2:1102:7075:58275 2:N:0:ACTATGCA
TGCCGCCGTAATCCCAACTATCCCTATTAATCATTACGTCGATCCTAGAAACCAACAAAATAGAATCAAACGTCCTATTTCGTTATTCCATGCTAATGTATTCAAGCGTGAGCCTGCTTTAAACACTCTAATTTTTTCAAAGTAACAGTCCTGATTCCCCATGACACCAAATTAATGACATCATGGTTCGTCAGAAGGTAGGAATCAATAATACCAGTACGTACAATAGCACGACCAATAAATTGATCCCGAAATTCAACTACGAGCTTTTTAACTGCAACAACTTTAATATACGCTATTGGAGCTGGAATTACCGCGGCTGCTGGCACCAGACTTGCCCTCCAA
+
DDDDDIIIIHIIIIIHHIIIIIIIIIIIIIIHIIIIIIHHIIIIIIIIIIIIIIIIIIIIIIIHIIIIIIIIHIIIIIIIIIIIIIIIIIIIIIIIIIIIIIIIIIIIIIIHIIIIIIIIIIHHIIIIIIIIIIIIIIIIIIIIIIIIIIIIIIIIIIIIIIHIIIIIIHIHIIIIIIIIIIIIIIIIIIIIIIIIHIIHIIIIIHIIIIIIIIIIIIIIIHIIIIIIIIIIIIIIIIIIIIHHIIIIIIIIIIIIIIIHIIIIIIIIIIIIIIIIIIIIIIIIIIIIHIIIIIIIIIIIIIIIIIIIIIIIIIIIIIIIIIIIIIIIIIIIIIIIIIIIDDDDD
@HISEQ:969:HM2KJBCX2:2:1102:4620:58612 2:N:0:ACTATGCA
TGCCGCCGTAATCCCAACTATCCCTATTAATCATTACTTCAGTCCTAGAAACCAACAAAATAGAACTAAAGTCCTATTCCATTATTCCATGCTAATATATTCAAGCAAACATGCCTGCTTTAAACACTCTAATTTTTTCAAAGTAAAAGTCTTGGATCCCTAGCGCACTCAATTAAGAGCACACTAGTTCCCCAAAAGGAAAAGCCCAAAGTTGCAGTACAAACCTTTCGGTTGACGGCAACTATAAGCCCAAAATTCAACTACGAGCTTTTTAACTGCAACAACTTTAATATACGCTATTGGAGCTGGAATTACCGCGGCTGCTGGCACCAGACTTGCCCTCCAA
+
DDDCDIHIIDHHCGFHHGHIIIIIHHIIIIIIIIIIIIIIIIIIIIIIGIIIIIIIIIEHIIHHIIIGIIHHCHHHIIHGHIHIIHIIHHHIIHHFHHIIIIIIHIHIIHHHCFHHIIIIIHHIHHHGIIHHIIHHIHHIIIIIIIIIHHHHIIIIIIHHHHIIGHIIIHIIHIIIIIIIIIHHGFHIHCHGIIIHHHIHIIIIIIIIHHIIHFIIIIIIIIIHIIHDIHIIIIIHHIHIHIHHHHIHIHFIHIHIHIGIHHHHIIIHGIIIHIIIIIHIIIIIHIIIIIIIIHIIIIIIHIIIIIIIIIIIIIIIIIIIHIIIIIIIIIIIIIIIIIIIIADDDA
@HISEQ:969:HM2KJBCX2:2:1102:18756:58393 2:N:0:ACTATGCA
TGCCGCCGTAATCCCAACTATCCCTATTAATCATTACGGTGATCCTAGAAACCAACAAAATAGAACCATGCCGTCCTATTTTATTATTCCATGCTAATCTATTCAAGCACAAGCCTGCTTTAAGCACTCTAATTTTTTCAAGGTAATAGCTCTGCTTCCCCAACGCACTAACTTAATAGCATGCTGGTTGTTCAGAAGGTAGGAATTCATCAGGCCAGTGCGGACAGTGAAGCCCGACCAACCGACAAACTCCGAAATTCAACTACGAGCTTTTTAACTGCAACAACTTTAATATACGCTATTGGAGCTGGAATTACCGCGGCTGCTGGCACCAGACTTGCCCTCCAA
+
DDDDDIIIIIIIIHIIIIIHIIIIHEIIIIIIIIHHIIIIIHHHIGHHHIHHIIIIIIIEHHHEHHIIIHHCHIHIHHIHHHIIHIIIIHHHIIIIIHIIIIIIHHFHIHIIHIIIIIHGIIIIIIIIIIIHIHIIIIIIHIIIHIIIIIIIIIIIIIIIIIIIIIHHHHHIIIIIIIIIIIIIIIIIIIIIIIIIIIIIIIIIIIIIIIHIIIIIIIHIIIIIIIHIIIIIIIIIIIIIIIIIIHHHHIIIIIIIHIIIIIIIIIIIIIIIIIIIIIIIIIIIIIIIIIIIIIIIIIIIIIIIIIIIIIIIIIIIIIIIIIIIIIIIIIIIIIIIIIIIIIIDDDDD
@HISEQ:969:HM2KJBCX2:2:1102:7019:59092 2:N:0:ACTATGCA
TGCCGCCGTAATCCCAACTATCCCTATTAATCATTACGTCAATCCTAGAAACCAACAAAATAGGATCAAACGTCCTATTTCATTATTCCATGCTAATGTATTCAAGCGTTAGCCTGCTTTAAACACTCTAATTTTTTCAAAGTAACAGTCCTGTTTCCCTGCAACACCAAATTAATGACATTACAGTTCTTCAAGAAGGAGGAACCAGTAAAGCCAGTACATACCAGAGGCACGACCAACCTACTAATCCCGAAATTCAACTACGAGCTTTTTAACTGCAACAACTTTAATATACGCTATTGGAGCTGGAATTACCGCGGCTGCTGGCACCAGACTTGCCCTCCAA
+
DDDCDIIIIIIIIIIIIIIIIIIIIIIIIIIIIIIIIIIIIIIIIIIIIIIIIIIIHIIIIIIHIIIIIIHHHIHIIIIIIIIIIIIIHIIIIHIIIIIIIIHHIHHIIIIIIIIIIIIIIIIIIIIHIIIIIIIIIIHGIIIIIIIIIIIIIIIIIIIIIIIIIIIIIIIIIIIIIIHIIIIIIIIIIIIIIIIIIIIIIIIIIHIIIIIIIIIIIIIHIIIIIIIIHIIIIIIIIIIIIIHHHIIIIIIIIIIIIIIIIIHIIIIIIIIIIHHIIIIIIIIIIIIIIIIIIIIIIIIIIIIIIIIIIIIIIIIIIIIIIIIIIIIIIHIIIIIIIIIIIDDDDD
@HISEQ:969:HM2KJBCX2:2:1102:1641:60559 2:N:0:ACTATGCA
TGCCGCCGTAATCCCAACTATCCCTATTAATCATTACATCGATCCTAGAAACCAACAAAATAGAATCTGATGTCCTATTTCATTATTCCATGCTAATGTATTCAAGCGTAAGCTTGCTTTAAACACTCTAATTTTTTCAAGGTAACAGTCCTAATTCCCCATAACATCAAATAAATGACATTATGGTTCTTTAGAAGGTGAGAACCAATAAAACCAGTACATACCAAGGCATGACCGATTCCTTGATCCCGAAATTCAACTACGAGCTTTTTAACTGCAACAACTTTAATATACGCTATTGGAGCTGGAATTACCGCGGCTGCTGGCACCAGACTTGCCCTCCAA
+
D@D?DDH?FGGHHHIFGHHIHIIIIIIFHIHIHIIGHHIIIIIIIIIIGHHIIIIIIIHIIIGHIEHHHEHHHHHIIIIHHIHIIEHHIIGHHHFIHHHHIHHIIHIHIIIIHIIIFHHIIHHHIIIIIIHHIIIIHHHIIIIIIIIHHEIIIGHFHHCHH1HHHIIGHIIIIIHIHHHGHIIHHIIHHIHGIIIIIIIIHHIHICGHHIEIHIHHEIIIIIIIIIIHIIIHIII<IIIIHHHCIGIHIIIHHFIIIIIHEHIHHIIIIIHIIHIIIIIIIIIIIHEHEEIIIIIIIIHIIIHIIIIIIIIIIIIIIIFIHIHIIHHHHIIHIIHE0IIIDDDDD
@HISEQ:969:HM2KJBCX2:2:1102:3881:60558 2:N:0:ACTATGCA
TGCCGCCGTAATCCCAACTATCCCTATTAATCATTACGGTGGTCCTAGAAACCAACAAAATAGAACCACAACGTCCTATTCTATTATTCCATGCTAATCTATTCAAGCAATAGCCCGCTTTAAACACTCTAATTTTTTCAAGGTAATGGTCCTGGCTCCCCAACACACCCAATTAAGGACATACTGGTTTACCAGAAGGAAGACCCGACAACAGGACAGTACTCGCCAAAGACGGACCGCCCGGCCAAGTCTAAAATTCAACTACGAGCTTTTTAACTGCAACAACTTTAATATACGCTATTGGAGCTGGAATTACCGCGGCTGCTGGCACCAGACTTGCCCTCCAA
+
DDDDDIIIIIIIHHHIIIIIIIIIIIIIIIIIIIIIIIIIIHIIIIIIIIIIIIIIIIIIIIHIIIIIIIIIGHHIIIHIIIHIIHIIIIIIHHIHIIIIIIIIHIIIIIIIHHHHIIIIIIIIHHIIIIIIIIIIIHHIIIHIIIIIHIIIIHIIIIIIIIIIIHIIIHIHIHIIIIIIIIIIIIHFIIHHIIHIIIHIHHIIIIIIHIIIIIIIIIIIIIIIIHIIHIHHIIIIIIIIIIIIIGIIIIHHIIIIHHIIIIIHIIIIIIIIIIHHHIIIIIIHIIIIIIIGIIHIIHIIIIIIIIIIIIIIIIIIIIIIIIIIIIIIIIHIIIIIIIIIIHDDDDD
@HISEQ:969:HM2KJBCX2:2:1102:4734:61062 2:N:0:ACTATGCA
TGCCGCCGTAATCCCAACTATCCCTATTAATCATTACGTCAATCCTAGAAACCAACAAAATAGGATCGAACGTCCTATTTCATTATTCCATGCTAATGTATTCAAGCGTTAGCTTGCTTTAAACACTCTAATTTTTTCAAAGTAACAGTCCAAATTCCCCGCAACACCAAATTAATGGCATTACGGATCATCAGGAAGGAGGAATCAGTGAGACCAGTACATACCAGAGGCATGACCAATCTACTAACCCCGAAATTCAACTACGAGCTTTTTAACTGCAACAACTTTAATATACGCTATTGGAGCTGGAATTACCGCGGCTGCTGGCACCAGACTTGCCCTCCAA
+
DABDDIIIIGHIHIIIIIIIIHGIIIIIIHIHIIIIIHIGIIIHHIIGGIIHIIIIIIIIIIIIHIIHGCHHHIIIGHIIIIIIIIIIIIHIIIHGIIIIIIIIIIIHIIIHIIIIIIIIIIIIIIHIIIIIIHHIHIIIHIIIIIIIHIIIIHGHHHIIIHIIHIIIIIIIIIIIIIIIHIIHGIIIHHIIIIIIIIIIIIIIIIIIIIIIIIIIIIIIIIIIIIIIIIIIIIIIIIIIIIIHCHIIIIIIIIIIIIIIIIIIIIIIIIIIIIIIIIIIIIIIIIIIIIIIIIIIHIIIIIIHIIIIIIIIIIIIIIIIIIIIIIIIIIIIIIIIIIIIIDDDDD
@HISEQ:969:HM2KJBCX2:2:1102:2139:61389 2:N:0:ACTATGCA
TGCCGCCGTAATCCCAACTATCCCTATTAATCATTACGTCGATCCTAGAAACCAACAAAATAGAATCAAACGTCCTATTTCGTTATTCCATGCTAATGTATTCAAGCGTGAGCCTGCTTTAAACACTCTAATTTTTTCAAAGTAACAGTCCTGATTCCCCATGACACCAAATTAATGACATCATGGTTCGTCAGAAGGTAGGAATCAATAATACCAGTACGTACAATAGCACGACCAATAAATTGATCCCGAAATTCAACTACGAGCTTTTTAACTGCAACAACTTTAATATACGCTATTGGAGCTGGAATTACCGCGGCTGCTGGCACCAGACTTGCCCTCCAA
+
DDDDDIIIIIIIIHIIIIHIIIIIIIIIIIIIIIIHIIIIIIIIIIHIIIIIIIIIGGIIIHIHIIHHIIIHHEHIIGHIIIIIIIIIIIIIIIIIIIIIIHEHIIIIIIIIHIIIIHIIIIIIIIIIIIIIIIIIIIIHIIIIIIIHHIIIIIIIIIIIIIIIIIIIIIIIIIIIIIIIIIIIIIIIIIIIIIIIIIIIIIIIIIIIIIIIHIHIHIIIIIIIIIIIIIIIIIIIIIIIIIIHIIIIIIHIIIHIIIIIIIIIIIIIIIIIIIIIIIIIIIIIIHIIIIIIIIIIIIIIIIIIIIIIIIIIIIIIIIHIIIIIIIIIIIIIIIIIIIIIDDDDD
@HISEQ:969:HM2KJBCX2:2:1102:14316:60437 2:N:0:ACTATGCA
TGCCGCCGTAATCCCAACTATCCCTATTAATCATTACGTCAATCCTAGAAACCAACAAAATAGGATCGAACGTCCTATTTCATTATTCCATGCTAATGTATTCAAGCGTTAGCTTGCTTTAAACACTCTAATTTTTTCAAAGTAACAGTCCAGATTCCTCGCAACACCAAATTAATGGCATTGCGGCTCATCAGGAAGGAGGAATCAGTGAGACCAGTACATACCAGTGGCATGACCAACCTACTGACCCCGAAATTCAACTACGAGCTTTTTAACTGCAACAACTTTAATATACGCTATTGGAGCTGGAATTACCGCGGCTGCTGGCACCAGACTTGCCCTCCAA
+
DDDD@HDHHGEHFHEHHHIIIEFH?GHHHEHHHIIFEGHEHHHHHIHHHHHHHIIHHFHHIHEEFCHHHHGHHHGHI?<FHHHHHC11F?@11<FHEHHGIIHIIIHHHFHIIHHHHIIGFHEAEHHH@EGIHIHIIHEGHHGEHHHIEFGHHHGEDHHHHHHIHGHIIIEHHHIHHHHEIIIIIIIIIIIIIIHIIHHIIHIHHIIHEIIHHIHIIIIHIIHEIIII<IIIIIIHFHHHH:HHHHDHIIIIHIIIIHGEHHEHHHIHHHIIIIIIHHIIIIIIHIIIIIIIIIIIIIIHHIIIIIIIIIIIIIHHHIIIIIIIIIIIIHIIHIHIHHHIHDADDD
@HISEQ:969:HM2KJBCX2:2:1102:16523:61839 2:N:0:ACTATGCA
TGCCGCCGTAATCCCAACTATCCCTATTAATCATTACGTCGATCCTAGAAACCAACAAAATAGAATCAAACGTCCTATTTCATTATTCCATGCTAATGTATTCAAGCGTACGCCTGCTTTAAACACTCTAATTTTTTCAAAGTAACAGTCCTGATTCCCCACGACACCAAATTAATGACATCGCGGTTCTTCAGAAGGTAGGAACCAATAATGCCAGTACGTACCGAAGCACGACCAACAATTCGATCCCGAAATTCAACTACGAGCTTTTTAACTGCAACAACTTTAATATACGCTATTGGAGCTGGAATTACCGCGGCTGCTGGCACCAGACTTGCCCTCCAA
+
DDDDDIIIHHIIIIIIIIHIIIIIIIIIIIIIIIIIIIIIIIIIIIHIIIIIIHIIIIIIIIIIIIIIIIIIIHIIIIIIIIIIIIIIIIHHHHIIHIIIIHIIIIHIIIIIIIIIIHIHHHHIIIIIIIIIIIIIIIIIIIIIIIIIIIIIIIIIHIIHIIIIIIIIIIIIHIIIIIHIIIIHIIIIIIIIIIIHIIIIIIIIIIIHIIHHIIIIIIIIHIIHIIIIIGIIIIIIIIIHIIHHIIIIIIIIIIIIIIIIIHIIIIIIHIIIIHIIIIIIIHIIIIIIIIIIIIIIIIIHIIIIIIIIIIIIIIHIIIIIIIIIHIIIIIIIIIIIIIIGDDDDD
@HISEQ:969:HM2KJBCX2:2:1102:17948:61264 2:N:0:ACTATGCA
TGCCGCCGTAATCCCAACTATCCCTATTAATCATTACATCGATCCTAGAAACCAACAAAATAGAATCGGATGTCCTATTTCATTATTCCATGCTAATGTATTCAAGCGTGAGCCTGCTTTAAACACTCTAATTTTTTCAAGGTAACAGTCCTAATTCCCCGTGACACCAAATTAATGGCATTACGGTTCTTTAGAAGGTGAGAAATCAATAATATCAGTACATACCAACGGCATGACCGAAACATTGATTCCGAAATTCAACTACGAGCTTTTTAACTGCAACAACTTTAATATACGCTATTGGAGCTGGAATTACCGCGGCTGCTGGCACCGGTCTTGCCCTCCAA
+
DDDDDIIIIIIIIIIIIIIIIIIIIIIIIIHIIIIIIIIIIIIIIIIHIHIIIIIHHHIHIIHHIIIIGIIIIIIIIHIIIIIIIIIIIIIIHIHIHHIIIIIIIIIIIIIIIIHHIIHIIIIIHIIIIIIIIIIIIIIHIIIIIIIIIIIIIIIIIIIIIIIIIIIIIIIIIIHHIGIHIFHIIIIIIIHHIIIIIIIIIIIIIHIIIIIIIIIIIIIIIIIIIIIIIIIIIIIIIIIIIIIIHHIIIIIIIIIIIIIIIIIIIIIIHHIIIIIIIIHGHHIIIIIIIIIIIIIIIHIIIIIIIIIIIIIIIIIIIIIIIIIIIIIIIIIIHD1IIIIIIIDDDDD
@HISEQ:969:HM2KJBCX2:2:1102:6290:62536 2:N:0:ACTATGCA
TGCCGCCGTAATCCCAACTATCCCTATTAATCATTACGTCGATCCTAGAAACCAACAAAATAGAATCAAACGTCCTATTTCATTATTCCATGCTAATGTATTCAAGCGTGAGCCTGCTTTAAACACTCTAATTTTTTCAAAGTAACAGTCCTGATTCCCCACAACACCAAATAAATGACATCATGGTTCGTCAGAAGGGAGAAACCAACAATGCCAGTACGTACCTAGGCACGACCGACATGATGGTCCCGAAATTCAACTACGAGCTTTTTAACTGCAGCAACTTTAATATACGCTATTGGAGCTGGAATTACCGCGGCTGCTGGCACCAGACTTGCCCTCCAA
+
DDDDDHIIIIIIIIIHIIIIIIIIIIIIIIIIIIIIIIIIIHIIIIIIIHIIIIIIHIIIIIIIIIIIIHIHHHIIIIHIIEHHIIIIIIIGHIGIIHHHIIHHHIIIIIIIIIIIIIHHHHIHIIIIIIIIIIIIIIIIIIIIIIHIIIIIIIIIIIHIHHIIIIIIIIIGIIIIIIIIIIIIIIIGIIIIIIIIIIIIIIHIIIIIIHGIIIII<IIHIIIIIIIIHIIIIIIIIIIIIIHGIIIHHIIIIIIHEFIIIHIIIIIIIIIIIIIIIIIIIIIIIIHIIIHIIIIHIIIIIIIIIIIIIIIIIIIHIIIIIIIIIIIIIIIIIIIIIIIIDDDDD
@HISEQ:969:HM2KJBCX2:2:1102:16372:62381 2:N:0:ACTATGCA
TGCCGCCGTAATCCCAACTATCCCTATTAATCATTACGTCGATCCTAGAAACCAACAAAATAGGATCAAACGTCCTATTTCATTATTCCATGCTAATGTATTCAAGCGTTAGCCTGCTTTAAACACTCTAATTTTTTCAAAGTAACAGTCCTGTTTCCCTGCAACACCAAATTAATGACATTACAGTTCTTCAAGAAGGAGGAACCAGTAAAGCCAGTACATACCAGAGGCACGACCAACCTACTAATCCCGAAATTCAACTACGAGCTTTTTAACTGCAACAACTTTAATATACGCTATTGGAGCTGGAATTACCGCGGCTGCTGGCACCAGACTTGCCAA
+
DDDDCIHIIIHHIIHIIIHIIIIIIIHHHHHHHIIHHIIHIHHHHHHHHHIHIIIIHHIIHCHHGIIIIIIIIIIHHHIIHHHIIIIHHHHIHHIHHIIHIHHIIHHIIIIIHIIIIIIIIIIIIIIIIIHHIIIHIIIIHIHHIIIIIIIIIIIIHIIIIIIIIIIHIHHHHHHIHIIIIIIIHHHHHHIIIIIIHHHHHEIIIHHHHIIII;HIIHIIIHIIIIHHHHIIIIIIHHHH8HIIHHHEIIHIIIHHHIIIHHHHIIIIIIIHIIIIIHIIIIIIHHHHIIHIIIHFIHIIIIIIIHIHHIHHIIHHHIIIIIIIIIIIIIIIIIIIIDDDDD
@HISEQ:969:HM2KJBCX2:2:1102:3541:63162 2:N:0:ACTATGCA
TGCCGCCGTAATCCCAACTATCCCTATTAATCATTACGTCAATCCTAGAAACCAACAAAATAGGTTTGAACGTCCTATTTCATTATTCCATGCTAATGTATTCAAGCGTTAGCCTGCTTTAAACACTCTAATTTTTTCAAAGTAACAGTCCTGTTTCCCTGCAACACCAAATTAATGGCATTACAGTTCTTCAGAAAGGAGGAATCAGCGAAACCAGTTCATACCAGTGGCACGACCAACCTGCTGACCCCGAAATTCAACTACGAGCTTTTTAACTGCAACAACTTTAATATACGCTATTGGAGCTGGAATTACCGCGGCTGCTGGCACCAGACTTGCCCTCCAA
+
DDCDDIIIIHHIHHIIIIIIIIIIIIIIIIIIIIIIIIIGIIIHIIIIIIIIIIIIIIHHIIIIIIIIIIIIIIIIIIIIIIIIIIIHIIIIIIIIIIIIIIIIIIIIIIIIHIIHIIIIIIHIIIIIIIIIIIIIIIIHIIIIIIIIHIIIIIHHIIIIIIIIIIIIIIIIIIIIIIIIIIIIIIIIIIIIIIIIIIIIIIIIIIIIIIIIHIIIIHIIIIIIIIIIIIIIIIIIIIIIIIIIHIIIIIIIIIIIIIIIIIIIIIIIIIIIIIHIIIIIIIIIIIIIIIIIIIIIIIIIIIIIIIIIIIIIIIIIIIIIIIIIIIIIIIIIIHIIIIIIIDDDDD
@HISEQ:969:HM2KJBCX2:2:1102:20491:62999 2:N:0:ACTATGCA
TGCCGCCGTAATCCCAACTATCCCTATTAATCATTACATCGATCCTAGAAACCAACAAAATAGAATTGGATGTCCTATTTTATTATTCTATGCTAATGTATTCAAGCGTGAGCCTGCTTTAAACACTCTAATTTTTACAAAGTAACAGTCCTAATTCCCCGTGACACCAAATTAATGGCATTACGGTTCTTTAAAAGATGAGAAATTAATAATATCAGTACATACCAACGGCATGACCAAAACATTGATTTCGAAATTCAACTACGAGCTTTTTAACTGCAACAACTTTAATATACGCTATTGGAGCTAGAATTACTGTGGCTGCTAGCACCAGACTTGCCCTCCAA
+
DDDCCIIIIHHIIIIIIIIIIIIIIIIIIIIIIIIIIIIIIIIIIIIIIIIIIHIIIIIIIIHIIIIIIIIHIHHIIIIHIIIIIIIHHIHGHIIIHGIIIFHHIHIIIIIIIIIHHGIIIHIHHHHHIIIIIIIIIIIHIHIIIIIIHIIIIHIIHHIIIHIIIHIHIIHHHHIIIIIIIIIIHIHIIIIHIIIIIIIIHHIIIIIIIIIIIIHIIIIIIIIIIIIIIIHIIIIIIIIIIIIIIHIIIIIIIIIIIIIHIIIIIIIIIIIIIIHIIIIIIIIIIIIIIIIIIIIIIIIIIIIIIIIIIIIIIIIIIIIIIIIIIIIIIIIIIIIIIIIIIIDDDDD
@HISEQ:969:HM2KJBCX2:2:1102:17287:63189 2:N:0:ACTATGCA
TGCCGCCGTAATCCCAACTATCCCTATTAATCATTACGTCGATCCTAGAAACCAACAAAATAGAATCAAACGTCCTATTTCATTATTCCATGCTAATGTATTCAAGCGTGAGCCTGCTTTAAACACTCTAATTTTTTCAAAGTAACAGTCCTGATTCCCCACAACACCAAATAAATGACATCATGGTTCGTCAGAAGGGAGAAACCAACAATGCCAGTACGTACCTAGGCACGACCGACATGATGGTCCCGAAATTCAACTACGAGCTTTTTAACTGCAGCAACTTTAATATACGCTATTGGAGCTGGAATTACCGCGGCTGCTGGCACCAGACTTGCCCTCCAA
+
DDDDDIIHIIIIIIIIIIIIIIIIIIIIIIIIIIIIIIIIGHIIIIIIIHIIIIIIHIIIIIHIIIIIIIIIIIIIGIIIIIHIIIHIIIIIIIIIIIIIIHIHIIIIIIHIIIIIIIIIIIIHIIIIIIHIIIIHIIIIIIIIIIIIHIIIIIIIIIIIIIIIIIIIIIHIIIIIIIIIIIIIIIIIIIIIIIHIIIIIIIIIIIIIIIIIIIIIIIIIIIIIHIIIIIIIIIIIIIIIIIIHIIIIIIIIIIIIIIIIGIIIIIIIIIIIIIIIIIIIIIIIIIIIIIIIIIIIIIIHIIIIIIIIIIIIIIIIIIIIIIIIIIIIIIIIIIIIIIIIDDDDD
@HISEQ:969:HM2KJBCX2:2:1102:7516:64079 2:N:0:ACTATGCA
TGCCGCCGTAATCCCAACTATCCCTATTAATCATTACGTCGATCCTAGAAACCAACAAAATAGAATCAAACGTCCTATTTCGTTATTCCATGCTAATGTATTCAAGCGTGAGCCTGCTTTAAACACTCTAATTTTTTCAAAGTAACAGTCCTGATTCCCCAAGACACCAAATTAATGACATCATGGTTCGTCAGAAGGTAGGAATCAATAATACCAGTACGTACAATAGCACGACCAATAAATTGATCCCGAAATTCAACTACGAGCTTTTTAACTGCAACAACTTTAATATACGCTATTGGAGCTGGAATTACCGCGGCTGCTGGCACCAGACTTGCCCTCCAA
+
DDDDDIIIIIIHIIIIIIIIIIIIIIIIIIIIIIIIIIIIIIIIIIIIIIIIIIIIIIIIIIEFHIIIIIIIIIIIIIIIIIIIIIIGIIIIHIIIIIIIIIIIIHIIIHIIHIIIIIHIIIIIIIIIIIIIIIIIIIIIIIIIIIIIIIIIIIIIIIIIIIIIIIIIIIIIIIIIIIIIIIIIIIIIIIHIIIIIIIIIIIIIIIIIIIIIIIIIIIIIIIIIIIIIIIIIIIIIIIIIIIIIIIIIIIIIIIIIIIIIIIIIIIIIIIIIIIIIIIIIIIIIIIIIIIIIIIIIIIIIIIIIIIIIIIIIIIIIIIIIIIIIIIIIIIIIIIIIIIIIDDDDD
@HISEQ:969:HM2KJBCX2:2:1102:18949:63623 2:N:0:ACTATGCA
TGCCGCCGTAATCCCAACTATCCCTATTAATCATTACGTCAATCCTAGAAACCAACAAAATAGGATCAAACGTCCTATTTCATTATTCCATGCTAATGTATTCAAGCGTTAGCCTGCTTTAAACACTCTAATTTTTTCAAAGTAACAGTCCTGTTTCCCTGCAACACCAAATTAATGACATTACAGTTCTTCAAGAAGGAGGAACCAGTAAAGCCAGTGCATACCAGAGGCACGACCAACCTACTAATCCCGAAATTCAACTACGAGCTTTTTAACTGCAACAACTTTAATATACGCTATTGGAGCTGGAATTACCGCGGCTGCTGGCACCAGACTTGCCCTCCAA
+
DDDDDIHIIIIIIIIIIIIIIIIIIIIIIIIIIIIHHIIIIIGFHIIIIIIIIIIIHHIIIIHGHIIIHIHIHHDHIIIIHIHIIIHI@@GHHEHIHIHIHHGHHHIIIIHIIIIIIIIIHHIHHIIHIHIHIIHIHIIIHHIIIIIHHIHIIGIIIIIIIIIIIHEIIIIHHHIIHIIIIIIIIIIIIHHIIIIIIIIFHIIIIGHIIII<IIHIIIIIIIIIIIIIHIII=IIIIIHII<HGFIIHIIIIIIIHHIIIHHIIIIHIIIIIIIHHHHIIIIIIIIIIIIIHIIIIIHIIIIIIIIIIIIIIIIIIIIIIIIIIIIIIIIIIIIIIIIIIIDDDDD
@HISEQ:969:HM2KJBCX2:2:1102:5938:63843 2:N:0:ACTATGCA
TGCCGCCGTAATCCCAACTATCCCTATTAATCATTACGTCAATCCTAGAAACCAACAAAATAGGATCAAACGTCCTATTTCATTATTCCATGCTAATGTATTCAAGCGTTAGCCTGCTTTAAACACTCTAATTTTTTCAAAGTAACAGTCCTGTTTCCCTGCAACACCAAATTAATGACATTACAGTTCTTCAAGAAGGAGGAACCAGTAAAGCCAGTACATACCAGAGGCACGACCAACCTACTAATCCCGAAATTCAACTACGAGCTTTTTAACTGCAACAACTTTAATATACGCTATTGGAGCTGGAATTACCGCGGCTGCTGGCACCAGACTTGCCCTCCAA
+
BD@DDI<EEEHHH?EGECHIIIHECGCHHHHII@@GHCEHHG1C<FGFEHCHHIE=1<1DEHHI1@FHEFHHHEH=E@@GE1DGHHHGEHHCCEHFIHHIIHGHE>@CGEIFGHHHIIIEFEFFCHGHHFHIHHEHEHGGHBGA<EFEHIHHEHECHEHHIHEHCCGHHCGFGGEFEHHCHIHHFGFCHHHHHHG@FDEGEH9HHHGEGHHGIIIH8HGGCIHIHGCFEAIIIIHHECEHF1<1DD/-HC<C1EHG<HHHCDCD1CHIIHF@HG<H@HHEHG@CEHEHCHF@CGDHEGC1EC@HHIHHHHFHHF<HDECFHHEHHHCEHHCC1CE1H=HHED@@B@
@HISEQ:969:HM2KJBCX2:2:1102:10191:64229 2:N:0:ACTATGCA
TGCCGCCGTAATCCCAACTATCCCTATTAATCATTACGTCGATCCTAGAAACCAACAAAATAGAATCAAACGTCCTATTTCGTTATTCCATGCTAATGTATTCAAGCGTGAGCCTGCTTTAAACACTCTAATTTTTTCAAAGTAACAGTCCTGATTCCCCAAGACACCAAATTAATGACATCATGGTTCGTCAGAAGGTAGGAATCAATAATACCAGTACGTACAATAGCACGACCAATAAATTGATCCCGAAATTCAACTACGAGCTTTTTAACTGCAACAACTTTAATATACGCTATTGGAGCTGGAATTACCGCGGCTGCTGGCACCAGACTTGCCCTCCAA
+
DDDDDIIIIIIIIIIIHIIIIIIIIIIIIIIIIIIIIIIIDIIIIIIIIIIIIIIIIHIGIIIIIIIHIIIIIIIIIIIIIIIIIIIIIIIHIIIHIIIIIIIIIIIIIIIIIIIIIIIIIIIIIIIIIIIIIHIIIIIIIIIIIIIIIIIIIIIIIIIIIIHIIIIIIIIIIIIIIIIIHIIIIIIIIIIIIIIIIIIIIIIIIIIIIIIIIIIIIIIIIIIIIIIIIIIIIIIIIIIIIIHHIIIIIIIIIIIIIIIIIIIIIIIIIIIIIIIIIIIIIIIIIHIIIIIIIIIIIIIIIIIIIIIIIIIIIIIIIIIIIIIIIIIIIIIIIIIIIIIIDDDDD
@HISEQ:969:HM2KJBCX2:2:1102:17927:64670 2:N:0:ACTATGCA
TGCCGCCGTAATCCCAACTATCCCTATTAATCATTACGTCGATCCTAGAAACCAACAAAATAGGTTCGATCGTCCTCTTTCGTTATTCCATGCTAATGTATTCAAGCGCGAGCCTGCTTTAAGCACTCTAATTTTTTCAAAGTAACAGTCCTGTTTCCCCGCAACAACAAATTAATGCCATCACGGTTCTACAAGAAGGAGGGACCAGTGAGGCCAGTGCATACCAGTGGCACGACCAACCTACTGGCCCCGAAATTCAACTACGAGCTTTTTAACTGCAACAACTTTAATATACGCTATTGGAGCTGGAATTACCGCGGCTGCTGGCACCAGACTTGCCCTCCAA
+
?B@<DHI?CE0D<F1CDGH?CGH@<<CCFIEH@FH1<<<DHHECGG1<1<<FH@1<CHH1C1<<11</1DGHG10D1<DCFCG@EHHIII?GHE1D@HHFG?@@5HDD<@C/@EHEEH5FFHIFHHEGGG(DH1AHHHG?EHEIHHEHIHHIHFHHGHDHG?GHHIHHH/D9EFHFEIIH@GFHFHFCCHHHHHIIIHHHHGEGHHHGHHFIHHGHIHHHIIHHICFIHIHHIHHHGEFIHHHHGHHIIIHIHHFCIHHHHDHHHEHGGEHHH@GCIIIIIHCIIIIGIHIIHHCEHHHGIIHGHEIHHHHCDHDHHHIIHHIGIIIIIIIIIHIHHHHEH?DDD@
@HISEQ:969:HM2KJBCX2:2:1102:16794:64935 2:N:0:ACTATGCA
TGCCGCCGTAATCCCAACTATCCCTATTAATCATTACGTCAATCCTAGAAACCAACAAAATAGGATCGAACGTCCTATTTCATTATTCCATGCTAATGTATTCAAGCGTTAGCTTGCTTTAAACACTCTAATTTTTTCAAAGTAACAGTCCAAATTCCCCAAAACACCAAATTAATGGCATTAAGGTTCATCAGGAAGGAGGAATCAGTGAGACCAGTACATACCAGAGGCATGACCAACCTACTAACCCCGAAATTCAACTACGAGCTTTTTAACTGCAACAACTTTAATATACGCTATTGGAGCTGGAATTACCGCGGCTGCTGGCACCAGACTTGCCCTCCA
+
DDDDAHIIIIIIIIIIIIIIIIIIIIIIIIIIIIIIIIIIIIIIIIIGHHIIIIIIIHHHHIGHIHIIIHIIHHHHHIIIIIIIIFHIIIIHHHHIIHIIHIIIIHHHFHIHIIIIIIIIIIHIIHIIIIIIIIIIIIIHHIIIIIIIIHHHHIHEIHIHIIIIIIIIIIHHHHHIIIIIIIHHIHHIIIIIIIIHIIIIIIIIIIIIGIIIIIIIIIIIIIIIHHHIIIIIIIIIIHHHIHHHHHIHIIIIIHIIIIIIIHFHHEIIIHIIIIHIIIIIIIIHIIIIIIIHIIIGIIIIIIIIIIIIIIIGIIIIIIIIIIIIIIIIIIIIHHIIIIIIDDDDD
@HISEQ:969:HM2KJBCX2:2:1102:15527:65081 2:N:0:ACTATGCA
TGCCGCCGTAATCCCAACTATCCCTATTAATCATTACGTCAATCCTAGAAACCAACAAAATAGGATCAAACGTCCTATTTCATTATTCCATGCTAATGTATTCAAGCGTTAGCCTGCTTTAAACACTCTAATTTTTTCAAAGTAACAGTCCTGTTTCCCTGCAACACCAAATTAATGACATTACAGTTCTTCAAGAAGGAGGAACCAGTAAAGCCAGTACATACCAGAGGCACGACCAACTTACTAATCCCGAAATTCAACTACGAGCTTTTTAACTGCAACAACTTTAATATACGCTATTGGAGCTGGAATTACCGCGGCTGCTGGCACCAGACTTGCCCTCCAA
+
CDDDDHIIIIIIIHIFIIIIIIIIIIIIIIHIIIIIIIIIIIIIIHHIHIIIHHFHIIIHIIHGHHIIIHCHIIHHHHHFHHIIGIIIIHHGHHHIIIHIIIIHIHIIIIHIHHIHIIHIIHIIHIIIIIIHIIHHHFHIIIIIIIHHIIIIIIHIIIEIIIIIHIHHHIHIIIIIIIIIIIIHIHIIIIHIHIIHIIIIIIHIIIIIIIHIIIIIIIIIIIIIIIIIIIIIIIIIIIHIIIIHHHGIGIIIIIIIIHIIIIIIIIIIIIIIIIHIIIHIIIIIIIIIIIIHIIIIIIHHHIIIIIIIIIIIIIHIIIIIIIIIIIIIIIIIIIIIIIIIIDCDDD
@HISEQ:969:HM2KJBCX2:2:1102:6894:65449 2:N:0:ACTATGCA
TGCCGCCGTAATCCCAACTATCCCTATTAATCATTACATCGATCCTAGAAACCAACAAAATAGAATCGGATGTCCTATTTCATTATTCCATGCTAATGTATTCAAGCGTGAGCCTGCTTTAAACACTCTAATTTTTTCAAGGTAACAGTCCTAATTCCCCGTAACACCAAATTAATGGCATTACGGTTCTTTAGAAGGTGAGAAATCAATGATAACAGTGCATACCAACGGCATGACCGAAATATTGATCCCGAAATTCAACTACGAGCTTTTTAACTGCAACAACTTTAATATACGCTATTGGAGCTGGAATTACCGCGGCTGCTGGCACCAGACTTGCCCTCCAA
+
DDDDDIIIIHHHIHIIIIIIIIIHIIIIIIIIIIIIIIIGIGIIHIIIIIIIIHIIIIIIIIHIIIIIGHIIIHIIIIIIIIIIIIIIGEEHIIGIIIIIIIIIIIHIIIIIIIIIHHIIIHHIIIIIIIIIIIIIIIIHHGIIIIHHIIIIIIIHIIIIGIIIIIIIHIHHHIIIIIIHHIIIIIIHHHHIIIIIIIIIIIIIIIIIIIIIIIIIIIIIIIIIIHIIIIGIIIIIIIIIIIHHHGIIIIIIIIIIIIIIIIIIIIIIIIIIIIIIIIIIIIIIHHHIIHHIIIIIIIIIIHIIIIIIIIIIIIIHHHIIIIIIIHHHIIIIIIIIIIIIIIDDDDD
@HISEQ:969:HM2KJBCX2:2:1102:4376:65329 2:N:0:ACTATGCA
TGCCGCCGTAATCCCAACTATCCCTATTAATCATTACATCGATCCTAGAAACCAACAAAATAGAATCGGATGTCCTATTTCATTATTCCATGCTAATGTATTCAAGCGTGAGCCTGCTTTAAACACTCTAATTTTTTCAAGGTAACAGTCCTAATTCCCCGTAACACCAAATTAATGGCATTACGGTTCTTTAGAAGGTGAGAAATCAATGATAACAGTGCATACCAACGGCATGACCGAAATATTGATCCCGAAATTCAACTACGAGCTTTTTAACTGCAACAACTTTAATATACGCTATTGGAGCTGGAATTACCGCGGCTGCTGGCACCAGACTTGCCCTCCAA
+
DDDDDIIIHHHIHGHIIIIIIIIIIIIIIIIIIIIIIIIIIHIIIIIIHIIIIIIIHIIIIIIIIIHHIIIIIGHIHIIIIGHIIIIIHIIIIIIHIIIIIIHIIIIIIIIIIIIIIIIIIIIIIIIIHIEHIIIIIIIIIIIIIIIIIIIIIIIIIIHIIIIIIIIIIIIIIIIIIIIIIIIIIIIIIIIIIIHIIIIIIIIHIIIIIIIIIII<IIIHIIIIIIIIIIIIIIIIIHIIIIIIIGIIIIIIIIIIIIIIIIIIIIIIIIIIIIIHIIIIIIIIIIIIHIIIIIIIIHIHHHIIIIIIIIIIIIIIIIIIIIIIIIIIIIIIIIIIIIIIIIDDDDD
@HISEQ:969:HM2KJBCX2:2:1102:3487:66020 2:N:0:ACTATGCA
TGCCGCCGTAATCCCAACTATCCCTATTAATCATTACGTCAATCCTAGAAACCAACAAAATAGGTTTGAACGTCCTATTTCATTATTCCATGCTAATGTATTCAAGCGTTAGCCTGCTTTAAACACTCTAATTTTTTCAAAGTAACAGTCCTGTTTCCCTGCAACACCAAATTAATGACATTACAGTTCTTCAGAAAGGAGGAATCAGCGAAACCAGTTCATACCAGTGGCACGACCAACCTGCTGACCCCGAAATTCAACTACGAGCTTTTTAACTGCAACAACTTTAATATACGCTATTGGAGCTGGAATTACCGCGGCTGCTGGCACCAGACTTGCCCTCCAA
+
DDDDDIIIIHIIGHHIIIIIIIIIIIIIIIIIIIIIIIIIIIIIIIIIHIIIIIGIIIIIIIIIIIIHHIIIIIIIIIIHIIIIHIIIIIIIHIIIIIIIIIIHIDHIIIIIIIIIIIIIIIIIIIIHHIIHIIIIIIIIIIIIIIIIIIIIIIIIIIIIIIIIIIIIIHIIIIIIIIIIIIIIIIIIIIIIIIIHIIIIIIIIIIIIIIIIIIIIHIIIIIIIIIIIIIIIIIIIIIIIIIIIHIIIIIIIIIIIIIIIIIIIIIIIIIIIIIIIIIIIIIIIIIIIIIIIIIIIIIIIIIIIIIIIIIIIIIIIIIIIIIIIIIIIIIIIIIIIIIIIIDDDDD
@HISEQ:969:HM2KJBCX2:2:1102:7953:66171 2:N:0:ACTATGCA
TGCCGCCGTAATCCCAACTATCCCTATTAATCATTACGTCAATCCTAGAAACCAACAAAATAGAATCAAACGTCCTATTTCATTATTCCATGCTAATGTATTCAAGCGTAAGCCTGCTTTAAACACTCTAATTTTTTCAAAGTAACAGTCCTGATTTCCCACGACACCAAATTAATGACATCGCGGTTCTTCAGAAGGTAGGAACCAATAATACCAGTGCGTACCGAGGCACGACCGACAATTTGATCCCGAAATTCAACTACGAGCTTTTTAACTGCAACAACTTTAATATACGCTATTGGAGCTGGAATTACCGCGGCTGCTGGCACCAGACTTGCC
+
DDDDDIIIHGHHIHHHHDGHIHFHEHHIIHIIIHIIH?FHIIIIIIHE@GHHHHIHHIF1FEHGHIICHHHHGIIHIHHIHIIIHIIHCHFHCEHHHHH@FHHHHHIHIHHEHHIIIIIHHHIHHHHGDEHHIIIIIIHIIIIIHHIHHIHHHHIHHGHIHIIIHHHIIIGHIIHIGFIIHHDEHHIHHHHIIIIIHGGIIHHHHHHHHHHHHHHHHEIIHIIHHHHIIIHHHHHHHGHHEHHHEIHIIIIIHG@IIHGHHIIIGIIIIIHIHGIHHFGHIHDFCCDHHHHCDHIIHHFIHHHHHEFHHHHHHHIHHHEGIHHHFD<<<<HHHG@@DAD
@HISEQ:969:HM2KJBCX2:2:1102:6250:65521 2:N:0:ACTATGCA
TGCCGCCGTAATCCCAACTATCCCTATTAATCATTACGTTGATTCTAGAAACCAACAAAAATAGAATCTAACGTCCTATTTCATTATTCCATGCTAATGTATTCAAGCGCGTGCCTGCTTTAAACACTCTAATTTTTTCAAAGTAACATCCTGACTCCCCACAACATCAAATTAATGACATCATGATTCATCAGAAGGGAGAAATCAATGACATTAGTACGTACCAAAGGCACGACCGACGTATTGATCCCGAAATTCAACTACGAGCTTTTTAACTGCAACAACTTTAATATACGCTATTGGAGCTGGAATTACCGCGGCTGCTGGCACCAGACTTGCCCTCCAA
+
DBDDDHHIIGEHHHIIIIIIIIIIIIIIIGIIIIIIIIIIIIIIIIIIEHIIIIIIIIFHIIIIHIIIIHIIIIIIIIIIIIIIIIIIIIIIHHHHHIIIIIHIIIIIIIIIIIIIIIIIIIIHIIIIIIIIIIIIIIIIIIIIIIIIIIIIIIIIHIIIIIIHIIIIIIIIIIIIIIIIIIIIIIIIIIIHIIIIIIIIIIIIIIIIIIIIIHIIIIIIIIIIIH?IIIGIIIIIIIIIIIIIIIIIIIHIHIIIIIIIIIHIIHIHIIIIIIIIIIIIIIIIIIIIIIIIHGIIIIIIIIIIIIIIIIIIIIIIIIIIIIIIIIIIIIIIIIIIIIIIIDDDDD
@HISEQ:969:HM2KJBCX2:2:1102:7736:65626 2:N:0:ACTATGCA
TGCCGCCGTAATCCCAACTATCCCTATTAATCATTACGGTGATCCTAGAAACCAACGAAATAGAATCAGTCCGTCCTATTTCATTATTCCATGCTAATGTATTCAGACGATAGTCTGCTTTAAACACTCTAATTTTTTCAAAGTAACAGTCCTGATTTCCAACCACACCAAATAAATGGCATGAAAGTTCCTCAGAAGGTAGAGATCCATCTCACCAGTGCAGACAATTAAGCCTGACCAATGGGTAGACCCCGAAGTTCAACTACGAGCTTTTTAACTGCAACAACTTTAATATACGCTATTGGAGCTGGAATTACCGCGGCTGCTGGCACCAGACTTGCCCTCCAA
+
DDDCDIIIIIIIIIIIIIIIIIIIIHIIIIIIIIIIIIIIIIIIIIIIHIHIHIIIIHIIIIIGIIIIIIIHIIIIIIIIIIIIIIIIIHIIIIHIIIIIIIHHIHHIIIIIIHIHIIIIIIIIIIIIIIIIIIIIIIIIIIIHIIIIIIIIIIGIIIIIIIIIIIIIIIIIIIIIIIIHIIIIIIIIIIIIIIIIIIIIIIIIIIIIIIIIIIIIIIIIIIIIIIIIIIIIIIIIIIIIIIIIIHHIIIHIIIIIIIIIIIIIIIIIIIIIIIIIIIIIIIIIIIIHIIIIIIIIIIIIIIIIIIIIIIIIIIIIIIIIIIIIIIIIIIIIIIIIIIIIIIIDDDDD
@HISEQ:969:HM2KJBCX2:2:1102:10575:66013 2:N:0:ACTATGCA
TGCCGCCGTAATCCCAACTATCCCTATTAATCATTACGTTGATCCTAGAAACCAACAAAATAGAATCGAACGTCCTATTTCATTATTCCATGCTAATGTATTCAAGCGCGTGCCTGCTTTAAACACTCTAATTTTTTCAAAGTAACAGTCCTGACTCCCCACAACATCAAATTAATGACATCATGATTCATCAGAAGGGAGAAATCAATGACATTAGTACGTACCGAAGGCACGACCGACGTATTGATCCCGAAATTCAACTACGAGCTTTTTAACTGCAACAACTTTAATATACGCTATTGGAGCTGGAATTACCGCGGCTGCTGGCACCAGACTTGCCCTCCAA
+
DCDDAIIIIGGEGHIIHHIIHIIIIIIIIIIIIIHIIIIIHIIIIIHIIIIIIIGIIIICHIIGHIIHHGHHHEHHIIHIIIIIHIIGIIGHIHIIIIIIIIHHHHIIIIIIIIIIIIIIIIIIIIIIIIHIIIHIIIHIIIIIIIIIIIIIIIIIIIIIIIIIIIIIHIIIIIIIIIIIIIIIIIIIIIIIIIIIIIIIIIIIIIIIIIIIIIIIIHIIIHIIIIIIIIIIIIIIIIIIIIIIIIIIIIIIIIIHIIIIIIHIIHIIIHIIIIIIIIIIHIIHIIIIIIIIIHIIIIIIHIIIIIIIIIIIIIIIIIIIIIIIIIIIIIIIIIIIIIIIIDDDDD
@HISEQ:969:HM2KJBCX2:2:1102:10089:67335 2:N:0:ACTATGCA
TGCCGCCGTAATCCCAACTATCCCTATTAATCATTACGTCGATCCTAGAAACCAACAAAATAGAATCAAACGTCCTATTTCATTATTCCATGCTAATGTATTCAAGCGTGCGCCTGCTTTAAACACTCTAATTTTTTCAAAGTAACAGTCCTGATTCCCCACGACACCAAATTAATGACATCGCTGTTCTTCAGAAGGTAGGAACCAATAATGCCAGTACGTACCGAGGCACGACCGACAGTCTGATCCCGAAATTCAACTACGAGCTTTTTAACTGCAACAACTTTAATATACGCTATTGGAGCTGGAATTACCGCGGCTGCTGGCACCAGACTTGCCCTCCAA
+
BDADADDICDHIIIE1<CF1@1GHHIIGHII?FG?1<<<GHDHEHHEHIII11D<CEEHH@1@GHEHF?GII@10<D?1G1<FC?1<11FFHHC?1<<DD81CF8D<G0HC5<E61CGFFH@@@H@HFHIE7F1DDCGBHBCGHHGHHG@GBEHE?E<CC?7?CCCFE:FHCEHGE/GHDDCFE$/:HCD@CBFHAF@?FIHGFFHHF@<8B1FCAH?FCHECCDHG>C0EDD<C<11FC?D<11C<//<1111@F1<<CHEHG1HC@H@?G@G@<DGGC?ECCC1HCEHD0CHEF@G1@@G1G1HHHCFG<<CC<<IHHGC<<1C1CHF<DC<C?=CD10@D@D
@HISEQ:969:HM2KJBCX2:2:1102:8304:67082 2:N:0:ACTATGCA
TGCCGCCGTAATCCCAACTATCCCTATTAATCATTACGTCGATCCTAGAAACCAACAAAATAGAATCAAACGTCCTATTTCGTTATTCCATGCTAATGTATTCAAGTCTGGTGCCAGCAGCCGCGGTAATTCCAGCTCCAATAGCGTATATTAAAGTTGTTGCAGTTAAAAAGCTCGTAGTTGAATTTTAGGCCTGGCCGGGCGGTCCGTCTTTGGCGAGTACTGTCTGCTGTCGGGTCTTCCTTCTGGTGAGCCAGCATGTCCTTTATTGGGTGTGTTGGGGAGCCAGGACCATTACCTTGAAAAAATTAGAGTGTTTAAAGCGGGCTATTGCTTGAATAGATTAGCATGGAATAATAGAATAGGACGTTGTGGTTCTATTTTGTTGGTTTCTAGGACCACCGTAATGATTAATAGGGATAGTTGGGATGCAGCTCAGT
+
DDDDDIIIIIIIIIIIIIIIIIIIIIIIIIIHIIIIIHHHIHHHHIIIIHIIIIIIGIIIIIIIIIIHGIIIIIIIIHHIHIIIIIIHIIIEHHIIEHHHHHEHGIHIIIHHHEHIIIIIIIIIIIIIEHIIFHHGIIGHCEHIIIIIIIIIII0CG/<FHEHHHHFGC/C/CGHHHEHHIHIIIIIIHHIHHHHIIHIIIHIIIHGHHGHIIIIIIHHIHFHIIIIIIIIIHI=IIIGIIIIIIIIIIIIIIIIIIIIIIIIHIIIHIIIIIIIIIIIIIIIIIIIIIIIIIIIHHIIIHIIIIIIIIIIIIIIIIIIIIIIIIGIIIIIIIIIIHHFIIIIIIIIIIIIIIIIIIIIIIIIIIIIIIIIIIIIIIIIIIIIIIIIIIIIIIIIIIIIIIIIIIIIIIIIIIIIIIIIIIIIIIIIIIIIIIIIDDDDD
@HISEQ:969:HM2KJBCX2:2:1102:2425:67927 2:N:0:ACTATGCA
TGCCGCCGTAATCCCAACTATCCCTATTAATCATTACGTCAATCCTAGAAACCAACAAAATAGGATCGAACGTCCTATTTCATTATTCCATGCTAATGTATTCAAGCGTTAGCTTGCTTTAAACACTCTAATTTTTTCAAAGTAACAGTCCAGATTCCTCGCAACACCAAATTAATGGCATTACGGCTCATCAGGAAGGAGGAATCAGTGAGACCAGTACATACCAGTGGCATGACCAACCTACTGACCCCGAAATTCAACTACGAGCTTTTTAACTGCAACAACTTTAATATACGCTATTGGAGCTGGAATTACCGCGGCTGCTGGCACCAGACTTGCCCTCCCAA
+
BDB@@HHHHHGHEEHH@EEHHIEHHHFHIIICHHIHH1DHHD1@@E@@GEHIECEC1CH??EC1<DHHC@HHG1<CHEEHHHHHCHHHGHIGE1<F@CGHGGHGFHHEHHHEHB?IHFHGHHGFFFHHCHGGHHCFDHHGHIEHIHIFAGADEHHDHHEIHIIIIHHHHFHHEIIHG?FHHHHHGHFHHIIHGF@HHHIHIIHGHFHHEHHIHIHFFIIIIIHGIIHFHHEHHEHHHHIHEHG<<CHGHEFEHHHCHHHGHGIHIHE@HHIH@CHIIIIHIIHHHHFF?EE@HDCIHHEGCEHGCIHIIHIHHFCCGIHHHHHHHHHEHHGCCCHHHH<HHHBDDD@
@HISEQ:969:HM2KJBCX2:2:1102:4094:68469 2:N:0:ACTATGCA
TGCCGCCGTAATTCCCAACTATCCCTATTAATCATTACGTCGATCCTAGAAACCAACAAAATAGGGTCAAACGTCCTATTTCATTATTCCATGCTAATGTATTCAAGCGTGTGCCTGCTTTAAACACTCTAATTTTTTCAAAGTAACGGTCCTGATTCCCCATGACACCAAATTAATGACATCACAGTTCGTCAGAAGGTAGAAATCAATAATACCAGTGCATACCGGAGGCACGACCAATATATTGATCCCGAAATTCAACTACGAGCTTTTTAACTGCAACAACTTTAATATACGCTATTGGAGCTGGAATTACCGCGGCTGCTGGCACCAGACTTGCCCTCCAA
+
DDDDDIIIIIIIIIIIIIIIIIIIIIIIIIIIIIIIIIIIIIIIIIIIGIIIIIIIIIIIIIIIIIHIHHIHIIIHIHHIIIIIIIIIHIIIIHIIHIIHIIIIIIIIIIIIIIIIIIIIIHIIIIHIIIIIIIIIIHIIIIIIIIIHIIIIIHIIIIIIIIIIIIIIIIIHIIIIIIIIIIIIIIIIIIIIIIIIIIIIIHIIIIIIIIIIIIIIIIIIIIIIIIIIIIIIIIIIIIIIIIIIHGIIIIIIIIIIIIIIIIIIIIIIIIIIIIIIHGIIIIIIIIIIIIIIIIIIIIIHFGIIIIIIIIIIIIIIIIIIIIIIIIIIIIIIIIIIIIIIIIDDDDD
@HISEQ:969:HM2KJBCX2:2:1102:13609:68687 2:N:0:ACTATGCA
TGCCGCCGTAATCCCAACTATCCCTATTAATCATTACGTCGATCCTAGAAACCAACAAAATAGAATCAAACGTCCTATTTCGTTATTCCATGCTAATGTATTCAAGCGTGAGCCTGCTTTAAACACTCTAATTTTTTCAAAGTAACAGTCCTGATTCCCCATGACACCAAATTAATGACATCATGGTTCGTCAGAAGGTAGGAATCAATAATACCAGTACGTACAATAGCACGACCAATAAATTGATCCCGAAATTCAACTACGAGCTTTTTAACTGCAACAACTTTAATATACGCTATTGGAGCTGGAATTACCGCGGCTGCTGGCACCAGACTTGCCCTCCAA
+
DDCDDIIIIIIIHIIHIIIIIIIIIIIIHIIIIIIHIIIIIHGHHIIIIIIIIIIIIIIIIHIHHIIIIIHIIIIIIIIIIIIIIIIFHIIIIIIIIIIIIIIIIIIIIIIIIIIIIIIIIIIHIIIIIIIIIIIIIIIIIIIIIIIIIIIIIIIIGIIIIIIIIIIIIIIIIIIIIHIIIIIIIIIIIIIIIIIIIIIIIIIIIIIIIIIIIIIIIIIIIIIIIIIIIIIIIIIIIIIIIIIHIIIIIIHIIIIIIIIIIIIIIIIIIIIIIIIIIIIIIIIIHGIIIIIIIIIIIIIIIIIIIIIIIIIIIIIIIIIIIIIIIIIIIIIIIIIIIIIIDDDDD
@HISEQ:969:HM2KJBCX2:2:1102:3364:68785 2:N:0:ACTATGCA
TGCCGCCGTAATCCCAACTATCCCTATTAATCATTACGTCAATCCTAGAAACCAACAAAATAGGATCAAACGTCCTATTTCATTATTCCATGCTAATGTATTCAAGCGTTAGCCTGCTTTAAACACTCTAATTTTTTCAAAGTAACAGTCCTGTTTCCCTGCAACACCAAATTAATGGCATTACAGTTCTTCAGAAAGGAGGAATCAGCGAAACCAGTTCATACCAGTGGCACGACCAACCTGCTGACCCCGAAATTCAACTACGAGCTTTTTAACTGCAACAACTTTAATATACGCTATTGGAGCTGGAATTACCGCGGCTGCTGGCACCAGACTTGCCCTCCAA
+
DDDDDIIDHHHIIIIIIIIIHIIIIIIIIIIIIIHIIIIIIIIIIIIIIIIIIIIIIIIEHIHHHHIIIHIIIIIIIIIIIIIIIIIIGIIIFIGIIIHIIHIIIIIIIIIHHHIIIHIIHIIIIIIIIIHIIIIIIIHIIIIIHIIIIIIIIIIIIIIIIIIIIIIIIIHIIIIIIIIIIIIIIIIIIHGIIIIIIIIIIIIIIIIIIIIIIIIIHHIHHIIIIIIIIIIIIIIIIIIIIIIHHIIIIIIIIIIIIIIIIIIIIIIIIIIIIIIIIIIIIIIHIIIIIIIIIIIIIIIIIIIIIIIIIIIIIIIIIIIIIIIIIIIIIIIIIIIIIIIIIDDDDD
@HISEQ:969:HM2KJBCX2:2:1102:16267:68684 2:N:0:ACTATGCA
TGCCGCCGTAATCCCAACTATCCCTATTAATCATTACGTCAATCCTAGAAACCAACAAAATAGGATCGAACGTCCTATTTCATTATTCCATGCTAATGTATTCAAGCGTTAGCTTGCTTTAAACACTCTAATTTTTTCAAAGTAACAGTCCAAATTCCCCGCAACACCAAATTAATGGCATTACGGCTCATCAGGAAGGAGGAATCAGTGAGACCAGTACATACCAGAGGCATGACCAACCTACTAACCCCGAAATTCAACTACGAGCTTTTTAACTGCAACAACTTTAATATACGCTATTGGAGCTGGAATTACCGCGGCTGCTGGCACCAGACTTGCCCTCCAA
+
DDDDDIIIIIIIHGHHIHIIIIIIIIIIIIIIIIIIHIIIIIIIGIIIIIIIIIIIIIGHHIIIHHHDHHIHIIIIGHHIIIIIHIIFHIIIIHIIHIIIIHIHHHIIIIIIIIIIIIIIIHHIIHHIIIHIHHIIIIIIIHIIIIHIHIIIIIIIIIIHHIIIIIIIIIIIIIIHIHIIIIIIIIIIIHHIIIIIIIIIIIIIHIIIIIIIIIIIIIIIIIIIIIIIIHIIIIIIIIIIIIIHHIHIIIIIIIIIHHIIHIHIIIIIIIIIIIIIIIIIIIIIIIIIIIHIIIIIIIIIIIIIIIIIIIIIIIIIIIIIIIIIIIIIIIIIIIIIIIIIIDDDDD
@HISEQ:969:HM2KJBCX2:2:1102:3768:68532 2:N:0:ACTATGCA
TGCCGCCGTAATCCCAACTATCCCTATTAATCATTACGTCGATCCTAGAAACCAACAAAATAGAATCAAACGTCCTATTTCGTTATTCCATGCTAATGTATTCAAGCGTGAGCCTGCTTTAAACACTCTAATTTTTTCAAAGTAACAGTCCTGATTCCCCATGACACCAAATTAATGACATCATGGTTCGTCAGAAGGTAGGAATCAATAATACCAGTACGTACAATAGCACGACCAATAAATTGATCCCGAAATTCAACTACGAGCTTTTTAACTGCAACAACTTTAATATACGCTATTGGAGCTGGAATTACCGCGGCTGCTGGCACCAGACTTGCCCTCCAA
+
DDDDDIHIIIIIIIIIIIHIIHIIIHIIIIHIIIIIIHIIIIIHIIIIHIIIIIIIIIIIIIHHIIHIIIHHIHIIGHIIIGIIIIIIIIHIIIIIIIIIIIIHIHIIIIIHIIHIIIIIIIIIIHIHIIIIIIHIIIIIIIIIIIIIIIIIIIIIIIIIIIHIIIIIIIIIIIIIIIIIHIIIIHIIIIIIIIIIIIIIIIHIIHIIIIIIIIIIIIIIIIIIIIHIIIIIIIIIIIIIIIHHIIIIIIIIIIIIIIIIHIIIHHIIIIIIIIIIIIIIIIIIIIIIIIIIIIIIIIIIIIIIIIHIIIIIIIIIIIIIIIIIIIIIIIHIIIHIIIIIDDDDD
@HISEQ:969:HM2KJBCX2:2:1102:2818:67995 2:N:0:ACTATGCA
TGCCGCCGTAATCCCAACTATCCCTATTAATCATTACGTGGCCCTAAAACCAACAAAATAAAACCATCGTCCTATTTTATTATTCCATGCTAATGTATTCAAGCAAAAATGCCCGCTTTAAACACTCTAATTTTTTCAAAGTAAAGGTCCTGATTCATCGAAACACCCAAGAGCATCCCGACTCACCAGAAGGTGAGAAATTGGCTACACACCGTTTCATGCCCCTAAAGGCACGACCGATATATCCCAATCCCGAAATTCAACTACGAGCTTTTTAACCGCAACAACACTAATATACGCTATTGGAGCTGGAATTACCGCGGCTGCTAACACCAGACTTGCCCTCCAA
+
DDDDDIHIIIIIIIIIIIIIIIIIIGIIIIIIIIIIIIIIIIIIIIIIHIIIIIIIIIIIIIIIIIIIIIIIIIIIIIIIIIIIIGIIIIIHIIIIIIIHHEHIIIIIIIIIHIIIIIIIIIHIIIIIIHIIIHIIIIIIIIIIIIIIHIIIIIIIIHIIIHDIIIIIIIIIHIIIIIIIIIHIIIIIIIIHIIHHIIIIIIIIIIIIIIIIHIIIIIIIIIHIIIIIIIIIIIIIIIIIIIHHGHGHIHHIIIIIIIIIIIIIIIIIIIIIIIIIIIIIIIIIIIHIIIIIIIIIIIIIIIIIIIIIIIIIIIIIIIIIIIIIIIIIIIIIIIIIIIIIIIIIDDDDD
@HISEQ:969:HM2KJBCX2:2:1102:6644:68541 2:N:0:ACTATTCA
TGCCGCCGTAATCCCAACTATCCCTATTAATCATTACCTCGACTCCGAAAGCCAACGAAATAGAACCGAGGTCCTATTCCATTATTCCATGCACTAATGTTCAGGCTGTAGCGCCTGCTTTGAGCACTCCAATTTTTTCAAAGTAAACGTGCTGGCCACTCATGGCACTCGGTTAAGAGAACCATAAACGAACCAGCAAGATCGTCCGGGCAAACAGTAAACGCCGCAAGGCGCACCGCTCGCCCGAAACCGAGATCCAACTACGAGCTTTTTAACCGCAACAACATTAATATACGCTATTGGAGCTGGAATTACCGCGGCTGCTGGCACCAGACTTGCCCTCCAA
+
DDCDCIIIIIIIIIIIIIIHIIIIIIIIIIIHIIIIIIIIIIIIIIIIIIIIIIIIIIIIIIIIIIIHIIIIIGIIIIIIIIHHIIIIIIHHHIIIIIIIIHHIIIIIIIHHIIIIIIIIIIIIIIIIIIIIIIIIIIIIIIIIIIIIIIIIIGIIIIIIIIIIIIIIIIHIHIIIIIIIIIIIIIGHIIIIIIIIIIIIIIIIIIIIIIIIIIIIIIIHIIIIIIIIIIIIIIIIIIIIIIIHGIIIIIIIIIIIIIIIIIIIIIIIIIIIIIIIIIIIIIIIIHIIIIIIIIIIIIHIIIIIIIIIIIIIIIIIIIIIIIIIIIIIIIIIIIHIIIIIIDDDDD
@HISEQ:969:HM2KJBCX2:2:1102:20602:68663 2:N:0:ACTATGCA
TGCCGCCGTAATCCCAACTATCCCTATTAATCATTACGTCGATCCTAAAAACCAACAAAATAGAATCAAACGTCCTATTTCATTATTCCATGCTAATGTATTCAAGCGCGAGCCTGCTTTAAACACTCTAATTTTTTCAAAGTAACAGTCCTGATTTCCCGCGACATCAAATTAATGACATCGTGGTTCGTCAGAAGGTAGGAATCAATTTGACCAGTACGTACCGAGGCACGACCGATCAACTGATCCCGAAATTCAACTACGAGCTTTTTAACTGCAACAACTTTAATATACGCTATTGGAGCTGGAATTACCGCGGCTGCTGGCACCAGACTTGCCCTCCAA
+
DDDDDIIIHHHHICHHIIHIIIIIIIIIIIIHI?EHHIIHHHHIIIIHIIIHIIIGHGIGIIIIIHFIIHHIHEHHIHHHIIFHI?G?@GHCGFIGGGGEGDHGHGHFHHHDHHHDEFHGCHIHIIHIGIIIIHEHHIIHIIIIIIIIGIHHEHGEFHIHHIHHEHEIIHGHIIIIIIIIHHIHIIIIIIHIIIIHHIHIIIIIIIIIIHHHHIIIIIIIIIIIHIIII?IIIIIIIIIIIHGCIIIIIIIIIIIHIIIIIIIIIIIIIIIIHHIIIIIIIIHHHGHIIIIIIIIIIIIIIIHIIHIIIHIIHHIIIIIIIIHHIIHHIIIIIIIIIIIIDDCDD
@HISEQ:969:HM2KJBCX2:2:1102:14987:69206 2:N:0:ACTATGCA
TGCCGCCGTAATCCCAACTATCCCTATTAATCATTACGTCAATCCTAGAAACCAACAAAATAGGATCGAACGTCCTATTTCATTATTCCATGCTAATGTATTCAAGCGTTAGCTTGCTTTAAACACTCTAATTTTTTCAAAGTAACAGTCCAAATTCCCCGCAACACCAAATTAATGGCATTACGGATCATCAGGAAGGAGGAATCAGTGAGACCAGTACATACCAGAGGCATGACCAACCTACTAACCCCGTAATTCAACTACGAGCTTTTTAACTGCAACAACTTTAATATACGCTATTGGAGCTGGAATTACCGCGGCTGCTGGCACCAGACTTGCCCTCCAA
+
DDCDDIIIIHHIIIIIIHIIIHIIIHIHIIIIIIIIIHHHIHIIHIGIFIIIHIIIIIIHIIHIIIHHCHHHHIIHHIFHHGIIIIFGHIIIIIHIIIIIIHIIIHHHIIIIHIHIIIIHHHIGHHGHHIGIIIHIIIHIHIIHHHHHGIIHHIIIHIIGHHIIIIIIIHIHIIIHIIHHHIIHIIIIIIIIIIIHHIIIIIIIIIIIHHHIIIIIIIIIIIIIHHHHIHIIIHIIIIHIHIHHHIIHIIIHEIIIIIHHHHCHIIIIIIIIIHFHGIIIIIIIIIIIIIIIIIIHIIIIIIIIIIIIIIIIHIIIIIIIIIIIIIIIIIIIIIIHHIIIIDDDDD
@HISEQ:969:HM2KJBCX2:2:1102:6939:69579 2:N:0:ACTATGCA
TGCCGCCGTAATCCCAACTATCCCTATTAATCATTACGTCAATCCTAGAAACCAACAAAATAGGATCAAACGTCCTATTTCATTATTCCATGCTAATGTATTCAAGCGTTAGCCTGCTTTAAACACTCTAATTTTTTCAAAGTAACAGTCCTGTTTCCCTGCAACACCAAGTAAATGACATCACAGTTCTTCAAGAAGGAGGAATCAGTGAGGCCAGTGCATACCAGTGGCACGACCAACCTACTGACCCCGAAATTCAACTACGAGCTTTTTAACTGCAACAACTTTAATATACGCTATTGGAGCTGGAATTACCGCGGCTGCTGGCACCAGACTTGCCCTCCAA
+
DDDDDIIIIIIIIIIIIIIIIIHIIIIIIIIIIIIIIIIIIIIIIIIIHHIIIIIIIIHIIIHIIIIIIIIIGIIHIIIIIIIIIIHEHHIIIGIIIIIIIIIIIIIIIIIIIIIIIIIIIIIHIIIIIIIIIIIIIIIHIIIIIIIIIIIIIIIIIIIIHIIIHHIIIIIIIIIIIIIIIIHIIIIIIIHIIIIHIIIIIIIIIIIIIIIIIIIIIIIIIIIIIIIIIIIIIIIIIIIIIIHHHIIIIIIIIIIIIIIIIIIIIIIIIIIIIIIIIIIIIIIIIIIIIIIIIIIIIIIIIIIIIIIIIIIIIIIIIIIIIIIIIIIIIIIIIIIIIIIIIDDDDD
@HISEQ:969:HM2KJBCX2:2:1102:13692:69631 2:N:0:ACTATGCA
TGCCGCCGTAATCCCAACTATCCCTATTAATCATTACGTCGATCCTAGAAACCAACAAAATAGGGTCAAACGTCCTATTTCATTATTCCATGCTAATGTATTCAAGCGTGAGCCTGCTTTAAACACTCTAATTTTTTCAAAGTAACAGTCCTGATTCCCCGCGACACCAAATTAATGACATCACGGATCTTCAGAAGGGAGAAACCAGTGACACCAGTGCATACCAAAGGCATGACCAGCGTACTGATCCCGAAATTCAACTACGAGCTTTTTAACTGCAACAACTTTAATATACGCTATTGGAGCTGGAATTACCGCGGCTGCTGGCACCAGACTTGCCCTCCAA
+
DDDDDIIIIIIIIIIIIIIIIIIIIIIIIIIIIHIIIIIIIHIHIHIIIIIIIIIIIHIIHHHIIIIIIIIIIIIIIIIIIIIIIIIIIIIIIIIIIIIIIIIIHHIIIIIIIIIIIIIIIIGIHIIIIIIIIHIIIIHIHIIIIHIIIIIIIIIIIIIIHIIIIHHHIIIIIIIIIIIIHIIIIIIIIIIIIIIIIIIIIIIIIIIIIIIIIIIIIIIIIIIIIIIIIIIIIIIIIIIIIIIHFIIIIIIIIIIIIIIIIIIIIIIIIIIIIIHIIIIIIIIIIIIIIIIIIIIIIHIHHIIIIIIIIIIIIIIIIIIIIIIIIIIIIIIIIIIIIIIIIDCDDD
@HISEQ:969:HM2KJBCX2:2:1102:5396:69530 2:N:0:ACTATGCA
TGCCGCCGTAATCCCAACTATCCCTATTAATCATTACGTCAATCCTAGAAACCAACAAAATAGGATCAACGTCCTATTTCATTATTCCATGCTAATGTATTCAAGCGCGAGCCTGCTTTAAACACTCTAATTTTTTCAAAGTAACAGTCCTGATTCCCCACCACACCAAATAAATGACATGATGGTTCGTCAGAAGGTAGAAATCAGTAACACCAGTACGTACCGAAGGCACGACCAGCGTACTAATCCCGAAATTCAACTACGAGCTTTTTAACTGCAACAACTTTAATATACGCTATTGGAGCTGGAATTACCGCGGCTGCTGGCACCAGACTTGCCCTCCAA
+
DCDDDIIIIIIIHHIIIIIIHIIIIIIIIIIIIIIIIIIIIHIIIHIIIIIIIIIIIIIIIIIGIIIIIIIHIIHIIIIIIIIHIIIHIIIHHHIIIIIIIIIIIIIIIIIIIHIIIIIIIIIIIIIIIIIHIIIIIIHHIIIIIIIIIIIIIIIIIIHIIIIIIIIIIIIIIIIIIIIIIIIIIIIIIIIIIIIIIIIIIIIIIIIIIIIIIIIIIIIIIIIIHIIIIIIIIIIIIIIHIIIHIIIIIHIIIIIIIIIIIIIIHGIIIIIIIHIIIIIIIIIIGIIIGIIIIIIIIIIIIIIIIHIIIIIIIIIIIIIIIIIIIIIIIIIIIIIIIIIIDDDDD
@HISEQ:969:HM2KJBCX2:2:1102:2069:69792 2:N:0:ACTATGCA
TGCCGCCGTAATCCCAACTATCCCTATTAATCATTACGTCGATCCTAGAAACCAACAAAATAGAATCAAACGTCCTATTTCGTTATTCCATGCTAATGTATTCAAGCGTGAGCCTGCTTTAAACACTCTAATTTTTTCAAAGTAACAGTCCTGATTCCCCATGACACCAAATTAATGACATCATGGTTCGTCAGAAGGTAGGAATCAATAATACCAGTACGTACAATAGCACGACCAATAAATTGATCCCGAAATTCAACTACGAGCTTTTTAACTGCAACAACTTTAATATAAGCTATTGGAGCTGGAATTACCGCGGCTGCTGGCACCAGACTTGCCCTCCAA
+
DDDDDIIIIIIIIIIIIIIIIIIIIIIIIIIIIIIIIIIIIIIIIIIIHIIIHIIIIIIIIIIIIIIIIGIIIIIIIIIIIIIIIIIIIIIIIIIIIIIIIHHIIGIHIIIIHIHHIIIIIIIIIIIIIIIIIIIIIIIHHHIHIIIIIIIHIIIIIIGIIIIIIIHIIIIHHIIIIIIHIIIII;IIIIIIIIIIIIIIIIIHIIIHIIHIHIIIIIIIHIIIIIIIIIIIIIIIIIIIIIHHIIGIIIHIIIIIIIIIHIIIIIIHIIIIIIIIIIIIIIIIHIIIIIIHIIHIIIIIIIIIIIIIIIIIIIIIIIIIIIIIIIIIIIIIIIIIIIIIDDDDD
@HISEQ:969:HM2KJBCX2:2:1102:7876:70379 2:N:0:ACTATGCA
TGCCGCCGTAATCCCAACTATCCCTATTAATCATTACGTCGATCCTAGAAACCAACAAAATAGGTTCGATCGTCCTATTTCGTTATTCCATGCTAATGTATTCAAGCGCGAGCCTGCTTTAAGCACTCTAATTTTTTCAAAGTAACAGTCCTGTTTCCCCGCAACAACAAATTAATGCCATCACGGTTCTACAAGAAGGAGGGACCAGTGAGGCCAGTGCATACCAGTGGCACGACCAACCTACTGGCCCCGAAATTCAACTACGAGCTTTTTAACTGCAACAACTTTAATATACGCTATTGGAGCTGGAATTACCGCGGCTGCTGGCACCAGACTTGCCCTCCAA
+
DDDDDIIIHHHHHIIIIIIIIIIIIHIIIIIIIIIIIIIIIIIIIIHIHIIIIIIIHIIIIIIIIIIIIIIIIIIIIIIIIIIIIIIIIIIIHIIIIIIIIIHIIIIIIIIIIIIIIIIIIIIIIIIIIIIIIIIIIIIIIIIIIIIIIIIIIIIIIIIIIIIIIIIIIIIIIIIIIIIIIIIIIIIIIIIIIIIIIIHIIIIIIHIIIIIIHHIIIIIIIIIIIIIIIIIIIIIIIIIIIHIIHIIIIIIIIIIIIHIIIIIIIIIIIIIIIIIIIIIIIIIIIIIIIIIIIIIIIIIIIIIIIIIIIIIIIIIIIIIIIIIIIIIIIIIIIIIIIIIIIDDDDD
@HISEQ:969:HM2KJBCX2:2:1102:10318:70376 2:N:0:ACTATGCA
TGCCGCCGTAATCCCAACTATCCCTATTAATCATTACGTCAATCCTAGAAACCAACAAAATAGGATCAACGTCCTATTTCATTATTCCATGCTAATGTATTCAAGCGCGAGCCTGCTTTAAACACTCTAATTTTTTCAAAGTAACAGTCCTGATTCCCCACCACACCAAATGAATGACATGATGGTTCGTCAGAAGGTAGAAATCAGTAACACCAGTACGTACCGAAGGCACGACCAGCGTACTAATCCCGAAATTCAACTACGAGCTTTTTAACTGCAACAACTTTAATATACGCTATTGGAGCTGGAATTACCGCGGCTGCTGGCACCAGACTTGCCCTCCAA
+
DDDDDIIIIGGHHIIIIIIIIIIIIIIIIIIIIIIIIIIIIIIIIIIIIIIIIIIIIIIIIIHHIIIIIIIHHHIIIIIIIIIIIHIHIIIIIIIIIIIIIIIIHIIIIIIIIIIIIIIIIIIIIIIIIIIIIIIIIIIIIIIIIIIIIIIIIIIIIIIIIIIIIIIIIIHIIIIIIIIIIIIIIIIIIIIIIIIIIIIIIIIIIIIIIIIIIIIIIIIIIIIIIIIIIIIIIIIIIIIIIIIHIIIIIIIIIIIIIIIIIIIIIIIIIIIIIIIIIIIIIIIIIIIIIIIIIIIIIIIIIIIIIIIIIIIIIIIIIIIIIIIIIIIIIIIIIIIIIIIIDDDDD
@HISEQ:969:HM2KJBCX2:2:1102:12427:70265 2:N:0:ACTATGCA
TGCCGCCGTAATCCCAACTATCCCTATTAATCATTACGGTGATCCTAGAAACCAACAAAATAGAATCATGCCGTCCTATTTTATTATTCCATGCTAATGTATTCAAGCAAAATGCCTGCTTTAAACACTCTAATTTTTTCAAAGTAAAGGTCCTGGTTCCCCGCGACACCCAATTAAGGGCATCGTGGTTCTCCAGAAGGTGAGAAATTGACTACACCAGTTCATACCCCTTAAGGCACGACCGATGTGTCAATCCCGAAATTCAACTACGAGCTTTTTAACTGCAACAACTTTAATATACGCTATTGGAGCTGGAATTACCGCGGCTGCTGGCACCAGACTTGCCCTCCAA
+
DDDDDIIIIHHIHIIIIIIIIIIIIIIIIIIIIIIIIIIIIIIIIIIIIIIIIIHIGHIIIIIIIIIIIICHIIIIIHIIIIIIIIIIIIIIIHIIIIIIIHIIIIHIIIIIIHIIIIIIIIIIIIIIIIHIIIIIIIIIIIIIIIIIIIHHIIIIIIIIIIIIIIIIIIIIIIIIIIIIHHHIIIIIIIHIIIIIIIIIIIIIIIIIIIIIIIIIIIIIIIIIIIIIIIIIIIIIIIIIIIIIIIIIIIGHHIIIIIIIIIIIIIIIIIIIIIIIIIIIIIIIIIIIIHIIIIIIIIIIIIIIIIIIIIIIIIIIIIIIIIIIIIIIIIIIIIIIIIIIIIIIIIIDDDDD
@HISEQ:969:HM2KJBCX2:2:1102:13598:71806 2:N:0:ACTATGCA
TGCCGCCGTAATCCCAACTATCCCTATTAATCATTACGGTGGTCCTAGAAACCAACAAAATAGAACCATGCCGTCCTATTTTATTATTCCATGCTAATGTATTCAAGCAAAAATGCCTGCTTTAAACACTCTAATTTTTTCAAAGTAAAGGTCCTGGTTCCCCGCGGCATCCAATTAAGGACATCGCGGTTCTCCAGAAGGTGAGAAATTGACTGCACCAGTTCATACCCCGTGAGGCACGACCGATGCGCCAATCCCGAAATTCAACTACGAGCTTTTTAACTGCAACAACTTTAATATACGCTATTGGAGCTGGAATTACCGCGGCTGCTGGCACCAGACTTGCCCTCCAA
+
DDDDDIIIIIHIHIIIIIIIIIIIIHIIIIIIIIIIIIIIHIIIIIHIIIIIIIHIHHIIIFHIFIIIIIHIIIIIIIIIIIHIIHIIIIIIIHIIHIHEHDGIIIIHIIIHIIIIIIIIIIIIIIIIIIIIIIIIIIIIIIIIIIIIIIIIIHHIIIIIIIIIIIIIIIIIIIIIIIIIIIIIIIIIIIIIIIIIIHIIIIIIIIIIIIIIIIIIIIIIIIIIIIHIIIIIIIIIIIIIIHIIIIIIIIHGIH<IIIIIIIIIIIIIIHIIIIIIHIIIIIIIIIIIIIHHHIIIHIIIHIIIIIIIIIIIIIIIIIIIIIIIIIIIIIIIIIIIIIIIIIIIIIIIDDDDD
@HISEQ:969:HM2KJBCX2:2:1102:3371:72274 2:N:0:ACTATGCA
TGCCGCCGTAATCCCAACTATCCCTATTAATCATTACGTCGATCCTAGAAACCAACAAAATAGGTTCGATCGTCCTATTTCGTTATTCCATGCTAATGTATTCAAGCGCGAGCCTGCTTTAAGCACTCTAATTTTTTCAAAGTAACAGTCCTGTTTCCCCGCAACAACAAATTAATGCCATCACGGTTCTACAAGAAGGAGGGACCAGTGAGGCCAGTGCATACCAGTGGCACGACCAACCTACTGGCCCCGAAATTCAACTACGAGCTTTTTAACTGCAACAACTTTAATATACGCTATTGGAGCTGGAATTACCGCGGCTGCTGGCACCAGACTTGCCCTCCAA
+
DCDCDIIIIIIIIIIGIIIIIIIIHIIIIIHIIIGIIGIIHIIIIIIIIIIIIIIIIIHIIHHIIGIIIIHIIIIIGIIHHIIIIIIHHIIIGIIGIIIHHHHIIIIIIIIHIIIIIHIIHIIIIIIIIIIIIIIHHIIIHIHIIHHHHIIIIHHHHIHHFGIIIIIIHIIIHIIHIIIHHIIIIHHHIIHIIIIIIIIIIIIIIIIIIIIIHHHIIIIIIHIIIIIIHIIIIIIHHIIIHHDHHIIIIIHHIIIHIIIIIIIIIHIHIIIIIIIIIIIIIIIIIIIIIIIIIIIIIIIIIIIIIIIIIIIIIIIIIIIIIIIIIIIIIIIIIIIIIIIIIDDDDD
@HISEQ:969:HM2KJBCX2:2:1102:20115:72550 2:N:0:ACTATGCA
TGCCGCCGTAATCCCAACTATCCCTATAATCATTACGGTGATCCTAGAAACCAACAAAATAGAATCATGCCGTCCTATTTCATTATTCCATGCTAATCTATTCAAGCATAAAGCCTGCTTTAAACACTCTAATTTTTTCAAAGTAACAGTCCTAGCTTCCTATTACACCTAATGAAAGGCATAATAGTTCACTAGAAGGTGGAGATTGACAGCTACCAGTACATGTCCGAAAACACGACCGATATGCCAATCCCGAAATTCAACTACGAGCTTTTTAACTGCAACAACTTTAATATACGCTATTGGAGCTGGAATTACCGCGGCTGCTGGCACCAGACTTGCCCTCCAA
+
DDDDDIIIIHHHGHIIIIIIIIIIIIIIIGHIIIIHIIIIIIIIIIIIIIIIIIIIIIIHIHHIIIIIIEHIIIIHIIHIIIIIHHIGIIIIIIIIIIIIIHIIIIIIIIIIIIIIIHHIIIIIIIIIIIIIIIIIIIIIIIIIIIHIIHIIIIIIHIHHIIHIIIIHHIIIHIIIIIIIIIIIIIIIIIIIIIIIIIIIIIIHHIIIIHGIIIIIIIIIIHIIIIIIIIIIIIIIIIIIIIIHHIHHIIIIIIIIIIIIIIIGIIIIIIIIIIIIIIHIIIIIIIIHHHHHIIIIIIIIIIIIIIIIHIIIIIIIIIIIIIIIIIIIIIIIIIIIIIIIIIIIDDDDD
@HISEQ:969:HM2KJBCX2:2:1102:7338:72558 2:N:0:ACTATGCA
TGCCGCCGTAATCCCAACTATCCCTATTAATCATTACGTCGATCCTAGAAACCAACAAAATAGAATCAAACGTCCTATTTCATTATTCCATGCTAATGTATTCAAGCGTGAGCCTGCTTTAAACACTCTAATTTTTTCAAAGTAACAGTCCTGATTCCCCACAACACCAAATAAATGACATCATGGTTCGTCAGAAGGGAGAAACCAACAATGCCAGTACGTACCTAGGCACGACCGACATGATGGTCCCGAAATTCAACTACGAGCTTTTTAACTGCAGCAACTTTAATATACGCTATTGGAGCTGGAATTACCGCGGCTGCTGGCACCAGACTTGCCCTCCAA
+
DDDDDIIIIIIIIIIIIIHIIIIIIIIIIIIIIIIIIIIIIIIIIIIIIIIIIHIIIIIIIIIIIIIIIIIIHIIHIIIIIIIIIIIIIIIIIIIIIIIIIHHIIIIIIIIIIIIHIIIIIIIIIIIIIIIIIIIHGIIIIIIIIIIIIIIIIIIIHIIIIIHIIIIIIIIIIIIIIIIIHIIIIIIIIHHIIIIIIIHIIIIIIIIIIIIIIIIIIIIIIIIIIIHIIIIIIIIIIIIIIIHHIIIIHIIIIIIIHIIIIIIIIIIIIIIIIIIIIIIIIIIIIIIIIIIIIIIIIIIIIIIIIIIIIIIIIIIIIIIIIIIIIIIIIIIIIIIIIIIIDDDDD
@HISEQ:969:HM2KJBCX2:2:1102:16556:73000 2:N:0:ACTATGCA
TGCCGCCGTAATCCCAACTATCCCTATTAATCATTACGTCGATCCTAGAAACCAACAAAATAGGTTCGATCGTCCTATTTCGTTATTCCATGCTAATGTATTCAAGCGCGAGCCTGCTTTAAGCACTCTAATTTTTTCAAAGTAACAGTCCTGTTTCCCCGCAACAACAAATTAATGCCATCACGGTTCTACAAGAAGGAGGGACCAGTGAGGCCAGTGCATACCAGTGGCACGACCAACCTACTGGCCCCGAAATTCAACTACGAGCTTTTTAACTGCAACAACTTTAATATACGCTATTGGAGCTGGAATTACCGCGGCTGCTGGCACCAGACTTGCCCTCCAA
+
DDDDDIIIIIIIIHIIIIIIIIIIIIIIIIIEHIIIIIIIIIIIGIIIIIIIHIIIIHHIIIIIIIIIIIGIEGHHHIIIGHIIIHIIEHIICHIHIIIIIIIIIIIIIIIIIHIHIIIIIIIIIIHHIIIIIIIHHIIIIIIIIIIIIIIIIIIIIIIIIIIIIIIIIIIIIIIIIIIIIIIIIIIIIIIIHIIIIIIIIIIIIIIHIIIIIIGIIIIIIIIHIIIIIIIIIIIIIIIIIIIHIIIIIHHHIIIIIIIIIIIIIIIIIIIIIIIIIIIIIIIIIIIIIIIIIIIIIIIIIIIIIIIIIIIIIIIIIIIIIIIIIIIIIIIIIIIIIIIIIDDDDD
@HISEQ:969:HM2KJBCX2:2:1102:20813:72799 2:N:0:ACTATGCA
TGCCGCCGTAATCCCAACTATCCCTATTAATCATTACGTCGATCCTAGAAACCAACAAAATAGAATCAAACGTCCTATTTCGTTATTCCATGCTAATGTATTCAAGCGTGAGCCTGCTTTAAACACTCTAATTTTTTCAAAGTAACAGTCCTGATTCCCCATGACACCAAATTAATGACATCATGGTTCGTCAGAAGGTAGGAATCAATAATACCAGTACGTACAATAGCACGACCAATAAATTGATCCCGAAATTCAACTACGAGCTTTTTAACTGCAACAACTTTAATATACGCTATTGGAGCTGGAATTACCGCGGCTGCTGGCACCAGACTTGCCCTCCAA
+
DDDDDIHIIHIHHIHIIIIIIIIIIIIIIIIIIIIIIEHIIIIIIIIIIIIIIIIIIIIIIIHIIHIIIIHIIIIGIIIHHIIIIIIIIIIIIIIIIHIIIIIIIHIHHIHHHIIIIHHIIIIIIIIIIIIIIIIIIIIIIIHIIHHIHHGHIIII.IHIIIIIIIIHIIIHIIIIIHFIIIIIIIIIIIIIIIIIIIIIIIIIHIIIIIIIIIIIIIIIIIIIIIIHHCIIIHHHIIIIIIHHIIIIH@IHHIIIIIIIIIIIHIIIIIIIIIIIIIIIIIIIIHIIIIIIIIIIIIIIIIIIIIIIIIIIIIIIIIIIIIIIIIIIIIIIIIIIIIIIDDDDD
@HISEQ:969:HM2KJBCX2:2:1102:16201:74293 2:N:0:ACTATGCA
TGCCGCCGTAATCCCAACTATCCCTATTAATCATTACGTCAATCCTAGAAACCAACAAAATAGGATCGAACGTCCTATTTCATTATTCCATGCTAATGTATTCAAGCGTTAGCCTGCTTTAAACACTCTAATTTTTTCAAAGTAACAGTCCTGTTTCCCTGCAACACCAAATTAATGACATTACAGTTCTTCAAGAAGGAGGAATCAGTAAAGCCAGTACATACCATTGGCACGACCAACCTACTGACCCCGAAATTCAACTACGAGCTTTTTAACTGCAACAACTTTAATATACGCTATTGGAGCTGGAATTACCGCGGCTGCTGGCACCAGACTTGCCCTCCAA
+
DDDDDIIIIIIIIIIIIIIIIIIIIIIIIIIIIIIIIIIIIIIIIIIIIIIIIIIIHIIGHIIIIIIIIIIIIIIIIIIIIIIIIIIHHIHIIIIIIIIIIHIIIIIIIIIIIIIIIIIIIHIIIIIIHIIIIIIIIIIIIIIIIIIIIIIIIIIIIIIIIIIIIIHIIIIIHIIIIIIIIIIIIIIIIIIIIIIIIIIIIIIIHIIIIIIIIIIIIIIIIIIIIIIIIIIIIIIIIIHIIIIIIIIIIIIIIIIIHIIIIIIIIIIIIIIIIIHHIIIIIIIIHIHIIIIIIIIIIHIIIIIIIIIIHIIIIIIIIIIIIIIIIIIIIIIIIIIIIIIIIDDDDD
@HISEQ:969:HM2KJBCX2:2:1102:14545:74556 2:N:0:ACTATGCA
TGCCGCCGTAATCCCAACTATCCCTATTAATCATTACGTCGATCCTAGAAACCAACAAAATAGAATCAAACGTCCTATTTCGTTATTCCATGCTAATGTATTCAAGCGTGAGCCTGCTTTAAACACTCTAATTTTTTCAAAGTAACAGTCCTGATTCCCCAAGACACCAAATTAATGACATCATGGTTCGTCAGAAGGTAGGAATCAATAATACCAGTACGTACAATAGCACGACCAATAAATTGATCCCGAAATTCAACTACGAGCTTTTTAACTGCAACAACTTTAATATACGCTATTGGAGCTGGAATTACCGCGGCTGCTGGCACCAGACTTGCCCTCCAA
+
DDDDDIIIIIIIHIIIIHEHHIIIIIIIIIIIHIIIIIIIDHHIGHHIEHIIHIFHIIIIIEHHHHHIGHHGFHHIHIIIIIIIHIIIIIIHIIIIIIIHIIIIHHIHIIHIHIIGIIHIIIIIIIIIIIHIIHIIIIIIHIIIIIIIIIIIIIIHIIIIIIIIIIIIIIHHIIIIIIIIIIIIIIIHHIIIIIHIIIHIIIHHHIIIIIIIIIHHIIIHIIHGHIIIIIIIIIIHIIIIIHHHIIHGIIHHHIIIHIIIIHIIHHHIIIIIIIIIIIIHHIHIIIIIIIIIIIIIIIIIIIIIIIIIIIIIIHIHIIIIIIIIIIIIIIIIIHIIIIIIDDDDD
@HISEQ:969:HM2KJBCX2:2:1102:6245:75128 2:N:0:ACTATGAA
TGCCGCCGTAATCCCAAACTATCCCTATTAATCATTACGTCAATCCTAGAAACCAACAAAATAGGCTTGAACGTCCTATTTCATTATTCCACTCTAATGTATTCAAGCGTTAGCCTGCTTTAAACACTCTAATTTTTTCAAAGTAACAGTCCTGTTTCCCTGCAACACCAAATTAATGACATTACAGTTCTTCAGAAAGGAGGAATCAGCGAAACCAGTTCATACCAGTGGCACGACCAACCTGCTGACCCCGAAATTCAACTACGAGCTTTTTAACTGCAACAACTTTAATATACGCTATTGGAGCTGGAATTACCGCGGCTGCTGGCACCAGACTTGCCCTCCAA
+
0<000</CE001DG1D11<<11D11D1<<<111111<<1<100<111<<C1<111<0DG1DGH?1111<11<1<<0<<F1111<D11111<11111<E@DEG@HE@FEEHFHCHH?GHIIHGHHHFCHEHIIIHHIAE@F6@8FHHHHHFF7<EIHBIHHC@CFG@HHGG?EEHHIIHHECGIHHCGGIGHF@HHG?HIIIFEIIIGHFFHCHIHGIIHHIIIIIHIHGIHIGEIIIHFHEGECEGIIHIIGIIIIIIIIIIIIIIIIIIIIIHIIIIIIIIIIIIIIIIIIIIIIIIIIIIIIIIIIIIIIIIIIIIIIIIIIIIIIIIIIIIIIIIIIIIDDDDD
@HISEQ:969:HM2KJBCX2:2:1102:4829:74975 2:N:0:ACTATGCA
TGCCGCCGTAATCCCAACTATCCCTATTAATCATTACATCGATCCTAGAAACCAACAAAATAGAATCGGATGTCCTATTTCATTATTCCATGCTAATGTATTCAAGCGTGAGCCTGCTTTAAACACTCTAATTTTTTCAAGGTAACAGTCCTAATTCCCCGTGACACCAAATTAATGGCATTACGGTTCTTTAGAAGGTGAGAAATCAATAATATCAGTACATACCAACGGCATGACCGAAACATTGATCCCGAAATTCAACTACGAGCTTTTTAACTGCAACAACTTTAATATACGCTATTGGAGCTGGAATTACCGCGGCTGCTGGCACCAGACTTGCCCTCCAA
+
@DDDBHIIHHEH@EHHHHHEC1FCHFHHCHHHGIHIIGHHGHGHFHEHFEHH1DFFHEGHHIEHEHHFGHIIIIHH@1CGEGFHHHIEG?F@CH@FHEHGHEHEFC?HHHHHH@FHGIIHHGGB?GHGHHIHHHHECCGHHHHIHHECHHHCECHI?IIHGIHC@HHGFHHIIHIIIIHHEHGFEHIHHFEIHFHFHDCGFGCHIHIIIIHIHEHHIIIHIIHEHHECDEFHGHHH:HHHEGHHEDHHHBHHGIHG1G@GH@=IGIGHEHIHGHEEIIGHFHEHCEEEEHCIHCCEE@HFCIIIIIIHHGHHIDH<GIIIHEIIIIIHHHIIIHGC1?HHHHD0D@@
@HISEQ:969:HM2KJBCX2:2:1102:7507:75269 2:N:0:ACTATGCA
TGCCGCCGTAATCCCAACTATCCCTATTAATCATTACGGTGATCCTAGAAACCAACGAAATAGAACCAATCCGTCCTATTTCATTATTCCATGCTAATGTATTCAGACGTTAGCCTGCTTTAAACACTCTAATTTTTTCAAAGTAACAGTCCTGATTTCCTATCACACCAACTAAATGGCATGAAAGTTCCTCAGAAGGTAGAGATTTATCTCACCAGTACAGACAATTAAGCCTGACCAATGGGTAAACCCCGAAGTTCAACTACGAGCTTTTTAACTGCAACAACTTTAATATACGCTATTGGAGCTGGAATTACCGCGGCTGCTGGCACCAGACTTGCCCTCCAA
+
DDDDDIIIIGGHHHIHIIIIIIIIIIIIIIIIIIIIIIIIIIIIHIIIIIIIIIIIIGHIIIIIIIIIIIIIIIIIIIIIIIIIIIIIIIIIIIIIIIIIIIHIIIHIIIIIIIIIHIIIIIIHHIIIIIIHIIIIIIIIIIIIIIIIIIHIIIIIIIHIIIIIIIHIIIIIIIIIIIIIIIIIIIIIIIIHIIIIIIIIIIIIIIIIIIIIIIIIIIIIIIIIIIIIHIIIIIIIIIIIIIIIIHHIIIIIIIIIIIIIIIIIIIIIIIIIIIIIIIIIIIIIIIIIIIIIIIIIIIIIIIIIIIIIIIIIIIIIIIIIIIIIIIIIIIIIIIIIIIIIIIIDDDDD
@HISEQ:969:HM2KJBCX2:2:1102:6237:75521 2:N:0:ACTATGCA
TGCCGCCGTAATCCCAACTATCCCTATTAATCATTACGTCAATCCTAGAAACCAACAAAATAGGATCGAACGTCCTATTTCATTATTCCATGCTAATGTATTCAAGCGTTAGCTTGCTTTAAACACTCTAATTTTTTCAAAGTAACAGTCCAAATTCCCCGCAACACCAAATTAATGGCATTACGGATCATCAGGAAGGAGGAATCAGTGAGACCAGTACATACCAGAGGCATGACCAATCTACTAACCCCGAAATTCAACTACGAGCTTTTTAACTGCAACAACTTTAATATACGCTATTGGAGCTGGAATTACCGCGGCTGCTGGCACCAGACTTGCCCTCCAA
+
@B@BBEEHHGGHIIEGEE1C1<CHHIEFHIIHIIIEEECGCGH@FF@GCFHG@FHHEHEHH?CCFGHIGEHIIIECFH?H1DEH@FCFF@1GHHHHG6EHHFHHEHFIIHGHEFIEEG?@F6<HCIHEHIHHHEHHIIIIIIIIHHFIHHHHHHG?HIGIIIIIHIHHH@@GHHHIEGIIIHIHHIHHHIIGHIIHII<GIIIIIIIHHIIIIIIIIIIHHHIIHHII<IHIIIHGII=IIIIHFHGHGIIIIGIIIHGIIHIHIIIHIIIIIHIIIIIIIIHFHHHHIHIHHEGIGHHHIIIIHHCIIHIIIIIIHHIIIHHHHHIIIIIHHHIIIIIIIDDDDA
@HISEQ:969:HM2KJBCX2:2:1102:5488:74616 2:N:0:ACTATGCA
TGCCGCCGTAATCCCAACTATCCCTATTAATCATTACGGTGGTCCTAGACCAACAAACTAGAACCAACGTCCTATTCTATTATTCCATGCTAATCTATTCAAGCAAAAGCCCGCTTTAAACACTCTAATTTTTTCAAGGTAATGGTCCTGGTTCCCCGACACACCCAATAAAGGGCATACCGGCTCACCAGAAGGATAGACCCGACAGCAGAACAGTACTCGCCAGAGACGGACCGTCCGGTCAGGCCTAAAATTCAACTACGAGCTTTTTAACTGCAACAACTTTAATATACGCTATTGGAGCTGGAATTACCGCGGCTGCTGGCACCAGACTTGCCCTCCAA
+
0<<@0</C/00<DCCCCEH1FHC111<<<<D<1<11<1<<100<CHC1<<F<1<1CG11D1D1C1110<DHH0<C<<11<D11DCFD11<1C11E@671@E8F6EF/CHFH>/B28<5<110F2<FH111181<<C<&1E581B<<CA;,.7--E-@G9HEA:.FGHAAEEIHG8..:-E+/E@@G:@F@-/HFFD<C<<//<:EFA><<C<0GCGFF//?D<HEFE:::?C</<::/DHFA?HFEH?EHGCGC?HC<1<<EEHGD1HCHE@EHG@HFECGGC<111G<0EIHGGCC@FGCHC<<1C<<</?F/CIHC1HEHEHHF<<F1D1<@<=?D<00<00
@HISEQ:969:HM2KJBCX2:2:1102:10263:76140 2:N:0:ACTATGCA
TGCCGCCGTAATCCCAACTATCCCTATTAATCATTACGTCAATCCTAGAAACCAACGAAATAGGATCGAACGTCCTATTTCATTATTCCATGCTAATGTATTCAAGCGTTAGCCTGCTTTAAACACTCTAATTTTTTCAAAGTAACAGTCCTGTTTCCCTGCAACACCAAATTAATGACATTACAGTTCTTCAAGAAGGAGGAATCAGTAAAGCCAGTACACACCATTGGCACGACCAACCTACTGACCCCGAAATTCAACTACGAGCTTTTTAACTGCAACAACTTTAATATACGC
+
DDDDDIHIIGHHIIIIIIIIIIIIIIIIIIIIIIIIIIIIIIIIIIIIIIIIIIIIIIIIIIIIIIIIIIIIIIIIIIIIIIIIIIIIIIIIIIIIIIIIIIIIIIIIHIIIIIIIIIIIIIIIIIIIIIIIIIIIIIIIIIIIIIIIIIIIIIIIIIIIHIIIIIIIIIIIIIIIIIIIIIIIIIHHIIIIIIIIIIIIIIIIIIIIIIIIIIIIIIIIIIIIIIIIIIIIIIIIIIIIIIHIIIIIIIIIIIIIIIIIIIIIHHIIIIIIIHHIIIIIIIIIIIIIIIIIDDDDD
@HISEQ:969:HM2KJBCX2:2:1102:4755:75682 2:N:0:ACTATGCA
TGCCGCCGTAATCCCAACTATCCCTATTAATCATTACATCGATCCTAGAAACCAACAAAATAGAATCGGATGTCCTATTTCATTATTCCATGCTAATGTATTCAAGCGTGAGCCTGCTTTAAACACTCTAATTTTTTCAAGGTAACAGTCCTAATTCCCCGTAACACTAAATTAATGGCATTACGGTTCTTTAGAAGGTGAGAAATCAATGATAACAGTGCATACCAACGGCATGACCGAAATATTGATCCCGAAATTCAACTACGAGCTTTTTAACTGCAACAACTTTAATATACGCTATTGGAGCTGGAATTACCGCGGCTGCTGGCACCAGACTTGCCCTCCAAA
+
DDDDCIGIHHHHGHIHIIIIIIIIIIIIIIIIIIIIIIIIIIIIIIIIHIIIIIIIIIIHIHHIIIIIIIIIIHHIIIIIIIIIIIIEHIIIGIIIHHIIIIIIIIIIIIIIIIIIIIIIIIHIIIIIIIIIIIIIHIIIIIHIIIIIIIHIIIIIIIIIIIIIIIIIIHIHIIIIHIHIIIIIIIIIHHHIIIHIIIIIIIIIIIIIIIIIIIIIIIIIHIIIIIIIIIIIIIIIIIIIIIIIIIGIHHIIIIIIIIIIIIIIIIIGIIIIIIIIIIIIIIIIIIIIIGIIIIIHIIIIHHIIIHIIIHIIIIIIIIIIIIIIHIIIIIIIIIIIIIIIIIIDDDDD
@HISEQ:969:HM2KJBCX2:2:1102:11038:75875 2:N:0:ACTATGCA
TGCCGCCGTAATCCCAACTATCCCTATTAATCATTACGTCAATCCTAGAAACCAACAAAATAGGATCAAACGTCCTATTTCATTATTCCATGCTAATGTATTCAAGCGTTAGCCTGCTTTAAACACTCTAATTTTTTCAAAGTAACAGTCCTGTTTCCCTGCAACACCAAATTAATGACATTACAGTTCTTCAGAAAGGAGGAACCAGCGAGACCAGTACGAACCAAAGGCACGACCAACCTGCTGATCCCGAAATTCAACTACGAGCTTTTTAACTGCAACAACTTTAATATACGCTATTGGAGCTGGAATTACCGCGGCTGCTGGCACCAGACTTGCCCTCCAA
+
DDDDDIIIIIIIIIIIIIIIIIIIIIIIIIIIIIIIIIIIIIIIIIIIIIIIIIIIIIIHIHEHGIIIII@GHHHIIIHIIIIHIIIIHIIIIHHIHIIIIIIIIHHIHIIHHHIIIIIIIIIIIHHIIIGIIIIIIIIIIIIIIIIIIIIIIIHIIIIIIIIIIIIIIIIIIIIIIIIIIIIIIIIHIIIIIIIIIIIIIIIHIIIIIIIIIIIIIIIIIIIIIIIIIIIIIIIIIIIIIIIHHIIIIIIIIIIIIIIIIIIIIIIIIIIIIIIIIIIIIIIIIIIIIIIIIIIIIIIIIIIIIIIIIIIIIIIIIIIIIIIIIIIIIIIIIIIIIIIIIDDDDD
@HISEQ:969:HM2KJBCX2:2:1102:9996:77351 2:N:0:ACTATGCA
TGCCGCCGTAATCCCAACTATCCCTATTAATCATTACGTCAATCCTAGAAACCAACAAAATAGGATCGAACGTCCTATTTCATTATTCCATGCTAATGTATTCAAGCGTTAGCTTGCTTTAAACACTCTAATTTTTTCAAAGTAACAGTCCAAATTCCCCGCAACACCAAATTAATGGCATTACGGATCATCAGGAAGGAGGAATCAGTAAGACCAGTACATACCAGAGGCATGACCAATCTACTAACCCCGAAATTCAACTACGAGCTTTTTAACTGCAACAACTTTAATATACGCTATTGGAGCTGGAATTACCGCGGCTGCTGGCACCAGACTTGCCCT
+
[truncated: 33,611,852 more chars]
