# Supplementary material for: Response of arbuscular mycorrhizal fungal community in soil and roots to grazing differs in a wetland on the Qinghai-Tibet plateau
Source: PeerJ. 2020 Jun 19;8:e9375. doi: 10.7717/peerj.9375 (PMC7307571; doi:10.7717/peerj.9375)
Supplement: Supplemental Information 26 [file peerj-08-9375-s026.zip › Root grazing 6-10/67.fastq]

@HISEQ:969:HM2KJBCX2:2:1101:15774:3749 2:N:0:ACTATGCA
AACCTCGGATAACCCAACTATCCCTATTAATCATTACATCGATCCTAGAAACCAACAAAATAGAATCGGATGTCCTATTTCATTATTCCATGCTAATGTATTCAAGCGTGAGCCTGCTTTAAACACTCTAATTTTTTCAAGGTAACAGTCCTAATTCCCCGTGACACCAAATTAATGGCATTACGGTTCTTTAGAAGGTGAGAAATCAATAATATCAGTACATACCAACGGCATGACCGAAACATTGATCCCGAAATTCAACTACGAGCTTTTTAACTGCAACAACTTTAATATACGCTATTGGAGCTGGAATTACCGCGGCTGCTGGCACCAGACTTGCCCTCCAA
+
DCDDDIIIIIIIHIHIGIIIIIIIIIIHHIIIIIIIIIIIIHIIIIIIHIIIHGIIEHIHIIHIIIEHEHHHIIHIHHHHHIIIIIIHIIGIIIIIHEHIHFCHHHHHHGIIFIIHIIHIIHHHHGI9IIIIHIHII8HGI9IIH8GIHHGIHHHDHCIIHIHIIIIIIIII:I;IIIIIIIIIIIIIIIIII;IIIIIIIIIIIIIIIIIIIIHHIIIHIIIIIIIIIIIIIIIIIIIIIIIIHGGIIHIIIIIIIIIIIIIIIIIIIIIIIIIIIIIIHIIIIIIIIIHIIIIIIIIIIHIIIIIIIIIIIIIIIHIIIIIIIIIIIIIIIIIIIIIIIIDDDDD
@HISEQ:969:HM2KJBCX2:2:1101:12224:3968 2:N:0:ACTATGCA
AACCTCGGATAACCCAACTATCCCTATTAATCATTACGTCAACCCTAGAAACCAACAAAATAGGATCAAACGTCCTATTTCATTATTCCATGCTAATGTATTCAAGCGTTAGCTTGCTTTAAACACTCTAATTTTTTCAAAGTAACAGTCCAAATTCCCCGCAACACCAAATTAATGGCATCCCGGCTCACCAGAAGGATAGACCCGACGACAGAACAGTACTCGCCAAAGACGGACCATCCGGCCAGGCCTAAAATTCAACTACGAGCTTTTTAACTGCAACAACTTTAATATACGCTATTGGAGCTGGAATTACCGCGGCTGCTGGCAC
+
BD@@0<<C/CEHEH1EHGCFHIIHHIHIIEFHHIIHIHIHFHHHDHH@HCEH1C@CCHFCHH?FHHHHHIC=<1<CFHIIGGIHHHHHHFFHHGIHHHGHE@EFHCHHDHHHHEHHCFEFGEHFHCHHGHIIIIIHCGGHIHEFGHHGHIIHHHEG?E<E8EHF.@EGHG=<EIFHCHHFH<HGHF/HHEHHHEEEFDHFHEHHHHHHHFDHDHIIHHHGIHECE?CHECGCFC1<<HE/HEEHIHHCHHIIHHG1HHHIIIHEIIHFHIHIIIHHHHHCIIHH@IIIIIHHHCCHEEFIHFEHHEHIHCHIHIHHHHIHGHIHIH@@DD@
@HISEQ:969:HM2KJBCX2:2:1101:12631:3881 2:N:0:ACTATGCA
AACCTCGGATAACCCAACTATCCCTATTAATCATTACGGTGATTCAGAAACCAACAAAACAGGACCACCGTCCTATTTTATTATTCCATGCTAATGTATTCAGACATAAGCCTGCTTTGAACACTCTAATTTTTTCAAGGTAAAGGTCCTGGTTTCCTACCACGCTAAATTAATAACATGATAGTTCCCCAGAAGGTAGAAATTCTACACGCCAGTACAGACAATAGCCCGACCAACGATAGAACCCCGAAATTCAACTACGAGCTTTTTAACTGCAACAACTTTAATATACGCTATTGGAGCTGGAATTACCGCGGCTGCTGGCACCAGACTTGCCCTCCAA
+
DBDDDIIIIIIIHHIIIIHIIHHIHIIIIIIIIIHHIHIHGHIIGIIIHHGGHIHHHIIIIIEHHIIIFHFCHHHIIGIIHHIIIEHHHHHIHHHHHEHHIHIHIIIIIHEHIHHIIHIHIHIIIIIHHHHHHHHHIIHIIHIIHHGHHIIIIIIEHIIHHHHIIIIIHHHHFIIHFIHIIHIIIHIGIIIIIHGHHIIIIIIIIIHIIIGIIIIIIIIHIIIIIHIEIHIHIIIIIIIHEHIIIIIIIIHIIHIIIIIIIIIGIIIIIIHIHIIIIIIIIIIIIIIIHCGIIIIIIIIIIIIIHIHHIGHIIIIIIIIIIIIIIIIIIHHIIIHIIIDDDDD
@HISEQ:969:HM2KJBCX2:2:1101:15874:4052 2:N:0:ACTATGCA
AACCTCGGATAACCCAACTATCCCTATTAATCATTACGGTGGTCCTAGAAACCAACAAAATAGAACCATGCCGTCCTATTTTATTATTCCATGCTAATGTATTCAAGCAAAAATGCCTGCTTTAAACACTCTAATTTTTTCAAAGTAAAGGTCCTGGTTCCCCGCGGCATCCAATTAAGGACATCGCGGTTCTCCAGAAGGTGAGAAATTGACTGCACCAGTTCATACCCCGTGAGGCACGACCGATGCGCCAATCCCGAAATTCAACTACGAGCTTTTTAACTGCAACAACTTTAATATACGCTATTGGAGCTGGAATTACCGCGGCTGCTGGCACCAGACTTGCCCTCCAA
+
DDDDDIIIIIIIIIIIIIIIIIIIIIIIIIIIIIIIIIIIIIIIIIHIIIIIHIIIIIIIIIFHIIHIIIGHIHHHIIIIIIIIIIIIIIIIGHIIHHEHHFHGIIIHIIIIIIIIIIIIIIIIHHHIIIIIIHIIIIIHIHIIIIIIHIIIIIIIIHHIIDGIIHIIIHIIIIIIIIIHIIIIIIIIIIIIIIIIIIIIIHIIHIIIIIIIIIIIIIIIIIIIIIHIIIIIIIIIIIIIIIIIIIIIIIIHIIHIIIIIIIIIIIIIIIIIHIIIIIIIIIIIIIIIIIIIIIIIIIHIHIIIIIIIIIIIIIIIIIIIIIIHIIIIIIIIIIIIIIIIIIIIIIIIDDDDD
@HISEQ:969:HM2KJBCX2:2:1101:8646:4306 2:N:0:ACTATGCA
AACCTCGGATAACCCAACTATCCCTATTAATCATTACGGTGATCCTAGAAACCAACAAAATAGAACCATGCCGTCCTATTCTATTATTCCATGCTAATGTATTCGAGCAAAAATGCCTGCTTTAAACACTCTAATTTTTTCAAGGTAAAGGTCCTGGATCCGCAAGACACCCAATAAAGGACATCAAGTTTCTCCAGAAGGTGAGAAATCAACAGTAACAGTTCATACCCCTTAAGGCATGACCATCACGTCAATCCCGAAATTCAACTACGAGCTTTTTAACTGCAACAACTTTAATATACGCTATTGGAGCTGGAATTACCGCGGCTGCTGGCACCAGACTTGCCCTCCAA
+
DDDDDIIHIIIIIIIIIIIIIIIIIIIIIIIIIIIIIIIIIIIIIIIIIIIIHIIIIIIHHIIIIIIIIHHIIHHHIIHIIIIIIIIIHIIHHIIIIIIIIEGHHIIHHIIIIIHIIIIIIIHIHGIIIIIIIIIIIHIIIIHIHIIIIIHHHHFCHHIIIIIIIIIIIIIIIIIIIIIIIHHHIIIIIIIHIGIIIIIHIHHIHIIIIIIIIIIIIHIIIIIIIIHIIIIIIIIIIHGHHGIIIHHIIIHFIHHIIIIIIIIIIIIIIHIIIIIIIIIHHFIIIIIIIIIIIIIIIIIHHIIIIIIIIIIIIIIIIIIIIIIIIIIIIIIIIIIIIIIIIIIIIIIIDDDDD
@HISEQ:969:HM2KJBCX2:2:1101:17291:4262 2:N:0:ACTATGCA
AACCTCGGATAACCCAACTATCCCTATTAATCATTACGTCGATCCTAGAAACCAACAAAATAGAATCAAACGTCCTATTTCATTATTCCATGCTAATGTATTCAAGCGTGCGCCTGCTTTAAACACTCTAATTTTTTCAAAGTAACAGTCCTGATTCCCCACGACACCAAATTAATGACATCGCGATTCTTCAGAAGGTAGGAACCAATAATGCCAGTGCGTACCGAGGCACGACCGACAATCTGATCCCGAAATTCAACTACGAGCTTTTTAACTGCAACAACTTTAATATACGCTATTGGAGCTGGAATTACCGCGGCTGCTGGCACCAGACTTGCCCTCCAA
+
CDDCDIHIIIHIHIIIIGIGGHHIGIIIIIIIIIHIIIIIIIHHIIIHHIGHHIIHIIFHEHEGHIGHHFHIH?HHIHHIHIII@HGHGFEHFGFIIIIIIHIHIIIIIHHIHIIIIIIHIHIIHIHIHGIIIGHHHHIIIIIIIHIIHIIIIIIIHIHIIHIIIIIIHHIGIIIIHHHGIIIIIIIIIIIIIIIIIIIIIIIIIIIIHHIIHIIIIIIHIIIIIIIIIIIIIIIIHIIIIHHHIIIIIIIIHIIIIIIIIHIIIGHIIIIIIIIIIIIIHIIIIIIIIIIIHIIIIIIIIIIIIIIIIIIIIIIHIIIIIIIIIIIIHIIIIIIIIIIIDDDDD
@HISEQ:969:HM2KJBCX2:2:1101:19515:4108 2:N:0:ACTATGCA
AACCTCGGATAACGCAACTACCCCTATTAATCATTCCGTCGATCCTAGAAACCAACAAAATAGGTTCGATCGTCCTATTTCGTTATTCCATGCTAATGTATTCAACCGCGAGCCTGCTTTAAGCACTCTAATTTTTTCAAAGTAACAGTCCTGTTTCCCCGCAACAACAAATTAATGCCATCACGGTTCTACAAGAAGGAGGGACCAGTGAGGCCAGTGCATACCAGTGGCACGACCAACCTACTGGCCCCGAAATTCAACTACGAGCTTTTTAACTGCAACAACTTTAATATACGCTATTGGAGCTGGAATTACCGCGGCTGCTGGCACCAGACTTGCCCTC
+
D<D0<D00<00<10/<<E111<<1<<@<CHI11FC1<11<</<10<<?EHCG11CC11F11CC1<1<C?1<E11<0<F<11<F1<CFF11C11G@F?0@<D11<1&5<C@/<@81<161CF1B<B@CGHF@7<6FC6CFHBG0IHEFB<FCB.E77+?E-EHBC;,HGCGD/@E>C/HED/D/HGA>CCHHHEC@D00HHCC>HD0D0>E@C<1:11G1G<1@C/G:C1AEA?HGC@FGC:@@CE//HF?CCCFEH?IHC<0IDIH?G?HHCEC<F<F1GHHCHFCCFIHEEEGCCF?G@G?@EEHCHC1D1DDDIHGHD<1G?HHIIIHHHHCG@1C0@B@@
@HISEQ:969:HM2KJBCX2:2:1101:16750:4416 2:N:0:ACTATGCA
AACCTCGGATAACCCAACTATCCCTATTAATCATTACGGTGATCCTAGAAACCAACAAAATAGAACCATGCCGTCCTATTCTATTATTCCATGCTAATGTATTCGAGCAAAATGCCTGCTTTAAACACTCTAATTTTTTCAAGGTAAAGGTCCTGGTTCCACATGACACCCAATTAAGGACATCATGCTTCTCCAGAAGGTGAGAAATCAACTGCGACAGTTCATACCCCTTAAGGCACGACCATCACGTCAATCCCGAAATTCAACTACGAGCTTTTTAACTGCAACAACTTTAATATACGCTATTGGAGCTGGAATTACCGCGGCTGCTGGCACCAGACTTGCCCTCCAA
+
DDDDDIGEHCGHHGIIGIIHHHIHIHIIIGIEEHHGHGGHHIEIHIHHIIIFEHIIIEHHIGH@EHEHIEFEHHGHIIH<FHFFFEHHIIH?1@GHIIF@FHHIIIHIIIHFGHIIIHHHEHHHIHIIIIIHHHHHHHHIHHIHHHHHIIHIIIIIIIIIIIIIHIICHIIIIIHFIIHIIIHHHIIIIIIIHIHHGHIIIIHIHHGIIIHIIHIIIIHIIIIIIHIIHIIIIHIFIHHIHH?HHHHIIHGIGIIIIHIIIIIIIHIHHHHEIIHIIIHHFIFIHIIIHHIHEIIIIHHHIIIIIIIIIHIIIIIHIIIIIIGHIIIIHIIIIIHIIIIIIIIIIIIDDDDB
@HISEQ:969:HM2KJBCX2:2:1101:19269:4365 2:N:0:TCTATGCA
AACCTCGGATAACCCAACTATCCCTATTAATCATTACGTCGATCCTAGAAACCAACAAAATAGGATTAACGTCCTATTTCATTATTCCATGCTAATGTATTCAAGCGTTAGCCTGCTTTAAACACTCTAATTTTTTCAAAGTAACAGTCCTGATTTCCCGCAACACCAAATTAATGACATCACGGTTCGTCAAGAAGGAAGAATCAGTAAAGCCAGTACATACCGAAGGCATGACCAACTTACTAACCCCGAAATTCAACTACGAGCTTTTTAACTGCAACAACTTTAATATACGCTATTGGAGCTGGAATTACCGCGGCTGCTGGCACCAGACTTGCCCTCCAA
+
DCDDDIIIIIIIIIIIIIIIHHIIIIIIIIHIIIIIIHHIIIIIIIIIIIIGHIIIIHIIIIGHHGIIHIHHGHIIIHIFIIIIIIIIIIHIIIHIIHIIIIHHIIHIIIIIIIIIIIIIIIIIIIIIIIIHHIIIIIIIIIHIIIIHIIIIIIIIGHIIGIHHHHEIIIIHHHHHHIIIIHHHIIIIIIIIIIIHIHIIIIIHIIIIIIHIIHIIIIIIIIIIIIIIIIIIIIIIHIIIIIHHHIIIIIIIHIIIIIHIIIIIIIIIIIHIIIIHGIIIIIHHIHIIHIIIIIIIIIHIIIIIIIIIIIIIIIIIIIIIIIIIIIIIIIHIIIIIIIIIDDDDB
@HISEQ:969:HM2KJBCX2:2:1101:19062:4656 2:N:0:ACTATGCA
AACCTCGGATAACCCAACTATCCCTATTAATCATTACGTCGATCCTAGAAACCAACAAAATAGGTTCGATCGTCCTATTTCGTTATTCCATGCTAATGTATTCAAGCGCGAGCCTGCTTTAAGCACTCTAATTTTTTCAAAGTAACAGTCCTGTTTCCCCGCAACAACAAATTAATGCCATCACGGTTCTACAAGAAGGAGGGACCAGTGAGGCCAGTGCATACCAGTGGCACGACCAACCTACTGGCCCCGAAATTCAACTACGAGCTTTTTAACTGCAACAACTTTAATATACGCTATTGGAGCTGGAATTACCGCGGCTGCTGGCACCAGACTTGCCCTCCAA
+
BD@DDHEHC0EE1DHHH0<FE1FH@?CH1F@1GHH@@@CCE<@FHHEHFEHCG@EGEHHHHFEHEH?CEEFDHEHIEHHHEHHG<GH<GCEHHGEGHGHHIIHHHHHIHDHIHHIIHIIHHG?HHHIIIHIIIIIIIHHEIIIHGIIIHGHIIIIIHEHHIIIII;IIIHHHHIIIIIIHIIHHIIIIIIHIIHHIIIIIIIIHII=IIIIHIIIIIIIIIIIIIIIIIII=IHIIIII=IHGGEIIIIIHIIIHIIIIIIIIIIIIIIIIIIIIIIIIHIIIIIIIIIIIIIIIIIIIIIIIIIIIIIIIIIIIIIIIIIIIIIIIIIIIIIIIIIIIIIDDDDD
@HISEQ:969:HM2KJBCX2:2:1101:9964:4977 2:N:0:ACTATGCA
AACCTCGGATAACCCAACTATCCCTATTAATCATTACGTCAATCCTAGAAACCAACAAAATAGGATCAAACGTCCTATTTCATTATTCCATGCTAATGTATTCAAGCGTTAGCCTGCTTTAAACACTCTAATTTTTTCAAAGTAACAGTCCTATTTCCCTGCAACACCAAATTAATGACATTACAGTTCTTCAGAAAGGAGGAATCAGCGAAGCCAGTACATACCAAAGGCACGACCAACCTGCTAACCCCGAAATTCAACTACGAGCTTTTTAACTGCAACAACTTTAATATACGCTATTGGAGCTGGAATTACCGCGGCTGCTGGCACCAGACTTGCCCTCCAA
+
DDDDCIGIIIIIIIHIIIIIIIIFHIIIIIIIIIIIIIIIIIIIIIIHIIIIIIIIIIIHHHEHIIIIIIIIIGIIIIIIIIIIIIIHHIIIIIIIIIIIIHIIIIIHIIIIIGIIIIIIIGIIIIIIIIHHHIHIIIIIIIHIIIIIIHIHIHIIIIIIIIIIIIIIIIIIIIIIIIIIIIIIIHIIIHHHIIHIIIIHHIIIIIIIIIIIIHIIIIIIIIIIIIIIIIIIIIIIHIIIIIGHCIIIIIHIIIIIIIIIIIHIIIIIIIIIIIIIIIIIIIIHIHIIIIIIIIIIIIIHHIIIIIIIIIIIIIIIIIIIIIIIIIIIIIIHHHHIIIIIIDDDDD
@HISEQ:969:HM2KJBCX2:2:1101:4967:5018 2:N:0:ACTATGCA
AACCTCGGATAACCCAACTATCCCTATTAATCATTACGGTGATCCTAGAAACCAACAAAATAGAACCATGCCGTCCTATTCTATTATTCCATGCTAATGTATTCGAGCAAAATGCCTGCTTTAAACACTCTAATTTTTTCAAGGTAAAGGTCCTGGTTCCACATGACACCCAATTAAGGACATCATGCTTCTCCAGAAGGTGAGAAATCAACTGCGACAGTTCATACCCCTTAAGGCACGACCATCACGTCAATCCCGAAATTCAACTACGAGCTTTTTAACTGCAACAACTTTAATATACGCTATTGGAGCTGGAATTACCGCGGCTGCTGGCACCAGACTTGCCCTCCAA
+
CDDDDIIIIIIHIIIHIIIIIIIIIGIIIHIIIIIIHIFIHHIHIIHHIIIIHIHIIIHIHIGHEHHHIIIIIIIHHIIEHIIIHHIIHIIIHHIIFHIIHHHHHIHIIIIIHIIIHIHIHIIHHIIHHIIIHIIHIHIFHHHIIIIIIIIIIIIIHGIHIHIHHHIHEEEIIHIIIIHIHHIIHHHHCGHHIHHIHFIGHHIHHHHHIIIIIIIIIIIGHIIHHHIIIHGIIGIH<II;HIIIIIHHIHIHHIIIHIIIIIIIHHHIHIHHIIHIIHIIIIIIIIIIIIHGIIIIIHIIIIHHIHIIIIIIIGIIIIIIIIIIIIIIIIIIIIIIIIIIHIIIHHIDDDDD
@HISEQ:969:HM2KJBCX2:2:1101:16790:5271 2:N:0:ACTATGCA
AACCTCGGATAACCCAACTATCCCTATTAATCATTACGTCAATCCTAGAAACCAACAAAATAGGATCGAACGTCCTATTTCATTATTCCATGCTAATGTATTCAAGCGTTAGCCTGCTTTAAACACTCTAATTTTTTCAAAGTAACAGTCCTGTTTCCCTGCAACACCAAATTAATGACATTACAGTTCTTCAGAAAGGAGGAATCAGCGAAACCAGTTCATACCAGTGGCACGACCAACCTGCTGACCCCGAAATTCAACTACGAGCTTTTTAACTGCAACAACTTTAATATACGCTATTGGAGCTGGAATTACCGCGGCTGCTGGCACCAGACTTGCCCTCCAA
+
DDDDDHEHIHHIIIIIIIIHHIIIIIHHGIIHIIIIIIIGHIIFIIII?GHIIIIIIIIHIHGHIIHHHIIDFHHGGGEHHHIHHHHIFHCHHHHIIIIIHHHHHHIHHHIIIIIGHGIIHHHIIIIIHHIIHIIHIHHIIIIIHIHIIIIIIIIIIIIIIIIIIIIHIIIIIIHCHGIHIIIIIIIIIIIIIIIIIIIHIIIGIIIIIIHHHIIIIIIIIIIIIIIIIIIIIIIHIIHIHHHGDHHIIIIIIIIIIIHIIIIIIHHIIIIIIIHIIIIIIHHHIIIIIIIIIIIIIIHIIIIIIIIIIHIIIIIIIIIIIIIIIIIIIIIIIHIHIIIIIDDDDD
@HISEQ:969:HM2KJBCX2:2:1101:4766:5959 2:N:0:ACTATGCA
AACCTCGGATAACCCAACTATCCCTATTAATCATTACGTCAATCCTAGAAACCAACAAAATAGGATCAAACGTCCTATTTCATTATTCCATGCTAATGTATTCAAGCGTTAGCCTGCTTAAAACACTCTAATTTTTTCAAAGTAACAGTCCTGTTTCCCTGCAACACCAAATTAATGACATTACAGTTCTTCAAGAAGGAGGAACCAGTAAAGCCAGTACATACCAGAGGCACGACCAACCTACTAATCCCGAAATTCAACTACGAGCTTTTTAACTGCAACAACTTTAATATACGCTATTGGAGCTGGAATTACCGCGGCTGCTGGCACCAGACTTGCCCTCCAA
+
DDDDDIIIIIIIIIIIIIIIIIIIIIIIIIIIHIIIIIIIIHIIIIIHIIIIIIIHIIIIIIGHEHHIHHHIIIIIIIIIIIIHHIIIIIIIHHHIIIIIIIIIIIIHIIIIIIIIIIHHIHIIIIIIIIHIIIIIHIIHIIIIIIIIIIIIIIIIIIIIHIIIIIIIIIIIIIIIIIIIIIIIIIIIHIIIIIIIIIIIIIIIIIIIIIHIIHIIIIIIIIIIIIIIIIIIIIIIIHHIIIHHIIHHIIHIIIIIIIIIIIIIIIIIIIIIIIIIIIIIIIIIIIIIIIIIIIIIHHFDFIIIIIIIIIIIIIIIIIIIIIIIIIIIIIIIIIIIIIIIIDDDDD
@HISEQ:969:HM2KJBCX2:2:1101:21085:5975 2:N:0:ACTATGCA
AACCTCGGATAACCCAACTATCCCTATTAATCATTACGTCAATCCTAGAAACCAACAAAATAGGATCAACGTCCTATTTCATTATTCCATGCTAATGTATTCAAGCGCGAGCCTGCTTTAAACACTCTAATTTTTTCAAAGTAACAGTCCTGATTCCCCGCCACACCAAATTAATGACATGATGGTTCGTCAGAAGGTAGGAATCAGTAACACCAGTACGTACCGAAGGCACGACCAACGTACTAATCCCGAAATTCAACTACGAGCTTTTTAACTGCAACAACTTTAATATACGCTATTGGAGCTGGAATTACCGCGGCTGCTGGCACCAGACTTGCCCTCCAA
+
DBAADGHHIHIIIHGEHIGHCHHHGHFHIHEHHCHHHIGHHH?G?HHIIHIHHIICHFIIEHFHGFEHHHH1CEEHEEEHH?HHCHHIICCC?FHEFCFGECH=HDEHHHH@?FHHHFCGHHEFHHIIIHIHIHHHHHIIEHGHHGFHHHHIIEHHIIHHIHGGGHFIHHIIHHIIHIIHIIIHHIHIHHHIIIHHHHIIIIIIIII<HHIHIIGHII=IIIIIIIIIHIIIHIIIIIIHIHHFIIGIIHHF1CHIIHHIHCHH@IIIIIIIHGIIIIIIHHHIIIIIIIIHHIIIHHHHIIHIIIIIIGIIIIIIIIIIIIIIIIHIIIIIHHIIIIIIDDDDD
@HISEQ:969:HM2KJBCX2:2:1101:4915:6194 2:N:0:ACTATGCA
AACCTCGGATAACCCAACTATCCCTATTAATCATTACGTCAATCCTAGAAACCAACAAAATAGGATCAAACGTCCTATTTCATTATTCCATGCTAATGTATTCAAGCGTTAGCCTGCTTTAAACACTCTAATTTTTTCAAAGTAACAGTCCTGTTTCCCTGCAACACCAAATTAATGACATTACAGTTCTTCAAGAAGGAGGAACCAGTAAAGCCAGTACATACCAGAGGCACGACCAACCTACTAATCCCGAAATTCAACTACGAGCTTTTTAACTGCAACAACTTTAATATACGCTATTGGAGCTGGAATTACCGCGGCTGCTGGCACCAGACTTGCCCTCCAA
+
@DDDDIIIIIIIHHIHIIGIIIIIIIIIIIIIIIIIIIIIIIIIHIIHHEHHHIIHIIIIIIHHHHHI?HHHEFHHIHEFHHIIIII?GHH?HHIIIIIHIIGIIIGIIIIHHIHHHIIHHIHHHIIIIIIIIHHIIIIIIHHHHHHIIIIIIHHIIHIIHIIIIHHIHHIIIIIIIIIIIIIIIGIIHIIIHIIHGIIIHIIHHIIIIHEHHHHIIIIIHHIHIIIIIIIIHHHIIIIIIHHHGIIIIGIIIIIIIIIIIIHIIIIIIHGIHIIIIIIIIIIIIIIIIIIIIIIIIIIIIIIIIIIIIIIIIIHIIIIIIIIIIIIIIIIIIIIIIIIIIDDCDD
@HISEQ:969:HM2KJBCX2:2:1101:19691:6005 2:N:0:ACTATGCA
AACCTCGGATAACCCAACTATCCCTATTAATCATTACGTGATCCTAAAACCAACAAAATAGAACCATCGTCCTATTTTATTATTCCATGCTAATGTATTCAAGCAAAAATGCCCGCTTTAAACACTCTAATTTTTTCAAAGTAAAGGTCCTGATTCATCGAAACACCCAAGAGCATCCCGAATCACCAGAAGGTGAGAAATTGGCTACACACCGTTTCATGCCCCTAAAGGCACAATCGATATATCCCAATTCCGAAATTCAACTACGAGCTTTTTAACCGCAACAACACTAATATACGCTATTGGAGCTGGAATTACCGCGGCTGCTAACACCAGACTTGCCCTCCAA
+
<@D<DEHHI0CGH<G@GHIHIIFEEHEECCFEEF<<FC1CHH1FHH1<FHHCEE@GHEHGCGE@@G1<EGHICFHF11CCFGCF1DFH111<DFEHHHEIHHEDGHCG?CDHIIHHFHHFHIIGHIGHHEHEF?@FFGFIIIIHHGEHHGEHHHEHHHHEHHHHIIHHEGIHGHCDGHHHHGFHIGIIIHHHHFHHDGFCHFG@IIHGDDEIIIIIHIFHGHEHHHIIIHHHHH@IIHHHHHHFCHGCHHHCIHHIHHHHIHEECCHEHGHHIHIGIIIHHHIIHHIHHIIIIHIIIIHHEFHIHHHHHHHHHHHDIHHHIIHIIIIHHHHFEFHIIIIIIIIHDDADD
@HISEQ:969:HM2KJBCX2:2:1101:9491:6478 2:N:0:ACTATGCA
AACCTCGGATAACCCAACTATCCCTATTAATCATTACGGTGATCCTAGAAACCAACAAAACAGGACCACCGTCCTATTCTATTATTCCATGCTAATGTATTCAGACGTAAGCCTGCTTTGAACACTCTAATTTTTTCAAGGTAAAGGTCCTGGTTTCCCACCACGCTAAATTAATAACATGATAGTTCCCCAGAAGGTAGAAATTCTACACACCAGTACAGACTTGTTAGCCCGACCAACGGTAGAATCCCGAAATTCAACTACGAGCTTTTTAACTGCAACAACTTTAATATACGCTATTGGAGCTGGAATTACCGCGGCTGCTGGCACCAGACTTGCCCTCCAA
+
CDDDDIIIIIIIIHIIHIIIIHIHIIIIIIIIIIIIIIHIIGIHIIHHHHIHGEHHIHIGIIGHFHIIIHIHIIIIHHHGHIIHHHHIHIIIEHIIHHHIIHHHHIIIIIIIHIIIIGHIIIHHIHIIIIIIIIIHIIIIIIIIIIIIHHIHIHHHIHIIIIIIIHIIIIIIIIIIIIIIIIIIIIIIIHIIIIIIIIIIIIIIIIIIIIIIIIIIIIIHIIIIIIIIIHIHFIIIIIIIIHGHFIIIIIIIIIIIIIHIIIIIIIHIIIIIIIIIIGIIIHHIIIIIIIIIIHIIIIIIIIIIIIIIIIIIIIIIIIIIIIIIIIIIIIIIIIIIHGIIIDDDDD
@HISEQ:969:HM2KJBCX2:2:1101:9355:6593 2:N:0:ACTATGCA
AACCTCGGATAACCCAACTATCCCTATTAATCATTACGGTGATCCTAGAAACCAACGAAATAGAATCAGTCCGTCCTATTTCATTATTCCATGCTAATGTATTCAGACGATAGTCTGCTTTAAACACTCTAATTTTTTCAAAGTAACAGTCCTGATTTCCAACCACACCAAATAAATGGCATGAAAGTTCCTCAGAAGGTAGAGATCCATCTCACCAGTACAGACAATTAAGCCTGACCAATGGGTAGACCCCGAAGTTCAACTACGAGCTTTTTAACTGCAACAACTTTAATATACGCTATTGGAGCTGGAATTACCGCGGCTGCTGGCACCAGACTTGCCCTCCAA
+
DDDDDIIIIIIIIIIIIIIIIIIIIIIIIIIIIIIIIIIIIIIIIIIIIIIIIIIIIIIIIIIIGIIIIIIIIIIIIIIIIIIIIIIIIIIIIIIIIIIIIIIIIIIHHIIIIIIIIIIIIIIGIHIIIIIIIIIIIIIIIIIIIIIIIHIIIIIIIIIIIIIIIIIIIIIIIIIIIIIIIIIIIIIIIIIIIIIIIIIIIIIIIIIIIIIIIIIIIIIIIIIIIIIIIIIIIIIIIIIIIIIIIHHIIIIIIIIIIIIIIIIIIIIIIIIIIIIIIIIIIIIIIIIIHHIIIIIIIIIIIIIIIIIIIIIIIIIIIIIIIIIIIIIIIIIIIIIIIIIIIIIDDDDD
@HISEQ:969:HM2KJBCX2:2:1101:11147:7234 2:N:0:ACTATGCA
AACCTCGGATAACCCAACTATCCCTATTAATCATTACGGTGATCCTAGAAACCAACAAAATAGAATCATGCCGTCCTATTTTATTATTCCATGCTAATGTATTCAAGCAAAATGCCTGCTTTAAACACTCTAATTTTTTCAAAGTAAAGGTCCTGGTTCCCCGCGACACCCAATTAAGGGCATCGCGGTTCTCCAGAAGGTGAGAAATTGACTACACCAGTTCATACCCCTTAAGGCACGACCGATGTGTCAATCCCGAAATTCAACTACGAGCTTTTTAACTGCAACAACTTTAATATACGCTATTGGAGCTGGAATTACCGCGGCTGCTGGCACCAGACTTGCCCTCCAA
+
DDDDDIIIIIIIIIIIIIIIIIIIIIIHIIIIIIIIIIIIIIIIIIIIIIIIIIIIIIFHIIIIIIIIIIIIIHIGIIIIIIGIIFHIGHIHIIIIIIIIIDIIIIIIIHIIHIHIIIIIHIHIHIIIHHIIIHHHIIIIIIIIHIIIIIIHHHIIIHIHIIIIIHIIHIIIIIHIIIIIIIHIIIIIIIIIIIIIIIIIIIIIIIIHIHIIIIIIIIIIIIIIIIIHIIIIIIIIIIIIIIIIIIIIHIHIIIIIIIIIIIIIHIIIIGIIIIIIIIIIIIIIIIIIIIIIHIIIIIHIIIIIIIIIIIIIIIIIIIGIIIIIIIIIIIIIIHIIIIIIIIIHIIHDDDDD
@HISEQ:969:HM2KJBCX2:2:1101:13473:7384 2:N:0:ACTATGCA
AACCTCGGATAACCCAACTATCCCTATTAATCATTACGTCGATCCTAGAAACCAACAAAATAGAATCAAACGTCCTATTTCGTTATTCCATGCTAATGTATTCAAGCGTGAGCCTGCTTTAAACACTCTAATTTTTTCAAAGTAACAGTCCTGATTCCCCAAGACACCAAATTAATGACATCATGGTTCGTCAGAAGGTAGGAATCAATAATACCAGTACGTACAATAGCACGACCAATAAATTGATCCCGAAATTCAACTACGAGCTTTTTAACTGCAACAACTTTAATATACGCTATTGGAGCTGGAATCACCGCGGCTGCTGGCACCAGACTTGCCCTCCAA
+
DDDDDIIIIIIIIIIIIIIIIIIIIGIIIIIIIIIIIHIIGIIIHHHIIIIIIIIIIIIIIIIGHIIIIIIHIIIIIIIIIIIHIIIHIIIHIIIIHIHHHHIIIIIIIIIIIIIIIIHIIIIIIIIIIIIIIIIHIIIIIIIIIIIIIIIHHIIIIHIIIIIIIIIIIIIIIIIIIIIIIHIHHHHGIIIIIIIIIIIIIIIHHHHHIIIIIIIIIIIIIIIGIIIIIIIIIIIIIIIIIIIIIIIIIIIIIIIIIIIIIIIIIIIIIIIIIIIIIIIIIIHIIIIIIIIIIIIIIIIIIIIIIIIHHGD/IIIIIIIIIIIIIIIIIIIIIIIIIIIIDDDDD
@HISEQ:969:HM2KJBCX2:2:1101:14750:7403 2:N:0:ACTATGCA
AACCTCGGATAACCCAACTATCCCTATTAATCATTACATCGATCCTAGAAACCAACAAAATAGAATCGGATGTCCTATTTCATTATTCCATGCTAATGTATTCAAGCGTAAGCTTGCTTTAAACACTCTAATTTTTTCAAGGTAACAGTCCTAATTCCCCATAACATCAAATAAATGACATTATGGTTCTTTAGAAGGTGAGAACCAATAAAACCAGTACATACCAAGGCATGACCGATTCCTTGATCCCGAAATTCAACTACGAGCTTTTTAACTGCAACAACTTTAATATACGCTATTGGAGCTGGAATTACCGCGGCTGCTGGCACCAGACTTGCCCTCCAA
+
@D@DDEH@CHHIEHEHHHHHEFGEHIHHHHGFHFHEH1<CGHHE<G@CGHHFHHHHIHH?G?1DHHHIIIHGHE@@G@GE?@GEHFIFH@C@HH1GHHHHEHHGHHHHHHHIHHHEGE@HHH6HFEFEFFCGHG1HHHHIHHIIIIHHHFGIHHIHHHGC@EGCDGEHHHHFIIHHHFEFHHHHHIHGHHGHHIHFHHHIHIHHIHHHHHHHHGIIHHHIHIHEGIIIIHHFIHHHIHIIHHGCFHDDIHFHHEEIHHGGHEHHHHHIHIHIHHHIIIHHFHGEIHHHHHEHEHFHHIIIHIHHFIIIHIIHHGIHDIIIIIIHHHFHIIIHGHHCHIIIDABD@
@HISEQ:969:HM2KJBCX2:2:1101:10413:7640 2:N:0:TCTATGCA
AACCTCGGATAACCCAACTATCCCTATTAATCATTACGTCGATCCTAGAAACCAACAAAATAGAATCAAACGTCCTATTTCATTATTCCATGCTAATGTATTCAAGCGTGAGCCTGCTTTAAACACTCTAATTTTTTCAAAGTAACAGTCCTGTTTCCCTGCAACACCAAATTAATGACATTACAGTTCTTCAAGAAGGAGGAATCAGTAAAGCCAGTACATACCATTGGCACGACCAACCTACTGACCCCGAAATTCAACTACGAGCTTTTTAACTGCAACAACTTTAATATACGCTATTGGAGCTGGAATTACCGCGGCTGCTGGCACCAGACTTGCCCTCCAA
+
DDDDDIIIIIGHHHIIIIIIIIIIIIIIIIGHIIIIHIIIIIIHIIIIIIIEHHIIHIIIIIHEHHHIFEHCGHDHHIIIIHHIIIHCHHIIEHHEIIIIIHHHHIHHHHIIHHHHIIHIHGHIHHIIIIHHHHIIIIIIIIIIHIIHHIIIIIIIIIIHIHIIIHIHIHEHIIIIIIIIIHIIIIHIIIIIIIIIIIIIIIIHIIIIIIIGIIIIIIIIIHIHIIIIIIIIIIIIHHHHHHFHHHHHHHHIIIIIIIIIIIIIHHIHIIIIIIHHIIIIIIIIIIIIHIHIIIIIIIIHHIIHIIIIIIIIIIIIIIIIIIIIIIIIIIIIHHIHHIIIIDCDDD
@HISEQ:969:HM2KJBCX2:2:1101:14042:7740 2:N:0:ACTATGCA
AACCTCGGATAACCCAACTATCCCTATTAATCATTACGGTGATCCTAGAAACCAACAAAATAGAATCATGCCGTCCTATTTTATTATTCCATGCTAATGTATTCAAGCAAAATGCCTGCTTTAAACACTCTAATTTTTTCAAAGTAAAGGTCCTGGTTCCCCGCGACACCCAATTAAGGGCATCGTGGTTCTCCAGAAGGTGAGAAATTGACTACACCAGTTCATACCCCTTAAGGCACGACCGATGTGTCAATCCCGAAATTCAACTACGAGCTTTTTAACTGCAACAACTTTAATATACGCTATTGGAGCTGGAATTACCGCGGCTGCTGGCACCAGACTTGCC
+
DDDDDIIIIIIIHHIIHIIIIIIIIIIIIIIIIIIIIIIIIIIHIIIIIIIHHHIIIIIHIIIHHHIIIIIIIIIGIIIIIIHIIIIIIHFHHIIHIIHIIIIIIIIHIIIIIHHIIIIIIIIHIGHIIIHIIIIGIIIIIIIIIIIIIHHIIIHIIHIGIIIIIHIIIIIIHIIIIIIIIIIIIHGIHIIIIIIIIIIIIIIIIIIIIIIIIIIIIIIIIIIIIIIIIIIIIIIIIIIIIHHFDIIIIIIIIHIIIIIIIIIIIIIIIIIIIIIIHIIIIIIIIIIIIIIIHHIIIIIIIIIIIIIIIIIIIIIIIIIIIIIIIIIIIIIIIIHF1IIIIDDDDD
@HISEQ:969:HM2KJBCX2:2:1101:4630:7993 2:N:0:ACTATGCA
AACCTCGGATAACCCAACTATCCCTATTAATCATTACGGTGATCCTAGAAACCAACAAAATAGAATCATGCCGTCCTATTTTATTATTCCATGCTAATGTATTCAAGCAAAATGCCTGCTTTAAACACTCTAATTTTTTCAAAGTAAAGGTCCTGGTTCCCCGCGACACCCAATTAAGGGCATCGTGGTTCTCCAGAAGGTGAGAAATTGACTACACCAGTTCATACCCCTTAAGGCACGACCGATGTGTCAATCCCGAAATTCAACTACGAGCTTTTTAACTGCAACAACTTTAATATACGCTATTGGAGCTGGAATTACCGCGGCTGCTGGCACCAGACTTGCCCTCCAA
+
DDDDDIIHIIIIIIIIHIIIIIIIIIIIIIIIIIIIIIFHIIIIIIGIIIIIHHIIIIIHHIIHHIHHIHIFHHIIIIIHFHIIIIIIIHIHCHHIIIGHHGHHHIHIIIHIIHIIHEHHHHHHHHHIHIIIHHGCHHHIHHIIIHIIIIIIIIIHHHIHHEHIHIHIHIHIIIIIIIIHIIIIIIIIIIIIHIIIIIIIIIIIIIIIIIIIIHIIIIIIIIIIIIIIIIIIIIIIIIIIIIIIIIIIIIHIIIIIIIIIIIIIHEIIIIIIIIIIIIIIIIIIIIIIIHIHGGHIIIIIHIIIIIIIIIIIIIIIIIIIIIHIIIIIIIIIIIIIIIIIIIIHIIIDDDDD
@HISEQ:969:HM2KJBCX2:2:1101:2460:7985 2:N:0:ACTATGCA
AACCTCGGATAACCCAACTATCCCTATTAATCATTACATCGATCCTAGAAACCAACAAAATAGAATCGGATGTCCTATTTCATTATTCCATGCTAATGTATTCAAGCGTGAGCCTGCTTTAAACACTCTAATTTTTTCAAGGTAACAGTCCTAATTCCCCGTGACACCAAATTAATGGCATTACGGTTCTTTAGAAGGTGAGAAATCAATAATATCAGTACATACCAACGGCATGACCGAAACATTGATCCCGAAATTCAACTACGAGCTTTTTAACTGCAACAACTTTAATATACGCTATTGGAGCTGGAATTACCGCGGCTGCTGGCACCAGACTTGCCCTCCAA
+
BDDDDGHIHHHEHIIHIIHIIIIIIIIHHGHHIHHIEFHHCGEHIHI?CHHICHHFHIFHI@HGHHIEH=@<GEHGHIH<1CFEHHICGCCG1CFHIIIHIHHIHFGGEIHD@IHEHFHHIHHIHHHIHHIHIHIHHIHHIHIHHIIHIHIIIIIIIIIIHIIIHIIHIIHHHHHHHGIHIHIHGIIGH=IIIIIIHIHIIIIIIHHIIIIIIIHIIIIIHIGIGHDIIIIIIGIIHIHIIIIHGDIIIHIIIIIIIIIIIIHHHIIIHIIIIHHEIIIIIIHEHIIIIIHIIHIHIIIIIHHIIIIIIIIIIIIIIIIHIIIHIIIIIHIIHHIIIIIIIIDDDDD
@HISEQ:969:HM2KJBCX2:2:1101:1396:8162 2:N:0:ACTATGCA
AACCTCGGATAACCCAACTATCCCTATTAATCATTACGGCGGTCCTAGAAACCAACAAAATAGAACCGCACGTCCTATTCTATTATTCCATGCTAATGTATCCGAGCACAGGCCTGCTTTGAACACTCTAATTTTTTCACAGTAAACGTCCTGGTGCCCCGCCACGGCCAGCGAAGGCCATGGGGTTTCCCAGAAGGAAAGGCCCAGCCGGACCAGTACTCGCGGTGAGGCGGACCGGCCAGCCAGGCCCAAGGGTCAACTACGAGCTTTTTAACTGCAACAACTTTAATATACGCTATTGGAGCTGGAATTACCGCGGCTGCTGGCACCAGACTTGCCCTCCAA
+
DDDDDIGFIIIIIIIIIIHIIIIIIIIIIIIIIIIIIIFHHHHHIIHIIIIIIIIHIIHIIIFHHIIHGHIGEHIEHIEHHIIIIHHHHIIHHHIIHEHFHGIHIFHHHHHHHIIIIIHHIHIIIIIHHIIIIIIIIIIIIIIHHIIIIIHIIIHIIHIIIIIHHIIHIIIIIHHIIIIIIIIIIIIHIIIIIIIIIIIIIIIIIIIIIIIIIIIIIIIIIIIHIIIIIIIIIIIIIIIIHIIIIIIIIIIIIIIIIIIIIIIIIIIIIIIIIIIIIIIIIIHIIIIIIIHIHIIIIHIIIIIIIIIIIIIIIIIIIIIIIIIIIIIIIIIIIHIIIIIIDDDDD
@HISEQ:969:HM2KJBCX2:2:1101:18309:8671 2:N:0:ACTATGCA
AACCTCGGATAACCCAACTATCCCTATTAATCATTACGGTGATCCTAGAAACCAACAAAATAGAACCATGCCGTCCTATTCTATTATTCCATGCTAATGTATTCGAGCAAAAATGCCTGCTTTAAACACTCTAATTTTTTCAAGGTAAAGGTCCTGGATCCGCAAGACACCCAATTAAGGACATCAAGTTTCTCCAGAAGGTGAGAAATCAACAGCGACAGTTCATACCCCTTAAGGCATGACCATCACGTCAATCCCGAAATTCAACTACGAGCTTTTTAACTGCAACAACTTTAATATACGCTATTGGAGCTGGAATTACCGCGGCTGCTGGCACCAGACTTGCCCTCCAA
+
DDDDDIIIIIIIIIIIIIIIIIIHIIIIIIIIIIIIIIIIIIIIIIIHIIIIIIIIIHIIIIHIIIIIIIIIIIIIIIIIIIIHHIIIHIIIIGIIHIIGHFHIHIHIIIIIIIHIIIIIIIIIIHIIHHHHIHHIIIIIIHIIIIIIIHHHHHIHIIIIGHIIIIIIIHIHIIHIHIHIIIIIIIIIHIIIIIIIIIIIIIIIIIIIIIIIIIIIIIIIIIIIIIIIIIIIIIIIIIIIIIIIIIIIIIHHIHIIHIIIIIIIIIIIIIIIIIIIIIIIIIIIIIIIIIIIHIIIIIIIIIIIIIIIIIIIIIIIIIIDIIIIIIIIIIIIIIIIIIIIIIIIIIIIDDDDD
@HISEQ:969:HM2KJBCX2:2:1101:20451:8494 2:N:0:ACTATGCA
AACCTCGGATAACCCAACTATCCCTATTAATCATTACGTTGTACCTAGAAACCAACAAAATAGGTTCGAACGTCCTATTTCATTATTCCATGCTAATGTATTCAAGCGTTTGCCTGCTTTAAACACTCTAATTTTTTCAAAGTAACAGTCCTGACTCCCCACGACACCAAATTAATGACATCATGGTTCATCAGAAGGGAGGAATCAACGACCCCAGTGCGTACCGAAGGCACGACCGACGTATTGATCCCGAAATTCAACTACGAGCTTTTTAACTGCAACAACTTTAATATACGCTATTGGAGCTGGAATTACCGCGGCTGCTGGCACCAGACTTGCCCTCCAA
+
<0<BBH0ECE=EGCGEC<11<<GEHHEHCF1<1<CFEHC?CH@CGE@GHFHE?C1DE1<1DGHE11<<FH1/<<0<<D@?@1C<1DCFH1DCF11<GFH?@@GHCHHIGHIHEGHIHHFFG<HFFEGFHHHDHEHCHIIIHHIIIHHII9GHGHHEIHHEHHIIHHCIH8GAIIIIIIHHIGHIIIHIHIHIIIGIHIHIIFHHHIIIIIHIIFIGGIGIIIIIIGGIGIIIIIIIHIIIIIHHEGIIIGIIIIIIHHIIIIIIIIIIIIIIIIHIIIIIIIIIIHHHIIHIIIIIIIIHHIIIIIIIIIIIIIIIIIIIIIIIIIIIIIIIIIIIIIIIIDDDDD
@HISEQ:969:HM2KJBCX2:2:1101:15584:8369 2:N:0:ACTATGCA
AACCTCGGATAACCCAACTATCCCTATTAATCATTACGGTGATCCTAGAAACCAACGAAATAGAATCAGTCCGTCCTATTTCATTATTCCATGCTAATGTATTCAGACGTTAGCCTGCTTTAAACACTCTAATTTTTTCAAAGTAACAGTCCTGATTTCCAATCACACCAAATTAATGACATGAAAGTTCCTCAGAAGGTAGAGATTTATCTCACCAGTACAGACAATTAAGCCTGACCAATGGGTAAACCCCGAAGTTCAACTACGAGCTTTTTAACTGCAACAACTTTAATATACGCTATTGGAGCTGGAATTACCGCGGCTGCTGGCACCAGACTTGCCCTCCAA
+
@<DDBIHHIHHIHE<CC0FHFEFHGHHEEECFEC1FH@@HG?11<G@?HEHHG<DEHHHFEC1<1<CFFHHHHHIH@FEHHHCCHCHEHCFF@HFHFCHHFFEEHFFHH<HHGIHIIIHHFEB1HF?GIHEGHFGEGHHIHHHIIIIIHHIHIIHFHHIIHFEHHEIGIHFEGGHHFHHGHIIIIIIIHHIGHHHHGHFII:IIHHH:HH;HHHHGHIIIIIIIGGHIHHFHFIH:EGGIIH2F9F<HHE<HHHFIIHHHHH?IIHIHHHIIIHIHIIHGHGHHHFCHHHHEIHHEHIHIIIIIIHGHIIGHHEDHDHHHEHHIIIIIHEHIHFFDGDDFHGIDD@@B
@HISEQ:969:HM2KJBCX2:2:1101:12408:8863 2:N:0:ACTATGCA
AACCTCGGATAACCCAACTATCCCTATTAATCATTACGTTGTACCTAGAAACCAACAAAATAGGTTCGAACGTCCTATTTCATTATTCCATGCTAATGTATTCAAGCGTTTGCCTGCTTTAAACACTCTAATTTTTTCAAAGTAACAGTCCTGACTCCCCACGACACCAAATTAATGACATCATGGTTCATCAGAAGGGAGAAATCAACGACGCCAGTACGTACCGAAGGCACGACCGACGTATTGATCCCGAAATTCAACTACGAGCTTTTTAACTGCAACAACTTTAATATACGCTATTGGAGCTGGAATTACCGCGGCTGCTGGCACCAGACTTGCCCTCCAA
+
DDDDDIIIIIIIIIIIIIIIIIIIIIIIIIIIIIIIIIIIGIIIIIIIIIHHHIIHHHFIIHIHHHIIHHGHHIIIIIIIIIIIIIIHHIIHIIHHIIIIIIHHIHIHIIHHHHIIIIHIIIIIIIHIIIIIIIHIIIIIIIIIGHIHHHIIHEIHIIHIHIIIHHIIIIHIIIIIIIIIIIIIHIHIIIIIIIIIIIIIIIIIIHIIIIHHIIIIIIIIIIIIIIIIIIIIIIIIIHIIIHHIHIIIIIIHIIIIIIIIIHIIIIIIIIIIIHHIIIIIIIIIIIIIIIIIHHIIIIIIIIHIIIIIIIIHCIIIIIIIIIIIIIIIIIIIIHHIIIIIIDDDDD
@HISEQ:969:HM2KJBCX2:2:1101:12677:8245 2:N:0:ACTATGCA
AACCTCGGATAACCCAACTATCCCTATTAATCATTACGTCAATCCTAGAAACCAACAAAATAGGATCAACGTCCTATTTCATTATTCCATGCTAATGTATTCAAGCGCGAGCCTGCTTTAAACACTCTAATTTTTTCAAAGTAACAGTCCTGATTCCCCACCACACCAAATTAATGACATGATGGTTCGTCAGAAGGTAGAAATCAGTAACACCAGTACGTACCGAAGGCACGACCAGCGTACTAATCCCGAAATTCAACTACGAGCTTTTTAACTGCAACAACTTTAATATACGCTATTGGAGCTGGAATTACCGCGGCTGCTGGCACCAGACTTGCCCTCCAA
+
B@DDDHIIIIHIIHEHIHIIIIIIIIHIGIIHFHIIIHIIIIIIIIIIIHGHHHHIEEF?GHF?HHIIIHIHGHHIIHIGHIIGIIIGIIIIIIGHHHEHEDHEHIIIIFHDHHIHIIIIHHIIIIHIIHIIGIHHICHEHHHHHIIHIHIIIIHIIIIHIHIIEHIIHHFHGHHHGHIHIIHHIIIGIIIHHHHHHFHHHHHHHIHAHHIFIIIIHIIIIIGIIIHHIIIHHIHHHHHFGHHIHHICIHHHIHEIIIIHEIHFGHIIIIHIIIIIIHEIHHHHFEHHIIIIIIIIIIIHIHIHIIIIIHHGIHIGIIIIIIIIHHHHIIIIHIHIIGIIBDDD@
@HISEQ:969:HM2KJBCX2:2:1101:17159:8242 2:N:0:ACTATGCA
AACCTCGGATAACCCAACTATCCCTATTAATCATTACGTCGATCCTAGAAACCAACAAAATAGGATCGTCGTCCTATTTCATTATTCCATGCTAATGTATTCAAGCGTTAGCCTGCTTTAAACACTCTAATTTTTTCAAAGTAACAGTCCTGTTTCCCCGCAACACCAACTTAATGGCATTACGGTTCTTCAAGAAGGAGGAATCAGCAAAGCCAGTGCATACCAATGGCACGACCAACTTGCTGACCCCGAAATTCAACTACGAGCTTTTTAACTGCAACAACTTTAATATACGCTATTGGAGCTGGAATTACCGCGGCTGCTGGCACCAGACTTGCCCTC
+
DBDDDIGHIHIIIIIIIIIIIIIIIIIIIHHHIIIHHIIHHIHEHEHHHIHHIGHIIHEHIIIIHHIHHIHCHIIEH1C?FHHEHIHHIIGHIIHHHIHIIIHHHIIIIGIIIIIHIIIHHHHHIIHHIIIIIHIIHHHIHIIIIIIIIIIIIIHIIIIIIIIIIIIIIIIIIIIIIHHIHIIIIIIIIIIIIIIIIIIIIIIIIIIIIGIIIIIIIIIIIIIIIIIIIIIIIII>IIIIHHIIIIIIGIIIIIIIIIIIIIIIIIIIIIIIIHIIIIIIIIIIIIIIIIIIIIIIIIIIIIIIIIIIIIIIIIIIIIIIIIIIIIIIIIIIIIIIIDDDDD
@HISEQ:969:HM2KJBCX2:2:1101:15553:8528 2:N:0:ACTATGCA
AACCTCGGATAACCCAACTATCCCTATTAATCATTACGTCGATCCTAGAAACCAACAAAATAGAATCAAACGTCCTATTTCATTATTCCATGCTAATGTATTCAAGCGTAAGCCTGCTTTAAACACTCTAATTTTTTCAAAGTAACAGTCCTGATTCCCCACGACTCCAAATTAATGACATCGCGGTTCTTCAGAAGGTAGGAACCAATAATGCCAGTGCGTACCGAAGCACGACCAACAATTTGATCCCGAAATTCAACTACGAGCTTTTTAACTGCAACAACTTTAATATACGCTATTGGAGCTGGAATTACCGCGGCTGCTGGCACCAGACTTGCCCTCCAA
+
DDDDDIIIIIIIHHIHIHIIHIIIIHIIIIIIIIIIIIIIIIIIHIIIIIIIHIIIHIIHIIHGIHIIHIIIHHIIIIIIIIIIIIIIGHIIHIIIIIIIIIHHHGHIIIIIIIIHHHIIIHHIHIIIHIIIIIIIIIIIIGHHIHHIIGIIIIIIIHGIIIHHIGIIIIIIIIIIIHIIIIIIIIIIIIGIIIIIIIIIIIIIIHIIIIIIIIIIIIIIIIIHIIIIIIIIIIIIIIIIIHIHIIIIIIIIIIIIIIIIHHHIHIIIIIIIIHIIIIIIIIIIGIIIIIIIHIIIIIIIIIIIIIIIIIIIIIIIIIIIIIIIIIIIIIIIIIIHIIIIDDDDD
@HISEQ:969:HM2KJBCX2:2:1101:2467:10143 2:N:0:ACTATGCA
AACCTCGGATAACCCAACTATCCCTATTAATCATTACGGTGATCCTAGAAACCAACAAAATAGAACCATGCCGTCCTATTTTATTATTCCATGCTAATCTATTCAAGCACAAGCCTGCTTTAAGCACTCTAATTTTTTCAAGGTAATAGCTCTGCTTCCCCAACGCACTAACTTAATAGCATGCTGGTTATTCAGAAGGTAGGAATTCATCAGGCCAGTGCGGACAGTGAAGCCCGACCAACCGACAAACTCCGAAATTCAACTACGAGCTTTTTAACTGCAACAACTTTAATATACGCTATTGGAGCTGGAATTACCGCGGCTGCTGGCACCAGACTTGCCCTCCAA
+
BADDDIHIHIIIHEHIIHIIIIIGHGIHHFHIIIIIIIIIGEHHHIEH?EHHHFHHHIIGHHFHHHIIE@F1CHIHHHHIIIHHHIECGHHHHHIIIHIIIHHHIIIIIIIIHEHFHIHHHIHIHIHGHIIIIIIHHIHIHHHIHIIIIIIIIIIIIIHFIHGHIHIIIIHIIIIIIIGHIIIHEHFHGFDGIIGIHIIHGHHHHIIIIIIIIIIIIHHIIIIIIIIIHHIGIIIIHIIIIIIIHGEHHIHIIHHFIHHIIIIHDIIIHIIIIIIIIIIHHHHHEGIIIIIIIIIHIIIIIIIIIIIIHIIIIIIIIIIIIIIIIIIIIIIIIIIHIHIHIIIDCDBD
@HISEQ:969:HM2KJBCX2:2:1101:3232:8962 2:N:0:ACTATGCA
AACCTCGGATAACCCAACTATCCCTATTAATCATTACGGTGATCCTAGAAACCAACAAAATAGAACCATGCCGTCCTATTCTATTATTCCATGCTAATGTATTCGAGCAAAAATGCCTGCTTTAAACACTCTAATTTTTTCAAGGTAAAGGTCCTGGATCCGCAAGACACCCAATAAAGGACATCAAGTTTCTCCAGAAGGTGAGAAATCAACTGCAACAGTTCATACCCCTTAAGGCATGACCATCACGTCAATCCCGAAATTCAACTACGAGCTTTTTAACTGCAACAACTTTAATATACGCTATTGGAGCTGGAATTACCGCGGCTGCTGGCACCAGACTTGCCCTCCAA
+
DDDDDIIIIIIIIIIIIIIIIIIIIIIIIIIIIIIIIIHIIFHIIIIIGHGIIIIIIIIHIIHGIIIIHHIIIHIHIIIIIIIIIIIIIIIIIIIIIIHHICHHIIIIIIIIIIIIIHIIIIIHHIIIIIIHIIIIIIIIIIIIIIIIIIIIIHIIIIIIIIIIIIIIIIIIIIHIIIIIIIIIIIIIIIHIIIIIIIIIIIIIIIIIHIIIIIIIIIIIIIIIIIHIIIIIIIHIIIIIIIIIIIHIIIHGIIIIIIIIIIIIIIIIIHHIIIIIIIIIIIIIIIIIIIIIIIIIIIIHHIIIIIIIIIIIIIIIIIIIIIIIIIIIIIIIIIIIIIIIIIIIIIIIDDDDD
@HISEQ:969:HM2KJBCX2:2:1101:8806:9857 2:N:0:ACTATGCA
AACCTCGGATAACCCAACTATCCCTATTAATCATTACGGTGATCCTAGAAACCAACGAAATAGAATCAGTCCGTCCTATTTCATTATTCCATGCTAATGTATTCAGACGATAGTCTGCTTTAAACACTCTAATTTTTTCAAAGTAACAGTCCTGATTTCCCATCACACCAAATAAATGGCATGAAAGTTCCTCAGAAGGTAGAGATCCATCTCACCAGTGCAGACAATTAAGCCTGACCAATGGGTAGACCCCGAAGTTCAACTACGAGCTTTTTAACTGCAACAACTTTAATATACGCTATTGGAGCTGGAATTACCGCGGCTGCTGGCACCAGACTTGCCCTCCAA
+
DDDDDIIIIIIIIIIIIIIIIIIIIIIIIIIIIIIIIIIIIIIIIIIIIIIIIIIIIIIHIIIIIIIIIIIIIHGHIIIIIIIIIIIIIIGHHHIIIHHIIHIIIIIIIIIIHIHIHIIIIIIIHIIHIIIIIIIIIIGHHHIHHIIIHIIIIIIIIIHIIIIIIIIIHHIIIHIIIIIIIIIHIIIIIIIIIIHIIIIIIIIIHHIHIHIIIIIIIIIIHIIIIIIIIIIIIIIIIIIIIIIHIHFIIIIIIIIIIIIIIIIIIIIIIIIIIIIIIIIIIIIIIIIIIIIIIIIIIIIIIIIIIIIIIIIIIIIIIIIIIIIIIIIIIIIIIIIIIIIIIIIDDDDD
@HISEQ:969:HM2KJBCX2:2:1101:3057:10438 2:N:0:ACTATGCA
AACCTCGGATAACCCAACTATCCCTATTAATCATTACGTCAATCCTAGAAACCAACAAAATAGGATCAAACGTCCTATTTCATTATTCCATGCTAATGTATTCAAGCGTTAGCCTGCTTTAAACACTCTAATTTTTTCAAAGTAACAGTCCTGTTTCCCTGCAACACCAAATTAATGACATTACAGTTCTTCAAGAAGGAGGAACCAGTAAAGCCAGTACATACCAGAGGCACGACCAACTTACTAATCCCGAAATTCAACTACGAGCTTTTTAACTGCAACAACTTTAATATACGCTATTGGAGCTGGAATTACCGCGGCTGCTGGCACCAGACTTGCCCTCCAA
+
BDDCDIIHIIIIIIIIIIHIIIIIIIIIIHIIIIIIIIIHIHHIHIIHEHIIEHHIHHHHHIIII?GHGHIIIIIIIIIHIIIIHEH<FHHHIHHFHHIIHIIIIIIIHHIIIHHIHHIIIIGHHIHIIHIIIIIHHIHHIHHIIIHHHHIIIHHIIIIIIIIIIIIIIIIHIHIHIIIIIIIHHGHHIIIIHHIIIHIHIGIIIIHIIIIIIIIHIIIIIIIIHI=IHIIIIIIIIHFHGIIHHHHHIIIIIIIHHIIHIGIIIIIIIIIIIIIIIIIIIIIIIIIIIIIIIIIIIHIHIIIIHIIIIIIIIIIIIIIIIIIIIIIIIIIIIIIIIIIIIDDDDD
@HISEQ:969:HM2KJBCX2:2:1101:6219:9724 2:N:0:ACTATGCA
AACCTCGGATAACCCAACTATCCCTATTAATCATTACGTCAATCCTAGAAACCAACAAAATAGGATCAAACGTCCTATTTCATTATTCCATGCTAATGTATTCAAGCGTTAGCCTGCTTTAAACACTCTAATTTTTTCAAAGTAACAGTCCTGTTTCCCTGCAACACCAAATTAATGACATTACAGTTCTTCAAGAAGGAGGAACCAGTAAAGCCAGTACATACCAGAGGCACGACCAACCTACTAATCCCGAAATTCAACTACGAGCTTTTTAACTGCAACAACTTTAATATACGCTATTGGAGCTGGAATTACCGCGGCTGCTGGCACCAGACTTGCCCTCCAA
+
DDDDDIIIIIIIIIIIIIIIIIIIIIIIIIIIIIIIHIIIIIIIIIIIIIIIIIIIIHIHIIHHIIIIIIIIIIIIIIIIIIIIIIIIIIIIIIIHIIIIIHIIIIIIIIIIHIIHIIIIIIIIIIIIIIIIIHIHIIIIIIIIIIIIIIIIIIIIIIIIIIIIIIIIIIIIIIIIIIIIIIIIIIHIHIIIIIIIIIIIIIIIIIIIIIIIIHIIIIIIIIIIIIIIIIIIIIIIIIIIIIHHHHHIIIIIIIIIIIIIIIHIIIIIIIIIIIIIIIIIIIIIIIGIIIIIIIIIIIIIIIIIIIIIIIIIIIIIIIIIIIIIIIIIIIIIIIIHIIIIIDDDDD
@HISEQ:969:HM2KJBCX2:2:1101:13924:10756 2:N:0:ACTATGCA
AACCTCGGATAACCCAACTATCCCTATTAATCATTACGTCAATCCTAGAAACCAACAAAATAGGATCGAACGACATATGTCATTATTCCATGCTAATGTATTCAAGCGTTAGCCTGCTTTAAACACTCTAATTTTTTCAAAGTAACAGTCCTGTTTCCCTGCAACACCAAATTAATGACATTACAGTTCTTCAGAAAGGAGGAATCAGCGAAGCCAGTACATACCAGTGGCACGACCAACCTGCTGACCCCGAAATTCAACTACGAGCTTTTTAACTGCAACAACTTTAATATACGCTATTGGAGCTGGAATTACCGCGGCTGCTGGCACCAGACTTGCCCTCCAA
+
DD?DD1<0E=<F@FHCHHFEHE11<1<D111@F?@EEH<F0<<D<F1C@<FHE1<0<D1@GHHH?FEH=CC/0</0<11<<<FG1<FH1<1111C1HHHEEHGE@FEGHEFCHH@GCEHGEHC7IIHHGCIHHHGFIHFBHHHGCHHIIEGHFGIHDCIIIII:HHEHHHGHGFHHEFHHHEHEFGHHEG@HEEHEIHIIIIIHHFIHIIIIFIGHFEIFIIIIIHIHEFGIIIIHCIIHGIHGEIHHHHIHIHIHIGIIIIIGIHIIIIIHHHEHGIHGHGIIHHHIHIIIHHGIGIHHIIIHHIIIIHIIIIHIIIHIIIIHIHHIIIHFIIGIHIIIIDBCDD
@HISEQ:969:HM2KJBCX2:2:1101:16591:10543 2:N:0:ACTATGCA
AACCTCGGATAACCCATCTATCCCTATTAATCATTACGGTGATCCTAGAAACCAACAAAATAGAACCATGCCGTCCTATTCTATTATTCCATGCTAATGTATTCGAGCAAAAATGCCTGCTTTAAACACTCTAATTTTTTCAAGGTAAAGGTCCTGGATCCGCAAGACACCCAATTAAGGACATCAAGTTTCTCCAGAAGGTGAGAAATCAACAGCGACAGTTCATACCCCTTAAGGCATGACCATCACGTCAATCCCGAAATTCAACTACGAGCTTTTTAACTGCAACAACTTTAATATACGCTATTGGAGCTGGAATTACCGCGGCTGCTGGCACCAGACTTGCCCTCCAA
+
DDDDDIHIIIHIIIIIIIIIIIIIIIIIIIHHIIIIIIIIIIIHHIHIIIIIIIIIIIIIIHHHIIIIIIIIIIIIIIIIIIHHIIIIIFHIIHIIIIIEHGHHFIIHIIIIIIIIIIHHIIHIIIHIIHIIIIIIIIIIIIIIIIHIHIIIIIIIIIIIIIIIIIIDHGIIIHHHHIIIIIIIIIIIIIHIIIIIIIIIIIIIIIIIIIIIIIIIIIIIIIIHIIIIIIIIIIIIIIIIIIIIIIIIIIIHIIIIIIIIIIIIIIIIIHIIIIIIIIIIIIIIIIIIIIIIIIIIIIIIHIIIIIIIIIIIIIIIIIIIIIIIIIIIIIIIIIIIIIIIIIIIIIIIDDDDD
@HISEQ:969:HM2KJBCX2:2:1101:9373:12467 2:N:0:ACTATGCA
AACCTCGGATAACCCAACTATCCCTATTAATCATTACGTCAATCCTAGAAACCAACAAAATAGGTTCGAACGTCCTATTTCATTATTCCATGCTAATGTATTCAAGCGTTAGCCTGCTTTAAACACTCTAATTTTTTCAAAGTAACAGTCCTGTTTCCCTGCAACACCAAATTAATGACATTACAGTTCTTCAGAAAGGAGGAATCAGCGAAGCCAGTGCATACCAGTGGCACGACCAACCTGCTAACCCCGAAATTCAACTACGAGCTTTTTAACTGCAACAACTTTAATATACGCTATTGGAGCTGGAATTACCGCGGCTGCTGGCACCAGACTTGCCCTCCAA
+
DDDDDIIIIIIGIHIHIIIGIIHHHHIIIHIHIIIHIIIIIIIIIIGIIGIHHHIIGHHCHHIHHHHHIHIIIIIIHIIIIIHHHIHHHIIIHIIIIIHIIHHDHHHIIIHHIIIHIIHIHHHIIIIHIIHIHHEIIHIGIHHIHIHIHGIIIIHGHHIIIIIIHHIIHHHHHIHIIIIIIIIHGIIIIIIIIIIIIIIIIIIIIIIIIIIHIHIIIIIIIHIIIIIIIIIIIIIIIIIIIHHHGIIIIGIIIIIIIIIIIIIIIIIIIIIIIIIIIIIIIIIIHIIIIHIIIIIIIIHHHIIIIIIIIIIIIIIIIIIIIIIIIIIHHIIIIHIHIIIIIDDDDD
@HISEQ:969:HM2KJBCX2:2:1101:5321:11827 2:N:0:ACTATGCA
AACCTCGGATAACCCAACTATCCCTATTAATCATTACGTCAATCCTAGAAACCAACAAAATAGGATCAAACGTCCTATTTCATTATTCCATGCTAATGTATTCAAGCGTTAGCCTGCTTTAAACACTCTAATTTTTTCAAAGTAACAGTCCTGTTTCCCTGCAACACCAAATTAATGACATTACAGTTCTTCAAGAAGGAGGAACCAGTAAAGCCAGTACATACCAGAGGCACGACCAACCTACTAATCCCGAAATTCAACTACGAGCTTTTTAACTGCAACAACTTTAATATACGCTATTGGAGCTGGAATTACCGCGGCTGCTGGCACCAGACTTGCCCTCCA
+
DDDDDIIIIIIIIIIIIIIIIIIIIIIIIIIIIIIIIIIIIIIHIIIIIIIIIIIIIHIIIIIHHIIIIIIIIGIIIIIIIIIIIIIGIIIIIIIIIIIIIIIIIIHIIIIIIIIIIIIIIIIIIIHIIIIIIIIIIIIIIIIIIIIIIIIIIIHIIHIIIIIIIIIIIIIHHIIIIIIIIIIIIIIIIIIIIIIIIIIIIIIIIIIIIIIIIIIIIIIIIIIIIIIIIIIIIIIIIIIIIIHHIIIIIIIIIIIIIIIIIIIIIIIIIIIIIIIIIIIIIIIIIIIIIIIIIIIIIIIIIIIIIIIIIIIIIIIIIIIIIIIIIIIIIIIIIIIIIIIIDDDDD
@HISEQ:969:HM2KJBCX2:2:1101:10242:12836 2:N:0:ACTATGCA
AACCTCGGATAACCCAACTATCCCTATTAATCATTACGGTGATCCTAGAAACCAACAAAATAGAACCATGCCGTCCTATTCTATTATTCCATGCTAATGTATTCGAGCAAAAATGCCTGCTTTAAACACTCTAATTTTTTCAAGGTAAAGGTCCTGGATCCGCAAGACACCCAATTAAGGACATCGAGTTTCTCCAGAAGGTGAGAAATCAACAGCAACAGTTCATACCCCTTAAGGCACGACCATTACGTCAATCCCGAAATTCAACTACGAGCTTTTTAACTGCAACAACTTTAATATACGCTATTGGAGCTGGAATTACCGCGGCTGCTGGCACCAGACTTGCCCTCCAA
+
DDDDDEIHHHEHI1GHHEH?HHHIIHIHIHIIHIIHIGF@GHHIC@@GHHIIGEHHEHGIIIF1FHCGHFFE<ECCEC@1<FHHIIIHE@HEC@E<FHCFHD@GGGHHIIHGIIH?HIHHHIIGHHIHHFCHHF<?IGIIIHHHIFHHHIIIHHHIIHDHHHIIIEHIIIIIHHHHIHEHHEHGIHHCEFFIIHHIIHHHHHHHEIHHGHHHGHHIIIHHIIHIIHIIHGIIIIIHFHIFFIIHHGHIIFHGHIIIIHIIIHHHIIIIIIHIHHIIIIIIIIIIIIIIIHHGCHIIIHFHHHIIIIIIIIIHEHGIIIIHIHGIIIIIIIHIIIHHHIIIHIIHCIIIBBBAA
@HISEQ:969:HM2KJBCX2:2:1101:5632:14373 2:N:0:ACTATGCA
AACCTCGGATAACCCAACTATCCCTATTAATCATTACGTCAATCCTAGAAACCAACAAAATAGGATCGAACGTCCTATTTCATTATTCCATGCTAATGTATTCAAGCGTTAGCTTGCTTTAAACACTCTAATTTTTTCAAAGTAACAGTCCAAATTCCAGCTCCAATAGCGTATATTAAAGTTGTTGCAGTTAAAAAGCTCGTAGTTGAACTTCGGAATTTGCCCATTGGTCAGGCTTAACTGTCTGCACTGGTGTGACGAGTTCCTACCTTCTGAGGAATCTCCATGTCATTCAGTTGGTGTGGGGGGAAATCAGGACTGTTACTTTGAAAAAATTAGAGTGTTTAAAGCAGGCGTCCGTCTGAATACATTAGCATGGAATAATAAAATAGGACGGTTTGGTTCTATTTTGTTGGTTTCTAGGATCACCGTAATGATTAATAGGGATAGTTGGGCTACTACAGGTG
+
DDDDDIIIIIIIIIHHHIIHIIIIHHHIIIIIIIIIIIGHIIIIHIIIIHIIIIIIIIIHIIIHHIHIHIHHHHGC1DFHGEHHEHIFHHHIGIIHIIIHID@FCHHIIHIHHEH?GHHIHEEHEGC?FHHHIIIHIE1DECFE1<F1FHEHCCF@1CF@CH@CH?ECG?EGHDGEG@CFC<F/DCC?</CHHHG?F=/://:CEGHIIHCCC8CE=EHIIIHIIIIIIIIIIIHIGIIIIIIIGIIIHIHIIIIHIIHHHFFGIIIIHIIIIHIIIIIIIIHGIIIHIIHIGIIHHEIIIHHHHHHFHHHIHIIIIHHIIIIIIHHIIIIIIIIIHIIIIIIHEIIIIIGIIHIIIIIIIIIIIIIIIIIIIIIIIIIHIIIIIIIHIIIIIIIIIHIIIIHIIIIGIIIIIIIIIIIIIIIIIIHHHIIIIIIIIIIIIIIIIIIIIIIIIIIIIIIIIIDDDDD
@HISEQ:969:HM2KJBCX2:2:1101:6819:14468 2:N:0:ACTATGCA
AACCTCGGATAACCCAACTATCCCTATTAATCATTACGTCGATCCTAGAAACCAACAAAATAGAATCAAACGTCCTATTTCGTTATTCCATGCTAATGTATTCAAGCGTGAGCCTGCTTTAAACACTCTAATTTTTTCAAAGTAACAGTCCTGATTCCCCATGACACCAAATTAATGACATCATGGTTCGTCAGAAGGTAGGAATCAATAATACCAGTACGTACAATAGCACGACCAATAAATTGATCCCGAAATTCAACTACGAGCTTTTTAACTGCAACAACTTTAATATACGCTATTGGAGCTGGAATTACCGCGGCTGCTGGCACCAGACTTGCCCTCCAA
+
DDCDDIIIIHIIIIIIIIIIIIIIIIIIIIIIIIHIIIIIIIIIIIIIIIIIIIIIIGHIHIHIIIIIHHIIIIIIIIIIIIIIIIIIIIIIFIHIIIIIIGHIHIHIIIIIIIIIIIIIIHIGIIIIIIIIIIIIIIIIIIIIIHIIIIIIIIIIIHIHIIHIIIIHIIIIHIIIIHHIHIIIIIIIHIIIIIIIIIIIHIIIIIIIIIGIIIIIIIIIIIHHIIIIIIIIIIIIIHIIIIHHIIIIIHIIIIIIIIIIIIIIIIIIIIIIIHIIIIIIIIIIIHIIIIIIIIIIIIIIIIIIIIIIIIIIIIIIIIIIIIIIIIIIIIIIIIIIIIIIDDDDD
@HISEQ:969:HM2KJBCX2:2:1101:17938:14428 2:N:0:ACTATGCA
AACCTCGGATAACCCAACTATCCCTATTAATCATTACGGTGATCCTAGAAACCAACAAAATAGAACCATGCCGTCCTATTCTATTATTCCATGCTAATGTATTCGAGCAAAAATGCCTGCTTTAAACACTCTAATTTTTTCAAGGTAAAGGTCCTGGATCCGCAAGACACCCAATTAAGGACATCAAGTTTCTCCAGAAGGTGAGAAATCAACAGCGACAGTTCATACCCCTTAAGGCATGACCATCACGTCAATCCCGAAATTCAACTACGAGCTTTTTAACTGCAACAACTTTAATATACGCTATTGGAGCTGGAATTACCGCGGCTGCTGGCACCAGACTTGCCCTCCAA
+
B@B@DCG=FEHIECGHIIIHHFHHHIIHHHH?HIGGHCHIIIHEHIHEHHIHFFHHHIIIHICGHHHIH@@E<CEDEHI?F?FHHEHFGHIHHEEHHHICFGGFEH?EHHIIIHGHHHHEIHHHBFGHHHIIIHHHFEFEHCHDHG@EHAD@HGEHEIHHDIHIHGIIIIIIHECIIHHHIHIIIHHHF@CHHGIIHEIHHCHIIIIIIHIHHIHIIIIIIIIHIHGA;HHIIIIIIIIIIIIIIIGIHIIHIHHIIGIIIIIIIHHIIIIIIHHHHHHHIIIIIIIIIIIHHHHHHHEHHIIIHIIGIIIIHGIHIIIIIIIIIIHIIIIIIIIIIIIIIIIIIIIHDDDDD
@HISEQ:969:HM2KJBCX2:2:1101:11343:14928 2:N:0:ACTATGCA
AACCTCGGATAACCCAACTATCCCTATTAATCATTACGTCGATCCTAGAAACCAACAAAATAGGGTCAAACGTCCTATTTCATTATTCCATGCTAATGTATTCAAGCGTGTGCCTGCTTTAAACACTCTAATTTTTTCAAAGTAACAGTCCTGATTCCCCATGACACCAAATTAATGACATCACAGTTCGTCAGAAGGTAGAAATCAATAATACCAGTTCATACCAGAGGCACGACCAATATATTGATCCCGAAATTCAACTACGAGCTTTTTATCTGCAACAACTTTAATATACGCTATTGGAGCTGGAATTACCGCGGCTGCTGGCACCAGACTTGCCCTCCAA
+
DDDDDIIIIIIIIIIIIIIIIIIIIHIIIIIIIIIIIIIIIIHIIIIIIIIIHIIIGHHIIIHHHHHHHIIIHIIIIIIIIIIIGIIEHIIIIIIIIIIIHIHHIHIIIIIIIIIIIIIIIFIIIIIIIIHIIIIIIIIIIIIIIIIIIIIIIHHIIHHIIIIIIIIIIHIHHIIIIIIIIIIIIIIIIIIIIIIIIHIIIIIIHIIIIIIIIIIIIIIIIHIIIIIIIIIIIIHIIIIIIIIIHIIIHIIIIIIIIIIIIHIIIIIIIIIHHD1IIIIIIIIIIIIIIIIIIIIIIIIIIIIIIIIIIIIIIIIIIIIIIIIIIIIIIIIIIIIIIIIIIDDDDD
@HISEQ:969:HM2KJBCX2:2:1101:11770:14234 2:N:0:ACTATGCA
AACCTCGGATAACCCAACTATCCCTATTAATCATTACGTCGATCCTAGAAACCAACAAAATAGGGTCAAACGTCCTATTTCATTATTCCATGCTAATGTATTCAAGCGTGTGCCTGCTTTAAACACTCTAATTTTTTCAAAGTAACGGTCCTGATTCCCCATGACACCAAATTAATGACATCACAGTTCGTCAGAAGGTAGAAATCAATAATACCAGTGCATACCAGAGGCACGACCAATATATTGATCCCGAAATTCAACTACGAGCTTTTTAACTGCAACAACTTTAATATACGCTATTGGAGCTGGAATTACCGCGGCTGCTGGCACCAGACTTGCCCTCCAA
+
DDDDDIIIIIIIIIIIIIIIIIIIIIIIIIIIIIIIIIIIIIIIIIIIIIIIIIIIIIIIIIIIIHHHIIIIHHIIIIIIIIIIIIIIIIHIHHHIIIIIIHHHIHIIIIHHHHIIIHIIIIIIIIIIIIIIIIIIIHIIIIIIIIIIIHHIIIIIIIIIIIIIIIIIIIIIIIIIIIIIIIIIIIIIIIIIIIIIIIIIIIIIIIIIIIIIIIIIIIIIIIIIIIIIIIIIIIIIGIIIIIIIHIIIIIIIIIIIIIIIIIIIIIIIIIIIIIHIIIIIIIIIIIIIIIIIIIIIIIIIIIIIIIIIIIIIIIIIIIIIIIIIIIIIIIIIIIIIIIIIIDDDDD
@HISEQ:969:HM2KJBCX2:2:1101:7573:15430 2:N:0:ACTATGCA
AACCTCGGATAACCCAACTATCCCTATTAATCATTACATCGATCCTAGAAACCAACAAAATAGAATCGGATGTCCTATTTCATTATTCCATGCTAATGTATTCAAGCGTGAGCCTGCTTTAAACACTCTAATTTTTTCAAGGTAACAGTCCTAATTCCCCGTGACACCAAATTAATGGCATTACGGTTCTTTAGAAGGTGAGAAATCAATAATATCAGTACATACCAACGGCATGACCGAAACATTGATTCCGAAATTCAACTACGAGCTTTTTAACTGCAACAACTATAATATACGCTATTGGAGCTGGAATTACCGCGGCTGCTGGCACCAGACTTGCCCTCCAA
+
DD@BDIIIHHIIIIIIIIIIGHIIIIHIIHHHIIHIIIIIIIHIIIIIIIIIHIIIIHHHIIIIIIIEHHHDHIIIIGHIIHIIIIIH1EGHHIIIHIIIIIIIIHHIIIIIIHHHIIIIIIIIIIIIIIIIIIHGHHHHHHIIIIIIIIIIIIIIIIIIIIIIIIIIIIIIIIIIIHHIIHHHHIIIGIIIIIIIIIIIIIIIIIHIIIIIIHIIIIHHIIIIIIIIIIIIIIIIIIHGIHIIIIIIIIGIIIIIIIIIIIIIIIIIGIIIIIIHIIIIIIIIIIIIHIIIFHHIIIIIIIIIHIGIIIIIIIIIIIIIIIIIIIIIIIIIIIIIIIIIIIDDDDC
@HISEQ:969:HM2KJBCX2:2:1101:15133:15259 2:N:0:ACTATGCA
AACCTCGGATAACCCAACTATCCCTATTAATCATTACGTCAATCCTAGAAACCAACAAAATAGGATCAAACGTCCTATTTCATTATTCCATGCTAATGTATTCAAGCGTGTGCTTGCTTTAAACACTCTAATTTTTTCAAAGTAACAGTCCTGATTCTCCATGACACCAAATTAATGACATCACAGTTCATCAGAAGGGAGAAATCAATGATGTCAGTACATACCAAAGGCATGACCGGCACCTTGATCCCGAAATTCAACTACGAGCTTTTTAACTGCAACAACTTTAATATACGCTATTGGAGCTGGAATTACCGCGGCTGCTGGCACCAGACTTGCCCTCCAA
+
@DDD?HHHDHIFC<CGHHIIDHHHHHEHHHIHFHC@CGHCEHFHEHIHII?HCHHHEHIEEF1CDGHHHHFHCGHHIGFGHEHHHFHHIEHEHHIHHGGEHDEFGHEFIHHHFHHH@FHHCCHGHHHHEGGFFCGEEEIHEEHIHEFFHGHG8DHGHFHHGIHIDC?HG?GHEHC<CFFHHGDCEFEFHHHCHC<<DHHHIHIIHEGCFHIIHHHIIHFHH@GCFFHHE<HHHHCCIHH@HHGE?IHCC?FGG?HHHEEHHGIHGCIHIIHFHHGHHGIHIHGD<1HHHHHEHHHIIHHHHEHEIHHIIIHHIIHCGIIIHHHFHEHCHIIIHCCIIIHHCBADDD
@HISEQ:969:HM2KJBCX2:2:1101:21288:15751 2:N:0:ACTATGCA
AACCTCGGATAACCCAACTATCCCTATTAATCATTACGTCAATCCTAGAAACCAACAAAATAGGATCGTCGTCCTATTTCATTATTCCATGCTAATGTATTCAAGCGTTAGCCTGCTTTAAACACTCTAATTTTTTCAAAGTAACAGTCCTGTCTCCCCGCAACACCAACTTAATGGCATTACGGTTCTACAAGAAGGAGGAATCAGCAAAGCCAGTGCATACCAGTGGCACGACCAACTTGCTGACCCCGAAATTCAACTACGAGCTTTTTAACTGCAACAACTTTAATATACGCTATTGGAGCTGGAATTACCGCGGCTGCTGGCACCAGACTTGCCCTCCAA
+
@B@@@H@=EHGIC11GGE?C@GFHIHGHGI11F1<C1C11@EF?@?FHHFGH?HHFGHHF?HEFH@1<1CCCC00<1<<CFE@E1<1CE1D11DCHCHCEEE<FEHFGHDEH?C@@C7BCGHEGF@@GDEHHGCHHHHFEHHHHHEECHCHHEDEIGGIHHGCE@HGGFHEFHEGHFHEEHHHHGIIHGHIIHHGHHEFHIIGHIHIHHHFG;GCHGHHHGEIIIIIIIIIHHEEHG?IFHHF:ECHDIEHECIHGIIIHGCG@CHHIGIHGHFIIHIIHFHHIIHHHHHHHCIHHHIIHIHHHGHIHGHHIIIIIHIHIIGIHIHEHIGHHGHIIHIHIDBDB@
@HISEQ:969:HM2KJBCX2:2:1101:5890:16013 2:N:0:ACTATGCA
AACCTCGGATAACCCAACTATCCCTATTAATCATTACGGTGATCCTAGAAACCAACAAAATAGAACCATGCCGTCCTATTCTATTATTCCATGCTAATGTATTCGAGCAAAAATGCTTGCTTTAAACACTCTAATTTTTTCAAAGTAACAGTCCAAATTCCCCGCAACACCAAATTAATGGCATTACGGATCATCAGGAAGGAGGAATCAGTGAGACCAGTACATACCAGAGGCATGACCAATCTACTAACCCCGAAATTCAACTACGAGCTTTTTAACTGCAACAACTTTAATATACGCTATTGGAGCTGGAATTACCGCGGCTGCTGGCACCTGACTTGCCCTCCAA
+
DDDDDIIIIIIIIIIIIIIIHIIIIIIIIIIIIHIIIIIIIIIIIGIIIIIIIIIIGIIGIIIIIGIIIIIIHIIIIGHIIIHIIIHIIIIIIGIIGIIIIIIIIIIHIIIIIIIIIIIIIIIHHHIIIIIIHIIIIIIHIIIIIIIIIIIIHIIIIHFIIIIIIIIIHIHIIIIIIIIIIIIIIIHIIIIIIIIIIIIIIIIIIIIIIIHIIIIHIIIIIIIIIIIGIIIIIIIIIIIIIIIIIHHFIHIIIIIIHIIIIIIIIIIIIIIIIIIIIIIIIIIIIIIIIHIIIIIHHIIIIIIIIIIIIIIIIIIIIIIIIIIIIIIIIIIIIIIIIIIIHIIIDDDDD
@HISEQ:969:HM2KJBCX2:2:1101:14641:16366 2:N:0:ACTATGCA
AACCTCGGATAACCCAACTATCCCTATTAATCATTACGGTGATCCTAGAAACCAACGAAATAGAATCAGTCCGTCCTATTTCATTATTCCATGCTAATGTATTCAGACGATAGTCTGCTTTAAACACTCTAATTTTTTCAAAGTAACAGTCCTGATTTCCCATCACACCAAATAAATGGCATGAAAGTTCCTCAGAAGGTAGAGATCCATCTCACCAGTGCAGACAATTAAGCCTGACCAATGGGTAGACCCCGAGGTTCAACTACGAGCTTTTTAACTGCAACAACTTTAATATACGCTATTGGAGCTGGAATTACCGCGGCTGCTGGCACCAGACTTGCCCTCCAA
+
DCDDDIIIIIIIIIIIIIIIIIIIIIIIIIIHIIIIIIIIHIIIHIIIIIIHHHIIIIIHHIHIIIIIIIFHGHHIIIIIIHIIIIIIIEHGHHIIIIIIIHIIIIIIIIIIIIIIIIIHIIIIIHIIHIIIHIIHIIIIHHIIIIIIIIIIIIIIIIIIIIHIIIIIIHIIIIIIIIIIIIIIIIIIIHIIIIIIIIIIIIIIIHIIIIIIIIIIIIIHIIIIIIIIIIIIIIIIIIIIIIIIIHDIIIIHHIIIIIIIIIIIIIIIIIIIIIIIIIIIIIIIIIIIIIIIIIIIIIIIIIIIIIIIIIIIIHIIIIIIIIIIIIIIIIIIIIIIIIIIIIIDDDDD
@HISEQ:969:HM2KJBCX2:2:1101:12067:16633 2:N:0:ACTATGCA
AACCTCGGATAACCCAACTATCCCTATTAATCATTACGTCGATCCTAGAAACCAACAAAATAGAATCAAACGTCCTATTTCGTTATTCCATGCTAATGTATTCAAGCGTGAGCCTGCTTTAAACACTCTAATTTTTTCAAAGTAACAGTCCTGATTCCCCATGACACCAAATTAATGACATCATGGTTCGTCAGAAGGTAGGAATCAATAATACCAGTACGTACAATAGCACGACCAATAAATTGATCCCGAAATTCAACTACGAGCTTTTTAACTGCAACAACTTTAATATACGCTATTGGAGCTGGAATTACCGCGGCTGCTGGCACCAGACTTGCCCTCCAA
+
DDDDDIIIIIIIIIIIIIIHHIIIIIIIIIIIIIIIIIIIIIIIIIIIIIIIIIIIIHHIIIGIIIIIIIHGHHIIIHHIIHIIIIIIEHHIFHHIIHHHIIHHIHIIIIIIIIIIIHIIIIIIIIIIIIIIIIIIIIIIIIIIIIIIIIIIIHIIIIHIIHHHHIIIIIIIIIIIIIIIIIIIHIIIIIIIIIIIIIIIIIIIIHIIIIIIHHIIIIIIIIIIIIIIIIIIIIIIIIIIIIIHIIIIIIIIIIIIIIIIIIIIIIIIIIIIIIIIIIIIIIIIIIIIIIIIIIIIIIIIIIIIIIIIIIIIIIIIIIIIIIIIIIIIIIIIIIIIIIIIDDDDD
@HISEQ:969:HM2KJBCX2:2:1101:15987:17572 2:N:0:ACTATGCA
AACCTCGGATAACCCAACTATCCCTATTAATCATTACATCGATCCTAGAAACCAACAAAATAGAATCGGATGTCCTATTTCATTATCCCATGCTAATGTATTCAAGCGTAAGCTTGCTTTAAACACTCTAATTTTTTCAAGGTAACAGTCCTAATTCCCCATAACATCAAATAAATGACATTATGGTTCTTTAGAAGGTGAGAACCAATAAAACCAGTACATACCAAGGCATGACCGATTCCTTGATCCCGAAATTCAACTACGAGCTTTTTAACTGCAACAACTTTAATATACGCTATTGGAGCTGGAATTACCGCGGCTGCTGGCACCAGACTTGCCCTCCAA
+
DDDDDIIIIIIIIIIIIIIIIIIIIIIIIIIIIIIIIIIIIIIIIIIIIHIIIIIIIHIIIIIHIIIIIIIHIIGHIIIIIIIIIIHIHHIIIIHIIIIIHHIIIIIIIIIIIIIIIIIIIIIIIIIIIIIIIIIIIIIIIHIIIIIIIIIIIIIIIIIIIIIIIIIIIIIIIIIIIIIIIIIIIIIIIIIIIIIIIIIIIIIIIIIIIIIIIIIIIIIIIIIIIIIIIIIIIIIIIIIIIIHGIIIIIIIIIIIIIIIIIHIIIIIIIIIIIIIIIIIIIIIIIIIIIIIIIIIIIIIIIIIIIIIIIIIIIIIIIIIIIIIIIIIIIIIIIIIIIIIIDDDDD
@HISEQ:969:HM2KJBCX2:2:1101:11027:18437 2:N:0:ACTATGCA
AACCTCGGATAACCCAACTATCCCTATTAATCATTACGGTGATCCTAGAAACCAACAAAATAGAACCATGCCGTCCTATTCTATTATTCCATGCTAATGTATTCGAGCAAAAATGCCTGCTTTAAACACTCTAATTTTTTCAAGGTAAAGGTCCTGGATCCGCAAGACACCCAATAAAGGACATCAAGTTTCTCCAGAAGGTGAGAAATCAACAGTAACAGTTCATACCCCTTAAGGCATGACCGTCACGTCAATCCCGAAATTCAACTACGAGCTTTTTAACTGCAACAACTTTAATATACGCTATTGGAGCTGGAATTACCGCGGCTGCTGGCACCAGACTTGCCCTCCAA
+
DDDDDIIIIIIIIIIIIIIIIIIIIIIIIIIIIIIIHIIIIIIIIIHIIIIIIIIIIIIIIIIIIIIIIIIIIIIIIIIIIIIIIIIIIIIIIIIHHIHIIGHIHHIIIIIIIIIIIIIIIIIIIHIIIIIIIIIIIIIIIIIHIIHIIIIIIIIIIIIIIIIIIIIIIIIIIIIIIIIIIIIIIIIIIHHIIIIIIIIHIIIIIIIIIIIIIIIIIIHIIHIIIIIIIIIIIIIIIIIIIIIIIIIIIIHHIIHIIIIIIIIIIIIIIHIIIIIIIIIIIIIIIIIIIIIIIIIIIIIIIIIIIIIIIIIIIIIIIIIIIIIIIIIIIIIIIIIIIIIIIIIIIIIIDDDDD
@HISEQ:969:HM2KJBCX2:2:1101:19461:18208 2:N:0:ACTATGCA
AACCTCGGATAACCCAACTATCCCTATTAATCATTACGTCAATCCTAGAAACCAACAAAATAGGATCGAACGTCCTATTTCATTATTCCATGCTAATGTATTCAAGCGTTAGCTTGCTTTAAACACTCTAATTTTTTCAAAGTAACAGTCCAGATTCCTCGCAACACCAAATTAATGGCATTACGGCTCATCAGGAAGGAGGAATCAGTGAGACCAGTTCATACCAGTGGCATGACCAACCTACTAACCCCGAAATTCAACTACGAGCTTTTTAACTGCAACAACTTTAATATACGCTATTGGAGCTGGAATTACCGCGGCTGCTGGCACCAGACTTGCCCTCCAA
+
DDDDCIIHHIIIIHIIIIIIIIIIIIGIIHHHIIIIIIIHIGHHIIHIIIIIIHIHIIHIIIC1DFFEHHHDHCHHIIIGCCHH?HHHHHHE?FHHIGIIHCCDHDIIHHIHIIHIHHIIIIIHHHIIIIIIIIHHCHHHHHHHIIIIHIIIIIHHHHHDIIIHHIHIIIIIGIIIIIIIIIIIIIHIIHHIIIIIIIIHHIIIHIIIIIIIIHHHIIFIHHIHIIHIIIIIHIIIIIIIIHHGGHGIGIIIIGIIIIIIIIHIIIIIIIIIIIIIIIIHIIIIIHIIIIIIIIIIIIIIHIIIIIHIIIIGIIIIIIIIIIIIIIIIIIIHIIIIIIIIIDDDDD
@HISEQ:969:HM2KJBCX2:2:1101:10687:18498 2:N:0:ACTATGCA
AACCTCGGATAACCCAACTATCCCTATTAATCATTACATCGATCCTAGAAACCAACAAAATAGAATCTGATGTCCTATTTCATTATTCCATGCTAATGTATTCAAGCGTAAGCTTGCTTTAAACACTCTAATTTTTTCAAGGTAACAGTCCTAATTCCCCATAACATCAAAAAAATGACATTATGGTTCTTTAGAAGGTGAGAACCAATAAAACCAGTACATACCAAGGCATGACCGATTCCTTGATCCCGAAATTCAACTACGAGCTTTTTAACTGCAACAACTTTAATATACGCTATTGGAGCTGGAATTACCGCGGCTGCTGGCACCAGACTTGCCCTCCAA
+
ADDDDIIIIIIIIIIIIIGIIIIIIIIIIIIIIIIIIIIIIIIIIIIIGHIIIIIIIIIIIIIIIIIIIIIIHIIIIIIIIIIIIIIIHHIIIHIIIIIIIIIIIIIIIIIIIIIIHIIIIIIIIIIIIIHIIIIIIIIIIIIIIIIIIIIIIHIIIIIIIIIIIHHGIII#IIIIIIIIIIIIIIIIIIIIIIIIIIIIIIIIIIIIIIIIIIIIIIIIIIIIIIIIIIIIIIIIIIIIIIHHIIIIIIIIIIIIIIIIIIIIIIIIIIIIIIIIIIIIIIIIIIIIIIIIIIIIIIIIIIIIIIIIIIIIIIIHIIIIIIIIIIIIIIIIIIIIIIIIDDDDD
@HISEQ:969:HM2KJBCX2:2:1101:21132:18590 2:N:0:ACTATGCA
AACCTCGGATAACCCAACTATCCCTATTAATCATTACGTCGATCCTAGAAACCAACAAAATAGAATCAAACGTCCTATTTCATTATTCCATGCTAATGTATTCAAGCGTGAGCCTGCTTTAAACACTCTAATTTTTTCAAAGTAACAGTCCTGATTCCCCACAACACCAAATAAATGACATCATGGTTCGTCAGAAGGGAGAAACCAACAATACCAGTACGTACCGAGGCACGACCGACATGATGGTCCCGAAATTCAACTACGAGCTTTTTAACTGCAACAACTTTAATATACGCTATTGGAGCTGGAATTACCGCGGCTGCTGGCACCAGACTTGCCCTCCAA
+
DCDDAHIIIFHIH@HEHHEHEHHIIIHIIIFHHHIHIIHGHDHIIHIHHIIHFHIIIIIIGIEHHEHGHIEHDC<DG@GEHIIIIIGHEGGHHHHHGHEHHEGGHFHHHHHCEEHIHHHHHHHHFHHGHHIIIIHIHHIIIIGIIIHGDHHHHHEHDHHHHHHIG@IHIIIIIHHIIIIIIIHHIGIHHIIIIIIIIIIIIHIIIHHIIHHFHIHIIIHIHHEIIIIIIIIIIHGIIIIHIIHCIIIHIHIIIIIIIIHIIHIHHHIIIIIIIIIIHE@IIIIIGHIGIHIIIIIIIIIIIIHIIIIIIIIIIIHIIIIIIIHIIIIIHIIIIIIHIIIIDDDCD
@HISEQ:969:HM2KJBCX2:2:1101:19528:18435 2:N:0:ACTATGCA
AACCTCGGATAACCCAACTATCCCTATTAATCATTACATCGATCCTAGAAACCAACAAAATAGAATCTGATGTCCTATTTCATTATTCCATGCTAATGTATTCAAGCGTAAGCTTGCTTTAAACACTCTAATTTTTTCAAGGTAACAGTCCTAATTCCCCATAACATCAAATAAATGACATTATGGTTCTTTAGAAGGTGAGAACCAATAAAACCAGTACATACCAAGGCATGACCGATTCCTTGATCCCGAAATTCAACTACGAGCTTTTTAACTGCAACAACTTTAATATACGCTATTGGAGCTGGAATTACCGCGGCTGCTGGCACCAGACTTGCCCTCCAA
+
DDCDDIIIIIIIIIHIIIIIIHIIIIIIIIIIIIIIIIIIIIIIIIIIIIIIIIIIIIIIIIGIIIIIIIIIIIIIIIIHHIIIIIIIIIIGHIHIIHIHIHHIHHIIIIIIHIIIIIIIIIIIIIIIHHHIIIIIIIIIIHIIIIIIIIIIIIIIIIIIIIIIIIIIIIIIIIIIIIIIIIIIIIIIIIIIIIIIIIHIIIHIHIIIIIIIIIIIIIIIIIIIIIIIIIIIIIIIIIIIIIHHIIIIIIIIIIIIIIIIIHIIIIIIIIHIIIIIIIIIHIIIIHIIIIIIIIIIIIIIIIIIIIIIIIIIIIIIIIIIIIIIIIIIIIIIIIIIIIIIDDDDD
@HISEQ:969:HM2KJBCX2:2:1101:7785:18951 2:N:0:ACTATGCA
AACCTCGGATAACCCAACTATCCCTATTAATCATTACGTCGATCCTAGAAACCAACAAAATAGGGTCAAACGTCCTATTTCATTATTCCATGCTAATGTATTCAAGCGTGAGCCTGCTTTAAACACTCTAATTTTTTCAAAGTAACAGTCCTGATTCCCCGCGACACCAAATTAATGACATCACGGATCTTCAGAAGGGAGAAACCAGTGACACCAGTGCATACCAAAGGCATGACCAGCGTACTGATCCCGAAATTCAACTACGAGCTTTTTAACTGCAACAACTTTAATATACGCTATTGGAGCTGGAATTACCGCGGCTGCTGGCACCAGACTTGCCCTCCAA
+
BDDADIIIIHIIHHHIIIHIIFHHIHHIIHIIIIIIIHHIIIIIFHIIHHIIHIIIIIIIIIFHHEGHEHEE@FHIGGIHHHIHIHHHHHFHE1GHIIIIIIIGIHHIIIIIHHIHIIHIIIIIIHIHHHHHHHHIFHHIIHIIIHIIHIIHHHIIIHHHIHHIHIHIIIIIIIIIIIIIIIIIIIIFIHIIIHIIHHHIGIHIIIIIIIHIHIIGIIHIIIIIIIIIIGIIIIIIIIIIIHHHGHHHGIIIHIIIIIIHIIIHHEIIHIHEHHGIIIIIHHHHIIIIIIGIHHIIIHHIIIHHGIIHIHIIIIIIIIIIIIIIIHHHHIIHHHIHHIIHIDDDDD
@HISEQ:969:HM2KJBCX2:2:1101:12388:19070 2:N:0:ACTATGCA
AACCTCGGATAACCCAACTATCCCTATTAATCATTACGGTGATCCTAGAAACCAACAAAATAGAATCATGCCGTCCTATTTTATTATTCCATGCTAATGTATTCAAGCAAAATGCCTGCTTTAAACACTCTAATTTTTTCAAAGTAAAGGTCCTGGTTCCCCGCGACACCCAATTAAGGGCATCGTGGTTCTCCAGAAGGTGAGAAATTGACTACACCAGTTCATACCCCTTAAGGCACGACCGATGTGTCAATCCCGAAATTCAACTACGAGCTTTTTAACTGCAACAACTTTAATATACGCTATTGGAGCTGGAATTACCGCGGCTGCTGGCACCAGACTTGCCCTCCAA
+
DDCDDIIIIIIIIIIIIIIIIHIGHIIHHHIIIIIIIIIIHHIIHIIIIIIIIIIIIIGIIIIGIHIII?FCHIHIIHIIIHHHIIIIHHHHIIIFHHIHHCHHHIHHHHIHIIIIIIHIGIIFHIHIHHHGIIIIIIIIHHCIIIIIIIIIIIHIHIIIHIIIIIIIIHIIIIGIIIIIIIIIIIIIHIHIIIIHFIIIIIIIIIIIIIIIIIIHIIIIIIIIIIIIIIIIII=IIHIHHHIIIIIIIHGIIIIIIIIIIIIIIIIIIIIIIIIIIIIIHIIIHIIIIIIIIIIIIIIIIIIIIIIIIIIIIIIIIIIIIIIIIIIIIIIIIIIIIIIIIIIIIIIDDDDA
@HISEQ:969:HM2KJBCX2:2:1101:2434:19690 2:N:0:ACTATGCA
AACCTCGGATAACCCAACTATCCCTATTAATCATTACGGTGATTCAGAAACCAACAAAACAGGACCACTGTCCTATTTTATTATTCCATGCTAATGTATTCAGACGTAAACCTGCTTTGAACACTCTAATTTTTTCAAGGTAAAGGTCCTGGTTTCCCACCATGCTAAATTAATAACATGATGGTTCCCCAGAAGGTAGAAATTCCACACGCCAGTACAGACTATTGCCCGACCAACGGTAGAACCCCGAAATTCAACTACGAGCTTTTTAACTGCAACAACTTTAATATACGCTATTGGAGCTGGAATTACCGCGGCTGCTGGCACCAGACTTGCCCTCCAA
+
@BDDDIIIIIIIIIIIIIIIIIIIIIIIIIHIIIIIIIGHIIIIIGIIIHGHHIICFGHFHHHIIIHGHHHHIHHHHHIIIIIGICFHIIIIHIIIIIIIHIHGIHIGIIIHFHIIIIIHHHIIIIIIHHIIIIIHHIIHHIHIIIGIHIIIHHIHIHIHIHIIIIIHHHIIIIIIIIIHHIIHIIICIIHIIIIHHHHHHIIIIIHHIIIIGIIIIHHIIIIHHIIIHHIIIH>EIIHHHHIIIIIIIIIIIIIIIIIIIIIIIIIIIIIIIIIIIIIIIIIIIIIIIIHIIIIIIIIIIIIIIIIIIIIIIIIIIIIIIIIIIIIIIIIIIIIIIIDDDDD
@HISEQ:969:HM2KJBCX2:2:1101:16271:19510 2:N:0:ACTATGCA
AACCTCGGATAACCCAACTATCCCTATTAATCATTACGTCAATCCTAGAAACCAACAAAATAGGATCAAACGTCCTATTTCATTATTCCATGCTAATGTATTCAAGCGTTAGCCTGCTTTAAACACTCTAATTTTTTCAAAGTAACAGTCCTGTTTCCCTGCAACACCAAATTAATGACATTACAGTTCTTCAAGAAGGAGGAACCAGTAAAGCCAGTACATACCAGAGGCACGACCAACCTACTAATCCCGAAATTCAACTACGAGCTTTTTAACTGCAACAACTTTAATATACGCTATTGGAGCTGGAATTACCGCGGCTGCTGGCACCAGACTTGCCCTCCAA
+
DDDADIIIIIHHEGHHHIIHIIIIIIIIIIIIIIIIIIIIIIIGIIIIIIIIIIIIIIIIIIIIHIIIIIIIHHIIIIHFHIIIIIIHHIIIHIIIIIIIIIIIIIIIIIIHIIIIIIIIIIIIIIIIIIIIIIIIIIIIIIIIIIIIIIIIIIIIIIIIIIIIIIIIIIIHIIIIIIIIIIIIIIIIIIIIIIIIIHIIIIIIIIIIIIIIIIIIIIIIIIIIIIIIIIIIIIIIIIIIIIIHHIHHIIIIIIIHHIIIIIIIIIIIIIIIIIHIIIIIIIIIIIIIIIIIIIIIIIIIIIIIIIIHIIIIIIIIIIIIIIIIIIHIIIIIIIIIIIIIIDDDDD
@HISEQ:969:HM2KJBCX2:2:1101:6343:18294 2:N:0:ACTATGCA
AACCTCGGATAACCCAACTATCCCTATTAATCATTACGTCGATCCTAGAAACCAACAAAATAGAATCAAACGTCCTATTTCGTTATTCCATGCTAATGTATTCAAGCGTGAGCCTGCTTTAAACACTCTAATTTTTTCAAAGTAACAGTCCTGATTCCCCATGACACCAAATTAATGACATCATGGTTCGTCAGAAGGTAGGAATCAATAATACCAGTACGTACAATAGCACGACCAATAAATTGATCCCGAAATTCAACTACGAGCTTTTTAACTGCAACAACTTTAATATACGCTATTGGAGCTGGAATTACCGCGGCTGCTGGCACCAGACTTGCCCTCCAA
+
<D<D@<C@EHHHEHIHHIG@G@GHHHHHIHIIHCHHHIHIICHCHCE?GEHE@CGHEHIHH?1<GHGHCHCGHCHHCEHEGHHHCHIII?FCGEHHHHHIIIHHIIIIHHHHHEHFHHHHHEHEHIIHCHHHEHHHBACHIGFEHHFIHHEFHFHEHHIIIIHCFHIFHCEEHHDHD?HFGG?HHIHIIHIFHG?CGGC1HHHHHIIHHGEEHIIIIIIHHEHGHIIIHEHHIHIHHHHGHHHHIHHHHIHFCECHGHIIIHHEGIHIIIHHGIHHGHGHHHHEGHHHHHHEGCEHHHHHHGEHGEIHFHHHECGIIIIIIIGHHGHHIHHHHHHIIIIHBDDDD
@HISEQ:969:HM2KJBCX2:2:1101:19475:20743 2:N:0:ACTATGCA
AACCTCGGATAACCCAACTATCCCTATTAATCATTACGTCAATCCTAGAAACCAACAAAATAGGACGTTCGATCCTATTTCATTATTCCATGCTAATGTATTCAAGCGTTAACCTGCTTTAAACACTCTAATTTTTTCAAAGTAACAGTCCTGTTTCCCTGCAACACCAAATTAATGACATTACAGTTCTTCAAGAAGGAGGAATCAGTAAAGCCAGTACATACCATAGGCACGACCAACCTACTGACCCCGAAATTCAACTACGAGCTTTTTAACTGCAACAACTTTAATATACGCTATTGGAGCTGGAATTACCGCGGCTGCTGGCACCAGACTTGCCCTCCAA
+
DDCDDIIIIIIIIIHIIIIIIIIIIIIIIIIHHIIIIIIHHIIIIIIIIIIIIIIIIIIIIIIHIIIIHIIIIIIHIIIIIHIIIIIHIIHIHIHIIIIIIIIIIHHIIIIIIIIIIHIIIIIIIHIIIIIIHIIIIIIIIIIIIIIIIIIIIIIHIIHHIIIIIIIIIIIIIIIIIIIIIIIIIIIIIIIHIIIIIIIIIIIIIIIIIHHIIIIIIIIIIIIIIIIIIIIIIIIIIIIIIIIHHIIIIIIIIIIIIIIIIIIIIIIIIIIIIIIIIIIIIIIIIIIIIIIIIIIIIIIIIIIIIIIIIIIIIIIIIIIIIIIIIIIIIIIIIIIIIHIIIDDDDD
@HISEQ:969:HM2KJBCX2:2:1101:12331:21131 2:N:0:ACTATGCA
AACCTCGGATAACCCAACTATCCCTATTAATCATTACGTCAATCCTAGAAACCAACAAAATAGGATCAACGTCCTATTTCATTATTCCATGCTAATGTATTCAAGCGCGAGCCTGCTTTAAACACTCTAATTTTTTCAAAGTAACAGTCCTGATTCCCCACCACACCAAATTAATGACATGATGGTTCGTCAGAAGGTAGAAATCAGTAACACCAGTACGTACCGAAGGCACGACCAGCGTACTAATCCCGAAATTCAACTACGAGCTTTTTAACTGCAACAACTTTAATATACGCTATTGGAGCTGGAATTACCGCGGCTGCTGGCACCAGACTTGCCCTCCAA
+
DDDDDIHIIIIIIIIIIIIIIIGIIIIIIIIIIIIIIIIIIIIIIIIIIIIIIIIIIHIIIHGHIIIIIIIHIHHIIIIIIIIIIIIIIIIGHHHIIIIIIIIHIHIIIIHHIIHIIIIIHGHIGHIIIHIIIIIIIIIIIIIIIIIIHIIIIHIGIHGHIHIHIIIIIIIHIIIIIIIIIIIIIIIIIIIIIIIIIIIIIIIIIIHIIIIIIIIIIIIIIIHI<IIIIIHIIIIIIIIIIHHHIIIIIIIIIIIHIIIIIIIIIIIIIIIIIIIIIIIIIIIIIIIIIIIIIIIIIIIIIIIIIIIIIIIIIIIIIIIIIIIIIIIIIIIIIIIIIIIIDDDDD
@HISEQ:969:HM2KJBCX2:2:1101:14384:21732 2:N:0:ACTATGCA
AACCTCGGATAACCCCAACTATCCCTATTATCATTACGTCGATCCTAGAAACCAACAAAATAGAATCAAACGTCCTATTTCATTATTCCATGCTAATGTATTCAAGCGCGAGCTTGCTTTAAACACTCTAATTTTTTCAAAGTAACAGTCCTGATTTCCCATGACACCAAATTAATGACATCGTGGTTCGTCAGAAGGGAGAAACCAATAATGCTAGTACGTACAAAGTACGACCGACATATTAGTCCCGAAATTCAACTACGAGCTTTTTAACTGCAACAACTTTAATATACGCTATTGGAGCTGGAATTACCGCGGCTGCTGGCACCAGACTTGCCCTCCAA
+
DDDADHHIIIIIIIIIIIIIIHIIIIHIIIIIHIIIIHIIIIIIIIIHIIIIIGEHHIIIIIIIIHHIHHIIIIIIHHIIHHHIIIIIIGHHGHIIIIIIHHHIIIIIIIIIIIIIIIIHHIIHIIHIIIIIHIHIIIIIIIIIIIIHIHEHIIIIIIHIIIIIIIIIIIIHIIIIIIIIIIIIIIIIIIIIIIIIHIIIIIIIIIIIIIIIIHIIIIIHIIIIIIIIIIIIIIIIIIIHHIHIIIIIIIIIIIIIIIIIIIIIIIIIIIIHIHIIIIIIIHIIIIIIIIIIIIIIIGIIIIIIIIIIIIIIIIIIIIIIIIIIIIIIIIIIIHIIIIIDDDDD
@HISEQ:969:HM2KJBCX2:2:1101:15356:21558 2:N:0:ACTATGCA
AACCTCGGATAACCCAACTATCCCTATTAATCATTGCTCACAAATCCAAAAACCAACAAAATACGATAAACGAGCCCTAACTTATTATTCCATGCTAATGTATTCATAACTAACCGCCTGCTTTAAACACTCTAATTTTTTCAAAGTAAAGGTCCTGGATTGCGAACCCAACCCAGCAAAGGGCAGGAACGTTCTCCAGGAAGATGGTAAGCGCGCATCGGCACTCACACACGAAACCGTGGCGGGCCAAGCGCACTATACCAGAAATCCAACTACGAGCTTTTTAACTGCAACAACTTTAATATACGCTATTGGAGCTGGAATTACCGCGGCTGCTGGCACCAGACTTGCCCCCAA
+
DDDDDIIIIIIIIIIIIIIIIIIIIIIIIIIIIHIIHIIIIIIIIIIIIIIIIIIIIIIIHGHHIIIIIGIIGHHDIHIIIIIIIIHIIIGIIIIHHIIIHDFHHIHIHIIIIIHHHHIIIIIIHHIHIIHIIIIIIIHHIIHHHHHIIIIHIIIIIIIIIIIHIIIIIHIIIIIIIIHIIHIIIIIIHIIIIIHIIIIIIIIHIIIIIIIIIIIIIIIIIIIIIIIIIIIIHHIIIIIIIIIIIIIIIIIIIHHHIIIIIIIHIHGIIIIIIHIIIIIIIIIIIIIIIIIIIIIIIIIIIIIIIIIIIIIIIIIIIIIIIIIIIIIIIIIIIHIHIIIIIIIIIIHIIIIIDDDDD
@HISEQ:969:HM2KJBCX2:2:1101:10516:21798 2:N:0:ACTATGCA
AACCTCGGATAACCCAACTATCCCTATTAATCATTACATCGATCCTAGAAACCAACAAAATAGAATCGGATGTCCTATTTCATTATTCCATGCTAATGTATTCAAGCGTGAGCCTGCTTTAAACACTCTAATTTTTTCAAGGTAACAGTCCTAATTCCCCGTGACACCAAATTAATGGCATTACGGTTCTTTAGAAGGTGAGAAATCAATAATATCAGTACATACCAACGGCATGACCGAAACATTGATCCCGAAATTCAACTACGAGCTTTTTAACTGCAACAACTTTAATATACGCTATTGGAGCTGGAATTACCGCGGCTGCTGGCACCAGACTTGCCCTCCAA
+
DDDDDIIHIIIIIIIHIIIIIIIIIIIIIIIIIIIIIIIIIIIIIIIIIIIIIIIIIIIIIIIIIGIIIHHIHIIIIIHIIIIIIIIIIIIIIIIGIIIHHIIIIIIIIIIIIIIIIIIIIIIIIIIIHIIIIIIIGIHHIHIHIIIIIIIIIIHIIIIHIIIIIIIIIIIIIIIIIIIIIIIIIIIHIIIIIIIIIIIIIIIIIIIIHIIHIIHHIIIIHIIIIIIIIIHIIIIIIIIIIIIHIFIIIIIIIIIIIIIIIIHIIIIIIIIIIIIIIIIIIIIIIIIHIIIIIIIIIIIIHIIIIIIIIIIIIIIIIIIIIIIIIIIIIIIIIIIIHIIIIIDDDDD
@HISEQ:969:HM2KJBCX2:2:1101:16153:22092 2:N:0:ACTATGCA
AACCTCGGATAACCCAACTATCCCTATTAATCATTACATCGATCCTAGAAACCAACAAAATAGAATCGGATGTCCTATTTCATTATTCCATGCTAATGTATTCAAGCGTGAGCCTGCTTTAAACACTCTAATTTTTTCAAGGTAACAGTCCTAATTCCCCGTGACACCAAATTAATGGCATTACGGTTCTTTAGAAGGTGAGAAATCAATAATATCAGTACATACCAACGGCATGACCGAAACATTGATCCCGAAATTCAACTACGAGCTTTTTAACTGCAACAACTTTAATATACGCTATTGGAGCTGGAATTACCGCGACTGCTGGCACCAGACTTGC
+
DDDDDIIIIIIIIIIIIIIIIIIIIHIIIIIIIIIIIIIIIIIIIIIIHIIIIIHIIIIIIIIIIIIIIHIHHIHIIIIIIIIIIIIIHIIIIIIHIHHIHIHHIIIIIHHIIIIIIIIIIHHIIIIIIIIIIHIIIIIIIIIIIIIIIIIIIIIIIIIIIIIIIIIIIIIIIIIIIIIIIHIIIIIIIIIIIIIIIIIIIIIIIHIIIIIIIIIIIIHIIIIIIIIIIIIIIIIIIIHIIIIIIIIIIIIIIIIIIIGIIIIIIIIIIIIIIIHHIIIIIIIIIIIHIIIIIIIIIHHIIIIIIIIIIIIIIIIIIHIIIIIIIIIHHF1IIIIDDDDD
@HISEQ:969:HM2KJBCX2:2:1101:14566:22701 2:N:0:ACTATGCA
AACCTCGGATAACCCAACTATCCCTATTAATCATTACGGTGGTCCTAGACCAACAAAATAGAACCAACGTCCTATTCTATTATTCCATGCTAATCTATTCAAGCAAAAGCCCGCTTTAAACACTCTAATTTTTTCAAGGTAATGGTCCTGGTTCCCCGACACACCCAATAAAGGGCATACCGGCTCACCAGAAGGATAGACCCGACAACAGAACAGTACTCGCCAGAGACGGACCGTCCGGTCAGGCCTAAAATTCAACTACGAGCTTTTTAACTGCAACAACTTTAATATACGCTATTGGAGCTGGAATTACCGCGGCTGCTGGCACCAGACTTGCCCTCCAA
+
DDDDDIIIIIIIIIIIIIIIIIIIIIIIIHGIIIIIIIIIIIIIIIIIIIIIIIIIGIIIIIIIIIIIHHHIHHGHHIIIIIHHIGHHHHFHIIIGIHFHHHHHIIIIIHHHIIHIIIIGHHIIIIIIIIIIIIIHHIIIIHIIHHIIHHGHIIIIIHIIIIIIGIIIIIHHIIHIIIIHIIIIIIIHGIIIIIIIIIIHHHHIIHHHIIIIIIIIIIIIIIIIIIHIIIIIIIIIIIHIIGHIIIHHIHIIIIIIIIHIIIIHHIIIIIGIIIIHIIIIIIIIIIIIIIIHIIIIIHHIIIIIIIIIIIIIIIIIIHIIIIIIIIIIIIHHIGIIIIIDDDDD
@HISEQ:969:HM2KJBCX2:2:1101:13491:21740 2:N:0:ACTATGCA
AACCTCGGATAACCCAACTATCCCTATTAATCATTACGTCAATCCTAGAAACCAACAAAATAGGTTCGAACGTCCTATTTCATTATTCCATGCTAATGTATTCAGGCGCTAGCCTGCTTTAAACACTCTAATTTTTTCAAAGTAACAGTCCTGTTTCCCCGCAACACCAAATTAATGGCATTACGGTTCTACAAGAAGGAGGAATCAGCAAGCTAGTACATACCAGTGGCAAGACCAACCTGCTGATCCCGAAATTCAACTACGAGCTTTTTAACTGCAACAACTTTAATATACGCTATTGGAGCTGGAATTACCGCGGCTGCTGGCACCAGACTTGCCCTCCAA
+
DDDDDIIIIIIIHHIIIIIIIIIIIIIIIIIIIIIIIIIIIIIIHIIIIIIICHIIIIIHIHHHIIIIIFFHIIIIHIIIGIHIHHHHHHIIGHHIIHIIIIIIIIIGIIIIHIIIIIIIIIHIIIIIIIHIIIIIHIIIIIIIIHIIIIIIIIIIIIIIIIIHIHIIIIHIHIHIIHHHIIIIIIIIIIIIIIIIIIIIIIIIIIIIIIIIIIIIIIIIIIIHIIIIIIIIIIHIIIIIIHHGIIIIIIIIIIIIHIIIIIIHHHIIIIIIIIIIIIIIIIHIHIIIIIIIIIIIIIIIIIIIIIIIIIIIIIIIHIIIIIIIIIIIIIIIIIIIIIIIDDCDD
@HISEQ:969:HM2KJBCX2:2:1101:16612:22406 2:N:0:ACTATGCA
AACCTCGGATAACCCAACTATCCCTATTAATCATTACGGTGATCCTAGAAACCAACAAAATAGAATCATGCCGTCCTATTTTATTATTCCATGCTAATGTATTCAAGCAAAAATGCCTGCTTTAAACACTCTAATTTTTTCAAAGTAAAGGTCCTGGTTCCTCGTGGCACCCAATTAAGGACATCACGGTTCTCCAGAAGGTGAGAAATTCACTACACCAGTTCATACCCCTTAAGGCACGACCGATGTGCAAATCCCGAAATTCAACTACGAGCTTTTTAACTGCAACAACTTTAATATACGCTATTGGAGCTGGAATTACCGCGGCTGCTGGCACCAGACTTGCCCTCCAA
+
DDDDDHHIIIIIIIIIIIIIIIIIIIIIIHHIIIIHIHHIIIIIIIIIIIHIIIIIIIIIIIIEEHIIIHIIIHHHIIIIIIIIIGHIIHHIIIIIFHIIG<FHGCHIIIIIIIHIIIIIIHIIIIHIIIIIIIIIHHIIIIIIIIIIIIIIIIIIIIIIIIHIHHHHHIIIIIIIIIIHFHGIIHIIIIIIIIIIIHHIIIIIIIHIIIIIIIIIHIIIIHIIIHHIIIIIIIIIIIIIIIIIIIIHHGHGIIGIIIIIIIIIIIIIIIIIIGIIIIIGIIIIIIIIIIHIIIIIIIIIHIIIIIIIIIIIIIIIIIIIIIIIIIIIIIIIIIIIIIIIIIIIIGIIDDDDD
@HISEQ:969:HM2KJBCX2:2:1101:9942:23853 2:N:0:ACTATGCA
AACCTCGGATAACCCAACTATCCCTATTAATCATTACATCGATCCTAGAAACCAACAAAATAGAATCTGATGTCCTATTTCATTATTCCATGCTAATGTATTCAAGCGTAAGCTTGCTTTAAACACTCTAATTTTTTCAAGGTAACAGTCCTAATTCCCCATAACATCAAATAAATGACATTATGGTTCTTTAGAAGGTGAGAACCAATAAAACCAGTACATACCAAGGCATGACCGATCCCTTGATCCCGAAATTCAACTACGAGCTTTTTAACTGCAACAACTTTAATATACGCTATTGGAGCTGGAATTACCGCGGCTGCTGGCACCAGACTTGCCCTCCAA
+
<DD@0DC0?@CGHGEHIHIHI1DFGHIHHHEHHHHIIIIE<<FHDHGCDF11FGHEHHHIII?FHEH@DFGHCC@CGC1@CCCHE@H?@FG??GHHHHHHHFHIHCEBAFGHIHGEE6G@HCGIIHFEHEHEFHIHHIHHFHIFHEHHHHHHIIIIGIIHHHHHHHFHH?HDHHEEHHCHHHHGIHIHHHIHIIHIIHGIHIIHIIIIIHHHGEHHHIIIIIIHIHHHEIHHHGHHHEFHHHGGHDHHHHHHHIIIIHIIHIIIHIIIIIHHHEIHHIHHHHGHHFCEHHDHEGHHHIIIHHHIHIIIIHHCHHDGHHIHHHIHHHHHHF@HGIIIIHHHD@DD@
@HISEQ:969:HM2KJBCX2:2:1101:16819:24859 2:N:0:ACTATGCA
AACCTCGGATAACCCAACTATCCCTATTAATCATTACGTCGATCCTAGAAACCAACAAAATAGGTTCGATCGTCCTATTTCGTTATTCCATGCTAATGTATTCAAGCGCGAGCCTGCTTTAAGCACTCTAATTTTTTCAAAGTAACAGTCCTGTTTCCCCGCAACAACAAATTAATGCCATCACGGTTCTACAAGAAGGAGGGACCAGTGAGGCCAGTGCATACCAGTGGCACGACCAACCTACTGGCCCCGAAATTCAACTACGAGCTTTTTAACTGCAACAACTTTAATATACGCTATTGGAGCTGGAATTACCGCGGCTGCTGGCACCAGACTTGCCCTCCAA
+
@D@BDEGHDCCCC<<DCEGHFG@CECF@G?F1CF<<C@DE/?CHHICCFGHEH@?=GEHHCCGHICCDHHI<1<C@HF11C1DE11CGHI11@GE?H@GIHHHGH<C<CFCCHIGIHHFHD1HF<IHDCEGEEHG?E<8?<HHCHHHHH@C3<<.HHHGHEHC7F/D<G7FHHFC?HECC#FEIHH<FEHHEFHF<ACHGCF><@HIHHCHGECCFHE>@@FIEEHHHCHHC/HHHD<1EFF<>EHHHE?EFHEHHHGDE@FHED1EIHHHGCCCIHHG?FFCCIHEFHEF0FHDHFHEGIHHGCHHEHEIGHHHHIIIGIHHIHGEFCGCEFCIIHHDHFD0DB0
@HISEQ:969:HM2KJBCX2:2:1101:5601:25104 2:N:0:ACTATGCA
AACCTCGGATAACCCAACTATCCCTATTAATCATTACGTCAATCCTAGAAACCAACAAAATAGGATCGAACGTCCTATTTCATTATTCCATGCTAATGTATTCAAGCGTTAGCCTGCTTTAAACACTCTAATTTTTTCAAAGTAACAGTCCTGTTTCCCTGCAACACCAAATTAATGACATTACAGTTCTTCAGAAAGGAGGAATCAGCGAAGCCAGTACATACCAGTGGCACGACCAACCTGCTGACCCCGAAATTCAACTACGAGCTTTTTAACTGCAACAACTTTAATATACGCTATTGGAGCTGGAATTACCGCGGCTGCTGGCACCAGACTTGCCCTCCAA
+
DDDDDIIIIIIIIIIIHIIIIIIIIIIIIIIIIIIIIIIHIIIHIIGIIIHIIIIHIIIIIHHIHHIIIIIHHHIIHIIIIIIIIIHHHIIIIIIIIIIIHIIIIIIIIIIHIIIIIIIIIIHIIIIIIIIIHIIIIIIIIIIIIIIHIIIIIIIIIIIIIIIIHHHIIIIIHIIIIIIIIIIIIIIIIIIIIIIIIIIIIIIIIIIIIIIIIIIIIIIIIIIIIIIIIIIIIIIIIIIIIIIHGIIIIIIIIIIIIIIIIIIIIIIIIIIIIIIIIIIIIIIIIIIIIIIIIIIIIIIIIIIIIIIIIIIIIIIIIIIIIIIIIIIIIIIIIIIIIIIIIDDDDD
@HISEQ:969:HM2KJBCX2:2:1101:12267:25026 2:N:0:ACTATGCA
AACCTCGGATAACCCAACTATCCCTATTAATCATTACGTCAATCCTAGAAACCAACAAAATAGGATCAAACATCCTATTTCATTATTCCATGCTAATGTATTCAAGCGTTAGCCTGCTTTAAACACTCTAATTTTTTCAAAGTAACAGTCCTGTTTCCCTGCAACACCAAATTAATGACATTACAGTTCTTCAAGAAGGAGGAACCAGTAAAGCCAGTACATACCAGAGGCACGACCAACCTACTAATCCCGAAATTCAACTACGAGCTTTTTAACTGCAACAACTTTAATATACGCTATTGGAGCTGGAATTACCGCGGCTGCTGGCACCAGACTTGCCCTCCAA
+
DBB@@CHFCEHIGHEE?HEHC@1CFCHHHI@1CCFCHICEHDHCGHHHCGFC1<CGE?@<CGE1G1<G@<<EH11<DCG1DH1D<FFE1CHHE1<<HHHHCDEHHHHHEHEDFFC@GIIIGIIHHHHGHHGHFHEHHHHHHHHGHGDHGGG@DHGHIIIIHEHHH;EHHCHFHHFFHHHHIIHHFHGCGIIHHHHHIIIIHHIIIIIIHHHHGIHIIHIIIHHHIIFG@GHHHHEDHHDHIFH@CHEFCHFEC?IHHCF@HHHIHCIHEIIHFHHIHIIIIHHHHHEHIIIIHIHHHGGGHHHIIIIIIHHHDHGHIIIIIIHIIHGHHHIHHIIIHIIHIADBD@
@HISEQ:969:HM2KJBCX2:2:1101:8157:24210 2:N:0:ACTATGCA
AACCTCGGATAACCCAACTATCCCTATTAATCATTACGGTGATCCTAGAAACCAACAAAATAGAACCATGCCGTCCTATTCTATTATTCCATGCTAATGTATTCGAGCAAAAATGCCTGCTTTAAACACTCTAATTTTTTCAAGGTAAAGGTCCTGGATCCGCAAGACACCCAATAAAGGACATCAAGTTTCTCCAGAAGGTGAGAAATCAACAGTAACAGTTCATACCCCTTAAGGCATGACCATCACGTCAATCCCGAAATTCAACTACGAGCTTTTTAACTGCAACAACTTTAATATACGCTATTGGAGCTGGAATTACCGCGGCTGCTGGCACCAGACTTGCCCTCCAA
+
DDDDDIIHIIHIIIIIIIIIIIIIIIIIIHIIIIIIIIHIIIIIIIIIIIIIHIIIIIIIIIIIIIIIIIHHHIIIIHHEHHIIHIIIIIIIIIHGHEFHIHHHHHHHIHHIIIIIIIIIIIIHHHHIIIIIIHHHGHHIIIIHIIIIIHIIIIIIIIHHIIIIIIIHHIHIIIIIIIIIIIIIIIIIIIHIHIIIIIIIIIIIIIIIIIIIHIIIIIIIIIHIIIIII=IHIIIIHIIIIIIIIIIIIIHGIIHHHHIIIIIIIIIIIIIIIIIIIIIIIIIIIIIIIIIIIIHHIIIIHIIIIIIIIIIIIIIHIIIIIIIIIIIIIIIIIIIIIIIIIIHIIIHIDDDDD
@HISEQ:969:HM2KJBCX2:2:1101:3567:25193 2:N:0:ACTATGCA
AACCTCGGATAACCCAACTATCCCTATTAATCATTACGTCAATCCTAGAAACCAACAAAATAGGATCGAACGTCCTATTTCATTATTCCATGCTAATGTATTCAAGCGTTAGCTTGCTTTAAACACTCTAATTTTTTCAAAGTAACAGTCCAAATTCCCCGCAACACCAAATTAATGGCATTACGGATCATCAGGAAGGAGGAATCAGTGAGACCAGTACATACCAGAGGCATGACCAATCTACTAACCCCGAAATTCAACTACGAGCTTTTTAACTGCAACAACTTTAATATACGCTATTGGAGCTGGAATTACCGCGGCTGCTGGCACCAGACTTGCCC
+
DDDD@GHIIIIHIGHIIIIIIIIIIIIIIHIIIIIIIIIHIIIHHIHH@HIIIGIHIII?GEHIIGIHGGCHGHHHGIHHHHHIIIIGHEHIHIHHHIHIHHHHHHHGHIIIIIIIIIHICHHHIIIIIIIHIHHIHIIIIIHHIIHIIIIIHGHIHHEIIIIHIIIIIIHHHIIHIIIIHIIHIIIHIHHIHEEIIIIHIHIIIIHHHIIIIIIIIIIIIHIIIIIIHIIIIIIHIIHHIHHIIIIIGIIIIHIHHIIIIHCGIIIIIIIIIHHIIIIIIIIIIIIIIIIIHHIHIHIIHIIIIIIIHIIIIIIIIIIHIIGIIIIIIIHHIIIIDDDDD
@HISEQ:969:HM2KJBCX2:2:1101:16439:25999 2:N:0:ACTATGCA
AACCTCGGATAACCCAACTATCCCTATTAATCATTACGTCAATCCTAGAAACCAACAAAATAGGATCGTCGTCCTATTTCATTATTCCATGCTAATGTATTCAAGCGTTAGCCTGCTTTAAACACTCTAATTTTTTCAAAGTAACAGTCCTGTTTCCCCGTAACACCAACTTAATGGCATTACGGTTCTACAAGAAGGAGGAATCAGCAAAGCCAGTGCATACCAGTGGCACGACCAACTTGCTGACCCCGAAATTCAACTACGAGCTTTTTAACTGCAACAACTTTAATATACGCTATTGGAGCTGGAATTACCGCGGCTGCTGGCACCAGACTTGCCCTCCAA
+
DDDCDHIIIIIIHHHIHIHIIHHIHHIIIHIHHIIIHHICHHHCHHIHIIIHHHHHIIIIHHIIIIHHHEHHHEHHHHIIFHIIIIFFHFG@GHHIHIIIIHIIHIIIIIIIIHIIIIIIIIIIIIIIIIIIGIIIIIIIIHIIGHIIIFIHIIIIIIHHIIIIIHIIIHHIIIIHHHIIIIIIIIIIIIIIIIIIIIIIIIIHIHIIIHIHIIIIIHIIIIIIIIIHHIIIIIHIIIIIIHHEIIIHIIIIIIIHIIIIIIIIIIIIIIIIIIIIIIIIIIIIIHHHIIIHIHHHDGHHIIIIIIIIIIIIIIIIIIIIIIIIIIIIIIHIIIIIIIIIDDDDD
@HISEQ:969:HM2KJBCX2:2:1101:19354:26470 2:N:0:ACTATGCC
AACCTCGGATAACCCAACTATCCCTATTAATCATTACATCGATCCTAGAAACCAACAAAATAGAACCATGCCGTCCTATACTATTATTCCATGCTAATGTATTCGAGCAAAAATGCCTGCTTTAAACACTCTAATTTTTTCAAGGTAAAGGTCCTGGATCCGCAAGACACCCAATAAAGGACATCAAGTTTCTCCAGAAGGTGAGAAATCAACAGTAACAGTTCATACCCCTTAAGGCATGACCATCACGTCAATCCCGAAATTCAACTACGAGCTTTTTAACTGCAACAACTTTAATATACGCTATTGGAGCTGGAATTACCGCGGCTGCTGGCACCAGACTTGCCCTCCAA
+
B@DDDECGDEHHIIIIHIIGECE<FFGHEHEHHEHHFHHEEEHIHHHIH@GHIII0CFFHHE@FHHHHHE1FCG?CHHHICCEH@C1CFG@GFHHEHG@<@<<C@GHCGIIEHFHGGHHHIHHFHGGGEIHEGHDCHCHHDCHHHGIHGC@EGHEHECGHHGHHFCHHHD<IHIIIIIHGHFHGGIIIHHI;IIHHGEIHEHEIIIHGEFHHHHEHIGEIIHEHFHHIIHHEIHHHCHGIHHHHCFGD=GGDC<<<HF1IHHHIHHHHHHEHG?EEHIIH@IHHCGIIHHHHFHFIIHHIIIIIHHCHIHIIIHHHFHHIIHIIIHHGHHIIHFIIGHHHEEIHHHHF@DAAD
@HISEQ:969:HM2KJBCX2:2:1101:19956:26272 2:N:0:ACTATGCA
AACCTCGGATAACCCAACTATCCCTATTAATCATTACGGTGATCCTAGACCAACAAAATAGAACCAACGTCCTATTCTATTATTCCATGCTAACGTATTCGAGCAAATGCCTGCTTTGAACACTCTAATTTTTTCAAAGTAAAAGTCCTGGTCCCCAACACGCCCAGTGAAGGGCATGCGGTTCTCCAGAAGAAAAGGCCCGGCCGGACAAGTGCACGCGGTGAGGCGGACCTGCCAGCCAGGCCAAAGGTTCAACTACGAGCTTTTTAACTGCAACAACTTTAATATACGCTATTGGAGCTGGAATTACCGCGGCTGCTGGCACCAGACTTGCCCTCCAA
+
?<BBB?H=<<@H11<010DG<<11DGHIFCCCCCE1<10FE1F11DC<111<<ECCG1DGCGHC?C1<<D1<E11<11CCFE<E<1<1C1FGHEFH@?<EH@<?HGCCGCGIIHHHIHHEFHDC@@CHHFCCEHGG@F@C6CH1GGHG1E<ECD-HFH?FDEDC?HHIHEHGCHDHHDHGHHG?CIFHEHIGHHEEBDC/A<HHHFBHFEG@<<CCHCHEHCEEHE?IFF/FFFEHEF@CFFC=FHGHHHH@FEIIHHHEHEEGHH@HHHEHEHHHHHHHHFFIHHHHGHGEEHIHHHGIIHGHIIIHIHDHEEIIIHHHHHFGFIIIIIIIHGEED@@DB
@HISEQ:969:HM2KJBCX2:2:1101:20220:26709 2:N:0:ACTATGCA
AACCTCGGATAACTCAACTATCCCTATTAATAATTACGTCGATCCTAGAAACCAACAAAATAGAATCAAACGTACTATTTCGTTATTCAATGCTAATGTATTCAAGCGCGAGCCTGCTTTAAACACTCTAATTTTTTCAAAGTAACAGTCCTGATTCCTCACCACACCAAATTAATGACATGATGGTTCGTCAGAAGGTAGAAATCAGTAACACCAGTACGTACCGAAGGCACGACCAGCGTACTAATCCCGAAATTCAACTACGAGCTTTTTAACTGCAACAACTTTAATATACGCTATTGGAGCTGGAATTACCGCGGCTGCTGGCACCAGACTTGCCCTCCAA
+
D0<<<F<GC0DC11<<F1DG<<<<<<GFH@G1D11<1C<1/<11<1<<GHI1FG@0<DF?HH<1<<DHH?10<1<1<1<<1<<1EH1<1DH11D11?EHG@<4D1710/B5CHEEDGHIIHGDHH*D@D8B<@B1GEEHEGC@FB@<CG@1HHIHH?0#G7B<CC<:<8<H@HCFHGDHFHCGFCDIHHFG>D@FCF@ECEEHFFHGC<CC<<0?F<CC=FHECC@HD/<0<<C<=C@AA<CF:CIHC:A<<1<FIHHEHCHHG?G<@EC@GIHHCFG@F<<@HCIHCEHEIIHCGFGEH@CEHHE@EHFFE<C<?IHC@IHEEHFCCFE@<C<CCECCEG@DD@D
@HISEQ:969:HM2KJBCX2:2:1101:4525:27281 2:N:0:ACTATGCA
AACCTCGGATAACCCAACTATCCCTATTAATCATTACGTCAATCCTAGAAACCAACAAAATAAGATCGAACGTCCTATTTCATTATTCCATGCTAATGTATTCAAGCGTTAGCCTGCTTTAAACACTCTAATTTTTTCAAAGTAACAGTCCAGATTCCTCGCAACACCAAATTAATGGCATTACGTCTCATCAGGAAGGAGGAATCAGTGAGACCAGTACATACCAGTGGCATGACCAACCTACTAACCCCGAAATTCAACTACGAGCTTTTTAACTGCAACAACTTTAATATACGCTATTGGAGCTGGAATTACCGCGGCTGCTGGCACCAGACTTGCCCTCCAA
+
DDDDDIIIIIIIIIIIIIIIIIIIIIIIIIIIIIIIIIIIIIIIIIIIHIIIHIIIIIHIIIIIIIHHHHHDHHHHIIIIHIIIIIIIIIHHIIIHHHHIIHHHIIIIIIIIHHHHIIIIGIIIIIIHIIIIIIIIIIHIIIIIIIIIIIIIIIIIHHIIHHIIIIIIIIIHGIIIIIIIIIIIIIIIIIIIIIIIIIIIIIIIIIIIIIIIIIIIIIIIIIIIIIIIIIIIIIIIIIIIIIIHIIGIIIIIIIIIIIHHIIEHIHIIIIIIIIIIIIIIIIIHIIIIIIHGIHIIIIIIIIIIIIIIIIIIIIIIIIIIIIIIIIIIIIIIIIIIIIIIIDDDDD
@HISEQ:969:HM2KJBCX2:2:1101:10300:27205 2:N:0:ACTATGCA
AACCTCGGATAACCCAACTATCCCTATTAATCATTACGGTGATCCTAGAAACCAACGAAATAGAATCAGTCCGTCCTATTTCATTATTCCATGCTAATGTATTCAGACGATAGTCTGCTTTAAACACTCTAATTTTTTCAAAGTAACAGTCCTGATTTCCCATCACACCAAATAAATGGCATGAAAGTTCCTCAGAAGGTAGAGATCCATCTCACCGGTGCAGACAATTAAGCCTGACCAATGGGTAGACCCCGAGGTTCAACTACGAGCTTTTTAACTGCAACAACTTTAATATACGCTATTGGAGCTGGAATTACCGCGGCTGCTGGCACCAGACTTGCCCTCCAA
+
DDDDDIIIIIIIIIIIIIHIIIIIIIIIIIIIIIIIIIIIIIIIIIIIHIIIIIIIIIIIIIHHHIHIIIHGIHHHIIIIIIIIIIIIIHIIGHIIHHIIIIHIIIIIIIIIIIIIIIHHIHIIIIIIIIIIIIIIIIIIIIIIIIIIIIIIIIIIIIIIIIIIIIIHIIIIIIIHIIIIIIIIIIIIIIIIIIIIIIIIIIIIIIIIIIIIIIIIIIIIIIIIIIIIIIIIIIIIIIIIIIIIIHDIIIHIIIIIIIIIIIIIIIIIIIIIIIIIIIIIIIIIIIIIIIIIIIIIIIIIIIIIIIIIIIIIIIIIIIIIIIIIIIIIIIIIIIIIIIIIIIIDDDDD
@HISEQ:969:HM2KJBCX2:2:1101:13396:27066 2:N:0:ACTATGCA
AACCTCGGATAACCCAACTATCCCTATTAATCATTACGTCGATCCTAGAAACCAACAAAATAGGGTCAAACGTCCTATTTCATTATTCCATGCTAATGTATTCAAGCTAATGCCTGCTTTAAACACTCTAATTTTTTCAAAGTAACAGTCCTAACTCCCCATAACACCAAATTAATGACATCATGGTTCGTCAGAAGGGAGAAATCAATGATACCAGTACGTACCAGAGGCACGACCGATATATTGATCCCGAAATTCAACTACGAGCTTTTTAACTGCAACAACTTTAATATACGCTATTGGAGCTGGAATTACCGCGGCTGCTGGCACCAGACTTGCCCTCCAA
+
DDDDDIIIIIIIIIIHIIHHIIIIIGIIIHIIIIIGIEGHIHIHIIIIGHHIHHIIIIHHIHHIIIIHIHHIIIHHIHGHIIIIIIIIHIIIIIIGIGHIIHIIIHHIIIIHIIIHIIHGHHHHHFIIIIIIIHGHHIHHIHIIIIIIIHHIIIIIIHIIIIHHIGHEIHIHHHHIIIHIIIIIHHHGIIHIIIIHIIIIIIIIIIIIIHHHIIIIHIIIIIIIIIIIIIIIIIIIIIIIIHHIHIIHIIHGHIHHIIIIHHIIIIIIIIIIIIIIIIIIHIIIHHGHIIIIIIIIIIIIIIIIIIHIHHHHDIIIIIIIIIHIIIIIIIIIIIIIIIIIIDDDDD
@HISEQ:969:HM2KJBCX2:2:1101:16632:27840 2:N:0:ACTATGCA
AACCTCGGATAACCCAACTATCCCTATTAATCATTACGTCGATCCTAGAAACCAACAAAATAGAATCACACTTCCTATTTCATTATTCCATGCTAATGTATTCAAGCGTGAGCCTGCTTTAAACACTCTAATTTTTTCAAAGTAACAGTCCTAATTCCCCACAACACCAAATAAATGACATCATGGTTCGTCAGAAGGGAGAAACCAACAATGCCAGTACGTACCTAGGCACGACCGACATGATGGTCCCGAAATTCAACTACGAGCTTTTTAACTGCAGCAACTTTAATATACGCTATTGGAGCTGGAATTACCGCGGCTGCTGGCACCAGACTTGCCCTCCAA
+
D00<0<E0<E<<11<0<D1<GCCC?CFHE<D1D<C1<CFC<E@<G1DC1CC@1DH0<D<DEH11<<D<1<1111<C<1<D1<D1C1CHE1111DFIHHHHEF5<HIHH@F<>51CG@8<CCGCFF@FHEHHHCEIHB<61DEHEGIHEECFF$EE@FH0EABD:HF0<EGHHFHHGC::CHH?IHIHEEIIHHCBF@HHFEFCHECCEGIIHG@H@HIIHHFIH@HHAGCCHIHHEHH@HHHDCEAE<DC?FGIIHGF<C<<HFCE@IEHEHEFEGEHHFDCG1HGGCGCHCCCEFHFHEEHHEFGHGEHHFECCECHHHHEGIHEECCCCC<?HHG?<CDD<<0
@HISEQ:969:HM2KJBCX2:2:1101:13790:29133 2:N:0:ACTATGCA
AACCTCGGATAACCCAACTATCCCTATTAATCATTACGTCAATCCTAGAAACCAACAAAATAGGATCAAACGTCCTATTTCATTATTCCATGCTAATGTATTCAAGCGTTAGCCTGCTTTAAACACTCTAATTTTTTCAAAGTAACAGTCCTGTTTCCCTGCAACACCAAATTAATGACATTACAGTTCTTCAAGAAGGAGGAACCAGTAAAGCCAGTACATACCAGAGGCACGACCAACCTACTAATCCCGAAATTCAACTACGAGCTTTTTAACTGCAACAACTTTAATATACGCTATTGGAGCTGGAATTACCGCGGCTGCTGGCACCAGACTTGCCCTCCAA
+
DDDDDIIIIIIIIIIIIIIIIIIIIIIIIIIIIIIIIHIIIIIIGIIIIIIIIIIIIIIHIIIIHIIIIIHIHIIHIIIIIIIHIIIIHIIIIHHIIHIIIHIIIIIHIIIHIIIHIIIIIIIIHIIIIIIIIIIIIHIIIIIIIIIIIIIIIIIIIHHIIIIIIIIIIIIIIIIIIIIIIIIIHIIIIIIIIIIIIIIIIIIIIIIIIIIIIIIIIIIHIIIIIIIIIIIIIIIIIIHIIIHHHIIHIIHIIIIIIIIHIIIIIHIIIIIIIIIIIIIIIIIIIIIIIIIIIIIIIIIIIIIIIIIIIIIIIIIIIIIIIIIIIIIIIIIIIIIIIIIIIDDDDD
@HISEQ:969:HM2KJBCX2:2:1101:7088:28961 2:N:0:ACTATGCA
AACCTCGGATAACCCAACTATCCCTATTAATCATTACTTCATCCCTAGAAACCAACAAAATAGAAACGAAGTCCTAAATTATTATTCCATGCTAATGTATTCATAGCACAAGCCTGCTTTAAACACTCTAATTTTTTCAAAGTAAAAGATGTAGTTCCACTCCCCAGTAAAGAGGAGTTTCCCTACAAGGATGGCAGACGCACACCGATACTCGCATACCTTGCGGCAGCGGACCAGGCGCACCATACCAGAAATTCAACTACGAGCTTTTTAACTGCAGCAACTTTAATATACGCTATTGGAGCTGGAATTACCGCGGCTGCTGTCACCAGACTTGCCCTCCAA
+
DABDDIHHHHIGHHIIICCGHHIIIIIIIGIIIGEHHCHHHHH?HHHIIIIHHHHIIGHIIIHIII?@EHHC@CHHH?HHIIIIIHGHHIIGEGHIHHHFGCFCHE@GIIIHHEEHIIIHHHHIIIHIHIIIHHHIHHIIIIHIIIIIIIIIIHHHHIHHEGIIHIHHIIIIHFHHHCHHHHIIHHHHHHEIIIIIIIIIGIIIIHIIHIIHIIIIIIIIIIIIIIIIIIHIIIIIIHIIIIHIIIIIIHIIIIHHIIIHIIIIIIIIIIIIIIIIIIIIIIIIIIIIIIIIIIIIIIIIIIIIIIIIIIIGIIDIIIIIIIHIIIHIIIIIHIIIIIIIDCDDD
@HISEQ:969:HM2KJBCX2:2:1101:4372:29166 2:N:0:ACTATGCA
AACCTCGGATAACCCAACTATCCCTATTAATCATTACGGTGATCCTAGAAACCAACAAAATAGAATCATGCCGTCCTATTTTATTATTCCATGCTAATGTATTCAAGCAAAATGCCTGCTTTAAACACTCTAATTTTTTCAAAGTAAAGGTCCTGGTTCCCCGCGACACCCAATTAAGGGCATCGTGGTTCTCCAGAAGGTGAGAAATTGACTACACCAGTTCATACCCCTTAAGGCACGACCGATGTGTCAATCCCGAAATTCAACTACGAGCTTTTTAACTGCAACAACTTTAATATACGCTATTGGAGCTGGAATTACCGCGGCTGCTGGCACCAGACTTGCCCTCCAA
+
D@DBAHHDDH@HE@FCFEHHH1<DCCHHGHIHCGEHHEE<CEHHHCEHHHHCHIIDHIGIIGEF@HIHHC1F<EDHG@GH@HE1FECCGC<FHHHHCCHE@<GHHHFGEHHGH?EBHHHHIHHIHHIHHHHHHCHHHHHHHEFHEEHHIHEHHIHHHFCEHHGIIIIHHHIIIHEHHHHIIFHIHHHIHGHHGIHIIHIIIIIIIIIGIGIIIIHIIIHGIIHIIIHGIHIIIIFHHHIIHHHHIGIIIHGIIIHHIIHIHHIIIIIIIHIIIIIIIHGIIIHIIHHHHHHHHIIIIIIIIIIIIIIIIHHHGIIIIHIIIIIIIIHHIIIIIIIIGIIIIIGIIIHDADD<
@HISEQ:969:HM2KJBCX2:2:1101:17175:29557 2:N:0:ACTATGCA
AACCTCGGATAACCCAACTATCCCTATTAATCATTACGTCAATCCTAGAAACCAACAAAATAGGATCAAACGTCCTATTTCATTATTCCATGCTAATGTATTCAAGCGTTAGCCTGCTTTAAACACTCTAATTTTTTCAAAGTAACAGTCCTGTTTCCCTGCAACACCAAATTAATGACATTACAGTTCTTCAAGAAGGAGGAACCAGTAAAGCCAGTACATACCAGAGGCACGACCAACCTACTAATCCCGAAATTCAACTACGAGCTTTTTAACTGCAACAACTTTAATATACGCTATTGGAGCTGGAATTACCGCGGCTGCTGGCACCAGACTTGCCCTCCAA
+
DADDDIIIIHIIIIIIIIHIHHHIIIIIIIIIIFHHIIIIHIHHIHIIIIIIIIIIGIHHIIIHIIIIIIHIIIIIIIHIIGHHIHHIIIIEHHIIHHIGHHHHHIIIIIIIIIIIIIIIHIIGHIIHIIGHHHHHIHHIHIIIIIIIHHIHFIHIIIIIIIIIHHIIIIIIIIIIIIIGIIIIIIIEIGIHIIHIIIHIHIHGHIHIIHHIIIIHHIIIIIIHIGHIHIHIHIIIHGFHIHHICHHDGIIIIIIIIIIHHEHIGIIIIIIIIGIIIIIHIHHHGCHIIIIIIIIIIIHEHIIIIIIIIIIHIIIIIHIIIIGIHHIIIIIIIIIIIIIIIDDDDD
@HISEQ:969:HM2KJBCX2:2:1101:19630:30876 2:N:0:ACTATGCA
AACCTCGGATAACCCAACTATCCCTATTAATCATTACGTCGATCCTAGAAACCAACAAAATAGGGTCAAACGTCCTATTTCATTATTCCATGCTAATGTATTCAAGCGTGAGCCTGCTTTAAACACTCTAATTTTTTCAAAGTAACAGTCCTGATTCCCCGCGACACCAAATTAATGACATCACGGATCTTCAGAAGGGAGAAACCAGTGACACCAGTGCATACCAAAGGCATGACCAGCGTACTGATCCCGAAATTCAACTACGAGCTTTTTAACTGCAACAACTTTAATATACGCTATTGGAGCTGGAATTACCGCGGCTGCTGGCACCAGACTTGCCCTCCAA
+
DDDADHIIIHIIIHIIIHIIIIHHHIIIHHIIIIIIIIIHIHIHEHIIGHIIHHIIHHHIIFIIIIIIIGHIHHHHIIIIIHIIGHIHGIIIHIIGIHIIIIHHIIIHIIIIHIIIIIIHIIIHIIIIIIIIHGHHIHIIIIIIHIIIIHIIIIIHIIIHIHIIIIIIIIIIIIIIIIIIIIIHHHIHIIIIIIIIIIHIIIIIIIIIIIIIIIIIIHIIIIIIIIIHHIIIIHIIIIIIIIHHEIIIIIIHIIIIIIIIIIIIIIHIIIIIIIIIIIIIIIIIHIHIIIIIIIIIIIIIIIIIIHIHIIIIIIIIIIIIIIIIIIIIIIHIIIIIIIIIIDDDDD
@HISEQ:969:HM2KJBCX2:2:1101:12881:31463 2:N:0:ACTATGCA
AACCTCGGATAACCCAACTATCCCTATTAATCATTACGTCAATCCTAGAAACCAACAAAATAGGGTCAAACGTCCTATTTCATTATTCCATGCTAATGTATTCAAGCTAATGCCTGCTTTAAACACTCTAATTTTTTCAAAGTAACAGTCCTAACTCCCCATGACACCAAATAAATGAAATCATGGTTCGTCAGAAGGGAGAAATCAATGATACCAGTACGTACCAGAGGCACGACCGATATATTGATCCCGAAATTCAACTACGAGCTTTTTAACTGCAACAACTTTAATATACGCTATTGGAGCTGGAATTACCGCGGCTGCTGGCACCAGACTTGCCCTCCAA
+
DDDDDIIIIIIIIIIIIIIIIIIIIHIIIIIIIIIIIIIIIIIIIIIIIIIHIHIIIIIIIIIHHHIIIIHIIHIIIHIIIIIIIIIHHIIHIIHIIIIIIHHIIIIIIIIIIIIHIHIIIIIIIIIIIIHHHIIIIIIIIIIIIIIIHIIIIIIIIIIIIHIIIIIIIIIIIIIIIIIIIHHIIIIIIIIIIIIHIHIIIIIIIIIIIIIIIIIIIIIIIIIIIIIIHIIIIIIIIIIIIIHIHIIIIHIIIIIIIIIIIIIIIIIIIIIIIIIIIIIIIIIIIIIIIIIIIHIIIIIIIIIIIIIIIIIIIIIIIIIIIIIIIIIIIIIIIIIIIIIIIDDDDD
@HISEQ:969:HM2KJBCX2:2:1101:16778:31161 2:N:0:ACTATGCA
AACCTCGGATAACCCAACTATCCCTATTAATCATTACGTCGATCCTAGAAACCAACAAAATAGAATCAAACGTCCTATTTCATTATTCCATGCTAATGTATTCAAGCGTAAGCCTGCTTTAAACACTCTAATTTTTTCAAAGTAACAGTCCTGATTCCCCACGACACCAAATTAATGACATCGCGGTTCTTCAGAAGGTAGGAACCGATAATGCCAGTGCGTACCGAGGCACGACCAACAATTCGATCCCGAAATTCAACTACGAGCTTTTTAACTGCAACAACTTTAATATACGCTATTGGAGCTGGAATTACCGCGGCTGCTGGCACCAGACTTGCCCTCCAA
+
DDDDDIF=EEGHIIIIIIHIIIIIIIIIIIGHIIIIIIHIIHIHIIIIIIIHHIIIHIIHIIHHHHIIIIIHIIHIIIIIHIIIIHIIHIEHFHHIHIHHHIIIIIIIIIIIIIIHIIHIIIIIIIHHHGHIIIIHHHHIHHHIHGHHIIIHIIIHIIHHHHIIHHHHIIIIIIIHHGHIIIIIIIIIIHHGHIIIII<FIHIHIFIIHHHIIIIIIIIIGHHIIHHIIIIIIIHHIHHHHFEFIHHHHIIIIIIIIHIIIHIIIIIIIIIHIHIIIIIIIIIIIIIIIIIIHIIIIIIIIIIIIIIIIIIIIIIIIIIIIIIIIIIIIIIIHIIIIIIIDDDDD
@HISEQ:969:HM2KJBCX2:2:1101:15494:31198 2:N:0:ACTATGCA
AACCTCGGATAACCCAACTATCCCTATTAATCATTACGGTGGTCCTAGAAACCAACAAAATAGAATCATCCGTCCTATTTTATTATTCCATGCTAATGTATTCAAGCAAAATGCCTGCTTTAAACACTCTAATTTTTTCAAAGTAAAGGTCCTGGTTCCCCGCGGCACCCAATTAAGGACATCGCGGTTCTCCAGAAGGTGAGAAATTGACTACACCAGTTCATACCCCTTAAGGCACGACCGATGTGTCAATCCCGAAATTCAACTACGAGCTTTTTAACTGCAACAACTTTAATATACGCTATTGGAGCTGGAATTACCGCGGCTGCTGGCACCAGACTTG
+
BDADDIIDHIIIIIIIIIIIIIIIGFHHIIIIIIIIIIHI@EHHHIHHIIIIIIIIIIGIIIIIHGHIIIHIHIIIIHIFH?GHEHIHGHIIHIIIIEGHIHHHHIIIIIIIHHIIIHIIIHIHHIHIIIHIIIIIIHGIIIIIIIHIHIIIHIHHHHHIIGHIHIIIIIIIIIIIIIIHHIIIIIIIIIIHIHHIIIIIHIIIIIIIIIIIIIIIIIIIIIIIHIIIIIIIIIHHEHIIHGGIIIIHHIHHHIGIIIIIIHHIIIIHGHIIIIIIIIIIIIIHIHD1HIIIIIIIHIIIHIIIIIIIIIIHHIIIIIIHIHIIIHIIIIIIIIIIIGDDDDD
@HISEQ:969:HM2KJBCX2:2:1101:10043:31483 2:N:0:ACTATGCA
AACCTCGGATAACCCAACTATCCCTATTAATCATTACGGTGATCCTAGAAACCAACAAAATAGAATCATGCCGTCCTATTCTATTATCCCATGCTAATGTATTCGAGCAAAAATGCCTGCTTTAAACAAACACTCTAATTTTTTCAAGGTAAAGGTCCTGGATCCGCAAGACACCCAATAAAGGACATCAAGTTTCTCCAGAAGGTGAGAAATCAACAGTAACAGTTCATACCCCTTAAGGCATACCATCACGTCAATCCCGAAATTCAACTACGAGCTTTTTAACTGCAACAACTTTAATATACGCTATTGGAGCTGGAATTACCGCGGCTGCTGGCACCAGACTTGCCCTCCAA
+
DDDDDIHIIIIIIHIIIIIIIIIIIIIIIIIIIIIIIIIIIIHHIIIIIIIIIIIIIIIIIIEHIHIIIIIIHIIIIHHHIIIIIIIHIIIIHIIIHHHHIGHHHIIIIIIIIIHIIIIIHIIIIIIIIIIIIIIIIIIHHIIIIIIIIIIIIIIIIIIIIIIIIIHIIHIIIIIIIIIIIIIIIIIIIIIIHGHIIIIIIIIIIIIIIIIIIHIIIIIIHIIIIIHIIIHIIIIIIIIIIIIIIIIIIIHIIHGIIIIIIIIIIIIIIIIIIIIHIIIIIIIIHIIHIIIIIIIIHIIIIIIIIIIIIIIIIIIIIIIIIIIIIGIIIIIIIIIIIIIIIIIIIIIIIIIDDDDD
@HISEQ:969:HM2KJBCX2:2:1101:13030:31535 2:N:0:ACTATGCA
AACCTCGGATAACCCAACTATCCCTATTAATCATTACGTCAATCCTAGAAACCAACAAAATAGGATCGAACGTCCTATTTCATTATTCCATGCTAATGTATTCAAGCGTTAGCTTGCTTTAAACACTCTAATTTTTTCAAAGTAACAGTCCAAATTCCCCGCAACACCAAATTAATGGCATTACGGTTCATCAGGAAGGAGGAATCAGTGAGATCAGTACATACCAGTGGCATGACCAACCTACTAACCCCGAAATTCAACTACGAGCTTTTTAACTGCAACAACTTTAATATACGCTATTGGAGCTGGAATTACCGCGGCTGCTGGCACCAGACTTGCCCTCC
+
DCDDDIIIIIIIIHIIIIIIIIIIIIIIIIIIIIIIIIIIIIIIIIIIIIIHIIIIIIIIIIIHHHIIIIIIIGHIIIIIHIIIHIIIIIHIHHIIIIHHHHIHIIIIIIIIHIIIIIIIIIIIIIIHIIIHIIIHHIIIIIIHIIIIIIIHHIIIHHIIIIIIIIIHIIIIIIHIIIIIIIIIHIIIIIHIIIIIIIIIHIIIIIHIIIIHIIIIIHIIIIIIIIIIIIIIIIIIIIIIIIIIHHHIIIHIIIIIHIIIIIIIIIIIIIIIIIIIIIIIIIIIIIIIIIIIHIIIIIIIIIIIIIIIIIIIIIIIIIIIIIIIIIIIIIIIHF1IIIIDDDDD
@HISEQ:969:HM2KJBCX2:2:1101:15987:30895 2:N:0:ACTATGCA
AACCTCGGATAACCCAACTATCCCTATTAATCATTACGGTGATCCTAGAAACCAACAAAATAGAACCATGCCGTCCTATTCTATTATTCCATGCTAATGTATTCGAGCAAAAATGCCTGCTTTAAACACTCTAATTTTTTCAAGGTAAAGGTCCTGGATCCGCAAGACACCCAATTAAGGACATCAAGTTTCTCCAGAAGGTGAGAAATCAACAGCGACAGTTCATACCCCTTAAGGCATGACCATCACGTCAATCCCGAAATTCAACTACGAGCTTTTTAACTGCAACAACTTTAATATACGCTATTGGAGCTGGAATTACCGCGGCTGCTGGCACCAGACTTGCCCTCCAA
+
DDDCDIIIHIIIHIIIIIIIGHIIIHIIIHIICHHIIIIIIIIGIIIIIIIIIIIIIGGHIGHIIIGHHIGHIHIIIIIIIIIIIIIIIHIGFGHHHHHHHHHIHHHEHIIIIIIIIIIIIIIIHHIIIIIIIIHHIIIIIIIIIIIIIHIIIIIIIIHIIIIIIIIIIIIIIIHHIIIIIIIIIIIIIIIIIIIIIIIIIHIIIIIHEIIIIIIIIIIIIIIIHIIIIIHIIIIIIIIIIIIIIIIIIIHHIIIIIIIIIIIIIHIIIHIIIIIIIIIIIIIIIIIIIIIIIIIIIIIIHIIIIIIIIIIIIIIIIIIIIIIIIIIIIIIIIIIIIIIIIIIIIIIIDDDDD
@HISEQ:969:HM2KJBCX2:2:1101:20111:32475 2:N:0:ACTATGCA
AACCTCGGATAACCCAACTATCCCTATTAATCATTACGTCAATCCTAGAAACCAACAAAATAGGATCAAACGTCCTATTTCATTATTCCATGCTAATGTATTCAAGCGTTAGCCTGCTTTAAACACTCTAATTTTTTCAAAGTAACAGTCCTGTTTCCCTGCAACACCAAATTAATGGCATTACAGTTCTTCAGAAAGGAGGAATCAGCGAAGCCAGTGCATACCAGTGGCACGACCAACCTGCTGACCCCGAAATTCAACTACGAGCTTTTTAACTGCAACAACTTTAATATACGCTATTGGAGCTGGAATTACCGCGGCTGCTGGCACCAGACTTGCCCTCCAA
+
DDDCDHIHIIIIIIIIIIIIIIIIIIIIIIIIIIIIIIIIIIIIIIIIIIGIIIIIIIIIHHHEHIIIIIIGHHIIIIEHIIFHIIIIIIIHIIIIIIFHIIHIIIHIIIIHHHIHIGIIHGHHHHHIIIHHIHIIIIHHIIIIIHHFIIIIHHGHHIIIIIHIIIHIIIIIIIIIIIIIIIHHIHHIHHHHIIIHICIHIIIIIIIIIIIIHHIHHGEIIGIIIIIIHIIIIIIIIIIIHHHHHIIIIHHFIIIIHIIIIIIHIHIIIIIIIIHIIIIIIIHIIIIIIIIIIIIIIIIIIIIIIIIIIIIIHIHIIIIIIIIIIIIIIIIIHHIIIIIIIDDDDD
@HISEQ:969:HM2KJBCX2:2:1101:15000:32525 2:N:0:ACTATGCA
AACCTCGGATAACCCAACTATCCCTATTAATCATTACGGTGGTCCTAGAAACCAACAAAATATAACCACAACGTCCTATTCTATTATTCCATGCTAATGTATTCAAGGCATAAGCCTGCCTTAAACACTCTAATTTTTTCAAAGTAATAGAGCTAGATCGCGACGACAGCCCAGTGAAGGGTGCCGCCGTTTTCTAGCAGGATGGCAGACGCGCGCCAGCACTCACACTCGTAACCGAGGCGGGCCAGGTGCGTCAAACCAGAAATCCAACTACGAGCTTTTTAACTGCAGCAACTTTAATATACGCTATTGGAGCTGGAATTACCGCGGCTGCTGGCACCAGACTTGCCCTCCAA
+
<DD00D00<DGEH?1CFHHI1CF1<<<D<1111<CD1<011<<1<DEHGE11@CEEHE1EC111<<<11CHE/11<D1GHG1<1<<<FD11<1C1D11CF?<DEH1CHGH@HEDHHFFC%<E<1<G3ED1<D%F@EHC@CFGEHBB18<@F8<1D1@E@G?7<C?<<H:F<GEB:,;.::--<E??E=HB8.CHFD:.G@AEFCHB,??HDECA<0<00<<?EC<0ECHECC=EIIIIIIGIHHFDCC/FHD11<GEF11C<D1FC1CD0HGHHEIHHEG@FCC<D11C1C?EHEGCHFEEIHGDCGH@HGC@C@EC<EHD<CC<<CC@@EGC@ECHGIHF<D1<<EDCEC@?@B@
@HISEQ:969:HM2KJBCX2:2:1101:2688:32900 2:N:0:ACTATGCA
AACCTCGGATAACCCAACTATCCCTATTAATCATTACGTCAATCCTAGAAACCAACAAAATAGGATCAAACGTCCTATTTCATTATTCCATGCTAATGTATTCAAGCGTTAGCCTGCTTTAAACACTCTAATTTTTTCAAAGTAACAGTCCTATTTCCCTGCAACACCAAATTAATGACATTACAGTTCTTCAGAAAGGAGGAATCAGCGAAGCCAGTACATACCAAAGGCACGACCAACCTGCTAACCCCGAAATTCAACTACGAGCTTTTTAACTGCAACAACTTTAATATACGCTATTGGAGCTGGAATTACCGCGGCTGCTGGCACCAGACTTGCCCTCCAA
+
DDADDIIIHEGHH?CCHHIIHHHEFH@CE1GH?CHIGHHFHHIIIIIECHHH@HHCG1DGGHIIIHHHH?FECGEHHFIIIIIIIIHHHHIHHHEHIIEIIFHGHHHIIHIHEHGIHHHHHGHHFHHEHHIHHIHGHHHIHIIHIGIHFHHIHHEHHHGCEIIIHHHIIIIIIIHHHHHHHHHHIIIHIIIIIIIIHIHHHGHHGIGIHHIIIIIIHIIIIHIIIIHIIIHHHHHIIIHIIIIIHIIIHIIIIIIIHIIIIHIIIIIIIIIIIIIIIIIIIHHHHHHEIIIIIIIIIHIIIIIIIIIIHIIIHIIIIIIIIIIHIIIIIIIIIIHHIIIIIDBDDD
@HISEQ:969:HM2KJBCX2:2:1101:2154:33808 2:N:0:ACTATGCA
AACCTCGGATAACCCAACTATCCCTATTAATCATTACTTCAGTCCTAGAAACCAACAAAATAGAACCAAAGTCCTATTCCATTATTCCATGCTAATATATTCAAGCAAACATGCCTGCTTTAAACACTCTAATTTTTTCAAAGTAAAAGTCTTGGATCCCTAGCGCACTCAATTAAGAGCACACTAGTTCCCCAAAAGGAAAAGCCCAAAGTTGCAGTACAAACCTTACGGTTGACGGCAACTATAAGCCCAAAATTCAACTACGAGCTTTTTAACTGCAACAACTTTAATATACGCTATTGGAGCTGGAATTACCGCGGCTGCTGGCACCAGACTTGCCCTCCAA
+
DDBDDIHE<GEHHIIIIHIIIHGHHHIIGH?HIIIHIIIHIIIHHEHHHEHHHIIHGHIHIICEHHFHHHCGHIIGIIEFFECFHHICFHI1FHIHIGHHHGGEGHIIIIIIIHHHHFFHHGGHIIHEFIIHHGHHGHHIHHHFHHHIIHIHIHHHGIHHEGHIIIIIHIIIIHHIHIGIIIHHHIIIHDCHHIHIIIIIIIIHIIHHHHHIIIIHIHHHIHFHHIIIHEIIIIHHIIIIIIIHHHHFGHIHIIIIIIIHIHHHIIIIHHIHHIIIIIIIIIIHIIIHIIIIIHIHIIIHIIIIIHIIIIHHIIIIIIIIIIIIIIHHHHHIIIHIIIIHH@ADBD
@HISEQ:969:HM2KJBCX2:2:1101:6923:34742 2:N:0:ACTATGCA
AACCTCGGATAACCCAACTATCCCTATTAATCATTACGTCAATCCTAGAAACCAACAAAATAGAATCAAACGTCCTATTCCGTTATTCCATGCTAATGTATTCAAGCGTGAGCCTGCTTTAAACACTCTAATTTTTTCAAAGTAACAGTCCTGATTTCCCATAACACCAAATTAATGGCATTATAGTTCGTCAGAAGAGAGAAACCGATTATACCAGTACGTACAAAAGCACGACCAATAAACCGGTCTCGAAATTCAACTACGAGCTTTTTAACTGCAACAACTTTAATATACGCTATTGGAGCTGGAATTACCGCGGCTGCTGGCACCAGACTTGCCCTCCAA
+
DDDDDIIIIIIIIIIIIIIIIHIIIIIIHGIIIIIIIIIIIIIIEHGIHIIIHIIIIIIIIIIIHIHIHH1CGHHHIIIIIIHIHIIHIIIIIIIIIIIIIIHIIIIIIHIHIIIIIIIIIIHIHHIIIIHHHIHIIHIIIIHIIIIIIHHHIHIIIIHIIHIHHHHFHIIIIIHHGIIIIIIIIIIHHIIIIIIIIIIIIIIIIIIIIIIIIGHGIIIIIIIIHIIIIIIIIIIIIIIIIIHHIHHGIIHIIIIIHHHIIIIIIIIHHIIIIIIIIIHIIIIIIIIIIIIIIIIIIIIIIIIIIIIIIIIIIIIIIIIIIIIIIIIIIIIIIIIIIIIIDDCDC
@HISEQ:969:HM2KJBCX2:2:1101:14771:34575 2:N:0:ACTATGCA
AACCTCGGATAACCCAACTATCCCTATTAATCATTACGTCAACCCTAGAAACCAACAAAATAGGATCAAACGTCCTATTTTATTATTCCATGCTAATGTATTCAAGCGTTAGCCTGCTTTAAACACTCTAATTTTTTCAAAGTAACAGTCCTGTTTCCCCGCAACACCAAATTAATGGCATCACGGTTCTTCAAGAAGGAGGAATCAGCAAGGCCAGTTCATACCGGTGGCACGACCAACCTGCTGACCCCGAAATTCAACTACGAGCTTTTTAACTGCAACAACTTTAATATACGCTATTGGAGCTGGAATTACCGCGGCTGCTGGCACCAGACTTGCCCTCCAA
+
DDDDDIIHIIIIIIIHIIIIIIIIIIIIIIIHIIIIIIIIIIIIIIIIIIIIIIIHHHIIIIIIIIIIIIHIIIIIIIIIIIIIIIIIIIIIIIIIIHIIIIIHIHIIIIIIIIIIIIIHIHHIIIIIIIIIIIIIIHIIIIIIIIIIIIIIIIIIIIHIIIIIIIIIIIIHIIIIIIHHIIIIIIIIIIIIIIIIIIIIIIIIIIIIIIIIIIIIIIIIIIIIIIIIIIIIIIIIHIHIIIIHHIIIIIIIIIIIIIIIIIIIIIIIIIIIIIIIIIIIIIIIIIIIIIIIIIIIIIIIHIIIIIIIIIIIIIIIIIIIIIIIIIIIIIIIIIIIIIIIIDDDDD
@HISEQ:969:HM2KJBCX2:2:1101:3388:35358 2:N:0:ACTATGCA
AACCTCGGATAACCCAACTATCCCTATTAATCATTACGTCAATCCTAGAAACCAACAAAATAGGATCAACGTCCTATTTCATTATTCCATGCTAATGTATTCAAGCGCGAGCCTGCTTTAAACACTCTAATTTTTTCAAAGTAACAGTCCTGATTCCCCGCCACACCAAATTAATGACATGATGGTTCGTCAGAAGGTAGGAACCAGTAACACCAGTACGTACCTAAGGCACGACCAACGTACTGATCCCGAAATTCAACTACGAGCTTTTTAACTGCAACAACTTTAATATACGCTATTGGAGCTGGAATTACCGCGGCTGCTGGCACCAGACTTGCCCTCCAA
+
DDDCDIIIIIIIIIIIIIIIIIIIIHIIIIIIIIIIIIIHIIIHHIIIIIIIIIIIIIIIIIIGHIIHHHHHHGIIIIIIIHIIIIIHIIIGHHHHHHHHIFHHHHIIIIIHHIII%HHIIHHIIIIIIHIIIIIIIIHHIHIIIIIHIIIIIIIIIIIIIIIIIIIIIIIIIIIIIIIIIIIIIIIIIIIIIIIIIIIIIIIIIIIIIIIIII=IIIIIIIIIHIIHIIIIIIIIIIIIIIHFIIIIIIIIIIIIIIHIHFHIHIIIIIIIIHIIIIIIIIIIIHG?IIHHHIIIIIIIIIIIIIIIIIIIIHIIIIIIIIIIIIIIIIIIIIIIIIIIDDDDD
@HISEQ:969:HM2KJBCX2:2:1101:4682:35299 2:N:0:ACTATGCA
AACCTCGGATAACCCAACTATCCCTATTAATCATTACGGTGATCCTAGAAACCAACGAAATAGAATCAGTCCGTCCTATTTCATTATTCCATGCTAATGTATTCAGACGATAGTCTGCTTTAAACACTCTAATTTTTTCAAAGTAACAGTCCTGATTTCCCATCACACCAAATAAATGGCATGAAAGTTCCTCAGAAGGTAGAGATCCATCTCACCAGTGCAGACAATTAAGCCTGACCAATGGGTAGACCCCGAAGTTCAACTACGAGCTTTTTAACTGCAACAACTTTAATATACGCTATTGGAGCTGGAATTACCGCGGCTGCTGGCACCAGACTTGCCCTCCAA
+
DAADAIIIIIIHEHHIIDHIIHHIHECHGIIIIIGHI?EH?@GG1FFD1<GC@HHIHC@GEEHHHIIIIHEG=GGHHIGFHGHEHEHFHEIE?GEHCHIGHHHHHGHIIHIIHHHGGIIIIIIIIIHIHIIIIIIIIIIHCHHHIIHHHGHIHHHHHHEFGHHIIIHHFIIIHHIIIIIHGIIHHHIIIGIIHIHEIHIIHIIHHII;HEIHHHFIIIIHHHHHHIIIIIIIIIIIIIIIIIIHHHDIIHDIIHIIIIGIIIIIIIIHIHIIHIIIIIIHIIIIIIHIIIIIIIHHIIIIIIIIHHHIIIIIIHIIHIIIIIIIHIIIIIHIHFIIIIIIIIIDDDDD
@HISEQ:969:HM2KJBCX2:2:1101:14515:36306 2:N:0:ACTATGCA
AACCTCGGATAACCCAACTATCCCTATTAATCATTACAGCGGTCCTAGAAACCAACAAAATAGAACCGATGTCCTATTCTATTATTCCATGCTAATGTATTCGAGCAAAGGCCTGCTTTGAACACTCTAATTTTTTCAAGGTAAAAGTCCTGGTTCCCCACGACGCCCAATAAAGAACATCGGGTTCCCCAGAAGGAAAGACCCGACCGAATCCGTACGCTCGATTAGGAGGACAGATCAGCCCGGTCCAAGGTTCAACTACGAGCTTTTTAACGGCAACAACTTTAATATACGCTATTGGAGCTGGAATTACCGCGGCTGCTGGCACCAGACTTGCCTCCAA
+
DDDADIIHIIIIIIIIIIHIHIIIIIIIIIIIHIIIIHGHHHIIIIIIIIIIIIIGIIIIIIIIIIGIIIIIIHHIIIHHIIIIIFHEHHIIIIIIIIHIHHHIHIHIIIIHHIIIIIIHIHHIIIIIIIIIIIHIIIIIIHHHHHHHHHHHHHCHHHEIIIIIIIIIIIIIIHIIIIIIIIIIHHHIHIIIIIIIIIIIIIIIIHIIIIIIIIIIHIIGHIIIIIIII==IIIIIIIIHHEIIIIIIIIIIIIFEIHIHIIHHFIIIIIIIIIIIHGIHIIIIIIIIIIIHIIIIIIIIIIIIIIIIIIIIIIIIIIIIIHIIHIIIIHIIIIIIIIDDDDC
@HISEQ:969:HM2KJBCX2:2:1101:11114:36589 2:N:0:ACTATGCA
AACCTCGGATAACCCAACTATCCCTATTAATCATTACGTCAATCCTAGAAACCAACAAAATAGAATCAAACGTCCTATTTCATTATTCCATGCTAATGTATTCAAGCGTAAGCCTGCTTTAAACACTCTAATTTTTTCAAAGTAACAGTCCTGATTTCCCACGACACCAAATTAATGACATCGCGGTTCTTCAGAAGGTAGGAACCAATAATACCAGTTCGTACCGAGGCACGACCGACAATTTGATCCCGAAATTCAACTACGAGCTTTTTAACTGCAACAACTTTAATATACGCTATTGGAGCTGGAATTACCGCGGCTGCTGGCACCAGACTTGCCCTCCAA
+
DDDCDIIHIIIIIHHIIIHIHIIIIIIIIIHIIIIIHIIIIIIHIIIIIIIIIIIIIIGHIIIIIGHIIIIIHHIIIIGHIIIIIIIHIHIIHIIIIHIIIIIIIHHHIIIIIIIIIHHHHHHHHIIIIIIIIIIIIHIIIIIIIIIIIIIIIIIIIIIIIIIHIIIHIIIIIIIIIIIIIIGIIIIIIIIIIIHIIIIIIHIIIIIHIIIIIIIIIIHIIIIIIIIIHIIIIHIIIIIIIIHIIIIHIIIHIIIIIIIHIIIIIIIIIIIIIIIIIIIIIHHIIIIIIIIIHIIIIIIIIIIIIIIIIIIIIIIIIIIIIIIIIIIIIIIIIIIIIIIIDDDDD
@HISEQ:969:HM2KJBCX2:2:1101:16665:37108 2:N:0:ACTATGCA
AACCTCGGATAACCCAACTATCCCTATTAATCATTACGGTGATCCTAGAAACCAACGAAATAGAATCAGTCCGTCCTATTTCATTATTCCATGCTAATGTATTCAGACGATAGTCTGCTTTAAACACTCTAATTTTTTCAAAGTAACAGTCCTGATTTCCCATCACACCAAATAAATGGCATGAAAGTTCCTCAGAAGGTAGAGATCCATCTCACCAGTGCAGACAATTAAGCCTGACCAATGGGTAGACCCCGAGGTTCAACTACGAGCTTTTTAACTGCAACAACTTTAATATACGCTATTGGAGCTGGAATTACCGCGGCTGCTGGCACCAGACTTGCCCTCCAA
+
DDDDDIHGHIIIIGIIIIIIIIHHHIHIIIIIIIIIIIIIIIHHIIHHHIIIIIHIGHIHIIIFHGIHHIIIIHIIIIIHIHIIIEHGHHHIIIIHIFHHIHHHHHHIHIIIHGHHIIHHFHIIHHIIIIIIIIIEIIHHHFHIIIIIIIIIHHCHHHIIHIIIHIIIHIIIHIIIIIIIIIIIIIIIIHGHIIIIHHIIIIIIIIIIIIIHIIIIIIIIIIIIIIIIIIIIIHIIIIIIIIIHIHFIIIIIIIIIIIIIIIIIIIIHIIIIIIHIHIIIIIIIIIIIIHIIIIHIIIIIIIIIIIIIIIIIIIIIIIIIIIIIIIIIIIIIIIIIIIIIIIIDDDDD
@HISEQ:969:HM2KJBCX2:2:1101:6718:37439 2:N:0:ACTATGCA
AACCTCGGATAACCCAACTATCCCTATTAATCATTACGGTGATCCTAGAAACCAACAAAATAGAATCATGCCGTCCTATTTCGTTATTCCATGCTAATCTATTCAAGCATAAAGCCTGCTTTAAACACTCTAATTTTTTCAAAGTAACAGTCCTAGCTCCCTATTACACCTAGTGAAAGGCATAGTAGTTCACTAGAAGGTGGAGATTGACATTACCAGTACATATCCGAAGACACGACCGGTACGCCAATCCCGAAATTCAACTACGAGCTTTTTAACTGCAACAACTTTAATATACGCTATTGGAGCTGGAATTACCGCGGCTGCTGGCACCAGACTTGCCCTCCAA
+
DDDDDIIIIIIIIIIIIIIIIIHIIIGHIHIIIIIIIIIIIIIIIIHIIIIIIIIIIIIIHHHIIHHIIIGHDHIIHIIIIFHIIIIIHIIIGHIIIIHIHHHIIIIIIIIHIIHIHIIIIIIIIIIIIIHIGHIIHIIIIIIIIIIIIIIIIIIHIGIIIIIIIIIIIIIIIIIIIIIIIIIIIIIIIIIIIIIIIIIIIIIIIIIIIIIIIIIIIIIIIIIIIHIIIIHIIIIIIIIIIIIIIIHIIIHIIIIIIIIIIIIIIIIIIIIIIIIIIIIIIIIIIIIIHHIIIIIIIIIIIIIIIIIIIIIIIIIIIIIIIIIIIIIIIIIIIIIIIIIIIIIIDDDDD
@HISEQ:969:HM2KJBCX2:2:1101:4853:39188 2:N:0:ACTATGCA
AACCTCGGATAACCCAACTATCCCTATTAATCATTACGTCAATCCTAGAAACCAACAAAATAGGTTTGAACGTCCTATTTCATTATTCCATGCTAATGTATTCAAGCGTTAGCCTGCTTTAAACACTCTAATTTTTTCAAAGTAACAGTCCTGTTTCCCTGCAACACCAAATTAATGGCATTACAGTTCTTCAGAAAGGAGGAATCAGCGAAACCAGTTCATACCAGTGGCACGACCAACCTGCTGACCCCGAAATTCAACTACGAGCTTTTTAACTGCAACAACTTTAATATACGCTATTGGAGCTGGAATTACCGCGGCTGCTGGCACCAGACTTGCCCTCCAA
+
DADA@GHIHH0CFHHHHHHIIHCEH?@G@HHEEHC1FEEHHHIIEGHHIHGHHHGCHEHIIIIHEF1<C<CH@GDHIIHHIHIIHIHCH1D@EHHHIIIHHGHEHHIHGHIHGHIIHIIHHHIHHHEHIIHHGC6GEGE1HIIHHGHEHEIIHHHHIHIIIHHFGFHHHHGIHHHIHHEIIHEGIIHHHHIGGF@HHIIIHIIHHFHIIIIIHHIIIHIIIHEIIGIII<HCIIHGGHHHHHCCCH;F<HHHHHGHIHHHHIHIHHHIIIHEHHEIHIHHGHHIIIIIIIIIIIGIIIIIIHIIIHIHIHHEIIIIIIIIIIIIIIHIHIHHHHIIIIGIIDDADD
@HISEQ:969:HM2KJBCX2:2:1101:13445:39572 2:N:0:ACTATGCA
AACCTCGGATAACCCAACTATCCCTATTAATCATTACGGTGGTCCTAGAAACCAACAAAATAGAACCACAACGTCCTATTCTATTATTCCATGCTAATCTATTCAAGCAATAGCCCGCTTTAAACACTCTAATTTTTTCAAGGTAATGGTCCTGGCTCCCCAACACACCCAATTAAGGACATACTGGTTCACCAGAAGGAAGACCCGACAACAGGACAGTACTCGCCAAAGACGGACCGCCCGGCCAAGTCTAAAATTCAACTACGAGCTTTTTAACTGCAACAACTTTAATATACGCTATTGGAGCTGGAATTACCGCGGCTGCTGGCACCAGACTTGCCCTCCAA
+
DCCDDIHIIHIIIIIIIIIIIIIIIIIIGIIIGHHIIIIIIIIIIIIIIHIIIIIIIEHIIIHHIIIHHIHEHGHFHIEHIIHIHCHHIIIHEHF?FIHHHHGHIHIHHIHIHHEHGHHEHHHIIIIHIIIIIIHIIHIHHIIHIIIIHHEIHHFHHHHGIII:HIIIIHIHHHIIIIIIIIIHIIIHIIIHIIHIIIIIIIIIIIIIIHHGIH<IIIIHIIIIHHIIIIIHII?IIIIHIIIIIHIGIIHHIIIIIIIIIIHIHIIIIHIIHIIIIIIIIHHHGHHIIIIIIIIIHIIIIIIIIIIIIIIIIIIIIIIHIIIIIIIIIIIIIIIIIIIIIIDDDDD
@HISEQ:969:HM2KJBCX2:2:1101:19815:40115 2:N:0:ACTATGCA
AACCTCGGATAACCCAACTATCCCTATTAATCATTACGTCAATCCTAGAAACCAACAAAATAGGATCGAACGTCCTATTTCATTATTCCATGCTAATGTATTCAAGCGTTAGCTTGCTTTAAACACTCTAATTTTTTCAAAGTAACAGTCCAAATTCCCCGCAACACCAAATTAATGGCATTACGGCTCATCAGGAAGGAGGAATCAGTGAGACCAGTACATACCAGAGGCATGACCAACCTACTAACCCCGAAATTCAACTACGAGCTTTTTAACTGCAACAACTTTAATATACGCTATTGGAGCTGGAATTACCGCGGCTGCTGGCACCAGACTTGCCCTCCAA
+
DCDDDIIIIIHIIIIIIIIIIIGIIIIIIIIIIIIIIIIIIIIIHIIIIIIIIIIHIIIIIIHIIHHHIIGHHIIIIEHHIIIIIIIHHIIIIIEHHIIIIIIHIEHIHIIIHHIIIIHHIIIHHIIIIIIIIIIIIIIIIIIHIIIHHIIIHIIIIIGIIIIIHIIIIIIHHIIHIIIIIIIIIIGHHFHIIIIIIIIIHIIIIIIIHIHIHIIIIIIIIIII<IIIIIIIIIIIIIII%<HGFHEIIIIHIIIIIIIIIIIIIIHIIIIIIIIIIIIIIIIIIIIIIIIIIIIIIIIIIIIIIIIIIIIIIIIIIIIIIIIIIIIIIIIIIIIIIIIIIDDDDD
@HISEQ:969:HM2KJBCX2:2:1101:9005:38701 2:N:0:ACTATGCA
AACCTCGGATAACCCAACTATCCCTATTAATCATTACGTCAATCCTAGAAACCAACAAAATAGGATCAACGTCCTATTTCATTATTCCATGCTAATGTATTCAAGCGCGAGCCTGCTTTAAACACTCTAATTTTTTCAAAGTAACAGTCCTGATTCCCCGCCACACCAAATTAATGACATGATGGTTCGTCAGAAGGTAGGAATCAGTAACACCAGTACGTACCGAAGGCACGACCAACGTACTAATCCCGAAATTCAACTACGAGCTTTTTAACTGCAACAACTTTAATATACGCTATTGGAGCTGGAATTACCGCGGCTGCGGCACCAGACTTGCCCTCCAA
+
DDDCDIIIHHHHHHIIIIIIHHHIIHIIIIIIIIIIHIHIIIIIIIIHGHHIHEHIIIIIIIIIIIIIIIGHIIIIIIIHIIIIIHHIHIHHIHHIHIIIICHHHHHIIIIIIHIIHHHIIIHHIHIIHIIHHIHIIIIIHHIIIIIIIIIHHIIIGIIGIIHHIIIIIIIIIIHIHIIIIIIIHIIIIIIIIIIIHGHHHIHHHHHHIIIIIIIIIIIIHIIIHHIIIIIIIIIIIIIGIHHIHHHIIIHIIIHHIIIH=HHHIIIIIIHIHHGHIIIIIIIIIHIIHHIIIIIIIIIIIIIIIIIHIIHHIIIIIIIIIIIIIIIIIIHIHIIHIIIDDDDD
@HISEQ:969:HM2KJBCX2:2:1101:2958:40809 2:N:0:ACTATGCA
AACCTCGGATAACCCAACTATCCCTATTAATCATTACTCCAGTTGCTAAAAAACCAACAAAATAGAACCGAAGTCCTACGGTGTTATCCCATGCTAATAGTATTCACGGCGTAAGCCTGCTTTGAACACTCTAATTTTTTCAAAGTAAAGGTGATCAAGAGTCGGATGATCTCCAACCAACCCAGAGTAAACCAGGTGAGCTGAAGGTCCGCAAATGACCACAGAAGCTGACACGCTCTTCAACACTATCATCCCAGAAGAGACGTAGGCCAGAGAGCGTAATGTCAGGAAATCCAACTACGAGCTTTTTAACTGCAACAACTTTAATATACGCTACTGGAGCTGGAATTACCGCGGCTGCTGGCACCAGACTTGCCCTCCAA
+
DDDDDIIIIIIIIIIIIIIIIHHIIIIIIIIIIIIIIIIIIIIHIIIIIIIIIIHIIIIIIIIIIHIIIIIHIIIIIIIIIIIIIIIHGHIHHHIIIIIIIFHIHIIIIIIIIIIIHIIHHIIIIGGHHIHIIIIIIIIIIIHIIIIHIIIIIHHIHIIIIHIIIIIIHHHHIIHHGIIIIIIIIIIIIIIIIIIIIIHHIIHGIIHHIIIHIIIIIIIIIIIIIIIIIIIIIIIIIIIIIIIIIIIGIIIIIIIIIIIIIIHIIHIIIIIIIIIIIIIIHGIIIIIIIIIIIIIIHIIIIIIIIIIIIIIIIIIIIIIIIIIIIIIIHHHIIIIIIIIIIIIIIIIIIIIIIIIIIIIIIIIIIIIIIIIIIIIIIHDDDDD
@HISEQ:969:HM2KJBCX2:2:1101:8693:40858 2:N:0:ACTATGCA
AACCTCGGATAACCCAACTATCCCTATTAATCATTACGTCAATCCTAGAAACCAACAAAATAGGATCAAACGTCCTATTTCATTATTCCATGCTAATGTATTCAAGCGTTAGCCTGCTTTAAACACTCTAATTTTTTCAAAGTAACAGTCCTGTTTCCCTGCAACACCAAATTAATGACATTACAGTTCTTCAAGAAGGAGGAACCAGTAAAGCCAGTACATACCAGAGGCACGACCAACCTACTAATCCCGAAATTCAACTACGAGCTTTTTAACTGCAACAACTTTAATATACGCTATTGGAGCTGGAATTACCGCGGCTGCTGGCACCAGACTTGCCCTCCAA
+
BDDDDHHEHIIE1<CHHGHIIEHCHHIIIIHIIHHIHIHHIFI?GHIIIIIIHHHHCFHIII<@E1DHHHHIIIHIGHGFHFHGHHHHCHHIGEH?IIIIHHGGHHIIIHIHHGHHHHIHHHHEFDFFGHEEHHHHFHHIIHHIHHIIIIHHHHHEIHHHHHHHHGCIHGIHHIHHHHIIGIIHHIIIHHHGHIGIIIIIIIIIIHIHIIHHHHIIIHIIIIIIIIIIIIIHHGHIHIHIHHGGCHHHHHHHIHIIGGIIIHIIIIHIHIIIIIIIIIIIHIIIIHIIIIIHEHIIIIIIHIIIIIIHHHHIIIIIHIIIIHIIIIIIIIIIHIIIHIIIIDCDDD
@HISEQ:969:HM2KJBCX2:2:1101:4076:40638 2:N:0:ACTATGCA
AACCTCGGATAACCCAACTATCCCTATTAATCATTACGGTGATCCTAGAAACCAACGAAATAGAATCAGTCCGTCCTATTTCATTATTCCATGCTAATGTATTCAAGCGCGAGCCTGCTTTAAACACTCTAATTTTTTCAAAGTAACAGTCCTGATTCCCCACGACACCAAATTAATGACATCGTGGGTAGGAATCAATTTGACCAGTACGTACCGAGGCACGACCGACCAACAGATCCCGAAATTCAACTACGAGCTTTTTAACTGCAACAACTTTAATATACGCTATTGGAGCTGGAATTACCGCGGCTGCTGGCACCAGACTTGCCCTCCAA
+
DCDDDIIIHIIIIIIIIIIIIIIIIIIIIHIIIIIIIIIIHIIIIGHHHIIIHHEHHIIIIIHHHHIEHHIFH@GDHHIIIIIIIIIIIIIIIIIIIIIIIIIIIIIHHIIHHIHHIIIIIIIHHHIIIIHIHHHIIHIIIIIIIIIIHIIIIIHIIIIIIIIIIIIIIIIIIIIIIIIIIIHIIHIIHIIIIIIIIIIIIIIIIIIIIIIIIIIIIIIIIIIIIIIHIIIHHHIIHIIIIIIIIIIIIIIIIIIIHIIIIIIIIIIIIIIIIIIIIIIIIIHIIIIIIIIIIIIIIIIIIIIIIIIIIIIIIIIIIIIIIIIIIIIIIIDDDDD
@HISEQ:969:HM2KJBCX2:2:1101:19081:40986 2:N:0:ACTATGCA
AACCTCGGATAACCCAACTATCCCTATTAATCATTACGTCAATCCTAGAAACCAACAAAATAGGATCGAACGTCCTATTTCATTATTCCATGCTAATGTATTCAAGCGTTAGCTTGCTTTAAACACTCTAATTTTTTCAAAGTAACAGTCCAAATTCCCCGCAACACCAAATTAATGGCATTACGGATCATCAGGAAGGAGGAATCAGTGAGACCAGTACATACCAGAGGCATGACCAATCTACTAACCCCGAAATTCAACTACGAGCTTTTTAACTGCAACAACTTTAATATACGCTATTGGAGCTGGAATTACCGCGGCTGCTGGCACCAGACTTGCCCTCCAA
+
AADDDIIIIIIIIIIHIHIHIIIIHIIIHIIIIIIIIGIHGIIIIIIGIIIIGIIIIIIIIIHHIIIIHHGIIIIIIIIIGIIIIIIHHHIIGIIIIIIIHIIIIIIIIIIIIIIIIIIIIGIIIIHIIIIIIIIIGIIIIIIIIIIIIHIIIIIIHIIIIIIIIIIIIHIIHIHIHHIIHHIIIIIIIIIIIIIIIIIIIIIIIIIIIIIIIIIIIIIIIIIHIIIIIIIIIIIIIIIIIIIHHIIIIHIIIIIIIIIIIIHIIIIIIIIIIIIIIIIIIIIIIIIIIIIIIIIIIIIHHIIIIIIIIIIIIIIIIIIIIIIIIIIIIIIIIIIIIIIIIDDDDD
@HISEQ:969:HM2KJBCX2:2:1101:3844:41382 2:N:0:ACTATGCA
AACCTCGGATAACCCAACTATCCCTATTAATCATTACGGTGATCCTAGAAACCAACGAAATAGAATCAGTCCGTCCTATTTCATTATTCCATGCTAATGTATTCAGACGATAGTCTGCTTTAAACACTCTAATTTTTTCAAAGTAACAGTCCTGATTTCCAACCACACCAAATAAATGGCATGAAAGTTCCTCAGAAGGTAGAGATCCATCTCACCAGTGCAGACAATTAAGCCTGACCAATGGGTAGACCCCGAAGTTCAACTACGAGCTTTTTAACTGCAACAACTTTAATATACGCTATTGGAGCTGGAATTACCGCGGCTGCTGGCACCAGACTTGCCCTCC
+
DDDDDIIIIIIIIIIIIIIIIIIIIIIIIIIIIIIIIIIIIIIIIIIIIIIIIIIIIIIIIIHIIIHIIIIIHHIHHIIIIIHIIIIIIIIIIGHEIIIIIIIHIHHIIIIIHHIIHIIIIGIIIHIIIIIIHIIIIIIIIIIIIIIIIIIIIIIIIIIIIIIIIIHIGHIHIIIIIIIIIIHIIIHHHIHIIIIIIIIIIIIIIIHIIIIIIIIIIIIIIIIIIIIHIIIIIIIIIIIIIHIIIIIIIGIIIIIIHIIIIIIIIIIIIIIIIIIIIIIIHIIIIIIIHIIIIIIIIIIIIIIIIIIIIIIIIIHIIIIIIIIIIIIIIIIIIIIHIIIIICDDDD
@HISEQ:969:HM2KJBCX2:2:1101:12643:41334 2:N:0:ACTATGCA
AACCTCGGATAACCCAACTATCCCTATTAATCATTACGTCGATCCTAGAAACCAACAAAATAGAATCAAACGTCCTATTTCATTATTCCATGCTAATGTATTCAAGCGTAAGCCTGCTTTAAACACTCTAATTTTTTCAAAGTAACAGTCCTGATTCCCCACGACACCAAATTAATGACATCGCGGTTCTTCAGAAGGTAGGAACCGATAATGCCAGTGCGTACCGAAGCACGACCAACAATTCGATCCCGAAATTCAACTACGAGCTTTTTAACTGCAACAACTTTAATATACGCTATTGGAGCTGGAATTACCGCGGCTGCTGGCACCAGACTTGCCCTCCAA
+
DDDDDIIIIIIIIIIIIIIIIIIIIIIIIIIIIIIIIIIIIIIIIIIIIHIIHIIIHIIIIIIIIHIIIIIIIGHHIIIHIIIIIIHHIIIIHIIIIIHIIIIIIIIHHIIIIIIHHIIHIIIHIIIIIIIIIIHHIIIIHIIIIIIIFHHIIIIIHIIIIIHIIIIIIIIHIIIIIHIHIIIIIIIIHIIIIIIIIIIIIHIIIIIIIIIIIIIIIIIIIHIIIIIIIIIIIIIHHIIIHHEEIIIIIIIIIIIIIIIIIIIIIIIIIIIIIIIIIIIIIIIIIIIIIIIIIIIIIIIIIIIIIIIIIIIIIIIIIIIIIIIIIIIIIIIIIIIIIHGIDDDDD
@HISEQ:969:HM2KJBCX2:2:1101:8418:41869 2:N:0:ACTATGCA
AACCTCGGATAACCCAACTATCCCTATTAATCATTACATCGATCCTAGAAACCAACAAAATAGAATCGGATGTCCTATTTCATTATTCCATGCTAATGTATTCAAGCGTGAGCCTGCTTTAAACACTCTAATTTTTTCAAGGTAACAGTCCTAATTCCCCGTGACACCAAATTAATGGCATTACGGTTCTTTAGAAGGTGAGAAATCAATAATATCAGTACATACCAACGGCATGACCGAAACATTGATCCCGAAATTCAACTACGAGCTTTTTAACTGCAACAACTTTAATATACGCTATTGGAGCTGGAATTACCGCGGCTGCTGGCACCAGACTTGCCCTCCAA
+
BDD?DHIIIIIIIIIIIIIIGGHHHHHIIIIIGHIHHHIFHHHGHIIIIHHHIIIIIIIIIIIGHIIHHDHHIFHGHIIIIIIHIIHHFHHHIIHHHIIHGHHHHIHIHIHD?HHIHIIIGHEHHIHHIIHIHGIIIIIIIHHHGHHIIIHIIHHHCIIIIIIIIHHHHHHHIHHEIHHHHHIIIIHHHHHIIIHIIIIIIIIIIIIIIHHGHCF<IIIIIIHIIIIHIIIIHIIIIIHGIH>HD@EHEDIIHHHEEHGIHIHIIIIHGHIIHIHIIIHIIHHFIIIIHIIIIHHDHFHIIIIIIHEIIIIIIHIIIHIIIIIIIIIIIIIIIHHHHIIIIIDDDDD
@HISEQ:969:HM2KJBCX2:2:1101:15055:41971 2:N:0:ACTATGCA
AACCTCGGATAACCCAACTATCCCTATTAATCATTACGTCGATCCTAGAAACCAACAAAATAGAATCAAACGTCCTATTTCATTATTCCATGCTAATGTATTCAAGCGCGAGCTTGCTTTAAACACTCTAATTTTTTCAAAGTAACAGTCCTGATTTCTCGCGACACCAAATTAATGACATCGTGGTTTGTCAGAAGGGAGAAACCAATAATGCTAGTACGTACAAAGTACGACTGACATATTAGTCCCGAAATTCAACTACGAGCTTTTTAACTGCAACAACTTTAATATACGCTATTGGAGCTGGAATTACCGCGGCTGCTGGCACCAGACTTGCCCTCCAA
+
DDDDDIIIIIIIIIIIIIIIIIIIIIIIIIIIIIIIIIIIIIIIIIIIIIIIIIIIIIIIIIHIIHIIIIIIIIIIIIIIIIIIIIIGIIIHHHIIIIIIIHIIIIIIIIIIIIIIIIIIHIIIIIIIIIIIIIIIIIIIIIIIIIIHIIIIIIIIIIIIIHIIIIIIIIIIIIIIIIIIIIIIIIIIIIGIIIIIIIIIIIIIIIIIIIHIIIIHIIIIIIIIIIIIIIIIIIIIIIIIIIHIIIIIIIIIIIIIIIIIIIIHIIIIIIIIIIIIIIIIIIIIIIIIIIIIIIIIIIIIIIIIIIIIIIIIIIIIIIIIIIIIIIIIIIIIIIIIIIIDDDDD
@HISEQ:969:HM2KJBCX2:2:1101:8887:42661 2:N:0:ACTATGCA
AACCTCGGATAACCCAACTATCCCTATTAATCATTACGTCGATCCTAGAAACCAACAAAATAGAATCAAACGTCCTATTCCGTTATTCCATGCTAATGTATTCAAGCGTGAGCCTGCTTTAAACACTCTAATTTTTTCAAAGTAACAGTCCTGATTCCCTATAACACCAAATTAATGGCATTATAGTTCGTCAGAAAGGAGAAACCGATTATACCAGTACGTACAAAAGCACGACCAGTAAGCCGGTCTCGAAATTCAACTACGAGCTTTTTAACTGCAACAACTTTAATATACGCTATTGGAGCTGGAATTACCGCGGCTGCTGGCACCAGACTTGCCCTCCAA
+
DCDDDHIHHHHGHIHIIGIHIHIHIIIIHEEHIIIIHCHHHIIHIIIIIIIIIIIIIIIIIIIHHIICGHHIHHHHHIHGG?HHHIIHEHHGGHEHIIIIIIHHHHFIHGHIIIHFHHIIIHIIIHIIHIHHGHHIIIIIIIIIIIIIIHGIIIHIHFHHHHHHIHIIIIIIHIIHFIIFHIIII;IIIIHDIHIIIIIIHIHIIIHIIIIIIIIIIIIIIHHIIHIIIIIIIIIIIIIIIHHCIIIHIIHIIIIHIIIIIHGIIIIHIIIIIIHIIIIHHIIIHHHIHHHHIIIIIIIHHGIGIIHHIIIIIIIIIHIIIIIIIIIIIIIIIIIIIIIIDDDDD
@HISEQ:969:HM2KJBCX2:2:1101:14129:42983 2:N:0:ACTATGCA
AACCTCGGATAACCCAACTATCCCTATTAATCATTACGTCAATCCTAGAAACCAACAAAATAGGATCGAACGTCCTATTTCATTATTCCATGCTAATGTATTCAAGCGTTAGCCTGCTTTAAACACTCTAATTTTTTCAAAGTAACAGTCCTGTTTCCCTGCAACACCAAATTAATGACATTACAGTTCTTCAGAAAGGAGGAATCAGCGAAGCCAGTACATACCAGTGGCACGACCAACCTGCTGACCCCGAAATTCAACTACGAGCTTTTTAACTGCAACAACTTTAATATACGCTATTGGAGCTGGAATTACCGCGGCTGCTGGCACCAGACTTGCCCTCCAA
+
DBDDDHIIHIIIIHHIIIHIIIGIIIIIIIIHIIIHIIIIIIIIIIHIIIIIIIIIIIIFHIIIIGHIIIIGFHHIIIGIIHHIIIIIIIHIHIIIIIIIIHHIIIIIIIHGIIHEIHIIIHHIIIIHIIIIIIIIIIIIIIIIIIIHHHIHIIIIIIIIIIIIIHHHIIHHHIIIIIIIHIIIIIIIIIIIIIIIIIIIHIIIIIIIIIHIIIIIIIIIIIIIIIIIIIIIHIIIIIIIIIIHFIIIIIIIIIIIIIIIIIIIIIIIIIIIIIHIIIIIIIIIIIIIIIIIIIIIIIIIIHIIIIIIIIIIIIIIIIIIIIIIIIIIIIIIIIIIIIIIIDDDDD
@HISEQ:969:HM2KJBCX2:2:1101:4606:43712 2:N:0:ACTATGCA
AACCTCGGATAACCCAACTATCCCTATTAATCATTACGTCAATCCTAGAAACCAACAAAATAGGATCGAACGTCCTATTTCATTATTCCATGCTAATGTATTCAAGCGTTAGCCTGCTTTAAACACTCTAATTTTTTCAAAGTAACAGTCCTGTTTCCCTGCAACACCAAATTAATGACATTACAGTTCTTCAGAAAGGAGGAATCAGCGAAGCCAGTGCATACCAGTGGCACGACCAACCTGCTGACCCCGAAATTCAACTACGAGCTTTTTAACTGCAACAACTTTAATATACGCTATTGGAGCTGGAATTACCGCGGCTGCTGGCACCAGACTTGCCCTCCAA
+
DDDDDIIIIIIHIIHHIHHIIIIIIIIIIIHIIIGIIHIIIHIHHIIIGIIHIIIIIIHHIHHIHHHIHHGDFHEHHIHFIIIGGHIHHHHHIIIIIIIIIHHIIIIIIIIHGIIIIIIIIIIIIIIIHHIIIIIIIIIHHHHIIIIIIIHHHHIIIIHIIIIIIIHIIHIHHIIIIHHIHIIIIIIIIIIIIIIIIIIIIGIHIIIIIIHIIIIIIIIIIIIIIIIIIIGIIIIIIHIIIIIHGIHIIHIIIHIIIIIIIIIIIHIIIIIIIIIIIIIIIIIIIIIIIIIIIIIIIIIIIIIIIIIIIIIIIIIIHIIIIIIIIIIHIIIIIIIIIGIIIDDDDD
@HISEQ:969:HM2KJBCX2:2:1101:20499:44215 2:N:0:ACTATGCA
AACCTCGGATAACCCAACTATCCCTATTAATCATTACGTCAATCCTAGAAACCAACAAAATAGGATCAAACGTCCTATTTCATTATTCCATGCTAATGTATTCAAGCGTTAGCCTGCTTTAAACACTCTAATTTTTTCAAAGTAACAGTCCTGTTTCCCTGCAACACCAAATTAATGACATTACAGTTCTTCAAGAAGGAGGAACCAGTAAAGCCAGTACATACCAGAGGCACGACCAACCTACTAATCCCGAAATTCAACTACGAGCTTTTTAACTGCAACAACTTTAATATACGCTATTGGAGCTGGAATTACCGCGGCTGCTGGCACCAGACTTGCCCTCCAA
+
ABDDDHEECHHIIIIIIIIHHIIIIIIIIIIIIIIIHIHHHIIHIHHEHIIIEHHEIIHHHHI1<@GHHHHHHCHIHHI?<F@HHEE@@CF?1<CFHFHHH@GE@G?HHHG<F?EEGHHHHIHHHHHHGEFCGIIIECEHHFFHDCHHFHHHFIHHGHEEEHHCHHEEHFH@FIHEHHEHEGHIIGIIHIHHEF@@H:IHG@IHGHIHCEIHIIHHGEIFHCHHFEHFHHHHIGIIIIIHHHC?HIHDIIIIIIIIHIIIIIIIIIIIIIIIIIIIIIIIIIIIIIIIIIIIIIIIIIIIIIIIIIIIIIIIIIIIIIIIIIIIIIIIIIIIIIIIIIIIIDDDDD
@HISEQ:969:HM2KJBCX2:2:1101:8803:44808 2:N:0:ACTATGCA
AACCTCGGATAACCCAACTATCCCTATTAATCATTACGTCAATCCTAGAAACCAACAAAATAGGATCAACGTCCTATTTCATTATTCCATGCTAATGTATTCAAGCGCGAGCCTGCTTTAAACACTCTAATTTTTTCAAAGTAACAGTCCTGATTCCCCGCCACACCAAATTAATGACATGATGGTTCGTCAGAAGGTAGGAACCAGTAACACCAGTACGTACCTAAGGCACGACCAACGTACTGATCCCGAAATTCAACTACGAGCTTTTTAACTGCAACAACTTTAATATACGCTATTGGAGCTGGAATTACCGCGGCTGCTGGCACCAGACTTGCCCTCCAA
+
DDDDDIIIIIIIIIIIIIIIIIIIIIIIIIIIIIIIIIIIIIIFHHHIIIIIIIIIIIIIIHHIIIIIIIIHHIIIIIIHIIHIIIIIIIHGIIIIIHIHECEHGHIIIIIIIIHIIHHIIIIHHIHHIIIIIIIIIIHIHHIIIIHHIIIIIIIIIIHIIIIIIIIIIHIIIIIIIIIIIIIIIIIIIIIIIIIIIIIIIIIIIIIIIIIIIIIIIIIIIIIIIIIIIIIIIIIIIIIIHIHGIIIIIIIIIIIIIIIIIIIIIIIIIIIIIIIIIIIIIIIHIIIIIIIHHIIIIIIIIIIIIIIIIIIIIIIIIIIIIIIIIIIIIIIIIIIIIIIIDDDDD
@HISEQ:969:HM2KJBCX2:2:1101:2880:47290 2:N:0:ACTATGCA
AACCTCGGATAACCCAACTATCCGTATTAATCATTACGTCGATCCTAGAAACCAACAAAATAGAATCAAACGTCCTATTTCGTTATTCCATGCTAATGTATTCAAGCGTGAGCCTGCTTTAAACACTCTAATTTTTTCAAAGTAACAGTCCTGATTCCCCATGACACCAAATTAATGACATCATGGTTCGTCAGAAGGTAGGAATCAATAATACCAGTACGTACAATAACACGACCAATAAATTGATCCCGAAATTCAACTACGAGCTTTTTAACTGCAACAACTTTAATATACGCTATTGGAGCTGGAATTACCGCGGCTGCTGGCACCAGACTTGCCCTCCAA
+
DADDDIIIIIIIHIIIIIIIIGI@EHIIIIIIIHIIIIIGIIIHIIIIIIIIIIIHHIIHHIHIHHHFHHEGH?EGHIIIFHHHHIIGHIHHIIIIFHHHIFIHHIIIHIIIHIIEECGHHIIIHEHHHIIIIIIIIHIIHHHIIHIHIIIIIHHHIIIIIHIIIIIHHHHGHIIIHHIHGGHIIIIIHHIIIIIHIHIIIIIIHHIHIHHHHIIIIIIHHHIIIIIHIIIGIIIIIIIIIIHCHDIIIGIHIIHGIIIIIIIIIIIIIIIIIIIIIIIIIIIIHIIIIIIHGDIIIHIHIIIIIIIIIIIIIIHIIIIIIIHHIIIIIIIIIIIIIIIIDDDDD
@HISEQ:969:HM2KJBCX2:2:1101:15701:48393 2:N:0:ACTATGCA
AACCTCGGATAACCCAACTATCCCTATTAATCATTACGTCGATCCTAGAAACCAACAAAATAGAATCAAACGTCCTATTCCGTTATTCCATGCTAATGTATTCAAGCGTGAGCCTGCTTTAAACACTCTAATTTTTTCAAAGTAACAGTCCTGATTCCCTATAACACCAAATTAATGGCATTATAGTTCGTCAGAAAGGAGAAACCGATTATACCAGTACGTACAATAGCACGACCAGTAAGCCGGTCTCGAAATTCAACTACGAGCTTTTTAACTGCAACAACTTTAATATACGCTATTGGAGCTGGAATTACCGCGGCTGCTGGCACCAGACTTGCCCTCCAA
+
DDDDDFIIIGHI<EHHCECH?EHHHHHHII<GH<FCH@<FDHIHHIFHH?CCFEHHHEECGECHHH?GEHHHHI=EHHHFGGHF@GFFHHHF?HIIHIIHGHGHIFHHHHIHGHGHIIEBHHEEEHBGHHEGCEHHCCFEFHHIHHIIHEIIHHFHHGCGDDEEHFHCCCCEEIHHHEHE?CFGEIH?@EGHGIHHFHIHIIHHHGIHGCGHHHEHHHCHHEGA6HIH6DHHHHIIHC<B</ECEHHCIIHE@HGHEGHHHIHIHHHIHHEEEH@GIIIHHF<1D<ECEHHEC?HFHHGHEIHHHHHG?HEIHHHDHIHFHHHG@HHHHHD<<HEEHIHCD?@D0
@HISEQ:969:HM2KJBCX2:2:1101:11242:48021 2:N:0:ACTATGCA
AACCTCGGATAACCCAACTATCCCTATTAATCATTACGGTGATCCTAGAAACCAACAAAATAGAACCATGCCGTCCTATTCTATTATTCCATGCTAATGTATTCGAGCAAAATGCCTGCTTTAAACACTCTAATTTTTTCAAGGTAAAGGTCCTGGTTCCACATGACACCCAATTAAGGACATCATGCTTCTCCAGAAGGTGAGAAATCAACTGCGACAGTTCATACCCCTTAAGGCACGACCATCACGTCAATCCCGAAATTCAACTACGAGCTTTTTAACTGCAACAACTTTAATATACGCTATTGGAGCTGGAATTACCGCGGCTGCTGGCACCAGACTTGCCCTCCA
+
D@DDDGEGHIIIIIHHHIIIIIIIHHHIIIIHHHIIIIIIIHHHHHHIIHIIIIIHHHHHHI1FGHEHHHFIIDD<HEH@EHHIIIHHHCGHHGHIIIHFHGHFHEFGHHHHH<HHHHGHHHHHH?CIHHFGEHIHHIHGHHHHGCEIHHIHGHHGIIHHIIHIHIIHHHHIHHHGIIHHHHIHIIIIHHIHHHHHHH9HIIIIHGHHHHEIIIHIIIIIIIIIIHHIHHIHIIHHHHIIHIIGIIIHHFIIHGIIIIIIIIHIHHIHCIHHHHHIIIIIHHHIHIIIHHIIHHHIIHHIIIHHHHIIIIIIIIIIIIIIIIIIIIIIIIIIIIIIHIIIIIIIIIDDDDD
@HISEQ:969:HM2KJBCX2:2:1101:18509:48411 2:N:0:ACTATGCA
AACCTCGGATAACCCCACTATCCCTATTAATCATTACGGTGATCCTAGCAACCAACAAAATAGAACCATGCCCTCCTCTTTTATTATTCCATGCTAATGTATTCAAGCGCGAGCCTGCTTTAAGCACTCTAATTTTTTCAAAGTAACAGTCCTGTTTCCCCGCAACAACAAATTAATGCCATCACGGTTCTACAAGAAGGAGGGACCAGTGAGGCCAGTGCATACCAGTGGCACGACCAACCTACTGGCCCCGAAATTCAACTACGAGCTTTTTAACTGCAACAACTTTAATATACGCTATTGGAGCTGGAATTACCGCGGCTGCTGGCACCAGACTTGCCCTCCAA
+
0<DDB10</D<1<1<0<F@<11<G@1F<<11D1F<<FHCF1<1<<CC?111<1<DCH111<1<1<111<DHG11<DF1<<C1<1<<D1<<1<<1D<1IHGIHH@=DCHCHHC<26CG<1B1H@F<D1H@B<F<E8H3HG@&GB<FB28<D719?F<<F+?-77D.HCHGFF8.HFIIGHEEG<<HAIIF?GHIIHHHIGHHFHFHHHHHHIIFF@C=F<ACA/FHHFD1FHEEHFHDHF@EGD<1@DCHIHEFCCC11IHHCHHIIIHEHEHHHHHEEIIIIHEHHEFHGF@GECCE@@HHEHG1HG@EIIHHHCDCIIHHEHHF<@IHIIIGHHGCIIHIHDDDDD
@HISEQ:969:HM2KJBCX2:2:1101:4067:48625 2:N:0:ACTATGCA
AACCTCGGATAACCCAACTATTCCTATTAATCATTACGGTGATCCTAGAAACCAACAAAATAGAACCATGCCGTCCTATTCTATTATTCCATGCTAATGTATTCGAGCAAAATGCCTGCTTTAAACACTCTAATTTTTTCAAGGTAAAGGTCCTGGATCCGCAAGACACCCAATAAAGGACATCGAGTTTCTCCAGAAGGTGAGAAATCAACAGTAACAGTTCATACCCCTTAAGGCATGACCATCACGTCAATCCCGAAATTCAACTACGAGCTTTTTAACTGCAACAACTTTAATATACGCTATTGGAGCTGGAATTACCGCGGCTGCTGGCACCAGACTTGCCCTCCAA
+
<@BBDFGHCHHCC1CHEGHIHHIGIIIIIHEFHIFHIFHHHEHIHHHHICHHIIIIIGHHHIFHE@GHHCF@HHDDEHEEHHHHHHHIHHIIH?GFHHCCHCHHIHFIIHIIIIIIIIGHGHHIHHHEGGIFHDHGHIIGIIIIIGHHIHEIIIIHHHHHIGIIIIHIHEHIIHHHIIIIIHHGGIIHHHIHIGIIHIIHHIIIIIIHHIIIIIGIIIIIIIIIIHIII=IIIIIIHIIIHIIHIHIIIHHGIIHIHIHIIIIHIIIIHIIIIIIIIIHHEIIIIIIIIHIHHEIIIIIHIIIIIIIIIIIIIIIIIIHIIIIIIIIIIIIIIHIIIIIIIIIIIIIDDDDD
@HISEQ:969:HM2KJBCX2:2:1101:19627:48533 2:N:0:ACTATGCA
AACCTCGGATAACCCAACTATCCCTATTAATCATTACATCGATCCTAGAAACCAACAAAATAGAATCAAAACGTCCTATTTCATTATTCCATGCTAATGTATTCAAGCGTAAGCCTGCTTTAAACACTCTAATTTTTTCAAAGTAACAGTCCTGATTCCCCATGACACCAAATTAATGACATCATGGTTCGTCAGAAGGGAGAAATCAATAAGCTAGTACGTACCAAAGGCACGACCAACATATTGATCCCGAAATTCAACTACGAGCTTTTTAACTGCAACAACTTTAATATACGCTATTGGAGCTGGAATTACCGCGGCTGCTGGCACCAGACTTGCCCTCCAA
+
DCCDDIIIIIIIIIIIHHIHIGHHHHIIHIIIIHIHIHIIIHIIIIHIGHIIFHIIIGHIIIIGHIHIHHFHHHHIIIIIIIHIIGHIHHCGHGHHIIHHF@FGGHHHHHIIHHHGHEHHIIHHHEHIIIIIHIIHIIIIIIHGIIIHIHIIIFHHHHIIHHHHIIHHIIIHHHIIIHIIHHIHHIIHIIHFHHIHIHHGIIIIHHIIHIIIIIIIIIIHHIIIIIIIHHIIHHIIIIIIIIIHHIHHIIHHIIIIHHEIIIIIIIIIIIIIIIIIIIIIIIIIIHEHIIIIIIIIIIIIIIIIIIIIIIIIHIIIGIIIIIHIIIIIHIIHHIIIIIIIHDDDDD
@HISEQ:969:HM2KJBCX2:2:1101:15903:48992 2:N:0:ACTATGCA
AACCTCGGATAACCCAACTATCCCTATTAATCATTACGGTGATCCTAGAAACCAACGAAATAGAATCAGTCCGTCCTATTTCATTATTCCATGCTAATGTATTCAGACGATAGTCTGCTTTAAACACTCTAATTTTTTCAAAGTAACAGTCCTGATTTCCAATCACACCAAATAAATGGCATGAAAGTTCCTCAGAAGGTAGAGATCCATCTCACCAGTGCAGACACCTAAGCCTGACCAATGAGTAAACCCCGAAGTTCAACTACGAGCTTTTTAACTGCAACAACTTTAATATACGCTATTGGAGCTGGAATTACCGCGGCTGCTGGCACCAGACTTGCCCTCCAA
+
DDDDDHIIIIIIIIIIIIIIIIIIIIIIIIIIIIIIIIIIIIIIGIIIIIIIGHIIHIIIIIIIGIIIHIIFIHIIIIIIIIIIIIIIIIHHHHHHIIHIIHHIIIHHIIIIHIIIIIHIIIIIIIIIIIIHIHIIIIIIIIIIIIIIIHIIIIIIIHHIIIIIIIHIIIIIIIIIIIIIIIIIIIIIIIIIIIIIIIIIIIIIIIIIIIIIIIIHIGIIIIIIIIIIIIIIIIIIIIIIIHIIHHGIIIIIIIIIIIIIIIIIIIIIIIIHIIIIIIIIIIHIIIIIIIIIIIHGIIIIIIIIIIIIIIIIIIIIIIIIIIIIIIIIIIIIIIIIIIIIIIIDDDDD
@HISEQ:969:HM2KJBCX2:2:1101:5129:49167 2:N:0:ACTATGCA
AACCTCGGATAACCCAACTATCCCTATTAATCATTACGGTGGTCCTAGAAACCAACAAAATAGAACCACAACGTCCTATTCTATTATTCCATGCTAATCTATTCAAGCAAATGCCTGCTTTAAACACTCTAATTTTTTCAAGGTAATGGTCCTGGCTCCCCGGCACACCCAATAAAGGACATACTGGTTCACCAGAAGGTGGACCCGACACAGGACAGTACTCGCCAAAGACGGACCGCCCGGCCAGGCCTAAAATTCAACTACGAGCTTTTTAACTGCAACAACTTTAATATACGCTATTGGAGCTGGAATTACCGCGGCTGCTGGCACCAGACTTGCCCTCCAA
+
DDBBDGIIIIHGHHIHIIIIIIIIGHIIIIHIHHHIIIIIFHIHHIGGEHHIIHHHIGIHIG@HEHHHIHHE<CGHHIIIHHIIIHIIIHHHGHIHIIIHHHIHHIHHIIIIIGHHHHEHHHHFFHIIIHIIHHHIIIIIHIIHHIIIIIIIHHHHHIHIIIIIIIIIIHHIIIIIHIHIIIIIHHIIIIIIIIIIIIIHIIHIIIIIIIIIIIIIIIIII<IIIHIIIHIIHIIIIIIIIIIIHIIIHHIIIHGFIIIIIHFHHIIIIIIIIIIIIIIIIIIIIHIIIIIIIHHIIIIHHIIIIIIIIIIIIIIIIIIIIIHIIIIIIIIIIIIIIIIIIDDDDD
@HISEQ:969:HM2KJBCX2:2:1101:4209:49285 2:N:0:ACTATGCA
AACCTCGGATAACCCAACTATCCCTATTAATCATTACGTCAATCCTAGAAACCAACAAAATAGGATCAACGTCCTATTTCATTATTCCATGCTAATGTATTCAAGCGCGAGCCTGCTTTAAACACTCTAATTTTTTCAAAGTAACAGTCCTGATTCCCCACCACACCAAATTAATGACATGATGGTTCGTCAGAAGGTAGGAATCAGTAACACCAGTACGTACCGAAGGCACGACCAGCGTACTAATCCCGAAATTCAACTACGAGCTTTTTAACTGCAACAACTTTAATATACGCTATTGGAGCTGGAATTACCGCGGCTGCTGGCACCAGACTTGCCCTCCAA
+
DDDDDIIIIIIIIIIIIIIIIIIIIIIIIIIHHIIIIHIHHHIHIIHIIIIIIIIIIIIFHHHHIHI@HHFHHHIHHIIIIIIIIIIHGHIEHHEHFHHIIFGHHGHIIIHIIIIIIIIFHHHHHHIIIHIIIIIIIIIIHIIIIIIIIIIIIHHIHHFHHHHHIIIIHHHIIIIIHIIIIIIIIIIHIHIIIIIIIIIIIIIHGIHIHIIIHIIIIIIIIIIIIIIIIHIIIHHIIIII>IHHIIIIIIIIIIIIIIIIIHIIIIHIIIIIIIIIIIIIIIHIIIIIIIIIHIIIIIIIIIIIIIIIIIIIIIIIIIIIIIIIIIIIIIIIIIIIIIIIDDDDD
@HISEQ:969:HM2KJBCX2:2:1101:14292:49703 2:N:0:ACTATGCA
AACCTCGGATAACCCAACTATCCCTATTAATCATTACATCGATCCTAGAAACCAACAAAATAGAATCGGATGTCCTATTTCATTATTCCATGCTAATGTATTCAAGCGTGAGCCTGCTTTAAACACTCTAATTTTTTCAAGGTAACAGTCCTAATTCCCCGTGACACCAAATTAATGGCATTACGGTTCTTTAGAAGGTGAGAAATCAATAATATCAGTACATACCAACGGCATGACCGAAACATTGATCCCGAAATTCAACTACGAGCTTTTTAACTGCAACAACTTTAATATACGCTATTGGAGCTGGAATTACCGCGGCTGCTGGCACCAGACTTGCCCTCCAA
+
DDDCDIIIIIIIIIIIIIIIIIIIIIIIIIIIIIIIIIIIIIIIIIIIIIIIIIIIIIIIIIIHGIIIIIIIIIIIIIIIIIIIIIIIHIHIIIIIIIIIIIIIIHHHHIIHHIIIIIIIIIIIIIIIIIIIIIIIIIIIIHIIIIIIIIIIIIIIHIIIIIIIIIIIIIIIIIIIIIIIIIIIIIIIIIIIIIIIIIIIIIIIIIIIIIIIIIIIIIIIIIIIIIIIIIIIIIIIIIIIIIIIHHIIIIIIIIIIHEIIIIIIIIIIIIIIIIIIIIIIIIIHIIIIIIIIIIIIIIIIIIIIIIIIIIIIIIIIIIIIIIIIIIIIIIIIIIIIIIIIIIDDDDD
@HISEQ:969:HM2KJBCX2:2:1101:10347:49557 2:N:0:ACTATGCA
AACCTCGGATAACCCAACTATCCCTATTAATCATTACGGTGATCCTAGAAACCAACGAAATAGAACCAATCCGTCCTATTTCATTATTCCATGCTAATGTATTCAGACGTTAGCCTGCTTTAAACACTCTAATTTTTTCAAAGTAACAGTCCTGATTTCCTATCACACCAACTAAATGGCATGAAAGTTCCTCAGAAGGTAGAGATTTATCTCACCAGTACAGACAATTAAGCCTGACCAATGGGTAAACCCCGAAGTTCAACTACGAGCTTTTTAACTGCAACAACTTTAATATACGCTATTGGAGCTGGAATTACCGCGGCTGCTGGCACCAGACTTGCCCTCCAA
+
D@DBDIIIIHIIIHHIHIIIIIGHIIIHHIIHIIHHHHHHHFHHIIIIHIIIIHIHIEHIGHHHFIIGIHIIHHHGIIGIGIIIIFHHHIIIIIHIEGGHIHGHHHHHIHHIIIIIIIIHIHHHHHIIHIIHHHIIIIIIIIHHIIHHIHHHIHIHIIIHHHHIIIIGIIIHIHIIHHHHIIHHIHHHHIHHHHHFHIIIIIHIIIHHHHIIIIIIIGIIIIIIIIIIHIIIHHIIIIIHHFHHGFEHHGIIIHIIIIIIIIIIIIIIIIIHHIIIIIHIIHIIIIHHCHIHHHHHGHIHIIIIHIIIIIIIIIGIIIGIIIIIIIIIIIIIIIHFHHIHIIHADBDD
@HISEQ:969:HM2KJBCX2:2:1101:13876:49260 2:N:0:ACTATGCA
AACCTCGGATAACCCAACTATCCCTATTAATCATTACGGTGATCCTAGAAACCAACAAAATAGAACCATGCCGTCCTATTCTATTATTCCATGCTAATGTATTCGAGCAAAAATGCCTGCTTTAAACACTCTAATTTTTTCAAGGTAAAGGTCCTGGATCCGCAAGACACCCAATTAAGGACATCAAGTTTCTCCAGAAGGTGAGAAATCAACAGCGACAGTTCATACCCCTTAAGGCATGACCATCACGTCAATCCCGAAATTCAACTACGAGCTTTTTAACTGCAACAACTTTAATATACGCTATTGGAGCTGGAATTACCGCGGCTGCTGGCACCAGACTTGCCCTCCAA
+
DDDDDIHIIIIIIIIIIIIIIIIIHIIIIIIIIIIIIIIIIHIHIIIIIIIIIIIIIIIHIIHIIIIHIIGHIHHIHIHIIIIIIGIIIIIIIIIIHIIIIGHGIIHHIIHIIIIGHIIIIIIIIIIIIIIIIHHHHIIIIHIIIIIIIHIIIHIHHHIIIIIIIIIIIHIIIHIIIIIIIIIIIIIIIIIIIIIIIIIIIHIIIIIIIIIIIIHHIIIIIIIIIIIIIIIIIIIIIIIIIIIIIIIHIIHGIHIIIIIIIIIIIIIIIIIIHIIIIIIIIIIIIIIIIIIIIHHHIIIHHIIIIIIIIIIIIIIIIIIIIIIIIIIIIIIIIIIIIIIIIIIIIIIIDDDDD
@HISEQ:969:HM2KJBCX2:2:1101:14676:49875 2:N:0:ACTATGCA
AACCTCGGATAACCCAACTATCCCTATTAATCATTACGTCGATCCTAGAAACCAACAAAATAGGGTCAAACGTCCTATTTCATTATTCCATGCTAATGTATTCAAGCGTGTGCCTGCTTTAAACACTCTAATTTTTTCAAAGTAACAGTCCTGATTCCCCATGACACCAAATTAATGACATCATAGTTCGTCAGAAGGTAGAAATCAATAATACCAGTGCATACCGGAGGCACGACCAATATATTGATTCCGAAATTCAACTACGAGCTTTTTAACTGCAACAACTTTAATATACGCTATTGGAGCTGGAATTACCGCGGCTGCTGGCACCAGACTTGCCCTCCAA
+
DDDDDIIIIIIIIIIIIIHIIHIHIIIIIGIHIIIIIIIIIIIHIIHIIIHGHIIIIIIIIIIIIIIHHIIIIFHIIHIIIIIIIIIII1F@HHHHIIIHHHHHIIIIIIHIIIIIHHHIIIIHIIIIIIIIIIGIIIIHIIIIIIIIHHIIIHIIIIGIIIIIIIIIIIIIIIIIIIIIIIIIIIIIIIIIIIIIHIIIIIIIIIIIIIIIIIIIIIIIIIIIIIIIIIIIIIHIHHIIIIIIIIIIIIHHIIIIIIIIIIIIIIIIIIIIIIIIIIIIIIHIIIIIIIIIIIIIIIIIIIIIIIIIIIIIIIIIIIIIIIIIIIIIIIIIIIIIIIIIIDDDDD
@HISEQ:969:HM2KJBCX2:2:1101:6018:50730 2:N:0:ACTATGCA
AACCTCGGATAACCCAACTATCCCTATTAATCATTACGTCGATCCTAGAAACCAACAAAATAGAATCAAACGTCCTATTTCATTATTCCATGCTAATGTATTCAAGCGTAAGCCTGCTTTAAACACTCTAATTTTTTCAAAGTAACAGTCCTGATTCCCCACGACACCAAATTAATGACATCGCGGTTCTTCAGAAGGTAGGAACCGATAATGCCAGTGCGTACCGAGGCACGACCAACAATTCGATCCCGAAATTCAACTACGAGCTTTTTAACTGCAACAACTTTAATATACGCTATTGGAGCTGGAATTACCGCGGCTGCTGGCACCAGACTTGCCCTCCAA
+
DDDDDIIIIIIIIIIGIIIIIIIIIIGIIIIIIIIHIIIIIGIHI1FHHIIIIHIIIIIIIIIIIIIIIIIIHIIIIIIIIIIIIIIIIIIIHIIIIIIHIIHHIIIIHIIHIIIIIIIIIIHHIHIIIIHIIIIIIIIIIIIIIIIIIIIIIIIIIIIIHIIIHIIIIIIIIIIIHIIIIIIIIHIIIIIIIIIIIIHIIIIIIIIIIIIIIIIIIIIIHIIIIIIHIIIIIIIIIIIIIHHEHHIIHIIIIIIIIIIIIHIIIIIIIIIIHHIIIIIIIIIIHGIIIIHHHIIIIIIIIIIIIIIIIIIIIHIIIIIIIIIIIIIIIIIIIIIIIIIIDDDDD
@HISEQ:969:HM2KJBCX2:2:1101:10759:51307 2:N:0:ACTATGCA
AACCTCGGATAACCCAACTATCCCTATTAATCATTACGTCAATCCTAGAAACCAACAAAATAGGATCAACGTCCTATTTCATTATTCCATGCTAATGTATTCAAGCGCGAGCCTGCTTTAAACACTCTAATTTTTTCAAAGTAACAGTCCTGATTCCCCGCCACACCAAATTAATGACATGATGGTTCGTCAGAAGGTAGGAACCAGTAACACCAGTACGTACCTAAGGCACGACCAACGTACTGATCCCGAAATTCAACTACGAGCTTTTTAACTGCAACAACTTTAATATACGCTATTGGAGCTGGAATTACCGCGGCTGCTGGCACCAGACTTGCCCTC
+
DCDDDIIIIIIIIIIIIGIIIIIIIIIIIIIIIIIIIIIHIIIHIIHIHIIIIHIIHIIGGGGHHIIIIIIIIIIIIIIIIIIHIIHHHIIHIHIIIIIIIHHIIHHIIIIGIIIHIHIIFHHIHHIHIHIIHIHIIIIIHHHHIIHHHIIHHIIIGIIIIHHIIIIIIIIIIIIIIIIIIIIIIIIIIIIIIIIIIIII;IIIIIIIIIIIIIIIIIIIIIIIIIIIIIIIIIIIIIIHGIIIIIIIIIIIIIHHIIIIIIIIIIIIIIIHHIIIIIIIIIIIIIIIIIIIIIIIIIHIIIIIIIIHIIIIIIIIIIIIIIIIIIIIIIIIIIIIIDDDDD
@HISEQ:969:HM2KJBCX2:2:1101:10171:50612 2:N:0:ACTATGCA
AACCTCGGATAACCCAACTATCCCTATTAATCATTACGTCAATCCTAGAAACCAACAAAATAGGATCGAACGTCCTATTTCATTATTCCATGCTAATGTATTCAAGCGTTAGCCTGCTTTAAACACTCTAATTTTTTCAAAGTAACAGTCCTGTTTCCCTGCAACACCAAATTAATGACATTACAGTTCTTCAGAAAGGAGGAATCAGCGAAGCCAGTGCATACCAGTGGCACGACCAACCTGCTGACCCCGAAATTCAACTACGAGCTTTTTAACTGCAACAACTTTAATATACGCTATTGGAGCTGGAATTACCGCGGCTGCTGGCACCAGACTTGCCTCCAA
+
DDDDDIGIIIIIIIIIIIIIHIIIIIIIGIHIIIIIIIIIIIIIIIIIHIIIIIIIIIIFHHHHIIIIHIIHHIIIIIIIIIIIIIHHIIIIIIIIIIIIIIIIIIIIIIIHHIIIIIIIIIIIIIIIIIIIIIIIIIIIIIIIIIIIIIHIIIIIIIIIIIIIIIIIIIIHIIIIIIIIIIIIIIIIIIIIIIIIIIIIIIIIIIIIIIIIIIIIIIIIIIIIIIIIIIIIIIIIIIIIIIIHIIIIIIIIIIIIIIIIIIIIIIIIIIIIIIIIIIIIIIIIIIIIIIIIIIIIIIIIIIIIIIIIIIIIIIIIIIIIIIIIIIIIIIIIIIIIIIIIDDDDD
@HISEQ:969:HM2KJBCX2:2:1101:8281:51917 2:N:0:ACTATGCA
AACCTCGGATAACCCAACTATCCCTATTAATCATTACGTCGATCCTAGAAACCAACAAAATAGAATCAAACGTCCTATTTCGTTATTCCATGCTAATGTATTCAAGCGTGAGCCTGCTTTAAACACTCTAATTTTTTCAAAGTAACAGTCCTGATTCCCCATGACACCAAATTAATGACATCATGGTTCGTCAGAAGGTAGGAATCAATAATACCAGTACGTACAATAGCACGACCAATAAATTGATCCCGAAATTCAACTACGAGCTTTTTAACTGCAACAACTTTAATATACGCTATTGGAGCTGGAATTACCGCGGCTGCTGGCACCAGACTTGCCCTCCAA
+
DBBBBIHIIIIIIIIIIGHIIIIHIIIIIIIIIHIHHHIIIIIIII@1GHHIEHIIIIHIHIHHIHIG?HHGEEHIIHFGECHHHIHIGHHGHHEIIIHIHHGIIIHGHIIHIIIIHIGHHIIIIIIIHIIIIHIHIIHIIIHHIIIHHIIIIIIHHIHHIIIIHHHHIIIIHIIIHHFIHIIIIIIIIIIIIIIIIIIIIIHIHIIIIIIIIIIIGIIIIHIIIIGIIIGIGIIHGIIIIIHEIIIIIIIIIIIIIIIIIIIHIHHIIIIHIIIIIIIHIHIHFHHHIGIIIIIIIIIHIIIIIIIIIIHIHIIIIIIIIIIIIIIIIIIHEIIIIIIGDDDDD
@HISEQ:969:HM2KJBCX2:2:1101:8899:52685 2:N:0:ACTATGCA
AACCTCGGATAACCCAACTATCCCTATTAATCATTACGTCAATCCTAGAAACCAACAAAATAGGTTTGAACGTCCTATTTCATTATTCCATGCTAATGTATTCAAGCGTTAGCCTGCTTTAAACACTCTAATTTTTTCAAAGTAACAGTCCTGTTTCCCTGCAACACCAAATTAATGGCATTACAGTTCTTCAGAAAGGAGGAATCAGCGAAACCAGTTCATACCAGTGGCACGACCAACCTGCTGACCCCGAAATTCAACTACGAGCTTTTTAACTGCAACAACTTTAATATACGCTATTGGAGCTGGAATTACCGCGGCTGCTGGCACCAGACTTGCCCTCCAA
+
DDDDDIIIIIIIIIIIIIIIIIIIIIIIIIIIIIIIIIIIIIIIIIIIIIIIIIIIIHFHIIHHIIIIHIIIIIIIIIIIIIIIIIIIHIIIHIIIIIIIIIIIIIHIIIIIIIIIIGHHHHHIIIIIIIIIIIIIIIIIIIIIIIIIIIIIIIIIIIIIIIIIIIIIIIIIIIHIIIIHIIIIIIIIIIIIIIIIIIIIHIIIHIIIIIIIIIIIIIIIIIIIIIIIIIIIIIIIIIIIIIIHGIIIIIIIIIIIIIIIIIIIIIIIIIIIIIIIIIIIIIIIIIHHHIHIIIIIIIIIIIIIHIIIIIIIIIIIIHIIIIIIIIIIIIIIIIIIIIIIIDDDDD
@HISEQ:969:HM2KJBCX2:2:1101:16351:51751 2:N:0:ACTATGCA
AACCTCGGATAACCCAACTATCCCTATTAATCATTACGTCGATCCTAGAAACCAACAAAATAGAATCAAACGTCCTATTTCATTATTCCATGCTAATGTATTCAAGCGCGAGCCTGCTTTAAACACTCTAATTTTTTCAAAGTAACAGTCCTGATTCCCCACGACACCAAATTAATGACATCGTGGGTAGGAATCAATTTGACCAGTACGTACCGAGGCACGACCGACCAACAGATCCCGAAATTCAACTACGAGCTTTTTAACTGCAACAACTTTAATATACGCTATTGGAGCTGGAATTACCGCGGCTGCTGGCACCAGACTTGCCCTCCAA
+
DBDDDGHHHIIIIIGHHHHIIFIHHH@HHIIIGHHH?EHGHDHHIHHHH@CHHHIGHHIGHHFHHIHI?DGGHHHHHIIIIIIHEHI?HHIIHIIIIIIIIHIIIHHIHIHIDIIIHIHHHHEIIIIFHHIIIIIIIIIHHIHIHHHIIIHHHHGHE?CGG@IIIHHHI:?EFIHGIIHHGIIIHHIIHHHHHHHIHICFIHHHIIIIIIIIHIIIIIIIIHHHIIIHHEHGDHDCIIIHIIIHHIIIFHHIIIGIIIHHHIIHHHHIIIIIHFHHIHHHHHHHHEHHIHHGGHGGGHHIIIIIHHGFHIHHIHHIIIIHHIIIIIIHHDDDDD
@HISEQ:969:HM2KJBCX2:2:1101:11169:52611 2:N:0:ACTATGCA
AACCTCGGATAACCCAACTATCCCTATTAATCATTACGTCAATCCTAGAAACCAACAAAATAGGATCAAACGTCCTATTTCATTATTCCATGCTAATGTATTCAAGCGTTAGCCTGCTTTAAACACTCTAATTTTTTCAAAGTAACAGTCCTGTTTCCCTGCAACACCAAATTAATGACATTACAGTTCTTCAAGAAGGAGGAACCAGTAAAGCCAGTACATACCAGAGGCACGACCAACTTACTAATCCCGAAATTCAACTACGAGCTTTTTAACTGCAACAACTTTAATATACGCTATTGGAGCTGGAATTACCGCGGCTGCTGGCACCAGACTTGCCCTCCAA
+
DCDDDIIIIIIIHIIIHIHHHHIIIIHIIIGIHIIIIIIIIIIHIIIIIIIHIIIIHIIHIIIIHIIIIIIHHFHIIIGIIHIIIEHHIIIIHIIHIIIIIIHHIHIHIIIHHHHIHIIIHIIIIHHIHIIIIIIIIIHIIIIIIIIGIIIIIHIIIIIIGIIIIIIIIIHHIHHEIIIIIIIIIIIIIIIIIIIIIIIIIIIIIIIIIIIIIGIIIIIIIIIIIIIIIHGIIIIIIIHIIIIHHIIHIHIIIHIIIIIIIIHIIIIIIIIIIIIIIIIIIIIIIIIIIIIIIIIIIIIIHIIIIIIIIIIIIIIIIIIIIIIIIIIIIIIHIIIIIIIIIDDDDD
@HISEQ:969:HM2KJBCX2:2:1101:2438:53082 2:N:0:ACTATGCA
AACCTCGGATAACCCAACTATCCCTATTAATCATTACATCGATCCTAGAAACCAACAAAATAGAATCGGATGTCCTATTTCATTATTCCATGCTAATGTATTCAAGCGTAAGCTTGCTTTAAACACTCTAATTTTTTCAAGGTAACAGTCCTAATTCCCCATAACATCAAATAAATGACATTATGGTTCTTTAGAAGGTGAGAACCAATAAAACCAGTACATACCAAGGCATGACCGATTCCTTGATCCCGAAATTCAACTACGAGCTTTTTAACTGCAACAACTTTAATATACGCTATTGGAGCTGGAATTACCGCGGCTGCTGGCACCAGACTTGCCCTCCAA
+
DADDDIHHHHHIIIIIFHIIIIHIIGIIIHIIIIIHGHHIIHIHHIIHC@GEHIHGIIIIIHGHHIIHIIIIHGHHIEHHCHIIHIIIHIIHHFHIIIIHHIGIHEHGHIIHHIIHHHIIIHFHHGIHHHIHHHIIHHHHHCHFFFIHHHHHIIHHHHFCHHIHIIIHIHHHGIIIHHHIIIIIIIIHHHEGGEIHHHIHHHFHHIIIIIIIIHGIIIHIIHIIIIIIIIIIIIIIIIIIIHHGIHDFIIIIIIIIIHIIIHIHHIIIIIIIHFGIIIIIIHHIIHHIIIIIHHIIIIIIIIIIIIIIIIIHIIIIIIIIIIIIIIIIIIIIHIIIIIIIDDDDD
@HISEQ:969:HM2KJBCX2:2:1101:7911:54982 2:N:0:ACTATGCA
AACCTCGGATAACCCAACTATCCCTATTAATCATTACGTCAATCCTAGAAACCAACAAAATAGGATCGAACGTCCTATTTCATTATTCCATGCTAATGTATTCAAGCGTTAGCCTGCTTTAAACACTCTAATTTTTTCAAAGTAACAGTCCTGTTTCCCTGCAACACCAAATTAATGACATTACAGTTCTTCAAGAAGGAGGAATCAGTAAAGCCAGTACACACCATTGGCACGACCAACCTACTGACCCCGAAATTCAACTACGAGCTTTTTAACTGCAACAACTTTAATATACGCTATTGGAGCTGGAATTACCGCGGCTGCTGGCACCAGACTTGCCCTCCAA
+
DDDDDIIIIIIIIIIIIIIIIIIIIIIIIIIIIIIIIIIIIIIGIIIIIIIIIIIIIIIIIIHIIIIIHIIIIIIIIIIIIIIIIIIFHIIIIIIIIIIIIIIIIIIIIIIIIIIIIHHIIIIIIIIIIIHIIIIIIIIIIIIIIIIIIIIIIIIIIIIIIIIIIIIIIIIHHIIIIIIIIIIIIIIIIIIIIIIIIIIIIIIIIIIIIIIIIIIIIIIIIIIIIIIIIIIIHIIIIIHIIIIIHIIIGIIIIIIIIIIIIIIIIIIIIIIIIIIIIIIIIIIIIIIIIIIIIIIIIIIIIIIIIIIIIIIIIIIIIIIIIIIIIIIIIIIIIIIIIIIIIDDDDD
@HISEQ:969:HM2KJBCX2:2:1101:13398:54207 2:N:0:ACTATGCA
AACCTCGGATAACCCAACTATCCCTATTAATCATTACGGTGATCCTAGAAACCAACAAAATAGAATCATGCCGTCCTATTTTATTATTCCATGCTAATGTATTCAAGCAAAATGCCTGCTTTAAACACTCTAATTTTTTCAAAGTAAAGGTCCTGGTTCCCCGCGACACCCAATTAAGGGCATCGCGGTTCTCCAGAAGGTGAGAAATTGACTACACCAGTTCATACCCCTTAAGGCACGACCGATGTGTCAATCCCGAAATTCAACTACGAGCTTTTTAACTGCAACAACTTTAATATACGCTATTGGAGCTGGAATTACCGCGGCTGCTGGCACCAGACTTGCCCTCCAA
+
DDDDDHIIIHIIIIIIIIIIIIIIHIIIIIIHIIIIIIIIIIIHIIIIIIIIIIIIIIHGHIIIIIIIIIIGIHHIIHIIIIIIIIIIHHHIIIIIIHIHIHHHIIIIIIIIHHIIHIIIIIIIIIHHIIIIIIIHIHIIIIIIIIIIIHIIHIIHHIIIIIIIIIIHIIIIIIIIIIIIIIHIIIIIHHIIIIIIIIIIIIIIIIIIIIIIIIIIIIIIIIIIIIIIIHHHIHIHIIIIIIIIIIIIIHHIHHHIIIIIIIIIIIIIIIHIIIIIHHIIIIIIIIIIIHHHGHIIIIIIIIIHIIIIIIIIIIIIIIIIIIIIIIIIIIIIIIIIIIIIIIIGIIIDDDDD
@HISEQ:969:HM2KJBCX2:2:1101:9827:55084 2:N:0:ACTATGCA
AACCTCGGATAACCCAACTATCCCTATTAATCATTACGGTGATCCTAGAAACCAACAAAATAGAACCATGCCGTCCCATTCTATTATTCCATGCTAATGTATTCGAGCAAAATGCCTGCTTTAAACACTCTAATTTTTTCAAGGTAAAGGTCCTGGTTCCACATGACACCCAATTAAGGACATCATGCTTCTCCAGAAGGTGAGAAATCAACTGCGACAGTTCATACCCCTTAAGGCACGACCATCACGTCAATCCCGAAATTCAACTACGAGCTTTTTAACTGCAACAACTTTAATATACGCTATTGGAGCTGGAATTACCGCGGCTGCTGGCACCAGACTTGCCCTCCAA
+
DCDDDIIIIIIIIIIIIIIIIIIIIIIIIIIIIIIIIIHIIHHEHHHIIIIIIIIIIIHIIIGHIIIIIIHIHIIIIIIIHHHIIIIIHIHHHHIIGHEFHHIIIIIIIIIIIIHGIIHIIHHIIIIIIIIIHHHHHHIIIIIIIIGIIIIIIIIIIIIIIIIIIHHIIHIIIIHIIIIIIIIIIIIIIIIIIIIIIIIIIIIIIIIIIIIIIIIIIIIIIIIIIIIIIIIIIIIIIIIIIIIIIIHIIHHIIIIIIIIIIIIIIIIHIIIIIIIIIIIIIIIIIIIIIIIIIIIIIIIIIIIIIIIIIIIIIIIIIIIIIIIIIIIIIIIIIIIIIIIIIIIIIIIDDDDD
@HISEQ:969:HM2KJBCX2:2:1101:11921:55578 2:N:0:ACTATGCA
AACCTCGGATAACCCAACTATCCCTATTAATCATTACGTCGATCCTAGAAACCAACAAAATAGAATCAAACGTCCTATTTCATTATTCCACGCTAATGTATTCAAGCGTGCGCCTACTTTAAACACTCTAATTTTTTCAAAGTAACAGTCCTGATTCCCCACGACACCAAATTAATGACATCGTGGTTCTTCAGAAGGTAGGAACCAATAATGCCAGTGCGTACCGAAGCATGACCGACAATTTGATCCCGAAATTCAACTACGAACTTTTTAACTGCAACAACTTTAATATACGCTATTAGAGCTGGAATTACCGCAGCTGCTGGCACCAGACTTGCCCTCCAA
+
DDDDDIIIIIIIIIHIIIIIIIIIIIIIHIIIIIIHIIIIIIIIIIIIIGIHFIIIIIIIIIHIIIIIGIIIHHHIIHIHIIHHHHIIEHIGIIIIHHIIIIIIIIIIIHIHIIIIIHHIIIHHIIIIIIGIIIIIIIIHIIIIIHIIIIIIIIIIIIIIIIIIIIIHIIIIIIIHIIIIIIIIHHIHIIIHIIIIIIIIIIIIIIIIIIIIIIIIIIIIIIIIIIIIIIIIIIIHIIIIIIHHIIIIIIIIIIIIIIIIIIIIIHIIIIIIIIIIIIIIIIHIIIIIIIHIIIIIIIIIIIIIIIIIIIIIIIIIIIIIIIIIIIIIIIIIIIIIIIIIDDDDD
@HISEQ:969:HM2KJBCX2:2:1101:17376:55591 2:N:0:ACTATGCA
AACCTCGGATAACCCAACTATCCCTATTAATCATTACGTCGATCCTAGAAACCAACAAAATAGAATCAAACGTCCTATTTCATTATTCCATGCTAATGTATTCAAGCGTGCGCCTGCTTTAAACACTCTAATTTTTTCAAAGTAACAGTCCTGATTCCCCACGACACCAAATTAATGACATCGCGGTTCTTCAGAAGGTAGGAACCAATAATGCCAGTGCGTACCGAAGCACGACCAACAATTTGATCCCGAAATTCAACTACGAGCTTTTTAACTGCAACAACTTTAATATACGCTATTGGAGCTGGAATTACCGCGGCTGCTGGCACCAGACTCGCCCTCCAA
+
DDDDDIHHIIIIIIIIIIIIIIIIIIIIIHFIIIIIIHIIIIIIIIHHIIIIIIIIIIFHHIHHIHGHIIIIFHIHIHIIIIIIIIIIHIIHIIIIIIIHIIIHIHIIIIGIIIIHIIIIIHHIIIIIIHIHHIIIIIIHIIIHHIIIIIIIIHHIIHIIIIIIIIIIIIIIIIIIIIIIIIIIIIIIIIIIIIIIIIIIIIHIIIIIHIHIIIIIIIIIIIIIIIIIIIIIIIIIIIHGIIHHIGIIIGIIIIIIIIIIIIIIIIIIIIIIIHIIIIHIIIIIIIIIIIIIIIIIIIIIIIIIIIIIIIIIIIIIIIIIIIIIIIIIIIIIHHHHHIIIDDDDD
@HISEQ:969:HM2KJBCX2:2:1101:18823:55613 2:N:0:ACTATGCA
AACCTCGGATAACCCAACTATCCCTATTAATCATTACATCGATCCTAGAAACCAACAAAATAGAATCGGATGTCCTATTTCATTATTCCATGCTAATGTATTCAAGCGTGAGCCTGCTTTAAACACTCTAATTTTTTCAAGGTAACAGTCCTAATTCCCCGTAACACCAAATTAATGGCATTACGGTTCTTTAGAAGGTGAGAAATCAATGATAACAGTGCATACCAACGGCATGACCAATACATTGATCCCGAAATTCAACTACGAGCTTTTTAACTGCAACAACTTTAATATACGCTATTGGAGCTGGAATTACCGCGGCTGCTGGCACCAGACTTGCCCTCCAA
+
DDDDDIIIIIIIIIHIIIIIIIIIIIIIIIIIIIIIIIIIIIIIGHIIIIIIIIIIIIIIIIHHIIIIIIIIIIHHIIIIEHHIIHIFHIIIIIIIHIIIIHHHIGIIIIIIIIIIIIIIIIHIIIIIIIIIIIIIHIIIIIHIIIIHIIIIIHHIHHHIIIIIIIHIIIIIIIIIIIIIIIIIIIIIHHIIIIIIIIIIIIIIIIIIIIIIIIIIIIIIIIIIIIIIIIIIIIIIIHIIIIIIIHIIIIGIIIIIIIIIIIIIIIIIIIIIIIIIIIIIIIIIIIIIIIIIIIIIIIIIIIIIIIIIIIIIIIIIIIIIIIIIIIIIIIIIIIIIIIIIIIDDDDD
@HISEQ:969:HM2KJBCX2:2:1101:17120:56676 2:N:0:ACTATGCA
AACCTCGGATAACCCAACTATCCCTATTAATCATTACGTCAATCCTAGAAACCAACAAAATAGGATCGAACGTCCTATTTCATTATTCCATGCTAATGTATTCAAGCGTTAGCTTGCTTTAAACACTCTAATTTTTTCAAAGTAACAGTCCAGATTCCTCGCAACACCAAAGTAATGGCATTACGGCTCATCAGGAAGGAGGAATCAGTGAGACCAGTACATACCAGTGGCATGACCAACCTACTGATCCCGAAATTCAACTACGAGCTTTTTAACTGCAACAACTTTAATATACGCTATTGGAGCTGGAATTACCGCGGCTGCTGGCACCAGACTTGCCCTCCAA
+
DD0<DHHIHH@GHI1@EHHIHIHEHEF??FH@<@<<1@DHH<CH1F?11DEHC1C0C1DH1FGE1<<<CCH/<D<0DFCGEHFHC@DF1DH<D@GEH<<CF1<CHCCCGC><1<<@11C1D?/111<D<@1<FB<@E:13CF61<BD1<<D<11<FG7CEHG@?G@G@H@/-/D/D<-///<<<0=FD00HD<0<0CF:D1<CHCCHGCCD<11HGA<<1</11C11D1C11@A</1B11CCD<1</-//1?HF1<<<1G@D/D111D1D<1D<11HHG?GD1<?<1G<@G0EG<HHHCHGF11@<D1HGCCC<//C<<EH?EHGFC@CHF1@FHCG=CEF?@D00
@HISEQ:969:HM2KJBCX2:2:1101:8538:56808 2:N:0:ACTATGCA
AACCTCGGATAACCCAACTATCCCTATTAATCATTACGGTGATCCTAGAAACCAACAAAATAGAATCATGCCGTCCTATTTTATTATTCCATGCTAATGTATTCAAGCAAAATGCCTGCTTTAAACACTCTAATTTTTTCAAAGTAAAGGTCCTGGTTCCCCGCGACACCCAATTAAGGGCATCGTGGTTCTCCAGAAGGTGAGAAATTGACTACACCAGTTCATACCCCTTAAGGCACGACCGATGTGTCAATCCCGAAATTCAACTACGAGCTTTTTAACTGCAACAACTTTAATATACGCTATTGGAGCTGGAATTACCGCGGCTGCTGGCACCAGACTTGCCCTCCAA
+
DBBDDGHHHCHHIIIIIIIIICG@HHGHIIIIHHIHHHHHIIIGHIIHIFGEFEEHHHGHHIHIHIHIHHHFHCE?H?G@FE?FHIGHHIIHFHHIIGHIH@GHHIFHIFFHHIIIHHIIIHIIIHHIHHHHIHHEFEHIIIIIIHHEIHHECEGEEEHIHCIHHEHHECHHHEHHIHHGIIHHEEHIIIIIHIIHIIHIIIIIIHIIIIIIIIHFHIIIIIIHHIIHIIHIIIIIIIIGHHIIHIIIHFHHHHIIIHIIIHIIIIIHIIHHHIIIIHIIIIIHIIIIHIIHEHIIIIIIIIIIIIIIIIIIIIIIIIIIIIIIIIIIIIIIIIIIIIIIHIIIIIIDDDDD
@HISEQ:969:HM2KJBCX2:2:1101:4152:57206 2:N:0:ACTATGCA
AACCTCGGATAACCCAACTATCCCTATTAATCATTACGTCAATCCTAGAAACCAACAAAATAGGATCAAACGTCCTATTTCATTATTCCATGCTAATGTATTCAAGCGTTAGCCTGCTTTAAACACTCTAATTTTTTCAAAGTAACAGTCCTGTTTCCCTGCAACACCAAATTAATGACATTACAGTTCTTCAAGAAGGAGGAACCAGTAAAGCCAGTGCATACCAGAGGCACGACCAACCTACTAATCCCGAAATTCAACTACGAGCTTTTTAACTGCAACAACTTTAATATACGCTATTGGAGCTGGAATTACCGCGGCTGCTGGCACCAGACTTGCCCTCCAA
+
@DDDDHHDHHHGIIIHHHHIIIIIHFHIHIHFHHIHHHIIHHHHHHHHHGIIHHHHHIIIHHHCHFHECHIGHIIIFHFEHEHHHIIHIIHECEHGHHIHHHHEHHIHIHHHHHHEHHGHHFHFHHIIIIEHHGIEEHGIHIHIIIIIHHIIIHHHIIIHHHHHEGHIIG0D@HHIIIIIHHHIGIIIIIHEGIHIHFHHHHHHHEHHHHEHIIIIIHHIIHHIHHHGEHIIHIH<G?HHHEEFGIHHHHHHIIHCGHIIIIHHIHEFHEHHIIIH@HEHFHHHHIIIIIIIIHHIIHGIHHHHHEHHFIHHGIHHGIHHIIIIHHEEIIHHHHHEIHH@@@@DDD
@HISEQ:969:HM2KJBCX2:2:1101:11142:57040 2:N:0:ACTATGCA
AACCTCGGATAACCCAACTATCCCTATTAATCATTACGTCGATCCTAGAAACCAACAAAATAGAATCAAACGTCCTATTTCATTATTCCATGCTAATGTATTCAAGCGTGAGCCTGCTTTAAACACTCTAATTTTTTCAAAGTAACAGTCCTGATTTCCCACAACACCAAATAAATGACATCATGGTTCGTCAGAAGGGAGAAACCAACAATACCAGTACGTACCGAGGCACGACCGACATGATGGTCCCGAAATTCAACTACGAGCTTTTTAACTGCAGCAACTTTAATATACGCTATTGGAGCTGGAATTACCGCGGCTGCTGGCACCAGACTTGCCCTCCAA
+
DCDDDHIIIHIIHIIGHIIIIIIIIIIIIIIIIIIIIIIIIIIIHIGHIHIIIIIIHIHIIGEHIHHIIIHHGHIIIIIIIIIHIIIEHIIIIIHIIIIIIIHHIIHHIIIIIIIIIIIIHIIIIIIIIIIIIIIIIIIHIIIIIIIIIIIIIIIIIIIIIIIIHHIHIIHHIGIHIIIIIIHIIIIIIHHIIIIIIIIIIIIIIIIIIIHHEIIIIIIIIIIIIIIIIIIIIHIIIII>IIIHIIIIIIIIIIIIIIIIIIIIIIIIIIIIIIIIIIIIIIIIIIIIIIIIIIIHIIHHIIIIIIIIIIIIIIIIIIIIIIIIIIIIIIIGIIIIIIIIDDDDD
@HISEQ:969:HM2KJBCX2:2:1101:19856:57104 2:N:0:ACTATGCA
AACCTCGGATAACCCAACTATCCCTATTAATCATTACGGTGATCCTAGAAACCAACAAAATAGAACCATGCCGTCCTATTTTATTATTCCATGCTAATCTATTCAAGCACTAGCTTGCTTTAAGCACTCTAATTTTTTCAAGGTAATAGCTCTGCTTCCCCAACGCACCAAATTAATGGCATGAAGGTTATTCAGAAGGTAAGAATCCATCAAATCAGTACGAACAGTGAAGCCCGACCGATAGACAGATTCCGAAATTCAACTACGAGCTTTTTAACTGCAACAACTTTAATATACGCTATTGGAGCTGGAATTACCGCGGCCGCTGGCACCAGACTTGCCCTCCAA
+
BBDADIHH/EHHIIHHGHIHHHHCCFHHHIHFEGEHEEHHIHI1FEGGEHHCDFHDGHCFCC@GHEHHIHIIHHHDCCEFHEEC?@HHC@HHHEHIIGH?GCIIIHIHHIHIHIIHHICFHHGHIHHHGHHHHIHHIIIIHEFHHHHHIIHHHFEHHHHHEHHDCHHEHHHHHEHGHHEIIHHHHHHHHGHF:HIIHHGHIIIIIIIIHFIIIIHIIHHIIIIIII=IHIHIIHH<IIGIIIIIIHFHHGHHIIIIHHIIIIIIIIIIIHIIIHIIIIIIIIIIIIIHIIIIIIIIIGIHIIIIIIIIIIIIHHIIIIHIIIIIIIIHEHHHIIHGCE<IIIIDDDDD
@HISEQ:969:HM2KJBCX2:2:1101:21149:57256 2:N:0:ACTATGCA
AACCTCGGATAACCCAACTATCCCTATTAATCATTACGTCAATCCTAGAAACCAACAAAATAGGATCAAACGTCCTATTTCATTATTCCATGCTAATGTATTCAAGCGTTAGCCTGCTTTAAACACTCTAATTTTTTCAAAGTAACAGTCCTGTTTCCCTGCAACACCAAATTAATGACATTACAGTTCTTCAAGAAGGAGGAACCAGTAAAGCCAGTACATACCAGAGGCACGACCAACCTACTAATCCCGAAATTCAACTACGAGCTTTTTAACTGCAACAACTTTAATATACGCTATTGGAGCTGGAATTACCGCGGCTGCTGGCACCAGACTTGCCCTCCAA
+
DB@@DHIIIHHHHEHHHICFECHGHIIIIIGHF<<DFECCGHEHEHHEGHIGHHHIGEHIHCCCECGFHIHE@1D@C<DF@EHFHHH@EH?@1<FCIHGHEHEGHFHGHHHIIHIHGIHHEGGHHHEGEHFHHHGFHFHEHGHHHGHHIIHHHEHIIIIIHHCHIHIHG?HHIIIIIIHHHHHHHIIIIIIIHIHHIIHHHHHHIHI<IHFHHI<IIIIIHIIHHHHHIHIHIHFIHGDIIFFGBFHHGGHHGIGIHEF@HHEEF?EHGIIIHHFIIIIIIHHHIIHIIHHHHHIIHHGHHIIIIIIIIIIIHIIIIIIIIIIIIIIIIIIIHGHHCHIIICDDDB
@HISEQ:969:HM2KJBCX2:2:1101:5393:57447 2:N:0:ACTATGCA
AACCTCGGATAACCCAACTATCCCTATTAATCATTACGTCGATCCTAGAAACCAACAAAATAGAATCAAACGTCCTATTTCATTATTCCACGCTAATGTATTCAAGCGTGCGCCTACTTTAAACACTCTAATTTTTTCAAAGTAACAGTCCTGATTCCCCACGACACCAAATTAATGACATCGTGGTTCTTCAGAAGGTAGGAACCAATAATGCCAGTGCGTACCGAAGCATGACCGACAATTTGATCCCGAAATTCAACTACGAACTTTTTAACTGCAACAACTTTAATATACGCTATTAGAGCTGGAATTACCGCAGCTGCTGGCACCAGACTTG
+
CDDDDIIIIIGIIIIIIIHIIIIIIIHIIIIIIIIIIIIIIIIIIIIIHIHHHHIIIIIIIIHIIIIIIIIIIHIIIIIIIIIIIIIIIIIIIIIIIIIIIIIIIIIHIIIIIIIIIIIIIIIHIIIIIIHHHIIIIIHIIIIIIIIIIIIIIIIIIIIIIIHHIIIIIHIIIIIIIIIIIIIIIIIIIIIIIIIIIIIIIIIIHIIIIHGIIIIIIIIIIIIIIIIHIIIIHHHGIIIIIIII=IIIIIIIIIIIIIIIIIIIIIIIIIIIIIIIIIIHIIHIIIIIIIIIHIIIIIIIIIIIIIIIIIIIIIIIIIIIIIIIIIIIIIIIDDDDD
@HISEQ:969:HM2KJBCX2:2:1101:15257:57916 2:N:0:ACTATGCA
AACCTCGGATAACCCAACTATCCCTATTAATCATTACGTCAATCCTAGAAACCAACAAAATAGGATCGAACGTCCTATTTCATTATTCCATGCTAATGTATTCAAGCGTTAGCCTGCTTTAAACACTCTAATTTTTTCAAAGTAACAGTCCTGTTTCCCTGCAACACCAAATTAATGACATTACAGTTCTTCAGAAAGGAGGAATCAGCGAAGCCAGTACATACCAGTGGCACGACCAACCTGCTGACCCCGAAATTCAACTACGAGCTTTTTAACTGCAACAACTTTAATATACGCTATTGGAGCTGGAATTACCGCGGCTGCTGGCACCAGACTTGCCCTCCAA
+
DDDDDIIIIIIIIIIIIHIIIIIIIIIIIIIIIIGIIHHIIIIHHIIIIIIIHIIIIIIIIIHIIIIIIIICGEGHIHHIIIIIIIIIIIIHFIIIIIIIIIIIIHIIIIIIIIIIIIIHIIIIIHIIIIIHHIGIIIIIIIIIIIIIIIIIIIIIIIIIIIIIIIIIIIIHHIIIIIIIIIIIIIIHIIIIIIIIIIIIIIIIIIIIIIIIIIIIIIIIIIIIIIIIIIIIIIIIIIIIIIIHGIHHIIIIIIIIIIIIIIIIIIIIIIIIIIIIIIIIIIIIIIIIIIIIIIIIIIIIIIIIIIIIIIIIIIIIIIIIIIIIIIIIIIIIIIIIIIIIHD@DDD
@HISEQ:969:HM2KJBCX2:2:1101:16554:57246 2:N:0:ACTATGCA
AACCTCGGATAACCCAACTATCCCTATTAATCATTACGGTGGTCCTAGAAACCAACAAAATAGAACCATGCCGTCCTATTTTATTATTCCATGCTAATGTATTCAAGCAAAAATGCCTGCTTTAAACACTCTAATTTTTTCAAAGTAAAGGTCCTGGTTCCCCGCGGCATCCAATTAAGGACATCGCGGTTCTCCAGAAGGTGAGAAATTGACTGCACCAGTTCATACCCCGTGAGGCACGACCGATGCGCCAATCCCGAAATTCAACTACGAGCTTTTTAACTGCAACAACTTTAATATACGCTATTGGAGCTGGAATTACCGCGGCTGCTGGCACCAGACTTGCCCTCCAA
+
DDDDDIIGGIHIIIIHIIIIIHIIIHIIIHIIIIIIIIHHHIIIIIIIIIIIIIIIIIHIIIHHIIIIHHHHGHHDHIIIIIIIIIIHHDGHIGHHHIHHHGHIIIIIIIIIIIIGIIIIIHIHIEGHIIHIIHIIIHIIIIIIIIIIIIIIIIIIIHHIIIIIIIIIIHHIIIIIIIHIIHHHHGIIIIIIIIIIIIIIIIIIIIIIIIIIIHIIIIIIIIIHIIIIDHIIIIIIIIIIIIIIIIIIHHHFIIIIIIIIIIHHHHHIHIIIIIIIIIIIIHIIIHIIIHHIIIIIIIIIIIIIIIIIIIIIIIIHIIIIIIIIIIIIIIIIIIIIIIIIIIIIIIIHDDDDD
@HISEQ:969:HM2KJBCX2:2:1101:11766:58097 2:N:0:ACTATGCA
AACCTCGGATAACCCAACTATCCCTATTAATCATTACGTCAATCCTAGAAACCAACAAAATAGGATCGAACGTCCTATTTCATTATTCCATGCTAATGTATTCAAGCGTTAGCTTGCTTTAAACACTCTAATTTTTTCAAAGTAACAGTCCAAATTCCCCGCAACACCAAATTAATGGCATTACGGCTCATCAGGAAGGAGGAATCAGTGAGACCAGTACATACCAGAGGCATGACCAACCTACTAACCCCGAAATTCAACTACGAGCTTTTTAACTGCAACAACTTTAATATACGCTATTGGAGCTGGAATTACCGCGGCTGCTGGCACCAGACTTGCCCTCCAA
+
@D@@@1<0<<<CGHHIIIHIIIIIIIIIIIIIIIIIIIIIIIIIIIIIIIIHHHIIHHIHHEHH1DEHEFHHHIIIIHHIIHGHGHHIIHHCHIIIIIHIIHIIHHII@?FHG@HHHHHIHIHIIHHHIIHHHHIHIHIIIHGHHIIIHIHFDEIHIHIIGIIHIECIHHIIIIHIG#FGH@IIIHDHHEEIHEIIIIHIHGHGCIIIIHHHCIIIIHGIIIIHIHHCHIHG?IIIIHIIIHGHEC<IHIIIGHIIIIHIIIHIIHIHGIIIIIHIIHIHIIIHIIIIIIIHHIIIHHHHHHIIIIHIHIIIIIHIIIIIIHIIIIIIHHIIIIIIHIIHIDDDDD
@HISEQ:969:HM2KJBCX2:2:1101:13996:58412 2:N:0:ATTATGCA
AACCTCGGATAACCCAACTATCCCTATTAATCATTACGGTGATCCTAGAAACCAACGAAATAGAATCAGTCCGTCCTATTTCATTATTCCATGCTAATGTATTCAGACGATAGTCTGCTTTAAACACTCTAATTTTTTCAAAGTAACAGTCCTGATTTCCAACCACACCAAATAAATGGCATGAAAGTTCCTCAGAAGGTAGAGATCCATCTCACCAGTGCAGACAATTAAGCCTGACCAATGGGTAGACCCCGAAGTTCAACTACGAGCTTTTTAACTGCAACAACTTTAATATACGCTATTGGAGCTGGAATTACCGCGGCTGCTGGCACCAGACTTGCCCTCCAA
+
DDDDDIIHIIIIHIHIIIIIIIIIIIIIIIIIIIIIIIIIIIHHIIHHIIIIIIIIIIIIIIHIIIHIHHIHFHHIIIGIIIIIIIIIFHIIGEHHIIIIIIIHIGIHGIIIIHIIIIIIIIIIIHIIIIIHHHIIHIIIIIIHHHHIIHIIHIIIIIIIIIIIIIIHIIIIIIIIHIHEHHGIHIIIIIIIHIIIIIIHIIIHIIIIIIIIIIIIHIIHIIIIIIIIIIIIHIIIIIIIIIIIIIIIIIGIIIIIIIIIIIIIIIHIIIIIIIIIIIIIIIIIIIIIHIIIIIIIIIIIIIIIIIIIIIIIIIIIIIHIIIIIIIIIIIIIIIIIIIIIIIIDDDDD
@HISEQ:969:HM2KJBCX2:2:1101:17878:58278 2:N:0:ACTATGCA
AACCTCGGATAACCCAACTATCCCTATTAATCATTACGGTGGTCCTAGAAACCAACAAAATAGAACCACAACGTCCTATTCTATTATTCCATGCTAATCTATTCAAGCAAATGCCTGCTTTAAACACTCTAATTTTTTCAAGGTAATGGTCCTGGCTCCCCGGCACACCCAATAAAGGACATACTGGTTCACCAGAAGGTGGACCCGACACAGGACAGTACTCGCCAAAGACGGACCGCCCGGTCAGGCCTAAAATTCAACTACGAGCTTTTTAACTGCAACAACTTTAATATACGCTATTGGAGCTGGAATTACCGCGGCTGCTGGCACCAGACTTGCCCTCCAA
+
DDDDCIIIIIHIIIHDHHHHIIGHFFHHIHIHIIHHHIHHHHIIIIIHGIIIIHEHIHEEHIIHH?HGHHIHHHHIHIIIIIFHIIIIIGHHGHHHIIIIFFHHHIIIIHHGHHIHHHIEGHHIGHHIIIFGHIHIHICGGHIHHEHIIIIGHIHIHIIIIHCHHHIIHEIHHHHGIIHHHIIHHHHEHHHIIIIIIHHIIIHGHIIHHHIIIIIHIIIIIHIIIIIIIIIIIIIG>IIIIIIIHHHGIIIIIIHIIIHHHHIIIIIIIHIHHCHHIIIHHHHCGCHIHHGIIIIIHCHIIIIIIIIIIIIIHIIIIIIIHIIHIIHIIHHIIIIIIIIIIDDDDD
@HISEQ:969:HM2KJBCX2:2:1101:18967:58192 2:N:0:ACTATGCA
AACCTCGGATAACCCAACTATCCCTATTAATCATTACGTCAATCCTAGAAACCAACAAAATAGGATCAAACGTCCTATTTCATTATTCCATGCTAATGTATTCAAGCGTTAGCCTGCTTTAAACACTCTAATTTTTTCAAAGTAACAGTCCTGTTTCCCTGCAACACCAAATTAATGGCATTACAGTTCTTCAGAAAGGAGGAACCAGCAAAGCCAGTGCATACCAGTGGCACGACCAACCTGCTGATCCCGAAATTCAACTACGAGCTTTTTAACTGCAACAACTTTAATATACGCTATTGGAGCTGGAATTACCGCGGCTGCTGGCACCAGACTTGCCCTCCAA
+
DDDDDIIIIIHHIIIIIIIHIHHIIIIIIIHIEHHIHHIIIHIIIIIIGHHIIIHIIIHFHEGH@GHHIIIIIIIIIHIHHIIIIIIIIIIIIHIHIIIIIFIIIIHIIIIIIIIIIIIIIIIIIIIIIIIIIIIIIIIIIIIIIIIIIIIIIIIIIIIIIIIIIIIIIHIHHIIIIIIIIIIIIIIIIIIIIIIIIIIIIIIHIIIIIIIIIIIIIIIIIIIIIIIIIIIIIIIIIIIIIHIIHIIIIIIIIIIIIIIIIIIIIIIIIIIIIIIIIIIIIIIIIIHIIIIIIIIIIIIIIIIIIIIIIIIIIIIIIIIIIIIIIIIIIIIIIIIIIIIIIDDDDD
@HISEQ:969:HM2KJBCX2:2:1101:9555:58891 2:N:0:ACTATGCA
AACCTCGGATAACCCAACTATCCCTATTAATCATTACGTCGATCCTAGAAACCAACAAAATAGAATCAAACGTCCTATTTCATTATTCCATGCTAATGTATTCAAGCGTAAGCCTGCTTTAAACACTCTAATTTTTTCAAAGTAACAGTCCTGATTCCCCACGACACCAAATTAATGCCATCGCGGTTCTTCAGAAGGTAGGAACCGATAATGCCAGTGCGTACCGAGGCACGACCAACAATTCGATCCCGAAATTCAACTACGAGCTTTTTAACTGCAACAACTTTAATATACGCTATTGGAGCTGGAATTACCGCGGCTGCTGGCACCAGACTTGCCCTCCAA
+
DD@<<<<0/<<DHIFI@C<1<DGE@?GEH@C<<FC1CC<1/<CGE<C<DHFH1D1<GHIE1GHHE1<<CC<C110<1<<C11<D@F1<11<<11<1/1:EG@@G@DGHEH@<@18<EHF1HGDG@FH8CB1IHHIC.@HG<8<BD61A<F7817B<HEB@7HF:.:F@HG:.,F@::,.-:-CCFCF</G<<@FHEEC/FC.FDA0D0CHEHCG0DE<<AC1CG=IGIIIGIGGHFD<<<110<?IIIIIIIIIIIIIIIIIIIIIIIIIIHIIIIIIIIIIIIIIIIIIIIIIIIIIIIIIIIIIIIIIIIIIIIIIIIIIIIIIIIIIIIIIIIIIIIDDDDD
@HISEQ:969:HM2KJBCX2:2:1101:20566:58954 2:N:0:ACTATGCA
AACCTCGGATAACCCAACTATCCCTATTAATCATTACGTCAATCCTAGAAACCAACAAAATAGGATCAAACGTCCTATTTCATTATTCCATGCTAATGTATTCAAGCGTTAGCCTGCTTTAAACACTCTAATTTTTTCAAAGTAACAGTCCTGTTTCCCTGCAACACCAAATTAATGACATTACAGTTCTTCAAGAAGGAGGAACCAGTAAAGCCAGTACATACCAGAGGCACGACCAACCTACTAATCCCGAAATTCAACTACGAGCTTTTTAACTGCAACAACTTTAATATACGCTATTGGAGCTGGAATTACCGCGGCTGCTGGCACCAGACTTGCCCTCCAA
+
DCDDDIHIIIIIIIHIIIIIIIIIIIIIIIIIIIIIIIIIIIIHIIIIIIIIIIIIIIIIIIIHHHIIIIIIIIIIIIIIIHIIGIIHIIIIIIIIIIIIIIIHIIIHIIIIIIIIGIIIIIIHIIHIIIIIIIIIIIIIIIIIIIIIIIIIIIIIIHIIIIIIHIHIIIIIIIIIIIIIIIIIIIIIIIIIIIIIIIIIIIIIIHIIIIIIIIIIIIIIIIIIIIIHIIIIIIIIIIIIIIHHHIIHIIIIIIIIIIIIIIHIIIIIIIIIIIIIIIIIIIIIIIIIIIIIIIIIIIIIIIIIIIIIIIIIIIIIIIIIIIIIIIIIIIIIIIIIIIIIIDDDDD
@HISEQ:969:HM2KJBCX2:2:1101:2017:60343 2:N:0:ACTATGCA
AACCTCGGATAACCCAACTATCCCTATTAATCATTACGTCAATCCTAGAAACCAACAAAATAGGATCGAACGTCCTATTTCATTATTCCATGCTAATGTATTCAAGCGTTAGCCTGCTTTAAACACTCTAATTTTTTCAAAGTAACAGTCCTGTTTCCCTGCAACACCAAATTAATGGCATTACAGTTCTTCAGAAAGGAGGAATCAGCGAAGCCAGTACATACCAGTGGCACGACCAACCTGCTGACCCCGAAATTCAACTACGAGCTTTTTAACTGCAACAACTTTAATATACGCTATTGGAGCTGGAATTACCGCGGCTGCTGGCACCAGACTTGCCCTCCAA
+
DDDDDIIIIIIIIIIIGIIIIIIIIIIIIHIIIIIIIIIIIHIIIIIIIIIIIIIIIIIGHIIIHIIIGHGCHEHHHIIIIIIIIIIIFHIIIIIEIIIIIHIIIIIIHHIIIIIIIIIIIIHIIIIIIIIIHIIIIIIIIIIIIIIIHIIIIIIIIGIIIIIIIIHIIIHHHIIIIIIIIIIIIIIIIHHIIIIIIIIIIIIIHIIII<IIIIIIIIIIIIIIIIIIIIIIIIIIIIHIIIIHFIIIIIIIIIIIIIIIIIIIIIIIIIIIIIIIIIIIIIIIIIIIIIIIIIIIIIIIIIIIIIIIIIIIIIIIIIIIIIIIIIIIIIIIIIIIIIIIIDDDDD
@HISEQ:969:HM2KJBCX2:2:1101:5434:60443 2:N:0:ACTATGCA
AACCTCGGATAACCCAACTATCCCTATTAATCATTACGTTGTACCTAGAAACCAACAAAATAGGTTCGAACGTCCTATTTCATTATTCCATGCTAATGTATTCAAGCGTTTGCCTGCTTTAAACACTCTAATTTTTTCAAAGTAACAGTCCTGACTCCCCACGACACCAAATTAATGACATCATGGCTCATCAGAAGGGAGAAATCAACGACCCCAGTGCGTACCGAAGGCACGACCGACGTATTGATCCCGAAATTCAACTACGAGCTTTTTAACTGCAACAACTTTAATATACGCTATTGGAGCTGGAATTACCGCGGCTGCTGGCACCAGACTTGCCCTCCAA
+
DDCDDIHHIIIIIHIIIHIHIIHIIIIIIIHIIIIIIHIIIIIIIHIIHIIIHIIIHIGIIIHHGGHICH?HIGHHIIIIHIIIIIGDHHIIGIIGIIIIHIIIIIIIIIIIIIIIIHIHIIIIIIIHIIIHHIHIIIHIIIIIIHHHHIIHHHIIIIIIIIIIIIIIIIHHIIHIHIIIHIHIIIIHIIIIIIIIIIIIIIIIIHHIIIIIIIIIIIIIIIIIIIIIIIIIIIIIIIIIIHIIHIIIIIIIIIIIIIGHHHHIIHIIIIIIIIHIIIIIIIIHIIIHIIIHIIIIIIIIIIIIIIIIIIIIIIIIIIIIIIIIIIIIIIIIIIIIIHIIIDDDDD
@HISEQ:969:HM2KJBCX2:2:1101:18202:60049 2:N:0:ACTATGCA
AACCTCGGATAACCCAACTATCCCTATTAATCATTACGTCAATCCTAGAAACCAACAAAATAGGATCGAACGTCCTATTTCATTATTCCATGCTAATGTATTCAAGCGTTAGCCTGCTTTAAACACTCTAATTTTTTCAAAGTAACAGTCCTGTTTCCCTGCAACACCAAATTAATGACATTACAGTTCTTCAGAAAGGAGGAATCAGCGAAGCCAGTACATACCAGTGGCACGACCAACCTGCTGACCCCGAAATTCAACTACGAGCTTTTTAACCGCAGCAATGTTAATATACGCTACTGGAGCTGGAGTTACCGCGGCTGCTGGCACCAGACTTGCCCTCCAA
+
DDDADIHIIIHIHHIIHIIHHHHIHIHIHHIIIIIIHEHFHIIGHIIIHGIIIIGHHIIIIIHIIIGHHI?HHIIHIGIHHHIIHIIIHIIHEHIIHHHIHHGIHIIIIIIIIGHHIIHHHIIIIHIFGHIHHGIHHGIIIIHIIHIIIHIHHIIIIIIIIIIIIIIIIIHHIIIIIIGIIHIIIIIIIIIHIHIIIIIIIIIIIIIIIIIHHIHIIIIIIHIIIIIIIIIIIIIIIHIIIIIHHIHIIIHIIIIIHIIIIIIIIIIIIIIIIIIIIIHHHGHD<<DIIIIIIIIIIIIIIIIIIIIIIIIIIIIIIIIIIIIIIIIIIIIIIIIIIIIIIDDDDD
@HISEQ:969:HM2KJBCX2:2:1101:14834:60487 2:N:0:ACTATGCA
AACCTCGGATAACCCAACTATCCCTATTAATCATTACTTCGGTCCTAGAAACCAACAAAATAGAACCAAAGTCCTATTCTATTATTCCATGCTAATGTATTCAAGCGTGAGCCTGCTTTAAACACTCTAATTTTTTCAAAGTAAAAGTCCTGGATCCCCAGCGCACTCAGTTAAGAGCACACTGGCTCCCCAGAAGGAAAGATCCGACCAGAGCAGTGCTTACCTTTCAGCAAGACCACCCAGCCAGATCCAAAATTCAACTACGAGCTTTTTAACTGCAACAACTTTAATATACGCTATTGGAGCTGGAATTACCGCGGCTGCTGGCACCAGACTTGCCCTCCAA
+
DDDDDIIIIIIIIIIIIIIIIIIIHIIIIIIIIIIIIIIIHIIIIIIIIIIIIIIIIHHIHHHIIIIIHHHHHFGIIIIIIIIIIIIIIIGHIIHIIIIIIIIIIHHIIHHHIHHHHHHIIHIIHHHIHHIIIIIIIHHIIHHIIIHGIIIIHCHIIIHHIIIIIIIIIIIIIIIIIIIIHIIIIHFHGIIIIHIIIIIIIHHIIIIIIIIHGIHIIIIIIIIIIIIHHIIIIIIIIIIIIIIIHIHIIHIIIIIIIIHHIIIIIHIIIIIHIIIIIIIIIHHHHHIIIIIIIIIIHIIIIIIIIIIIHIIIIIIIIIIIIIIIIIIIHIIIIIIIIIIIIDDDDD
@HISEQ:969:HM2KJBCX2:2:1101:11057:60020 2:N:0:ACTATGCA
AACCTCGGATAACCCAACTATCCCTATTAATCATTACGGTGATCCTAGAAACCAACAAAATAGAACCATGCCGTCCTATTCTATTATTCCATGCTAATGTATTCGAGCAAAGTGCCTGCTTTAAACACTCTAATTTTTTCAAGGTAAAGGTCCTGGTTCCACATGACACCCAATTAAGGACATCATGCTTCTCCAGAAGGTGAGAAATCAACTGCGACAGTTCATACCCCTTAAGGCACGACCATCACGTCAATCCCGAAATTCAACTACGAGCTTTTTAACTGCAACAACTTTAATATACGCTATTGGAGCTGGAATTACCGCGGCTGCTGGCACCAGACTTGCCCTCCAA
+
BDBDAH=0<CGHFCHHIIEHH?1GGHHIIEH1CC1GH?HHHIG@FEH?<CC<<EHDCG@@EH1@CEHEHCGE/DCHH?HC1CHIH?1CCH1FE@@C1FEHHFCEHEECCGD%FH@HGH?HFG1?GFAHGHHHIHHCGHHHEHIHHHCHHHFGIHHIIIGIIHIIHHDIIHEHFGHIHHFHCGHEIHGGHEHGHIIHIIHHHHHEHHGHHHF@CCD0IHIHEFHGHHGGIHGDG@EEGHEHHHHHHFEIHEFFHCHGIIIHHFHHHGE0IIIHGEGFCHIHHHIIIIH@EHFHHIIIHHIIIGHFIHHIHHHHEGHFHHDCC/HDHHCEHHGCEHHHEEFCE1HHCCHD@@@D
@HISEQ:969:HM2KJBCX2:2:1101:4719:60288 2:N:0:ACTATGCA
AACCTCGGATAACCCAACTATCCCTATTAATCATTACGTCGATCCTAGAAACCAACAAAATAGAATCAAACGTCCTATTTCATTATTCCATGCTAATGTATTCAAGCGCGAGCTTGCTTTAAACACTCTAATTTTTTCAAAGTAACAGTCCTGATTTCCCGCGACACCAAATTAATGACATCGTGGTTCGTCAGAAGGGAGAAACCAATAATGCTAGTACGTACAAAGTACGACCGACATATTAGTCCCGAAATTCAACTACGAGCTTTTTAACTGCAACAACTTTAATATACGCTATTGGAGCTGGAATTACCGCGGCTGCTGGCACCAGACTTGCCCTCCAA
+
DDADDIHHHHGHIIHIIIIIHIIIIIIIIIIIIIIIIHIIIHIIIIGHEHIHIIIIIIIIIHHGHHIIIIHGHIHIHHIIIHIIIHHIIHHIHHHIIIIIIGHHIIHHFHGIHIHHIIGHHIIIIIIIIIIIIIHHHIIIHHIIIHIIHIIIIIIIIIIIHIIIIIHIIIHIHHIIIIIIHHHIIHHGHIIIIIIIIIIIIIHIHFIIIIIIIIIHHHHHECGIHIIIGIIIIHH<IIIIIIHIIIIIIIIIIIIIIIIIIIIIIIIIIIIIIIIIIIIIIIHIHIIIIIIHIIIIIIIIIHIIIIIIIIIIIIIGIIIIIIIIIIIIIIIHIIIIIIIDDDDD
@HISEQ:969:HM2KJBCX2:2:1101:4760:60337 2:N:0:ACTATGCA
AACCTCGGATAACCCAACTATCCCTATTAATCATTACGTCGATCCTAGAAACCAACAAAATAGGATCAAACGTCCTATTTCATTATTCCATGCTAATGTATTCAAGCGTTAGCCTGCTTTAAACACTCTAATTTTTTCAAAGTAACAGTCCTGTTTCCCTGCAACACCAAATTAATGACATTACAGTTCTTCAAGAAGGAGGAACCAGTAAAGCCAGTACATACCAGAGGCACGACCAACCTACTAATCCCGAAATTCAACTACGAGCTTTTTAACTGCAACAACTTTAATATACGCTATTGGAGCTGGAATTACCGCGGCTGCTGGCACCAGACTTGCCCTCCAA
+
DDDDDIIIIIIIGHIIHHIIIIGHIIIIIIIIIIIIIIIIIIIHIHHHIIIIHIIIIIIIIFHHEHIHIIGHIIIIHHIIIIIIIIHHHHEHHIIHIIIIIIIIIIIHHHHHHHIHIIIIIIIIIIIHHIHHIIIIIIIIIIIHIIIIIIIHIIIIIIIIIIIIIIIIIIHIIIIIIIIIIIIIIIIIIIIIIIIIIIIHIIIIIIIIIIIIIIIIIIIIIIIIIIIIHHIIIHIIIIIIIIHHFIIHIIIIIIIHHIIIIIHIIIIIIIIHIIIIIIIIIIIIIIIIIIIIIIIIIIIIHIIIIIIIIIIIIIIIIIIIIIIIIIIIIIIIIIIIIIIIIDDDDD
@HISEQ:969:HM2KJBCX2:2:1101:5391:61305 2:N:0:ACTATGCA
AACCTCGGATAACCCAACTATCCCTATTAATCATTACGTCGATCCTAGAAACCAACAAAATAGAATCAAAACGTCCTATTTCATTATTCCATGCTAATGTATTCAAGCGTAAGCCTGCTTTAAACACTCTAATTTTTTCAAAGTAACAGTCCTGATTCCCCATGACACCAAATTAATGACATCATGGTTCGTCAGAAGGGAGAAATCAATAAGCTAGTACGTACCAAGGGCACGACCAACATATTGATCCCGAAATTCAACTACGAGCTTTTTAACTGCAACAACTTTAATATACGCTATTGGAGCTGGAATTACCGCGGCTGCTGGCACCAGACTTGCCCTCCAA
+
CDDDDIIIIIHIIIIHIIIIIIIIIIIHHHHHHIIIIHIIIIIIHIIIHIIIGIIIIIIGIHHHHIIIHHIIGHHIIIIIIIIIIHIIIIIIIGIIIIIIIIHHIIHHHIIIIGHIHIIHIHHHIHHHHIIIIIHHIIIHIHIHHIIIIIIIIIHIIIIFHIIIIIHIIIIIIIIIIIIHIIIIIIIIIIIIIIIIIIIIIIIHIHGIIIIHIIIIIIIIIIIIHIHHIIIIIIIIIIIIIIIHHHDHIIIHIIIIIIIIIIIIIIIIIIIIIIIIIIIIIIIIIIHHHIIIIIIIIIIIIIIIIIIIIIIIIIIIIIIIIIIIIIIIIIIIIIIIIIIIHDDDDD
@HISEQ:969:HM2KJBCX2:2:1101:3278:61695 2:N:0:ACTATGCA
AACCTCGGATAACCCAACTATCCCTATTAATCATTACGTCGATCCTAGAAACCAACAAAATAGAATCAAACGTCCTATTTCGTTATTCCATGCTAATGTATTCAAGCGTGAGCCTGCTTTAAACACTCTAATTTTTTCAAAGTAACAGTCCTGATTCCCCATGACACCAAATTAATGACATCATGGTTCGTCAGAAGGTAGGAATCAATAATACCAGTACGTACAATAGCACGACCAATAAATTGATCCCGAAATTCAACTACGAGCTTTTTAACTGCAACAACTTTAATATACGCTATTGGAGCTGGAATTACCGCGGCTGCTGGCACCAGACTTGCCCTCCAA
+
CDDADIIGHIHIIIIIEHEHHHFGHHIHIHHIIIIIIHHHH/GFHIEGHIIIIIHGIIICHHIHCHHIIIIGEHHHH?CGHHIIIIIGIEGHIHHHHHHIHCHHIHIIHIIIIIIIHHHIHHFHHIIHIHHHIHHHHHIIHHIHIIIIIIIHIHHHIIIIHIIIIIGIIHHHHIHHIIHHHIIHHIHHHHHIIIIIIHIHIIHHGIIIIIHHFIHIIIIII=IIHHIIIIIIIIIHHHHG?IHGHHIHHIHIIIIIIHHHIIIIIIHIIIHHIHHHIIIIHGIIIHIIIIIIIIIIIHIIIHIIIIIIHIIHIIIIIIIIIIIHIIIIIIIHIIIHIIHHDD@D@
@HISEQ:969:HM2KJBCX2:2:1101:7326:61767 2:N:0:ACTATGCA
AACCTCGGATAACCCAACTATCCCTATTAATCATTACGGTGGTCCTAGAAACCAACAAAATAGAACCATGCCGTCCTATTTTATTATTCCATGCTAATGTATTCAAGCAAAAATGCCTGCTTTAAACACTCTAATTTTTTCAAAGTAAAGGTCCTGGTTCCCCGCGGCATCCAATTAAGGACATCGCGGTTCTCCAGAAGGTGAGAAATTGACTGCACCAGTTCATACCCCGTGAGGCACGACCGATGCGCCAATCCCGAAATTCAACTACGAGCTTTTTAACTGCAACAACTTTAATATACGCTATTGGAGCTGGAATTACCGCGGCTGCTGGCACCAGACTTGCCCTCCAA
+
DDD@DIIGHHHIIEHHHIIIIGHHHIIIIIIIIIIIIHHIIIIHIIIIIHHI?HHHIIIIIHHGHIHIHHHEDHIIHHHIHIHIIIHIIIGIIHHIHHFHIGHIIHIIIIIIIIIHIHIIHHHHHHHIHHHIHIIHHHHHHIE?HFIIIHIHIIIIHHEIHHHIHIIHHHIIIIHHGIIHIIIIIIIIHIHIIIIIIIIIIHIIHIIIIIHIIIIIIIIHGGHIIIIIIIIIIIIIIIIIHHIIHIIIHFEHIIIIIHIIIIIIIIIHHIHIHHIIIIIIIIIIIIIIIIHIIIIHIIIIIIIIIIIIIIIIHIIHIIIHIIIIIHIIIIIIIIIIIIIIHHIHHHHIDDDCD
@HISEQ:969:HM2KJBCX2:2:1101:4552:61570 2:N:0:ACTATGCA
AACCTCGGATAACCCAACTATCCCTATTAATCATTACGTCGATCCTAGAAACCAACAAAATAGAATCAAACGTCCTATTTCGTTATTCCATGCTAATGTATTCAAGCGTGAGCCTGCTTTAAACACTCTAATTTTTTCAAAGTAACAGTCCTGATTCCCCATGACACCAAATTAATGACATCATGGTTCGTCAGAAGGTAGGAATCAATAATACCAGTACGTACAATAGCACGACCAATAAATTGATCCCGAAATTCAACTACGAGCTTTTTAACTGCAACAACTTTAATATACGCTATTGGAGCTGGAATTACCGCGGCTGCTGGCACCAGACTTGCCCTCCAA
+
DDDDDIIIIIIIIIIHIIIIIIIIIIIIIIIIIIIIIEHIIIIIHIIHIIIIGHIIIIIIIHFHIIHIIIGHHHIHIHHIHFHIIII?HHHHEFHIIHHHIGHIIIHIIIIIHEIIIIIHIIIIIIIIIIIHIHIIIIIIIIIIIIIIIIHIIIIHIHIIIIIIHIHHIIIIIIIIIIIIIIIIIIIIIIIHIIIIIIIIIIIIHHIIIIIIIIIIIIIIIIIIIIIIIIIIIIIIIIIIIIIH<IIIIIIIIIIIIIIIIIIIIIIIIIIIIIIIIIIIIIIIIIIIIIIIIIIIIIIIIIIIIIIIIIIIIIIIIIIIIIIIIIIIIIIIIIIIIIIIDDDDD
@HISEQ:969:HM2KJBCX2:2:1101:6445:61307 2:N:0:ACTATGCA
AACCTCGGATAACCCAACTATCCCTATTAATCATTACGGTGATTCCGAAACCAACAAAACAGGACCACCGTCCTATTCTATTATTCCATGCTAATGTATTCAGACGTAAGCCTGCTTTGAACACTCTAATTTTTTCAAGGTAAAGGTCCTGGTTTCCCACCACGCTAAATTAATAACATGATAGTTCCCCAGAAGGTAGAAATTCTACACACCAGTACAGACTTGTTAGCCCGACCAACGGTAGAATCCCGAAATTCAACTACGAGCTTTTTAACTGCAACAACTTTAATATACGCTATTGGAGCTGGAATTACCGCGGCTGCTGGCACCAGACTTGCCCTCCAA
+
ADDDDIIGIHHHHIIIIHIIIIHIIIIHH?FHHIIIIHIHICGGHHHDHHIHHHHEHCF?GD?CGHHHIDHHHEHHHHIC@CHED@CHHHHHHHHFHIHHIIHHHCHIIEHIIIIHHHHHHIIGIIHHHIDIIIIHHIIHGFGGIIHHIHHEFFH8EHHHGIIHFIIHG@IIHHHFC/HIHHFHHH:HHIIHHHIFIIIIIHHHIIHHHCHHHIIHHHHFHHHHIIIHHHI<IIHIGIIHHHFCIIHIGFIHIG?IHGEHDIIHHHCHIIIHHHHHIIIIIIIIIHIHHHCGIIIIIIHIIHIHIIIIHHHHHHGHIIIHHIIIIIHIHHGIIIHIIIIIDDCDD
@HISEQ:969:HM2KJBCX2:2:1101:16213:63020 2:N:0:ACTATGTA
AACCTCGGATAACCCAACTATCCCTATTAATCATTACGTCAATCCTAGAAACCAACAAAATAGGATCGAACGTCCTATTTCATTATTCCATGCTAATGTATTCAAGCGTTAGCTTGCTTTAAACACTCTAATTTTTTCAAAGTAACAGTCCAAATTCCCCAAAACACCAAATTAATGGCATTAAGGTTCATCAGGAAGGAGGAATCAGTGAGACCAGTACATACCAGAGGCATGACCAACCTACTAACTCCGAAATTCAACTACGAGCTTTTTAACTGCAACAACTTTAATATACGCTATTGGAGCTGGAATTACCGCGGCTGCTGGCACCAGACTTGCCCTCCAA
+
DDCDDHIGIIIIIHIIIIIIHIIIIHIIIIIIIIIIIIHHIHIIIIIIIIIIIIIGHIIIIIHIHIHIIIIIHIIIIHIIIIIIGIIIIIIIGIIIIIIIIHHHIIIIIIIIIIIHIIIIIIIIIIIHIIIIIIIIHHHHIIIIIIHHHIIIIIIIIIIIIIIHIIIIIIIIHIHIHIIIHIIHIHIIIHFIIIIIIIIHHIIIIIIIIIIIIIIHIIIIIIIIIIIIIIIIIHIIIIIIIHHHHHHIHIIHIIIHHIIIIIIIIIIIIIIIIIIIIIIIIIIIIIHHIIIIIIIIIIIIIIIIIIIHHIIIIIIIIIIIIIIIIIIIIIIIIIIIIIIIIDDDDD
@HISEQ:969:HM2KJBCX2:2:1101:18150:62802 2:N:0:ACTATGCA
AACCTCGGATAACCCAACTATCCCTATTAATCATTACGGTGATCCTAGAAACCAACAAAATAGAACCATGCCGTCCTATTCTATTATTCCATGCTAATGTATTCGAGCAAAATGCCTGCTTTAAACACTCTAATTTTTTCAAGGTAAAGGTCCTGGTTCCACATGACACCCAATTAAGGACATCATGCTTCTCCAGAAGGTGAGAAATCAACTGCGACAGTTCATACCCCTTAAGGCACGACCATCACGTCAATCCCGAAATTCAACTACGAGCTTTTTAACTGCAACAACTTTAATATACGCTATTGGAGCTGGAATTACCGCGGCTGCTGGCACCAGACTTGCCCTCCAA
+
DDDDDIIIIIIIIIIIIIIIIIIIIIIIIIIIIIIIHIHIIHHIIIIIIIIIIHIIIIIGIHGEGHHHHHHIHHHHGHHIIIIIGIIIIHIIHGIIIIHHHHIIIIHHIIIIHHIHIHHIIIHHHFIIHIIIIIIIIIGIIHIHHHHIIIIIIIIIIHHIIIIHHHHIIIFIIIIIIIGIIIIIIIHIHHHIHIIIGIIIIHIIIIIIIHIIIIHIIIIIIIIIIIIIGIIIIIIIIHHIIHIIIIIIIIHIIIHIIIIIIIIIIHGIHIIIIIIIIIIIIIIIIIIIIIIIIHHIIIIHIIIIIIIIIIIIIIIIIIIIGIIIHIIIIIIIIIIIIIHIIIIIIIHADDDD
@HISEQ:969:HM2KJBCX2:2:1101:18102:62914 2:N:0:ACTATGCA
AACCTCGGATAACCCAACTATCCCTATTAATCATTACGTCAATCCTAGAAACCAACAAAATAGGATCGAACGTCCTATTTCATTATTCCATGCTAATGTATTCAAGCGTTAGCCTGCTTTAAACACTCTAATTTTTTCAAAGTAACAGTCCTGTTTCCCTGCAACACCAAATTAATGACATTACAGTTCTTCAGAAAGGAGGAATCAGCGAAGCCAGTACATACCCGTGGCACGACCAACCTGCTGACCCCGAAATTCAACTACGAGCTTTTTAACTGCAACAACTTTAATATACGCTATTGGAGCTGGAATTACCGCGGCTGCTGGCACCAGACTTGCCCTCCAA
+
DDDDDIIIIIIIIHHIIIIIIIIIIIIIIIIIIIIIIGIIIGIHIIIIIHIIGIIIIIGIHHHIHIIHIIIIIIIIIIIIIIIIIIHHHIIIIIHIIHIIIIIIIIIIIIIIIIIIIIIIIIIHIIIIIIIIIIIIIIIIIIIIIIHIIIIIIIIIHIHHIIIIIIIIIIIIHIHIIHIIIIIIIIIIIIIIIIIIIIIIIIIIIIIIIIIIIIIIIIIIIIIIIIIIIIIIIIIIIIIIII=IHIIIIIIIIIIIIIIIIIIIIIIIIIIIIHIIIIIIIIIIIIIIIIIIIIIIIIIIIIIIIIIIIIIIIIIIIIIIIIIIIIIIIIIIIIIIIIIIIDDDDD
@HISEQ:969:HM2KJBCX2:2:1101:5604:64036 2:N:0:ACTATGCA
AACCTCGGATAACCCAACTATCCCTATTAATCATTACGGTGATCCTAGAAACCAACAAAATAGAACCATGCCGTCCTATTCTATTATTCCATGCTAATGTATTCGAGCAAAAATGCCTGCTTTAAACACTCTAATTTTTTCAAGGTAAAGGTCCTGGATCCGCAAGACACCCAATTAAGGACATCAAGTTTCTCCAGAAGGTGAGAAATCAACAGCGACAGTTCATACCCCTTAAGGCATGACCATCACGTCAATCCCGAAATTCAACTACGAGCTTTTTAACTGCAACAACTTTAATATACGCTATTGGAGCTGGAATTACCGCGGCTGCTGGCACCAGACTTGCCCTCCAA
+
D0@BDHEHIIHCD1CCC0CF<CC<CFHEHIE1GH1DHHCFCEH<FE?FHCHH@?F@HHIIIHEEHIIIHGFDH@/C<GH?1FFHHHEEHHFC11D1DEG<D@GHHHHHHEHIGHHFGIHGHGEEEHHHIIIIIHGIH6HG@CFGHHHHFFHHHHIHIHHGIHEIIHDFHHEDEHFEHHEIIIHHHIHHHIEHHIIIHHHHHGHHHHHHHIHIIIIIIIIIIHIIIIIHIIIIIIHHHGIHEHHHHHHHFHFFHGIIIHHHHIIHHEHCGHIHIEHHIGIIIIHEHIIHHFFHHIEIHIIHHHHGHIIIHHIHHIIHHIIIIIIIIIIIIIHIIHIIIIIIHHEIIIIIDADAD
@HISEQ:969:HM2KJBCX2:2:1101:17991:64506 2:N:0:ACTATGCA
AACCTCGGATAACCCAACTATCCCTATTAATCATTACGTCGATCCTAGAAACCAACAAAATAGAATCAAACGTCCTATTTCGTTATTCCATGCTAATGTATTCAAGCGTGAGCCTGCTTTAAACACTCTAATTTTTTCAAAGTAACAGTCCTGATTCCCCATGACACCAAATTAATGACATCATGGTTCGTCAGAAGGTAGGAATCAATAATACCAGTACGTACAATAGCACGACCAATAAATTGATCCCGAAATTCAACTACGAGCTTTTTAACTGCAACAACTTTAATATACGCTATTGGAGCTGGAATTACCGCGGCTGCTGGCACCAGACTTGCCCTCCAA
+
DDDDDIIIIIIIIIIIIIHIIIIIIIHIIIIIIIIIIIIIIIIIIIIIIIIIGIIIIIIIIIGHHHHHFHIGHIHIIHHIIIIIIIIIIIIIIIIIHHHHHIIHHHHHIIIIIIIIIIHIIIIIHHFIHHGHIHHIIIIIIHIIIIHHHIHIHHIHIHHIIIIIIIIIIIIHHHHHIIIIHIIIIIIIIIIIIIIIHIIIIHIHGHIHIIIIIIIIIIIIIIIIIIIIHIIIIIHIIIIIIIIIIIIIIIIIIIIIIIIIIIIIHIIHIIIIIIIIIIIIIIIIHHIIIIIIIIHIIIIIIIIIIIIIIIIIIIIIIIIIIIIIIIIIIIIIIIIIIIIIDDDDD
@HISEQ:969:HM2KJBCX2:2:1101:9551:64237 2:N:0:ACTATGCA
AACCTCGGATAACCCAACTATCCCTATTAATCATTACGTCGATCCTAGAAACCAACAAAATAGAATCAAACGTCCTATTTCGTTATTCCATGCTAATGTATTCAAGCGTGAGCCTGCTTTAAACACTCTAATTTTTTCAAAGTAACAGTCCTGATTCCCCAAGACACCAAATTAATGACATCATGGTTCGTCAGAAGGTAGGAATCAATAATACCAGTACGTACAATAGCACGACCAATAAATTGATCCCGAAATTCAACTACGAGCTTTTTAACTGCAACAACTTTAATATACGCTATTGGAGCTGGAATTACCGCGGCTGCTGGCACCAGACTTGCCCTCCAA
+
BDDBDIIIIHIIIIIIIIIIIIIIIIIIIIIHIIIIIIIIIIIHIIIIIIIIHIIIHIIIIHGHIIIIIIIHHIHIIIHHIHHIIIIIIIIGHIIIIIIIIIIIIHIIHIHIIHHIIIIIIIIIIIIIIIIIIIIIIIIIIIIIIIHHFHIIIIIIIIIHIIIIIIIIIIIIIIIIIHHIIHIIIIIHHIIIIIIIIIIIIIIIHHIHIIIIIIHIIHIIHHIIIIIIIIIIIIIIIIIIHIHHIIHIIIIIIIIIIIIIIIIIIIIIIIIIIHIIIIIIIIIIIHIIIIIIIIIIIIIIIIIIIIIIIIIIIIIIIIIIIIIIIIIIIIIIIIIIIIIIDDDDD
@HISEQ:969:HM2KJBCX2:2:1101:10679:65150 2:N:0:ACTATGCA
AACCTCGGATAACCCAACTATCCCTATTAATCATTACGTCGATCCTAGAAACCAACAAAATAGAATCAAACGTCCTATTTCGTTATTCCATGCTAATGTATTCAAGCGTGAGCCTGCTTTAAACACTCTAATTTTTTCAAAGTAACAGTCCTGATTCCCCAAGACACCAAATTAATGACATCATGGTTCGTCAGAAGGTAGGAATCAATAATACCAGTACGTACAATAGCACGACCAATAAATTGATCCCGAAATTCAACTACGAGCTTTTTAACTGCAACAACTTTAATATACGCTATTGGAGCTGGAATTACCGCGGCTGCTGGCACCAGACTTGCCCTCCAA
+
DDDDDIIIIIIHHHHHHIIGHEHIIIIIIIIIIIIIIGHHIIIIIIIIIIIIIIIIIIIGHHEHEHIIIIIIIIIIHIIIEHIIIIIIIIIIGHHGHIHHIIIHHHHIIHIHHIIIIHHHHHHHHIIHFHIIIGHGHHHIIIHIIIIIIIIHHHIHIHHHFEDFHHHIHFHHIIHIHHHIIIHHHIHHHIIHHHHIIHHIHHIIHHHHHHHFHIHIHHHHIIIHIIIIHIIIIIIIIHIHHHGHGFHHIIFIIIHIHIIIIIIIIIHIIIHHIIHGIIIIIIIHGFHHIIIHIHHHHIHHIIIIHHIIIIIHHHHGIIIIIIIHIIIIIIIHHIHIIIIHDACDD
@HISEQ:969:HM2KJBCX2:2:1101:1393:65986 2:N:0:ACTATGCA
AACCTCGGATAACCCAACTATCCCTATTAATCATTACGGTGATCCTAGAAACCAACAAAATAGAATCATGCCGTCCTATTTTATTATTCCATGCTAATGTATTCAAGCAAAATGCCTGCTTTAAACACTCTAATTTTTTCAAAGTAAAGGTCCTGGTTCCCCGCGACACCCAATTAAGGGCATCGTGGTTCTCCAGAAGGTGAGAAATTGACTACACCAGTTCATACCCCTTAAGGCACGACCGATGTGTCAATCCCGAAATTCAACTACGAGCTTTTTAACTGCAACAACTTTAATATACGCTATTGGAGCTGGAATTACCGCGGCTGCTGGCACCAGACTTGCCCTCCAA
+
@@D@@@GEHIGHIHIHEHFFHEHE@CHEHHGHIHEGC@@HIIHIFIIIHHHHHHHIEHHIHICGHHGHECGCEHC?HHGH?GHHEHCCFHHHHE@GHHI11<EFHHFHGHIHFHHIHHHIIIIIIIHGHHHHIIHHIIIHFIIHHIHIEHHHIHHGFIHIHIIIIHHIIHIIIIIHHHHGIIGIIHI<IIIIGIIIIIIIIIIIIIIIIIIIIIIHHIIIGIIHHHHHIIIHIIHHHIIIIHEHIIIHHHFIHIGIIIIHFHIHIIIIIIIIIIIIIIIIIIIHIIIIIIIIIIIHIIIHIIIIIIIIIIIIHIIIIHIIIIIIIIIIIIIIIIIHIIIIHIIIIIICDDDD
@HISEQ:969:HM2KJBCX2:2:1101:13129:65723 2:N:0:ACTATGCA
AACCTCGGATAACCCAACTATCCCTATTAATCATTACGTCAATCCTAGAAACCAACAAAATAGGATCGAACGTCCTATTTCATTATTCCATGCTAATGTATTCAAGCGTTAGCCTGCTTTAAACACTCTAATTTTTTCAAAGTAACAGTCCTGTTTCCCTGCAACACCAAATTAATGACATTACAGTTCTTCAAGAAGGAGGAATCAGTAAAACCAGTACATACCATAGGCACGACCAACCTACTGACCCCGAAATTCAACTACGAGCTTTTTAACTGCAACAACTTTAATATACGCTATTGGAGCTGGAATTACCGCGGCTGCTGGCACCAGACTTGCCCTCCAA
+
DDDDDIIIIIIIIIIIIIIIIIIIIIIIIIIIIIIIHIIIIIIIIIIIIIIIIIIIIIIIHHHIGHHIIIIHIIIIIIIIIIIIHIIHIH@HIHIIIIIIIHHHHIIIIIIHHHHGIIIIIIIIIIIIIIIHIHIIIIIIIIIIIIIIIIIIIHIIIIIIIIIIIIIIIIIIIIIIIIIIIIIIIIIIHIIIIIIHIIIIIIIIIIIIIIIIIIIIIIIIIIII<IIIIIIIIIIIIIIIIIHHIIGIIIIIIIIIIIIIIIIIIIIIIIIIIIIIIIIIIIIIIIIIIIIIIIIIIIIIIIIIIIIIIIIIIIIIIIIIIIIIIIIIIIIIIIIIIIIIIDDDDD
@HISEQ:969:HM2KJBCX2:2:1101:1773:66658 2:N:0:ACTATGCA
AACCTCGGATAACCCAACTATCCCTATTAATCATTACGGTGATCCTAGAAACCAACAAAATAGAATCATGCCGTCCTATTTTATTATTCCATGCTAATGTATTCAAGCGTGAGCCTGCTTTAAACACTCTAATTTTTTTAAAGTAACAGTCCTGATTCCCCATGACACCAAATTAATGACATCATGGTTCGTCAGAAGGTAGGAATCAATAATACCAGTTCGTACAATAGCACGACCAATAAATTGATCCCGAAATTCAACTACGAGCTTTTTAACTGCAACAACTTTAATATACGCTATTGGAGCTGGAATTACCGCGGCTGCTGGCACCAGACTTGCCCTCCAA
+
DDDDDIIEHE@HCHEEHIHIGHHGIIIHCHHGHIECHIH@HEEHEHHHIIIIEHIFGHIHHI1FGHIIIIEHHHHHII?DCFHHIHIHHHE?HHHHIIIHHHHIIIHHHHIIHHIHEHGHHGHHHHIHHIHIIIIHHHHIIHHEHIHHHIHHHGHHHIHHGIIIIHIIIIIIIGIIIIHHFHIIIIHDEIIIIIIIIIIHHFGIIIHHHIHGHGFHIHIIHIIIIIIHIIIHIIHG>IIHHHHHEIIHEIIIIIIHIIIIIHIIIIIIHIIIHIIIIIIIIIIIIHHHIIIIIHHEIIIHHIIIIIIIIHHHHIIIIIIIIIIIIHHGIIIHIIIIIIIIIDDDDD
@HISEQ:969:HM2KJBCX2:2:1101:17861:66786 2:N:0:ACTATGCA
AACCTCGGATAACCCAACTATCCCATTAATCATTACGTCGATCCTAGAAACCAACAAAATAGAATCAAACGTCCTATTTCATTATTCCATGCTAATGTATTCAAGCGCGAGCCTGCTTTAAACACTCTAATTTTTTCAAAGTAACAGTCCTGATTTCCCACGACACCAAATTAATGACATCGTGGTTCGTCAGAAGGTAGGAATCAATTTGACCAGTACGTACCGAGGCACGACCGATCAACTGATCCCGAAATTCAACTACGAGCTTTTTAACTGCAACAACTTTAATATACGCTATTGGAGCTGGAATTACCGCGGCTGCTGGCACCAGACTTGCCCTCCAA
+
DDDDDIIIIGIIIIIIIIIHIIIIIIHIIIIIHIHIIIHHIIIGIIIIIIIHIIIIIIIGHHHFHIIGIIIHIIIIIIIGIIIHIIIIIIIIHHIIHHIIIIIIIHHIIIHIIIIHIIIIIIIIIIHIIHIIIIHHIIIHIIIIIIIIIIIIIIHIIIIIIIIHIIIIIIIIIIIIHIIIIIIIIIIIIIIIIIIIIIIIIIIIIIIIIIIIIIIIIIIIIIIIIIHIIIIIIIIIIIIIIIIHIIIIIIIIIIIIIIIHIIIIIIIIIIIIIIIIIIIIIHIIIIIIIIIIIIIIIIHIIHIIIIIIIIIIIIIIIIIIIIIIIIIIIIIIIIIIIIIDDDDD
@HISEQ:969:HM2KJBCX2:2:1101:14338:67220 2:N:0:ACTATGCA
AACCTCGGATAACCCAACTATCCCTATTAATCATTACGGCGGTCCTAGAAACCAACAAAATAGGACCGCACGTCCTATTCTATTATTCCATGCTAACGTATTCGAGCAAAGGCCTGCTTTGAACACTCTAATTTTTTCAAAGTAAAAGTCCTGGTCCCCAACACACCCAGTGAAGGGCATGCGGTTCTCCAGAAGAGAAGGCCCGGCCGGACAAGTGCACGCGGTGAGGCGGACCTGCCAGCCAGGCCAAAGGTTCAACTACGAGCTTTTTAACTGCAACAACTTTAATATACGCTATTGGAGCTGGAATTACCGCGGCTGCTGGCACCAGACTTGCCCTCCAA
+
DDDDDIIIIIIIIIIIIIIIIIIIIIIHIIIIIIIIIIHIIIIIIIIIIHIHIHIIHHHHIICHHHHDHIHIFHHHHIIIIIIIIIHIIIHHIIIIIIIIIIIHIIIIHIIHGIIIIIIIIIIIIIHHIHIHHIIHHIIIIIIIIIIIIIIIHIIIIIIIIIHIIIIIIIIIIIIIIIIIIIIIIIIIIIIIIIIIIIIIIIIIIIIIIIIIIIIIIIIIIIIIIIIIIIIIIIIIIIIIIIIGIHEIIIIIIIIIIIIIIIIIIIIIIIIIIIIIIIIIIIIIH@IIIIIIIIIIIIIIIIIIIIIIIIIIIIIIIIIIHIIIIIIIIIIIIIIIIIIDDDDD
@HISEQ:969:HM2KJBCX2:2:1101:20827:67497 2:N:0:ACTATGCA
AACCTCGGATAACCCAACTATCCCTATTAATCATTACGTCGATCCTAGAAACCAACAAAATAGAATCAAACGTCCTATTTCGTTATTCCATGCTAATGTATTTAAGCGTGAGCCTGCTTTAAACACTCTAATTTTTTCAAAGTAACAGTCCTGATTCCCCATGACACCAAATTAATGACATCATGGTTCGTCAGAAGGTAGGAATCAATAATACCAGTTCGTACCGAGGCACGACCGACAATTTGATCCCGAAATTCAACTACGAGCTTTTTAACTGCAACAACTTTAATATACGCTATTGGAGCTGGAATTACCGCGGCTGCTGGCACCAGACTTGCCCTCCAA
+
DCDDDIIIIIIIIIIIGIIIHIIIIIIIIIIIIIIIIIIIIHIIIIIIIHIHIIIIIIIIIIIIIIIIIIHIIIHIIHICHIIIIIHIIHHGHEHIIHIIIIIIIHIIIIIIIIIIHIIIIIIHHIIIIHIIIIIIHIEHFHIIIIIIIIIIIIHHIHHIIIHIIIHIIIIHHIIIIIIIIHIIIIIIHIIIIIIIIIIIIIIIHHIIIIIHHIIIIIIIIIIIIIIII?=IIIIIIIIIIIIHIIIIIIIIIIIIIIIIIIIIIIIIIIIIIIIIIIIIIIIIIIIIIIIIIIIIIHGHIIIIIIIIIIIIIIIIIIIIIIIIIIIIIIIIIIHIIIIIDDDDD
@HISEQ:969:HM2KJBCX2:2:1101:17704:67698 2:N:0:ACTATGCA
AACCTCGGATAACCCAACTATCCCTATTAATCATTACGTCAATCCTAGAAACCAACAAAATAGGATCGAACGTCCTATTTCATTATTCCATGCTAATGTATTCAAGCGTTAGCTTGCTTTAAACACTCTAATTTTTTCAAAGTAACAGTCCAAATTCCCCGCAACACCAAATTAATGGCATTACGGATCATCAGGAAGGAGGAATCAGTGAGACCAGTACATACCAGAGGCATGACCAATCTACTAACCCCGAAATTCAACTACGAGCTTTTTAACTGCAACAACTTTAATATACGCTATTGGAGCTGGAATTACCGCGGCTGCTGGCACCAGACTTGCCCTCCAA
+
DDDDDIIIIIIIIIIIIIIIIIIIIIIIIHIIIIIIIGHIIIIIIHHIIIIIIIIIIIIIIHHHIIIIIIIIIIHIIIIIIIIIIIIIIIIHGHEFIIIIIIIHIHIHHIIHIIIIIIIIIIIHIIIIIIIIIIIIHIIIIIIIIIIIIIIIIIIHIGHIIHIIIIIIIIIIIIHIIIIIHIIIIIIIIIIIIIIIIIII<IIIIIIIIIIIII<IIIHIHIIIIIIIIIIIIIIIIIIIIIIHHHHIIIIIIIIIIIIIIIIIIIIIIIIIIIHIIIIIIIIIIIIIIIIGIIIIIIIIIIIIIIIIIIIIIIIIIIIIIIHIIIIIIIIIIIIIIIIIIDDDDD
@HISEQ:969:HM2KJBCX2:2:1101:9628:67571 2:N:0:ACTATGCA
AACCTCGGATAACCCAACTATCCCTATTAATCATTACGGTGGTCCTAGACCAACAAAATAGAACCAACGTCCTATTCTATTATTCCATGCTAATCTATTCAAGCAAAAGCCCGCTTTAAACACTCTAATTTTTTCAAGGTAATGGTCCTGGTTCCCCGACACACCCAATAAAGGGCATACCGGCTCACCAGAAGGATAGACCCGACAACAGACAGTACTCGCCAGAGACGGACCGCCCGGTCAGGCCTAAAATTCAACTACGAGCTTTTTAACTGCAACAACTTTAATATACGCTATTGGAGCTGGAATTACCGCGGCTGCTGGCACCAGACTTGCCCTCCAA
+
DDDDDIIIIIIIIIIIIIIIIIIIIIIIIIIIIIIIIIHIHIIFHIIHIIIIIIIIIHIIHIIIIIEHIIIGHHIIIIIIIIIICHIIGIIHIHIIHIHIIGHHIIHIHIIIHIHIIHHHIIIIIIIIIIIIIIIIIIIIIIIIIHIIIIIHHIIIGIIIIIIIIIIIIIIIIIIHIIIHIIIIIIHIIIIIIIIIIHHHIIIIIIIIIIIHIIIIIIIIIIIIIIIIIIIIIHHIIIIIIHIHIHIIIIIIIIIIIIIHIIIIIIIIIIIIIIIIIIIIIIIIIIIIIIHIIIHHHHIIIIIIIIIIIIIIIIIIIIIIIIIIIIIIIIIIIIIIIIDDDDD
@HISEQ:969:HM2KJBCX2:2:1101:12577:67816 2:N:0:ACTATGCA
AACCTCGGATAACCCAACTATCCCTATTAATCATTACGTCGATCCTAGAAACCAACAAAATAGAATCAAACGTCCTATTTCATTATTCCATGCTAATGTATTCAAGCGTGCGCCTGCTTTAAACACTCTAATTTTTTCAAAGTAACAGTCCTGATTCCCCACGACACCAAATTAATGACATCGCGGTTCTTCAGAAGGTAGGAACCAATAATGCCAGTGCGTACCGAGGCACGACCGACAATCTGATCCCGAAATTCAACTACGAGCTTTTTAACTGCAACAACTTTAATATACGCTATTGGAGCTGGAATTACCGCGGCTGCTGGCACCAGACTTGCCCTCCAA
+
DDDDDIIHIIIIIIIIIIIIIIIIIIIIIIIIIIIIIIIIIIIIIIIHIIHHIIIIIIIHIIHIHIIIIIIIHIIIIIIIHIHIIIIIIIIIHIIIIIIIIHHHIIIIIIIHIIIIHHIIIIIIIIIIIIIIIIIIIIIIIHIHIIIIHIHIHIIHHIHHIIIHIIIIIIIHIIIHIIIIIIIIIIIIIIIIIIIIIIIIIIIIIIIIIIIIIIIIIIIIIIIIIIHIIIIIIIIIIIIIIIHFIIHIIIIIIIIIIIIIIIIIIHIIIIIIIIIIIIIIIIIIIIIIIIIIIIIIIIIHIIIIIIIIIIIIIIIIIIIIIIIIIIIIIIIIIIIIIIIIDDDDD
@HISEQ:969:HM2KJBCX2:2:1101:10321:68212 2:N:0:ACTATGCA
AACCTCGGATAACCCAACTATCCCCATTAATCATTACGTCAATCCTAGAAACCAACAAAATAGGATCAAACGTCCTATTTCATTATTCCATGCTAATGTATTCAAGCGTTAGCCTGCTTTAAACACTCTAATTTTTTCAAAGTAACAGTCCTGTTTCCCTGCAACACCAAATTAATGACATTACAGTTCTTCAAGAAGGAGGAACCAGTAAAGCCAGTGCATACCAGAGGCACGACCAACTTACTAATCCCGAAATTCAACTACGAGCTTTTTAACTGCAACAACTTTAATATACGCTATTGGAGCTGGAATTACCGCGGCTGCTGGCACCAGACTTGCCCTCCAA
+
DDDDDIIIIIIIIIIIIIIHHIIICGIIIIIIIHIIIIIIIIIGHIHHHHIIIIIIIGIIIIHHIHIIIIIHIHIIIIHIIIIIHIIIIIIGEHHIIIHIIIIHIIIIIIIIIIIIIIIIIIIIIIIIIIIIIIIIHIHIIIIIIIIHHHIIIHIIIIIIIHHIIIIIIIIHHIIIIIIIIIIIIIIHIIHIIIHHIIIIIIIIIHIHIIIIIIIIIIIIIIIIHIIIIIIIIIIIIIHIIHIHHIIHHIIIIIHHHIIIHHEIIIIIIIIIIIIIIIIIIIIIIIIIIIIIIIIIIIIIIIIIIIIIIIIIIIIIIIIIIIIIIIIIIIIIIIIIIIIIIDDDDD
@HISEQ:969:HM2KJBCX2:2:1101:17814:68374 2:N:0:ACTATGCA
AACCTCGGATAACCCAACTATCCCTATTAATCATTACATCGATCCTAGAAACCAACAAAATAGAATCGGATGTCCTATTTCATTATTCCATGCTAATGTATTCAAGCGTGAGCCTGCTTTAAACACTCTAATTTTTTCAAGGTAACAGTCCTAATTCCCCGTGACACCAAATTAATGGCATTACGGTTCTTTAGAAGGTGAGAAATCAATAATATCAGTACATACCAACGGCATGACCGAAACATTGATCCCGAAATTCAACTACGAGCTTTTTAACTGCAACAACTTTAATATACGCTATTGGAGCTGGAATTACCGCGGCTGCTGGCACCAGACTTGCCCTCCAA
+
@DDDDHIIIHHIIII=FHHHIHECHHHHICHGHHFHHHIIIIIGIHEFGHHIIEHHEHEHHIIGHFFFE0E<CG?GHHHIHCDHCECHEIIHEHHFHII@HHGHGHHFHGHHHHGGGHIIIHEHEHGHEFHHIIHHHHHHHHHIHIHIIHHIHGFCHHHEFGCIIIHHHGF@HHHHH1IHIGIHHFGFHHHGIHHIHHGGIHIHHGIIIHHHGHHHGCHHIHGIIIIIIIIIIIIIIIIHHHFHHHIHHIIHHIHIHHIIIIIIIIIIIIHIIIIIHHHIIIIIIIIHGIIIIHIIIHEIHHHGHHIHIHHHIIIIIIIIIIIIIIIIIIIIIIIIIIIIIIDCDDD
@HISEQ:969:HM2KJBCX2:2:1101:15723:68749 2:N:0:ACTATGCA
AACCTCGGATAACCCAACTATCCCTATTAATCATTACGTCAATCCTAGAAACCAACAAAATAGGATCGAACGTCCTATTTCATTATTCCATGCTAATGTATTCAAGCGTTAGCTTGCTTTAAACACTCTAATTTTTTCAAAGTAACAGTCCAGATTCCTCGCAACACCAAATTAATGGCATTACGGCTCATCAGGAAGGAGGAATCAGTGAGACCAGTACATACCAGTGGCATGACCAACCTACTGACCCCGAAATTCAACTACGAGCTTTTTAACTGCAACAACTTTAATATACGCTATTGGAGCTGGAATTACCGCGGCTGCTGGCACCAGACTTGC
+
@DB0<CE0CE0DFFHHHIF1GHFHFE1CGF1CC?FEEEGH0<FEFHECGEHFDEHHHHIGIIHCHCEHEHCDGH0<FHF?1DHF?FCHHF@6<@6DHHGH?@G<ED6@HHEHEHHFACHABCGGAEEIHHE?@@CCCHIHHHGIHHFHHH?HIHEEEFGCEFCDCCGEGCEG<HGGHGEHHGDCHF<F1F<F?HIIIIHHHFHEIFHHHIIHGIHHHHIIHGIHGIGIFIHIIIHEC@HHHFIHIIHIIHEHHCHCHECECECHHHEHEHHIIHHIGIGIIIHFHIHHHGIHIIIIHGGFGIHFIHGC1IHEIIIHIIIIHHIIIHIIHHHHEHBDDBA
@HISEQ:969:HM2KJBCX2:2:1101:7598:68781 2:N:0:ACTATGCA
AACCTCGGATAACCCAACTATCCCTATTAATCATTACGTCAATCCTAGAAACCAACAAAATAGGATCGAACGTCCTATTTCATTATTCCATGCTAATGTATTCAAGCGTTAGCTTGCTTTAAACACTCTAATTTTTTCAAAGTAACAGTCCAAATTCCCCGCAACACCAAATTAATGGCATTACGGATCATCAGGAAGGAGGAATCAGTGAGACCAGTACATACCAGAGGCATGACCAATCTACTAACCCCGAAATTCAACTACGAGCTTTTTAACTGCAACAACTTTAATATACGCTATTGGAGCTGGAATTACCGCGGCTGCTGGCACCAGACTTGCCCTCCAA
+
DDDDDIIIIIIIIIIIIIIIIIIIIIIIIIIIIIIIIIIIIHIIIIIIIIIIIIIIIIIIIIFHIIIIIIIHHHHHIIIHIEHIIIIICHHIIIHIIIIIHHHGIHIIHIIIIHIIIIIHIIHIIIIIIIIIIIIHIIIIIIIIIIIIIIIIIIIIIIHHIIIIIIIIIIIIIIIIIIIIIIIIIIIIIIIIIIIIIIIIIIIIIIIIIIIIIIIIIIIIIIIIIH<IIIIIIIIIIIIIIIIH;IIIIIIIIIIIIIIIIIHIIIIIIIIIIIIIIIIIIIIIIIIIIIIIIIIIIIIIIIIIIIIIIIIIIIIIIIIIIIIIIIIIIIIIIIIIIIIIIDDDDD
@HISEQ:969:HM2KJBCX2:2:1101:7813:68977 2:N:0:ACTATGCA
AACCTCGGATAACCCAACTATCCCTATTAATCATTACGTCAATCCTAGAAACCAACAAAATAGGATCGAACGTCCTATTTCATTATTCCATGCTAATGTATTCAGACGTAAGCCTGCTTTGAACACTCTAATTTTTTCAAGGTAAAGGTCCTGGTTTCCCACCACGCTAAATTAATAACATGATGGTTCCCCAGAAGGTAGAAATTCCACACGTCAGTACAGACAATGCCCGACCAACGGTAGAACCCCGAAATTCAACTACGAGCTTTTTAACTGCAACAACTTTAATATACGCTATTGGAGCTGGAATTACCGCGGCTGCTGGCACCAGACTTGCCCTCCAA
+
DDDDDIIIIIIIIHIIIGIIIIIIIIIIIIIIIIIHIHIIIIIHIIIIIHIIIIIIIIHIIIIIHHHHHIIIIIIIFHHEHHIIHHIIIIIHIHIGIIIIIIIIIIHGIIIHIIIHIIIHIHIIIIIHHHGIHIIIIHIIIIIIHIIIIIIIIIIIIHIIIIIIIIIIIIIIIIIIIIHHIIIIIIHHIHIIIIIIIIIIIIIIHHIIIIHIIIIIIIIIIIIIIIIIIIIIIIIIIIIHHGFIIIIIIIIIIIIIIIIIIIIIIIIIIIIIIIIIIIIIIIIIIIIIIIIIIIIIIIIIIIIIIIIIIIIIIIIIIIIIIIIIIIIIIIIIIIIIIIIDDDDD
@HISEQ:969:HM2KJBCX2:2:1101:11075:68856 2:N:0:ACTATGCA
AACCTCGGATAACCCAACTATCCCTATTAATCATTACGTCAATCCTAGAAACCAACAAAATAGGATCGAACGTCCTATTTCATTATTCCATGCTAATGTATTCAAGCGTTAGCTTGCTTTAAACACTCTAATTTTTTCAAAGTAACAGTCCAAATTCCCCAAAACACCAAATTAATGGCATTAAGGTTCATCAGGAAGGAGGAATCAGTGAGACCAGTACATACCAGAGGCATGACCAACCTACTAACCCCGAAATTCAACTACGAGCTTTTTAACTGCAACAACTTTAATATACGCTATTGGAGCTGGAATTACCGCGGCTGCTGGCACCAGACTTGCCCTCCAA
+
D@@DDIIGIHIIIHHHHFHGIIIIIIEHHHHEEHFEHICHHGHFIIIIIFEHIIHHICGHIHGHHF?DECGH@1C@CFHHIEHEHHHIHIHEHHCEHHHCHHHHEFHHHGHCHEEHIIIHHIGFBHGHHHEGHEHEHHIG?HIIHHIHIIHFIHFEHHIHHHHGECHHHHHHFIIHHFFIHHHHFHFHHFEFIIHIIIIHIGIHHHHIHHIIIHFHHHIIIIIIHIIIHHIIHHIIIHHIHIHGEHHHIHGHHHFF<HHHGECDHHHIIIHHHHIIIIIIIIIIHEFHIHFIIIIIIIIIIHHIIIIIHIIIHIIIIIIIIIIIIGIIIIIIIIIHIIIIHDDDDD
@HISEQ:969:HM2KJBCX2:2:1101:15421:69042 2:N:0:ACTATGCA
AACCTCGGATAACCCAACTATCCCTATTAATCATTACGTCGATCCTAGAAACCAACAAAATAGAATCAAACGTCCTATTTCATTATTCCATGCTAATGTATTCAAGCGTGCGCCTGCTTTAAACACTCTAATTTTTTCAAAGTAACAGTCCTGATTCCCCACGACACCAAATTAATGACATCGCGGTTCTTCAGAAGGTAGGAACCAATAATGCCAGTACGTACCGAAGCACGACCAACAATTCGATCCCGAAATTCAACTACGAGCTTTTTAACTGCAACAACTTTAATATACGCTATTGGAGCTGGAATTACCGCGGCTGCTGGCACCAGACTTGCCCTCCAA
+
DCDDDIGGHDHHHHHHIIHHIIIHGGHIIIIIIGHIIHEHHIIIEHIIIGHI?GHE1FHIGGGHIIIIEHCHGHHIGIGHHIIGHGGEEEHHGHHHGFHHHHHHHHEEHIIHHIHHIHFCHHIHHIHHIIIIIHHHGIIIHHHHIHHIHIHHHHHHIHHGHIHIHHHIIGHHIHHEHHHFHIHIIHIHHHIIIIIIIIHHIHFHHEHHHHGFIHHIHIIIHGHHHIIIIIIHHHHHHIIGE?HHIIIGIIIHIIIHEHGC<CEIFIHIHHHHHGHHIHIHHHFC1GGCHIHDHHIIIHHIIHIIIIHHHIFIHHIIIIIIIIIIIHHHHHHHHIIIHGIIDADDA
@HISEQ:969:HM2KJBCX2:2:1101:15966:69262 2:N:0:ACTATGCA
AACCTCGGATAACCCAACTATCCCTATTAATCATTACGTCGATCCTAGAAACCAACAAAATAGAATCAAACGTCCTATTTCATTATTCCATGCTAATGTATTCAAGCGTAAGCCTGCTTTAAACACTCTAATTTTTTCAAAGTAACAGTCCTGATTCCCCACGACACCAAATTAATGACATCGCGGTTCTTCAGAAGGTAGGAACCGATAATGCCAGTGCGTACCGAGGCACGACCAACAATTCGATCCCGAAATTCAACTACGAGCTTTTTAACTGCAACAACTTTAATATACGCTATTGGAGCTGGAATTACCGCGGCTGCTGGCACCAGACTTGCCCTCCAA
+
BDDDDIIIIIIIIIIIIIIIIIIIIHHIIIIIIIIIIIIIIIHIIIIIIIIIIIIIIIHIIIIIIIHIIIHFHIIIIHIIIIIIIIHIHIIHIIIIIIIIIIGIIIIHIIIHHHHIIHHIHHIIHHHIIHIIIIIIIIIIIIIHHHIIIIIIIIIIIIIIIIIIIIIIIIIIHIIIIIIHIIIIIIIIIIIIIIIIIIIIIIIIIIIIIIIIIIHIIIIIIIIIIIIIIIIIIIIIIIIGIHGFIIIIIIIIIIIIIIIIHHIIIIIIIIIIIIIIIIIIIIIIIIIIIIIIHIHIIIIIIIIIIIIIIIIIIIIIIIIIIIIIIIIIIIIIIIIIIIIIDDDDD
@HISEQ:969:HM2KJBCX2:2:1101:15784:69423 2:N:0:ACTATGCA
AACCTCGGATAACCCAACTATCCCTATTAATCATTACCTCGACTCCGAAAGCCAACGAAATAGAACCGAGATCCTATTCCATTATTCCATGCACTAATGTTCAGGCTGTAGCGCCTGCTTTGAGCACTCCAATTTTTTCAAAGTAAACGTGCTGGCCACTCAAGGCACTCGGTAAAGAGAACCATGAACGAACCAACAAAATCGTCCAAGCAAACAGTAAACATCGCAAGATGCACCATTCACCTGAAACCGAGATCCAACTACGAGCTTTTTAACCACAACAATTCTGATATACGCTATTGGAGCTGGAATTACCGCGGCTGCTGGCACCAGACTTGCCCTCCA
+
DDDDDIIHIHHIIIIIIIIIIIIIIIIIHHHIIIIIIIIIIIIHIIIIIIIIIHHIH?HIIIIIIIIHGIIHHIIHIIHIIHIIIIIIHHHEHHIHHHHHIHGHHIIHIIGGHHHIFHHHHIIHBHIFIIIIIIHFGIIHIIIHIIHIHIIIGIHIHHIIIIIIIIHHIHIHHHIIIIHHII<IIIIIIHIIGIIIIGIHIHIIIIIIIIIIIIIIIIIIIIIHIIIIIIHIIIHIIIHEGHHFIGIHHIIIIIIIIIIIIIIIIIIIIIHIIHHHHIHHFIIIIHIIIGIIIIIIIIIIIIIIIIIIIIIIIIIIIIIIIIHGIIIGIIIIIIIIIIIICDCDD
@HISEQ:969:HM2KJBCX2:2:1101:14821:69796 2:N:0:ACTATGCA
AACCTCGGATAACCCAACTATCCCTATTAATCATTACGTCAATCCTAGAAACCAACAAAATAGGATCGAACGTCCTATTTCATTATTCCATGCTAATGTATTCAAGCGTTAGCTTGCTTTAAACACTCTAATTTTTTCAAAGTAACAGTCCAAATTCCCCGCATCACCAAATTAATGGCATTACGGCTCATCAGGAAGGAGGAATCAGTGAGACCAGTACATACCAGAGGCATGACCAACCTACTAACCCCGAAATTCAACTACGAGCTTTTTAACTGCAACAACTTTAATATACGCTATTGGAGCTGGAATTACCGCGGCTGCTGGCACCAGACTTGCCCTCCAA
+
D?B@DIIIHDHHHIIEGHGHHHHHHHHIIGIGHIIHHIIIIIHHIIIIIIFHIHIIHGHHGEGCGHHH=HHHIHHH?GHEHHGH?FHHIIIIIIIIIIIHHHFHIHIHGHHIIIIHHGIHHHIGHHIIIIIIIHHIHHHHHHHHHIHHGGIHHH@HDHHFHHH#EIHHIHHHHEHGIIIIIIIIIIHHIIHIIIIGIIIIHEHHHIIIHIHEIIHIIIIIIIIIIHIIIIIIIGIIIIHIIHGGHIHIIIIIIIIIIHEIIIIHIHIHHHIIIHIIIIIIIIIIIIIIIIIIIIIIIIIIIIIIHIHHHHIHIIIIHIIIIIIHHIIHIIIIIIIIIIIHIAADDD
@HISEQ:969:HM2KJBCX2:2:1101:5212:70175 2:N:0:ACTATGCA
AACCTCGGATAACCCAACTATCCCTATTAATCATTACATCGATCCTAGAAACCAACAAAATAGAATCGGATGTCCTATTTCATTATTCCATGCTAATGTATTCAAGCGTGAGCCTGCTTTAAACACTCTAATTTTTTCAAGGTAACAGTCCTAATTCCCCGTGACACCAAATTAATGGCATTACGGTTCTTTAGAAGGTGAGAAATCAATAATATCAGTACATACCAACGGCATGACCGATACATTGATCCCGAAATTCAACTACGAGCTTTTTAACTGCAACAACTTTAATATACGCTATTGGAGCTGGAATTACCGCGGCTGCTGGCACCAGACTTGCCCTCCAA
+
DDDDDIIIIIIIIIIIIIIIIIIIIIIIIIIIIIIIIIIIIIIIIIHIIIIIIIIIIIIIIIHFHIIIIHIIIIIIIIIIIIIIIIIHIIIIHIIIIIIIIIIIIIIHIIIIIIIIIIHHIIIIIIIIIIIIHIHIIIIIIIIHHIIIIIIIIIIIIIIIIIIIIIIIIIIIIIIIIIIIIIIIIIIIIIIIIIIIIIIIIHIIIIIIIIIIIIIIIIHIIIIIIIIIIIIIIIIIIIIIIIIIIHIIIIIIIIIIIIIIIIIIIIIIIIIIIIIIIIIIIIIIIIIIIIIIIIIIIIIIIIIIIIIIIIIIIIIIIIIIIIIIIIIIIIIIIIIIIIIIIIDDDDD
@HISEQ:969:HM2KJBCX2:2:1101:10799:70032 2:N:0:ACTATGCA
AACCTCGGATAACCCAACTATCCCTATTAATCATTACGGTGATCCTAGAAACCAACAAAATAGAACCATGCCGTCCTATTCTATTATTCCATGCTAATGTATTCGAGCAAAAATGCCTGCTTTAAACACTCTAATTTTTTCAAGGTAAAGGTCCTGGATCCGCAAGACACCCAATAAAGGACATCAAGTTTCTCCAGAAGGTGAGAAATCAACAGTAACAGTTCATACCCCTTAAGGCATGACCATCACGTCAATCCCGAAATTCAACTACGAGCTTTTTAACTGCAACAACTTTAATATACGCTATTGGAGCTGGAATTACCGCGGCTGCTGGCACCAGACTTGCCCTCCAA
+
BDBDDIIHHIIIHIIIIIIIHIHIIGHHIIIIIIIHHHIIIHIIIIIIIIIEGHHIIIGHHIHHHI?HIHEHIIIIIIIIFHIIIGEHEFCHEHIIIIIIIFHIIIFIIIHIIIHIIIIHIIIIIIIHHIHHHGHIIIIIHIIIHIIIIHHHIHIIGHHHIIHIHHHIHIHHHIHHIIIIIIHIIIIHHHHIIIIIHHHHIHHIHHHHEGIIHIIHIHIIIIHHHIHIIIHIIIIIIIIIIHIIHIHHHHGCHFCGIIIIIIIIIIHHHHIHIGHIIHIIIIIIIIIIIIIIHIIIHHIIHIIIIIIHHIIIIIIIIIIIIIHIIIIIIIIGIIIIIIIIIIIIIIIIDDDDD
@HISEQ:969:HM2KJBCX2:2:1101:11467:70326 2:N:0:ACTATGCA
AACCTCGGATAACCCAACTATCCCTATTAATCATTACGTCGATCCTAGAAACCAACAAAATAGAATCAAACGTCCTATTTCATTATTCCATGCTAATGTATTCAAGCGTGAGCCTGCTTTAAACACTCTAATTTTTTCAAAGTAACAGTCCTGATTCCTCACAACACCAAATAAATGACATCATGGTTCGTCAGAAGGGAGAAACCGACGATGCCAGTACGTACCGAGGCACGACCAACATGATGGTCCCGAAATTCAACTACGAGCTTTTTAACTGCAGCAACTTTAATATACGCTATTGGAGCTGGAATTACCGCGGCTGCTGGCACCAGACTTGCCCTCCAA
+
DDDDDIIIIIIIIIIIIIIIIIIIIIIIIIIIIIIIIIIIGHIIIIIIIIIIIIHHIIIIIIHHHHIIIIIIIIHIIIIIIIIIIIIIIHGGIHHHIIIIHGHIIIIIIIIIIIIIIIHHIIIIIIIHIIIIIIIIIIIIGIIIIHIIIIIIIHIIIIIIIIIIIIIIIIIIIIHIIHIIIIIIIIIIIIHIIIHIIIIIIIHHIHIIIIIIIIIIIIIHHEHIIIIIIIIIIIIIIIIIIIIHIIIIIIIIIIIIIIHIHHHIHHIIIIIIHGIIIIHHIIIIIIIIIIIIIIIIIIIIIIIIIIIIIIIIIIIIIIIIIIIIIIIIIIIIIIIIIIIIDDDDC
@HISEQ:969:HM2KJBCX2:2:1101:18471:69992 2:N:0:ACTATGCA
AACCTCGGATAACCCAACTATCCCTATTAATCATTACGTCAATCCTAGAAACCAACAAAATAGGATCAACGTCCTATTTCATTATTCCATGCTAATGTATTCAAGCGCGAGCCTGCTTTAAACACTCTAATTTTTTCAAAGTAACAGTCCTGATTCCCCGCCACACCAAATTAATGACATGATGGTTCGTCAGAAGGTAGGAACCAGTAACACCAGTACGTACCTAAGGCACGACCAACGTACTGATCCCGAAATTCAACTACGAGCTTTTTAACTGCAACAACTTTAATATACGCTATTGGAGCTGGAATTACCGCGGCTGCTGGCACCAGACTTGCCCTCCAA
+
DDDDDIIIIIIIIIIIIIIIIIGIIIIIIIIIIIIIIIIIIIIIIIIIHIIIIIIIIGIIIIHHIIIIHIIICHHIIIIIIIIIIIGHIIIHHIIIIIIIIHGHIHHIIIIIHIIHHIIIIIIIIIIIIIIIIIIIIIIIIHHHIIIHHIIHHIIIIIIIHIIIIIIIIIIIIIIIIIIIIIIIIHHIIIIIIIIIIIIIIIIIIIIHIIIIIIIIIIIIIIIIIIIIIIIIIIIIIIIIIHHHIIIIIIIIIIIIIIIIIIIIIIIIIIIIIIIIIIIIIIIIIIIIIIIIIIIIIIIIIIIIIIIIIIIIIIIIIIIIIIIIIIIIIIIIIIIIIIIIDDDDD
@HISEQ:969:HM2KJBCX2:2:1101:16115:70728 2:N:0:ACTATGCA
AACCTCGGATAACCCAACTATCCCTATTAATCATTACGTCGATCCTAGAAACCAACAAAATAGAATCAAACGTCCTATTTCGTTATTCCATGCTAATGTATTCAAGCGTGAGCCTGCTTTAAACACTCTAATTTTTTCAAAGTAACAGTCCTGATTCCCCATGACACCAAATTAATGACATCATGGTTCGTCAGAAGGTAGGAATCAATAATACCAGTACGTACAATAGCACGACCAATAAATTGATCCCGAAATTCAACTACGAGCTTTTTAACTGCAACAACTTTAATATACGCTATTGGAGCTGGAATTACCGCGGCTGCTGGCACCAGACTTGCCCTCCAA
+
DCDDDIIIHIIIIGIIIIGHEHIIHIIIHHIIIIIHGIIIIIIGIIIIIIIIIIIIIIIIIIHIIIIIIHEHHEFHIIIHIIHIHIIHCEHIHGGIGIHHIIIIIHHHIIHHHIIIIIIIFFIIIHIHHHIIIIIIHIIIIIIIIHIIIIHIHHHHIHIIIIIIIIGIIIHHIIIIIIIHIIIIIIHIIIIIIIIIIIIIIHIIIHIIIIHIHIIIHIIIIIIIIIIIIIIIIIIIIIIIIIIHIIIIIIHIIIHHIIIIIIIIIIIIIHGIIIIIIIIHHIIHHHHHIIIIIIIIIIIIIHIIIIIHHHIIIIIIIIIIIIIIIIIIIIIIIIIIIIIIDDDDD
@HISEQ:969:HM2KJBCX2:2:1101:7620:72152 2:N:0:ACTATGCA
AACCTCGGATAACCCAACTATCCCTATTAATCATTACGTCAATCCTAGAAACCAACAAAATAGGATCGAACGTCCTATTTCATTATTCCATGCTAATGTATTCAAGCGTTAGCCTGCTTTAAACACTCTAATTTTTTCAAAGTAACAGTCCTGTTTCCCTGCAACACCAAATTAATGACATTACAGTTCTTCAAGAAGGAGAAACCAGTAAAGCCAGTACATACCAGAGGCACGACCAACTTACTAATCCCGAAATTCAACTACGAGCTTTTTAACTGCAACAACTTTAATATACGCTATTGGAGCTGGAATTACCGCGGCTGCTGGCACCAGACTTGCCCTCCAA
+
DDDDDIIIIIIIHIIIIIIIIIHIIIIIIIIIIIIIIIIIIIHIIIIIIIHIIIIIIIIIIIIIIIIIIIIIHIIIIIHIIIHIGIHIHIIHIIIIIIIIHIIIIIIIIIIIIIHIIHCIIHHHIIIIHHHIIIIIIIIIIIIIIIIIIIIIIHIHHIIIIIIIIIIIIIIIHIIIIIIIIIIIIIIIIIIHIIIIIIIIIIIIIIIIIHIHIIIIIIIIIIIIIIIIIIIIIIIIIIIIIIIHHIIHIIIIIIIIIIIHIIIIIIIIIIIIIIIIIIIIIIIIIIIIIIIIIIIIIIIIIIIIIIIIIIIIIIIIIIIIIIIIIIIIIIIIIIIIIIIIIDCDDD
@HISEQ:969:HM2KJBCX2:2:1101:2896:72736 2:N:0:ACTATGCA
AACCTCGGATAACCCAACTATCCCTATTAATCATTACGTCAATCCTAGAAACCAACAAAATAGGATCGAACGTCCTATTTCATTATTCCATGCTAATGTATTCAAGCGTTAGCTTGCTTTAAACACTCTAATTTTTTCAAAGTAACAGTCCAAATTCCCCAAAACACCAAATTAATGGCATTAAGGTTCATCAGGAAGGAGGAATCAGTGAGACCAGTACATACCAGAGGCATGACCAACCTACTAACTCCGAAATTCAACTACGAGCTTTTTAACTGCAACAACTTTAATATACGCTATTGGAGCTGGAATTACCGCGGCTGCTGGCACCAGACTTGCCCTCCAA
+
DDDDDIIIIIIIIIIIIIIIIIIIIIIIIIIIIIIIIIIIIIIIIIIIIIIIIIIIIIIIIHHIIIIIGHHIHIIIIIIIIIIIIIIIGHIIHIIIIIIHHIIHIIIIIIIIIIIIIHIIIIIIIHIHGHIIIIIIIHIIIIIIIIIIHIHIHIHIHHIIIHIIIHIIHHIIIIHHIIIIHIIIIIIIIIIIIIIIIIIIIIIIHIIIIIHHIIIIIIIIIIIIHIIIIIGIIIIIIIIIIIHHHHHHHIIIIIIIHIIHIIIIIIIIIIIIIIIIIIIIIIIIIIIIIIIIIIIHIIIIIIIIIIIIIIIIIIIIIIIIIIIIIIIIIIIIIIIIIIIIIDDDDD
@HISEQ:969:HM2KJBCX2:2:1101:11580:71733 2:N:0:ACTATGCA
AACCTCGGATAACCCAACTATCCCTATTAATCATTACGTCAATCCTAGAAACCAACAAAATAGGATCAACGTCCTATTTCATTATTCCATGCTAATGTATTCAAGCGCGAGCCTGCTTTAAACACTCTAATTTTTTCAAAGTAACAGTCCTGATTCCCCACCACACCAAATGAATGACATGATGGTTCGTCAGAAGGTAGGAATCAGTAACACCAGTACGTACCGAAGGCACGACCAGCGTACTAATCCCGAAATTCAACTACGAGCTTTTTAACTGCAACAACTTTAATATACGCTATTGGAGCTGGAATTACCGCGGCTGCTGGCACCAGACTTGCCCTCCAA
+
DDDDDIIIIIIIIIIIIIIIIHIIIIIHIIIIHIIIIGIIIIIIIIHIIIHIIIIIIIIGIIHIEHIIIIHHIHIIIIIIIIIIIHIIIIIHIIIIIHIIIHHIIIIIIIIIIIIHHHHHHIIIIIIIHIHHIIHHIGIIIHIIIIIIHIIIIIHHIHHHHIIIHIIIIIIIIIIIIIIIIIIIIIIIIIIIIIIIIIIIIIIIIIIIIIIIIIIIIIIIIIIIIIIIIIIIIIIIIIIIIIHHIIIIIIIIIIIHIIIIHHIIIIIIIIIIIHIIIIIIIIIIIIIIIIIIHIIIIIIIIIIIIIIIIIIIIIIIIIIIIIIIIIIIIHIIIIIIIIIIDDDDD
@HISEQ:969:HM2KJBCX2:2:1101:4299:73213 2:N:0:ACTATGCA
AACCTCGGATAACCCAACTATCCCTATTAATCATTACGTCGATCCTAGAAACCAACAAAATAGAATCAAACGTCCTATTTCATTATTCCATGCTAATGTATTCAAGCGTGCGCCTGCTTTAAACACTCTAATTTTTTCAAAGTAACAGTCCTGATTCCCCACGACACCAAATTAATGACATCGCGGTTCTTCAGAAGGTAGGAACCAATAATGCCAGTGCATACCGAAGCACGACCGACAATCTGATCCCGAAATTCAACTACGAGCTTTTTAACTGCAACAACTTTAATATACGCTATTGGAGCTGGAATTACCGCGGCTGCTGGCACCAGACTTGCCCTCCAA
+
DDDDDIIIIIIIIIIIIIIIIIIIIIIIIIIIIIIIIIIIIIIHIIIIIIIIIIIIIIIHIIHHIIIIIIHHHHHIIIHHIIIIIIIIIIIIIIHIIHIIIHIIIIIIIHIIIIIIIIIIIIIIIIIHIIIIIIIIIIIIIIIIIIIIIIIIIIIIIIHIIIIIIIIIIIIHIIIIIIIIIHIIIIIIIIHIIIIIIIIIIIIIIIIIIIIIIIIIIIIIIIIIIIIIIIIIIIIIIIIIIIHHIIIIIIIIIIIIIIIIIIIIIIIIIIIIIIIIIIIIIIIIIIIIIIIIIIIIIIIHIIIIIIIIIIIIIIIIIIIIIIIIIIIIIIIIIIIIIIIIDDDDD
@HISEQ:969:HM2KJBCX2:2:1101:19255:72010 2:N:0:ACTATGCA
AACCTCGGATAACCCAACTATCCCTATTAATCATTACGTCAATCCTAGAAACCAACAAAATAGGATCGAACGTCCTATTTCATTATTCCATGCTAATGTATTCAAGCGTTAGCCTGCTTTAAACACTCTAATTTTTTCAAAGTAACAGTCCTGTTTCCCTGCAACACCAAATTAATGACAATACAGTTCTTCAAGAAGGAGGAATCAGTAAAGCCAGTACATACCATTGGCACGACCAACCTACTGACCCCGAAATTCAACTACGAGCTTTTTAACTGCAACAACTTTAATATACGCTATTGGAGCTGGAATTACCGCGGCTGCTGGCACCAGACTTGCCCTCCAA
+
DDDDDIIIIIIIIIIIIIIIIIIIIIIIIHHHIIIIIIIIIIIHIIIIIIIIIIIIIIIIIIHIHHIIHHIIIIIIHIIIIIIIIIII?GHHHHIIIIIIIIHHIIHIIIIHHIIIIIIIHHHHIIHIIIIIIIIIHIHIHHHIIIIIHIIIIIIIIIIIHIIIIIIHIIHIIIIIIIHIIIIIIIIIIIIIIIIIIIIIIIIIIIIIHIIIIIIIIIIIIIIIIIIIIHIIIIIIHIHIIIHHCGIIIHIIIIIIIIIIIHIIIIHIIIIIIIIIIIIIIIIIIIIIIIIIIIIIIIIIIIIIIIIIIIIIIIIIIIIIIIIIIIIIIIIIIIIIIIIIIDDDDD
@HISEQ:969:HM2KJBCX2:2:1101:10843:73134 2:N:0:ACTATGCA
AACCTCGGATAACCCAACTATCCCTATTAATCATTACGTCGATCCTAGAAACCAACAAAATAGAATCAAACGTCCTATTTCGTTATTCCATGCTAATGTATTCAAGCGTGAGCCTGCTTTAAACACTCTAATTTTTTCAAAGTAACAGTCCTGATTCCCCAAGACACCAAATTAATGACATCATGGTTCGTCAGAAGGTAGGAATCAATAATACCAGTACGTACAATAGCACGACCAATAAATTGATCCCGAAATTCAACTACGAGCTTTTTAACTGCAACAACTTTAATATACGCTATTGGAGCTGGAATTACCGCGGCTGCTGGCACCAGACTTGCCCTCCAA
+
DDDDDIIIIIIIIIIIIIIIIIIIIIIIIIIIIIIIIIIIIIIIIIIIIIIIIIIIIIIIIIIIIIIIIIIIIHIIIIIIIIIIIIIHIIIHIIIIHIIIIHIIIIIIIIIIIIIIIIIIIIIIIIIHIIIIIIIIIIIIIIIIIIIIIHIIIIIIHIIIIIIIIIIIIIIIIIIIIIIIIIIIIIIIIIIIIIIIIIHHIIIIIIIIIIIIHIIIIIIIIIIIIIIIIIIIIIIIIIIIIIIIIIIIIHIIIIIIIIIIIIIIIIIIIIIIIIIIIIIIIIIIIHIIIIIIIIIIIIIIIIIIIIIIIIIIIIIIIIIIIIIIIIIIIIIIIIIIIIIIDDDDD
@HISEQ:969:HM2KJBCX2:2:1101:2654:73211 2:N:0:ACTATGCA
AACCTCGGATAACCCAACTATCCCTATTAATCATTACGGTGATCCTAGAAACCAACAAAATAGAACCATGCCGTCCTATTCTATTATTCCATGCTAATGTATTCGAGCAAAAATGCCTGCTTTAAACACTCTAATTTTTTCAAGGTAAAGGTCCTGGATCCGCAAGACACCCAATTAAGGACATCAAGTTTCTCCAGAAGGTGAGAAATCAACAGCGACAGTTCATACCCCTTAAGGCATGACCATCACGTCAATCCCGAAATTCAACTACGAGCTTTTTAACTGCAACAACTTTAATATACGCTATTGGAGCTGGAATTACCGCGGCTGCTGGCACCAGACTTGCCCTCCAA
+
?0D@?H@CH=G?C<1<F0CHEHFHHH@CEH1CC1CFH10GHIFFCH@<FCHHCHHFEH1CCH?1C<<<<DG?C0</CGH@1<CDE@FC@CG?11<<1D1<<<1GEE<HFFHHHEHHEHHHEGIHEHBEHIIHHGFF@EEGIIIHCIIHHG/HIIHHIHE?<1<?HHHHEEIHHIHFG@-HG?@@CFE?FFHHHFIHHHHH??EGFEHHGIIIHIGIGHEEIGHEHHHGHFIIGIIIFHHHHCCFHGHHHFHHHHDHHEIHHGHFHGHCCIIIHHEHHEIIHHIHCHHHHECHGE@EHGIIHHHFHHHIIIHHEHFHHGIIHIHHGIIHHIIIHHH@HEEFHIIIHE=G0@BDD
@HISEQ:969:HM2KJBCX2:2:1101:11803:73455 2:N:0:ACTATGCA
AACCTCGGATAACCCAACTATCCCTATTAATCATTACGTCAATCCTAGAAACCAACAAAATAGGATCGAACGTCCTATTTCATTATTCCATGCTAATGTATTCAAGCGTTAGCCTGCTTTAAACACTCTAATTTTTTCAAAGTAACAGTCCTGTTTCCCTGCAACACCAAATTAATGACATTACAGTTCTTCAAGAAGGAGGAATCAGTAAAGCCAGTACACACCATTGGCACGACCAACCTACTGACCCCGAAATTCAACTACGAGCTTTTTAACTGCAACAACTTTAATATACGCTATTGGAGCTGGAATTACCGCGGCTGCTGGCACCAGACTTGCCCTCCAA
+
DDDDDIIHIIIIIIIIIIIIIIIIIIIIIIIIIIIIIHIIIIIIHIIIIIIIIIIIIIIIIIGGHHIEHGHDHIHIIIIIIIIHIIIHIIIIGIIHHHIHIIIIIIIIIIIHHIIIIIIIIIIIIIIIIIHIIIIIHHHIIIIIIHHIHIIIIIIIIIIIIIIIIIHIIIIHIIIIIIIIIIIIIIIIIIIIIIIIIIIIIIIIIIIIIIIIIIIIIIIIIIIIIHG$IIIIIIIIIHIIIIIHHIIIIIIIIIIIIIIIIIIIIIIIIIIIIIHIIIIIIIIIIIIIIIIIIIIIIIIIIIIIIIIIIIIIIIIIIIIIIIIIIIIIIIIIIIIIIIIIIDDDDD
@HISEQ:969:HM2KJBCX2:2:1101:9117:74477 2:N:0:ACTATGCA
AACCTCGGATAACCCAACTATCCCTATTAATCATTACGGTGATCCTAGAAACCAACAAAATAGAACCATGCCGTCCTATTCTATTATTCCATGCTAATGTATTCGAGCAAAAATGCCTGCTTTAAACACTCTAATTTTTTCAAGGTAAAGGTCCTGGATCCGCAAGACACCAAATTAATGACATCACGGATCTTCAGAAGGGAGAAACCAGTGACACCAGTGCATACCAAAGGCATGACCAGCGTACTGATCCCGAAATTCAACTACGAGCTTTTTAACTGCAACAACTTTAATATACGCTATTGGAGCTGGAATTACCGCGGCTGCTGGCACCAGACTTGCCCTCCAA
+
DDDDDIIIIIIIIIIIIIIIIIIIIIIIIHIIIIIIIIIIIIIIIIIIIIIHIIIIIIIIIIHHIIIIHIIIIIIIIHHIIIIIIIIIIIIIIIIIIHIIIIHIIIIIHIIIIIIIIIIIIIIIIIIIIIIIIIIIIIIIIHHIIIIIIIIIIIIIIIIIIIHIIIIIIIIIIIIIIIIIIIIIIIIIIIIIIIIIIIIIIIIIIIIIIIIHIIIIIIIIIIIIIIIIIIIIIIIIIIIIIIIIIIHGIIIIIIIIIIIIIIIIIIIIIIIIIIIIIIIIIIIIIIIIIIIIIIIIHIIIIIIIIIIIIIIIIIIIIIIIIIIIIIIIIIIIIIIIIIIIIIIIDDDDD
@HISEQ:969:HM2KJBCX2:2:1101:11578:74172 2:N:0:ACTATGCA
AACCTCGGATAACCCAACTATCCCATTAATCATTACGTCAATCCTAGAAACCAACAAAATAGGATCAAACGTCCTATTTCATTATTCCATGCTAATGTATTCAAGCGTTAGCCTGCTTTAAACACTCTAATTTTTTCAAAGTAACAGTCCTGTTTCCCTGCAACACCAAATTAATGACATTACAGTTCTTCAAGAAGGAGGAACCAGTAAAGCCAGTACATACCAGAGGCACGACCAACTTACTAATCCCGAAATTCAACTACGAGCTTTTTAACTGCAACAACTTTAATATACGCTATTGGAGCTGGAATTACCGCGGCTGCGGGCACCAGACTTGCCCTCCAA
+
DDDDDIIIIIIIIIIIIIIIIIIIIIIIIIIIIIIIIIIIIIIIIIIIIIIIIIIIIIIIIGFHHHIIIIHIIHIIIHIIIIIIIIIIIIIIIIIIIIHIIHHIIHHIHIIIIIIHIHIIIIIIIIIIIIIIIIIIIIIIIIIIIIIIHHIIIIIIHIIIIIIIIIIIIHIIIIIIIIIIIIIIIHIIIIIIIIHIIIIIIIIIIIIIIIIIHIIIIIIIIIIIIIIIIIIIIIIIIHIIIHIIIIHIIIIIIIIIIIIIIIIIIIIIIIIIIIIIIIIIIIIIIIIIGIIIIIIIIHHHIIIIIIIIIIIIIIIIIIIIIIIIIIIIIIIIIIIIIIIIDDDDD
@HISEQ:969:HM2KJBCX2:2:1101:17087:74162 2:N:0:ACTATGCA
AACCTCGGATAACCCAACTATCCCTATTAATCATTACGTCGATCCTAGAAACCAACAAAATAGAATCAAACGTCCTATTTCGTTATTCCATGCTAATGTATTCAAGCGTGAGCCTGCTTTAAACACTCTAATTTTTTCAAAGTAACAGTCCTGATTCCCCATGACACCAAATTAATGACATCATGGTTCGTCAGAAGGTAGGAATCAATAATACCAGTACGTACAATAGCACGACCAATAAATTGATCCCGAAATTCAACTACGAGCTTTTTAACTGCAACAACTTTAATATACGCTATTGGAGCTGGAATTACCGCGGCTGCTGGCACCAGACTTGCCCTCCAA
+
DDDDDIIIIIIIIIIIIIIIIIIIIIIIIIIIIIIIIIIIIIIIIHHIIHHIIIIIIIIIIHHHHHIIIIIIIIIIICHHIHHHIIIIIIHIIIIIIIIIIIIIIIIIIIHIHIIIIHIHIIIIIIIIIIIIIIIIIIIIIIIHIIIIIIHIIIIIIHIIIIIIIIIIIIIHIIIIIIIIIIIIIIIIIIIIIIIIIIIIIIIIIIIIIIIIHIIIIIIIIIIIIIIIIIIIIIIIIIIIIIIHIIIIIIIIIIIHIIIIIIIIIIIIIIIIIIIIIIIIIIIIIIIIIIIIIIHIIIIIIIIIIIIIIIIIIIIIIIIIIHIIIIIIIIIIIIIIIIIIDDDDD
@HISEQ:969:HM2KJBCX2:2:1101:8266:73725 2:N:0:ACTATGCA
AACCTCGGATAACCCAACTATCCCTATTAATCATTACATCGATCCTAGAAACCAACAAAATAGAATCGGATGTCCTATTTCATTATTCCATGCTAATGTATTCAAGCGTGAGCCTGCTTTAAACACTCTAATTTTTTCAAGGTAACAGTCCTAATTCCCCGTGACACCAAATTAATGGCATTACGGTTCTTTAGAAGGTGAGAAATCAATAATATCAGTACATACCAACGGCATGACCGAAACATTGATCCCGAAATTCAACTACGAGCTTTTTAACTGCAACAACTTTAATATACGCTATTGGAGCTGGAATTACCGCGGCTGCTGGCACCAGACTTGCCCTCCAA
+
DDDDDIIIHI@HIIIIHIIIIHIIIIHGHGIIIIIIGIIIIIHGIIHHIIIIIIIIIIIIIIHIIGIIIHIHIIIIIHIHI@GHHHHHFHHIGIHHHIIIIIIIIHHIIIIEHHHHFHHIIIHIIIIIIIIIIIIHIIIHHHHIIIHHHIHIIIIHIHIIHHIIHIIHIIIIIHHIIIIIIHIIIIIIIHHIIIIIIIIHIIIIIIIIIIIIIIIIIIIIIIIIIIHIIIIIIIIIIIIIIIIIHGIIIHIIIIIIIIIIIIIIIIIIIIIIIIIIIIIIIIIIIIHHIIIIIIIIIIIIIIIIIIIIIIIIIIIIIIIIIIIIIIIIIIIIIIIIIIIIIIDDDDD
@HISEQ:969:HM2KJBCX2:2:1101:4080:74796 2:N:0:ACTATGCA
AACCTCGGATAACCCAACTATCCCTATTAATCATTACGTCGATCCTAGAAACCAACAAAATAGAATCAAACGTCCTATTTCATTATTCCATGCTAATGTATTCAAGCGTTAGCCTGCTTTAAACACTCTAATTTTTTCAAAGTAACAGTCCTGTTTCCCTGCAACACCAAATTAATGACATTACAGTTCTTCAAGAAGGAGGAACCAGTAAAGCCAGTACATACCAGAGGCACGACCAACCTACTAATCCCGAAATTCAACTACGAGCTTTTTAACTGCAACAACTTTAATATACGCTATTGGAGCTGGAATTACCGCGGCTGCTGGCACCAGACTTGCCCTCCAA
+
DDDDDIIIHGHHHIIIIIGHHHIIIIIIIHHHHIIIIHHHHIHGHIIIIIIICHHHIIIGHIEHHGCHHHEC@HHEFHHHC?HEHHFHHHHHGEG?IIIHIHGIIHIIHIIHHHIHHHHHHHIIIIIIIHIIIIIIGIIIIIHIIIIIIIIIIHIIIIIIIIIIIIHIIIIHIIIIIIIIIIIIIIIIIIHIIIIIIIIIIHHHIHIIIIIIIIIIIIIIIIIIIIIIIGIIIIIHIIHIIIHHDHHHHIIIIIIIIIIIIIIIIIIIIIIIIIIIIIIIIIIIIIIIIIIIIIIIIIIIIIIIIIIIIIIIIIIIIIIIIIIIIIIIIIIIIIIIIIIIIDDDDD
@HISEQ:969:HM2KJBCX2:2:1101:12741:75317 2:N:0:ACTATGCA
AACCTCGGATAACCCAACTATCCCTATTAATCATTACGTCGATCCTAGAAACCAACAAAATAGAATCAAACGTCCTATTTCATTATTCCATGCTAATGTATTCAAGCGCGAGCTTGCTTTAAACACTCTAATTTTTTCAAAGTAACAGTCCTGATTTCCCATGACACCAAATTAATGACATCGTGGTTCGTCAGAAGGGAGAAACCAATAATGCTAGTACGTACAAAGTACGACCGACATATTAGTCCCGAAATTCAACTACGAGCTTTTTAACTGCAACAACTTTAATATACGCTATTGGAGCTGGAATTACCGCGGCTGCTGGCACCAGACTTGCCCTCCAA
+
DDDADIIIGHIIHIIIIIIIIIIIIIIIHIIHHIIFIIIHHHHIIIICHIIHIIIHIIHIIIHIIIIIHIIIIIHIHHHIHIIIGHIHEHIHHIIIIIIIIIHHHIIIHIIIIIIHIHHHIIHIIIIIIIIHHIHIIIIIIIIIIIIHHHIIIIHIIIIIIIIIIIHIHIIIIIIIIIIIGIIIIIIHIHIHIIIIIIIIIIIHIIIIIIIIIIIIIIIIIIIIIIIIIIIIIIIIIIIIHIIHIIIIIHIIIIIIIIIIIIIIIIIIIIIIIIIIIIIHIIIIIIIIIIIIIIIIIIIIIIIIIIHIIIIIIIIIIIIIIIIIHIIIIIIIHIIIIIIDDDDD
@HISEQ:969:HM2KJBCX2:2:1101:6468:75433 2:N:0:ACTATGCA
AACCTCGGATAACCCAACTATCCCTATTAATCATTACTTCAGTCCTAGAAACCAACAAAATAGAACCAAAGTCCTATTCCATTATTCCATGCTAATATATTCAAGCAAACATGCCTGCTTTAAACACTCTAATTTTTTCAAAGTAAAAGTCTTGGATCCCTAGCGCACTCAATTAAGAGCACACTAGTTCCCCAAAAGGAAAAGCCCAAAGTTGCAGTACAAACCTTTCGGTTGACGGCAACTATAAGCCCAAAATTCAACTACGAGCTTTTTAACTGCAACAACTTTAATATACGCTATTGGAGCTGGAATTACCGCGGCTGCTGGCACCAGACTTGCCCTCC
+
DDDDDIIIIIIIIIIIIIIIIIIIIIIIIHIIIIIIIIIIIIIIHIHIIIIIIIIIIIIIIIHIHIIIHIHIIIIHIIIIIIIIIIHHIIIIIIIIIIIIIGHIHIIIIIIIIIIIHIIIIIIIIIIIHHIIIHHHHIIIIIIIIHHHIIHIIIHIIIIHIIIIIIHIIIIIIIIIIIIIIIIIIIIIHHIIIIIIIIIIIIIIGIIIIIIIIIIIIIIIIIIIIIIIIIIIIIIIIIIIIIIIIIIIIIIIIIIIIIIIIHHHIIIIIIIIIIIIIIIIIIIIIIIIIIHIIIIIIIIIIIIIIIIIIIIIIIIIIIIIHIIIIIIIIIIIHHHIIIICDDDD
@HISEQ:969:HM2KJBCX2:2:1101:16708:75355 2:N:0:ACTATGCA
AACCTCGGATAACCCAACTATCCCTATTAATCATTACGGTGATCCTAGAAACCAACAAAATAGAATCATGCCGTCCTATTTTATTATTCCATGCTAATGTATTCAAGCAAAATGCCTGCTTTAAACACTCTAATTTTTTCAAAGTAAAGGTCCTGGTTCCCCGTGACACCCAATTAAGGGCATCGCGGTTCTCCAGAAGGTGAGAAATTGACTACACCAGTTCATGCCCCTTAAGGCACGACCGATGTGTCAATCCCGAAATTCAACTACGAGCTTTTTAACTGCAACAACTTTAATATACGCTATTGGAGCTGGAATTACCGCGGCTGCTGGCACCAGACTTGCCCTCCAA
+
DDDDDIHIIIIIHIIIIIIIIIHHIIIGHIHIIIIIIIIIIIHHHIGIHIIIHIIIHGHHHHGHHHHIIFHHIIIHIIIHEHFHHIHIIIGHHHIIHHEFHCGHIIHHIIIIIHHIHIHIIIIIHIIIIIIHEIIIIIIIHIIIHIHHIGGIIIIIIIHIIIIIIIIIIHIIIIIIHIIIHIIIIHHIIIIIIIIIIIIIIIIIIIIIIIIIIIHHHHIIIIIIIIIIIIIIIIHHIIIIIIIIIIIIIHGHIIIIIIIIIIHIIIIIIIIIIIIIIIIIIIIIIIIHIIIIIIIIIIIIIIIIIIIIIIIIIIIIIIIIIIIIIIIIIIIIIIIIIIIIIIIIIIIDDDDD
@HISEQ:969:HM2KJBCX2:2:1101:7953:75573 2:N:0:ACTATGCA
AACCTCGGATAACCCAACTATCCCTATTAATCATTACGGTGATCCTAGAAACCAACAAAATAGAACCATGCCGTCCTATTCTATTATTCCATGCTAATGTATTCGAGCAAAAATGCCTGCTTTAAACACTCTAATTTTTTCAAGGTAAAGGTCCTGGATCCGCAAGACACCCAATAAAGGACATCAAGTTTCTCCAGAAGGTGAGAAATCAACAGTAACAGTTCATACCCCTTAAGGCATGACCGTCACGTCAATCCCGAAATTCAACTACGAGCTTTTTAACTGCAACAACTTTAATATACGCTATTGGAGCTGGAATTACCGCGGCTGCTGGCACCAGACTTGCCCTCCAA
+
DDDDDIIIIHIIIIIIIIIIIIIIIGIIIIIHIIIIIIIIIHHIIIIIHIIGIIIIIIFHIIHIIIIIIHHGIIIIIHIIIIIIIIIIIIIIIIIIIHIIIHHIIIIIIIIIIIIIIHIIIIIIIIIIIIIIIIIIIIIIIIIIIIIIIIIIIIIIIIHIIIIIIIIIIIGIIIIIIIIIIIIIIIIIGHGIHIIIIIIIIIIIIIIIIIIIIIIIIIIIIIIIIIIIIIIHIIIIIIIIIIIIIIIIIIHFIHHIIHIIIIIIIIHHIIIIIIIIIIIIIIIIIIIIIIIIIIIIIIIIHIIIIIIIIIIIIIIIIIIIIIIIIIIIIIIIIIIIIIIIIIIIIIIIDDDDD
@HISEQ:969:HM2KJBCX2:2:1101:1474:76435 2:N:0:ACTATGCA
AACCTCGGATAACCCAACTATCCCTATTAATCATTACGTCAATCCTAGAAACCAACAAAATAGGATCGAACGTCCTATTTCATTATTCCATGCTAATGTATTCAAGCGTTAGCCTGCTTTAAACACTCTAATTTTTTCAAAGTAACAGTCCTGTTTCCCTGCAACACCAAATTAATGACATTACAGTTCTTCAAGAAGGAGGAATCAGTAAAGCCAGTACACACCATTGGCACGACCAACCTACTGACCCCGAAATTCAACTACGAGCTTTTTAACTGCAACAACTTTAATATACGCTATTGGAGCTGGAATTACCGCGGCTGCTGGCACCAGACTTGCCCTCCAA
+
<@D@@G<0C<GE?CCHH@1DFGHHHHCHHH@F@F1DHHHHCGHIIEH?GHEECFHHIHIHIH?<F@<C0<DEFF0C?G@11<<DC?<G1CFH1FFEIHHG@GHIHHHHCHIHHEIHH8F1G?<F?FHCHIHHGEEHGEEHI8IIHEGABIHIHCGEHGHHGHHHHHHIHHGCHHHFF<E?IHHHHHIHIIIIIIIHI;IIIIHIIIIIHHC11HHFFHHCHGEHHHHHEGH?IFGHEHGHHHHHGFHHHCIIIIIIIIHHHFEHIIIHIIHIHFHHGHEEIIHIIHIIIIIIIIIH@EHIHHHHGEHIHIIIIIIIHIHHHHIIIIIHIIHGFHIHIIHHIDDCDA
@HISEQ:969:HM2KJBCX2:2:1101:5928:75709 2:N:0:ACTATGCA
AACCTCGGATAACCCAACTATCCCTATTAATCATTACGGTGATCCTAGAAACCAACGAAATAGAATCAGTCCGTCCTATTTCATTATTCCATGCTAATGTATTCAGACGATAGTCTGCTTTAAACACTCTAATTTTTTCAAAGTAACAGTCCTGATTTCCAATCACACCAAATAAATGGCATGAAAGTTCCTCAGAAGGTAGAGATCCATCTCACCAGTGCAGACACCTAAGCCTGACCAATGAGTAAACCCCGAAGTTCAACTACGAGCTTTTTAACTGCAACAACTTTAATATACGCTATTGGAGCTGGAATTACCGCGGCTGCTGGCACCAGACTTGCCCTCCAA
+
DCDDDIHIIIIIIIIIIIIIIIIIIIIIIIIIHIIIIIIIIIIHIIHIIIIIIHHIIIIIIIHIIIIIIIIIHIIIIIIIIIIIIHHIIHIIIHIIIIIIHHHIIIIIIIIIIIIIIIIIIIIHIIIIHIIIIIIIHIIIIIIIIIHIIIHIIIIHIIIIIIHIIIIIHIIIIIHIIIIIIIIIIIIIIHIIIIIIIIIIIIIIIIIIIIIIIIIIIIHIIIIIIIIIIIIIIIIIIIIIIIIIIHGIIIIIIIIIIIIIIIIIIIIIIIIIIIIIIIIIIIIIIIIIIIIIIIIIIIIIIIIIIIIIIIIIIIIIIIIIIIIIIIIIIIIIIIIIIIIIIIIDDDDD
@HISEQ:969:HM2KJBCX2:2:1101:12901:77183 2:N:0:ACTATGCA
AACCTCGGATAACCCAACTATCCCTATTAATCATTACGTCAATCCTAGAAACCAACAAAATAGGATCGAACGTCCTATTTCATTATTCCATGCTAATGTATTCAAGCGTTAGCCTGCTTTAAACACTCTAATTTTTTCAAAGTAACAGTCCTGTTTCCCTGCAACACCAAATTAATGACATTACAGTTCTTCAGAAAGGAGGAATCAGCGAAGCCAGTGCATACCAGTGGCACGACCAACCTGCTGACCCCGAAATTCAACTACGAGCTTTTTAACTGCAACAACTTTAATATACGCTATTGGAGCTGGAATTACCGCGGCTGCTGGCACCAGACTTGCCCTCCAA
+
DDDDDIIIIIIIIIIIIIIIIIIIIIIIIIIIIIIHIIIIIIIIIIIIIIIIIIIIIIIIIIIIHHIIHIHHIIHIIIIIIIIIIIICEHIIGIIIHHIIIHIIIIIIIHIHHIIIHIIIIHIIIIIIIIIIIIIIIIIIIIIHIIIIIIIIIIIIIIIHHEIIIIIIIIIHIIIIHHIIHIIIIIIIIHHHGIIIIIIIHIIHHIIIIIIIIHIIIIIIIIIIHIIIIIIIIIIIIIIIIHIHHIIIHHIIIIIIIIIIHIIIIIIIIIIIIHHIIIIIIIHHHGHIIIIIIIIIIIIIIIIIIIIIIIIIIIIIIIIIIIIIIIIIIIIIIIIIIIIIIDDDDD
@HISEQ:969:HM2KJBCX2:2:1101:21133:76884 2:N:0:ACTATGCA
AACCTCGGATAACCCAACTATCCCTATTAATCATTACGTCAATCCTAGAAACCAACAAAATAGGATCGAACGTCCTATTTCATTATTCCATGCTAATGTATTCAAGCGTTAGCTTGCTTTAAACACTCTAATTTTTTCAAAGTAACAGTCCAAATTCCCCGCAACACCAAATTAATGGCATTACGGATCATCAGGAAGGAGGAATCAGTGAGACCAGTACATACCAGAGGCATGACCAATCTACTAACCCCGAAATTCAACTACGAGCTTTTTAACTGCAACAACTTTAATATACGCTATTGGAGCTGGAATTACCGCGGCTGCTGGCACCAGACTTGCCCTCCAA
+
<@<D<FHHIHHIHEEHFEHH?CHFHHEHHH?FHC@E1CHFCE11C1D@HHHE?GE@EHIIHI@@H1G<CE@/1<<<DCCH??E1DGC@1D11<1D<HGHGCH@EGHHFHHHEHHHHFGFEGFG8EHIHGCHIHIIHIHHHHHIIHHIHHGHGHEE<IIHIHIHHHHIHGHHIIIHIIIIIHHIIHIIIHHHGIIIIIIIHHEIIGII<HIHIIIIIIIIIIHIIHIIIIIIIIIIIIIHFFHFHEHEIGIHIIIIIIIIIIHHIIIIIIIIIIHHIIIIIIIIIIIIIIIIIIIIIIIIIIIIIIIIIIIIIIIIIIIIIIIIIIIIIIIIIIIIIIIIIIDCDDD
@HISEQ:969:HM2KJBCX2:2:1101:18463:77400 2:N:0:ACTATGCA
AACCTCGGATAACCCAACTATCCCTATTAATCATTACTCATTTCCCCAAAAACCAACAAAATTCGAGATACGAGTCCTAACTTATTATTCCATGCTAATGTATTCATAACTTTCAGCCTGCTTTAAACACTCTAATTTTTTCAAAGTAAAGGTCCTGGATTGCGAACCCAACCCAGTAAAGGGCAGGAACGTTCTCCAGGAAGATGGTAAGCGCGCATCGGCACTCACACACGATACCGTGGCGGGCCAAGCGCACTATACCAGAAATCCAACTACGAGCTTTTTAACTGCAACAACTTTAATATACGCTATTGGAGCTGGAATTACCGCGGCTGCTGGCACCAGACTTGCCCTCCAA
+
B0D@DHHHHDEEEC1DG=@EH@CEGEHEHHE1FHIHHI?FHHHHIIIHEC@1C01FEHH@?ECDEHFHHHF<C=<<FHEC1<D@HHGHHE?HCHHHI1GEC<CCFHHHEHGHIIIH1CHGHHIHIFFIHHIIH?5C<C@?EFHHF1@HEHHCHIIHEIIHHEEC.CDHHH@GCFBD<DG)?HEIIIH6G<FBCGEH/FHEHGHHI;EEHHAC0>G>E8CF0EHEGGF@HHEG@C1FHHCC<IHGHIIIHHH?1FHG<<CC@1F?EF?<ED1EGGHIHEEE@HIIIHGEGEHHHGHGEHCGHG?HHHHHEEHHHHIHHGCHIIHE<DDHDGHIIIIHGIIH@IIIHC?HEHHHHBADCD
@HISEQ:969:HM2KJBCX2:2:1101:9340:77920 2:N:0:ACTATGCA
AACCTCGGATAACCCAACTATCCCTATTAATCATTACGTCAATCCTAGAAACCAACAAAATAGGATCAAACGTCCTATTTCATTATTCCATGCTAATGTATTCAAGCGTTAGCCTGCTTTAAACACTCTAATTTTTTCAAAGTAACAGTCCTGTTTCCCTGCAACACCAAATTAATGACATTACAGTTCTTCAGAAAGGAGGAATCAGCGAAGCCAGTGCATACCAGTGGCACGACCAACCTGCTGACCCCGAAATTCAACTACGAGCTTTTTAACTGCAACAACTTTAATATACGCTATTGGAGCTGGAATTACCGCGGCTGCTGGCACCAGACTTGCCCTCCAA
+
DDDDDIIIIIIIHIEHIIHIIIIIIIIIIIIIIIIIIHHIIIIIHHIIHIIIIIIIIIIIIHHIHIHHHHHHIIIIIIIIIEHIIIIIIIEFCHHIIIEHHGHHHHHGIIHDHIIIHIIIIIHHIIHIIIHIIIIIIHHIIIIIIIIIIIIIIIIIIIIIHIIIIIIIHGIHHHHIHHIIIIIIIIIIHIHIHHHHIIIIIIHEGHIIGIIGIIIIIIIIHHHIIIIHIIIIIIIHIHHIHFHHFIIGIHIHHHHIHGIHFHIIIHHIIIIHIIIIIIHIIIIHHHIIIIIIGIIIIHHFIIIIIIIIIHIIIIIHGIIIHIGIHHIIIIIIIHHHHIIIHBACDD
@HISEQ:969:HM2KJBCX2:2:1101:14291:78100 2:N:0:ACTATGCA
AACCTCGGATAACCCAACTATCCCTATTAATCATTACGGTGGTCCTAGACCAACAAAATAGAACCAACGTCCTATTCTATTATTCCATGCTAATCTATTCAAGCAAAAGCCCGCTTTAAACACTCTAATTTTTTCAAGCTAATGGTCCTGGTTCCCCGACACACCCAATAAAGGACATACCGGCTCACCAGAAGGATAGACCCGACAGCAGAACAGTACTCGCCAGAGACGGACCGTCCGGTCAGGCCTAAAATTCAACTACGAGCTTTTTAACTGCAACAACTTTAATATACGCTATTGGAGCTGGAATTACCGCGGCTGCTGGCACCAGACTTGCCCTCCAA
+
D@@D@FHHHC=CHHH0FHH@GG@@CDGHHEGHH1C<CGHH?0<F@GHGFEECCH?GHHHH1FCGCH1<EHFEGCH1DGHGHE?C1<<@1<<1<DEHGHHHH@<1?EGC<HHH@F@<HHHFHHHHEHCEHF6EHGD@CF9IHHHHEHECHGH7@FC7E@CEHAEHF/DHGFF.FFF?@<HHDHHEFFCF?HCG?EIGH?IHEDHEEEEC>C?HGG0HEE<<HEEHF?GHD<-GGDHDDHHH@CD?IIFGIHIHHIIHFGEGCG@CEHHHHIHHGEEHHHHHEGD1EIHIIHDHHHG1EEHHHIHHHEIHHIHIHIIIHHCHEHHGHHG?HEGCC?FGGIHDB@D@
@HISEQ:969:HM2KJBCX2:2:1101:10896:78130 2:N:0:ACTATGCA
AACCTCGGATAACCCAACTATCCCTATTAATCATTACGTCAATCCTAGAAACCAACAAAATAGGATCGAACGTCCTATTTCATTATTCCATGCTAATGTATTCAAGCGTTAGCCTGCTTTAAACACTCTAATTTTTTCAAAGTAACAGTCCTGTTTCCCTGCAACACCAAATTAATGACATTACAGTTCTTCAAGAAGGAGGAACCAGTAAAGCCAGTACATACCAGAGGCACGACCAACCTACTAATCCCGAAATTCAACTACGAGCTTTTTAACTGCAACAACTTTAATATACGCTATTGGAGCTGGAATTACCGCGGCTGCTGGCACCAGACTTGCCCTCCAA
+
DDDDDIIIIIIIIIIIIIIIIIIHIIGHIHHIIIIIIIIIIIIIIIIIIIIIIIIIIHIIIIHHHGHIIIIIHIIIIIIHIIIIIIIIHIIIIIIIIIHIIHIHIIHIIIIHIIIIIIHIIIIIHIHIHHIIIIIIIIHIIIHIIIIIIIIIIIIIIIIIIIIIIIHIIIIIGIIIIIIIIIIIIIIIIIIIIIIIIIIIIHIIHIHIIIIIGIHIIIIIIIIIIIIIIIIHIHHIHII<HHGGFHDFIIIIIIIIHIIIIIIIIIIIIIIIIIIIIIIIIIIIIIGIIIIIIIIIIIIIIIIIIIIIIIIIIIIIIIIIIIIIIIIIIIIIIIIIIIIIIDDDDD
@HISEQ:969:HM2KJBCX2:2:1101:17717:77787 2:N:0:ACTATGCA
AACCTCGGATAACCCAACTATCCCTATTAATCATTACGGTGATCCTAGAAACCAACAAAATAGAACCATGCCGTCCTATTCTATTATTCCATGCTAATGTATTCGAGCAAAATGCCTGCTTTAAACACTCTAATTTTTTCAAGGTAAAGGTCCTGGTTCCACATGACACCCAATTAAGGACATCATGCTTCTCCAGAAGGTGAGAAATCAACTGCGACAGTTCATACCCCTTAAGGCACGACCATCACGTCAATCCCGAAATTCAACTACGAGCTTTTTAACTGCAACAACTTTAATATACGCTATTGGAGCTGGAATTACCGCGGCTGCTGGCACCAGACTTGCCCTCCAA
+
DDDDDIIHIIIIIIIIIIIIIFHIIHIHIHIIIIIIIHHHIIIIIIIHIIIIHIIIIII@GHFHHIIHHEGEHHIHIIIIHIIIIHIHIGHHHGHIGHFHHHIIIHHIIIHIIIIIIIIIIHIHHIIHHIIIHIIIIIIIHHIIIHIIHIIHIIGIIIIIIHIHIIIHHIIIIHIHIIIIIIIIIIIIIHIIIIIIIIIIIIIIHIIIIIIIIIIIIIIIIIIIIIIHIIIIIIIIHHHIIIIIIIIIIHHIIIHGIIIIIIIIIIIIHIIIIIIIIIIIIIIIIIIIIIIIIIIIIIIIIIIIIIIIIIIIIIIIIIIIIIIIIIIIIIGIIIIIIIIIIIIIIIIDDDDD
@HISEQ:969:HM2KJBCX2:2:1101:8335:78056 2:N:0:ACTATGCA
AACCTCGGATAACCCAACTATCCCTATTAATCATTACTCATTTCCCCAAAAACCAACAAAATTCGAGATACGAGTCCTAAATTATTATTCCATGCTAATGTATTCATAACTTTCAGCCTGCTTTAAACACTCTAATTTTTTCAAAGTAAAGGTCCTGGATTGCGAACCCAACCCAGTAAAGGGCAGGAACGTTCTCCAGGAAGATGGTAAGCGCGCATCGGCACTCACACACGATACCGTGGCGGGCCAAGCGCACTATACCAGAAATCCAACTACGAGCTTTTTAACTGCAACAACTTTAATATACGCTATTGGAGCTGGAATTACCGCGGCTGCTGGCACCAGACTTGCCCTCCAA
+
DDDDDIIIIIIIIIIIIIIIIIIIHHHIIGHIIHIIIIIIIIIHIIIHIIIIIHIIICHIIIIIHIIIIIIIIHHHIIIIHIIIIHIIFHHGGGHHIIIIHDGHHIIIIHHIHGIIIIIIIIIIHHHIHIIIHIHIIIIIIIHHIIH?IIIIIIIGIIIIIIIIIIIHHIIHIIIIIIIIIIIIIIIIIIIHHIIIIIIIIHIIIIIIIIIIIIIIIIIIIIIIIIIIIIIIIIIIIIIIIIIIHIIIIIIIIIHHGG1IIIIIIIIIHIIIIIIIIIIIIIIIIIIIIIIIIIIIIIHIIIIIIIIIIIIIIIIIIIIIIIIIIIIIIIIIIIIIIIIIIIIIIIIIIIIIIDDDDD
@HISEQ:969:HM2KJBCX2:2:1101:1728:78887 2:N:0:ACTATGCA
AACCTCGGATAACCCAACTATCCCTATTAATCATTACGGTGATCCTAGAAACCAACAAAATAGAATCATGCCGTCCTATTTTATTATTCCATGCTAATGTATTCAAGCAAAATGCCTGCTTTAAACACTCTAATTTTTTCAAAGTAAAGGTCCTGGTTCCCCGCGACACCCAATTAAGGGCATCGCGGTTCTCCAGAAGGTGAGAAATTGACTACACCAGTTCATACCCCTTAAGGCACGACCGATGTGTCAATCCCGAAATTCAACTACGAGCTTTTTAACTGCAACAACTTTAATATACGCTATTGGAGCTGGAATTACCGCGGCTGCTGGCACCAGACTTGCCCTCCAA
+
CBCDDIIIIIIIIIHIIIIIIIIIIEHIIIIIIIIIIIIIIIIIHIHIIIIIIIIIIIIIIIHIHFIIIIIIHHHHIIIHIIIIIIIIIIIIIHIHIIHCCCHHHIHHIIIGIIHHIIHIHHHHIGHHIIHHIIIIIHHHHHIHIIIIIIIIIIHIHHIIHIIIHHIHIIHIIIIIIIIIIIGIIIIIIIHIIIIIHIIIIIHIIHIIIIIIIIIIIIIIIIIIIIIIIIIIIIIIIHIIIIIIIIIIIGHIIIHIIIIIIIIIIIIHIIIIIIIIIIIIIIIIIIIIIIIIIIIIIHIHIIIIIIIIIIIIIIIIIIIIIHIIIIIIIIIIIIIIIIIIIIIIIIIDDDDD
@HISEQ:969:HM2KJBCX2:2:1101:12965:77677 2:N:0:ACTATGCA
AACCTCGGATAACCCAACTATCCCTATTAATCATTATGTCAATCCTAGAAACCAACAAAATAGGATCGAACGTCCTATTTCATTATTCCATGCTAATGTATTCAAGCGTTAGCCTGCTTTAAACACTCTAATTTTTTCAAAGTAACAGTCCTGTTTCCCTGCAACACCAAATTAATGACATTACAGTTCTTCAAGAAGGAGGAATCAGTAAAGCCAGTACATACCATTGGCACGACCAACCTACTGACCCCGAAATTCAACTACGAGCTTTTTAACTGCAACAACTTTAATATACGCTATTGGAGCTGGAATTACCGCGGCTGCTGGCACCAGACTTGCCCTCCAA
+
D@BBDCEH<DC1G<GE10<1C<1FHC@FHII@CGHH1<<<11D<DEE11DC@HFH=CHICGC1FEG@G=DFC1<0<<<D11D1CG?<1<FCF1D@<@EHCG@EGHIEHBDE,GHFHFC?HGEHEHHHA@GHDA8CGHBA<HEFEIG?HEC+<C7DG<FDCH?CFHHEEEDHFHHFHG@?HEHHGECGHCDGHEHFHGF@CE?H9CE@FCIIHCHCHHHIHHHHFFFDF@EFFHHG<ECCCD<<<<D</DE1@FEHHG<CDEGC@?HHG@GCHHHIHH?HEIIHHIIIHHHFD0<<EC?HGF@HGG?HHHIIHIIIHH?HHEEEECEG<<HEIIHCE10HCEDADDD
@HISEQ:969:HM2KJBCX2:2:1101:15623:77672 2:N:0:ACTATGCA
AACCTCGGATAACCCAACTATCCCTATTAATCATTACGGTGATCCTAGAAACCAACAAAATAGAATCATGCCGTCCTATTTTATTATTCCATGCTAATGTATTCAAGCAAAATGCCTGCTTTAAACACTCTAATTTTTTCAAAGTAAAGGTCCTGGTTCCCCGTGACACCCAATTAAGGGCATCGCGGTTCTCCAGAAGGTGAGAAATTGACTACACCAGTTCATACCCCTTAAGGCACGACCGATGTGTCAATCCCGAAATTCAACTACGAGCTTTTTAACTGCAACAACTTTAATATACGCTATTGGAGCTGGAATTACCGCGGCTGCTGGCACCAGACTTGCCCTCCAA
+
DDDDDIIIIIIIIIIIIIIIIIIIIIIIIIHIIIIIIIIIIIIIIIIIIIIIIIIIIIIIIIHHIIIIIIIHIIIIIIIIHIIFHIIIIIIHHIIHHGHHHFHIIIHIIIIIHHHIIIIIIIIIIIHHIIIIIIIIIHIIHHIIIIIIHIHIHHIIIIIIIIIIIIIIIIHIIIHIIIIIIIIIIIIIIIIIIIIIIIIIIIIIIIIIIIIIIIIIIIIIIIIIIIIIIIIIIIIIIHHIHHIIIIIIIHHIIIIIIIIIIIIIIIIIIIIIIIIIIIIIIIIIIIIIIIIIIIIIIIIIIIIIIIIIIIIIIIIIIIIIIIIIIIIIIIIIIIIIIIIIIIIIIIIDDDDD
@HISEQ:969:HM2KJBCX2:2:1101:15367:78323 2:N:0:ACTATGCA
AACCTCGGATAACCCAACTATCCCTATTAATCATTACGTCAATCCTAGAAACCAACAAAATAGGATCGAACGTCCTATTTCATTATTCCATGCTAATGTATTCAAGCGTTAGCTTGCTTTAAACACTCTAATTTTTTCAAAGTAACAGTCCAAATTCCCCAAAACACCAAATTAATGGCATTAAGGTTCATCAGGAAGGAGGAATCAGTGAGACCAGTACATACCAGAGGCATGACCAACCTACTAACCCCGAAATTCAACTACGAGCTTTTTAACTGCAACAACTTTAATATACGCTATTGGAGCTGGAATTACCGCGGCTGCTGGCACCAGACTTGCCCTCCAA
+
DDDDDIIIIIHIIIIHHIIHHHECGHHIIIIIIIIEHIIHHIIIIIHHIHIEFHHIIHIHIIEHHHHGHHHHGHHHIHIIHCFE?HHEHHIHIEHIIIHIHFHHFHIIHHHCEHHIIHHF?IIHIIHIHHHHIHHEEIHIHHHIHHGGFIHFHHHIDIHHHIHHIIHHHHHHHHHHIIHIIIHHHIIGIIIHHHHIIIHGHEIIHIIIIHIIHHHIIIIHHHHIIIIIIIIIIIIIIIIIIHIHIIIIHDIIIIHIIIIIIIIIIIIIIIIIIHIIIIIIIIIIIIHIIIIGHHIIIIIIIIIIIIIIIHIIIIHIIIIIIIIIIIHHIIIIHHHHGIIIIDDDDD
@HISEQ:969:HM2KJBCX2:2:1101:12635:77700 2:N:0:ACTATGCA
AACCTCGGATAACCCAACTATCCCTATTAATCATTACATCGATCCTAGAAACCAACAAAATAGAATCGGATGTCCTATTTCATTATTCCATGCTAATGTATTCAAGCGTGAGCCTGCTTTAAACACTCTAATTTTTTCAAGGTAACAGTCCTAATTCCCCGTGACACCAAATTAATGGCATTACGGTTCTTTAGAAGGTGAGAAATCAATAATATCAGTACATACCAACGGCATGACCGAAACATTGATCCCGAAATTCAACTACGAGCTTTTTAACTGCAACAACTTTAATATACGCTATTGGAGCTGGAATTACCGCGGCTGCTGGCACCAGACTTGCCCTCCAA
+
DDDDDIIIIHIIIIIIGIIIIIHGHHIIHHIIHIIIIHHIIIIIIIFHIIIIIIIIIHIIHIHHIIIHHIHHEHIIIHHHIGIIIHIHGIHIEHHHHFHHHHHIIIIIIIIHHIIIHIIIHHIHIIIIIIIIIHIIIIIIIIIIHHIIHIHHHHHHEIIIHHFIIIIIHIIHHIIIIHIHIHHIIIHIIIHIIIIIIIIIIIIIIGIIHIIIIHIIIIHIIIIIIIIIIIIIIIIIIIIIIIIIHHIHIIIIIIIIGIIIIHHIIIIIIIIHIIIIIHIIIIIIIIIIIIIIIIIIIIIIHHIHHIIIIIIIIIIIIIIIIIIIIIIIIHIIIIIIIIIIIICDDDD
@HISEQ:969:HM2KJBCX2:2:1101:7984:78885 2:N:0:ACTATGCA
AACCTCGGATAACCCAACTATCCTATTAATCATTACGTCAATCCTAGAAACCAACAAAATAGGATCGAACGTCCTATTTCATTATTCCATGCTAATGTATTCAAGCGTTAGCCTGCTTTAAACACTCTAATTTTTTCAAAGTAACAGTCCTGTTTCCCTGCAACACCAAATTAATGACATTACAGTTCTTCAAGAAGGAGGAATCAGTAAAGCCAGTACACACCATTGGCACGACCAACCTACTGACCCCGAAATTCAACTACGAGCTTTTTAACTGCAACAACTTTAATATACGCTATTGGAGCTGGAATTACCGCGGCTGCTGGCACCAGACTTGCCCTCCAA
+
B@D@DHIIHIHHIHEHHIIIIGHHGHIHIIHIIIIIIIHIHIIGEHIHEHEHIIIII1FHIHGHIHIIIGHHIGHHHHIHIIIIIGEHIHGCHHIHHHHEHGEEHHHFHIHFGHFHEGHIIGGHHHIIIIIIIIHHIEHHHHHHHHGIIHIHEIIHHGHIIHEGEGHHHHHHHIICGHHHGHGHIHHFHHHIIIHHIIIHHHHHEHHHGHIIIIIHHHHIHFIHIIEHHIHHGGD+FCHHHEFHHDHHEHGIIIIIIIHHHHHIHGIHIHHHHFHHHHEHHIHHHGG@HHFHHHIIIIIIIHFIHIIHIHIHIIIIIHIIIIIIHIIIIIHHF?IIIHIHDB@DD
@HISEQ:969:HM2KJBCX2:2:1101:1897:80247 2:N:0:ACTATGCA
AACCTCGGATAACCCAACTATCCCTATTAATCATTACGTCGATCCTAGAAACCAACAAAATAGGGTCAAACGTCCTATTTCATTATTCCATGCTAATGTATTCAAGCGTGTGCCTGCTTTAAACACTCTAATTTTTTCAAAGTAACAGTCCTGATTCCCTATGACACCAAATTAATGACATCACAGTTCGTCAGAAGGTAGAAATCAATGATACCAGTTCATACCAGAGGCACGACCAATATATTGATCCCGAAATTCAACTACGAGCTTTTTAACTGCAACAACTTTAATATACGCTATTGGAGCTGGAATTACCGCGGCTGCTGGCACCAGACTTGCCCTCCAA
+
DDDCDIIHIIIIIIIIIIIIIIIIIIIIIIIIIIIIIIIIIIIIHIGIIIIIIIIGIHIIIHEHIHIHIIIIIFHHIIIIIIIIGIIHEHIIHIIHIIIIIHGIIIIIIIIIIIIIIIIIHIIIIIIIIIHIHIIIHHIIIIIIIIIIIIIIIIIHIIIHHHIIIIIIHIHHIIIIIIIIIIIHIIIIIIHIIIIIIHIIIIIIIIIIIIIIII<IIIIIIHIIIIIIIIIIIIIIIIIIIIIHHIIIIHIIIIIIHIIIIIIIIIIIIIIIIIHIIIIIIIIIIIIIIIIIIIIIIIIIHIIIIIIIIIIIIIIIIIIIIIIIIIIIIIIIIIIIIIIIIDDDDD
@HISEQ:969:HM2KJBCX2:2:1101:10981:79050 2:N:0:ACTATGCA
AACCTCGGATAACCCAACTATCCCTATTAATCATTACGTCAATCCTAGAAACCAACAAAATAGGATCGAACGTCCTATTTCATTATTCCATGCTAATGTATTCAAGCGTTAGCCTGCTTTAAACACTCTAATTTTTTCAAAGTAACAGTCCTGTTTCCCTGCAACACCAAATTAATGACATTACAGTTCTTCAGAAAGGAGGAATCAGCGAAGCCAGTGCATACCAGTGGCACGACCAACCTGCTGACCCCGAAATTCAACTACGAGCTTTTTAACTGCAACAACTTTAATATACGCTATTGGAGCTGGAATTACCGCGGCTGCTGGCACCAGACTTGCCCTCCAA
+
DDDDDIIIIIIIHHIIIIIIIIIGIIIIIIIIIIIHIIIIIIIIHIIHIIIICEHHIIIIIIHHIIHIHIHIHIHIIIIEHIIHIIIIIIIIIIIHIGHIIIIHHIIIHHIIIHIIIIIHIIHHHHIIIIIHHIHHHHIIHHIIHHIHHGHIIIIIIIGIIIIIIHHHIIIHHHIIIIHHIIIIIHHHHHHIIHIIIIIHHIHHHIIIIIHIIIIIIIIIIIIIHEIHHHGIIIIIIH@HHH=HHIIIHIIHIIIHIIIHIIIIIIIIIIHIIIIIIIIIIIIIHHIHIIIIIIIHIIHEIIHIIIIHHHHHHIHIIIIIGIIIIIIIHHHIIIIIIHIIIDDDDD
@HISEQ:969:HM2KJBCX2:2:1101:3353:79492 2:N:0:ACTATGCA
AACCTCGGATAACCCAACTATCCCTATTAATCATTACGTCGATCCTAGAAACCAACAAAATAGAATCAAACGTCCTATTTCGTTATTCCATGCTAATGTATTCAAGCGTGAGCCTGCTTTAAACACTCTAATTTTTTCAAAGTAACAGTCCTGATTCCCCATGACACCAAATTAATGACATCATGGTTCGTCAGAAGGTAGGAATCAATAATACCAGTTCGTACAATAGCACGACCAATAAATTGATCCCGAAATTCAACTACGAGCTTTTTAACTGCAACAACTTTAATATACGCTATTGGAGCTGGAATTACCGCGGCTGCTGGCACCAGACTTGCCCTCCAA
+
DDDDDIIIIIIIIIIIIIIIIIIIIIIIIIIIIIIIIIIIIIIHIIIIIHIIIIIIGIGIIIHIHGHIIIGIIHIIIIIHHIIIIIIIHIHHIIIHIHIIIHHIIIIIIIIIIIHHHHHIIHIHIIIIHIIIIHHIIIIHIIIIIIIIIIIIIIIHHIIIIIIIIIIIHIIIIIIIHIIIIIIIIIHIIIIIHIIIIIIIIIIIHIIHIIHHHIIIIIIIIIIIIIIIIIIIIIIIIIIIIIHHIHIIIIIIIIIIIIIIIIIIIIIIIIIIIIIIIIIIIIIIHIIIIIIIIIIIIIIIIIIIIIIIIIIIIIHIIIIIIIIIIIIIIIIIIIIIHIIIDDDDD
@HISEQ:969:HM2KJBCX2:2:1101:3549:79415 2:N:0:ACTATGCA
AACCTCGGATAACCCAACTATCCCTATTAATCATTACGTCAATCCTAGAAACCAACAAAATAGGATCGAACGTCCTATTTCATTATTCCATGCTAATGTATTCAAGCGTTAGCCTGCTTTAAACACTCTAATTTTTTCAAAGTAACAGTCCTGTTTCCCTGCAACACCAAATTAATGGCATTACAGTTCTTCAGAAAGGAGGAATCAGCGAAGCCAGTACATACCAGTGGCACGACCAACCTGCTGACCCCGAAATTCAACTACGAGCTTTTTAACTGCAACAACTTTAATATACGCTATTGGAGCTGGAATTACCGCGGCTGCTGGCACCAGACTTGCCCTCCAA
+
DDD@DHHIIIIIIIIIIIHIIIIIIIIIIIIIIIHIIHIIIIICHIIIHHIIIIIIIIIGH?DHEHIIGGHHHHIIIIIIIGIIIIIFEHIIIIIIIIIIIHHHIIIIHIIIHHIIIIHIIIIIIIIIIIIIIIIIHHHIHIIIIHHIIIIIIIIHIIIIIIIIIIIIIHHHHHIIIIIIIIIIIIIIIIHIIIIIIIIIHIIIIIIIIHIHIIIIIIIIHIIIIIIIIIIIIIIIIIIHIIHHHIIIIIIIIIIIIIIIIIIIIIIIIIIIIIIIIIIIIIIHIIIIIIIIIIIIIIIIIIIIIIIIIIIIIIIIIIIIIIIIIIIIIIIIIIIIIIIIIDDDDD
@HISEQ:969:HM2KJBCX2:2:1101:17723:80227 2:N:0:ACTATGCA
AACCTCGGATAACCCAACTATCCCTATTAATCATTACATCGATCCTAGAAACCAACAAAATAGAATCGGATGTCCTATTTCATTATTCCATGCTAATGTATTCAAGCGTGAGCCTGCTTTAAACACTCTAATTTTTTCAAGGTAACAGTCCTAATTCCCCGTGACACCAAATTAATGGCATTACGGTTCTTTAGAAGGTGAGAAATCAATAATATCAGTACATACCAACGGCATGACCGAAACATTGATTCCGAAATTCAACTACGAGCTTTTTAACTGCAACAACTTTAATATACGCTATTGGAGCTGGAATTACCGCGGCTGCTGGCACCAGACTTGCCCTCCAA
+
DCDDDIIIIIIIIIHHHIIIIIIIIIIIIIIIIIIIIIIIIHIIIIIIIIHHIIIIIIIIIIHHHIIHIHIGIIIIIIIIIIIIIIIIGIIIHIIIIIIIIIIIIIIIIIIIHIIIIIIIIIIIIIIIIIIIIIIIIIIIIIIIIIHIIIIIIIIIIIIIIIIIIIIIIIIIIIIIIIIIIIIIIIIIHHIIIIIIIIIIIIIIIIIIIHIIIIIIIIIIIIIIIIIIIIIIIIIIIIIIIIIIIHIIIIIIIIIIIIIIIIIIIIIIIIIIIIIHIIIIIIIIIIIIIIIIIIIIIIIIIIIIIIIIIIIIIIIIIIIIIIIIIIIIIIIIIIIIIIIIIIDDDDD
@HISEQ:969:HM2KJBCX2:2:1101:15379:80828 2:N:0:ACTATGCA
AACCTCGGATAACCCAACTATCCCTATTAATCATTACGTCAATCCTAGAAACCAACAAAATAGGATCGAACGTCCTATTTCATTATTCCATGCTAATGTATTCAAGCGTTAGCCTGCTTTAAACACTCTAATTTTTTCAAAGTAACAGTCCTGTTTCCCTGCAACACCAAATTAATGACATTACAGTTCTTCAAGAAGGAGGAATCAGTAAAGCCAGTACATACCATAGGCACGACCAACCTACTGACCCCGAAATTCAACTACGAGCTTTTTAACTGCAACAACTTTAATATACGCTATTGGAGCTGGAATTACCGCGGCTGCTGGCACCAGACTTGCCCTCCAA
+
DDDDDIIIIIHIHEHHHIIIHGIEHHHHHHIIIIIFHHIHHHIEHIIIIIIIHHIHHHIIIIIHCHHIIIHDGCHGEEHHHHEHEHHIHGEEEHFHIIIIIIIIIIIIIIIIIIIIIIIIHHHHHHIHHGIIIHHIIIIIHHHIHGHIHHIIHHHIHHIIIIIIHHHIIHHGIIIIHIIIIIIIIHHHIHHIIIIIIIIIHHIIIIIIIIIIIHIIIIIIIIIIHIGIIIIIIIIIIHGHHHHIHIHIHIHHIIIIIIIIIIIIIHIIIIIIIIHIIIIIIIIIIHGIIIIIIIIIIHHFEIIHIIIIHIIIIIIIIIIIIIHIIIIIIIIIIIIIIIIIIDDDDD
@HISEQ:969:HM2KJBCX2:2:1101:8832:81026 2:N:0:ACTATGCA
AACCTCGGATAACCCAACTATCCCTATTAATCATTACGTCAATCCTAGAAACCAACAAAATAGGATCAAACGTCCTATTTCATTATTCCATGCTAATGTATTCAAGCGTTAGCCTGCTTTAAACACTCTAATTTTTTCAAAGTAACAGTCCTGTTTCCCTGCAACACCAAATTAATGACATTACAGTTCTTCAAGAAGGAGGAACCAGTAAAGCCAGTACATACCAGAGGCACGACCAACTTACTAATCCCGAAATTCAACTACGAGCTTTTTAACTGCAACAACTTTAATATACGCTATTGGAGCTGGAATTACCGCGGCTGCTGGCACCAGACTTGCCCTCCAA
+
DDDDDIIIIIIIIIIIEHHHIIIIIIIIIIIIIIIIIIIIIIIIIIIIIIIIIIIGHIIIIIIIIIIIIIIIIIIIIIGIIIIHIIIHHHHHIHHHIIIIIIIIIIIIIIIIIIIIIIIIHIIIIIIIIIIIIIIIHIIIIIIIIIIIHIIIIHIIIIIHHIIIHIIIIIIIIIIIIIIIIIIIHHIHIIFIIIIIIIIIHIIIIIHIIIIIIHIIIIIIIIIIIIIIIIIIIIIIIIHIIIIHHIHHIIIIIIIIIIIIIHIIIIIIIIIIIIIIIIIIIIIIIIIIIIIIIIIIIIIHHIIIIIIIIIIIIIIIIIIIIIHIIIIIIIIIIIIIIIIIHDDDDD
@HISEQ:969:HM2KJBCX2:2:1101:3955:81921 2:N:0:ACTATGCA
AACCTCGGATAACCCAACTATCCCTATTAATCATTACGGTGATCCTAGAAACCAACGAAATAGAATCAGTCCGTCCTATTTCATTATTCCATGCTAATGTATTCAGACGATAGTCTGCTTTAAACACTCTAATTTTTTCAAAGTAACAGTCCTGATTTCCAACCACACCAAATAAATGGCATGAAAGTTCCTCAGAAGGTAGAGATCCATCTCACCAGTGCAGACAATTAAGCCTGACCAATGGGTAGACCCCGAAGTTCAACTACGAGCTTTTTAACTGCAACAACTTTAATATACGCTATTGGAGCTGGAATTACCGCGGCTGCTGGCACCAGACTTGCCCTCCAA
+
@DBBDEHCCGHHIFFHEHHIHHHCHGCEC1<?G?FE@EEHCHHHIHIFHHHHEHGE=H=<G@CFHGHED1DCH1DHCGHHFCH@GHDEEHGGGHHI11DEFFGFAG@GEGEGB<GCACGHFHHHECCC@HHFHF<D?HEGHIHGGFGHCCHHFCGH@@C=HF@0<@C<<HHHHGHHCHIHHHHFEIIHHECFCHHHHFG:IHHHFC7DC@IIHHD<CHGGEEEEFFHIHIHHCGEGD11HHH=HGC<HF</CHIIIHEHHGHGHCHHEHHHHIIHGH@@HHCHHHGCHCHEHHHGHHIHFG@IHHHHHHHG@HHHHHHHDHE?HEHHHFD<EHFFHHEHGHG1D@0@D
@HISEQ:969:HM2KJBCX2:2:1101:11233:81511 2:N:0:ACTATGCA
AACCTCGGATAACCCAACTATCCCTATTAATCATTACGTCAATCCTAGAAACCAACAAAATAGGATCGAACGTCCTATTTCATTATTCCATGCTAATGTATTCAAGCGTTAGCCTGCTTTAAACACTCTAATTTTTTCAAAGTAACAGTCCTGTTTCCCTGCAACACCAAATTAATGACATTACAGTTCTTCAGAAAGGAGGAATCAGCGAAGCCAGTGCATACCAGTGGCACGACCAACCTGCTGACCCCGAAATTCAACTACGAGCTTTTTAACTGCAACAACTTTAATATACGCTATTGGAGCTGGAATTACCGCGGCTGCTGGCACCAGACTTGCCCTCCAA
+
DCDDDIGIHIIIIGICEHIIIIIIHHHHH?GEHIIIHIIIIHIIIIIIIIHHIIGGHIIIHIHHHHEHIHHHHHHHFHHHEEHICHFH?@GCE<GCHGFIHIHHHIHHEHIEHGHHIGIIHHHHHIIIIHIHHHIHGEGHHIIIIHGHGEIIIHHHHIIIHGHIIIIIHHHIII;HGCCEHCIIIIII:EIIIIIHHGFCIIHGHIIIIIIIIIGIIIHIIIIIHIGGHGIHCCCIIIIIH@HGCGIIHBECIIIHHIIIIIIIIIIIIIIIHHIIIIIGHHHGHHGIIIIIIIIIIIIHIIIIIIIIIIIIIIIIIIIIIIIIIIIIIHIIIIIIIIIIICBDDD
@HISEQ:969:HM2KJBCX2:2:1101:9982:81885 2:N:0:ACTATGCA
AACCTCGGATAACCCAACTATCCCTATTAATCATTACGTCAATCCTAGAAACCAACAAAATAGGATCAAACGTCCTATTTCATTATTCCATGCTAATGTATTCAAGCGTTAGCCTGCTTTAAACACTCTAATTTTTTCAAAGTAACAGTCCTGTTTCCCTGCAACACCAAATTAATGGCATTACAGTTCTTCAGAAAGGAGGAATCAGCGAGACCAGTACGTACCAATGGCACGACCAACCTGCTGACCCCGAAATTCAACTACGAGCTTTTTAACTGCAACAACTTTAATATACGCTATTGGAGCTGGAATTACCGCGGCTGCTGGCACCAGACTTGCCCTCCAA
+
DDDDCIHIIIIIIIIIIIIIIIIIIIIIIIIIIIIIIIIIIIIIIIIIIIIIIIIIIIIIIIHHIHCHHHGFHIIIIIIIIIIIIIIIIIIHGHHFHIIIIIIIIHIIIIIIIIIIIIIIHIIIIIIIIIIIIIIIIIIIIIIIIIIIHIIIIIIIIIIHIIIIIIIIIIIIIIIIIIIIHIIIIIIIIIIIIIIIIIIIIIIIIIIIIIIIIIIIIIIIIIIIIIIIIIIIIIIIIIIIIIIIHIIIIIIIIIIIIIIIIIIIIIIIIIIIIIIIIIIIIIIIIIIIIIIIIIIIIIIIIIIIIIIIIIIIIIIIIIIIIIIIIIIIIIIIIIIIIIIIIDDDDD
@HISEQ:969:HM2KJBCX2:2:1101:13673:81055 2:N:0:ACTATGCA
AACCTCGGATAACCCAACTATCCCTATTAATCATTACGTTGATCCTAGAAACCAACAAAATAGAATCGAACGTCCTATTTCATTATTCCATGCTAATGTATTCAAGCGCGTGCCTGCTTTAAACACTCTAATTTTTTCAAAGTAACAGTCCTGATTCCCCACGACACCAAATTAATGACATCATGGCTCCTCAGAAAGGAGAAACCAATAACACCAGTACATACCAGAGGCATGACCGACGTATTGATCCCGAAATTCAACTACGAGCTTTTTAACTGCAACAACTTTAATATACGCTATTGGAGCTGGAATTACCGCGGCTGCTGGCACCAGACTTGCCCTCCAA
+
DDDDDHHHIIIIIIIIHIHGIFHCCHIIHIIGHHIIIIEHHHHHEHHHIFHIHIIIHHHIIIHIIHIH?FEDEHEH?C@EHHHHIIECEHHCHHI?GIHIHIGIIHIIIHIHIEHHHHIHHHHHIIHHIHHEHHIHIIHGIIIHHHHEF@GGHHDGEIIIIIIHHIIIIIIIIIIHIIIIIIIHIHHGIHIHIIIIIIHHIIIIHIIIIIIHHIIIIIIHIIIHIHIHHIIHHHEHDIIIIIHHH=HHHHIIIIIHIIIIIIHHIIIHGIIIHIHIIIHIIIHIHIIHIIHIIIIIIIIIIIIHIIIIIIIIIIIIIHIIIHIIHHIHIIGIIHIIHIIIHDDDAD
@HISEQ:969:HM2KJBCX2:2:1101:7349:82031 2:N:0:ACTATGCA
AACCTCGGATAACCCAACTATCCCTATTAATCATTACGTCGATCCTAGAAACCAACAAAATAGAATCAAACGTCCTATTTCATTATTCCATGCTAATGTATTCAAGCGCGAGCTTGCTTTAAACACTCTAATTTTTTCAAAGTAACAGTCCTGATTCCCCATGACACCAAATTAATGACATCGTGGTTCGTCAGAAGGGAGAAACCAATAATGCTAGTACGTACAAAGTACGACCGACATATTAGTCCCGAAATTCAACTACGAGCTTTTTAACTGCAACAACTTTAATATACGCTATTGGAGCTGGAATTACCGCGGCTGCTGGCACCAGACTTGCCCTCCAA
+
CCDDDIIIIIHHHHIIIIIIIIIIIIIIIIIIIIIIIIIIHIIHHHIIIIIIIIIIIIIIIIGHHIIIIIIIIIIIIIIIIIIIIIIGIHHIIIIIIIIIIIIIIIIGHIIHHHIIIIIIIHHIHIIIIIHIHIIIIIIIIIIIIIIIIIIIIIIIIIIIIIIIIIIIIGIIIIIIIIIIIIIIIIIIIIIIIIIIIIIIIIIIIIIIIIIIIIIIIIIIIIIIIIIHIIIIIIIIIIIIIIIIIIIHIIIIIIIIIIIIIIIIIIIIIIIIIIIIIIIIIIIIIIIIIIIIIIHIIIIIIIIIIIIIIIIIIIIIIIIIIIHIIIIIIIIIIIIIIIIDDDDD
@HISEQ:969:HM2KJBCX2:2:1101:12258:82568 2:N:0:ACTATGCA
AACCTCGGATAACCCAACTATCCCTATTAATCATTACGTCGATCCTAGAAACCAACAAAATAGAATCAAACGTCCTATTTCATTATTCCATGCTAATGTATTCAAGCGTACGCCTGCTTTAAACACTCTAATTTTTTCAAAGTAACAGTCCTGATTCCCCACGACACCAAATTAATGACATCGCGGTTCTTCAGAAGGTAGGAACCAATAATGCCAGTACGTACCGAAGCACGACCAACAATTCGATCCCGAAATTCAACTACGAGCTTTTTAACTGCAACAACTTTAATATACGCTATTGGAGCTGGAATTACCGCGGCTGCTGGCACCAGACTTGCCCTCCAA
+
DDDDDHFHIIIE@HHCGHHFEHHIHFHHIIGHIIIH@GHIHHE@GHC1@CFGHFHEHIHFHHHCEHIHEHFDHIIIHHIHIIGHF?HIHIHHHIHHHHHHCHGHHHIHHHCD9HHHHHFHFHHHGIIIHGHHAGHHIIHHIHFGHHFHGHIHEEGIIIHEEG@CE?EFHHHIHIIHFFHGGIIHEEHIIIIHIIIHFGHHHHAHFHHHHHIHHIHHIIIIIIIIHHEIHHHHIHHIHIFHHHECIIHIIIIIIIIHIHHEECHIHIIHIHHHIIIHIHIHIHIHGGFIHHIIIHEHHIIHIIIIGIIIIIIHIIIIHIHHHFIIHHHIIIIHHHHHIHFHDDDDA
@HISEQ:969:HM2KJBCX2:2:1101:3001:83207 2:N:0:ACTATGCA
AACCTCGGATAACCCAACTATCCCTATTAATCATTACGTCAATCCTAGAAACCAACAAAATAGGATCGAACGTCCTATTTCATTATTCCATGCTAATGTATTCAAGCGTTAGCCTGCTTTAAACACTCTAATTTTTTCAAAGTAACAGTCCTGTTTCCCTGCAACACCAAATTAATGACATTACAGTTCTTCAAGAAGGAGGAATCAGTAAAGCCAGTACATACCATAGGCACGACCAACCTACTGACCCCGAAATTCAACTACGAGCTTTTTAACTGCAACAACTTTAATATACGCTATTGGAGCTGGAATTACCGCGGCTGCTGGCACCAGACTTGCCCTCCAA
+
BDDDDIIIIIIIIIIIIIIIIIIIIIIIIIIIIIIHIIIIIIIIIIIIIIIIHIIIIGIIIHHIHHIIIIGIIIIIIIIIGHIIIIIIGHIIIIIIIIIIHHIHIIIIHIIIHIIIIHHIIIIIIIIIIIIIIIIIHIIIIIIIIIIIHIIIIHIIIIIIIHIIIIIIIIIHIIIIIIIIIIIIIIIIIIIIIIIIIIIIIIIIIIIIIIIIIIHIIIIIIIIIIIIIIIIIIIIIIIIIIHHGEIIIIIIIIIIIIIIIIIIIIIIIIIIIIIHHIIIIIIIIIIIIIIIIIIIIIIIIIIIIIIIIIIIIIIIIIGIIIIIIIIIIIIIIIIIIIIIIIDDDDD
@HISEQ:969:HM2KJBCX2:2:1101:10433:83115 2:N:0:ACTATGCA
AACCTCGGATAACCCAACTATCCCTATTAATCATTACGGCGGTCCTAGAAACCAACAAAATAGAACCACACGTCCTATTCTATTATTCCATGCTAATGTATCCGAGCAAAGGCCTGCTTTGAACACTCTAATTTTTTCACAGTAAAAGTCCTGGTTCCCCGCCACGGCCAGTGAAGGCCATGGGGTTCCCCAGAAGGAAAGGCCCGGCCGGACCAGTACTCGCGGTGAGGCGGACCGGCCAGCCAGGCCCAAGGTTCAACTACGAGCTTTTTAACTGCAACAACTTTAATATACGCTATTGGAGCTGGAATTACCGCGGCTGCTGGCACCAGACTTGCCCTCCA
+
DDDDDIIIIIHIIIIIIHIIIIIIIIIIIIIIIHIIIIIIIIHHHHIIIIIIIIIIIGHIIHHIIIGIIIGHHHHIHEHGHIIIHIIHGIIFEHHIHIIHDGIIIIIIHIHHIHIIIIIIIIIIHIIIIIHIHIIHHHHIIIIIHHIIHIIIIIHHIIIIIIIHHIIIIHIIIIIIHFHHIIIIIIGHIIIIIIIIIIIIIIIIIIIIHIIIIIIIIHIIIIIIIIIIIIIIIIIIIIIIIHHIIIIIIIIIIIIIIIIIIIIIIIIIIIIIIIIIIIHIIHGIIIIIIIIIHIIIIIIIIIIIIIIIIIIIIIIIIIIIHIIIIIIIIIIIIIIIIIIDDDDD
@HISEQ:969:HM2KJBCX2:2:1101:17567:81961 2:N:0:ACTATGCA
AACCTCGGATAACCCAACTATCCCTATTAATCATTACGTCAATCCTAGAAACCAACAAAATAGGATCGAACGTCCTATTTCATTATTCCATGCTAATGTATTCAAGCGTTAGCCTGCTTTAAACACTCTAATTTTTTCAAAGTAACAGTCCTGTTTCCCTGCAACACCAAATTAATGACATTACAGTTCTTCAAGAAGGAGGAATCAGTAAAGCCAGTACACACCATTGGCACGACCAACCTACTGACCCCGAAATTCAACTACGAGCTTTTTAACTGCAACAACTTTAATATACGCTATTGGAGCTGGAATTACCGCGGCTGCTGGCACCAGACTTGCCCTCCAA
+
DADCDIIIIHIHHHHIIIIIIIIIIHIHHHIIIIIHHIIGIHIHHHIIHIIIIHIIIGIIIIIIIIIIH@HHHHHIIGGHIIEGHHHHHIHIHIGIIGIHHGHHHEHIIIIIIIHHIIIIIHHIGHHHHHIIIHGGHIHIIIHIHHFHHIIIEHIHIIIHIHGCHIHIIHHHIIIIHHHHHIIGHIIHHIIHHHGHHHHEFIHHEHHIHFIHIHIIIIIIHIIIHIIHHDIIIIIIIIHIIIHHHIGIIIIIIIIHHIIIHHIIIIHIIIIIIIHIIIIIIHIHCHHIIIIIHIHIIIIHIIIIIHIIIHIIIIIIIIIGHIIIIIIIIIIIIHHGIIIIIDADDD
@HISEQ:969:HM2KJBCX2:2:1101:13115:82397 2:N:0:ACTATGCA
AACCTCGGATAACCCAACTATCCCTATTAATCATTACGGTGATCCTAGAAACCAACAAAATAGAACCATGCCGTCCTATTCTATTATTCCATGCTAATGTATTCGAGCAAAATGCCTGCTTTAAACACTCTAATTTTTTCAAGGTAAAGGTCCTGGTTCCACATGACACCCAATTAAGGACATCATGCTTCTCCAGAAGGTGAGAAATCAACTGCGACAGTTCATACCCCTTAAGGCACGACCATCACGTCAATCCCGAAATTCAACTACGAGCTTTTTAACTGCAACAACTTTAATATACGCTATTGGAGCTGGAATTACCGCGGCTGCTGGCACCAGACTTGCCCTCCAA
+
DDBDDHIIIIIIICHHHIIIIIIIIIIIIIIIIIIIIIIIEIIHHHIFIHHGFHHIIIIHIIGHEFHHHHCEHHHHH@HIIIIIGIIIECEHIIIIIHIHIFGEFIHHHIIIIIIHIHIIIIIIIIHIIIIHHHIIIHIIGIHIIIIIIIIIIIIHHHIIIIHHIIIIIIIIIIIIIIIIIIIIIIIIIIIIIIIIIIIIIIIHIIIHIIIIIIIIIIIIIIIIIIIIIIIIIIHHIIIIIIIHHIHIHHGIIHIIIHIIIIIIIIIIIIIIIIIIIIIIIIIIIIIIIIIIIIIIIIIIIIIIIIIIIIIIIIIIIIIIIIIIIIIIIIIIIIIIIIIIHIIIIIIDDDDD
@HISEQ:969:HM2KJBCX2:2:1101:15818:85283 2:N:0:ACTATGCA
AACCTCGGATAACCCAACTATCCCTATTAATCATTACGTCAATCCTAGAAACCAACAAAATAGGATCGAACGTCCTATTTCATTATTCCATGCTAATGTATTCAAGCGTTAGCCTGCTTTAAACACTCTAATTTTTTCAAAGTAACAGTCCTGTTTCCCTGCAACACCAAATTAATGACATTACAGTTCTTCAGAAAGGAGGAATCAGCGAAGCCAGTGCATACCAGTGGCACGACCAACCTGCTGACCCCGAAATTCAACTACGAGCTTTTTAACTGCAACAACTTTAATATACGCTATTGGAGCTGGAATTACCGCGGCTGCTGGCACCAGACTTGCCCTCCAA
+
BDDDDIHHIIIIHHCCHIIHCGHHIIIIIIHIIHHIHHHHIIHHIH@HHHII?@GHIIICHEFHHHHHHHGDHHHHHIHIIHEHHHHIHIEHEH?GEHEHHHEHHHHHIHIGHIHIHIHIIIHHIHIHHGEFCGHHIHGHIHHHIHHIIIIIIIIIHHFIGIIIHIHHIHHHHIHHHIIIIIIIHIIIHHIIGIIIIIIHIIIIIIIIIIIIHGHIIHHGIIIIIIIIHHHIIIIHGIIIIHIHFIIHHIIIIHIIH?HHIIIIIIIIHIIIIIHIIIIIIIIHIIHIIIIIHHHIIIIIHIIIIIIIIIIGIIIIIHIIIIIIIIIIIIHIIIIIIIIIIDDDDD
@HISEQ:969:HM2KJBCX2:2:1101:9116:84422 2:N:0:ACTATGCA
AACCTCGGATAACCCAACTATCCCTATTAATCATTACGGTGATCCTAGAAACCAACAAAATAGAACCATGCCGTCCTATTCTATTATTCCATGCTAATGTATTCGAGCAAAAATGCCTGCTTTAAACACTCTAATTTTTTCAAGGTAAAGGTCCTGGATCCGCAAGACACCCAAATAAAGGACATCAAGTTTCTCCAGAAGGTGAGAAATCAACAGTAACAGTTCATACCCCTTAAGGCATGACCGTCACGTCAATCCCGAAATTCAACTACGAGCTTTTTAACTGCAACAACTTTAATATACGCTATTGGAGCTGGAATTACCGCGGCTGCTGGCACCAGACTTGCCCTCCAA
+
DDDDDIIIIIIIIIIIIIIIIIIIIIIIIIIIIIIIIIIIIIIIIIIIIIIIIIIIIIIIIIIIIIIIIGHIIDHHIIIIIIIIIIIIIIIIIIIIIIIIIHHIIIIIIIIIIIIIIIIIIIIIIIIIIIIIHHIIIIIIIHIIIIIIIIIIIIIIIIIIIIIIIIHIIIIIIIIIIIIIIIIIIIIIIIIIIIIIIIIIIIIIIIIIIIIIIIIIIIIIIIIIHIIHIIIIIHIIIIIIIIHIIIIIIIIHGIIIIIIIIIIIIIIIIIIIIIIIIIIIIIIIIIIIIIIIIIIIIIIIIHIIIIIIIIIIIIIIIIIIIIIIIIIIIIIIIIIIIIIIIIIIIIIIIDDDDD
@HISEQ:969:HM2KJBCX2:2:1101:14419:85477 2:N:0:ACTATGCA
AACCTCGGATAACCCAACTATCCCTATTAATCATTACGTCAATCCTAGAAACCAACAAAATAGGATCAAACGTCCTATTTCATTATTCCATGCTAATGTATTCAAGCGTTAGCCTGCTTTAAACACTCTAATTTTTTCAAAGTAACAGTCCTGTTTCCCTGCAACACCAAATTAATGACATTACAGTTCTTCAAGAAGGAGGAACCAGTAAAGCCAGTACATACCAGAGGCACGACCAACCTACTAATCCCGAAATTCAACTACGAGCTTTTTAACTGCAACAACTTTAATATACGCTATTGGAGCTGGAATTACCGCGGCTGCTGGCACCAGACTTGCCCTCCAA
+
DDDDDIHIIIIIIIIIIIIIHIIIIIIIIIIIIIIIIIIIIIIHHHIHIHIIFHIIIIIIIHHHFIIIIIHHEHHIIIIIIIIIIIIHIIIHHHIIIIIIIIIIIIIIIIIIHIIIHIIIIIHIIIIHIIIIIIIIIIIIIIIIIIIIIIIIIHIIIIIIIIIIIIIIIIHIIIIIIIIHIIIIIIIIIIIIIIIIIIIIIIIIIIIIIIIIIIIIIIIIIIIIIIIIIIIIIIIIIIIIIIIHGIIHIIIIIIIIIIIIIIHIIIIIIIIIIIIIIIIIIIIIIIIIIIIHIIIIIIIIHIIIIIIIIIIIIIIIIIIIIIIIIIIIIIIIIIIIIIIIIDDDDD
@HISEQ:969:HM2KJBCX2:2:1101:2298:85573 2:N:0:ACTATGCA
AACCTCGGATAACCCAACTATCCCTATTAATCATTACGTCAATCCTAGAAACCAACAAAATAGGTTTGAACGTCCTATTTCATTATTCCATGCTAATGTATTCAAGCGTTAGCCTGCTTTAAACACTCTAATTTTTTCAAAGTAACAGTCCTGTTTCCCTGCAACACCAAATTAATGGCATTACAGTTCTTCAGAAAGGAGGAACCAGTAAAGCCAGTACATACCAGAGGCACGACCAACCTACTAATCCCGAAATTCAACTACGAGCTTTTTAACTGCAACAACTTTAATATACGCTATTGGAGCTGGAATTACCGCGGCTGCTGGCACCAGACTTGCCCTCCAA
+
DDDDDHHIHIIGHGHHHHIIIIGIIGHHHHHEHIIIIGHHIIIHHIGHIIIGHHHIHHIGHHHHHHGE?G?GC1CGHIECEHEHHHHF@EEHHIIIIIIIIIHHEHHHHHHCFHHHGHHHFIIHHEHHIHIHHHHFHIIIHIIIIIHIHHIIIIIIHHHHHGIIIIHIHGHHHIIIEIHHEFHHHHIHGHHIIHGCIIIHIHIIHIIIIIIIHFIIHIIIIIII:IHHHIHIHHFIIHE<IIHHDHH/GIIIGIIIIIIHIHHHIHIIIIIIIIIIIIIIHHIHIIIIIHIHIHIIIIIIIIIIIIIIIIIIIIIIIIIIHIIIIIIIIIIIIHIIIIIIIDDDDD
@HISEQ:969:HM2KJBCX2:2:1101:8862:85112 2:N:0:ACTATGCA
AACCTCGGATAACCCAACTATCCCTATTAATCATTACGTCGATCCTAGAAACCAACAAAATAGGTTCGATCGTCCTATTTCGTTATTCCATGCTAATGTATTCAAGCGCGAGCCTGCTTTAAGCACTCTAATTTTTTCAAAGTAACAGTCCTGTTTCCCCGCAACAACAAATTAATGCCATCACGGTTCTACAAGAAGGAGGGACCAGTGAGGCCAGTGCATACCAGTGGCACGACCAACCTACTGGCCCCGAAATTCAACTACGAGCTTTTTAACTGCAACAACTTTAATATACGCTATTGGAGCTGGAATTACCGCGGCTGCTGGCACCAGACTTGCCCTCCAA
+
DDDCDIGIIFHIIIIHIHIHHFHIIGIIIIIIIIIIHIIIHCGCHHIIIIIIHIHHGHHHIIIIHIHD@CEHHIFHIIHHIIEHIHHFHIIIHHIIIIIIIHHIIIIIHHHHHIIIIIIIHIHIHHIIIIGIGGHHIHIIIIIIIHHIIIIIIHGHHIHHHHIIIIIIIIIIIIIIIIIIHIIIIIIIIIIHHIIIIIIIIIIIIIIIIIIHIIIIIIIIIIIIIIIIIIIIIIIIIIIIIIIHHIIHHIIIIIIIIIIIIIIIIIIIHIIIIIHIIIIIIIIIIIIIIIIIHHIIIIIIIIIIIIIIIIIIIIIHIIIIIIIIIIIIIIIIHIIHIIIIIDDDDD
@HISEQ:969:HM2KJBCX2:2:1101:15985:85788 2:N:0:ACTATGCA
AACCTCGGATAACCCAACTATCCCTATTAATCATTACGTCGATCCTAGAAACCAACAAAATAGAATCAAACGTCCTATTTCGTTATTCCATGCTAATGTATTCAAGCGTGAGCCTGCTTTAAACACTCTAATTTTTTCAAAGTAACAGTCCTGATTCCCCATGACACCAAATTAATGACATCATGGTTCGTCAGAAGGTAGGAATCAATAATACCAGTACGTACAATAGCACGACCAATAAATTGATCCCGAAATTCAACTACGAGCTTTTTAACTGCAACAACTTTAATATACGCTATTGGAGCTGGAATTACCGCGGCTGCTGGCACCAGACTTGCCCTCCAA
+
DDDDDIIIIIIHIIIIIIIHIIIIIIIIIIIIIIIIIIIIIIIGHIIIIIIIIIIIIIIIIHIIIIIIIIHIIFHIIIIIIIIIIIIIIIIIGIIIIIIIIHIIIIIIIIIIIIIIIIIIIIIHIIIIIIIIIIIIIIIIIIIIIIIIIIIHIIIIIHIIIIIIIIIIIIHHHIIIIIHIHIIIIIIIIIIIIIIIIIIIIIIIIIIIIIIIIIIIIIIIIIIIIIIIIIIIIIIIIIIIIIIIIIIIIIIIIIIIIIIIIIIIIIIIIIIIIIIIIIIIIIIIHGIIIIIIIIIIIIIIIIIIIIIIIIIIIIIIIIIIIIIIIIIIIIIIIIIIIIIIDDDDD
@HISEQ:969:HM2KJBCX2:2:1101:11366:86674 2:N:0:ACTATGCA
AACCTCGGATAACCCAACTATCCCTATTAATCATTACGTCGATCCTAGAAACCAACAAAATAGAATCAAACGTCCTATTTCATTATTCCATGCTAATGTATTCAAGCGTGAGCCTGCTTTAAACACTCTAATTTTTTCAAAGTAACAGTCCTGATTCCCCACAACACCAAATAAATGACATCATGGTTCGTCAGAAGGAAGAAACCAACAATACCAGTACGTACCGAGGCACGACCGACATGATGGTCCCGAAATTCAACTACGAGCTTTTTAACTGCAGCAACTTTAATATACGCTATTGGAGCTGGAATTACCGCGGCTGCTGGCACCAGACTTGCCCTCCAA
+
DDDDDIIHIIIIIIIIIIIIIIIIIGIIIIIIIIIHIIIIIGIHIIIIGIIIIIIIIIHIIHHIIIIIGIIIIIHIIIIIIIIIIIIIIIIHHIHIIHIIIIIIIIHIIIIIIIHIIHGHIIIIIIIIIIIIIIHHHIIIIIIIIIIIHIIIIHIIIHIIIIIIIIIIIIIHIIIHIHHIHHIIIIIIIIIIIIIIIIIIIIIIIIIIIIIIIIIIIIIIIIHIIIHIIIIIIIIHIIIIHIIHIIIIIIIIIIIIIIHHGIIIIIIIIIIIIIIIIIIIIIIIIIIIIIIIIIIIIIIIIIIIIIIIIIIIIIIIIIIHHIIIIIIIIIIIIHIIIIIIDDDDD
@HISEQ:969:HM2KJBCX2:2:1101:9522:87137 2:N:0:ACTATGCA
AACCTCGGATAACCCAACTATCCCTATTAATCATTACGTCAATCCTAGAAACCAACAAAATAGAATCAAACGTCCTATTTCATTATTCCATGCTAATGTATTCAAGCGTAAGCCTGCTTTAAACACTCTAATTTTTTCAAAGTAACAGTCCTGATTCCCCACGACACCAAATTAATGACATCGCGGTTCTTCAGAAGGTAGGAACCAATAATACCAGTGCGTACCGAGGCACGACCGACACTCTGATCCCGAAATTCAACTACGAGCTTTTTAACTGCAACAACTTTAATATACGCTATTGGAGCTGGAATTACCGCGGCTGCTGGCACCAGACTTGCCCTCCAA
+
DDDDDHIIIIIIIIIIIIHIIIIIIIIIIIIIIIIIIIIHIIIHIIIIIIIHFHIIIHHIIIIIIIIIIIGCGHHIIIIIIIIIIIIHHHIHHHIIIIIIHHIIIIHIIIIIIIIIIHIIIIHIIIIGIHIIHIHIIGHFHIIIIIHHHIIIIIIHIIHHHIHIIIIIIIHIIIIIIIIIHIIIHIHIIIIIIIIIIIIIIIIIHHIIIIIIIIIHIIIIHIIIIIIIIIIIIIIIIIIHIIHHIIIIIIHIIIIIIIIIIIIIIIIIIIIIIHIIIIIIIIIIIIIIIIIIHIHIIIIIIIIIIIIIIIIIIIIIIIHIIIIIIIIIIIIIIIIIIIIIDDDDD
@HISEQ:969:HM2KJBCX2:2:1101:2615:86816 2:N:0:ACTATGCA
AACCTCGGATAACCCAACTATCCCTATTAATCATTACGTCAATCCTAGAAACCAACAAAATAGGATCGAACGTCCTATTTCATTATTCCATGCTAATGTATTCAAGCGTTAGCTTGCTTTAAACACTCTAATTTTTTCAAAGTAACAGTCCAAATTCCCCGCAACACCAAACTAATGGCATTACGGCTCATCAGGAAGGAGGAATCAGTGAGACCAGTACATACCAGAGGCATGACCAACCTACTAACCCCGAAATTCAACTACGAGCTTTTTAACTGCAACAACTTTAATATACGCTATTGGAGCTGGAATTACCGCGGCTGCTGGCACCAGACATGCCCTCCAA
+
@?@<DH=@CGGHHHEE?CHHEEHE@GHHE@ECEHFHCEHEEEEHIHHI@FHFCGEDHCGFHGHE11<EGEF<F@<CGH?FC@EC1DFH1FHHGHF1IIIIIHHGIHIIIHHHIIIIHHIHHFEHGIHIIHHHHIIIHHAHFHIIIIHHHHHHGHHHHIIIIIHFHHHHHHH5IIHIH;IHIIIIIIIHGIIIIIIIGIGIIHIIHIIIIIIGIHIIIHIIIIIIIIIFIIIIIIGIIGIIIHEDHIHHHIIIIIHEFHIIIIIIIIIIHIIIIIIIIIIIIIIIIIIIIIIHIIIIIIIIIIIIHIIIHIIIIIIIIIIIIIIIIIIIIIIIIIIIIGIIHDDDDD
@HISEQ:969:HM2KJBCX2:2:1101:14397:87426 2:N:0:ACTATGCA
AACCTCGGATAACCCAACTATCCCTATTAATCATTACATCGATCCTAGAAACCAACAAAATAGAATTGGATGTCCTATTTTATTATTCTATGCTAATGTATTCAAGCGTGAGCCTGCTTTAAACACTCTAATTTTTACAAAGTAACAGTCCTAATTCCCCGTGACACCAAATTAATGGCATTACGGTTCTTTAAAAGATGAGAAATTAATAATATCAGTACATACCAACGGCATGACCAAAACATTGATTTCGAAATTCAACTACGAGCTTTTTAACTGCAACAACTTTAATATACGCTATTGGAGCTAGAATTACTGTGGCTGCTAGCACCAGACTTGCCCTCCAA
+
DDDDDIIIIIIIIIIIIIIIIIIIIIIIIIIIIIIIIII1EHH@HIIIIIIEHIIIIIIHIIIIHIIHHIHHIIIIIIIIHIHIIIIHIIIIHHIIHIIIIHHIIIHIIIIIIIIIIHIIIIIHIIIIIIIIIIIIIIIIIIIIIIIIHHHIIIIHHIGIIIGIIIIIIIIHHIIIIIIIIIIIIIIIIHHIIIIIIIIIIIHIIIIIIIIIIIIIIIIIIIIIIIIHIIIIIIIIIIIIIIIIIHIIIIIIIIIIIIIIIIIIIIIIIIIIIIIIIIIIIIIIIIIIIIIIIIIIIIIIIIIIIIIIIIIIIIIIIIIIIIIIIIIIIIIIIIIIIIHIIIDDDDD
@HISEQ:969:HM2KJBCX2:2:1101:11354:86686 2:N:0:ACTATGCA
AACCTCGGATAACCCAACTATCCCTATTAATCATTACGTCGATCCTAGAAACCAACAAAATAGAATCAAACGTCCTATTTCATTATTCCATGCTAATGTATTCAAGCGTGAGCCTGCTTTAAACACTCTAATTTTTTCAAAGTAACAGTCCTGATTCCCCACAACACCAAATAAATGACATCATGGTTCGTCAGAAGGAAGAAACCAACAATACCAGTACGTACCGAGGCACGACCGACATGATGGTCCCGAAATTCAACTACGAGCTTTTTAACTGCAGCAACTTTAATATACGCTATTGGAGCTGGAATTACCGCGGCTGCTGGCACCAGACTTGCCCCCCAA
+
DDDDDIIIIIIIIIIIIIIHIIIIIIIIIIIIIIIIIIIIIIIIIIIGHHIIIIIIIII?HIHIIIIIIIIIFHFIIIIIIIIIIIIIIIGIIFHEHHIIFDEFIGFHIIIHIIIIIHFEHHHI=IIIHHHHIHEHIH=IIHIHHHHH9H?HEHHHEFGFHHEHI<HIHHHHHIHIHHHIHIIIIIIIIIHIIIIIIIIIIIIII<IIIIIHHIIIGGGIIIIIIHHIIIIHIGIIIIIIGHIFIIIIIIIIIIHHIHIHIIIIIIIIIIIIIIIIIIIIIIIIIIIIIIIIIIIIHIIIIIIIIIIIIIIHIIIIIIIIIIIIIIIIIIIIIIIIIIIH@DDDD
@HISEQ:969:HM2KJBCX2:2:1101:14204:88377 2:N:0:ACTATGCA
AACCTCGGATAACCCAACTATCCCTATTAATCATTACATCGATCCTAGAAACCAACAAAATAGAATCGGATGTCCTATTTCATTATTCCATGCTAATGTATTCAAGCGTGAGCCTGCTTTAAACACTCTAATTTTTTCAAGGTAACAGTCCTAATTCCCCGTGACACCAAATTAATGGCATTACGGTTCTTTAGAAGGTGAGAAATCAATAATATCAGTACATACCAACGGCATGACCGAAACATTGATCCCGAAATTCAACTACGAGCTTTTTAACTGCAACAACTTTAATATACGCTATTGGAGCTGGAATTACCGCGGCTGCTGGCACCAGACTTGCCCTCCAA
+
ADDDDIIIIIIIIIIIIIIIIIIIIIIIIIIIHIHIHIGIIIIIIIIGIIIHIIIIIIHIIIIIIIIIHHHHIIIIIIIIIGIIIIIFHIHIHIIIHHHHIIHHHCIIIIIIIIIIIIIIHIIIHIIIHIIIIIIIGIIIHHIHHHIIIIIIIIIHIIIIIIIIIIIIHIIHIHIIIIIHIIIIIIIIIIIIIIIIIHHHIIIIIIIIIIIIIIIIIIIIIIIIIIIIIIIIIIIIIIIIIIIHHGHHHGIIIIIIIIIIIIIIIIIIIIIIIIIIIIIIGIIIIIIIIIIIIIHIHIHIIIIIIIIIIIIIIIIIIIIIIIIIIIIIIIIIIIIHIIIIIIDDDDD
@HISEQ:969:HM2KJBCX2:2:1101:16968:89171 2:N:0:ACAATGCA
AACCTCGGATAACCCAACTATCCCTATTAATCATTACGTCGATCCTAGAAACCAACAAAATAGAATCAAACGTCCTATTTCATTATTCCATGCTAATGTATTCAAGCGCGAGCTTGCTTTAAACACTCTAATTTTTTCAAAGTAACAGTCCTGATTTCCCGCGACACCAAATTAATGACATCGTGGTTCGTCAGAAGGGAGAAACCAATAATGCTAGTACGTACAAAGTACGACCGACATATTAGTCCCGAAATTCAACTACGAGCTTTTTAACTGCAACAACTTTAATATACGCTATTGGAGCTGGAATTACCGCGGCTGCTGGCACCAGACTTGCCCTCCAA
+
DDDDDIIHIIIIHIIIIIIIGIIIIIIIIIIIIIIIIIIIIIIIIIIIGIIIIIIIIIIGIIIIIIIIIIIHGHHIIIIIIIIIIIIIIHIHIIHIIHIIIHHHIIHHIIIIHIIIIHHIIIIIIIIIIIIIIIIIIIIIIIIIIIIIIIIIHHIIIIIIIHIIIIIIIIIIIIIIHHIIIIIIIIIIIIIIIIIIIIIIIIIIIIIIIHHIIIIIIIIIIIIIIIHIIIIIIIIIIIIIIHGIHIIIIGIIIIIIIIIIIIIIIIIIIIIIHIIIIIIIIIIIIIIIIIIIHIHIIIIIIIIIIIIIIIIIIIIIIIIIIIIIIIIIIIIIIIIIIIIDDDDD
@HISEQ:969:HM2KJBCX2:2:1101:7138:89560 2:N:0:ACTATGCA
AACCTCGGATAACCCAACTATCCCTATTAATCATTACGGTGATCCTAGAAACCAACAAAATAGAACCATGCCGTCCTATTCTATTATTCCATGCTAATGTATTCGAGCAAAAATGCCTGCTTTAAACACTCTAATTTTTTCAAGGTAAAGGTCCTGGATCCGCAAGACACCCAATTAAGGACATCAAGTTTCTCCAGAAGGTGAGAAATCAACAGCGACAGTTCATACCCCTTAAGGCATGACCATCACGTCAATCCCGAAATTCAACTACGAGCTTTTTAACTGCAACAACTTTAATATACGCTATTGGAGCTGGAATTACCGCGGCTGCTGGCACCAGACTTGCCC
+
DDDDDIIIIIIIIIIIIIIIIHHIIIIIIIIIIHHIIIIIIIIIIIIIIIIIIIIIIIIIIIIIHHHFHHIIIIHIIIIIIIIIIIIIIGHIHIHIHIGIIIHIIIHHIIIIIIIIIIIIHHIIIIHHIIHHFEHIIIIIIIIIGIIIIIIHIIIIHIIIHIIIIIIIIIIIIIIIIIIIIIIIHIIIIHGIIIIIIIIIIIIIIIIHIIIIIHIIIIIIGIIIHIIIIIIIIIIHHIIIIIIHHHGIIIIIIIIIGIIIIIIIIIIIIHIIIIIGIIIIIIIIIHIIIIIIIIIIIIIIHIIIIIIIIIIIIIIIIIIIIIIIIIIIIGIIIIIIIIIIIIIDDDDD
@HISEQ:969:HM2KJBCX2:2:1101:4548:88828 2:N:0:ACTATGCA
AACCTCGGATAACCCAACTATCCCTATTAATCATTACGTCAATCCTAGAAACAAACAAAATAGAATAAAACTTCCTATTTCATTATTCCATGCTAATGTATTCAAGCGTAAGCCTGCTTTAAACACTCTAATTTTTTCAAAGTAACAGTCCTGATTCCCCACGACACCAAATTAATGACATCGCGGTTCTTCAGAAGGTAGGAACCAATAATACCAGTGCGTACCGAGGCACGACCGACATTCTGATCCCGAAATTCAACTACGAGCTTTTTAACTGCAACAACTTTAATATACGCTATTGGAGCTGGAATTACCGCGGCTGCTGGCACCAGACTTGCCCTCCAA
+
CDDDDIIIIIIEHH?G10111<G1<<F@H1111D11<111<0<F1111<FFH1DC?GHH1<11<111<<C11<<111DG111<11<1<11<<11<IH99IGIIIHCH8IIIIIIIGGIHIIHHHIII9HIIIIHIIH%IIIIIII9IIIIII9IHHGIIIIIII<II9II:IIIHIGIGGIIIIIHIIIIIEIGIIIIIIIIIIIGIHIIIIIIGIGIIFCIIIIIIIIIIHIIIGGIIIIIHHGGGIIIIIIIIIIIIIIIIIIIIIIIIIIIIIIIIIIHIIIIIIIIIIIIIIIIIIIIIIIIIIIIIIIIIIIIIIIIIIIIIIIIIIIIIIIIIIDDDDD
@HISEQ:969:HM2KJBCX2:2:1101:12674:90167 2:N:0:ACTATGCA
AACCTCGGATAACCCAACTATCCCTATTAATCATTACATCGATCCTAGAAACCAACAAAATAGAATCTGATGTCCTATTTCATTATTCCATGCTAATGTATTCAAGCGTAAGCTTGCTTTAAACACTCTAATTTTTTCAAGGTAACAGTCCTAATTCCCCATAACATCAAATAAATGACATTATGGTTCTTTAGAAGGTGAGAACCAATAAAACCAGTACATACCAAGGCATGACCGATTCCTTGATCCCGAAATTCAACTACGAGCTTTTTAACTGCAACAACTTTAATATACGCTATTGGAGCTGGAATTACCGCGGCTGCTGGCACCAGACTTGCCCTCCAA
+
BDDDDIIIIIHIHHHHHIHHIIIIIHIIIIHIIIIIIIIIIIIIIIIIIIIGHIIIIIIGHIHFIHHI?EHIIIHHIIIHFHIIHIIFGHIGIHHIIHIIIHGHIIIIIIIIIIIIIIIIIHIIIIIIIHHHHIHHHIIIIIHHHHIHIIIHIIIHIIHIIHIIHHHIIIIIIIIIIIIIIIIIIGHHIHHIIIHIIIIIIHIIHHIIIIIIIIIIIIIIIIIIIIIHHIIIIIIIHIIIIIHHIIIIIIIIIIIIIIIIIIIIIIIIIIIIIIIIIIIIIIIIIIIIIIIIIIIIIIIIIIIIIIIIIIIIIIIIIIIIHIIIIIIIIIIIIIIIIIIIDDDDD
@HISEQ:969:HM2KJBCX2:2:1101:7686:90321 2:N:0:ACTATGCA
AACCTCGGATAACCCAACTATCCCTATTAATCATTACGTCAATCCAAGAAACCAACAAAATAGGATCAAACGTCCTATTTCATTATTCCATGCTAATGTATTCAAGCGTTAGCCTGCTTTAAACACTCTAATTTTTTCAAAGTAACAGTCCTGTTTCCCTGCAACACCAAATTAATGACATTACAGTTCTTCAAGAAGGAGGAACCAGTAAAGCCAGTACATACCAGAGGCACGACCAACTTACTAATCCCGAAATTCAACTACGAGCTTTTTAACTGCAACAACTTTAATATACGCTATTGGAGCTGGAATTACCGCGGCTGCTGGCACCAGACTTGCCCTCCAA
+
DDDDDIIIHIHIIIIIIIIIIIIIIIHIIIIIIIIIIIIIIIIHHHIIIIHHIHIIHIIGHIHHIIIIIIIICHIIIIIIIHIIIHIHIIIHHIIIIHHHHFIHHHIHIEIHHIIIIHIIIIIHHIHIIHHHHIHHIHIIGHIIIHIHGIHIHHIIHHHIHGIIHIHHHHHHIIGIIIIIHHIHIHIHGIIIIIIIIHHHIHIIIIIIIIIIIIHHHIIIIIIIIIIIIIIIIIIIIIHIIIIHHHIHIIHIIIIIHIIIHFHHGIIIHIIHIIIIIIIIIIIIIIGIIIHHIIIIIIIIHIIIIIIIIIIIHIIIIIIIIIIIIIHFIIIHIHIIIIIIIDDAAB
@HISEQ:969:HM2KJBCX2:2:1101:10976:90437 2:N:0:ACTATGCA
AACCTCGGATAACCCAACTATCCCTATTAATCATTACGTCGATCCTAGAAACCAACAAAATAGGGTCAAACGTCCTATTTCATTATTCCATGCTAATGTATTCAAGCGTGTGCCTGCTTTAAACACTCTAATTTTTTCAAAGTAACAGTCCTGATTCCCCATGACACCAAATTAATGACATCACAGTTCGTCAGAAGGTAGAAATCAATAATACCAGTGCATACCGGAGGCACGACCAATATATTGATCCCGAAATTCAACTACGAGCTTTTTAACTGCAACAACTTTAATATACGCTATTGGAGCTGGAATTACCGCGGCTGCTGGCACCAGACTTGCCCTCCAA
+
DCDDDIIHIIIIIHIIIIIIIIIIIIIIHIIIIIIIIIIIIIIHIIHIIIHIIIIIHHHIIHHHHHIHIIIIIIIIHIIIIIIIIIIIIIIIHIGIIIIGHHHHIIIIIIIIIIIIIIIIIIIIIIIIHIGIIIHIIIHIIIIIIIIIHIHIHHHHHHIIHHIIIIIIIIHHIIIIIIIIIIHIHIHHIIIIIIIIIIIIIIIHHIIIHIIIIIIHIIIIIIIIIIIIIHHIIIIIIIIIIIIIIIIIIIIHIIIHIIIIIIHIIIIIIIIIIIIIGIIIIIIIIIIHIIIIIIIIIIIHHIIIIIIIIIIIIIIIIIIIIIIIHIIIIIIIIIIIIIIIIDDDDD
@HISEQ:969:HM2KJBCX2:2:1101:16637:90069 2:N:0:ACTATGCA
AACCTCGGATAACCCAACTATCCTTTAATCATTACGGTGATCCTAGAAACCAACGAAATAGAATCAGTCCGTCCTATTTCATTATTCCATGCTAATGTATTCAGACGATAGTCTGCTTTAAACACTCTAATTTTTTCAAAGTAACAGTCCTGATTTCCCATCACACCAAATAAATGGCATGAAAGTTCCTCAGAAGGTAGAGATCCATCTCACCAGTGCAGACAATTAAGCCTGACCAATGGGTAGACCCCGAAGTTCAACTACGAGCTTTTTAACTGCAACAACTTTAATATACGCTATTGGAGCTGGAATTACCGCGGCTGCTGGCACCAGACTTGCCCTCCAA
+
DDDDDIIHIIIIIIIIIIIIIIIIIIIIIGIHIHHIIIIIIIIHIIIIIIIIGIIIIIIIHIIIIIEHIIIIHGHIIHIIIIIIIIIIHIIIIIEGIHIHHIIHFIIIIIIIIIIHIIIIHIHHEHIHHFGIIHIHHIIIIIIIIIIIIIHIIIIIIIHHIIIIIIHIIIIHIIIIIIIIIIIIIIIII;IIIIIIIIIIIIIIIIIGHIIIIIIIIGIIIIIIIIIIIIIIIGIIGIIIIHHHDGIIIIHIIIIIIIIIIIIIIIIIIIIIIIIIIIIIIIIIIIIIIIIIIIIIIIIIIIIIIIIIIIIIIIIIIIIIIIHIIIIIIIIIIIIIIIIIIDDDDD
@HISEQ:969:HM2KJBCX2:2:1101:3656:91062 2:N:0:ACTATGCA
AACCTCGGATAACCCAACTATCCCTATTAATCATTACATCGATCCTAGAAACCAACAAAATAGAATCAAACGTCCTATTTCGTTATTCCATGCTAATGTATTCAAGCGTGAGCCTGCTTTAAACACTCTAATTTTTTCAAAGTAACAGTCCTGATTCCCCAAGACACCAAATTAATGACATCATGGTTCGTCAGAAGGTAGGAATCAATAATACCAGTACGTACAATAGCACGACCAATAAATTGATCCCGAAATTCAACTACGAGCTTTTTAACTGCAACAACTTTAATATACGCTATTGGAGCTGGAATTACCGCGGCTGCTGGCACCAGACTTGCCCTCCAA
+
BDD@DHIHI=EHHH@EGEHHH1FH1CGHHCGHHHHIH1DDHIGHHIIHGHH?FEHDHHEEHHI?F@11FHHHHCEHHD@GHHHIHEHC@EHIHHHHHIIHHHCEF@HHHFHIIIHHIGIHHHHHEHHHGHEHIIHIHHFFHEIHHEHHHHEHGFHHHHE@IIIIIHFEIHIIHHHHHHHHHHHHHHHH;IIIIGIIIHIHIHIIHIIIHHHIHIHIHIIIHIHGGIGGIHEHHEGGIIIIHEG<EHHHIIHHHHGIIIIHHCHEHIIIIIIHHHGIIIHIHHHIHHHHFIIHHHIIIHIIIIIIIIIIIIHDC/IHCIGIIIIIIIIHHHGHHHHHIIIIDDBDB
@HISEQ:969:HM2KJBCX2:2:1101:10366:91420 2:N:0:ACTATGCA
AACCTCGGATAACCCAACTATCCCTATTAATCATTACGGTGGTCCTAGAAACCAACAAAATAGAACCATGCCGTCCTATTTTATTATTCCATGCTAATGTATTCAAGCAAAAATGCCTGCTTTAAACACTCTAATTTTTTCAAAGTAAAGGTCCTGGTTCCCCGCGGCATCCAATTAAGGACATCGCGGTTCTCCAGAAGGTGAGAAATTGACTGCACCAGTTCATACCCCGTGAGGCACGACCGATGCGCCAATCCCGAAATTCAACTACGAGCTTTTTAACTGCAACAACTTTAATATACGCTATTGGAGCTGGAATTACCGCGGCTGCTGGCACCAGACTTGCCCTCCAA
+
DDDDDIIIIIIIIIIIIIIIIHHHHIIIIIHIIIIIHIIHIIIGHIIIIIIIIFHHIIHGHIHHIGIHIEHGHIIGHIGIHIIIIIIIIIIHHIIIIIIIGHGHHIIHIHIIIIIIIIHIHHHHGHHHHIHIIIIHIIIIIIIGIIIHIIIIIIIIIIHIIHIIIIIIIIHHIIIGHIIIIIIIIIIHIIIIIIIIIIIIIIIIIIIIIIIIIIIIIGIIIIIIIHHHIIHIIIIIIIIIIIIIIIHIIIHHIIHIIIIIIIIIIIIIIIIIIIIIIIIIIIIIIIIIIHIIIIIIIIIIIIIIIIIIIIIIIIIIIIIIIIIIIIIIIIIIIIIIIIIHGIIIIIIIDDDDD
@HISEQ:969:HM2KJBCX2:2:1101:16175:91668 2:N:0:ACTATGCA
AACCTCGGATAACCCAACTATCCCTATTAATCATTACGTCGATCCTAGAAACCAACAAAATAGAATCAAACGTCCTATTTCGTTATTCCATGCTAATGTATTCAAGCGTGAGCCTGCTTTAAACACTCTAATTTTTTCAAAGTAACAGTCCTGATTCCCCATGACACCAAATTAATGACATCATGGTTCGTCAGAAGGTAGGAATCAATAATACCAGTACGTACAATAGCACGACCAATAAATTGATCCCGAAATTCAACTACGAGCTTTTTAACTGCAACAACTTTAATATACGCTATTGGAGCTGGAATTACCGCGGCTGCTGGCACCAGACTTGCCCTCCAA
+
B<<<DHHHC=E1C1<<CGHHHEH?EHIIGECCC@1<FCHHGHH1@G@HHGHCHHIDHIHHFHIFHHEFHII=GHF0D?C?@EG?HHHCE?GFEHHGIIHHHHGCCCHHHHEEFHG?HHHHFEFGHIHCHHGFEDHHCHHIHHHEGGHCECHHGIHECCIIHFHHHHEIHEHG?HGCFHEGCCHFE<DHGIIIIHHHIHEHHIIFGCEHHHIIHIHHHHIIIHIHHGIHGHHIHHHEHHEH@GD/HECC/F1FHGCCIHHHIIHGHHHHHHEHHFHHHIIIIIIHF<HHHFEIHHGHHHHHHHIIHIIHIHHCHHDHIIIHHGIIIIIIIIIGIIIHHHEC@@@@?
@HISEQ:969:HM2KJBCX2:2:1101:17492:91739 2:N:0:ACTATGCA
AACCTCGGATAACCCAACTATCCCTATTAATCATTACGGTGGTCCTAGACCAACAAAATAGAACCAACGTCCTATTCTATTATTCCATGCTAATCTATTCAAGCAAAAGCCCGCTTTAAACACTCTAATTTTTTCAAGGTAATGGTCCTGGTTCCCCGGCACACCCAGTTAAGGACATACCGGCTCACCAGAAGGATAGACCCGACAACAGACAGTACTCGCCAGAGACGGACCGCCCGGTCAGGCCTAAAATTCAACTACGAGCTTTTTAACTGCAACAACTTTAATATACGCTATTGGAGCTGGAATTACCGCGGCTGCTGGCACCAGACTTGCCCTCCAA
+
DDDDCIIIIIIIIIIIHHIIIIIIIIIIIIIIIIIIIIIIIIIHIIIGIIHIHHIIHHHIEHHIFHHIHIIGHHIHIIHIIHIIIIHIIIIIIIIIHIIHHIIHHIIGHIIIIIIIIIIIIIIIIIIIIIIIHHHIIIHIHIIIIIIIIIIIHIIHIIIIIIIIIIIIIIIIIIIIIHIIIIIIIIIIIGIIHIIIIIIIIGIIIIIHIIIIIIIIHIIIIIIIGIIIIIIIIIIIIIHIIIHIIGIIIIIHEIIHIIIIIIHHIIIIHIIIIIIIIHIHHGIIIIIIIIIIIHHIHHIIIIIIIHIIIHIHIIIIIIIIIIIIIIIIIIIIIIIIIIDDDDD
@HISEQ:969:HM2KJBCX2:2:1101:12114:92502 2:N:0:ACTATGCA
AACCTCGGATAACCCAACTATCCCTATTAATCATTACGTCGATCCTAGAAACCAACAAAATAGGTTCGATCGTCCTATTTCGTTATTCCATGCTAATGTATTCAAGCGCGAGCCTGCTTTAAGCACTCTAATTTTTTCAAAGTAACAGTCCTGTTTCCCCGCAACAACAAATTAATGCCATCACGGTTCTACAAGAGGGAGGGACCAGTGAGGCCAGTGCATACCAGTGGCACGACCGACCTACTGGCCCCGAAATTCAACTACGAGCTTTTTAACTGCAACAACTTTAATATACGCTATTGGAGCTGGAATTACCGCGGCTGCTGGCACCAGACTTGCCCTCCAA
+
CDDDDIIIIIIIIIIIIIIIIIHIIIIIIHIIIIIIIIHIIIHIIIGIIIIIIIIIIIIHIHHIIHHIIIIGHHIIIHHHHIIIIIIIGHHIHHIHHGHIIIHIIIIHIIIIIIIIIIIIIIIIIIIIHIIIIIIIIIIIIIIIIHIIGIIIIIIIIIIIIIIIIIIIIIIIIIIIIIIIIIIIIIIIHIIIIIIHIIIIIHIIIIIIIIHIIHIIIIIIIIIIIIIIIIIIIIIIIIIIHIIHHIIIIHIIIIIIIIIIIIIIIIIIIIIIIIIIIIIIIIIIIIIIIIIIHHIIIIIIIIIIIIIIIIIIIIIIIIIIIIIIIIIIIIIIIIIIIIIIIDDDDD
@HISEQ:969:HM2KJBCX2:2:1101:14206:93409 2:N:0:ACTATGCA
AACCTCGGATAACCCAACTATCCCTATTAATCATTACGTCGATCCTAGAAACCAACAAAATAGAATCAAACGTCCTATTTCATTATTCCATGCTAATGTATTCAAGCGCGAGCTTGCTTTAAACACTCTAATTTTTTCAAAGTAACAGTCCTGATTTCCCATGACACCAAATTAATGACATCGTGGTTCGTCAGAAGGGAGAAACCAATAATGCTAGTACGTACAAAGTACGACCGACATATTAGTCCCGAAATTCAACTACGAGCTTTTTAACTGCAACAACTTTAATATACGCTATTGGAGCTGGAATTACCGCGGCTGCTGGCACCAGACTTGCCCTCCAA
+
DCDDCIIIIIIIIIIIIIIIHIHIIIIIIIIIIIIIIIIIIIIIIIIHIIIIIHIIIIIHIIHHHIHHIIIIIIIIIHIIHIIIIHHIIIIIIIIIIIIIIGIIIIHIIIIIIIIIIIIIIIIIIHIIIHIIIIIIIIIIIIIIIIIIIIIIIIIIIIIIIIHIIIIIIIIIIHHHHHHIIIIIIIIIIHIIIIHIIHIGIIIIHIIIIIIIIIIIIIIIIIIIHIIIIIIIHIIIIIIHIHHHHIIIIIHIGIIIIIIIIIIIHHIHIIIIIIIIIIIHHGIIIIIIIIIIIIIIHIIIIIIIIIIIIIIIIIIIIIIIIIIIIIIIIIIIIHIIHIIDCDDD
@HISEQ:969:HM2KJBCX2:2:1101:16092:94160 2:N:0:ACTATGCA
AACCTCGGATAACCCAACTATCCCTATTAATCATTACGGTGATCCTAGAAACCAACAAAATAGAACCATACCGTCCTATTCTATTATCCCATGCTAATGTATTCGAGCAAAAATGCCTGCTTTAAACAAACACTCTAATTTTTTCAAGGTAAAGGTCCTGGATCCGCAAGACACCCAATAAAGGACATCAAGTTTCTCCAGAAGGTGAGAAATCAACAGTAACAGTTCATACCCCTTAAGGCATACCATCACGTCAATCCCGAAATTCAACTACGAGCTTTTTAACTGCAACAACTTTAATATACGCTATTGGAGCTGGAATTACCGCGGCTGCTGGCACCAGACTTGCCCTCCAA
+
BDDBDHIDHIIIIIIIGHHHIGHHIHIIIIIIHHIIHIIIIHIHIIIIIIHHHIIIIHHIIIHHHIEHIIHHHHHHHHIIIIIIIHHHIIEHHHHHHHIIGHG?HFHIIIHIIHHHIIIIHHIHHHEIHHHHFHHIIIIIIIHIIIIIHIIIIEHGHHHHHHHHIIIIIIIIIIIIIIIIIIIIIIHIGIIHIIHIHHIIIIIIIIIIIIIIHIIIIIHIHHHIIIHIII=IIIIIIIIIIIIIII<IIIHHHHDIHHIIHGIIIIIIIIIIIIIIIIIIIIIIIIHIIIIIIIIIIIIIIIHIIIIIIIIHHIIIIHHHHHIIIIIIIIIIIIIIIIIIIIIIIIIIIIIDDDDD
@HISEQ:969:HM2KJBCX2:2:1101:14187:93833 2:N:0:ACTATGCA
AACCTCGGATAACCCAACTATCCCTATTAATCATTACGTCAATCCTAGAAACCAACAAAATAGGATCAAACGTCCTATTTCATTATTCCATGCTAATGTATTCAAGCGTTAGCCTGCTTTAAACACTCTAATTTTTTCAAAGTAACAGTCCTGTTTCCCTGCAACACCAAATTAATGACATTACAGTTCTTCAAGAAGGAGGAACCAGTAAAGCCAGTGCATACCAGAGGCACGACCAACCTACTAATCCCGAAATTCAACTACGAGCTTTTTAACTGCAACAACTTTAATATACGCTATTGGAGCTGGAATTACCGCGGCTGCTGGCACCAGACTTGCCCTCCAA
+
DDDDDHIIIIIIHIIIIIIIGIIIIIIIIHIIIIIIIIIIIGIEEHIIIIIHIIIIIIEHHHHGCCHHHIIIIEHHIIIGIIIIIIIIHHHHHHIIIIIIHHHHIIIIIIHIIIIHGIIHHHIIIIIIIIIIIIIHHFHGHHHIIIIIHHIIIIIIIIHIIIIIIHIHIIIHIIIIIIIIIIIIIIIIIIIIIIIIIIHHIHHHIIIIIIIHIIIIIIIIHIIIIIIIIHHIIIIIIIIIIHHHHIHHIIIIIIIIIIHIHIIIIIIHIIIIIIIIIIIIIIIHIIIIIIIIIIIIIIIIHIIIIIIIIIIIIIIIIIIIIIIIIIIIIIIIIIIIIIIIIDDDDD
@HISEQ:969:HM2KJBCX2:2:1101:15050:93445 2:N:0:ACTATTCA
AACCTCGGATAACCCAACTATCCCTATTAATCATTACGGCGGTCCTAGAAACCAACAAAATAGAACCGCACGTCCTATTCTATTATTCCATGCTAATGTATCCGAGCAAAGGCCTGCTTTGAACACTCTAATTTTTTCAAAGTAAAAGTCCTGGTTCCCCGACACGGCCAGTGAAGGCCATGCGGCTCCCCAGAAGGAAAGGCCCGGCCGGACCAGTGCACGCGGTGAGGCGGACCGGCCAGCCAGGCCCAAGGTTCAACTACGAGCTTTTTAACTGCAACAACTTTAATATACGCTATTGGAGCTGGAATTACCGCGGCTGCTGGCACCAGACTTGCCCTCCAA
+
DCDDDHHHIHIIIIIIIIIIIHHIIIIIIIIIIIIIIIIIIIIIIHHIIIIIIIIIIIIHIIFHIIHDHHHHIHFHFHGIIIHGIIHC@GHHIHIIHHHHHIIHIHIIIIIIIHIHIIIIIHIIIIIIIIIIIHIIIHIIIIHIIIIIIIIHIIHIIIIIIIIIIIIIIIIIIIIIIIIIIHIIIIIIIIIIIIIIIIIIIIIIIIIIIIIIIIIIIIIIIIIIIIIIIIIIIIIIIIIIIIIHIIIIIIIIIIIIIIIIIIIIIIIIIIIIIIIIIIIIIIIIIIIIIIIIIIIIIIIIIIIIIIIIIIIIIIIIIIIIIIIIIIIIIIIIIIIIIIIIDDDDD
@HISEQ:969:HM2KJBCX2:2:1101:17006:93284 2:N:0:ACTATGCA
AACCTCGGATAACCCAACTATCCCTATTAATCATTACGGTGATCCTAGAAACCAACAAAATAGAATCATGCCGTCCTATTTTATTATTCCATGCTAATGTATTCAAGCAAAATGCCTGCTTTAAACACTCTAATTTTTTCAAAGTAAAGGTCCTGGTTCCCCGTGACACCCAATTAAGGGCATCGCGGTTCTCCAGAAGGTGAGAAATTGACTACACCAGTTCATGCCCCTTAAGGCACGACCGATGTGTCAATCCCGAAATTCAACTACGAGCTTTTTAACTGCAACAACTTTAATATACGCTATTGGAGCTGGAATTACCGCGGCTGCTGGCACCAGACTTGCCCTCCAA
+
DDDDDIHIIHHIIIIIIIIIIIIIIIIIIIHIIIIIIIIHIIIHHHHHHIIIIIIIIIIIIIHFHHHIIHIIHGHHIIIIHHHIHIFHHII@GFHIIHEHHFIHIIIIHHHHIHHHHIIIIIHHIIIIIIIIIIIHIIHHHEHIIIHIIIHGIIIIHIIIIIIIIIIIIIIIIHHIHIIIIIIIIIHIIIIHHIIIIIIIIIGIIIIIIIIIIIIIIIIIIIIIIIIIIIIIIIIIIIIIHIIIIIIIIHHHHIIIIIIIIIIIIIIIIIIIIIIIIIIIIIIIIIHHHGIIGIIIIIIHIIIIIIHIIIIIIIIIIIIIIIIHIIIIIIIIIIIIIIIIIIIIIIIDDDDD
@HISEQ:969:HM2KJBCX2:2:1101:19406:94967 2:N:0:ACTATGCA
AACCTCGGATAACCCAACTATCCCTATTAATCATTACGTCAATCCTAGAAACCAACAAAATAGGATCAAACGTCCTATTTCATTATTCCATGCTAATGTATTCAAGCGTTAGCCTGCTTTAAACACTCTAATTTTTTCAAAGTAACAGTCCTGTTTCCCTGCAACACCAAATTAATGACATTACAGTTCTTCAAGAAGGAGGAACCAGTAAAGCCAGTACATACCAGAGGCACGACCAACTTACTAATCCCGAAATTCAACTACGAGCTTTTTAACTGCAACAACTTTAATATACGCTATTGGAGCTGGAATTACCGCGGCTGCTGGCACCAGACTTGCCCTCCAA
+
DDADDIIIIIIIIIHIIIIIIIIIIIIIIIIIIIIIIHHIGHHHHIIIIHIHHHIIIHIHIIEHHIIHHHIIHHHIIIIIIIIIHIHIIIII?GHHIIIHIIIIIHIHIIHHHHIHIIIIIIIIIIIHHHHIIIIIHIIIIIIIIGIHHHIIIIIIIIIIIIIIIIIIIIIHHIIIIHHIIIIIIIIIIIIIIIIIIIHHIIIIIIIIIIIIIIIIIHHIIIIGII=III=<IIHIIIIIIIHGIIHHHIIIIIIIHIIIIIHIIIIIHIIHHIIIIHIIIIIIIHFHIIIIIIIIIHHHGIIIIIIIIIIIIIIIIIIIIIIIIIIIIIIIIIIIIIIIHDDDDD
@HISEQ:969:HM2KJBCX2:2:1101:9525:96000 2:N:0:ACTATGCA
AACCTCGGATAACCCAACTATCCCTATTAATCATTACGTCGATCCTAGAAACCAACAAAATAGAATCAAACGTCCTATTTCATTATTCCATGCTAATGTATTCAAGCGTGAGCCTGCTTTAAACACTCTAATTTTTTCAAAGTAACAGTCCTGATTCCCCACAACACCAAATAAATGACATCATGGTTCGTCAGAAGGGAGAAACCAACAATGCCAGTACGTACCTAGGCACGACCGACATGATGGTCCCGAAATTCAACTACGAGCTTTTTAACTGCAGCAACTTTAATATACGCTATTGGAGCTGGAATTACCGCGGCTGCTGGCACCAGACTTGCCCTCCAA
+
BBB?BE0<CCHHHHEHIIIIIGHHHHHCHHEHHHHIH1FEDHCCHGHIGHIIHHHHH?FHGHHGHH@HEHHHHHIHIHECGGCFHIII@HII?1GIIIHEFFHHHIIIHEHHHHHIIIIIIHHHGHIGIHGHHGHHHIHIIGIIIIHHGHIIHIHEHFGIHEHHHHIHHIIIHHIHEGIIIIHIIHCGGIHIIIHIIIIIIHIIHIIIIIIIHIHIIGIIIIIIIIII<IIIIIIIIIIIIIHDHIGIHIIIIIIIIIIIIHIHEIHIHGHIIIIIIIIIIIIIHIIIIIIIIIHHHIIHIIIHIIHHIIIHHHHHHHIIHIIHIGIHHHHHIIHHIHHH@ABDD
@HISEQ:969:HM2KJBCX2:2:1101:19008:96005 2:N:0:ACTATGCA
AACCTCGGATAACCCAACTATCCCTATTAATCATTACGGTGATCCTAGAAACCAACAAAATAGAATCATGCCGTCCTATTTTATTATTCCATGCTAATGTATTCAAGCAAAATGCCTGCTTTAAACACTCTAATTTTTTCAAAGTAAAGGTCCTGGTTCCCCGCGACACCCAATTAAGGGCATTGCGGTTCTCCAGAAGGTGAGAAATTGACTACACCAGTTCATACCCCTTAAGGCACGACCGATGTGTCAATCCCGAAATTCAACTACGAGCTTTTTAACTGCAACAACTTTAATATACGCTATTGGAGCTGGAATTACCGCGGCTGCTGGCACCAGACTTGCCCTCCAA
+
DDDDDIIIIIIIIIIIIIIIIIHIIIIIIIIHHIIIIIIIIIIHIIIHHIIIHIIIIIIGIFHHIIIHIHIGHGHIIIIIHIIIIHHIIHIHIIIIHIHIIFIHHIHHIIIIIHIIIIHIIIIIHIIIIIIIIIIIIIIHIHIIGIIIIIIIHIIIHHIIIHIIIIIIIIIIIIIIIIHIIIIHIIIHIIIIIHIIIIIIIIIIIIIIIIIIIIIIIIIIIIIIIIIIIIIIIIIIIIIIHIIIIIIIIHHIIIIIIIHIIIIIHIIIIIIIIIIIIIIIIIIIIIIIIIIIIIIIIIIIIIIIIIIIIIIIIIIIIIIIIIHIIIIIIIIIIIIIIIIIIIIIIIHDDDDD
@HISEQ:969:HM2KJBCX2:2:1101:20832:96140 2:N:0:ACTATGCA
AACCTCGGATAACCCAACTATCCCTATTAATCATTACGGTGATCCTAGAAACCAACGAAATAGAATCAGTCCGTCCTATTTCATTATTCCATGCTAATGTATTCAGACGATAGTCTGCTTTAAACACTCTAATTTTTTCAAAGTAACAGTCCTGATTTCCCATCACACCAAATAAATGGCATGAAAGTTCCTCAGAAGGTAGAGATCCATCTCACCAGTGCAGACAATTAAGCCTGACCAATGGGTAGACCCCGAAGTTCAACTACGAGCTTTTTAACTGCAACAACTTTAATATACGCTATTGGAGCTGGAATTACCGCGGCTGCTGGCACCAGACTTGCCCTCCAA
+
DBD?DHIIIHHIIIIFEEHIIIEHHHHHHIIIH@CHH?D<CCCGHIFEHHHIIEF=GHHIIHHGHHHGCHFH=DHHIHFC?D@FHH?CG1CC<DEC@G@HHHHHH?DFC@HHHGGE;HHHHEHHHIHHAHGEHHGGHIIIHHIIIIHHGGHHHHEHFHIFHHHHGEHHFIIHGIHHFIHGIIIIHFEE;IIIIIIHIIIIIHHHIHIIIIIHGIIIIIGIIIIIIIIIIIIIHIIGHIIIIIIIHHBGIIIHIIIIHIIIHIIIIIIIHIIIIHIHHHHHHHHHGIHEHIIIIIIIIIIIIIIIIIIIHHHIIIIIIIIIIIIIIIIIIHGHHIIHHIIHIIIDDDD@
@HISEQ:969:HM2KJBCX2:2:1101:14671:96663 2:N:0:ACTATGCA
AACCTCGGATAACCCAACTATCCCTATTAATCATTACGTCAACCCTAGAAACCAACAAAATAGGATCAAACGTCCTATTTTATTATTCCATGCTAATGTATTCAAGCGTTAGCCTGCTTTAAACACTCTAATTTTTTCAAAGTAACAGTCCTGTTTCCCCGCAACACCAAATTAATGGCATCACGGTTCTTCAAGAAGGAGGAATCAGCGAGGCCAGTTCATACCATTGGCACGACCAACCTGCTGACCCCGAAATTCAACTACGAGCTTTTTAACTGCAACAACTTTAATATACGCTATTGGAGCTGGAATTACCGCGGCTGCTGGCACCAGACTTGCCCTCCAA
+
CDDDDIIIIIIIIIIIIIIIIIIIIIIIIHIIIIIIIIIIIIIIIIIIIIIIIIIIIIIIIIGHHIHIHIIIIIIIEHHIIHIHHIHIIIIIHHHCIIIIHGIIIHIIIHHIIEIIIIIIIIHHHIIHIIIIIIIIIIIIIIIIIIIIIIIIIHIIIIIIIIIIIIIIIIIIIIHGIIIIIIIIIIIIIIIIIIIHIIIIIIIIIIIIIIIIIIIIIIIIIIIIIIIIIIIIIIIIIIHIHIIHGIIIIIIIIIIIIIIIIHHIIHIIIIIIIIIIIIIIIIIIIIIIIIIIIIIIIIIIIIIIIIIIIIIIIIIIIIIIIIIIIIIIIHIIIIIIIIIIIDDDDD
@HISEQ:969:HM2KJBCX2:2:1101:10407:96293 2:N:0:ACTATGCA
AACCTCGGATAACCCAACTATCCCTATTAATCATTACGTCAATCCTAGAAACCAACAAAATAGGATCAAACGTCCTATTTCATTATTCCATGCTAATGTATTCAAGCGTTAGCCTGCTTTAAACACTCTAATTTTTTCAAAGTAACAGTCCTGTTTCCCTGCAACACCAAATTAATGACATTACAGTTCTTCAAGAAGGAGGAACCAGTAAAGCCAGTACATACCAGAGGCACGACCAACTTACTAATCCCGAAATTCAACTACGAGCTTTTTAACTGCAACAACTTTAATATACGCTATTGGAGCTGGAATTACCGCGGCTGCTGGCACCAGACTTGCCCTCCAA
+
DADDDIIGHHIIIIGIGIHIIGHIIHIIIHHHIIIHIIIIIIIIIIIIHIIHHHIIIIIIIIIIIIIIIIIIIIIGIIHHIIIIIIICHHIHHGHIIIIHEGHIIHGIIHIIIIHIIIGHIIIHHIIIIHIIIHHHHIIHHIIIIHIHHIHIHIHHHIIIHIIIHHHHIHHGFIIGHHGIIIIIIIHEHHHIHIIHIIIIHHIIIIHIHHHHIIHIIIIIIIIIHEIIIIHEIHEFHHHHIIHEGHEHIHHHHHIHIHHHIIIIHEIIIIIIIHHIIHHHIIIHHIIHIHIIHHHGHECHEHIIIHHIIIIIIIIIHHIIIHEHHHIIIIIHHHEHEHIHHBAADD
@HISEQ:969:HM2KJBCX2:2:1101:18187:96547 2:N:0:ACTATGCA
AACCTCGGATAACCCAACTATCCCTATTAATCATTACGTCAATCCTAGAAACCAACAAAATAGGATCGAACGTCCTATTTCATTATTCCATGCTAATGTATTCAAGCGTTAGCTTGCTTTAAACACTCTAATTTTTTCAAAGTAACAGTCCAAATTCCCCGCAACACCAAATTAATGGCATTACGGCTCATCAGGAAGGAGGAATCAGTGAGACCAGTACATACCAGAGGCATGACCAACCTACTAACCCCGAAATTCAACTACGAGCTTTTTAACTGCAACAACTTTAATATACGCTATTGGAGCTGGAATTACCGCGGCTGCTGGCACCAGACTTGCCCTCCAA
+
DDDDDIIIIIIIIIIIHHIIIGIIIIIIHIIIIIIHHIIIIIIIIIIIIIIIIIIIIIIIIHHIIIIIHIIIIIIIIHHHIIIIHIIHIIIIIIIIIIIIIIIIHIIIIIIHIIIIIIIIIIHHIIIIHIIIIIIIIIIIIIIIIIHHHIIIIIIIIIIHIIIIIIIIIIIIIIHHIIIIIIIIIIIIHHHIIIIIIIIIIIIIIIIIIIIIIHIIIIIIIIIIIIIIIIIIIIIIIIHHIHGHGHIIIIIIIIIIIIIIIIHIIIIIIIIIIIIIIIIIIIIIIIIIIIIIIIIIIIIIIIIIIIIIIIIIIIIIIIIIIIIIIIIIIIIIIIIIIIIIIDDDDD
@HISEQ:969:HM2KJBCX2:2:1101:11248:96913 2:N:0:ACTATGCA
AACCTCGGATAACCCAACTATCCCTATTAATCATTACATCGATCCTAGAAACCAACAAAATAGAATCGGATGTCCTATTTCATTATTCCATGCTAATGTATTCAAGCGTGAGCCTGCTTTAAACACTCTAATTTTTTCAAGGTAACAGTCCTAATTCCCCGTGACACCAAATTAATGGCATTACGGTTCTTTAGAAGGTGAGAAATCAATAATATCAGTACATACCAACGGCATGACCGAAACATTGATTCCGAAATTCAACTACGAGCTTTTTAACTGCAACAACTTTAATATACGCTATTGGAGCTGGAATTACCGCGGCTGCTGGCACCAGACTTACCCTCCAA
+
DDDDDIIIIIIIHHIIIIIIIIIHHIIIIIIIIIIIHIHHHIIIIIIIHIIIIHIHIIIIIIHCGHIGIIIDHIHIIIIIIIIIIIIEHFIIGHIIIIIIIIHHHIIIIIHHHHIHHHHIIIHIIIIIIIIIIIIHHFHHIIIHHHHIIIIHHIIHHIIIHHHIIIIIIHHIIIIHIIIIIHIIIIHHEGFIHIIIHIIIIIIIIIIIIIHIIIIIIIIIIIIIIIIIIIIIIIIIIGIIIIIIHGIHIGIIIIIIIIIIIIIIIIIIIIIGIIIIIIIIIIIIIIIIIIIIIIIIIIIIIIIIIIIIIIIIIIIIIIIIIIIIIIIIIIIIIIIHHGCIIIDDDDD
@HISEQ:969:HM2KJBCX2:2:1101:15602:97518 2:N:0:ACTATTCA
AACCTCGGATAACCCAACTATCCCTATTAATCATTACGCTGATTCAGAAACCAACAAAACAGGACCACCGTCATATATTATTATTCCATGCTAATGTATTCAGACATAAGCCTGCTTTGAACACTCTAATTTTTTCAAGGCAAAGGTCCTGGTTTCCTACCACGTTAAATTAATAACATGATAGTTCCCCAGAAGGTAGAAATTCTACACGCCAGTACAGACAATAGCCCGACCAACGATAGAACCCCGAAATTCAACTACGAGCTTTTTAACTGCAACAACTTTAATATACGCTATTGGAGCTGGAATTACCGCGGCTGCTGGCACCAGACTTGCCCTCCAA
+
DBD@01<0<00DGHII?<G@@1<C1C1<11D1CF1DE101<DFGCC1FHHHI1CGHCC1D?1111<DDC/1<0<DG1<G1D1<D111<CFHH1@G@CFG1<<1<FDEHHEF1HHEHFHIHHB<EFHHHEHCFG@CHIHHFFIHHHGEEHCF1G@?F?HEHCDD:F0GHFF@9F?HCGIHCHEHD//HHG@EEFC@EHC<D0G<@0<0DH?HIIIFHFDHC:/FHFHGHHHF@HHIIIGHG@</<=?AHG1HDCCF?HECC01@EIHECHC1CGC@D<<HHFG1@1@FG@D<CHEHGC@F1EEFF<<1HHHCCHHCHE@HCGHED<1@<<C<D1C=CGCD0@0D
@HISEQ:969:HM2KJBCX2:2:1101:6049:97464 2:N:0:ACTATGCA
AACCTCGGATAACCCAACTATCCCTATTAATCATTACGGTGATCCTAGAAACCAACAAAATAGAACCATGCCGTCCTATTTTATTATTCCATGCTAATGTATTCGAGCAAAAATGCCTGCTTTAAACACTCTAATTTTTTCAAGGTAAAGGTCCTGGATCCGCAAGACACCCAATTAAGGACATCGAGTTTCTCCAGAAGGTGAGAAATCAACAGCAACAGTTCATACCCCTTAAGGCACGACCATTACGTCAATCCCGAAATTCAACTACGAGCTTTTTAACTGCAACAACTTTAATATACGCTATTGGAGCTGGAATTACCGCGGCTGCTGGCACCAGACTTGCCCTCCAA
+
DD@@@EHECE@<<DHHFHHHE@GHHHHCCE@@FHHEHHIHE1?1CCEHC11GHEHHCHHHIHHGHIGHHIHIIIIIG@HEGEHHIGHCEHHFGE?HFHIHHCHHHIGHHHHIGHHIFIHIHHIIFHHEHIIHHGHFHFHHHEHIIICHHHIHIIHHIEHIIIHHHFEDFHHIIFIHHGIHIIIHIHHHFEHHHGIIHIIIHEHIIIIIIIIIIHHHFHHHEIIIHEGIGIHHHHGHEHIHGCIGIHHHGHEGG?DHIIGIIIIIIHHHGHHIIIIFHHHIHHIIIIIIHHEGHIIHIIHHEIHIIHGIIHIHIIHIIIIIIIIIIIHHHHHIIIIIIIHHHHGIHIIIDDDDD
@HISEQ:969:HM2KJBCX2:2:1101:1838:98265 2:N:0:ACTATGCA
AACCTCGGATAACCCAACTATCCCTATTAATCATTACGTCAATCCTAGAAACCAACAAAATAGGATCAAACGTCCTATTTCATTATTCCATGCTAATGTATTCAAGCGTTAGCCTGCTTTAAACACTCTAATTTTTTCAAAGTAACAGTCCTGTTTCCCTGCAACACCAAATTAATGACATTACAGTTCTTCAAGAAGGAGGAACCAGTAAAGCCAGTACATACCAGAGGCACGACCAACCTACTAATCCCGAAATTCAACTACGAGCTTTTTAACTGCAACAACTTTAATATACGCTATTGGAGCTGGAATTACCGCGGCTGCTGGCACCAGACTTGCCCTCCAA
+
DDDDDIIIIIIIIIIIIIIIIIIIIIIIIIIIIGIIIIIIIIICHIIIIIIIIIIIIIIHHHGHGIIIGIIIFHHHGIIIIIIIIIIIIIIIIIIIIHIIIGHHIIIIHHIHIIIIIIIIIIIIIIIIIIIIIIIHIIIIIHIIIIHIIIIIIIIIIIIIIIIIIIIIIHHIHIIIHIIIIIIIIIIHIIIIIIIIIIIIIIIHIIIIIIHIIIHIIIIIIIIIIIIIIIIIIIIIIIIIIHGHGIHHIIIIIIIHHIIIIHHIIIIIIIIIHIHIIIIIIIIIIIIIIIIIIIIIIIIHHIIIIHIIIIIIIIIIIIIIIIIIIIIIIIIIIIIIIIIIIDDDDD
@HISEQ:969:HM2KJBCX2:2:1101:12127:98862 2:N:0:ACTATGCA
AACCTCGGATAACCCAACTATCCCTATTAATCATTACGGTGATCCTAGAAACCAACGAAATAGAATCAGTCCGTCCTATTTCATTATTCCATGCTAATGTATTCAGACGATAGTCTGCTTTAAACACTCTAATTTTTTCAAAGTAACAGTCCTGATTTCCCATCACACCAAATAAATGGCATGAAAGTTCCTCAGAAGGTAGAGATCCATCTCACCAGTGCAGACAATTAAGCCTGACCAATGGGTAGACCCCGAAGTTCAACTACGAGCTTTTTAACTGCAACAACTTTAATATACGCTATTGGAGCTGGAATTACCGCGGCTGCTGGCACCAGACTTGC
+
DDDDCIIIGIIIIIIIIIIIIHHIIIIIIIIIIIIIIIHIIIIIIIIIHIII@FHIIIIIIGIHIIIIIIIIIIIIIHIIIIIIIIIIIHIIIIIIIIIIIIIIIIIIIHIIHIIIIIIIIIIIIIHIIIIIIIHHIIIIIIIIHHHHHIIIHIIIIHIIIIIIHHHHIIHHIIIIIIIIIIHIIHIIIIIIIIIIIIIIIIIIIIIIIIIIIIIIIIIIIHIIIIIIIIIIIIIIIHHDIIIHIIIHIIIHIIIIIIIIIIIIIIIIIIIIIIIIIIIIHIIIIIIHIIIIIIIIIIIIIIIIIIHGIIIIIIIIIHIIIIIIIIIIIIIHIIHHDDDDC
@HISEQ:969:HM2KJBCX2:2:1101:16886:100507 2:N:0:ACTATGCA
AACCTCGGATAACCCAACTATCCCTATTAATCATTACGTCGATCCTAGAAACCAACAAAATAGAATCAAACGTCCTATTTCATTATTCCATGCTAATGTATTCAAGCGCGAGCTTGCTTTAAACACTCTAATTTTTTCAAAGTAACAGTCCTGATTTCTCGCGACACCAAATTAATGACATCGTGGTTTGTCAGAAGGGAGAAACCAATAATGCTAGTACGTACAAAGTACGACTGACATATTAGTCCCGAAATTCAACTACGAGCTTTTTAACTGCAACAACTTTAATATACGCTATTGGAGCTGGAATTACCGCGGCTGCTGGCACCAGACTTGCCCTCCAA
+
DDDDAHHIIIIIHHHHHIHIDHHHHHIHIIIIGIIIIFFGCHEGHIHF<@GHIHIIICHGEHH?GGGHHHHHEHIGHHICGHHHHIIIIIHHFHIHIHHHHEHHIHFGG@EIIHIHGCHHHHFHHIIHGFCFHGHFCHHHHIIIHHIIIHHGHHHHHGGIHHIFHGHIIGHFIHH?HHIIIIIIIIHIIIIHHIHHIIIIHIHDIGIHHHHIHEHEEFGIIHIHIIHHGHHHHIHHHHIIIIHIHIIHEHHHGHEHCHHIHIGIIIIHIIIHGEHIHIHHECHHEIHHGIIHIIIIIIIIHHHEIIIIIIIIIIHDIHGIHHIIIIIHHIIHHHHHIHG@?DD@
@HISEQ:969:HM2KJBCX2:2:1101:6464:101069 2:N:0:ACTATGCA
AACCTCGGATAACCCAACTATCCCTATTAATCATTACGGTGATCCTAGAAACCAACAAAATAGAACCATGCCGTCCTATTCTATTATTCCATGCTAATGTATTCGAGCAAAAATGCCTGCTTTAAACACTCTAATTTTTTCAAGGTAAAGGTCCTGGATCCGCAAGACACCCAATAAAGGACATCAAGTTTCTCCAGAAGGTGAGAAATCAACAGTAACAGTTCATACCCCTTAAGGCATGACCGTCACGTCAATCCCGAAATTCAACTACGAGCTTTTTAACTGCAACAACTTTAATATACGCTATTGGAGCTGGAATTACCGCGGCTGCTGGCACCAGACTTGCCCTCCAA
+
DDDADIIIIIIIIIIIIIIHIIIIIIIIIIIIIIIIIHHIIIIHHHHHIIIIIIIIIGIIIIGIIIIIIIIGHHIDHHGHHCHIIIIIHIIIIIIHIIIIHGHHIIIHHIIIIIHIIIIIIIIHIHIIIIIIIIIHIIIIIGIIIIIIIIIIIIIIIIIIIIHIIIIIIIIIIIIIIFIIIIIIIIIIIIHHGHIIHIIIIIIIIIHHHIIIIIIIIIIIIIHHIIIIIIIIIIIIIIIIIIIIIIIIIHGGIIHGIIIIIIIIIHIIIIIIIIIIIIIIIIIIIIIIIHIHIIIIIIIIIIIIIIIIIIIIIIIIIIIIIIIIIIIIIIIIIIIIIIIIIIIIIIIIDDDDC
@HISEQ:969:HM2KJBCX2:2:1102:7197:2714 2:N:0:ACTATGCA
AACCTCGGATAACCCAACTATCCCTATTAATCATTACGTCAATCCTAGAAACCAACAAAATAGGATCAAACGTCCTATTTCATTATTCCATGCTAATGTATTCAAGCGTTAGCCTGCTTTAAACACTCTAATTTTTTCAAAGTAACAGTCCTGTTTCCCTGCAACACCAAATTAATGACATTACAGTTCTTCAAGAAGGAGGAACCAGTAAAGCCAGTGCATACCAGAGGCACGACCAACCTACTAATCCCGAAATTCAACTACGAGCTTTTTAACTGCAACAACTTTAATATACGCTATTGGAGCTGGAATTACCGCGGCTGCTGGCACCAGACTTGCCCTCCAA
+
DADADHHIIH@GIHIIHIIIIIIIFHEHHIHEGGEHIHIIIHHIHIIIIIHHIIIIFHHIIH<C@@GHIIEDHCGHHIEHHHHFFHIHCFHFHEEHIGHHHFIHHHHHHHIIIIGEEGHIHFGCFHHIIHFHHHHHIIHIIHFHGGHHEHHEHGGHHIIHHHDHHHHHHHGHFIIGCCFIHHIIIHHGHHIHIHIIHHHHHFHHEHIIIIIIIIIHIIGHHHHHIIHHHHGIGIHDEEHIHFGDAGEHHHFFGC1@1GIIH=CIIIIIIGIIIIIIIIIIIIHIHEGIIIIIIIIIIIIEHIIHHIHFEIIIIHHGHIHHHIIHHHIIIIIIIIHEGHHIIADDCD
@HISEQ:969:HM2KJBCX2:2:1102:11500:2253 2:N:0:ACTATGCA
AACCTCGGATAACCCAACTATCCCTATTAATCATTACGGTGGTCCTAGAAACCAACAAAATAGAATCATCCGTCCTATTTTATTATTCCATGCTAATGTATTCAAGCAAAATGCCTGCTTTAAACACTCTAATTTTTTCAAAGTAAAGGTCCTGGTTCCCCGCGGCACCCAATTAAGGACATCGCGGTTCTCCAGAAGGTGAGAAATTGACTACACCAGTTCATACCCCTTAAGGCACGACCGATGTGTCAATCCCGAAATTCAACTACGAGCTTTTTAACTGCAACAACTTTAATATACGCTATTGGAGCTGGAATTACCGCGGCTGCTGGCACCAGACTTGCCCTCCAA
+
ACDDDIHIIHIIHHHIIIIGHHIIIIIIIIIIIIIIIHIIIIIIIIGIIHHHIIIIIIHIHFHHHHIGHFHIIHIHIIHFHHEHHIICEH<CEHHIIIIIIHHHIHGHIHHIFGHHHIHIIIIHHIHCHGFHHIHG?HHHIHFHHHHGFCHEFEIHIEDHHHHIEEHHCHHCHHEHHHIHHHCIGIHGHIHIHIHHEGHFIHHHHEHGGHHIIHHHHHHFHIIHIHIHEIIIIIHIIHHHHIIHHIHCHEHHE?C1HFHHHHEHHHHE@GHIHGHIIHHHGIHG?GFC1<<HG@HHGD0C?EFFHHHHHHHEEEECHE?DIH?EG?HHFC@IIHFHHHHHHCGHE@0<@A@
@HISEQ:969:HM2KJBCX2:2:1102:12312:2956 2:N:0:ACTATGCA
AACCTCGGATAACCCAACTATCCCTATTAATCATTACGTCAATCCTAGAAACCAACAAAATAGGATCAACGTCCTATTTCATTATTCCATGCTAATGTATTCAAGCGCGAGCCTGCTTTAAACACTCTAATTTTTTCAAAGTAACAGTCCTGATTCCCCGCCACACCAAATTAATGACATGATGGTTCGTCAGAAGGTAGGAACCAGTAACACCAGTACGTACCTAAGGCACGACCAACGTACTGATCCCGAAATTCAACTACGAGCTTTTTAACTGCAACAACTTTAATATACGCTATTGGAGCTGGAATTACCGCGGCTGCTGGCACCAGACTTGCCCTCCAA
+
ADDDDIIIIIIIIIIIIGHIIIIIIIIIIIHHIIIIHIIIIIIIIIIIIIIHHIIIGHGIIHHIHHHHIIHHEHIIHHHIIIIIIIIHIIHIIIHIIIIHHHHHIHHIGIHHHIHIIIHHHHGHIIHHIHHIIIIIIIIIIIIIHIIIIIIIIHIIIIIIHIIIHIHHHHEIIIIIHIIIIIHIIIIIIIIIIIIHIHIIHIIIIIIIIIIIIIIIIIHHIIGHIIIHIIIHIIIIIIIIHHEHIIHIIHIHIHEGIIIIIHIHHHIHIIIIIIIIIIIIIIIIIIIIIIIIHIIIHIIIIIIIIIIIIIIIIIIIIIIIIIIIIIIIIIIIHIIIIIIIDDDDD
@HISEQ:969:HM2KJBCX2:2:1102:6730:2823 2:N:0:ACTATGCA
AACCTCGGATAACCCAACTATCCCTATTAATCATTACGGTGGTCCTAGACCAACAAAATAGAACCAACGTCCTATTCTATTATTCCATGCTAATCTATTCAAGCAAAAGCCCGCTTTAAACACTCTAATTTTTTCAAGGTAATGGTCCTGGTTCCCCGACACACCCAATAAAGGGCATACCGGCTCACCAGAAGGATAGACCCGACAGCAGAACAGTACTCGCCAGAGACGGACCGTCCGGTCAGGCCTAAAATTCAACTACGAGCTTTTTAACTGCAACAACTTTAATATACGCTATTGGAGCTGGAATTACCGCGGCTGCTGGCACCAGACTTGCCCTCCAA
+
DDDDDIIIIIIIIIIIIIIIIIIIIIIIIIHIIGIIIIIIIIIIIIHHHIIIIIIIIIIIHHHIIIIIIIIIIIIIHIIIIIFIIIIIIIIIIIIIGIIIIIHHHIIIIIIIIHIHHIHIIIIIIHIGIIIIIIIIIIIHIIHIHIIIIIIHIIIIIIIIIHIIIHIIIIIIIIIIIHIIIIIIIIIIIIIIIIIIIIIHIIIIIIIIIIIIIIIIIIIIIHIIIIIIIIIIIIIIIIIIIIHIIIIHIIIIIIIIIIIHHIIIIIIIIIIIIIIIIIIIIIIIIIIIIHIHIIIIIGIIIIIIIIIIIIIIIIIIIIIIIIIIIIIIIIIIIIIIHIIDDDDD
@HISEQ:969:HM2KJBCX2:2:1102:5242:4091 2:N:0:ACTATGCA
AACCTCGGATAACCCAACTATCCCTATTAATCATTACGTCAATCCTAGAAACCAACAAAATAGGATCGAACGTCCTATTTCATTATTCCATGCTAATGTATTCAAGCGTTAGCCTGCTTTAAACACTCTAATTTTTTCAAAGTAACAGTCCTGTTTCCCTGCAACACCAAATTAATGGCATTACAGTTCTTCAGAAAGGAGGAATCAGCGAAGCCAGTGCATACCAGTGGCACGACCAACCTGCTGACCCCGAAATTCAACTACGAGCTTTTTAACTGCAACAACTTTAATATACGCTATTGGAGCTGGAATTACCGCGGCTGCTGGCACCAGACTTGCCCTCCAA
+
DBDDDIIIIIIIHHHHHHIHHIHIIIIIIIIIIIIGIHIIHIIIIIIIGHHIEHIIHHCHIIGHGHCGECHHIHIIGHIIGGHIGIEDGEHHGHHFHHIIHHGHIIHIIIIIIIIIHIIIIIIIIIIIIHGHHIHHIIHIIIIIIIIIIHIIIIIHHIIGIIHIIIIIIIIHIIIIIIIIIHHIIIIHHIIIIIIIIIIIIIIIIIIIIIIIIIIIIIIIIIIIIIIIIIIIIIIIIIIIIIIHGIIIIIIIIIIIIIIIIIIIHIIIIIIIIIIIIIIIIIIIHHHIIIIIIIIIIIIIIIIIIIIIIIIIIIIIIIIIIIIIIIIIIIIIIIIIIIIIIDDDDD
@HISEQ:969:HM2KJBCX2:2:1102:9105:3604 2:N:0:ACTATGCA
AACCTCGGATAACCCAACTATCCCTATTAATCATTACGTCAATCCTAGAAACCAACAAAATAGGATCGAACGTCCTATTTCATTATTCCATGCTAATGTATTCAAGCGTTAGCCTGCTTTAAACACTCTAATTTTTTCAAAGTAACAGTCCTGTTTCCCTGCAACACCAAATTAATGACATTACAGTTCTTCAGAAAGGAGGAATCAGCGAAGCCAGTGCATACCAGTGGCACGACCAACCTGCTGACCCCGAAATTCAACTACGAGCTTTTTAACTGCAACAACTTTAATATACGCTATTGGAGCTGGAATTACCGCGGCTGCTGGCACCAGACTTGCCCTCCAA
+
DCDADIIHIIIIHIIICHIIHIIIIIIIIHIHHIHHIIHHHHHEGGHHIHIHHHIIHHIGHIIIHHFGHHHHHEHHIHIHHEHIIIIHHCGHHIIGIIIIIHHIIIHIIHIIIIIIIIIHIIHGIIIIIHIHHIIIIIIIIIIIIIIHIHHIIIIIIIHIIIIHHG?HIIIIHIIIIIIIHHIIIIIIIIIIIIIIIIIIIIIIHIIIIIIIIIIIIIIIIHIIIIIIHIIIIIIIIHHIIIHGHIIIHGIIIIIIIIIIIIIIIHIIIIIHIHHIIIIIIIIIIIIIIIIIIIIIIIIIIIIIIIIIIIIIIIIIIIIIIIIIIIIIIIIIIIIIIIIIIDDCDD
@HISEQ:969:HM2KJBCX2:2:1102:13820:3560 2:N:0:ACTATGCA
AACCTCGGATAACCCAACTATCCCTATTAATCATTACGTCAATCCTAGAAACCAACAAAATAGGATCGAACGTCCTATTTCATTATTCCATGCTAATGTATTCAAGCGTTAGCCTGCTTTAAACACTCTAATTTTTTCAAAGTAACAGTCCTGTTTCCCTGCAACACCAAATTAATGACATTACAGTTCTTCAGAAAGGAGGAATCAGCGAAGCCAGTGCATACCAGTGGCACGACCAACCTGCTGACCCCGAAATTCAACTACGAGCTTTTTAACTGCAACAACTTTAATATACGCTATTGGAGCTGGAATTACCGCGGCTGCTGGCACCAGACTTGCCCTCCAA
+
CDDDCIHHIIIIIIIHHHIIIIIIIHGHGHIIIHHIIIIIHIIIIIIIIGII@GHH1DHHIIHHGHHHIIIHHIIIIFHHFCHIHIHHIH?FEHHGHHIIIIIIIIIIIHHDHHHEGHHIIIIIIIIHIIHHIHHIHIHHHIHHIIIIIIIGIIIIIIHHHHIIIIIIIHHGIHIIHHHGIIIIIIIIIIIIIIHGIIIIHHHHHIIHIIHIHIIHHFHIIHHIIIIHHHIIHHIHHIIHHGHHCFHHIIHHIIIIHIIIIHHIIIHIHIIIIIHIHIIIHIIIHIIIIIIIIIIIIIIHHHFIHHIIIIIHIIIIGHHIIIGIIHHIIIIIIIIIIIIIIDDDDD
@HISEQ:969:HM2KJBCX2:2:1102:16699:3667 2:N:0:ACTATGCA
AACCTCGGATAACCCAACTATCCCTATTAATCATTACCTCAAGTTCCGAAAACCAACAAAATAGAACCGAGGTCCTATTCCATTATTCCATGCAACACTATTCAGGCGGAAGCGCCTGCTTTGAGCACTCTAATTTTTTCAAAGTAAACATGCCAGGCTCTCGTGGCACTCAATGAAGAGCACCGCGAGACGCACCGGCTAGTAAGAGTCGAGCACGGCAGTAGCCGCAAAGCGGCAAACCACCGACCCGAACCCCAGATCCAACTACGAGCTTTTTAACTGCAACAACTTTAATATACGCTATTGGAGCTGGAATTACCGCGGCTGCTGGCACCAGACTTGCCCTCCAA
+
ADDADIHHIHIIHIIHHHIIIIHHEHGFHHHHHHHIIIHIH?1DCHIIIIIIIIIIIHHGIHHHCHGCEDDDCHHEHGG1CG@<FG1F@HHHEHHHIIIGGGHHHIIIIHIHIIHHHIIIIIHHHIIIIHIIHHGHIGDEHEHIIIIIIIIIHIHHHGHIIIIIHHCIIHHIGIHEECHIGHIHG?HHHIIHDHHHIHHIGIIHGIHHHHHIHHHIIIIIIIIIIIIIIHHIHHHHHIIIHIHDIHECDEHDE?EIIIIIIIHIHIIIIIIIHIIHIHHHIIIHIIIHHHHHEIIIIIHIIIHIIIIIIIIIIIIHHIGIHIIIIIIIIIGIIIHHHFIHIIIIIDDDD@
@HISEQ:969:HM2KJBCX2:2:1102:17074:4052 2:N:0:ACTATGCA
AACCTCGGATAACCCAACTATCCCTATTAATCATTACGTCAATCCTAGAAACCAACAAAATAGGATCAACGTCCTATTTCATTATTCCATGCTAATGTATTCAAGCGCGAGCCTGCTTTAAACACTCTAATTTTTTCAAAGTAACAGTCCTGATTCCCCACCACACCAAATTAATGACATGATGGTTCGTCAGAAGGTAGGAATCAGTAACACCAGTACGTACCGAAGGCACGACCAGCGTACTAATCCCGAAATTCAACTACGAGCTTTTTAACTGCAACAACTTTAATATACGCTATTGGAGCTGGAATTACCGCGGCTGCTGGCACCAGACTTGCCCTCCAA
+
D?DBDIHE<GHH?1CHHH@H1111<CGHHIIIEHEH?@<GCHHHIGIHIEHIEEHHHHHHEH@@G?D@HH=GCEII?11DHEFHHC<DECCEGEFHHG@GEHHHHIHIHHIIIBGHGCGHHFHHHHIHHHHHIIIH?GHIHHHEHHE?FHCCHHEHIIHFC0@GDEFHCFCCHGHHI?HHIIIHGHCEHGGHHEFEIH?IIIHH;HGCG@GGHEIHHGEHIIIHHHHHDHHHGCHHIHHHHHGFGDDDIHHG?HHHFF<HCIIIHIHHHHEHGCHHEHCF?HFCHHHHFHGECC??HHIIHIHH@IIHFIIIHHEC/IHHIHG?F<GGHHHGCHHEFIIHD@?DB
@HISEQ:969:HM2KJBCX2:2:1102:7645:4655 2:N:0:ACTATGCA
AACCTCGGATAACCCAACTATCCCTATTAATCATTGCTCACAAATCCAAAAACCAACAAAATACGATAAACGAGCCCTAACTTATTATTCCATGCTAATGTATTCATAACTAACCGCCTGCTTTAAACACTCTAATTTTTTCAAAGTAAAGGTCCTGGATTGCGAACCCAACCCAGCAAAGGGCAGGAACGTTCTCCAGGAAGATGGTAAGCGCGCATCGGCACTCACACACGAAACCGTGGCGGGCCAAGCGCACTATACCAGAAATCCAACTACGAGCTTTTTAACTGCAACAACTTTAATATACGCTATTGGAGCTGGAATTACCGCGGCTGCTGGCACCAGACTTGCCCTCCAA
+
ABDDDHHIGIHIIIIIHIIIIGHIIIHIIIHHIHC@HHIHIHHHIHGHHCHHHEHHIIIIIIGIGHEEHFGEEHIIIHIHIHHIIGIIIICH?ECFG1DFC?FEHHIHHHHHCHDHHIHIIIIIHEHHGHGHIIHHIHIIHHIIHHIIHHHHHECHIHHIHIHHIHHEHIIHGIHGHIIIIHIIIIIIIIHFGIIIHGIIIIIIIIIII<IIIIIIIIIIIIHGGIIIHIIIIHHHIIIIIIHIIIIIIIIHIHHECIIHGIIIHHHIIIIIIIIIIIIIIIIHIIIIHIIIIIIIIIIIIIHIIHIIHHIIIHHHIIIIIIIIHIIIIIIIIIIIIIIIIIIIIHHIIHIIIDDDDD
@HISEQ:969:HM2KJBCX2:2:1102:12903:3980 2:N:0:ACTATGCA
AACCTCGGATAACCCAACTATCCCTATTAATCATTACGTCAATCCTAGAAACCAACAAAATAGGATCAAACGTCCTATTTCATTATTCCATGCTAATGTATTCAAGCGTTAGCCTGCTTTAAACACTCTAATTTTTTCAAAGTAACAGTCCTGTTTCCCTGCAACACCAAATTAATGGCATTACAGTTCTTCAGAAAGGAGGAATCAGCGAGACCAGTACGTACCAATGGCACGACCAACCTGCTGACCCCGAAATTCAACTACGAGCTTTTTAACTGCAACAACTTTAATATACGCTATTGGAGCTGGAATTACCGCGGCTGCTGGCACCAGACTTGCCCTCCAA
+
D@DDBFHHDEEHIHHHIDHHI?<FCCGEEGHH?CD<FHH?HHIECHICHHHIIEHEC@FFHHCHFEEHHHHHHFEGEEH?@GHHEHEEHHHGHHH@IHHHHHIHEHHIIHEIHHHHEA<DHGGHHHHEFHHFIIHHGHG?FHGHHFGHHBFHHFHIIIHHIHHHDEC?HG@HFGHFHC9HIFHGEEECEHHCHHGIIH5EHCHGDFHIHFHEEHHIIIIHHHHEFCEHHGHHHHEDEHE@@HEC<C/HCHG@HHHCH?CDEFIHIHIHGIIIIIHHCEFGGHHHEEHCHGIGIHHHF<HIHIIHHG@IHEIHHHIHDHIIHHHHHEGHHHHGC<ECHDGHH@@DD@
@HISEQ:969:HM2KJBCX2:2:1102:2028:4281 2:N:0:ACTAAGCA
AACCTCGGATAACCCAACTACCCCTATTAATCATTACGTCGATCCTAGAAACCAACAAAATAGGGTCAAACGTCCTATTTCATTATTCCATGCTAATGTATTCAAGCGTGTGCCTGCTTTAAACACTCTAATTTTTTCAAAGTAACAGTCCTGATTCCCCATGACACCAAATTAATGACATCATAGTTCGTCAGAAGGTAGAAATCAATAATACCAGTGCATACCGGAGGCACGACCAATATATTGATCCCGAAATTCAACTACGAGCTTTTTAACTGCAACAACTTTAATATACGCTATTGGAGCTGGAATTACCGCGGCTGCTGGCACCAGACTTGCCCTCCAA
+
DD0<DE00/DHICG<E10111<1<CCGC?<<D@1<FE1D1/<ECC1<11<FCH@@H1DGHF@@?111<<<1<DF=G?GG1DGFH1CHE@C@<CF<@GHHHHGG@C<DEHEEHHHEAFCEHHHHH<@EBAGECH?A<EHEGIHGECIHHIHHHHE@FHHHHCHHHDE@HHGEEFHGHD<EG??FHEHC<F7E?EEHH:@DGGEHHHHGHHHFHHHEFFGHGG?CGIIHHCCHHHGHHECHCCIFFFFHAGDHGCHIHHFG@HGHFHHEHGHHHGECHGFCGHFD<GGE?HHHECD<1?HGD<CHHGIIHHEFGCE?//DHHEHEIHEEEIIHFHGHGIIIIHDDD<0
@HISEQ:969:HM2KJBCX2:2:1102:14529:4475 2:N:0:ACTATGCA
AACCTCGGATAACCCAACTATCCCTATTAATCATTACGGTGATCCTAGAAACCAACAAAATAGAACCATGCCGTCCTATTTTATTATTCCATGCTAATCTATTCAAGCACAAGCCTGCTTTAAGCACTCTAATTTTTTCAAGGTAATAGCTCTGCTTCCCCAACGCACTAACTTAATAGCATGCTGGTTATTCAGAAGGTAGGAATTCATCAGGCCAGTGCGGACAGTGAAGCCCGACCAACCGACAAACTCCGAAATTCAACTACGAGCTTTTTAACTGCAACAACTTTAATATACGCTATTGGAGCTGGAATTACCGCGGCTGCTGGCACCAGACTTGCCCTCCAA
+
DDDDDGIDD=GHIIIIHHHHIHI@HIFIIIIIHIIIIIEHHIIIHICFFHIHGHHHIHICHIGHGHIIIGEHHIIHIHIIHHHIEHIHFHEFEHHIHEHHEFHHHIHIIHHFIHIIIIHHIIIIIIIIIHEGIIIIHHIEIIIIIHIIIHEIIIIHIHIIHIHIIIIIIFIIIIHHHIIIIIIIIIIIIIIHIIIIHHIIGIIIIHIIIIIIIIIIIHIIIIIIIIHIHHIHHDHIIIIIIIIIIIIIHIIIIIIIIIIIIIIIHIIIIIIIIIIIIIHIIIIHHHIIIIIIIIHHIIIIIIIIIIIIIIIIIIIIIIIIIIIIIIIIIIIHIIIIIIIIIHIDDDDD
@HISEQ:969:HM2KJBCX2:2:1102:7004:5690 2:N:0:ACTATGCA
AACCTCGGATAACCCAACTATCCCTATTAATCATTACGGTGATCCTAGAAACCAACAAAATAGAACCATGCCGTCCTATTCTATTATTCCATGCTAATGTATTCGAGCAAAAATGCCTGCTTTAAACACTCTAATTTTTTCAAGGTAAAGGTCCTGGATCCGCAAGACACCCAATAAAGGACATCAAGTTTCTCCAGAAGGTGAGAAATCAACAGTAACAGTTCATACCCCTTAAGGCATGACCGTCACGTCAATCCCGAAATTCAACTACGAGCTTTTTAACTGCAACAACTTTAATATACGCTATTGGAGCTGGAATTACCGCGGCTGCTGGCACCAGACTTGCCCTCCAA
+
DDDDDIIIIIIIIIIHIIIIHIGIGHGHIIIGHHHIIIIIIIIIIIHHHIIIIIIHHGHIHIGHHIIIGFHH?GHHIIHIIHIFHIHFCHHHHHHHEHHHCFHECHHHIHIIIHHGIIHHHHIHHHHIIGHHHHHGHGHHIIHHHIIIIIIHGIIIIIIHIIIIIIIIHHHHHIIIHHIHHIIIHHIIHIIIIIHHFCHIIIIIIIIHGIIIIIIIIHIIGIHIIIIIIIIHHIIHHHHIHHIIIHIIIHGDIIIIIIIIGIIIIIIIIHHIIIIHIIIIIHIIIIIIHEIIIIIIIIIIHIIIIIIIIIIIIIIIIIIIIIIIIIIIIIIIIIIHIIHIIIIIIIIIDDDDD
@HISEQ:969:HM2KJBCX2:2:1102:3129:6759 2:N:0:ACTATGCA
AACCTCGGATAACCCAACTATCCCTATTAATCATTACGTCAATCCTAGAAACCAACAAAATAGAATCAAACGTCCTATTTCATTATTCCATGCTAATGTATTCAAGCGTAAGCCTGCTTTAAACACTCTAATTTTTTCAAAGTAACAGTCCTGATTTCCCACGACACCAAATTAATGACATCGCGGTTCTTCAGAAGGTAGGAACCAATAATACCAGTTTGTACCGAGGCATGACCGACAATTTGATCCCGAAATTCAACTACGAGCTTTTTAACTGCAACAACTTTAATATACGCTATTGGAGCTGGAATTACCGCGGCTGCTGGCACCAGACTTGCCCTCCAA
+
DDDDDIIIIIIIIIIIIIHIIIIIIIIIIIIIIIIIIIIIIIIIGIIIIIIIHIIHIIIIHHIIHIIIIIIHHIIHGHIIHHIIIII?CFHIHIIIIIIIIIIIIHHHIIIGIHIHIIIIIIIHIIIIIIIIIIIIIIIIIIIIIIIIIIIIHIIIIIIIIIIIIIIIIIIIIIIIHHIIIIIIIIIHIIIIIIIIIIIIIHIIIIIIIIIIIIIIIHH1IIIIIIIIHHGAIIIIIIIIIIIHIIIIIIIIIIIIIIIIIIIIIIIIIIIIIIIIIIIIIIHIIIIIIIIIIIIIIIIIIIIIIIIIIIIIIIIIIIIIIIIIIIIIIIIIIIIIIIIIDDDDD
@HISEQ:969:HM2KJBCX2:2:1102:1969:6066 2:N:0:ACTATGCA
AACCTCGGATAACCCAACTATCCCTATTAATCATTACGTCAATCCTAGAAACCAACAAAATAGGATCGAACGTCCTATTTCATTATTCCATGCTAATGTATTCAAGCGTTAGCCTGCTTTAAACACTCTAATTTTTTCAAAGTAACAGTCCTGTTTCCCTGCAACACCAAATTAATGACATTACAGTTCTTCAAGAAGGAGGAATCAGTAAAGCCAGTACATACCAGAGGCACGACCAACTTACTAATCCCGAAATTCAACTACGAGCTTTTTAACTGCAACAACTTTAATATACGCTATTGGAGCTGGAATTACCGCGGCTGCTGGCACCAGACTTGCCCTCCAA
+
DDDDDIHIGHHIFHEHFHIIHIHHHHIHHHHHEFHIIIHFHHHHHEHHHIIGEHIIIHHHIIHEHIFHHIHHCEHDHHIFECEHHEHHIIIIHHHHHHGIHHHGHHHHHHHHHHIHGIIHHHHIEIHHHHHHIIHIHHIIIIIIIIHIIIIIIIHIIHHIHHHIIIIIIIIIIIHIHHHGIIIIIIGIIIHIIIIIHIIIHIIIIHIIIIIIIHHIIIIIIIIHIIHHIIIIIIHIIIIIIIIHHIIIIIIIHIHHIIIIIIIIIIIIIIHHIHHIIIIIIIIIIIIIIIIIIIIHIIIIIIIIIIIIIIIHIIIGIIIIHHHIIIIIIIIIIIIIIIIIIDDDDD
@HISEQ:969:HM2KJBCX2:2:1102:4810:7466 2:N:0:ACTATGCA
AACCTCGGATAACCCAACTATCCCTATTAATCATTACGTCGATCCTAGAAACCAACAAAATAGAATCAAACGTCCTATTTCGTTATTCCATGCTAATGTATTCAAGCGTGAGCCTGCTTTAAACACTCTAATTTTTTCAAAGTAACAGTCCTGATTCCCCATGACACCAAATTAATGACATCATGGTTCGTCAGAAGGTAGGAATCAATAATACCAGTACGTACAATAGCACGACCAATAAATTAATCCCGAAATTCAACTACGAGCTTTTTAACTGCAACAACTTTAATATACGCTATTGGAGCTGGAATTACCGCGGCTGCTGGCACCAGACTTGCCCTCCAA
+
DDDDDIIIIHIIIIIIIIIIHIIIIIIIIIIIIIIIIIIIIGIHIIHHIIIIIIIIIIIIIGHIIIIIGIIIIHHHGIHIIIIIIIIHIIIGHHIIIIIIIIIIIHHHIIIIIIIIIHIIIIHHHIIIIIIIIIIIIIIHIIIIIIIIIIIIIIIIIIIIIIIIIIIIIIIIIIIIIIHIIIIIHIIIIHHIIIIIIIIIIIIIHIIIIIIHIIIIIIIIIIIIIIIIIIIIIIIIIIIIIIIIIIIIHIIIIIIIHIIIIIIIIIIIIIIIIIIIIIIHIIIIIIIIIIIIIIIIIIIIIIIIIIIIIIIIIIIIIIIIIIIIIIIIIIIIIIIIIIIIDDDDD
@HISEQ:969:HM2KJBCX2:2:1102:10045:8528 2:N:0:ACTATGCA
AACCTCGGATAACCCAACTATCCCTATTAATCATTACGGTGATCCTAGAAACCAACAAAATAGAACCATGCCGTCCTATTCTATTATTCCATGCTAATGTATTCGAGCAAAATGCCTGCTTTAAACACTCTAATTTTTTCAAGGTAAAGGTCCTGGTTCCACATGACACCCAATTAAGGACATCATGCTTCTCCAGAAGGTGAGAAATCAACTGCGACAGTTCATACCCCTTAAGGCACGACCATCACGTCAATCCCGAAATTCAACTACGAGCTTTTTAACTGCAACAACTTTAATATACGCTATTGGAGCTGGAATTACCGCGGCTGCTGGCACCAGACTTGCCCTCCAA
+
BDBDDHCHDG@GHFGEHEHI@DHHEGCHHHHHFEEGHEHHCEE@GHEHICHCDGGEEEHEEC1<CFHH1CG?EHDCEEF@F?@@HGHICHH?1C@GGEHHECCIHGHHIIHGIIHHHEHCFGEHHGCHHFGHIIHHFHHIIIHHIHEHFIIIIHEHHIIIIIIIHIIHHIIIHFHIIHHIIIIHIHHHHHIIHIHIIIIIHIHHIIHHIIIIIHIIIHHIHFIIIIIIHHIIIIIIIIIIIIIIIHHIHHHHHHGIIIIHIHIIIIIIHIHHIHIIIIIHHIHIIHHFIIIIHIIIHIHGHHHIIIIIIIIIIIIIIIHHIHIIIIIIIIIIIIIIIIIIIHHIHIIDDCDC
@HISEQ:969:HM2KJBCX2:2:1102:13009:9240 2:N:0:ACTATGCA
AACCTCGGATAACCCAACTATCCCTATTAATCATTACGGTGATCCTAGAAACCAACGAAATAGAATCAGTCCGTCCTATTTCATTATTCCATGCTAATGTATTCAGACGATAGTCTGCTTTAAACACTCTAATTTTTTCAAAGTAACAGTCCTGATTTCCAACCACACCAAATAAATGGCATGAAAGTTCCTCAGAAGGTAGAGATCCATCTCACCAGTACAGACAATTAAGCCTGACCAATGGGTAGACCCCGAAGTTCAACTACGAGCTTTTTAACTGTAACAACTTTAATATACGCTATTGGAGCTGGAATTACCGCGGCTGCTGGCACCAGACTTGCCCTCCAA
+
DCDDDIIIIHHIHIIHIIIIIIIIHIIIIIIIIIIIIIHIIIIHHIIIIIIIEHHIIIGIGGHHIIIIGIIIHIIIIIIIIIIIIIIIIIIIIIHIIIIIIIIIIIIHIHIIIIIIIIIIIHIIIIIIHIIIHIIIIIIIIIIIHHIIIIIIIIIIIHIIIIIIIIIIIIIIIIIIIIIIIIIIIIIIIIIHIIIIIIIHIIIIIHIIIHIIIIIIIIIIIIIIIIIIIIIIIIIIIIIIIIIHHHHIIIIIIIIIIIIIIIIIIIIIIIIIIIIIIIIIIIIIIIIIIIIIIIIIIIIIIIIIIIIIIIIIIIIIIIIIIIIIIIIIIIIIHIHHIIIIIIIDDDDD
@HISEQ:969:HM2KJBCX2:2:1102:16706:9548 2:N:0:ACTATGCA
AACCTCGGATAACCCAACTATCCCTATTAATCATTACGGTGGTCCTAGAAACCAACAAAATAGAACCACAACGTCCTATTATATTATTCCATGCTAATCTATTCAAGCAATAGCCCGCTTTAAACACTCTAATTTTTTCAAGGTAATGGTCCTGGCTCCCCAACACACCCAATAAAGGACATACTGGTTCACCAGAAGGAAGACCCGACAACAAGACAGTACTCGCCAAAGACGGACCGCCTGGCCAGGCCTAAAATTCAACTACGAGCTTTTTAACTGCAACAACTTTAATATACGCTATTGGAGCTGGAATTACCGCGGCTGCTGGCACCAGACTTGCCCTCCAA
+
D@DDBHH@EGHHHHGHHH@@EHHIIIIIGIIIIHHHGEDHEHEEHIIIIIIGHIIII?@FHFFHHFHHHIEEHEHHIGHHII1<F@GGHGH?11<C1GD?GHHIIHIIIHIIIIHHHHIHHHHHHGEHHHHHIIHHHHHIIHHHHHEEHHHHIHHHEHHIIGHHIHCHEIHHHGHHIIIIHHIHHFIIHHIIIIIHHGIHHFHIIHEHHHGHEHHIIIIHHHHIHGHIHHG@HIIIIIHIIGGIHHIIIHGIIIIIIIIIIIIIIIIIIIIIIHIIGIIHHHIHIIIHIIIIHIIIIIHIIIIIIIIIIIIIIIIIIIIIIIIIIIIIIIIIHIHIHIHIIIDDDDD
@HISEQ:969:HM2KJBCX2:2:1102:13437:8661 2:N:0:ACTATGCA
AACCTCGGATAACCCAACTATCCCTATTAATCATTACGTCAATCCTAGTAACCAACAAAATAGGATCGAACGTCCTATTTCATTATTCCATGCTAATGTATTCAAGCGTTAGCTTGCTTTAAACACTCTAATTTTTTCAAAGTAACAGTCCAAATTCCCCGCAACACCAAATTAATGGCATTACGGATCATCAGGAAGGAGGAATCAGTGAGACCAGTACATACCAGAGGCATGACCAATCTACTAACCCCGAAATTCAACTACGAGCTTTTTAACTGCAACAACTTTAATATACGCTATTGGAGCTGGAATTACCGCGGCTGCTGGCACCAGACTTGCCCTCCAA
+
DBBDDIIIIHHHHHIHIIIIIIIIIIIIIHIIIIIIIIIIIIGEHHIHIIIIGHHHCHEFGFCFEHIIIIIHIHIIIIIIIIIGHIICHHFEHHHGIIIIHIIIIHHIHHHHIIIIIIHHHIIHHIIHHHHIIIHIIIIGHHIIHHHIEIIIIHIIIIHHHIIIHHIHHHHHHHGGHHHHIIIHHHGHIIHIIHGIIHHGHIIHHHHHIIIHIIIIIIIIIIIIIIIHHHIIIHIHIIIHIIIHEIIIIIIIIIIIIIIHHCIIIIIHGIIIIIHIIIIIIIIIIIIIIIIGIHGHIIIIIIIIGIIIIIIIIIIIIIIIIIIIIIIIIIHIIIIIIIIIIDDDDD
@HISEQ:969:HM2KJBCX2:2:1102:9019:10036 2:N:0:ACTATGCA
AACCTCGGATAACCCAACTATCCCTATTAATCATTACGTCAATCCTAGAAACCAACAAAATAGGATCGAACGTCCTATTTCATTATTCCATGCTAATGTATTCAAGCGTTAGCTTGCTTTAAACACTCTAATTTTTTCAAAGTAACAGTCCAAATTCCCCGCAACACCAAATTAATGGCATTACGGATCATCAGGAAGGAGGAATCAGTGAGACCAGTACATACCAGAGGCATGACCAATCTACTAACCCCGAAATTCAACTACGAGCTTTTTAACTGCAACAACTTTAATATACGCTATTGGAGCTGGAATTACCGCGGCTGCTGGCACCAGACTTGCCCTCCAA
+
DDCBBIIIIIHIIIIIIIIIIEHGHIIIHFHIIIIIIGIHIIIHHHFHHCEEHHIIGIIIIIEHIIIIHHHIIIGHHIIHIIHHHHIHHHIIIHIIIIIIHGHHHHHHGHHHHHHHIIHHFIGHHIHIIIHIHIIIHHGIIHHIIIIIIIIIHHCHDIHHFHIIHIIHHHEHHIIHHHGHHIIIHHHHHHIHHHIIIIIIHHIHIIIIIIIHIIIIIIIIIHIIIIIIIIIIIIIIIIHHIIHHGHHIIIIIIIIHFIIIIIIIIIIIHIIHIIHIHIHFIIIIIIIHHHHHIIIIIIIIIIIIHHF?HIHHHIIIIIIIIIIIIIIIIIIIIIIIIIHIHDCDBD
@HISEQ:969:HM2KJBCX2:2:1102:12254:11289 2:N:0:ACTATGCA
AACCTCGGATAACCCAACTATCCCTATTAATCATTACGTCAATCCTAGAAACCAACAAAATAGGATCGAACGTCCTATTTCATTATTCCATGCTAATGTATTCAAGCGCGAGCCTGCTTTAAACACTCTAATTTTTTCAAAGTAACAGTCCTGATTTCCCGCCACACCAAATTAATGACATGACGGTTCGTCAGAAGGGAGGAATCAGAAACACCAGTACATACCAGAGGCACGACCAGCGCACTGATCCCGAAATTCAACTACGAGCTTTTTAACTGCAACAACTTTAATATACGCTATTGGAGCTGGAATTACCGCGGCTGCTGGCACCAGACTTGCCCTCCAA
+
DDDDDIIIIGIIIIIIIIIIIIIIIIHIIIIIGIHIIIIIIIIIIIIIHHIIIIIIIIIIIIGHHIIIDHIIIIIIIIIIHIIIIIIHHHFHHIIGIIIHIGGHIIIIIHIHIIIHIIIIIIHIIIIHIIIIIIIIIGHIIIIIIIIIIIIIIIHHIIHIIIIHHIGIIIHHIIIIIIIIIIIIIHIIGIIIIIIIIIIIIHIIHIIIIIHGIIIIIIIIIIIIIIIIIIIIIIIGIIIIIIIIHIIIIIIIIIIIIIIIIIIIIIIIIIIIIIIIIIIIIIHIIIIIIIIIIIIIIIIIIIIIIIIIIIIIIIIIIIIIIIIHIIIIIIIIIIIIIIIIIDDDDD
@HISEQ:969:HM2KJBCX2:2:1102:12598:11375 2:N:0:ACTATGCA
AACCTCGGATAACCCAACTATCCCTATTAATCATTACGTCAATCCTAGAAACCAACAAAATAGGATCAAACGTCCTATTTCATTATTCCATGCTAATGTATTCAAGCGTTAGCCTGCTTTAAACACTCTAATTTTTTCAAAGTAACAGTCCTGTTTCCCTGCAACACCAAATTAATGACATTACAGTTCTTCAAGAAGGAGGAACCAGTAAAGCCAGTGCATACCAGAGGCACGACCAACCTACTAATCCCGAAATTCAACTACGAGCTTTTTAACTGCAACAACTTTAATATACGCTATTGGAGCTGGAATTACCGCGGCTGCTGGCACCAGACTTGCCCTCCAA
+
DDDDDIIGIIIIHIIIIIIIIIIIIIIIIIIIIIIIIIIIIIIIHIIIIIIIIIIIGIIHIHHHHIGIIIHHHHHIIHHIHHHHIIIHHIICFHHHFHHHHHHHIHGIIIIIHIIHIHIHHIIHHIHHHIHHHIIIHIHHIIIIIIIHHIIIIIIIHIIIIHIHIIHIIHHIIIIIIIIIIIIHIIIIIIIIIIIIIIIIIHIIIIIIIIIIII=IIIIIIIIIIIIIIHIIIIIIIIHIIIHHGHIHIIHHIIIIIIIIHIIIIIIIIIIIIIHIIIIIIIIHHGIIIIIIIIIIIIHHFIIIIIIIIIIHIIIIIIIIIIIIIIIIIIIIIIIIIIIIIDDDBD
@HISEQ:969:HM2KJBCX2:2:1102:20828:10609 2:N:0:ACTATGCA
AACCTCGGATAACCCAACTATCCCTATTAATCATTACGGTGATCCTAGAAACCAACAAAATAGAACCATGCCGTCCTATTCTATTATTCCATGCTAATGTATTCGAGCAAAAATGCCTGCTTTAAACACTCTAATTTTTTCAAGGTAAAGGTCCTGGATCCGCAAGACACCCAATTAAGGACATCGAGTTTCTCCAGAAGGTGAGAAATCAACAGCAACAGTTCATACCCCTTAAGGCACGACCATTACGTCAATCCCGAAATTCAACTACGAGCTTTTTAACTGCAACAACTTTAATATACGCTATTGGAGCTGGAATTACCGCGGCTGCTGGCACCAGACTTGCCCTCCAA
+
DACDDIIIIIEHHIIIIIIIHIIIHIGHHIHHIIIGIHEHHHIHIIIEEHIIIHIIIIIHIICHIIIHIIIIIGDHHHHIHHHGIIHEHHGHFFIHHHE1DDCGHGHHHHH@HFHHIHIIIHGGHHHHIIIHIHHHHHHHHGHHIIFIIIIHIIHEEHHHHHEFHEGIIIGIIIHIHHGHHHHHHHIIIIIIHFEIHH@IHEIIIHGIIIIIHEIHIHHIHHIGIHHIIIIHHEIIIIHIIHIHHFHHIHHHIIIIIIIIIHIIHHHHHHHIHIIIIIIIIHIIIIIIIIIIIIIIIIIIHIIIIIIIIIIIHEIIIIIIIIIIIIIIIIIIIIIIIIIIIIIIIIIIDDDDD
@HISEQ:969:HM2KJBCX2:2:1102:5781:12081 2:N:0:ACTATGCA
AACCTCGGATAACCCAATATCCCTATTAATCATTACGGTGATCCTAGAAACCAACAAAATAGAACCATGCCGTCCTATTTTATTATTCCATGCTAATCTATTCAAGCACAAGCCTGCTTTAAGCACTCTAATTTTTTCAAGGTAATAGCTCTGCTTCCCCAACGCACTAACTTAATAGCATGCTGGTTATTCAGAAGGTAGGAATTCATCAGGCCAGTGCGGACAGTGAAGCCCGACCAACCGACAAACTCCGAAATTCAACTACGAGCTTTTTAACTGCAACAACTTTAATATACGCTATTGGAGCTGGAATTACCGCGGCTGCTGGCACCAGACTTGCCCTCCAA
+
DDDDDIIIIIIIIIIIIIIIIIIIIIIIIIIHIIIIIIIIHIIIIIIIIIIIIIIICHIIIIIIIIHIHIGDGDHIIIIIHHHIIIIIIIIHIIIIIIIIIIHGHIHIIIIIIIIIIIIIIIIIIIIIIIIIIIIIIIIIIIIIIIIHIIIIIIIIIHIIIHIIIIIIIIIIIIIIIIIIIIIIIIIIIIIIIIIIIIHIHIIIIIIIIIIIIIIIIIIIIIIIIIIIIIIIIIIIIIIIIIIIHIIHIIIIIIIIIIIIIIIIIIIHIIIIIIIIIIIIIIIIIIIIIIIIIIIIIIIIIIIIIIIIIIIIIIIIIIIIIIIIIIIIIIIIIIIIIIIIIIDDDDD
@HISEQ:969:HM2KJBCX2:2:1102:3854:12230 2:N:0:ACTATGCA
AACCTCGGATAACCCAACTATCCCTATTAATCATTACGGTGATCCTAGAAACCAACAAAATAGAATCATGCCGTCCTATTTTATTATTCCATGCTAATGTATTCAAGCAAAATGCCTGCTTTAAACACTCTAATTTTTTCAAAGTAAAGGTCCTGGTTCCCCGTGACACCCAATTAAGGGCATCGCGGTTCTCCAGAAGGTGAGAAATTGACTACACCAGTTCATACCCCTTAAGGCACGACCGATGTGTCAATCCCGAAATTCAACTACGAGCTTTTTAACTGCAACAACTTTAATATACGCTATTGGAGCTGGAATTACCGCGGCTGCTGGCACCAGACTTGCCCTCCAA
+
DDAADIIIIIIIIIHIIIIIIHIIIHHHIIIHIIIIIIIIHEHEHHHEHEIIIEHHIIIIIIHIGIIGIIEHHIIIG?GHHIHIIHHHE1GGHEHHEF@CGDIIHIIIIIIIIHIIIIIIIHGIHHHFHHGHHIIIIHHHEHHHIIHHHIIHIHIIHHIIIIHIIIIHHHIHGIIIIIIIIIIIIHIIHIIIIIIIIIIIIIIIIIIIIIIIIIIIIIIIIHIIIIIIIIIIIIIIIIIIIIIIIIIIIIHIIIIIIIIIIIIIIIIIIIIIIIIIIIIIIIHIIIIIIIIIIIIIIGIIIIIHIIIIIIIIIIIIIIIIIIIIIIIIIIIIIIIIIIIIIIIIIIHADDDD
@HISEQ:969:HM2KJBCX2:2:1102:21023:12021 2:N:0:ACTATGCA
AACCTCGGATAACCCAACTATCCCTATTAATCATTACGTCAATCCTAGAAACCAACAAAATAGAATCAAACGTCCTATTTCATTATTCCATGCTAATGTATTCAAGCGTGCGCCTGCTTTAAACACTCTAATTTTTTCAAAGTAACAGTCCTGATTCCCCACGACACCAAATTAATGACATCGCGGTTCTTCAGAAGGTAGGAACCAATAATGCCAGTGCGTACCGAGGCACGACCGACAATCTGATCCCGAAATTCAACTACGAGCTTTTTAACTGCAACAACTTTAATATACGCTATTGGAGCTGGAATTACCGCGGCTGCTGGCACCAGACTTGCCCTCCAA
+
DBA??GHIIHHIIHHIIIEHFHIIIIHIIIIIHHHIIHFHHHHEHHHHHHHEGHIHHIIIIHEHIGHHHIHI?@CEHIHHIHIHHHGC1FHEH1CHEEFGHGHHIHIEH@HHHEHHFEHHHHIIIIHHEEHIIHIHHHHIIHHHIHHIIIHHHIEGIIIHHIHHHCIHHHGIIHHHHHHHIIHIGHIIIIIIIIIIIIIIIIHHIHIHFHHIHIIIIIIIIIIIIIHIIIIIGHIIIIIIIHHDIIIIIGIIIIIIIHIIHDIIHHIIIIIHHDIIIIIIHHHIGIIIIIIIIIIIIIIHIIIIIIIIIIIIIIIIIIIIIIIIIIIIIIIIIIIIIIIIDDDDD
@HISEQ:969:HM2KJBCX2:2:1102:17867:12781 2:N:0:ACTATGCA
AACCTCGGATAACCCAACTATCCCTATTAATCATTACGGTGATCCTAGAAACCAACAAAATAGAACCATGCCGTCCTATTCTATTATTCCATGCTAATGTATTCGAGCAAAAATGCCTGCTTTAAACACTCTAATTTTTTCAAGGTAAAGGTCCTGGATCCGCAAGACACCCAATTAAGGACATCAAGTTTCTCCAGAAGGTGAGAAATCAACAGCGACAGTTCATACCCCTTAAGGCATGACCATCACGTCAATCCCGAAATTCAACTACGAGCTTTTTAACTGCAACAACTTTAATATACGCTATTGGAGCTGGAATTACCGCGGCTGCTGGCACCAGACTTGCCCTCCAA
+
DDDDDHHEHIII@CHHEEHIE<CCCF@GHIEEG?CGHEHE?HHIHHHEEFH?1CF=HEHIIIGEH?1GH<C@/<<CEHH?@FGHFGE<<CG@EHCHIIH@GHHFHIIHFHFEHHDEEHHIHHBIIIHHFHGAFHHHHGHHIIIIHIHHHIIIIIIHHGGHHIIIII:HH4GHEGHDIIIIIIIIHIIIIIHH:HGIIIIHIIIIHHGIHIIIIIIH;HHIIIHIIIIIIII>HIHIIIIIIIIIIIIIIIHHIHHCIHHIIIHIIIIHIHIIIIIIIIIIIIIIIIIIIIIIIIIIIIIIIIIHIIIIIIIIIHIIIIIIIIIIIIIIIIIIIIIIIIIIIIIIIIIIDDDBB
@HISEQ:969:HM2KJBCX2:2:1102:14392:11752 2:N:0:ACTATGCA
AACCTCGGATAACCCAACTATCCCTATTAATCATTACGTCGATCCTAGAAACCAACAAAATAGAACCAATCCGTCCTATTTCATTATTCCATGCTAATGTATTCAGACTATAGCCTGCTTTAAACACTCTAATTTTTTCAAAGTAACAGTCCTGATTTCCCAACACACCAAATTAATGACATGAAGGTTCTTCAGAAGGTAGAAATTCGCCACTACTGTACGGACCGTAAAGCCCGACCATAGGACAAATTTCGAATTTCAACTACGAGCTTTTTAACTGCAACAACTTTAATATACGCTATTGGAGCTGGAATTACCGCGGCTGCTGGCACCAGACTTGCCCTCCAA
+
DDDDDIIIIIIIIIIIIIIIHIGHIIIIIIIIIIIIIIIIIIIHIHHIIIIIIIIIIIIIHIGHHIIIIHIEGEHHIIHIIGIIIGIIHIIIHHIIIIHHIGHHIIHIIIIIHIHHGIIHIHHIIIIIIIIIIIIIHIIIHIIIIIIIIIIIIIHGHHIIIIHIIHHG?IHHHIHIHHHHIIIIIIIIIHHHIIIIIIIIIIIIIIIIIIIIIHIIIIIIIIIHIIIIIIHIIIIIIIHIIIIIIHHIIIIIIIIIIIIIHIIIIIIIHIIIIIIIHIIIIIIIIIIHEIHHIIIHHIHEIIIIIIGIIIIIIIIIIIIHIIIIIIIIIIIIIIIIIIIIIIIDDDDD
@HISEQ:969:HM2KJBCX2:2:1102:8394:12789 2:N:0:ACTATGCA
AACCTCGGATAACCCAACTATCCCTATTAATCATTACCTCGACTCCGAAAGCCAACGAAATAGAACCGAGATCCTATTCCATTATTCCATGCACTAATGTTCAGGCTGTAGCGCCTGCTTTGAGCACTCCAATTTTTTCAAAGTAAACGTGCTGGCCACATATAGCACTCGGTTAAGAGAACTATACACGAACCAACAAAATCGTCCGGTCAGACAGTAAACACCGCAAGGTGCACCGCCCGACTGAAACCGAGATCCAACTACGAGCTTTTTAACCGCAACAACTTTAATATACGCTATTGGAGCTGGAATTACCGCGGCTGCTGGCACCAGACTTGCCCTCCAA
+
DDDDDIIIIIIIIIIIIIIIIIIIIIIIIIIIIIIIIHIIIIIIIIIIIIIIIIIIIIIHIIICHGIIIIIIIIIHIIIIIIIHIIIGIIIEGHIIIII=HHHHHHGHIIHIIIHIIHIIIHIIIIIIIIIIIHIIIIGHHGHHIIHIIIIFHIHHHHHIIHIIIIIHHIGIHHIIIIHHGHHIHHGFHGHIHHIIIIIHHH<BEHG?HGHH@EHIIEEIHHHHHEHHIHH@CC/HE?CHHHC@EDCIHHG1CC?EFHCHC0<D<<10CIIGIIIIHIIIHH?HHIIIIIHIIIIIIIIHIIIIIIIIHIIIIIHIIIIIIIIIIIHHIHIIHIIHIIIIIDCDDD
@HISEQ:969:HM2KJBCX2:2:1102:6954:13229 2:N:0:ACTATGCA
AACCTCGGATAACCCAACTATCCCTATTAATCATTACGTCGATCCTAGAAACCAACAAAATAGAATCAAACGTCCTATTTCGTTATTCCATGCTAATGTATTCAAGCGTGAGCCTGCTTTAAACACTCTAATTTTTTCAAAGTAACAGTCCTGATTCCCCATGACACCAAATTAATGACATCATGGTTCGTCAGAAGGTAGGAATCAATAATACCAGTACGTACAATAGCACGACCAATAAATTGATCCCGAAATTCAACTACGAGCTTTTTAACTGCAACAACTTTAATATACGCTATTGGAGCTGGAATTACCGCGGCTGCTGGCACCAGAC
+
DDDDDIIIIIIGHIIIIIIIIHIHIIIIIIIIIIIIIHIIIIIIIIHHIIIIIIIIIHIGHHFEHHIIIIIIIHIIIHIIIGIIIIIIIHIGGIIIIHHHIIHIIIHHIIIIIIHIIHHIIIHIHIHIIIIIIIIHHHFIHIIIIIIHIIIIIIHHHGHIIIIIIIHIIIIIIIIIHIHHHIIIIIIIIIIIIIHIIIIHIIIIHIIIIIIIIHIIIIHHIIIIIIGIIIIHGHFIIIIIIIIIIHHHIIIIIHHHIHIIIIIIIIIIIIIIIIIIIIIIIIIIIIIIIIIIGIIIIIIIIIIIIIHIIIIIIIIIIIIIIIIIIIIIIDDDDD
@HISEQ:969:HM2KJBCX2:2:1102:19230:13710 2:N:0:ACTATGCA
AACCTCGGATAACCCAACTATCCCTATTAATCATTACGTCGATCCTAGAAACCAACAAAATAGAATCAAACGTCCTATTTCATTATTCCATGCTAATGTATTCAAGCGTACGCCTGCTTTAAACACTCTAATTTTTTCAAAGTAACAGTCCTGATTCCCCACGACACCAAATTAATGACATCGCGGTTCTTCAGAAGGTAGGAACCAATAATGCCAGTACGTACCGAAGCACGACCAACAATTCGATCCCGAAATTCAACTACGAGCTTTTTAACTGCAACAACTTTAATATACGCTATTGGAGCTGGAATTACCGCGGCTGCTGGCACCAGACTTGCCCTCCAA
+
<DD@DHHGD<DH<D1EHHHEDGHGEGGHHHIHIHIIH111<?EG=GHI1DGEH?@0EHHIHGFGHEEH?C10DC0<FHCCGHHGHEE1<C<C?@1F?FEHC<@=HHDED@DHCHEFDB8BC;HHHIHHHICHFBACFEAGHHG1G<<HFGEFD181C<EE;CC5<<CCEHHCGCCHHEE@@FCHH:F<<<0GCGECH8HF0GHGFF?C@GF<618CC?FHHHDCEGHHDCHHIHHHFGGEHD<@1HCFF/<1G<1C<<<C0CG@HG0<F@111HEFEF<@?HFCHGD1<@ED<E?CHHH?IHEG?EHCIIHDE</EC1CGCGC1@HCFC1CIHEIHHHIHD@D@B
@HISEQ:969:HM2KJBCX2:2:1102:20519:14213 2:N:0:ACTATGCA
AACCTCGGATAACCCAACTATCCCTATTAATCATTACGTCAATCCTAGAAACCAACAAAATAGGATCAAACGTCCTATTTCATTATTCCATGCTAATGTATTCAAGCGTTAGCCTGCTTTAAACACTCTAATTTTTTCAAAGTAACAGTCCTGTTTCCCTGCAACACCAAATTAATGACATTACAGTTCTTCAAGAAGGAGGAACCAGTAAAGCCAGTACATACCAGAGGCACGACCAACTTACTAATCCCGAAATTCAACTACGAGCTTTTTAACTGCAACAACTTTAATATACGCTATTGGAGCTGGAATTACCGCGGCTGCTGGCACCAGACTTGCCCTCCAA
+
DDDDDIIIIIIHIIIIIIIIIIIIIIIIIIIIIIIIIIIIIIIIIIIIHIIIIIIIIIIIIIIIIIIIIIIIHHHIIIIIIIHIIIIHIIIIIIIIIHHIHHHIIHIHIIIIIIIHIIIIIIIIHIIIIIIIHIIIIIIIIIIIIIIIIIIIIIIIIIIIHIIIIIIIIIIIIIIIIIIIIIIIIIIIIIIIIIIIIHIHIIIIIHIIIIIHIIIIIIIIIIIIIIIIIIIIIIIIIIIIIIIIHIIIIIIIIIIIIIIIIIIIIIIIIIIIIIIIIIIIIIIIIIIIIIIIIIIIIIIIHIIIIIIIIIIIIIIIIIIIIIHIIIIIIIIIIIIIIIIIIDDDDD
@HISEQ:969:HM2KJBCX2:2:1102:19281:13483 2:N:0:ACTATGCA
AACCTCGGATAACCCAACTATCCCTATTAATCATTACGGTGATCCTAGAAACCAACAAAATAGAATCATGCCGTCCTATTTTATTATTCCATGCTAATGTATTCAAGCAAAATGCCTGCTTTAAACACTCTAATTTTTTCAAAGTAAAGGTCCTGGTTCCCCGCGACACCCAATTAAGGGCATCGCGGTTCTCCAGAAGGTGAGAAATTGACTACACCAGTTCATACCCCTTAAGGCACGACCGATGTGTCAATCCCGAAATTCAACTACGAGCTTTTTAACTGCAACAACTTTAATATACGCTATTGGAGCTGGAATTACCGCGGCTGCTGGCACCAGACTTGCCCTCCAA
+
DDDDDIIIIIIIIIIIIHIIIIIIIIIIIIGIIIIIIIIIGIIHHIIIIIIIHIIIIIIIIIIIIIIIIIFIIIIIIIIIIIIIIIIIIHIIIIIIIIIIIFIIIIIIHHIIIIIIIIHIIIIIIIIHIIIIIIHIHIIIIIIIIIIIIIIIIIIIHIIIHIIIIIIIHIIIHHHIIIIIIIIIIIIIIIIIIIIIIIIIIIIIIIIIIIIIIIIIIIIIIIIIIEIIIIIIIIIIIIIIIIIIIIIIIIHIHIIIIIIIIIIIIIIIIIIIIIIIIIIIIIIIIIIIIHIIIHIIIIIIIIIIIIIIIIIIIIIIIIIIIIIIIIIIIIIIIIIIIIIIIIIIIIIDDDDD
@HISEQ:969:HM2KJBCX2:2:1102:11738:13698 2:N:0:ACTATGCA
AACCTCGGATAAGCCAACTATCCCTATTAATCATTACGTCAATCCTAGAAACCAACAAAATAGGATCAAAAGTCCTATTTCATTATTCCATGCTAATGTATTCAAGCGTTAGCCTGCTTTAAACACTCTAATTTTTTCAAAGTAACAGTCCTGTTTCCCTGCAACACCAAATTAATGACATTACAGTTCTTCAAGAAGGAGGAACCAGTAAAGCCAGTACATACCAGAGGCACGACCAACCTACTAATCCCGAAATTCAACTACGAGCTTTTTAACTGCAACAACTTTAATATACGCTATTGGAGCTGGAATTACCGCGGCTGCTGGCACCAGACTTGCCCTCCAA
+
DD@@@@00/<CC1<CF1<G?CGHE1C11DGCG@<G1F11<CH?11<11<CHH?1C@GGHCGH111<D<1<11<<DF1<<1DF1DD11CGF<1<<DHIHIIHFDDFCGAD@?DCGBD@@A?FGHGHGHHECIIIHH@BGFHHIHGGHHHFGIIHHEGCFH@?DEIHGGF<CGEIHHIHHHHFHGFFGIIHHHIHHFDIHHHDE#HIHHIHHGCGHHHHEIGIIHHGEHEAHHHHHHHHHHD@GC<11/:/HD1@@E1G@1<HGE=HIIIHF?HFD<GCD1IHCFCHE@E@<<0EC<CDHFHEHHGH?HEIHHECHHHD?HIHEHCHGC11EHHGCHGE</EGDD0@0
@HISEQ:969:HM2KJBCX2:2:1102:11889:14759 2:N:0:ACTATGCA
AACCTCGGATAACCCAACTATCCCTATTAATCATTACGTCGATCCTAGAAACCAACAAAATAGAATCAAACGTCCTATTTCGTTATTCCATGCTAATGTATTCAAGCGTGAGCCTGCTTTAAACACTCTAATTTTTTCAAAGTAACAGTCCTGATTCCCCATGACACCAAATTAATGACATCATGGTTCGTCAGAAGGTAGGAATCAATAATACCAGTACGTACAATAGCACGACCAATAAATTAATCCCGAAATTCAACTACGAGCTTTTTAACTGCAACAACTTTAATATACGCTATTGGAGCTGGAATTACCGCGGCTGCTGGCACCAGACTTGCCCTCCAA
+
DDDDDIIIIIIIIIIIIIIIIIIIIIIIIIIIIIIIIIIIIIIIIIIIIIIIIIIIIIIGIIHHIHIIIIEEHIIIIIIIIHIIIIIIHIGIIIIIIIIIIIIIIIIIIIIIIIHIIHHHHIIIIIIIIIIIIIIIIIIIIIIIIIIIIIIIIIIIIIIIIIIIIIIIIIIIIIIIIHIIIIIIIIIIHIIIIIIIIIIIIIIIIIIIIIIIIIIIIIIIIIIIIIIIIIIHIIIIIIIIIIIIIIIIIIIIIIIIIIIIIIIIIIIIIIIIIIIIIIIIIIIIIIIIIIHIIIIIIIIIIIIIIIIIIIIIIIIIIIIIIIIIIIIIIIIIIIIIIIIIDDDDD
@HISEQ:969:HM2KJBCX2:2:1102:4200:15030 2:N:0:ACTATGCA
AACCTCGGATAACCCAACTATCCCTATTAATCATTACGTCAATCCTAGAAACCAACAAAATAGGATCGAACGTCCTATTTCATTATTCCATGCTAATGTATTCAAGCGTTAGCCTGCTTTAAACACTCTAATTTTTTCAAAGTAACAGTCCTGTTTCCCTGCAACACCAAATTAATGACATTACAGTTCTTCAAGAAGGAGGAATCAGTAAAGCCAGTACATACCATAGGCACGACCAACCTACTGACCCCGAAATTCAACTACGAGCTTTTTAACTGCAACAACTTTAATATACGCTATTGGAGCTGGAATTACCGCGGCTGCTGGCACCAGACTTGCCCTCCAA
+
DADDDHIHHIIIGIHHIIHIIIIIIIIIIIIIIIIIIIIIIIGHIIHHIIIIHIHIHHIIIIHGIIIIIHIIGHHHIIIIIIIIIGIIHIIIIIIIIHHHIHFHHIIIIIIHHIIIHIIIIIHIIIIIIIIIIIIHIIIHIIIHHHIHIIIIHIIIIIHIIIIIIIIIIIIHIIIIIIIIIIIIIIIIGIIIIIIIIIIIIIIIIIIIIIIIIIHIIIIIIIIHIIIIIIIIIIIIIIIIIHIHHIIIIIIIIIIIIIIIIIIIIIIIIIIIIIIIIIIIIIIIIIIIIIIIIIIIIIIHIIIIIIIIIIIIIIIIIIIIIIIIIIIIIIIIIIIIIIIIIDDDDD
@HISEQ:969:HM2KJBCX2:2:1102:14535:15446 2:N:0:ACTATGCA
AACCTCGGATAACCCAACTATCCCTATTAATCATTACGTCGATCCTAGAAACCAACAAAATAGAATCAAACGTCCTATTTCATTATTCCATGCTAATGTATTCAAGCGTAAGCCTGCTTTAAACACTCTAATTTTTTCAAAGTAACAGTCCTGATTCCCCACGACACCAAATTAATGACATCGCGGTTCTTCAGAAGGTAGGAACCAATAATGCCAGTGCGTACCGAAGCACGACCAACAATTTGATCCCGAAATTCAACTACGAGCTTTTTAACTGCAACAACTTTAATATACGCTATTGGAGCTGGAATTACCGCGGCTGCTGGCACCAGACTTGCCCTCCAA
+
DDDDDIIIIHIIHIIIIIHIIIIIIIIIIIIIIIIIIHFFHIHIIIGHIIIFFHIIIHIHIIHHIHIIHIIHEFHHHIHHIIIIIIIIIIHIHEHIIGHIHHHHHHHIIIIHEHEHHHHHHHHIHHIHHHIIIHIIHIGHHHIHIIIHHHIIIIHIIIIIHIEHHIIIIIHFIIIIHHIHIHHHIIHHHHHFHIHIIIIHIIHIHHIIHIIIIHIHHIHHEGHHHIHHG>HHHIIIIIHGHFHHIIIIIIIIIIHHEEHCGCHC@HHIIIIIIHIIIIIHHGHIIIIIIIHIIIIIIIIIIIIIHIIIIIIIIIIIIIIIIIIIIIIIIIIIIIIIIIIIDDDDD
@HISEQ:969:HM2KJBCX2:2:1102:11152:14698 2:N:0:ACTATGCA
AACCTCGGATAACCCAACTATCCCTATTAATCATTACGTCAATCCTAGAAACCAACAAAATAGGATCGAACGTCCTATTTCATTATTCCATGCTAATGTATTCAAGCGTTAGCCTGCTTTAAACACTCTAATTTTTTCAAAGTAACAGTCCTGTTTCCCTGCAACACCAAATTAATGACATTACCGTTCTTCAGAAAGGAGGAATCAGCGAAGCCAGTGCATACCAGTGGCACGACCAACCTGCTGACCCCGAAATTCAACTACGAGCTTTTTAACTGCAACAACTTTAATATACGCTATTGGAGCTGGAATTACCGCGGCTGCTGGCACCAGACTTGCCCTCCAA
+
ADDCDIIHIIIIIIIIHFHIIIIIIIIIIIIIIIIIIEHHIHIIGIICHIIIIIGIIHIIIIIIHHIHIGHIHIEEHIGFHIHIIIIIGIIFGIEHHHIHIHFIHDIIIIIIIHIIIHHHHHHIHIIIIHGIHIIIIIIGHIHHHIIIHIIIHIIIIHIHIIIIIIIIIHHGHHIIHIIIIIIIHIHHIIHGIIIIIIIIIIIHHIIIIIIIHGHIIIIIIIHIIIIIIHG<IIIIIIHIIIIHGHIHIIIIIIHIIIIIIIIIIIIIHIIIIIIIIIIIIIIIIIHIIIIIIIHHIHHHHIIIGHIIIIIIIIIIIIIGIIIIHIIIHIIIIHIIIIIIIDDDDD
@HISEQ:969:HM2KJBCX2:2:1102:16339:15876 2:N:0:ACTATGCA
AACCTCGGATAACCCAACTATCCCTATTAATCATTACGTCGATCCTAGAAACCAACAAAATAGAATCAAACGTCCTATTTCATTATTCCATGCTAATGTATTCAAGCGTAAGCCTGCTTTAAACACTCTAATTTTTTCAAAGTAACAGTCCTGATTCCCCACGACACCAAATTAATGACATCGCGGTTCTTCAGAAGGTAGGAACCGATAATGCCAGTGCGTACCGAAGCACGACCAACAATTCGATCCCGAAATTCAACTACGAGCTTTTTAACTGCAACAACTTTAATATACGCTATTGGAGCTGGAATTACCGCGGCTGCTGGCACCAGACTTGCCCTCCAA
+
D@DDDHHIHIIIIIIIIIHIIIIIIIIIIIIHIIIIIIIIIHHIIIIIIIIIIIIIGIGIIHIIIIIIIIIIIIIIIIIIHHIIHIIIIIIHHIIIIIIIIHHIIIIIIIIIIHIIIHIIIHHIIIIIIIIHHIIIIIIIIIIIHHHIIIIIHIIIIIIIIIIIIIIIIIIIIIIIIIIIIIIIIIIIIIIIIIIIIIIHIHIIIIHHHIIIIIIIIIIIIIIIIIIIIIIIIIIIIIHHHED<IIHIIHEIIIHHIIIIHHIIIIHIIIIIIHHHIIIIIIIIIHFIHHIIIIIHGHIIIGIHIIIIIIIIIIIIIIIIHHHIHIIIIIHHIIIGHIIIDDDDD
@HISEQ:969:HM2KJBCX2:2:1102:15561:16306 2:N:0:ACTATGCA
AACCTCGGATAACCCAACTATCCCTATTAATCATTACATCGATCCTAGAAACCAACAAAATAGAATCGGATGTCCTATTTCATTATTCCATGCTAATGTATTCAAGCGTAAGCCTGCTTTAAACACTCTAATTTTTTCAAGGTAACAGTCCTAATTCCCCGTGACACCAAATTAATGGCATTACGGTTCTTTAGAAGGTGAGAAATCAATAATATCAGTACATACCAACGGCATGACTGAAACATTGATCCCGAAATTCAACTACGAGCTTTTTAACTGCAACAACTTTAATATACGCTATTGGAGCTGGAATTACCGCGGCTGCTGGCACCAGACTTGCCCTCCAA
+
CDDDDIHEHEHHIIIHHIHIIHIIIIIIIIIHHIIIIIHHHHFFHHHEHHIH@GHHHEHFHHEHHHH@HHHHIFHIEECHHIGIIIHE?EGH?GFHHIHIIHHHHIHHHGHDHHGGGHHIHEHHHHHEGHGHHHHGIHIIHEHHFHHIIIIIIIHFCEHHHGIIIHIIIIIIIIIIHCIHHIIHHIIIIIIIIIHGIIHHHHIIIIIHIIIIHIIIHIIIIIIHIIIHIIIHGHIIHHIIIIHHGDIHHDDHHHHIIIIIIIIIIIHFDEHIIIHIHIGIIIIIIHIHHHHHIIHIIIIIIHIIIIGIIIIIIIIIIIIIIIIIIIIIHIIHIIHIIHIIHIDCDDD
@HISEQ:969:HM2KJBCX2:2:1102:4249:16308 2:N:0:ACTATGCA
AACCTCGGATAACCCAACTATCCCTATTAATCATTACTCATTTCCCCAAAAACCAACAAAATTCGAGATACGAGTCCTAAATTATTATTCCATGCTAATGTATTCATAACTTTCAGCCTGCTTTAAACACTCTAATTTTTTCAAAGTAAAGGTCCTGGATTGCGAACCCAACCCAGTAAAGGGCAGGAACGTTCTCCAGGAAGATGGTAAGCGCGCATCGGCACTCACACACGATACCGTGGCGGGCCAAGCGCACTATACCAGAAATCCAACTACGAGCTTTTTAACTGCAACAACTTTAATATACGCTATTGGAGCTGGAATTACCGCGGCTGCTGGCACCAGACTTGCCCTCCAA
+
DDDCDIIIIIIIIIIIIIIIIIIIIIIIIIIIIIIIIIIIIIIHIIIIIHIGHGHIIIIIHHHIHHIIIIIFHGHHHHII?HHHIIGIGIGIIIHHHIIGH<FECHHIIIHHHHIIIIIIIIIIIHIIIIIIIIHIIHHHIIHIHIIIIIHIHGHIIIIIIIIHHHIIIHEHIIIIIIIHIIIIIIIIIIIHIIIIIIIIIIIIIIIIIIIIIIIHHHHIIIIIHIIIIIIIHHIIIIIIIIIHIIIIIIIIHGHHHHIIHIIHIIHHIIIIIIIIIIIIIIIIIIIIIIIIIIIIIIIIIIIIIIIIIIIIIIIIIIIIIIIIIIIIIIIIIIIIHHCIIIIIIIIIIIIIIDDDDD
@HISEQ:969:HM2KJBCX2:2:1102:14315:16534 2:N:0:ACTATGCA
AACCTCGGATAACCCAACTATCCCTATTAATCATTACGTCAATCCTAGAAACCAACAAAATAGGATCGAACGTCCTATTTCATTATTCCATGCTAATGTATTCAAGCGTTAGCCTGCTTTAAACACTCTAATTTTTTCAAAGTAACAGTCCTGTTTCCCTGCAACACCAAATTAATGACATTACAGTTCTTCAAGAAGGAGGAATCAGTAAAGCCAGTACACACCATTGGCACGACCAACCTACTGACCCCGAAATTCAACTACGAGCTTTTTAACTGCAACAACTTTAATATACGCTATTGGAGCTGGAATTACCGCGGCTGCTGGCACCAGACTTGCCCTCCAA
+
DDDDDIIHHIIIHHIIIHIIIIIHIIIIIIIIIIIIIIEHIIIIIIIIIIIIHHIIIIIHIHHHIHIHIICCHHIICHHHHIIIFEHHHIHEHH?GIIIIIIIHIIHIIIIHHHHFHIIIIHIHHHIIIIHIIIIIIIIHIIIIIIHIHHIIIIIIIIIIEHHHIIIIIIIHIIIIIIHHHIIHHIIHEHIIIIIIIIIIIIIIIIIGIIIIIIIIIIIIIIHIIIGIIIIIIIIIIIIIIIIHDIIIIIIIIIIIIIIIIIIIIIIIIIIIIIHIIIIIIIIIIIIIIIIIIIIIIIIHHIIIIIIIIIIIIIIIIIIIIIIIIIIIIIIIIIIIIIIIIDDDDD
@HISEQ:969:HM2KJBCX2:2:1102:6277:16428 2:N:0:ACTATGCA
AACCTCGGATAACCCAACTATCCCTATTAATCATTACGTCGATCCTAGAAACCAACAAAATAGAATCAAACGTCCTATTTCGTTATTCCATGCTGATGTATTCAAGCGCGAGCCTGCTTTAAACACTCTAATTTTTTCAAAGTAACGGTCCTGATTCCCCATGACACCAAATTAATGACATCATGGTTCTTCAGAAGGGAGAAATCAAAATTGCCAGTACGTACCGAGGCACGACCAACAATTTGATCCCGAAATTCAACTACGAGCTTTTTAACTGCAACAACTTTAATATACGCTATTGGAGCTGGAATTACCGCGGCTGCTGGCACCAGACTTGCCCTCCAA
+
BBDBDIIIIIIIIFH=GHIIIIIHHEDHFHIEHHHHIHIIHIIIII@FHHIIIICHIHIIHHHEEEHHIEHHHHHIHHH@GEGHEEFFEHCHHIHHIHIHIIIHIIIHHHHHHCHCHHIHHEFHGHGIIHHHHIHFIHHEHHHGHIHIGIIIIIIHHIIIIIHIIIHHIIIIHHHHHHIIHIIIIIHIIIIHIIHIHHGHHHHIIIIIIIHIIIIIIIIIIIIIIIIIIHIIIHIIIIIIHHFGIHIIIIIIIIIIIHHIIIHIIIIIIIIIHIIIIIIIIIIHHHIIIHHIIIIIIIHHIIIHEIIIIIIIIIHIIIHEIIIHIIIHIIIIHHCHHIIIDDBDA
@HISEQ:969:HM2KJBCX2:2:1102:18565:16558 2:N:0:ACTATGCA
AACCTCGGATAACCCAACTATCCTATTAATCATTACGTCGATCCTAGAAACCAACAAAATAGAATCAAACGTCCTATTTCGTTATTCCATGCTAATGTATTCAAGCGTGAGCCTGCTTTAAACACTCTAATTTTTTCAAAGTAACAGTCCTGATTCCCCATGACACCAAATTAATGACATCATGGTTCGTCAGAAGGTAGGAATCAATAATACCAGTACGTACAATAGCACGACCAATAAATTGATCCCGAAATTCAACTACGAGCTTTTTAACTGCAACAACTTTAATATACGCTATTGGAGCTGGAATTACCGCGGCTGCTGGCACCAGACTTGCCCTCCAA
+
BDDCDIIHIIIIIIIIIIIIIIIIGIIIHHHHIIIIIIIIGIIIIIIIHHIHHIIHIIIIIIIGIIIIIHIHIIIGIIIIIIIIIIIIHHGGHIIIIIHHIIIIIIIIIIIIIIIHIIIIIIIIIHIIIHHIIHIIIIIIIIHIIIIIIIIIIHIIIIIIIIIIIIIIIIHHIIIIIIIHIIIIHEIIIIIIIIIHHHIIIIHHIIHIIIHIIIIIIIIIIIIIIIIIIIIIIIIIIIIIIII<IIIIIIIIIIIIIIIIIIIIIIIIIIIIIIIIIIIIIIHIHHIIIIIIIIIIIIIIIIIIIIIIIIIIIIIIIIIIIIIIIIIIIIIIIIIIIIIDDDDD
@HISEQ:969:HM2KJBCX2:2:1102:5881:16720 2:N:0:ACTATGCA
AACCTCGGATAACCCAACTATCCCTATTAATCATTACGTCAATCCTAGAAACCAACAAAATAGGTTTGAACGTCCTATTTCATTATTCCATGCTAATGTATTCAAGCGTTAGCCTGCTTTAAACACTCTAATTTTTTCAAAGTAACAGTCCTGTTTCCCTGCAACACCAAATTAATGGCATTACAGTTCTTCAGAAAGGAGGAATCAGCGAAACCAGTTCATACCAGTGGCACGACCAACCTGCTGACCCCGAAATTCAACTACGAGCTTTTTAACTGCAACAACTTTAATATACGCTATTGGAGCTGGAATTACCGCGGCTGCTGGCACCAGACTTGCCCTCCAA
+
DDCDDIIIIIHIIHIHIIIIIIIIIIIIIHIIIIIGIIIIIIIIHIIIIIIIIIIIHHIIIIIIHIIIIIIIIEHIHGIIIIIIIIIIIIHIIIHFHIIHIIIIIIIIIIIIIIIIIHIIIIIIIIIIHHIIIHIHHHHIIIIIIIIIIIIIHHHIIIIIIIIIHHHIIIIIIIIIIIIIIIIIIIIIHIIIIIIIIIIIIIHIIIIIIIIIIIIIHHIIIIIIII=IIHIIIIHIIIIHIIIHHIIIIIIIIIIIIIIIIIHIGIIIIIIIIIIIIIIIIIIIIIIIIIIIIIIIIIIIHIIIIIIIIIIIIIIIIIIIIIIIIIIIIIIIIIIIIIIIIDDDDD
@HISEQ:969:HM2KJBCX2:2:1102:17881:17150 2:N:0:ACTATGCA
AACCTCGGATAACCCAACTATCCCTATTAATCATTGCTCACAAATCCAAAAACCAACAAAATACGATAAACGAGCCCTAACTTATTATTCCATGCTAATGTATTCATAACTAACCGCCTGCTTTAAACACTCTAATTTTTTCAAAGTAAAGGTCCTGGATTGCGAACCCAACCCAGCAAAGGGCAGGAACGTTCTCCAGGAAGATGGTAAGCGCGCATCGGCACTCACACACGAAACCGTGGCGGGCCAAGCGCACTATACCAGAAATCCAACTACGAGCTTTTTAACTGCAACAACTTTAATATACGCTATTGGAGCTGGAATTACCGCGGCTGCTGGCACCAGACTTGCCCTCCAA
+
DDDADIIIIIIIHHIIIIIIIIIIIIIIIIIGIIIIIIIIIIIHIIIIHIHHHIIGHIEHHHIIIHHHHIIIGIIIIIIIHIIIIHIHIHEHIHIHHIIIIFHHIIIIIHHHHIHHHHIIIHIIHHHIHIIHIHIIHIHHIIIIIIHIIIIIHIIIIIIHHEHIIIIIIIIIIIHIIIIHIIIIIIIIIIHIFHHHIHIIIIIIIIIIIIIHHIIIIIHHHHIIHIHHIIIHHHIIHIIIIIIIHHCIIIIIHHIHHIHIHHIIIIHGIIIIIHHHHIIIIIHIIIIIIIIIIIIHIIIIIIIIIIIIIHIIIIIIIIIIHIIHIHIIIIIIIIIIIIIIIHIIIIIIIIIIIDDDDD
@HISEQ:969:HM2KJBCX2:2:1102:20896:17468 2:N:0:ACTATGCA
AACCTCGGATAACCCAACTATCCCTATTAATCATTACGGTGATCCTAGAAACCAACAAAATAGAACCATGCCGTCCTATTCTATTATTCCATGCTAATGTATTCGAGCAAAAATGCCTGCTTTAAACACTCTAATTTTTTCAAGGTAAAGGTCCTGGATCCGCAAGACACCCAATTAAGGACATCAAGTTTCTCCAGAAGGTGAGAAATCAACAGCGACAGTTCATACCCCTTAAGGCATGACCATCACGTCAATCCCGAAATTCAACTACGAGCTTTTTAACTGCAACAACTTTAATATACGCTATTGGAGCTGGAATTACCGCGGCTGCTGGCACCAGACTTGCCCTCCAA
+
DDDCDIIIIIIIIHIHIHIIGIHIIIIIIIIIIIIHIIIGHHIIIIIIIIIHEHHIIIIIIIIIIIIIIGIIIHHIHHIEHHIGIIIIHIIG@GHHIFHCHFHHIIGIHHIIHIHGIIIIIHHIHHGHHHIHIIIIIIIIIIIIIHIIHHHEHHIIHHGIIIHHHCHIIHIIIIIIHHHIIIIIHIHFIHGIIIIIIIIIIGIIHIIHIIHIHHHGGHIGHHIIIIIIIIIIIIIIIIHIIHHIIIHGGIHGIIIIIIIIIIIIIIIIIHIIGIIIIIIIIIIIIIIIIIIIIIIIIIIHHIIIHHIHIIIIHIIIIIIIIIIIIIIIIIIIIIIIIIIIHIIIIIIIDDDDD
@HISEQ:969:HM2KJBCX2:2:1102:12543:17519 2:N:0:ACTATGCA
AACCTCGGATAACCCAACTATCCCTATTAATCATTACGTCGATCCTAGAAACCAACAAAATAGAATCAAACGTCCTATTTCATTATTCCATGCTAATGTATTCAAGCGTGCGCCTGCTTTAAACACTCTAATTTTTTCAAAGTAACAGTCCTGATTCCCCACGACACCAAATTAATGACATCGCGGTTCTTCAGAAGGTAGGAACCAATAATGCCAGTGCGTACCGAAGCACGACCAACAATTTGATCCCGAAATTCAACTACGAGCTTTTTAACTGCAACAACTTTAATATACGCTATTAGAGCTGGAATTACCGCGGCTGCTGGCACCAGAATTGCCCTCCAA
+
DDDDDIIIIIIIIIIIIHIIIIIIIIIIIIIIIIIIIIIIIIIHIIIIIHHIIIIGIIHIIIIIIGIIIIIIIIIIIIIIIIIIIIII@HHIHIIHIIHIIHIHHIIIIHIIHIIIIHIIIHHIIHHIHHIHHIIIIIIIIIIIIIIIHIIIIIIHIHI9IIIHIIIIIIHIIIIIIIIIIIIIIIIIIIIIIIIIIIIIIIIIIIIIIGHIIIIIIIIIII>IIIIIIIIIIII5IIIIIIH;=IIIIIIIIIIIIIIIIHIIIIIIIIIIIIIIIIIIIIIIIIIIIIIIIIIIIIIIIIIIIIIIIIIIIIIIIIIIIIIIIIIIIIIIIIIIIIIIDDDDD
@HISEQ:969:HM2KJBCX2:2:1102:8491:18480 2:N:0:ACTATGCA
AACCTCGGATAACCCAACTATCCCTATTAATCATTACGTCAATCCTAGAAACCAACAAAATAGGTTTGAACGTCCTATTTCATTATTCCATGCTAATGTATTCAAGCGTTAGCCTGCTTTAAACACTCTAATTTTTTCAAAGTAACAGTCCTGTTTCCCTGCAACACCAAATTAATGGCATTACAGTTCTTCAGAAAGGAGGAATCAGCGAAACCAGTTCATACCAGTGGCACGACCAACCTGCTGACCCCGAAATTCAACTACGAGCTTTTTAACTGCAACAACTTTAATATACGCTATTGGAGCTGGAATTACCGCGGCTGCTGGCACCAGACTTGCCCTCCAA
+
DDDDDIIIIHIIHIIIHIEGFHHHCHHHIIIHIIHII?@GHIIHIIHGHHIIIIIHIIIIIIICCHHGCGH@EHHHHCEHHHGHIIHIFH1FHHGFIIHIHFHHIHHIIIIIIIHHHCHGHHIIHHHIIIHIHHHHHIHIHIIHHHIIIIIHHHHIIIIIIIIIIIHIHHHHIHHIIIIIHGHHFHGIIIIIIIIIIHHHHIIHIIIIIIIIHHIIHHIIIIIIIIIIIIIIIGIIIIIIIIIHGIIIIHIIIIIIIIHIIIHIIIIIIIIIIIIIIHHHHIIIIHGIIIIIIIIIIHIHIHIIIHIIIIIIIIIIIIIIIIIIIIIIIIHEHFIIIGIIIDDDDD
@HISEQ:969:HM2KJBCX2:2:1102:11232:18993 2:N:0:ACTATGCA
AACCTCGGATAACCCAACTATCCCTATTAATCATTACGTCAATCCTAGAAACCAACAAAATAGGATCAACGTCCTATTTCATTATTCCATGCTAATGTATTCAAGCGCGAGCCTGCTTTAAACACTCTAATTTTTTCAAAGTAACAGTCCTGATTCCCCGCCACACCAAATTAATGACATGATGGTTCGTCAGAAGGTAGGAATCAGTAACACCAGTACGTACCGAAGGCACGACCAACGTACTAATCCCGAAATTCAACTACGAGCTTTTTAACTGCAACAACTTTAATATACGCTATTGGAGCTGGAATTACCGCGGCTGCTGGCACCAGACTTGCCCTCCAA
+
CDDDDIHHIIIIHIHIIIIIIHIHIIHIIIIFHHHHIIIIIGFHHIIIIIECGHHHIIIHIHHHHHIIHIIII0GHHHHIHIIIIFHEHIHHIHIFIIIIIHHEHIIEHHHHHHIIHGHGHHGHIHHHHIIHIHHEHHIHEIHIIIIIIHCCGFEHIIHHHHHHHIHGHIIIIIIHHIIIIIIIIIIIHIIIIIIIIIIIIIIIIIIIIIIIIIIIIIIIIIIIIIIIIIHIIHIHHIHHIIIHIIIIGIIIIIIIIIIIIHIIIIGIIIIIIIIIIIIIIIHHHEIHGIIIIIIIHIIIIIIIIIIIIIIIIIIIIIIIIIIIIIIIGIIIIIIIIIIIDDDDD
@HISEQ:969:HM2KJBCX2:2:1102:1970:18949 2:N:0:ACTATGCA
AACCTCGGATAACCCAACTATCCCTATTAATCATTACTTCGTTTCTCAGAGCCAACAAAATAGAAACCAAGTCCTATCTTATTATTCCATGCTAACGCATTCAAGCTGAAAAGCCTGCTTTGAGCACCTTGTTTTTCTCACAGTAAAAGAGGCAGATCGCGCAACCGACCCAGCAAAGGGCAGAAGCGCTCTCCACCAGGAAAGCCCCTGGAGCCGTCGCAACGCCCTCTGAAGGACGGGACAGCCCCAAAAGGCTAAAAGTTCGACTACGAGCCTTTTAACTGCAACAACTTTAATATACGCTATTGGAGCTGGTATTACCGCGGCTGCGGGCACCAGACTTGCCCTCCAA
+
DDDDDIIIIIIIIIIIIIIIIIIHIHIIIIIIIIIIIIIIIIIIHHHHHIIIIIIIIGGIIIIIEHIIIIIFHHHIIIIIIIIIIIIHHHHIIIIIIIIHIEIIIIIIHFHHDFHFFHIIHIIIIIIIHHHHHHHHIIIIIIIIFIIIIIIIIHHIIIIIHEDIIIIIIIIIIHIIIIIIIIIIIIIIIIIIIIHHIIIIIHHIHIIIIIHIIIIIIIHIGIIIIIIIHHHIIIIIIIIIIIIIIIHIIIHIIHHIIIIIIIIIIIIIIIIIIIIIHIHIIHIIHIIIIIIIIIIIIIIIIIIIHIIIIIIIIIIIIIIIIIIIIHHIIIIIIIIIIGIIIIIIIIIDDDDD
@HISEQ:969:HM2KJBCX2:2:1102:5824:19378 2:N:0:ACTATGCA
AACCTCGGATAACCCAACTATCCCTATTAATCATTACGTCGATCCTAGAAACCAACAAAATAGAATCAAACGTCCTATTTCGTTATTCCATGCTAATGTATTCAAGCGTGAGCCTGCTTTAAACACTCTAATTTTTTCAAAGTAACGGTCCTGTTTCCCTGCAACACCAAATTAATGACATTACAGTTCTTCAGAAAGGAGGAATCAGCGAAGCCAGTGCATACCAGTGGCACGACCAACCTGCTGACCCCGAAATTCAACTACGAGCTTTTTAACTGCAACAACTTTAATATACGCTATTGGAGCTGGAATTACCGCGGCTGCTGGCACCAGACTTGCCCTCCAA
+
DDDDDIIIHHIIEHIIHIIIHIIIIIIIIIIIIIHIHIGHIIIIIIHIIIIHHHIIIIIIIIHIIIIIIIIGIHFIIIIIIIIHIIIGIIIHIIIIIGIIIGHHIIIIIHIIIIIHIIHIIHIIIIIGIHIIIHHHHHIHIIIIIIHHHHHIIIIHIHHIIIIIIIIHIIIHIIIIIIIHIHIIIIIIIHIIIIIIIIIIIIIIGIIIIIIIIHIIIHIIIHIIIIIIIIIIHIIIIIIIIHIHHHIIIIIHHIIIIIIIIIIIIIIIIIIIIIHIIIIIIHGHIIGIIIGIIIIIIIIIIIIIIIIIIIIIHIIIIIIIIIHIIIIIIIIIIHIIIIIIHDDDDD
@HISEQ:969:HM2KJBCX2:2:1102:20617:19123 2:N:0:ACTATGCA
AACCTCGGATAACCCAACTATCCCTATTAATCATTACGGTGGTCCTAGACCAACAAAATAGAACCAACGTCCTATTCTATTATTCCATGCTAATCTATTCAAGCAAAAGCCCGCTTTAAACACTCTAATTTTTTCAAGGTAATGGTCCTGGTTCCCCGACACACCCAATTAAGGACATACCGGCTCACCAGAAGGATAGACCCGACAACAGGACAGTACTCGCCAGAGACGGACCGCCCGGTCAAGCCTAAAATTCAACTACGAGCTTTTTAACTGCAACAACTTTAATATACGCTATTGGAGCTGGAATTACCGCGGCTGCTGGCACCGACTTGCCCTCCAA
+
DDDDDIIIIIIIIIIIIIIIIIIIIIIIIHIIIIIIIIIIIIIIIIIIIIIHIIIHIHIIHHIIIIIIIIIIHIIIIIIIIIIHIIIIHHIHIIHIIIIIIIHHIIIIIIHIHIIIIIIHHHIIHIHHIIHIHHEHHIIIIIHEIHIHIHIIIIHGHHIIIIIIIIIHIIIIIHIIIIIIIIIIIIIIIIIIIIIIIIHHIGIIIIIIIIHIIIIIIIIIIIIIII=IIIIIIIIIIIIIHHIIIIIIIIIIIIIIIIIHHIIIIIIIIIIIIIIIIIIIIHIIIIIIIIIHIIIHIHGIIIIIIIIIIIIIIIIIIIIIIIIIIIIIIIIIIIIIIIDDDDD
@HISEQ:969:HM2KJBCX2:2:1102:2864:20281 2:N:0:ACTATGCA
AACCTCGGATAACCCAACTATCCCTATTAATCATTACGGTGATCCTAGAAACCAACAAAATAGAACCATGCCGTCCTATTTTATTATTCCATGCTAATCTATTCAAGCACAAGCCTGCTTTAAGCACTCTAATTTTTTCAAGGTAATAGCTCTGCTTCCCCAACGCACTAACTTAATAGCATGCTGGTTATTCAGAAGGTAGGAATTCATCAAGTCAGTGCGGACAGTGAAGCCCGACCAACCGACAAACTCCGAAATTCAACTACGAGCTTTTTAACTGCAACAACTTTAATATACGCTATTGGAGCTGGAATTACCGCGGCTGCTGGCACCAGACTTGCCCTCCAA
+
DADDDIIIIIHIGIIIIIIIIIHIIIIIIIIHIIHHHHHIIIICHHHIIIIIIIIIHEHHHIHHIIIHIIIFHIIIIIIHGIGHIIIIGHIIIGIHHIIIIIIIIIIIIIIIGHIIIIIHIHIIIIIIIIHHIIIIIIHHHHIIHHHGIIIIIIHHHHEHIIIIIHIHHHGIIIIHHIIIIIIHIIIIHHGIIIHEIIHHHIIIIIIIGIIIIIHIIIIIIIIIIIIIIHIIIHIIIIIHGIHHHHHIIGHHIIIIIIIIIIIIIIIIIIIIIIIHIIIIIIIIIHIIIIHIIIIIIIIIIIIIIIIHIIIIIIGIIIIIIIIIIIIIIIIIIIIIIIIIIIIDDDDD
@HISEQ:969:HM2KJBCX2:2:1102:9919:19447 2:N:0:ACTATGCA
AACCTCGGATAACCCAACTATCCCTATTAATCATTACGTCGATCCTAGAAACCAACAAAATAGAATCAAACGTCCTATTTCGTTATTCCATGCTAATGTATTCAAGCGTGAGCCTGCTTTAAACACTCTAATTTTTTCAAAGTAACAGTCCTGATTCCCCATGACACCAAATTAATGACATCATGGTTCGTCAGAAGGTAGGAATCAATAATACCAGTTCGTACAATAGCACGACCAATAAATTGATCCCGAAATTCAACTACGAGCTTTTTAACTGCAACAACTTTAATATACGCTATTGGAGCTGGAATTACCGCGGCTGCTGGCACCAGACTTGCCCTCCAA
+
DDDDDIIHIIIIIIIIIIHIHIIIIIIIIIIIIIIIIHHHHIIIIIIIIGIIIHIHIIIIIIEHHGHIIIHHIHHIHHHIIIIIIIIIHGHHHIIIIGIHHGHHHHIIHIIHIIIIIIIIIHHHHEHEHHCHIIIIIHIIHIIIIIIIHIIIIIIIIIIHHHIHIIIIIIIHIIIIIIIIIIIIIIIIIIIIIIIIIIIIIIIIHHIHIIIHGIIIIIIIIIIIIIIIIIIIIIIIIIIIIIIIIIIGIIIIIIIIIIIIIIIIHIIIIIIIHHIIIIIIIIIIHHIIIIIIIIIIIIIIIIIIIIIIIIIIIIIIIIIIIIIIIIIIIIIIIIIIIIIIDDDDD
@HISEQ:969:HM2KJBCX2:2:1102:14363:20144 2:N:0:ACTATGCA
AACCTCGGATAACCCAACTATCCCTATAATCATTACGGTGGTCCTAGAAACCAACAAAATAGAACCGAGGTCCTATTCCATTATTCCATGCTGGGCTATGCGGGCGGTTTGCGCCTGCTTTGAGCACTCTAATTTGTTCAAAGTAAACGTTCCGGTCACCCAAGACACTCAGCAAAGAGCACCGAGGGACGGCCGGCAGGATGGCTCAGGGGCCGGCAGTGTACCGCGACGAGGCGGACCGCCGGTCCTGCACCGAGATCCAACTACAAGCTTTTTAACCGCAACAACTTTAATATACGCTATTGGAGCTGGAATTACCGCGGCTGCTGGCACCAGACTTGCCC
+
DDDDDHHGHIIIHIFIIIIHIHHFIHHIIHIIHHGHHDHE0GHHHHCHHHHHIHHIIIEHHEHIIIHHICHHHEHIIEHHHGHHHHIGHFFHEEHFHHHHHHHDHGIHHHIIIIHHIHHHHHFHHHHEIIHHGHHHHHIIIIGIIHHHIHHHHHHFHHC@EHHIIIHHHHHHHHIEHHHHEHHHFHDHIHHIIHHEEIHIHHHFHDIHHHHHCHIIGHHEEHIHHIIIIIIIHIHIIHHIIHHHHIHIGIIHIIHIHIIHHIIHIHHHIIHIHHHIHIIIIIIIIIHIIIHIHHHHGIIIIIIIIIHHHHIIHIHIGIIIHHIIIIIIHHHHHGEIIIHDDA@@
@HISEQ:969:HM2KJBCX2:2:1102:11974:20883 2:N:0:ACTATGCA
AACCTCGGATAACCCAACTATCCCTATTAATCATTACGTCGATCCTAGAAACCAACAAAATAGAATCAAACGTCCTATTCCGTTATTCCATGCTAATGTATTCAAGCGTGAGCCTGCTTTAAACACTCTAATTTTTTCAAAGTAACAGTCCTGATTCCCTAAAACACCAAATTAATGGCATTATAGTTCGTCAGAAAGGAGAAACCGATTATACCAGTACGTACAATAGCACGACCAGTAAGCCGATCTCGAAATTCGACTACGAGCTTTTTAACTGCAACAACTTTAATATACGCTATTGGAGCTGGAATTACCGCGGCTGCTGGCACCAGACTTGCCCTCCAA
+
DDDDDIIHIIIIIIIIIGIIIIGHHHIIIIIHIIHHHHHIIIIIGIIIIIIIGIHHHIICHHGHIIIFIHIDHHHIHIHEHIHIHHEEHHIH1FHHIIIIHGIHIIHIIIHHIIIIIIIIIIIIIIIHHIIIIIIIIHIIIIIHIIIIHHIIIIIHIHIIIIIIHIIIIHGIIIIIIIIIIIIIIIIHIIIIIIIIIIIIIIIIIIIIIIIIIIIIIIIIIIIIIIIIIIIIIIIIIIIIIIHHIIIIIHIIHIIIIIIIIIIIIIIIIIIIIIIIIIIIIIIIIIIIIIIIIIIIIIIIIIIIIIIIIIIIIIIIIIIIIIIIIIIIIIIIIIIIIIIIDCDDD
@HISEQ:969:HM2KJBCX2:2:1102:10437:20740 2:N:0:ACTATGCA
AACCTCGGATAACCCAACTATCCCTATTAATCATTACGGTGATCCTAGAAACCAACAAAATAGAACCATGCCGTCCTATTCTATTATTCCATGCTAATGTATTCGAGCAAAAATGCCTGCTTTAAACACTCTAATTTTTTCAAGGTAAAGGTCCTGGATCCGCAAGACACCCAATTAAGGACATCAAGTTTCTCCAGAAGGTGAGAAATCAACAGCGACAGTTCATACCCCTTAAGGCATGACCATCACGTCAATCCCGAAATTCAACTACGAGCTTTTTAACTGCAACAACTTTAATATACGCTATTGGAGCTGGAATTACCGCGGCTGCTGGCACCAGACTTGCCCTCCAA
+
DDDDDIIIIIIIIHIIIIIIIIIIIIIIIIIIIIIIIIIIIIIHIIIIIIIIIIIIIIIIIIHHIIFIIHIIIHHHHIIIIIIIIIIIIIIIIIIIIIHIIGHHHHIIIIIIIIIIIHIHIIIIIIIIIIIIIIIIHHHIIGHIIIIIHFGHIHHIGHHIIIGIIIGFIHIIIHHIHHHHGIIIIIIIHHGHGHG?IIIII=IIIIIHIIIHHGHHIIIIIIIIIIHIIIIIIIIIIIIIIIIIIIIIIIHEIIIIIIIIIIIIIIIIHHIIIIIIIIIIIIIIIIIIIIIIIIIIIIIIIIIIIIIIIIIIIIIIIIIIIIIIIIIIIIIIIIIIIIIIIIIIIIIIDDDDD
@HISEQ:969:HM2KJBCX2:2:1102:9646:19990 2:N:0:ACTATGCA
AACCTCGGATAACCCAACTATCCCTATTAATCATTACGTCAATCCTAGAAACCAACAAAATAGGATCGAACGTCCTATTTCATTATTCCATGCTAATGTATTCAAGCGTTAGCCTGCTTTAAACACTCTAATTTTTTCAAAGTAACAGTCCTGTTTCCCTGCAACACCAAATTAATGACATTACAGTTCTTCAAGAAGGAGGAATCAGTAAAGCTAGTACATACCATTGGCACGACCAACCTACTGACCCCGAAATTCAACTACGAGCTTTTTAACTGCAACAACTTTAATATACGCTATTGGAGCTGGAATTACCGCGGCTGCTGGCACCAGACTTGCCCTCCAA
+
DDDDDIIIIIIIIIIIGGHIIIIIIIIIIIIHIIIIIGHIIHHHIIIIGHIIHHIIIIIIIIGHIHIHHICHHHHIHIIHIIHIHIIHHHGHEHHHIHIHHIHHIIHHHIIIHIIHHIIIIIIIIIIHIIIIIIHHHHIIIIIIIIIIIHIIHIIIHIIIIHIIIGIHIIHHHHIIHEEHHIIIIIIHHIIIIIIIIIHIIIIGIIIIIIIIIIIHIIIHFIIIHHHIIGHIIIIIIIHIHIHIHIIHIIIHHEGIIGGIIHIIIIIHIIIIIIIHIIHEHHHHIHHIIIIIIIIIGIHIHIIIIIIIIIIIIIIIIIIIIIIIIIIHHIIIIIGIIIIIIDDDDD
@HISEQ:969:HM2KJBCX2:2:1102:20590:20126 2:N:0:ACTATGCA
AACCTCGGATAACCCAACTATCCCTATTAATCATTACATCGATCCTAGAAACCAACAAAATAGAATCGGATGTCCTATTTCATTATTCCATGCTAATGTATTCAAGCGTGAGCCTGCTTTAAACACTCTAATTTTTTCAAGGTAACAGTCCTAATTCCCCGTGACACCAAATTAATGGCATTACGGTTCTTTAGAAGGTGAGAAATCAATAATATCAGTACATACCAACGGCATGACCGAAACATTGATCCCGAAATTCAACTACGAGCTTTTTAACTGCAACAACTTTAATATACGCTATTGGAGCTGGAATTACCGCGGCTGCTGGCACCAGACTTGCCCTCCAA
+
DDDDDIIIIIHIIIIIIIIIIIIHIIIIIIIIIIIIIIIIIIIIIIIIIIIIIIIIIIIIIIHIIIIIIIIIIHIIIIIHHIIGHHIHHHIIIIIIIIIIIHHIIGHHIFHHIIIIIIIIIIIHHHHHIHIIIIIIIIHFHHHHHHIHIIIHIHIHHIIIHHHIHHHHIIHHHHHIIHIIIIIIIIHHIHIIIIIIHHHGIIIIIHIIIIIIHHHIHI=IIIIIIIIGIIIIIIIIHHHIIIIHHGGIIHGIIIIIIIIIIIIIIIIIIIIIIIIIIIIHIIIIIIIIIIIIIIIIIIIIIIIIIIIIIIIIIIIIIIIIIIIIIIIIIIIIIIIIIIIIIIDDDDD
@HISEQ:969:HM2KJBCX2:2:1102:19489:21235 2:N:0:ACTATGCA
AACCTCGGATAACCCAACTATCCCTATTAATCATTACGGTGATCCTAGAAACCAACAAAATAGAATCATGCCGTCCTATTTTATTATTCCATGCTAATGTATTCAAGCAAAATGCCTGCTTTAAACACTCTAATTTTTTCAAAGTAAAGGTCCTGGTTCCCCGCGTCACCCAATTAAGGACAGCGCGGTTCTCCAGAAGGTGAGAAATTGACTACACCAGTTCATACCCCTTAGGGCACGACCGATGTGTCAATCCCGAAATTCAACTACGAGCTTTTTAACTGCAACAACTTTAATATACGCTATTGGAGCTGGAATTACCGCGGCTGCTGGCACCAGACTTGCCCTCCAA
+
DDDDCIIIIIIIIIIIIHIIIIIIIIIIIHIIIHIIIHHFHIIIIIIIIIHIIIIIIIIEHHIIIIIIIHIIIIIIIIIHGIIIIHIIIIIIIIIIIIHHHFIFIIHIIIIIIIIIIHHHIIIIIIIHHIIIIIIHIIIIIIIIIIIIGIIIIIIHHDIGHIIIIIIIIIIIIIIIGIIIIIIIIIIIIIIIIIIIIIIIIIIIIIIHIIIIIIIIIIIHHIIIIIIIIIHHHIIIIIIIIIIIIIGIIIHIHIIIIIIIIIIIIIIIIIIIIIIIIIIIIIIIIIIIIHIIIIIIIIIIIIIIIIIIIIIIIIIIIIIIIIIIIIIIIIIIIIIIIIIIIIIIIIIDDDDD
@HISEQ:969:HM2KJBCX2:2:1102:9010:21286 2:N:0:ACTATGCA
AACCTCGGATAACCCAACTATCCCTATTAATCATTACTCATTTCCCCAAAAACCAACAAAATTCGAGATACGAGTCCTAAATTATTATTCCATGCTAATGTATTCATAACTTTCAGCCTGCTTTAAACACTCTAATTTTTTCAAAGTAAAGGTCCTGGATTGCGAACCCAACCCAGTAAAGGGCAGGAACGTTCTCCAGGAAGATGGTAAGCGCGCATCGGCACTCACACACGATACCGTGGCGGGCCAAGCGCACTATACCAGAAATCCAACTACGAGCTTTTTAACTGCAACAACTTTAATATACGCTATTGGAGCTGGAATTACCGCGGCTGCTGGCACCAGACTTGCCCTCCAA
+
DDDADIIIIIIIIIHIIIIIIIIIIIIIIIIIIHHHHIIIIIIIIGIIIIIIIIIIIIIHIIIIIIIIIIHHIIIEHHIIIIHIIIIIIHIIIIHIIIIIIHHHIIIHIIIIIIIIIIIIIIIIHHHIHEHHIIIIIIIHIHIIIGHHHHHHHHHHIHHIIIHCDHHHHIIIIGEHHGHHHGEHHIHHHIIHIGIHGEEH?FHHIHIIIGIIIIIIIIIIIIIIIIHIIIIHHHIIII=IIIIIIIIIIIIIIIIIIIIIHIIHIHHIIIHIIIIIIIIIIIIIIIIIIIIIIIIIIIHIIIIIHIIIIIIIIIIIIIIIHIHIIIIIIIIIIIIIIIIIIIIIIIIIIIIIIDDDDD
@HISEQ:969:HM2KJBCX2:2:1102:18809:21656 2:N:0:ACTATGCA
AACCTCGGATAACCCAACTATCCCTATTAATCATTACGTCAATCCTAGAAACCAACAAAATAGGATCAACGTCCTATTTCATTATTCCATGCTAATGTATTCAAGCGCGAGCCTGCTTTAAACACTCTAATTTTTTCAAAGTAACAGTCCTGATTCCCCACCACACCAAATTAATGACATGATGGTTCGTCAGAAGGTAGGAATCAGTAACACCAGTACGTACCGAAGGCACGACCAGCGTACTAATCCCGAAATTCAACTACGAGCTTTTTAACTGCAACAACTTTAATATACGCTATTGGAGCTGGAATTACCGCGGCTGCTGGCACCAGACTTGCCCTCCAA
+
DDDDDIIIIIIIIIIIIIIIIIIIIIIIIIIIIIIIIIIHIIIIIIIIIIIIIIIIIIIIIIHIIIIIIIIIIIIIIIIIIIIIIIIHIIIIIIIIIHIIIIIIIIIIIIIIHIIIIIIIIIIIIIIIIIIIIIIIIIIIHHHIHIHIIHIIIIIIIIIHIHHIIIIIIIIIIG8IIIIIIIIIIIIHIIIIIIIIIIIIIIIHHIIIIIIIIIIIIIIIIIIIIIIIIIIIIIIIIIIHIIIIIHIIIIIIIIIIIIIIHHIIIIIIIIIHIIIIIIIIIIIIIIIIIIIIIIIIIIIIIIIIIIIIIIIIIIIIIIIIIIIIIIIIIIIIIIIIIIIIDDDDD
@HISEQ:969:HM2KJBCX2:2:1102:14739:22378 2:N:0:ACTATGCA
AACCTCGGATAACCCAACTATCCCTATTAATCATTACATCGATCCTAGAAACCAACAAAATAGAATCTGATGTCCTATTTCATTATTCCATGCTAATGTATTCAAGCGTAAGCTTGCTTTAAACACTCTAATTTTTTCAAGGTAACAGTCCTAATTCCCCATAACATCAAATAAATGACATTATGGTTCTTTAGAAGGTGAGAACCAATAAAACCAGTACATACCAAGGCATGACCGATTCCTTGATCCCGAAATTCAACTACGAGCTTTTTAACTGCAACAACTTTAATATACGCTATTGGAGCTGGAATTACCGCGGCTGCTGGCACCAGACTTGCCCTCCAA
+
DDDDDIIIIIIIIIIIIIIIIIIIIIIIIIIIIIIIIIIIIIIIIIIHIHHHGHIIIIIIIIHIIIIIIIIHIIIIGIIIIIIIHIIICEHHHIIIIHIIIIIIIHHHHIIIIIIIHIIIIHIIIIIIIIIIIGIIHIIIIIIIIHGIIIIIIIIIIHIIIIIIIHHIIIIIIIIIIIIIIIIIIIIIIIIIIIIIIIIIIIIHHIIIIIIIIIIIIIIIIIIIIIIIIIIIIIIIIIIIIIHHIIIIIIIIIIIIIIIIIHIIIIIIIIIIIHIIIIIIIIIIIIIIIIIIIIIIIIIIIIIIIIIIIIIIIIIIIIIIIIIIIIIIIIIIIIIIIIIIDDDDD
@HISEQ:969:HM2KJBCX2:2:1102:13244:22789 2:N:0:ACTATGCA
AACCTCGGATAACCCAACTATCCTATTAATCATTACAACGGTCCTAGAAACCAACAAATAGAACCATTGTCCTATTCCATTATTCCATGCTAATGTATCCAAGCGATTGCCTGCTTTGAACACTCTAATTTTTTCACAGTAAAAGTCCTGGTTCCCCGCCACGGCCGGTTAAGGCCATGACGCTTCGCCAGAAGGTAGGACCCGACCACAGACAGTACTCACCCGAAGGGCGGACCGTCCAGCCAGGCCTGAAATTCAACTACGAGCTTTTTAACTGCAACAACTTTAATATACGCTATTGGAGCTGGAATTACCGCGGCTGCTGGCACCAGACTTGCCCTCCAA
+
DA0DDHDD<EGHEEHHHE@11D<FC?FH1CGHCEH@<G?CDH0C<F1<1<G1<FHH?GFC1D@HHCEHFH?C@ECH11D@CFHEH1F1<111FHE@HHIHHF?EECG@DE@D<HHGH7@@?F8EB@@@FCHFF<81HFA?IHHHGEIHHE@GEHH<CHG<HHHHDIHFH=IIIHIHHHIIIIH=HDIGHIIIIHGDFC/HHCGGIIIHHIIIIHFHHG@?HHGIIHHDGHIHHHBHIHGIHHGDHHG1@G?IIIIHCEHG=IIIHFHHGEEHHIIHIIIIIIHC1C@IGIHHHDIHHHGEGHEHHFHHHHIGHDE?DIIIHIHHHEIIIHIHFHCIHIHIDB@DD
@HISEQ:969:HM2KJBCX2:2:1102:8698:22560 2:N:0:ACTATGCA
AACCTCGGATAACCCAACTATCCCTATTCATCATTACGGTGATCCTAGAAACTAACAAAATAGAACCATACCGGCCTATTCTATTATTCCATGCTAATGTATTCGAGCAAAATGCCTGCTTTAAACACTTTAATTTTTTCAAGGTAAAGGTCCTGGTTCCACATGACACCCAATTAAGGACATCATGCTTCTCCAGAAGGTGAGAAATCAACTGCGACAGTTCATACCCCTTAAGGCACGACCATCACGTCAATCCCGAAATTCAACTACGAGCTTTTTAACTGCAACAACTTTAATATACGCTATTGGAGCTGGAATTACCGCGGCTGCTGGCACCAGACTTGCCCTCCAA
+
<D00<1<<<ECCHC<C1<GE?@G1<1<11<1<FF111<01111<1<@CH<1<1<<1<11<<F1<1<1<11<DG///0<D1<<DF1<FGI<<<11<<1<C<11DFC6<8EG@DHDFH?1<1HFGAF1AEB$<G1<CA<CGADHC5?GB(<11A0AHBHGHEB8'?HHEEEHHGHC-GD//B:</-D/HF@?FCHE@EHHF/D/C<GD.0?EHECEGC<D1</ECCED?>EHFAC<1CIFCDCHHHHHHHEA1FDCCCD1CCC<@HEC@D<DG1GECHFCF<<D@E<1G@IHGC?HEEGCGE?EFCD<@CCHGD<<@HC@?CC</CHHGHEGEHHGIHGFF<D1E=CED0@B@<
@HISEQ:969:HM2KJBCX2:2:1102:3787:22597 2:N:0:ACTATGCA
AACCTCGGATAACCCAACTATCCCTATTAATCATTACGTCGATCCTAGAAACCAACAAAATAGAATCAAACGTCCTATTTCGTTATTCCATGCTAATGTATTCAAGCGTGAGCCTGCTTTAAACACTCTAATTTTTTCAAAGTAACAGTCCTGATTCCCCATGACACCAAATTAATGACATCATGGTTCGTCAGAAGGTAGGAATCAATAATACCAGTACGTACAATAGCACGACCAATAAATTGATCCCGAAATTCAACTACGAGCTTTTTAACTGCAACAACTTTAATATACGCTATTGGAGCTGGAATTACCGCGGCTGCTGGCACCAGACTTGCCCT
+
DDDDDIIIIIIIIIIIIIIIIIIIIIIIIIIIIIIIIIIIIIIIIIIIIIIIIIIIIIIIIIIIIIIIIIIIIIIIIHIIIIIIIIIIIIIIIIHIIIIIIIIIIIIIIIIHIIIHIHIIIIIIIIIIIIHIIIIIIIIIIIIIIIIIIIIIIIIIIIIIIIIIIIIIIIIHIIIIIIHIIIIIIIIIIIIIIIIIIIIIIIIIIIIIIIIIIIIIIIIIIIIIIIIIIIIIIIIIIIHIIHIIIIIIIIIIIIIIIIIIIIIIIIIIIIIIIIIIIIIIIIIIIIIIIIIIHIIIIIIIIIIIIIIIIIIIIIIIIIIIIIIIIIIIIIIIIIIIDDDDD
@HISEQ:969:HM2KJBCX2:2:1102:13817:22566 2:N:0:ACTATGCA
AACCTCGGATAACCCAACTATCCCTATTAATCATTACGTCAATCCTAGAAACCAACAAAATAGGATCGAACGTCCTATTTCATTATTCCATGCTAATGTATTCAAGCGTTAGCTTGCTTTAAACACTCTAATTTTTTCAAAGTAACAGTCCAAATTCCCCGCAACACCAAATTAATGGCATTACGGATCATCAGGAAGGAGGAATCAGTGAGACCAGTACATACCAGAGGCATGACCAATCTACTAACCCCGAAATTCAACTACGAGCTTTTTAACTGCAACAACTTTAATATACGCTATTGGAGCTGGAATTACCGCGGCTGCTGGCACCAGACTTGCCCTCCAA
+
DDDDDIHIIHIIIIIIHIHIIIHIIHIHIIIHIIIIIIIIIIIHIIHIHIIIIIIIIIIIIHHIIIIIGHHHHGGIIHIIIIIIHIIIIIGHIHHHIIIIHFHIIIHHIIIIIIHIIHHIIIIIIIIIIIIIIIHHIIIIIIIIIIIIIIIIIIIIIIHHIIIIIHIIIIIIIIIIHIIHIIIIIIIIIHHIIIIIIIIIIIIIGIHIIIIIIIIIIIIIIIIIIIIIIIIIIIIIIIIHIHHGHHHIIIIIIIIIIIIIIIHIIIIIIIIIIIIIIIIIIIIIIIIIIIIIIIIIIIIHHIIIIIIIIIIIIIIIIIIHIIIIIIIIIIIIHIIIIIIIIDDDDD
@HISEQ:969:HM2KJBCX2:2:1102:14324:23096 2:N:0:ACTATGCA
AACCTCGGATAACCCAACTATCCCTATTAATCATTACGGTGATCCTAGAAACCAACAAAATAGAACCATGCCGTCCTATTCTATTATTCCATGCTAATGTATTCGAGCAAAAATGCCTGCTTTAAACACTCTAATTTTTTCAAGGTAAAGGTCCTGGATCCGCAAGACACCCAATAAAGGACATCAAGTTTCTCCAGAAGGTGAGAAATCAACAGTAACAGTTCATACCCCTTAAGGCATGACCATCACGTCAATCCCGAAATTCAACTACGAGCTTTTTAACTGCAACAACTTTAATATACGCTATTGGAGCTGGAATTACCGCGGCTGCTGGCACCAGACTTGCCCTCCAA
+
DDAABHGIIHIIIHIIIIGHIHIIIIHHIIHIIEGHIHIIEHI?CEHEGHIHHHIIIIIIEHHHHIHHHFHIIHDCHHHEHHHHIHIHIHHGHIIIHEHCGHEHIIIHHGHIIIHHHIHHIHIIHHHHIIHIHIIIIEHHHHIIGHHHFHEIHFIHIHIIHHGHHCHHHIHHIIIIIHHHGIHHHHG@HHHIIIIHGHHHEHIIIHHHHIIHHFIIIHIHHIIGIIIHIIIHIIHIHEHHHHHGHHHIIHGFHIGIIHHIGHIIIIIHIHHFFIIIIGIIIIIIIIIHHHHHIIIIIHHIHIIIIIIIIIIIHIHIIIIHIIIHDIHIIIIIIIIIIIIIHHIIHHGIDDDDD
@HISEQ:969:HM2KJBCX2:2:1102:9707:25029 2:N:0:ACTATGCA
AACCTCGGATAACCCAACTATCCCTATTAATCATTACGTCAATCCTAGAAACCAACAAAATAGGATCGAACGTCCTATTTCATTATTCCATGCTAATGTATTCAAGCGTTAGCTTGCTTTAAACACTCTAATTTTTTCAAAGTAACAGTCCAAATTCCCCGCAACACCAAATTAATGGCATTACGGCTCATCAGGAAGGAGGAATCAGTGAGACCAGTACATACCAGAGGCATGACCAACCTACTAACCCCGAAATTCAACTACGAGCTTTTTAACTGCAACAACTTTAATATACGCTATTGGAGCTGGAATTACCGCGGCTGCTGGCACCAGACTTGCCCTCCAA
+
@@D@B1EGHHHII@HHIHIHHHHIIEHH?CH@ECFCG@GHIHHHHIHEHHHIIIHI1CEHHIFE?C1<EHCDFGHHHGGHEEHHD<CC1FHHHIHCHGHHHFEGHDEHH@IH@@<GHHHIHEGIIHHHGHIHHHHHHGHE6EGHHHHHHFGF1H@EC<DHEHHHGHIHHHGIHHHEEECEEHHHHFFHH?E?<IIHIHHHHEHCIIHHCEHF?HIIIIHHHFFFGIHHE<HIHHHGHHEHFD1FCCCCGHHGIIHCHHHHHHHEGCECHHHIHIIHHIIHIIHHHHHEHIHGHIHHHHHHGHHFHHEIIHIHHHHHDIIHFIHHHIHHFIIHHFIHHIIIHBCDD@
@HISEQ:969:HM2KJBCX2:2:1102:5859:25437 2:N:0:ACTATGCA
AACCTCGGATAACCCAACTATCCCTATTAATCATTACGGTGATCCTAGAAACCAACAAAATAGAACCATGCCGTCCTATTTTATTATTCCATGCTAATCTATTCAAGCACAAGCCTGCTTTAAGCACTCTAATTTTTTCAAGGTAATAGCTCTGCTTCCCCAACGCACTAACTTAATAGCATGCTGGTTGTTCAGAAGGTAGGAATTCATCAGGCCAGTGCGGACAGTGAAGCCCGACCAACCGACAAACTCCGAAATTCAACTACGAGCTTTTTAACTGCAACAACTTTAATATACGCTATTGGAGCTGGAATTACCGCGGCTGCTGGCACCAGACTTGCCCTCCAA
+
A@BDDHIIHGHIIIIIIHIGIIIIIHIHHIHIIIIIIIIIIHIGHHHEGHIIIGIIIIIGHFHIIIHIHHIIIEHIIEHHHHIGGIHHIIHIIHIGHHGHGHHIHIHIHIHHHFHIIIHIHIIIIIIHIIIIIIIIIIHIIIIIIIIIIIIIIHIIIIIIHIIIIIHIIHFIIHGHHIIIIHIIIIIIHHHIIIIIIHIHHIIIIIIIHIIIIIIIIIIIIIIIIIIIIIGIIGIIHIIIIGIIIHHIIIIGIIHIIIIIIIIIIIIHIIIIHHIIHIIIIIIIIIIIIIIIIIIIIIIIIIIIIIIIIIIIIIIIIIIIIGIIIIIIIIIIIIIHIIIIIHIDDDDD
@HISEQ:969:HM2KJBCX2:2:1102:7138:25887 2:N:0:ACTATGCA
AACCTCGGATAACCCAACTATCCCTATTAATCATTACGTCGATCCTAGAAACCAACAAAATAGGTTCGATCGTCCTATTTCGTTATTCCATGCTAATGTATTCAAGCGCGAGCCTGCTTTAAGCACTCTAATTTTTTCAAAGTAACAGTCCTGTTTCCCCGCAACAACAAATTAATGCCATCACGGTTCTACAAGAAGGAGGGACCAGTGAGGCCAGTGCATACCAGTGGCACGACCAACCTACTGGCCCCGAAATTCAACTACGAGCTTTTTAACTGCAACAACTTTAATATACGCTATTGGAGCTGGAATTACCGCGGCTGCTGGCACCAGACTTGCCCTCCAA
+
DDDDDIIIIIIIIIIIIIIIIIIIIIIIIHIIIIIIIIIIIIIHIIIGHIHIIIIIIIIIIHHIIIIHIIHIIIIIIIIIIIIIHIIHIIIIIIHHHHIIIFHHIIIIIIIIIIIIIHIIIIIIIIHIIIIIIIIHIIHIIIIIIIIIIIIIIIIIIIIIIIIIIIIIIIIIIIIIIIIIHIIIIIIIIIIIIIIIIIIIIIIIIIIIIIIIIHIIIIIIIIIIIIIIIIIIIIIIIIIIIIIHGIIIIIIIIIIIIIIHIIIIIIIIIIIIIIIIIIIIIIIIIIIIIIIIIHIIIIIIIIIIIIIIIIIIIIIIIIIIIIIIIIIIIIIIIIIIIIIIIDDDDD
@HISEQ:969:HM2KJBCX2:2:1102:19076:25552 2:N:0:ACTATGCA
AACCTCGGATAACCCAACTATCCCTATTAATCATTACGTCAATCCTAGAAACCAACAAAATAGGATCAAACGTCCTATTTCATTATTCCATGCTAATGTATTCAAGCGTTAGCCTGCTTTAAACACTCTAATTTTTTCAAAGTAACAGTCCTGTTTCCCTGCAACACCAAATTAATGACATTACAGTTCTTCAAGAAGGAGGAACCAGTAAAGCCAGTACATACCAGAGGCACGACCAACCTACTAATCCCGAAATTCAACTACGAGCTTTTTAACTGCAACAACTTTAATATACGCTATTGGAGCTGGAATTACCGCGGCTGCTGGCACCAGACTTGCCC
+
DDADDEHCCHHHGE?=1EHHHHH1<1<CGHIIHHGIHIHHD0GCGG@D<1GHEHHHGEEECGHGHHCGHFIH@1EHHIHHFEHHEHIHHHHIHEFGHIHHIEHHHHHHEHGEHHHHCGBCCHCIHHHFGHGFHH@FHHHGHHHHGHEHGHHEHIHHHCHGGHFHEFHDGHGCGHHHIHFIIHGGHEGHEHGIHGIIIIHGGHHHGGHHFHHHE?FD<HHHHCGHEHHF@CGHACEHGCDBG?HFCGC/CCCC@HE@1HHCGD<CHIGHHCEF@<<IHIHHHHIHHF<1HHHHHCIIHHF@GCGHFHCHHHHHDHGHDDHE?HCEIHIIHGIHIHIHA@CDB
@HISEQ:969:HM2KJBCX2:2:1102:1264:26087 2:N:0:ACTATGCA
AACCTCGGATAACCCAACTATCCCTATTAATCATTACGTCGATCCTAAAAACCAACAAAATAGAATCAAACGTCCTATTTCATTATTCCATGCTAATGTATTCAAGCGCGAGCCTGCTTTAAACACACTAATTTTTTCAAAGTAACAGTCCTGATTTCCCGCGACATCAAATTAATGACATCGTGGTTCGTCAGAAGGTAGGAATCAATTTGACCAGTACGTACCGAGGCACGACCGATCAACTGATCCCGAAATTCAACTACGAGCTTTTTAACTGCAACAACTTTAATATACGCTATTGGAGCTGGAATTACCGCGGCTGCTGGCACCAGACTTGCCCTCCAA
+
DDDCDIIHIIIIIIIHIIHIHIIIHHIIIIIIIIIIIIHHHHHIHHIHHIIICHIHIEHHGHHHGEHIIHHD1FHIIGHHIHHEHIHHIIIHEHFHHHGHH?CFIHGHHHHCEIHHHHHIHGHIIHIIHIHHIIHHHIIHIIIIIIIHIHHHGHIIHIIIHEIHHIIIHIIIIIIIIIIIIHIHHIIIHIIIIIIIIIIIIIIIIIIIIIIIIIIIIIHHIHIIIIIIIIII=IIIIIIIIIHHIIIIIIIHIIIIIIIIIIIIIIIIIIIIIIIIIIIHIIIIIHGIIIHIIIHIHIIIIIIIIIIIIIIIIIIIIIIIIIIIIIGIIIIIIIIIIIIIDDDDD
@HISEQ:969:HM2KJBCX2:2:1102:1319:25442 2:N:0:ACTATGCA
AACCTCGGATAACCCAACTATCCCTATTAATCATTACGTCGATCCTAGAAACCAACAAAATAGAATCAAACGTCCTATTTCATTATTCCATGCTAATGTATTCAAGCGCGAGCTTGCTTTAAACACTCTAATTTTTTCAAAGTAACAGTCCTGATTTCCCATGACACCAAATTAATGACATCGTGGTTCGTCAGAAGGGAGAAACCAATAATGCTAGTACGTACAAAGTACGACCGACATATTAGTCCCGAAATTCAACTACGAGCTTTTTAACTGCAACAACTTTAATATACGCTATTGGAGCTGGAATTACCGCGGCTGCTGGCACCAGACTTGCCCTCCAA
+
DDADDIIIIIIIIHIIIIHHHIHIIIIIIIHIIFIIIHIIIIIIIIIIIIIIIIII?HGHIIIIIHIEHIHHHHHIIGEHHIHIIIIIIIIIIIIHIIIIIHIIIHIHIGHHHIIHIIIIIIIGHHIIIIIIIIIHIIIHHHHIIIIHIIIIHIHGHFIIHIIHIIIIIHIIIIIIIIIHIHIIIIHIIIIIIIIIIIIIIIHHIHIIHIIHIIIIIHHIIIIIIIIIIHHIHHIHIIIIIIHIIIIIIIIIIIIIIIIHIIIHIHIHHIHIHIIHIIIIIHIIIIIIIIIIIIIIIIIIIIIIIIIIIIHIIIIIIIIIIIIIIIIIIHIIIIIIIIIDDDDA
@HISEQ:969:HM2KJBCX2:2:1102:8910:25989 2:N:0:ACTATGCA
AACCTCGGATAACCCAACTATCCCTATTAATCATTACGTCAATCCTAGAAACCAACAAAATAGGATCGAACGTCCTATTTCATTATTCCATGCTAATGTATTCAAGCGTTAGCCTGCTTTAAACACTCTAATTTTTTCAAAGTAACAGTCCTGTTTCCCTGCAACACCAAATTAATGACATTACAGTTCTTCAAGAAGGAGGAATCAGTAAAGCCAGTACACACCATTGGCACGACCAACCTACTGACCCCGAAATTCAACTACGAGCTTTTTAACTGCAACAACTTTAATATACGCTATTGGAGCTGGAATTACCGCGGCTGCTGGCACCAGACTTGCCCTCCAA
+
DDDDDIIIIIHIIIIIIIIIIIIIIIIIIIIIIIIIIIIIIIIIIIIIIIHIIIIIIHIIIIIHIIIIIIIIHIHIIHIIIIIIIIIHIIIHHIIIHHIIIHHIIIIIIIIIIIIIIIIIIIIIIIIIIIIIHHIIIIIIIIIIIHGHHIIIIIIIIIIIIIIIIIIHIIIIIIIIIIHIIIIIIIIIIIIIIIIIIIIIIIIIIIIIIIIIIIIIIIIIIHHIIIIIIIIIIIIIIIIIIIIIHIIIIIIIIIIIIIIIIIIIIIIIIIIIIIHIIIIIIIIHHIIIIIIIIIIIIIIIIIIIIIIIIIIIIIIIIIIIIIIIIIIIIIIIIIIIIIIIIDDDDD
@HISEQ:969:HM2KJBCX2:2:1102:18037:26413 2:N:0:ACTATGCA
AACCTCGGATAACCCAACTATCCCTATTAATCATTACGTCGATCCTAGAAACCAACAAAATAGAATCAAACGTCCTATTTCATTATTCCATGCTAATGTATTCAAGCGCGAGCTTGCTTTAAACACTCTAATTTTTTCAAAGTAACAGTCCTGATTTCCCGCGACACCAAATTAATGACATCGTGGTTCGTCAGAAGGGAGAAACCAATAATGCTAGTACGTACAAAGTACGACCGACATATTAGTCCCGAAATTCAACTACGAGCTTTTTAACTGCAACAACTTTAATATACGCTATTGGAGCTGGAATTACCGCGGCTGCTGGCACCAGACTTGCCCTCCAA
+
DDDDDIIIIIIIIIIIIIIIIIIIIIIIIIHIIIIIIIIIIIIIIIIIIGIIIIIIIIIIIHIIIIIIIIIGHHIIIIIIIIIIIIIIHIIIIIIIIIIIIIIIIIIIIIIIIIIIIIIIIIIIIHHHIIIIHIIHIIIIIIIIIIIIIIIIIIIIIIIIIIIIIIIIIIIIIIIIIIIIIIIIIIIIIIIIIIIIIIHIIIIIIHIIIIIIIIIIIIIIIHIIIIIIIIIIIIIIIIIHHIHIIIIIIIIIIIIIIIIIIIIIIIIIIIIIIIIIIIIIIHIHHHIIIIIIIIIIIIIIIIIIIIHIIIIIIIIIIIIIGIIIHIIIIIIIIIIIIIIDDDDD
@HISEQ:969:HM2KJBCX2:2:1102:19811:26353 2:N:0:ACTATGCA
AACCTCGGATAACCCAACTATCCCTATTAATCATTACGTCGATCCTAGAAACCAACAAAATAGGTTCGATCGTCCTATTTCGTTATTCCATGCTAATGTATTCAAGCGCGAGCCTGCTTTAAGCACTCTAATTTTTTCAAAGTAACAGTCCTGTTTCCCCGCAACAACAAATTAATGCCATCACGGTTCTACAAGAGGGAGGGACCAGTGAGGCCAGTGCATACCAGTGGCACGACCAACCTACTGGCCCCGAAATTCAACTACGAGCTTTTTAACTGCAACAACTTTAATATACGCTATTGGAGCTGGAATTACCGCGGCTGCTGGCACCAGACTTGCCCTCCAA
+
DDDDDIIIHIIIIIIIIGHHHIIIIIIIIIHIIIIHHIIIIIIIIIIGIIIIIIIIIIIIIIHHFHIIHIIIEHGFIGIIIIIIIIIIIIIIIHIIIHHIIHGHIHIIHIIIIIIIIIIIIIIIIHHHIIIHHIIIIIIIIIIIIIIIIIHIIIIHIIIIIIIIIIIIHIHHIIIIHHIIIIIIIHCIIHEIHIIHIIIIIHIIIIIIIIIIIHHHIIIIIIIIIIIIHIIIIIIIIIIIIIIHHHIIIIIIIIIIIHGIIIIIIIIIHIIIIGIHIIIIIIIIIIIIIIHHHHIIIIIIIIIIIIIIIIIIIIIIIIIIIIIIIIIIIIIIIIIIIIIIIDDDDD
@HISEQ:969:HM2KJBCX2:2:1102:20153:26295 2:N:0:ACTATGCA
AACCTCGGATAACCCAACTATCCCTATTAATCATTACGTCAATCCTAGAAACCAACAAAATAGGATCAAACGTCCTATTTCATTATTCCATGCTAATGTATTCAAGCGTGTGCTTGCTTTAAACACTCTAATTTTTTCAAAGTAACAGTCCTGATTCTCCATGACACCAAATTAATGACATCACAGTTCATCAGAAGGGAGAAATCAATGATGTCAGTACATACCAAAGGCATGACCGGCACCTTGATCCCGAAATTCAACTACGAGCTTTTTAACTGCAACAACTTTAATATACGCTATTGGAGCTGGAATTACCGCGGCTGCTGGCACCAGACTTGCCCTCCAA
+
DDDCDIIIIIIIIIIIIIIIIIIIIHHIIIIIIIIIIIIIIIIGHIIIIIIIIIIIIIIIIIHGIIIIIIHHIIIIIIIIIIIIIIIIIIHHIGHIIIIIIIIHIHIIHIIIIIIIIIHIIIIIIIIIIIIIIIIIIIIHIIIIIIIIIIIIIHHHIHIIIIGIIIHIIIIIIIIIHIIIHIIIIIIIIIIIIIIIIIIIIIIIIIIIIIIIIIIIHIIIIIIIIIIHIIIIIIIIIIIIIIIHIIIIIIIIIIIIIHIIIIHIIIIIIIIIIIIIIIIIIIIIIIIIIIIIIIIIIIIIIIIIIIIIIHIIIIIIIIIIIIIIIIIIIIIIIIIIIIIIIDDDDD
@HISEQ:969:HM2KJBCX2:2:1102:17250:26662 2:N:0:ACTATGCA
AACCTCGGATAACCCAACTATCCCTATTAATCATTACGTCAATCCTAGAAACCAACAAAATAGGATCGAACGTCCTATTTCATTATTCCATGCTAATGTATTCAAGCGTTAGCTTGCTTTAAACACTCTAATTTTTTCAAAGTAACAGTCCAAATTCCCCGCAACACCAAATTAATGGCATTACGGATCATCAGGAAGGAGGAATCAGTAAGACCAGTACATACCAGAGGCATGACCAATCTACTAACCCCGAAATTCAACTACGAGCTTTTTAACTGCAACAACTTTAATATACGCTATTGGAGCTGGAATTACCGCGGCTGCTGGCACCAGACTTGCCCTCCAA
+
DDDDDIIIIIIIIIIIIIIIIIIIIIIIIIIIIHIIIHIIIIIIIIHIIIIIIIIIIIIIIIHHIIIIGIHIHHIIIIIIIIIIIIIIIIIIIGIIIIIIIIIIIIIIIIIIIIIIIIIIIIIIIIIIIIHHIIIIIIIIIIIIIHIHIIHIHIIIIIIIIIIIIHIIIIIIIIIIIIIIIIIIIIIIIIIIIIIIIIIIIIIIIIIIIIIIIIIIIIIIIIIIIIIIIIIIIIIIIIIIIIIHHIHIIIIIIIIIIIIIIIIIIIIIIIIIIIIIIIIIIIIIIIIIIIIIIHIIIIIIIIIIIIIIIIIIIIIIIIIIIIIIIIIIIIIIIIIIIIIIIDDDDD
@HISEQ:969:HM2KJBCX2:2:1102:14275:26740 2:N:0:ACTATGCA
AACCTCGGATAACCCAACTATCCCTATTAATCATTACGTCAATCCTAGAAACCAACAAAATAGGTTTGAACGTCCTATTTCATTATTCCATGCTAATGTATTCAAGCAAATGCCTGCTTTAAACACTCTAATTTTTTCAAAGTAACAGTCCTGTTTCCCTGCAACACCAAATTAATGACATTACAGTTCTTCAGAAAGGAGGAATCAGCGAGACCAGTTCATACCAGTGGCACGACCAGCCTGCTGACCCCGAAATTCAACTACGAGCTTTTTAACTGCAACAACTTTAATATACGCTATTGGAGCTGGAATTACCGCGGCTGCTGGCACCAGACTTGCCCTCCAA
+
DDDDDIIIIIHIGIIIIIHHIIIIHIIIIIIIIHIHIIHHIIIIIHIIIIIHHIIIIIIGIIHGGHFHIIGHHIHIIFHIIIIIGIFIHHHHHHHIIHHIHG1HHHHHIHHHIGIGHHGGHHIIIIIIIIIHIIIHHIIHHIIIHHFHHIIIIHHHIHIEGHIIIIIHHHCHHHHIEHHHHHHHGHGIHIHHHHDHGFHGFHEHHHHGHIHHHIIIHIIIHHHIHHGFC6E<GHGCCHDGGHHHHIHIHHIIHHGIHHIIIHIIHIIIIHHGE@GFEHEHC1@FGF1EC<?G=HHEEDEHIIHHIIHHEIIHIIIIHDHIGHHHE?HGF@1HGGEEHCHGFD<DD<
@HISEQ:969:HM2KJBCX2:2:1102:9405:26725 2:N:0:ACTATGCA
AACCTCGGATAACCCAACTATCCCTATTAATCATTACATCGATCCTAGAAACCAACAAAATAGAATCGGATGTCCTATTTCATTATTCCATGCTAATGTATTCAAGCGTGAGCCTGCTTTAAACACTCTAATTTTTTCAAGGTAACAGTCCTAATTCCCCGTGACACCAAATTAATGGCATTACGGTTCTTTAGAAGGTGAGAAATCAATAATATCAGTACATACCAACGGCATGACCGATACATTGATCCCGAAATTCAACTACGAGCTTTTTAACTGCAACAACTTTAATATACGCTATTGGAGCTGGAATTACCGCGGCTGCTGGCACCAGACTTGCCCTCCAA
+
DDDDDIIIIIIIIIIIIIIIIIIIIIIIIIIIIIIHHIIIIHIIIIIIHIIHIIIIHIIHIIIHIIIIIIHIIIHIIIIIIIIIIIIHIIIHIIIIIIIHIIIIHIIIIHIIHIIIIIIIIIIIIIIIIIIIIIIIIIIIIIIIIIIIIIIIIHIIIIIIIIIIIIIIIIIIIIIIIIIIIIIIIIIIIIIIIIIIIIIIIIIIIIIIIIIIIIIIIIIIIIIHGIIIIIIIIIIIIHIIIIIHEHIIIIIIIIIIIIIIIIIIIIIIIIIIIIIIIIIIIIIIIIIIIIIIIIIIIIIIIIIIIIIIIIIIIIIIIIIIIIIIIIIIIIIIIIIIIIIIIIDDDDD
@HISEQ:969:HM2KJBCX2:2:1102:1750:27501 2:N:0:ACTATGCA
AACCTCGGATAACCCAACTATCCCTATTAATCATTACGGTGATCCTAGAAACCAACAAAATAGAACCATGCCGTCCTATTCTATTATTCCATGCTAATGTATTCGAGCAAAAATGCCTGCTTTAAACACTCTAATTTTTTCAAGGTAAAGGTCCTGGATCCGCAAGACACCCAATTAAGGACATCAAGTTTCTCCAGAAGGTGAGAAATCAACAGCGACAGTTCATACCCCTTAAGGCACGACCATCACGTCAATCCCGAAATTCAACTACGAGCTTTTTAACTGCAACAACTTTAATATACGCTATTGGAGCTGGAATTACCGCGGCTGCTGGCACCAGACTTGCCCTCCAA
+
DDDDDIIIIIIIIIIHIIIIIIIIIIIIIIIIIIIIIIGIIIIIIIIIIHIIIIIIIIIIIIFHIHHIIIHHIHHGIHHHHHIIIIIIIGIIIHIGIHHEGHHHHIIHHHIHIIHHIHIIIIIIHIHHHIIIIIIIIIIIIIIIIIIIIIIIHHHHIIIIIHIIIIHIIIIIIIIIIIIIIIIIIIIIIIIIIIIIIIIIIIIIIIIIIIIIIHIIIIIIIIIIIIIIIIIIIIIIGIIIIIIHHIIIIIIHIHIIIIIIIIIIIIHIIHIIIIIIIIIIIIIIIIIIIIIIIIIIIIHHHIIIIIIIIIIIIIIIIIIIIIIIIIIIIIIIIIIIIIIIIIIIIIIIDDDDD
@HISEQ:969:HM2KJBCX2:2:1102:15519:27519 2:N:0:ACTATGCA
AACCTCGGATAACCCAACTATCCCTATTAATCATTACGTCGATCCTAGAAACCAACAAAATAGGTTCGATCGTCCTATTTCGTTATTCCATGCTAATGTATTCAAGCGCGAGCCTGCTTTAAGCACTCTAATTTTTTCAAAGTAACAGTCCCTTTTCCCCGCAACAACAAATTAATGCCATCACGGTTCTACAAGAAGGAGGGACCAGTGAGGCCAGTGCATACCAGTGGCACGACCAACCTACTGGCCCCGAAATTCAACTACGAGCTTTTTAACTGCAACAACTTTAATATACGCTATTGGAGCTGGAATTACCGCGGCTGCTGGCACCAGACTTGCCCTCCAA
+
DDDDDIIIIIIIFHIHIIHIIHIIIIIIHIIIIIIHIIIIIIIIIIHIIIIIIIIGFHIIIEFHCHHHFHHHII=GHIIIIHIIIIIIIHIHHGEHHIIIIHEHHHHIIIIIIHIIHHEIHHIIIIIIIIHHHIIHICHIIIIIIIIHHHHIHHIHIIIIIIIIIIHIIIHIIIIIIIIIIIIIIIIIHIIIIIIHIIIIIIIHHIIHHIGIIIIIIIIIIHIIIIIIIIIIIIIIIIIIIIIHHIIGIIHIIIIIIIIHGIIIHIIIHIIIHIHIIIIIIIIHIIIIIIIHHHIIIIIIIIIIIIIIIIIIIIIIIIIIIIIIIHIIIIIIIIIIIIIIIDDDDD
@HISEQ:969:HM2KJBCX2:2:1102:5003:27005 2:N:0:ACTATGCA
AACCTCGGATAACCCAACTATCCCTATTAATCATTACGTCGATCCTAGAAACCAACAAAATAGGGTCAAACGTCCTATTTCATTATTCCATGCTAATGTATTCAAGCGTGTGCCTGCTTTAAACACTCTAATTTTTTCAAAGTAACAGTCCTGATTCCCCATGACACCAAATTAATGACATCACAGTTCGTCAGAAGGTAGAAATCAATAATACCAGTTCATACCGGAGGCACGACCAATATATTGATCCCGAAATTCAACTACGAGCTTTTTAACTGCAACAACTTTAATATACGCTATTGGAGCTGGAATTACCGCGGCTGCTGGCACCAGACTTGCCCTCCAA
+
<D@@@H@=C0<D11D0G@HHCC?CDCHH@1D@1F@F?1FHHHHEHHH?HHFHHEEHH?C1<G<11<DC?GHCC<EHHIIIIIHIECH<11CF1FEFFHEGHCC@@<HEECEGHHE?HGFCGBEHEHHEFEIHHHEEHG?CHHHGHE?CGGFH?@DC=HIIIHIHHG0D?GGHHFHGHFC?GEIIHEIHGC@?ECHGHHEFGHG;EHIHHHIIIIHHDFEIIIIHEHCHGIIIGHHEEG?EHIHC@HDIHE1HIHHHHHHHEGCHHHHHGGEHF?CFHFHEIHEHIIIHF?EHIHIHFHEHFEGCFFGC<FIIIHE//HIHHIHHFHHFHEEFFCIHHHDHFD@DBD
@HISEQ:969:HM2KJBCX2:2:1102:5676:28151 2:N:0:ACTATGCA
AACCTCGGATAACCCAACTATCCCTATTAATCATTACGTCAATCCTAGAAACCAACAAAATAGGTTTGAACGTCCTATTTCATTATTCCATGCTAATGTATTCAAGCAAATGCCTGCTTTAAACACTCTAATTTTTTCAAAGTAACAGTCCTGTTTCCCTGCAACACCAAATTAATGACATTACAGTTCTTCAGAAAGGAGGAATCAGCGAGACCAGTTCATACCAGTGGCACGACCAGCCTGCTGACCCCGAAATTCAACTACGAGCTTTTTAACTGCAACAACTTTAATATACGCTATTGGAGCTGGAATTACCGCGGCTGCTGGCACCAGACTTGCCCTCCAA
+
DDDDDIIHIIHIHIIHHDHFHHIIIIIIIHHIHEHHIIIIHHHICEEH?GHHEHHIIIIGIIIIIIEFHHIIHCEHHH<FEHIIHHIIHIIIGHHHIIHIIIIIHHIGHIFIIIIIIIIHIIIIHHHHIIIIIIGHHHHHHIIIIIIHIHIIIHHHIHIIIHHIHHIHIIHHHIHIIHHIHFIIIIIIHIIIIIIHIHIIIIIIHIHIIIIIHHIHIIIIHHHIIIIIIHHFIHIHIIIHIHHC<IIIHHHHIH@HHHIIIIIIIHHIIIIIIGHIIIIHIHHGHHIIIIIHIIIIIIIIGIIHIHIIIIHIIIIIIHGIIIIIIIIHIIIHHGHHIIHHHDDDBC
@HISEQ:969:HM2KJBCX2:2:1102:21068:27981 2:N:0:ACTATGCA
AACCTCGGATAACCCAACTATCCCTATTAATCATTACGTCAATCCTAGAAACCAACAAAATAGGTTCGAACGTCCTATTTCATTATTCCATGCTAATGTATTCAAGCGTTTGCCTGCTTTAAACACTCTAATTTTTTCAAAGTAACAGTCCTGACTCCCCACAACACCAAATTAATGACATCATGGTTCATCAGAAGGGAGAAATCAACGACGCCAGTACGTACCGAAGGCACGACCGACGTATTGATCCCGAAATTCAACTACGAGCTTTTTAACTGCAACAACTTTAATATACGCTATTGGAGCTGGAATTACCGCGGCTGCTGGCACCAGACTTGCCCTCCAA
+
DB@@@HIIIHHIIGIIHIGH@HHIHIHIIICEHHFHHHG?EHHIHII?FHHHIIIGIIIHHIIH@GHHHHEH@H=EHHHF?HIIIHHHHHIHHHHHIHFGGGEHHHIHFEHHIHHIIHIHHIHIIIHHIIIHHHHFHHHIIIHHIHHHCGHHEEHCIHHIHHHHHHIIHHHHFHHHHGHCIIHHHHHIHHIHFIGIIIHGIIIHHGEEHHHIIIIHIIIIIGIIIIIIIIIIIIIIIIIIHFHHDIHIIFHHHIIIIIIHIIHIIIIIIIIIIIIIIIIIIIHEIIIIIIIIIIIIIIHIIIIIIIIIIIIIIIIIIIIIIIIIIIIIIIIIIIIIIIIIIDDDDB
@HISEQ:969:HM2KJBCX2:2:1102:17942:28335 2:N:0:ACTATGCA
AACCTCGGATAACCCAACTATCCCTATTAATCATTACGTCGATCCTAGAAACCAACAAAATAGGTTCGATCGTCCTATTTCGTTATTCCATGCTAATGTATTCAAGCGCGAGCCTGCTTTAAGCACTCTAATTTTTTCAAAGTAACAGTCCTGTTTCCCCGCAACAACAAATTAATGCCATCACGGTTCTACAAGAAGGAGGGACCAGTGAGGCCAGTGCATACCAGTGGCACGACCAACCTACTGGCCCCGAAATTCAACTACGAGCTTTTTAACTGCAACAACTTTAATATACGCTATTGGAGCTGGAATTACCGCGGCTGCTGGCACCAGACTTGCCCTCCAA
+
DDDDDIHHIIIIIIIIIIIIIIIIIIIIIIIIIIIIIIIIIIIIIIIIIIIIIIHHIHIIIIHHIHHDEHIIHIHIIIIIIIIIIHIIHIIIGHIIHHIHIHGIIIHHIIIHIIIIIIIIIIIIIIIIIIIIIIIIIIIIIIIIIIIIIIIIIIIIIIIIIHIHIIIIIIIHHIIIIIIIIIIIIIIIIIIIIIIIIIIIIIIIIIIIHIIIIHHIIIIHIIIIIIIIIHIIIIIIIIIIIIIHHIHIIIIIIIIIIHIIIIIIIIIIIIIIIIHIIIIIIIIIIIIIIIIIIHIIIIIIIIIIIIIIIIIIIIIIIIIIIIIIIIIIIIIIIHIIIIIIIDDDDD
@HISEQ:969:HM2KJBCX2:2:1102:6780:28705 2:N:0:ACTATGCA
AACCTCGGATAACCCAACTATCCCTATTAATCATTACGTCGATCCTAGAAACCAACAAAATAGAATCAAACGTCCTATTTCGTTATTCCATGCTAATGTATTCAAGCGTGAGCCTGCTTTAAACACTCTAATTTTTTCAAAGTAACAGTCCTGATTCCCCATGACACCAAATTAATGACATCATGGTTCGTCAGAAGGTAGGAATCAATAATACCAGTACGTACAATAGCACGACCAATAAATTGATCCCGAAATTCAACTACGAGCTTTTTAACTGCAACAACTTTAATATACGCTATTGGAGCTGGAATTACCGCGGCTGCTGGCACCAGACTTGCCCTCCAA
+
DDDDDIIIIIIIIIHIHIIIIIIIIIIIIIIIIIIIIIIIIIIIIIIIHIIIIIHIIIIHIIIFIIIIHIIIIIIHHHIIHIHIIIHHIIIIHHIIIIIIIIIIIIHIIIIHIIIIIHIIIHHIIIIIIIIIIIIIHIIHIIIIIIIIIIIIIIIIIIIIIIIIIIIHIIIIIIIIIIIIIIIIIIIIIIIIIIIIIIIIIHIIIIIIIIIIIIIIIIIIIIIIIIIIIIIIIIIIIIIIIIIIIIIIIIIIIIIIIIIIIIIIIIIIIIIIIIIIIIIIIIIIIIIIIIIHIIIIIIIIIIIIIIIIIIIIIGHIIIIIIIIIIIIIIIIIIIIIIIIIDDDDD
@HISEQ:969:HM2KJBCX2:2:1102:7631:28868 2:N:0:ACTATGCA
AACCTCGGATAACCCAACTATCCCTATTAATCATTACGTCGATCCTAGAAACCAACAAAATAGAATCAAACGTCCTATTTCATTATTCCATGCTAATGTATTCAAGCGTGCGCCTGCTTTAAACACTCTAATTTTTTCAAAGTAACAGTCCTGATTCCCCACGACACCAAATTAATGACATCGCGGTTCTTCAGAAGGTAGGAACCAATAATGCCAGTGCGTACCGAGGCACGACCGACAATCTGATCCCGAAATTCAACTACGAGCTTTTTAACTGCAACAACTTTAATATACGCTATTGGAGCTGGAATTACCGCGGCTGCTGGCACCAGACTTGCCCTCCAA
+
DDDDDHIIIIHIIIIIIIIIEHHHIIIIHIIIIIIIIHIIIIIIHHHIIIIHHFIHHHHHEF@GHIHIIIIHHHIIIIIIHIIIIHHHIHHHHHGHHHHIIIHHHHHHIIHIIIIIHIHIIIIIIGIHIIIIGHIHIIIHIIIIIIIIHIIIIIIHIIIHHHIIIHIIIIHHHIIIIIIHHIIHHIIIIIIIIIHGHIGIIIIHGHHHIHIIIIIIIIIIIIIIIIIIHIIIIIIIIIHIIIHGIIIIIIIIIIGIIIIIIIHHIHHHIIIIIHIIIIIIIHHIIIHIIIIIIIIIIIIIIIIIHIIIIIIIIIIIIIIIIIIIIIIIIIIIIIIIIIIIDDDDD
@HISEQ:969:HM2KJBCX2:2:1102:15737:28675 2:N:0:ACTATGCA
AACCTCGGATAACCCAACTATCCCTATTAATCATTACGTCAATCCTAGAAACCAACAAAATAGGATCGAACGTCCTATTTCATTATTCCATGCTAATGTATTCAAGCGTTAGCCTGCTTTAAACACTCTAATTTTTTCAAAGTAACAGTCCTGTTTCCCTGCAACACCAAATTAATGACATTACAGTTCTTCAGAAAGGAGGAATCAGCGAAGCCAGTGCATACCAGTGGCACGACCAACCTGCTGACCCCGAAATTCAACTACGAGCTTTTTAACTGCAACAACTTTAATATACGCTATTGGAGCTGGAATTACCGCGGCTGCTGGCACCAGACTTGCCCTCCAA
+
DDDDDIIIIIIIHHIIIIIIIIIIIIIIIIIIIIIIIIIIIIIIIIIIIIIIIHHIIIHHIIHIIIIIIIHIHIIIIIIIIHHHHIIHHIIIHIIIIIIIIHIHIHIIIIIIIHHIIIHHIIHHIIIIIHIIIHIIIHHHIIHIIIIIIIIIIIIIIHIIIIIIIIIIIIIHIIHIIIIIIIIIIIIIIIIIIIIHIIIIIIIIIIIIIIHIIIIIIIIIIIIIIHIIIIIIIIIIIIIIIIIHGIIIIIIIIIIIIIIIHIIIIIIIIIIIIIIIIIIIIIIIIIIIIIIIIIIIIIIIIIIIIIIIIIIIIIIIIIIIIIIIHIIIIIIIIIIIIIIIIDDDDD
@HISEQ:969:HM2KJBCX2:2:1102:10925:27953 2:N:0:ACTATGCA
AACCTCGGATAACCCAACTATCCCTATTAATCATTACGTCAATCCTAGAAACCAACAAAATAGGATCAAACGTCCTATTTCATTATTCCATGCTAATGTATTCAAGCGTTAGCCTGCTTTAAACACTCTAATTTTTTCAAAGTAACAGTCCTGTTTCCCTGCAACACCAAATTAATGACATTACAGTTCTTCAAGAAGGAGGAACCAGTAAAGCCAGTACATACCAGAGGCACGACCAACCTACTAATCCCGAAATTCAACTACGAGCTTTTTAACTGCAACAACTTTAATATACGCTATTGGAGCTGGAATTACCGCGGCTGCTGGCACAGACTTGCCCTCCAA
+
DCDDDIIIIIIIIHIIIIIIIIHIIIIIIIIIHIIIIIIIIHIIHHIIIIIIIIIIIIIIIIIIHIHIIIIHEEHHIHHIIIIIIIIHHHIHHHIIIIIIIIIIIHIHHIIIIIIIIIIIIIIIIIIIHHIHIHHIIIIFHIIIIIIIIIIIIIIIIIIIIHIHIIIIIHGHHIIHIHHHHIIIIIIIIIIIIIIIIIIIIIIHIIHIHIIIIIIIIIIIIIIIHIIIIIIIIIIIHIHHHGDDIHIHIIHIIIIIIIIIIIHHIIIIIIIIIIHHIIIIIIIIIHIIIIIIHHHGIHIIIIIIIIIIIIIIIIIIIIIIIIHHGIIIIIIHIIIIIIIGACDDD
@HISEQ:969:HM2KJBCX2:2:1102:10040:29167 2:N:0:ACTATGCA
AACCTCGGATAACCCAACTATCCCTATTAATCATTACGTCGATCCTAGAAACCAACAAAATAGAATCAAACGTCCTATTTCATTATTCCATGCTAATGTATTCAAGCGTAAGCCTGCTTTAAACACTCTAATTTTTTCAAAGTAACAGTCCTGATTCCCCACGACACCAAATTAATGACATCGCGGTTCTTCAGAAGGTAGGAACCGATAATGCCAGTGCGTACCGAAGCACGACCAACAATTCGATCCCGAAATTCAACTACGAGCTTTTTAACTGCAACAACTTTAATATACGCTATTGGAGCTGGAATTACCGCGGCTGCTGGCACCAGACTTGCCCTCCAA
+
DDDDDIIIIHIIIIIIIIIIIIIIIIIIIIIIIIIIIIIIIIIGIIIIIIIIIIHIIIIIIIIHIIIIIHHIHIIIIIIIIIIIGIIIIIIIIIIIIIIIIIIIIIIIIIIIHIHHHIHIHHIIIIIIIIIHHHHHHIIHHHIIIIIIIIIIIIIIIIIIIIIIIIIIIIIIIIIIHIIIIIIIIIIIHIIIIIIIIIIIIIIIIIIIIHIIIHIIIIIIIIIIIIIIIHIIIIHIHGIHHGCDHHIHGIIIIIIIIIIIIIIIIIIIIIIHHHIHHIIIIIHIIIIIIIIIIIIIIIIIIIIIIIIIIIIIIIHIIIIIIIIIIIIIIIIIIIIIIIGIDDDDD
@HISEQ:969:HM2KJBCX2:2:1102:6005:28485 2:N:0:ACTATGCA
AACCTCGGATAACCCAACTATCCCTATTAATCATTACGGTGATCCTAGAAACCAACAAAATAGAACCATGCCGTCCTATTCTATTATTCCATGCTAATGTATTCGAGCAAAAATGCCTGCTTTAAACACTCTAATTTTTTCAAGGTAAAGGTCCTGGATCCGCAAGACACCCAATTAAGGACATCAAGTTTCTCCAGAAGGTGAGAAATCAACAGCGACAGTTCATACCCCTTAAGGCATGACCATCACGTCAATCCCGAAATTCAACTACGAGCTTTTTAACTGCAACAACTTTAATATACGCTATTGGAGCTGGAATTACCGCGGCTGCTGGCACCAGACTTGCCCTC
+
DADADIIIIIIIIIIIIIIIHIIIIIIIIIIIIIIIIIIIIHHHIIIIGIIIIIIIHIICHIIIIIIIIIIIIHHIIIIIEHIIIHIIIIIIHIIIIIIIIHIIIIIIIIIIIIIIIIIIIHHIHIIIIIIIIIIHIIHHIIIIHIIIIIIIIIHIIIIIIIIIIIIIIGIIIIIIIIIIIIIIIIIIIIIIIIIIIIIIIIIHIIIIIIIIIHIIIIIIIHHIIIIIIIIIIIIIIIIIGIIIIIIIEIIIIHIHIHIIIIHIIIIIIIIIIHIIIIIIIIIGIIIIIIIIIIIIIHIHHIIIIIIIIIIHIIIIIIIIIIIIIIIIIIIIHIIIIIIIIIIIIDDDDD
@HISEQ:969:HM2KJBCX2:2:1102:15654:29468 2:N:0:ACTATGCA
AACCTCGGATAACCCAACTATCCCTATTAATCATTACGTCAATCCTAGAAACCAACAAAATAGGATCAAACGTCCTATTTCATTATTCCATGCTAATGTATTCAAGCGTTAGCCTGCTTTAAACACTCTAATTTTTTCAAAGTAACAGTCCTGTTTCCCTGCAACACCAAATTAATGACATTACAGTTCTTCAAGAAGGAGGAACCAGTAAAGCCAGTACATACCAGAGGCACGACCAACCTACTAATCCCGAAATTCAACTACGAGCTTTTTAACTGCAACAACTTTAATATACGCTATTGGAGCTGGAATTACCGCGGCTGCTGGCACCAGACTTGCCCTCCAA
+
DDDDDIIHIIIIIIIIIIIIIIIIIIHIIIIIHHIIIIHIIIIIIIIHIIIGIIIIIHIHIIF1EHFHIIIHHHGHHIHHGHIIGHIGHHHHHIIIIHIIIHHHIHHHHHHIIIIIIHIHHGHHHIHIHHGEHIIIHIGHIHIIIIIIIHIIIHHIIIIIIIIIIIIIIIIHIHHIIIIIIIIIIIIIIIIIIIIHHIIIIIIIIHIIIIHHIIIIIIIIIIIHIIHIHIHIGHIIIIIIIIHHFHHHIIIIGIIIHIIIIIIIIIIIIIIIIIIIIIIIIIIIIIIIIIIIIHIIIIHIIIIIIIIIIIIIIIIIHIIIIIIIIIIIIIIIIIIIIIIIIDDCDD
@HISEQ:969:HM2KJBCX2:2:1102:4331:29467 2:N:0:ACTATGCA
AACCTCGGATAACCCAACTATCCCTATTAATCATTACGGTGATTCAGAAACCAACAAAACAGGACCACCGTCCTATTTTATTATTCTATGCTAATGTATTCAGACGTAAGCCTGCTTTGAACACTCTAATTTTTTCAAGGTAAAGGTCCTGGTTTCCCACCACGCTAAATAAATAACATGATGGTTCCCCAGAAGGTAGAAATTCCACGCGCCAGTACAGACTATTGCCTGACCAACGGTAGAACCCCGAAATTCAACTACGAGCTTTTTAACTGCAACAACTTTAATATACGCTATTGGAGCTGGAATTACCGCGGCTGCTGGCACCAGACTTGCCCTCCAA
+
ADDDDIIIIIIIIIIIIIIIIIIIIIIIIIIIIIIIIIIIIGIIIIFHHIIIIHIIHHIIIFFCHHHIHIHHIIHIIIIIIIIIIIIIIIGIEIIHHIIIIHHIIIIIIIHIIIHIIIIHIHIIIIIIIIIIIIIIIIIIIIIIHIHIIIIIIIIIIIHIIIIIIIIIIIIIIIIIIIIHHIIIIIIIIIIIIIIIIIIIIIIHIIIIIIIIIIIIIII<IIIIIIIIIIIIIIIIIIIIHGIIIIIIIIIIIIIIIIIIIIIIIIIIIIIIIIIIIIIIHIIIIIIIIIIIIIIIIIIIIIIIIIIIIIIIIIIIIIIIIIIIIIIIIIIIIIIIIIDDDDD
@HISEQ:969:HM2KJBCX2:2:1102:16099:30091 2:N:0:ACTATGCA
AACCTCGGATAACCCAACTATCCCTATTAATCATTACGTCGATCCTAGAAACCAACAAAATAGGGTCAAACGTCCTATTTCATTATTCCATGCTAATGTATTCAAGCATGTGCCTGCTTTAAACACTCTAATTTTTTCAAAGTAACAGTCCTGATTCCCCATGACACCAAATTAATGACATCACAGTTCGTCAGAAGGTAGAAATCAATAATACCAGTGCATACCGGAGGCACGACCAATATATTGATCCCGAAATTCAACTACGAGCTTTTTAACTGCAACAACTTTAATATACGCTATTGGAGCTGGAATTACCGCGGCTGCTGGCACCAGACTTGCCCTCCAA
+
D@DDDHIIIIIIIIIIIIHIIIIIIHIIHIIHIIIIGHIIIHEEHHHHEHFHCGHGCHDDGHF?@HHIIIHIC@EGGFHIIIIIGIIIHEHE1FHGG=GHHHDHHHGHIHHEHHHHHHIIHGFHHIHIIIFHIHIHIIIHIHFHIHGHHIHH@EGEHEIIHHHIIHIIIHFHIHFGFHHIHHIIIIHHGEGHHEHHIIHHIIHIIHHHHIIHHHIHHHIIIIIIIIHHEGHIHGHIGIIHEEHFHIIIIIHHHHHEHIHHECHHIHIIIIIIHHFHHGHHHIHHGIHHIIIIIIIFHHHHHHHHHIIHEIHIIIGHGIIHIIHHIGIIIIIHHHHHEHIIHBDDDD
@HISEQ:969:HM2KJBCX2:2:1102:14980:30151 2:N:0:ACTATGCA
AACCTCGGATAACCCAACTATCCCTGTTAATCATTACGTCAATCCTAGAAACCAACAAAATAGGATCAAACGTCCTATTTCATTATTCCATGCTAATGTATTCAAGCGTTAGCCTGCTTTAAACACTCTAATTTTTTCAAAGTAACAGTCCTGTTTCCCTGCAACACCAAATTAATGACATTACAGTTCTTCAAGAAGGAGGAACCAGTAAAGCCAGTACATACCAGAGGCACGACCAACCTACTAATCCCGAAATTCAACTACGAGCTTTTTAACTGCAACAACTTTAATATACGCTATTGGAGCTGGAATTACCGCGGCTGCTGGCACCAGACTTGCCCTCCAA
+
DDDDDIIIIIIIHIIIIIIIIIIIIIIIIIIIIIIIIIIIIIIIIIHIIIIIIIIIIIGGHHGHIIIIIIHIIIIIIIIIIIIIIIHEHIIFHHHHIIIIIIHIHIIIIIIIIIIIIIIHIIIIIIIIIIIIIIHIIIIHIIIIIHIIIIIIIIIIIIIIIIIIIIIIIIIIIIIIIIIIIIIIIIIIHIGIIIIIIIIIIIIIIIIIIIIIIIIIIIIIIIIIIIIIIIIIIIIIIIIIIIHHHIIIIIIIIIIIIIIIIIHIIIIIIIIIIIHIIIIIIIIIIIIIIIIIIIIIIIIIIIIIIIIIIIIIIIIIIIIIIIIIIIIIIIIIIIIIIIIIIDDDDD
@HISEQ:969:HM2KJBCX2:2:1102:7703:30356 2:N:0:ACTATGCA
AACCTCGGATAACCCAACTATCCCTATTAATCATTACGGTGGTCCTAGAAACCAACAAAATAGAACCGCGCGTCCTATTCTATTATTCCATGCTAATGTATCCGAGCAAAGGCCTGCTTTGAACACTCTAATTTTCTCAAAGTAAAAGTCCTGGTTCCCCGACACGGCCAGTGAAGGCCATGCGGCTCCCCAGAAGGAAAGGCCCGGCCGGACCAGTGCACGCGGTGAGGCGGACCGGCCAGCCAGGCCCAAGGTTCAACTACGAGCTTTTTAACTGCAACAACTTTAATATACGCTATTGGAGCTGGAATTACCGCGGCTGCTGGCACCAGACTTGCCCTCCAA
+
DDDDDHHGIIIIIIIIIIIIIIIIIIIIIHIIIIIIIEHIIIIIIHHIIHIIIIIIHIHIIIHIIIIHIHIIIDHIIIHHGHIIIIIHIIIHIHIIHHIIIIHIIIIHIHIIIIIIIIIIIIIIIIIIIIIIIHIIIIIHIIHIIIIIIIIIIIIHIIIIIIIIIIIIIIIIIHIIIIIIIIIIIIIIIIIIIIIIIIIIIIIIIIIIIIIIIIIIIIIIIIIIIIIIIIIIIIIIIIIIIIIHIIIIIHIIIIIIIIIIIIIIIIIIIIIIIIIIIIIIIIIIIIIIIIIIIIIIHIIIIIIIIIIIIIIIIIIIHIIIIIIIIIIIIIIIIIIIIIIIDDDDD
@HISEQ:969:HM2KJBCX2:2:1102:7342:30923 2:N:0:ACTATGCA
AACCTCGGATAACCCAACTATCCCTATTAATCATTACATCGATCCTAGAAACCAACAAAATAGAATCGGATGTCCTATTTCATTATTCCATGCTAATGTATTCAAGCGTGAGCCTGCTTTAAACACTCTAATTTTTTCAAGGTAACAGTCCTAATTCCCCGTGACACCAAATTAATGGCATTACGGTTCTTTAGAAGGTGAGAAATCAATAATATCAGTACATACCAACGGCACGACCGATGTGTCAATCCCGAAATTCAACTACGAGCTTTTTAACTGCAACAACTTTAATATACGCTATTGGAGCTGGAATTACCGCGGCTGCTGGCACCAGACTTGCCCTCCAA
+
DDDDDIIIIIIIIIIIIIIIIIHIIIIIIIIIIIIIIIIIIIIIIIIIIIIIIIIIIIIIIIIIIIIHIDHIIIGIIIIIIIIIIIHHGIHIIIGIGIIIIIIIIIIIIIIHHIIHIIHIIIIIIIIIIIIIIIIIIIIIIIIIIIIIIIIIIHIIIIIIIIIIIIIIIIIIIIIIIHIIIIIIIIIIIIIIIIIIIIIIIIIIIIIIIIIIIIIIIIIIIIIIIIIIIIIIIIIIIIIIIIIIHGIIIIIIIIIIIIIIHHHIIIIIIIIIIIIIIIIIIIIIIIIIIIIIIHIIIIIIIIIIIIIIIIIIIIIIIIIIIIIIIIIIIIIIIIIIIIIIIIDDDDD
@HISEQ:969:HM2KJBCX2:2:1102:13869:30560 2:N:0:ACTATGCA
AACCTCGGATAACCCAACTATCCCTATTAATCATTACGTCGATCCTAGAAACCAACAAAATAGAATCAAACGTCCTATTTCATTATTCCATGCTAATGTATTCAAGCGTGAGCCTGCTTTAAACACTCTAATTTTTTCAAAGTAACAGTCCTGATTCCCCACAACACCAAATAAATGACATCATGGTTCGTCAGAAGGGAGAAACCAACAATGCCAGTACGTACCTAGGCACGACCGACATGATGGTCCCGAAATTCAACTACGAGCTTTTTAACTGCAGCAACTTTAATATACGCTATTGGAGCTGGAATTACCGCGGCTGCTGGCACCAGACTTGCCCTCCAA
+
DDDCDIIIIIIIHHFHIIIIIHIIIIHIIHIIIIIIIIIIIIIIIIIIIIIIIIIIIHIHIIIIIIIHHHIIHIIHHIIIIIIIIIIHIGHIGGHIIIIIIIHHIIIHHIIIIIIIIHIIHHIIHIHIIIIHHHHIIIHIIIIIIIIGGIIIIHIIIHIIIIHHHIHIIIIIHHIHIIIIIIIIHIIIIIIIIIIIIIIIIIIIIIIIIIIIIIIIIIIIIIIIHIIHHIIIIIIIIIIIIIHHI=IIIHIIIIIIIIIIIIIIIIIIIIIIIIIIIIIIIIIIIIIIIIIIIIIIIIHIIIIIIIIIIIIIIIIIIIIIIHIIIIIIIIIIIIIIIIIIDDDDD
@HISEQ:969:HM2KJBCX2:2:1102:9180:30756 2:N:0:ACTATGCA
AACCTCGGATAACCCAACTATCCCTATTAATCATTACGTCAATCCTAGAAACCAACAAAATAGGATCGAACGTCCTATTTCATTATTCCATGCTAATGTATTCAAGCGTTAGCTTGCTTTAAACACTCTAATTTTTTCAAAGTAACAGTCCAAATTCCCCGCAACACCAAATTAATGGCATTACGGCTCATCAGGAAGGAGGAATCAGTGAGACCAGTACATACCAGAGGCATGACCAACCTACTAACCCCGAAATTCAACTACGAGCTTTTTAACTGCAACAACTTTAATATACGCTATTGGAGCTGGAATTACCGCGGCTGCTGGCACCAGACTTGCCCTCCAA
+
DDDCDIIIIIIIIIIIIIIIIIIIIIIIIIIIIIIIIHHIIIIIIHIHEHHIIIIIIIIIIIHHIIHIIHIIHIGIIIHIHIHIIHIIIIIIIIIIIIIIHIIIIIHIIIIHIIIIIIIHIIIHIIIIIIHIIIGHIIIIIIHIIHIIIIIIIIHIIIIIIIIIIIIIIIIIIIIIIIIIHIIHHIIIIIIHIIIIIIIIIIIIIIIIIHIIIIIIIIIIIIIIHIIIIIIIIIIIIIIIHIHIIIGIIIIIIIIIHIIIIIIIIIIIIIIIIIIIIIIIIIIIIIIIIIIIIIIIIIIIIIIIIIIHIIIIIIIIIIIIIIIIIIIIIIIIIIIIIIIIIDDDDD
@HISEQ:969:HM2KJBCX2:2:1102:11562:31613 2:N:0:ACTATGCA
AACCTCGGATAACCCAACTATCCCTATTAATCATTACGTCAATCCTAGAAACCAACAAAATAGGATCGAACGTCCTATTTCATTATTCCATGCTAATGTATTCAAGCGTTAGCTTGCTTTAAACACTCTAATTTTTTCAAAGTAACAGTCCAAATTCCCCGCAACACCAAATTAATGGCATTACGGCTCATCAGGAAGGAGGAATCAGTGAGACCAGTACATACCAGAGGCATGACCAACCTACTAACCCCGAAATTCAACTACGAGCTTTTTAACTGCAACAACTTTAATATACGCTATTGGAGCTGGAATTACCGCGGCTGCTGGCACCAGACTTGCCCTC
+
DDDDDIIIIIIIIIIIIIIIIIIIIIIIIIHIIIIIIIIIIIIIIIIIIIIIIIIIIIIIIIHHIIIHHHHHHIIIIIIIIIIIIIIHIIIIFHIHIHIIIIHIHIIIIIIIIIIIIIIIIHIIIIHIIIIIIHIIIIIIIIIIIIIIIIIIIIIIIIIIIIIIIIIIIHIIHIHIIIIHIIIIIIIIIIIIIIIIIIIIIIIIIIIIIIIIIIIIIIIIIIIGIIIIIIIIIIIIIIIIHHIIIIHIIIIIIIIIIIIIIIHIIIIIIIIIIIIIIIIIIIIIIIIIIIIIIIIIIIIIIIIIIIIIIIIIIIIIIIIIIIIIIIIIIIIIIIIIIIDDDDD
@HISEQ:969:HM2KJBCX2:2:1102:6851:31957 2:N:0:ACTATGCA
AACCTCGGATAACCCAACTATCCCTATTAATCATTACGGCGGTCCTAGAAACCAACAAAATAGAACCACACGTCCTATTCTATTATTCCATGCTAATGTATTCGAGCATAGGCCTGCTTTGAACACTCTAATTTTTTCAAAGTAAAAGTCCTGGTTCCCCGACACACCCAGTGAAGGGCATGCGGCTCCCCAGGAGGAAAGGCCCGGCCGGACCAGTGCACGCGGTGAGGCGGACCGGCCAGCCAGGCCCAAGGTTCAACTACGAGCTTTTTAACTGCAACAACTTTAATATACGCTATTGGAGCTGGAATTACCGCGGCTGCTGGCACCAGACTTGCCCTCCAA
+
DDDDDIHHIIIIIIIIIIGIHIIIHIIIIIIIIIIIIHHIIHIHIHHIIIIIIHHG@HHHIIDGHIIIIHHDHHHHIHGFIIIIIIIIIIIIHHIIIIIIIHIIIHEIIIHHFHIIIIIIIIIIHHIIIHIIHHIIHIHHIICIIIHIGIIIIIIHIIIIIHIIIIIIIIIIIIIIIIIIIIIIIIIIHIIIHIIIIIIIIIHHHHEHIIIHHIIIIIII==IIIIIIIIIIIII>IIIIIHIHIIIIIHIIIIIIIIIIIIIIIIIIIIIIIIIIIIIIIIHHIIIIIIIIIIIIIIIIIIIHIIIIIIIIIIIIIIIHIIIIIIHIIIIIIIIIIIHIDDDDD
@HISEQ:969:HM2KJBCX2:2:1102:15843:31759 2:N:0:ACTATGCA
AACCTCGGATAACCCAACTATCCCTATTAATCATTACGGCGATCCTAGAAACCAACAAAATAGAACCATGCCGTCCTATTTTATTATTCCATGCTAATCTATTCAAGCACAAGCCTGCTTTAAGCACTCTAATTTTTTCAAGGTAATAGCTCTGCTTCCCCAACGCACTAACTTAATAGCATGCTGGTTATTCAGAAGGTAGGAATTCATCAAGTCAGTGCGGACAGTGAAGCCCGACCAACCGACAAACTCCGAAATTCAACTACGAGCTTTTTAACTGCAACAACTTTAATATACGCTATTGGAGCTGGAATTACCGCGGCTGCTGGCACCAGACTTGCCCTCCA
+
DDBDBHHHH@HHIIIIIIIIHHHEHHHIIIIFHIIHIIICHHHHIHHHHIIHHIIIGCEEHIIIIIGHFEHHICHCHEHHIHHIIGHHIHIG?1CC@EEGCDHIIIIIIIIIIGIIHHHHHHFHIHEIIIIIIIIHHIIIHIIIIIIIIHIIHIIHHIIHIIIHHEIIIHHHGIIIHIIIIHIHFIIIIHHGIIIIIIIIIIIIIIIIIIIIIIIIIIIIIIIIIIIIIIIIIIIIIIIIIIIHGDIHEDHIIIIHHIIIIIHIIIIIIIIIIIIHIIIIIIIIIIIIIIIIIHGEIIIIIHIIIHHIIIIIIHIIIIHIIIIHIIIIIIIGIIIIHIIIHIDDDDD
@HISEQ:969:HM2KJBCX2:2:1102:6389:32229 2:N:0:ACTATGCA
AACCTCGGATAACCCAACTATCCTATTAATCATTACGGTGATTCAGAAACCAACAAAACAGGACCACCGTCCTATTTTATTATTCCATGCTAATGTATTCAGACGTAAGCCTGCTTTGAACACTCTAATTTTTTCAAAGTAAAAGATCTAGATCACAAACTCCGGCCCCGTGAGGGGTAGAGCTGCTATCTAGAAGGATGGCAGGCGCAACCCGGCACTCACAACCTAACGGCGCGGGCCAGGTACGCCATACCAGAAATCCAACTACGAGCTTTTTAACTGCAGCAACTTTAATATACGCTATTGGAGCTGGAATTACCGCGGCTGCTGGCACCAGACTTGCCCTCCAA
+
DDDDDIIIIIHIHIIIIIIIIIIIHIIIIIIIIIIIIIIIIIIIIIIIIIIIIIIIHHHIGHIIIIIIIHIIIIIIIIIIIIIIIIIIIIIIIIIIIIIIIIIIHIIIIIIIIIHHIIIIIIIIIIHIIIIIIHIIIIIIIIIIIIIIIIHIIIIHIHIIIIIIIIHHIIGIIIIIIIIIIIIIIIIIIHHIIHHIIHIHIIIIHIIIIIIIIIIIIIIIIIIIIIHFHIIIIIIIIIIIIIIIIIIIHIIIIIIIIIIHIIIIIIIIIIIIIIIIIIIIIIIIIIIIIIIIIIIIIIIHIIIIIIIIIIIIIIIIIIIIIIIIIIIIIIIIIIIIIIIIIIIIIDDDDD
@HISEQ:969:HM2KJBCX2:2:1102:8223:32318 2:N:0:ACTATGCA
AACCTCGGATAACCCAACTATCCCTATTAATCATTACGTCGATCCTAGAAACCAACAAAATAGGTTCGATCGTCCTATTTCGTTATTCCATGCTAATGTATTCAAGCGCGAGCCTGCTTTAAGCACTCTAATTTTTTCAAAGTAACAGTCCTGTTTCCCCCGCAACAACAAATTAATGCCATCACGGTTCTACAAGAAGGAGGGACCAGTGAGGCCAGTGCATACCAGTGGCACGACCAACCTACTGGCCCCGAAATTCAACTACGAGCTTTTTAACTGCAACAACTTTAATATACGCTATTGGAGCTGGAATTACCGCGGCTGCTGGCACCAGACTTGCCCTCCAA
+
ADDDDIIIIIIIIIIIIIIIIIIIIIIIIIIIIIIIIIIIIIIHIIIIIHHHIIIIIHIIIIHGHHIIGIGIIIIIIIIFHIIIIIIIIGIHIIHIIIIHIFIIIIIIIIIIIIIHIHHIIIIIIIIIIIIIIHHIIIIIIIIIIIIIIIHIIIIIIIIIIIIIIIIIIIIHHHIIIIIIIIIIIIIIIHIHIIIIHIIIIIIIIIIIIIIIIGIIIIIIIIIIIIIIIIIIIIIIIIIIIIIIIHIIIHIIIIIIIIIIHIIIIIIIIIIIIIIIIIIIIIIIIIIIIIIIIIIIIHIIIIIIIIIIIIIIIIIIIIIIIIIIIIIIIIIIIIHIIIIIIIDDDDD
@HISEQ:969:HM2KJBCX2:2:1102:4419:33336 2:N:0:ACTATGCA
AACCTCGGATAACCCAACTATCCCTATTAATCATTACATCGATCCTAGAAACCAACAAAATAGAATCGGATGTCCTATTTCATTATTCCATGCTAATGTATTCAAGCGTGAGCCTGCTTTAAACACTCTAATTTTTTCAAGGTAACAGTCCTAATTCCCCGTGACACCAAATTAATGGCATTACGGTTCTTTAGAAGGTGAGAAATCAATAATATCAGTACATACCAACGGCATGACCGAAACATTGATCCCGAAATTCAACTACGAGCTTTTTAACTGCAACAACTTTAATATACGCTATTGGAGCTGGAATTACCGCGGCTGCTGGCACCAGACTTGCCCTCCAA
+
DBDDDIICHHHIHIHHHIIHIIIHIGIIIHIIIEHIIIIIFEHHIIHHIFHHHIHIGIIGHHEHHHIIIIIIHCHIHHHHIGHEEHHIIGHHHIIHIIIIHIHHIIIIIHIIIIIIHGHHHIIIIIIHHIIIIIIIIIIIIHIIIIIHIGIIHIHIIIIIIIIHIHIHIHIIIIHIHIHIIIIHIIIIIIIIHIIIIIIIIIIIIIHIIIIIIIHIIIHIIIIHIIIIIIIIIIIIIIIIHIIIIHIIIIIIIIIIIIIIIIHIHIIIIIIIIIHIIIIIHIIIIIIHHGIIHIIIIIIIHIIIIIIIIIIIIIIIIIGIIIIIHIIIIIIIIHHIIIIIIIDDDDD
@HISEQ:969:HM2KJBCX2:2:1102:19011:33378 2:N:0:ACTATGCA
AACCTCGGATAACCCAACTATCCCTATTAATCATTACGGTGATCCTAGAAACCAACAAAATAGAACCATGCCGTCCTATTCTATTATTCCATGCTAATGTATTCGAGCAAAAATGCCTGCTTTAAACACTCTAATTTTTTCAAGGTAAAGGTCCTGGATCCGCAAGACACCCAATTAAGGACATCAAGTTTCTCCAGAAGGTGAGAAATCAACAGCAACAGTTCATACCCCTTAAGGCACGACCATTACGTCAATCCCGAAATTCAACTACGAGCTTTTTAACTGCAACAACTTTAATATACGCTATTGGAGCTGGAATTACCGCGGCTGCTGGCACCAGACTTGCCCTCCAA
+
DDDDDIIIIIIIIIIGHIIIIIIIIIIIIIIIIIIHHHIHIIHHIIHIGHIIIIIIIHHIHEHHIIIIIIIHHICHIIHIIHIHIIIHIIIIGHIIEHHHHHHHHHIIIGGHHIHGHIIIIHHGHHHFIHHHHHHIIHHHIIIIIHIHIIHEHIIHIHHGIIHIIIIIIHFHHHFHIHHHIIIIIIHHFHHIHIIIIIHHHIIIHHIHIIIIIHIIIIIHHHHHIIIHGHHIIIIIIHIIIHHIIIIIIIIHIHHIIIHIIIHIIIHHCEHIIIIIIIHIIIIIIIIIIIIIIIIIHHIIHIIIIHIIIIIIIIIIIIIIIIIHIHFHGIIIIIIIIIIIIIIIIIIIDDDDD
@HISEQ:969:HM2KJBCX2:2:1102:7957:33721 2:N:0:ACTATGCA
AACCTCGGATAACCCAACTATCCCTATTAATCATTACGTCAATCCTAGAAACCAACAAAATAGGATCGAACGTCCTATTTCATTATTCCATGCTAATGTATTCAAGCGTTAGCTTGCTTTAAACACTCTAATTTTTTCAAAGTAACAGTCCAAATTCCCCAAAACACCAAATTAATGGCATTAAGATTCATCAGGAAGGAGGAATCAGTGAGACCAGTACATACCAGAGGCATGACCAACCTACTAACCCCGAAATTCAACTACGAGCTTTTTAACTGCAACAACTTTAATATACGCTATTGGAGCTGGAATTACCGCGGCTGCTGGCACCAGACTTGCCCTCCAA
+
DDDDDIIHIHIIIIIHIIIIIIIIIIHIIHIIIIIIIIIIIIIHHHEH?G?HHHHIIHIGIHHGHIHIIIICHIHIIIHHHIIHHHIHHGHIHIIIIHIIIIGHHHHHHHIIIIIIIIIIHIIIHHHHHHHIIIIIHGIIIIIIIHIIHHHIIIIIHHHHHIIIIIHIIIIIIIHIIIIHHHHHHHHHIIIHIIIIIIIHHIIIHIHII<IIIIIIIIIIIHHIIIIIIIIIIIIIIIIHIHHHHIHHIIIIIIIIIIIIIHHIIIIIIIIIIIIIIIIIIIHHIIIHHIIIIIIIIIIHHIIIIIIIHIHHIIIIIIIIIIIIIIIIIIIIIIIHIIIIIDDDDD
@HISEQ:969:HM2KJBCX2:2:1102:15103:34122 2:N:0:ACTATGCA
AACCTCGGATAACCCAACTATCCCTATTAATCATTACGTCGATCCTAGAAACCAACAAAATAGAATCAAACGTCCTATTTCATTATTCCATGCTAATGTATTCAAGCGTGAGCCTGCTTTAAACACTCTAATTTTTTCAAAGTAACAGTCCTGATTCCCCACAACACCAAATAAATGACATCATGGTTCGTCAGAAGGGAGAAACCAACAATGCCAGTACGTACCTAGGCACGACCGACATGATGGTCCCGAAATTCAACTACGAGCTTTTTAACTGCAGCAACTTTAATATACGCTATTGGAGCTGGAATTACCGCGGCTGCTGGCACCAGACTTGCCCTCCAA
+
DD@@DCHHIIIHGEEGHG@FHIH1GHIIIFHCGHH?GECFHIIFHHIEHHIIEHFHHHH@GHCCHHHIIIHE?EGHHHHIHIHHIHIHHIIHEHHHHHHHHGDFHHIHIIIHIIIH?CHHHEGH1HGHGEHICHIIGIIIIIIIIIIIHIIHHGEDHIHGIHGHHIEIIIIHHHHIHEIIHE@HI;IHHHHHIIIIHIHIIIIIIIHHHHHHHFIHIIIIHFGHHIIHDIIIGHHIIIHIHHGCIGIIIHIIHEHHHIIHHIIHHHIIIIIIIIIIIIIIIIIIIIIIIH@IIIIIIIIHIIIIIIIIIIIIIIIIGIIHIHIIIHIHIIIIHHIIIIIIBABDD
@HISEQ:969:HM2KJBCX2:2:1102:14792:34362 2:N:0:ACTATGCA
AACCTCGGATAACCCAACTATCCCTATTAATCATTACGTCGATCCTAGAAACCAACAAAATAGAATCAAACGTCCTATTTCATTATTCCATGCTAATGTATTCAAGCGTGCGCCTGCTTTAAACACTCTAATTTTTTCAAAGTAACAGTCCTGATTCCCCACGACACCAAATTAATGACATCGTAGTTCTTCAGAAGGTAGGAACCAATAATGCCAGTGTGTACCGAAGCACGACCGACAATTTGATCCCGAAATTCAACTACGAGCTTTTTAACTGCAACAACTTTAATATACGCTATTGGAGCTGGAATTACCGCGGCTGCTGGCACCAGACTTGCCCTCCAA
+
DDDD@GCCHHHHEFHHHHHHHICFHFHIEECCEEHIFEHHDHHHH@CHCHHEHHEHHHHFH@?@CFHHFHHDGEEHGFHHHICCFHFEFHFHHHIFHHHIGHHHIHDHIIIGIIHIIGIIHHHHHHHHGFAFHHIEBHHEHHHHGEHHHHGHGDEGHHHHHGEFHEIHHHFHGIHFFHFDCIIIIHHGHHEEFHH:D?HHHHGHIHHHIIIIIHIHHIHIHFGGCGHHHHHIHHC<GFF?IIHGHD?IHFHGCEHHIHHHHEDHGFHHEIIIHGHHHIHHHFDGCCIHHHEEHDIIHHHHHFHHEEIH@HHHHIIIHHIIIIIIIIHHIIFHFHHHHHHCDADBD
@HISEQ:969:HM2KJBCX2:2:1102:20218:34392 2:N:0:ACTATGCA
AACCTCGGATAACCCAACTATCCCTATTAATCATTACGTCGATCCTAGAAACCAACAAAATAGAATCAAACGTCCTATTTCATTATTCCATGCTAATGTATTCAAGCGTGAGCCTGCTTTAAACACTCTAATTTTTTCAAAGTAACAGTCCTGATTCCCCACAACACCAAATAAATGACATCGTGGTTCGTCAGAAGGGAGAAACCAACAATACCAGTACGTACCGAGGCACGACCGACATGATGGTCCCGAAATTCAACTACGAGCTTTTTAACTGCAGCAACTTTAATATACGCTATTGGAGCTGGAATTACCGCGGCTGCTGGCACCAGACTTGCCCTCCAA
+
<BBD<GECCHFHIIC@1DGHCGHIIGHCEHI1DHFEH<GHD<GF=GHEHCEHHHIHHIIIIIHGCGEECHEHHHFHGHHGFHGHHHHCEHI?FHGCIHHGHFG@@HHIHGHIFHHHHCHGHC@HHHBEGHHIHGIHHHEHGIIHGHHHHGIHFHHGG@HHHFHEGHG@EHB@GCHFHHHEHHHHHHCD/<C@IIHHIIHHHGE<@FHGEFF9CAEHF<1=EAAAGG@G=C<HD5HEEHHGFGGDCECE<CEEHHIHCCG@HCEC1HEHCEIIHGG?IHH?CHH@GEHFD<0CCDGGIHHEHHHIHEGCHHCHHHGIHEC?HEEHHIHHHG<F<D1GC<@H@?@BD
@HISEQ:969:HM2KJBCX2:2:1102:20054:34906 2:N:0:ACTATGCA
AACCTCGGATAACCCAACTATCCCTATTAATCATTACGTCGATCCTAGAAACCAACAAAATAGAATCAAACGTCCTATTTCGTTATTCCATGCTAATGTATTCAAGCGTGAGCCTGCTTTAAACACTCTAATTTTTTCAAAGTAACAGTCCTGATTCCCCATGACACCAAATTAATGACATCATGGTTCGTCAGAAGGTAGGAATCAATAATACCAGTACGTACAATAGCACGACCAATAAATTGATCCCGAAATTCAACTACGAGCTTTTTAACTGCAACAACTTTAATATACGCTATTGGAGCTGGAATTACCGCGGCTGCTGGCACCAGACTTGCCCTCCAA
+
DCDDDIIIIIHIHIHHIIIIIIFCHHIHHIIHIHIIIHIIIHIIIIIHIIHIHIIIIIIIHIIHHHIHIIIIICHIIIIGIGIIIIIHGHIIHHIHIIIIIDFCHHIIIHIIGIIIIIHIHIHIFHIIIIIHIHIIICHHIIIIIIIIIIIIHHGHCGHHHGHIHHHIIHHHHIHHHIIIIHIIHHDGHCDHHHHHHIIHHGIHHEIIIIIHIIIIIIIIHHIIIIHHIIIIIIHHIHEHIHHFHHHHIIIIIHIIHIIIIIIIIIIIIIIIIIIHIIIIHHHHHGFHHHIIHHHHHHGHIIIIIIIIIIIIIIIIIHIHIIIIIIIIIIHHHIIIIIIIDCDAD
@HISEQ:969:HM2KJBCX2:2:1102:12466:35810 2:N:0:ACTATGCA
AACCTCGGATAACCCAACTATCCCTATTAATCATTACGGTGATCCTAGAAACCAACGAAATAGAATCAGTCCGTCCTATTTCATTATTCCATGCTAATGTATTCAGACGATAGTCTGCTTTAAACACTCTAATTTTTTCAAAGTAACAGTCCTGATTTCCCATCACACCAAATAAATGGCATGAAAGTTCCTCAGAAGGTAGAGATCCATCTCACCAGTGCAGACAATTAAGCCTGACCAATGGGTAGACCCCGAGGTTCAACTACGAGCTTTTTAACTGCAACAACTTTAATATACGCTATTGGAGCTGGAATTACCGCGGCTGCTGGCACCAGACTTGCCCTCCAA
+
DDDCDIIIIIIIIIIIHIIIIIHIIIIIHHIIIIIIIIIIIIIIIIIHIIIIIIIIIIHIIIHHIIIIIIIGHHEHIHGHHHIIIIIIIGIIEHIIIIIIIIIIIIIIIIIIIHHIHIIIIIHIHHHGHHIIIIIIIIIHIIIIIIIIIIIIHIIIIIIHIIIIIIIHHIIIIIIIIIIIIIIIIIIIIIIIIIIIIIIIIIIIIIIIIIIIIIIIIIIIIIIIIIIIIIIIIIIIIIIIIIIIHHGIIIIIIIIIIIIIIIIIIIIIIHIIIIIIIIIIIIIIIIIIIIIIIIIIIIIIIIIIIIIIIIIIIIIIIIIIIIIIIIIIIIIIIIIIIIIIIIIDDDDD
@HISEQ:969:HM2KJBCX2:2:1102:16729:36098 2:N:0:ACTATGCA
AACCTCGGATAACCCAACTATCCCTATTAATCATTACGGTGATCCTAGAAACCAACAAAATAGAACCATGCCGTCCTATTCTATTATTCCATGCTAATGTATTCGAGCAAAAATGCCTGCTTTAAACACTCTAATTTTTTCAAGGTAAAGGTCCTGGATCCGCAAGACACCCAATAAAGGACATCAAGTTTCTCCAGAAGGTGAGAAATCAACAGTAACAGTTCATACCCCTTAAGGCATGACCATCACGTCAATCCCGAAATTCAACTACGAGCTTTTTAACTGCAACAACTTTAATATACGCTATTGGAGCTGGAATTACCGCGGCTGCTGGCACCAGACTTGCCCTCCAA
+
DDDDDIIIIHHIIIIIIIIIIIIGHIIHIIIIGIIIIIHIIIIIGIIIIIIIHIIIIIHIIIEHIIIIIIIHIH<HIHIHHIIIIIECHHIHHHIIEHGC@DEIHIIIIIIIIIIIIIIHIHHFGEGIHIIIIHIHIHHHHFIIIHHHHHHHGIIIHHHIHHHHIHIIIIIIHHIHIHHIIIHIIHIIIIIIIIIIHGHIIIIIIIHHEHHHGHIIHIHHHHIIIIIIIIGIIIIIHGFHHHIIIIIHIIHDIIIIHIIIIIHIHIIIIIIIIIIIIIIIHHIIIIIIIIIIIHIIIIIIHIIIIIIIIIIIIIIIIIHIIIIIIIIIIIIIIIIIIIIIHIIIIIIIDDDDD
@HISEQ:969:HM2KJBCX2:2:1102:18519:36365 2:N:0:ACTATGCA
AACCTCGGATAACCCAACTATCCCTATTAATCATTACGTCAATCCTAGAAACCAACAAAATAGGATCAACGTCCTATTTCATTATTCCATGCTAATGTATTCAAGCGCGAGCCTGCTTTAAACACTCTAATTTTTTCAAAGTAACAGTCCTGATTCCCCACCACACCAAATTAATGACATGATGGTTCGTCAGAAGGTAGGAATCAGTAACACCAGTACGTACCGAAGGCACGACCAGCGTACTAATCCCGAAATTCAACTACGAGCTTTTTAACTGCAACAACTTTAATATACGCTATTGGAGCTGGAATTACCGCGGCTGCTGGCACCAGACTTGCCCTCCAA
+
DDDDDIIIIIIIIIIIIIIIIIIIIIIIIIIIIIIIIIIIIIIIIIIIIIIIIIIIIIHHIIHHHIIIIIEHGHHHHIIIIIIIIHCHHIHGIIIIIIIIIIIIHIHIIHIHIIHHIIHIHFIHIIIIIIIIIIIIHIIIIIIIIIIIIIIIHIIIIIIIIIHHHIIIIIIIIIIIIIIIIIIIIIIIIIIIIIIIIIIIIIIIIIIIIIIIIIHIIIIIIIIIIIIIIIIIIIIIIIIIIHIHIIIIIIIIIIIHIIIHIHIIIIIIIIIIIIIIIIIIIIIIIIHIIIIIIIIIIIIIIIIIIIIIIIIIIIIIIIIIIIIIIIIIIIIIIIIIIIIIDDDDD
@HISEQ:969:HM2KJBCX2:2:1102:16446:37065 2:N:0:ACTATGCA
AACCTCGGATAACCCAACTATCCCTATTAATCATTACGTGGTCCTAAAACCAACAAAATAGAACACCGTCCTATTTTATTATTCCATGCTAATGTATTCAAGCAAAAATGCCCGCTTTAAACACTCTAATTTTTTCAAAGTAAAGGTCCTAGTTCATTGAAACACCCAATTAAGAAGCATCCCAATTCACCAGAAGGTAAGAAATTGGCTACACACCGATTCATGCCCCTAAAAGCACGACCAATATATCCCAATCCCGAAATTCAACTACGAGCTTTTTAACCGCAACAACACTAATATACGCTATCGGAGCTGGAATTACCGCGGCTGCTAATACCAGACTTGCCCTCCAA
+
DADBDIIGHHGHGCGHHHHHHEHIHIIIIIIIIIIIHCHHGHFHHHHIIIGIIHIHIIGHEHHIEHGIHHGHIIIIHHIHIIIEEHHEHHEEHIHGEEHEGDCHHHGIHEHHFHEHEHHHHFHHHFHHIIIIIIIFIIIIIIIIIGIIIIIIIIFGHHGHHHFEIHGIHHIIIHHHFGIHFHIHHHIHIIIHHHHIHHHIIIIIIHGHEIHHIIIIHIIHHIGIIHGHIGIIIIGIIIIIIIIIIHHHFHGCHHFIHHFGIIIHIIIHHIIIIIHIHHHHHIIIIIIIIIIHHIIIIIHHGHGGIHHHHHHIIIHIIIHHHIIHIIIIIHIIIIIIIHGHIIIIIIIIDDCDD
@HISEQ:969:HM2KJBCX2:2:1102:8849:37557 2:N:0:ACTATGCA
AACCTCGGATAACCCAACTATCCCTATTAATCATTACGGTGATCCTAGAAACCAACAAAATAGAACCATGCCGCCCTATTCTATTATTCCATGCTAATGTATTCGAGCAAAATGCCTGCTTTAAACACTCTAATTTTTTCAAGGTAAAGGTCCTGGTTCCACATGACACCCAATTAAGGACATCATGCTTCTCCAGAAGGTGAGAAATCAACTGCGACAGTTCATACCCCTTAAGGCACGACCATCACGTCAATCCCGAAATTCAACTACGAGCTTTTTAACTGCAACAACTTTAATATACGCTATTGGAGCTGGAATTACCGCGGCTGCTGGCACCAGACTTGCCCTCCAA
+
DDDDDIIIIIIIIHIIIIIIIIIIIIIIIIIIIIIIIIIIIIIHIIIIIIIIHHIIIIIIIHHIIIIIIIIIIIIIIIIHIIIIIIIIIIIIIIIIIHHHHHHIIIIIIIIIIIIIIIIIEHIIIIIIIIIIIIHIIIIIIIIIHIIHGIIIIIHIIIIIIIIIIIIIIIIHIHHIHIIIIIIIIIIIIIIIIIIHIIIIIIHIIHHIIHHIIIHIIIIIHHIIHHIIIIIIIIHIIHIIIIIHHHHIIHHIIIIIIIIIIIIIIIIIIIIIIIHIHHHHHIIIIIIIIIIIIIHHHHHHIIIIIIHHHIIIIIIIIHIIIIIIIIIHIIIHHIHIHHHHIHHHIHD0DD<0
@HISEQ:969:HM2KJBCX2:2:1102:1266:38113 2:N:0:ACTATGCA
AACCTCGGATAACCCAACTATCCCTATTAATCATTACTCATTTCCCCAAAAACCAACAAAATTCGAGATACGAGTCCTAACTTATTATTCCATGCTAATGTATTCATAACTTTCAGCCTGCTTTAAACACTCTAATTTTTTCAAAGTAAAGGTCCTGGATTGCGAACCCAACCCAGTAAAGGGCAGGAACGTTCTCCAGGAAGATGGTAAGCGCGCATCGGCACTCACACACGATACCGTGGCGGGCCAAGCGCACTATACCAGAAATCCAACTACGAGCTTTTTAACTGCAACAACTTTAATATACGCTATTGGAGCTGGAATTACCGCGGCTGCTGGCACCAGACTTGCCCTCCAA
+
DCDDDIIIIIIIHHIIIIIIHIIIIIIIIIHHIIIIIHHIIIIIGHHFHIIIIIIHIIIHIHHI?C1DEHIEHDEHIIIIHHGFHHHHHHHHH@GCHE@?G<GCHHHIIIIIIIIIHIHHEHHHHGHIHIHIIIIIIHFHHIIHIIIHGIIHIIIIIHFGIIIHHHIIHIIHHIGIIHIIIIIIHIIGIIHIIIIIFIIIIIHIIIIIIHGIHIIIIIIGIHHHIIIIIIIIIIIHHI=HIIIIIIIIIIIIIHHGFIIIIIIIIIIIIIIIHHHIIIIIIIIIIIIIIIIIIIIHIIIIIIIIIHIIIIHIIIIHIGIIIIIIHIIIIIIIIIIIIIIIIIIIIHIIIIIIIDCDAB
@HISEQ:969:HM2KJBCX2:2:1102:15389:39167 2:N:0:ACTATGCA
AACCTCGGATAACCCAACTATCCCTATTAATCATTACGGTGATCCTAGAAACCAACAAAATAGAACCATGCCGTCCTATTCTATTATTCCATGCTAATGTATTCGAGCAAAAATGCCTGCTTTAAACACTCTAATTTTTTCAAGGTAAAGGTCCTGGATCCGCAAGACACCCAATAAAGGACATCAAGTTTCTCCAGAAGGTGAGAAATCAACTGCAACAGTTCATACCCCTTAAGGCATGACCATCACGTCAATCCCGAAATTCAACTACGAGCTTTTTAACTGCAACAACTTTAATATACGCTATTGGAGCTGGAATTACCGCGGCTGCTGGCACCAGACTTGCCCTCCAA
+
DDDDDIIIIIIIIIIIIIIIIIIIHIIIIIIIIIIGHEGHHIHHHIIIIIIIIIIIIGIIIIHHIIIIIHFHIIIIIHIHGHGHIIIIHIIIHIIFIIIEHCGIIIIIHIHGHHIGIIIHIHHIHHHIIHIHIHHHIHIHIIHIIIIIIIIIIIIHHHHIHIHIHIIIHHGIIHHIHIHHHIIIIIIIIHFHIIHIIIHHHIHIIHHHGIIIIIIIHHIIIIIIIIHHIIIHIIIHIIIIIHHIIHHIIHHHIIIHHGIIIIIHHIIIIHIIIGIIIIIIIIIIIIIIHHHGIIIIIIHHHIIIIIIHIIIIIIIIIIHIIIIIIIIIIIIIIIIIIIIIIIIIIHHIDDDDD
@HISEQ:969:HM2KJBCX2:2:1102:12563:39048 2:N:0:ACTATGCA
AACCTCGGATAACCCAACTATCCCTATTAATCATTACGGTGATCCTAGAAACCAACAAAATAGAATCATGCCGTCCTATTTTATTATTCCATGCTAATGTATTCAAGCAAAATGCCTGCTTTAAACACTCTAATTTTTTCAAAGTAAAGGTCCTGGTTCCCCGCGACACCCAATTAAGGGCATCGCGGTTCTCCAGAAGGTGAGAAATTGACTACACCAGTTCATACCCCTTAAGGCACGACCGATGTGTCAATCCCGAAATTCAACTACGAGCTTTTTAACTGCAACAACTTTAATATACGCTATTGGAGCTGGAATTACCGCGGCTGCTGGCACCAGACTTGCCCTCCAA
+
DCDDDIIHIIIIIIIIIIIGIIHIIIIIIGIIIIIIIIIIIIIIIIIHIIIIIIIIIIIIHHHIIIHHIIIIHIDHIIHHIIIIIIIIIHEHEEHIIIIHHHIIIIHGHHIIHHHHIIIIIIHHHHHHIIIIHHHHIIIIHHHIIHHHIIIIIIIIIHIIIIGIIIIIIIIIIIIIGIIHIIIHIIIIIHIHHHIIIIIIIIIIIHIIHIIIIIHHIIIIIGIIIHHIIIIIIIIIIII<IIIIIIIIIIHIIIIIHIIIIIIIIIIIIIIIIIIIIIIIIIGIIIIIIIIIIIIIIIIHIIIIIIIIIIIIIIIIIIIIIIIIIIIIIIIIIIIIIIIIIIIIIIIDDDDD
@HISEQ:969:HM2KJBCX2:2:1102:20179:39580 2:N:0:ACTATGCA
AACCTCGGATAACCCAACTATCCCTATTAATCATTACGTCAATCCTAGAAACCAACAAAATAGGATCGAACGTCCTATTTCATTATTCCATGCTAATGTATTCAAGCGTTAGCCTGCTTTAAACACTCTAATTTTTTCAAAGTAACAGTCCTGTTTCCCTGCAACACCAAATTAATGACATTACAGTTCTTCAAGAAGGAGGAATCAGTAAAGCCAGTACACACCATTGGCACGACCAACCTACTGACCCCGAAATTCAACTACGAGCTTTTTAACTGCAACAACTTTAATATACGCTATTGGAGCTGGAATTACCGCGGCTGCTGGCACCAGACTTGCCCTCCAA
+
DDDDDIIIIIIIIIIIIIIIIIIIIIIIIIIIIIIIIIIIIIIGIIIIIIIIHIIIIGIIIIHHIIIIGHHIIHGIIIHIIHIIIHIHIIIIGIIIIHHIHHHIIIHIIIIIIIHIIIIIIHHIIIIHIHIIIIIIIIIHIIIIIIIIIIIIIIIIIIHIIGIIIIIIIIIHIIIIIIIHIIIIIIIIIIHIIIIHIIIIIIIIIIIIIIIIIIIIIIIIIIIIIIIIIHIIIIIIIIIIIHHGGIIIGHIIIIIIIIIIIIIIIIIIIIIIIIHIIIIIIIIIIIIIIIIIIIIIIHHHHIIIIIIIIIIIIIIIIIIIIIIIIIIIIIIIIIIIIIIIIDDDDD
@HISEQ:969:HM2KJBCX2:2:1102:6149:39658 2:N:0:ACTATGCA
AACCTCGGATAACCCAACTATCCCTATTAATCATTACGTCAATCCTAGAAACCAACAAAATAGGATCAAACGTCCTATTTCATTATTCCATGCTAATGTATTCAAGCGTTAGCCTGCTTTAAACACTCTAATTTTTTCAAAGTAACAGTCCTGTTTCCCTGCAACACCAAATTAATGACATTACAGTTCTTCAAGAAGGAGGAACCAGTAAAGCCAGTACATACCAGAGGCACGACCAACTTACTAATCCCGAAATTCAACTACGAGCTTTTTAACTGCAACAACTTTAATATACGCTATTGGAGCTGGAATTACCGCGGCTGCTGGCACCAGACTTGCCCTCCAA
+
DDCDDGIIIIIIHIIIIIIHIIIIHIIIIIIIIIIIIIIGIHIIIIIIIIIIIIIGHFCHHIHIIHIIHIHHHHIIIIIIIIIIIIIIIIIIIIGIIIIHHGHIIIIIIIIIIIHIIIIIIHHIIIIIIIHHIIIIIIIIHIIHHHGHHGIIHHHIIIIIHIHHIHIIHHIIIIHHIHIIHIIIIHFGHHHHIIHIHIIIIIHHIIIIHIIIIIIIIIHH<IIIIHIHHHIIIIIIHHFIIIHGFHHGHFGIIIHGIIHHGHCHHHHE?IIIHIIHIIIIIIIIIIIIIIIHGHIIIIIIIIIIIHIIIIIIIIIIGIIIIIIIIIIIIIIIIHIHIIIIHDDDDD
@HISEQ:969:HM2KJBCX2:2:1102:7623:40815 2:N:0:ACTATGCA
AACCTCGGATAACCCAACTATCCCTATTAATCATTACGTCGATCCTAGAAACCAACAAAATAGGTTCGATCGTCCTATTTCGTTATTCCATGCTAATGTATTCAAGCGCGAGCCTGCTTTAAGCACTCTAATTTTTTCAAAGTAACAGTCCTGTTTCCCCGCAACAACAAATTAATGCCATCACGGTTCTACAAGAAGGAGGGACCAGTGAGGCCAGTGCATACCAGTGGCACGACCAACCTACTGGCCCCGAAATTCAACTACGAGCTTTTTAACTGCAACAACTTTAATATACGCTATTGGAGCTGGAATTACCGCGGCTGCTGGCACCAGACTTGCCCTCCAA
+
D@@@BGEHGEHGECEE?0111<1CGHEHHHH?DHCGF@<<CFG1<111<CG<<GFH1<C1<<C1<D1/<FC?<<0DFE1<11FGEHICC1CC1@FGHGHHHCHG@FEHDB<6@HHHHHCEB?DB<@H@HHID1FBGHE1HFHFEGHFEF<HCGCHEH7.EA.HGG<CFGHHHHIHGC/C?GC<DE?IH@GEIHFGB@ECHGHG<?CHGHG0HDHFHHB:/GHHH?FHFCACHFC0CDEEFFEHGDEC</<FEIIHHFFHHHIHHEHCHG@GCCD<?IHFIHHEHHG@D1C<CCDHGEHGEIHGHH?GF@HHEDFC//<<1D<<1DCC1HCHCCHHGIHDG@D?D@@
@HISEQ:969:HM2KJBCX2:2:1102:8761:40727 2:N:0:ACTATGCA
AACCTCGGATAACCCAACTATCCCTATTAATCATTACGTCAATCCTAGAAACCAACAAAATAGGATCGAACGTCCTATTTCATTATTCCATGCTAATGTATTCAAGCGTTAGCTTGCTTTAAACACTCTAATTTTTTCAAAGTAACAGTCCAAATTCCCCGCAACACCAAATTAATGGCATTACGGCTCATCAGGAAGGAGGAATCAGTGAGACCAGTACATACCAGAGGCATGACCAACCTACTAACCCCGAAATTCAACTACGAGCTTTTTAACTGCAACAACTTTAATATACGCTATTGGAGCTGGAATTACCGCGGCTGCTGGCACCAGACTTGCCCTCCAA
+
DDDDDIIIIIIIIIIIHIIIHIIIHIIIIIGHGIIIIIIHIIIIIIIIHIIIIIIIHIIGIIIHHHHGHHHHHIIIIIIIIIIIIIIIIIIIIIIIIIIHHIIIIIIIIIIIIIIIIIIIIIIIIIIIIIIIIIIIIIIIIIIIIIIIIIIHFHHHIIIIIIIIIIIHIIIIIIIIIIIHIIHIIIIIIIIIIIIIIIIIIHIIIIIIIIIIIIIIIIIIIIIIIIIIHIIIIIIIIIIIIIHHHHHIHIIIIIIIIIIIIIIIIIIIIIIIIIIIIIIIIIIIIIIIIIIIIIIIIIIIIIIIIIIIIIIIIIIIIIIIIIIIIIIIIIIIIIIIIIIIIDDDDD
@HISEQ:969:HM2KJBCX2:2:1102:13159:39963 2:N:0:ACTATGCA
AACCTCGGATAACCCAACTATCCCTATTAATCATTACGTCGATCCTAGAAACCAACAAAATAGAATCAAACGTCCTATTTCATTATTCCATGCTAATGTATTCAAGCGCGAGCTTGCTTTAAACACTCTAATTTTTTCAAAGTAACAGTCCTGATTTCCCGCGACACCAAATTAATGACATCGTGGTTCGTCAGAAGGGAGAAACCAATAATGCTAGTACGTACAAAGTATGACCGACATATTAGTCCCGAAATTCAACTACGAGCTTTTTAACTGCAACAACTTTAATATACGCTATTGGAGCTGGAATTACCGCGGCTGCTGGCACCAGACTTGCCCTCCAA
+
DDDDCIHFIHIIIIGHIHIHIIIHIIIIIIIIIIIIHIIGIIIIHHIIHIIIIIIIIIIHIIEHIIIEHHHIIIIIGEHIIIIIIIIIIIIIGGHIIIHHIGIIIIIHHHHGDHIIIIHHHHHHIIIIIHHHFHHIIIIIIHIIIIIHHHIIHIIIIFIIIIHIIIIIIIIHHIIIIIIIGIIIHIHHIIIHHIHHHIIIIIIIHHIIIIIHHHIHHHHHHHIIIIIIIIIIIHIIIIIHHIIIIIIIIHIIIIIIHIHHIIIIIIIIIIIIIIIIIIIHIHHHHFIIIIIHIIIHIHIIIIIIIIIIIHIIIIIIIIIIIIIIIIIIIIIIIIIIIIHDDDDD
@HISEQ:969:HM2KJBCX2:2:1102:9398:41085 2:N:0:ACTATGCA
AACCTCGGATAACCCAACTATCCCTATTAATCATTACGGTGATCCTAGAAACCAACAAAATAGAACCATGCCGTCCTATTCTATTATTCCATGCTAATGTATTCGAGCAAAAATGCCTGCTTTAAACACTCTAATTTTTTCAAGGTAAAGGTCCTGGATCCGCAAGACACCCAATAAAGGACATCAAGTTTCTCCAGAAGGTGAGAAATCAACAGTAACAGTTCATACCCCTTAAGGCATGACCATCACGTCAATCCCGAAATTCAACTACGAGCTTTTTAACTGCAACAACTTTAATATACGCTATTGGAGCTGGAATTACCGCGGCTGCTGGCACCAGACTTGCCCTCCAA
+
DDDCDIIIIIIIIIIIIIIIIIIIIIIIIIIIIIIIIIIIIIHIIIIIIIIIIIIIIIIIIIIIIIIGIHHHIHHDHIIIIIIIIIIIIHIIIIIHIIIFHHHHHIIIIIIIIIIIIIIIIIIIHIIIIIIIIIIIIIIIHIIIIIIHIIHIIIIIIIIIIIIIIIIHGHIIIIIIIIIIIIIIIIHIIIIIIIIIIIIIIIIIIIIIIIIIIIIHIIIIIIIIIIIIIIIIIIIIIIIIIIIIIIIHIIHGIIIIIIIIIIIIIIIIIIIIHIIIIIIIIIIIIIIIIIIIIIIIIIIIHIIIIIIIIIIIIIIIIIIIIIIIIIIIIIIIIIIIIIIIIIIIIIIIDDDDD
@HISEQ:969:HM2KJBCX2:2:1102:13260:41070 2:N:0:ACTATGCA
AACCTCGGATAACCCAACTATCCCTATTAATCATTACGTCGATCCTAGAAACCAACAAAATAGAATCAAACGTCCTATTTCATTATTCCATGCTAATGTATTCAAGCGTGCGCCTGCTTTAAACACTCTAATTTTTTCAAAGTAACAGTCCTGATTCCCCACGACACCAAATTAATGACATCGTAGTTCTTCAGAAGGTAGGAACCAATAATGCCAGTGTGTACCGAAGCACGACCGACAATTTGATCCCGAAATTCAACTACGAGCTTTTTAACTGCAACAACTTTAATATACGCTATTGGAGCTGGAATTACCGCGGCTGCTGGCACCAGACTTGCCCTCCAA
+
BDDBDIIIDCCHHCHIE<GHHH1DGHHIHHIEFHHEF@CCCHHIHIIGHIGH<CHHEHHHIIHGHCHC?E@C<FCGHEEE1DGHIHIIIGEE1DH?HEEIIIHHIHHHHCHHHHHGHGBHGHHIIIIHIHCHEHHHHHHHIIIHHFEHHHGCEHHHGHHHHHCHHHHHFIHHHHFFHIHIHIHHHIHHF@IIIIHHHHEHHCHHHHHGHIIHHHHHFIIHHEHGIIIHIIIHIIHIHHIIIIHEFIHIIGIIIHGEIHIIIHDHHGCFHIHIIHIHIHEHIIHHHIGIIIIIIIIFIIIHIHHHHGGCIIIDIHHIHHHIIIIIIIHIIIIIIIHIIIIHDDDB@
@HISEQ:969:HM2KJBCX2:2:1102:9080:41474 2:N:0:ACTATGCA
AACCTCGGATAACCCAACTATCCCTATTAATCATTACGTCAATCCTAGAAACCAACAAAATAGGATCGAACGTCCTATTTCATTATTCCATGCTAATGTATTCAAGCGTTAGCCTGCTTTAAACACTCTAATTTTTTCAAAGTAACAGTCCTGTTTCCCTGCAACACCAAATTAATGACATTACAGTTCTTCAAGAAGGAGGAATCAGTAAAGCCAGTACATACCAAAGGCACGACCAACCTACTGACCCCGAAATTCAACTACGAGCTTTTTAACTGCAACAACTTTAATATACGCTATTGGAGCTGGAATTACCGCGGCTGCTGGCACCAGACTTGCCCTCCAA
+
DDDDDIIIIIHIHIIIIIIIIIIIIIIIIIIIIIIIIIIIIIIIIIIIIIIIIIIIIIIIIIIIIIIIIIGHIHIIHIHHIGHIHHIHHHIIIIHGHFHFHFHHHIIIIHIIGHIHHIGIIHIIIIIGIIHIHIHIIIIIIIIIHHIIHHIIHIIIIHIHIIIIIIEEHHIIIIIIHHH?CGIHHGIHHGIIIIHHIIHFHIHHHHHFHHHGIHHFEIIGHHHHHHIIHIIHIIIIIIHFIHHHHDDIHHIIIIIIIIHIIGIIIHHIHIIIIHHGHIHIIIHHFIIIIHHHIIIIIIIGIIGIIGIIGIIIIIIHIHHHFHIIIIHIIIIIIIIIIIIHHDDDDD
@HISEQ:969:HM2KJBCX2:2:1102:9469:41576 2:N:0:ACTATGCA
AACCTCGGATAACCCAACTATCCCTATTAATCATTACGTCAATCCTAGAAACCAACAAAATAGGATCAACGTCCTATTTCATTATTCCATGCTAATGTATTCAAGCGCGAGCCTGCTTTAAACACTCTAATTTTTTCAAAGTAACAGTCCTGATTCCCCGCCACACCAAATGAATGACATGATGGTTCGTCAGAAGGTAGAAACCAGTAACACCAGTACGTACCTAAGGCACGACCAACGTACTGATCCCGAAATTCAACTACGAGCTTTTTAACTGCAACAACTTTAATATACGCTATTGGAGCTGGAATTACCGCGGCTGCTGGCACCAGACTTGCCCTCCAA
+
DABBDIHIHHIIGFHHIEHHHIIIEHIHGFHGIGHIHIIIIIH1CEHEFHIIHIHHIIIIIIHHGHIIIHIGHDHCHHHFHHGFGCHH?GCHHIGICFHHFEHFEHDDHHGHHHICHHIHHHHHIHHHHIIIIHHDHIHHHHHEHHHH?HIHHHHHHCGIIIHIIIGIIGIIIHIIIHIHIIIHGHHHIIIIIIIIIIIIIHIIIIIHI;HHIIIIIIIIIIIIIIIIIIIIIIHIIIIHIHHHIIIIIHHHHIIIIIIHIIIIIHHGIIIIIIIIIIIIHHHGIIIIIIIIHHIIIIIIIIIHIIHHIIIIIIIIIIHIIIHIIIIIGIIIHHIIIHIIDDDBB
@HISEQ:969:HM2KJBCX2:2:1102:20977:41916 2:N:0:ACTATGCA
AACCTCGGATAACCAACTATCCCTATTAATCATTACATCGATCCTAGAAACCAACAAAATAGAATCTGATGTCCTATTTCATTATTCCATGCTAATGTATTCAAGCGTAAGCTTGCTTTAAACACTCTAATTTTTTCAAGGTAACAGTCCTAATTCCCCATAACATCAAATAAATGACATTATGGTTCTTTAGAAGGTGAGAACCAATAAAACCAGTACATACCAAGGCATGACCGATCCCTTGATCCCGAAATTCAACTACGAGCTTTTTAACTGCAACAACTTTAATATACGCTATTGGAGCTGGAATTACCGCGGCTGCTGGCACCAGACTTGCCCTCCAA
+
DDDBDIHGIIIIHIIIIFHIIHIIIIIIIIIGIIHIIHHFHDGHHHFGHHIHHIIIIHGHI@FHGHHII?GHFHHHECHHIIIIHGIIHCGHHGGIIIHHHHHHHHHHHHHHIIIIIHHHHIHHHIHGHHIIIIIHIIHIIHHIHHHEHGIIIIHGIIIIHIHIIIHIIIIIIHIIIHIIIIIIIIIHIIIIIHHIIIIIIIIIIIIHIHFHIHGIHIIHIHIIIIIIIIIIHIIIIIIIIHFIHHIIIGIIIIIIIIIIHIHHIIIIIIIHFIIIIIIIIIIIIIIIIHIHIIIHIIIIIIIIIIIIIIIIIIIIIIIIIIIIIIIIIIIHIIIIIIIDDDDD
@HISEQ:969:HM2KJBCX2:2:1102:14947:41714 2:N:0:ACTATGCA
AACCTCGGATAACCCAACTATCCCTATTAATCATTACGTCGATCCTAGAAACCAACAAAATAGAATCAAACGTCCTATTTCATTATTCCATGCTAATGTATTCAAGCGTGAGCCTGCTTTAAACACTCTAATTTTTTCAAAGTAACAGTCCTGATTCCCCACAACACCAAATAAATGACATCATGGTTCGTCAGAAGGGAGAAACCAACAATGCCAGTACGTACCTAGGCACGACCGACATGATGGTCCCGAAATTCAACTACGAGCTTTTTAACTGCAGCAACTTTAATATACGCTATTGGAGCTGGAATTACCGCGGCTGCTGGCACCAGACTTGCCCTCCAA
+
DDDDDIIIIIIHGHIHIIIHIIIIIIIIIHIIIIIIIIIIIIIIIIHIIHIIIIIIIIIIIIFHHIIHIIIGIIIIIIIHIIIHIIIIIIIIHIHIIIIIIIIHIHIIIIIIIHHIIIIIHIIIHHIIIIIIIIHIIHIIIIHHIIIIHIIIIIIIIIHHIIIIIIIHIIIIIIIHHHHHHIIHIIIHIIHHIHIIIIIIIIIHIGIIIHIHIIIIIIIIIIIIIIIIIIIIIIIIIIIIIIHHIIIIIIIIIIIIIIIIIHIIIIIIIIIIIIIIIIIIIIIIIIIIIIIIHIHIIIHHIIIIIIIIIIIIIIIIIIIIIIIIIIIIIIIHHIIHIIIIDDDDD
@HISEQ:969:HM2KJBCX2:2:1102:14138:42971 2:N:0:ACTATGCA
AACCTCGGATAACCCAACTATCCCTATTAATCATTACGTCGATCCTAGAAACCAACAAAATAGAATCAAACGTCCTATTTCGTTATTCCATGCTAATGTATTCAAGCGTGAGCCTGCTTTAAACACTCTAATTTTTTCAAAGTAACAGTCCTGATTCCCCAAGACACCAAATTAATGACATCATGGTTCGTCAGAAGGTAGGAATCAATAATACCAGTACGTACAATAGCACGACCAATAAATTGATCCCGAAATTCAACTACGAGCTTTTTAACTGCAACAACTTTAATATACGCTATTGGAGCTGGAATTACCGCGGCTGCTGGCACCAGACTTGCCCTCCAA
+
DDD@BGHIH0CE@CFHHEHHHGHIIGHIHIIIHGHEHHIIHHGHIH?HHF?FEHICCHIIIIIGHHHFGHIIHHII11FHIGFHFFEHICHEHIHHHHEIHIIIIIHHIIGIIIHIIHIIIHFHHIHHHIIIHIHG?HHHEHHHHIIIHHIIHIIHHIIHIHHHIIHHHHFGHHGHHGGCFHHGHHFFHIHH;IIIHHIHIIHHIIIHIHHHHHHGHGHHHIIHHIHIIIIIHEIHHHHHHHEH<HHHHHIHHIIIIIIIIHHIGIIHIIHHHHIIIIHHEHFHEHHIIIIIIIIHHHHIIHIHHHGHEIIIIIIIIHIIIIHEIHGHHIIIIIHIIIIIDDDDD
@HISEQ:969:HM2KJBCX2:2:1102:9667:42939 2:N:0:ACTATGCA
AACCTCGGATAACCCAACTATCCCTATTAATCATTACGTCGATCCTAGAAACCAACAAAATAGGTTCGATCGTCCTATTTCGTTATTCCATGCTAATGTATTCAAGCGCGAGCCTGCTTTAAGCACTCTAATTTTTTCAAAGTAACAGTCCTGTTTCCCCGCAACAACAAATTAATGCCATCACGGTTCTACAAGAAGGAGGGACCAGTGAGGCCAGTGCATACCAGTGGCACGACCAACCTACTGGCCCCGAAATTCAACTACGAGCTTTTTAACTGCAACAACTTTAATATACGCTATTGGAGCTGGAATTACCGCGGCTGCTGGCACCAGACTTGCCCTCCAA
+
DDDDDIIIIIIIIIIIIIIIIIIIIIIIHIIHFHHHIHHIIGHIIIGHIIIIHIHHHHHIIIGFHHIHIIIICHHIIHEHHHIIIHHHIIGHIHIIIIIHHIIIIIHIIHHIIIHHHHHHIIIIIIIHIIHIIIHHIHHHEGIIHIIIIIHHHHHHHHIIIIIGIHIHHHIHIIHHGIHHIIIIIIIIIIHIHIIHHHHHHIIIIHIIIHIIHHEIIGGIIIIIIIIIIII=HHHGHIHHHIIIHIIIIIIHIIIIIIIHIIHHHHIIIIIIIHGIIIFHIIIIHGIHIIIHIIIIIIIIIHIIIIIIIIIIIIIIHIIIIIIIIIIIHIIIIIIIIGIIIDDDDD
@HISEQ:969:HM2KJBCX2:2:1102:11804:42101 2:N:0:ACTATGCA
AACCTCGGATAACCCAACTATCCCTATTAATCATTACGTCGATCCTAGAAACCAACAAAATAGAATCAAACGTCCTATTTCATTATTCCATGCTAATGTATTCAAGCGTGAGCCTGCTTTAAACACTCTAATTTTTTCAAAGTAACAGTCCTGATTCCCCACAACACCAAATAAATGACATCATGATTCGTCAGAAGGGAGAAACCAACAATGCCAGTACGTACCTAGGCACGACCGACATGACGGTCCCGAAATTCAACTACGAGCTTTTTAACTGCAGCAACTTTAATATACGCTATTGGAGCTGGAATTACCGCGGCTGCTGGCACCAGACTTGCCCTCCAA
+
DDDDDIIIIIIIIHIIIIIIIIIIIIIIIIIIIIIIIIIIIIIFHHHIIIIIIHIIIIIIIIHIIGHHIIIGFIIIHHHIIIIIIIIIIIHGHHHIIIIIIIIIIHHHIIIIIIIIIIIIIIHIIIIIIIIIIIIIIHHIIIIIIIIIIHIIIHHHIIHIIIIIIIIIIIIGIHIIIIIIIIIIIIIIIIIGIIIIIIIIIIIIIIIHIIIIIIIIIIIIIIIIIIIIIIIIIHIIIIIIIIIHIIIIIIIIIIIIIIIIIHIIIIIIIIIIIHIIIIIIIIIIIIIIIIIIIIIIIIIHIIIIIIIIIIIIIIIIIIIIIIIIIIIIIIIIIIIIIIIIDDDDD
@HISEQ:969:HM2KJBCX2:2:1102:3886:43409 2:N:0:ACTATGCA
AACCTCGGATAACCCAACTATCCCTATTAATCATTACGTCAATCCTAGAAACCAACAAAATAGGTTTGAACGTCCTATTTCATTATTCCATGCTAATGTATTCAAGCGTTAGCCTGCTTTAAACACTCTAATTTTTTCAAAGTAACAGTCCTGTTTCCCTGCAACACCAAATTAATGGCATTACAGTTCTTCAGAAAGGAGGAATCAGCGAAACCAGTTCATACCAGTGGCACGACCAACCTGCTGACCCCGAAATTCAACTACGAGCTTTTTAACTGCAACAACTTTAATATACGCTATTGGAGCTGGAATTACCGCGGCTGCTGGCACCAGACTTGCCCTCCAA
+
DDDDDIIIIIIIIIIIIIIIIIIIIIIIIIIIIIIIIIIIIIIIIIIIHIIIIIIIIIIIIIHHHHIIIIIIIIIIIIIIIIIIIIIIHIIIIIIIIIIIIGHHIIIHIIIIIIIIIIIIIIIIIIHIHIIIIIIIIIIIIIIIIIIIIGIIIHIIEHGGCHHIIIIGHH@HIHIIHHGHIIIIHIHHHHIIHHGHEHHGHHIHIIIIIGHIGIIIFHIHHIIIHIIIEEHIIHHIDHHIIHDEDHECIHHIIHHHHCHEEHDHIHFFHHHG?D<HF?FHHGCHEHHHHHCIHIIHIHHHEHFF?HEF@FD1CCHIIGHIGIIHEG@<<GIHHHCCHHHEC<0@D<
@HISEQ:969:HM2KJBCX2:2:1102:4470:43854 2:N:0:ACTATGCA
AACCTCGGATAACCCAACTATCCCTATTAATCATTACGTCAACCCTAGAAACCAACAAAATAGGATCAAACGTCCTATTTTATTATTCCATGCTAATGTATTCAAGCGTTAGCCTGCTTTAAACACTCTAATTTTTTCAAAGTAACAGTCCTGTTTCCCCGCAACACCAAATTAATGGCATCACGGTTCTTCAAGAAGGAGGAATCAGCGAGGCCAGTGCATACCATTGGCACGACCAACCTGCTGACCCCGAAATTCAACTACGAGCTTTTTAACTGCAACAACTTTAATATACGCTATTGGAGCTGGAATTACCGCGGCTGCTGGCACCAGACTTGCCCTCCAA
+
DDDDDHHHIIIIIIIGIIIIIHHHIIIHIIIIIIIIIIIHIIIHIIIIHIHIGHHIHIGIIIIIHHHHHHHHHIIHGHFIIHHIIHIH?GHHHIICIIIIIHHHHIIIHIHHHIHHHIIHHIHHIIIIHHIIIIHIIHFGHIIIHIIIHIIIIIIIIHDHHEHFHHHIIHHIHIIIIHIHHHHHIIIHFIIIIIIIIIIHIHHIHHHIHIIIIIIIIIIIHHEIIIIIIIIIIIIIIHHIIIIHGHEHHHIIIIIIIIIIIIIIIIIIIIIIIIIIIIHFIHIIGIHGG?IIIIIIIIIIIIIIIIIIIIIIIIIIIIIIIIIIIIIIHIIIIIIIIIHIIDDDDD
@HISEQ:969:HM2KJBCX2:2:1102:4385:44395 2:N:0:ACTATGCA
AACCTCGGATAACCCAACTATCCCTATTAATCATTACGGTGATCCTAGAAACCAACAAAATAGAATCATGCCGTCCTATTTTATTATTCCATGCTAATGTATTCAAGCAAAATGCCTGCTTTAAACACTCTAATTTTTTCAAAGTAAAGGTCCTGGTTCCCCGTGACACCCAATTAAGGGCATCGCGGTTCTCCAGAAGGTGAGAAATTGACTACACCAGTTCATGCCCCTTAAGGCACGACCGATGTGTCAATCCCGAAATTCAACTACGAGCTTTTTAACTGCAACAACTTTAATATACGCTATTGGAGCTGGAATTACCGCGGCTGCTGGCACCAGACTTGCCCTCCAA
+
DDDDDIIIIIIIIIIIIHIGIIIIHIIIIIIIIIIIIIIIIIIIIIIIIHEHHIIIIIIGIEGCHHEHIEHIIIIIIIIHHIIIIIIIIGHHHHHHIHHIIGIIIIIIIIIIIGIIIIIIIIIHHIHHIHIIIIHIIIIIIIIIIIIIIIIIIIIIIIIIIIIIHIIIHIIIIIIIIIIHIIIIIIIIIIIIIIIIIIIIIIIIIIIIIIIIIIIIIIIIIIIIIIIIIIIIIIIIIIIIIIIIIIIIIHHIIIIIIIIIIIIIIIIIIIIIIIIIIIIIIIIIIIIIIIIIIIIIIIIHIIIIIIIIIIIIIIIIIIIIIIIIIIIIIIIIIIIIIIIIIIIIIIIDDDDD
@HISEQ:969:HM2KJBCX2:2:1102:9030:44140 2:N:0:ACTATGCA
AACCTCGGATAACCCAACTATCCCTATTAATCATTACGTCAATCCTAGAAACCAACAAAATAGGATCAAACGTCCTATTTCATTATTCCATGCTAATGTATTCAAGCGTTAGCCTGCTTTAAACACTCTAATTTTTTCAAAGTAACAGTCCTGTTTCCCTGCAACACCAAATTAATGACATTACAGTTCTTCAAGAAGGAGGAACCAGTAAAGCCAGTACATACCAGAGGCACGACCAACCTACTAATCCCGAAATTCAACTACGAGCTTTTTAACTGCAACAACTTTAATATACGCTATTGGAGCTGGAATTACCGCGGCTGCTGGCACCAGACTTGCCCTCCAA
+
DDDCDIIIIHIIHHIIIGIIIIIIIIIIIIIIHIIGIIIIIIIIIIIIIIIIHIIIIIIIIIGHHHIIIIHHIGIIIIIIIIIIIIIIIIIIIIIHIIIIHIIIIIIIIIIIIIHIHHIIIIIIIIIIIIIIIIIIIIIIIIIIIIHIIIIIHIIIIIIIIIHIIIIHIIIIIIHIIIIIIIIIIIIHHIIHIIHIIIIIIIHIIHIIIIIIIIIIIIIIIIIIIIIIIIIIIIIIIIIIIIHHIIIHIIIIIIIIIIIIIIHIIIIIIIIIIIIIIIIIIIIIIIHIIIHIIIIIIHIHHIIIIIIIIIIIIIIIIIIIIIIIIIIIIIIIIIIIIIIIIDDDDD
@HISEQ:969:HM2KJBCX2:2:1102:16225:44088 2:N:0:ACTATGCA
AACCTCGGATAACCCAACTATCCCTATTAATCATTACATCGATCCTAGAAACCAACAAAATAGAATGCGATGTCCTATTTCATTATTCAATGCTAATGTATTCAAGCGTGAGCCTGCTTTAAACACTCTAATTTTTTCAAGGTAACAGTCCTAATTCCCTATAACATCAAATAAATGACATTATAGTTCTTTAGAAGGTGAGAACCAATAAAATCAGTACATACCAAGGCATGACCAACTAATTGATCCCGAAGTTCAACTACGAGCTTTTTAACTGCAACAACTTTAATATACGCTATTGGAGCTGGAATTACCGCGGCTGCTGGCACCAGACTTGCCCTCCAA
+
D@000F@C/@GH?<<<1<1<CC@C1CEH@CFEGEH1FEEHCHEEHHEH?G@EF1FEHI1GHGHH@HEEH0DG<DEFEHH?EH@GFHH?1111<DGHIHIF<EGIHHF@HFGHCGE?GG@IHEFHHHHHHHGGHGHHHHIIIIIHIIIIHHIIIHHGHF@HIIHHHHEIIIHIHHHCFIHHHHHFIHGIIIIHIHIIIIHEHGIIHHEHCIIIHHIIIIIIIHHIIIHHHIHHII<IIHGHHIHD>=CDEHIIIIIIIIIHIHIIHGHIHGFCHHIIIIGIIHGEIHGIIIHIIGIIIIIHHHIIHHFGIHHHIHHIIFHIIIIIHIIIIIHHIIIHGIHIDDDDD
@HISEQ:969:HM2KJBCX2:2:1102:6874:44394 2:N:0:ACTATGCA
AACCTCGGATAACCCAACTATCCCTATTAATCATTACGTCAATCCTAGAAACCAACAAAATAGGTTTGAACGTCCTATTTCATTATTCCATGCTAATGTATTCAAGCGTTAGCCTGCTTTAAACACTCTAATTTTTTCAAAGTAACAGTCCTGTTTCCCTGCAACACCAAATTAATGGCATTACAGTTCTTCAGAAAGGAGGAATCAGCGAAACCAGTTCATACCAGTGGCACGACCAACCTGCTGACCCCGAAATTCAACTACGAGCTTTTTAACTGCAACAACTTTAATATACGCTATTGGAGCTGGAATTACCGCGGCTGCTGGCACCAGACTTGCCCTCCAA
+
DDDDDIIIIIIIIIIIIIIIIIIIIIIIIIIGIIIIIIIHIIIGIIIIIIIIIIIIIIIIIIIIHH?EHHIIIIHIHIIIIIIIHHIIHIIIGIHIIIHHIIHIIHIHIIHHHIIHIIIIIIIIIIIIIIIIIIIIIIIIIIIIIHIIIIIHIIIIIIHIIIIHHHHHIIIIHIIIIIIIIIIIIIIIIIIIIIIHIIIIIIIIIIIIIIIHHIIIHHIIIIIIIIIIIIIIIHIIIIIIIIHGGIIIIIIIIIIIIIIIIIIIIIGIIIIIIIIIIIIIIHIIIIIIIIIIIIIIIIIIIIIIIIIIIIIIIIIIIIIIIIIIIIIIIIIIIIIIIIIIIDDDDD
@HISEQ:969:HM2KJBCX2:2:1102:10539:44279 2:N:0:ACTATGCA
AACCTCGGATAACCCAACTATCCCTATTAATCATTACGTCGATCCTAGAAACCAACAAAATAGAATCAAACGTCCTATTTCGTTATTCCATGCTAATGTATTCAAGCGTGAGCCTGCTTTAAACACTCTAATTTTTTCAAAGTAACAGTCCTGATTCCCCATGACACCAAATTAATGACATCATGGTTCGTCAGAAGGTAGGAATCAATAATACCAGTACGTACAATAGCACGACCAATAAATTAATCCCGAAATTCAACTACGAGCTTTTTAACTGCAACAACTTTAATATACGCTATTGGAGCTGGAATTACCGCGGCTGCTGGCACCAGACTTGCCCTCCAA
+
DCDDCGGHHHIIIIHIHHIIIHIIEIIIGHIIIIICHHHIGIIIIIICEHHIHIIIIHHGIIGII?GHHFEHHIIIIHIIHGHHHEHIIIIEHHFFCFEHGHEIHHHIHHIIIHHHHHGFHHHHIIIIIEHHGHDFHIIIIHIIHHIIIHIIHHGFGGHHHIIIIIIIIIIHHIIIIIIIHIIIHHHIIIIIIIHHHHIHGIIIHHIHIIIHHIHIIHFHIIHHIIIIIIIIHHHHHHHHIHHEIIIHIHIIIIHIIIHIIIIHHIHEIHIIIHIIIHHIIIIIIHFIIIHHHHIIIIIIIIIIIIIIHIIIIIIIIIIIIIIHHIHIHIIIIIHGHIIICDDDB
@HISEQ:969:HM2KJBCX2:2:1102:20207:44898 2:N:0:ACTATGCA
AACCTCGGATAACCCAACTATCCCTATTAATCATTACGTCGATCCTAGAAACCAACGAAATAGGATCAAACGTCCTATTTCATTATTCCATGCTAATGTATTCAAGCTAATGCTTGCTTTAAACACTCTAATTTTTTCAAAGTAACAGTCCTGATTCCCCACGACACCAAATTAATGACATCATGCTTCGTCAGAAGGGAGAAACCAATTGTACCAGTTCATACCGTAGGCACGACCGATAAATTGATCCCGAAATTCAACTACGAGCTTTTTAACTGCAACAACTTTAATATACGCTATTGGAGCTGGAATTACCGCGGCTGCTGGCACCAGACTTGCCCTCCAA
+
DDDDDIIIHHIIIIGIIIIIIIIIIIIIHIIIIIIIIHIHHHHIIIHIIIIIIIIIIIIIIHIIIIIIGHHIIHIIIHIIIHIIIIIIIHHHGIIIIIIIIIIIIIIIIIIIIIIIIIIHHHHIIIIIIIIIHIHIIIIIIIIIIIIIIHHIIIHIIHIG@GIIIIIIHHIIIIIIIIIIIIIIIIIIGIIIIIIIIIIIIIIIIIIIIIIIIIIIIIIIIIIIIIIIIIIHIIHIIIIIIIIIHIIIIIIIIIIIIIIIIHIIIHIIIIIIIIHIIIIIIIIIIIIIIIIIIIIIHIHHHIIIIIIIIIIIIIIIIIIIIIIIIIIIIIIIIIIIIIIIIDDDDD
@HISEQ:969:HM2KJBCX2:2:1102:16005:43661 2:N:0:ACTATGCA
AACCTCGGATAACCCAACTATCCCTATTAATCATTACGTCAATCCTAGAAACCAACAAAATAGAATCAAACGTCCTATTTCATTATTCCATGCTAATGTATTCAAGCGTAAGCCTGCTTTAAACACTCTAATTTTTTCAAAGTAACAGTCCTGATTCCCCACGACACCAAATTAATGACATCGTGGTTCTTCAGAAGGTAGGAACCAATAATGCCAGTGCGTACCGAGGCACGACCGACAATCTGATCCCGAAATTCAACTACGAGCTTTTTAACTGCAACAACTTTAATATACGCTATTGGAGCTGGAATTACCGCGGCTGCTGGCACCAGACTTGCCCTCCAA
+
ADDDDIIHIIIIIFIHIIIIIIIIIIIIIIIIIIIIIIIIIIIIHIGIIIIGHHIHIIIHHHIEHHHIIHIIHHHIIIIIIIIIIIIHHHIIGHIIIIIIIIIIIHIIIIIIIIIFHIIIIIIIIIIHIIHIIIIIIIIIIIIIIIIIIIIIHHIIIIIHIHIIIIIIIIIIIIIIIIIIHHIIIIIIIIIIIIIIIIIIIHIIIIIHIIIHIIIIIIIIIIIIIIIIIIIIIIIHIIIIIHHGIIIIIHGIIIIIIIIIIIIIIIIIIIIIHHIIIIIIIIHHHIIIIIIIIIIIIIIIIIIIIIIIIIIIIIIIIIIIIIIIIIIIIIIIIIIIIIIIDDDDD
@HISEQ:969:HM2KJBCX2:2:1102:9232:44755 2:N:0:ACTATGCA
AACCTCGGATAACCCAACTATCCCTATTAATCATTACGGTGATCCTAGAAACCAACAAAATAGAATCATGCCGTCCTATTTTATTATTCCATGCTAATGTATTCAAGCAAAATGCCTGCTTTAAACACTCTAATTTTTTCAAAGTAAAGGTCCTGGTTCCCCGCGACACCCAATTAAGGGCATCGTGGTTCTCCAGAAGGTGAGAAATTGACTACACCAGTTCATACCCCTTAAGGCACGACCGATGTGTCAATCCCGAAATTCAACTACGAGCTTTTTAACTGCAACAACTTTAATATACGCTATTGGAGCTGGAATTACCGCGGCTGCTGGCACCAGACTTGCCCTCCAA
+
DDDDAHHHHHCHIHIIIHIGIIIHIIIIIIIIIHHIIIHHHFHHHHHEHHHFHHHHIHGHIIIIIHHIGHGFHGHHIIIIIIHII?HC@EEHHIIIFHHGHC?FHHHHHHHHIIGHHHHHH?FEHHG@GHHIHIHIIIIHHHHIIHHCGIHIIEHHHHHHEHIIHHFIHHHHHIIHHHGIHIIIIIIHIIIIIIIIIHIIIIGIIIIHIIIIHIHHHIIIIHEIIIHHIHIIIIIIIHIIIII7IHGHHEFIIIIHIIIIIHHHHIIIHIIIHIIHHIHIIIIHIHHIHHIHHHIIIIIIGIIIIIIIIHHHIIHIIIIIIIIIIIIIIIIIIIIIIIIIIIIIHIIDDDDD
@HISEQ:969:HM2KJBCX2:2:1102:5377:45331 2:N:0:ACTATGCA
AACCTCGGATAACCCAACTATCCCTATTAATCATTACGGTGATCCTAGAAACCAACAAAATAGAACCATGCCGTCCTATTCTATTATTCCATGCTAATGTATTCGAGCAAAAATGCCTGCTTTAAACACTCTAATTTTTTCAAGGTAAAGGTCCTGGATCCGCAAGACACCCAATAAAGGACATCAAGTTTCTCCAGAAGGTGAGAAATCAACAGTAACAGTTCATACCCCTTAAGGCATGACCATCACGTCAATCCCGAAATTCAACTACGAGCTTTTTAACTGCAACAACTTTAATATACGCTATTGGAGCTGGAATTACCGCGGCTGCTGGCACCAGACTTGCCCTCCAA
+
BDBDDIHHHHIHHHHIIIIIIIHHIIHIHFHIIIIHIIIIHHHHEHIFGHHIHGEEHIIHHIEHEHHGHGGHIHHGIIHIHHHHHIFHH??CH1FHHE@HH@GHHIGHIHHHIHHHHHHIHHHHEHHIHFHHHGIIIHGGHIIHHIHFIHHHHIHHIHHHIHGHIIIIIIIIIIIHHHHHHIHIIIHIGHHIIIHHHIHHIHHIHIIIHHIHIIIHHFIIIHHIIIIIIIHHIIIIIIIIHHIIIIHHHHFDHCCIIHHIIHIHIHIHIIIIHIHIIHHIIIIIIIIIHHIIIIIIIIHHHIIIHHHIIIIIIIIIHIHIIIIIHIHIIIIHIIIIIIIHIIIIIIHHDDDDD
@HISEQ:969:HM2KJBCX2:2:1102:7601:45050 2:N:0:ACTATGCA
AACCTCGGATAACCCAACTATCCCTATTAATCATTACGTCAATCCTAGAAACCAACAAAATAGGATCGAACGTCCTATTTCATTATTCCATGCTAATGTATTCAAGCGTTAGCTTGCTTTAAACACTCTAATTTTTTCAAAGTAACAGTCCAAATTCCCCGCAACACCAAATTAATGGCATTACGGCTCATCAGGAAGGAGGAATCAGTGAGACCAGTACATACCAGAGGCATGACCAACCTACTAACCCCGAAATTCAACTACGAGCTTTTTAACTGCAACAACTTTAATATACGCTATTGGAGCTGGAATTACCGCGGCTGCTGGCACCAGACTTGCCCTCCAA
+
CDDDDIIIIIIIIIIIIIIIIIIIIIIIIIIIIIIIIIIIIIIHIIHIIIIIIIIIIIIIIIIGHIHHIHIIIGIIGIIIIIIIIIIHIIIIIIGIIIIIIIIIIIIIIIIIIIIIIIIIIHHHIIIIIIIIIIIIIIIIIIIIIIIIHIIIIHIIIIIIIIIIIIIIIIIIIIIIIIIIIIIIIIIIIIIIIIIIIIIIIIIIIIIIIIIIIIIIIIIIIIIIIIIIIIIIIIIIIIHIIIHGDIHIIIIIIIIIIIIIIIHIIIIIIIIIIIIIIIIIIIIIIIIIIIIIIIIIIIIIIIIIIIIIIIIIIIIIIIIIIIIIIIIIIIIIIIIIIIIIIDDDDD
@HISEQ:969:HM2KJBCX2:2:1102:12848:45724 2:N:0:ACTATGCA
AACCTCGGATAACCCAACTATCCCTATTAATCATTACGGCTCTCCTAGAAACCAACAAAATAGGAGCGCCGTCCTATTCTATTATTCCATGCTAATGTATTCGAGCAAAGGCCTGCTTTGAACACTCTAATTTTTTCAAAGTAAAAGTCCTGCTTCCCGAACACACCCAGTGAAGGGCATGCCGTTCCGCAGAAGGAAAGGCCCGGCCGAACCAGTGCACGCGGTGAGGCGGACCGGTCAGCCAGGCCCAAGGTTCAACTACGAGCTTTTTAACTGCAACAACTTTAATATACGCTATTGGAGCTGGAATTACCGCGGCTGCTGGCACCAGACTTGCCCCCAA
+
DDDDDIIIIIIIGIIIIIIIIIIIIIIIIIIIIIIHIHIIIIIIIIIIIIIIIIHIIIIIIIHHIIICHHHHHIIIIHHHIIIIIHIIHIGIIIIIIIIIIHHIHIIIIIHHIIIIIIIHHHIHHIIIIIIIIIIHHIIIIIIIIIIIIIIIIIHIIIHIIIIIIIIIIIIIIIIIIHIIIIIIIIIHIIIIIIIIIIIIIIIIIIIIIIHIIIIIHIIIIIIIIIIIIIIIIIIIIIIIIHIIIIIIIIIIIIIIIIIHIIIIIIIIIIIIIIIIIIIIIIIIIIIIIIIIIIIIIIIIIIIIIIIIIIIIIIIIIIIIIIIIIIIIIIIIIIIIIIDDDDD
@HISEQ:969:HM2KJBCX2:2:1102:18568:45910 2:N:0:ACTATGCA
AACCTCGGATAACCCAACTATCCCTATTAATCATTACTTCAGTCCTAGAAACCAACAAAATAGAACTAAAGTCCTATTCCATTATTCCATGCTAATATATTCAAGCAAACATGCCTGCTTTAAACACTCTAATTTTTTCAAAGTAAAAGTCTTGGATCCCTAGCGCACTCAATTAAGAGCACACTAGTTCCCCAAAAGGAAAAGCCCAAAGTTGCAGTACAAACCTTTCGGTTGACGGCAACTATAAGCCCAAAATTCAACTACGAGCTTTTTAACTGCAACAACTTTAATATACGCTATTGGAGCTGGAATTACCGCGGCTGCTGGCACCAGACTTGCCCTCCAA
+
DCDDDHHHHIIHHHHHIHIHIIHIHIIHEHIHIIHIIIIIHIHHHHIGGHIIHIIIH?HHIIIGIIIIHI<FHHHIIHEHIGHHHEHEEHHIHIIIIIIHHFHHDHFHHEHH@HHHHGHIEGHIIHIGHIIIHHHGHEHFIIIIIHIIGEHIHHHHHFIHHCHHHFHCCCIIGIIHEEGHFEIHHIHIHIHHIHHIH@IIHHIGIIIIIIHHHEHHHHH@IHIIIIIIIIIIIHHFIIHHHFEGIIIIHDFIIIIHFIIIIHIIHIHIIIIGIIIIIIHHHIIHHEHIHHIIIIIIIIIIIIIIIIIIIHIIIIIIIIIIIHIIIIIGIIIIIHIIIIHIIDDDDD
@HISEQ:969:HM2KJBCX2:2:1102:19649:45352 2:N:0:ACTATGCA
AACCTCGGATAACCCAACTATCCCTATTAATCATTACGGTGATCCTAGAAACCAACAAAATAGAACCATGCCGTCCTATTCTATTATTCCATGCTAATGTATTCGAGCAAAAAATGCCTGCTTTAAACACTCTAATTTTTTCAAGGTAAAGGTCCTGGATCCGCAAGACACCCAATAAAGGACATCAAGTTTCTCCAGAAGGTGAGAAATCAACAGTAACAGTTCATACCCCTTAAGGCATGACCATCACGTCAATCCCGAAATTCAACTACGAGCTTTTTAACTGCAACAACTTTAATATACGCTATTGGAGCTGGAATTACCGCGGCTGCTGGCACCAGACTTGCCCTCCAA
+
DDD@DHIIIIII<DHHIHIIIIIIIIIIIHIHHHIIIIFHIIHEHHEEHEFHIHHHHIIIIHHEHIIIIIH?EIIDHHIIHEHHHHIIIEHHHEGEHHHEHC??HIHIIHHGIIIIIIIIIIHHIHHHHEHHHHHHHHGHHHHIIIIIIIIIIIIHHHHHHHIIIIIIHHHCIIHHHHHIHIIHIHIIHHFHHIIIIIIIIIHHIIIIHHIIIHIIHIHHIHIHIIIHIIIHIIHIHHIIIGIIIHHHHIIHFIIIIIIHIIIHHHIIIIIIIIIIIIIIIHGIIIIGIIIIHHIIIIIHHDIIHCIIIIHIIIHIHIIIIIHIIIIIIIIIIIIIIIIHIIIIIIIIIDDDDD
@HISEQ:969:HM2KJBCX2:2:1102:15596:46260 2:N:0:ACTATGCA
AACCTCGGATAACCCAACTATCCCTATTAATCATTACGTCAATCCTAGAAACCAACAAAATAGGATCAAACGTCCTATTTCATTATTCCATGCTAATGTATTCAAGCGTTAGCTTGCTTTAAACACTCTAATTTTTTCAAAGTAACAGTCCTGTTTCCCTGCAACACCAAATTAATGACATTACAGTTCTTCAAGAAGGAGGAACCAGTAAAGCCAGTACGTACCAGAGGCACGACCAACTTGCTGATCCCGAAATTCAACTACGAGCTTTTTAACTGCAACAACTTTAATATACGCTATTGGAGCTGGAATTACCGCGGCTGCTGGCACCAGACTTGCCCTCCAA
+
DDDDDIIIIIIIIIIIIIIIIIIIIIIIIIIIIIIIIIIIIIIIIIIIIIIIIIHIIIIIIIHHIIIIIIIHIIIIIIIIIIIIIIIIIIIHHHHIIIIIIIIIIHIIIIIIIIIIIIIIIIIHHHIHIIHIIIIIIIIIIIIIIIIIIIIIIIIIIIIIIIIIIIHIIIIIIIIIIIIIIIIIIIIIIIIIIIIIIIIIIIIIIIIIIIIIIHIIIIIIIIIIIIIIIIIIIIIIIIIIIIIHFIIIIIIIIIIIIIIIIIIHIIIIIIIIIIHIIIIIIIIIIIIIIIIIIIIIIIIIIIIIIIIIIIIIIIIIIIIIIIIIIIIIIIIIIIIIIIIIIDDDDD
@HISEQ:969:HM2KJBCX2:2:1102:7781:45545 2:N:0:ACTATGCA
AACCTCGGATAACCCAACTATCCCTATTAATCATTACGTCGATCCTAGAAACCAACAAAATAGAATCAAACGTCCTATTTCATTATTCCATGCTAATGTATTCAAGCGCGAGCTTGCTTTAAACACTCTAATTTTTTCAAAGTAACAGTCCTGATTTCTCGCGACACCAAATTAATGACATCGTGGTTTGTCAGAAGGGAGAAACCAATAATGCTAGTACGTACAAAGTACGACTGACATATTAGTCCCGAAATTCAACTACGAGCTTTTTAACTGCAACAACTTTAATATACGCTATTGGAGCTGGAATTACCGCGGCTGCTGGCACCAGACTTGCCCT
+
DDDBDIIIHHIIIIIGIIIIIIHIHHIIIHIHHIIIIIHIIIIIIIIHIIIIIIIIIHGHIIHHIHGIIIHIIGHHEHHGFHHIHHIFHHIIHIIEIHIIIFHHHIIIIIIIHIHIIIHIIHIIIIIIIIHHIIIIIIIIIIIIIIIIIIIIIIHHIIIIIIIIIHFIIIIIIIIIIHIIHIIIHHHHHIIIIIIIIIIIIIIIIIIIIIIIIIIIIIIIIIIIHHIHIIIGHHHIIHGIIIIIIIIIIIIIHIIIIIIIIIIIIIIIIIIIHIIIIIIIIIIIIIIIIIIIIIIIIIIIIIIIHHIIIIIIIIIIIIIIIIIIIHIIIIIIIIIDDDDD
@HISEQ:969:HM2KJBCX2:2:1102:14310:47092 2:N:0:ACTATGCA
AACCTCGGATAACCCAACTATCCCTATTAATCATTACGTCGATCCTAGAAACCAACAAAATAGAATCGTTGTCCTATTCTATTATTCCATGCTAATGTATTCTGGCATATGCCTGCTTTAAACACTCTAATTTTTTCAAGGTAAAGGTCTTGGCTCCGAGCAACACCCAATAAAGGGCATTACCCTTCCCCAAGCGGTGAGGCCCAACCGACCAGTACTCGTTACAAGAACGGACCAATCGGCCAAACCCAAAATTCAACTACGAGCTTTTTAACTGCAACAACTTTAATATACGCTATTGGAGCTGGAATTACCGCGGCTGCTGGCACCAGACTTGCCCTCCAA
+
DDDDDGHHDHIIGGEHHHHIHIIIHIIIIIIIIIIIIIIHIIIGIEGFHHHHHHIIIIIIHHCHHIIIFHHHHHHHIFHHIIIIHICHHIHEEGCHEIIIHEGHIIIIIIHFGIIIIIIHHIHIIHHHIHIIIIIIIIHHIIIIIIIIIIIHHIIIIHIIHIHHGEIIIIIIIGIIIIIIIIIIIIHIHIIIIIIGIIIIIIHIIIIIIIIIIIIIIIIIIHIIIIIIIIIIIIIIIIGIIIHGIIHGIIHIIIIIIIIIIHIIIIIIIIIIIHIIHIIIIIIIIIIIIIIIHIIIIIIIIIIIIIIIIIIIIIIIIIIIIIIIIIIIIIIIIIIIIIIIDDDDD
@HISEQ:969:HM2KJBCX2:2:1102:10039:48270 2:N:0:ACTATGCA
AACCTCGGATAACCCAACTATCCCTATTAATCATTACGTCAATCCTAGAAACCAACAAAATAGGATCGAACGTCCTATTTCATTATTCCATGCTAATGTATTCAAGCGTTAGCTTGCTTTAAACACTCTAATTTTTTCAAAGTAACAGTCCAAATTCCCCGCAACACCAAATTAATGGCATTACGGCTCATCAGGAAGGAGGAATCAGTGAGACCAGTGCATACCGATGGCATGACCAATCTACTAACCCCGAAATTCAACTACGAGCTTTTTAACTGCAACAACTTTAATATACGCTATTGGAGCTGGAATTACCGCGGCTGCTGGCACCAGACTTGCCCTCCAA
+
DDDDDIIIIIIIIIIIIIIIIIIIIIIIIIIIIIIIIIIIIHIIIIIIIIIIIGIIEHHIIHHHIIIIIIIIIIIIHIIIHHHIIIIIIIIGIHIIIIIIIIIIIIIIIIIIIIIIIIIIIFHIIIIIIIIIIIHIIIIIHIHIIIIIIIHIIIHHIIIIIIIIIIIIIIIIIIIIIIIIIIIIIIIIIGIIIIIIIIIIIIIIIIIHHIIIIIIIIIIIIIIIIIGIIIIIHIIIIIIIIIIHFIHIIIIIIIIIIIIIIIIIIIIIIIIIIIIIIIIIIIIIIIIIIIIIIIIIIIIIIIIIIIIIIIIIIIIIIIIIIIIIIIIIIIIIIIIIIIIIIDDDDD
@HISEQ:969:HM2KJBCX2:2:1102:10315:48268 2:N:0:ACTATGCA
AACCTCGGATAACCCAACTATCCCTATTAATCATTACGTCGATCCTAGAAACCAACAAAATAGGTTCGATCGTCCTATTTCGTTATTCCATGCTAATGTATTCAAGCGCGAGCCTGCTTTAAGCACTCTAATTTTTTCAAAGTAACAGTCCTGTTTCCCCGCAACAACAAATTAATGCCATCACGGTTCTACAAGAAGGAGGGACCAGTGAGGCCAGTGCATACCAGTGGCACGACCAACCTACTGGCCCCGAAATTCAACTACGAGCTTTTTAACTGCAACAACTTTAATATACGCTATTGGAGCTGGAATTACCGCGGCTGCTGGCACCAGACTTGCCCTCCAA
+
DDDDDIIGIIIIIIIHIIIIIIIIGIIIIIIEHHIIIIIIIGIIIIIIIIIHFHIIIIIIIGEHIIHIHHIIFHIIIIHIIHIIIIIIIIIIIHHHHIHIHGHHHHHHIFHHIIIIIIHIHIIIIIIIIIIIIHHIIIFHHHCHHIIIHIIHIHHIIHHIHHIHIIHIIHIHIIHFFGHHHHHHGGHFHHHHHIIHIHHIIIIHIHHHIIHHHIHIIHIIIGIIIIIIHIHIIIHHIHHIHHHGFIHDHHEHIGHIIIIIHHIHEGHEIHIIIIHIIIIHHCHHIHHHHHHGIIIIHHGIIIIIHHIIHHIHIIIIIHIHHCIHIIIHEHGHEFGIHIIIHDCDDD
@HISEQ:969:HM2KJBCX2:2:1102:18504:48753 2:N:0:ACTATGCA
AACCTCGGATAACCCAACTATCCCTATTAATCATTACGTCGATCCTAGAAACCAACAAAATAGGGTCAAACGTCCTATTTCATTATTCCATGCTAATGTATTCAAGCGTGAGCCTGCTTTAAACACTCTAATTTTTTCAAAGTAACAGTCCTGATTCCCCGCGACACCAAATTAATGACATCACGGATCTTCAGAAGGGAGAAACCAGTGACACCAGTGCATACCAAAGGCATGACCAGCGTACTGATCCCGAAATTCAACTACGAGCTTTTTAACTGCAACAACTTTAATATACGCTATTGGAGCTGGAATTACCGCGGCTGCTGGCACCAGACTTGCCCTCCAA
+
DDDCCIIGHHIIHGHIIHHIHIIIIIIIIEHIIIIIHHIHHC?@HEGHCHIHIIHIICHHIH?@HHHHHIHHH1DHHGHHGEHHIIIEHHIEHHIEEHHHHGHIHHHIHHIHIIIGFHHHHFHIH?HHHIIFDGEHCHHIHDGEHFHEFHEHIGHHHHEHHGHCGDCH?FD<DHHCIHCHGHGGGFH@GFCFHHHIECG@ECEHH@CABGGEDCEHHEIHHFH@CAFE<F1F@EHAHIH@EGCD<G<6HIHGG?HEHHG<@EIHHFF0C<D11<<EHHFFGGG<HEGFEDCE<<HG@IIIHEFHGHC@IHCHHHGHHHHFHFIHHHEIHIHHEHIIIIIHGD@BDB
@HISEQ:969:HM2KJBCX2:2:1102:18352:49197 2:N:0:ACTATGCA
AACCTCGGATAACCCAACTATCCCTATTAATCATTACGGTGATCCTAGAAACCAACAAAATAGAACCATGCGTCCTATTTCATTATTCCATGCTAATGTATTCAGGCAATAGCCTGCTTTAAGCACTCTAATTTTTTCAAGGTAACAGTCCTGCTTCCCCAACGCACCAAATTAATGACATGCTGGTTATTCAGAAGGTAGGAATCCATCACGCCAGTACAGACCCAAAAGCCCGACCAACGGATAAACCCCGAAATTCAACTACGAGCTTTTTAACTGCAACAACTTTAATATACGCTATTGGAGCTGGAATTACCGCGGCTGCTGGCACCAGACTTGCCCTCCAA
+
D@D@DIIHIIIIIEHHEHIHHGHIIHEHHHIIIHIIIIHHHHHIIIHIIHHHGHHDHI?GHICHHHHHH@CCGHCHHHIHIIIIIHEHIIHI@1CGHHHCHCGIHGHHHHEGHHHHCHHGHIHIGHGHHHHFGCGHHIEHHIHIIIGHEHHHHIHHHHFGEEDHHEDHIIHHHHIIC<HC?IIHGIHHHEFGHIHHGHHIHHHHHHHGDHEHGHIIHFHHHG@IHHEHHIHHDHHEHE?HEFEHGEDHGCIHGHHEHIHGHEEFHIIIHHIHCEIIHIHHIIIIHIIHIIIIIIHIIIIIIIIIHIHFIIIHHDHIHDHEHHHEEHHEHIIIHHDHIIIIHID@ADD
@HISEQ:969:HM2KJBCX2:2:1102:8079:48988 2:N:0:ACTATGCA
AACCTCGGATAACCCAACTATCCCTATTAATCATTACGTCGATCCTAGAAACCAACAAAATAGAACCATGCCGTCCTATTCTATTATTCCATGCTAATGTATTCGAGCAAAAATGCCTGCTTTAAACACTCTAATTTTTTCAAGGTAAAGGTCCTGGATCCGCAAGACACCCAATTAAGGACATCAAGTTTCTCCAGAAGGTGAGAAATCAACAGCGACAGTTCATACCCCTTAAGGCATGACCATCACGTCAATCCCGAAATTCAACTACGAGCTTTTTAACTGCAACAACTTTAATATACGCTATTGGAGCTGGAATTACCGCGGCTGCTGGCACCAGACTTGCCCTCCA
+
A@@DDIIHIIIIEEFHIIHHHHIHHIIIIIIFHHIIIIIIHIHHIHIGHCHHHHIHEHIIIIFHIIIIIGFHHIHIIHHHIIHIIIIIIGHHEGGHIHFHEEHHIIIIIIHIIIIIIIIIIIGCEGHHIHHHH6FGHHIIIIIIIHHHHHHHHIHHHIIIHHH@HHFHHIHHHHIHHHEIIIIIIIIIHHIHHGIHIHHIIHGGIIHHH:IIIIIHIIIIHIIIIIIIHHIIIIIIHIFIIIIIIIIHHGDEIIHGIIIIHFIIIIIIHCIHGIHIIIIHHHEGHIIIHHIIGIIIIIHHEIIHFIIIIIIIIIIIIIIHIIIIIIHIIIHIIIHHIIHHHIIIIIHDCDDD
@HISEQ:969:HM2KJBCX2:2:1102:20620:48604 2:N:0:ACTATGCA
AACCTCGGATAACCCAACTATCCCTATTAATCATTACGTCGATCCTAGAAACCAACAAAATAGAATCAAACGTCCTATTTCGTTATTCCATGCTAATGTATTCAAGCGTGAGCTTGCTTTAAACACTCTAATTTTTTCAAAGTAACAGTCCAAATTCCCCGCAACACCAAATTAATGGCATTACGGATCATCAGGAAGGAGGAATCAGTGAGACCAGTACATACCAGAGGCATGACCAATCTACTAACCCCGAAATTCAACTACGAGCTTTTTAACTGCAACAACTTTAATATACGCTATTGGAGCTGGAATTACCGCGGCTGCTGGCACCAGACTTGCCCTCCAA
+
DDDCDIIIIIIIIIIIIIIIIIIIIIIIIIIIIIIIIIIHIIIIIIIIIIIIIIIIIIIIIIHIIIIIHHIHIIHIIHIIIIIIIIIIIIHHHIIIIIIIIIIIIIHIHHIIIIIHIIIIIIIIIIIIIHHIIHIIIIGIIIIIIIIIIIGHHIIIIIIHIEIIIIHIIIHIIIIIIIIIIIIIIIIIIIIGIIIIIIIIIIIIHIIIIIIIIIIIIIIIIIIIIIIIIIIIIIIIIIIIIIIIHIIIIHIIIIIIHIIIIIIIIIIIIIHIIIIIIIIGIIIIIIIIIIIIIIIIIIIIIIIIIIIIIIIIIIIIIIIIIIGIIIIIIHIIIIIIIIIIIDDDDD
@HISEQ:969:HM2KJBCX2:2:1102:13991:49051 2:N:0:ACTATGCA
AACCTCGGATAACCCAACTATCCCTATTAATCATTACGTGGTCCTAAAACCAACAAAATAGAACCATCGTCCTATTTTATTATTCCATGCTAATGTATTCAGGCAAAAATGCCCGCTTTAAACACTCTAATTTTTTCAAAGTAAAGGTCCTGATTCATCGAAACACCCAAGAGCATCCCGACTCACCAGAAGGTGAGAAATTGGCTACACACCGTTTCATGCCCCTAAAGGCACGATCGATATATCCCAATCCCGAAATTCAACTACGAGCTTTTTAACCGCAACAACACTAATATACGCTATTGGAGCTGGAATTACCGCGGCTGCTAACACCAGACTTGCCCTCCAA
+
DCDDDIHIHIIIIIIHIIIIIIIHEHEHIIIIIHIHIIIIHIIIIHIHHIEHHIHIIIEHHHIIHHHHH1FHHCHHIIIIIIIII?HHCEHHIIHIIICHHHHHIIIIIIIHHIIIIIIIIHHHHIIHHHDHHHIHIIIIIIIHIIIIIIIHIIIIIIIIIIIIIIIIIIHIHIHHIIHHHIIIIHIIIIIIIIIIIIIIIIIHHIHHIIIIHIIIIIII<IIIIIIIIHG=IIIIIIIIIIIIIIHGIIIIIIIIIIIIIIIHIIIIHIIIIIIIIIHIIIIIIIIIHIIIIIIIHIIIIIIIIIIIIIIIIIIIIIIIIIIIIIIIIHHHIIIIHIIIIIIHDDDDD
@HISEQ:969:HM2KJBCX2:2:1102:10481:49346 2:N:0:ACTATGCA
AACCTCGGATAACCCAACTATCCCTATTAATCATTACGGTGATCCTAGAAACCAACAAAATAGAACCATGCCGTCCTATTCTATTATTCCATGCTAATGTATTCGAGCAAAAATGCCTGCTTTAAACACTCTAATTTTTTCAAGGTAAAGGTCCTGGATCCGCAAGACACCCAATTAAGGACATCAAGTTTCTCCAGAAGGTGAGAAATCAACAGCGACAGTTCATACCCCTTAAGGCATGACCATCACGTCAATCCCGAAATTCAACTACGAGCTTTTTAACTGCAACAACTTTAATATACGCTATTGGAGCTGGAATTACCGCGGCTGCTGGCACCAGACTTGCCCTCCAA
+
B@@@BHHHHIHHEEHHHICCH111DFFHCG@CCHG1<<D<111<<FHHICHHFHHI1FCEFEHEHHCGHGI1<<C/<D@11DCHHE1@11<F1DC1CCC@G<<@CG@EGFCHHG<EF@@HFCHG8<EG1FGFCEH<F1<.HGGA1@CBF<GEHA?GHHEF:11CGE?DGD@)<DCDCD<<<<HHED/FEHCG?9:IIIHHIHHHHHHHFCHIHHF8GFCIIHHEHG7<F<GIIHG8FHEIHHHHIHG@@HEHHFE<IIHHHFGE?HIIHHGEHEHEIHHHF1CF1EHHG?EHHHG1HHHGD<HIIHHCD<11?F@CEHECCC<<DHIIHECHC@<1EHIHG1@D=<@<0B?DD
@HISEQ:969:HM2KJBCX2:2:1102:14374:49570 2:N:0:ACTATGCA
AACCTCGGATAACCCAACTATCCCTATTAATCATTACGTTGATCCTAGAAACCAACAAAATAGAATCGAACGTCCTATTTCATTATTCCATGCTAATGTATTCAAGCGCGTGCCTGCTTTAAACACTCTAATTTTTTCAAAGTAACAGTCCTGACTCCCCACAACATCAAATTAATGACATCATGATTCATCAGAAGGGAGAAATCAATGACATTAGTACGTACCGAAGGCACGACCGACGTATTGATCCCGAAATTCAACTACGAGCTTTTTAACTGCAACAACTTTAATATACGCTATTGGAGCTGGAATTACCGCGGCTGCTGGCACCAGACTTGCCCTCCAA
+
CDDDDIIIIIIIIIIIIIIIIIIIIIHIIIGIIIIIIIIIFHHIIIIIGIIIIHIIIIIIIHHIHIIIIIIIHHHHIIIIIIIIIIIIHIIIIIGIIIIIIHHHIHIIIIIIHIIHIIHIIIHHIIIIIIIIIIIIIHEIIHHIIHIIIHHIIIIIIIHIIIIIHIHHHIIIIIIIIHIHIIIIIHHIIIIIIIIIIIIIIIIIIIHHIIIIIIIIIIIIIIIIIIIIIIIIIIIIIIIIIIHGDIIIIIIIIIIIIIHIIIIIIIIIIIIIIIIIIIIIIIIHIIIIIIIIIIIIIIIIIIIIIIIIIIHIIIIIIIIIIIIIIIIHIIHIIIIIIIIIIDDDDD
@HISEQ:969:HM2KJBCX2:2:1102:6629:50239 2:N:0:ACTATGCA
AACCTCGGATAACCCAACTATCCCTATTAATCATTACCTCAAGTTCCGAAGACCAACAAAATAGAACTGAGGTCCTATTCCATTATTCCATGCAACATTATTCGGGCGGAGACGCCTGCTTTAAGCACTCTAATTTTTTCAAAGTAAACGTACCGATCGCCCATGACACTCGGTGAAGAGCACCAAGGGACAGCTCGGTAAAATGTTCAGCCAAGAAGTAGCCACCGGCAGGTGGACCGCTTGACTTGAACTGAGATCCAACTACGAGCTTTTTAACCGCAACAACTTTAATATACGCTATTGGAGCTGGAATTACCGCGGCTGCTGGCACCAGACTTGCCCTCCAA
+
0<0001<CC00<1<F0DH111111<<1111<11<D1G@1<1<<G1<D0<<<<D<F?EC1C1<D1DH@@G1D11<1<1111<<<<E@11<<1<1<<1<IHHC>5D1FHHIHHG=CFHF@<FHB?HIHG@IH@HDEGAEAFFE@HHEHEBGBCCADHHCCA?IHHHEHGBE?ECFEEHG?EHEC@IHGH@HG/DHE@HGCGHHEIIHGHECC?FECFACIHFFHEDDDHHCGGEA=EHDDHHGHHHG<HEHIIHEFEF1EECHGEIHHFEDFIHHCCIHHEHGC?HCCGFCCHHEEDCHGEHGHFIHIIIIIIIHHHHIHHIHFGC@@FE<CIHHHFHHIIIIHB@DD@
@HISEQ:969:HM2KJBCX2:2:1102:12403:50115 2:N:0:ACTATGCA
AACCTCGGATAACCCAACTATCCCTATTAATCATTACGTCAATCCTAGAAACCAACAAAATAGGATCGAACGTCCTATTTCATTATTCCATGCTAATGTATTCAAGCGTTAGCTTGCTTTAAACACTCTAATTTTTTCAAAGTAACAGTCCAAATTCCCCGCAACACCAAATTAATGGCATTACGGCTCATCAGGAAGGAGGAATCAGTGAGACCAGTGCATACCGATGGCATGACCAATCTACTAACCCCGAAATTCAACTACGAGCTTTTTAACTGCAACAACTTTAATATACGCTATTGGAGCTGGAATTACCGCGGCTGCTGGCACCAGACTTGCCCTCCAA
+
DDCDDIIIIIGIIIIIHIIIIIHIIIIIIIIHIIIIIIIIIGIIIIIIIIIIIIIIIIIHIIHIIHHIHHIHIIIIHHIHGHIIIIHIGHHHHHIHIIIIIIIIIHHHIIIIHIIIIIIIIIHIIIIIIIIIIIIIIHHIIIIIIIIIIIIIIIIIIIIIIIIIIIIIIIIIIIIHIIIIIIIHHIIIIIIIIIIIIIIHIIIIIIIIIIIIIIIIIIIIIIIIIIIIIIIIIIIIIIIIIIIHFIHIIIIIIIIIIIIIIIIIIIIIIIIIIIIIIIIIIIIIIIIIIIIIIIIIIIIIIIIIIIIIIIIIIIIIIIIIIIIIIIIIIIIIIIIIIIIIIDDDDD
@HISEQ:969:HM2KJBCX2:2:1102:16316:50130 2:N:0:ACTATGCA
AACCTCGGATAACCCAACTATCCCTATTAATCATTACGGCGACTCTAGAAACCAACAAAATAGAACCGCACGTCCTATTTTATTATTCCATGCTAATGTATTCGAGCATAAGCCTGCTTTGAACACTCTAATTTTCTCAAGGTAAAAGTCCTGGTTCCCCAACACACCCAGTGAAGGGCATGCCGGCTCACCAAGAGGTAAGACCCAGCCAGACAGTACATACCGTTAGGCAGACCATCCAGCCAGGCCTGAAGTTCAACTACGAGCTTTTTAACTGCAACAACTTTAATATACGCTATTGGAGCTGGAATTACCGCGGCTGCTGGCACCAGACTTGCCCTCCAA
+
DDDDDHIIHIIIHIIIIIIIIIIIIHIIIIIIIIIIIIIIIHIIIIIIGHIIGHIIIIIGIGIHIIIIIIIIIHGGCEHIIIIIHIIGHHGIHIIIIIIIHIIIIIIIIIIIIIIIIIIIIIIIIIIIIIIIHHIHIIIIIIIIIIIHIIIIIIIIIIIGIIIIHGHIHIIHIIHIHHIIIIIIIIHIIIIIIHHIHHHHIHFHIIIIIIHIIIIIIIIIIIIIIIIIIIIIHIIHIHII=HHGIIIIIIHIIIIIIIIIHIIIIIIIIIIIIIIIIIIIIHHHHIIIIIIIIIIIIIIIIIIIIHHHIHIIIIHIIIIIIHHIIHIIIIIIIIIIIIIIDDDDD
@HISEQ:969:HM2KJBCX2:2:1102:12517:51689 2:N:0:ACTATGCA
AACCTCGGATAACCCAACTATCCCTATTAATCATTACGGTGGTCCTAGACCAACAAAATAGAACCAACGTCCTATTTTATTATTCCATGCTAATCTATTCAAGCAAAAGCCCGCTTTAAACACTCTAATTTTTTCAAGGTAATGGTCCTGGTTCCCACGGCACACGCGATAAAAGAACGTGCCGGTTCACCAGAAGGTAAGACCCGACACAGAACAGTACTCGCCAAAGACGGACCGCCCGGCCAGGCCTAAAATTCAACTACGAGCTTTTTAACTGCAACAACTTTAATATACGCTATTGGAGCTGGAATTACCGCGGCTGCTGGCACCAGACTTGCCCTCCAA
+
DDDDDIIFHICHHGGHIIIIIIIIIIGIEHIHIHHIHEHHIIHIIIFHFHIFIIGHHIIIHIHHFHEHIHHIHHIIGIIHHEHIEHEDCHHIIIHHHIHHHHHHIIHIIHHEIIHHHHHHHEHHHIIGGHHIIHIHHHIIHIIHHHIIIIIHIDHHHIIIIIIIIIHHIFIHEHIHGHIIIIHHGIIIIHGIHHHHIGHHHHHGIHHHIIIIIIIIIIHDDIIIIIIIH<HIIIHHHIHIHHECHHHIGIIIHIIHHGECECIHCHHFIIIIHHHIHIIHHHHFIHEIIIIHHHFHHHGFIIIIHCHHIHHIIIHGIIIIIIIIIHFIIIIHFHHIIIIIDDD@D
@HISEQ:969:HM2KJBCX2:2:1102:13576:51271 2:N:0:ACTATGCA
AACCTCGGATAACCCAACTATCCCTATTAATCATTACGGTGATTCAGAAACCAACAAAACAGGACCACCGTCCTATTTTATTATTCCATGCTAATGTATTCAGACATAAGCCTGCTTTGAACACTCTAATTTTTTCAAGGTAAAGGTCCTGGTTTCCTACCACGCTAAATTAATAACATGATAGTTCCCCAGAAGGTAGAAATTCTACACGCCAGTACAGACAATAGCCCGACCAACGATAGAACCCCGAAATTCAACTACGAGCTTTTTAACTGCAACAACTTTAATATACGCTATTGGAGCTGGAATTACCGCGGCTGCTGGCACCAGACTTGCCCTCCAA
+
D0D@DHIIIGGEHHIHHHHHGF?FFHGHFHHHIIHHCHHHHGHEHIIHIGHHHHHIHGEGHGEHHIHIHII@HHEHI?GIHHEHHHEHHICCGGHHGHHCHIHHHIIHHEECHIEEGEHHHIHGGG@HGHEHHIGHHHI@CAGFECC1FHHEHHFHHEGFHHFHCGHHHIHHFCEHEGHFHHHEDCCCGFEHEHHC7DGHHGGHHFGFHIHIGIIHHHGHGGEHHHIHCF%HHHHIHIHGEDIHC<FGEHHEIHIHGE@HHHIGDGHFC@C<HGHFIH?FD1<@EIHHCD<DG@FHHHGIHG??IHHIIHHGIHGHIIIHHGCHHHIHH@FEECHIHHDDDD@
@HISEQ:969:HM2KJBCX2:2:1102:15140:52818 2:N:0:ACTATGCA
AACCTCGGATAACCCAACTATCCCTATTAATCATTACGGTGATCCTAGAAACCAACAAAATAGAATCATGCCGTCCTATTTTATTATTCCATGCTAATGTATTCAAGCAAAATGCCTGCTTTAAACACTCTAATTTTTTCAAAGTAAAGGTCCTGGTTCCCCGCGACACCCAATTAAGGGCATCGCGGTTCTCCAGAAGGTGAGAAATTGACTACACCAGTTCATGCCCCTTAAGGCACGACCGATGTGTCAATCCCGAAATTCAACTACGAGCTTTTTAACTGCAACAACTTTAATATACGCTATTGGAGCTGGAATTACCGCGGCTGCTGGCACCAGACTTGCCCTCCAA
+
DDDDDIHIIIIIIHIIIIIIHIIIIIIIIIIIIIIIIIIIHHIEHHHIIIIIIIIIIIIIIIIIIHIIIFHEHHIIIGHHHIIHIIIIHIIIIHIIIHEFHFIIIIHHHIIIIIIIIHEHHHIIHHIHIIHIHHHHIIIIHHGIIIIHIIIIIIIIIIIIIIIHIHHIIHIHHEIIIIIIIIIIIIHIIIIIIHIIIIIIIIIHIIIIIIIIIIIIIIIIHIIIIIIIIIIIIIIIHIIIIIIIIIIIIHGHHIIIHIHIIIHIHIIIIIIIIIIIIHIIIIIIIIIIIHIIIIIIIIIHIIIHIIIIIIIIIIIIIIIIIIIHIIIIIIIIIIIIIIIIIIIIIIIDDDDD
@HISEQ:969:HM2KJBCX2:2:1102:13990:52896 2:N:0:ACTATGCA
AACCTCGGATAACCCAACTATCCCTATTAATCATTACGTCAATCCTAGAAACCAACAAAATAGGATCAAACGTCCTATTTCATTATTCCATGCTAATGTATTCAAGCGTTAGCCTGCTTTAAACACTCTAATTTTTTCAAAGTAACAGTCCTGTTTCCCTGCAACACCAAATTAATGACATTACAGTTCTTCAAGAAGGAGGAACCAGTAAAGCCAGTGCATACCAGAGGCACGACCAACCTACTAATCCCGAAATTCAACTACGAGCTTTTTAACTGCAACAACTTTAATATACGCTATTGGAGCTGGAATTACCGCGGCTGCTGGCACCAGACTTGCCCTCCAA
+
DDDBAIIHHHHIIIIIHIIIIIIIIHHIHIIGHIGGHH?GHIHHIIHEHHIHIHGII?HHIHGFHFHHHHHHCGH0CG?GCE<D?@@HC1<FCFHIFIHIGIIIHHFHCHHEGIHHHIHGHCHIIHHHHGCGFEDHFHHGHIHIIHHHIHHIHHHEGIIIIIHHHEIIHEHEFHIHIIHIHIIHHHHFHIIIIIIIIHIIIIHHIIHIIII2EHIHHIIIGHIIIIHGEIIIIIHHECHHGEGHFHHHHHHGIIHIHIHIHGHIIIIHEIHIIIHIIHIHHHHHHEEHIHIIIIIIIIIHHHG1IIHIIIIIIIHIIIIIIIIIIGIIHEGIIHIIIIIIIDDDB@
@HISEQ:969:HM2KJBCX2:2:1102:5794:53696 2:N:0:ACTATGCA
AACCTCGGATAACCCAACTATCCCTATTAATCATTACGTCAATCCTAGAAACCAACAAAATAGGATCGAACGTCCTATTTCATTATTCCATGCTAATGTATTCAAGCGTTAGCTTGCTTTAAACACTCTAATTTTTTCAAAGTAACAGTCCAAATTCCCCGCAACACCAAATTAATGGCATTACGGCTCATCAGGAAGGAGGAATCAGTGAGACCAGTGCATACCGATGGCATGACCAATCTACTAACCCCGAAATTCAACTACGAGCTTTTTAACTGCAACAACTTTAATATACGCTATTGGAGCTGGAATTACCGCGGCTGCTGGCACCAGACTTGCCCTCCAA
+
DDDDDIIIIIIIIIIIIIIIIIIHIIIIIIIIIIIIIIIIIIIGIIIIIIIIIIIIIIIIIHIIIIIHIIIIIHIIIIHIIIIIIIIIIIIIIIIHHIIIIHHIIIIIIIIIIIIIIIIIIIIHIIHHHIIIIIIIIIHIHIIIIIIIIIIIIIHIIHIHIIHIIIHIIIIIIIIIIIIIIIIIIIIIIIIIIIIIIIIIIIIIIIIIIHIHIIIIIIIIIIIIIIIIIIIIIIIIIIIIIIHHHHIIIIIIIIIIIIIIIHHIIIGIIIIIIIIIIIIIIIIIIIIIIIIIIIHIIIIHHIIIIIIIIIIIIIIIIIIIIIIIIIIIIIIIIIIIIIIIIDDDDD
@HISEQ:969:HM2KJBCX2:2:1102:14391:53476 2:N:0:ACTATGCA
AACCTCGGATAACCCAACTATCCCTATTAATCATTACGGCGACTCTAGAAACCAACAAAATAGAACCGCACGTCCTATTTTATTATGCCATGCTAATGTATCCGGGCGTAGGCCTGCTTTGAACACTCTAATTTTCTCAAGGTAAACGTCCTGGTTCCCCAACACACCCAAGAAGGGCATGATGGCTCACCAAGAAAGAAAACACGGCCAGACAGTACACACCGTGAGGCGGACCGCCCAGCCACGTTCGAAGTTCAACTACGAGCTTTTTACCTGCAACAACTTTAATATACGCTATTGGAGCTGGAATTACCGCGGCTGCTGGCACCAGACTTGCCCTCCAA
+
DDDDDIIIIIIIIIIIIIIHHIIIIIIIIIIIHIIIIIHHIIIIHHHHIIIIIIIIIIIHHHHHIIIHIIIHHIIHIIGGGHHEHHEHHIIGFFIIIIHHIHHHIHIIIIIIHIHIIIIIIHIIIIHIHHHIIIIIIIIIIIHHHHIHHHHIIHHHIIIHIIIIIIIIHHHIHIIHIIIIHHIIIIHHIIIIIIIIIIHIHGHIIIHHIIIIIIIIIIIIIIIIIIIIIIIIIIIIIIG>IHGIGIIIIIIIIIIIIIIIIIIHGIIIIIIIIIIIHIIIIIIIIIIIIIIHIIIIIIIIIIIIIIIIIIIIIIHIIIIIIIIIIIIIIIIIIIIIIIIDDDDD
@HISEQ:969:HM2KJBCX2:2:1102:19285:54074 2:N:0:ACTATGCA
AACCTCGGATAACCCAACTATCCCTATTAATCATTACGTCAATCCTAGAAACCAACAAAATAGGATCAACGTCCTATTTCATTATTCCATGCTAATGTATTCAAGCGCGAGCCTGCTTTAAACACTCTAATTTTTTCAAAGTAACAGTCCTGATTCCCCACCACACCAAATTAATGACATGATGGTTCGTCAGAAGGTAGGAATCAGTAACACCAGTACGTACCGAAGGCACGACCAGCGTACTAATCCCGAAATTCAACTACGAGCTTTTTAACTGCAACAACTTTAATATACGCTATTGGAGCTGGAATTACCGCGGCTGCTGGCACCAGACTTGCCCTCCAA
+
DCDDDIIIIIIIHHIIIIIIIHIIIIIIIIIIIIIIIIIIIIIIHIIHIIHHHHIHIIIIIIGHIHHIIFHHH=GHIFHIIIIIGHIHIIIIIIIIHIIHIIIIIIIIHIIIHIIHIHHHIIIIIIIIIIIIIIIIIIIIIHIIHHIIIHHHHIHIIIHIIHHIHHIIIIIIIIHIHIHIIIIIIIIIHIIIIIIIIIIIIIIHIIIIIIIIIIIIIIIIIIIIIIIIIIIIIIIIIIIIIIHGIIIIIIHIIIHIIIIHIIIIIIIIIIIIIHIIIIIIIIIIIIIIIIIIIIIIIIIIIIIIIIIIIIIIIIIIIIIIIIIIIIIIIIIIIIIIIIIIDDDDD
@HISEQ:969:HM2KJBCX2:2:1102:17231:54014 2:N:0:ACTATGCA
AACCTCGGATAACCCAACTATCCCTATTAATCATTACGGTGATCCTAGAAACCAACAAAATAGAACCATGCCGTCCTATTCTATTATTCCATGCTAATGTATTCGAGCAAAAATGCCTGCTTTAAACACTCTAATTTTTTCAAGGTAAAGGTCCTGGATCCGCAAGACACCCAATTAAGGACATCAAGTTTCTCCAGAAGGTGAGAAATCAACAGCGACAGTTCATACCCCTTAAGGCATGACCATCACGTCAATCCCGAAATTCAACTACGAGCTTTTTAACTGCAACAACTTTAATATACGCTATTGGAGCTGGAATTACCGCGGCTGCTGGCACCAGACTTGCCCTCCAA
+
CDDDDIIIIIIIIIIIIIIIIIIIIIIIIIIIIIIIIIGIIIHHHIIIIIIIIIIIIIIIIIIIIIIIIHFHHH<EHIIIIIIIIGIIIIIIHIIIIIIEGFGIIIIIIIIIIIIIIIIHIIIIIIIIIHIIIIIIIIIIIHIIIIIIIIIIIIIIIIHIIIIIIIIHHFHFGIIIIIIIIIIHIIIIIIIIIIIIIIIHHIIIIIIIIIIIIIIIIIIIIIIIIIIIIIIIIIIIIIIIIIIIIIIIIIIHIIIIIIIIIIIIIIIIIHIIIIIIIIIIIIIIIIIIIIIIIHIIIIIIIIIIIIIIIIIIIIIIIIIIIIIIIIIIIIIIIIIIIIIIIIIIIIIIDDDDD
@HISEQ:969:HM2KJBCX2:2:1102:16551:55332 2:N:0:ACTATGCA
AACCTCGGATAACCCAACTATCCCTATTAATCATTACGTCGATCCTAGAAACCAACAAAATAGAATCAAACGTCCTATTTCATTATTCCATGCTAATGTATTCAAGCGTGCGCCTGCTTTAAACACTCTAATTTTTTCAAAGTAACAGTCCTGATTCCCCACGACACCAAATTAATGACATCGCGGTTCTTCAGAAGGTAGGAACCAATAATGCCAGTGCGTACCGAGGCACGACCGACAATCTGATCCCGAAATTCAACTACGAGCTTTTTAACTGCAACAACTTTAATATACGCTATTGGAGCTGGAATTACCGCGGCTGCTGGCACCAGACTTGCCCTCCAA
+
DDDADIIIIIIIIIIIIDHIHIIIIHGHIIIIHIHFFHIIIIIHHIIIIIIIHIIIIIHIIIIIHIIIIIH=FCGHHIHH?FHIIHII?CGHHHEHHGHEFIIIIIIHHHIHHHHHHHGGHIIIHHIIHIHHHFHHHHIIIIHHHIIIHHIIIIHIIIIIIHIIIIHHHHF@IIIIIHHHHIHIHIHIIIIIIIHIIIHHIHIFIHIIHGAIIIIIIIIIHHIIIIIHIIIHIIIIIIIIHEHHIIIIIHCIIIIIIIIIHHHIIIIIHHCIIIIIIIIIIIHIIIIIIIIHHIIIIIIIIIIIIIIIIIIIIIIIIIIIIIIIIIIIIIIIIIIIIIIIDDDDD
@HISEQ:969:HM2KJBCX2:2:1102:6133:56081 2:N:0:ACTATGCA
AACCTCGGATAACCCAACTATCCCTATTAATCATTACGGTGATCCTAGAAACCAACAAAATAGAATCATGCCGTCCTATTTTATTATTCCATGCTAATGTATTCAAGCAAAATGCCTGCTTTAAACACTCTAATTTTTTCAAAGTAAAGGTCCTGGTTCCCCGCGACACCCAATTAAGGGCATCGCGGTTCTCCAGAAGGTGAGAAATTGACTACACCAGTTCATGCCCCTTAAGGCACGACCGATGTGTCAATCCCGAAATTCAACTACGAGCTTTTTAACTGCAACAACTTTAATATACGCTATTGGAGCTGGAATTACCGCGGCTGCTGGCACCAGACTTG
+
ABD@DIIIIIIIIHGHFHIHHIHIFHIHIHHHHIIIGHFCEEH@CEHIGGHHIFG@ECGEHHHHCHI?HEHHI<CCE1DFCE?HHIEH?ECCF?CHEHIGHGHIIHHIIIGIHHIHHIHGHEFCGGHHHGHHCHIIIHHHCHHHHHHHHHIIIIHHHHIIIIHIHIHIIIIIHHIHIIIIHIHIIIHIIIIIIIIHIIIIIIIIIIHHHIIIIIIIIIIIIIIIIIIIIIIIIGIIIIIIIIHIHHIIHHHHDHIIIIIIIIIHGIIIIIIIIIIIHEGHEIIIHGIIHHHHHIHHGHHDIIIIIHHIIIIIIIIIIIIIIIIIIHIIHIIIIIIIIIIDDDDD
@HISEQ:969:HM2KJBCX2:2:1102:10788:56462 2:N:0:ACTATGCA
AACCTCGGATAACCCAACTATCCCTATTAATCATTACGTCAATCCTAGAAACCAACAAAATAGGATCGAACGTCCTATTTCATTATTCCATGCTAATGTATTCAAGCGTTAGCCTGCTTTAAACACTCTAATTTTTTCAAAGTAACAGTCCTGTTTCCCTGCAACACCAAATTAATGGCATTACAGTTCTTCAGAAAGGAGGAATCAGCGAAGCCAGTGCATACCAGTGGCACGACCAACCTGCTGACCCCGAAATTCAACTACGAGCTTTTTAACTGCAACAACTTTAATATACGCTATTGGAGCTGGAATTACCGCGGCTGCTGGCACCAGACTTGCCCTCCAA
+
DDDDDIIIIIIIIHHIIIIIIIIIIIIIIIIIIIIIIIIICHIIIIIFFCHIHIIICHHIHIGHHIHHGIIHHH@HHIHIIGIIHFFFE1DFHGIHIIHHIGHHHIIHIHHHHIIIIIIHHHIHHGIHHHHIIIIIIIIIHHIHIIIIIIHIHHIIHHGHIHHHIHHHIHHHHHIHIIIIIIIIIIHIIIIIIIIIIIIIIIIII<IIHIIIHH=HIIIIIIII<IIIHHEIIIIIIIHHIIIHHIIHIIIIIIIIIIHHIHIIIIIIIIIHHHCIHIIIIHIHHHIIIHIIIHIIIIIIIIIIIIIIIIIIIIIIIIIIIIIIIIIIIIIIIIIIIIIIIDDDDD
@HISEQ:969:HM2KJBCX2:2:1102:11737:57705 2:N:0:ACTATGCA
AACCTCGGATAACCCAACTATCCCTATTAATCATTACGGTGATCCTAGAAACCAACAAAATAGAACCATGCCGTCCTATTTTATTATTCCATGCTAATGTATTCAGGCATAGGCCTGCTTTGAGCACTCTAATTTTTTCAAGGTAATGGTTCTGCTTCCCCGGCACATCAAATTAATGGCATACCGGTTATTCAGAAGGTAGGAATCCATCACACCAGTGCGGACCGTGAGGCCCGACCGACGGATAGATCCCGAAATTCAACTACGAGCTTTTTAACTGCAACAACTTTAATATACGCTATTGGAGCTGGAATTACCGCGGCTGCTGGCACCAGACTTGCCCTCCAA
+
DDDDDIGIHIIIIIIIIIIHIIIIIIIIIIHHIIIIIIIIIHFHHHHIIHIIIIHIIIIIIH?HHIIIIFHHHII<HHHHIIIIIICHHIHHIEHIIIHIIIIIIHHCHIIHHHIIIIIIIIHGIHHIIIIHHHIIIIHHIIIHHIIIIIIIIIIIIHIIIIIIIIHHIIIIIIIIHIHIIHIIIIIIIIIIHIIHIIHIIIIIIIIIIIHGEHIIIIIHIIHIIIIIIIIIIIIIIIIIIIIIIHHIIHHIIHIIIIIIIIHHEIIIIHIIIHIIHIIIIIIIIIIIIIIIIIIIIIIIIIIIIIIIIIIHIIIIHIIIIIIIIIIIIIIIIIIIIIIIIIIDDDDD
@HISEQ:969:HM2KJBCX2:2:1102:7883:58912 2:N:0:ACTATGCA
AACCTCGGATAACCCAACTATCCCTATTAATCATTACGGTGATCCTAGAAACCAACAAAATAGAACCATGCCGTCCTATTTTATTATTCCATGCTAATCTATTCAAGCACAAGCCTGCTTTAAGCACTCTAATTTTTTCAAGGTAATAGCTCTGCTTCCCCAACGCACTAACTTAATAGCATGCTGGTTATTCAGAAGGTAGGAATTCATCAGGCCAGTGCGGACAGTGAAGCCCGACCAACCGACAAACTCCGAAATTCAACTACGAGCTTTTTAACTGCAACAACTTTAATATACGCTATTGGAGCTGGAATTACCGCGGCTGCTGGCACCAGACTTGC
+
DDDDDIIIIIIIIIIIHIIIIIIIIIIIIIIIIIIIIIIIIGGHIIIIIIIIIIIIIIIIIIHHHIIIIIIIIIIIIIIHHIIIIIIHIIIIIHIIIIIIIIIHIIIIIHIIIIIIIIHHIHHIIIIIIIIIIIIIIIIIIIIIIIIIIIIIIIIIIIIIIIIIIIIIIIIIIIIIIIHIIIIIIIIIIIIIIIIIIIIIIIIIIIIIIIIIIIIIIIIIIIIIIIIIIIIIIIIIIIIIIIIIIIIIGIIIIIIIIIIIIIIIIIIIIIIIIIIIHIIIIIIIIIIIIIIIIIIHIIIIIIIIIIIIIIIIIIIIIIIIIIIIIIIIIIIIIIIIDDDDD
@HISEQ:969:HM2KJBCX2:2:1102:19147:58329 2:N:0:ACTATGCA
AACCTCGGATAACCCAACTATCCCTATTAATCATTACGTCGATCCTAGAAACCAACAAAATAGAATCAAACGTCCTATTTCGTTATTCCATGCTAATGTATTCAAGCGTGAGCCTGCTTTAAACACTCTAATTTTTTCAAAGTAACAGTCCTGATTCCCCATGACACCAAATTAATGACATCATGGTTCGTCAGAAGGTAGGAATCAATAATACCAGTACGTACAATAGCACGACCAATAAATTGATCCCGAAATTCAACTACGAGCTTTTTAACTGCAACAACTTTAATATACGCTATTGGAGCTGGAATTACCGCGGCTGCTGGCACCAGACTTGCCCTCCAA
+
DDDDDIIIIIIIIIIIIIIIIIIIIIIIIIIIIIIIIGIIIIIIIIIEHIIIGIIIIIIIIIIIIIIIIIIIIGHIIGHIIIIIIIIIIIIIIIIIIIIIHHIHHIHIIIIHIIIIIIIIHIIIIIIIIIIIIIIIIIIIIHIIIIIIIIIIIIIIIIIIIIIIIIGIIIIIIIIIIIIGIIIIIIIIIIIIIIIIIIIIIIIIIIIHIIIHHIIIIIIIIIIIIIIIIIIIIIHIIIIIIIHH<IIIHIIIIIIIIIIIHIIIIIIIIIIIIIIIIIIIIIHHHIIIIIIIIIIIIIIIIIIIIIIIIIIIIIIIIIIIIIIIIIIIIIIIHIIIIIIIDDDDD
@HISEQ:969:HM2KJBCX2:2:1102:20714:58989 2:N:0:ACTATGCA
AACCTCGGATAACCCAACTATCCCTATTAATCATTACGTCAATCCTAGAAACCAACAAAATAGGATCAAACGTCCTATTTCATTATTCCATGCTAATGTATTCAAGCGTTAGCCTGCTTTAAACACTCTAATTTTTTCAAAGTAACAGTCCTGTTTCCCTGCAACACCAAATTAATGACATTACAGTTCTTCAAGAAGGAGGAACCAGTAAAGCCAGTACATACCAGAGGCACGACCAACTTACTAATCCCGAAATTCAACTACGAGCTTTTTAACTGCAACAACTTTAATATACGCTATTGGAGCTGGAATTACCGCGGCTGCTGGCACCAGACTTGCCCTCCAA
+
DDDDDIIIIIIIIIHIIIGIHIIIIGIIIIIIIIIIIIIIIIIIIIIIIIIHIIIIIIIIIIGHIIIIIIIIIIIIHIHIIIIIIIIGHHHHIHHIHGHIIHHHIHHHHHHEIHHHIHHIIIIHIIIIHIIIHIIIHIIIIIHIHIIHIIIIHHIIHHHIGIHHHIGIIIIIIHHHIHIIHIIIIIIIHIIIIIIIIIIIIIIHIHHIIIIHIHIIIIIIIIIIIIIIHIHIHIHIIIHIHFFHCIIHIIIIIIHIIIIIIHHIIHIHHIIIIIIIIIIIIIIIIIIIIIIIIIIIIHHHFIIIIIIIIIIIIIIIIIIIIIIIIIIIIIIIIIIIIIIIIDDDDD
@HISEQ:969:HM2KJBCX2:2:1102:7950:59070 2:N:0:ACTATGCA
AACCTCGGATAACCCAACTATCCCTATTAATCATTACGTCGATCCTAGAAACCAACAAAATAGAATCAAACGTCCTATTTCGTTATTCCATGCTAATGTATTCAAGCGTGAGCCTGCTTTAAACACTCTAATTTTTTCAAAGTAACAGTCCTGATTCCCCAAGACACCAAATTAATGACATCATGGTTCGTCAGAAGGTAGGAATCAATAATACCAGTACGTACAATAGCACGACCAATAAATTGATCCCGAAATTCAACTACGAGCTTTTTAACTGCAACAACTTTAATATACGCTATTGGAGCTGGAATTACCGCGGCTGCTGGCACCAGACTTGCCCTCCAA
+
DDDDDIHIIIIGHIIHIIIIIIIIIIIIIIIIIIIIIHIIIIIIIIIIIIIIIIIIHGIIIIGHIIIIIIIIIIIIHIHIIIIIIIIIIIIIIIIIHHIHHHIHIIIIIIIIIIIIIIIHHHHIIIIIIIIIIHIIIIIIIIHIIIIIIIIIIIIIIIHIIIIIIHFIIIIIIIIIIIIIIHIIIIIIIIIIIIIIIHHIIHIIIIIIIIGIIIIIIIIIIIIIIIIIIIIIIIIIIIIIIIIHIIIIIIIIIIIIIIIIIIIIIIIIIIIIIIIIIIIIIIIIIHHIIIIIIIIIIIIIIIIIIIHIIIIIIIIIIIIIIIIIIIIIIIIIIIIIIIIIDDDDD
@HISEQ:969:HM2KJBCX2:2:1102:7963:59481 2:N:0:ACTATGCA
AACCTCGGATAACCCAACTTATCCCTATTAATCATTACGTCGATCCTAGAAACCAACAAAATAGAATCAAACGTCCTATTTCATTATTCCATGCTAATGTATTCAAGCGCGAGCTTGCTTTAAACACTCTAATTTTTTCAAAGTAACAGTCCTGATTTCCCGCGACACCAAATTAATGACATCGTGGTTCGTCAGAAGGGAGAAACCAATAATGCTAGTACGTACAAAGTACGACCGACATATTAGTCCCGAAATTCAACTACGAGCTTTTTAACTGCAACAACTTTAATATACGCTATTGGAGCTGGAATTACCGCGGCTGCTGGCACCAGACTTGCCCTCCAA
+
DDDDDIIIIIIIIIIIIIIIIIIIIIIIIIIIIIIIIIIIIIIIIIIIIIIIIIIIIIIIIIGIIIIIIIIIIIIIIIIIIHHIIIIIIIIIIHIIIIIIIIIIIIIIIIIIIHIIIIIIIIIIIIIIIIIIIIIIIIIIIIIIIIIIIIIIIIIIIIIIIIIIIIIIIIIIIIIIIIIIIIIIIIIIIIIIIIIIIIIIIIIIIIIIIIIIIIIIIIIIIIIIIIIIIIIIIIIIIIIIHHHGI=IIIIIIIIIIIIIIIIIIIIIIIIIIIIIIIIIIIIIIIIIIIIIIIIIIIIIIIIIIIIIIIIIIIIIIIIIIIIIIIIIIIIIIIIIIIIIIDDDDD
@HISEQ:969:HM2KJBCX2:2:1102:19328:59511 2:N:0:ACTATGCA
AACCTCGGATAACCCAACTATCCCTATTAATCATTACGTCGATCCTAGAAACCAACAAAATAAAATCAAACGTCCTATTTCGTTATTCCATGCTAATGTATTCAAGCGTGAGCCTGCTTTAAACACTCTAATTTTTCCAAAGTAACAGTCCTGATTCCCTAAAACACCAAATTAATGGCATTATAGTTCGTCAGAAGAGAGAAACCGATTATACCAGTACGTACAAAAGCACGACCAGTAGACCGGTCTCGAAATTCAACTACGAGCTTTTTAACTGCAACAACTTTAATATACGCTATTGGAGCTGGAATTACCGCGGCTGCTGGCACCAGACTTGCCCTCCAA
+
D@D@DIIIIIIFHCHHIFIIIIHIGIIIIIIHHIHGIIIIHHIIHIIIIIIIIIIHEHHIHHFHHEHII@HHEHIIIHHHGHHIIIIIIIIIIIIIIHHGGHHIHHHDGIIHGHFHHHHHHHHGEFHHHHIIIHHHHHFEIHIIHIHIIHHHHIIIHEIHHHHHHHIIIIIIIIHGCHGEEEIIHHHEHHIIIIIIIIIIHIIHHGIHHHIIIIIIHHIIHHIHIIIIHIIIIHHIIIII<HEFHIHIIIHIIIIHHIIHIHIIIGIHIIHIIIIIIIIHIIHHGHHIIHIIIIIIHIIIIIIIIIIHIIIIIIIIIIHIIIIIIIIIIIIIIIIIIIIIDDDDA
@HISEQ:969:HM2KJBCX2:2:1102:10586:60414 2:N:0:ACTATGCA
AACCTCGGATAACCCAACTATCCCTATTAATCATTACGTCAATCCTAGAAACCAACAAAATAGGATCAACGTCCTATTCTATTATTCCATGCTAATCTATTCAAGCAAAAGCCCGCTTTAAACACTCTAATTTTTTCAAGGTAATGGTCCTGGTTCCCCGACACACCCAATAAAGGGCATACCGGCTCACCAGAAGGATAGACCCGACAACAGAACAGTACTCGCCAGAGACGGACCGTCCGGTCAGGCCTAAAATTCAACTACGAGCTTTTTAACTGCAACAACTTTAATATACGCTATTGGAGCTGGAATTACCGCGGCTGCTGGCACCAGACTTGCCCTCCAA
+
DB@BDEHIHIIH<<DHHHIF@1DC@CFEFGH?1FFCFHICHH1DGHHHH@?1D<FHHHEHHH1<<DGHHCHE1DHIH?EHCHEH@GE@<F?CHE1FEGE1DGFHEGG@<<DHH?HGHEEEEG@FFCB<1FHEHHGHHFHHEGGHHHHHAGHBDFHGIHGGHHIIG?HHIHHHF/FAFHGHHHHHGGHHCHI;HHEIHHG?DHECHHIHHHHHHIHCHHHHHHFFEHEHHHIHCGGH=HDCHHEECHG@D<IHHEFHEIHHIIHH?FIHHGEIIFIIIHIIIHGFHF<DCEHHG@HFHFEDDFHHIIHHIHHEHHHIIIHIIIHFHIIHIIIIIIIHHHHGH@ADDD
@HISEQ:969:HM2KJBCX2:2:1102:1566:60915 2:N:0:ACTATGCA
AACCTCGGATAACCCAACTATCCCTATTAATCATTACGTCGATCCTAGAAACCAACAAAATAGAATCAAACGTCCTATTTCATTATTCCATGCTAATGTATTCAAGCGTGCGCCTGCTTTAAACACTCTAATTTTTTCAAAGTAACAGTCCTGATTCCCCACGACACCAAATTAATGACATCGCGGTTCTTCAGAAGGTAGGAACCAATAATGCCAGTACGTACCGAAGCACGACCAACAATTCGATCCCGAAATTCAACTACGAGCTTTTTAACTGCAACAACTTTAATATACGCTATTGGAGCTGGAATTACCGCGGCTGCTGGCACCAGACTTGCCCTCCAA
+
DDDDDIIIIIIIIIIIIHIIIGIIIIIIIIIIHIIIIIIIIIIIIIHIIGIHIIIIIIIGIIIGHIHIIIIIIIIIHIIIIIIIIIIIIIIIIIIIIIIHHIIIIHIHHHIIIIIIIHHIHIHIIIIIIIIIIIHIIIIIIIIIIIIIIIIIIIIIIIIIIHHHIIIIIIIIIIIIIHIIIIIIIIIIHIIIIIIIIIIHIIIIIIIHIIIIIIIIIIIIIIIIIIIIIIIIIIIIIIIIIHHGIHIHIIIIIIIIIIIIIIIIIIIIIIIIIHHIIIIIIIHIIIIIIIIIIIIIIIIIIIIIIIIIIIIIIIIIIIIIIIIIIIIIIIIIIIIIIIIIDDDDD
@HISEQ:969:HM2KJBCX2:2:1102:14051:61182 2:N:0:ACTATGCA
AACCTCGGATAACCCAACTATCCCTATTAATCATTACATCGATCCTAGAAACCAACAAAATAGAATCAAAACGTCCTATTTCATTATTCCATGCTAATGTATTCAAGCGTAAGCCTGCTTTAAACACTCTAATTTTTTCAAAGTAACAGTCCTGATTCCCCACAACACCAAATAAATGACATCATGGTTCGTCAGAAGGGAGAAACCAACAATACCAGTACGTACCGAGGCACGACCGACATGATGGTCCCGAAATTCAACTACGAGCTTTTTAACTGCAGCAACTTTAATATACGCTATTGGAGCTGGAATTACCGCGGCTGCTGGCACCAGACTTGCCCTCCAA
+
DDDDDIIIIIIIIIIHIIIIIIIIIIIIIIHIIIIIIIIIIIIIIIIIIIIIIIIIIIIIIIHHIIIIIIIIIHHIIIIIIIIIIIGIHIIHIIIIIIIIIIHIIIIIIIIIIIHIIGIIIHHHIIHHHHIIIIIIHHIIIIIHIIIIIEHHIIIIIIIIIIHIIIIIIIIIIIIIIIIIIIIIIIIIIIIIIIIIIIIIIIIIIIIIIIIIIIIIIHGIIIIIIIIIIIIIIHIIIIIIIIIHEIIIGIIIIIIIHIIHIIIIIIIIIIIIIIIIIIIIIIIIGIHHHIIIGIIIIIIIIIIIIIIIIIIIIIIIIIIIIIIIIIIIIIIIIHIIIIIIIDDDDD
@HISEQ:969:HM2KJBCX2:2:1102:20090:60939 2:N:0:ACTATGCA
AACCTCGGATAACCCAACTATCCCTATTAATCATTACATCGATCCTAGAAACCAACAAAATAGAATCGGATGTCCTATTTCATTATTCCATGCTAATGTATTCAAGCGTGAGCCTGCTTTAAACACTCTAATTTTTTCAAGGTAACAGTCCTAATTCCCCGTGACACCAAATTAATGGCATTACGGTTCTTTAGAAGGTGAGAAATCAATAATATCAGTACATACCAACGGCATGACCGAAACATTGATCCCGAAATTCAACTACGAGCTTTTTAACTGCAACAACTTTAATATACGCTATTGGAGCTGGAATTACCGCGGCTGCTAGCACCAGACTTGCCCTCCAA
+
DDDDDIIIIIIIIIIIHHIIIIIIIIIIIIIIIIIIIHIIIIIIIIIHIIIIIIIIIIIIIIHHIIIIIHIIIIIIIIIIIIHIIIIHFHHHIIIIIIIHIIIIIIIIIIIIIIIIIIIIIIIIIHIHIIHIIIIIIHIIIIIIIIIIIIIIIIHIHHHHIIIIIHHIIIIHIIIIIIIIIIIIIIIIIIIIIIIIHIHHIIIIIIIIIHIIIIIIIIHIIIHIIIIIIHIIIIIIIIIIIHHIHHIIHIIIIIIIIIIIIIIIIIIIIIIIIIIIIIIIIIIIIIIIIIIIIIIIIIIIIIIIIIIIIIIIIIIIIIIIIIIIIIIIIIIIIIHIIIIIIIDDDDD
@HISEQ:969:HM2KJBCX2:2:1102:16853:60347 2:N:0:ACTATGCA
AACCTCGGATAACCCAACTATCCCTATTAATCATTACGTCAATCCTAGAAACCAACAAAATAGGATCAACGTCCTATTTCATTATTCCATGCTAATGTATTCAAGCGCGAGCCTGCTTTAAACACTCTAATTTTTTCAAAGTAACAGTCCTGATTCCCCACCACACCAAATTAATGACATGATGGTTCGTCAGAAGGTAGGAATCAGTAACACCAGTACGTACCGAAGGCACGACCAGCGTACTAATCCCGAAATTCAACTACGAGCTTTTTAACTGCAACAACTTTAATATACGCTATTGGAGCTGGAATTACCGCGGCTGCTGGCACCAGACTTGCCCTCCAA
+
DDDDDIIIHIIIIIIIIIIHIIIHGIIIGIIIIIIIIIFHIHIHIIIIIIIIIIIIHGHIIIHIIIIIIGG@HHHIIIIHIFHIHHHHHHHEHHHHHHEGHHHCGIIIIIIIIIIIIIHHHHIHIHGHHHHHHIGGHHEEHHIIIIHIHHHGHEEHHGF?HEHHFHHHHHHHHFCHHEFEHFHIIIHHIIIIIIIIIIIHGHHHIIIGHHIIIIHE?IIIIIIIHGIHHHGIIHHIIIIIHIHFHGIIIIIIHFIHEHGHHEIIIIIIIGIGHHIIIIIIIIHHIGIIIIIIIIIIIIIIIIIIIHIIIIIIIIIIIIIHIHIGIIIHIIIIIIIHIHIIADDDD
@HISEQ:969:HM2KJBCX2:2:1102:14636:60350 2:N:0:ACTATGCA
AACCTCGGATAACCCAACTATCCCTATTAATCATTACGTCAATCCTAGAAACCAACAAAATAGGATCAAACGTCCTATTTCATTATTCCATGCTAATGTATTCAAGCGTTAGCCTGCTTTAAACACTCTAATTTTTTCAAAGTAACAGTCCTGTTTCCCTGCAACACCAAATTAATGACATTACAGTTCTTCAAGAAGGAGGAACCAGTAAAGCCAGTACATACCAGAGGCACGACCAACTTACTAATCCCGAAATTCAACTACGAGCTTTTTAACTGCAACAACTTTAATATACGCTATTGGAGCTGGAATTACCGCGGCTGCTGGCACCAGACTTGCCCTCCAA
+
D@DDDHIIIIIIIEEGGHIHHHCDHEHHHIIGHIHFHIIIHHHEEHHIHHHEEHHHIIIIHIHHEFEHHHIHFHIHIICHHIGHHFHHGGGHHCHHIEHIIHGIIIIHHHCGHEHHEHHIIHHHHHIIGHGHHIIHHHFHHIIIIHIIIHHIHHHHHHHGHHFHHHHHIIHGHHIGIHHEHHHHHHHEHHGIHIIHHGCHGGGDEGGIHHIIHHCGHEHHEIH?IGIIIIIIHGHHIIHDIIHGCIHIIIIIIIIIIIIIIIHHIIIIIIIHHIHIIHEIIIIIIHIIHHHIIIHIGHGHFIIIHHIHIHG1DHIIIIIIIIIIIIIIHHIHHHEEHHIIIDDDDB
@HISEQ:969:HM2KJBCX2:2:1102:19915:61888 2:N:0:ACTATGCA
AACCTCGGATAACCCAACTATCCCTATTAATCATTACGTCAATCCTAGAAACCAACAAAATAGGATCGAACGTCCTATTTCATTATTCCATGCTAATGTATTCAAGCGTTAGTCTGCTTTAAACACTCTAATTTTTTCAAAGTAACAGTCCTGTTTCCCTGCAACACCAAATTAATGGCATTACAGTTCTTCAGAAAGGAGGAATCAGCGAAGCCAGTGCATACCAGTGGCACGACCAACCTGCTGACCCCGAAATTCAACTACGAGCTTTTTAACTGCAACAACTTTAATATACGCTATTGGAGCTGGAATTACCGCGGCTGCTGGCACCGGACTTGCCCTCCAA
+
DDDDDIIIIIIIIIIIIIIHIIIIIHIIIIIIIIIHIIIIIIIIIIIIIIIHIIIICHHIIIHIHIIIIIIIIIIIHIIIIIHHIIIEHIIIIIEHIIIIIIIHIIIIIIIIIHIIIIIIIIIIIIIIIIHIIIIIIIIIIIIIIIIIIIIIIIIIIIHIIIHIIIHIHGHHIIIIIIIIIIIIIIIIIIHIHIIIIIIIIIIIHIIIIIIIIIIIIIIIIIIIIIIIIIIIIIIIIIIIHHIHFIIIIIHIIIIIIIIIIIIIIIIIIIIIIIIIIIIIIIIIIIIIIIHIIIIIIIIHHIIIIIIIIIIIIIIIIIIIIIIIIIIIIIIIIIIIIIIIIDDDDD
@HISEQ:969:HM2KJBCX2:2:1102:3480:62078 2:N:0:ACTATGCA
AACCTCGGATAACCCAACTATCCCTATTAATCATTACGTCGATCCTAGAAACCAACAAAATAGAATCAAACGTCCTATTTCATTATTCCATGCTAATGTATTCAAGCGTGCGCCTGCTTTAAACACTCTAATTTTTTCAAAGTAACAGTCCTGATTCCCCACGACACCAAATTAATGACATCGCGATTCTTCAGAAGGTAGGAACCAATAATGCCAGTGCGTACCGAGGCACGACCGACAATCTGATCCCGAAATTCAACTACGAGCTTTTTAACTGCAACAACTTTAATATACGCTATTGGAGCTGGAATTACCGCGGCTGCTGGCACCAGACTTGCCCTCCAA
+
@D0@B@HEHH@GC<GEH=<F1DCCHHIIIECHHIHE11<<EE?1<<FFEEHH@EEE@@1C?CGCFHHC@<CCF10CH@111CHHGH?G<GHH1C1@EHHEHDGECHDDD0HECGHHHCGF@GCCCHEFFGFIIIHFHEECCIIGHGGEDHFGFHEHHIHG@EFHHHEEEIHIHIHIHHFGHEEHHGHHDC@HHFFHHHHIIHHFEIHHHH@@;?@HDHHHG@HEEGCEH@HDCCI>HHHFHFHG4GIHDEG<HECEHHEHHCHGCGHHFGHFGHHCIIHF@HHG@EHHEGGCHE?GFCIIHHHEHGEHHHHHHH<GIHHHIHEHEHIHE?HEHIIEFD@F0BDDB
@HISEQ:969:HM2KJBCX2:2:1102:16869:62131 2:N:0:ACTATGCA
AACCTCGGATAACCCAACTATCCCTATTAATCATTACGTTGTACCTAGAAACCAACAAAATAGGTTCGAACGTCCTATTTCATTATTCCATGCTAATTTATTCAAGCGTTTGCCTGCTTTAAACACTCTAATTTTTTCAAAGTAACAGTCCTGACTCCCCACAACACCAAATTAATGACATCATGGTTCATCAGAAGGGAGAAATCAACGACGCCAGTGCGTACCGAAGGCACGACCGACGTATTGATCCCGAAATTCAACTACGAGCTTTTTAACTGCAACAACTTTAATATACGCTATTGGAGCTGGAATTACCGCGGCTGCTGGCACCAGACTTGCCCTCCAA
+
DDDDDIIHIIIIIIIIIIIIIIIIIIIIIIIIIIIIIIIIIIIHIGHIIIIIIIIIHHHIIIIHHHIIHIIIHHHIIIHHIIIIIIIIGHIHGIHHHHIIHHHHIIIIIIIIIIIIIIIIIHIHIIIIIIHIHIIIIIIHHIIIIHHHHIIIIIIIIIIHHIIIIHGHIIIIIIIIIIIIIIIIIIIIIIIIIIIIIIIIIIIIIIIIIIIIIHIHIIIIIIIIIIIIIIIIIIIIIIIIIIIHGIIIIIIIIIIIIIIHIHHIIIIIHIIIHHGIIIIIIIIHIIHIIIIIIHIIIHHHHIIIIIIIHIIIIIIIIIIIIIIIIIIIIIIIIIIIIIIIIDDDDD
@HISEQ:969:HM2KJBCX2:2:1102:8168:61366 2:N:0:ACTATGCA
AACCTCGGATAACCCAACTATCCCTATTAATCATTACGTCGATCCTAGAAACCAACAAAATAGAATCAAACGTCCTATTTCATTATTCCATGCTAATGTATTCAAGCGCGAGCTTGCTTTAAACACTCTAATTTTTTCAAAGTAACAGTCCTGATTTCCCATGACACCAAATTAATGACATCGTGGTTCGTCAGAAGGGAGAAACCAATAATGCTAGTACGTACAAAGTACGACCGACATATTAGTCCCGAAATTCAACTACGAGCTTTTTAACTGCAACAACTTTAATATACGCTATTGGAGCTGGAATTACCGCGGCTGCTGGCACCAGACTTGCCCTCCAA
+
DDDDDIIIIIIIIIIIIIIIIIIIIIIIIIIIIIIIIIIIIIIIIIIIIIIIIIIIIIIIIIHHIIIIIIIHHHIIHIIIIIIIIIIIIHIIIIGIIIIIIIIIIIIIIIIIIIIIIIIIIHIHIIIHIIIIIIIIIIIIIIIIIIIIHIIIIIIIIIIIIIIIIIIIIIIIIIIIIIIHIIIIIIHIHIIIIIIIIIIIIIIIIIIIIIIIIHIIIIIIIIIIIIIIIIIIIIIIIIIHHHHIIIIIIIIIIIIIIIIIIIIIIIIIIIIIIIIIIIIIIIIIIIIIIIIIIIIIIIIIIIIIIIIIIIIIIIIIIIIIIIIIIIIIIIIIIIIIIIIDDDDD
@HISEQ:969:HM2KJBCX2:2:1102:5701:61644 2:N:0:ACTATGCA
AACCTCGGATAACCCAACTATCCCTATTAATCATTACGGTGGTCCTAGAAACCAACAAAATAGAACCATGCCGTCCTATTTTATTATTCCATGCTAATGTATTCAAGCAAAAATGCCTGCTTTAAACACTCTAATTTTTTCAAAGTAAAGGTCCTGGTTCCCCGCGGCATCCAATTAAGGACATCGCGGTTCTCCAGAAGGTGAGAAATTGACTGCACCAGTTCATACCCCGTGAGGCACGACCGATGCGCCAATCCCGAAATTCAACTACGAGCTTTTTAACTGCAACAACTTTAATATACGCTATTGGAGCTGGAATTACCGCGGCTGCTGGCACCAGACTTGCCCTCCAA
+
D@BB@HIGIIIIH?CGHGIIIIIHIIIIIIIIIIIIIIIHEEHHHGFHIHIIHI?HHHCCGHEHHIIGIHG?DEDHHHHFHHIIIIHIIFFHFGHGHHHHIHHFHIIHHHHIHIIGIIIIHHHGHGHHHIIHIGIIIIIHIHCIIIIIHHHIIHHIHHHHIIIIIIIIIIIIIHIIIIIIIIIIHIIIIIIIIIIIIIIIIIIIIIIIIHIIIHFGIIIIIIIIIIIIIIIHIHIIIIIIIIIIIIIIIIIHHIIIIIIIIIIIIIIIIHIIHGIIIIIIHIIHIIIIIIIIIIIIIIIHGIIIHIIIHHHHHHFIIIIIIIIIIIGIIHIIIIIIHIIIIIIIIIIIDDDDD
@HISEQ:969:HM2KJBCX2:2:1102:2518:62802 2:N:0:ACTATGCA
AACCTCGGATAACCCAACTATCCCTATTAATCATTACCTCGACTCCGAAAGCCAACGAAATAGAATCGAGATCCTATTCCATTATTCCATGCACTAATGTTCAGGCTGTAACGCCTGCTTTGAGCACTCCAATTTTTTCAAAGTAAACGTGCTGGCCATCCAATGGCACTCGGTTAAGAGAACCATGAACAAACCAACAAAATCGTCCGCATGAACAGTAAACACCGCAAGGTGTACCGTCCACGCGAAACCGAGATCCAACTACGAGCTTTTTAACCGCAACAACTTTAATATACGCTATTGGAGCTGGAATTACCGCGGCTGCTGGCACCAGACTTGCCCTCCAA
+
DDDDDIIIIIIHHHIIIIHIIIIIIIIIIIIIIIIIHHHHIIIIIIIIIIIIHIIIIIGIIHIGIHIIGHHIGIHHIIIIIIIIIIIIGIIIIIIHIIIIIIIHHIIHHIHIIHIIIIIIIGIIIIIIIIIIIIIHIIIIIIIIIIIIIIIHIIIHIIIIIIIIIIIIIIIIIIIIIIHIIIIIIIHIIIIIIIIIIIIIIIIIIHIIIIIIIIIIIIIIIIHIGIIIIIIIIIIIIIIIIIIIHHIHIIIIIIIIIIIIIIHIIIIIIIIIIIIIIIIIIIIIHIIIIIIIIIHIHIIIHIIIIIIIIIIIIIIIIIIIIIIIIIIIIIIIIHIIIIIIIIDDDDD
@HISEQ:969:HM2KJBCX2:2:1102:11739:62635 2:N:0:ACTATGCA
AACCTCGGATAACCCAACTATCCCTATTAATCATTACGTCAATCCTAGAAACCAACAAAATAGGATCAACGTCCTATTTCATTATTCCATGCTAATGTATTCAAGCGCGAGCCTGCTTTAAACACTCTAATTTTTTCAAAGTAACAGTCCTGATTCCCCGCCACACCAAATGAATGACATGATGGTTCGTCAGAAGGTAGAAACCAGTAACACCAGTACGTACCTAAGGCACGATCAACGTACTGATCCCGAAATTCAACTACGAGCTTTTTAACTGCAACAACTTTAATATACGCTATTGGAGCTGGAATTACCGCGGCTGCTGGCACCAGACTTGCCCTCCAA
+
DDDDBIIIIIIIIIIIIHIHHIIIIIIIIHIHIIIIIIIIIIIIIIIHIHIIIIIIIIGIIIHHHIIIIHHHHHIIIGIIIIIIIHHHHIIFGHIIIIHIHHHIIIIIIIIIIIIHIIIIIIIIIIIIHIIIIHHHIIIIIHHHHHIHIIIIIIHIIHIIHIIHHIHHIIIIIIIIIIIIIIIIIIIIIIHIIIIIIIIIIIHIIIIIIIHIIIIIIIIIIIIIIIIIIIIIIIIIIIIIIIHHIIIIIIIIIIIIIIIIIIIIIHIIIIIIIIIIIIIIIIIIIIIIIIIIHIIIIIIIIIIIIIIIIIIIIIIIIIIHIIIIIIIIIIIIIIIIIIIIDCDDD
@HISEQ:969:HM2KJBCX2:2:1102:2224:63630 2:N:0:ACTATGCA
AACCTCGGATAACCCAACTATCCCTATTAATCATTACGGTGGTCCTAGAAACCAACAAAATAGAACCACAACGTCCTATTCTATTATTCCATGCTAATCTATTCAAGCAATAGCCCGCTTTAAACACTCTAATTTTTTCAAGGTAATGGTCCTGGCTCCCCAACACACCCAACAAAGGACATGCTGATTCACCAGAAGGAAGACCCGACAGCAGACAGTACTCGCCAAAGACGGACCGCCCGGCCAGGCCTAAAATTCAACTACGAGCTTTTTAACTGCAACAACTTTAATATACGCTATTGGAGCTGGAATTACCGCGGCTGCTGGCACCAGACTTGCCCTCCAA
+
DDDDDIIIIIIIIIIIIIIIIIIIIIIIIHHIIIIIIIIIIHIIIIIIIIIIIIIIIIGHIIIIIIHHHIGIIIIIIIIIIIIIIIIIIIIIHIIIIIIIIIIIIIIIIIIIHIIIIIHHHIHHIHIIIIIIIHHHIIIIIIHIIIIHIIIIHHHHIHIIIIIIIIIIIIIIIIHIIIIIIHIIHIIIIIIIIIIIIIIIIIIIGIIIIIIIIIIIIIIIIIIIIIIIIHIIIIIIIIIIIIIHHIIIIIIIIIIIIIIIHIHIIIIIIIIIIIIIIIIIIIIIIIIIIIIIIIIIIIIIIIIIIIIIIIIIIIIIIIIIIIGIIIIIIIIIIIIIIIIIIDDDDD
@HISEQ:969:HM2KJBCX2:2:1102:13463:63175 2:N:0:ACTATGCA
AACCTCGGATAACCCAACTATCCCTATTAATCATTACGTCAATCCTAGAAACCAACAAAATAGGATCGAACGTCCTATTTCATTATTCCATGCTAATGTATTCAAGCGTTAGCCTGCTTTAAACACTCTAATTTTTTCAAAGTAACAGTCCTGTTTCCCTGCAACACCAAATTAATGACATTACAGTTCTTCAGAAAGGAGGAATCAGCGAAGCCAGTACATACCCGTGGCACGACCAACCTGCTGACCCCGAAATTCAACTACGAGCTTTTTAACTGCAACAACTTTAATATACGCTATTGGAGCTGGAATTACCGCGGCTGCTGGCACCAGACTTGCCCTCCAA
+
DDDDDIIIIIIIIIIIIIIIIIIIIIIIIIIIIIIIIIIIIIIHIIIIIIHHHIIIIIIHHIIHIIIIIIIHHCHHIIIIIIIIIIIIIIIGHHIIIIIIIIIIIIIIIIIIIIIIIIIIIHHHIIIIIIHHIIHIIIIIIIIIIIIIIIIIIIIIIIHIIIIIIIHIIIHHHIIIIIIIIIIIIIIIIIIIHIIIIIIIHIIHIIIHHIIIIIIIIIIIIIIIIIIIIIIIIIHIIIIIIIIHHIIIIIIIIIIIIIIIIIIIIIIIIIIIIIHIIIIIIIIIHHIIIIIIIIIIIIIIIIIIIIIIHIIIIIIIIIIIIIIIIIIIIIIIIIIIIIIIIDDDDD
@HISEQ:969:HM2KJBCX2:2:1102:6197:63673 2:N:0:ACTATGCA
AACCTCGGATAACCCAACTATCCCTATTAATCATTACGTCGATCCTAGAAACCAACAAAATAGGGTCAAACGTCCTATTTCATTATTCCATGCTAATGTATTCAAGCGTGTGCCTGCTTTAAACACTCTAATTTTTTCAAAGTAACAGTCCTGATTCCCCATGACACCAAATTAATGACATCATAGTTCGTCAGAAGGTAGAAATCAATAATACCAGTGCATACCGGAGGCACGACCAATATATTGATCCCGAAATTCAACTACGAGCTTTTTAACTGCAACAACTTTAATATACGCTATTGGAGCTGGAATTACCGCGGCTGCTGGCACCAGACTTGCCCTCCAA
+
DDDDDIIIIIHHIIIIIIIIIHHIIIIHHEHEHHHIIIIIHGH?HHHHIIHIHIIIIIHIIIHGIHHIFHHHHCHHEHHHIEHHHHHH?GHHHIIHIIIIIIIIIIIIIIIHGIIIIIHIIHIIIIIIIHIIIIHIIIIIIIIIIIIIIIIHIIIIIIIIHIIIIIIIIIIIIIIIIIHIIIIIIIIIIIIIIIIIIIIIIIIIIIIIIIIIIIIIIIIHIIIIIIIIIIIIIIIIHIIIIIHHIIIIIIIIIIIIIIIIIHIIIIIIIIIIIIIIIIIIIIIIIIIIIIIIIHIIIIIIIIIIIIIIIIIIIIIIIIIIIIIIIIIIIIIIIIIHIIIIIDDDDD
@HISEQ:969:HM2KJBCX2:2:1102:13700:63741 2:N:0:ACTATGCA
AACCTCGGATAACCCAACTATCCCTATTAATCATTACGGTGATCCTAGAAACCAACGAAATAGAATCAGTCCGTCCTATTTCATTATTCCATGCTAATGTATTCAGACGTTAGCCTGCTTTAAACACTCTAATTTTTTCAAAGTAACAGTCCTGATTTCCCATCACACCAAATAAATGACATGAAAGTTCCTCAGAAGGTAGAGATTTATCTCACCAGTGCAGACAATTAAGCCTGACCAATGGGTAAATCCCGAAGTTCAACTACGAGCTTTTTAACTGCAACAACTTTAATATACGCTATTGGAGCTGGAATTACCGCGGCTGCTGGCACCAGACTTGCCCTCCAA
+
DDDDDIIGHIHIHHHIHFHHIIEHHHIHIIIIIIIIHIIIIIIIHIIIIIIIIGHIIIIIIIHIIEEHIIIIIIIHIIIIIIIIIFIIIGGHHHIHIHIIIHHHHHIHIIIIEHHHHGHHHHHHHIHHHIIIIIIHIIHHHIIHHIIIIHHHIHIIIIIIHHIGIIHHGIHIIIIIHIHHIIIIIIIIIIIHIIIIIIIIIIIIHHHIIIIIGIIIIIIIIIIIIIIIHIHIGIIIHIHIIIHHHHGIIIIIIIIIIIIIIHIIIIIIIIIIIIIIIIIIIIIIIIIIHHIIIIIIIIIIIIIIIIIIIHIIIIIIIIIIIIIIHIHHIIHIIIIHHIIGIIIDDDDD
@HISEQ:969:HM2KJBCX2:2:1102:14730:63762 2:N:0:ACTATGCA
AACCTCGGATAACCCAACTATCCCTATTAATCATTACGTCGATCCTAGAAACCAACAAAATAGAATCAAACGTCCTATTTCGTTATTCCATGCTAATGTATTCAAGCGTGAGCCTGCTTTAAACACTCTAATTTTTTCAAAGTAACAGTCCTGATTCCCCATGACACCAAATTAATGACATCATGGTTCGTCAGAAGGTAGGAATCAATAATACCAGTACGTACAATAGCACGACCAATAAATTGATCCCGAAATTCAACTACGAGCTTTTTAACTGCAACAACTTTAATATACGCTATTGGAGCTGGAATTACCGCGGCTGCTGGCACCAGACTTGCCCTCCAA
+
DBDDDIIIHGHHIHIIHIII1DHHIIIIIIHGIIIIIIIIHHHIIIHFHHHIIIIHHHEHIHHIIHHEHICHHHIIIHHHIGHHHIII11FHEHHHHFHHHH?IHIHIHHIHHIHIIIHHHGCHHEEGHIIHFFGHHIIHHIHHHHEHHHIIIIHIIFHHEIIIHGHGF?EHIIIHHFGIIIIIHIIIIIIIIIIIIIIIIIIIHFIHHIHHHIHIIIHIIIIHGHIIIIIIIIIIIIIIIIHIIIIIIIIIIIIIIIIIIIIIIIIIIIIIIIIIIIGIIIIIIIIIIIIIHIIIIIIIIIIIIIIIIIIIIHHIIIIIIIIIIIIIIIIIIIIIIIIIDDDDD
@HISEQ:969:HM2KJBCX2:2:1102:13083:64215 2:N:0:ACTATGCA
AACCTCGGATAACCCAACTATCCCTATTAATCATTACGTCAATCCTAGAAACCAACAAAATAGGATCAAACGTCCTATTTCATTATTCCATGCTAATGTATTCAAGCGTTAGCCTGCTTTAAACACTCTAATTTTTTCAAAGTAACAGTCCTGTTTCCCTGCAACACCAAATTAATGACATTACAGTTCTTCAAGAAGGAGGAACCAGTAAAGCCAGTACATACCAGAGGCACGACCAACTTACTAATCCCGAAATTCAACTACGAGCTTTTTAACTGCAACAACTTTAATATACGCTATTGGAGCTGGAATTACCGCGGCTGCTGGCACCAGACTTGCCCTCCAA
+
DDDDDIIIIIIIIIIIIIIIIHIIIIIIIIIHIIIIIIIIIIIHIIIIGIIHHHHHIIIHHIHIIIGHHIIIHHIHIIHIHIIIIIIFFHIIFHHIIIIHHIIIIIIHIIIIIIIIIIIIIIIIIIIHHIIIIIIIIIHIHHIIIIIIHIIIIIIIIHIIIIIIIIIIIIIHIIIIIIIIIIIIIIIIIIIIIIIIIIIHIHHIIIIIIIIIIIIIIIIIIIIIIIIHIIIIIIIIIIIIIIIHHIIHHIIIIIHIIIIIIIIIIIIIIIIIIHIIIIIIIIIIIIIIIIIIIIIIIIIIHIIIIIIIIIIIIIIIIIIIIIIIIIIIIIIIIIIIIIIIIDDDDD
@HISEQ:969:HM2KJBCX2:2:1102:17051:63715 2:N:0:ACTATGCA
AACCTCGGATAACCCAACTATCCCTATTAATCATTACGTCAATCCTAGAAACCAACAAAATAGGATCGAACGTCCTATTTCATTATTCCATGCTAATGTATTCAAGCGTTAGCCTGCTTTAAACACTCTAATTTTTTCAAAGTAACAGTCCTGTTTCCCTGCAACACCAAATTAATGACATTACAGTTCTTCAAGAAGGAGGAATCAGTAAAGCCAGTACACACCATTGGCACGACCAACCTACTGACCCCGAAATTCAACTACGAGCTTTTTAACTGCAACAACTTTAATATACGCTATTGGAGCTGGAATTACCGCGGCTGCTGGCACCAGACTTGCCCTCCAA
+
BDDDDIHIIIIIIIIIIIIIHIIIIIIHIIHHIIIIIIHHHIIHIIIHHIHHHIIHIIIIIIHHIIHHHHHHGCGCHHIIIIIIHIGHIIHEHHHHIIIHIHHIIIIIIHIIIHIIHIIIHIHIHIIIHIIIHHHIHHIIIIIIIIIIIIIIIIIIIIIIIIIIIIIIIIIHHIIIIIIIIIIIIIIIIIIIIIIIIIIIIIGIIIIIIHIIIIIIIIIIIHHIIIIIIIIIIHHIIHEIIIHHHIIIIIIIIIIIIIIIIIIIIIIIHIIIIIIIIIIIIIIIIIIIIIIIIIIIIIIIIIIIIIIIIIIIIIIIIIIIIIIIIIIIIIIIIIIIIIIIIDDDDD
@HISEQ:969:HM2KJBCX2:2:1102:9288:65467 2:N:0:ACTATGCA
AACCTCGGATAACCCAACTATCCCTATTAATCATTACATCGATCCTAGAAACCAACAAAATAGAATCTGATGTCCTATTTCATTATTCCATGCTAATGTATTCAAGCGTAAGCTTGCTTTAAACACTCTAATTTTTTCAAGGTAACAGTCCTAATTCCCCATAACATCAAATAAATGACATTATGGTTCTTTAGAAGGTGAGAACCAATAAAACCAGTACATACCAAGGCATGACCGATTCCTTGATCCCGAAATTCAACTACGAGCTTTTTAACTGCAACAACTTTAATATACGCTATTGGAGCTGGAATTACCGCGGCTGCTGGCACCAGACTTGCCCTCCAA
+
DDDDDIIIIIIIIIIIIIIHIIIIIIIIIIIIIIIIIIIHHIIIIIIIIIIIIIIIHHIIIIHIIIIIIIIHIIIIFIIIIIIIHHIIIIIIIIIHIIIIIIHIIIIIIIIIHIIIIIIIIIIIIIIIIIIIIIIIIIIIIIIIIIIIIIIIIIIIHIIIIIIIIIIIIIIIIIIIIIIIIIIIIIIIIIIIIIIIIIIIIIIII;IIIIIIIIIIIIIIIIIIIIIIIIIIIIIIIIIIIIIHIIIIIIIIIIIIIIIIIIIIIIIIIIIIIIIIIIIIIIIIIIIIIIIIIIIIIIIIIIIIIIIIIIIIIIIIIIIIIIIIIIIIIIIIIIIIIIIIDDDDD
@HISEQ:969:HM2KJBCX2:2:1102:11851:65330 2:N:0:ACTATGCA
AACCTCGGATAACCCAACTATCCCTATTAATCATTACGGTGGTCCTAGAAACCAACAAAATAGAATCATGCCGTCCTATTTTATTATTCCATGCTAATGTATTCAAGCAAAATGCCTGCTTTAAACACTCTAATTTTTTCAAAGTAAAGGTCCTGGTTCCCCGCGGCATCCAATTAAGGACATCGCGGTTCTCCAGAAGGTGAGAAATTGACTGCACCAGTTCATACCCCGTGAGGCACGACCGATGCGCCAATCCCGAAATTCAACTACGAGCTTTTTAACTGCAACAACTTTAATATACGCTATTGGAGCTGGAATTACCGCGGCTGCTGGCACCAGACTTGCCCTCCAA
+
DDDADHICHHIIIIIIIIHIIIHIIIIIIIHGIIIIIIIIHIIHHHHHIHIIIIIIGGIGIIHIIIIHIIHIIHIIIIIIIIIIHIIHHEHHIIIHFHIEGCIIIHHIIIIIIIIIIIIIIHIIHHHIGHHIHIIIIIIIIIHIIIIIIIIIIIHIHHIIIIIIIIIIIIIIIIIHIIIIIIIIIIIIIIIIIIIIIIIIIIIIIHIIIIIIIIIIIIIIIIIIIIIIIIIIIIIIIIIIIIIIIIIIHHGIIIGIIIIIIIIIIIIIIIIHIIIIIHIIIIIIIIIIIIIIIIIIIIHHIIIHIIIIIIIIIIIIIIIIIIIIIIIIIIIIIIIIIIIIIIIIIIIDDDDD
@HISEQ:969:HM2KJBCX2:2:1102:15313:65645 2:N:0:ACTATGCA
AACCTCGGATAACCCAACTATCCCTATTAATCATTACGGTGATCCTAGAAACCAACAAAATAGAACCATGCCGTCCTATTCTATTATTCCATGCTAATGTATTCGAGCAAAAATGCCTGCTTTAAACACTCTAATTTTTTCAAGGTAAAGGTCCTGGATCCGCAAGACACCCAATAAAGGACATCAAGTTTCTCCAGAAGGTGAGAAATCAACAGTAACAGTTCATACCCCTTAAGGCATGACCATCACGTCAATCCCGAAATTCAACTACGAGCTTTTTAACTGCAACAACTTTAATATACGCTATTGGAGCTGGAATTACCGCGGCTGCTGGCACCAGACTTGCCCTCCAA
+
DDDDDIIIIIIIIIIIIHIIIIIIIIIIIIIIIIIIIIHIIIIHIIIHIIIIIIIIIIHIIIHHIIIIIHEHIHHHIIHHHHIIIIHIIGHGHHIIIIHIIHHHIIIIIIIIIIHIHIIIIIIHIHIIIIHHIIIIIIIIIIIIIIIIIIIIIIIIIHHIIHIIIIIIIIIIIIIIIIIIIIHIIIIIHIHIHIIIIIIIIIIIIIIIIIIIHHIIIIIIIIIIIIIIIIIIIIIIIIIIIIIIIIHHHHHDHIIIIIIIIIIIIIIIIIIIIIIIIIIGIIIIIIIIIIIIIIIIIIIIIIIIIIIIIIIIIIIIIIIIIIIIIIIIIIIIIIIHIIIIIIIIIIIIDDDDD
@HISEQ:969:HM2KJBCX2:2:1102:9343:66975 2:N:0:ACTATGCA
AACCTCGGATAACCCAACTATCCCTATTAATCATTACATCGATCCTAGAAACCAACAAAATAGAATCGGATGTCCTATTTCATTATTCCATGCTAATGTATTCAAGCGTGAGCCTGCTTTAAACACTCTAATTTTTTCAAGGTAACAGTCCTAATTCCCCGTGACACCAAATTAATGGCATTACGGTTCTTTAGAAGGTGAGAAATCAATAATATCAGTACATACCAACGGCATGACCGAAACATTGATCCCGAAATTCAACTACGAGCTTTTTAACTGCAACAACTTTAATATACGCTATTGGAGCTGGAATTACCGCGGCTGCTGGCACCAGACTTGCCCTCCAA
+
DDDDDHIGIIIIIIIIIIIIIIGIIIIIIIIHHHHIIIIHIHHHIIIHIIIIIIIHFHHGHIIIIIHHHIIIIGIHHIIIGIHHHIIHHIIIFHIIHIIIIIIIIIIIIIIIHIIIIIIIHIHHIIIIIGIIIIIIIIIIGIIIIIIIHIIIIIIIIIIIIIIIIIIIIIIIIIIIIIHIIIIIIIIIIIIIIIIIIIIIIIIIIHIIIIIIIIIIIIIIIIIIGIIIIIIHIIIIIIIIIIIHGDIGIIIIIIIIIIIIIIIIIIIIIIIIIIIIIIIIIIIIIIIHIIIIIIHIIIIIIIIIIIIIIIIIIIIIIIIIIIIIIIIIIIIIIIIIIIIIIIDDDDD
@HISEQ:969:HM2KJBCX2:2:1102:13700:66749 2:N:0:ACTATGCA
AACCTCGGATAACCCAACTATCCCTATTAATCATTACGTCAATCCTAGAAACCAACAAAATAGGATCGAACGTCCTATTTCATTATTCCATGCTAATGTATTCAAGCGTTAGCCTGCTTTAAACACTCTAATTTTTTCAAAGTAACAGTCCTGTTTCCCTGCAACACCAAATTAATGACATTACAGTTCTTCAAGAAGGAGGAATCAGTAAAGCCAGTACACACCATTGGCACGACCAACCTACTGACCCCGAAATTCAACTACGAGCTTTTTAACTGCAACAACTTTAATATACGCTATTGGAGCTGGAATTACCGCGGCTGCTGGCACCAGACTTGCCCTCCAA
+
DDDDDIIGIIIIIIIIIIIIIIIIIIIIIIIHIIIIIIIIIHIFIIIIIHIIIIIIIIHIIIEEHHIIIIIICG@EGGHIIHHIHHIIHHIIEHHIIHIIIIHIIIIIHHIIIHHHGHHIHHHIIHHIIHEHIIIIHIHIIIIIIIHIHIIHGIHIHIHIIIIIHIHIIIIHHIIIHHIHIHIIIIIHHIIIIIIIIIIIIIIIHIHIIIIGIIIIIHHIHEHIIIIIHIIIIIIIIHHHIIIIHIIIIIIIIIIIIIIIIIIIIIIIIIIIIIIIIIIIIHIHIIHIHIHHIIIIIIIHIIIIIIIIHIIIIIIIIIIIIIIIIIIIIHIIIIIIGIIIIDDDDD
@HISEQ:969:HM2KJBCX2:2:1102:3443:67344 2:N:0:ACTATGCA
AACCTCGGATAACCCAACTATCCCTATTAATCATTACTTCGGTCCTAGAAACCAACAAAATAGAACCAAAGTCCTATTCTATTATTCCATGCTAATGTATTCAAGCGTGAGCCTGCTTTAAACACTCTAATTTTTTCAAAGTAAAAGTCCTGGATCCCCAGCGCACTCAGTTAAGAGCACACTGGCTCCCCAGAAGGAAAGATCCGACCAGAGCAGTGCTTACCTTTCAGCAAGACCACCCAGCCAGATCCAAAATTCAACTACGAGCTTTTTAACTGCAACAACTTTAATATACGCTATTGGAGCTGGAATTACCGCGGCTGCTGGCACCAGACTTGCCCTCCAA
+
DDDDDGIIIIIIIIIIIHIIHIIIIIIIIIIIIIIIIIIIIIIIIIIIIIIIIIIIIIIIHHHIIIIIIGIHHHIIIIIIHIIGIIIGIIIIIIIHIHHIHHHIHIIIIIGIIHIIHHHIHIIIIIIIIIHIIIIHIIHHIIIIIHHIIHIGIHIIIIIIIIIIIIHHIHHIHHIIIIIIIIIIIIIIIIIIIIIIIIIIIIIIIIIIIIIIIIHIIIIIIIIIIIIIIIIIIIHIIIIIIIIIIIIIIIHIIIIIIIIIIIIIIIIIIIIIIIIIIIIIIIHIIHHIIIIIHIIIIIIIIIIIIHIIIIIIIIIIIIIIIGIIIIIIIIIIIHIIIIIIIDDDDD
@HISEQ:969:HM2KJBCX2:2:1102:4243:67115 2:N:0:ACTATGCA
AACCTCGGATAACCCAACTATCCCTATTAATCATTACTTCGGTCCTAGAAACCAACAAAATAGAACCAAAGTCCTATTCTATTATTCCATGCTAATGTATTCAAGCGTGAGCCTGCTTTAAACACTCTAATTTTTTCAAAGTAAAAGTCCTGGATCCCCAGCGCACTCAGTTAAGAGCACACTGGCTCCCCAGAAGGAAAGATCCGACCAGAGCAGTGCTTACCTTTCAGCAAGACCACCCAGCCAGATCCAAAATTCAACTACGAGCTTTTTAACTGCAACAACTTTAATATACGCTATTGGAGCTGGAATTACCGCGGCTGCTGGCACCAGACTTGCCCTCCAA
+
DDDDDIHGIHIIHIHIHIIIIIIIIIIIIIIIIIIIIIIIIHIIHIHHFHIIIIIIIHIHIGHGHIIIIIHHIIIIIHHHHHIIIIIIIHIIHIIIHIHIIHHIIIHHIIHHHHHHHHIIIHHIIIIIIIHIIHGIHIIIIIIIIIIIIHIIHGIIHFIIIIHIIIIIHHIIHIIHIIIIIHIIIIIIIHIIIHIIIIIIIGIIIIIIIIIIIHIIIIHIIIIIIIGIIIIIIIIIIIIIIIIHHIIIIIIIIIIIIIIIIIIIIIIIIIIIIIIIIIIIIIIIIIIHIIIIIIIIIIIIIIIIIIIIIIIIIIIIIIIIIIIIIIIIIIIIIIIIIIIIIDDDDD
@HISEQ:969:HM2KJBCX2:2:1102:11011:67201 2:N:0:ACTATGCA
AACCTCGGATAACCCAACTATCCCTATTAATCATTACGGTGATCCTAGAAACCAACAAAATAGAACCATGCCGTCCTATTCTATTATTCCATGCTAATGTATTCGAGCAAAAATGCCTGCTTTAAACACTCTAATTTTTTCAAGGTAAAGGTCCTGGATCCGCAAGACACCCAATTAAGGACATCAAGTTTCTCCAGAAGGTGAGAAATCAACAGCGACAGTTCATACCCCTTAAGGCATGACCATCACGTCAATCCCGAAATTCAACTACGAGCTTTTTAACTGCAACAACTTTAATATACGCTATTGGAGCTGGAATTACCGCGGCTGCTGGCACCAGACT
+
@DDDDHHHCGFCGHHHHHHHIH@GHHHHIHICFG@EEH@CCEHEHIHCEECHHEHHE1G?EE?G@HHCEHIIIHDCHHHFHHHIIFHH@CFC?GHIHEEGFFHCEFHCCHIIIIIGH@HHHFHHHFIIIIIIIIICHHIDHGHHA@GEHHCCEEHHHECHHHFHGEHHEH?GIHHCCEIIHHHHFIIIHHCGEEHIHIHHHGHIIIIHHHHHGHHHEIIIHHHEHHHHEHHIIHIHIIHHGGIIHHHHDGEIIHHGIGGHHF@EHHIHGEIHIHHGHHEEFGCHHHHIHIIHHHHHIHHCCEEFHHIHIHEHEGHIIIIIHDHHHHGHHHHHCIHHHG@@DBD
@HISEQ:969:HM2KJBCX2:2:1102:11720:67161 2:N:0:ACTATGCA
AACCTCGGATAACCCAACTATCCCTATTAATCATTACGTCAATCCTAGAAACCAACAAAATAGGATCAAACGTCCTATTTCATTATTCCATGCTAATGTATTCAAGCGTTAGCCTGCTTTAAACACTCTAATTTTTTCAAAGTAACAGTCCTGTTTCCCTGCAACACCAAATTAATGACATTACAGTTCTTCAAGAAGGAGGAACCAGTAAAGCCAGTACATACCAGAGGCACGACCAACCTACTAATCCCGAAATTCAACTACGAGCTTTTTAACTGCAACAACTTTAATATACGCTATTGGAGCTGGAATTACCGCGGCTGCTGGCACCAGACTTGCCCTCCAA
+
DDDDDIIHIIGIIIIGIIIIIIIIIIIIIIIIIIIIIIIIIIIIIIIIIIHIIIIIIIIIIIGFHGIIIHIIHIHIHHIIIIIIIIHIIIHFHHHHIIIIHIIHIIIHHHHHHIHIIIIIIIIIIIIHIIIIIIIIHIHHIHHIIIIIIHHIIIIHIIIIIIIIIIIIIIIIIIIIIIIHIIIIIHIGIIIIHIIIHHHIIIIHIIIIIIIIIIIIIIIIIIIIIIIIIIIIIIIIHIHHIIHFDIHDIIIIIIIIIIIIIIIIIIIIIIIIIIIIIIHIIIIIIIIIIIIIIIIIIIIHIIIIIIIIIIIIIIIIIIIIIIIIIIHIIHIIIIIIIIIIIDDDDD
@HISEQ:969:HM2KJBCX2:2:1102:17197:67448 2:N:0:ACTATGCA
AACCTCGGATAACCCAACTATCCCTATTAATCATTACGTTGATCCTAGAAACCAACAAAATAGGTTCGAACGTCCTATTTCATTATTCCATGCTAATGTATTCAAGCTAAAGCCTGCTTTAAACACTCTAATTTTTTCAAAGTAACAGTCCTAACTCCCCATAACACCAAATTAATGACATCATGGTTCGTCAGAAAGGAGAGACCAATGATACCAGTACGTACCGAAGGCACGACCGACATATTGATCCCGAAATTCAACTACGAGCTTTTTAACTGCAACAACTTTAATATACGCTATTGGAGCTGGAATTACCGCGGCTGCTGGCACCAGACTGCCCCCAA
+
DDDDDGHIIIIIIIIIIIIIIIIIIIIHHIIIIIIHIHHHIIIIHIICHIIIIIIIIIIIIHHHEHHIIIIIHIHIIIIIIIIIIIIHIIIHIIIIIIIIIHIIIIIIIIIIHIIHIHHIIIIIIIIHIIIIIHHIHHIIHIIIIIIIHIIIIIIIIIHIIIIIHIIIIIHIIIIIIIIIIIIIIIIHIHHHIIIIIIIIIIIIHIIIIHHIIIIIIIIIIIIIIIIIIIIIIIIIIIIIIHHIIIIIIIIIIIIIIIIIIIIIIIIIIIIIIIIIIIIIIIIIIIIIIIIIIHIIIIIIIIIIIIIIIIIIIIIIIIIIIIIIIIIIIIIIIIHIIIIDDDDD
@HISEQ:969:HM2KJBCX2:2:1102:4314:67471 2:N:0:ACTATGCA
AACCTCGGATAACCCAACTATCCCTATTAATCATTACGGTGATCCTAGAAACCAACAAAATAGAATCATGCCGTCCTATTTTATTATTCCATGCTAATGTATTCAAGCAAAATGCCTGCTTTAAACACTCTAATTTTTTCAAAGTAAAGGTCCTGGTTCCCCGTGACACCCAATTAAGGGCATCGCGGTTCTCCAGAAGGTGAGAAATTGACTACACCAGTTCATACCCCTTAAGGCACGACCGATGTGTCAATCCCGAAATTCAACTACGAGCTTTTTAACTGCAACAACTTTAATATACGCTATTGGAGCTGGAATCACCGCGGCTGCTGGCACCAGACTTGCCCTCCAA
+
DADDDHIFH@HHIEHHIHHHFFHHIIIHIIIIIIIE?CHHG1DFHGFFHHHIIIHIIIIHCHH?F@H1DCC1<CCECHHEHHHEEGFHHHECEHHHHHHF@GGIIIIGHIIHEFFGHFHHIIIIHHIIIHHHCIGIIHHGIIHIIIGGIIIGIIIHEEHHHIIIHIHHHHGIHCIIIHHH8IIIIIIIIIIHHHIIIIIIIIIHIIIIIIIIIIIHIIIIIIIIIIHGIHHHIHCIIIHHIGIIIIIIIIHHHIIHHHIIHHIHHIIIIIIIHIIIHIIIIIIIIIIHHIIIGIHIIHHEIIIIIIIIIIIIIHHHHIHIIIIIIIIIIIIIIIIIIIIIIHIIIIIDDDDD
@HISEQ:969:HM2KJBCX2:2:1102:9655:67798 2:N:0:ACTATGCA
AACCTCGGATAACCCAACTTCCCTATTAATCATTACGTCGATCCTAGAAACCAACAAAATAGAATCAAACGTCCTATTTCGTTATTCCATGCTAATGTATTCAAGCGTGAGCCTGCTTTAAACACTCTAATTTTTTCAAAGTAACAGTCCTGATTCCCCATGACACCAAATTAATGACATCATGGTTCGTCAGAAGGTAGGAATCAATAATACCAGTACGTACAATAGCACGACCAATAAATTGATCCCGAAATTCAACTACGAGCTTTTTAACTGCAACAACTTTAATATACGCTATTGGAGCTGGAATTACCGCGGCTGCTGGCACCAGACTTGCCCTCCAA
+
DDDDDIIIIIIIIIIIIIIIIIIIIIIIIIIIIIIIIIIIIIIIIGIHIIIHHIIIIGIIIIIIGHIIIHHHHIGGIEHHIIIIIHIIIIIGIIIHIIHHHHFIIHHIIHIIIHIIHIIHIIIHIIIIIIIIIGIIIIHIIIIIIIHHIIIIIIIIIIIIIHIIIIIIIIIIIIIIIIIHIIIIIHEIIGCHIIIIIIIIIIHHIIHIIIHGIIIIIIIIIIIIIHIIIIIIIIIIIIIIHHHIIIIIIIIIHIIIIIIIIIIIIIIIIIIIIIIIIIIIIIIHIHIIIIIIIIIIIIIIIIIIIIIHIIIIIIGIIIIIIHIIIIIIIIIIIIIIIIIDDDDD
@HISEQ:969:HM2KJBCX2:2:1102:17893:68324 2:N:0:ACTATGCA
AACCTCGGATAACCCAACTATCCCTATTAATCATTACGTCAATCCTAGAAACCAACAAAATAGGATCGAACGTCCTATTTCATTATTCCATGCTAATGTATTCAAGCGTTAGCCTGCTTTAAACACTCTAATTTTTTCAAAGTAACAGTCCTGTTTCCCTGCAACACCAAATTAATGACATTACAGTTCTTCAGAAAGGAGGAATCAGCGAAGCCAGTGCATACCAGTGGCACGACCAACCTGCTGACCCCGAAATTCAACTACGAGCTTTTTAACTGCAACAACTTTAATATACGCTATTGGAGCTGGAATTACCGCGGCTGCTGGCACCAGACTTGCCCTCCAA
+
DCDDDIIIIIIIIIIIIIIIIIIIIIIIIIGIIIIIIIIIIIIIHIIIIIIIIIIIIIGGHHHHHHIIIIIIIIIIIIIIIIIIIIIHIIIIIIIIIIIIIIIIIIIIIIIIIHIIIIHIHIIIIIIIHIIIIIIIIIIIHIIIIIIIIIIIIIIIHIHHIIIIIIHIIIIHIIIIIIIIIIIIIIIIIIIIIIIIIIIIIIIIIIIIIIIIIIIIIHIIIIIIIIIIIIIIIIIIIIIIIIIHHIIIIIIIIIIIIIIIIIIIIIIIIIIIIHHIIIIIIIIIIIIIIIIIIIIIIIIIIIIIIIIIIIIIIIIIIIIIIIIIIHEIIIIIIIIIIIIIIDDDDD
@HISEQ:969:HM2KJBCX2:2:1102:6966:69007 2:N:0:ACTATGCA
AACCTCGGATAACCCAACTATCCCTATTAATCATTACGTCAATCCTAGAAACCAACAAAATAGGTTCGAACGTCCTATTTCATTATTCCATGCTAATGTATTCAGGCGCTAGCCTGCTTTAAACACTCTAATTTTTTCAAAGTAACAGTCCTGTTTCCCCGCAACACCAAATTAATGGCATTACGGTTCTACAAGAAGGAGGAGTCAGCGAGCCAGTGCATACCATTGGCACGACCGACCTGCTAACCCCGAAATTCAACTACGAGCTTTTTAACTGCAACAACTTTAATATACGCTATTGGAGCTGGAATTACCGCGGCTGCTGGCACCAGACTTGCCCTCCAA
+
DDDDDIIIIIIIIHHHIIIIIIIIIIIIIIIIIIIIIIIIIIIIIIFHHGIHFHIIIIIIIEGHEFHEHIHHIHIIIIHEHIIIIIIIIIIIIIIHIIIIIIIIIIIIIIIIIIIIIIIIIIHHHIHHHHHIIIIIIIIIIIIIIIIIIIIIIIIIIIHIHHIIIIHHHIIIIIIIIIIIIIIIIIIHIIIHHIIIIIIIIIIIIHIHIGIIIIIIIIIIIIIIIIHIIIIIIHHGHIIIIHIHIIIIIIIIIIIIIIIIIIIIIIIIIIIIIHIIIIIIIIIIIIIIIIIIHIIIIIIIIIIIIIIIIIIIIIIIIIIIIIIIIIIIIIIIIHIIIIIIDDDDD
@HISEQ:969:HM2KJBCX2:2:1102:12122:69283 2:N:0:ACTATGCA
AACCTCGGATAACCCAACTATCCCTATTAATCATTACGTCAATCCTAGAAACCAACAAAATAGGATCGAACGTCCTATTTCATTATTCCATGCTAATGTATTCAAGCGTTAGCTTGCTTTAAACACTCTAATTTTTTCAAAGTAACAGTCCAAATTCCCCGCAACACCAAATTAATGGCATTACGGATCATCAGGAAGGAGGAATCAGTGAGACCAGTACATACCAGAGGCATGACCAACCTACTAACCCCGAAATTCAACTACGAGCTTTTTAACTGCAACAACTTTAATATACGCTATTGGAGCTGGAATTACCGCGGCTGCTGGCACCAGACTTGCCCTCCAA
+
DDDDDIIIIIIIIIIIIIIIIIIIIIIIIIIIIHIIIIIIIIIIGHIIIIIIIIIIIIIIIIHHIIIIIIIIIIIIIIIIIIIIHIIIGIIIIHIHHHIIIIHIIIGIIIIHIIIIIIIIIIIIHIHIIIIIIIIIIIHIIHIIIIIIIIIIIIIHIIIIIIIIIIIIHHHIHIIHIIIIIIIIIIIIIIIIIIIIIIIIIIIIIIIIIIHHHIIIIIIIIIIIIHIHIIIIIIIIIHHIIIHHGIHIIIIIIIIIIIIIIHHIIIIIIIIIIIIIIIIIIIIIIIIIIIIIIIIIIIIIIIIIIIIIIIIIIIIIIIIIIIIIIIIIIIIIIIIIIIIIIDDDDD
@HISEQ:969:HM2KJBCX2:2:1102:5427:69345 2:N:0:ACTATGCA
AACCTCGGATAACCCAACTATCCCTATTAATCATTACGTCAATCCTAGAAACCAACAAAATAGGATTAACGTCCTATTTCATTATTCCATGCTAATGTATTCAAGCGTGAGCCTGCTTTAAACACTCTAATTTTTTCAAAGTAACAGTCCTGACTCCCCACCACAACAAATTAATAACATGATGGTTTGTCAGAAGGTAAGAATCAGTAACACCAGTACGTACCAAAGGTACAACTAACGTACTAATCCTGAAATTCAACTACGAGCTTTTTAACTGCAACAACTTTAATATACGCTATTGGAGCTGGAATTACCGCGGCTGCTGGCACCAGACTTGCCCTCCAA
+
DDDCDIIIIHIIIFHIIIIGIIIIIIIIIIIIIIIIIIHHIIIIIIHHIIEHEHIIIIIHIFHHIHHIIIHHIIIHHIIHFHHIIGIIIIIHIIHIIHIHHHEHHHHHIHGHHHHHIIIIIHHGIIIIIHIIIHHHHG@HHHHFHIIIIIHIIIFFIIIIHIIHIHHHHGHHHHHIIHIIIIIIIIHIIIGIIIIIIIIIIIIHIIHHHHGIIIIIIIIIIIIIIIIIIIIHIIHHHGIIIIIHHGHIHHIIIHIIIIHFIIIIIIIIIIIHFHHIIIIIIIHIHIIIIIIHIIIHIIIIIHHIIHIIIHHDIIIIGIIIIGIIIIIIIIIHIIHIIIIIDDDDD
@HISEQ:969:HM2KJBCX2:2:1102:7289:70159 2:N:0:ACTATGCA
AACCTCGGATAACCCAACTATCCCTATTAATCATTACGTCAATCCTAGAAACCAACAAAATAGGATCAACGTCCTATTTCATTATTCCATGCTAATGTATTCAAGCGCGAGCCTGCTTTAAACACTCTAATTTTTTCAAAGTAACAGTCCTGATTCCCCACCACACCAAATTAATGACATGATGGTTCGTCAGAAGGTAGAAATCAGTAACACCAGTACGTACCGAAGGCACGACCAGCGTACTAATCCCGAAATTCAACTACGAGCTTTTTAACTGCAACAACTTTAATATACGCTATTGGAGCTGGAATTACCGCGGCTGCTGGCACCAGACTTGCCCTCCAA
+
DDDDDIIIIIIIIIIIIIIIIIIIIIIIGIIHIIIHIIIIIIIIIIIIIIIIIIIHHIIHHIHHHFHIIIIHHIHIIIIIIIGHHHHIIIHIIHHIIIIHIHHIIHHIIHHHIIIHIHIIHIIIIIIIICHHHGIHIIHIIIIHIIIIIIIIHHFIIHIIIEGHIIHIHIHIIIIHHIIHIIHIHEHIIIIIIIHHEHIHIHIHIIIIIIHIIIIIIIIHHIHIIIIHIIIHIIIIIHIHIIHHIHIHGHHIIIHHIIIIHHIIIIIHHIIIIIIIHIIIIIIHIHEIIIIIIIIIIIIIIIIIIIIIIIIIIIIIIIIIIIIIIHIIIIIIIIIIIIIICDDDD
@HISEQ:969:HM2KJBCX2:2:1102:2626:70278 2:N:0:ACTATGCA
AACCTCGGATAACCCAACTATCCCTATTAATCATTACGTTGTACCTAGAAACCAACAAAATAGGTTCGAACGTCCTATTTCATTATTCCATGCTAATGTATTCAAGCGTTTGCCTGCTTTAAACACTCTAATTTTTTCAAAGTAACAGTCCTGACTCCCCACGACACCAAATTAATGACATCATGGCTCATCAGAAGGGAGAAATCAACGACCCCAGTGCGTACCGAAGGCACGACCGACGTATTGATCCCGAAATTCAACTACGAGCTTTTTAACTGCAACAACTTTAATATACGCTATTGGAGCTGGAATTACCGCGGCTGCTGGCACCAGACTTGCCCTCCAA
+
CDDDDIIIIIIIIIIIIIIIIIIIIIIIIIIIIIIIIIIIIIIHIIIIHIIHIIIIIHIIIIHGIHHHIIIIHHIIIIIIIHIIIIIIIIIIIIIIIHHIIIIIIHIIIIIIIIIIIIIIHHHHIIIIIIIIIIIIIIIIIIIIIIHHHIIHIIHIIIIIHIIIIIIIIIIHIIIIIIIIHIIIIIIIIIIIIIIIIIIIHIIIIIHHHHIIIIIIIIIIIIIIIIIIIIIIIIIIIIIIIIHHGIIIIIIIIIIIIIIIIIHIIIIIIIIIIIIIIIIIIIIIIIIIIIIIIIIIIIIIIIIIIIIIIIIIIIIIIIIIIIIIIIIIIIIIIIIIIIIIIDDDDD
@HISEQ:969:HM2KJBCX2:2:1102:20954:69765 2:N:0:ACTATGCA
[truncated: 37,062,114 more chars]
