# Supplementary material for: Response of arbuscular mycorrhizal fungal community in soil and roots to grazing differs in a wetland on the Qinghai-Tibet plateau
Source: PeerJ. 2020 Jun 19;8:e9375. doi: 10.7717/peerj.9375 (PMC7307571; doi:10.7717/peerj.9375)
Supplement: Supplemental Information 26 [file peerj-08-9375-s026.zip › Root grazing 6-10/68.fastq]

@HISEQ:969:HM2KJBCX2:2:1101:4036:2964 2:N:0:ACTATGCA
GTGCTTGTGTAGCCCAACTATCCCTATTAATCATTACGGTGATCCTAGAAACCAACAAAATAGAACCATGCCGTCCTATTCTATTATTCCATGCTAATGTATTCGAGCAAAAATGCCTGCTTTAAACACTCTAATTTTTTCAAGGTAAAGGTCCTGGATCCGCAAGACACCCAATAAAGGACATCAAGTTTCTCCAGAAGGTGAGAAATCAACAGTAACAGTTCATACCCCTTAAGGCATGACCGTCACGTCAATCCCGAAATTCAACTACGAGCTTTTTAACTGCAACAACTTTAATATACGCTATTGGAGCTGGAATTACCGCGGCTGCTGGCACCAGACTTGCCC
+
ADDDBECHHIIHEFHIIIIIIIIHIIIIIIIIIIIIIICHIHFHIIIHIIIIIIIIIIIIIIHGIIIIHDEH<EDHHHGE@HHIIGIHHGHIGIHIIHHHHHHHHHHHFHHIIHGHHHIHHHIIHHHIIIHEEEFHHHEIIIIHHHHIIIIHHHIIIHHIHIIIIHHFGHIHIIHHGIIIIIIIIIHIIHGIGIHIIIIHHIHIHCEHHHIHGIIIIIIHHIIIHHHHHEIHG@AHGHIIIIIIIHHIHIIIIHDHHHHHGHHIIIIHHEEHHIIIHGIIIIIHIIIIIIIIIIIIIIIHHIIHHIHIIIIHIIHEHIIIIIIIIIIIHGHGIIIIIIIIHIIDDDDD
@HISEQ:969:HM2KJBCX2:2:1101:3463:3050 2:N:0:ACTATGCA
GTGCTTGTGTAGCCCAACTATCCCTATTAATCATTACGTCAATCCTAGAAACCAACAAAATAGGATCGAACGTCCTATTTCATTATTCCATGCTAATGTATTCAAGCGTTAGCCTGCTTTAAACACTCTAATTTTTTCAAAGTAACAGTCCTGTTTCCCTGCAACACCAAATTAATGACATTACAGTTCTTCAGAAAGGAGGAATCAGCGAAGCCAGTGCATACCAGTGGCACGACCAACCTGCTGACCCCGAAATTCAACTACGAGCTTTTTAACTGCAACAACTTTAAAATACGCTATTGGAGCTGGAATTACCGCGGCTGCTGGCACCAGACTTGCCCTCCAA
+
DDDDDIIIIIIIHIIIIIIIIIIIIIIIIIIIHHIIIIIIIIIHIIIIHIIIGIIIHE?HHHHHEHHIGHHHIEHHHIHHGHIIIIIIIIHHHHHHHHIIGGHIIHHHHHIHHHIIIIIIIIHIHHIHHHIIIIIIIHIIHHIIIIHIIIIIIIIIHIIHIIIIIIIIIIHHIIHIIIIFHIIHIIIHIIIIIIIHHIIIIGIIHIHIIHHIIIIIHHIIIIIIIIIIIGIIGIIIHHHIIIIHHIIIIIIHIIIIHIGIIIIIIIIIIIIIHIIIIIIIIIIIIIIHIIIIIIIIIIIIIIIIIIIIIIIIIIIIIIIIIIIIIIIIIIIIIIIIIIIIIDDDDD
@HISEQ:969:HM2KJBCX2:2:1101:12587:3632 2:N:0:ACTATGCA
GTGCTTGTGTAGCCCAACTATCCCTATTAATCATTACGGTGATCCTAGAAACCAACAAAATAGAATCATGCCGTCCTATTTTATTATTCCATGCTAATGTATTCAAGCAAAATGCCTGCTTTAAACACTCTAATTTTTTCAAAGTAAAGGTCCTGGTTCCCCGCGACACCCAATTAAGGGCATTGCGGTTCTCCAGAAGGTGAGAAATTGACTACACCAGTTCATACCCCTTAAGGCACGACCGATGTGTCAATCCCGAAATTCAACTACGAGCTTTTTAACTGCAACAACTTTAATATACGCTATTGGAGCTGGAATTACCGCGGCTGCTGGCACCAGACTTGCCCTCCAA
+
DDDDDFHHHHGIIIIIIIIIIIIIIIIIIGIIIIIHIHIIIIIIIIIIIHIIIIIIIIIIIIIIIIIIHFHHHHHIIIHHHIIIIIIIIGIHHIIIIHHE@DHIHIGHHIIIIIIIIIIIIIIIIIIHIIIIHIIHHHIIHHHIIHHHIIIHIIIIHIIIIIIIIIHIIHHIIIIIIIIIIIIIIIIIIIIIIIIHIIHIHIIHIIIIIIIIIIIIIIIIIIIHHIIIIIIIIIIIIIIIIIIIIIHIIIHIHIIHHIIIIIHHIIIHIIIIIIHHIIIIIIIIHIIIIIIIIIIIHIIIIIIIIGIIIIIIIHIIIIGIIIIIIIIIIIIIIIIHIIIIIIIHIIIBDDDD
@HISEQ:969:HM2KJBCX2:2:1101:15947:4092 2:N:0:ACTATGCA
GTGCTTGTGTAGCCCAACTATCCCTATTAATCATTACGTCAATCCTAGAAACCAACAAAATAGGATCGAACGTCCTATTTCATTATTCCATGCTAATGTATTCAAGCGTTAGCCTGCTTTAAACACTCTAATTTTTTCAAAGTAACAGTCCTGTTTCCCTGCAACACCAAATTAATGACATTACAGTTCTTCAAGAAGGAGGAATCAGTAAAGCCAGTACATACCATAGGCACGACCAACCTACTGACCCCGAAATTCAACTACGAGCTTTTTAACTGCAACAACTTTAATATACGCTATTGGAGCTGGAATTACCGCGGCTGCTGGCACCAGACTTGCCCTCCAA
+
DDDDDIIIIIIIIIIIIIIIIIIIIIIIIIIIIIIIIIIIIIIIIIIIIIIIIIIIIIIIIIIIHIIHHHHHIIIIHIIIIIIIIIIHGIHIIIIIIHIIHHIIIHHIIIIHHIIIIHGHIHHIIIHIIIIHIIIIIIIIIIIIIIIHHIIIIIIIIIIIIIIIIIIIIIIHIIIIIIIIIIIIIIIGIIIIIIIHIIIIIIIIIIIIIIHIIIIIIIIIIIIIIIIIIIIIIIIIIIIIIIHGHIIIIIIIIIIIIIIIIIIIIIIIIIIIIIIIIIIIIIIIIIHIIIIIIIIIIIIIIIIIIIIIIIIIIIIIIIIIIIIIIIIIIIIIIIIIIIIIIDDDDD
@HISEQ:969:HM2KJBCX2:2:1101:5325:5171 2:N:0:ACTATGCA
GTGCTTGTGTAGCCCAACTATCCCTATTAATCATTACGGTGATCCTAGAAACCAACAAAATAGAACCATGCCGTCCTATTCTATTATTCCATGCTAATGTATTCGAGCAAAAATGCCTGCTTTAAACACTCTAATTTTTTCAAGGTAAAGGTCCTGGATCCGCAAGACACCCAATAAAGGACATCAAGTTTCTCCAGAAGGTGAGAAATCAACAGTAACAGTTCATACCCCTTAAGGCATGACCATCACGTCAATCCCGAAATTCAACTACGAGCTTTTTAACTGCAACAACTTTAATATACGCTATTGGAGCTGGAATTACCGCGGCTGCTGGCACCAGACTTGCCCTCCAA
+
DDDDDIIIIIIIHIIIIIIIIIIHIIIIIIIIIIIIHIHIIIIIIIIIGIIIIIIIHIIIIIHIIIIIIHIIHIHHHIIIIIHIIIIIIHIIIIIIIHIIIIHIIIIHIIIIIIIIIIIIIIIIIIHIIIHHIIIIIIIIIIIIIIIIIIHIIIIIIHHIIIIIIIHIIIIIIIHIIIIIIIIIIIIIIIHIIIIIIIIIIIIIIIIIIHIIIIIIIIIIHIIIIIIIIIIIIIIIIIIIIIIIIIIIIIIHIIIIIIIIIIIIIIIIIIIIIIIIIIIIIIIIIIIIIIIIIIIIIIIIHIIIIIIIIIIIIIIIIIIIIIIIIIIIIIIIIIIIIIIIIIIIIIIIDDDDD
@HISEQ:969:HM2KJBCX2:2:1101:19271:5661 2:N:0:ACTATGCA
GTGCTTGTGTAGCCCAACTATCCCTATTAATCATTACGTCGATCCTAGAAACCAACAAAATAGAATCAAACGGCCTATTTCGTTATTTCATTCTAATGTATTCAAGCGTGAGCCTGCTTTAAACACTCTAATTTTTTCAAAGTAACAGTCCTGATTCCCCATGACACCAAATTAATGACATCATGGTTCGTCAGAAGGTAGGAATCAATAATACCAGTACGTACAATAGCACGACCAATAAATTAATCCCGAAATTCAACTACGAGCTTTTTAACTGCAACAACTTTAATATACGCTATTGGAGCTGGAATTACCGCGGCTGCTGGCACCAGACTTGCCCTCCAA
+
0<<0<DCGC<1<<1<FE@<D@1<<<DG@G@1DHFFHE@GEDHH@<<C1DECC<1D0<<CG?H1D<1FHDGC00</0D1<D?FHECGG1<1D1<1DG@@@DD1<<<D@0GA<><<G1EGEGF@HAB61B1FB<BDHHC?CHH6D@GEH7D<7<1F:<GC0C@HF<DGD0CEF<0GFF<C:<DGCE1CCECF<<<#@G?HDDEEGD$CFHHIIHHCCD<:CE@F<<CFHCC.CEAGIIHHFEGC1GHE/<DFD<<11H@<<E<<E<<FECECGC<<<@EEHG@EGCC@HC<@IHGC1<<F@GIIIHEIIIHEECHE??<<CCCECCCC1H@CD1CH@EHCCHD@D00
@HISEQ:969:HM2KJBCX2:2:1101:17161:6310 2:N:0:ACTATGCA
GTGCTTGTGTAGCCCAACTATCCCTATTAATCATTACGTCAATCCTAGAAACCAACAAAATAGGATCAAACGTCCTATTTCATTATTCCATGCTAATGTATTCAAGCGTTAGCCTGCTTTAAACACTCTAATTTTTTCAAAGTAACAGTCCTGTTTCCCTGCAACACCAAATTAATGACATTACAGTTCTTCAAGAAGGAGGAACCAGTAAAGCCAGTACATACCAGAGGCACGACCAACTTACTAATCCCGAAATTCAACTACGAGCTTTTTAACTGCAACAACTTTAATATACGCTATTGGAGCTGGAATTACCGCGGCTGCTGGCACCAGACTTGCCCTCCAA
+
DDDDDIIIIIIIIIIIIIIIIIIIIIIIIIIIIIIGIIIIIIIIIIIIIIIIIIIIGHIHIIIIIIHIIII0FHIIIIIIIIIIIIIIIIIIHIIIIIIIIHHHIIIIHHIIIIIIIIIIIIIIIIIIIIIIIIIIIIIIIIIIIHIIIIIIIIIIIIIIIHIIIIIHIHIHHIIIIIIIIIIIIIIIIIIIIIIIIIIIIIIHHIIIIIIIIIIIIIIIIIIIHIIHIIIIIIIIIIIIIIHHHIIIIIIIIIIIIIIIIIHIIIIIIIIIIIIIIIIIIIIIIIIIIIIIIIIIIIIIIIIIIIIIIIIIIIIIIIIIIIIIIIIIIIIIIIIIIIIIIDDDDD
@HISEQ:969:HM2KJBCX2:2:1101:3389:6538 2:N:0:ACTATGCA
GTGCTTGTGTAGCCCAACTATCCCTATTAATCATTACGGTGGTCCTAGACCAACAAAATAGAACCAACGTCCTATTCTATTATTCCATGCTAATCTATTCAAGCAAAAGCCCGCTTTAAACACTCTAATTTTTTCAAGGTAATGGTCCTGGTTCCCCGACACACCCAATAAAGGGCATACCGGCTCACCAGAAGGATAGACCCGACAACAGACAGTACTCGCCAGAGACGGACCGCCCGGTCAGGTCTAAAATTCAACTACGAGCTTTTTAACTGCAACAACTTTAATATACGCTATTGGAGCTGGAATTACCGCGGCTGCTGGCACCAGACTTGCCCTCCAA
+
DDDDDIIIHIIIIHIIIIIIIIIIIIGIIIIIIIIIIIHHIHIHIHIIIIIIIIIIIHIIIIIIIIFIIHIIIHHIHFHHIIIIIIIIGHIIIIIIIIIHIIHIHHHHHHHHHHEHEHHIIHHHIHHIHIIHHHHHIIIHHIEHHIHHHHHHHIIIIIIIIIHHHIIIIIIIIIHHHIIIIIIIIIIIHIIIIHIIHHHIIIIHIIIIIIIIIIIHIIHIIIIIIII=IIIIIIIIIIIIHIIIIIIIIIIIIIIIIIIIIIIHIIIIIIIIIIIIIIIIIIIIIIIIIIHIIIHHHHIIIIIIIIIIIIIIIIIIIIIIIIIIIIIIIIIIHIIIIIDDDDD
@HISEQ:969:HM2KJBCX2:2:1101:1418:7805 2:N:0:ACTATGCA
GTGCTTGTGTAGCCCAACTATCCCTATTAATCATTACGCTGATTCAGAAACCAACAAAACAGGACCACCGTCCTATTTTATTATTCCATGCTAATGTATTCAGACGTAAGCCTGCTTTGAACACTCTAATTTTTTCAAGGTAAAGGTCCTGGTTTCCCACCACGCTAAATTAATAACATGATGGTTCCCCAGAAGGTAGAAATTCCACACGTCAGTACAGACAATGCCCGACCAACGGTAGAACCCCGAAATTCAACTACGAGCTTTTTAACTGCAACAACTTTAATATACGCTATTGGAGCTGGAATTACCGCGGCTGCTGGCACCAGACTTGCCA
+
DDDDDIIIIIGIIIIIIIIIIIIIIHIIIIIIIIIIII0DGHHIHIIIHIIIIHIHHIIIIIGHIIIIIHHHIIIIIHHIIIIIHIHIIIIHHHIHIIIIIIIIIIIIIHIIIIIIIIIIIHHIIIIIGHIHIIHIHHIIIIIIIIIIIIIIIIIIHIIIIIIIIIIIHHIIIIIIIIIIHHIIHGIIIIIIIIIIIIIIIIHHIIIIHIIIIIIIIIIIIIIIHHIIIIIIIIHIHIIIIIIHIIIIIIIIIIIIIIFIIIIIIIIIIIHIIIIIIIIIIIIIIIIIHEIIIIIIIIIIIIIIIIIIIIIIIIIIIIIIIIIIIIIIIIIIDDDDD
@HISEQ:969:HM2KJBCX2:2:1101:10611:8255 2:N:0:ACTATGCA
GTGCTTGTGTAGCCCAACTATCCCTATTAATCATTACGTCAATCCTAGAAACCAACAAAATAGGATCGAACGTCCTATTTCATTATTCCATGCTAATGTATTCAAGCGTTAGCTTGCTTTAAACACTCTAATTTTTTCAAAGTAACAGTCTAAATTCCCCGCAACACCAAATTAATGGCATTACGGATCATCAGGAAGGAGGAATCAGTAAGACCAGTACATACCAGAGGCATGACCAATCTACTAACCCCGAAATTCAACTACGAGCTTTTTAACTGCAACAACTTTAATATACGCTATTGGAGCTGGAATTACCGCGGCTGCTGGCACCAGACTTGCCCTCCAA
+
DDDDDIIIIIIIIIIIIIIIIIIIIIIIIIIIIIIIIIIIIIIIIIIIIIIIIHIIIIIHIIIIGIIHIHIIIFHIIIIIIIIIIIIIHHHHHIIHIIIIIIIIIIIIIIIIIIIIIIIIIIIIIHIIIIIHIIIIIIIIIIIIIIHIIIIIIIIIIIIIIIIIIIIIIIIIIIIIIIIIIIIIIIIHIIIIIIIIIIIIIIIIIIHIIHIIIIIIIIIIIIIIIIIIIIIIIIII<IIHIIIHHIIIIIIIIIIIIIGIIIIIIIIIIIIIIIIIIIIIIIIIIIIIIIIIIHIIIIIIIIIIIIIIIIIIIIIIIIIIIIIIIIIIIIIIIIIIIIIIIDDDDD
@HISEQ:969:HM2KJBCX2:2:1101:6967:8743 2:N:0:ACTATGCA
GTGCTTGTGTAGCCCAACTATCCCTATTAATCATTACGTCGATCCTAGAAACCAACAAAATAGAATCAAACGTCCTATTTCATTATTCCATGCTAATGTATTCAAGCGCGAGCTTGCTTTAAACACTCTAATTTTTTCAAAGTAACAGTCCTGATTTCCTGCGACACCAAATTAATGACATCGTGGTTCGTCAGAAGGGAGAAACCAATAATGCTAGTACGTACAAAGTACGACTGACATATTAGTCCCGAAATTCAACTACGAGCTTTTTAACTGCAACAACTTTAATATACGCTATTGGAGCTGGAATTACCGCGGCTGCTGGCACCAGACTTGCCCTCCAA
+
CDDDDIIIIIIIHIIIHIHIIIIIIIIIIIIIIIIIIHIIIIIIIIIIHIIIHHIIIIIIIIIIIIIIEHHHHIIHHHFHHHHHIHIIIIIIIIIIIHIIHIIIIHIIIIIIIHHHIHIHHHIHHHFHIIIIIIIIIIIIIIIIIIHHHHIIIIIIHHGIIIIIIIIIIHGHIIIIIIIIIHHGHHHIIIHHIIIIIIIIIIIIIIIIIIIIIIIIIIIIIIIIIIIHIHIHHEIIIHHHHHFHHEEHIHHHIHIIHIIHIIIHIIIIIIIIIIIIIHIIIIIIIIIIIHIIIIHIIIIIIIIIIIIIIIIIIHIIIIHIIIIIHFIIIIIIIHIIIIIDDDDD
@HISEQ:969:HM2KJBCX2:2:1101:4661:8678 2:N:0:ACTATGCA
GTGCTTGTGTAGCCCAACTATCCCTATTAATCATTACGGTGATCCTAGAAACCAACAAAATAGAACCATGCCGTCCTATTCTATTATTCCATGCTAATGTATTCGAGCAAAAATGCCTGCTTTAAACACTCTAATTTTTTCAAGGTAAAGGTCCTGGATCCGCAAGACACCCAATTAAGGACATCAAGTTTCTCCAGAAGGTGAGAAATCAACAGCGACAGTTCATACCCCTTAAGGCATGACCATCACGTCAATCCCGAAATTCAACTACGAGCTTTTTAACTGCAACAACTTTAATATACGCTATTGGAGCTGGAATTACCGCGGCTGCTGGCACCAGACTTGCCCTCCAA
+
DDDDDIIIIIIIIIIIIIIIIIIIIIIIIIHIIIIIIIIIIIIIIIHIIIIIIIIIIIHHIIHIIIIIHIIIIIIIIHIIIIIIIIIIIIIIIIIIIHIIIGHIHIIIIIIIIIIIIIIIIIIIIIIIIIIIIIIIIIIIIIIIIIIIIIIIIIIIIIIIIIIIIHIIIIIIIIIIIIIIIIIIIIIIIIHIIIIIIIIIIIIIIIIIIIIIIHIIIIIIIIIIIIIIIIIIIIIIIIIIIIIIIIIIIIIHIIIIIIIIIIIIIIHIIIIIIIIIIIIIIIIIIIIIIIIIIIIIIIIIHIIIIIIIIIIIIIIIIIIIIIIIIIIIIIIIIIIIIIIIIIIIIIIIDDDDD
@HISEQ:969:HM2KJBCX2:2:1101:15447:9021 2:N:0:ACTATGCA
GTGCTTGTGTAGCCCAACTATCCCTATTAATCATTACGGTGATCCTAGAAACCAACAAAATAGAACCATGCCGTCCTATTTTATTATTCCATGCTAATCTATTCAAGCACTAGCTTGCTTTAAGCACTCTAATTTTTTCAAGGTAATAGCTCTGCTTCCCCAACGCACCAAATTAATGGCATGAAGGTTATTCAGAAGGTAAGAATCCATCAAATGAGTACGAACAGTGAAGCCCGACCGATAGACAGATTCCGAAATTCAACTACGAGCTTTTTAACTGCAACAACTTTAATATACGCTATTGGAGCTGGAATTACCGCGGCTGCTGGCACCAGACTTGCCCTCCAA
+
ADDDDIIIIIIHIIIIIIIIIIHIIIIIIIIIIIIIIIIIHIEGHFIHIIIIIIIIIIIIIIHIHHHIIGHGHGH<HHIGHIHHIIIIGIIIHIIIIHIIGFHHIIIIIIHIHIHIIIGHHHHFHHHIIIIGHIIIIIIIIIIIIHIIIIGIIIIIIHHIIEFHHHHGIIIIHHHFHHG@HHIIIEHHHIHHFIIIIHIIIIIHHFHIHEHIIHH1HIGIHIIIHIIIIIHIIIIHHHHIIHHGIHHIHHCGIIIIGHIHHIEHHHIHHHHGIIIHHIHHGGIIIHHHIIHHEDIHIIIHHHGIIIIHIIGIIHHIIIIIIIGIIIGIHIHIIIIIIHIHHHHD@@DB
@HISEQ:969:HM2KJBCX2:2:1101:9099:9500 2:N:0:ACTATGCA
GTGCTTGTGTAGCCCAACTATCCCTATTAATCATTACGGTGGTCCTAGAAACCAACAAAATAGAACCATGCCGTCCTATTTTATTATTCCATGCTAATGTATTCAAGCAAAAATGCCTGCTTTAAACACTCTAATTTTTTCAAAGTAAAGGTCCTGGTTCCCCGCGGCATCCAATTAAGGACATCGCGGTTCTCCAGAAGGTGAGAAATTGACTGCACCAGTTCATACCCCGTGAGGCACGACCGATGCGCCAATCCCGAAATTCAACTACGAGCTTTTTAACTGCAACAACTTTAATATACGCTATTGGAGCTGGAATTACCGCGGCTGCTGGCACCAGACTTGCCCTCCAA
+
B@?DDHHIGIEIHHFEHHHEHCEHHHIIIIIIIIIIHHIIEHIEGHHIIIIIIIHIIHIIIHIHHHIIEEHEH@EHHHIIII?HHHHIIIIIIIHIIFHHIFEGHI@EHIIIHHIIHIIHIHHIIIIIIHHEHIHHHIHIIHEIIIHHGHHFHIIIIHIIIIHHIIIHIHIHHIIIIIIIHGIHHIIIHHHHHIHHHEGIIIIHIIIGIIIIIIIIHHHIIIIIIIIIIIGIIIIIIIHHIHIHIIIIIIHGHIGIIIIHHIIHHHHIHIIHIIIIIIIIIIIIIIIIIHIIIIIIIIIHIIIIIIHIIIHIFIHIIIIIIIIIIIIIIIIIHGIIIIIIIIHIIHIIDDDDB
@HISEQ:969:HM2KJBCX2:2:1101:9104:9652 2:N:0:ACTATGCA
GTGCTTGTGTAGCCCAACTATCCCTATTAATCATTACGTCAATCCTAGAAACCAACAAAATAGGATCGAACGTCCTATTTCATTATTCCATGCTAATGTATTCAAGCGTTAGCCTGCTTTAAACACTCTAATTTTTTCAAAGTAACAGTCCTGTTCCCCTGCAACACCAAATTAATGACATTACAGTTCTTCAGAAAGGAGGAATCAGCGAAGCCAGTGCATACCAGTGGCACGACCAACCTGCTGACCCCGAAATTCAACTACGAGCTTTTTAACTGCAACAACTTTAATATACGCTATTGGAGCTGGAATTACCGCGGCTGCTGGCACCAGACTTGCCCTCCAA
+
DDDDDIIIIIIIIIIIIIIIIIIGIIIIIIIIIIIIIIIIIIIIIIIIIHIIIIIIIIIIIIIIIIIDHHIHHIIIIIIIIIHIHIIIIIIIIIIIIIIIIIIIIIIIIIIIIIIIIIIIIIIIIIIIIIIIIIIIIIIIIIIIIIIIIIIIIIIIIIIIIIIIIIIIIIIIIIIIIIIIIIIIIIIIIIIGIIHIIIIIIIIIIIIIIIIIIIHIIIIIIIIIIIIIIIIIIIIIIIIIIIIIHIIIIIIIIIIIIIIIIIIIIIIIIIIIIIIIIIIIIIIIIIIIIIIIIIIIIIIHHIIIIIIIIIIIIIIIIIIIIIIIIIIIIIIIIIIIIIIIIDDDDD
@HISEQ:969:HM2KJBCX2:2:1101:8809:10145 2:N:0:ACTATGCA
GTGCTTGTGTAGCCCAACTAGCCCTATTAATCATTACGGTGATCCTAGTAATCAACAAAATAGAACAATGCCGTACTATTCTATTATTTCATGCTAATGTAATCAAGCAAAAATGTCTGGTTTAAACACTCTAATTTTTTAAAGGTAAAGGTCCTGGATCCGCAAGTGACCCAAATAAGGACATCAAGTTTCTCCAGAAGGTGAGAAATCAACAGCGACAGTTCATACCCCTTAAGGCATGACCATCACGTCAATCCCGAAATTCAACTACGAGCTTTTTAACTGCAACAACTTTAATATACGCTATTGGAGCTGGAATTACCGCGGCTGCTGGCACCAGACTTGCCCTCCAA
+
00000D1<11<1111<<<<F11<<GHC1DH11<11<110DGHI11<<11<<11<<<1<G111<1<11<1111/00011<D1D1D11D111<D1111<C111111/111GGFD668%B1@%16AGDC1D(11<<A1<11<B$FA</HHG8D911@@HDHE8<?HGC;$$H5?GDD#FD0C<<#GHFDD/<-/D<-CFEIIFED<ECD<@IFED<0/<1DDHF?HGCE<:ECC1GHIGFFD/<1CAB1<1ECF<D<//<11G@C1HC@G<0<<FC<01FIHG<11D1@HG@CHD<11F?F<00DHC@IHGCCD1CCCCC<<CHCF/C<@<F11@C1?F<<<<<1G<=C<<00DD<
@HISEQ:969:HM2KJBCX2:2:1101:18775:9572 2:N:0:ACTATGCA
GTGCTTGTGTAGCCCAACTATCCCTATTAATCATTACGTCAATCCTAGAAACCAACAAAATAGGATCGAACGTCCTATTTCATTATTCCATGCTAATGTATTCAAGCGTTAGCCTGCTTTAAACACTCTAATTTTTTCAAAGTAACAGTCCTGTTTCCCTGCAACACCAAATTAATGACATTACAGTTCTTCAGAAAGGAGGAATCAGCGAAGCCAGTACATACCAGTGGCACGACCAACCTGCTGACCCCGAAATTCAACTACGAGCTTTTTAACTGCAACAACTTTAATATACGCTATTGGAGCTGGAATTACCGCGGCTGCTGGCACCAGACTTGCCCTCCAA
+
DDDDDIIIIIIIHIIIIIIIIIIIIIIIIIHHIIIIIIIIIIIIIIIIIIIIIIIIIIGIIIHHHHIIIIIIIIIIIIIIIIHIIIIGIIHIIIHHIHIIIIIIIIIIIHIIHIIIIIIIIIHHHIHIIIIIHIIIIIIHIIIHIIIIHIIIIIIIHIIIHIIIIIIIIIIIIHIIIIIIIIIIIIIIIIIIIHHHIIIIIIIIIIIIIIIIIIIIIIIIIIIIIIIIIIIIIIIIIIIIIHIHHIIHHIIIIIIIIIIIIIIIIIIIIIIIIIIIIIIIIIIIIIIIIIIIIIIIIGIHIIIIIIIIIIIIIIIIIIIIIIIIIIIIIIIIIHIIIGIIIDDDDD
@HISEQ:969:HM2KJBCX2:2:1101:16460:10157 2:N:0:ACTATGCA
GTGCTTGTGTAGCCCAACTATCCCTATTAATCATTACGGTGATCCTAGAAACCAACAAAATAGAACCATGCCGTCCTATTCTATTATTCCATGCTAATGTATTCGAGCAAAAATGCCTGCTTTAAACACTCTAATTTTTTCAAGGTAAAGGTCCTGGATCCGCAAGACACCCAATTAAGGACATCAAGTTTCTCCAGAAGGTGAGAAATCAACAGCGACAGTTCATACCCCTTAAGGCATGACCATCACGTCAATCCCGAAATTCAACTACGAGCTTTTTAACTGCAACAACTTTAATATACGCTATTGGAGCTGGAATTACCGCGGCTGCTGGCACCAGACTTGCCCTCCAA
+
DDDDDIIIIIIIHCHHIIIHHHHIIIIIIIIHHIIIHIHIHIICHHIIIIHHHHHIIIHIIIIIIIIIHHHGHIHGHHIIIIIIIIII?FHIEHHIIIIIIHHHGHIIHIIIIHIHIIHHHHHHHIIHHIIGIHIIIIIIIIIIIIIIHIIIIIHIIHHIIIIIIIIHHHEIIIHIHIIHIHHIIIHHIIIHIIHIIIIHFIHIIIIIIIIIIHIIHIIIIIHIIIIIIIIHHIHHIIIIIIIIHHIIHIHEIHFGIIIIIHHHIHIIIIHIIHIIIIIIIIIIIIIIIIIHHHIHIIIIHIIIIIIIGIIIIIIIIIIIIIIIIIIIIIIIIGIIIIIIIIIIIIIIDDDDD
@HISEQ:969:HM2KJBCX2:2:1101:5736:10880 2:N:0:ACTATGCA
GTGCTTGTGTAGCCCAACTATCCCTATTAATCATTACGTCAATCCTAAAAACCAACAAAATAGGGTCAAACGTCCTATTTCATTATTCCATGCTAATGTATTCAAGCGTGTGCCTGCTTTAAACACTCTAATTTTTTCAAAGTAACAGTCCTGATTCCCCATGACACCAAATTAATGACATCACAGTTCGTCAGAAGGTAGAAATCAATAATACCAGTGCATACCGGAGGCACGACCAATATATTGATCCCGAAATTCAACTACGAGCTTTTTAACTGCAACAACTTTAATATACGCTATTGGAGCTGGAATTACCGCGGCTGCTGGCACCAGACTTGCCCTCCAA
+
ADBDDEHHHICHHIIIIIIIIGFIIIHHIHIIHGHIIIFGHGHHIIIIIGIHHGHH?GHHHIH?HDGHHHIIHIIIIIIIIGHIGHIIIIIEHHIGHHHHIHHHHHHHIHGHHIIIHHIIIFHIHIIGHHIHHIGGHFGHHHIG@GHIIHHIHHEHIIIIHIFIHGEHHHIIHIIIHIIHHHIHHFGHIIIIIIIIIIIIIIHHHIIHGIIIIIIIIIIIIIIIHIHIHHHIIH>IHIIHHHGCCIHHIGIIIHIHIHHHHHIIIIIIIIHEHGDHHGIHIHIIIHHCIIIIIIIIIGIHHIIIIIIIIIIIIIIIIIIIIIHIIHHIIIIIIIIIIHIIHBDDDD
@HISEQ:969:HM2KJBCX2:2:1101:4071:10463 2:N:0:ACTATGCA
GTGCTTGTGTAGCCCAACTATCCCTATTAATCATTACGTCAACCCTAGAAACCAACAAACTCGGATCCAACGTCCTATTTCATTATTCCATGCTAACCTATTCAAGCGTTAGCTTGCTCTAAACACTCTAATTTTTTCAAAGTAACAGTCCAAATTCCCCGCAACACCAAATTAATGGCATTACGGATCATCAGGAAGGAGGAATCAGTGAGACCAGTACATACCAGAGGCATGACCAATCTACTAACCCCGAAATTCAACTACGAGCTTTTTAACTGCAACAACTTTAATATACGCTATTGGAGCTGGAATTACCGCGGCTGCTGGCACCAGACTTGCCCTCCAA
+
0<0D0<1<1D11FCCF<<F1<DEC11<DFH1C1<<1<1<DC@1<<C111D1<FH@EHHI1<1<0/0/111<D<<CC1D<CH?<FH11<DC1<11DC//1<C1HHDHE@?C@CG9HGCG%CGHBBDG1@@DDFHDEHHH6I8GHGEHH0EFEB<<91DIH300<<C#CDE?CCF?G#/HED<DCG#9(0CD@D@FF<H:HFCD1CDC??F/$1IHFD1<BCAGH<@11AG@=CACDHHF<HGFGHIEABFC1@D<<<1IHE<0<D1EIHG??ED1C?IHIHHH@HECC<DFC<ED/1GHHHG@@EGEEEG@G@?C<DC<GC<@G@HHHHC?CGHFG1EHC=C@@?D0
@HISEQ:969:HM2KJBCX2:2:1101:11661:10304 2:N:0:ACTATGCA
GTGCTTGTGTAGCCCAACTATCCCTATTAATCATTACGTCAATCCTAGAAACCAACAAAATAGGATCAAACGTCCTATTTCATTATTCCATGCTAATGTATTCAAGCGTTAGCCTGCTTTAAACACTCTAATTTTTTCAAAGTAACAGTCCTGTTTCCCTGCAACACCAAATTAATGACATTACAGTTCTTCAGAAAGGAGGAATCAGCGAAGCCAGTACATACCAAAGGCACGACCAACCTGCTGACCCCGAAATTCAACTACGAGCTTTTTAACTGCAACAACTTTAATATACGCTATTGGAGCTGGAATTACCGCGGCTGCTGGCACCAGACTTGCCCTCCAA
+
DDDDDIIIIIIIIIIIIIIIIIIIIIIHIIIIIIIIIIIIIHIIIIIIIIIHIIIIIGIHIIHHIIIHGIHIHHIHIIIIIIIIIIIIGHGHIIIIIIIIIHHIIHIIIIIIIIIIIIIIIIIIIIIIIIIIIIIIIIIIIIIIIHIIIIIIIIIIIIIIIIIIIIIIIIIIIIIIIIIIIIIIIIIIIIIIIIIIIIIIIIIIHIIIIIIIIIIIIIIIIIIIIIIIIIIIIIIIIIHIIIIIHIIIIIIIIIIIIIIIIIIIIIIIIIIIIIHIIIIIIIIIIIIIIIIIIIIIIIIIIIIIIIIIIIIIIIIIIIIIIIIIIIIIIIIIIIIIIIIIIDDDDD
@HISEQ:969:HM2KJBCX2:2:1101:6640:11672 2:N:0:ACTATGCA
GTGCTTGTGTAGCCCAACTATCCCTATTAATCATTACATCGATCCTAGAAACCAACAAAATAGAATCGGATGTCCTATTTCATTATTCCATGCTAATGTATTCAAGCGTGAGCCTGCTTTAAACACTCTAATTTTTTCAAGGTAAAAGTCCTAATTCCCCGTGACACCAAATTAATGGCATTACGGTTCTTTAGAAGGTGAGAAATCAATAATATCAGTACATACCAACGGCATGACCGAAACATTGATCCCGAAATTCAACTACGAGCTTTTTAACTGCAACAACTTTAATATACGCTATTGGAGCTGGAATTACCGCGGCTGCTGGCACCAGACTTGCCCTCCAA
+
DDDDDIIIIIIIIIHIIIIIIIIIIIIIIIIHIIIIIIIIIIIIIHIHIIIIIIHHIIIHIIIIIIIIIIIGIHIIHHIIIIIIIIIHHHIIGIHIGIIHHIIHHHIHHIIIIIIIIIIHIIIIIIIIIIHHIIIHIIIIIIIIIIIHIIIIIIIIIIIIIIIIIIIIIIIIIIIHIHHIIIIIHIIHIIIIIIIIIIHHHIIIIIIIHIIIIIIIIIIIIIIIIIHIIIIIIIHIIIHIIIIIIHIIIIHIIIIIIIIIIIIIIIIIIIIIIIIIIIIIIIIIIIIIIIIIIIHIIIIHIIIIIIIIIHIIIIIIIIHIIIIIIIIIIIIIIIIIIIIIIIDDDDD
@HISEQ:969:HM2KJBCX2:2:1101:14866:11865 2:N:0:ACTATGCA
GTGCTTGTGTAGCCCAACTATCCCTATTAATCATTACGGTGGTCCTAGAAACCAACAAAATAGAATCATCCGTCCTATTTTATTATTCCATGCTAATGTATTCAAGCAAAATGCCTGCTTTAAACACTCTAATTTTTTCAAAGTAAAGGTCCTGGTTCCCCGCGGCACCCAATTAAGGACATCGCGGTTCTCCAGAAGGTGAGAAATTGACTACACCAGTTCATACCCCTTAAGGCACGACCGATGTGTCAATCCCGAAATTCAACTACGAGCTTTTTAACTGCAACAACTTTAATATACGCTATTGGAGCTGGAATTACCGCGGCTGCTGGCACCAGACTTGCCCTCCAA
+
BDBDAEHHHFEHG@GECC@GHIFCEHH?HHHHHHH?<E0CC@C1CGFE@HEC?1<EHHEDCFH1DHHHHC?GGEHCEH?HHI?CFHFEHHH?HEHEH?CHEHIIIHHHEFEE@HHCGHGIIHHBCGFCIIHFHHBFEHHHECGHHIIHIIHHHIGADIHIDIIIHHGEDIIHEIIHHGHHIIIIHHHHIIIIIIIIHHIIIIIIIIHIIHIIHIIIHIIHHIHIHH:HEFIIIIIIHIIHHIIIIIHIHHHFHDDHIIHHIIHHCHHIIIIHHIIIIIIIIIHHEHHHGIHFHHIIIIIIGIHIHIIIIHIIIIHIIIIIIIHIHHIIIIHIHIIHHHHHHHIIHH@BBD@
@HISEQ:969:HM2KJBCX2:2:1101:5071:12459 2:N:0:ACTATGCA
GTGCTTGTGTAGCCCAACTATCCCTATTAATCATTACGGTGATCCTAGAAACCAACAAAATAGAATCATGCCGTCCTATTTTATTATTCCATGCTAATGTATTCAAGCAAAATGCCTGCTTTAAACACTCTAATTTTTTCAAAGTAAAGGTCCTGGTTCCCCGCGACACCCAATTAAGGGCATCGCGGTTCTCCAGAAGGTGAGAAATTGACTACACCAGTTCATACCCCTTAAGGCACGACCGATGTGTCAATCCCGAAATTCAACTACGAGCTTTTTAACTGCAACAACTTTAATATACGCTATTGGAGCTGGAATTACCGCGGCTGCTGGCACCAGACTTGCCCTCCAA
+
DDDDCIIIIIIIIIIIIIIHIIIIIIIIIHIIIIIIIIHIIIIEEHIIIIIIIIIIIIIHIIIIIIHGIIIIIHIIIEHIIIIIIIHIIIIGHGHIGIHHIID?FCGHIHIIIDHHIIIHIIIGHGECGHHIHFIHIICHIHHIHFHHHHBHHGHHHHIHFDHGHH6DGIHHIIHHHIIHHEEIHHHGHHIIHHEIHIIIHIHHHHIIHHIHHIHHHIHIHGIIHHIIIIIIHIHHHGIIHHHIIIIHIHHHHHHIIHIIIHIHIHIIIHIIIHIIIIIIIIHIIIHHIHHHHGIIIIIIIIIIHIIHIIIHIIIHHIIIIIIHIIHIIIIIIIIIIIIHHIHIIIHDDDDD
@HISEQ:969:HM2KJBCX2:2:1101:4947:13202 2:N:0:ACTATGCA
GTGCTTGTGTAGCCCAACTATCCCTATTAATCATTACGTCAATCCTAGAAACCAACAAAATAGGATCAACGTCCTATTTCATTATTCCATGCTAATGTATTCAAGCGCGAGCCTGCTTTAAACACTCTAATTTTTTCAAAGTAACAGTCCTGATTCCCCACCACACCAAATTAATGACATGATGGTTCGTCAGAAGGTAGAAATCAGTAACACCAGTACGTACCGAAGGCACGACCAGCGTACTAATCCCGAAATTCAACTACGAGCTTTTTAACTGCAACAACTTTAATATACGCTATTGGAGCTGGAATTACCGCGGCTGCTGGCACCAGACTTGCCCTCCAA
+
DDBDDIIIIIHHIIHIIIIIIIGIHIIIIIIIIIIIIIIIIIIIIIIIIGIIEHHIIIIIIIIIIIIIIIIIIFIHIIIIIIIIHHHIHIIHIIHIIIIHIIIIIIHIIIIIIIHIHIIHIIIIIHGIIIIIIIIIIIIIIIIIHHHHIIIHHHHIIIHIIIIIIIIIIIIIIHIIIIIIHIIIIIIIIIHIIIIIIHIIIIIHIIIIIHIII<IIIIIIIIIIIHIIIIIIIIIIIIIIIIIIHHHIIIIIIIIHHEHIHIIIIIIIIIIIIIIIIIIIIIHIIIIIIIGIHIIIIIIIIIIIIIIIIIIIIIIIIIIIIIIIIIIIIIIIIIIIIIIIDDDDD
@HISEQ:969:HM2KJBCX2:2:1101:6516:13342 2:N:0:ACTATGCA
GTGCTTGTGTAGCCCAACTATCCCTATTAATCATTACGTCAATCCTAGAAACCAACAAAATAGGATCAAACGTCCTATTTCATTATTCCATGCTAATGTATTCAAGCGTGTGCTTGCTTTAAACACTCTAATTTTTTCAAAGTAACAGTCCTGATTCTCCATGACACCAAATTAATGACATCACAGTTCATCAGAAGGGAGAAATCAATGATGTCAGTACATACCAAAGGCATGACCGGCACCTTGATCCCGAAATTCAACTACGAGCTTTTTAACTGCAACAACTTTAATATACGCTATTGGAGCTGGAATTACCGCGGCTGCTGGCACCAGACTTGCCCTCCAA
+
DDABDEHIIHFGCGHIIIIFHHHIHHHHIIHHIIIHIHHIGHHHHHHHGE@CGCGHHHHIIIHHHHIGEHICFGDCFEHHHHHHEG@?C1@HHHGHHIIIHHHGHHHIIIIGIIIIHHHIIHHHHIIIIIIHHHHHEHIIIHHHEHIHHIIIIIHHIIHIIIIIIIIIHHHEHHHHGHGHGHIHHIHGEHHHIHHEEIHIIHIIIIIHHHGIIIIIIIHHIHIHHFCHHHHHHIH7HHHHHIHHHEHHHHIIIIIIIIIIIGIIIIIIHHIHHHHHIIHFIIIIIIHHHIIIIIIIIIIIIIIIIIIIIFIIIIIIIIIIIIIHIIIIIIIHIIIIIIIIIDDBDD
@HISEQ:969:HM2KJBCX2:2:1101:8427:13292 2:N:0:ACTATGCA
GTGCTTGTGTAGCCCAACTATCCCTATTAATCATTACGTCGATCCTAGAAACCAACAAAATAGAATCAAACGTCCTATTTCATTATACCATGCTAATGTATTCAAGCGTAAGCCTGCTTTAAACACTCTAATTTTTTCAAAGTAACAGTCCTGATTCCCCACGACACCAAATTAATGACATCGCGGTTCTTCAGAAGGTAGGAACCAATAATGCCAGTGCGTACCGAAGCACGACCAACAATTTGATCCCGAAATTCAACTACGAGCTTTTTAACTGCAACAACTTTAATATACGCTATTGGAGCTGGAATTACCGCGGCTGCTGGCACCAGACTTGCCCTCCAA
+
BDDDDIIIIIIIIIIIIIIIIIIIIIIIIIIIIIIIIIIIIIIIIIIIHHHHIIIIIIHIIIHIIHIIIIEHIIIIIEHIIIIIHI1<DFHIIIHIIIIIIIHIHIHIIIIHIIIHIHHHIIIGIIIGIIIIGIHHHIIIIIIIIHHIIIIHIIHHIIHIFIIIIIIIIIIIHIIIIIIIIIIIIIHHGHEIIIIIIIIIIIIIIHIIIIIIIIIIIIIHIIIIIIIIHIIIIIIIIIIIIIIHHIHGIGIIIIIGIHIIIIIIIIIIIIIIIIIIIIGIIIHIIIIIIIGIHIIIIIIIIIIIIIIHG?IIIIIIIIIIIIIIIIIIIIIIIIIIIIIIDDDDD
@HISEQ:969:HM2KJBCX2:2:1101:9034:13898 2:N:0:ACTATGCA
GTGCTTGTGTAGCCCAACTATCCCTATTAATCATTACGTCGATCCTAGAAACCAACAAAATAGAATCAAACGTCCTATTTCATTATTCCATGCTAATGTATTCAAGCGTACGCCTGCTTTAAACACTCTAATTTTTTCAAAGTAACAGTCCTGATTCCCCACGACACCAAATTAATGACATCGCGGTTCTTCAGAAGGTAGGAACCAATAATGCCAGTACGTACCGAAGCACGACCAACAATTCGATCCCGAAATTCAACTACGAGCTTTTTAACTGCAACAACTTTAATATACGCTATTGGAGCTGGAATTACCGCGGCTGCTGGCACCAGACTTGCCCTCCAA
+
@DDDDIIIIIIIIIIIIIIIIIIIIIIIIIIIIIIHIIIIIIIIIIIIIIIIIHIIHIIIIIIIIIIIIIIIIIIIIIIIIIIIIIIIIHIIIIIIIIHHIIIIIHIIIIIIIIIIIIIIIIIIIIIIIIIHIIIIHIIIIIIIIIHHHIIIHHIIIIIIIIIIIIIIIIHHIIHIIIIIIIIIIIIIHIIIIIIIIIIIIHIIIIIIIIIIIIIIIIIIIIIIIIIIIIIIIIIIIIIIIIHHIHIIIIIIIIHHIIIIIHIIIIIIIIIIIIHIIIIIIIIIIIIIIIIIIIIIIIIIIIIIIIIIIIIIIIIIIIIIIIIIIIIIIIIIIIHHIIIIDDDDC
@HISEQ:969:HM2KJBCX2:2:1101:6319:14343 2:N:0:ACTATGCA
GTGCTTGTGTAGCCCAACTATCCCTATTAATCATTACGTCGATCCTAGAAACCAACAAAATAGGGTCAAACGTCCTATTTCATTATTCCATGCTAATGTATTCAAGCGTGAGCCTGCTTTAAACACTCTAATTTTTTCAAAGTAACAGTCCTGATTCCCCGCGACACCAAATTAATGACATCACGGATCTTCAGAAGGGAGAAACCAGTGACACCAGTGCATACCAAAGGCATGACCAGCGTACTGATCCCGAAATTCAACTACGAGCTTTTTAACTGCAACAACTTTAATATACGCTATTGGAGCTGGAATTACCGCGGCTGCTGGCACCAGACTTGCCCTCCAA
+
DDDDDIIIIIIHHIIIIIIIIIIIIIIIIIIIIIIIIHIIIIIIIIIIIIHIIIIIIIIHIIGHIIIIIIIIIIIIIIIIIIIIIIIIIIIIHIIIIIIIIHIIIIIIIIIIHIIHGIHHHIIIIHIIIIGHIIHHIIIIIIHHIIIIIIIIIIIIIIIIIIIIIIIIIIIHIIIIHIIIIIIIIIIIIIIIIIIIIIIIIHIIIIIIIIIIIIIIHIIIIIIHIIIIIIIIIIIIIIIHHIIHHIIIIHIIIIIIIIIIIIIIIIIIIIIIIIIIIIIIIIIIIIHIIIIIIIIIIIIIIIIIIIIIIIIIIIIIIIIIIIIIIIIIIIIIIIIIIIIIIDDDDD
@HISEQ:969:HM2KJBCX2:2:1101:9666:14979 2:N:0:ACTATGCA
GTGCTTGTGTAGCCCAACTATCCCTATTAATCATTACGTCGATCCTAGAAACCAACAAAATAGAATCAAACGTCCTATTTCATTATTCCATGCTAATGTATTCAAGCGCGAGCCTGCTTTAAACACTCTAATTTTTTCAAAGTAACAGTCCTGATTTCCCGCGACACCAAGTTAATGACATCGTGGTTCGTCAGAAGGTAGGAATCAATTTGACCAGTACGTACCGAGGCACGACCGATCAACTGATCCCGAAATTCAACTACGAGCTTTTTAACTGCAACAACTTTAATATACGCTATTGGAGCTGGAATTACCGCGGCTGCTGGCACCAGACTTGCCCTCCAA
+
DDDDBEHHIHHHGE@FHCHHHHHFHHHFECHIHGHHFHGHCEIIIGHIIHIICHHHIHIHIIHHIIHHIIIDC1EEH@CFHC@GHIH?GEHGEHIHHHHHHIHHHHFCHHCECHH@FFH@CGHFGHIIHHHIHHIIICGHHIHHHHHIIHIHHIHHIHHHHIHIIIHHHFHGCFIHHGHHGDHHHHEEHHIHIIIHHG@IHEFHHHHHIIGIHHHIIIIHIHHH=IIIHHCHEEIHHHHEHHGHEHHE<FHG?HIIHHHHHIHHHIIIIIHHIIHHIIHHEHHHHHHHHGEHHHGIIHFIIIIHHHHIHHIIIHHHHHIGIIHIHGIIIIIIIHHHIHIHACDAD
@HISEQ:969:HM2KJBCX2:2:1101:3753:15436 2:N:0:ACTATGCA
GTGCTTGTGTAGCCCAACTATCCCTATTAATCATTACGTCAATCCTAGAAACCAACAAAATAGGATCGAACGTCCTATTTCATTATTCCATGCTAATGTATTCAAGCGTTAGCCTGCTTTAAACACTCTAATTTTTTCAAAGTAACAGTCCTGTTTCCCTGCAACACCAAATTAATGACATTACAGTTCTTCAGAAAGGAGGAATCAGCGAAGCCAGTACATACCAGTGGCACGACCAACCTGCTGACCCCGAAATTCAACTACGAGCTTTTTAACTGCAACAACTTTAATATACGCTATTGGAGCTGGAATTACCGCGGCTGCTGGCACCAGACTTGCCCTCCAA
+
DDDDDIIIIIIIIIIHIIIIHIIIIIIIHIIIIIIHIIIIIIIIIIIHIIIIIIIIIIIIIIHHEHIIIIIIIIIHHIIIIHIIHHIHGHHIEHIHIIIIHIGIIHIIIIIIIIIIGIIIIIIIIIIIIIIIIIIIIIIIIIIIIIIIIIHIIIIIIIHIIIIIIIIIIIIIIIIIIIIIIHIIIIHIIIIIHIIHIIIIIIIIIIHIIIIIIIIIIIIIIIIIIIIIIIIIIIIIIIIIIIIHGIHIIIIIIIIIIIIIIIIIIIIIIIIIGIIIIIIIIIIIIIIIIIHIIIIIHIHHGIIIIIIIIIIIIIIIIIIIIIIIIIIIIIIIIIIIIIIIIDDDDD
@HISEQ:969:HM2KJBCX2:2:1101:15678:15694 2:N:0:ACTATGCA
GTGCTTGTGTAGCCCAACTATCCCTATTAATCATTACGTCAATCCTAGAAACCAACAAAATAGGATCGAACGTCCTATTTCATTATTCCATGCTAATGTATTCAAGCGTTAGCCTGCTTTAAACACTCTAATTTTTTCAAAGTAACGGTCCTGTTTCCCTGCAACACCAAATTAATGACATTACAGTTCTTCAGAAAGGAGGAATCAGCGAAGCCAGTGCATACCAGTGGCACGACCAACCTGCTGACCCCGAAATTCAACTACGAGCTTTTTAACTGCAACAACTTTAATATACGCTATTGGAGCTGGAATTACCGCGGCTGCTGGCACCAGACTTGCCCTCCAA
+
DDDDDIIIIIGIIIIIIIIIIIIIIIIIIIIIIIIHIIIIIIIIIIIIIIIIIIIIIIIGIIIIIIIIIIHIHIIIIIGHIHIIIIEIHIIIIIHIIHHIIIHIIIIIIHIHHIIHIIIIIHHHIIIIIHIIIHHIIIIIHIIIIHIIHIIIIIIIIIIIIIIIIIIIIIIIIIIIIIIIIIIIHIIIHIIIIIIIIIIIIIIIIIIIIIIIIIIIIIIHHIIHIIIIIIIIII?IIIIIIIHHHIIIIIIIIIIIIIIIIIIIIIIIIIIIIIIIIIIIIIIIIIIIIIIIIIIIIIIIIIIIIIIIIIIIIIIIIIIIIIIIIIIIIIIIIIIIIIIIIDDDDD
@HISEQ:969:HM2KJBCX2:2:1101:3035:16030 2:N:0:ACTATGCA
GTGCTTGTGTAGCCCAACTATCCCTATTAATCATTACGGTGGTCCTAGAAACCAACAAAATAGAACCATGCCGTCCTATTTTATTATTCCATGCTAATGTATTCAAGCAAAAATGCCTGCTTTAAACACTCTAATTTTTTCAAAGTAAAGGTCCTGGTTCCCCGCGGCATCCAATTAAGGACATCGCGGTTCTCCAGAAGGTGAGAAATTGACTGCACCAGTTCATACCCCGTGAGGCACGACCGATGCGCCAATCCCGAAATTGAACTACGAGCTTTTTAACTGCAACAACTTTAATATACGCTATTGGAGCTGGAATTACCGCGGCTGCTGGCACCAGACTTGCCCTCCAA
+
DDDDDIIIIIIIIIIIIIIIIIIIIIIIIIIIIIIIIIIIIIIIIIIIIIIHHIIIHIHIIIHHIIIIIIIIIIHGHIIHHGIIIIIIIIHIIGHIIIIIIFHIIIHIIIHHIIIIIIIIIIIIIHHHIIHIIIHHHHIIIIIIIIIIIIIIIIIIIIIIIIHIIIHIIIIIIIIIIIIIHIIHHIIIIIIIIIIIIHIIIIIHIIIIHIIIIIIIHIIIIIIIIIIIIIIIIIIIIIIIIIIIIIIIIIIHHHEIIIIIIIIIIIIIIIIIIIIIIIIIIIIIIIIIIIIIIIIIIIIGHIIIIIIIIIIIIIIIIIIIIIIIIIIIIIIIIIIIIIIIIIIIIIIIDDDDD
@HISEQ:969:HM2KJBCX2:2:1101:2335:16753 2:N:0:ACTATGCA
GTGCTTGTGTAGCCCAACTATCCCTATTAATCATTACGTCAATCCTAGAAACCAACAAAATAGGATCAAACGTCCTATTTCATTATTCCATGCTAATGTATTCAAGCGTTAGCCTGCTTTAAACACTCTAATTTTTTCAAAGTAACAGTCCTGTTTCCCTGCAACACCAAATTAATGACATTACAGTTCTTCAAGAAGGAGGAACCAGTAAAGCCAGTACATACCAGAGGCACGACCAACTTACTAATCCCGAAATTCAACTACGAGCTTTTTAACTGCAACAACTTTAATATACGCTATTGGAGCTGGAATTACCGCGGCTGCTGGCACCAGACTTGCCCTCCAA
+
DDDDDIIIIIIIIIIIIIIIIIIIIIIIIHIIIIIIIIIIIIIIIIIIIIIIIIIIIIIIIIIIHIIIIIIIIIIIIIIHIIHIIIIIIIIIIIIIIHHHIIIHIHIIIIIHHIIIIHIHHHHHHIIIIIIIIIIIIIIIIIIIHHIIIIIIGIIIIHIIIIIIIIIIIIHIIHIIIIIIIIIIIIIIIIIIIIIIIIIIHIIHIIIIIIIIIIIIIIIIIIIIIIIIIIIIIIIIIIIIIIIHIIIIIIHIIIIHIIIIIHHIIIIIIIIIIIIIIIIIIIIIIIIIIIIIIIIIIIIIIIIIIIIIIIIIIIIIIIIIIIIIIIIIIIIIIIIIIIIIIDDDDD
@HISEQ:969:HM2KJBCX2:2:1101:16698:17019 2:N:0:ACTATGCA
GTGCTTGTGTAGCCCCAACTATCCCTATTAATCATTACGTCAATCCTAGAAACCAACAAAATAGGATCAAACGTCCTATTTCATTATTCCATGCTAATGTATTCAAGCGTTAGCCTGCTTTAAACACTCTAATTTTTTCAAAGTAACAGTCCTGTTTCCCTGCAACACCAAATTAATGACATTACAGTTCTTCAAGAAGGAGGAACCAGTAAAGCCAGTACATACCAGAGGCACGACCAACTTACTAATCCCGAAATTCAACTACGAGCTTTTTAACTGCAACAACTTTAATATACGCTATTGGAGCTGGAATTACCGCGGCTGCTGGCACCAGACTTGCCCTCCAA
+
BDDDDIIIHHIHIIIIHIIIIIIIIIIIIIIIIIIIIIIIIIIHIIIIIIHIIIIIIIIIIIFHHIIIHHHIHIIHIIIHIIIIIIIIIIIIEGHIHIIIIHIIIIIIIHHIIIIIIIIIIIIIIIIIIIIIIIIIIIIIIHIIIIIIIIIIIIIIIIHIIIIIIIIIHIIIHIIIIIIIIIIIIIIIIIIIIIIIIIIIIIIIHIIIIIIIHIIIIIIIIIIIIIIIIIIIIIIIIIIIIIIIHHIIHIIIIIIIIIIIIIIIIIIIIIIIIIIIIIIIIIIIIIIIIIIIIIHIIIIHHHIIIIIIIIIIIIIIIIIIIIIIIIIIIIIIIIIIIIIIIIDDDDD
@HISEQ:969:HM2KJBCX2:2:1101:10816:16786 2:N:0:ACTATGCA
GTGCTTGTGTAGCCCAACTATCCCTATTAATCATTACGTCAATCCTAGAAACCAACAAAATAGGATCAACGTCCTATTTCGTTATTCCATGCTAATGTATTCAAGCGCGAGCCTGCTTTAAACACTCTAATTTTTTCAAAGTAACAGTCCTGATTCCCCGCCACACCAAATTAATGACATGATGGTTCGTCAGAAGGTAGGAACCAGTAACACCAGTACGTACCTAAGGCACGACCAACGTACTGATCCCGAAATTCAACTACGAGCTTTTTAACTGCAACAACTTTAATATACGCTATTGGAGCTGGAATTACCGCGGCTGCTGGCACCAGACTTGCCCTCCAA
+
DDDDDIIIIIIHIIIIIIIIHIIIHHIIIIIIIIIIIIIHIIIHHIIIIIIIIHHIIIIIIIHHIIIIIIIHIIIIIHIIHIIIIIIGIIIIIIIIIIIIIIHIHHIIIIIIIIIHHIIIHHHIIIIIIIIHIIIIIIIHHIIIIIIHIIHHIIIIIIIIIIIIIIIIIIHIIIIIHIIIIIIIHIIIIIIIIIIIIIIIIIIIIIIIIIIIIHIIIIIIIIIHHIIHIIIHIHGIIIIIIIHHIIIIIHIHIIIIIIIIIIIIIIIIIIIIIIIIHIHIIIIIIIIIIIIIIIIIHHHCIIIIIIIIIIIIIIIIIIIIIIIIIIIIIIIIIIHIIIHIDDDDD
@HISEQ:969:HM2KJBCX2:2:1101:14847:16809 2:N:0:ACTATGCA
GTGCTTGTGTAGCCCAACTATCCCTATTAATCATTACGGTGATCCTAGAAACCAACAAAATAGAACCATGCCGTCCTATTCTATTATTCCATGCTAATGTATTCGAGCAAAAATGCCTGCTTTAAACACTCTAATTTTTTCAAGGTAAAGGTCCTGGATCCGCAAGACACCCAATAAAGGACATCAAGTTTCTCCAGAAGGTGAGAAATCAACAGTAACAGTTCATACCCCTTAAGGCATGACCATCACGTCAATCCCGAAGTTCAACTACGAGCTTTTTAACTGCAACAACTTTAATATACGCTATTGGAGCTGGAATTACCGCGGCTGCTGGCACCAGACTTGCCCTCCAA
+
DDDDDIIIIIIIIIIIIIIIIHIIIIIIIHHHIIIIIIIIIIIHIIIIIIIHIIIIIHHIIIIIIIIIIHIHHHHHIIIHIHEHIIIIIIIIIHHIIHIIIHHIHIHIIIIIIIIIIIIIIIIIIIIIIIIIIIIIIIIIIHIIIIIIIIIIIIHIHHHHIIHIIIIIIIIIIIIIIIIIIIIIIIIIIIHIIIIIIIIIIIIIIIIIHIIIIIIIIIIIIIIIIIIIIHIIIIIIIIIIIIIIIIIIIIIHIIIIIIIIIIIIIIIIIIIIIIIIIIIIIIIIIIIIIIIIIIIIIIIIIIIIIIIIIIIIIIIIIIIIIIIIIIIIIIIIIIIIIIIIIIIIIIIICDDDD
@HISEQ:969:HM2KJBCX2:2:1101:13989:17544 2:N:0:ACTATGCA
GTGCTTGTGTAGCCCAACTATCCCTATTAATCATTGCTCACAAATCCAAAAACCAACAAAATACGATAAACGAGCCCTAACTTATTATTCCATACTAATGTATTCATAACTAACCGCCTGCTTTAAACACTCTAATTTTTTCAAAGTAAAGGACCTGGATTGCGAACCCAACCCAGCAAAGGGCAGGAACGTTCTCCAGGAAGATGGTAAGCGCGCATCGGCACTCACACACGAAACCGTGGCGGGCCAAGCGCACTATACCAGAAATCCAACTACGAGCTTTTTAACTGCAACAACTTTAATATACGCTATTGGAGCTGGAATTACCGCGGCTGCTGGCACCAGACTTGCCCTCCAA
+
@@?D?GGC<<DGC1<C@E@G<1<D?G@@CGC?1C<GH11C1CHHIHCEHIEEHCFHHIHIIE1@H1DEH?E0D/</11<DHEH?11<<C11CH111D11<1<111<DEHHCHHHD>/FB<@@DHHEFHEHIIHIHFC@HB.DFHCGHIFHHB%HHH8?E<ED?EFEECHGGIHHHFHCHHEHCHHHFIHG?IHEFGHIHIHFHEEIHEHHGIHHDDECCCFCH?FEGHH@FHFHH@IIHDDGHEHEHIIIIHH@GEHHHHCEIHIHF@HHFIHHDHHHIIIHIHHFGGHHGHIHIIIIIIIHFHHHIIIHIIIIIIIIHHHHCHIIHHHDH@@EIIHHEFGHIHHFIHHHHIIDADDD
@HISEQ:969:HM2KJBCX2:2:1101:20880:17930 2:N:0:ACTATGCA
GTGCTTGTGTAGCCCAACTATCCCTATTAATCATTACGTCGATCCTAGAAACCAACAAAATAGAATCAAACGTCCTATTTCATTATTCCATGCTAATGTATTCAAGCGTACGCCTGCTTTAAACACTCTAATTTTTTCAAAGTAACAGTCCTGATTCCCCACGACACCAAATTAATGACATCGCGGTTCTTCAGAAGGTAGGAACCAATAATGCCAGTACGTACCGAAGCACGACCAACAATTCGATCCCGAAATTCAACTACGAGCTTTTTAACTGCAACAACTTTAATATACGCTATTGGAGCTGGAATTACCGCGGCTGCTGGCACCAGACTTGCCCTCCAA
+
DDCCDIIIIIIGIIIIIIIIIIIIIIIIIIIIIIIIIHIIIHIHIIIIHHIIHIIIIIIIIIIIIIIIIIIIEEHIHIIIIIIIIIIIIIHIHHIIIIIIIIIHIIIIIIIHHHIIIIIIIIIIIIIIIIIHIIIIIIIIIIIIIIIIHIIIIHIIIIIIGHHIIHIIIIIIIIIIIHIIIIIHHIIIIIIIIIIIIIIIIIIIIIIIIIIIIIIIIIIIIIIIIIIIIIIIIIIGIIIIIHGDIIIIIIIIIIIIIIIIIIIIIIIIIIIIIHIIIIIIIIIIIIIHIIIIIIIIIIIIIIIIIIIIIIIIIIIIIIIIIIIIIIIHIIIIIIIIIIIIDDDDD
@HISEQ:969:HM2KJBCX2:2:1101:4830:19199 2:N:0:ACTATGCA
GTGCTTGTGTAGCCCAACTATCCCTATTAATCATTACGTCAATCCTAGAAACCAACAAAATAGGATCAAACGTCCTATTTCATTATTCCATGCTAATGTATTCAAGCGTTAGCCTGCTTTAAACACTCTAATTTTTTCAAAGTAACAGTCCTGTTTCCCTGCAACACCAAATTAATGGCATTACAGTTCTTCAGAAAGGAGGAACCAGCGAGACCAGTACGTACCAAAGGCACGACCAACCTGCTGATCCCGAAATTCAACTACGAGCTTTTTAACTGCAACAACTTTAATATACGCTATTGGAGCTGGAATTACCGCGGCTGCTGGCACCAGACTTGCCCTCCAA
+
DDDCDIIIIIIIIIIIIIIIIIIIIIIIIIIIIIIIIIIIIIIIIIIIIIIIHIIIHIIHIIIIIIHIIIIIIIIIIIIIIIIIIIHHHGEEEEFEIIIIIIHIIGIIHIIIIIIIHIIIHIHHHIIIIIHIIIIIIIIIIIIIIIIIIIIIHIIIIIIIIIIIIIIIIIIHIIHIIIIIIIIIIIIHHIIIIIIIIIIIIIIHIIIIIIIIIIIIIIIIIIIIIIIIIIIIIIIIIIIIIIIHGIIIIIIIIIIIIIIIIIIIIIIIIIIIIIHIIIIIIIIIIIIIIIIIIIIIIIIIIIIIIIIIIIIIIIIIIIIIIIIIIIIIIIIIIIIIIIIIIDDDDD
@HISEQ:969:HM2KJBCX2:2:1101:18690:19523 2:N:0:ACTATGCA
GTGCTTGTGTAGCCCAACTATCCCTATTAATCATTACGGTGATCCTAGAAACCAACAAAATAGAACCATGCCGTCCTATTCTATTATTCCATGCTAATGTATTCGAGCAAAAATGCCTGCTTTAAACACTCTAATTTTTTCAAGGTAAAGGTCCTGGATCCGCAAGACACCCAATAAAGGACATCAAGTTTCTCCAGAAGGTGAGAAATCAACAGTAACAGTTCATACCCCTTAAGGCATGACCATCACGTCAATCCCGAAATTCAACTACGAGCTTTTTAACTGCAACAACTTTAATATACGCTATTGGAGCTGGAATTACCGCGGCTGCTGGCACCAGACTTGCCCTCCAA
+
BDDDDIIIHHIIIIIIIHIIIHIIIIIIIIIIIIIIIIIHIIICHHIIIIIIIIIIHIHIIIIIIIHII?GHDHIHIIHHHIHIHIHIIIIHCCHHIIIHICHIHIIIIIIIIIHHHHIHHIIHIIHIIHHHHHIHIIHEIIIIIIIIIIIIIIIIIGHIIHIGHHIHHHGGIHHHHIIIIIIIIIIHHFHIHIIIHIIIIHIIHIIIHIIIIIIHIIIIGIHGIIIGIFHIIIIIIIIHIIIIIGIIGIHGIIHHIIIIIIIIIIIIIHIIIHIIIIIIIIIHIIIIIIIIIIIIIIIIHIIIIIIIIIIIIIIIIIIIIIIIIIIIIIIIIIIIIIIIIIIIIIIIDDDDD
@HISEQ:969:HM2KJBCX2:2:1101:11911:19819 2:N:0:ACTATGCA
GTGCTTGTGTAGCCCAACTATCCCTATTAATCATTACGGTGATCCTAGAAACCAACAAAATAGAACCATGCCGTCCTATTCTATTATTCCATGCTAATGTATTCGAGCAAAATGCCTGCTTTAAACACTCTAATTTTTTCAAGGTAAAGGTCCTGGTTCCACATGACACCCAATTAAGGACATCATGCTTCTCCAGAAGGTGAGAAATCAACTGCGACAGTTCATACCCCTTAAGGCACGACCATCACGTCAATCCCGAAATTCAACTACGAGCTTTTTAACTGCAACAACTTTAATATACGCTATTGGAGCTGGAATTACCGCGGCTGCTGGCACCAGACTTGCCCTCCAA
+
@DBDDIIIHIIHIIIIIIIIIIIIIIIIIIGIIIIIIIIIGHIIIIIIIIIIIIIIIIIIIIEHIIIIIGEHHIIHHIHHHIIIHHIIIIIIIIIIIHFCE<HHIIIIIIHIIIHIIHIIIIIIHIIIIIIIGIIIIIHIIIIIIIIIIIIIIIIIIIIIIIIIIIIHHIIIIIIIIIIIHHIIIIIIIIIIIIIIIIIIIIIIIIIIIIIIIIIIIIIIIIIIIIIIIIIIIIIHIIIIIIIIIIIIIIHIIIIIIIIIIIIIIIIIIIIIIIIIIIIIIIIIIIIIGIIIIIIIIHIHIIIIIIIIIIIIIIIIIIIIIIIGIIIIIIIIIIIIIIIIIIIIIIIDDDDD
@HISEQ:969:HM2KJBCX2:2:1101:6132:19781 2:N:0:ACTATGCA
GTGCTTGTGTAGCCCAACTATCCCTATTAATCATTACGTCAATCCTAGAAACCAACAAAATAGGATCAAACGTCCTATTTCATTATTCCATGCTAATGTATTCAAGCGTTAGCCTGCTTTAAACACTCTAATTTTTTCAAAGTAACAGTCCTGTTTCCCTGCAACACCAAATTAATGACATTACAGTTCTTCAAGAAGGAGGAACCAGTAAAGCCAGTACATACCAGAGGCACGACCAACCTACTAATCCCGAAATTCAACTACGAGCTTTTTAACTGCAACAACTTTAATATACGCTATTGGAGCTGGAATTACCGCGGCTGCTGGCACCAGACTTGCCCTCCAA
+
BB@@BHHEHIIHIIIICEFEHHHHIIIIGHHIIEHFHHHHHHHGHHHIIIIIIHHHHHHHHHGHHHHHIIHIHHHHIIIIIIGICHHHHHHIFHIIHHIIIHIHIIIIIIIIIIIHHIFGHIIIIIIIHIIIIIIHIIHHHIIGHGHIIIHGIHGHIIIIHIIHIHIIHIGIIIIHIIIIIIIIIIHHGCHIIIHFIIIHHIHHHHHHHIHHIHIIHIIHHHIIIIIIIHIIHHHHHHFCHHIII3HHIHHIIHHGHHG@HHHHHHIHHIHEHHCIHIHHHHHHIIIIIHIHHHIIIIHHHHHECIIIHIIIIIIHGIIHIGIIGIIHHGIIIIIIHHIHIDBBDB
@HISEQ:969:HM2KJBCX2:2:1101:18440:20414 2:N:0:ACTATGCA
GTGCTTGTGTAGCCCAACTATCCCTATTAATCATTACGGTGATCCTAGAAACCAACAAAATAGAACCATGCCGTCCTATTCTATTATTCCATGCTAATGTATTCGAGCAAAAATGCCTGCTTTAAACACTCTAATTTTTTCAAGGTAAAGGTCCTGGATCCGCAAGACACCCAATTAAGGACATCGAGTTTCTCCAGAAGGTGAGAAATCAACAGCAACAGTTCATACCCCTTAAGGCACGACCATTACGTCAATCCCGAAATTCAACTACGAGCTTTTTAACTGCAACAACTTTAATATACGCTATTGGAGCTGGAATTACCGCGGCTGCTGGCACCAGACTTGCCCTCCAA
+
CDCDDIIHHHICHIHHIIIIIIIIIIIIIIIIIIIIGIHIIIIHIIIIIGHHHIIIIIIHHFEDEHIGGDFHGEHHH?GHIHCEFFHIIHHH?FEEHIGFHDFE?HCHHHHHHFGHIIIIHHHFGEFHCHHFGEHHHHHHGFHECHIIIIIICHHHHHHHHFHIHHIHHHHEHIHHIIIIHGIIHHHIHHFFHHEHHHIHHFEIIIHIIHIHIIHHHHHHIHGGIHHHGEHHGIIIIIIIIIIHHHIHHEFEIIIIIIIIIIIIIIIHIHHIIIIIIIIIIIIGIIIIIIIIIIIIIIIHHIIIIIGIIIIIIIIIIIIIIIIIIIIIIIIIIIIIIIIIIIIIIIIIDDDDD
@HISEQ:969:HM2KJBCX2:2:1101:11492:20228 2:N:0:ACTATGCA
GTGCTTGTGTAGCCCAACTATCCCTATTAATCATTACGGTGGTCCTAGAAACCAACAAAATAGAACCATGCCGTCCTATTTTATTATTCCATGCTAATGTATTCAAGCAAAAATGCCTGCTTTAAACACTCTAATTTTTTCAAAGTAAAGGTCCTGGTTCCCCGCGGCATCCAATTAAGGACATCGCGGTTCTCCAGAAGGTGAGAAATTGACTGCACCAGTTCATACCCCGTGAGGCACGACCGATGCGCCAATCCCGAAATTCAACTACGAGCTTTTTAACTGCAACAACTTTAATATACGCTATTGGAGCTGGAATTACCGCGGCTGCTGGCACCAGACTTGCCCTCCAA
+
DDDDDIIIIIHHHHIIIIIIHIIIIIIIIIIIIHIIIIIHIIIIIIIIIIIIIIIIIIIIIIHIIIIIIIHIIIIIIIIHIIIIIIIIIIIIIIIIIIIIIHIIIIIIIIIIIIIHIIIIIIIIIIIIIIIIIIIIIIIIIHHIIIIIIIIIIIIIIHIIIIIIIIIIIIIIIIIIIIIIIIIIIIHIIIIIIIIIIIIIIIIIIIIIIIIHIHIIIIIIIIIIIIIIIIIIIIIIIIIIIIIIIIIIIIIHIIIIIIIIIIIIIIIIIIIIIIIIIIIIIIIIIIIIIIIIIIIIIIIIHIIIIIIIIIIIIIIIIIIIIIIIIIIIIIIIIIIIIIIIHIIIIIIIDDDDD
@HISEQ:969:HM2KJBCX2:2:1101:13735:20078 2:N:0:ACTATGCA
GTGCTTGTGTAGCCCAACTATCCCTATTAATCATTACGGTGGTCCTAGAAACCAACAAAATAGAATCATCCGTCCTATTTCATTATTCCATGCTAATGTATTCAAGCGTTAGCCTGCTTTAAACACTCTAATTTTTTCAAAGTAACAGTCCTGTTTCCCTGCAACACCAAATTAATGGCATTACAGTTCTTCAGAAAGGAGGAATCAGCGAAACCAGTTCATACCAGTGGCACGACCAACCTGCTGACCCCGAAATTCAACTACGAGCTTTTTAACTGCAACAACTTTAATATACGCTATTGGAGCTGGAATTACCGCGGCTGCTGGCACCAGACTTGCCCTCCAA
+
DDDCDIIIIIIIIIIIHIIIIIIIIIIIIIIIIIIIHIIIIIIIIIIIIIIIHHIIGHIHIIHHIGIIHGHHHHGHHHHIHIIHIIIHHGHHHHIGHCHIIHHHIIIHFHIHIIIIHHHHIIHHIIIIIIIHHHHIIIIIIIIIIIHIIIIIIIHIIHIIIIIIIIIIIIIIIIHIIIHHIIIIIIIIIIIGIIHIIIIHIIIIIIIIHIHIHIIIIIIHIIIIIIIHIIIHIHHIIIIHHHIHHIIIHIIIIIIIIIIIIIIIIIIHIIIIIIIIIIIHIIIIIIIIIIIIIIIIIIIHIIIIIIIIIHIIHIIIIIIIIIIIIIIIIIIIIIIHHIIHHDDDDA
@HISEQ:969:HM2KJBCX2:2:1101:9780:20439 2:N:0:ACTATGCA
GTGCTTGTGTAGCCCAACTATCCCTATTAATCATTACGGTGATCCTAGAAACCAACAAAATAGAACCATGCCGTCCTATTCTATTATTCCATGCTAATGTATTCGAGCAAAAATGCCTGCTTTAAACACTCTAATTTTTTCAAGGTAAAGGTCCTGGATCCGCAAGACACCCAATAAAGGACATCAAGTTTCTCCAGAAGGTGAGAAATCAACTGCAACAGTTCATACCCCTTAAGGCATGACCATCACGTCAATCCCGAAATTCAACTACGAGCTTTTTAACTGCAACAACTTTAATATACGCTATTGGAGCTGGAATTACCGCGGCTGCTGGCACCAGACTTGCCCTCCAA
+
CDCDDIIIIIIIIIIIIIIIIIIIIIIIIIIIIHIHIIIIIIIIIIIHIIIIIIIIIIIIIHHHEHIIHEHIHHHIHHIIHIIIIIIIIGIHHHHHIHIIIHHIIIHIIIIHHHHHIHHIIIIIHHIIIIIIIIIIIIIIIIIIIIIIIIIIIIIIIIIIIIIIIIIIIIIIIIIIIIIIIIIIIHIIIIIIIIIIIIIIIIIHIIIIIIIIIIIIIIIIIIIIHIIIIIIIIIIIIIIIIIIIIHHIIGHGIIIIHIIIIIIIIIIHIHIIIIHIIIIIIIIIIIIIIIIIIIIIIIIIHIIIIIIIIIIIIIIIIIIIIIIIIIIIIIIIIIIIIIIIHHIIIIIIDDDDD
@HISEQ:969:HM2KJBCX2:2:1101:4242:21519 2:N:0:ACTATGCA
GTGCTTGTGTAGCCCAACTATCCCTATTAATCATTACATCGATCCTAGAAACCAACAAAATAGAATCGGATGTCCTATTTCATTATTCCATGCTAATGTATTCAAGCGTAAGCCTGCTTTAAACACTCTAATTTTTTCAAGGTAACAGTCCTAATTCCCCGTGACACCAAATTAATGGCATTACGGTTCTTTAGAAGGTGAGAAATCAATAATATCAGTACATACCAACGGCATGACCGAAACATTGATCCCGAAATTCAACTACGAGCTTTTTAACTGCAACAACTTTAATATACGCTATTGGAGCTGGAATTACCGCGGCTGCTGGCACCAGACTTGCCCTCCAA
+
DDDDDIIIIIIGHIIIIIIIIIIIIIIIIIIIIIIIIIIIIIIHIHIIIIIIIIIIIIIIIIIIIIGIIIIHIIHIIIIIIIIIHIIIIIIIIHIIIIIIHHHHHHIHIHIHIIIIIIIIIHHIIIIGIIIIHIHIIIIIIIIIIIIIIIIIIIIIIIIIIIIIHHHIIIIIIIIIIIIIIIIIIIIIIIIIIIIIIIIIIIIIIIIIIIIIIIIIIIIIIIIIIIIIIIIIIIIIIIIIIIIIIGIIIIIIIIIIIIIIIIIIIIIIIIIIIIIIIIIIIIHIIIIIIIIIIIIIIIIIIIIIIIIIIIIIIIIIIIIIIIIIIHIIIIIIIIIIIIIIIIDDDDD
@HISEQ:969:HM2KJBCX2:2:1101:10430:21413 2:N:0:ACTATGCA
GTGCTTGTGTAGCCCAACTATCCCTATTAATCATTACGTCGATCCTAGAAACCAACAAAATAGAATCAAACGTCCTATTTCATTATTCCATGCTAATGTATTCAAGCGTGCGCCTGCTTTAAACACTCTAATTTTTTCAAAGTAACAGTCCTGATTCCCCACGACACCAAATTAATGACATCGTAGTTCTTCAGAAGGTAGGAACCAATAATGCCAGTACGTACCGAAGCACGACCAACAATTCGATCCCGAAATTCAACTACGAGCTTTTTAACTGCAACAACTTTAATATACGCTATTGGAGCTGGAATTACCGCGGCTGCTGGCACCAGACTTGCCCTCCAA
+
DDA@DGHHIIHCHIIHHIIIIIIIIIIIIIIIIIIIIHIIIIIIIIIHIIIIHIIHIHIIIIIGIIHIFIIIIIIIIIHIHIHIHHIHHIHIIIIIIIHIIEGHIIIIIHDHHHHHHIFFHHHHIIIIIIIIHHEHHIHIIIIIIIIHHHHGB?HHIHHHEC@HHGCHGIIHHHIICHHHIHFIGHHIIIIIIIHHIIIIIIIIIHHHHIHE:HII=IHIHGIIIGIIIIHHGIHGHHEEEHHGIHIIIHHIIIIHIHIHHDIHIIIIIIIIIIIIIIHIIIIIHHGIIIIHIIIIIIIIHHIIIIIIIIIIIIIIIIIIIIIIIIIIIIIIHHHGIIIIDCCDD
@HISEQ:969:HM2KJBCX2:2:1101:17237:20325 2:N:0:ACTATGCA
GTGCTTGTGTAGCCCAACTATCCCTATTAATCATTACATCGATCCTAGAAACCAACAAAATAGAATGCGATGTCCTATTTCATTATTCCATGCTAATGTATTCAAGCGTGAGCCTGCTTTAAACACTCTAATTTTTTCAAGGTAACAGTCCTAATTCCCTATAACATCAAATAAATGACATTATAGTTCTTTAGAAGGTGAGAACCAATAAAATCAGTACATACCAAGGCATGACCAACTAATTGATCCCGAAGTTCAACTACGAGCTTTTTAACTGCAACAACTTTAATATACGCTATTGGAGCTGGAATTACCGCGGCTGCTGGCAC
+
DDDDDHGIIIIIIIIIIIGIGIHHHIIIHEHHGHIIIIGHIEHHGGHCHEHCGHEHIIHHHEHIFHH1D0E0FHHHCHHIIIIIHIIIIIIIHIIIIIIIIHIIIIIIIIIIIIIIIIIIHHHHHIIIIIIIGIHIIIIIIIIIIIIIIIIIIIIIIIHHIIIIIIIIIHI9IIIIIIIIHIIIIIIIIIIII;III;IIIIIIIIIGIIIIIHGIGIIIIIHIIIGHGGIIIIIIIIIIIIHIIIIIIIIIIIIIIIHIIIIIIIIIIIIIHGIIIIIIIIHIIIIIIIIIIIIIIIIIIIIIIIIIIIIIIIIIIIIIIIIIDDDDD
@HISEQ:969:HM2KJBCX2:2:1101:18980:21468 2:N:0:ACTATGCA
GTGCTTGTGTAGCCCAACTATCCCTATTAATCATTACGTCAATCCTAGAAACCAACAAAATAGGATCGAACGTCCTATTTCATTATTCCATGCTAATGTATTCAAGCGTTAGCCTGCTTTAAACACTCTAATTTTTTCAAAGTAATAGTCCTGTTTCCCTGCAACACCAAATTAATGACATTACAGTTCTTCAAGAAGGAGGAATCAGTAAAGCCAGTACATACCATAGGCACGACCAACCTACTGACCCCGAAATTCAACTACGAGCTTTTTAACTGCAACAACTTTAATATACGCTATTGGAGCTGGAATTACCGCGGCTGCTGGCACCAGACTTGCCCTCCAA
+
DDDDDIIIIIIIIIIIIGIIIIIIIIIIIIIIIIIIIIIIIIIIIIIIIHIIIIIIIIIIIIIIHHIIIIHIIGIIIIIIIIHIIIIFHIIIHHIIIIIHIIIIIIIIIIIIIIIIHIHIIIHIHHHHCCHGIIIIHIIIIHIIIIIIIIIIIIIIHHHIHIIIIIIIIIIIIIIIIIIIHIIIIIIIIIIIIIIIIHIIHIIIHIIIIIIIIIIIIIIIIIIIIIIIIIIIIIIIIIIIHHHGHIIIIIIHIIIIHIIIIIIIIIIIIIIIIIIIIIIIIIIIIIIIIIIIIIIIIIIIIIIIIIIIIIIIIIIIIIIIIIIIIIIIIIIIIIIIIIIIIDDDDD
@HISEQ:969:HM2KJBCX2:2:1101:1819:21972 2:N:0:ACTATGCA
GTGCTTGTGTAGCCCAACTATCCCTATTAATCATTACTTCATTCCGCAAACACCAACAAACTAGAACCAAAATCCTAACTTATTATTCCATGCTAATGTATTCATAGCCGCAAACGCCTGCTTTAAACACTCTAATTTTTTCAAAGTAAACGATCTAGTCGATCCCGCTGCGCTCAATCAAGAGTGAGCGGGGTCGGCCTAGAAGGATGGCTGCAGCAGTATGGCACTCACACACATCACTGTGGCGGGCCACACTGCACCCAACCAGAAATCCAACTACGAGCTTTTTAACTGCAGCAACTTTAATATACGCTATTGGAGCTGGAATTACCGCGGCTGCTGGCACCAGACTTGCCCTCCAA
+
<<@0<C1<<<11CGI11<1111FH1<CG1D<<1<D<@DG1@11<F1</CH1GEH1<0DCGE1C@HHEC1DH111<@1<<<F1<F1<C1D11<D<1C11<D1<11CC11C<<CFHHIIIHFCIHIHII9HHHIIIIDGHIHHIIGH9HIIHIIHHHIHDHIIIIIIIHIHIHGHIIIHGIIIGIIIIIIIIIIIHHHIIIIIIIIIIIIIIIIIIIIIIIGIGIIGGIIIIIIIIIIFIIIIIIIIIIIIIIIIIIIIIIIHIIIIIIIIIIIIIIIIIIIIIIIIIIIIIIIIIIIIIIIIIIIIIIIIIIIIIIIIIIIIIIIIIIIIIIHIIIIIIIIIIIIIIIIIIIIIIIIIDDDDD
@HISEQ:969:HM2KJBCX2:2:1101:9724:22337 2:N:0:ACTATGCA
GTGCTTGTGTAGCCCAACTATCCCTATTAATCATTACGTCGATCCTAGAAACCAACAAAATAGAATCAAACGTCCTATTTCATTATTCCATGCTAATGTATTCAAGCGCGAGCTTGCTTTAAACACTCTAATTTTTTCAAAGTAACAGTCCTGATTTCCCACGACACCAAATTAATGACATCGTGGTTCGTCAGAAGGGAGAAACCAATAATACTAGTACGTACAAAGTACGACCGACATATTAGTCCCGAAATTCAACTACGAGCTTTTTAACTGCAACAACTTTAATATACGCTATTGGAGCTGGAATTACCGCGGCTGCTGGCACCAGACTTGCCCTCCAA
+
@DDDDIIIII@CDHHHHHCF?CEHE1CGGEHEHEHHIIIHHHIHHIIIFHIHH1GHHEHGHHEHIIIIIF?GHE@GHH<FH1FFHHIEHIIEH@IIHIIHIIIIIIHIIIHEHHHIHHHFHHHIHIIIIHHHEHEG@GIHHHECHHHIHIIHIHHHFH?IIIHFCFHHHEEIHIIIHHEHCIIIIIHIIIIHGIIHIIIIIHGIIIIIIIIIIIIIIIIIIHHEHIIIIHIIIIIIIGIIIIHIHIIIIIIIIIIIHIIIIIIIIHIIIIIHHHIIIIHHHFIHIIHGHHHHHIIIIHIIIIIIIIIIIHHIIIIIIIIIIIIIIIIIIIHHEIIIIHED@DDD
@HISEQ:969:HM2KJBCX2:2:1101:20161:22733 2:N:0:ACTATGCA
GTGCTTGTGTAGCCCAACTATCCCTATTAATCATTACGTCGATCCTAGAAACCAACAAAATAGAATCAAACGTCCTATTTCGTTATTCCATGCTAATGTATTCAAGCGTGAGCCTGCTTTAAACACTCTAATTTTTTCAAAGTAACAGTCCTGATTCCCCAAGACACCAAATTAATGACATCATGGTTCGTCAGAAGGTAGGAATCAATAATACCAGTACGTACAATAGCACGACCAATAAATTGATCCCGAAATTCAACTACGAGCTTTTTAACTGCAACAACTTTAATATACGCTATTGGAGCTGGAATTACCGCGGCTGCTGGCACCAGACTTGCCCTCCAA
+
DDDDDFHHHIHII1@FHDHIIIHHHIIIIIIECHHHHGEHHHIIIIIHGIEFHHHI?C<FHH<FFHIIGEG0GHHIIIIIIHIIHHGCE<C?1GEHCEHCHFHHHHFHHHHHHHHHIGHIIIIHHIIIHHEHHFGHHEFGHHHHHHHHIHGIHHHEIHHIHFHIIGEIIHHHHIIIIHIGHIHHIIIIIIIIIIIIHHHHHHIHHIHHHIHEIGII<III<II;HHHEIIHH<EGIIHIHEHCCIIIIIIIHIIHEIIHHIHIIGIIIIIIHIHIIIIIHHIIHHHHIIIIIIIIIIIIIIHHHFHIIIIIIHHIIIIIHHIIIIIIIHIHIIHHHIHIIDDDDB
@HISEQ:969:HM2KJBCX2:2:1101:2440:23064 2:N:0:ACTATGTA
GTGCTTGTGTAGCCCAACTATCCCTATTAATCATTACGGTGATCCTAGAAACCAACAAAATAGAATCATGCCGTCCTATTTTATTATTCCATGCTAATGTATTCAAGCAAAATGCCTGCTTTAAACACTCTAATTTTTTCAAAGTAAAGGTCCTGGTTCCCCGCGACACCCAATTAAGGGCATCGCGGTTCTCCAGAAGGTGAGAAATTGACTACACCAGTTCATACCCCTTAAGGCACGACCGATGTGTCAATCCCGAAATTCAACTACGAGCTTTTTAACTGCAACAACTTTAATATACGCTATTGGAGCTGGAATTACCGCGGCTGCTGGCACCAGACTTGCCCTCCAA
+
DD@DDHIIIHHHHHHIIIIIIHIIIIIIIIIHHIIIIIIIIIIIIIIIIIHEHHHIIIIGHIIGIIHHIIIGHHIIHIIIIIIIIHIIIHIIIIIIIIIIGHHIIIIIIIIIIHIIIIIIIIIIHHHIIIIIIIIIHIIHFHHHHHCHHHHHHHIHHHHFHGIIIIIHIGIIIHIIHEHIIIIIIIIIIIIIIIIIHHIIIIIIIIIIIIIIIIIIHIIIGIIIHHIIIIIIIIIIIIIHIIIIIIIHIHGIIHHIIIIIIIIIIIHIIIIIHIIIIIIIIIIIIIIIHHIIHIIHIGHHIIIIIIIIIIIIIIIIIIIIIIIIIIIIGIIIIHIIIIIIIIIIIIIBDDDD
@HISEQ:969:HM2KJBCX2:2:1101:3667:23147 2:N:0:ACTATGCA
GTGCTTGTGTAGCCCAACTATCCCTATTAATCATTACGTCAATCCTAGAAACCAACAAAATAGGATCAAACGTCCTATTTCATTATTCCATGCTAATGTATTCAAGCGTTAGCCTGCTTTAAACACTCTAATTTTTTCAAAGTAACAGTCCTGTTTCCCTGCAACACCAAATTAATGACATTACAGTTCTTCAAGAAGGAGGAACCAGTAAAGCCAGTACATACCAGAGGCACGACCAACCTACTAATCCCGAAATTCAACTACGAGCTTTTTAACTGCAACAACTTTAATATACGCTATTGGAGCTGGAATTACCGCGGCTGCTGGCACCAGACTTGCCCTCCAA
+
DDDCDIIIIIIIIHIIIIIIIIIIIIIIIIIIIIIIIIIIIIIIIIIIIIIIHHIHIIIIIIIHIIIIIHHIHIIHHIIIIHHIIIIHHIHIIIIIIIIIIIHHHHGEHHIHHIIHI1IHHHIIIIIIIIIIIIIIIIIIIIIHIFIIIIIIIHIIIIIHIIHIHIIIIIIHHIIIIIIIHIIIIIIIIIIIIIIIIIIIIIIIIIIIIIIIIIIIIIIIIIIIIIIIII=IIII=IHHIIIHGDIHHGIHIIIIIIIIIIIIIIIIIIIIIIIIIIIIIIIIIIIIIIIIIIIIIIIIIIIIIIIIIIIIIIIIIIIIIIIIIIIIIIIIIIIIIIIIIIDDDDD
@HISEQ:969:HM2KJBCX2:2:1101:2720:24364 2:N:0:ACTATGCA
GTGCTTGTGTAGCCCAACTATCCCTATTAATCATTACGTCGATCCTAGAAACCAACAAAATAGAATCAAACGTCCTATTTCGTTATTCCATGCTAATGTATTCAAGCGTGAGCCTGCTTTAAACACTCTAATTTTTTCAAAGTAACAGTCCTGATTCCCCATGACACCAAATTAATGACATCATGGTTCGTCAGAAGGTAGGAATCAATAATACCAGTACGTACAATAGCACGACCAATAAATTGATCCCGAAATTCAACTACGAGCTTTTTAACTGCAACAACTTTAATATACGCTATTGGAGCTGGAATTACCGCGGCTGCTGGCACCAGACTTGCCTCCAA
+
DDDCDIIIIIHIHHIIEHIIIIIGIIIIIIIHIGHIIIIIIIIIIIIH@HGHHHIIHHIHIHIHIIHIIIIIHHHIIIIHCGHIIIIIIIIIIIHIIIIHHHIHIIIIIIIHIIIIIIIIIIIIIHIIIHIIHHIGEHHIIHIIIIHHHHHHHHHIIHIIHHHHIHHIHHHHEHGHIIIIHIIHIHHGHHHIII;IIIHHHHIIIIIIIIIHHGHHIHHIHIIHIIHIIIIIIIHGIIHIIIHIIIHIHIIIIHHHIIIIHFHIIIIIIIIIIIIIHIIIHHIHGGGHIIIHIIIIHIHIIIIIIIIIIIIIIIIIIIIIIIIIIIIHHIIIIIIIIIHDDBDD
@HISEQ:969:HM2KJBCX2:2:1101:9114:24011 2:N:0:ACTATGCA
GTGCTTGTGTAGCCCAACTATCCCTATTAATCATTACGTCAATCCTAGAAACCAACAAAATAGGATCGAACGTCCTATTTCATTATTCCATGCTAATGTATTCAAGCGTTAGCCTGCTTTAAACACTCTAATTTTTTCAAAGTAACAGTCCTGTTTCCCTGCAACACCAAATTAATGACATTACAGTTCTTCAAGAAGGAGGAATCAGTAAAGCCAGTACATACCATAGGCACGACCAACCTACTGACCCCGAAATTCAACTACGAGCTTTTTAACTGCAACAACTTTAATATACGCTATTGGAGCTGGAATTACCGCGGCTGCTGGCACCAGACTTGCC
+
DDCDDIHIIIIIIIIIIIIIIIIHIIIIIIIIIIIIIHIIIIIIIIIIIIIHHEHHEHFHHIGHHIHHHHIHHHIIIIHIIHIIHGIEHHIIGIHHIGHIIIHIHHHIIGGIHIHHGHIIIHIHHIIIIIHIIIIIII?IIIIHHIHHHIIIIIHHHHIHIHHIIHIHHHHIIIIIIIIIHFHHIIHIEGHHEHHGHHIHIIIIHFHIIIIIIHHIIIHHHIIHHHGHHIIIIIIDHHHCEIIIHIIHHDHIHHIIIHHGHIHHIIIHIIIIIHIIHFGIHIGIIHGGIIIIIIIIHIIIIIIIIHIIIIIIIIIIIIIHHHIIHIIIHECHIIICDCDA
@HISEQ:969:HM2KJBCX2:2:1101:6236:25190 2:N:0:ACTATGCA
GTGCTTGTGTAGCCCAACTATCCCTATTAATCATTACGTCAATCCTAGAAACCAACAAAATAGGATCAAACGTCCTATTTCATTATTCCATGCTAATGTATTCAAGCGTTAGCCTGCTTTAAACACTCTAATTTTTTCAAAGTAACAGTCCTGTTTCCCTGCAACACCAAATTAATGGCATTACAGTTCTTCAGAAAGGAGGAATCAGCGAAGCCAGTGCATACCAGTGGCACGACCAACCTGCTGACCCCGAAATTCAACTACGAGCTTTTTAACTGCAACAACTTTAATATACGCTATTGGAGCTGGAATTACCGCGGCTGCTGGCACCAGACTTGCCCTCCAA
+
DDDDDIIIIIIIIIIIIIIIIIIIIIIIIIIIIIIIIIIIIIIIIIIIIIIIIIIIIIIIIIIIIIIIIIIIIIIIIIIIIIIIIIIIIIIIIIHHIIIIIIIIIIHIIIIIIIIIIIIIIHIIIIIIIIIIIIIIIIIHIIIIIIHIIIIIIIIIIIHIIGIIIIIIIHIHIIIIIIIIIIIIGIIIIIIHIIIIIIIIIIIIHIIIHIIIIIIHIIIIIIIIIIIIIIIIIIIIIIIIIIIHHIHIIIIIIIIIIIIIIIIIIIIIIIIIIIIIIIIIIIIIIIIIIIIIIIIIIIIIIIIIIIIIIIIIIIIIIIIIIIIIIIIIIIIIIIIIIIIIIDDDDD
@HISEQ:969:HM2KJBCX2:2:1101:13917:24356 2:N:0:ACTATGCA
GTGCTTGTGTAGCCCAACTATCCCTATTAATCATTACGTCAATCCTAGAAACCAACAAAATAGGATCGAACGTCCTATTTCATTATTCCATGCTAATGTATTCAAGCGTTAGCTTGCTTTAAACACTCTAATTTTTTCAAAGTAACAGTCCAAATTCCCCGCAACACCAAATTAATGGCATTACGGCTCATCAGGAAGGAGGAATCAGTGAGACCAGTACATACCAGAGGCATGACCAACCTACTAACCCCGAAATTCAACTACGAGCTTTTTAACTGCAACAACTTTAATATACGCTATTGGAGCTGGAATTACCGCGGCTGCTGGCACCAGACTTGCCCTCCAA
+
DDDDDIHHHIIIIHHIIIIHIHIIIIIHIIIHHIIIHHHHHIIEHHHIIHIIIHIIIHIIIIHICHEHHEHIIIFEHC@E?DGHIIGHCFEG1@HHHIIIIHHHHDHIIHHHIIHIHHHGHGHHHIIGEHHHHIIHHHIFIIIIIIIIHHHHHFHEIIHH?IIIHHIHIIIIIHHFGHIIIHHHIIIHIHHHIHIIIIIIHHIIIIHIIHIHHIIIIIIIIIHHIIIHHIHHHIIIIIIIIIIHHHHIIHHIIIIHIIIIIIIIIIIGIIIHIIHIIIIIIIIIIIHIIIIIIIIIHIIHHIIIIIIIIIHIIIIIIIIIIIIIIIHIIIIIIIIIIIIIHDDDDD
@HISEQ:969:HM2KJBCX2:2:1101:12383:25500 2:N:0:ACTATGCA
GTGCTTGTGTAGCCCAACTATCCCTATTAATCATTACGTCAATCCTAGAAACCAACAAAATAGGATCAACGTCCTATTTCATTATTCCATGCTAATGTATTCAAGCGCGAGCCTGCTTTAAACACTCTAATTTTTTCAAAGTAACAGTCCTGATTCCCCACCACACCAAATTAATGACATGATGGTTCGTCAGAAGGTAGAAATCAGTAACACCAGTACGTACCGAAGGCACGACCAGCGTACTAATCCCGAAATTCAACTACGAGCTTTTTAACTGCAACAACTTTAATATACGCTATTGGAGCTGGAATTACCGCGGCTGCTGGCACCAGACTTGCCCTCCAA
+
DDADDIIIIIIIIIHIIIIIIIIIIHHIIIIIIIIIIGIIIIIIIIIHIIIIIIEIHHIIIIIIIIIIIIIHIHIHIIIIIIIHIIGGIIHGHHHIIIIIIHHIIIIIIHHHIIIIHIHHIIIIIIIIIGIIIHIIIHIIIIIIIIIIHIIIIIHHIHIIIIHHHHIHGIIIIIIHIHIIIHIIIIHIIIIIIIIIIIIIIIIIIHIIIIIIHHHIIIIHIIIIHHHIGIHIIIIIIIIIIHHHIIIIIIHIHHHIIIIHIHIIHIIIIHIIIIIIGIIIIIIIIIIIIIHIIIIIIIIIIIIIIIIIIIHIIHIIIIIIIIHIIIIIIIHHHIIIIIIIDDDDD
@HISEQ:969:HM2KJBCX2:2:1101:8820:25863 2:N:0:ACTATGCA
GTGCTTGTGTAGCCCCAACTATCCCTATTAATCATTACGTGGTCCTAAAACCAACAAAATAGAACCATCGTCCTATTTTATTATTCCATGCTAATGTATTCAAGCAAAAATGCCCGCTTTAAACACTATATTTTTTTCAAAGTAAAAGTCCTAGTTCATTGAAACACCCAAGAGCATCCCAATTCACCAGAAGGTGAGAAATTGGCTACACACCGATTCATGCCCCTAAAGGCATGACCGATATATCCCAATCCCGAAATTCAACTACGAGCTTTTTAACCGCAACAACACTAATATACGCTATTGGAGCTGGAATTACCGCGGCTGCTAACACCAGACTTGCCCTCCAA
+
CDDADIIIIIIIHHIIIIIIIIIIIIIIIIIIIIIIIIIIIIIHIIIIIHIHIIHIIIIIIIIIIIIIIHIIIIIIIIHIIHHIIIIIIIHHIIIIIIIIIIHIIIIIIIHIIIIIHHHIIIIIIIIIIIIIIIIIIIIIIIIIIIIIIIIIIIIIIIHIHHIIIIIIIIIIIIIHHIIIIIIIIHIIIIIIIIIIIIIIIIIIIIIIIIIIIIIIIIIIIIIIIIIIIIIIIIIIIIIIIIIHIHHHIIEEIIIIIIIIIIIHIIIIIIIIIIIIIIIIIIIIHHIIIIIIIIHHHIIIIIIIIIIIIIIIIIIIIIIIIIIIIIIIIIIIIIIIIIIIIIIIIDDDDD
@HISEQ:969:HM2KJBCX2:2:1101:1609:26520 2:N:0:ACTATGCA
GTGCTTGTGTAGCCCAACTATCCCTATTAATCATTACGGTGATCCTAGAAACCAACGAAATAGAATCAGTCCGTCCTATTTCATTATTCCATGCTAATGTATTCAGACGATAGTCTGCTTTAAACACTCTAATTTTTTCAAAGTAACAGTCCTGATTTCCAACCACACCAAATAAATGGCATGAAAGTTCCTCAGAAGGTAGAGATCCATCTCACCAGTGCAGACAATTAAGCCTGACCAATGGGTAGACCCCGAAGTTCAACTACGAGCTTTTTAACTGCAACAACTTTAATATACGCTATTGGAGCTGGAATTACCGCGGCTGCTGGCACCAGACTTGCCCTCCAA
+
DDDDBIIH@HHHIIIGHIIIIHIIIHIIIHHII@GHIFHIIGIIIIIIHHHIHFHIIIIIIIIGHHIHHIIIHIHHIHHHIIIHIHIHIIIHIGHHHHGHIHHIIHHHHGHIHHHHHHIHHHIIIIIHHHFHIIIIIIIIHHIHHIIIHHIHIGEHHHHHEHIIHIIIIIIIIIHHIIGIIIHHIIIIIIIIIIIHIIIIIIIIIIIIIIIIIIIIIIIHHHGHHIIHIHIGIIIIIIIIHIFHHGDIIIHIIHIHIIIIIIIIIIIHIIIHHFHGIIIIIIIIIIIIHIIIIIIIIIIIIIIIIIIIHIIIIIIIIIIIIIIIIIIIIIIIIIIIIIIIIIIDDDDD
@HISEQ:969:HM2KJBCX2:2:1101:18547:26183 2:N:0:ACTATGCA
GTGCTTGTGTAGCCCAACTATCCCTATTAATCATTACGTCGATCCTAGAAACCAACAAAATAGAATCAAACGTCCTATTTCATTATTCCATGCTAATGTATTCAAGCGCGAGCTTGCTTTAAACACTCTAATTTTTTCAAAGTAACAGTCCTGATTCCCCATGACACCAAATTAATGACATCATGGTTCGTCAGAAGGTAGGAATCAATAATACCAGTACGTACAATAGCACGACCAATAAATTGATCCCGAAATTCAACTACGAGCTTTTTAACTGCAACAACTTTAATATACGCTATTGGAGCTGGAATTACCGCGGCTGCTGGCACCAGACTTGCCCTCCAA
+
DDDDDIIIIIIIIEHHIIIGIIIIHIIHIHIIIIIIIHIIHIIHIIIIIIIIIHHIEEHHGIIIIIIIIHIIEEHHIIHHIIIIIIIIIIIIIIIIIHHIIIIIIIHIIIHIIIIIIIIIIIIIIIIIIHIHHHIIIHIIIIIIIIIIHIIIIIHIIGHIIHIIIIIIIHIHHIIIHIHIIIIGIIHHIIHIIIIIIIIIIIIIIIIIIIIHIIIIIIIIIIIIIIIIIIIIIIIIIIIIIIIHIIIIIIIIIIIIIIIIIIIIIIIIIIIHIIIIIIIIIIIIIHIIIIIIHIHHFIIIIIIIIIIIIIIIIIIIIIIIIIIIIIIIHIIIIIIIIIIIDDDDD
@HISEQ:969:HM2KJBCX2:2:1101:12263:26480 2:N:0:ACTATGCA
GTGCTTGTGTAGCCCAACTATCCCTATTAATCATTACCTCGACTCCGAAAGCCAACGAAATAGAATCGAGATCCTATTCCATTATTCCATGCACTAATGTTCAGGCTGTAACGCCTGCTTTGAGCACTCCAATTTTTTCAAAGTAAACGTGTCGGCCATCCAATGGCACTCGATTAAGAGAACCATGAACAAACCGACAGAATCGTCCACACGAACAGTAAACACCGCAAGGTGTACCGTCCACGCGAAACCGAGATCCAACTACGAGCTTTTTAACCGCAACAACTTTAATATACGCTATTGGAGCTGGAATTACCGCGGCTGCTGGCACCAGACTTGCCCTCCAA
+
DDDDDIIIGIHHHHIIIIIIIIIIIIIIIIIGHHIICHIIIIIGHICHHIIIIIGIHIHIIIHHIIIHEHHHHIIHIIICHHHIIIIHIIHIIIHIIIHIIGIHIIIIHHHHHHIIIIHGHHIIHHHIIHHEHHGHHHIIIHHHHIIIHHIIHIHHIHIIHGHIIHHIIHHIIHIHIIIHHIIIHIHHHFIIHGIHIHHHHEGHHEHIIIIIHIIIIIIIIIIIIIIHHIIIHGEHHHHIIHHHHDHHHGEFHHGEHIIIIHFHHHIGIEIHHIHGCIIIIIHGFEFHIIIIIIIHHIIHIIIIHHFHEIIIIIIHHHHIHHIIIIIIIIIIHHGHEHHIHHDB@DD
@HISEQ:969:HM2KJBCX2:2:1101:9523:26536 2:N:0:ACTATGCA
GTGCTTGTGTAGCCCAACTATCCCTATTAATCATTACGTCGATCCTAGAAACCAACAAAATAGAATCAAACGTCCTATTTCGTTATTCCATGCTAATGTATTCAAGCGTGAGCCTGCTTTAAACACTCTAATTTTTTCAAAGTAACAGTCCTGATTCCCCATGACACCAAATTAATGACATCATGGTTCGTCAGAAGGTAGGAATCAATAATACCAGTACGTACAATAGCACGACCAATAAATTGATCCCGAAATTCAACTACGAGCTTTTTAACTGCAACAACTTTAATATACGCTATTGGAGCTGGAATTACCGCGGCTGCTGGCACCAGACTTGCCCTCCAA
+
DDDCDIIIIIIGIIIIHIHHEHHHIHIIIIIIIIHHIIIIHHHHHIHFHIGHHHIIEHIIIIEFEHHHHHHIHIIIIEHHGIIIIHIIHHIIEHHIHIHHIHFIHHIHGHHIIFHIIIHHHIHIGIGHHIHHGHIHIIHHHIIIIIIHAEHCGHEHHHEHHHIHHIHHHIIHIHHGEFGIHFHIHHECEHHHHIHHHHIHIHIIHHHHHHEGGHHHIIII<IIIIIFHHHIHHHHHIIIIHGHGGGHDIIHIHIIIIIIHHIHHGIHIIIIIIIIIHIHHGHGHHFHHEHEFIHECHIHHHIGHGCIHEHHIIIHGIIIHIIIHIGIIIIIIIIIIIIIIDABBB
@HISEQ:969:HM2KJBCX2:2:1101:2614:26774 2:N:0:ACTATGCA
GTGCTTGTGTAGCCCAACTATCCCTATTAATCATTACGTCGATCCTAGAAACCAACAAAATAGAATCAAACGTCCTATTTCGTTATTCCATGCTAATGTATTCAAGCGTGAGCCTGCTTTAAACACTCTAATTTTTTCAAAGTAACAGTCCTGATTCCCCATGACACCAAATTAATGACATCATGGTTCGTCAGAAGGTAGGAATCAATAATACCAGTACGTACAATAGCACGACCAATAAATTGATCCCGAAATTCAACTACGAGCTTTTTAACTGCAACAACTTTAATATACGCTATTGGAGCTGGAATTACCGCGGCTGCTGGCACCAGACTG
+
DDBA@HIIIHIHHEEHHIIIICGG?CHHHEHEHHIHIHIIIHHHCFHIEHHEFHIHGEEGH?@HGHIHHHFHHFHCHH@C1FHHHGHE@FEHHFFGGHIIIHHIHHHHIHIEFHHHEHHHHHEHHHHHHEIIIHHHHHHIGHIIIHHHIHIIHGHHEEHHHEHHHCCEHHFFIIHHHHHHEHGIIIIGIHGHHHIIIIHHHHIHIIIIIIIHIIIIIIIIHHIIIHHHE=HIHHGHIIIIIIIEIIHHIHHHCHFIIIHHIIHIIHHIIIIIIIIIHG?HHEHFIHHHIHGHCIIIIIIIIGIGIHGFIIIDIIIIHHHHGGD<<<<IHHHDDBD@
@HISEQ:969:HM2KJBCX2:2:1101:8762:27414 2:N:0:ACTATGCA
GTGCTTGTGTAGCCCAACTATCCCTATTAATCATTACGGTGATCCTAGAAACCAACAAAATAGAACCATGCCGTCCTATTCTATTATTCCATGCTAATGTATTCGAGCAAAATGCCTGCTTTAAACACTCTAATTTTTTCAAGGTAAAGGTCCTGGTTCCACATGACACCCAATTAAGGACATCATGCTTCTCCAGAAGGTGAGAAATCAACTGCGACAGTTCATACCCCTTAAGGCACGACCATCACGTCAATCCCGAAATTCAACTACGAGCTTTTTAACTGCAACAACTTTAATATACGCTATTGGAGCTGGAATTACCGCGGCTGCTGGCACCAGACTTGCCCTCCAA
+
DDDDDIIIIIIIIIIIIIIIIIIIHIIIHHIIIIIIIIIIIIIHIIIIIIIGIHIIIIIGIHHHIIIIIIHIIIIHHHIIIIHEHIIIIHIIIIIIIIIIIHIIIIIHIIIIIGIIHIIIHIIIIIIIIIHIIIIIIIIIIIIHIIIHIIIIIHIIIIIGIIIIIIIIIIIIIIIIIIIIIIIIIIIIIHIIIIIIIIIIIIIIIIIIIIIIGIIIIHIIIHIIIIIIIIIIIIIIIIIIIIIIHIIIIHHIIIIIIIIIIIIIIIIIIIIIIIIIIIIIIIIIIIIHIIIIIIIIIIHGIIIIIIIIIIIIIIIIIIIIIIIIIIIIIIIIIIIIIIIIIIIIIIIDDCDD
@HISEQ:969:HM2KJBCX2:2:1101:13896:26022 2:N:0:ACTATGCA
GTGCTTGTGTAGCCCAACTATCCCTATTAATCATTACGGTGGTCCTAGAAACCAACAAAATAGAACCACAACGTCCTATTCTATTATTCCATGCTAATCTATTCAAGCAATAGCCCGCTTTAAACACTCTAATTTTTTCAAGGTAATGGTCCTGGCTCCCCAACACACCCAATTAAGGACATGCTGGTTCACCAGAAGGAAGACCCGACAACAAGACAGTACTCGCCAAAGACGGACCGCCCGGCCAGGCCTAAAATTCAACTACGAGCTTTTTAACTGCAACAACTTTAATATACGCTATTGGAGCTGGAATTACCGCGGCTGCTGGCACCAGACTTGCCCTCCAA
+
D@BDDIHIIIIIHHIIIIIIIIIHIIIHIIIIHIIIIHGIGHEFHIIIIHHHHIIGHIIIHIGGHGIIIHIIGHHIIIEDHIIIIIIIIIFHIEGHIIIIHHHHIIIIIIIHHHHIIIHHIHFHHHIFHHHHIIIHIIIIHHIIIIIIIHHIIIHIHHHHHHHHHHEGIIHHEHHHIHHIIIHHIIIHHHHIHHIIIIHGHHHIIIIIIHHIIIGIIIIIIIHIIIIIIIIHIIIIIIIIIHIIHHIIIHIIIHIIIIIIIIIHHIIIIHHIIHHHIIIIIIIIIHHHIIIIHIIIIIIHHIIIHIIIIIIIIIIHIIIIIIIIIIIIIIIIIHHHHIIIIIDDBBA
@HISEQ:969:HM2KJBCX2:2:1101:7550:27278 2:N:0:ACTATGCA
GTGCTTGTGTAGCCCAACTATCCCTATTAATCATTACGTCAATCCTAGAAACCAACAAAATAGAATCGAACGTCCTATTTCATTATTCCATGCTAATGTATTCAAGCGCGTGCCTGCTTTAAACACTCTAATTTTTTCAAAGTAACAGTCCTGATTCCCCATGACACCAAATTAATGACATCACAGTTCGTCAGAAGGTAGAAATCAATAATACCAGTTCATACCGGAGGCACGACCAATATATTGATCCCGAAATTCAACTACGAGCTTTTTAACTGCAACAACTTTAATATACGCTATTGGAGCTGGAATTACCGCGGCTGCTGGCACCAGACTTGCC
+
CDDDDIIIIIIIIIIIIIIIIIIIIIIHHIIIIIIIIIIIIIIIIIIIIIIIIIIIIIIIIIIIIIIIIIIIIIIIIIIIIIIIIIIIHHIIHIIIIIIIIIIIIIIIIIIIIIIIIHIIIIIIIIIIIIIIIIIHIIIIHHIIIIIIIIIIIGIIIHIIIIIIIIIIIIIHIIIIIIIIIIIIIIIIIIHIIIIIIIIIIIIIIIIIIIIIIIIIIIIIGIIIIIIIIIIIIIIIHHHIIIIIIIIIIIIIIIIIIIIIIIIIIIIIIIIIIIIIIIIIIIIIIIIIIIIIIIIIIIIIIIIIIIIIIIIIIIHIIIIIIIIIIIIIHF1IIIIDDDDD
@HISEQ:969:HM2KJBCX2:2:1101:7092:28634 2:N:0:ACTATGCA
GTGCTTGTGTAGCCCAACTATCCCTATTAATCATTACGTCAATCGTAGAAACCAACAAAATAGGATCGAACGTCCTATTTCATTATTCCATGCTAATGTATTCAAGCGTTAGCTTGCTTTAAACACTCTAATTTTTTCAAAGTAACAGTCCAGATTCCTCGCAACACCAAATTAATGGCATTACGGCTCATCAGGAAGGAGGAATCAGTGAGACCAGTACATACCAGTGGCATGACCAACCTACTAACCCCGAAATTCAACTACGAGCTTTTTAACTGCAACAACTTTAATATACGCTATTGGAGCTGGAATTACCGCGGCTGCTGGCACCAGACTTGCCCTCCAA
+
<DD@B@EHHIE1@GEGHHC<CG@DCGHH@@CCC@FCH?HHHIH?1<FEFHICH?CCHHECH?<1<F?@HE??<<<G?@GGEGEHEFFCHHIGCGGF@HGHEGHEHH@HEHHF?IHHGFFEGIIHGGHCFHHICFCGHHHHFHHIHEIHGHEG8HG@DC?HGHIHHGHHHHCHHHHHEEEHHEHHEIIHEHIIHIHHFHFHHFHGCHIHIIIHHGHG7HIIIIHFIIHGEHHHEH<IHHGGHEHF@F<HDCCC@HHEHGFHEHCHIIIHFHFHHEF@@CGFHGGFGCCIGEFIIHHHIGHFIHIIIHHHEHGCCHCHDIIHHHEEHHHHGEHF@HHHIHC<@DD@D@
@HISEQ:969:HM2KJBCX2:2:1101:5377:27079 2:N:0:ACTATGCA
GTGCTTGTGTAGCCCAACTATCCCTATTAATCATTACGTCGATCCTAGAAACCAACAAAATAGAATCAAACGTCCTATTTCATTATTCCACGCTAATGTATTCAAGCGTGCGCCTACTTTAAACACTCTAATTTTTTCAAAGTAACAGTCCTGATTCCCCACGACACCAAATTAATGACATCGTGGTTCTTCAGAAGGTAGGAACCAATAATGCCAGTGCGTACCGAAGCATGACCGACAATTTGATCCCGAAATTCAACTACGAACTTTTTAACTGCAACAACTTTAATATACGCTATTAGAGCTGGAATTACCGCAGCTGCTGGCACCAGACTTGCCCTCCAA
+
DDDDDIIIIIIIIIIIIIIIIIIIIIIIIIIIIIIIIIIHIIIHIIIIIIIHHHIIIFHIIIIIIIIIIIIIIIIIIIIIIHHIHIIHIGIIIIIIIIHIIIHHIIHHIIIIIIIHIIIIIIHIIIIGHIHIIIIIIIIIIIHIIIIIIIIIIIIIIIHIIIIIIIIIIIIIIIIIIIIIHIIIIIHIH0GIIIIIIIIIIIIIHHHIIIIIIIIIIIIIIIIIIIIIIIIIIHIIIIIHHHHFIIHIIIIIIIIIIIIHIIIIIIIIIIIIIHIIIHGHHIHIIIIIIIIIIIIIIIIIIIIIIIIIIIIIIIIIIIIIIIIIIIIIIIIIIIIIIIIIDDDDD
@HISEQ:969:HM2KJBCX2:2:1101:19168:29191 2:N:0:ACTATGCA
GTGCTTGTGTAGCCCAACTATCCCTATTAATCATTACGGTGATCCTAGAAACCAACAAAATAGAACCATGCCGTCCTATTCTATTATTCCATGCTAATGTATTCGAGCAAAAATGCCTGCTTTAAACACTCTAATTTTTTCAAGGTAAAGGTCCTGGATCCGCAAGACACCCAATAAAGGACATCAAGTTTCTCCAGAAGGTGAGAAATCAACAGTAACAGTTCATACCCCTTAAGGCATGACCGTCACGTCAATCCCGAAATTCAACTACGAGCTTTTTAACTGCAACAACTTTAATATACGCTATTGGAGCTGGAATTACCGCGGCTGCTGGCACCAGACTTGCCCTCCAA
+
DDDDDIIIIIIIIIIIIIIIIIIIIIIIIIIIIIIIIIIIGIIIIIIIIIIHIIIIIIIIIIIIIIIIIIIIHHHIIIIIIIIIIIIIIHIIIIIIIIIIIHHIIIHIIIIIIIIIIIIIIIIIIIIIIIIIIIIIIIIIIIIIHIIIIIIIIIIHHHIHHIIIIIIIIIIIIIIIIIIIIIIIIIIIHHHIIIIIIIIIIIIIHIIIIIIIIIIIIIIIIIHIIHIIIIIIHIIIIIIIIIIIIIIIIHHGIIHIHIIIIIIIIIIIIIHIIIIIIIIIIIIIIIIIIIIIIIIIIIHIIIIIIIHIIIIIIIIIIIIIIIIIIIIIIIIIIIIIIIIIIIIIIIIIDDDDD
@HISEQ:969:HM2KJBCX2:2:1101:8890:29402 2:N:0:ACTATGCA
GTGCTTGTGTAGCCCAACTATCCCTATTAATCATTACGTCGATCCTAGAAACCAACAAAATAGAATCAAACGTCCTATTTCATTATTCCATGCTAATGTATTCAAGCGTAAGCCTGCTTTAAACACTCTAATTTTTTCAAAGTAACAGTCCTGATTCCCCACGACACCAAATTAATGACATCGCGGTTCTTCAGAAGGTAGGAACCGATAATGCCAGTGCGTACCGAAGCACGACCAACAATTCGATCCCGAAATTCAACTACGAGCTTTTTAACTGCAACAACTTTAATATACGCTATTGGAGCTGGAATTACCGCGGCTGCTGGCACCAGACTTGCCCTCCA
+
BDBB@EH@F<<<D?G110DCFH?@<GCHHEGFCE?1?@CHH<CH=GHE1<CG1<<<<1<DFGG<G?EHEHHIHE0CGH1DFHH@@@GEHIIG1<IHG@FG<DEGC@HGIIIGIGHEHH?HHFEGCIHIHHEFHHBECHIHHFHGGHIHHHHHCGGHIIIHIHHHIIIHHCACCC/HFGHIHHHIHGEHHE@@HIHIHHFHF9HHGIIIIHHHHHIHHIIIHHHHIIIIHIIHHGHHFEFHFHFHIHHFGHHHHHHIHGEECCCHHEEHHIHHHHGCC@EHHEEIIHHIHHC@IHEEHIHEHIIIIHHIIIHHHHHDIHEHCHHEGEHHHEHHFHGEEHGB@@D@
@HISEQ:969:HM2KJBCX2:2:1101:7962:30969 2:N:0:ACTATGCA
GTGCTTGTGTAGCCCAACTATCCCTATTAATCATTACGTCAATCCTAGAAACCAACAAAATAGGATCGAACGTCCTATTTCATTATTCCATGCTAATGTATTCAAGCGTTAGCCTGCTTTAAACACTCTAATTTTTTCAAAGTAACAGTCCTGTTTCCCTGCAACACCAAATTAATGACATTACAGTTCTTCAGAAAGGAGGAATCAGCGAAGCCAGTGCATACCAGTGGCACGACCAACCTGCTGACCCCGAAATTCAACTACGAGCTTTTTAACTGCAACAACTTTAATATACGCTATTGGAGCTGGAATTACCGCGGCTGCTGGCACCAGACTTGCCCTCCAA
+
DDDDDIIIIIIIIIIIIIIIHIIIIIIIIIIHIIIIIIIIIIIIGIHIIIIIIIIIGHIIIGHIHHIIIIHIHIIIIIIIIIIIHHIIHHHIFIIGIIIHIIIIIIIIIIIIIIIHIIIIIHIHHIIIIHGHHIIIIIIIIIIIIIIIIIIIIIIIIIIIIHIIIIIIIIIIIIIIIIIIIIIIIIIIIIIIIIIIIIIIHIIIIIIIIIIIIIIIIIIIIIIHIIIHIIIIIIIIIIIIHHHHHIIIIIIIIIIIIIIIIIIIIIIIIIIIIIIIIIIIIIIIIHIIIIIIIIIIIIIHIIIIIIIIIIIIIIIIIIIIIIIIIIIIIIIIIIIIIIIIIDDDDD
@HISEQ:969:HM2KJBCX2:2:1101:4900:30449 2:N:0:ACTATGCA
GTGCTTGTGTAGCCCAACTATCCCTATTAATCATTACGTCGATCCTAGAAACAAACAAAATAGAATCAAACGTCCTATTTCATTATTCCATGCTAATGTATTCAAGCGTGAGCCTGCTTTAAACACTCTAATTTTTTCAAAGTAACAGTCCTGATTCCCCACAAAACCAAATAAATGACATCGTGGTTCGTCAGAAGGGAGAAACCAACAATACCAGTACGTACCGAGGCACAACCGACATGATGATCCCGAAATTCAACTACGAGCTTTTTAACTGCAGCAACTTTAATATACGCTATTGGAGCTGGAATTACCGCGGCTGCTGGCACCAGACTTGCCC
+
0DDD01CFCC?CEHEGHHHH?G?GCCC<@EHE?<<<11<FED<DEHFF@HEH1<<<CC1GGHEGE1G<CFF@<CDGGE1<111D?CCECGHHH?DCHHFFEHF1@BD0CF@>1@@FF8<GF@BHG1GADEHHFAA<EFF?C@HGFBC?@;@1@GD1<B<1GCE8$:,<DFFG0@@GHFHHDHGCCHE/HIHHECHG?FGGE?GG1<?FF<F<<C<</1@E><<.CEC<B00=EIHGC<CHH@EHFHCE<HGD<CEG<1C<DHEFHHHIHHH@CCHH@GHHG@EHEIHIHHC<0<1GFHGIHHIHCHED1FC?EEC/CGGGE?E?E?1F1?HGIHD000D0
@HISEQ:969:HM2KJBCX2:2:1101:19760:31760 2:N:0:ACTATGCA
GTGCTTGTGTAGCCCAACTATCCCTATTAATCATTACGTCAACCCTAGAAACCAACAAAATAGAATCAAACGTCCTATTTCATTATTCCATGCTAATGTATTCAAGCGTAAGCCTGCTTTAAACACTCTAATTTTTTCAAAGTAACAGTCCTGATTCCCCACGACACCAAATTAATGACATCGCGGTTCTTCAGAAGGTAGGAACCAATAATGCCAGTGCGTACCGAGGCACGACCGACAATCTGATCCCGAAATTCAACTACGAGCTTTTTAACTGCAACAACTTTAATATACGCTATTGGAGCTGGAATTACCGCGGCTGCTGGCACCAGACTTGCCCTCCAA
+
DDDDDIIIIIIHIHIIIIIIIIIIIIIIIIIIIIIIIIIIIIIIIIIIIIIIIIIIIIIIIIIHIIIIIIIIIIIIIIIIIIIHHHHGHHIIIIIIHIIIIIGIHIHIIIIIIHIIHIHIIIIIIIHIIIIIIIIIIIIIIIIIIIIIIIIIIIIIIIIIIIIIIIIIIIIIIIIIIIIIIIIIIIIIIIIIIIIIIIIIIIIIIIIIIIIIIIIIIIIIIIIIIIIIIIIIIIIIIIIIHGGFIGIIIIIIIIIIIIIIIIIIHIIIIIIIIHIIIIIIIIIIIIIIIIIIIIIIIIIIIIIIIIIIIIIIIIIIIIIIIIIIIIIIIIIIIIIIIIIIDDDDD
@HISEQ:969:HM2KJBCX2:2:1101:17606:31798 2:N:0:ACTATGCA
GTGCTTGTGTAGCCCAACTATCCCTATTAATCATTACGTTGATCCTAGAAACCAACAAAATAGGTTCGAACGTCCTATTTCATTATTCCATGCTAATGTATTCAAGCTAAAGCCTGCTTTAAACACTCTAATTTTTTCAAAGTAACAGTCCTAACTCCCCATAACACCAAATTAATGACATCATGGTTCGTCAGAAAGGAGAGACCAATGATACCAGTACGTACCGAAGGCACGACCGACATATTGATCCCGAAATTCAACTACGAGCTTTTTAACTGCAACAACTTTAATATACGCTATTGGAGCTGGAATTACCGCGGCTGCTGGCACCGACTTGCCCTCCAA
+
DDDDDIIIIIIHIIIIIIIIIIIIIIIIIIGIIIIIIIIIIHIGHIHIIIIHIIIIIHGIHIHIHIIIHIIIHICGHIIHIIIIIIIIGHIIIIGHHHIIIHHHIIIHIIIIIIIHHHGHHIIIIIIIIHIIIHIIIIIIIIIIIGIHIIIIIIIIIIIHIIHIIIIIIIIIIIIIIIIIIIIIHIIIIIIIIIIIIIIIIHIIIHIIIIIIIIIIIIIIIIIIIIIIIHIIHIIIIIIIIIHHIIIIIHIIIIIIIIIIHIIIIHIIIIIIIIIIIIIIIIIIHEIIIIIIIIIIHIIIIIIIIIIIIIIIIIIIIIIIIIIIIIIIIIIIIIIIIIIIDDDDD
@HISEQ:969:HM2KJBCX2:2:1101:12126:32315 2:N:0:ACTATGCA
GTGCTTGTGTAGCCCAACTATCCCTATTAATCATTACGTCAATCCTAGAAACCAACAAAATAGGTTTGAACGTCCTATTTCATTATTCCATGCTAATGTATTCAAGCGTTAGCCTGCTTTAAACACTCTAATTTTTTCAAAGTAACAGTCCTGTTTCCCTGCAACACCAAATTAATGGCATTACAGTTCTTCAGAAAGGAGGAATCAGCGAAACCAGTTCATACCAGTGGCACGACCAACCTGCTGACCCCGAAATTCAACTACGAGCTTTTTAACTGCAACAACTTTAATATACGCTATTGGAGCTGGAATTACCGCGGCTGCTGGCACCAGACTTGCCCTCCAA
+
BBDDDIIIIHGHIIIHHHIIIHHCHHH@GHHIHHGFHHIIHHHHEHHH@GCH?FFHFCHHHII?GCEGHHICHFHGHIEHIHHIIHHHHE@GCHHHHHHIIHHHIHIIIIIGIIHIIIIHHEHIHHHHHHHHHHIHIEEHHEHIIIIIIIIIIIIIHIIIHIIIHGHIIIIHHHHIIIIIIIIHHIIHHHHIIIIIIIIIIIHIHIIHHHECCIIHHHHHHIHIHEG@HGIIIHFIIGIIIIHFGIHIIIIIIHHCIHGIIIIIIHHIHHIIIIIIIIIIIIIHGHHIIIIIIIIIHIIIIIIHHIIIIIIIHIIIIHHIIIIHIIIGHIIIIIIIIIIHIDDCDD
@HISEQ:969:HM2KJBCX2:2:1101:13494:32452 2:N:0:ACTATGCA
GTGCTTGTGTAGCCCAACTATCCCTATTAATCATTACGGTGATCCTAGAAACCAACAAAATAGAACCATGCCGTCCTATTTTATTATTCCATGCTAATCTATTCAAGCACAAGCCTGCTTTAAGCACTCTAATTTTTTCAAGGTAATAGCTCTGCTTCCCCAACGCACTAACTTAATAGCATGCTGGTTATTCAGAAGGTAGGAATTCATCAAGCCAGTGCGGACAGTGAAGCCCGACCAACCGACAAACTCCGAAATTCAACTACGAGCTTTTTAACTGCAACAACTTTAATATACGCTATTGGAGCTGGAATTACCGCGGCTGCTGGCACCAGACTTGCCCTCCAA
+
<D0D@HEGEHEHI@1<@EHEF<1D11DE@E?FEFHH11<GHEFHCHC11<<1CGHG1CHHEHH@<?@1D1CGH0CCEHH1C<CEH@1FG1<F?@11<1G@FHHHIHHHEFHG<FEFGC1<GEF6F1@18<<@CCGE?HGFGAG<FFFHEECCH@EHEHC?ECB7<CB;.H@HEEHEFHEEED@D8/EHEEHHHCHG@ECCEHEF<0?C<0E<0HHEDDCC@@?HFHHFHG?HCHCEEHCHEC<1FGFB<<@C1@<@F1HFIIHGCHHHHE1EHHHHEHG?GFGHFIHHHD1E@0D0<<11@CFEEFFH?EFHHHHECCCC@C?HE1ECIHHGHHFCGCCE?HHD@<0<
@HISEQ:969:HM2KJBCX2:2:1101:18810:32834 2:N:0:ACTATGCA
GTGCTTGTGTAGCCCAACTATCCCTATTAATCATTACGTCAATCCTAGAAACCAACAAAATAGGATCGAACGTCCTATTTCATTATTCCATGCTAATGTATTCAAGCGTTAGCTTGCTTTAAACACTCTAATTTTTTCAAAGTAACAGTCCAAATTCCCCGCAACACCAAATTAATGGCATTACGGATCATCAGGAAGGAGGAATCAGTAAGACCAGTACATACCAGAGGCATGACCAATCTACTAACCCCGAAATTCAACTACGAGCTTTTTAACTGCAACAACTTTAATATACGCTATTGGAGCTGGAATTACCGCGGCTGCTGGCACCAGACTTGCCCTCCAA
+
DDDDDIHIIIIIIIIIIIIIIIIIIIIIIIIIIIIIIIIIIIIIIIIIGIIIIIIIHHGIIHHH?HHEHIIIIGIIGIIIIIIIHIHHIHHIGIIIIIIIIHIIHHIIIIHHIIIIIIIIIIIIIIHIIIIIIIIIIHIIIIIIIIIHHIIIIHHHIIIHHIHHHIIIIIIHIIIHIIIIIIIIIIIIIIHIIHHIIHHGIIIIIIIIIIIHIIIIIHIIIIIIIIIIIIIIIIIIIIIIIIIHIIIIIIIIIIIIHIIIIIHHIIIIIIIIIIIIIIIIIIIIIIHIIIIIIIIIIIIIIIIIIIIIIIIIIIIIIIIIIIIIIIIIIIIIIIIIIIIIIDDDDD
@HISEQ:969:HM2KJBCX2:2:1101:17670:32788 2:N:0:ACTATGCA
GTGCTTGTGTAGCCCAACTATCCCTATTAATCATTACGTCAATCCTAGAAACCAACAAAATAGGATCGAACGTCCTATTTCATTATTCCATGCTAATGTATTCAAGCGTTAGCTTGCTTTAAACACTCTAATTTTTTCAAAGTAACAGTCCAAATTCCCCGCAACACCAAATTAATGGCATTACGGATCATCAGGAAGGAGGAATCAGTGAGACCAGTACATACCAGAGGCATGACCAATCTACTAACCCCGAAATTCAACTACGAGCTTTTTAACTGCAACAACTTTAATATACGCTATTGGAGCTGGAATTACCGCGGCTGCTGGCACCAGACTTGCCCTCCAA
+
DDDDDIIIIIIHIIHIIIIIIIIIIIIIIIIIIIIIIIIIIIIIIHIIIIIIIHIIIIIIIIHIIIIHIIIIIIIIIIIIIIIIHIHIIIIIIIIIIIHIIIIIIIIIIIIIIIHIIHIIHHIIGHIIHIIIIIIIIIIIIIIIIIIIHIIIIIIIIIHIIIIIIIHIIIIHIIIIIIIIIIIIIIIIIIHIIIIIIIIIIIIHIIIIIIIIIIIIIIIIIIIIIIIIIIIIIIIIIIIIIIIIHIIIIIIGIIIIIIIIIIIIIIIIIIIIIIIIIIIIIIIIIIIIIIIIIIIIIIIIIIIIIIIIIIIIIIIIIIIIIIIIIIIIIIIIIIIIIIIIIDDDDD
@HISEQ:969:HM2KJBCX2:2:1101:12547:32782 2:N:0:ACTATGCA
GTGCTTGTGTAGCCCAACTATCCCTATTAATCATTACGTCGATCCTAGAAACCAACAAAATAGAATCAAACGTCCTATTTCATTATTCCATGCTAATGTATTCAAGCGTGAGCCTGCTTTAAACACTCTAATTTTTTCAAAGTAACAGTCCTGATTCCCCACAACACCAAATAAATGACATCATGGTTCGTCAGAAGGGAGAAACCAACAATGCCAGTACGTACCTAGGCACGACCGACATGATGGTCCCGAAATTCAACTACGAGCTTTTTAACTGCAGCAACTTTAATATACGCTATTGGAGCTGGAATTACCGCGGCTGCTGGCACCAGACTTGCCCTCCAA
+
@DDDDIIIIIIHIHHHIHIIIIIHIIIIIEHIHGHHICHHDHIIIIIIIIHHIIIII?EHIIIIHIIHGIIICHIHHIIHHHIIHHIIIIFHGIIIIIIHIIIHHIHGHIIHIIIHIIIIIGIHHIHIHHIIIIHHHHHEHHIHIIHHIGIIIIIIIIIGHHEHD8GIIIIIHFHHHHIHIHIIIIIIIHIIIIIIIIIIIHHHIIIIIIFIHIIHHIIIIHHGHHEIIIIHIIIHHIIIHHG@IIHIIHHGIHGFHG@HDHHHIGIHIIIIIIIIHIHIIIIIIIIIIIIIIIIIIIIIHIIFIIIIHIIHIHIIIIHHIIIIIIIIIIIIHIIIIIIIDDDDD
@HISEQ:969:HM2KJBCX2:2:1101:10062:33092 2:N:0:ACTATGCA
GTGCTTGTGTAGCCCAACTATCCCTATTAATCATTACGGTGGTCCTAGAAACCAACAAAATAGAACCACAACGTCCTATTCTATTATTCCATACTAATCTATTCAAGCAATAGCCCGCTTTAAACACTCTAATTTTTTCAAGGTAATAGTTCTGGCTCCCCAAAACACCCAATAAAGGGCATACTGGTTCACCAGAAGGAAGACCCGACAGCAGACAGTACTCGCCAAAGACGGACCGCCCGGCCAGGCCTAAAATTCAACTACGAGCTTTTTAACTGCAACAACTTTAATATACGCTATTGGAGCTAGAATTACCGCGGCTGCTGGCACCAGACTTGCCCTCCAA
+
DDDCBEHIIHHHIHHHHHIIIIIHHHIIHEHEEHHII@<FHGEGHIIIFEHHFHGHHHIIHIHIHIIEHHIHDEFEGH1D@GEHIIGCE@CHHHCEH1FHH@CG@FHG@FGHHHG?E@HHFFHIIHGBHHF?EHHHHGHGHIHHHIHFIHHHHGHGHEEHCHHIHGAF@C0IHEHHEHHHH@FFCHIHHDGHHIHHHEHHEIIIGIIIHIIIIIIIIIHIHHIIIHHHHHFIIFDIIHDDIGIHGIIGHIIIIIHG@HHIIIIIHHHHHHHHHHGIIGHHCIHIIIIHIIIIFHIIIIHHHHIIIHHHHHHIIIIIHHIHHHGIIIHGHHHEHHIIHGCIIDDBAD
@HISEQ:969:HM2KJBCX2:2:1101:19674:34406 2:N:0:ACTATGCA
GTGCTTGTGTAGCCCAACTATCCCTATTAATCATTACGTCGATCCTAGAAACCAACAAAATAGAATCAAACGTCCTATTTCATTATTCCATGCTAATGTATTCAAGCGTAAGCCTGCTTTAAACACTCTAATTTTTTCAAAGTAACAGTCCTGATTCCCCACGACACCAAATTAATGACATCGCGGTTCTTCAGAAGGTAGGAACCGATAATGCCAGTGCGTACCGAAGCACGACCAACAATTCGATCCCGAAATTCAACTACGAGCTTTTTAACTGCAACAACTTTAATATACGCTATTGGAGCTGGAATTACCGCGGCTGCTGGCACCAGACTTGCCCTCCAA
+
DDDDDIIIIIIIIHEHHHIIIIIIIHIIHIIIIIHHDHHIIHIIIHIIHIIIIHIIIHIIIIIHIIIIIIGHIIHEHIIGHHIHIIIHHHHIIIIHHHIIGIHIHIHHIIHHHIIHIIIIIIIHHFHIIIHIIIIIFGGHIIIIIHIIHHIIHHIHHGIIHHHEHHIIHIGIIIHHIHIIIIHEHIIGIIIHIHHEEIHHIHIIIHIHHIHIIIIIIHFHHHIHHIIIIIIHIIIIIIIIIHEDIHHHDEGIIIGIIIIHHEHIHIIIIIHHCHIIIIIIIHGHHIIIIIIIIIIIIIIIIIIIHIIIIIHIIHIIIIIIHIIIIIIIIIIIIIIIIIIIDDDDD
@HISEQ:969:HM2KJBCX2:2:1101:8866:34725 2:N:0:ACTATGCA
GTGCTTGTGTAGCCCAACTATCCCTATTAATCATTACGGTGGTCCTAGAAACCAACAAAATAGAATCATCCGTCCTATTTTATTATTCCATGCTAATGTATTCAAGCAAAATGCCTGCTTTAAACACTCTAATTTTTTCAAAGTAAAGGTCCTGGTTCCCCGCGGCACCCAATTAAGGACATCGCGGTTCTCCAGAAGGTGAGAAATTGACTACACCAGTTCATACCCCTTAAGGCACGACCGATGTGTCAATCCCGAAATTCAACTACGAGCTTTTTAACTGCAACAACTTTAATATACGCTATTGGAGCTGGAATTACCGCGGCTGCTGGCACCAGACTTGCCCTCCAA
+
DDDDDIIIIIIIIIIIIIIIIIIIIIIHIIIIIIHIIIIIIIIIIHIIIIIIHHIHIIIHHIHHHIIGHIHIIIHHHIIIIIIIHIIIIIGHIIIFIIIIIIHIIHHIIIIIIIIIIHIIIHIIIIIIIIIIHHIIIIIIIIHIIIIIGIIHHIIHIIIIIIIIIHIIIIIIIIIIIIIIIHIIIIIIIIIIIIIIIIIHIIIIIIIIIIIIIIIIIIIIIIIIIIIIIIIIIIIIIIIIIIIIIIIIIIIHIIIIIIIIIGIIIIIIIIIIIIIIIIIIIIIIIIIIHHIHIIIIIIIIIIIHIIIIIIIIIIIIIIIIIIIIIIIIIIIIIIIIIIIIIIIIIIDDDDD
@HISEQ:969:HM2KJBCX2:2:1101:6927:35949 2:N:0:ACTATGCA
GTGCTTGTGTAGCCCAACTATCCCTATTAATCATTACGTCAATCCTAGAAACCAACAAAATAGGATCGAACGTCCTATTTCATTATTCCATGCTAATGTATTCAAGCGTTAGCTTGCTTTAAACACTCTAATTTTTTCAAAGTAACAGTCCAAATTCCCCGCAACACCAAATTAATGGCATTACGGATCATCAGGAAGGAGGAATCAGTGAGACCAGTACATACCAGAGGCATGACCAATCTACTAACCCCGAAATTCAACTACGAGCTTTTTAACTGCAACAACTTTAATATACGCTATTGGAGCTGGAATTACCGCGGCTGCTGGCACCAGACTTGCCCTCCAA
+
DDDDDIIIIIIIIIIIIIIIIIIIIIIIIEHHIIIHIIIIIIIIIIIIIIIIIIIIIIIIIIHIHHIIIIIIIIHHIIIIHIIIIIIHHIIIIIIIIIIIIIIIIIIIIIIIIIIIIIIIIIIHIIIIIIIIIIIIIIIHHIIIIIIIHIIIHIIIIIIIIIIIIIIIIIIIIIIHIHIHIIIIIIIIIIIIIIIIIIIIIIIIIIIIIHHIIGIIIIIIIIIIIIHIIIIIIIIHIIIIIIIIHIIIIHIIIIIHIIIIIIIHIIIIIIIIIIIIIIIIIIIIIHIIIIIIIIIIIIIIIIHIIIIIIIIIIIIIIIIIIIIIIIIIIIIIIIIIIHIIIDDDDD
@HISEQ:969:HM2KJBCX2:2:1101:16356:35241 2:N:0:ACTATGCA
GTGCTTGTGTAGCCCAACTATCCCTATTAATCATTACGTCAATCCTAGAAACCAACAAAATAGGATCAAACGTCCTATTTCATTATTCCATGCTAATGTATTCAAGCGTTAGCCTGCTTTAAACACTCTAATTTTTTCAAAGTAACAGTCCTGTTTCCCTGCAACACCAAATTAATGACATTACAGTTCTTCAAGAAGGAGGAACCAGTAAAGCCAGTGCATACCAGAGGCACGACCAACCTACTAATCCCGAAATTCAACTACGAGCTTTTTAACTGCAACAACTTTAATGTACGCTATTGGAGCTGGAATTACCGCGGCTGCTGGCACCAGACTTGCCCTCCAA
+
DDDDDHIIIIIIGGHHIIIGIHHIIHIIIIIHIIGHHIIHHIHCEHIIGHIIIIHIIHIEFFHIHIIIIIEHIIIIHHHIHHHGHHIHHHHHIIHHHHIIIDFEHIIIHHIIIIIIIIIHIIHHHIIHIIHHHIIIIIIIIIHIIHHHFIIIIHHGIIHDGGFHHIHIIHHFHIHHCIHHHHIHIHIHHHHIIIIIHHHHGDHHHDFHIIIIIIHHGGHIIIIIHHGGHIIIIHIIIIIIHHHHIHHFIIHHIIHHEIIHHHIHGHGIHIHHIIHHGGIIIIHHFHGFHHHEGHHGHEHHIIHHIIIIIIIIIIIIHFEHGHGHIIHHIIIHGIIIIIIIIDDDDD
@HISEQ:969:HM2KJBCX2:2:1101:6737:36477 2:N:0:ACTATGCA
GTGCTTGTGTAGCCCAACTATCCCTATTAATCATTACGGTGATCCTAGAAACCAACAAAATAGAACCATGCCGTCCTATTCTATTATTCCATGCTAATGTATTCGAGCAAAAATGCCTGCTTTAAACACTCTAATTTTTTCAAGGTAAAGGTCCTGGATCCGCAAGACACCCAATAAAGGACATCAAGTTTCTCCAGAAGGTGAGAAATCAACAGTAACAGTTCATACCCCTTAAGGCATGACCATCACGTCAATCCCGAAATTCAACTACGAGCTTTTTAACTGCAACAACTTTAATATACGCTATTGGAGCTGGAATTACCGCGGCTGCTGGCACCAGACTTGCCCTCCAA
+
DDDDDIIIIIIIIIIIIIIIIIIIIIIIIIIIIIIIIIIIIIIIIIIIIIHIIIIIIIIHIIHIIIIIIHIIHHIIIHIHIIIIIHIIIIIIIIIIIHIIIIHIIIIIIIIIIIIIIIIIHIIIIIIIIIIIIIIIIIIIIIIIIIHIIIIIIIIIIIHIIIIIIIIIIIIIHIIIIHIIIIIIIIIIIIHIIIIIIIIIIIIIIIIIIIIIIIIIIIIIIIIIIIIIIIIIIHIIIIIIIIIIIIIIIIHGIHHIIIIIIIHIIIIIIIIIIIIIIIIIIIIIIIIIIIIIIIIIIIIIIIIIIIIIIIIIIIIIIIIIIIIIIIIIIIIIIIIIIIIIIIIIIIIIDDDDD
@HISEQ:969:HM2KJBCX2:2:1101:13032:37413 2:N:0:ACTATGCA
GTGCTTGTGTAGCCCCAACTATCCCTATTAATCATTACGTCGATCCTAGAAACCAACAAAATAGAATCAAACGTCCTATTTCGTTATTCCATGCTAATGTATTCAAGCGTGAGCCTGCTTTAAACACTCTAATTTTTTCAAAGTAACAGTCCTGATTCCCCATGACACCAAATTAATGACATCATGGTTCGTCAGAAGGTAGGAATCAATAATACCAGTACGTACAATAGCATGACCAATAAATTGATCCCGAAATTCAACTACGAGCTTTTTAACTGCAACAACTTTAATATACGCTATTGGAGCTGGAATTACCGCGGCTGCTGGCACCAGACTTGCCCTCCAA
+
DDDDDIIIIIIIIHIIIIIIIIIGIIIIIIIIIIIIIIIIIIIIIIIIIIIIIIIIHIIIHIIIIIIIIIIIHIIIIIIIGGIIIIIIIIIIIHIIIIIIIHHIIIIHIIIIIIIIIIIIIIIIIIIIIIIIIIIIIIIIIIIIIIIIIIIIIHIIIIHIHIHHIIIIIIIIHIIIIIIIIIIIIIIIIIIIIIIIIIIIIIIIIIIIHIHIIIIIIIIIIIHIIIIHIHHI:IIIIIIIIIHHHIIIIIIIIIIIIIIIHGIIIIIIIIIIIIIIIIIIIIIIIIIIIIIIIIIIIIIIIIIIIIIIIIIIIIIIIIIIIIIIIIIIIIIIIIIIIIIIIDDDDD
@HISEQ:969:HM2KJBCX2:2:1101:7418:37687 2:N:0:ACTATGCA
GTGCTTGTGTAGCCCAACTATCCCTATTAATCATTACGTCAATCCTAGAAACCAACAAAATAGGATCGAACGTCCTATTTCATTATTCCATGCTAATGTATTCAAGCGTTAGCCTGCTTTAAACACTCTAATTTTTTCAAAGTAACAGTCCTGTTTCCCTGCAACACCAAATTAATGACATTACAGTTCTTCAGAAAGGAGGAATCAGCGAAGCCAGTGCATACCAGTGGCACGACCAACCTGCTGACCCCGAAATTCAACTACGAGCTTTTTAACTGCAACAACTTTAATATACGCTATTGGAGCTGGAATTACCGCGGCTGCTGGCACCAGACTTGCCCTCCAA
+
DDDDDIIIIIIIIIIIIIIIIHIIIIIIIIIIIIIIIIIIIIIHIIIIIIIIIIIIIIIIIIIHIIIIIIIHIIIIIIIIIHIIIHIIIIIIIIIHIIIIIHIIIHIIHHIIHHHIIIIIIIFIIIIIIIIIIIIIIIIIIIIIIIIIIIIIIIIIIIIIIIIIIIIIIIIIIIIIIIIIIIIIIIIIIIIIIIIIIIIIIIIIIIIIIIIIIIIIIIIIIIIIIIIIIIIIIIIIIIHIIIIHHIHIIIIIIIIIIIIIIIIIIIIIIIIIIIIIIIIIIIIIIIIIIIIIIIIIIIIHIIIIIIIIIIIIIIIIIIIIIIIIIIIIIIIIIIIIIIIIIDDDDD
@HISEQ:969:HM2KJBCX2:2:1101:12157:38211 2:N:0:ACTATGCA
GTGCTTGTGTAGGCCCAACTATCCCTATTAATCATTACGGTGGTCCTAGAAACCAACAAAATAGAACCATGCCGTCCTATTTTATTATTCCATGCTAATGTATTCAAGCAAAAATGCCTGCTTTAAACACTCTAATTTTTTCAAAGTAAAGGTCCTGGTTCCCCGCGGCATCCAATTAAGAGAACAGCAGACGAACCGGCAAAATCGCCCGCATGCACAGTGACACCGCAAGGTGTACCGCGCACGCGAAACCGAGATCCAACTACGAGCTTTTTAACCGCAACAACTTTAATATACGCTATTGGAGCTGGAATTACCGCGGCTGCTGGCACCAGACTTGCCC
+
DDDDDIIIIIIIIIIIIIIIIIIIIIIIIHIIIIIIIIIIIIIIIIIIIIIIHIIIIIIIIIIHHHIIIIGHIIIHHIIIIIIIIIIIIIHIIIIIIIIIIHIIIIIIIIIIIIIIIIIIIIHIIIHIIIIIIIIIIIIIIIIIIIHHIHIIIIIIHHHHIIIIIIIIIIIIIIIIIIIIIHHIIIIIHIIIIHIIIIIIIIIGHIIIIIIIIIIIIIIIHIIIIIIIIIIIIIIHIIIIHIIIIIIIIIIIIIIIIIIIIIIIIIIIIIIIIIIIIIIIIIIIIIIIIIIIIIIIIIIIIIIIIIIIIIIIIIIIIIIIIIIIGIIIIIIIIIIIIIDDDDD
@HISEQ:969:HM2KJBCX2:2:1101:12672:38035 2:N:0:ACTATGCA
GTGCTTGTGTAGCCCAACTATCCCTATTAATCATTACGTCGATCCTAGAAACCAACAAAATAGGGTCAAACGTCCTATTTCATTATTCCATGCTAATGTATTCAAGCGTGTGCCTGCTTTAAACACTCTAATTTTTTCAAAGTAACAGTCCTGATTCCCCATGACACCAAATTAATGACATCACAGTTCGTCAGAAGGTAGAAATCAATAATACCAGTGCATACCGGAGGCACGACCAATATATTGATCCCGAAATTCAACTACGAGCTTTTTAACTGCAACAACTTTAATATACGCTATTGGAGCTGGAATTACCGTGGCTGCTGGCACCAGACTTGCCCTCCAA
+
DDDDDIIIIIHIIHHIIGIIIIIIIGIIHIIIIIIIIIIHIIIGIIIIIIIIIHIIHGGFHHHHIIIIHIHFHIIIIIHHHIIIIIIIIIHIHIHEIIIIIHHHHIIIIIHIHIIIIIIIIHHIIIIIIHHHIIHIHIIIHIHIIIHIHIIIIHIIIIHIGIIIIIHIIIHGIIIIIIIIIIIIIIIIIHHIIIIIIIIIIIIIIIIIIIHIIIIIIIIIIIIIIIHIIIIIIIIIIIIIIIIHHIIIIIIIIIHHHIIHHIIIIIIIHIIIIIHIIIIIIIIIIIIIIIIIIIIIIIHHFIIIIIIIHIH@IIIIIIIIIIIIIIIIIIIIIIIIIIIIIDDDDD
@HISEQ:969:HM2KJBCX2:2:1101:15518:38665 2:N:0:ACTATGCA
GTGCTTGTGTAGCCCAACTATCCCTATTAATCATTACGGTGATCCTAGAAACCAACAAAATAGAACCATGCCGTCCTATTCTATTATTCCATGCTAATGTATTCGAGCAAAAATGCCTGCTTTAAACACTCTAATTTTTTCAAGGCAAAGGTCCTGGATCCGCAAGACACCCAATTAAGGACATCAAGTTTCTCCAGAAGGTGAGAAATCAACAGCGACAGTTCATACCCCTTAAGGCACGACCATCACGTCAATCCCGAAATTCAACTACGAGCTTTTTAACTGCAACAACTTTAATATACGCTATTGGAGCTGGAATTACCGCGGCTGCTGGCACCAGATTTGCCC
+
DDDDDGEHEFGHHHHIIHIIHHEHIHIIIHHHIIHIICHIHHEIIIIIIIIEHHHHEGCHEHHHHHEHHHHE?@CHHIIIIIIII?FFHHIIHHHIEHIIIFHHHHHGHHIHHHHGIHIHHHF1FGHHHHIIHEEFHIHHHHHH1CGIHHIHHHGHGHGIIHIIIHIHHHHGHHHH?HGCCHEHFHHHFHHHHIHIHGHIIIIHHHHHHGHHHHFIHIIHEFGGHGHIHHGIHHHHHGHHGHHCCG<EHG<1HEHHHHEHHEHIIHGHHCEIHIIIHHHIHHHEHHIIIIIIHIHHHHGG@IHHIIIIIIIIIIHIIIIIHHIIIIIGIIIIIIIIHHGIIIGDB?DD
@HISEQ:969:HM2KJBCX2:2:1101:2789:41810 2:N:0:ACTATGCA
GTGCTTGTGTAGCCCAACTATCCCTATTAATCATTACGTTGATCCTAGAAACCAACAAAATAGAATCGAACGTCCTATTTCATTATTCCATGCTAATGTATTCAAGCGCGTGCCTGCTTTAAACACTCTAATTTTTTCAAAGTAACAGTCCTGACTCCCCACGACATCAAATTAATGACATCATGATTCATCAGAAGGGAGAAATCAATGACATTAGTACGTACCAAAGGCACGACCGACGTATTGATCCCGAAATTCAACTACGAGCTTTTTAACTGCAACAACTTTAATATACGCTATTGGAGCTGGAATTACCGCGGCTGCTGGCACCAGACTTGCCCTCCAA
+
DDDDDIIIIIIIHIIIIIIIIIIIIIIIIIIIIIIIIIIIIIIHIIIIIIIIIHIIIIGGHHIIIIIIIHIIIIIHHHIIIIHIIIIIHIIIIIGHHHHIIFEHIHIIIHHHEHHHIIIIHHGGHHHIHIHIIIIIIIIIIIIIHHEHIIIHHGHHIIIHIIIIHHIIIIHIHHHHHHIHHIIIIIIIIHGIIIIIIIIIIIIIIIIIIIIIIHHIIIIIHIIIHIIIIIIIIIIIIIIIIIIHHIHGIIIIIIIIIIIIIIIIIIIIIIIIIIIIIIIIIIIIIIIIIIIIIIIIIIIIIIIIIIIIIIIIIIIIIIIIIIIIIIIIIIIIIIIIIIIIIDDDDD
@HISEQ:969:HM2KJBCX2:2:1101:2563:43181 2:N:0:ACTATGCA
GTGCTTGTGTAGCCCAACTATCCCTATTAATCATTACGTCGATCCTAGAAACCAACAAAATAGAATCAAACGTCCTATTTCATTATTCCATGCTAATGTATTCAAGCGTAAGCCTGCTTTAAACACTCTAATTTTTTCAAAGTAACAGTCCTGATTCCCCACGACACCAAATTAATGACATCGCGGTTCTTCAGAAGGTAGGAACCGATAATGCCAGTGCGTACCGAGGCACGACCAACAATTCGATCCCGAAATTCAACTACGAGCTTTTTAACTGCAACAACTTTAATATACGCTATTGGAGCTGGAATTACCGCGGCTGCTGGCACCAGACTTGCCCTCCAA
+
DDDADHIIIIIIIIIIIIIIIIIIIIIIIIIIIIIIIIIIIHIIHIIIIIIIGHIIHIIIIIIHIIHIIIIGHIHIIIIIIIIHIIIHIIIIGHGIIIIIIHHIIIHHIHHIIIIHHHHHHHHHHHIIIIIIIIIIIIIHIHHIIIIIHIIIHIIIHIIIIIIIIIIIIHIIIIIIIIHIIIIIIIIIIHIIIIIIIIHHIHIIHIIIIHIIIIIIIIIIIIIIIHIIIIIIIIIIIIHIHGFCIHHIIIIIIIIIHHHIHHHIIIIIIIIIIHIIIIIIIIIIIIIIIHIHHIIIIIGIIIIIIIHIIIIIIIIIIIIIIIIIIIHIIIIIIIIIIIIIDDDDD
@HISEQ:969:HM2KJBCX2:2:1101:19271:45134 2:N:0:ACTATGCA
GTGCTTGTGTAGCCCAACTATCCCTATTAATCATTACGTCGATCCTAGAAACCAACAAAATAGAATCAAACGTCCTATTTCATTATTCCATGCTAATGTATTCAAGCGTAAGCCTGCTTTAAACACTCTAATTTTTTCAAAGTAACAGTCCTGATTCCCCACGACACCAAATTAATGACATCGCGGTTCTTCAGAAGGTAGGAACCAATAATGCCAGTGCGTACCGAAGCACGACCAACAATTTGATCCCGAAATTCAACTACGAGCTTTTTAACTGCAACAACTTTAATATACGCTATTGGAGCTGGAATTACCGCGGCTGCTGGCACCAGACTTGCCCTCCAA
+
DDDADIIHIIIIIIHIIHIIIGIGHIIIIIIGIHIIIIIIIHIIIIIIIIIIHHIIIHIGIIIHIIIIHIEHDGHHIIIIIHIIIIIHIIIIIIIIIHHHHHHIHHHHHIIHIIIIHHGHIHIIIIIIIIIIIGIIIHEHHIIIIHIIIIIIIHHHHIIIIIIIIIHHHHIIIIIIIIIIIIIIIIHFHIHIIIIIIIIIIIIIHIHHIIHIIIHIIIIIHHHHIIIIIIIIIIIHIIIIHHHEGIIIIIIIIIHHIIIIIHIIIIIIIIHHIIIIIIIIIIIIIHIIIIIIIIIIIIIIIIIIIIIIIIHIIIIIIIIIIIIIIIIIIIIIIIIIIIHIDDDDD
@HISEQ:969:HM2KJBCX2:2:1101:11852:44945 2:N:0:ACTATGCA
GTGCTTGTGTAGCCCAACTATCCCTATTAATCATTACGTCAATCCTAGAAACCAACAAAATAGGATCGAACGTCCTATTTCATTATTCCATGCTAATGTATTCAAGCGTTAGCCTGCTTTAAACACTCTAATTTTTTCAAAGTAACAGTCCTGTTTCCCTGCAACACCAAATTAATGACATTACAGTTCTTCAAGAAGGAGGAATCAGTAAAGCCAGTACATACCATAGGCACGACCAACCTACTGACCCCGAAATTCAACTACGAGCTTTTTAACTGCAACAACTTTAATATACGCTATTGGAGCTGGAATTACCGCGGCTGCTGGCACCAGACTTGCCCTCCAA
+
DDCDDIIIIIIIIIIIIIIIIIIIIIIIIIIIIIIIIIIIIIIIIIIIIIIHHIIIIIIIIIIIHIIIIHHHHHHIIHIHIIIIIIIIHIIHHHIIHH5IGIHHIHIHHIIIIIIHIHHIHIIIIIIIIIIIIIIIHIIIIIIIIIIIIIIIIIIIIIIIHIIIIIIIIIIIIIIIIIIIIIIIIIIIHIHIIIIIIIIIIIIIIIIIIIIIIHHIIIIIIIIIIIIIIIIIIIIIIIIIIIIHHIIIIIIIIIIIIIIIIIIIIIIIIIIIIIIIIIIIIIIIIIIIIIIIIIIIIIIIIIIIIIIIIIIIIIIIIIIIIIIIIIIIIIIIIIIIIIIIIDDDDD
@HISEQ:969:HM2KJBCX2:2:1101:10194:44610 2:N:0:ACTATGCA
GTGCTTGTGTAGCCCAACTATCCCTATTAATCATTACGTCGATCCTAGAAACCAACAAAATAGAATCAAACGTCCTATTTCGTCATTCCATGCTAATGTATTCAAGCGTGAGCCTGCTTTAAACACTCTAATTTTTTCAAAGTAACAGTCCTGATTCCCCAAGACACCAAATTAATGACATCATGGTTCGTCAGAAGGTAGGAATCAATAATACCAGTACGTACAATAGCACGACCAATAAATTGATCCCGAAATTCAACTACGAGCTTTTTAACTGCAACAACTTTAATATACGCTATTGGAGCTGGAATTACCGCGGCTGCTGGCACCAGACTTGCCCTCCAA
+
DDD@@1FHHGC1DGHHIIIIIIIIIIIIIIIIIIIIIIIIGIIIIIIIIIIIHIIIIIIIIIIEHIIHIIIIHHIIIIIIIDGCHHIIHHIIHIIIIIIIHHIIGIIHIHFGHHIIIHIHIHIIGCHIIIIIIIIIIIHIEHIIIIIIIIIIIGHHFHHE<H3<GGIGIHHHFHHIIEHHG/FEHDHEHHHEGCIIHGDFGCHHIHHEEHFE?HEEFCFGGEHIHIIHIIIIIIIIHHGC8@GHIIHIIIIIIIIIIIIIIIIIIIIIIIIIIIIIIIIIIIIIIIIIIIIIIIIIIIIIIIIIIIIIIIIIIIIIIIIIIIIIIIIIIIIIIIIIIIIIDDDDD
@HISEQ:969:HM2KJBCX2:2:1101:9102:45801 2:N:0:ACTATGCA
GTGCTTGTGTAGCCCAACTATCCCTATTAATCATTACGGTGATCCTAGAAACCAACGAAATAGAATCAGTCCGTCCTATTTCATTATTCCATGCTAATGTATTCAGACGATAGTCTGCTTTAAACACTCTAATTTTTTCAAAGTAACAGTCCTGATTTCCCATCACACCAAATAAATGGCATGAAAGTTCCTCAGAAGGTAGAGATCCATCTCACCAGTACAGACAATTAAGCCTGACCAATGGGTAGACCCCGAAGTTCAACTACGAGCTTTTTAACTGCAACAACTTTAATATACGCTATTGGAGCTGGAATTACCGCGGCTGCTGGCACCAGACTTGCCCTCCAA
+
DDDDDIIIHIIIIIIIIIIIIIIIIIIIIIIIIIIIIHIIIIIIIIIIGIHIIIIIIIIIIIIIIIIIIIIIGIIIIGIIIIIIIIIIIIIIIIIHHIIIIHHIHHHHIIIIIIIIIIIIHIIHIIIIHIIIIIIIIIIIIIIIIIIIIIIIIIIIIIIIIIHIIIIIIIIIHIIIIIIIIIIIIIIIIHIIIIIHIIIIIIIIIIIIIIIIIIIIIIIIIIIIIIIIIIIIIIIIIIIIIIIIHGFIIIIIIIIIIIIIIIIIIIIIIIIIIIIIIIIIIIIIIIIIIIIIIIIIIIIIIIIIIIIIIIIIIIIIIIIIIIIIIIIIIIIIIIIIIIIIIIIDDDDD
@HISEQ:969:HM2KJBCX2:2:1101:7161:46095 2:N:0:ACTATGCA
GTGCTTGTGTAGCCCAACTATCCCTATTAATCATTACGTCGATCCTAGAAACCAACAAAATAGAATCAAACGTCCTATTTCGTTATTCCATGCTAATGTATTCAAGCGTGAGCCTGCTTTAAACACTCTAATTTTTTCAAAGTAACAGTCCTGATTCCCCATGACACCAAATTAATGACATCATGGTTCGTCAGAAGGTAGGAATCAATAATACCAGTACGTACAATAGCACGACCAATAAATTGATCCCGAAATTCAACTACGAGCTTTTTAACTGCAACAACTTTAATATACGCTATTGGAGCTGGAATTACCGCGGCTGCTGGCACCAGACTTGCCCTCCAA
+
DD0<DHIIIIIIIIIIIIIIIIIIIIIIIIIIIIIIIIIIIIIIIIHIIIIIIIIIIIIIIIIIIIIIIIHIIHIIIIIIIHIIIIIGIIIIIIIIIIIIIIHIIIIIIIIGIIIIIHIIIIIIIIIIIIIIIIIIIIIIIIIIIIIIIIIIIIIIHIIIIIIHIIIIIIHHIIIIIIIIIIIIIIIIIIIIIIIIIIIIIIIIIIIIIIIIHIIIIIIIIIIIIIIIIIIIIIIIIIIIIIIIIIIIIIIIIIIIIIIIIIIIIIIIIIIIIIIIIIIIIIIIHHIIIIIIIIIIIIIIIIIIIIIIIIIIIIIIIIIIIIIIIIIIIIIIIIIIIIIIDDDDD
@HISEQ:969:HM2KJBCX2:2:1101:4920:46527 2:N:0:ACTATGCA
GTGCTTGTGTAGCCCAACTATCCCTATTAATCATTACGTCAATCCTAGAAACCAACAAAATAGGATCGAACGTCCTATTTCATTATTCCATGCTAATGTATTCAAGCGTTAGCCTGCTTTAAACACTCTAATTTTTTCAAAGTAACGGTCCTGTTTCCCTGCAACACCAAATTAATGACATTACAGTTCTTCAGAAAGGAGGAATCAGCGAAGCCAGTGCATACCAGTGGCACGACCAACCTGCTGACCCCGAAATTCAACTACGAGCTTTTTAACTGCAACAACTTTAATATACGCTATTGGAGCTGGAATTACCGCGGCTGCTGGCACCAGACTTGC
+
DDDDDHHHHIIIHFHIIIIIIIIIIIIIIHIHGIIIHIIHIIHFHHHIEFHHHHIIIIIHIHIC@GEEHHG?H@EGHIIFFEEHHHH@FHHIIIIHHHHHIHIHIIIIIIIHEHHHHGHIHIHIHIHHGFIGIHHFIHIIIIIIHCFHGHHHHEGHIIHHHIIIIIIIIHHIHHHHHIHHHIHHIIIIIHIIHIIIHHIHGHIHGIIIDHIIIIGHFIIIIHIIIIIFHIIII;HDGHH:IHIIIIHGIIHFIIIHHIIIIIIIIIIIIIIIHHIHGIHIIIHEIIHHIIIIIIGHIHHHHIIIIIIIIIHIIIIHIIIIIIIIIIIIIIIIIIDDDDD
@HISEQ:969:HM2KJBCX2:2:1101:10496:45395 2:N:0:ACTATGCA
GTGCTTGTGTAGCCCAACTATCCCTATTAATCATTACATCGATCCTAGAAACCAACAAAATAGAATCGGATGTCCTATTTCATTATTCCATGCTAATGTATTCAAGCGTGAGCCTGCTTTAAACACTCTAATTTTTTCAAGGTAACAGTCCTAATTCCCCGTGACACCAAATTAATGGCATTACGGTTCTTTAGAAGGTGAGAAATCAATAATATCAGTACATACCAACGGCATGACCGAAACATTGATCCCGAAATTCAACTACGAGCTTTTTAACTGCAACAACTTTAATATACGCTATTGGAGCTGGAATTACCGCGGCTGCTGGCACCAGACTTGCCCTCCAA
+
DDDDDIIIIIIIIIIIHIIIIIIIIIIIIIIIIIIIIIIIIIIHIIIIIIIHHIIIIIIIIIIIIIIIIIIIIIGHHIIIIIIIIIIIHIIIIIIIIIIIIIHIIIHIIHIIHIIHIIIIIIIIIIIIIIIIIIIIIIIIIIIIIIIIIHIIIIIIIHIHIIIIIIIIIIIIIIIIIIIIIIIIHIHIIIIIIIIIIIIIIIIIIIIIIIIIIIIIIIIIIIIIIIIIIIIIIIIIIIIIIIIIIHIIIIIIIIIIIIIIIIIIIIIIIIIIIIIIIIIIIIIIIIIIIIIIIIIIIIIIIIIIIIIIIIIIIIIIIIIIIIIIIIIIIIIIIIIIIIIIIIDDDDD
@HISEQ:969:HM2KJBCX2:2:1101:10488:46555 2:N:0:ACTATGCA
GTGCTTGTGTAGCCCAACTATCCCTATTAATCATTACGGTGATCCTAGAAACCAACAAAATAGAACCATGCCGTCCTATTCTATTATTCCATGCTAATGTATTCGAGCAAAAATGCCTGCTTTAAACACTCTAATTTTTTCAAGGTAAAGGTCCTGGATCCGCAAGACACCCAATAAAGGACATCAAGTTTCTCCAGAAGGTGAGAAATCAACTGTAACAGTTCATACCCCTTAAGGCATGACCATCACGTCAATCCCGAAATTCAACTACGAGCTTTTTAACTGCAACAACTTTAATATACGCTATTGGAGCTGGAATTACCGCGGCTGCTGGCACCAGACTTGCCCTCCAA
+
<<0@@?DGHHIHFHHHHDCEGHCHIHE?EEEFIHFG@<0FEHHIHEHCHGECFHIIEHEHIIIHIHIIIE11<0<C=CGHG?F1FHEHC<FHHFHIHH1GHFEC?GHCHHHCFFHHHHE@F8EFEHGH?F<CHHHHEHEBHIHHHHHHEGG@EEHF7@CC<CCHHDGHH?GHIHGG@G?CEEC@FDGC?G@HCC?HFDIIHFFIIHGHIHHHHH;:IHGHHEHGHGIHHEHCHHHHEGCCGD1FHHEGEG<11C//IHGIHECDEHECHHHFC?IHHHHHHEHG?EIHIHHGHHGHGHHGEHHG1EIIHHHHHHHEHF?HIHHCCFHHEHF@GEHEHHG?IHHIGIG@@AD@?
@HISEQ:969:HM2KJBCX2:2:1101:11696:46954 2:N:0:ACTATGCA
GTGCTTGTGTAGCCCAACTATCCCTATTAATCATTACGTCGATCCTAGAAACCAACAAAATAGAATCAAACGTCCTATTTCGTTATTCCATGCTAATGTATTCAAGCGTGAGCCTGCTTTAAACACTCTAATTTTTTCAAAGTAACAGTCCTGATTCCCCATGACACCAAATTAATGACATCATGGTTCGTCAGAAGGTAGGAATCAATAATACCAGTTCGTACAATAGCACGACCAATAAATTGATCCCGAAATTCAACTACGAGCTTTTTAACTGCAACAACTTTAATATACGCTATTGGAGCTGGAATTACCGCGGCTGCTGGCACCAGACTTGCCCTCCAA
+
DDDDDIIIIIIIIIIHHHHIIIIIIIIIIIIIIIIIIEHIIIIIIIIIIIHHIIIIIIHIIIHIIIIIHIIHIHIIIIIIIIIFHHIHEFHGHHIIIIIIIHHHIIIIIHIHHIIHIIHIIFHIIIIIIIIIIIIIIIIIIIIIIIHIIIIIIIIHIIIIIIIIIIIIIIIIIIIIIIIIIIIIIIIIGIIIIIIIIIIIIIIIIIIIHIIIIHIIIIIIIIIIIIIIIIIIIIIIIIIIIIIIIIIIIIHIIIIIIIIIIIIHHIIIIIIIIIIIIIIIIIIIHG?IIIIIIIIIIIIIIIIIIIIIIIIIIIIIIIIIIIIIIIIIIIIIIIIIIIIIDDDDD
@HISEQ:969:HM2KJBCX2:2:1101:6251:47055 2:N:0:ACTATGCA
GTGCTTGTGTAGCCCAACTATCCCTATTAATCATTACGTCAATCCTAGAAACCAACAAAATAGGATCGAACGTCCTATTTCATTATTCCATGCTAATGTATTCAAGCGTTAGCCTGCTTTAAACACTCTAATTTTTTCAAAGTAACAGTCCTGTTTCCCTGCAACACCAAATTAATGACATTACAGTTCTTCAGAAAGGAGGAATCAGCGAAGCCAGTGCATACCAGTGGCACGACCAACCTGCTGACCCCGAAATTCAACTACGAGCTTTTTAACTGCAACAACTTTAATATACGCTATTGGAGCTGGAATTACCGCGGCTGCTGGCACCAGACTTGCCCTCCAA
+
DDDDDIIIIIIIIIIIIIIIHIIIIIIIIIIIIIIIIIIIIIIIIIIIIIIIHIIIIIIIHHHIIIIIIIIIIHIIHIIIIIIIIIIHHHIIIIIIIIIHHIIIIIIIIIIIIIIIIIIIIIIHHIIIIIIIIIHIIIHIIIIIIHIIHIIIIIIIIIIHIIIIIIIIIIIHIIIIIIIIIIIIIHHIIHGIHHIIIIIIIIIIHIIIIIIIIIIIIIIIIIIIIIIIIIIIIIIIIIIIIIIHHHHIIIIIIIIIIIIIIIIIIIIIIIIIIIIIIIIIIIIIIIIIIIIIIIIIIIIIIIIIIIIIIIIIIIIIIIIIIIIIIIIIIIIIIIIIIIIIIDDDDD
@HISEQ:969:HM2KJBCX2:2:1101:9486:46893 2:N:0:ACTATGCA
GTGCTTGTGTAGCCCAACTATCCCTATTAATCATTACGTCAATCCTAGAAACCAACAAAATAGGATCAAACGTCCTATTTCATTATTCCATGCTAATGTATTCAAGCGTTAGCCTGCTTTAAACACTCTAATTTTTTCAAAGTAACAGTCCTGTTTCCCTGCAACACCAAATTAATGGCATTACAGTTCTTCAGAAAGGAGGAACCAGCAAAGCCAGTGCATACCAGTGGCACGACCAACCTGCTGATCCCGAAATTCAACTACGAGCTTTTTAACTGCAACAACTTTAATATACGCTATTGGAGCTGGAATTACCGCGGCTGCTGGCACCAGACTTGCCCTCCAA
+
DDDDDIIIIIIIIIIIIIIIIIIIIIIIIHIIIIIIIIIIIIIIIIIIIIIIIIIIIIIIHHHIIIIIIIIIIIIIIIIIIIIIHIIIGHIIGHIHIIIIIIIIIIIIIIIIIIIIIIIIIHIIIIIIIIIIIIIIIIIIIIIIIIIIIIIIIIIIIIIIHIIIIIIIIIIIIIIIIIIIIIIIIIIIIIIIIIIIIIIIIIIIIIIIIIIIIIIIIIIIIIIIIIIIIIIIIIIIIIIIIIIIIIIIIIIIIIIIIIIIIIIIIIIIIIIIIIIIIIIIIIIIIIIIIIIIIIIIIIIIIIIIIIIIIIIIIIIIIIIIIIIIIIIIIIIIIIIIIIIIIDDDDD
@HISEQ:969:HM2KJBCX2:2:1101:9818:47206 2:N:0:ACTATGCA
GTGCTTGTGTAGCCCAACTATCCCTATTAATCATTACATCGATCCTAGAAACCAACAAAATAGAATCTGATGTCCTATTTCATTATTCCATGCTAATGTATTCAAGCGTAAGCTTGCTTTAAACACTCTAATTTTTTCAAGGTAACAGTCCTAATTCCCCATAACATCAAATAAATGACATTATGGTTCTTTAGAAGGTGAGAACCAATAAAACCAGTACATACCAAGGCATGACCGATTCCTTGATCCCGAAATTCAACTACGAGCTTTTTAACTGCAACAACTTTAATATACGCTATTGGAGCTGGAATTACCGCGGCTGCTGGCACCAGACTTGCCCTCCAA
+
DDDDDIIIIIIIIIIIHIIIIIIIIIIIIIIIIIIIHHIIIIIIIIIIIIIIIIIIIIIIIIIIIIIIIHIIIIIIIIHIIIIIIIIIIIIIIIIIIIIIHHIIIHIIIIIIHIIIIIIIHHHIIIIIIIIIIIIIIIIIIGIIIHIIIIHIIIIIIIHIIIIHIIIIIIIIIIIIIIIIIIIIIIHIIIIIIIIIIIIIIIIIIIIIIIIIIIIIIIIIIIIIIIIIIIIIIIIIIIIIIIHGIIIIIIIIIIIIIIIIIIIIIIIIIIIIHGIIIIIIIIIIIIIIIIIIHIIIIIIIIIIIIIIIIIIIIIIHHIIIHIIIIIIIIIIIHIIIIIIIDDDDD
@HISEQ:969:HM2KJBCX2:2:1101:1903:48038 2:N:0:ACTATGCA
GTGCTTGTGTAGCCCAACTATCCCTATTAATTATTCCGTTGCTCCTACAAACAAACAAAATAGAAACAAAAGTACTATTTCATTATTCCCTGCTAATGTATTCAAGAGCACGCCTGCTTTTCACACTCTAATTTTTTCAAAGTAACGGTCCTGATTCCCCATGACACCAAATTAATGACATCATGGTTCTTCAGAAGGGAGAAGTCAAAATTGCCAGTACGTACCGAGGCACGACCAACAAATTGATCTCGAAATTCAACTACGAGCTTTTTAACTGCAACAACTTTAATATACGCTATTGGAGCTGGAATTACCGCGGCTGCTGGCACAGACTTGCCCTCCAA
+
0<0DD11<1<111<1C<011<11<CGHI11D11<C111<1001<DH111<<1111<1111<C1<111<<111<1<<1DFHH?<F@111<111<1<1C1<<EDC<C</11//<<11:<1<1//1<<<1<<<1DCC?FGHE6ECFD17B;00<GC1<GH0D8IH5C3FD:///D/C-C</<:</<<//E<-F/0C0HE?FF<@C<.<1D<1D1<:1:1DHHHHHIFEAA1.<<C1<1GFEHC@C<<:CFCD1<?C<<1?IHHHHHFH?GCF1ECCCC1<1<HHFGCC1EGD1ED<HF1H@@FC@HFHCD1<?E<</C<HHHF?E@EC?EHF<@F<@C@F0HDD@AD
@HISEQ:969:HM2KJBCX2:2:1101:15077:48552 2:N:0:ACTATGCA
GTGCTTGTGTAGCCCAACTATCCCTATTAATCATTACGTCGATCCTAGAAACCAACAAAATAGAATCAAACGTCCTATTTCGTTATTCCATGCTAATGTATTCAAGCGTGAGCCTGCTTTAAACACTCTAATTTTTTCAAAGTAACAGTCCTGATTCCCCATGACACCAAATTAATGACATCATGGTTCGTCAGAAGGTAGGAATCAATAATACCAGTACGTACAATAGCACGACCAATAAATTGATCCCGAAATTCAACTACGAGCTTTTTAACTGCAACAACTTTAATATACGCTATTGGAGCTGGAATTACCGCGGCTGCTGGCACCAGACTTGCCCTCCAA
+
@<0<DH@H@FHHCCEEHIIIIEHHHHEHIICFHEGHHEH?CHH10D?1D1D@EG@<ECHHHGFHHIEC1D@C<1D0@F1<<FHHHIDG@HHE?FH@@CCHFHHHHIIIIHEHHFIHHHHHHHIHHGIIHHIHGHHFEIGIIIHIIIIHGHHHHIIIHHIIHFHIIHHHHHG@HHHFHHIIIIIHHHEECHGIIHEHHHHHIHIHEFHHHHHFHGHGIIHIHIHEIHHFFHHHAIHHHHHIIIHIIIIHDHIHHHEIIHHGIIHGHHHHGIHHEEHHHHIHFEGHIHFIHHHEHDIHCHHIHIHGGEHHHIIIIIHGIIIIIHHIIHHHIIHHIIIHHDHHB@<@<
@HISEQ:969:HM2KJBCX2:2:1101:9533:48698 2:N:0:ACTATGCA
GTGCTTGTGTAGCCCAACTATCCCTATTAATCATTACGTTGTACCTAGAAACCAACAAAATAGGTTCGAACGTCCTATTTCATTATTCCATGCTAATGTATTCAAGCGTTTGCCTGCTTTAAACACTCTAATTTTTTCATAGTAACAGTCCTGACTCCCCACGACACCAAATTAATGACATCATGGTTCATCAGAAGGGAGGAATCAACGACCCCAGTGCGTACCGAAGGCACGACCGACGTATTGATCCCGAAATTCAACTACGAGCTTTTTAACTGCAACAACTTTAATATACGCTATTGGAGCTGGAATTACCGCGGCTGCTGGCACCAGACTTGCCCTCCAA
+
?DDBB?CGGHC1@HII?HHI@1CFHEHHEHICHCHHICHHHI@EFFFEH1<C@GEHCHC1@11DFG?/FHH/GHHHEHHEHCEHHHIHH@@1D<F11<GFFE@8@HEGIHGHHHIGHHEHHEFB<E@GHHHDHF1HFF8$IHFBBEGEA@EHEFHIHIHEHHAEHHGCHGHHHGHCIH:IIFHGHH:FEEHGHH?HHHHHC<HGHHIIHHCHHFHIIIIIHIIGIHIIHGHIIIHHIHIHFHEHCHIHHED@GIHHHEHHHHIIIIIIIIHIIHFIHCIIHHIIIHIHEGIIGHHIHHHCGIHIIIIIIIHGHIIHHHIIIIIIIIIIIIIIIIIIIHHHIDDDDD
@HISEQ:969:HM2KJBCX2:2:1101:7493:49088 2:N:0:ACTATGCA
GTGCTTGTGTAGCCCAACTATCCCTATTAATCATTACGGTGATCCTAGAAACCAACAAAATAGAACCATGCCGTCCTATTCTATTATTCCATGCTAATGTATTCGAGCAAAATGCCTGCTTTAAACACTCTAATTTTTTCAAGGTAAAGGTCCTGGTTCCACATGACACCCAATTAAGGACATCATGCTTCTCCAGAAGGTGAGAAATCAACTGCGACAGTTCATACCCCTTAAGGCACGACCATCACGTCAATCCCGAAATTCAACTACGAGCTTTTTAACTGCAACAACTTTAATATACGCTATTGGAGCTGGAATTACCGCGGCTGCTGGCACCAGACTTGCCCTCCAA
+
DDDADIIHHHHHHIHHHHIIIIGHHHHIIIIIIIIHIEEFEHHIIIHGFIFHIHIIHHHFHHHEHHIHGIIHIGDCHHEHHHHIIHHHHHEHHGGHHIIII?GHIIFEHHHIHHIIHIHHHGHHHHHIFHHHHIHIIIGHHGHGHGHEHEHGFD@@FFHHIIIIGGHHIHGEHHHIDDCFCHCHHHIHH?@FGG?FHHCGGHCHEHHEHFCHHHH#HIHDGHCCCGGHHC1GFHIHHEECEFDHFE<<@?@?HHDDHFIHH@IFCH?HCFFHHCHHIHHEFECEHGHIIIIHHHEG?HHGHC1FEDFCF@HE?EHHFCCE?CDCHHHEHHHFF@F@CCCFG@GC?EF@D@BD
@HISEQ:969:HM2KJBCX2:2:1101:3485:49641 2:N:0:ACTATGCA
GTGCTTGTGTAGCCCAACTATCCCTATTAATCATTACGTCAACCCTAGAAACCAACAAAATAGGATCAAACGTCCTATTTTATTATTCCATGCTAATGTATTCAAGCGTTAGCCTGCTTTAAACACTCTAATTTTTTCAAAGTAACAGTCCTGTTTCCCCGCAACACCAAATTAATGGCATCACGGTTCTTCAAGAAGGAGGAATCAGCAAGGCCAGTTCATACCGGTGGCACGACCAACCTGCTGACCCCGAAATTCAACTACGAGCTTTTTAACTGCAACAACTTTAATATACGCTATTGGAGCTGGAATTACCGCGGCTGCTGGCACCAGACTTGCCCTCCAA
+
DDDCDIIIIIIIIHHIIIIIIIIIIIIIIIHIIIIIIIIIIIIIIIIIIIIIIIIIIIIIIIHIIIIGIIHIIIHIIIIIHHIIIIIIIIIIIIIIIIIIIIIIIIIIIIIIIIIIIIIIHIIIIIIIIIIIIIIIHIIIIIIIIIIIIIIIIIIIHIIIIIIIIIIIIIIHIIIIHIIIIIIIIIIIIIIIIIIIIIIIIIIIHIIIIIIIIIIIIIIIIIIIIIIIIIIIIIIIIIHIIIIHHIIIIIIIIIIIIIIIIIIIIIIIIIIIIIIIIIIIIIIIIIIIIIIIIIIIIIIIIIIIIIIIIIIIIIIIIIIIIIIIIIIIIIIIIIIIIIIIIDDDDD
@HISEQ:969:HM2KJBCX2:2:1101:5485:49891 2:N:0:ACTATGCA
GTGCTTGTGTAGCCCAACTATCCCTATTAATCATTACGGTGGTCCTAGAAACCAACAAAATAGAACCACAACGTCCTATTCTATTATTCCATGCTAATCTATTCAAGCAATAGCCCGCTTTAAACACTCTAATTTTTTCAAGGTAATGGTCCTGGCTCCCCAACACACCCAATAAAGGACATACTGGTTCACCAGAAGGAAGACCCAACAACAGACAGTACTCGCCAAAGACGGACCGCCCGGCCAGGCCTAAAATTCAACTACGAGCTTTTTAACTGCAACAACTTTAATATACGCTATTGGAGCTGGAATTACCGCGGCTGCTGGCACCAGACTTGCCCTCCAA
+
DDDDDIIIIIIIIIIIIIIIIIIIIIIIIIIIIIIIIIIIIIIIIIHIIIIIIIIIIHGIIIIIIHHIIIHFHHIIIIHIIIIIIIIIIIIIIIIIIIIHIHHIIIIIIIIIIIIIHIIIIHIHHIIIIIIIIIIIIIIIIIIHIIIIIIIIIIIHHIIIIIIIIHIIIIIIIIIIIIIIIIIIIIHIIHIIIIIIIIIIIHHIIIIIIIIIIIIIIIIIIIIIIIIIIIIIIIIIIIIIIIIIHIIIIIIIIIIIIIIIIIHIIIIIIIIIIIIIIIIIIIIIIIIIIIIIIIIIIIIHHIIIIIIIIIIIIIIIIIIIIIIIIIIIIIIIIIIIIIIIIDDDDD
@HISEQ:969:HM2KJBCX2:2:1101:4180:49867 2:N:0:ACTATGCA
GTGCTTGTGTAGCCCAACTATCCCTATTAATCATTACGTTGATCCTAGAAACCAACAAAATAGAATCGAACGTCCTATTTCATTATTCCATGCTAATGTATTCAAGCGCGTGCCTGCTTTAAACACTCTAATTTTTTCAAAGTAACAGTCCTGATTCCCCACGACACCAAATTAATGACATCATGGCTCCTCAGAAAGGAGAAACCAATAACACCAGTACATACCAGAGGCATGACCGACGTATTGATCCCGAAATTCAACTACGAGCTTTTTAACTGCAACAACTTTAATATACGCTATTGGAGCTGGAATTACCGCGGCTACTGGCACCAGACTTGCCCTC
+
BD@@@CGIIIHHHHHHI@E@GH1<@1DCHCH1C1?DFHCC<1C<?FHHIIGICHHHIFGH@HH?1DG11C<FH1C01C1FHHHH@D@<@C@<1FCFH5DGEFGEHCFD@EFCACGCHHHEC?GBFCHHFHHFHHEF<@EB<HFHHHEHIHG@F1=DE<HGCHHEIHGC@EHHHEIIHFECGGEGC0HEHHEIIIIHHH<HHFCHG<IIHHGGCHHHHFHHHHIIHIIHEFIGIIIIHGHHF<FEHEECEHEFIIIHIIIIIIHHIIIIHHHIIIIIHHHHHGIIIHHHHEEHGGIIIIHEIHHHHHGEFEHEDIGIHHHCFHIHFHHFFEEHHHIHEHADBDD
@HISEQ:969:HM2KJBCX2:2:1101:16870:50754 2:N:0:ACTATGCA
GTGCTTGTGTAGCCCAACTATCCCTATTAATCATTACGGTGATCCTAGAAACCAACAAAATAGAACCATGCCGTCCTATTCTATTATTCCATGCTAATGTATTCGAGCAAAAATGCCTGCTTTAAACACTCTAATTTTTTCAAGGTAAAGGTCCTGGATCCGCAAGACACCCAATAAAGGACATCAAGTTTCTCCAGAAGGTGAGAAATCAACAGTAACAGTTCATACCCCTTAAGGCATGACCGTCACGTCAATCCCGAAATTCAACTACGAGCTTTTTAACTGCAACAACTTTAATATACGCTATTGGAGCTGGAATTACCGCGGCTGCTGGCACCAGACTTGCCCTCCAA
+
DDCADCHIHHHHIIIIIIIIIIH@GECEHHIHIIHHHHHGHC?FGHIHFHIIIHHIIIIGHICGHHHIIIGIHHHHGHGHIHEII?DCHFC?HHIIHIEHHCGFHFHIHHHIHHEEGHHIHEGIHHHHHEHHHHHHIIHIHHHHIIHHIHHIHHHHIHIIIIIIIIIIIIIIIIHIFIHHFIIIIIHIHHGIIIIIHHHIIIIIIIIIIIIIIIIHHHHHIIIIIIHIHIIIIIIIIIHIIIIIIIHHIHF<GDIIGIIHHHHIIHHIGEIHIIIIIIIIIIIIIIIIIIIIIGIIIIIIHIIIHHIIIIIIIIIIIIIIIIIIIIIIIIIIIIIIIIIIIIIIIIIIDDDDD
@HISEQ:969:HM2KJBCX2:2:1101:20285:51076 2:N:0:ACTATGCA
GTGCTTGTGTAGCCCAACTATCCCTATTAATCATTACGTCGATCCTAGAAACCAACAAAATAGAATCAAACGTCCTATTTCGTTATTCCATGCTAATGTATTCAAGCGTGAGCCTGCTTTAAACACTCTAATTTTTTCAAAGTAACAGTCCTGATTCCCCATGACACCAAATTAATGACATCATGGTTCGTCAGAAGGTAGGAATCAATAATACCAGTACGTACAATAGCACGACCAATAAATTGATCCCGAAATTCAACTACGAGCTTTTTAACTGCAACAACTTTAATATACGCTATTGGAGCTGGAATTACCGCGGCTGCTGGCACCAGACTTGCCCTCAA
+
DDDDDIIIIIIIHHHIHIIIIIHIIHIIIIIIIIIIHIHGHHIIHFHIIIIHGHHIIIHHHHCEHHIIGIECFFEHHHGHHIFFHHHHHIIIGGEGFFGIGHHIIHEHEHHDHFHIGEGHIHHIGIHHGHIIIHHHDGHIIIIHIHIHFEGHHHCFGGHIIHGIHHGIIHHDHIHIIIIIIIIIIHHHIIGIIIIIIHHGGFIIIGIHGIIHIHIGHHIIIIIIIIHIIIIIIIIIIIIIIIHHHHHIIIIIIHHHIIIIIIIIIIIHHIIIIIIIIIIIIIIHGIHIIIIIIIIIHIIHIIIIIGIIIIIIIIIIIIIIIIIIIIIIIIIIIIIIIIIDDDDD
@HISEQ:969:HM2KJBCX2:2:1101:10940:51175 2:N:0:ACTATGCA
GTGCTTGTGTAGCCCAACTATCCCTATTAATCATTACGTCAATCCTAGAAACCAACAAAATAGGATCGAACGTCCTATTTCATTATTCCATGCTAATGTATTCAAGCGTTAGCCTGCTTTAAACACTCTAATTTTTTCAAAGTAACAGTCCTGTTTCCCTGCAACACCAAATTAATGACATTACAGTTCTTCAGAAAGGAGGAATCAGCGAAGCCAGTGCATACCAGTGGCACGACCAACCTGCTGACCCCGAAATTCAACTACGAGCTTTTTAACTGCAACAACTTTAATATACGCTATTGGAGCTGGAATTACCGCAGCTGCTGGCACCAGACTTGCCCTCCAA
+
DDDDDIIIIIIIIIIIIIIHGHIIIIIIIIIIIIIIIIIIIHIGHIHIIIIIIIIIIIIGHHHHHIIIIIIIIIIIHIIIIIIIIIIIIIIIGIIIIHHIIIIIIIIIIHIIIIIIIHIIIHIIIIIIIIIHHHHIIIIIIIHIIIHIIIIIIIIIIIIIIIIIIIIIIIHHHIIIIIIIIHIIIIIIIIIIIIIIIIIIIIIIIIIIIIIIIIIIIIIIIHIIIIIIHIIIIIIIIIHIIIIHHIIIHIIIIIIIIIIIIIIIIIIIIIIIIHGHIIIIIIHIIIIHIIIIIIIIIIIIIIIIIIIIIIIIIIIIIIIIIIIIIIIIIIIIIIIIIIIIIDDDDD
@HISEQ:969:HM2KJBCX2:2:1101:11055:51123 2:N:0:ACTATGCA
GTGCTTGTGTAGCCCAACTATCCCTATTAATCATTACGGTGGTCCTAGAAACCAACAAAATAGAACCATGCCGTCCTATTTTATTATTCCATGCTAATGTATTCAAGCAAAAATGCCTGCTTTAAACACTCTAATTTTTTCAAAGTAAAGGTCCTGGTTCCCCGCGGCATCCAATTAAGGACATCGCGGTTCTCCAGAAGGTGAGAAATTGACTGCACCAGTTCATACCCCGTGAGGCACGACCGATGCGCCAATCCCGAAATTCAACTACGAGCTTTTTAACTGCAACAACTTTAATATACGCTATTGGAGCTGGAATTACCGCGGCTGCTGGCACCAGACTTGCCCTCCAA
+
DDDDDIIIIIIIIIIIIIIIIIIIIIIIIIIIIIIIIIHIIIIIIIHIIIIIIIIIIIEHIIIIIIIFHGHIIIIIIHHIIIGHHHIIIIIIIIIIIIIHHFHEIIIIIIIIIIIHIIIIIIHIIIIIIIIIIIIIHHHGIIIHIIIIIIIIIHHHIIIIIIIIIIIIIIIIIIIIIIIIIIIIIIIIIIIIIHIIIIIIIHIIIIIIIIIIIIIIIHIIIIIIIIIIIIIIIIIHIIIIIIIIIIIIIIIHIIIIIIIIIHHHIIIHIIIIIIIIIIIIIIIIIIIIIIIIIIIIIIIIIIIIIIIIIIIIIIIIIIIIIIIIIIIIIIIIIIIIIIIIIIIIIIIIDDDDD
@HISEQ:969:HM2KJBCX2:2:1101:3436:52043 2:N:0:ACTATGCA
GTGCTTGTGTAGCCCAACTATCCCTATTAATCATTACGGTGATCCTAGAAACCAACAAAATAGAACCATGCCGTCCTATTCTATTATTCCATGCTAATGTATTCGAGCAAAAATGCCTGCTTTAAACACTCTAATTTTTTCAAGGTAAAGGTCCTGGATCCGCAAGACACCCAATTAAGGACATCAAGTTTCTCCAGAAGGTGAGAAATCAACAGCGACAGTTCATACCCCTTAAGGCATGACCATCACGTCAATCCCGAAATTCAACTACGAGCTTTTTAACTGCAACAACTTTAATATACGCTATTGGAGCTGGAATTACCGCGGCTGCTGGCACCAGACTTGCCCTCCAA
+
0D@D@EGHEF?FHCEGHHHHHEGHHEHIIHIEGHHHHIFEGC?C1DHHGCHHECHIHHEEHICECHIHEHC?CCCCDHE11CGGCGHHEHHIIHHHHGCEH?C@EE@HEHHGH81B1B@GCHHHFAA<F?FCEHHH1C1?G?GA6<FEEEHCFA<EHHCGHHGIHHEGEHHGHEHGGC<DIHHEGHFHGHFIHG@HEFHHHEFII2HIHGCEEFFE<DEHHHG?E=FHEIIHHHH?FHHGHIIIGHHEHHH@HE?DDHHIGHEGCIHCHHHG?IIHIHHFHEGHHF1GIIHHG@?HEHHGCIHIHHIIHHHFEIIHHHIIIIHDHIIIHHGIHHH@HIHHHIHHHHE<<0B@0
@HISEQ:969:HM2KJBCX2:2:1101:2877:51727 2:N:0:ACTATGCA
GTGCTTGTGTAGCCCAACTATCCCTATTAATCATTACCTCGACTCCGAAAGCCAACAAAATAGAACCGAGATCCTATTCTATTATTCCATGCACTAATGTTCAGGCTGTAGCGCCTGCTTTGAGCACTCCAATTTTTTCAAAGTAAACGTACTGGCCACGTATGGCACTCGGTTAAGAGAACCACACACGAACCAATAAAATCGTCCGGTCAAACAGTAAATACCGCAAGGTACACCGCCCAACCGAAACCGAGATCCAACTACGAGCTTTTTAACCGCAACAACTTTAATATACGCTATTGGAGCTGGAATTACCGCGGCTGCTGGCACCAGACTTGCCCTCCAA
+
DDDCDIIIIIIIIIIIIIIIIIHIIIIIIIIHHIIIIIIIIIIIIIIIIIIIIHIIIHIIIIHIIIIIIIHHIIIIIIIIGIIIIIIFHHHHHIIIIIIIHHHHIHIHHIIIIHIIIIIIIIIIHIIIIIIIIIIHIIIIIIIIIIIIIIIIIIIIIIIIIIIIIIIIIIIIHHIHIIIIHIIHHIIIIIIIIIIIIIIHIIIIIIIIIIHIIIIIIIIIIIIIIIIIIIIIIIIIIIIIIHHHEIIIIIIIIIIIIIIIIIIIIIIIIIIIIIIIIIIIIIIIIIIIIIIIIIIIIIIIIIIIIIIIIIIIIIIIIIIIIIIIIIIIIIIIIIIIIIIIIDDDDD
@HISEQ:969:HM2KJBCX2:2:1101:3384:51522 2:N:0:ACTATGCA
GTGCTTGTGTAGCCCAACTATCCCTATTAATCATTACGTCAATCCTAGAAACCAACAAAATAGGTTTGAACGTCCTATTTCATTATTCCATGCTAATGTATTCAAGCGTTAGCCTGCTTTAAACACTCTAATTTTTTCAAAGTAACAGTCCTGTTTCCCTGCAACACCAAATTAATGGCATTACAGTTCTTCAGAAAGGAGGAATCAGCGAAACCAGTTCATACCAGTGGCACGACCAACCTGCTGACCCCGAAATTCAACTACGAGCTTTTTAACTGCAACAACTTTAATATACGCTATTGGAGCTGGAATTACCGCGGCTGCTGGCACCAGACTTGCCCTCCAA
+
DDDDDIIIIIIIIIIIIIIIIIIIIIIIIIIIIIIIIIIIIIIIHIIIIIIHGIHIIIHIIIIIIIIIIHHIIIIIIIHIIIIIIIIHIIIIIHFHIHIIHHHHIIFHIIIIIHIIHHIIIIHIIIIIIIIIIIIIIIIIIIHHIHIHIIIIIIIIHIHIIIIIIIIIIIHHIIHHIIIHIIIIIIIIIIIIIHIIIIIIIIIIHIIIIIHIIIIIHIIIIIHIIHIIHIHHIIIIIIIIIIHHFIIIIIIIIIIIIHIIIHHHHIHIIIIIIIIIIIIHIHIIIHIIIIIIIIIIIIIIIHIIGIHIIIIIIIIIIIIIIIIIIIIIIIIIIIIHIIIIIDDDDD
@HISEQ:969:HM2KJBCX2:2:1101:16671:52765 2:N:0:ACTATGCA
GTGCTTGTGTAGCCCAACTATCCCTATTAATCATTACGGTGATCCTAGAAACCAACAAAATAGAACCATGCGTCCTATTTCATTATTCCATGCTAATGTATTCAGGCAATAGCCTGCTTTAAGCACTCTAATTTTTTCAAGGTAACAGTCCTGCTTCCCCAACGCACCAAATTAATGGCATGCTGGTTATTCAGAAGGTAGGAATCCATCACGCCAGTACAGACCCAAAAGCCCGACCAACGGATAAATCCCGAAATTCAACTACGAGCTTTTTAACTGCAACAACTTTAATATACGCTATTGGAGCTGGAATTACCGCGGCTGCTGGCACCAGACTTGCCCTCCAA
+
DDDDDIIIIIIIIHIIIHIIIIIIIIIIIIIIIIIIIIIHIHIIIIHIIIIIIHIICHIIIIIIIIIIHHIIEHIIIHIIIIHHIHHIIIIIIIIIEIHIIIHGHHHHHIIIIHIHIHIHIHIIIIIIIIIIIHIIIIIIIIIHIHIIIIIIIIIIIHIHHEHIHHHHIIHHHIGIIHHHIIIIIIIIIIIIIIIHIIIIIIIIIIIIIIIIIIIIIII<IIIII;HHHHIIIIHIIHIIIIIIHGIIIIIIIIHIIIIIIIHHHIIIIIIIIHHIIIIIIIIIHIHHHIIIIIIHIIIHIIIIIIIIIIIIIIIIIIIIIIIIIIIIIIIGIIIIIIIGIIDDDDD
@HISEQ:969:HM2KJBCX2:2:1101:7740:52590 2:N:0:ACTATGCA
GTGCTTGTGTAGCCCAACTATCCCTATTAATCATTACGGCGGTCCTAGAAACCAACAAAATAGAACCGCACGTCCTATTCTATTATTCCATGCTAATGTATTCGAGCAAAGGCCTGCTTTGAACACTCTAATTTTTTCACAGTAAAAGTCCTGGTTCCCCCCACAGCCAGTGAAGGCCATGGGGTTCCCCAGAAGGAAAGGTCCAGCCGGACCAGTACTCGCGGTGAGGCGGACCGGCCAGCCAGACCCAAGGTTCAACTACGAGCTTTTTAACTGCAACAACTTTAATATACGCTATTGGAGCTGGAATTACCGCGGCTGCTGGCACCAGACTTGCCCTCCAA
+
DDDDDIIIIIHIIIIIIIIIIIIIIIHIIIIIIIIIIHIIIIIIIIIIIIIIIHIIIHIEHHHHHIHIHIIIIHIIIIIIIIIIIIIHHHIIIIIIIIIIIIIHIHHIIIHIIIIIIIIIHIIHIIIIHIIIIIIIIHGHIHHIHIIIIIIIIIIIIIIIIIIHHIHHIIIIHHIIIIIIIIIHIIGIIIIGIIIIIIIIIIIIIIGIHIIIIIIGIIIIIIIIIIIIIIIIIIIIIIIIIHGIIIIIIIIIIIIIIIIIIIIIIIIIIIHIIIIIIIIIIHIIIIIIIIIHIIIIIIIIIIIIIIIIIIIIIIIIIIIIIIIIIIIIIIIIIIIIIIIDDDDD
@HISEQ:969:HM2KJBCX2:2:1101:3049:53045 2:N:0:ACTATGCA
GTGCTTGTGTAGCCCAACTATCCCTATCAATCATTACGGTGGTCCTAGAAACCAACAAAATAGAATCATCCGTCCTATTTTATTATTCCATGCTAATGTATTCAAGCAAAATGCCTGCTTTAAACACTCTAATTTTTTCAAAGTAAAGGTCCTGGTTCCCCGCGGCACCCAATTAAGGACATCGCGGTTCTCCAGAAGGTGAGAAATTGACTACACCAGTTCATACCCCTTAAGGCACGACCGATGTGTCAATCCCGAAATTCAACTACGAGCTTTTTAACTGCAACAACTTTAATATACGCTATTGGAGCTGGAATTACCGCGGCTGCTGGCACCAGACTTGCC
+
DDDDDIIIIIIIIIIIIIIIIIIIIIIIIIIIIIIIIIIIIIGHHIIIIIIIFHIIIIIIIIHHIIIIIIIIHIIIHIIIIIIIIIIGIIIIIIIIHIIIIIHIIIIIIHIIHIIIIIIIIIIIHIIIIIIIIIIIIGIIIHHIIHHHIFHHGIIHHIGIIIIIIIHHHIHIHHIHIIHIIIIIIIIHIIHIIIIIIIIIIIIHIIIIIIIIIIHIIIIIIIIIIHIIIIIIIIIIHCIIIIHHIIIIIIIIIIIHIIIIIIIIIIIIIIIIIHIIIHIIIIHIGIHHGHHHIIIIIIHIIIIHIIIIIIIIHHIIIIIIIIIIIIIIIIIIHGDFIIIIDDDDD
@HISEQ:969:HM2KJBCX2:2:1101:12453:52838 2:N:0:ACTATGCA
GTGCTTGTGTAGCCCAACTATCCCTATTAATCATTACGTCAATCCTAGAAACCAACAAAATAGGATCGAACGTCCTATTTCATTATTCCATGCTAATGTATTCAAGCGTTAGCCTGCTTTAAACACTCTAATTTTTTCAAAGTAACAGTCCTGTTTCCCTGCAACACCAAATTAATGACATTACAGTTCTTCAGAAAGGAGGAATCAGCGAAACCAGTGCATACCAGTGGCACGACCAACCTGCTGACCCCGAAATTCAACTACGAGCTTTTTAACTGCAACAACTTTAATATACGCTATTGGAGCTGGAATTACCGCGGCTGCTGGCACCAGACTTGCCCTCCAA
+
DDDDDIIIIIIIIIIIIIIIIIIIIIIIIIIIIIIIIIIIIIIIIIIIIIIIGHIIIIHIIIHHIEHIIIIIIHIIIHIIIIIIIIIIIIHCHIGIIHIIIIIHIIIIIIIIIIHIIHIIIIIHIIIHIIIIIIIHHHIHIIHHIIHIHIHHHIIIIEIIIIIIIIIIIHHHHIHIIIIIIIIIIIHHIIIIIIIIIIIIIIIIIHIIIIIIIIIIIIIIIIIIIIIIIIIIIIIIIIHIHHHH<IIIIIIIIIIIIIIIIIIIIIIIIIIIIIIIIIIIIIIIIIIIIIIIIIIIIIIIHIIIIIIIHIHIIIIIIIIIIIIIIIIIIIIIIIIIIIIIIDDDDD
@HISEQ:969:HM2KJBCX2:2:1101:7615:55825 2:N:0:ACTATGCA
GTGCTTGTGTAGCCCAACTATCCCTATTAATCATTACGTCGATCCTAGAAACCAACAAAATAGAATCAAACGTCCTATTTCGTTATTCCATGCTAATGTATTCAAGCGTGAGCCTGCTTTAAACACTCTAATTTTTTCAAAGTAACAGTCCTGATTCCCCATGACACCAAATTAATGACATCATGGTTCGTCAGAAGGTAGGAATCAATAATACCAGTACGTACAATAGCACGACCAATAAATTGATCCCGAAATTCAACTACGAGCTTTTTAACTGCAACAACTTTAATATACGCTATTGGAGCTGGAATTACCGCGGCTGCTGGCACCAGACTTGCCCTCCAA
+
DDDDDIIIIIIIIIIIIIIIIIIIGIIIIIIIIIIIIIIIIIIHIIIIIIIIIIIIIIIIIIHIIIIIHIIIIIIIIIIIIIIIIIIIIHIIIIIIIHIIIGHIIIIIIIIIHIIIHIIIIHHIIIIIIIIHIIGHIIIIIIHIIIIIIIIIIIIIIIHIIIIIIIIIHIIIIIIIHIIIIIIIIIIIIIIIIIIIIIIIIHIIIIIHIIIHHIIIIIIIIIIIHIIIIIIIIIHHIIIIIIIIIIIIHIIIIIHIIIIIIHIIIIIGIIIIIIIIGIIIIIIGIHHHIIGIIIIIIIIIIIIIIIIIGIIIIIIIIIIIIIIIIIIIIIIIIIIIIIIHDDDDD
@HISEQ:969:HM2KJBCX2:2:1101:20159:54712 2:N:0:ACTATGCA
GTGCTTGTGTAGCCCAACTATCCCTATTAATCATTACGTCGATCCTAGAAACCAACAAAATAGAATCAAACGTCCTATTTCATTATTCCATGCTAATGTATTCAAGCGTAAGCCTGCTTTAAACACTCTAATTTTTTCAAAGTAACAGTCCTGATTCCCCACGACACCAAATTAATGACATCGCGGTTCTTCAGAAGGTAGGAACCAATAATGCCAGTGCGTACCGAAGCACGACCAACAATTTGATCCCGAAATTCAACTACGAGCTTTTTAACTGCAACAACTTTAATATACGCTATTGGAGCTGGAATTACCGCGGCTGCTGGCACCAGACTTGCCCTCCAA
+
<D@DDFFHHIGIHEFHHIHI1CFHIIIFHHG1DHIIHCHCHIHHHGIHGEHHEGHHIIIHEHHHEHHIEHGHE@HHEGGEFCHHHII@1CG?HIHEHIIIHDCHHFHCGHHHEHHGH@CIHHHGEHHHHIIIGCHHDHHFHAFGHEHEGHHEBDCIGIHHHEEHHHFHDF:DHEHFHFDIHHHHGCHHHFGIHGHHHIHFG@IIHEIHIHHHEGIHHIIH@FHCH@IHDIHHIIHEHHIHECD<AHE/CEEF@@HIHF=HCCIIHHIIIIIIHHIIHIIIHIIIGIIFIIIIIHHIHHIHHIIHIIHIIIIIIHHGIHIGCIIIIIIIIIIIIIIIIIIIDDDDD
@HISEQ:969:HM2KJBCX2:2:1101:12173:55844 2:N:0:ACTATGCA
GTGCTTGTGTAGCCCAACTATCCCTATTAATCATTACGTCGATCCTAGAAACCAACAAAATAGAATCAAACGTCCTATTTCGTTATTCCATGCTAATGTATTCAAGCGTGAGCCTGCTTTAAACACTCTAATTTTTTCAAAGTAACAGTCCTGATTCCCCATGACACCAAATTAATGACATCATGGTTCGTCAGAAGGTAGGAATCAATAATACCAGTTCGTACAATAGCACGACCAATAAATTGATCCCGAAATTCAACTACGAGCTTTTTAACTGCAACAACTTTAATATACGCTATTGGAGCTGGAATTACCGCGGCTGCTGGCACCAGACTTGCCCTCCAA
+
DDDDDIIIIIIIIIIIIIIIIIIIIIIIIIIIIIIIIIIIIIIIIIIIIIIIIIIIHGIIHIIIIIIIHIIIIIIIIIIIIIIIIIIIHIIIIIIIIIIIIHHIIIIIIIIIIIIIIIIIIIIIIIIIIIIIIIIIIIIIIIIIIIIIIIIIIIIIIIIIIIIIIIIIIIIIIIIIIIIIIIIIIIIIIIIIIIIIIIIIIIIIIIIIIIIIIIIIIIIIIIIIIIIIIIIIIHIIIIIIIIIIIIIIIIIIIIIIIIIIIIIIIIIIIIIIIIIIIIIIIIIIIIHIIIIIIIIIIIIIIIIIIIIIIIIIIIIIIIIIIIIIIIIIIIIIIIIIIIIIDDDDD
@HISEQ:969:HM2KJBCX2:2:1101:9547:56042 2:N:0:ACTATGCA
GTGCTTGTGTAGCCCAACTATCCCTATTAATCATTACGTCAATCCTAGAAACCAACAAAATAGGATCGAACGTCCTATTTCATTATTCCATGCTAATGTATTCAAGCGTTAGCCTGCTTTAAACACTCTAATTTTTTCAAAGTAACAGTCCTGTTTCCCTGCAACACCAAATTAATGGCATTACAGTTCTTCAGAAAGGAGGAATCAGCGAAGCCAGTGCATACCAGTGGCACGACCAACCTGCTGACCCCGAAATTCAACTACGAGCTTTTTAACTGCAACAACTTTAATATACGCTATTGGAGCTGGAATTACCGCGGCTGCTGGCACCAGACTTGCCC
+
DDDDDEHHIGHIIHIIFHIHHHHIIIIIIIHHIHGHHIIIIIIIHHHIIIHHIIHIIHEHHIHHIHIIIIFHEGHIHHHHHCHHHHHHCEHHHHHHHIIIIGHHIDHHGEHGHHCEHHHHHHHIHIFHHIEHHHIGIHIIHHHIHHHIHIIIIHIHIIHHHEHHIIHHHFHHGHHHHEIHEHEEHIHHIHHIHIIIHHIHHHHHHIIIIHGHIHHIIIIIIHIIIH<HHDIHGIHCHGE@GIIHIHEHHDIIHHHHHIIIIHHIHHIHIIHIHHFHHHIIIHHGGF@HIHIHHHHHHIIIIIIIHIIIHIIIIIIIIIIIIIHIHIHHHHHHHCHHDDADB
@HISEQ:969:HM2KJBCX2:2:1101:9421:56544 2:N:0:ACTATGCA
GTGCTTGTGTAGCCCAACTATCCCTATTAATCATTACGTCAATCCTAGAAACCAACAAAATAGGATCGAACGTCCTATTTCATTATTCCATGCTAATGTATTCAAGCGTTTAGCTTGCTTTAAACACTCTAATTTTTTCAAAGTAACAGTCCAAATTCCCCGCAACACCAAATTAATGGCATTACGGATCATCAGGAAGGAGGAATCAGTGAGACCAGTACATACCAGAGGCATGACCAACCTACTAACCCCGAAATTCAACTACGAGCTTTTTAACTGCAACAACTTTAATATACGCTATTGGAGCTGGGATTACCGCGGCTGCTGGCACCAGACTTGCCCTCCAA
+
DDDDDIIIIIIIIIIHIIIIIIIIIIIIIIIIIIIIIIIIIIIIHIIIIIIIIIIIIIIIIIIIGIGHHIFHHHIIIIIIIIIIHIIEHHIHIIIIHHHIHGHIIIHIHHHIIIIIIIHIIIHIIIIIIIIIIIIHIIIIIHCHHIIIIHIIHIIHHIHIIIIIIIIIIIIIIHIIIIIIIIIIIHIIIIIIIIIIIIIIIIIIIIIIIIIIIIIIIIHIIIIIIIIIHHHIIIIIIIIIGIIIHGHFHHIIIIIIIIIIIIIIIIHIIIIIIIIHIIIIIIIIIIIIIIIIIIIIIIIIIIIIIIIIIIIIIIIIIIIIIIIIIIIIIIIIHIIIIIIIIIDDDDD
@HISEQ:969:HM2KJBCX2:2:1101:20256:55753 2:N:0:ACTATGCA
GTGCTTGTGTAGCCCAACTATCCCTATTAATCATTACGGTGATCCTAGAAACCAACGAAATAGAACCAAGCCGTCCTATTTCATTATTCCATGCTAATATATTCAGACGTTAGCCTGCTTTAAACACTCTAATTTTTTCAAAGTAATAGTCCTGATTTCCAATCACACCAAATAAATGGCATGAAAGTTCCTCAGAAGGTAGAGATTTATCTCACCAGTACAGACAATTAAGCCTGACCAATGGGTAAACCCCGAAGTTCAACTACGAGCTTTTTAACTGCAACAACTTTAATATACGCTATTGGAGCTGGAATTACCGCGGCTGCTGGCACCAGACTTGCCCTCCAA
+
DDDDDHIIHIIHIHHIIIIFIIIHIIIIIIIIIHHEHIHIHIIHHHIIIIIIHHIIEEHIHIHIHHHHIHIGDHHIIIHHIIIIIFHIIIGIGHIEHEHHIIIHHHIFIIHIHHHIIHGIIHIHHHGIIIIIHIGHHIIIIIIIIIIIHIGIIIIIIIIIIIIHIHHFIIHIIHIHEIHEIIIIHIIIIIIIIIHHII;IIIIIIIIIHGIIIIIIIIIIIIIIIIIIIIIIIIIIII=III=IHHDIIIHHIIIIIIHIIHIIIIIHGIIIIIIIIIIIIIIIIIIIHIIIIIIIHIIIHIIIIIIIIIIIIIHIIIIIIHIIIIIIIIIIIIIIHIIIIIIDCDDD
@HISEQ:969:HM2KJBCX2:2:1101:15398:56685 2:N:0:ACTATGCA
GTGCTTGTGTAGCCCAACTATCCCTATTAATCATTACGGTGGTCCTAAAACCAACAAAATAGAACCAACGTCCTATTCTATTATTCCATGCTAATCTATTCAAGCAAATGCCCGCTTTAAATACTCTAATTTTTTCAAGGTAATGGTCCTGGTTCCCCGAAACACCCAATAAAGGGCATCCCGGCTCACCAGAAGGATAGACCCGACGACAGAACAGTACTCGCCAATGACGGACCATCCGGCCAGGCCTAAAATTCAACTACGAGCTTTTTAACTGCAACAACTTTAATATACGCTATTGGAGCTGGAATTACCGCGGCTGCTGGCACCAGACTTGCCCTCCAA
+
ADDDDIIIIIIIHIIIIIHIIIIIIIHIIIIHIIIIIHHIIIIIIIIIIIIEHIIIIIIIIIHIIIIIHGHHIIIIIIIIIIIIIIIIIIHHHIIIIIIHHGGHIIGIIHHIIIIIIIHIHIHIHIIHFIIIIIIIIIHIIIIIIIIIHHHHEGHIIIIIIIIIHIIIIIHHHIIHHHHIIIIIHHIIHIIIIIIIIIIIIIIIIIIIIIIIIIIIIIIIIIIIIIIIIIIIIIIIIIIIIIHHIIIIHIIIIIIIIIIIIIIIIIIIIIIIIIIIIIIIIIHIIIIIIHIIHIIIHGFDIIIIIIIIIIIHIIIGIIIIHIIIIIIIIHEHIIIHIIIIDDD@B
@HISEQ:969:HM2KJBCX2:2:1101:6022:57362 2:N:0:ACTATGCA
GTGCTTGTGTAGCCCAACATCCCTATTAATCATTACTCATTTCCCCAAAAACCAACAAAATTCGAGATACGAGTCCTAAATTATTATTCCATGCTAATGTATTCATAACTTTCAGCCTGCTTTAAACACTCTAATTTTTTCAAAGTAAAGGTCCTGGATTGCGAACCCAACCCAGTAAAGGGCAGGAACGTTCTCCAGGAAGATGGTAAGCGCGCATCGGCACTCACACACGAAACCGTGGCGGGCCAAGCGCACTATACCAGAAATCCAACTACGAGCTTTTTAACTGCAACAACTTTAATATACGCTATTGGAGCTGGAATTACCGCGGCTGCTGGCACCAGACTTGCCCTCCAA
+
DDDAAIIIIIGIIIIIIIIIGHHIIIIIIIIGIIIIHIIIIHIIHGIIGIHHIIIIGHIIHIIIIIIGHHIHIIHIIIIIIIIIGHIHIHHGHHIGIIGGHHHHIIHIIIIIIIIIIIIHIIHHHIIIIIIIHHIHIIIIIIIIIHIIIHIHGIHHIIIIIHHGIIIHHIIIIHIHIHIIHEHHIIIIHHIIIIIIIHIIIIIIIIIHIGIIIIIHHIIHHHIIHHIIIIIIIIIIIIIIIIIIIIHIIIIIIIIHHIHGIIIIIHHIIIIIHIIIHIIHIIIIIIIIIIIIIHHIIHHIHIHIIIIIIIIIIIIIIIIIIIIIIIIIIIIIIIIIIIIIIIIIIIIIHIGIDDDDD
@HISEQ:969:HM2KJBCX2:2:1101:18033:57363 2:N:0:ACTATGCA
GTGCTTGTGTAGCCCAACTATCCCTATTAATCATTACGGTGATCCTAGAAACCAACGAAATAGAATCGGATGTCCTATTTCATTATTCCATGCTAATGTATTCAAGCGTGAGCCTGCTTTAAACACTCTAATTTTTTCAAGGTAACAGTCCTAATTCCCCGTGACACCAAATTAATGGCATTACGGTTCTTTAGAAGGTGAGAAATCAATAATATCAGTACATACCAACGGCATGACCGAAACATTGATCCCGAAATTCAACTACGAGCTTTTTAACTGCAACAACTTTAATATACGCTATTGGAGCTGGAATTACCGCGGCTGCTGGCACCAGACTTGCCCTCCAA
+
BDDDDGHIIIHIIHIIIIIGHIHIIIIIHIHIIHHHIFHIIIGIIIIHIIIIIIIIIIIHIIIIIHIIIIIIIIIIGIHHHHIIIIIEHHIH?HEFHHHIIIHIIIIIIIIIIIIIIHIHIHIHIIIHHIIIIIHHHIIIHFHIHHIHHIIHHIIIIIIIIIIIIIIIIIIIIIIHHGIHHIIHIIIIHIIIIIIIIIHIIHIIIIIIIIIIIIHIHHHIIIIIIIHIIIIIIIIIIIIHIHHHHGIIIIIIIIIIIIIHIIIIIIIHCIHIIIIIIIIIIIIIIIIIIIIIIIIIIIIIIHIIIIIIIIIIIIIIIHIIIIIIIIIIIIIIIIIIIIIIIIDDDDD
@HISEQ:969:HM2KJBCX2:2:1101:18473:57495 2:N:0:ACTATGCA
GTGCTTGTGTAGCCCCAACTATCCCTATTAATCATTACGGTGGTCCTAGAAACCAACAAAATAGAACCACAACGTCCTATTCTATTATTCCATGCTAATGTATTCAAGCGTGAGCCTGCTTTAAACACTCTAATTTTTTCAAAGTAACAGTCCTGATTCCCCATGACACCAAATTAATGACATCATGGTTCGTCAGAAGGTAGGAATCAATAATACCAGTTCGTACAATAGCACGACCAATAAATTGATCCCGAAATTCAACTACGAGCTTTTTAACTGCAACAACTTTAATATACGCTATTGGAGCTGGAATTACCGCGGCTGCTGGCACCAGACTTGCCCTCCAA
+
DDDDDIIIIIIIIIIIIIIIIIIIIIHIIIIIIIIIIIIIIIIHHIIGIIIIIIIIIIEHHIIIIIIIIIIIIIHIIIIIIIIIIIIIIIIIIGIIIIIIIIIIIIIIIIIIIIHIIIIIIIIIIIIIIIIIIIIIIIIIIIIIIIIIIIIIIIHHIIIIHIIIIHIIIIIIIIHIIIIIIIIIIIIIHIHIIIIIIIIIIIIIIIIIIIIIIIIIIIIIHHIIIIIIIIIIIIIIIIIHIIIIIHIIIIIIIIIIIIIIIIIIIIHIIIIIIIIIIIIIIIIIIIIHHIIIIIIIIIIIIIIIIIIIIIIIIIIIIIIHF1IIIIIIIIIIIIIIIIIIIIDDDDD
@HISEQ:969:HM2KJBCX2:2:1101:14467:57545 2:N:0:ACTATGCA
GTGCTTGTGTAGCCCAACTATCCCTATTAATCATTACGGTGGTCCTTGAACCAACAAAATAGAACCACAACGTCCTATTCTATTATTCCATGCTAATCTATTCAAGCAAAAGCCTGCTTTAAACACTCTAATTTTTTCAAGGTAATGGTCCTGGCTCCCCGATACGCCCAATTAAGAACATACCGATTCACCAGAAAGATAGACCCGACGACAGAACAGTACTCGCCAGAGACGGACCGTCCGGCCAGGCCTAAAATTCAACTACGAGCTTTTTAACTACAACAACTTTAATATACGCTATTGGAGCTGGAATTACCGCGGCTGCTGGCACCAGACTTGCCCTCCAA
+
@<D@@CH@CCC1DCF<C=GEHIF1<F1CC1D<CHC<C1EH10<D@FH?<<CGHF<GH1<GH@<@GEHHHH=/<CD<GEGGC?@H?11D@GH@GEFCHC<G@1DHHGEHG8EC<861HGFGGH@GHHFDGB<CEHHB<CEDGHEGEE21<@@@=DG<EDE0H=HE?GHHHHGCFHHHEHHIHIIHHCC?HFHHEFCF/G@E?CEHDHEEHGCHGG>G<CFHE<DHF@@HCCHF?HHECC/DIIHHGEHGHHCEHHGC<1IHEHHHHHHGHEFEF1HHIHHFEEFFIHFHHGD1DHG<EG<<CGEHHE?HHFIIHHHDCCIHHEIHEEHHHG@HFHHG@HEHHEB@<0D
@HISEQ:969:HM2KJBCX2:2:1101:13685:57631 2:N:0:ACTATGCA
GTGCTTGTGTAGCCCAACTATCCCTATTAATCATTACGTCGATCCTAGAAACCAACAAAATAGAATCAAACGTCCTATTTCATTATTCCATGCTAATGTATTCAAGCGTAAGCCTGCTTTAAACACTCTAATTTTTTCAAAGTAACAGTCCTGATTCCCCACGACACCAAATTAATGACATCGCGGTTCTTCAGAAGGTAGGAACCAATAATGCCAGTGCGTACCGAAGCACGACCAACAATTTGATCCCGAAATTCAACTACGAGCTTTTTAACTGCAACAACTTTAATATACGCTATTGGAGCTGGAATTACCGCGGCTGCTGGCACCAGACTTGCCCTCCAA
+
DDDCDIIIIIIIIIIIIIIIIGCHIIIIIHIIIIGIIIIIIIIHIIIIGHIIGHHIFHHIHGCHHHHIIIHGHIIHHHIIIIIIIIHFE@HC?<GHIIIIHIIIIGIIIIHHHHIIIIHIIIIIHIIIHHFHIHIHHIIIIIIIIIIIHIIHIHHEHIIIIIIIHHHFHHHHHIIIIIIIIIIIIIIHGIHIIIIIIIIIHIIIHIIIIIIIIIHIIIIIIHIIIIIIIIIIIIIIIHIIIIIHIIIIGIIIIIIIIIIIIIIIIIIIIIIIIIIIIHIIIIIIIHGIIIIIIIIIIIIIIIIIIIIIIIIIIIIIIIIIIIIIIIIIIIIIIIIIIIIIDDDDD
@HISEQ:969:HM2KJBCX2:2:1101:1635:58561 2:N:0:ACTATGCA
GTGCTTGTGTAGCCCAACTATCCCTATTAATCATTACGGTGATCCTAGAAACCAACGAAATAGAATCAGTCCGTCCTATTTCATTATTCCATGCTAATGTATTCAGACGTTAGCCTGCTTTAAACACTCTAATTTTTTCAAAGTAACAGTCCTGATTTCCCATCACACCAAATAAATGGCATGAAAGTTCCTCAGAAGGTAGAGATTCATCTCACCAGTGCAGACAATTAAGCCTGACCAATGGGTAAACCCCGAAGTTCAACTACGAGCTTTTTAACTGCAACAACTTTAATATACGCTATTGGAGCTGGAATTACCGCGGCTGCTGGCACCAGACTTGCCCTCCAA
+
DDDDDIIIIIIIIIIIIIIIIIHIIIIIIGIIIIIIIIIIIHIIIIHIIIIIIIIIIIIIIIIIHIIIIIIIIIIIIIIIIGHIIHIIIIIIIIIIIIHIIHHIIHIIIIHIHIIIIIIIIIHIIIIIIIIFHHIIIIIHIIIIIIIIHIIHIIIIIIIIGIIIIIIHIIHFHIHHIIIIIIIIHIIIIIIHIIHIIIIIIIHIIIIIIHIIIIIIIIIIIIIIIIHHIIIIIIIIIIIIIIIHIHHHIIIIIIIIIIIIIIHIIIIIIIIIIIIIIIIIIIIIIIIIIIIIIIIIIIIIIIIIIIIIIIIIIIIIIIIIIIIIIIIIIIIIIIIIIIIIIIIDDDDD
@HISEQ:969:HM2KJBCX2:2:1101:18488:58313 2:N:0:ACTATGCA
GTGCTTGTGTAGCCCAACTATCCCTATTAATCATTACGGTGATCCTAGAAACCAACAAAATAGAACCATGCCGTCCTATTCTATTATTCCATGCTAATGTATTCGAGCAAAAATGCCTGCTTTAAACACTCTAATTTTTTCAAGGTAAAGGTCCTGGATCCGCAAGACACCCAATTAAGGACATCAAGTTTCTCCAGAAGGTGAGAAATCAACAGCGACAGTTCATACCCCTTAAGGCATGACCATCACGTCAATCCCGAAATTCAACTACGAGCTTTTTAACTGCAACAACTTTAATATACGCTATTGGAGCTGGAATTACCGCGGCTGCTGGCACCAGACTTGCCCTCCA
+
ADDADIHHIIIIIIIIIIIIIHIIIHIIIIGIIIIIIIIIIHIIIIIIIIIIIHIIIIIIIHHIIIHGICGHCGHGHHHIIIIIIIIIHIIHGHHIHIIHHGIIHHIIIIIIHIIIIIIIHIIHIIIIIIIIHHIIIIIIIIHIIIIIIIIIIIHHIIHHFHHIIIIIIHHIIIIIIIIIIHIIIHIIIIIHIIIIIHIIIIIIIIIIIIIIIHIIIIIIIIIIIIIIIIIIIIIIIIIIIIIIIIIHEIIIIIIIIHIIIIIIIIIIIHIIHIIIIIHIIIIIIIIIIIIIIIHIIIIIHIIIIIIIIIHIIIIIIIHIIHHIIIIIIIIIIIIIIIIGIIIIIIIDDDDD
@HISEQ:969:HM2KJBCX2:2:1101:20656:59063 2:N:0:ACTATGCA
GTGCTTGTGTAGCCCAACTATCCCTATTAATCATTACATCGATCCTAGAAACCAACAAAATAGAATCTGATGTCCTATTTCATTATTCCATGCTAATGTATTCAAGCGTAAGCTTGCTTTAAACACTCTAATTTTTTCAAGGTAACAGTCCTAATTCCCCATAACATCAAATAAATGACATTATGGTTCTTTAGAAGGTGAGAACCAATAAAACCAGTACATACCAAGGCATGACCGATCCCTTGATCCCGAAATTCAACTACGAGCTTTTTAACTGCAACAACTTTAATATACGCTATTGGAGCTGGAATTACCGCGGCTGCTGGCACCAGACTTGCCCTCCAA
+
ADDDDIIIIIIIIIIIGIIIIIHIIIIIIIIIIIIIIIIIIIHIIHHHIIIIGHIIIIIIIIIHIIIIIHIFIIIIIHIIHHIHHIHHIIIHHIIIIIIHHHIHHIGIIIIHIGIHIIHIFHHCHIHHIIHIIHIIIIIIIHIIIIHHIIIIIHHHIIHIHIIHIIHHIIIIIIIIIIIIIIIIIIIIIIIIIIIIIIHIHIIIGIIIIIIIIIIIIIIIIIIIIIIIIIIIIIIHIHII<HHGIIIIGIIIIIIIIIIIIHIIIIIIIIIIIIIIIIIIIIIIIIIIIIIIHIIIIIIIIIHIIIIIIIIIIIIIIIIIIIIIIIIIIIIIIIIIIIIICDDDD
@HISEQ:969:HM2KJBCX2:2:1101:14691:59284 2:N:0:ACTATGCA
GTGCTTGTGTAGCCCAACTATCCCTATTAATCATTACGTCAATCCTAGAAACCAACAAAATAGGATCAAACGTCCTATTTCATTATTCCATGCTAATGTATTCAAGCGTTAGCCTGCTTTAAACACTCTAATTTTTTCAAAGTAACAGTCCTGTTTCCCTGCAACACCAAATTAATGACATTACAGTTCTTCAAGAAGGAGGAACCAGTAAAGCCAGTACATACCAGAGGCACGACCAACTTACTAATCCCGAAATTCAACTACGAGCTTTTTAACTGCAACAACTTTAATATACGCTATTGGAGCTGGAATTACCGCGGCTGCTGGCACCAGACTTGCCCTCCAA
+
DDDDDIIIHIIIIIIHIIIIIIIIIIIIIIIIIIIIIIIIIHIIIIIIIIIIIIIIIIIIIIIIHIIIIIHIEHIIHHIIIIIIIIIIIIIIHIIIIIIIIIIIIIIIIHHHHHIFIIHIIIIIHIIIIIHIIIHIIIHIIIIIIIIIIIIIIHIIIIHHIIIIIIIIIHIHIIIIIIIIIIIIIIIIIIIIHIIIIIIIIIIIHIIIIIIIIHIIIIIIIIIIIIIIHIIIIHGHIHHIIIIHIIIIIIGIIIIIIIIIIIHIIIIIIIIIIIIIIIIIIIIIIIIIIIIIHIHIIIHHHIIIIIIIIIIIIIIIIIIIIIIIIIIIIIIIIIIIIIIIIDDDDD
@HISEQ:969:HM2KJBCX2:2:1101:16980:60831 2:N:0:ACTATGCA
GTGCTTGTGTAGCCCAACTATCCCTATTAATCATTACGGTGGTCCTAGAAACCAACAAAATAGAACCATGCCGTCCTATTTTATTATTCCATGCTAATGTATTCAAGCAAAAATGCCTGCTTTAAACACTCTAATTTTTTCAAAGTAAAGGTCCTGGTTCCCCGCGGCATCCAATTAAGGACATCGCGGTTCTCCAGAAGGTGAGAAATTGACTGCACCAGTTCATACCCCGTGAGGCACGACCGATGCGCCAATCCCGAAATTCAACTACGAGCTTTTTAACTGCAACAACTTTAATATACGCTATTGGAGCTGGAATTACCGCGGCTGCTGGCACCAGACTTGCCCTCCAA
+
D@DDDCHHIIHCHHIHEHIIHHGIIIIIIHIIIIIIHHIIICIGIIIFHHII?GHIEHFHIEEEHIHIGH?CEEEHHHIIHGHIHHFHIIHIEHIHHHGHIFHIHHHHEHHHIIIHIHIIIIIHIIGHIHHHHHIIIIHHHHHHHHHHIHHHHIHGIIIHHHIIHIHHEHHHHAHG@HIHIHHHIIIHHEIHIIIHIIIHHHIIIHGHHHHHFIHEHHGEIGIIIHHHIIIII=IIIIIIIIIIIIGIIGIHIHIIIIIIIHIIIIIIIIIHHHEIIIIIHHHHHEHHIIIIIIIHIIHHHHIHHHIIIHGHHIHGCIIIIIHIIIIIIIIIIIIIIIIIIIIIIIIIDDDDD
@HISEQ:969:HM2KJBCX2:2:1101:12911:61182 2:N:0:ACTATGCA
GTGCTTGTGTAGCCCAACTATCCTATTAATCATTACGTCGATCCTAGAAACCAACAAAATAGAATCAAACGTCCTATTTCGTTATTCCATGCTAATGTATTCAAGCGTGAGCCTGCTTTAAACACTCTAATTTTTTCAAAGTAACAGTCCTGATTCCCCATGACACCAAATTAATGACATCATGGTTCGTCAGAAGGTAGGAATCAATAATACCAGTACGTACAATAGCACGACCAATAAATTGATCCCGAAATTCAACTACGAGCTTTTTAACTGCAACAACTTTAATATACGCTATTGGAGCTGGAATTACCGCGGCTGCTGGCACCAGACTTGCCCTCCAA
+
DDDDDIIIIIIIIIIIIIIIIIIIIIIIIIIIIIIIIIIIIIIIIIIHIHIIIIIHHHIIIIIIIIIIIGIIIGIHIIIIIIIIIIIIIIIHIHIIIIIIIIHIIIIIIIIIIIIIIIIHIIIIIHIIIIIIIIIIIIIHIIIIIIIIIIIHIIHHHIIIIIIIIIIIIHHIIIIIIIIIIIIIHIIIIHIIIIIIIIIIIIIIHIIIIIHGIIIIIIIIIIIIIHIIIIIIIIIIIIIIIIHIIIIIIIIIIIIIIIIIIIIIIIIIIIIIIIIIIIIIIIIIIIIIIIIIIIIIIIIIIIIIIIIIIIIIIIIIIIIIIIIIIIIIIIIIIIIIIIIDDDDD
@HISEQ:969:HM2KJBCX2:2:1101:15880:61483 2:N:0:ACTATGCA
GTGCTTGTGTAGCCCAACTATCCCTATTAATCATTACGTCAATCCTAGAAACCAACAAAATAGGATCGAACGTCCTATTTCATTATTCCATGCTAATGTATTCAAGCGTTAGCTTGCTTTAAACACTCTAATTTTTTCAAAGTAACAGTCCAAATTCCCCGCAACACCAAATTAATGGCATTACGGCTCATCAGGAAGGAGGAATCAGTGAGACCAGTACATACCAGAGGCATGACCAACCTACTAACCCCGAAATTCAACTACGAGCTTTTTAACTGCAACAACTTTAATATACGCTATTGGAGCTGGAATTACCGCGGCTGCTGGCACCAGACTTGCCCTCCAA
+
DDDDDIIIIIIEHHIIIIHIGHIIIIIIIIHIIIIIIHHIIIIIIIIIIIIIIIIIIIIHHHHIIIIIFGHHHHHHHHHIIHGIIIIHIIIIHIHIIIIIIHIHHHGHHIIIHGIIIIHHHIII=IIIIIHIIIIHIHIGHHIHIIHHHHGHHIIIHHHIHHHHIIIHIHHHHHGIHHHFHHHGIHDHIIIHHHIIIHIIIHIIIIHIHHEGIHIIIIIIIHIGIIIHHHHHHIIIHHHIIHHGHIIIIIIHIIHHGHIHHEFIHHIIHIIIIIHHHIIIIIIHIIHIHHHIIIIIHFHHEHIIIIHEIIIIHIIIIIIHFHIIIIHIIHIIIIIIHIIHG<B<DD
@HISEQ:969:HM2KJBCX2:2:1101:18856:61257 2:N:0:ACTATGCA
GTGCTTGTGTAGCCCAACTATCCCTATTAATCATTACGGTGATCCTAGAAACCAACAAAATAGAATCATGCCGTCCTATTTTATTATTCCATGCTAATGTATTCAAGCAAAATGCCTGCTTTAAACACTCTAATTTTTTCAAAGTAAAGGTCCTGGTTCCCCGCGACACCCAATTAAGGGCATCGCGGTTCTCCAGAAGGTGAGAAATTGACTACACCAGTTCATACCCCTTAAGGCACGACCGATGTGTCAATCCCGAAATTCAACTACGAGCTTTTTAACTGCAACAACTTTAATATACGCTATTGGAGCTGGAATTACCGCGGCTGCTGGCACCAGACTTGCCCT
+
DDDCDIIIIIIIIIIIHIIIIIIIIIIIIIIIIIIIIHIIIIIHIIIIIIIIIIIIIIIHHHGHHIIIHHHEHIHIIIIIIIIIIIIIHHIIIIIIIHIIIHHIIIIIIIIIIIHIIIIIIIIIIHHHHGIIIIIIIIIHHHIIIIIIIIIIIHHGHIIIIIIIIIIIIIIIIIIIIIHIIIIIIIIIIIHIIIIIIIIIIIIGIHHCIIIIIIIIIIIIIHIIIIIIIHIIIIIIII=IIIIIIHHIIIIIIHIIIIIIIIIIIIIIIIIIIIIIIIIIIIIIIIIIIIIIIIIIIIIIIIIIHHHGD<<<IIIIIHIIIIIIIIIIIIIIIIIIIIIIIIIDDDDD
@HISEQ:969:HM2KJBCX2:2:1101:5324:62162 2:N:0:ACTATGCA
GTGCTTGTGTAGCCCAACTATCCCTATTAATCATTACGTCAATCCTAGAAACCAACAAAATAGGATCGAACGTCCTATTTCATTATTCCATGCTAATGTATTCAAGCGTTAGCTTGCTTTAAACACTCTAATTTTTTCAAAGTAACAGTCCAAATTCCCCGCAACACCAAATTAATGGCATTACGGATCATCAGGAAGGAGGAATCAGTGAGACCAGTACATACCAGAGGCATGACCAATCTACTAACCCCGAAATTCAACTACGAGCTTTTTAACTGCAACAACTTTAATATACGCTATTGGAGCTGGAATTACCGCGGCTGCTGGCACCAGACTTGCCCTCCAA
+
DDADDIIIIIIIIIIIIIIIIIIIIIIIIIHIGIIIIIIIHHHEHIIHIIHIHHHHEHHFHIIHIIIIHHIHIHIIIIIHHIIIIIIIIIGIHHHIIIIIIHGHHIIIIIIIIIIHIIHHIHHIIHHIIIIIIIIHHIHIIHIIIIIHEIIIIIIIIIIHIHIIIHHIHIIIIIIIIIIIIIIIIIIHHHIIIIIIIIIIIIIIHHIIIIIIIIIIIIIIIIIHIIIIIIIIIIIIIIIIIIHHHHHIIIIHIIIIHIIIIIIIIIIIIIIIIIHIIIIIIIIIIIIIIIIHIIIIIIIIIIIIIIIIIIIIIIIIIIIIIIIIIIIIIIIIIIIIIIIIIDDDDD
@HISEQ:969:HM2KJBCX2:2:1101:1267:63083 2:N:0:ACTATGCA
GTGCTTGTGTAGCCCAACTATCCCTATTAATCATTACGTCAATCCTAGAAACCAACAAAATAGGATCAACGTCCTATTTCATTATTCCATGCTAATGTATTCAAGCGCGAGCCTGCTTTAAACACTCTAATTTTTTCAAAGTAACAGTCCTGATTCCCCGCCACACCAAATGAATGACATGATGGTTCGTCAGAAGGTAGGAACCAGTAACACCAGTACGTACCTAAGGCACGACCAACGTACTGATCCCGAAATTCAACTACGAGCTTTTTAACTGCAACAACTTTAATATACGCTATTGGAGCTGGAATTACCGCGGCTGCTGGCACCAGACTTGCCCTCCAA
+
DDDDDIIIIIIHHHIIIIIIIIIIIIHIIIHIIIIIIIIIIIIIIIIIIIIIIIIIIIIHIHIIIHIIIGIHIIIIIHIIIIIIIIIIIIIIHIHIHIHIHDIHHIIIIIIIIIIIIHIHFHHIIIIIIHIIIIHHHIIIIHHGIIIHIIIIHHHIHIIIIIIIIIHIIIIIIIIIHIIIIIIIIIHIIIIIIIIIIIIIIIIIIIIIIIIIIIIIIIIIIIIIIIIIIHIIIIIIIIIIHIHHIIIIIIIIIIIIIIIIIHIIIIIIIIIIIHIIIIIIIIIIIIIIIIIHHIIIIIIIIIIIIIIIIIIIIIIIIIIIIIIIIIIIIIIIIIIIIIIIDDDDD
@HISEQ:969:HM2KJBCX2:2:1101:12127:63094 2:N:0:ACTATGCA
GTGCTTGTGTAGCCCAACTATCCCTATTAATCATTACGTCAATCCTAGAAACCAACAAAATAGAATCAAACGTCCTATTTCATTATTCCATGCTAATGTATTCAAGCGTAAGCCTGCTTTAAACACTCTAATTTTTTCAAAGTAACAGTCCTGATTCCCCACGACACCAAATTAATGACATCGCGGTTCTTCAGAAGGTAGGAACCAATAATGCCAGTGCGTACCGAGGCACGACCGACAATCTGATCCCGAAATTCAACTACGAGCTTTTTAACTGCAACAACTTTAATATACGCTATTGGAGCTGGAATTACCGCGGCTGCTGGCACCAGACTTGCCCTCCAA
+
DDBDDIIHIIIIIIIIIIIIIIIIIIIIIIIIIIIIIIIIIIIIIIIIIIIHIIIIIIIIIIIIIIIIIIIIEHIIIIIIIIIIIIIGHHGHIIHIIHIIIHIIIIIIIIIIIIIIIIIIIIIIIIIIIIIIIIIIIIIHIIIIIIIIIIIHIIIHIIIIIIIIIIIIIIIIIIIIIIIIIIIIIIIIIIIIIIIIIIIIIIIIIIIIIHHIIIIIIIIIIIIIIIIIHIIIIIIIIIIHIHHHIHGIIIIIIIIIIIIIIIIIIIIIIIIIIIIIIIIIIIIIIIIIIIIIHIIIIIIIIIIIIIIIIIIIIIIIIIIIIIIIIIIIIIIIIIIIHIIIDDDDD
@HISEQ:969:HM2KJBCX2:2:1101:12510:63279 2:N:0:ACTATGCA
GTGCTTGTGTAGCCCAACTATCCCTATTAATCATTACGTCAATCCTAGAAACCAACAAAATAGGATCGAACGTCCTATTTCATTATTCCATGCTAATGTATTCAAGCGTTAGCCTGCTTTAAACACTCTAATTTTTTCAAAGTAACAGTCCTGTTTCCCTGCAACACCAAATTAATGGCATTACAGTTCTTCAGAAAGGAGGAATCAGCGAAGCCAGTTCATACCAGTGGCACGACCAACCTGCTGACCCCGAAATTCAACTATGAGCTTTTTAACTGCAACAACTTTAATATACGCTATTGGAGCTGGAATTACCGCGGCTGCTGGCACCAGACTTGCCCTCCAA
+
DDB@DIIIHIGCHHHHHEHIIHFHFHIHIIIEHEHHHEHIHCCHFHHIIIIIFHFHIIIIIIHGIIIIIIIHEHHHIIIIIIIIIHIIIIIIGIIIIGEHHHHHIHHHHHIIIIIHIIIHIIHHHIHIHHIIIHIIIIIIIIIIIIIIIHIIIIHIIIIIIIIIHHHIIIHHHIIIIIIIIIIIIIIIHIIIIIIIIIIIHIIIIHIHIIIIIIIIIIIIIHIIIIIIIHIHHIIIIIIHIHEHHIIIIHHIIIIIIIIHIIIIIIIIIIIIHIIIIIIIIIIHHHIIIIIIIIIIIIIHIIIIIIIIIIIIIIIIIIIIIIIIIIIIIIIIIIIIIIIIIDDDDD
@HISEQ:969:HM2KJBCX2:2:1101:1359:64806 2:N:0:ACTATGCA
GTGCTTGTGTAGCCCAACTATCCCTATTAATCATTACGGTGATCCTAGAAACCAACAAAATAGAACCATGCCGTCCTATTCTATTATTCCATGCTAATGTATTCGAGCAAAAATGCCTGCTTTAAACACTCTAATTTTTTCAAGGTAAAGGTCCTGGATCCGCAAGACACCCAATAAAGGACATCAAGTTTCTCCAGAAGGTGAGAAATCAACAGTAACAGTTCATACCCCTTAAGGCATGACCATCACGTCAATCCCGAAATTCAACTACGAGCTTTTTAACTGCAACAACTTTAATATACGCTATTGGAGCTGGAATTACCGCGGCTGCTGGCACCAGACTTGCCCTCCAA
+
BDDDDIIIIIIIIIIIIIIIIIIIIIIIIIHHIIIIIIIIHGIIIIIIIIIHIIIIIIIHIIHIIIIIIEHIDHHHIIHIIIIGIIIIIIIIIIIHIHHHHHHIIHHIIIIIHIHHIIHIIIIIIIIIIIIIIIHIIIIIIIIIIIIIIIIIIIIIIIHIIIIIIIHHGFIIIIIIIIIIIIIHIIHGIIHIHIIIIIIIIHIIIIIIIIIIIIIIIIIIIHIIIIGIIIIIIIIIIIIIIIIIIIIIIIHGIIIHIIIIIIIIIHIIIIIHIIIIIIIIIIIIIIIIIIHGIIIIIIIHHIIIIIIIIIHIIIIIIIIIIIIIGIIIIIIIIIIIIIIIIIIIIIIIDDDDD
@HISEQ:969:HM2KJBCX2:2:1101:17202:64832 2:N:0:ACTATGCA
GTGCTTGTGTAGCCCAACTATCCCTATTAATCATTACGGTGATCCTAGAAACCAACAAAATAGAATCATGCCGTCCTATTTTATTATTCCATGCTAATGTATTCAAGCAAAATGCCTGCTTTAAACACTCTAATTTTTTCAAAGTAAAGGTCCTGGTTCCCCGTGACACCCAATTAAGGGCATCGCGGTTCTCCAGAAGGTGAGAAATTGACTACACCAGTTCATACCCCTTAAGGCACGACCGATGTGTCAATCCCGAAATTCAACTACGAGCTTTTTAACTGCAACAACTTTAATATACGCTATTGGAGCTGGAATTACCGCGGCTGCTGGCACCAGACTTGCCCTCCAA
+
<<0001<<1<D1<<1<GG<@111<1D<@1<D@G<C<1D011<GCECE11<DCCHH0<DGHHHEGFHCH@1<1/0</<111<<<CFC?GC?G1<1CFG11111<HGF<@@IHEC61<11<H@<@C<1:HFEIHGH<7CHH1<F1<1FC8@71@6<1A<<07CEE@FE@HHFB@FEAC8<@,.?HEC-/<<CHF<@HCAHGEG>CEHG<0<@CD<<.ECHF<F/AHHD-1:CD@IHGE<ACFD00?HG<@ED1@CE/CCCF<HIIHGD<0CD<<1<EECHGD<1F@@GFC<D<1G<EHGCCCCCCF<1CECC@EE@CHGCHCC?HDFFG@CFIHEGEHHGCCCC<=CD<<??DD
@HISEQ:969:HM2KJBCX2:2:1101:15405:65624 2:N:0:ACTATGCA
GTGCTTGTGTAGCCCAACTATCCCTATTAATCATTACGTCAATCCTAGAAACCAACAAAATAGGATCGAACGTCCTATTTCATTATTCCATGCTAATGTATTCAAGCGTTAGCTTGCTTTAAACACTCTAATTTTTTCAAAGTAACAGTCCAAATTCCCCGCAACACCAAATTAATGGCATTACGGATCATCAGGAAGGAGGAATCAGTGAGACCAGTACATACCAGAGGCATGACCAATCTACTAACCCCGAAATTCAACTACGAGCTTTTTAACTGCAACAACTTTAATATACGCTATTGGAGCTGGAATTACCGCGGCTGCTGGCACCAGACTTGCCCTCCA
+
DDDDDIIIIIIGIIIIIHIIIIIIIIIIIIIIIIIIHIIIIIIIIIIIIGHIHIIIIHIIHIIHIIIHGIIIIIIIIIIIIHIIIHHIEHIIIIHIIIHIHIIIIHHHIIIIHIIIIIHIHHHIIIIIIIIIIIHIHIIIIIIIIIIIIIIIIHFEIIIHHIIHHIIHIIIIIIIHIIIIIIIIIIHIIIIIIIIIIIIIIIHIIIIIIIIIIIIIIIIIIIIIIIIIIIIIIIIIIIIIIHHFIIIIIHIIIIIIIIIIIIIIIIIIGIIIIIIIIIIIIIIIIIIIIIIIIIIIIIIIIIIIIIIIIIIGIIIIIIIIIGIIIIIIIIHIIIIIIIIIDDDDD
@HISEQ:969:HM2KJBCX2:2:1101:1971:65752 2:N:0:ACTATGCA
GTGCTTGTGTAGCCCAACTATCCCTATTAATCATTACGTCGATCCTAGAAACCAACAAAATAGAATCAAACGTCCTATTCCGTTATTCCATGCTAATGTATTCAAGCGTGAGCCTGCTTTAAACACTCTAATTTTTTCAAAGTAACAGTCCTGATTCCCCATAACACCAAATTAATGGCATTATAGTTCGTCAGAAAGGAGAAACCAATAAAACCAGTACGTACAAAAGCACGACCAGTAGACCGGTCTCGAAATTCAACTACGAGCTTTTTAACTGCAACAACTTTAATATACGCTATTGGAGCTGGAATTACCGCGGCTGCTGGCACCAGACTTGCCCTCCAA
+
DDDDDHIIIIHIIIIIHIIIIHIGIIHIIIIIIIIIIHIIIIIIHHGIHFHIGIIIIIIIIIGFHIIIGIIHHHIIIIHIIIHIIGIGIIIIHIHIIIIHIGHIIFHHIHIIIHIHIIIHHHHICIHHIIHIIHIIIIIIIIHIIIIIIIIIGIHIIHIIHHIHHIIIHIHIIIIHIIIIIIIIIIIIIHIIHIIIIIIIIHEIIIIIIIHHIIIHIIIIHIHHIIIIIIIIIIIIIIIIIIHHIIGIIHIIIIIIIHHIIIIIIIIIIIIIIIIIGIHIIIIHGGHIIIHIIIIIIIIIIIIIIIIIIIIIIIIIIIIIIHIIIIIIIIIIHIIIIIIIDDDDD
@HISEQ:969:HM2KJBCX2:2:1101:6907:66287 2:N:0:ACTATGCA
GTGCTTGTGTAGCCCAACTATCCCTATTAATCATTACGTCGATCCTAGAAACCAACAAAATAGGGTCAAACGTCCTATTTCATTATTCCATGCTAATGTATTCAAGCGTGTGCCTGCTTTAAACACTCTAATTTTTTCAAAGTAACGGTCCTGATTCCCCATGACACCAAATTAATGACATCACAGTTCGTCAGAAGGTAGAAATCAATAATACCAGTGCATACCAGAGGCACGACCAATATATTGATCCCGAAATTCAACTACGAGCTTTTTAACTGCAACAACTTTAATATACGCTATTGGAGCTGGAATTACCGCGGCTGCTGGCACCAGACTTGCCCTCCAA
+
DDCDCIIIHIFEHIGHIGIIIIIIIGIHHHIFHHHHIHIIIIGIIIHIHIIIIIIGHEHEDFGHHHIIFHIH@FEHIIHIIIIIIIHIIIII?HHFIIIIIGHIIHHCHIHHHIHIHHEGGGFHEHIHHHHHHGIIIIHIIIIIGHIIIHHIHIIIHIHIIIHEIIHFGIIHIHIHEGIIIIIIIIIHIIIIIIIHIIIIIIIIIHIHFHHIHIIIIGHFHHIIIIIIHHIIIIIIIHIIIIIHHHE?HGHHIHGHIIIIIIIHIHIIIHHHIHHIIHIHHHFHHIHIHEIIIHDIHHHHGIIIIIIIIIIIIIHIHHHHIIIHFIIIIIIHGEHEHFHHID@BDB
@HISEQ:969:HM2KJBCX2:2:1101:4050:67206 2:N:0:ACTATGCA
GTGCTTGTGTAGCCCAACTATCCCTATTAATCATTACGGTGGTCCTAGAAACCAACAAAATAGAACCATGCCGTCCTATTTTATTATTCCATGCTAATGTATTCAAGCAAAAATGCCTGCTTTAAACACTCTAATTTTTTCAAAGTAAAGGTCCTGGTTCCCCGCGGCATCCAATTAAGGACATCGCGGTTCTCCAGAAGGTGAGAAATTGACTGCACCAGTTCATACCCCGTGAGGCACGACCGATGCGCCAATCCCGAAATTCAACTACGAGCTTTTTAACTGCAACAACTTTAATATACGCTATTGGAGCTGGAATTACCGCGGCTGCTGGCACCAGACTTGCCCTCCAA
+
BD@DA111D1CC@CHHIHG?HE@GHHECGE<FHC@FH10FEH=FHIGGHHH11<<CCHHHHIC<GH1F1C<1CD/<<<CGHHCH?EHHEE?EF1<FHECHHFCEFDCHHHHEHFC<IHFHIIIIHHHHHIHGGH@GDBE?GHHGCBDGE?GIHFHHEHHE<DCH?H@EC<GHEEGIIHIIHIIH:DHE<HHHFHHIHCIHHHHIIHHGHFHIHHH?CBIIHHIHHHHIHAGFIIGHIGHFEIIHHHHHCGGFHHHDCHHHIIHIIHHHGIHHCCHHGIIIIIFIIIIHEGIIHHIHIHHIIIIHIIGIIIHHHHIIHFIIIIIHHIIIIIIIIIIIIIIIHHIIHCHHDDDDD
@HISEQ:969:HM2KJBCX2:2:1101:7043:67422 2:N:0:AGTATGCA
GTGCTTGTGTAGCCCAACTATCCCTATTAATCATTACGGTGGTCCTAGAAACCAACAAAATAGAACCATGCCGTCCTATTTTATTATTCCATGCTAATGTATTCAAGCAAAAATGCCTGCTTTAAACACTCTAATTTTTTCAAAGTAAAGGTCCTGGTTCCCCGCGGCATCCAATTAAGGACATCGCGGTTCTCCAGAAGGTGAGAAATTGACTGCACCAGTTCATACCCCGTGAGGCACGACCGATGCGCCAATCCCGAAATTCAACTACGAGCTTTTTAACTGCAACAACTTTAATATACGCTATTGGAGCTGGAATTACCGCGGCTGCTGGCACCAGACTTGC
+
DDDDDIIIIIIIIIIIIIHHIIIIIIIIIIIIIIHHIIIIGHIIIIIHHIIIIIIIIIIIIIHIHHIHIGHEHHDHHIIIIIIIIHIIIIGIIGHHIIGGH@FEHIIHCHIIIIIIHGHIHIHIIII=IIHIHGHHHIHIIIIIIIIIICHHHIIIHHIGHHDEHCHEHH<FHEHIIHHCGGHHEHHHCCHHHHIIIHHIHHFHGFFIHIHGFHHHHHHHFHHHH@6AGEHCH?CCE5EH=HDHHDHEC1<<1<//CF<1<11@DC<1<<@C<10<1C<1C@F<1GD<D111<<?@<10ED<1HHHCGC@1C<1@?EF?HCC<CC@G@CHG@@1<<1HHCE@@ADB
@HISEQ:969:HM2KJBCX2:2:1101:2088:67174 2:N:0:ACTATGCA
GTGCTTGTGTAGCCCAACTATCCCTATTAATCATTACGTCAATCCTAGAAACCAACAAAATAGGATCGAACGTCCTATTTCATTATTCCATGCTAATGTATTCAAGCGTTAGCTTGCTTTAAACACTCTAATTTTTTCAAAGTAACAGTCCAAATTCCCCAAAACACCAAATTAATGGCATTAAGGTTCATCAGGAAGGAGGAATCAGTGAGACCAGTACATACCAGAGGCATGACCAACCTACTAACTCCGAAATTCAACTACGAGCTTTTTAACTGCAACAACTTTAATATACGCTATTGGAGCTGGAATTACCGCGGCTGCTGGCACCAGACTTGCCCTCCAA
+
DDDDDIIIIIIIIIIIIIIIIIIIIIIIIIIIIIIIIIIIIIIIIIIIIIIIIIIIHIIIIHIIIIIIIIIIIIIIGIIIIIIIIIIIIIIIGHHIIHIIHCGHHHHIHIHEHHIIIIIIIIIIIGIGIIIHFIII=III=IGHFHHFHH?HEHHIGCHCGFHHII;HI?HHHIEHGC@FCDHEG0FCFHEHHGCHHGGHHHHFFCH@GGHHHF?HFGHHIGHCB1CHEHEGH@GCHHCHGGG<AHHDHG11EGCEECHCC@CCHHF01?F?HCHHCHHGEGGCEDFFCD?C00CCHG?E@CHHGCDGHHEECDE<HDHGC@GCEGEGEHEEFGHCEHDE<<0<D<
@HISEQ:969:HM2KJBCX2:2:1101:16338:68070 2:N:0:ACTATGCA
GTGCTTGTGTAGCCCAACTATCCCTATTAATCATTACGTCAATCCTAGAAACCAACAAAATAGGATCAACGTCCTATCTCATTATTCCATGCTAATGTATTCAAGCGCGAGCCTGCTTTAAACACTCTAATATTTTCAAAGTAACAGTCCTGATTCCCCGCCACACCAAATTAATGACATGATGGTTCGTCAGAAGGTAGGAATCAGTAACACCAGTACGTACCGAAGGCACGACCAGCGTACTAATCCCGAAATTCAACTACGAGCTTTTTAACTGCAACAACTTTAATATACGCTATTGGAGCTGGAATTACCGCGGCTGCTGGCACCAGACTTGCCCTCCAA
+
DDDADIIIIIIIHHIIIIIIIIIIHIIIIHIIIIIIHHIHIIIGIIIIEHIIIHHIIIIIIIIIIIIIIGIIIIIIHHHIIHIHIIHHIIIGHHEHHIIIIHHIIIIIIIIIIIIIIIIIIHIHIIIHIIIIIIIIHIIIHHIHIIIIIIIIHIIIIHHEIIIIIIIIIIIIIIIIIIIIIIIIIIIIIIIIIIIIIHHIHIHHIHHIIIIHIIIIIIIIIIIIIIIHIIIIIIIIIIIIHIIHHHHIIIIIIIHGHIIIIIIIIHIIIIIIIHHHIIIIIHHHIIIIIIIIIIHHGHIIIIIIIIIIIHIIIHHIIIIIIIIIIIIIIIHFIHIIIIIIDDDDD
@HISEQ:969:HM2KJBCX2:2:1101:9680:68640 2:N:0:ACTATGCA
GTGCTTGTGTAGCCCAACTATCCCTATTAATCATTACGTCAATCCTAGAAACCAACAAAATAAGATCGAACGTCCTATTTCATTATTCCATGCTAATGTATTCAAGCGTTAGCTTGCTTTAAACACTCTAATTTTTTCAAAGTAACAGTCCAAATTCCCCGCAACACCAAATTAATGGCATTACGATTCATAAGGAAGGAGGAATCAGTGAGACCAGTACATACCAGAGGCATGACCAACCTACTAACCCCGAAATTCAACTACGAGCTTTTTAACTGCAACAACTTTAATATACGCTATTGGAGCTGGAATTACCGCGGCTGCTGGCACCAGACTTGCCCTCCAA
+
DDDDDIIIIIIIIIIIIIIIIIIIIIIIHIIIIIIIIIIIIGIHIIIIHIIIIHIIIHHFHHIIIIIIHIIIIIHIIHHHIHIIIIIIIIIHIIIHIHGIIIIIIHIHIIHGEFHHIHIHIIHHEIIIIIIIIIHIH9IIIIIHHIIIIIIIIHHEIHIIIHHH;II:HGHIIIIIIIIIIIIIIIIIIIIIIIIIIIIIIIIIIIIIIIIIIIIIIIIIIHIIIIIIIIIIIGIIIIIIIGHHCHCIIIIIIIIHHHIIIIIIIIIIIIIIIIIIIIIIIIIIIIIIIIIIIHIIIIIIIIIIIIIIIIIIIIIIIIIIIIIIIIIIIIIIIIIIIIIIIDDDDD
@HISEQ:969:HM2KJBCX2:2:1101:6502:68936 2:N:0:ACTATGCA
GTGCTTGTGTAGCCCAACTATCCCTATTAATCATTACGTCAATCCTAGAAACCAACAAAATAGGATCGAACGTCCTATTTCATTATTCCATGCTAATGTATTCAAGCGTTAGCCTGCTTTAAACACTCTAATTTTTTCAAAGTAACAGTCCTGTTTCCCTGCAACACCAAATTAATGACATTACAGTTCTTCAAGAAGGAGGAATCAGTAAAGCCAGTACATACCATAGGCACGACCAACCTACTGACCCCGAAATTCAACTACGAGCTTTTTAACTGCAACAACTTTAATATACGCTATTGGAGCTGGAATTACCGCGGCTGCTGGCACCAGACTTGCCCTCCAA
+
DDDDDIIIIIIIIIIIIIIIIIIIIIIIIIIIIIIIIIIIIIIIIIIIIIIIIIIIIHIIIIIIIIIIIIIIIIIIHIIIIHIIIIIHIIIIIIIIIIHIHCGHHHIIHHIIIIIIIIIIIIHI<IIIIIIHIIIIHHHHIHIIIHIHHIIIIIHHHHHHIHIIIIIIIHIIIIHIHHHIIGIIHGIIIIHHEHHGHHFIHHHIIHHHHGGHEGHHIIIHIIIIHHIII=IIIIIDIIIIIHEHIIHIHHHHHHHGIHIHIIHDHGIGHIIIIHHHIHIIHGHEIIHHIIIIIIIGIIIHHFIGIIHHHHHGHHHHHHIHIIIIIHFIIHEHIIIGHHC=C<<<D<
@HISEQ:969:HM2KJBCX2:2:1101:13021:68557 2:N:0:ACTATGCA
GTGCTTGTGTAGCCCAACTATCCCTATTAATCATTACGTCAATCCTAGAAACCAACAAAATAGGATCAACGTCCTATTTCATTATTCCATGCTAATGTATTCAAGCGCGAGCCTGCTTTAAACACTCTAATTTTTTCAAAGTAACAGTCCTGATTCCCCACCACACCAAATTAATGACATGATGGTTCGTCAGAAGGTAGAAATCAGTAACACCAGTACGTACCGAAGGCACGACCAGCGTACTAATCCCGAAATTCAACTACGAGCTTTTTAACTGCAACAACTTTAATATACGCTATTGGAGCTGGAATTACCGCGGCTGCTGGCACCAGACTTGCCCTCCAA
+
DDDDDIIIIIIHHHIIIIIIIIHIHHIIHIIIIIIIIIIIIIIEHHIHIIIIIIIIIIIIHHIIIIIIIGIHIIIIHIIHHIIIIIIHIIIIIIIIIIHIIIIIIIIIIIHIIIIIIIIIIIGIIIIIIHHIIIIIIHIIIIIIIIIIIIHIIIIIIIIIHIIIIGIIIHIIHIIIIIIIIIIIIIIHIHIIIIHIIIIIIIHIIHIIIIIIIIIIHIIIIIIIIHIIIIIIIIIIIIIIIHHIIIIIIIIIIIIIIIIIIHIHIIIIIIHIIIIIIIIIIIIIIIIIIIIHIHHHHIHHIIIHIIIIIIIIIIIIIHIIIIIIHIIIIIIIIIIIIIIIDDDDD
@HISEQ:969:HM2KJBCX2:2:1101:8830:68442 2:N:0:ACTATGCA
GTGCTTGTGTAGCCCAACTATCCCTATTAATCATTACGTTGTACCTAGAAACCAACAAAATAGGTTCGAACGTCCTATTTCATTATTCCATGCTAATGTATTCAAGCGTTTGCCTGCTTTAAACACTCTAATTTTTTCAAAGTAACAGTCCTGACTCCCCACAACACCAAATTAATGACATCATGGTTCATCAGAAGGGAGAAATCAACGACGCCAGTGCGTACCGAAGGCACGACCGACGTATTGATCCCGAAATTCAACTACGAGCTTTTTAACTGCAACAACTTTAATATACGCTATTGGAGCTGGAATTACCGCGGCTGCTGGCACCAGACTTGCCCTCCAA
+
DDDDDIHIIIIIIHIHHIIIIIIIIIIIGHIFHIIHIIIIHIIIIIIIHIHIIIIIHIIIIHHIIIIIIIIIIIIIIIIIIIIHHHHHIHEEHIIIIHHIIIHHIHHIIIIIIHHIIIHHIIIIIIHIIIIIHIIHIIHHIHHIIIHIIIIIIHIIIIIEHIIIIIIIIIHIIIHIIIIIIIIIIIIIIIIIHIIIIHIIIIIIIIIIIIIIIIIIIIHIIIIHFIIIIIIIGIIIIIHIHHHHFIIIIIHHIIIIIIIIIIIHGIHHGIIIIIIIIIIIHIIIIIHGIHIIIIIIIIHGHIIIIIIIIIIIIIIIIIIIIIIIIIHIIIIIIIIIIIIIICDDDD
@HISEQ:969:HM2KJBCX2:2:1101:21132:69060 2:N:0:ACTATGCA
GTGCTTGTGTAGCCCAACTATCCTATTAATCATTACGTCAATCCTAGAAACCAACAAAATAGGATCGTCATCCTATTTCATTATTCCATGCTAATGTATTCAAGCGTTAGCCTGCTTTAAACACTCTAATTTTTTCAAAGTAACAGTCCTGTTTCCCCGCAACACCAACTTAATGGCATTACGGTTCTACAAGAAGGAGGAATCAGCAAAGCCAGTGCATACCAGTGGCACGACCAACTTGCTGACCCCGAAATTCAGCTACGAGCTTTTTAACTGCAACAACTTTAATATACGCTATTGGAGCTGGAATTACCGCGGCTGCTGGCACCAGACTTGCCCTCCAA
+
DBBDDHHIIIIIIGGHHIHIFEHHIIHHHC?GGEFEHEHHIEHHHIIHHIHHHI=HHEGHHGCHFEHEHHGGHHHG@HHHHHIGGHIIHH?GGHIHGH@@C=FIIIIHHHHHHIHHHIHHHHHHIIHGHIHHEEHHGFHHGHHIHHHGHHGIHIHHIIIHHFIHIHHFIHIIIGIIIIHIIIHIIIHIIIIIHFIIIGIIIIHIIIIIHGIIIIIIIIIGIIIIIIIIIIIIIIIHHIIIIHDIIIIIIGIIIIIHD1IIIIIIIIIIIIIIHIIIIIIIIHIIIIIHIIIHIIIIIIIIIIIIIIIIIIIIIIIIIIIIIIIIIIIIIIIIIIGIIIIDDDDD
@HISEQ:969:HM2KJBCX2:2:1101:18658:69400 2:N:0:ACTATGCA
GTGCTTGTGTAGCCCAACTATCCCTATTAATCATTACGTCAATCCTAGAAACCAACAAAATAGGATCGCTACGTCCTATTTTATTATTCCATGCTAATGTATTCAAGCGTTAGCCTGCTTTAAACACTCTAATTTTTTCAAAGTAACAAGTCCTGATTCCCTGCAGCACCAAATAAATGGCATTACAGTTCTTCAAGAAGGAGGAATCAGTAAAGCCGGTACATACCAGTGGTACGACCAACCTACTAACCCCGAAATTCAACTACGAGCTTTTTAACTGCAACAACTTTAATATACGCTATTGGAGCTGGAATTACCGCGGCTGCTGGCACCAGACTTGCCCTCCAA
+
DDDDDIIIIIIIIIIIGIGHHIIIIIIIHIIIIIIIIIIIIIIIHIIIIHIIHIIIIIIIIIHIIIIIIIIHHHHIIEHHIIIIIIIIIHIHIHIIIIIIHHHIHIHIIIIIIIIIIIHIIIIIIIIIIIIIIHIIIIIIIHIIIIIIIIIIIIIHIHIIHIIIIGIIIIIIIIIIIIIHIIIHIIIIIIIIIIIIIIIIIIIIIIIIIIIIIIIIIIIIIIIIIIIIIIHHHH<IIIHIIIIIIHGHIIIIIIIIIIIIIIIIHIIIIIIIIIIIIIIIIIIIIIIIIIHIIIIHIIIIIIIIIIIIIIIIIIIIIIIIIIIIIIHIIIIIIIIIIIIIIIIDDDDD
@HISEQ:969:HM2KJBCX2:2:1101:7405:69989 2:N:0:ACTATGCA
GTGCTTGTGTAGCCCAACTATCCCTATTAATCATTACGGTGATCCTAGAAACCAACAAAATAGAACCATGCCGTCCTATTCTATTATTCCATGCTAATGTATTCGAGCAAAAATGCCTGCTTTAAACACTCTAATTTTTTCAAGGTAAAGGTCCTGGATCCGCAAGACACCCAATTAAGGACATCAAGTTTCTCCAGAAGGTGAGAAATCAACAGCGACAGTTCATACCCCTTAAGGCATGACCATCACGTCAATCCCGAAATTCAACTACGAGCTTTTTAACTGCAACAACTTTAATATACGCTATTGGAGCTGGAATTACCGCGGCTGCTGGCACCAGACTTGCCCTCCAA
+
DDCDDIIIIIIIIIIIIIIIIHIIIIIIIIIIIHIIIIIIIIIIIIIIIIIIIIIHIIIIIICCHHIIIHIIHHHIIIIHHIGHIIIIIIIIHIIIIIIHEGHHIHHIIIIHHIIIIIIIIIIIIIIIIIIIIHIIIIIIIIIIIIIIIIIIIIIIIIIGIIIIIIIIIIIIIIIIIIIIIIIIIIGIIIHGIIIIIIIIIIIIIIIIIIIIIIIIIIIIIIIIIIIIIIIIIIIIIHIIIIIIIIIGIIHGIIIIIIIIIIIIIIIIIIIIIIIIIHIIIIIIIIIIIIIIIIIIIIIIHIIIIIIIIIIIIIIIIIIIIIIIIIIIIIIIIIIIIIIIHGIIIIIICDDDD
@HISEQ:969:HM2KJBCX2:2:1101:7647:69751 2:N:0:ACTATGCA
GTGCTTGTGTAGCCCAACTATCCCTATTAATCATTACGTCGATCCTAGAAACCAACAAAATAGAATCAAACGTCCTATTTCATTATTCCATGCTAATGTATTCAAGCGTGAGCCTGCTTTAAACACTCTAATTTTTTCAAATTAACAGTCCTGATTCCCCACAACACCAAATAAATGACATCATGGTTCGTCAGAAGGGAGAAACCGACGATGCCAGTACGTACCGAGGCACGACCAACATGATGGTCCCGAAATTCAACTACGAGCTTTTTAACTGCAGCAACTTTAATATACGCTATTGGAGCTGGAATTACCGCGGCTGCTGGCACCAGACTTGCCCTCCAA
+
<0000<C11D111<<11<F1<GE1<C11DH@GF@H?C?1DEHCC0<G111<DG110<G1<1CCF@11D11<D<CG0<CGGF11<DCGI1DF1<111E@1FCHEEE5FHC@@<@81FGE61F1GH6@EC@@1HF11FAA1BF/7111<CDCGF<FC1HBD?@<=<C0HFEHFCF?HEG@E@GDCFE<<</C<HC2F<F<?HHGC?HHCCHCG@C?HIHFFCGC@ECF=<09F<<05<>CH'F<:<0HHA/1<<@<<1C@E<</CF<?EG<1HG?G@HGF?HECIIHHCC<C0=IHCGCC@C@HCHFG@FCC@<C<HHCD<FC<EHD11C?HF<<<<CC<<H@BD<0
@HISEQ:969:HM2KJBCX2:2:1101:19524:70192 2:N:0:ACTATGCA
GTGCTTGTGTAGCCCAACTATCCCTATTAATCATTACGTCAATCCTAGAAACCAACAAAATAGGATCGAACGTCCTATTTCATTATTCCATGCTAATGTATTCAAGCGTTAGCTTGCTTTAAACACTCTAATTTTTTCAAAGTAACAGTCCAAATTCCCCGCAACACCAAATTAATGGCATTACGGATCATCAGGAAGGAGGAATCAGTGAGACCAGTACATACCAGAGGCATGACCAATCTACTAACCCCGAAATTCAACTACGAGCTTTTTAACTGCAACAACTTTAATATACGCTATTGGAGCTGGAATTACCGCGGCTGCTGGCACCAGACTTGCCCTCCAA
+
DDDDDIIIIIIIIIIIIIIIIIIIIIIIIIIIIIIIIIIIIIIHIIIIIIIIHIIIIHIIIIIHIGIHCHIGHIIIIIIHIIHIIIIIIIIHIIIIIIIIHIHIIHHHIIIIIIIIHIIIIIIIIIIIIIIHIIHIHIHIIIIIIHIHCHGHIHHHGIHIHIIIIIIIIIIIIIHIIIHHHIIHHGIHHIHIIIIIHHHHHHIIHIIIIHHHIIIIHIIIIHIIIIIIIIIIIIIHIIIIIIIIIIIIIIHIIIIIIIIIIIIHIIHHIIIIHIIIIIIIIIIIIHIIIIIIIHIIIIIIIIHIIIIIIIIIIIIIIIIIIIIIIIIIIIIIIIIIIIIIIDDDDD
@HISEQ:969:HM2KJBCX2:2:1101:10342:70402 2:N:0:ACTATGCA
GTGCTTGTGTAGCCCAACTATCCCTATTAATCATTACGGTGATCCTAGAAACCAACAAAATAGAATCATGCCGTCCTATTTTATTATTCCATGCTAATGTATTCAAGCAAAATGCCTGCTTTAAACACTCTAATTTTTTCAAAGTAAAGGTCCTGGTTCCCCGTGACACCCAATTAAGGGCATCGCGGTTCTCCAGAAGGTGAGAAATTGACTACACCAGTTCATACCCCTTAAGGCACGACCGATGTGTCAATCCCGAAATTCAACTACGAGCTTTTTAACTGCAACAACTTTAATATACGCTATTGGAGCTGGAATTACCGCGGCTGCTGGCACCAGACTTGCCCTCCAA
+
ADCDDIIIIIGIIIGIIGIIHEHHHHIIIHIIECHHFHHEEHHIHIIHHHIHIIHHIIIHHIICHIFEHHIGDHHHHHIHHIIIGHEHHIGGIIIIIHHGF@CFFHIIIHIHEH@FGHEFFHIHGCHFGHHFHHHGGEHIGHGGGHGFGHEEHHCEHHHCHGFHHHHHHCEHG<G0HEFIHHFIIHHECEHHCHHHEECCIHHEFIIIIHHGIHHHHGIHFHHHHIHHHHHHIHHHD<<IIEHIFHGC?EDHHHHHIIIIIIHIHHG=IIIIHHEHIIHHHHHIHHGHHHG@HCHHHHHHDGIIIHIHIIHF1CEIHEIHIHHGIIHHFIIIIIHHIIIIHIIGGIIDDDD@
@HISEQ:969:HM2KJBCX2:2:1101:8578:69627 2:N:0:ACTATGCA
GTGCTTGTGTAGCCCAACTATCCCTATTAATCATTACGTCGATCCTAGAAACCAACAAAATAAGATCAAACGTCCTATTTCATTATTCCATGCTAATGTATTCAAGCGTGTGCCTGCTTTAAACACTCTAATTTTTTCAAAGTAACAGTCCTGATTCCCCATAACACCAAATTAATGACATCATAGTTCGTCAGAAGGGAGAAATCAATAATACCAGTACATACCGAAGTACGACCGATATATTGATCCCGAAATTCAACTACGAGCTTTTTAACTGCAACAACTTTAATATACGCTATTGGAGCTGGAATTACCGCGGCTGCTGGCACCAGACTTGCCCTCCAA
+
CDDDDIIIIIIIIIIIIIIIIIIIIIIIIIIIIIIIIIIIIIIIIIIHIIIHIIIIIIIIIIIHEHIIIIIIIIIIIIIIIHIIIIIIIHIIGIIIIIIIIIHIIIIIIIIIIIIIIIIIIIIIIIIIIIIIIIIIIIIIIIIIIIIIIIIIIIIIIIIIHIIIIIIIIIIIIIIIIIIIHIIIIIIIIIHIIIIIIIIIIIIIIIIIIIIIIIIIIIIIIIIIIIIIIIIIIIIIIIIIIIHHIIHIIIIIIIIIIIIIIIIIIIIIIIIIIIIIIIIIIIIIIHIIIIIIIIIIIIIIIIIIIIIIIIIIIIIIIIIIIIIIIIIIIIIIIIIIIIIIDDDDD
@HISEQ:969:HM2KJBCX2:2:1101:5866:71963 2:N:0:ACTATGCA
GTGCTTGTGTAGCCCAACTATCCCTATTAATCATTACGTCGATCCTAGAAACCAACAAAATAGAATCAAACGTCCTATTTCATTATTCCATGCTAATGTATTCAAGCGCGAGCTTGCTTTAAACACTCTAATTTTTTCAAAGTAACAGTCCTGATTTCCCATGACACCAAATTAATGACATCGTGGTTCGTCAGAAGGGAGAAACCAATAATGCTAGTACGTACAAAGTACGACCGACATATTAGTCCCGAAATTCAACTACGAGCTTTTTAACTGCAACAACTTTAATATACGCTATTGGAGCTGGAATTACCGCGGCTGCTGGCACCAGACTTGCCCTCCAA
+
DBDDDHIHIIIIGIIIIIIIHIHIIHIIIHIIIIIIIIIGHIIIIIIIIIIIIIIHIHIGIIIGIIIIIIIIHHGHIIHIIIHGIIFFHIIIIIHHHHIHHIIIIIHIIIIIHHIIIIIIIIIIIIIIIHIIIIIIIIIHIIIIIIIIIIHIIIIIIIHIIIIIIIIIIIIIIIIIIIIIIIIIIHIIIIHIIIIIIIIIIIIIIIIIIHEIIIIIIIIIIIIIIIIIIIIIIIIIIIIIHIHIIIIIIIIIIIGIIIIIIIIIIIIIIIIIIIGIIIIIIIIIIIIIIIHHIIIHIIIIIIIIIIIIIHIIIIHIIIIHIIIIIIIIIIIIIHIIHIIDDDDD
@HISEQ:969:HM2KJBCX2:2:1101:4551:71828 2:N:0:ACTATGCA
GTGCTTGTGTAGCCCAACTATCCCTATTAATCATTACGTCAATCCTAGAAACCAACAAAATAGGATCAAACGTCCTATTTCATTATTCCATGCTAATGTATTCAAGCGTTAGCCTGCTTTAAACACTCTAATTTTTTCAAAGTAACAGTCCTGTTTCCCTGCAACACCAAATTAATGACATTACAGTTCTTCAAGAAGGAGGAACCAGTAAAGCCAGTACATACCAGAGGCACGACCAACCTACTAATCCCGAAATTCAACTACGAGCTTTTTAACTGCAACAACTTTAATATACGCTATTGGAGCTGGAATTACCGCGGCTGCTGGCACCAGACTTGCCCTCCAA
+
DDDDDHHIIIIIIIIIIIIIIIIIIIIIIIIIHIIIIIIIIIIGHIIIIIIIIIIIIIIIIIHIIIIIIHHHIHHIIIIIIHIIIIIC@CHEHIIIIIIIHIIIHHIIIIIIHHHHIIIIIIHIHIHIIIIIIIIIIIIIIIHHIIIHHHIHIIHHIHIIIIIIHHHIIHHIIIIIIIIIIIIIIIIIIIIIIIIIIIIIIIIIIIIIIIIIIIIIIIIIIIIIIIIIHIIIIIIIIIHIHHHHHIIHIIIIIIIIIHIIIIIIIIIIIIIIIIIIIIIIIIIIIIIIIIIIIIIHIIIHHIIIIIIIIIIIIIIIIIIIIIIIIIIIIIIIIIIIIIIIIDDDDD
@HISEQ:969:HM2KJBCX2:2:1101:12107:74357 2:N:0:ACTATGCA
GTGCTTGTGTAGCCCAACTATCCCTATTAATCATTACGTCGATCCTAGAAACCAACAAAATAGGATCGAACGTCCTATTTCATGATTCCATGCTAATGTATTCAAGCGTTAGCCTGCTTTAAACACTCTAATTTTTTCAAAGTAACAGTCCTGTTTCCCTGCAACACCAAATTAATGACATTACAGTTCTTCAAGAAGGAGGAATCAGTAAAGCCAGTACATACCATAGGCACGACCAACCTACTGACCCCGAAATTCAACTACGAGCTTTTTAACTGCAACAACTTTAATATACGCTATTGGAGCTGGAATTACCGCGGCTGCTGGCACCAGACTTGCCCTCCAA
+
0<0DD1GHIE1<<FE@CH1<C11<C@<CFE@11<F<FCC</<ECCH?<CCG@CCG@@<<1FDC1<<<EC11<<1<0<FE1<CH11DC11<<1<DC1HH@D18<<CGHIA<@DAFHHEFEEFDGA?FC6HHIHGFG8BF@1FEHHAFB1AG1A1FCDEHHEEDGCEHEHCD<<FHFF4CC/F<CEF@F<<<G@FHEHF:EHHCHECIFHEF?DCCDEIHHFGCG@CGCHG=HEHCE<CDAFGHEFCEE<FHHFCC?EHC@GECHHG<?CCHF1F@G<C<<<DCFDCC<<CCHCC<CC<EFGEEHFHC@IG?HHDH?CC?IHEG<<1FC?DHF<<<@C@CHG<?D@D<
@HISEQ:969:HM2KJBCX2:2:1101:21243:75719 2:N:0:ACTATGCA
GTGCTTGTGTAGCCCAACTATCCCTATTAATCATTACGTCGATCCTAGAAACCAACAAAATAGAATCAAACGTCCTATTTCGTTATTCCATGCTAATGTATTCAAGCGTGAGCCTGTTTTAAACACTCTAATTTTTTCAAAGTAACAGTCCTGATTCCCCATGACACCAAATTAATGACATCATGGTTCGTCAGAAGGTAGGAATCAATAATACCAGTACGTACAATAGCACGACCAATAAATTAATCCCGAAATTCAACTACGAGCTTTTTAACTGCAACAACTTTAATATACGCTATTGGAGCTGGAATTACCGCGGCTGCTGGCACCAGACTTGCCCTCCAA
+
@@DDBIHHHHEECCEHCDCGCGHHGHHIIIGGHFHHHHFHHHCGHIHIHHHGHGHFHHFHHHHHFCHHHHGHEC<@FE1D@HHGHEGH1<DE@EHFGE@G@GGGGHHGHHHHHEHGFFBFGHHFHHCHCFHHHHHGHGHHIHGHIIHHHHEHEFH?IHHFHGHIHHHHHCEHEDHHGHCGHHHHGIHHIHHHHHIGIIIIIHHIIIIHHHCGEIHEFFHIIHIIHIHHIIHIIHIIIHIIIIHHHHHHEGHHCFGGG@CHHFIIHIIIIHHG?GIIHHIHHHHIHHHHFHHHHIIIIIIIIIIIIIIIIIIIIIIIIIIIIIIIIIIIIHHHHIIHIIIIDDDBD
@HISEQ:969:HM2KJBCX2:2:1101:2391:75828 2:N:0:ACTATGCA
GTGCTTGTGTAGCCCAACTATCCCTATTAATCATTACGTCAATCCTAGAAACCAACAAAATAGGATCGAACGTCCTATTTCATTATTCCATGCTAATGTATTCAAGCGTTAGCCTGCTTTAAACACTCTAATTTTTTCAAAGTAACAGTCCTGTTTCCCTGCAACACCAAATTAATGACATTACAGTTCTTCAGAAAGGAGGAATCAGCGAAGCCAGTGCATACCAGTGGCACGACCAACCTGCTGACCCCGAAATTCAACTACGAGCTTTTTAACTGCAACAACTTTAATATACGCTATTGGAGCTGGAATTACCGCGGCTGCTGGCACCAGACTTGCCCTCCAA
+
?DDDDCHHHHECHIIIIIIIIIIIIIIIIIIIIIIIIIEEGCHHIIIIIIIIIHIIIIIIIHGHIHGHEF1CH?HEEFHHGEHHEHH<G@C@FHHHGHGHHIIGIIHHFCGHHGFCGGGIIIIHHIIIIHHEHHIIIHIIIIIIIHHHEGGEHHHHIIHHFIHHCCEHGED<FHHHIIGEGIHIHHFHG@<HHCEIIIHGEHHECHHEHCCEHHHHHHHIIIHGIHEFHIHHHHIIHFGHHHHG@HFIIHF<HIIIHIIIIIIIIIIIIIIIIIIIIIIIIIIIIIIIIIHIIIIHIIIIIIIIIIIIIIIIIIIIIIIIIIIIIIIIIIIIIIIIIIIIIDDDDD
@HISEQ:969:HM2KJBCX2:2:1101:12482:75864 2:N:0:ACTATGCA
GTGCTTGTGTAGCCCAACTATCCCTATTAATCATTACGGTGATCCTAGAAACCAACAAAATAGAATCATGCCGTCCTATTTTATTATTCCATGCTAATGTATTCAAGCAAAATGCCTGCTTTAAACACTCTAATTTTTTCAAAGTAAAGGTCCTGGTTCCCCGCGACACCCAATTAAGGGCATCGCGGTTCTCCAGAAGGTGAGAAATTGACAACACCAGTTCATACCCCTTAAGGCACGACCGATGTGTCAATCCCGAAATTCAACTACGAGCTTTTTAACTGCAACAACTTTAATATACGCTATTGGAGCTGGAATTACCGCGGCTGCTGGCACCAGACTTGCCCTCCAA
+
DDDCDIIIIIIIIIIIIIIIIIIIIHIIIIIIIIIIIIHHIIIIIIIIIIIIIIHIIIIIIIIHIIIIIIIIHIIIIIIHHHIIIIIIIIIIIIIIIIIIIGHIIIIIIIIIIHIIIIIHIIIIIIIIIIIIIIIIIIIIIHHIIIIIIIIIIIIIIIIIIIIIIIIIHIIIIIIIIIIIIIIIIIIIIIIIIIIIIIIIIIIIIIIHIIIIIIIIIIIIIIIIIIHIIIIIIIIIIIIIIIIIIIIIIIHIIIIIIIIIIIIIIIIIIIIIIIIIIIIIIIIIIIIIIIIIIIIIIIIIIIIIIHIIIIIIIIIIIIIIIIIIIIIIIIIIIIIIIIIIIIIIIIIDDDDD
@HISEQ:969:HM2KJBCX2:2:1101:10376:76410 2:N:0:ACTATGCA
GTGCTTGTGTAGCCCAACTATCCCTATTAATCATTACGTCAATCCTAGAAACCAACAAAATAGGATCGAACGTCCTATTTCATTATTCCATGCTAATGTATTCAAGCGTTAGCCTGCTTTAAACACTCTAATTTTTTCAAAGTAACAGTCCTGTTTCCCTGCAACACCAAATTAATGACATTACAGTTCTTCAGAAAGGAGGAATCAGCGAAGCCAGTGCATACCAGTGGCACGACCAACCTGCTGACCCCGAAATTCAACTACGAGCTTTTTAACTGCAACAACTTTAATATACGCTATTGGAGCTGGAATTACCGCGGCTGCTGGCACCAGACTTGCCCTCCAA
+
DDDDDIIIIIIGHHHIIIIIIIIIIIIIIIIIIIIIIHIIIIIIIIIIIIIIIHIIHIGHHIHHIIIIIHIIHHHHHHHHIIIIIIIIIIIIIIIIIIIIHIIIIHIHIIIIIIIIIIIIIIIIIIIIIIIIIIIIIIIHHIIIIIIIIIIIIIIIIIHIIIIIIIIIIIIHIIIIIIHHIIIIIIIIIIIIIIIIIIIIIIIIIIIIIIII>IIIIIIIIIIIIIIIIIIIIIIIIIHIIHHHGIIIIIHIIIIIIIIIIIIIIHIIIIIIIIIIIIIIIIIIIIIIIIIIIIIIIIIHHIIIIIIIIIIIIIIIIIIIIIIIIIIIIIIIIIIIIIIIIDDDDD
@HISEQ:969:HM2KJBCX2:2:1101:15334:77314 2:N:0:ACTATGCA
GTGCTTGTGTAGCCCAACTATCCCTATTAATCATTACGGTGATCCTAGAAACCAACAAAATAGAACCATGCCGTCCTATTCTATTATTCCATGCTAATGTATTCGAGCAAAAATGCCTGCTTTAAACACTCTAATTTTTTCAAGGTAAAGGTCCTGGATCCGCAAGACACCCAATAAAGGACATCAAGTTTCTCCAGAAGGTGAGAAATCAACAGTAACAGTTCATACCCCTTAAGGCATGACCATCACGTCAATCCCGAAATTCAACTACGAGCTTTTTAACTGCAACAACTTTAATATACGCTATTGGAGCTGGAATTACCGCGGCTGCTGGCACCAGACTTGCCCTCCAA
+
DDDDDIIIIIIIIIIIIIIIIHIIIIIIIIIIIHIIIHIIIHIIIIIIIIIIIIIII1DHHIHIIIIIIHHIIIIIIIIIIHIIIHIIHHHIIIIHIIIIIGGHIIIHHHIHIIHIIIIIIIIIGHIIIIIIHFHHHIIIIIIHIIIIIIIHHHEIIIIIIHHIIIIHIIIIIIIIIIIIIIIIIIIIIIHIIIIIIIIIIHIIIIIIIIIIIHIIIIIIIIIIIIIIIIIIIIIIIIIIIIIIIIIIIIHFIIIIIIIHIIHIIIIIIIIIIIIIIIIIIIIIHIHIIIHIIGIIIIIIIIIIIIIIIIIIIIIIIIIIIIIIIIIIIIIIIIIIIIIIIIIIIIIIDDDDD
@HISEQ:969:HM2KJBCX2:2:1101:9828:77934 2:N:0:ACTATGCA
GTGCTTGTGTAGCCCAACTATCCCTATTAATCATTACGTCGATCCTAGAAACCAACAAAATAGAATCAAACGTCCTATTTCATTATTCCATGCTAATGTATTCAAGCGTACGCCTGCTTTAAACACTCTAATTTTTTCAAAGTAACAGTCCTGATTCCCCACGACACCAAATTAATGACATCGCGGTTCTTCAGAAGGTAGGAACCAATAATGCCAGTACGTACCGAAGCACGACCAACAATTCGATCCCGAAATTCAACTACGAGCTTTTTAACTGCAACAACTTTAATATACGCTATTGGAGCTGGAATTACCGCGGCTGCTGGCACCAGACTTGCCCTC
+
DDDDDIIIIIIIIIIIIIIIIIIIIIIIIIIIIIIIIHIIIIIIIIIIIIIIIIIIIIIIIIHIIIIIIIIIHIIIIIIIIIIIIIIHIIHHIHIIIIIGHHIIIIIIIIIIIIIIIIIIIIIIIIIIIIIIIIHHIIIIIIIIIIIIIIIIIHIIIIIIIIIIIIIIIIIIIIIIIIIIIIIIIIIIIIIIIIIIIIIIIIIHIIIIIHIIIIIIIIIIIIIIIIIIIIIIIIIIIIHIIHIIIIHIIIIIIIIIIIIIIHIIIIIIIIIIIIIIIIIIIIIIIIIIIIIIIIIHIIIIIIHIIIIIIIIIIIHIIIIIIIIIIIIIIHIIIIIIIDDDDD
@HISEQ:969:HM2KJBCX2:2:1101:20515:77506 2:N:0:ACTATGCA
GTGCTTGTGTAGCCCAACTATCCCTATTAATCATTACTGCATACTGTTAACCAACAAGACAGTAGCAGTCCTGTTCCATTATACCATGCTGATATGTTCAAGGCAACTGCCTGCTTTAAACACTCCAATTTCTTCAAAGTAAACGGCCTGGAGTCAACCCATCCACTCATTTAAGAGCAGATAGAGACAACCAAGCATTGGTGGGGATGAGCCAGTGCACACCCTTTTGATCGGGTAGACCATGCTCGGCCCTCACCGATTCCAACTACGAGCTTTTTAACTGCAACAACTTTAATATACGCTATTGGAGCTGGAATTACCGCGGGTGCTGGCACCAGACTTGCCCTCCAA
+
DDDCDHIIIIIIIIIIIIIIIIIIIIIHIIIIIIIIIIGIIIIIIIIIIIIIIHIIIIIIIIIIIIHHHIIIIIIIIHIIIGGEHIHHIIIGIIIIHIHIIHHIIHHIIIIIHIFHIIIHIIIHHIIIIHHIIHIIHIHHHHHIIIIIIHIIIIIHIIIHHHHHFIHIIIIHIIIIIIIIIIIIHIIIIHIIIIGIIIIIIIIIIIIIIIIIIIIIIIIIIIIIIIIIIHIIIIIIIIHIIIIIIIIIHEIIIIIIIIIIIIIIIIIHHHIIIIIIIIIIIIIIIIHIIIIIIIIIIIIIIIIIIIIIIIIIIIIIIIIIIIIIIIIIHIIIIIIIIIIIIIIIIIDDDDD
@HISEQ:969:HM2KJBCX2:2:1101:7116:78271 2:N:0:ACTATGCA
GTGCTTGTGTAGCCCAACTATCCCTATTAATCATTACGTCGATCCTAGAAACCAACAAAATAGAATCAAACGTCCTATTTCATTATTCCATGCTAATGTATTCAAGCGTGCGCCTGCTTTAAACACTCTAATTTTTTCAAAGTAACAGTCCTGATTCCCCACGACACCAAATTAATGACATCGCGGTTCTTCAGAAGGTAGGAACCAATAATGCCAGTGCATACCGAAGCACGACCGACAATCTGATCCCGAAATTCAACTACGAGCTTTTTAACTGCAACAACTTTAATATACGCTATTGGAGCTGGAATTACCGCGGCTGCTGGCACCAGACTTGCCC
+
DDCDDIIIIIIIIIIIIIIIIHIIIIIIIHIIIIIIIIIIIIIHIHIIIIIIIIIIIIIHIIIIIFHHIIIIIIIIIIIIHIIIIIIHHIIIIIIHIIIIIIIIIIIIIIHIHIIIIIIIIIIIIIIIIIIIIIIHIIIHIIIIIIIIIIIIIHHIIHIIIIIIIIIIIIIIIIIIIIIIIIIHIIIIIIIIIIIIIIIIIIIIIIIIIIIIIIIIIIIIIIIIIIIIIIIIIIIIIHGIIIIIIIIIIIIIIIIIIIIIIIIIIIIIIIIIIHIIIIIIIIIIIIHIIIIIIIIIIIIHIIIIIIIIHIIIIIIIIIIIIIIIIIIIIIIIIIIDDDDD
@HISEQ:969:HM2KJBCX2:2:1101:6594:78133 2:N:0:ACTATGCA
GTGCTTGTGTAGCCCAACTATCCCTATTAATCATTACGTCAATCCTAGAAACCAACAAAATAGGATCGAACGTCCTATTTCATTATTCCATGCTAATGTATTCAAGCGTTAGCCTGCTTTAAACACTCTAATTTTTTCAAAGTAACAGTCCTGTTTCCCTGCAACACCAAATTAATGACATTACAGTTCTTCAGAAAGGAGGAATCAGCGAAGCCAGTGCATACCAGTGGCACGACCAACCTGCTGACCCCGAAATTCAACTACGAGCTTTTTAACTGCAACAACTTTAATATACGCTATTGGAGCTGGAATTACCGCGGCTGCTGGCACCAGACTTGCCCTCCAA
+
CDDDCIIHHIHIIGIGHHHHIIIHHIIIIIIIIIIHIIIII@EHHHHHHIHIHFHIIEHIIIIHHHIHHIHEFFHIIHHIHEHIHHIIHIHHHIGGFHHHIHGIIHIIIIIIHIHHIIIHIIIIIIIIIIHIIIHFIIHGEIIIIIIIIHIHHIHHIHIIIIIIIIIIIHHHHHHIIIHHIHIHIHHIIIIIIIIIIIHHHIHIIIIIHIHHIIIHFGIIIIIIIIIIIIIHHIHIIIIIHHHEGHHIHIHHIIHHGIHHIHIIIIIIHIGIIIHIIIIHIIIIIHHIIIHIHIIIIIIIIIHHHIIHIIIHIIHIHIIIIIIIIIIIHIIIIIIIIIIHHDDCDD
@HISEQ:969:HM2KJBCX2:2:1101:7365:78386 2:N:0:ACTATGCA
GTGCTTGTGTAGCCCAACTATCCCTATTAATCATTACCTCGACTCCGAAAGCCAACGAAATAGAACCGAGATCCTATTCCATTATTCCATGCACTAATGTTCAGGCTGTAGCGCCTGCTTTGAGCACTCCAATTTTTTCAAAGTAAACGTACTGGCCACGCATAGCACTCGGTTAAGAGAACTATACACGAACCAATAAAATCGTCCGGTCAGACAGTAAACACCGCAAGGTGCACCGCCCGACTGAAACCGAGATCCAACTACGAGCTTTTTAACCGCAACAACTTTAATATACGCTATTGGAGCTGGAATTACCGCGGCTGCTGGCACCAG
+
DDDDDIIIIIIIIIIIIIIIIIIIIIIIIIIIIIIIIIIIIIIIIIIIIIIIIIIIIHIIIIIIIIIIIIIIIHIIIIIIIIIIIHHIIIIIIIIIIIIIIIIIIIIIIIIIIIIIIIIIIIIIIIIIIIIIIIIIIIIIIIIIIIIIIIIIIIIIIIHIIIIIIIIIIIIIIIIIIIIIIIIIIIIIIIIIIIIIIIIIIIIIIIIIIIIIIIIIIIIIIIIIIIIIIIHHIIIIIIIIIIIIIIIIIIIIIIIIIIIIIIIIIIIIIIIIIIIIIIIIIIIIIIIIIIIIIHIIIIIIIIIIIIIIIIIIIIIIIIIIIIIIIIIIDDDDD
@HISEQ:969:HM2KJBCX2:2:1101:19032:79382 2:N:0:ACTATGCA
GTGCTTGTGTAGCCCAACTATCCCTATTAATCATTACGTCAATCCTAGAAACCAACAAAATAGGATCGAACGTCCTATTTCATTATTCCATGCTAATGTATTCAAGCGTTAGCCTGCTTTAAACACTCTAATTTTTTCAAAGTAACAGTCCTGTTTCCCTGCAACACCAAATTAATGACATTACAGTTCTTCAAGAAGGAGGAATCAGTAAAGCCAGTACACACCATTGGCACGACCAACCTACTGACCCCGAAATTCAACTACGAGCTTTTTAACTGCAACAACTTTAATATACGCTATTGGAGCTGGAATTACCGCGGCTGCTGGCACCAGACTTGCCCTCCAA
+
DDDCDHIIIIIIIIIIIIIIIIIIIIIIIIIIHIIIIIIIIIGIIIIIIIIIIIIIIGIIHIHIHIIIIIIIIIIIIIIIIIHIIHIIIIIIIFIHIIHHIGHHIIIHIIIIIHIIIIIIIIIIIIIIIIIIHIIHHIIIIIIIIHHGHIIIIIIIIIIIIIIIIIHIIIHIIIHIIIIHIIIIIHHIIIIIIIIIIIIIIIIIHIHIIIIIIIIIIIIIIIIIIIIIIIIIIIIIIIHIIIIHIIIIIIHIIIIIHIIIIIIIIIIIIIIIIIIIIIIIIIIIIHHHIIHIIIIIIHIIIIIIIIIIIIIIIIIIIIIIIIIIIIIIIIIIIIIIIIIIIDDDDD
@HISEQ:969:HM2KJBCX2:2:1101:19395:80170 2:N:0:ACTATGCA
GTGCTTGTGTAGCCCAACTATCCCTATTAATCATTACGGTGGTCCTAGAAACCAACAAAATAGAACCACAACGTCCTATTCTATTATTCCATGCTAATCTATTCAAGCAATAGCCCGCTTTAAACACTCTAATTTTTTCAAGGTAATGGTCCTGGCTCCCCAACACACCCAATTAAGGACATACTGGTTCACCAGAAGGAAGACCCGACAACAGGACAGTACTCGCCAAAGACGGACCGCCCGGCCAAGTCTAAAATTCAACTACGAGCTTTTTAACTGCAACAACTTTAATATACGCTATTGGAGCTGGAATTACCGCGGCTGCTGGCACCAGACTTGCCCTCCAA
+
DDDCDIIIIIIIIIIHIIIIIIIIIIIIIIIIIIIIIIIIIIIHIIIIIIIIIHIIIHIIIIIIIIHHIIGHIIIIIIIIIIIHFIIHHIIIHIIIIIIHHHHIIIIIIIIIIIIHIIIIIIIIIIHIIIIHIIIIIHHHIIGHHIIIHHGHHHIIIIIHIIIIIHIIIIIIIHIHHIIIIIIIIHIIIIIIIIIIIIIIIIHHIIIIIIIIIIIIIIIIIIIIIIIIIIIHHIIIIIIIIIIIIIIIIIIIIIIIIIIIIIIIIIIHHIIIIIIHIIIIIHIIIIIIIIIIIIIIHIHHHHIIIIIIIIIIIIIIIIIIIIIIIIIIIIIIIIIIIIIIIIDDDDD
@HISEQ:969:HM2KJBCX2:2:1101:15258:80759 2:N:0:ACTATGCA
GTGCTTGTGTAGCCCAACTATCCCTATTAATCATTACGGTGATCCTAGAAACCAACGAAATAGAATCAGTCCGTCCTATTTCATTATTCCATGCTAATGTATTCAGACGATAGTCTGCTTTAAACACTCTAATTTTTTCAAAGTAACAGTCCTGATTTCCCATCACACCAAATAAATGGCATGAAAGTTCCTCAGAAGGTAGAGATCCATCTCACCAGTGCAGACAATTAAGCCTGACCAATGGGTAGACCCCGAAGTTCAACTACGAGCTTTTTAACTGCAACAACTTTAATATACGCTATTGGAGCTGGAATTACCGCGGCTGCTGGCACCAGACTTGCCCTCCAA
+
BDDDDHHIIIIIIIIIIHIIIFHIIIIHIIHHIHIIIHHGHHECHIHHIIIHHEHIIHICHHHHIIIIIIHIIHHIIIIIIIHIIIIHHIIIIIIIFHIHIHEHHHHIIIIIFEHHHHFHIIHIHHHHIIIIIHIHHIIIIHHHIIHIEFGIIIIHHIIIHGHIIIIIIIIIIIIGHHIIIIIIIIIIIIIIIIIIIIIIIIIIIIIIIIHHIIIIIIIIIIHIIIIIGIIIIIIIIIIIIIIHHGDIIIIIIIIIIIIIIIIIIIIIIIIHHIIIIIIIHIIIIHHHHIIIIIIIIIIIIIIIIIIIIIIIIIIIIIIIIHIIIIIHIIIIIIIIIFIIIIIDDDDD
@HISEQ:969:HM2KJBCX2:2:1101:13784:82038 2:N:0:ACTATGCA
GTGCTTGTGTAGCCCAACTATCCCTATTAATCATTACGTCGATCCTAAAAACCAACAAAATAGGGTCAAACGTCCTATTTCATTATTCCATGCTAATGTATTCAAGCGTGTGCCTGCTTTAAACACTCTAATTTTTTCAAAGTAACAGTCCTGATTCCCCATGACACCAAATTAATGACATCACAGTTCGTCAGAAGGTAGAAATCAATAATACCAGTGCATACCGGAGGCACGACCAATATATTGATCCCGAAATTCAACTACGAGCTTTTTAACTGCAACAACTTTAATATACGCTATTGGAGCTGGAATTACCGCGGCTGCTGGCACCAGACTTGCCCTCCAA
+
D<B0D1EHHHGHHIEHHIIHIIIIHEHHHHIGEHHEHGFHIH?HIICHHIIHHHIIFHHIIIC1?1<DHHIGCEHHIIHHHIEGH@HH@EFHHHGEHIHIIIHHHEIHEG@CEFHHIHFGG@EIHIHHIIIHHIIHEIHGEIIIIIIHHHHHEIHIHEHHHIHHIHHGIHIIHGCIIIHHHHHIHHGCHHFHIIIIIIIIIIIIHHHFIHIIIIIIIIHI<IIHHIHIIHHHIHHHIIIIIIIHHGHIGGIIHEHHHIHHHHHIIIIIIIIIIIIIIHHHIHIHIIHIIIIIHHHHCFFGGIIIIIIIIHHIHIIIIIIIHEIIIIIIIIIIIIIIIIIHIDDDDD
@HISEQ:969:HM2KJBCX2:2:1101:2650:82931 2:N:0:ACTATGCA
GTGCTTGTGTAGCCCAACTATCCCTATTAATCATTGCTCACAAATCCAAAAACCAACAAAATACGATAAACGAGCCCTAACTTATTATTCCATGCTAATGTATTCATAACTAACCGCCTGCTTTAAACACTCTAATTTTTTCAAAGTAAAGGTCCTGGATTGCGAACCCAACCCAGCAAAGGGCAGGAACGTTCTCCAGGAAGATGGTAAGCGCGCATCGGCACTCACACACGAAACCGTGGCGGGCCAAGCGCACTATACCAGAAATCCAACTACGAGCTTTTTAACTGCAACAACTTTAATATACGCTATTGGAGCTGGAATTACCGCGGCTGCTGGCACCAGACTTGCCCTCCAA
+
DDDDDIIIIIIFIIIIIIIIIIIIIIIIIIIIIIIIIIIHIHIIIIIIIIHEHHIIIIIIIHIIEHIHHHI0GHHHHHEHIIHHIIGIIGHHIEGIHG?GH<GEGGHFHHHIIIHHIIIIHHIIIIHIIIIHHHGHHIIHHIIIHHGHIIIHIIIGIGHGIHIIIIIIIIHHIIIIIIIIIHHHHIGIIHHHIIIIIIHIIIIIHIIIIIIIIHIIIIIIIIIIIIIIIIIIHHIIIHGHIIIIIFIIIIIIIHHHIIIIIIHGIIHIIIIIIIIIIIIIIIIIIIIIIIIIIIIIIIIIIIIIIIIIIIIIIIIIIIIIIIIIIIIIIIIIIIIIIIIIIIIIIIIIIIIIIDDDDD
@HISEQ:969:HM2KJBCX2:2:1101:5203:83067 2:N:0:ACTATGCA
GTGCTTGTGTAGCCCAACTATCCCTATTAATCATTACGTGATCCTAGAAACCAACAAAACGGAACCACTGTCCTATTTCATTATTCCATGCTAATGTATTCAAGCAAATCAATGCCTGCTTTAAACACTCTAATTTTTTCAAAGTAAAAAATTCTAGTTCATTGAGACACCCATTAAGAACATCACAATTCACCAGAAGGTGAGAAATTGGCTACACCAGTTCATGCCCCTTAAGGCACGACCGATGCATCAATTCCGAAATTCAACTACGAGCTTTTTAACTGCAACAACTTTAATATACGCTATTGGAGCTGGAATTACCGCGGCTGCTGGCACCAGACTTGCCCTCCAA
+
DDDDDIIIIIIGGIIIIIIIIIIIIIHIHIIIHHIIIIGHGHHIIIHIHIIHHHHIIHIIGHHIIIIIIHIIIIFHHIIIIIHIIIIIIHEHHHHIIIHIICHHIIIHIIIIHHIIIIIIIIIIIIIIIIIIIIIIIIIIIHIIHHIIIHHIIIIIIIIIHIIIIIIIIIIIHFIIIIHIIIIHHHIIIHIIIIIIIIHIIIIIIIIII;IIIIIIHHIIIIIIIIIIIIIIIIIIIIIIHIIIIIIIIHEIIIIIIIIIIIIIIIIIIIIIIIIIIIIIIIIIIIIIIHHIIIIIIIIIIIIIIIIIIIIIIIIIIIHIIIIIIIIIIIIIIIIIIIIIIIIIIIIDDDDD
@HISEQ:969:HM2KJBCX2:2:1101:2337:84213 2:N:0:ACTATGCA
GTGCTTGTGTAGCCCAACTATCCCTATTAATCATTACGTCGATCCTAGAAACCAACAAAATAGAATCAAACGTCCTATTTCGTTATTCCATGCTAATGTATTCAAGCGTGAGCCTGCTTTAAACACTCTAATTTTTTCAAAGTAACAGTCCTGATTCCCCATGACACCAAATTAATGACATCATGGTTCGTCAGAAGGTAGGAATCAATAATACCAGTACGTACAATAGCACGACCAATAAATTGATCCCGAAATTCAACTACGAGCTTTTTAACTGCAACAACTTTAATATACGCTATTGGAGCTGGAATTACCGCGGCTGCTGGCACCAGACTTGCCC
+
DDDDDIIIIIIIIIIIIIIIIIIIIIIIIIIIIIIIIIIIIIIIIIIIIIIIIIIIIIIIIIIHIIIIIIEHHIIIIIIIIIIIIIIIIIIIIIIIIIIIIHGHIIIIIIIIIIIIIIIIIHIIIIIHIIIIIHIHIIIIIIIIIIIIIIIIIIIIIIIIIIIIIIIIIIIHHIIIIIIIIIIIHIIIHIIIIIIIIIIIIIIIIHIIIIIIIIIIIIHIIIIIIIIIIIIIIIHIIHGIIIIIIIIIIIIIIIIIIIIIIIIIIIIIIIIIIIIIIIIIIIIIIIIIIIIIIIIIIIIIIIIIIIIIIIIIIIIIIIIIIIIIIIIIIIIIIIIDDDDD
@HISEQ:969:HM2KJBCX2:2:1101:10962:84983 2:N:0:ACTATGCA
GTGCTTGTGTAGCCCAACTATCCCTATTAATCATTACGTCGATCCTAGAAACCAACAAAATAGAATCAAACGTCCTATTTCGTTATTCCATGCTAATGTATTCAAGCGTGAGCCTGCTTTAAACACTCTAATTTTTTCAAAGTAACAGTCCTGATTCCCCATGACACCAAATTAATGACATCATGGTTCGTCAGAAGGTAGGAATCAATAATACCAGTACGTACAATAGCACGACCAATAAATTGATCCCGAAATTCAACTACGAGCTTTTTAACTGCAACAACTTTAATATACGCTATTGGAGCTGGAATTACCGCGGCTGCTGGCACCAGACTTGCCCTCCAA
+
DDADDIHIIIIIIIIIIIHIIIIIIIIIIIIIIIHIIHIIIIIIHIIIIIIIIIIIIIHIIIIIIIIHGHHHHIIIIIIIGHIIIIIHIIHIHIIIIIIIIIIIIIIIIIIHHIIHIIGIIIIIIIIIIIIIIHIIIIIIIHHIIHIIIIHHHHIIIIHIIHIIIIIHIHHHHIIIIIIIIIIIDHHHIHIIIIIIIIHIIIIIHIIIIIIHHIIIHHIIIIIIIIIIIIIIIIIIIIIIIIIHHHIIIIHIIIIIIHIHHIIIIIIIIIIIIIIIIIIIIIIIHHHIIIIIIIIIIIIGIIIIIIIHHHIIIIGIIIIIIIIIIIIIIIIIIIIIIIIIDDDDD
@HISEQ:969:HM2KJBCX2:2:1101:6487:85181 2:N:0:ACTATGCA
GTGCTTGTGTAGCCCCAACTATCCCTATTAATCATTACATCGATCCTAGAAACCAACAAAATAGAATCGGATGTCCTATTTCATTATTCCATGCTAATGTATTCAAGCGTGAGCCTGCTTTAAACACTCTAATTTTTTCAAGGTAACAGTCCTAATTCCCCGTGACACCAAATTAATGGCATTACGGTTCTTTAGAAGGTGAGAAATCAATAATATCAGTACATACCAACGGCATGACCGAAACATTGATCCCGAAATTCAACTACGAGCTTTTTAACTGCAACAACTTTAATATACGCTATTGGAGCTGGAATTACCGCGGCTGCTGGCACCAGACTTGCCCTCCAA
+
ADDDDIIIIIHIIIIIIHHHIIHIIHIIIIGHHHHIIIGIIIHGHHIHIIIHHDGHIIIIIIIHHIIIIICHHHIIIHIHHIIIHIIHIHHHHHHIIHIIHHHIIHHIHHGEHHHEHHHHIIIIIHIIIHHHHIHHHIIIIHFHIIHHHHIIHHIIIIGIIIIHIIIHGIIGIIIHHIIIIIIIGIIIHHIHIHIIIIHHEIIIIHHIIHHIHHGEIIIIHHIHHIGIIIIIHEHHFGIIHIHIHHHHHHDIHHIHIIIIIHHHIIIIIIIIIIIIIIIHIIIIHHHHFHGIIIIIIIIHIHHIIHHHIIIIIIIIIIIHIIHIIIIIIIIIIIHIIIIIIIHDDDDC
@HISEQ:969:HM2KJBCX2:2:1101:1375:85413 2:N:0:ACTATGCA
GTGCTTGTGTAGCCCAACTAGCCCTATTAATCATTACGGTGATCCTAGAAACCAACAAAATAGAATCAGGCCGTCCTATGTTATTATTCCATGCTAATGTATTCAAGCAAAATGCCTGCGTTAAACACTCTAATTTTTTCAAAGTAAAGGTCCTGGTTCCCCGCGACACCCAATGAAGGGCATCGTGGTTCTCCAGAAGGTGAGAAATTGACTACACCAGTTCATACCCCTTAAGGCACGAACGATGTGTCAATCCCGAAATTCAACTACGAGCTTTTTAACTGCAACAACTTTAATATACGCTATTGGAGCTGGAATTACCGCGGCTGCTGGCACCAGACTTGCCCTCCAA
+
DD00<<DHHF11<<C11D1<1<11<<<<C1<111FCHHC111DC@GH1<1DG1<FEH111<F1CG1D@1<1DFC?C@G?1<<D1F?1111<?EHHCHH@<GC1B<F816@<F<%<F8<<#<G@?HGFCD1<D5>1DCB<<<C1HGHHB1B<B<C<G9<8<11CGDC<DHCEHE/#6<CD<GF<EEE7:C?HFEHGD:/0IHD<GC<?G@GFGCD1D1</<<A<<<0/1<11HCC1<1DE:</0<<CC1FFDG<///D111CCD1<0CCH@G1@C@HG<1CF<<<11<<<1<<11CCFC=C<<11<1?EHEHCHHGCHD/<///<HG<F<1FCF<1HGD1CGEHHHGCD@@B<
@HISEQ:969:HM2KJBCX2:2:1101:15184:86271 2:N:0:ACTATGCA
GTGCTTGTGTAGCCCAACTATCCCTATTAATCATTACGTCAACCCTAGAAACCAACAAAATAGGATCAAACGTCCTATTTTATTATTCCATGCTAATGTATTCAAGCGTTAGCCTGCTTTAAACACTCTAATTTTTTCAAAGTAACAGTCCTGTTTCCCCGCAACACCAAATTAATGGCATCACGGTTCTTCAAGAAGGAGGAATCAGCAAGGCCAGTTCATACCGGTGGCACGACCAACCTGCTGACCCCGAAATTCAACTACGAGCTTTTTAACTGCAACAACTTTAATATACGCTATTGGAGCTGGAATTACCGCGGCTGCTGGCACCAGACTTGCCCTCCAA
+
DB?D@HHHIIIHHHHIIHHIIIHHIHIIHFHHHHIIHHIIGHHEHHHFIICFHHHHHH1CHGHHIGHHHHHH@FEHIIGCH?FGHHHIHGHIGFEEH@CHHEGIIHHIIIHIGHIIHHHIHCHECHHIIHHHIIHIHHFDHHHH1HEEHIIIHGHHIIHGGIHHHHEEIHEHGHIHHEHHGHHIIIGHHHIIH;IIIHIIHIIGIIIHHGIIIHIIIIIHHHDGIIIIIIIIHHHHHEGHHFHGDEFIIHIIIIHHIHHIIIIHHHEIIIIIIIHHIHIGIIIIIIGIIIIHHIIGIGHIIIHIIIIIHCIIIIIIIIIIIIIIIIIGHIHHIHIHHIIIIDDDDD
@HISEQ:969:HM2KJBCX2:2:1101:18705:87166 2:N:0:ACTATGCA
GTGCTTGTGTAGCCCAACTATCCCTATTAATCATTACGGTGATCCTAGAAACCAACAAAATAGAACCATGCCGTCCTATTCTATTATTCCATGCTAATGTATTCGAGCAAAAATGCCTGCTTTAAACACTCTAATTTTTTCAAGGTAAAGGTCCTGGATCCGCAAGACACCCAATAAAGGACATCAAGTTTCTCCAGAAGGTGAGAAATCAACAGTAACAGTTCATACCCCTTAAGGCATGACCGTCACGTCAATCCCGAAATTCAACTACGAGCTTTTTAACTGCAACAACTTTAATATACGCTATTGGAGCTGGAATTACCGCGGCTGCTGGCACCAGACTTGCCCTCCAA
+
DDDDDIIIIIIIIIIIGIIIIIIIIIIIHHIHIIIIHHIIGIIIIIIIHHHHHHHHIHHHIIHHIIIIIIGIIIHHHEHIIIHHIIIIHIIIIIGICGHFHD@GHHCIIIIIIIIIIIIIHIHIIIIIHIIHFIIIIIIIIIIHHHIIIIIIHIIIHIHHIIHHIIIIHEHEHIIIIIIIIIIIIIIIIIIIIIIIIIIIIIHHIIIIIIIIIIIIIIIIIIIIIIIIIIIIIIIIIIIIIIIIIIIIIIHHIIHIIIIIIIIIIIIIIIIIIIIIIIIIIIIIIIIIIIIIIIIIIIIIHIIIIIIIIIIIIIIIIIIIIIIIIIIIIIIIIIIIIIIIIIIIIIIIDDDDD
@HISEQ:969:HM2KJBCX2:2:1101:19123:86250 2:N:0:ACTATGCA
GTGCTTGTGTAGCCCAACTATCCCTATTAATCATTACGTCAATCCTAGAAACCAACAAAATAGGATCGAACGTCCTATTTCATTATTCCATGCTAATGTATTCAAGCGTTAGCCTGCTTTAAACACTCTAATTTTTTCAAAGTAACAGTCCTGTTTCCCTGCAACACCAAATTAATGACATTACAGTTCTTCAAGAAGGAGGAATCAGTAAAGCCAGTACACACCATTGGCACGACCAACCTACTGACCCCGAAATTCAACTACGAGCTTTTTAACTGCAACAACTTTAATATACGCTATTGGAGCTGGAATTACCGCGGCTGCTGGCACCAGACTTGCCCTCCAA
+
@D@DDCGHIIHHIIHIIH@HIIIIHIIGHIHIHEEHF?GCEHIIIIHHEHIEHHHHHEHEGEHHE@ECHIEH11<DEHHEHHEGHHGH1D@@@FHHIIHHH@?DHHFFIHHEHIHIHIIIHGHHEIGHHIHHFGHHEGIIIIIIHHGIIIHHEIIIIHGHHIHIIIHIIHHGHIIIHIIHIHIIIIIIIIIIIIIIIIIIIHIIIIHHHIIIIIIIIIIIIIIIIHIHHIIIIIIIIHGIIIHHFIIHGIHHIIIIIIIIIIIHIGHIIIIIHIIIIIIIIIIIIGIIIIIIIIIIIHIHHHHIIIIIHIIIHIIIIHIIIIIIIIHIIIIHHIIIHGIHIDDDDD
@HISEQ:969:HM2KJBCX2:2:1101:2025:87883 2:N:0:ACTATGCA
GTGCTTGTGTAGCCCAACTATCCCTATTTATCATTACGTCAATCCTAGAAACCAACAAAATAGGTTTGAACGTCCTATTTCATTATTCCATGCTAATGTATTCAAGCAAATATGCCTGCTTTACACACTCTAATTTTTTCAAAGTAACAGTCCTGTTTCCCTGCAACACCAAATTAATGACATTACAGTTCTTCAGAAAGGAGGAATCAGCGAGACCAGTTCATACCAGTGGCACGACCAGCCTGCTGACCCCGAAATTCAACTACGAGCTTTTTAACTGCAACAACTTTAATATACGCTATTGGAGCTGGAATTACCGCGGCTGCTGGCACCAGACTTGCCCTCCAA
+
@B@D@HF<DC1<F@1CC0D1FEEC1FGHE?F1D1<11<<F0<FHHH?G<D1EEE1E1<FHHIHHD@@CGHI1G@0<CC<F<CCH1<1<CHHH11<CFGH@D1@<<D8FCHF@G<CEF1HHHGC$AB8<CEBDG>GC@CCHHH?HGADF?E<1EHF91@HGGC5GCDCDHC,@D00H1GCD<@@?HH<<C<<D-HHEEC<>@H@CCHCFGHIHHHHEGD<F1HD1FFCEEHH@CCCEG:<1DEEG@FCA</HHCFC?HFIIHHEEED1D10C?HGC1<G<<F@CHHHHG?@HHIHEIIIIHHHHH@GHF@??F?HHCIIHHFIHHIHEHHHIHIIHGGEH@<@G@@@B@
@HISEQ:969:HM2KJBCX2:2:1101:6726:87876 2:N:0:ACTATGCA
GTGCTTGTGTAGCCCAACTATCCCTATTAATCATTACGTCAACCCTAGAAACCAACAAAATAGGATCAAACGTCCTATTTTATTATTCCATGCTAATGTATTCAAGCGTTAGCCTGCTTTAAACACTCTAATTTTTTCAAAGTAACAGTCCTGTTTCCCCGCAACACCAAATTAATGGCATCACGGTTCTTCAAGAAGGAGGAATCAGCGAGGCCAGTTCATACCATTGGCACGACCAACCTGCTGACCCCGAAATTCAACTACGAGCTTTTTAACTGCAACAACTTTAATATACGCTATTGGAGCTGGAATTACCGCGGCTGCTGGCACCAGACTTGCCCTCCAA
+
DDDBDHHHHIIIHECHEHIIHIHEHHIEHHHHIIHHHHHHIDIH@E?GHCHHCEHHIEHIHHF@CFHHGGCHHHHHHHHEFHIIIIIH?GHHHIHIIIIIIHHHHHGGHIIIIIHGGIHHHHBFGHIHIIIIIHHHHHEIIIIIHHHHHHEGHHIGIIIIIIIHIHIHHHHHHHHHHIIIHH@IIHHHIHHIHIHIIIIIIIHHGIIII<HHIIHIIIIIIIIIIIGIIIIIIHEIHHFIIHHGCIHIIIIHIIHHHIIIIHHIIIIIIIIIIIHIIIIIIIIHIIIHHHHIIHIIIIIIIGIHIIIIIIIIGIIIIIIIIGIIIIIIHIIHIIIIIIIIHDCDDB
@HISEQ:969:HM2KJBCX2:2:1101:18899:88068 2:N:0:ACTATGCA
GTGCTTGTGTAGCCCAACATCCCTATTAATCATTACGTCAATCCTAGAAACCAACAAAATAGGATCGAACGTCCTATTTCATTATTCCATGCTAATGTATTCAAGCGTTAGCCTGCTTTAAACACTCTAATTTTTTCAAAGTAACAGTCCTGTTTCCCTGCAACACCAAATTAATGACATTACAGTTCTTCAAGAAGGAGGAATCAGTAAAGCCAGTACATACCATAGGCACGACCAACCTACTGACCCCGAAATTCAACTACGAGCTTTTTAACTGCAACAACTTTAATATACGCTATTGGAGCTGGAATTACCGCGGCTGCTGGCACCAGACTTGCCCTCCAA
+
DDDCDIHIIIIHIIIHIIIIIIIIIIIIIIHIIIIHHIIIIIIIHIIIIHIHIIIIIIIIHIHIIIHHEHHHIIIIIIIIIIIIIHIHIIIIIIIIIGIIIIIIIIIIIIIHHHIIHHIIGHHIIIIIIIIIIIIIIHHIHHHIIIIIIIIIHHIIIIIIIIIIIIHFIIIHHIIIIIIIIIIHIIIIGIIIIIIIIIIIIIIIIIIIIIIIIIIIIIIIIIIIIIIIIIIIIIIIIHIIHHGFGEIIIIIIIIIIIIIIIIIIIIIIIIIIIIIIIIIIIIIIHHIIIIIHIIIIIIHHHIIIIIIIIIIIIIIIIIIIIIIIIIIIIIIIIIIIIIIIDDDDD
@HISEQ:969:HM2KJBCX2:2:1101:19529:88179 2:N:0:ACTATGCA
GTGCTTGTGTAGCCCAACTATCCCTATTAATCATTACGGTGATCCTAGAAACCAACAAAATAGAACCATGCCGTCCTATTCTATTATTCCATGCTAATGTATTCGAGCAAAATGCCTGCTTTAAACACTCTAATTTTTTCAAGGTAAAGGTCCTGGTTCCACATGACACCCAATTAAGGACATCATGCTTCTCCAGAAGGTGAGAAATCAACTGCGACAGTTCATACCCCTTAAGGCACGACCATCACGTCAATCCCGAAATTCAACTACGAGCTTTTTAACTGCAACAACTTTAATATACGCTATTGGAGCTGGAATTACCGCGGCTGCTGGCACCAGACTTGCCCTCCAA
+
DDDCDIIIHIIIIIIIIIIIIIIIIIIIIIIIIIHHIIIIIIIIIIIIHHIIIIIIIIIHIIIIIIIIIIIHIIIIIIGIIIIIIIIIIHIIIIHIHHHHHCHHHIHIIIHIIIIIIGHHGIGHHIIIIIIHCHHHHHHIIIIIIIIIIIHGIHEEIHIIIHHHHHIIIHIIIIHHHHIIIIIIIIIIHGIHIIIIIIIGIHIHIIHGIIIIIIIHIIIHIHIIII=IIIHIIIIIIIIIIIIIIHIIHHEIHGHHGEIIHIHIIIIHHHHHEIIIIGIHGIIIIIIHEHHHIIIIIIIIHGIIIIHFIHIIHHHIIIIIIIIIIIIIHHIIIHIIIHIIIIIIIIIDDDDD
@HISEQ:969:HM2KJBCX2:2:1101:12029:89066 2:N:0:ACTATGCA
GTGCTTGTGTAGCCCAACTATCCCTATTAATCATTACGGTGATCCTAGAAACCAACAAAATAGAACCATGCCGTCCTATTCTATTATTCCATGCTAATGTATTCGAGCAAAAATGCCTGCTTTAAACACTCTAATTTTTTCAAGGTAAAGGTCCTGGATCCGCAAGACACCCAATAAAGGACATCAAGTTTCTCCAGAAGGTGAGAAATCAACAGTAACAGTTCATACCCCTTAAGGCATGACCATCACGTCAATCCCGAAATTCAACTACGAGCTTTTTAACTGCAACAACTTTAATATACGCTATTGGAGCTGGAATTACCGCGGCTGCTGGCACCAGACTTGCCCTCCAA
+
ADDDDHHIIIIHIIIIIIIIIHIIIHIIIIIIIIGGGHIHIIIIIIIIIIIIIIIIIIIHIIIIIIIIIIGHIHIIIIIHIIGIIIIIGIHIIGEHIFHHHHHIIIHIIIIIIHIIIIEGHHHIIIIIIIEIIIIIIIHIIIIIIHIIIIIIIIIIIHGIIIIIIIHGHIHIIIIIIIIIIIIIHIHIIIHIIIIIIHIIIIIIIIIIIIIIIHHHIIIIIIIIIIIIIIHIIIIIHIIIIIIIIIIHIIHFIIIIIIIIIIIIIIIIIIIIIIIIIIIIIIIIIIIIIIIIIIIIIHIHHIIIIIIIIIIIIIIIIIHIIIIIIIIIIIIIIIIIIIIIIIIIIIIIDDDDD
@HISEQ:969:HM2KJBCX2:2:1101:5165:88838 2:N:0:ACTATGCA
GTGCTTGTGTAGCCCAACTATCCCTATTAATCATTACGTCAATCCTAGAAACCAACAAAATAGGATCGAACGTCCTATTTCATTATTCCATGCTAATGTATTCAAGCGTTAGCCTGCTTTAAACACTCTAATTTTTTCAAAGTAACAGTCCTGTTTCCCTGCAACACCAAATTAATGACATTACAGTTCTTCAAGAAGGAGGAATCAGTAAAGCCAGTACATACCATTGGCACGACCAACCTACTGACCCCGAAATTCAACTACGAGCTTTTTAACTGCAACAACTTTAATATACGCTATTGGAGCTGGAATTACCGCGGCTGCTGGCACCAGACTTGCCCTCCAA
+
DDDDDIIIIIIIIIIHIIIIIIIIIIIIIIIIIIIIIIIIIIIIIIIIIIIIIIIIIIHIIIIIIIIHHIHIIIIIIIIIIIIIIIIIHIIIHIIIIIHIIIIIIIHIHIIIHIIIIIIIIIHIIIIGHIHIIIIIIIIIIIIIIIIIIIHIIIIIIIIIIIIIIIIIIIHHIHIIIIIIIIIIIIHHHIIIIIHIIIIIIIIIHIIIIIIIIIIIIIIIIIIIIIIIII=IIIIIIIIIIIHGGIIIIIIIIIIIIIIIIIIIIIIIIIIIIIIIIIIIIIHIIIIIIIIIIIIIIIIIIIIIIIIIIIIIIIIIIIIIIIIIIIIIIIIIIIIIIHIIIDDDDD
@HISEQ:969:HM2KJBCX2:2:1101:20809:89799 2:N:0:ACTATGCA
GTGCTTGTGTAGCCCAACTATCCCTATTAATCATTACGTCAATCCTAGAAACCAACAAAATAGGATCGAACGTCCTATTTCATTATTCCATGCTAATGTATTCAAGCGTTAGCCTGCTTTAAACACTCTAATTTTTTCAAAGTAACAGTCCTGTTTCCCTGCAACACCAAATTAATGACATTACAGTTCTTCAGAAAGGAGGAATCAGCGAAGCCAGTGCATACCAGTGGCACGACCAACCTGCTGACCCCGAAATTCAACTACGAGCTTTTTAACTGCAACAACTTTAATATACGCTATTGGAGCTGGAATTACCGCGGCTGCTGGCACCAGACTTGCCCTCCAA
+
BDDDDIIIGHHECEHHIIIIHHIHIIIIIIIIHHIIIFHHHHGHIEHIIIIIIIIIIIIIIIGHIGGHEHHH@HIIIIIHIEFGHIHHHEHHIGHIIIIIIEHHHHEIIHIEGHIHGHHEHHFHHIHHIHIIIIIHHHGHHIIIHHIGHGIIFHHIIFEHFHIIIIHIHHHIIIIIHHHHIIIIHHIIHIIIIHFHIHHGIGIIIHIHIIIIIIIIIIIHHIIHII=HGIIIHHHHHHFHIIHF<ECHHCGIIIHHIIIIIIIIIIHIIIIIIHHIIIIHIIHIIIIIIIIIIIIIIIHHHIIIIIIIIIIIIIIIIIIIIIIIIIIIIIIIIHHHIHIIIDDDDC
@HISEQ:969:HM2KJBCX2:2:1101:8106:91335 2:N:0:ACTATGCA
GTGCTTGTGTAGCCCAACTATCCCTATTAATCATTACGTCAATCCTAGAAACCAACAAAATAGGATCGAACGTCCTATTTCATTATTCCATGCTAATGTATTCAAGCGTTAGCTTGCTTTAAACACTCTAATTTTTTCAAAGTAACAGTCCAAATTCCCCGCAACACCAAATTAATGGCATTACGGATCATCAGGAAGGAGGAATCAGTAAGACCGGTACATACCAGAGGCATGACCAATCTACTAACCCCGAAATTCAACTACGAGCTTTTTAACTGCAACAACTTTAATATACGCTATTGGAGCTGGAATTACCGCGGCTGCTGGCACCAGACTTGCCCTCCAA
+
ADB?DHIIIIIEHIIGHIIIIIIIIIHIIHHHHHHIHHIIIIIIIIIIIIHHIIIIIEHGHIIGCHICEHHCCHIHHH?FHHHHIHHIHIGHCEHIHHHEHHCHIGFHHIIHHHIHG@CHHHHHII?GEHEHIHHHHHHHHHHIHIHIGHFIHHEFHHHCDHIHHIHHIIHHIIHHEHFIIIHHE?IIIHHHHHHFEIHEGEGGHIIIHIHCGIGIHHHGHIHIIHHHHEHIIGFEHIHFHHHHHHIGHGIGIIIHEHIHIIIIHIIIHIHEIHHHGIIHHHEHHHHIHIIIHHIIHIIHGHHHHIIIIHHHIIIIGIIHHFIIHHGEHIIIIIIHHGHHFDDBDD
@HISEQ:969:HM2KJBCX2:2:1101:9518:92140 2:N:0:ACTATGTA
GTGCTTGTGTAGCCCAACTATCCCTATTAATCATTACGTCAATCCTAGAAACCAACAAAATAGGATCGAACGTCCTATTTCATTATTCCATGCTAATGTATTCAAGCGTTAGCTTGCTTTAAACACTCTAATTTTTTCAAAGTAACAGTCCAAATTCCCCGCAACACCAAATTAATGGCATTACGGATCATCAGGAAGGAGGAATCAGTGAGACCAGTACATACCAGAGGCATGACCAATCTACTAACCCCGAAATTCAACTACGAGCTTTTTAACTGCAACAACTTTAATATACGCTATTGGAGCTGGAATTACCGCGGCTGCTGGCACCAGACTTGCCCTCCAA
+
DBBDDEHHIIIHIIIHIIIIIHIIIIIIIEGHHHIIIIIIIIIHIIIIHHIIGHHIIIIHHEHFHHIIIIHIIIIHHIEHHEHIIHHEHHCGHHEHHHHEFDGHHGEHHHHHHEIHHHHHHHHIIIIIIIIIIHIGIGIIIIIHHHGGGEEFHHHHFHHIEHCEHHHIHHIIHIHHHHFHIIIHHHHGFFHHHHFCIIHEIIHIIIHIHIIIHIGIIIHHGBHHGHIIIFHIIIHCHHH3EIHEFFC<IIIIHFHHGECH?HHDHGIHIIIIHHHGIHHIHHHEG@IIHFIHGDCEGHFDFGIHHFCIIHHHHIIHIGIIIIIHCHGIHIIIIHIIIGIIHDADD@
@HISEQ:969:HM2KJBCX2:2:1101:12248:92615 2:N:0:ACTATGCA
GTGCTTGTGTAGCCCAACTATCCCTATTAATCATTACGTCGATCCTAGAAACCAACAAAATAGGTTCGATCGTCCTATTTCGTTATTCCATGCTAATGTATTCAAGCGCGAGCCTGCTTTAAGCACTCTAATTTTTTCAAAGTAACAGTCCTGTTTCCCCGCAACAACAAATTAATGCCATCACGGTTCTACAAGAAGGAGGGACCAGTGAGGCCAGTGCATACCAGTGGCACGACCAACCTACTGGCCCCGAAATTCAACTACGAGCTTTTTAACTGCAACAACTTTAATATACGCTATTGGAGCTGGAATTACCGCGGCTGCTGGCACCAGACTTGCCCTCCAA
+
<D@0DE<GCGEH1<1<DC1D1<DE1<D<GHICEE?CGH1<C<11<<1FCHHF1CC@EHI@@<FH1<DHHCECD1CEH?1@1DHGHIIIFHHHCHEC?6<CFCH@FC6CFF@HHH?F?F1?DCGHHHEHHHEHHECHE1B<EGCHGHFH@F?CHG@<D<CHHHDCC8<E?DFF?GCHHF<@EHIEEG7DD<F1CHHCHG<BHH<G6EHHEEHHHHGIHHC?GGCD?FHIHDEED@HHCG0%7IH@CGC/C/1GHHIHIHC<1CHEG1HHHHEG?EC?HHEFC<HF@@CHGIIHFE?@F@@CFCHED1CIHHF1DIHF<?HF1HEGHHHHHHDD<C@CC<CD1@D<0<
@HISEQ:969:HM2KJBCX2:2:1101:2578:92965 2:N:0:ACTATGCA
GTGCTTGTGTAGCCCAACTATCCCTATTAATCATTACGTCGATCCTAGAAACCAACAAAATAGGGTCAAACGTCCTATTTCATTATTCCATGCTAATGTATTCAAGCGTGTGCCTGCTTTAAACACTCTAATTTTTTCAAAGTAACGGTCCTGATTCCCCATGACACCAAATTAATGACATCACAGTTCGTCAGAAGGTAGAAATCAATAATACCAGTGCATACCGGAGGCACGACCAATATATTGATCCCGAAATTCAACTACGAGCTTTTTAACTGCAACAACTTTAATATACGCTATTGGAGCTGGAATTACCGCGGCTGCTGGCACCAGACTTGCCCTCCAA
+
DDDDDIIIIIIIGFHIGHIIIHIIIIIIIIIHFHIIIIIFHHHHHHHIIIIIHHIGIIIHIGIHHIEHHHDHHHIHIHHIIIIIIIIIIIIIGIIHHHHIIHHHIIIHIIIHIGIIIHIHIIHIIIHIIIIIIIIHHIIHHIIIHHHIIIIIIIHHIIIIIIIIIIIIIHIHIIIIIIIIIIIIIIGIIIIIIIIIIIIIIIIIHIIIIIIIIIIIIIIIIIIGIIIIIIIIIIIIIIIIIIIIHIIIIIIIIIIIIIIIIIIHIEIIIIIIIIIIIHIIIIIIIIIIIIIIIIIIHHGGFIIIIIIIIIIIIIIIIIHIIIIIIIIIIIIIIIIIIIIIIDDDDD
@HISEQ:969:HM2KJBCX2:2:1101:14122:93249 2:N:0:ACTATGCA
GTGCTTGTGTAGCCCAACTATCCCTATTAATCATTACGTCAATCCTAGAAACCAACAAAATAGGATCGAACGTCCTATTTCATTATTCCATGCTAATGTATTCAAGCGTTAGCTTGCTTTAAACACTCTAATTTTTTCAAAGTAACAGTCCAAATTCCCCGCAACACCAAATTAATGGCATTACGGCTCATCAGGAAGGAGGAATCAGTGAGACCAGTGCATACCGATGGCATGACCAATCTACTAACCCCGAAATTCAACTACGAGCTTTTTAACTGCAACAACTTTAATATACGCTATTGGAGCTGGAATTACCGCGGCTGCTGGCACCAGACTTGCCC
+
DDDCDIIIIIIIIGHIIHIIIIHIIIIIIIIIHIIHIIIIIIIGHIIIIIIIGIHIIIIIIIHFHIHHIGHHIIGHEHHHHHHIIIIHIIIIIIHIHIHHIHHHIIIIIIIIIIIIIIIIHHIICHIIIHIIIIIIIHIIIIIIIIIHIIIIHHHIIIHIHIIHHGGIIIIHHIIIIHIIIIHHHIIII;IIGIIIIIIIIIIIIHIIIIIIHFGH#IIIIHIGIIHIIIHIIIIIIIIHIIIIHIHIIIIIIIIIIHHIIIHIIIIHIIIIIHHIIIHHIHIIIIIGIHIIIIIIIIIIIIIIIIIIIIIIHIIIIHHIHIHIIIIIIIIIIIHIDDDDD
@HISEQ:969:HM2KJBCX2:2:1101:15375:92496 2:N:0:ACTATGCA
GTGCTTGTGTAGGTGCTTCCCAACTATCCCTATTAATCATTACGTCAATCCTAGAAACCAACAAAATAGGATCAACGTCCTATTTCATTATTCCATGCTAATGTATTCAAGCGCGAGCCTGCTTTAAACACTCTAATTTTTTCAAAGTAACAGTCCTGATTCCCCACCACACCAAATTAATGACATGATGGTTCGTCAGAAGGTAGGAATCAGTAACACCAGTACGTACCGAAGGCACGACCAGCGTACTAATCCCGAAATTCAACTACGAGCTTTTTAACTGCAACAACTTTAATATACGCTATTGGAGCTGGAATTACCGCGGCTGCTGGCACCAGACTTGCCCTCCAA
+
0DDDDIHHHIHHIIIIIIIHHHHGHIHEFHIIIIIIIIIIHIIIIIIIIIIIIIIGGHHHHIHHHIIIIH?HHHEHHHHHHHHHIIIIIHIGCHFHEFGHIHGHHIIIHIIIGIHHIHHIIHHHHHCHHGIIHGIIIIIIHHFFHHHHHIHIHEIIIHHHIIHIHHHHHHHHHHIIIIIIHHGIIIHIIIIIIIIIIIIIIHIIIIIIIIIIIIHIHHIIIIIIHIIIHIIHIIIHDIIHIIIIIIIFHHIIIIIIIIIIIHIIHHIIIIHIIHHIIIIIIIIIIIIIIHHIIIIIIHHHIIIIIIIIIIIIIIIIHIIHIIIIIIIIIIIIIIHIIIIIIIIIIIDDDDD
@HISEQ:969:HM2KJBCX2:2:1101:19210:93032 2:N:0:ACTATGCA
GTGCTTGTGTAGCCCAACTATCCCTATTAATCATTACAACGGTCCTAGAAACCAACAAAATAGAATCGTTGTCCTATTCTATTATTCCATGCTAATGTATTCTGGCATATGCCTGCTTTAAACACTCTAATTTTTTCAAGGTAAAGGTCTTGGCTCCGAGCAACACCCAATAAAGGGCATTACCCTTCCCCAAGCGGTGAGGCCCAACCGACCAGTACTCGTTACAAGAACGGACCAATCGGCCAAACCCAAAATTCAACTACGAGCTTTTTAACTGCAACAACTTTAATATACGCTATTGGAGCTGGAATTACCGCGGCTGCTGGCACCAGACTTGCCCTCCAA
+
@DBBDIHIGHEHFC?D@C<FEHHGGGEHHHIFI@HEEH?H//<@FFEHECHHEG@HCHH@GHHICHHEHHFH?1G1<@<C@GEHII@HEHE1<D@CCHGIIHHIHEHCHHCEFGH8DGEHHH?FDB@DH1HHHHHFHGGIHIHGHHHHECFGHDHHGGCEAEH?FC0IHHGEH:@@EHG<CCDHFCD?/DHE4<HEGCG@GGCEFEECCCH@CFHGIHEAGHCHHHE@EDCC<CGCCFCHFF0ED000IHHEFIHHD1HE0CC<11HCG@CHIHFFEGHF@CF@IHHHH@IHECCIIHHIIHEEEHG<?HCCCCCDHFE@@ECHEHH@EHHHHHHHHHGHDAD@D
@HISEQ:969:HM2KJBCX2:2:1101:8623:92841 2:N:0:ACTATGCA
GTGCTTGTGTAGCCCAACTATCCCTATTAATCATTACGTCGATCCTAGAAACCAACAAAATAGAATCAAACGTCCTATTTCGTTATTCCATGCTAATGTATTCAAGCGTGAGCCTGCTTTAAACACTCTAATTTTTTCAAAGTAACAGTCCTGATTCCCCATGACACCAAATTAATGACATCATGGTTCGTCAGAAGGTAGGAATCAATAATACCAGTACGTACAATAGCACGACCAATAAATTGATCCCGAAATTCAACTACGAGCTTTTTAACTGCAACAACTTTAATATACGCTATTGGAGCTGGAATTACCGCGGCTGCTGGCACCAGACTTGCCCTCCAA
+
BDDCDHIIIIIHIIIIIIIIIIIIIIIIIIIIIIIGHFIIIIIHIIIHIIIIIIHIIHIIIGEHIIHHGHHIIIIIHIIIHIIIIIIHGHIIIIIIIIIIIIIIIIIIIIHHHIIIIHIIIHIIHIIHIIIIIIIHIIIIIIIIIIIIIIIIIIIIIIIIIIIIIIIIIIIIHIIIIHIHIIIIIIIIIIHIIIIIIIIIIGIIIIIIIIIIHIIIHIIIIIIIIIIIIIIIHIIIIIIHIHIHIIIIIIIIIHIIIHIIIIIIIIIIIIIIIIIIIIIIIIHIIIIIIIIIIIIIIIIIIIIIIIIIIIIIIIGIIIIIIIIIHIIIIIIIIHIIIIIIDDDDD
@HISEQ:969:HM2KJBCX2:2:1101:4188:93167 2:N:0:ACTATGCA
GTGCTTGTGTAGACCAACTATCCCTATTAATCATTACGTCAATCCTAGAAACCAACAAAAATAGGATCGAACGTCCTATTTCATTATTCCATGCTAATGTATTCAAGCGTTAGCCTGCTTTAAACACTCTAATTTTTTCAAAGTAACAGTCCAGTTTCCCCGCAACACCAAATTAATGGCATTACGGTTCATCAGGAAGGAGGAATCAGTAAGACCAGTACGTACCAATGGCACGACCAATCTACTAACCCCGAAATTCAACTACGAGCTTTTTAACTGCAACAACTTTAATATACGCTATTGGAGCTGGAATTACCGCGGCTGCTGGCACCAGACTTGCCCTCCAA
+
DDDDDHIIIIIIIIIIIIIIIIIIIIIIIIIIIIIIIIIHIIIIIHHIHIIFGHIIIIIIIIIIH@FHEHIIHIIIHHHHIIIIIHHIHIIHIHFHIIIIHHGIHHHIIIIIIIIIHGIIIIIHHHHEHIIIIIIIIHIIHHIIIIIIHHFHHHIIIIGIHIIIIIIIHIHFFHHIIIIIIIHIIIHGIIIIIIIIIIIIIIIIIIIIIIIIIIIIIIIIIHIIIIIIIIIHIIIIIIIIHIIHHHIHIIIIIIIIIHIHIIIHIIIIIIIIIIIIIIIIIIIIHIIIIIIHHHIIIIIIIHIIIIIIIHIIIIIIIIIIIIIIIIIIIIIIIIIIIIIIIIDDDDD
@HISEQ:969:HM2KJBCX2:2:1101:19724:94331 2:N:0:ACTATGCA
GTGCTTGTGTAGCCCAACTATCCCTATTAATCATTACGTCAATCCTAGAAACCAACAAAATAGGATCGAACGTCCTATTTCATTATTCCATGCTAATGTATTCAAGCGTTAGCCTGCTTTAAACACTCTAATTTTTTCAAAGTAACAGTCCTGTTTCCCTGCAACACCAAATTAATGACATTACAGTTCTTCAAGAAGGAGGAATCAGTAAAGCCAGTACATACCATAGGCACGACCAACCTACTGACCCCGAAATTCAACTACGAGCTTTTTAACTGCAACAACTTTAATATACGCTATTGGAGCTGGAATTACCGCGGCTGCTGGCACCAGACTTGCCCTCCAA
+
DDDDDIIIIIIIIIIIIIIIIIIIIIIIIIIIIIIIIIIIIIIIIIIIIIIHHHIIIIIIIIIHIIIIIIHIHIIIIIIIIIIIIIIIHIIIHIIIIIIIIIIIIIIIIIIIIIIIHIIIIIIIIIIIHIIIIIIIIHIHIIIIIIIIIIIHHIHIIHIIIIIIIHIIIIIHHIIIIIHHIIIHIIIHIIHIIIIIIIIIIIIIIIIIIIIIIIIIHHIIIIIIIIIIIHIIIIIIIIIIIIIHGIHHIIIIIIIIHIIIIIIIIIHIIIIIIIIIIIIIIIIIIIIIIIIIIIIIIIIIIIIIIIIIIIIIIIIIIIIIIIIIIIIIIIIIIIIIIIIIIDDDDD
@HISEQ:969:HM2KJBCX2:2:1101:14320:96186 2:N:0:ACTATGCA
GTGCTTGTGTAGCCCAACTATCCCTATTAATCATTACGTCAATCCTAGAAACCAACAAAATAGGATCGAACGTCCTATTTCATTATTCCATGCTAATGTATTCAAGCGTTAGCCTGCTTTAAACACTCTAATTTTTTCAAAGTAACAGTCCTGTTTCCCTGCAACACCAAATTAATGACATTACAGTTCTTCAGAAAGGAGGAATCAGCGAAGCCAGTACATACCAGTGGCACGACCAACCTGCTGACCCCGAAATTCAACTACGAGCTTTTTAACTGCAACAACTTTAATATACGCTATTGGAGCTGGAATTACCGCGGCTGCTGGCACCAGACTTGCCCTCCAA
+
DDDDDHIIIIIIIHIIIHHIIIIIIIIIIIIIHIIIHIIIIIIHHIIIIIIIIIIIIIIIIIIHHIIDHIHIHIIIIIHIEHIIIIIIIIIIGHIHIHIIHIIIIIIIIIIIIIIIIIIIIHHIHIIIIIIIIIIIIIIHIIIIIHIIIHIHIIIIIIIIIIIIIIIIIIHIIIIIIIIIIIIIIIIIIGIIIIIIIIIHIIIIIIIIIIIIIIIIIIIIIIIIIIIIIIIIIIIIIIIIIIIHGIHIIIIIIIIIIIIIIIIIIIIIIIIIIHHIIIIIIIIIIIIIIIIIIIIIIIIHHIIIIIIIIIIIIIIIIIIIIIIIIIIIIIIIIIIIIIIIIDDDDD
@HISEQ:969:HM2KJBCX2:2:1101:8695:96496 2:N:0:ACTATGCA
GTGCTTGTGTAGCCCAACTATCCCTATTAATCATTACGGTGATTCAGAAACCAACAAAACAGGACCACCGTCCTATTCTATTATTCCATGCTAATGTATTCAGACGTAAGCCTGCTTTGAACACTCTAATTTTTTCAAGGTAAAGGTCCTGGTTTCCCACCACGCTAAATTAATAACATGATAGTTCCCCAGAAGGTAGAAATTCTACACACCAGTACAGACTTGTTAGCCCGACCAACGGCAGAATCCCGAAATTCAACTACGAGCTTTTTAACTGCAACAACTTTAATATACGCTATTGGAGCTGGAATTACCGCGGCTGCTGGCACCAGACTTGCCCTCCAA
+
DDDDDIIIIIIIIIHIIIIIIIIIIIIIIIIIIIIIIIIHHIIIIIIHIHHHIIIIIHIIIIHIIIIIIIIIIIIIIIIIIIIIIIIIIIFHIHIIIIIIIIHHHHIHIIHIIIIIIIIIIIIIIIIIIHHIIIIIIIIHHIIIIIIIIIIIHIIIIIIIIIIIIIIIIIIIIIIIIIIIIIIIIIIIHIIIIIHIIIIIIIIIIIIIIIIIIIIIIIIIIIIIIIIIIIIIIIIIIIIHD1HHIIIIIIIIIIIIIIIIIIIIIIIIIIIIIIIIIIIIIIIIIIIIIIIHIIIIIIIIIIIIIIIIIHIIIIIIIIIIIIIIIIIIIIIIIIIIIIIIDDDDD
@HISEQ:969:HM2KJBCX2:2:1101:16242:96316 2:N:0:ACTATGCA
GTGCTTGTGTAGCCCAACTATCCCTATTAATCATTACGTCAATCCTAGAAACCAACAAAATAGGATCGAACGTCCTATTTCATTATTCCATGCTAATGTATTCAAGCGTTAGCTTGCTTTAAACACTCTAATTTTTTCAAAGTAACAGTCCAAATTCCCCGCAACACCAAATTAATGGCATTACGGATCATCAGGAAGGAGGAATCAGTGAGACCAGTACATACCAGAGGCATGACCAATCTACTAACCCCGAAATTCAACTACGAGCTTTTTAACTGCAACAACTTTAATATACGCTATTGGAGCTGGAATTACCGCGGCTGCTGGCACCAGACTTGCCCTCCAA
+
DDDDDIIIIIIIIIIIHIIIIIIIHIIIIIIHHIIIHIIIIIIIGGIHIIIIIHIIIHFHIHIIHHIIHIIHHIIIIIIIIIIIIIIIIIII?HHHIIIIIIIHIIIIIHIIIIIIHIIIIIHIIIIIIIIHIIIIIIIIIIIHIIIIIIIHHFGHIIIIIIIIIIIIIHIIIIHHIIIIIIIIIIIIIIIIIIIIIIIIIHIIIHIIHHHIIIIIIIIIIIIIIIIIHIIIIIIIIIIIIIHHIIIIIIIHIIIHHIIIIIIIIIIIIIIIIIIIIIIIIIIIIIIIIIIIIIHIIIIIIIIIIIIIIIIIIIIIIIIIIIIIIIIIIIIIIIIIIIIIHDDDDD
@HISEQ:969:HM2KJBCX2:2:1101:13938:97365 2:N:0:ACTATGCA
GTGCTTGTGTAGCCCAACTATCCCTATTAATCATTACGTCGATCCTAGAAACCAACAAAATAGAATCAAACGTCCTATTTCGTTATTCCATGCTAATGTATTCAAGCGTGAGCCTGCTTTAAACACTCTAATTTTTTCAAAGTAACAGTCCTGATTCCCCATGACACCAAATTAATGACATCATGGTTCGTCAGAAGGTAGGAATCAATAATACCAGTTCGTACAATAGCACGACCAATAAATTGATCCCGAAATTCAACTACGAGCTTTTTAACTGCAACAACTTTAATATACGCTATTGGAGCTGGAATTACCGCGGCTGCTGGCACCAGACTTGCCCTCCAA
+
BDBBDIIIIIIIHIHIHIIIIIIIIGIIIHIIIIIIIIIIHIIIIIGIIIIHIIIIIIIIGHGHHIIIIHIIIGHIIIIIIIIIIIHCHIHIIIIIIIIIIHIIIIIIIIIIIIIIIIHIHIIHIIHIIIIIHHHHIIIIIIIIIIHIIIIIHIIIIHHIIIIIIIIIHIIHIIIIIIIIIIIIIIIIHIIIIIIIIIIIIHIIHIIIIIIIIIIIIIHIII=<IIIIIIIIIIIIIIIIIIHHIIIIIIIIIHIIIIIIIIIHGHIIIIIIIIIIIIIIIIIIIIIIIIIIIIIIIIIIIIIIIIIIIIIIIIIIIIIIIIIIIIIIIIIIIIIIIIIIDDDDD
@HISEQ:969:HM2KJBCX2:2:1101:4269:97152 2:N:0:ACTACGCA
GTGCTTGTGTAGCCCAACTATCCCTATTAATCATTACGGTGATCCTAGAAACCAACAAAATAGAACCATGCCGTCCTATTTTATTATTCCATGCTAATCTATTCAAGCACAAGCCTGCTTTAAGCACTCTAATTTTTTCAAGGTAATAGCTCTGCTTCCCCAACGCACTAACTTAATAGCATGCTGGTTGTTCAGAAGGTAGGAATTCATCAGGCCAGTGCGGACAGTGAAGCCCGACCAACCAACAAACTCCGAAATTCAACTACGAGCTTTTTAACTGCAACAACTTTAATATACGCTATTGGAGCTGGAATTACCGCGGCTGCTGGCACCAGACTTGCCCTCCAA
+
DDDDDIIIIIIIIIIIIIIIIIIIIIIIIIIIIHIIIIHIIIIIIIIIIIIIIIIIIGIIIIIIIIIIIIIIIIIIIIIHIIIIIIIIIIIIIIIIIIIIIHHHIIIIIIIIIHIIIIIIIHIIIIIIIIIIIIIIIIIIIIIIIIIIIIIIIIIIIIIIIIIIIIIIIIIIIIIIIIIIHIIIIIIIIIIIIIIIIIIHIIIIIIIIIIIIIIIIIIIIHIIIIIIIIIIIIIIIIIIIHHH1IHHIIIIIIIIIIIIIIIIIIIIIIIIIIIIIIIIIIIIIIIIHIIIIIIIIIIIIIIIIIIHIIIIIIIIIIIIIIIIIHIIIIIIIIIIIIIIIIHIDDDDD
@HISEQ:969:HM2KJBCX2:2:1101:4382:97959 2:N:0:ACTATGCA
GTGCTTGTGTAGCCCAACTATCCCTATTAATCATTACGTCAATCCTAGAAACCAACAAAATAGGATCGAACGTCCTATTTCATTATTCCATGCTAATGTATTCAAGCGTTAGCCTGCTTTAAACACTCTAATTTTTTCAAAGTAACAGTCCTGTTTCCCTGCAACACCAAATTAATGACATTACAGTTCTTCAAGAAGGAGGAATCAGTAAAGCCAGTACATACCATTGGCACGACCAACCTACTGACCCCGAAATTCAACTACGAGCTTTTTAACTGCAACAACTTTAATATACGCTATTGGAGCTGGAATTACCGCGGCTGCTGGCACCAGACTTGCCCTCCAA
+
BDADDHIIHHHHHHFHGHGFHHHHIIIIIIIGHIIHIGFHHFHHIHHHIGIIHHIIIIIIHHH1CGHIHIII@EHGIHIHHHIHGIIIHHIGHHFHHHIHHHFHHFGHIHHHIIHHCHHHHHIIHHIEHHHIHHIIHHHHIHHHIIIIHIHHHHHHIIIIHHHHHIGHHIIIIHHHHHIHHIIIHHHGGHIHIIIHIIIIIHIIHIIIHIIHI;FIIIHHIFHH;HIIIHHIIHGHIHFIHIHGDHHHDGIHIIIEIHFIIHIHIIIHHIIIHHGHHHHHHHIIHG?HHHIHHHHHEFHHHIIIIHEIIGIIIHDHIIIIIIIHHIHHIIIHHHHHHIIIH@@BB@
@HISEQ:969:HM2KJBCX2:2:1101:1282:97854 2:N:0:ACTATGCA
GTGCTTGTGTAGCCCAACTATCCCTATTAATCATTACGGTGATCCTAGAAACCAACAAAATAGAACCATGCCGTCCTATTCTATTATTCCATGCTAATGTATTCGAGCAAAATGCCTGCTTTAAACACTCTAATTTTTTCAAGGTAAAGGTCCTGGTTCCACATGACACCCAATTAAGGACATCATGCTTCTCCAGAAGGTGAGAAATCAACTGCGACAGTTCATACCCCTTAAGGCACGACCATCACGTCAATCCCGAAATTCAACTACGAGCTTTTTAACTGCAACAACTTTAATATACGCTATTGGAGCTGGAATTACCGCGGCTGCTGGCACCAGACTTGCCCTCCAA
+
DDDDDIIIIIIIIIIIIIIIIIIIIIIIIIIIIIIHHHHIIIIIIIIIIIIIIIIIIIIIIIIHIIIIIIIIIIIIIIIIIIIIIIIIIIIHIIIGHIHIIHIIIIIIIIIIIHIIIIIIIIIIIHIIIIHIHIIHIIIIIHIIIIIHIIIIIIIIIIIIHIIIIIIIIIIIIIIIIIIIIIIIIIIIHIIIIIIIIIIIIIIIIIIIIIIIIIIHIIHIIIIIIIHIIIIIIIIIHIIIIIIHIIHIIHGIIIIIHIIIIIIIIIIIIIIIIIIIIIIIIIIIIIIIIIIIIIIIIIIHIIIIIIIIIIIIIIIIIIIIIIIIIIIIIIIIIIIIIIIIIIIIIHIDDDDD
@HISEQ:969:HM2KJBCX2:2:1101:18967:98786 2:N:0:ACTATGCA
GTGCTTGTGTAGCCCAACTATCCCTATTAATCATTACGGTGATCCTAGAAACCAACAAAATAGAACCATGCCGTCCTATTTTATTATTCCATGCTAATCTATTCAAGCACAAGCCTGCTTTAAGCACTCTAATTTTTTCAAGGTAATAGCTCTGCTTCCCCAACGCACTAACTTAATAGCATGATGGTTATTCAGAAGGTAGGAATTCATCAGGCCAGTACGGACAGTGAAGCCCGACCAACCGACAAACTCCGAAATTCAACTACGAGCTTTTTAACTGCAACAACTTTAATATACGCTATTGGAGCTGGAATTACCGCGGCTGCTGGCACCAGACTTGCCCTCCAA
+
DDDDDIIIIIIIIIIIIIIHHGHIIIIIHHIIIIIIIIIIIIIIIIIIFHIIIIIIGHIGHHIHHHIIIIIIIHIIIFHIIIHIIG1FHIIIIIIIHIIIHHIIIIHIIIIIIIIIIIHIIHIIIIHHIIIIHIIIIIIIIIIIIIIIIIIIIIIIHIIIIIIIIIIIIIIIIIIIIIIIIIIIIIIIIHIIIIIIIIIIIIIIIIIIIIIIIIIIIIIIIIIIIIIIIIIIIIIIIIIIIIIIIHGIHIIIIIIIIIIIIIIIIIIIIIIIIIIIIIIIIIIHIIIIIIIIIIIHIIIIIIIIIIIIIIIIIIIIIIIIIIIIIIIIIIIIIIIIIIIIIIIDDDDD
@HISEQ:969:HM2KJBCX2:2:1101:13817:98972 2:N:0:ACTATGCA
GTGCTTGTGTAGCCCAACTATCCCTATTAATCATTACGTCAATCCTAGAAACCAACAAAATAGGATCAACGTCCTATTTCATTATTCCATGCTAATGTATTCAAGCGTTAGCCTGCTTTAAACACTCTAATTTTTTCAAAGTAACAGTCCTGTTTCCCCGCAACACCAACTTAATGGCATTACGGTTCTACAAGAAGGAGGAATCAGCAAAGCCAGTGCATACCAGTGGCACGACCAACTTGCTGACCCCGAAATTCAACTACGAGCTTTTTAACTGCAACAACTTTAATATACGCTATTGGAGCTGGAATTACCGCGGCTGCTGGCACCAGACTTGCCCTCCAA
+
0<DDBGFEEHIDHHH1CGHHECG?CFHHHHEGHEEHFEHFEE?@?GCGH1FHHEGEEHHIIE?DF@H?@H0DGE<CFGFHFHHHHHHH1CGHHHCHHHCCHCGHDCH6GDGHHIIHEHHGFEEHEHG@HHHID<HIHEHHF?EEEGHIHHHFEEEIIHHEHHEIHHHHEHHHIIIHCEEGFHHIIFFHHHHHEHHHHHEFIIIIGIHIIHHHF:IIHHIGIIHGCHGIFHIHHGGHHFHAFHEDHHHIHHIIHIIHHGHEGCGIHIGIIIHHCDHIIIHIIIIHIIIIIHHEHHIIHHGGHHHHIGIIIIIIIIIIHIHIHHHEIIIIIHHIHHHIIIIHD?ABB
@HISEQ:969:HM2KJBCX2:2:1101:4143:99264 2:N:0:ACTATGCA
GTGCTTGTGTAGCCCAACTATCCCTATTAATCATTACGTCGATCCTAGAAACCAACAAAATAGAATCAAACGTCCTATTTCATTATTCCATGCTAATGTATTCAAGCGTAAGCCTGCTTTAAACACTCTAATTTTTTCAAAGTAACAGTCCTGATTCCCCACGACACCAAATTAATGACATCGCGGTTCTTCAGAAGGTAGGAACCAATAATGCCAGTGCGTACCGAAGCACGACCAACAATTTGATCCCGAAATTCAACTACGAGCTTTTTAACCGCAACAACTTTAATATACGCTATTGGAGCTGGAATTACCGCGGCTGCTGGCACCAGACTTGCCCTCCAA
+
DDDCDHIIIIIIIIIIIIIIIIIIIIIIIIIIIIIIII<FHIHIIIIIIIIIHIIIFHIIIIIHIIIIIIIIHHIIIIIIHIIIIIHIIIIGIHHIIHIIIHHIIHHHHHIHHHIIHHHHIHHIIHIIIIIHIIIIIIIHIIIIIIIIHIIGIIHIIIIGIIHHHIHIIIIIIIIIIIIIIIIIIIHIIIIIIIIIIHIIIIIIHGIIIIHIIIHIIIIIHIIIIIGIIIIIIHHEIIIIHHHHIIIHHIIIIIIIIIIIIIIIHIIIIIIIHIIIIHG@IIIIHIIIIIIIIIIIIIIIIIIIIIIIIIIIIIIIIIIIIIIIIIIIIIIIIIIHIIHIDDDDD
@HISEQ:969:HM2KJBCX2:2:1101:1422:100024 2:N:0:ACTATGCA
GTGCTTGTGTAGCCCAACTATCCCTATTAATCATTACGGTGGTCCTAGAAACCAACAAAATAGAATCATCCGTCCTATTTTATTATTCCATGCTAATGTATTCAAGCAAAATGCCTGCTTTAAACACTCTAATTTTTTCAAAGTAAAGGTCCTGGTTCCCCGCGGCACCCAATTAAGGACATCGCGGTTCTCCAGAAGGTGAGAAATTGACTACACCAGTTCATACCCCTTAAGGCACGACCGATGTGTCAATCCCGAAATTCAACTACGAGCTTTTTAACTGCAACAACTTTAATATACGCTATTGGAGCTGGAATTACCGCGGCTGCTGGCACCAGACTTGCCCTCCAA
+
?DDDDHHFHFHGHHHIIIIIIIIIII@GHHHIIHIIIHHHGICHIIIIIIIHEHIIHIIIIIIIHCFHFGHIEHHDHHHIHEHHIIIGHHIIIII?GHIHIIIIIIHIIHHIHGHGEIGHHCHGGFHGIHHIHIHHIHHIIFHHFFGHFIHGHHIIHIHHHHHFEEHFIHIIIHHIHIIIIIIHIHIHHHIGIIIIIIFGIIIIIIIIHHGIHIHIIIIIIIIIHIIIIIIIIIIIIIIIIHIIHIIIIHIIHHDHIIIIIIIHIIIIIIIIIIIIIIIIIIIHHIHHHIIIIIIIIIIIIIIIIIIIIIIIIIIGIIIHIIIIIIIIIIIIIHIIHHHIIIIGIIDDDDD
@HISEQ:969:HM2KJBCX2:2:1101:20963:99175 2:N:0:ACTATGCA
GTGCTTGTGTAGCCCAACTATCCCTATTAATCATTACGTCAATCCTAGAAACCAACAAAATAGGATCAACGTCCTATTTCATTATTCCATGCTAATGTATTCAAGCGCGAGCCTGCTTTAAACACTCTAATTTTTTCAAAGTAACAGTCCTGATTCCCCGCCACACCAAATGAATGACATGATGGTTCGTCAGAAGGTAGGAACCAGTAACACCAGTACGTACCTAAGGCACGACCAACGTACTGATCCCGAAATTCAACTACGAGCTTTTTAACTGCAACAACTTTAATATACGCTATTGGAGCTGGAATTACCGCGGCTGCTGGCACCAGACTTGCCCTCCAA
+
ADADDHHC<<F<FHIIIGCHHIIHEHICGHGHHGCHHFCGGH1GHHHEHEGHIGI=EHHHEHCFHCGHHEC<1CEF@DDECD1DG?CGHE1FCCHDG@FEF@FH@EEDDCC@C<%1DFHHHHHHIFECHB<FDG@CFDHHHGFEEC<DCGHCHHGHDHDCHHHD8CGHHEIHHFHGGCCEDDGFHDHCGHHFHGCIIIIHHHEHGHG78CGHHIHG?FEEFAIHH@CHHEFHEC<?IHHE@FCBD/C?IHHHF1IIHEHGD<HFCHHIIHDDGFGIHIHHGCCEHHG<?HCDGDHHIHIHIIIGIIIHHHHIIHDDHHHHIHIIHIIIIIFGGIIIHCGFB@D?D
@HISEQ:969:HM2KJBCX2:2:1101:4112:100622 2:N:0:ACTATGCA
GTGCTTGTGTAGCCCAACTATCCCTATTAATCATTACGTCGATCCTAGAAACCAACAAAATAGAATCAAACGTCCTATTTCATTATTCCATGCTAATGTATTCAAGCGTACGCCTGCTTTAAACACTCTAATTTTTTCAAAGTAACAGTCCTGATTCCCCACGACACCAAATTAATGACATCGCGGTTCTTCAGAAGGTAGGAACCAATAATGCCAGTACGTACCGAAGCACGACCAACAATTCGATCCCGAAATTCAACTACGAGCTTTTTAACTGCAACAACTTTAATATACGCTATTGGAGCTGGAATTACCGCGGCTGCTGGCACCAGACTTGCCCTCCAA
+
DDDDDIIIIIIIIIIIIIIIIIIIIIIIIIIIIIIIIIIIIIIIIIIIIIIIIIIIEHHIIIIIIHHHIIGHHIHEEHHEEHGHEH@H1CH?FECIHHGHIIIHGGHIGIIIIIHIIHHHIGIHHIIIIGIIIIHIHHHIIHHIIHIIIIHIIIHHIIIIIIIHHIIIIIIHIIIIIIIHIIIIIIIIIIIIIIIIIIIHIIIIIHIHHIIGIHIIIIIIIIIIIIII>IIIIII>IIIIIIHHIIIIIIIIIIIIIIIHFHIIIIIIIIIIIIIIIIIIIIIIIIIIIIIHIIIIIIHIIIIIIIIIIIIIIIIIIIIIIIIIIIIIIIIIIIIIIIIIDDDDD
@HISEQ:969:HM2KJBCX2:2:1101:3155:100842 2:N:0:ACTATGCA
GTGCTTGTGTAGCCAAACTATCCCTATTAATCATTACATCGATCCTAGAAACCAACAAAATAGAATCTGATGTCCTATTTCATTATTCCATGCTAATGTATTCAAGCGTAAGCTTGCTTTAAACACTCTAATTTTTTCAAGGTAACAGTCCTAATTCCCCATAACATCAAATAAATGACATTATGGTTCTTTAGAAGGTGAGAACCAATAAAACCAGTACATACCAAGGCATGACCGATCCCTTGATCCCGAAATTCAACTACGAGCTTTTTAACTGCAACAACTTTAATATACGCTATTGGAGCTGGAATTACCGCGGCTGCTGGCACCAGACTTGCCCTCCAA
+
DDDDDIIIIIIIIIIIIIIIIIIIIIIIIHIIIIIIIIIIIIIIIIIIIIIIIIIIIIIIIIIIIIIIIIIGIGIIHHFHHIIIIIIHIHIIIIHIIIIIIIIIIIIIIHIIIIIIIIIIIHHIIHIIIHHIIIIIIIIIIIIIIIIHIIIIIIIIIIIIIIIIIIHIIIIIIIIIIIIIIIIIIIIIIIIIIIIIIIIIIIIIIIIIIIIIIIIIIIIIIIIIIIIIIIIIIIIIIIIIIHHGIIIIIIIIIIIIIIIIHHIIIIIIIIIIIIIIIIIIIIIIIIIIIIIIIIIIIIIIIIIIIIIIIIIIIIIIIIIIIIIIIIIIIIIIIIIIIIIIDDDDD
@HISEQ:969:HM2KJBCX2:2:1101:7671:100538 2:N:0:ACTATGCA
GTGCTTGTGTAGCACAACTATCCCTATTAATCATTACGTCGATCCTAGAAACCAACAAAATAGAATCAAACGTCCTATTTCGTTATTCCATGCTAATGTATTCAAGCGTGAGCCTGCTTTAAACACTCTAATTTTTTCAAAGTAACAGTCCTGATTCCCCAAGACACCAAATTAATGACATCATGGTTCGTCAGAAGGTAGGAATCAATAATACCAGTACGTACAATAGCACGACCAATAAATTGATCCCGAAATTCAACTACGAGCTTTTTAACTGCAACAACTTTAATATACGCTATTGGAGCTGGAATTACCGCGGCTGCTGGCACCAGACTTGCCCTCCAA
+
@0<<<<D<11F111<DFEEF?F@GHEEHIH@HHE<1<1DFH<G1@<FHICEF<CGHIIIIIIE?CEHGHI1@<1<GEHHIF1FEHHF1<<1C1D1HGHIHHG@HHGHHGCEC1HFDGHHHEHHCHHHBGE<DHGFDHHHHFGCGHHIIHFEF@FHGHHCD<DCFHHEEIHHGEHGIIHHHEHHH<HEIHHHHIIIHEGIH:HIIIHHGHEIHIEIIGIIHHHHIIHHIHHHFHHDHHIIHHFHGIHIHFHEIHHHHIIHGDCIIIIHEIHIIIGHHHHHHEHHHGCHHHHFHGDFCIHGGIIIHFHHIIIHDHCIHGIIIIFGHHH@HIHEHHGIHHHEG@DD@B
@HISEQ:969:HM2KJBCX2:2:1102:15928:2183 2:N:0:ACTATGCA
GTGCTTGTGTAGCCCAACTATCCCTATTAATCATTACGGTGGTCCTAGACCAACAAAATAGAACCAACGTCCTATTCTATTATTCCATGCTAATCTATTCAAGCAAAAGCCCGCTTTAAACACTCTAATTTTTTCAAGGTAATGGTCCTGGTTCCCCGACACACCCAATAAAGGGCATACCGGCTCACCAGAAGGATAGACCCGACAACAGACAGTACTCGCCAGAGACGGACCGCCCGGTCAGGTCTAAAATTCAACTACGAGCTTTTTAACTGCAACAACTTTAATATACGCTATTGGAGCTGGAATTACCGCGGCTGCTGGCACCAGACTTGCCCTCCAA
+
DDDCDIIIIIIIIIIIIIIIIIIIIIIIIIIIIIIIIHIIIIIIIIIIIIIIIIIHIIIHHHIIIIIIIIHHIIIIIIIIIIIHIIHIIIIIHIIIIIIHIHIIIIIIHHHIIIHIIIIIIIIIIIIIIIIIIIIIIIIIIIIIIIHIIIIGIHGHIIIIIIIIIIIIIIIIIIIIIIIIIIIIIIIIIIIIIIIIIIIIIIIIIIIIIHIHIIIIIIIIIIIIIIIIIIIIIIIIIIIIIIIIIIIIIIIIIIIIIIIIIIIIIIIIIIIIIIIIIIIIIIIIIIIIIIIIIIHHGGIIIIIIIIIIIIIIIIIIIIIIIIIIIIIIIIIIIIIIIIDDDDD
@HISEQ:969:HM2KJBCX2:2:1102:5819:2305 2:N:0:ACTATGCA
GTGCTTGTGTAGCCCAACTATCCCTATTAATCATTACGTCAATCCTAGAAACCAACAAAATAGGATCGAACGTCCTATTTCATTATTCCATGCTAATGTATTCAAGCGTTAGCCTGCTTTAAACACTCTAATTTTTTCAAAGTAACAGTCCTGTTTCCCTGCAACACCAAATTAATGGCATTACAGTTCTTCAGAAAGGAGGAATCAGCGAAGCCAGTGCATACCAGTGGCACGACCAACCTGCTGACCCCGAAATTCAACTACGAGCTTTTTAACTGCAACAACTTTAATATACGCTATTGGAGCTGGAATTACCGCGGCTGCTGGCACCAGACTTGCCCTCCAA
+
DDDDDIIIIIIIIIIIIIIIIIIIIIIIIIIIHIIIIIIHIIIIIIIIIIIHEHHIIIIGHGHHIHIHHHIIHHIIHIIFHIIHIIIIHIIIHHGHGHHIIIIIIIIIIIHIIIIHIIIIHIIIIIIIIIIHIIIIIIIIIIIIIIIIIIIIIIIIIIIIHIIIIIIIHIIIHIIIIIIIHIIIIIIIIIIIIIIIIIIIIIIIGIIIIIIIIIIIIIIIIIIIIIIGIHIIIIHIIIHIIHIHHIIIIIIIIIIIIIIIIIIIIIIIIIIIHGHIIIIIIIHHHFIHHIIIIIIIIIIIIIIIIIIIIIIIIIIIIIIIIIIIIIIIIIIIIIIIIIIIIDDDDD
@HISEQ:969:HM2KJBCX2:2:1102:2347:2552 2:N:0:ACTATGCA
GTGCTTGTGTAGCCCAACTATCCCTATTAATCATTACGTCAATCCTAGAAACCAACAAAATAGGATCGAACGTCCTATTTCATTATTCCATGCTAATGTATTCAAGCGTTAGCCTGCTTTAAACACTCTAATTTTTTCAAAGTAACAGTCCTGTTTCCCTGCAACACCAAATTAATGACATTACAGTTCTTCAGAAAGGAGGAATCAGCGAAGCCAGTACATACCAGTGGCACGACCAACCTGCTGACCCCGAAATTCAACTACGAGCTTTTTAACTGCAACAACTTTAATATACGCTATTGGAGCTGGAATTACCGCGGCTGCTGGCACCAGACTTGCCCTCCAA
+
DDCDDIIHIIHHIHIIIFIIIIIHIIIHIIIEHEHCHHIIIIHI?GHEGHHIIHEEHHHIIIEHGEECHEHHCGEHIIIIHIGHIHIFHHHHCHHEHHGGGGIIIIIHGGEEHHHIIHIIIGEHHIHIIHIIIHHHGHHHHIGHHIIHIIIIIHGHIIGIHHIIIHHIHIHEHIIHIIHHHHIIIHIIIIIIIIHIIIIIHGIIHIHIIIIHIIIIIIIIIHIIIIIGIIIIIIIIIHFIIGHHBIHIIIIHIIIHIIIIIHIIHIIIIIHIIIHIIIIGIIIIIIIIGIHHHIIIIIIHHIIIHIIIIIIIIIIIIIIIIIIIIIIIIIIIIHHHIIIIIDDDCD
@HISEQ:969:HM2KJBCX2:2:1102:16319:2811 2:N:0:ACTATGCA
GTGCTTGTGTAGCCCAACTATCCCTATTAATCATTACGTCGATCCTAGAAACCAACAAAATAGAATCAAACGTCCTATTTCATTATTCCATGCTAATGTATTCAAGCGCGAGCTTGCTTTAAACACTCTAATTTTTTCAAAGTAACAGTCCTGATTTCCCATGACACCAAATTAATGACATCGTGGTTCGTCAGAAGGGAGAAACCAATAATGCTAGTACGTACAAAGTACGACCGACATATTAGTCCCGAAATTCAACTACGAGCTTTTTAACTGCAACAACTTTAATATACGCTATTGGAGCTGGAATTACCGCGGCTGCTGGCACCAGACTTGCCCTCCAA
+
DDDBDIIIIIIIEGHHIIIIIIIHIIHIHHIHIHHHHIIIIIIGHHEHHHGIHIIIFHIIHHIHIHIHIHHHHEHHHIIIHHIHGHIHHIIIIIIHIIIIIHIIIHIIIIIIHIIIIIIIIIHIHHHIIIIHHIIIIIIIHIIIIIIIIIIHIIIIIIHIIHIIIIIIIIIIIIIIIIHIIIIIIIIIIHIIIIIHHHHIIIIIIHIIIIIIIHIIHIIIHIIIIIIIIIIIIIIIIIIHHIIHIIIIHFIIIIIIIIIHIIIIIIIIIIIIIIIIIIIIIIHGGHIHIIIIIIIHHIIIHIHHIIHIHHIIIIIIIIIIIIIIIIIIIHIIIIHGIIIDDDDD
@HISEQ:969:HM2KJBCX2:2:1102:14525:3123 2:N:0:ACTATGCA
GTGCTTGTGTAGCCCAACTATCCCTATTAATCATTACGTCAATCCTAGAAACCAACAAAATAGGATCGAACGTCCTATTTCATTATTCCATGCTAATGTATTCAAGCGTTAGCTTGCTTTAAACACTCTAATTTTTTCAAAGTAACAGTCCAAATTCCCCGCAACACCAAATTAATGGCATTACGGCTCATCAGGAAGGAGGAATCAGTGAGACCAGTACATACCAGAGGCATGACCAACCTACTAACCCCGAAATTCAACTACGAGCTTTTTAACTGCAACAACTTTAATATACGCTATTGGAGCTGGAATTACCGCGGCTGCTGGCACCAGACTTGCCCTCCAA
+
DDBBBIIHIIIHHIIIHIHHHHIGIIIIII@HIIIIGHEEHIIHIIHIGIIIHIIIIFHHIIGHEHHHFHIDHIHIHIHHFHHIIIIGIHIIIIIGCHEIHHEHIHHHGIGIHHHCIHHHHHIHIHIIIIIIIIHHHIIIIHHHHHIIIIGIIIIHHFDDHHHHHHHHHGIHIHHHIHIHHIIIIIIHHIIIIIIHHIIIIIIIIIIIIIIIHHGIHIIIIIIIIIIH<HIIIGHIIHHIHHFH<CGIHHHHHHEEEIIIHGCHHHIIIIIHHHHIIIIHHIIIIIIIHIHIIIIIIIIIHHHHIGIIIIIIIIIIIIIIHIIIIIIIIIIIHHHHHIIIICDDDD
@HISEQ:969:HM2KJBCX2:2:1102:11032:2782 2:N:0:ACTATGCA
GTGCTTGTGTAGCCCAACTATCCCTATTAATCATTACGTCAATCCTAGAAACCAACAAAATAGGATCAAACGTCCTATTTCATTATTCCATGCTAATGTATTCAAGCGTTAGCCTGCTTTAAACACTCTAATTTTTTCAAAGTAACAGTCCTGTTTCCCTGCAACACCAAATTAATGACATTACAGTTCTTCAAGAAGGAGGAACCAGTGAAGCCAGTACATACCAGAGGCACGACCAACCTACTAATCCCGAAATTCAACTACGAGCTTTTTAACTGCAACAACTTTAATATACGCTATTGGAGCTGGAATTACCGCGGCTGCTGGCACCAGACTTGCCCTCCAA
+
DDADDIIIIIIIHIIIIIIIIIIIIIIIIIIIIIIIIIIIIIIIIIIIIIIIIIIIHIIHIHIIIIHIGHHHHIDHIHIIIGIIIIIHIIIIHIHIIIIHIIHIHIIIIIIIIHIIIIHIIIIIIIIIIIIIIIIIIIIHHIIIIIIIHHIIIIIIIIIIIIIIIIIIHHHFGHIIIIIIIIIIIIIIIIIIIIIIIIIIIIIHIIIIIIIIIIIIIIIIIIIIHIIIIIIIIIIIIIIIIIHHHIHFIIHGIIIIHIIIIIIIIIIIIIIIIHHIIHIIIIIIHHHIIIIIIIIIIIIIIIIIIIIIIIIIGIIIIIIIIIIIIIIIIIIIIIIIIIIIIDDDDD
@HISEQ:969:HM2KJBCX2:2:1102:21050:3677 2:N:0:ACTATGCA
GTGCTTGTGTAGCCCCAACTATCCCTATTAATCATTACGTCGATCCTAGAAACCAACAAAATAGAATCAAACGTCCTATTTCATTATTCCATGCTAATGTATTCAAGCGTAAGCCTGCTTTAAACACTCTAATTTTTTCAAAGTAACAGTCCTGATTTCCCACGACACCAAATTAATGACATCGCGGTTCTTCAGAAGGTAGGAACCGATAATGCCAGTGCGTACCGAGGCACGACCAACAATTCGATCCCGAAATTCAACTACGAGCTTTTTAACTGCAACAACTTTAATATACGCTATTGGAGCTGGAATTACCGCGGCTGCTGGCACCAGACTTGCCCTCCAA
+
DDDAAHHHHHIIIIIHIIIHIHHIIIIIIIIHIHHFIHIIIIHEEHIIIIIIHHIIIIIHHIIHIIHHHIHHHHIGDHHHIHIIIIHHIHIHHHEFHHFGHIHHHHFIIHHHHHHHIIHHEHIIIIHHIHHIIIIIIHIHHHHHHGIHHIGIIIIIHHIIIHIHIIIIHHIIIHIIIHIIIIIHIII>IIIIIIHHHIIIIIIIIHIIIIIIIIIIIIIIIIIIIIIIIIIIIIHIHHIHEEFGDIIIIIIIIIIIIIIIIHEIIHIIIIIHIHHIIIHIIIIIIIIIIIIHIIIIIIIIIIIIHIIIIIIIIIIIIIIIIIIIIIIHIIIIIIIIIIIIIDDDDD
@HISEQ:969:HM2KJBCX2:2:1102:2291:4198 2:N:0:ACTATGCA
GTGCTTGTGTAGCCCAACTATCCCTATTAATCATTACGTCAATCCTAGAAACCAACAAAATAGGATCGAACGTCCTATTTCATTATTCCATGCTAATGTATTCAAGCGTTAGCCTGCTTTAAACACTCTAATTTTTTCAAAGTAACAGTCCTGTTCCCCTGCAACACCAAATTAATGACATTACAGTTCTTCAGAAAGGAGGAATCAGCGAAGCCAGTGCATACCAGTGGCACGACCAACCTGCTGACCCCGAAATTCAACTACGAGCTTTTTAACTGCAACAACTTTAATATACGCTATTGGAGCTGGAATTACCGCGGCTGCTGGCACCAGACTTGCCCTCCAA
+
DDDDAHIHHFGHEH@HHIIIHIIIIIIIHIIHIIIHECGHHHH@HGHHIIII?G@GHEEHII?GHE?<GHH<<F=EHHHIIIIIGEE?FF<<DCFHFIGIGIIHIHHGIHIIIHIHIHIHFFHGGHAFIHHIIHHIHIIIHHIHHIIIGIIIIHHIIIIIHIIIIIIIIIHHHHHGIIIIIIIHIIIIIIIIIIIHIIHIIIHGIIIIIIHIIIHHIIHIIIIIIHIIIIIII;IHIIHIIIHHGIHIHGIHHHIHIIIIIIHHIIIIIIIIIIHHIIIIIIIHIIIIIIIIIIIIIIIIIIIIIIIIIIIHHHIIIIIIIIIIIIIHHIIIIIIIIIIIIDDBDA
@HISEQ:969:HM2KJBCX2:2:1102:7701:4700 2:N:0:ACTATGCA
GTGCTTGTGTAGCCCACTATCCCTATTAATCATTACGGCTCCCCTAGAAACCAACAAAATAGGAAAGCCGTCCTATTCTATTATTCCATGCTAATGTATTCGAGCAAAGGCCTGCTTTGAACACTCTAATTTTTTCAAAGTAAAAGTCCTGGTTCCCCGACACACCCAGTAAAGGGCATGCGAATCCCCAAGAGGAAAGATCCGGCCGGACCAGTGCACGCGGTGAGGCGGACCGGCCAGCCAGACCCAAGGTTCAACTACGAGCTTTTTAACTGCAACAACTTTAATATACGCTATTGGAGCTGGAATTACCGCGGCTGCTGGCACCAGACTTGCCCTCCAA
+
DDDDDGIIIIIIIFEHHHHIIIIIHIIIIIIEHIIIIHIIIIIIIIIIIHIHIHIIEHHHIIGIEHHIEHHDCHGHHIIIIIHIIHIIIFHH?HIIIIIIIHHIIIIIIIIIIIIHIIIIIIIIIIIIHGHIIIIIGHIIIHEHIIIIIGIIHHIIIHHHIHGHHHHIIHHIHHHIIIIHHGHHIIHIHHGIIIIIHIHHIIIIIIIHHGHHIIHHGFHHHIIIIIIIIIHHIIIIIIHHGDIHIIIIIHIHIIIIIGIIIIHHIIIIIIIIIIIIIIGIIIIIIIIIHHIIIIIIIIIIIIIIIIIHIIHIHIIIIIIIIIIIHHHIGIIIIIHIII@DDBD
@HISEQ:969:HM2KJBCX2:2:1102:2267:6749 2:N:0:ACTATGCA
GTGCTTGTGTAGCCCAACTATCCCTATTAATCATTACGTCAATCCTAGAAACCAACAAAATAGGATCAACGTCCTATTTCATTATTCCATGCTAATGTATTCAAGCGCGAGCCTGCTTTAAACACTCTAATTTTTTCAAAGTAACAGTCCTGATTCCCCGCCACACCAAATGAATGACATGATGGTTCGTCAGAAGGTAGGAACCAGTAACACCAGTACGTACCTAAGGCACGACCAACGTACTGATCCCGAAATTCAACTACGAGCTTTTTAACTGCAACAACTTTAATATACGCTATTGGAGCTGGAATTACCGCGGCTGCTGGCACCAGACTTGCCCTCCAA
+
DDDDCIIIIIIHIIIIEIIIIHIHIHIIIIIIIIIIIHHFHCHIIIHEHIHIHGHHIII@GHC11<FHE@0<<00<FGHE@G<DG@G@E@1?GH@IHG@CG1HCHHHIHHHHEHHEHEFF@H@1?BFHHIIIIIID?HHHHEGHHIE?HHHHGGCIGIIIIIIIIIHEIIHIGIGIIHIIIIIHIIIIIIGIHGII<HGIIIIHHIGIIIIHIIIIIHHIIHIHGIIIIIIIIIIHIIIIIIHHIIIIHHIHHIHHIIIIIIGIIIGIIIIIIIIIIIIIIIIHIHIIIIIIIIIIIIIHIIIIIHIIIIIIIIIIIIIGIHIIHIHIIIIIIIIIIIIIDDDDD
@HISEQ:969:HM2KJBCX2:2:1102:17120:7438 2:N:0:ACTATGCA
GTGCTTGTGTAGCCCAACTATCCCTATTAATCATTACGTCGATCCTAGAAACCAACAAAATAGAATCAAACGTCCTATTTCGTTATTCCATGCTAATGTATTCAAGCGTGAGCCTGCTTTAAACACTCTAATTTTTTCAAAGTAACAGTCCTGATTCCCCATGACACCAAATTAATGACATCATGGTTCGTCAGAAGGTAGGAATCAATAATACCAGTACGTACAATAGCACGACCAATAAATTGATCCCGAAATTCAACTACGAGCTTTTTAACTGCAACAACTTTAATATACGCTATTGGAGCTGGAATTACCGCGGCTGCTGGCACCAGACTTGCCCTCCAA
+
DDDDDIIIIIIIHIIIIIHIHHHIIIIIIIIIIIIIIIIIIHIIIIIGIHIIIIIIIIIIIHIHHIIIIIIIIIIIIIIIIIHHIIIIIIIHIHIIIIIIIIIIIIIIIIIIIIIIIHIIIIIIIIIIIIHIIIIIIIIIIIIIIIIIIIIIIIIHIIIIIIIIIIIIIIHHGIIIIHHIIHIIIIIIIIIIIIIIIIIIIIIIIHIIIIIIIIIIIIHIIIIIIIIIIIIIIIIIIIIIIIIHGIIIIIIIIIIIIIIIIIIIIIHIIIIIGHIIIIIIIIIIIIIIIIIIHIIIIIIIIIIIIIIIIIIIIIIIIIIIIIIIIIIIIIIIIIIIIIIIDDDDD
@HISEQ:969:HM2KJBCX2:2:1102:4116:8139 2:N:0:ACTATGCA
GTGCTTGTGTAGTCCAACTATCCCTATTAATCATTACGGTGGTCCTAGAAACCAACAAAATAGAACCATGCCGTCCTATTTTATTATTCCATGCTAATGTATTCAAGCAAAAATGCCTGCTTTAAACACTCTAATTTTTTCAAAGTAAAGGTCCTGGTTCCCCGCGGCATCCAATTAAGGACATCGCGGTTCTCCAGAAGGTGAGAAATTGACTGCACCAGTTCATACCCCGTGAGGCACGACCGATGCGCCAATCCCGAAATTCAACTACGAGCTTTTTAACTGCAACAACTTTAATATACGCTATTGGAGCTGGAATTACCGCGGCTGCTGGCACCAGACTTGCCCTCCAA
+
DDDDDIIIIIIIIIIIIIIIIIIIHIIIGIIIIIIIIIIIIHIIIIIIHIIIHHIIIIIIHHCHHHIHHHHIHIIHHHIHIIHIIIIIIF?HIIIIIIEGHFHIHHHHHGHIIIIHIHIIIIIIHIIIHIGIIIHIHHHIIIIHHHIHIFGIIHHHHHHIHHGIIIIIIHHIHIIIIIIIIHIHIIIIHHHIHHHIIIIIIHHIIIHIHIIIIIIIIIIIIIHIIIIIIIIHIGIIHIIIIIIIIIIIIIHIIIIIIIIIIHIIIIIIIIIIIIIHIIIIIIIIIIIIIIHIHIIIIIIIIIIIIIIIIIIIIIIIIIIIIIIIIIIIIIIIIIIIIIIIIIIIIIIIDDDDD
@HISEQ:969:HM2KJBCX2:2:1102:3337:8319 2:N:0:ACTATGCA
GTGCTTGTGTAGCCCAACTATCCCTATTAATCATTACGTCAATCCTAGAAACCAACAAAATAGGATCAACGTCCTATTTCATTATTCCATGCTAATGTATTCAAGCGCGAGCCTGCTTTAAACACTCTAATTTTTTCAAAGTAACAGTCCTGATTCCCCACCACACCAAATTAATGACATGATGGTTCGTCAGAAGGTAGGAATCAGTAACACCAGTACGTACCGAAGGCACGACCAGCGTACTAATCCCGAAATTCAACTACGAGCTTTTTAACTGCAACAACTTTAATATACGCTATTGGAGCTGGAATTACCGCGGCTGCTGGCACCAGACTTGCCCTCCAA
+
DDDDDIIIIIIIIIIIIIIIIIIIIIIIIIIIIIIGIIHIIGIIIIIIIIIIIIIIIIIIIIIIIIIIIIIIIGIIIIIIIIIIHHII?HHIIHHHIII%GHIIHIIHIIIIIIIIIIIHHIIIIIIIIIIIIIIIIIIIIIIIHIIIIHIIIIIIIIHGHIIIIIIIIIIIIIIIIIIIIIIIIIIIIIIIIIIIIIIIIIIIIIIIIIIIIIIIIIIIIIIIIIIIIIIIIIIIIIIIIIIHIIIIIIIIIIIIIIIIIHIIIIIIIIIIIIIIIIIIIIIIIIIIIIIIIIIIIIIIIIIIIIIIIIIIIIIIIIIIIIIIIIIIIIIIIIIIIIIIDDDDD
@HISEQ:969:HM2KJBCX2:2:1102:6039:9778 2:N:0:ACTATGCA
GTGCTTGTGTAGCCCCAACTATCCCTATTAATCATTACGTCAATCCTAGAAACCAACAAAATAGGATCAAACGTCCTATTTCATTATTCCATGCTAATGTATTCAAGCGTTAGCCTGCTTTAAACACTCTAATTTTTTCAAAGTAACAGTCCTGTTTCCCTGCAACACCAAATTAATGACATTACAGTTCTTCAAGAAGGAGGAACCAGTAAAGCCAGTACATACCAGAGGCACGACCAACTTACTAATCCCGAAATTCAACTACGAGCTTTTTAACTGCAACAACTTTAATATACGCTATTGGAGCTGGAATTACCGCGGCTGCTGGCACCAGACTTGCCCTCCAA
+
DDDDDIIIIIIIIIIIIIIIIIIIIIIIIIIIGIIIIIIIIIIIIIIIIIHIIIIIIIIIIIIIIIIIHIIIIIIIIIIIIIIHIHIIIIIIIIIIIIIHIIIIIIIIIIIIIIIIIIIIIIIIIIIIIIIIIIIIIIIIIIIIIIIIIIIIIIIIIIIIIIIIIIIIHIHHIIIIIIIIIIIIIIIIIIIIHIIIHIIIIIIIIIIIIIIIIIIIIIIIIIIIIIIIIIIIIIIIIIIIIIIIHHIIIIIIIIIIIIIIIIIIIIIIIIIIIIIIIIIIIIIIIIIIIIIIIIIIIIIIHHIIIIIIIIIIIIIIIIIIIIIIIIIIIIIIIIIIIIIIIIDDDDD
@HISEQ:969:HM2KJBCX2:2:1102:7350:9675 2:N:0:ACTATGCA
GTGCTTGTGTAGCCCAACTATCCCTATTAATCATTACGGTGATCCTAGAAACCAACAAAATAGAACCATGCCGTCCTATTCTATTATTCCATGCTAATGTATTCGAGCAAAAATGCCTGCTTTAAACACTCTAATTTTTTCAAGGTAAAGGTCCTGGATCCGCAAGACACCCAATTAAGGACATCAAGTTTCTCCAGAAGGTGAGAAATCAACAGCGACAGTTCATACCCCTTAAGGCACGACCATCACGTCAATCCCGAAATTCAACTACGAGCTTTTTAACTGCAACAACTTTAATATACGCTATTGGAGCTGGAATTACCGCGGCTGCTGGCACCAGACTTGCCCTCCAA
+
DDDDDIIIIIIIIIIIIIIIIIIIIIIIIIIIIIIIIIIIIIIIIIIIIIIIIIIIIIIIIIIIIIIIIHHIIIIIIIIIIIIGIIIIIIIIIGIIIHIHHFHHIIIIIIIIIIIIIIIIIIIIHHIIIIIIIIIIIIIIIIIIIIIIIIIIIIIIIIIIIIIIIIIIIIIIIIIIIIIIIIIIIIIIIIIIIIIIIIIIIIIIIIIIIIIIIIIIIIIIIHHIIIIIIIIIIIIIIIIIIIIIIIIIIIIHIIIIIIIIIIIIIIIIIIIIIIIIIIIIIIIIIIIIIIIIIIIIIIIIIIIIIIIIIIIIIIIIIIIIIIIIIIIIIIIIIIIIIIIIIIIIIIIIDDDDD
@HISEQ:969:HM2KJBCX2:2:1102:13053:9940 2:N:0:ACTATGCA
GTGCTTGTGTAGCCCAACTATCCCTATTAATCATTACGTCAATCCTAGAAACCAAAAAAATAGGTTTGAACGTCCTATTTCATTATTCCATGCTAATGTATTCAAGCGTTAGCCCGCTTTAAACACTCTAATTTTTTCAAAGTAACAGTCCTGTTTCCCTGCAACACCAAATTAATGGCATTACAGTTCTTCAGAAAGGAGGAATCAGCGAAACCAGTTCATACCAGTGGCACGACCAACCTGCTGACCCCGAAATTCAACTACGAGCTTTTTAACTGCAACAACTTTAATATACGCTATTGGAGCTGGAATTACCGCGGCTGCTGGCACCAGACTTGCCCTCCAA
+
D<00DHHIEHHEEGGHC<FCE1<1C<C@FEH1CGHE@EHHHGCGEGHEHEEH1<F11DEHGHH?HH1<<@GH<1<CGH1<@HHHEC<FE?@111<GDEHHH@GHH@18<CDCFFHHAE=GEHFHHHHHCHADC<C1HBECEHFB<AHCGGEB<DCECHHIHHHHHHIHHHD@EGDDFFHFCGEF@?CCGCHFIIIHHHHHGHHCEHDGC<D0:?HFG<DGHFE>CHFGHFCCEHHHGHHHGEGD<0C:</HEG?F@FH@D<@HDFF@FHEHEFGCFF?G<IHIHFCCFHIHHGHHEC@EEIHHHEGIHFEHG<IHHGHHHEH@HIHHHDHHGD<@1EEHHD<00@@
@HISEQ:969:HM2KJBCX2:2:1102:14821:9087 2:N:0:ACTATGCA
GTGCTTGTGTAGCCCAACTATCCCTATTAATCATTACATCGATCCTAGAAACCAACAAAATAGAATCGGATGTCCTATTTCATTATTCCATGCTAATGTATTCAAGCGTGAGCCTGCTTTAAACACTCTAATTTTTTCAAGGTAACAGTCCTAATTCCCCGTGACACCAAATTAATGGCATTACGGTTCTTTAGAAGGTGAGAAATCAATAATATCAGTACATACCAACGGCATGACCGAAACATTGATCCCGAAATTCAACTACGAGCTTTTTAACTGCAACAACTTTAATATACGCTATTGGAGCTGGAATTACCGCGGCTGCTGGCACCAGACTTGCCCTCCAA
+
DDDDDIIIIIIIIIIIIIIIIIHIIIIIIIIIHIIIIIIIIIIIIIIHIIIIIIIIIIHIIIHIIHIHGIIIIIIIIIIIIIHIIIIIIIIIIIIIIIIIIIIIHIIIIIHHIIIIIIIIIIHIIIIIIIIHIIIIIIIIIIIIIIIIIIIIIIIIIIIIIIIHIIIIIIIIIIIIIIIIIIIHIIIIIIIIIIIIIIIIIIIIIIIIIIIIIIIIIIIIIIIIIIIIIIIIIIIIII=IIIIHHHIIIIHHIIIIIHIIIIIIIIIIIIIIIIIIIIIIIIIIIIIIIIIIIIIIIIIIIIIIIIIIIIIIIIIIIIIIIIIIIIIIIIIIIIIHIIIIIIDDDDD
@HISEQ:969:HM2KJBCX2:2:1102:9411:10174 2:N:0:ACTATGCA
GTGCTTGTGTAGCCCAACTATCCCTATTAATCATTACGTCAATCCTAGAAACCAACAAAATAGGATCGAACGTCCTATTTCATTATTCCATGCTAATGTATTCAAGCGTTAGCTTGCTTTAAACACTCTAATTTTTTCAAAGTAACAGTCCAAATTCCCCAAAACACCAAATTAATGGCATTAAGGTTCATCAGGAAGGAGGAATCAGTGAGACCAGTACATACCAGAGGCACGACCGACAATCTGATCCCGAAATTCAACTACGAGCTTTTTAACTGCAACAACTTTAATATACGCTATTGGAGCTGGAATTACCGCGGCTGCTGGCACCAGACTTGCCCTCCAA
+
DDDDDIIIIIIIIIIIIIIIIIIIIIIIIIIIIIIIIIIIIIIIIIIIIIIIIIIIHIIIIIHIIIHIIHIIIIHIIIHIIIIIIIHHGIIIIIIIIIIIIIIIIHIHHIIIIHIIIIIIIIIHIIIIIIGIIIIIIIIIIIIIIIIIHIIIIIIIHIIIIIIIHIHHHIIIHIIIIIIIIIIIIIIIIIHIIIIIIIIIIIIIIIIIIIIIIIIIIGIIIIIIIIIIIIIIIIIIIIIIIIIHHIIIIIIIIIIIIIIIIIIIIIIIIIIIIIIIIIIIIIIIIIHHIIIIIIIIIIIIIIIIIIIIIIIIIIIIIIIIIIIIIIIIIIIIIIIIIIIIIDDDDD
@HISEQ:969:HM2KJBCX2:2:1102:4820:11679 2:N:0:ACTATGCA
GTGCTTGTGTAGCCCAACTATCCCTATTAATCATTACGTCGATCCTAGAAACCAACAAAATAGAATCAAACGTCCTATTTCGTTATTCCATGCTAATGTATTCAAGCGTGAGCCTGCTTTAAACACTCTAATTTTTTCAAAGTAACAGTCCTGATTCCCCATGACACCAAATTAATGACATCATGGTTCGTCAGAAGGTAGGAATCAATAATACCAGTACGTACAATAGCACGACCAATAAATTGATCCCGAAATTCAACTACGAGCTTTTTAACTGCAACAACTTTAATATACGCTATTGGAGCTGGAATTACCGCGGCTGCTGGCACCAGACTTGCCCTCCAA
+
ADDCDIIIIIIIIIIHIIIIIIIIIIIIGIIIIIIIIIIIIIIIHIIIIIIIIIIIGIIIIIIIIIIIIIIIIHIIIIIIHHIIHIIFHIIHHIIIIHIIHHIIIIIIIIIIIIIIIHIIIIIIIIIIIIIIIIIIIIIHIIIIIIIIIIIIIIIIIIHIIIIIIIIIIHIIIIHIIIIIIIIIIIIIIIIIIIIHHIIIIIIIIIIIIIIIIIIIIIIIIIIIIHIIIIIIIIIIIIIIIIIHIIIIIIIIIIIIIIIIIIIIIIIIIIIIIIIIIIIIIIIIIIIIIIIIIIIIIIIIIIIIIIIIIIIIIIIIIIIIIIIIIIIIIIIIIIIIIIIIDDDDD
@HISEQ:969:HM2KJBCX2:2:1102:9477:12201 2:N:0:ACTATGCA
GTGCTTGTGTAGCCCAACTATCCCTATTAATCATTACGGTGGTCCTAGAAACCAACAAAATAGAATCATCCGTCCTATTTTATTATTCCATGCTAATGTATTCAAGCAAAATGCCTGCTTTAAACACTCTAATTTTTTCAAAGTAAAGGTCCTGGTTCCCCGCGGCACCCAATTAAGGACATCGCGGTTCTCCAGAAGGTGAGAAATTGACTACACCAGTTCATACCCCTTAAGGCACGACCGATGTGTCAATCCCGAAATTCAACTACGAGCTTTTTAACTGCAACAACTTTAATATACGCTATTGGAGCTGGAATTACCGCGGCTGCTGGCACCAGACTTGCCCTCCAA
+
DBDDDH?GHHH?1DEHIGHHEHIIHFFCHHHHIII??<01CCECHICHHHHIHE?GHIIHEEHIEFGHHFEHHIIIEHIEFFHHIFHIIIEHHFHHGEHIHFIHIHHHFHHCDHEHHHGHHHHHIHEEF@@HHHIHHHHHHHIHHHIGIIHFIHHFH@GHHIHHIGIHHHHHHIGIIIIIHIHIIIIIIIHHEHGIHIIIIIHIHIIHIIIIIIHIIIIIHHIHHHH2GAIIIIIIHDHHIIIIIHHIHIIHIIIGIIIIIHHGIIHIHGIIIIIIIIIIIIIIHHHHHHHIIIIIIHIIGIIHHHHIHIHIIIIIIIIIIIHIIFIHIIIIHIIHIIHGHHIIIIDDDD@
@HISEQ:969:HM2KJBCX2:2:1102:14569:12458 2:N:0:ACTATGCA
GTGCTTGTGTAGCCCAACTATCCCTATTAATCATTACGGTGGTCCTAGAAACCAACAAAATAGAACCATGCCGTCCTATTTTATTATTCCATGCTAATGTATTCAAGCAAAAATGCCTGCTTTAAACACTCTAATTTTTTCAAAGTAAAGGTCCTGGTTCCCCGCGGCATCCAATTAAGGACATCGCGGTTCTCCAGAAGGTGAGAAATTGACTGCACCAGTTCATACCCCGTGAGGCACGACCGATGCGCCAATCCCGAAATTCAACTACGAGCTTTTTAACTGCAACAACTTTAATATACGCTATTGGAGCTGGAATTACCGCGGCTGCTGGCACCAGACTTGCCCTCCAA
+
DB@<D1DFEGCFH@CGHHCHHHHIIGHGHHHHIEEGHI=DCG=1CGH@HHHEGHIIGHHHHHHEE@EHI1@1/0//<GCF@@1<GHEGH@CEGHIIIHHHHHHIIHHCHHHIIHHEHHIIHECHGFHIIEHEGHEHGHHCEEHHHIHFHHEHEIHIHDGIHIIIGIHHHEGIHHIIHIIHHHHHIIIIHIIHIHIIHHEHCHGIHHEHHIIHIIIIIHIIG=HHEHDDHIIIHFHHIHIIIHHHIIIIIIHGIIIHHIIHHHCGHGCHGCEEIHHIHHIIHIIHHEHFFEGIIIIHIHEHHGIHHHIHHIIIHIIHIIIIIIGIIIHHHIIIIGIIGIIIHHIHHDHG@B@BD
@HISEQ:969:HM2KJBCX2:2:1102:8786:13071 2:N:0:ACTATGCA
GTGCTTGTGTAGCCCAACTATCCCTATTAATCATTACGTCAATCCTAGAAACCAACAAAATAGGATCGAACGTCCTATTTCATTATTCCATGCTAATGTATTCAAGCGTTAGCCTGCTTTAAACACTCTAATTTTTTCAAAGTAACAGTCCTGTTTCCCTGCAACACCAAATTAATGACATTACAGTTCTTCAAGAAGGAGGAACCAGTAAAGCCAGTGCATACCAGAGGCACGACCAACCTACTAATCCCGAAATTCAACTACGAGCTTTTTAACTGCAACAACTTTAATATACGCTATTGGAGCTGGAATTACCGCGGCTGCTGGCACCAGACTTGCCCTCCAA
+
DDDDDIIIIIIIIIIIIIIIIIIIIIIIIIIIIIIIIIIIIIIIIIIIIIIIIIIIIIIIIIIIIIIIIIIIIIHIIIIIIIIIIIIIHIIIIIIIIIIIIIIIIIIIIIIIHIIIIIIIIHIIIIIHHIIIIIIIIIIIIIIIIIIIHIIIIIIIIHIIHIHIIIIIIIIIIIIIIIIHHIIIIIIIIIIIIIIIIIIIIIIIIIIHIIIIIIIIIIIIIIIIIIIIIIIIIIIIIIHIHHHGFIIIIIIIIIIIIIIIIIIIIIIIIIIIIIIIIIIIIIIIIIIIIIIIIIIIIIIIIIIIIIIIIIIIIIIIIIIIIIIIIIIIIIIIIIIIIIIIIDDDDD
@HISEQ:969:HM2KJBCX2:2:1102:16726:13268 2:N:0:ACTATGCA
GTGCTTGTGTAGCCCAACTATCCCTATTAATCATTACGGTGATCCTAGAAACCAACAAAATAGAACCATGCCGTCCTATTCTATTATTCCATGCTAATGTATTCGAGCAAAAATGCCTGCTTTAAACACTCTAATTTTTTCAAGGTAAAGGTCCTGGATCCGCAAGACACCCAATAAAGGACATCAAGTTTCTCCAGAAGGTGAGAAATCAACAGTAACAGTTCATACCCCTTAAGGCATGACCATCACGTCAATCCCGAAATTCAACTACGAGCTTTTTAACTGCAACAACTTTAATATACGCTATTGGAGCTGGAATTACCGCGGCTGCTGGCACCAGACTTGCCCTCCAA
+
DDCDDHIIIIIIIIIHIIHHIIHIIIIIIIHIIIIIIIIIIGIIIIIIIHIHIIIIIIHIIGHHIIIIIHEHHGHIIIIIGHIIIIEHIFHHHFHIHIFFHHHHIIHIIIIIHIIIIIIIIHIIIHHHIHHIHHIIIIIIIIIFHHHIHIIHIIIHIIIIHIIIHHHIIIGIIIIHIIHIHIIIIIIHFFHHIHHIIHIIIIIIIIGHIIHIIIIIIIIHIIIIIHIIIHIIIIIIIIHIIIIIIIHHIHGDIIIIIIIIIIIIIIHHIIIIIIIIHIIIIIIIIIIIIHIIGIIIIIIIHIIHIIIIIIIIIIIIIIIIIIIIIIIIIIIIIIIIIIIIHIHHIIIIDDDDD
@HISEQ:969:HM2KJBCX2:2:1102:9871:13982 2:N:0:ACTATGCA
GTGCTTGTGTAGCCCAACTATCCCTATTAATCATTACATCGATCCTAGAAACCAACAAAATAGAATCTGATGTCCTATTTCATTATTCCATGCTAATGTATTCAAGCGTAAGCTTGCTTTAAACACTCTAATTTTTTCAAGGTAACAGTCCTAATTCCCCATAACATCAAATAAATGACATTATGGTTCTTTAGAAGGTGAGAACCAATAAAACCAGTACATACCAAGGCATGACCGATTCCTTGATCCCGAAATTCAACTACGAGCTTTTTAACTGCAACAACTTTAATATACGCTATTGGAGCTGGAATTACCGCGGCTGCTGGCACCAGACTTGCCCTCCAA
+
DDCADHHHGHHHIIIIIIIIIHIIIIIIIIIIIIIIIIIHIIHIHHHIHIIHIIIIIIIGIIHHEHED1EHHIIIGHEGHIIIIIIHICHHEH1DHHIHHHHHHIHHHHHHGHHHIHIHHHIIIIIIIIHHHHIIHGIIIIIIHHIIHDHEIIIHHIIIHHIIIHHHHHHHIHHIHIHFFIHIIIIIIIIIIIIIGIIIIIIIHFIHIFHGIIHHIIIHH?HFIHHIIIHHIIHIIGIIIIIHFIHIIIHHHHIIIIIIHHEIIIIIIIIIHHHIIIIIIIIIIIIIIHHGIHIIIIIIIIIHIHIIIIIIIIIIIIIIIIIHIIIIIHIIIIIIIIIIIDDDDD
@HISEQ:969:HM2KJBCX2:2:1102:12692:14183 2:N:0:ACTATGCA
GTGCTTGTGTAGCCCAACTATCCCTATTAATCATTACGTCGATCCTAGAAACCAACAAAATAGAATCAAACGTCCTATTTCATTATTCCATGCTAATGTATTCAAGCGTGAGCCTGCTTTAAACACTCTAATTTTTTCAAAGTAACAGTCCTGATTCCCCACAACACCAAATAAATGACATCATGGTTCGTCAGAAGGGAGAAACCAACAATACCAGTACGTACCGAAGCACGACCGACATGATGGTCCCGAAATTCAACTACGAGCTTTTTAACTGCAGCAACTTTAATATACGCTATTGGAGCTGGAATTACCGCGGCTGCTGGCACCAGACTTGCCCTCCAA
+
@DDDDHGHHHIIGHHHIIEHEH?GHHHHHFEEGHHHIIGHHIIHHGHHHHIIIIHHHEEHHHIHHHIHCHEGHIIIIGHIIEHHHHIGHIEHIHHHHHHGHHIHHCFEHFHIHHC@FIIIHIIIIHIIHHHHIIIIIHFHHHHHHHEHHIHEHEGGHHHHIIIIIIHHIHHHIIGGHHIIHHHH?HHHHFCIIIIIHHFIHIHHIIIIIIHHGHF@GFGHEHIIIIIIIIIIIHHIIIIIHH@DEIHIIIIIHHHHHHHH@HHHHGIIIIIIIIHIIHHHHIIIIIIHHIIIHIIIHHIIHIIIIHHIIIIHIIHIIIIIIIIHIIIIIHHHHHHIHIHH@DDDD
@HISEQ:969:HM2KJBCX2:2:1102:6780:16157 2:N:0:ACTATGCA
GTGCTTGTGTAGCCCAACTATCCCTATTAATCATTACGTCAATCCTAGAAACCAACAAAATAGGATCGAACGTCCTATTTCATTATTCCATGCTAATGTATTCAAGCGTTAGCTTGCTTTAAACACTCTAATTTTTTCAAAGTAACAGTCCAAATTCCCCGCAACACCAAATTAATGGCATTACGGATCATCAGGAAGGAGGAATCAGTAAGACCAGTACATACCAGAGGCATGACCAATCTACTAACCCCGAAATTCAACTACGAGCTTTTTAACTGCAACAACTTTAATATACGCTATTGGAGCTGGAATTACCGCGGCTGCTGGCACCAGACTTGCCCTCCAA
+
DDDDDIIIHI?CHHCHHIHHIIIIIIIHHIIFHIIIIIIFHHHHIHIIIIGEFHHGHHHIHHHHHHICHIEHHCEHHHIHHIIIFHIIHIHHIIHHIIHIIGHHHHIIIIIHIIIHIIIHHHHHHHHHIHIHGGHIIIIIIIIHIIIHHHIIHHGHGIHGHIIIIIIHIIIIIIIGHHIIHIIHEHIIIIHHHGHHIIIHHIHHIIIIIIIIHHIIIIIIIIIIHIIIIIIIIIIIIIIHIIIHIIIIIIHHIIIGIIIIIIIIIIIIIIIIIIIIIIHIIIIHIIHIHIIHIIIIIIIIIIIIIIIIIIIHIIIIIIIIIIIIIIIIIIIIIIIHHHIIICADDD
@HISEQ:969:HM2KJBCX2:2:1102:12101:16137 2:N:0:ACTATGCA
GTGCTTGTGTAGCCCAACTATCCCTATTAATCATTACGTCGATCCTAGAAACCAACAAAATAGAATCAAACGTCCTATTTCATTATTCCATGCTAATGTATTCAAGCGTGAGCCTGCTTTAAACACTCTAATTTTTTCAAAGTAACAGTCCTGATTCCCCACAACACCAAATAAATGACATCATGGTTCGTCAGAAGGGAGAAACCAACAATGCCAGTACGTACCGAGGCACGACCGACATGATGGTCCCGAAATTCAACTACGAGCTTTTTAACTGCAGCAACTTTAATATACGCTATTGGAGCTGGAATTACCGCGGCTGCTGGCACCAGACTTGCCCTCCAA
+
DDDDDIIIIIIIIIIIHHHHHIIIIIIIIIIIIIIIIIEHHIIIIIIIIIIGHIIIIIIIIIHIIGIIIIHHIHHIHIIIIIHHHIIIHGHIHIIIIIIIIIHHIHHHIIIIIIIIHIIIHHIIIIIIIIHIIIIIIIIIIIIIIHIGFHHIIHIIIIIFHHIHIHIHHIIHIIHIGIIIIIIIIIIIHIIIIIIIHIIIIIIIIIIIIIIIGIIIIIIIIIIHIHIIIIIHIIIIIIIIIIHHIIIIIIIIIIIHIIIIIIIIIIIIIIIIIIIIIIIIIIIIIIIIIIIIIIIIIIIIIIIIIIIIIIIIIIIIIIIIIIIIIIIIIIIIIIIIIIIICDDDD
@HISEQ:969:HM2KJBCX2:2:1102:4323:16025 2:N:0:ACTATGCA
GTGCTTGTGTAGCCCAACTATCCCTATTAATCATTACATCGATCCTAGAAACCAACAAAATAGAATCGGATGTCCTATTTCATTATTCCATGCTAATGTATTCAAGCGTGAGCCTGCTTTAAACACTCTAATTTTTTCAAGGTAACAGTCCTAATTCCCCGTGACACCAAATTAATGGCATTACGGTTCTTTAGAAGGTGAGAAATCAATAATATCAGTACATACCAACGGCATGACCGAAACATTGATCCCGAAATTCAACTACGAGCTTTTTAACTGCAACAACTTTAATATACGCTATTGGAGCTGGAATTACCGCGGCTGCTGGCACCAGACTTGCCCTCCAA
+
0BDD@EHIECC<FGHHEEHHIHIEHHICHFHEHIGHC@FHHHFHII?GHHEHHHIIGGHIIIHH@CEGDHEEIIIIII@EF@FHE?FG1FGFHIIGI@HHH@HHHHFHHEHDCIIHIHIHIHIIHEFHGFHFHHHIHHCEEGHH?HCHHF1F?FHHHEHHEG@HGEGHIH?HHIHIH1HEHCCCC<HEHGCFHHFH@C@0HCIIHHIIHIIIHIHFC<CFDGHIIHGGE<CCEHEG?ECHGHHEGCHHIHDH@EFF1?HGC@GIIHHEHCGFHFFCIHEHFCHEIHGC?HIHHEH<HHCFFCHHHFF@GCFFEHHHIHIHHEIHHFIHF<FHEHCCHHDCHHB?B@A
@HISEQ:969:HM2KJBCX2:2:1102:6384:16436 2:N:0:ACTATGCA
GTGCTTGTGTAGCCCAACTATCCCTATTAATCATTACGTCAATCCTAGAAACCAACAAAATAGGATCAACGTCCTATTTCATTATTCCATGCTAATGTATTCAAGCGCGAGCCTGCTTTAAACACTCTAATTTTTTCAAAGTAACAGTCCTGATTCCCCGCCACACCAAATGAATGACATGATGGTTCGTCAGAAGGTAGGAACCAGTAACACCAGTACGTACCTAAGGCACGACCAACGTACTGATCCCGAAATTCAACTACGAGCTTTTTAACTGCAACAACTTTAATATACGCTATTGGAGCTGGAATTACCGCGGCTGCTGGCACCAGACTTGCCCTCCAA
+
DDBDDHHIHIIHIIIIHIIIGIIIIIIIIIIHHIIIHIIIIIIIIIIIIIIIIIIII?HHHHHHHIIIIIIEHIHGIIIHIIIGHGIIIIHIHHIIHIIIEGHHIIIHIIIHHHHHHHHIIHIHHGHIIHHIIHHFHIIHHHEEGHHFIIIHFHEHHHIIIHHHHIGIIHHIIHHHIIIIIIIIHHGHIIIIIIIIIIIIHIIIIIIIHIIIIIIIIIIIIIIIIIIIIIIIIIIIIIIIIHHHIIIIHIIIIIHHHIIIHHIIGIIIIGIIIIIIIIIIIIIIIHIIIIIIHIIIIIIIIIIHIIIIIIIHHIIIIIGIHIIIIIIIIIIHIIIIIIIIDDDDD
@HISEQ:969:HM2KJBCX2:2:1102:7145:16985 2:N:0:ACTATGCA
GTGCTTGTGTAGCCCAACTATCCCTATTAATCATTACGGTGGTCCTAGAAACCAACAAAATAGAACCACAACGTCCTATTCTATTATTCCATGCTAATCTATTCAAGCAATAGCCCGCTTTAAACACTCTAATTTTTTCAAGGTAATGGTCCTGGCTCCCCAACACACCCAACAAAGGACATGCTGATTCACCAGAAGGAAGACCCGACAGCAGACAGTACTCGCCAAAGACGGACCGCCCGGCCAGGCCTAAAATTCAACTACGAGCTTTTTAACTGCAACAACTTTAATATACGCTATTGGAGCTGGAATTACCGCGGCTGCTGGCACCAGACTTGCCCTCCAA
+
DDCDDIIIIIIIHIIHIIIIIIIIHHIIIIHHHIIHIIGIIIIHIHHIIHIHHHIIHCGHHHHHHIIIIIIIGIHEGHHIIHHHIIIHDHHHHHHIIIIIIHHGHHHHHHHIHIIIIIHGHGEF@FHHIIIIIIIIIIIEHHIIHGIHHGIIIHIHEIIGHHHGHIHHHIHHIIIIIIHHIIIIIIIIIIIIIIIIIIIHHIHHIHIIIIIIIIIIIIIIHIIIIIIIIIHIIIIHHIIIIHHIHIIIIIIIIIIHHHHIIIHIIIIIIIIIIHHIIIIIIIIIIIHHIIIIIHIIIIHHHIIHIIIIIIIIIIIIIIIIIHHHIIIIIIIIIHIIIIIIIDDDDD
@HISEQ:969:HM2KJBCX2:2:1102:1829:17050 2:N:0:ACTATGCA
GTGCTTGTGTAGCCCAACTATCCCTATTAATCATTACGTCAATCCTAGAAACCAACAAAATAGGATCGAACGTCCTATTTCATTATTCCATGCTAATGTATTCAAGCGTTAGCTTGCTTTAAACACTCTAATTTTTTCAAAGTAACAGTCCAAATTCCCCAAAACACCAAATTAATGGCATTAAGGTTCATCAGGAAGGAGGAATCAGTGAGACCAGTACATACCAGAGGCATGACCAACCTACTAACTCCGAAATTCAACTACGAGCTTTTTAACTGCAACAACTTTAATATACGCTATTGGAGCTGGAATTACCGCGGCTGCTGGCACCAGACTTGCCCTCCAA
+
DDDDDIIIIIIIIIIIIIIIIIIIIIIIIIIIIIIIIIHIIIIHIIIIIIIIIIIIIHIIIIIIIIIIHIIHHHIIIIIHFHHHHIIHIIIIIIIIIIIIIIHHIHIIIIIIIIIIIIIIIIIIIIIIIIHHIHHIIIIIIIIIIIIIIIIIIIIIHIIIIIIIIIIIIIIIIIIIIIIIIIIIIIIIIIIIIIIIIIIIIIIIIIIIIIIIIHIIIIIIIIIHHIIIIIIIIIIIIIIIIIIHHIHIIGIIIIIIIIIIIIIIIIIIIIIIIIIIIIIIIIIIIIIIIIIIIIIIIIIIIIIIIIIIIIIIIIIIIIIIIIIIIIIIIIIIIIIIIIIIIDDDDD
@HISEQ:969:HM2KJBCX2:2:1102:10854:17306 2:N:0:ACTATGCA
GTGCTTGTGTAGCCCAACTATCCCTATTAATCATTACGTCAATCCTAGAAACCAACAAAATAGGATCAAACGTCCTATTTCATTATTCCATGCTAATGTATTCAAGCGTTAGCCTGCTTTAAACACTCTAATTTTTTCAAAGTAACAGTCCTGTTTCCCTGCAACACCAAATTAATGACATTACAGTTCTTCAAGAAGGAGGAACCAGTAAAGCCAGTACATACCAGAGGCACGACCAACCTACTAATCCCGAAATTCAACTACGAGCTTTTTAACTGCAACAACTTTAATATACGCTATTGGAGCTGGAATTACCGCGGCTGCTGGCACCAGACTTGCCCTCCAA
+
BDDDDIIIIIIIIIIIIIIIIIIIIIIIIIIIIIHIIIIIIGIIIIIIIIIIIIIIIHIEHHHIFHHIIIIIHIIHIIIIGIIHHIIIHIGIIHIIIIIIIHIIIHIIIHIIHIIIHFIIIHHHHHHIHIIHHIIIIIHHIIHIIIIIIHHIIIIIIIIGIHIIIIIHHIHHHIIIIIIIHIIIIIIIIIIIIIIIIIIIIII;IHIIIIIHIIIIIIIIIIIIHIIIHIIIIIIIIIIIIIHHGGHHIIIIIIIIIIIIIIHIIIIIIIIIIIIIGIIIIIIIIIIIIIIIIIIIIIIIIIIIIIIIIIIIIIIIIIIIIHIIIIIIIIIIIIIIIIIIIDDDDD
@HISEQ:969:HM2KJBCX2:2:1102:14691:18443 2:N:0:ACTATGCA
GTGCTTGTGTAGCCCAACTATCCCTATTAATCATTACGGTGATCCTAGAAACCAACAAAATAGAACCATGCCGTCATATTCTATTATTCCATGCTAATGTATTCGAGCAAAATGCCTGCTTTAAACACTCTAATTTTTTCAAGGTAAAGGTCCTGGTTCCACATGACACCCAATTAAGGACATCATGCTTCTCCAGAAGGTGAGAAATCAACTGCGACAGTTCATACCCCTTAAGGCACGACCATCACGTCAATCCCGAAATTCAACTACGAGCTTTTTAACTGCAACAACTTTAATATACGCTATTGGAGCTGGAATTACCGCGGCTGCTGGCACCAGACTTGCCCTCCAA
+
<00<0<1DECCCGHIIGII1<11<@CFHI11D?G1FH10<1<D1<FH111<F1FH@1111<1<<D1<<<1<C/0/0<1<FCD1DH<<1111<<F<<DGC1D1C@1GG@FFHE5DFHHH@AF??GCH81@BD8%CA1<GCA.?F84..88CG7F.@9.ACF;..;.57...G:.HHHCHFG<?AG@?A<///@F<-<<CHH@HFF<00@@F<E<0ED<1<1CF<<CD/<1F@DC@HGAC<C<CCD1IIHHC<@CC?/HHF1EHGIHHHE<C@GC<<HHHHC<EH@G?HF@GG1C@HGG0G<H@CCHFC<1D1FHEHHHIHE<CEC1@CC@CHHFEGCC1GHCHE</CD@AADB
@HISEQ:969:HM2KJBCX2:2:1102:9585:18269 2:N:0:ACTATGCA
GTGCTTGTGTAGCCCAACTATCCCTATTAATCATTACGTCAATCCTAGAAACCAACAAAATAGGATCGAACGTCCTATTTCATTATTCCATGCTAATGTATTCAAGCGTTAGCCTGCTTTAAACACTCTAATTTTTTCAAAGTAATAGTCCTGTTTCCCTGCAACACCAAATTAATGGCATTACAGTTCTTCAGAAAGGAGGAATCAGCGAAGCCAGTACATACCAGTGGCACGACCAACCTGCTGACCCCGAAATTCAACTACGAGCTTTTTAACTGCAACAACTTTAATATACGCTATTGGAGCTGGAATTACCGCGGCTGCTGGCACCAGACTTGCCCTCCAA
+
DCDDCIIIIIIIIIIHFHHIIHIIIIIIIIIIIIIIIIIIIIIIIIIIIIHIIHHIIIIIHIHHFHIIIIHHIIIIHIHIIIIIIIIIFHIIGHIIIIIIIIIHHIIIIIIIIIIIHHIIHIIIHIIIIIIIIIIIIIIIIHIHIIIHIIHHIHIIIIEHHIIIIIIIIIIIIIIIIIIIIIIIIIIIIIIIIIIIIHIIHIIIIIHIIIIHIIIIIIIIIIIIIIIIIIIIIIIIIIIIIIIHHIIIIIIIIIIIIIIIIIIIIIIIIIIIIIIIIIIIIIHIIIIIIIIIIIIIIIIIIIIIIIIIIIIIIIIIIIIIIIIIIIIIIIIIHHHIHIIIIDDDDD
@HISEQ:969:HM2KJBCX2:2:1102:14704:19154 2:N:0:ACTATGCA
GTGCTTGTGTAGCCCAACTATCCCTATTAATCATTACGTCGATCCTAGAAACCAACAAAATAGAATCAAACGTCCTATTTCATTATTCCATGCTAATGTATTCAAGCGCGAGCTTGCTTTAAACACTCTAATTTTTTCAAAGTAACAGTCCTGATTTCCCACGACACCAAATTAATGACATCGTGGTTCGTCAGAAGGGAGAAACCAATAATACTAGTACGTACAAAGTACGACCGACATATTAGTCCCGAAATTCAACTACGAGCTTTTTAACTGCAACAACTTTAATATACGCTATTGGAGCTGGAATTACCGCGGCTGCTGGCACCAGACTTGCCCTCCAA
+
BDBDDIIIIIIIHIIIIIIIIIIIIIIIIIIIIIIIIIIIIIIIIIIHIIIIIHIIIIIIIIIIIIHIIIIHHIIIIIIIIIIIIIIIIIHIIIIIIIIIIIHIIIIIIGIHIHIIIIIIIIIIIIIIIIIIIIIIIIIIIIIIIIIIIIIIIIIIIIIIIIIIIIIIIIIHIIIIIIIIIIIIIIIIIIHIIIIIIIIIIIIIIIIIIIHIIIIIIIIIIIIIIIIIIIIIIIIIIIIIIIIIIIIIIIIIIIIIIIIIIIIIIIIIIIIIIIIIIIIIIIIIIIIIIIIIIIIIIIIIIIIIIIIIIIIIIIIIIIIIIIIIIIIIIIIIIIIIIIIDDDDD
@HISEQ:969:HM2KJBCX2:2:1102:2952:19806 2:N:0:ACTATGCA
GTGCTTGTGTAGCCCAACTATCCCTATTAATCATTACGTCGATCCTAGAAACCAACAAAATAGAATCAAACGTCCTATTTCATTATTCCATGCTAATGTATTCAAGCGTAAGCCTGCTTTAAACACTCTAATTTTTTCAAAGTAACAGTCCTGATTCCCCACGACACCAAATTAATGACATCGCGGTTCTTCAGAAGGTAGGAACCGATAATGCCAGTGCGTACCGAAGCACGACCAACAATTCGATCCCGAAATTCAACTACGAGCTTTTTAACTGCAACAACTTTAATATACGCTATTGGAGCTGGAATTACCGCGGCTGCTGGCACCAGACTTGCCCTCCAA
+
<D0DDFHIIIIHIEHGHDFHHHHHIHHHHICC1FHHGHIHI<EGEH?1CHHHHHIIICGHHHHHHIIG1<E0CHHIGH@H11DEFHIG?1GFHHHHIIHIHHHHEHIHHH@FCFEHIIHHHGHFFGHHGFHEHIHEEHHHIIHHIIHIHIHIIIHHIIIIIHHIHH<IIHIIIIII+IIHDHDHEH:HEHEIIIIIIIHHIIIIGIIIIHIIHCGHG<IIIHIIIHHIIIIIIHFHFGEIHHADIHDIIIHHHIIHHGIHIHHHHHHFHHHHFCIIIHHHHGEIIHHG@HEHHIIIIIIIIIIIHIIIIIIHHGIIHHHEIHIIIHHIIHHEHHIIHIHH@D@DD
@HISEQ:969:HM2KJBCX2:2:1102:17275:19955 2:N:0:ACTATGCA
GTGCTTGTGTAGCCCAACTATCCCTATTAATCATTACGGTGGTCCTAGAAACCAACAAAATAGAACCATGCCGTCCTATTTTATTATTCCATGCTAATGTATTCAAGCAAAAATGCCTGCTTTAAACACTCTAATTTTTTCAAAGTAAAGGTCCTGGTTCCCCGCGGCATCCAATTAAGGACATCGCGGTTCTCCAGAAGGTGAGAAATTGACTGCACCAGTTCATACCCCGTGAGGCACGACCGATGCGCCAATCCCGAAATTCAACTACGAGCTTTTTAACTGCAACAACTTTAATATACGCTATAGGAGCTGGAATTACCGCGGCTGCTGGCACCAGACTTGCCCTCCAA
+
DDDDDIIIIIIIIIIIIIIIIIIIIIIIIIIIIIIIIIIIIIIIIIIIIIIIIIIIIIIIIHIHIIIIIGIIIIIIIIIIIIIIIIIIIIIIIHIIIIIIIHHIIIHIIIHHHIIHIIHHIIIIIIIIIIIIIIHIIIIIIIIIIIIIIIIIGIIIIIIIIIIIIIIIIHIIIIIIIIIIIIIIIIIIIIIHIIIIIIIIIIIIIIIIIIIIIIIIIIIIIIIIIIIIIIIIIIIIIIIIIIIIIIIIIIIHIIIIIIIIIIIIIIIIHHIIIIIIIIIIIIIIIIIIIIIIIIIIIHIIIIIIIIIIIIIIIIIIIIIIIIHIIIIIIIIIIIIIIIIIIIIIIIIIDDDDD
@HISEQ:969:HM2KJBCX2:2:1102:10656:19417 2:N:0:ACTATGCA
GTGCTTGTGTAGCCCAACTATCCCTATTAATCATTACGTCGATCCTAGAAACCAACAAAATAGAATCAAACGTCCTATTTCGTTATTCCATGCTAATGTATTCAAGCGTGAGCCTGCTTTAAATACTCTAATTTTTTCAAAGTAACAGTCCTGATTCCCCATGACACCAAATTAATGACATCATGGTTCGTCAGAAGGTAGGAATCAATAATACCAGTACGTACAATAGCACGACCAATAAATTGATCCCGAAATTCAACTACGAGCTTTTTAACTGCAACAACTTTAATATACGCTATTGGAGCTGGAATTACCGCGGCTGCTGGCACCAGACTTGCCCTCCAA
+
DDDDCIIIIIIIIIIHIIIIIIIIIIIIIIIIIIIIIIHIIIIIIIIIIIIIIIIIIIIIIIIHIIIIIIIIIIHIIIIIIIIIIIIIIIHHHIIIIIIIHHHIIIIIIIIIHIHIIHIIIIIIIIIIIIIIIIIIIIIIIIIIIIIIIIIIIIIIIIIIIIIIIIIIIIIHIIIIIIHIIIIIIHIIHIIIIIIIIIIIIHIIHIIIIIIIIIIIIIIIIIIIIIIIIIIHIIIHIIIIIIIHIIIIIIIIIIIIIIIIIIIIIIIIIIIIIIIIIIIIIIIIIIIIIIIIIIIIIIIIIIIIIIIIIIIIIIIIIIIIIIIIIIIIIIIIIIIIIIIIDDDDD
@HISEQ:969:HM2KJBCX2:2:1102:20889:20615 2:N:0:ACTATGCA
GTGCTTGTGTAGCCCAACTATCCCTATTAATCATTACCTCGACTCCGAAAGCCAACGAAATAGAACCGAGATCCTATTCCATTATTCCATGCACTAATGTTCAGGCTGTAACGCCTGCTTTGAGCACTCCAATTTTTTCAAAGTAAACGTGCTGGCCAATCCATAGCACTCGATTAAGAGAACTAGGGCCGAACCAGCAGAATCGTTTGCCCTAGCAGAACCACAACAAAGTGGACCACCAGAGCAAAACCGAGATCCAACTACGAGCTTTTTAACCGCAACAACTTTAATATACGCTATTGGAGCTGGAATTACCGCGGCTGCTGGCACCAGACTTGCCCTCCAA
+
BDDBDFHHHIIHH1FFHIHHHIIIIIFHHHHHIHIIIGHHHHHICHHHHHHIGHGHHHHEHIIIICFHDHI?H1CHIG?EHHHFGGHHHIIIHEHEHHHE@C@DEHGHHHEFGIHHIFFGFHIIBCFHIHHGCHHFHEFHHHGHHHHHGHHHA;0DDHHFBHGGHHHHEEEGGHEIHGHHHFEH@IHHDDH@DEEHHEIHHEEHHEIGFHHHD1GGC<1<0CCC<<@G<CHGHEGE<1ECHFEHEHEC<1CF<EHH@?G@ED<GHFEGIHIIHHHHCHGCHCC<IHHFEHHHGDHIIHHIIHEEIIIIIIIHHIIHHDHHEGIIHHHFGIHHGFIHHHC@@DBDDD
@HISEQ:969:HM2KJBCX2:2:1102:18983:21179 2:N:0:ACTATGCA
GTGCTTGTGTAGCCCAACTATCCCTATTAATCATTACGTCAATCCTAGAAACCAACAAAATAGAATCAAACGTCCTATTTCATTATTCCATGCTAATGTATTCAAGCGTGAGCCTGCTTTAAACACTCTAATTTTTTCAAAGTAACAGTCCTGATTCCCCACAACACCAAATAAATGACATCGTGATTCGTCAGAAGGGAGAAACCAACAATACCAGTACGTACCGAGGCACGACCGACATGATGGTCCCGAAATTCAACTACGAGCTTTTTAACTGCAGCAACTTTAATATACGCTATTGGAGCTGGAATTACCGCGGCTGCTGGCACCAGACTTGCCCTCCAA
+
DDDDDIIIIIHIIIIIIIIIIIIIIIIIHIIIIIIHIIIIFIIHIIHIIHHHHHIIIHGCGHHEHHHEEHIIIIEHHIIGHIIIHIHHHIIHIIIIIIIHIFHIIHHIIIIIIIIIIIHHIIIIIIIIIIIHIIIGIIIIIIIIIIIIEHEGHHHIIIIIIIHHIIIIIIIIIIHFEHHIHIIIIIIGIIIGIIIIIIIIIIIIIHIIIIIIHIIIIIIHIIIIIIIIIIIIIIIIIIIIIIHHIIIIHIIIIIIIIIIIIIIIIIIIIIIIIIIIIIIIIIIIIIIIIIIIIIIIIIIIIIIIIIIIIIIIIIIIIIIIIIIIIIIIIIIIIIIIIIIIDDDDD
@HISEQ:969:HM2KJBCX2:2:1102:3447:21367 2:N:0:ACTATGCA
GTGCTTGTGTAGCCCAACTATCCCTATTAATCATTACGTCGATCCTAGAAACCAACAAAATAGAATCAAACGTCCTATTTCGTTATTCCATGCTAATGTATTCAAGCGTGAGCCTGCTTTAAACACTCTAATTTTTTCAAAGTAACAGTCCTGATTCCCCATGACACCAAATTAATGACATCATGGTTCGTCAGAAGGTAGGAATCAATAATACCAGTTCGTACAATAGCACGACCAATAAATTGATCCCGAAATTCAACTACGAGCTTTTTAACTGCAACAACTTTAATATACGCTATTGGAGCTGGAATTACCGCGGCTGCTGGCACCAGACTTGCCCTCCAA
+
DDDCDIIIIIIIIIIIIIIIIIIIIIIIIHIIIIIIIIIIIIIIIIIIIIIIIIIIIIIIIIIFHHIIGIGIHIIIHGIIIIIIIIIIIIIIFIIIGHHHHIHIIHHIIIIHIIIIIIHIIIIIIIIHIHIIIIIIIIIIIIIIIIIIIIIIIIIIIIIIHHIHHHIHIIIHIIIHIIIIIIIGIIIIIIIIIIIIIIIIHHIIIIIIIIIIIIIIIIIIIIIIIIIIIIIIIIIIIIIIIIIH<IIIIIIIIIIIIIIIIIIIIIIIIIIIIIIIIIIIIIIIIIIIIIIIIIIIIIIIIIIIIIIIIIIIIIIIIIIIIIIIIIIIIIIIIIIIIIIIDDDDD
@HISEQ:969:HM2KJBCX2:2:1102:13390:21614 2:N:0:ACTATGCA
GTGCTTGTGTAGCCCAACTATCCCTATTAATCATTACGTCAATCCTAGAAACCAACAAAATAGGATCGAACGTCCTATTTCATTATTCCATGCTAATGTATTCAAGCGTTAGCTTGCTTTAAACACTCTAATTTTTTCAAAGTAACAGTCCAGATTCCTCGCAACACCAAATTAATGGCATTACGGCTCATCAGGAAGGAGGAATCAGTGAGACCAGTACATACCAGTGGCATGACCAACCTACTGACCCCGAAATTCAACTACGAGCTTTTTAACTGCAACAACTTTAATATACGCTATTGGAGCTGGAATTACCGCGGCTGCTGGCACCAGACTTGCCCTCCAA
+
ADAADHFFCGHIGHGH?@EEG@GHHIHGEHFHIIFHHIHHHHHIIIIHEHHHFHCE@HHHFCFGEGHECC@<C1EHEHGEFCHFGGHCEHHHICHHHHGFE@HHHII@IFHHFHHE6FHEEHHHHGGGHHEHHECBCHIEH@EHIHHIHHB@CGGEH7@HHHIHIIHHHEDGFHDFFEHHIEEHEIHHIHHEIIHIIIIHFII;FHHHGHGCFHGHE?HIHEFFIHEHGHHEE<HHF@HCGCA<1FFDCCIGIIIHHEGHG0FHIIHHFFHIIHFIIIIHHEHDC1CFIHHHHHHEGCECEHHHCHGIIHHEHDIHHHIIIGIIIGHHG@IHEHIIFHGHE@@@BD
@HISEQ:969:HM2KJBCX2:2:1102:10965:21975 2:N:0:ACTATGCA
GTGCTTGTGTAGCCCAACTATCCCTATTAATCATTACGTCAATCCTAGAAACCAACAAAATAGGATCGAACGTCCTATTTCATTATTCCATGCTAATGTATTCAAGCGTTAGCCTGCTTTAAACACTCTAATTTTTTCAAAGTAACAGTCCTGTTTCCCTGCAACACCAAATTAATGACAATACAGTTCTTCAAGAAGGAGGAATCAGTAAAGCCAGTACATACCATTGGCACGACCAACCTACTGACCCCGAAATTCAACTACGAGCTTTTTAACTGCAACAACTTTAATATACGCTATTGGAGCTGGAATTACCGCGGCTGCTGGCACCAGACTTGCCCTCCAA
+
DDDDDIIIIIIIIIIIIIIIIHHIIIIIIIIHIIHIIIIIIGIIIIIIHHIEHIIIIIIIHHIHHHHEHHIIHGIIIIIIIIHHEHIIHIIIIIIIIIHHHHGHIIIIIIIIIIIIIHHHHHIIIHHIHHHIIIIIIIIHHIIIIHIHIIIHIHHHHIIIIIIIIIIIIIHHHIIHIIIIHIIIIIIHHHIIIHIIIIIHHHHHHHHIHHIIIIHIIIIIIIIHIHGIIHIIIHHGIIHIHHGHGIIIIIIIIHIIHIIIHIIIHIIIIIHIHHHHGIIIIHIIIHHIIHDHHIIIIIIIIIIIIIIIIHIIIIIIIIIIIIIIIIIIIIIIHIIIIIHHIDDDDD
@HISEQ:969:HM2KJBCX2:2:1102:9416:22334 2:N:0:ACTATGCA
GTGCTTGTGTAGCCCAACTATCCTATTAATCATTACGTCAATCCTAGAAACCAACAAAATAGGATCAAACGTCCTATTTCATTATTCCATGCTAATGTATTCAAGCGTTAGCCTGCTTTAAACACTCTAATTTTTTCAAAGTAACAGTCCTGTTTCCCTGCAACACCAAATTAATGGCATTACAGTTCTTCAGAAAGGAGGAACCAGCAAAGCCAGTGCATACCAGTGGCACGACCAACCTGCTGATCCCGAAATTCAACTACGAGCTTTTTAACTGCAACAACTTTAATATACGCTATTGGAGCTGGAATTACCGCGGCTGCTGGCACCAGACTTGCCCTCCAA
+
DD?DDIIIIIIGIIHIIIIIIHHHHIIIIIIIIIIIIIIIIIGIHIFHIIIEHIIIIIIIIIGIIIIHIIIIIHGHIHIIIHIIIIIHIIIGIIIIIIIGIIHIIIIIHIHIIIIHHIIIIHHHIIIIIIHIIIIIHHHIIHIIHIGIIIIIIIIIIIHIIIIIIIIIHGHHIIIIIIIIIIIIHIIIHIIIIIIIIIIIIHHIIIIIIHIIHIIIIIIIIIIGIIIIHIIIIIIIIIIHIIHHIIIIIHIIIIIIIIIIIIIIIIIIIIIIHDHGIIIIIIIIIHIIHHIIIIHHIIIIIIIIIIIIIIIIIIIIIIIIIIIIIIIIIIIIIIHIIIIIDDDDD
@HISEQ:969:HM2KJBCX2:2:1102:3907:22335 2:N:0:ACTATGCA
GTGCTTGTGTAGCCCAACTATCCCTATTAATCATTACGTCAATCCTAGAAACCAACAAAATAGGATCGTCGTCCTATTTCATTATTCCATGCTAATGTATTCAAGCGTTAGCCTGCTTTAAACACTCTAATTTTTTCAAAGTAACAGTCCTGTTTCCCCGCAACACCAACTTAATGGCATTACGGTTCTACAAGAAGGAGGAATCAGCAAAGCCAGTGCATACCAGTGGCACGACCAACTTGCTGACCCCGAAATTCAACTACGAGCTTTTTAACTGCAACAACTTTAATATACGCTATTGGAGCTGGAATTACCGCGGCTGCTGGCACCAGACTTGCCCTCCAA
+
DDDDDIIIIIIIIIIIHIIIIIIIIHIIIIIIIIIIIIIIIIIIIHIIIHIIIIIIFHIGHHHIHIIIIIIIIIGIIIHHIIIIIIIIIIIIHHIIIHIIIIIIIHHHIIIIIIIIIIIIHHIIIIIIIHIIIIIIIIIIIIIIIIIIIIIIIHIIIIIIIIIIIIIIIIIIIIIIIIIIIIIIIIIIIIIIIIIIIIIIIIIIIIIIIIIIIIIIIIIIIIIIIIIIIIIIIIIIHIIIIIHGIIIIIIIIIIIIIIIIIIIIIIIIIIIIIIIIIIIIIIIIIIIIIIIIIIIIIIIHIIIIIIIIIIIIIIIIIIIIIIIIIIIIIIIIIIIIIIIIDDDDD
@HISEQ:969:HM2KJBCX2:2:1102:20641:21777 2:N:0:ACTATGCA
GTGCTTGTGTAGCCCAACTATCCCTATTAATCATTACGGTGATCCTAGAAACCAACGAAATAGAATCAGTCCGTCCTATTTCATTATTCCATGTTAATGTATTCAGACGATAGTCTGCTTTAAACACTCTAATTTTTTCAAAGTAACAGTCCTGATTTCCAACCACACCAAATAAATGGCATGAAAGTTCCTCAGAAGGTAGAGATCCATCTCACCAGTACAGACAATTAAGCCTGACCAATGGGTAGACCCCGAAGTTCAACTACGAGCTTTTTAACTGCAACAACTTTAATATACGCTATTGGAGCTGGAATTACCGCGGCTGCTGGCACCAGACTTGCCCTCCAA
+
ADD@DHHFFHFIEFCFEGECE@EHEHHFHIIIIIIEHHHHHHIEHIFHFEEHH@G=EE00<<<1D1DHE1F1<G<CEHIFHCFCHHIII1C1<1<<G?C@<1@@DGG?HIHHIHHHHAA1EGHHBC@<FHHCG<<CEDC<C@GGHHEFGADG@CFCDC8D7CC<@EG=EHGECC9HI0DC<?GD/HDCFE@EEFCFHGC0HHCFHHHHC<@DGGHHG:1D<<18HHEHHHF@H?GIHE@HGCC@D<<<<:/=GGEC<@D1@HE0H=HGG<1HFFHHGC1FHHIIIIHE@FFHD0C<<HHHEHGIHHCHHHF@HIHEDDHHIIIIH@IHHEHIHEG<E@GIIIH@ADDD
@HISEQ:969:HM2KJBCX2:2:1102:9971:22981 2:N:0:ACTATGCA
GTGCTTGTGTAGCCCAACTACCCCTATTAATCATTACGTCAATACTAGAAACCAACAAAATAAGATCAAACGTCCTATTTCATTATTCCATGCTAATGTATTCAAGCGTTAGCCTGCTTTAAACACTCTAATTTTTTCAAAGTAACAGTCCTGTTTCCCTGCAACACCAAATTAATGACATTACAGTTCTTCAAGAAGGAGGAACCAGTAAAGCCAGTGCATACCAGAGGCACGACCAACCTACTAATCCCGAAATTCAACTACGAGCTTTTTAACTGCAACAACTTTAATATACGCTATTGGAGCTGGAATTACCGCGGCTGCTGGCACCAGACTTGCCCTCCAA
+
BD<0<DC<FHHE?@?GH0F11<CD?GEHGH1<FHH?11DG0<G1<<<<11<C<F10EG1F111<<1D1<F1<<<001<<1D@?C111<DG11<1D1IHIIIIIHHHGHIIHHFEF?GH8G/BDCEG@@HEG=HEEE<FCHEGIHHHGIGHHEHGHFEFGIHHGD?EHHHDHDGHH?@?FHHIHHFHH@FHFEF?C@HIIH:@F@HGEHFHHHEI=FI=I;HGFBIHHE;<FHIHEHEDAGD6HFCG</HDECEHHCHC@HHHIHG@HDHHHFF@CHHHIIHHHCHHHFCFF0EGGHEFECHFHHIGIIIGIHHE<<HCIIIHGEEFCHIHIHHHIHHIHHD<?<@<
@HISEQ:969:HM2KJBCX2:2:1102:15837:23338 2:N:0:ACTATGCA
GTGCTTGTGTAGCCCAACTATCCCTATTAATCATTACGTCGATCCTAGAAACCAACAAAATAGAATCAAACGTCCTATTTCGTTATTCCATGCTAATGTATTCAAGCGTGAGCCTGCTTTAAACACTCTAATTTTTTCAAAGTAACAGTCCTGATTCCCCATGACACCAAATTAATGACATCATGGTTCGTCAGAAGGTAGGAATCAATAATACCAGTACGTACAATAGCACGACCAATAAATTGATCCCGAAATTCAACTACGAGCTTTTTAACTGCAACAACTTTAATATACGCTATTGGAGCTGGAATTACCGCGGCTGCTGGCACCAGACTTGCCCTCCAA
+
DDCDDIIIIIIIIIIIIIHIIIIIIIIIIIIIIIIIIIIIIIIIIIIIIIIIHIIIHIIIIHIIIIIHIHHHHIIIIIIIIHIIIIIGIHHIHIIIIIIIIIIIIHHIIIIIHIIIIIHIIIIIIIIIIIIIIIIIIIIIIIIIIHHIHIIIIIIIIHIIIHHIIIIIIIHIIIIIIIIIIGIIGIIIIIHIIHHIIIIIIIIIHIIHIIGGHIIIIIIIIIIIIIIIIGIIIIIIIIIIIIIHIIIIHIIIIHIHIIIIIIIIIIIIIIIIIIIIIIIIHHHHIIIIIIIIIIIIIIIIIIIIIIIIIIIIIIIIIIIIIIIIIIIIIIIIIIIIIIIIDDDDD
@HISEQ:969:HM2KJBCX2:2:1102:4524:22599 2:N:0:ACTATGCA
GTGCTTGTGTAGCCCAACTATCCCTATTAATCATTACGTCAATCCTAGAAACCAACAAAATAGGATCGAACGTCCTATTTCATTATTCCATGCTACTGTATTCAAGCGTTAGCCTGCTTTAAACACTCTAATTTTTTCAAAGTAACAGTCCTGTTTCCCTGCAACACCAAATTAATGACATTACAGTTCTTCAAGAAGGAGGAATCAGTAAAGCCAGTACATACCATAGGCACGACCAACCTACTGACCCCGAAATTCAACTACGAGCTTTTTAACTGCAACAACTTTAATATACGCTATTGGAGCTGGAATTACCGCGGCTGCTGGCACCAGACTTGCCCTCCAA
+
DDDDDIIIIIIIIIIIIIIIIIIIIIIIIIIIIIIIIIIIIIIIIIIIIIIIHIIIIIIHIIIHHIIIIIIIIIIIIIIIIIIIIHIHGHIIIIIIIIIIIIIHIHIIIIIHIIIIIIIIIHIIIIIIHIIIIIHIIHIIIIIIIIIIIHIIIIIIIIIIIIIIIIIHIIIHIIHIIIIIHIIIIIIIIIIIIIIIIIIIIIIIIIIIIIIIIIIIIIIIIIIIIIIIIIIIIIIIIIIIIIHGIIIIIIIIIIIIIIIIIIIIIIIIIIIIIIHIIIIIIIIIIIIIIIIIIIIIIIHGGIIIIIIIIIIIIIIIIIIIIIIIIIIIIIIIIIIIIIIIIDDDDD
@HISEQ:969:HM2KJBCX2:2:1102:19075:23483 2:N:0:ACTATGCA
GTGCTTGTGTAGCCCAACTATCCCTATTAATCATTACGGCTCCCCTAGAAACCAACAAAATAGGAAAGCCGTCCTATTCTATTATTCCATGCTAATGTATTCGAGCAAAGGCCTGCTTTGAACACTCTAATTTTTTCAAAGTAAAAGTCCTGGTTCCCCGACACACCCAGTAAAGGGCATGCGAATCCCCAAGAGGAAAGATCCGGCCGGACCAGTGCACGCGGTGAGGCGGACCGGCCAGCCAGACCCAAGGTTCAACTACGAGCTTTTTAACTGCAACAACTTTAATATACGCTATTGGAGCTGGAATTACCGCGGCTGCTGGCACCAGACTTGCCCTCCAA
+
DDDDDIIIIIIHIIIIIIIIIHIIIGHIHIIGIIIHIIIGHHHHHHHGHIIIHIIIIIIHIIIIGCHHHIHG?HHHIIIIHIIHIIII?HHHIIIIIIIIIIGHHIIIIHIIIIHIIIIHHIIIIIIIHHIIIIIHHIHIHIHHIIHHIHHIHHIIIIIIIIIIIIIIIIHIHGIIIIIIIIFIHCIIHIHHIHEIIIIIHHIIIIIIIIIIHIIIIIIIIIIIIIIIHIIIIIIIIIIIIHFIHIIIIIGFIIIIIIIIIIIIIIIIIHIIIIIIIHIHIHIIHIIIIIHHIIIIIIHIIIIIIIIIIIIIIIIIIIIIIIHIIHIIIIIIIIIIIIIDDDDD
@HISEQ:969:HM2KJBCX2:2:1102:7535:23606 2:N:0:ACTATGCA
GTGCTTGTGTAGCCCAACTATCCCTATTAATCATTACGGTGATCCTAGAAACCAACAAAATAGAACCATGCCGTCCTATTCTATTATTCCATGCTAATGTATTCGAGCAAAATGCCTGCTTTAAACACTCTAATTTTTTCAAGGTAAAGGTCCTGGTTCCACATGACACCCAATTAAGGACATCATGCTTCTCCAGAAGGTGAGAAATCAACTGCGACAGTTCATACCCCTTAAGGCACGACCATCACGTCAATCCCGAAATTCAACTACGAGCTTTTTAACTGCAACAACTTTAATATACGCTATTGGAGCTGGAATTACCGCGGCTGCTGGCACCAGACTTGCCCTCCAA
+
DDDDDIIIIIIHIIIHIIIIIIIIIIIIIIIIIIIGHHHHHHIIIIGIIIIHHHIIIIIIIIGGHIIIFIIHHIHIHIIIIIIHHHIIIIIHHGHHGHHHHHIIHHICIHHIHHHIIIIIIIIIIIIHHHHHIIIIIIIIIIIIIIIGIIIIIIIIHIHIIIHHHIIIIIIIIIIIIIIIIIIIIIIIIIIIIIIIIIIIIIIIIIHIIIIHIIIIIIIIHIIIIIIIIIIIIIIIIIIIIIIIIIHIIIHIIIIIIIIIIIIIIIIIIIIIIIIIIIIIHIIIIIIIIIIIIIIIIIHHIIHIIIIIIIIIIIIIIIIIIIIIIIIIIIIIIIIIIIIIIIIIIIIDDDDD
@HISEQ:969:HM2KJBCX2:2:1102:1880:25739 2:N:0:ACTATGCA
GTGCTTGTGTAGCCCAACTATCCCTATTAATCATTACGTCAATCCTAGAAACCAACAAAATAGGATCAAACGTCCTATTTCATTATTCCATGCTAATGTATTCAAGCGTTAGCCTGCTTTAAACACTCCAATTTTTTCAAAGTAACAGTCCTGTTTCCCTGCAACACCAAATTAATGACATTACAGTTCTTCAAGAAGGAGGAACCAGTAAAGCCAGTACATACCAGAGGCACGACCAACCTACTAATCCCGAAATTCAACTACGAGCTTTTTAACTGCAACAACTTTAATATACGCTATTGGAGCTGGAATTACCGCGGCTGCGGGCACCAGACTTGCCCTCCAA
+
DDDDDIIIIIIIIIIIIIIIIIIIIIIIIIIIIIIIIIIIIIIIIIIIIIIIIIIIHIIIIIHGHGHIIIIIIHIIIIIIIIIIIIIIIHIIIIIIIIIIIIHHIIIIIIHHGHHIIIIIIHHIIIIIIIIIHIIIIHIIIIIIIIIIIIIIIIIIIIHHHIIIIIIIIIIHHIHHIIIIIIIIIIIIHIIIIIHHIIIIHIIIIIIIIIIIIIIIIIIIIIIIHIIIIIIIIIIIIIIIIIIIIIIHIIHIIIIHIIIHHHHIIIIIIIIIIIIIIIIIIIIIIIIIIIIIIIIIIIIIIIIIIIIIIIIIIIIIIIIIIIIIIIIIIIIIIIIIIIIIIDDDDD
@HISEQ:969:HM2KJBCX2:2:1102:9354:26014 2:N:0:ACTATGCA
GTGCTTGTGTAGCCCAACTATCCCTATTAATCATTACATCGATCCTAGAAACCAACAAAATAGAATCGGATGTCCTATTTCATTATTCCATGCTAATGTATTCAAGCGTGAGCCTGCTTTAAACACTCTAATTTTTTCAAGGTAACAGTCCTAATTCCCCGTAACACCAAATTAATGGCATTACGGTTCTTTAGAAGGTGAGAAATCAATAATATCAGTACATACCAACGGCATGACCGAAACATTGATCCCGAAATTCAACTACGAGCTTTTTAACTGCAACAACTTTAATATACGCTATTGGAGCTGGAATTACCGCGGCTGCTGGCACCAGACTTGCCCTCCAA
+
DDDDDIIIIIHIIHIIIIIIIIIHIIIHIHIIGHHIIIHGIHHGEHHHFHHHHHIIHHHHIGIHIIHHHHHGHCGHIIIIIIIIEHIIHHHGCHFIIIIHIIIIIHGIHHHIIIIIHGHIIIHIIHIHHIHIIIHIHIHHHHHIIIIHHHIIHIIIIGIIIHHIHHGIIIHGIIIIIIIIIIII;IHFEHHIIIIIIHIHHIIIIIIHHIIIHIGIHIIIHIHIHIIIIIHHHIIGIIIIFIIIHGIIIIIIIGIIIIIIIIIIIGIIIIIIIIHHIHIIIIIIIIIIIIIIIIHIIIIIIIIIIHIIIIIIIHHHIIHHHHCIIIIIIIIIIIIIHIIHIIDD@DB
@HISEQ:969:HM2KJBCX2:2:1102:12550:26182 2:N:0:ACTATGCA
GTGCTTGTGTAGCCCAACTATCCCTATTAATCATTACGTCGATCCTAGAAACCAACAAAATAGAATCAAACGTCCTATTTCATTATTCCATGCTAATGTATTCAAGCGTGCGCCTGCTTTAAACACTCTAATTTTTTCAAAGTAACAGTCCTGATTCCCCATGACACCAAATTAATGACATCGCGGTTCTTCAGAAGGTAGGAACCAATAATGCCAGTGCGTACCGAGGCACGACCGACAATCTGATCCCGAAATTCAACTACGAGCTTTTTAACTGCAACAACTTTAATATACGCTATTGGAGCTGGAATTACCGCGGCTGCTGGCACCAGACTTGCCCTCCAA
+
DDCDDIIIIHIIHIIHHIGIIIHIIIIIIIIIIIIIIHHHIIIIHIHIHIIIIIIIIIIIIIIHHIIIIIIIIIIIIEHHIIIIIIHHIIIHHHHIIIIIIIIHIHIIHHIIIIIIIIIHHHHHIHIIIIHIIIIIIIIIIIIIIHIHGIHHIIIHIHIIIIIIIIIIIHIIHIIIHIIIIIIIIIIIIIIIIIIHIIIIIHIIHIIIIIIIIIIIIIIIIHIIIIIGIIIIIIIIIIIIIGHGHIIIIIIIIIIIIHHHECIIIIIIIIIIIIIIIIIIIIIIIIIIIIIIIIGIHIIIIIIIIIIIHIIIIIIIIIIIIIIIIIIIIIIIIIIIIGGHDDDDD
@HISEQ:969:HM2KJBCX2:2:1102:6924:26193 2:N:0:ACTATGCA
GTGCTTGTGTAGCCCAACTATCCCTATTAATCATTACGTCAATCCTAGAAACCAACAAAATAGGATCAAACGTCCTATTTCATTATTCCATGCTAATGTATTCAAGCGTTAGCCTGCTTTAAACACTCTAATTTTTTCAAAGTAACAGTCCTGTTTCCCTGCAACACCAAATTAATGGCATTACAGTTCTTCAGAAAGGAGGAAACAGCAAAGCCAGTGCATACCAGTGGCACGACCAACCTGCTGATCCCGAAATTCAACTACGAGCTTTTTAACTGCAACAACTTTAATATACGCTATTGGAGCTGGAATTACCGCGGCTGCTGGCACCAGACTTGCCCTCCAA
+
DD@BAHHHEEHGCHIHHIIIIHIIHHGEGHHGHIIHHIHIIHHEGCC1FGHIHHE@HHHGGHECHH?GHIIHHHDEF@FHHIIIFHH@HG?@GH?GHHHHHHGIHGHHHIIGIIIHIIIIHIHHIIIHHHHIHIIHHFHIIHEIHHIHIHIHHHHHHFHCIIIIHHFHHIIHHHHHHHIIHGIHGIHGHHIIIIIHIHHHIIIHIII;IHHGIH<IIIIIIHHIIHHIIIIIIHHIHHHHHHHGFIIIIIIHIIIIIHIIHHHGIHIIIIIIIIHIIIIIIIIIIIIIIGIIIIHIIHHIHIIIIIIIIIIIIHIIIGIIIIIIIIHIIIIIIIIIIIIIIDDDDD
@HISEQ:969:HM2KJBCX2:2:1102:10955:27005 2:N:0:ACTATGCA
GTGCTTGTGTAGCCCAACTATCCCTATTAATCATTACGTCGATCCTAGAAACCAACAAAATAGGATCAAACGTCCTATTTCATTATTCCATGCTAATGTATTCAAGCGTTAGCCTGCTTTAAACACTCTAATTTTTTCAAAGTAACAGTCCTGTTTCCCTGCAACACCAAATTAATGACATTACAGTTCTTCAAGAAGGAGGAACCAGTAAAGCCAGTGCATACCAGAGGCACGACCAACCTACTAATCCCGAAATTCAACTACGAGCTTTTTAACTGCAACAACTTTAATATACGCTATTGGAGCTGGAATTACCGCGGCTGCTGGCACCAGACTTGCCCTCCAA
+
DDCDDIIIIIIIHIIIIIIIIIIIIIIIHIIIIIIIIIIIHHIIFHIIHIIIHIIIIIIIHHIHHIIIIIIHIIIIHHIIGHIHIIIIGEHHHHHIIIIHHHIIIIHIIIIIIIIIHIHHHHIIIIHIHIIIHHHHHHIIIIIIIIIIHIIIIIIIIHIIHIIIIIIIIHHHIIIIIIHIIHIIIIIHHIIIIIIIIIIHIIHIIIIIIIIIIIHIIIHIIIIIIIIHIHIIIIIIIIHIHHHGHHHCIIHIIIIHHIIHGIHIHIIIIIIIIIIIIIIIIIIIIIIIIIHHHIIIIIIIIIIIIIIIIIIIIIIIIIIIIIHIIIIIIIIIIIIIIIHIIDDDDD
@HISEQ:969:HM2KJBCX2:2:1102:5964:27251 2:N:0:ACTATGCA
GTGCTTGTGTAGCCCAACTATCCCTATTAATCATTACGTCAATCCTAGAAACCAACAAAATAGGATCGAACGTCCTATCTCATTATTCCAGGCTAATGTATTCAAGCGTTAGCCTGCTTTAAACACTCTAATTTTTTCAAAGTAACAGTCCTGTTTCTCTGCAACACCAAATTAATGACATTACAGTTCTTCAAGAAGGAGGAATCAGTAAAGCCAGTACATACCATAGGCACGACCAACCTACTGACCCCGAAATTCAACTACGAGCTTTTTAACTGCAACAACTTTAATATACGCTATTGGAGCTGGAATTACCGCGGCTGCTGGCACCAGACTTGCCCTCCAA
+
0<00<1<GH<1<GHIIIIHIIIIIIIIIIIIIIIIII1<10<DHIIGHHIIHIIIIIIIIFHH@FGH@0G<?<FH0<D1D11D<<D1C<111<1D1G?G@<51HHDE0<B<<F16<1HGEFHB68<<GBFFHIIII/A@BCC<GHHEB1HE@:F<GC#CD7171?G<<<<D<@HGH@G@B<CD<:///D/<EHF<:000D:0F<0GF<@IHG>@<</<C>GCFFGCCHGC@C<1HC<IHECD<:<:HCHHHFHEIIIIIIIIIIIIIIIIIIIIIIIIIIIIIIIIHIIIIIIIIIIIIIIIIIIIIIIIIIIIIIIIIIIIIIIIIIIIIIIIGIIIIIIDDDDD
@HISEQ:969:HM2KJBCX2:2:1102:4633:27341 2:N:0:ACTATGCA
GTGCTTGTGTAGCCCAACTATCCCTATTAATCATTACGTCAATCCTAGAAACCAACAAAATAGGATCGAACGTCCTATTTCATTATTCCATGCTAATGTATTCAAGCGTTAGCTTGCTTTAAACACTCTAATTTTTTCAAAGTAACAGTCCAAATTCCCCGCAACACCAAATTAATGGCATTACGGATCATCAGGAAGGAGGAATCAGTAAGACCAGTACATACCAGAGGCATGACCAATCTACTAACCCCGAAATTCAACTACGAGCTTTTTAACTGCAACAACTTTAATATACGCTATTGGAGCTGGAATTACCGCGGCTACTGGCACCAGACTTGCCCTCCAA
+
DDCCDIIIIIIIIIIIIIIIIIGIIIIIIGIHHIIIIGHIIIIIIIIGHIIIIIIIHHHIIIHIIIHEHIHHHHHIIIIIFIIIIIHIIIHHEHHHIIIIIIIIHIIIHIHHIIIHHIIIIIIIIIIIIIIIIIIIHIHIIIIIIIHIHIIIHIHHIIHHIIIIHIHIIIIIHIIIIIIIIIIHHIIHIIHIIIIIIIIIIIIHGIHIIHIIIIIIHIIIIIIIIIIII=IIIIIIIIIIIIHHHHIIIIIIIIIIIIIIIIIIIIIIIIIIIIIIIIIIIIIIIIHIHIIIIIIIIIIIIIIIIIIIIIIIHIIIIIIIIIIIIIIIIIIIIIHIIIIIIDDDDD
@HISEQ:969:HM2KJBCX2:2:1102:20853:28182 2:N:0:ACTATGCA
GTGCTTGTGTAGCCCAACTATCCCTATTAATCATTACGTCGATCCTAGAAACCAACAAAATAGAATCAAACGTCCTATTTCATTATTCCACGCTAATGTATTCAAGCGTGCGCCTACTTTAAACACTCTAATTTTTTCAAAGTAACAGTCCTGATTCCCCACGACACCAAATTAATGACATCGTGGTTCTTCAGAAGGTAGGAACCAATAATGCCAGTGCGTACCGAAGCATGACCGACAATTTGATCCCGAAATTCAACTACGAACTTTTTAACTGCAACAACTTTAATATACGCTATTAGAGCTGGAATTACCGCAGCTGCTGGCACCAGACTTGCCCTCCAA
+
DDAD@HIHFHHHIHIHHI@HHHHHHHHIHHIHIHHGFEHGH?ECHHGHHGHIIIIHHFFEHIIHHHHHHHIIHGCGHEGEGH?CCFHIIFHHHE@HHGHHFEEHHHH@HHCHHHIGEHHHEHHHHGHHHCIIIEHIHHHHIHIEHHHEHHFHF1<CHHHHEHEHHFIIIHHIHEHIEHHHHHC<<IHIHFEHGHGIIIHHHHHHHEFHGIHFEIIIIHDIFFHHIFHHHGHHHHIIIHFEFGEDGDCDHGC@@G@CHGHHGEHHHHIIIGHIHGHIHHHHGCFHHHIIHHDHHHFIHHFHHIIIIHHGIIIIIIIIIHIIIIHIIIIHHHHIIIIIIHIIDBA@@
@HISEQ:969:HM2KJBCX2:2:1102:16638:27153 2:N:0:ACTATGCA
GTGCTTGTGTAGCCCAATATCCCTATTAATCATTACGTCAATCCTAGAAACCAACAAAATAGGTTTGAACGTCCTATTTCATTATTCCATGCTAATGTATTCAAGAAAATATGCCTGCTTTAAACACTCTAATTTTTTCAAAGTAACAGTCCTGTTTCCCTGCAACACCAAATTAATGACATTACAGTTCTTCAGAAAGGAGGAATCAGCGAGACCAGTTCATACCAGTGGCACGACCAGCCTGCTGACCCCGAAATTCAACTACGAGCTTTTTAACTGCAACAACTTTAATATACGCTATTGGAGCTGGAATTACCGCGGCTGCTGGCACCAGACTTGCCCTCCAA
+
DDDAAIIIGIHEHEFHIIIC@HHIIIIHHIHFHGHHHCGDHIIIIIIHIIF?HHHIHIII11DGHHHHH@FHGDEHHHHIHGIIIH1GF1<C?EHHFEGHIHGHHIFHHHFG@IFHHHHHFHEHHGGHHIHHDHFCGHHHICHIIHIHHFGEFIIIIHHHIIHHHHHHHHHGGFIIHHIHDIHIIIHIHEIIIIGHHHHCHHHHHEHHHGHHHHIIIIIIHIIIIIIHHHEACHHEH@IFEHCHGDEHHCCGIIIIHHFGIIIHIHHIHGIIIHHEHHIIIIHEGCFHHHHIIIIIIIHFIIIIHHHIHIIIIIIHHIIHGHIIIIHHHHIHHGGHHIHIGIDABDA
@HISEQ:969:HM2KJBCX2:2:1102:12919:28835 2:N:0:ACTATGCA
GTGCTTGTGTAGCCCAACTATCCCTATTAATCATTACGTCGATCCTAGAAACCAACAAAATAGAATCAAACGTCCTATTTCATTATTCCATGCTAATGTATTCAAGCGTGAGCCTGCTTTAAACACTCTAATTTTTTCAAAGTAACAGTCCTGATTCTCCACAACACCAAATAAATGACATCATGGTTCGTCAGAAGGGAGAAACCAACAATGCCAGTACGTACCGAGGCACGACCGACATGATGGTCCCGAAATTCAACTACGAGCTTTTTAACTGCAGCAACTTTAATATACGCTATTGGAGCTGGAATTACCGCAGCTGCTGGCACCAGACTTGCCCTCCAA
+
DDDDDIIIIIHI?GHHIIIHIHHIIIHIHHIIHIIHIHHIIHHEHHHHGEHHHFHIHIIIIEHHIIIGHHHIIIIHIIIIIIIIIIIHEHEHIIIIIIIIIGIIIIIHIIIHHIIHIIIHIIIGHIHIIIEHHIIIHIHHHHIIIHIIIHIIHHFHIHHIGIHGHHIIIIHIIIIHHIIIIGIIIHHIHFHIHHHIIGIHHHHHIHHHHIHHIIGIIIIIIIIIHIIIHHIIIHHIIIIHHHHEIHIIIIIIIIHGIHIHEHHIIIIHHHIIIIIIIIIIHIIHIIIIIIHIIIIIIIIIIIIIIIIIIIIIIIHEIIIHIIHGHIIIIIIIIIIIIHIHDDDDD
@HISEQ:969:HM2KJBCX2:2:1102:8986:29717 2:N:0:ACTATGCA
GTGCTTGTGTAGCCCAACTATCCCTATTAATCATTACGTCGATCCTAGAAACCAACAAAATAGAATCAAACGTCCTATTTCGTTATTCCATGCTAATGTATTCAAGCGTGAGCCTGCTTTAAACACTCTAATTTTTTCAAAGTAACAGTCCTGATTCCCCATGACACCAAATTAATGACATCATGGTTCGTCAGAAGGTAGGAATCAATAATACCAGTACGTACAATAGCACGACCAATAAATTGATCCCGAAATTCAACTACGAGCTTTTTAACTGCAACAACTTTAATATACGCTATTGGAGCTGGAATTACCGCGGCTGCTGGCACCAGACTTGCCCTCCAA
+
DDDDDIIIIIIIIIIHIIIHGHIIIIIIIIIIIIIHIIIHIIIIIIIIHHHIFHIIIIIIIHIFHIIIIIHGHIIIIIIIIIIIIIIHIIIIGIFHHHIIIGHHHHFHH;IGIGIIEHHIIIIIIFHHHHHGHHIHI@HHHIIIIIIIIIIHGHII<IIIIIIIIHHHIIHHEHHH@9HHFEEHHHHIHHHHH=HFEE8HHGHE<CEFG?EEHIGI?5FH=CGHIGHHIGGHGI:CHHFHHHCC$CE?ACD?F@<111C1ECC??G0HEHHHF1C1CD<1111E?HFEG?G0C<<DC?EGG1F<GHFCHEGHCHHCC<<<FEEFD1?GG?IHFCCC0/<10<DD<
@HISEQ:969:HM2KJBCX2:2:1102:5552:29513 2:N:0:ACTATGCA
GTGCTTGTGTAGCCCAACTATCCCTATTAATCATTACGGTGATCCTAGAAACCAACAAAATAGAACCATGCCGTCCTATTCTATTATTCCATGCTAATGTATTCGAGCAAAATGCCTGCTTTAAACACTCTAATTTTTTCAAGGTAAAGGTCCTGGTTCCACATGACACCCAATTAAGGACATCATGCTTCTCCAGAAGGTGAGAAATCAACTGCGACAGTTCATACCCCTTAAGGCACGACCATCACGTCAATCCCGAAATTCAACTACGAGCTTTTTAACTGCAACAACTTTAATATACGCTATTGGAGCTGGAATTACCGCGGCTGCTGGCACCAGACTTGCCCTCCAA
+
DDCADIIIHHFHFEDG?EHIHHEGHIHEEHEGHHIHHEHF1EHHIIHHHHCHEHHHIIIIIG<DGFEHIFH1CCHD=H@HHF1CGCEHH?C@1FHIHHFDF1HFHHGIIHECFHGHHIHFHIHGFCIGIHHHHHHHHHHGH@@?HHHIIHHGHHCF@?HGHFGF?HE@HHHGEDEHHEFHEIIHHHHFHCIHHIHHHGCHG@IHIIIHHCHHHIHGIHHIIHIIIIIHI<EH=IHGIIHGIIHIHHCDHHFHHIIIHFGIHGHEHHEIHHEEHFHHIIHHHIHGIIIGIIIIIIIIIIGIIIIIHIIIIIIHIIIIHIIHIHIHHHHHIGIIIIIIIIIIIIIIIIIDCDDB
@HISEQ:969:HM2KJBCX2:2:1102:21117:30220 2:N:0:ACTATGCA
GTGCTTGTGTAGCCCAACTATCCCTATTAATCATTACATCGATCCTAGAAACCAACAAAATAGAATCGGATGTCCTATTTCATTATTCCATGCTAATGTATTCAAGCGTGAGCCTGCTTTAAACACTCTAATTTTTTCAAGGTAACAGTCCTAATTCCCCGTGACACCAAATTAATGGCATTACGGTTCTTTAGAAGGTGAGAAATCAATAATATCAGTACATACCAACGGCATGACCGAAACATTGATCCCGAAATTCAACTACGAGCTTTTTAACTGCAACAACTTTAATATACGCTATTGGAGCTGGAATTACCGCGGCTGCTGGCACCAGACTTGCCCTCCAA
+
B@@D@EHHHHHHHHIHHFEHEHHHGHECGHCCGEFHHICFHHIHFHHHHHHCHHIHIIHHFH?HHCHHHHGHCHE?CC@EECEFHHEC?GGC?@CH?HFHFCGFFCGEEHHHFHAHHHHIHIHBGHCHIIIHHHCHEFHHEEADEBGEIHHHHEGHIIIIHCGGIHHIIIIIHHIHHHHHHCIIIIIHIIHHIHIGIHHIHHHIHGIHHHHHHHH;EHHEHEHHIHHHIHFHEHHHHIIIHEHHD<HDEIIHHGECHEIHIIIHIIIIIIIHHHIHIIIIHIHHIIHIHIIHHEGIIIHHHGIIIIIIIIIIHHHIIIIIIIIIIIIIIIIIHHGIIIIIIIDDDD?
@HISEQ:969:HM2KJBCX2:2:1102:11360:29962 2:N:0:ACTATGCA
GTGCTTGTGTAGCCCAACTATCCCTATTAATCATTACGTTGTACCTAGAAACCAACAAAATAGGTTCGAACGTCCTATTTCATTATTCCATGCTAATGTATTCAAGCGTTTGCCTGCTTTAAACACTCTAATTTTTTCAAAGTAACAGTCCTGACTCCCCACGACACCAAATTAATGACATCATGGTTCATCAGAAGGGAGGAATCAACGACCCCAGTGCGTACCGAAGGCACGACCGACGTATTGATCCCGAAATTCAACTACGAGCTTTTTAACTGCAACAACTTTAATATACGCTATTGGCGCTGGAATTACCGCGGCTGCTGGCACCAGACTTGCCCTCCAA
+
DDDCDIIIIIIHHIIIIIIIIIIIIIIIIHIIIIIIIIIIIIIHIHIHGHIIIIIHIGHIIIIIIHIDGHIIIIIIGIHHIIIIIIIIIIGIIIIIIIIGIGFFIHIIIHHHIIIHIIHGFHI?HIGIIGHIIFGIIIIHIEFHIIIHIIIIHIIHHH<IIIDHHHIIIIIIIHGIC?DFHIHHHHHHIIIID/:CEDEEH<HHIHHHHH9IHHII/FAHIHFDHHH<>HEHEC@CHHGHHICEGGG?EE1CFFD<1HEHECCD<<@C11111C1111C<@E?HG<1<<11C0D/GHC1C</</@<<1<C<1/HE</DHCCEHHGC<1<1111D1@GD/01<0<D<
@HISEQ:969:HM2KJBCX2:2:1102:15709:30217 2:N:0:ACTATGCA
GTGCTTGTGTAGCCCAACTATCCCTATTAATCATTACGTCGATCCTAGAAACCAACAAAATAGAATCAAACGTCCTATTTCGTTATTCCATGCTAATGTATTCAAGCGTGAGCCTGCTTTAAACACTCTAATTTTTTCAAAGTAACAGTCCTGATTCCCCAAGACACCAAATTAATGACATCATGGTTCGTCAGAAGGTAGAAATCAATAATACCAGTACGTACAATAGCACGACCAATAAATTGATCCCGAAATTCAACTACGAGCTTTTTAACTGCAACAACTTTAATATACGCTATTGGAGCTGGAATTACCGCGGCTGCTGGCACCAGACTTGCCCTCCAA
+
DDBCDIIIIIIIGIIHIIHHHHIIIIIIHIHIHIHIIIHIIIIIIIIIIIIIIHIIGIIIIIIEHIIIIIHHEHHIHIIIIIIHHIHIIIIIGHHIIHIIEGGIIIIIIIIIGIIIHEIIIIIHIIIIIIIIIIHHHIIHIIIIHGIIIIIIIIIHIHIIIIIHIIIIIIIIIIIIIIIIIIIHDIIHIIGIIIIIIIIIHIIIIIIIHHHIIGIIIIIIIIHFIIIIIGHIIHIIIIIIIHIHIIIIIIIIIIHIHIIIIIIIIIIIIIIIHIIIIIHHIIIHIIIIIIIIHHIIIIIIIIIIIIIIIIIIIIIIIIIIIIIIIIIIIIIIIIIIIIIIDDDDD
@HISEQ:969:HM2KJBCX2:2:1102:17354:30092 2:N:0:ACTATGCA
GTGCTTGTGTAGCCCAACTATCCCTATTAATCATTACGTCGATCCTAGAAACCAACAAAATAGGTTCGATCGTCCTATTTCGTTATTCCATGCTAATGTATTCAAGCGCGAGCCTGCTTTAAGCACTCTAATTTTTTCAAAGTAACAGTCCTGTTTCCCCGCAACAACAAATTAATGCCATCACGGTTCTACAAGAAGGAGGGACCAGTGAGGCCAGTGCATACCAGTGGCACGACCAACCTACTGGCCCCGAAATTCAACTACGAGCTTTTTAACTGCAACAACTTTAATATACGCTATTGGAGCTGGAATTACCGCGGCTGCTGGCACCAGACTTGCCCTCCAA
+
DDDDDIGIIIIHIHGIIIIHHIIIIIHIHHHHIIIIIIIIIIIIIIIHHIIIIIIIHFHIIIHHHIHHEHHHHIHHFFHHIGHHIGIIIHFE?@HHIHHHHHIIHIIIIIIIHIIIIIIIIIIIHHHGEHHIIIIHHIIIHHIIIIIIIIIIIIIHIIIIIIIHIIIIIIIHGIIIIIIHIIIIIIIIIIIIHIIIHIIIIIIHHIIIIIIIIIHIIIIIIIIIIIIIHIIIIIIHFHIIIIHHDHIIIIHIIIHIIHHIIIIIIIIIIIIIIIIIIIIIIIIIHIIHGIIGIHIIIIIIIIIIIIIIIIIIIIIIIIIIIIGIIIIIIIIIIIIIIIIIIDDDDD
@HISEQ:969:HM2KJBCX2:2:1102:15839:30436 2:N:0:ACTATGCA
GTGCTTGTGTAGCCCAACTATCCCTATTAATCATTACGGTGATCCTAGAAACCAACAAAATAGAATCATGCCGTCCTATTTTATTATTCCATGCTAATGTATTCAAGCAAAATGCCTGCTTTAAACACTCTAATTTTTTCAAAGTAAAGGTCCTGGTTCCCCGTGACACCCAATTAAGGGCATCGCGGTTCTCCAGAAGGTGAGAAATTGACTACACCAGTTCATGCCCCTTAAGGCACGACCGATGTGTCAATCCCGAAATTCAACTACGAGCTTTTTAACTGCAACAACTTTAATATACGCTATTGGAGCTGGAATTACCGCGGCTGCTGGCACCAGACTTGCCCTCCAA
+
DDDDDHHIIHIIGIIIIIHIIIIIIIIIIIIIIIIIIIIIIIHIIIIIIIIIGHIIHHIGIIHIIIIIIEHIIIIIIIIIIIIIIIHIIIIHHHHIIIHIIIIIIIIHIIIIIIHIIIHIIIIIIIIIIIIHIIIHHIIIIHIHGIIHIIIHHHHHIHIIIIIIIIIIIIIIIIIIIIIIIIIIIIIIIIIIIIIIIIIIIIIIIIIIIIIIHIIIIIIIIIIIIIIIIIIIIIIIIIIIIIIIIIIIIHHIIIIIIIIIIIIIIIIIIIIIIIIIIIIIIIIIIIIIIIIIIIIIIIIHIIIIIIIIIIIIIIIIIIIIIIIIIIIIIIIIIIIIIIIIIIIIIIIDDDDD
@HISEQ:969:HM2KJBCX2:2:1102:13519:30269 2:N:0:ACTATGCA
GTGCTTGTGTAGCCCAACTATCCCTATTAATCATTACGTCGATCCTAGAAACCAACAAAATAGAATCAAACGTCCTATTTCATTATTCCATGCTAATGTATTCAAGCGCGAGCTTGCTTTAAACACTCTAATTTTTTCAAAGTAACAGTCCTGATTTCCCGCGACACCAAATTAATGACATCGTGGTTCGTCAGAAGGGAGAAACCAATAATGCTAGTACGTACAAAGTACGACCAACAATTCGATCCCGAAATTCAACTACGAGCTTTTTAACTGCAACAACTTTAATATACGCTATTGGAGCTGGAATTACCGCGGCTGCTGGCACCAGACTTGCCCTCCAA
+
DDDDDIIIIIIIIIIIIIIIGIIIIIIIHIIIIIIIIIIIIIIHIIIIIGIIHIIIIIIHHIHIIIIHHHHFHGIHHIIIIIIIIIIIGIIIIIIIIIIIIIIIIIIHHHIIIIIIIIIIIIIIIIHIIHHHIIHIIIIIIIIIIIIIIIIIIIIHHIIIIIIIIIIIIIIIIIIIIIIIIIIIHIIIIIIIIIIIIIIIIIIIIIIIIIIIIIIIIIIIIIIIIIIIIIIIIIIIIIIIHHHIIIIIIIIIIIIIIIIIIIIIIIIIIIIIIIIIIIIIIIIHIIIIIIIIIIIIIIIIIIIIIIIIIIIIIIIIIIIIIIIIIIIIIIIIIIIIIIIDDDDD
@HISEQ:969:HM2KJBCX2:2:1102:16297:30039 2:N:0:ACTTTGCA
GTGCTTGTGTAGCCCAACTATCCCTATTAATCATTACGTCGATCCTAGAAACCAACAAAATAGGGTCAAACGTCCTATTTCATTATTCCATGCTAATGTATTCAAGCGTGAGCCTGCTTTAAACACTCTAATTTTTTCAAAGTAACAGTCCTGATTCCCCGCGACACCAAATTAATGACATCACGGATCTTCAGAAGGGAGAAACCAGTGACACCAGTGCATACCAAAGGCATGACCAGCGTACTGATCCCGAAATTCAACTACGAGCTTTTTAACTGCAACAACTTTAATATACGCTATTGGAGCTGGAATTACCGCGACTGCTGGCACCAGACTTGCCCTCCAA
+
DDDDDIIIIIHIFGHHIIIIIIIIIIIIIIIIIIIIHHIHIIIHIIHIIIIIHHIIHIIIIIIIIHIIIIHHHHIHIIIIIIIIIIIHHIIIGIIHIIIIIIIIIIIIIIIIIGIIIIIIIGHIIIIIIIIIIIIHIHIIIIIIIHIHHIIIIIIIIIIIIIIIIIIIIIIHIIIIHIIIIIIIIIIHIIIIIIIIIIIIIIIIIIIIIIIIIIIIIIIIIIIIIIIIIIIIIHIIIIIIHHHHHIIHIIIHIIIIIIIIHHHIIIIIIIIIIIIIIIIIIIIIIIIIIIIIIIIIIIIIHIIIIIIIIIIIIIIIIIIIIIIIIIIIIIIIIIIIIIIIIDDDDD
@HISEQ:969:HM2KJBCX2:2:1102:17495:30600 2:N:0:ACTATGCA
GTGCTTGTGTAGCCCAACTATCCCTATTAATCATTACGTCAATCCTAGAAACCAACAAAATAGAATCAAACGTCCTATTTCGTTATTCCATGCTAATGTATTCAAGCGTGAGCCTGCTTTAAACACTCTAATTTTTTCAAAGTAACAGTCCTGATTCCCCATGACACCAAATTAATGACATCATGGTTCGTCAGAAGGTAGGAATCAATAATACCAGTACGTACAATAGCACGACCAATAAATTGATCCCGAAATTCAACTACGAGCTTTTTAACTGCAACAACTTTAATATACGCTATTGGAGCTGGAATTACCGCGGCTGCTGGCACCAGACTTGCCCTCCAA
+
DDDDDIIIIIIIIIIIIIIIIIIIIIIIIIIIIIIIIIIIIIIIIIIIIIIIIIIIIIIIIIIHIIIIIIIIIGHIIIIIIIIIIIIGIIIGIIIIIIIIIHHIIIIIIIIIIIIIIIIIIIIIIIIIIIIIIIIIHIIIIIIIIIIIIIIIIIIIIIIIIIIIIIIIIIIIIIIIIIIIIIIIIIIIHIIIIIIIIIIIIIIIIIIIIIIIIIIIIIIIIHIIIIIIIIIIIIIIIIIIIIIIIIIIHIIIIIIIIIIIIIIIIIIIIIIIIIIIIIIIIIIIIHHIIIIIIIIIIIIIIIIIIIIIIHIIIIIIIIIIIIIIIIIIIIIIIIIIIIIIDDDDD
@HISEQ:969:HM2KJBCX2:2:1102:7993:30889 2:N:0:ACTATGCA
GTGCTTGTGTAGCCCAACTATCCCTATTAATCATTACGTCAATCCTAGAAACCAACAAAATAGGATCAACGTCCTATTTCATTATTCCATGCTAATGTATTCAAGCGCGAGCCTGCTTTAAACACTCTAATTTTTTCAAAGTAACAGTCCTGATTCCCCGCCACACCAAATTAATGACATGATGGTTTGTCAGAAGGTAGGAACCAGTAACACCAGTACGTACCTAAGGCACGACCAACGTACTGATCCTGAAATTCAACTACGAGCTTTTTAACTGCAACAACTTTAATATACGCTATTGGAGCTGGAATTACCGCGGCTGCTGGCACCAGACTTGCCCTCCAA
+
DDDDDIIIIIIIIIIIIIIIIIIHIIHHIIIIIIIIHIIIIIIIIIIIIIIIIIIIIEHEGHHIHIIIIIIHIIIIIIIIIIIIHHIHIIIGHIIIHIIIIHHIHIIGIHIIIIHIIIIIHIIIIIHIIIIIIIIHIIIIIIIHHIIIIIIIHIIIIIIIIIIIIIIIIIIHHIIIHIIIIIIIIIIIIIIIIIIIIIIIIIIHIIIIIIIHHIIIIIIIIIIIIIIIIIIIIIIIIIIIIIHFIIIIIIIIIIIIIIIIIHIIIIIIIIHIIIIIIIIIIIIIIIIIIIIIIIIIIIHHIIIIIIIIIIIIIIIIIIIIIIIIIIIIIIIIIIIIIIIIDDDDD
@HISEQ:969:HM2KJBCX2:2:1102:9268:31304 2:N:0:ACTATGCA
GTGCTTGTGTAGCCCAACTATCCCTATTAATCATTACATCGATCCTAGAAACCAACAAAATAGAATCGGATGTCCTATTTCATTATTCCATGCTAATGTATTCAAGCGTAAGCTTGCTTTAAACACTCTAATTTTTTCAAGGTAACAGTCCTAATTCCCCATAACATCAAATAAATGACATTATGGTTCTTTAGAAGGTGAGAACCAATAAAACCAGTACATACCAAGGCATGACCGATTCCTTGATCCCGAAATTCAACTACGAGCTTTTTAACTGCAACAACTTTAATATACGCTATTGGAGCTGGAATTACCGCGGCTGCTGGCACCAGACTTGCCCTCCAA
+
DDDDDIIIIIIIIIIIIIIIIIIIIIIIIIIIIIIIIIIIIIIIIIIIIHIIIIIIIIIIIIIHIIIIIIIIIIIII1DHHIIIIIIIIIIHIIIIIIIIIHIIIIIIIIIHIIIIIIIIIIIIIIIIIIIIIIIIIIIIIIIIIIIIIIIIIIIIIIIIIIIIIIIIIIIIIIIIIIIIIIIIIIIIIIIIIIIIIIIIIIIIIIIIIIIIIIIIIIIIIIIIIIIIIIIIIIIIIIIIIHHFIIIIIIIIIIIIIIIIIIIIIIIIIIIIIIIIIIIIIIIIIIIIIIIIIIIIIIIIIIIIIIIIIIIIIHHIIIIIIIIIIIIIIIIIIIIIIIIIDDDDD
@HISEQ:969:HM2KJBCX2:2:1102:8784:31848 2:N:0:ACTATGCA
GTGCTTGTGTAGCCCAACTATCCCTATTAATCATTACGGTGATCCTAGAAACCAACAAAATAGAACCATGCCGTCCTATTCTATTATTCCATGCTAATGTATTCGAGCAAAAATGCCTGCTTTAAACACTCTAATTTTTTCAAGGTAAAGGTCCTGGATCCGCAAGACACCCAATTAAGGACATCAAGTTTCTCCAGAAGGTGAGAAATCAACAGCGACAGTTCATACCCCTTAAGGCACGACCATCACGTCAATCCCGAAATTCAACTACGAGCTTTTTAACTGCAACAACTTTAATATACGCTATTGGAGCTGGAATTACCGCGGCTGCTGGCACCAGACTTGCCCTCCAA
+
DDDDDIIIIIIIIIIIIIIIIIIIIIIIIIIIIIIIIIIIGIIIIIIIIIIHIHHIIHIIHHHHEHIIIIIIIIGIIIIIIIGIIIGIIIIIIIIIIIIIIHHIHIIIIIHHIIIIIIIIIIIIIIIIIIIIIIIHIIHIIIHHIIIHIIIIIIIHIIIIIIIIIIIIIIIIIIIIHIIIIIIIIIIIIIHIIIIIIIIIIHIIIIIIIIIIIHIIIIIIIIIIIIIIIIIIIIIIIIIIIIIIIIIHIIIHIIIIIIIIIGIIIIIIIIIIHIIIIIIIIHIIIIIIIIIIIIIIIIIIHIIIIIIIIIIIIIIIIIIIIIIIIIIIIIIIIIIIIIIIIIIIIIIIDDDDD
@HISEQ:969:HM2KJBCX2:2:1102:20266:31554 2:N:0:ACTATGCA
GTGCTTGTGTAGCCCAACTATCCCTATTAATCATTACGGTGATCCTAGAAACCAACAAAATAGAACCATGCCGTCCTATTCTATTATTCCATGCTAATGTATTCGAGCAAAATGCCTGCTTTAAACACTCTAATTTTTTCAAGGTAAAGGTCCTGGTTCCACATGACACCCAATTAAGGACATCATGCTTCTCCAGAAGGTGAGAAATCAACTGCGACAGTTCATACCCCTTAAGGCACGACCATCACGTCAATCCCGAAATTCAACTACGAGCTTTTTAACTGCAACAACTTTAATATACGCTATTGGAGCTGGAATTACCGCGGCTGCTGGCACCAGACTTGCCCTCCAA
+
DDCDDIIIHIIIHIIIIIIIIIIIIIIIIIHIIIIIIHIIIIIIIIIIIIIIIIIIIIIHIIHHIIIII?FHHDHHIIIHIIIIIIIIIIIIIGIIIIIHHEIIIIIIIIHIHIHIHIHHHHHHIIIHIIIIHIIIIIIIIIIIIHIIIHIIIIIIIHIIIIIIIHHHIIIIIIIIIIIIIIIIIIHIIIIIIIIIIIIIIIIIIIIIIIHIIIHIIGIIHIIIIIIIIIIIIIIIIIIIIIIIIIIIIIHIIIIIIIIIIIIIIIIIIIIIIIIIIIIIIIIIIIIIHIIIIIIIIIIIIIHHIIIIIHIIIIIIIIIIIIIIIIIIIIIIIIIIIIIIIIIIIIIDDDDD
@HISEQ:969:HM2KJBCX2:2:1102:15200:31884 2:N:0:ACTATGCA
GTGCTTGTGTAGCCCAACTATCCCTATTAATCATTACGTCAATCCTAGAAACCAACAAAATAGGATCAAACGTCCTATTTCATTATTCCATGCTAATGTATTCAAGCGTTAGCCTGCTTTAAACACTCTAATTTTTTCAAAGTAACAGTCCTGTTTCCCTGCAACACCAAATTAATGACATTACAGTTCTTCAAGAAGGAGGAACCAGTAAAGCCAGTACATACCAGAGGCACGACCAACCTACTAATCCCGAAATTCAACTACGAGCTTTTTAACTGCAACAACTTTAATATACGCTATTGGAGCTGGAATTACCGCGGCTGCTGGCACCAGACTTGCCCTCCAA
+
DDDCDHIIIIIIIIIIIIIIIIIIIIIHIIIIHIIIIIIIIIIIIIIIIIIIIIIIIHHIIIIIHIIIGHIIHIIIIIIIIHIIIHIIIIIHIIHIIIIIIIIIIIIIIIIHHIIIIIII$IIHIIIIIIIIIIIIIIIHIIIIIHIIHHIIIIIIIIIIIIIIIIIIIHIGIIIIIIIIHIIHIIIIIIIIIIIIIIIIIIIIIIIIHIIIIIIIIIIIIIIIIIIHIIIIIIIIIIHIIIHHFIHHIIIIIIIHHIHIIHEIIIIIIIIIIIIIIIIIIIIIHIIIIIIIIIIIHIIHHIIIIIIIIIIIIIIIIIIIIIIIIIIGIIIIIIIIIIIIIDDDDD
@HISEQ:969:HM2KJBCX2:2:1102:18748:31720 2:N:0:ACTATGCA
GTGCTTGTGTAGCCCAACTATCCCTATTAATCATTACGGTGATCCTAGAAACCAACAAAATAGAACCATGCCGTCCTATTCTATTATTCCATGCTAATGTATTCGAGCAAAAATGCCTGCTTTAAACACTCTAATTTTTTCAAGGTAAAGGTCCTGGATCCGCAAGACACCCAATAAAGGACATCAAGTTTCTCCAGAAGGTGAGAAATCAACAGTAACAGTTCATACCCCTTAAGGCATGACCATCACGTCAATCCCGAAATTCAACTACGAGCTTTTTAACTGCAACAACTTTAATATACGCTATTGGAGCTGGAATTACCGCGGCTGCTGGCACCAGACTTGCCCTCCAA
+
ADDDDIIIIIIIIIIIIIIIIIIIIIIIIIIIIIIIIIIIIIIIIIIIIIIIHHHIIIIIIIIIIIIIIIIIIIIIIIIIIIIHHCHIIIHIIIHIIHHIHCGIHIIIIIIIIIIIIIIHIIIHGGHIIIIIIIIIIIIIHIIHIIIIHIIIIIIIHIGIIIIIIIIIIIIIIIIIIIIIIIIIHIIIIIIIIIIIIIIIIIIIIIIIIIHHIIIIIIIIIIHIIHHIIIIIIIIIIIIIIIIIIIIIIIHFIIIIIIIIIIIHIIIIHIIIIIIIIIIIIIIIIIIIIIIHIHIIIIIIIIIIIIIIIIIIIIIIIIIIIIIIIIIIIIIIIIIIIIIIIIIIIIIIADDDD
@HISEQ:969:HM2KJBCX2:2:1102:16288:33379 2:N:0:ACTATGCA
GTGCTTGTGTAGCCCAACTATCCCTATTAATCATTACGGTGGTCCTAGAAACCAACAAAATAGAACCATGCCGTCCTATTTTATTATTCCATGCTAATGTATTCAAGCAAAAATGCCTGCTTTAAACACTCTAATTTTTTCAAAGTAAAGGTCCTGGTTCCCCGCGGCATCCAATTAAGGACATCGCGGTTCTCCAGAAGGTGAGAAATTGACTGCACCAGTTCATACCCCGTGAGGCACGACCGATGCGCCAATCCCGAAATTCAACTACGAGCTTTTTAACTGCAACAACTTTAATATACGCTATTGGAGCTGGAATTACCGCGGCTGCTGGCACCAGACTTGCCCTCCAA
+
DD@@@GHIGHC?G1<<@GHGHFEEHHHEC@HC1FHHHIHGEHHHCDG11DFHHEHD?CCGHIICGEFEHHHFHHH<EHEEEHHHICCGFCEEHHH@CGCHFDEHGHCHHHHGHHHHH@?HHFHHGCFGHHHEEEH5GHFHHGHHHHHHIHGHHGE@FFHCGIHHHHHCHCHHHHGHHIEHIHHHIHHCEHIHGEIIIHHHFHIGIHHFHHHGEEHHFEHHGEEEHECIIIHEIGGHHHCHHIIHDDHHIIHHHHHHCGE<CCCGHHHHHIIHHFGEHHHHIIHHHIHIIHIHHG@HFEHIHDEF<GCFHEHEEFHCHEGHIIHHIIIIHEFCEIIHIIIIHE?HGIIGDDBDD
@HISEQ:969:HM2KJBCX2:2:1102:8438:34496 2:N:0:ACTATGCA
GTGCTTGTGTAGCCCAACTATCCCTATTAATCATTACGGTGATCCTAGAAACCAACAAAATAGAACCATGCCGTCCTATTCTATTATTCCATGCTAATGTATTCGAGCAAAAATGCCTGCTTTAAACACTCTAATTTTTTCAAGGTAAAGGTCCTGGATCCGCAAGACACCCAATAAAGGACATCAAGTTTCTCCAGAAGGTGAGAAATCAACAGTAACAGTTCATACCCCTTAAGGCATGACCATCACGTCAATCCCGAAATTCAACTACGAGCTTTTTAACTGCAACAACTTTAATATACGCTATTGGAGCTGGAATTACCGCGGCTGCTGGCACCAGACTTGCCCTCCAA
+
B<<@DIHG@H@HHHEHHHG@FHHCG@FCGEHIEHHHHFCGHCFEFGGHI?EHEHIHHFGHIEFHIIFIHGEFHHEDC1CGFFE?GEC<C1DE?CGHHCFHEFCHFEFHHEEHGHHEHHEHHFBDBCEEIIGG@EHHEHHHGHF@EGGH@HHHHEHHEDFHHGIHHHH9HEHC</CCGF/HEHHHEFHHEHHIHIHHHF@HHHGHHFG?HIIIHGIHHF<EEFHHGHGIIHIHIFHHFFAHHFEHIHHCH@HDHHHIHHHHECEEHHEGDHIHHGIIHHHFFCHEHGEFCD1@IHHFCFHHEIHIIHHHEFC?HIIHHHGDHHIHHHHHHFEIHIIIIHHIIHEEDGIHD?D@@
@HISEQ:969:HM2KJBCX2:2:1102:12617:34354 2:N:0:ACTATGCA
GTGCTTGTGTAGCCCAACTATCCCTATTAATCATTACGTCAATCCTAGAAACCAACAAAATAGGATCGAACGTCCTATTTCATTATTCCATGCTAATGTATTCAAGCGTTAGCCTGCTTTAAACACTCTAATTTTTTCAAAGTAACAGTCCTGTTTCCCTGCAACACCAAATTAATGACATTACAGTTCTTCAAGAAGGAGGAATCAGTAAAGCCAGTACATACCATAGGCACGACCAACCTACTGACCCCGAAATTCAACTACGAGCTTTTTAACTGCAACAACTTTAATATACGCTATTGGAGCTGGAATTACCGCGGCTGCTGGCACCAGACTTGCCCTCCAA
+
@@D@DCHE?GHCG1F?CHHHCCHHHIIIHHHHEE1FHHHIIGFC@GFHIGEHGHHHHFHHEH1@FEHCC@HC<G=@HH?1GEEGHGGEH?GCGGHHHHHIHHFHHH@<FEGECHHF@EGGHGCCGGIHCHHGHHIFIGHHHIHIIHEH1<F@FHEC?HIHIIII:IHIHGHGGIHHHFC@<CHEHHHGHHIIHIHHI;IHHFHHEHIIIHIGIIIHHHGAHHHHGHGHHEIIGIHGIIHIHIHGDCH?D?HIHHIIIIIHHEIHIHIHHIIHHHFFHIIIIIIIHHIHHCHIHIIHGEG@HHIHIHIIIIIIIHHHIIIHIIIIIHGIIIIIHGHGIIHIHDDD@D
@HISEQ:969:HM2KJBCX2:2:1102:2583:34984 2:N:0:ACTATGCA
GTGCTTGTGTAGCCCAACTATCCCTATTAATCATTACGTCAATCCTAGAAACCAACAAAATAGGATCGAACGTCCTATTTCATTATTCCATGCTAATGTATTCAAGCGTTAGCCTGCTTTAAACACTCTAATTTTTTCAAAGTAACAGTCCTGTTTCCCTGCAACACCAAATTAATGACATTACAGTTCTTCAAGAAGGAGGAATCAGTAAAGCCAGTACACACCATTGGCACGACCAACCTACTGACCCCGAAATTCAACTACGAGCTTTTTAACTGCAACAACTTTAATATACGCTATTGGA
+
DDDDDIIIHIIIIIGIIIIIIIIIIIIIIHIIIIIIIIIIIIIIIHIIHIIIIIIIIIIIHHHIHIIHIIHIHHHIIIHIIIIIIIIGIHIIHIIIHIIIIHHHIIHIHIIHHIIHIIIHIIIHIIIEHHIIIIIHIIIIIIIIIHHHHHIIIIIIIHIIHHHGIIIIHIIHFHIIIIIIIIIIIHIIHIHIIIIIHHHHIHHIIIHIIIIIIIGIIIIHIHIIIIIIIHIIIIIHIIIIIIIHIIIIIIIIIIHHHIIIIIIIIIIIIIIHIHHHEIHIIIIIIIIIIHHHIHIIIIIDDDBD
@HISEQ:969:HM2KJBCX2:2:1102:1774:34797 2:N:0:ACTATGCA
GTGCTTGTGTAGCCCAACTATCCCTATTAATCATTACGGTGATCCTAGAAACCAACAAAATAGAACCATGCCGTCCTATTCTATTATTCCATGCTAATGTATTCGAGCAAAAATGCCTGCTTTAAACACTCTAATTTTTTCAAGGTAAAGGTCCTGGATCCGCAAGACACCCAATTAAGGACATCAAGTTTCTCCAGAAGGTGAGAAATCAACAGCGACAGTTCATACCCCTTAAGGCATGACCATCACGTCAATCCCGAAATTCAACTACGAGCTTTTTAACTGCAACAACTTTAATATACGCTATTGGAGCTGGAATTACCGCGGCTGCTGGCACCAGACTTGCCCTCCAA
+
DDDDDIIIIIIIIIIIIIIIIIIIIIIIIIIIIIIIIIIIIIIIIIIIIIIIIIIIIIIIIIGHIHIIIIIGHHIIIIHIIIIIIIII?HHIHIIIIIIHHEHHHIIIIIIIIIIIIIIIHIIIIIIIIIIIIIIIIIIIIIIIIIIIIIIIIIIIIIIHIIIIIIIIIIHIIIIIIIIIIIIIIIIIIIIIIIIIIIIIIIIIIIIIIIIIIIIIIIIIIIIIIIIIHIIIIIIIIIIIIIIIIIIIIIHFIIIIIIIIIIIIIIIIIIIIIIIIIIIIIIIIIIIIIIIIIIIIIIIIIIIIIIIIIIIIIIIIIIIIIIIIIIIIIIIIIIIIIIIIIIIIIIIIDDDDD
@HISEQ:969:HM2KJBCX2:2:1102:7517:34841 2:N:0:ACTATGCA
GTGCTTGTGTAGCCCAACTATCCCTATTAATCATTACATCGATCCTAGAAACCAACAAAATAGAATTGGATGTCCTATTTTATTATTCTATGCTAATGTATTCAAGCGTGAGCCTGCTTTAAACACTCTAATTTTTACAAAGTAACAGTCCTAATTCCCTGTGACACCAAATTAATGGCATTACGGTTCTTTAAAAGATGAGAAATCAATAATATCAGTACATACCAACGGTATGACCAAAACATTGATTCCGAAATTTAACTACGAGCTTTTTAACTGCAACAACTTTAATATACGCTATTGGAGCTAGAATTACTGTGGCTGCTAGCACCAGACTTGCCCTCCAA
+
DDD@DIHHHIIHIGIHIIIIHHIIICHIIIIIIIIGHHHIIIFFHIFHHIIIIGIIHIIFFHIIIIIIIHHHHHFIHHHHHHHH?HHIHEHIIIIIIIHIIIHIIIHIIHHIIIIIIIIIIIIIIIIIIHIGIHIIIIHHHIHHGGIIIIIIIHIIIIIHIIIIIHHIHIHHIHIIIHHHHIIIHIHIGHIIIIIIIIIIIIIIIIHIIIIIHIIIIIIIIIIIIIIIHFHIHIHIHHIIIIIIIHIIIIIHIIIHIHHD0IIIIIIIIIIIIHHIIIIIIIIIIIIIHIIIIIIHIIIIIIIIIIIIIIIIHIIIIIIIHIIIIIIIIIIIIIIIIIIIIIDDDDD
@HISEQ:969:HM2KJBCX2:2:1102:10148:34688 2:N:0:ACTATGCA
GTGCTTGTGTAGCCCAACTATCCCTATTAATCATTACGTCAATCCTAGAAACCAACAAAATAGGATCAACGTCCTATTTCATTATTCCATGCTAATGTATTCAAGCGCGAGCCTGCTTTAAACACTCTAATTTTTTCAAAGTAACAGTCCTGATTCCCCACCACACCAAATTAATGACATGATGGTTCGTCAGAAGGTAGAAATCAGTAACACCAGTACGTACCGAAGGCACGACCAGCGTACTAATCCCGAAATTCAACTACGAGCTTTTTAACTGCAACAACTTTAATATACGCTATTGGAGCTGGAATTACCGCGGCTGCTGGCACCAGACTTGCCCTCCAA
+
DDDDDIIIIIIIIIIIIIIIIIIIIIIIIIIIIIIIIIIIIIIIIIIGIIIIIIIIHIIIIIHHIIIIIIIIIIIIIIIHIIIIIIIHIHIIIIIIIIIIIGIIIIIIIIIIIIIIIIIIIIHIIIIIIHIIIIIIIIIIIIIIHHIIIIIIIIIIIHIIIIHIIIIIIIIIIIIIIIIIIIIIIIIIIIIIIIIIIIIIIIIIIIHGIIIIIIIIIIIIIIIIIIIIIIIIIIIIIIIIIHHHIIIIIIIIHIIIIIIIIIIIIIIIIIIIIIIIIIIIIIIIIIIIIIHIHIIIHIIIIIIIIIIIIIIIIIIIIIIIIIIIIIHIIIIIIIIIIIIIDDDDD
@HISEQ:969:HM2KJBCX2:2:1102:17836:34710 2:N:0:ACTATGCA
GTGCTTGTGTAGCCCAACTATCCCTATAATCATTACGGTGATCCTAGAAACCAACAAAATAGAACCATGCCGTCCTATTTTATTATTCCATGCTAATCTATTCAAGCACAAGCCTGCTTTAAGCACTCTAATTTTTTCAAGGTAATAGCTCTGCTTCCCCAACGCACTAACTTAATAGCATGATGGTTATTCAGAAGGTAGGAATTCATCAGGCCAGTACGGACAGTGAAGCCCGACCAACCGACAAACTCCGAAATTCAACTACGAGCTTTTTAACTGCAACAACTTTAATATACGCTATTGGAGCTGGAATTACCGCGGCTGCTGGCACCAGACTTGCCCTCCAA
+
DDDDDIIIIIIIIHIIIIIIIIIIIIIIIIHHIIIIIIIIIIIIHIIIIHIHIIIIIIIIIIIIIIIIIHIIIIIIIIIIIIIIIIIEHHIIIIHIIIIIIHHIIIIIIIIIIIIIIHIIIIIIIHHIIIIIIIIHIIIIIIIIIIIHIIIIIIIHIIIHIIIIIIIHIIIIHIIHHHIIHHHIIIIIHIIIIIIIHHHHIHIIIHIIHIHHIIGHIHIHHIIIIIIIIIIIIIIIIIIIIIIIHHIIIIIIIIIIIIIIIIIIIIIIIIIIIIIHIIIIIIIHHIIIIIIIIIIIIIIIIIIIIIIIIHIIIIIIIIIIIIIIIIIIIIIIIIIIIIIIIIDDDDD
@HISEQ:969:HM2KJBCX2:2:1102:10930:35497 2:N:0:ACTATGCA
GTGCTTGTGTAGCCCAACTATCCCTATTAATCATTACGGTGATTCAGAAACCAACAAAACAGGACCACCGTCCTATTCTATTATTCCATGCTAATGTATTCAGACGTAAGCCTGCTTTGAACACTCTAATTTTTTCAAGGTAAAGGTCCTGGTTTCCCACCACGCTAAATTAATAACATGATAGTTCCCCAGAAGGTAGAAATTCTACACACCAGTACAGACTTGTTAGCCCGACCAACGGTAGAATCCCGAAATTCAACTACGAGCTTTTTAACTGCAACAACTTTAATATACGCTATTGGAGCTGGAATTACCGCGGCTGCTGGCACCAGACTTGCCCTCCAA
+
CDDDDIIIIIIIIIIIIIIIIIIIIIIIHIIIIIIIIIIIIIIIIIIIIIIIIIIIIHIIHHHIIHIIIIIIIHHIIIIGIIIIIGHIIIHIIIHGIHIIIHFHHIIHHIIIIIIHHIHHHIIIHHHHHIIIIIIIIHIIIIIIIIIIIIIIHHIIHGHCHHIHIIIIIIIIIIIIIIHIIIIIIIHIHIIIIHHHIIIIIIIIIIIIIIIIIIIIHEHIIIIIIIIIIIIIIIIIIIIIIIHGHIIHHEHIIIHEIIIIIIIIIIHIIIIIHFIIHHHHIIIIIIIIIIIHHIGIHIIIHHIIIIIIIIHIIIHIIIIIIIIIIIIIIIIIIIIIIIIHDCDDD
@HISEQ:969:HM2KJBCX2:2:1102:4954:35277 2:N:0:ACTATGCA
GTGCTTGTGTAGCCCAACTATCCCTATTAATCATTACGGTGGTCCTAGAAACCAACAAAATAGAACCATGCCGTCCTATTTTATTATTCCATGCTAATGTATTCAAGCAAAAATGCCTGCTTTAAACACTCTAATTTTTTCAAAGTAAAGGTCCTGGTTCCCCGCGGCATCCAATTAAGGACATCGCGGTTCTCCAGAAGGTGAGAAATTGACTGCACCAGTTCATACCCCGTGAGGCACGACCGATGCGCCAATCCCGAAATTCAACTACGAGCTTTTTAACTGCAACAACTTTAATATACGCTATTGGAGCTGGAATTACCGCGGCTGCTGGCACCAGACTTGCCCTCCAA
+
BDB?DHHGFCCC1<<C1<D1<G1CF@<C@FH1CF<1GH01<E<1<DG@1DGEF?CC1C1<@<1<FE<CF<F1/D//<GEC1D1D<DHC@1<1<1<FFGFH?<CC?EHHG@6D1GHHFGCHF1<BCEECHHIGEEDGHH@@EHHFAGFFHHHIHHHHGBDEDD<HHHCHHHH/GH@E@FFE;IHHHHIGIIHEH@GEHHHIIHHHE;HHFII;HGAGHG?FAHHEHHHGIIIGHEHHIHIIHHIHHGC<CHEHHECHDFCEFC1HHCGHCEE@FHEHGEG?GFFHHHHHHGEIIHEHIIHHHHIHGHIHEEIIHHHFHIHDIIHHHFHIHIIIHHIIGIIHCHEIIIHHBADB@
@HISEQ:969:HM2KJBCX2:2:1102:7009:35589 2:N:0:ACTATGCA
GTGCTTGTGTAGCCCAACTATCCCTATTAATCATTACGGTGGTCCTAGAAACCAACAAAATAGAACCACAACGTCCTATTCTATTATTCCATGCTAATCTATTCAAGCAATAGCCCGCTTTAAACACTCTAATTTTTTCAAGGTAATGGTCCTGGCTCCCCAACACACCCAATAAAGGACATGCTGGCTCACCAGAAGGAAGACCCGACAGCAGACAGTACTCGCCAAAGACGGACCGCCCGGCCAGGCCTAAAATTCAACTACGAGCTTTTTAACTGCAACAACTTTAATATACGCTATTGGAGCTGGAATTACCGCGGCTGCTGGCACCAGACTTGCCCTCCAA
+
DDDDDIIIIIHIIIIIIIIIIIIIIIHIHIIIIIIIHHIIIIHIIIIHIIIIIHIIIIIHIIIIIIIIIIIIIHIIIIIIHIIIIIIIIIIIIIIIIIIIHHFHIIIIIIIIIIIIIIIHHHIHHHIIIIIIIIIIHIHIHIIIIIIHHIIIIHIIHHCGIHHIIIIIIIHIHHIIIIIIIIIIHIIHHHIHIIIIIIIHIHIIIIIIIIIIIIIHIIIIIIIIIIIHHIHIIIIIIIIIIIIHHIIIIHIHIIIIIIIIIIIIIIIIIIIIIHHIIIIIIIIIIIIIIIIGIIIIIIIHHIIIIIIIIIIIIHGIIIIIIIIIHIIIIIIGIIIIIHHIIDDDDD
@HISEQ:969:HM2KJBCX2:2:1102:15369:35704 2:N:0:ACTATGCA
GTGCTTGTGTAGCCCAACTATCCCTATTAATCATTACGTCAATCCTAGAAACCAACAAAATAGGATCAAACGTCCTATTTCATTATTCCATGCTAATGTATTCAAGCCTTAGCCTGCTTTAAACACTCTAATTTTTTCAAAGTAACAGTCCTGATTTCCTGCAACACCAAATTAATGACATTACAGTTCGTCAAGAGGGAGGAATCAGTGAGATCAGTACATACCAGAGGCATGACCAACCTACTAACCCCGAAATTCAACTACGAGCTTTTTAACTGCAACAACTTTAATATACGCTATTGGAGCTGGAATTACCGCGGCTGCTGGCACCAGACTTGCCCTCCAA
+
DDDDDIIIIIIIIIIIIIIIIIIIIIIIIIIIIIIIIIIIIIIIIIIIIIIIIIIIIIIIIIHHIIIIIHIIIIHIIIIIIIIIIIIHIIIIIIIIIIIIIHHHIHIIIIIIIIIIIIIIIIIHIIIIIIIIIIIIIIIIIIIIIIIIIIIIIIIIIIIIIIIIIIHIIIIIIIIIIIIIIIIIIIIIIIIIIIIIIIIIIIIIIIIIIIIIIIIIIIIIIIIIIIIIIIIIIIIIIIIIIIHHFHHIIIIIIIIIIIIIIIIIIIIIIIIIIIIIIIIIIIIIIIIIIIIIIIIIIIIIIIIIIIIIIIIIIIIIIIIIIIIIIIIIIIIIIIIIIIIIIDDDDD
@HISEQ:969:HM2KJBCX2:2:1102:6921:37130 2:N:0:ACTATGCA
GTGCTTGTGTAGCCCAACTATCCCTATTAATCATTACGTCGATCCTAGAAACCAACAAAATAGAATCAAACGTCCTATTTCATTATTCCATGCTAATGTATTCAAGCTCGAGCTTGCTTTAAACACTCTAATTTTTTCAAAGTAACAGTCCTGATTTCCCGCGACACCAAATTAATGACATCGTGGTTCGTCAGAAGGGAGAAACCAATAATGCTAGTACGTACAAAGTACGACCGACATATTAGTCCCGAAATTCAACTACGAGCTTTTTAACTGCAACAACTTTAATATACGCTATTGGAGCTGGAATTACCGCGGCTGCTGGCACCAGACTTGCCCTCCAA
+
DBDDDIIIIIIIIHIHIIIIIIHIIGIIHHIIIIIIIIIIHIIIIIIIGHHIHHIIIIIIIIIHHIIIIGIIIIIIIIHIIIIIIIIIIIHIIIIIIIIIIIIIHIIIIIHIIIIIIIIIIIIIIIHIIIIIIIIIIIHGIIHHIIIIHIIIIIIIGIIIIHIIIIIIIIIIIIIIIIIIIIIIHHHIHIIIIIIIIIIIIIIIIIIIIIHIIIHIIIIIIIIIIIIIIIIIIIIIIIIIHHHIIIHHIHIIIIIIIIIIIIIIIIIIIIIIIIIIIIIIIIIIIIIIIIIIIIIIIIIIIIIIIIIIIIIIIIIIIIIIIIIIIIIIIHIIIIIIIIGCDDDD
@HISEQ:969:HM2KJBCX2:2:1102:19084:36941 2:N:0:ACTATGCA
GTGCTTGTGTAGCCCAACTATCCCTATTAATCATTACGGTGATCCTAGAAACCAACAAAATAGAACCATGCCGTCCTATTCTATTATTCCATGCTAATGTATTCGAGCAAAATGCCTGCTTTAAACACTCTAATTTTTTCAAGGTAAAGGTCCTGGTTCCACATGACACCCAATTAAGGACATCATGCTTCTCCAGAAGGTGAGAAATCAACTGCGACAGTTCATACCCCTTAAGGCACGACCATCACGTCAATCCCGAAATTCAACTACGAGCTTTTTAACTGCAACAACTTTAATATACGCTATTGGAGCTGGAATTACCGCGGCTGCTGGCACCAGACTTGCCCTCCAA
+
BDDDDIIIIIIIIHIIIIIIIIIIIIIIIHIIIIIIIIIIIIIHIIIGIIIHHIHIIIGIIIIIIIIIIHHGHHIIIHHIIIIIIIIIHHIIFHIIIIHIIIIIIIIIIIIIIIIIIIIIIIHIIIIIIIIIHIIIIIIIIHHIIIIIIIIIIIHHHHIIIIIIIIIIIIIHGHIIIIIIIIHIIIIIIIIIIIIIIIIIIIIIHIIIIIIIIIIIIIIIHHIIIIIIIIIIIIIIIHHHHHIIIIIIIIHIHIIIIIIIIIIIIIHHHIIIIIIIIIIIIIHIIIIIIIIIIIIIIIIIIIIIIIIIIIIIIIIIIIIIIIIIIIIIIIIIIIIIIIIIIIIIIIIDDDDD
@HISEQ:969:HM2KJBCX2:2:1102:6734:37060 2:N:0:ACTATGCA
GTGCTTGTGTAGCCCAACTATCCCTATTAATCATTACGTCAATCCTAGAAACCAACAAAATAGGATCGAACGTCCTATTTCATTATTCCATGCTAATGTATTCAAGCGTTAGCCTGCTTTAAACACTCTAATTTTTTCAAAGTAACAGTCCTGTTTCCCTGCAACACCAAATTAATGACATTACAGTTCTTCAGAAAGGAGGAATCAGCGAAGCCAGTGCATACCAGTGGCACGACCAACCTGCTGACCCCGAAATTCAACTACGAGCTTTTTAACTGCAACAACTTTAATATACGCTATTGGAGCTGGAATTACCGCGGCTGCTGGCACCAGACTTGCCCTCCAA
+
DDDDDIIIIIIIIIIIIIIIIIIIIIIIIIIIIIIIIIIIIIIFHIIIIHIHIHIIIIIIHHHIIIIIHIIIIIIIIIIIHHIIIIIHHHIHHIIIIIIIIIIIIIIIIIIIIIIIHIIIIGIIHIIHHHIIIIIHIIIIIIIIIIHIIIHIIIIIIIHIIIIIIIIIIIIHIIHIHIIIIIIIIIIIIIIIIIIIIIIIIIIIIIIIIIIIIIIIIIIHIHIHIIIIIIIIIIIIIIIIIIIHHHIIIIIIIIIIIIIIHIIIHIHIIIIIIIHIIIIIIIHIIIIIIIIIIIIIIIIIHIIIIIIIIIIIIHIIIIIIIIIIIIIIIIIIIIIIIIIIIDDDDD
@HISEQ:969:HM2KJBCX2:2:1102:8934:36631 2:N:0:ACTATGCA
GTGCTTGTGTAGCCCAACTATCCCTATTAATCATTACGTCAATCCTAGAAACCAACAAAATAGGATCAAACGTCCTATTTCATTATTCCATGCTAATGTATTCAAGCGTTAGCCTGCTTTAAACACTCTAATTTTTTCAAAGTAACAGTCCTGTTTCCCTGCAACACCAAATTAATGACATTACAGTTCTTCAAGAAGGAGGAACCAGTAAAGCCAGTGCATACCAGAGGCACGACCAACCTACTAATCCCGAAATTCAACTACGAGCTTTTTAACTGCAACAACTTTAATATACGCTATTGGAGCTGGAATTACCGCGGCTGCTGGCACCAGACTTGCCCTCCAA
+
CDDDDIHIHIIIIIIIIIIIIIIIIIIIIHIIEHHIIHHHHIIIIHIIIIHIIIIIIIHGHIIHHHIEFHHHHIIHHHGHHHIIIIIIIGIH1FHFHIIIIIIHHHHCIIIIIIHIHIIIIIIIIIIIHHHGHEGHIIIIHHIIIHHGIHHIHIIIHIHIIHHIIIHIIIIHHIHHIIIIIIIIIIIIHIIIHIHIIHHIIGIHHEGHGHHIIIIIIIIIHIIIIIIIHHIIIIIHIIHIIHGFDHEHGGIIIIIIIIIIIHEHIHIIIIIIIIIIIIIIHIIIIHGIHIIIIIIIIIIIIIIIIIIIIIIIIIGIIIIIIIIIIIIIIIIIIIIIIIIIIDDDDD
@HISEQ:969:HM2KJBCX2:2:1102:11118:37655 2:N:0:ACTATGCA
GTGCTTGTGTAGCCCAACTATCCCTATTAATCATTACGTCAATCCTAGAAACCAACAAAATAGGATCGAACGTCCTATTTCATTATTCCATGCTAATGTATTCAAGCGTTAGCCTGCTTTAAACACTCTAATTTTTTCAAAGTAACAGTCCTGTTTCCCTGCAACACCAAATTAATGACATTACAGTTCTTCAAGAAGGAGGAACCAGTAAAGCCAGTACATACCGGAGGCACGACCAACCTACTAATCCCGAAATTCAACTACGAGCTTTTTAACTGCAACAACTTTAATATACGCTATTGGAGCTGGAATTACCGCGGCTGCTGGCACCAGACTTGCCCTCCAA
+
DDDDCIIIIIIIHIHIIIIIIIHIIIIIHIIIIHIIIIHIIHIIIIIIIIIIHIHIGHHIIIIIHIHIII?EHHIIIIIIGIIIIIIIIHIHIIIIIIIIIIHHHIIIIIIIIIIIIIIIIIIHHIIIIIHIHIIIIIIIIIIIIIIIIIIIIIHIIIIIIIIIIIIHIIIHIHHHIIIIIIIIIIIIIIIIGIIIIIIIIIIIIIIIHHFHIIIIIIIIIIIIIIIIIHHIIIIIIIIIIIHIIIIIIIIHIIIIIIIHIHHIIIIIIIIIIIHIIIIIIIIIIIIIIIIIIIIIIIIIIIIIIIIIIIIIIIIIIIIIIIIIIIIIIIIIIIIIIIIIIDDDDD
@HISEQ:969:HM2KJBCX2:2:1102:20468:37594 2:N:0:ACTATGCA
GTGCTTGTGTAGCCCAACTATCCCTATTAATCATTACGGTGGTCCTAGAAACCAACAAAATAGAACCATGCCGTCCTATTTTATTATTCCATGCTAATGAATTCAAGCAAAAAAGCCTGCTTTAAACACTCTAATTTTTTCAAAGTAAAGGTCCTGGTTCCCCGCGGCATCCAATTAAGGACATCGCGGTTCTCCAGAAGGTGAGAAATTGACTGCACCAGTTCATACCCCGTGAGGCACGACCGATGCGCCAATCCCGAAATTCAACTACGAGCTTTTTAACTGCAACAACTTTAATATACGCTATTGGAGCTGGAATTACCGCGGCTGCTGGCACCAGACTTGCCCTCCAA
+
<DD001DHH@@CCGH?1<<1<1DC1D@C@C@CF@GHHI0C1CEF11D111DC<<CHHH@1<<<GG1<1<C<CH0<<C111FHHIHCC<CF1<F?EEEE11<<1C@EH=FFGFH-0FDCH@1D<<1/1<1DGEEH@GH11<DEHBGGDHF1<A@B1GBE?H?<CEED?C<CHHF//<DG?H:CHHGHED>C/HF/9IIFHFD/@HHF?A@G:@<<C8G<FC/@AAE<CCAHHIHHD10CAHE<EC?GC.CEC<D</C?D1<<11F<1<1<E@HGCIHGECED<C?HHGCCD<<111EGHHD<<<<<CHHHHCHC?IHEG@HHCCC?IHCF<CCHFHHHH@D<<11GHG1D@?@D
@HISEQ:969:HM2KJBCX2:2:1102:2977:37730 2:N:0:ACTATGCA
GTGCTTGTGTAGCCCAACTATCCCTATTAATCATTACGTCGATCCTAGAAACCAACAAAATAGAATCAAACGTCCTATTTCATTATTCCATGCTAATGTATTCAAGCGTGAGCCTGCTTTAAACACTCTAATTTTTTCAAAGTAACAGTCCTGATTCCCCACAACACCAAATAAATGACATCATGGTTCGTCAGAAGGGAGAAACCAACAATGCCAGTACGTACCTAGGCACGACCGACATGATGGTCCCGAAATTCAACTACGAGCTTTTTAACTGCAGCAACTTTAATATACGCTATTGGAGCTGGAATTACCGCGGCTGCTGGCACCAGACTTGCCCTCCAA
+
DDDDDIIIIIIIIIIHIIIIIIIIIIIIIIIIIIIIIIIIIIIIHIIIIIIIIIHIHIHIIIIIIIIIIIIHHHHIIIIIIIIHIIIIIIIHIIIIHIIIIIIIIIHIIIIHIIIIIIIIIIIIIIIIIIIHIIIIIIIHIIIIIIIIIIIIIIIIIIIIIIIIIIIIIIIIIIIHIIIIIIIIIIIIIIIIIIIIIIIIIIIIIIIIIHIHIIIIIIIIIIIIIIIIIIIIIIHIIIIIIIHGIIIIGIHIIIIIIIIIIHIHHIIIIIIIHGIIIIIIIIIIIIIIIIIIIIIIIIIHIIIIIIIIIIIIIIIIIIIIIIIIIIIIIIIIIIIIIIIIDDDDD
@HISEQ:969:HM2KJBCX2:2:1102:9214:38131 2:N:0:ACTATGCA
GTGCTTGTGTAGCCCAACTATCCCTATTAATCATTACGGTGATCCTAGAAACCAACGAAATAGAACCAATCCGTCCTATTTCATTATTCCATGCTAATGTATTCAGACGTTAGCCTGCTTTAAACACTCTAATTTTTTCAAAGTAACAGTCCTGATTTCCTATCACACCAACTAAATGGCATGAAAGTTCCTCAGAAGGTAGAGATTTATCTCACCAGTACAGACAATTAAGCCTGACCAATGGGTAAACCCCGAAGTTCAACTACGAGCTTTTTAACTGCAACAACTTTAATATACGCTATTGGAGCTGGAATTACCGCGGCTGCTGGCACCAGACTTGCCCTCCAA
+
DDADDIIIIIIIIIIIIIIIIIIIIIIIIIIIIIIIIIIIIIIIIIIIIHIIIHIIIGIGIIIIIIIHIIIIGIIIIHIIIIIIIIIIIGIIIIIIIIIIIIIIIIIIIIIIIIIIIIIIIIIIIIIIIIIIIIIIIIIIIIIIIIIIIIIIIIIIIIIIHIIIIIIIIIIIIIIIIIIIIIIIIIIIIIIIIIIIIIIIIIIIIIIIIIIIIIIIIIIIIIIIIIIIIIIIIIIIIIIIIIIHIHGIIIIIIIIIIIIIIIIIIIIIIIIIIIIIIIIIIIIIIIIIIIIIIIIIIIIIIIIIIIIIIIIIIIIIIIIIIIIIIIIIIIIIIIIIIIIIIIIDDDDD
@HISEQ:969:HM2KJBCX2:2:1102:11561:39342 2:N:0:ACTATGCA
GTGCTTGTGTAGCCCAACTATCCCTATTAATCATTACGTCAATCCTAGAAACCAACAAAATAGGATCAAACGTCCTATTTCATTATTCCATGCTAATGTATTCAAGCGTTAGCCTGCTTTAAACACTCTAATTTTTTCAAAGTAACAGTCCTGTTTCCCTGCAACACCAAATTAATGACATTACAGTTCTTCAAGAAGGAGGAACCAGTAAAGCCAGTACATACCAGAGGCACGACCAACCTACTAATCCCGAAATTCAACTACGAGCTTTTTAACTGCAACAACTTTAATATACGCTATTGGAGCTGGAATTACCGCGGCTGCTGGCACCAGACTTGCCCTCCAA
+
DDCDDIIIIIIHIIIIIIIIIIIIIIIIIIIIIIIIIIIIIIIIIIIIIIIIIIIIIIIIIIHEHHIIIIIIHHIIIIIIIIIIIIIIIIHHGIIIIIIIHIIIIIIIIHIIIIIIIIIIIIIIIIIIIIIIIIIIIIIIHIIIIIIIIIIIIIIIIIIIIIIIIIIIIIIIIIIIIIIIIIIIIIIIIIIIIIIIIIIIIIIIIIIIIIIIIIIIIIIIIIIIIHIIIIIIIIIIIIIIIIHIIIHHIIIIIHIIIIIIIIHIIIIIIIIIIIIIIIIIIIIIIIIIIIIIIHIIIIHIIIIIIIIIIIIIIIIIIIIIIIIIIIIIIIIIIIIIIIIIIDDDDD
@HISEQ:969:HM2KJBCX2:2:1102:18320:40073 2:N:0:ACTATGCA
GTGCTTGTGTAGCCCAACTATCCCTATTAATCATTACGGTGATCCTAGAAACCAACAAAATAGAACCATGCGTCCTATTTCATTATTCCATGCTAATGTATTCAGGCAATAGCCTGCTTTAAGCACTCTAATTTTTTCAAGGTAACAGTCCTGCTTCCCCAACGCACCAAATTAATGACATGCTGGTTATTCAGAAGGTAGGAATCCATCACGCCAGTACAGACCCAAAAGCCCGACCAACGGATAAACCCCGAAATTCAACTACGAGCTTTTTAACTGCAACAACTTTAATATACGCTATTGGAGCTGGAATTACCGCGGCTGCTGGCACCAGACTTGCCCTCCAA
+
@DDDDIIIIHHIHHIHIIIHIIHHIIIIHGIIIIIIIIGIHHHHIGHGEHIIIIIHIHHHHHEHIIFIIHIGHGIHHIIIIIIIIIIIGHHHIHHIIGHHIHGHGCHIHIIIIIIIIIHHHHHHIHHGHHHHHHHIIIHH@BFHHHEG=IIIIIHHIHHHDHHFIHGIHHHIIIIHIHHHIH?HHHIIHHIHHHFHGHFHHHIHHHGHHHHHHFHIHHHFHHIHGIHHHDHIIIGIIIIIIHHIHGHIGIHGIIIIIHIGIHGHIIHGHHHHFHHIGIIIIIIHIIIIIIIIIIIHIIHHHGIIIIIIIIIIIHIIIIIIIIIIIIIIHIIIIIHHCD0HIHDDDDD
@HISEQ:969:HM2KJBCX2:2:1102:7476:39734 2:N:0:ACTATGCA
GTGCTTGTGTAGCCCAACTATCCCTATTAATCATTACGGTGATCCTAGAAACCAACGAAATAGAATCAGTCCGTCCTATTTCATTATTCCATGCTAATGTATTCAGACGATAGTCTGCTTTAAACACTCTAATTTTTTCAAAGTAACAGTCCTGATTTCCCATCACACCAAATAAATGGCATGAAAGTTCCTCAGAAGGTAGAGATCCATCCTACCAGTGCAGACAATTAAGCCTGACCAATGGGTAGACCCCGAAGTTCAACTACGAGCTTTTTAACTGCAACAACTTTAATATACGCTATTGGAGCTGGAATTACCGCGGCTGCTGGCACCAGACTTGCCCTCCAA
+
DDDDDIIIIIIIIIIIIIIIIIIIIIIIIIIIIIIIIIIIIIIIIIIIHIIIIIIIIIIIIIHHIIHHIIEHHIIIIIIIIHIIIIIIIIIHHIIIHHIHIIIHIIIIIIIIIIIIIIIIIIIIIIIIIIIIIIIIIIIIIIIIIIIHIIIIIIIIIIIIIIIIIIIIIIIIIIIIIIIIIIIIIIIIIIIIIIIIIIIIIIIIIIIIIIIIIHIIIIIIIIIIIIIIIIIIIIIIIIIIIIIIIHGIIIIIIIIIIIIIIIIIIIIIIIIIIIIIIIIIIIIIIIIIIIIIIIIIIIIIIIIIIIIIIIIIIIIIIIIIIIIIIIIIIIIIIIIIIIIIIIIDDDDD
@HISEQ:969:HM2KJBCX2:2:1102:13581:39785 2:N:0:ACTATGCA
GTGCTTGTGTAGCCCAACTATCCCTATTAATCATTACGGTGATCCTAGAAACCAACAAAATAGAACCATGCCGTCCTATTCTATTATTCCATGCTAATGTATTCGAGCAAAAATGCCTGCTTTAAACACTCTAATTTTTTCAAGGTAAAGGTCCTGGATCCGCAAGACACCCAATAAAGGACATCAAGTTTCTCCAGAAGGTGAGAAATCAACTGCAACAGTTCATACCCCTTAAGGCATGACCATCACGTCAATCCCGAAATTCAACTACGAGCTTTTTAACTGCAACAACTTTAATATACGCTATTGGAGCTGGAATTACCGCGGCTGCTGGCACCAGACTTGCCCTCCAA
+
DDDDDIHIGHIHHIIIIIIHIIIIIIIIIIIIIIIIIIIIIIIIIIIIIIIIIHIIIHHIIIIIIIIIIIIGHHHGHHHIIIIIGIIIHHHHHIIIIIIHHFGHHIIIIIIIIIIIIIIIIIHIHIHIGIHIHIIIIIIIGIIHHIIIIIIIIIIIGIHIIHIHIIIIIIHHGIIIIIIIIHHHGHIHHIHIHIIIIIIIIHIHHIHHGIHIIIIIIIIIIHIIIHIIIHIIIIIIIIIIIIIIIIIIIIHHIHDHIIIIIIIIIIIIIIIIIIIIIIHIIIIIIIIIIIIIIIIIIIIIIIIIIIIIIIIHIIIIIIIIIIIIIIIIIIIIIIIIIIIIIIIIIIIIDDDDD
@HISEQ:969:HM2KJBCX2:2:1102:1374:39909 2:N:0:ACTATGCA
GTGCTTGTGTAGCCCAACTATCCCTATTAATCATTACGGTGATCCTAGAAACCAACAAAATAGAATCATGCCGTCCTATTTTATTATTCCATGCTAATGTATTCAAGCAAAATGCCTGCTTTAAACACTCTAATTTTTTCAAAGTAAAGGTCCTGGTTCCCCGCGACACCCAATTAAGGGCATCGCGGTTCTCCAGAAGGTGAGAAATTGACTACACCAGTTCATACCCCTTAAGGCACGACCGATGTGTCAATCCCGAAATTCAACTACGAGCTTTTTAACTGCAACAACTTTAATATACGCTATTGGAGCTGGAATTACCGCGGCTGCTGGCACCAGACTTGCCCTCCAA
+
BDDBAHHHHHI?HHHHHHIIIII?CHEGIIIIIIIIFH<<EHIIEHC<CFEHIFF=H@GIEHCHHCHHHHIH<DD/DEE@GCHIHGH@GHEGEHHH1<D@FEFEHHHGIHGH?@G@D<EIIHGDFGHHHFHHHHHEHIIIIHEEEBC@GHH?FE?HIHHDHHH@HEHGCCGHFHGHHHHHHHHHEHHHF?FHFIIIHFHGGHHHEIHHH@EHHEIIIHHHIIHHFHHIIHHH@G6HHEHGHIHHHG@@C<1HF??HHHIHHC@?IHIIIIIIIIIIIIHHIIIHIHHIIHHHGHIIIIIIIIIHFHHIIGIIIIIIIIIIIIIIIIIIIIIIIHIIIIHIHIHIIIH@DDBD
@HISEQ:969:HM2KJBCX2:2:1102:17295:40778 2:N:0:ACTATGCA
GTGCTTGTGTAGCCCAACTATCCCTATTAATCATTACGTCGATCCTAGAAACCAACAAAATAGAATCAAACGTCCTATTTCATTATTCCATGCTAATGTATTCAAGCGTGCGCCTGCTTTAAACACTCTAATTTTTTCAAAGTAACAGTCCTGATTCCCCACGACACCAAATTAATGACATCGCGGTTCTTCAGAAGGTAGGAACCAATAATGCCAGTGCGTACCGAGGCACGACCGACAATCTGATCCCGAAATTCAACTACGAGCTTTTTAACTGCAACAACTTTAATATACGCTATTGGAGCTGGAATTACCGCGGCTGCTGGCACCAGACTTGCCCTCCAA
+
DDDADFHIIEGEEGHHHHEHHHIIHIIIHEHHIIIIIHHHDHIHHIEHHHIHFEHH1<GHIIHIIHHHHIEEG?HHIIIGIEHIHHIIEHIIIIIIGHHHIIIIIHHGHIHDDHIIHGFHHGHIHHHHHIIIIIHHIIIHIHEHHGHIHIIIIIHIIHHIIIHHEHFHIIIHHIIIIHIHDHGHIIHHIIIIIHIIIIIIIIHIIHIIIIIHIGHIIIIIIIIIIHIHHHHHHHHGIIIIIHFGIHHHIHIIIIHHGIHIHEIIIIIGIIIHHGHIIIHEGIIHHIIIHGIHHDIIHHHHIHIIHHHIIHIIIIIHHIHHHIIHHHEIIIIHHIHIIHFIDDDDD
@HISEQ:969:HM2KJBCX2:2:1102:12441:41693 2:N:0:ACTATGCA
GTGCTTGTGTAGCCCAACTATCCCTATTAATCATTACATCGATCCTAGAAACCAACAAAATAGAATCTGATGTCCTATTTCATTATTCCATGCTAATGTATTCAAGCGTAAGCTTGCTTTAAACACTCTAATTTTTTCAAGGTAACAGTCCTAATTCCCCATAACATCAAATAAATGACATTATGGTTCTTTAGAAGGTGAGAACCAATAAAACCAGTACATACCAAGGCATGACCGATTCCTTGATCCCGAAATTCAACTACGAGCTTTTTAACTGCAACAACTTTAATATACGCTATTGGAGCTGGAATTACCGCGGCTGCTGGCACCAGACTTGCCCTCCAA
+
DDCDDIIIGIIIIIIIIIIIIIIIIIIIIIIIHIIIIIIIIIIIIIIIIIIIIIIIIIIIIIIIIHIIIIIIIIIIIIIIIIIIIIIIIIIIIIIIIIIIIIIIIIHIIIIIIIIIIIIIIHIIIIIIIIHHIIIIIIIIIHIIIIIIHHGIIIIIIHHIIIIIIIIIIIIIIIIIIIIIIIIIIIIIIIIIIIIIIIIHHIIIIIIIIIIIIIIIIIIIIIIIIGIIIIIIIIIIIIIIIIHHHIIIIIIIIIIIIIIIIHIIIIIIIIIIIHIIIIIIIIIIIHIIIIIIHIIIIIIIIIIIIIIIIIIIIIIIIIIIIIIIIIIIIIIIIIIIIIIIDDDDD
@HISEQ:969:HM2KJBCX2:2:1102:13554:42000 2:N:0:ACTATGCA
GTGCTTGTGTAGCCCAACTATCCCTATTAATCATTACGGTGATCCTAGAAACCAACAAAATAGAACCATGCCGTCCTAATCTATTATTCCATGCTAATGTATTCGAGCAAAAATGCCTGCTTTAAACACTCTAATTTTTTCAAGGTAAAGGTCCTGGATCCGCAAGACACCCAATTAAGGACATCAAGTTTCTCCAGAAGGTGAGAAATCAACAGCAACAGTTCATACCCCTTAAGGCACGACCATTACGTCAATCCCGAAATTCAACTACGAGCTTTTTAACTGCAACAACTTTAATATACGCTACTGGAGCTGGAATTACCGCGGCTGCTGGCACCAGACTTGCCCTCCAA
+
DDDDDIIIIIIIHIIIIIIIIIIIIIIIIIIIIIIIIIIIIIIIGHHIIIGGIHIIIIECGHG1FHHIHIHHHIHIIIIIIIIIIIIHIGHHFHIIIIIIHHHIIIIIIIIIIIIIIIIIHIIIIIIIIIIIIIIHHIHIIIIIIIIIIIIIIIIHIIIGIIIIIIIIIIIIIIIIIIIIIIIIIHHIIIIIIIIIIIIIIIIIIIIHHIIIIIIIIIIIIIHIIIIIIIIIHIIIIIIIIIIIIIIIIIIHHHIIIIIIIIIHIIIHIIIIHIIIHIIIIHIIIIIIIIIIIHIIIIIIHIIIEF1IIIIIIIIIIIIIIIIHIIIIIIIIIIIIIIIIIIIIIIIIDDDDD
@HISEQ:969:HM2KJBCX2:2:1102:16420:41384 2:N:0:ACTATGCA
GTGCTTGTGTAGCCCAACTATCCCTATTAATCATTACGTCAATCCTAGAAACCAACAAAATAGGATCAACGTCCTATTTCATTATTCCATGCTAATGTATTCAAGCGCGAGCCTGCTTTAAACACTCTAATTTTTTCAAAGTAACAGTCCTGATTCCCCGCCACACCAAATTAATGACATGATGGTTCGTCAGAAGGTAGGAATCAGTAACACCAGTACGTACCGAAGGCACGACCAACGTACTAATCCCGAAATTCAACTACGAGCTTTTTAACTGCAACAACTTTAATATACGCTATTGGAGCTGGAATTACCGCGGCTGCTGGCACCAGACTTGCCCTCCAA
+
DBD@DIIIGIHHHECGHIGHHHHIHHIIIHIIIHIHFGHFHIHGEFFHHHIIHHHHIHIHFECCCFDCHH=HHGGHHFHHHHECHH1<DGFHHEHHHHIHHHHHHIHIIIIFHHHIIHIIIIIIIIIIIIHIHIIIIIIIHHIIHHGEIIIHHIHIIIHHHIIHIIHIIIIIIIIIIIHIIIHIGHHHIIIIIIIIIIIHHIIIIHIIIIIIIIIIIIIIIIIIIIIIHIIIIIIIIIGIIIIHIIIIIIIIIIIIIIIHHHIIIIIIIIIIIIIIIIIIIIIHHIIIIIIIHIIIIIIIIIIIIIHHIIIIIIIHIIIIIIIIIIIIIIIIIIIIIIIIDDDDD
@HISEQ:969:HM2KJBCX2:2:1102:13322:43381 2:N:0:ACTATGCA
GTGCTTGTGTAGCCCAACTATCCCTATTAATCATTACGTCAATCCTAGAAACCAACAAAATAGAATCGGATGTCCTATTTCATTATTCCATGCTAATGTATTCAAGCGTGAGCCTGCTTTAAACACTCTAATTTTTTCAAGGTAACAGTCCTAATTCCCCGTAACACCAAATTAATGGCATTACGGTTCTTTAGAAGGTGAGAAATCAATGATAACAGTGCGTACCAACGGCATGACCGAAATATTGATCCCGAAATTCAACTACGAGCTTTTTAACTGCAACAACTTTAATATACGCTATTGGAGCTGGAATTACCGCGGCTGCTGGCACCAGACTTGCCCTCCAA
+
DDDDDIIIIIIIIIIIIIIIIIIIIIIIIIIIIIIIIIIIIIIIIIIIIIIIIIIIIIIIIIIIIIIIIIIIIIIIIIIIIIIIIIIGIIIIHIIHIIIIIIIHIIIIIIIIIIIIHIIIIIIIIIIIIIIIIIIIIIIIIIIIIIIIIIIIIIIIIIIIIIIIIIIIIIIIIIIIIIIIIIIIIIIIIIIIIIIIIIIIIIIIIIIIIIIIHIIIIIIIIIIIIIIIIIIIIIIIIIIIIIIHHHIIIIIIIIIIIIIIIIIIIIIIIIIIIIIIIIIIIIIIIIIIIIIIIIIIIIIIHHIIIIIIIIIIIIIIIIIIIIIIIIIIIIIIIIIIIIIIIIDDDDD
@HISEQ:969:HM2KJBCX2:2:1102:5975:44031 2:N:0:ACTATGCA
GTGCTTGTGTAGCCCAACTATCCCTATTAATCATTACGTCAATCCTAGAAACCAACAAAATAGGATCGAACGTCCTATTTCATTATTCCATGCTAATGTATTCAAGCGTTAGCTTGCTTTAAACACTCTAATTTTTTCAAAGTAACAGTCCAAATTCCCCGCAACACCAAATTAATGGCATTACGGCTCATCAGGAAGGAGGAATCAGTGAGACCAGTACATACCAGAGGCATGACCAACCTACTAACCCCGAAATTCAACTACGAGCTTTTTAACTGCAACAACTTTAATATACGCTATTGGAGCTGGAATTACCGCGGCTGCTGGCACCAGACTTGCCCTCCAA
+
DDDDDIIIIIIIIIIHIIIIIIIIIIIIIIIIIIIIIIIIIHHIIIHGIIIIIIIIIIIEHHHHHIIIHIHHIHIGHIIIHIIIIIIIEHIHHHHIIIIIIHIHIIIIIIIIIIIIHIIIIIIIIIIIIIHHHHHHHHGIIIIIIIIIIIIIIIHGIIIIIIHIIIIIIIIIIIIIIIIIIIIIIIIIIIIIIIIIIIIIIHIIIIIIHIIIIIIIIIIHIIIIIIIIIIIIIIIIIIIIIIIHHHEIIIIIIIHIHIIIIIHIHHIIIIIIIIIIIIIIIIIIIIIIIIIIIIIIIIIIHIIIIIIIIIIIIIIIIIIIIIIIIIIIIIIIIIHIIIIIIDDDDD
@HISEQ:969:HM2KJBCX2:2:1102:12095:43020 2:N:0:ACTATGCA
GTGCTTGTGTAGCCCAACTATCCCTATTAATCATTACGTCGATCCTAGAAACCAACAAAATAAGATCAAACGTCCTATTTCATTATTCCATGCTAATGTATTCAAGCGCGAGCCTGCTTTAAACACTCTAATTTTTTCAAAGTAACAGTCCTGATTCCCCGCCACACCAAATAAATGGCATAACGGTTCTTCAGAAGGGAGGAATCAGTGACACCAGTACATACCAAAGGCACGACCAGCGTACTGATCCCGAAATTCAACTACGAGCTTTTTAACTGCAACAACTTTAATATACGCTATTGGAGCTGGAATTACCGCGGCTGTTGGCACCAGACTTGCCCTCCAA
+
DDDDDIIIIIIIIHIIIIHIIIIIIIIIIIIIHHIIIIIIIIIIIIIIIIIGIIIIIIIGIIIHHIIIIIGIHHIIHIIIHIIIHIIIIHHIIIIHIIHHIFHIIGIIIHIHHIIIIIIIIIIIHIHHIIGIIIIIHHIIIIHHIIHHHHIIIIIIIIIIIIIHIHHIIIIIIIIHIIIIIIIIIIIIIIHHIIIIIIIIIIIIHIIIIHIIIIIIIIIIIIIIIIIIIIIIIIIIIIIIIIHHGIIHHIIIIHIIIIIIIIHIIIIIIIIIIIIIIIIIIIIIIHIIHIIIIIIIHIHHHIIIIIIIIIIIIIIIIIIIIIIIIIIIIIIIIIIIIIIIIDDDDD
@HISEQ:969:HM2KJBCX2:2:1102:4964:43953 2:N:0:ACTATGCA
GTGCTTGTGTAGCCCAACTATCCCTATTAATCATTACGTCGATCCTAGAAACCAACAAAATAGAATCAAACGTCCTATTTCGTTATTCCATGCTAATGTATTCAAGCGTGAGCCTGCTTTAAACACTCTAATTTTTTCAAAGTAACAGTCCTGATTCCCCAAGACACCAAATTAATGACATCATGGTTCGTCAGAAGGTAGGAATCAATAATACCAGTACGTACAATAGCACGACCAATAAATTGATCCCGAAATTCAACTACGAGCTTTTTAACTGCAACAACTTTAATATACGCTATTGGAGCTGGAATTACCGCGGCTGCTGGCACCAGACTTGCCCTCCAA
+
DDDDDIIIGIIIIIIIIIIIIIIIIIIIIIIHIIIHIIIIIHHHHIIIIIIIIIHIIIIHHHHHIIIIIHIGIGIIIIIIIIIIIIHGHHIIIIIHIIIIHIIIIIGIIHHHHIIIIIIIHHCGHIIHIIIIIIHIIHIIIHHIHIIIIIIHIIHHHIHIIHHICHGHIHHHIIIIHFIIIIIIHIIIIHHIIIIIIIIHHIHHFCHHIIIIHIIIHHHIHHHEIIIIIHIHIHHIHIHIIHHGIIIIIIIIHIHIIHHHHIHHHIGHIIIIIIIIIIHIIIHIHHIIIIIIIIIIIIIIIIIIIIIIIIIIIIIIIIIIIIIIIIIIIIIIIIIIIIIIDDDDD
@HISEQ:969:HM2KJBCX2:2:1102:7319:44611 2:N:0:ACTATGCA
GTGCTTGTGTAGCCCAACTATCCCTATTAATCATTACGGTGGTCCTAGACCAACAAAATAGAACCAACGTCCTATTCTATTATTCCATGCTAATCTATTCAAGCAAATGCCTGCTTTAAACCCTCTAATTTTTTCAAGGTAATGGTCCTGGCTCCCCGGTACACTCAATAAAGAACATGCCGGTTCACCAGAAGGTAAGACCCGACACAGAACAGTACTCGCCAAAGACGGACCGCCCGGCCAGGCCTAAAATTCAACTACGAGCTTTTTAACTGCAACAACTTTAATATACGCTATTGGAGCTGGAATTACCGCGGCTGCTGGCACCAGACTAGCCCTCCAA
+
BD@@@EHH@<CCH@G<<0FEHIFC<C<1C1D1DCFCH1<C1<<F<DH1<<1<1<<F1<<<1DH1@G1EE@HHI1CF1DCCF?GH1D11<1<1<<<1<FEDGECHHIGCFHHEG<@1EC1@<%<CGHI?FGF1C?HHCB1FECHA1GCIHHGHH?GCE@ECFEGHEFF@0@IHHHF<CF/GFDHHABFHECE@C@EFHEHIHHEEDHHHHGD:GEH@F<<DFEHA0GC<EC/AHC=HDHHFE</GCF<<HIHHHHHGHHEHHHD@HHHCIIHHIHEHCF1@HD<1HIIHEEG/@D1D<DHFF<<1<<1<CCCHHHIHEEH?F1@IHGHHHG<<1CCHIH@@@@@
@HISEQ:969:HM2KJBCX2:2:1102:7147:46149 2:N:0:ACTATGCA
GTGCTTGTGTAGCCCAACTATCCCTATTAATCATTACGTCAATCCTAGAAACCAACAAAATAGGATCGAACGTCCTATTTCATTATTCCATGCTAATGTATTCAAGCGTTAGCTTGCTTTAAACACTCTAATTTTTTCAAAGTAACAGTCCAAATTCCCCGCAACACCAAATTAATGGCATTACGGCTCATCAGGAAGGAGGAATCAGTGAGACCAGTACATACCAGAGGCATGACCAACCTACTAACCCCGAAATTCAACTACGAGCTTTTTAACTGCAACAACTTTAATATACGCTATTGGAGCTGGAATTACCGCGGCTGCTGGCACCAGACTTGCCCTCCAA
+
@D@ADIIIIIHIIIHEHHHIIIIIIHIIIHIIIIIIIGHIIIHIIIIHHCCGHIHIHIHIHHHIH@HHIIIIHHIHCGGHIIIIFFIIIIIIIIIIIHIHIHHIIIHHIHIIHHIHIIIHIIIIIIIHHHEHHHHIIIHHHIIIIHIIHHHHHIHGIIGIIIGHIIHHIHIIHIIIIGIIHHHIIIIIIIHIIHHGFHHIHHIIIIIIIIHHHIIIHHIIIIIIHIHIHIIIIIIIIHHHEHGGDHHIIIHIHGIHIIGHH@IIHHHIIIHHEHHIIIIIIIIIHIHIHIIIIIIIIIIHIIIIIIGGHHIIIIHIIIIIIIIIIIIHHHIIHHHHIGIIHDDDDD
@HISEQ:969:HM2KJBCX2:2:1102:14991:46178 2:N:0:ACTATGCA
GTGCTTGTGTAGCCCAACTATCCCTATTAATCATTACGTCGATCCTAGAAACCAACAAAATAGAATCAAACGTCCTATTTCATTATTCCATGCTAATGTATTCAAGCGCGAGCCTGCTTTAAACACTCTAATTTTTTCAAAGTAACAGTCCTGATTTCCCACGACACCAAATTAATGACATCGTGGTTCGTCAGAAGGTAGGAATCAATTTGACCAGTACGTACCGAGGCACGACCGATCAACTGATCCCGAAATTCAACTACGAGCTTTTTAACTGCAACAACTTTAATATACGCTATTGGAGCTGGAATTACCGCGGCTGCTGGCACCAGACTTGCCCTCCAA
+
DDDDDIIIIHHIIIHHIHIIIIIIIHIHHIIIIIIHHHHIIIIIIHIHHIHHIIIIIIGIIHFCHEHHIHIIHHHHIIIIHIIIEHHIIIIIHHIIIIHHHIIIIIIIIIIHCHIIHIHHIGIIIHHIHIIIIIHHIIIIHIIIIIIIGIIIIIIIIIIHHIIIIIIIIIIIHIIIIHHIIHIIHIIIIIHIIIIIIIIHIHIIIIIIIIIIIIIIIIIIIIIIIIIIIHIIIIIIHIIIIHHHIIIIHFIIIIIIIIIIIIIHIIIIIIIIIIIIIIIIIHHHIIIIIIIIHIIIIIIIIIIIIIIIIIIIIIIIIIIIIIIIIIIIIIIIIIIIIIIIDDDDD
@HISEQ:969:HM2KJBCX2:2:1102:10159:46839 2:N:0:ACTATGCA
GTGCTTGTGTAGCCCAACTATCCCTATTAATCATTACGTCGATCCTAGAAACCAACAAAATAGAATCAAACGTCCTATTTCGTTATTCCATGCTAATGTATTCAAGCGTGAGCCTGCTTTAAACACTCTAATTTTTTCAAAGTAACAGTCCTGATTCCCCATGACACCAAATTAATGACATCATGGTTCGTCAGAAGGTAGGAATCAATAATACCAGTACGTACAATAGCACGACCAATAAATTGATCCCGAAATTCAACTACGAGCTTTTTAACTGCAACAACTTTAATATACGCTATTGGAGCTGGAATTACCGCGGCTGCTGGCACCAGACTTGCCCTCCA
+
DDDDDIIIIIIIIIIIIIIIIHIIIIIHHHIIIIIIIIIIIIIIIIIIHIIIIIIIIIIIIIIIIHIIIIIIHIIIIIIIIIIIIIIHIIIIIIIIIIIIIIIIIIIHIHIIIIIIIIIIHIIIIIIIIIIIIHIIIIIIIIIIIIIIIIIIIIIIIIIIIIIIIIIIIIIIIIIIIIIIIIIIIHHIIIIIIIIIIIIIIIIIIHIIIIIIIIIIIIIIIIIIIIIIIGIIIHGIIIIIIIHIIIIIIIIIIIIIIIIIIHIIHIIIIIIIIIGHIIIIIIGIIIIIIIIIIIIIIIIIIIIIIIIIIIIIIIIIIIIIIIIIIIIIIIIIIIIIIIIDDDDD
@HISEQ:969:HM2KJBCX2:2:1102:13306:46369 2:N:0:ACTATGCA
GTGCTTGTGTAGCCCAACTATCCCTATTAATCATTACGTCAATCCTAGAAACCAACAAAATAGGATCAAACGTCCTATTTCATTATTCCATGCTAATGTATTCAAGCGTTAGCCTGCTTTAAACACTCTAATTTTTTCAAAGTAACAGTCCTGTTTCCCTGCAACACCAAATTAATGACATTACAGTTCTTCAAGAAGGAGGAACCAGTAAAGCCAGTACATACCAGAGGCACGACCAACTTACTAATCCCGAAATTCAACTACGAGCTTTTTAACTGCAACAACTTTAATATACGCTATTGGAGCTGGAATTACCGCGGCTGCTGGCACCAGACTTGCCCTCCAA
+
D@?D@CEHHGFHGCHHEHEFHEHHHHHIHCHCGHFEHHGHIHGE?G11<<FHH1<EEHECG1C1FGECFCDC<F=<FHE?HCGGEHHF@DHDF1F?HHHIIHIHHHHIIIIIIHH?IHHEGECHFECHHHHGEHICE6HGIFIHEIIHGHFHF?CHHGHIIIIHHHFHEHFCFIHGHHFFDCIHH:HGHHH7IIIIHIHHEHHHEEHIHIGIGIIIGIHIIIHHFEIHGCIIHGIGHEFHHHEHEGHC:FFCC@HIIHHHHEHHIIIHHHHHHHHHIHIHHHIHHHEGIIIH@HGHHEFD<HIIIIHIIIIHIIIHHIIIIIIHHHCHIIIHGIIIIHHHH@@@D@
@HISEQ:969:HM2KJBCX2:2:1102:14625:46410 2:N:0:ACTATGCA
GTGCTTGTGTAGCCCAACTATCCCTATTAATCATTACGTCGATCCTAGAAACCAACAAAATAGAATCAAACGTCCTATTTCATTATTCCATGCTAATGTATTCAAGCGTAAGCCTGCTTTAAACACTCTAATTTTTTCAAAGTAACAGTCCTGATTCCCCACGACACCAAATTAATGACATCGCGGTTCTTCAGAAGGTAGGAACCGATAATGCCAGTGCGTACCGAAGCACGACCAACAATTCGATCCCGAAATTCAACTACGAGCTTTTTAACTGCAACAACTTTAATATACGCTATTGGAGCTGGAATTACCGCGGCTGCTGGCACCAGACTTGCCCTCCAA
+
@DDDDIIIIIIIHHIIIHIIIIIIIIIIIIIIIIIIIIIIIIIHIIIHHHIIGHIIIIIIIIHIGHIIHHIGH?GHHHIIIIIIHIIHHIIGHHIIHIIHFGIIIIHHHIIIIIHHIIIIIIIHHHIIIIIIIIIIIIIIIIIIIIIIIIHHHIIIIIHHIIIIIIIIIIIHIIIHIIIIHIIIIIIIIIIIIIIIIIIIIIIIIIIIIIIIIIIIIIIIIIIIIIIIIIIIIIIHIIIHHGF<IGIIIHIIIIIIIIIIIIIIIHIIIIIIIIIIIIIIIIIIIIIIIIIIIIIIIIIIIIIIIIIIIIIIIIIIIIIIIIIIIIIIIIIIIIIIIIIIDDDDD
@HISEQ:969:HM2KJBCX2:2:1102:8994:45562 2:N:0:ACTATGCA
GTGCTTGTGTAGCCCAACTATCCCTATTAATCATTACGTCAATCCTAGAAACCAACAAAATAGGATCGAACGTCCTATTTCATTATTCCATGCTAATGTATTCAAGCGTTAGCCTGCTTTAAACACTCTAATTTTTTCAAAGTAACAGTCCTGTTTCCCTGCAACACCAAATTAATGACATTACAGTTCTTCAAGAAGGAGGAATCAGTAAAGCCAGTACATACCATTGGCACGACCAACCTACTGACCCCGAAATTCAACTACGAGCTTTTTAACTGCAACAACTTTAATATACGCTATTGGAGCTGGAATTACCGCGGCTGCTGGCACCAGACTTGCCCTCCAA
+
@D@DDH1<1FF<<F<C<@GEHII?F?CHHHEHFIHH@G<C@H?<<111<C<FHHE@HHIEGHH1@CG0<GEDHFEE?GHIHC?HFH@@EHHGHCHHCEF@F?DHH?F@EHHECGHHHGHEHHFFE11DGHFGHHH@CFFHC@CGHFE1DHCHGGHHHEHHHHHGEEGIHHHHHHGFFHHHHHGFHGFCG@HEF@HIHHGC<@E?CEGHHHFHHHHHIHHHHGEGIIHIIGIIHHEHHHH:?FFDDCIIIHFHF?HHFIIIIIHEGHIHHGHCEHHIHEIIIIHHHFF?F@HE0IGHHDEHGHHIIFHHIIHEHEDHH?G1CCHIIIGIHHFIHHE?EHDIEDD@DD
@HISEQ:969:HM2KJBCX2:2:1102:19558:46827 2:N:0:ACTATGCA
GTGCTTGTGTAGCCCAACTATCCCTATTAATCATTACGGTGGTCCTAGAAACCAACAAAATAGAACCATGCCGTCCTATTTTATTATTCCATGCTAATGTATTCAAGCAAAAATGCCTGCTTTAAACACTCTAATTTTTTCAAAGTAAAGGTCCTGGTTCCCCGCGGCATCCAATTAAGGACATCGCGGTTCTCCAGAAGGTGAGAAATTGACTGCACCAGTTCATACCCCGTGAGGCACGACCGATGCGCCAATCCCGAAATTCAACTACGAGCTTTTTAACTGCAACAACTTTAATATACGCTATTGGAGCTGGAATTACCGCGGCTGCTGGCACCAGACTTGCCCTCCAA
+
DDCBDHHHIIIEFHIHGHHCGG1FEHIIHIIHHIHHIIGFHHIHHII?CHGH@GHHHHHEHHIIIHGGHIHIIIGHIEEHHHFHIHIG11CFGHIH@FEHHCFGEHHFHHHFHIFHHHIIIIHHHIE<HHHECHHHGHHH6EHHIHHFHHHGIIHIHHEHHDIIIHIHEEHHHFHCFHIIIHHIIIIHHIHIHCEIIHII;EIIIIIHIIIIHFHEHHHHFFIHIIIHHHHIIHHHHIHIIIIIGIIIHIEHHEHIIHIIIHIIIHIHEIIIIIIHHIHIHIIGHIIIIHGHHHGHHEHHGHIIIHEHIIIIIIIIIIIHIIHHIIIIIIIIHEIIIHH?IIIIIIIHDDBDD
@HISEQ:969:HM2KJBCX2:2:1102:10087:47732 2:N:0:ACTATGCA
GTGCTTGTGTAGCCCAACTATCCCTATAATCATTACGGTGGTCCTAGAAACCAACAAAATAGAACCATGCCGTCCTATTTTATTATTCCATGCTAATGTATTCAAGCAAAAATGCCTGCTTTAAACACTCTAATTTTTTCAAAGTAAAGGTCCTGGTTCCCCGCGGCATCCAATTAAGGACATCGCGGTTCTCCAGAAGGTGAGAAATTGACTGCACCAGTTCATACCCCGTGAGGCACGACCGATGCGCCAATCCCGAAATTCAACTACGAGCTTTTTAACTGCAACAACTTTAATATACGCTATTGGAGCTGGAATTACCGCGGCTGCTGGCACCAGACTTGCCCT
+
DDDCDIIIIIIIIIIIIIIIIIIII1FHIIIIIIIIHHIIIIIIIIIIIIIIIIIIHHIIIIIIIIIIIHIIHIIIGIIIIIIIIIIIIIIIIIIIIIIIIHIIIIIIIIIIIIIIIIIIIIIIIIIIIIIIIIIIIIIIIIIIIIIIIIIIIIIIIIIIIIIIHIHHIIIIIIIIIIIIIIIIIIIIIIIIIIIIIIIIIIIIIHIIIIIIIIIIIIIIIIIIIIIIIIIIIIIIIIIIIIIIIIHIIIIIIIIIIIIIIIIIIHIIHIIIIIIIIIIIIIIIIIIIIIIIIIIIIIIIIIIIIIIIIIIIIIIIIIIIIIIIIIIIIIIIIIIIIIIIIIIDDDDD
@HISEQ:969:HM2KJBCX2:2:1102:20954:47517 2:N:0:ACTATGCA
GTGCTTGTGTAGCCCAACTATCCCTATTAATCATTACGTCAATCCTAGAAACCAACAAAATAGGATCAACGTCCTATTTCATTATTCCATGCTAATGTATTCAAGCGCGAGCCTGCTTTAAACACTCTAATTTTTTCAAAGTAACAGTCCTGATTCCCCGCCACACCAAATTAATGACATGATGGTTCGTCAGAAGGTAGGAATCAGTAACACCAGTACGTACCGAAAGCACGACCAACGTACTAATCCCGAAATTCAACTACGAGCTTTTTAACTGCAACAACTTTAATATACGCTATTGGAGCTGGAATTACCGCGGCTGCGGCACCAGACTTGCCCTCCAA
+
ADDBDHHHHHHFHHIIIIFHHHHCEHHIHIHHEDFGHHFHHDHHGEECHGHDGEHHHHIIHHHIIEHHHHHECHEGEGHHECCC@CFCEGEEE?FFEHH@G<GHCGEHIHHGHIHHHHHFHIIHHHHIIIIIIHHHIHHIIGHHHIHGIIHHHH?IIHIHHHHHGEHIIHIIHHHGHHHIIIIIIHHIHH@IHHHIIHGIIIFIIIIIHHHFHIHIIIIIHHHHIIIIIHIIIIIIIHIIIHHIIIIIIIIHIHIIHHEHGFIHEIIIIIIHHIIIIIIIIIHHGIIGIIHHGDHHHEHHIIHIIHIIHIIHIHIIIIIIIIIIIIIIIIIIHIIIIIIDDDDD
@HISEQ:969:HM2KJBCX2:2:1102:15719:48240 2:N:0:ACTATGCA
GTGCTTGTGTAGCCCAACTATCCCTATTAATCATTACGTCAATCCTAGAAACCAACAAAATAGGATCGAACGTCCTATTTCATTATTCCATGCTAATGTATTCAAGCGTTAGCTTGCTTTAAACACTCTAATTTTTCAAAGTAACAGTCCAAATTCCCCAAAACACCAAATTAATGGCATTAAGATTCATCAGGAAGGAGGAATCAGTGAGACCAGTACATACCAGAGGCATGACCAACCTACTAACCCCGAAATTCAACTACGAGCTTTTTAACTGCAACAACTTTAATATACGCTATTGGAGCTGGAATTACCGCGGCTGCTGGCACCAGACTTGCCCTCCAA
+
DDDCDIIIIIIHIIIIIIIIIHHHHHIIIIIIIIIIIHHIIIIIHIIIIIIIIIIIIIIIIIIHHIIHIIIIIIIIIIIIIIIHIHIIIIIIIIIIIIHIHIIIIHIIIIIIIHIIIIHIIIIIIIHIIIIIIIIIIIIIIHIIIIIGIIHIIHHIIIIIIHIIIIIIIIHEIHHGIIIIIIIIIIIIIIIIIIIIIIIIIIIIIIIIIHHHIIIIIIIIIIIIIIIIIIIHIIIIIIIIHHGFHEIIIHIIIIIIIIIIIIIIIIIHIIIIIIIIIIIIIIIIIIIIIIIIIIIIHIIIIIIIIIIIIIIIIIIIIIIIIIIIIIIIIIIIIIIIIIIIDDDDD
@HISEQ:969:HM2KJBCX2:2:1102:6868:48288 2:N:0:ACTATGCA
GTGCTTGTGTAGCCCAACTATCCCTATTAATCATTACGGTGATCCTAGAAACCAACAAAATAGAACCATGCCGTCCTATTCTATTATTCCATGCTAATGTATTCGAGCAAAAATGCCTGCTTTAAACACTCTAATTTTTTCAAGGTAAAGGTCCTGGATCCGCAAGACACCCAATTAAGGACATCAAGTTTCTCCAGAAGGTGAGAAATCAACAGCGACAGTTCATACCCCTTAAGGCATGACCATCACGTCAATCCCGAAATTCAACTACGAGCTTTTTAACTGCAACAACTTTAATATACGCTATTGGAGCTGGAATTACCGCGGCTGCTGGCACCAGACTTGCCCTCCAA
+
0<DDBDCF@<CFHHGHHIIIH?<CFHIIHHGEHIGHE1CHC@@C<G??HHHHHIHIIHIHEHHE<1FHE1<C/<C/DHH?H@1D?ECFH1111C1<DF?1DC@1DHEIIHECGBCEGH1EGHHEHF9IIHIIHHDBFEECH@GEHFFEH<?AC1CCDCC1CC@EHCHHHE?HHG@HHHGEGHHEHD@F/8CG?FHGFIHCHIIHHFEHHHHGE=FECHFIIHIII;GDHDHHHHHHHE?HHHHIIHEHHEF?HDDDEC@HF?HHHHG@E<IHHH@?IIIIIHHIIHIHHHCHEIIIIHHHCIIIHIIIIHHIHHIIIIHGIIHIIIIHIIHHHFIIHIHIHHHHFHIHDDBD<
@HISEQ:969:HM2KJBCX2:2:1102:12156:47729 2:N:0:ACTATGCA
GTGCTTGTGTAGCCCAACTATCCCTATTAATCATTACATCGATCCTAGAAACCAACAAAATAGAATCGGATGTCCTATTTCATTATTCCATGCTAATGTATTCAAGCGTGAGCCTGCTTTAAACACTCTAATTTTTTCAAGGTAACAGTCCTAATTCCCCGTGACACCAAATTAATGGCATTACGGTTCTTTAGAAGGTGAGAAATCAATAATATCAGTACATACCAACGGCATGACCGAAACATTGATCCCGAAATTCAACTACGAGCTTTTTAACTGCAACAACTTTAATATACGCTATTGGAGCTGGAATTACCGCGGCTGCTGGCACCAGACTTGCCCTCCAA
+
DDDDDIIIIIIIIIIIIIIIIIIIIIIIIIIIHIIIIIIHIHIHIHCHHIIIEHHIIIIEHIHHHIIHIIIIIHIIIIIIIIGHHIHHHIIHIIIIIHIIHFHIHEHIIIIIIIIIIHHIIIHHIIIHHIIIHHIHHHHHHHHIIHHHIIIIIHIGHHCHHHHIHHHIHHIIIHHHHHHEIIIIIIIIIHIIIIHIIIIIIIHIIIIIIIIHHHGIIIIIIIIIIHHHHHIIIIIIHIIIIIIHGHHHIHIIHHIIIIIIIHEHHHIIHHIIIIHGFHHHIHGHIIHHHIIHIIIIIIIIHHIIIIHEIIIHEHIIIIHIHGIIIIHHHHIIIHGCHIIIIIDACAD
@HISEQ:969:HM2KJBCX2:2:1102:2767:49112 2:N:0:ACTATGCA
GTGCTTGTGTAGCCCAACTATCCCTATTAATCATTACGGTGGTCCTAGAAACCAACAAAATAGAACCACAACGTCCTATTCTATTATTCCATGCTAATCTATTCAAGCAATAGCCCGCTTTAAACACTCTAATTTTTTCAAGGTAATGGTCCTGGCTCCCCAACACACCCAACAAAGGACATGCTGGTTCACCAGAAGGAAGACCCGACAACAAGACAGTACTCGCCAAAGACGGACCGCCCGGCCAGGCCTAAAATTCAACTACGAGCTTTTTAACTGCAACAACTTTAATATACGCTATTGGAGCTGGAATTACCGCGGCTGCTGGCACCAGACTTGCCCTCCAA
+
DDDDDIIIIIIIIHIIIIIIIIIIIIIIIIIIIIIIIIIIIIIIIIIIIIIIIIIIIIIIIIIIIIIIIHHGHIGHIIIIIIIIIIIIIHIIIIIIHIIHIGHIIIIIIIIIIIHIIIIIIIIHHIHHHIHIIIIIIIIIIIIIIIIIIIIIIHHHIIHIIFIHHIGIIIIIIIIHIIIIIIIIIIIHHIHIIHIIIIIHIIIIIIHIIIIIHIIIIHIIIIIIIIIIIIIHIIIIIHIIIIIIIIIGIIIIIIIIHIIHIIIIIIIIIIIIIIIIIIIIIIIIIIIIIIIIIIHIIIIIIIHIIIIIIIIIIIIIIIIIIIIHIIIIIIIIIIIIIIIIIIDDDDD
@HISEQ:969:HM2KJBCX2:2:1102:16389:49641 2:N:0:ACTATGCA
GTGCTTGTGTAGCCCAACTATCCCTATTAATCATTACGTCAATCCTAGAAACCAACAAAATAGGATCAAACGTCCTATTTCATTATTCCATGCTAATGTATTCAAGCGTTAGCCTGCTTTAAACACTCTAATTTTTTCAAAGTAACAGTCCTGTTTCCCTGCAACACCAAATTAATGACATTACAGTTCTTCAGAAAGGAGGAATCAGCGAGACCAGTACGTACCAATGGCACGACCAACCTGCTGACCCCGAAATTCAACTACGAGCTTTTTAACTGCAACAACTTTAATATACGCTATTGGAGCTGGAATTACCGCGGCTGCTGGCACCAGACTTGCCCTCCAA
+
0DBDDIIIEH1D@FHHIGIHIHIHHFHHC@HC@CH@FHHGCEH@DHG?HHCCGHECGECHHHE?@FDC?E<<FHDEFHHI<1DHHHIC1<<F<DC1HGHHHIHG@CGHHHHHEHHHHHIII9IIHHFGIIHHIHHIIIIIHHHHIIHIHHGGHHHHHHHHGGIIIIGIHIHHHHHGHIHIHIIHIHHGHECIIHIIHI;HGHIIIIIIHHHHIIIHIHIIIIII=HHGHIIIIIII>IIIIHHFHIIIIGHGIIIIHIIHHGHHHGCHIIIIIIHIGHIIIIIHHHGIIIHIIIIIIIIIIIHHHHHHFIIIIIIHEHHHIIIIIIIIIIIIHIIIIIIIIDDDDD
@HISEQ:969:HM2KJBCX2:2:1102:16077:50216 2:N:0:ACTATGCA
GTGCTTGTGTAGCCCAACTATCCCTATTAATCATTACGTCAATCCTAGAAACCAACAAAATAGGACGTTCGATCCTATTTCATTATTCCATGCTAATGTATTCAAGCGTTAGCTTGCTTTAAACACTCTAATTTTTTCAAAGTAACAGTCCAAATTCCCCAAAACACCAAATTAATGGCATTAAGGTTCATCAGGAAGGAGGAATCAGTGAGACCAGTACATACCAGAGGCATGACCAACCTACTAACCCCGAAATTCAACTACGAGCTTTTTAACTGCAACAACTTTAATATACGCTATTGGAGCTGGAATTACCGCGGCTGCTGGCACCAGACTTGCCCTCCAA
+
DDDCDIIIIIIIIIIIIIIIIIIIIGIIHIIIIIIIIIIIIIIIIIIIIIIIIIIIIIIIIIIIHHIIIHIIIHIHHIHIIHHIIIIHHIIHIIIIIIIHIIIIIIIIIIIIIIIIIIIIIIIIIIIIIIHHIIIIIIIIIIHIIIIIHIIIHHHIIHHIIIIIIIIIIIIHIIHHIHIIIIIIIIIHIIIIIIIIIHHHIIIIIIIIIIIIIIIIIIIIIIIIIIIIIIIIIIIIIIIIIIIHHIHIIIIIIIIIHIIIIIIIIIIIIIIIIIIIIIIIIIIIIIIHIIHIIIIIIIIIIIIIIIIHHIIIIIIIIIIIIIIIIIIIIIIIIIIIIIIIIDDDDD
@HISEQ:969:HM2KJBCX2:2:1102:7087:51750 2:N:0:ACTATGCA
GTGCTTGTGTAGCCCAACTATCCCTATTAATCATTACGTCGATCCTAGAAACCAACAAAATAGAATCAAACGTCCTATTTCGTTATTCCATGCTAATGTATTCAAGCGTGAGCCTGCTTTAAACACTCTAATTTTTTCAAAGTAACAGTCCTGATTCCCCATGACACCAAATTAATGACATCATGGTTCGTCAGAAGGTAGGAATCAATAATACCAGTACGTACAATAGCACGACCAATAAATTGATCCCGAAATTCAACTACGAGCTTTTTAACTGCAACAACTTTAATATACGCTATTGGAGCTGGAATTACCGCGGCTGCTGGCACCAGACTTGCCCTCCAA
+
DDDDDIIIIIIIIIIIIIIIIIIIIIIIIIIIIIIIIIIIHIIIIIIIIIIIIIIIIIIIIIIIIIIIIIIHIHHIIIIIIGIIIIIIIIIIGIIIIIIHIHIIIIIIIIIIIIIIIIHIIIIIIIIIIIIIIIIIIIIHIIHIIIHIIIIIIIIIIIIHIIIIIIIIIIHIIIHIIIIIIIIIIIIIIIIIIIIIIIIIIIIIIIIIIIIIIIIIIIIIIIIIIIHIIIHIIIIIIIIIIIIIIIIIIIIIIHIIIIIIIIIIIIIIIIIIIIIIIIIIIIIIIIIIIIIIIIIIIIIIIIIIIIIIIIIIIIIIIIIIIIIIIIIIIIIIIIIIHIIIDDDDD
@HISEQ:969:HM2KJBCX2:2:1102:4811:53010 2:N:0:ACTATGCA
GTGCTTGTGTAGCCCAACTATCCCTATTATCATTACGTCGATCCTAGAAACCAACAAAATAGAATCAAACGTCCTATTTCGTTATTCCATGCTAATGTATTCAAGCGTGAGCCTGCTTTAAACACTCTAATTTTTTCAAAGTAACAGTCCTGATTCCCCAAGACACCAAATTAATGACATCATGGTTCGTCAGAAGGTAGGAATCAATAATACCAGTACGTACAATAGCACGACCAATAAATTGATCCCGAAATTCAACTACGAGCTTTTTAACTGCAACAACTTTAATATACGCTATTGGAGCTGGAATTACCGCGGCTGCTGGCACCAGACTTGCCCTCCAA
+
DDDDDIIIIIIIIIIIIIIIIIHIIIIIIIIIIIIIIIIIIIIIIIIIIIIIIIIIIIHIIHIIIIIIIIHHHHIIIIIIIIIIIIHICFFEHIIIIIIIIIHIIIIIIIHIIIIHIIIIIIIIHIIIIIIIIIIIIIIIIIIIHHIHIIIIIIIIIIIIIIIIIIIIIIHHIIIIIIIIIIIHIIIHIIIIIIIIIIIIIIIIIIIIIIIIIIIIIIIIIIIIIIIIIIIIIIIIIIIIIHHIIIIIIIIIIIIIIIIIIIIIIIIIIIIIIIIIIIIIIIIIIIIIIIIIIIIIIIIIIIIIIIIIIIIIIIIIIIIIIIIIIIIIIIIIIIIIIIIDDDDD
@HISEQ:969:HM2KJBCX2:2:1102:15408:53129 2:N:0:ACTATGCA
GTGCTTGTGTAGCCCAACTATCCCTATTAATCATTACGGTGGTCCTAGAAACCAACAAAATAGAATCATCCGTCCTATTTTATTATTCCATGCTAATGTATTCAAGCAAAATGCCTGCTTTAAACACTCTAATTTTTTCAAAGTAAAGGTCCTGGTTCCCCGCGGCACCCAATTAAGGACATCGCGGTTCTCCAGAAGGTGAGAAATTGACTACACCAGTTCATACCCCTTAAGGCACGACCGATGTGTCAATCCCGAAATTCAACTACGAGCTTTTTAACTGCAACAACTTTAATATACGCTATTGGAGCTGGAATTACCGCGGCTGCTGGCACCAGACTTGCCCTCCAA
+
BDDADIHHHHIHEHIIGDGHHEHIIIIICHHIHEHHHICHEEHHEHIIHIHIIHIIGIGFHCHCHGFGHIFHEHIHIHHHHIHIGHHH1<C<FEHHEHGHHHHHIIHHHGHGGIIHIIHIHHHHHIIHIIIIHHHHHHHHCCHHHHIIIIIHIIHHHIGIIHHEHHHIEHIIGIHIGIHHHIIIIHIHIGIIHHIIIIIHIIIIIIIIIIIIIHGEIIHHIIIHGHIIIIIIIIIIIIIIHIIIIIIIHGIIIIIFHIHIIHIIIHDHHEIIIIIIIIHIIIIIIIIIHHIIIIIIIIIIIIIIGIIIIIIHEIIIIIIIIIHIIIIIHIIIIIIIIIIIIIIIHHCDDDD
@HISEQ:969:HM2KJBCX2:2:1102:2676:53589 2:N:0:ACTATGCA
GTGCTTGTGTAGCCCAACTATCCCTATTAATCATTACGTCGATCCTAGAAACCAACAAAATAGGATCGAACGTCCTATTTCATTATTCCATGCTAATGTATTCAAGCGTTAGCCTGCTTTAAACACTCTAATTTTTTCAAAGTAACAGTCCTGTTTCCCTGCAACACCAAATTAATGACATTACAGTTCTTCAAGAAGGAGGAACCAGTAAAGCCAGTGCATACCAGAGGCACGACCAACCTACTAATCCCGAAATTCAACTACGAGCTTTTTAACTGCAACAACTTTAATATACGCTATTGGAGCTGGAATTACCGCGGCTGCTGGCACCAGACTTGCCCTCCAA
+
DDDDDIIIIIIIIIIIIIIIIIIIIIIIIIIIIIIIIIIIIIIIIIIIIIIIIHHIIIIIIIIIEHIIIIIIIIIIIIIIIHIIIIIHHIIHIIIIIIIIIHIIIIIIIIIIIIIIIIIIIIIIIIIIIIIIIIIIIIIIIIIIIIIIIIIIIIIIIIIIIIIIIIIIIIIIIIIIIIIIIIIIIIIIIIIIIIIIIIIIIIIHIIIIIIIIIIIIIIIIIIIIIIIIIIIIIIIIIIIIIIIHHIIHIIIIIHIIIIIIIIIIIIIIIIIIIIIIIIIIIIIIIIIIIIIIIIIIIIIIIIIIIIIIIIIIIIIIIIIIIIIIIIIIIIIIIIIIIIIIIDDDDD
@HISEQ:969:HM2KJBCX2:2:1102:20832:54318 2:N:0:ACTATGCA
GTGCTTGTGTAGCCCAACTATCCCTATTAATCATTACGGTGATCCTAGAAACCAACAAAATAGAACCATGCCGTCCTATTCTATTATTCCATGCTAATGTATTCGAGCAAAAATGCCTGCTTTAAACACTCTAATTTTTTCAAGGTAAAGGTCCTGGATCCGCAAGACACCCAATAAAGGACATCAAGTTTCTCCAGAAGGTGAGAAATCAACAGTAACAGTTCATACCCCTTAAGGCATGACCATCACGTCAATCCCGAAATTCAACTACGAGCTTTTTAACTGCAACAACTTTAATATACGCTATTGGAGCTGGAATTACCGCGGCTGCTGGCACCAGACTTGCCCTCCAA
+
DBDDDGHIHHGEHIHIHIHHFHEHEHH@FHHEGHHEHIHHIHHHHHHEEHHGHGHIGHGHIFHIIHHHGHIIGIGHDFIFG@GHIHEF1DE1FHHHHE?<F1<GGHG=@HHHHHHIHEHFHFHFHHHGHGHHHHIHIHHGIHHIIHIHHHHIHHIIHFCCHFEIIHIHGFFEHHHG@HEHFHIGIIHHHHHIIHHIIIIHIHIIIHIHHEFHHHIHHFHGIIIHEHCHGHFHIHIIHHHHIHGIIIHHHIHGHHDIIIIIIIIIIGIHHHHIIHGIIIIIHHHIIHHHHIHIIHHHIIIHEIIIIHHHIIIIIIIIIIIIIIHHIIIIIIIIIIHIIIIHGIIIIIIIDCDDD
@HISEQ:969:HM2KJBCX2:2:1102:16143:55454 2:N:0:ACTATGCA
GTGCTTGTGTAGCCCAACTATCCCTATTAATCATTACGGTGATCCTAGAAACCAACGAAATAGAACCAATCCGTCCTATTTCATTATTCCATGCTAATGTATTCAGACGTTAGCCTGCTTTAAACACTCTAATTTTTTCAAAGTAACAGTCCTGATTTCCTATCACACCAACTAAATGGCATGAAAGTTCCTCAGAAGGTAGAGATTTATCTCACCAGTACAGACAATTAAGCCTGACCAATGGGTAAACCCCGAAGTTCAACTACGAGCTTTTTAACTGCAACAACTTTAATATACGCTATTGGAGCTGGAATTACCGCGGCTGCTGGCACCAGACTTGCCCTC
+
DDDDDIIIHIIIIIIIIIIHIIIIIIIIIIIIIIIIIIIIIIIIIIIIIGIHHIIIIIIIIIIIIIIIIIIGIIHIIIIIIIIIIIIIHHIHHIIIIIIIIIIIIIIHIIIIIIIIIHIIIIIIIIIIIIIIIIIIIIIIIIIIIIIIIIIIIIIIIIIIIIIIIIIIIIIIIIIIIIIIIIIIIIIIIIIIIIIIIIIIIIIIIIIIIIIIIIIIIIIIIIIIIIIIIIIIIIIIIIIIIIHHIIIIIIIIIIIIIIIIIIIIIIIIIIIIIIIIIIIIIIIIIIIIIIIIIIIIIIIIIIIIIIIIIIIIIIIIIIIIIIIIIIIIIIIIIIIIIIIIDDDDD
@HISEQ:969:HM2KJBCX2:2:1102:15520:55996 2:N:0:ACTATGCA
GTGCTTGTGTAGCCCAACTATCCCTATTAATCATTACGTCGATCCTAGAAACCAACAAAATAGAATCAAACGTCCTATTTCGTTATTCCATGCTAATGTATTCAAGCGTGAGCCTGCTTTAAACACTCTAATTTTTTCAAAGTAACAGTCCTGATTCCCCATGACACCAAATTAATGACATCATGGTTCGTCAGAAGGTAGGAATCAATAATACCAGTACGTACAATAGCACGACCAATAAATTAATCCCGAAATTCAACTACGAGCTTTTTAACTGCAACAACTTTAATATACGCTATTGGAGCTGGAATTACCGCGGCTGCTGGCACCAGACTTGCCCTCCAA
+
DDDDDIIIIIIIIHIIIIIIIIIIIIIIIIIIIIIIIHIIIIIIIIIIIIIIIIIIIIIIIIIIIIIIIIIIIIDHIIIIIGIHIIIIEIIIGIIIIIIIIIIIIHIIIHHIGIIIIIHIIHIIIIIIIHIIIIIIIIHHHHIIIHIIIIIHIIIIIIIIIIIIHIHHIIIIIIIIIIIIIIIIHIIIHIIIIIIIIIIIIIIIIIIIHIIIIIIIIHIIIIIIIIIIIIIIIIIIIIIIIIIIIIIIIIIHIIIIIGIIIIIIIIIIIIIIIIIIIIIIIIIIIIIIIIIIIIIIIIIIIIIIHIIIIIIIIIIIIIIIIIIIIIIIIIIIIIIIIIIIDDDDD
@HISEQ:969:HM2KJBCX2:2:1102:2131:56326 2:N:0:ACTATGCA
GTGCTTGTGTAGCCCAACTATCCCTATTAATCATTACATCGATCCTAGAAACCAACAAAATAGAATCGGATGTCCTATTTCATTATTCCATGCTAATGTATTCAAGCGTGAGCCTGCTTTAAACACTCTAATTTTTTCAAGGTAACAGTCCTAATTCCCCGTGACACCAAATTAATGGCATTACGGTTCTTTAGAAGGTGAGAAATCAATAATATCAGTACATACCAACGGCATCACCGAAACATTGATCCCGAAATTCAACTACGAGCTTTTTAACTGCAACAACTTTAATATACGCTATTGGAGCTGGAATTACCGCGGCTGCTGGCACCAGACTTGCCCTCCAA
+
DDDDDHIIIIIIIIIIIIIIIIIIIIIIIIIIIIIIIIIIIIIIIGHIIIIIIIIIIIIHHIIHIIIHICHHIIIIHIIIIHIIIHHIIIIHHIIIIIIIIHIIIHHHIHIHEHIIIIHHIIIIIIIIIIIIIIIHIHIHHIHIIIIIHIIIIHIHHHHHIIIIIIHIIIIIIIIIIHIIIGIHHIIFIIIIIIHIIIHIIHIIIIIIIIIIIIIIIIIHIIHIIIIIIIIIIIIHIIIIIIIHHHIIIIHIIIIIIIIIIIIHHIIIIHIIIIIIIIIIIIIIIIIIIIIIIIIGIIIIIIIIIIIIIIIIIIIIIIIIIIIIIIIIIIIIIIIIIIIIIHDDDDD
@HISEQ:969:HM2KJBCX2:2:1102:9848:56296 2:N:0:ACTATGCA
GTGCTTGTGTAGCCCAACTATCCCTATTAATCATTACGTCAATCCTAGAAACCAACAAAATAGGATCAACGTCCTATTTCATTATTCCATGCTAATGTATTCAAGCGCGAGCCTGCTTTAAACACTCTAATTTTTTCAAAGTAACAGTCCTGATTCCCCACCACACCAAATTAATGACATGATGGTTCGTCAGAAGGTAGAAATCAGTAACACCAGTACGTACCGAAGGCACGACCAGCGTACTAATCCCGAAATTCAACTACGAGCTTTTTAACTGCAACAACTTTAATATACGCTATTGGAGCTGGAATTACCGCGGCTGCTGGCACCAGACTTGCCCTCCAA
+
DDDDDIIIIIIIIIIIIHIIIIIIIIIIIIIIIHHHIIIIIIIIIIIIIIIIIIIHHGHIIIHFHIIIIIIIHIIIIIIIHHHIIIHHHGIHIIIIIIIIIHIIIIGHHIIIIIIIIHIHIGIHIIIIIIIIIIIIIIHIIIIIIIIIIIIIIIIIIIIIIIIIIIIIIIIIIIIIIIIIIIIIIIIIIIIIIIIIIIIIIIIIIIIIIIIIIIIIIIIIIIIIIIIIIIIIIIIIIIIIIIIHIIIIIIIIIIIIIIIIIIIIIIIIIIIIIHIIIIIIIIIIIIIIIIIIIIIIIIIIIIIIIIIIGIIIIIIIIIIIIIIIIIIIIIIIIIIIIIIIDDDDD
@HISEQ:969:HM2KJBCX2:2:1102:4541:56926 2:N:0:ACTATGCA
GTGCTTGTGTAGCCCAACTATCCCTATTAATCATTACGTCAATCCTAGAAACCAACAAAATAGGATCGAACGTCCTATTTCATTATTCCATGCTAATGTATTCAAGCGTTAGCCTGCTTTAAACACTCTAATTTTTTCAAAGTAACGGTCCTGTTTCCCTGCAACACCAAATTAATGACATTACAGTTCTTCAGAAAGGAGGAATCAGCGAAGACAGTGCATACCAGTGGCACGACCAACCTGCTGACCCCGAAATTCAACTACGAGCTTTTTAACTGCAACAACTTTAATATACGCTATTGGAGCTGGAATTACCGCGGCTGCTGGCACCAGACTTGCCCTCCAA
+
D@?@DFEGEHGIICHHHGHCHGC?GHHIIIIGCGHHHH<C<GEHH@HHGHGH?<G=G<FGCH1<<CHG0CCDGHDH@DHFE?11DFH?1<C@1DC@GEHEF@EGEDCEIHCHF@@FG?HHFEGGHHHEHC?EH<A<HEGFFE@IHDE8<ED9CC1@F:HCHHEIGFEHGG@DCFDCFGCEHHFEG<GCEGHHH:F@IHEHHHHH@HCH<HED<&GHHHHCGBHFEGGBG1HHHGC$EHFAHEHGGGIGHHHCEFGCG<CHCHHEHD1CGEH@HHEHHIHGD1GG<11CEHHHCHCEGCFCC?HEHCHHECHHC?</CHHGDG@<<1EC<IHCD<<<1EHG?D@BD@
@HISEQ:969:HM2KJBCX2:2:1102:5847:56999 2:N:0:ACTATGCA
GTGCTTGTGTAGCCCAACTATCCCTATTAATCATTACGTCAATCCTAGAAACCAACAAAATAGGATCAAACGTCCTATTTCATTATTCCATGCTAATGTATTCAAGCGTTAGCCTGCTTTAAACACTCTAATTTTTTCAAAGTAACAGTCCTGTTTCCCTGCAACACCAAATTAATGACATTACAGTTCTTCAAGAAGGAGGAACCAGTAAAGCCAGTACATACCAGAGGCACGACCAACCTACTAATCCCGAAATTCAACTACGAGCTTTTTAACTGCAACAACTTTAATATACGCTATTGGAGCTGGAATTACCGCGGCTGCTGGCACCAGACTTGCCCTCCAA
+
DDDDDIIIIIIIIIIIIIIIIIIIIIIIIIIIIIIIIIIIIIIIIIIIIHIHHIIIIIIIIIIIHHIIIIHIIHIIHIIIIIIIIIIIIIIIIIIIIIIIIIIHIIIIIIIIIIIIIIHIIIIIIIIIIIIIIIIIIIIIHIIIIIIIIIIIIHIIIIIIIIIIIIIIIHHHIIIIIIIIIIIIIIIIIIIIIIIIIIIIIIIIIIIIIIIIIIIIIIIIIIIIIIIIIIIIIIIIIIIIIHGHGIHHIIIIIIIIHIIIIIHIIIIIIHIIIIIIIIIIIIIIIIIIIIIIIIIIIIIHHIIIIIIIIIIHIIIIIIIIIIIIIIIIIIIIIIHIIIIIIDDDDD
@HISEQ:969:HM2KJBCX2:2:1102:5318:58504 2:N:0:ACTATGCA
GTGCTTGTGTAGCCCAACTATCCCTATTAATCATTGCGTGAGACCTCGAACCAACGGAAAAGGCCTCAGAGACGCCATATTCCATTATCCTATGCTAATTTATTCTGGTCTGTCACGCCTGCTTTGAACACCCTAATTTTTTCAAAGTAAAGGTCTCAGAACCAAACCTCCACTCAGTTAAGAGCAGCGGCCAGTACTGAGAATAGGGGCTTGCAAGCCAGTACACACCTTCTCGGCAGACCAGACAAGCAGAACCCCAAAATTCGACTACGAGCTTTTTAACTGCAACAACTTTAATATACGCTATTGGAGCTGGAGTTACCGCGGCTGCTGGCACCAGACTTGCCCTCCAA
+
DDDDDIIIIHIHHIIIIIIIIIIIIIIIIIFHIIIIIIIIIHGHHIIIIHIIIIIIIIIIIIHIIHIIGHFHHIIHIIIIIIGHHIGIIIIIIIIIIHGIH<GHHIHHHIIIIIIIIIIIIIIIHIIIIIIHHIIHIIIHHIIIIIIIIIIIHIIIIIIIIIIIIIIIIHHIIIIIIIIHHIHIHIIIIIHIIIIIIIIIIIIIIIIIIIIIIIIIIIHIIIIIIHHIIIIIIIIIIIIIIIIIIIIIIIHHHHIIIIIIIIHHIIIHHIIIIIHIIIIIIIIIIIIIIIIIIIIIIIHIHIIIIHHHIIIIIIIIIIIIIIIIIIIIIIIIIIIIIIIIIIIIIIIIDDDDD
@HISEQ:969:HM2KJBCX2:2:1102:14785:58578 2:N:0:ACTATGCA
GTGCTTGTGTAGCCCCAACTATCCCTATTAATCATTACGGTGATCCTAGAAACCAACAAAATAGAATCATGCCGTCCTATTTTATTATTCCATGCTAATGTATTCAAGCAAAATGCCTGCTTTAAACACTCTAATTTTTTCAAAGTAAAGGTCCTGGTTCCTCGCGGCACCCAATTAAGGACATCGCGGTTCTCCAGAAGGTGAGAAATTGACTACACCAGTTCATACCCCTTAAGGCACGACCGATGTGTCAATCCCGAAATTCAACTACGAGCTTTTTAACTGCAACAACTTTAATATACGCTATTGGAGCTGGAATTACCGCGGCTGCTGGCACCAGACTTGCCCTCCAA
+
DDDDDIIIIIIHIIIIIIIIIIIIIIIIIIIIIIHIIIIIIIIIIIIIIIIIIHIGIIIEHHHIIHHIIIHHCCHHIHIIIIIGIIIHIHIIHGIIIIIIIFHIIIIIIIIIIIIHIIIIIIIIIIIIIIIIIIIIIIIIIIIIIIIIIIIIIIIIIIIIIIHIIIIIIIIIIIIIIIIIIIIIIIIHIIIIIIIIIIIIIIIIIIIIIIIIIIIIIHIIIIIIIIIIIIIIIIIIIIIIIIIIIIIIIIIIIIIIIIIIIIIIIIIIIIIIIIIIIIIIIIIIIIIIIIIIIHIIIIIIIIIIIIIIIIIIIIIIIIIIIIIIIIIIIIIIIIIIIIIIIIIIIIIIDDDDD
@HISEQ:969:HM2KJBCX2:2:1102:13344:58561 2:N:0:ACTATGCA
GTGCTTGTGTAGCCCAACTATCCCTATTAATCATTACGTCAATCCTAGAAACCAACAAAATAGGATCGAACGTCCTATTTCATTATTCCATGCTAATGTATTCAAGCGTTAGCCTGCTTTAAACACTCTAATTTTTTCAAAGTAACAGTCCTGTTTCCCTGCAACACCAAATTAATGGCATTACAGTTCTTCAGAAAGGAGGAATCAGCGAAACCAGTACATACCAGTGGCACGACCAACCTGCTGACCCCGAAATTCAACTACGAGCTTTTTAACTGCAACAACTTTAATATACGCTATTGGAGCTGGAATTACCGCGGCTGCTGGCACCAGACTTGCCCTCAA
+
DDDDDIIIIIIIIIIIIIIIIIIHIIIIIIIIIIIIIIIHIIIIIIIIIIIIHIIIIIIIIIIIIIIIIIIIICHHGIIIIIIIIHIIIIHHIIIIHIIIIIIIIIIHIIIIIIIIHIIIHHHIIIIHHIIIIHIIHHIHIHIIIIIIIIIIIIIIIIIIIIIIIIIIIIIIIIIIIIIIHIIHIIIIIIHIIIIIIIIIIIIIIIHIIIIIIIIIIIIIIIIIIIIHHIIIHIHGIIIIIHHFIIIHIHGIIIIIIIIIIIIHIIIIIHIIIIIIHIIHIIIIHFIIIIHIIIIIIIIHIIIIIIIIIIIIIIIIIIIIIIIIHIIIIIIIIIIIIHHIDDDDD
@HISEQ:969:HM2KJBCX2:2:1102:8441:58562 2:N:0:ACTATGCA
GTGCTTGTGTAGCCCAACTATCCCTATTAATCATTACGTCAATCCTAGAAACCAACAAAATAGGATCAACGTCCTATTTCATTATTCCATGCTAATGTATTCAAGCGCGAGCCTGCTTTAAACACTCTAATTTTTTCAAAGTAACAGTCCTGATTCCCCGCCACACCAAATTAATGACATGATGGTTCGTCAGAAGGTAGGAACCAGTAACACCAGTACGTACCTAAGGCACGACCAACGTACTGATCCCGAAATTCAACTACGAGCTTTTTAACTGCAACAACTTTAATATACGCTATTGGAGCTGGAATTACCGCGGCTGCTGGCACCAGACTTGCCCTCCAA
+
CDDDDIIIIIIHIIIIIIIIIIIIIIIIIHIIIIIIIGHIIIIIIIIIIIIIIIIIIIIHIIHGIHIFHHHHHIIIIIIIIIIGHIGHIIIIIIIIHIIHHHGHHIIIIIHIHGIIHHHIHIIIIIIIIIIIIIIIHGHIIHIIIIIIIIIIHIIIIIIHIIIIIIIIIIIIIIIIIIIIIIIIIIIIIIIIIIIIIIIIIIIIIIHIIIIIIIIIIIIIIIIIIIIIIIIIIIIIIIIIIIHFIIIIIIIIIIIIIIIIIIIIIIIIIHIIIIIIIIIIIIIIIIIIIIIHHIIIIIIIIIIIIIIIHIIIIIIIIIIIIIIIIIIIIIIIIIIIIIIIDDDDD
@HISEQ:969:HM2KJBCX2:2:1102:8127:59028 2:N:0:ACTATGCA
GTGCTTGTGTAGCCCAACTATCCCTATTAATCATTACGTCAATCCTAGAAACCAACAAAATAGGATCAAACGTCCTATTTCATTATTCCATGCTAATGTATTCAAGCGTTAGCCTGCTTTAAACACTCTAATTTTTTCAAAGTAACAGTCCTGTTTCCCTGCAACACCAAATTAATGACATTACAGTTCTTCAAGAAGGAGGAACCAGTAAAGCCAGTACATACCAGAGGCACGACCAACCTACTAATCCCGAAATTCAACTACGAGCTTTTTAACTGCAACAACTTTAATATACGCTATTGGAGCTGGAATTACCGCGGCTGCTGGCACCAGACTTGCC
+
DDDDDIIIIHGHIHIHIGIIIIHHIIIIIHIFHHHIGHIIIDEHIIIEHHIIGHCHIIIIHIIIGHIIGIIHHCHIHHEHIIIIIFII??GIGHHHIIIHIIIIIIIIHIIIIIIIIIIHHCHHHIIHHHHHIIHHHHFFHHGHHHHHHHIIIIIIHIIIIIIIIIIHIHHFIIIIHHIIIIIIIHHHGHIEHHHIHHFIIIIHGIIHHHHIHFHIIIIIIIHCHFGCHIIIIIIHHIIIIHEHHHHCIIIIHIHIIHHGHHHHHHGIHHCCHIIIIHHIHIIHIIIIHIHHHEIIHHHHIIIIIIHHIIIIGIHIIIIIIIIIIIIIIIIIIIIDDDDD
@HISEQ:969:HM2KJBCX2:2:1102:12403:58445 2:N:0:ACTATGCA
GTGCTTGTGTAGCCCAACTATCCCTATTAATCATTACGTCGATCCTAGAAACCAACAAAATAGAATCAAACGTCCTATTTCATTATTCCATGCTAATGTATTCAAGCGTGAGCCTGCTTTAAACACTCTAATTTTTTCAAAGTAACAGTCCTGATTCCCCACAACACCAAATAAATGACATCATGGTTCGTCAGAAGGGAGAAACCAACAATACCAGTACGTACCGAGGCACGACCGACATGATGGTCCCGAAATTCAACTACGAGCTTTTTAACTGCAGCAACTTTAATATACGCTATTGGAGCTGGAATTACCGCGGCTGCTGGCACCAGATTGCCCTCCAA
+
DDDDDIIIIIIIIIIIIIIIIIIIIIIIIIIIIHIIIIIIHIIIIIIIIIIIHIIIIIIIIIIHIIIIIIIGHIHIEIHIIIIIIIIIHIIIIIIHIIIIIGIIIHIIIIIHIIIIIHIIIIIIIIIIIIIIIIIIIIIIGIIIIIIIIIIIIIIIIIIIIIIIHIIIIIIIIIIIHIIIIIIIIHIIIIIIIIIIIIIIIIIIIIIIIIIIHIIIIIIIIIIIIIIIIIIIIIIIIIIIIHGIIIIIIIIIIIIHIIIIIIIIIIIIIIIIIIIIIIIIIIIIIIIIIIIIIIIIIIIIIIIIIIIIIIIIIIIIIIIIIIIIIIIIIIIIIIIIIIIDDDDD
@HISEQ:969:HM2KJBCX2:2:1102:10205:58850 2:N:0:ACTATGCA
GTGCTTGTGTAGCCCAACTATCCCTATTAATCATTACATCGATCCTAGAAACCAACAAAATAGAATCAAAACGTCCTATTTCATTATTCCATGCTAATGTATTCAAGCGTAAGCCTGCTTTAAACACTCTAATTTTTTCAAAGTAACAGTCCTGATTCCCCATGACACCAAATTAATGACATCATGGTTCGTCAGAAGGGAGAAATCAATAAGCTAGTACGTACCAAAGGCACGACCAACATATTGATCCCGAAATTCAACTACGAGCTTTTTAACTGCAACAACTTTAATATACGCTATTGGAGCTGGAATTACCGCGGCTGCTGGCACCAGACTTGCCCTCCAA
+
@DDDBIHHHIHHCHHHHIIIHGHIIIIIHHIFFGHIIIIHIHHHHHGIIIHGIIHEHHIHHGHIFHIIGHIHHHHEHHEHIGHHIIIIHGHIIEGHHIHHECHHHIHIHIII@EEHHHGFH?GHHHIEHHHIHIIHGHHEFHIIHHG?HGHHGFGIIHHHHFHFFCFCIHHHGHGHHHHHHGCCGHHIIIIHEHHHHHFEI:IIH2?IHFHHIIHHHFHEEIHHHIFHGAHDHGHGCHIHHHG@CHHFDCHCIHHHGCHHHHIHEHIIIIIIIHGGIIIHHIIHEFEIIHHHIIIIIHFHIHHHFHIIHEIHHHIIHDHIIIGIHG?ECIIHIHIIGHHGHADDAD
@HISEQ:969:HM2KJBCX2:2:1102:3299:59455 2:N:0:ACTATGCA
GTGCTTGTGTAGCCCAACTATCCCTATTAATCATTACGTCAATCCTAGAAACCAACAAAATAGGATCGAACGTCCTATTTCATTATTCCATGCTAATGTATTCAAGCGTTAGCCTGCTTTAAACACTCTAATTTTTTCAAAGTAACAGTCCTGTTTCCCTGCAACACCAAATTAATGACATTACAGTTCTTCAAGAAGGAGGAATCAGTAAAGCCAGTACATACCATAGGCACGACCAACCTACTGACCCCGAAATTCAACTACGAGCTTTTTAACTGCAACAACTTTAATATACGCTATTGGAGCTGGAATTACCGCGGCTGCTGGCACCAGACTTGCC
+
DDDDDIHIIHIHHIIIIIHIIIIIHIHIHIIIIIIIIHIHIIIHHHIIIIIIIIIIHIIIIIHHHCHHHIHIHCDHIHIIEEHIHIED@?HIIIHIHHHHGIIIIHIIHIIHGIHIHIIIHHIIHHHHHHIHHIFHHIIIIIIIIIIIIIIIIIIHGEGHHHHIHGIIIIHIHIIGIIGIHHIHHGIHIIIIIIHIHIIIIHIIIIGIIIIIIIIIIIIIIIIHGGIIHHIIIHH>IHHHHIIHHHHHHHIIIHIHHIIIIIIIIIIIIHIIIHIHIIIIIIIIGIIIIIIIIHIHHIIHIIIIIIIIHIIIIHIIHIIIIIIHIIIHIHHHHHHDDDDD
@HISEQ:969:HM2KJBCX2:2:1102:8354:59521 2:N:0:ACTATGCA
GTGCTTGTGTAGCCCAACTATCCCTATTAATCATTACGTCAATCCTAGAAACCAACAAAATAGGATCGAACGTCCTATTTCATTATTCCATGCTAATGTATTCAAGCGTTAGCTTGCTTTAAACACTCTAATTTTTTCAAAGTAACAGTCCAAATTCCCCAAAACACCAAATTAATGGCATTAAGATTCATCAGGAAGGAGGAATCAGTGAGACCAGTACATACCAGAGGCATGACCAACCTACTAACCCCGAAATTCAACTACGAGCTTTTTAACTGCAACAACTTTAATATACGCTATTGGAGCTGGAATTACCGCGGCTGCTGGCACCAGACTTGCCCTCCAA
+
BDDCDGHIIIIF@HIHHIHIIHHHIIIIHIIIIIIHHHIIIIIIIIHIIIHHIHIIIIIIIHGHHGIHHHIDGHGHIIHIGHIIIIHHHHHH?FHIHHHHIHIHIIIIIHIIIIIIIHIIHHHIIIIHIIIHIHIIHIIIIIIIIIIIIIHIIHIIIHHHHHHHIHIHHHIIIIIIHIIIIIIIHGHIHHFIIIIGIIIIHHIIIIIGIIIIIIIIIIIIIHIIIIIIIIIIIIHIIIIIHHFGFHFHIIIIIHIIIIIHIIHIIIIIIIIIIHIIIIIIIIIIIHIIIIIIIIIHIHIHHIIIIIIIIIIIIIIIIIIIIIIIIIIIIIGIIIIIIIIIIDDDDD
@HISEQ:969:HM2KJBCX2:2:1102:4185:60294 2:N:0:ACTATGCA
GTGCTTGTGTAGCCCAACTATCCCTATTAATCATTACGGTGATCCTAGAAACCAACAAAATAGAACCATGCCGTCCTATTCTATTATTCCATGCTAATGTATTCGAGCAAAAATGCCTGCTTTAAACACTCTAATTTTTTCAAGGTAAAGGTCCTGGATCCGCAAGACACCCAATTAAGGACATCAAGTTTCTCCAGAAGGTGAGAAATCAACAGCAACAGTTCATACCCCTTAAGGCACGACCATTACGTCAATCCCGAAATTCAACTACGAGCTTTTTAACTGCAACAACTTTAATATACGCTATTGGAGCTGGAATTACCGCGGCTGCTGGCACCAGACTTGCCCTCCAA
+
DDDDCHIIHHHEGHIIIIIIIHIIIIIIIIIHIHIIIHHIIIIGHIIIIIIIIIIIIIIFHIHHHHEHIGHHIHHIIIIIGIIIIIIIGEHIHGIGHIEHHEGHHIHHIIIIIIIIIHEHHHHIIHHIIIIIIIIHIIIIIIIIHIIIHIIIGHHHHHHIIHHHHHIIIIHIIIIIIIIIIHHIHHIIHHHHHHIIIHIIIGIIIIIIIIIIIIIIIIIIIHIIIIIH<IIIIIIIIIIIHIIIIIIIIIIIHIHIIIIHIIIIIIIHIIIHGIIIIIIIIHIIIIIIIIHHIIIIIIHIHIIIIIIIIIIIHIIIIIIIIIGIIIIIIIIIIIIIIIHIIIIIIIIIDADDC
@HISEQ:969:HM2KJBCX2:2:1102:16567:60848 2:N:0:ACTATCCA
GTGCTTGTGTAGCTCAACTATCCCTATTAATCATTACGTCGATCCTAGATCCAATCGAAATAGGGTCTAACGTCTTATTTACTTATTCCATGCTAATGTATTCAAGCGTGAGCCTGCTTTAAACACTCTAATTTTTTCAAAGTAACAGTCCTGATTCCCCGCGACACCAAATTAATGACATCACGGATCTTCAGAAGGGAGAAACCAGTGACACCAGTGCATACCAAAGGCATGACCAGCGTACTGATCCCGAAATTCAACTACGAGCTTTTTAACTGCAACAACTTTAATATACGCTATTGGAGCTGGAATTACCGCGGCTGCTGGCACCAGACTTGCCCTCCAA
+
<<<00<1<@111111<?CGE?CF@11<1<1<111D11<D<//<<011<111<111111<C11111<111110<11<1<<1<1<DCF11111111<1F%IHHH7@C98IHHIIHHHGHFI9IIIIHHEIIIHDHGAA?H8HGFIHH>EFHCFIGHE?AIGHHIIIIIIIHHEHIIIIHHHGHIIIFGGIHFIGIHIIFFFHGIGIFEHIIHFIIIIIGIGHIFIHHHHHHIIIIIGIGIFIGIHHGGIIGIIHIIIHIIIHHCHIIIIHHIIIIIIIIHIIIHIHHIIIHIIIIIIIIIIIIIIIHHIIIIIIIIGIGIIIIIIIIIGHHIIIIHHHHIHIIACDDD
@HISEQ:969:HM2KJBCX2:2:1102:6289:61347 2:N:0:ACTATGCA
GTGCTTGTGTAGCCCAACTATCCCTATTAATCATTACGTCAATCCTAGAAACCAACAAAATAGGATCGTCGTCCTATTCCATTATTCCATGCTAATGTATTCAAGCGTTAGCCTGCTTTAAACACTCTAATTTTTTCAAAGTAACAGTCCTGTTTCCCCGCAACACCAACTTAATGGCATTACGGTTCTTCAAGAAGGAGGAATCAGCAAAGCCAGTGCATACCAGTGGCACGACCAACTTGCTGACCCCGAAATTCAACTACGAGCTTTTTAACTGCAACAACTTTAATATACGCTATTGGAGCTGGAATTACCGCGGCTGCTGGCACCAGACTTGCCCTCCAA
+
DDDDDIIIHIIHIIIHIIIIIIIIIIIIHIIHHIIIIIIIIIIIHIIIIIIIIIIIIIHIIICHHHIIIIHHHIIIIFEHHIIIHIIGIHHHHIIIHIIIHIHHHFIIIIHHIHIIIIIHIHIIIIIIIIIIIIIHHHIHIIIHHHIIIIIIIIHIIIIIIIIIIIHIHIIIIIIIIIIIIIIIIHIGIIHHHIIIIIIIIIIIIIIIIIHIIIIIIIIIIHHIIIIIIIIIIIIIIIIIIIHHIIIHIIIIIIIGIIIIIHIIIIIHIIIIIIIIIIIIIIIIIIIIIIIIHIIIIIIIIIIIIIIIHIIIIIIIIIIIIIIIIIIIIIIIIIIIIIIIDDDDD
@HISEQ:969:HM2KJBCX2:2:1102:15266:61343 2:N:0:ACTATGCA
GTGCTTGTGTAGCCCAACTATCCCTATTAATCATTACGTCGATTTCCGAAAACCAACAAAATAGAAACGACGTCCTATTCCATTATTCCATGCACGAATATCCAAGCGTGTAAAGCCTGCTTTGAGCACTCTAATTTTTTCAAAGTAAACCTGGCGGCGCCCCAGGACACTCGGTTAAGAGCACCCTGACGCCTCCGCCACACCATTCACGGGCCAATGGGACAGTCGCGCCAAACAGCGGACCGTCCCCTACCCGCCGAGATCCAACTACGAGCTTTTTAACCGCAACAACTTTAATATACGCTATTGGAGCTGGAATTACCGCGGCTGCTGGCACCAGACTTGCCCTCCAA
+
DDDDDIIIIIIIIIIIIIIIIIIIIIIIIIIIIIIIIIIIIHHIIIIIIIHHHHHIIIIIHIIHHIIIIHIIIIGIEHHIIGHIIIIIIGIIIIIIHGHIIGGIIHIIIIIIIIIHIIIIIIIIIGIIIIIHIIIIIIIIIIIIIHHIIIHHHHIIIIHHE?IIGHIIIIIIIIIHIIIIIIIIIIIHHIHHIIIIIHHHIHIIIIHIHIIIIHIIIIIIIIIIIHIHIHIIIIIII=IIIIIIIIIIIIHHIIIIIIIIIIIIIIIIIIIIIIIIIIIIIHIIIIIIIIIIIIIIIIIIHIIIIIIIIIIIIIIIIIIIIIIIIIIIIIIIIIIIIIIIIIIIIIIIDDDDD
@HISEQ:969:HM2KJBCX2:2:1102:9789:61294 2:N:0:ACTATGCA
GTGCTTGTGTAGCCCAACTATCCCTATTAATCATTACGGTGATCCTAGAAACCAACAAAATAGAATCATGCCGTCCTATTTTATTATTCCATGCTAATGTATTCAAGCAAAATGCCTGCTTTAAACACTCTAATTTTTTCAAAGTAAAGGTCCTGGTTCCCCGCGACACCCAATTAAGGGCATCGTGGTTCTCCAGAAGGTGAGAAATTGACTACACCAGTTCATACCCCTTAAGGCACGACCGATGTGTCAATCCCGAAATTCAACTACGAGCTTTTTAACTGCAACAACTTTAATATACGCTATTGGAGCTGGAATTACCGCGGCTGCTGGCACCAGACTTGCCCTCCAA
+
DDDCDIIIIIIIIIIIIIIIIIIIIIIIIIIIIIIIIIHHIIIIIIIIIIIIIIGIIIIIIIIIIHIIICHIIHIHIIIIIIIIHIIIIIIIIHHIIHHHHGHIIIHIIIHIIHIHIIIIHIHIIHIIIIIHIIIIIHHHHIIIHIIIIIIIIIIIHHIIIIIIIIIIIIIIIIIIIIHIIIIHHHHIIIIIHIIIIIIIHIIIIIIHIIIIIIIIHIIIIIIIIIIIIIIIIIIIIIIIIIIIIIIIIIFIHIIIIIIIIIIIIIIIIIIHIIIIIIIIIIIIIIIHHHIIIIIIIHIIIIIIIIIIIIIIIIIIIIIIIIIIIIIIIIIIIHFIIIIIIIIIIIIDDDDD
@HISEQ:969:HM2KJBCX2:2:1102:15795:60277 2:N:0:ACTATGCA
GTGCTTGTGTAGCCCAACTATCCCTATTAATCATTACGGTGATCCTAGAAACCAACAAAATAGAATCATGCCGTCCTATTTTATTATTCCATGCTAATGTATTCAAGCAAAATGCCTGCTTTAAACACTCTAATTTTTTCAAAGTAAAGGTCCTGGTTCCCCGCGACACCCAATTAAGGGCATCGTGGTTCTCCAGAAGGTGAGAAATTGACTACACCAGTTCATACCCCTTAAGGCACGACCGATGTGTCAATCCCGAAATTCAACTACGAGCTTTTTAACTGCAACAACTTTAATATACGCTATTGGAGCTGGAATTACCGCGGCTGCTGGCACCAGACTTGCCCTCCAA
+
BDDDDIIIIIIIGIIHHIIHIIIIHIIIIIHHIIIIIIGIIHIIIIIIIIIHHIIIIIHIHIIIIIHIIEEHHHHIHHIIIIIIIIIHHIIIIFCGHHHHHFHHIIIIIIIIIIGHIIIIHIHIIHIIIHIHHIIIIEEHIIIIHHHHIHIIHEHFHIHIHHIIIIIIIHHIHHGHIIHHIIIIIHCHHHIHIHIHIIIIIIIIIIIIIHHIHIIIHHIIIHHIIHIIHIIIIIIIIIIIHIIII3HHCHHIHIHIIIIHIIIIIIHIHIIIGIIIIIHHIIIIIIIIIHIGHIIIIIIIIHIIHIHIIIIIHIIHHIIIIIIIIGIIIIGIIIHIIIIIIHIIIIIBDDDD
@HISEQ:969:HM2KJBCX2:2:1102:9243:61572 2:N:0:ACTATGCA
GTGCTTGTGTAGCCCAACTATCCCTATTAATCATTACGTCGATCCTAGAAACCAACAAAATAGAATCAAACGTCCTATTTCGTTATTCCATGCTAATGTATTCAAGCGTGAGCCTGCTTTAAACACTCTAATTTTTTCAAAGTAACAGTCCTGATTCCCCATGACACCAAATTAATGACATCATGGTTCGTCAGAAGGTAGGAATCAATAATACCAGTACGTACAATAGCACGACCAATAAATTGATCCCGAAATTCAACTACGAGCTTTTTAACTGCAACAACTTTAATATACGCTATTGGAGCTGGAATTACCGCGGCTGCTGGCACCAGACTTGCCCTCCAA
+
DDDDDIIIIIIIIIIIIIIIIIIIIIIIIHIIIIIIHIIIHHIHIIIIIIIIIIIIIIGIHHHHHIIIIIIIIIIIIIIIIIIIGIIIIIIIIIIHIIIIIHIIIIIIIIIIIIIIIIIIIIHIIIIIHIIIIIIIIIIIIIIIIIIIIIIIIIIIIIIIIIIIIIIIIIIIIIIIIIIHIIIIIIIHIHIIIIIIHIIIIIIIIIIIIIHIIIIIIIIIIIIIIIHIIIIIIIIIIIIIIIIGIIIIIIIIIIIIIHIIIIIIIIIIIIIIIIIIIIIIIIIIIHIIIIIIIIIIIIIIIIIIIIIIIIIIIIIIIIIIIIIIIIIIIIIIIIIIIIIHDDDDD
@HISEQ:969:HM2KJBCX2:2:1102:12819:61994 2:N:0:ACTATGCA
GTGCTTGTGTAGCCCAACTATCCCTATTAATCATTACGGTGGTCCTAGAAACCAACAAAATAGAACCACAACGTCCTATTCTATTATTCCATGCTAATCTATTCAAGCAATAGCCCGCTTTAAACACTCTAATTTTTTCAAGGTAATGGTCCTGGCTCCCCAACACACCCAATAAAGGACATGCTGGCTCACCAGAAGGAAGACCCGACAGCAGACAGTACTCGCCAAAGACGGACCGCCCGGCCAGGCCTAAAATTCAACTACGAGCTTTTTAACTGCAACAACTTTAATATACGCTATTGGAGCTGGAATTACCGCGGCTGCTGGCACCAGACTTGCCCTCCAA
+
BDDDDEHIGIIEC<<GHCGHIIIGHIIGIGIEHHIHHHEGC@EHGHEHHHEEHHIGHECCGF@@GGHHHIHIHHFHHHHE@DFHIGH1CECHEEFCDHHGFHHHHHIGE?EHEDCE?GDHG@FGE@CHFFHIIGEGHCIIHHHGHIIHAECGHFHHHHI1EHHGEEHIHHIIGFHH??HHHFFIIGHHCHEHGEFGHECHHCEIGIIHGC?HH1FGGE?HC?HGCEHE?HFHHHDIHHHIIIHEGHIIHH?EFEHIHIIHHCCEF<CIIIIIHGCIHHIHEE?IIIGIIHIHIIHHHHIHHHHIHIIHIGIIIHHHIHHHEHHFHEIIHHIHHHHEEHCIIDDADB
@HISEQ:969:HM2KJBCX2:2:1102:15057:62279 2:N:0:ACTATGCA
GTGCTTGTGTAGCCCAACTATCCCTATTAATCATTACGGTGATCCTAGAAACCAACAAAATAGAACCATGCCGTCCTATTCTATTATTCCATGCTAATGTATTCGAGCAAAATGCCTGCTTTAAACACTCTAATTTTTTCAAGGTAAAGGTCCTGGTTCCACATGACACCCAATTAAGGACATCATGCTTCTCCAGAAGGTGAGAAATCAACTGCGACAGTTCATACCCCTTAAGGCACGACCATCACGTCAATCCCGAAATTCAACTACGAGCTTTTTAACTGCAACAACTTTAATATACGCTATTGGAGCTGGAATTACCGCGGCTGCTGGCACCAGACTTGCCCTCCAA
+
@DDDDIIIIIHHHHIHFHHHIHHHHIHHHEEHFGHHIIHIIHIHIIIIGHIIIHIIIIIHHHIIIIIIHIFIHDHEH?HE?HFFHIHEGFHHHIIIIICFHGHHHHIIHI@GHGIHIIIHHGHHHIIIIHGIIHHEEIIIHHHHHIIIIHIIIIIIHHHHHFIHHHHGHEHHFIIIIHIIHHIIHIHIIHIIGIIIIIIIIIIIIHIIIHGHDIHIIIHIIHHIIIIIHGHIHIIIHHIIHHIIIIIIIIHIIIHIIIIIIHIIIIIIHHIIIHHIHHG@CHIHHHIIIHIIIIIIIHHHIIIIHHHIIHIIIIIIIHIIIIIIIIIIIIHIIIIIIIIHIHIIIIIDBBDB
@HISEQ:969:HM2KJBCX2:2:1102:14228:61739 2:N:0:ACTATGCA
GTGCTTGTGTAGCCCAACTATCCCTATTAATCATTACAGCGGTCCTAGAAACCAACAAAATAGAACCGATGTCCTATTCTCTTATTCCATGCTAATGTATTCGAGCAAAGGCCTGCTTTGAACACTCTAATTTTTTCAAGGTAAAAGTCCTGGTTCCCCACGACGCCCAATAAAGAACATCGGGTTCCCCAGAAGGAAAGACCCGACCGAATCCGTACGCTCGATTAGGAGGACAGATCAGCCCGGTCCAAGGTTCAACTACGAGCTTTTTAACGGCAACAACTTTAATATACGCTATTGGAGCTGGAATTACCGCGGCTGCTGGCACCAGACTTGCCCTCCAA
+
BDDADGHIHFE@GHIIHIFHEHHEHHHHHIFHGEHIIIEHEHIHHIHHHIIIIIIIIIGCGIEGHIHHHHI@FC<@@@F?<<<<<<<CFHHHCCFHHEGHD=HFHEGHIIHHHHGHEHIHIIIHHIHHGHIHIEFIHHIHIHIHHIIIIHIHGGHECE@?EH?HHHCFGHHHCFEHGHIIIHHIIHDHHIIIHHHHFEHHHHHCHGIHHHHHDFIHHHHEEFHIIIFHCIIGIIIIIIIHFHCHEGFHCIIIIIIIIIIIIHGCHIHIHIIHHIIIHFHIHHIIHIHHIHIIHGHHHIHIIHIIIIIIIIIIIIIIIIHHHEIIHEHHHIIHIHHHIIIDDDBD
@HISEQ:969:HM2KJBCX2:2:1102:4444:63103 2:N:0:ACTATGCA
GTGCTTGTGTAGCCCAACTATCCCTATTAATCATTACGGTGATCCTAGAAACCAACAAAATAGAACCATGCCGTCCTATTCTATTATTCCATGCTAATGTATTAGAGCAAAAATGCCTGCTTTAAACACTCTAATTTTTTCAAGGTAAAGGTCCTGGATCCGCAAGACACCCAATTAAGGACATCAAGTTTCTCCAGAAGGTGAGAAATCAACAGCGACAGTTCATACCCCTTAAGGCATGACCATCACGTCAATCCCGAAATTCAACTACGAGCTTTTTAACTGCAACAACTTTAATATACGCTATTGGAGCTGGAATTACCGCGGCTGCTGGCACCAGACTTGCCCTCCAA
+
<<<DD?HHCCC<GHIIIIIIIIIIIIIIIHIH1DHIIII<@1<FHHIIIIIIHIIIGIIFHIHEGGG?11<<<</<D11DGH11D1C<<1D111<1DH1D11</<111F@D@FGHIEHEG@EBD1<C@1@EEHAHGHAHEH@@B<CIHGB1<<ADHE01<?EHHGE8HHCCCDGCC@GD<<DD<C?HEH?FHHEHG</@0F<@?HIIHC0@EG0HHC<@HG?CHGCCGHEHEFC@EHFCFIIIHFCEDCHCGDCCIIH?HCEIIIIIIHHIIIIIIIIIIIIIIIIIIIIIIIIIIIIIIHIIIIIIIIIIIIIIIIIIIIIIIIIIIIIIIIIIIIIIIIIIIIIIIDDDDD
@HISEQ:969:HM2KJBCX2:2:1102:18391:63353 2:N:0:ACTATGCA
GTGCTTGTGTAGCCCAACTATCCCTATTAATCATTACGGTGGTCCTAGACCAACAAAATAGAACCAACGTCCTATTTTATTATTCCATGCTAATCTATTCAAGCAAAAGCCCGCTTTAAACACTCTAATTTTTTCAAGGTAATGGTCCTGGTTCCCACGGCACACGCGATAAAAGAACGTGCCGGTTCACCAGAAGGTAAGACCCGACACAGAACAGTACTCGCCAAAGACGGACCGCCCGGCCAGGCCTAAAATTCAACTACGAGCTTTTTAACTGCAACAACTTTAATATACGCTATTTGAGCTGGAATTACCGCGGCTGCTGGCACCAGACTTGCCCTCCAA
+
DDDCDIIIHIIIIIHHHIHHHHEHHIIIIIEHHI?HHHDHEHHIHIHIIIIIIIIIIIHIHIIHIHHIIHIIIIGIIHEHIHIIHHHIEHIIIIIIHHHHHGHIIIIIIIIHIHIGIIHHHHHIIIIIIIHIHHIHHHIIIIIIIHIIIIHHIIIIHIHHHIIIIIHIIHIIIIIIIIIIIIIHHHIIIIIIIIIIIIIIHHCIIIIIIIIIIIIIIHHIHIIIIIIIHGIIIIIIIIIHIIIHIIHFHIIIIIHHIHHHHEHIIIIIIIIIIIIGIIIIIHHHHIIIIIIIIIIIHHFFIIIIIIIIIIIIIIIIIIIIGIIIIIHIIIIIHIIHIHHIDDDDD
@HISEQ:969:HM2KJBCX2:2:1102:16791:63141 2:N:0:ACTATGCA
GTGCTTGTGTAGCCCAACTATCCCTATTAATCATTACGTCAATCCTAGAAACCAACAAAATAGGATCGAACGTACTATTTCATTATTCCATGCTAATGTATTCAAGCGTTAGCCTGCTTTAAACACTCTAATTTTTTCAAAGTAACAGTCCTGTTTCCCTGCAACACCAAATTAATGACATTACAGTTCTTCAAGAAGGAGGAACCAGTAAAGCCAGTACATACCAGAGGCACGACCAACCTACTAATCCCGAAATTCAACTACGAGCTTTTTAACTGCAACAACTTTAATATACGCTATTGGAGCTGGAATTACCGCGGCTGCTGGCACCAGACTTGCCCTCCAA
+
DDD?DHEECFCHHGEHHCHE1C1EHHHCHE<G?HEH11<<ECH?HIH@C1FCC?CHEHEHE111D1GEHIIC111<C<C11111<11<FC1DH?FCHHEHGHHGHHHEEEEHGGHHEHEFGCEFEEIHHHHEHHHHDG@FHHIHHHGHGHIIIIIIIIHIHIHHEECDGHIHIIIIHEIHFFCHHIHEHHHGCFHHHIIIHHH8HHHIHEGCHGIIIHIHHHHHE>IIIIIHFGEDHFCIHHHEFHHDHIHFEEGHHFEHHDHHG@HGHHIGIHHHEIIHHIHHIHEHE@IIHHHHFIHHHIIIIHHIIIIHIIIIHHIHIHIIIIIIIIIHHHIIIIIIIDABDD
@HISEQ:969:HM2KJBCX2:2:1102:13480:63539 2:N:0:ACTATGCA
GTGCTTGTGTAGCCCAACTATCCCTATTAATCATTACGTTGTACCTAGAAACCAACAAAATAGGTTCGAACGTCCTATTTCATTATTCCATGCTAATGTATTCAAGCGTTTGCCTGCTTTAAACACTCTAATTTTTTCAAAGTAACAGTCCTGACTCCCCACGACACCAAATTAATGACATCATGGTTCATCAGAAGGGAGGAATCAACGACCCCAGTGCGTACCGAAGGCACGACCGACGTATTGATCCCGAAATTCAACTACGAGCTTTTTAACTGCAACAACTTTAATATACGCTATTGGAGCTGGAATTACCGCGGCTGCTGGCACCAGACTTGCCCTCCAA
+
CDDDDIIIIIIIIIIIIIIIIIIIIIIIIIIIIIIIIIIIIIIHIIIIIIIIIIIIIIIHHIHIIIIIIIIHHHIIHIIIIIHIHIIIHIIIIIGIIIHIHEIIIIIIIIIIIIIIIIIIIHIIIHIIIIIHIIIIIIIHIIIIIIIHHIIHGIIHIIIIIIIIIIIIIIIIIIIIHIIIIIIIIIIIIIIIIIHIIIIIIIIIHHHIIIIIIIIIIHIIIIIIIIIHIIIIIIIIIIIIIIHIHIIIIIIIIIIIIIIIIIIIIIIIIIIIIIIIIIIIIIIIIIIIIIIIIIIIIIIHHIIIIIIIIIIIIIIIIIIIIIIIIIIIIIIIIIIIIIIIIDDDDD
@HISEQ:969:HM2KJBCX2:2:1102:5308:63682 2:N:0:ACTATGCA
GTGCTTGTGTAGCCCAACTATCCCTATTAATCATTACGTCGATCCTAGAAACCAACAAAATAGAATCAAGCGTCCTATTTCATTATTCCATGCTAATGTATTCAAGCGTAAGCCTGCTTTAAACACTCTAATTTTTTCAAAGTAACAGTCCTGATTCCCCACGACACCAAATTAATGACATCGCGGTTCTTCAGAAGGTAGGAACCGATAATGCCAGTGCGTACCGAGGCACGACCAACAATTCGATCCCGAAATTCAACTACGAGCTTTTTAACTGCAACAACTTTAATATACGCTATTGGAGCTGGAATTACCGCGGCTGCTGGCACCAGACTTGCCCTCCAA
+
CDCDDIIIIIIIIIIIIIIGHHIIIIIIIIIIIIIIIIIHIIGIIIIIIIGGHIIIIIIGIIIIIHIII?FEGHHHIIIIIEHIIIIIIGIIIHIIIIIIIHHIIHIIIIHHIHIHHHHIHFIHHIIIIIIIIIIIHHHIHIIIIIIHIIIIHIHIIIIIHIIIIIIHIIHIIIIIIIIIIIIIIIIIIIIIGIIIIIIIIIIIIIIIHIIIIIIIIIIIIIIIIIIIIHIIIIIIIIIIHIHCIIHIIIIIIIGIHHIIGIIIIIIIIIIIIHIIIIIIIHGHHIHIGIIHHIIIIIIIIIIIIIIIIIIHIIIIIIIIIIIIIIIIIIIIIIIIIIIIDDADD
@HISEQ:969:HM2KJBCX2:2:1102:13137:64189 2:N:0:ACTATGCA
GTGCTTGTGTAGCCCAACTATCCCTATTAATCATTACAACGGTCCTAGAAACCAACAAAATAGAATCGTTGTCCTATTCTATTATTCCATGCTAATGTATTCTGGCATATGCCTGCTTTAAACACTCTAATTTTTTCAAGGTAAAGGTCTTGGCTCCGAGCAACACCCAATAAAGGGCATTACCCTTCCCCAAGCGGTGAGGCCCAACCGACCAGTACTCGTTACAAGAACGGACCAATCGGCCAAACCCAAAATTCAACTACGAGCTTTTTAACTGCAACAACTTTAATATACGCTATTGGAGCTGGAATTACCGCGGCTGCTGGCACCAGACTTGCCCTCCAA
+
ADDDDHHIIIIIIHHEHIIGIIIIIGIIIIIIIIIIIIIHHIIIIIIIEG@@@CHHIIIIIIHIFIIIHH@HHHIHHHFHHHHIIIII?EHHHIHIIIIIIIIIIHIIIIIIIIIIIIIIHGGEHIIIIIIIIIIIIHHIGIIHHHIHIHIHHFHIIIIIHIHHHIIIIIIIHIIIIIIIIIIIIIHHHDHIIHIIIIIHIIHIIIIIIIIIIHIIIIIIIIIIIIHIIIIIIIHIIHIIIIHEIIIIIIIIIIIIIHIIIHIIIIIIIIIIIHIIIIHIIIIIIIIIIIIIIIIIIIIIIIIIIIIIIIIIIIIIIIIIIIIIIIIIIIIIIIIIHIIIDDCDC
@HISEQ:969:HM2KJBCX2:2:1102:10479:64778 2:N:0:ACTATGCA
GTGCTTGTGTAGCCCAACTATCCCTATTAATCATTACGTCAATCCTAGAAACCAACAAAATAGGATCAAACGTCCTATTTCATTATTCCATGCTAATGTATTCAAGCGTTAGCCTGCTTTAAACACTCTAATTTTTTCAAAGTAACAGTCCTGTTTCCCTGCAACACCAAATTAATGACATTACAGTTCTTCAAGAAGGAGGAACCAGTAAAGCCAGTACATACCAGAGGCACGACCAACTTACTAATCCCGAAATTCAACTACGAGCTTTTTAACTGCAACAACTTTAATATACGCTATTGGAGCTGGAATTACCGCGGCTGCTGGCACCAGACTTGCCCTCCAA
+
DDDDDIIIIIIIIIIIIIIIIIIIIIIIIIIIIIIIIIIIIIIIIIIIIIIIIIIIIIIIIIIIIIIIIIIIIIIIIIIIIIIIIIIIIIIIIIIIIIIIIIIIIHIIIIIIIIIIIIIIIIIIIIIIIIIIIIIIIIIIIIIIIIIIIIIIIIIIIIIIIIIIIIIIIIIIIIIIIIIIIIIIIIIIIIIIIIIIIIIIIIIIIIIIIIIIIIIIIIIIIIIIIIIIIIIIIIIIIIHIIIIIHIIIIIIIIIIIIIIIIIHIIIIIIIIIIIHIIIIIIIIIIIIIIIIIIIIIIIIIIIIIIIIIIIIIIIIIIIIIIIIIIIIIIIIIIIIIIIIIIDDDDD
@HISEQ:969:HM2KJBCX2:2:1102:2776:65121 2:N:0:ACTATGCA
GTGCTTGTGTAGCCCAACTATCCCTATTAATCATTACGGTGATCCTAGAAACCAACAAAATAGAATCATGCCGTCCTATTTTATTATTCCATGCTAATGTATTCAAGCAAAAATGCCTGCTTTAAACACTCTAATTTTTTCAAAGTAAAGATCCTGGTTCCTCGTGGCACCCAATTAAGGACATCACGGTTCTCCAGAAGGTGAGAAATTCACTACACCAGTTCATACCCCTTAAGGCACGACCGATGTGCAAATCCCGAAATTCAACTACGAGCTTTTTAACTGCAACAACTTTAATATACGCTATTGGAGCTGGAATTACCGCGGCTGCTGGCACCAGACTT
+
DDDCDIIIIIIIIIIIIIIIIFHIHHHHIIIEHHIIIIIIIHIHIIIGHFIHHIIIIIGHIIIIIIIIIIGCHHHHH?GHHHGIIHFHHHHIICIHIIIIIIIIHHGIIIIHIHIIHEGHIHIIIHHIIIIIHIGHHHEHIIIHIHIHHI6IIIIIIIIIIHIIIIHIIIIIIIIHGIHHIIIHIIIIIIHIIIIIIIIIIIHIIIIIHHIIHIIIHIIIIIIIIIIIIIIIIIIIHHIIIHEIIIIIIIHIIIIHIHIIIIIIIIIIIIIIIIIIIIIIIIIIIIIIIHIIHIIIIIIIHHCIIIIIIIIIIIIHIIIIIIIIIIIIIIIIIIIIIIIDDDDD
@HISEQ:969:HM2KJBCX2:2:1102:12130:64868 2:N:0:ACTATGCA
GTGCTTGTGTAGCCCAACTATCCCTATTAATCATTACATCGATCCTAGAAACCAACAAAATAGAATCTGATGTCCTATTTCATTATTCCATGCTAATGTATTCAAGCGTAAGCTTGCTTTAAACACTCTAATTTTTTCAAGGTAACAGTCCTAATTCCCCATAACATCAAATAAATGACATTATGGTTCTTTAGAAGGTGAGAACCAATAAAACCAGTACATACCAAGGCATGACCGATCCCTTGATCCCGAAATTCAACTACGAGCTTTTTAACTGCAACAACTTTAATATACGCTATTGGAGCTGGAATTACCGCGGCTGCTGGCACCAGACTTGCCCTCCAA
+
ADADAIFIIEC<F@F@GHC11CHHCHEEHEHG1DF@HHEHEHGH0<FCCGFEHFC0E11<1DDFH?GHH@11<C?FHIIIECGHHHHI1<C@FH1<@GHHHHGF@C@GHHHIIEC>C3EHHHHHGHECH@HFFHHHEHHIEBAHGHGHHEFHHFGHHHI8HFDGHHEGCHHHEHCHGEHG0GGHHC?HHHIIHHHEH<:GFHEDFFHHIHFCFHGHHHCCFHHFHI=HHHHHGEECHFDHGFHEHHHHHG1HHF<<C<EGHEHGEG@FHEIHHF@HFHHFHHIH@FHCHHCCCIHHHEIHHHHHFHHHEHHHHHHIGIIHHEHIHGIIIIHHIIHHHDIHDBDD0
@HISEQ:969:HM2KJBCX2:2:1102:10859:65604 2:N:0:ACTATGCA
GTGCTTGTGTAGCCCAACTATCCCATTAATCATTACGGTGGTCCTAGAAACCAACAAAATAGAACCATGCCGTCCTATTTTATTATTCCATGCTAATGTATTCAAGCAAAAATGCCTGCTTTAAACACTCTAATTTTTTCAAAGTAAAGGTCCTGGTTCCCCGCGGCATCCAATTAAGGACATCGCGGTTCTCCAGAAGGTGAGAAATTGACTGCACCAGTTCATACCCCGTGAGGCACGACCGATGCGCCAATCCCGAAATTCAACTACGAGCTTTTTAACTGCAACAACTTTAATATACGCTATTGGAGCTGGAATTACCGCGGCTGCTGGCACCAGACTTGCCCTCCAA
+
DDDDDHIIIIIIHIIIIIIIIIIIIIIIIIHIIIIIHIII=E?HHHIHIHIIIIIIHIIIICHHHIHHIIIIIIIIHHHIIEHHIHIHHIHHIIIHHHHIIHIIHHIGHIIIIIHHHHH@GIHHIIIIIIIHGIIHIIIIIHHHHHIIIHHHHIIIIIHIIGIIIIHEHIIHIHHHGHIIIIIIIIIIIHIHIIIIIIIIIIIIIIIIIIIIIIIIIIIIIIIHHHHGIIIIIIIIIIIHHIIIIIIIIHHIIIIIIHHHHGIIIIIIIIIIIIIIIIIIIHIIIIIIHHIIIIIIIIIHIIIIIIIIIIIIIGIIIIIIIIIIIIIIHIIHIIIIIIIIIIIIIIIDDDDD
@HISEQ:969:HM2KJBCX2:2:1102:18392:65582 2:N:0:ACTATGCA
GTGCTTGTGTAGCCCAACTATCCCTATTAATCATTACGTCAATCCTAGAAACCAACAAAATAGGATCAAACGTCCTATTTCATTATTCCATGCTAATGTATTCAAGCGTTAGCCTGCTTTAAACACTCTAATTTTTTCAAAGTAACAGTCCTGTTTCCCTGCAACACCAAATTAATGACATTACAGTTCTTCAAGAAGGAGGAACCAGTAAAGCCAGTACATACCAGAGGCACGACCAACCTACTAATCCCGAAATTCAACTACGAGCTTTTTAACTGCAACAACTTTAATATACGCTATTGGAGCTGGAATTACCGCGGCTGCTGGCACCAGACTTGCCCTCCAA
+
DDDDDIIIIIIIIIIIIIIIIIIIIIIIIIIIIIIIIIIIIIIIIIIIIIIIHHIIIIIIIIII?GHIHIIIHHIIIIIIHHIIIIIIEHIIIHIIIIHIEIHHIIIIIIIHHIHHIIIHIIIIHIHIIHIHIIIIIIIIIIIIIIIIIIIIHIIIIIIIHHIIIIGIIIHHIIIIIIIIIHIIIHIIIIIIIIIIIIIIIIIIIIIIIIIIIHIIIIIIIIIIIIIIIIIIIIIIGIIIIIHHHIHHHIIIIIIHIIIIIIIIIIIIIIHIIIIIIIIIIIIIIIIIIIIIIIIIHHIIIIIIIIIHHIIIIIIIIIIIIIIIIIIIIIIIIIIIIIIIIDDDDD
@HISEQ:969:HM2KJBCX2:2:1102:6697:66214 2:N:0:ACTATGCA
GTGCTTGTGTAGCCCAACTATCCCTATTAATCATTACGTCAATCCTAGAAACCAACAAAATAGGATCAAACGTCCTATTTCATTATTCCATGCTAATGTATTCAAGCGTTAGCCTGCTTTAAACACTCTAATTTTTTCAAAGTAACAGTCCTGTTTCCCTGCAACACCAAATTAATGACATTACAGTTCTTCAAGAAGGAGGAACCAGTAAAGCCAGTACATACCAGAGGCACGACCAACCTACTAATCCCGAAATTCAACTACGAGCTTTTTAACTGCAACAACTTTAATATACGCTATTGGAGCTGGAATTACCGCGGCTGCTGGCACCAGACTTGCCCTCCAA
+
DDBDDIIIGIIIHIIHIIHIGIIIIIIIIIGHIIIIIIIIIHIIIGIIIIIIIIIFHHIHIFGEHIIHHIHGEHHFFHHIIIGHHHHHIIIIIIHIIIIIHIHIHIHHIIIHIIIIIIIIIHHIIIIIIIIIIIHIIIIHIIIIHHGIIHIIIIIIIIIIIIIIHIIIIIIIHIIIIIIIIIIIIIIIIIIIIIIIIIIIIIIIIIIIIIIIIIIIIIIIIIIIIIIIIIIIIIIIIIHIIIIHGIIHGIIIIIHIIIIIIIHIIIIIIIIIIIIIIIIIIIIIIIIIIIIIHIIIIIIIIIIIIIIIIIIIIIIIIIIIIIHIIIHIIIIIIIIIIIIIIDDDDD
@HISEQ:969:HM2KJBCX2:2:1102:19034:66225 2:N:0:ACTATGCA
GTGCTTGTGTAGCCCAACTATCCCTATTAATCATTACGTCGATCCTAGAAACCAACAAAATACGATAAACGAGCCCTAACTTATTATTCCATGCTAATGTATTCATAACTAACCGCCTGCTTTAAACACTCTAATTTTTTCAAAGTAAAGGTCCTGGATTGCGAACCCAACCCAGCAAAGGGCAGGAACGTTCTCCAGGAAGATGGTAAGCGCGCATCGGCACTCACACACGAAACCGTGGCGGGCCAAGCGCACTATACCAGAAATCCAACTACGAGCTTTTTAACTGCAACAACTTTAATATACGCTATTGGAGCTGGAATTACCGCGGCTGCTGGCACCAGACTTGCCCTCCAA
+
DDCDDFH1DGE11D1@?<@HH?GHHIGICCHIIIIEHIIIIHCHCFHIHIIHHHIGIFIIIHIIEHHIIICDDHHIIIHIGIIGIGHHHHIIIHIEHHIHHCGHIIHHIIHIIIHHHIHHHHHHHIIHHHIHHIIIHIGIHIGHFFIHIHHHIHIHHHEHHIFHGHIIIIIGHHFHHHHHHHHGHHIIIIHFGHEHIGHHIIHHIHGIHIIIIIIIGHHEIHHGIHHEIIHIIHIHHHDFIHHHHCHHGIHEIHIHIHIIHIHHHGHCHGHHHIIIIIIIIHIHHHG?IIIIIIIIHIHHHEHHHGIIIIIIHIIIIHEIIIIHIIIIIIHHHIIIIIIIIHIIIIIIHHHIBCDDB
@HISEQ:969:HM2KJBCX2:2:1102:8548:66175 2:N:0:ACTATGCA
GTGCTTGTGTAGCCCAACTATCCCTATTAATCATTACGTCAATCCTAGAAACCAACAAAATAGGATCAACGTCCTATTTCATTATTCCATGCTAATGTATTCAAGCGCGAGCCTGCTTTAAACACTCTAATTTTTTCAAAGTAACAGTCCTGATTCCCCGCCACACCAAATTAATGACATGATGGTTCGTCAGAAGGTAGGAACCAGTAACACCAGTACGTACCTAAGGCACGACCAACGTACTGATCCCGAAATTCAACTACGAGCTTTTTAACTGCAACAACTTTAATATACGCTATTGGAGCTGGAATTACCGCGGCTGCTGGCACCAGACTTGCCCTCCAA
+
DDDDDIIIIIIIIIIIIIIIIIIIIIIIIHIIIIIIIIIIIIIIIIIHIIIIIIIIGHIIIIIHIIHIIGIIIIIIIHGIIIIIIIIIIIIHIIIIIIIIIHHHHIIIIIIHIIIIIIIIIIHIIIIIIIIIIIIIHIIIHHIIIIIIHIIHIIIIIIIIIIIIIIIIIIIIIIIIIIIIIIIIIIIIIIIIIIIIIIIIIIIIIIIIIIIIIIIIIIIIIIIIIIIIIIIIIIIIIIIIIIIGIIIIIIIIIIIIIIIIIIIIIIIIIIIIIIIIIIIIIIIIIHIIIIIIIIIIIIIIIIIIIIIIIIIIIIIIIIIIIIIIIIIIIIIIIIIIIIIIDDDDD
@HISEQ:969:HM2KJBCX2:2:1102:1775:67459 2:N:0:ACTATGCA
GTGCTTGTGTAGCCCAACTATCCCTATTAATCATTACGGTGATCCTAGAAACCAACAAAATAGAATCATGCCGTCCTATTTTATTATTCCATGCTAATGTATTCAAGCAAAATGCCTGCTTTAAACACTCTAATTTTTTCAAAGTAAAGGTCCTGGTTCCCCGTGACACCCAATTAAGGGCATCGCGGTTCTCCAGAAGGTGAGAAATTGACTACACCAGTTCATACCCCTTAAGGCACGACCGATGTGTCAATCCCGAAATTCAACTACGAGCTTTTTAACTGCAACAACTTTAATATACGCTATTGGAGCTGGAATTACCGCGGCTGCTGGCACCAGACTTGCCCTCCAA
+
DDDDDIIIIIIGIIIIIIIIIIIIIIIIIIIHIIIHIHIIIIIIIIIIHIHIHHHIGIIIIIGIIIIIIIIGIIHHIIIIIIIIIIIIHIIIIIHHHHIHIHHIIIIIIIIIIHIIHIIIHIIIIIHIIIIIIIHIIIIIIHIIIIIIIHHIIIHIIIIIIIIHIIIIIIIIIIIIIIHIIIIIIIIIIIIIIIIIIIIIIIIIIIIIIIIIIIIHIIIIIIIIIIIIIIIIIIIIIIIIIIIIIIIGIHHIIIIIIHIIIIIIIIIIIIIIIIIIIIIIIIIIIIIIIIIIIIIIIIIIIIIIIIIIIIIIIIIIIIIIIIIIIIIIIIIIIIIIIIIIIIIIIIIDDDDD
@HISEQ:969:HM2KJBCX2:2:1102:14793:67492 2:N:0:ACTATGCA
GTGCTTGTGTAGCCCAACTATCCCTATTAATCATTACGTCGATCCTAGAAACCAACAAAATAGAATCAAACGTCCTATTTCGTTATTCCATGCTAATGTATTCAAGCGTGAGCCTGCTTTAAACACTCTAATTTTTTCAAAGTAACAGTCCTGATTCCCCATGACACCAAATTAATGACATCATGGTTCGTCAGAAGGTAGGAATCAATAATACCAGTACGTACAATAGCACGACCAATAAATTGATCCCGAAATTCAACTACGAGCTTTTTAACTGCAACAACTTTAATATACGCTATTGGAGCTGGAATTACCGCGGCTGCTGGCACCAGACTTGCCCTCCAA
+
BB@0@GHHEC11D1<C1EHHH?GHCH1FGI1<FECHFE<@?CH<<FHH?1@GF@GHEHHIGC1CEGCFEHE@11<CG1<<C1DHHIIE1FHHC1<C<HHGHFEIIGHIHGE<GIHGEEGAHHG@CIHEG6C?D?FBCEHHHH@HHGEE<16EFFD0CCHCHH3H8IIHIHEF:HFFCCHHF:F<<CCCEEHFIHHHEHHHHGCHGHHFFHFGC2HIIIHHHHIHHIHIIII9FH:HGIIHHGD<CHHHHCIHHHFCG1GGHHHEHHHCIIHHIIIHHEGHHGCC@CHHGHIIIHHIHHCCCIIIHCIHHGEDHIHDCHHEH@G@CEIHIHG@DH@@HDEEB@@D<
@HISEQ:969:HM2KJBCX2:2:1102:13799:65988 2:N:0:ACTATGCA
GTGCTTGTGTAGCCCAACTATCCCTATTAATCATTACGTCAATCCTAGAAACCAACAAAATAGGATCAAACGTCCTATTTCATTATTCCATGCTAATGTATTCAAGCGTTAGCCTGCTTTAAACACTCTAATTTTTTCAAAGTAACAGTCCTGTTTCCCTGCAACACCAAATTAATGACATTACAGTTCTTCAAGAAGGAGGAACCAGTAAAGCCAGTGCATACCAGAGGCACGACCAACCTACTAATCCCGAAATTCAACTACGAGCTTTTTAACTGCAACAACTTTAATATACGCTATTGGAGCTGGAATTACCGCGGCTGCTGGCACCAGACTTGCCCTCCAA
+
DDDDDIIIIIIIIIIIIIIIIIIIIIIIIIIIIIIIIIIIIIIIIIIIIIIIIHIIIHHIIIHIIIIIIIGGHHHIIIIIIHIIIIIIEHIGIIHIIIIIIIHIIIIIIIIIIIIIIIHIIHHIIIIIIHHIIHIIIIIHIIIHIIIIIIIIIIIIIIIIIIIIIIIIIIIIIIIIIIIIIHIIHIIIGIHIIIIIHIIHIIIHIIIIIIIIIIIIIIIHIIIIIIIIIIIIIIIIHIIIIIIHIIIIIIIIIIIIIIIIIIHIIIIIIIIIIIIIIIIIIHIIHIIIIIIIIIIIIIIIIIIIIIIIIIIIIIIIIIIIIIIIIIIIIIIIIIIIIIIIIDDDDD
@HISEQ:969:HM2KJBCX2:2:1102:19971:68190 2:N:0:ACTATGCA
GTGCTTGTGTAGCCCAACTATCCCTATTAATCATTACGTCAATCCTAGAAACCAACAAAATAGGATCGAACGTCCTATTTCATTATTCCATGCTAATGTATTCAAGCGTTAGCTTGCTTTAAACACTCTAATTTTTTCAAAGTAACAGTCCAAATTCCCCGCAACACCAAATTAATGGCATTACGGCTCATCAGGAAGGAGGAATCAGTGAGACCAGTGCATACCGATGGCATGACCAATCTACTAACCCCGAAATTCAACTACGAGCTTTTTAACTGCAACAACTTTAATATACGCTATTGGAGCTGGAATTACCGCGGCTGCTGGCACCAGACTTGCCCTCCAA
+
DD@<0CGHII@@@GHHHHEHH@HEEHGFGGHECFHEH?C<CEHDEHHGECHD@CHIHGHEGFGCHH?EHE1C@G0<GHH@1<FG@EE1C?EGFGGHHHHHHGHIIEHHGIIHIHH?HGHIHHHEGHHHHIECFFFHIHGIHGDGBGGHHHHHHHC@IHIHHHCHHG6IHHHEHIHHIIHIHHHIIIIHEEHIIHHIIHIHHGIHHHHG?GIGIIIHHHHHHHHIIIIIIIIGIIIIHHIHHHHEHIHHDIHIHIHHHIIIIIIIIIIIIIIIIIIIIHIIIIIIHIHHIIHIIIIIIIIIIIIIHIIIHIHHHHIHIIIIIIIIIIIIIIIIHIIIIIIIIDCDDD
@HISEQ:969:HM2KJBCX2:2:1102:5806:68452 2:N:0:ACTATGCA
GTGCTTGTGTAGCCCAACTATCCCTATTAATCATTACGGTGATCCTAGAAACCAACAAAATAGAACCATGCCGTCCTATTCTATTATTCCATGCTAATGTATTCGAGCAAAAATGCCTGCTTTAAACACTCTAATTTTTTCAAGGTAAAGGTCCTGGATCCGCAAGACACCCAATAAAGGACATCAAGTTTCTCCAGAAGGTGAGAAATCAACAGTAACAGTTCATACCCCTTAAGGCATGACCATCACGTCAATCCCGAAATTCAACTACGAGCTTTTTAACTGCAACAACTTTAATATACGCTATTGGAGCTGGAATTACCGCGGCTGCTGGCACCAGACTTGCCCTCCAA
+
DDCDDIIIIIIIIIIHIIIIIIIIIHIIIIIIIIIIIHIIIIIGIIIIIIIHIIIHIIHIIGHIIIIGIIIHIIIHIIIIIIFIIGHHHIIIIIIIIIIIEFFHHHHIIIIHIIIIIIIIIIIIIHIIIIIIIHIHIHIIIIIIHIIIIIHIIIIIIIIIIIIIIIIIIIIIIIIIIIIIIIIIIIIHIHHIHIIIIIHHIHIIIIIIIIIIIIIIIIIIIIIIIIIIIIIIIIIIHIIIIHIIIIIHIHFCIHIIIIIIIIIIIIHHGHIIIIIIIIIIHIIIIIIIIIIHIIIIIIIIHIIIIIIIIIIIIIIIIIIIIIIIIIIIIIIIIIIIIIIIIIIIIIIIDDDDD
@HISEQ:969:HM2KJBCX2:2:1102:2517:68951 2:N:0:ACTATGCA
GTGCTTGTGTAGCCCAACTATCCCTATTAATCATTACGGTGATCCTAGAAACCAACAAAATAGAACCATGCCGTCCTATTCTATTATTCCATGCTAATGTATTCGAGCAAAAATGCCTGCTTTAAACACTCTAATTTTTTCAAGGTAAAGGTCCTGGATCCGCAAGACACCCAATAAAGGACATCAAGTTTCTCCAGAAGGTGAGAAATCAACAGTAACAGTTCATACCCCTTAAGGCATGACCATCACGTCAATCCCGAAATTCAACTACGAGCTTTTTAACTGCAACAACTTTAATATACGCTATTGGAGCTGGAATTACCGCGGCTGCTGGCACCAGACTTGCCCTCCAA
+
DDDDDIIIIIIIHGIIIIIIIHIIIIIIIHIIIIIIIIHIGIIIIIHIIIIIIIHHHIIHIIHIIIIIIIFHGHIIIIIGIIIIIIIIIIGIIIIIHIGIIHHHHHIIHHHHHHEHIIIIIIHIHFHIIIIIIHIIIHHIIIHIIIIHIIFHEHHHHHIIIIGHHIIGHIHHHIIIIIEHHFHGHGHEFDEHHIHIIHHHDEF@HHGHHFCC1FHC1FGEEAGCFA?DCFGEEEE1GGEHDHHIIHHE@G@DCC<F/F1<11HEF1<C<<011FHFHG?G@<GD1C?EFC<<<1<<1FEC0HHHHEEHHEEGHCH@EECIHHIHHH@C?G@F?EG<EHHGF@11C<CD0?DD<
@HISEQ:969:HM2KJBCX2:2:1102:12580:68784 2:N:0:ACTATGCA
GTGCTTGTGTAGCCCAACTATCCCTATTAATCATTACGTCAATCCTAGAAACCAACAAAATAGGATCAAACGTCCTATTTCATTATTCCATGCTAATGTATTCAAGCGTTAGCCTGCTTTAAACACTCTAATTTTTTCAAAGTAACAGTCCTGTTTCCCTGCAACACCAAATTAATGACATTACAGTTCTTCAAGAAGGAGGAACCAGTAAAGCCAGTACATACCAGAGGCACGACCAACCTACTAATCCCGAAATTCAACTACGAGCTTTTTAACTGCAACAACTTTAATATACGCTATTGGAGCTGGAATTACCGCGGCTGCTGGCACCAGACTTGCCCTCCAA
+
DDDDDGIIIIIIIIIHHHIIHHIIIIIIIHHIIHIIIIIIHHFHHIIIIHIHIHHHIHIHHIGHHHHIHIIHHIIIIIHHIIIIFEHHHIIGIGHHIIGIHEGHHIHIIHIHHIIIIIHIIIIHIHIIIHHIIIIIIIIIIIIHIIIHFHIIIIIIIGIIHIIIHIHHHHIHHHHIHHHIHIIIIHIIIIIIIIIIIIIHHHHIIIIIIHIIHHHIIIIIIIIIIIIIIIIIIIIIIHHIIIHGFHFHIGHIIIIHHIIIIHFHIIIIIIIIIHHIIHIIIIIIIIHIIIIIIIIIIIIIIIIIIIIIIIIIIIIIIIIIIHIIIIIIIIIIIIIIIIIIIDDDDD
@HISEQ:969:HM2KJBCX2:2:1102:15282:68520 2:N:0:ACTATGCA
GTGCTTGTGTAGCCCAACTATCCCATTAATCATTACGTCGATCCTAGAAACCAACAAAATAGAATCAAACGTCCTATTTCATTATTCCATGCTAATGTATTCAAGCGTAAGCCTGCTTTAAACACTCTAATTTTTTCAAAGTAACAGTCCTGATTCCCCACGACACCAAATTAATGACATCGCGGTTCTTCAGAAGGTAGGAACCGATAATGCCAGTGCGTACCGAAGCACGACCAACAATTCGATCCCGAAATTCAACTACGAGCTTTTTAACTGCAACAACTTTAATATACGCTATTGGAGCTGGAATTACCGCGGCTGCTGGCACCAGACTTGCCCTCCAA
+
DDDDDIIIHIHGHIHIHIIIHIIIIIIHIHIIIIIIIIIHIHIHIHHHHGHIIIIGHIIIIIHIHIIIIIIHIHHFHIIIGIIHHIHIIFHIIHIIHIIIIIIIHIIIIHHHHHFHEHHHHHHHHHIIIHHIIHGEIIHHIHIHIHHHIIHIIHIHIIIIIIIIIIGIIIHHIHIIHHHIIHIIIIHHHHIIIIIIHFIHIIIIIIIIIIIIIIIIIIGIHHHIIIIHHIIHIIIIIHHID6DIIIIIHIIIHHHHIIIIIIIIHIIIIIIIIHIIIIIIIIIIIIIIIIIIIHIIIIIIIIIIIIIIIIIIIIIIIHIIIIIIIIIIIIIIIIIIHIIDDDDD
@HISEQ:969:HM2KJBCX2:2:1102:14261:66851 2:N:0:ACTATGCA
GTGCTTGTGTAGCCCAACTATCCCTATTAATCATTACGTCGATCCTAGAAACCAACAAAATAGGGTCAAACGTCCTATTTCATTATTCCATGCTAATGTATTCAAGCTAATGCCTGCTTTAAACACTCTAATTTTTTCAAAGTAACAGTCCTAACTCCCCATAACACCAAATTAATGACATCATGGTTCGTCAGAAGGGAGAAATCAATGATACCAGTACGTACCAGAGGCACGACCGATATATTGATCCCGAAATTCAACTACGAGCTTTTTAACTGCAACAACTTTAATATACGCTATTGGAGCTGGAATTACCGCGGCTGCTGGCACCAGACTTGCCCTCCAA
+
@DDCDHIIIIIIHIIHIIHHEHHIIIHHHHGHHIIIIIIIIHIHHIIIIIIIIIIIIIGGHHHFF@GFIIIGEEHIIHHEHIIHIHHHHHH?HHHGHIHIHFFHHIIIIIIIIIIIIHIIIIIHHHHHEHHHIHIHHHHHHIIIIIIIHHEHHHHHHHGHHHIFHHEHHIIIIIIHGIIHHHHIIIIIIIHHIIIIHIIIIIIIIIIIIIIIIIIIIIIIIIIIIIIHIGIIIIIIGHIIIIHHFIIIIIIIIIHHHHIIIIIIIIHIIIIIIHFIIIIIIIHHIHEHHIIIIHIIIIIIIIIIIIIIIIIIIIIIIIIIIIIIIIIIIIIIIHIHIIIIGDCDDD
@HISEQ:969:HM2KJBCX2:2:1102:14573:66944 2:N:0:ACTATGCA
GTGCTTGTGTAGCCCAACTATCCCTATTAATCATTACGTCAATCCTAGAAACCAACAAAATAGGATCGAACGTCCTATTTCATTATTCCATGCTAATGTATTCAAGCGTTAGCCTGCTTTAAACACTCTAATTTTTTCAAAGTAACAGTCCTGTTTCCCTGCAACACCAAATTAATGACATTACAGTTCTTCAAGAAGGAGGAATCAGTAAAGCCAGTACATACCATAGGCACGACCAACCTACTGACCCCGAAATTCAACTACGAGCTTTTTAACTGCAACAACTTTAATATACGCTATTGGAGCTGGAATTACCGCGGCTGCTGGCACCAGACTTGCCCTCCAA
+
0DD?@@1F@1<1DGHIIIIIIIIIIIHIIIIIIIIIIIHIHHIIIIIIIIIIIIIIIIIIIGHHIIIHIHHHGHIIIIHIIIIIIFHIHIHIEGHIHHIIIIIIIIIHHHIHGIIIIIIHHIIIIHHIIIIGIIIIHIIHIIIIIIIIIIIIIIIIIHIIIHIIIIIIIHIHHIIIIIIIIIIHIIIIIIIIIIIIIHIIHIIIIIIIIIIIIIIIIIIHHIIIIHHIIIIIIIIIIIIIIIHHGIHIIIIIIIIIIIIIIIIIIIIIIIIIIIHIIIIIIIIIIIIIIIIIIIIIIIIIIIIIIIIIIIIIIIIIIIIIIIIIIIIIIIIIIIIIIIIIIDDDDD
@HISEQ:969:HM2KJBCX2:2:1102:7341:69591 2:N:0:ACTATGCA
GTGCTTGTGTAGCCCAACTATCCCTATTAATCATTACGTCAATCCTAGAAACCAACAAAATAGGATCGAACGTCCTATTTCATTATTCCATGCTAATGTATTCAAGCGTTAGCCTGCTTTAAACACTCTAATTTTTTCAAAGTAACAGTCCTGTTTCCCTGCAACACCAAATTAATGACATTACAGTTCTTCAAGAAGGAGGAATCAGTAAAGCCAGTACACACCATTGGCACGACCAACCTACTGACCCCGAAATTCAACTACGAGCTTTTTAACTGCAACAACTTTAATATACGCTATTGGAGCTGGAATTACCGCGGCTGCTGGCACCAGACTTGCCCTCCAA
+
0<B@DG@F1<11<1<<<@<<CC1<<<F?GHHGEG?111DCGEHHHIHH11@C1<C0111<DEC1@FFH=1CHHE@EHH?H@1FF1<<G11F1<CGHIGIFHFGEHHE?HHF,CEHEEEHHGHHFBADFCGIHBGHHHHEFEHG<F@?HCEGHHEECCHHHG9IIGHI8HFIHIIHIIH:IIHHEHHIGHIIIIIHHIIIHGGHHEIHGHEHEE=IIIHHHEIIIIIGIHGGFHHGHHGCHEEHFGEE<CEFHIIIIHHHHIHHIHEFIHHIHIIIHIIIIIHFCHHHIIHIIIIHIHHHHIIIIHIIIIIHHIHIHDGHHEIIIIIIIIIIIHIHIHGIIIB?DDB
@HISEQ:969:HM2KJBCX2:2:1102:10145:70099 2:N:0:ACTATGCA
GTGCTTGTGTAGCCCCAACTATCCCTATTAATCATTACGTCAATCCTAGAAACCAACAAAATAGGATCGAACGTCCTATTTCATTATTCCATGCTAATGTATTCAAGCGTTAGCTTGCTTTAAACACTCTAATTTTTTCAAAGTAACAGTCCAAATTCCCCGCAACACCAAATTAATGGCATTACGGATCATCAGGAAGGAGGAATCAGTGAGACCAGTACATATCAGAGGCATGACCAATCTACTAACCCCGAAATTCAACTACGAGCTTTTTAACTGCAACAACTTTAATATACGCTATTGGAGCTGGAATTACCGCGGCTGCTGGCACCAGACTTGC
+
DDDDDIIIIIIIIIIIIIIIIIIIIIIIIIIIIIIIIIIHIIIIIIIIIIIIIIIIIIIHIIIIHHIIIIIIGIIHIIIIIIIIGIIIIIIHIIIHIIHIIIHIIIIIIIIIIIIIIIIIIIIIHHHHIIIIIIIIIIIIIIIIIIIIIIIHHIGHIHIIIIIIIIIIIIIIIIIIIIIIIIIIIIIIIHIIIIIIIIIIIIIIIIIIIIIIIIIIIIHIIIIIIIIIIIIIIIIIIHHIHIIIIIIIIIIIIIIIIIIIHIIHIIIIIIHIIHIIIIIIIIIIIIIIIIIIIIIIIIIIIIIIIIIIIIIIIIIIHIIIIIIIIIIIIIIIIIIDDDDD
@HISEQ:969:HM2KJBCX2:2:1102:14916:70335 2:N:0:ACTATGCA
GTGCTTGTGTAGCCCAACTATCCCTATTAATCATTACATCGATCCTAGAAACCAACAAAATAGAATCTGATGTCCTATTTCATTATTCCATGCTAATGTATTCAAGCGTAAGCTTGCTTTAAACACTCTAATTTTTTCAAGGTAACAGTCCTAATTCCCCATAACATCAAATAAATGACATTATGGTTCTTTAGAAGGTGAGAACCAATAAAACCAGTACATACCAAGGCATGACCGATCCCTTGATCCCGAAATTCAACTACGAGCTTTTTAACTGCAACAACTTTAATATACGCTATTGGAGCTGGAATTACCGCGGCTGCTGGCACCAGACTTGCCCTCCAA
+
BDDDDIIIHHIHIGHHIIIIIIHHHIIIIIIIIIIIIIIIIHIIIIHIIHIHIGHHIIIIIIHHHHIHIIIHIFEIIIGIIIIIHIG?HEHHIIIIIIIIHIIIHIHIIIIIIIIGIIIIIIHHFIIIHIIIHHIHHHIIHIIIIHIIIIIIIIIIHIHHIIIIIIIIIIIGIIIIIIHIIIHIH;IHIIIHHIIIGIIIIIIIHIIIIHIIIIIIIIIIIHIIIIIIIIIIIIIHIIIIIHHFGIIGIIIIIIIIIIIIIHIIIIIIIIIIIHIIIIIIIIIIHIIHHHIHHIIIIIIIIIIIIIIIIIIIIIIIHIIIIIIIIHIIIIIIHIIIIHIIDDDDB
@HISEQ:969:HM2KJBCX2:2:1102:9198:72245 2:N:0:ACTATGCA
GTGCTTGTGTAGCCCAACTATCCCTATTAATCATTACGTCGATCCTAGAAACCAACAAAATAGAATCAAACGTCCTATTTCGTTATTCCATGCTAATGTATTCAAGCGTGAGCCTGCTTTAAACACTCTAATTTTTTCAAAGTAACAGTCCTGATTCCCCATGACACCAAATTAATGACATCATGGTTCGTCAGAAGGTAGGAATCAATAATACCAGTACGTACAATAGCACGACCAATAAATTGATCCCGAAATTCAACTACGAGCTTTTTAACTGCAACAACTTTAATATACGCTATTGGAGCTGGAATTACCGCGGCTGCTGGCACCAGACTTGCCCTCCAA
+
DDDADHIIIIHIEHIIIIIIHIIIIHIIIIIIIIIIEHIIGHIIHHEHHGHIIHHIIIIIIIIHIIIHEHEHHHEHIIIIIIHIIIIIIHHH@HCIIHHHIIIHIIIIHIIHGIIIIIIIIIIIIHIIIIHHFGHHIIHHIIIIIIIIHIIIHIIIIIIIIIGIIIIHIIIHHHFIHIIIIIIIIIHIIIIIIIIIIIIIIIIIIIIIIIHIIIIIIIIIIIHGHIIIIIIIIHHHIIIIIIHHIIIIIIIIIIIIIIIIIIHIIIIIIHIIIIIIIIIIIIIIIHGIIIIIIIIIIIIIIIIIIIIIIIIIIIIIIIIIIHIIIIIIIIIIIIIIIIGIBDDDB
@HISEQ:969:HM2KJBCX2:2:1102:1260:71905 2:N:0:ACTATGCA
GTGCTTGTGTAGCCCAACTATCCCTATTAATCATTACGTTGATCCTAGAAACCAACAAAATAGAATCGAACGTCCTATTTCATTATTCCATGCTAATGTATTCAAGCGCGTGCCTGCTTTAAACACTCTAATTTTTTCAAAGTAACAGTCCTGACTCCCCACAACATCAAATTAATGACATCATGATTCATCAGAAGGGAGAAATCAATGACATTAGTACGTACCGAAGGCACGACCGACGTATTGATCCCGAAATTCAACTACGAGCTTTTTAACTGCAACAACTTTAATATACGCTATTGGAGCTGGAATTACCGCGGCTGCTGGCACCAGACTTGCCCTCCAA
+
DDDDDHIIIIIHIIIIIIIIIIIHIIIIIIIIIIIIIIFH@HHIHIIGIIIIIIIIGIIHIIIHIHIGHIIGHHHHHHHHHIIIIGIIIIEEGGHHIIIHIIIIIGIHFIIHGHHIIIIIIIIIIIIIHIIIIHIIHIHHIIIIIGIHFHHIHIIIIIIIIIIHIIIIIIIIIIIIHHHIIIIIIIIIIIIIIIIIIIIIIIIIIIIIIIIHHIHIIIIIIHIIIIIIIIIIIIIGIIIIIIIHGIIIIIIIIIIIIIIIIHFIHEHHIIIIHIIIIIIIIIIIIIIIIIHCIHIIIIIIIIIHIIIIIIIIIIIIIHIHIIIIIIIIIIIIIIIIIIIIIDDDDD
@HISEQ:969:HM2KJBCX2:2:1102:7867:72181 2:N:0:ACTATGCA
GTGCTTGTGTAGCCCAACTATCCCTATTAATCATTACGGTGGTCCTAGAAACCAACAAAATAGAACCATGCCGTCCTATTTTATTATTCCATGCTAATGTATTCAAGCAAAAATGCCTGCTTTAAACACTCTAATTTTTTCAAAGTAAAGGTCCTGGTTCCCCGCGGCATCCAATTAAGGACATCGCGGTTCTCCAGAAGGTGAGAAATTGACTGCACCAGTTCATACCCCGTGAGGCACGACCGATGCGCCAATCCCGAAATTCAACTACGAGCTTTTTAACTGCAACAACTTTAATATACGCTATTGGAGCTGGAATTACCGCGGCTGCTGGCACCAGACTTGCCCTCCAA
+
ADDDDIHHHHHHIHFHIIIGIIIIIIIIIIIIIGHHIIHHECHHHIIIHIIIHIIHHIIIIIEHHHGIIHEECEDDGCGFHHHHHIIIIGHIIGF1GEGHGFHIIIHIHIHHIIIHHHEHIIIIIIHHIHIIIHHHGHHIIIIHIIIIIIIIHHIIHIGIHIIIIIIIIHIIIIIIIIIIIIHEIIIIIHGIIIIIIIIIIHHIHIIHIIIIIIIIIIIIIIIIIIHIIIIIIIIIIIIIIHIIIIIIIIHGIHHIIIIIIIIIIIHHHHIHFIIIIIIIIIIIIIIIIIIIIIIHIIIIHIIIIIHIIIIIIIIIIIIIIIIIIIIIIIIIIIIIIIIIIIIIIIIHDDD@D
@HISEQ:969:HM2KJBCX2:2:1102:18639:71686 2:N:0:ACTATGCA
GTGCTTGTGTAGCCCAACTATCCCTATTAATCATTACATCGATCCTAGAAACCAACAAAATAGAATCGGATGTCCTATTTCATTATTCCATGCTAATGTATTCAAGCGTGAGCCTGCTTTAAACACTCTAATTTTTTCAAGGTAACAGTCCTAATTCCCCGTGACACCAAATTAATGGCATTACGGTTCTTTAGAAGGTGAGAAATCAATAATATCAGTACATACCAACGGCATGACCGAAACATTGATCCCGAAATTCAACTACGAGCTTTTTAACTGCAACAACTTTAATATACGCTATTGGAGCTGGAATTACCGCGGCTGCTGGCACCAGACTTGCCCTCCAA
+
DDDDDIIIIIIIIIIIIIIIIIIIIIIIIIIIIIIIIIHIIIIIIIHIIIIIIIIIIIIHIIIEHIIHIGIIIHIHIIIIIIHIIIIHIGHHIIIGIIIIIHIIIIIIIIIIIIIIIIIIIIHHIIIIIIIIIIIIIIIIIIIIIIIGIHIIIIIIIHIIIIIIIIIGIIIHIIIIIIIIIIIIIIIIIIIIIIIIHIIIIIIIIIIIIIIIIIIIIIIIIIIIIIIIIIIIIIIIIIIIIHIIHHIIIIIIIIIIIIIIIIIIIIIIIIIIIIIIIIIIIIIIIIIIIIIIIIIIIIIIIIIIIIIIIIIIIHIIIIIIIIIIIIIIIIIIIIIIIIIIIIDDDDD
@HISEQ:969:HM2KJBCX2:2:1102:11864:72744 2:N:0:ACTATGCA
GTGCTTGTGTAGCCCAACTATCCCTATTAATCATTACGTCAATCCTAGAAACCAACAAAATAGGATCGAACGTCCTATTTCATTATTCCATGCTAATGTATTCAAGCGTTAGCTTGCTTTAAACACTCTAATTTTTTCAAAGTAACAGTCCAAATTCCCCGCAACACCAAATTAATGGCATTACGGATCATCAGGAAGGAGGAATCAGTGAGACCAGTACATACCAGAGGCATGACCAACCTACTAACCCCGAAATTCAACTACGAGCTTTTTAACTGCAACAACTTTAATATACGCTATTGGAGCTGGAATTACCGCGGCTGCTGGCACCAGACTTGCCCTCCAA
+
BD@DDIIHHHHHIIFIIHIIHHIHHIIIIIIIGIHIHHHCHHIIIIIIIIIIIIIIIIIGIIIIIIIICGHH?FHHIHHHGHIIIIIHIIHIGIIHFFHHHHHIHIHIIIHFHHHHHHIIHIIHHHHIHIEHIIIGDIHHIHIHIHIHCCIHIIIIIHDCEIIHIHIHHIEHHHHHHIHIHGHIHIHIIIIIIIHHGHIIIIIIIHHEHIHHHHIIIIIHIII=IHGBHEHIGIIIHIIIHHHHHHEIIGIIHFHHHHHHHE<HHGIHHHIIIHHGHGHGH@EIIIIIHIHIIIDHIIIHHHHHCHHHHHIIHIIIIIIIIHIHIIHIIIHHIIIIHHIHHBB@D@
@HISEQ:969:HM2KJBCX2:2:1102:3163:72379 2:N:0:ACTATGCA
GTGCTTGTGTAGCCCAACTATCCCTATTAATCATTACGTCAATCCTAGAAACCAACAAAATAGGATCAAACGTCCTATTTCATTATTCCATGCTAATGTATTCAAGCGTTAGCCTGCTTTAAACACTCTAATTTTTTCAAAGTAACAGTCCTGTTTCCCTGCAACACCAAGTAAATGACATCACAGTTCTTCAAGAAGGAGGAATCAGTGAGGCCAGTGCATACCAGTGGCACGACCAACCTACTGACCCCGAAATTCAACTACGAGCTTTTTAACTGCAACAACTTTAATATACGCTATTGGAGCTGGAATTACCGCGACTGCTGGCACCAGACTTGCCCTCCA
+
DDDDDIIIIIIIHIIIIIIIIHIIIIIIIIIIIIIIIIIIIIIIIIIGIIIIIHIIIHHHIIIHIIIIIIGIIIIICHIIIIIIHIIHIIIIHIIIIIHHHIIHHIIIHIIIIIIIIIIIHIIIIIIIHHIIIHHHIIIIIIIIIIIIIIIIIIIIIIIIIIIIIIIIIIIIIIIIIIIIIIIIIIIIIIHIIIIIIIIIIIIIHIIIIIIIIIIIIIIIIIIIIIIIIIIIIIIIIIIIIHGGIIIIIIIIIIIIHIIIIIIIIIIIIIIIIIIIIIIIIIIIIHHIIIIIIIIIIIIIIIIIIIIIIIIIIIIIIIIIIIIIIIIIIIIIIIIIIIIIDDDDD
@HISEQ:969:HM2KJBCX2:2:1102:14917:72423 2:N:0:ACTATGCA
GTGCTTGTGTAGCCCAACTATCCCTATTAATCATTACGTCGATCCTAGAAACCAACAAAATAGAATCAAACGTCCTATTTCGTTATTCCATGCTAATGTATTCAAGCGTGAGCCTGCTTTAAACACTCTAATTTTTTCAAAGTAACAGTCCTGATTCCCCATGACACCAAATTAATGACATCATGGTTCGTCAGAAGGTAGGAATCAATAATACCAGTTCGTACAATAGCACGACCAATAAATTGATCCCGAAATTCAACTACGAGCTTTTTAACTGCAACAACTTTAATATACGCTATTGGAGCTGGAATTACCGCGGCTGCTGGCACCAGACTTGCCCTCCAA
+
ADDDDIIIIIIIIIIIIIIIIIIIIIIIIIIIIIIIIIIIIIIIIIIIIIIIIHIHIIIIIIHIIIHIIHHHIIIIIIIIIIIIIIIIIIIIHIIIIIIIIIIIIIIIIIIIHIIIIIIIIIIIIIIIHIIIIIIIIHIIIIIIIIIIIIIIIIIIIIIIIIIIIIIIIIIIIIIIIIIIIIIIIIIIIIIIIIIIIIIIIIIIIHIIIHIIHIIIIIIIIIIIIIIIIIIIIIIIIIIIIIIHIIIIIIIIIIIIIIIIIIIIIIIIIIIIHIIIIIIIIIIIIIIIIIIIIIIIIIIIIIIIIIIIIIIIIIIIIIIIIIIIIIIIIIIIIIIIIIIIDDDDD
@HISEQ:969:HM2KJBCX2:2:1102:3876:73610 2:N:0:ACTATGCA
GTGCTTGTGTAGCCCAACTATCCCTATTAATCATTACGGTGATCCTAGAAACCAACGAAATAGAATCAGTCCGTCCTATTTCATTATTCCATGCTAATGTATTCAGACGTTAGCCTGCTTTAAACACTCTAATTTTTTCAAAGTAACAGTCCTGATTTCCCATCACACCAAATAAATGGCATGAAAGTTCCTCAGAAGGTAGAGATTTATCTCACCAGTACAGACAATTAAGCCTGACCAATGGGTAAACCCCGAAGTTCAACTACGAGCTTTTTAACTGCAACAACTTTAATATACGCTATTGGAGCTGGAATTACCGCGGCTGCTGGCACCAGACTTGCCCTCCAA
+
DDDDDIIIHIIIIIIIIIIIIIIIIIIIIIIIIIIIIIIIIIIIIIIIIIIIIIIIIIIIIIIIGHHHHIIIIIIHIIIIIIIIIIIIIIIIIIIIIGHIIFHHIHHIHIIIIIIIIIIIIHHIIIHIIIIHIIIIIIIIIIIIIIIIIIIIIIIIIIIIIIIIIIIIIIIIIIIIIIIIIIIIIIIIIIIIIIIIIIIIHIIHIIIHHIIIIIIIIIIIIIIIIIIIIIIIIHIIIIIIIIIIHGHIIIIIIIIIIIIIIIIIIIIIIIIIIIIIIIIIIIIIIIIIIIIIIIIIIIIIIIIIIIIIIIIIIIIIIIIIIIIIIIIIIIIIIIIIIIIIIIIDDDDD
@HISEQ:969:HM2KJBCX2:2:1102:19251:73033 2:N:0:ACTATGCA
GTGCTTGTGTAGCCCAACTATCCCTATTAATCATTACGTCAATCCTAGAAACCAACAAAATAGGATCAAACGTCCTATTTCATTATTCCATGCTAATGTATTCAAGCGTTAGCCTGCTTTAAACACTCTAATTTTTTCAAAGTAACAGTCCTGTTTCCCTGCAACACCAAATTAATGACATTACAGTTCTTCAGAAAGGAGGAACCAGCGAGACCAGTACGAACCAAAGGCACGACCAACCTGCTGATCCCGAAATTCAACTACGAGCTTTTTAACTGCAACAACTTTAATATACGCTATTGGAGCTGGAATTACCGCGGCTGCTGGCACCAGACTTGCCCTCCAA
+
0D0<@1FHEEHII1D1<CDFHGEEGI1<CHH<F@CGE?CCE=EHH11DEHHHII10CGHHCG1<CH<DF<FGG1CCGE1<11<<G1<<1@@1CG1<FHG<%GFHHHEEEHHHHIHHEHGC@H1<<DG?HHF@FCGFHF6GHIFHHFHGFHHEHBD1DHF@GEHEHHHHFCGG?HD05C@9?HFCE?DDC<<<DECGHIHHHGD@HHEEDGHH@GGIHGH?CG<<<BCD90ECFCCDDHFEHHCCBGEC/-H@CEHCIHECEHHFH?HEHHHCCC1HHHEGHEGC<1<1HHHEED<?C1HEFEHEHFEIIHHHCC?C//HG?H?@CCCGCHHCFC<D1CIIHDB@?A
@HISEQ:969:HM2KJBCX2:2:1102:7522:74181 2:N:0:ACTATGCA
GTGCTTGTGTAGCCCAACTATCCCTATTAATCATTACGGTGATCCTAGAAACCAACAAAATAGAACCATGCCGTCCTATTCTATTATTCCATGCTAATGTATTCGAGCAAAAATGCCTGCTTTAAACACTCTAATTTTTTCAAGGTAAAGGTCCTGGATCCGCAAGACACCCAATAAAGGACATCAAGTTTCTCCAGAAGGTGAGAAATCAACAGTAACAGTTCATACCCCTTAAGGCATGACCGTCACGTCAATCCCGAAATTCAACTACGAGCTTTTTAACTGCAACAACTTTAATATACGCTATTGGAGCTGGAATTACCGCGGCTGCTGGCACCAGACTTGCCCTCCAA
+
DDDDDIIIIIIIIIIIIIIIIIIIIIIIIIIIIIIIIIIIIIIIIIIIIIIIIIIIIIIIIIIIIIIIIHIIIIIIIHIIIIIIIIIIIHIIHIIIIIHIIHHIIIIIIIIIIIIIIIIIIIIIIIIIHIIIIIIIIIIIIIIIIIHIIIIIIIIIIIIIIIIIIIIIIIIIIIIIIIIIIIIIIIIIIIIIIIIIIIIIIIIIIIIIIIIIIIIIIIIIIIIIIIIIIIIIIIIIIIIIIIIIIIIIIIHGIIIIIIIIIIIIIIIIIIIIIIIIIIIIIIIIIIIIIIIIIIIIIIIIIIIIIIIIIIIIIIIIIIIIIIIIIIIIIIIIIIIIIIIIIIIIIIIIDDDDD
@HISEQ:969:HM2KJBCX2:2:1102:12682:74571 2:N:0:ACTATGCA
GTGCTTGTGTAGCCCAACTATCCCTATTAATCATTACGGTGATCCTAGAAACCAACAAAATAGAACCATGCCGTCCTATTTCATTATTCCATGCTAATATATTCAGGCGATAGCCTGCTTTAAGCACTCTAATTTTTTCAAGGTAACAGTCCTGCTTCCCCGGCGCACCAAATTAATGGCATGCTGGTTATTCAGAAGGTAGGAATCCATCACGCCAGTACAGACCCAAAAGCCCGACCGACGGATGAACCCCGAAATTCAACTACGAGCTTTTTAACTGCAACAACTTTAATATACGCTATTGGAGCTGGAATTACCGCGGCTGCTGGCACCAGACTTGCCCTCCAA
+
DDDDDHIIIIIIIIIIHIHIIIHIIIIIIIHIHIIIIIIIIIIIIIIGHIIHIIIIIIHHHEGHHIHGIIGHHHIDHHIHCHEHIIIIGHHIHHIHFHIIIHHIIIIHIIHIIIIIIIIIIIHHIIHHHIIIIHIIIHHIIIIIIIIIIIIIIIHIHIIIIIIIIIIIIIIIIIIIIIIIIIIIIIIHHHHEHIIIIIIIHIGIIIHIIHIHIIIIIIIIIIIIIIIHIIHHHIIIIIIIIIIIIHHIIHIIIIIIIIIIIIIIIIIIIIIIIHGIIIIIIIIIIIIIIIIIIIHIIIIIIIIIIIIIIIIIIIIIIIIIIIIIIIIIIIIIIIIIIIIIIIIDDDDD
@HISEQ:969:HM2KJBCX2:2:1102:18298:75046 2:N:0:ACTATGCA
GTGCTTGTGTAGCCCAACTATCCCTATTAATCATTACGTCAATCCTAGAAACCAACAAAATAGGATCGAACGTCCTATTTCATTATTCCATGCTAATGTATTCAAGCGTTAGCTTGCTTTAAACACTCTAATTTTTTCAAAGTAACAGTCCAAATTCCCCAAAACACCAAATTAATGGCATTAAGATTCATCAGGAAGGAGGAATCAGTGAGACCAGTACATACCAGAGGCATGACCAACCTACTAACCCCGAAATTCAACTACGAGCTTTTTAACTGCAACAACTTTAATATACGCTATTGGAGCTGGAATTACCGCGGCTGCTGGCACCAGACTTGCCCTCCAA
+
DDCDDIIIIIIIIIIIIIIIIIIIHIIIIIIIIIIIIIIIIIIIIIIIIIIIHHIIIIIIIIIIIIIIIIIGIIIHIIIIIIIIIIIIIIIIIIIHIIIIIHHHIIIIIIIIIIIIIIIIIIIIIHHIIIIHIIIIIIIIIIIIIIIHIIIIIIIIIIIIIIIIIIIHHHHIIIIIIIHHHIIIIIHIIIIIIIIIIIIIIIIIIIIIIIIIIIIIIIIIIIIIIIIIHIIIIIIIIIIIIIIHGIIIIIIIIIIIIIIIIIIIIIIIIIIIIIIIIIIIIIIIIIIHIIIIIIIIIIIIIIIIIIIIIIIIIIIIIIIIIIIIIIIIIIIIIIIIIIIIIDDDDD
@HISEQ:969:HM2KJBCX2:2:1102:2413:75649 2:N:0:ACTATGCA
GTGCTTGTGTAGCCCAACTATCCCTATTAATCATTACGTCAATCCTAGAAACCAACAAAATAGGATCGAACGTCCTATTTCATTATTCCATGCTAATGTATTCAAGCGTTAGCCTGCTTTAAACACTCTAATTTTTTCAAAGTAACAGTCCTGTTTCCCTGCAACACCAAATTAATGACATTACAGTTCTTCAAGAAGGAGGAATCAGTAAAGCCAGTACATACCATTGGCACGACCAACCTACTGACCCCGAAATTCAACTACGAGCTTTTTAACTGCAACAACTTTAATATACGCTATTGGAGCTGGAATTACCGCGGCTGCTGGCACCAGACTTGCCCTCCAA
+
BDDDDIIIIIIIIIIIIIIIIIIIIHIIIIIHHIIIHIIIIHIHIIIIIIIIIIIIIIIIIIHIIIIIIIIIIIIIIHIIIIIIIIIGEHIIHIIIIIHIIIHIIIIIIIIIHIIIIIIIHHHIHHHIIHIIIHIIIIIIIIIIIIIIIIIIIIIIIHIIIIIIIIHIIHHHIIIIIIIIIIIIIIIIIIIIIIIIIHIIHHIIIIIIIIIIIIIIIIIIIIIHIIIIIIIIIIHIIIIIIHHHHIIIIIIIIIIIIIIIIIIIIIHIIIIIIIHIIIIIIIIIIIIIIIIIIIIIIIIIIIIIIIIIIIIIIIIIIIIIIIIIIIIIIIIIIIIIIIIIIDDDDD
@HISEQ:969:HM2KJBCX2:2:1102:17467:73797 2:N:0:ACTATGCA
GTGCTTGTGTAGCCCAACTATCCCTATTAATCATTACGTCAATCCTAGAAACCAACAAAATAGGATCAACGTCCTATTTCATTATTCCATGCTAATGTATTCAAGCGCGAGCCTGCTTTAAACACTCTAATTTTTTCAAAGTAACAGTCCTGATTCCCCACCACACCAAATTAATGACATCATGGTTCATCAGAAGGGAGAAATCAACGACGCCAGTACGTACCGAAGGCACGACCGACGTATTGATCCCGAAATTCAACTACGAGCTTTTTAACTGCAACAACTTTAATATACGCTATTGGAGCTGGAATTACCGCGGCTGCTGGCACCAGACTTGCCCTCCAA
+
BDDDDIIIIIIHIIIIIIIIIIIIIIIIIIIIIIIIIIIIIIIIIIIIIIIIIIIIIIIIIIIIIIIIIIIHHIIHHGHIIIIIIIIHIIIIHHIIIIIFIGHIHGIIIIIIHIGIIIIHHHHIIIIII8IIHHICIIH7IIIH8HHHIHGHHG=IIIHHIHHHHEHHIGHIIIIFFIFEIIIIFFGGIIFIIHGIHGHGIIIHIIIIGHHGHIIGIIHIIGIIGIIIGIIIIIIEGIIIIHGEGGIIGIHIIHIIIIIIIIIHIIIIIIIIIIIIIIIIIIIIIHHHIIIIIIIIIIIIIIIIIIIIIIIIIIIIIIHIIIIIIIIIIIIIIIHIIIIIDCDDD
@HISEQ:969:HM2KJBCX2:2:1102:4744:75960 2:N:0:ACTATGCA
GTGCTTGTGTAGCCCAACTATCCCTATTAATCATTACGTCAATCCTAGAAACCAACAAAATAGGATCAAACGTCCTATTTCATTATTCCATGCTAATGTATTCAAGCGTTAGCCTGCTTTAAACACTCTAATTTTTTCAAAGTAACAGTCCTGTTTCCCTGCAACACCAAATTAATGACATTACAGTTCTTCAAGAAGGAGGAACCAGTAAAGCCAGTACATACCAGAGGCACGACCAACCTACTAATCCCGAAATTCAACTACGAGCTTTTTAACTGCAACAACTTTAATATACGCTATTGGAGCTGGAATTACCGCGGCTGCTGGCACCAGACTTGCCCTCCAA
+
DDDDDIIIIIIIIIIIIIIIIIIIIIIIIIIIIIIHIIIIIIIIGIIIIIIIIIIIIIIIIIHIIIIIIIIIFCGHIIHIIIIIIIIIIIHIIIIIIIIHHIIIIHIIIIIGIIIIIIIIIIIIIIIIIIIIIIIIIIIIIIIIIIIHHIIIIIIIIIIIIIIIIIIIIHIHIIIIIIIIIIIIIIIIIIIIIIIIIIIIIIIIIIIIIIIIIIIIIIIIIIIIIIIIIIIIIIIIIIHIIIHHGIIHIIIIIIIIIIIIIIIIIIIIIIIIIIIIIIIIIIIIIIIIIIIIIIIIIIIIHIIIIIIIIIIIIIIIIIIIIIIIIIIIIIIIIIIIIIIIIDDDDD
@HISEQ:969:HM2KJBCX2:2:1102:10834:76178 2:N:0:ACTATGCA
GTGCTTGTGTAGCCCAACTATCCCTATTAATCATTACGGTGATCCTAGAAACCAACAAAATAGAATCATGCCGTCCTATTTTATTATTCCATGCTAATGTATTCAAGCAAAATGCCTGCTTTAAACACTCTAATTTTTTCAAAGTAAAGGTCCTGGTTCCCCGCGACACCCAATTAAGGGCATCGCGGTTCTCCAGAAGGTGAGAAATTGACTACACCAGTTCATACCCCTTAAGGCACGACCGATGTGTCAATCCCGAAATTCAACTACGAGCTTTTTAACTGCAACAACTTTAATATACGCTATTGGAGCTGGAATTACCGCGGCTGCTGGCACCAGACTTGCCCTCCAA
+
DD0DDIIIIIIIIIIIIIIIIIIIIIHIHIIIIIIIIIIIIIIIIIIGIIHHHHIIIIIIIIHHIIIIIHGFIHDHIIIIIIIIIIHIIEHIIIIIHHHHIFHIIIIIIIIIIIIIIIIIIHHHIHIIIHIHIIIHIIIIIHHHIIIIIHIIIIIIIIIGIHIHIIIIIIIIIIIIIIIHIIIIIIIIIHIIIIIIIIIIIIIIIIIIIIIIIIIIIIIIIIIIIHIIIIIIIIIIIIIIIIIIIIIIIHHIIIIIIHIIIIIIIIIIIIIIIIIIIIIIIIIIIIIIIIIIIIIIIIIIIIIIIIIIIIIIIIIIIIIIIIIIIIIIIIIIIIIIIIIIIIIIIIIDDDDD
@HISEQ:969:HM2KJBCX2:2:1102:4059:77870 2:N:0:ACTATGCA
GTGCTTGTGTAGCCCAACTATCCCTATTAATCATTACGTCGATCCTAGAAACCAACAAAATAGAATCAAACGTCCTATTTCATTATTCCATGCTAATGTATTCAAGCGCGAGCTTGCTTTAAACACTCTAATTTTTTCAAAGTAACAGTCCTGATTTCCCATGACACCAAATTAATGACATCGTGGTTCGTCAGAAGGGAGAAACCAATAATGCTAGTACGTACAAAGTACGACCGACATATTAGTCCCGAAATTCAACTACGAGCTTTTTAACTGCAACAACTTTAATATACGCTATTGGAGCTGGAATTACCGCGGCTGCTGGCACCAGACTTGCCCTCCAA
+
DDDDDIIIIIIIIIHIHHIIIIIIIIIIIIIIIIIHIIIIIIIIIIIIIIIIIIIIIIIIIIHIIIIIIIIIIIIIHHIIIIIIIIIGEHIIHHIIIIIIIIIHIIIIIIHIIIIIIIIIIIIIIIIIIIIIIIIIIIIIIIIIIIIIIIIIIIIIIIIIIIIIHIHHIIIIHIIIIIIIIIIIIIIIIIIIIIIIIIIIHIIIHIIIIIIIIIIIIIIIIIIIIIIIIIIIIIIIIIIIHIHIIIIIIIIIIIIHHIIIIIIIIIIIIIIIIIIIIIIIIIIIHIIIIIIIIIIIIIIIIIIIIIIIIIIIIIIIIIIIIIIIIIIIIIIIIIIIIIIDDDDD
@HISEQ:969:HM2KJBCX2:2:1102:9973:78226 2:N:0:ACTATGCA
GTGCTTGTGTAGCCCACCTATCCCTATTAATCATTACGGAGCAACTAGAAACCAACAAACTAGAACCTAATATTCCTATCCTATTATTCCATAATAAACTATTCAAGCAAAAGCCCGCATTAAACACTCTAATTTTTTCAAGGTATTGGTACTGACCCCACCACACACCCAATAAAGGACACGCTGGCTCACCAGAAGGAAGACCCGACAGCAGACAGTACTCGCCAAAGACGGACCGCCCGGCCAGGCCTAAAATTCAACTACGAGCTTTTTAACTGCAACAACTTTAATATACGCTATTGGAGCTGGAATTACCGCGGCTGCTGGCACCAGACTTGCCCTCCAA
+
0<000<111<F111<110<11<1D@11<F11<F11<11<0//11<11111<11<FH1C<1111<DH1111111<DH11<111<F111<1DHH1111</<11/1<1/:1<C/D1111//:0D11111<11/1<1/11:<C11<F1</11<1/<:1/1/<E...<0DC0<C#########################F/F/B0;/0<-<00?FCE.@FFB<<<<-C1F<0.1C1?FC<F<//F<1/D1:/1HG<?IIHG1IIIIIIIIIIIIHIIIIIIIIIIIHIIIIIIIIIIHHIIIIIIIIIIIIIIIIIIIIIIIIIIIIIIIIIIIIIIIIIIIHIIIDDDDD
@HISEQ:969:HM2KJBCX2:2:1102:7858:78672 2:N:0:ACTATGCA
GTGCTTGTGTAGCCCAACTATCCCTATTAATCATTACGTCGATCCTAGAAACCAACAAAATAGAATCAAACGTCCTATTTCATTATTCCATGCTAATGTATTCAAGCGCGAGCTTGCTTTAAACACTCTAATTTTTTCAAAGTAACAGTCCTGATTTCCCGCGACACCAAATTAATGACATCGTGGTTCGTCAGAAGGGAGAAACCAATAATGCTAGTACGTACAAAGTACGACCGACATATTAGTCCCGAAATTCAACTACGAGCTTTTTAACTGCAACAACTTTAATATACGCTATTGGAGCTGGAATTACCGCGGCTGCTGGCACCAGACTTGCCCTCCAA
+
DDDDDIIIIIIIIIIIIIIIIIIIIIIIIIIIHIIIIHIIIIIIIIIIIIIIIIIIIIIIIIIIIIIIIIIIHHHHIHIIHHHIIIIIIIIIIIIIIIIIIIIIIIIIIIIIIIIIIIIIIIIIIIIIIIIIHIIIIIHHIIIIIIIIIIIIIIIIIIIIIIIIIIIIIIIIIIIIIIIIIIIIIIIHHIIIIIIIIIIIIIIIIIIIIIIIIIIIIIIIIIIIIIIIIIIIIIIIIIIIIIIIIIIIIIIIIIIIIIIIIIIIIIIIIIIIIIIIIIIIIIIIIIIIIIIIIIIIIIIIIIIIIIIIIIIIHIIIIIIIIIIIIIIIIIIIIIIIIIIDDDDD
@HISEQ:969:HM2KJBCX2:2:1102:18982:78463 2:N:0:ACTATGCA
GTGCTTGTGTAGCCCAACTATCCCTATTAATCATTACGTCAATCCTAGAAACCAACAAAATAGGATCGAACGTCCTATTTCATTATTCCATGCTAATGTATTCAAGCGTTAGCCTGCTTTAAACACTCTAATTTTTTCAAAGTAACAGTCCTGTTTCCCTGCAACACCAAATTAATGACATTACAGTTCTTCAAGAAGGAGGAATCAGTAAAGCCAGTACACACCATTGGCACGACCAACCTACTGACCCCGAAATTCAACTACGAGCTTTTTAACTGCAACAACTTTAATATACGCTATTGGAGCTGGAATTACCGCGGCTGCTGGCACCAGACTTGCCCTCCAA
+
CDDCDIIIIIIIIIIIIIIIIIIIIIIIIHIIIIHIIIIIIIIHIIGIIIIIIHIIIGICGGGHEHIIHIIIIGIIIIIIHIIIHIHIIIIHIIIIIIIIHGIIIIIIIIIHIIIIIIIIIIIIHIIIIIIIIIIIIIHHHIIIIIIIIIIIIIIIIHHIIIIIIIIIIIHHHIHIIIIIIIIIIHHHIIIIIIIIIIIIIIHHHIIIIIIIIIIIIIHIIIIIIIHIHHHIHIIIIIIIIIIHHIIIIIIIIIIIHIIIIIIIIIIIIIHIIIIIIIIIIIIIIIGIIIIIHIIIIIIHIIIIIIIIIIIIIIIIIIIIIIGIIIIIIIIIIIIIIIIIIDDDDD
@HISEQ:969:HM2KJBCX2:2:1102:10666:78943 2:N:0:ACTATGCA
GTGCTTGTGTAGCCCAACTATCCCTATTAATCATTACTTCGGTCCTAGAAACCAACAAAATAGAACCAAAGTCCTATTCTATTATTCCATGCTAATGTATTCAATGCTATATTGCCTGCTTTGAACACTCTAATTTTTTCAAGGTAAAAGTCCTGAATCCCTAATACACACCAGTGAAGGGCATACTAGATCCTCAGAAAGTATGATAGCCTGGTCAAGAGACAGTACACACCAATAAAGGCGGACCGCTCAACCGAGGACTAAAATTCAACTACGAGCTTTTTAACTGCAACAACTTTAATATACGCTATTGGAGCTGGAATTACCGCGGCTGCTGGCACCAGACTTGCCCTCCAA
+
DD@DDIIHIHIIGHHHIIIIIHIHHIIIGIIIHIIIIIIIIIIIIIIIIIIIIIIIFHIIIIGHIIGIIGHHHHHFHGEEHHIIIIHHIIHIIIIIGHIGECFHIGFIIIIIIIHIIIIIHIFIHHHHGIIHHIHHIHGIIIIIIIIIIIIIIIIIIIIIIIIIIHHHHIIIHIHIIIHIIIIIIIIHIHHIHGIIIIIIIHIIIIIIIIIIIIIIIIIIIIIIIIIIIIIIIIIIIIIIIIIIIIIIGIIIIHHFIIIIIIIIIIIIIIIHGHIIIIIHIIIIIIIIIIIIIIIIIIIIIIIIHIIIHHFHIIIIIIIIIIIIIIIIIIIIIIIIIHIIIIIIIIIIIIIIDCDDD
@HISEQ:969:HM2KJBCX2:2:1102:20312:79358 2:N:0:ACTATGCA
GTGCTTGTGTAGCCCAACTATCCCTATTAATCATTACGTCAATCCTAGAAACCAACAAAATAGGATCGAACGTCCTATTTCATTATTCCATGCTAATGTATTCAAGCGTTAGCTTGCTTTAAACACTCTAATTTTTTCAAAGTAACAGTCCAAATTCCCCGCAACACCAAATTAATGGCATTACGGATCATCAGGAAGGAGGAATCAGTAAGACCAGTACATACCAGAGGCATGACCAATCTACTAACCCCGAAATTCAACTACGAGCTTTTTAACTGCAACAACTTTAATATACGCTATTGGAGCTGGAATTACCGCGGCTGCTGGCACCAGACTTGCCCTCCAA
+
DDDDDIIIIIIIIIIIIIIIIIIIIIIIIIIIIIIIIIIIIIIIIIIIIIIIIIIIIGIIIIIFHHIIIIIIIIIIIIIGIIIIIIIIGIIIIIIIIIIIIIIIIIIIIIIIIIIIIGIIIIHIIIIHHIHIIIIIIIIIIIIIIIIIHHIIIIIIIIHIIIIIIIIIIIIIIIIIIHIIIIIIIIIIIIIIIIIIIIIHHIIIIIIIIIIIIHIIIHIIIIIIIIIIHIIIIIIIIIIIIIIHHIIIIIIIIIIIIIIIIIIIIIIIIIIIIIIIIIIIIIIIIIIIIIIIIIIIIIIIIIIIIIIIIIIIIIIIIIIIIIIIIIIIIIIIIIIIIIIIIDDDDD
@HISEQ:969:HM2KJBCX2:2:1102:14628:79516 2:N:0:ACTATGCA
GTGCTTGTGTAGCCCAACTATCCCTATTAATCATTACGTCAATCCTAGAAACCAACAAAATAGGATCAACGTCCTATTTCATTATTCCATGCTAATGTATTCAAGCGCGAGCCTGCTTTAAACACTCTAATTTTTTCAAAGTAACAGTCCTGATTCCCCGCCACACCAAATGAATGACATGATGGTTCGTCAGAAGGTAGGAACCAGTAACACCAGTACGTACCTAAGGCACGACCAACGTACTGATCCCGAAATTCAACTACGAGCTTTTTAACTGCAACAACTTTAATATACGCTATTGGAGCTGGAATTACCGCGGCTGCTGGCACCAGACTTGCCCTCCAA
+
ADDDDHHIIIHHHIIIIIIIIIIIIIIIIIIIIIHHIHHIII@FHIIHIIIHIIIIIICHHIIIIIGHIFHHHGHHHIGIIIIIIHIIIIGGHIIIHIHHIHGIIHHHIIIH@GHIIIIIIHHIHFHHHHHIIHIIIIHHGHHIIIIHIIIIIHHHHHHIHHIIIIHHIIIIHIIIHHIHIIIGIIIIHIIIIIGIIIIIIIIHGIIIIHIIHHHHHHHIIIIIIIIIIHIIIIIIIIIIIIHGIIIIHIIHIIIHIIIGHCIIIIIIHHHHHHIIIIIIIIHHIHHHIIIHGIIIHIIIIIIIIIIIIIIIIIIIIIIIIIIIIIHIIIIHIIIIIIIIDDDDD
@HISEQ:969:HM2KJBCX2:2:1102:6590:79487 2:N:0:ACTATGCA
GTGCTTGTGTAGCCCAACTATCCCTATTAATCATTACGTCAATCCTAGAAACCAACAAAATAGGATCGAACGTCCTATTTCATTATTCCATGCTAATGTATTCAAGCGTTAGCTTGCTTTAAACACTCTAATTTTTTCAAAGTAACAGTCCAAATTCCCCGCAACACCAAATTAATGGCATTACGGATCATCAGGAAGGAGGAATCAGTAAGACCAGTACATACCAGAGGCATGACCAATCTACTAACCCCGAAATTCAACTACGAGCTTTTTAACTGCAACAACTTTAATATACGCTATTGGAGCTGGAATTACCGCGGCTGCTGGCACCAGACTTGCCCTCCAA
+
DDDCDIIIIIIIIIIIIIIIIIIIIIIIIIIIIIIIIIIIIIIIIIIHIIIIIIIIIIFIIIHIFHIHIIIIIIIIIIIIIIIIIIIIIIIIIIHIIIIIIIIIIIHIIIIIIIIIIHIIIIIIHIIIIIIIIIIIIIIIIIIIIIIIIIIIIIIIIIIIIIIIIIIIIIIIGIIIIIGIIIIIIIIIIIIIIIIIIIIIHIIIIIIIIIIIHIIIHIIIIIIIIIIIIIIIIIIIIIIIIIIIHIHIIIIIIIIIIIIIIIIIIIIIIIIIIIIIIIIIIIIIIIIHIIGIHIIIIIIIIIIIIIIIIIIIIIIIIIIIIIIIIIIIIIIIIIIIIIIIIDDDDD
@HISEQ:969:HM2KJBCX2:2:1102:10100:81384 2:N:0:ACTATGCA
GTGCTTGTGTAGCCCAACTATCCCTATTAATCATTACGTCAATCCTAGAAACCAACAAAATAGGATCGAACGTCCTATTTCATTATTCCATGCTAATGTATTCAAGCGTTAGCTTGCTTTAAACACTCTAATTTTTTCAAAGTAACAGTCCAAATTCCCCGCAACACCAAATTAATGGCATTACGGCTCATCAGGAAGGAGGAATCAGTGAGACCAGTACATACCAGAGGCATGACCAACCTACTAACCCCGAAATTCAACTACGAGCTTTTTAACTGCAACAACTTTAATATACGCTATTGGAGCTGGAATTACCGCGGCTGCTGGCACCAGACTTGCCCTCCAA
+
DDDDDIIIIIIIIIIIIIIIIIIIIIIIIIIIIIIIIIIIIIIIIIIIIIIIIIIIIHHIIIHIIIIIIIIHHHIHHIHIHGIIIIIIHIIIGIEHIIIIIIIIIIIIIIIIIIIHIIIIIIIIIIIIIIIIIIIIIIIIIIIIIIIIIIIHIIIHIIIIIIIIIIIHIIIIIIIHHHIIIIIIIIIIIIIIIIIIIIIIIIIIIIIIIIIIIIIIIIIIIIIIIIIIIIIIIIIIIIHIIIIHGHGIIIIIIIIIIIIHIIHHIIIIIIIIIIHIIIIIIIIIIIIIIIIIIIIIIHIIIIIIIIIIIIIIIIIIIIIIIIIIIIIIIIIIIIIIIIIIIDDDDD
@HISEQ:969:HM2KJBCX2:2:1102:9261:81663 2:N:0:ACTATGCA
GTGCTTGTGTAGCCCAACTATCCCTATTAATCATTACGGTGATCCTAGAAACCAACGAAATAGAATCAGTCCGTCCTATTTCATTATTCCATGCTAATGTATTCAGACGATAGTCTGCTTTAAACACTCTAATTTTTTCAAAGTAACAGTCCTGATTTCCAACCACACCAAATAAATGGCATGAAAGTTCCTCAGAAGGTAGAGATCCATCTCACCAGTACAGACAATTAAGCCTGACCAATGGGTAGACCCCGAAGTTCAACTACGAGCTTTTTAACTGCAACAACTTTAATATACGCTATTGGAGCTGGAATTACCGCGGCTGCTGGCACCAGAC
+
DDDCDIIIHHHHIIIIIHIIIIIIIIIIIIIIIIHIIIIIIIHIIIIIHHHIIIIIIIHIIIIIIHIGIIIIIGHIHIIHIHIIIIHIIHIIIIIIIIIIIHIHIIIIIIIIIIIIIIIIIIIIIHIIIIIHHIIIIIIHHHIIIIIIIIIIIIIIIIIIHHIIIIIIHIIIIHIHIIGIIIIIIIIIIIIHGHIIIIIIIIIHIIIIIIIIIIIIIIIIIIIIIIIIIHIIIIHFIII<IHIIHIIIIIIIIIIIIHHIIIIIIIIIIIIIIIIIIIIIIIIIIHIHHIIIHIIIIHIHIIIIIIIIIIIIHHIIHHIIIIIIIIIIIIIIDDDDD
@HISEQ:969:HM2KJBCX2:2:1102:12333:82142 2:N:0:ACTATGCA
GTGCTTGTGTAGCCCAACTATCCCTATTAATCATTACATCGATCCTAGAAACCAACAAAATAGAATCTGATGTCCTATTTCATTATTCCATGCTAATGTATTCAAGCGTAAGCTTGCTTTAAACACTCTAATTTTTTCAAGGTAACAGTCCTAATTCCCCATAACATCAAATAAATGACATTATGGTTCTTTAGAAGGTGAGAACCAATAAAACCAGTACATACCAAGGCATGACCGATTCCTTGATCCCGAAATTCAACTACGAGCTTTTTAACTGCAACAACTTTAATATACGCTATTGGAGCTGGAATTACCGCGGCTGCTGGCACCAGACTTGCCCTCCAA
+
DDDDDHIIIIIIHEHIIIIHIIIIIIIIIHIIIIIIGHHIIIIGCHHHHEHHFEHHIHIFHFHEHHIIHHH1GHIHFEHHGHHIIIIHHHIHEHIIHIIIIHIIHIIIIIIIIIIIIIIHHHHHHHIHIIIIIHIIIIIIIIIIIIIIHEIIIIIHIIIIIHHHHIIIIIIIIIIIIIIIIIIIIIIIIIIIIIIIIIIIIIIIIHIIIIIIIIIIIIIHIIIIIIIIIIIIIIIIIIIIIIHDIIIIIIIIIIIIIIIIIIIIIIHIIIIIHHIIIIIIIIIIIIIIIIIIIIHHIIIIIIIIIIIIIIIIIIIIIIIIIIIIIIIIIIIIIIIIIIIIDDDDD
@HISEQ:969:HM2KJBCX2:2:1102:1276:83273 2:N:0:ACTATGCA
GTGCTTGTGTAGCCCAACTATCCCTATTAATCATTACGTCAATCCTAGAAACCAACAAAATAGGATCAAACGTCCTATTTCATTATTCCATGCTAATGTATTCAAGCGTTAGCCTGCTTTAAACACTCTAATTTTTTCAAAGTAACAGTCCTGTTTCCCTGCAACACCAAATTAATGACATTACAGTTCTTCAAGAAGGAGGAACCAGTAAAGCCAGTACATACCAGAGGCACGACCAACCTACTAATCCCGAAATTCAACTACGAGCTTTTTAACTGCAACAACTTTAATATACGCTATTGGAGCTGGAATTACCGCGGCTGCTGGCACCAGACTTGCCCTCCAA
+
B@DDDHHIHGHHHEHHHIHIIIHIIIIHHHCFGHIIICHHHHIIHHHIIIIIHHIIHHGIIHHIIHIIHII0DGHHCEHEHHHIGIIGHIGHHHIIHIIIHGHHHHHHHGHHIIHHIHHHHFGHIHIIHIIHHHIHEFDEGHHEHHHGCGHHHHGHHIHHHHIHEHHEEH?GHHHIIIGIHIHHHIHHIIHFGCHCII:HIIHHHHIHHIIHHCEGIIHHFHHHHI<CIHHIIIIIHECFHIHHDIHIIIHIHHHGIIHHIIIIIIHHHHFIHEHIHHCIHHHHIHIHIIIIIIHHIHHCFHHHGHHHIIIIHHGHEIIIIIIIHIIIIIHHIHIHHGCIIDDBD@
@HISEQ:969:HM2KJBCX2:2:1102:6189:84197 2:N:0:ACTATGCA
GTGCTTGTGTAGCCCAACTATCCCTATTAATCATTACGGTGGTCCTAAAACCAACAAAATAGAACCAACGTCCTATTCTATTATTCCATGCTAATCTATTCAAGCAAATGCCCGCTTTAAACACTCTAATTTTTTCAAGGTAATGGTCCTGGTTCCCCGACACACCCAATAAAGGGCATCCCGGCTCACCAGAAGGATAGACCCGACGACAGAACAGTACTCGCCAAAGACGGACCATCCGGCCAGGCCTAAAATTCAACTACGAGCTTTTTAACTGCAACAACTTTAATATACGCTATTGGAGCTGGAATTACCGCGGCTGCTGGCACCAGACTTGCCCTCCAA
+
ADDDDHIIHIHI?CC@GHHHHHIGIIHIHFIHCFHHHHHIII0<C1DHHHHHHHHHIIGCG@?HHHHFGHEHIIHIIIEHHFHHIIIC?1GHHHHIIHIIIIIIIIIIIIGIIIIHIHIIIIIIHHIIIIHIHHHHF1IIIHHHHIHHHHIHHEIIIIIIIIIIIIIIIIGIIIIHHHCHHIHIIIIIIIIIIIIIHHIIIIIIIIIIIIIIIIIIIIHIGIIIIHHHIHIHGHIHIIIIIIIIIIIIIIIIIIHIIGIIIIIIIIHIIIIIIHIIIIIIHIIIIIGIIIIHIIIHHIGHIIIIIIIIHIIIIIIIIIIIIIIIIIIIIIIIHIIIIIIIDDDDD
@HISEQ:969:HM2KJBCX2:2:1102:2571:85216 2:N:0:ACTATGCA
GTGCTTGTGTAGCCCAACTATCCCTATTAATCATTACGGCGGTCCTATAACCAACAAAATAGAACCGCACGTCCTATTCTATTATTCCATGCTAACGTATTCGAGCAAAGGCCTGCTTTGAACACTCTAATTTTTTCAAAGTAAAAGTCCTGGTCCCCAACACACCCAGTGAAGGGCATGCGGTTCTCCAGAAGAGAAGGCCCGGCCGGACAAGTGCACGCGGTGAGGCGGACCTGCCAGCCAGGCCAAAGGTTCAACTACGAGCTTTTTAACTGCAACAACTTTAATATACGCTATTGGAGCTGGAATTACCGCGGCTGCTGGCACCAGACTTGCCCTCCAA
+
BDDDDIIIIIIIIIIIIIIIIIIIIIIIHHHHHHIHIHIIIIHHIHIHGIIHHHHIHEHHHHIIIHIIIIIIIGHIIIHIIIIIIIHHHHHEHIIIIIHIIIIIIIIIIIIIIHIIIIIIIIIIIIIIIIIIIIHIIIIHIIIIIIIIIIIIIIIHHHEIHHIIIIIIIIIIIIIIIIIHGIHIIIIIIIIIIIIIHIIIIIIIIIIIIIIIIIIIIIIIIIIIIIIIIIIIIIIIIIIIIHIIIHIIIIIIIIIIIIIIIIIIIHIIIIIIIIIIIIIIIIIIIIIIIIIHIIIIIIIIIIIIIIIIIIIIIIIIIIIIIIIIIIIIIIIIIIIIIIDDDDD
@HISEQ:969:HM2KJBCX2:2:1102:17897:85160 2:N:0:ACTATGCA
GTGCTTGTGTAGCCCAACTATCCCTATTAATCATTACGTCGATCCTAGAAACCAACAAAATAGAATCAAACGTCCTATTTCATTATTCCATGCTAATGTATTCAAGCGTAAGCCTGCTTTAAACACTCTAATTTTTTCAAAGTAACAGTCCTGATTCCCCACGACACCAAATTAATGACATCGCGGTTCTTCAGAAGGTAGGAACCAATAATGCCAGTGCGTACCGAAGCACGACCAACAATTTGATCCCGAAATTCAACTACGAGCTTTTTAACTGCAACAACTTTAATATACGCTATTGGAGCTGGAATTACCGCGGCTGCTGGCACCAGACTTGCCCTCCAA
+
DDDADIIIIIIHIHIIIIIIIIIIIIIIIIIIHIIIIHHIIIIIIIIIIIHIIIHIIIHIIIHIIIIIIIIIHCHHHIIIIIIIIIIIIIIHIIIIHIIIIIIIIIIIIIHHFIIIIIIIIIIIIHIHHIIIIIIIIIIIHIIIIIIIIIIIHIIIIIIIIIIIIIIIHIHIIIIIIIIIHHHIIIIIIIIIIIIIIIIIIIIIIIIIIIGIIIHIIIHIIIIIIIIHIHIIIIIIHIIIIIIIIIIIIIIIIIIIIIIIIHIGIGHIIIIIIHIIIIIIIIHHIHIIIIIHIIIIIIGIIIIIHIIIIIIIIIIIIIIIIIIIIIIIIIIIIIIIIIIIDDDDD
@HISEQ:969:HM2KJBCX2:2:1102:4618:85835 2:N:0:ACTATGCA
GTGCTTGTGTAGCCCAACTATCCCTATTAATCATTACGTCAATCCTAGAAACCAACAAAATAGGATCGAACGTCCTATTTCATTATTCCATGCTAATGTATTCAAGCGTTAGCCTGCTTTAAACACTCTAATTTTTTCAAAGTAACAGTCCTGTTTCCCTGCAACACCAAATTAATGACATTACAGTTCTTCAGAAAGGAGGAATCAGCGAAGCCAGTACATACCAGTGGCACGACCAACCTGCTGACCCCGAAATTCAACTACGAGCTTTTTAACTGCAACAACTTTAATATACGCTATTGGAGCTGGAATTACCGCGACTGCTGGCACCAGACTTGCCCTCCAA
+
BDDADHHHIIIHHIIIIIIIIHIIIIIIIIHGHHHIHIIHIIIIIIHIIHIHIIIIHFHIIIIIIIIIIHIIIIIIIIIIIIIIIIIIIHIIIHHHHIHIIHHHGHIHEFHHHHHIIIIHHHIIIIIIIIIIIIIHIIIIHFHIIHIIIIHIIIHIIHHHHHGIHGHHHHFHHHHHGFIIIIHHIIIHIGIHHIIIIIIGIHIHIIIIIHIIHIIHIIIIIHHHIHEHGIIIIIIHHIIIIHHHGIIIHIIHIIIHHCGIHIHIIIIHHIHIIHHHIHHEHGHHHHIIIIIIHIIIIIIIIIHIIIIIIHIIHIHDIHIHIIIIIHIIHIIIIHIHIIIIIDDDDD
@HISEQ:969:HM2KJBCX2:2:1102:7885:85575 2:N:0:ACTATGCA
GTGCTTGTGTAGCCCAACTATCCCTATTAATCATTACGTCAATCCTAGAAACCAACAAAATAGGATCGAACGTCCTATTTCATTATTCCATGCTAATGTATTCAAGCGTTAGCCTGCTTTAAACACTCTAATTTTTTCAAAGTAACAGTCCTGTTTCCCTGCAACACCAAATTAATGACATTACAGTTCTTCAAGAAGGAGGAATCAGTAAAGCCAGTACATACCATTGGCACGACCAACCTACTGACCCCGAAATTCAACTACGAGCTTTTTAACTGCAACAACTTTAATATACGCTATTGGAGCTGGAATTACCGCGGCTGCTGGCACCAGACTTGCCCTCCAA
+
DDD?DHIIIIIIIIIHIIIHIIIHIGIIIIIHHIIIGHHIIIIIIIIIGHIIIIIHHIIGHIIIIIIHGIHIHHHIIIIHGIHIIIIIIIIGIHIIIIIIIIIIHIIIIIIIIIIIIIIIIIIIIIIIHIIIHHII/IIIIIIIIIIIIIIIHIIIIIIIIIHIIIIIIIIIIIHIIIIIIIIIIIIIIIHHFIIIIIIIIIIIIHII#IIIIIHIIIIIIIIIIIHIIIIHHIIIIIHIHHGGHIHIIIIIIIIIIIIIIIIIIIIIIHIIIIHIIIIIIIIIHHIIIIIIIIIIIIIHHIIIIIIIIIIHIIHIIIIIIHIIIIIIIIIIIIIIIIHHIDDDDD
@HISEQ:969:HM2KJBCX2:2:1102:17214:86179 2:N:0:ACTATGCA
GTGCTTGTGTAGCCCAACTATCCCTATTAATCATTACGTCGATCCTAGAAACCAACAAAATAGAATCAAACGTCCTATTTCGTTATTCCATGCTAATGTATTCAAGCGTGAGCCTGCTTTAAACACTCTAATTTTTTCAAAGTAACAGTCCTGATTCCCCATGACACCAAATTAATGACATCATGGTTCGTCAGAAGGTAGGAATCAATAATACCAGTACGTACAATAGCACGACCAATAAATTGATCCCGAAATTCAACTACGAGCTTTTTAACTGCAACAACTTTAATATACGCTATTGGAGCTGGAATTACCGCGGCTGCTGGCACCAGACTTGCCCTCCAA
+
BDDDDIHIIIIIIIIIIIHIIIIIIIIIIIIIIIIHIIIIIHIIIIIHIIIIIIIIHIIHIIIIIIIIHIIIIIIIIIIIIIIIIIIIIIIIHIIIIIIIIIIIIIIIIIIHIIIIIIIIIIIIIIIIIIIIIIIIIIIIIIIIIIIIIIIIHHIIIIIIIIIIIIIIIIIIIIIIIIIIIIIIIIHIIIIIIIIIIIIIIIIIIIIIIIIIIIIIIIIIIIIIIIIIIIIIIIIIIIIIIIIIIIIIIIIIIIIIIIIIIIIIIIIIIIIIIIIIIIIIIIIIIHIIIIIIIIIIIIIIIIIIIIIIIIIIIIIIIIIIIIIIIIIIIIIIIIIIIIIIDDDDD
@HISEQ:969:HM2KJBCX2:2:1102:5654:86459 2:N:0:ACTATGCA
GTGCTTGTGTAGCCCAACTATCCCTATTAATCATTACGGTGATCCTAGAAACCAACAAAATAGAACCATGCCGTCCTATTTTATTATTCCATGCTAATCTATTCAAGCACTAGCTTGCTTTAAGCACTCTAATTTTTTCAAGGTAATAGCTCTGCTTCCCCAACGCACCAAATTAATGGCATGAAGGTTATTCAGAAGGTAAGAATCCATCAAATCAGTACGAACAATGAAGCCCGACCGATAGACAGATTCCGAAATTCAACTACGAGCTTTTTAACTGCAACAACTTTAATATACGCTATTGGAGCTGGAATTACCGCGGCTGCTGGCACCAGACTTGCCCTCCAA
+
BDDDDIIIIIIIIIIHIIIIIIIIIHIHIIGHIIIGHIIHIIIIIIHGHI@GHIIIIIHEGHHIIIIIIEHHIHHHIIIHIIIHHGIHHHGHHHHIIIIIIHHIIIIIIHIIIIIIIIIIIIIIIIIIIHIIIIIIIIIHHIHGIHIIIIIIGIHHHHHHIIIIHIIIIIIIIHIHGIIHIIIIIHIIIIHIHHIIIIIIIIIIHHIIIGIIIHIIHIIIIIIIIIIHHIIHCIIIIIHIIHIIHHHIIIIIIIIIHIIGIIIIHIIIHGFCIHHHIIIIIIHIHHIIIIIHIIIIIIHIGHHIHGIHIIIIIIIIIIIIIIIIIIIIIIIIIIIIHIIIIHIDDDDD
@HISEQ:969:HM2KJBCX2:2:1102:13342:86021 2:N:0:ACTATGCA
GTGCTTGTGTAGCCCAACTATCCCTATTAATCATTACGGTGGTCCTAGACCAACAAAATAGAACCAACGTCCTATTCTATTATTCCATGCTAATCTATTCAAGCAAAAGCCCGCTTTAAACACTCTAATTTTTTCAAGGTAATGGTCCTGGTTCCCCGACACACCCAATAAAGGGCATACCGGCTCACCAGAAGGATAGACCCGACAGCAGAACAGTACTCGCCAGAGACGGACCGTCCGGTCAGGCCTAAAATTCAACTACGAGCTTTTTAACTGCAACAACTTTAATATACGCTATTGGAGCTGGAATTACCGCGGCTGCTGGCACCAGACTTGCCCTCCAA
+
DDDBDIIIIIIIIIIIIIIIIIIIIIIIIIIIIIIIGHIHICHIIIIIIIEGHHHHIIHIHIIIIIIHIIIHE1DFEHHHGHIHHHHEFHHHHIIIHHHHHGFHHIIHHHHHHHIIIHHB?HECHIIGIIIIIHHHGIIIIIHIIGIIHHHIHHHHHGHIHHHGIIIIIIIIIHIIIIIIIHHIGHIHIIIIIIHHIIIIIHIHIIIIIIIIIIIHHHHHIIIIIIIIIIIIIIIHHIIHIIHIIIIIIIIIIIIIHIHIIIIIIIIIIIIIIIIIIIIIIHHIIIIIIIIIIIIHHFGIIIIIIIIIIIIIIIIIIIIIIIIIIIIIIIIIIIIIIIIDDDDD
@HISEQ:969:HM2KJBCX2:2:1102:6166:87778 2:N:0:ACTATGCA
GTGCTTGTGTAGCCCACTATCCCTATTAATCATTACGTCAATCCTAGAAACCAACAAAATAGGCTCGAACGTCCTATTTCATTATTCCATGCTAATGTATTCAAGCGTTAGCCTGCTTTAAACACTCTAATTTTTTCAAAGTAACAGTCCTGTTTCCCTGCAACACCAAATTAATGACATTACAGTTCTTCAAGAAGGAGGAATCAGTAAAGCCAGTACACACCATTGGCACGACCAACCTACTGACCCCGAAATTCAACTACGAGCTTTTTAACTGCAACAACTTTAATATACGCTATTGGAGCTGGAATTACCGCGGCTGCTGGCACCAGACTTGCCCTCCAA
+
<<DDB?C<CH1<1<@D<DG@EHHHFED<CGHE@G<<DCG0<?@@G11<111F?FG?EEEG111111C/1<CH1E0C<1<FFGHG1C1C<@@F11<FC?G@1@EHEHHB<F<1EH?IHCG@HHHGFCHEGBD<D?EHHHEF@GFHHHIHGHFHHGC<EFCDECF@D@D<C0C4@C4GDH@F;HGCIHHHIIHDDC<?E@DC@HG.?IIHHF>@EGFHIIDHD<EECHG<EHHDGCHED<C:D1CD=HCHCCCHIH?HEHHHHDEIGHHH?HIHD<?HCIIHIIHFIHED1@EHHE1E@HD@@HFHEHCHCG@CE<HD<HF@HHHFIHCGEIIHFCEHHECC0D@D0
@HISEQ:969:HM2KJBCX2:2:1102:2343:88254 2:N:0:ACTATGCA
GTGCTTGTGTAGCCCAACTATCCCTATTAATCATTACGGTGGTCCTAGACCAACAAAATAGAACCAACGTCCTATTTTATTATTCCATGCTAATCTATTCAAGCAAAAGCCCGCTTTAAACACTCTAATTTTTTCAAGGTAATGGTCCTGGTTCCCACGGCACACGCGATAAAAGAACGTGCCGGTTCACCAGAAGGTAAGACCCGACACAGAACAGTACTCGCCAAAGACGGACCGCCCGGCCAGGCCTAAAATTCAACTACGAGCTTTTTAACTGCAACAACTTTAATATACGCTATTGGAGCTGGAATTACCGCGGCTGCTGGCACCAGACTTGCCCTCCAA
+
DDDDDIIIIIIIIIIIIIIIIIIIIIIIIIIIIIIIIHIIIIIIIIIIIIGHIIIIIIIIIIHIIIIIIIIIIHHIIIIIIIIIIHHHIIIIIIIIHIIIIHIIIIIIIHIIIIIIIIIIIIIIHHIHIIIIHIHHIHGHIIIHIIIHIIIIIHIIIIIIHIIIIIIIIHIIIIIIIIIHIIIIIIIIIIIIIHIHGIIHHHIIIIIIIIIIIIIIIIIHHIIIIIIIIIIIGHGIIIIIIHIIIIIIIIIIIHIIIIIHIHIHHGHHIIIIIIIIIIHHIIHIIIIIIIIHIIIHHHEGIIIIIIIIIIIIIHIHIIIIGIIIIHIIIIIIIIHIIIIHDDDDD
@HISEQ:969:HM2KJBCX2:2:1102:10468:88002 2:N:0:ACTATGCA
GTGCTTGTGTAGCCCAACTATCCCTATTAATCATTACGTCAATCCTAGAAACCAACAAAATAGGATCGAACGTCCTATTTCATTATTCCATGCTAATGTATTCAAGCGTTAGCCTGCTTTAAACACTCTAATTTTTTCAAAGTAACAGTCCTGTTTCCCTGCAACACCAAATTAATGACATTACAGTTCTTCAGAAAGGAGGAATCAGCGAAGCCAGTGCATACCAGTGGCACGACCAACCTGCTGACCCCGAAATTCAACTACGAGCTTTTTAACTGCAACAACTTTAATATACGCTATTGGAGCTGGAATTACCGCGGCTGCTGGCACCAGACTTGCCCTCCAA
+
DDDCDIIIIIIIIIIHHIIIIIHIIIIIIIIIIIIIIIIIIIIIGIIIIIIHIIIIFFHIHIHIIGIHGIHHIHIIGIHIIIIIIIIIIIHIIHFHIHHIIIIIIHHHHIIHIIHIIIIIIHIIIIIIIIHHHICHHHIHIIIIIIIIIIHIIIIIIIIIIIIIIIIIIHHHHIIIIIIIIIIIIIIIIIIIIIHGIIHHIIIIHIIIIIIIIIIIIIIIIIIIIIIIIIIIIIIIIIIIIIIHHIIIIIHIIIIIIIIIIIIHIIIHIIIIIIHIIIIIIIIIIIHGIIIIIIIIIIIIIIIIHIIIIIIIIIIIIIIIIIIIIIIHIIIIIIIIIIIIIDDDDD
@HISEQ:969:HM2KJBCX2:2:1102:9982:88326 2:N:0:ACTATGCA
GTGCTTGTGTAGCCCAACTATCCCTATTAATCATTACGTCAATCCTAGAAACCAACAAAATAGGATCGAACGTCCTATTTCATTATTCCATGCTAATGTATTCAAGCGTTAGCTTGCTTTAAACACTCTAATTTTTTCAAAGTAACAGTCCAAATTCCCCGCAACACCAAATTAATGGCATTACGGATCATCAGGAAGGAGGAATCAGTGAGACCAGTACATACCAGAGGCATGACCAACCTACTAACCCCGAAATTCAACTACGAGCTTTTTAACTGCAACAACTTTAATATACGCTATTGGAGCTGGAATTACCGCGGCTGCTGGCACCAGACTTGCCCTCCAA
+
DDDDDIIIIIIIIIIIIIIIIIIIIIIIIIIIIIIIIIIIIIIIIIIIHIIIIIIIIIHHIIIIIIIIIIGIHHIIIIIIIIIIGIIIHIIHHFHIIIIIFIIHIIIIIIIIIIIIIIIIHIIIIIIIIHIIIIIIIIIIIIIHIHIIIIIIIIIIIIGHIHIHIIIIIIHIIIHHHIIIHIHHIIIIIHIIIIIIIIIIIIIIIIIIIIIIIIIIIIIIIIIIHIIIIGHIIIIIIIIIIIHIFHFHIHIIIIIIHIHIHHCIIIIIIIIIGHHIIIIIIIIIIHHIIIIIIIIIIIIIHHIIIIIIIIIIIIHIIIIIIIIIIIIIIIIIIIIIIIIIIDDDDD
@HISEQ:969:HM2KJBCX2:2:1102:20337:87335 2:N:0:ACTATGCA
GTGCTTGTGTAGACCAACTATCCCTATTAATCATTACGTCGATCCTAGAAACCAACAAAATAGAATCAAACGTCCTATTTCATTATTCCATGCTAATGTATTCAAGCTCGAGCTTGCTTTAAACACTCTAATTTTTTCAAAGTAACAGTCCTGATTTCCCGCGACACCAAATTAATGACATCGTGGTTCGTCAGAAGGGAGAAACCAATAATGCTAGTACGTACAAAGTACGACCGACATATTAGTCCCGAAATTCAACTACGAGCTTTTTAACTGCAACAACTTTAATATACGCTATTGGAGCTGGAATTACCGCGGCTGCTGGCACCAGACTTGCCCTCCAA
+
DDDDDIIIIIIIIIIGIIHIIIIIIIIIIIIIIIIIIIIIIIIIHHIGIIIIIGIIIHHIIIHHIHIIHIHHHIIIIIIIIIHIIHIIIIIGIHIGHIIHHFGHHHGHIIIHIHIGHHHHGEHHIIIIIIGHIHIIIIHHHHIIHHIHHHHHHIIHHFEIHHHIIIHEHIIIHHGHHHHHHIHIHIIHHHFIIIHHIHEIIIIIIHHHHIHIIHHIIHIIHHIIIIIIIIIIIIIIIIIIIIIIIHDHGGIIIIIGIIIIIIIIIIIIIIIIHHHIIIIIIIIHIHIIIIIIIIIIIIIIIIIHIIIIIIIIIHIHHIIIIIIHIIIIIIIIIIHIIIHADBDA
@HISEQ:969:HM2KJBCX2:2:1102:11887:88726 2:N:0:ACTATGCA
GTGCTTGTGTAGCCCAACTATCCCTATTAATCATTACGGTGATCCTAGAAACCAACAAAATAGAACCATGCCGTCCTATTCTATTATTCCATGCTAATGTATTCGAGCAAAAATGCCTGCTTTAAACACTCTAATTTTTTCAAGGTAAAGGTCCTGGATCCGCAAGACACCCAATAAAGGACATCAAGTTTCTCCAGAAGGTGAGAAATCAACTGTAACAGTTCATACCCCTTAAGGCATGACCATCACGTCAATCCCGAAATTCAACTACGAGCTTTTTAACTGCAACAACTTTAATATACGCTATTGGAGCTGGAATTACCGCGGCTGCTGGCACCAGACTTGCCCTCCAA
+
DDDCDHGIIHIIIIHHHIIHHIIIIIIIIIIIIIIIIIIIIIIIIIIIIIIIIIIIIIIIIIHIIIIIFHEHHHHHHIFHHHIIIIIIIIIHHIIHIEHHHCGEIIIIHIIIHHHHIIIHHHIIIIIHHIIIIHHIIIIIIIIIIIIIIIHHHIIIIIIIIIIIHIIIIIIIIIHIIIIIIIIIIIIIIIIIIIIIIHIIIIIIIIHHIIIIIIIIIIIIIIIIIIHIIIGIIIHGIIIIIIIIIIIIIHHCIIIIHIIIIIIIIIIIIIIIIIIIIIIIIIIIIHIIIIIIIIIIIIIIIIIIIIIIIIIIIIIIIIIIIIIIIIIIIHIIIIIIIIIIIIIIIIIIDDDDA
@HISEQ:969:HM2KJBCX2:2:1102:14830:88609 2:N:0:ACTATGCA
GTGCTTGTGTAGCCCAACTATCCCTATTAATCATTACGTCAATCCTAGAAACCAACAAAATAGGATCAACGTCCTATTTCATTATTCCATGCTAATGTATTCAAGCGCGAGCCTGCTTTAAACACTCTAATTTTTTCAAAGTAACAGTCCTGATTCCCCACCACACCAAATTAATGACATGATGGTTCGTCAGAAGGTAGGAATCAGTAACACCAGTACGTACCGAAGGCACGACCAGCGTACTAATCCCGAAATTCAACTACGAGCTTTTTAACTGCAACAACTTTAATATACGCTATTGGAGCTGGAATTACCGCGGCTGCTGGCACCAGACTTGCCCTCCAA
+
DBDCCIIIIIIIGE?HEEHIEHHIIIIIHHIHIHHIIEGHHHIHHFHIIIIEHGHHHHIGHHHHFEHHHIHIEHHIGHHHIIIHIIHIHIH?HHIIIIIIHIHHIHIIHHHHHIHHIIHIHHIHHIHIIIIIIHHHGFGIIHIIIIHHIIIIIIG?<HHFIIIHHHHHEHHIIHHHIIIIIHIHDHIIIIIIIIHIIHIHHHHHIHHHIHIIHIIIHHIIIIIIIIIIIIHIIIIIHHIIIHHHHGHIIIIIHHD?IHHHHHHHIHFIIHIGIHIIHIIIHHGHE@HHHHHHHIIIHIIHHHIIIIIIIIIIIIIIIHHIIIIIIIIIIIIIIIIIHIIIDCCDD
@HISEQ:969:HM2KJBCX2:2:1102:11718:88940 2:N:0:ACTATGCA
GTGCTTGTGTAGCCCAACTATCCCTATTAATCATTACGTCGATCCTAGAAACCAACAAAATAGAATCAAACGTCCTATTTCATTATTCCATGCTAATGTATTCAAGCGTGAGCCTGCTTTAAACACTCTAATTTTTTCAAAGTAACAGTCCTGATTCCCCACAACACCAAATAAATGACATCATGGTTCGTCAGAAGGGAGAAACCAACAATGCCAGTACGTACCTAGGCACGACCGACATGATGGTCCCGAAATTCAACTACGAGCTTTTTAACTGCAGCAACTTTAATATACGCTATTGGAGCTGGAATTACCGCGGCTGCTGGCACCAGACTTGCCCTCCAA
+
?DD?DHIIIIHIFHIIIIIHEHIIIHIHIIHHHIIIIIIHD<HGHIFHHHIHHHIIIIIGIIEHHCHHIIHGGGHGIGHHHIH@DFFHHH1CC@HIIIIIHHEGHHGIHHHHHEHHHHFHGHIIIIIHHIHHHFGHHHHIHHIHIIIEHIIIIIIHFEHHIIHGIIIGHIHHIIHEFHHIIHHHHHHIHIIIIIIIIIIIIIIIIIIIHHHHIIIIIIIIIIIIIIHIHHHIHHHG=HGIHHHHIIIIHIIIIHIHEHEHIHIHGHGHHHGIIIIIIIHHIIIHIIIIIIIIIIIHIHIIIIIIIIIIGIIHIIIIHIHHIIHIIHGIIIIIHIIIHIIIDDDDD
@HISEQ:969:HM2KJBCX2:2:1102:10177:89394 2:N:0:ACTATGCA
GTGCTTGTGTAGCCCAACTATCCCTATTAATCATTACGTCGATCCTAGAAACCAACAAAATAGAATCAAACGTCCTATTTCGTTATTCCATGCTAATGTATTCAAGCGTGAGCCTGCTTTAAACACTCTAATTTTTTCAAAGTAACAGTCCTGATTCCCCATGACACCAAATTAATGACATCATGGTTCGTCAGAAGGTAGGAATCAATAATACCAGTACGTACAATAGCACGACCAATAAATTGATCCCGAAATTCAACTACGAGCTTTTTAACTGCAACAACTTTAATATACGCTATTGGAGCTGGAATTACCGCGGCTGCTGGCACCAGACTTGCCCTCCAA
+
DDDCDIIIIIIIIIIIIIIIIIIIIIIIIIIIIIIIIIIIIIIIIIIIIIIHHIIIIIIIIIIIIIIIHHIEHIIIHIHIIIIIIIIHIIIHHHHHIIHIIIIIIIIIIIIIIIIIHHHIIGIIIIIIIIHHIHHIIIIIIIIIIIIIIIIIIIIIIIIIIIIIIIIIIIIIIIIIIHIIIIHIIIIIIIIIIIIIIIIIIIIIIHIIIIIIIIIIIIHHIIIIIIIIIIIIIIIHHIIIHIIHIHIIIIIIIIIIIIHIGIIIIHHIIIIIIIGIIIIIIIHIHHIIIIIIIIIIIIIIIIIIIIIIIIIIIIGIIIIIIIIIIIIIIIIIIHIIIIIIDDDDD
@HISEQ:969:HM2KJBCX2:2:1102:13738:90023 2:N:0:ACTATGCA
GTGCTTGTGTAGCCCAACTATCCCTATTAATCATTACGGTGATCCTAGAAACCAACAAAATAGAACCATGCCGTCCTATTCTATTATTCCATGCTAATGTATTCGAGCAAAAATGCCTGCTTTAAACACTCTAATTTTTTCAAGGTAAAGGTCCTGGATCCGCAAGACACCCAATTAAGGACATCAAGTTTCTCCAGAAGGTGAGAAATCAACAGCGACAGTTCATACCCCTTAAGGCATGACCATCACGTCAATCCCGAGATTCAACTACGAGCTTTTTAACTGCAACAACTTTAATATACGCTATTGGAGCTGGAATTACCGCGGCTGCTGGCACCAGACTTGCCCTCCAA
+
DDDDDIIIIIIHIIIIIIIIIIIIIIIIIIIIIHIIIIIIIIIHHIIIIIIIHIIIIIIHIIHIIHIIIIHHIHIIIIHIIIIIIIIIFHHHGIIIIIIIIEHHHIHIIHHIIHIIIIIIIIHIIIIIIIIIIIIIIHHIIIIIIIHIIIIIIIIIIIIIIIIIIIIIHIIIIIHIHIIIIIIIIIIIIIIIIIIIIIIIIIIIIIIIIIIIIIIIIIIIIIIIIIIIIIIIIIIIIIIIIIIIIIHIIIIHIIIIIIIIIIIIIIIIIIIIIIIIIIIIIIIIIIIIIIIHIIIIIIIIIIIIIIIIIIIIIIIIIIIIIIIIIIIIIIIIIIIIIIIIIIIIIIIIDDDDD
@HISEQ:969:HM2KJBCX2:2:1102:17592:90377 2:N:0:ACTATGCA
GTGCTTGTGTAGCCCAACTATCCCTATTAATCATTACGGTGATCCTAGAAACCAACAAAATAGAACCATGCCGTCCTATTCTATTATTCCATGCTAATGTATTCGAGCAAAAATGCCTGCTTTAAACACTCTAATTTTTTCAAGGTAAAGGTCCTGGATCCGCAAGACACCCAATTAAGGACATCAAGTTTCTCCAGAAGGTGAGAAATCAACAGCGACAGTTCATACCCCTTAAGGCACGACCATCACGTCAATCCCGAAATTCAACTACGAGCTTTTTAACTGCAACAACTTTAATATACGCTATTGGAGCTGGAATTACCGCGGCTGCTGGCACCAGACTTGCCCTCCAA
+
DDDDDIIIHIIIIIIIIIIIIIIIIIIIIIIIIIIIIIIIIIIIIIIHIIIHIIIIIHIHIIHHHIIIIIIHIIIIIIIIIIHHIIIIHIHHHIIIGIIHHGHHIIIIIIIIHHIIIIIIIIIIIIIIIIIIIHIIIIIIHIIIHIIIIIHGIIIIHHEIIIIIIIHIHIIHIIIIIIIIIIIIIIIIIIIIIIIIIIIHHIIIIIIIIHIIIHIIIIIIIIIIHIIIIHIIIIIIIIIIIIIIIIIHIIIHIHHIIIIIIIIIIIIIIIIIIIIIIIIIIIIHIIIIIHIIIIHIIIIIIIIIIIIIIIIHIIIIIIIHIIIIIIIIIIIIIIIIIIIIIIIIIIIIDDDDD
@HISEQ:969:HM2KJBCX2:2:1102:7413:90919 2:N:0:ACTATGCA
GTGCTTGTGTAGCCCAACTATCCCTATTAATCATTACGTCAATCCTAGAAACCAACAAAATAGGATCGAACGTCCTATTTCATTATTCCATGCTAATGTATTCAAGCGTTAGCTTGCTTTAAACACTCTAATTTTTTCAAAGTAACAGTCCAAATTCCCCAAAACACCAAATTAATGGCATTAAGGTTCATCAGGAAGGAGGAATCAGTGAGACCAGTACATACCAGAGGCATGACCAACCTACTAACCCCGAAATTCAACTACGAGCTTTTTAACTGCAACAACTTTAATATACGCTATTGGAGCTGGAATTACCGCGGCTGCTGGCACCAGACTTGCCCTCCAA
+
DDDDDHIIIIIIIIIIIIIIIIIIIIIIIHIIIIIIIIIHIGHHIIIHIIIIIIIIIIIIIIGIIIIIIIIIHHHIIIIIIIIIHIIIIIGIGIIHIIIIHIIHHHIIIIIIIIIIIHHHIHIGIIIHIIIIIHIHIIIHIIIIIIIHHIHIHIHIIIIIIGIIHHHHHHHHIIIHHIIIIIIHIIIIIIIIIIIIIIIIIIIIIIIIIIIIHIHIIIIIIIIIIIIIIIIIIIIIIIHIIHHHFHFIIIIIIIIIIIIIIHHHIHIIIIIIIIIIIIIIIIIIIIIIIIIIIIIIIIIIIIIIIIIIIIIIIIIIIIIIIIIIIIIIIIIIIIIIIIIIIDDDDD
@HISEQ:969:HM2KJBCX2:2:1102:14291:90781 2:N:0:ACTATGCA
GTGCTTGTGTAGCCCAACTATCCCTATTAATCATTACGTCGATCCTAGAAACCAACAAAATAGAATCAAACGTCCTATTTCATTATTCCACGCTAATGTATTCAAGCGTGCGCCTACTTTAAACACTCTAATTTTTTCAAAGTAACAGTCCTGATTCCCCACGACACCAAATTAATGACATCGTGGTTCTTCAGAAGGTAGGAACCAATAATGCCAGTGCGTACCGAAGCATGACCGACAATTTGATCCCGAAATTCAACTACGAACTTTTTAACTGCAACAACTTTAATATACGCTATTAGAGCTGGAATTACCGCAGCTGCTGGCACCAGACTTGCCCTCCAA
+
CDDDCIIIIIIIHIIIICHIHIIIHIGIHIIIGHHIHHHIIIHIIIHIIHIHHHIIHHGIHHHGGHHEHFGHIHFHIIIIIIIHIHIE1GF0EHDHHHGIIHFHHDG=ED@HIHHIHHHHH<6BDGCAFCFHHHHGGGHHHIHEH?FHGFHHH?ECH@C7CCCHEHI?/HFHHHFHC<DG?<CF/EFE@CFGGFG?DEHFCBEFHHHHFGGFA1<CFIHHEC@0CHIGHHG@C</@@G@=HHC<ECEH<@CF@1GHHHIHF<111H@DD1?EHC1H?F1D<1CEHHFD<10HDCEGIFIHFHG@CHECCD@CE<<11G@C?D<<C1<<CC1D<EHG=CHHD0<00
@HISEQ:969:HM2KJBCX2:2:1102:8575:91333 2:N:0:ACTATGCA
GTGCTTGTGTAGCCCAACTATCCCTATTAATCATTACATCGATCCTAGAAACCAACAAAATAGAATCTGATGTCCTATTTCATTATTCCATGCTAATGTATTCAAGCGTAAGCTTGCTTTAAACACTCTAATTTTTTCAAGGTAACAGTCCTAATTCCCCATAACATCAAATAAATGACATTATGGTTCTTTAGAAGGTGAGAACCAATAAAACCAGTACATACCAAGGCATGACCGATTCCTTGATCCCGAAATTCAACTACGAGCTTTTTAACTGCAACAACTTTAATATACGCTATTGGAGCTGGAATTACCGCGGCTGCTGGCACCAGACTTGCCCTCCAA
+
ADDDDIIIIIIGHHHIIIIIIEHGIIIIIIIIGHIHIIIGHIIIFHIIIGIIIGHIHHIIIIIIIIIIIIIIIIHIGHIIIIIIIIICGEHHHHIIIHIHIHCHHEHGHIIIIIGHIIIIIHHIIIHIIHHHHHHHHGHFHHIIIIHIIIIIIIIIIHIHIIHHEFHGHIIIIHIHIHIHHHHIHHHHIHIIIHGIIIHGHHFIIHIIHHHHFIIIIIIIIIIIHIIIHIIIIGHFIHIHHFGHIIIIGIIHIIHIHIHHHHIIHHIIIIIIHHIIIIIHIIHHHIIHIIIHHIIHIIGIIIGIIIIIIHEHIIIHIIIIIIIIIIIIIIIIIHGIHIIICDDDD
@HISEQ:969:HM2KJBCX2:2:1102:16213:91371 2:N:0:ACTATGCA
GTGCTTGTGTAGCCCAACTATCCCTATTAATCATTACGGTGATCCTAGAAACCAACAAAATAGAACCATGCCGTCCTATTCTATTATTCCATGCTAATGTATTCGAGCAAAAATGCCTGCTTTAAACACCCTAATTTTTTCAAGGTAAAGGTCCTGGATCCGCAAGACACCCAATTAAGGACATCAAGTTTCTCCAGAAGGTGAGAAATCAACAGCGACAGTTCATACCCCTTAAGGCATGACCATCACGTCAATCCCGAAATTCAACTACGAGCTTTTTAACTGCAACAACTTTAATATACGCTATTGGAGCTGGAATTACCGCGGCTGCTGGCACCAGACTTGCCCTCCAA
+
DDDDDHHHHHHGHHEHHIIIHIIHHIIHI1CFHIIIHI=FEHHHHGHHFHHIIIGCHHHEG?@FH<CG@?GHII<HHHHIIIHHIIIIHHHCHIIIGHGHHH@GHHHHHIIIIIIIGHFEHFGCHHHFE0GFHHGHGEIHIIIIIHHHIIIIIIHFEHHGHHHIHFHIIHHHIHEFHHGHIIIIIIHEGIHIHIIIHIIHIIIHHIIIIIIIHIIIIIIIIHGIIIIIIIIIHIHIIIIIIIIIIHIIIIHHIHHHHHHIIIIHIIHHFIIIIIHIIHHIIIIIIIIIIIIIIHHIIIHIIIIHGHEHIHGIIIHHIHGIIIIIIIIIIIIIIHHIHIIIIHHHHDIHDDDDB
@HISEQ:969:HM2KJBCX2:2:1102:11747:91464 2:N:0:ACTATGCA
GTGCTTGTGTAGCCCAACTATCCCTATTAATCATTACGGTGATCCTAGAAACCAACAAAATAGAACCATGCCGTCCTATTCTATTATTCCATGCTAATGTATTCGAGCAAAATGCCTGCTTTAAACACTCTAATTTTTTCAAGGTAAAGGTCCTGGTTCCACATGACACCCAATTAAGGACATCATGCTTCTCCAGAAGGTGAGAAATCAACTGCGACAGTTCATACCCCTTAAGGCACGACCATCACGTCAATCCCGAAATTCAACTACGAGCTTTTTAACTGCAACAACTTTAATATACGCTATTGGAGCTGGAATTACCGCGGCTGCTGGCACCAGACTTGCCCTCCAA
+
DDDDDIIIGIIHIIIIIHIIIIIIIIIIGIIIIIIIIHIIIIGIIGHIIIIIIIIIIIIIIIHIIHIIIFHIGIIHIIHIIHIGHIHIIIHIEEHIIIIHIHHHIIEHHIIIIHIIHIIHIIIIIIIIIIIHHIIIIIIHHIIHHHIIIIHGHIIIIIIIIIIIIIIIIIIIIIIIIIGIIIIIIHIIIIIIIIIIIIIHIIIIIIIIIHHIIIIIIIIIIIIIIIIIIHHIIIIIIIIIHIIIHHHIIHHIIIIIIIIIIIIIIIIIHIIIIHHIIIHIIIIIIIIIIIIIIIIIIIIIIIIIIIIIIIIIIIIIIIHIHIIIIIIIIIIIIIIIIIIIIIIIIIIDDDDD
@HISEQ:969:HM2KJBCX2:2:1102:3419:91839 2:N:0:ACTATGCA
GTGCTTGTGTAGCCCAACTATCCCTATTAATCATTACGTCAATCCTAGAAACCAACAAAATAGGATCGAACGTCCTATTTCATTATTCCATGCTAATGTATTCAAGCGTTAGCTTGCTTTAAACACTCTAATTTTTTCAAAGTAACAGTCCAAATTCCCCGCAACACCAAATTAATGGCATTACGGATCATCAGGAAGGAGGAATCAGTGAGACCAGTACATACCAGAGGCATGACCAATCTACTAACCCCGAAATTCAACTACGAGCTTTTTAACTGCAACAACTTTAATATACGCTATTGGAGCTGGAATTACCGCGGCTGCTGGCACCAGACTTGCCCTCCAA
+
DDDDDHHIIIIIIIHIIIIIIIHHIIIIHIIHFHHHIHHHHEHHEIIIHHIHHIIIIIEHHIHHHIHGIIHIIFHHFHIIGIIIIIIH@CHHEHEHIIIIIHHHHIHIIIIIHHIIHIIHHHHHHIHIHHHHHIIIHIIIIIHIIIHHHHHIHHEGIIIHHIIHHHHHIIIIIIIIIIIIIIIHIIIIIIIIIIIGHHHIIIIIIHIHIHIIIIIIIIIIIIHIIIIHFHIIHFIIIIIIIIIHGIIIIIHIHIHGIIFIIIIIIIIIHIIIIHIIIIIIIIIIIIIIIIIIIIIIIIIIIIIIIIIIIHIIHIHIIIIIIIIIFIIIIIIIIIIIIIIIHBDDDD
@HISEQ:969:HM2KJBCX2:2:1102:5683:91980 2:N:0:ACTATGCA
GTGCTTGTGTAGCCCAACTATCCCTATTAATCATTACGTCGATCCTAGAAACCAACAAAATAGAATCAAACGTCCTATTTCATTATTCCATGCTAATGTATTCAAGCGCGAGCTTGCTTTAAACACTCTAATTTTTTCAAAGTAACAGTCCTGATTTCCCGCGACACCAAATTAATGACATCGTGGTTCGTCAGAAGGGAGAAACCAATAATGCTAGTACGTACAAAGTACGACCGACATATTAGTCCCGAAATTCAACTACGAGCTTTTTAACTGCAACAACTTTAATATACGCTATTGGAGCTGGAATTACCGCGGCTGCTGGCACCAGACTTGCCCTCCAA
+
DDDCDIIIIIIIHIIIIIIIIIIIIGIIIIIIIIIIIIIIIIIHHIEHHHIIIIHIIIIHIHHHIIIIIIIIIIIIIIIIIIIIHIIIIIIIIIIIIIIIIHIIIIHIIIIIIIIIIIIIIIIIIIIIIIIIIIIIIIIIIIIIIIIIIIIIIIIIHIHIIIIIIIIIIIIIIIIIIIIIIIIIIIIIIIIIIIIIIIIIIIIIIIIIIIIIIIIIIIIIIIIIIIIIIIIIIIIIIIIIHIIIIIIIIIIIIIIIIIIIIIIIIIIIIIIIIIIIIIIIIIIIIIIIIIIIIIIIIIIIIIIIIIIIIIIIIIIIIIIIIIIIIIIIIIIIIIIIIIIDDDDD
@HISEQ:969:HM2KJBCX2:2:1102:20284:91092 2:N:0:ACTATGCA
GTGCTTGTGTAGCCCAACTATCCCTATTAATCATTACTTAAGTCCTGAAAACCAACAAAATAGGACCCAAGTCCTAACTTATTATTCCATGCTAATGTATTCATAACTCACGCCTGCTTTAAACACTCTAATTTTTTCAAAGTAAAAGTTCTGGATTGTGAACCCAACCCAGTAAAGGGCAGGAACATTCTCCAGAAAGATGGCAAGCGCGCATCGGCACTCACACACGAAACCGTGGCGGGCCAAGCGCACTATACCAGAAATCCAACTACGAGCTTTTTAACTGCAACAACTTTAATATACGCTATTGGAGCTGGAATTACCGCGGCTGCTGGCACCAGACTTGCCCTCCAA
+
<DD0<FG<CHF<FCFEGHHI11DG<<DEF@GHEI@EGCHIEHHG@GHHICHCCE<CECHHIIH?EFHCHH1DFGHHIH@?CHHGHCEEH@DGHEG1<CFHH<D1EGHCIIHDH1<GFC6@EFGGHGIHGH<IHGGF@HHHHHHHHGIHHFHGFHGGHIHHEGEHIC@GHFCIHIIHHHIIIFIHIHIEEEHHCIIHIIHIIIHHIIHIHIHHHHCHHIIHHEGGHHIIIIIIIHHCIIIIIHEHHHFIHFG1CHIIGIHFHHHHHEHCHGIIHHHHIHGHHHHIHIIIH?HHEHEHHHFCCDDHHCHIIHGEHHEHHIIHHECGIIIIEIHHHIIIIIIHHGGCHGCHIDBDDD
@HISEQ:969:HM2KJBCX2:2:1102:7061:91337 2:N:0:ACTATGCA
GTGCTTGTGTAGCCCAACTATCCCTATTAATCATTACGGTGATCCTAGAAACCAACAAAATAGAACCATGCCGTCCTATTCTATTATTCCATGCTAATGTATTCGAGCAAAAATGCCTGCTTTAAACACTCTAATTTTTTCAAGGTAAAGGTCCTGGATCCGCAAGACACCCAATTAAGGACATCAAGTTTCTCCAGAAGGTGAGAAATCAACAGCGACAGTTCATACCCCTTAAGGCATGACCATCACGTCAATCCCGAAATTCAACTACGAGCTTTTTAACTGCAACAACTTTAATATACGCTATTGGAGCTGGAATTACCGCGGCTGCTGGCACCAGACTTGCCCTCCAA
+
DDADDIIIIIIIIIIIIGHIIIIIIIHIIIIIIIIIIIGIIIIIIIIFHHHHHHIIHFHIIICHIIIIIIHIHHIIIIHIIIIIIHGIIHHCGHIIHHHHIEHHIIIIHHIIIIIIIIIHHHHHIHHHIHGIIIHHIIHIIIIIIIIHIIIIHIIIIIIIHGIIIIIHIIHHIIIIHIIIIIIIHIIIIIHIIHIIHIHIIIIGIIIIIIGIIIIIIIIIHIIIHIIHIIIIIIIIIIIIIIIIIIIHIHHFHIIIIIIIIIIIIIIIIHGHHHIIIIIIIIHIIIIIIIIIIIIIGIIIIIIIIIIIIIIIHIIIIIIIIIIIIIIIIIIIIIIIIIIIIIIIIIIIDDDDD
@HISEQ:969:HM2KJBCX2:2:1102:5295:92311 2:N:0:ACTATGCA
GTGCTTGTGTAGCCCAACTATCCCTATTAATCATTACGTCGATCCTAGAAACCAACAAAATAGAATCAAACGTCCTATTTCATTATTCCATGCTAATGTATTCAAGCGCGAGCTTGCTTTAAACACTCTAATTTTTTCAAAGTAACAGTCCTGATTTCCCATGACACCAAATTAATGACATCGTGGTTCGTCAGAAGGGAGAAACCAATAATGCTAGTACGTACAAAGTACGACCGACATATTAGTCCCGAAATTCAACTACGAGCTTTTTAACTGCAACAACTTTAATATACGCTATTGGAGCTGGAATTACCGCGGCTGCTGGCACCAGACTTGCCCTCCAA
+
B@DDDHIIIIHI@HHIIHIIIIIHHHEHIHHHHIIHGEEHIIIGEHIHGHHIFFIIHIIHIIIIHHIIIIHIHHHIIIIIGIIIGHHHIIIHIHIIIHHIIFHHIIIIIHIHIIIHHHIIIHIHGHEFHIIHHHHHHHIIIIHHHIIIIIHHHHEHHHHHHIIIIIHHHHHHHHHIHEIHHHIHIIHHFIIFIIHIIHGFHHHIFHIIIIIIIIHIIIIIIIHIIHHIIIIIFHHIIIHHGHIIIIIIIHIHIIIIIIIIIIIIIIIIIIIHIGIIIIIHIHIHIIIIHIIIIIIIIHHHIHIIHIIIHHIIIIIIIIHIIIIIIHIIIIHHHHHIIIIDDDDC
@HISEQ:969:HM2KJBCX2:2:1102:18590:93159 2:N:0:ACTATGCA
GTGCTTGTGTAGCCCAACTATCCCTATTAATCATTACGTCAATCCTAGAAACCAACAAAATAGGATCGAACGTCCTATTTCATTATTCCATGCTAATGTATTCAAGCGTTAGCCTGCTTTAAACACTCTAATTTTTTCAAAGTAACAGTCCTGTTTCCCTGCAACACCAAATTAATGACATTACAGTTCTTCAAGAAGGAGGAATCAGTAAAGCCAGTACATACCATAGGCACGACCAACCTACTGACCCCGAAATTCAACTACGAGCTTTTTAACTGCAACAACTTTAATATACGCTATTGGAGCTGGAATTACCGCGGCTGCTGGCACCAGACTTGCCCTCCAA
+
DDDCDIIIIIIIIIIIIIHIIIIIIIIIIIIIIIIIIIIIIIIIIIIIGIIIIIIIIIIHIIIHHHGHIIGIIIFHIIIHIHIIIIIIIIIIIIIHIIIIIIIIIIIIHIIIIIIIIHHIHHIHIIIHIIIIIIIIIIIIIIIIIIIIIIIIIIIIIIIHFIHIIIIIIIIIIIIIIIIIIIIIIIIIIIIIIIIIIHIIIIIHIIIIIIIIIHIIIIIIIIIIIIIIIIIIIIIIIIIIIIIIHIIIHIIIHIIIIIIHIGIIIIIIIIIIIIIIIIIIIIHIIIIIIIIIIIIIIIIIHIIIIIIIIIIIIIIIIIIIIIIIIIIHIIIIIIIIIIIIIDDDDD
@HISEQ:969:HM2KJBCX2:2:1102:17053:93210 2:N:0:ACTATGCA
GTGCTTGTGTAGCCCAACTATCCCTATTAATCATTACGTCAATCCAAGAAACCAACAAAATAGGATCAAACGTCCTATTTCATTATTCCATGCTAATGTATTCAAGCGTTAGCCTGCTTTAAACACTCTAATTTTTTCAAAGTAACAGTCCTGTTTCCCTGCAACACCAAATTAATGACATTACAGTTCTTCAAGAAGGAGGAATCAGTAAAGCCAGTACATACCAGAGGCACGACCAACCTACTGACCCCGAAATTCAACTACGAGCTTTTTAACTGCAACAACTTTAATATACGCTATTGGAGCTGGAATTACCGCGGCTGCTGGCACCAGACTTGCCCTCCAA
+
DB@D@<C<<<CHECCCEH@C<<CFHH1<DGH@FH@CFE<<CECDF1<<1<<F<@GHEFFEGG1<1FGEEFCG1<D@GH?1D1<F?1D1D1<1<DC@HEEC@@DEFCCHHEGHHEHHFF1HGD@@FFF<?HIEHGF@HB<DFDHHFGCC1DDHHE;<1HEHHGH@DFCH?GHCGH<<<<CFCC<@CF<<<@CDCG<FHH?HHIIFCHHG@GGFC?HHHGC@GHHFF1HFEECCHHEDED5FG1AFB@F/C/GGCCC1G<1D1CF0C1@<<<D1D<11<<C1HHHD<<<<<CHCD<<C1@C1CCD1F1CIH@HC<C?<C?HG?HC<<F@1CHHFC<CCCEHGC@@@DB
@HISEQ:969:HM2KJBCX2:2:1102:11886:94424 2:N:0:ACTATGCA
GTGCTTGTGTAGCCCAACTATCCCTATTAATCATTACGTCGATCCTAGAAACCAACAAAATAGAATCAAACGTCCTATTTCGTTATTCCATGCTAATGTATTCAAGCGTGAGCCTGCTTTAAACACTCTAATTTTTTCAAAGTAACAGTCCTGATTCCCCATGACACCAAATTAATGACATCATGGTTCGTCAGAAGGTAGGAATCAATAATACCAGTACGTACAATAGCACGACCAATAAATTGATCCCGAAATTCAACTACGAGCTTTTTAACTGCAACAACTTTAATATACGCTATTGGAGCTGGAATTACCGCGGCTGCTGGCACCAGACTTGCCCTCCAA
+
DDDCDHIIIIIIIIIIIIIIIIIIIIIIIIIIIIIIIIIIIIHIIIIIIIIIIIIIIIIIIIIIIIIIFHIHHHIIIIHIIIIIIIIIIIIIIIIIHIHIIIIIIIHIIGIHHIIHIIIIIIIIIIIIIIIIIIIIIIIIIIIIIIIIIIIIIIIIIIIIIIIIIIIIIIIIIIIIIIIIIIIIIIIIIIIIIHIIIIIIIIIIIIIIIIIIHIGIIIIIIIIIIIIIIIIIIIIIIIIIIIIHIIIIIHIIIHIIIIIIIIIIIIIIIIIIHIHIIIIIIHIIHIIIIIIIIIIIIIIIIIIIIIIIIIIIIIIIIIIIIHIIIIIIIIIIIIIIIIIIDDDDD
@HISEQ:969:HM2KJBCX2:2:1102:1886:94375 2:N:0:ACTATGCA
GTGCTTGTGTAGCCCAACTATCCCTATTAATCATTACGTCAATCCTAGAAACCAACAAAATAGGATCAACGTCCTATTTCATTATTCCATGCTAATGTATTCAAGCGCGAGCCTGCTTTAAACACTCTAATTTTTTCAAAGTAACAGTCCTGATTCCCCACCACACCAAATTAATGACATGATGGTTCGTCAGAAGGTAGAAATCAGTAACACCAGTACGTACCGAAGGCACGACCAGCGTACTAATCCCGAAATTCAACTACGAGCTTTTTAACTGCAACAACTTTAATATACGCTATTGGAGCTGGAATTACCGCGGCTGCTGGCACCAGACTTGCCCTCCAA
+
@DDDDIIIIIIHIIIIIIIIIGHIIIIIIHHIIIIIIIIIIIIIIIHFHIHHHHIIIIIIIIEHHIGHIHFHIIIIIHIHIIIIHIHIGHEHEHHIIHHHIIIIGIIIHHIHIIIHHHHHHHHHIHHHHIIIIIIIHIIIIHIHHHIHGHGGEHHIIIHIIIIIIIIIIHIHHIGHGIIHHIIIIIIIHIHHIIIHIIHIIIHIIIHHFIIIIHIIIIIIIIIIIIHIIIHIIIIIIIIIIIHHIHIGIIIIIIGIIIHIHHGIIIIIIIIIIHIIIIIIIIIIHHIIIIIIHIIIIIIIIIIIIIIIIIIIIIIIIIIIIIIIIIIIIIHIIIIIIIIIDDDDD
@HISEQ:969:HM2KJBCX2:2:1102:19775:94264 2:N:0:ACTATGCA
GTGCTTGTGTAGCCCAACTATCCCTATTAATCATTACGTCAATCCTAGAAACCAACAAAATAGGATCGAACGTCCTATTTCATTATTCCATGCTAATGTATTCAAGCGTTAGCCTGCTTTAAACACTCTAATTTTTTCAAAGTAACAGTCCTGTTTCCCTGCAACACCAAATTAATGACATTACAGTTCTTCAAGAAGGAGGAATCAGTAAAGCCAGTACATACCATTGGCACGACCAACCTACTGACCCCGAAATTCAACTACGAGCTTTTTAACTGCAACAACTTTAATATACGCTATTGGAGCTGGAATTACCGCGGCTGCTGGCACCAGACTTGCCCTCCAA
+
DDDDDIIIIIIIIIIIIIIIIIIIIIIIIIIIIIIIIIIIIIIIIHIIIIIIIIIIIIIIHHHHHIIHIIIIIIIIIIIIIIIIIIIIIIIIIIIIHIIIIHHIIIIIIIIIIIIIIIIIIHIHIIIIIHHIIIIIIIIIIIIIIIIIIIIIIIIIIIIIIIIIIIIIIIIIIIIIIIIIIIIIIIIIIIIIIIIIIIIIIIIIIIIIIIIIIIIIIIIIIIIIIIIIIIIIIIIIIIHIIIIHHIIIIIIIIIIIIIIIIIIIIIIIIIIIIIHIIHIIIIIIHHIIIIIIIIIIIIIHIIIIIIIIIIIIIIIIIIIIIIIIHIIIIIIIIIIIIHIIIDDDDD
@HISEQ:969:HM2KJBCX2:2:1102:8982:94286 2:N:0:ACTATGCA
GTGCTTGTGTAGCCCAACTATCCCTATTAATCATTACGTCGATCCTAGAAACCAACAAAATAGAATCAAACGTCCTATTTCGTTATTCCATGCTAATGTATTCAAGCGTGAGCCTGCTTTAAACACTCTAATTTTTTCAAAGTAACAGTCCTGATTCCCCATGACACCAAATTAATGACATCATGGTTCGTCAGAAGGTAGGAATCAATAATACCAGTACGTACAATAGCACGACCAATAAATTGATCCCGAAATTCAACTACGAGCTTTTTAACTGCAACAACTTTAATATACGCTATTGGAGCTGGAATTACCGCGGCTGCTGGCACCAGACATGCCCTCCAA
+
DDDDDIIIIIIIIIIIIIIIIIIIIIIIIIIIIIIIIIIIIIIIIHIIIIHIIIIHIIIHHIIHIIIHHHIHIHHIIIIIFIIIIIHHIIIIHIIIIIIIIHIIIHIHIIIIIIIIHIIIIIIIIIIHIIIIIIIHIIIIHIIIIIIIIIIIIIIHIHIIIIIIHIIIIIIIIIIIIIIIIIIIIIIIIIIIIIIIIIIIIIIIIIIIIIIIIIIIIIIIIIIIIIIIIIIIIIIIIIIIIIIGIIIIIIIIIIIIIIIIIIIIIIIIIIIIIIIIIIIIIIIIIIIIIIIIIIIIIIIIIIIIIIIIIIIIIIIIIIIIIIIIIIIIIIIIIIIIIIIIDDDDD
@HISEQ:969:HM2KJBCX2:2:1102:7971:93717 2:N:0:ACTATGCA
GTGCTTGTGTAGCCCAACTATCCCTATTAATCATTACGGTGATCCTAGAAACCAACAAAATAGAACCATGCCGTCCTATTCTATTATTCCATGCTAATGTATTCGAGCAAAAATGCCTGCTTTAAACACTCTAATTTTTTCAAGGTAAAGGTCCTGGATCCGCAAGACACCCAATAAAGGACATCAAGTTTCTCCAGAAGGTGAGAAATCAACTGCAACAGTTCATACCCCTTAAGGCATGACCATCACGTCAATCCCGAAATTCAACTACGAGCTTTTTAACTGCAACAACTTTAATATACGCTATTGGAGCTGGAATTACCGCGGCTGCTGGCACCAGACTTGCCCTCCAA
+
DDADDIIIIIIIIHIIIIIIIIIIHIIIIIIGIHIIIIIIIIIIHIIIIIIHHFHIIIIGHIH?HHIEHIIHIHHDHIIHIIIIIIIIHHIIIIIIHHHHIHHIHIIIIIIIIIIIHHIIIIHHHIHIHIHIHIIIIIIIIHHHIIIHGEGIIIIIGHHHIIHIIHHFIIIIIIIIIIIIIIIIIIIIIIIIIIIIIHIIIIIIIIIIIIIIIIIIIIIIIIHIIIIIIIIIIIIHGIIIIHIHIHHHIIHHIIIIIHGIIIIIIIIIIIIIIIIIIIIIIHIIIIIIIIIIIGIIIIIGIIIIHIIGIIIIIIIIIIIIIIIIIIIIIIIIIIIIIIIIIIIIIIIIDDDDD
@HISEQ:969:HM2KJBCX2:2:1102:4788:94432 2:N:0:ACTATGCA
GTGCTTGTGTAGCCCAACTATCCCTATAATCATTACGGTGATCCTAGAAACCAACGAAATAGAATCAGTCCGTCCTATTTCATTATTCCATGCTAATGTATTCAGACGATAGTCTGCTTTAAACACTCTAATTTTTTCAAAGTAACAGTCCTGATTTCCAACCACACCAAATAAATGGCATGAAAGTTCCTCAGAAGGTAGAGATCCATCTCACCAGTACAGACAATTAAGCCTGACCAATGGGTAGACCCCGAAGTTCAACTACGAGCTTTTTAACTGCAACAACTTTAATATACGCTATTGGAGCTGGAATTACCGCGGCTGCTGGCACCAGACTTGCCCTCCAA
+
DDDDDHHIIIIIIIIIIIIIIIIIIIIIIIIIIHIIIHIIIIIIIIIIIIIIIIIIHIIIIIIIIIIIIIGIHIIIIIHIIIIIIIIIIIIIIHIIIIIIIIIIHIHIIHHIIIIIIIIIIIHIIHHHIHIIIHIIIIHHHHIIIIIIIHIIIIIIIIIIIIIIIIIIIIIIHIIIIIIIIIIHIIIIHIIIIIIIIIIIIIIIIIIHIHHIIHIIIIIIIIIIIIIIIIIIIIIIIIIIIIHHHHIIIIIIIIIIIIIIIIIIIIIIIIIIIIIIIIIIIIIIIIIIIIIIIIIIIIIIIIIIIIIIIIIIIIIIIIIIIIIIIIIIIIIIIIIIIIIIIIDDDDD
@HISEQ:969:HM2KJBCX2:2:1102:19441:94736 2:N:0:ACTATGCA
GTGCTTGTGTAGCCCAACTATCCCTATTAATCATTACGTCAATCCTAGAAACCAACAAAATAGGATCAACGTCCTATTTCATTATTCCATGCTAATGTATTCAAGCGCGAGCCTGCTTTAAACACTCTAATTTTTTCAAAGTAACAGTCCTGATTCCCCACCACACCAAATTAATGACATGATGGTTCGTCAGAAGGTAGAAATCAGTAACACCAGTACGTACCGAAGGCACGACCAGCGTACTAATCCCGAAATTCAACTACGAGCTTTTTAACTGCAACAACTTTAATATACGCTATTGGAGCTGGAATTACCGCGGCTGCTGGCACCAGACTTGCCCTCCAA
+
ADDDDCCCHHHHIHIHIIIIIGIIIIHIIIHEHHIIHHHIIIIHIIIIGIGEEHHIHIIIIIEHFHHHGHE@?EHIIFHEHHHHHHHFHHFHHIHIIHIHIIIIHIIIIIIIIIHHHIIHHHHIIIHHIHIIHIIIIHHHIHIHIHHIIIIHGHIIIHIIIIHHHIHIHHHHIIHIGIIIIIHGIHIIIHHIHIIHIIHIIHIIIHIIIHIIIIIIIIIIIIIIIIHIHHIIIIIIIIIIIIHGIHIIIIIIIIIIHIHIIHIIIIIIHIIIIIIIIIIIIIIIIIIIHIIHIIIIIIIHHIIIIIIHIIIIIIIIIIIIIIIIIIIIIIIIIHIIIIIIDDDDD
@HISEQ:969:HM2KJBCX2:2:1102:21216:94805 2:N:0:ACTATGCA
GTGCTTGTGTAGCCCAACTATCCCTATTAATCATTACGGCGGTCCTAGAAACCAACAAAATAGAACCGCGCGTCCTATTCTATTATTCCATGCTAATGTATCCGAGCAAAGGCCTGCTTTGAACACTCTAATTTTCTCAAAGTAAAAGTCCTGGTTCCCCGACACGGCCAGTGAAGGCCATGCGGCTCCCCAGAAGGAAAGGCCCGGCCGGACCAGTGCACGCGGTGAGGCGGACCGGCCAGCCAGGCCCAAGGTTCAACTACGAGCTTTTTAACTGCAACAACTTTAATATACGCTATTGGAGCTGGAATTACCGCGGCTGCTGGCACCAGACTTGCCCTCCAA
+
@DDCCHIGEGHHHHEEGHHFGHH@CFCHHIFFHCEHHHDHHHDHCHHHHHEHHHHCGFHHCGFHIEHHHDEH/</0DDCCCFCHGHHIGH<@G@CH@G@<><EGH@EHHHF@HCHGFGCH@GF?FHEGHHI@HFFHFHHHHHHIGIHHFHHEHH=@HHHGHDHHIHFHFHF?HHIHIIGHHDDHHHCHHIHIIHGIHGFCHHHHGIIIIHHFIF?IIIIHDHEIIGIIIIHIIHIHIHIHHHHFIIIIIIIIIIIIIIIIIIHHHIIIIHHEFHEIIHHIHHFHGIIHIIHIHIIIIHIIIIIIIIIIIIIIIIIIIIIIIIIHIIGIIIIHHIIIIIIIDDBB@
@HISEQ:969:HM2KJBCX2:2:1102:19210:94836 2:N:0:ACTATGCA
GTGCTTGTGTAGCCCAACTATCCCTATTAATCATTACGGTGATCCTAGAAACCAACAAAATAGAACCATGCCGTCCTATTCTATTATTCCATACTAATGTATTCGAGCAAAAATGCCTGCTTTAAACACTCTAATTTTTTCAAGGTAAAGGTCCTGGATCCGCAAGACACCCAATTAAGGACATCAAGTTTCTCCAGAAGGTGAGAAATCAACAGCAACAGTTCATACCCCTTAAGGCACGACCATTACGTCAATCCCGAAATTCAACTACGAGCTTTTTAACTGCAACAACTTTAATATACGCTATTGGAGCTGGAATTACCGCGGCTGCTGGCACCAGACTTGCCCTCCAA
+
?DDDDHHIIIIIIIHHIIIGIHIIIHIIIIIIIIIIIGIHIIIIGHHIHIGCEHIHIHHIIIHIIIIEHHIHHHHIIIHHIHIHHIIIGEHE1<CHIHHEHCCHHHIIIIIIIHIIHHEHHIHHHHHIIIHFHIHEHHHIHHHHIIIIIIIHHIHFHHGIIIHIIIIIHHHIIIHHHHIIIHIIIIHFIHHIHIIIIIIHHFHIIIIIIHIIIIIIIHIIIIIHIIHHIIHEIHG$IIIIIIIIIIIIHIHGIIIIIIIIIIIIIIIIIHIIIIHIIIIIHGIIIGIIIHIIIIIIIIIHIIIIIIHHHIIIIIIIIIIIIIIHIIIIIIIIIIIIHIIIIIIIIIIIDDBBD
@HISEQ:969:HM2KJBCX2:2:1102:19867:94683 2:N:0:ACTATGCA
GTGCTTGTGTAGCCCAACTATCCCTATTAATCATTACGTCAATCCTAGAAACCAACAAAATAGGACGTTGATCCTATTTCATTATTCCATGCTAATGTATTCAAGCGCGAGCCTGCTTTAAACACTCTAATTTTTTCAAAGTAACAGTCCTGATTCCCCGCCACACCAAATTAATGACATGATGGTTCGTCAGAAGGTAGGAATCAGTAACACCAGTACGTACCGAAGGCACAACCAACGTACTAATCCCGAAATTCAACTACGAGCTTTTTAACTGCAACAACTTTAATATACGCTATTGGAGCTGGAATTACCGCGGCTGCGGCACCAGACTTGCCCTCCAA
+
DBDDDIIIIIIIIIIHIIIIIIIIIIIIIIIIIIIIIIIIHIIIIIIIHIIIIIIIGHHIHHHIHIIIIIIHIIIIIIIHIIIIIIIIIIIIIIIIIIGHIHHHIIIIIGIIGHIIIIIIHHIHCHIIIHHIHIIIIIHHIIIIIIIIHHHIIIIHHHIIHHHIII?HHHIIIHIHHIIIIIIIHIIHIHHIIIHHHHIIIIHIIIHIIHIIIHHFHHIGHHIHIIIHHHIGIIIHIIIHHFHHHIIHHHGIIIIIIIHG=HHIHIIIHEIIIHHHGHIIHHECHFEH?IIIIHHHGHHIIIIIIIIHHHHHHGHDDIHHHHIHIIIIIHHHHHHIIHHDD@DD
@HISEQ:969:HM2KJBCX2:2:1102:12479:95006 2:N:0:ACTATGCA
GTGCTTGTGTAGCCCAACTATCCCTATTAATCATTACGGTGGTCCTAGAAACCAACAAAATAGAATCATCCGTCCTATTTTATTATTCCATGCTAATGTATTCAAGCAAAATGCCTGCTTTAAACACTCTAATTTTTTCAAAGTAAAGGTCCTGGTTCCCCGCGGCACCCAATTAAGGACATCGCGGTTCTCCAGAAGGTGAGAAATTGACTACACCAGTTCATACCCCTTAAGGCACGACCGATGTGTCAATCCCGAAATTCAACTACGAGCTTTTTAACTGCAACAACTTTAATATACGCTATTGGAGCTGGAATTACCGCGGCTGCTGGCACCAGACTTGCCCTCCAA
+
CDDDDIIIIIIIIIIIIIIIIIIIIIIIIHIIIIIIIIIIIIIHHIIIIIIHHIIIIIIIIIIHIIEHIHIIIIIHHIIIHHIIIIIIHHIIHIGIIHIIIHHIIIIIIIHIHIIIIHIIIIIIIHIIIIHIIIIIIIIIHIIIIIHHIIIIIIIIIHHHHIIIHIIHHFIIIIIHIIIIIIIIHHIIIIIIIIIIIIIIIHIIIIIIHIIIIIIIIIIIIHIIIIIIIIIIIIIIIIIHIII?IIIIIHHHIIIIIIIIIIIIIIIIIIIIIIIIIIIIIIIHIIIIIIIHHIIIIIHIIIIIIIIIIIIIIIIIHGIIIIIIIIIIIIIIIIIIIIIIIIIIIIDCDDA
@HISEQ:969:HM2KJBCX2:2:1102:15689:95461 2:N:0:ACTATGCA
GTGCTTGTGTAGCCCAACTATCCCTATTAACCATTACGGTGATCCTAGAAACCAACAAAATAGAACCATGCCGTCCTATTTTATTATTCCATGCTAATCTATTCAAGCACTAGCTTGCTTTAAGCACTCTAATTTTTTCAAGGTAATAGCTCTGCTTCCCCAACGCACCAAATTAATGGCATGAAGGTTATTCAGAAGGTAAGAATCCATCAAATCAGTACGAACAGTGAAGCCCGACCGATAGACAGATTCCGAAATTCAACTACGAGCTTTTTAACTGCAACAACTTTAATATACGCTATTGGAGCTGGAATTACCGCGGCTGCTGGCACCAGACTTGCCCTCCAA
+
CDDADIIIHIIIIIIHIHIIIIIIIIHIIIIHHIIIIIIIIGIIIIIIIIIIIHHIIIHHIIHIIIIIHIIFHHIHHIHFHFHHHIIIGHFHIEHFIIIIIIIIIHIIIIIIIIIIHIIIHHIIIIIIIIIIIIIHHIIIIIIIHIHIIIIHIIIHHHHGIIHHIIIIIIIIIIIIIIHIIIIHIHHIHHHIIIIIIIIHIIIIHIHIIIIHIIIIIIIIHIIIIIIIIIIIIIIIIIIIIIIIIHHIIHIIIIIIIIIIIIIIIIIIIIIIIIIIIIIIIIIIIIIIIIIIIIIIIIIIIIIIIIIIIIIIIIIIIIIIIIIIGIIIIIIIIIIIIIIIIIHDDDDD
@HISEQ:969:HM2KJBCX2:2:1102:11045:95616 2:N:0:ACTATGCA
GTGCTTGTGTAGCCCAACTATCCCTATTAATCATTACGGTGATCCTAGAAACCAACGAAATAGAATCAGTCCGTCCTATTTCATTATTCCATGCTAATGTATTCAGACGATAGTCTGCTTTAAACACTCTAATTTTTTCAAAGTAACAGTCCTGATTTCCCATCACACCAAATAAATGGCATGAAAGTTCCTCAGAAGGTAGAGATCCATCCTACCAGTGCAGACAATTAAGCCTGACCAATGGGTAGACCCCGAAGTTCAACTACGAGCTTTTTAACTGCAACAACTATAATATACGCTATTGGAGCTGGAATTACCGCGGCTGCTGGCACCAGACTTGCCCTCCAA
+
DDDADIIIIIIIIIIIIIIIIIIIIIIIIIIFHIHHIGHHEHHHHHIHIIIIIIIIIIIGIIIIIIGHIIIFHHHIHIIIIIIFHIHIIHHIHGHEGGIIIIIIIIIIIIIIIIIIIIHHHIIIIIIIIIGIIIIIIIIIIIIIIIIIIIHHGGEHIIIIIHIIIHIIIIIIIIHHHI;IIIHIIIHIIIIIHIIIIIIIIIIIIIIIIIIIIIIIIIIIIIIIIIIIIIIIIIIIIIIIIIIHHF<IIIIIIIIIIIIIIIIIIIIIIIIIIIHIIIIIIIIIIIIIIIIIIIIHIIIIIGIIIIIIIIIIIIIIIIIIIIIIIIIIIIIIIIIIIIIIIIIDDDDD
@HISEQ:969:HM2KJBCX2:2:1102:10021:94723 2:N:0:ACTATGCA
GTGCTTGTGTAGCCCAACTTCCCTATTAATCATTACGTCAATCCTAGAAACCAACAAAATAGGATCAAACGTCCTATTTCATTATTCCATGCTAATGTATTCAAGCGTTAGCCTGCTTTAAACACTCTAATTTTTTCAAAGTAACAGTCCTGTTTCCCTGCAACACCAAATTAATGACATTACAGTTCTTCAAGAAGGAGGAACCAGTAAAGCCAGTACATACCAGAGGCACGACCAACTCTCTAATCCCGAAATTCAACTACGAGCTTTTTAACTGCAACAACTTTAATATACGCTATTGGAGCTGGAATTACCGCGGCTGCTGGCACCAGACTTGCCCTCCAA
+
DDDCDIIIIIIHIHHIIIIIIIIHHIIHIIIIIIIIIIIIIIIIHFHIIIIIIIIIIHHIIHIIIIIHIIIIIIIIIEHHHIH@HEEEEE@EFH@HHHGHHIIIIHHHIIGIIIIIIIHHIIHHGHGIIIIIIIIHIIIHIIIIIHIIHIIIIIIIIIIIIIIIHIIIHIHHIIIIIIIIIIIIIIIGIIHIIIHIIIIIIIIIIIIIIIIIIIIIIIIIHIIIHIIIIIIIIHHIIIIHIHHCIIIIIIIIIIIIIIIIIHIIIIIIIIIIIIIIIIIIIIIIIIIIIIIIIIIIIIIIIIIIIIIIIIHIIIIIIIIIIIIIIIIIIIIIIIIIIIIIDDDDD
@HISEQ:969:HM2KJBCX2:2:1102:7984:96118 2:N:0:ACTATGCA
GTGCTTGTGTAGCCCAACTATCCCTATTAATCATTACGGTGGTCCTAGAAACCAACAAAATAGAACCACAACGTCCTATTCTATTATTCCATGCTAATCAATTCAAGCAATAGCCCGCTTTAAACACTCTAATTTTTTCAAGGTAATGGTCCTGGCTCCCCAACACACCCAATAAAGGACATACTGGTTCACCAGAAGGAAGACCCGACAGCAGACAGTACTCGCCAAAGACGGACCGCCCGGCCAGGCCTAAAATTCAACTACGAGCTTTTTAACTGCAACAACTTTAATATACGCTATTGGAGCTGGAATTACCGCGGCTGCTGGCACCAGACTTGCCCTCCAA
+
@D0@B<C<CCC@1F1FFH?<GH11DFHCHCH1<<F<DE=C<0<1<@GCGHHH@EHH1F@EGE11DCHHCHFDCG1<01FH1F<D<FH@HEHC1FHHFHH/DG?@D11<B<C@115C6CHG<HF88DGF@HHHIIHFBCEIHF@BGFEHE9G<CHGFCHHGHHGHIHIHFEIHIHHDH5<CHIIHDHDGF7GEEEIIIIIHEHFHEC07HGEC<9<@GCCCGHC@IFHHFHGCHIIIHCC<EECHEFCCHHEIIIIIIIIIIIHIIIIIIIIIIIIIIIIIIIIIIIIIIIIIHHIIIIHGHIIIIIIIIIIIIIIIIIIIIIIIHHCIIIIIIHIIIIIIIDDDDD
@HISEQ:969:HM2KJBCX2:2:1102:15928:96032 2:N:0:ACTATGCA
GTGCTTGTGTAGCCCAACTATCCCTATTAATCATTACGGTGGTCCTAGAAACCAACAAAATAGAACCACAACGTCCTATTCTATTATTCCATGCTAATCTATTCAAGCAATAGCCCGCTTTAAACACTCTAATTTTTTCAAGGTAATGGTCCTGGCTCCCCAACACACCCAATTAAGGACATACTGGTTCACCAGAAGGAAGACCCGACAACAGGACAGTACTCGCCAAAGACGGACCGCCCGGCCAAGTCTAAAATTCAACTACGAGCTTTTTAACTGCAACAACTTTAATATACGCTATTGGAGCTGGAATTACCGCGGCTGCTGGCACCAGACTTGCCCTCCAA
+
DDDDDIIIIIIIIIIIIIIIIIIIIIIIIIIIIIIIIIIHIIIIIIIIIIIHHHIIIIIIIIIIIIIIIIIIIIIIIIIIIIIIIIIIIIIHIHIIIIIIIIIIIIIIIIIIHHHHIIIHIIIHIIIIIIIIIIIIIIIIIIIIIIIHIIIIIIHHIIIIIIIIIIIIIIIIIIIIIIIIIIIIIIIIIIIIIIIIIIIIIIIIIIIIIIIIIIIIIIIIIIIIIIIIIIIIIIIIIIIIIIIIIHIIIIIIIIIIIIIIIIIIIIIIIIIIIIIIIIIIIIIIIIIIIIIIIIIIIIIIHIIIIIIIIIIIIIIIIIIIIIIIIIIIIIIIIIIIIIIIIIDDDDD
@HISEQ:969:HM2KJBCX2:2:1102:11130:96429 2:N:0:ACTATGCA
GTGCTTGTGTAGCCCAACTATCCCTATTAATCATTACGTCAATCCTAGAAACCAACAAAATAGGATCGAACGTCCTATTTCATTATTCCATGCTAATGTATTCAAGCGTTAGCCTGCTTTAAACACTCTAATTTTTTCAAAGTAACAGTCCTGTTTCCCTGCAACACCAAATTAATGACATTACAGTTCTTCAAGAAGGAGGAATCAGTAAAGCCAGTACACACCATTGGCACGACCAACCTACTGACCCCGAAATTCAACTACGAGCTTTTTAACTGCAACAACTTTAATATACGCTATTGGAGCTGGAATTACCGCGGCTGCTGGCACCAGACTTGCCCTCCAA
+
DDDDDIIIIIIHIIIIIIIIIIHIIHIIIIIHHIIIIIIIIIIHIIIIIHIIIIIIIIHIIIIIEHHIIIIHHIGEHIHIHIIIGIHHHIIIIHIGIIIHIHIIIIIIIIIIIIIIHIHIHHGIIIIIIHIIIIIIIIHIIHHIIIIIIIIHHIIIIIIIIIIIIIIIIIIHIIIHHHIIIIIIIIIIIIIIIIIIIIIIHIIIIIIIIIIIIIIIIIIIIIIIIIIIIIIIIIIIIHHHIIIHHIIHIIIIIIIIHIIIIIIIIIIIIIIIIIHIIIIIIIIIIIIIIIIIIIIIIIIHHIIIIIIIIIIIIIIIIIIIIIIIIIIIIIIIIIIIIIIIIDDDDD
@HISEQ:969:HM2KJBCX2:2:1102:4269:96644 2:N:0:ACTATGCA
GTGCTTGTGTAGCCCAACTATCCCTATTAATCATTACGGTGGTCCTAGAAACCAACAAAATAGAACCATGCCGTCCTATTTTATTATTCCATGCTAATGTATTCAAGCAAAAATGCCTGCTTTAAACACTCTAATTTTTTCAAAGTAAAGGTCCTGGTTCCCCGCGGCATCCAATTAAGGACATCGCGGTTCTCCAGAAGGTGAGAAATTGACTGCACCAGTTCATACCCCGTGAGGCACGACCGATGCGCCAATCCCGAAATTCAACTACGAGCTTTTTAACTGCAACAACTTTAATATACGCTATTGGAGCTGGAATTACCGCGGCTGCTGGCACCAGACTTGCCCTCCAA
+
CDDDDIIIIIIIGIIIIIIIIIIIIIIIIIHIIIIIIIIIHIIIIIIIIIHIIIIIIIIHHIIHIIIIIHEHHIIIIIIIIIIHIIIIIIIIIHIIIHIIIHIHIIHHIIIIIIHIIIIIIIIIIIIIIIIIIIIIIHIIHIIIIIIIIIIIIIIIIIHIIIIIIIIIIIIIIIIIIIIIIIIIIIIIIIIIIIIIIIIIIIIIIIIIIIIIIIIIIIIIIIIIIIIIIIIIIIIIIIIIIIIIIIIIIIIHIIIIIIIIIIIIIIIIIIIIIIIIIIIIIIIIIIIIIIIIIIIIIIIIIIIIIIIIIIIIIIIIIIIIIIIIIIIIIIIIIIIIIIIIIIIIIIIIDDDDD
@HISEQ:969:HM2KJBCX2:2:1102:7854:96592 2:N:0:ACTATGCA
GTGCTTGTGTAGCCCAACTATCCCTATTAATCATTACGTCAATCCTAGAAACCAACAAAATAGGATCGAACGTCCTATTTCATTATTCCATGCTAATGTATTCAAGCGTTAGCCTGCTTTAAACACTCTAATTTTTTCAAAGTAACAGTCCTGTTTCCCTGCAACACCAAATTAATGACATTACAGTTCTTCAGAAAGGAGGAATCAGCGAAGCCAGTGCATACCAGTGGCACGACCAACCTGCTGACCCCGAAATTCAACTACGAGCTTTTTAACTGCAACAACTTTAATATACGCTATTGGAGCTGGAATTACCGCGGCTGCTGGCACCAGACTTGCCCTCCAA
+
DDBDDIIIIIIIIIIIHIIIIIIHIIIIIIIIIIIIIIIIIHIIIIIIIIIHIHIIIIIIIHHFHIIIIIIIIIIIIIIIIIIIIIIHHIIHIIIIIIIIIFHIIIIIIHIIIIIHIIIIIHHIIIIIHIIIIIIIIIIIIIIIIIIIIIIIIIIIIHIIIIIIIIIIHHEHIIIIIIHIIIIIIIIIHIIIIIHIIIIIIIIIIIIIIIIIIIIIIIIIIIIIIIIIIIIHIIIIIIIIIIIIH+IIIIIIIIHIIIIIIIIIIIIIIIIIIIIIIIIIIIIIHIIIIIIIIIIIIIIHHIIIIIIIIIIHIIIIIIIIIIIIIIIIIIIIIIIIIIIIIDDDDD
@HISEQ:969:HM2KJBCX2:2:1102:10209:96912 2:N:0:ACTATGCA
GTGCTTGTGTAGCCCAACTATCCCTATTAATCATTGCTCACAAATCCAAAAACCAACAAAATACGATAAACGAGCCCTAACTTATTATTCCATGCTAATGTATTCATAACTAACCGCCTACTTTAAACACTCTAATTTTTTCAAAGTAAAGGTCCTGGATTGCGAACCCAACCCAGCAAAGGGCAGGAACGTTCTCCAGGAAGATGGTAAGCGCGCATCGGCACTCACACACGAAACCGTGGCGGGCCAAGCGCACTATACCAGAAATCCAACTACGAGCTTTTTAACTGCAACAACTTTAATATACGCTATTGGAGCTGGAATTACCGCGGCTGCTGGCACCAGACTTGCCCTCCAA
+
DDDDDIIIIIGIIIIIIIIIIIIIIIIIIHIIGIIIIGIIIIHIIIIIIIIIIIIIIIEHIHIIIIIIIIIIHHIIIIIIIIHIHIIHIIEIIHIIIGHHEDFHHIIIIIIIIIIIIIIIIIIIIIIIIIIIIIIIHIIIIIHIIIIIIIIHGIHIIIIIIIHIIHIHIIHIIIIIIHIIIIIIIIIIIIIHHIIIIIIIIIIIHIIIIIIIIIIIIIIIIIIIIIIIIHIIIIHHHIHIIIIIHIHHIIIIIIIIIIIIHIIIIIIIIIIIIIIIIIIIIIIIIIIIIIIIIIIIIIHIIIIIIHIIIIIIIIIIIIIIIIIIIIIIIIIIIIIIIIIIIIIIIIIIIIIIIDDDDD
@HISEQ:969:HM2KJBCX2:2:1102:19313:97142 2:N:0:ACTATGCA
GTGCTTGTGTAGCCCAACTATCCCTATTAATCATTACGTCAATCCTAGAAACCAACAAAATAGGATCGAACGTCCTATTTCATTATTCCATGCTAATGTATTCAAGCGTTAGCTTGCTTTAAACACTCTAATTTTTTCAAAGTAACAGTCCAAATTCCCCGCAACACCAAATTAATGGCATTACGGCTCATCAGGAAGGAGGAATCAGTGAGACCAGTGCATACCGATGGCATGACCAATCTACTAACCCCGAAATTCAACTACGAGCTTTTTAACTGCAACAACTTTAATATACGCTATTGGAGCTGGAATTACCGCGGCTGCTGGCACCAGACTTGCCCTCCAA
+
DDDDDIIIIIIIHIIIIIIIIIIIIIIIIIIIIIIIIIIIIIIIIIIIGIHIIIIIIIIGIIIIIIHHIIIHHHIIHHIGIIIIHHHIIHHHEHIIIIHIIIHHIIIHIIIHIIIIIHIIIIIIIIIIIIIHIIIIIIIIIIIIIIIHIIIHIHGHIIIIIIHIIIIHIIIIIIIIIIIIIIIIIIIIIHIIGIIIIIIIIIIIIIIIIIIIIIHIIIIIIIIIIIIIIII=IIIIIIIII=IHGIHIIIIIIIGIIIIIIIIIIIIIIIIIIIIIIIIIIIIIIIHIIIHIIIIIIHIIHIIIIIIIIIIIIIIIIIIIIIIIIIIIIIIIIIIHIIIIIDDDDD
@HISEQ:969:HM2KJBCX2:2:1102:15609:98125 2:N:0:ACTATGCA
GTGCTTGTGTAGCCCAACTATCCCTATTAATCATTACGTCAATCCTAGAAACCAACAAAATAGGATCAACGTCCTATTTCATTATTCCATGCTAATGTATTCAAGCGCGAGCCTGCTTTAAACACTCTAATTTTTTCAAAGTAACAGTCCTGATTCCCCGCCACACCAAATGAATGACATGATGGTTCGTCAGAAGGTAGGAACCAGTAACACCAGTACGTACCTAAGGCACGACCAACGTACTGATCCCGAAATTCAACTACGAGCTTTTTAACTGCAACAACTTTAATATACGCTATTGGAGCTGGAATTACCGCGGCTGCTGGCACCAGACTTGCCCTCCAA
+
DDDDDIIIIIIIIIIIIIIIIIGIIIIIIIIIIIIIIIHIIIIIIIIIIIIIIIIIIIIIIIHHHIIIIIIHHI=HIFHIIIIIIIIHIIGFHIIIIIIIIIIIIIIIHHHHHIHIIIIIIIIIIIIIIEHIIIHIIIIIIIIIIIIIIIIIIHHHIIIIIIIIIIIIIIIIIIIIIIIIIHHIIIIIIIIIIIIIIIIIIIIHIIIIIIIIIIIIIIIIIIIIIIIIIIIIIIIIIIIIIHGDIIIIIIIIIIIIIIIIIIIIIIIIIIIIIIIIIIIIIIIIIIIIIIIIIIIIIIIIIIIIIIIIIIIIIIIIIIIIIIIIIIIIIIIIIIIIIIIIDDDDD
@HISEQ:969:HM2KJBCX2:2:1102:6916:98693 2:N:0:ACTATGCA
GTGCTTGTGTAGCCCAACTATCCCTATTAATCATTACGTCAATCCTAGAAACCAACAAAATAGGATCAAACGTCCTATTTCATTATTCCATGCTAATGTATTCAAGCGTTAGCCTGCTTTAAACACTCTAATTTTTTCAAAGTAACAGTCCTGTTTCCCTGCAACACCAAATTAATGACATTACAGTTCTTCAAGAAGGAGGAACCAGTAAAGCCAGTACATACCAGAGGCACGACCAACCTACTAATCCCGAAATTCAACTACGAGCTTTTTAACTGCAACAACTTTAATATACGCTATTGGAGCTGGAATTACCGCGGCTGCTGGCACCAGACTTGCCCTCCAA
+
DDDDDIIIIIIIIIIIIIIIIIHIIIIIIIIIIIIIIIIIIIIIHIIIIIHIIIIIIIHIIIIIIIIIIIIIHIIIIIIIIIIIIIIGHIIIIIIHIIHIHIIIIHIIHIHIIIIHIIIIIHIIIIHIIIHIIIIIIIIIIHIIIIIIIIIIIIIIIIIIGIIIIIIIIIIHIIIIIIIIIIIIIIIIIIIIHIIIIIIIIIIIIIIIIIIIIHIIIIIHIIIIIIIHI=IIIIIIIIIIIIIHFIIIIIIHIIIIIIIHHHHIIIIIIIIIIIIIIIIIIIIIIIHIIIIIIIIIIIIIIIIIIIIIIIIIIIIIIIIIIIIIIIIIIIIIIIIIIIIIIDDDDD
@HISEQ:969:HM2KJBCX2:2:1102:8272:97964 2:N:0:ACTATGCA
GTGCTTGTGTAGCCCAACTATCCCTATTAATCATTACGGTGGTCCTAGAAACCAACAAAATAGAACCACAACGTCCTATTCTATTATTCCATGCTAATCTATTCAAGCAAATGCCTGCTTTAAACACTCTAATTTTTTCAAGGTAATGGTCCTGGCTCCCCGGCACACCCAATAAAGGACATACTGGTTCACCAGAAGGTGGACCCGACACAGGACAGTACTCGCCAAAGACGGACCGCCCGGCCAGGCCTAAAATTCAACTACGAGCTTTTTAACTGCAACAACTTTAATATACGCTATTGGAGCTGGAATTACCGCGGCTGCTGGCACCAGACTTGCCCTCCAA
+
DDDCDIIIIIIIIIIIHIIIIIHIIIIIIIIIIIIIIHHHGIIIIIIIIIIHHIHIIGHEHIGHHIHGHIIGHHIIIIIHEHIIIIIIHHIIHHIIIIIIIHIIHIIIIIIIIIIHHIHGIIIIIHIHHIHHHHIIHIIHIIIIIIIIIIIIIHIIIIIIIHIIIHIIIIHIHIHIIIIIIIIIIIIIIIHIIIIIIIIIIIIIIIIIIIIIIIIIIIIIHHIIIIIIIIIIIIIIIIIIIIIHEIIIIHIIIIIIIIIIIIIIIIIIIIIIIIIIHIIIIIIIIIIIIIIIIIIIHHHFFIIIIIIIIIIIIIIIIIIIIIIIIIIIIIIIIIIIIIIIIDDDDD
@HISEQ:969:HM2KJBCX2:2:1102:15024:99525 2:N:0:ACTATGCA
GTGCTTGTGTAGCCCAACTATCCCTATTAATCATTACGTCGATCCTAGAAACCAACAAAATAGGATTAACGTCCTATTTCATTATTCCATGCTAATGCATTCAAGCGTTAGCCTGCTTTAAACACTCTAATTTTTTCAAAGTAACAGTCCTGATTTCCCGCAACACCAAATTAATGACATCACGGTTCGTCAAGAAGGAGGAATCAGTAAAGCCAGTGCATACCAATGGCATGACCAACTTACTAACCCCGAAATTCAACTACGAGCTTTTTAACTGCAACAACTTTAATATACGCTATTGGAGCTGGAATTACCGCGGCTGCTGGCACCAGACTTGCCCTCCAA
+
@DBDDEHHHIGGCHHHIIHIIIIIIIIIIHIHIHIGHIIIHGHIIHHE?EHHIGIIIHHGHHHEE1CGGHCCGHIIHIIIGHHIIIIHEHC?GEHHEIIHIHGHHHIIHIIIHHHHHHIHIIIHHHEHFHIHHIHIHHFHIIIHHHIHGHHHHHHHHHIIIHHHHIHHHHFHHHHCHCCGHIIHIIIHHHHGGHGHHIHHIIIIHIIHHHHEIHHIIIHIIIHHHGHEIIIIIIHIHHEEIHHHIIIHEFEHGIIHIIIIIIIIHHIHFHIIHHIIHEHHHHHC<@HEHHHFIIHIHHHGIIIHHHHIIHFHHHCDIIHHHHHHHIHHHIHIHHHHHHIHA@@BD
@HISEQ:969:HM2KJBCX2:2:1102:16722:99373 2:N:0:ACTATGCA
GTGCTTGTGTAGCCCAACTATCCCTATTAATCATTACGGTGATCCTAGAAACCAACAAAATAGAACCATGCCGTCCTATTCTATTATTCCATGCTAATGTATTCGAGCAAAAATGCCTGCTTTAAACACTCTAATTTTTTCAAGGTAAAGGTCCTGGATCCGCAAGACACCCAGTTAAGGACATCAAGTTTCTCCAGAAGGTGAGAAATCAACAGCGACAGTTCATACCCCTTAAGGCACGACCATCACGTCAATCCCGAAATTCAACTACGAGCTTTTTAACTGCAACAACTTTAATATACGCTATTGGAGCTGGAATTACCGCGGCTGCTGGCACCAGACTTGCCCTCCAA
+
D@DDDHHHHIH1FHHIIIIIHIIIHHIIIIIHIHHHIIEDCGHHHFHHGHIHHHHHHIHGHI1CFHEHIIF?EE<CHIIIIIIHHIIIIIHHH?HCHHHHIIEHHIIHHHHHHHHHHIHIIIHHHFHIIIHIIHEIIIHGIIIHFHHIIIIHIIIHHHHHIIIIIHIHHHIFHEIIIIHIIIIIIIIIIHHHHGIIIIIIIIIIHIIIHIIIHEHIIHGIIIHHIIHIIIIIIIIIHIIIIIIHHHG@IIHGHIIIIIIIIIIIIIIHHFIIIIIIIIIIHHIHHHHHIIHIIIIIIIIGIIIIIIIIIIIIIIIIHIIIIIIGIIIIIIIHIIIIIIIIIHIIIIIHDBDDD
@HISEQ:969:HM2KJBCX2:2:1102:19841:99674 2:N:0:ACTATGCA
GTGCTTGTGTAGCCCAACTATCCCTATTAATCATTACGTCAATCCTAGAAACCAACAAAATAGGATCGAACGTCCTATTTCATTATTCCATGCTAATGTATTCAAGCGTTAGCCTGCTTTAAACACTCTAATTTTTTCAAAGTAACAGTCCTGTTTCCCTGCAACACCAAATTAATGACATTACAGTTCTTCAAGAAGGAGGAATCAGTAAAGCCAGTACATACCATTGGCACGACCAACCTACTGACCCCGAAATTCAACTACGAGCTTTTTAACTGCAACAACTTTAATATACGCTATTGGAGCTGGAATTACCGCGGCTGCTGGCACCAGACTTGCCCTCCAA
+
DDDDDIIIIIIIIIIIIIIIIIIIIIIIIIIIIIIIIIIHIIIIIIIIIIIIIIIIIIIIIHHHGIIHIHIHGHHHIIIIIIIIIIIIIGHIHHIIIIIIIIHIIIIIHIHHIIIHIIIIIIIIIIIIIIIIIIIIIIIHHIHHIIIIIIIIIIIIIIIIIIIIIIIIIIIHIIIIIIIIIIIIIIIIIIIIIIIIIIIIIIIIIIIIIIIIIIIIHIIIIIIIIIIIIIIIIIIIIIHIIHHHHIIIIIHIIIIIIIIIIIIIIIIIIIIIIIIIIIIIIIIIIIIIIIHIIIIIIIIIIIIIIIIIIIIIIIIIIIIIIIIIIIIIIIIIIIIIIIIIIDDDDD
@HISEQ:969:HM2KJBCX2:2:1102:7291:100189 2:N:0:ACTATGCA
GTGCTTGTGTAGCCCAACTATCCCTATTAATCATTACGTCAATCCTAGAAACCAACAAAATAAGATCAACGTCCTATTTCATTATTTCATGCTAATGGAATCCAGCGTGAACCTGCTTTAAACAATCTAATTTTTTCAAAGTAACAGTCCTGATTCCCTACCACACCAAATTAATGGCATGATAGTTCTTCAGAAGGGAGAAATCAGTAGCACCAGTGCATACCAGAGGCACGACCAGCGCACTGATTCCGAAATTCAACTACGAGCTTTTTAACTGCAACAACTTTAATATACGCTATTGGAGCTGGAATTACCGCGGCTGCTGGCACCAGACTTGCCCTCCAA
+
0<0DB11<<1<1DHHIIIIIHIIIIIIIIHIIIIIHH1FH0DHHIIIIIIIHIIIIIIIIIID1DHH1110<<D011<G1C1G11<1D<1<11<D11/1/<1/<1D-<<0/1<1<?CFHHF71&/6<@HEHHFHHI1F<FGCFD<18<FD7$CDDHGH@71111<HDED<<FDF2G0FCD///</D/@GD</CD0IHIGIIFIHHHCHD//HFGIHC?IIIIIHF@@IGHH?GHEA-/<1HHCHIHH=IIIIIIIIIIIIIIIIIIIIIIIIIIIIIIIIIIIIIHHHIIIIIIIIHIIIIIIGIHIHHHIIHIIIIIIIIIIIIIIIIIIIIIIIIIIIDDDDD
@HISEQ:969:HM2KJBCX2:2:1102:7421:99682 2:N:0:ACTATGCA
GTGCTTGTGTAGCCCAACTATCCCTATTAATCATTACGTCAATCCTAGAAACCAACAAAATAGGATCGAACGTCCTATTTCATTATTCCATGCTAATGTATTCAAGCGTTAGCCTGCTTTAAACACTCTAATTTTTTCAAAGTAACAGTCCTGTTTCCCTGCAACACCAAATTAATGACATTACAGTTCTTCAGAAAGGAGGAATCAGCGAAGCCAGTGCATACCAGTGGCACGACCAACCTGCTGACCCCGAAATTCAACTACGAGCTTTTTAACTGCAACAACTTTAATATACGCTATTGGAGCTGGAATTACCGCGGCTGCTGGCACCAGACTTGCCCTCCAA
+
DDBDDIIIIIIIIGHIIIIIIIIIIIIIIHIHGIIIIIIIHIHIIIIHGIHIHHHIIIIIIIIIHIIHIHIIIIGHHIHHIIIIIIIIIIHHHIHIIIIHIIIIIGIIIIIIIIIHIIIIIIIIIIIHIIIIIIIIIIHIIIIHIIHIIIIIIIIIIIIIIIIIHHHIIIIHHHHIIIIIIIIIIIIIHIIIIIHIIIIIIIIHIIIIIIIIIHIHIIIIIIIIIIIHIIIIIIIIIIIIIIIHHIIIIIIIIIIHIIIIIIIIIIIIIIIIIIIIIIIIIIIIIIGIIIIIIIIIIIIIIIIIIIIIIIIIIIIIIIIIIIIIIIIIIIIIIIIIIIIIICDDDD
@HISEQ:969:HM2KJBCX2:2:1102:7597:101023 2:N:0:ACTATGCA
GTGCTTGTGTAGCCCAACTATCCCTATTAATCATTACATCGATCCTAGAAACCAACAAAATAGAATCGGATGTCCTATTTCATTATTCCATGCTAATGTATTCAAGCGTGAGCCTGCTTTAAACACTCTAATTTTTTCAAGGTAACAGTCCTAATTCCCCGTGACACCAAATTAATGGCATTACGGTTCTTTAGAAGGTGAGAAATCAATAATATCAGTACATACCAACGGCATGACCGAAACATTGATCCCGAAATTCAACTACGAGCTTTTTAACTGCAACAACTTTAATATACGCTATTGGAGCTGGAATTACCGCGGCTGCTGGCACCAGACTTGCCCTCCAA
+
DDDDDIIIIIIIIIIIIIIIIIIIIIIIIIIIIIIIIHIIIIIIIIIIIGIIIIIIHIIIIIIIIIIIIIIIIHIIIIIIIHIHIIIIHIIIIIIIIIIIIIHHIIIIIIIIIIIIIIIIIHIIIIIIIIIIIIIIIIIIHIIIIIIIIIIIIIIIIIIIIIIIIIIIIIIIIIIIIIIIIIIIIIIIIIIIIIIIIIIIIIIIIIIIIIIIIIIIIIIIIHIIIIIIIIIHHIIIIIIIIIIIHGIIIIIIIIIIIIIIIIIIIIIIIIIIIIIIIIIIIIIIIIIIHIIIIIIIIIIIIHIIIIIIIIIIIIIIIIIIIIIIIIIIIIIIIIIIIIIIIIDDDDD
@HISEQ:969:HM2KJBCX2:2:1102:14057:101258 2:N:0:ACTATGCA
GTGCTTGTGTAGCCCAACTATCCCTATTAATCATTACGTCAATCCTAGAAACCAACAAAATAGGATCGAACGTCCTATTTCATTATTCCATGCTAATGTATTCAAGCGTTAGCTTGCTTTAAACACTCTAATTTTTTCAAAGTAACAGTCCAAATTCCCCGCAACACCAAATTAATGGCATTACGGATCATCAGGAAGGAGGAATCAGTAAGACCAGTACATACCAGAGGCATGACCAATCTACTAACCCCGAAATTCAACTACGAGCTTTTTAACTGCAACAACTTTAATATACGCTATTGGAGCTGGAATTACCGCGGCTGCTGGCACCAGACTTGCCCTCCAA
+
DDDCDIIIIIIIIIIIHHHIIIIIIGIIIIIIIIIIIIIIIIIIIIIGIIIGIIHIIIIIIIIHGEHHIIGHCGHHHIHIIGIIIIIIIIIIGEEGHFIHIIHHIIHHHIIEHIIIIIIIIIHIIHIIIIHHIIIHGHHHIHIIIIHFFGIHHHIIHIIIIHIIIIIIIHHIIIHHHGIIIIIIIIIIIIIIIIIIIIIIIIIIIIIIIIHGIIIIIHIIIIIHIIIHHIIIIIIIIIIIIIHHHHHIHIIIIIIIIIIIHIHIIIIIIIIIIHHIIIIIIIIIIIIIIIGIIIIIIIIIIIIIIIIIHIIIIIIIIGIIIIIIIIIIIIIIIIIHHIIHIDDBDD
@HISEQ:969:HM2KJBCX2:2:1103:13169:2784 2:N:0:ACTATGCA
GTGCTTGTGTAGCCCAACTATCCCTATTAATCATTACGTCGATCCTAGAAACCAACAAAATAGAATCAAACGTCCTATTTCGTTATTCCATGCTAATGTATTCAAGCGTGAGCCTGCTTTAAACACTCTAATTTTTTCAAAGTAACAGTCCTGATTTCCCGCGACACCAAATTAATGACATCGTGGTTCGTCAGAAGGGAGAAACCAATAATGCTAGTACGTACAAAGTACGACCGACATATTAGTCCCGAAATTCAACTACGAGCTTTTTAACTGCAACAACTTTAATATACGCTATTGGAGCTGGAATTACCGCGGCTGCTGGCACCAGACTTGCCCTCCAA
+
DDDDDHIIIIIIGIIIIIIIIIIIIIIIIIIIGIIIGIIIIIIIIIHIIIIIIIIIIIIGIIIIIHHIHHIIIIIGHIIIIIIIIIIIIIIIGIIHHIIIIFIHIIIIIHIIIIIIIIHIIHIIHIIIIIIIHIHHIIIHIIIIIIIIIIIIHIIIIIHIGIIIIIHIIIIIIIIIIIIIIHIHIHIHIIIHIIIIIIIIIIIIIIIIIIIIIIIIIIIIIIIIIIIIIIIIIIIIIHIHIHGIIIIIIIIIIIIIIIIIIIIIIIIIIIIHIIIIIIIIIIIIIIIIIIIIIIIIIIIIIIIIIIIIIIIIIIIIIIIIIIIIIIIIIIHIIIIIIIIDDDDD
@HISEQ:969:HM2KJBCX2:2:1103:8023:2787 2:N:0:ACTATGCA
GTGCTTGTGTAGCCCAACTATCCCTATTAATCATTACGTCGATCCTAGAAACCAACAAAATAGAATCAAACGTCCTATTTCATTATTCCATGCTAATGTATTCAAGCGTACGCCTGCTTTAAACACTCTAATTTTTTCAAAGTAACAGTCCTGATTCCCCACGACACCAAATTAATGACATCGCGGTTCTTCAGAAGGTAGGAACCAATAATGCCAGTACGTACCGAAGCACGACCAACAATTCGATCCCGAAATTCAACTACGAGCTTTTTAACTGCAACAACTTTAATATACGCTATTGGAGCTGGAATTACCGCGGCTGCTGGCACCAGACTTGCCCTCCAA
+
DDBDDG@HEH1FHEHHHHII@GHEHHHI?HHIHEGEHCHHHG<FHE?GCEEHEH?@@FEHHIIH@HHHIIIIHH@EHHHEHEHE@HHIIIIIIHGIEIHIICGHHHHHCGHHHIHIGHHHH@@FCHHHHIIIIHHHHFHGEIHHHGGIGHIIHIIHHGHIHHHEIIIIHHHHHHHHHHIIIHIIIIIHHIIHIIIIIIIIIHEHEHIHHHIGIGIIIIIIIIIGGIIIIIIIIHIHG=IIIHHG=IIGGIHHEIIIHGIHIHIHHIIIIIIIIHIIIIHIHEHIIIIIHHIHHHHIIIIHIIHIIIIIIIGIIIIIGIHHIGIIIIIHIIIIIHIIHGGIDDADC
@HISEQ:969:HM2KJBCX2:2:1103:20309:2930 2:N:0:ACTATGCA
GTGCTTGTGTAGCCCAACTATCCCTATTAATCATTACGTCAATCCTAGAAACCAACAAAATAGGATCGAACGTCCTATTTCATTATTCCATGCTAATGTATTCAAGCGTTAGCTTGCTTTAAACACTCTAATTTTTTCAAAGTAACAGTCCAAATTCCCCAAAACACCAAATTAATGGCATTAAGATTCATCAGGAAGGAGGAATCAGTGAGACCAGTACATACCAGAGGCATGACCAACCTACTAACCCCGAAATTCAACTACGAGCTTTTTAACTGCAACAACTTTAATATACGCTATTGGAGCTGGAATTACCGCGGCTGCTGGCACCAGACTTGCCCTCCAA
+
DDDDDIIIIIIIIHIIIIIIIIIIIIIIIIIIIIIIIIIIIIIIIIIIIIIIIIIIIIIIIIHIIIIIIIIIHIHHIIIIHIIIIIIIIIHHHIIIIIIIIIIHHHHHIIIIHHIHHIHHHHHIIHHIIIIIIIIIHIIIIIHHHIIIHHIIIIIIIHIIIIIHIIIIIIIIIIIIIIIIIIIIIIIIIIIIIIIIIIIIIIIIIIIIIIIHIHIIIIIIIIIIIIIIIIIIIIIIIIIIIIIHIIHIIIIIIIIIIIIIIIHIIIIIIIIIIIIIIIIIIIIIIIIIIIIIIIIIIIIIIIIIIIIIIIIIIIIIIIIIIIIIIIIIIIIIIIIIIIIIIDDDDD
@HISEQ:969:HM2KJBCX2:2:1103:12258:2407 2:N:0:ACTATGCA
GTGCTTGTGTAGCCCAACTATCCCTATTAATCATTGCTCACAAATCCAAAAACCAACAAAATACGATAAACGAGCCCTAACTTATTATTCCATGCTAATGTATTCATAACTAACCGCCTGCTTTAAACACTCTAATTTTTTCAAAGTAAAGGTCCTGGATTGCGAACCCAACCCAGCAAAGGGCAGGAACGTTCTCCAGGAAGATGGTAAGCGCGCATCGGCACTCACACACGAAACCGTGGCGGGCCAAGCGCACTATACCAGAAATCCAACTACGAGCTTTTTAACTGCAACAACTTTAATATACGCTATTGGAGCTGGAATTACCGCGGCTGCTGGCACCAGACTTGCCCTCCAA
+
BDDDDIIIIIIIIIIIIIIIIIIIIIIIIIIIIIIIIHIIIIIIGIIIIIIIIIIIIIIIIIIIIIIIIIIIIIIIHIIIIHHHIIIIIIIIHIIHIIHHHDFHCHHGIIIIIIIIIIIHIHHIHHIIIIIIIIIIHHHHHIIIIIIIIIIIHIHIHIIIIIIHIIIIIIIIIIIHIIHIHIIIIIIIIHHHGIHIIIHIIIIIIIIIIIIIIIIIIIIIIIIIIIIHHHIIIIIIIIIIIIIHIIIIIIIIIHHIHIHIIIIIIIIIIIIIIIIIIHIIIIHHGIIIHIIIIIIIIIIIIIIIIIIIIIIIIIIIIIIIIIIIIIIIIIIIIIIIIIIIIIIIIIIIIIIIIDDDDD
@HISEQ:969:HM2KJBCX2:2:1103:20274:3326 2:N:0:ACTATGCA
GTGCTTGTGTAGCCCAACTATCCCTATTAATCATTACGGTGATCCTAGAAACCAACAAAATAGAATCATGCCGTCCTATTTTATTATTCCATGCTAATGTATTCAAGCAAAATGCCTGCTTTAAACACTCTAATTTTTTCAAAGTAAAGGTCCTGGTTCCCCGCGACACCCAATTAAGGGCATCGTGGTTCTCCAGAAGGTGAGAAATTGACTACACCAGTTCATACCCCTTAAGGCACGACCGATGTGTCAATCCCGAAATTCAACTACGAGCTTTTTAACTGCAACAACTTTAATATACGCTATTGGAGCTGGAATTACCGCGGCTGCTGGCACCAGACTTGCCCTCCAA
+
DDDDDHIIIIIIIIIIIIIIIIIIIIIIIIIIIIIHIIIHIIIIIIIIIIIIIIIIIIIGIIHIIIHIIIIIIIIIIIHHIIIIIIIIIIIIIIIHIHHHHFHIHIIIIIIIIIIIIIHIIHIIIIIIIIIIIIIIIHIIIIIIIHIIIHHGIIHIHHIIIIIIIIIIIIIIIIHIIHIIIHIIIIIIIHGIIIIIHIIIIIIIIIIIIIIIIIIIIIIIIIIIHHIIIIIIIIIIIIIIIIIIIIIGIIHIIIIIHIIIIIIIIIIIIIIIIIIIIIIIIIIIIIIIIIIIIIIIIIIIIIIIIIIIIIIIIIIIIIIIIIIIIIIIIIIIIIIIIIIIIIIIIIIDDDDD
@HISEQ:969:HM2KJBCX2:2:1103:8395:3939 2:N:0:ACTATGCA
GTGCTTGTGTAGCCCAACTATCCCTATTAATCATTACGGTGATCCTAGAAACCAACGAAATAGAATCAGTCCGTCCTATTTCATTATTCCATGCTAATGTATTCAGACGATAGTCTGCTTTAAACACTCTAATTTTTTCAAAGTAACAGTCCTGATTTCCCATCACACCAAATAAATGGCATGAAAGTTCCTCAGAAGGTAGAGATCCATCCTACCAGTGCAGACAATTAAGCCTGACCAATGGGTAGACCCCGAAGTTCAACTACGAGCTTTTTAACTGCAACAACTTTAATATACGCTATTGGAGCTGGAATTACCGCGGCTGCTGGCACCAGACTTGCCCTCCAA
+
DDDCDIIIIIIIIIIIIIIIIIHIIIIIHIHHIIIIIIIIIIIIIIIHIIIIIHIIIIIIIIIIIIIIIIGIIIIIHEHHHIIIIIIIIIIIIIIIIHIIIGIIIIIIIHIIIIIIIIIIHIIIIIIIIIIIIIIIIHIIHIIIHIIIIIIIIIIIIIIIIIHIIHIIIIIIIIIIIIIIIIIIIIIIIHIHIIIIIIHIIIIIIIIIIIIHIIIIIIIIIIIIIIIIIIIIIIIIIIIIIIIIHFGIIIIIIIIIIGIIIIIIIIIIIIHIIIIIHIIIIIIIHIIHHIIIIIIIIIIIIIIIIIHIIIIIIIIIIIIIIIIIIIIIIIIIIIIIIIIIIIIDDDDD
@HISEQ:969:HM2KJBCX2:2:1103:10025:3813 2:N:0:ACTATGCA
GTGCTTGTGTAGCCCAACTATCCCTATTAATCATTACGGTGGTCCTAGACCAACAAAATAGAACCAACGTCCTATTCTATTATTCCATGCTAATCTATTCAAGCAAAAGCCCGCTTTAAACACTCTAATTTTTTCAAGGTAATGGTCCTGGTTCCCCGGCACACCCAGTTAAGGACATACCGGCTCACCAGAAGGATAGACCCGACAACAGACAGTACTCGCCAGAGACGGACCGCCCGGTTAGGCCTAAAATTCAACTACGAGCTTTTTAACTGCAACAACTTTAATATACGCTATTGGAGCTGGAATTACCGCGGCTGCTGGCACCAGACTTGCCCTCCAA
+
@D@DDFIHIHHEHCHIFHIIIHHGEHHIHIIHIHIIHHFIICH?EHHFCHHHIIIGECHHHCHFHHHCEHHGH?G@FHHHIHHIGIH@HEEHIIIIIIE@CDEHGHIIHFHHHHGIIIHHGFHHHIICEFH?FEHFEIIHHHHHHHHGHHHGGGHIIIHHIIIHIHIIIHGHHHHIIIHHHIHHGGGEGEHHFIIGIHHHIIIIIIIII=HGHIIIHHDDIHIHGIIHIHDCHHHCDIHHFGHHF@CGIIIIHHIIHHGHHHFEHHIHHIHFEGIIHHHHGCCHIHIHIIHHIIIHHGIIIIGIGIIIIIIIIGIIHHEHIIHEHIIIHIIIHIIGGHD?DBD
@HISEQ:969:HM2KJBCX2:2:1103:14926:4524 2:N:0:ACTATGCA
GTGCTTGTGTAGCCCAACTATCCCTATTAATCATTACGTCAATCCTAGAAACCAACAAAATAGGATCAAACGTCCTATTTCATTATTCCATGCTAATGTATTCAAGCGTTAGCCTGCTTTAAACACTCTAATTTTTTCAAAGTAACAGTCCTGTTTCCCTGCAACACCAAATTAATGACATTACAGTTCTTCAAGAAGGAGGAACCAGTAAAGCCAGTACATACCAGAGGCACGACCAACTTACTAATCCCGAAATTCAACTACGAGCTTTTTAACTGCAACAACTTTAATATACGCTATTGGAGCTGGAATTACCGCGGCTGCTGGCACCAGACTTGCCCTCCAA
+
DDDDDHIIIIIICGHIHIHHIHIIIHHIIIIIHIIIIECHHHHHFIIHHHHGHHIIIGHIIGHHIHIIHHHIIHIHHHCHIHHIHHHCEFEHHHHHIIHHHGHHIHHHIIIHEGHHHHHHHHHHIIIIIHIIHHHHIIIIIIHHIHHIIIIIIIIHIIIIHHIIIIGIHGHHHHHIIIIIHHIIIIIHIIIIHHHHIIIIIIHHIIIIIHHGIIIIIIIIIIIHIHIIIIIIIHHIIIIIIIIHGHHIIIHIIIIIIIGIIIIHHGIIIIIIHHIIIIIIIIIIIIIHIHIHHEIIIIIIIIIIIIIHIHIIGIIIIIIIHIIIIIHIIIIHHHIIIIIHFDADBD
@HISEQ:969:HM2KJBCX2:2:1103:10426:4533 2:N:0:ACTATGCA
GTGCTTGTGTAGCCCAACTATCCCTATTAATCATTACGTCGATCCTAGAAACCAACAAAATAGAATCAAACGTCCTATTTCATTATTCCATGCTAATGTATTCAAGCGCGAGCTTGCTTTAAACACTCTAATTTTTTCAAAGTAACAGTCCTGATTTCCCGCGACACCAAATTAATGACATCGTGGTTCGTCAGAAGGGAGAAACCAATAATGCTAGTACGTACAAAGTACGACCGACATATTAGTCCCGAAATTCAACTACGAGCTTTTTAACTGCAACAACTTTAATATACGCTATTGGAGCTGGAATTACCGCGGCTGCTGGCACCAGACTTGCCCTCCAA
+
DDDDDIIIIIIIIIIIIIIIIIIIIIIIIIIIIIIIIIIIIIIIIHIIIIIIIIIIIIIIIIIIIIIIIIIIIIHHIIIIIIIIIIIIIHHIIIIIIIIIIHHIIIIIIIIIIIIIIIIIIIIIIIIIIIIIIIIIIIIIIIIIIIIIIIIIIIIIIIIIIIIIIIIIIIIHIIIIIIIIIIIIIIIIHIIIIIIIIIIIIIIIIIIIIIIIIIIIIIIIIIIIIIIIHIIIIIIIIIIIIIHIIIIIIIIIIIIIIIIIIIIIIIIIIIIIIIIIHIIIIHHHHHIIIIIIIIIIIIIIIIIIIIIIIIIIIIIIIIIIIIIIIIIIIIIIIIIIIIIDDDDD
@HISEQ:969:HM2KJBCX2:2:1103:5662:5106 2:N:0:ACTATGCA
GTGCTTGTGTAGCCCAACTATCCCTATTAATCATTACGTCAATCCTAGAAACCAACAAAATAGGATCAAACGTCCTATTTCATTATTCCATGCTAATGTATTCAAGCGTTAGCCTGCTTTAAACACTCTAATTTTTTCAAAGTAACAGTCCTGTTTCCCTGCAACACCAAATTAATGACATTACAGTTCTTCAAGAAGGAGGAACCAGTAAAGCCAGTACATACCAGAGGCACGACCAACCTACTAATCCCGAAATTCAACTACGAGCTTTTTAACTGCAACAACTTTAATATACGCTATTGGAGCTGGAATTACCGCGGCTGCTGGCACCAGACTTGCCC
+
B<DBDHHIIIIIHCEGHFHE1G@CGHEHHHGHIIIEEHH?EHHFHHHHIII@CHHCEHHGHEGHGHE@HCE=GH@EHIIIIHHHFHEH<<GHIHFGC?GHH@<GFDCFEEEEHHE@HIIIIGHHFCE?HGHHIHFFHCIHHIHHIHHHEGEHHHHG1GIHHIIHHHG<FHIIIIHHGFHIIIIIHHIHGCHEIIFHHCHEGHHHIHHHHIIIHIIIIIIIHHHIIIHGIHIHCHH?IHGFHHEEHHEHIHGHHIHIIHHEHG<GHEEIHIIHCHFHFHHHHHHIIIHHIIIIH@DCFEHFCHGHHHHIHHIIIIIIIIIIIIIIIIHHEGIIIIHGDDABD
@HISEQ:969:HM2KJBCX2:2:1103:12450:4992 2:N:0:ACTATGCA
GTGCTTGTGTAGCCCAACTATCCCTATTAATCATTACGTCGATCCTAGAAACCAACAAAATAGAATCAAACGTCCTATTTCGTTATTCCATGCTAATGTATTCAAGCGTGAGCCTGCTTTAAACACTCTAATTTTTTCAAAGTAACAGTCCTGATTCCCCATGACACCAAATTAATGACATCATGGTTCGTCAGAAGGTAGGAATCAATAATACCAGTACGTACAATAGCACGACCAATAAATTGATCCCGAAATTCAACTACGAGCTTTTTAACTGCAACAACTTTAATATACGCTATTGGAGCTGGAATTACCGCGGCTGCTGGCACCAGACTTGCCCTCCAA
+
DDABDIHIIIIGHIIIIIHIHIIIIIIIIIIIIIIIIIIIIIHIIIIIEHIIIIIIIIIIIIHHIIIIIIIIIIIIIIIIEGHIHIIHIIHHIIIIIIIIIIIIIHHIHIIIIIIIIHHIIIIIIIIIIIIIIIHIIIIIIHIIIHIIIGHIIIIHIHHIIIHIHIFIIIHHIIIIIIIIIIIHEIIIHIHIIIIIIIIIIIIIIIIIIIIIIIIIIIIIIIIIIIIIIIIIIHIIIIIIIIHGIIHIIIIIIIIIIIIIIIIHIIIIIIIIIIIIIIIIIIIHIIIIIIIIIIIIIIIIIIIIIIIIIIIIIIIIIIIIIIIIIIIIIIIIIIIIIIIIDDDDD
@HISEQ:969:HM2KJBCX2:2:1103:15578:5403 2:N:0:ACTATGCA
GTGCTTGTGTAGCCCAACTATCCCTATTAATCATTACGTCAATCCTAGAAACCAACAAAATAGGATCGAACGTCCTATTTCATTATTCCATGCTAATGTATTCAAGCGTTAGCCTGCTTTAAACACTCTAATTTTTTCAAAGTAACAGTCCTGTTTCCCTGCAACACCAAATTAATGACATTACAGTTCTTCAGAAAGGAGGAATCAGCGAAGCCAGTGCATACCAGTGGCACGACCAACCTGCTGACCCCGAAATTCAACTACGAGCTTTTTAACTGCAACAACTTTAATATACGCTATTGGAGCTGGAATTACCGCGGCTGCTGGCACCAGACTTGCCCTCCAA
+
DDDDDIIIIIIIIIIIIIIIIIIIIIIIIIHIIIIIIIIIHIIIIIIHIIIIGIIIHIIIIIIHIIHHIIIHHIIIIIIHIIIIIIIIIIIIFHIGIIIIHIHHIIIIIIHIHIIIIIIIIHIIIIIGIIIIIHIIIIIIIIIIIIIIIHIIIIIIIHIIIIIIIIIIIIIHHIIIIIIHIIIIIIIIIIHIIIIIIIIIIIIIIIIIIIIIIIIIIIIIIIIIIIIIHIIIIIIIHIHIIIIHGIIIIIIIIIIIIIIHIIIIIIIIIIIIIIIIIIIIIIIIIIIIIHIIIIIIIIIIIIIIIIIIIIIIIIIIIIIIIIIIIIIIIIIIIIIIIIIIIDDDDD
@HISEQ:969:HM2KJBCX2:2:1103:6819:6497 2:N:0:ACTATGCA
GTGCTTGTGTAGCCCAACTATCACTATTAATCATTAAGTCAATCCTAGAAACCAACAAAATAGGATCGAACGTCCTATTTCATTATTCCATGCTAATGTATTCAAGCGTTAGCTTGCTTTAAACACTCTAATTTTTTCAAAGTAACAGTCCAAATTCCCCAAAACACCAAATTAATGGCATTAAGGTTCATCAGGAAGGAGGAATCAGTGAGACCAGTACATACCAGAGGCATGACCAACCTACTAACCCCGAAATTCAACTACGAGCTTTTTAACTGCAACAACTTTAATATACGCTATTGGAGCTGGAATTACCGCGGCTGCTGGCACCAGACTTGCCCTCCAA
+
00<DBHCCHHHEHH1D@EG@GG1DFHHHHIIEEHHI11<DGHE1FEC11<CC1DG=E?HHFHG?<C1<CFE/<@0EFE?C1<1CFHHE1F?F?EHHHEEHEG@CG5D0<E?HFHHG?GHHEHEB61?CHHHCGHHH/EHFHHHEHIHCCGHHCHCGF@GEH=F<CF@8G@EEIHHG?HHHHHHHHFCEHEHCGGGCGCHEGCHFDHHGC5EHHHGHCHH:HHHFIIHGECHHHFGD@D<E<HGE<CEFIHIIIIHHHHFHGFHGIIGIIHH@<FC?HHEIHEIIHHHGGHHC<H<FHHHHHHHHHCIHEHHIIIHHHDEHHHCECC1H@HHEECGEHH?GHDCBDD
@HISEQ:969:HM2KJBCX2:2:1103:3692:5872 2:N:0:ACTATGCA
GTGCTTGTGTAGCCCAACTATCCCTATTAATCATTACGTCGATCCTAGAAACCAACAAAATAGAATCAAACGTCCTATTTCATTATTCCATGCTAATGTATTCAAGCGTAAGCCTGCTTTAAACACTCTAATTTTTTCAAAGTAACAGTCCTGATTCCCCACGACACCAAATTAATGACATCGCGGTTCTTCAGAAGGTAGGAACCGATAATGCCAGTGCGTACCGAGGCACGACCAACAATTCGATCCCGAAATTCAACTACGAGCTTTTTAACTGCAACAACTTTAATATACGCTATTGGAGCTGGAATTACCGCGGCTGCTGGCACCAGACTTGCCCTCCAA
+
DDDDDIIIIIIIIIIIIIIIIIIIIIIIIIIIIIIIIIHIIIGIIIIIIIIIIIIIHIIIIIIIIIHIIIIIHIHIIIIIIIIIIIIIIIHGHHIIIIIIIIIIIIIIHIIIHIIIHIIIIIIIIIIIIIIIIIIIIIIIIIIIIIIIIIIIIIIIIIIHIIIIIIIIIIIIIIIIIHHHIIIIIHIIIIIIIIIIIIIIIIIIIIIIHIIIIIIIIIIIIHIIIIIIIIIIIIIIIIIIIHHDIIHHGIIIIIIIIIIIIIIIIIIIIIIIHHIIIIIIIIIIIIIIIIIIIIIIIIIIIIIIIIIIIIIIIIIIIIIIIIIIIIIIIIIIIIIIIIIIDDDDD
@HISEQ:969:HM2KJBCX2:2:1103:5089:5411 2:N:0:ACTATGCA
GTGCTTGTGTAGCCCAACTATCCCTATTAATCATTACGGTGATTCAGAAACCAACAAAACAGGACCACCGTCCTATTTTATTATTCCATGCTAATGTATTCAGACGTAAGCCTGCTTTGAACACTCTAATTTTTTCAAGGTAAAGGTCCTGGTTTCCCACCACGCTAAATTAATAACATGATGGTTCCCCAGAAGGTAGGAATTCTACACGCTAGTACAGACTGGTTAGCCCGACCAACGGTAGAACCCCGAAATTCAACTACGAGCTTTTTAACTGCAACAACTTGAATATACGCTATTGGAGCTGGAATTACCGCGGCTGCTGGCACCAGACTTGCCCTCCAA
+
BDAADIIIIIIIIIHIIIIIIIIIIIIIHIHIIIIIIHHHIIHHGEHIIIIIIIIHIIIIIIHIHIIIHIHHIIIIIIIIIIIIIIFHIIHIIEHIIHIIIIIHHIIIIIHIIIHIIIIHHHIIIIIIHHHIIHIHIHIIIIIHIIIIIIIIIIIHHIIIIIIIHIIIIIIIIHHHIHIIIIIIIIIFIIIIIIIIIIIIIIIIIIIIIIIIIIIIIIIIHIIIIIIHIHIIIHHIIIIHIHHIIIIIIIIIHIIIIIIIIIIIIIIIIIIIIIIIIIIIIIIIIIIIIIIIIIIIIIIIIIIIIIIIIIIIIIIIIIIIIIIHIIIIIIIIIIIIIIIIDDDDD
@HISEQ:969:HM2KJBCX2:2:1103:8953:6333 2:N:0:ACTATGCA
GTGCTTGTGTAGCCCAACTATCCCTATTAATCATTACGTCAATCCTAGAAACCAACAAAATAGGATCGAACGTCCTATTTCATTATTCCATGCTAATGTATTCAAGCGTTAGCCTGCTTTAAACACTCTAATTTTTTCAAAGTAACAGTCCTGTTTCCCTGCAACACCAAATTAATGACATTACAGTTCTTCAAGAAGGAGGAATCAGTAAAGCCAGTACATACCATTGGCACGACCAACCTACTGACCCCGAAATTCAACTACGAGCTTTTTAACTGCAACAACTTTAATATACGCTATTGGAGCTGGAATTACCGCGGCTGCTGGCACCAGACTTGCCCT
+
DDCDDIIIIIIIIIIIIHIIIIIIIIIIIIIIIIIIIIIIIIIIIIIIIIIIIGIIFI?HIIIHIHHIHIIIIHIIIIGIIIIIIIIIEHHIIIIIHIIIIIIIIIIHIIHIIIIHIHIIIIHIIIIIIIHIIIIIIIIIIIIIHHHIIIIIHIIIIIIIIIIIIIHIIIIIIIIIIIIIIIIIIIHIIIIIIIIIIIIIIIIIIIIIIIIIIGIIIIIIIIIIIIIIIIIIIIIIIHHHGIIIIIIIIIIIIIIIIHIIIIIIIIIIIIIIIIIIIIIIIIIIIIIIIIIIIIIIIIIIIIIIIIIIIIIIIIIIIIIIIIIIIIIIIIIIIIIIIDDDDD
@HISEQ:969:HM2KJBCX2:2:1103:15903:6625 2:N:0:ACTATGCA
GTGCTTGTGTAGCCCAACTATCCCTATTAATCATTACGGTGATCCTAGAAACCAACAAAATAGAATCATGCCGTCCTATTTTATTATTCCATGCTAATGTATTCAAGCAAAATGCCTGCTTTAAACACTCTAATTTTTTCAAAGTAAAGGTCCTGGTTCCCCGCGACACCCAATTAAGGGCATCGCGGTTCTCCAGAAGGTGAGAAATTGACTACACCAGTTCATACCCCTTAAGGCACGACCGATGTGTCAATCCCGAAATTCAACTACGAGCTTTTTAACTGCAACAACTTTAATATACGCTATTGGAGCTGGAATTACCGCGGCTGCTGGCACCAGACTTGCCCTCCAA
+
DDDDDIIIIIIIIIIIIIIIIIIIIIIIIIIIIIIIIIIIIIIIIIHIIIIIIIIIIIIIIHIHIIIIIHHHIIIHHHIHIIIIIIIIHHIIIIIIHIIIFFIIIIIIIIIIIIIIIIIIIHIIIIHIIIIIIIIIIHIIIIIHHIIIIIIIIIIIHHHHHIIIIIIIIIIIIIIHIIIIHIIIIIIIIIIIHIIIIIIIIIIIIIIIIIIIIIIIIIIIIIIHIIIIIIIIIIHHIIIIHHIIIIIIIIHIHHIIIIIIIIIIIIIIIIIIIIHIIIIIIIIIIIIIIIIIIIIIIIIIIIIIIIIIIIIIIIIIIIIIIIIIIIIIIIIIIIIIIIIIIIIIIIIDDDDD
@HISEQ:969:HM2KJBCX2:2:1103:7092:7275 2:N:0:ACTATGCA
GTGCTTGTGTAGCCCAACTATCCCTATTAATCATTACGGTGGTCCTAGAAACCAACAAAATAGAATCATCCGTCCTATTTTATTATTCCATGCTAATGTATTCAAGCAAAATGCCTGCTTTAAACACTCTAATTTTTTCAAAGTAAAGGTCCTGGTTCCCCGCGGCACCCAATTAAGGACATCGCGGTTCTCCAGAAGGTGAGAAATTGACTACACCAGTTCATACCCCTTAAGGCACGACCGATGTGTCAATCCCGAAATTCAACTACGAGCTTTTTAACTGCAACAACTTTAATATACGCTATTGGAGCTGGAATTACCGCGGCTGCTGGCACCAGACTTGCCCTCCA
+
DDDDDHIIHIIIIIIIHHIIIIIGHIIIIIIIIIIIIIIIIGIIIIHIIIIIIIIHIIHHHEHEHIIIIIIIIIHIGIIIIIIIIIIHHIHIIIGIHIIGIGHHHIIIIIIIIIIIHIIIIIIIIIIIGHIIIIIIIIIIIIIHIIIGIHHIIHHHHIIIIIIIIIIIIIIIIIIIHHIIIIIIIIIHIHIIIIIGIIIIIIIIIIIIIIIHIIIHIIIIIIHIIIIIIIIIIIIIIIIHIIIIIIIHHIHHIIIIIIIIIIIIIIHHHIIIIIIIIIIIIIHIIIIIIIIIHIIIIIIIIIIIHIIHIIIIIIIIIIIIIGIIIIIIIIIIIIIIIIIIIIIIIDDDDD
@HISEQ:969:HM2KJBCX2:2:1103:3202:7649 2:N:0:ACTATGCA
GTGCTTGTGTAGCCCAACTATCCCTATTAATCATTACGTCAATCCTAGAAACCAACAAAATAGGATCAAACGTCCTATTTCATTATTCCATGCTAATGTATTCAAGCGTTAGCCTGCTTTAAACACTCTAATTTTTTCAAAGTAACAGTCCTGTTTCCCTGCAACACCAAATTAATGACATTACAGTTCTTCAAGAAGGAGGAACCAGTAAAGCCAGTACATACCAGAGGCACGACCAACCTACTAATCCCGAAATTCAACTACGAGCTTTTTAACTGCAACAACTTTAATATACGCTATTGGAGCTGGAATTACCGCGGCTGCTGGCACCAGACTTGCCCTCCAA
+
@DDDDHIIIIIIIHHIIHIIEFHHIHIIIIIIIIIHIIIIIIHGEHHIIIIHHIIIIIIHIIGIIGHIIHHHIIHIIIIIIIIIIGHCHHHICHIIIGIHHFHIIIHHHHEHHHIIIIIHIHHIGIHHHIHIIHIHIHHHHEHGHIHGCGHGEHHIIHHHIGIIHIHHHFDGHIFEGHHHGIIHIIIHGHEHEHHEHIHHHHHHI;IIIIIIIIIIIIHIIIIIHIGHIIHIIIIIIHFIIIIFGHHCIDHHIHIHGIHEHHHIIIIIIIIHHIHHIIIIIIIIGIIIIIIIIIIIIHIIIIIIIHIIIIIIIIIIIHIIIIIIIIIIIIIIIIIIIIIIIDDDBD
@HISEQ:969:HM2KJBCX2:2:1103:7085:7696 2:N:0:ACTATGCA
GTGCTTGTGTAGCCCAACTATCCCTATTAATCATTACGTCAATCCTAGAAACCAACAAAATAGGATCGAACGTCCTATTTCATTATTCCATGCTAATGTATTCAAGCGTTAGCTTGCTTTAAACACTCTAATTTTTTCAAAGTAACAGTCCAGATTCCTCGCAACACCAAATTAATGGCATTACGGCTCATCAGGAAGGAGGAATCAGTGAGACCAGTACATACCAGTGGCATGACCAACCTACTGACCCCGAAATTCAACTACGAGCTTTTTAACTGCAACAACTTTAATATACGCTATTGGAGCTGGAATTACCGCGGCTGCTGGCACCAGACTTG
+
DDDDDIIIIIIIIIIIIIIIIIIIIIIIIIIIIIIIIIIIIIIIIIIIIIIIIIIIIIIHIIHIIIIIHIHIIIIIIIIIIIIIIIIIHIIHIIIIIIIIIIIIIIHIIIIIIIIIIIIIIIIHIIIHIIIIIIIIIIIIIIIIIIIIIIHIIIHHIIHIIIIIIIIIIIIIIIIIIIIIIIIIIIIIIIIIIIIIIIIIIIIIIIIIIIIIIIIIIIIIIIIIIIIIIIIIIIIHFIIIIIIIIIIIIHHIIIIIIIIIIIHIIIIIIIIIIIIIIIIIIIIIIIIIIIIIIIIIIIIIIIIIIIIIIIIIIIIIIIIIIIIIIIIIIIIIIDDDDD
@HISEQ:969:HM2KJBCX2:2:1103:9174:8173 2:N:0:ACTATGCA
GTGCTTGTGTAGCCCAACTATCCCTATTAATCATTACGTCAATCCTAGAAACCAACAAAATAGGATCGAACGTCCTATTTCATTATTCCATGCTAATGTATTCAAGCGTTAGCTTGCTTTAAACACTCTAATTTTTTCAAAGTAACAGTCCAAATTCCCCGCAACACCAAATTAATGGCATTACGGATCATCAGGAAGGAGGAATCAGTAAGACCAGTACATACCAGAGGCATGACCAATCTACTAACCCCGAAATTCAACTACGAGCTTTTTAACTGCAACAACTTTAATATACGCTATTGGAGCTGGAATTACCGCGGCTGCTGGCACCAGACTTGCCCTCCAA
+
DDDDDIIIHIIIIIIIIIIIIIIIIIIIIIIIIIIIIIIIIIIIIHHHIHIHIIIIIIIIHIIIHIIGHHIIIIIIIIIIIIIIIHIIIIIIIIIIIIIIIHHIIIHIIIIIIIIIIIIIIIIIIIHIIIIIIIIIIIIIIIIIIIIIHIIHIHIIIIIHIIIIIIIIIHIIIIIIIIIIIIIIIIIIIIIIIIIIIIIIHIIIIHIIIIIIIHIIIIIIIIIIIIIIIIIIIIIIIIIIIIHHFIHIIIIIIIIIIIIIIIIIIIIIIIIIIIHIIIIGIIIIIIIIIIIIIIIIIIIIIIIIIIIIIIIIIIIIIIIIIIIIIIIIIIIIIIIIIIIIIDDDDD
@HISEQ:969:HM2KJBCX2:2:1103:20689:7536 2:N:0:ACTATGCA
GTGCTTGTGTAGCCCAACTATCCCTATTAATCATTACGTCAATCCTAGAAACCAACAAAATAGGATCGAACGTCCTATTTCATTATTCCATGCTAATGTATTCAAGCGTTAGCCTGCTTTAAACACTCTAATTTTTTCAAAGTAACAGTCCTGTTTCCCCGCAACACCAAATTAATGACATTACAGTTCTTCAAGAAGGAGGAATCAGTAAAGCCAGTACATACCATTGGCACGACCAACCTACTGACCCCGAAATTCAACTACGAGCTTTTTAACTGCAACAACTTTAATATACGCTATTGGAGCTGGAATTACCGCGGCTGCTGGCACCAGACTTGCCCTCCAA
+
DDDADIIHIIIIHIIIIIIIGEHIIIIIIIIHIIIIIHICHHIHHHIHIHIHHIIHIIHIHII?GEHHIHIG@HHIIIIIIIIIHHHHIIIGIGHHFIIIIFFHHHIIGHHIGIIIHHEHIHHIIEHHHHHHIIHIHIIIHHHHHIIHHIIHIIHEHHHIIIIHIHIGIEHHHHEHFIIIIIHHIIHHHCIHIIIHIIIIIIHHHIHIHHIHHHHHHIIIIIIIGHGIIIIIIIIIIIIIIIIHHIIHIIIHIGIIHIIIIIIIIHIIIIIIIIIIIIIIIHHIIIIIIIIIIIIIIIIIGIIIIIIIIIHIIIIIIIIIIIIIIIHCIIHIIHIIHHIIIDADDD
@HISEQ:969:HM2KJBCX2:2:1103:2840:8793 2:N:0:ACTATGCA
GTGCTTGTGTAGCCCAACTATCCCTATTAATCATTACGTCAATCCTAGAAACCAACAAAATAGGATCGAACGTCCTATTTCATTATTCCATGCTAATGTATTCAAGCGTTAGCTTGCTTTAAACACTCTAATTTTTTCAAAGTAACAGTCCAAATTCCCCGCAACACCAAATTAATGGCATTACGGCTCATCAGGAAGGAGGAATCAGTGAGACCAGTACATACCAGAGGCATGACCAACCTACTAACCCCGAAATTCAACTACGAGCTTTTTAACTGCAACAACTTTAATATACGCTATTGGAGCTGGAATTACCGCGGCTGCTGGCACCAGACTTGCCCTCCAA
+
DDDDDHHHHIHHIIIIHHIIIHGHIIIIIIIIIHIIIIIGIHICHIIIHIIHHIHHIIIEHHHHIIIIFGHIHGIIHIIIGIIIHII1FHIHHIHCHHIGIIIIIHIIIIIIIIIIIHHHHEHHHIHHIHHIIHGHIIIHEIHHHHIHIIIHIHIHIIHIHHHHIHHHIHGEIHHHIHHGHHHHHIHHHIIIIHHIHIIIIIHHHHIIIIHHIHIIIFIIHGIIHHGIHHHHIHIIIIHIIHHFEECIIHHHHHHIHHHHEEEHHHIHHEFFHHHHHHHEHHHHIHIHIHGG=IIIIIIIIIIIIIHIIIIHIIIIHIIIIIIIIIIIIIHHHHHHHGHIIDBADA
@HISEQ:969:HM2KJBCX2:2:1103:13171:9303 2:N:0:ACTATGCA
GTGCTTGTGTAGCCCCAACTATCCCTATTAATCATTACGTCAATCCTAGAAACCAACAAAATAGGATCAAACGTCCTATTTCATTATTCCATGCTAATGTATTCAAGCGTTAGCCTGCTTTAAACACTCTAATTTTTTCAAAGTAACAGTCCTGTTTCCCTGCAACACCAAATTAATGACATTACAGTTCTTCAAGAAGGAGGAACCAGTGAAGCCAGTACATACCAGAGGCACGACCAACCTACTAATCCCGAAATTCAACTACGAGCTTTTTAACTGCAACAACTTTAATATACGCTATTGGAGCTGGAATTACCGCGGCTGCTGGCACCAGACTTGCCCTCCAA
+
@DDDDHIIIIHHIIIIIIIIIIHIHIHIIIIIIHHIEEHIIIIIIIIIIIIIIGHEHIIIGHIII@HIHHIHIHHHIIIIHGEGGHHHHCEHFHEHHIHHIEFGHHIHIHIIHIHIIHHIIIIHIHHIFIIGIIIIIIIIIHIIIIIHIIIHHIIIIIIIIHIHEHHHHIIIHGHGGHIHHHHIEGIIHHHHFHIIIHHHHHIHHIIHGFEGIIIIIIHIIIHHIHHFGHIIHIIIIIIHHHHHHFIIIIIIIIIIIIIIIIIIIIIIIIIIIIIIIIIIIIIIIIIIIIIIIIIIIIIIIIIIIIIIIIIIIIIIIIIIIIIIIIIIIIIIIIIIIIIIIIDDDDD
@HISEQ:969:HM2KJBCX2:2:1103:5652:9669 2:N:0:ACTATGCA
GTGCTTGTGTAGCCCAACTATCCCTATTAATCATTACGTCGATCCTAGAAACCAACAAAATAGAATCAAACGTCCTATTTCATTATTCCATGCTAATGTATTCAAGCGCGAGCTTGCTTTAAACACTCTAATTTTTTCAAAGTAACAGTCCTGATTTCCCGCGACACCAAATTAATGACATCGTGGTTCGTCAGAAGGGAGAAACCAATAATGCTAGTACGTACAAAGTACGACCGACATATTAGTCCCGAAATTCAACTACGAGCTTTTTAACTGCAACAACTTTAATATACGCTATTGGAGCTGGAATTACCGCGGCTGCTGGCACCAGACTTGCCCTCCAA
+
DDDDDIIIIIIIIIIIIIIIIIIIIIIIIIIIIIIIIHIIIIIIIIIIIIIIIIIIIHIIIIIIIIIIIIIIIIIIIIIIIIIIIIIIIIIIIIIHIIIHIIIIIIIIIIIHIIIIIIIIIIIIIIIIIIIIIIIIIIIIIIIIIIIIIIIIIIIIIIIIIIIIIIIIIIIIIIIIIIIIIIIIIIIIIIIIIIIIIIIIIIIIIIIIIIIIIIIIIIIIIIIIIIIIIIIIIIIIIIIIIIHIIIIIIIIIIIIIIIIIIIIIIIIIIIIIIIIIIIIIIIIIHIIIIIIIIIIIIIIIIIIIIIIIIIIIIIIIIIIIIIIIIIIIIIIIIIIIIIIDDDDD
@HISEQ:969:HM2KJBCX2:2:1103:11336:10225 2:N:0:ACTATGCA
GTGCTTGTGTAGCCCACTATCCCTATTAATCATTACAGCGGTCCTAGAAACCAACAAAATAGAACCGATGTCCTATTCTATTATTCCATGCTAATGTATTCGAGCAAAGGCCTGCTTTGAACACTCTAATTTTTTCAAGGTAAAAGTCCTGGTTCCCCACTACGCCCAGTGAAGGGCATAGGGTTCCCCAGGAGGAAAGGCCCGACCGAATCCGTGCGCTCGATTAGGAGGACAGATCAGCCAGGCCCAAGGTTCAACTACGAGCTTTTTAACTGCAACAACTTTAATATACGCTATTGGAGCTGGAATTACCGCGGCTGCTGGCACCAGACTTGCCCTCCAA
+
DDCDDIIIIIHIIIIHIIIHIIIIHIIIIIIIIIIIIIIIHIIIHIGIHHIIIIIHHIFHHHIIIIIIHIHHHI@GHHHHHIIHIIIIIIIHIIIIIIIIIHFHHIHIIIHIIIHIIIIHIIIHGHIIIIIHIIHIIIIHIIIIIIIHIHHHHHIIHHHIIIIIIIIIIIIIIIIIHHIHHIHHEHFEIIIIIIIIIIIIIHIHHHIHIIIIHIIIGIHHHIIIIIIIIII=IIIIIIIIIIIIIIHIIIIIIIIIIIIIIIIIHIIIHIIIIIIIIIIIIIIIIIIIIIIIIIIIIIIIIIIIIIIIIIIIIIIIIIIIIIIIIIIIIIIIIIIIIIDDDDD
@HISEQ:969:HM2KJBCX2:2:1103:14879:10524 2:N:0:ACTATGCA
GTGCTTGTGTAGCCCAACTATCCCTATTAATCATTACGGTGATCCTAGAAACCAACAAAATAGAATCATGCCGTCCTATTTTATTATTCCATGCTAATGTATTCAAGCAAAATGCCTGCTTTAAACACTCTAATTTTTTCAAAGTAAAGGTCCTGGTTCCCCGCGACACCCAATTAAGGGCATCGCGGTTCTCCAGAAGGTGAGAAATTGACTACACCAGTTCATGCCCCTTAAGGCACGACCGATGTGTCAATCCCGAAATTCAACTACGAGCTTTTTAACTGCAACAACTTTAATATACGCTATTGGAGCTGGAATTACCGCGGCTGCTGGCACCAGACTTGCCCTCCAA
+
DDBDDIIIIIIIIHGHHHIIIHGHHIIIIIIIGHEEGHHHIIIIIHIHHHIIIIIIHGIIHHIEHEHHIHIIIHIHIGHHHIIIIIIIIHHHIHIIHIHIIGFEHIIIIIHHHIGIHIHHIHIHHHHHHHHIHHHHIHHIHHHHHHIHGIIGIHHHHHIHGIIIIIIIIIIIIHIFHIEIIIIIIHGHGIIIIIIIIIHIIIIIIIIIIIIIIIHIIIIIIIIHIIIHGHHIIIIHIIHIHIIIIIIIIHHIIIHGIIIGHIIIIIIIIIIIIIHGHIIIIIIIIIIIIIIIIIIIIIHIIIIIIIIIIIIIIIIIIIIIIIIIIIHIIHIGIIIIIIIIIIIIIIIDDDDB
@HISEQ:969:HM2KJBCX2:2:1103:20595:10783 2:N:0:ACTATGCA
GTGCTTGTGTAGCCCAACTATCCCTATTAATCATTACGGTGATCCTAGAAACCAACGAAATAGAATCAGTCCGTCCTATTTCATTATTCCATGCTAATGTATTCAGACGTTAGCCTGCTTTAAACACTCTAATTTTTTCAAAGTAACAGTCCTGATTTCCCATCACACCAAATAAATGGCATGAAAGTTCCTCAGAAGGTAGAGATTCATCTCACCAGTGCAGACAATTAAGCCTGACCAATGGGTAAACCCCGAAGTTCAACTACGAGCTTTTTAACTGCAACAACTTTAATATACGCTATTGGAGCTGGAATTACCGCGGCTGCTGGCACCAGACTTGCCCTCCAA
+
DDDDDIIIIIIIIIHIIIIIIIIIIIIIIIIIIIIIIIIIIIIIIIIIIIIHIIIIIHIIIIIIIIIIHIIIIIIIIIIHIIIIIIIIIIIIIIIHIIIIIIHIIIIIHHHIIHHIIIIIIIIIIIIIIIIHIIIIIIIIHIHIIIIIIIIIIIHHIIIIIIIIHIIIIIIIIHIHHIIGHHHIIIIIIIIIIHIIIIIIIIIIIII;IIIIIIIIIIIIIIIIIIIIIIIIIIIIIIIIIHIIIHGIIIIIIIIIIIIIIIIIIIIIIIIIIIIIIIIIIIIIIIIIIIIIIIIIIIIIIIIIIIIIIIIIIIIIIIIIIIIIIIIIIIIIIIIIIIIIIIIDDDDD
@HISEQ:969:HM2KJBCX2:2:1103:7996:10360 2:N:0:ACTATGCA
GTGCTTGTGTAGCCCAACTATCCCTATTAATCATTACGTCAATCCTAGAAACCAACAAAATAGGATCAACGTCCTATTTCATTATTCCATGCTAATGTATTCAAGCGCGAGCCTGCTTTAAACACTCTAATTTTTTCAAAGTAACAGTCCTGATTCCCCACCACACCAAATTAATGACATGATGGTTCGTCAGAAGGTAGAAATCAGTAACACCAGTACGTACCGAAGGCACGACCAGCGTACTAATCCCGAAATTCAACTACGAGCTTTTTAACTGCAACAACTTTAATATACGCTATTGGAGCTGGAATTACCGCGGCTGCTGGCACCAGACTTGCCCTCCAA
+
BDDDDHIIIIIIGHIHHHHIIIIIHIIIIHHIIIIHHIIIHIIIIIIIIIIIIIIIIHFHHHHHIHIIIHHCHCCHIHIIIIIIHHHHII?EHHCIIHIHIIIGIIIIIHIIIHIIIHIHHIIIIIIIIIIIIIIHIIIIIIIIIIIIIHIIIIHIIHIIIIIHIIIIIIIIHIIIGGIIIIIIIHIIIIIIIIIIIHIIIIIIIIIIIIIHHIIIIIIIIIIIIIIIIIIIIIIHIIIIIIHHIIHIIIIIIIIIIIIHIIIIHIIIIIIIIIIIIIIIIIIIIIIIIIHIIIIIIIIIIIIIIIIIIIIIIIIIIIIIIIIIIIIIIIIIIIIIIIIIDDDDD
@HISEQ:969:HM2KJBCX2:2:1103:10170:11000 2:N:0:ACTATGCA
GTGCTTGTGTAGCCCAACTATCCCTATTAATCATTACATCGATCCTAGAAACCAACAAAATAGAATGCGATGTCCTATTTCATTATTCCATGCTAATGTATTCAAGCGTGAGCCTGCTTTAAACACTCTAATTTTTTCAAGGTAACAGTCCTAATTCCCTATAACATCAAATAAATGACATTATAGTTCTTTAGAAGGTGAGAACCAATAAAATCAGTACATACGAAGGCATGACCAACTAATTGATCCCGAAGCTCAACTACGAGCTTTTTAACTGCAACAACTTTAATATACGCTATTGGAGCTGGAATTACCGCGGCTGCTGGCACCAGACTTGCCAA
+
?DDDBIIIIHH1GHIIGHIIIHH@GHICHHFHHHHHIIEHHGHIFIIIHHHHHEHIHHFGHFHHIIIIIHHHCHHIHHHHIIEHFHIIICGHHHHHIHHIIHHHHIIIIIIIHFEHHHIHHHHIHIIHHFHHHHHGHIIHHHHHHHHHGGHHHIHHHEHHIHIGEHHIIIIHHIHIGHHFIIHIIHEGFEHHHHIHIHGHIIIIHIIIIIIHHHHHHFIHFIIHHIHHIIIIIIIIIIHGHGCHHIIIIGIHHH@HHIIIHHIIGIIIIHIHHHHIHHHHHIHHHIGIIHHGHIIIIIIHGIIIIIIIIIGIIIIIHIIGIIIHIIIHHHIIIIHHDBBDB
@HISEQ:969:HM2KJBCX2:2:1103:13832:11433 2:N:0:ACTATGCA
GTGCTTGTGTAGCCCAACTATCCCTATTAATCATTACGGTGATCCTAGAAACCAACAAAATAGAACCATGCCGTCCTATTCTATTATTCCATGCTAATGTATTCGAGCAAAATGCCTGCTTTAAACACTCTAATTTTTTCAAGGTAAAGGTCCTGGTTCCACATGACACCCAATTAAGGACATCATGCTTCTCCAGAAGGTGAGAAATCAACTGCGACAGTTCATACCCCTTAAGGCACGACCATCACGTCAATCCCGAAATTCAACTACGAGCTTTTTAACTGCAACAACTTTAATATACGCTATTGGAGCTGGAATTACCGCGGCTGCTGGCACCAGACTTGCCCTCCAA
+
[truncated: 31,152,895 more chars]
