# Supplementary material for: Response of arbuscular mycorrhizal fungal community in soil and roots to grazing differs in a wetland on the Qinghai-Tibet plateau
Source: PeerJ. 2020 Jun 19;8:e9375. doi: 10.7717/peerj.9375 (PMC7307571; doi:10.7717/peerj.9375)
Supplement: Supplemental Information 26 [file peerj-08-9375-s026.zip › Root grazing 6-10/69.fastq]

@HISEQ:969:HM2KJBCX2:2:1101:10655:2797 2:N:0:ACTATGCA
CAACTAGACTCGCCCAACTATCCCTATTAATCATTACGGTGGTCCTAGAAACCAACAAAATAGAACCATGCCGTCCTATTTTATTATTCCATGCTAATGTATTCAAGAAAAAATGCCTGCTTTAAACACTCTAATTTTTTCAAAGTAAAGGTCCTGGTTCCCCGCGGCATCCAATTAAGGACATCGCGGTTCTCCAGAAGGTGAGAAATTGACTGCACCAGTTCATACCCCGTGAGGCACGACCGATGCGCCAATCCCGAAATTCAACTACGAGCTTTTTAACTGCAACAACTTTAATATACGCTATTGGAGCTGGAATTACCGCGGCTGCTGGCACCAGACTTGCCCTCCAA
+
DDDDDIIIIIIIIIIIIIIIIIIIIIIIIIIIIIIIIIIIIIIIIIIIIIIIIIIIGIIIIIHIIIIIIIIIHIIIIIIIIIIIIIIIIIIIIIIIIIHHHEHHHIHIIIHIIIIIIIIIIIIHIIIIIIIIIIIIIIIIIIIIIIIIIIHHIHHHHHHIIIHHHIIIIIIIIIIIIHHIIIIIIHIIIIHIIHIIIHIIIIIIIIIIIIIIIIIIIIIIIIIIIHIIHIIIIIIGIIIIIIIIIIIIIGIFIIIIIIIIIIIIIIIIIIIIIIIIIIIIHIIIIIIIIIIIIIIIIIIHGIIIIIIIIIIIIIIIIIIIIIIIIIIIIIIIIIIIIIIIIIIIIIIIDDDDD
@HISEQ:969:HM2KJBCX2:2:1101:15951:2636 2:N:0:ACTATGCA
CAACTAGACTCGCCCAACTATCCCTATTAATCATTACGGTGGTCCTAGAAACCAACAAAATAGAACCATGCCGTCCTATTTTATTATTCCATGCTAATGTATTCAAGCAAAAATGCCTGCTTTAAACACTCTAATTTTTTCAAAGTAAAGGTCCTGGTTCCCCGCGGCATCCAATTAAGGACATCGCGGTTCTCCAGAAGGTGAGAAATTGACTGCACCAGTTCATACCCCGTGAGGCACGACCGATGCGCCAATCCCGAAATTCAACTACGAGCTTTTTAACTGCAACAACTTTAATATACGCTATTGGAGCTGGAATTACCGCGGCTGCTGGCACCAGACTTGCC
+
DBDDDIIIHIHIIIIIIIIIIIIIIIIIIIIIIIIIIIIIIIIGIIIIGHIIIIIHIHIHHHHIIIIIIHIIIIIIHIIIIIHIIIIIIIIIHIIIIIIIIHIIIIIIIHIIIIIHHIIIIIIIIIIIIIIIIIIIHIIIHIIIIIIIIIIIIIIIHIGIHHIIIIIIIIIIIIIIIIIIIIIIIIHHIIIIIIIIIIIIIIIIIIIIIIIIHHIIIIIIIIIIIIHIFIIIIIIIIIIIIIIIHEIIIIIIHHHGIIIIIIIIHIIIIHIIIIIIIIIIIIIIIIIIIIHHIIIIIIIHHIIIIIIIIIIIIIIIIIIIIIIIHIIIIIIIIIIIIIIIIIDDDDD
@HISEQ:969:HM2KJBCX2:2:1101:9266:3042 2:N:0:ACTATGCA
CAACTAGACTCGCCCAACTATCCCTATTAATCATTACGGTGGTCCTAGAAACCAACAAAATAGAACCATGCCGTCCTATTTTATTATTCCATGCTAATGTATTCAAGCAAAAATGCCTGCTTTAAACACTCTAATTTTTTCAAAGTAAAGGTCCTGGTTCCCCGCGGCATCCAATTAAGGACATCGCGGTTCTCCAGAAGGTGAGAAATTGACTGCACCAGTTCATACCCCGTGAGGCACGACCGATGCGCCAATCCCGAAATTCAACTACGAGCTTTTTAACTGCAACAACTTTAATATACGCTATTGGAGCTGGAATTACCGCGGCTGCTGGCACCAGACTTGCCCTCCAA
+
DDDDDIIIIIIIIIIIIIIIIIIIIIIIIIIIIIIIIIIIIIIIHIIIIIIIIIIIIHIIIIIHIIHHIHIIIHHIIIIIIIIHHHHIIIIHHHFIIIIIIHHIIIIIIHIIIIIIIIIIIIIIIIIIIIIIIHIIHIHIHIIIIIIIIIGIIIIHHHIIIIIIIIIHIIIIIIIIIIIHIIIIIIIIHIIIIHIIIIIIIIIIIIIIIIIIIIIIIHIGIIIIIIIIIIIIIIIIIIIIIIIIIIIIIIIHIIIIIIIHIIIIIIIIIIIIIIIIIIIIIIIIIIIIIIHIIIIIIIIIHIIIIIIIIIIIIIIIIIIIIIIIIIHIIIIIIIIIIIIIIIIIIIIIDDDDD
@HISEQ:969:HM2KJBCX2:2:1101:18577:3487 2:N:0:ACTATGCA
CAACTAGACTCGCCCAACTATCCCTATTAATCATTACGGTGGTCCTAGAAACCAACAAAATAGAACCATGCCGTCCTATTTTATTATTCCATGCTAATGTATTCAAGCAAAAATGCCTGCTTTAAACACTCTAATTTTTTCAAAGTAAAGGTCCTGGTTCCCCGCGGCATCCAATTAAGGACATCGCGGTTCTCCAGAAGGTGAGAAATTGACTGCACCAGTTCATACCCCGTGAGGCACGACCGATGCGCCAATCCCGAAATTCAACTACGAGCTTTTTAACTGCAACAACTTTAATATACGCTATTGGAGCTGGAATTACCGCGGCTGCTGGCACCAGACTTGCCCTCCAA
+
CDDDDIIIIHIHHIIIIIIIGHHHIIIIHIIIIIIIIIIIIIIHIIIIIIIEHHIIIIIGIIHHIIHIIGHIIIIHIIIHIIHIIHHHHIHEECHHHHFHH<DGHIIIHIICGIHHIIGHHIIIHHIIIHHHIHHIIHIIIIHIHIIHIHIIIIIHEHIIIIIHIHHIHHHIIIHHIIGHIIHHHIHIIIHIIHIIIHIIIIHHIHIGIIIHIHHIHGHIHIHGHIIIIIIIIIIIIIIIIIIHHHIHIHHHHHHIIIIIIIIHHIIIGIIIIIIIIIIIIIIIGIIIIIIIHIIIIIIIHIIIHIIIIIHIIIHHIHIIIIIIIIIIIIIIIIIIIIIIIIIIIIIHDDDDD
@HISEQ:969:HM2KJBCX2:2:1101:2356:3677 2:N:0:ACTATGCA
CAACTAGACTCGCCCAACTATCCCTATTAATCATTACGGTGATCCTAGAAACCAACAAAATAGAACCATGCCGTCCTATTCTATTATTCCATGCTAATGTATTCGAGCAAAAATGCCTGCTTTAAACACTCTAATTTTTTCAAGGTAAAGGTCCTGGATCCGCAAGACACCCAATTAAGGACATCAAGTTTCTCCAGAAGGTGAGAAATCAACAGCAACAGTTCATACCCCTTAAGGCACGACCATTACGTCAATCCCGAAATTCAACTACGAGCTTTTTAACTGCAACAACTTTAATATACGCTATTGGAGCTGGAATTACCGCGGCTGCTGGCACCAGACTTGCCCTCCAA
+
DD@BDHIHHHHE<HHHIIH@<FEHHIIHHEEHHIHHIIGC<CHFCEEEG?HHIFIIIFHHHHHIIIIHIICHD0CEH@ECFEEHII@HCFH@GHIIHCCCH<FGCHHIHEE<F1<HHGHIFHEGCBCFHHFHHB<FHEGCHGHGHEHGFEFCIHDHEH?GHHHHIHIIIHEHHHEHHHH?DGHHHCHHGDFHHHHIIIIHHGEHHFG@CEEHHGHHGHHHHHDFCFCHFHHHIIIHHG<H<GIHIIHHIHEFHF//IHEHHF@HECEHCIIIIHHHIHIHIHGHGIIIHIIIFHHHIHHGEHHHEEIHGIIHGCIIHHH<IIIIIIIHIIIHHHGIIIHHEIIHHHGC@ADDD
@HISEQ:969:HM2KJBCX2:2:1101:21141:2943 2:N:0:ACTATGCA
CAACTAGACTCGCCCAACTATCCCTATTAATCATTACGGTGGTCCTAGAAACCAACAAAATAGAACCATGCCGTCCTATTTTATTATTCCATGCTAATGTATTCAAGCAAAAATGCCTGCTTTAAACACTCTAATTTTTTCAAAGTAAAGGTCCTGGTTCCCCGCGGCATCCAATTAAGGACATCGCGGTTCTCCAGAAGGTGAGAAATTGACTGCACCAGTTCATACCCCGTGAGGCACGACCGATGCGCCAATCCCGAAATTCAACTACGAGCTTTTTAACTGCAACAACTTTAATATACGCTATTGGAGCTGGAATTACCGCGGCTGCTGGCACCAGACTTGCCCTCCAA
+
DBDDCIHIIFHHHHIIIHIIHIIIIHHIIIHHIGHHHGHHHHFEFIHHHHHHHIIIIHIIIIGHIHHIIIIHHEDDGHHFHHHHCHEHEGHHHE@GHFHHHHIIHIFHHIIHIGGHIHIGHFHIIHFHIHIIIGHHEIIHIHIIGHHHGFHEHHFGHHIHIHHIIGHIIIGIIIHIHHHFHIIGIIIHIHIIIIIIIHIIIIIIHIHHIIIIIIIIHIIIGIIIIHHIIIIIIIIIIIHIIHIIIIIIIHHFGIIIIHIHGIIIIIIIIHHHGGIIIIIIIIIIIIIIIIHIIIIIIIHHGIIIIIIIIIIIIIIIIIIIIIIIIIIIIIIIIIIIIIIIIIIIIIIIDDDDD
@HISEQ:969:HM2KJBCX2:2:1101:12191:3968 2:N:0:ACTATGCA
CAACTAGACTCGCCCAACTATCCCTATTAATCATTACGGTGATCCTAGAAACCAACAAAATAGAACCATGCCGTCCTATTCTATTATTCCATGCTAATGTATTCGAGCAAAAATGCCTGCTTTAAACACTCTAATTTTTTCAAGGTAAAGGTCCTGGATCCGCAAGACACCCAATAAAGGACATCAAGTTTCTCCAGAAGGTGAGAAATCAACTGCAACAGTTCATACCCCTTAAGGCATGACCATCACGTCAATCCCGAAATTCAACTACGAGCTTTTTAACTGCAACAACTTTAATATACGCTATTGGAGCTGGAATTACCGCGGCTGCTGGCACCTGACTTGCCCTCC
+
DDDDDIIIIIHGIIIIIIIIHIIIIIIIIIIIIIIIIIIIIIIIIIIIIIIIIIIIIIIIIIHIIIIIIIIIIIIIIIIHHIIIIIIIIIIIIIIIIIIHIIIIIIIIIIIIIIIIIIIIIIIIIIIIIIIIIIIHIIIIIIIHIIIIIIIIIIIIIHIIIIIIIHIIIIIIIIIHIIIIIIIIIIIIIIIIIIIIIIIIIIIIIIIIIIIIIIIIIIIIIIHIIIIIIIIIIIIIIIIIIIIIIIIIHHIIIIIIIIIIIIIIIIIIIIIIIIIIIIIIIHIIIIIIHIIIIIIIIIIIHIIIIIIIIIIIIIIIIIIIIIIIIIIIIIIIIIIIIIIIIIIIIIDDDDD
@HISEQ:969:HM2KJBCX2:2:1101:7653:4105 2:N:0:ACTATGCA
CAACTAGACTCGCCCAACTATCCCTATTAATCATTACGGTGGTCCTAGAAACCAACAAAATAGAACCATGCCGTCCTATTTTATTATTCCATGCTAAGGTATTCAAGCAAAAATGCCTGCTTTAAACACTCTAATTTTTTCAAAGTAAAGGTCCTGGTTCCCCGCGGCATCCAATTAAGGACATCGCGGTTCTCCAGAAGGTGAGAAATTGACTGCACCAGTTCATACCCCGTGAGGCACGACCGATGCGCCAATCCCGAAATTCAACTACGAGCTTTTTAACTGCAACAACTTTAATATACGCTATTGGAGCTGGAATTACCGCGGCTGCTGGCACCAGACTTGCCCTCCAA
+
00<<0<11<1<<C/D@101DHCG<1D<<<<<F?<111<<110<1<<DE1<CC1<<D@FGEC<GCF@G11<11/0<<D11DH1G@<<F1<C1<G1<D11111111<<11DF@11DG<<111<1D1<1<F111111<1D1DH?HB0H01HB(<%<8<CGF787---HE9@@?@B:.78:AB...?-?E=@F?IHD//HD//CHECEFG/CC0C<D@G?H@F@IHCC@@HHDIHIIHGC@C<C0D0ADHC@F?C1HC//?F<<11<G?FD1@H@D1EEGH@CFHGC1EF<1EF<<<D1<@HH@G<@GEFGG?HEHF1HG<HGC<CC//IH@HE@C@C1GIG@C<EEGDHE<<0<B<
@HISEQ:969:HM2KJBCX2:2:1101:19477:4215 2:N:0:ACTATGCA
CAACTAGACTCGCCCAACTATCCCTATTAATCATTACGGTGGTCCTAGAAACCAACAAAATAGAACCATGCCGTCCTATTTTATTATTCCATGCTAATGTATTCAAGCAAAAATGCCTGCTTTAAACACTCTAATTTTTTCAAAGTAAAGGTCCTGGTTCCCCGCGGCATCCAATTAAGGACATCGCGGTTCTCCAGAAGGTGAGAAATTGACTGCACCAGTTCATACCCCGTGAGGCACGACCGATGCGCCAATCCCGAAATTCAACTACGAGCTTTTTAACTGCAACAACTTTAATATACGCTATTGGAGCTGGAATTACCGCGGCTGCTGGCACCAGACTTGCCCTCCAA
+
DDADDIIGIIHIIHEEHIHHIIIIIIIIIIIIIIIHIHIHHHIIIIIIIIHGGHHHHHGIIIFHHHIIHEHI<GDDHIHIIIIHIIEHIGHIII?FH@HIHFHEHIIIHIIHIIIGHHHIIIIHHIIIHGIIIIIIHHGHHHHHIIHHIIBFIIHHIHIIIHHHHIEEHHHIIIHIIHIIIIHHHHHHHEDHHGIIIHHHIIHIHIHIHIIHHIHFHHIHHIIIIIHIHGIIIIIIIIHIIHCCIHHHIIFFHIHHIIHGHHHIIHHHHCHHCIIGGIIIHHHFIIHIHHHGIIIIHHHHHIIIIHIHIIIHEHFIIHEHHHDDIHGIIIIIIHIIIIHIIIIIIIIIDDDDD
@HISEQ:969:HM2KJBCX2:2:1101:3194:4950 2:N:0:ACTATGCA
CAACTAGACTCGCCCAACTATCCCTATTAATCATTACGGTGATCCTAGAAACCAACAAAATAGAACCATGCCGTCCTATTCTATTATTCCATGCTAATGTATTCGAGCAAAATGCCTGCTTTAAACACTCTAATTTTTTCAAGGTAAAGGTCCTGGTTCCACATGACACCCAATTAAGGACATCATGCTTCTCCAGAAGGTGAGAAATCAACTGCGACAGTTCATACCCCTTAAGGCACGACCATCACGTCAATCCCGAAATTCAACTACGAGCTTTTTAACTGCAACAACTTTAATATACGCTATTGGAGCTGGAATTACCGCGGCTGCTGGCACCAGACTTGCCCTCCAA
+
DDDDDIIIIIIIIIIIIIIIIIIIIIIIHIIIIIIIIIIIIIIIIIIIGIIIIIIIIIHIIIHIIIIIIIGIIIIIIIHHIIIHIIIIIHIIIIIIIHIIICIIHIIIHIIIIHHHHIGHIIIIIIHIIIHIIIIHHHIHIIHIIIHIHIIHHHIIIIIIIIHIIIIHIHIIIIIIHHIIIIIIIIIIHHIIIIIIIIIIIIIIIIIIIHIIIIIIIGIIIIIIHHIHHHIIIIIIIIIIIIIIIIIIIIHIIIIIIIIIIIIIHIHHHHIHIIIIIIIIIIIIIIIIIIIHIIIIIIIIIIIIIIIIIIIIIIIIIIIIIIIIIIIIIIIIIIIIIIIIIIIIIIIDDDDC
@HISEQ:969:HM2KJBCX2:2:1101:21246:4655 2:N:0:ACTATGCA
CAACTAGACTCGCCCAACTATCCCTATTAATCATTACGGTGGTCCTAGAAACCAACAAAATAGAATCATCCGTCCTATTTTATTATTCCATGCTAATGTATTCAAGCAAAATGCCTGCTTTAAACACTCTAATTTTTTCAAAGTAAAGGTCCTGGTTCCCCGCGGCACCCAATTAAGGACATCGCGGTTCTCCAGAAGGTGAGAAATTGACTACACCAGTTCATACCCCTTAAGGCACGACCGATGTGTCAATCCCGAAATTCAACTACGAGCTTTTTAACTGCAACAACTTTAATATACGCTATTGGAGCTGGAATTACCGCGGCTGCTGGCACCAGACTTGCCCTCCAA
+
B@DABHHHGHHIGDHHHGGIIHIIIIIIIHHIIHHIFHHHEHC@EHIHFFHEHIIGHHHHIIEHHEFHC@@E<@?EH1D@EGCHEEEE?GHHCEHF?C<GEDGHHEHHIIICCHHHHIHIHHHICHIHHHHH?FCHHCHHCHHGEHHHIHIHFHHC@IIIIHIHGHIIIIHHHFIHHGHIIHIHIHH=EGIIIIHHHGHIHHHHHCIHIHIHHHEIIHHIIIIHIIIHIIHIHIIHFHHHIIIIHIGHHGHIIIHHIHHGHHHEIIHHIIIIIIIIIIIIIHIHHFGG@IIIHIIIIIIIIIHHIIIIIIIIIIIIIIIIIIIIIIIHHHIIIIIIIIIIIIIIIHDDBBD
@HISEQ:969:HM2KJBCX2:2:1101:14079:4859 2:N:0:ACTATGCA
CAACTAGACTCGCCCAACTATCCCTATTAATCATTACGTCAATCCTAGAAACCAACAAAATAGGATCGAACGTCCTATTTCATTATTCCATGCTAATGTATTCAAGCGTTAGCTTGCTTTAAACACTCTAATTTTTTCAAAGTAACAGTCCAAATTCCCCGCAACACCAAATTAATGGCATTACGGATCATCAGGAAGGAGGAATCAGTGAGAGCAGTACATACCAGAGGCATGACCAATCTACTAACCCCGAAATTCAACTACGAGCTTTTTAACTGCAACAACTTTAATATACGCTATTGGAGCTGGAATTACCGCGGCTGCTGGCACCAGACTTGCCCTCCAA
+
BAABBIHEG@C<FCHGH@HFHIFCCG<CCCH1<<CCHHCHHEHI1F?<<FGHIH@<<<DHCHHCHIIII?G<CGHEHEEHIHHIHIIIFHEE?C?@CCFHHHGFHEHHEHEHGEF@@GH@H0%CHHCHG@GGFG@FEEFEHHH@HFCHHGHHH?CEHCIIGIHFEHHGHEHGIHEGFHHHEEHHE@CEEGHHHGIIIHEGHEH?IIHFEEIHHFIIHHHHHHGGEECHHHFDCGDF@H?GFCHD<CFH</CFEFEHHHC@HEHGHHHHCFGECHHIHCGF<@EHIHHHHHF0GGDHEHIHHHCEEFEIIGHGIHIIHHHHGIHHHGG?HIHFGDGEHHHEC@@?D@
@HISEQ:969:HM2KJBCX2:2:1101:1529:6659 2:N:0:ACTATGCA
CAACTAGACTCGCCCAACTATCCCTATTAATCATTACGGTGATCCTAGAAACCAACAAAATAGAACCATGCCGTCCTATTCTATTATTCCATGCTAATGTATTCGAGCAAAATGCCTGCTTTAAACACTCTAATTTTTTCAAGGTAAAGGTCCTGGTTCCACATGACACCCAATTAAGGACATCATGCTTCTCCAGAAGGTGAGAAATCAACTGCGACAGTTCATACCCCTTAAGGCACGACCATCACGTCAATCCCGAAATTCAACTACGAGCTTTTTAACTGCAACAACTTTAATATACGCTATTGGAGCTGGAATTACCGCGGCTGCTGGCACCAGACTTGCCCTCCAA
+
DDDDDIIIIIIIIIIHIIIHIIIIIIIIIIIIIIIIIIGHHHIIIIIIIIIIIIIIHIIHHHHIIIIGIIIIIHHIIIIIIIIIIIIIIIIIIIIIHIGGHHIIIIIIIIIIIIIIHIIIIIIIIIHHIIIIIIIHHIIIHIHIIIIIIIIIIHHHGHIIIIIIIIIIGIIIIIIIIIIIIIIIIIIIIIIHIIIIIIIIIIIIIIIIIIIHIIIIIIIIHIIIIHIIIIIIIIIIIIIIIIIIHIIIIHHIHHIIIIIIIIIIIIHHFEIIIIIIIIIIIIIIIIIIIIIIIIIIIIHHIIIIIIIIIIIIIIIIIIIIIIIIIIIIIIIIIIIIIIIIIIIIIIIDDDDD
@HISEQ:969:HM2KJBCX2:2:1101:11606:6661 2:N:0:ACTATGCA
CAACTAGACTCGCCCAACTATCCCTATTAATCATTACGTCAATCCTAGAAACCAACAAAATAGGATCAAACGTCCTATTTCATTATTCCATGCTAATGTATTCAAGCGTTAGCCTGCTTTAAACACTCTAATTTTTTCAAAGTAACAGTCCTGTTTCCCTGCAACACCAAATTAATGACATTACAGTTCTTCAAGAAGGAGGAACCAGTAAAGCCAGTACATACCAGAGGCACGACCAACTTACTAATCCCGAAATTCAACTACGAGCTTTTTAACTGCAACAACTTTAATATACGCTATTGGAGCTGGAATTACCGCGGCTGCTGGCACCAGACTTGCCCTCCAA
+
DDDDAHIIIHIHIHHIIIIHHHFC@GHHGHHHHHHHIGHHHHHEGCHEEHHH@1DE1@1F1GGHGEHH?CCG<DGHHH1CC1GHH@<FFHHCH<<CCG@EHFCHG<FHHFHDHHCG@HH8D1B<8@GDHHH;HIHFEGHEHHHHHGGHHFGHHF<FHCIIFEGHGGH?FDFG0GGCGHE@CHHHI?C<EEFEHIIIHHHHHGHFHHC?HEHCIHH<HIIHFEFEHGC/EHGDH2IG?CGHH%FCCHHHDHHEEC<11GD<D<CH@G?G@HHFHHEHHHHIHIHIHHHEHHHG<HCIHHEHGFFG@HHHEHHHIIIHDDIIIHHGHHFHHFEFHHEEEHEE<000?@
@HISEQ:969:HM2KJBCX2:2:1101:7082:6511 2:N:0:ACTATGCA
CAACTAGACTCGCCCAACTATCCCTATTAACCATTACATCGATCCTAGAAACCAACAAAATAGAATTGGATGTCCTATTTTATTATTCTATGCTAATGTATTCAAGCGTGAGCCTGCTTTAAACACTCTAATTTTTACAAAGTAACAGTCCTAATTCCCCGTGACACCAAATTAATGGCATTACGGTTCTTTAAAAGATGAGAAATTAATAATATCAGTACATACCAACGGCATGACCAAAACATTGATTTCGAAATTCAACTACGAGCTTTTTAACTGCAACAACTTTAATATACGCTATTGGAGCTAGAATTACTGTGGCTGCTAGCACCAGACTTGCCCTCCAA
+
<DDDBHCEHHHG?CHHHIHHEEHHEHHHIIIIHHIIIGHGHIIF0DDC@HIIIHEEHHIHHIHEHEHHEHHHHHHH1DHHI?HHIHIEHIHCGGHIIIHHGGHG@FHGEHHHFFGH?HHHHIIHIIGEHHIIHGEGHFE@C@GHHEF@HFHHE?HIHH=EHIHHHIGHCEIHHHGHEHIHHHHHEHHHF@DHHHEHHGC5HEIHHEHHIIIHH@?HHF<HG?HIHHFHHHHHG?HHHHHHGCFF@DC1HIHIHIHHCHEHE@=CECHGCHHIHEHHIHEIHIIIIHHFHHIHHHIHHEIHIHEHIHIIIIGIHEHHCHEIIHG@GHIHIIIHHCHHCECDHG<@DDD
@HISEQ:969:HM2KJBCX2:2:1101:7165:6693 2:N:0:ACTATGCA
CAACTAGACTCGCCCAACTATCCCTATTAATCATTACGGTGGTCCTAGAAACCAACAAAATAGAACCATGCCGTCCTATTTTATTATTCCATGCTAATGTATTCAAGCAAAAATGCCTGCTTTAAACACTCTAATTTTTTCAAAGTAAAGGTCCTGGTTCCCCGCGGCATCCAATTAAGGACATCGCGGTTCTCCAGAAGGTGAGAAATTGACTGCACCAGTTCATACCCCGTGAGGCACGACCGATGCGCCAATCCCGAAATTCAACTACGAGCTTTTTAACTGCAACAACTTTAATATACGCTATTGGAGCTGGAATTACCGCGGCTGCTGGCACCAGACTTGCCCTCCAA
+
DDDDDIIIIIIIIIIIIIIIIIIIIIIIIIIIIIIIIIIHIIIIIIIIIIIIIIIIHIHIIIHIIIIIIIHIIIIHIIIIIIIIIHGIHIGHIIGIIIIIICHIIIIIIIHIIHIIIIIIIIIIIHIHIIIIIIIIIHIHHHIHHIIIIHIIIIIIHIHIIIIIIIIIHIHIIIIIIIIIIIIIIIGIIIIIIIIIIIIIIIIIIIIIIIIIIIIIIIIIIIIIIIIIIIIIIIIIIIIIIIIHIIIIIIIHIIIIIIIIIIIIIIIIIIIIIIIIIIIIHIIIIIIIIIIIIIIIIIIIIIIIIIIIIIIIIIIIIIIIIIIIIIIIIIIIIIIIIIIIIHHIIIHHDDDDD
@HISEQ:969:HM2KJBCX2:2:1101:17005:7680 2:N:0:ACTATGCA
CAACTAGACTCGCCCAACTATCCCTATTAATCATTACGGTGGTCCTAGAAACCAACAAAATAGAACCATGCCGTCCTATTTTATTATTCCATGCTAATGTATTCAAGCAAAAATGCCTGCTTTAAACACTCTAATTTTTTCAAAGTAAAGGTCCTGGTTCCCCGCGGCATCCAATTAAGGACATCGCGGTTCTCCAGAAGGTGAGAAATTGACTGCACCAGTTCATACCCCGTGAGGCACGACCGATGCGCCAATCCCGAAATTCAACTACGAGCTTTTTAACTGCAACAACTTTAATATACGCTATTGGAGCTGGAATTACCGCGGCTGCTGGCACCAGACTTGCCCTCCAA
+
DDDDDIIIIIIIIIIIIIIIIIIIIIIIIIHIIIIIIIIIIIIIIIIIHIHIIIGIHIHIIIEHHIIIIIHGHIIIIIHIIGHHIIHHIHGHIHHIIHHHIHIHIIIIIIIIIIIIIIIIIHIIIIIIIIIIIIIIIIIIIIIHIIHHIIIIIIIIIIHIIHIIIIIIIIIIIIIIHIIIIIIIIIIIIIIIIIIIIIIIIHIIIIIIIIIIIIIIIIIIIIIIIIIIIIIIIIIIIIIIIIIIIIIIIIHGIIIIIHIIIIIIIIIIHHIIIIIIIIIIIIIIIIIHHIHIIIIIIIHHEIIIIIIIIIIIIIIIIIIIIIIIIIIIIIIIIIIIIIIIIIIIIIIIDDDDD
@HISEQ:969:HM2KJBCX2:2:1101:20820:7785 2:N:0:ACTATGCA
CAACTAGACTCGCCCAACTATCCCTATTAATCATTACGGTGATTCAGAAACCAACAAAACAGGACCACCGCCCTATTCTATTATTCCACGCTAATGTATTCAGACGTAAGCCTGCTTTGAACACTCTAATTTTTTCAAGGTAAAGGTCCTGGTTTCCCACCACGCCAAATTAATAACATGATGGTTCCCCAGAAGGTAGAAATTCTACACACCAGTACAGACTTGGTAGCCCGACCGACGGTAGAACCCCGAAATTCAACTACGAGCTTTTTAACTGCAACAACTTTAATATACGCTATTGGAGCTGGAATTACCGCGGCTGCTGGCACCAGACTTGCCCTCCAA
+
00<00<F?FE11<C00DGHFH1DCGGHG11D1<1D1CH<D1C1C1<1<D11G1<DG111<<<111<D<0</</<11<D<<FHHEHC1<10<<0=1F@@HFE@HIIHIHEHHHGCEHGFH@CGCHHCF1CCEHG8GGHHHBF?F<HEEIHEAG3DGII:IIII9GHIIHFHHHHFHHGGGGCECHEGHFH:IHFHHIHHIIIIHFHFHIHGCGIHHHHIIIHHEIHEFGIFIHIIIIHFGGIHHHIHGIIHIHHHIHGIIIHEHIIGIIGIIHHHIIHHHIIHGHIHHHIIIHHIIIHIHGIIHHIFIIIIHHIIIHIIIIIIIIIHIIIIIHGIIIIIHIDDDDA
@HISEQ:969:HM2KJBCX2:2:1101:8748:8433 2:N:0:ACTATGCA
CAACTAGACTCGCCCAACTATCCCTATTAATCATTACGGTGGTCCTAGAAACCAACAAAATAGAACCATGCCGTCCTATTTTATTATTCCATGCTAATGTATTCAAGCAAAAATGCCTGCTTTAAACACTCTAATTTTTTCAAAGTAAAGGTCCTGGTTCCCCGCGGCATCCAATTAAGGACATCGCGGTTCTCCAGAAGGTGAGAAATTGACTGCACCAGTTCATACCCCGTGAGGCACGACCGATGCGCCAATCCCGAAATTCAACTACGAGCTTTTTAACTGCAACGACTTTAATATACGCTATTGGAGCTGGAATTACCGCGGCTGCTGGCACCAGACTTGCCCTCCAA
+
DDDDDIIIIIIIIIIIIIIIIIIIIIIIIIIGHEHIHIIIIIIIIIIIIIIIIIIIIHIIIIIIIIGIIIIHIIGHIIIIIIGIIIIIIIIIIGHHHHIIIIHIIIIIIIIIIIIIIIHIIIIIHIIIIIIIIIIIIIIIIIHIIIIIIGHIIIIIHHFIIIIIHIIIIIIIIIIIIIIHHIIHIIIIIIIIIHIIIHIIIIIIIIIIIIIIIIIIIIIIIIIIIIHIIIHIIIIHIIIIIIIIIIIIIIHHIIIIIIIIIIIIIIIIIHIIIIIIIIIIIIIIIIIIIIIIIIIIIIIIIIIIIIIIIIIIIIIIIIIIIIIIIIIIIIIIIIIIIIIIIIIIIIIIDDDDD
@HISEQ:969:HM2KJBCX2:2:1101:5046:8290 2:N:0:ACTATGCA
CAACTAGACTCGCCCAACTATCCCTATTAATCATTACATCGATCCTAGAAACCAACAAAATAGAATCTGATGTCCTATTTCATTATTCCATGCTAATGTATTCAAGCGTAAGCTTGCTTTAAACACTCTAATTTTTTCAAGGTAACAGTCCTAATTCCCCATAACATCAAATAAATGACATTATGGTTCTTTAGAAGGTGAGAACCAATAAAACCAGTACATACCAAGGCATGACCGATCCCTTGATCCCGAAATTCAACTACGAGCTTTTTAACTGCAACAACTTTAATATACGCTATTGGAGCTGGAATTACCGCGGCTGCTGGCACCAGACTTGCCCTCCAA
+
DDDDDIIIIIIIIIIIIIIIIIIIIIIIIIIIIIIIIIIIIIIIIIIIIIIIIIIIHIHIIIHIIIIIIIIIIHIIIIIIIIIIIIIIGIIIIIIIIIIIIHIIIIGIIIIIIIIIIIIIIIIIIIHIIIIIIIIIIIIIIIIIIIIIIIIIIIIIIIIIIIIIIIHIIIIHIIIIHIIIIIHIIIIIIIIIIIIIHIIIHIIIIIIIIIIIIIIIIIIIIIIIIIIIIIIIIIIIIIIIIIHHIIIIIIIIIIIHIIIIIIIIIIIIIIIIIIIIIIIIIIIIIIIIIIIIIIIIIIIIIIIIIIIIIIIIIIIIIIIIIIIIIIIIIIIIIIIIIIIIDDDDD
@HISEQ:969:HM2KJBCX2:2:1101:11851:8948 2:N:0:ACTATGCA
CAACTAGACTCGCCCAACTATCCCTATTAATCATTACGGTGGTCCTAGAAACCAACAAAATAGAACCATGCCGTCCTATTTTATTATTCCATGCTAATGTATTCAAGCAAAAATGCCTGCTTTAAACACTCTAATTTTTTCAAAGTAAAGGTCCTGGTTCCCCGCGGCATCCAATTAAGGACATCGCGGTTCTCCAGAAGGTGAGAAATTGACTGCACCAGTTCATACCCCGTGAGGCACGACCGATGCGCCAATCCCGAAATTCAACTACGAGCTTTTTAACTGCAACAACTTTAATATACGCTATTGGAGCTGGAATTACCGCGGCTGCTGGCACCAGACTTGCCCTCCAA
+
DDBADIIIHEHHIHIIIIHHIIHHHHHFHHHHEGHHIHHIIIIIIIHHIHIIIIIIIGH1FHIIF?H@FGHHCCC?HFFHGHIIIIHHIIIIIIIIH1<<GE<FGFHHHGGHIIIHHIFHHHFHHHIIHHHHHHHHHHHHHCBGC<EHGHFHFFHGGFC<E<HHE?IGH=HHFH?HHHHHHHHEEHEIHHCHHEEIGHEHHEHEHEH@HHIHIIHHHF<IIHH<HIIHHHHHHGEHHIHBEEHHIHFHCF?@HC?DDFHHIHIHHCG?GCHGC@IIHHGHHHHIIHHHG@GHHHIHGEEIIGIHIHIHHHHIHIIHGIIIIHHHIIIIIIIIHGHIIIIHHIHHHHIIDCDAD
@HISEQ:969:HM2KJBCX2:2:1101:3511:9703 2:N:0:ACTATGCA
CAACTAGACTCGCCCAACTATCCCTATTAATCATTACGGTGATCCTAGAAACCAACAAAATAGAACCATGCCGTCCTATTCTATTATTCCATGCTAATGTATTCGAGCAAAATGCCTGCTTTAAACACTCTAATTTTTTCAAGGTAAAGGTCCTGGTTCCACATGACACCCAATTAAGGACATCATGCTTCTCCAGAAGGTGAGAAATCAACTGCGACAGTTCATACCCCTTAAGGCACGACCATCACGTCAATCCCGAAATTCAACTACGAGCTTTTTAACTGCAACAACTTTAATATACGCTATTGGAGCTGGAATTACCGCGGCTGCTGGCACCAGACTTGCCCTCCAA
+
DDDDDIIIIIIIIIIIIIIIIIIIIIIIIIIIIIIIIIHIIIIIHIHIIIIIIIIIIHIEHHHHIIIIIIHGIHHIIIIIIIHHIIIIIHIIIIIIIIIIIHHGIIIIIIIIIIIIIIIIIIIIHIIIIIIIIIIIIIIIIIIIIIHIIIIIIIIIIIIIIIIIIIIIIIIIIIIIIIIIIIIIIIIIIIIIIIIIIIIIIIIIIIIIIIIIIIHIIIIIIHIIIIIIIIIIIIIIIIIIIIIIIIIIIIHIIIIIIIIIIIIIIIIIIIIIIIIIIIIIIIIIIIIIIIIIIIIIIIIIIIIIIIIIIIIIIIIIIIIIIIIIIIIIIIIIIIIIIIIIIIIIIIIDDDDD
@HISEQ:969:HM2KJBCX2:2:1101:4852:10138 2:N:0:ACTATGCA
CAACTAGACTCGCCCAACTATCCCTATTAATCATTACGGTGGTCCTAGAAACCAACAAAATAGAACCATGCCGTCCTATTTTATTATTCCATGCTAATGTATTCAAGCAAAAATGCCTGCTTTAAACACTCTAATTTTTTCAAAGTAAAGGTCCTGGTTCCCCGCGGCATCCAATTAAGGACATCGCGGTTCTCCAGAAGGTGAGAAATTGACTGCACCAGTTCATACCCCGTGAGGCACGACCGATGCGCCAATCCCGAAATTCAACTACGAGCTTTTTAACTGCAACAACTTTAATATACGCTATTGGAGCTGGAATTACCGCGGCTGCTGGCACCAGACTTGCCCTCCAA
+
DDDDCIIIGIHHHHHHIHII?GHIIIIIIIIHEHHHHI@GHCGHHIHHHHIIIGEHIHIIFHEH?FHIF@HEHCEDHFHGHFHIIIHIIIHHIEHGHHHHHDHIIHHHHIHHEHHFEHHHHIIIHGHHHHHFHIIIHIIIHIIIHIIIHIIIIIIIHIIIIHGIIIIIHIIIIIHHHIIIIIIIIHHHIIIIIHHGIIIIIIIIIIIIIIIIIIIIIIHIIIIHIHHHGIIIIIIIIIIIIIIIIIIIIIIHHHIIIIIIIIIIIIIIIHIIIIIIIIIIIHIIIIHHHHHIIIIIIIIIIIIIIIIIIIIIIIIIIIIIIIIIIIIIIIIIIIIIHIIIIIIIIIIIDD@DD
@HISEQ:969:HM2KJBCX2:2:1101:8405:9783 2:N:0:ACTATGCA
CAACTAGACTCGCCCAACTATCCCTATTAATCATTACGTCGATCCTAGAAACCAACAAAATAGAATCAAACGTCCTATTTCATTATTCCATGCTAATGTATTCAAGCGTAAGCCTGCTTTAAACACTCTAATTTTTTCAAAGTAACAGTCCTGATTCCCCACGACACCAAATTAATGACATCGCGGTTCTTCAGAAGGTAGGAACCGATAATGCCAGTGCGTACCGAGGCACGACCAACAATTCGATCCCGAAATTCAACTACGAGCTTTTTAACTGCAACAACTTTAATATACGCTATTGGAGCTGGAATTACCGCGGCTGCTGGCACCAGACTTGCCCTCCAA
+
DDDDDIIIIIIIIGIIIIHIIIIIIIIIIIIIIIIGIIIIIIIIHIIIIIIIIIIIHIGIHIIIIIIIHIIIIGIIIIHIIIIIIIIIIIGHIIHIIIIIIIHIIIIIIIIIIIIIIHIHIIIIIIIIIHIIIIIIIIIIIIIIIIIIIIIIIHHIIIIIIIIIIIIIIIIHIIIIIHIIIIIIIIIIIIIIIIIIIIIHIIIIIIIIIIIIIIIIIIIIIIIIIIIIIIHIIIHHIIIIIHGEIIIIIIIIIHHIIIIIIIIIIIIIIIIIIHIIIIIIIIIIIIHIIIIIHIIIIIIIIIIIIIIIIIIIIIIIIIIIIIIIIIIIIIIIIIHIIIIIDDDDD
@HISEQ:969:HM2KJBCX2:2:1101:1383:10451 2:N:0:ACTATGCA
CAACTAGACTCGCCCAACTATCCCTATTAATCATTACGTGATCCTAGAAACCAACAAAACGGAACCACTGTCCTATTTCATTATTCCATGCTAATGTATTCAAGCAAATTAATGCCTGCTTTAAACACTCTAATTTTTTCAAAGTAAAAATTCTAGTTCATTGACACACCCATTAAGAACATCAACAATTCACCAGAAGGTGAGAAATTGGCTACACCAGTTCATGCCCCTTAAGGCACGACCGATGCATCAATTCCGAAATTCAACTACGAGCTTTTTAACTGCAACAACTTTAATATACGCTATTGGAGCTGGAATTACCGCGGCTGCTGGCACCAGACTTGCCCTCCAA
+
DDDDDIHHIIIHHIIIIIHIFHIIIIIIIIHHIHIIIIIGHIIIHHFHHHIHHHIIEHHHEHIIIIIIHFGHIIHHIHIHIIIHHHIIIHHGF@GECFGGE<GIGIIIIIHIIHHIIGIIIIHHHIHHIHHIIIIHIHIIIIIIIIIIIIIIIIIIIIIIIIIIIIHHIIHHGIIIIIIIIIIIIIIIHHHIIIIIIHIIIIIIIIIIIIIIIIIIIIIIIIIII2IIIIIIIIIIIIIHHIIIIIIIIIIIIIIIIIIHIIIIIIIIIIIHIIIIIIIIHIIIIIIIIIIIIIIIIIIIIIIIIIIIIIIIIIIIIIIIIIIIIIIIIIIIIIIIIIIIIIIIIIIDDDDD
@HISEQ:969:HM2KJBCX2:2:1101:8600:10257 2:N:0:ACTATGCA
CAACTAGACTCGCCCAACTATCCCTATTAATCATTACGGTGATCCTAGAAACCAACAAAATAGAACCATGCCGTCCTATTTTATTATTCCATGCTAATATATTCAGGCACTAGCCTGCTTTGAGCACTCTAATTTTTTCAAGGTAATAGTCCTGCTTCCCCAACGCACCAAGTGAATGGCATGCTGGTTATTCAGAAGGTAAGAACCCACCACACCAGTACGGACAATGAAGCCCGACCGATGGACAGATTCCGAAATTCAACTACGAGCTTTTTAACTGCAACAACTTTAATATACGCTATTGGAGCTGGAATTACCGCGGCTGCTGGCACCAGACTTGCCCTCCAA
+
DDDDDIIIIIIIIIIIIIIIIIIIIHIIIIIIIIIHIIIIIIIIIIIIIIIIIIHIICGHHHHIHIHIHHIIHIIIIIIIIIHIIIIIGIIIHGHHIIIIIHHIIIHIIIIIIIIIIIIIIIIIIIIIIIIIIIIIIIHIIIIIIIIIIIIIIIIIIIIIIIIIIIIHIIHIIIIIIIIIHIIIIIIHIIIIIIIIIIIIIIIHIIIHHIHIIIIIIIIIIIIIIIIIIIIIHIHIIIIIIIIIIHHIIIIIIIIIIIIIIIIIIIIIIIIIIIIIIIIIIIIIIIIIIIIIIIIHIIIIIIIIIIIIIIIIIIIIIIIIIIIIIIIIIIIIIIIIIIIIIIICDDDD
@HISEQ:969:HM2KJBCX2:2:1101:13073:10770 2:N:0:ACTATGCA
CAACTAGACTCGCCCAACTATCCCTATTAATCATTACGTCAATCCTAGAAACCAACAAAATAGGATCGAACGTCCTATTTCATTATTCCATGCTAATGTATTCAAGCGTTAGCCTGCTTTAAACACTCTAATTTTTTCAAAGTAACAGTCCTGTTTCCCTGCAACACCAAATTAATGACATTACAGTTCTTCAAGAAGGAGGAATCAGTAAAGCCAGTACATACCATAGGCACGACCAACCTACTGACCCCGAAATTCAACTACGAGCTTTTTAACTGCAACAACTTTAATATACGCTATTGGAGCTGGAATTACCGCGGCTGCTGGCACCAGACTTGCCCTCCAA
+
DDDDDIIIIIIHEHHIHIIHIIIGHGHHIGIIIIIIHHIGHIIHHHIIIHIICFEHHHIIHHIHHIHIGICHHHIIIIIIIIIIHIIDHFHIHIHHIIIIIHHHIIIIIHHHHIIHIIIIHEHIIIIIIIIIIHHHIIIIIIIIHHGIIHIIHFHHIHIIIIIIIHIIIIIHIIIIIHHIIIIHHIIIHIIIIIIIIIIIIIIIIIIIIIIHHEIIIII=IIIIIHHIIIIIIIIIIHEIIIHHHIII4HIIIHIIHHIIIIIIIIIIIHIHHIHIIIIIHHHCIIIIIIIIIIIIIIHGIIIHIHIIIIIIIIIIIIIIIIIIIIIIIIIIHHIIIIIIIDDDDD
@HISEQ:969:HM2KJBCX2:2:1101:16991:11685 2:N:0:ACTATGCA
CAACTAGACTCGCCCAACTATCCCTATTAATCATTACGGTGGTCCTAGAAACCAACAAAATAGAACCACAACGTCCTATTCTATTATTCCATGCTAATCTATTCAAGCAATAGCCCGCTTTAAACACTCTAATTTTTTCAAGGTAATGGTCCTGGCTCCCCAACACACCCAATTAAGGACATGCTGGTTCACCAGAAGGAAGACCCGACAACAAGACAGTACTCGCCAAAGACGGACCGCCCGGCCAGGCCTAAAATTCAACTACGAGCTTTTTAACTGCAACAACTTTAATATACGCTATTGGAGCTGGAATTACCGCGGCTGCTGGCACCAGACTTGCCCTCCAA
+
DDDDDHHIIIIIIIIIIIIIIIIIIIIHIIIIHIIIIHHIIIIIIIIIIIIIIIIIIIIIIHIIIIIIGHIHIHHIIIHHFHIIIIHIIIIHIHIHIHIHIIIIHHIIIIIIHIIIIHGFHHIIIIIIIHIIIIIIIIHIIIIIHIIIIIIIIIHHHIIIIIIIIIIIIIIIIIIIIIIHHIIIIIIIIIIIIIIIIIIIIHHIIIIIIIIIHHIIIIIIIIIIIIHIIIIHIIIIIIIIIII?IIIIHIIIIIIIIIIIIIHHIIIIIIIIIIIHIIIIIIIIIIIIIIIIHHHIIIHHIIIIIIIIIIIIIIIIIIIIIIIIIIIIIIIIIIIIIIIIIIDDDDD
@HISEQ:969:HM2KJBCX2:2:1101:20599:12057 2:N:0:ACTATGCA
CAACTAGACTCGCCCAACTATCCCTATTAATCATTACGTTGTACCTAGAAACCAACAAAATAGGTTCGAACGTCCTATTTCATTATTCCATGCTAATGTATTCAAGCGTTTGCCTGCTTTAAACACTCTAATTTTTTCAAAGTAACAGTCCTGACTCCCCACAACACCAAATTAATGACATCATGGTTCATCAGAAGGGAGAAATCAACGACGCCAGTGCGTACCGAAGGCACGACCGACGTATTGATCCCGAAATTCGACTACGAGCTTTTTAACTGCAACAACTTTAATATACGCTATTGGAGCTGGAATTACCGCGGCTGCTGGCACCAGACTTGCCCTCCAA
+
DDDDDIIIIIIIIIIIIIIIIIIIIIIIIIIIIIIIHIIIIIIHHHHHIHIGHHIIIIIHIIHIIIIIIIIIIIIIIIIIHHIHEHIHGHIEHHIIIHHHIGHIIIIIHHHIIEGHIIHFHIIIGGHEIHHIHHIHHGHHHHHHHHHIHIHHHIHIHHGEGCHIIIIIHHHIHIIIIIIIIIIIIIIIHHHHHHIIIHHIIIIHHIIHHIIIHFHIIHIIIIIIIIIIIIIIIIIIIIIIHIHHFHIHIHIIIIIIIIIIIIIIIIIIIIIIIIIIIIHD<IIIIIIIIIIIIIIHIIIIIIIIIIIIIIIIIIIIIIIIIIIIIIIIIIIIIIIIIIIIIDDDDD
@HISEQ:969:HM2KJBCX2:2:1101:19332:12328 2:N:0:ACTATGCA
CAACTAGACTCGCCCAACTATCCCTATTAATCATTACGGTGATCCTAGAAACCAACAAAATAGAATCATGCCGTCCTATTTTATTATTCCATGCTAATGTATTCAAGCAAAATGCCTGCTTTAAACACTCTAATTTTTTCAAAGTAAAGGTCCTGGTTCCCCGTGACACCCAATTAAGGGCATCGCGGTTCTCCAGAAGGTGAGAAATTGACTACACCAGTTCATACCCCTTAAGGCACGACCGATGTGTCAATCCCGAAATTCAACTACGAGCTTTTTAACTGCAACAACTTTAATATACGCTATTGGAGCTGGAATTACCGCGGCTGCTGGCACCAGACTTGCCCTCCAA
+
DCDDDIIIIIIHHHIIIIIIIIIIIHIIIIIIIIIIIHIIIIIIIIIIIIIIIIGIGIHHHHHHHIIIHIIGIIHIIIIIIGIIIIIHHIHHHHIIIIIIIFHHHIIHIIIIIIIIIIIIHIIIIIHHHIIHHHIHIHHIIIHIIIIIHHIHHIIHIHIIIIHHEIIHHHHIIIHIIIIIIHIIIIIIIIIIIIIIIIIIIIIIIIIIIHIIIIIIIIIHIIIIIIIIIIIIIHIIIIIIIIIIIIIIHIHIHIIIIIIIIIIIIIIIIIIIIIIIIIIIIIIIIIIHHIIHIHIIIIIHIIHHIIHIIIIIIIIIHIIIIIIIIIIIIIIIIIIIIIHIIIIIIIIDDDDD
@HISEQ:969:HM2KJBCX2:2:1101:15695:12656 2:N:0:ACTATGCA
CAACTAGACTCGCCCAACTATCCCTATTAATCATTACGGTGATCCTAGAAACCAACAAAATAGAACCATGCCGTCCTATTCTATTATTCCATGCTAATGTATTCGAGCAAAAATGCCTGCTTTAAACACTCTAATTTTTTCAAGGTAAAGGTCCTGGATCCGCAAGACACCCAATTAAGGACATCGAGTTTCTCCAGAAGGTGAGAAATCAACAGCAACAGTTCATACCCCTTAAGGCACGACCATTACGTCAATCCCGAAATTCAACTACGAGCTTTTTAACTGCAACAACTTTAATATACGCTATTGGAGCTGGAATTACCGCGGCTGCTGGCACCAGACTTGCCCTCCAA
+
DDDDDIHIIIIIIHIIIIIIIIIIIHIIIIIIGHIIIIIIIIIIHIIIIIIIIIIIIHIIIIHIHIIIIIIIIIIIIIIIIIIIIIIIIIIIHIIIIHHHGHFIHIIIIIIIIIIIIIIIIIIIIIIIIIIIIIIIIIIIIIIIIIIIIIIIIIIHIIIIHIIIIIIIIIIIIIIIIIIIIIIIIIIIIIIIIIIIIIIIIIIIIIIIIIIIIIIIIIIIIIIIIIHIIIIIIIIIIIIIIIIIIIIIIIIHIIIIIIIIIIIIIIIIIIIIIIIIIIIIIIIIIIIIIIIIIIIIIIIIIIIIIIIIIIIIIIIIIIIIIIIIIIIIIIIIIIIIIIIIIIIIIIIIDDDDD
@HISEQ:969:HM2KJBCX2:2:1101:8713:12971 2:N:0:ACTATGCA
CAACTAGACTCGCCCAACTATCCCTATTAATCATTACGGCGGTCCTAGAAACCAACAAAATAGAACCGCGCGTCCTATTCTATTATTCCATGCTAATGTATCCGAGCAAAGGCCTGCTTTGAACACTCTAATTTTTTCAAAGTAACAGTCCTGTTTCCCTGCAACACCAAATTAATGACATTACAGTTCTTCAAGAAGGAGGAATCAGTAAAGCCAGTACATACCATTGGCACGACCAACCTACTGACCCCGAAATTCAACTACGAGCTTTTTAACTGCAACAACTTTAATATACGCTATTGGAGCTGGAATTACCGCGGCTGCTGGCACCAGACTTGCCCTCCAA
+
DDDDDIIIIIIIIIIIIIIIIIIIIIIIIIIIIIIIIIIIIIIIIIIHHIIHHIIIHIIIIIHHHIIIIIDHHHHIHHHIIHIIIIIHIHHIIIIIHHHIHIHIHIIIIIIIIIIIIIIIIIIIIIIIIIIHIIHIIHIHIIHIIIIIIIIIIIIIHHIIHIIIIIIHIHIHHIIHIIIIIIIIIIIHHIIIIIIGHHIHIIIIIIIIIIIIIIIIHHIIIIIIIIHHIHIIIIHIGHGIIIHHHGIIIIHHIGIIIIIIIHIIIIIIIIIIIIHHIIIIIIIIIHIIIIIIIIIHIIIIIIIIIIIIIIIIIIIIIIIIIIIIIIIIIIIIIIIIIIIIIDDDDD
@HISEQ:969:HM2KJBCX2:2:1101:18085:13497 2:N:0:ACTATGCA
CAACTAGACTCGCCCAACTATCCCTATTAATCATTACGTCAATCCTAGAAACCAACAAAATAGGATCGAACGTCCTATTTCATTATTCCATGCTAATGTATTCAAGCGTTAGCCTGCTTTAAACACTCTAATTTTTTCAAAGTAACAGTCCTGTTTCCCTGCAACACCAAATTAATGACATTACAGTTCTTCAAGAAGGAGGAATCAGTAAAGCCAGTACATACCATAGGCACGACCAACCTACTGACCCCGAAATTCAACTACGAGCTTTTTAACTGCAACAACTTTAATATACGCTATTGGAGCTGGAATTACCGCGGCTGCTGGCACCAGACTTGCCCTCCAA
+
DDDADIIIHHHIIIIIIIIIIIIIIIIIIIHHHHIHIHIIIIIIGHHHIHIIIIIIIHEHHHIIHIIIIHHIHIHIHIIIIHHIHIIGHIIHGHIIIIIHIHHHHHHHIIIHHIHHIIHHIHHIHIIIIIHFHIHHHIIIIFHHIHHGGHIIHHHHIIIIIHHIIIIHHIIIIIHHIIIIHEIHIIHFHIIIIIIIIIIHIIIHHIHHCIIIIHGIIHHIHIIIIIIIHHIIHHIIIIHHGFHFHIHIHHHGIHHGHIIHHFIHIIIIHIIIIIHIGIHHIHIHG@IIHHHHCIIIIIHEEHIIIHIIIIHHIIHIHIIIIIIIIIIIIIIIIIIIIIHHHDDDDA
@HISEQ:969:HM2KJBCX2:2:1101:9755:13058 2:N:0:ACTATGCA
CAACTAGACTCGCCCAACTATCCCTATTAATCATTACGGTGATCCTAGAAACCAACAAAATAGAACCATGCCGTCCTATTCTATTATTCCATGCTAATGTATTCGAGCAAAAATGCCTGCTTTAAACACTCTAATTTTTTCAAGGTAAAGGTCCTGGATCCGCAAGACACCCAATAAAGGACATCAAGTTTCTCCAGAAGGTGAGAAATCAACAGTAACAGTTCATACCCCTTAAGGCATGACCATCACGTCAATCCCGAAATTCAACTACGAGCTTTTTAACTGCAACAACTTTAATATACGCTATTGGAGCTGGAATTACCGCGGCTGCTGGCACCAGACTTGCCCTCCAA
+
DDDDCHHHIIIIGIIIHIIIIIIIIIIIIIIIHIIIIIIIGIIIIIIIIIIIIIIHHIHIIIHHIIIIHIIHIIIIIIHIIGIIIIIEEHIGGHIIIHHIIGHIHHHIIIHIHIIIIHHHHEIHIIIHIIHIIIIHIIIIIIIIHIIIHIHGGHIIHHHHHHHHIIIIGHIIIIIHHIHIIIIIIIIIHHGIHIIIIIIIHIIIIIIIHHIIIIHHGAIIIIIIIIIIIIIIIIIIIIIIIHIIIIGHIHFDIIHIIIHGIGIIHIHIIHIIIIIIIIIIIIHIIIIIIIIIIHIIHIIIIIIIIIIIIIIHIIGHIIIIIIIIIIIIIIIIIIIIIIIIIIIIIIIIDDDDD
@HISEQ:969:HM2KJBCX2:2:1101:18054:13221 2:N:0:ACTATGCA
CAACTAGACTCGCCCAACTATCCCTATTAATCATTACGTGGTCCTAAAACCAACAAAATAGAACCATCGTCCTATTTTATTATTCCATGCTAATGTATTCAAGCAAAAATGCCCGCTTTAAACACTATATTTTTTTCAAAGTAAAAGTCCTAGTTCATTGAAACACCCAAGAGCATCCCAATTCACCAGAAGGTAAGAAATTGGCTACACACCGATTCATGCCCCTAAAGGCATGACCAATATATCCCAATCCCGAAATTCAACTACGAGCTTTTTAACCGCAACAACACTAATATACGCTATTGGAGCTGGAATTACCGCGGCTGCTAATACCAGACTTGCCCTCCAA
+
@BDDDIHIIIIHIIIHHIIIIHHIHHIIEHDHIIIIIHHHIIIIIGCFHIHHIIIHIEHIGHHIIHIEHHHEHIEEFECHHEG@FHGHIHHII?GDHIHIIHIIIIIIHIHDGHHHHHHHHIIHHIHHGHEHIHIIIIIIHHIIIIIHEFIIHCHHHIIIIIIHIIHFIIIHIGGHIHHIIHIIIIIIIIIHEHIIIIIIIIIGIIIIIIIHHHII>IHIIIIIIIIIIHHIHIHIIIIHHHIHHHGDFECHHIGIIIHHIHGHEIHIIIHIHIIIIIIIIIIIIHHHHHGHGEIHHHHHHIIHHIIIIIHHIHHIHIHHIHIIIIHGHHEHIIIIIIIIIIIIDDDDD
@HISEQ:969:HM2KJBCX2:2:1101:2265:13400 2:N:0:ACTATGCA
CAACTAGACTCGCCCAACTATCCCTATTAATCATTACGGTGATCCTAGAAACCAACAAAATAGAACCAATCCGTCCTATTTCATTATTCCATGCTAATGTATTCAGACTATAGCCTGCTTTAAACACTCTAATTTTTTCAAAGTAACAGTCCTGATTTCCCAACACACCAAATTAATGACATGAAGGTTCTTCAGAAGGTAGAAATTCGCCACTACTGTACGGACCGTAAAGCCCGACCATAGGACAAATTTCGAATTTCAACTACGAGCTTTTTAACTGCAACAACTTTAATATACGCTATTGGAGCTGGAATTACCGCGGCTGCTGGCACCAGACTTGCCCTCCAA
+
B@D0BCCEHHHGHIHIHHFHHHIHHIGIHIIIEEEHIIIIHHHHIIHHIHHIGHF@1DCGEFFHHGHHII?D0DHHCFHGE@GEHHHIIIFH?CCDHIF?FDCFFHEEIHG?DCFGFGHED?HH?@HFCD8BCGHGHHHHEFFHIHGIIIHEACFHHIH?GEGHGHHF?HIIHHF@FDG:IIHHE:GIGIHHFHCHFIHEHFG?IHIHIIIIIFDAFIIIHHEHDHFCGHCGIGIGHCHIIHIHG>HHIHHHHFIIIHHCHGHHHHFEHHIIIIIIIIIIIHIIIHHEH@IIIHIHIHEIIIHIIIIIHHHHHHDHHDIIHGIIIIHHIHHEEHHHHHHHHHGD0@D@
@HISEQ:969:HM2KJBCX2:2:1101:5761:13788 2:N:0:ACTATGCA
CAACTAGACTCGCCCAACTATCCCTATTAATCATTACGGTGATCCTAGAAACCAACAAAATAGAATCATGCCGTCCTATTTTATTATTCCATGCTAATGTATTCAAGCAAAATGCCTGCTTTAAACACTCTAATTTTTTCAAAGTAAAGGTCCTGGTTCCCCGCGACACCCAATTAAGGGCATCGTGGTTCTCCAGAAGGTGAGAAATTGACTACACCAGTTCATACCCCTTAAGGCACGACCGATGTGTCAATCCCGAAATTCAACTACGAGCTTTTTAACTGCAACAACTTTAATATACGCTATTGGAGCTGGAATTACCGCGGCTGCTGGCACCAGACTTGCCCTCCAA
+
DDDDDIIIIIIIGIIIIIIIIIHIHHIHIIGIIIIIIIIIIHIIHIIIIHHIHHHIHIICHIII?GHIIIIEDHHHIIHHIIIIEHHICHHIIHIHIIIHHHHHIIIIIIIIIIIIIIIIHHHHIHIIIHIIHIIIIIHIIHHIIIIIIHIIIIIIIIIIIIIIHIIIIHIIIIIIIIIIIIIIIIIIIIIIIIIIIIIIIIHIIIIIIIIIIIIIHIIIIIIIIIIIIIIIIIIIIIIIIIIIIIIIIIGIIIIIIIIIIIIIIIIIIIIIIIIIIIIIIIIIIIIIIIHHHIIIIIIIIIIIIIIIIIIIIIIIIIIIIIIIIIIIIIIIIIIIIIIIIIIIIIIDDDDD
@HISEQ:969:HM2KJBCX2:2:1101:2227:14096 2:N:0:ACTATGCA
CAACTAGACTCGCCCAACTATCCCTATTAATCATTACGGTGATCCTAGAAACCAACAAAATAGAACCATGCCGTCCTATTCTATTATTCCAGGCTAATGTATTCAAGAAAAAATGCCTGTTTTAAACACTCTAATTTTTACAAGATAAAGGTCCTGCATCCGACAGACACCCAATCAAGTACATCACGTGTCTCCCGCAGGTGAGAAATCAACAGCGGCAGTACATCACCCTTAAGGCCCGACCATCCCGTCAATCCCGAAATTCAACTACGAGCTTTTTAACTGCAACAACTTTAATATACGCTATTGGAGCTGGAATTACCGCGGCTGCTGGCACCAGACTTGCCCTCCAA
+
00<0<<111<11<FHIIIIIIIIIIIIIIIIIIIIIIII<E@HIIIIHIIHHHHIIIIIIIHIIIII?1<D</<C/<1<11<1DC1D<F<1111<1F1<1<<<</<1/<D1/<<<1DG@/1111<F1/11<C:1DGH1<111<</1:<1<1D/1<</0.<10.,:..<D><:CG###############################HC:/.00C/F<0.1<<..00<..D1<1<<0-<//?IHG</.</0D1D<//E<11D11IIIIIIIIIIIIIIIIIIIHIIIIIIIIIIIIIIIIIIIIIIIIIIIIIIIIIIIIIIIIIIIIIIIIIIIIIIIIIIIIIIIIIIDDDDD
@HISEQ:969:HM2KJBCX2:2:1101:10053:14530 2:N:0:ACTATGCA
CAACTAGACTCGCCCAACTATCCCTATAATCATTACGTCGATCCTAGAAACCAACAAAATAGAATCAAACGTCCTATTTCATTATTCCATGCTAATGTATTCAAGCGTGCGCCTGCTTTAAACACTCTAATTTTTTCAAAGTAACAGTCCTGATTCCCCACGACACCAAATTAATGACATCGCGGTTCTTCAGAAGGTAGGAACCAATAATGCCAGTGCGTACCGAAGCACGACCGACAATTTGATCCCGAAATTCAACTACGATCTTTTTAACTGCAACAACTTTAATATACGCTATTGGAGCTGGAATTACCGCGGCTGCTGGCACCAGACTTGCCCTCCAA
+
DCDDDIIIIIIIIIIIIIIIHIIIIIIIIIIIIIIIIHIIIIIIIIIIIIIIIIIIHIIIHIIIIIIIIIIIIIIIIIIIIIIIIIIHIIHHIIIIIIIIIIIIIIIIIHIIIIIIHHIIIIIIIHIIIIIIIIIIIIIIIIIIIIIIIIIIIIIIHIIIIIIIIIIIIIIIIIIIHIIIIIIIIIIIIIIIIIIIIIIIIIIIIIIIIHIIIIIIIIIIHIIIIIIIIIIIIIIIIIIIIIIIIIIIIIIIIHHIIIIIIIIIIIIIIIIIIHIIIIIIIIIIIIIIIIIIIIIIIIIIIIIIIIIIIIIIIIIIIIIIIIIIIIIIIIIIIIIIIIIDDDDD
@HISEQ:969:HM2KJBCX2:2:1101:6154:14594 2:N:0:ACTATGCA
CAACTAGACTCGCCCAACTATCCCTATTAATCATTACGGTGGTCCTAGAAACCAACAAAATAGAACCATGCCGTCCTATTTTATTATTCCATGCTAATGTATTCAAGCAAAAATGCCTGCTTTAAACACTCTAATTTTTTCAAAGTAAAGGTCCTGGTTCCCCGCGGCATCCAATTAAGGACATCGCGGTTCTCCAGAAGGTGAGAAATTGACTGCACCAGTTCATACCCCGTGAGGCACGACCGATGCGCCAATCCCGAAATTCAACTACGAGCTTTTTAACTGCAACAACTTTAATATACGCTATTGGAGCTGGAATTACCGCGGCTGCTGGCACCAGACTTGCCCTCCAA
+
DADDDIIIIIIIHHHIIGIHIIIEHHIIIHIIIIIIIIHHHIIIHIIIIIIIGHHIGHHIIIEEHIIIII@FHHIIIIIIHHIIIIIIHIIGFFHIIHIIIGEHIIIIIIIHHHGIHIIIIIIIIIIIHIIHIIHIIIIHIHIIHHHIHIHHHHFHHHIHGHIIIIIIIIIIIIHIIHIIHHHIHIHHHIHIIIIIIHFIIIIIIIIHIHHHHEGIIIHGIIIIHHHIIIIHIIHHIIIIHIIIIHHIIHHGIHHIIIIIIHHIIHHEECIGHIIHIIIIIIIIIIIIHIIIIHIIIIIHIIIIIIHIIIIIIIIIIIIIIIIGIIIIIIIIIIIIIIIIIIHIIIIIDDDDD
@HISEQ:969:HM2KJBCX2:2:1101:1398:14851 2:N:0:ACTATGCA
CAACTAGACTCGCCCAACTATCCCTATTAATCATTACGGTGGTCCTAGAAACCAACAAAATAGAACCACAACGTCCTAGTCTATTATTCCATGCTAATCTATTCAAGCAATAGCCCGCTTTAAACACTCTAATTTTTGCAAGGTAATGGTCCTGGCTCCCCAACACACCCAACAAAGGACATGCTGGTTCACCAGAAGGAAGACCCGACGACAAGACAGTACTCGCCAAAGACGGACCGCCCGGCCAGGCCTAAAATTCAACTACGAGCTTTTTAACTGCAACAACTTTAATCTACGCTATTGGAGCTGGAATTACCGCGGCTGCTGGCACCAGACTTGCCCTCCAA
+
@DD@DEE111<1<C@0CG?G<<F?1<FHH?CF?1<@EC@GECH1CF@<1FH@1CCEE?@G1C1<<EEGGE@EHDE0<D1D<<@GHFFHF<D?111CFIHIHG?@GH@?FBFE1<GH</@HEHFGFHEH?FCHGCC<@#8<F?HHB<CE?A-HE217ECC@HF2CHGC4IHEIIHH@A/:EC7GCHF@E@GG:FHIHHFHHHEFCCF<EE8D<<8GDDGHFHHHCB10CHFD<C<CH:E?E:<<<11HFC1DHHC?CH?GCEEHIHHCEGDC@EGHGCEEEHD<<@@EFC<1E/GD?@<1CCHGIEGEHHIIHH?EC/C<IHCHE@EEGCCHD1FCFHHHF@1<00<0
@HISEQ:969:HM2KJBCX2:2:1101:1470:14946 2:N:0:ACTATGCA
CAACTAGACTCGCCCAACTATCCCTATTAATCATTACGGTGATCCTAGAAACCAACGAAATAGAATCAGTCCGTCCTATTTCATTATTCCATGCTAATGTATTCAGACGATAGTCTGCTTTAAACACTCTAATTTTTTCAAAGTAACAGTCCTGATTTCCAACCACACCAAATAAATGGCATGAAAGTTCCTCAGAAGGTAGAGATCCATCTCACCAGTGCAGACAATTAAGCCTGACCAATGGGTAGACCCCGAAGTTCAACTACGAGCTTTTTAACTGCAACAACTTTAATATACGCTATTGGAGCTGGAATTACCGCGGCTGCTGGCACCAGACTTGCCCTCCAA
+
DCDDDIIHIIIIGIIIIIIIIIIIHIIIIIIIIIIIIIIIIIIIHIIIIIIIHIIIIIIGIIIEHIIIIIHGIHIIIIIIIHIFHHHHHEHCHIHIIHIIIHHIIHIIIIIIHIHIIGIIIHHHHIIIIIIIHIIIIIHHHHIHIIIIIIIHIIIIIIIIIIIHIIIIIIIIIIHHIIIIIIIIIIIIIIIIIIIHIIIIIIIIIIIIHIIIIIIHIIIIIIIIIIIIIIIIIIIIHGIIIIIIIHHIIIIIIIIIIHFIIIIIIIIIIIIIIIIHHIIIIIIIIIIIGIIIHIIIIIIIIIIIIIIIIIIIIIIIIHHGIIIIIIIIIIIHHEIHIIIIIIIDDDDD
@HISEQ:969:HM2KJBCX2:2:1101:3302:15616 2:N:0:ACTATGCA
CAACTAGACTCGCCCAACTATCCCTATTAATCATTACGTTGTACCTAGAAACCAACAAAATAGGTTCGAACGTCCTATTTCATTATTCCATGCTAATGTATTCAAGCGTTTGCCTGCTTTAAACACTCTAATTTTTTCAAAGTAACAGTCCTGACTCCCCACGACACCAAATTAATGACATCATGATTCATCAGAAGGGAGAAATCAACGACGCCAGTGCGTACCGAAGGCACGACCGACGTATTGATCCCGAAATTCAACTACGAGCTTTTTAACTGCAACAACTTTAATATACGCTATTGGAGCTGGAATTACCGCGGCTGCTGGCACCAGACTTGCCCTCCAA
+
DDDDCIIIIIIIIHFIGIIIIIIIIGIIHIIIIIIHIIIHHHIHHIHIIGIIIIIHIIIIIGGIIHIIIHHHEHHIIIIIIIHHHHHEHHCHIIHIIIIIIIIIIIHHIIIHIHIIIIIIIIIHHIIHIHIIIIIHHCHIHIIIIIIIIIIIIIIIHEHHIIIIIIGIIIIHIIIIIIHIIIIIIHIIIHIIIIIIHIHIIIIIIIIIIIIIIIIIIIIIIIIIGIIIIIIIIIIIIIIIHHHHIIIIIIIHIIIIIIIIIIHIIIIIIIGIIIIIIIIIHIIIHGHIIIIIIIIIIIHHHIIIIIIIIIIIIIIIIIIIIIIIHIIIIIIIIIIIIIIIIDDDDD
@HISEQ:969:HM2KJBCX2:2:1101:10550:15634 2:N:0:ACTATGCA
CAACTAGACTCGCCCAACTATCCCTATTAATCATTACGTCGATCCTAGAAACCAACAAAATAGAATCAAACGTCCTATTTCGTTATTCCATGCTAATGTATTCAAGCGTGAGCCTGCTTTAAACACTCTAATTTTTTCAAAGTAACAGTCCTGATTCCCCATGACACCAAATTAATGACATCATGGTTCGTCAGAAGGTAGGAATCAATAATACCAGTACGTACAATAGCACGACCAATAAATTGATCCCGAAATTCAACTACGAGCTTTTTAACTGCAACAACTTTAATATACGCTATTGGAGCTGGAATTACCGCGGCTGCTGGCACCAGACTTGCCCTCCAA
+
DDDDDIIIIIIIIHIIIIIIIIIIIIIIIIIHIIIHIIIIIIIIHIIIHIIIIIIIIIIHIGHHIHIIHIIHFHIIIIHIIIIIIIIIIIHHEHHIIIIIIIHIIIIIIIIIIIIIIIIIIIIIIIIIIIIIHIIIIIIHIIIIIIIIIIIIIIIIIIIIIIIIIIIIIIIIIIIIIIIIIIIIIIIIHHIIIIIIIIIIIIIHHHIIHIIIIIIIIIIIIIIIIIIIIIIIIIIHIIIIIIIIIIIIIIIIIIIIIIIIIIIIIIIIIIIIIIIIIIIIIIIIIIIIIIIIHIIIIIIHIIIIIIIIIIIIIIIIIIIIIIIIIIIIIIIIIIIIIIIIDDDDD
@HISEQ:969:HM2KJBCX2:2:1101:9300:16081 2:N:0:ACTATGCA
CAACTAGACTCGCCCAACTATCCCTATTAATCATTACGGTGATCCTAGAAACCAACAAAATAGAACCATGCCGTCCTATTCTATTATTCCATGCTAATGTATTCGAGCAAAAATGCCTGCTTTAAACACTCTAATTTTTTCAAGGTAAAGGTCCTGGATCCGCAAGACACCCAATAAAGGACATCAAGTTTCTCCAGAAGGTGAGAAATCAACAGTAACAGTTCATACCCCTTAAGGCATGACCATCACGTCAATCCCGAAATTCAACTACGAGCTTTTTAACTGCAACAACTTTAATATACGCTATTGGAGCTGGAATTACCGCGGCTGCTGGCACCAGACTTGCCCTCCAA
+
DDDDDIIIIIIIIIIIIIIIIIIIIHIIIHIIIIIIIIIIIIIIIHIIIIIIIIIIIHIIIIHIIIIIIIHICHIIIIIIIIIIIIIIIHIIHIIIIIIIIHHIIHGIIIIIIIIIIIHIIIIIIHIIIIIIIIIIIIIIHIIIIIIIIIIIIIIIHIIIIIIIIIIIIIIIIIIIIIIIIIIIIIIIIIIIIIIIIIIIIIIIIIIIIIIIIIIIIIIIIIIIIIIIIIIIIIIIIIIIIIIIIIIIIIHGIIIIIIIIIIIIIIIIIIIIIIIIIIIIIIIIIIIIIIIIIIIIIIIHHIIIIIIIIIIIIIIIIIIIIIIIIIIIIIIIIIIIIIIIIIIIIIIIDDDDD
@HISEQ:969:HM2KJBCX2:2:1101:7094:16393 2:N:0:ACTATGCA
CAACTAGACTCGCCCAACTATCCCTATTAATCATTACGGTGGTCCTAGAAACCAACAAAATAGAATCATCCGTCCTATTTTATTATTCCATGCTAATGTATTCAAGCAAAATGCCTGCTTTAAACACTCTAATTTTTTCAAAGTAAAGGTCCTGGTTCCTCGCGGCACCCAATTAAGGACATCGCGGTTCTCCAGAAGGTGAGAAATTGGCTACACCAGTTCATACCCCTTAAGGCACGACCGATGTGCCAATCCCGAAATTCAACTACGAGCTTTTTAACTGCAACAACTTTAATATACGCTATTGGAGCTGGAATTACCGCGGCTGCTGGCACCAGACTTGCCCTCCAA
+
BBADDIIIIIIIIIIIIHIIIIIIHIGIIIIIIIIIIIHHHIIGHIIHIIHHHIHGCHGIIHEHIIIIHHIHHHIIIIIEHIIFHEHHHHEHIHIGIIIHHIHIIIIIHIHHIIIIIIIIIHIIHIIIIIIIIIIHHHHHIIHIIIIIIIHIIIIIIIHIIIIIIIIHHIIHHIIIIIIIHIIIIIIHHIIIIIIIIIIIIIIIIIIIIIHHIIIIGIIIIIIIIIIIIIIIIIIIIIIIIIIIIIIIIIIIIIIIIIIIIIIIIIIIIIIIIIIHIIIIIIIIIIIIHIIHIIIIHIHIIIIIIIIIIIIIIIIIIIIIIIIIIIIIIIIIIIIIIIIIIIIIIIDDDDD
@HISEQ:969:HM2KJBCX2:2:1101:11636:16284 2:N:0:ACTATGCA
CAACTAGACTCGCCCAACTATCCCTATTAATCATTACGGTGGTCCTAGAAACCAACAAAATAGAACCACAACGTCCTATTCTATTATTCCATGCTAATCTATTCAAGCAATAGCCCGCTTTAAACACTCTAATTTTTTCAAGGTAATGGTCCTGGCTCCCCAACACACCCAATTAAGGACATGCTGGTTCACCAGAAGGAAGACCCGACAACAAGACAGTACTCGCCAAAGACGGACCGCCCGGCCAGGCCTAAAATTCAACTACGAGCTTTTTAACTGCAACAACTTTAATATACGCTATTGGAGCTGGAATTACCGCGGCTGCTGGCACCAGACTTGCCCTCCAA
+
DDDCCIFHIIHIIHIIIIHIHIIIHIIIIIIIHIHCHIIHFDHGIIFHHIGIIHIIHHIIIHHIIIHIIIIHHGHHGHHHGEHH?GGHGHHHHEFGHCIIIIHHHHHHEHHHHHHHHH@CHFHHIHHHHIIHHHHGGDHHHIIIHEIIIIIHHGIHHHEHIHHHIIIHHIHIHIIIHHIIIIIIHHHHHHHHEHHIIHHHIHEHGIIHGIIHHHHHHHIHDHHIHIHHGHHHIIIIIIHIHIHIHHGIIHHHFIGIHIIHIIIHIIIIIIIIIIIHHHIIHIHIIIIIHHHGFHEHIHHHIIHHIHHIHIIIIIIIIIIIIIIIHIIHIIIIHHHHHIIIIGDDCDC
@HISEQ:969:HM2KJBCX2:2:1101:20558:16680 2:N:0:ACTATGCA
CAACTAGACTCGCCCAACTATCCCTATTAATCATTACGGTGGTCCTAGAAACCAACAAAATAGAACCACAACGTCCTATTCTATTATTCCATGCTAATCTATTCAAGCAATAGCCCGCTTTAAACACTCTAATTTTTTCAAGGTAATGGTCCTGGCTCCCCAACACACCCAACAAAGGACATGCTGGTTCACCAGAAGGAAGACCCGACAGCAGACAGTACTCGCCAAAGACGGACCGCCCGGCCAGGCCTAAAATTCAACTACGAGCTTTTTAACTGCAACAACTTTAATATACGCTATTGGAGCTGGAATTACCGCGGCTGCTGGCACCAGACTTGCCCTCCAA
+
DDDDDIIIIIIIIIIIIIIIIIIHHGIIIIIIHIIIIIIIIIHIIIIIIIIIIIIHIIIIIIHHHIIIIIHIHHIHHIHIIIIHIIIIIHHIIHHIIIIIIGHHIIIIIIIIIIIHIIHHIIHIHIIIIIIIIIIIIIHHHIIIIIIIIHIIIGHHIIIIIIIIHHHIIIIHHIIIIIIIIIIIIIIIIHHHIIIIIIIIIIIIIIIIIIIIIIIIIIIIIIIIIIIIIIIIIIIIIIIIIGIIIIIIIHIIIIIIIIIIIIIIIIIIIIIIIIIIIIIIIIIIIIIIIIIIIIIIIIIIIIIIIIIIIIIIIIIIIIIIIIIIIIIIIIIIIIIIIIIIIDDDDD
@HISEQ:969:HM2KJBCX2:2:1101:17770:17921 2:N:0:ACTATGCA
CAACTAGACTCGCCCAACTATCCCTATTAATCATTACGGTGGTCCTAGAAACCAACAAAATAGAACCATGCCGTCCTATTTTATTATTCCATGCTAATGTATTCAAGCAAAAATGCCTGCTTTAAACACTCTAATTTTTTCAAAGTAAAGGTCCTGGTTCCCCGCGGCATCCAATTAAGGACATCGCGGTTCTCCAGAAGGTGAGAAATTGATTGCACCAGTTCATACCCCGTGAGGCACGACCGATGCGCCAATCCCGAAATTCAACTACGAGCTTTTTAACTGCAACAACTTTAATATACGCTATTGGAGCTGGAATTACCGCGGCTGCTGGCACCAGACTTGCCCTCCAA
+
DDDDDIIIIIIIHIIIIIIIIIIIIIIIIIHHIHIHHIIIHGIIIIIIIIIICHHIIIIEGHHHHIGIIIEHIHIIIGHIIIIIIIIIIIIIIHIIIHIIICHHIIGIIIIIHIHIIHHHIHIIIHHIIIIHHIIIHHHHIHIIIHIIHIIIIIIHHFHHIIIIIIHIIBHFHHHIIIIHIIIIHIIHIGIIIIIIIIIIIIIIHIIIIHIIIIIIIIIIIIIIIIIIIIIIIIIIHHIIIIIHIIIIHHHFIIHIIIIIIIIHIIIIIHHIIIIIIIHIIIIIIIIIHIIIIHIIIIIHHIIIHIIIIHIHIIIIIIIIIIIIHHIHIIIIIIIIIIIIIIIIIIIIDDDDD
@HISEQ:969:HM2KJBCX2:2:1101:12054:17605 2:N:0:ACTATGCA
CAACTAGACTCGCCCAACTATCCCTATTAATCATTACGGTGGTCCTAGAAACCAACAAAATAGAACCATGCCGTCCTATTTTATTATTCCATGCTAATGTATTCAAGCAAAAATGCCTGCTTTAAACACTCTAATTTTTTCAAAGTAAAGGTCCTGGTTCCCCGCGGCATCCAATTAAGGACATCGCGGTTCTCCAGAAGGTGAGAAATTGACTGCACCAGTTCATACCCCGTGAGGCACGACCGATGCGCCAATCCCGAAATTCAACTACGAGCTTTTTAACTGCAACAACTTTAATATACGCTATTGGAGCTGGAATTACCGCGGCTGCTGGCACCAGACTTGCCCTCCAA
+
DBBDDHIIIHHIIIIHGHHHHIIIIIIIIIIIIIIIIIHIIIIIIIIIIIIIIIHIICHHIIGIIIIIIIIHIHIHFHHHHHIHIIGHIHIEEHHIIIIIIHHIIIHHHHFHIHHHIIIIIIIHHIHGHIIIHHIHHHIHHHHHHHIIIIIIIGHIIHHGGHIIIIIHIIIIIIIIIIIIIIIIIIIIHHIIIIHHIIIIIIIIIIIHHIIIIIIHIIIHIIIIIIIIIIIIIIIHIHIIIIIIIIIIIIHFIIIIHIIIHFHHHHHIIIHIIIIIIIIIIIIIIHIHHIIIIIIIIIHHIIIIIIIIIIIIIIIIIIIIIIIIIIIIIIIIIIIIIIIIIIIIIIIIDDDDD
@HISEQ:969:HM2KJBCX2:2:1101:18348:18219 2:N:0:ACTATGCA
CAACTAGACTCGCCCAACTATCCCTATTAATCATTACGGTGGTCCTAGAAACCAACAAAATAGAACCATGCCGTCCTATTTTATTATTCCATGCTAATGTATTCAAGCAAAAATGCCTGCTTTAAACACTCTAATTTTTTCAAAGTAAAGGTCCTGGTTCCCCGCGGCATCCAATTAAGGACATCGCGGTTCTCCAGAAGGTGAGAAATTGACTGCACCAGTTCATACCCCGTGAGGCACGACCGATGCGCCAATCCCGAAATTCAACTACGAGCTTTTTAACTGCAACAACTTTAATATACGCTATTGGAGCTGGAATTACCGCGGCTGCTGGCACCAGACTTGCCCTCCAA
+
BDBDAHHHIGHG?EHDHHIIHC1DGEHHIII@FHHH@EEHH=C<FHHHHIHIFHIIEHIHHHC<C1CGH??FD0CC@FFCFCGH@FGHG?<FGHHHHCCGC<CCHHHCHEHHIIHHHEFHHIHHEH@C<<HIHG<80F@6BGF<C@FGCC@DHHE@D@EGHIHHHIHEH@G?HGGHGEF@H@EDHGHHHICEEEHHCCHHHCCCCGHHFCFHHHHEGGAHAGEHFHFCF7ACHHIIHECC<G><<HHGHHC<C</</D1GCG<<HDD<<<C?CEHG@F<ECFECC<<F<@FFC<CHHCGHGCCCHEHIHHHHGC1C@HGDHHH??EHECHHGC@FH?GEHGHHIHHIGD@DD@
@HISEQ:969:HM2KJBCX2:2:1101:14183:17815 2:N:0:ACTATGCA
CAACTAGACTCGCCCAACTATCCCTATTAATCATTACGGTGGTCCTAGAAACCAACAAAATAGAACCATGCCGTCCTATTTTATTATTCCATGCTAATGTATTCAAGCAAAAATGCCTGCTTTAAACACTCTAATTTTTTCAAAGTAAAGGTCCTGGTTCCCCGCGGCATCCAATTAAGGACATCGCGGTTCTCCAGAAGGTGAGAAATTGACTGCACCAGTTCATACCCCGTGAGGCACGACCGATGCGCCAATCCCGAAATTCAACTACGAGCTTTTTAACTGCAACAACTTTAATATACGCTATTGGAGCTGGAATTACCGCGGCTGCTGGCACCAGACT
+
DCDDDIIIIIIIIIIIHIIIIIHIIIGIHIIIIIIIIIIIHIIIIIIIIIIHHIIIIHHHHIIIIIIGIIGHIHCHIGIIIIHIIIEEHIGHIIIIIIIIIHHHIIHHHHHIIIIIIHHHHIIIIHHIIIIIIHHIIIHIIIIHIIIIHIHIIIIHHIIIIIIIIIHIIIHHIIHHIIIIHIHIIIIHIIIIIIHHIIIIIIIIIIIIIIIIIIIIHIIIIIHIIIIIIIIIIIIIIIIIHHIIIIIIIIIHIHIIHIIIIIIIIHHHHHIIIIIIIIIIIIIIIIIIIIIIIIIIHIIHHIIIIIIIIIIIIIIIIIIIIIHIIIIIIIIIIIIIIIDDDDD
@HISEQ:969:HM2KJBCX2:2:1101:10483:18274 2:N:0:ACTATGCA
CAACTAGACTCGCCCAACTATCCCTATTAATCATTACGGTGATCCTAGAAACCAACAAAATAGAACCATGCCGTCCTATTCTATTATTCCATGCTAATGTATTCGAGCAAAAATGCCTGCTTTAAACACTCTAATTTTTTCAAGGTAAAGGTCCTGGATCCGCAAGACACCCAATAAAGGACATCAAGTTTCTCCAGAAGGTGAGAAATCAACAGTAACAGTTCATACCCCTTAAGGCATGACCATCACGTCAATCCCGAAATTCAACTACGAGCTTTTTAACTGCAACAACTTTAATATACGCTATTGGAGCTGGAATTACCGCGGCTGCTGGCACCAGACTTGCCCTCCAA
+
DCDDDIIIIIIHIIIIIIIIIIIIIIIIIIIIIIIIIIIIIIIIIIIIIIIIIIIIIIIIIIIIHIIIIIIIIEHIIHIIIIHIIIIIIIHIHIIIIIIIIIEHHIIIIIIHIIIIIIIIIIIIIIIIIIIIHIIIIIIIIIIIIIIIIIIIIIHIIIHHHIIIIIIIIIHIIIIIIIIIIIIIIIIIIIIIIIIIIIIIIIIIIIIIHIIIIIIIHHIIIIIIIIIIIIIIIIIIIIIIIIIIIIIHIIHGIIIIIIIIIIIIIIIHGHIIIIIIIIIIIHIIIIIIIIIIIHIIIIIHHIIIIIIIIIIIIIIIIIIIIIIIIIIIIIIIIIIIIIIIIIIIIIIIDDCDD
@HISEQ:969:HM2KJBCX2:2:1101:16805:18297 2:N:0:ACTATGCA
CAACTAGACTCGCCCAACTATCCCTATTAATCATTACGGTGGTCCTAGAAACCAACAAAATAGAACCATGCCGTCCTATTTTATTATTCCATGCTAATGTATTCAAGCAAAAATGCCTGCTTTAAACACTCTAATTTTTTCAAAGTAAAGGTCCTGGTTCCCCGCGGCATCCAATTAAGGACATCGCGGTTCTCCAGAAGGTGAGAAATTGACTGCACCAGTTCATACCCCGTGAGGCACGACCGATGCGCCAATCCCGAAATTCAACTACGAGCTTTTTAACTGCAACAACTTTAATATACGCTATTGGAGCTGGAATTACCGCGGCTGCTGGCACCAGACTTGCCCTCCAA
+
DDDDDIHIIGIIIIIIIIIIIIIIIIIIIIIIHIIIIHHIIIIIIIIIIIIIIHHIIIIIIICHHIIIIEEHHHIIIIHHIIHHIHHHIIIIIHHHIHHHHEHHHIIHIIIIHIIIIIIIIIIHHIIIIIIHIIIIIIIIIIHIIIIIIIIIIIIIIIIIIIIIIIIHIIIIIIIIHIIIIIIIIIIIIHIIIIIIIHHIIIIIIIIIIIIIIIIIIIIIIIIIIIHIIIIIIIIIIIIIIIIIIIIIIIHFIIIIIIIIHHIHIHHIIIIIHIIIIIIIIIIIIIIIIIIIIIIIIIIHGIIIIIIIIIIIIIIIIIIIIIIIIIIIIIIIIIIIIIIIIIIIIIIIDDDDD
@HISEQ:969:HM2KJBCX2:2:1101:10823:18951 2:N:0:ACTATGCA
CAACTAGACTCGCCCAACTATCCCTATTAATCATTACTTCAGCTCTAGAAACCAACAAAATAGAACCAAAGTCCTAAATTATTATTCCATGCTAATGTATTCATAGCAAAAAGCCTGCTTTAAACACTCTAATTTTTTCAAAGTAAATGATCTGGATCGCGTGTCCGGCCCAGTGAAGGGTAGACACGTTTTCCAGAAGGATGGCAGACACGCACCGGCACTCACACACGTAACCGTGGCGGGCCAGGCATATCAAACCAGAAATCCAACTACGAGCTTTTTAACTGCAACAACTTTAATATACGCTACTGGAGCTGGAATTACCGCGGCTGCTGGCACCAGACTTGCCCTCCAA
+
ADDDDIIIIIIIIIHGIIIIIIIIIGIIIHIIIIIIIIIIIIIIIIIHHIIIHIIIIEHIIIIHIIIIIIIHGHHIHIHIIHHIIIIGIIIGIIIIIIHIIHHHHHHHIHEHHIIGIHIHHIIIIIIIIIIIIIHHIIIIIIIIHIHIHIHHIHIIIIIIIHHHIIIHIHIIIIIIIIIIIIIIIIHIIIIIIIIIHIIIIIIIIHIIIIIIIIIIIIIIIIIIIIIIIIIIIIIIHIIIHHIIIIIIIIIHHHIIIIHIIIHHGIHHGHCIIIHHIIIIIIIIIIIIIIIIIIIIIIIIIHIIIIHIIIIIIIIIIIIIIIIIIIIIIIIHIIIIIIIIIIHIHIIIIIDDDDD
@HISEQ:969:HM2KJBCX2:2:1101:19813:18590 2:N:0:ACTATGCA
CAACTAGACTCGCCCAACTATCCCTATTAATCATTACGGTGGTCCTAGAAACCAACAAAATAGAACCATGCCGTCCTATTTTATTATTCCATGCTAATGTATTCAAGCAAAAATGCCTGCTTTAAACACTCTAATTTTTTCAAAGTAAAGGTCCTGGTTCCCCGCGGCATCCAATTAAGGACATCGCGGTTCTCCAGAAGGTGAGAAATTGACTGCACCAGTTCATACCCCGTGAGGCACGACCGATGCGCCAATCCCGAAATTCAACTACGAGCTTTTTAACTGCAACAACTTTAATATACGCTATTGGAGCTGGAATTACCGCGGCTGCTGGCACCAGACTTGCCCTCCAA
+
DDDDDIIIIHIHIIIIIIIHIIIIIIIIIIIIIIIIIIIIIIIIIIIIIIIIIIIIIIIIIIIIIIIIHIGHIIGIIIIIIIIIIIIGIIIIIEHIIIHHHHHIIIIIIIIIIIIIIIIIIIIIIIIIHIHIIIIIIHIHIIIIIIIIIIHHIIIIIIIIIIIIIIIIIIIIIIIIIHIIIIIIIIIIIIIIIIIIIIIIIIIIIIIIIIIIIIIIIIIIIIIIIIIIIIIIIIIIIIIIIIIIIIIIIIIHIIHIIIIIIIIIIIIIIHIIIIIIIIGIIIIIIIIIIIIIIHIIIIIIIIIIIIIIIIIIIIIIIIIIIIIIIIIIIIIIIIIIIIIIIIIIIIIIDDDDD
@HISEQ:969:HM2KJBCX2:2:1101:21143:18923 2:N:0:ACTATGCA
CAACTAGACTCGCCCAACTATCCCTATTAATCATTACGGTGGTCCTAGAAACCAACAAAATAGAACCATGCCGTCCTATTTTATTATTCCATGCTAATGTATTCAAGCAAAAATGCCTGCTTTAAACACTCTAATTTTTTCAAAGTAAAGGTCCTGGTTCCCCGCGGCATCCAATTAAGGACATCGCGGTTCTCCAGAAGGTGAGAAATTGACTGCACCAGTTCATACCCCGTGAGGCACGACCGATGCGCCAATCCCGAAATTCAACTACGAGCTTTTTAACTGCAACAACTTTAATATACGCTATTGGAGCTGGAATTACCGCGGCTGCTGGCACCAGACTTGCCCTCCAA
+
DDD@0FHIHHIHH<EGHH1FFCHFEG1DGF11FCCDFEDC@G@@11<FFFHC1DGDHHCE<CGEG<GCGH?D/<//0CFD<<@1FH?C1<?1<C1<C11DEGEHEHHHEGHFEHFF@EHIHFDF<DFHHEGEGEC?D1HHFBFEG@HCGHHGHHHFHGHIHDHH;GGEHHHHHHHFDIFIHIIIHHIHIHIHHHHIIIIIHIIIIIHIIIIIGGIHEIHEHGGGHFCHIIIIIHFHIHHGIHIIGIFIGFHDHHIIHHG?HIIIHCIIIHHIHIIIIIIIIHIIIHHIHIIHHHHIIHHHEIIHHEIIIHEIIIIIIIIIIHIIIIIIIIIIIIIIIIIIIIIIIIIIDDD@D
@HISEQ:969:HM2KJBCX2:2:1101:11506:19290 2:N:0:ACTATGCA
CAACTAGACTCGCCCAACTATCCCTATTAATCATTACGGTGATCCTAGAAACCAACAAAATAGAACCATGCCGTCCTATTCTATTATTCCATGCTAATGTATTCGAGCAAAAATGCCTGCTTTAAACACTCTAATTTTTTCAAGGTAAAGGTCCTGGATCCGCAAGACACCCAATAAAGGACATCAAGTTTCTCCAGAAGGTGAGAAATCAACAGTAACAGTTCATACCCCTTAAGGCATGACCATCACGTCAATCCCGAAATTCAACTACGAGCTTTTTAACTGCAACAACTTTAATATACGCTATTGGAGCTGGAATTACCGCGGCTGCTGGCACCAGACTTGCCCTCCAA
+
DDDDAHFGHEHHHHHIIFIIHHHIIIIIHHHHIGHHHE=CH@GHHHGEHHIIHHHIIHHIIIEHIGIII?HHCEHHHIH<FHHHHIHHHIIG@HGHHH@FHCFIIIIIIIIIIIEHHHHHIIIIIHHHIHIHIIIHEIHH?HGIIIIIIHIIHIIHIIIIHHIHIIIIIIHHIIIIIIHHIHHHHHHHHEIIIIIIIIIIIHIIIIIIIIIIIIIIIIIHHHHHIIIIHIHIHIIIIIIIHHIIIIIHIHHFIIIHGHHIIHIIIIIIHCHIIIIIIIIIIIIIIIIIIIIIIIIIIIIIIIIIIIIIIIIHHIIIIIIIIIIIIIIIIIIIIIIIIIIIIIIHIIIIDBDDD
@HISEQ:969:HM2KJBCX2:2:1101:10610:19538 2:N:0:ACTATGCA
CAACTAGACTCGCCCAACTATCCCTATTAATCATTACGGTGGTCCTAGAAACCAACAAAATAGAACCACAACGTCCTATTCTATTATTCCATGCTAATCTATTCAAGCAATAGCCCGCTTTAAACACTCTAATTTTTTCAAGGTAATGGTCCTGGCTCCCCAACACACCCAATAAAGGACATACTGGTTCACCAGAAGGAAGACCCGACAGCAGACAGTACTCGCCAAAGACGGACCGCCCGGCCAGGCCTAAAATTCAACTACGAGCTTTTTAACTGCAACAACTTTAATATACGCTATTGGAGCTGGAATTACCGCGGCTGCTGGCACCAGACTTGCCCTCCAA
+
DABDDHIIIIHHIHGHEHIIIIIHHIHIIHIIIHHIIIHEHIIIIIIIIIIIIIIIHIIIHIIIIHHIIIIIHHHHHHHIIHHIHHHHIHIIHIIIIIIHIHGEEHHIIFGIDHFHIIIHHHHHHHHGGHHIHHGHHHIIIIHHHIIHHHIIIIHGHGHHHHIIHHHIHIHIIHFHIIIHHGIHIIHIIIIIHIIHIIIIHIIIIIIIIIIHIHHIIHIHHHIIIIIHHGEGIIIIIIIIIIIIHHIIHEIIHIIIIIIIHHHIIIIIIIHIHHIIIIIIIIIIIIHIIIIIIIIIIIIIIIIIIIIIIIIIIIIIIIIIIIHIIIIIIIIIIHIIIIIIIDDDDD
@HISEQ:969:HM2KJBCX2:2:1101:13260:20196 2:N:0:ACTATGCA
CAACTAGACTCGCCCAACTATCCCTATTAATCATTACGTCGATCCTAGAAACCAACAAAATAGAATCAAACGTCCTATTTCATTATTCCATGCTAATGTATTCAAGCGCGAGCTTGCTTTAAACACTCTAATTTTTTCAAAGTAACAGTCCTGATTTCCCATGACACCAAATTAATGACATCGTGGTTCGTCAGAAGGGAGAAACCAATAATGCTAGTACGTACAAAGTACGACCGACATATTAGTCCCGAAATTCAACTACGAGCTTTTTAACTGCAACAACTTTAATATACGCTATTGGAGCTGGAATTACCGCGGCTGCTGGCACCAGACTTGCCCTCCAA
+
DDDDDIIIIIIIIIIIIIIIIIIIIIIIIIIIIIIIIIIIIIIHIIIIIIIIIIIIIGIIIIHIIIIIHHIIIIIIIIIIIHIIIIIIIIIIIIIIIHIIIHHIHIIIIIIIIHHIIIIIIIIIIIIIIIIIIIIIIIIIIIIIIIIIIIIIIIHIIIIIIIIIIIHIIIIIIIIIIIIIIIIIIIIHIIHIIIIIIIHIIIIIIIIIIIIHIIIIIIIIIIIIIIIIIIIIIIIIIIIHHIHIIIIIIIIIIIIIIIIIIIIIIIIIIIIIIIIIIIIIIIIIHIIIIIIIIIIIIIIIIIIIIIIIIIIIIIIIIIIIIIIIIIIIIIIIIIIIIIIDDDDD
@HISEQ:969:HM2KJBCX2:2:1101:8284:19758 2:N:0:ACTATGCA
CAACTAGACTCGCCCAACTATCCCTATTAATCATTACGGTGGTCCTAGAAACCAACAAAATAGAACCACAACGTCCTATTCTATTATTCCATGCTAATCTATTCAAGCAATAGCCCGCTTTAAACACTCTAATTTTTTCAAGGTAATGGTCCTGGCTCCCCAACACACCCAATGAAGGACATGCTGGCTCACCAGAAGGAAGACCCGACAGCAGACAGTACTCGCCAATGACGGACCGCCCGGCCAGGCCTAAAATTCAACTACGAGCTTTTTAACTGCAACAACTTTAATATACGCTATTGGAGCTGGAATTACCGCGGCTGCTGGCACCAGACTTGCCCTCCAA
+
DCADDIIIIIHIIIIIIIHHIIIIHHIIIHIIIHIIIHIIIIIIGIGHIHIIGIIHCHIIIIHHIHIIIHIIGHHHHG?CGHIHIIIHHE?GHGHIIIGHHIIIIIIIIHIIHGHHIIIIIHHIIIIIHIIHIHHHHHHFHIIIIIIIIIIHHIIIHIIHIIIHIFHIFHHEHHIIHHGIIIHHHIIHHFIHHHHHHIIHIIIHHIIIIIIHGIIGIIIIIIIIHFIIIHHHHHEIHIIIIIIIHIIHEGHHIIIIIIIHHIIHHHIIIIIIIHHGIIIIIIIIIHGIIIHHEEIIIHHHIIIIIIIIIHIHHIIHIIIIIIIIIIIIIIIIIHIIIIIIIDDDDD
@HISEQ:969:HM2KJBCX2:2:1101:5461:20740 2:N:0:ACTATGCA
CAACTAGACTCGCCCAACTATCCCTATTAATCATTACGGCGGTCCTAGAAACCAACAAAATAGAACCAACGTCCTATTCTATTATTCCATGCTAATGTATTCGAGCATAGGCCTGTTTTGAACACTCTAATTTTTTCAAAGTAAAAGTCCTGGTTCCCCAACACACCCAGTGAAGGGCATGAGGCTCCCCAGAAGGAAAGATCCGGCCGGACCAGTACACGCGGTGAGGCGGACCGGCCAGCCAGACCCAAGGTTCAACTACGAGCTTTTTAACCGCAACAACTTTAATATACGCTATTGGAGCTGGAATTACCGCGGCTGCTGGCACCAGACTTGCCCTCCAA
+
DDDDDIHIIIIIIIIIGIIIIIIIIIIIIIIIIIIIIGHIIIIHHHIFHIIHIIIIIIIHIIIIIGIHICHHHDHHHHIIIIIHGHHGGIIFHHIIHIIHIIIIIIIIIHHHHHIHIIIIIIIHIHHIIIIIHHIIIIIIIHIIHIHHIIIIHIIIGHIIIIIHHIIIIIHIIGIIIHIIIGIIIHHHIIIIIIIIIIIIHHIIIIIIIHIIHIIIIIIIIIIIIIIIHIIIIIIIIIIIHIHIIIIIIIIIIIIIIIIIIIIIIIIIIIIIIIIIIIIIIIIIIIIIIIIIIIIIIIIIIIIIIIIIIIIIIIIIIIIIIIHIIIHGIIIIIIIIIIIDDDDD
@HISEQ:969:HM2KJBCX2:2:1101:11418:21041 2:N:0:ACTATGCA
CAACTAGACTCGCCCAACTATCCCTATTAATCATTACTTCGGTCCTAGAAACCAACAAAATAGAACCAAAGTCCTATTCTATTATTCCATGCTAATGTATTCAAGCGTGAGCCTGCTTTAAACACTCTAATTTTTTCAAAGTAAAAGTCCTGGATCCCCAGCGCACTCAGTTAAGAGCACACTGGCTCCCCAGAAGGAAAGATCCGACCAGAGCAGTGCTTACCTTTCAGCAAGACCACCCAGCCAGATCCAAAATTCAACTACGAGCTTTTTAACTGCAACAACTTTAATATACGCTATTGGAGCTGGAATTACCGCGGCTGCTGGCACCAGACTTGCCCTCCAA
+
DDDDDIHIIIIHIIIIHIIIIIIIIIIIIIIIHIIIIIIIIIHIIIIHIIIIIIIIIIHIIIHIIIIIHHHHHHHIEHHHHIIIIHIIIHIGIHEGHIIIIIIHHHEHHIHIHIIIIHIHIHIIIIIIIHIIIIIHHHIIIIIIIIIIHIIHIIIIIIIHIHGHIIIIGIIIIIIIHEHIIIIIIIHHIIIIIIIIIIHIIIIIIIIIIIIIIIHIIIIIIIIIIIIIIIIIIIHIIIIIIIIHFIIIFHHHIIHIIHIHIIIIIIIIIIIIIIIIIIIIIIIIIIIIIIIIIIIIIIIIIIIIIIIIIIIIIIGIIIIIIIIIIIIIIIIIIHIIIIIIIDDDDD
@HISEQ:969:HM2KJBCX2:2:1101:7367:21678 2:N:0:ACTATGCA
CAACTAGACTCGCCCAACTATCCCTATTAATCATTACGGTGATCCTAGAAACCAACAAAATAGAACCATGCCGTCCTATTCTATTATTCCATGCTAATGTATTCGAGCAAAAATGCCTGCTTTAAACACTCTAATTTTTTCAAGGTAAAGGTCCTGGATCCGCAAGACACCCAATTAAGGACATCAAGTTTCTCCAGAAGGTGAGAAATCAACAGCGACAGTTCATACCCCTTAAGGCACGACCATCACGTCAATCCCGAAATTCAACTACGAGCTTTTTAACTGCAACAACTTTAATATACGCTATTGGAGCTGGAATTACCGCGGCTGCTGGCACCAGACTTGCCCTCCAA
+
BDDDBIGIIHCHIIHIHIIIIHFHHHIHIIHHIHIHIHHHHIIEHIHIIIIIIGEHCHFHGHHHIGIIHFEHIHDHIHHEHIGHHIIIHIIHHIIIIIIHIHHHHIIIIIIHIIHHIHEHHHHHIHIHHHEHIIIIIHEHFEGDCEHFHH1HGFHGDEHHIGCF<CDHH@<EH@HIHHHCFHHHECIHIHHHHIFIHFEEGEHFEHHEHIHIHHHEEFHHHHFHFGGCFEHIGHHFIIHDEHHF@GHHHEHF@C/HDFGH@IHHEFHHEH=GH?IHHHHHHFEIHF?HF<HCIHHH?HHD<HEHHEHHHGECIHEIHFHDCDHE?EIHIIFIHE@<@@EIHHHIHIHHD?D@D
@HISEQ:969:HM2KJBCX2:2:1101:7034:21667 2:N:0:ACTATGCA
CAACTAGACTCGCCCAACTATCCCTATTAATCATTACGTCAACCCTAGAAACCAACAAAATAGGATCAAACGTCCTATTTTATTATTCCATGCTAATGTATTCAAGCGTTAGCCTGCTTTAAAAACTCTAATTTTTTCAAAGTAACAGTCCTGTTTCCCCGCAACACCAAATTAATGGCATCACGGTTCTTCAAGAAGGAGGAATCAGCAAGGCCAGTTCATACCGGTGGCACGACCAACCTGCTGACCCCGAAATTCAACTACGAGCTTTTTAACTGCAACAACTTTAATATACGCTATTGGAGCTGGAATTACCGCGGCTGCTGGCACCAGACTTGCCCTCCAA
+
0<0<<C1<<C@H/<D0D0D@1<DC?FFEHE?F@GH@G@CC0C@1DH11<C@H?C10<DC1F?1<111<D1<C<DGCHHF?@@EGGH11<@1D@?CGCGCFFHEHHDHFEFD1@<G1CEHGHFB'B<DHCH3CB6<@H;HHFHIIH-H5HEGB<D700DC7<BC.EEEFCF?DCHF@HHHGIGFCHHFE/CD?IHECEEC>>GFHHEFEFC0F.0FHFHEFGCCC=CFD=DHE<<EDF<EHFCCC<CH?C/CC<D<@FHHCE<CHCCEIIHHGIHHCIHIHHFECIIHHHEHHDHC?GCHDFCFHD<IHGCHEIIIHHDHHHHHEGC@CDCCIIIIHHIHEED?D@B
@HISEQ:969:HM2KJBCX2:2:1101:7918:21882 2:N:0:ACTATGCA
CAACTAGACTCGCCCAACTATCCCTATTAATCATTACGTCAATCCTAGAAACCAACAAAATAGGATCAACGTCCTATTTCATTATTCCATGCTAATGTATTCAAGCGCGAGCCTGCTTTAAACACTCTAATTTTTTCAAAGTAACAGTCCTGATTCCCCACCACACCAAATTAATGACATGATGGTTCGTCAGAAGGTAGAAATCAGTAACACCAGTACGTACCGAAGGCACGACCAGCGTACTAATCCCGAAATTCAACTACGAGCTTTTTAACTGCAACAACTTTAATATACGCTATTGGAGCTGGAATTACCGCGGCTGCTGGCACCAGCTTGCCCTCCAA
+
DDDDDIIHIIIIIIIHIIIIIIIIIIHIIIIIIIIIIIHIIIIIIIIIIIIIHIIIIIHIIIIIIIIIIIHHIIIGIIIIIIIHHHHHIIIHIIIIIHHHHIIIHIHIIIIIIIIIHIIIIIIIIIHIIIIIIIIIIIIIHIIIIIIHIIIIHHHHIIIIIIHHHHIIIIIIIIIIIIIIIIIHIIIIIIIIIIIIHHIIIIIIIIIHHHHIIIIIIIIIIIIIIHIIIIIIIIIIIIIIHHHIIIIIIIIIIIHIIIHHHIIIIHIIIIIIIIIIIIIIIIIIIIIIIIHGCHIIIIIIIIIIIIIIIIIIIIIIIIIIIIIIIIIIIIIIIHIIIIIDDDDD
@HISEQ:969:HM2KJBCX2:2:1101:16085:21784 2:N:0:ACTATGCA
CAACTAGACTCGCCCAACTATCCCTATTAATCATTACGGTGATCCTAGAAACCAACAAAATAGAACCATGCCGTCCTATTCTATTATTCCATGCTAATGTATTCGAGCAAAATGCCTGCTTTAAACACTCTAATTTTTTCAAGGTAAAGGTCCTGGTTCCACATGACACCCAATTAAGGACATCATGCTTCTCCAGAAGGTGAGAAATCAACTGCGACAGTTCATACCCCTTAAGGCACGACCATCACGTCAATCCCGAAATTCAACTACGAGCTTTTTAACTGCAACAACTTTAATATACGCTATTGGAGCTGGAATTACCGCGGCTGCTGGCACCAGACTTGCCCTCCAA
+
0D<0DHHHHH1DHHIIIIIIIHHIIHHIIIIIIIIHIIIIIHIIHIIIIIIIIIIIIIIIIIIIIIHIGHH?CC/EGHHHEHHIICHH1<CECEHHEHHHHEF@HEHHIIIIHIIHIIHHHHHHHIHFHHHHGHHIHIIHHHHHHHHEFGFECHH@GHIHHHIIHHIHHGIHGEEIIHHIHHHIHIHHHIHIIHHIIHIIHHIIIHGCIHHHGIHHIIHGHIIHHEHFHFAIIIIIIIIIIIHIIHIIHHGHHHIIIHHIIHIIIIIHHHIHHIIIIIHIIIIIIIIIIIIIHIIIIIIIIIIIIIIIIIIIIHHIIIIIIIIIIIIIIIIIIIIIIIIIIIIIIIIDDDDD
@HISEQ:969:HM2KJBCX2:2:1101:9281:22084 2:N:0:ACTATGCA
CAACTAGACTCGCCCAACTATCCCTATTAATCATTACGGCGGTCCTAGAAACCAACAAAATAGAACCACACGTCCTATTCTATTATTCCATGCTGTAGTATTCGAGCATAGGCCTGCTTTGAACACTCTAATTTTTTCAAAGTAAAAGTTCTAGCTCTCCAACACACCTAATGAAAGGCATGCGGTTCGCTAGACGGAAGGCCCGGTCGAGCCAGTACACGCGGTGAGGCGGACCAGTCAACCAAGCCCAAGGTTCAACTACGAGCTTTTTAACCACAACAACTTTAATATACGCTATTGGAGCTGGAATTACCGCGGCTGCTGGCACCAGACTTGCCCTCC
+
DDDDDIIIIIIIIIIIIIIIIIIHIIIIIIIIHIIIIIIIIIIIIHHIIIHHIIIIGEHEHIIIIIIIIIDHCHHIIIIIIHIHHHIIHIIIHHIIIIHIHHHIIIIIIIIHIIIIIIIIIIHIIIIIIIIIIIIIIHIIIIIIHHIIHHIGHHIIIIIIIHHHIIIIIIIHIGHHIIIHIIIIIIIIIIIIIIIIIIIHHIIIHIIIIIIHIIIIIIHIIIIIIIIIHIIIIGIIHHIGDIIGIIIIIIIIIIIIIIIIHHIIIIIIIIIHIIIIHHHHHHIIIIIIIIIIIGIHIIIIIIIIIIIIIIIIIIIIIIHIIIIIIIIHIIIHEIIIIDDDDD
@HISEQ:969:HM2KJBCX2:2:1101:16541:22918 2:N:0:ACTATGCA
CAACTAGACTCGCCCAACTATCCCTATTAATCATTACGGTGATCCTAGAAACCAACAAAATAGAACCATGCCGTCCTATTTTATTATTCCATGCTAATGTATTCAGGCACTAGCCTGCTTTGAGCACTCTAATTTTTTCAAGGTAATAGTCCTGCTTCCCCAACGCACCAAGTGAATGGCATGCTGGTTATTCAGAAGGTAAGAACCCACCACACCAGTACGGACAGTAAAGCCCGACCGATGGACAGATTCCGAAATTCAACTACGAGCTTTTTAACTGCAACAACTTTAATATACGCTATTGGAGCTGGAATTACCGCGGCTGCTGGCACCAGACTTGCCCTCCAA
+
D?D@DHEHEHIEH<00DCHH?HHHHF@EHIIHCEEHHHGE?EGHHHHHHIHIEHG=GGCHCE@1GCEHF?G@CHCCG1C@FHEHCGGHH11CC?GFH?EGHEEHHHHGHHEHIIHHHGHGHHEFHGHHGIIIHHG8CHFHIIIIHHGHH@D5G?EFHHDFEBGHFHHIIHIEHFHHEGFHHH?HEHHHHHHGIIHHFCFHIHGIHDCIIIIHHF;HHHHHEEIHIIHII<HEHHFIHGIHFHCGHGDHEHHIIHHIIHHHGHHHIIHIHIIIIIHHFIIIIHIIIIHHIHIIHEHHHFE@IIIIHIIIHHEHGIIIIHGIIIIIHEIHIHIGIIIIHIHIIIHBAADB
@HISEQ:969:HM2KJBCX2:2:1101:14901:23013 2:N:0:ACTATGCA
CAACTAGACTCGCCCAACTATCCCTATTAATCATTACGTCGATCCTAGAAACCAACAAAATAGAATCAAACGTCCTATTTCGTTATTCCATGCTAATGTATTCAAGCGTGAGCCTGCTTTAAACACTCTAATTTTTTCAAAGTAACAGTCCTGATTCCCCATGACACCAAATTAATGACATCATGGTTCGTCAGAAGGTAGGAATCAATAATACCAGTACGTACAATAGCACGACCAATAAATTGATCCCGAAATTCAACTACGAGCTTTTTAACTGCAACAACTTTAATATACGCTATTGGAGCTGGAATTACCGCGGCTGCTGGCACCAGACTTGCCCTCCAA
+
@B@@@HIHIGHHIIIDHHIIIGHGCHIIHHIH?FHHHHIIIIGHHGHHIIIIGHGHIEHHHIHEHIIIIGHFCHHIFHFFHHHIIH@EHIEHEEHHHCCHHIIIHFIHIHHIHHHHIIIHHHIIHIIHIHHHIIGHHHHIHHIHHHHIIIIHFCGHHHHIIEHHIHIIIIHHHHHHHHHIIIIIIGIIIIHIIIIIIIIIIIIGIIIIIIIHHIIIHHIIHHIHIIIGIIIIIIIIIHHHHHEIIHHHEIIHHHHIIIIIIIIIIIIIIIHEHHIIIIIIHIIIIIHIIIIIIHHHHIIHIIIIIIIIIIIIIIIIIIIIIIIIIIIHIIIIHHIHIIIIADDDD
@HISEQ:969:HM2KJBCX2:2:1101:12337:24119 2:N:0:ACTATGCA
CAACTAGACTCGCCCAACTATCCCTATTAATCATTACGTCCATCCTAGAAACCAACAAAATCGGAACGAAAGTCATATTTCATTATTCCATGCTAATGTATTCAAGCGTTAGCCTGCTTTAAAAACTCTAATTTTTTCAAAGTAACAGTCCTGTCTCCCTGCAACACCAAATTAATGACATTACAGTTCTTCAGAAAGGAGGAATCAGCGAAGCCAGTTCATACCAGTGGCACGACCAACCTGCTGACCCCGAAATTCAACTACGAGCTTTTTAACTGCAACAACTTTAATATACGCTATTGGAGCTGGAATTACCGCGGCTGCTGGCACCAGACTTGCCCTCCAA
+
@D?BDG1<@111/<E010<<G11<<C1F@11<GH@FEE@G0<111<D111<11<10CCCEH100<1/C@G0C1111<C1DE?EHE1<G11<D<F11@DE@8<EHE,<F@EF5<@C10HEGHG188EH@HHCHEEF<<GEHHFA7BA6@<1HB<D$<HC0<CFC:<800CCFFHEGF<<D<FG<-C:FC?HFC/B</GD@EEFHEDE@FHFHECHD1CF<HFCCAHCEEFC>FF@</1FCH>FCC<0C?//CF11?HD1CGHHHDHCHCFHIHEHGCF1CHF?FGEF<1EEHHEHDG<1ECF?@@@?IIIHIIIIIHGHHD1D1CC11@1HHHGFCEHGCHHD0D<0
@HISEQ:969:HM2KJBCX2:2:1101:13807:23528 2:N:0:ACTATGCA
CAACTAGACTCGCCCAACTATCCCTATTAATCATTACGGTGATCCTAGAAACCAACAAAATAGAACCATGCCGTCCTATTCTATTATTCCATGCTAATGTATTCGAGCAAAAATGCCTGCTTTAAACACTCTAATTTTTTCAAGGTAAAGGTCCTGGATCCGCAAGACACCCAATTAAGGACATCAAGTTTCTCCAGAAGGTGAGAAATCAACAGCGACAGTTCATACCCCTTAAGGCATGACCATCACGTCAATCCCGAAATTCAACTACGAGCTTTTTAACTGCAACAACTTTAATATACGCTATTGGAGCTGGAATTACCGCGGCTGCTGGCACCAGACTTGCCCTCCAA
+
DDDA@@HHHHIHHIIIHHHIIEHHHHHHIEHIIGHHIIHHIIIIIIIHIHIHHIIIGIIFFH?GHHHHIHHHII?CCF?CGHHEHE?GC1<FGFHEEH?CHGEHHHIEHHIHIGHHDGCHHHIIHIFEEEHHGHHHEIIHHHHHHHHHFHIIIHHHEGHHEGGIIHIHHGIIHIHHIIHHHEHHHIHIHFGHGCIHHHIHIIHHHIIIHHHHHHFHIIIIHIGIIIIIGHEIHHH@FIHIHIIHIGIIIIIHIHHDGHHIIHHIIHHIHIHIHEIHEC1HIIIIIIIIHFHGIHHHHEHHHHIHHIHIIIIHEFHHIIIIIIIIIIIIIHIIIIIIIIIIIHHIIIIIDDDAD
@HISEQ:969:HM2KJBCX2:2:1101:3266:23826 2:N:0:ACTATGCA
CAACTAGACTCGCCCAACTATCCCTATTAATCATTACGTCGATCCTAGAAACCAACAAAATAGAATCAAACGTCCTATTTCGTTATTCCATGCTAATGTATTCAAGCGTGAGCCTGCTTTAAACACTCTAATTTTTTCAAAGTAACAGTCCTGATTCCCCATGACACCAAATTAATGACATCATGGTTCGTCAGAAGGTAGGAATCAATAATACCAGTACGTACAATAGCACGACCAATAAATTGATCCCGAAATTCAACTACGAGCTTTTTAACTGCAACAACTTTAATATACGCTATTGGAGCTGGAATTACCGCGGCTGCTGGCACCAGACTTGCCCTCCAA
+
DDDDDIIIIIIIIIIIIIIIIIIIIIIIIIIIIIIIIIIIIHIIIIGIIIIIIGHIIIIIIIIIIIIIHIIIIIIIIIIIIIIIIIIHHIIIIIIIIIIIIIIIIIHIIIHIIIIIIIIIIIIIIIIIIIHHIIIIIIIIIIIIIIIIIIIIIIIIIIIIHIHGIIIIIIIIIIIIIHIIIIIIIIIIIIIIIIIIIIIIIIIIIIIIIIIIIIIIIIIIIIIIIIIIIIIIIIIIIIIIIIHHIIIIIIIIIIIIIIIIIIIIIIIIIIIIIIIIIIIIIIIIIHIIIIIIIIIIIIIIIIIIIIIIIIIIIIIIIIIIIIIIIIIIIIIIIIIIIIIIDDDDD
@HISEQ:969:HM2KJBCX2:2:1101:12049:23990 2:N:0:ACTATGCA
CAACTAGACTCGCCCAACTATCCCTATTAATCATTACGGTGGTCCTAGAAACCAACAAAATAGAACCATGCCGTCCTATTTTATTATTCCATGCTAATGTATTCAAGCAAAAATGCCTGCTTTAAACACTCTAATTTTTTCAAAGTAAAGGTCCTGGTTCCCCGCGGCATCCAATTAAGGACATCGCGGTTCTCCAGAAGGTGAGAAATTGACTGCACCAGTTCATACCCCGTGAGGCACGACCGATGCGCCAATCCCGAAATTCAACTACGAGCTTTTTAACTGCAACAACTTTAATATACGCTATTGGAGCTGGAATTACCGCGGCTGCTGGCACCAGACTTGCCCTCCAA
+
DCDDDIGIIIIIHIIHGIIIIIIIIIIIIIIIHIGHIGIIIIIIIIIHHHIIIIIIIIIHIIHHHIHIHEHHHHIIHIIIIIIIIHIHEHIGHHHIIIHIIEHHHIHHIIIIIHIIIIIIIIIIIIHIIIHHHHHHHIIIIIIIIIHIIIIHIIIIHHGIIIHIIIIGHIIIIIIIIHIIHHIIIIIIIIHHIIIIIIIIIIIIIIIIIIIIIIIIIIIIIIIIIIIIIIIIIIIIIIIIIIIIIIIIIIIHIIIIIIIIIIIIIIIIHIIIIIIIIIIIIIIIIIIIIHHIIIIIIIIIIIIIIIIIIIIIIIIIIIIIIIHIIIIIIIIHIIIIIIIIIIIIIIIGDDDDD
@HISEQ:969:HM2KJBCX2:2:1101:7384:24506 2:N:0:ACTATGCA
CAACTAGACTCGCCCAACTATCCCTATTAATCATTACGGTGATCCTAGAAACCAACAAAATAGAACCATGCCGTCCTATTCTATTATTCCATGCTAATGTATTCGAGCAAAATGCCTGCTTTAAACACTCTAATTTTTTCAAGGTAAAGGTCCTGGTTCCACATGACACCCAATTAAGGACATCATGCTTCTCCAGAAGGTGAGAAATCAACTGCGACAGTTCATACCCCTTAAGGCACGACCATCACGTCAATCCCGAAATTCAACTACGAGCTTTTTAACTGCAACAACTTTAATATACGCTATTGGAGCTGGAATTACCGCGGCTGCTGGCACCAGACTTGCCCTCCAA
+
DDDDDIIIIIIIIIIIIIIIIHIIIIIIIIIIIIIIIIHIIHIIIIIIIIIIHIIIIIIIIIHIIIIIIIIGIIIIIIEHIIHIIIIIIIIIIIIIIHIIIIIIIIIIIIIIIIIIIIIIIIIIIIIHIIIIIIIIIIIIIIIIIIIIIIIIIIIIIIIIIIIIIIIIIIIIIIIIIIIIIIIIIIIIIIIIIIIIIIIIIIIIIIIIIIIIIIIIIIIIIIIIIIIIIIIIIIIIIIIIIIIIIIIIIIHIIIIIIIIIIIIIIIIIIIIHIIIIIIIIIIIIIIIIIIIIIIIIIIIHIIIIIIIIIIIIIIIIIIIIIIIIIIIIIIIIIIIIIIIIIIIIIIIDDDDD
@HISEQ:969:HM2KJBCX2:2:1101:3268:24266 2:N:0:ACTATGCA
CAACTAGACTCGCCCAACTATCCCTATTAATCATTACGGTGGTCCTAGAAACCAACAAAATAGAACCATGCCGTCCTATTTTATTATTCCATGCTAATGTATTCAAGCAAAAATGCCTGCTTTAAACACTCTAATTTTTTCAAAGTAAAGGTCCTGGTTCCCCGCGGCATCCAATTAAGGACATCGCGGTTCTCCAGAAGGTGAGAAATTGACTGCACCAGTTCATACCCCGTGAGGCACGACCGATGCGCCAATCCCGAAATTCAACTACGAGCTTTTTAACTGCAACAACTTTAATATACGCTATTGGAGCTGGAATTACCGCGGCTGCTGGCACCAGACTTGCCCTCCAA
+
DDDDDIIIIIHHHHIIIIIIIHIIIIIIIIIIIIIIIIIIIIIIIIGIIIIIIIIIIIIIIIIIIIIIIIIHIIIIIHIIIIIIIIIIHHIIIIIIIIIIIFHIIIIIIHIIIIIIIIIIIIIIIIIIHIIIIIIIIIIIIIIIIIIIIIIIIIIIIIIIHIIIIHIIIIIIIIIIIIIIIIIIIIIIIHHIIIIIIIIIIIIIIIIIIIIIIIIIIIIIIIIIIHHIIIIIIIIIIIIIIIIIIIIIIIHGIIIIIIIIIIIIIIIIIIIIIIIIIIGIIIIIIIIIHIIIIIIIIIIIHIIIIIIIIIIIIIIIIIIIIIIIIIIIIIIHEIIIIIIIIIIIIIIIDDDDD
@HISEQ:969:HM2KJBCX2:2:1101:6430:23904 2:N:0:ACTATGCA
CAACTAGACTCGCCCAACTATCCCTATTAATCATTACGGTGGTCCTAGAAACCAACAAAATAGAACCATGCCGTCCTATTTTATTATTCCATGCTAATGTATTCAAGCAAAAATGCCTGCTTTAAACACTCTAATTTTTTCAAAGTAAAGGTCCTGGTTCCCCGCGGCATCCAATTAAGGACATCGCGGTTCTCCAGAAGGTGAGAAATTGACTGCACCAGTTCATACCCCGTGAGGCACGACCGATGCGCCAATCCCGAAATTCAACTACGAGCTTTTTAACTGCAACAACTTTAATATACGCTATTGGAGCTGGAATTACCGCGGCTGCTGGCACCAGACTTGCCCTCCAA
+
DDDDDIHHHHHIIIIIIIIIIIIIIIIIIIIIIIIIIIIIIIIGIIHIIIIGHHIIIIIEHEGHHIHHHEEHHHHIHFHGHIIIIIIHHHEHFGHHIIGIIHHIHHHHIIIIIIIHIIIGIIIIEIHHIIIHHHHIIIHIIHHEHFHHHIHHHIIIIHFIIHIIIGIIIIIHIIIIIIIIIIIIHIIIIIIIIIIHIIIIIIIIHHHIHIIIIIIIIHIIIIIIIIIIIIIIIIIIIIIIIIIIIIIIIIHHIIIIIIIIIIIIIIIIIIIIIIIIIIIIIIIIIIIIIHHIIIIHIIIIIIIIIIIIIIIIIIIIIIIIIIIIIIIIIIIIIIIIIIIIIIIIIIIIDDDDD
@HISEQ:969:HM2KJBCX2:2:1101:7557:25153 2:N:0:ACTATGCA
CAACTAGACTCGCCCAACTATCCCTATTAATCATTACGTCAATCCTAGAAACCAACAAAATAGGATCAACGTCCTATTTCATTATTCCATGCTAATGTATTCAAGCGCGAGCCTGCTTTAAACACTCTAATTTTTTCAAAGTAACAGTCCTGATTCCCCGCCACACCAAATTAATGACATGATGGTTCGTCAGAAGGTAGGAACCAGTAACACCAGTACGTACCTAAGGCACGACCAACGTACTGATCCCGAAATTCAACTACGAGCTTTTTAACTGCAACAACTTTAATATACGCTATTGGAGCTGGAATTACCGCGGCTGCTGGCACCAGACTTGCCCTCCAA
+
DDDDDIIIIIIIIIIIIIIIIIIIIHIIIHIIIIIIIIIHIIIIIIIIIIIIIIIIIIIIIIHIHIIIIIIIHIHIIIIIIIIIGIIIIIIIIIGIIIIIIGHGHIIIIHIHHIIIIIIIHFIIHIIHIIIIIIHHHIIIIIIIHHFHICGHHIIIHIHIIHIIIIIIIIIIIIHHHIIHIIIIIIHIIIIIIIIIIIIIIIIHHIIHIIIIIIIIIIIIIIIIIHIIIIIIIGI>IIIIIIHHIIHHIIIIIIIHIIHIIIIIIIIIIIIIIIIIIIIHHIIIIIIIHIHHHHIIIIIIIIHIIIIIHIIIIIIIIIIIIHIIIIIIHIIIIIIIIHIIDDDDD
@HISEQ:969:HM2KJBCX2:2:1101:19961:25000 2:N:0:ACTATGCA
CAACTAGACTCGCCCAACTATCCCTATTAATCATTACGTCGATCCTAGAAACCAACAAAATAGGGTCAAACGTCCTATTTCATTATTCCATGCTAATGTATTCAAGCGTGAGCCTGCTTTAAACACTCTAATTTTTTCAAAGTAACAGTCCTGATTCCCCGCGACACCAAATTAATGACATCACGGATCTTCAGAAGGGAGAAACCAGTGACACCAGTGCATACCAAAGGCATGACCAGCGTACTGATCCCGAAATTCAACTACGAGCTTTTTAACTGCAACAACTTTAATATACGCTATTGGAGCTGGAATTACCGCGGCTGCTGGCACCAGACTTGCCCTCCAA
+
DDBBDIIIIIIIIIIIIIIIIIIIIGIIIIIIIIIIIHIHIIIHIIIIIIIIIIIIHIIHIIIIIIIIIIHIIHIIIIHIIIIIIHIIHIHHIIIIIIIIIHHIIIIIIIIIIIIIHIIIIIIIIIIHIIIIIIIIIIIIIIIIIIHIIIIIIIIHIIIIIIIIIIIIHIIHIIIIHIIIIIIIHIIIIIIIIIIIIIIIIIIIIIIIIIIIIHIIIIIIIIIIIIIIIIIIIIIIIIIIIIIHHIIHIIIIIIIIIIIIIIHIIHIIIIIIIIHIIIIIIIIIIIIIIIIIIIIIIIIIIIIIIIIIIIIIIIIIIIIIIIIIIIIIIIIIIIIIIIIIIDDDDD
@HISEQ:969:HM2KJBCX2:2:1101:16149:25546 2:N:0:ACTATGCA
CAACTAGACTCGCCCAACTATCCCTATTAATCATTACGTCAATCCTAGAAACCAACAAAATAGGATCAAACGTCCTATTTCATTATTCCATGCTAATGTATTCAAGCGTTAGCCTGCTTTAAACACTCTAATTTTTTCAAAGTAACAGTCCTGTTTCCCTGCAACACCAAATTAATGACATTACAGTTCTTCAAGAAGGAGGAATCAGTAAAGCCAGTCATACCAGAGGCACGACAAACCTACTAATCCCGAAATTCAACTACGAGCTTTTTAACTGCAACAACTTTAATATACGCTATTGGAGCTGGAATTACCGCGGCTGCTGGCACCAGACTTGCCCTCCAA
+
DCDCDIIIIIIIHIIIIHIIIIIIIHIIIIIIHIIIIIIIIHIIIIIIIIIIIHIIIIIIIIIIIIIIIIIIIIIIIIIIIIIIHIIIIIIHHIIIIICIIHIIIIIIIIIIIIIIIIIIIIIIIIIIIIIIIIHIIIIIIIIIIIIIIIIIIIIIIIIIIIIIIIIIIIHHIIHIIHIIIIIIHIIIIIIIIIIIIIIIIIIIIIIIIIIIIIIIIIIIIIIIHIIIIIIIIIIIIHIIIIHHIHEIIIIIIHGHIIIIIIIIIIIIIIIIHHIIIIIIIIIIHHIIIIIIIIIIIIIIIIIHIIIIIIIIIIIIIIIIIIIIIIIIIIIIIIIIIIIIDDDDD
@HISEQ:969:HM2KJBCX2:2:1101:19294:25559 2:N:0:ACTATGCA
CAACTAGACTCGCCCAACTATCCCTATTAATCATTACGGTGGTCCTAGAAACCAACAAAATAGAACCATGCCGTCCTATTTTATTATTCCATGCTAATGTATTCAAGCAAAAATGCCTGCTTTAAACACTCTAATTTTTTCAAAGTAAAGGTCCTGGTTCCCCGCGGCATCCAATTAAGGACATCGCGGTTCTCCAGAAGGTGAGAAATTGACTGCACCAGTTCATACCCCGTGAGGCACGACCGATGCGCCAATCCCGAAATTCAACTACGAGCTTTTTAACTGCAACAACTTTAATATACGCTATTGGAGCTGGAATTACCGCGGCTGCTGGCACCAGACTTGCCCTCCAA
+
DDDDBHIHIIIIIHIIHHIIHIIIIIIIIIHII1GHIIGIECEEEHHIIGHHFIIGCFEEHIIIHGHEHIH?EEHHIII@F?FCHC<1DGHG?EG@GHECDDEHHHHFHHHHHIHHHHIIIICGGHGHHHHHIHIIIHFHFFIIHHHHIHHHHECHHFEH?HHHHHHHIHHIHFHIGIHIHIIIIHHHHEHHIIIIIIIIIIIIIIIHHH6HDGEEHGAHHIHFIIHHC=HIHHIIIIHHHGHHIIIIHHCD<<C?DD<<1HCC@HHEECHG@IHHHHHHCIIHIIIHHHHFEHHHFIHE<<GIIIHIIIIIIHHIIHHHHHHHIHHHGGHIHHHEHIIHHHIIIIHGBDD@D
@HISEQ:969:HM2KJBCX2:2:1101:9463:25972 2:N:0:ACTATGCA
CAACTAGACTCGCCCAACTATCCCTATTAATCATTACGGTGGTCCTAGAAACCAACAAAATAGAACCATGCCGTCCTATTTTATTATTCCATGCTAATGTATTCAAGCAAAAATGCCTGCTTTAAACACTCTAATTTTTTCAAAGTAAAGGTCCTGGTTCCCCGCGGCATCCAATTAAGGACATCGCGGTTCTCCAGAAGGTGAGAAATTGACTGCACCAGTTCATACCCCGTGAGGCACGACCGATGCGCCAATCCCGAAATTCAACTACGAGCTTTTTAACTGCAACAACTTTAATATACGCTATTGGAGCTGGAATTACCGCGGCTGCTGGCACCAGACTTGCCCTCCAA
+
DDDDDIIIIIIIIIIIIIIIIIIIIIIIIIIIIIIIIIIIIIIIIIIIIIIIIIIIIIIIIIHIIIIIIIIIIIIIIIIIIIIIIHIIIIIIIHIIIIIIIHHIIIHIIIIIIIIIIIIIHIIIIIIIIIIIIIIIIIIIIIHIIIIIIIIIIIIIHHIHHIHIIIIIIIIIIIIIIIIIIIIIIIIIIHHIIIIIIHIIIIIIIIIIHIIIIIIIIIIIIIIIIIIIIIIIIIHIIIIIIIIIIIIIIIIIIIIIIIIIIIIIIIIIHHIIIIIIIIIIIIIIIIIIIIIIIIIIIIIIIIIIIIIIIIIIIIIIIIIIIIIIIIIIIIIIIIIIIIIIIIIIIIIIDDDDD
@HISEQ:969:HM2KJBCX2:2:1101:10358:26380 2:N:0:ACTATGCA
CAACTAGACTCGCCCAACTATCCCTATTAATCATTACGGTGATCCTAGAAACCAACAAAATAGAATCATGCCGTCCTATTTTATTATTCCATGCTAATGTATTCAAGCAAAATGCCTGCTTTAAACACTCTAATTTTTTCAAAGTAAAGGTCCTGGTTCCCCGTGACACCCAATTAAGGGCATCGCGGTTCTCCAGAAGGTGAGAAATTGACTACACCAGTTCATACCCCTTAAGGCACGACCGATGTGTCAATCCCGAAATTCAACTACGAGCTTTTTAACTGCAACAACTTTAATATACGCTATTGGAGCTGGAATTACCGCGGCTGCTGGCACCAGACTTGCCCTCCAA
+
DDDAAHHHHHHIIIIGIHIIIFCHHIHHIIEHHHHHHHHHIHIGGIIIIIIIIIIHIFIIIGEHIIIIHHHHHHIIHIIIHIHIEHHIIGHHHGHIGHHIIHHIIIIGHIIHHHHIIIIIIIIHHEHIHCHICHHIHIIIHIIHIHIIIHHHHHHIHHEHIIGEEGHHHIIIIIIEHHHHGDHDHDCHHIHHHCHHHHHGCDGCIHIHHIHHEHHHGIIHIHIIIHIIHHHHHHHCHHIHGHHEH>IHHHGHDIHIGHIHEEHHHHHEHEHEEIHIIIIHEHHFHGC@CCHG1G@CFECDIHHHFHHHIHHHEHHHHHIIHHHHHIIHGIHHFIIHHIIIIIIIHHH@D@D0
@HISEQ:969:HM2KJBCX2:2:1101:2810:27432 2:N:0:ACTATGCA
CAACTAGACTCGCCCAACTATCCCTATTAATCATTACGGTGGTCCTAGAAACCAACAAAATAGAACCATGCCGTCCTATTTTATTATTCCATGCTAATGTATTCAAGCAAAAATGCCTGCTTTAAACACTCTAATTTTTTCAAAGTAAAGGTCCTGGTTCCCCGCGGCATCCAATTAAGGACATCGCGGTTCTCCAGAAGGTGAGAAATTGACTGCACCAGTTCATACCCCGTGAGGCACGACCGATGCGCCAATCCCGAAATTCAACTACGAGCTTTTTAACTGCAACAACTTTAATATACGCTATTGGAGCTGGAATTACCGCGGCTGCTGGCACCAGACTTGCCCTCCAA
+
DDDDDIIHIIIIIIIIIIIIIHIIIIIIIIIHIIIIIHIIHIIIIIIIHIIHIIIIIHHCGGHCHIIHIIIHIIIIIIIIIIIIIIIIIIHIGIHHIIGGHFHHIIGIIIIIIIIIIIIIIIIHHIIIIIHHIIIIIIIIIIIIIIHHHIGIIIIIIHHHIIIIIIIIIIIIIIIIIIHHGHIIHIIIIIIIIIIIIHIIIIIIIIIIHIIIIIIHHIIIIIIIIIHIIIIIIIIIIIIIIIIIIIIIIHHDIIHIIIIIIIIIIIIIIIIIIIIIIIIIIIIIIIIIIIIIIIIIIIIIIIIIIIIIIIIIIIIIIIIIIIIIIIIIIIIIIIIIIIIIIIIIIIIIDDDDD
@HISEQ:969:HM2KJBCX2:2:1101:13694:27158 2:N:0:ACTATGCA
CAACTAGACTCGCCCAACTATCCCTTTAATCATTACGGTGGTCCTAGAAACCAACAAAATAGAACCATGCCGTCCTATTTTATTATTCCATGCTAATGTATTCAAGCAAAAATGCCTGCTTTAAACACTCTAATTTTTTCAAAGTAAAGGTCCTGGTTCCCCGCGGCATCCAATTAAGGACATCGCGGTTCTCCAGAAGGTGAGAAATTGACTGCACCAGTTCATACCCCGTGAGGCACGACCGATGCGCCAATCCCGAAATTCAACTACGAGCTTTTTAACTGCAACAACTTTAATATACGCTATTGGAGCTGGAATTACCGCAATGGCTGCCAACACCAGACTTGCCCTCCAA
+
DDDDDIIIIIHIIHIIIIIIIIIIIIIHIHIIIIIIIIIIIIIIIIIIIIIIIIIIGHIIIHIIIIHIIIHIIIIGHHIIIIIIHIIHIHIHIIIIIIIIIDCHFHHIIIIIIIGIIIIHIIIHIHIIIIIIIIIIIHIHIIIIIIIIIIHIIIIIIIIIIIIIIIIIIIIIIIIIIIIHHIIIHIIIIIIIIIIIIIIIIIIIIIIIIIIIIIIIIIIIIIIIIIIIIIIIIIIIIIIIIIIIIIIIIIIIIHIHIIIIIIHIHIIIIIIIIIIIIIIIIIIIIIIIIIIIIIIIIIIIIIIIIIIIIIIIHIIIIIIIIIIIIIIIIIIIIIIIHIIIIIIIIIIIIIDDDDD
@HISEQ:969:HM2KJBCX2:2:1101:13809:27167 2:N:0:ACTATGCA
CAACTAGACTCGCCCAACTATCCCTATTAATCATTACGGTGGTCCTAGACCAACAAAATAGAACCAACGTCCTATTTCATTATTCCACGCTAATGTATTCAAGCGTGCGCCTACTTTAAACACTCTAATTTTTTCAAAGTAACAGTCCTGATTCCCCACGACACCAAATTAATGACATCGTGGTTCTTCAGAAGGTAGGAACCAATAATGCCAGTGCGTACCGAAGCATGACCGACAATTTGATCCCGAAATTCAACTACGAACTTTTTAACTGCAACAACTTTAATATACGCTATTAGAGCTGGAATTACCGCAGCTGCTGGCACCAGACTTGCCCTCCAA
+
DDDDDIIIIIHIHIGIIHIIIIHIIIIIIIIIIIIIIIHIIIIHIIIIIGIIIIIGIHIHHHHIIIIIHIHIIIIIIIIIIHIIIIIIIIIIIIIIIIIIIHHIHIIHIIIIIIIIHIGHIHHHIHHIIHIIIIHIIIIIIIIIIHIIIIIIIIIIHIIIIIIIIIIHIIIIIIHHIIIIIHIHIHIIIIIIIIIIIIIIIIIIIIIIIHIIIIIIHIIIIIIHIHHHIIHGDIIIHIIIHFHIIHIIIIIHHGIIHHHIIIIIIIIIIHGIIIIHIHHHIIIIIIHIIHIIIIIIIIIIIIIIIIIIIIIIIIIIIIIIIIIIIIIIIIIIIIIIIDDDDD
@HISEQ:969:HM2KJBCX2:2:1101:16153:27066 2:N:0:ACTATGCA
CAACTAGACTCGCCCAACTATCCCTATTAATCATTACGTCGATCCTAGAAACCAACAAAATAGGGTCAAACGTCCTATTTCATTATTCCATGCTAATGTATTCAAGCGTGTGCCTGCTTTAAACACTCTAATTTTTTCAAAGTAACGGTCCTGATTCCCCATGACACCAAATTAATGACATCACAGTTCGTCAGAAGGTAGAAATCAATAATACCAGTGCATACCAGAGGCACGACCAATATATTGATCCCGAAATTCAACTACGAGCTTTTTAACTGCAACAACTTTAATATACGCTATTGGAGCTGGAATTACCGCGGCTGCTGGCACCAGACTTGCCCTCCAA
+
BDDDDIHHIIIHI?GHIIIIIIIGHEHIHIIIIIIII1<FHHHHCHHHIFHHHHIIHHE?GEHEEHHHHE@HGHIIHIIIIIIICHHEEHHFEHIHIIHHHIHHHDEHIHGIIIHIIIHGHHHIGHHHIHEHHHGGGGIHHIHIIIHIIIHIIHHII@EHHHIIIIIIIHIIIIIIIIIIIIIHIIIIIIHIIIIHHIIIIIIIIIIIIIIHIIIIIIHIIIIIHIHHFIIII<IIIIIIIHIHFHIHGIIHIIIHHIIIIHIIIIIIIIHHCIIIIIIHIIIHHHIIIIIIIIIIIIIHGIIIIIIHIIIIIIIGIIIIIIIIIIIIIIIIIIIIIIIIICDDDD
@HISEQ:969:HM2KJBCX2:2:1101:13832:27630 2:N:0:ACTATGCA
CAACTAGACTCGCCCAACTATCCCTATTAATCATTACGGTGGTCCTAGACCAACAAAATAGAACCAACGTCCTATTCTATTATTCCATGCTAATCTATTCAAGCAAAAGCCCGCTTTAAACACTCTAATTTTTTCAAGGTAATGGTCCTGGTTCCCCGACACACCCAATAAAGGGCATACCGGCTCACCAGAAGGATAGACCCGACAACAGAACAGTACTCGCCAGAGACGGACCGTCCGGTCAGGCCTAAAATTCAACTACGAGCTTTTTAACTGCAACAACTTTAATATACGCTATTGGAGCTGGAATTACCGCGGCTGCTGGCACCAGACTTGCCCTCCAA
+
DDDDDIIIIIIIIIIIIIIIIIIIIGIIIIIIIIIIIHIIIIIIHHHIIIHIIIIHIIIIIIIHIIIIIIHHHIIIIHIIIIIEHHHGIFHHIIHIIEHGHFHHHIIIIGHIIIIIHHIIHIIIIIIIIIIIIHHHHIIIIIIIIHIIIIIIHIIIIHHIIHHIIIIIIIIIIIIIIIIIIIIIIIIIIIIIIIIIIHIIIIIIIIIIIIIIIIIIIIIIIIIIIIIIIIIIHIIIIIIIIIIIIIHIIHIIIIIIIIIIHIIIIIIIIIIIIIIIIIIIIIIIIIIIIIIIIIIIIIHIIIIIIIIIIIIIIIIIIIIIIIIIIIIIIIIIIIIIIIIDDDDD
@HISEQ:969:HM2KJBCX2:2:1101:18170:27095 2:N:0:ACTATGCA
CAACTAGACTCGCCCAACTATCCCTATTAATCATTACGGTGGTCCTAGACCAACAAAATAGAACCAACGTCCTATTCTATTATTCCATGCTAATCTATTCAAGCAAAAGCCCGCTTTAAACACTCTAATTTTTTCAAGGTAATGGTCCTGGTTCCCCGACACACCCAATAAAGGACATACCGGCTCACCAGAAGGATAGACCCGACAGCAGAACAGTACTCGCCAGAGACGGACCGTCCGGTCAGGCCTAAAATTCAACTACGAGCTTTTTAACTGCAACAACTTTAATATACGCTATTGGAGCTGGAATTACCGCGGCTGCTGGCACCAGACTTGCCCTCCAA
+
BBDDDIIIGIIIIIIIIIIIIHIIIIIIIIIIIIIIIIIIIIHHGHHHIIIIHIIIIEHHHHIIHHHHIIHIIIHIHHHIIIHHIGGHHIIIIIIIIIIHGCHHHIHHDHHIIIHIIHIIHHHIIHHIHHIIHIHIHIIIIIIIIIIIHIGFHHIIIHIIIIIIIIIIIGHHGHIIIIIIHHIIHIIHIIIIIIHIIHHHHHHIHIIIIIHHIHIIIIHHIIIIIIIIIIIIIIIHDIHIIHH?IIHHIIHIIIIIIIHIHHIHHIHIIIIIIIIIHIIIHHIHIIIIIIIHIIHHFDCIIHIIIHIIIHIIIIIIIIIIIIIIIIIIIIIHHHEIIIIDDDCD
@HISEQ:969:HM2KJBCX2:2:1101:12294:27203 2:N:0:ACTATGCA
CAACTAGACTCGCCCAACTATCCCTATTAATCATTACGGTGGTCCTAGAAACCAACAAAATAGAACCATGCCGTCCTATTTTATTATTCCATGCTAATGTATTCAAGCAAAAATGCCTGCTTTAAACACTCTAATTTTTTCAAAGTAAAGGTCCTGGTTCCCCGCGGCATCCAATTAAGGACATCGCGGTTCTCCAGAAGGTGAGAAATTGACTGCACCAGTTCATACCCCGTGAGGCACGACCGATGCGCCAATCCCGAAATTCAACTACGAGCTTTTTAACTGCAACAACTTTAATATACGCTATTGGAGCTGGAATTACCGCGGCTGCTGGCACCAGACTTGCCCTCCAA
+
DDDDDIIIIIIIIIIIIIIIIIIIIIIIIIIIIIIIIIIIIIIIIIIIIIIIIIIIIHIIIIIHIIHIIHFHHHHHIIIIIIIIIIIIIIIIIGIIIIIIGCGHIIIIIIIIIIIIIIIHIIIIIIIIHIIIHIIIIIIHHHHIIIIIIIIIIHIIHHIIIIIIIIIIIHHIIIIIIHIHHIIHHIIIIIIIIIIIHIIHIIIIIHIHIIIIIIIIIHIIIIHIIHHIIIIIIIIIIIIIIIIIIIIIIIHGIIIIGIHIIIIIIIIIIIIIHGIIIIIIIIIIIIIIIIHIIIIIIIIHHIIIHIIIIIIIIIIIIIIIIIIIIIIIIIIIIIIIHIIIIIIIIIIIDDDDD
@HISEQ:969:HM2KJBCX2:2:1101:12689:28185 2:N:0:ACTATGCA
CAACTAGACTCGCCTAACTATCCCTATTAATCATTACGGTGATCCTAGAAACCAACAAAATAGAATCATGCCGTCCTATTTTATTATTCCATGCTAATGTATTCAAGCAAAATGCCTGCTTTAAACACTCTAATTTTTTCAAAGTAAAGGTCCTGGTTCCCCGTGACACCCAATTAAGGGCATCGCGGTTCTCCAGAAGGTGAGAAATTGACTACACCAGTTCATACCCCTTAAGGCACGACCGATGTGTCAATCCCGAAATTCAACTACGAGCTTTTTAACTGCAACAACTTTAATATACGCTATTGGAGCTGGAATTACCGCGGCTGCTGGCACCAGACTTGCCCTCCAA
+
DADDDIIIIIIIIIHHIIIIIGHIHIIIIIIIIIIIHIHIIIIIIIIIIHIIIIIIIIIII?C?GHIIIIIIHIDHHIIIIIHGHIIIHIHHIIIHIIIHIDGHHIIIIHHIIHHGHIIIIIIFHIHIIIIIHHHIIIIIIHHHIEHHGIHIIIIHHHGHIIIIIIIHFIIIIHHIIIIIHHHHHHFIIHHHGHHHGHHIIIIIIIIIIHIHHCGHIIHHHFGFHGIIIIIHIIHHHDIIIHIIIIIIHHHIHHGIIHIHHHIIIIIIIIIIIIIHIIIIIIIIIIIIIIHIIHIIIIIIIHIIIIIIIIIIIIIIIIHIIIIIIIIIIIIIIIIIIIIIIIIIIIHCDDDD
@HISEQ:969:HM2KJBCX2:2:1101:2520:28720 2:N:0:ACTATGCA
CAACTAGACTCGCCCAACTATCCCTATTAATCATTACTCATTTCCCCAAAAACCAACAAAATTCGAGATACGAGTCCTAAATTATTATTCCATGCTAATGTATTCATAACTTTCAGCCTGCTTTAAACACTCTAATTTTTTCAAAGTAAAGGTCCTGGATTGCGAACCCAACCCAGTAAAGGGCAGGAACGTTCTCCAGGAAGATGGTAAGCGCGCATCGGCACTCACACACGATACCGTGGCGGGCCAAGCGCACTATACCAGAAATCCAACTACGAGCTTTTTAACTGCAACAACTTTAATATACGCTATTGGAGCTGGAATTACCGCGGCTGCTGGCACCAGACTTGCCCTCCAA
+
DDDDDIIHIIIIIIIIIIIIIF1EHHHHI?FHHHHHGHIIIIIIIHIHIIIIIIGIEHCHEGHHHHHGHEEHHIHIHHEHEHHCGHHIIHHIIIHIIIGHEGG@GCHHHIIHHIHHIHHIGIIIHHIHIHHHHHIIIIIIIHGHIHIIHIIIHHHHHIGHIIIHHHHIHIIIIIIHHHIGHIIIIIHHHHHHFIHHIIIIIHHHHIHF?CGIIIHHHGIIIIIHIIIIIIHIIIIIIIIIIIIIIIIIIIIIIIHIHIIIIIIIIIHHHIHHIHIIIIIIIIIIHHIIIIIIIIIIIIIHIIIHHGIIIIIIIIIIIIIIIIIIIIIHIIIIIIIIIIIIIIIIIIIIIIIIIDDDDD
@HISEQ:969:HM2KJBCX2:2:1101:2554:28381 2:N:0:ACTATGCA
CAACTAGACTCGCCCAACTATCCCTATTAATCATTACGGTGGTCCTAGAAACCAACAAAATAGAACCATGCCGTCCTATTTTATTATTCCATGCTAATGTATTCAAGCAAAAATGCCTGCTTTAAACACTCTAATTTTTTCAAAGTAAAGGTCCTGGTTCCCCGCGGCATCCAATTAAGGACATCGCGGTTCTCCAGAAGGTGAGAAATTGACTGCACCAGTTCATACCCCGTGAGGCACGACCGATGCGCCAATCCCGAAATTCAACTACGAGCTTTTTAACTGCAACAACTTTAATATACGCTATTGGAGCTGGAATTACCGCGGCTGCTGGCACCAGACTTGCCCTCCAA
+
DBDDDIHGHIHHHIHHHIHIIEHHHGIHIHHIGHHIHIHIGHIHHHHHEH@HHHIHHIEHHIHHHHHIEE?EEHHHHIFGHIHIHHIHIHICFHIHEHIIICEHGHGIIIIHHHIHHIIHIIIHIIHIIIHHHIIHHIHIIHGHIHIIHFIIHHHHIHEHHIIIHIHIIIHIIIIIIIHGHHHIHHHIIIIIIIIIIIIIHHEHHIIIIHHGHIIIIIIIIHHHIIHHIHHHIIIIIIIIIIIIIIIIIHHGIHDIIIIIIIIIIIIIIHIIIIIIIIIIIIIIIIIIIIIIIIIIIGHHHIHIIIIIIIIIIIHIIIIIIIIIIIIIIIIIIIIIIIIHIIIIIGIIDABDD
@HISEQ:969:HM2KJBCX2:2:1101:2184:28963 2:N:0:ACTATGCA
CAACTAGACTCGCCCAACTATCCCTATTAATCATTACATCGATCCTAGAAACCAACAAAATAGAATCGGATGTCCTATTTCATTATTCCATGCTAATGTATTCAAGCGTGAGCCTGCTTTAAACACTCTAATTTTTTCAAGGTAACAGTCCTAATTCCCCGTGACACCAAATTAATGGCATTACGGTTCTTTAGAAGGTGAGAAATCAATAATATCAGTACATACCAACGGCATGACCGAAACATTGATCCCGAAATTCAACTACGAGCTTTTTAACTGCAACAACTTTAATATACGCTATTGGAGCTGGAATTACCGCGGCTGCTGGCACCAGACTTGCCCTCCAA
+
DDDDDIIIIIIIIIIIIIIIIIIIIIIIIIIIIIIIIIIHIHIIIIIIIIIIHIHIIIIIIIIIIIIIIHIIIHIIIIIIIHIHIIIIHIIIIIIIIIIIIIIIIHIIIIIIIIIIHIIIIHIIHIIIIIIHIIIIIIHIIIHIIIIIIIIIIIIIIIIIIIIIIIHIIIIIIIHIIIIIIIIIIIIIIIIIIIIIIIIIIIIIIIIIIIIIHHHIIIIIIIHIIIIIIHIIHIIIIHIIIIIIHHIIIIIIIIIIIIIHIIIHIIIIIIIIIIIIIIIIIIIIIIIIIIIIIIHIHIIIIIIIIIIIIIIIIIIIIIIIIIIIIIIIIIIIIIIIIIIIIIDDDDD
@HISEQ:969:HM2KJBCX2:2:1101:7344:28789 2:N:0:ACTATGCA
CAACTAGACTCGCCCAACTATCCCTATTAATCATTACGGTGATCCTAGAAACCAACAAAATAGAATCATGCCGTCCTATTTTATTATTCCATGCTAATGTATTCAAGCAAAATGCCTGCTTTAAACACTCTAATTTTTTCAAAGTAAAGGTCCTGGTTCCCCGTGACACCCAATTAAGGGCATCGCGGTTCTCCAGAAGGTGAGAAATTGACTACACCAGTTCATACCCCTTAAGGCACGACCGATGTGTCAATCCCGAAATTCAACTACGAGCTTTTTAACTGCAACAACTTTAATATACGCTATTGGAGCTGGAATTACCGCGGCTGCTGGCACCAGACTTGCCCTCCAA
+
@@DDDIHG@EEGICHHIEFHH@FHFEEHH1FE@@F?<1DHHHHF1DGCHHHC<<FCGHEHHC@EEHH@FCFFFEHHHFHH1GGHHHE?D<11FHHHHCEHG<IIHHIGIIHHIIIIIHGFHHHHHIIIIIHHHIIHIIIIIIHIIHIHHIIIIIIHG?EHIIIIIHHIHIIIIIIIIIHIIHHIIIIIIIIIIIIHIIIIIIIIIIIIIIIIHIIIIIIIIIIIIHIHIIIIIIIIIHIIIIIIIIIIIIHIIIIIIHIIIIIIIIIIIIIIIIIIIIIIIIIIIIIIIIIHIIIIIIHIIIIIIIIIIIIIIIIIIIIIIIIIIIIIIIIIIIIIIIIIIIHIIIIDDDDD
@HISEQ:969:HM2KJBCX2:2:1101:8667:28890 2:N:0:ACTATGCA
CAACTAGACTCGCCCAACTATCCCTATTAATCATTACGTCAATCCTAGAAACCAACAAAATAGGTTTGAACGTCCTATTTCATTATTCAATGCTAATGTATTCAAGCGTTAGCCTGCTTTAAACACTCTAATTTTTTCAAAGTAACAGTCCTGTTTCCCTGCAACACCAAATTAATGGCATTACAGTTCTTCAGAAAGGAGGAATCAGCGAAACCAGTTCATACCAGTGGCACGACCAACCTGCTGACCCCGAAATTCAACTACGAGCTTTTTAACTGCAACAACTTTAATATACGCTATTGGAGCTGGAATTACCGCGGCTGCTGGCACCAGACTTGCCCTCCAA
+
DDDDDIIIIIIIIIIIIIIIHIIIIHIIIHIIIIIIIIIIIIIIIIGIIIHH1DG<EHH111DHIII0C<<C1F=01<F<11D1CH?H1<1<11D1FGIIGIIIGIGIHIIIIIIHHHHIHIH8IIIIIIIIIIIIIIHHIIIIIFGIHIIIIIIIII.IIIIIHIIIIIIIIIIIHIIIIIIIIIIIGIIIIIIIIIIIIIIIIIIIIGIIFIIIHHIIIIIIGIIIIIIIIGIIGIGIIIIHHIIIIIIIIIIIHIIIIIIIIIIIIIHIIIIIIIIIIIIHIIIIIIIIIIIIIIIIIIIIIIIIIIIIIIIIIIIIIIIIIIIIIIIIIIIIIIIIIDDDDD
@HISEQ:969:HM2KJBCX2:2:1101:13559:29466 2:N:0:ACTATGCA
CAACTAGACTCGCCCAACTATCCCTATTAATCATTACGTCAATCCTAGAAACCAACAAAATAGGATCGAACGTCCTATTTCATTATTCCATGCTAATGTATTCAAGCGTTAGCTTGCTTTAAACACTCTAATTTTTTCAAAGTAACAGTCCAAATTCCCCGCAACACCAAATTAATGGCATTACGGATCATCAGGAAGGAGGAATCAGTGAGACCAGTACATACCAGAGGCATGACCAATCTACTAACCCCGAAATTCAACTACGAGCTTTTTAACTGCAACAACTTTAATATACGCTATTGGAGCTGGAATTACCGCGGTTGCTGGCACCAGACTTGCCCTCCAA
+
DDDDDIIIIIHIIHIIIIIIIIHIIIIIIIIIHIHHIFHIIHIIIIIIIIIIIIIIIHIEHHHHHIHHHIIIIIHIIIIIIHHIHIEHGHHIHIIIHIIIHIHHIIIHIIIIIIIIIIIIIIIIIIIHHHHHHHIIIIIHIIIIIHIHHIIIIGHGHIIIHIIIIIIIIIIHHIHHHHIHHIIIHIIIIIIIIIHIIIIHHIIHHIHIIIIIIIIIHIIIIIIHIIIIIIIIIIIIIIIIIIHHHIHIIIIIIIIIHIIIIIIIIIIIIIIIIIIIIIIIIIIIIIIIIIIIHIIIIIIIIIIIIIIIIIIIIIIIHIIIIIIIIIIIIIIIIIIIIIIIIDDDDD
@HISEQ:969:HM2KJBCX2:2:1101:19675:29744 2:N:0:ACTATGCA
CAACTAGACTCGCCCAACTATCCCTATTAATCATTACATCGATCCTAGAAACCAACAAAATAGAATCGGATGTCCTATTTCATTATTCCATGCTAATGTATTCAAGCGTGAGCCTGCTTTAAACACTCTAATTTTTTCAAGGTAACAGTCCTAATTCCCCGTGACACCAAATTAATGGCATTACGGCTCTTTAGAAGGTGAGAAATCAATAATATCAGTACATACCAACGGCATGACCGAAACATTGATCCCGAAATTCAACTACGAGCTTTTTAACTGCAACAACTTTAATATACGCTATTGGAGCTGGAATTACCGCGGCTGCTGGCACCAGACTTGCCCTCCAA
+
DDDDDIIIIIIIIIIIIIIIIIIIHIIIIIGIIIIIIIIIIIIIIIIIIIIIIIIIIIIIIIIIIIIIIHHHIIHHIIIIIIIIHIIHHEHHHIIIIIIIIIIIHIGIIIIHIIIIHIIIIHHIHHIHIIIHIIIIIIIIIIIIIIIIIIIIIGHIGIIIIIIIIIIIIIIIIIIIIIIIIIIIIIIIIIIIIIIIIIIIIIIIIIIIIIIIIIIIIIIHIIIIIIIHIIIIIIIIIIIIIIIIHHIIIIIIIIIIIIIIIIIIIIIIIIIIIIIIIIIIIIIIIIIIIIIIIIIIIIIIIIIIIIIIIIIIIIIIIIIIIIIIIIIIIIIIIIIIIIIIIIDDDDD
@HISEQ:969:HM2KJBCX2:2:1101:15870:29826 2:N:0:ACTATGCA
CAACTAGACTCGCCCAACTATCCCTATTAATCATTACGTCAATCCTAGCAACCAACAAAATAGGATCGAACGTCCTATTTCATTATTCCATGCTAATGTATTCAAGCGTTAGCCAGCTTTAAACACTCTAATTTTTTCAAAGTAACAGTCCTGTTTCCCTGCAACACCAAATTAATGACATTACAGTTCTTCAAGAAGGAGGAATCAGTAAAGCCAGTACATACCATTGGCACGACCAACCTACTGACCCCGAAATTCAACTACGAGCTTTTTAACTGCAACAACTTTAATATACGCTATTGGAGCTGGAATTACCGCGGCTGCTGGCACCAGACTTGCCCTCCAA
+
00<<DC1<<GHHDH=<<CHC1DG111<<FH1F1DG@<<<DEH1<11111<<GH0<0DHH?FHE1D@@DCF1<1<001<CGH111<111<111111<HHG1F04=HHEFGEGDAA$A1FH@FB6ADHGB1$1DEGA6?E?CIHEAFHBD0<FG?8CIIHFFHIHCGC?HGD<<<GEGACCF</GC<@C-HD/G/>EHG<CC@HCFCFGGCHGEIIHEFFGEEIHGED1HHHEEFEGCC<1ACD<FFDHHCHGGCF1C?HEH@EE@GHHHCFECCC@HEIIIHEGC@@C@C<1HGHE@F@HHHHHHH@H@HEIHHHHIHCHCCEEFHG1HHIHIHFEEEG<@F<0<DD
@HISEQ:969:HM2KJBCX2:2:1101:16318:28910 2:N:0:ACTATGCA
CAACTAGACTCGCCCAACTATCCCTATTAATCATTACGTCGATCCTAGAAACCAACAAAATAGAATCAAACGTCCTATTTCATTATTCCATGCTAATGTATTCAAGCGCGAGCTTGCTTTAAACACTCTAATTTTTTCAAAGTAACAGTCCTGATTTCCCGCGACACCAAATTAATGACATCGTGGTTCGTCAGAAGGGAGAAACCAATAATGCTAGTACGTACAAAGTACGACCGACATATTAGTCCCGAAATTCAACTACGAGCTTTTTAACTGCAACAACTTTAATATACGCTATTGGAGCTGGAATTACCGCGGCTGCTGGCACCAGACTTGCCCTCCAA
+
<<@BDHFCCGHH/<@ECHH?G11DFEFHFCHG?CGEFEF1CEH<DHEHGHHIIHHCEH@1D<GEEH?1<CDGE<GGG@CEC1CGHHIHC@FH?FFGHHHEHGHHHH@EDFHHHEEE?GCE?GCFHCFHE@BFHEHHCHEHHHHEHHHEHHHHH?HCGED?<CEIIHCFFH:CFHHHEIHEDECEEHFHHDH@EGEF@FEGGG@<8GHHGGCA?@HFEGHD1IEHHHEFEHCECDHHGGGEF@FGH@HDFHHCF<?HIHECHG1HHCCCHF@FCG@@@HHFD<<<<<HGGEEEECD<DCCCIHHECH?HHGHHCCCEFEHG1HHG?CCEC<?DD<<<DHF?BBDD
@HISEQ:969:HM2KJBCX2:2:1101:13451:29902 2:N:0:ACTATGCA
CAACTAGACTCGCCCAACTATCCCTATTAATCATTACGGTGGTCCTAGAAACCAACAAAATAGAACCATGCCGTCCTATTTTATTATTCCATGCTAATGTATTCAAGCAAAAATGCCTGCTTTAAACACTCTAATTTTTTCAAAGTAAAGGTCCTGGTTCCCCGCGGCATCCAATTAAGGACATCGCGGTTCTCCAGAAGGTGAGAAATTGACTGCACCAGTTCATACCCCGTGAGGCACGACCGATGCGCCAATCCCGAAATTCAACTACGAGCTTTTTAACTGCAACAACTTTAATATACGCTATTGGAGCTGGAATTACCGCGGCTGCTGGCACCAGACTTGCCCTCCAA
+
B@BDDHCHEHHHDDGHFG?FHIIIIHIGEHCHIHHEG?@GECHHG@GG?CG?@CHHIIH@G11DHHHHIIGH/<CHHHFHIIFHIFFHHHHHHHEGEHC@HDGHIHHHHHFHHHHHHHCEHEEHHHGBGHIIHIIHHHHHHEHGHHHHGHEHGC?HGD<DHD<HHHHEHDCHHHHEHHEHEHEFHHHHHHHIIIIIHHH@IIGHIIHHGAIHHIIHHECHCG??IHHHHHFHGHHGIGIIFHGIFIIIHHHCHIHIHHHEIHEHHGCIHHHIGHHHHH@HHGHGGHIIHIHHFGHIHIHHHHFGEIHIHIIIIIIHIHCIHIHEHIIIIGIHFEHFIIHHHHEGCHHF0?A@?
@HISEQ:969:HM2KJBCX2:2:1101:4634:31129 2:N:0:ACTATGCA
CAACTAGACTCGCCCACTATCCCTATTAATCATTACGGTGGTCCTAGAAACCAACAAAATAGAACCATGCCGTCCTATTTTATTATTCCATGCTAATGTATTCAAGCAAAAATGCCTGCTTTAAACACTCTAATTTTTTCAAAGTAAAGGTCCTGGTTCCCCGCGGCATCCAATCAAGGACATCGCGGTTCTCCAGAAGGTGAGAAATTGACTGCACCAGTTCATACCCCGTGAGGCACGACCGATGCGCCAATCCCGAAATTCAACTACGAGCTTTTTAACTGCAACAACTTTAATATACGCTATTGGAGCTGGAATTACCGCGGCTGCTGGCACCAGACTTGCCCTCCAA
+
DDDDDIIIIIIIHDHIIIIIGIHIIHIIIIIIIIHIIIHIHIIIIHGHHIIIIIIF?EFGECHHIIIIFFEEHIHIHHIHIIII1CFHHG?GEHHHHHGHHGFHHEHIGHIIHFHHHHHHGHIIHIHCCHHHFGHHHFHIIHIHHHHHH??GFIIIHHIHHIHGHHHIHHHEHHII:HHFHHDHHHIHHHHGHHHIIHHCIIIHIHIIHHHHFCHGA@GGHHCFIIHHHHHFFGI=HHHDHHHIHF<@CHCFC?<HFHED<<CHHHHEIHHEGIHEIIIHIIHEHEHGHHHHHGEHH@EHHE@HHIHHGEEH@HIIHEIHHDIHHIIIIHIIHGEIIIIHGIIIIIIDCCDD
@HISEQ:969:HM2KJBCX2:2:1101:11619:29300 2:N:0:ACTATGCA
CAACTAGACTCGCCCAACTATCCCTATTAATCATTACTTCAGTCCTAGAAACCAACAAAATAGAACCGAAGTCCTAAATTATTATTCCATGCTAATGTATTCAAGGCATAAGCCTGCTTTAAACACTCTAATTTTTTCAAAGTAATAGATCTAGATCGCGACGACAACCCAGTGAAGGGCGCCGCCGTTTTCTAGCAGGATGGCAGACACGCGCCAGCACTCACACTCGTAACCGAGGCGGGCCAGGTGCGTCAAACCAGAAATCCAACTACGAGCTTTTTAACTGCAGCAACTTTAATATACGCTATTGGAGCTGGAATTACCGCGGCTGCTGGCACCAGACTTGCCCTCCAA
+
DDDDDIIIIIIIIIIIIIIIIIIIIIIIIIHIIIIIIHHIIIIIIIHIIIIHIIIIIIIGIIHIHIIIGDHEHIIHIIGHIIHHEHHIIHIIIHIIIHHHHDFHIHIHIIIIIIIIHIIIHHHIIIIIIIIIIIIIIIIHHIHIIIIHHIIIIIIHHHIIIIIIIIIHIHIIIIIIIIIIIIIIIIIIIIIIIIIIIIIIIIIIIIIIIIIIIIIIIIIIIIIIIIIIIIIIIIIIIIIIIIIIIIIIIIIHGIHIIIIIIIIIIIIIIIIIIIIIIIIIIIIIIIIIIIIIIIIIIIIIIIIIIIIIIIIIIIIIIIIIIIIIIIIIIIIIIIIIIIIIIIIIIIIIIDDDDD
@HISEQ:969:HM2KJBCX2:2:1101:8582:31190 2:N:0:ACTATGCA
CAACTAGACTCGCCCAACTATCCCTATTAATCATTACGTCGATCCTAGAAACCAACAAAATAGAATCAAACGTCCTATTTCATTATTCCATGCTAATGTATTCAAGCGCGAGCTTGCTTTAAACACTCTAATTTTTTCAAAGTAACAGTCCTGATTCCCCATGACACCAAATTAATGACATCGTGGTTCGTCAGAAGGGAGAAACCAATAATGCTAGTACGTACAAAGTACGACCGACATATTAGTCCCGAAATTCAACTACGAGCTTTTTAACTGCAACAACTTTAATATACGCTATTGGAGCTGGAATTACCGCGGCTGCTGGCACCAGACTTGCCCTCCAA
+
DDDDDIIIIIHIIIIIIIIIIIIIIIIIIIIIIIIIIIIIIIIHIIIIIIIIIIIIIIIIIIFHIIIIIIIIIHIIIIIIIIIIIIIIIIIIGIIIIIIIHHHIIIIIIIIIIIIIIIIIIHHHIIIIIIIIIIIIIIIIIIIIIIIIIIIIIIIIIIIIIIIIIIIIIIIHIIIIIIIIIIIIIIIIIIHIIIIIIIIIIIIHHIIIIIIIIIIIIIIIIIIIIIIIIIIIIIIIIIIIIIHHIIIIIIIIIIIIIIIIIIIIIIIIIIIIIIIIIIIIIIIIIIIIIIIIIIIIIIIIIIIIIIIIIIIIIIIIIIIIIIGIIIIIIIIIIIIIIIIDDDDD
@HISEQ:969:HM2KJBCX2:2:1101:18987:32175 2:N:0:ACTATGCA
CAACTAGACTCGCCCAACTATCCCTATTAATCATTACGGTGGTCCTAGAAACCAACAAAATAGAACCATGCCGTCCTATTTTATTATTCCATGCTAATGTATTCAAGCAAAAATGCCTGCTTTAAACACTCTAATTTTTTCAAAGTAAAGGTCCTGGTTCCCCGCGGCATCCAATTAAGGACATCGCGGTTCTCCAGAAGGTGAGAAATTGACTGCACCAGTTCATACCCCGTGAGGCACGACCGATGCGCCAATCCCGAAATTCAACTACGAGCTTTTTAACTGCAACAACTTTAATATACGCTATTGGAGCTGGAATTACCGCGGCTGCTGGCACCAGACTTGCCCTCCAA
+
DDDDDIIIIIIIIIIIIIIIIIIIIIIIIIIIIIIIIIIIIIIIIIIIIHIIIHIICEHHIIIIIIIGIHIIIIIIIHHIIIIIIIIIIIFHIIII?HHIIFHIIIIIGIIIIIGIIIIIIIIIIIIIIIIIIHIIIIIIIIIIIIIIIIIIIIIIIIHIIIIIIIIIIIIIIIIIHIIIIIIIIIIIIIIIIIIIIIIIIIIIIIIIIIIIIIIIIIIIIIIIIIIIIIIIIIIIIIIIIIIIIIIIIIIHIIIIIIIIIIIIIIIIIHIIIIIIIIIIIIIIIIIIIIIIIHIIIIIIHIIIIIIIIIIIIIIIIIIIIIIIIIIIIIIIIIIIIIIIIIIIIIIIDDDDD
@HISEQ:969:HM2KJBCX2:2:1101:4806:32435 2:N:0:ACTATGCA
CAACTAGACTCGCCCAACTATCCCTATTAATCATTACGGTGGTCCTAGAAACCAACAAAATAGAACCATGCCGTCCTATTTTATTATTCCATGCTAATGTATTCAAGCAAAAATGCCTGCTTTAAACACTCTAATTTTTTCAAAGTAAAGGTCCTGGTTCCCCGCGGCATCCAATTAAGGACATCGCGGTTCTCCAGAAGGTGAGAAATTGACTGCACCAGTTCATACCCCGTGAGGCACGACCGATGCGCCAATCCCGAAATTCAACTACGAGCTTTTTAACTGCAACAACTTTAATATACGCTATTGGAGCTGGAATTACCGCGGCTGCTGGCACCAGACTTGCCCTCCAA
+
DDCDDIIIIIIIIIIIIIIHIIIIHIHIIIIIEIIIIIGIIIIIIIIIIHIIIGHIIHGHHHHHHIHIIIIHIHIHHIIIIIIIIIIIGHIIIIIGIIIIIHIIIIIIIIIIIIHIIIIIIIIIIIHHHIIIIHHHIIIIIHIIIIIIIIIIIIIIIHHIIIIIIIIIIIIIIIIHIIIIIIIIHHIIIIIIIIIIIIHIIIIIIIIIIIIIIHIIHHIIIIIIIHHIIIHIIIIIIIIIIIIIIIIIIHHEIIIIIIGIIIIIIIIIIIIIIIIIIHIIIIIIIIIIIIHHIIIIIHIIIIIIIIIIIIIIIIIIIIIIIIIIIIIIIIIIIIIIIIIIIIIIIIHIDDDDD
@HISEQ:969:HM2KJBCX2:2:1101:8447:31514 2:N:0:ACTATGCA
CAACTAGACTCGCCCAACTATCCCTATTAATCATTACGGTGGTCCTAGAAACCAACAAAATAGAACCATGCCGTCCTATTTTATTATTCCATGCTAATGTATTCAAGCAAAAATGCCTGCTTTAAACACTCTAATTTTTTCAAAGTAAAGGTCCTGGTTCCCCGCGGCATCCAATTAAGGACATCGCGGTTCTCCAGAAGGTGAGAAATTGACTGCACCAGTTCATACCCCGTGAGGCACGACCGATGCGCCAATCCCGAAATTCAACTACGAGCTTTTTAACTGCAACAACTTTAATATACGCTATTGGAGCTGGAATTACCGCGGCTGCTGGCACCAGACTTGCCCTCCAA
+
ADDDDIIHIIIIIIIIIIIIIHIIIIIIIIIIIIGIIIIIIHIIIIIIIIIIHIIIIIHIIIIIIIIFHHIII0EHHIIIIIHIIIIIIIIIIIIIIIIIIHHIIIIIIIIIIIIIIIIIIIIHIIIGIHIIIIIIIIIIIIIIIIIIIIIIIIIIIIFIIHIIIIIHIIIIIIIIIHIHHIIIIIIIIIIIHIIIIIIIIIIIIIIIIIIIIIIIIIIIIIIIIIHIIHIIIIIIIIIIIHIIIIIHIIHHIHHHIIIIIIIGHIIIIHIIHIIIIIIIIIHIIIIIIIIIIIIIHHHHIIIIIHIIIIIIIIIIIIIHIIIIIIIIIIIIIIIIIIIIIIIIIIHIDDDDD
@HISEQ:969:HM2KJBCX2:2:1101:9968:32806 2:N:0:ACTATGCA
CAACTAGACTCGCCCAACTATCCCTATTAATCATTACGGTGGTCCTAGAAACCAACAAAATAGAACCATGCCGTCCTATTTTATTATTCCATACTAATGTATTCAAGCAAAAATGCCTGCTTTAAACACTCTAATTTTTTCAAAGTAAAGGTCCTGGTTCCCCGCGGCATCCAATTAAGGACATCGCGGTTCTCCAGAAGGTGAGAAATTGACTGCACCAGTTCATACCCCGTGAGGCACGACCGATGCGCCAATCCCGAAATTCAACTACGAGCTTTTTAACTGCAACAACTTTAATATACGCTATTGGAGCTGGAATTACCGCGGCTGCTGGCACCAGACTTGCC
+
0<<<@F11<D1ED<EHC01<G<1<DGHIHC@?CC<F<<0F10<D@CHICC?DC<<G@11D<FC1DHHIH1<F/<//DCG1<D?GHEHH@E?11<1C111F@<DHCH@CFGHHF@>1@D81EHHHHHC@G1F?B?HHHHIHFBC1FIIHHG@E?B1E<E<EFE<CHE2E?HECHBCHHHFFHHHHC?<GCCFEHEIIHHEG/@HHFF@CEEGC=F?F<<0HFF?HHGC//EG@>HFCHDIHG<@C<<HFDEHGCC?<?GC1C11EFHGEE<CD11EIIHFF1CHHGEHEEHCFHEFHIIHEHHC@?C<?CFC@EE<<CHIIIIHHDEHEEGHHHHFC11GC@HD@ABB
@HISEQ:969:HM2KJBCX2:2:1101:5249:33220 2:N:0:ACTATGCA
CAACTAGACTCGCCCAACTATCCCTATTAATCATTACGGTGATCCTAGAAACCAACAAAATAGAATCATGCCGTCCTATTTTATTATTCCATGCTAATGTATTCAAGCAAAATGCCTGCTTTAAACACTCTAATTTTTTCAAAGTAAAGGTCCTGGTTCCCCGCGACACCCAATTAAGGGCATCGTGGTTCTCCAGAAGGTGAGAAATTGACTACACCAGTTCATACCCCTTAAGGCACGACCGATGTGTCAATCCCGAAATTCAACTACGAGCTTTTTAACTGCAACAACTTTAATATACGCTATTGGAGCTGGAATTACCGCGGCTGCTGGCACCAGACTTGCCCTCCAA
+
DCDDDIIHHIIIGHIIIIIIIHHIIIGIHFHHIIIHGHIIIGHIIIIIIIIIIIIIIIIEHIFFHIIFHIHHIIIIIIHHII?GHIIIIHHIGIIIIHIIIFHHHIHHIIIIIHHHIIIEHIIHGGIIIHHHHHIHHHHIIIHIIIIIIHHIHIIHGHIHGIIIEHIIIIIIIIIIIIIIIIIIIIIHIIIIIIIIGIIIHHIIIIIIIIIIIIHHIIIIIIIIIIIIIIIIIIIIIIIIIIIII>IIHHHIIIIIIIIIIIIIIIIIIIIIIIIIIIIIIIIIIIIIIIIIGIIIIIIIIIIIIIIIIIIIIIIIIIIIIIIIIIIIIIIIIIIIIIIIIIIIIIIDDDDD
@HISEQ:969:HM2KJBCX2:2:1101:15261:33979 2:N:0:ACTATGCA
CAACTAGACTCGCCCAACTATCCCTATTAATCATTACGTCGATCCTAGAAACCAACAAAATAGAATCAAACGTCCTATTTCATTATTCCATGCTAATGTATTCAAGCGTACGCCTGCTTTAAACACTCTAATTTTTTCAAAGTAACAGTCCTGATTCCCCACGACACCAAATTAATGACATCGCGGTTCTTCAGAAGGTAGGAACCAATAATGCCAGTACGTACCGAAGCACGACCAACAATTCGATCCCGAAATTCAACTACGAGCTTTTTAACTGCAACAACTTTAATATACGCTATTGGAGCTGGAATTACCGCGGCTGCTGGCACCAGACTTGCCCTCCAA
+
<DD0DGCHEGCHCHCGHHHHIEF@CHHHGH@GHCGHEECHDCH@0CFFHEHC1<FHEHC1FH1FH?CHHC1D<<EHIHEEHEHHH1<11CFECHIHIECGHHFHIIIIIIIGHHHHHFHBHHHGGEHHHHHIHGGH?FHIHIHHIEFHHHHHHG?FFHGHHHHHIIIIHIHHEGHCFEHIIHGHIHHHHHGGIIIHHIHIIIIHFHHHHEIHGHHIIHIIIIIGIIIHHHHHEGGEHHHECFC@EHEHIHEEHIHIHHHEIIIIIHIHGHHHHFFEHFIHHGCHHIHHHEGDHIIIGIIIGIIGHIIIIIIIIHHHIIIIIGIIHIHHIIIHHIHHIHIIDDDDD
@HISEQ:969:HM2KJBCX2:2:1101:12956:34191 2:N:0:ACTATGCA
CAACTAGACTCGCCCAACTTCCCTATTAATCATTACGGTGATCCTAGAAACCAACAAAATAGAACCATGCCGTCCTATTCTATTATTCCATGCTAATGTATTCGAGCAAAAATGCCTGCTTTAAACACTCTAATTTTTTCAAGGTAAAGGTCCTGGATCCGCAAGACACCCAATTAAGGACATCAAGTTTCTCCAGAAGGTGAGAAATCAACAGCGACAGTTCATACCCCTTAAGGCATGACCATCACGTCAATCCCGAAATTCAACTACGAGCTTTTTAACTGCAACAACTTTAATATACGCTATTGGAGCTGGAATTACCGCGGCTGCTGGCACCAGACTTGCCCTCCAA
+
DDDDDIIIIIIIIIIIIIIIIIIGDHHHIIIIIIIIIIIIIIIIIIIIIIIIIIIIIGIIIIEHIIHIIIIIIIIIIIIIIHHIIIIIHIIIIIIIIIIIHGIIIIIIIIIHIIIIIIIIIIIIHIIIIHIIIIIIIHIHIIIIIIIIIIIIIIIIIIIIIIIIIIIIIIIIIHHHIIIIIIHIIIIIIIIIIIIIIIIIIIIIIIIIIIIIIIIHIIIIIIGHIIIIIIIIIIIIIIIIIIIIIIIIIHGIIIIIIIIIIHIIIIIHHIIIIHIIIIIIIHIIIIIIIIIIIIIIIIIIIIIIIIIIIIIIIIIIIIIIGIIIIIIIIIIIIIIIIIIHIHHIIIIDDDDD
@HISEQ:969:HM2KJBCX2:2:1101:11792:33424 2:N:0:ACTATGCA
CAACTAGACTCGCCCAACTATCCCTATTAATCATTACGTCGATCCTAGAAACCAACAAAATAGGGTCAAACGTCCTATTTCATTATTCCATGCTAATGTATTCAAGCGTGTGCCTGCTTTAAACACTCTAATTTTTTCAAAGTAACAGTCCTGATTCCCCATGACACCAAATTAATGACATCACAGTTCGTCAGAAGGTAGAAATCAATAATACCAGTGCATACCAGAGGCACGACCAATATATTGATCCCGAAATTCAACTACGAGCTTTTTAACTGCAACAACTTTAATATACGCTATTGGAGCTGGAATTACCGCGGCTGCTGGCACCAGACTTGCCCTCCAA
+
D@DD@HIH@@C1F<EEF@GHHIH11<<11<F1C<<1<1<<//<C<D111<1GHEHEH@CGCGHEE<D@@@HG@GC0DC1DEG1D1<CGGHHCGHEHHEC@FGEGHCDHFCFDF6@G?CH?DC8F<1HFCCC7FAA1GEGAFFBBGHFII8CF<FDEECHGHEC<HHIHIHHGF<@?CHEFHHHFCIDFHGHEHEHHEGHHEFGHHHEHHHHDDHHEFCFHEHGHFFB?HCEC?@GCH<ECAECGFD/GHDF1C?HHEHCCHEIHIHHHHHHF<1<GCCHCEEHHHC<<<F?HHHHGC1@HFG@HCGC1G@HGHHE/HHH?EHHCEIIHFCHHHCHEEE/EED@B?B
@HISEQ:969:HM2KJBCX2:2:1101:2016:34838 2:N:0:ACTATGCA
CAACTAGACTCGCCAACTATCCCTATTAATCATTACGGTGGTCCTAGACCAACAAAATAGAACCAACGTCCTATTCTATTATTCCATGCTAATCTATTCAAGCAAAAGCCCGCTTTAAACACTCTAATTTTTTCAAGGTAATGGTCCTGGTTCCCCGACACACCCAATAAAGGGCATACCGGCTCACCAGAAGGATAGACCCGACAACAGACAGTACTCGCCAGAGACGGACCGCCCGGTCAGGTCTAAAATTCAACTACGAGCTTTTTAACTGCAACAACTTTAATATACGCTATTGGAGCTGGAATTACCGCGGCTGCTGGCACCAGACTTGCCCTCCAA
+
@DDDDII?CHHFIIIIHIHHHIHHHHHHHHIHIHHIEHIEHHHHHHHHIHHHIIIIGIIEHHHHFHHHEHHHCGH?FHCHEHHCEHEGHIIIHHHHIIIFIIIHFCHHDHHIGHIGHEHIH?E?@CFHICGCDHECHHE;7F@?GHHGHHGHIIIHFHCCH=HHHHHH?GHGCFHGHHGHGHFGHI/C;DGG?GHIHE?HHDGHHEHH@C<GD<8HHD?GIHHGGIGHHDEHHIIHHF@=GIIHCGD?C@EIIHHHHHCIIIIIGIIHEHEGHHG@IHHHIGHIIIIIIHIIIH?GHHHIIIIHFHIIIHIIIHHHIIHHHIHHIIHHIIIIIIIGIDBBDD
@HISEQ:969:HM2KJBCX2:2:1101:2035:34954 2:N:0:ACTATGCA
CAACTAGACTCGCCCAACTATCCCTATTAATCATTACGGTGATCCTAGAAACCAACAAAATAGAACCATGCCGTCCTATTCTATTATTCCATGCTAATGTATTCGAGCAAAAATGCCTGCTTTAAACACTCTAATTTTTTCAAGGTAAAGGTCCTGGATCCGCAAGACACCCAATTAAGGACATCAAGTTTCTCCAGAAGGTGAGAAATCAACAGCGACAGTTCATACCCCTTAAGGCATGACCATCACGTCAATCCCGAAATTCAACTACGAGCTTTTTAACTGCAACAACTTTAATATACGCTATTGGAGCTGGAATTACCGCGGCTGCTGGCACCAGACTTGCCC
+
DDDDDIIIIIIIIIIIIIIIIIHHIIIHIIIIIHIIIIHHHIIIIIIIIHHHHFIIIEHHHIFHHHHIIHFIICCCGHIIIIIHHFEHHEHEHHHFIIHIF<HEHIIIIIIHIIHHHFGHIIIGCHFHHIIIIHHIIIIHHHIIIHIHHHHHEGF?HHIHHHI?HHHHHHEHIIIHHGIIIIFHHIHIIIHHGIIIGIIHHHIIIIIIIHHHFIHFHFHEIIHIIIHHHHIIIIIHGHHHHHEHHHCGHHCHH?HHHHEHGFFFIHEIIHHHGIHIIHHHHHIHIIIIGIIIHFIHIHHHIIIHHHHIIIIIHIHHGHGIIIIIIIIIIIIIIIIHEHEIIIIBDDDB
@HISEQ:969:HM2KJBCX2:2:1101:18894:35566 2:N:0:ACTATGCA
CAACTAGACTCGCCCAACTATCCCTATTAATCATTACGGTGGTCCTAGAAACCAACAAAATAGAACCATGCCGTCCTATTTTATTATTCCATGCTAATGTATTCAAGCAAAAATGCCTGCTTTAAACACTCTAATTTTTTCAAAGTAAAGGTCCTGGTTCCCCGCGGCATCCAATTAAGGACATCGCGGTTCTCCAGAAGGTGAGAAATTGACTGCACCAGTTCATACCCCGTGAGGCACGACCGATGCGCCAATCCCGAAATTCAACTACGAGCTTTTTAACTGCAACAACTTTAATATACGCTATTGGAGCTGGAATTACCGCGGCTGCTGGCACCAGACTTGCCCTCCAA
+
DDDDDIIIIIIIIIIIIIIIIIIIIIIIIIIIIIIIIIGIIIIIHIIIIIIIEHIIGHIIGHHIIIIIIIIHIIIHIHIFHIIHIIIIHIIIIGIIIIIIIGHHIIIIIHIHIIIIIIIIIIIIHHHFIIIIIIIIIHIIIIIHIIIIIIIIIIHIIIIHHIIIIIIIIIIIIIIIIIIIIIIIIIIIIIHIIIIIIIIIIIIIIIIIIIIIIIIIIIIIIIIIIIHIIIIIIIIIIIIIIIIIIIIIIIHFIIIIIIGIIIIIIIIIIIIIIIIIIIIIIIIIIIIIIIHHHIIIIIIIHIIIIIIIIIIIIIIIIIIIIIIIIIIIIIIIIIIIIIIIIIIIIIIIDDDDD
@HISEQ:969:HM2KJBCX2:2:1101:7313:36321 2:N:0:ACTATGCA
CAACTAGACTCGCCCAACTATCCCTATTAATCATTACGGTGGTCCTAGACCAACAAAATAGAACCAACGTCCTATTCTATTATTCCATGCTAATCTATTCAAGCAAAAGCCCGCTTTAAACACTCTAATTTTTTCAAGGTAATGGTCCTGGTTCCCCGACACACCCAATAAAGGGCATACCGGCTCACCAGAAGGATAGACCCGACAACAGAACAGTACTCGCCAGAGACGGACCGTCCGGTCAGGCCTAAAATTCAACTACGAGCTTTTTAACTGCAACAACTTTAATATACGCTATTGGAGCTGGAATTACCGCGGCTGCTGGCACCAGACTTGCCCTCCAA
+
DDDDDIIIIIIIIIIIIIIIIIIIIIIIIIIIIHIHIIIIIIIIIIIIIIIIIIHIIIIIIIIIIIGIIIIIIIIIIIIIIIIHIIIIIIIIIIIIIIIIIIHHIIIIHIIIIHIIIIIIIIIHIIIIIIIIIHIIIIIIHIIIIHIIIIIIIHHIIIIIIHIIIIIIIIIIIIIIIIIIIIIIIIIIIIIIIIIIIIIIIIIIIIIIHIHIIIHIIIIIIIIIIIIIIIIIIHIIIIIIIIHIIIIIIIIIIIIIIIGHHHIIIIIIIIIIIIIIIIIIIIIIIIIIIIIIIIIHHGFIIIIIIIIIIIIIIIIIIIIIIIIIIIIIIIIIIIIIIIIDDDDD
@HISEQ:969:HM2KJBCX2:2:1101:17133:36257 2:N:0:ACTATGCA
CAACTAGACTCGCCCAACTATCCCTATTAATCATTACTCATTTCCCCAAAAACCAACAAAATTCGAGATACGAGTCCTAAATTATTATTCCATGCTAATGTATTCATAACTTTCAGCCTGCTTTAAACACTCTAATTTTTTCAAAGTAAAGGTCCTGGATTGCGAACCCAACCCAGTAAAGGGCAGGAACGTTCTCCAGGAAGATGGTAAGCGCGCATCGGCACTCACACACGATACCGTGGCGGGCCAAGCGCACTATACCAGAAATCCAACTACGAGCTTTTTAACTGCAACAACTTTAATATACGCTATTGGAGCTGGAATTACCGCGGCTGCTGGCACCATACTTGCCCTCCA
+
DDDDDIIIIIIIIIIIIIIIIIIIIIIIIIIIIIIIIIIIIIIIIIIIIIIIIIIIIIIIIIIIIIIIIHIHHIIIHIIIIIIIIIIIIIIIIIIIIHIGHGHHHIHIIIIIIIIIIIIIIIIIIIHIIIIIIIIIIIIIIIIIIHHIIIIIIIIIIIIIIIIIIIIIIIIIIIIIIIIIIIIIIIIIIIIIIHIIIIIIIIIIIIIIIIIIIIIIIIIIIIIIIIIIIIIIIIIIIIIIIIIIIIIIIIIIIIHHIIIIIIIIIIIIIIIIIIIIIIIIIIIIIIIIIIIIIIIIIIIIIIIIIHIIIIIIIIIIIIIIIIIIIIIIIIIIIIIIIIIIIIIIIIIIIIIIDDDDD
@HISEQ:969:HM2KJBCX2:2:1101:3593:37562 2:N:0:ACTATGCA
CAACTAGACTCGCCCAACTATCCCTATTAATCATTACGGTGATCCTAGAAACCAACAAAATAGAACCATGCCGTCCTATTCTATTATTCCATGCTAATGTATTCGAGCAAAAATGCCTGCTTTAAACACTCTAATTTTTTCAAGGTAAAGGTCCTGGATCCGCAAGACACCCAATAAAGGACATCAAGTTTCTCCAGAAGGTGAGAAATCAACAGTAACAGTTCATGCCCCTTAAGGCATGACCATCACGTCAATCCCGAAATTCAACTACGAGCTTTTTAACTGCAACAACTTTAATATACGCTATTGGAGCTGGAATTACCGCGGCTGCTGGCACCAGACTTGCCCTCCAA
+
DBDDBHIIHHIHIIIIIIIGIIIIHIIIHIIHIIIIIIHIIGIIHIIIIE1FGHHHHIGIIIH?GHEHHEHHHHHHHIIIHIIIHHGHH?FHFHHHIHHIHCHHHHHIIHIIIHIHIHIIIIIIHHHHHFIHHHHHHHHIHHHIIIHIIIHHHIHHHGGIGHHHEIIIHHIHHHHIIHHIIIIIIIHIHHHIIHIIIIIIHIIIIIIIIIIIIGHIHHIHIHHIIIIII=IHHIHFHHHHHHIIIIIHIIHDIHEIIIIIIIIIIIIIIHHIHIIIIIIIIHIIIIIIIIIIHHIHIIIIHIIIIIIIIIIIIIIHHHIIIHIIIIHIIHIIIIIIIIIIIIIIIIIIDDDDD
@HISEQ:969:HM2KJBCX2:2:1101:7475:37864 2:N:0:ACTATGCA
CAACTAGACTCGCCCAACTATCCCTATTAATCATTACGTCAATCCTAGAAACCAACAAAATAGAACCGCACGTCCTATTTTATTATTCCATGCTAATGTATTCTGGCATCGGCCTGCTTTGAACACTCTAATTTTCTCAAGGTAAAAGTCCTGGTTCCCCGACGCACACCAATAAAGGGCACACCGGATCACCAAGAAGTAAGACCCAGTCGGACAGTACTCACCGTTAGGCGGACCACCCAACCGAACCTGAAGTTCAACTACGAGCTTTTTAACTGCAACAACTTTAATATACGCTATTGGAGCTGGAATTACCGCGGCTGCTGGCACCAGACTTGCCCTCCAA
+
DDDDDIIIIIHIIIIIIIIIIIGIIIIIIIIIIIIIIIIIIIIGHIIIIIIIIIIHIHGHIHHIIIHHHIHIFHIIGHHIHIIIIHIIIIIIIIIGIIIIIHHIHIIIIIIHIIIHIIHIIGIIIIIIHHHHIIIIHIIIIIIIIIIIIIIIIIIIIIIIIIIIIIIIIIHHHHHIIGIIIIIIIIIIIIIIIIIIIIIIIIHIIIIIIIIIIIIIIIIHIIIIIIIIIIIIIIIHIIIIHIHHHIIIHIIIIIIIIIIIIIHIIIIIIIIIIIIIIIIIIIIIHIIIIIIIIHIIIIIIGIIIIIIIIIIIIIIIIIIIIIIIIIIIIIIHIIHIIIIIIDDDDD
@HISEQ:969:HM2KJBCX2:2:1101:14866:37606 2:N:0:ACTATGCA
CAACTAGACTCGCCCAACTATCCCTATTAATCATTACTTCAGTCCTAGAAACCAACAAAATAGAACCGAAGTCCTAAATTATTATTCCATGCTAATGTATTCAAGGCATAAGCCTGCTTTAAACACTCTAATTTTTTCAAAGTAACAGTCCTGTTTCCCTGCAACACCAAATTAATGACATTACAGTTCTTCAAGAAGGAGGAACCAGTAAAGCCAGTACATACCAGAGGCACGACCAACTTACTAATCCCGAAATTCAACTACGAGCTTTTTAACTGCAACAACTTTAATATACGCTATTGGAGCTGGAATTACCGCGGCTGCTGGCACCAGACTTGCCCTCCAA
+
DDDDDIIIIIIIIIIIIIIIIIIIHIIIIIIIIIIIIIIIIIIIIIIIIIIIIIIIIHIIIIIIIIIIIIIIIHIIIIIIIIIIIIIIIIIIIIIIIHHIIHHHIIIIIIIIHIIIIGIIIIIIIHIGIHHIIHIIIIHIIIIIIIIIIIIIIIIIIHIIIIIIIIIIIIIIIIIIIIIIIIIIIIIIIIIIIIIIIIIIIHIIIIIIIIIIIIIIIIIIIIIIIIIIIIIIIIIIIIIIIIIIHHIIIIIIIIIIIIIIIIIIIIIIIIIIIIIIIIIIIIIIIIIIIIIIIIIIIIIHIIIIIIIIIIIIIIIIIIIIIIIIIIIIIIIIIIIIIIIIIDDDDD
@HISEQ:969:HM2KJBCX2:2:1101:5157:38452 2:N:0:ACTATGCA
CAACTAGACTCGCCCAACTATCCCTATTAATCATTACGGTGGTCCTAGAAACCAACAAAATAGAACCATGCCGTCCTATTTTATTATTCCATGCTAATGTATTCAAGCAAAAATGCCTGCTTTAAACACTCTAATTTTTTCAAAGTAAAGGTCCTGGTTCCCCGCGGCATCCAATTAAGGACATCGCGGTTCTCCAGAAGGTGAGAAATTGACTGCACCAGTTCATACCCCGTGAGGCACGACCGATGCGCCAATCCCGAAATTCAACTACGAGCTTTTTAACTGCAACAACTTTAATATACGCTATTGGAGCTGGAATTACCGCGGCTGCTGGCACCAGACTTGCCCTCCAA
+
DDDDDIIIIIIIIIIIIHIIIIIIIIIIIIIGIIHIIIIIIIIIIIIIHIHIGIIIEHHHIIHIIIIIIIIIIIIGIHGHHIIIIFGIIIIIIGIIHIIIIHHIIHHIIIIIIIIIIIGIIIIHIIIIIIHIIIHHIIHIIIIHHIHIIIHGHHIIIIIIIIIIIHHIIHHIIIIIIIIIIIHIIIIIIIIIIIIIIIIIIIIIIIIIIIIIIIIHHIIHIIIIIIIIIIIIIIIIIIIIIIIIIIIIIIIHIIIHIIIIIIIIIIIIIHIIIHIIIIIIIIIIIIIIIIIIIIIIIIIIIIIIIIIIIIIIIIIIIIIIIIIIIIIIIIIIIIIIIIIIIIIIIIIIDDDDD
@HISEQ:969:HM2KJBCX2:2:1101:12833:37645 2:N:0:ACTATGCA
CAACTAGACTCGCCCAACTATCCCTATTAATCATTACGGTGGTCCTAGAAACCAACAAAATAGAACCATGCCGTCCTATTTTATTATTCCATGCTAATGTATTCAAGCAAAAATGCCTGCTTTAAACACTCTAATTTTTTCAAAGTAAAGGTCCTGGTTCCCCGCGGCATCCAATTAAGGACATCGCGGTTCTCCAGAAGGTGAGAAATTGACTGCACCAGTTCATACCCCGTGAGGCACGACCGATGCGCCAATCCCGAAATTCAACTACGAGCTTTTTAACTGCAACAACTTTAATATACGCTATTGGAGCTGGAATTACCGCGGCTGCTGGCACCAGACTTGCCCTCCAA
+
DDADDIIIIIIIIHIHIIIIIIIIIIIIIIIIIIIIIIIIIIIIHIIIIIIIIGHHIIIIIIHHIIIIIIIIGHIHIIIIIIIIIGIHIIIIIIIHHIIHHHHIIIIIIIIIIIIIIIIIIIIIIIIIIIHIIIIHIIIIIIIIIIIIIIHHHIIIIIIIIIHIIIIHHHHIIIIIIIIHIIIIIIIIIIHIIHIIIIIIIIIIIIIHIIIIIIIIIIIIIIIIIIIHHC1IIIIIIIIIIIIIIIIIIIHFIIIIIIIIIIIIIIIIIIIHIHIIIIIIIIIIIIIIIIIIIIIIHIIIHIIIIIIIIIIIIIIIIIIIIIIIIIIIIIIIIIIIIIIIIIIIIIIIDDDDD
@HISEQ:969:HM2KJBCX2:2:1101:13706:39539 2:N:0:ACTATGCA
CAACTAGACTCGCCCAACTATCCCTATTAATCATTACGGTGATCCTAGAAACCAACGAAATAGAATCAAGCCGTCCTATTTCATTATTCCATGCTAATGTATTCAGACGTTAGCCTGCTTTAAACACTCTAATTTTTTCAAAGTAACAGTCCTGATTTCCAATCACACCAAATTAATGACATGAAAGTTCCTCAGAAGGTAGAGATTTATCTCACCAGTACAGACAATTAAGCCTGACCAATGGGTAAACCCCGAAGTTCAACTACGAGCTTTTTAACTGCAACAACTTTAATATACGCTATTGGAGCTGGAATTACCGCGGCTGCTGGCACCAGACTTGCCC
+
DDDAAIIHHIGHHHHFFHIIIHIHIGIIIICHGIIIIFHIIIGHIIIHGHHHIIIIGHHHIICHHIIIH?GEHHG<=GHHHHHHHHHIICHHCFGHIHHGHHEHHHGHFGHIIIGEHHHFGHHFHHFHHHEHHGEHHHHHFHHHIIHGHHFEIIHHHF@HIHIIH?HIIHHHHFCHI;IHIHHHEHIIIIGHHIHHHIIIIIIIH@IIHIIIGIIHIIIIIIIHHIIIHIIHIIHIIIIIIHIIIHHHHIGHIIIIIHCIHHIIHIIIIIIHEIGIIHIGIIIHIIGIIGIIIHHHIHHGIHHFCIIHIHEIIIIHCHIIHHEHIHIHHEHHIHIIIIDDDDC
@HISEQ:969:HM2KJBCX2:2:1101:17195:39684 2:N:0:ACTATGCA
CAACTAGACTCGCCCAACTATCCCTATTAATCATTACGGTGATCCTAGAAACCAACAAAATAGAACCATGCCGTCCTATTCTATTATTCCATGCTAATGTATTCGAGCAAAAATGCCTGCTTTAAACACTCTAATTTTTTCAAGGTAAAGGTCCTGGATCCGCAAGACACCCAATAAAGGACATCAAGTTTCTCCAGAAGGTGAGAAATCAACAGTAACAGTTCATGCCCCTTAAGGCATGACCATCACGTCAATCCCGAAATTCAACTACGAGCTTTTTAACTGCAACAACTTTAATATACGCTATTGGAGCTGGAATTACCGCGGCTGCTGGCACCAGACTTGCCCTCCAA
+
DDDDDIIIIIIHIIIHIIIIIIIIIIIIIIIIIIIHIIIIIIIIIIIIIIIIIIIIIIIIIIHIIIIIIGHHHHHHIIHHIIIHIIIIIIIHCHHIHHHHHFHHIIIIIIIIIIIIIIIIIIIIIIIIIIIIIIIIIIIIIIIIIHIIIIIIIIIIIIHHIIHIIIIHIIIGHHIIIHIHIIIIIIIIIIHIIIIIIIHIIIIIIIIIIIIIIIIIIIIIIIIIIIIIIIIIIIIIIIIIHHIIIIIHIIHGIIIIIIIIIIIIIIIIIIIIIIIIIIIIIIIIIIIIIIIIIIIIIIIIHIIIIIIIIIIIIIIIIIIIIIIIIIIIIIIIIIIIIIIIIIIIIIIIDDDDD
@HISEQ:969:HM2KJBCX2:2:1101:11883:40157 2:N:0:ACTATGCA
CAACTAGACTCGCCCAACTATCCCTATTAATCATTACGGTGGTCCTAGAAACCAACAAAATAGAACCATGCCGTCCTATTTTATTATTCCATGCTAATGTATTCAAGCAAAAATGCCTGCTTTAAACACTCTAATTTTTTCAAAGTAAAGGTCCTGGTTCCCCGCGGCATCCAATTAAGGACATCGCGGTTCTCCAGAAGGTGAGAAATTGACTGCACCAGTTCATACCCCGTGAGGCACGACCGATGCGCCAATCCCGAAATTCAACTACGAGCTTTTTAACTGCAACAACTTTAATATACGCTATTGGAGCTGGAATTACCGCGGCTGCTGGCACCAGACTTGCCCTCCAA
+
AD?DBIIHIHEHHIIIIIIGIIHIIHIEEHIIIIHHHEEHEFEGHIHHHHIIHHGCECEHHIHHIIIIIHIHHHHGHH1@GHEHIHIHHIIGEHHHIIHHIFEIHIHHHHEHHHHHIIHFEHHIHHC@HHFHHHHHEHHCBFCHHGCHIHEHIIHIHFEEHGIHHEGGHHHIHHIHIIIIHGGGIHHIHHHHHHIIHIIIHIHFHHFHHIIIIIIIHHFIHIIIIIHGIIHHFIIIIIIHHGDIGIHHHHECFHHHIHHIHHHIIIHIIIHHIHIIIHIIHGGHEGHHIIHHEIHIIIHHIHHIHIHIIHHIIHIHIHIIIIIIIHIIHIIIIHIHHIHIIHHIHIHHDBBD?
@HISEQ:969:HM2KJBCX2:2:1101:15906:40458 2:N:0:ACTATGCA
CAACTAGACTCGCCCAACTATCCCTATTAATCATTACGGTGATCCTAGAAACCAACGAAATAGAATCAGTCCGTCCTATTTCATTATTCCATGCTAATGTATTCAGACGTTAGCCTGCTTTAAACACTCTAATTTTTTCAAAGTAACAGTCCTGATTTCCCATCACACCAAATAAATGACATGAAAGTTCCTCAGAAGGTAGAGATTTATCTCACCAGTGCAGACAATTAAGCCTGACCAATGGGTAAATCACGAAGTTCAACTACGAGCTTTTTAACTGCAACAACTTTAATATACGCTATTGGAGCTGGAATTACCGCGGCTGCTGGCACCAGACTTGCCCTCCAA
+
DDDDDIIIIIIIIIIIIIIIIIHIIIIIIIIIIIIIIIHIIIIHIIIIIIIIIIIIIHIIIIIIIIIIIIIHIHIIIIIIIIIIIIIIIIIIHIIIIIIIIIIIIIIIIIIIHIIIIIIIIIIIIIIIIIIIIIIIIIIIIIIIIIIIIHGIIIIIIHIIIIIIIIIIHIIIIIIIIIIIIIIIIIIIHIIIIIIIIIIHIIIIIHIIIIIIIIIIIIIIIIIIIIIIIIIIIIIIIIIIIIIIIIHIIIIIIIIIIIIIIIIIIIIIIIIIIIIIIIIIIIIIIIIIIIIIIIIIIIIIIIIIIIIIIIIIIIIIIIIIIIIIIIIIIIIIIIIIIIIIIIIDDDDD
@HISEQ:969:HM2KJBCX2:2:1101:6833:39459 2:N:0:ACTATGCA
CAACTAGACTCGCCCAACTATCCCTATTAATCATTACGGTGGTCCTAGAAACCAACAAAATAGAACCATGCCGTCCTATTTTATTATTCCATGCTAATGTATTCAAGCAAAAATGCCTGCTTTAAACACTCTAATTTTTTCAAAGTAAAGGTCCTGGTTCCCCGCGGCATCCAATTAAGGACATCGCGGTTCTCCAGAAGGTGAGAAATTGACTGCACCAGTTCATACCCCGTGAGGCACGACCGATGCGCCAATCCCGAAATTCAACTACGAGCTTTTTAACTGCAACAACTTTAATATACGCTATTGGAGCTGGAATTACCGCGGCTGCTGGCACCAGACTTGCCCTCCAA
+
DDDDDIHHHIIIIIIIIIIIIHHHIIHHGHIHEGHHHIIIIHIHHHIIIIIIIIGIIIIIIGHHHEEEHH1DCDCCHCE?HHCHHHIHIHIH?FEHIFHHHFEHHIHIHGHGHHIHIICHHHHHIHIIIHIIGCHHIHIHG@HIIIIIHHIIGIIIIIIHHHGHHHEHHHHHHHHHEHHFHHHIIHDHHEFEIGHEEEIIHIHIIHHIIHEHIIHHHHHHIIIIIIHHIFIIIHIIHG?HIHHHHHHFFHHCFHHIHIIIGIHHEHEIIHHFHHHIIIIIIIIIIIHIIIIIIIIIHIIIHHIIIIIIHHIIIIHIIIIIIIIIIIIIIIHIIIHHHIIIIIIIIIIIDDDDD
@HISEQ:969:HM2KJBCX2:2:1101:6587:40995 2:N:0:ACTATGCA
CAACTAGACTCGCCCAACTATCCCTATTAATCATTACGTCAATCCTAGAAACCAACAAAATAGGATCAAACGTCCTATTTCATTATTCCATGCTAATGTATTCAAGCGTTAGCCTGCTTTAAACACTCTAATTTTTTCAAAGTAACAGTCCTGTTTCCCTGCAACACCAAATTAATGACATTACAGTTCTTCAGAAAGGAGGAATCAGCGAAGCCAGTACATACCAAAGGCACGACCAACCTGCTAACCCCGAAATTCAACTACGAGCTTTTTAACTGCAACAACTTTAATATACGCTATTGGAGCTGGAATTACCGCGGCTGCTGGCACCAGACTTGCCCTCCAA
+
DDDDDIIIIIIIIIIIIIIIIIIIIIIIIIIIIIIIHIHIIIIIIIIIIIIIIIIIIIHIIIHIIIIIIIIIHFHHIIIGIIHIIIIHIHIHFHIIIIIIIIIIHIIIIIIIIIIIIHHIIIIIIIIHIIIIIIIIIIIIIIIIIIIIHIIIIIIIIIHIIIIIIIIIIIHIIIIIIIIIIIIIIHEIHIHIHHIIIIIIIIHHHH=IIIIHIIIIIIIIIIIIIIIIIIIIIIIIIIIIIIIHIIIIIIIIIIIIIIIIIIIIIIIIIIIIIIIIIIIIIIIIIIIIIIIIIIIIIIIIIIIIIIIIIIIIIIIIIIIIIIIIIIIIIIIIIIIIIIIIIDDDDD
@HISEQ:969:HM2KJBCX2:2:1101:20251:40463 2:N:0:ACTATGCA
CAACTAGACTCGCCCAACTATCCCTATTAATCATTACGGTGATCCTAGAAACCAACAAAATAGAACCATGCCGTCCTATTTTATTATTCCATGCTAATCTATTCAAGCACAAGCCTGCTTTAAGCACTCTAATTTTTTCAAGGTAATAGCTCTGCTTCCCCAACGCACTAACTTAATAGCATGCTGGTTATTCAGAAGGTAGGAATTCATCAGGCCAGTGCGGACAGTGAAGCCCGACCAACCGACAAACTCCGAAATTCAACTACGAGCTTTTTAACTGCAACAACTTTAATATACGCTATTGGAGCTGGAATTACCGCGGCTGCTGGCACCAGACTTGCCCTCCAA
+
DDDDDIIIIIIHIIIHIIIIIHHIIIIIIIIIIIIHHIIIIIIIIIHHIHIHHHIIIIIIIIEHHIIIHHIIIHIIEHIIIIIIIHHIIHHIHHHIIIIIIIHIIIHIIHIHHGIIIIHHIIHHIHHIHHHIIIIIHHHEIIIIIIIIIIIIIIIHHHIIHIEIIIIIHIIIHIIHHIIIIIIIIIIIIHHHHHHHHIIIIIIIIIIIIIHHIIIIHHDHDIIIIIIIIIIIHHIHIIIIIIIIHGCIIIIIIHIIHHHCGIIIHIHIHHIHHGIIHIIIIIIIIHIIIIIIIIHGHIIIIIIIIIIIIIIIIIIIIIIIIIIIIIIIIIIIIIIIIIIIIIIDDDDD
@HISEQ:969:HM2KJBCX2:2:1101:12590:41148 2:N:0:ACTATGCA
CAACTAGACTCGCCCAACTATCCCTATTAATCATTACAGCGGTCCTAGAAACCAACAAAATAGAACCGATGTCCTATTTTATTATTCCATGCTAATGTATTCGAGCAAAGGCCTGCTTTGAACACTCTAATTTTTTCAAGGTAAAAGTCCTGGTTCCCCACGACGCCCACTGAAGGGCATCAGGTTCCCCAGGAGGAAAGGCCCGACCGAATCCGTGCGCTCGATTAGGAGGACAGATCAGCCAGGCCCAAAGTTCAACTACGAGCTTTTTAACCGCAACAACTTTAATATACGCTATTGGAGCTGGAATTACCGCGGCTGCTGGCACCAGACTTGCCCTCCAA
+
<DD0B@HF11<1C/<CCEEHEH1<<11<CCH1CCHGHH?G/CGCCHC1<<DH?CFGCHHH<FFHHH1CE?G@<<<CE@1<1111C1<<<CGC<F1@6FHFGH@DC@<CEC<CE@FCHIH1CGFCGH1BFHHHF@6/@@62(1IHHHHFHHC?@:<1<HCHHEAHB9/.DB@F.?HFA8.F8.:CEHDE@/E@EHCFG=GC/C/<EE0CD0</C/:<<F<11HCD/C:?ECF<EG?HEFAD<11<<1@CCFEEF<?HCHHFHGD1@HIHHHHEC<HHGEGHGC<1<F@<EGED/HGD<@CHC<@EGCF1HHHHDC?<EHG@CHHF1@GHHFC@GCG=CED0@0<0
@HISEQ:969:HM2KJBCX2:2:1101:8123:41389 2:N:0:ACTATGCA
CAACTAGACTCGCCCAACTATCCCTATTAATCATTACGGTGGTCCTAGAAACCAACAAAATAGAACCACAACGTCCTATTCTATTATTCCATGCTAATCTATTCAAGCAATAGCCCGCTTTAAACACTCTAATTTTTTCAAGGTAATGGTCCTGGCTCCCCAACACACCCAATAAAGGACATGCTGGCTCACCAGAAGGAAGACCCGACAGCAGACAGTACTCGCCAAAGACGGACCGCCCGGCCAGGCCTAAAATTCAACTACGAGCTTTTTAACTGCAACAACTTTAATATACGCTATTGGAGCTGGAATTACCGCGGCTGCTGGCACCAGACTTGCCCTCCAA
+
AD@DDIIIIIIIGIIIIIIGIIIIIIIIIIIIIIIIIIIIIIIIIIIIIIIIHHHHCHHIIIHIIIIIIIIIHIIHHHHHIIIHIIIIIIIIHHHIIHHIHHHHHIIHHHHIIIIIIIHIIHIIHHHHHHHHIIIIIHIIIIIIIHIIIHIHHGHIHHHHIIIIIHHGHIIIHHDHIIHHIIHHHHHHFIIIIGIIIHIHHHHIHIIIIIIIIIIIIIIIIHIIIIIIIIIIIIHIIIIIIIIHHIHIHHIIIIIIIIIIIIIIIIIIIHIIIIIIIIIIIIIIIIIIIIIIHGIIIIIHIIIIIIIIIIIIIIIIIIIIIIIIIIIIIIIIIHHIIIIIIDDDDD
@HISEQ:969:HM2KJBCX2:2:1101:15694:41385 2:N:0:ACTATGCA
CAACTAGACTCGCCCAACTATCCCTATTAATCATTACGGTGGTCCTAGACCAACAAAATAGAACCAACGTCCTATTCTATTATTCCATGCTAATCTATTCAAGCAAAAGCCCGCTTTAAACACTCTAATTTTTTCAAGGTAATGGTCCTGGTTCCCCGACACACCCAATAAAGGACATACCGGCTCACCAGAAGGATAGACCCGACAGCAGAACAGTACTCGCCAGAGACGGACCGTCCGGTCAGGCCTAAAATTCAACTACGAGCTTTTTAACTGCAACAACTTTAATATACGCTATTGGAGCTGGAATTACCGCGGCTGCTGGCACCAGACTTGCCCTCCAA
+
DDDDDIHHIIIIIIIHHIIIIIIIIIIIIIIIIIIIIIIIIIIIIIIIIIIIIIIIHIIIHIIIIIIHIHIIIIIIIIIHIIIIIIIIIIGIIIIIIIIIIGIIIIIIIIIHIGHHIIHHHIIIIIIIIIHIIIIIIIIIIIIIIIIIIHHHHHIIIIIIIIIIIIIIIIIIIIIIIIIIIIIIHGIIIIIIIIHHIIHIIIIIHGIHIIIIHHIIIIIIIIIIHIIIIIIIIIIIIIIIIIHIIHHHIHIIIIIIIIIGIIIHHIIIIIIIIIIIIIHIIHIIIIIHHHHGGIHHFGGHIIIIIIIIIIIIIIIIIIHGHIIIIIIHIIIHIIHIIIIDDDDD
@HISEQ:969:HM2KJBCX2:2:1101:11464:40972 2:N:0:ACTATGCA
CAACTAGACTCGCCCAAACTATCCCTATTAATCATTACGGTGGTCCTTGAACCAACAAAATAGAACCACAACGTCCTATTCTATTATTCCATGCTAATCTATTCAAGCAAAAGCCTGCTTTAAACACTCTAATTTTTTCAAGGTAATGGTCCTGGCTCCCCGGCACACGCAATTAAGCACATACCAATTCACCAGAAAGATAGACCCAACGACAGAACAGTACTCGCCAGAGACGGACCGTCCGGCCAGGCCTAAAATTCAACTACGAGCTTTTTAACTGCAACAACTTTAATATACGCTATTGGAGCTGGAATTACCGCGGCTGCTGGCACCAGACTTGCCCTCCAA
+
CDDDCIIIIIIIIIIIIHIHIIIIIIIIIIIIIIHIIIIIHIIIIIIIHHHHIIIIIHIIIICHHHIIHIHIIIIIIIHIEHFHIII@GHHFHGHIIIIHIHGHIHHHIIHHIHIIHIGIIIIIIIIIIIIHIHIIIHHIIIIIIIIIHHIHIIGHHHIIIIHHIHIIIIIIHHCHIIIIIIHIIHIHHIIHIIIIIIIIHHHHHIIIGIHHHHIIIHHIIIIIIIIIIHHIIIIHEIIIIIIIIIHIIIIIIIIIIIIIIIIIHIIIIIIIIIIIIIIIIIIIIHIIHIIIHHHHHHHIHIIIIIIIIIIIIIIIIIIIIIIIIIIIIIIIIIIIIIIIIIIDDDDD
@HISEQ:969:HM2KJBCX2:2:1101:5719:41407 2:N:0:ACTATGCA
CAACTAGACTCGCCCCAACTATCCCTATTAATCATTACGGTGATCCTAGAAACCAACAAAATAGAACCATGCCGTCCTATTCTATTATTCCATGCTAATGTATTCGAGCAAAAATGCCTGCTTTAAACACTCTAATTTTTTCAAGGTAAAGGTCCTGGATCCGAAAGACACCCAATTAAGGACATCAAGTTTCTCCAGAAGGTGAGAAATCAACAGCGACAGTTCATACCCCTTAAGGCACGACCATCACGTCAATCCCGAAATTCAACTACGAGCTTTTTAACTGCAACAACTTTAATATACGCTATTGGAGCTGGAATTACCGCGGCTGCTGGCACCAGACTTGCCCTCCAA
+
DDDCAHHGHHHIIIIIIHIIHHHHHIIIIIIIIIIIIIIFHIIHIIFHHIIIIHIIHHHHHHEHHIIHHIIIHIHH<EHIGIHIHHEHGEHHHIIIIIIICDGHHHHHEEHGFHHHHHIIHIIIHFHHIIHIHIIIHIHEFHHIHHHHHIIIHIIIIIHHHHGIIHHHIIIIIIIIHHIIIIIIIIIIHEGIIIIIIIIIHIHHHHFIIIIIHDEHIIIIIIIHIHIIIHHIIIHFIIHHIHIIIHGHIHHFDEIIIIHEIIHIIIIIHIHHEIIIIHHEEIIIIIIIIHCIIHFIHIIIIIIIIIIIIIIIIIIIIIIIIIIIIIHIGIIIIIIIIIIIIHHIIIIIHDDDD@
@HISEQ:969:HM2KJBCX2:2:1101:14035:41215 2:N:0:ACTATGCA
CAACTAGACTCGCCCAACTATCCCTATTAATCATTACGGTGGTCCTAGAAACCAACAAAATAGAATCATCCGTCCTATTTTATTATTCCATGCTAATGTATTCAAGCAAAATGCCTGCTTTAAACACTCTAATTTTTTCAAAGTAAAGGTCCTGGTTCCCCGCGGCACCCAATTAAGGACATCGCGGTTCTCCAGAAGGTGAGAAATTGACTACACCAGTTCATACCCCTTAAGGCACGACCGATGTGTCAATCCCGAAATTCAACTACGAGCTTTTTAACTGCAACAACTTTAATATACGCTATTGGAGCTGGAATTACCGCGGCTGCTGGCACCAGACTTGCCCTCCAA
+
DDDDDIIIIIHIIIIHIIIIIIIIIIIIIIIIIIIIIIIHHEHIIIIIIIIIIIIIIHEEHIIIIIIIHIIIHIHHHIHHIIIIIIHHCHIGCHIIHFIIIGIIIIIIIIIIIIIIIIIIIHHIIIIIIIIIIIIHIHIIIIIIIIIIIIIIIIIIHIHIIIIIIIIIIHIIIIIIIIIIIII;IIIIIIIIIIIIIIIIIIIIIIII<IIIIIIHIIIIIIIIIIIIIIIIIIIIIIIIIIIIGIIIHGIIIIIIIIIIIIIIIIIIIIIIIIIIIIIIIIIIIIIIIIIIIIIIIIHIIIIIIIIIIIIIIIIIIIIIIIIHIIIIIIIIIIIIIIIIIIHIIIDDDDD
@HISEQ:969:HM2KJBCX2:2:1101:9787:40998 2:N:0:ACTATGCA
CAACTAGACTCGCCCAACTATCCCTATTAATCATTACGGTGATCCTAGAAACCAACAAAATAGAATCATCCGTCCTATTTTATTATTCCATGCTAATGTATTCAAGCAAAATGCCTGCTTTAAACACTCTAATTTTTTCAAAGTAAAGGTCCTGGTTCCCCGCGGTACCCAATTAAGGACATCGCGGTTCTCCAGAAGGTGAGAAATTGACTACACCAGTTCATACCCCTTAAGGCACGACCGATGTGTCAATCCCGAAATTCAACTACGAGCTTTTTAACTGCAACAACTTTAATATACGCTATTGGAGCTGGAATTACCGCGGCTGCTGGCACCAGACTTGCCCTCCAA
+
DDDDDIHHIIIGIIIIIIIIHIHIIIIIIIHIIIIIIIIIIIIIHIHHIIIIHIIIIIIIIIGGHHHIHHIFDHHHIIIHIIHGHIGFHEHHIIIIIIHH@HHIIHIIHHHIHHIIHIIIIIIIHHIHHIIIIHHHIIIHIHIHIIIHHC?HHIHIIHIIIIHHG@HGHHIIIIIHIIHHIIHIIIIIIIIIIIIIIIIIIIIIIIIIIIIIIIIIIIIIIIIIIIIIIHIIIIIIIIIHIIIIIIIIIHHHIIHIIIIIIIIIIIIIIHIIIIIIIIIIIIHIIIHHHIIIIIIIIIHIIIIIIIIIIIIIIIIIIIIIIIIIIIIIIIIIIIIIIIIIIIIIIIDDDDD
@HISEQ:969:HM2KJBCX2:2:1101:14149:42825 2:N:0:ACTATGCA
CAACTAGACTCGCCCAACTATCCCTATTAATCATTACGGTGGTCCTAGAAACCAACAAAATAGAACCATGCCGTCCTATTTTATTATTCCATGCTAATGTATTCAAGCAAAAATGCCTGCTTTAAACACTCTAATTTTTTCAAAGTAAAGGTCCTGGTTCCCCGCGGCATCCAATTAAGGACATCGCGGTTCTCCAGAAGGTGAGAAATTGACTGCACCAGTTCATACCCCGTGAGGCACGACCGATGCGCCAATCCCGAAATTCAACTACGAGCTTTTTAACTGCAACAACTTTAATATACGCTATTGGAGCTGGAATTACCGCGGCTGCTGGCACCAGACTTGCCCTCCAA
+
BBDDCIFHHHHHHIHIIIIIIIIIIIIIIIIIIHHHHHHIIHIIIHIIIIIIHIHHIIHHIICHHHHHIFIHIHHHIHIGHHIHIIIIIHIIEHHIIHECEFGIIIIHIIIIIIIIIIHIHHHHHHGHIIIIIIIIHHHFIHEIHHIIHHHHIIIHHHEIHIIIIHIIIIIIIIIIIIIIHIIIIIHIIIIIHIHHIIIIIIIIIIIIIIIIIIIIIIIIIIIIHIHIIIIIIIIIGHIIIIIIIIIIIIHFIIIIIIIIIIIIIIIIIIIHIGIIIIIIIIIIIIIIIIIIIIIIIIIHHIIIIHIIHIIIIIIIIIIIIIIIIIIIIIIIIIIIIIIIIIIIIIIIDDDDD
@HISEQ:969:HM2KJBCX2:2:1101:1251:44017 2:N:0:ACTATGCA
CAACTAGACTCGCCCAACTATCCCTATTAATCATTACGTGATCCTAGAAACCAACAAAACGGAACCACTGTCCTATTTCATTATTCCATGCTAATGTATTCAAGCAAATCAATGCCTGCTTTAAACACTCTAATTTTTTCAAAGTAAAAAATTCTAGTTCATTGAGACACCCATTAAGAACATCACAATTCACCAGAAGGTGAGAAATTGGCTACACCAGTTCATGCCCCTTAAGGCACGACCGATGCATCAATTCCGAAATTCAACTACGAGCTTTTTAACCGCAGCAACTTTAATATACGCTATTGGAGCTGGAATTACCGCAATGGCTGCTAACACCAGACTTGCCCTCCAA
+
DDDDDIIIIIIIIIIIIIIIIIIIIIIIIIIIIGGIIIHIIIIIHHIIIIIHIIIIIIIIDHHIHIIIHHIIIIIIIIIIIIIIHIIIIHGIHIHHHGH@HDHEIIIIIIIIIIHIHHHHHIIIIIIHIIIIIIIIHIIHHHIHIIIIIIIIIIIIHHIIIIIIIIIIIIHIIIIIHIHIIIHIIHHIIHIIIIIIIHIIIIIIIIIIIIIIHIHHIIIIIIIIIIIHIIIHIIIIIIIIIIIIIIIIIIIHIHIIIIIIIIIIIIIIIIIIIIIIIIIIIIIIIIIIIIIIIIIIIIHGIIIIIIIIIIIIIIIIIIIIIIIIIIIIIIIIIIIIIIIIIIIIIIIIIIDDDDD
@HISEQ:969:HM2KJBCX2:2:1101:1285:44432 2:N:0:ACTATGCA
CAACTAGACTCGCCCAACTATCCCTATTAATCATTACGGTGGTCCTAGAAACCAACAAAATAGAACCACAACGTCCTATTCTATTATTCCATGCTAATCTATTCAAGCAATAGCCCGCTTTAAACACTCTAATTTTTTCAAGGTAATGGTCCTGGCTCCCCAACACACCCAATTAAGGACATACTGGTTCACCAGAAGGAAGACCCGACAACAGGACAGTACTCGCCAAAGACGGACCGCCCGGCCAAGTCTAAAATTCAACTACGAGCTTTTTAACTGCAACAACTTTAATATACGCTATTGGAGCTGGAATTACCGCGGCTGCTGGCACCAGACTTGCCCTCCAA
+
DDDDDIHIIHIIGIIIIIHIIHIIIIIIIIIGIIIIIGHIHIIIIIIHIIIIHHHIIIIEHI@GFHGHIIICCHHHIIIIIIIHHIIIIIIFGHHHIHGHHIHIIHIIIIIHIHIGHIIIIHIIIIIGHHHHDIHHHHHHHHIIIIIIIIIIIIIHHHIIIIHIHIHHHIIIIIIIIGIIIIIIIIIIIIHFIIIIIIIIIIIIIIHHGIIFHIHHHHHHHHIIIIHIIIIHIIIIHHHIIIIIHFIIIIIIIIIIIIIIIIIIIIIIIHIIIIIIIIIIIIIIIIIIIIIIIIHIIIIIIIIIIIIIIIIIIIIIIIIIIIIIIIIIIIIIIIHIIIIIIIDDDDD
@HISEQ:969:HM2KJBCX2:2:1101:2725:45456 2:N:0:ACTATGCA
CAACTAGACTCGCCCAACTATCCCTATTAATCATTACGGTGATCCTAGAAACCAACAAAATAGAACCATGCCGTCCTATTCTATTATTCCATGCTAATGTATTCGAGCAAAATGCCTGCTTTAAACACTCTAATTTTTTCAAGGTAAAGGTCCTGGTTCCACATGACACCCAATTAAGGACATCATGCTTCTCCAGAAGGTGAGAAATCAACTGCGACAGTTCATACCCCTTAAGGCACGACCATCACGTCAATCCCGAAATTCAACTACGAGCTTTTTAACTGCAACAACTTTAATATACGCTATTGGAGCTGGAATTACCGCGGCTGCTGGCACCAGACTTGCCCTCCAA
+
DDDDDIIIGIIIIIIIIIIGIIIIIIIIIIIIIIIIIIIIIIIIIIIIIIIIHEHIIIIIIIHHIIIIIIIIIIIIIIIIIIIIIIIIHIIHIIIIIIIHIFHIIIIIIIGIIIHIIIIIHIIHIIIIIIIIIIIIHHHHIIIIHIIIIIIGHHIIHHHIIIIIIIHIHIIIIIHIIIIIIIIIHHHHHHHIIHIIIIHIHIIHIIIHIIIHIIIIIIIIHHIHIIIIIIIIHIIIIIIIIIIIHIIIHGEIHIIIIHIIHHIHIIHHHIIIIIIIIIIIIIIIIIIIIIIHIIIIIIHHIIIIIIIIIIIIIIIIIIIIIIIIIIIIIIIIIIIIIIIIIIIIIIIDDDDD
@HISEQ:969:HM2KJBCX2:2:1101:7517:45447 2:N:0:ACTATGCA
CAACTAGACTCGCCCAACTATCCCTATTAATCATTACGGTGGTCCTAGAAACCAACAAAATAGAACCATGCCGTCCTATTTTATTATTCCATGCTAATGTATTCAAGCAAAAATGCCTGCTTTAAACACTCTAATTTTTTCAAAGTAAAGGTCCTGGTTCCCCGCGGCATCCAATTAAGGACATCGCGGTTCTCCAGAAGGTGAGAAATTGACTGCACCAGTTCATACCCCGTGAGGCACGACCGATGCGCCAATCCCGAAATTCAACTACGAGCTTTTTAACTGCAACAACTTTAATATACGCTATTGGAGCTGGAATTACCGCGGCTGCTGGCACCAGACTTGCCCTCCAA
+
DDDDDIIIHIIHIIIIHIGIIIIIIIHIHIIIHH?CHHHIIIIIIIIIIGIIIIHIIEHHIIGIIIIIHFHIHHIIHIIIIHIIIGIIIHHHIIEHIIIIICCIIIIHIEGGHHHEHIIHHHIHIHIHHHHIIIHHHHHHIHHFIHIIHIHHEHHHHHEHHHIIIIIIIIIIIIIIIIIIIIIHHIIIIIHHHHIIHFIIHEHIIIIIIIIIIIIIIIIIIIIIGHHIIIIIIIGIIIIIIIIIIIIIIHHFHIIIHIIIIIIGHIIHIIIIIHIIIIHHHIIIIIGIIIHIHFHEIIHIHIIIIIIIIIIIIIIIHIIHIIIIIIIIHIIIIIIIIIIIIIIIIIIHDDDDD
@HISEQ:969:HM2KJBCX2:2:1101:8861:45974 2:N:0:ACTATGCA
CAACTAGACTCGCCCAACTATCCCTATTAATCATTACGTCAATCCTAGAAACCAACAAAATAGGACGTTTGATCCTATTTCATTATTCCATGCTAATGTATTCAAGCGTTAGCCTGCTTTAAACACTCTAATTTTTTCAAAGTAACAGTCCTGTTTCCCTGCAACACCAAATTAATGACATTACAGTTCTTCAAGAAGGAGGAACCAGTAAAGCCAGTACATACCAGAGGCACGACCAACCTACTAATCCCGAAATTCAACTACGAGCTTTTTAACTGCAACAACTTTAATATACGCTATTGGAGCTGGAATTACCGCGGCTGCTGGCACCAGACTTGCCCTCC
+
DDDCDHHHIIHIHGHIIIIIIIIIHIEHIIHIIIIIIGEHIIIIIIIHHHHIGHIIIIIIHHHHHHIHIHIIGEHIHHHIFHHIIIHHHIIGHIHIIIIIHGIIHIIIHHIHHGHIIIHHIIIHIIIIHIIHIIIHHIIIHIIHHIIIIIHIIIHHHHIIIIIHIIHHHHHHHIHIIIIIHIIIIIHHIHIHIHGCIIHHHIIHGFHIIIIIIIIHHHIIHIHHIIIIIIIIIIIIHHHIIIIIIIIHIIIIIIIIIIIHIIHHIHIIIIIIIIIIIIIIIIIIIIHIIIIIIIIIIIIIIIIIIIIIIIIIIIIIIIIIIIIIIIIIIIIIHG<GIIIDDDDD
@HISEQ:969:HM2KJBCX2:2:1101:3442:45561 2:N:0:ACTATGCA
CAACTAGACTCGCCCAACTATCCCTATTAATCATTACGTCAATCCTAGAAACCAACAAAATAGGATCAACGTCCTATTTCATTATTCCATGCTAATGTATTCAAGCGCGAGCCTGCTTTAAACACTCTAATTTTTTCAAAGTAACAGTCCTGATTCCCCGCCACACCAAATGAATGACATGATGGTTCGTCAGAAGGTAGAAACCAGTAACACCAGTACGTACCTAAGGCACGACCAACGTACTGATCCCGAAATTCAACTACGAGCTTTTTAACTGCAACAACTTTAATATACGCTATTGGAGCTGGAATTACCGCGGCTGCTGGCACCAGACTTGCCCTCCAA
+
DDDDDIIIIIHHIIIIIIIIIIHIIGIIIIIHIIIIIIIIIIIIIIIIHHIIGHIIHIGHHHGHIIIIIIIIHIIIIIIIGIIIHIIIIIIGIIGIIIIIIHIHGHHIIIHIIHIIIHHIHIHIHHIIIHHHIIIIIIIHIIIIIIIHIIIIHHIIHIHIIIIIIIIIIIIIIIIIIIIIIIIIHIIIIIIIIIIIIHHIIIHIIIIIIIIIIIIIIIIIIIIIIIIIIIIIIIIIIIIIIIIHIIIIIIIIIIIIIIIIIHIIIIIIIIIIIIIIIIIIIIHIIIIIIIIHHIIIIIIIIIIIIIIIIIIIIIIIIIIIIIIIIIIIIIIIIIIIIIIIDDDDD
@HISEQ:969:HM2KJBCX2:2:1101:4665:46597 2:N:0:ACTATGCA
CAACTAGACTCGCCCGACTATCCCTATTAATCATTACTGTGGGCCTAGAAACCAACAAAATAGTACCATACCGTCCTATCTTATTCTTCCATGGTATTGCTTTCAACCACAAATGCCTGCTTTAAACACTCTAATTTTTTCAAAGTAAAGGTCCTGGTTCCCCTCGGCATCCAATTAAGGACATCGCGGTTCTCCAGAAGGTGAGAAATTGACTGCACCAGTTCATACCCCGTGAGGCACGACCGATGCGCCAATCCCGAAATTCAACTACGAGCTTTTTAACTGCAACAACTTTAATATACGCTATTGGAGCTGGAATTACCGCGGCTGCTGGCACCAGACTTGCCCTCCAA
+
0D0D@?F1<<1CC<0/</<EHH@1C1<<@1D1<<11<111110<1DF111<1C11<<1111<D111<<11<F01<<<1<1<11<D11<D11<D1<C1<111<1HGD%<8%6<@E<81<1C1<F1F816G@FB6551<F6<6&11HG21B17B15<<1D0?1C8$0,<<CHCG=?HE?C8B,@HDHFF=HDFIHCH?HF@F@HG<@-?EHEHEHHEGD?CHFHEHHCC<IHECHEC1>CCDHHGCCC?@DE1<EHHDHGCC1GCGFC<<0CGCHCDC@GIFGFIHEFCFF@GG@@EGHHCDIDHHF@GE@HH?CEG@EGC?EHDHHHE@IGIGIHFC@H@HFD1E=?EGDBAD@
@HISEQ:969:HM2KJBCX2:2:1101:14756:46109 2:N:0:ACTATGCA
CAACTAGACTCGCCCAACTATCCCTATTAATCATTACGGTGGTCCTAGAAACCAACAAAATAGAACCATGCCGTCCTATTTTATTATTCCATGCTAATGTATTCAAGCAAAAATGCCTGCTTTAAACACTCTAATTTTTTCAAAGTAAAGGTCCTGGTTCCCCGCGGCATCCAATTAAGGACATCGCGGTTCTCCAGAAGGTGAGAAATTGACTGCACCAGTTCATACCCCGTGAGGCACGACCGATGCGCCAATCCCGAAATTCAACTACGAGCTTTTTAACTGCAACAACTTTAATATACGCTATTGGAGCTGGAATTACCGCGGCTGCTGGCACCAGACTTGCCCTCCAA
+
DDDDDIIIIIIIIIIIIIIIIIIIIIIIIGIIIIIIIIIIIIIIIIIIIIIIGIIIHIHIIIFHIIIIIHGGHHIHIIIIIIIIIHIIIIIIIIIIIIIHIHHHIIIIIIIIIIIHIIIHHIIIIIIIIIIIIHIHHIIIIIIIIIIIIIHIIIIIIHHIIHIIIIIIIIIIIIIIIIIIIIIIIIHIIIIIIHIIIIIIIIIIIIIIHIIHIIIIIHIIIIIIIIIIIIIIIIIIIIIIIIIIIIIIIIHHHHHHIIIIIIIIGIIIIIIIIIIIIIGIIIIIIIIIIIHIIHIIIIIIIIIIIIIIIIIIIIIIIIIIIIIIIIIIIIIIIIIIIIIIIIIIIIIIDDDDD
@HISEQ:969:HM2KJBCX2:2:1101:3573:46346 2:N:0:ACTATGCA
CAACTAGACTCGCCCAACTATCCCTATTAATCATTACGTTGATCCTAGAAACCAACAAAATAGAATCGAACGTCCTATTTCATTATTCCATGCTAATGTATTCAAGCGCGTGCCTGCTTTAAACACTCTAATTTTTTCAAAGTAACAGTCCTGACTCCCCACAACATCAAATTAATGACATCATGATTCATCAGAAGGGAGAAATCAATGACATTAGTACGTACCGAAGGCACGACCGACGTATTGATCCCGAAATTCAACTACGAGCTTTTTAACTGCAACAACTTTAATATACGCTATTGGAGCTGGAATTACCGCGGCTGCTGGCACCAGACTTGCCCTCCAA
+
D@DB@H@1@GHHC/CGHHHHEE1DHCHHCE@1<D@HHEFG1<FHGHCF@FH@1CGH@CCHGI11CFCHFFE/DF0DEG1DCDEG11C?11<<C@11FGHHHHEEC>DC/GC5@?F?GGFHHHHHCEEH6@GHHGCGHF11HEHHCFABDE1GEE@EE@0C@EGEHHEH@DFHHCHHCEHHHGHG@EHIHFFHIHHHC<<C0F0IIHEHECCGIHHGCHGECGCHHD1G@IIHHIHHAEIFGHHGHHIH??HHHHHHHHHHHHHHGHHHIIHIIHIIHHCHHHFCIHHHHIHHIHDHHHIHHIIIIHGHEIIHHIIIIIIIHIIIIIHHIHIHEGHEIIIHHADDDA
@HISEQ:969:HM2KJBCX2:2:1101:9185:47232 2:N:0:ACTATGCA
CAACTAGACTCGCCCAACTATCCCTATTAATCATTACGTCGATCCTAGAAACCAACAAAATAGAATCAAACGTCCTATTTCATTATTCCATGCTAATGTATTCAAGCGTAAGCCTGCTTTAAACACTCTAATTTTTTCAAAGTAACAGTCCTGATTCCCCACGACACCAAATTAATGACATCGCGGTTCTTCAGAAGGTAGGAACCGATAATGCCAGTGCGTACCGAAGCACGACCAACAATTCGATCCCGAAATTCAACTACGAGCTTTTTAACTGCAACAACTTTAATATACGCTATTGGAGCTGGAATTACCGCGGCTGCTGGCACCAGACTTGCCCTCCAA
+
DDDDDIIIIIIHIIIIIIIIIIIIIIIHIHIIHIIIIHIIIIIIIIIIIIIIIIIIHIHIIHIIIGHFHIHHIICHIIIIIIHIIIIIIIIIIHIIIIIIIHHHHIIIIIIHIIIHIHIHHHIIIIIIIIIIIIIIIIIIIIHHIHHHHIHHHIIIIHIIIIHHIIIHHIIIIIIIHHIIIIIHIIHIHIIIIIIIIIIIGHHIIIIIIIGIIGIIIIIIHIIIIIHIIIIHIIIIIIIGHHCHIGHIIHHIIIHHIHIHIHGIIIIIIIIIIIIIIIIIIIIIHHGIIIIIIHIIIIIIIIIIIIIHIIIIIIHIIIIIIIIIIIIIIIIIIIIIIIIIDDDDD
@HISEQ:969:HM2KJBCX2:2:1101:16700:45598 2:N:0:ACTATGCA
CAACTAGACTCGCCCAACTATCCCTATTAATCATTACGGTGATCCTAGAAACCAACAAAATAGAACCATGCCGTCCTATTCTATTATTCCATGCTAATGTATTCGAGCAAAAATGCCTGCTTTAAACACTCTAATTTTTTCAAGGTAAAGGTCCTGGATCCGCAAGACACCCAATTAAGGACATCAAGTTTCTCCAGAAGGTGAGAAATCAACAGCGACAGTTCATACCCCTTAAGGCATGACCATCACGTCAATCCCGAAATTCAACTACGAGCTTTTTAACTGCAACAACTTTAATATACGCTATTGGAGCTGGAATTACCGCGGCTACTGGCACCAGACTTGCCCTCCAA
+
DDDDDIIIIIIIIIIIIIIIIIIIIIIIIIIIIIIIIIIIIIIIIIHIIIIHHHIIIIIIIIHIIIIIIHIIIIIIIHIIIIIIIIIIIIIIIIIIIIGIIHIIIIIIIIHIIIIIIIHIIIIIHHHIIIIIIIIIHIIIIIIIIIIIIIIIIIIIIIIIHIIIIIIIIIIIIIIIIIHIIIIIIIIIIIIIHIIIIIIIIIIIIIIIIIIIIIIHIIIIIIIIIIIIIIIIIIIIIIIIIIIIIIIHIIHGIIIIIIIIIIIIIIIIIHIIHIIIIIIIIIIIIIIIIIIIIIIIIIIIHIIIIIIIIIIIIIIIIIIIIIIIIIIIIIIIIIIIIIIIIIIIIIIIDDDDD
@HISEQ:969:HM2KJBCX2:2:1101:11969:47295 2:N:0:ACTATGCA
CAACTAGACTCGCCCAACTATCCCTATTAATCATTACGGTGGTCCTAGAAACCAACAAAATAGAACCATGCCGTCCTATTTTATTATTCCATGCTAATGTATTCAAGCAAAAATGCCTGCTTTAAACACTCTAATTTTTTCAAAGTAAAGGTCCTGGTTCCCCGCGGCATCCAATTAAGGACATCGCGGTTCTCCAGAAGGTGAGAAATTGACTGCACCAGTTCATACCCCGTGAGGCACGACCGATGCGCCAATCCCGAAATTCAACTACGAGCTTTTTAACTGCAACAACTTTAATATACGCTATTGGAGCTGGAATTACCGCGGCTGCTGGCACCAGACTTGCCCTCCAA
+
DCDDDIIIIIIIIIIIIIIIIIIIIIIIIIHIIIIIIIIIIIIIIIIIIIIIIIIIIIIIIIIIIIGIIIIIIIIIIIIIHIHIIIIIIHIHIIIIHIIII@GHIIIHIIIIHIIHIIGIIHIHHHIHIIIIIHHIIIHIIIIIIHIIIIIIIIIIIIIIIIIIIIIIIIIIIIIIIIIIIIIIIIIIIIIIIIIIIIHIIIIIIIIIIIIIIIIIIIIIIHIIIIIIIIIIIIIIIIIIIIIIIIIIIIIHIIIIIIIIHIIIIIIIIIIIIIIIIIIIIIIIIIIIIIIIIIIIIIIIIIIIIIIIIIIIIIIIIIIIIIIIIIIIIHIIIIIIIIIIIHIIIIIIDDDDD
@HISEQ:969:HM2KJBCX2:2:1101:19766:47738 2:N:0:ACTATGCA
CAACTAGACTCGCCCAACTATCCCTATTAATCATTACGGTGGTCCTAGACTAACAAAATAGAACCAACGTCCTATTCTATTATTCCATGCTAATCTATTCAAGCAAAAGCCCGCTTTAAACACTCTAATTTTTTCAAGGTAATGGTCCTGGTTCCCCGACACACCCAATAAAGGGCATACCGGCTCACCAGAAGGATAGACCCGACAACAGAACAGTACTCGCCAGAGACGGACCGTCCGGTCAGGCCTAAAATTCAACTACGAGCTTTTTAACTGCAACAACTTTAATATACGCTATTGGAGCTGGAATTACCGCGGCTGCTGGCACCAGACTTGCCCTCCAA
+
DDDDDIIIIIIIIIIIIIIIIHHIIIIIIIIIIIIIIHIIIIIIIIIHHIIHIIIIIIIIHIHIIHIIIHIHIHHIIIIIIIIHIIIIHIIIIIIIIIIIIDFHHIIIGHHHHHIHIIIIIIIIIIIIIIIIIIIIHIIHHIIIIIIIIHGHHHIIIIIIIIIIIIIIIIHHIIIIIIIIIIIIIIIIIIIIIIIIIIIHIIIIIIIIIIIIIIIIIHIIIIIIIIIIIIIIIIIIIIIIIIIIIIIGIIIIIIIIIIIIIIIIIIIIIIIIIIIIIIIIIHIIIIIIIIIIIIHHGFHIIIIIIIIIIIIIIIIIIIIIIIIIIIIIIIIIIIIIIIIDDDDD
@HISEQ:969:HM2KJBCX2:2:1101:1703:48203 2:N:0:ACTATGCA
CAACTAGACTCGCCCAACTATCCCTATTAATCATTACGTCAATCCTAGAAACCAACAAAATAGGGTCAAACGTCCTATTTCATTATTCCATGCTAATGTATTCAAGCTAATGCCTGCTTTAAACACTCTAATTTTTTCAAAGTAACAGTCCTAACTCCCCATGACACCAAATAAATGAAATCATGGTTCGTCAGAAGGGAGAAATCAATGATACCAGTACGTACCAGAGGCACGACCGATATATTGATCCCGAAATTCAACTACGAGCTTTTTAACTGCAACAACTTTAATATACGCTATTGGAGCTGGAATTACCGCGGCTGCTGGCACCAGACTTGCCCTCCAA
+
DDDDDIIIHIIHGIHIHIIHHIIEHHHHHIIEHHIHIIHHHHHHIHIIIIIHHIIIGHEEHEHIC1FHIIHIII@HIGHHHHHIIE@1DGEFHIIIIIIHIHIHGEHHIHHHFHG?IHGHHHIHIICGHHIIIIHHEHIHHEHHIIHHHHHHIGHCIGIIGHGHHH9@HHEEHIHHHEIHIIHHHDHGIHHDIHHIIIIIIIIIIHFHHIHHHHHGIIII<IHGHGIIIGIIIIHIIIIIIIIHFIIIIIIIHHIIIIIIIIHIIHIIIGIIIIIIIIIIIIIIIIHGHIIIIHIIIIIIIIIHIIIIIIIHIIIIIIIIIIGIIIIIIIIIHGGIIIIIIDDCDD
@HISEQ:969:HM2KJBCX2:2:1101:7201:47424 2:N:0:ACTATGCA
CAACTAGACTCGCCCAACTATCCCTATTAATCATTACGTGGTCCTAAAACCAACAAAATAGAACCATCGTCCTATTTTATTATTCCATGCTAATGTATTCAGGCAAAAATGCCCGCTTTAAACACTCTAATTTTTTCAAAGTAAAGGTCCTGATTCATCGAAACACCCAAGAGCATCCCGACTCACCAGAAGGTGAGAAATTGGCTACACACCGTTTCATGCCCCTAAAGGCACGATCGATATATCCCAATCCCGAAATTCAACTACGAGCTTTTTAACCGCAACAACACTAATATACGCTATTGGAGCTGGAATTACCGCGGCTGCTAATACCAGACTTGCCCTCCAA
+
DDDDDIIIIIIIIIIIIIIIIIIIIIIIIIIIIIIIIIIIIIIIIIHIIIIIIIIHIIIIHHIIIIIIIIHHIIHIIIIIIIIHIIIHHIGIIIIIIIIGI<IGIIIIIIIIIIIIIIIIIIGHHIIIIIIIIHIHIIIGIIIIIHHIIHHHHIHIIHIHHHIHIIIHIIIGIIIIIHHIHIIIIIIIIIHIHIHIHIIIIIHHHIIIHIIHIHIIIIHIFHIHHHIHHHIHFEHEHEDHHHECFCFFHF<IHHHGC1??CH@EE?DHHIHEFEIIIHHC?HGHHHGD<C?G@<<0EHIHGE??EHFHHG@HIIIHIHHHCIHHDHGIHHCIIHHIIIIHGC@<<<<D<
@HISEQ:969:HM2KJBCX2:2:1101:19746:47901 2:N:0:ACTATGCA
CAACTAGACTCGCCCAACTATCCCTATTAATCATTACGGTGATCCTAGAAACCAACAAAATAGAACCATGCCGTCCTATTCTATTATTCCATGCTAATGTATTCGAGCAAAAATGCCTGCTTTAAACACTCTAATTTTTTCAAGGTAAAGGTCCTGGATCCGCAAGACACCCAATAAAGGACATCAAGTTTCTCCAGAAGGTGAGAAATCAACAGTAACAGTTCATACCCCTTAAGGCATGACCATCACGTCAATCCCGAAATTCAACTACGAGCTTTTTAACTGCAACAACTTTAATATACGCTATTGGAGCTGGAATTACCGCGGCTGCTGGCACCAGACTTGCCCTCCAA
+
DDDDDIIIIIIIIIIIIIIIIIIIIIIIIGHIIIHIIIIIIIIIIIIHIIIIIIIIIGIIIIHIIIIHIIIHHHIIIIIHHIGIIIHHIHHIHIIIIIIIIHIIIIIIIIIIIIIIIIIIIIIHIIIIHIIIIIIIIIHIIIIIIIIHIIHIIIIIIIIIIHHIIIHIIIIIIIIIIIIIIHIIIIIIIIIIIGIIIIIIIIIIIIIIIIIIIGIIIIIIIIIIIIHIIIIIIIIIIIIIIHIIIIGIIIHFIGIIIIIIIIIIIHIIIIIIIIIIIIIIIIIIIIIIIIIIIIHIIIIIIIIIIIIIIIIIIIIIIIIIIIIIIIIIIIIIIIIIIIIIIIIIIIIIDDDDD
@HISEQ:969:HM2KJBCX2:2:1101:13983:48615 2:N:0:ACTATGCA
CAACTAGACTCGCCCAACTATCCCTATTAATCATTACGGTGGTCCTAGAAACCAACAAAATAGAACCATGCCGTCCTATTTTATTATTCCATGCTAATGTATTCAAGCAAAAATGCCTGCTTTAAACACTCTAATTTTTTCAAAGTAAAGGTCCTGGTTCCCCGCGGCATCCAATTAAGGACATCGCGGTTCTCCAGAAGGTGAGAAATTGACTGCACCAGTTCATACCCCGTGAGGCACGACCGATGCGCCAATCCCGAAATTCAACTACGAGCTTTTTAACTGCAACAACTTTAATATACGCTATTGGAGCTGGAATTACCGCGGCTGCTGGCACCAGACTTGCCCTCCAA
+
DDB@DIHIIHHHHIIEHICHHIHEHHHEFHIIIII?G?GHHHIGHHH?GHHIGHHIGHIHHIE@EHIF<CEHDDHHHHGEHHHHIGGFCHHDH?HHI@GGHCGHGHF<FHHHIIDHHIHHHEIHHGHHHGHHGCEEGFHHHDGHHHCIIIIHIHIIHHHHHIDHIIHHHEIIHHHHHIIHGGHEHHHFHHGHGHGIIIHHEIIHHFHIHHGHHH;HHAHHH<HHHHFHHIIIIIIIIHDIIIIIIIHHIHHEHDIIIHIHHHEIFIIHIIHIIIIIIIIIIHHIHHEHHIIHHHHHIIHHHIGHHHIIIIIHHIIIIIHIHIIHDIIIIHHHHHHHIIHHHIIIIGHHDDDDD
@HISEQ:969:HM2KJBCX2:2:1101:17584:49031 2:N:0:ACTATGCA
CAACTAGACTCGCCCAACTATCCCTATTAATCATTACGTCAATCCTAGAAACCAACAAAATAGGATCAAACGTCCTATTTCATTATTCCATGCTAATGTATTCAAGCGTTAGCCTGCTTTAAACACTCTAATTTTTTCAAAGTAACAGTCCTGTTTCCCTGCAACACCAAATTAATGACATTACAGTTCTTCAAGAAGGAGGAACCAGTAAAGCCAGTACATACCAGAGGCACGACCAACTTACTAATCCCGAAATTCAACTACGAGCTTTTTAACTGCAACAACTTTAATATACGCTATTGGAGCTGGAATTACCGCGGCTGCTGGCACCAGACTTGCCCTCCAA
+
DDDDDIIIIIIIIIIIIIIIHIIIIHIIIIIIIIIIIIIIIIHIHIIIIIIIIIIIIIIHHIGIIIIIEHHHHIIIIIIIIIIHIIIHHIIGHIIIIIIIIIIIIIIIIHIIIIIIIIIIIIIIIIIIIIIHHHHIIIIIIIIIIIIIIIIIIIIIIIIIIIIIHHIIIIHIIIIIIIIIHIIIIIIIIIIIIIIIIIIHHIIHIIIIHHFIIIIHHIIIHGIIHIIIIIIIIHIIIIHIIIIHHIHHIHIIIIIIIIHIIIHIIIHIIIIIIIIIIIIIIIIHHHHIIIIHHHIIIHIIIIIIIIIIIHIIIIIIIIHIIHHHEIIIIIIHHEIHHHIIHBDDD@
@HISEQ:969:HM2KJBCX2:2:1101:17392:49169 2:N:0:ACTATGCA
CAACTAGACTCGCCCAACTATCCCTATTAATCATTACGGTGATCCTAGAAACCAACAAAATAGAACCATGCCGTCCTATTTTATTATTCCATGCTAATCTATTCAAGCACTAGCTTGCTTTAAGCACTCTAATTTTTTCAAGGTAATAGCTCTGCTTCCCCAACGCACCAAATTAATGACATGAAGGTTATTCAGAAGGTAAGAATCCATCAAATCAGTACGAACAGTGAAGCCCGACCGATAGACAGATTCCGAAATTCAACTACGAGCTTTTTAACTGCAACAACTTTAATATACGCTATTGGAGCTGGAATTACCGCGGCTGCTGGCACCAGACTTGCCCTCCAA
+
DDCADIIIIIIIIIIIIIIIIIIIIGIIIIIIIIIIIHIIHIIIIIHIIIIIIIIIHIIHHIHCFHIIHHIHGIIIIIIHHIIHIHIHIIIIIHHIHHIIIIHHHIIIIHIIHIIIIIIHHHIHIIHIIIIIIHIIFGGHIIIIIIIIIIIIIIIIIIIIIHIIHIIIHIIIIIIIIIIHHIIIIIIIIIIIIIIIIIIIIIHIIIIHIIIHIIIIIIHIIIIIIIIIHIIIIIIIIIIIIIIIHHIFIHIIIIIIIIIIIIIIIIIIIIIIIIIIHIIIIIIIIIIHIIIIIIIIIIIIIIIIIIIIHIIIIIIIIIIIIIIIIIIIIIIHIIIIIHIHIIIDDDDD
@HISEQ:969:HM2KJBCX2:2:1101:16578:49679 2:N:0:ACTATGCA
CAACTAGACTCGCCCAACTATCCCTATTAATCATTACGTCGATCCTAGAAACCAACAAAATAGAATCAAACGTCCTATTTCATTATTCCATGCTAATGTATTCAAGCGTGCGCCTGCTTTAAACACTCTAATTTTTTCAAAGTAACAGTCCTGATTCCCCACGACACCAAATTAATGACATCGCGGTTCTTCAGAAGGTAGGAACCAATAATGCCAGTGCGTACCGAAGCACGACCAACAATTTGATCCCGAAATTCAACTACGAGCTTTTTAACTGCAACAACTTTAATATACGCTATTGGAGCTGGAATTACCGCGGCTGCTGGCACCAGACTTGCCCTCC
+
DCDDDIIIIIIIIIIIIIIIIIIIHHIIIIIIIIIIIHIIIIIIIIIIIIIHHIIIIIIIIIIHIIIIIIIIIIIIIIIIHIIIIIIIFHIIFIIIHIIIIIHHIIIIIIIIIIIIIHIIIIIIIIIHHIIIHIHHIIIIIIIIIIIIIIIIIIIIHIIIIIHIIIIIIIIIIIIIIIHHIIIIIIIIIIIIIIIIIIIIIIIIIIIIIIIIIIIIIIIIIIIIIIIIIIIIIII=HIIIIHIIIIIIIIIIIIIIIIIIIHIIIIIIIIIIIHIIIIIIIIIIIIIIIIIIIIGIIIHHIIIIIHIIIIIIIHIIIIIIIIIIIIIIIIIIIIIIIIDDDDD
@HISEQ:969:HM2KJBCX2:2:1101:14369:49481 2:N:0:ACTATGCA
CAACTAGACTCGCCCAACTATCCCTATTAATCATTACGTCAATCCTAGAAACCAACAAAATAGGATCAAACGTCCTATTTCATTATTCCATGCTAATGTATTCAAGCGTTAGCCTGCTTTAAACACTCTAATTTTTTCAAAGTAACAGTCCTGTTTCCCTGCAACACCAAATTAATGGCATTACAGTTCTTCAGAAAGGAGGAATCAGCGAAGCCAGTGCATACCAGTGGCACGACCAACCTGCTGACCCCGAAATTCAACTACGAGCTTTTTAACTGCAACAACTTTAATATACGCTATTGGAGCTGGAATTACCGCGGCTGCTGGCACCAGACTTGCCCTCC
+
DCDDDIIIIIIIIIIIIIIIIIIIIIIIIIIIIIIIIIHIIIIIIIGIHIIIIIIIIIIIIIHIGHIIIIHIIIHIIIIHIIIIIIIIIIHIIIIIIIIIIHHHIIHIIIIHHIIHIIHHHIIIIIHHHIIIIIIIIIIIIIIIIIIIIIIIHIIIIIIIIIIIIIIIIIIHHIIIIIIIIIIIIIHHHHIIIIIIIIIIIIIIIIIIIIIIIIIIIIIIIHIIIIIIIIIIIIIIIIIIIHHIIIHIIIHHHHIIIIIIIIIIIIHIIIIIIIHIIIIIIIIIIIIHIIIIIIIIIIIIIIIIIIIIHIIIIIHIIIHIIIIIIIIIIIIIIIHIIIIDDDDD
@HISEQ:969:HM2KJBCX2:2:1101:9264:49904 2:N:0:ACTATGCA
CAACTAGACTCGCCCAACTATCCCTATTAATCATTACGGTGATCCTAGAAACCAACAAAATAGAACCATGCCGTCCTATTCTATTATTCCATGCTAATGTATTCGAGCAAAATGCCTGCTTTAAACACTCTAATTTTTTCAAGGTAAAGGTCCTGGTTCCACATGACACCCAATTAAGGACATCATGCTTCTCCAGAAGGTGAGAAATCAACTGCGACAGTTCATACCCCTTAAGGCACGACCATCACGTCAATCCCGAAATTCAACTACGAGCTTTTTAACTGCAACAACTTTAATATACGCTATTGGAGCTGGAATTACCGCGGCTGCTGGCACCAGACTTGCCCTCCAA
+
DDDDDIIIIIIIIIIIIIIIHIIIIHIIIIIIIIIIIGIIIIHIHIIIHIIIIIIIGIGFHIHIIIIIHIHEHHCDHEHIHIIIIIIIHIIIH?HHGIIFEDIIHHHIIIIIIIHIIIIIIIHHHIIHIIIIIIIIIIIIIIIIIIIIIIIIIIIIHGHHIIIIIIIIIIIIIIIHIHIIHHCIIIIIIIIIIIIIIIIIHHIIIIIIIIIIIIIHIIIIIIIIIIIIIHIIIIIIIIIIIIIIIIHIIGHIIIHIIHIIIIIIIIIIIIIIIIIIIIIIIIIIIIIIIIIIIIIIIIIIIIIIIIIIIIIIIIHIIIIIIHIIIIIIIIIIIIIIIIIIIIIIIIIDDDDD
@HISEQ:969:HM2KJBCX2:2:1101:11488:49459 2:N:0:ACTATGCA
CAACTAGACTCGCCCAACTATCCCTATTAATCATTACGGTGATCCTAGAAACCAACAAAATAGAATCATGCCGTCCTATTTTATTATTCCATGCTAATGTATTCAAGCAAAATGCCTGCTTTAAACACTCTAATTTTTTCAAAGTAAAGGTCCTGGTTCCCCGCGACACCCAATTAAGGGCATCGCGGTTCTCCAGAAGGTGAGAAATTGACTACACCAGTTCATACCCCTTAAGGCACGACCGATGTGTCAATCCCGAAATTCAACTACGAGCTTTTTAACTGCAACAACTTTAATATACGCTATTGGAGCTGGAATTACCGCGGCTGCTGGCACCAGACTTGCCCTCCAA
+
DDDDDIIIIIIIIIIIIIIIIIIIIIIIIIHIIIIIIIIIIIIIIIIIIIIIIIIIIIIIIIHIIIIIIIIIIIIIIIIIIIIIIHIIIIIHIIHIIIIIIHIIIIHIIIIIIIIIHIIHIIIIIHHIIIIIIHIHIIIIIHIIIIHIIHIIIIHIHHIIIIIIIIIIIIIIIIIIIIIIIIIIIIIIIIIIIIIIIIIIIIIIIIIIIIIIIIIIIIIIIIIIIIIIIIIIIIIIIIIIIIIIIIIIIHHIIIIIIIIIIIIIIIIIIIIIIIIIIIIIIIIIIIIIIIIIIIIIIIIHIIIIIIIIIIIIIIIIIIIIIIIIIIIIIIIIIIIIIIIIIIIIIIIDDDDD
@HISEQ:969:HM2KJBCX2:2:1101:10282:50284 2:N:0:ACTATGCA
CAACTAGACTCGCCCAACTATCCCTATTAATCATTACGGTGGTCCTAGAAACCAACAAAATAGAACCATGCCGTCCTATTTTATTATTCCATGCTAATGTATTCAAGCAAAAATGCCTGCTTTAAACACTCTAATTTTTTCAAAGTAAAGGTCCTGGTTCCCCGCGGCATCCAATTAAGGACATCGCGGTTCTCCAGAAGGTGAGAAATTGACTGCACCAGTTCATACCCCGTGAGGCACGACCGATGCGCCAATCCCGAAATTCAACTACGAGCTTTTTAACTGCAACAACTTTAATATACGCTATTGGAGCTGGAATTACCGCGGCTGCTGGCACCAGACTTGCCCTCCAA
+
DDDDDIIIIIIIIIIIIIIIHIIIIGIIIIIIIIIIIIIIIIIIIIIIIIIIIIIIIIIHIHFHIIIIIHIHIHIIIGIIIIIIIIIIIGHHHIIIIHHHH<GGIIIIIIIIIIHIIIIIIIIIIIIIIIIHIIIIIHIIIIIHIIIIHIIIIIIIIIIHIIIIIIIIIGIIIIIIIIIIIIIIIIIIIIIIIIIIIIIIIIIIIIIIIIIIIIIIIIIIIIIIIIIIIIIIIIIIIIIIIIIIIIIIIIHFIIIIIIIIIIIIIIHHIIIIIIIIIIIIIIIIIIIIHIIIIIIIIIIIIIIIIIIIIIIIIIIIIIIIIIIIIIIIIIIIIIIIIIIIIIIIIIIIDDDDD
@HISEQ:969:HM2KJBCX2:2:1101:19938:50360 2:N:0:ACTATGCA
CAACTAGACTCGCCCAACTATCCCTATTAATCATTACGGTGATCCTAGAAACCAACAAAATAGAATCATGCCGTCCTATTTTATTATTCCATGCTAATGTATTCAAGCAAAATGCCTGCTTTAAACACTCTAATTTTTTCAAAGTAAAGGTCCTGGTTCCCCGCGACACCCAATTAAGGGCATCGCGGTTCTCCAGAAGGTGAGAAATTGACTACACCAGTTCATACCCCTTAAGGCACGACCGATGTGTCAATCCCGAAATTCAACTACGAGCTTTTTAACTGCAACAACTTTAATATACGCTATTGGAGCTGGAATTACCGCGGCTGCTGGCACCAGACTTGCCCTCCAA
+
DDDADIHIHE?GDDHHHIHIIHHEGEFHHEGHHHHHIIHEHIIHIHHIIIIHCCHHH?EHHIEHIHHHII?F<EHHIIIHHHHHHHII1C@GFCHHHEHHIFHGGHHEGHIGHFEHGHFHHHHHHHHEHGHGEGHHFH<FHHHIHHHII9HHGGHEFGEHHHHAHHHHH@HGHEHHHI:CHHCHIHH?HHIHEHI<HHHHHHIIHHIIIHIHHFHH9GIIIHHIGIG:IHHIHGECGCIHHIHHIIIHGF<IIIHDHGHHG@HHIIHHIIIIHEIHIHHIHIIHHIIIIIIHGIIHIHEGHFHIIHH?IIIIIIHHHIHIHHDIIIHIIHEIIIHIIHEHIIIIHHH@@@DD
@HISEQ:969:HM2KJBCX2:2:1101:21056:50842 2:N:0:ACTATGCA
CAACTAGACTCGCCCAACTATCCCTATTAATCATTACGGTGATCCTAGAAACCAACAAAATAGAACCATGCCGTCCTATTCTATTATTCCATGCTAATGTATTCGAGCAAAAATGCCTGCTTTAAACACTCTAATTTTTTCAAGGTAAAGGTCCTGGATCCGCAAGACACCCAATAAAGGACATCAAGTTTCTCCAGAAGGTGAGAAATCAACTGCAACAGTTCATACCCCTTAAGGCATGACCATCACGTCAATCCCGAAATTCAACTACGAGCTTTTTAACTGCAACAACTTTAATATACGCTATTGGAGCTGGAATTACCGCGGCTGCTGGCACCAGACTTGCCCTCCAA
+
DDADDIHHIHIIIIIIIIIIIIIIIIHHIIGIIHHHIGHEHFHIIIIIIIHIHIIHIIIIIIFHHIIIHHFEHEEHHIHHHIFEHGHHGHHHHEEHIHHHFHIIHIIGIHHIGHHHHHHIHIIHIIIIGIHIIIIIIIEHHIIIIIHHHIHIIHFIIIHHHGEHIHHD<<HHHHHHHHIHGHIIHIHIIHEIFIIIIHHIHIHIIHHIIHHHIIIIHHHGEIIIIHFIIIIIIIIIIIIIGIIIGIHHIIIHIIIIIIIIHIIIIIHHHHIIHIIIIIIIHHIIIIIIIIHIIIIIHHHHEIGIHGIIIIIIHIIIIIIIIIIIIIIIIIIIIIIIIIIIIIIIIIIIDDDDD
@HISEQ:969:HM2KJBCX2:2:1101:12931:50923 2:N:0:ACTATGCA
CAACTAGACTCGCCCAACTATCCCTATTAATCATTACGTGATCCTAGAAACCAACAAAACGGAACCACTGTCCTATTTCATTATTCCATGCTAATGTATTCAAGCAAATTAATGCCTGCTTTAAACACTCTAATTTTTTCAAAGTAAAAATTCTAGTTCATTGAGACACCCATTAAGAACATCAACAATTCACCAGAAGGTGAGAAATTGGCTACACCAGTTCATGCCCCTTAAGGCACGACCGATGCATCAATTCCGAAATTCAACTACGAGCTTTTTAACCGCAGCAACTTTAATATACGCTATTGGAGCTGGAATTACCGCAATGGCTGCCAACACCAGACTTGCCCTCCAA
+
BDDDCIIIIIIIGIIIIIIIIIIIHIIIIIIIIIIIIIIHIIIIIIIIIIIHIIIHHIIIHHHHIIHIHIIIIIIIIIIIIIIIIIIIIIIIIIIFHHIHEDHHIIIIIIHIIHIIIIIIIIIIHHHIHIIIIIIIIHIIGHIIIHIIIIIIIHHHHIIIIIIIIIHIIIIIHIIIIIIIGIIHHHHIIHIIIHHIHIIIIHIHIIHIGIIIIIHGIIIIIIIIGIIIGIIIIIHIIIIHIIIIIIIIIIIIHGIIIIIIHIHIIHIIHIIHEIHIIHHIIIIIIIIIIIHHHHIIIIIIIIIIIIIIIIIIIIIIIIIIIIIIIIIIIIIIHHHHHIIIIIIIIIIHIIDDDDD
@HISEQ:969:HM2KJBCX2:2:1101:3421:51320 2:N:0:ACTATGCA
CAACTAGACTCGCCCAACTATCCCTATTAATCATTACGGTGATCCTAGAAACCAACGAAATAGAATCAGTCCGTCCTATTTCATTATTCCATGCTAATGTATTCAGACGATAGTCTGCTTTAAACACTCTAATTTTTTCAAAGTAACAGTCCTGATTTCCAACCACACCAAATAAATGGCATGAAAGTTCCTCAGAAGGTAGAGATCCATCTCACCAGTGCAGACAATTAAGCCTGACCAATGGGTAGACCCCGAAGTTCAACTACGAGCTTTTTAACTGCAACAACTTTAATATACGCTATTGGAGCTGGAATTACCGCGGCTGCTGGCACCAGACTTGCCC
+
DCDDDHIGIIHIIIIHIIIIIIIIIIIIIHHIIIIIIIIIIIHIIHIHHIIGHIIIIIHHIIHIIHIHHIHIHIIIGFHIIIGIIIHIHIIIIGHIIIIIIHHHIHIIIIIIHHHHIHIIIIIHHIIHIHIIHIIIHIHHHIIIIIIIIIIIIIIIIIIHIIIIIIIIIIIIIHHIIIIIIIIIHIIHIIHHHIIIIIIIIIIIIIIHIIIIIIIHIIHHIIIIIIIIIIIIIIIIIHIIIHIIIIIIIIIIIIIIIIIIIIIIIIIIIHIIIIIIIIIIIIIIIIIIHIIIIIIIIIIIIIIIIIIIIIHIIIIIIIIIIIIIIIIIIIIIIIIIIIDDDDD
@HISEQ:969:HM2KJBCX2:2:1101:10107:51883 2:N:0:ACTATGCA
CAACTAGACTCGCCCAACTATCCCTATTAATCATTACGGTGGTCCTAGAAACCAACAAAATAGAACCACAACGTCCTATTCTATTATTCCATGCTAATCTATTCAAGCAATAGCCCGCTTTAAACACTCTAATTTTTTCAAGGTAATGGTCCTGGCTCCCCAACACACCCAATAAAGGACATGCTGGCTCACCAGAAGGAAGACCCGACAGCAGACAGTACTCGCCAAAGACGGACCGCCCGGCCAGGCCTAAAATTCAACTACGAGCTTTTTAACTGCAACAACTTTAATATACGCTATTGGAGCTGGAATTACCGCGGCTGCTGGCACCAGACTTGCCCTCCAA
+
DADDDIIHHHIGIIIIGHHIIIGFHIIIIHIHEHHIIHGGHEHIIIHIIHIIHHHIH?HHHIEEHIEHHFHHDGHHHIIIIGIIIEHEHHIHHHHIHIIHIIGIIIHIHHHHIHHIHHHHGHIHHHHGHIIHHEIHIIIIIIIIIIHHIIIIIIHHEDGIHIIHHHFIHIHIIHIIHHIIIIIIHIIHIHHFIIIIHIIIIHIHIIGIIIHGIGIIIIGIIIIIIGHIIHFIIIIIGGIIIIHHHGIIHFHIIIIHIIIIHIHIIIIIHHIIHHGIIHIIIIIIIIIIIIIIIHIIIIIIIIIIHIIIIIIIIIIIIIIIIIIIIIIIIIIIIIIIIIIIIDADDD
@HISEQ:969:HM2KJBCX2:2:1101:7954:51561 2:N:0:ACTATGCA
CAACTAGACTCGCCCAACTATCCCTATTAATCATTACGTCAATCCTAGAAACCAACAAAATAGGATCAAACGTCCTATTTCATTATTCCATGCTAATGTATTCAAGCGTTAGCCTGCTTTAAACACTCTAATTTTTTCAAAGTAACAGTCCTGTTTCCCTGCAACACCAAATTAATGACATTACAGTTCTTCAAGAAGGAGGAACCAGTAAAGCCAGTACATACCAGAGGCACGACCAACCTACTAATCCCGAAATTCAACTACGAGCTTTTTAACTGCAACAACTTTAATATACGCTATTGGAGCTGGAATTACCGCGGCTGCTGGCACCAGACTTGCCCTCCAA
+
DDCDDIIHIIIIIIIIIIIIIIIIIIIIIIIIIIIIIIHIIIIHGHIIIIIIIIIIIFHIHIHIIGHHHHHIIGIIIIGIIIIIIIIIFHHIGIIIIIHIIHHHIIIIIIIIHIIIIIIIIIIIIIIIIIHIIIIIIIIIIIIHIIIIHIIIIIIIIHHIIIIIIIIIIIHGHIIIIIIIIIIIIIIIIIIIIIIIIIIIIIHHIIIIHHHIIHIIIIIIIIIIIIIIIIIIIIIIIIHIIIIHFHHHIIHIIIIIHIHIIIIIIIIIIIIIIIIIIIIIIIIIIIIIIIIIIIIIIIIIIIIIIIIIIIIIIIIIIIIIIIIIIIIIIIIIIIIIIIIIIDDDDD
@HISEQ:969:HM2KJBCX2:2:1101:3820:52460 2:N:0:ACTATGCA
CAACTAGACTCGCCCAACTATCCCTATTAATCATTACGTCGATCCTAGAAACCAACAAAATAGAATCAAACGTCCTATTTCATTATTCCATGCTAATGTATTCAAGCGTGAGCCTGCTTTAAACACTCTAATTTTTTCAAAGTAACAGTCCTGATTCCCCACAACACCAAATAAATGACATCATGGTTCGTCAGAAGGGAGAAACCGACGATGCCAGTACGTACCGAGGCACGACCAACATGATGGTCCCGAAATTCAACTACGAGCTTTTTAACTGCAGCAACTTTAATATACGCTATTGGAGCTGGAATTACCGCGGCTGCTGGCACAGACTTGCCCTCCAA
+
DCDDDIIIIIHIIIIIIIIIIIIIIIIIIIIIHHIIIIFHIIIIIIIIIIIIIIIIEGHIIIHHIIIIIIIIIHHHIHHHHHIIIIIHHIIIIIIIIHHHIHHHHEGHIIIIIIIIHIIHIIIIIIIIIHIIIIIIHHHHIHHHHHIIHIIIHHIIIHHGHHIIGHIIIIIIIIIIIHIIFHIIIIHIIIIHHHIIIIIIIIIIIIIIIIIHIGIIHIIIIIIIIHGIIIIIIIIIIHIIIHHIIIIIIIIIIIHHIIIIIIIIIIIIIIIIIIIIIIIIIIIIIIIIIIIIIIIIHIIHIIIIIIIIIIIIIIHHHIIIHIGIIIIIIIIIIIIIIHIDCDDD
@HISEQ:969:HM2KJBCX2:2:1101:14903:52494 2:N:0:ACTATGCA
CAACTAGACTCGCCCAACTATCCCTATTAATCATTACGGTGATCCTAGAAACCAACGAAATAGAATCAGTCCGTCCTATTTCATTATTCCATGCTAATGTATTCAGACGATAGTCTGCTTTAAACACTCTAATTTTTTCAAAGTAACAGTCCTGATTTCCAACCACACCAAATAAATGGCATGAAAGTTCCTCAGAAGGTAGAGATCCATCTCACCAGTACAGACAATTAAGCCTGACCAATGGGTAGACCCCGAAGTTCAACTACGAGCTTTTTAACTGCAACAACTTTAATATACGCTATTGGAGCTGGAATTACCGCGGCTGCTGGCACCAGACTTGCCCTCCAA
+
DDDDDIIHHHIIDIHIHIIGEHHEFGHHIIHHIIIGHHDHIIHIIIIIGIIII?EHDHH@FEEHF@FHHIHHHEEHHIHIHIHIHFHHHHECE@GHHHHIIHHFIIIIHIIGG@IHIIHHHHFHHHIIIIHIEFHGFDGCGIHIIHHEHHGE@GHIHEGIHCIHHDGGIHIFHHHHHIIHIIIIHHHHEHCHHIIIHHFIIIGIIHIHHHIHIIIGIIIIIIHHGIIHIIIHHIIIHH<HGHFHH;DIIIIIIIIIIIHIIIIIIIIIHHGHIIIIHHIIIIIIIHHGIIIIIIIIIIIIIIIHIIIIIIIHIHIIGIGIIIIIIHIIIIHIIIHHIIIHDGFDDDDB
@HISEQ:969:HM2KJBCX2:2:1101:20169:52371 2:N:0:ACTATGCA
CAACTAGACTCGCCCAACTATCCCTATTAATCATTACGTCGATCCTAGAAACCAACAAAATAGAATCAAACGTCCTATTTCATTATTCCATGCTAATGTATTCAAGCGTAAGCCTGCTTTAAACACTCTAATTTTTTCAAAGTAACAGTCCTGATTCCCCACGACACCAAATTAATGACATCGCGGTTCTTCAGAAGGTAGGAACCGATAATGCCAGTGCGTACCGAGGCACGACCAACAATTCGATCCCGAAATTCAACTACGAGCTTTTTAACTGCAACAACTTTAATATACGCTATTGGAGCTGGAATTACCGCGGCTGCTGGCACCAGACTTGCCCTCCAA
+
DDDDDIIIIIIIIIIIIIIIIIIIIIIIHHIIIIIIIIIIIIIIIIIIIIIIIIIIIIIIIIIHIIIIIIIIIHIIIIIIIIIIIIIIIIIHFHIIIIIIIGIIIIIHIHIIHIIIIIIIIIIGIIIIIIIIIIIIIIIHIIIIIIIHHIIIIIIIIIIIIIIIIIIIIIHHHIIIIIIIIIIHIIIIIIIIIIIIIIIIIIIIIIIIIIIIIIIIIIIIIIIIIIIIIIIIIIIIIIIIIIIIIIIIIIIIIIIIIIIIIIIIIIIIIIIIIIIIIIIIIIIIIIIIIIIIHIIIIIIIIIIIIIIIIIIIIIIIIIIIIIIIIIIIIIIIIIIIIIIIDDDDD
@HISEQ:969:HM2KJBCX2:2:1101:19532:52149 2:N:0:ACTATGCA
CAACTAGACTCGCCCAACTATCCCTATTAATCATTACGGTGGTCCTAGAAACCAACAAAATAGAACCACAACGTCCTATTCTATTATTCCATGCTAATCTATTCAAGCAATAGCCCGCTTTAAACACTCTAATTTTTTCAAGGTAATGGTCCTGGCTCCCCAACACACCCAATAAAGGACATGCTGGCTCACCAGAAGGAAGACCCGACAGCAGACAGTACTCGCCAAAGACGGACCGCCCGGCCAGGCCTAAAATTCAACTACGAGCTTTTTAACTGCAACAACTTTAATATACGCTATTGGAGCTGGAATTACCGCGGCTGCTGGCACCAGACTTGCCCTCCAA
+
DBDBDIIIIIIHHHIIIIIIHIIIIIIIEHHHIIIIIIIIIIIIGHIIIIIIHHHIIHHIIIIIIIIHIEHHHI?HIIHIIGIHHHHHIIIIH?HHIIIIIGIHIIIIIIHHEHFEHHHIHIHHIIIIHHIHHIGHEHHHIIIIIIHGHIHIHHHHHIHIHFHEHHHHEHHHIIIIIHHIIIIHHHHIHIIIIIIIIIIIIIHIIIIIIIHIIIIIIIIIHHIIIIIIIIHIIIIIIIIIIIIHHHIIHFIIIIIHEHHIIIHIIIIIIIIIIIHIIIIIIIIIHHIIIIIIIIIHIHIHHIIIIIIIIIIIIIIIIIIIIIIIHGIIIIIIHIIIIIIIIBDDDD
@HISEQ:969:HM2KJBCX2:2:1101:15160:53265 2:N:0:ACTATGCA
CAACTAGACTCGCCCAACTATCCCTATTAATCATTACGGTGATCCTAGAAACCAACAAAATAGAACCATGCCGTCCTATTCTATTATTCCATGCTAATGTATTCGAGCAAAAATGCCTGCTTTAAACACTCTAATTTTTTCAAGGTAAAGGTCCTGGATCCGCAAGACACCCAATTAAGGACATCAAGTTTCTCCAGAAGGTGAGAAATCAACAGCGACAGTTCATACCCCTTAAGGCATGACCATCACGTCAATCCCGAAATTCAACTACGAGCTTTTTAACTGCAACAACTTTAATATACGCTATTGGAGCTGGAATTACCGCGGCTGCTGGCACCAGACTTGCCCTCCAA
+
ADDDDIHHHHHHIIIIIIIIHIIIIIIIIIIHHHHIIIDHFHHIFIGIGIIHIHHIHHHHIICHHHIIIHIHGGHHHIGHHIIFHHHHIHIIIIIHIHIHIEHHIHHHHHIIEIIIIHHIHIHHIHIIIIIIHIIHIHHIIIIIHHIIIIIIIIIHIHIIIHHIHHHHHEGEHHHIIIIHIHHHIHIIIFHHEIIIIIIHHHIIIIIIHHHIIHHIIIHIIHHIIHIIIHHHHIHGH=6IIHHGIHIIHG@EIIIIIIIIIIIIHIIIIHIIIIIIIIIIIIIIHIIIIIIHIIIIIIIIIIIIIHIHHHIIIIIIIIIIIIIGIIIHIIIIIIIIIIIIIIIIIIIIDDDDD
@HISEQ:969:HM2KJBCX2:2:1101:20647:54298 2:N:0:ACTATGCA
CAACTAGACTCGCCCAACTATCCCTATTAATCATTACGGTGATCCTAGAAACCAACGAAATAGAATCAGTCCGTCCTATTTCATTATTCCATGCTAATGTATTCAGACGTTAGCCTGCTTTAAACACTCTAATTTTTTCAAAGTAACAGTCCTGATTTCCCAACACACCAAATAAATGGCATAAAAGTTCCTCAGAAGGTAGAGATTCATCTCACCAGTGCAGACAATTAAGCCTGACCAATGGGTAAACCCCGAAGTTCAACTACGAGCTTTTTAACTGCAACAACTTTAATATACGCTATTGGAGCTGGAATTACCGCGGCTGCTGGCACCAGACTTGCCCTCCAA
+
BADDDIIHHIIIIHHIIIIIIIHHIIIIIIIIIIIIIHIIIIIIHIIEHIIIGHHHIIIIHHHHHIIIIIIIIIGHIIIEHHIIIHIIIIGHEEHEEHIIIEGHHHHFCHHIHHHHIHHHHGADGFHHGHIHIIGIHIIFEHGCHIIHHHIHHHHGIHHFHHHFHIIIIIIIIIIIIIIHHHHIIHHIIIHIHHGHIIIIIIHIIIIIHIIHHHGIIIIIIIIIIIIHIHIIIII<IH<IHIIHHGFIIHHIIIIIIIHHIHEIIIIIIIIIIIIIIIIIIIIIIHIIHIHIIIIIIIIIIIIIIIIIIIIIIIIIIIIIIIIIIIIIIIIIIIIIIHIIIIIDDDDD
@HISEQ:969:HM2KJBCX2:2:1101:7092:54872 2:N:0:ACTATGCA
CAACTAGACTCGCCCAACTATCCCTATTAATCATTACGTCGATCCTAGAAACCAACAAAATAGAATCAAACGTCCTATTTCATTATTCCATGCTAATGTATTCAAGCGTGCGCCTGCTTTAAACACTCTAATTTTTTCAAAGTAACAGTCCTGATTCCCCACGACACCAAATTAATGACATCGCGGTTCTTCAGAAGGTAGGAACCAATAATGCCAGTGCGTACCGAGGCACGACCGACAATCTGATCCCGAAATTCAACTACGAGCTTTTTAACTGCAACAACTTTAATATACGCTATTGGAGCTGGAATTACCGCGGCTGCTGGCACCAGACTTGCCCT
+
DDDDDIIEEGH1<FH@1E1<1<C<<<<<CCCF<FGFHI@<CCE@0D<<1CFC11DHE1<CG?CHH?<<C@C0@G0C?@1<DCHEHI?1<11DHGFHHHHFG<E=HHHHIHHDHIHHCCHHHHHGIIHE@CHHEHFDAHA@HHHGGG@@GCHCFBGCGH<EEHEHHHHHGIHHIHIIHHHIHIIHHGHCHHGHGCDFHIHHHIIHEHFHHIFHIHHIIGIIHFHHHFHE0IHECGIHGHGDEEEEHHEIIIHHCHGIIHGHHIHFFHEHGFEEFCIIIIIIIHEHHIEHC<0EEHHFGGCHEHEHGGCHIIHDHECDIHFHHHEGC@<<HHHHCHEED000D
@HISEQ:969:HM2KJBCX2:2:1101:7031:54550 2:N:0:ACTATGCA
CAACTAGACTCGCCCAACTATCCCTATTAATCATTACGGTGATCCTAGAAACCAACAAAATAGGACCACCGTCCTATTTTATTATTCCATGCTAATGTATTCAGACGTAAGCCTGCTTTGAACACTCTAATTTTTTCAAGGTAAAGGTCCTGGTTTCCCACCACGCTAAATTAATAACATGATGGTTCCCCAGAAGGTAGAAATTCCACACGCCAGTACAGACTATTGCCCGACCAACGGTAGAACCCCGAAATTCAACTACGAGCTTTTTAACTGCAACAACTTTAATATACGCTATTGGAGCTGGAATTACCGCGGCTGCTGGCACCAGACTTGCCCTCCAA
+
DADDCIIHIFHCDHI=CHICEE1GHGHIIHIIFHHHIH0<<EHHCH@FHCGCCGHIHEEHIHCHHIIHHDHHEH=G?GH1<CGHHIC1<CGECEHHCGHEHDHHGHHHFHDHGEHGHFIHIIHHHGHH@FH?EA<E@@CGHFEIHHHCEF<CEHHEHHEHGHHHHE@EGHFHHHHFGHHED<:<C<H5HHHEHFHGCFGEHHHHFCFHECHIHIIIIHGHFHEIIIIHHCHHEHCIIIIHEEFIHH<GGGIHHHIIIIIHIIIGIIIIHHHIIHHIHHIHIHF<EGHHHCHEDIIIIGHHHEIIIIIIIHDHHDIIIIHHHHEIHHIIHFECC1HHHHEBD@@D
@HISEQ:969:HM2KJBCX2:2:1101:20968:55946 2:N:0:ACTATGCA
CAACTAGACTCGCCCAACTATCCCTATTAATCATTACGTCAATCCTAGAAACCAACAAAATAGGATCGAACGTCCTATTTCATTATTCCATGCTAATGTATTCAAGCGTTAGCCTGCTTTAAACACTCTAATTTTTTCAAAGTAACAGTCCTGTTTCCCTGCAACACCAAATTAATGACATTACAGTTCTTCAAGAAGGAGGAATCAGTAAAGCCAGTACATACCATTGGCACGACCAACCTACTGACCCCGAAATTCAACTACGAGCTTTTTAACTGCAACAACTTTAATATACGCTATTGGAGCTGGAATTACCGCGGCTGCTGGCACCAGACTTGCCCTCCAA
+
DCDDCIIIIIIIIIIIIIHHHHIIIIIIIIIIIIIIIHGHIIIIHIEHHIIHIIIIIHIHIIHIIIIIIIIHHHHIHFHFHHIHHIIIIHHHHIIHHHHIIIIIHHHIHIHIHIHHIHHHHGHHIIHHHIIHIIHIIIIHIHHHIIIHIIIIGIHIGIIIIIIHIIIIIIIIIIIIIIIIIIGIIIIIIIHIIIHHIIIIIIIIIIIIIHHHIHIIIIIIIHIIIHIIIHIIIHHIIHGIHHGHGIIHIIIIIIIIIIIIIIIIIIIIIIIIIHHIIIIIIIIIIIIIIHIIIIIIIIIIIIIIIIIIIIIIIIIIIIIIIIIIIIIIIIIIIIIIIIIIIDDDCD
@HISEQ:969:HM2KJBCX2:2:1101:8302:56011 2:N:0:ACTATGCA
CAACTAGACTCGCCCAACTATCCCTATTAATCATTACATCGATCCTAGAAACCAACAAAATAGAATCGGATGTCCTATTTCATTATTCCATGCTAATGTATTCAAGCGTGAGCCTGCTTTAAACACTCTAATTTTTTCAAGGTAACAGTCCTAATTCCCCGTGACACCAAATTAATGGCATTACGGTTCTTTAGAAGGTGAGAAATCAATAATATCAGTACATACCAACGGCATGACCGAAACATTGATCCCGAAATTCAACTACGAGCTTTTTAACTGCAACAACTTTAATATACGCTATTGGAGCTGGAATTACCGCGGCTGCTGGCACCAGACTTGCCCTCCAA
+
DDDDDIIIIIIIIIIIIIIIIIIIIIIIIIIIIIIIIIIIIIIIIIIIIIIIHHIIEHIIIIHIIIIIIHIIIHIIIIIEHIIIIIIGHIIIIIIIIIIIIIHHIIIIIIIIIIIIIIIIIIIIIIIIHIIIIIIIIIIIHHIIIIIIIIIIIIIIIIIIIIIIIIIHIIIHIIIIIIIIIIIIIIIIHIIHIIIIIIIIIIIIIIIHHIIIIIIIIIHIIIIII<=IIIIIIIIIIGIHIIIIIHIIIIIIIIIIIIIIIIIIIIIIIIIIIIHIIIIIIIIIIIIIIIIIIIIIIIIIHHIIIIIIIIIIIIIIIIIIIIIIIIIIIIIIIIIIIIIIIIDDDDD
@HISEQ:969:HM2KJBCX2:2:1101:5277:56488 2:N:0:ACTATGCA
CAACTAGACTCGCCCAACTATCCCTATTAATCATTACGGTGGTCCTAGAAACCAACAAAATAGAACCATGCCGTCCTATTTTATTATTCCATGCTAATGTATTCAAGCAAAAATGCCTGCTTTAAACACTCTAATTTTTTCAAAGTAAAGGTCCTGGTTCCCCGCGGCATCCAATTAAGGACATCGCGGTTCTCCAGAAGGTGAGAAATTGACTGCACCAGTTCATACCCCGTGAGGCACGACCGATGCGCCAATCCCGAAATTCAACTACGAGCTTTTTAACTGCAACAACTTTAATATACGCTATTGGAGCTGGAATTACCGCGGCTGCTGGCACCAGACTTGCCCTCCAA
+
ADDDDIHCEE@HHHHIHIIIIFDHHI?GHHIEHHHIHEHEHHHIIGEHHHIIIHHCE1DGCHHEHIHHHHGHGHHICHHCHHHHIHIIHHIIIHHIGECHH<FFHHHHHHIIIHCHHHHHHDGGHHFHHEHHHHHGHHGHHCHGIIHHGGGIHGEFHHFHHHGHIIHEHHHEHHIHHGIIIIHHDHIIIIIIH?HIIIIIIIIIIIIIIIHFIIIIIHHHEHFHGHCHDIHIHHHEIHIIHEIHHGIIHHFDFDCHDEIHGHGHEHIIHIIIHHIIHH@HGIHHIHGEHHFFCFHHHHHHHHIHIHFIIIIIHIHHFHHDHIIHHHIIIIIHHGCHIIIIHHEIIIIIDDD@@
@HISEQ:969:HM2KJBCX2:2:1101:20022:55830 2:N:0:ACTATGCA
CAACTAGACTCGCCCAACTATCCCTATTAATCATTACGGTGGTCCTTGAACCAACAAAATAGAACCACAACGTCCTATTCTATTATTCCATGCTAATCTATTCAAGCAAAAGCCTGCTTTAAACACTCTAATTTTTTCAAGGTAATGGTCCTGGCTCCCCGGCACACGCAATTAAGCACATACCAATTCACCAGAAAGATAGACCCAACGACAGAACAGTACTCGCCAGAGACGGACCGTCCGGCCAGGCCTAAAATTCAACTACGAGCTTTTTAACTGCAACAACTTTAATATACGCTATTGGAGCTGGAATTACCGCGGCTGCTGGCACCAGACTTGCCCTCCAA
+
DDDCDIIIIIIIIIIIIIIIIIIIIIIIIIIIIIIIIIIIIIIHIIIIIIIIIIIIIHIIHIFHIIIIIIIIHIIIIIIIIIIIHIIHIIIIIIIHFIIIIGIIIIIIIIIIIIIHIIIIIIIIIIIIIIHIIIIIIHIIIIHIIIHIHIIIHHIHHIIHIEIIIIIHIIIIIIIIIIIIIIIIHGHFHIIIIIIIIIIHIIIIIHHIIIIIIHIIIIIIIIIIIIIIIIIIIIIIIIIIIIIIIIIIIIIIIIIIHHIIIIIIIIIHIIIIIIIIIHIIIIIHHHHHIIIIIIHIIIHIHIIIIIIIIHIIHIIIIIIIIIIIIIIIIIIIIIIIIIIIIIDDDDD
@HISEQ:969:HM2KJBCX2:2:1101:2102:57217 2:N:0:ACTATGCA
CAACTAGACTCGCCCAACTATCCCTATTAATCATTACGGTGATCCTAGAAACCAACGAAATAGAATCAGTCCGTCCTATTTCATTATTCCATGCTAATGTATTCAGACGATAGTCTGCTTTAAACACTCTAATTTTTTCAAAGTAACAGTCCTGATTTCCCATCACACCAAATAAATGGCATGAAAGTTCCTCAGAAGGTAGAGATCCATCCTACCAGTGCAGACAATTAAGCCTGACCAATGGGTAGACCCCGAAGTTCAACTACGAGCTTTTTAACTGCAACAACTTTAATATACGCTATTGGAGCTGGAATTACCGCGGCTGCTGGCACCAGACTTGCCCTCCAA
+
DDDADIIIIIIIIIIIIIIIIIIIIIIIHIIIIIIIIIIIIIIIIIIHIHIIHIIIIIHIIIHHIIIIIIGHIHHHIIIIIFIIHIIGHHIHIGIIIIIIIHIIIIIIIIIIHHHIHIIIIIHIIHIHHIHHIIIIIIIIIHIIIIIIIHIIGIIIIIIIIHHIIIIIHIHHIIIHIIIIIIIIIHIIIIIIIIIIIIIIIIIIIIIIIIIIIHIIIIIIIIIIIIIIIIIIIIIIIIIIIIIIIHDIIIIIIIIIIIIHIIIIIIIIIIIIIIIIIIIIIIIIIIIIIIIIIIIIIIIIIIIIIIIIIIIIIIIIIIIIIIIIIIIIIIIIIIIHIIIIIIIDDDDD
@HISEQ:969:HM2KJBCX2:2:1101:7583:57460 2:N:0:ACTATGCA
CAACTAGACTCGCCCAACTATCCCTATTAATCATTACGGTGGTCCTAGACCAACAAAATAGAACCAACGTCCTATTCTATTATTCCATGCTAATCTATTCAAGCAAAAGCCCGCTTTAAACACTCTAATTTTTTCAAGGTAATGGTCCTGGTTCCCCGACACACCCAATAAAGGGCATACCGGCTCACCAGAAGGATAGACCCGACAACAGAACAGTACTCGCCAGAGACGGACCGTCCGGTCAGGCCTAAAATTCAACTACGAGCTTTTTAACTGCAACAACTTTAATATACGCTATTGGAGCTGGAATTACCGCGGCTGCTGGCACCAGACTTGCCCTCCAA
+
DADDAIIIIIGIIIIIIIIIIIIHHHHIIHIIIIIGHEHHIIIFHHHHIHGIHIIHFHIIEHHHIIHIIHHEHHHIHHEHHIIEGC@HIIIIIIHHIHHHHDFHHHHIHHIIHHEHIIIIHHIHHIIHHHIIIHHFGHHHIIHIIHGIIHHHDIGHHIHCDHHHIIHHHEIHHHHIIHIIIHHIIHECHGIIIIIHIHHGHHHHIIHGEHHHGIIHFHFHHHHCIIIIIIIIHIHHIIIIIHHIIIHGIIIIIIHHIIIHIIIIIIIGIIIIIIIIIIIIIIIIIIIIIIIIHIHGFFGIHIIIHIIIIHIIIIIHIHIHIIIIIIIIIIHGIIIIIIHCDDDD
@HISEQ:969:HM2KJBCX2:2:1101:11193:57293 2:N:0:ACTATGCA
CAACTAGACTCGCCCAACTATCCCTATTAATCATTACGTCAATCCTAGAAACCAACAAAATAGGATCGAACGTCCTATTTCATTATTCCATGCTAATGTATTCAAGCGTTAGCCTGCTTTAAACACTCTAATTTTTTCAAAGTAACAGTCCTGTTTCCCTGCAACACCAAATTAATGACATTACAGTTCTTCAGAAAGGAGGAATCAGCGAAGCCAGTACATACCAGTGGCACGACCAACCTGCTGACCCCGAAATTCAACTACGAGCTTTTTAACTGCAACAACTTTAATATACGCTATTGGAGCTGGAATTACCGCGGCTGCTGGCACCAGACTTGCCCTCCAA
+
DAABDIGHIIIIHIFHHIHHIIGHIHHHIHHHIHHIIIHHIIIIHIIIIHHHIIGHHIHIIIIIHIHHIIHICGEHEHHC1CHHHIIHIIEHHFHIHIIIHIHHIHIIIHHHIHIHHIHIIHIIIHIIIHIHHIIHHHIHHIIIIIIIHHIIIIIIGHIHIIHIIHIIIIIIHHHHIIHIIHIIIIHIHHHIHHIIIIHHIIIIIIIIIIIIHHIIHGIHIHIIIIIGIIIIIHIIIIIIIIIHHIHIIH@GIIIIIIIIIIIIIIIHGHHIIIHIHHHHHHIIIIHIIIIIIIIIIIIHIIIIIGHHIIIHIIIIIHIIIIIIIIIIIIHHHHIIIIIIIDDDDD
@HISEQ:969:HM2KJBCX2:2:1101:6323:57593 2:N:0:ACTATGCA
CAACTAGACTCGCCCAACTATCCCTATTAATCATTACGGTGATCCTAGAAACCAACAAAATAGAACCATGCCGTCCTATTCTATTATTCCATGCTAATGTATTCGAGCAAAAATGCCTGCTTTAAACACTCTAATTTTTTCAAGGTAAAGGTCCTGGATCCGCAAGACACCCAATAAAGGACATCAAGTTTCTCCAGAAGGTGACAAATCAACAGTAACAGTTCATACCCCTTAAGGCATGACCATCACGTCAATCCCGAAATTCAACTACGAGCTTTTTAACTGCAACAACTTTAATATACGCTATTGGAGCTGGAATTACCGCGGCTGCTGGCACCAGACTTGCCCTCCAA
+
@DA@DIHF@FHE/FEECGE1<FECGHH@FEHC<GEHHE0FGHHHHHHGHE1FHHEHFH<CHECFHHHH1F@1/E</<CF1CC?FH1FE@H11<CFH@GF@C@CD1F6HEEEHGHHFC@B<EADA<FB1??CEHHHBDHHHIHHEHHHEHHH?EFFG3IHHECGGDCH<0C</FF<DF@<EHHHHHHE?FGDFG/FC7GE#HFED+@0HG?HF?C<9CG?F@IHIHHG<H?HHHDAA1CG8%D8AHHC?CFC1FE?CHEHG@GHG@F<1CHHHH@HHHHHG<@F@?<1DCHG@@FHHHHIHHE1HHHEHG<HHECCEHGCHHE</E1GHEFEHHFEHFFF<D<1CHFD<00<0<
@HISEQ:969:HM2KJBCX2:2:1101:8822:57449 2:N:0:ACTATGCA
CAACTAGACTCGCCCAACTATCCCTATTAATCATTACGGTGGTCCTAGAAACCAACAAAATAGAACCATGCCGTCCTATTTTATTATTCCATGCTAATGTATTCAAGCAAAAATGCCTGCTTTAAACACTCTAATTTTTTCAAAGTAAAGGTCCTGGTTCCCCGCGGCATCCAATTAAGGACATCGCGGTTCTCCAGAAGGTGAGAAATTGACTGCACCAGTTCATACCCCGTGAGGCACGACCGATGCGCCAATCCCGAAATTCAACTACGAGCTTTTTAACTGCAACAACTTTAATATACGCTATTGGAGCTGGAATTACCGCGGCTGCTGGCACCAGACTTGCCCTCCAA
+
AB?DAHHHHHGH<CE0FEEEHHHHHHIIIG?CGEHIIEHHIEHIIIIIFGHIIHHIHI?HHHGHHHEHIEEHHHH<EEHHEHHHGEHIGIIIIIFIHFC@CGHFHGHHHHEGHHIIHHEHIH@HIHIIHIIHHHHHFEHHHEG?CHHIHHEIHHEIIGHHGIHCEHIIIIGHHFCHHHGGHHEEIIHHEHIIIHIIHGCFHHHIIIIHHHGIIHIHEIIHIGIIIHCGIIIIIIHHIHHE=CHIIHHHHEHFHHCHHFGHHHHHIHED<CGHHHHHIIIHHIIIIHHIHIIHHHIHGIIHGHHIIHHHFIIIHIHHIIHGIIHHHHIIHIIIHIIIIHHHIIHIHHHHBAA@D
@HISEQ:969:HM2KJBCX2:2:1101:13760:58356 2:N:0:ACTATGCA
CAACTAGACTCGCCCAACTATCCCTATTAATCATTACGGTGATCCTAGAAACCAACAAAATAGAATCATGCCGTCCTATTTTATTATTCCATGCTAATGTATTCAAGCAAAATGCCTGCTTTAAACACTCTAATTTTTTCAAAGTAAAGGTCCTGGTTCCTCGCGGCACCCAATTAAGGACATCGCGGTTCTCCAGAAGGTGAGAAATTGACTACACCAGTTCATACCCCTTAAGGCACGACCGATGTGTCAATCCCGAAATTCAACTACGAGCTTTTTAACTGCAACAACTTTAATATACGCTATTGGAGCTGGAATTACCGCGGCTGCTGGCACCAGACTTGCCCTCCAA
+
@DD?BHHHHHHIICHEHIE@HHFHHIH1GHIHIIIHIIGI@GEHIHHHIIIHEHGHF?FHHIF@ECGHHI1<<CCEHHI?GC@CGHIEHCCHCGHHICHE@GFHFIHFFHHHIHFHHIHFFEHEGCEHHEIIHFEFHI.@CGIHHIIHIHHIHIIIGHHGIHHHHHEDHHHEHHIHHGIIGHCHGHIGIHHHCFHHHHHHIIIIIIHHIHHIIHHIIIGHGEHCE0HHIIIIIHGH@IIIHHDIGHHHHHHHHIIIIIIHHHIIIIIHIHIIIHIIIHGCHHHGHHHIHHGCCIIIIHIIIIIIIIHHIHIIIIIHHIIIIIHGIIIIIHGIIIHHIHGHEHHCIIHDDCDB
@HISEQ:969:HM2KJBCX2:2:1101:3417:58571 2:N:0:ACTATGCA
CAACTAGACTCGCCCAACTAGCCCTATTATTCATTACGTCGACTCTAGAAACCAACAAAATAGAACCGCACATCCTATTGTATTATTCCATTGTAATGTATTCGGTCATAGGCCTGCTTTGAACACTCTAATTTTCTCAAGATCAAAGTCCTGGTTGCCCGACGCACACCAATAAAGGGCACGCCGGCTCCCCAAGAGGTAAGGCCCAGTCAAGCAGTACACAACGTTAGGCGGACCACTCGACCAGGTCTGAAGTTCAACTACGAGCTTTTTAACTGCAACAACTTTAATATACGCTATTGGAGCTGGAATTACCGCGGCTGCTGGCACCAGACTTGCCCTCCAA
+
DD?@@@1<1C1D//<=<EG?1<FG?E11D1<D111<11<<<C?H0<FGGH<<1<F0DH111<<G111</<?/111<<111<11<<1<1<1@11111E?0<D11(<011<?B7<DGG1F6<8@81<1'/<8<HG?HG3B<.3%<$<E8EFB7F<<<C$??7<<C<BA<CBFEC.G@FEEFCHC8<//CC/<-///</@CFD<00<0.>C<<11HGE@EC<<<1:/C1IHHGCC1D1?:C<?CD1?GIGHGHHGGD@D11CGE<HIHF?=EHHCHF<1C1G?HHFD<1@EE@<GCHIHFC1CEGEHGHGC@HCEECC<C/EHHHC1C?HEHGD<<<1<<=DEF0@@D@
@HISEQ:969:HM2KJBCX2:2:1101:8555:58542 2:N:0:ACTATGCA
CAACTAGACTCGCCCAACTATCCCTATTAATCATTACGGTGGTCCTAGAAACCAACAAAATAGAACCATGCCGTCCTATTTTATTATTCCATGCTAATGTATTCAAGCAAAAATGCCTGCTTTAAACACTCTAATTTTTTCAAAGTAAAGGTCCTGGTTCCCCGCGGCATCCAATTAAGGACATCGCGGTTCTCCAGAAGGTGAGAAATTGACTGCACCAGTTCATACCCCGTGAGGCACGACCGATGCGCCAATCCCGAAATTCAACTACGAGCTTTTTAACTGCAACAACTTTAATATACGCTATTGGAGCTGGAATTACCGCGGCTGCTGGCACCAGACTTGCCCTCCAA
+
DDDDDIHIIIIIIIIIIIHIIIIIIIIIIIIIIIIIIIIIIIIIIIIIIIIIIIIIHIHIIHIIHIIIIIIIIIIIIIIIIHIHHHIHIIIIIIHIIIIIIHHIIIIIIHIIIIIIIIIIIIIIIIIIIIIIIIIIIIHIIIIIIIIIIIIIIIIHHHIHIIIIIIIHHIIIIIIIIIIHIIIIIIIIIIIIIIIIHIIIIIIIIIIIIIIIIIIIIIIIIIIIIGIIIIIIIIIIIIIIIIIIIIIIIIHHIIIIIHHIIIIIIHHIIIIIIIIIIIIIIIIIIIIIIIIIIIIIIIIIIIIIHIIIIIIIIIIIIIIIIIIIIIIIIIIIIIIIIIIIIIIIIIIIDDDDD
@HISEQ:969:HM2KJBCX2:2:1101:17548:58698 2:N:0:ACTATGCA
CAACTAGACTCGCCCAACTATCCCTATTAATCATTACGGTGGTCCTAGAAACCAACAAAATAGAACCATGCCGTCCTATTTTATTATTCCATGCTAATGTATTCAAGCAAAAATGCCTGCTTTAAACACTCTAATTTTTTCAAAGTAAAGGTCCTGGTTCCCCGCGGCATCCAATTAAGGACATCGCGGTTCTCCAGAAGGTGAGAAATTGACTGCACCAGTTCATACCCCGTGAGGCACGACCGATGCGCCAATCCCGAAATTCAACTACGAGCTTTTTAACTGCAACAACTTTAATATACGCTATTGGAGCTGGAATTACCGCGGCTGCTGGCACCAGACTTGCCCTCCAA
+
B?DDDHHIIIIIIIIHHHIIHGHIIHIGHHIIHIEHEHIFCHHHIHHHIIIECHIHH@CEFEH?GHCHHCFEHIDHHEHHHGFHHIEHH1GHHIHIHGIIIFHIHHHIHIIIIIHEIIIIHEH@DGGCGFHHHHIHHEHIHGH@IIIIIIGHIHIHHHHIIIIHIIIIHIIIIHHIIIIIIIIIIIIIIIHHHFIHHCIIIHGIIIIIIIIIII<IHHIIIIIHFIIIIIIII4IIIIIIIIIIHIIHIIHGIIIIIIIIIIHHIIIIIIIIIIIIIIIIIIIIIIIIIIIIIHIIIIIIIIIIHIIIIIIIIIIIHIIIIIIIIIIIIIIIIIIIIIIIIIIIIIIIDDDDD
@HISEQ:969:HM2KJBCX2:2:1101:20015:58717 2:N:0:ACTATGCA
CAACTAGACTCGCCCAACTATCCCTATTAATCATTACGGTGGTCCTAGAAACCAACAAAATAGAACCATGCCGTCCTATTTTATTATTCCATGCTAATGTATTCAAGCAAAAATGCCTGCTTTAAACACTCTAATTTTTTCAAAGTAAAGGTCCTGGTTCCCCGCGGCATCCAATTAAGGACATCGCGGTTCTCCAGAAGGTGAGAAATTGACTGCACCAGTTCATACCCCGTGAGGCACGACCGATGCGCCAATCCCGAAATTCAACTACGAGCTTTTTAACTGCAACAACTTTAATATACGCTATTGGAGCTGGAATTACCGCGGCTGCTGGCACCAGACTTGCCCTCCAA
+
DDDDDIIIIIIIIIIIHIIIIHIHIIIIIIIHIIIIIHIIIIIIIIGGIIIHHIIIIGIHIIFHIIIIIHHHIHHHIIIGIHHHHHHHGEHHIHIIIHIHICHHIIIHIIIIIIIHIIIIIIIIHIIIIIHHIHIIIIIIIHIIIIIIIIIIHIIIHGHIIIIIIIIIIIIIIIIHIIIHHIHHIIIIIIIIIHIIIIHIIIIIIIIIIIIIIIIIIHIIHIIIIHIIIIIIIIIIIIIIIIIIIIIIIHHFHDHIIIIIIIHIHGIIIIIIIIIIIIIIIIIIIIIIIIIIIHIIIIIIIIIHIIIIIIIIIIIIIIIIIIIIIIIIIIIIIIIIIIIIIIIIIIIIDDDDD
@HISEQ:969:HM2KJBCX2:2:1101:7101:58814 2:N:0:ACTATGCA
CAACTAGACTCGCCCAACTATCCCTATTAATCATTACGTCGATCCTAGAAACCAACAAAATAGGGTCAAACGTCCTATTTCATTATTCCATGCTAATGTATTCAAGCGTGTGCCTGCTTTAAACACTCTAATTTTTTCAAAGTAACAGTCCTGATTCCCTATGACACCAAATTAATGACATCACAGTTCGTCAGAAGGTAGAAATCAATGATACCAGTTCATACCGGAGGCACGACCAATATATTGATCCCGAAATTCAACTACGAGCTTTTTAACTGCAACAACTTTAATATACGCTATTGGAGCTGGAATTACCGCGGCTGCTGGCACCAGACTTGCCCTCCAA
+
DDDDDIIIIIIIIHIIIIIIIIIIIIIIIIIIIIIIIIIIIIIIHIIIGIIIIIIIIIIIIIIIHIIIIIHIIIIIIIIIIIIIIIIHIIIIIIHIGIIIHHIIIIIIIIIIIIIGIIIIIIIIIIIIIIHIHHHIIIIIHHIIIIIIIIIHIHIIIIIHHHIIIIIIIHIHHHIIIIIIIIIIIHIIIHIHHHIIIIHIIIIIIIIHHIIIIIIIIIIIHIIIIIIIHIIIIIIIIIIIIHHIGIIIIHIIIIIHHIIIIIIIIIIIIIIIIIHIHIIIIIIIIIIIIIIIGIIIIIIIIHIIHIIIIIIIIIIIIIIGIIIIIIIIIIIIIIIIIIIIIDDDDD
@HISEQ:969:HM2KJBCX2:2:1101:10434:58872 2:N:0:ACTATGCA
CAACTAGACTCGCCCAACTATCCCTATTAATCATTACGGTGATCCTAGAAACCAACAAAATAGAACCATGCCGTCCTATTCTATTATTCCATGCTAATGTATTCGAGCAAAAATGCCTGCTTTAAACACTCTAATTTTTTCAAGGTAAAGGTCCTGGATCCGCAAGACACCCAATAAAGGACATCAAGTTTCTCCAGAAGGTGAGAAATCAACAGTAACAGTTCATACCCCTTAAGGCATGACCATCACGTCAATCCCGAAATTCAACTACGAGCTTTTTAACTGCAACAACTTTAATATACGCTATTGGAGCTGGAATTACCGCGGCTGCTGGCACCAGACTTGCCCTCCAA
+
DDDDDIIHHIIIIIIIIIIIIIIIIIIIIIIIIIIIIIIIIIIIIIIIIIIIIIIIIIIIIIIIHGHIIIHIIICHHIIHIHHIIHIIHHIIHIIIIIIIIHHIIHIHIHIIIIIHIIIIIIIIIHIIIIIHIIIIIIIIIIIIIIIHIIHIHIIHIIIIIIHIIIIHHHHIIIIIIIIIIIIIIIHIHHFIHIIIIIIIIIIIIIIIHIIIIIIHHHIIIIIIIIHIIIIIIIIIIIIIIIIIHIIIIIHHIIIIIIIIIIIIIIIIIIIIIIIIIIHIIIIIIIIIIIIIIIIIIIIIHIIIIIGIIIIIIIIIIIIIIIIIIIIIHIIIIIIIIIIIIIIIIIIIDDDDD
@HISEQ:969:HM2KJBCX2:2:1101:13637:59075 2:N:0:ACTATGCA
CAACTAGACTCGCCCAACTATCCCTATTAATCATTACGTCAATCCTAGAAACCAACAAAATAGGATCAAACGTCCTATTTCATTATTCCATGCTAATGTATTCAAGCGTTAGCCTGCTTTAAACACTCTAATTTTTTCAAAGTAACAGTCCTGTTTCCCTGCAACACCAAATTAATGACATTACAGTTCTTCAGAAAGGAGGAATCAGCGAGACCAGTACGTACCAATGGCACGACCAACCTGCTGACCCCGAAATTCAACTACGAGCTTTTTAACTGCAACAACTTTAATATACGCTATTGGAGCTGGAATTACCGCGGCTGCTGGCACCAGACTTGCCCTCCAA
+
CADDDIIHHIFHIHIHIHIIIIGIIIIIIHIHIIIHHIIIIHIIGIIIHHIIIIIIIHHIHEGHIIIIIIIIHHHIIIIIHIHIHIIIIHHHHIIIIIIHHIIIIIIIIIIIIIIIIIIIIIIIIIIIIHIIIIIIIIIIIIIIIIIHIIIIIIHIIIHIIIIIIIIIIIIHIIIIIIHIIIIIIIHIHIHIIIIHIIIIHHIHIIIIIIIIIIIIIIIIIIIIIIIGIIIIIIIIHIHIIIIHHIIIGIGIHIIIHIIIIIIIIIIIIIIIIIHIIIIIIHIHIIIIIIIIIIIIIIIIIIIIIIIIIIIIIIIIIIIIIIIIIIIIIIIIIIIIIIIIIDDDDD
@HISEQ:969:HM2KJBCX2:2:1101:15796:59348 2:N:0:ACTATGCA
CAACTAGACTCGCCCAACTATCCCTATTAATCATTACGTCAATCCTAGAAACCAACAAAATAAGATCAACGTCCTATTTCATTATTCCATGCTAATGTATTCAAGCGCGAGCCTGCTTTAAACACTCTAATTTTTTCAAAGTAACAGTCCTGATTCCCCACCACACCAAATTAATGACATGATGGTTCGTCAGAAGGTAGAAATCAGTAACACCAGTACGTACCGAAGGCACGACCAGCGTACTAATCCCGAAATTCAACTACGAGCTTTTTAACTGCAACAACTTTAATATACGCTATTGGAGCTGGAATTACCGCGGCTGCTGGCACCAGACTTGCCCTCCAA
+
DDCDDIIIHHCHGCGCGDHHCHHHHIHIGEHECCH?HHHHHGHIIHHFEHHHIHIIIIIIIIIIIIHGHHHIHHHHIIHIHCHIIHHHHFGHHFCIHIHHIIIIIIIHHHIHHIIIIHIIIHHHIHIIIHIHHIIIIIHHHIIHHIHHIIIHIIHIIIIHDHGHHHIHHHIIIIIIIIIIIIIIIIHIIIIIIIIIIIIIIIHHIIIIIIIHIIHIIIIHIIIIIHHIIHIIIIIIHIIIIHHHIHCHIIIHIIHHHHHIIIIIIIHHHHIIIIIIIHHHHIIIIIIGIIIIHGIIIIIIIIIIIIIIIIIIIHIIIIHIIIIIIIIIIIIIIIIIIGIIDDDAD
@HISEQ:969:HM2KJBCX2:2:1101:16035:59924 2:N:0:ACTATGCA
CAACTAGACTCGCCCAACTATCCCTATTAATCATTACGGTGATCCTAGAAACCAACAAAATAGAATCATGCCGTCCTATTTTATTATTCCATGCTAATGTATTCAAGCAAAATGCCTGCTTTAAACACTCTAATTTTTTCAAAGTAAAGGTCCTGGTTCCCCGCGACACCCAATTAAGGGCATCGTGGTTCTCCAGAAGGTGAGAAATTGACTACACCAGTTCATACCCCTTAAGGCACGACCGATGTGTCAATCCCGAAATTCAACTACGAGCTTTTTAACTGCAACAACTTTAATATACGCTATTGGAGCTGGAATTACCGCGGCTGCTGGCACCAGACTTGCCCTCCA
+
DDDDDIIIIIIIIIIIIIIIIIIIIIIIIIIIIIIIIIIIIIIIIIIIIIIIIIIIIIIIIHIIHIIIIIIHIIIHHIIIIIIIIIIIHIIIIIIIIHIIIHHIIIHHIIIIIIIIIIIIIIIIIIHIIIIIIIIHHIIIIIIIIIIIIIIIIIIIIHIIIIIIIHIIIIIIIIHIIIIIIIIIIIIIIIIIIIIIIIIIHIIIIIIIIIIIIIIIIIIIIIIIIIIIIIHIIIIIIIIIIIIIIIIIIIIIHIIIIIIIIHIIIIIIIIIIIIIIIIIIIIIIIIIIIIHHHHIIIIIIIIIIIIIIIIIIIIIIIIIIIIIIIIIIIIIIIIIIIIIIIIIIIIDDDDD
@HISEQ:969:HM2KJBCX2:2:1101:2370:60411 2:N:0:ACTATGCA
CAACTAGACTCGCCCAACTATCCCTATTAATCATTACGGTGATCCTAGAAACCAACGAAATAGAACCAATCCGTCCTATTTCATTATTCCATGCTAATGTATTCAGACGTTAGCCTGCTTTAAACACTCTAATTTTTTCAAAGTAACAGTCCTGATTTCCTATCACACCAACTAAATGGCATGAAAGTTCCTCAGAAGGTAGAGATTTATCTCACCAGTACAGACAATTAAGCCTGACCAATGGGTAAACCCCGAAGTTCAACTACGAGCTTTTTAACTGCAACAACTTTAATATACGCTATTGGAGCTGGAATTACCGCGGCTGCTGGCACCAGACTTGCCCTCCAA
+
DDDDDIIIIIIIIIIIIIIIIIIIIIIIIIIIIIIIIIIIIIIIIIIIIIIIGIIIIIIHIIHIHIIIHIIIIIHIIIIIIIIIIIIIIGIIIIIIIHIHIIHHIIIIIIIIIIHIIIIIIIIIIIIIIIIIIHHIIIIIIIIIIIIIHIIIIIIIHIIIIIGIIIIIIIIIIIIIIIIIIIIIIIIIIIIIIIIIIIIIIIIIIIIIIIIIIIIIIIIIIIIIIIIIIIIIIIIIIIIIIIIIHHHIIIIIIIIIIIIIIIIIIIIIIIIIIIIIIIIIIIIIIIIIIIIIIIIIIIIIIIIIIIIIIHF1IIIIIIIIIIIIIIIIIIIIIIIIIIIIIIIDDDDD
@HISEQ:969:HM2KJBCX2:2:1101:20128:60114 2:N:0:ACTATGCA
CAACTAGACTCGCCCAACTATCCCTATTAATCATTACGGTGATCCTAGAAACCAACAAAATAGAACCATGCCGTCCTATTCTATTATTCCATGCTAATGTATTCGAGCAAAAATGCCTGCTTTAAACACTCTAATTTTTTCAAGGTAAAGGTCCTGGATCCGCAAGACACCCAATAAAGGACATCAAGTTTCTCCAGAAGGTGAGAAATCAACAGTAACAGTTCATACCCCTTAAGGCATGACCGTCACGTCAATCCCGAAATTCAACTACGAGCTTTTTAACTGCAACAACTTTAATATACGCTATTGGAGCTGGAATTACCGCGGCTGCTGGCACCAGACTTGCCCTCCAA
+
DCDDDHHHIIIIIIHIIIIIIIIIIIIIIIIIIIIIIIIIIIIHIIGIIIIIGHIIIIIGIIHIHIHIIHHIIIHHIIIIIIIIIIIIIHHHIIIEHIIIIIIHHIHIHIIIIIIIIIIIIIIIIIHHHHIIHIIIHIHHIIIIHHIIIHHHFHFHHHHHHIIIHIIIHIIFIHHIIIHIIIIIIIIHHHEHFIIIIHIIIHHIIIIIHIIIIIIIHHIIIIHIIIIIIIIIIIIIIIIIIIHIIIIIIIHFIIHIIIIIIIIIIIIIIHHIIIIIIIIIIIIIIIIIIIIIIIIIIIIHHIIIIIIIIIIIIIIIIIIIIIIIIIIIIIIIIIIIIIIIIIIIIIIIDDDDD
@HISEQ:969:HM2KJBCX2:2:1101:20164:60244 2:N:0:ACTATGCA
CAACTAGACTCGCCCAACTATCCCTATTAATCATTACGTCGATCCTAGAAACCAACAAAATAGGTTTGAACGTCCTATTTCATTATTCCATGCTAATGTATTCAAGCGTTAGCCTGCTTTAAACACTCTAATTTTTTCAAAGTAACAGTCCTGTTTCCCTGCAACACCAAATTAATGACATTACAGTTCTTCAGAAAGGAGGAATCAGCGAAACCAGTTCATACCAGTGGCACGACCAACCTGCTGACCCCGAAATTCAACTACGAGCTTTTTAACTGCAACAACTTTAATATACGCTATTGGAGCTGGAATTACCGCGGCTGCTGGCACCAGACTTGCCCTCCAA
+
DDDDDIIIIIIHIIIIIIIIIIIIIIIIIIIIIIIHIIIIIIIIIIIIIIIIIIIIHIIIIIIIHHHIIIIIIIIIIIIIIIIIHIIHHIIIIIIIIHIHIHHIIIIIIIIIIIIHIIIIIGHHIIIHHHHIIIIIIIIIIIIHIIIHIIIIIHIIIIHHGIIIIHIIIIHIIIHHHHHIIIIHIIIIIHIIIIIIHIIHHIGIIIIIIIIIIIHHEHHIIIIIIIIHHHCIIIIHIHIIHIIHFGHIHHIIHIIHGIHHGHHIHHIIIIIHHHHIIHIIIIHHIIGIIIHHHHIGIIHHHGHIGIIIHIHIIIIHHIIIIIIIIGIIIIIIIHHFIIHIHBDDDD
@HISEQ:969:HM2KJBCX2:2:1101:18151:58916 2:N:0:ACTATGCA
CAACTAGACTCGCCCAACTATCCCTATTAATCATTACGGTGGTCCTAGAAACCAACAAAATAGAACCACAACGTCCTATTCTATTATTCCATGCTAATCTATTCAAGCAAATGCCCGCTTTAAACACTCTAATTTTTTCAAGGTAATGGTCCTGGCTCCCCGGCACACCCAATAAAGGACATACCGGTTCACCAGAAGGAAGACCCGACACAGGACAGTACTCGCCAAAGACGGACCGCCCGGCCAGGACTAAAATTCAACTACGAGCTTTTTAACTGCAACAACTTTAATATACGCTATTGGAGCTGGAATTACCGCGGCTGCTGGCACCAGACTTGC
+
DDDDDIIIIIIIHIIIIHIIIIIIHIIIHIIIIIIIIHIIIIIIIIIHIIIIIIIIHIIIIIHIIIIIIIIGIIIIIHIIHHIIIHIIHIHHIHIHGHIHIHHIHIIIIIHIIIHHIIIIIIIIIIIIIIIIIIIIIIIIHIIIIIIIIIIIIIIIIIIIIIHIIIIIHIIIIIIIIIIIIIIIIIIIIIIIIIIIIIIIHIIIIIIIIIIIIIIIIIIIIIIIIIIIIIIIIIIIHEIIIIIIIIIIIIIIIIIIIIIIIIIIIIIIIIIIIHIIIIIIIIIIIIIIHIIIHHIIIIIIIIIIIIIIIIIIIIIIIIIIIIIIIIIIIHIIIIDDDDD
@HISEQ:969:HM2KJBCX2:2:1101:20931:60479 2:N:0:ACTATGCA
CAACTAGACTCGCCCAACTATCCCTATTAATCATTACGTCGATCCTAGAAACCAACAAAATAGAATCAAACGTCCTATTTCATTATTCCATGCTAATGTATTCAAGCGTACGCCTGCTTTAAACACTCTAATTTTTTCAAAGTAACAGTCCTGATTCCCCACGACACCAAATTAATGACATCGCGGTTCTTCAGAAGGTAGGAACCAATAATGCCAGTACGTACCGAAGCACGACCAACAATTCGATCCCGAAATTCAACTACGAGCTTTTTAACTGCAACAACTTTAATATACGCTATTGGAGCTGGAATTACCGCGGCTGCTGGCACCAGACTTGCCCTCCAA
+
DDDDCIIIIIIIIIIIIIHIHIIIIIIIIIIIIHIIIGHHHIGHIIIIIIIIIIIHIIIIHIHIIIIIEHIHEHHFIHHIIIHIIIIIHIEHIHIIHIHHHIIHIHIIIHIHIIIHIHFGHHIIIIHGHHIHIIHIHIIIIIHIHIHHHHIIHEGIIIIIIHIHHHIIHIIIHHIIHHHFIIIIIIIIIIIIIIIIIIIIIIIIIHIIHIHIIIIIIIIIIIIIHIIHIIHIIIHIHIIHIIHGGIIIIIIIHIIIIIIIIHIIIIIIIIIIHHIIIIIIIIIIIIIIIIHIIIIIIHIIIIIIIIIIIIIIIIIIIIIIIIIIIIIIIIHIIIIIIIIHDDDDD
@HISEQ:969:HM2KJBCX2:2:1101:18599:60853 2:N:0:ACTATGCA
CAACTAGACTCGCCCAACTATCCCTATTAATCATTACGGTGATCCTAGAAACCAACAAAATAGAACCATGCCGTCCTATTCTATTATTCCATGCTAATGTATTCGAGCAAAAATGCCTGCTTTAAACACTCTAATTTTTTCAAGGTAAAGGTCCTGGATCCGCAAGACACCCAATTAAGGACATCAAGTTTCTCCAGAAGGTGAGAAATCAACAGCGACAGTTCATACCCCTTAAGGCATGACCATCACGTCAATCCCGAAATTCAACTACGAGCTTTTTAACTGCAACAACTTTAATATACGCTATTGGAGCTGGAATTACCGCGGCTGCTGGCACCAGACTTGCCCTCCAA
+
DDDDDHHCEHHHHHIIHHHIIHIIIIIIIIIIIIIHHHIIIGHIIIGIIIIHHHIIIHHHHHCGHIIIHD<1CGHHHFIIHHIIIIIIIHIIEHH?EHGHIFHHFHHIIIIIEHHGIHHHHHFHHIHHHIIHIHHIIHEHHGHHHEH?HGGHEGHGIIIIIIIIIHHGHIHEHHHGHHIGIHIHIHHHCEGIIIIIIIHEIHHHEIHIIIIIIHHHIIIIIIIHHHHHIIIHHIIHHIHHHHFFIIIIHIIHIIIHIIIIIIIIIIIIIHHFIIHHIIIIIIIIIIIIIIHIHEIHIHHHEIIIIIIGIIHIIIIIHIIIIIHHHIIIIIIIIHHEIHHHIIHIGIIIDDBDD
@HISEQ:969:HM2KJBCX2:2:1101:4951:61439 2:N:0:ACTATGCA
CAACTAGACTCGCCCAACTATCCCTATTAATCATTACGGTGGTCCTAGAAACCAACAAAATAGAACCATGCCGTCCTATTTTATTATTCCATGCTAATGTATTCAAGCAAAAATGCCTGCTTTAAACACTCTAATTTTTTCAAAGTAAAGGTCCTGGTTCCCCGCGGCATCCAATTAAGGACATCGCGGTTCTCCAGAAGGTGAGAAATTGACTGCACCAGTTCATACCCCGTGAGGCACGACCGATGCGCCAATCCCGAAATTCAACTACGAGCTTTTTAACTGCAACAACTTTAATATACGCTATTGGAGCTGGAATTACCGCGGCTGCTGGCACCAGACTTGCCCTCCAA
+
DDDDDIIIIIIIIIIIHIIIIIIIHIIIIIIIIIIIIIIIIIIHIIIHHIHIHIIIIHIHIICHFHIFHIHEHHGIIIIHHIHIIIIIIIIIIIIIIHIIIGFHHH?HHHHHHIHIHIHHHHHHHHCHIHHHHHIHHIIIIIIIHHIIIHIIIHHEHHHHIIHGIIIIIIIIIIIIIIIIHIIIHIHHIHIIIIIIIIIIIIIIIIIIIIIIIIIIIIIIIIIIIIIHIIIIIIIIIIIIIIIIIIIIIIIHIIIIIIIIIGIIIIIIIIIIIIIIIIIIIIIIIIIIIIIIIIIIIIIIIIIIIIIIIIIIIIIIIIIIIIIIIIIIIIIIIIIIIIIIIIIIIIIIDDDDD
@HISEQ:969:HM2KJBCX2:2:1101:7155:62227 2:N:0:ACTATGCA
CAACTAGACTCGCCCAACTATCCCTATTAATCATTACGGTGGTCCTAGAAACCAACAAAATAGAACCATGCCGTCCTATTTTATTATTCCATGCTAATGTATTCAAGCAAAAATGCCTGCTTTAAACACTCTAATTTTTTCAAAGTAAAGGTCCTGGTTCCCCGCGGCATCCAATTAAGGACATCGCGGTTCTCCAGAAGGTGAGAAATTGACTGCACCAGTTCATACCCCGTGAGGCACGACCGATGCGCCAATCCCGAAATTCAACTACGAGCTTTTTAACTGCAACAACTTTAATATACGCTATTGGAGCTGGAATTACCGCGGCTGCTGGCACCAGACTTGCCC
+
DDDADIIIIIFHGIIHHHIIIIGHGHIHIIIIIIIHHHIIHHHIIIIIIIIIIIIIIFCCHIHHIGIIGHHHHIIHHIIIIIIIIHHHHEHEHFEH1GIHGFHHIIHHGFEHHIGE@FHEHHHIIHIIIIHHHHHGHCEEHHHHHFHH?HHFHFHHHHCHEHHIHEHHHHHHHHHFHHHHEHIGIIIHHHHIIHIIIIIIIIHHIIHIIHEHCIIHHGHHEIIIHEEFDCHIHIHEIIIHHHHHDEEIIFHFEH?DIIIIIHHHIIHHHDHHEIHHHIIIHHGHH@HGHHHHIIIIIHHHHIIIIHHHHIHIHHHHIFHIIIIIIIIIIIIIIIIIIIHIHGHDBDB@
@HISEQ:969:HM2KJBCX2:2:1101:3754:62058 2:N:0:ACTATGCA
CAACTAGACTCGCCCAACTATCCCTATTAATCATTACGGTGGTCCTAGAAACCAACAAAATAGAACCATGCCGTCCTATTTTATTATTCCATGCTAATGTATTCAAGCAAAAATGCCTGCTTTAAACACTCTAATTTTTTCAAAGTAAAGGTCCTGGTTCCCCGCGGCACCCAATTAAGGACATCGCGGTTCTCCAGAAGGTGAGAAATTGACTGCACCAGTTCATACCCCGTAAGGCACGACCGATGCGCCAATCCCGAAATTCAACTACGAGCTTTTTAACTGCAACAACTTTAATATACGCTATTGGAGCTGGAATTACCGCGGCTGCTGGCACCAGACTTGCCCTCCAA
+
BDDDDHIIIIGIIIIIIIIIIHIIIIIIIIIIIIIIIIIIIIIIHIIHIIIIIEHHIGHIIIIIIIHIHHECCHIIIIIIHIIIIHGHIIIIIHIIIIIHIHHIIIHIIIIIIIIIIIIIIIHIIIHIIIIIIHHHHIIIIIIIIIIIIIIIIIIIIHIIIIIIIIIIIHIIIHIIIIIIIIHIIIIIIIIIIHIIIIIIIIIIIIHIIIHIIIIIIIIIIIIIIIIHIIHIIIIIIHHIIIIIIIIIIIHFIHIIIIIIIIIIIGIIIHIIIIIIIIIIIIIIIIIIIIIIIIIIIIIIIIIIIIIIIIIIIIIIIIIIIIIIIIIIIIIIIIIIIIIIIIIIIIIIDDDDD
@HISEQ:969:HM2KJBCX2:2:1101:14954:62085 2:N:0:ACTATGCA
CAACTAGACTCGCCCAACTATCCCTATTAATCATTACGGTGATCCTAGAAACCAACAAAATAGAACCATGCCGTCCTATTCTATTATTCCATGCTAATGTATTCGAGCAAAAATGCCTGCTTTAAACACTCTAATTTTTTCAAGGTAAAGGTCCTGGATCCGCAAGACACCCAATAAAGGACATCAAGTTTCTCCAGAAGGTGAGAAATCAACAGTAACAGTTCATACCCCTTAAGGCATGACCATCACGTCAATCCCGAAATTCAACTACGAGCTTTTTAACTGCAACAACTTTAATATACGCTATTGGAGCTGGAATTACCGCGGCTGCTGGCACCAGACTTGCCCTCCAA
+
DDCDDIIIIIIHIIIIIIIIIIIIIIIIIIIIIIIIIHHIIIIIIIIIIIIIIIIIIIIHIIHIIIIIIGHIIIIIIIHIIIIGIIIIIIIIGIIIIIIHHEGHIIIHIIIIIIIIIIIIIIIIHIHIIIIIIIIIIIIHIHIHIIIIIHIIIIIIHHHHHHIIIIIHHIHIIIIIIIIIHHHIIIIIIHGIIIIIIIIIIIIIIIIIIIIIIIIIIIIIIIIIIIIIIIHGIIIIIHHIHIIIIIIIIIIHIIIIIIIIIIIIIIIIIIIIIIIIIIIIIIIIIIIIIIIIIHIIHHIIHIIIIIIIIIIIIIIIIIIHIIIIIIIIIIIIIIIIIIIIIIIIIIIIDDDDD
@HISEQ:969:HM2KJBCX2:2:1101:7731:62435 2:N:0:ACTATGCA
CAACTAGACTCGCCCAACTATCCCTATTAATCATTACGTCGATCCTAGAAACCAACAAAATAGAATCAAACGTCCTATTTCGTTATTCCATGCTAATGTATTCAAGCGTGAGCCTGCTTTAAACACTCTAATTTTTTCAAAGTAACAGTCCTGATTCCCCAAGACACCAAATTAATGACATCATGGTTCGTCAGAAGGTAGGAATCAATAATACCAGTACGTACAATAGCACGACCAATAAATTGATCCCGAAATTCAACTACGAGCTTTTTAACTGCAACAACTTTAATATACGCTATTGGAGCTGGAATTACCGCGGCTGCTGGCACCAGACTTGCCCTCCAA
+
BDDDDIIIIIIIIIIIIIIHHIIIIIIIIIIIIIIIIIIIIIIIIIIIIIIIIIIHIHHCHFHIIIIIIIHIHHHHIIIHIIIHHIIHIIHIIIGIIIIIHIIHHGIIIIIIIHHHHGHHIIIHHIIIHHHIHHHHIIHFIHIHIIIIIIIIHIIIIIIHIIIIGIHIIIIHIIIHIIIIIIIHHIHHIIHHIIIIIIIIIHIIIIIIIIIHIIIIIIIIIIIIIIIIHHHHIIHIIIIIIIIIIIIIIIIIIIIIIIIIIIIIIIHIIIIIIIHIIIIIIIIHHHIIIIIIIIIIIIIIIIIIIIIIIIIIIIIIIIIIIIIIIIIIIHIIIIIIIIIIDDDDD
@HISEQ:969:HM2KJBCX2:2:1101:10305:62675 2:N:0:ACTATGCA
CAACTAGACTCGCCCAACTATCCCTATTAATCATTACGGTGGTCCTAGAAACCAACAAAATAGAACCATGCCGTCCTATTTTATTATTCCATGCTAATGTATTCAAGCAAAAATGCCTGCTTTAAACACTCTAATTTTTTCAAAGTAAAGGTCCTGGTTCCCCGCGGCATCCAATTAAGGACATCGCGGTTCTCCAGAAGGTGAGAAATTGACTGCACCAGTTCATACCCCGTGAGGCACGACCGATGCGCAAATCCCGAAATTCAACTACGAGCTTTTTAACTGCAACAACTTTAATATACGCTATTGGAGCTGGAATTACCGCGGCTGCTGGCACCAGACTTGCCCTCCAA
+
DADDDIIIIIIII<HIIIHIGIIIIIIIIHHIIIIHIIIHIIIIIIIIIIHHHIIIIIGIHIHHIIIIIIHHIGHIIIIHIHIIIIIIIIIIIIIGHIIIHHHIIIIIIHIIIHIIIIIIIIHIIIIIIIIIHIHIIIIIIIIIIIIIIIIIHIIIIIIIIIIIIIIIHIIIIIHIIIIIIIIIIHIIIIIIIIIIIIIIIHHHIIIIIIIHIIIIIIIIIIIIIIIIIIIIIIIIIIIIIIIIIIIIIIHGIIIIIIIGIIIIIIIIIIIHIHIIIIIIIIIIIIIIIIIIIGIIIIIIHIIIIIIIIIIGIIIIHIIIIIIIIIIIIIIIIIIIIIIIIIGIIIIIDDDDD
@HISEQ:969:HM2KJBCX2:2:1101:11859:62603 2:N:0:ACTATGCA
CAACTAGACTCGCCCAACTATCCCTATTAATCATTACGGTGATCCTAGAAACCAACAAAATAGAACCATGCCGTCCTATTCTATTATTCCATGCTAATGTATTCGAGCAAAAATGCCTGCTTTAAACACTCTAATTTTTTCAAGGTAAAGGTCCTGGATCCGCAAGACACCCAATTAAGGACATCAAGTTTCTCCAGAAGGTGAGAAATCAACAGCGACAGTTCATACCCCTTAAGGCACGACCATCACGTCAATCCCGAAATTCAACTACGAGCTTTTTAACTGCAACAACTTTAATATACGCTATTGGAGCTGGAATTACCGCGGCTGCTGGCACCAGACTTGCCCTCCAA
+
?BDBDICEHEHIHDHHGHGIIEEHHHHHHIIGHHIIIDGHGCH@GFHHCHHIHHHIIHIHC1@EHH1<FCHFE0CDDCH@FGHIHEHIGCHECFCEHHE<@DGHEHHHHEDHHF><HHHHHHGEHGHGHHHEHHCHCHHFDHHHIHDHHHEEHE@HEHHHHBCC<CGGIHIHEGHHHHEIHFHC?CEEHGHHFHHIIHEIIHIIIHEIHEHHHHHEGCFIIHHIIIHHIIIIHEEAIHDHHHHHIIHHIHHFIIIHIIIHHEFHGHHEHIIIHH@HEIIHHGHEGHEHEHFHHEHHHHHCEHHEHHHIHIHEEIIIIIIHHHHHHIHHH?IHEHGIIHHFIHHIHIIIDDBB@
@HISEQ:969:HM2KJBCX2:2:1101:14759:62849 2:N:0:ACTATGCA
CAACTAGACTCGCCCAACTATCCCTATTAATCATTACGTCGATCCTAGAAACCAACAAAATAGAATCAAACGTCCTATTTCATTATTCCATGCTAATGTATTCAAGCGTAAGCCTGCTTTAAACACTCTAATTTTTTCAAAGTAACAGTCCTGATTCCCCACGACACCAAATTAATGACATCGCGGTTCTTCAGAAGGTAGGAACCGATAATGCCAGTGCGTACCGAAGCACGACCAACAATTTGATCCCGAAATTCAACTACGAGCTTTTTAACTGCAACAACTTTAATATACGCTATTGGAGCTGGAATTACCGCGGCTGCTGGCACCAGACTTGCCCTCCAA
+
DDDADHHIIHICFDHIICHHHIGHHHIHHI1<CGEHH<1FCH@CHFHCHHEE?HH=GHEHHIH?GHHIHH?CCG0CG<DFHHFHG<G1@EECE<FHGHF?EE?DIHIIHHHH?@GCIHHIHHIIH@ECBHEHEEHIHHHEIHHHHIHIHHHGFHGIIGHEGHGIGIHEFFCDGHGIHHHEEHHHCHHCHGHCIHIGHIIHHGIIIIHHEH=FHEIGHHDFIHHHD:CH<HIIIHHHHHHHHFC<DFHHGHHIIIIHIIHHHHHFHEGHIHHHHEHEIHHHHHEIHIHGIIHHEDCHFHHHEHFHHFEEHIIIHIHIIIIHGCHGIHFIIIHEHHHIIIHHD@@D0
@HISEQ:969:HM2KJBCX2:2:1101:11269:63101 2:N:0:ACTATGCA
CAACTAGACTCGCCCAACTATCCCTATTAATCATTACGGTGGTCCTAGCCCAACAAAATAGAACCAACGTCCTATTCTATTATTCCATGCTAATCTATTCAAGCAAAAGCCCGCTTTAAACACTCTAATTTTTTCAAGGTAATGGTCCTGGTTCCCCGACACACCCAATAAAGGGCATACCGGCTCACCAGAAGGATAGACCCGACAGCAGAACAGTACTCGCCAGAGACGGACCGTCCGGTCAGGCCTAAAATTCAACTACGAGCTTTTTAACTGCAACAACTTTAATATACGCTATTGGAGCTGGAATTACCGCGGCTGCTGGCACCAGACTTGCCCTCC
+
DCDDDIIIHIGIHIHIIIIIIIIIIIIIIHHIHFEHIHIIIIHIIIIIHIIHHIIGHIIIIIHIHGIHIIHHIIHHIIIIIIIHIIIC1CFCHHIHIHHIHFHHIIIHHGHHIHIHHHIIIIIIHIHHIHIHHHIHIIIIGIHHFGHIIIHHHHHHIIIIIIIIIIHIIHIIIIIIIHIIIIIIIIIHIIIIIIIIIIIHIIIIIHIIIHHHFFIIIHHHIIGHIIIIIIIIIGIIIHIHDIIIIIHHIIIIIIIIIIIIHHIHIIIIIIIIIIIIIIIIIHIIIIIHIIHEHHIHHFFIIIIIIIIIIIIIIIIIIIHIIIIIIIIIIIIIIIIIIDDDDD
@HISEQ:969:HM2KJBCX2:2:1101:5753:64001 2:N:0:ACTATGCA
CAACTAGACTCGCCCAACTATCCCTATTAATCATTACGGTGGTCCTAGAAACCAACAAAATAGAACCATGCCGTCCTATTTTATTATTCCATGCTAATGTATTCAAGCAAAAATGCCTGCTTTAAACACTCTAATTTTTTCAAAGTAAAGGTCCTGGTTCCCCGCGGCATCCAATTAAGGACATCGCGGTTCTCCAGAAGGTGAGAAATTGACTGCACCAGTTCATACCCCGTGAGGCACGACCGATGCGCCAATCCCGAAATTCAACTACGAGCTTTTTAACTGCAACAACTTTAATATACGCTATTGGAGCTGGAATTACCGCGGCTGCTGGCACCAGACTTGCCCTCCAA
+
DDDDDIIIIIIIIIIIIIIIIIIIIIIIIIIIIIIIIIIIIIIIHIIIIIIIIIIIIHIIIIHIHIIIICHIGHIIIIIFHHIIIGIIIIGIIIIIIIIIIHHIIIIIIIIIIIHHEIIIIIIIIIIIIIIIIHIIIHIIIIIIIIIIIIIIIIIIIHIIIIIIIIIIIIIIIIIIIIIIIIIIIIIIIIIIIHIIIIIIIIIIIIIIIIIIIIIIIIIIIIIIIIIIIIIIIHIIIIIIIIIIIIIIIIHHHIIIIIIIIIIIIHIIIIIIIIIIIIIIHIIIIIIIIIIIIIIIIIIIHIIIIIIIIIIIIIIIIIIIIIIIIIIIIIIIIIIIIIIIIIIIIIIIDDDDD
@HISEQ:969:HM2KJBCX2:2:1101:4289:65077 2:N:0:ACTATGCA
CAACTAGACTCGCCCAACTATCCCTATTAATCATTACGGTGGTCCTAGAAACCAACAAAATAGAACCATGCCGTCCTATTTTATTATTCCATGCTAATGTATTCAAGCAAAAATGCCTGCTTTAAACACTCTAATTTTTTCAAAGTAAAGGTCCTGGTTCCCCGCGGCATCCAATTAAGGACATCGCGGTTCTCCAGAAGGTGAGAAATTGACTGCACCAGTTCATACCCCGTGAGGCACGACCGATGCGCCAATCCCGAAATTCAACTACGAGCTTTTTAACTGCAACAACTTTAATATACGCTATTGGAGCTGGAATTACCGCGGCTGCTGGCACCAGACTTGCCCTCCAA
+
DDDDDIHIIIIIIIIHIIIIIIIHIIIIIIIIIIHIIHIIIIIGHIHGHHHHGHIIHIIHIG?FHHHHFHHHHHHHHHHHIHHIICHFHIHEHIIHHIIIIGHIHHHHHIIIIIGIHIICHFHHIHHHHE?HHIIIIIIIHHIHHGHIIIIIIIIHHHHIHHIIIIIIHIIHIIIIIIIHHHHIGIIHHHGIIIIIIIIIIIIIIIHIIIIIIIIIIHIIIIIHIIIIIIHIIIIIIIGIIIIIIHIIIIHFIGIIIIIIIIIHIIIIHHIIIGIIIIIIIIIHIIIIIIHHHIIIHIIIIIIIIIIIIIIGIIIIIIIIIIIIIIIIIHIIIIIIIIIIIIIIIIHHDDDDD
@HISEQ:969:HM2KJBCX2:2:1101:12141:64792 2:N:0:ACTATGCA
CAACTAGACTCGCCCAACTATCCCTATTAATCATTACCTCAATGCTCTACAAAACCAACAAAATAGAACCGAGGTCCTATTCTATTATTCCATGCAACATTATTCAGGCGTAAAGCCTGCTTTAAGCACTCTAATTTTCTCAAAGTAAACGTACCGGCTACCGAAAACACCCAATAAAGGGCATAAACGGCCAACCGATTGATTAGGACTAGACAAGCAGTAACAGCAATTAAGCGTACCACATGCTAGTACCCGAGATCCAACTACGAGCTTTTTAACTGCAACAACTTTAATATACGCTATTGGAGCTGGAATTACCGCGGCTGCTGGCACCAGACTTGCCCTCCAA
+
DADAAHHIHHHHCHHHHIIIIIIHIIIIIIIIIHIIGHHIHHHHHHHHIIIIIFIGFHIHHHHHIHGIIIHICCECHHIGHIIIGIHHGHI?FHHHIGHHHHGHGG>C=FGIHGHIHHGHIHHHIEEG@CGHIIHHIIIHHFHHHHHIIDHHIHH@GEDHHHFHHHHGIIHEGD@E?HHFGIIIIIHHIHGHIIIIIIHIIIIHIIIIHGHHHHHEIIIIIIIIIIGHHHIIIHHHIHHHHHIIHE)GIIIHGIIHGIHEIIIIHIIIIIHIHIIIIIGIHHEIIIIHIIHIHIIIIHHIIIIIIIIIIIHIHHHHHHIIHIIIIIIIIIIIIIIIIIIHIIIIDDDDD
@HISEQ:969:HM2KJBCX2:2:1101:1284:64760 2:N:0:ACTATGCA
CAACTAGACTCGCCCAACTATCCCTATTAATCATTACGGTGATCCTAGAAACCAACAAAATAGAACCATGCCGTCCTATTCTATTATTCCATGCTAATGTATTCGAGCAAAAATGCCTGCTTTAAACACTCTAATTTTTTCAAGGTAAAGGTCCTGGATCCGCAAGACACCCAATAAAGGACATCAAGTTTCTCCAGAAGGTGAGAAATCAACAGTAACAGTTCATACCCCTTAACGCATGACCGTCACGTCAATCCCGAAATTCAACTACGAGCTTTTTAACTGCAACAACTTTAATATACGCTATTGGAGCTGGAATTACCGCGGCTGCTGGCACCAGACTTGCCCTCCAA
+
DCDDDIIHHIICH?GH1GHHIHIIIIEHHHHHI?HHHIHHHHHHCHHCHEEHIIIIGHGHIIIIGEHHEH?GEHIHFHHHEHI1GHHHHHHCHHCGGHEGHGFCHFEEDHECHHHIIHHFGGGFEFIHEHHGGEHHCIHF@CGGHHF<IGIIIIHIIHHHHHEIIIHGEGHHIGIIIIHHDCHIHHECGHHCEGIHHCIIIH<HHIIIHHCIIIGHHIIIHHHGIIHHHHHCIHIIIIIFHHDHHGHIGHG1GHHCC1HCHHIIHFHEIHHIIHHHIHHHIIIIIIIIIHHHIIIIIIIIHIIIIIIIIIIHIIIHHIIIHHHHIIIIIIHIIIIIIIHIHIIIIIIIDDDDD
@HISEQ:969:HM2KJBCX2:2:1101:14632:65828 2:N:0:ACTATGCA
CAACTAGACTCGCCCAACTATCCCTATTAATCATTACGGTGGTCCTAGAAACCAACAAAATAGAACCATGCCGTCCTATTTTATTATTCCATGCTAATGTATTCAAGCAAAAATGCCTGCTTTAAACACTCTAATTTTTTCAAAGTAAAGGTCCTGGTTCCCCGCGGCATCCAATTAAGGACATCGCGGTTCTCCAGAAGGTGAGAAATTGACTGCACCAGTTCATACCCCGTGAGGCACGACCGATGCGCCAATCCCGAAATTCAACTACGAGCTTTTTAACTGCAACAACTTTAATATACGCTATTGGAGCTGGAATTACCGCGGCTGCTGGCACCAGACATGCCCTCCAA
+
CDADDIIIIIIIIEHIIHIIIIGIIIIIIIIIIIIIII=HHGIIIIIIGHHHIIIIHIIHIIHIIIGHHGCCHHICHIIIIIGIICHHHHIIEHIIIHHIHFHHHIHHIHFHHHEHIIIHIIHIIIIHIIGIIIHIHHIIHHHHHIIIHIIHIIIIIIHHHIIIIIHFIIIIIHIIHIIIIIIIIIIIIIHHHCIIIIIIIIHIIIIIHIIIIIIIIIIIIGIIHHIHIIIIIIIIIHIIIIIIIIIIIIHFHIIIIIIIIIIIIIIIIIIIIIIIIIIIIIIIIIIHHIIIIIIIIIIIIIIIIIIHIIIIIIIIIIIIIIIIIIIIIIIIHIIIIIHIIIIIIIIIDDDDD
@HISEQ:969:HM2KJBCX2:2:1101:3750:65026 2:N:0:ACTATGCA
CAACTAGACTCGCCCAACTATCCCTATTAATCATTACGGTGGTCCTAGAAACCAACAAAATAGAACCATGCCGTCCTATTTTATTATTCCATGCTAATGTATTCAAGCAAAAATGCCTGCTTTAAACACTCTAATTTTTTCAAAGTAAAGGTCCTGGTTCCCCGCGGCATCCAATTAAGGACATCGCGGTTCTCCAGAAGGTGAGAAATTGACTGCACCAGTTCATACCCCGTGAGGCACGACCGATGCGCCAATCCCGAAATTCAACTACGAGCTTTTTAACTGCAACAACTTTAATATACGCTATTGGAGCTGGAATTACCGCGGCTGCTGGCACCAGAC
+
DDDDDIIIHIIIIIIHIIIIIIIIIIIIIIIHIIIIIIIIIIIHIIGHIIIHHGIIIIIIIIHHEHHIIHHIIIIIIHHIIHHHIIIIIIIIHIIIHIIIIHHHHIIIIIIIHIIIIIIIIIIGHHHIHIIIIIIIIIIIIIIHIHHHHIIIHIHHHHIIIIIIIIIHIIHIIIIIGHHIIIIIIIIIHHHIIHIIIGIIIIIIIIIIIHIIIIGIHIIIIIIHIIIIIHHI?IIIHHHHGIIIIIGIIIIIIIIIIIIIIIIIIIIHHDHIHIIGIIIIIIIIIIIIIHHHIIIIIIIHHDGHIIIIIIIHIIIIIIIIIIIIIIIGIIIIIIIIICDDDD
@HISEQ:969:HM2KJBCX2:2:1101:17220:66224 2:N:0:ACTATGCA
CAACTAGACTCGCCCAACTATCCCTATTAATCATTACGGTGGTCCTAGAAACCAACAAAATAGAACCATGCCGTCCTATTTTATTATTCCATGCTAATGTATTCAAGCAAAAATGCCTGCTTTAAACACTCTAATTTTTTCAAAGTAAAGGTCCTGGTTCCCCGCGGCATCCAATTAAGGACATCGCGGTTCTCCAGAAGGTGAGAAATTGACTGCACCAGTTCATACCCCGTGAGGCACGACCGATGCGCCAATCCCGAAATTCAACTACGAGCTTTTTAACTGCAACAACTTTAATATACGCTATTGGAGCTGGAATTACCGCGGCTGCTGGCACCAGACTTGCCCTCCAA
+
DDDDDIIIIIIIIIIIIIIIIIIIIIIIIIIHIIIIIIIIIIIIIIIIIIIIIIIIIIIIICFHHIIIHHIHDHIHHHE@@GHHIIIIIGIIEEHIIHGEHDHHIIIIIIIIHHIHIIIIIIHIHIIIIIIIIHIIIIIIIIIHIIIIIIHIIIIIIIIIIIIIIIIIIIIIIIIIIHIIIIIIIIIIIHHIIIIIIIIIIIIIIIIIIIIIIIIIIIIIIIIIIIIIIIIIIIIIIIIIIIIIIIIIIIIHIIIIIIIIIIIIIIIIIIIIIIIIIIIIIIIIIIHIIIIIIIIIIIIIIIIIIIIIIIIIIIIIIIIIIIIIIIIIIIIIIIIIIIIIIIIIIIIIDDDDD
@HISEQ:969:HM2KJBCX2:2:1101:18365:66125 2:N:0:ACTATGCA
CAACTAGACTCGCCCAACTATCCCTATTAATCATTACGGTGGTCCTAGAAACCAACAAAATAGAACCATGCCGTCCTATTTTATTATTCCATGCTAATGTATTCAAGCAAAAATGCCTGCTTTAAACACTCTAATTTTTTCAAAGTAAAGGTCCTGGTTCCCCGCGGCATCCAATTAAGGACATCGCGGTTCTCCAGAAGGTGAGAAATTGACTGCACCAGTTCATACCCCGTGAGGCACGACCGATGCGCCAATCCCGAAATTCAACTACGAGCTTTTTAACTGCAACAACTTTAATATACGCTATTGGAGCTGGAATTACCGCGGCTGCTGGCACCAGACTTGCCCTCCAA
+
DDA@BHHHHIHEHCEE<GGHIHIHIIGIHIHHHHEGHHDHHDHIIIIHHIIFHHHHH?HHIIICC@GHIHHHDHHDHHIHHHHIGHIH1@HF?FCHCHHICDGHHHHHIHIIIIIIHHHHHFHHIHGHGIHFHEHFFHICHIIIIIIHHDEFHHHCIIHIIHFHDHHHHHGIIIHGEEFHHHHIHGHIIIHHHHHHHHIHEGHFHIHHHCHHHI;FHCHGCHHHGHEADIIHHHHHIIIIHHEFHHHHDHGDH<HGHGHFHHHHIHEIIHHIGIIHIIIIIIIIIHIIHFEFGCIIIIHHHHIHIIIIIIIHIIHIIIIHHIHIHIIIIIIIIIIIIIIIIIIIIGIIDABDA
@HISEQ:969:HM2KJBCX2:2:1101:19845:66477 2:N:0:ACTATGCA
CAACTAGACTCGCCCCAACTATCCCTATTAATCATTACGGTGGTCCTAGAAACCAACAAAATAGAACCATGCCGTCCTATTTTATTATTCCATGCTAATGTATTCAAGCAAAAATGCCTGCTTTAAACACTCTAATTTTTTCAAAGTAAAGGTCCTGGTTCCCCGCGGCATCCAATTAAGGACATCGCGGTTCTCCAGAAGGTGAGAAATTGACTGCACCAGTTCATACCCCGTGAGGCACGACCGATGCGCCAATCCCGAAATTCAACTACGAGCTTTTTAACTGCAACAACTTTAATATACGCTATTGGAGCTGGAATTACCGCGGCTGCTGGCACCAGACTTGCCCTCCAA
+
D@DD@HHH?G@@ECHHCHIHEGHHFIIGHGHIIECHHIIICCCCFHHEHHIHHHFHHIIIHHHHHHIHIIHH1CHH<C@HE@CEGHFECC11<FFHIEC@H<FHHHHCFEHHIHECEHEGHHGHGGHIIGGGHIIGIIHEHHIHIIHHHHIHHIHHEHEHHIIIIHHHEHHHHFDFCIHI<IIIHIIIGHGHFGFEIHHHHHHIIIHI;IHHHHHIIIIIHIHHIHHHHIIIIIIIHDHCH@HHEDEIIIHHGHDHCDEHHHECEIIIHFFC?EHIHHEEIIIIHIHEHHEEGG?IHIIIIIIIIIGIIIHHIIIHIIHHHHHHDIHIEIIIIIIHIIGHHHH?HGHIID@DDB
@HISEQ:969:HM2KJBCX2:2:1101:21286:66791 2:N:0:ACTATGCA
CAACTAGACTCGCCCAACTATCCCTATTAATCATTACATCGATCCTAGAAACCAACAAAATAGGGTCAAACGTCCTATTTCATTATTCCATGCTAATGTATTCAAGCGTGTGCCTGCTTTAAACACTCTAATTTTTTCAAAGTAACAGTCCTGATTCCCTATGACACCAAATTAATGACATCACAGTTCGTCAGAAGGTAGAAATCAATGATACCAGTTCATACCAGAGGCACGACCAATATATTGATCCCGAAATTCAACTACGAGCTTTTTAACTGCAACAACTTTAATATACGCTATTGGAGCTGGAATTACCGCGGCTGCTGGCACCAGACTTGCCCTCCAA
+
BDDAAHIIGHIHHHIGCHHHEHHHHHHIHE@EH1@CHHCEHHEC@@HECGHGHHHIIEEHFHHHEDECCFEHD1<0@D?FC11DD@@CHHFHCHEGEHHHHFECHCHHHDHEHHHHHGHFHHHIGIAGHHHHHIIHHGFGHHGHHIIIEH?CFGHFHHHHHHHHHHHGHHIIHHHGGHIHHHFHHG:HIH:HIIIIIIIIIIHHEIIIHHHHFIHHIIIIHGIIHFIHIIGIIHHIHHFHGFEHEFGGIGHHHEGIIIIHIIIHHEIIHHIHGEGHGIHIIIHEIGIIIIIHIIIHHHHIIHHFIIIIIHIIIIIIIHIIIIIIIIIIHIHGHHIIIIIIIDDDDD
@HISEQ:969:HM2KJBCX2:2:1101:8576:66870 2:N:0:ACTATGCA
CAACTAGACTCGCCCAACTATCCCTATTAATCATTACTTCAGTCCTAGAAACCAACAAAATAGAACCGAAGTCCTAAATTATTATTCCATGCTAATGTATTCAAGGCATAAGCCTGCTTTAAACACTCTAATTTTTTCAAAGTAATAGAGCTAGATCGCGACGACAACCCAGTGAAGGGCGCCGCCGTTTTCTAGCAGGATGGCAGACACGCGCCAGCACTCACACTCGTAACCGAGGCGGGCCAGGTGCGTCAAACCAGAAATCCAACTACGAGCTTTTTAACTGCAGCAACTTTAATATACGCTATTGGAGCTGGAATTACCGCGGCTGCTGGCACCAGACTTGCCCTCCAA
+
DDDDDIIIIIIIIIIIIIIIIIIIIIIIIIIIIIIIIIIIIIIIIIGIIIIIIIIIIHIIIIHIIIIIIHIIIIIIIIIIIIIHIIIIIHHHIIIIIIHIIDGHHIIHIIIHHIHIBHHHHHIHIIHIHHIIIIIIIIIIIIHIIIIIIIIIIIIHIIIIIIIIIIIIIGIIHIHHIIIIIIIIIIIIIIIIIIIIIIIIIIIIIIIIIIIIIIIIIIIIIIIIIIHIHIIIIIIIIIIIIIIIIIIIIIIHGIIIIIIIIIIIIIIIIIIIIIIIIIIIIIIIIIIIIIIIIIIIIIIIIIIIIIIIIIIIIIIIIIIIIIIIIIIIIIIIIIIIIIIIIIIHIIIIIDDDDD
@HISEQ:969:HM2KJBCX2:2:1101:2819:65852 2:N:0:ACTATGCA
CAACTAGACTCGCCCAACTATCCCTATTAATCATTACGTCAATCCTAGAAACCAACAAAATAGGATCAACGTCCTATTTCATTATTCCATGCTAATGTATTCAAGCGCGAGCCTGCTTTAAACACTCTAATTTTTTCAAAGTAACAGTCCTGATTCCCCACCACACCAAATTAATGACATGATGGTTCGTCAGAAGGTAGAAATCAGTAACACCAGTACGTACCGAAGGCACGACCAGCGTACTAATCCCGAAATTCAACTACGAGCTTTTTAACTGCAACAACTTTAATATACGCTATTGGAGCTGGAATTACCGCGGCTGCTGGCACCAGACTTGCCCTCCAA
+
DDDDDIIHIIGIIIIIHIIIIIIIIIIIHIIIIIIIIIIIIIIIIIIIIGIIHIIIHIIHIIIHHHIIIGIHHIIIIIIIIIIIHIHIIIIIIIHIHHIIIHIHIHHIIIIIIIIIIIHIIHHHHIIIIIIIIIIIIHHHIIIIIIIHHIIIHHHIIIIIIGIIIIIIIIIIIIIIIIIIIIIIIIIIIIIIIIIIIIIIIIIIIIIIIIIHHHHIIIIIIIIIIIIIIIIIIIIIIIIIHHHGIIIIIIIIHIHIIIIIHHHIIIIIIIIIHHIIHIIIIIIIIIIIIIIIIIIIIIIIIIIIIIIIIIIIIIIIIIIIIIIIIIIIIIIIIIIIIIIIDDDDD
@HISEQ:969:HM2KJBCX2:2:1101:8945:67478 2:N:0:ACTATGCA
CAACTAGACTCGCCCAACTATCCCTATTAATCATTACGGTGATCCTAGAAACCAACAAAATAGAACCATGCCGTCCTATTCTATTATTCCATGCTAATGTATTCGAGCAAAAATGCCTGCTTTAAACACTCTAATTTTTTCAAGGTAAAGGTCCTGGATCCGCAAGACACCCAATAAAGGACATCAAGTTTCTCCAGAAGGTGAGAAATCAACAGTAACAGTTCATACCCCTTAAGGCATGACCGTCACGTCAATCCCGAAATTCAACTACGAGCTTTTTAACTGCAACAACTTTAATATACGCTATTGGAGCTGGAATTACCGCGGCTGCTGGCACCAGACTGCCCTCCAA
+
DDDDDIIIIHIIIIIIIIIIIIIIIIIIIIIIIGIIIIIIIIIIIIHHIIIIIIIIIGIIHIGHHIIIIGHIIIIGHIIHIIIIIIIIIIIIHIIIIHGHIDIHHIIIIIIHIIIGIIIIHIIIIIIIIIIIIIIIIIIHIIIIIIIIIIHIIIIIIIIIIIIIIIIIIIHIIIIIIIIIIIIIIIIIIHHIIIIIIHIIIIIIIIIIIIIIIIIIIHIIIIIIIIHIIIIIIIIIIIHIIIIIIIIIIHGIIIIIIIIIIIHIIIIIIHIIIIIIIIIIIIIIIIIIIIIIIIIIIIIIIIIIIIIIIIIIIIIIIIIIIIIIIIIIIIIIIIIIIIIIIIIIIIIDDDDD
@HISEQ:969:HM2KJBCX2:2:1101:9844:67670 2:N:0:ACTATGCA
CAACTAGACTCGCCCAACTATCCCTATTAATCATTACGGTGATCCTAGAAACCAACAAAATAGAACCATGCCGTCCTATTCTATTATTCCATGCTAATGTATTCGAGCAAAAATGCCTGCTTTAAACACTCTAATTTTTTCAAGGTAAAGGTCCTGGATCCGCAAGACACCCAATAAAGGACATCAAGTTTCTCCAGAAGGTGAGAAATCAACAGTAACAGTTCATACCCCTTAAGGCATGACCATCACGTCAATCCCGAAATTCAACTACGAGCTTTTTAACTGCAACAACTTTAATATACGCTATTGGAGCTGGAATTACCGCGGCTGCTGGCACCAGACTTGCCCTCCAA
+
DDB@DEHCHEHEEIHIIIIIHHEHFEHHIFEGHGHIIIHIIIHIHIHHHHHIE?GEHIEHGHCFHEHHH<<?EHHDEHCCGHHEGHIGHEHHEE<GCHIGGD<CIIIIHHIHHHCEHFGHHHIIIIIHHEGHHIIHHEEHHIHIIHHHHA1EFEIIHHHHIIHHHHIHIHGCIHHHHHHHIHHHGHHGG/H?HHHGH@IIIGIIIHHHHEHHHIHHIIHHECH@HGDCEEHIEIIIIIIIHIHFHH;GCGDD1HHC?@EIIHHIIIIHC<EG@HHIHIIIIHHIIIIHGGEGCEHEEHIHEHHHHIHIIHHIIIHHEIIHHIHIGIIHIIIIHHIIHHIHHEHHIHIHCCDDB
@HISEQ:969:HM2KJBCX2:2:1101:14151:67744 2:N:0:ACTATGCA
CAACTAGACTCGCCCAACTATCCCTATTAATCATTACTCAGGTCCCACAGAGGGTTGCCCCTCCTTAAAACCAACGAAACAGGACCCAGAGTCCTATTCCATCATTCCATGCTAGACTATTCAAGTAAAAAAAATCTTGCTTTGAACACTCTAATTTGCTCAAGGTAAAAGGTACGAGAGTTTTGTAACCATGAAAACCCTTAGTTAAAAGAGCCCTCATGATCCTCCCGCACAAATTTTAATAAATAAAATGGGAAGAGGCTGCCTTCCGATACCTTGCGGCACCGGCGACCGACCCCTCACCCACAAAGTCCAACTACGAGCTTTTTAACTGCAACAACTTTAATATACGCTATTAGAGCTGGAATTACCGCGGCTGCTGGCACCAGACTTGCCCTCCAA
+
DDDDDIHIIHIIIGHIIIIIIIIIIIIIIIIIIIIIIIIIIIHHHHIHIIIHIGIIGIHIGHIIIIIIIIICHIIGHHIIIFGHHEHIHHIHHIIIHIHIIFHIIHIIIIHEHIHHIIIIIIHHHEHIHIHIGHHHHHHHHHFHFHEHHHHIIIIHIIIIHIHIHHIIIHHIHIIIIIIIHFHHIHIIIGIIIIIIHGHFIIIIIIIHHHIIIIIIIIHIIHIIIIIIHIIIIIIIIIIIIIIIIIIHGHHIIIIHIIIIIIIIIIIHIHIIHIIIIIIIIIIIIIIIIIHIIHHIIIIHDHIIIIHIIHIIIIIIIIIIIGIIIIIIIIIHIIIIIIIIIIIIIIIHHDIIHIIIIIIIIIIIIIIIIIIIIIIIIIIIIIIIIIIIIIIIIIIIIDDDDD
@HISEQ:969:HM2KJBCX2:2:1101:11522:67754 2:N:0:ACTATGCA
CAACTAGACTCGCCCAACTATCCCTATTAATCATTACGTCAATCCTAGAAACCAACAAAATAGGATCAAACGTCCTATTTCATTATTCCATGCTAATGTATTCAAGCGTTAGCCTGCTTTAAACACTCTAATTTTTTCAAAGTAACAGTCCTGTTTCCCTGCAACACCAAATTAATGACATTACAGTTCTTCAAGAAGGAGGAACCAGTAAAGCCAGTACATACCAGAGGCACGACCAACTTACTAATCCCGAAATTCAACTACGAGCTTTTTAACTGCAACAACTTTAATATACGCTATTGGAGCTGGAATTACCGCGGCTGCTGGCACCAGACTTGCCCTCCAA
+
@@<@<F1<F11D?DH@@C1<G?GCGHEHIC<DC@1C<1<<00<<1<G@11FHEF<<EFEHH1GEC@C@1C<C1DD<1C1<<<<<<<1<D?G<<<C@C@CGC11<CHGDGFAC@1CC@FA<B6$B<<?FADAFEHGBA61HFEEEGA@@F11CCF7E<0FHD<<GEFC@FDCC@HEHCECGHHHHIIGE@HHCGCEGHHFEHD<FCEECCFFCC</CG@GD1<<ECCC@CEGCCHHCCIH@@@AGFDCCADEHFC1C1GC<1D<0HHFCHEHGFEHEHG@@CC1CF<CCFCCIIIHHGF<?FFCC@?HGDEEHHHGHIHHHCHECHEHHHEHECHEEFHCCH@B@@B
@HISEQ:969:HM2KJBCX2:2:1101:16910:67371 2:N:0:ACTATGCA
CAACTAGACTCGCCCAACTATCCCTATTAATCATTACGGTGATCCTAGAAACCAACAAAATAGAATCATGCCGTCCTATTTTATTATTCCATGCTAATGTATTCAAGCAAAATGCCTGCTTTAAACACTCTAATTTTTTCAAAGTAAAGGTCCTGGTTCCCCGCGACACCCAATTAAGGGCATTGCGGTTCTCCAGAAGGTGAGAAATTGACTACACCAGTTCATACCCCTTAAGGCACGACCGATGTGTCAATCCCGAAATTCAACTACGAGCTTTTTAACTGCAACAACTTTAATATACGCTATTGGAGCTGGAATTACCGCGGCTGCTGGCACCAGACTTGCCCTCCAA
+
DDDDCIHGIHHIIDCHIHIIIIIIHHIEHHHHHEHHIIHHEEHHIHIHHIGHHI?GHHIIGHG@HHGEHEFHGHHIIIGE?CCGHFGFH@GCGCGEEHCFEGHGIHHEHHGHHHFHHIGIHG@G?EHIHHHHHHG?HHHHHHEHGHHHG@EIIHEIIIIHHHHGGCIHEHHIHHFHHEHCIIHFHIIH>HIHHIIIIIIIIHIGIIHHIHIHHHHFIGHHHHCEIIIIIIGIIIIHFFHHIIIIIIHHHHDHIIIIGIIHIIHIFIHEEIHHIIIIIIIIHHHIIHHFHFECGIHHHHIIIIIIIIHHIHIIIIIIIIIIIIIIIIIHIIIIIIHIHHEIHEIIIIH@DDD@
@HISEQ:969:HM2KJBCX2:2:1101:17209:67381 2:N:0:ACTATGCA
CAACTAGACTCGCCCAACTATCCCTATTAATCATTACGTCAATCCTAGAAACCAACAAAATAGGATCGAACGTCCTATTTCATTATTCCATGCTAATGTATTCAAGCGTTAGCCTGCTTTAAACACTCTAATTTTTTCAAAGTAACAGTCCTGTTTCCCTGCAACACCAAATTAATGACATTACAGTTCTTCAGAAAGGAGGAATCAGCGAAGCCAGTACATACCAGTGGCACGACCAACCTGCTGACCCCGAAATTCAACTACGAGCTTTTTAACTGCAACAACTTTAATATACGCTATTGGAGCTGGAATTACCGCGGCTGCTGGCACCAGACTTGCCCTCCAA
+
DDDDDIIIIIIIIIIIIIIIIIIIIIIIIIIIIIIHIHHIIIIIIIIIIIIIIIIIIIIHIIHIIIIIHIIIIIIIIIIIIIHIIIIIIIIIIIIIIIIIIHIIIIIIIIIHIIIHIIIIIIIIIIIIHIIIIIIIIIIIIIIIIIIIIIIIIIIIIHIIIIIIIIIIIIHHHIIIIIIIIIIIIIIIIIIIIIIIIIIIIIIIIIIIIIIIIIIIIIIIIIIHIIIIIIIIIIIIIIIIIIIHHIIIIIIIIIIIIIIIIIIIIIIIIIIIIIIIIIIIIIIIIIIIIIIIIIIIIIIIIIIIIIIIIIIIIIIIIIIIIIIIIIIIIIIIIIIIIIIIIDDDDD
@HISEQ:969:HM2KJBCX2:2:1101:17279:68047 2:N:0:ACTATGCA
CAACTAGACTCGCCCAACTATCCCTATTAATCATTACCTCAATGCTCTACAAAACCAACAAAATAAAACCGAGGTCCTATTCTATTATTCCATGCAACATTATTCAGGCGTAAGGCCTGCTTTAAGCACTCTAATTTTCTCAAAGTAAACGTACCGGCTACCGTAAACACCCAATAAAGGACATAAACGGCCAACCGGTTGATTAGGGCCAGACAAGCAGTAACAGCAGTTAAGCGTACCGCTAACTGGCACCCGAGATCCAACTACGAGCTTTTTAACTGCAACAACTTTAATATACGCTATTGGAGCTGGAATTACCGCGGCTGCTGGCACCAGACTTGCCCTCCAA
+
DDDCDIIIIIIIIIIIHIIIIIIIIIHIIIIIIHHIIIIIIIIIIIIIIIIIIIIIIIIGHIGIHIIIIIIIIIIIHIIIIIIIIIIIIIIIIIIIIIIIIHHHIIIIHIIIIIIIIIIIIIIIIIIIIIIIIIIIIIIIIIHIIIIIIIIIIIIIIIIIIIIHIIIIIIIIIIIIIIIIIIIIIHIIIIIIIIIIIIIIIIIIIIIIIIIIIIIIIIIIIIIIIIIIIIIIIIIIIIIIIIIIIIIHIIIIIIIIIIIIIIIIIIIIIIIIIIIIIIIIIIIIIIIIIIIIIIIIIIIIIIIIIIIIIIIIIIIIIIIIIIIIIIIIIIIIIIIIIIIIIIIIDDDDD
@HISEQ:969:HM2KJBCX2:2:1101:17980:68147 2:N:0:ACTATGCA
CAACTAGACTCGCCCAACTATCCCTTTAATCATTACGGTGGTCCTAGAAACCAACAAAATAGAACCATGCCGTCCTATTTTATTATTCCATGCTAATGTATTCAAGCAAAAATGCCTGCTTTAAACACTCTAATTTTTTCAAAGTAAAGGTCCTGGTTCCCCGCGGCATCCAATTAAGGACATCGCGGTTCTCCAGAAGGTGAGAAATTGACTGCACCAGTTCATACCCCGTGAGGCACGACCGATGCGCCAATCCCGAAATTCAACTACGAGCTTTTTAACTGCAACAACTTTAATATACGCTATTGGAGCTGGAATTACCGCGGCTGCTGGCACCAGACTTGCCCTCCAA
+
DDDDDIIIIHIIIIIIHIHIHIIIIIIIIIGIIHIIIIIIIIIIIIIIIIIIIIIHIIIHIHIIIIIIHIHIIIIIIIIIH@GHIIGEHIIIIIIIHHHHIGIHIIIIIIIIIIIIIIIIIIIIIHIIIIIHHHIIHIHIIIIIIIHHHHIIIIIIHIHIIIIIIIIIIIIIIIIIIIIIIIIIIIIIIIIIIIIIIIIIIIIIIIIHIIIIIIIIIIIIIIIIIIIIIIIIIIIIIIIIIIIIIIIIIHHHIIIIIIIIIIIIIIIIIIIIIIIIIIIIIIIIIIIIIIIIIIIIIIIIIIIIIIIIIIIIIIIIIIIIIIIIIIIIIIIIIIIIIIIIIIIIIIIDDDDD
@HISEQ:969:HM2KJBCX2:2:1101:14826:68638 2:N:0:ACTATGCA
CAACTAGACTCGCCCAACTATCCCTATTAATCATTACGGTGATCCTAGAAACCAACAAAATAGAATCATGCCGTCCTATTTTATTATTCCATGCTAATGTATTCAAGCAAAATGCCTGCTTTAAACACTCTAATTTTTTCAAAGTAAAGGTCCTGGTTCCCCGCGTCACCCAATTAAGGACAGCGCGGTTCTCCAGAAGGTGAGAAATTGACTACACCAGTTCATACCCCTTAAGGCACGACCGATGTGTCAATCCCGAAATTCAACTACGAGCTTTTTAACTGCAACAACTTTAATATACGCTATTGGAGCTGGAATTACCGCGGCTGCTGGCACCAGACTTGCCCTCCAA
+
BDDDDIIIHIIGIIIIIIIIIHIIHHGHIHIHIHIIIGIIIIIHIIHHHHIHIIIIIGEHICHHHIIIIIIHIIGDHIIGHIIIHHIIHCHHIHHHHEHIIIHHHIHHIIHHIGHHGHIIIHIIIGHFHFFHCHIIIGGHHGIHHHHIIIIHIHFEHHI%HHHHHHGEEHHIHEIIIIIIIIHHHIIIHHHHHHIHHHHEHHIIIHHIIHHHIHIHFHHCIIHHHHHHHEEHHHE=HIHDHHG?HHHHIHHHHHGIIHHIHIHIIIHHIHHCCHIHEHIHHHGHHHHHCGIGHIHHHHEEC<1CCF<1?HGEFG@EHE?HDDC/GEHGCHHCEHIIHIHHIHIHDHGDBADD
@HISEQ:969:HM2KJBCX2:2:1101:11311:69323 2:N:0:ACTATGCA
CAACTAGACTCGCCCAACTATCCCTATTAATCATTACGGTGGTCCTAGAAACCAACAAAATAGAACCATGCCGTCCTATTTTATTATTCCATGCTAATGTATTCAAGCAAAAATGCCTGCTTTAAACACTCTAATTTTTTCAAAGTAAAGGTCCTGGTTCCCCGCGGCATCCAATTAAGGACATCGCGGTTCTCCAGAAGGTGAGAAATTGACTGCACCAGTTCATACCCCGTGAGGCACGACCGATGCGCCAATCCCGAAATTCAACTACGAGCTTTTTAACTGCAACAACTTTAATATACGCTATTGGAGCTGGAATTACCGCGGCTGCTGGCACCAGACTTGCCCTCCAA
+
DDDDDIHIIIIIIIIIIIIIIIIIIIIHIIHIIIIIIIIIIIIIGHIIIGIHIIIIICHFIIHGIIIIIHIHHHIIIIIHIIHIIHIIHIIIIIIIIIIIIDFHIIIIIIIIIIIIIIIIIIIIIIIHIHIIIIIIIHIIIHHHIIIIIIIIIIIIHHHIIIIIHIIIIIIIIIIIIIIIIIIHIIIIIIIIHIIIIIIIIIIIIIIIIIIIIIIIIIIHIIIGIIIIIIIIIIIIIIIIIIIIIIIIIIHGIIIIIHHIIIIIIIIIIIHIIIHIIIIHHIIIIIIIIIIIIIIIIIIIIIIIIIHIIIIIIIIIIIIIIIIIIIIIIIIIIHIIIIIIIIIIIIIIDDDDD
@HISEQ:969:HM2KJBCX2:2:1101:17790:69458 2:N:0:ACTATGCA
CAACTAGACTCGCCCAACTATCCCTATTAATCATTACGGTGGTCCTAGAAACCAACAAAATAGAACCATGCCGTCCTATTTTATTATTCCATGCTAATGTATTCAAGCAAAAATGCCTGCTTTAAACACTCTAATTTTTTCAAAGTAAAGGTCCTGGTTCCCCGCGGCATCCAATTAAGGACATCGCGGTTCTCCAGAAGGTGAGAAATTGACTGCACCAGTTCATACCCCGTGAGGCACGACCGATGCGCCAATCCCGAAATTCAACTACGAGCTTTTTAACTGCAACAACTTTAATATACGCTATTGGAGCTGGAATTACCGCGGCTGCTGGCACCAGACTTGCCCTCCAA
+
DABDDH<GH1FECEEHHHGIHGIHCHIHHHIEHIIHIIHHHEGHHHHGHHHICCHIEHIGIEF?HC?CCF11CD<DEEGHHEIIIHIEG?@1<1<FGHEFEFHHHEGHHIGIIHHHHH?GGGCHEGFHHFEIHHHHGHIHHHIIIIIIHIGIIIIHHHIIHFHEHHEIIHHEEIHHHHHHIIHIHIIHHHHIHHIIIIIIIIHIIIIIIIHHGIHIIIHIIIIIHHDIIHHHIIIHIIIIIIHIIIIIIHHFHE<IIIHIIIHHHHHHIIIIIIIIHHFIIIIIIIIIIIIHGEIHIIIHIIIIIIIHHHIIHGIHIIHIIHIHIIIIIHHEEHIIIIIHIIIIIIIIDDDD@
@HISEQ:969:HM2KJBCX2:2:1101:18101:70021 2:N:0:ACTATGCA
CAACTAGACTCGCCCAACTATCCCTATTAATCATTACCTCGACTCCGAAAGCCAACGAAATAGAACCGAGATCCTATTCCATTATTCCATGCACAAGTGTTCAGGCTGTAGCGCCTGCTTTGAGCACTCCAATTTTTTCAAAGTAAACGTGCTGGCCACACATGGCACTCGATTAAGAGAACCATGCACGAACCAACAAAATCGTCCGGGCAAACAGTAGACACCGCAAGGTGCACCGCTCGCCCGAAACCGAGATCCAACTACGAGCTTTTTAACCGCAACAACGTTAATATACGCTATTGGAGCTGGAATTACCGCGGCTGCTGGCACCAGACTTGCCCTCCAA
+
DDDDDIIIIIIIIIIIIIIIIIIIIIIIIIIIIIIIHIIHIIIIIHIIIIIIIIIIIIIIHHIIIIIIIIIEHHHHIIIIFHIIIIIHIIIGGHIHIIIIIHIIIIIIIIHIIIIIIIIHHIIIHIIIIIIIIIIIIIIIIIIHIIIIIIIIIIIIIIIGHIIIIIIIIIIIIIIIIIHIIIIIIIIIIIIIIIIIIIIIHIIIIIIIIIIIIIIIIIIIIIIIIIIIIIIIIIIIIIIGIIIHEIIIIIIIIIIIIIIHHIIIIIIIIIIIIIIIIIIIIIIIIIIIIIIIIIIIHIIIIIIIIIIIIIIIIIIIIIIIIIIIIIIIIIIIIIIIIIIIIDDDDD
@HISEQ:969:HM2KJBCX2:2:1101:8566:70730 2:N:0:ACTATGCA
CAACTAGACTCGCCCAACTATCCCTATTAATCATTACGGTGGTCCTAGAAACCAACAAAATAGAACCACAACGTCCTATTCTATTATTCCATGCTAATCTATTCAAGCAATAGCCCGCTTTAAACACTCTAATTTTTTCAAGGTAATGGTCCTGGCTCCCCAACACACCCAATAAAGGACATGCTGGCTCACCAGAAGGAAGACCCGACAGCAGACAGTACTCGCCAAAGACGGACCGCCCGGCCAGGCCTAAAATTCAACTACGAGCTTTTTAACTGCAACAACTTTAATATACGCTATTGGAGCTGGAATTACCACGGCTGCTGGCACCAGACTTGCCCTCCAA
+
<<BDBCC@CE@EHIIIHIIIIIIIIIIIIIIIIIIIIID<@=GIIIIIIIIIIIIIIIIIIIIEHHIIGIFGH@G0C?HHIH@GEHIEHHEEG@EHHEGCHG@CHFCGEHEC<F1<@FEHHHHHHHHEEEFHIIIIICFHHHFBCGEHECGHHHEE<IHGA9B@EEHHEGHFIIHHIHAHEHHGEGHE?HHG@HHIIIIHFIIIHG?EIIHFCC<0@CC<<DHEHC@EEHGHDIIIHDDIHGIHDHEHIHEIIIIIIIIIIIIIIIIIIIIIIIIIIIIIIIIIIIIIIIIIIIIIIIIIIIIIIIIIIIIIIIHHHIIIIIIIIIIIIIIIIIIIIIIIIDDDDD
@HISEQ:969:HM2KJBCX2:2:1101:4365:70701 2:N:0:ACTATGCA
CAACTAGACTCGCCCAACTATCCCTATTAATCATTACGGTGGTCCTAGAAACCAACAAAATAGAACCATGCCGTCCTATTTTATTATTCCATGCTAATGTATTCAAGCAAAAATGCCTGCTTTAAACACTCTAATTTTTTCAAAGTAAAGGTCCTGGTTCCCCGCGGCATCCAATTAAGGACATCGCGGTTCTCCAGAAGGTGAGAAATTGACTGCACCAGTTCATACCCCGTGAGGCACGACCGATGCGCCAATCCCGAAATTCAACTACGAGCTTTTTAACTGCAACAACTTTAATATACGCTATTGGAGCTGGAATTACCGCGGCTGCTGGCACCAGACTTGCCCTCCAA
+
DBDDDFHHHIH?HDHCHIIIIICFHHHIIHHH?C@GHHHIEEHIIIIHHHHHIHIIGICHIIIIHH@HHHHHD@HHHHHHHIIIIIEHHHEHICHCCFGHHCHHHHCHIIIIHHHIHHIIIIECGFHHGIIHIIIHIIIHHGHGGHIHFGIIHFEGHHHEHGIIIIHIIIHIIIIIIIIHHHGHHGHIHIIIHIIGIHGHIIIIIIFIIIIIIIIHHIIIIIIIIIIIIHIHIIIIIHHIIIIIIIHHFFEHHCDCH@IGIIIHHHIHDHHHFHIIHHHHIIIIIIIHHFEIIHIGIIIFIIHHIIIHIHHIIIIIIHHHIIIIIIIIIIIIIIIIIIHHIIHHIHHGDDDDD
@HISEQ:969:HM2KJBCX2:2:1101:13822:71986 2:N:0:ACTATGCA
CAACTAGACTCGCCCAACTATCCCTATTAATCATTACGTCAATCCTAGAAACCAACAAAATAGGATCAACGTCCTATTTCATTATTCCATGCTAATGTATTCAAGCGCGAGCCTGCTTTAAACACTCTAATTTTTTCAAAGTAACAGTCCTGATTCCCCACCACACCAAATTAATGACATGATGGTTCGTCAGAAGGTAGAAATCAGTAACACCAGTACGTACCGAAGGCACGACCAGCGTACTAATCCCGAAATTCAACTACGAGCTTTTTAACTGCAACAACTTTAATATACGCTATTGGAGCTGGAATTACCGCGGCTGCTGGCACCAGACTTGCCCTCCAA
+
DDDDDIEHIHHHHIHIIIHIHHIIIIIIIIIIIIIIIIIIIIIIHHIIIIII@HHHEHIHIIIIIIIIIIH1<EHHHIHIHHHIHHHCHHI@@HHIIIIIHEHIIIHIHIHHHFHC@FHHHHIHHHHIIHIIIIIHHHHHIIIIIHHHIG/HIIHIHFHHIIHIIHHIIIIIIIIIHIIIIIHIIIIIHHIIHGCHIIGHHHHHIIHIIIHFIIIIIIIIHIIHHIII=HHHGIHIHGIIIHHHIIIIIIIIIIIHHIIHIHIIIIIIIIIHIIIIIIIIIIHIIIIHHIHHIIHIIIIIIIIIIIIIIIIIIIIIIIIIIIIIIIIIIIIIIIIIIIIIDDDDD
@HISEQ:969:HM2KJBCX2:2:1101:9593:71738 2:N:0:ACTATGCA
CAACTAGACTCGCCCAACTATCCCTATTAATCATTACGGTGATCCTAGAAACCAACGAAATAGAACCAAGCCGTCCTATTTCATTATTCCATGCTAATATATTCAGACGTTAGCCTGCTTTAAACACTCTAATTTTTTCAAAGTAATAGTCCTGATTTCCAATCACACCAAATAAATGGCATGAAAGTTCCTCAGAAGGTAGAGATTTATCTCACCAGTACAGACAATTAAGCCTGACCAATGGGTAAACCCCGAAGTTCAACTACGAGCTTTTTAACTGCAACAACTTTAATATACGCTATTGGAGCTGGAATTACCGCGGCTGCTGGCACCAGACTTGCCCTCC
+
DDDDDIIIIIIIIIIIHIIIIIIIIIIIIIIIIIIIIIIIIIIIIIIIIIIIIIIIIIIIIIHIIIIIIIIIIIIHIIIIIIIIIIIIIIIIIIIIIIIIIIIHIIHIIIIIIIIIIIIIIIIHHHIIIIIIIIIIIIGIIIIIIIIIIIHIIIIIIIIIIIIIIIIHIIIIIIIIIIIIIIIIIIIIIIIIIIIIIIIHIIIIIIIIIIIIIIIIIIIIIIIIIIIIIIIIIIIHIIIIIIIHHIIIIIIIIIIIIIIIIIIIHIIIIIIIIIIIIIIIIIIIIIIIIIIIIIIIIIIIIIIIIIIIIIIIIIIIIIIIIIIIIIIIIIIIIIIIIIIIIDDDDD
@HISEQ:969:HM2KJBCX2:2:1101:15810:72462 2:N:0:ACTATGCA
CAACTAGACTCGCCCAACTATCCCTATTAATCATTACGGTGGTCCTAGAAACCAACAAAATAGAACCATGCCGTCCTATTTTATTATTCCATGCTAATGTATTCAAGCAAAAATGCCTGCTTTAAACACTCTAATTTTTTCAAAGTAAAGGTCCTGGTTCCCCGCGGCATCCAATTAAGGACATCGCGGTTCTCCAGAAGGTGAGAAATTGACTGCACCAGTTCATACCCCGTGAGGCACGACCGATGCGCCAATCCCGAAATTCAACTACGAGCTTTTTAACTGCAACAACTTTAATATACGCTATTGGAGCTGGAATTACCGCGGCTGCTGGCACCAGACTTGCCCTCCAA
+
DCDDDIFFIHIIIIIIHHHIIIIIIIIIIIFHIHIHIEHHIHHHHHHIIIIIIIHIGIIEHIEGHIIIIHI@HHDHHIHGHIIIIIIIIIIIFHIIIIHEHHIHIIIIIIIIIIIIIIHIIIHHHIIIIIIIHIIIIHIIHHHHHHHIIIIIIHHIHHHHHIIIIIIIIIIIIIIIIIIIIIIIIIIIIIIIIHIIIIIIIIGIIIIHIIIIIIIIIIIIIIIIIIIIIIIIIIIIIIIIIIHHIIIIIIIHIIIIIIIIIIIIIIIIIIIIIIIIIIIIIIIIIIIIIIHIIIIIIIIIHIIIIIIIIIIIIIIIIIIIIIIIIIIIIIIIIIIIIIIIIIIIIIIIDDDDD
@HISEQ:969:HM2KJBCX2:2:1101:12306:72566 2:N:0:ACTATTCA
CAACTAGACTCGCCCAACTATCCCTATTAATCATTACATCGATCCTAGAAACCAACAAAATAGAATCGGATGTCCTATTTCATTATTCCATGCTAATGTATTCAAGCGTGAGCCTGCTTTAAACACTCTAATTTTTTCAAGGTAACAGTCCTAATTCCCCGTGACACCAAATTAATGGCATTACGGTTCTTTAGAAGGTGAGAAATCAATAATATCAGTACATACCAACGGCATGACCGATACATTGATCCCGAAATTCAACTACGAGCTTTTTAACTGCAACAACTTTAATATACGCTATTGGAGCTGGAATTACCGCGGCTGCTGGCACCAGACTTGCCCTCCAA
+
DADDDHIGIIIHIIHIIHIIIHHHHIIIIIIIIIHIIIHIIIGIEHHHIIIHIIIGIHIIIIHIIIIIIIIHHHIIIIIIHEHHIIHFFHFEGHHIIHCHHEHHHHIHHIHIIGHHHHIIIHHHHIFCG@HI;I<ICHHHEHHIHIIEHHIIIIIIICHIHHHIHIHHHHICHIIHF<DHHIIEHIHHEHIIIIGHHEFHHEGFHICGHEGHHIICHFEFCHFHCEHCCEG>DE@<CDFHHGHGGCFD?//H?G@@HHEG<1C/HGIIHHFG@C11HCCCF?HEIHHG@CG?H=GHGFF??GHHCC?C<<<G?IHF?HDHIGHIIHGEIIHHF1DC<1ECC1<<0D<
@HISEQ:969:HM2KJBCX2:2:1101:15403:73066 2:N:0:ACTATGCA
CAACTAGACTCGCCCAACTATCCCTATTAATCATTACGTCAATCCTAGAAACCAACAAAATAGGATCGAACGTCCTATTTCATTATTCCATGCTAATGTATTCAAGCGTTAGCCTGCTTTAAACACTCTAATTTTTTCAAAGTAACAGTCCTGTTTCCCTGCAACACCAAATTAATGGCATTACAGTTCTTCAGAAAGGAGGAATCAGCGAAGCCAGTGCATACCAGTGGCACGACCAACCTGCTGACCCCGAAATTCAACTACGAGCTTTTTAACTGCAACAACTTTAATATACGCTATTGGAGCTGGAATTACCGCGGCTGCTGGCACCAGACTTGCCCTCCAA
+
DDDDDIIIIIIIIIIIIIIIIIIIIIIIIIIIIIIIIIIIIIIIIIIIIIIIHIIIIIIIIIIIIIIIIIIIIIIIIIIIIIIIIIIIIIIIIIIIIIIIIIIIIIIIIIIIIIIIIIIIIIIIIIIIIIIIIIIIIIIIIIIIIIIIIIIHIIIIIIIIIIIIIIIIIIIIIIHIIIIIIIIIIIIIIIHIIIIIIIIIIIIIIIIIIIIIIIIIIIIIIIIIIIIIIIIIIIIIIIIIIIIHGIIIIIIIIIIIIIIIIIIIIIIIIIIIIIIIIIIIIIIIIIIIIIIIIIIIIIIIIIIIIIIIIIIIIIIIIIIIIIIIIIIIIIIIIIIIIIIIIDDDDD
@HISEQ:969:HM2KJBCX2:2:1101:18057:72991 2:N:0:ACTATGCA
CAACTAGACTCGCCCAACTATCCCTATTAATCATTACTCCAGTTGCTAAAAAACCAACAAAATAGAACCGAAGTCCTACGGTGTTATCCCATGCTAATAGTATTCACGGCGTAAGCCTGCTTTGAACACTCTAATTTTTTCAAAGTAAAGGTGATCAAGAGTCGGATGATCTCCAACCAACCCAGAGTAAACCAGGTGAGCTGAAGGTCCGCAAATGACCACAGAAGCTGACACGCTCTTCAACACTATCATCCCATAAGAGACGTAGGCCAAGGAGCGTAATGTCAGGAAATCCAACTACGAGCTTTTTAACTGCAACAACTTTAATATACGCTACTGGAGCTGGAATTACCGCGGCTGCTGGCACCAGACTTGCCCTCCAA
+
DDDDDIIIIIIIIIIIIIHIIHHIIIIIIIHIIIIIIIIIIIIIIIIIIIIIIIIIIIIIIIIIIIIIHIIIHIIIIIIIIIIIIIIIIIIIIIIIIIIIHHIIIIIIIIIIIHHIIIIIIIIIIIIIIIHHIHIIIEHIHIIHIIIIIIFHHHIIIIIIHHIIIHIIIIIIIHIIIIIHHHIIIIIHIIIIIIIIIIIIIIIIIIIIIIIHIIIIIIIIIIIIIIIIIIIIIIIHIIIHIIIIIIIIHIIHIIIIIIIIIIIIIHHIIIIIIIIIIIIIHHHHIIIIIIIIIIIIIIIIIIIHIIIIIIIIIIIIIIIIIIIIIIIIIHIIIIIIIIIHIIIIIIIIIIIIIIIIIIIIIIIIIIIIIIIIIIIIIIDDDDD
@HISEQ:969:HM2KJBCX2:2:1101:14913:72509 2:N:0:ACTATGCA
CAACTAGACTCGCCCAACTATCCCTATTAATCATTACATCGATCCTAGAAACCAACAAAATAGCATCTGATGTCCTATTTCATTATTCCATGCTAATGTATTCAAGCGTAAGCTTGCTTTAAACACTCTAATTTTTTCAAGGTAACAGTCCTAATTCCCCATAACATCAAATAAATGACATTATGGTTCTTTAGAAGGTGAGAACCAATAAAACCAGTACATACCAAGGCATGACCGATTCCTTGAGCCCGAAATTCAACTACGAGCTTTTTAACTGCAACAACTTTAATATACGCTATTGGAGCTGGAATTACCGCGGCTGCTGGCACCAGACTTGCCCTCCAA
+
D@0<DGHGHCHEH?<CG0GF?GHEH@CE@1<CE<CH1DEG0D@1<DF1DCC@C<F0EH1FFH11<<D1<DCC1DF?1G@G1<F<CF1G@1@C1<DH@GIIIIIIHHE<EHIHC?CIHIHIIHEIIIIIIIIIIIIIHIIIIIIHF<CIIFGGC@GIIIHHFEEHHG<GHIGHIHH@IIHHD<EIIIIHG<<?IIIHHD<:FFCCH@F<CCGFFHII=IHD<8AIHHDHDDBGIIHF<15<6<6<EH#HF?@IIIIIIIIIIIIIIIIIIIIIIHIIIIIIIIIIIIIIHIIIHIIIIIIIIIIIIIIIIIIIIIIIIIIIIIIIIIIIIIIIIIIIIIIIDDDDD
@HISEQ:969:HM2KJBCX2:2:1101:5304:72960 2:N:0:ACTATGCA
CAACTAGACTCGCCCAACTATCCCTATTAATCATTACGTCGATCCTAGAAACCAACAAAATAGAATCATGCCGTCCTATTTTATTATTCCATGCTAATGTATTCAAGCAAAATGCCTGCTTTAAACACTCTAATTTTTTCAAAGTAAAGGTCCTGGTTCCCCGTGACACCCAATTAAGGGCATCGCGGTTCTCCAGAAGGTGAGAAATTGACTACACCAGTTCATACCCCTTAAGGCACGACCGATGTGTCAATCCCGAAATTCAACTACGAGCTTTTTAACTGCAACAACTTTAATATACGCTATTGGAGCTGGAATTACCGCGGCTGCTGGCACCAGACTTGCCCTCCAA
+
DD@BDIIIIIIIHHHIIIIIHFIHIIHIIHIHIGHHHHIIIIIIIIE<GHIIEHHIIHGHHHFEF@GHCGCEHHIIHHHHHHIIHIIIHIIHIGHH?EHHIHHEFHHHHHIHHHFHHEHHHIHHHHHHIHHHEHHIIFHHF6HIIIIIHEHHFGHHFHHGIIHDIIIIHHIIIIGIIIHIIIHIIHHGIHHHHHHIIIIHIIIIIHIIIIIIHIIIIIIIHHIIIHHGIIHII<IIIIIIIIIIIIIIHHEIIIIHHIIIIIIIHIHEIIIIHHFHEFIIHHHIHGIIIIHIIIIIIIHEHIIIHHHIHIIIHHIIIIHIIHGHIIIIIIIIHEHIIIIHIIIIHIID@@<B
@HISEQ:969:HM2KJBCX2:2:1101:12676:73878 2:N:0:ACTATGCA
CAACTAGACTCGCCCAACTATCCCTATTAATCATTACATCGATCCTAGAAACCAACAAAATAGAATCGGATGTCCTATTTCATTATTCCATGCTAATGTATTCAAGCGTGAGCCTGCTTTAAACACTCTAATTTTTTCAAGGTAACAGTCCTAATTCCCCGTGACACCAAATTAATGGCATTACGGTTCTTTAGAAGGTGAGAAATCAATAATATCAGTACATACCAACGGCATGACCGAAACATTGATCCCGAAATTCAACTACGAGCTTTTTAACTGCAACAACTTTAATATACGCTATTGGAGCTGGAATTACCGCGGCTGCTGGCACCAGACTTGCTCCAA
+
@ADDDIIIIIHHGIICHIHHIEFHIGIIH?FEHHEHFHHHHFEEHHHGHFHHHHHII?EHFHHGHHHI=DGCCDCGHIH@GHHIHEEHHHEHHI?CHHHHHGGHIIIHHHHIHIHIIIIHHFHHIIIIHHHHIIHEGHIIIHHHGHCGGHHGHHHHIHGIHIEHIIHIIHHIHHIIIIHIIIHHHHHHIIHIIGIIHHHHEHHIIIIIIHIIHHHHHGFGFIGIHIIIHHHIIHHHGIIIHHCGHIIHDHIIIIIIIIIIIIHIHIIIIIIIIHIIIIIGIHHHGHFHIIHIIHHHEGEHCHIIIIHIIIIIIIIHHCIIGIIIHFIIIHF1FD<CIIIHDADDD
@HISEQ:969:HM2KJBCX2:2:1101:5567:73765 2:N:0:ACTATGCA
CAACTAGACTCGCCCAACTATCCCTATTAATCATTACGTCAATCCTAGAAACCAACAAAATAGAATCAAACGTCCTATTTCATTATTCCATGCTAATGTATTCAAGCGTAAGCCTGCTTTAAACACTCTAATTTTTTCAAAGTAACAGTCCTGATTCCCCACGACACCAAATTAATGACATCGCGGTTCTTCAGAAGGTAGGAACCAATAATGCCAGTGCGTACCGAGGCACGACCGACAATCTGATCCCGAAATTCAACTACGAGCTTTTTAACTGCAACAACTTTAATATACGCTATTGGAGCTGGAATTACCGCGGCTGCTGGCACCAGACTTGCCCTCCAA
+
DDDCCIHHIIIIIIIIHIIIIIIIIIIIIIIIIIIIIIIHIHIIIIHHIIIHFHIIIII?HHHHHIIIIIIIHIIIIIIIIIIIIIIIHIIGIIIIIIIHEHIIIIIIIIIIIIIIIIIIHHIIIIIIIIIIIIIHIHHIIIIIIIIIIIIIIHHIHHIHIIIIIIIHIIIHIIIIIIIIIIIIIIIIIIIIIIIIIIIIIIIIIIIIIIIIIIIIIIIIIIIIIIIIIIIIIIIIIIIIIIHHIIHIIIIIIIIGIIIIIHHIIIIIIIIIIIIIIIIIIIIIIIIIIIIIIIIIIIIIIIIIIIIIIIIIIIIIIIIIIIIIIIIIIIIIIIIIIIIIDDDDD
@HISEQ:969:HM2KJBCX2:2:1101:20613:74015 2:N:0:ACTATGCA
CAACTAGACTCGCCCAACTATCCCTATTAATCATTACATCGATCCTAGAAACCAACAAAATAGAATCTGATGTCCTATTTCATTATTCCATGCTAATGTATTCAAGCGTAAGCTTGCTTTAAACACTCTAATTTTTTCAAGGTAACAGTCCTAATTCCCCATAACATCAAATAAATGACATTATGGTTCTTTAGAAGGTGAGAACCAATAAAACCAGTACATACCAAGGCATGACCGATCCCTTGATCCCGAAATTCAACTACGAGCTTTTTAACTGCAACAACTTTAATATACGCTATTGGAGCTGGAATTACCGCGGCTGCTGGCACCAGACTTGCCCTCCAA
+
DDDDDIIIIIIIIIIIIIIIIIIIIIIIIIIIIIIIIIIIIIIIIIIIIIIIIIIIHIIIIIHIIIIIIHHIIIIIIIIIIIIIIIICHHIIHHIIIIIIIIIIIIIIIIIHIIIIHHIHHIIHIIIIIIIIIIIIIHIHIIIHIIIIIIIIIIIIIIIIIIIHIIIIIIHIIIIIIIIIIIIIHIIGIHIIIIHIIIHIHIIIIIIIIHIIHIIIIIIIIIIIIIIIIIIIIIIIIIIIIIHHIIIIIIIIIIIIIIIIIIIIIIIIIIIIIIIIIIIIIIIIIIIIIIIIIIIIIIIIIIIIIIIIIIIIIHDIIIIIIIIIIIIIIIIIIIIIIIIIDDDDD
@HISEQ:969:HM2KJBCX2:2:1101:3484:74796 2:N:0:ACTATGCA
CAACTAGACTCGCCCAACTATCCCTATTAATCATTACGTCGATCTAAGAAACCAACAAAATAGAACCATGCCGTCCTATTCTATTATTCCATGCTAATGTATTCGAGCAAAAATGCCTGCTTTAAACACTCTAATTTTTTCAAGGTAAAGGTCCTGGATCCGCAAGACACCCAATTAAGGACATCAAGTTTCTCCAGAAGGTGAGAAATCAACAGCGACAGTTCATACCCCTTAAGGCACGACCATCACGTCAATCCCGAAATTCAACTACGAGCTTTTTAACTGCAACAACTTTAATATACGCTATTGGAGCTGGAATTACCGCGGCTGCTGGCACCAGACTTGCCCTCCAA
+
DDDDDIIIIIHIIIIIIIIIIIIIIIHIIIIIIIIIIIIHIIIIIIIIIIIIHHIIIIIIHHGHIIIHIIIIHHIIIIIIIIIIIHHIIIIIIIIIIHHIHDHIHIIIIIIIIIIIIIHGIIIIHIIIHHHIIHIIIIIIIIIIIIIIIIIHIIIHIIHHIIIIIHIIIIIIIIIHIHICIIIIIIIIIHHIHIIIIIIIIIIIIHIIIIIIIIIIIIIIIIIIIIIIIIIIIIIIIIIIIIIHIHIIIIHHIIIIIIIIIIIIIIIIIIIIIIIIIIIIIIIIIIIIIIIIIIIIIIIIIIIIIIIIIIIIIIIIIIIIIIIIIIIIIIIIIIIIIIIIIIIIIIIIDDDDD
@HISEQ:969:HM2KJBCX2:2:1101:6174:74989 2:N:0:ACTATGCA
CAACTAGACTCGCCCAACTATTAATCATTACGGTGATTTAGAAACCAACAAAACAGGACCACCGTCCTATTTTATTATTCCATGTTAATGTATTCAAACGTAAGCCTGCTTTGAACACTCTAATTTTTTCAAGGTAAAGGTCCTGGTTTCCCACTACGCTAAATTAATAACATGATGGTTCCCCAGAAGGTAGAAATTCCACACGCCAGTACAGACAATTGCCCGACCAGCGGTAGAACCCCGAAATTCAACTACGAGCTTTTTAACTGCAACAACTTTAATATACGCTATTGGAGCTGGAATTACCACGGCTGCTGGCACCAGACTTGCCCTCCAA
+
DDDDDIIIIIIIIIIHIIIIIIIIIIIIIIIII@GCHHIIIGFHHIIIIIIIHHHIIGIIIIIIHHIIIIIIIIHIIHIHIHIIHIIHIIIIHGIIIIIIIIHIIIHHIHHHHIHIIIIIIIIIIHIIHIIIIIHIHIIIIIHIHIHGGHHHHIHHIIIIIIIIIIIIIIIIIIIIIIIIIIIIIIIIIIIIIIIIIIIIIHFIIIIIIIIIIIIIIIIGIIIIIIIIIIIIIIHGIIIIIIIIIIIIHIIIIHIHHIIIIIIIIIIIIIIIIIIIIIIIIIIIIIIIIIIIIIIIIIIIIIIIIIIIIIIIIIIIIIIIIIIIIIIIIIIIDDDDD
@HISEQ:969:HM2KJBCX2:2:1101:5206:74584 2:N:0:ACTATGCA
CAACTAGACTCGCCCAACTATCCCTATTAATCATTACGGTGATCCTAGAAACCAACAAAATAGAACCATGCCGTCCTATTTTATTATTCCATGCTAATCTATTCAAGCACAAGCCTGCTTTAAGCACTCTAATTTTTTCAAGGTAATAGCTCTGCTTCCCCAACGCACTAACTTAATAGCATGCTGGTTATTCAGAAGGTAGGAATTCATCAGGCCAGTGCGGACAGTGAAGCCCGACCAACCGACAAACTCCGAAATTCAACTACGAGCTTTTTAACTGCAACAACTTTAATATACGCTATTGGAGCTGGAATTACCGCGGCTGCTGGCACCAGACTTGCCCTCCAA
+
BDDDDIIIIIIIIIIIIIIIIHIIIIIIIIIIIIIIIIIIIIIIIIIIIIIIIIIIIIFHHIHIIIIIIIGHDIIIHHIIIIIIIIHIIIHGIIGHIIHHIFHHIIIHIIIIHHHHGHGIIIHHIIIIIHIHIIIIHIIIIHIHIIIHHGGIIIIHHIIIIIIIIIIIHIIIIIIIIIIIIHGIIIIIHHIIIIIIIIIGIIIIIIIIIIIIIIIIIIIIIIIIIIIIHIIIIIIIIIIIIIIIIHHIIIIIIIIIIIGIIIIIIIIIIIIIIIIIIIIIIIIIIIIIIIIIIIIIIIIIIIIIIIIIIIIIIIIIIIIIIIIIIIIIIIIIIIIIIIIIIIIDDDDD
@HISEQ:969:HM2KJBCX2:2:1101:6046:75352 2:N:0:ACTATGCA
CAACTAGACTCGCCCAACTATCCCTATTAATCATTACGGTGGTCCTAGAAACCAACAAAATAGAACCATGCCGTCCTATTTTATTATTCCATGCTAATGTATTCAAGCAAAAATGCCTGCTTTAAACACTCTAATTTTTTCAAAGTAAAGGTCCTGGTTCCCCGCGGCATCCAATTAAGGACATCGCGGTTCTCCAGAAGGTGAGAAATTGACTGCACCAGTTCATACCCCGTGAGGCACGACCGATGCGCCAATCCCGAAATTCAACTACGAGCTTTTTAACTGCAACAACTTTAATATACGCTATTGGAGCTGGAATTACCGCGGCTGCTGGCACCAGACTTGCCCTCCAA
+
DDDDDIIHIIIIIIIGHHIIIHHIIHHIHHIIIIIIIIIIIIIGHIIIIHIIIGHIGGECHHIHGHIIIIHHIIIIIGHFHHEHHIIIIIIHIIHIGHHHHFHIIIIIIIIIHIIIIIIIIHHHIIHIIIIHIIIIIIIIIIIIIIIIIHIIIHHHIHHIIIIIIIIIIIIIHIHIIIIIIIIHHGIIIIIIIIIIIIIIHIIIHIIIIIHIIIIIIIIIIIIIIIHIIIIIIIIIIIIIIIIIIIIIIIIHIIIIIIIIIIIIIIIIIIIIIIIIIIIIIIIIIIIIHIIIIIIIIIIHIIIIIIIIIIIIIIIIIIIIIIIIIIIIIIIIIIIIIIIIIIIIIIIIDDDDD
@HISEQ:969:HM2KJBCX2:2:1101:13156:75528 2:N:0:ACTATGCA
CAACTAGACTCGCCCAACTATCCCTATTAATCATTACGGTGGTCCTAGAAACCAACAAAATAGAACCACAACGTCCTATTCTATTATTCCATGCTAATCTATTCAAGCAATAGCCCGCTTTAAACACTCTAATTTTTTCAAGGTAATGGTCCTGGCTCCCCAACACACCCAATAAAGGACATGCTGGCTCACCAGAAGGAAGACCCGACAGCAGACAGTACTCGCCAAAGACGGACCGCCCGGCCAGGCCTAAAATTCAACTACGAGCTTTTTAACTGCAACAACTTTAATATACGCTATTGGAGCTGGAATTACCGCGGCTGCTGGCACCAGACTTGCCCTCCAA
+
DDDDDIIIIIIIIHIIHIIIIIHHHIIIIIIIIIIIIIIIIIIIIIIIIIIIIIIIIIGHHHHIIIHHGIIHIIIHIHIIGIHIIIIGHIIIIIIIIIIIIHHHIHIIIHIIIIHIHIHHHIIIHIIIIIIHIIIIIIHHHIIIIIIIIIIIIHHHIIIIHIIIIIIIIHIHHHHIIHIIHHIIIGIHHHIHIIIIIIIIIIIIIHIIIIIHIIIIIIIIIIIIIIIIIIHIIIIIIIIIIIHEEHCIIHHIIIIIHIIIIIHHIIIIIIHIHIIIIHIIIHIIIIIIIIIHHIIIIHIHIIIIIIIIIIIIIIIIIIIIIIIIIIHIIIIIIIHIIIIIIDDDDD
@HISEQ:969:HM2KJBCX2:2:1101:4043:75953 2:N:0:ACTATGCA
CAACTAGACTCGCCCAACTATCCCTATTAATCATTACGGTGGTCCTAGACCAACAAAATAGAACCTACGTCCTATTCTATTATTCCATGCTAATCTATTCAAGCAAAAGCCCGCTTTAAACACTCTAATTTTTTCAAGGTAATGGTCCTGGTTCCCCGACACACCCAATAAAGGGCATACCGGCTCACCAGAAGGATAGACCCGACAACAGACAGTACTCGCCAGAGACGGACCGCCCGGTCAGGTCTAAAATTCAACTACGAGCTTTTTAACTGCAACAACTTTAATATACGCTATTGGAGCTGGAATTACTGCGGCTGCTGGCACCAGACTTGCCCTCCAA
+
DDDDDIHHIIIIIIHHIIIIIIIIIIHIHIHIIIIIIIIIIIIIHIIIHIIIIIIGIIHHHHHIIHHIIIIIIIIFHHHIIIIIHHGIIIIIIIIIIIIIIHEHIIHIIIIIHHHIHIIIIIIIIIIIIIIHHHHHIHIIIIIIHIIFIHHIHHIIIIHIIIHIHIIIHIIIIIIIIIIIHIIHIIIHIIIIHIIIIIIIIIIIIIIIIIIIIIIIHHHIIGIIIIIIIIIIIIHHIGIIIIIIIIIIIIIIIIIIHIIIIIIIIIIIIIIIIIIIIIIIHIIIIIIIIIIIIIIIIIIIIIIIIIIIIIIIIIIIIIIIIIIIIIIIIIIIIIIIIIDDDDD
@HISEQ:969:HM2KJBCX2:2:1101:2407:75899 2:N:0:ACTATGCA
CAACTAGACTCGCCCAACTATCCCTATTAATCATTACGGTGGTCCTAGAAACCAACAAAATAGAACCATGCCGTCCTATTTTATTATTCCATGCTAATGTATTCAAGCAAAAATGCCTGCTTTAAACACTCTAATTTTTTCAAAGTAAAGGTCCTGGTTCCCCGCGGCATCCAATTAAGGACATCGCGGTTCTCCAGAAGGTGAGAAATTGACTGCACCAGTTCATACCCCGTGAGGCACGACCGATGCGCCAATCCCGAAATTCAACTACGAGCTTTTTAACTGCAACAACTTTAATATACGCTATTGGAGCTGGAATTACCGCGGCTGCTGGCACCAGACTTGCCCTCCAA
+
DDDBDHIIIHIIIIIIIIIIIIIIIHIHIHHIIHGHIHHIGIIIGIIIIHIIEHHIHIIIIIIIIIIIIGHGGEDHICHHIIHIIIIIIIHHIGHHEHIIIHHIGIHIHIIHIHIIIHIGHHHHHIHIIHHIHHIIIIHHIIHHIIHIIIIIIHHIHHHIHHHIIIIIIIIHIHHIIIIIIIIHIIIHIIIIIIIIIIIIIIIIIIIIIIIIIIIIIIIIIIIIIIHIIIIIIIIIHIIIHIIIHIHIIHHHHIIIIIIIIIIIIIHIIIIIIIIIIIIIIIIIIIIIHIIIIIIIIIIHIIIIIIIIIIIIIIIIIIIHIIIIIIIIIIIIIIIIIIIIIIIIIIIIDCDDD
@HISEQ:969:HM2KJBCX2:2:1101:17771:76243 2:N:0:ACTATGCA
CAACTAGACTCGCCCAACTATCCCTATTAATCATTACGGTGGTCCTAGAAACCAACAAAATAGAACCATGCCGTCCTATTTTATTATTCCATGCTAATGTATTCAAGCAAAAATGCCTGCTTTAAACACTCTAATTTTTTCAAAGTAAAGGTCCTGGTTCCCCGCGGCATCCAATTAAGGACATCGCGGTTCTCCAGAAGGTGAGAAATTGACTGCACCAGTTCATACCCCGTGAGGCACGACCGATGCGCCAATCCCGAAATTCAACTACGAGCTTTTTAACTGCAACAACTTTAATATACGCTATTGGAGCTGGAATTACCGCGGCTGCTGGCACCAGACTTGCCCTCCAA
+
DDDDDIIIIIIIHIIIIIIIIIIIIIIIIIIIIIIIIIIIIIIIGIIIIIHIIIGHIIIHIIHIIIIGHGHGHHIDHEFHIIIIIGIIIIHGHIHHIIIIIDGHIIIIIIIIIIIIIIIIIIHHHHHIIIIIIHIGIIHIIIIIIHHIIHIIHIIIIHHIIIIIIIIIIIIIIIIIIIIHIIIHIIHIIIIIIIIIIIIIIIIIIIIIIIIIIIIIIIII<IIIIHHIIIIIIIIIIIIIHHIIHIIIIIHEHGIIIIIIIIIIIIHFHHIIIIIIIIIIIIIIIIIIIIHIIIIIIIIIIIIIIIIIIIIIIIIIIIIIIIIIIIIIIIIIIIIIIIIIIIIIIIIIDDDDD
@HISEQ:969:HM2KJBCX2:2:1101:15624:76463 2:N:0:ACTATGCA
CAACTAGACTCGCCCAACTATCCCTATTAATCATTACGGTGATCCTAGAAACCAACAAAATAGAACCATGCCGTCCTATTCTATTATTCCATGCTAATGTATTCGAGCAAAAATGCCTGCTTTAAACACTCTAATTTTTTCAAGGTAAAGGTCCTGGATCCGCAAGACACCCAATAAAGGACATCAAGTTTCTCCAGAAGGTGAGAAATCAACTGTAACAGTTCATACCCCTTAAGGCATGACCATCACGTCAATCCCGAAATTCAACTACGAGCTTTTTAACTGCAACAACTTTAATATACGCTATTGGAGCTGGAATTACCGCGGCTGTTGGCACCAGACTTGCCCTCCAA
+
DDDDDIIIIIIIIIIIIIIIIHIIIIIIIIHIIIIIIIIIIIIIIIIHHIIIIIIIIIIIIIHFHHIIIHIIHHIGIIIIIIIIIIIIIIIIIHHIIIGHIHHIIIIIIIIIIIIIIIIIIIIIIHIHIGHIIIIIIIIIIIIIIIIIIIIIIIIIIIIIIIIIIIIIIIIIIIIIIIIIIIIIIIIIIIIIIIIIIHIIIIIIIIIIIIIIIIIIIHIIIIIIIIIIIIIIIIIIIIIIIHIIIIIHIIHHIIIIIIIIIIIIIIIIIHIIIIIIIIIIIIIIIIIIIIIIIHIIIIIIHIIIIIIIIIIIIIIIIIIIIHIIIIIIIIIIIIIIIIIIIIIIIIIIDDDDD
@HISEQ:969:HM2KJBCX2:2:1101:21081:76317 2:N:0:ACTATGCA
CAACTAGACTCGCCCAACTATCCCTATTAATCATTACATCGATCCTAGAAACCAACAAAATAGAATCGGATGTCCTATTTCATTATTCCATGCTAATGTATTCAAGCGTGAGCCTGCTTTAAACACTCTAATTTTTTCAAGGTAACAGTCCTAATTCCCCGTGACACCAAATTAATGGCATTACGGTTCTTTAGAAGGTGAGAAATCAATAATATCAGTACATACCAACGGCATGACCGAAACATTGATCCCGAAATTCAACTACGAGCTTTTTAACTGCAACAACTTTAATATACGCTATTGGAGCTGGAATTACCGCGGCTGCTGGCACCAGACTTGCCCTCCAA
+
DBBDDHIHIHHICHHIIIIIIIIIIIHHIIGHHHIHIIHEHHFHIIIIIIIHHIIIIIHIHHFHHCEHIIHH?@HHGGEHHHHHHIIIFH?FEFHH?GGHHGHHIHHHIHIHHHHHIIIIIIIHGGHIIHIHHIHHIGIIHGCGHHHHIIHHGGFHIIHIHHHHIIIIIHGIIHIHIIHHHEHIIGIIIIIIHHHIIIGIIIHGHIIIIIIIIIIHIIIIIHHCF<(HIIHIHHIIIIIIIHGHHFIHIIIIIHHGIHIIIIIIIIIIIIIIIHFDHHIIIIIIIIIHHHEHHEIIIIIHHGIIIIIIIIIIIIIIIIIIIIIIIIIIIIIIIIHIIIIIIIDDDDD
@HISEQ:969:HM2KJBCX2:2:1101:18426:77089 2:N:0:ACTATGCA
CAACTAGACTCGCCCAACTATCCCTATTAATCATTACGGTGATCCTAGAAACCAACAAAATAGAACCATGCCGTCCTATTCTATTATTCCATGCTAATGTATTCGAGCAAAAATGCCTGCTTTAAACACTCTAATTTTTTCAAGGTAAAGGTCCTGGATCCGCAAGACACCCAATTAAGGACATCAAGTTTCTCCAGAAGGTGAGAAATCAACAGCGACAGTTCATACCCCTTAAGGCATGACCATCACGTCAATCCCGAAATTCAACTACGAGCTTTTTAACTGCAACAACTTTAATATACGCTATTGGAGCTGGAATTACCGCGGCTGCTGGCACCAGACTTGCCCTCCAA
+
DDDDDIIIIIGIGHIIIIIIIIIIIIIIIIIIIIIIIIIIIIIIGIIIHIIIIIIIIIIFHIIIIIIIIIIIIIIIIHIIGHIIIIIGIIIIIIIIHIIIIFHIIIHIIIIIIIIIHIIIIIIIIIHIHHHHIIHHIIIIIIIIIIIIIIIIIIIIIIHIIIIIIIIIIIIIIIHGIIIIIIIIIIIIIIHIIIIIIIIIIIIIIIIIIIIIIIIIIIIIIIHIIIIIIIIIIIHIIIIIIIIIIIIIIIHHIIIIIHIIIHEHHHIIIIIIIIIIIIIIIIIIIIIIIIIIIIIIIIIIIIIIIIIIIIIIIIIIIIIGIIIIIIIIIIIIIIIIIIIIIIHIIIIIDDDDD
@HISEQ:969:HM2KJBCX2:2:1101:5700:77680 2:N:0:ACTATGCA
CAACTAGACTCGCCCAACTATCCCTATTAGTCATTACGGTGGTACTAGAAACCAACAAAATATAACCATGCCGTCCTATTTTATTATTCCATGCTAATGTATTCAAGCAAAAATGCCTGCTTTAAACACTCTAATTTTTTCAAATTAAAGGTCCTGGTTCCCCGCGGCATCCAATTAAGGACATCGCGGTTCTCCAGAAGGTGATAAATTGACTGCACCAGTTCATACCCCGTGAGGCACGACCGATGCGCCAATCCCGAAATTCAACTACGAGCTTTTTAACTGCAACAACTTTAATATACGCTATTGGAGCTGGAATTACCGCGGCTGCTGGCACCAAACTTGCCCTCCAA
+
<<<00<<1DCHH/<<<1DGE1<C1C1<CG1<D?E<<1<011<<1<C1<<D1G<CD<1<<@<<1<@F1CEHC1<<</CGHGH1C1@F@11<<F?@11<CECD<<<<FE@1F<%@C@CIHFHH?8<1GDCCF1<FC1DGHHGD816%HBD&C$152<<C0DE-=?--777..,.ACA8::.8.@??8-:.,CC>D</</D</://<-</0/CD<00?IHFGF<00<0@CBC<1B/DD<0D</<0=ECB:=::C1C</HDGDD1HEFC1<HHCDHEHHHHCGGD<<1<<ECDCCD<E@HHC<<0C1@F@F1@EH?@D?HCEG<DHHC/D1HFEC1@<1D01D1HG@HCCC?BD@@@
@HISEQ:969:HM2KJBCX2:2:1101:8678:77975 2:N:0:ACTATGCA
CAACTAGACTCGCCCAACTATCCCTATTAATCATTACAGCGGTCCTAGAAACCAACAAAATAGAACCGATGTCCTATTCTATTATTCCATGCTAATGTATTCGAGCAAAGGCCTGCTTTGAACACTCTAATTTTTTCAAGGTAAAAGTCCTGGTTCCCCACGACGCCCAATAAAGAACATCGGGTTCCCCAGAAGGAAAGACCCGACCGAATCCGTACGCTCGATTAGGAGGACAGATTAGCCCGGTCCAAGGTTCAACTACGAGCTTTTTAACGGCAACAACTTTAATATACGCTATTGGAGCTGGAATTACCGCGGCTGCTGGCACCAGACTTGCCCTCCAA
+
DDDDDIIIIIIIIIIIIIIIIIIIIGIIIIIIIIIHIIIIIIIIIHIIIIIIIIIIIIHHIIIIIIIIIIIHHIHGIIIIIIIIGIIIIIIIIIIIIHIIIHHIIIIIIIIIIIIIIIIIIIIIIIIIIIIIIIHIIIIIIIIIIIIIIIIIIHIIIIIIIIIIIIIIIIIIIIIIIHIIIIIHIIIIIIIIIIIIIIIIIIIIIIIIIIIHIIIIIIIIHIIIIIIIIIIIIHIIGH1IIIHIIIIIIIIIIIIIIIIIIIIIIIIIIIIIIIIIIIIIIIIIHHIIIIHHHIIHIIIIIIIIIIIIIIIIIIIIIIIIIIIIIIIIIIIIIIIIIIIDDDDD
@HISEQ:969:HM2KJBCX2:2:1101:9464:76151 2:N:0:ACTATGCA
CAACTAGACTCGCCCAACTATCCCTATTAATCATTACATCGATCCTAGAAACCAACAAAATAGAATCGGATGTCCTATTTCATTATTCCATGCTAATGTATTCAAGCGTGAGCCTGCTTTAAACACTCTAATTTTTTCAAGGTAACAGTCCTAATTCCCCGTGACACCAAATTAATGGCATTACGGTTCTTTAGAAGGTGAGAAATCAATAATATCAGTACATACCAACGGCATGACCGATACATTGATCCCGAAATTCAACTACGAGCTTTTTAACTGCAACAACTTTAATATACGCTATTGGAGCTGGAATTACCGCGGCTGCTGGCACCAGACTTGCCCTCC
+
DDCDDIIIIIIIIIIIIIIIIIIIIIIIIHHIIIIIIIIIIIIIIIIIIIIIIHIIHIIIIIIIIIIHIIIGIHIIIIIIHIIIIIIGIIIIIIIIIIIIIHIIIIIIIIIIIIIIIIIIIIIIIIIIIIIIIIIIIIIIIIIIIIIIIIHIIIIHIIIIIIIIIIIIIIIIIIIHIIIIIIIIIIIIIIIIIIIIIIIIIIIIIIIIIIIIIIIIIIIIIIIIIIIIIIIIIIIIIIIIIIHHIIIIIIIIIIIIIIIIIIIIIIIIIIIIIIIIIIIIIIIIIIIIIIIIIIIIIIIIHHIIIIIIIIIIIIIIIIIIIIIIIIIIIIIIIIIIIIIIDDDDD
@HISEQ:969:HM2KJBCX2:2:1101:4255:78502 2:N:0:ACTATGCA
CAACTAGACTCGCCCAACTATCCCTATTAATCATTACGGTGGTCCTAGAAACCAACAAAATAGAACCATGCCGTCCTATTTTATTATTCCATACTAATGTATTCAAGCAAAAATGCCTGCTTTAAACACTCTAATTTTTTCAAAGTAAAGGTCCTGGTTCCCCGCGGCATCCAATTAAGGACATCGCGGTTCTCCAGAAGGTGAGAAATTGACTGCACCAGTTCATACCCCGTGAGGCACGACCGATGCGCCAATCCCGAAATTCAACTACGAGCTTTTTAACTGCAACAACTTTAATATACGCTATTGGAGCTGGAATTACCGCGGCTGCTGGCACCAGACTTGCCCTCCAA
+
BDB@<GH11<11<F@=<EECH@FHFHEHHHHIIIIIGCEHE0E1FHE1DHIHFE@CHE?1<@<1FHF?EC1@EH//C?H1DGEGHEEC11<C1<DF1<FEFDGFIHHDHHHHHFC@?FH1?EGGB6<D6CCEHC<G@@B5@@CGGHEIGHHHCHHHHGECH<DEC#B.<CGGHEHB<G/GDAE@EEC.?IHCHGHHCHGI<IIHHHGFEFGIHHEFEGHHEECHCHHHFHIF<<HE@@HCGHFHHHCHHF11GE<HHHGHIHHHHGE1HHIHFF0EHHHHHF??FF@HGIIHEHHHD1EEHHG@CH?HHHFHHHHHHIHEE/HCGHIHHCHHHHCEFG1CHE@GCCGC<@ADD
@HISEQ:969:HM2KJBCX2:2:1101:16231:78630 2:N:0:ACTATGCA
CAACTAGACTCGCCCAACTATCCCTATTAATCATTACGGTGGTCCTAGAAACCAACAAAATAGAACCATGCCGTCCTATTTTATTATTCCATGCTAATGTATTCAAGCAAAAATGCCTGCTTTAAACACTCTAATTTTTTCAAAGTAAAGGTCGTGGGGAATCAGGACTGTTACTTTGAAAAAATTAGAGTGTTTAAAGCAGGCTTACGCTTGAATACATTAGCATGGAATAATGAAATAGGACGTTTGATTCTATTTTGTTGGTTTCTAGGATCGACGTAATGATTAATAGGGATAGTTGGGTAGTACCCGAGG
+
<00<<<<D1<GC<<CHE0F?G@EEGCHI?G<1CE??1D@1DH<D?FHH@HH?@<CCEC<@1<<<D1CEHC<1C<E/<<<<F1FCHCHHH1DF1$G6<GHHF1FEHI7DFF7<CHHH?@G<11DD@CDDGHHHF@HIHIF<@F@?EGHEG<1<,<D1FHE1D@D<4HDC<1DC@CHHF@DHEG<FEHFD<<<1@@FFFFDD<71$=IHEF<A<<BC<CCCAIHHHEAFEH/CHFG1ECC<D<1IHGC1B<<CCGCHCF<<C<D1GC<<<1C<G<<<1<<<1@CF1CEEHDD<<<<GDDC<<11F<GHHF?@DD@DD
@HISEQ:969:HM2KJBCX2:2:1101:11061:78976 2:N:0:ACTATGCA
CAACTAGACTCGCCCAACTATCCCTATTAATCATTACGGTGATCCTAGAAACCAACAAAATAGAACCATGCCGTCCTATTCTATTATTCCATGCTAATGTATTCGAGCAAAATGCCTGCTTTAAACACTCTAATTTTTTCAAGGTAAAGGTCCTGGTTCCACATGACACCCAATTAAGGACATCATGCTTCTCCAGAAGGTGAGAAATCAACTGCGACAGTTCATACCCCTTAAGGCACGACCATCACGTCAATCCCGAAATTCAACTACGAGCTTTTTAACTGCAACAACTTTAATATACGCTATTGGAGCTGGAATTACCGCGGCTGCTGGCACCAGACTTGCCCTCCAA
+
DDDDDIIIIIIIIIIIIIIIIIIIIIIIIIIIIIIIIIIIIIIIHIIIIIIHHIIIIIIIIIHIIIGIIIHEHIHIIIHHIIIIIIIIIIIIIIHIHIIIH@FHIIIIIIIHHIHIIIIHIHHIIIIHIIIHHIIIIIHIIIIIIIIIIHHIIIIIIIIGIHHIHIHIHIIIHHHHIIIHIIIHIIHHHHIIIIIIIIIHIIIIIIHHIIIIIIIIIIIHHHIIIIIIIIIIIIIIIIIIIIIIIIIIIIHIIHIIHHIIIGIIIIIHIIIIIIIIIIIIIIIIIIIIIIIIIIIIIIIHHIIIIHIIIIIIIIIIHIIIIIIIIIIIIIIIIIIIIIIIIIIIIIIDDDDD
@HISEQ:969:HM2KJBCX2:2:1101:10525:80422 2:N:0:ACTATGCA
CAACTAGACTCGCCCAACTATCCCTATTAATCATTACATCGATCCTAGAAACCAACAAAATAGAATCTGATGTCCTATTTCATTATTCCATGCTAATGTATTCAAGCGTAAGCTTGCTTTAAACACTCTAATTTTTTCAAGGTAACAGTCCTAATTCCCCATAACATCAAATAAATGACATTATGGTTCTTTAGAAGGTGAGAACCAATAAAACCAGTACATACCAAGGCATGACCGATTCCTTGATCCCGAAATTCAACTACGAGCTTTTTAACTGCAACAACTTTAATATACGCTATTGGAGCTGGAATTACCGCGGCTGCTGGCACCAGACTTGCCCTCCAA
+
DDDDDIHIIIIIIIIIIIIIIIIIIIIIIIIIIIIIIIIIIIIIHIGIIIIIIIIIHIIIIIIGIIIIIIGIIIIIIIIIIGIIHIIIIIIIIIIIIIIIIIIIIHIIIIIHIIIHIIIIIIIIIIIIIIHIIIIIIIIIIIIIIIIIIHIIIIIIIIIIIIIIIIIIIIIIIIIIIIIIIIIIIIIIIIIIIIIIIIIIIIIIIIIIIIIIIIIIIIIIIIIIIIIIIIIIIIIIIIIIIIIHIIIIIIIIIIIIIIIIIIIIIIIIIIIIIIIIIIIIIIIIIIIIIIIIIIIIIIIIIIIIIIIIIIIIIIIIIIIIIIIIIIIIIIIIIIIIIIIIDDDDD
@HISEQ:969:HM2KJBCX2:2:1101:9801:80633 2:N:0:ACTATGCA
CAACTAGACTCGCCCAACTATCCCTATTAATCATTACGGTGGTCCTAGAAACCAACAAAATAGAACCACAACGTCCTATTCTATTATTCCATGCTAATCTATTCAAGCAAATGCCTGCTTTAAACACTCTAATTTTTTCAAGGTAATGGTCCTGGCTCCCCGGCACACCCAATAAAGGACATACTGGTTCACCAGAAGGTGGACCCGACACAGGACAGTACTCGCCAAAGACGGACCGCCCGGCCAGGCCTAAAATTCAACTACGAGCTTTTTAACTGCAACAACTTTAATATACGCTATTGGAGCTGGAATTACCGCGGCTGCTGGCACCAGACTG
+
DDDDDIFHHGGHIHIIHFHHHHIIIIHHEHHHIIIIIIHIHHHHIHIIIIIGIIIHIIIIGHHHHHEEHHHIDGHIHIHHFHH?FHEHIIEHHHHIEIHIHEHHIIHHHHIIHHHHIHHHIIHIIHHIIHHIGIIIHIHGIIIIHIIIHIIIGIIFHIIDGHGIIIHIHIIHHHHHHIHIIIHIHIFDFHHHIIIIIIIHIHHHHFIIIIIIIIIHIIIIIIIIIIHEIIHHHIIHIIGHIIIHEHIHHHIIHHIIIIHHHGCIHHIIIIIIHIHHHHGHHHIHHIIIHIIHGHIHHHIIIIIIIIIIIIHEIIIIIIIHIIHIIIIIIHH@DDDDD
@HISEQ:969:HM2KJBCX2:2:1101:11487:81617 2:N:0:ACTATGCA
CAACTAGACTCGCCCAACTATCCCTATTAATCATTACATCGATCCTAGAAACCAACAAAATAGAATCGGATGTCCTATTTCATTATTCCATGCTAATGTATTCAAGCGTAAGCTTGCTTTAAACACTCTAATTTTTTCAAGGTAACAGTCCTAATTCCCCATAACATCAAATAAATGACATTATGGTTCTTTAGAAGGTGAGAACCAATAAAACCAGTACATACCAAGGCATGACCGATTCCTTGATCCCGAAATTCAACTACGAGCTTTTTAACTGCAACAACTTTAATATACGCTATTGGAGCTGGAATTACCGCGGCTGCTGGCACCAGACTTGCCCTCCAA
+
DDDDDIIIIIIIGIIIHIIIGIIIIIIIIIIIIIIIIIIIHHHIIIIIIIIGEHIIGIIIIIHHIIIIHHIHHHHIIIHIIIIIIHIIHIIIIIIIIIIIHIIHHHIIIIIIIHIIIIIIIIHIIIIIIIIIIHHHIIIIIIIIHIIIHHIIIIIIIIIIIIIIIIHIIIIIIIIIIIIIIIIIIIIIHIIIIIIIIIIIIIIIIIIIIIIIIIIIIIIHHIIHIIIIIIIIIIIIIIIIIIHHHIIIIIIIIIIIIIIIIIIIIIIIIIIIIHIIIIIIIIIIIIIIIIIIHIIIIIIIIIIIIIIIIIIIIIIIIIIIIIIIIIIIIIIIIHIIIIIIDDDDD
@HISEQ:969:HM2KJBCX2:2:1101:7494:81484 2:N:0:ACTATGCA
CAACTAGACTCGCCCAACTATCCCTATTAATCATTACGTCAATCCTAGAAACCAACAAAATAGGATCGAACGTCCTATTTCATTATTCCATGCTAATGTATTCAAGCGTTAGCCTGCTTTAAACACTCTAATTTTTTCAAAGTAACAGTCCTGTTTCCCTGCAACACCAAATTAATGACATTACAGTTCTTCAAGAAGGAGGAATCAGTAAAGCCAGTACATACCATTGGCACGACCAACCTACTGACCCCGAAATTCAACTACGAGCTTTTTAACTGCAACAACTTTAATATACGCTATTGGAGCTGGAATTACCGCGGCTGCTGGCACCAGACTTGCCCTCCAA
+
DDDDDIIIIIIIIIIIIIIIHHHHHIIIIIIIHIIIIIIIEHIHIIIIIIIHIIIIIIIIIIHHIIIHIIIIHIHGHIHIIIIIIIIIIIGIIHIIIIIIIIIIIHIIIIIIIIIIIIIIIIIIIIIIIIIIIHHHIIIIIIIIIIIHGHIIIIIHIIIIIGIHGIIIIIIIIIIIIIIIIIIIHIIIIIIIIIIIIIHIIIIIIIIIIHIIIIIIIIIIIIHIIIIIIIIIIIIIIIHIIIHHIIIIIIIIIIIIHIGIIIIIIIIIIIIIIIIIIIIHIIIIIIIIIIIIIIIIIIIIIIIIIIIIIIIIIIIIIIIIIIIIIIIIIIIIIIIIIHGIIDDDDD
@HISEQ:969:HM2KJBCX2:2:1101:8744:81658 2:N:0:ACTATGCA
CAACTAGACTCGCCCAACTATCCCTATTAATCATTACGGTGATCCTAGAAACCAACGAAATAGAATCAGTCCGTCCTATTTCATTATTCCATGCTAATGTATTCAGACGTTAGCCTGCTTTAAACACTCTAATTTTTTCAAAGTAACAGTCCTGATTTCCAATCACACCAAATTAATGACATGAAAGTTCCTCAGAAGGTAGAGATTTATCTCACCAGTACAGACAATTAAGCCTGACCAATGGGTAAACCCCGAAGTTCAACTACGAGCTTTTTAACTGCAACAACTTTAATATACGCTATTGGAGCTGGAATTACCGCGGCTGCTGGCACCAGACTTGCCCTCCAA
+
DDDDDIIIIIIIIIIHIIIIIIIIIIIIIIIIIIIIIIIIIIIIIIIHIIIHIIIIIIFHIIHHHHIIHIIHIIGIHIHIIIIIIIIIIIIIIGIIIIIIIIIIIIIIIIIHIIIIIIHIIIIIHIIIIIIIIIIHIHHIIHIIIIIIIHIIIIIIIHIIIIIIIIIHIIIIIIIIIIHIIIIIIIIIIIIIIIIIIIIHIIIIIIIIIIIIIIIIIIIIIIIIIIIHIIIIIIIIIIIIIIIIIIIHIIIGIIIIHIIIIIIIIIIIHIIIIIIIHIHIIIIIIIIIIIIIIIIIIIIIIIIIIIIIIIIIIIIIHIIIIIIIIIIIIIIIIIHHIIIIHIIDDDDD
@HISEQ:969:HM2KJBCX2:2:1101:15892:81967 2:N:0:ACTATGCA
CAACTAGACTCGCCCAACTATCCCTATTAATCATTACGGTGGTCCTAGAAACCAACAAAATAGAACCATGCCGTCCTATTTTATTATTCCATGCTAATGTATTCAAGCAAAAATGCCTGCTTTAAACACTCTAATTTTTTCAAAGTAAAGGTCCTGGTTCCCCGCGGCATCCAATTAAGGACATCGCGGTTCTCCAGAAGGTGAGAAATTGACTGCACCAGTTCATACCCCGTGAGGCACGACCGATGCGCCAATCCCGAAATTCAACTACGAGCTTTTTAACTGCAACAACTTTAATATACGCTATTGGAGCTGGAATTACCGCGGCTGCTGGCACCAGACTTGCCCTCCAA
+
@@D@@FC@EHIEDHE0<<<1CCF@@@CGHFFGE<CH<1CH1<GG@CG@EGHE@E1<@GHH@HHHEGFG1D11/<C/011<CF1CCHHF@11D@11<GHCHH1<F?EHGHIHIHHHHEIIHHHGHFFEFHHGHHG@FHFHGIIIIIHHIHHAEHHHIIHHH<DFHGHHHEDIIIIHHGIIHIHHGHIHHGHIIIHGIIIHHHIIIIIIHHIIIIHIIIIIHEIIHGHIHGIHIIIIIIIIIGGIHHIIFHHHFHHHHHHHFIIIIIHIIIHIIHGIIIIIIIIIIIHEHHHIIHHIIHHEGIIIIIHIHIHHIHIIHIIHIHHHIHIGHIIIHHIIIIIIIIIGIIIIHADDBD
@HISEQ:969:HM2KJBCX2:2:1101:4676:81802 2:N:0:ACTATGCA
CAACTAGACTCGCCCAACTATCCCTATTAATCATTACGGTGATCCTAGAAACCAACAAAATAGAATCATGCCGTCCTATTTTATTATTCCATGCTAATGTATTCAAGCAAAATGCCTGCTTTAAACACTCTAATTTTTTCAAAGTAAAGGTCCTGGTTCCCCGTGACACCCAATTAAGGGCATCGCGGTTCTCCAGAAGGTGAGAAATTGACTACACCAGTTCATACCCCTTAAGGCACGACCGATGTGTCAATCCCGAAATTCAACTACGAGCTTTTTAACTGCAACAACTTTAATATACGCTATTGGAGCTGGAATTACCGCGGCTGCTGGCACCAGACTTGCCCTCCAA
+
DDCDDIIHIIIIIIIIIIIIIIIIIIIIIIIIIIIIIIIIHHIIIIIIIIIHIIIIIIHHIIIIIIIIIHIIHHIIIIIIIIIIIIIIHFFEHIIIGIIIIIIIIIIIIIIIIIIIIHIIIIIIIHIIIIIIIIIIHHIIIIIIIIIIIIIHIIIIIIIIIIIIIIIIIIIIIIIHHIIIIIIIIIHIIIIIIIIIIIIIIIIIIIIIIIIIIIIIIIIIIIIIIHHIIIIIIIIIIIIIHIIIIIIIIHHIIIIIIIIIIIIIIIIIIIIIIIIIIIIIIIIIIIIIIIIIIIIIIIIIIIIIIIIIIIIIIIIIIIIIIIIIIIIIIIIIIIIIIIIIIIIIIIIDDDDD
@HISEQ:969:HM2KJBCX2:2:1101:3176:81894 2:N:0:ACTATGCA
CAACTAGACTCGCCCAACTATCCCTATTAATCATTACGTCGATCCTAGAAACCAACAAAATAGAATCAAACGTCCTATTTCATTATTCCATGCTAATGTATTCAAGCGCGAGCTTGCTTTAAACACTCTAATTTTTTCAAAGTAACAGTCCTGATTTCCCGCGACACCAAATTAATGACATCGTGGTTCGTCAGAAGGGAGAAACCAATAATGCTAGTACGTACAAAGTACGACCGACATATTAGTCCCGAAATTCAACTACGAGCTTTTTAACTGCAACAACTTTAATATACGCTATTGGAGCTGGAATTACCGCGGCTGCTGGCACCAGACTTGCCCTCCAA
+
DDDDDIHIIIIIIIIIIIIIIIIIIIIIIHIIIIIIIIIIIIIHHHIIIHIIHIIIIIIIIIGHIIIIHIIIHHIIIIIIHHIIIIIGHHHHIIIIIIIIIHIIHGHIIIIIIIIIIIIIIIIIHIIGHIHHIGIIIIIIIIIIIIIIIIIIIIIIIIIHIHIHHIHIIIHHIIIIIIIIIIIIHIIHHHEIIIIIIIIIIIIIIIIIIIIIIIIIIIIIIIIIIIIIIIIIIIIIIIIIHIHIIIHIIIIIIIIIIIIIIIIIIIIIIIIIIIIIIIIIHIIIIHIIIIIHIHG?IIIIIIIIIIIIIIIIIIIIIIIIIIIIIIIIIHHIIIIIIIIDDDDD
@HISEQ:969:HM2KJBCX2:2:1101:6554:82358 2:N:0:ACTATGCA
CAACTAGACTCGCCCAACTATCCCTATTAATCATTACGGTGGTCCTAGAAACCAACAAAATAGAACCATGCCGTCCTATTTTATTATTCCATGCTAATGTATTCAAGCAAAAATGCCTGCTTTAAACACTCTAATTTTTTCAAAGTAAAGGTCCTGGTTCCCCGCGGCATCCAATTAAGGACATCGCGGTTCTCCAGAAGGTGAGAAATTGACTGCACCAGTTCATACCCCGTGAGGCACGACCGATGCGCCAATCCCGAAATTCAACTACGAGCTTTTTAACTGCAACAACTTTAATATACGCTATTGGAGCTGGAATTACCGCGGCTGCTGGCACCAGACTTGCC
+
DDDDDIIIIHIHIIIIIIIIIIIIIIIIIIIIIIIIIIIIHIIIIIIIIIIIIHIIIHIIIIHHIIIIIIIIIIIIIIIIIIIIIIIIIIIIHIIIIHHHIHHHIHHIIIIIHIIIHIIIIIIHHHIHHHIIIIHHHHHHIIIIHIIIIIIIIIIHGHHIIIIIIIHIIIIIIIIIIIHHIIHIIIIIIIIIIIIIIIIIIHIIIIIIIIIIIIIIIIIIIIIIIIIIIIIIIIIIIIIIIIIIHHIIIIIIHHHIIHIIIIIHIIIIIIIIIIIIIIIIHIIIIHHHHFHIIIIIIIIIIIIIHIIIIIIIIIIHIIIIIIIIIIIIIIIHIIIIIIIIIIDDDDD
@HISEQ:969:HM2KJBCX2:2:1101:17824:82809 2:N:0:ACTATGCA
CAACTAGACTCGCCCAACTATCCCTATTAATCATTACGTCGATCCTAGAAACCAACAAAATAGAATCAAACGTCCTATTTCATTATTCCATGCTAATGTATTCAAGCGTAAGCCTGCTTTAAACACTCTAATTTTTTCAAAGTAACAGTCCTGATTCCCCACGACACCAAATTAATGACATCGCGGTTCTTCAGAAGGTAGGAACCAATAATGCCAGTGCGTACCGAAGCACGACCAACAATTTGATCCCGAAATTCAACTACGAGCTTTTTAACTGCAACAACTTTAATATACGCTATTGGAGCTGGAATTACCGCGGCTGCTGGCACCAGACTTGCCCTCCAA
+
DDDDDIIIIHIIIHIIIIIIIIIIIIHIIIIIIIIIHIIIIIIIHIIHIIIIIIIIGHHIHIIIIIIHHIIIIHHHHIIIIIIIIIIIGHIIHIIHHIIHHHHIIIIIIIIIGIIIIIIIIIIIIIIIIIIIHIIIIIIIIIIIIIIIIIIIIHHHGIIEHECHHIIIIIIIIIIIIIIHIIIIIIIIIIIIIIIIIIIIIIIIIIIHIIIHGIIIIIIIIIIIHIIIIIIIIII>IIIIHGIHIIIIIIIIIIHHIIIHIIIIIIIIIIIIIIIIIIIIIIIIIIIIIIIHIIIIHIIIIIIIIIIIHIIHIIIIIIIIIIIIIIIIIIIIIIIIIIIIDDDDD
@HISEQ:969:HM2KJBCX2:2:1101:17955:83470 2:N:0:ACTATGCA
CAACTAGACTCGCCCAACTATCCCTATAATCATTACGGTGGTCCTAGAAACCAACAAAATAGAACCATGCCGTCCTATTTTATTATTCCATGCTAATGTATTCAAGCAAAAATGCCTGCTTTAAACACTCTAATTTTTTCAAAGTAAAGGTCCTGGTTCCCCGCGGCATCCAATTAAGGACATCGCGGTTCTCCAGAAGGTGAGAAATTGACTGCACCAGTTCATACCCCGTGAGGCACGACCGATGCGCCAATCCCGAAATTCAACTACGAGCTTTTTAACTGCAACAACTTTAATATACGCTATTGGAGCTGGAATTACCGCGGCTGCTGGCACCAGACTTGCCCTCCAA
+
DDDDDIIIIIIEHIIIIIIIIIIIIIIIIIIIIIIIIIIIHIIIIIIIIIIIHIIIIHHIIIIIIIIIHIIIIIIIIIHIIIHIIIIIIIGHIIIIIIIIICIIIIIIIIIIIIIIIIIIIIIIHIIIIIIIHIIIIIIIIIIIIIIIIIIIIHIIIIIIIIIIIIIIIIIIHHIIIIIIIIIIIIIIIIIIIIIIIIIIIIIIIIIIIIIIIIIIIIIIIIIIIHIIIIIIIIIIIIIIIIIIIIIIIIIIIIIIIIIIIIIIIIIIIIIIIHIIIIIIIIIHF1IIIIIIIIIIIIIIIIIIIIIIIIIIIIIIIIIIIIIIIIIIIIIIIIIIIIIIIIIIIIIDDDDD
@HISEQ:969:HM2KJBCX2:2:1101:19123:84707 2:N:0:ACTATGCA
CAACTAGACTCGCCCAACTATCCCTATTAATCATTACGGTGGTCCTAGACCAACAAAATAGAACCAACGTCCTATTTTATTATTCCATGCTAATCTATTCAAGCAAAAGCCCGCTTTAAACACTCTAATTTTTTCAAGGTAATGGTTCTGGTTCCCCGACACACCCAATAAAGGACATATCGGCTCACCAGAAGGATAGACCCGACAACAGGACAGTACTCGCCAGAGACGGACCGCCCGGTCAGGCCTAAAATTCAACTACGAGCTTTTTAACTGCAACAACTTTAATATACGCTATTGGAGCTGGAATTACCGCGGCTGCTGGCACCAGACTTGCCCTCCAA
+
DDADDIIIIIIIIHIIIIIIIIIIIIIIIIIIIIIIIIIIIGIIIIIIIIIIIHIIHIIIHIIIIIIHIIIIHHIIIIIIIHIHCGHIIIIIIIIIIIIHIGEIHGHIIIIIIHIIIIIIIIHHHFEGHIIIIIIGHHHIIIIIHIHHIIHEHIIIIHIIIIIIIIIIIIIHIHIIIIIHIIFIHIIIIIIHIIIIIIIHIIIHIIIIHHIHIIIIIIIIIIIIIIIIIIIIIHIIIHIIIIHIIIIHIIIIIHHIHHIHHIGIHIIIIIIIIIIIIIIIIIIIIIIIIIIHIIIHHFFIHHIIIHIIIIHIIIIIIIIIIHIIIIIIIIIIIIIIIIIDDD@B
@HISEQ:969:HM2KJBCX2:2:1101:1314:85153 2:N:0:ACTATGCA
CAACTAGACTCGCCCAACTATCCCTATTAATCATTACGTCAATCCTAGAAACCAACAAAATAGGATCAAACGTCCTATTTCATTATTCCATGCTAATGTATTCAAGCGTTAGCCTGCTTTAAACACTCTAATTTTTTCAAAGTAACAGTCCTGTTTCCCTGCAACACCAAATTAATGACATTACAGTTCTTCAAGAAGGAGGAACCAGTAAAGCCAGTACATACCAGAGGCACGACCAACTCTCTAATCCCGAAATTCAACTACGAGCTTTTTAACTGCAACAACTTTAATATACGCTATTGGAGCTGGAATTACCGCGGCTGCTGGCACCAGACTTGCCCTCCAA
+
DDCBDIHIIHHIIIIGHIHHGHHHIIIIIGHIIHIHIHGHHIIIIIHEHIIIHIIIHHHIIIGHHHIIHIIGGHHIHHHHHHHIIIHIIIIHHGHHIIIIHIIHIHIHHHIIHHIIIIHIIHIIIHIIIHIIIIHEGHHHHHIHHIHHHIIIIHHHIIFIHHHHIHIHHHHHGIIIIHIIIHHIIIHCHCHGIIIIIIHGHGIIIIHHFIIIIIHIHHHHHIIIHIIHH=IIIIHHIHGHHGIHFIIHIIEIHIIIIIIIIIHHIHIIHIIIIIIIIHHHHIIIIIIIIIIIIIHHGIIIHIIIIIIIHGHHHIHHIHIIIIIIIIIIIIHIIHIIIIIIHAADDD
@HISEQ:969:HM2KJBCX2:2:1101:17279:85208 2:N:0:ACTATGCA
CAACTAGACTCGCCCAACTATCCCTATTAATCATTACGGTGGTCCTAGAAACCAACAAAATAGAACCATGCCGTCCTATTTTATTATTCCATGCTAATGTATTCAAGCAAAAATGCCTGCTTTAAACACTCTAATTTTTTCAAAGTAAAGGTCCTGGTTCCCCGCGGCATCCAATTAAGGACATCGCGGTTCTCCAGAAGGTGAGAAATTGACTGCACCAGTTCATACCCCGTGAGGCACGACCGATGCGCCAATCCCGAAATTCAACTACGAGCTTTTTAACTGCAACAACTTTAATATACGCTATTGGAGCTGGAATTACCGCGGCTGCTGGCACCAGACTTGCCCTCCAA
+
DDDDDIIIIIIIIIIIIIIIIIIIIIIIIIIIIIIIIIHIIIIIIIIIIIIIIIIIIIIHIIIIIIIIIIIIIIIIIIIIIIIIIIIGIIIIIHIIIIIIIGHIIIIIIIIIIIIIIIIIIIIIIIIIIIIIIIIIIIIIIIIIIIIIIIIIIIIIIIIIIIIIIIIIIIIIIIIIIIIIIIIIIIIIIIIIIIIIIIIIIIIIIIIIIIIIIIIIIIIIIIIIIIIIIIIIIIIIIIIIIIIIIIIIIIHGIIIIIIIIIIIIIIIIIIIIIIIIIIIIIIIIIIIIIIIIIIIIIIIIIIIIIIIIIIIIIIIIIIIIIIIIIIIIIIIIIHGCIIIIIIIIIIIIDDDDD
@HISEQ:969:HM2KJBCX2:2:1101:17446:85242 2:N:0:ACTATGCA
CAACTAGACTCGCCCAACTATCCCTATTAATCATTACGGTGATCCTAGAAACCAACAAAATAGAACCATGCCGTCCTATTCTATTATTCCATGCTAATGTATTCGAGCAAAAATGCCTGCTTTAAACACTCTAATTTTTTCAAGGTAAAGGTCCTGGATCCGCAAGACACCCAATAAAGGACATCAAGTTTCTCCAGAAGGTGAGAAATCAACAGTAACAGTTCATACCCCTTAAGGCATGACCGTCACGTCAATCCCGAAATTCAACTACGAGCTTTTTAACTGCAACAACTTTAATATACGCTATTGGAGCTGGAATTACCGCGGCTGCTGGCACCAGACTTGCCCTCCAA
+
DDDDDIIIIIIIIIIIIIIIIIIIIIIIIIIIIIIIFHHIHIIIHIIIIIIIFHIIIHHHIIIHFHHIIHHIIHDHIIHHHHHIHFIIEEFGGHIIGIIIIFHHIIIIIIIHIHHGHIIIIIIIHIHHGHIHIHIIIHIIIHHIIIIIIIIIIHHEDECHHIHIIIIHHHHIIHEIIHIIHIIHIIHGHHHHHHIIIIIHIHIIIIIHHIIIHIIHIIIHIIHIHHII<IIHHIIIIIIIIIIIIIIIIIHHIHEIIIIIIIIIIIIIIIIIIHIIIIIIIIIIIIIIIIIHIHHIIIIIHIIIIIIIIIIIIIIIIIIIIIIIIIIIIIIIIIIIIIIIIIIIIIIIDDDDD
@HISEQ:969:HM2KJBCX2:2:1101:17474:85502 2:N:0:ACTATGCA
CAACTAGACTCGCCCAACTATCCCTATTAATCATTACGTCAATCCTAGAAACCAACAAAATAGGATCGAACGTCCTATTTCATTATTCCATGCTAATGTATTCAAGCGTTAGCTTGCTTTAAACACTCTAATTTTTTCAAAGTAACAGTCCAGATTCCTCGCAACACCAAATTAATGGCATTACGGCTCATCAGGAAGGAGGAATCAGTGAGACCAGTACATACCAGTGGCATGACCAACCTACTGACCCCGAAATTCAACTACGAGCTTTTTAACTGCAACAACTTTAATATACGCTATTGGAGCTGGAATTACCGCGGCTGCTGGCACCAGACTTGCCCTCCAA
+
BDADBHIHIIHHICCHHGHIIIGHIIIIHHIGHHHHIIHIIIHHHHHHHGHIIGIIIIGHHIFHHHIHHIII?FHCHGHHIIIIHIIIHIIIIIHIIHHHHGHHHIHHIHHHIHIHHHIIIHGFFHCHHIIHHGHEHHHGGHHIHFF6EHIIHGHHICFHGIIIHIHHHHFHHHGFECGHGHHI:EGHIIGIHIHIIHHHGCHGFEIIIIIHIIIIIIIIIHIIHHHF6GIHHHHHHFIHGFFHEHGIHGHIHHHGEHHHHHCCEIGHIIHFGC@EIIHIHIIHHGD1HIGIHHHEHIIHGIIIIIIIIIIHIIIIHIIIIIIIIIHIIHIIIIIIIIHHIDDDDD
@HISEQ:969:HM2KJBCX2:2:1101:5328:86592 2:N:0:ACTATGCA
CAACTAGACTCGCCCAACTATCCCTATTAATCATTACGGTGGTCCTAGAAACCAACAAAATAGAACCATGCCGTCCTATTTTATTATTCCATGCTAATGTATTCAAGCAAAAATGCCTGCTTTAAACACTCTAATTTTTTCAAAGTAAAGGTCCTGGTTCCCCGCGGCATCCAATTAAGGACATCGCGGTTCTCCAGAAGGTGAGAAATTGACTGCACCAGTTCATACCCCGTGAGGCACGACCGATGCGCCAATCCCGAAATTCAACTACGAGCTTTTTAACTGCAACAACTTTAATATACGCTATTGGAGCTGGAATTACCGCGGCTGCTGGCACCAGACTTGCCCTCCAA
+
CBDDDIIIIIIIIIIIIIIIIIIIIIIIIIIIIIIIIIIIIIIHIHIIIIIIIIIIIIIHIIHIHIGIIIGHHHHGIHIIIIGIIIIIIIIIIIIIIIIIIFHIIIIIIIIIIIIIIIIIIIIIIIIIIIIIIIIHHIHIIIIIIIIIIIIHHIIIIIIIIIIIIIIIIIIIIIIIIIIIIHIIIIIIIIHIIIIIIIIIIIIIIIIIHIIIIIIHHIIIIIIIIIIIIIIIIIIHIIIIIIIIIIIIIIHHIHIIIIIIIIIIIIIIIIIIHIGIIIIIIIIIIIIIHIIIIIIIIIIIIIIIIIIIIIIIIIIIIIIIIIIIIIIIIIIIIIIIIIIIIIIIIIIIDDDDD
@HISEQ:969:HM2KJBCX2:2:1101:12948:87374 2:N:0:ACTATGCA
CAACTAGACTCGCCCAACTATCCCTATTAATCATTACGGTGGTCCTAGAAACCAACAAAATAGAACCACAACGTCCTATTCTATTATTCCATGCTAATCTATTCAAGCAATAGCCCGCTTTAAACACTCTAATTTTTTCAAGGTAATGGTCCTGGCTCCCCAACACACCCAATTAAGGACATACTGGTTCACCAGAAGGAAGACCCGACAACAGGACAGTACTCGCCAAAGACGGACCGCCCGGCCAAGTCTAAAATTCAACTACGAGCTTTTTAACTGCAACAACTTTAATATACGCTATTGGAGCTGGAATTACCGCGGCTGCTGGCACCAGACTTGCCCTCCAA
+
ADDDDIIIIIIIIIIIIIIIIIIIIIIIGIIIIIIIIIIIIIIIIIFHIIIIHIIIIHIEHHGIIIIIIIIIIIIIIIIIIIIIIIIIGIIIIGIIIIIIIDIIIIIIIIHIHHHIIIHIIIIFHHIHHIIIIIIHHHIIIIIIIHIIIHHHIIIIHHIIIIIIIIIIIIIIHGIIIIIIIIIIIIHIIHIIIIIIIIIIIIIIIIIIIIIIIHIIHIIIIIIIIIIIIIIIIIIIIIIIIIIIIHIII1HHHIIIIHIIIIIIIIIIIIIIIIIIIIIIIIIIIIIIIIIIIIIIHIIIIIIIIIIIIIIIIIIIIIIIIIIIIIIIIIIIIIIIIIIIIIDDDDD
@HISEQ:969:HM2KJBCX2:2:1101:16343:86927 2:N:0:ACTATGCA
CAACTAGACTCGCCCAACTATCCCTATTAATCATTACGGTGGTCCTAGAAACCAACAAAATAGAACCATGCCGTCCTATTTTATTATTCCATGCTAATGTATTCAAGCAAAAATGCCTGCTTTAAACACTCTAATTTTTTCAAAGTAAAGGTCCTGGTTCCCCGCGGCATCCAATTAAGGACATCGCGGTTCTCCAGAAGGTGAGAAATTGACTGCACCAGTTCATACCCCGTGAGGCACGACCGATGCGCCAATCCCGAAATTCAACTACGAGCTTTTTAACTGCAACAACTTTAATATACGCTATTGGAGCTGGAATTACCGCGGCTGCTGGCACCAGACTTGCCCTCCAA
+
0<B0DFHIHHHIIIHIIIIIIHIIHCHIHFHHFHHHHHIIHIIFHGFEHIIHEHFHIHHHHHH@GFHHIEEHEHCDHHHHHHHHICHEC<FHIHHH1CFGGGHHHHGHHIHIIIHIIIIH?GHIIHHHHHHHHGIIHGHHIHHGIIIIHEHHIIHIHHHH@GIHHFHIHHHIIHGHIHHGIIHIIIHHHHHFHIIIHGHGHIIIHIIIIHHIIIIGIIIHIIIIHHIIDIIHHIHIIIIHHIIIHIIIHEHDHHDIHHIIHIHHIHHGHEHHIHHIHIHIIIIHHIIIIIIHHGHIIIIGIIHHEHIIIHHGGHHGIHHHIIIIIIIHHHHIHHIIIHHHHIIIHHIIDDDDD
@HISEQ:969:HM2KJBCX2:2:1101:20315:87212 2:N:0:ACTATGCA
CAACTAGACTCGCCCAACTATCCCTATTAATCATTACATCGATCCTAGAAACCAACAAAATAGAATCGGATGTCCTATTTCATTATTCCATGCTAATGTATTCAAGCGTGAGCCTGCTTTAAACACTCTAATTTTTTCAAGGTAACAGTCCTAATTCCCCGTGACACCAAATTAATGGCATTACGGTTCTTTAGAAGGTGAGAAATCAATAATATCAGTACATACCAACGGCATGACCGAAACATTGATCCCGAAATTCAACTACGAGCTTTTTAACTGCAACAACTTTAATATACGCTATTGGAGCTGGAATTACCGCGGCTGCTGGCACCAGACTTGCCCTC
+
DDDDDIIIIIIIIIIIIIIIIIIIIIIIIIIIIIIIIIIIIIIIIIIIIIIIIIIIIIIIIIIIIIIHIIIIHIHHIIIIIIIIIIIIIIIHHIIIHFHIHHIIIIHHIIIIIIIIIIIIIHIIIIIIIIIIIIIIHIIIIIIIIIIIIIIIIIIIIIIIIIIIIIIIIIIIIIIIIIIIIIIIIIIIHIIIIIIIIIIIIIIIIIHIIIIIIIIIIIIIIIIIIIIIIIHIIIG@IIIIIHGIII<IIIIIIIIIIIIIIIIIIIIIIIIIIIIIIIIIIIIIIIIIIIIIIIIIIIIIIIIIIIIIIIIIIIIIIIIIIIIIIIIIIIIIIIIIIIIDDDDD
@HISEQ:969:HM2KJBCX2:2:1101:19995:87382 2:N:0:ACTATGCA
CAACTAGACTCGCCCAACTATCCCTATTAATCATTACGGTGATCCTAGAAACCAACAAAATAGAACCATGCCGTCCTATTCTATTATTCCATGCTAATGTATTCGAGCAAAAATGCCTGCTTTAAACACTCTAATTTTTTCAAGGTAAAGGTCCTGGATCCGCAAGACACCCAATAAAGGACATCAAGTTTCTCCAGAAGGTGAGAAATCAACAGTAACAGTTCATACCCCTTAAGGCATGACCATCACGTCAATCCCGAAATTCAACTACGAGCTTTTTAACTGCAACAACTTTAATATACGCTATTGGAGCTGGAATTACCGCGGCTGCTGGCACCAGACTTGCCCTCCAA
+
DDDDDIIIHFHIHIIIIGIHIIHHIHHIHIHHHIHHIIIFHEHIIGHHHIIIIHIHIIIIHHHHFHHHIGIIIIGHHGDGFHHHIHHHGHHHIGHIIIGHCCFIHHHHIIIIHIIGHIHHHHHHGIHFECHHFEHHIIHHHHIHIIIIIIHIHEFD7FCGHHHH8GDEHIIHIGIIHHHHHHHIIHHHIHEIIHIHG?IIIIIIIIIIHHIHIIHHHHIIHHGHIHHIHFHIIIIHHHHHEGIIIIHHIHEFHHCHIIHIHIIHIHIHHHHHEEIIIIIIIIIHFHHIHFIIIIIIIIHHHHIIIIIIIIIIIIIIIIIIIHIIIHIIIIIIHHHEIHIIIIHIIIIIDBDDD
@HISEQ:969:HM2KJBCX2:2:1101:3128:87621 2:N:0:ACTATGCA
CAACTAGACTCGCCCAACTATCCCTATTAATCATTACGGTGATCCTAGAAACCAACAAAATAGAACCATGCCGTCCTATTCTATTATTCCATGCTAATGTATTCGAGCAAAAATGCCTGCTTTAAACACTCTAATTTTTTCAAGGTAAAGGTCCTGGATCCGCAAGACACCCAATTAAGGACATCAAGTTTCTCCAGAAGGTGAGAAATCAACAGCGACAGTTCATACCCCTTAAGGCATGACCATCACGTCAATCCCGAAATTCAACTACGAGCTTTTTAACTGCAACAACTTTAATATACGCTATTGGAGCTGGAATTACCGCGGCTGCTGGCACCAGACTTGCCCTCCAA
+
DDDDDIIIIIHIIIIIIIIIIHHIIIIIHIIIIIIIIIIIIIIIIIIIIIIIIHIIIIIIIHIIIIGHHIIHIHIIIIIHIIIIIGHHIIIIHHIIIIIIIHHHHIIIIIIIHIIHHIIIIHIHIIIIIHIIIIIIIHIGIIIIHHIIIIHHIIIIIIIIHIIIIHIIIIIIHHHHHIIIIIIIIIIHHHHHHHIIIIIIIIIIIIIIIIIIIIIIIIIIIIIIIIIIHIIIIIIIIIIIIIIIIIIIIIHGIIIIIIIIIIIIIIIHIHIIIIIIIIIIIIIIIIIIIIIIIIIIIIIIIIHIIIIIIIIIIIIIIIIIIIIIIIIIIIIIIIIIIIIIIIIIIIIIDDDDD
@HISEQ:969:HM2KJBCX2:2:1101:6033:87373 2:N:0:ACTATGCA
CAACTAGACTCGCCCAACTATCCCTATTAATCATTACGTCAATCCTAGAAACCAACAAAATAGGATCAACGTCCTATTTCATTATTCCATGCTAATGTATTCAAGCGCGAGCCTGCTTTAAACACTCTAATTTTTTCAAAGTAACAGTCCTGATTCCCCACCACACCAAATAAATGACATGATGGTTCGTCAGAAGGTAGAAATCAGTAACACCAGTACGTACCGAAGGCACGACCAGCGTACTAATCCCGAAATTCAACTACGAGCTTTTTAACTGCAACAACTTTAATATACGCTATTGGAGCTGGAATTACCGCGGCTGCTGGCACCAGACTTGCCCTCCAA
+
DBD@DIIIIIIHIIIIIIIIIIIIIIIIIIEHIIIIIIIIHHHIHHIIIIIIIIIIHHHHIIHHIIIIIIIIIIIIIIIIIIIIIIIHHIIIIHHIIHHHHGGIIIIIIIIGIIGH@HIIHHHIIIIIIIIHHIHIIIHIIIIIIHHHIIHGIHCIHEGHIIHHHGIIIIHIIIIIIIIHHIIHIIIIIIIIIIIIIIIIIHIIIIIIIHIIHIIIIIIIIIIIIHIIIIIIIIHIIIIIIHIHHIIIIHIIIIIHHFHIHHHIIIIIIIIIHGIIIHFIHIIIHH?IIIGHCIIIIIIIIIIHIIIIIHIIIIIIIIGIIGIIIIIIIIIIIIIIHHHEDCDDD
@HISEQ:969:HM2KJBCX2:2:1101:12312:87637 2:N:0:ACTATGCA
CAACTAGACTCGCCCAACTATCCCTATTAATCATTACGGTGATCCTAGAAACCAACAAAATAGAACCATGCCGTCCTATTCTATTATTCCATGCTAATGTATTCGAGCAAAAATGCCTGCTTTAAACACTCTAATTTTTTCAAGGTAAAGGTCCTGGATCCGCAAGACACCCAATAAAGGACATCAAGTTTCTCCAGAAGGTGAGAAATCAACTGTAACAGTTCATACCCCTTAAGGCATGACCATCACGTCAATCCCGAAATTCAACTACGAGCTTTTTAACTGCAACAACTTTAATATACGCTATTGGAGCTGGAATTACCGCGGCTGCTGGCACCAGACTTGCCCTCCAA
+
DDBDDIIHHHIHHDHHHIGHIIIIEEHHIIIIIIIIEGEGHHHEHHIEFHHIIHIIIIGHFGFCFGHIHIHIHIIIIIIHHHHHIHGEHHFHHIIIIGEHIFGHIGIIIIIIIIIIIHHHIIIIIIIIHHIHHIHHHHIIIIIIIIHIIIGIIIHIIIHIGHIIIIHHHEHHIIHIIIHIIIIIIIIIIIIIIIIIHIIIIIIHIHIIIHIIIHHHHHIIIIIIIHHGIIIHIIIIIIHIHIIIIIIHIHHGIIIHIIIIIHHIIIIIHHIIHIIIIIIIIHFIIIIHGIHIIIHHIHHIHIIIIIIIIIIIIIIIIIIIIIIIIIIIIIHIIIIIIIIIIIIIIGIIDDDDB
@HISEQ:969:HM2KJBCX2:2:1101:14122:87322 2:N:0:ACTATGCA
CAACTAGACTCGCCCAACTATCCCTATTAATCATTACATCGATCCTAGAAACCAACAAAATAGAATCGGATGTCCTATTTCATTATTCCATGCTAATGTATTCAAGCGTGAGCCTGCTTTAAACACTCTAATTTTTTCAAGGTAACAGTCCTAATTCCCCGTGACACCAAATTAATGGCATTACGGTTCTTTAGAAGGTGAGAAATCAATAATATCAGTACATACCAACGGCATGACCGAAACATTGATCCCGAAATTCAACTACGAGCTTTTTAACTGCAACAACTTTAATATACGCTATTGGAGCTGGAATTACCGCGGCTGCTGGCACCAGACTTGCCCTCCAA
+
DDDDCIHHHIIIIIIIIIIIIIIIIIHIIIHIIIIIIHIIIIIIIIIHIIIIIIIIIIHIIIIGHIIHEHEHIIIIHIIIIIIIIIIHGIIIIIIIIIIIHHIIIIIIIHHIIIIIIIIIIHIIIGIIIIIIIIIIHIHIIHIIIIIIHIIIIIIIFHIIDHHIIIIIIIIIIIIIIGIIIIIIIIIIIIIIIIIIIHHIIIHHIIIIIHIIIIIHHIIIIIHHIIHIIIIIIIIIGIIIHIHIIDHGIIIIIIIIIIIIIIIIIIIIIIIIIIIHIIIIIIIIIIIIIIIIIIIIIIIIIIIIIIIIIIIIIIIIIIIIIIIIIIIIHIIIIIIIIIIIIIDDDDD
@HISEQ:969:HM2KJBCX2:2:1101:2487:88177 2:N:0:ACTATGCA
CAACTAGACTCGCCCAACTATCCCTATTAATCATTACTTCAGTCCTAGAAACCAACAAAATAGAACCGAAGTCCTAAATTATTATTCCATGCTAATGTATTCAAGGCATAAGCCTGCTTTAAACACTCTAATTTTTTCAAAGTAATAGAGCTAGATCGCGACGACAACCCAGTGAAGGGCGCCGCCGTTTTCTAGCAGGATGGCAGACACGCGCCAGCACTCACACTCGTAACCGAGGCGGGCCAGGTGCGTCAAACCAGAAATCCAACTACGAGCTTTTTAACTGCAGCAACTTTAATATACGCTATTGGAGCTGGAATTACCGCGGCTGCTGGCACCAGACTTGCCCTCCAA
+
CDDDDIIIIIHIIIIIIIIIIIIIIIIIIIIIIIIIIIIIIIIIHIHIIIIIIIIIIGIIIIHHIIIIIIIHIGIIIIIIIHIIIIHIHHIGGIIIHHHHICGHIHHIIIIIIHHHIHGHHHHIHIIIIIIIIHHHIIIIIIIIIIIIIIIIHHIIIIIHGHIIIIHIIIIIIIIIIIIIIIIIIIIHIHHHIIIIIIIIHIIIIHIIIIIIIIIIIIIIHIIIIIIIIIIIIIIIIIIII?IIIIIIIIIIHIIIIIIIIIIIIIIIIIIIIIIIIIIIIIIIIIIIIIIIIIIIIIIIIIIIIIIIIIIIIIIIIIIIHIIIIIIIIIIIIIIIIIIIIIIIIIIIIDDDDD
@HISEQ:969:HM2KJBCX2:2:1101:19988:88365 2:N:0:ACTATGCA
CAACTAGACTCGCCCAACTATCCCTATTAATCATTACATCGATCCTAGAAACCAACAAAATAGAATCGGATGTCCTATTTCATTATTCCATGCTAATGTATTCAAGCGTGAGCCTGCTTTAAACACTCTAATTTTTTCAAGGTAACAGTCCTAATTCCCCGTGACACCAAATTAATGGCATTACGGTTCTTTAGAAGGTGAGAAATCAATAATATCAGTACATACCAACGGCATGACCGAAACATTGATCCCGAAATTCAACTACGAGCTTTTTAACTGCAACAACTTTAATATACGCTATTGGAGCTGGAATTACCGCGGCTGCTGGCACCAGACTTGC
+
DDDDDIIIHHIIIIIHHHHHIEHHHIIIIIIIIIIIIIIIIIIGIHIIIIIIGIIIIIIIHHIIIIIIIHHDGHHGEHFFHIIIEHIIGHIIIIIIIIIIIIIIIIHIIIIIIIGIFHIIIIGHHIIIIIHHIIIIIIIIIIIIIIIIHHIIIIIIIIHIIIHIIIHIIIIHHIIIIHIHHIIIIIIIIHIIIIIIIIIIIIIIIHIIIHIIIIIIIIIIIIIIIIIIIIIIIIIIHHCIIIIIIIIIIGIIIIIIIHIIIIIIIIIIIIIIIIIHIIIIIIIIIIIIIHIIIIIIHIIIIIIIIIIIIIIIIIIIIIIIIIIIIIIHIHEIIIIDDDDD
@HISEQ:969:HM2KJBCX2:2:1101:10574:88529 2:N:0:ACTATGCA
CAACTAGACTCGCCCAACTATCCCTATTAATCATTACGTCGATCCTAGAAACCAACAAAATAGAATCAAACGTCCTATTTCATTATTCCATGCTAATGTATTCAAGCGTGAGCCTGCTTTAAACACTCTAATTTTTTCAAAGTAACAGTCCTGATTCCCCACAACACCAAATAAATGACATCATGGTTCGTCAGAAGGGAGAAACCAACAATGCCAGTACGTACCTAGGCACGACCGACATGATGGTCCCGAAATTCAACTACGAGCTTTTTAACTGCAGCAACTTTAATATACGCTATTGGAGCTGGAATTACCGCGGCTGCTGGCACCAGACTTGCCCTCCAA
+
DDDDDIIIIIIIIIIIHIIIIIIIIIIIIIIIIIIIIIIIIIIIIIIIIIIIIIIIIIIIIIIIIGIIIIIIHIIIIIHIIIIIIHIIIIIIIIIIIIIIIIIHIIIIIIIIIIHIIGHHHHIIIIIIIIHIIIIIIIIIIIIIIIIIIIIIIIIIIIIIIIIHIIIIIIIIHIIIIIIIIIHIIIIIIIIIIIIIIIIIIIIIIIIIIIIIIIIIHIIIIHIIIIIIIIIIIIIIIIIIIHHDIIIIIIIIIIIIIHIIIIIIIIIIIIIIIIIIIIHEIIIIIIIIIIIIIIIIIIIIIIIIIIIIIIIHIIIIIIIIIIIIIIIIIIIIIIIIIIIIDDDDD
@HISEQ:969:HM2KJBCX2:2:1101:12017:88368 2:N:0:ACTATGCA
CAACTAGACTCGCCCAACTATCCCTATTAATCATTACGTGGTCCTAAAACCAACAAAATAGAACCATCGTCCTATTTTATTATTCCATGCTAATGTATTCAAGCAAAAATGCCCGCTTTAAACACTATATTTTTTTCAAAGTAAAAGTCCTAGTTCATTGAAACACCCAAGAGCATCCCAATTCACCAGAAGGTAAGAAATTGGCTACACACCGATTCATGCCCCTAAAGGCATGACCAATATATCCCAATCCCGAAATTCAACTACGAGCTTTTTAACCGCAACAACACTAATATACGCTATTGGAGCTGGAATTACCGCGGCTGCTAATACCAGACTTGCCCTCCAA
+
DDDDDIIIIIIIIIIIIIIIIIIIIIIIIIIIIIIIIIIIIIIIIIIIIIIIIIIIIIIIHIIIIIHHHHHIIIIHIIIIIIIIIIIIIIIHIHIHIIHIIIIIIIIIIIIIIIIIIIIHHIIIHIIIIIIIIIIIIHHIIIIIIIIIIIIIIIIIIIIIGIIIIIIIIIIIIIIIHHIIIIIIIIIIIIIIIIIIHIIIIIIIIIIIIIIIIIIIIIIIIIIIIIIIIIIIIIIHIIIIIIIHHHHEHHHIIHIIIIIIIIIIIIIIIIIIIIIIIIIIIIHIIIIIHIIIIIIIIIIIIIIIIIIIIIIIIIIIIIIIIIIIIIIIIIHHIIIIIIIIIIHIDDDDD
@HISEQ:969:HM2KJBCX2:2:1101:19029:88387 2:N:0:ACTATGCA
CAACTAGACTCGCCCAACTATCCCTATTAATCATTACGGTGGTCCTAGAAACCAACAAAATAGAACCATGCCGTCCTATTTTATTATTCCATGCTAATGTATTCAAGCAAAAATGCCTGCTTTAAACACTCTAATTTTTTCAAAGTAAAGGTCCTGGTTCCCCGCGGCATCCAATTAAGGACATCGCGGTTCTCCAGAAGGTGAGAAATTGACTGCACCAGTTCATACCCCGTGAGGCACGACCGATGCGCCAATCCCGAAATTCAACTACGAGCTTTTTAACTGCAACAACTTTAATATACGCTATTGGAGCTGGAATTACCGCGGCTGCTGGCACCAGACTTGCCCTCCAA
+
0<0<<GHE?C@@<<GHHGHIIHHHF?HIC?CEHEECFCCGHFHC@G1C1<CCCGGHE?<GHHHHH?CDFFEEDC/CE1CHHH@HH?GH?11<F1FH?GCH?CFCHGGHHHHHHHHG2FDGE?HHEF@6FHH@FCHF@FHHGG@?IIIHE@A<1@EHIHGD8HHHHEEHECIIIIHHHEC7IHDHIHEC.C?IHIIIHHCHIHHEI<HFCHHIHH?GFGHEHFHIHIIHIIIFHFHHHHFHHHHFHHHFDFGDEDHHHIIHIIIHIHIIIIHGIHHIHEHCEHHHHHHIIHIHGEGHHHCIHHIHIIIIIIIHG@HHIIHHHHHDIIFIIIIIHIIHGIHHHECIIHED<?B?@
@HISEQ:969:HM2KJBCX2:2:1101:16172:88573 2:N:0:ACTATGCA
CAACTAGACTCGCCCAACTATCCCTATTAATCATTACGGTGATCCTAGAAACCAACAAAATAGAACCATGCCGTCCTATTTTATTATTCCATGCTAATGTATTCAGGCATAGGCCTGCTTTGAGCACTCTAATTTTTTCAAGGTAATGGTTCTGCTTCCCCGGCACATCAAATTAATGGCATACCGGTTATTCAGAAGGTAGGAATCCATCACACCAGTGCGGACCGTGAGGCCCGACCGACGGATAGATCCCGAAATTCAACTACGAGCTTTTTAACTGCAACAACTTTAATATACGCTATTGGAGCTGGAATTACCGCGGCTGCTGGCACCAGACTTGCCCTCCAA
+
DDDDDIHIHIIIIIIIIHIIIIHIIIIIIIIIIIIIIIIIIHHHHIIHIIIIIIIIHIIGIIHFHHHIIHIIIIHIIIGIIHIIHIIIIIIHHIIHGHIHIHIIIIIIIIIIHHIIHIIIIIHHIIIIIIIIIGIIIIIIIIIIIIIIIIIIIIIHIIIIIIIIIIIHIIHIIIIIIIIIIIIGIIIIIIIIIIIIIHIHIIIIIIHIIHIIIIIIIIIIIIIIIIIIIIIIIIIIIIIIIIIIIHIIIIIIIIIIIIIIIIIIHIIIIIIIIIIIIIIIIIIIIIIIIIIIIIIIIIIIIIIIIIHIIIIIIIIIIIIIIIIIIIIIIIIIIIIIIIIIIIIDDDDD
@HISEQ:969:HM2KJBCX2:2:1101:6634:89258 2:N:0:ACTATGCA
CAACTAGACTCGCCCAACTATCCCTATTAATCATTACGGTGGTCCTAGAAACCAACAAAATAGAATCATCCGTCCTATTTTATTATTCCATGCTAATGTATTCAAGCAAAAATGCCTGCTTTAAACACTCTAATTTTTTCAAAGTAAAGGTCCTGGTTCCCCGCGGCATCCAATTAAGGACATCGCGGTTCTCCAGAAGGTGAGAAATTGACTGCACCAGTTCATACCCCGTGAGGCACGACCGATGCGCCAATCCCGAAATTCAACTACGAGCTTTTTAACTGCAACAACTTTAATATACGCTATTGGAGCTGGAATTACCGCGGCTGCTGGCACCAGACTTGCCCTCCAA
+
DDA0DGHIIHGIIIIIHIHIIHIIIHIIFHIIIIIIH?GGHIICGHIIIIIHHIHGHEEHEHHIGHIIIHHIIIIIFHHIEHHIHIHIGHEHHIGHIIHIIDIHHHHIIHGIIIHIIIHIGHHIHIIHIHHFHIIHIIHHHIHHHHHIIHIIHIIIIIIIIIIIIIHHHHIIIGIHIIIIIIIIIIIIHGIIGIIIIIIIIIIIIIIIHIIIIIIIIIIIIIHEFHIIIIIIHGI<IHIIHIIIIIIIIHHIIIIHHHFHIHIIGIIHEHHHHIIIIIIIIIIIHIIIIHIIGIIIIIIIIIIIIIIIIIIIIIIIIIIIIIIIIIIIIIIIIIIIIIIIIIIIIIIDDDDD
@HISEQ:969:HM2KJBCX2:2:1101:1672:89159 2:N:0:ACTATGCA
CAACTAGACTCGCCCAACTATCCCTATTAATCATTACGTCAATCCTAGAAACCAACAAAATAGGATCGAACGTCCTATTTCATTATTCCATGCTAATGTATTCAAGCGTTAGCCTGCTTTAAACACTCTAATTTTTTCAAAGTAACAGTCCTGTTTCCCTGCAACACCAAATTAATGACATTACAGTTCTTCAAGAAGGAGGAACCAGTAAAGCCAGTACATACCAGAGGCACGACCAACCTACTAATCCCGAAATTCAACTACGAGCTTTTTAACTGCAACAACTTTAATATACGCTATTGGAGCTGGAATTACCGCGGCTGCTGGCACCAGACTTGCCCTCCAA
+
DDDDDIHIIIIIHIIIIIIIIIHHIIIIIIIIIIIIIGHHIIIIIIIHIIIIIIIIIIIIIICHHHHIHGIHHHHHIIIHEHIHHIIIIIIIIIIIIIIIIHGHHIIIIHHIIIIIIIIIIIIIHHIIIHIIIIHHIIHHIIIIIIIIIIIIIIIIIIIIIHIIIHIIIHHHIIIIIIIIIIIIIIIIIIIIIIIIHIIIIIIHIIIIIIHHHGIIIIHIHIIIIIIIIIIHIIIIIHIIIIHEDIHIIIIIHIHIIIIIIIIIIIIIIIIIIIHIIIIIIIIIIIIIIIIIIIIIIIHIIIIIIIIIIIIIIIIIIIIIIIIIIIIIIIIIIIIIIIIIIDDDDD
@HISEQ:969:HM2KJBCX2:2:1101:19249:89190 2:N:0:ACTATGCA
CAACTAGACTCGCCCAACTATCCCTATTAATCATTACGGTGATCCTAGAAACCAACAAAATAGAACCATGCCGTCCTATTCTATTATTCCATGCTAATGTATTCGAGCAAAATGCCTGCTTTAAACACTCTAATTTTTTCAAGGTAAAGGTCCTGGTTCCACATGACACCCAATTAAGGACATCATGCTTCTCCAGAAGGTGAGAAATCAACTGCGACAGTTCATACCCCTTAAGGCACGACCATCACGTCAATCCCGAAATTCAACTACGAGCTTTTTAACTGCAACAACTTTAATATACGCTATTGGAGCTGGAATTACCGCGGCTGCTGGCACCAGACTTGCCCTCCAA
+
DDDDDIIIIIIIIIIIIIIIIIIIIIIIIIIIIFHHIHHIIIIIIIIIIIIIIIIIGIIIIIIHHIHGHHHIHIGHIIIIIIIIIIHIIIHHIGHIHHHHHFHHIHHIIIHHIIIIIIHHIIHIHIIIIHIIIHIIIHHIIIIIIIIIIIIIHHHIHHHIIIIHHGHHIHIIHHFHHHHIIIIIIIIIIIIIHIIIIHIIIIIIIIIIIIIIIIIIIIIIIIIIIIIIIIIIIIIIIHIHIIIIIIIIHHFIIIIIIIIIIIIIIIHIIIIIIIIIIIIIIIIIIIIIIIIIIIIIIIIIIIIIIIIIIIIIIIIIIIIIIIIIIIIIIIIIIIIIIIIIIIIIIIIDDDDD
@HISEQ:969:HM2KJBCX2:2:1101:16843:89401 2:N:0:ACTATTCA
CAACTAGACTCGCCCAACTATCCCTATTAATCATTACGGTGGTCCTAGAAACCAACAAAATAGAACCATGCCGTCCTATTTTATTATTCCATGCTAATGTATTCAAGCAAAAATGCCTGCTTTAAACACTCTAATTTTTTCAAAGTAAAGGTCCTGGTTCCCCGCGGCATCCAATTAAGGACATCGCGGTTCTCCAGAAGGTGAGAAATTGACTGCACCAGTTCATACCCCGTGAGGCACGACCGATGCGCCAATCCCGAAATTCAACTACGAGCTTTTTAACTGCAACAACTTTAATATACGCTATTGGAGCTGGAATTACCGCGGCTGCTGGCACCAGACTTGCCCTCCAA
+
<DDAD1CEH1DEHIFHHH1<FFEHIH?1DG<DHHIEEHHC@0D1<CD1<FHHIHIIII111<<CCH?G1<FEDEC?=1FFFGGFCF1<@FG?C11DC1D1DD?CHHHGHEHHIHIHFHFHHHHEGFB8HHHHFBCGHHEEGDEHHHHGGEA<?CIHEIHGHHFIIHHHHHIEEHEHHGIHGHDE<E<CG?=HEDFGHEHHHGEEGCAHIIHFCIHFGHHGEG?H?EHIHGIIIIIIHIIHECHHHIHEDHGF@HHHHEGEHHHC@EEE0<HGFCIIIHHHIHIHHHGHHHIHFIIHHIHEHIHHGGIIIHFHIIHEEIIIIHHIIHHIHIHIHHIIIIIIHEHIIHHHDD<<0
@HISEQ:969:HM2KJBCX2:2:1101:5924:90033 2:N:0:ACTATGCA
CAACTAGACTCGCCCCAACTATCCCTATTAATCATTACGGTGATCCTAGAAACCAACAAAATAGAACCATGCTGTCATATTCTATTATTCCATGCTAATGTATACGAGCAAAAATGCCTGCTTTAAACACTCTATTTTTTTCAAGCTAAAGGTCCTGGCTCCGCAAGACACTCAATTAAGGACATCAAGCTTCTCCAGAAGGTGAGAAATCAACAGCGACAGTTCATACCCCTTAAGGCATGACCATCACGTCAATCCCGAAATTCAACTACGAGCTTTTTAACTGCAACAACTTTAATATACGCTATTGGAGCTGGAATTACCGCGGCTGCTGGCACCAGACTTGCCCTCCAA
+
D0DDDH11DC1<EHHDG0<1<1<GC11D1C1111<1<1<0C1C<@1111DG1G1D10EGHCC1D11D1D1111<111<1D11<1<D1<1111<1<1<1<1<<111<1D/@@@11<GHFHH618<<<8<266<<1$<G@1G2(1A6$/H2<1789<D<<071<':0D7<0<0#GDGH0HF<AGCDB</D/-<:-<<:-///CD.0<HCD0..HCHHDIFG<1111<100<<1D<1IIGIHH>IHHB11<:<1D1?IIIIIIIIIIIIIIIIHIIIIIIIIIIIIIIIIIIIIIIIIIIIIIHIIIIIIIIIIIIIIIIIIIIIIIIIIIIIIIIIIIIIIIIIIIIIIIIDDDDD
@HISEQ:969:HM2KJBCX2:2:1101:15954:89912 2:N:0:ACTATGCA
CAACTAGACTCGCCCAACTATCCCTATTAATCATTACGGCGGTCCTAGAAACCAACAAAATAGAACCGCACGTCCTATTTTATTATTCCATGCTAATGTATTCGAGCATAGGCCTGCTTGGAGCACTCTAATTTTTTCACAGTAAAAGTCCTGCTTCCCCGCCACACCCAGTGAAGGGCATGAGGTTCCACAGAGGGAAAGGCCCGGCCGGACCAGTACACGCGGTGAGGCGGACCGGCCAGCCAGGCCCAAGGTTCAACTACGAGCTTTTTAACCACAACAACTTTAATATACGCTATTGGAGCTGGAATTACCGCGGCTGCTGGCACCAGACTTGCCCTCCAA
+
DDDDDIHIIIIIIIIHIIHHHIIIIIIIIGIIIIIIIIIIIIIIIIIGIIIIIHIIIIGIIIFHHIIDHHGHHGHHGGHHIIHHIIIIIIIHFHIIEHCHHDCHHIIHIIHIIIIIIIHIHG?HHIIIHHIIHHIIIIHHHGHIIHHHHIHIIIIHIIHIIIIIHHIIIIIHIIIIIIHIIIIIIIIHHHIIHIIIIIIIIHIIIIIIIIIIIIIIIIIIIIIIIIIIIIIIIIIIIIHIIIHHIIIIHHIHEIIIIIIIIIIIIIIIIIIIIIIHIIIIIIHIIIHIIIIIHIIIGIIIIIIIIIIIIIIIIIHIIIIIIIIIIIIIHIIIIIIIIIIIDDDDD
@HISEQ:969:HM2KJBCX2:2:1101:1461:89305 2:N:0:ACTATGCA
CAACTAGACTCGCCCAACTATCCCTATTAATCATTACGGTGATCCTAGAAACCAACAAAATAGAACCATGCCGTCCTATTCTATTATTCCATGCTAATGTATTCGAGCAAAATGCCTGCTTTAAACACTCTAATTTTTTCAAGGTAAAGGTCCTGGTTCCACATGACACCCAATTAAGGACATCATGCTTCTCCAGAAGGTGAGAAATCAACTGCGACAGTTCATACCCCTTAAGGCACGACCATCACGTCAATCCCGAAATTCAACTACGAGCTTTTTAACTGCAACAACTTTAATATACGCTATTGGAGCTGGAATTACCGCGGCTGCTGGCACCAGACTTGCCCTCCAA
+
DDDDDIHIIIIIIIIIIIIIIIIIIIIIIIIIIIIIIIIIIIIHIIIIIIIIIIIIIIIHIIIIIIIIIIIIIIIIIIIGIIIIIHHHIIIFHIHIIIHHIHHHGIHIIIIIIHIIIIIIHIIIGHIIIIIIIIIIIIIIIIIIIIIIIIIIIIIIIGHIIIIIIIIIIIIIIIIIIIIIHIIIIIIIHIIIIIIIIIIIIIIIIIIIIIIIIIIIIIIIIIIIIIIIIIIIIIIIIIIIHIIIIIHIHDHIIIIIIIIIIIIIIIIIHIIIIIIIIIIIIIIIIIIIIIIIIHIIIIIIIIIIIIIIIIIIIIIIIIIIIIIIIIIIIIIIIIIIIIIIIIIIIIIDDDDD
@HISEQ:969:HM2KJBCX2:2:1101:10650:89250 2:N:0:ACTATGCA
CAACTAGACTCGCCCAACTATCCCTATTAATCATTACGGTGATCCTAGAAACCAACAAAATAGAACCATGCCGTCCTATTCTATTATTCCATGCTAATGTATTCGAGCAAAATGCCTGCTTTAAACACTCTAATTTTTTCAAGGTAAAGGTCCTGGTTCCACATGACACCCAATTAAGGACATCATGCTTCTCCAGAAGGTGAGAAATCAACTGCGACAGTTCATACCCCTTAAGGCACGACCATCACGTCAATCCCGAAATTCAACTACGAGCTTTTTAACTGCAACAACTTTAATATACGCTATTGGAGCTGGAATTACCGCGGCTGCTGGCACCAGACTTGCCCTCCAA
+
DDDDDIIIIIIIIIIIIIIIIIIIIHIIIIIIIIIIIIIIGIHIIHHIIIIIIIIIIIIIIIHIIIIIGHHIIHHIIIIIIHIIIIIIIIIIHIIIIIIHGFIIHHHIIIIIHIIIIIIIIIIIIIIIIIIIIIIIIIIIIIIIIIIIIIIHIIIIIHIIIIIIIIIIIIIIIIIIIIIIIIIIIIIIIIIIIIIIIIIIIIIHIIIIIIIIIHIIIIIIIIIIIIIIIIIIIIIIIIIIIIIIIIIIIHHHHHIIIIIIIIIIIIHIIIIIIIIIIIIIIIIIIIIIIIIIIIIIIIHHIIIIIHIIIIIIIIIIIIIIIIIIIIIIIIIIIIIIIIIIIIIIIIIDDDDD
@HISEQ:969:HM2KJBCX2:2:1101:9984:89718 2:N:0:ACTATGCA
CAACTAGACTCGCCCAACTATCCCTATTAATCATTACGTCGATCCTAGAAACCAACAAAATAGAATCAAACGTCCTATTTCATTATTCCATGCTAATGTATTCAAGCGCGAGCTTGCTTTAAACACTCTAATTTTTTCAAAGTAACAGTCCTGATTTCCCATGACACCAAATTAATGACATCGTGGTTCGTCAGAAGGGAGAAACCAATAATGCTAGTACGTACAAAGTACGACCGACATATTAGTCCCGAAATTCAACTACGAGCTTTTTAACTGCAACAACTTTAATATACGCTATTGGAGCTGGAATTACCGCGGCTGCTGGCACCAGACTTGCCCTCCAA
+
CDDADIIIIHHEI?HHGHHIIIFHHHHHIHIHIIFHIIIIIIGIIIIHIIIIIIGHIIHIIIIIIIGHEFHH@@CGHF?CEHHHIHIIHIEHHHIHIIIGHIIHIIHHCHEHIIHHHHIHIIHHHHHHHGHHHIHHHIIIHHHHHHIH?GIGIHGHGHHGEHHEHHHHIIHHHGHFFFEFDHHIHHDHHGEHIIHIIIHEHEHFFHIHIIIIIHGAHIHHHHHEIHHCHHHEEGIHFEEGFHHHEFHF@IIIIIIIHIIHHHHHHHIHHHIIHIHIIHIHFGIIHIHHHIHHIIIIHIGHEIIIIIIHIIIIHHHHGIIIIIIIIIHHGGHFIHGHDHED@@AB
@HISEQ:969:HM2KJBCX2:2:1101:20046:89440 2:N:0:ACTATGCA
CAACTAGACTCGCCCAACTATCCCTATTAATCATTACGTCAATCCTAGAAACCAACAAAATAGGATCGAACGTCCTATTTCATTATTCCATGCTAATGTATTCAAGCGTTAGCCTGCTTTAAACACTCTAATTTTTTCAAAGTAACAGTCCTGTTTCCCTGCAACACCAAATTAATGGCATTACAGTTCTTCAGAAAGGAGGAATCAGCGAAGCCAGTGCATACCAGTGGCACGACCAACCTGCTGACCCCGAAATTCAACTACGAGCTTTTTAACTGCAACAACTTTAATATACGCTATTGGAGCTGGAATTACCGCGGCTGCTGGCACCAGACTTGCCCTCCAA
+
DDDDDIIIIIIIIIIIIIIIIIIIIIIIIIIIHIIIIIIIIIIIIIIIIIIIHIIIIHIIHIIIIIIIFHIIHHHIHIIIIIIIHIIIIGIIHIIIIIIIIIIIIIIIIIIIIIIIIIIIHIIIIIIIHIIIIIIIIIIIIIIIIIIIIIIIHIIIIIHIIHHIIIIIIIHHIIIIHIIHHHIIIIIIHIIIIIIIIIIIIIIHHIIIIIIIIIIIIIIIIIIIIIIIIIIIIIIIIIIIIIIHGIIIIIIIIIIIIIIIIIIIIIIIIIIIIIIIIIIIIIIIIIIIIIIIIIIIIIIIIIIIIIIIIIIIIIIIIIIIIIIIIIIIIIIIIIIIIIIIIDDDDD
@HISEQ:969:HM2KJBCX2:2:1101:2283:90848 2:N:0:ACTATGCA
CAACTAGACTCGCCCAACTATCCCTATTAATCATTACGGTGGTCCTAGAAACCAACAAAATAGAATCATCCGTCCTATTTTATTATTCCATGCTAATGTATTCAAGCAAAATGCCTGCTTTAAACACTCTAATTTTTTCAAAGTAAAGGTCCTGGTTCCCCGCGGCACCCAATTAAGGACATCGCGGTTCTCCAGAAGGTGAGAAATTGACTACACCAGTTCATACCCCTTAAGGCACGACCGATGTGTCAATCCCGAAATTCAACTACGAGCTTTTTAACTGCAACAACTTTAATATACGCTATTGGAGCTGGAATTACCGCGGCTGCTGGCACCAGACTTGCCCTCCAA
+
DDCDDIIHIIHIIIIIIIIIIIIIIIIIIIIIIIHIIIIIIIIIIIIIIIIHGHFHHIIIIIHIIIIIIIIIHIIIIIHIIIIHIIHHIIIIIIIIIGIHHIIIIIIIIIIIHHHHHIIIIIIIIIIIIIIIIIIIIIIIHHIIIIIHHHIIIIIIHHIIIIGIIGHIGHHIIIIIIIIIIIIIIIIIIIIIIIHIIIIIIIIIIIIIIIIIIIIIIIIIIIIIIIIIHIIIIIIIIIIHHHIIIIIIIHIIIHGIIIIIIIHIIIIIIIIIIIIIIIIIIIIIHIIIIIHHIIIIIIIIIIIHIIIGIIIIIIIIIIIGIIIIIIIIIIIIIIIIIIIIIIIIIIDDDDD
@HISEQ:969:HM2KJBCX2:2:1101:4147:91290 2:N:0:ACTATGCA
CAACTAGACTCGCCCAACTATCCCTATTAATCATTACGGTGGTCCTAGAAACCAACAAAATAGAACCATGCCGTCCTATTTTATTATTCCATGCTAATGTATTCAAGCAAAAATGCCTGCTTTAAACACTCTAATTTTTTCAAAGTAAAGGTCCTGGTTCCCCGCGGCATCCAATTAAGGACATCGAGGTTCTCCAGAAGGTGAGAAATTGACTGCACCAGTTCATACCCCGTGAGGCACGACCGATGCGCCAATCCCGAAATTCAACTACGAGCTTTTTAACTGCAACAACTTTAATATACGCTATTGGAGCTGGAATTACCGCGGCTGCTGGCACCAGACTTGCCCT
+
DDDDDIIIIIIIIIIIIIIIIIIIIHIIIIIIIIIIIIIIIIIHHIIIIIIIIIIIIIHHIIFHHHIHHIGEHIIIIHHHIIIIIIIIIIIIHCFHHHHIIHHIIIHIIIIIIIIIHHIIIIIIIIIIIIIIIIIIIHHHHIIIIIIIIIIIIIIHHEGIHIIIIGIIIIHIIIIIIIIIIIIIIIIIIHEIIIIIIIIIIIIIIIIIIIIIIIIIIIIIIIIIIHIIIIIIIIIIIIIIIIIIIIHGIIIIIIIIIIIHIIIIIHIIIHIIIIIIIIIIIIIIIIIIIIIIIIIIIHIIIIIIIIIIIIIIIIHIIIIIIIIIHIIIIIIHIIIIIIIIIIIIDDDDD
@HISEQ:969:HM2KJBCX2:2:1101:2245:91341 2:N:0:ACTATGCA
CAACTAGACTCGCCCAACTATCCCTATTAATCATTACGTCGATCCTAGAAACCAACAAAATAGAATCAAACGTCCTATTTCATTATTCCATGCTAATGTATTCAAGCGTAAGCCTGCTTTAAACACTCTAATTTTTTCAAAGTAACAGTCCTGATTCCCCACGACACCAAATTAATGACATCGCGGTTCTTCAGAAGGTAGGAACCAATAATGCCAGTGCGTACCGAAGCACGACCAACAATTTGATCCCGAAATTCAACTACGAGCTTTTTAACTGCAACAACTTTAATATACGCTATTGGAGCTGGAATTACCGCGGCTGCTGGCACCAGACTTGCCCTCCAA
+
DDDDDIIIIIIIHIIIIIIIIIIIIIIIIIIIIIIIIHIIIIIIIIHIIIIIIIIIIIGHHIIIIIIIIIIIIIIIIIIIIHIIIIIGIIIIIIHIIIIIIIIIHHIIIIIIIIIIIIIIIGIIIHIHIIIHIIIIIIIIHHHIIIIIIIIIIIIHIIIIIIIIIIIIIIIIHIIIIIIIIIIIIIIIIIIIIIIIIIIIIIIIIIIIHIIIIHIIIIIIIIIIIIIIIIIIIIIIIIIIIIHHIIIIIIIIIIIHIHIIIIIIIIIIIIIIIIIIIIIIIIIIIIIIIIIIIIIIIIIIIIIIIIIIIIIIIIIIIIIIIIIIIIIIIIIIIIIIIIIIDDDDD
@HISEQ:969:HM2KJBCX2:2:1101:3008:91602 2:N:0:ACTATGCA
CAACTAGACTCGCCCAACTATCCCTATTAATCATTACTTCAGTCCTAGAAACCAACAATATAGAACCGAAGTCCTAAATTATTATTCCATGCTAATGTATTCAAGGCATAAGCCTGCTTTAAACACTCTAATTTTTTCAAAGTAATAGAGCTAGATCGCGACGACAAACCAGTGAAGGGCGCCGCCGTTTTCTAGCAGGATGGCAGACACGCGCCAGCACTCACACTCGTAACCGAGGCGGGCCAGGTGCGTCAAACCAGAAATCCAACTACGAGCTTTTTAACTGCAGCAACTTTAATATACGCTATTGGAGCTGGAATTACCGCGGCTGCTGGCACCAGACTTGCCCTCCAA
+
00<<DHHHHHE1/<<@10<<D@DHCF@@FHHDFGHF@CHH@CG<@GHICC@11<1<1C1<<11<CF1/C?EHH1<FCEHEEDGC?<C?CD1<GH?CG@GEE<1FGE@@GGGCCGC@HHGH?HH@<1@<CGCECBCEGD<11HGHHH@GE@CDGG?@G0DEEHDD?B<#</DBHFDECF:E?-CCGC<DHGGGFGBCEHEEGC-FG<<A<<0CCE<ED0CEH@FD0=HDEDEHHHCC?C<<:<<1<=HE<;HFHGFHEEHFHCHCEEED<0C<1<CHIIHHIHEHH?HHG1IIIHHHCHFEEHHHEHCF<CFHCHHFCGHGHHHCCC@HHIHHHHEIIIHHHHHHEDC@@@?@D<
@HISEQ:969:HM2KJBCX2:2:1101:2515:91230 2:N:0:ACTATGCA
CAACTAGACTCGCCCAACTATCCCTATTAATCATTACGTCGATTTCCGAAAACCAACAAAATAGAAACGACGTCCTATTCCATTATTCCATGCACGAATATCCAAGCGTGTAAAGCCTGCTTTGAGCACTCTAATTTTTTCAAAGTAAACCTGGCGGCGCCCCAGGACACTCGGTTAAGAGCACCCTGATGCCTCCGCCACACCATTCACGGGCCAATGGGACAGTCGCGCCAAACAGCGGACCGTCCCCTACCCGCCGAGATCCAACTACGAGCTTTTTAACCGCAACAACTTTAATATACGCTATTGGAGCTGGAATTACCGCGGCTGCTGGCACCAGACTTGCCCTCCAA
+
DCDDDGHHIIIIIIIIIIIIIIIIIIIIIIIIIIIIIIIIIIIIHHIIIIIIIIGIIIIIIIIIIIIIIIIIIIIIHIIHHIIIIIIIIIIHGIHIHIIHHCGHIIIIHHHIIIIIHHIIHHIHHIIIIIIIHHHIIHHHIHIIIIIIIIIHHHIIIIIIIIIHHHHHIIHHHHHHIIIIHIIIIIIHI4HHHHHIHIIIIIIHHGGHHIIIIIIIIIIIIIIIIIIIIIHIIHGHHIIIIHHHIHIIIIIHIIIIIIIIIIIIIIIIIIIIIIIIIIIIIIIIIIHIHGIIIIIIIIIIIIIIIIIIIIIIIIIIIIIIIIIIIIIIIIIIIIIIIIIIIIIIIIIIDDDDD
@HISEQ:969:HM2KJBCX2:2:1101:17352:91381 2:N:0:ACTATGCA
CAACTAGACTCGCCCAACTATCCCTATTAATCATTACGGTGGTCCTAGAAACCAACAAAATAGAACCATGCCGTCCTATTTTATTATTCCATGCTAATGTATTCAAGCAAAAATGCCTGCTTTAAACACTCTAATTTTTTCAAAGTAAAGGTCCTGGTTCCCCGCGGCATCCAATTAAGGACATCGCGGTTCTCCAGAAGGTGAGAAATTGACTGCACCAGTTCATACCCCGTGAGGCACGACCGATGCGCCAATTCCGAAATTCAACTGCGAGCTTTTTAACTGCAACATCTTTAATATACGCTATTGGAGCTGGAATTACCGCGGCTGCTGGCACCAGACTTGCCCTCCAA
+
<<<<@EHHE<C1CC0DHEHHIIGGCG<1CCG1C1<<FC0<<0<F1GE<F?GHIHCEE1<C<GC@CC@FE<DHH0CFHHHHC?<DH@11D1C1DEEHHH1<@<CGEHFHFE@HHC1?<DBDG@1<6<GB?GGGHG51FH?EF<11<8<GCE@B<GE?E<0C'<F7EEGCHGCBD/?:BEH:HEEFFHE8CHGH@DFB:/?DG/A@DFCC@G0CF@AG?FFF@HG@G<3HCGFEHCF@;E<C0>HHC<CD/111<1<0/?FEHD11G@D<//<111IHH@CD<111HF<GD<111<D<1<<@H<IHG<11D1<11G<GCC</F/C</1@G@EIHD11<HCC1HH@D0/0E@@@<0
@HISEQ:969:HM2KJBCX2:2:1101:20997:92544 2:N:0:ACTATGCA
CAACTAGACTCGCCCAACTATCCCTATTAATCATTACGGTGGTCCTAGAAACCAACAAAATAGAACCATGCCGTCCTATTTTATTATTCCATGCTAATGTATTCAAGCAAAAATGCCTGCTTTAAACACTCTAATTTTTTCAAAGTAAAGGTCCTGGTTCCCCGCGGCATCCAATTAAGGACATCGCGGTTCTCCAGAAGGTGAGAAATTGACTGCACCAGTTCATACCCCGTGAGGCACGACCGATGCGCCAATCCCGAAATTCAACTACGAGCTTTTTAACTGCAACAACTTTAATATACGCTATTGGAGCTGGAATTACCGCGGCTGCTGGCACCAGACTTGCCCTCCAA
+
CDDDDIIIIIIIHIIIIIHIIGIHHHGHIIHII@FGHHHHGHEEHHIIGIHIHHHHIIIIIIGHHGHIHHHFDEFHHHDG?HGHIH<GGH?@@F?GHECGHFHHHIEHHIIIEFHGEFHHHHEHHHIHHGGGHHHFEGIIHGGGHHEFHIGIIIHHCGGGIHIIIIIHHHHIHIIIIIHHHHHIIHIHHHIIIIIIIHHIIIHIIHHHIIIIIHHGAIIIIIIIGHHIIIIIIIIIIIIIFHHHIIIIIIHGHDIIHHHIHGIIIIIIIHIHHIHIIIIHFHIIHIHIIIIIIIIIIIIIIIIIIIIIIIIHIIIIIIIIIIIIIIIIIIIIIIIIIIIIIIIIIIIIDDDDD
@HISEQ:969:HM2KJBCX2:2:1101:2672:92859 2:N:0:ACTATGCA
CAACTAGACTCGCCCAACTATCCCTATTAATCATTACGTCAATCCTAGAAACCAACAAAATAGGATCAACGTCCTATTTCATTATTCCATGCTAATGTATTCAAGCGCGAGCCTGCTTTAAACACTCTAATTTTTTCAAAGTAACAGTCCTGATTCCCCACCACACCAAATGAATGACATGATGGTTCGTCAGAAGGTAGAAATCAGTAACACCAGTACGTACCGAAGGCACGACCAGCGTACTAATCCCGAAATTCAACTACGAGCTTTTTAACTGCAACAACTTTAATATACGCTATTGGAGCTGGAATTACCGCGGCTGCTGGCACCAGACTTGCCCTCCAA
+
D@@@DIFHE@GHC<@HHHFFG<C@CHCFHHIHIIH?GHEGHIHFFEDCGHHIHFHH@@HHIHFCC1EGEEHEHIHIIFECHEHIIHHHIHH1FHHE@@DEHF@HFHFCIHDCGECEIHGHHIHHEEHEHHHEGHIEHIIIIAHHIIHC?CFGG<FIHHB?DHHD;EGHFCGHHHHCFEHHHGFHIIIIHCCD=EF7HFGIGIHEHFHFGEHHHHHHFCHGFHHFHHGI0CHHF<DHHCGCHFDHGECCHGC@<G1HCC@CHHEHFG<1HF<GC<F@FCEG?G<<CC<<<G@ECCE@FHHHEHGHEEIIHHC/F<HHHIIHHGGCCCECIIHCFE@GDHHHDDBD@
@HISEQ:969:HM2KJBCX2:2:1101:14348:93070 2:N:0:ACTATGCA
CAACTAGACTCGCCCAACTATCCCTATTAATCATTACGGTGGTCCTAGACCAACAAAATAGAACCAACGTCCTATTCTATTATTCCATGCTAATCTATTCAAGCAAAAGCCCGCTTTAAACACTCTAATTTTTTCAAGGTAATGGTCCTGGTTCCCCGACACACCCAATAAAGGGCATACCGGCTCACCAGAAGGATAGACCCGACAGCAGAACAGTACTCGCCAGAGACGGACCGTCCGGTCAGGCCTAAAATTCAACTACGAGCTTTTTAACTGCAACAACTTTAATATACGCTATTGGAGCTGGAATTACCGCGGCTGCTGGCACCAGACTTGCCCTCCAA
+
DDDDDIIIIIIIIIIIIIIIHIIIIIIIIIIIHIIIIIHIGIIIIIHHIIIIIIIIHIIIFIIIIIIIIHHHHHHHHIHIIIIIIIIHHHHHIHIIIIHHIIIIIIIIIIIIIHHHIIIIIIIHIIIIIIIIIIIIHIIIIIHHIIIIIIHHIIIIIIIIIIIIIIIIIIIHIIIIIIIIIIIIIIIHIIIIIIIIIIIIIHIIIIIIIIIIIHIIIIIGIIIIHII=IIIIHIIIIIIIIIIIIIIHIIIIIIHIIIIIIIIIIHIIIIIIIIIIIIIHIIIIIIIIIIIIIIIHFDFIIIIIIIIIIIIIIIIIIIIIIIIIIIIIIIIIIIIIIIIDDDDD
@HISEQ:969:HM2KJBCX2:2:1101:15994:93539 2:N:0:ACTATGCA
CAACTAGACTCGCCCAACTATCCCTATTAATCATTACGTCGATCCTAGAAACCAACAAAATAGGGTCAAACGTCCTATTTCATTATTCCATGCTAATGTATTCAAGCGTGTGCCTGCTTTAAACACTCTAATTTTTTCAAAGTAACAGTCCTGATTCCCCATGACACCAAATTAATGACATCACAGTTCGTCAGAAGGTAGAAATCAATAATACCAGTTCATACCAGAGGCACGACCAATATATTGATCCCGAAATTCAACTACGAGCTTTTTAACTGCAACAACTTTAATATACGCTATTGGAGCTGGAATTACCGCGGCTGCTGGCACCAGACTTGCCCTCCAA
+
DCDDDIIIIIIIIHHIIIIIIIIIIIIHIHIIHIIIIIIIIHIIIIIIIIIIIIIIIHHHIIHHIIGIGIIIIIIIIIIIGIHIIIIIEHIIHIIIIIIHHIHHIIIIIIIIHIIIIHIIIIIIIIIIIIIIIHIHIIHFHHHHHIIIIIIIIHHHIIIIIHIIIIIHIIIHHHHHHIHIIIIIIIHHIIIIIIIHIIIIIIIIIIIIIIIIIIIIIIHIIIIIIIHHHHHHIIIIIIIIIGIHIIIHIHIIIIIHGIIHIIIIHIIIIIIIIIIIIHIIIIIIHHHIIIIIIIIHIHHHHIIIIIIIIIIIHIIIIIIIIIIIHHIIHIIIIIIGIIIIHDDDDD
@HISEQ:969:HM2KJBCX2:2:1101:3975:94179 2:N:0:ACTATGCA
CAACTAGACTCGCCCAACTATCCCTATTAATCATTACGGTGGTCCTAGACCAACAAAAATAGAACCAACGTCCTATTTTATTATTCCATGCTAATCTATTCAAGCAAAAGCCCGCTTTAAACACTCTAATTTTTTCAAGGTAATGGTTCTGGTTCCCCGACACACCCAATAAAGGACATATCGGCTCACCAGAAGGATAGACCCGACAACAGGACAGTACTCGCCAGAGACGGACCGCCCGGTCAGGCCTAAAATTCAACTACGAGCTTTTTAACTGCAACAACTTTAATATACGCTATTGGAGCTGGAATTACCGCGGCTGCTGGCACCAGACTTGCCCTCCAA
+
DDD@DII?GEHECDHH?CCHEEF?D?<1<FGE@GHEHHH@1CGCGGHE@@<D@HHEF1CE@H1F1C?@GC<GHHIHH1CCCC<GHFCH11DCEHIHHHHECC<1<HG@EHDDCGE/?@FHEE6EHFEG8<GG<E/<<FG6<GEH@A@B<G@<<?DIIHHHECC@C?HC4<<@HFHHHDE?:-://F@B/@@FHEFG@H@C:</HCHEIHFCF<D<<CC<</CFCGEFHGD<?F<?E?<//C/EHHEF@CCGFCH@G@C<CEHCHEHEEGHC1?G1C1D<<1FCCFD1F@F<<<<<<1<<DFG<G<FIH@G@/HC?DCIHEHD1<<1<1HD<<<D1E<HG@@D@DB
@HISEQ:969:HM2KJBCX2:2:1101:7346:94427 2:N:0:ACTATGCA
CAACTAGACTCGCCCAACTATCCCTATTAATCATTACGTCGATCCTAGAAACCAACAAAATAGAATCAAACGTCCTATTTCATTATTCCATGCTAATGTATTCAAGCGTGCGCCTGCTTTAAACACTCTAATTTTTTCAAAGTAAAGGTCCTGGTTCCCCGCGGCATCCAATTAAGGACATCGCGGTTCTCCAGAAGGTGAGAAATTGACTGCACCAGTTCATACCCCGTGAGGCACGACCGATGCGCCAATCCCGAAATTCAACTACGAGCTTTTTAACTGCAACAACTTTAATATACGCTATTGGAGCTGGAATTACCGCGGCTGCTGGCACCAGACTTGCCCTCCAA
+
DDDDCIIIIIHIIIIIIIIIIIIIIIIIIHIIIIIIIIIIIHIHIIIIIIIIHIIIIIGIIIIHIFIIIIIIIIIIIIIIHHIIIHIIIIIIIIIHIIIIIIHIIIIIIIIIIIIIIIIIHHHIGHIIIIIIIIHIIIIIIIIIIHIIIIIIHIIIHHHHIIIIIIHIIIIIIIIIIHIIIIIIIIIIIIIIIIIIIIIIHIIIIIIIIIIIIIIIIIIIIIIIIIIIIIIIIIIIIIIIIGIIIHHFHGIIIIIIIIIIHIIIIHHHIIIIIIIIIIIIIHIIIIIIHIIIIIIIIIIIIIIHHIIIIIIIIIIIIIIIIIIIIIIIIIIIIIIIIIGIIIIIIDDDDD
@HISEQ:969:HM2KJBCX2:2:1101:11306:94484 2:N:0:ACTATGCA
CAACTAGACTCGCCCAACTATCCCTATTAATCATTACGTCAATCCTAGAAACCAACAAAATAGGATCAAACGTCCTATTTCATTATTCCATGCTAATGTATTCAAGCGTTAGCCTGCTTTAAACACTCTAATTTTTTCAAAGTAACAGTCCTGTTTCCCTGCAACACCAAATTAATGACATTACAGTTCTTCAAGAAGGAGGAACCAGTAAAGCCAGTACATACCAGAGGCACGACCAACCTACTAATCCCGAAATTCAACTACGAGCTTTTTAACTGCAACAACTTTAATATACGCTATTGGAGCTGGAATTACCGCGGCTGCTGGCACCAGACTTGCCCTCCAA
+
DCDDDIIIIIIIIIIIGIIIIIIIIIIIIIIIGIIGIIHIIHHIIIIIIIIIIIHIIIHCHHIIIIIIIIIIIHIIIIIIIIIIIIIIIIIIGHIIIIIIIIHIIIIIHIIIIIIIIIIIIIIIIIIHIIIHIIIIIIHIIIIIIIIIIIFHIIIIIIIIIIIIIIIIIIIHIIIIHIIIIIIIIIIHIIIIIIIIIIIIIIIHHIIIIIIIIHIIIIIIIIIIIIIIIIIIHIIIIIIIIIHHIIIIIIIIHIIGHIIHIIHIIIIIIIIIIIIIIHIIIIHIHIHHIIHIIIIIIIIIIIIIIIIIIIIIIIIHIIIIIIIIIIIIIIIIIIIIIIIIIDDDDD
@HISEQ:969:HM2KJBCX2:2:1101:11637:93624 2:N:0:ACTATGCA
CAACTAGACTCGCCCAACTATCCCTATTAATCATTACGGTGATCCTAGAAACCAACGAAATAGAATCAGTCCGTCCTATTTCATTATTCCATGCTAATGTATTCAGACGTTAGCCTGCTTTAAACACTCTAATTTTTTCAAAGTAACAGTCCTGATTTCCAATCACACCAAATTAATGACATGAAAGTTCCTCAGAAGGTAGAGATTTATCTCACCAGTACAGACAATTAAGCCTGACCAATGGGTAAACCCCGAAGTTCAACTACGAGCTTTTTAACTGCAACAACTTTAATATACGCTATTGGAGCTGGAATTACCGCGGCTGCTGGCACCAGACTTGCCCTCCAA
+
DDDDDIIIIIIIIIIIIIIIHIIIIGIIIIIIIIIIIIIIIIIIIIIIIIIIIIIIHHIGIIIGEHIHHHIIIHIIIIIHIIIIIIIIIIIIFFIIIIHHIIHIIIIIIIIIIIIIIIIIIIIHIIIIIIIIIIIIIIIIHIIIIIIHIIIIIIIIIIIIIIIIIHIGIIIIIIIIIIIIIIIIIIIIIIIIIIIIIIIIIIIIIIIHIIGIIIIIIIIIIIIIIIIIIIIIHHIIIHIIIIIIHHCHHIIIIIIIIIIIIIHIIIIIIIIIIIIIIIIIIIIIIIIIHIIIIIIIIIIIIIIIIIIIIIIIIIIHIIIIIIGIIIIIIIIIIIIIIIIIIIGDDDDD
@HISEQ:969:HM2KJBCX2:2:1101:16116:93390 2:N:0:ACTATGCA
CAACTAGACTCGCCCAACTATCCCTATTAATCATTACGGTGGTCCTAGAAACCAACAAAATAGAACCATGCCGTCCTATTTTATTATTCCATGCTAATGTATTCAAGCAAAAATGCCTGCTTTAAACACTCTAATTTTTTCAAAGTAAAGGTCCTGGTTCCCCGCGGCATCCAATTAAGGACATCGCGGTTCTCCAGAAGGTGAGAAATTGACTGCACCAGTTCATACCCCGTGAGGCACGACCGATGCGCCAATCCCGAAATTCAACTACGAGCTTTTTAACTGCAACAACTTTAATATACGCTATTGGAGCTGGAATTACCGCGGCTGCTGGCACCAGACTTGCCCTCCAA
+
DDD@DIHHHHHGHHHIGGHHIHGGHIHIIHHEHFHIFHHIHHHHHHHIHHIHEHHHHHEEGHHFCHHHHE?@DHHHHHIIG@EHHHIIG?GHHHGHIHFHIFHHHHHIIHHIIIIHHHCHHIHHIICHHIHHHGIHHHFHEHGIHHHHICEHHGF?EIIIIHIHHHHGIHGIIIIIHHGGHIIIHHHHHHGHGEHHGHHHHHEIHHIIIIHHHGHIHHGHIHGIIIIHIIHIIGIIHIHDDIGIIHIIIFCFHIHIIHIHIIIHHHIIIHIHEHIIIIIIHHIIHHHHHHHHHHIHIIHHEHEHHIIHHHIIIIFEIIIIIHHHHIIIIIIIHHHIIIIHIHGIIIIIDDDDD
@HISEQ:969:HM2KJBCX2:2:1101:13722:94352 2:N:0:ACTATGCA
CAACTAGACTCGCCCAACTATCCCTATTAATCATTACGGTGGTCCTAGAAACCAACAAAATAGAACCATGCCGTCCTATTTTATTATTCCATGCTAATGTATTCAAGCAAAAATGCCTGCTTTAAACACTCTAATTTTTTCAAAGTAAAGGTCCTGGTTCCCCGCGGCATCCAATTAAGGACATCGCGGTTCTCCAGAAGGTGAGAAATTGACTGCACCAGTTCATACCCCGTGAGGCACGACCGATGCGCCAATCCCGAAATTCAACTACGAGCTTTTTAACTGCAACAACTTTAATATACGCTATTGGAGCTGGAATTACCGCGGCTGCTGGCACCAGACTTGCCCTCCAA
+
DDDADGIIIIIIHHIHHHIHHHIIIIIIIIIIIIIIIIGHIHHHIIIIIIIIGGHHFHFIIGHIIIHHHIIGHHHIIHHIHIHHH@EHI@HHEHHEHIIIIDGFHIGEEGHGIHHGCFHHHHHGIIHFIHEHHHIHHIIG?GGHHIHHHHIHHHHGHHIIIIIIHHHHHCEHHHHHIEIGHHHHHHHHIHIHHHIHHHHHIIHIIIIIGIGHEHHGH?HHHHIIHHEHHHHIHHIIHHHHEEDEHHHEHHHGHFCIGHGHHHHIHGIHCDHEGGCHHIIHEHHHCIHIIHGIFHIGHHG=DHHEFECIIIHGHEEIHIIIF<DIHHIIIGHEHG1FHIHHEHHHEHIHABDDD
@HISEQ:969:HM2KJBCX2:2:1101:15561:94977 2:N:0:ACTATGCA
CAACTAGACTCGCCCAACTATCCCTATTAATCATTACGTCGATCCTAGAAACCAACAAAATAGAATCAAACGTCCTATTTCATTATTCCATGCTAATGTATTCAAGCGCGAGCTTGCTTTAAACACTCTAATTTTTTCAAAGTAACAGTCCTGATTTCCCGCGACACCAAATTAATGACATCGTGGTTCGTCAGAAGGGAGAAACCAATAATGCTAGTACGTACAAAGTACGACCGACATATTAGTCCCGAAATTCAACTACGAGCTTTTTAACTGCAACAACTTTAATATACGCTATTGGAGCTGGAATTACCGCGGCTGCTGGCACCAGACTTGCCCTCCAA
+
DBDDDIIIIIIHIIIIIIIIIIIIIIGIIIIIIIIIIIIIIIIIIIHEHIIIIIIIIIIGIIIHIIIIIIIIIIIIIIIIIIGIIHIIIIIIIIIIIIIIIGIIIIHIIIHHIIIIIIIHIHHIIHIIIIIIHIIIIIIIIIIIIIIIIIIIIIIIIIIIIIIIIIIIIIIIIIIIIIIIIIIIIIIIIIHIIIIIIIIIIIIIIIIIIIHIIIIIIIIIIIIIIIIIIIIIIIIIIIIIIIIIIIIIIHIIIIIIIIIIIIIIIIIIIIIIIIIIIIIIIIIIIIIIIIIIIIIIIIIIIIIIIIIIIIIIIIIIIIIIIIIIIIIIIIIIIIIIIIIDDDDD
@HISEQ:969:HM2KJBCX2:2:1101:11233:94963 2:N:0:ACTATGCA
CAACTAGACTCGCCCAACTATCCCTATTAATCATTACGTCAATCCTAGAAACCAACAAAATAGGATCGAACGTCCTATTTCATTATTCCATGCTAATGTATTCAAGCGTTAGCCTGCTTTAAACACTCTAATTTTTTCAAAGTAACAGTCCTGTTTCCCTGCAACACCAAATTAATGACATTACAGTTCTTCAAGAAGGAGGAACCAGTAAAGCCAGTACATACCAGAGGCACGACCAACCTACTAATCCCGAAATTCAACTACGAGCTTTTTAACTGCAACAACTTTAATATACGCTATTGGAGCTGGAATTACCGCGGCTGCTGGCACCAGACTTGCCCTCCAA
+
DDDDDIHIIIIIIIIIIIIIIIIIIHHIIIIIHHIIIGIIIIIIIIIIIIIHIIIIIGEHHI?HHIIHHHHHIIIIIHIIGIHHIIIHCHIHIIIGIIIIHHHHGHHIIIIIIHHIIIIIIHHHHIIIHHIIHHIIIIHHIIIIIIIHHHIIIIHIHHHIHHIIHHHIHIIHIIIIIHHGHHHIHIHIIIIIHIHHIIIHIIHHHHIHIHHEIIHIIIHIIHEEGHIGIHIHHHHHHIIIHHFFDGEGE??IHEHHGC1EIIIIIIHHIHIHIIHIIIIIIIIIIIIIIIHGIHIIHHHIIIIIIIIIIIIIIIHHGGIIIIIIHIGIIIIIIIIIIIHIIADDDD
@HISEQ:969:HM2KJBCX2:2:1101:20562:95717 2:N:0:ACTATGCA
CAACTAGACTCGCCCAACTATCCCTATTAATCATTACGTCGATCCTAGAAACCAACAAAATAGGGTCAAACGTCCTATTTCATTATTCCATGCTAATGTATTCAAGCGTGAGCCTGCTTTAAACACTCTAATTTTTTCAAAGTAACAGTCCTGATTCCCCGCGACACCAAATTAATGACATCACGGATCTTCAGAAGGGAGAAACCAGTGACACCAGTGCATACCAAAGGCATGACCAGCGTACTGATCCCGAAATTCAACTACGAGCTTTTTAACTGCAACAACTTTAATATACGCTATTGGAGCTGGAATTACCGCGACTGCTGGCACCAGACTTGCCCTCCAA
+
DB@DDIIIHIIIIIIGIIIIHIIIIIIIIIIHIIIHHIIIIIHIIIIIIIIHHIIIIIGHIIEHHIIIIIIIIIIIIIIIIIIIIIIHHHHHFHHIIHIIIHHGIHHIIIHHHIIIIIIHHGHIHIIHIIIIIIIIIIIHHIIHHIIIIIIGEIIIIIIHHHIHHHHHHHHHHIIIIIIIHIIIIIIHHHHHIIHIIIIHIIHIIHIHIIIIIIHHIHIHIIIIIGIHIIIIIIII<III<IIHG=IIIHIIIIHIIIIIIIIIIIIIIIIIIIIIIGIIHGHHHIIIIIIIIHHIIIIIIIIIIIIIIIIIIIIIIIIHIIIIIIIIIIIIIIIIIHIIIDDDBD
@HISEQ:969:HM2KJBCX2:2:1101:12495:95538 2:N:0:ACTATGCA
CAACTAGACTCGCCCAACTATCCCTATTAATCATTACGGTGATCCTAGAAACCAACAAAATAGAACCATGCCGTCCTATTCTATTATTCCATGCTAATGTATTCGAGCAAAATGCCTGCTTTAAACACTCTAATTTTTTCAAGGTAAAGGTCCTGGTTCCACATGACACCCAATTAAGGACATCATGCTTCTCCAGAAGGTGAGAAATCAACTGCGACAGTTCATACCCCTTAAGGCACGACCATCACGTCAATCCCGAAATTCAACTACGAGCTTTTTAACTGCAACAACTTTAATATACGCTATTGGAGCTGGAATTACCGCGGCTGCTGGCACCAGACTTGCCCTCCAA
+
DCDDCIIIIIIIIIIIIIIIIIIIIIIIIIIIIIIIIIIIIIIIIIIIIIIHIIIIIIHIIIHIIIIIIIHGIIIGIIIIHIIIIIIIGIIHHGHIIIIIICHHIIIIIIIIIIIIIIIHHIIIIIHHIHIIHIHIIIIHIIIIIIIIIIIIIIIIIIIIIIIIIIIHHIIIHHHIIHHIHIIIIHHIHHIIIIIIIIIIIIIIIIHIIHIIIIIHIGIIIHIIIIIIIIIIIIIIIIIIIIIIIIHIIIIIIIIIIIIIIIIIIIIIHHIIHIIIIIIIIIIIIIIIIIIIIIIIIIIIIIIIIIIIIIIIIIIIIIIIIIIIIIIIIIIIIIIIIIIIHIIIIIIDDDDD
@HISEQ:969:HM2KJBCX2:2:1101:6671:95649 2:N:0:ACTATGCA
CAACTAGACTCGCCCAACTATCCCTATTAATCATTACGGTGGTCCTAGAAACCAACAAAATAGAACCATGCCGTCCTATTTTATTATTCCATGCTAATGTATTCAAGCAAAAATGCCTGCTTTAAACACTCTAATTTTTTCAAAGTAAAGGTCCTGGTTCCCCGCGGCATCCAATTAAGGACATCGCGGTTCTCCAGAAGGTGAGAAATTGACTGCACCAGTTCATACCCCGTGAGGCACGACCGATGCGCCAATCCCGAAATTCAACTACGAGCTTTTTAACTGCAACAACTTTAATATACGCTATTGGAGCTGGAATTACCGCGGCTGCTGGCACCAGACTTGCCCTCCAA
+
DDDDDIIIIIIIIIIIIIIIIHIIIIGIIIIIIIHHHEHIIIHIHIHHIIIIIHHIGHHHIHGHHIIHIIGHHEHHHHHHHHHIIIIHIIIGHFHHIHD@EFGIIIIIIIIHHIIIIIIIIIIHHHHHIHHHIHIIIHIHHF?HIHHHIIIIHIIIHIIIHIIIIIIIIHIIHHIIHIIIIIIIIIIIIIIIHIIIIHHIIIIIIIIIIIIIIIIIIHIIIIHIIIIIIIIIIIIIIIIIIIIIIIIHHIIHIHHGIIHIHIHGIIIIHHIIIIIHIIIIIIIIIIHIIIIIIIIIIIIIIIIIIIIIIIIIIIIIIIIIIIIIIIIIIIIIIIIIIIIIIIHIIIIIDDDDD
@HISEQ:969:HM2KJBCX2:2:1101:10789:97077 2:N:0:ACTATGCA
CAACTAGACTCGCCCAACTATCCCTATTAATCATTACGGTGATCCTAGAAACCAACGAAATAGAATCAGTCCGTCCTATTTCATTATTCCATGCTAATGTATTCAGACGTTAGCCTGCTTTAAACACTCTAATTTTTTCAAAGTAACAGTCCTGATTTCCAATCACACCAAATTAATGACATGAAAGTTCCTCAGAAGGTAGAGATTTATCTCACCAGTACAGACAATTAAGCCTGACCAATGGGTAAACCCCGAAGTTCAACTACGAGCTTTTTAACTGCAACAACTTTAATATACGCTATTGGAGCTGGAATTACCGCGGCTGCTGGCACCAGACTT
+
DCDDDIIIIIIIIIIIIIIIIIIIIIIIIIIIIIIIIIIIIIIIIIIIIIIIIIIIIIIIIIIHIIHIIIIIIIIIIIHIIIIIIIIIIIHHIIIIIIIIIIIIIIIIHIIIIIHIIIIIIIIIIIIIIIIIIIIIHIIIIIIIIIIIIIIIIHIIIIHIIIHIIIIIIIIIHIIIIIIIIIIIIIIIIIIIIIIIIIIIIIIIIIIIIIIIIIIIIIIIIIIIIIIIHIIIIIIIIIIIIIIHIIIHIIIIIIIIIIIIIIIIIIIIIIIIIIIIIIIIIIIIIIIIIIIIIIIIIIIIIIIIIIIIIIIIIIIIIIIIIIIIIIIIIIIIIIDDDDD
@HISEQ:969:HM2KJBCX2:2:1101:3942:97073 2:N:0:ACTATGCA
CAACTAGACTCGCCCAACTATCCCTATTAATCATTACGGCTCCCCTAGAAACCAACAAAATAGGAAAGCCGTCCTATTCTATTATTCCATGCTAATGTATTCGAGCAAAGGCCTGCTTTGAACACTCTAATTTTTTCAAAGTAAAAGTCCTGGTTCCCCGACACACCCAGTAAAGGGCATGCGAATCCCCAAGAGGAAAGATCCGGCCGGACCAGTGCACGCGGTGAGGCGGACCGGCCAGCCAGACCCAAGGTTCAACTACGAGCTTTTTAACTGCAACAACTTTAATATACGCTATTGGAGCTGGAATTACCGCGGCTGCTGGCACCAGACTTGCCCTCCAA
+
DDDDDIIIIIIIIIIHIIIIIHIIIIIIIIIIIIIIIIHIIIIIIIIIIIIIIIIIIHHHIIHIIHHHIIIIIIIIIIIIIIIEGHIIIIIIIIHIIIIIIFHIIIIIIIHHIIIIIIIIHIHIIHHIIIIIIIIIIIGIIHIIIIIHHIIHHIIIIIIIIIIIIIIIIIIIIIIHIIIHIHHIHHHHIIIIIIHHIIIIIIIIIIIIIHIIIIIIIIIIIIIHIIIIIIIIIHIIIIIIHIHIIIIIIIIIIIIHIIIIIIIIIIIIIIIIIIIIIGIIIIIIIIIIIIIIIIIIIIIIIIIIIIIIIIIIIIIIIIIIHIIIIIIIIIIIIIIIIIIDDDDD
@HISEQ:969:HM2KJBCX2:2:1101:9086:97740 2:N:0:ACTATGCA
CAACTAGACTCGCCCAACTATCCCTATTAATCATTACGGTGGTCCTTGAACCAACAAAATAGAACCACGACGTCCTATTCTATTATTCCATGCTAATCTATTCAAGCAAAAGCCTGCTTTAAACACTCTAATTTTTTCAAGGTAATGGTCCTGGCTCCCCGGCACGCCCAATTAAGAACATACCGATTCACCAGAAAGATAGACCCGACGACAGAACAGTACTCGCCAGAGACGGACCGTCCGGCCAGGCCTAAAATTCAACTACGAGCTTTTTAACTGCAACAACTTTAATATACGCTATTGGAGCTGGAATTACCGCGGCTGCTGGCACCAGACTTGCCCTCCAA
+
DDDDDIIIIIIIIIIIIHIIIIHIHIIIIIIIIIIIIIIIHHIIIHHIIIIIIIIIIIIIIIIIIIIIIIIIIIIIIIIIIIIIHHHHHIIIIIIIIIIIHIHIIIIIIIIIIIIIIIIHHIIIIIIHIIHIIIIIIIIHIIIIIIIIIIIHIIIIIIIIIIIIIIIIIIIIIIIIIIIIIIIIIIIIIIIIIIIIIIIIIIIHIIIHIIIIIIIIIIIIIIIIIIIIIIIIIIIIIIIIIIIIIHIIIIIIIIIIIIIIIIIIIIIIIIIIIIIIIIIIIIIIIIIHIIIIIIIIIIHHGGIIIIIIIIIIIIIIIIIIIIIIIIIIIIIIIIIIIIIIIIDDDDD
@HISEQ:969:HM2KJBCX2:2:1101:17112:97917 2:N:0:ACTATGCA
CAACTAGACTCGCCCAACTATCCCTATTAATCATTACGGTGATCCTAGAAACCAACAAAATAGAACCATGCCGTCCTATTCTATTATTCCATGCTAATGTATTCGAGCAAAATGCCTGCTTTAAACACTCTAATTTTTTCAAGGTAAAGGTCCTGGTTCCACATGACACCCAATTAAGGACATCATGCTTCTCCAGAAGGTGAGAAATCAACTGCGACAGTTCATACCCCTTAAGGCACGACCATCACGTCAATCCCGAAATTCAACTACGAGCTTTTTAACTGCAACAACTTTAATATACGCTATTGGAGCTGGAATTACCGCGGCTGCTGGCACCAGACTTGCCCTCCAA
+
DDBDDIIIIIIIIIIIIIIIHIIIIIIIIIIIIIIIIIIIIIIIIIIIIIIIIIIIIIIIIIIIIIIIIIIIGIIIIIIHIIIHIIIIIIIIGIIIIIIIGDHIIIIIIHIIIIIIIIIIIIIHHIIIHIIIIIIIIHIIIIIIIIIHIIIHIIIIIIIIIIIIIIIIIIIIIIIIIHIIIIIIIIIIIIIIIIIIIIIIIIIIIIIIIIIIIIIIIIIIIIIIIIIIIIIIIIIIIHHIIIIIIIIIIIHIIIIIIIIIIIIIIIIGHIIIIIIIIIIIHIIIIIIIIIIIIIIIIIHHIHIIIIIIIIIIIIIIIIIIIIIIIIIIIIIIIIIIIIIIIIIHIHIDDDDD
@HISEQ:969:HM2KJBCX2:2:1101:13144:99999 2:N:0:ACTATGCA
CAACTAGACTCGCCCAACTATCCCTATTAATCATTACGTCAATCCTAGAAACCAACAAAATAGGATCGAACGTCCTATTTCATTATTCCATGCTAATGTATTCAAGCGTTAGCCTGCTTTAAACACTCTAATTTTTTCAAAGTAACAGTCCTGTTTCCCTGCAACACCAAATTAATGACATTACAGTTCTTCAGAAAGGAGGAATCAGCGAAGCCAGTGCATACCAGTGGCACGACCAACCTGCTGACCCCGAAATTCAACTACGAGCTTTTTAACTGCAACAACTTTAATATACGCTATTGGAGCTGGAATTACCGCGGCTGCTGGCACCAGACTTGCCCTCCAA
+
DCDDDIIIIIIIIIIIIIIIIIIIIIIIIIIIIIIIHIHHIIIHHHIIIIHHHHHIHIGHHEGHHIHIIIIGIIIIIIIIHIIHIIIIIGIIIIIHIIIHIIIIIIIIIIIIIIHGEHIIIIHIIHIHIIIIIIIIIIIIHHIIIHIIHIIIIIIIIIHIIIIIIIHIHIHHHIHIIHIGIIIIIIIIHIIIIIIIIIIIIIIIIIIIIIIIIIIIIIIIIIIIIIIIIIIIIIIIIIIIIIIHHIIIIIHHHIIIIIIIIIIIIIIIIIIIIIIIIIIIIIIIIIIIIIIIIIIIIIIIIIIIIIIIIIIIIIIIIIIIIIIIIIIIIIIIIIIIIIIIIDDDDD
@HISEQ:969:HM2KJBCX2:2:1101:18169:100125 2:N:0:ACTATGCA
CAACTAGACTCGCCCAACTATCCCTATTAATCATTACATCGATCCTAGAAACCAACAAAATAGAATCGGATGTCCTATTTCATTATTCCATGCTAATGTATTCAAGCGTGAGCCTGCTTTAAACACTCTAATTTTTTCAAGGTAACAGTCCTAATTCCCCGTGACACCAAATTAATGGCATTACGGTTCTTTAGAAGGTGAGAAATCAATAATATCAGTACATACCAACGGCATGACCGATACATTGATCCCGAAATTCAACTACGAGCTTTTTAACTGCAACAACTTTAATATACGCTATTGGAGCTGGAATTACCGCGGCTGCTGGCACCAGACTTGCCATCCAA
+
DDDDDIIIIIIIIIIIIIIIIIIIIIIIIIIIIIIIIIIIIIIIIIIIIIIIIIIIIIIIIEGHIIIIIIIIIIIIIIIIIIIIIIIIIIIIIIIHIIIIIFHIIIIIIIIIIIIIIIIIIGIIIIIIIIGHIIIIHIIHHIIIIHIGHIIIHHHHHHIIHHIIIIIHIIIIIHIIIGHHIIHIIIHHIIIIGHHIIFHHHIIHIIHFHHCFHHIIIHHHHIIHHCFGHHHIII?HHICEHHECGEGHHFC1HHHEGEHE@?EC0<C1<<1111?FCECHFCG@D1111<<<C<0/111??C1C@1D<1@??HHHHEC<GIHCEHHHCFEECE?@ECHC<11<00D<
@HISEQ:969:HM2KJBCX2:2:1101:18446:100209 2:N:0:ACTATGCA
CAACTAGACTCGCCCAACTATCCCTATTAATCATTACATCGATCCTAGAAACCAACAAAATAGAATCGGATGTCCTATTTCATTATTCCATGCTAATGTATTCAAGCGTGAGCCTGCTTTAAACACTCTAATTTTTTCAAGGTAACAGTCCTAATTCCCCGTGACACCAAATTAATGGCATTACGGTTCTTTAGAAGGTGAGAAATCAATAATATCAGTACATACCAACGGCATGACCGAAACATTGATCCCGAAATTCAACTACGAGCTTTTTAACTGCAACAACTTTAATATACGCTATTGGAGCTGGAATTACCGCGGCTGCTGGCACCAGACTTGCCCTCCAA
+
ADDDDIGIIHIIIHHHIIIIIIIIIIIIIIIHIIHHHIIIIIIIHIHIIIHHIIIIIHIGHIHEHIIIIIIIIIIIIIIIIIHHHHIFHHHHHHIIIIIHIGHHHHHIIIIIHIIIIIIIHHHHIIIHHHIIIIIHHHIHIHHIIHIHHFEIIIIHDIHGIIIIGIIHIIIIHIIIIHHHHIHHHIIIIIIIIIIIIHIIIIIIIHIIIIIIHHIHIIIIIIIIIIHIIIIIIIIIIHIIIHHIHHIIIIIIIIIIIIIIIIIIIIIIIIIIIIIIIHIIIIIIIIIIIIIIIIIIIHGIIHIIIIIIIIIIIIIIIIIIIIIIIIIIIIHIIIIHHHHHGIDCDDD
@HISEQ:969:HM2KJBCX2:2:1101:1457:100848 2:N:0:ACTATGCA
CAACTAGACTCGCCCAACTATCCCTATTAATCATTACGGTGATCCTAGAAACCAACAAAATAGAATCGAACGTCCTATTTCATTATTCCATGCTAATGTATTCAAGCGCGTGCCTGCTTTAAACACTCTAATTTTTTCAAAGTAACAGTCCTGACTCCCCACAACATCAAATTAATGACATCATGATTCATCAGAAGGGAGAAATCAATGACATTAGTACGTACCGAAGGCACGACCGACGTATTGATCCCGAAATTCAACTACGAGCTTTTTAACTGCAACAACTTTAATATACGCTATTGGAGCTGGAATTACCGCGGCTGCTGGCACCAGACTTGCCCTCCAA
+
DDDCDIIIIFIIIIIIIIIIIIHIIIIIIIIIHEHIIIIIIIIHHIIHIHIIIIIIHGIIIIHIIIIIIIIHGHGHHHHFIIIIIHIICHHFEHHHHHHIIHGHIIIHIIIDHHHHHHIHHIIIHIIIHFIIIIHHHIIIIIIIIIIIIIHIIIIHHDHHIIIIIIIHIIIIIIIHIIIIIIIIIIIIIHIIIIIIIIIIIIIIIIIIIIIIIIIIIIIHIIIIIIIIIIIIIIIHIIIIIIIHEIIIIIIIIIIIIIIIIIIIIIIHIIIIIIHIIIIIIIIIIIIIIIIHHHIIIIIIIIIIIIIIIIIIIIIIIHIIIIIIIIIIIIIIIIIIIIIIIDDDDD
@HISEQ:969:HM2KJBCX2:2:1101:8091:99672 2:N:0:ACTATGCA
CAACTAGACTCGCCCAACTATCCCTATTAATCATTACGGTGGTCCTAGAAACCAACAAAATAGAACCATGCCGTCCTATTTTATTATTCCATGCTAATGTATTCAAGCAAAAATGCCTGCTTTAAACACTCTAATTTTTTCAAAGTAAAGGTCCTGGTTCCCCGCGGCATCCAATTAAGGACATCGCGGTTCTCCAGAAGGTGAGAAATTGACTGCACCAGTTCATACCCCGTGAGGCACGACCGATGCGCCAATCCCGAAATTCAACTACGAGCTTTTTAACTGCAACAACTTTAATATACGCTATTGGAGCTGGAATTACCGCGGCTGCTGGCACCAGACTTGCCCTCCAA
+
@DDDAH?HEHHHHIIHHIIIIHIHIIIIIIHIIIIIIHHIEHHIIGIIIIIHHHHHFHIHIICEHHIII?CEHIICHIIEDFHHHHHHHIIIIIHIIIICHCF?HHH=EHFHHHCHIHHCHFHIIIGFFGHHIEHHIHGGHG@IIHHHHHIHFHHHIIFIGIHHHHHGIHGHHIHIIHIIIIIIIIIIHGHHHHEH@GHIIIHIII<IHIIHIHHHHEIIIIIHIIIHCH?IIIIIIIIIIHIHDCHHHHGDFCCIIHEIIIIFHEGD<CIIHHHEHHHEIHHIHHHHG@HHIIHIIIIHHDHIIHIHHIIIHG?IHHHHHHIHIIHIFIHIIHEHHHHHHGIIIIHH@@@AB
@HISEQ:969:HM2KJBCX2:2:1101:14580:101047 2:N:0:ACTATGCA
CAACTAGACTCGCCCAACTATCCCTATTAATCATTACGTGGTCCTAAAACCAACAAAATAGAACCATCGTCCTATTTTATTATTCCATGCTAATGTATTCAAGCAAAAATGCCCGCTTTAAACACTATATTTTTTTCAAAGTAAAAGTCCTAGTTCATTGAAACACCCAAGAGCATCCCAATTCACCAGAAGGTAAGAAATTGGCTACACACCGATTCATGCCCCTAAAGGCATGACCAATATATCCCAATCCCGAAATTCAACTACGAGCTTTTTAACCGCAACAACACTAATATACGCTATTGGAGCTGGAATTACCGCGGCTGCTAATACCAGACTTGCCCTCCAA
+
ADCDDIIGIIIIHHIIIIHIIIIIIHIIIIIIIIIHIHIIIIIIIHHHIIEHHIIHFIIIHIHHIIIIIIHIHIIIIIIIIIIIHIIIIGIHHHHHHEHIIHHHIIHIHHIIGHGHHHIHGFACHHIIHIIIIHIIIHHIIIIIIHHCGIIIHHHFHIIIIIIIIIIIIHHIIHHHIHIIHHHIIIIHIIIIHIIIIIIHIIHIIGIIHIIHHHHIIIHHIHHCIIIIIHHIIIGIIIIIIIFHEHG<IIIIIIIIIIIHIIHHIIIIIIIIIIIIIIIIIIIIIIIIIIIIIIIIIIIIIIIIIIIIIIIIIIIIIIIIIIIIIIIIIIIIIIIIIIIIIIIIDADDD
@HISEQ:969:HM2KJBCX2:2:1102:13942:2326 2:N:0:ACTATGCA
CAACTAGACTCGCCCAACTATCCCTATTAATCATTACGGTGGTCCTAGAAACCAACAAAATAGAACCATGCCGTCCTATTTTATTATTCCATGCTAATGTATTCAAGCAAAAATGCCTGCTTTAAACACTCTAATTTTTTCAAAGTAAAGGTCCTGGTTCCCCGCGGCATCCAATTAAGGACATCGCGGTTCTCCAGAAGGTGAGAAATTGACTGCACCAGTTCATACCCCGTGAGGCACGACCGATGCGCCAATCCCGAAATTCAACTACGAGCTTTTTAACTGCAACAACTTTAATATACGCTATTGGAGCTGGAATTACCGCGGCTGCTGGCACCAGACTTGCCCTCCAA
+
DCDDDIIIIIIIIIIIIIIIIIIIIIIIIIIHIIIIIIHIIIIIIIIIIHIHIIIIIICHIIHHIIIIHIIHIIDHIIIHIIIIIIIIIIIIHIIHIIHIIFHHIIIIIIIIIIIIIHIIIIIHIIIIIIIIHIIIHIIIIIIIIIIIIIIIIIIIIIIIIIIIIIIIIIIIHIIHIIIIIIIIIIIIIIIIIIIIIIIIIIIIIIIIIIIIIIIIIIIIIIIIIIIIIIHIIIIIIIIII?HIIIIIIIHDIHIIIIIIGHIIHEHIHIIHIIHIIIIIIIIIIIIIHHHIIIHIIHIIHIIIIIIIIIIIIIIIIIIIIIGIIIIIIIHIIIIIIIIIIIIIIIIIDDDDD
@HISEQ:969:HM2KJBCX2:2:1102:6051:3872 2:N:0:ACTATGCA
CAACTAGACTCGCCCAACTATCCCTATTAATCATTACGGTGATCCTAGAAACCAACAAAATAGAACCATGCCGTCCTATTCTATTATTCCATGCTAATGTATTCGAGCAAAAATGCCTGCTTTAAACACTCTAATTTTTTCAAGGTAAAGGTCCTGGATCCGCAAGACACCCAATTAAGGACATCAAGTTTCTCCAGAAGGTGAGAAATCAACAGCAACAGTTCATACCCCTTAAGGCACGACCATTACGTCAATCCCGAAATTCAACTACGAGCTTTTTAACTGCAACAACTTTAATATACGCTATTGGAGCTGGAATTACCGCGGCTACTGGCACCAGACTTGCCCTCCAA
+
DDCCCIIIFHIIIIIIIHIIIIIIIIHIIGHHIHIIIIHIIIIHHIIIIIIIHIGIEE@HIIIIIHIIIHIIIHDDIHGHHIIIHHIIIHIIIHICHHIIIHHHIIIHHHGHIIIHIIIIIHHHHHHHGIHIIGHHIIHIIHGHHIIHHIIIIIIHIIIIHIIIHIHIIIGHEIIIHIIIIIIIIIIIIHHIHHIIIHIHIIHIIIIIIIIIIHIIIHIHHIHHHHHIIIIHIIIHGHHIIIIIIHHIIHHGIIIHDHIIIIIIIIHE=FHHHGHIIHHHHFIIIIIIHHHHHHIHHHFGIIIIIHEHIIIHIIIIIIIIIGIIIHIIIIIIIIIIIIIHHIIIIIIIDDDDD
@HISEQ:969:HM2KJBCX2:2:1102:7321:3642 2:N:0:ACTATGCA
CAACTAGACTCGCCCAACTATCCCTATTAATCATTACGGTGATCCTAGAAACCAACAAAATAGAACCATGCCGTCCTATTCTATTATTCCATGCTAATGTATTCGAGCAAAAATGCCTGCTTTAAACACTCTAATTTTTTCAAGGTAAAGGTCCTGGATCCGCAAGACACCCAATAAAGGACATCGAGTTTCTCCAGAAGGTGAGAAATCAACAGTAACAGTTCATACCCCTTAAGGCATGACCATCACGTCAATCCCGAAATTCAACTACGAGCTTTTTAACTGCAACAACTTTAATATACGCTATTGGAGCTGGAATTACCGCGGCTGCTGGCACCAGACTTGCCCT
+
DDBDBIEHCHHEHIIICHIHHIIHEHIIIIIHEIICGEHIIIGHFEH?GHIIIHHGEH?CGHHFH<GHHCGHC0<FHGHHHHIHH@GHFCH1ECHHHCCHHECCIIHHHHHGHIHGEHHHEECCGHEFIHHIIHIHEHH?HCHHHHHG?FCFHHFFGCHDDFHDCCEHFHHHHEHEGHHHHIHCHFHF<7FHHIHGDHIIHCGEGHHHG<II;IHIHGHHEFEIIIIHGIIHHHIHGIIHHGE<GBHHIGHIHHIIIIIIIHGCEHGEDIIIHCIHIIIIHCGEGIHHHHEG1IIHHFFHHHHEDHHIIIIIIHIIHIIIIIIIHHIHIIIIIHIIIIIHHHIHDD?DD
@HISEQ:969:HM2KJBCX2:2:1102:15974:3674 2:N:0:ACTATGCA
CAACTAGACTCGCCCAACTATCCCTATTAATCATTACGGTGATCCTAGAAACCAACAAAATAGAATCATGCCGTCCTATTTTATTATTCCATGCTAATGTATTCAAGCAAAATGCCTGCTTTAAACACTCTAATTTTTTCAAAGTAAAGGTCCTGGTTCCCCGCGACACCCAATTAAGGGCATTGCGGTTCTCCAGAAGGTGAGAAATTGACTACACCAGTTCATACCCCTTAAGGCACGACCGATGTGTCAATCCCGAAATTCAACTACGAGCTTTTTAACTGCAACAACTTTAATATACGCTATTGGAGCTGGAATTACCGCGGCTGCTGGCACCAGACTTGCCCTCCAA
+
DDDDDHFGHHFHIIIHHIIHHHFEHHIIIIHHGIHIIIIHHHHIIIIIIHIIIHIIH?HHEHHEHHHHHIGFCGHHGHHIIIIHIIGHICHHHIEHH?GHC<FHFGHHHIIIHIHIIHIHIHIHFHHEGFHHEHIIIIIHIHHIHCHIHFGEHHFHIIIIIIHIIIIIIGIHIIIHIIIIIIIIIIIIHHHHIIHG?IHHHHIIIIHGIIHGHHIHHHIHHHIIIIIIIIIIHIIIIIIIIIHIIHIIHHGHDHHHHGHIIHHIHHIHCHIHEIIIIIIHEHHIIHEHIIIGEIIIIHHHIHHFIIIIIHFHHHHIIIIHIHHHIHHHIIIIIIIIIIHIHHHIHHG@DDD@
@HISEQ:969:HM2KJBCX2:2:1102:5248:4648 2:N:0:ACTATGCA
CAACTAGACTCGCCCAACTATCCCTATTAATCATTACGTTGATCCTAGAAACCAACAAAATAGAATCGAACGTCCTATTTCATTATTCCATGCTAATGTATTCAAGCGCGTGCCTGCTTTAAACACTCTAATTTTTTCAAAGTAACAGTCCTGACTCCCCACAACATCAAATTAATGACATCATGATTCATCAGAAGGGAGAAATCAATGACATTAGTACGTACCGAAGGCACGACCGACGTATTGATCCCGAAATTCAACTACGAGCTTTTTAACTGCAACAACTTTAATATACGCTATTGGAGCTGGAATTACCGCGGCTGCTGGCACCAGACTTGCCCTCCAA
+
DDDDDIIIIIIIIHIIIIIIIIIIIIIIIIIIIIIIIIIIIGIHIIIIIIIIHIIIIIIIIIHHIIIHHIIIIHIIIIIIHHHIIIIIHIIIHIIIIIIIIHHHIIIIIIIIHIIIIIIIHHIIIIIHIHIIHHIIIIIIIIIIIHIIIIIHIIIIIIIIIIIIIIIIIIIHIIIIIIIIIHIIIIIIIIIIIIIIIIIIIIIIIIIIIIIIIHIIIIIIIIIIIIIIIIIIIIIIIIIIIIIIHIIIIIIIIIIIIIIIIIIIIIIIIIIIIIHIIIIIIIIIIIIIIIIIIIIIIIIIIIIIIIIIIIIIIIIIIIIIIIIIIIIIIIIIIIIIIIIIIDDDDD
@HISEQ:969:HM2KJBCX2:2:1102:5093:4682 2:N:0:ACTATGCA
CAACTAGACTCGCCCAACTATCCCTATTAATCATTACTTCGGTCCTAGAAACCAACAAAATAGAACCAAAGTCCTATTCTATTATTCCATGCTAATGTATTCAAGCGTGAGCCTGCTTTAAACACTCTAATTTTTTCAAAGTAAAAGTCCTGGATCCCCAGCGCACTCAGTTAAGAGCACACTGGCTCCCCAGAAGGAAAGATCCGACCAGAGCAGTGCTTACCTTTCAGCAAGACCACCCAGCCAGATCCAAAATTCAACTACGAGCTTTTTAACTGCAACAACTTTAATATACGCTATTGGAGCTGGAATTACCGCGGCTGCTGGCACCAGACTTGCCCACCAA
+
DDDDDIIIIIIIIIIIIIIIIIIIIIIIIIIIIIIIIIIIIIIIIIIIIIIIHIIIHIIIIIHIIIIHHHHIIHIGIIIIIIIHIIIIIIIIIIIIIIIIIIIIIIIIHIIIIIIIIIIIIHIIIIIIIHIHIIIHHIIIIIIIIIHIIIIIIIHIIIIIIIHIIIIIIIIIIIIIIIIIIIIIIIIIIIIIIIIIIIIIIIIIIIIIIIIIIIIIIIIIIIIIIIIIIIIIIIIIIIIIIIIIHIIIIIIIIIIIIIIIIIIIIIIIIIIIIIIIIIIIIIIIIIIIIIIIIIIIIIIIIIIIIIIIIIIIIIIIIIIIIIIIIIIIIIIIIIIIIIIIIDDDDD
@HISEQ:969:HM2KJBCX2:2:1102:10556:4721 2:N:0:ACTATGCA
CAACTAGACTCGTCCAACTATCCCTATTAATCATTACGGTGATCCTAGAAACCAACAAAATAGAACCATGCCGTCCTATTCTATTATTCCATGCTAATGTATTCGAGCAAAATGCCTGCTTTAAACACTCTAATTTTTTCAAGGTAAAGGTCCTGGTTCCACATGACACCCAATTAAGGACATCATGCTTCTCCAGAAGGTGAGAAATCAACTGCGACAGTTCATACCCCTTAAGGCACGACCATCACGTCAATCCCGAAATTCAACTACGAGCTTTTTAACTGCAACAACTTTAATATACGCTATTGGAGCTGGAATTACCGCGGCTGCTGGCACCAGACTTGCCCTCCAA
+
DDDDDIIIIIIIIIIIIHIIIIIIIIIIIIIIIIIIIIIIIIIIIIHIIIIHHIIIIIIGIHHIIIIIIIHIIIIIIGIIIIIIIIIIHIIIIIIIIIIIIGIIIIIIIIIIIIIIIIIHHIIIIIIHIHIIIIIIIHHIIIIIIIIIIIIIHHIHIHIIIIIIHIIIIIIIIIIIIIIIIIIIIIIHIIIIIIIIIIIIIIIHIIIIIIIIIHIIIIIIIIIIIIIIIIIHIIIIIIIIIIIIIIIIIHGIIIIIIIIIIIIIIIIIHIIIIIIIIIIIIIIIIIIIIIIIIIIIIIIIIIIIIIIIIIIIIIIIIIIIIIIIIIIIIIIIIIIIIIIIIIIIIIIDDDDD
@HISEQ:969:HM2KJBCX2:2:1102:1269:5093 2:N:0:ACTATGCA
CAACTAGACTCGCCCAACTATCCCTATTAATCATTACGGTGGTCCTAGAAACCAACAAAATAGAACCATGCCGTCCTATTTTATTATTCCATGCTAATGTATTCAAGCAAAAATGCCTGCTTTAAACACTCTAATTTTTTCAAAGTAAAGGTCCTGGTTCCCCGCGGCATCCAATTAAGGACATCGCGGTTCTCCAGAAGGTGAGAAATTGACTGCACCAGTTCATACCCCGTGAGGCACGACCGATGCGCCAATCCCGAAATTCATCTACGAGCTTTTTAACTGCAACAACTTTAATATACGCTATTGGAGCTGGAATTACCGCGGCTGCTGGCACCAGACTTGCCCTCCAA
+
DDDCDGIHHHIHDIIIIF?EE@CGF?C@FC1FFEGHHH@11<<C1FGHEHHIIIIHHHIHIECCFGCHF<FH<0<C0GE@<CGHD@G1<111<FCEHHHHF@GHHHGDHHHIHHIFIHHGIHHD@FEEHEHHEIECFEFEGHHIHIHHIIHHIGAHGHCIIIGIHFIIHHGHIIIHHIHHGECDIHEFEFCHIHIIIIHHIHH<IHHHIII;HEIIIIHGIIIIHEEHIIIIHCHIIIHCHEIHIIIIHGHFGCCIIIIHHHEIHC0HHIHHHFIIIIIIIHIIIIIHHHCH?HHIHIIIHHHIHHGIIIHHGCIIIIIIHHDIIIIIIHIIHHCIIHEFGCHIIHHHBDDDD
@HISEQ:969:HM2KJBCX2:2:1102:9983:4788 2:N:0:ACTATGCA
CAACTAGACTCGCCCCAACTATCCCTATTAATCATTACGGTGATCCTAGAAACCAACAAAATAGAACCATGCCGTCCTATTCTATTATTCCATGCTAATGTATTCGAGCAAAAATGCCTGCTTTAAACACTCTAATTTTTTCAAGGTAAAGGTCCTGGATCCGCAAGACACCCAATTAAGGACATCAAGTTTCTCCAGAAGGTGAGAAATCAACAGCGACAGTTCATACCCCTTAAGGCACGACCATCACGTCAATCCCGAAATTCAACTACGAGCTTTTTAACTGCAACAACTTTAATATACGCTATTGGAGCTGGAATTACCGCGGCTGCTGGCACCAGAATTGCCCTCC
+
D@DB@GC1G?HE<EC<0<CEHH@<<GE<@@EHHC@1FEHEHEHC?G<F?@FE@HEHIF1<CF?GEHF@1C111/<//C1<<F@11<11<D<DC1<CE?H?<<E<HHFF@EGHCFHH?HE?HB8@B<@GGFEHFEFCFHI@CGA1<FHFCGEHFHFGFCF<DIGIHHGH7HHCIHH88HCEHHF:FCHHEEHHD:EHHHHDFC@HHHGFG<CEFFHGECCIHIIIIHG@HIHHEHHHEEGHIHFCHGEC<0CCFHECIIIIHH?HIHEGCC<HFHHEFG?HHHHIIHIIHHD<EIG@C1?HCCDHGEFCGF<<G@F@IGIIHHIHHCFCG@HH@CFCCF@C<<1HHHE<@D@@
@HISEQ:969:HM2KJBCX2:2:1102:8782:5128 2:N:0:ACTATGCA
CAACTAGACTCGCCCAACTATCCCTATTAATCATTACGGTGATCCTAGAAACCAACAAAATAGAACCATGCCGTCCTATTCTATTATTCCATGCTAATGTATTCGAGCAAAATGCCTGCTTTAAACACTCTAATTTTTTCAAGGTAAAGGTCCTGGTTCCACATGACACCCAATTAAGGACATCATGCTTCTCCAGAAGGTGAGAAATCAACTGCGACAGTTCATACCCCTTAAGGCACGACCATCACGTCAATCCCGAAATTCAACTACGAGCTTTTTAACTGCAACAACTTTAATATACGCTATTGGAGCTGGAATTACCGCGGCTGCTGGCACCAGACTTGCCCTCCAA
+
D@DDDHHIIIIIIHHHEHHIIIIIIHEHIIIHIIHHHHIIIIIIHHGHIIIIHHIDGFHHHICHHHIIHIEE?DH?GHGHHIGHH@HIIIGIIIHIIIGHFDHHIHIHHHHHHHHHHHFHHHHHIHIHHEHIGEHHIIIIIIHHHIHIIHHHHHIHHEIIHHHIGEHEGHFHEEGHHHIHHHIIIGIHIEIHHHIIGIIHGHIIIIHIHHHHIHGEEHEHGHHHIHIHHHCIHGGHHHHHHHIHHCCHHHGHHDHHGFEFHHIIHHHEIHHHHHIIIHEHHIHIIHHHHHHHHGHHHEHHHHHHHIIIIHIGHIIGIIHIGIIIIIHIIIHHFHFIHHHFGEEHIHFDD@DB
@HISEQ:969:HM2KJBCX2:2:1102:3250:4929 2:N:0:ACTATGCA
CAACTAGACTCGCCCAACTATCCCTATTAATCATTACATCGATCCTAGAAACCAACAAAATAGAATCAAACGTCCTATTTCATTATTCCATGCTAATGTATTCAAGCGCGAGCTTGCTTTAAACACTCTAATTTTTTCAAAGTAACAGTCCTGATTTCCCATTACACCAAATTAATGACATCGTGGTTCGTCAGAAGGGAGAAACCAATAATGCTAGTACGTACAAAGTACGACCGACATATTAGTCCCGAAATTCAACTACGAGCTTTTTAACTGCAACAACTTTAATATACGCTATTGGAGCTGGAATTACCGCGGCTGCTGGCACCAGACTTGCCCTCCAA
+
0<0@BEHI?EEH?HEEHHIGHHHIIHIIGFHIIIIGH@GH0DHIIIIHIIIIHHIHHEEHIIIFHIHHGHHHHFHHHFGG@FHE?EHHHCGEHHHHIIHIGH>CHFHE??FHHIIIIHHHI;GBEHH?@HFCGHEFH3HHHGHFHIHH@6:DC1@GCCHA<0#HDGFCE@GHHHFH/D/<-CED-C<</.<<F/FC@<GD0C<<000F<FD1@CG<1<F1CC<@D1CF<C/HCHGDFHCFG1FHCCIIIIHHIHIIIIHGHIHHHIIHHIIIIHHIIIIHIHIIIIIIIIHGIIIHIIIIIIIHIIIIIIGIIIHIIIIIHFIIHHFIIHHHIIIHIIICDDDD
@HISEQ:969:HM2KJBCX2:2:1102:12118:5322 2:N:0:ACTATGCA
CAACTAGACTCGCCCAACTATCCCTATTAATCATTACGGTGGTCCTAGAAACCAACAAAATAGAACCATGCCGTCCTATTTTATTATTCCATGCTAATGTATTCAAGCAAAAATGCCTGCTTTAAACACTCTAATTTTTTCAAAGTAAAGGTCCTGGTTCCCCGCGGCATCCAATTAAGGACATCGCGGTTCTCCAGAAGGTGAGAAATTGACTGCACCAGTTCATACCCCGTGAGGCACGACCGATGCGCCAATCCCGAAATTCAACTACGAGCTTTTTAACTGCAACAACTTTAATATACGCTATTGGAGCTGGAATTACCGCGGCTGCTGGCACCAGACATGCCCTCCAA
+
DCDDDIIIIIIIIIIIIIIIIIIIIIIIIIIIIIIIIIIIIIIIIIIIIIIIIIIIIIIIIIIIHIIIIIIGHIIGIGIIIHIIIIIIIHIIHIIIIIIIIHHIIIIIIIIIHIIIIIIIIIIIIHIIIIIIIHIIIIIIIIIIHHIIIIIHIIIHIIIIIIIIIIIIIIIHIIIIIIHIHHIIIHIIIHIIIIIIIIIHIIIIIIIIIIIIIIIHIIIIIIIIIIIIIIIIIIIIHIIIIIIIIIIIIIHHIIIIIIIIIIIIIIIIIHIIIIIIIIIIIIIIIIIIIIIIIIIIIIIIIIIIIIIIIIIIIIIIIIIIIIIIIIIIIIIIIIIIIIIIIIIIIIIIDDDDD
@HISEQ:969:HM2KJBCX2:2:1102:7197:5700 2:N:0:ACTATGCA
CAACTAGACTCGCCCAACTATCCCTATTAATCATTACGGTGATCCTAGAAACCAACAAAATAGAACCATGCCGTCCTATTTTATTATTCCATGCTAATCTATTCAAGCACAAGCCTGCTTTAAGCACTCTAATTTTTTCAAGGTAATAGCTCTGCTTCCCCAACGCACTAACTTAATAGCATGATGGTTATTCAGAAGGTAGGAATTCATCAGGCCAGTACGGACAGTGAAGCCCGACCAACCGACAAACTCCGAAATTCAACTACGAGCTTTTTAACTGCAACAACTTTAATATACGCTATTGGAGCTGGAATTACCGCGGCTGCTGGCACCAGACTTGCCCTCCAA
+
DDDDDIIIIIIIIIIIIIIIIIIIIIIIIIIIIHIIIIIIIIIIIIIIIIIIIIIIIIIIIICHHIIIIIHIIHHIIIIIIHIIIIIIIIIIIIIIIIIIHIIIIIIIIIIIIIIIIIIIIIIIIIIIIIIIIIIIIIIIIIIIIIIIIIIIIGIIIIIIIIIIIIIIIIIIIIIIIIIIIIIIIIIHIHIIIIIIIIIHIIHIIIIIIIIIIIIIIIIIIIIIIIIIIIIIIIIIIIIIIIIIIHGIIIIIIIIIIIIIIIIIIIIIIIIIIIIIIIIIIIIIIIIIIIIIIIIIIIIIIIIIIIIIIIIIIIHIIIIIIIIIIIIIIIIIIIIIIIIIIIIDDDDD
@HISEQ:969:HM2KJBCX2:2:1102:7436:5221 2:N:0:ACTATGCA
CAACTAGACTCGCCCAACTATCCCTATTAATCATTACGTCAATCCTAGAAACCAACAAAATAGGATCAAACGTCCTATTTCATTATTCCATGCTAATGTATTCAAGCGTTAGCCTGCTTTAAACACTCTAATTTTTTCAAAGTAACAGTCCTGTTTCCCTGCAACACCAAATTAATGACATTACAGTTCTTCAAGAAGGAGGAACCAGTAAAGCCAGTACATACCAGAGGCACGACCAACTCTCTAATCCCGAAATTCAACTACGAGCTTTTTAACTGCAACAACTTTAATATACGCTATTGGAGCTGGAATTACCGCGGCTGCTGGCACCAGACTTGCCCTCCAA
+
DADB0GECHIIHHHCH?CG@@HHHHE1CGHEHIIIHEE<FHHED@?GEGHHIIFHEHIICCG?1C<CFCC@H1DDCGHICHHCCEHIHGHE1D<<FGHEHC?HHHHIHGHIHIIIHFGF<HHFHHIHHHHDHHGEHHFCHGFDHGHIHHHIHHEEHCIIIHIIHHEHG?HHHFIHHF<GEFCEHHHEC@GGHGHHFEIHHHHF@IIHF7HFHFGHCFGGEI;HHEHHHEC=DHHHECHEHEHGGDCGC<<IHIHCHEHHHIHHIIIIIHIHIIHIHIFH@HHHHIIHFHGEHIIIHEIHHHIIIIGIHIHHEDHIIIIIHHHHCHFCEHIHHEC@GHHDHH@DDD@
@HISEQ:969:HM2KJBCX2:2:1102:19307:5627 2:N:0:ACTATGCA
CAACTAGACTCGCCCAACTATCCCTATTAATCATTACGGTGGTCCTAGAAACCAACAAAATAGAACCATGCCGTCCTATTTTATTATTCCATGCTAATGTATTCAAGCAAAAATGCCTGCTTTAAACACTCTAATTTTTTCAAAGTAAAGGTCCTGGTTCCCCGCGGCATCCAATTAAGGACATCGCGGTTCTCCAGAAGGTGAGAAATTGACTGCACCAGTTCATACCCCGTGAGGCACGACCGATGCGCCAATCCCGAAATTCAACTACGAGCTTTTTAACTGCAACAACTTTAATATACGCTATTGGAGCTGGAATTACCGCGGCTGCTGGCACCAGACTTGCCCTCCAA
+
DDDDDIIIIIIIIIIIIIIIIIIIIIIGIIIIIIIIIHIIIIIIIIIIIIIIIIIIIHIHIIIIIIIIGEHHHIIHIIIIIIIIIIIIIIIHCHCHHIIIIGHHIIHIIIIIIIIIIHIHIIIIEHCGIIIIIIIIIIIIIIIIIIIIIIGIIIIHIHHIIIIIIIIIIIIIIIIIIIHIIIIIIIIIIIIIIIIIIIIIIHIIIIIHGIIIIIIIIIIIIIIIIIIIIIIIIIIIIIIIIIIIIIIIIIHGIIIIIIIIIIIIIIIIIHIIIIIIIIIIIIIIIIIIIIIIIIIIIIIIIIIIIIIIIIIIIIIIIIIIIIIIIIIIIIIIIIIIIIIIIIIIIIIIDDDDD
@HISEQ:969:HM2KJBCX2:2:1102:13749:6227 2:N:0:ACTATGCA
CAACTAGACTCGCCCAACTATCCCTATTAATCATTACGGTGATCCTAGAAACCAACAAAATAGAACCATGCCGTCCTATTCTATTATTCCATGCTAATGTATTCGAGCAAAATGCCTGCTTTAAACACTCTAATTTTTTCAAGGTAAAGGTCCTGGTTCCACATGACACCCAATTAAGGACATCATGCTTCTCCAGAAGGTGAGAAATCAACTGCGACAGTTCATACCCCTTAAGGCACGACCATCACGTCAATCCCGAAATTCAACTACGAGCTTTTTAACTGCAACAACTTTAATATACGCTATTGGAGCTGGAATTACCGCGGCTGCTGGCACCAGACTTGCCCTCCAA
+
DDDDDIHIHIIIHIIEHIEEHHIIIIIIIHHIGHIIIHIIHIIIHHIHIHIHHHHIIIIIIIIHHGIIIGGIIHDHHIGFGHIHHIIIIHHHHIHIIHHHHHHIIIHIIIGFHGFIIIHHFGHHIHIIIGHIHIHIHIIHIIIIIIIIIIIIIIIIIIIIIIIHIIIIIIIIIHHIIIIIIIIIIIIIHHIIIIIIIIIHIIIIIIHHHIIIIIIIIIIIIIIIIHIIIIIIIIIIIIIIIHIIIHHHHHHIIIIIIIIIIIHIIIIIHIIHIIHIIIHIIIIIIIIIIIIIIIIIIIIIIGIIIIIIIIIIIIIIIIIIIIIIIIIIIHIIIIIIIIIIIIIIIHIDCDDD
@HISEQ:969:HM2KJBCX2:2:1102:4750:6057 2:N:0:ACTATGCA
CAACTAGACTCGCCCAACTATCCCTATTAATCATTACGGTGGTCCTAGAAACCAACAAAATAGAACCATGCCGTCCTATTTTATTATTCCATGCTAATGTATTCAAGCAAAAATGCCTGCTTTAAACACTCTAATTTTTTCAAAGTAAAGGTCCTGGTTCCCCGCGGCATCCAATTAAGGACATCGCGGTTCTCCAGAAGGTGAGAAATTGACTGCACCAGTTCATACCCCGTGAGGCACGACCGATGCGCCAATCCCGAAATTCAACTACGAGCTTTTTAACTGCAACAACTTTAATATACGCTATTGGAGCTGGAATTACCGCGGCTGCTGGCACCAGACTTGCCCTCCAA
+
BDDDDIIIIIIIIIIIIIIIIIIIIIIIIIIIIIIIIIIIIIIIIIIIIIIIIIIIIIIIIIHIIIIIIHHHIIIIIIIIIIIIIIIIIIIIHHIIIIIIIFHIIIIIIIIIIIIIIHIIIIIIIIHIIIIIIIIIIHIIIIIIIIIIIIIIIIHIIIIIIIIIIIIIIIIHIIIIIIIIIIIHIIIIIIIIIIIIIIIIIIIIIIIIHIIIIIIIIIIIIIIIIIIIIIIIIIIIIIIIIIIIIIIIIIHGIIIIIIIIIIIIIIIIIIIIIIIIIIIIIIIIIIIIIIIIIIIIIIIIIIIIIIIIIIIIIIIIIIIIIIIIIIIIIIIIIIIIIIIIIIIIIIIIDDDDD
@HISEQ:969:HM2KJBCX2:2:1102:3349:6327 2:N:0:ACTATGCA
CAACTAGACTCGCCCAACTATCCCTATAATCATTACGGTGATCCTAGAAACCAACAAAATAGAACCATGCCGTCCTATTCTATTATTCCATGCTAATGTATTCGAGCAAAAATGCCTGCTTTAAACACTCTAATTTTTTCAAGGTAAAGGTCCTGGATCCGCAAGACACCCAATAAAGGACATCAAGTTTCTCCAGAAGGTGAGAAATCAACAGTAACAGTTCATACCCCTTAAGGCATGACCGTCACGTCAATCCCGAAATTCAACTACGAGCTTTTTAACTGCAACAACTTTAATATACGCTATTGGAGCTGGAATTACCGCGGCTGCTGGCACCAGACTTGCCCTCCAA
+
DDDDDIIIIIIIIIIIIIIIIIIIIIIIIIIIIIIIIIIIIIIIIIIIIIIIIIIIIIIIHIIIIHIIIIIIIIIIIIIIIIIIIIIGIIIIIIIIIIIIIHHIIIIIIIIIIIIIIIIIIIIIIIIIIIIIIIIIIIIIIIIIIIIIIIIIIIIIIIIIIIIIIIIIHIIIIIIIIIIIIIIIIIIIIIIIIIIIIIIIIIIIIIIIIIIIIIIIHIIIIIIIIIIIIIIIIIIIIIIIIIIIIIIIIIFIIIIIIIIIIIIIIIIIIIIIIIIIIIIIIIIIIIIIIIIIIIIIIIIIIIIIIIIIIIIIIIIIIIIIIIIIIIIIIIIIIIIIIIIIIIIIIIIDDDDD
@HISEQ:969:HM2KJBCX2:2:1102:7557:6663 2:N:0:ACTATGCA
CAACTAGACTCGCCCAACTATCCCTATTAATCATTACGTCAATCCTAGAAACCAACAAAATAGGGTCGAACGTCCTATTTCATTATTCCATGCTAATGTATTCAAGCGTTAGCCTGCTTTAAACACTCTAATTTTTTCAAAGTAACAGTCCTGTTTCCCTGCAACACCAAATTAATGGCATTACAGTTCTTCAGAAAGGAGGAATCAGCGAAGCCAGTTCATACCAGTGGCACGACCAACCTGCTGACCCCGAAATTCAACTACGAGCTTTTTAACTGCAACAACTTTAATATACGCTATTGGAGCTGGAATTACCGCGGCTGCTGGCACCAGACTTGCCCTCCAA
+
DDDDDIGHIIHIIGIIIIHIIIIIIIIIIHIHIIIIIIHIIIIHHIIIHIIIIIIIIIH@HFHIHHIIHIIIEHIIIIIIIIIIIHIHHIH1DHHHIIHIHIIIIIHIIIIIIIIIIIIIIIIIIIIIIIIIIIIIIIHHIIIIIIIIIIIIIIIIIIIIIIIIIIIIHHGIIIIIIIIIIIIIIIIIHIHIIIGIIIIIIIIIIIIIIIIIIHIIIIIIIIIIIIIIIIIIIIIIIIIIIIIHEIIIIIIIIIIIIIIIIIIIIIIHIIIIIIIIIIIIIHIIIIIIIIIIIIIIIIIIIIIIIIIIIIIIIIIIIIIIIIIIIIIIIIIIIIIIIIIIIDDDDD
@HISEQ:969:HM2KJBCX2:2:1102:7163:5772 2:N:0:ACTATGCA
CAACTAGACTCGCCCCAACTATCCCTATTAATCATTACGGTGATCCTAGAAACCAACAAAATAGAACCATGCCGTCCTATTCTATTATTCCATGCTAATGTATTCGAGCAAAAATGCCTGCTTTAAACACTCTAATTTTTTCAAGGTAAAGGTCCTGGATCCGCAAGACACCCAATTAAGGACATCAAGTTTCTCCAGAAGGTGAGAAATCAACAGCGACAGTTCATACCCCTTAAGGCATGACCATCACGTCAATCCCGAAATTCAACTACGAGCTTTTTAACTGCAACAACTTTAATATACGCTATTGGAGCTGGAATTACCGCGGCTGCTGGCACCAGACTTGCCCTCCAA
+
DCDDDIIIIIHIIIIIIIIIIIHHIHIIIHIIIIIIIIIIIIIIIIIIIIIIIHHIIHEHIIIIIIIIIIHIGIGDDHHIIIIIHIIIHHHIIIIIIIIIIDGHHIIIHHIHIIIIHIIIIHIIIIIIIIIIIIIIIIIIIIIIIIIIIIIIIIIHIIIIHHIIIGIIIIIIIIIIIIIIIIHIIIIIIIIIIIIIIIIIII3IIIIIIIIIIHIIIIIIIIIIIIIIIIIIIIIIIIIIIIIIIIIIIIIHGIIIIIIIIIIIIIIIIIIIIIIIIIIIIIIHIIIIIIIIIIIIIIIIIHIIIIIIIIIIIIIIHIIIIIIIIIIIIIIIIIIIIIIIIIIIIIIIIDDDDD
@HISEQ:969:HM2KJBCX2:2:1102:8968:6674 2:N:0:ACTCTGCA
CAACTAGACTCGCCCAACTATCCCTATTAATCATTACGGTGGTCCTAGAAACCAACAAAATAGAACCATGCCGTCCTATTTTATTATTCCATGCTAATGTATTCAAGCAAAAATGCCTGCTTTAAACACTCTAATTTTTTCAAAGTAAAGGTCCTGGTTCCCCGCGGCATCCAATTAAGGACATCGCGGTTCTCCAGAAGGTGAGAAATTGACTGCACCAGTTCATACCCCGTGAGGCACGACCGATGCGCCAATCCCGAAATTCAACTACGAGCTTTTTAACTGCAACAACTTTAATATACGCTATTGGAGCTGGAATTACCGCGGCTGCTGGCACCAGACTTGCCCTCCAA
+
DDDDDIIIIIIIIIIIIIHIIIIIIIHIIIIIHHIIIIIIHIIIHHHHHIIIIHHIIIIIIIHHIIGHIHHGIHHIIIIHIIIIIIHIIIIIHIIIIIHIIHEFHIIIIIHHIIIIIIIIIIIIIIIIIIEHHHIIHHHGIIIIIIHIHIIHIIIIIHGIIIIIHIIIIIIIIIHIIIIIIIIHIIIIIIIIIIIIIIIIIIIIHIIIHIIIIIIIIHIIIIIIIHHIGHIIIIIIIIIIIIIIIIIIIIIHHGHHIHIIIIIIIIIIIHIIIIIIIIIIIIHIIIIIIIIIIIIIIIGIIIIIIHIIIIIIIIIIIIIIIIIIIIHIIGIIIIIIIIIIIIIIIIIIDDDDD
@HISEQ:969:HM2KJBCX2:2:1102:4837:7003 2:N:0:ACTATGCA
CAACTAGACTCGCCCAACTATCCCTATTAATCATTACGGTGGTCCTAGACCAACAAAATAGAACCAACGTCCTATTCTATTATTCCATGCTAATCTATTCAAGCAAAAGCCCGCTTTAAACACTCTAATTTTTTCAAGGTAATGGTCCTGGTTCCCCGACACACCCAATAAAGGGCATACCGGCTCACCAGAAGGATAGACCCGACAGCAGAACAGTACTCGCCAGAGACGGACCGTCCGGTCAGGCCTAAAATTCAACTACGAGCTTTTTAACTGCAACAACTTTAATATACGCTATTGGAGCTGGAATTACCGCGGCTGCTGGCACCAGACTTGCCCTCCAA
+
DDDDDIIIIIIIIHIIIIIIIIIIIIIIIIIIIIIIIIIIHIIIHIIIIIIHIIIHHIHHHIIIIEHIIHHIIIIIIIHIIIIIHIIIIIIIIIIIIIGIIHIIIIIIIIIIIIHHIIIIIIHIIHHIHIIIIIIIGIIIIIIIIIIIIIHIIIIIIIIIIIIIIIIIIHIHIIIIIIIIIIIIIIIGIIIIIIIIIIIHIIIIIIIIIIIIIIIIIIIIIIIIIIIIIIIIIIIIIHIIIIIIIIHHIIIIIHIIIIIIIIIHIIIIIIIIIIIIIIIIIIIIIIIIIIIIIIIHGGFIIIHIIIIIIIIIIIIIIIIIIIIIIIIIIIIIIIIIIIIDDDDD
@HISEQ:969:HM2KJBCX2:2:1102:19455:7853 2:N:0:TCTATGCA
CAACTAGACTCGCCCAACTATCCCTATTAATCATTACGGTGATCCTAGAAACCAACAAAATAGAATCATGCCGTCCTATTTTATTATTCCATGCTAATGTATTCAAGCAAAATGCCTGCTTTAAACACTCTAATTTTTTCAAAGTAAAGGTCCTGGTTCCCCGCGACACCCAATTAAGGGCATCGCGGTTCTCCAGAAGGTGAGAAATTGACTACACCAGTTCATACCCCTTAAGGCACGACCGATGTGTCAATCCCGAAATTCAACTACGAGCTTTTTAACTGCAACAACTTTAATATACGCTATTGGAGCTGGAATTACCGCGGCTGCTGGCACCAACTTGCCCTCCAA
+
DDDDDIIIIIIIIIIIIIIIIHCHHIIIIIIIIIIIIIIIIIIIIIIIIIIIIIIIHIIIIIIHIIIIIFHGIEDHIHHHHGHGGHIHIHIHHIGIIIIIHHIIHIHIIIIIHIHIIIIIIIIIIIIIIHHHHHIIHHHIHHIHHHIIIIHHIHIIIHIIHIHIIIIIHIIIIIIIIHIIIIIIIHIIIIIIHIIIIIIIIIIIIIIIIIIIIIHHIIIIIIIIIIIIIHIIIIIIIIIIIIIIIIIIHHIIIIIIIIIIIIIIIIIIIHIIIIIIIIIIIIIIIIIIIIIIIIIIIIHIIIIIIIHIIIIIIIIIIIIIIIHIIIIIIIHHIIIIIIIIIIIIIIDDDDD
@HISEQ:969:HM2KJBCX2:2:1102:12217:7234 2:N:0:ACTATGCA
CAACTAGACTCGCCCAACTATCCCTATTAATCATTACGGTGGTCCTAGAAACCAACAAAATAGAACCATGCCGTCCTATTTTATTATTCCATGCTAATGTATTCAAGCAAAAATGCCTGCTTTAAACACTCTAATTTTTTCAAAGTAAAGGTCCTGGTTCCCCGCGGCATCCAATTAAGGACATCGCGGTTCTCCAGAAGGTGAGAAATTGACTGCACCAGTTCATACCCCGTGAGGCACGACCGATGCGCCAATCCCGAAATTCAACTACGAGCTTTTTAACTGCAACAACTTTAATATACGCTATTGGAGCTGGAATTACCGCGGCTGCTGGCACCAGACTTGCCCTCCAA
+
CDDDDIHIIIIIHIIHHHIIIIIHHIHIIIIIIIIIIHIGHIIIIHGHIIGHIIIHIIHHHHDHHIIIIEHICGEHHCHHIHIIIIHIHIIHIIHHHHIIHFDHIIHEEFHHHHIIIIIIIHHIIHIIIIIIIHIIIIIHHIHIIIIHIIIHIHHHIIIIIIIIIIIIIIIIIIIIIHIIIIHIIIIIIIHHIIIIIIIIIIIIIIIIIIIIIIIIHHIIIIIIIIIHIIIIIIIIIIIIIIIIIIIIIIHGIIIIIIIIIIIIIIIIIHIIIIIIIIIIIIHIIIIIIIIIIIIIIIIIIIIIIIIIIIIIIIIIIIIIIIIIIIIIIIIIIIIIIIIIIIHIIIIIDDDDD
@HISEQ:969:HM2KJBCX2:2:1102:12229:8379 2:N:0:ACTATGCA
CAACTAGACTCGCCCAACTATCCCTATTAATCATTACGTCAATCCTAGAAACCAACAAAATAGGATCGAACGTCCTATTTCATTATTCCATGCTAATGTATTCAAGCGTTAGCCTGCTTTAAACACTCTAATTTTTTCAAAGTAACAGTCCTGTTTCCCTGCAACACCAAATTAATGACATTACAGTTCTTCAGAAAGGAGGAATCAGCGAAGCCAGTACATACCAGTGGCACGACCAACCTGCTGACCCCGAAATTCAACTACGAGCTTTTTAACTGCAACAACTTTAATATACGCTATTGGAGCTGGAATTACCGCGGCTGCTGGCACCAGACTTGCCCTCCAA
+
DDDDDIIIIIIIIIIIIIIIIHHHIIIIIIIIIIIIIIHIIIIHIIIIIIIIEHIIHIIGHGGHIIIIIIIIHIIIIIIIIIIIIIIIIIHGHIIIIHIIIIIIIIIIIIIIIIIIIIIIIIHIIIIGIIIIIIHHGIIIIIIIIIIIIIIIIIIIIIIIIIIIIIIIIIHHIIIIIIIIIIIIIIIIIIIHIIIIIIIIIIIIIIIIIIIIIIIIIIIIIIIIIIIIIIIIIIIIIIIIIIIHHIIIIIIIIIIIIIIIIIIIIIIIIIIIIIIIIIIIIIIIIIIIIIIIIIIIIIIIIIIIIIIIIIIIIIIIIIIIIIIIIIIIIIIIIIIIIIIIIDDDDD
@HISEQ:969:HM2KJBCX2:2:1102:7234:8577 2:N:0:ACTATGCA
CAACTAGACTCGCCCAACTATCCCTATTAATCATTACGGTGGTCCTAGAAACCAACAAAATAGAACCATGCCGTCCTATTTTATTATTCCATGCTAATGTATTCAAGCAAAAATGCCTGCTTTAAACACTCTAATTTTTTCAAAGTAAAGGTCCTGGTTCCCCGCGGCATCCAATTAAGGACATCGCGGTTCTCCAGAAGGTGAGAAATTGACTGCACCAGTTCATACCCCGTGAGGCACGACCGATGCGCCAATCCCGAAATTCAACTACGAGCTTTTTAACTGCAACAACTTTAATATACGCTATTGGAGCTGGAATTACCGCGGCTGCTGGCACCAGACTTGCCCTCCAA
+
DDDDDIIIIIIIIIIIIIIIIIIIHHIIIIIIHIIIIIIIIIIIIIIIIIIHIIIIICHHIIHIIIIIIGHIIIIIIIIIIIIIIIHHIIIIHIIIIFGCCCHHHIIIIIIIIIIHIIHIIIIIIIIIIIIIIIIHHIIHIIIGIIHIHHIIIIIHHHHIIIHIIIIIIIIIIIHIIIIIIIIIHIIIIIIIIIIIIIIIIIIIIIIIIIIIIIIIIIHIIIIIIIHIIIIIIIIIIIIIIIIIIIIIIFHHIIIIIIIIIIIIIIIIIIIIHIIIIIIIIIIIIIIIIHGIHHHIIIIIHIIIIIIIIIIIIIIIIIIIIIIIIIIIIIIIIIIIIIIIIIIIIIIIDDDDD
@HISEQ:969:HM2KJBCX2:2:1102:5274:8544 2:N:0:ACTATGCA
CAACTAGACTCGCCCAACTATCCCTATTAATCATTACGGTGATCCTAGAAACCAACAAAATAGAATCATGCCGTCCTATTTTATTATTCCATGCTAATGTATTCAAGCAAAATGCCTGCTTTAAACACTCTAATTTTTTCAAAGTAAAGGTCCTGGTTCCTCGCGGCACCCAATTAAGGACATCGCGGTTCTCCAGAAGGTGAGAAATTGACTACACCAGTTCATACCCCTTAAGGCACGACCGATGTGTCAATCCCGAAATTCAACTACGAGCTTTTTAACTGCAACAACTTTAATATACGCTATTGGAGCTGGAATTACCGCGGCTGCTGGCACCAGACTTGCCCTCCAA
+
DDDDDIIIIIIIIIIIIIIIIIIIHIGIIIIIHIIHHIIIIIIIIIHIIIIIIIIIIEHHHIHHIIHHHHHIIIIGHIIIIIIHIIIIIHIIIIIIFECHHGHHIIIIIHIIIHGIIIIIIHHIIIHHHIIIIIIHIIIIIGIHIIIHHGIHIIHIHIIIIIIIIIGHGIIIIIIIIIIIIIIIIIIHIHIIIIIIIIIIIIIIIIIIIIIIIIIIIIIIHIIIIIIIIIIIIIIIIIIIIIIIIIIIHHIIHGIIIIIIIIIIIIHGCIIIIIIIIIIIHIIIIIIIHIIIHHIIIIIIIIIIIIIIIIIIIIIIIIIIIIIIIIIIIIIIIIIIIIIIIIIIIIIDDDDD
@HISEQ:969:HM2KJBCX2:2:1102:7601:8725 2:N:0:ACTATGCA
CAACTAGACTCGCCCAACTATCCCTATTAATCATTACGGTGATCCTAGAAACCAACAAAATAGAACCATGCGTCCTATTTCATTATTCCATGCTAATGTATTCAGGCAATAGCCTGCTTAAGCACTCTAATTTTTTCAAGGTAACAGTCCTGCTTCCCCAACGCACCAAATTAATGGCATGCTGGTTATTCAGAAGGTAGGAATCCATCACGCCAGTACAGACCCAAAAGCCCGACCAACGGATAAATCCCGAAATTCAACTACGAGCTTTTTAACTGCAACAACTTTAATATACGCTATTGGAGCTGGAATTACCGCGGCTGCTGGCACCAGACTTGCCCTCCAA
+
DDDDDIHIHIIIIIIIIIIIIIIIIIIIIIIIIIIIIIHIIIIIIIIIIIIIIGIIEHFHIIHHGHIIHHIIIHIIIIIHIHHIHIHHHHHIIIIIGIIIIIIIIIIIIIIIIIIIIIIHIIIIIHHIIIIHIIIIIIIIIIIIIIIIIHHIIHIIIGIIHIIHIIIIHHIIIIIIIIIIIIHHIHHHGIHIIIIIHHIIIIIIIIIIIIIHIIIIIHIIHIIIIIIIHIIIIIIIIHHIHIIIHHEHHIIIHIIIIIIIIIIIIIIIIIIIIIIIIIIIIHHHIIIIIHIIIIHIIIIIIIIIIIIIIIIIIIIHIIIIIIIIIIIIIIIIIIIIIIIIIDDDDD
@HISEQ:969:HM2KJBCX2:2:1102:20038:8606 2:N:0:ACTATGCA
CAACTAGACTCGCCCAACTATCCCTATTAATCATTACGTCGATCCTAGAAACCAACAAAATAGAATCAAACGTCCTATTTCGTTATTCCATGCTAATGTATTCAAGCGTGAGCCTGCTTTAAACACTCTAATTTTTTCAAAGTAACAGTCCTGATTCCCCATGACACCAAATTAATGACATCATGGTTCGTCAGAAGGTAGGAATCAATAATACCAGTTCGTACAATAGCACGACCAATAAATTGATCCCGAAATTCAACTACGAGCTTTTTAACTGCAACAACTTTAATATACGCTATTGGAGCTGGAATTACCGCGGCTGCTGGCACCAGACTTGCCCTCCAA
+
DDDDDIIIIIIIIIIIIIIIIIIIIIIIIHIIIIIHIIIIIIIIIIIIIIIIIIIIGIEHHIIHIIIIIHIIIIIHIIIIIIIIHIIIIIIIIIHHIIIIIHIIIIIIIIIHIIIIIIIIHHHHIIIIIIIIIIIIIIIIIIIIIIIIHHIIIIIIIIIIIIIIIIHIIIHHIIHIIIIHHIIIIIHHIIIIIIIIHIHHHIIIHHIIIIIIIIIIIIHIIIIIIIIIIIIIIIIIIIIIIIHHIIIIIIIIIIIIIIIIIIIIIIIIIIIIIIIIIIIIIIIIHHFIIIIIIIIIIIIIIIIIIIIIIIIIIIIIIIIIIIIIIIIIIIIIIIIIIIIIDDDDD
@HISEQ:969:HM2KJBCX2:2:1102:5523:9004 2:N:0:ACTATGCA
CAACTAGACTCGCCCAACTATCCCTATTAATCATTACGGTGGTCCTAGAAACCAACAAAATAGAACCATGCCGTCCTATTTTATTATTCCATGCTAATGTATTCAAGCAAAAATGCCTGCTTTAAACACTCTAATTTTTTCAAAGTAAAGGTCCTGGTTCCCCGCGGCATCCAATTAAGGACATCGCGGTTCTCCAGAAGGTGAGAAATTGACTGCACCAGTTCATACCCCGTGAGGCACGACCGATGCGCCAATCCCGAAATTCAACTACGAGCTTTTTAACTGCAACAACTTTAATATACGCTATTGGAGCTGGAATTACCGCGGCTGCTGGCACCAGACTTGCCCTCCAA
+
@DDDDHIHHIIIIIIHHEHIIIHHHFFHIIIHHIIHEHHH@HHHIIIHIIIIIIHHG@FHCHIIIIIGHIHIHHHDHHHGHHHHHFHHIIH@GHHHCHIIIEHHIGHIHGHIIHHEIHGIHHHHHGHIHHHHHIIHHHEHHHHEHCHEHFIHHIIHHHDCHHHIIIHHCIIHIHHGHHBCGHHHHHEEHIIIIIHHHIIGII<IIGHHFHEIII<HHHHHIHHHEAEHIIHHEEHHHEHHHHHGIIIIHHFHHHECHEEEHIIIIIHHHDHHEIHGIIIHHGHHHHEHFC<C?HCGEHHHEHHFHHHFIIHEIHIHIIHIHHIHHGIIHGEIHHHEEIIHHIIHH?FH@BDD0
@HISEQ:969:HM2KJBCX2:2:1102:15770:9451 2:N:0:ACTATGCA
CAACTAGACTCGCCCAACTATCCCTATTAATCATTACGGTGGTCCTAGAAACCAACAAAATAGAACCACAACGTCCTATTCTATTATTCCATGCTAATCTATTCAAGCAATAGCCCGCTTTAAACACTCTAATTTTTTCAAGGTAATGGTCCTGGCTCCCCAACACACCCAATTAAGGACATGCTGGTTCACCAGAAGGAAGACCCGACAACAAGACAGTACTCGCCAAAGACGGACCGCCCGGCCAGGCCTAAAATTCAACTACGAGCTTTTTAACTGCAACAACTTTAATATACGCTATTGGAGCTGGAATTACCGCGGCTGCTGGCACCAGACTTGCCCTCCAA
+
DDDDDIIIIIIIIIIIIIIIIIIIIIIIIIIIGIIIIIIIIGHIHIIIIIIIIIIIIIIHIIIIIIIIIHHIIIIIIIIIIHIIIIHIIIIIIIIIIIIIIHIIIIIIIIIHHIHHHHHIIHIIIIHHHIIIIIHHIIIIIIHIIIIIIIIIIIIIHHIIIIIIIIIIIIIIHHIIIIIIIIIIIIIIIIIIIIIIIIIIIIHIIIIIIIIIIIIIIIIIHIHIHIIHIIIIIIHIHHIIIIIIIIIIGIIIIIHIHIIIIIIHIIIIIIIIIIIHIIIIIIIIIIIIIIIIIIIIIIIIIIIIIIIIIIIIIIIIIIIIIIIIIHIIIIIIIIIIIIIIHIDDDDD
@HISEQ:969:HM2KJBCX2:2:1102:7901:10585 2:N:0:ACTATGCA
CAACTAGACTCGCCCAACTATCCCTATTAATCATTACGGTGATCCTAGAAACCAACAAAATAGAACCATGCCGTCCTATTCTATTATTCCATGCTAATGTATTCGAGCAAAAATGCCTGCTTTAAACACTCTAATTTTTTCAAGGTAAAGGTCCTGGATCCGCAAGACACCCAATTAAGGACATCAAGTTTCTCCAGAAGGTGAGAAATCAACAGCGACAGTTCATACCCCTTAAGGCATGACCATCACGTCAATCCCGAAATTCAACTACGAGCTTTTTAACTGCAACAACTTTAATATACGCTATTGGAGCTGGAATTACCGCGGCTGCTGGCACCAGACTTGCCCTCCAA
+
DDDDDIIIIIIIIIIIIIIIIIIIIIIIIIIIIIIIIIIIIIIIHIIIIIIIIIHIHHEHIHHHHHIIIIIIIIH<HIIHIIIIIIHHIIGIIIHIIIHHHHHIHIIIIIGIIIIIIIIIIIIHIHIIIIIIIIIHHIIIIHHIIIIIIHIIIHIIIHIIIIIIIIIIIIIIIIIIIIHIIIHHIIIIHIIIIIIIIIIIIIIIIIIIHIIIIIIIIIIIIIHIIIHIIIHIIIIIIIIIIIIIIIIIIIHHIIIIIIIIIIIIIIIHHIIIIIIIIIIHIHIIIIIIIIIIIIIIIIIIHIIIIIIIIIIIIIIIIIIIIIIIIIIIIIIIIIIIIIIIIIIIIIIIDDDDD
@HISEQ:969:HM2KJBCX2:2:1102:7769:10761 2:N:0:ACTATGCA
CAACTAGACTCGCCCAACTATCCCTATTAATCATTACGTCGATTTCCGAAAACCAACAAAATAGAAACGACGTCCTATTCCATTATTCCATGCACGAATATCCAAGCGTGTAAAGCCTGCTTTGAGCACTCTAATTTTTTCAAAGTAAACCTGGCGGCGCCCCAGGACACTCGGTTAAGAGCACCCTGACGCCTCCGCCACACCATTCACGGGCCAATGGGACAGTCGCGCCAAACAGCGGACCGTCCCCTACCCGCCGAGATCCAACTACGAGCTTTTTAACCGCAACAACTTTAATATACGCTATTGGAGCTGGAATTACCGCGGCTGCTGGCACCAGACTTGCCCTCCAA
+
0DDDDIEEEHGGH?CEHEEHHIIHHHCGHE@HIHEHHEHEHD<<EFFCEECHCC11E?HHHGGHIIIGHCH?H@EHEHHIHHI?CFHH?HCHEHHIG<FGEC@HHHIIHICHHHDGGCFHFEHCDCFHIIHHHCHHIHHDHHHIIIHFFHHHGHFHHDCHGEHHGBHHHEFGGF:GHFGEHGHGIHHDEHHDH?HIHHIIHHI4HDDDDIIIIHHFIIHHFDIHHIIFIGHHEHHEDCHACEIHF:IHIIHEIHIIHHHIHHIHHIHHHEIHHEHHIHHHHEIHIHFFIIIHHIHFHHECDDEFEHGHHHHIIIHIIHIHHHHDHIHHHHEHHHHHIIIFHHHHDHHEAADD@
@HISEQ:969:HM2KJBCX2:2:1102:18604:11058 2:N:0:ACTATGCA
CAACTAGACTCGCCCAACTATCCCTATTAATCATTACGTGATCCTAGAAACCAACAAAACGGAACCACTGTCCTATTTCATTATTCCATGCTAATGTATTCAAGCAAATTAATGCCTGCTTTAAAAAGCTCGTAGTTGAACTTCGGGGTCTACCCATTGGTCAGGCTTAATTGTCTGTACTGGTGAGATGGATCTCTACCTTCTGAGGAACTTTCATGCCATTTATTTGGTGTGATGGGAAATCAGGACTGTTACTTTGAAAAAATTAGAGTGTTTAAAGCAGACTATCGTCTGAATACATTAGCATGGAATAATGAAATAGGACGGACTGATTCTATTTCGTTGGTTTCTAGGATCACCGTAATGATTAATAGGGATAGTTGGGATCATCTGGGTT
+
DDDDDIIIIIIIIIIIIIIIIIIIIIIIIIIIIIIIIIIIIIIIIIIIIIIFHIHIHIIIHGHHIIIIIHHGHHIIIIIIIIHIIHHGHEHHHHIIIIIIGDHHIIIIIIIIIHHIHHHIIHHIIIGCHIHEHICHIHFFIIIHHIHIIIIIIIIIIIIIGIIHIIIIIIIIIIIIIIIIIIIIIIIIIIHIIIIIIIIIIIIIIIIIIIIIIIIIIIII<IIIIIIIHHHIIIHGIIIIIIIIIIIIGIHIIIIIIIIIIIIIIIIIIIIIIIIHIIIIIIIIIIIIIIIIIHHHIIIIIIIIIIIIIIIHIIIIIIIIIIIIIIIIIIIIIIIIHIIIIIIIIIIIIIIIIIIIIIIIIIIIIIIIIIIIIIIIIIIIGIIIIIIIIIIIDDDDD
@HISEQ:969:HM2KJBCX2:2:1102:19551:11192 2:N:0:ACTATGCA
CAACTAGACTCGCCCAACTATCCCTATTAATCATTACGTCGATCCTAGAAACCAACAAAATAGAATCAAACGTCCTATTTCGTTATTCCATGCTAATGTATTCAAGCGTGAGCCTGCTTTAAACACTCTAATTTTTTCAAAGTAACAGTCCTGATTCCCCATGACACCAAATTAATGACATCATGGTTCGTCAGAAGGTAGGAATCAATAATACCAGTACGTACAATAGCACGACCAATAAATTGATCCCGAAATTCAACTACGAGCTTTTTAACTGCAACAACTTTAATATACGCTATTGGAGCTGGAATTACCGCGGCTGCTGGCACCAGACTTGCCCTCCAA
+
BDDDDHIIIII@FHIHHIHIHHCHHIIIIHIIIHHHIIHFHIIHHIIHGIIIIIIG?GEHHHIIHHHHGIIFHH=EHHIIHFHHCHH?FHHFHCHIG@HIIHHIIIIIHHIIIIHHGIIIIHHIIHHIIIIHHHHHIIIHFFGHHIIIIIIIGHHHIFHHHHHHHIIIHGIHHHHHHIHIIHHHIIIIIHHHIIIIIIHHHEIHGHIHIIIHHHHHHHIIIIIH;IIIIIIII?IHHGIIH<FDHHHIIIIIIIHHIIIIIIIIIIIIIIIIHIIIIIIHHIIIHHGIIIIGIIIHHHHIIIIIIHIHHHIIIIIIIIIHHHHIIIIIIIIIIIIIIHHHADDDD
@HISEQ:969:HM2KJBCX2:2:1102:20000:11073 2:N:0:ACTATGTA
CAACTAGACTCGCCCAACTATCCCTATTAATCATTACGGTGATCCTAGAAACCAACAAAATAGAATCATGCCGTCCTATTTTATTATTCCATGCTAATGTATTCAAGCAAAATGCCTGCTTTAAACACTCTAATTTTTTCAAAGTAAAGGTCCTGGTTCCCCGCGACACCCAATTAAGGGCATCGTGGTTCTCCAGAAGGTGAGAAATTGACTACACCAGTTCATACCCCTTAAGGCACGACCGATGTGTCAATCCCGAAATTCAACTACGAGCTTTTTAACTGCAACAACTTTAATATACGCTATTGGAGCTGGAATTACCGCGGCTGCTGGCACCAGACTTGCCCTC
+
DDDDDIIIIIHIIIIIIIIIIIHHHIIIIIIIIIGIIIIIIIIHIIIIHIIIIIIIIIGIIIHGIIIIIEFHIHIIIIIIIIIIIIIIIIIIIIIIIIHHIFHHIIEIIIIIIIIHHIHIHHIHHGHIHHIIIHIIHIIIIIIIIHIIIHHIHHIHHHIIIIIIIIIIIIIIIIIIIIIHIIIIIIIIIIIIIIIIIIIIIHIIIIIIIIIIIIIHIIIIIIIIIIIIIIIIIIIIIIIIIIIHIIHGGIIIIIIIIIIIIIIIIIIIIIHIIIIIIIIIIIIIIIIIIIIIIIIIIIIIIIIIIIIIIIIIIIHIIIIIIIIIIIIIIHIIIIIIIIIIIIIIDDDDD
@HISEQ:969:HM2KJBCX2:2:1102:14435:11361 2:N:0:ACTATGCA
CAACTAGACTCGCCCAACTATCCCTATTAATCATTACGGTGATCCTAGAAACCAACAAAATAGAACCATGCCGTCCTATTCTATTATTCCATGCTAATGTATTCGAGCAAAAATGCCTGCTTTAAACACTCTAATTTTTTCAAGGTAAAGGTCCTGGATCCGCAAGACACCCAATAAAGGACATCAAGTTTCTCCAGAAGGTGAGAAATCAACAGTAACAGTTCATACCCCTTAAGGCATGACCATCACGTCAATCCCGAAATTCAACTACGAGCTTTTTAACTGCAACAACTTTAATATACGCTATTGGAACTGGAATTACCGCGGCTGCTGGCACCAGACTTGCCCTCCAA
+
DCDDAIIIIIIGHIIHIGIIIIIIIIIIIHIIIIIHIHGHGEHIIIHIHIIIIIIIIII?GHHHHHHEHFHHCGDHHH1FHHHHFHHFHIIIIIIIGIGHHEHGHIHIHFHIHHIIHHIIFHHGHHIIHHHGEEEHHII?HIIIIIIIGIIIIIIHHHIHHHIHIIIHHHIHIHIHIIIHGFHIIIHHHHHIHHIIIIIHHHGEFIHHHIHHHGEHHHHHIIHHHEEHHIHHHIIIIHHHHHHGHHHHIHFFGCEGIIIIHHHCD1GFIIIIHHIIIIIIIHIIIIIHIHIIIHHIIH=HHHIIHIIIHHIIHIHIHIIIIIIIIIHIIIIIIIIHHIHIHHIHDIIIDADDD
@HISEQ:969:HM2KJBCX2:2:1102:13497:10737 2:N:0:ACTATGCA
CAACTAGACTCGCCCAACTATCCCTATTAATCATTACCTCGACTCCGAAAGCCAACGAAATAGAACCGAGATCCTATTCCATTATTCCATGCACTAATGTTCAGGCTGTAGCGCCTGCTTTGAGCACTCCAATTTTTTCAAAGTAAACGTGCTGGCCACTCAAGGCACTCGGTAAAGAGAACCATGAACGAACCAACAAAATCGTCCAAGCAAACAGTAAACATCGCAAGATGCACCATTCACCTGAAACCGAGATCCAACTACGAGCTTTTTAACCACAACAATTCTGATATACGCTATTGGAGCTGGAATTACCGCGGCTGCTGGCACCAGACTTGCCCTCCAA
+
DDDDDIIIHHHHHIIHIIIIIIIHIIIIIIIHIIIIIIIHIIHHHHFHHIIIIHGIIGHGHIIHICCHHC<HCGHHHIIIHIGIIHIHHHHHIIIIIHIHEIIHIHIIIIIIIHIIHIHIHHHHIIFHIHHHIIIEHIHIIHHIIIIIIEHIIHHEHHIHIIIHHIIFHIHEGIIIIEHHHHHIHHIIIIHIIIIIIIIHEFHGEIIIIIIIHHIIHFIIIIIIGIIIIIIIHHIIIIHGIIIHHIIIHIHHHFHHIIIHIGIIIIHIHIHIHHGHHGFHGIIHHGHHIIIIIIIIIIIIIHIIIIIIIIIIIIIIIIIIIIIIIIIIIIIIIIIIIIIIIDDDDD
@HISEQ:969:HM2KJBCX2:2:1102:10318:11822 2:N:0:ACTATGCA
CAACTAGACTCGCCCAACTATCCCTATTAATCATTACGGTGGTCCTAGAAACCAACAAAATAGAACCATGCCGTCCTATTTTATTATTCCATGCTAATGTATTCAAGCAAAAATGCCTGCTTTAAACACTCTAATTTTTTCAAAGTAAAGGTCCTGGTTCCCCGCGGCATCCAATTAAGGACATCGCGGTTCTCCAGAAGGTGAGAAATTGACTGCACCAGTTCATACCCCGTGAGGCACGACCGATGCGCCAATCCCGAAATTCAACTACGAGCTTTTTAACTGCAACAACTTTAATATACGCTATTGGAGCTGGAATTACCGCGGCTGCTGGCACCAGACTTGCCCTCCAA
+
DDDDDIFHIIIIIIIIIIIHIIHIIHIIIIIIIHIIIHEHHIIIIGEHIIIIHHIIGHHHIIHGIHIHIHEHHHHIIEEHIHHHIIIIHHHGGIIIIHHEEFCHHHHIIHHHHIIHHIIEIIIIIIIIIIHHHIHHIIHHIHHHIIIIIIHIIIHIIHFIIIIIIHIIIIIIIIIIIHIIIIIHHEIGHIHIIIIIIIIIIHIIIHIIIIHIIIHHIHIIIIIIIIIIIIIIIIIHDHIIHHIIIIIIIHHHIIIIHIIIIIHIHHIIHHIIIIIIIHHIIIIIIIIIIIIHHHHHIIIIIIIIIIIHIIIIIIIIIIIIHIHIHIHIIIIIIIIIIIIIIIIIIIIHDDDDB
@HISEQ:969:HM2KJBCX2:2:1102:9517:12280 2:N:0:ACTATGCA
CAACTAGACTCGCCCAACTATCCCTATTAATCATTACCTCGGGTTCCGAAAACCAACAAAATAGAACCGAGGTCCTATTCCATTATTCCATGCTGGGCTATGCGGGCGGGATGCGCCTGCTTGGAGCACTCTAATTTGTTCAAAGTAAACGTTCCGGTCACCCAAGACACTCAGCGAAGAGCACCGAGGGACGGCCGGCGGGATGGCTCCGGGGCCGGCAGTGAGACCGCACGAGGCGGACCGCCGGTCCGGCACCGAGATCCAACTACGAGCTTTTTAACCGCAACAACTTTAATATACGCTATTGGAGCTGGAATTACCGCGGCTGCTGGCACCAGACTTGCCCTCCAA
+
DDDDDIHIIIHIIIIIGIIIHIIIIIIIIIIIIIIIIIIIHIIIIGHIIIIIIGIHIIIHIIGHHHHIIHIIHIIIIIIIIIIIGHIIHHIIHIIHHIGHHIHIHIIIIIIIIIIIIIIHIIIIIHHIIIIIIHIIHIIHIIIIIHIIIIIIIHIIIIIIIIIIIIIIIIIHHIIIIIHHHHFHEHHIIIHIIIIHIIHIIIIIIIIHIIIIIIIIIIIIIIIIIIIIII?IIIIIIIIHIIIIIIIIIHIIIIIIIIIIIIIIIIIIIIIIHIIIIIIHIIIIIIIIIIIIIIIIIIIIIIIIIIIIIIIIIIIIIIIIIIIIIIIIIIIIIIIIIIIIIIIIIIDDDDD
@HISEQ:969:HM2KJBCX2:2:1102:2965:12560 2:N:0:ACTATGCA
CAACTAGACTCGCCCAACTATCCCTATTAATCATTACGGTGATCCTAGAAACCAACGAAATAGAATCAGTCCGTCCTATTTCATTATTCCATGCTAATGTATTCAGACGTTAGCCTGCTTTAAACACTCTAATTTTTTCAAAGTAACAGTCCTGATTTCCAATCACACCAAATTAATGACATGAAAGTTCCTCAGAAGGTAGAGATTTATCTCACCAGTACAGACAATTAAGCCTGACCAATGGGTAAACCCCGAAGTTCAACTACGAGCTTTTTAACTGCAACAACTTTAATATACGCTATTGGAGCTGGAATTACCGCGGCTGCTGGCACCAGACTTGCCCTCCAA
+
DDDDDIIIIIIIIIIHIIIIIIIIIIIIIIIIIIIIIIGIIIIHFHIIIIIIGIIIIIHIIIIIHHIIIIIIIIIIIIIIIIIIIIIIIHIIIIIIIGIIIHHIIIIIIIIIIIIIIIIIIIIIIIIIIIIIIIHHHIIIIHIIIIIIIIIIIIIIIIIIIHIIIIIIIIIIIIIIIIIIIIIIIIIIIHHIIIIIIIIIIIIIIIIIIIIIIIIIIIIIIIIIIIIIIIIIIIIIIIIIIIIHHHHIIHIIIIIIIIIIIIIIIIIIIIIIIIIIIIIIIIIIIIIIIIIIIIIIIIIIIIIIIIIIIIIIIIIIIIIIIIIIIIIIIIIIIIIHIHIIIIIDDDDD
@HISEQ:969:HM2KJBCX2:2:1102:9804:13222 2:N:0:ACTATGCA
CAACTAGACTCGCCCAACTATCCCTATTAATCATTACATCGATCCTAGAAACCAACAAAATAGAATCGGATGTCCTATTTCATTATTCCATGCTAATGTATTCAAGCGTGAGCCTGCTTTAAACACTCTAATTTTTTCAAGGTAACAGTCCTAATTCCCCGTGACACCAAATTAATGGCATTACGGTTCTTTAGAAGGTGAGAAATCAATAATATCAGTACATACCAACGGCATGACCGAAACATTGATCCCGAAATTCAACTACGAGCTTTTTAACTGCAACAACTTTAATATACGCTATTGGAGCTGGAATTACCGCGGCTGCTGGCACCAGACTTGCCCTCCAA
+
DDDDDIIIIIIIIIIIIIIIIIIIIIIIIIIIIIIHIIIIIHIIIHIIIIIIIIIIIIHHIIHIIIIIIIIIIHGHHIIGHIIIIIIIEHIIGIIIIIIIIIIIIIIIIIIIIIIIIIIIIIIIIIIIIIIIIIIIIIIIIIIIIIIIHIIIIIIIIIIIIIIIIIIIIIIIIIIIIIIIIIIIIIIIIIIIIIIIIIIIIIIIIIIIIIIIIIIIIIIIIIIIIIIIIIIIIIIIIIIIIIIIHGIIIIIIIIIIIIIIIIIIIIIIIIIIIIIIIIIIIIIIIIIHIIIIIIIIIIIIIHIIIIIIIIIIIIIIIIIIIIIIIIIIIIIIIIIIIIIIIIDDDDD
@HISEQ:969:HM2KJBCX2:2:1102:11598:12780 2:N:0:ACTATGCA
CAACTAGACTCGCCCAACTATCCCTATTAATCATTACGGTGATCCTAGAAACCAACAAAATAGAACCATGCCGTCCTATTCTATTATTCCATGCTAATGTATTCGAGCAAAAATGCCTGCTTTAAACACTCTAATTTTTTCAAGGTAAAGGTCCTGGATCCGCAAGACACCCAATAAAGGACATCAAGTTTCTCCAGAAGGTGAGAAATCAACAGTAACAGTTCATACCCCTTAAGGCATGACCGTCACGTCAATCCCGAAATTCAACTACGAGCTTTTTAACTGCAACAACTTTAATATACGCTATTGGAGCTGGAATTACCGCGGCTGCTGGCACCAGACTTGCCCTCCAA
+
DDDDDIHIIHIIHIIIIIIIHIIGIIIIIIIIIIIIIIIIIIIIIIIIIIIHIIIIIIIHIHHHGFIIIHHIIHHIH1DHGHIIIIIIIIIIIGIIIHHHHHHIHIIIIIHHIIIIIIIIIIIIHIIIIIIIIHIHHIIIIIIIIIIIIIIIIHIHIHHIIHIIIIIIIHHIIHGIIIIIIIIIIIHIIIHIIGIIIIIIIIIIIIIIIIIIHIIIIIIIHIIIIIIIIIIIIHIIHIIIGHIIIIIIHIHDIIIIIIIIIIIIIIIIIHIIIIIIIIIIIIIIIGIIIIHIIHIIIIHIHIIHIIIIIIIIIIHIIIIIIIIIIIIIIIIIIIIIIIIIIIIIIIIIDDCDD
@HISEQ:969:HM2KJBCX2:2:1102:16840:13340 2:N:0:ACTATGCA
CAACTAGACTCGCCCAACTATCCCTATTAATCATTACGTCGATCCTAGAAACCAACAAAATAGAATCAAACGTCCTATTTCATCATTCCATGCTAATGTATTCAAGCGCGAGCTTGCTTTAAACACTCTAATTTTTTCAAAGTAACAGTCCTGATTTCCCGCGACACCAAATTAATGACATCGTGGTTCGTCAGAAGGGAGAAACCAATAATGCTAGTACGTACAAAGTACGACCGACATATTAGTCCCGAAATTCAACTACGAGCTTTTTAACTGCAACAACTTTAATATACGCTATTGGAGCTGGAATTACCGCGGCTGCTGGCACCAGACTTGCCCTCCAA
+
DDDDDIIIIIIIIIIIIIHIFHIIIIIIIIIIIHIIIIIIIIIIHHHIIIIIGIIIIIIIIIGHIEHHIFHHDEEHIHHHIIIIIIHIIIIHFHHIIGIIIHHHHIIIHIIHIIIIIIIIHHHIIIEHHHGHIGIIIIIHIIHIIIIIHIIIIIHIIIIIHIIIIIHHIIIIIIHIHHIIIHHHIIIIIIIHIIIIIIIIIIHIIIIIIHIIIIIHIHIIIIIIIHIIIIIIIIIIIIIIHIHIIIIIGIIIIIIHIIIIIIIIIIIIIIIIHIIIIIIHHHIIIIIIIHIHIIIIIIIIIIIGIIIIIHIIIIIHHIHIIIIIIIHIIHHIIIIIIIIDDDDD
@HISEQ:969:HM2KJBCX2:2:1102:10270:13154 2:N:0:ACTATGCA
CAACTAGACTCGCCCAACTATCCCTATTAATCATTACGTCAATCCTAGAAACCAACAAAATAGGATCAACGTCCTATTTCATTATTCCATGCTAATGTATTCAAGCGCGAGCCTGCTTTAAACACTCTAATTTTTTCAAAGTAACAGTCCTGATTCCCCACCACACCAAATTAATGACATGATGGTTCGTCAGAAGGTAGGAATCAGTAACACCAGTACGTACCGAAGGCACGACCAGCGTACTAATCCCGAAATTCAACTACGAGCTTTTTAACTGCAACAACTTTAATATACGCTATTGGAGCTGGAATTACCGCGGCTGCTGGCACCAGACTTGCCCTCCAA
+
DDDDDIIIIIIIIIIIIIIIIIIIIIIIIIIIIIHIIIIIIIIIIIIIIIIIIIIIIGIIIIHIIIIIIIIHIIHIIIHIIIIIIIIHIIHIIIIIIIIIIHIIIIIIIIIIIIIIIIIIIIIHIIIIHIIIIIIIHIIIIIHIIIIIIIIIIIIIIIIHIIIIIIIIIIIIIIIIIIIIIIIIIIIIIIIIIIIIIIIIIIIIIIIIIIIIIIIIIIIIIIIIIIIIIIIIIIIIIIIIIIIIIIIIIIIIIIIIIIHIIHIIHIIHIIIIIHIIIIIIIIHIIIIIIIIIHIIIIIIIIIIIIIIIIIIIIIIIIIIIIIIIIIIIIIIIIIIIIIIIDDDDD
@HISEQ:969:HM2KJBCX2:2:1102:19613:13234 2:N:0:ACTATGCA
CAACTAGACTCGCCCAACTATCCCTATTAATCATTACGGTGGTCCTAGAAACCAACAAAATAGAATCATCCGTCCTATTTTATTATTCCATGCTAATGTATTCAAGCAAAATGCCTGCTTTAAACACTCTAATTTTTTCAAAGTAAAGGTCCTGGTTCCCCGCGGCACCCAATTAAGGACATCGCGGTTCTCCAGAAGGTGAGAAATTGACTACACCAGTTCATACCCCTTAAGGCACGACCGATGTGTCAATCCCGAAATTCAACTACGAGCTTTTTAACTGCAACAACTTTAATATACGCTATTGGAGCTGGAATTACCGCGGCTGCTGGCACCAGACTTGCCCTCCAA
+
DDDDDIIIIIGHIIIIIIIIIHHIHIIIIIHIHIIIIIIIIHIHHHHHHIIIIIIIIIIIHIHIIIIIIIIHIIHHHEHIIIIIIIIHHIIIIIIIHIIHIHIIIIIIHIIIIIFHIHHHHIIIHHIHHIIHIIIIIIIIIIHHIIIIIIIHGHHHIHHIIIHHHIHHIIIIIIIIIIIIIIIHIHIIIIIIIIIIIIIIIIIIIIIIIIIIIIIIIHHIIIIIIIIIIHHIIHGIIIIIIIIIIIIHHGIHIIIIIIIIIIIIIIIIIHIIIIIIIIIIIIIIIIIIIIIHIIIIIIIIIIIIIIIIIIIIIIIIIIIIIIIIIIIIIIIHIIIIIIIIIIIIIIDDDDD
@HISEQ:969:HM2KJBCX2:2:1102:2616:12454 2:N:0:ACTATGCA
CAACTAGACTCGCCCAACTATCCCTATTAATCATTACGTCAATCCTAGAAACCAACAAAATAGGATCGAACGTCCTATTTCATTATTCCATGCTAATGTATTCAAGCGTTAGCCTGCTTTAAACACTCTAATTTTTTCAAAGTAACAGTCCTGTTTCCCTGCAACACCAAATTAATGGCATTACAGTTCTTCAGAAAGGAGGAATCAGCGAAGCCAGTGCATACCAGTGGCACGACCAACCTGCTGACCCCGAAATTCAACTACGAGCTTTTTAACTGCAACAACTTTAATATACGCTATTGGAGCTGGAATTACCTCGGCTGCTGGCACCAGACTTGCCCTCCAA
+
DCDDDIIIIIIIIIIIIHIIHGIIIIIIIIIIIIIIIIIIIHIHHHIIIIIIIIIIIII@HHHIGIIIIIIHHCHHIIIIIIIIIIIIIIIIIIHIIIIIIIIHHHIIIIIIIIIIIIIIIIIIIIIIIIIIIIIIIHIIIIIIIIIIHIHIHIIIIIIIIIIIIIIIIIIHIIIIIIIIIIIIIIIIIIIIIIIIIIIIIIIIHIIGIIIIIIIIIIIIIIIIIIIIIIIIIIIIIIHIIIHHHIIHIIIIIIIIIIIIIIIIIIIIIIIIIIHIIIIIIIIIIIHIIIIIIIIIIIIIIIIIIIIIIIIIIIIIIIIIIIIIIIHIIIIIIIIIIIIIIDDDDD
@HISEQ:969:HM2KJBCX2:2:1102:8569:13999 2:N:0:ACTATGCA
CAACTAGACTCGCCCAACTATCCCTATTAATCATTACGGTGGTCCTAGAAACCAACAAAATAGAACCATGCCGTCCTATTTTATTATTCCATGCTAATGTATTCAAGCAAAAATGCCTGCTTTAAACACTCTAATTTTTTCAAAGTAAAGGTCCTGGTTCCCCGCGGCATCCAATTAAGGACATCGCGGTTCTCCAGAAGGTGAGAAATTGACTGCACCAGTTCATACCCCGTGAGGCACGACCGATGCGCCAATCCCGAAATTCAACTACGAGCTTTTTAACTGCAACAACTTTAATATACGCTATTGGAGCTGGAATTACCGCGGCTGCTGGCACCAGACTTGCCCTCCAA
+
DBDDDIIIIIIICHIIIIIIIIIIIIIIIIIIIIIIIIIIHIIIHIIIIIIIHIIIIEHIIIIIHIIIIHIIIIIHHHHIIHHIIHFHHGGEHHHIIIIIIDHIIIIIHIIIIIIIIIIIIIIIIIGHIIIIIIHIHHIIIIIIIIIIIIIHIIIIHHHHHIIIIIIIIIIIIIIIIIIIIIIIIIIGIIIIIIIIIIIIIIHIIIIIIIIIHIIIIIIIIIIIIIIIIIIIIIIIIIIIIIIIIIIIIIHGIIHIIHIIIIIIIIIIIHHIIIIIIIIIIIIIIIIIIIIIIIIIIIIIIIIIIIIIIIIIIIIIIIIIIIIIIIIIIIIIIIIIIIIIIIHIIIIIDDDDD
@HISEQ:969:HM2KJBCX2:2:1102:3523:14142 2:N:0:ACTATGCA
CAACTAGACTCGCCCAACTATCCCTATTAATCATTACCTCGGTCCTAGAAACCAACAAAATAGAACCAAAGTCCTATTCTATTATTCCATGCTAATGTATTCAAGCTGAAGCCTGCTTTGAACACTCTAATTTTTTCAAAGTAAAAGTCCTGGTTCCACGACACACCCAGTAAAGAGCATGCCATCTCACCAGAAGGTGAACCCCGGCCCAAGCAGTACCTACCGGAGAGGTAGGACCGCCCAGCCAAGGCTAAAATTCAACTACGAGCTTTTTAACTGCAACAACTTTAATATACGCTATTGGAGCTGGAATTACCGCGGCTGCTGGCACCAGACTTGCCCTCCAA
+
BD0DDIIG@1<CFCE@1DGEE1<1DGGHIHHICHII@GHHIEHHHGEHH<CFCCCCGE1FFCEEH?GH1CGHH@FHHH@C@HHEHH@FGHH1DE@FHHHIIIHHHHGHHIIIHIIHHIHEEGGG?HEHHEHHGEGHGF@HHHHIHHIHCFBGEH==AEHHDHHCHH?HIHGHHEHIHHFHEGEHFH@IHHEEECCIHEIH7</?:EDDHHEHH@HEFEHHEHIHCEHIGIIIHHDC<HHEEHDD1EEEGHHIHEGIH@IIIHHHCHHHGHHEFGIIHC@@<CC1HHGEGFG1000HEEHHHIIHHIGIIIHHHIHHDGHHHFIHFIIHEHGIHH@C@HECHICD@D0
@HISEQ:969:HM2KJBCX2:2:1102:21017:13490 2:N:0:ACTATGCA
CAACTAGACTCGCCCAACTATCCCTATTAATCATTACGGTGGTCCTAGAAACCAACAAAATAGAACCATGCCGTCCTATTTTATTATTCCATGCTAATGTATTCAAGCAAAAATGCCTGCTTTAAACACTCTAATTTTTTCAAAGTAAAGGTCCTGGTTCCCCGCGGCATCCAATTAAGGACATCGCGGTTCTCCAGAAGGTGAGAAATTGACTGCACCAGTTCATACCCCGTGAGGCACGACCGATGCGCCAATCCCGAAATTCAACTACGAGCTTTTTAACTGCAACAACTTTAATATACGCTATTGGAGCTGGAATTACCGCGGCTGCTGGCACCAGACTTGCCCTCCAA
+
DBDCCIIIIIIIIIIIIIGIHHIIIIHHHH@HHHHFHIHIHIIIHGHHIIIIIIHFFHIIHHHHHIIHHEHH?<ECHHIFHIHCHHGFG@HCG?HHIHGGHHIFHIHFHHEHIHHGIHHE@GFHHHHIHHIHHGHCGCHHIHIIGEFHHHHHIHHGEEGHIIHHIHIIIIIIIIIHIHHFGHIIHDHHHIIIIIIIIIIIIIIIHH<IIIIIIIIIIIIIH<IIHHHIIIIIIIIIIIIIGHIIIIHHIIHFIIIIIIIHIIIIIIIIIHIHHIGIIIIIIIIIIIHIHIHIHHIIIIIIHIIIIHIHIHIIIIIIIIIIIIIIIIIIIIIIIIIIIIIIIIIIIIIIDDDDD
@HISEQ:969:HM2KJBCX2:2:1102:6992:14848 2:N:0:ACTATGCA
CAACTAGACTCGCCCAACTATCCCTATTAATCATTATCTCGGGCTCTGAAAACCAACGAAATAGAACCGAGATCCTATTCCATTATTCCATGCACCACTATTCAGGCTTACGCCTGCTTTAAGCACTCTAATTTTTTCAAAGTAAATTTTCCAGACACCCAAGACACTCAATTAAGAGCACCAAGGGTGAACCGGAGTTTCCGGTCAGAAAAAGCAGTAACCACCCGTTAGGGGGACCGCAATTCTGGACCGAGATCCAACTACGAGCTTTTTAAACGCAACAATTTTAATATACGCTATTGGAGCTGGAATTACCGCGGCTGCTGGCACCAGACTTGCCCTCCAA
+
DDDDDIIIIIIIIIIIIIIIIIIIHIIIIIIIIIIIIIIIIIIIIIIIIIIIIIIIIHIIIIIIIHIIHIIIHGHHHHIIIIIIIIIIIIICHIIIIIIIIIIIIIIHIIIIHIIIIIHIIIIIIIIIIIIIIIIIIIIIIIIIIIIIIIIIIIIIIIIIIIIIIIIIIIIIIIIIIIIIIIIIIIIIIIIIIIIIIIIIIIIIIIIIIIIIIIIIIIIIIIIIIIIIIIIIIIIIIIIIIIIHGIIIIIIIIIIIIIIIIIIIIIIIIIIIIIIIIIIIIIIIIIIIIIIIIIIIIIIIIIIIIIIIIIIIIIIIIIIIIIIIIIIIIIIIIIIIIIIIIDDDDD
@HISEQ:969:HM2KJBCX2:2:1102:15552:15567 2:N:0:ACTATGCA
CAACTAGACTCGCCCAACTATCCCTATTAATCATTACGTTGTACCTAGAAACCAACAAAATAGGTTCGAACGTCCTATTTCATTATTCCATGCTAATGTATTCAAGCGTTTGCCTGCTTTAAACACTCTAATTTTTTCAAAGTAACAGTCCTGACTCCCCACGACACCAAATTAATGACATCATGGTTCATCAGAAGGGAGGAATCAACGACCCCAGTGCGTACCGAAGGCACGACCGACGTATTGATCCCGAAATTCAACTACGAGCTTTTTAACTGCAACAACTTTAATATACGCTATTGGAGCTGGAATTACCGCGGCTGCTGGCACCAGACTTGCCCTCCAA
+
DDDDDIIIIIGIIIIIIIIIHIIIIIIIIIIIIIIIIIIIIFHHIIIIIIIIIIIIIHHHIIGHHIICHIICHHHIIIHIIIHIIIIIHIHGHIIIIIIIIHFHIHHHHIIIIHIIHHIIHIIIIIHIIIIHIIHIIIIIIIHHIIHIIIIIIIIIIIIIIIIIIIIIIIIHIIIIIHIIIIIIIIIIIIIIIIIIIIIIHHIIIIIIIIIHIIIIIIIIIIIIIIHIIIIIIIHIIIIHIIIHHIIIIHHHHIIIIHIIIIIIIIIIIIIGIIIIIIIIIIIIIIIIIIIIIIIIIIIIHIIIIIIIIIIIIIIIIHIIIIIIIIIIIIIIIIIIIIIIIDDDDD
@HISEQ:969:HM2KJBCX2:2:1102:8321:15979 2:N:0:ACTATGCA
CAACTAGACTCGCCCAACTATCCCTATTAATCATTACGGTGGTCCTAGAAACCAACAAAATAGAACCATGCCGTCCTATTTTATTATTCCATGCTAATGTATTCAAGCAAAAATGCCTGCTTTAAACACTCTAATTTTTTCAAAGTAAAGGTCCTGGTTCCCCGCGGCATCCAATTAAGGACATCGCGGTTCTCCAGAAGGTGAGAAATTGACTGCACCAGTTCATACCCCGTGAGGCACGACCGATGCGCCAATCCCGAAATTCAACTACGAGCTTTTTAACTGCAACAACTTTAATATACGCTATTGGAGCTGGAATTACCGCGGCTGCTGGCACCAGACTTGCCCTCCAA
+
BDDDDIIIIIIIIIIIIIIIIHIIIIIIIIIIIIIIIIIIIIIIIIIIIIIIGHIIIHIIIIHHIIIIIHIIIIHIIIIIIIIIIIIIIIIIIIIIHIIIIGHHIIIIIIIIIIIIIIIIIIIIIIIIIIIIIIIIIIIIIIIHIIIIIIHIIIHIIHIIIIIIIIIIIIIIIIIIIIIIHIIIIIHIIIIIIIIIIIIIIIIIIIIIIIIIIIIIIIIIIIIIIIIIIIIIHIIIIIIIIIIIIIIIIHIHIIHIIIIIIIIIIIIIIIIIHIIIIIHIIIIHIIIIIIIIIIHIIIIIIIIIIIIIIIIIIIIIIIIIIIIIIIIIIIIIIIIIIIIIIIIIIIIIDDDDD
@HISEQ:969:HM2KJBCX2:2:1102:18418:16135 2:N:0:ACTATGCA
CAACTAGACTCGCCCAACTATCCCTATTAATCATTACGGTGGTCCTAGAAACCAACAAAATAGAACCATGCCGTCCTATTTTATTATTCCATGCTAATGTATTCAAGCAAAAATGCCTGCTTTAAACACTCTAATTTTTTCAAAGTAAAGGTCCTGGTTCCCCGCGGCATCCAATTAAGGACATCGCGGTTCTCCAGAAGGTGAGAAATTGACTGCACCAGTTCATACCCCGTGAGGCACGACCGATGCGCCAATCCCGAAATTCAACTACGAGCTTTTTAACTGCAACAACTTTAATATACGCTATTGGAGCTGGAATTACCGCGGCTGCTGGCACCAGACTTGCCCTCCAA
+
DDABBEEHHI?HCHIHHHIHHEFHHHIEHHIIHIIIIHGCEDHHHIIIHIIHHFHHHIIGHFCFGHHHHCHEHH<CCHCHHC@G1FFEEDHHHGHHHHEHICGFIHHDHH6FHFHIIIGHGHHEHEEHGHFHHIICHGECGIIHFGEFHHHHHGIHHHHHG<HECEIHGF?HGB<HGGG8GEEHIHHHEH@GHHCHFIHHHCGHIIHHIH;HIIHIHHHIHHFHHIHHIHHHACFCCHEDIGHHDHHFDG?CIIHHH@GGIHIHFIIHHHCIIHHH@C@HIHEIHHIIIIIIHIHHGHHHGIIIIIIIIIIIHHHIIHIHIIIHIIIIHHHGHGHHEGHCIHEIHIIHBBDD@
@HISEQ:969:HM2KJBCX2:2:1102:9987:15721 2:N:0:ACTATGCA
CAACTAGACTCGCCCAACTATCCCTATTAATCATTACGGTGGTCCTAGAAACCAACAAAATAGAACCATGCCGTCCTATTTTATTATTCCATGCTAATGTATTCAAGCAAAAATGCCTGCTTTAAACACTCTAATTTTTTCAAAGTAAAGGTCCTGGTTCCCCGCGGCATCCAATTAAGGACATCGCGGTTCTCCAGAAGGTGAGAAATTGACTGCACCAGTTCATACCCCGTGAGGCACGACCGATGCGCCAATCCCGAAATTCAACTACGAGCTTTTTAACTGCAACAACTTTAATATACGCTATTGGAGCTGGAATTACCGCGGCTGCTGGCACCAGACTTGCCCTCCAA
+
DBDBDIIIIIIIIIIIIIIIIIIIIIIIIIIIIIIIIIHIIIIIIIHIIIIIIIIIIIIHIIHIIGIIHHFHHGHHIIIIHHIIIIIIIIIIIIIIIIIIIHHIIIIIIIIIIIIIIIIIIIIIIIIIIIHIIIIIIIIIIHHIIHIIIIIIIIIIIIIIIHIIIIIIIIIIIIIIIIIIIIIIIIHIIIIIIIIIIIIIIIIIIIIIIIIIIIIIIIIIIIIIIIIIIIIIIIIIIIIIIIIIIIIIIIHHIIIIIIIIIIIIIIIIIHIIIIIIIIIIIIIIIIIIIHHIIIIIIIIIIIIIIIIIIIIIIIIIIIIIIIIHIIIIIIIIIIIIIIIIIIIIIIIIDDDDD
@HISEQ:969:HM2KJBCX2:2:1102:18791:17394 2:N:0:ACTATGCA
CAACTAGACTCGCCCAACTATCCCTATTAATCATTACGTCGATCCTAGAAACCAACAAAATAGAATCAAACGTCCTATTTCGTTATTCCATGCTAATGTATTCAAGCGTGAGCCTGCTTTAAACACTCTAATTTTTTCAAAGTAACAGTCCTGATTCCCCATGACACCAAATTAATGACATCATGGTTCGTCAGAAGGTAGGAATCAATAATACCAGTACGTACAATAGCACGACCAATAAATTAATCCCGAAATTCAACTACGAGCTTTTTAACTGCAACAACTTTAATATACGCTATTGGAGCTGGAATTACCGCGGCTGCTGGCACCAGACTTGCCCTCCAA
+
DDDDDIIIIIHII<GHIHHIHIIIIIIIIHIIIIIIHHHIIIIHIHIIIIIIIIIGEHGHHHFHHHFE<GGHECHHH?FHHGHEHHIIHIHGGHIIHIIIIHHHIHHIIHHIIIIIHIHIHIIIHHHHHHIIIHHHHIIIIHHHHHIIHHIIIHHHIIIHIHHHHHHCHHHHHIIIHIIIIHIHHIHHHEIIIIIIIIIIIIIHHGIIIIIIIIIIIIIFIHIIHIIIIIIIIIIGIIIIIIIIIHHIIIIIIIIIIIIIHHIIIGIIIIIIIHIIIIIIIIIIIHHIIIHHEHHHHIIIIIIIIIIIIIIIIIIIIIIIIIIIIHIIIHHHIIIIHIIIDDDDD
@HISEQ:969:HM2KJBCX2:2:1102:1827:17805 2:N:0:ACTATGCA
CAACTAGACTCGCCCAACTATCCCTATTAATCATTACATCGGTCCGTAAACCATCAAAATAGAACCAATGTCCTATTTCATTATCCCATGCTAATGTATTCAAGGCAAAAACGCCTGCTTTGAACACTCTATTTTTCTCAAAGTAAACTATCGGAATCCCATGAGCACTTAGTGAAAAGTACCAAAACATGTTCCTCCGAAGTACATGGCCAACATTCTCGCATGCGCATGACCGTGAGGCCACGGACGCTCGAATATCAACCAAGACTCAGACTACGAGCTTTTTAACTGCAACAACTTTAATATACGCTATTGGAGCTGGAATTACCGCGGCTGCTGGCACCAGACTTGCCCT
+
DCDDDIGHIIIIIIIIGIIIIGIIIHIIIIGHIIICGHGGGHIIGIGHHHIHHIHIIIIIIIIIIIIIIIHHIIIHHIIIHIIIIGHII?FHHIICHIIHIFHHCHIIIIIIIIHIIIIIIIHIHHIIIIIIIIIIIIIIIIIIIGIHIIHHIIHIIIIIIHIIIIIHIIIIIIIIIIIIIIIIIHHIIHIIHIIHIIIIIIIIIIIIIIIIIIIIIIIIIIIIIIIIIIIIIIIIIIIIIIIHIIIIIIIIHHIIIIIIIIIIIIHHHHHIHIIIIIIIHHIIIIIIIIIIIIIIHIIIIIIIIHGIIIIIIIIIIIIIIIIIIIIIIIIIHIIIIIIIIIIIIIIIIIDDDDD
@HISEQ:969:HM2KJBCX2:2:1102:8022:18133 2:N:0:ACTATGCA
CAACTAGACTCGCCCAACTATCCCTATTAATCATTACGGTGGTCCTAGAAACCAACAAAATAGAACCATGCCGTCCTATTTTATTATTCCATGCTAATGTATTCAAGCAAAAATGCCTGCTTTAAACACTCTAATTTTTTCAAAGTAAAGGTCCTGGTTCCCCGCGGCATCCAATTAAGGACATCGCGGTTCTCCAGAAGGTGAGAAATTGACTGCACCAGTTCATACCCCGTGAGGCACGACCGATGCGCCAATCCCGAAATTCAACTACGAGCTTTTTAACTGCAACAACTTTAATATACGCTATTGGAGCTGGAATTACCGCGGCTGCTGGCACCAGACTTGCCCTCCAA
+
DDDDDIGIIIIIIIIIIIIIIIIIIIIIIIHHFHIIIHIIIIIIIIIIIIIIIIIIIGEHHIIIIHIHIIIHHIGIIIEHIIIIIIIIHIIIIHIIIIIIIFFIIIHIHIIIIIIIIIIIIIHIIIIIIIIIIHIIIIIIIIIHIIIIIHIIIIIIIIIIHIGIIIIHIIHIIIIIIHIIIIIIIIIIIIIIIIIIIHIIIIIIIIIIIIIIIIIIHHIIIIIIIIHIIIIIIIIIIIIIIIIIIIIIIHHFIIIIIIIIIIIIIIIIIHIIIIIIIIIIIIHIIIIIIIIIIIIIIIIHHIIIHIIIIIIIIIIIIIIIIIIIIIIIIIIIIIIIIIIIIIIIIIIIDDDDD
@HISEQ:969:HM2KJBCX2:2:1102:19785:17795 2:N:0:ACTATGCA
CAACTAGACTCGCCCAACTATCCCTATTAATCATTACGTCAATCCTAGAAACCAACAAAATAGGATCAACGTCCTATTTCATTATTCCATGCTAATGTATTCAAGCGCGAGCCTGCTTTAAACACTCTAATTTTTTCAAAGTAACAGTCCTGATTCCCCGCCACACCAAATGAATGACATGATGGTTCGTCAGAAGGTAGGAACCAGTAACACCAGTACGTACCTAAGGCACGACCAACGTACTGATCCCGAAATTCAACTACGAGCTTTTTAACTGCAACAACTTTAATATACGCTATTGGAGCTGGAATTACCGCGGCTGCTGGCACCAGACTTGCCCTCCAA
+
@BDDDIIHHEGGHCECEGHHHIHEHHHHIGIGHGCGHH<GHGGHFHEHHEHIIIIIH@GHCGH?@CCHEHICGHCFHCEHHIGHFCEH1@1<@F@F@F@EHHHHCCECE?CEHHHGGHHHI8FBEHFBHHIEFFHHGC@DHHGEHIHHHH@EC1CHHEHHHDH@,GCE@GHFCF@HH?EHHEHDEDGECIHHEHEHHCFHHIHIHFHGDHFCHHHIIIHHHIHHGHEHEDHCEEHGHGEFHHHGIHIHDHHGEHECHCHHGHEHEHHHCHHGIHIHHHFIIHHG?E?HHHEEHHHHHIIIHHHEHHHEIHIHHIHIIIHIIGIIIIHFIIHIIIHHGIIIDDADD
@HISEQ:969:HM2KJBCX2:2:1102:14700:17210 2:N:0:ACTATGCA
CAACTAGACTCGCCCAACTATCCCTATTAATCATTACGGTGGTCCTAGAAACCAACAAAATAGAACCATGCCGTCCTATTTTATTATTCCATGCTAATGTATTCAAGCAAAAATGCCTGCTTTAAACACTCTAATTTTTTCAAAGTAAAGGTCCTGGTTCCCCGCGGCATCCAATTAAGGACATCGCGGTTCTCCAGAAGGTGAGAAATTGACTGCACCAGTTCATACCCCGTGAGGCACGACCGATGCGCCAATCCCGAAATTCAACTACGAGCTTTTTAACTGCAACAACTTTAATATACGCTATTGGAGCTGGAATTACCGCGGCTGCTGGCACCAGACTTGCCCTCCAA
+
DDCDCIIIIIIIIIIFIIIHIIIHIIIIIGIIIIIHHIIIHIIHHIIIIIIIIIIIGHGHIIEIIIIIHIHHIIIIIIIIIIIIIIIIIIIIIIIGIIIIIHIIIIIIIIIIIIIIIIIIIIIIIIIIIIIHIHHIIIIIIIIIIIIIIIIIIIIIIHHIIIIIIIIIIIIIIIIIIIIIIIIIIIIIHIIIIIIIIIIIIIIIIIIIIIIIIIIIIIIIIIIIIIIIIIIIIIIIIIIIIIIIIIIIIIHGIIIHIIIHIIIIIIIIHIIIIIIIIIIIIIIIIIIIIIHIIIIIIIIIIIIIIIIIIIIIIIIIIIIIIIIIIIIIIIIIIIIIIIIIIIIIIIIIDDDDD
@HISEQ:969:HM2KJBCX2:2:1102:19108:18463 2:N:0:ACTATGCA
CAACTAGACTCGCCCAACTATCCCTATTAATCATTACGGTGGTCCTAGACCAACAAAATAGAACCAACGTCCTATTCTATTATTCCATGCTAATCTATTCAAGCAAAAGCCCGCTTTAAACACTCTAATTTTTTCAAGGTAATGGTCCTGGTTCCCCGACACACCCAATAAAGGGCATACCGGCTCACCAGAAGGATAGACCCGACAGCAGAACAGTACTCGCCAGAGACGGACCGTCCGGTCAGGCCTAAAATTCAACTACGAGCTTTTTAACTGCAACAACTTTAATATACGCTATTGGAGCTGGAATTACCGCGGCTGCTGGCACCAGACTTGCCCTCCAA
+
DDB@DHIHEHHGHH=CFHI@GHEHHHGHHIIIIHHIEHEGH@C<<DFFEFCHGHIEHIHHHHIIIIIHHH1DE<GCHEE@1GEG@<CE@G@HHEHHHFGCEDEGHHIIIGE@<F@GGHHCFHHI?FIHFHHA6/G@CHH@HHHHIHHEHEEHHIEHHI7EIHIIIIHHEHHEHH=HE?EHC@CECCCCHHCGGIGIIIHHHIHIHEHIHCC@FEHEEEDHHHEIHIIHFHIHHIHDDHHHFF<GGEFCHHHHHHHEHHHEIHGFEHG@IIIIIIIHHEHGGCEHHHHHEHGIHGHEHDDEEFIHH?FHHHHIHHHD@HHHGHHGHGHIHIIIHEHIHGIDAADD
@HISEQ:969:HM2KJBCX2:2:1102:19050:18542 2:N:0:ACTATGCA
CAACTAGACTCGCCCAACTATCCCTATTAATCATTACGTCAATCCTAGAAACCAACAAAATAGGATCAACGTCCTATTTCATTATTCCATGCTAATGTATTCAAGCGCGAGCCTGCTTTAAACACTCTAATTTTTTCAAAGTAACAGTCCTGATTCCCCGCCACACCAAATGAATGACATGATGGTTCGTCAGAAGGTAGGAACCAGTAACACCAGTACGTACCTAAGGCACGACCAACGTACTGATCCCGAAGTTCAACTACGAGCTTTTTAACTGCAACAACTTTAATATACGCTATTGGAGCTGGAATTACCGCGGCTGCTGGCACCAGTCTTGCCCTCCAA
+
DDDADIIIIIIIIIIIIIIIIIIIIIIIIIGIIIIIIIIIIIIIIIHIIIIIHHIIHCHHHHHHIIIHHHIIIFIEHHIIIIIIIHHIHHIIGHIIIIHIHGGHHIIIIIHHHIIIIHHHHF@GHIIIGHHIIHIIHHHHHHHHIIHIHHHHHHIIIIIIIIHHIIIHHHHIHHIIIIHIHHHIIIIIIIIIIIIIIIHIIHIHIIIHIIIIIIHIHIIIGIIIIIHIFIIIIIIHIIHGEHHHIIHIIIIHHFHHIIIHHIHIHIIIIGIIHGHIIIIIIIHIIIIIIIIHHIHIIIIIIIIIIHIHIIIIIIIIIIIIIIIIIIIIIIIHIIIIIIIIDDDDA
@HISEQ:969:HM2KJBCX2:2:1102:1627:18960 2:N:0:ACTATGCA
CAACTAGACTCGCCCAACTATCCCTATTAATCATTACGGTGGTCCTAGAAACCAACAAAATAGAACCATGCCGTCCTATTTTATTATTCCATGCTAATGTATTCAAGCAAAAATGCCTGCTTTAAACACTCTAATTTTTTCAAAGTAAAGGTCCTGGTTCCCCGCGGCATCCAATTAAGGACATCGCGGTTCTCCAGAAGGTGAGAAATTGACTGCACCAGTTCATACCCCGTGAGGCACGACCGATGCGCCAATCCCGAAATTCAACTACGAGCTTTTTAACTGCAACAACTTTAATATACGCTATTGGAGCTGGAATTACCGCGGCTGCTGGCACCAGACTTGCCCTCCAA
+
DDDDCIIIIIIIIIIIIIIIIIIIIGIIIIIIIIIIIHIIGIIIIIGHHIIIIIIIIIIHIIHICHIIIIIIIGDHIHHHIHHIIIIIIGHHIIIIGHIHIGHHIIHIIIHIIIIIIIGHHHHIGIIHHIHHHHHHIIIIIIIIHCHGHIIIIHHHHGDHIIIIHIIIIIIHHHHHHHFIHIHHHIHHHIHIIIIHIIHHIIIIHHIIIIIIII<IIIIIIIHIHHEGIIIGIIHHHGDIIGIIIIIHHFFGIGHIIIIIIHHIIIIHCHIIIIIIIIIIIIIIIHGIIHIIIIIIIIIIHIIIIIIIIIHHHGIIIIIIIIIIHHIIIIIIIIIIIIIIIIHIIIIIDDDDD
@HISEQ:969:HM2KJBCX2:2:1102:18313:18815 2:N:0:ACTATGCA
CAACTAGACTCGCCCAACTATCCCTATTAATCATTACGTCGATCCTAGAAACCAACAAAATAGAATCAAACGTCCTATTTCATTATTCCATGCTAATGTATTCAAGCGTGAGCCTGCTTTAAACACTCTAATTTTTTCAAAGTAACAGTCCTGATTCCCCACAACACCAAATAAATGACATCATGGTTCGTCAGAAGGGAGAAACCAACAATACCAGTACGTACCGAGGCACGACCGACATGATGGTCCCGAAATTCAACTACGAGCTTTTTAACTGCAGCAACTTTAATATACGCTATTGGAGCTGGAATTACCGCGGCTGCGGGCACCAGACTTGCCCTCCAA
+
DDDDDIIIIIIIIGHIIIIIIIHHIIIIIIIIIIIIIIIIIIIIHIIIIIIIIIIIIHIIIIIIIIIIHHIHIIIIIIIIIIHIIIIHHIIIHIIIIIIIIHHHIIIIIHIIIIIIIIHIIHIHIIIIIIIIIIIIIIIIIIIIIIIIIIIIIIIIIIIIIIIIIIIIIIIIIIIHIIIIIIIIIIIIIIIIIIIIIIIIIIIIIIIIIIIHHIIHIIIIIIIIIIIIIIIIIIIIIIIIIHHHIIIIIIIIIIIIIIIIIHIIIHIIIIIIIIIIIIIIIIIIIIIIIIIIIIHIIIIIIIIIIIIIIIIIIIIIIIIIIIIIIIIIIIIIIIIIIIIIDDDDD
@HISEQ:969:HM2KJBCX2:2:1102:16862:19743 2:N:0:ACTATGCA
CAACTAGACTCGCCCAACTATCCCTATTAATCATTACGGTGGTCCTAGAAACCAACAAAATAGAACCATGCCGTCCTATTTTATTATTCCATGCTAATGTATTCAAGCAAAAATGCCTGCTTTAAACACTCTAATTTTTTCAAAGTAAAGGTCCTGGTTCCCCGCGGCATCCAATTAAGGACATCGCGGTTCTCCAGAAGGTGAGAAATTGACTGCACCAGTTCATACCCCGTGAGGCACGACCGATGCGCCAATCCCGAAATTCAACTACGAGCTTTTTAACTGCAACAACTTTAATATACGCTATTGGAGCTGGAATTACCGCGGCTGCTGGCACCAGACTTGCCCTCCAA
+
DDCDDIIIIIIIIIIIIIHIIIIIIIIIIIHIIIIIIIIHIIIIHGHHIIIIIHIIGHHHIIHHIIIIHHIHIHGHIIHHIIIIIIHHIHHGHHFHIIHHHEHIHIIIIIIHIIIIIIIIIIIHIIIIIHIIHIIIIHIIIIIIIIIHIHIIIIIIIIIIIHIIIGIIIHHIIIIHHIIHIIIIIIIIIIIIIIIIIHIIIIIIIHHIIIIIIIIIIIIIIIIHIIHIIIIIIIIIIIHHIHIIIIIIIIHEIIIIIIIIIIIIIIIIIHIIHIIIIIIIIIIIIIIIIHHIIIIIIHHG<IIIIIIIIIIHHIIIIIIIIIIIIIIIIIIIIIIIIIIIIIIIIHIIDCDDD
@HISEQ:969:HM2KJBCX2:2:1102:20145:20275 2:N:0:ACTATGCA
CAACTAGACTCGCCCAACTATCCCTATTAATCATTACGGTGGTCCTAGAAACCAACAAAATAGAACCATGCCGTCCTATTTTATTATTCCATGCTAATGTATTCAAGCAAAAATGCCTGCTTTAAACACTCTAATTTTTTCAAAGTAAAGGTCCTGGTTCCCCGCGGCATCCAATTAAGGACATCGCGGTTCTCCAGAAGGTGAGAAATTGACTGCACCAGTTCATACCCCGTGAGGCACGACCGATGCGCCAATCCCGAAATTCAACTACGAGCTTTTTAACTGCAACAACTTTAATATACGCTACTGGAGCTGGAATTACCGCGGCTGCTGGCACCAGACTTGCCCTCCAA
+
DDCDDIIIIIIIIIIIFHHIIIIIIIIIIIIIHHIHIIIIIGIIIIIIIIIHHHIIIIIEHHGHIIIIIIIIIIIIIHIIHHIIIIIIIHIIIIIIIIIIIFHIIIIIHHIHIIIIIIGIIIHGIIHIIIIIIHIIIIIIIIIIIIHHIIIIIHIIIHHIHIIIIIIIIIIIIIIHIIIIIIIIIIIIIIHIIIHIIIIIIIIIIIIIIIIIIIIIIIIIIIIIIIIIIIIIIIIIIIIIIIIIIIIIIIHGIIIIIIIIHIIIIIIHIIIIIIIIIIIIIIIIIIIIIIIIIIIIIIIIIIIHGD1IIIIIIIIIIIIIIIIIIIIIIIIIIIIIIIIIIIIIIIIIDDDDD
@HISEQ:969:HM2KJBCX2:2:1102:21220:19765 2:N:0:ACTATGCA
CAACTAGACTCGCCCAACTATCCCTATTAATCATTACGGTGATCCTAGAAACCAACAAAATAGAACCATGCCGTCCTATTCTATTATTCCATGCTAATGTATTCGAGCAAAAATGCCTGCTTTAAACACTCTAATTTTTTCAAGGTAAAGGTCCTGGATCCGCAAGACACCCAATTAAGGACATCAAGTTTCTCCAGAAGGTGAGAAATCAACAGCGACAGTTCATACCCCTTAAGGCATGACCATCACGTCAATCCCGAAATTCAACTACGAGCTTTTTAACTGCAACAACTTTAATATACGCTATTGGAGCTGGAATTACCGCGGCTGCTGGCACCAGACTTGCCCTCCAA
+
AAA@@HHH?HHCDDEEFHFH1CGH?FFHGH?FH?@EHEH1EHHGEHEHEHHH@FG=GHHEHGGHHC@C<D?HDC?C0C1<CGE?EEHHC1D<C1DC@<C1DC@FFFHDEHHIIIHFFHHIHEHHFHHIEDEHDHHGFGEHGDHHHGHFHIIHHHHHEEHIIIHGEHHHHIIHHFEGDHHCIHHHHFGGIHHIIHIIIHIHIIIIHHEIHIIIIIIIIHIIIIIGIIIIIIIIGIIIIIIIIIIIIHIHIHHGIIIIIIHHHIIIIIHIHEIHFIIHGIIHHHIHIIIIIHIIIHFIIIHHGIIIIIIIIIHIIIIIIIIIIIIIIIIIIHIIIIIHIIIIIIIIIIIIDBBDD
@HISEQ:969:HM2KJBCX2:2:1102:12258:21339 2:N:0:ACTATGCA
CAACTAGACTCGCCCAACTATCCCTATTAATCATTACGGTGGTCCTAGAAACCAACAAAATAGAACCATGCCGTCCTATTTTATTATTCCATGCTAATGTATTCAAGCAAAAATGCCTGCTTTAAACACTCTAATTTTTTCAAAGTAAAGGTCCTGGTTCCCCGCGGCATCCAATTAAGGACATCGCGGTTCTCCAGAAGGTGAGAAATTGACTGCACCAGTTCATACCCCGTGAGGCACGACCGATGCGCCAATCCCGAAATTCAACTACGAGCCTTTTAACTGCAACAACTTTAATATACGCTATTGGAGCTGGAATTACCGCGGCTGCTGGCACCAGACTTGCCCTCCAA
+
DADDDIHIHIIHIHHHIIIIHHIIIIIHHIIIIIIIIIIHHHIIIIHIIIHHCHFIEIGHHIFHIIIIHEHIGIHHHIIIIIIIIIHIIIHGHHIIIIFHH<GEEHIIIIIIIIIIIHIHHIIIFHIIIIIHHHHIIHIIIIHHIIIIIHGIIIIHHGHIHIHHIHIIIIIIIIIIHFHGIIHIIIIHHIIIHHIIIIIIIIIIIIIIIIIIIIIIIIIIIHIIIIIIIIIIIIIHIIIIIIIIIHHIIIHGIIIIIIIIIIIIIHHIHHIIIIHIIIIIIIIIIIIHHHHIIHHIIIIIIIGIIIIIIIIIIIIIIIHIIIIIIIIIIGIIIIIIIIIIIIIIIIIIDDDDD
@HISEQ:969:HM2KJBCX2:2:1102:12842:21865 2:N:0:ACTATGCA
CAACTAGACTCGCCCAACTATCCCTATTAATCATTACGGCGACTCTAGAAACCAACAAAATAGAACCGCACGTCCTATTTTATTATTCCATGCTAATGTATTCGAGCATAAGCCTGCTTTGAACACTCTAATTTTCTCAAGGTAAAAGTCCTGGTTCCCCAACACACCCAGTGAAGGGCATGCCGGCTCACCAAGAGGTAAGACCCAGCCGGACAGTACATACCGTTAGGCAGACCATCCAGCCAGGCCTGAAGTTCAACTACGAGCTTTTTAACTGCAACAACTTTAATATACGCTATTGGAGCTGGAATTACCGCGGCTGCTGGCACCAGACTTGCCCTCCAA
+
DDDDDIIIIIIIHIIIHIHIIIIIIIHIIIIIGIHHIIIHIIIIIIIIIIIIIIIIIGIHIHHHIIHGHIHIIIIHFIIIIIIIIIIIIIIIIIIIIIIIHHHHHIHIGHIIEHHHHIHIIIIIIIIIIIIIIHIIIIIIIHIIIIIIIIIIIIHGIIIIIIIIIIHIIIIIIIIIHHIIIIIIIIIIIIIIIIIIIIIIIHHIIIIGIIIIIIIIIIIIIIIIIIIIHIIIIIIIIHIIIIHHIIIIIGIIIIIIIIIIIIIIIIIIIIIIIIIIIIIIIIHIIIIIIIIIHIIIIIIIIIIIIIIIIIIIIIIIIIIIIIIIIIIIIIIIIIIIIIIIDDDDD
@HISEQ:969:HM2KJBCX2:2:1102:8847:22084 2:N:0:ACTATGCA
CAACTAGACTCGCCCAACTATCCCTATTAATCATTACATCGATCCTAGAAACCAACAAAATAGAATCGGATGTCCTATTTCATTATTCCATGCTAATGTATTCAAGCGTGAGCCTGCTTTAAACACTCTAATTTTTTCAAGGTAACAGTCCTAATTCCCCGTGACACCAAATTAATGGCATTACGGTTCTTTAGAAGGTGAGAAATCAATAATATCAGTACATACCAACGGCATGACCGAAACATTGATCCCGAAATTCAACTACGAGCTTTTTAACTGCAACAACTTTAATATACGCTATTGGAGCTGGAATTACCGCGGCTGCTGGCACCAGACTTGCCCTCCAA
+
@B@@DHHHH?GEHDHH@<FFEDCCCFHH?CECHHH?HCGECFHH=H@GHHIHI?HHHHGF?CGCGEEHHGHD1<D11D11D11DG11<<11<DHHGHEHIIFHGEHEHIHGC1HH@@G@HFBEEEHHEHFHIHBDA/EHEIHFCCHFH2?8IHF1CH9CHIHGIHH?EHHHHHIIHHHGEHFCCHHHH@HEHHGGHH9FCEHHGHFHHHIIHHHEIHGGHHEEEGDHHGH;IHGIIIHHCHFF1FD@E?FDG1G<GEHEIHEGHEHHHDIHEHEECHHGHHHEHHHHHHFHIHHCHHCHEDGEIHIGIIIHHEHHHHCHIIIIHCHHHFFHHEHIEGGGHHF<@<<0
@HISEQ:969:HM2KJBCX2:2:1102:13791:22400 2:N:0:ACTATGCA
CAACTAGACTCGCCCAACTATCCCTATTAATCATTACGGTGATCCTAGAAACCAACGAAGTAGAATCAGTCCGTCCTATTTCATTATTCCATGCTAATGTATTCAGACGATAGTCTGCTTTAAACACTCTAATTTTTTCAAAGTAACAGTCCTGATTTCCCATCACACCAAATAAATGGCATGAAAGTTCCTCAGAAGGTAGAGATCCATCTCACCAGTGCAGACAATTAAGCCTGACCAATGGGTAGACCCCGAGGTTCAACTACGAGCTTTTTAACTGCAACAACTTTAATATACGCTATTGGAGCTGGAATTACCGCGGCTGCTGGCACCAGACTTGCCC
+
DDDDDIIIHIIIIIIIIIIIIIIIIIIIIIIIIIIIIIIIHIIIIIIIIIIHIIIIIIIIIHIEHHIIHIHGIIIIIIIIIIIIIIIGIEHIIIIIIIIIIIIIIIIIIIIIIIIIIIIIIIIHIIIGIIIHIIIIIIIIIHIIIIIIIIIIIIIIIIIIIIIIIIIIIIIIIHIIHHHHIIHIIIIIIIIIIIIIIIIIIIIIIHIIIIIIIIIIIIIIIIHIIIIIIIIIIIIIIIIIHHIIIIIIIIIIIIIIIIIIIIIIIIIIIIIIIHIIIIIIIIIIIIIIIIIIIIIIIIIIIIIIIIIIIIIIIIIIHIIIIIGIIIIIIIIIIIIIIIDDDDD
@HISEQ:969:HM2KJBCX2:2:1102:11075:21578 2:N:0:ACTATGCA
CAACTAGACTCGCCCAACTATCCCTATTAATCATTACGGTGATCCTAGAAACCAACAAAATAGAACCATGCCGTCCTATTCTATTATTCCATGCTAATGTATTCGAGCAAAAATGCCTGCTTTAAACACTCTAATTTTTTCAAGGTAAAGGTCCTGGATCCGCAAGACACCCAATAAAGGACATCAAGTTTCTCCAGAAGGTGAGAAATCAACAGTAACAGTTCATACCCCTTAAGGCATGACCATCACGTCAATCCCGAAATTCAACTACGAGCTTTTTAACTGCAACAACTTTAATATACGCTATTGGAGCTGGAATTACCGCGGCTGCTGGCACCAGACTTGCCCTCCAA
+
DDDDDIIIIIIIIIIIIIIIIIIIIIIIIIIIIIIIIIIIIIIIIIIIIIIIIIIIIIIIIIHHIIIIIHHIIHIIIIIIIIIIIIIIIIIIIIIIIIIIIHHIIIIIIIIIIIIIIIIIIIIIHIIIIIIIIIIIIIIIIIIIIIIIIIIHIIIHIIIIIIIIIIIIIIIIIIIIIIIIIIIIIIIIIIHIIIIIIIIIIIIIIIIIIIIIIIIIIIIIIIHIIIIIIIIIIIIIIIIIIIIIIIIIIIHFIIIIIIIIIIIIIIIIIIIIIIIIIIIIIIIIIIIIIIIIIIIIIIIIIIIIIIIIIIIIIIIIIIIIIIIIIIIIIIIIIIIIIIIIIIIIIIIIDDDDD
@HISEQ:969:HM2KJBCX2:2:1102:3521:23495 2:N:0:ACTATGCA
CAACTAGACTCGCCCAACTATCCCTATTAATCATTACCTCAATGCTCTACAAAACCAACAAAATAGAACCGAGGTCCTATTCTATTATTCCATGCAACATTATTCAGGCGTAAAGCCTGCTTTAAGCACTCTAATTTTCTCAAAGTAAACGTACCGGCTACTAAAAACACCCAGTAAAGGGCATAATTAGCCAACCGATTGATTAGGACTAGACAAGCAGTAACAGCAATTAAGCGTACCACATGCTAGTACCCGAGATCCAACTACGAGCTTTTTAACTGCAACAACTTTAATATACGCTATTGGAGCTGGAATTACCGCGGCTGCTGGCACCAGACTTGCCCTC
+
DDDDDIIIIIIIIIIIIIIIIIIIIIIIIIIIIIIIIIIIIIIIHHIIIIIIIIIIIHIICHIIIIIIIHIIIHGHHIHIIIIIIIHIIGHHHHHIIIIHIHHHIIIIIIIIIIIIIIIIHIIIIIIIIIHIIIIHHHHHIIIIIIIIIIIIIIIHHIIIIIIIIHIIIIIIIIHIIIIIGIIIIIIIIIHIIIIIIIIIIIHHHIIIIIIIIIIIIIIIIIIIIIIIIIIIIIIIIIIIIIGIHIIIIIIIIIIIIHIIIIIIIIIIIIIIIIIIIIIIIIIIIIIIIIIIIIIIHIIIIIIIIIIIIIIIIIIIIIIIIIIIIIIIIIIIIIIIIIIIIDDDDD
@HISEQ:969:HM2KJBCX2:2:1102:15781:23765 2:N:0:ACTATGCA
CAACTAGACTCGCCCAACTATCCCTATTAATCATTACGTCGATCCTAGAAACCAACAAAATAGAATCAAACGTCCTATTTCATTATTCCATGCTAATGTATTCAAGCGTGCGCCTGCTTTAAACACTCTAATTTTTTCAAAGTAACAGTCCTGATTCCCCACGACACCAAATTAATGACATCGCGATTCTTCAGAAGGTAGGAACCAATAATGCCAGTGCGTACCGAGGCACGACCGACAATCTGATCCCGAAATTCAACTACGAGCTTTTTAACTGCAACAACTTTAATATACGCTATTGGAGCTGGAATTACCGCGGCTGCTGGCACCAGACTTGC
+
DDDDDIIHIIHIIIIIIIIIIIIIIIIIIIGHIIIIIIIIIIIIIIIIIIIIIIIIIIHHIHHHHHHGEHHIHIIHIIIIIIIHHGIIIIIIIIIIHIIIIHHHIIHHHGIIIIIHHHHHIIIIIIIIIIIIIIIIIIIIIIIIIHGIHHIIIIIHIIIIIIIIIIIIIHIHIIIIIIIIIIIIIIIIIIIIIIIIIIIIIIIIHIHIIIIIHIIIIIIIIIIIIIIIIIIIIIIHHIIIIIIIIIIIIIIIIIIIIIIHIIIIIIIIIIIIIHIIIIIIIIIIIIIIIIIIHIIIIIIIIIIIIIIIIIIIIIIIIIIIIIIIIIIIIIIIIDDDDD
@HISEQ:969:HM2KJBCX2:2:1102:13396:23745 2:N:0:ACTATGCA
CAACTAGACTCGCCCAACTATCCCTATTAATCATTACGTCGATCCTAGAAACCAACAAAATAGAATCAAACGTCCTATTTCATTATTCCATGCTAATGTATTCAAGCGTACGCCTGCTTTAAACACTCTAATTTTTTCAAAGTAACAGTCCTGATTCCCCACGACACCAAATTAATGACATCGCGGTTCTTCAGAAGGTAGGAACCAATAATGCCAGTACGTACCGAAGCACGACCAACAATTCGATCCCGAAATTCAACTACGAGCTTTTTAACTGCAACAACTTTAATATACGCTATTGGAGCTGGAATTACCGCGGCTGCTGGCACCAGACTTGCCCTCCAA
+
ADDDDIIIIIGHDHIGIIIIHIIIIGIIIIHIIIIIIIIHIDHHHIHIIIIIIIIIEHHIIFHGHIIGHHIIH?GHHIIIIIIIIIIGHHCHFIIIHIIHHIIIHHHHHIIIIHHHIGIHIHIHIIHHIIIIHHIIIHHHIHIIIIIIHIIHHHIIIHIIIIIHGIIIIIHGHHHHHHHHGHIIIIIIIIGIIIIIIIIIHHHIIIIIIIHEIIHIIHIIIHIIIIIIIIIIIIIHHIIHHFEDIIDIHIIIIIIIIIIIIHIIIIIIIIIIIHHHHIIIIIIHIIIIIHIHHIIHIIIHHIIIIIIIIIIIIIIIIIIIIIIIIIIIIIIIIIIIIIIIDDDDD
@HISEQ:969:HM2KJBCX2:2:1102:3586:24324 2:N:0:ACTATGCA
CAACTAGACTCGCCCAACTATCCCTATTAATCATTACGGTGATCCTAGAAACCAACAAAATAGAATCATGCCGTCCTATTTTATTATTCCATGCTAATGTATTCAAGCAAAATGCCTGCTTTAAACACTCTAATTTTTTCAAAGTAAAGGTCCTGGTTCCCCGTGACACCCAATTAAGGGCATCGCGGTTCTCCAGAAGGTGAGAAATTGACTACACCAGTTCATACCCCTTAAGGCACGACCGATGTGTCAATCCCGAAATTCAACTACGAGCTTTTTAACTGCAACAACTTTAATATACGCTATTGGAGCTGGAATTACCGCGGCTGCTGGCACCAGACTTGCCCTCCAA
+
DDDDDIIGHIHHDCHHHIHHHGHIHIIIIIIIIIIIIIIIIFHCHHGHCEHEFFHHHHI1FCHCHEHHIIGIIHHDHEHHHIHIHHEHHHHHHEHHHGGHHFIIIHHHGEHGHHEHGIHHHHHHGBEHHHHIIIHHHFEIHHIHIHGHIIHHHHIIIHIIHIIHHIIHHGHIHIIIIIHEGIIIHECHEGIIIIIHIIIIHIIHHIIIIHHEEHHDEFIIIIIIII;IIIHIIHIIIIIIIIIIIIIIIHHHHHIIIIHHIIIHHIIIIIIIIHIIIIIIIIIIIIHIHHIIIIIIIHHIIIIIHIHHIIHIIIIIIIIIIIIIIIIIIIIIIIIIHIIIHHHIIIIDDDDD
@HISEQ:969:HM2KJBCX2:2:1102:4301:24727 2:N:0:ACTATGCA
CAACTAGACTCGCCCAACTATCCCTATTAATCATTACGTCAATCCTAGAAACCAACAAAATAGGATCAACGTCCTATTTCATTATTCCATGCTAATGTATTCAAGCGCGAGCCTGCTTTAAACACTCTAATTTTTTCAAAGTAACAGTCCTGATTTCCCACCACACCAAATTAATGACATGATGGTTCGTCAGAAGGTAGAAATCAGTAACACCAGTACGTACCGAAGGCACGACCAGCGTACTAATCCCGAAATTCAACTACGAGCTTTTTAACTGCAACAACTTTAATATACGCTATTGGAGCTGGAATTACCGCGGCTGCTGGCACCAGACTTGCCCTCCAA
+
DADCBHIIIIIIGIHIHGHEFEHHIIIIIIIIIIIHIIIIIIIHHI@HHIIHHIIIHHEEHIEHCEHIIIIHHIIIIHIHGHHIHGHIIHIIIHIIIIIIHHIIIHHHHIHHHHIIIIIIHIIIIIHIGHIIIHIIIIIIIIIIIIIHHIIGIIHHHIHHIIIIHIHIIIIIIHIHIIIIIHIIIIIIIIIIIIIIIIIIIIIIIIIIIIIIIIIIIIIIIIIIIIIIIHIIIIIIIIIIIIIIIIIIIIIIIIIIIIIIIHIIIIIIIIIIHHIIIIIIIIIIIIHIIIIIIIIIIIIIIIIIIIGIIIIIIIIIIIIIIIIIIIIIHIIIIIIIIIIIDDDDD
@HISEQ:969:HM2KJBCX2:2:1102:11999:25240 2:N:0:ACTATGCA
CAACTAGACTCGCCAACTATCCCTATTAATCATTACGGTTGTCCTAGAAACCAACAAAATAAAACAACTTCGTCCTATTCTATTATTCCATGCTAATGTATTCCGGCATAAGCCTGCTTTAAACACTCTAATTTTTTCAAGGTAAAGGTCCTGACTACCCGCAACATCCAATAAAGGACATTACGTATCACCAGGCGGATAGACCCCACACAACCAGTACTCATCAAAAGATGGACCGATTGGTAGAATCCAAAATTCAACTACGAGCTTTTTAACTGCAACAACTTTAATATACGCTATTGGAGCTGGAATTACCGCGGCTGCTGGCACCAGACTTGCCCTCCAA
+
BDDDDIIIIIIIIIIHIIGIIIIHHHHIIIIIIIIIIHHIIIIIIIIIIIIIIIIIIIIIHIHIHHGHIHIHGHIIIIIIIIIIIIIIIIIGIIIIIHIIIIHHHGIIIIIIHIIIIIHIIIIIIIIIIIIIIIHHIIIIIHIIIIIIIIIIIIIIIIIHHIIHIIIIIIIIIIIIIIHIIIIIIIIIIIIIIIIIIIHIIIIIIIIIIIIIIIIIIIIIIIIIIIIIIIIIIIIIGIIIIIIHHIIIIIIIIIIIIHIIIIIIIIIIIIIIIIIIIIIIIIHIIIIIIIIIIIIIIIIIIIIIIIIIIIIIIIIIIIIIIIIIIIIIIIIIIIIIIIIIIDDDDD
@HISEQ:969:HM2KJBCX2:2:1102:9511:24821 2:N:0:ACTATGCA
CAACTAGACTCGCCCAACTATCCCTATTAATCATTACGGTGGTCCTAGACCAACAAAATAGAACCAACGTCCTATTCTATTATTCCATGCTAATCTATTCAAGCAAAAGCCCGCTTTAAACACTCTAATTTTTTCAAGGTAATGGTCCTGGCTCCCCAACACACCCAATTAAGGACATGCTGGTTCACCAGAAGGAAGACCCGACAACAAGACAGTACTCGCCAAAGACGGACCGCCCGGCCAGGCCTAAAATTCAACTACGAGCTTTTTAACTGCAACAACTTTAATATACGCTATTGGAGCTGGAATTACCGCGGCTGCTGGCACCAGACTTGCCCTC
+
DDDDDIIIIIIGIIIIIIIIIIIIIIIIIIIIGIIIIIIIIHIIIIIIIIIIIGIHHIIIIIIIIIGIIHIIHHIIIIHIIIIIIIIIIIIIIIIIIIIIIGHHIIIIIIIIIIIIIIIIHIHIIIIIIIIIIIIIIIIIIHIIIIIIIIIIIIIIIHIIIHIIIIIHHHIIIHHIIIHIIIIIIIHHIIIIIIIIIHHIIIIIIIIHIIIIIHIIIHIIIIIIHHIFIIIIIIIIIHGIIIIIIIIIIHIIIIIIIIIHIIHIIHIIIIIIIIIIIIHHGHIIIIIIIHHIIIHHHGIIIGIIIIIIIIIIIIIIIIIIIIIIIIHIIIIIIIIDDDDD
@HISEQ:969:HM2KJBCX2:2:1102:19633:24781 2:N:0:ACTATGCA
CAACTAGACTCGCCCAACTATCCCTATTAATCATTACGGTGGTCCTAGAAACCAACAAAATAGAACCGAAGTCCTAAATTATTATTCCATGCTAATGTATTCAAGGCATAAGCCTGCTTTAAACACTCTAATTTTTTCAAAGTAATAGAGCTAGATCGCGACGACAACCCAGTGAAGGGCGCCGCCGTTTTCTAGCAGGATGGCAGACACGCGCCAGCACTCACACTCGTAACCGAGGCGGGCCAGGTGCGTCAAACCAGAAATCCAACTACGAGCTTTTTAACTGCAGCAACTTTAATATACGCTATTGGAGCTGGAATTACCGCGGCTGCTGGCACCAGACTTGCCCTCCAA
+
DDDDDHIHGHHIHHIIIIIIIHIIHIHHIHIIIIIIIIIIIIIHIIIIIIHIHIIIIIHIIIIHEHIIHIIIGHHIIHIGHIIIGHFHHIIIHHHIIIIIIFGHIIIIIHIIHIIHHIIIIIIIIIIIIIIIIIIIIIIHIHIIIIIIIIIIIIIHIHHIIHIIIIIIGIIIIIIIIIHIIIIHIIHHIIIIHIIIIIHIIHIIIHHIIIHIHIIIIIIIIIIIIIIIIIIIHIIIIIIIIHIIIIIIIIHHEHIIHIIIIIIHIIIIIIIIIIHIIIIIIIIIIIIIIIIIIIIIIIIIHIIIIIIIIIIIIIIIIIIIIIIIIIIIIIIIIIIIIIIIIIIIIIIIIDDDDD
@HISEQ:969:HM2KJBCX2:2:1102:17981:24758 2:N:0:ACTATGCA
CAACTAGACTCGCCCAACTATCCCTATTAATCATTACGGTGATCCTAGAAACCAACAAAATAGAACCATGCCGTCCTATTCTATTATTCCATGCTAATGTATTCGAGCAAAAATGCCTGCTTTAAACACTCTAATTTTTTCAAGGTAAAGGTCCTGGATCCGCAAGACACCCAATTAAGGACATCAAGTTTCTCCAGAAGGTGAGAAATCAACAGCGACAGTTCATACCCCTTAAGGCATGACCATCACGTCAATCCCGAAATTCAACTACGAGCTTTTTAACTGCAACGACTTTAATATACGCTATTGGAGCTGGAATTACCGCGGCTGCTGGCACCAGACTTGCCCTCCAA
+
<@0DBF1CCFHE/CE01DCCCEEGHEHH1<<11<G1C<C1<1<D<CCG1EHCC11D111<FCC1<@HCCH?H/EHG011<<FC@<FHFHI@HFHC111<DEF1<C11C/F1?HHGCFGH?HHHHHHGHHEEGG6F@C@EEEGFCFHFFCHG1E@EH?HCCC@GHHFHFHFIIHHHEEGFGHIHHIHEG@D@HEHHFIHHHHCIHIHHHGF?HHAEG@IIHHHHIHED?HCIIIHEEIHFIHHGHFHHHHF@FGCHC/HEHIHCHHHHEEHHHHCG@HHHIHIIHHIHHHHIIIHHDD1CHIHIHHHHEIHHIHCHEHHHHDHDHIIHFIHF?HIHCFIHIHHHE0IIHDBDDB
@HISEQ:969:HM2KJBCX2:2:1102:17348:25223 2:N:0:ACTATGCA
CAACTAGACTCGCCCAACTATCCCTATTAATCATTACGGTGATCCTAGAAACCAACAAAATAGAATCATGCCATCCTATTTTATTATTCCATGCTAATGTATTCAAGCAAAATGCCTGCTTTAAACACTCTAATTTTTTCAAAGTAAAGGTCTTGGTTCCCCGTGACACCCAATTAAGGGCATCGCGGTTCTCCAGAAGGTGAGAAATTGACTACACCAGTTCATACCCCTTAAGGCACGACCGATGTGTCAATCCCGAAATTCAACTACGAGCTTTTTAACTGCAACAACTTTAATATACGCTATTGGAGCTGGAATTACCGCGGCTGCTGGCACCAGACTTGCCCT
+
DDDDDIIIIIIIIIIIIIIIIIIIIIIIIIIIIHHIIIHHHHIIIHHHIHHIHCHIHIIIIIHGHHHIIIIIIIIIIHHIIGHIIIHIIIIHHIIIIHHIIIHHHIHHHIIIIHIIIIIHHHGHHHIIHHIHIHHHHIHHHIHIGHHGIIHIHIIHGHIIIIIHHHHIIIIHIIIIHHGHGHIHHHHHIIIIHIIIHIIHIIIIIIIHIIIIIIIIIIIIIIIIHHIIHHIIIIHHIIHIHGIIIHD<IHEIHHIHIHFGIIIIIIIHEIHHHEGHIIIIIIIIHHHHGIIIIIGHIHHEIHIHHIIHHHIIIIIIIIIIIIIIIHIIIHGIIIIIIIIIHHIDDDCD
@HISEQ:969:HM2KJBCX2:2:1102:10380:25132 2:N:0:ACTATGCA
CAACTAGACTCGCCCAACTATCCCTATTAATCATTACGGTGGTCCTAGAAACCAACAAAATAGAACCATGCCGTCCTATTTTATTATTCCATGCTAATGTATTCAAGCAAAAATGCCTGCTTTAAACACTCTAATTTTTTCAAAGTAAAGGTCCTGGTTCCCCGCGGCATCCAATTAAGGACATCGCGGTTCTCCAGAAGGTGAGAAATTGACTGCACCAGTTCATACCCCGTGAGGCACGACCGATGCGCCAATCCCGAAATTCAACTACGAGCTTTTTAACTGCAACAACTTTAATATACGCTATTGGAGCTGGAATTACCGCGGCTGCTGGCACCAGACTTGCCCTCCAA
+
DCDDDIIIGIIIIIIIIIIIIIGIIIIHIHHIIIIIIIIIIIIIIIIHIIIIIIHIHHHIIIIIIHIIIHHHIIIHHIIIIHIIIEHIGHCHHGIHIIFHHFHHIIIIIHHFIIIIIIHIIIIIHIIHHHGIIIIIIHIIHHGHIIIIIIIHIIIHHHHHHGHDIIIIHIHHIGIHIIHHIIIIIIIHGIHHIHIIIIIIIIIIIIIGHHIIIIIIIIHHEHIHIIHIIIIIIIIIHIIIIIIIIIIIHHHHIIIIIIGIIIIIIIIIHHIIIIIIIIIIIIIIIIIIIIIHIIIIIHHHGIIHIIIIIHIIIIIIIIIIIIIIIIIIIIIIHGIIIIIIIIIIIIIIDDDDD
@HISEQ:969:HM2KJBCX2:2:1102:16132:25780 2:N:0:ACTATGCA
CAACTAGACTCGCCCAACTATCCCTATTAATCATTACGGTGGTCCTAGACCAACAAAATAGAACCAACGTCCTATTCTATTATTCCATGCTAATCTATTCAAGCAAATGCCTGCTTTAAACACTCTAATTTTTTCAAGGTAATGGTCCTGGCTCCCCGGTACACTCAATAAAGAACATGCCGGTTCACCAGAAGGTAAGACCCGACACAGAACAGTACTCGCCAAAGACGGACCGCCCGGCCAGGCCTAAAATTCAACTACGAGCTTTTTAACTGCAACAACTTTAATATACGCTATTGGAGCTGGAATTACCGCGGCTGCTGGCACCAGACTTGCCCTCCAA
+
DDDDDIIIHIGIIIIIIGIIIHHIHIIIIHHHIHHHIIHHIIIHIIIHIIIIIIIIGHHHHIIHIHIIICHFHCHHHIIIIIIHFHGEEHFGHHIIIIIIIIHIIIIIIIIIIHGHHHIHIHIIIIIIHHHHGHIIIIIIIIIIHHIIIIIIHIIIIIIIIIIHHIIHHHIHIIIHIIIHIHIIIIIIIIIHHIIHHHIIIIIHIIIIHIIHIIIIIIIIIIIIIIIIIIIIIIHIIIIHGDIIIIIHIIIIHGIHHGHHHHGDGIIIIIIIIIIIIIIIHHHHIIIIIHIIIHHIHIIIIIIIIIIIIIIIIIIIIIIIIIIIIIIIIIIIIIIIIIDDDDD
@HISEQ:969:HM2KJBCX2:2:1102:13711:25854 2:N:0:ACTATGCA
CAACTAGACTCGCCCAACTATCCCTATTAATCATTACGGTGATCCTAGAAACCAACAAAATAGAACCATGCCGTCCTATTCTATTATTCCATGCTAATGTATTCGAGCAAAAATGCCTGCTTTAAACACTCTAATTTTTTCAAGGTAAAGGTCCTGGATCCGCAAGACACCCAATTAAGGACATCAAGTTTCTCCAGAAGGTGAGAAATCAACAGCGACAGTTCATACCCCTTAAGGCATGACCATCACGTCAATCCCGAAATTCAACTACGAGCTTTTTAACTGCAACAACTTTAATATACGCTATTGGAGCTGGAATTACCGCGGCTGCTGGCACCAGACTTGCCCTCCAA
+
DDDDDIIIIIIIIIIIIIIIIIHHIIIIIIIIIIIIIIIIIIIIIIIIIIIIIHIIHIHHIHIIIIIGIGHGHIIIIIHHIIIIIIIIIIIHIIIIIIIIIIHHIIIIIIIIIIIIIIIIIIIIIHIIIHIHIIIIIIIIIIIIIIIIIIIIIIIIIIIIIIIIIIIIIIIHIIIHIIIHIHIIIIIIHHGIIIIIIIIIIIIIIIIIIIIIH;IIIIIIIIIIIIIIIIIIIIIIIIIIIHIIIIIIIIHGIHIIIIIIIIIIIIIIIHIIIHIIIIIIIIIIIIIIIIIIIIIIIIIIHIIIIIIIIIIIIIIIIIIIIIIIIIIIIIIIIIIIIIIIIIIIIIIIDDDDD
@HISEQ:969:HM2KJBCX2:2:1102:7505:26265 2:N:0:ACTATCCA
CAACTAGACTCGCCCAACTATCCCTATAATCATTACGTCAATCCTAGAAACCAACAAAATAGGATCGAACGTCCTATTTCATTATTCCATGCTAATGTATTCAAGCGTTAGCCTGCTTTAAACACTCTAATTTTTTCAAAGTAACAGTCCTGTTTCCCTGCAACACCAAATTAATGACATTACAGTTCTTCAGAAAGGAGGAATCAGCGAAGCCAGTACATACCAGTGGCACGACCAACCTGCTGACCCCGAAATTCAACTACGAGCTTTTTAACTGCAACAACTTTAATATACGCTATTGGAGCTGGAATTACCGCGGCTGCTGGCACCAGACTTGCCCTCCAA
+
DDB@AHHGHIHCHGECFHHHEHIIIIIIIIIIIIIHHHIIIIIHHG11<GHIIHIGIHIGFHGH@EHHIIIEHIEHHHIGICGCEEG<GFFHCGHHIIIIGHEHHHHHHIHIIICEEGHHHHIHIIIHHHFHHGEHIHFHIHHHEHCHHIIIHHHHEIGHIHIIIHGHHHHHH@GHEHHEHHHIIHFIHCGEHGIIIHHGHHGHHHIHHHHIHFEHHHGHHEIHHGIIIFHHEGCHHHFHG<@CEHEFHHHIFHHECHCGCHG@@@ECEIIGIHIIGIIHHED@FE@HH?GHHHHEIHHIHG?CHHFIHIHCIIIHHG<C1EEIIHEHHEEEHHGHHDHIDDCDD
@HISEQ:969:HM2KJBCX2:2:1102:18345:26289 2:N:0:ACTATGCA
CAACTAGACTCGCCCAACTATCCCTATTAATCATTACGGTGATCCTAGAAACCAACAAAATAGAACCATGCCGTCCTATTCTATTATTCCATGCTAATGTATTCGAGCAAAATGCCTGCTTTAAACACTCTAATTTTTTCAAGGTAAAGGTCCTGGTTCCACATGACACCCAATTAAGGACATCATGCTTCTCCAGAAGGTGAGAAATCAACTGCGACAGTTCATACCCCTTAAGGCACGACCATCACGTCAATCCCGAAATTCAACTACGAGCTTTTTAACTGCAACAACTTTAATATACGCTATTGGAGCTGGAATTACCGCGGCTGCTGGCACCAGACTTGCCCTCCAA
+
DDDDDIIIIIIIIIIIIIIIIIIIIIIIIIIIIIIIIIIIIIIIIIIIIHHIIFHIIEHHHIIHIIIHIHIIIIIIIHIHIIIIIIIIIIIIHHIIIIIIHGHHIIIIIIIIIIIIIIIIIIIIHIIIIHHIIIIIIIIIIIIIIIIIIIIIIIIIIIIIIIIIIIIIHIIIIIIIIIIIIIIIIIIIIIIIHHIIIIIIIIIIIIIIIIIIIIGIIIIIIHHHIIIIIIIIIIIIIIIIIIIIIIIIIIHIIIIIIIIIIIIIIIIIIIIIIIIIIIIIIIIIIIIIIIIIIIIIIIIIIIIIIIIIIIIIIIIIIIIIIIIIIIIIIIIIIIIIIIIIIIIIIIIDDDDD
@HISEQ:969:HM2KJBCX2:2:1102:9601:26395 2:N:0:ACTATGCA
CAACTAGACTCGCCCAACTATCCCTATTAATCATTACGGTGATCCTAGAAACCAACAAAATAGAACCATGCCGTCCTATTCTATTATTCCATGCTAATGTATTCGAGCAAAAATGCCTGCTTTAAACACTCTAATTTTTTCAAGGTAAAGGTCCTGGATCCGCAAGACACCCAATAAAGGACATCAAGTTTCTCCAGAAGGTGAGAAATCAACTGCAACAGTTCATACCCCTTAAGGCATGACCATCACGTCAATCCCGAAATTCAACTACGAGCTTTTTAACTGCAACAACTTTAATATACGCTATTGGAGCTGGAATTACCGCGGCTGCTGGCACCAGACTTGCCCTCCAA
+
DDDDBIIIIEHEH?H@EEHIIIIG@HHEH@GH@@C?FHE1DHHHCHG?@EHEGFCHE1FH@GGHIIIIIHHHHECHHECEHHHHH1DG111DGEG@FHFFH<<G@?EEDHHHGHGHEEIHGCGHGEHEHHHHHHHEHGGHFFFHIHHEIIIIHIHHDHDIIGIHHFHHHIHEIHF@FIIIHIHHIIIH;IIIHIHFCIHIGHIGHEHHFEHGFHIGIIII;HHHHH<IHIIHGIIHHHFHIHHHIHGBCHEDHDIHGIIIIIHIIHEHE?HHHHIIHIHGHHIIHHFCHIIHEIFIHHDHIIIHEHHHHHHIIIIIIIGIIIHGIIHGIHIIHHEHHIIIHIHIIIIIDDDDB
@HISEQ:969:HM2KJBCX2:2:1102:6534:27554 2:N:0:ACTATGCA
CAACTAGACTCGCCCAACTATCCCTATTAATCATTACTCATTTCCCCAAAAACCAACAAAATTCGAGATACGAGTCCTAAATTATTATTCCATGCTAATGTATTCATAACTTTCAGCCTGCTTTAAACACTCTAATTTTTTCAAAGTAAAGGTCCTGGATTGCGAACCCAACCCAGTAAAGGGCAGGAACGTTCTCCAGGAAGATGGTAAGCGCGCATCGGCACTCACACACGATACCGTGGCGGGCCAAGCGCACTATACCAGAAATCCAACTACGAGCTTTTTAACTGCAACAACTTTAATATACGCTATTGGAGCTGGAATTACCGCGGCTGCTGGCACCAGACTTGCCCTCCAA
+
DBADDIHIHIIIIIIIIIIIIIIIIIIIIIHIIHHHHIIIIIIIHIIIIIIIIIIEHIIFHHIIHEHHIIIIIIIIIHHIIHIIHIHHIHFHIIFHIHIIHCHHIIIIHIHIIIIHHHHHHHHHHIHHFHIHHHHIHHHIHHIIIHHIIHHHHIHHIIIIIIIHIIIIIIIHHIIIIIIIIIIIIIHIIIIIIIIIIIIIIIIIIIIIIIIIIIIIIHIIHIIIIIIIIIIIHIIIHIIIIIIHHIIIIIHHGIIIHIIIIIIIIIHIIIIIIIIHIIIIIIHHIIIIHIIIIIIIIHFHHIIIIHIIIHIIIIIIIIIIHIIIIIIIIIIHHEIIIIIIIIIIIIIIIIIIIDDDDD
@HISEQ:969:HM2KJBCX2:2:1102:14803:27879 2:N:0:ACTATGCA
CAACTAGACTCGCCCAACTATCCCTATTAATCATTACGGTGGTCCTAGAAACCAACAAAATAGAACCATGCCGTCCTATTTTATTATTCCATGCTAATGTATTCAAGCAAAAATGCCTGCTTTAAACACTCTAATTTTTTCAAAGTAAAGGTCCTGGTTCCCCGCGGCATCCAATTAAGGACATCGCGGTTCTCCAGAAGGTGAGAAATTGACTGCACCAGTTCATACCCCGTGAGGCACGACCGATGCGCCAATCCCGAAATTCAACTACGAGCTTTTTAACTGCAACAACTTTAATATACGCTATTGGAGCTGGAATTACCGCGGCTGCTGGCACCAGACTTGCCCTCCAA
+
DDDDDIIIIIHIIDHIIIIIIIFHHIIIIHHEHHHHIIFHIHIIIIIHIIIHIHHHHFHHHIIIIHHIIIHHHHIEHIIHHIIIIHIIIHIIIGHHHI@HCHEHHIIIHCFHIIIIIIHHHHHIHHGIIGHIIIIHIIHHHHIIHIIIHIIIIIIIHHHIIIHDCBHCHHHHIIIIHIIIIHHIIHHHIIIIIIIIIIIIIIIIIIIIIIIIIIIIIIIIIIIIIIHIIIIHHIIIIIIIIIIIIGIIIIHHIIIHHIIIIIIIIIIIIIIIIIIIIIIIIIIIIIIIIIHIIIIIIIIIIIIIIIIIIIIIIIIIIHIIIIHHGIIIIIIIIIIIIIIIIIIIIIIIDDDDD
@HISEQ:969:HM2KJBCX2:2:1102:12247:28264 2:N:0:ACTATGCA
CAACTAGACTCGCCCAACTATCCCTATTAATCATTACGGTGGTCCTAGAAACCAACAAAATAGAACCATGCCGTCCTATTTTATTATTCCATGCTAATGTATTCAAGCAAAAATGCCTGCTTTAAACACTCTAATTTTTTCAAAGTAAAGGTCCTGGTTCCCCGCGGCATCCAATTAAGGACATCGCGGTTCTCCAGAAGGTGAGAAATTGACTGCACCAGTTCATACCCCGTGAGGCACGACCGATGCGCCAATCCCGAAATTCAACTACGAGCTTTTTAACTGCAACAACTTTAATATACGCTATTGGAGCTGGAATTACCGCGGCTGCTGGCACCAGACTTGCCCTCC
+
DDDDBHHHHHHHIIIHIIIIIIIIIIFIIFHIFIIHIGHICGHHHIIHHHFHHIIII1CGHHHEHGHHIHHIIHHIEHIEHEIIIFGEE<CGHIIIHHIIHFEHIHIDIIIHHFGHEHHIHIHHHEH@HFHHIIHHHIIIHHHHH?HF@HEH8HGCFIIIIIIIIIHHIIIIIIIIIIIIIIIIIIGIIIIIIIIIIHIHHEHIIIIHHIIIIIIIHIIIIHHHHHHH<HIII=HHIIIIIIIIIIHHFCEIIIIIIIIIIIIIHHHIIIHGHIIIIHHIHHHIIIIIIIHIIHIIIIIHGHEHHIIIHIGIIIIHHHHGIIIIHHEHIIHEHIHHFFIIIIIIIICDDDD
@HISEQ:969:HM2KJBCX2:2:1102:6433:28752 2:N:0:ACTATGCA
CAACTAGACTCGCCCAACTATCCCTATTAATCATTACATCGATCCTAGAAACCAACAAAATAGAATCGGATGTCCTATTTCATTATTCCATGCTAATGTATTCAAGCGTGAGCCTGCTTTAAACACTCTAATTTTTTCAAGGTAACAGTCCTAATTCCCCGTAACACCAAATTAATGGCATTACGGTTCTTTAGAAGGTGAGAAATCAATGATAACAGTGCGTACCAACGGCATGACCGAAATATTGATCCCGAAATTCAACTACGAGCTTTTTAACTGCAACAACTTTAATATACGCTATTGGAGCTGGAATTACCGCGGCTGCTGGCACCAGACTTGCCCTCCAA
+
DCDDDIIIIIIIHIIIIIIIIIIIIIHIIIIIIIIIHIIIHIIIIIHIIIIIIIHIEHHEHHHHHIIIIHIIHHIIIIHHHIIIHIIHHIHIHIHIIHHIIFHIIIIIIIGHHIHHIIIIIIIIIIIHIIIIIGIIIIHIHHHIIIIHIIIHIIIIHIIHIHIHIIHIGHIHIIIIIIIIIIIIIHHHIIHHFHEIHIHHHIIHHIEHHIHIIIIEGHHEHHHHDHIIHEHIHCGC<GHHIHHIIHHHHGIIIIHHIIGIIHHIIIHEEEHHIIIHIHIIHGHHIHHHFHHIHCE<1C1FEHIIHHGHIIGHHHHHHC<HHGG1EFEHEHIHD1<?HHHIIIDDDAD
@HISEQ:969:HM2KJBCX2:2:1102:6443:28760 2:N:0:ACTATGCA
CAACTAGACTCGCCCAACTATCCCTATTAATCATTACATCGATCCTAGAAACCAACAAAATAGAATCGGATGTCCTATTTCATTATTCCATGCTAATGTATTCAAGCGTGAGCCTGCTTTAAACACTCTAATTTTTTCAAGGTAACAGTCCTAATTCCCCGTAACACCAAATTAATGGCATTACGGTTCTTTAGAAGGTGAGAAATCAATGATAACAGTGCGTACCAACGGCATGACCGAAATATTGATCCCGAAATTCAACTACGAGCTTTTTAACTGCAACAACTTTAATATACGCTATTGGAGCTGGAATTACCGCGGCTGCTGGCACCAGACTTGCCCTCCA
+
DCDDDIIIIIIIIIIIIIIIIIIIIHIIIIIIIIIIHIIIHHIIIIHIIIIIIIIIIIIGIIHIHIIHIIHIIIIIII1GHHIHIIIIIIHHHIHIGHIIIHHIIIHIHIIIHIIIIHHHIIIHIIHHHHIIHHHICGHIIIGHHHHHIIIHIEHHHHGHGHHHIIHHHGHHHGHIHGEHHHHIGDCCHHFHHGIIIHEGGCHHHEHIIIHHII<C?AAHECGEHEH@EHDHHHIIICHHECHHFHHEHIGIHIIHHHEHEC@CCE?HHIIHG@HDEIHHGCFHGGHHFHCF0E<C<<@CHHG<1?HHH@IHGCHHHHHHEECEGEHEFHHCCCCDD1HHG@@D<D
@HISEQ:969:HM2KJBCX2:2:1102:15930:29016 2:N:0:ACTATGCA
CAACTAGACTCGCCCAACTATCCCTATTAATCATTACGTCGATCCTAGAAACCAACAAAATAGGGTCAAACGTCCTATTTCATTATTCCATGCTAATGTATTCAAGCGTGAGCCTGCTTTAAACACTCTAATTTTTTCAAAGTAACAGTCCTGATTCCCCGCGACACCAAATTAATGACATCACGGATCTTCAGAAGGGAGAAACCAGTGACACCAGTGCATACCAAAGGCATGACCAGCGTACTGATCCCGAAATTCAACTACGAGCTTTTTAACTGCAACAACTTTAATATACGCTATTGGAGCTGGAATTACCGCGGCTGCTGGCACCAGACTTGCCCTCCAA
+
DDDDDIGIIIIIHIIHIIIIIIHGIIIIIIIIHIIIIIIIIHIHIIIHIIIIGIIIIFIIIIGIHHHHHGHIIGHIHIHIIHIIIIHHHEHHHHHHIIIIIIIIIIIIIHIGHHIIIHIIIIIIIIIIIIIIIIIIIIIIIIHHIIIHIIHGIHHIHIIIIIIIIIIIIIIIIIIIIIIIHIIIIHIIIIIIIIIIIIIIIIIHIIIIIIIIIIIIIIIIIIIIIIIIIIIIIIIIIIIIIIHHHIIIHHIIIIIIIIIIIIHIIIIIIIIIIHHIIIIIIIIIIIIIIIIIIIIIIIIIIIIIIIIIIIIIIIIIIIIIIIIIIIIIIIIIHIIIIIIIIDDDDD
@HISEQ:969:HM2KJBCX2:2:1102:4385:30359 2:N:0:ACTATGCA
CAACTAGACTCGCCCAACTATCCCTATTAATCATTACGTCAATCCTAGAAACCAACAAAATAGGATTGAACGTCCTATTTCATTATTCCATGCTAATGTATTCAAGCGTTAGCCTGCTTTAAACACTCTAATTTTTTCAAAGTAACAGTCCTGTTTCCCTGCAACACCAAATTAATGACATTACAGTTCTTCAGAAAGGAGGAATCAGCGAAACCAGTTCATACCATAGGCACGACCAACCTGCTGACCCCGAAATTCAACTACGAGCCTTTTAACTGCAACAACTTTAATATACGCTATTGGAGCTGGAATTACCGCGGCTGCTGGCACCAGACTTGCCCTCCAA
+
000<<<CF@GIHIIIIIIIIIIIIIHIIIIIIIIIIIHFHHIIIIIHIIIIIIIIIEHHHIIHH1D1<CGHIIIHHIIIIHHHIIIHCGHHHIIHIHHHGIIHIIIIIIIIHIHHIIHIIIIIHHIHGIIHIIIHIIGIHHIIHHIIIIIIIIIIIHHHIIIIHHIIIIIIHHIIIIIIIIIIIIIIIHIHHH/GHHIIIIIIIHHGF<#GC@HIIHF%IIIIIHG(#IIIIIIIIIIHHEC1HHIIIIIIIIIIIIIIIIIIIIIIH?IIIIIIIIIIIIIIIIIIIIIIIIIIIIIIIIIIIIIIIIIIIIIIIIIIIIIIIIIIIIIIIIIIIIIIIIDDDDD
@HISEQ:969:HM2KJBCX2:2:1102:14377:30448 2:N:0:ACTATGCA
CAACTAGACTCGCCCAACTATCCCTATTAATCATTACGGTGGTCCTAGAAACCAACAAAATAGAACCATGCCGTCCTATTTTATTATTCCATGCTAATGTATTCAAGCAAAAATGCCTGCTTTAAACACTCTAATTTTTTCAAAGTAAAGGTCCTGGTTCCCCGCGGCATCCAATTAAGGACATCGCGGTTCTCCAGAAGGTGAGAAATTGACTGCACCAGTTCATACCCCGTGAGGCACGACCGATGCGCCAATCCCGAAATTCAACTACGAGCTTTTTAACTGCAACAACTTTAATATACGCTATTGGAGCTGGAATTACCGCGGCTGCTGGCACCAGACTTGCCCTCCAA
+
DDDDDHIGFHF1E?GEHHIIIIFGHHHHHEHFHG@FHCC<<@EHHIH?EGHIIH1DC1@F@GHEEHHFFCHH<GC?=G1CFF?GHHF<FH?GGHHEHHHHIECHHIHEH@HHEHDH@@FH?1CCHFHHHEGFHHIHHICHHHHHHHHGGEG?HHGHCHHHHIIHHHHHIIIIIHHHIHHHHHHEIHHHIIHHCGHHFGHEIIHIHHHHHHIIIHHHHC?IHHHHIHHHHHIIHFIHEHHHFHHGIIIEHIGCIHHDDGC@C1EHIHHHGCFHHEIIIIIHHIIHHHIHHEIIHHHEG@FGIGIIHIIGHIIHIHEIIHIIIIIGIIIIHIIIHHHHIIIIIIHIIIIHABB@D
@HISEQ:969:HM2KJBCX2:2:1102:16831:30787 2:N:0:ACTATGCA
CAACTAGACTCGCCCAACTATCCCTATTAATCATTACGGTGGTCCTAGAAACCAACAAAATAGAATCATCCGTCCTATTTTATTATTCCATGCTAATGTATTCAAGCAAAATGCCTGCTTTAAACACTCTAATTTTTTCAAAGTAAAGGTCCTGGTTCCCCGCGGCACCCAATTAAGGACATCGCGGTTCTCCAGAAGGTGAGAAATTGACTACACCAGTTCATACCCCTTAAGGCACGACCGATGTGTCAATCCCGAAATTCAACTACGAGCTTTTTAACTGCAACAACTTTAATATACGCTATTGGAGCTGGAATTACCGCGGCTGCTGGCACCAGACTTGCCCTCCAA
+
DDDDDIHIIIIIIIIIIIHIHIIIGHHHHIHIIIHGHHIIIIIHIIIHIIIIIHIIGFEHHHHIIHHIIIIIEHHGIIIIIIIIIHIHGGHEFHHHCCGHHHHIIIIIIIIIIIIIIIHIIHHHHIIIIIIIIIIHIIHHHIIIIHHIIIIIIIHHIHIIIIIIIIIIIIIIIHHIIIHIIIIIIHIIIIIIIIIIIIIIIIIIIIIIIHIIIIIIIIIIIIIIIIIIIIIIIIIIIIIHIIIIIIIIIHIHIIIIIIIIIIIIIIIHIIIHIIIIIIIIIIIIIIIHHIIIHHHIHHGIIIIIIIIIIIIIIIIIIIIIIIIIIIIIIIIIIIIIIIIHIIIIIIDDDDD
@HISEQ:969:HM2KJBCX2:2:1102:17932:31186 2:N:0:ACTATGCA
CAACTAGACTCGCCCAACTATCCCTATTAATCATTACGGTGGTCCTAGAAACCAACAAAATAGAACCATGCCGTCCTATTTTATTATTCCATGCTAATGTATTCAAGCAAAAATGCCTGCTTTAAACACTCTAATTTTTTCAAAGTAAAGGTCCTGGTTCCCCGCGGCATCCAATTAAGGACATCGCGGTTCTCCAGAAGGTGAGAAATTGACTGCACCAGTTCATACCCCGTGAGGCACGACCGATGCGCCAATCCCGAAATTCAACTACGAGCTTTTTAACTGCAACAACTTTAATATACGCTATTGGAGCTGGAATTACCGCGGCTGCTGGCACCAGACTTGCCCTCCAA
+
BDDDDIHIIIHIIIIIIIIIIGHIHIIIIHIGIIIIGIGIHHIGHHIIIHIIIIIIIHGIHIFGHIIFIIIIHEHHHIHIEGHHEHEHHCHEHGHHHHFHICGHHHFHHHHHIIEHHHHCHHIIIIIIGHHHHHHHIHGGFHHHHHHHEG@FHHIIIIIIIIHDEHHHCHHEHHHHIHFHEHIIHDHGHHDCHHIIHECEEHHIIIHEGHHHHHHEGHIHHIIIHHDGHHHHHHIHIIIIIHHEHHIHHHEDIHEDIIHHE?HEGHIHG?EIIIIIIHIIHHEH@?IHFEHEIIIIIHEHHHGIIIIIHIG?IIIIHIHHIGIIHHIIIGHIHHFIIIHECGIIIIHHDDDD@
@HISEQ:969:HM2KJBCX2:2:1102:17855:31457 2:N:0:ACTATGCA
CAACTAGACTCGCCCAACTATCCCTATTAATCATTACGTCGATCCTAGAAACCAACAAAATAGAATCAAACGTCCTATTTCGTTATTCCATGCTAATGTATTCAAGCGTGAGCCTGCTTTAAACACTCTAATTTTTTCAAAGTAACAGTCCTGATTCCCCATGACACCAAATTAATGACATCATGGTTCGTCAGAAGGTAGGAATCAATAATACCAGTACGTACAATAGCACGACCAATAAATTGATCCCGAAATTCAACTACGAGCTTTTTAACTGCAACAACTTTAATATACGCTATTGGAGCTGGAATTACCGCGGCTGCTGGCACCAGACTTGCCCTCCAA
+
BDDDDIIIIIIIIIIIIIIIIIIIIIIIIIIIIIIIIIIIIIIIIIIHHIIIIIIIIIIIHHIGIIIIHIIIIEHIIIHIIIIIHIIIIIIIGIIGHHHHIIHIIIHHIIIIIIIIIIIIGHIIIIIIHIIIIHIIIGFHIIIIIIIIIIHIIIIIIHIIIIIHGHHIIIIGHIIIIIIIIIIIIHHIEHHIIIIIIIIIIIIHHIIIHIIHHIIIHHIHHHIIIIIIHGIIHIIHIIIIIHGHIHHHDIIIIIIHHIIIIIIIIIIIIIIIIIIIIIIHHHIHIHHIIIIIHIHIIIIIHGIIIIIIIIIIIIIIIIIHHIIIIIIIIIIIHGIIIIIIDDDDD
@HISEQ:969:HM2KJBCX2:2:1102:5625:30320 2:N:0:ACTATGCA
CAACTAGACTCGCCCAACTATCCCTATTAATCATTACGTCGATCCTAGAAACCAACAAAATAGAATCAAACGTCCTATTTCATTATTCCATGCTAATGTATTCAAGCGTGCGCCTGCTTTAAACACTCTAATTTTTTCAAAGTAACAGTCCTGATTCCCCACGACACCAAATTAATGACATCGCGGTTCTTCAGAAGGTAGGAACCAATAATGCCAGAGCGTACCGAGGCACGACCGACAATCTGATCCCGAAATTCAACTACGAGCTTTTTAACTGCAACAACTTTAATATACGCTATTGGAGCTGGAATTACCGCGGCTGCTGGCACCAGACTTGCCCTCCAA
+
DDDDDIIIIIIIIIIIGIIIIIIIIIIIIIIIIIIIIIIIIIIHIIIIIIIIIIIIIIIHIIHGHIIIIIIIFHHIIIIIIIIIHIIHIHIIIIIIIIIIIGHHIIIHIIIHIIIIIIIIHHHHIIIIIIIIIHHIIHGHIIIIIIIIIIIIIHIIIIIIIIIHHIIHIIIIIIIIIHHIIIIIIIHHIIHIIIIIIIIIIIIIIIIIIIGIIIIIIIIIIIIIIIIIIHIIIIIIIIHIHHGEIIIIIIIIIIIIIIIIIIIIIIIIIIHIIIIIIIIIIIHHIHIIIIIIIIIIIIIIIIIIIIIIIIIIIIIIIIIIIIIIIIIIIIHIHHIIIIIICDDDD
@HISEQ:969:HM2KJBCX2:2:1102:3648:32163 2:N:0:ACTATGCA
CAACTAGACTCGCCCAACTATCCCTATTAATCATTACGGTGGTCCTAGAAACCAACAAAATAGAACCATGCCGTCCTATTTTATTATTCCATGCTAATGTATTCAAGCAAAAATGCCTGCTTTAAACACTCTAATTTTTTCAAAGTAAAGGTCCTGGTTCCCCGCGGCATCCAATTAAGGACATCGCGGTTCTCCAGAAGGTGAGAAATTGACTGCACCAGTTCATACCCCGTGAGGCACGACCGATGCGCCAATCCCGAAATTCAACTACGAGCTTTTTAACTGCAACAACTTTAATATACGCTATTGGAGCTGGAATTACCGCGGCTGCTGGCACCAGACTTGCCCTCCAA
+
DDDADIIIIIIIIIIIIIIIIFIIIIIIIIEHIIIIIIIIIHIIHIIIIIIIIIIHIIHIIIGHHFHHIHIIHIHHHHHHHIIIGIIIIHIIHHIIIHHHIHIIHHIIIIIHIHHHIIHIIHHHEIIIIIHHIHIIHIIIIHHIIIIIIIIIIIIIHHHIIIIIIGHIIIHIIIIIIIIIIIIHHIIIIIIIIIIIIIIIHIIIIIIIHIIIIIHIIIIIIIIIIIHIIIIIIIIIIIIIIIIIIIIIIIIHIGIIIIIIIIIIIIIIHHHCHIIIIIIIIIIIIIIIIIIIIIIIIIIIIIIIIIIIIIIIIIIIIIIIIIIIIIIIIHIIIIIIIIIIIIIIIIIIDDDDD
@HISEQ:969:HM2KJBCX2:2:1102:10106:31962 2:N:0:ACTATGCA
CAACTAGACTCGCCCAACTATCCCTATTAATCATTACGGTGATCCTAGAAACCAACAAAATAGAACCATGCCGTCCTATTCTATTATTCCATGCTAATGTATTCAAGCGTTAGCTTGCTTTAAACACTCTAATTTTTTCAAGGTAAAGGTCCTGGATCCGCAAGACACCCAATAAAGGACATCAAGTTTCTCCAGAAGGTGAGAAATCAACAGTAACAGTTCATACCCCTTAAGGCATGACCGTCACGTCAATCCCGAAATTCAACTACGAGCTTTTTAACTGCAACAACTTTAATATACGCTATTGGAGCTGGAATTACCGCGGCTGCTGGCACCAGACTTGCCCTCCAA
+
DDDDDIIIIHIIIIIIIIIIIHIIIHIIIIIIIIIIIIHIIIIIHIIIGHHIIIGIIIIIHIHHHHIIGFHIHIIHI1CGHHHHIHHIGHHHFHEHIIIHIHHHHHHHHHHIIIIHIHIIIIIIHHIIIIIHHGHHHHIIIIIIIIIHIGIHIIHHIIIIIIHHHHHHFIIHGIIIIIIIIHIHHHDHIIIIIIIHHIIHHIIIIIHIIIIIIHHHIIIIIIIIIIIIIIIIIIIIIIIIIGIIIIIHGCHHHIIIIIIIIIHHIIIIIIIIIIGIIIIIIIIIIHIIIIIIIIIIHIIIIIIIHHIIIIIIIIIIIIIIIIIIIIIIIIIIIIIIIIIIIIIIIIDDDDD
@HISEQ:969:HM2KJBCX2:2:1102:16400:32605 2:N:0:ACTATGCA
CAACTAGACTCGCCCAACTATCCCTATTAATCATTACGGTGGTCCTAGACCAACAAAATAGAACCAACGTCCTATTCTATTATTCCATGCTAATCTATTCAAGCAAAAGCCCGCTTTAAACACTCTAATTTTTTCAAGGTAATGGTCCTGGTTCCCCGACACACCCAATAAAGGGCATACCGGCTCACCAGAAGGATAGACCCGACAACAGAACAGTACTCGCCAGAGACGGACCGTCCGGTCAGGCCTAAAATTCAACTACGAGCTTTTTAACTGCAACAACTTTAATATACGCTATTGGAGCTGGAATTACCGCGGCTGCTGGCACCAGACTTGCCCTCCAA
+
@DDDDHIHHHDCCEHEHHFGHEFHHHIIGFHCGGHGFHHHI0GDDFFHFDFEHIIH?@D1FFHHHIFDGHFHHEHIEHEGHCHHE<CDHHHHGHHIHIIGHHHIIHHHIHHHFEHIHIIIHH1EHHHHHFIIFHIIIHHHHHHHHHIIIHHHIHHHGCBHIHHHHHIHHIIIIIIHHHHFIIGIHIIGIIHIHIIIIIIIIIHHIIIIIIIII<IIIIII<IHIIIIIIIIIIIIIIIIIIIHHIHEGIIIIIHIHIHIHIIIIIIIIIIIIIIIIIIIIIIHHHHIIIIIIIIIHIHHIIIHHIHHIIIIIIHIHIHIIIIIIIIIIIIHIIIIIIIIDDDDD
@HISEQ:969:HM2KJBCX2:2:1102:3885:33680 2:N:0:ACTATGCA
CAACTAGACTCGCCCAACTATCCCTATTAATCATTACGGTGATCCTAGAAACCAACAAAATAGAATCATGCCGTCCTATTTTATTATTCCATGCTAATGTATTCAAGCAAAATGCCTGCTTTAAACACTCTAATTTTTTCAAAGTAAAGGTCCTGGTTCCCCGCGGCATCCAATTAAGGACATCGCGGTTCTCCAGAAGGTGAGAAATTGACTGCACCAGTTCATACCCCGTGAGGCACGACCGATGCGCCAATCCCGAAATTCAACTACGAGCTTTTTAACTGCAACAACTTTAATATACGCTATTGGAGCTGGAATTACCGCGGCTGCTGGCACCAGACTTGCCCTCCAA
+
DDDDDIIIIIIIIIIIIIIIIIIIIIIIIIIIIIIIIIIIIIIIIIIIIIIIIIIIIIHHIIHHIIHHIIIIDHHIIHIIIIIIIIIIIIHIIHIIIIIIIHHIIIIIIIIIIIIIIIIIIIIIIIIIIIIIIIIIIIIIIIIIIIIIHIIIIIIIIIIIIIIIIIIIIIIIIIIIIIIIIIIIIHIIIIIIIIIIIIIIIIIIIIIHIIIIIIIIIIIIIIIIIIIIIIIIIIIIIIIIIIIIIIIIIIHIIIIIIIIIIIIIIIIIIIIIIIIIIIHIIIIIIIIIIIIIIIIIIIIIIIIIIIIIIIIIIIIIIIIIIIIIIIIIIIIIIIIIIIIIIIIIIIIDDDDD
@HISEQ:969:HM2KJBCX2:2:1102:3817:33167 2:N:0:ACTATGCA
CAACTAGACTCGCCCAACTATCCCTATTAATCATTACGGTGATCCTAGAAACCAACGAAATAGAATCAGTCCGTCCTATTTCATTATTCCATGCTAATGTATTCAGACGATAGTCTGCTTTAAACACTCTAATTTTTTCAAAGTAACAGTCCTGATTTCCCATCACACCAAATAAATGGCATGAAAGTTCCTCAGAAGGTAGAGATCCATCTCACCAGTGCAGACAATTAAGCCTGACCAATGGGTAGACCCCGAGGTTCAACTACGAGCTTTTTAACTGCAACAACTTTAATATACGCTATTGGAGCTGGAATTACCGCGGCTGCTGGCACCAGACTTGCCCTCCAA
+
@BDDDGHGHFCEHHIIIHIIHIIHHHIIHIFEEHI?GHIHHGFGFHHIIIIIICHHHEHHI?@?GHHH@CCFCFEHEECHHEEHHGHIIIEEHIIIIIHHEDEGAACHHHIIHFHGHHAEHEFHHHHHIIHBCGHGGHIIHHEHFGEHEHCHEGHHHCFIHEHHIIIHEEFDHHIHHHHFHHHHHHHHFHHHHHHHHCGHFIHEHHIHFHIIHIIHHHFHEHHHHFHGGHHFBHH@FGIHGEHHC8AGC?HHHCGEHIHEIHIIIIIIGIHCHHIIIHEFIHHEHIHGCHHIIHHHDHHIIIIIIIIIIIIIIIHE<HDDHIIIIIIHGIIIIHHFGHIHHECD@DD<
@HISEQ:969:HM2KJBCX2:2:1102:8995:33798 2:N:0:ACTATGCA
CAACTAGACTCGCCCAACTATCCCTATTAATCATTACGTCAATCCTAGAAACCAACAAAATAGGATCGAACGTCCTATTTCATTATTCCATGCTAATGTATTCAAGCGTTAGCCTGCTTTAAACACTCTAATTTTTTCAAAGTAACAGTCCTGTTTCCCTGCAACACCAAATTAATGACATTACAGTTCTTCAAGAAGGAGGAATCAGTAAAGCCAGTACATACCATAGGCACGACCAACCTACTGACCCCGAAATTCAACTACGAGCTTTTTAACTGCAACAACTTTAATATACGCTATTGGAGCTGGAATTACCGCGGCTGCTGGCACCAGACTTGCCCTCCAA
+
DDDDDIIIIIHIIIIIIIIIIIIIIHIIIIIIIIIIIIIHIIIIIIIIIIIIGHIIIHIEHHHIIHIHHHIIIIHIIIIIIIIHIIIHHIIIGIIHHIIIIIIIIIIIIIIIIIIIIIIIIIIIIIIHHHIIIIIIIIIIIIIIIIIIIIHIIIIHIHIIIIIIIIIIIIHIIIIIIIIIIIIIIIIIIIIIIIIIIIIIIIIIIIIIIIIIIIIIIIIIIIIIIIIIIIIIIIIIIIIIIIIHHIIIIIIIIIIIIIIIIIIIIIIIIIIIIIIIIIIIIIIIIIIIIIIIIIIIIIIIIIIIHIIIIIIIIIIIIIIIIIIIIIIIIIIIIIIIIIIIIDDDDD
@HISEQ:969:HM2KJBCX2:2:1102:8724:34483 2:N:0:ACTATGCA
CAACTAGACTCGCCCAACTATCCCTATTAATCATTACGGTGGTCCTAGAAACCAACAAAATCGAACCATGCCGTCCTATTTTATTATTCCATGCTAATGTATTCAAGCAAAAATGCCTGCTTTAAACACTCTAATTTTTTCAAAGTAAAGGTCCTGGTTCCCCGCGGCATCCAATTAAGGACATCGCGGTTCTCCAGAAGGTGAGAAATTGACTGCACCAGTTCATACCCCGTGAGGCACGACCGATGCGCCAATCCCGAAATTCAACTACGAGCTTTTTAACTGCAACAACTTTAATATACGCTATTGGAGCTGGAATTACCGCGGCTGCTGGCACCAGACTTGCCCTCCAA
+
DDDDDIIIIIHIIIIIIIIIIHHGHIIIIIHGGIHHHIIIIIIIIIIIIIIIHIIIIIIEHCG?GHIHIIIHIIIIICEHHIIIHIIHIEHHHGGHHIIGIDGIHIHHIIIIIIHIHGIIIIHIIIIIIIIIIHIIIGHHIIIIHIHIIIHHIIIIIIIHIGIHIIHIIIIIIIHIIIIHHIHIIIIIHIIIIIIIIIIIIIHHIIIIIIIIIIIIIHIIIIIHIIHIIIIIIHIIIHIIIIIIIIIIIHHDIHHIHIIIIIIIIIIIIHIIIIIIIIIIIIIIIIIIHHGHHHGIIIIHHIIHIIIIIIIIIIIIIIIIIIIIIIIIIIIIIIIIIIIIIIIIIIIIDDDDD
@HISEQ:969:HM2KJBCX2:2:1102:4363:35191 2:N:0:ACTATGCA
CAACTAGACTCGCCCAACTATCCCTATTAATCATTACGTCGATCCTAGAAACCAACAAAATAGAATCAAACGTCCTATTTCATTATTCCATGCTAATGTATTCAAGCGTGCGCCTGCTTTAAACACTCTAATTTTTTCAAAGTAACAGTCCTGATTCCCCACGACACCAAATTAATGACATCGCGGTTCTTCAGAAGGTAGGAACCAATAATGCCAGTGCGTACCGAAGCACGACCGACAATTTGATCCCGAAATTCAACTACGAGCTTTTTAACTGCAACAACTTTAATATACGCTATTGGAGCTGGAATTACCGCGGCTGCTGGCACCAGACTTGCCCTCCAA
+
DDDDDIIIIIIHIIIIIIIIIIIIIIIIIIIHIHHIIIIHIIIIIIIIIIIIIIIIIIHFHIHHIIIIIHHHHGHIIIIIIIIIGIGIHIIIIIIIIIIIIIIIIIIIIIIIIIIIIIIIHIIIIIIIHIIIIIIIIHHIIIIIHIIIHIIIIIIIIIHHHHIHHIHHHIIHIIIIIIIIIIIIIIIIIIIIIIHIIIIIIIIIIIHHIIHHHHIHIHIIIIHGIIIIIHIIHHHIIIHHHGIHIIIGIIIIIIHIIIIHGHIIIIIIIIIIIIIIIIIHIIIIHIIIIIHIIIHHHHHHIIIIIIIIIIIIIIIIIIIIIIIIIIIHIIIHHIIIIIIIDDDDD
@HISEQ:969:HM2KJBCX2:2:1102:15452:35975 2:N:0:ACTATGCA
CAACTAGACTCGCCCAACTATCCCTATTAATCATTACGGTGGTCCTAGAAACCAACAAAATAGAACCATGCCGTCCTATTTTATTATTCCATGCTAATGTATTCAAGCAAAAATGCCTGCTTTAAACACTCTAATTTTTTCAAAGTAAAGGTCCTGGTTCCCCGCGGCATCCAATTAAGGACATCGCGGTTCTCCAGAAGGTGAGAAATTGACTGCACCAGTTCATACCCCGTGAGGCACGACCGATGCGCCAATCCCGAAATTCAACTACGAGCTTTTTAACTGCAACAACTTTAATATACGCTATTGGAGCTGGAATTACCGCGGCTGCTGGCACCAGACTTGCCCTCCAA
+
DCDDDIGIIIIIIIIIIIIIIIHIIHIIIIIIIHIIIIHIIIIIIIIIIIIIIIIIIIIGIIGHIIIIIIIGIIIIIHIIGIIHHHIIGCHFHHGIIIHIIFHHIIHHIIIIIIIIHIIIHHIIIIFIHIIIIIIIIIIHHIIIIIIIIHHIIIIIIIIIIHIIIIGIIHIIIIHIIIHIIIIIIIHIHHIIIIHIIIIIIIIIIIIIIIIIIIIIIHIIIIIIIIIIIIIIIIIIIIIIIIIIIIIIIHHHIIIIIIIIIIIIIIIIIIIIIIHIIIIIIIIIIIIIIIIIIHIIIIIIIIIIIIIIIIIHIIIIIIIIIIIIIIIIIIIIIIIIHIIIIIIIIIIIDDDDD
@HISEQ:969:HM2KJBCX2:2:1102:1767:36083 2:N:0:ACTATGCA
CAACTAGACTCGCCCAACTATCCCTATTAATCATTACGGTGATCCTAGAAACCAACAAAATAGAACCATGCCGTCCTATTCTATTATTCCATGCTAATGTATTCGAGCAAAATGCCTGCTTTAAACACTCTAATTTTTTCAAGGTAAAGGTCCTGGTTCCACATGACACCCAATTAAGGACATCATGCTTCTCCAGAAGGTGAGAAATCAACTGCGACAGTTCATACCCCTTAAGGCACGACCATCACGTCAATCCCGAAATTCAACTACGAGCTTTTTAACTGCAACAACTTTAATATACGCTATTGGAGCTGGAATTACCGCGGCTGCTGGCACCAGACTTGCCCTCCA
+
DDDDDIIIIIIIIIIIIHIHIGIIIIIIIIHIHIIIIIIIIHIIGIIIIIFIIIIIIIIIIIIHHIHIIIGIIHHIIIIGHHHIIIIIIIIHIIIIIIHHIHHIHHHHHIIIHIIIIIIIIIIIIIIIIHIGIIIIIHHHIIHHIIIHHIHIHHIHIIIIIIHIHHHIIIIIIHIIHHHIIIIIHIIIHGIHIIHIIIIHIHIIIIIIIIIIIIIHIIIHHGIHHIIIIIIIIIHIHHIIHIIIIIHHIHHHIHIIIIIIHIIIHGDGHHIHHIIIIHHHGHIHIIIIIHIIIIIIIIIIHIIIIHIIIIIIIIIIIIIIIIHIIHIIIIIIIIIIIIIIIIIIIIDDDDD
@HISEQ:969:HM2KJBCX2:2:1102:5061:36307 2:N:0:ACTATGCA
CAACTAGACTCGCCCAACTATCCCTATTAATCATTACTTCAGTCCTAGAAACCAACAAAATAGAACCGAAGTCCTAAATTATTATTCCATGCTAATGTATTCAAGGCATAAGCCTGCTTTAAACACTCTAATTTTTTCAAAGTAATAGAGCTAGATCGCGACGACAACCCAGTGAAGGGCGCCGCCGTTTTCTAGCAGGATGGCAGACACGCGCCAGCACTCACACTCGTAACCGAGGCGGGCCAGGTGCGTCAAACCAGAAATCCAACTACGAGCTTTTTAACTGCAGCAACTTTAATATACGCTATTGGAGCTGGAATTACCGCGGCTGCTGGCACCAGACTTGCCCTCCAA
+
DDDDDIIIIIIIIIIIIIIHIIIIIIIIIIIIHIIGIIIIIIIIIIIIIIIIIIIIIHHHIIHHIIIIGGIHIIIHGHHIIIIIIIIHIIIHIIIIIIIIIFHHIIHIIIIIIHIIIIHIIIIIIIIIIHIHHIIIIIIIIIIIIIIIHHIIIIIIIHIIIIIHIIHIIIHIHHHIIIIHIIIIHDHHHHHIFHIHHIGIIIIIIIHHHHIIIIIHIIIIIIIIIHIIIIIIIIIIIIIIIIIIIIIIIIIIHIIIIIIIIIIIIIIIGIIIIIIIIIIIIIIIIIIIIIIIGIIGIIIIIIIIIIIIIIIIIIIIIIIIIIIIIIIIIIIIIIIIIIIIIIIIIIIIIDDDDD
@HISEQ:969:HM2KJBCX2:2:1102:1507:36916 2:N:0:ACTATGCA
CAACTAGACTCGCCCAACTATCCCTATTAATCATTACGTGGTCCTAAAACCAACAAAATAGAACCATCGTCCTATTTTATTATTCCATGCTAATGTATTCAAGCAAAAATGCCCACTTTAAACACTATATTTTTTTCAAAGTAAAAGTCCTAGTTCATTGAAACACCCAAGAGCATCCCAATTCACCAGAAGGTGAGAAATTGGCTACACACCAATTCATGCCCCTAAAGGCATGACCGATATATCCCAATCCCGAAATTCAACTACGAGCTTTTTAACCGCAACAACACTAATATACGCTATTGGAGCTGGAATTACCGCAGCTGCTAACAACAGACTTGCCCTCCAA
+
DDDDDIHIIIIIIIIIIIIIIIIIIIIIIIIIIIIIIIIIIIHIIIIIIIIIIIIIIHIFHCHIIHHHIIIIIIIIHIIIIHHIGIIHHIIIIIHHHCHGHFHHHHHHIIGIIIHHIGIIHICHEHHHHFFHFIIHHIIHIIIHHIHFE@FIGHIIIIHIIIIGIII=:FCHIIIHIFHIH9EFI;EH@FEF<<DCFFEGHFFDEH?0<<FC@?FH1FEGE<HFHHHHFFC@?G<HDEGD5G>H?AG1F-C//1C1<1<1D1D<0/=C11=EEHIIHG?C1EHCHC<F1F<11<00GHGEF@C1HHIHGF<1HEHCG<<C@CGC1HGIGC<<1<11FE1CG?<10<<D<
@HISEQ:969:HM2KJBCX2:2:1102:3659:35841 2:N:0:ACTATGCA
CAACTAGACTCGCCCAACTATCCCTATTAATCATTACATCGATCCTAGAAACCAACAAAATAGAATCGGATGTCCTATTTCATTATTCCATGCTAATGTATTCAAGCGTGAGCCTGCTTTAAACACTCTAATTTTTTCAAGGTAACAGTCCTAATTCCCCGTGACACCAAATTAATGGCATTACGGTTCTTTAGAAGGTGAGAAATCAATAATATCAGTACATACCAACGGCATGACCGAAACATTGATCCCGAAATTCAACTACGAGCTTTTTAACTGCAACAACTTTAATATACGCTATTGGAGCTGGAATTACCGCGGCTGCTGGCACCAGACTTGCC
+
DDDCDIIIIIIHIIIIIIIIIIIHIIIIHIIIIIIIIIIIIIIHIIIIIIIIHIIIIIIHIIIIIIIIIIIIIIIIIIIIIIIIIIIFHIIIIIIIIIIIIHIIIIIIIIIIIIIIIIIIIIIIIIIIIIIIIIIIIIIHIHIIIIIIIIIIIIIIIIHIIIIIIIIIIIIIIIIIIIIIIIIIHIIIIIIIIIIIIIIIIIIIIIHIIIIIIIIIIIIIIIIIIIIHIIIIIIIIIIIHIIIIIIIIIIIIIIIIIIIIIIIIIIIIIIIIIIIIIIIIIIIIIIIIIIIIIIHIIIIIIHIIIIIIIIIIIIIIIIIIIIIIIIIIIIIIIIIIDDDDD
@HISEQ:969:HM2KJBCX2:2:1102:18022:36718 2:N:0:ACTATGCA
CAACTAGACTCGCCCAACTATCCCTATTAATCATCACGGTGGTCCTAGAAACCAACAAAATAGAACCATGCCGTCCTATTTTATTATTCCATGCTAATGTATTCAAGCAAAAATGCCTGCTTTAAACACTCTAATTTTTTCAAAGTAAAGGTCCTGGTTCCCCGCGGCATCCAATTAAGGACATCGCGGTTCTCCAGAAGGTGAGAAATTGACTGCACCAGTTCATACCCCGTGAGGCACGACCGATGCGCCAATCCCGAAATTCAACTACGAGCTTTTTAACTGCAACAACTTTAATATACGCTATTGGAGCTGGAATTACCGCGGCTGCTGGCACCAGACTTGCCCTCCAA
+
DDDCDIIHHHCEHHHHHIIIIIEHHECHHFHEEH?FHE=DHCHIHIGEHFHIIHCHH11DFFHCHHHCEHHGHHCHEGHHCE@GHCCCE11DHHHHCG1CCC@?FHHHHIHHHIHHGD@EGFBGFIIHG@<@CCHEHIHAA@GHHHECGHFHHHHG?FDHHIIHHIIHF.G?HHHEHIIHHHIHHHIHEHHHHHHHE?C@@GIHFG@HHHEIHGFHHHC@CCCHEG/HCFACE?1HHGCC0<IHHE?EEE@<?HHCCGCFHF<11HHHGCHCHHD1F<1FF<<@IIIHGFCG@@IHHHEEIIIIIHG@HEFEHIHIIHEDHC?DHEFGCHIIHF@IIHGCHHGIIHEE@BD@@
@HISEQ:969:HM2KJBCX2:2:1102:20345:37197 2:N:0:ACTATGCA
CAACTAGACTCGCCCAACTATCCCTATTAATCATTACGGTGGTCCTAGAAACCAACAAAATAGAACCATGCCGTCCTATTTTATTATTCCATGCTAATGTATTCAAGCAAAAATGCCTGCTTTAAACACTCTAATTTTTTCAAAGTAAAGGTCCTGGTTCCCCGCGGCATCCAATTAAGGACATCGCGGTTCTCCAGAAGGTGAGAAATTGACTGCACCAGTTCATACCCCGTGAGGCACGACCGATGCGCCAATCCCGAAATTCAACTACGAGCTTTTTAACTGCAACAACTTTAATATACGCTATTGGAGCTGGAATTACCGCGGCTGCTGGCACCAGACTTGCCCTCCAA
+
DDD?DHIIICHC<DCHEHHHE@GHHHIIEHIIIHHGHHIHHHHIHGHIIIHCFHIIIIIHGHHHHEHGEEHIIHDHH??GEHIIIHGHHHHG?F?1FGHC?CHHIH@HIHG@<@@GHHEEGHIHFHGICEHHIIHIHIIHIHHEIHHGIIHGHGFHGHIGHIHHEHGIIIHIHHIHIHIIHHHHHEDEHHHHIHIHHHEIHHFIIHHHGGHIIHIIIIIIIIGIIHHIIIIIHIIIIIHHEGCIIHHGHHHHHECCDHIIHIHIHHIIIEIIIHHIIIHIHIHHIHHHIIHHIHHGIHIHGIHHHIFHIIIIIGIIIIIIIHIIIIIIIIHHHHEIIIIHHIHIIIHIDADDD
@HISEQ:969:HM2KJBCX2:2:1102:9284:37448 2:N:0:ACTATGCA
CAACTAGACTCGCCCAACTATCCCTATTAATCATTACGGTGGTCCTAGAAACCAACAAAATAGAACCATGCCGTCCTATTTTATTATTCCATGCTAATGTATTCAAGCAAAAATGCCTGCTTTAAACACTCTAATTTTTTCAAAGTAAAGGTCCTGGTTCCCCGCGGCATCCAATTAAGGACATCGCGGTTCTCCAGAAGGTGAGAAATTGACTGCACCAGTTCATACCCCGTGAGGCACGACCGATGCGCCAATCCCGAAATTCAACTACGAGCTTTTTAACTGCAACAACTTTAATATACGCTATTGGAGCTGGAATTACCGCGGCTGCTGGCACCAGACTTGCCCTCCAA
+
DDDDDIHIIIIIIIIIIIIIIIIIIIIIIIIHIIIIIIIIIIIIIIIIIIIIIHHIGHHFHIHIIIIIHHIIHGHHHIIIIHIIIIHIIHIIHIHIIIFHHCGIHIHIIIHIIIIHIIIIIIIIIIIIIIIIIIIHIIIIIIIIIIIIIIIIIIIIIIHHIIIIIIIIIIIIIIIIIIIIIIIIIIIIIIIIIIIIIIIIIIIIIIIIHIIIIIIIIIIIIIIIIIIIIIIIIIIIIIIIIIIIIIIIIIHHIIIIIIIIIIIIIIIIIIIIIIIIIIIIIIIIIIIIIHHHIIIIIIIIIIIIIIIIIIIIIIIIHIIIIIIIIIIIIIIIIHIIIIIIIIIIIIIIDDDDD
@HISEQ:969:HM2KJBCX2:2:1102:16329:37392 2:N:0:ACTATGCA
CAACTAGACTCGCCCAACTATCCCTATTAATCATTACGTGGTCCTAAAACCAACAAAATAGAACCATCGTCCTATTTTATTATTCCATGCTAATGTATTCAAGCAAAAATGCCCACTTTAAACACTATATTTTTTTCAAAGTAAAAGTCCTAGTTCATTGAAACACCCAAGAGCATCCCAATTCACCAGAAGGTGAGAAATTGGCTACACACCAATTCATGCCCCTAAAGGCATGACCGATATATCCCAATCCCGAAATTCAACTACGAGCTTTTTAACCGCAACAACACTAATATACGCTATTGGAGCTGGAATTACCGCAGCTGCTAACACCAGACTTGCCCTCCAA
+
<DDDDHIGHHHIIIIHIIIIIIIHGHHIIIIIIIIIIIIIIIHHIIIIIIIIIIIIIIHIIHIIIHIIHIHIHHIIIIIIIHIIGHHIIHIHIIIIIGHGHHIIHIIHHIIIIIIIHIIIIIIIIIIIIIIIIIIIIIIIIIIHIIIIIIIHHHGHHIIIIIHHIIIIIIIIIIHIIIIIIHIIIIIIIIIIIHFIIIIHIIIIIIIHIIIIIIIHHIIIIIHIIGIIIIHHHIHHIIIIIIHHGHGFIHHIIHIIIIHEIIHHIIIIIIIIHIIHIIIIHIIIIIIHHIHIIGIIIIHIIIIIIHIIIHIHIIIIIIIIIIIIGGIHIIIIIHIHIHIIIIIIDDDDD
@HISEQ:969:HM2KJBCX2:2:1102:9079:37799 2:N:0:ACTATGCA
CAACTAGACTCGCCCAACTATCCCTATTAATCATTACGGTGATCCTAGAAACCAACGAAATAGAATCAGTCCGTCCTATTTCATTATTCCATGCTAATGTATTCAGACGATAGTCTGCTTTAAACACTCTAATTTTTTCAAAGTAACAGTCCTGATTTCCAACCACACCAAATAAATGGCATGAAAGTTCCTCAGAAGGTAGAGATCCATCTCACCAGTGCAGACAATTAAGCCTGACCAATGGGTAGACCCCGAAGTTCAACTACGAGCTTTTTAACTGCAACAACTTTAATATACGCTATTGGAGCTGGAATTACCGCGGCTGCTGGCACCAGACTTGCTCCAA
+
DDDCDIIIIIIIIIIIIIIIIIIIIIIIIHIIIIIIIHIIIIIHIIIIIIIIIIIIIIIIIIHIIIIIHIHHIIIIHIIIIIIIIIIIIHIIIGIIIIIIIHIIIIIIIIIIIIIIIHIIHIIIIIIIIIIIIIIIIIIIIIIIIIIHIIIIIIIIIIIIIIIIIIIHHIIIIIIIIHHIIIIIIIIIIHIIIIIIIIIIIIIIIIIIIIIIIIIIIIIIIIIIIIIIIIIIIIIIIIIIIIHHHIIIIHIIIIIIIIIIIIIIIIIIIIIIIIIIIIHIIIIIIIIIHHIIIIIIIIIIIIIIIHIHIHIIIHIIIIIIIIIIIIIHIIIIIIIIGIIIIDDDDD
@HISEQ:969:HM2KJBCX2:2:1102:17946:37084 2:N:0:ACTATGCA
CAACTAGACTCGCCCAACTATCCCTATTAATCATTACGGTGGTCCTAGAAACCAACAAAATAGAACCATGCCGTCCTATTTTATTATTCCATGCTAATGTATTCAAGCAAAAATGCCTGCTTTAAACACTCTAATTTTTTCAAAGTAAAGGTCCTGGTTCCCCGCGGCATCCAATTAAGGACATCGCGGTTCTCCAGAAGGTGAGAAATTGACTGCACCAGTTCATACCCCGTGAGGCACGACCGATGCGCCAATCCCGAAATTCAACTACGAGCTTTTTAACTGCAACAACTTTAATATACGCTATTGGAGCTGGAATTACCGCGGCTGCTGGCACCAGACTTGCCCTCCAA
+
DDDDDIIIIIIIIIIIIIIIIIIIIIIIIIIIIIIIIIIIIIIIIIIIHIIIHHIIIHIIIIFHHIIHIIHIIIIIIIHIIIIIIIIHGHIIHIIIIIIIIGHHIHGHIIIIHHHIII8I8IIHHHGH9II9HHDEHIHIIIIIHHIII9IIIII9IIIIIIIIIFIIF?HIIIIIHIIIIIIIIGIIIIIIIIIIGIIIIIIIGFHIHIIIGIGIIIHIIIIIGGIGIIIIIGIIIIIGIIIIIIIIIIHHIIIIIIIIIIIIIIIIIIIIIIIIIIIIIIIIIIIIIIIIIIIIIIIIHIIIIIIIIIIIIIIIIIIIIIIIIIIIIIIIIIIIIIIIIIIIIIIIDDDDD
@HISEQ:969:HM2KJBCX2:2:1102:12714:38080 2:N:0:ACTATGCA
CAACTAGACTCGCCCAACTATCCCTATTAATCATTACGGTGATCCTAGAAACCAACAAAATAGAACCATGCCGTCCTATTCTATTATTCCATGCTAATGTATTCGAGCAAAAATGCCTGCTTTAAACACTCTAATTTTTTCAAGGTAAAGGTCCTGGATCCGCAAGACACCCAATAAAGGACATCAAGTTTCTCCAGAAGGTGAGAAATCAACTGCAACAGTTCATACCCCTTAAGGCATGACCATCACGTCAATCCCGAAATTCAACTACGAGCTTTTTAACTGCAACAACTTTAATATACGCTATTGGAGCTGGAATTACCGCGGCTGCTGGCACCAGACTTGCCCTCCAA
+
DDDDDIIIIIIIIIIIIIIIIIIIIHIIIIIIIIIIIIIIIIIIIIIIIIHIIIIIIIIHHHHFIIHHHIIHIIIIIIHHIIIIIIIIIIIIHIIIIIHIIHIIIIIIIIIIIIIIIIIIIIIIIIIIIIIIIIIIIIHIIIIIIIIIIHHIIHHIIIIIIIIIIHIHIIIIIIIIIIIIIIIHIIHIIIHIIIIIIIIIIHIIIIIIHIIIIIIIIIIIIIIIIIIIIIIIHIIIIIIIIIIIIIIIIIHHIIIIIIIIIIIIIIIIIIIIIIIIIIIIIIIIIIIIIIIIIIIIIIIIHIIIIIIIIIIIIIIIIIIIIIIIIIIIIIIIIIIIIIIIIIIIIIIIDDDDD
@HISEQ:969:HM2KJBCX2:2:1102:12501:38155 2:N:0:ACTATGCA
CAACTAGACTCGCCCAACTATCCCTATTAATCATTACGTCAATCCTAGAAACCAACAAAATAGGATCAACGTCCTATTTCATTATTCCATGCTAATGTATTCAAGCGCGAGCCTGCTTTAAACACTCTAATTTTTTCAAAGTAACAGTCCTGATTCCCTACCACACCAAATTAATGACATGATGGTTCGTCAGAAGGTAGGAATCAGTAACACCAGTACGTACCGAAGGCACGACCAGCGTACTAATCCCGAAATTCAACTACGAGCTTTTTAACTGCAACAACTTTAATATACGCTATTGGAGCTGGAATTACCGCGGCTGCTGGCACCAGACTTGCCCTCCAA
+
CDDDDIHH@<F@<H=CGC?1<DC1@C@FHEH1<FG1FC1DC<FGEHH?CEC11<CCH@?CFE@1D1C1<CE<1<=@CC11C<F@FHCC11<<GHI1<1<<<EFGHHC<C@CHEFEHHGEHGHE6<GFHIHGHBFHEHHFHHHHFAC6?FHDEHBFHG@A7GHHHGEGFF?F:/G<GCCGHG@GDDE<=EHHEHHHIHCGF@GECHFFA;CCF?GIHGCC0IHHC11FGHHECE<DCHDEGHGHHHHEC/GE@@1EGHHHC@H@HEHE@HHHHIHEGEHGCFEG?HEF@1FC0CHHHF<EEHHGIIIIIIHHCHIHHIIIIHHHGCCHIHHEFIGHEIIHHB@@@@
@HISEQ:969:HM2KJBCX2:2:1102:16790:38079 2:N:0:ACTATGCA
CAACTAGACTCGCCCAACTATCCCTATTAATCATTACGGTGATCCTAGAAACCAACAAAATAGAATCATGCCGTCCTATTTTATTATTCCATGCTAATGTATTCAAGCAAAATGCCTGCTTTAAACACTCTAATTTTTTCAAAGTAAAGGTCCTGGTTCCCCGCGACACCCAATTAAGGGCATCGCGGTTCTCCAGAAGGTGAGAAATTGACTACACCAGTTCATGCCCCTTAAGGCACGACCGATGTGTCAATCCCGAAATTCAACTACGAGCTTTTTAACTGCAACAACTTTAATATACGCTATTGGAGCTGGAATTACCGCGGCTGCTGGCACCAGACTTGCCCTCCAA
+
DDDDDIHIIEHHIIIIIIIIIIIIHIIIIIHIIIIIIIIIIHIIHHIIIIIIIIIIGIIHHHGHIFIHIIHIIEHIIGIEHHHHHIFCHIIHIEHHHFGFHHIIIIHIIIIIIIIIIIIIIHGHGIIIIHHIIHIIIIIHIHEHIIIIIIIIIIHHHHHHHHIIHHIIIIIHHIIHIIIIIIHHIIIIIHIIHIIIIHIIIIIIIIIIIIIIIIIIIIIHIIHIIIIHIIIIIIHHIHHHHIIIIIIIHHFIIIHGIIIIIIIIIIIHIIIIIIIIIIHIHIIIIIIIHHIIIIIIIIHGIIIHHIIIIHIIIIIIIIHIIIIIIIIIIIIIIIIIIIIIIIIIIIIDDDDD
@HISEQ:969:HM2KJBCX2:2:1102:16880:38123 2:N:0:ACTATGCA
CAACTAGACTCGCCCAACTATCCCTATTAATCATTACGGTGGTCCTAGAAACCAACAAAATAGAACCATGCCGTCCTATTTTATTATTCCATGCTAATGTATTCAAGCAAAAATGCCTGCTTTAAACACTCTAATTTTTTCAAAGTAAAGGTCCTGGTTCCCCGCGGCATCCAATTAAGGACATCGCGGTTCTCCAGAAGGTGAGAAATTGACTGCACCAGTTCATACCCCGTGAGGCACGACCGATGCGCCAATCCCGAAATTCAACTACGAGCTTTTTAACTGCAACAACTTTAATATACGCTATTGGAGCTGGAATTACCGCGGCTGCTGGCACCAGACTTGCCCTCCAA
+
DDDDDIIIIIIIIIIIIIIIIIHIIIIIHIHIIIIIIIIIIIIIHHIIIIIIIIIIIHEHIIIHHIIIHICHGEHHIIIIIGIIIIIIIIIHIIIIIHIEHHIIIIIIIIIHHHHHIHHIEHHIIHHHIHHIHGHHHHHIIIIIIHHHIIIIIIIIIIIIIIIIIIIIIIIIIIIIIIIIIIIIIIIIIIIIIIIIIIHIIIIIIIHIIIIIIIIIHIIIIIIIIIIIIIIIIIIIIIIIIIIIIIIIIIHGIIIIIHHIIIIIIIIIIHIIIIIHIIIIIIIIIIIIIIHIIIIIIIIHGIIIIIIIIIIIIIIIIIIIIIIIIIIIIIIIIIIIIIIIIIIIIIIIDDDDD
@HISEQ:969:HM2KJBCX2:2:1102:17173:38486 2:N:0:ACTATGCA
CAACTAGACTCGCCCAACTATCCCTATTAATCATTACGGTGATCCTAGAAACCAACAAAATAGAACCATGCCGTCCTATTCTATTATTCCATGCTAATGTATTCGAGCAAAAATGCCTGCTTTAAACACTCTAATTTTTTCAAGGTAAAGGTCCTGGATCCGCAAGACACCCAATAAAGGACATCAAGTTTCTCCAGAAGGTGAGAAATCAACAGTAACAGTTCATACCCCTTAAGGCATGACCATCACGTCAATCCCGAAATTCAACTACGAGCTTTTTAACTGCAACAACTTTAATATACGCTATTGGAGCCGGAATTACCGCGGCTGCTGGCACCAGACTTGCCCTCCAA
+
DCDDCIHIIHHHIIIIIHIIHIIHIIIHIIFHIIIIIIHHIGIIIIIIIIIIIIIIIEGEHIFFHIHEHHIIDHHHHHGFGHIIIHIDHIHHHHGHHHHGHGCHIIIIIIHHIHIIIHGIIHHHHIIIIIHHHIIHHIIIIIIIHIIIIHIIIIIIIIHHHHIIIIHIIIGHIIHIIIIIIIIIIIIHIIHHIIIIIIIIIIIIIIIIIHIIIIIIIIIIIIGHIIIIIIIIIIIIHIIIIHHIIIHHIIHGIIIIIIIIIHIGIIIIIIIIIIIIIIIIIIIIIIIIIIIIIGIIIIIIIIIIIIIIIIIIIIIIIIIIIIIIIIIIIIIIIHIIIIIIIIIIIIIIDDDDD
@HISEQ:969:HM2KJBCX2:2:1102:12857:38818 2:N:0:ACTATGCA
CAACTAGACTCGCCCAACTATCCCTATTAATCATTACGGTGATCCTAGAAACCAACAAAATAGAATCATGCCGTCCTATTTTATTATTCCATGCTAATGTATTCAAGCAAAATGCCTGCTTTAAACACTCTAATTTTTTCAAAGTAAAGGTCCTGGTTCCCCGCGACACCCAATTAAGGGCATCGCGGTTCTCCAGAAGGTGAGAAATTGACTACACCAGTTCATGCCCCTTAAGGCACGACCGATGTGTCAATCCCGAAATTCAACTACGAGCTTTTTAACTGCAACAACTTTAATATACGCTATTGGAGCTGGAATTACCGCGGCTGCTGGCACCAGACTTGCCCTCCAA
+
0BD@DHHHIGEHIICGHHIIH1FGEC?G1GHHHIHHHH0<1DH@GHHH?GH1C1CGCC1C1C1<CG?@HHD1/0/<C@FEDFFGHFHIE?D1CFC<FEH@E<F@GHHIHIHHHHH@EGHGHEIHHGB?HHFFGHGB?IHFFDIHHFHIHHIHH@1<HCF<DHEHFHHID?CA@@F@EGHCHGHHHHFHHHHIGIHEHGGHCBGHEHHFHCFCGHHDCHCG@C@HIHHHIHGFHHHHHHGEEEHIHHEFHHFIHHIHH@EHHE?HHIHEHHIIHGCEHH?HEEFEGFCEHHFF1<GC1HGGHEEHEHEHEEHHEGFHHHHHEDHIIHHIHEHIHFIIIGIIGHHGHHCDDBDB
@HISEQ:969:HM2KJBCX2:2:1102:13640:39045 2:N:0:ACTATGCA
CAACTAGACTCGCCCAACTATCCCTATTAATCATTACGGTGGTCCTAGAAACCAACAAAATAGAATCATCCGTCCTATTTTATTATTCCATGCTAATGTATTCAAGCAAAATGCCTGCTTTAAACACTCTAATTTTTTCAAAGTAAAGGTCCTGGTTCCCCGCGGCACCCAATTAAGGACATCGCGGTTCTCCAGAAGGTGAGAAATTGACTACACCAGTTCATACCCCTTAAGGCACGACCGATGTGTCAATCCCGAAATTCAACTACGAGCTTTTTAACTGCAACAACTTTAATATACGCTATTGGAGCTGGAATTACCGCGGCTGCTGGCACCAGACTTGCCCTCCAA
+
DDDDDIIIIIIIIIIIIIIHIIIIIIIIIIIIIIIHIIIIIIIIHIIIIIIIIIHIGEHIIIGIIIIGIIIIIGIHGIHHIHIHIIIHHGIIIIIIIIHIIIIIIIIIIIIIHIIIIIIIIGIHIIGIHIIIIIIIIHGIHIIIIIHIIIIHIIHIIIIIIIIIIIIIHIIIIIIIIIIIIIIIIIHIIGIIIIIHIIIIIIIIIIIIIIIIIIIIIIIIIIIIIIIIGIIIIIIIIIIHIIIIIIIIHHIIIIIIIIIIIIIIIIIIIIIIIGIIHIIIIIIIIIIIIIIFIIIIIIIIIIIIIIIIIIIIIIIIIIIIIIIIIIIIIIIIIIIIIIIIIIIIIIDDDDD
@HISEQ:969:HM2KJBCX2:2:1102:5551:39613 2:N:0:ACTATGCA
CAACTAGACTCGCCCAACTATCCCTATTAATCATTACGGTGATCCTAGAAACCAACAAAATAGAACCATGCCGTCCTATTCTATTATTCCATGCTAATGTATTCGAGCAAAATGCCTGCTTTAAACACTCTAATTTTTTCAAGGTAAAGGTCCTGGTTCCACATGACACCCAATTAAGGACATCATGCTTCTCCAGAAGGTGAGAAATCAACTGCGACAGTTCATACCCCTTAAGGCACGACCATCACGTCAATCCCGAAATTCAACTACGAGCTTTTTAACTGCAACAACTTTAATATACGCTATTGGAGCTGGAATTACCGCGGCTGCTGGCACCAGACTTGCCCTCCAA
+
DDDDDIIIIIIIIIIIIIIIIIIIIIIIIHIIIIIIIHIIHIIIIIHIIIIIIIIIIIHHIIIIIIIIIHIHDHHHIIHHIIIIHIIIIIIIIHIEHIIIIHIIIIHIIIIIIIHHIIHIIIIIHHHIHIIIIIHIIIIIHHIIIIIIIIIIHIIIIIIIIIIIIHIIIIIIIHIIIIHIIIIIIHIIIIIIIIIIHIIIIIIIIIIIIHHHIIIIIIIIIIHHHIIIIIHIIIIIIIIIIIIIIIHIHHGIIHIIIIIIIIIIHIIHEIIIIGIIIIIIHIIIIIIIIIIIIIIIIIIHHIIIIHHIIIIIIIIIIIIIIIIIIIIIIIIIIIIIIIIIIIIIIIIDDDDD
@HISEQ:969:HM2KJBCX2:2:1102:14692:39980 2:N:0:ACTATGCA
CAACTAGACTCGCCCAACTATCCCTATTAATCATTACGGTGATCCTAGAAACCAACAAAATAGAACCATGCCGTCCTATTCTATTATTCCATGCTAATGTATTCGAGCAAAATGCCTGCTTTAAACACTCTAATTTTTTCAAGGTAAAGGTCCTGGTTCCACATGACACCCAATTAAGGACATCATGCTTCTCCAGAAGGTGAGAAATCAACTGCGACAGTTCATACCCCTTAAGGCACGACCATCACGTCAATCCCGAAATTCAACTACGAGCTTTTTAACTGCAACAACTTTAATATACGCTATTGGAGCTGGAATTACCGCGGCTGCTGGCACCAGACTTGCCCTCCAA
+
DDDDDIIIIIIIIIIIIIIIIIIIIIIIIIIIIIIIIIIIIHHHHHHHIIIIIIIIIIIIIIHHIIIHIIGGIIIIIIHHGIHIIHIIIIIIGIIHIIGIHHHHIIGIIHIGIIIHIIIIIIHIIHIHIIIIIIIIIHIIIIIIIIIHIIIIIIIIIIIIIIHIIHIIIIIIIIIIIIIIIIIIIIIIIIIIIIIHIIIIIIIIIIIIIIIIIIIIIIIIIIIIIHIIIIIIIIIIIIIIIIIIIIIIIIHIIIIIIIIIIIIIIIIIIIIHIIIIIIIIIIIIIIIIIIIIIIIIIIIHIIIIIIIIIIIIIIIIIIIIIIIIIIIIIIIIIIIIIIIIIIIIIIIDDDDD
@HISEQ:969:HM2KJBCX2:2:1102:11940:40714 2:N:0:ACTATGCA
CAACTAGACTCGCCCAACTATCCCTATTAATCATTACGGTGGTCCTAGAAACCAACAAAATAGAACCATGCCGTCCTATTTTATTATTCCATGCTAATGTATTCAAGCAAAAATGCCTGCTTTAAACACTCTAATTTTTTCAAAGTAAAGGTCCTGGTTCCCCGCGGCATCCAATTAAGGACATCGCGGTTCTCCAGAAGGTGAGAAATTGACTGCACCAGTTCATACCCCGTGAGGCACGACCGATGCGCCAATCCCGAAATTCAACTACGAGCTTTTTAACTGCAACAACTTTAATATACGCTATTGGAGCTGGAATTACCGCGGCTGCTGGCACCAGACTTGCCCTCCAA
+
DDDDDIIIIIIIIIIIIIIIIIIIIIIIIIIIIIIIIIHIHIIIIIIIIIIIIIIIIIGIIIHIIIIIIHHCHHHIIIIIIIHIIIIIHHIIIIIIIIIIIFHIIIIIIIIIIIIHIIIIIIIIIIIIIIIIIIIIIIHIIIIHIIIIIIIIIIIHHIIHIIIIIIIIIIIIIIIIIIIIIIIIIIIIIIIIIIIIIIIIIIIIIIIIIIIIIIIIIIIIIHIIIIIIIHIIIIIIIIIIIHIIIIIIIIHGIIIIGIIIIIIIIIIIIHIIIIIIIIIIIIIIIIIIIIIIIIIIIIIIIIIIIIIIIIIIIIIIIIIIIIIIIIIIIIIIIIIIIIIIIIIIIIIIDDDDD
@HISEQ:969:HM2KJBCX2:2:1102:20128:40357 2:N:0:ACTATGCA
CAACTAGACTCGCCCAACTATCCCTATTAATCATTACGGTGATCCTAGAAACCAACGAAATAGAATCAGTCCGTCCTATTTCATTATTCCATGCTAATGTATTCAGACGTTAGCCTGCTTTAAACACTCTAATTTTTTCAAAGTAACAGTCCTGATTTCCCATCACACCAAATAAATGGCATGAAAGTTCCTCAGAAGGTAGAGATTCATCTCACCAGTGCAGACAATTAAGCCTGACCAATGGGTAAACCCCGAAGTTCAACTACGAGCTTTTTAACTGCAACAACTTTAATATACGCTATTGGAGCTGGAATTACCGCGGCTGCTGGCACCAGACTTGCCCTCCAA
+
DDDDDIIIIIIIIIIIIIIIIIIIIIIIHIIIIIIIIIGIIGIIIIIIIIIHHIIIDHIIIIHIIGIIIIIIIIIIHFHHIIIHIHHIIIHIGHFHIIIHIHGIHIIIHHHIIIIIIIHHIIHHGIIIHIIHHIIIIIHHIIHHIIHHGIIIIIIIIIIHIIHIIHHEHIIIIIHIHIIIIIIIIIIIHIHIIIIIIHIHIIIIIIIIIHIIIIIIIIII<IHIIHIIIIIIIIIIIIIIIIIHHGDIIIHHIIIIIHIIHIIIIIIIIIIIIIIIIIIIIIIIIIIHHHIIIIIIIIIIIIIIIIIIIIIIIIIIIIIIIIIIIIIIIHIIIIIIIIIIIIIDDDDD
@HISEQ:969:HM2KJBCX2:2:1102:2952:40316 2:N:0:ACTATGCA
CAACTAGACTCGCCCAACTATCCCTATTAATCATTACGGTGGTCCTAGACCAACAAAATAGAACCAACGTCCTATTCTATTATTCCATGCTAATCTATTCAAGCAAAAGCCCGCTTTAAACACTCTAATTTTTTCAAGGTAATGGTCCTGGTTCCCCGACACACCCAATAAAGGGCATACCGGCTCACCAGAAGGATAGACCCGACAGCAGAACAGTACTCGCCAGAGACGGACCGTCCGGTCAGGCCTAAAATTCAACTACGAGCTTTTTAACTGCAACAACTTTAATATACGCTATTGGAGCTGGAATTACCGCGGCTGCTGGCACCAGACTTGCCCTCCAA
+
00@DD@11<<<1CCE=@HE1<11<D@GHH@H1<11DFEHCGHH111<C1FHHIIHIHECE1GGH@HCHD1<<<C1DFGHEEHF11C<D@HC<1<DFCHEF@8C?EHFDH>5<IHHB<GB6FCHEFHCHG?8<6CHGHEHB1B?HHCIHEHF<1DH5<BEHHEAEAADHGGCHGC/FIHE?F@C:;78FCCC?HHFFHIIIH<<C0CEEE@A1HCHHHCDCE11<D<1F@DC0CF?CHHDGFCEHGCF1FC@1HHIHGC?IHEE@HGEHIHHGHCHFHC<<@<HHG@FEEEEDDGC<CHE@CF?@FE<1CHECCHHCFHHCCFEF?FC<<1@C?HHCE=F@BDDD
@HISEQ:969:HM2KJBCX2:2:1102:20885:40350 2:N:0:ACTATGCA
CAACTAGACTCGCCCAACTATCCCTATTAATCATTACGGTGGTCCTAGAAACCAACAAAATAGAACCATGCCGTCCTATTTTATTATTCCATGCTAATGTATTCAAGCAAAAATGCCTGCTTTAAACACTCTAATTTTTTCAAAGTAAAGGTCCTGGTTCCCCGCGGCATCCAATTAAGGACATCGCGGTTCTCCAGAAGGTGAGAAATTGACTGCACCAGTTCATACCCCGTGAGGCACGACCGATGCGCCAATCCCGAAATTCAACTACGAGCTTTTTAACTGCAACAACTTTAATATACGCTATTGGAGCTGGAATTACCGCGGCTGCTGGCACCAGACTTGCCCTCCAA
+
DDDDDIIIIIIIIIIIGHIIIIIIIIIIGIIIIIIIIIHIHIIIIIHIIIHHIIIIIIIGHIHIHIIIHEHIIIHIIIIHIIHIIIHHIIHIGHIIIHIEFFHHIIIIIIIIIHIIIIH?HIIIHHHHIIIIIIIHIIIIHIIIHIIHHIIHHIIHHHIHIHIIIHIIIIHIIIIIIIHHIIIIIIHIIHIIIIIHIIHIIIIIIIIIIIIIIHIIIIIIIIIIIIIIIIIIIIIIIIHIIHIIGIIIIIIHIIIIHGIIGIIIIIIIIIIIIIIIIIIIIIIIIIIIIIIIIIIIIHHHHIIIIIIIIIIIIIIIIIIIIIIIIIIIIIIIIIIIIIIIIHIIIIIIDDDDD
@HISEQ:969:HM2KJBCX2:2:1102:3057:41083 2:N:0:ACTATGCA
CAACTAGACTCGCCCAACTATCCCTATTAATCATTACGGTGATCCTAGAAACCAACAAAATAGAACCATGCCGTCCTATTCTATTATTCCATGCTAATGTATTCGAGCAAAAATGCCTGCTTTAAACACTCTAATTTTTTCAAGGTAAAGGTCCTGGATCCGCAAGACACCCAATTAAGGACATCAAGTTTCTCCAGAAGGTGAGAAATCAACAGCGACAGTTCATACCCCTTAAGGCACGACCATCACGTCAATCCCGAAATTCAACTACGAGCTTTTTAACTGCAACAACTTTAATATACGCTATTGGAGCTGGAATTACCGCGGCTGCTGGCACCAGACTTGCCCTCCAA
+
DBDDDIIIIIIIIIIIIIIHIIGIIIIIIIIIIIIIIIIIIHIIIIIIHIIIIIIIIHIIHIIIIIHIIIIIIIIIIIGHIIIIIIIHHIIHHGIHHHHIIHHHHIIIIIIIIIIIIIHFHIEIIHIHIIIHIHIIIIIIIIHHHHEGIIHIIHIHHHIIHHIIHIIIIIIIIIIHIIIIIIIIIIIIIHIIIIIIIIIHIIIIIIIIHIIIIIHIIIIIIIIIIIIIIIIIIIIIIIIIIIIHIIIIIIIHIIIIIIIIIIIIIIIIHHHGIIHIIIIIIIIIIIIIIIIIHIIIIIIIIIIIIIIIIIIIIIIIIIIIIIIIIIIIIIIIIIIIIIIIIIIIIIIIDDDDD
@HISEQ:969:HM2KJBCX2:2:1102:14647:40757 2:N:0:ACTATGCA
CAACTAGACTCGCCCAACTATCCTATTAATCATTACGGTGGTCCTAGAAACCAACAAAATAGAACCATGCCGTCCTATTTTATTATTCCATGCTAATGTATTCAAGCAAAAATGCCTGCTTTAAACACTCTAATTTTTTCAAAGTAAAGGTCCTGGTTCCCCGCGGCATCCAATTAAGGACATCGCGGTTCTCCAGAAGGTGAGAAATTGACTGCACCAGTTCATACCCCGTGAGGCACGACCGATGCGCCAATCCCGAAATTCAACTACGAGCTTTTTAACTGCAACAACTTTAATATACGCTATTGGAGCTGGAATTACCGCGGCTGCTGGCACCAGACTTGCCCTCCAA
+
ADDDDIIIIHHIHHIHIIIIHGHHIEHHIIHIIIHIIHIIIIIIHIIIIIIEHEHHIIIIIIIIIIIIIIGIIHIHIHHHIHHIHIHHIH<G?GHHIHHIHHHHHFHHIIHIIIIIIIIIHHIIIIHIIIIIHHHIHIIIIIHHHIHHIIHHHIIIIHHHIIIIIHEIHIIIIIIIIIIIIIIIIHFEEHH?IIIIIIIIIIIIHIIIIIIIIIHHHIIIIIIIIIIIHIIHIIIIIHIIIIIIIIIIIHGIHIIIIIIIIIIIIIIHDIIIIIGIIIIIIIIIIIIGHIIIIIIHIIIHIIIIIIIIIIIIIIIIIIIIIIIIIIIIIIIIIIIIIIIIIIIIIHICDDDD
@HISEQ:969:HM2KJBCX2:2:1102:1509:40829 2:N:0:ACTATGCA
CAACTAGACTCGCCCAACTATCCCTATTAATCATTACGGTGATCCTAGAAACCAACAAAATAGGATCAAACGTCCTATTTCATTATTCCATGCTAATGTATTCAAGCGTTAGCCTGCTTTAAACACTCTAATTTTTTCAAAGTAACAGTCCTGTTTCCCTGCAACACCAAATTAATGACATTACAGTTCTTCAAGAAGGAGGAACCAGTAAAGCCAGTACATACCAGAGGCACGACCAACCTACTAATCCCGAAATTCAACTACGAGCTTTTTAACTGCAACAACTTTAATATACGCTATTGGAGCTGGAATTACCGCGGCTGCTGGCACCAGACTTGCCCTCCAA
+
@DDDBHHHHIHIIIIHFHIIIIHHHIIEHEHHHHEHHHEHEIHHHIGHHHHIIGEHECGHHHDF@CHHHIIGCGHHHCCCGHIIHE?GHIE?G@GHIIHFHHIHG<HHHHIHIIIGHHIHD?CIHHHHHHEIGIFIHFHBHHHFHIIHIHIIHHGEH?IIGIIIHIIHIIHFIHHHIIHHHHHIHHIIIIIHHHIIIIIIIHHHGEIIIHHGEHFIIIIHGHIHHIIEIIIIIHHHFECHHHFHEHHIIGIIIIHHHHFHEHEHHHIIHIHIHHIIIIIHIHIIIIHIHIIIIIHIIIIIIIIIIIIIIIIIIIIHIIIHHIHIIIIHGHIHIHHHIIIIH@@DDD
@HISEQ:969:HM2KJBCX2:2:1102:9863:40841 2:N:0:ACTATGCA
CAACTAGACTCGCCCAACTATCCCTATTAATCATTACGGTAGTCCTAGAAACCAACAAAATAGAATCATCCGTCCTATTTTATTATTCCATGCTAATGTATTCAAGCAAAATGCCTGCTTTAAACACTCTAATTTTTTCAAAGTAAAGGTCCTGGTTCCCCGCGGCACCCAATTAAGGACATCGCGGTTCTCCAGAAGGTGAGAAATTGACTACACCAGTTCATACCCCTTAAGGCACGACCGATGTGTCAATCCCGAAATTCAACTACGAGCTTTTTAACTGCAACAACTTTAATATACGCTATTGGAGCTGGAATTACCGCGGCTGCTGGCACCAGACTTGCCCTCCAA
+
DDDDDIIIIIIIIIIIIIIIIIIIIIIIIIIIIIIIIIIIIIIIIIIIIIIIIIIIIIIIIIHHHIIHHIHICHHHIIIIIIIIIIIHIHIHIIHIIIIIIHIIIHIIIIIIIIIIHIIHIIIHIIIIIIIIIIIIIIIIIHIIIHHIIIIIIIIIIHIIIIIIIIIHIIIIIIIIIIIIIIIIIIIIIIIIIIIIIIIIIIIIIIIIIIIIIIIIIIIIIIIIIIIIIIIIIIIIIIIIIIIIIIIIHHIIIIIIIIIIIIIIIIIIIIIIIIIIIIIIIIIIIIIIIIIIIIIIIIHIIIIIIIIIIIIIIIIIIIIIIIIIIIIIIIIIIIIIIIIIIIIIIIDDDDD
@HISEQ:969:HM2KJBCX2:2:1102:7936:40657 2:N:0:ACTATGCA
CAACTAGACTCGCCCAACTATCCCTATTAATCATTACGGTGATCCTAGAAACCAACGAAATAGAATCAGTCCGTCCTATTTCATTATTCCATGCTAATGTATTCAGACGTTAGCCTGCTTTAAACACTCTAATTTTTTCAAAGTAACAGTCCTGATTTCCCATCACACCAAATAAATGGCATGAAAGTTCCTCAGAAGGTAGAGGATTCATCTCACCAGTGCAGACAATTAAGCCTGACCAATGGGTAAACCCCGAAGTTCAACTACGAGCTTTTTAACTGCAACAACTTTAATATACGCTATTGGAGCTGGAATTACCGCGGCTGCTGGCACCAGACTTGCCCTCCAA
+
DDABDIHIFIIIHHHHHHHHGHIIIIIIIHIIIIIIIIIHHHIGIIIFIIGHIIIIIHIIIEGHHHIGHIIHHHIIIIHIIGIHIIIIIIIIIIIHHHGHIHIIIHHIIIIHIIHHEHHIHGIIFIIIIIIIIIIIIIIIHIIIIHIHIIIIHIIIIIIIIIIIIIIIIIHHHIIIIIIIIIIIIIIIIHIIHHIIIIIIIIIIHIIIIIIIHHHIIIIHIIIIIIIHIIIIIIIIIIIIIIHIIIHHHHIHIIIIIIIIIIIIIIIIIIIIIIIIIIIHIIIIIIIIIIIIIHIIIIIIIIIIIIIIIIIIIIIIIIIIIIIIIIIIIIIIIIIIIIIIIIIIDDDDD
@HISEQ:969:HM2KJBCX2:2:1102:16245:40974 2:N:0:ACTATGCA
CAACTAGACTCGCCCAACTATCCCTATTAATCATTACGGTGATCCTAGAAACCAACAAAATAGAACCATGCCGTCCTATTCTATTATTCCATGCTAATGTATTCGAGCAAAATGCCTGCTTTAAACACTCTAATTTTTTCAAGGTAAAGGTCCTGGTTCCACATGACACCCAATTAAGGACATCATGCTTCTCCAGAAGGTGAGAAATCAACTGCGACAGTTCATACCCCTTAAGGCACGACCATCACGTCAATCCCGAAATTCAACTACGAGCTTTTTAACTGCAACAACTTTAATATACGCTATTGGAGCTGGAATTACCGCGGCTGCTGGCACCAGACTTGCCCTCCAA
+
DDCDDHIIIIHHIIIIIIIIIIIIIHHIIIIIIIIHIIHIIHIIIIIHIIGHHHIIIIIEGEHFEHHIIIIIIIICHEHHHIIIIIIIIIIHHIIIHHIIIEHIIHHIIIIIIIIIIIIIHIIIIIHHIHHHIHFHHHHHIHIIIIIIHHHIIIHHHIIIIIIIIIIIHIIIIIIIHHEIHHFIIIIIGIIIIIIIIIIIIIIHIIIIIIIIIIIIIHIIHHIIIIIIIIHHHIIIIIIIIIIIHHHIIIHIIHIHIIIIIIIIIIIIIIIIIIIIIIIHFIIIIIIIIHHIIIIIIIHHIIIIIIIIIIIIIIIIIIIIHIIIIIIIIIIIIIIIIIIIIIIIIIIDDDDD
@HISEQ:969:HM2KJBCX2:2:1102:7734:40809 2:N:0:ACTATGCA
CAACTAGACTCGCCCAACTATCCCTATTAATCATTACGGTGGTCCTAGAAACCAACAAAATAGAACCATGCCGTCCTATTTTATTATTCCATGCTAATGTATTCAAGCAAAAATGCCTGCTTTAAACACTCTAATTTTTTCAAAGTAAAGGTCCTGGTTCCCCGCGGCATCCAATTAAGGACATCGCGGTTCTCCAGAAGGTGAGAAATTGACTGCACCAGTTCATACCCCGTGAGGCACGACCGATGCGCCAATCCCGAAATTCAACTACGAGCTTTTTAACTGCAACAACTTTAATATACGCTATTGGAGCTGGAATTACCGCGGCTGCTGGCACCAGACTTGCCCTCCAA
+
DDDDDIIIIIIIIIIIIIIIIHIIIIIIIIIIIIIIIIIIIIIIIIIIIIIIHIIIIIIIIHFHIIIHIIGHHIIIIIIIIHIIIIIIIIIIIIIIHIIIIHHIIIIIIIIIIIIIIIIHIIIIIIIIIIIHHIIIIIIIIIIIIIIIIIIIIIIIIHIHIIIIIIIIIIIIIIIHIIIIIIIIIIIIIIIIIIIIIHIIIIIIIIIIIIIIIIIIIIIIIIIIIIIIIIIIIIIIIIIIIIIIIIIIIIIHIIIIIIIIIIIIIIIIIHIIIIIIIIIIIIIIIIIIIIIIIHIIIIIIIIIIIIIIIIIIIIIIIIIIIIIIIIIIIIIIIIIIIIIIIIIIIIIIDDDDD
@HISEQ:969:HM2KJBCX2:2:1102:16165:41010 2:N:0:ACTATGCA
CAACTAGACTCGCCCAACTATCCCTATTAATCATTACGGTGGTCCTAGAAACCAACAAAATAGAACCATGCCGTCCTATTTTATTATTCCATGCTAATGTATTCAAGCAAAAATGCCTGCTTTAAACACTCTAATTTTTTCAAAGTAAAGGTCCTGGTTCCCCGCGGCATCCAATTAAGGACATCGCGGTTCTCCAGAAGGTGAGAAATTGACTGCACCAGTTCATACCCCGTGAGGCACGACCGATGCGCCAATCCCGAAATTCAACTACGAGCTTTTTAACTGCAACAACTTTAATATACGCTATTGGAGCTGGAATTACCGCGGCTGCTGGCACCAGACTTGCCCTCCAA
+
DBBDDIIIIIIIIIIIIIIIIIHIHIIIIIIIIIIIIIIIIIIIIIIIIIIIIIIIIIHIIHIHHIIHIIIHIIIIHHIIIIIIIIIIIIIIGIIIIIIIIDHIIIIIIIIIIIIHIIIIIIIIIIHIIIIIIHIIIIIIIIIIIIIIIIIIIIIIIHIHIIIIIHIIIIIIIIGIIIIIIIIIIIIIIIIIIIIIIIIIIIIIIIIIHIIIIIIIIIIIIIIIIIIIIIIIIIIIIIIIIIIHIIIIIIIHHHIIIIIIIIIHIIIIGIIIIIIIIIIIIIIIIIIIIHHIIIIIIIIIIIIIIIIIIIIIIIIIIIIIIIIIIIIIIIIIIIIIIIIIIIIIIIIIDDDDD
@HISEQ:969:HM2KJBCX2:2:1102:9368:41338 2:N:0:ACTATGCA
CAACTAGACTCGCCCAACTATCCCTATTAATCATTACGGTGGTCCTAGACCAACAAAATAGAACCAACGTCCTATTCTATTATTCCATGCTAATCTATTCAAGCAAAAGCCCGCTTTAAACACTCTAATTTTTTCAAGGTAATGGTCCTGGTTCCCCGACACACCCAATAAAGGGCATACCGGTTCACCAGAAGGATAGACCCGACAGCAGAACAGTACTCGCCAGAGACGGACCGTCCGGTCAGGCCTAAAATTCAACTACGAGCTTTTTAACTGCAACAACTTTAATATACGCTATTGGAGCTGGAATTACCGCGGCTGCTGGCACCAGACTTGCCCTCCAA
+
DDDDDIIIIIIIIIIIIIIIIIIIIIHIIIIIIIIIIIIIIIIIIIHIIIIIIIIIEHIIGHIIIHFIIIIIIEHIIIIIIIIIHIIIIGIIIIIIIIIGIGHHIIIIIHIIHHIHIIIIIIIIHIIGIIIIIIGEHIIHHHIHFIIIIIIIIIIIIIIIIIHHIIIHIIHIIIIHIIIHIHHIIHIIIHFHIIIIIIIHHHIHIIIIIIIHIIIIHIIIIIIHIGIIHIHGIIIIHIIIIIHIGHEGIIHIIIIIIIIHHIIIIIIIIHIIIIGIIIIIHHIHGIIIIIIIIGHHDFGIIIIIIIIIIIIIIIIIHIIIIIIIIIIHHGHHIIIIIHIDDDDD
@HISEQ:969:HM2KJBCX2:2:1102:5466:41369 2:N:0:ACTATGCA
CAACTAGACTCGCCCAACTATCCCTATTAATCATTACGTCGATCCTAGAAACCAACAAAATAGAATCAAACGTCCTATTTCATTATTCCATGCTAATGTATTCAAGCGCGAGCTTGCTTTAAACACTCTAATTTTTTCAAAGTAACAGTCCTGATTTCCCACGACACCAAATTAATGACATCGTGGTTCGTCAGAAGGGAGAAACCAATAATACTAGTACGTACAAAGTACGACCGACATATTAGTCCCGAAATTCAACTACGAGCTTTTTAACTGCAACAACTTTAATATACGCTATTGGAGCTGGAATTACCGCGGCTGCTGGCACCAGACTTGCCCTCCAA
+
DDDDDIIIIIIIIIIIIIIIIIIIIIIIIIIHIIIIIIIIIIIIIIIHHHIIIIHIIIIIIIIIFHIIIIIIHIIIIIGIIIIIIIIIGHIIIIIIIIIIIIIIHIIIIIIIIIIIIIIIIHIIIEHIIIIIIIHIIGHGIHHHHHIIIHIIIIIIIIIHHIIIIIIIIIIIIIIIIIIIIIIIIIIIIIHIIIIIIHHIIIIIIIIIIIIIIIIIIHIIIIIIIIIIIIIIIIIIIIIIIHIIIIIIHIIIIIIIIIIIIIIIIIIIIIIIIIIIIIIIIHIIIIIIIIHIIIIIIIHIIIIIIIIIIIIIIIIIIIIIIIIIIIIIIIIIIHHIIIIDDDCD
@HISEQ:969:HM2KJBCX2:2:1102:18489:41769 2:N:0:ACTATGCA
CAACTAGACTCGCCCAACTATCCCTATTAATCATTACATCGATCCTAGAAACCAACAAAATAGAATCTGATGTCCTATTTCATTATTCCATGCTAATGTATTCAAGCGTAAGCTTGCTTTAAACACTCTAATTTTTTCAAGGTAACAGTCCTAATTCCCCATAACATCAAATAAATGACATTATGGTTCTTTAGAAGGTGAGAACCAATAAAACCAGTACATACCAAGGCATGACCGATTCCTTGATCCCGAAATTCAACTACGAGCTTTTTAACTGCAACAACTTTAATATACGCTATTGGAGCTGGAATTACCGCGGCTGCTGGCACCAGACTTGCCCTCCAA
+
DDDDDIHHIHIIIIIIIIIHIIIHIIIIIIIIIIIIIIIIIIIIIIIIIIIIIIIIHHHIIIIIIHGIIIIIIIIIIHIIHHIIIEHHHIIIIIIIIHIIIHHIIGIIIIIIIIIIIIIIIHHIIIIIIIIIIIIHIIIIIIIIIHIHIIIIIIIIHHIIIIIIIHIHIIIIIHIIIIIHIIIIIIIIIIIIIIIIIIIIIIIIHHIIIIIIIIIIIIIIIIIIIIIIIIIIIIIIIIIIIIHHIIIIIIIIIGHIIIIIIIIIGIIIHIIIHHIIIIIIIIIIIIIIIIIIIIIIIIIIIIIIIIIIIIIIIGIIIIIIIIIIIIIIIIHIHIIIIIIICCDDD
@HISEQ:969:HM2KJBCX2:2:1102:2651:42848 2:N:0:ACTATGCA
CAACTAGACTCGCCCAACTATCCCTATTAATCATTACGTCGATCCTAGAAACCAACAAAATAGAATCAAACGTCCTATTTCATTATTCCATGCTAATGTATTCAAGCGTGCGCCTGCTTTAAACACTCTAATTTTTTCAAAGTAACAGTCCTGATTCCCCACGACACCAAATTAATGACATCGCGATTCTTCAGAAGGTAGGAACCAATAATGCCAGTGCGTACCGAGGCACGACCGACAATCCGATCCCGAAATTCAACTACGAGCTTTTTAACTGCAACAACTTTAATATACGCTATTGGAGCTGGAATTACCGCGGCTGCTGGCACCAGACTTGCCCTCCAA
+
@DDDDIIFEHCHGHHHIHHIIIGIIHIEHIHGIIIIHHHEHHIIIIIIIIIHHIIFHHHIIIHIIIIIIIFHHGIIIHIHHIIIIIHGEFHEHEHHIIIIIIHIIHHIHIIIIIIIIHHHIIIIIIIIIIIIIIFHHIHIIHIHIIIIHIIIIIIIIHIHHHIIIIIIIIIHHIIIIIIIHHHGHIIIHHIIIIIIIIIIIIHIIIIIIIIIIIIIIIIIIIIIIIIIIIIIIIII=IIIHGHEIIHIIIIIIIIIIIIIIIIIIIIIIIIIIIIIIIIIIIIIIIIIIIIIIIIIIIIIIIIIIIIIIIIIIIIIIIIIIIIIIIIIIIIIIIIIIIIIDDDDD
@HISEQ:969:HM2KJBCX2:2:1102:9243:43488 2:N:0:ACTATGCA
CAACTAGACTCGCCCAACTATCCCTATTAATCATTACGGTGATCCTAGAAACCAACAAAATAGAACCATGCCGTCCTATTCTATTATTCCATGCTAATGTATTCGAGCAAAAATGCCTGCTTTAAACACTCTAATTTTTTCAAGGTAAAGGTCCTGGATCCGCAAGACACCCAATTAAGGACATCAAGTTTCTCCAGAAGGTGAGAAATCAACAGCAACAGTTCATACCCCTTAAGGCACGACCATTACGTCAATCCCGAAATTCAACTACGAGCTTTTTAACTGCAACAACTTTAATATACGCTATTGGAGCTGGAATTACCGCGGCTGCTGGCACCAGACTTGCCCTCCAA
+
DDDDDIIIIIHIIIIIIIIIIIIIIHIIIHIHIIIIIIIIIIIIIIIIIIIIIIIIHHHGHHHHIIIIIIIIIIIIIIIIIIIIIIIIHIIIHIIIHIIIIIIHIIIIIIIHIIIIIIIIIIIIIIIIIIIIIIHHIIIIIIHIIIIIIIIIIIIIIIIIIIIIIIIIIIIIIIIIIIIIIIIIIIIIIIIHIIIIIIIIIIIHIIIIIIIIIIIIIIIIIIIIIIIHIIIIIIIIIIIIIHIIIIIIIIHHIIIIIIIHIIIIIIIIIIIIIIIIIIIIIIIIIIIIIIIIIHIIIIIIHIIIIIIIIIIIIIIIIIIIIIIIIHIIIIIIIIIIIIIIIIIIIIIIDDDDD
@HISEQ:969:HM2KJBCX2:2:1102:1518:43746 2:N:0:ACTATGCA
CAACTAGACTCGCCCAACTATCCCTATTAATCATTACGGTGGTCCTAGAAACCAACAAAATAGAACCATGCCGTCCTATTTTATTATTCCATGCTAATGTATTCAAGCAAAAATGCCTGCTTTAAACACTCTAATTTTTTCAAAGTAAAGGTCCTGGTTCCCCGCGGCATCCAATTAAGGACATCGCGGTTCTCCAGAAGGTGAGAAATTGACTGCACCAGTTCATACCCCGTGAGGCACGACCGATGCGCCAATCCCGAAATTCAACTACGAGCTTTTTAACTGCAACAACTTTAATATACGCTATTGGAGCTGGAATTACCGCGGCTGCTGGCACCAGACTTGCCCTCCAA
+
DDDDDIHHIIIIIIIIIIIIIIIGIIIIIIIIIIIIIHHIHIIIHHHIIIIIGHIIIIHIIHIGHIHIIH?EHIIHIIIIIIIGIIIIIIIIIIIIIIIHIHIIIICHHIIIIIIIIIIIIIIIGHIIIHIIIIIIHIIIIIIIIIHIIIHFHIIIIHHIIIIIIIIIIIIIIIIIIHHHHIIIIIIIIHIIIIIIIIIIIIIIIIIIIIIIIIHIIIIIIIIIIIHIIIIIIIIIIIIIIHIIIIIIIHEGIIIIIIIIIIIIIIIIIIIIHIIIIIIIIIIIIIIIIIHIIIIIIIIIIIIIIIIIIIIIIIIIIIIIIIIIIIIIIIIIIIIIIIIIIIIIIIIIDDDDD
@HISEQ:969:HM2KJBCX2:2:1102:8216:43466 2:N:0:ACTATGCA
CAACTAGACTCGCCCAACTATCCCTATTAATCATTACGGTGGTCCTAGAAACTAACAAAATATAACCATGCCGTCCTATTTTATTATTCCATGCTAATGTATTCAAGCAAAAATGCCTGCTTTAAACACTCTAATTTTTTCAAAGTAAAGGTCCTGGTTCCCCGCGGCATCCAATTAAGGACATCGCGGTTCTCCAGAAGGTGAGAAATTGACTGCACCAGTTCATACCCCGTGAGGCACGACCGATGCGCCAATCCCGAAATTCAACTACGAGCTTTTTAACTGCAACAACTTTAATATACGCTATTGGAGCTGGAATTACCGCGGCTGCTGGCACCAGACTTGCCCTCCAA
+
B0B@DF11<D1<EC0D10D1CGH@C1D?@@E11<DFH@01<<01<1<<<F1<1<1<1CFHH?1<FC<CD11C/ECDHGC?H1@CFF111F<F1?111<<11<DHIIHDHIHIHFC@EE?GHCHCGDGIHG6FDHGFHHHB@FA6A@?HHE<GEHHHG@<E<HHD<HCEGHIIHH:GAEEIHIHHHIIIHEEIIHIHHG9HFC<HGIHE@EG<F@HHECIIH8IIIIHIGIIHGIIIFEHHCHIIIIGHHGHCHHHIHEG1GGEIIIIIIHEFCHHIGIHHHHHIIIIHHGCG<C@D1HGCGHIIIIHIIHIIIIHHEIIIHHGHCHHHHEIGIIIHHIIIHHHHHHDH?ABDB
@HISEQ:969:HM2KJBCX2:2:1102:6868:44599 2:N:0:ACTATGCA
CAACTAGACTCGCCCAACTATCCCTATTAATCATTACGGTGGTCCTAGAAACCAACAAAATAGATCCATGCCGTCCTATTTTATTATTCCATGCTAATGTATTCAAGCAAAAATGCCTGCTTTAAACACTCTAATTTTTTCAAAGTAAAGGTCCTGGTTCCCCGCGGCATCCAATTAAGGACATCGCGGTTCTCCAGAAGGTGAGAAATTGACTGCACCAGTTCATACCCCGTGAGGCACGACCGATGCGCCAATCCCGAAATTCAACTACGAGCTTTTTAACTGCAACAACTTTAATATACGCTATTGGAGCTGGAATTACCGCGGCTGCTGGCACCAGACTTGCCCTCCAA
+
DDDDBIHIIIIGGIIIIIIIIIIIIIIIGIIHIIIHIIHHHHHIFHIGIHHIHEHIIIIIIIGH1DHIEC1CHHHGIIIIHIHIIIEHHHCHIGFGHHHIIFHHIHHHHGFGHHHHIIIHIFHHHHHHIHIHHIHHHHIHHHFHHHHEIIIIHGIIHHEHHIIIIHHIHHHIIIIHIIIIIIIHIHHHHIIHHFHIIIIHHHHGIHHHGIHIIIIHIIIIIIIHIIHIIHIIIIIHII<IIIIHIIIIIIHHIHHHDHHHHGFIHGIHHEIIHIHHIIIIIIIIIHIIHEFHIIIHIIIIHHIIIIIHIIIIIIHHHIIHIHIHIIIIIIIHHIIIIIIIIHEIIIHHBDDDD
@HISEQ:969:HM2KJBCX2:2:1102:8752:44650 2:N:0:ACTATGCA
CAACTAGACTCGCCCAACTATCCCTATTAATCATTACGGTGATCCTAGAAACCAACAAAATAGAATCATGCCGTCCTATTTTATTATTCCATGCTAATGTATTCAAGCAAAATGCCTGCTTTAAACACTCTAATTTTTTCAAAGTAAAGGTCCTGGTTCCCCGCGACACCCAATTAAGGGCATCGTGGTTCTCCAGAAGGTGAGAAATTGACTACACCAGTTCATACCCCTTAAGGCACGACCGATGTGTCAATCCCGAAATTCAACTACGAGCTTTTTAACTGCAACAACTTTAATATACGCTATTGGAGCTGGAATTACCGCGGCTGCTGGCACCAGACTTGCCCTCCAA
+
@DDADIIIIGIHIIIHGHHIHHEHIIIGH?C1GGHEHIICECHGHIIIHFFHFHICHEHIIIIIIIFHHIEHIFDHIIIIIIIEHHIFGH@GEHHHIIHHIDEHIHIHHGHHIHHHHHFHHHGHHHIIHHHEHHHHF@EHEHHHHHGGHHEEHHEGDG1HCIHFHDHHHIHHE@FG?HHIIHEGHIIIIHIHGIIIIIIIIHEIIGIIIIIIIIIIIIHIHHEIHHHHH?EIHHHHHFCFHGIFIHGHHFHGHIIIIFHIIHIIHIIIHHHIHHIHIIIIIIIIIHIHHFHHCIIHHHIIIIHHIIIIIIIHHHIFIIIIHIIIIIIIIHIIIIHIIHHHIHIIHHF@BDDB
@HISEQ:969:HM2KJBCX2:2:1102:13179:44939 2:N:0:ACTATGCA
CAACTAGACTCGCCCAACTATCCCTATTAATCATTACGGTGGTCCTAGAAACCAACAAAATAGAACCATGCCGTCCTATTTTATTATTCCATGCTAATGTATTCAAGCAAAAATGCCTGCTTTAAACACTCTAATTTTTTCAAAGTAAAGGTCCTGGTTCCCCGCGGCATCCAATTAAGGACATCGCGGTTCTCCAGAAGGTGAGAAATTGACTGCACCAGTTCATACCCCGTGAGGCACGACCGATGCGCCAATCCCGAAATTCAACTACGAGCTTTTTAACTGCAACAACTTTAATATACGCTATTGGAGCTGGAATTACCGCGGCTGCTGGCACCAGACTTGCCCTCCAA
+
DDDDAHHG1CEG</DGGHHHH@DCHEHIIIIHIFHHIHIIHHIHHEEHHHEFCFHIHFHGHICHEHEHHHE1CHHCHECCCHHGGHHI??<GHEFFHEHG?DGHHHHEHIIIHIIHIHHHHIIHHHHHHIHIHHDFGHHHHHHHHHIHHGGIIHHIHEHE<HHHIIIHIIHIIIIHHHHHHHHHIGIIHIIHG/FIIIIIHCIHHIHIIIHHGIIIIIIIHIH<;ECIHIHIIIIHIIIIIIHHHIHIGIIHIIIIIHIIHIHEIIHHHIHHGHDIGHEHHHH@HG?HHHHGHHIHFHHHHIIHIIIIIIIIIIIHIIIIIIHDHIIIIIIIIHEHCHHIHHHGHGIIDDDDD
@HISEQ:969:HM2KJBCX2:2:1102:16040:45012 2:N:0:ACTATGCA
CAACTAGACTCGCCCAACTATCCCTATTAATCATTACGGTGATCCTAGAAACCAACAAAATAGAATCATGCCGTCCTATTTTATTATTCCATGCTAATGTATTCAAGCAAAATGCCTGCTTTAAACACTCTAATTTTTTCAAAGTAAAGGTCCTGGTTCCCCGCGACACCCAATTAAGGGCATCGTGGTTCTCCAGAAGGTGAGAAATTGACTACACCAGTTCATACCCCTTAAGGCACGACCGATGTGTCAATCCCGAAATTCAACTACGAGCTTTTTAACTGCAACAACTTTAATATACGCTATTGGAGCTGGAATTACCGCGGCTGCTGGCACCAGACTTGCCCTCCAA
+
DCDDDIIIIIIIIIIIIIIIIIIIIIIIIIIIIIIIIIIIIIIIIIIIIIIIIIIIIIIGHHHIIIIIIIIHIIIIIIIIIIIIIIIIIIIIIHIIIIIIIHIIIIHIIIIIIIIIIIIIIIIIIIIIIHIIHHIIIIIIIIIIIIIIHIIIIHHHHHIIIIIIIIIIIIIIIIIIHHHIIIIIIIIIIIIIIIIIIIIIHHIIIIIIIIIIIIIIIIIIIIIIIIIIIIHHIIIIIIIIIIIIIIIIIHHIIIIIIIIIIIIIIIIIIIIIIIIIIIIIIIIIIIIIIIIHHIIIIIIIIIIIIIIIIIIIIIIIIIIIIIIIIIIIIIIIIIIIIIIIIIIIIIIDDDDD
@HISEQ:969:HM2KJBCX2:2:1102:17725:44494 2:N:0:ACTATGCA
CAACTAGACTCGCCCAACTATCCCTATTAATCATTACGTCAATCCTAGAAACCAACAAAATAGGATCGAACGTCCTATTTCATTATTCCATGCTAATGTATTCAAGCGTTAGCCTGCTTTAAACACTCTAATTTTTTCAAAGTAACAGTCCTGTTTCCCTGCAACACCAAATTAATGACATTACAGTTCTTCAGAAAGGAGGAATCAGCGAAGCCAGTGCATACCAGTGGCACGACCAACCTGCTGACCCCGAAATTCAACTACGAGCTTTTTAACTGCAACAACTTTAATATACGCTATTGGAGCTGGAATTACCGCGGCTGCTGGCACCAGACTTGCCCTCCAA
+
DDDDDIIIIIIIIIIIIIIHIIIIIIIIIIIIIHIIIIIIIIIIIIIIIIIIIIIIIIIHIIIIGHIIIIIIIIIIIIIIIIIIIIIIIIIIIIIIIIHIIHIIIIIIIIIIIIIIHIIIIIIIIIHIIIIIIHIIIIIIIIHIIIIIIIIIIIIIIIHIIIIIIIIIIIIHIIIIIIIIIIIIIIIIIIIIIIIIIIIIIIIIHIIIIIIIIIIIIIIIIIIIIIIIIIIIIIIIIIIIIIIHHIIIIIIIIIIIIIIIIIIIIIIIIIIIIIHIIIIIIIIHIIIIIIIIIIIIIIIIIIIIIIIIIIIIIIIIIIIIIIIIIIIIIIIIIIIIIIIIIDDDDD
@HISEQ:969:HM2KJBCX2:2:1102:16915:45365 2:N:0:ACTATGCA
CAACTAGACTCGCCCAACTATCCCTATTAATCATTACGGTGGTCCTAGAAACCAACAAAATAGAACCACAACGTCCTATTCTATTATTCCATGCTAATCTATTCAAGCAATAGCCCGCTTTAAACACTCTAATTTTTTCAAGGTAATGGTCCTGGCTCCCCAACACACCCAATTAAGGACATACTGGTTCACCAGAAGGAAGACCCGACAACAGGACAGTACTCGCCAAAGACGGACCGCCCGGCCAAGTCTAAAATTCAACTACGAGCTTTTTAACTGCAACAACTTTAATATACGCTATTGGAGCTGGAATTACCGCGGCTGCTGGCACCAGACTTGCCCTCCAA
+
DDDDDIIIIIIIIIIIIIIIIIIIIHHIIIIIIGIIIIHIHIIIIHHIIIIIIIIIIIIIIIHHHIIIIIIIIHHIIIHHHIIIIIGHHIIHIIHIIIIIIIIHIIIIIIHIIHHHIIIHIIIIIIIIIIIIIIIIIIIIHIIIIIIIIIHIIIIIIHIIIIIIIIIHHIIIIIIIIIIIIIIIIIIIIIIIIIIIIIHGIIIIIIIIIIIIIIIIIIIIIIIIIIIIIIIHIIIHIIIGIIIIIHIIIIIIIHHIIIIIIIHFIIIIIIIIIIIIIIIIIIHIIIHIIIHIIIHIIIIHIIIIIIIIIIIIIIIIIIIIIIIIIIIIIIIIIIHIIIIIIIDDDDD
@HISEQ:969:HM2KJBCX2:2:1102:8542:46052 2:N:0:ACTATGCA
CAACTAGACTCGCCCAACTATCCCTATTAATCATTACGTCAATCCTAGAAACCAACAAAATAGGATCAACGTCCTATTTCATTATTCCATGCTAATGTATTCAAGCGCGAGCCTGCTTTAAACACTCTAATTTTTTCAAAGTAACAGTCCTGATTCCCCGCCACACCAAATTAATGACATGATGGTTCGTCAGAAGGTAGGAATCAGTAACACCAGTACGTACCGAAGGCACGACCAACGTACTAATCCCGAAATTCAACTACGAGCTTTTTAACTGCAACAACTTTAATATACGCTATTGGAGCTGGAATTACCGCGGCTGCTGGCACCAGACTTGCCCTCCAA
+
DDDDDIIIIIIHIIIIIIIIHIIIIIIIIIIIIIIIIIIIIIIIIIIIIIIIIIIIIIHIIIIIIIIIIIIHHHIIIGIIIIIHHHIIIFHHIHHIIIIIHEHIHHIIIIHIIIIIIHHIHHHIIIIIIIIIIIIIIIIIIGHHIIHIIIIIIIIIIIIIIIIIIIIIIIIIIIIIIIIIIIHHIIIIIIIIIIIIIHIHHIIIIIIIIIIIIIIIIIIIIIIIIIIIIIIIIIIIIIIIIHHGIIHHIIIIIHHIIIIIIIIIIIIIIIIIHIIHIIIIIIIIHIIIIIIIIIIIIIIIIIIIIIIIIIIIIIIIIIIIIIHIIIIHIIIIIIIIIIIIDDDDD
@HISEQ:969:HM2KJBCX2:2:1102:5871:45483 2:N:0:ACTATGCA
CAACTAGACTCGCCCAACTATCCCTATTAATCATTACGTCAATCCTAGAAACCAACAAAATAGGATCGAACGTCCTATTTCATTATTCCATGCTAATGTATTCAAGCGTTAGCCTGCTTTAAACACTCTAATTTTTTCAAAGTAACAGTCCTGTTTCCCTGCAACACCAAATTAATGACATTACAGTTCTTCAGAAAGGAGGAATCAGCGAAGCCAGTACATACCAGTGGCACGACCAACCTGCTGACCCCGAAATTCAACTACGAGCTTTTTAACTGCAACAACTTTAATATACGCTATTGGAGCTGGAATTACCGCGGCTGCTGGCACCAGACTTGCCCTCCAA
+
DADDDIIIIIIHGIIIIIIIHFHIIIHIIIIIIHIIIIHIFHIIEGHDGHIIIHIIHI?EHHHIIHIHHIHDHIGHIIIIGHIIIHHIHIIIGIIIIIIHHIIIHIIIHIIIIHIHIHIIHIIIIIHIIHHHIIIHHIIIIIIIIHIHIHIIIHHIIIIIIHIHIIHIIIHHIIIIIIIIIIIIIIIHHHIIIIIIHIIIIIIIHHHIIIIIIIIIIHHIIIIIIIIIHDIIIIIIIIIIHHHCFIIIGIIIIHEGIIIIIIIIHHHIIIIIHHHHIIIIIHIIIIHHHIIIIIIGIHHHHGIIIIIHIIIIIIIIIHHHHIIGIHHIIIIIIIIIIIIIIBDCDB
@HISEQ:969:HM2KJBCX2:2:1102:11659:45329 2:N:0:ACTATGCA
CAACTAGACTCGCCCAACTATCCCTATTAATCATTACGGTGATCCTAGAAACCAACAAAATAGAACCATGCCGTCCTATTCTATTATTCCATGCTAATGTATTCGAGCAAAAATGCCTGCTTTAAACACTCTAATTTTTTCAAGGTAAAGGTCCTGGATCCGCAAGACACCCAATAAAGGACATCAAGTTTCTCCAGAAGGTGAGAAATCAACAGTAACAGTTCATACCCCTTAAGGCATGACCATCACGTCAATCCCGAAATTCAACTACGAGCTTTTTAACTGCAACAACTTTAATATACGCTATTGGAGCTGGAATTACCGCGGCTGCTGGCACCAGACTTGCCCTC
+
DDDDDIIIIIIIIIIIIIIIIIIIIIIIIIIIIIIHIIIIIIIHIIHIIHIIIIIIHIIIIIHHIIIIHGEHHHHHHHHIIIIIIIIIIIIIHIIIIIIIIHHIHIIIIIIIIIIHIIIIHHHIHIHHHHIIIHIHIIIIHIIIIIIIIIIIHIIHHIIIIIIIIIIIIIIIIIIIIIIIIIIIIIIHHHHHHHIIIIIIIIIIIIIIIIIIIIIIIHIIIIIIIHHIIIIIIIIIIIIIIIIIIIHGHIIIIIHIIIIIIIIIIIIHIHIIIIIIIIIIHHIIIIIIIIIIIIIIIIIIIIIIIIIIIIIIIIIIIIIIIIIIIIIIIIIIIIIIIIIIIIIIIDDDDD
@HISEQ:969:HM2KJBCX2:2:1102:15603:46460 2:N:0:ACTATGCA
CAACTAGACTCGCCCAACTATCCCTATTAATCATTACGGTGATCCTAGAAACCAACAAAATAGAATCATGCCGTCCTATTTTATTATTCCATGCTAATGTATTCAAGCAAAATGCCTGCTTTAAACACTCTAATTTTTTCAAAGTAAAGGTCCTGGTTCCCCGCGACACCCAATTAAGGGCATTGCGGTTCTCCAGAAGGTGAGAAATTGACTACACCAGTTCATACCCCTTAAGGCACGACCGATGTGTCAATCCCGAAATTCAACTACGAGCTTTTTAACTGCAACAACTTTAATATACGCTATTGGAGCTGGAATTACCGCGGCTGCTGGCACCAGACTTGCCCTCCAA
+
DDDDDIHIIIIIIIIIIIIIIIIIIIIIIIIIIIIIIIIIIIIIIIIIIIIIIIIIIIIHIIHIHHIIIHIGIIIIIIIIHIHIIIIHIHIHIHIIIIIIHDIHIIHHIIHHHIHIIHIIIIHIIIIIIIIIHHHIIIIIIIIIIIIIIIHGIIIHHHIIIIIIIIIIIIIIIIIIIIIIIIHIIHGHHIHIIIIIIIIIHIIHIIIIIIIIIIHHHIIIIIIIIIIIHIIIIIIIIIIIIIIIIIIIIHGIIIIIIIIIIIIIIIIIIIIIHIIIIIIIIIIIIHIIIIIIIIIIIIIIIIIIHIIIIIIIIIIIIIIIIIIIIIIIIIIIIIIIIIIIIIIIIIHDDDDD
@HISEQ:969:HM2KJBCX2:2:1102:13267:46303 2:N:0:ACTATGCA
CAACTAGACTCGCCCAACTATCCCTATTAATCATTACGGTGATCCTAGAAACCAACAAAATAGAACCATGCCGTCCTATTCTATTATTCCATGCTAATGTATTCGAGCAAAATGCCTGCTTTAAACACTCTAATTTTTTCAAGGTAAAGGTCCTGGTTCCACATGACACCCAATTAAGGACATCATGCTTCTCCAGAAGGTGAGAAATCAACTGCGACAGTTCATACCCCTTAAGGCACGACCATCACGTCAATCCCGAAATTCAACTACGAGCTTTTTAACTGCAACAACTTTAATATACGCTATTGGAGCTGGAATTACCGCGGCTGCTGGCACCAGACTTGC
+
DDDDDIIIIIIIIIIIIIIIIIIGIIIIIIIIIIIIIHIIIIIIIGHHIIIIIIIIIIIHHHHHHIIIIIIIGHIIIHIIIIIIIIIIIIIIHIIIIIIIIIIIIIIIIIIIIIIIIIIIIIIIIIIIIIIIIIIIIIIIIIIIIIHIIIIIIIIIIIIIIIIIIIIIIIIIIIIIIHIIIIIIIIIIIHIHIIIIIIIHIIIIIIIIIIIIIIIIIIIIIIIIIIIIIIIIIIIIIIIIIHGIIIIIIIIIIIIIIIIIIIIIIIIIHIGIIIHIIIIIIIIIIIIIIIIIIIIIIIIIIIIGIIIIIIIIIIIIIIIIIIIIIIIIIIIIIIIIIIIIDDDDD
@HISEQ:969:HM2KJBCX2:2:1102:18635:46819 2:N:0:ACTATGCA
CAACTAGACTCGCCCAACTATCCCTATTAATCATTACATCGATCCTAGAAACCAACAAAATAGAATGCGATGTCCTATTTCATTATTCCATGCTAATGTATTCAAGCGTGAGCCTGCTTTAAACACTCTAATTTTTTCAAGGTAACAGTCCTAATTCCCTATAACATCAAATAAATGACATTATAGTTCTTTAGAAGGTGAGAACCAATAAAATCAGTACATACCAAGGCATGACCAACTAATTGATCCCGAAGTTCAACTACGAGCTTTTTAACTGCAACAACTTTAATATACGCTATTGGAGCTGGAATTACCGCGGCTGCTGGCACCAGACTTGCCCTCCAA
+
DDDDDIIIIIIHIIIIHIIIIIIIIIIIIIIIIIIIIIIIGIIIIIIHIIIIIIIIIIHHGIIIIIIIIIIIIHHIIIIIGHIIIIIIIIIIIIIIIIIIIIIIIIIIIIIIGIIIIIIIIHIIIIIHIIIIIHHHIIIIIIIIIIHIHHIHIIIIIHIIIIIIIIIIIIIIIIIIIIIIIIIIIIIIIIIIIIIIIIIHIIIIIIIIIIIIIIIIIIIIIIHI<HIIIIIIIIIIIIIIIIIHIIIIIIIIIIIIIIIIIIIIIIIIIIIIIIIIIIIIIIIIIIIIIIIHIIIIIIIIIIIIIIIIIIIIIIIIIIIIIIIIIIIIIIIIIIIIIIIIDDDDD
@HISEQ:969:HM2KJBCX2:2:1102:5211:47673 2:N:0:ACTATGCA
CAACTAGACTCGCCCAACTATCCCTATTAATCATTACGGTGATCCTAGAAACCAACAAAATAGAATCATGCCGTCCTATTTTATTATTCCATGCTAATGTATTCAAGCAAAATGCCTGCTTTAAACACTCTAATTTTTTCAAAGTAAAGGTCCTGGTTCCCCGCGACACCCAATTAAGGGCATCGCGGTTCTCCAGAAGGTGAGAAATTGACTACACCAGTTCATACCCCTTAAGGCACGACCGATGTGTCAATCCCGAAATTCAACTACGAGCTTTTTAACTGCAACAACTTTAATATACGCTATTGGAGCTGGAATTACCGCGGCTGCTGGCACCAGACTTGCCCTCCAA
+
DDDDDIIIIIIIIIIIIIIIIIHIIIIIIIIIIIIIIIIIIIIHHIIIIIIIIIIIIIEHIIIIIIIIIIHIIIIIIIIIIIIIIIIIHHIIHIIHIIHIIGHIIIIIIIIIIHIIIIHIIIIIIIIIIIIIIIIHIIIIHHIIIIIIIIIIIIHHHIHHIIIIIIIIIIIIIIIIIIIIIIIIIIIIIIHIHIIIIIIIIIIIIIIIIIIIIIIIIIIIIIIIIIIIIIIIIIIIIIIIIIIIIIIIIIHIHIIIIIIIIIIIIIIIIIIIIIIIIIIIIIIIIIIIIIIIIHIIIIIIIIIIIIIIIIIIIIIIIIIIIIIIIIIIIIIIIIIIIIIIIIIIIIIDDDDD
@HISEQ:969:HM2KJBCX2:2:1102:7450:46678 2:N:0:ACTATGCA
CAACTAGACTCGCCCAACTATCCCTATTAATCATTACGGTGATCCTAGAAACCAACAAAATAGAACCATGCCGTCCTATTCTATTATTCCATGCTAATGTATTCGAGCAAAAATGCCTGCTTTAAACACTCTAATTTTTTCAAGGTAAAGGTCCTGGATCCGCAAGACACCCAATTAAGGACATCAAGTTTCTCCAGAAGGTGAGAAATCAACAGCGACAGTTCATACCCCTTAAGGCACGACCATCACGTCAATCCCGAAATTCAACTACGAGCTTTTTAACTGCAACAACTTTAATATACGCTATTGGAGCTGGAATTACCGCGGCTGCTGGCACCAGACTTGCCCTCCAA
+
DDDDDIIIIIIIIIIIIIIIIIIIIIIHIIIIIIIIIIIIIIIIIIIIIIIIIIIIIIIIIIFHIHHHHHIIHIIIIIIHHIIIIIIIIIIIIIIIIIIIHEHIIIIIIIIIIIIIIIIIIIIIIIIIIIIIIHHIIIIIIIIIIIIHIIIIHIHIIIIIIIIIIIIIIIIIIIIIIIIIIIIIIIIIIIIIIHIIIIIIIIIIIIIIHIIIIIIIIIIIIIIIIIIHHIIIIIIIIIIIIIIIIIIIIIHGIIIIIIIIIIIIIIIIIHIIIIIIIIIIIIIIIIIIIIIIIIIIIIGHHIIIIIIHIIIIIIIIIIIIIIIIIIIIIIIIIIIIIIIIIIIIIIIHDDDDD
@HISEQ:969:HM2KJBCX2:2:1102:6828:47828 2:N:0:ACTATGCA
CAACTAGACTCGCCCAACTATCCCTATTAATCATTACGGTGGTCCTAGAAACCAACAAAATAGAACCATGCCGTCCTATTTTATTATTCCATGCTAATGTATTCAAGCAAAAATGCCTGCTTTAAACACTCTAATTTTTTCAAAGTAAAGGTCCTGGTTCCCCGCGGCATCCAATTAAGGACATCGCGGTTCTCCAGAAGGTGAGAAATTGACTGCACCAGTTCATACCCCGTGAGGCACGACCGATGCGCCAATCCCGAAATTCAACTACGAGCTTTTTAACTGCAACAACTTTAATATACGCTATTGGAGCTGGAATTACCGCGGCTGCTGGCACCAGACTTGCCCTCCAA
+
DDDDDIIIIIIGIIIIIIIIIGIIIIIIIIIIIIIIIIIIIIIIIIIIIHIIIIIIIIHHGHHIIIIIIFHIDHIGIIIIIIIIIIIIIIIIGHFHHCHGHGHIIHIIIIIIIIIIIHIHIIIHIHIHIIIHIIIIIIIIIIIIIIIIHHGIIIIIIIIIIIIIIIIIIIIIIIHIIIIHIIIIIIIIIIHIIIIIIIIIIIIIHIIIIIIIIIIIIIIIIIIIIIIIIIIIIIIIIIIIIIIIIIIIIIHHIIIIIIIIIIIIIIIIIIIIHIIIIIIIIIIIIIIIIIIIIIIIIIIIIIIIIIIIIIIIIIIIIIIIIIIIIIIIIIIIIIIIIIIIIIIIIIIIDDDDD
@HISEQ:969:HM2KJBCX2:2:1102:6791:48117 2:N:0:ACTATGCA
CAACTAGACTCGCCCAACTATCCCTATTAATCATTACGGTGGTCCTAGAAACCAACAAAATAGAACCACAACGTCCTATTCTATTATTCCATGCTAATCTATTCAAGCAATAGCCCGCTTTAAACACTCTAATTTTTTCAAGGTAATGGTCCTGGCTCCCCAATACACCCAATTAAGGACATGCTGGTTCACCAGAAGGAAGACCCGACAACAAGACAGTACTCGCCAAAGACGGACCGCCCGGCCAGGCCTAAAATTCAACTACGAGCTTTTTAACTGCAACAACTTTAATATACGCTATTGGAGCTGGAATTACCGCGGCTGCTGGCACCAGACTTGCCCTCCAA
+
D@B0DGHE1C11C/EDCHHHH?F?HHHHCE1<D@D1DCCE1DH11D1<FCEHCHH@1C1DG@1<<<@CC1<=?D@<01<<1<D@FCEE@11<1<1EHC1CG<FGE@@EHEHDHHDDG?EHEGGHGHHCFBFEHGHHG?@?HHGGGHHGEH7IHH*H7HEHHHG@HIHFIHHHHHHE@..FHEIIIHHFIIHF@EGCG>GFHDHHCHIIHFHHHHGCHCGFHIIGIHFAHEG<GHHECIIIHIHGHHIIGIHIHC?EGG@HHHEHCHDC=HIIIIHHHHHEHHG?HHEF@HEHH@HIHGEIHIHHCHEIIIHIIIIIIHIIHIIHHHHHIHIIHF<EIIIIHGAA@BD
@HISEQ:969:HM2KJBCX2:2:1102:9096:48422 2:N:0:ACTATGCA
CAACTAGACTCGCCCAACTATCCTATTAATCATTACGGTGGTCCTAGAAACCAACAAAATAGAACCATGCCGTCCTATTTTATTATTCCATGCTAATGTATTCAAGCAAAAATGCCTGCTTTAAACACTCTAATTTTTTCAAAGTAAAGGTCCTGGTTCCCCGCGGCATCCAATTAAGGACATCGCGGTTCTCCAGAAGGTGAGAAATTGACTGCACCAGTTCATACCCCGTGAGGCACGACCGATGCGCCAATCCCGAAATTCAACTACGAGCTTTTTAACTGCAACAACTTTAATATACGCTATTGGAGCTGGAATTACCGCGGCTGCTGGCACCAGACTTGCCCTCCAA
+
DDDDDIIIIIIIIIIIIIIIIIIIIIIIIIIIIIIIIIIIIIIIIIIIIIIIIIIIIIIIIIHIIIIIIGGIHIIIIIIIIIIIIIIHIIIHIIIIIIIIIHHEHIIIIIIHIIIIIIIIIIHIIIIIHHIIIIIIIIIIIIIIIIIIIHIIHIIIIIIIIIHIIIIIIHIIIIIIHIIIIIIIIIIIIHIIIIIIIIIIIIIIIIIIIIIIIIIIIIIIIIIIIIIIIIIIIIIIIIIIHIIIIIIIIIHIIIIIIIIIIIIIIIIIHIIHIIIIIIIIIIIIIIIIIIIIIIIIIIIIIIIIIIIIIIIIIIIIIIIIIIIIIIIIIIIIIIIIIIIIIIIIIIIDDDDD
@HISEQ:969:HM2KJBCX2:2:1102:13613:49597 2:N:0:ACTATGCA
CAACTAGACTCGCCCAACTATCCCTATTAATCATTACGGCGGTCCTATAACCAACAAAATAGAACCGCACGTCCTATTCTATTATTCCATGCTAATCTATTCAAGCAAAAGCCTGCTTTAAACACTCTAATTTTTTCAAGGTAATGGTCCTGGCTCCCCGGCACGCCAATTAAGAACATACCGATTCACCAGAAAGATAGACCCGACGACAGAACAGTACTCGCCAGAGACGGACCGTCCGGCCAGGCCTAAAATTCAACTACGAGCTTTTTAACTGCAACAACTTTAATATACGCTATTGGAGCTGGAATTACCGCGGCTGCTGGCACCAGACTTGCCCTCCAA
+
DDDDDIIIIIIIIIIIIIIIIIEHHIIIIIIIGIHHIHHIIIIIIIIIIIIIHIIIHIIIIIIIIIIHHIIIFHHHIHIIIIIFHHHHIIIIIIHIIIIIIIIIIIIIIIIIHIHIIIIIIIHIIIIIIIIIIIIHGIIIIIIHIIIIIIIIIIIIIIIIIIIIIHIIIHIIIIIIIIIIIIIHIIIIIIIIIIIIIIIIIIIIIIIIIIIIIIIIIIIIIIIIIIIIIIIIIHIIIIIIIIHGIIIIHIIIIIIIIIIIIIIIIIIIIIIIIIIIIIIIIIIIIIIIIIIIIIIIIHHHIIIIIIIIIIIIIIIIIIIIIIIIIIIIIIIIIIIIIIIIDDDDD
@HISEQ:969:HM2KJBCX2:2:1102:1259:49506 2:N:0:ACTATGCA
CAACTAGACTCGCCCAACTATCCCTATTAATCATTACGGTGATCCTAGAAACCAACAAAATAGAACCATGCCGTCCTATTTTATTATTCCATGCTAATCTATTCAAGCACTAGCTTGCTTTAAGCACTCTAATTTTTTCAAGGTAATAGCTCTGCTTCCCCAACGCACCAAATTAATGACATGAAGGTTATTCAGAAGGTAAGAATCTATCAAATCAGTACGAACAGTGAAGCCCGACCGATAGACAGATTCCGAAATTCAACTACGAGCTTTTTAACTGCAACAACTTTAATATACGCTATTGGAGCTGGAATTACCGCGGCTGCTGGCACCAGACTTGCCCTCCAA
+
DDDDDIIIIIIIIIIIIIIIHIHIIIIIIIIIIIIHIIIIIIHIIIIIIIIIIIIIIIIIIIHGIIIIIEHIDHHIHIIHIHIHHHHIFHIIIIIIIHIIIHIIIIIIHIIIIIIIIHIIIHIIHIIIHHHIIIIIIHHIIIIIIHIIIIIIIIIHIIIIIIIIIIIIIIIIIIIIHIIIIIIIIIIIIIIIHIIIIIIIIIIIHIHIIIIIIIIIIHIIHIIIIIIIIIIIIIIIHIHIIIIIHHHIIIIIIIIIIIIIIIIIIIIHIIIIIIIIHIIIIIIIIIIIIIIIIIIIIIIIIIIIIIIIIIIIIIIIIIIIIIIHIIIIIIIIIIIIIIIIIIIDDDDD
@HISEQ:969:HM2KJBCX2:2:1102:2535:50124 2:N:0:ACTATGCA
CAACTAGACTCGCCCAACTATCCCTATTAATCATTACGGTGGTCCTAGAAACCAACAAAATAGAACCATGCCGTCCTATTTTATTATTCCATGCTAATGTATTCAAGCAAAAATGCCTGCTTTAAACACTCTAATTTTTTCAAAGTAAAGGTCCTGGTTCCCCGCGGCATCCAATTAAGGACATCGCGGTTCTCCAGAAGGTGAGAAATTGACTGCACCAGTTCATACCCCGTGAGGCACGACCGATGCGCCAATCCCGAAATTCAACTACGAGCTTTTTAACTGCAACAACTTTAATATACGCTATTGGAGCTGGAATTACCGCGGCTGCTGGCACCAGACTTGCCCTCCAA
+
DDDDDIIHHIIIHIIIEHHIIHHIHHHHIHIEHEHEHHHHHIIHIHHH?HHGHHIHHCF1FEHIIIE?H11FHHHDHIHCGHIHIHHH1<GH?EHHFHIHH1FGHHIHHHCHHIIGIHHHFHIHHGHGEHHHIIIIHHIIIHHIHHHGHHHFGHHHIHHIIIIHIIHHHIIHEHEIHHEFHFHHHIIIHHIIHHHIIIHHIHHIIIIIIIIIIIIIII<EHGIIHHGHIIII?IHHIIHIHECEIIIIIIHHHHHHDIHEHIIIIIHIGIIIHIIIIIIHIIIIIIIIIIHHGCCHHIIIIIHIHIIIIHEIIIIIIIHHHDEDIIIIIIIIHIHHIIIIIIHIIIIIDDDDD
@HISEQ:969:HM2KJBCX2:2:1102:1784:49761 2:N:0:ACTATGCA
CAACTAGACTCGCCCAACTATCCCTATTAATCATTACGGTGATCCTAGAAACCAACAAAATAGAACCATGCCGTCCTATTCTATTATTCCATGCTAATGTATTCGAGCAAAAATGCCTGCTTTAAACACTCTAATTTTTTCAAGGTAAAGGTCCTGGATCCGCAAGACACCCAATAAAGGACATCAAGTTTCTCCAGAAGGTGAGAAATCAACTGCAACAGTTCATACCCCTTAAGGCATGACCATCACGTCAATCCCGAAATTCAACTACGAGCTTTTTAACTGCAACAACTTTAATATACGCTATTGGAGCTGGAATTACCGCGGCTGCTGGCACCAGACTTGCCCTCCAA
+
DDDDDIIIIIIHIIIIIIIIHIHIIIHIHIIIIIIIIIHIIIHIIIIHIIIIIIIHGHHEHIIGHIIEHFGEHGDDFHGHIIIIIIIHIHIHCHHHHIIHFEGHIHIHHIGHIIIIIIIHIHIIIHIIIIIIIHIGHIHHIHIIHIIHIHIHIIHHHHGIHIIIIIIIIHHIIIIIIIIIIHIHIIIIHHGIHIIIIIIIIIIIIIIHHIIIIIIIIIIIIIHIHIHIIIIHIIIIIIIIIHIIIIHIIIHHIIIIIIIIIIIIIIIIIIIIIIIIIIIIIIIIIIIIIIIIIIIIIIIIIIIIIIIIIIIIIIIIIIIIIIIIIIIIIIIIIIIIIIIIIIIIIIIHDDDDD
@HISEQ:969:HM2KJBCX2:2:1102:5467:50426 2:N:0:ACTATGCA
CAACTAGACTCGCCCAACTATCCCTATTAATCATTACGGCGGTCCTATAACCAACAAAATAGAACCGCACGTCCTATTCTATTATTCCATGCTAATGTATTCGAGCATAGGCCTGCTTTGAACACTCTAATTTTTTCAAAGTAAAAGTCCTGGTTCCCCGCACGCCCAGCGAAGGGCATGCGTACCCCCAGAGTGAAAGCCCCGGCCGGGCCAGTGCACGCGGTGAGGCGGACCAGCCGGCGCGGGGCCCAGGTTCAACTACGAGCTTTTTAACCACAACAACTTTAATATACGCTATTGGAGCTGGAATTACCGCGGCTGCTGGCACCAGACTTGCCCTCCAA
+
DDDDDIIHIIHIIIIIIIIHIIHIIIIIHHIHIIIIIHDHIHHHHIHIHIIIHHIHIHIGHIIIIIDHDDDHIIIHHIIIIIHHHIIIHHIIHIHHHHHHIIHHIIIIIIHIIIHIEHHHIIGFHHHIIHIIIHIIHHHHIIIIIIHIHFGHHIHHHHIIIDIIIIIHIHGHIIHIHIHIIIHIHIHIHHHHHIHEHCHHCDEIIHHIIIIHHIIIIIIIIIIHIHIIIIHIIIIIIHIIIHIIIIGIIIIIIIIHHHIIIIHIHIHHHHHHEIHHIIIHHHHG@?IIIIHHGIIIIIIIIIIIIIIIHIIIIIIIIHHIIIIIIHHHIIIIIIIIHIIDADDD
@HISEQ:969:HM2KJBCX2:2:1102:21085:50202 2:N:0:ACTATGCA
CAACTAGACTCGCCCAACTATCCCTATTAATCATTACGTGGTCCTAAAACCAACAAAATAGAACCATCGTCCTATTTTATTATTCCATGCTAATGTATTCAAGCAAAAATGCCCGCTTTAAACACTATATTTTTTTCAAAGTAAAAGTCCTAGTTCATTGAAACACCCAAGAGCATCCCAATTCACCAGAAGGTGAGAAATTGGCTACACACCGATTCATGCCCCTAAAGGCATGACCGATATATCCCAATCCCGAAATTCAACTACGAGCTTTTTAACCGCAACAACACTAATATACGCTATTGGAGCTGGAATTACCGCGGCTGCTAATACCAGACTTGCCCTCCAA
+
CDDCCIHIIIHIGIIHIGHIHHIHIIHIIIHGHHHHHFGEHHFIEHIEHGHIIIIIIHGHEHIIIIHFHGHHDH?FHHHI?DDGHHHEHCGFHEFHHEEEGFFGEHIIIHCHHCGCHHEGHHHHHHHGFIHIIHHHHHIIHHHHIIHEFFEHHHGHGHHGEEFGGHHHHIFEHEFHHHIHIHHFGIIGIHHIHIIIIHGHFIIHIIHHEIIIIHEFHHHHHHDGIHIHGIHHIGHEIIIHIHHIEHHDHDHHGHIGIIIHIIHIIIIIIIIIIIHIHHIIIHHEHHEF<HEHHHIIIIIIHGIIIIHHIIIIIIIIIIIIIIIIIIIIIIHHIIHIHIHHIIIIDDDCD
@HISEQ:969:HM2KJBCX2:2:1102:8623:51205 2:N:0:ACTATGCA
CAACTAGACTCGCCCAACTATCCCTATTAATCATTACGTCGATCCTAGAAACCAACAAAATAGAATCAAACGTCCTATTTCATTATTCCATGCTAATGTATTCAAGCGTAAGCCTGCTTTAAACACTCTAATTTTTTCAAAGTAACAGTCCTGATTCCCCACGACACCAAATTAATGACATCGCGGTTCTTCAGAAGGTAGGAACCGATAATGCCAGTGCGTACCGAAGCACGACCAACAATTCGATCCCGAAATTCAACTACGAGCTTTTTAACTGCAACAACTTTAATATACGCTATTGGAGCTGGAATTACCGCGGCTGCTGGCACCAGACTTGCCCTCCAA
+
DDDCDIIIIIIIIIIIIIIIIIIIIHIIIIIIHIIIIIIIIIIEHIIIIIIHIIIIIIIIIIIIIIIIIIIIFHHIIIHICHHHIIGHHIIIIIIIIIIIIGIIIIIIIIIIIIIIIIIIIIHIIIHHIIIHIIIIIIIIIIIIIIIIIIIIIIHHIHIIIIIIIIIIIIIIIIIIHIIIIIHIIIIIHIIIIIIIIIIIIIIIIIIIIIIHIIIIIIIIHIIIIIHIIIIIIIIIIIHIIHGDIIIIHIIIIIIIIIIIIHIIIIIIIHIIIIIIIIIIIHIIIIIIIIIIIIIIIIIIIIIIIIIIIIIIIIIIIIIIIIIIIIIIIIIIIIIIIIIIDDDDD
@HISEQ:969:HM2KJBCX2:2:1102:12231:51885 2:N:0:ACTATGCA
CAACTAGACTCGCCCAACTATCCCTATTAATCATTACGGTGATCCTAGAAACCAACAAAATAGAACCATGCCGTCCTATTCTATTATTACATGCTAATGTATTCGAGCAAAATGCCTGCTTTAAACACTCTAATTTTTTCAAGGTAAAGGTCCTGGTTCCACATGACACCCAATTAAGGACATCATGCTTCTCCAGAAGGTGAGAAATCAACTGCGACAGTTCATACCCCTTAAGGCACGACCATCACGTCAATCCCGAAATTCAACTACGAGCTTTTTAACTGCAACAACTTTAATATACGCTATTGGAGCTGGAATTACCGCGGCTGCTGGCACCAGACTTGCCCTCCAA
+
DDDDDIGIIIIIIIIIIIIHIIIIIIIIIIIIIIIIIIIIIIIIIHIIIIIIIIIIIGIIHIGHIIGIIHHHIHHIIIIHIIIIIIIIIIIIIHIIIIIHIGIIIIIIIIIIIIIIIIIIIIIIIIIHHIIIIIIIIIHIHHIIIIIIIIIHIIIIHHIIIIIIIIIHHHHIIIIIIIIIIIIIIIIIIIIIIIIIIIIIIIIIIIIIHIHIIIIIIIIIIIHHIIIIIIIIIIIIIIIIIIIIHIIIIHGIIIIHIIIIIIIIIIIIIIIIIIIIIIIIIIIIIIIIIIIIIIIIIIHGIIIIIIIIIIIIIIIIIIIIIIIIIIIIIIIIIIIIIIIIIIIIIIIDDDDD
@HISEQ:969:HM2KJBCX2:2:1102:20484:52010 2:N:0:ACTATGCA
CAACTAGACTCGCCCAACTATCCCTATTAATCATTACGGTGGTCCTAGAAACCAACAAAATAGAACCACAACGTCCTATTCTATTATTCCATGCTAATCTATTCAAGCAATAGCCCGCTTTAAACACTCTAATTTTTTCAAGGTAATGGTCCTGGCTCCCCAACACACCCAATTAAGGACATGCTGGTTCACCAGAAGGAAGACCCGACAACAAGACAGTACTCGCCAAAGACGGACCGCCCGACCAGGCCTAAAATTCAACTACGAGCTTTTTAACTGCAACAACTTTTATATACGCTATTGGAGCTGGAATTACCGCGGCTGCTGGCACCAGACTTGCCCTCCAA
+
@DADBI@G?HCCCHHIHGFHEHHHHIIHECGHGGHHIHGHECHIHIHGIIH@C<F@HIIIHH@EHGCHHHIHC<1D@CH<D1<<CHC1<GHC11DHE1FFGECCCHIIIIIIHCFF??GCGEHHEF1C?CF@C@HHHHCIIIHHHHEIHAE?HFHEEHG@C0HIG@BEFHHG@@@EDHHGHFHHHIHHGAGG@HEHHFH?HIHHIHHHHHHHHHHHIIIHECCH<IIHIHEFGHHHHHE<FHHHECIHHFIIIIIIIHGFG?HIHEHHIHHHEHHGEHHEFCCC<FC@HE@HHEEHIIHHHHEHIHIHGIIHIIIIHHCEH@HHHGHFIIHHIIIHHHHIIIDBAB@
@HISEQ:969:HM2KJBCX2:2:1102:2352:52282 2:N:0:ACTATGCA
CAACTAGACTCGCCCAACTATCCCTATTAATCATTACGGTGATCCTAGAAACCAACAAAATAGAACCATGCCGTCCTATTCTATTATTCCATGCTAATGTATTCGAGCAAAAATGCCTGCTTTAAACACTCTAATTTTTTCAAGGTAAAGGTCCTGGATCCGCAAGACACCCAATAAAGGACATCAAGTTTCTCCAGAAGGTGAGAAATCAACAGTAACAGTTCATACCCCTTAAGGCATGACCGTCACGTCAATCCCGAAATTCAACTACGAGCTTTTTAACTGCAACAACTTTAATATACGCTATTGGAGCTGGAATTACCGCGGCTGCTGGCACCAGACTTGCCCTCCAA
+
DDDDDIIIIIIIIIIIIIIIIIIIIIIIIIIIIIIIIIIIIIIIIIIIIIIIIIIIIIIHIIIIIIIIIIIHIIIIIIIIIIIIIIIIIIIIIIIHIIIIIIIIIIIIIIIIIIIIIIIIIIIIIIIIIIIIIIIIIIIIIHIHIIIIIIIIIIIIIIIIIIIIIHIHIIHIIIIIIIIIIIIIIIIIIHGIIIIIIIIIIIIIIIIIIIIIIIIIIHIIIIHIIIIIIIIIIIIIIIIIIIIIIIIIIIHFIHHIIIIIIIIIIIIIIIIIIGIIIIIIIIIIHIIIIIIIIIIIIIIIHGIIIIIIIIIIIIIIIIIIIIIIIIIIIIIIIIIIIIIIIIIIIIIIDDDDD
@HISEQ:969:HM2KJBCX2:2:1102:8283:52568 2:N:0:ACTATGCA
CAACTAGACTCGCCCAACTATCCCTATTAATCATTACGGTGGTCCTAGAAACCAACAAAATAGAACCATGCCGTCCTATTTTATTATTCCATGCTAATGTATTCAAGCAAAAATGCCTGCTTTAAACACTCTAATTTTTTCAAAGTAAAGGTCCTGGTTCCCCGCGGCATCCAATTAAGGACATCGCGGTTCTCCAGAAGGTGAGAAATTGACTGCACCAGTTCATACCCCGTGAGGCACGACCGATGCGCCAATCCCGAAATTCAACTACGAGCTTTTTAACTGCAACAACTTTAATATACGCTATTGGAGCTGGAATTACCGCGGCTGCTGGCACCAGACTTGCCCTCCAA
+
0<BDBHHC@GF1CHHF@CGHHHHHHIICHHIHHFFHIH=<<0ECEEHHHHHCGHH@GHHEHF?GHHE<F@@1?<//<FCEH?G1DGHIC?GHHCCC1FH1DDGHGHEHHHHIHHHIIIIIHFHIFGGHF@GEEHHHFFEHCHHHHADGHHEHGFHGADEECEIGIHHFHHHHEHHIHHH;IHIIIHHCCHHGH/GFHHFHHHIIHIHHHIHIIGHHGFGG1?IHHHCGHHGHEIIHFIIHGGDCHHHH<HEFHHHHHIHIHC@CHFE?H?HGF1<F@CD1HEEHHHCFHHGFF?EFCCEEHIIIHHECHEIHG@FFFGHHIHIIIHGCCE@IHGHIHHIHHHHEHCHG?D@<0
@HISEQ:969:HM2KJBCX2:2:1102:7198:52771 2:N:0:ACTATGCA
CAACTAGACTCGCCCAACTATCCCTATTAATCATTACGGTGATCCTAGAAACCAACAAAATAGAACCATGCCGTCCTATTCTATTATTCCATGCTAATGTATTCGAGCAAAATGCCTGCTTTAAACACTCTAATTTTTTCAAGGTAAAGGTCCTGGTTCCACATGACACCCAATTAAGGACATCATGCTTCTCCAGAAGGTGAGAAATCAACTGCGACAGTTCATACCCCTTAAGGCACGACCATCACGTCAATCCCGAAATTCAACTACGAGCTTTTTAACTGCAACAACTTTAATATACGCTATTGGAGCTGGAATTACCGCGGCTGCTGGCACCAGACTTGCCCTCCAA
+
DDDDDIIHIIIIIIIIIIIIIIIIIIIIIIIIIIIIIIIIIIIIEHHHIIIIIIIIIIHIIIFHHIIHHEHCHHIHIIHIHIIIIIIIHHIIIHIIIIIIIIIIHIIIHIHIIHHIIIIIIIIIIIHIHHIIIIIIIIIHIIIIIIIHIIIIHIIIHIHIIIIIIIIIIIIIIIIIIIIIIIIIIIIIIIIIIIIIIIIIIHIIIIIIIIIIIIIIIIIIIIIIIIIIIIIIIIIIIIIIIIIIIIIIIIHIHIIIIIIIIIIIIIIIHIIIIIIIIIIIIIIIIIIIIIIIIIIIIIIIIIIIIIIIIIIIIIIIIIIIIIIIIIIIIIIIIIIIIIIIIIIIHIIDDDDD
@HISEQ:969:HM2KJBCX2:2:1102:3060:52910 2:N:0:ACTATGCA
CAACTAGACTCGCCCAACTATCCCTATTAATCATTACTCATTTCCCCAAAAACCAACAAAATTCGAGATACGAGTCCTAAATTATTATTCCATGCTAATGTATTCATAACTTTCAGCCTGCTTTAAACACTCTAATTTTTTCAAAGTAAAGGTCCTGGATTGCGAACCCAACCCAGTAAAGGGCAGGAACGTTCTCCAGGAAGATGGTAAGCGCGCATCGGCACTCACACACGATACCGTGGCGGGCCAAGCGCACTATACCAGAAATCCAACTACGAGCTTTTTAACTGCAACAACTTTAATATACGCTATTGGAGCTGGAATTACCGCGGCTGCTGGCACCAGACTTGCCCTCCAA
+
DDDDDIIIIIIIIIIIIIIIIIIIIIIIIIIIIIIIIIIIIIIIIIIIIIGIIIIIIIHHIIIIIHIIIIIIHHHIIHIHIIIIIIIIIIHIIHIIIIIIIFHHHIIIIIIIIIIIIIIIIIIIIIIIIIIIIIIIHIIIHIIIIIIIIIIIIIIIIIIIIIIIIIIIIIIIIHIIIIGIIIIIIIIIIIIIHIIIIIIIIIIIIIIIIIIIIIIIIIIIIIIIIIIIIIIIIIIIIIIIIIIIIIIIIIIIIIIIIIIIIIIIIIHIIIIIIIIIIIIIIIIIIIIIIIIIIIIIIIIIIIIIIIIIIIIIIIIIIIIIIIIIIIIIIIIIIIIIIIIIIIIIIIIIIIIIIDDDDD
@HISEQ:969:HM2KJBCX2:2:1102:19914:52862 2:N:0:ACTATGCA
CAACTAGACTCGCCCAACTATCCCTATTAATCATTACGGTGATCCTAGAAACCAACAAAATAGAACCATGCCGTCCTATTCTATTATTCCATGCTAATGTATTCGAGCAAAATGCCTGCTTTAAACACTCTAATTTTTTCAAGGTAAAGGTCCTGGTTCCACATGACACCCAATTAAGGACATCATGCTTCTCCAGAAGGTGAGAAATCAACTGCGACAGTTCATACCCCTTAAGGCACGACCATCACGTCAATCCCGAAATTCAACTACGAGCTTTTTAACTGCAACAACTTTAATATACGCTATTGGAGCTGGAATTACCGCGGCTGCTGGCACCAGACTTGCCCTCCAA
+
@DDBDIIGHIIGCCGEHHHHIHEHIHIIIIIHIIIIFE=GHGHCGHHHHIIHGEHHIHHIIIIHHGEHIH?HH=FHHHIIHIGHII?FCEHCC1FEHHHHIHHFEHCHHHIIIIHHHHHGHIIHHIHHIIHIHGHIIIHHHHEHHHHHIGHFIHHIHFGEHFHGGGHHHIHHHCGGHCCIHHIHEHF:EGG?IHHEHHEHEHHFIHHHHHGHHGIHGGHGHHHECHE?HCHGIIIHHHHHGIHGFHHHHHFIHHHCHGIIHEHIIIHFHHHHHIIIIIIIIHIHIIIIIHIHIIIIIIHIHHHFIHIIGIHHFGHIHIIIIIHHHIHIHIIHIHHIIIIIIHIIGIIDDDDD
@HISEQ:969:HM2KJBCX2:2:1102:11098:52938 2:N:0:ACTATGCA
CAACTAGACTCGCCCAACTATCCCTATTAATCATTACGGTGGTCCTAGAAACCAACAAAATAGAACCATGCCGTCCTATTTTATTATTCCATGCTAATGTATTCAAGCAAAAATGCCTGCTTTAAACACTCTAATTTTTTCAAAGTAAAGGTCCTGGTTCCCCGCGGCATCCAATTAAGGACATCGCGGTTCTCCAGAAGGTGAGAAATTGACTGCACCAGTTCATACCCCGTGAGGCACGACCGATGCGCCAATCCCGAAATTCAACTACGAGCTTTTTAACTGCAACAACTTTAATATACGCTATTGGAGCTGGAATTACCGCGGCTGCTGGCACCAGACTTGCCCTCCA
+
?@BDDHHEEHC@?CEG?CG11FEEEFCHHHHIGHEHIIIHIGGECEEEHH1DHHHHHHH@EEDHHHCHECCEC@C?=1DEGEEGEGHCH?EE1@FCEF?GHFGHGECDHG@?IHHBHHGHCEGH?HGFHF@<1FHHFFACHHE@HFFHG8CGEHEHHHHIIHIGHGIHHEHICHHIIIIHIIIHDDECHIHIHI;CIHFIHHIHHGHIIIGFGHIIGGIHIIIHHEIFIIIIHFIIHHHIIHIHIIIIHHGIHIHIHGEHHHFHGFEHHFEECIHIIIHIIIHECGIIIIIHGHHHHGHEHIIHHG?HHEHIIGIIIIIIIIIIIIIIIIHIIGIIIIIIIHGIIIIDBDDD
@HISEQ:969:HM2KJBCX2:2:1102:6916:52496 2:N:0:ACTATGCA
CAACTAGACTCGCCCAACTATCCCTATTAATCATTACGGCTCTCCTAGAAACCAACAAAATAGGAGCGCCGTCCTATTCCATTATTCCATGCTAATGTATTCGAGCAAAGGCCTGCTTTGAACACTCTAATTTTTTCAAAGTAAAAGTCCTGCTTCCCAAACCACGCCCAATAAAGGGCATGGAGTTCCGCAGAAGGAAAGGCCCGGCGCAACCAGTGCACGCGGTGAGGCGGACCGGCCCGCCAGGCCCAAGGTTCAACTACGAGCTTTTTAACTGCAACAACTTTAATATACGCTATTGGAGCTGGAATTACCGCGGCTGCTGGCACCAGACTTGCCCTCCAA
+
DDCDDIIHHIHIIHHIIIIIIHIIIIIIIHIIIIIIIHIIIIHIIIIIIIIIIIIIIIIIIHHHIHIIIIIIHIIIIIIIIIIIIIIIIIIIIIIIIIHIIHIIIIIIIIIIHIIIIIIIIIIIIIIIHHIIIIIHHIIIIIIIIIIIIIIIIIIIIHIHIIHHIIIIIHIIIHIIIIIIIIIIIIIIIIIIIIIIIIIIIIIIIIIIIIHIIIIIIIIIIIIIIIIIIIIIIIIIIIIIIIIHIIIIIIIIHIIIIIIIIIIIIIIIIIIIIIIIIIIIIIIIIIIIIIIIIIHIIIIIIIIIIIIIIIIIIIIIIIIIIIIIIIIIIIIIIIIIIIIIDDDDD
@HISEQ:969:HM2KJBCX2:2:1102:10495:54478 2:N:0:ACTATGCA
CAACTAGACTCGCCCAACTATCCCTATTAATCATTACGGTGGTCCTAGAAACCAACAAAATAGAACCATGCCGTCCTATTTTATTATTCCATGCTAATGTATTCAAGCAAAAATGCCTGCTTTAAACACTCTAATTTTTTCAAAGTAAAGGTCCTGGTTCCCCGCGGCATCCAATTAAGGACATCGCGGTTCTCCAGAAGGTGAGAAATTGACTGCACCAGTTCATACCCCGTGAGGCACGACCGATGCGCCAATCCCGAAATTCAACTACGAGCTTTTTAACTGCAACAACTTTAATATACGCTATTGGAGCTGGAATTACCGCGGCTGCTGGCACCAGACTTGCCCTCCAA
+
@ADDDIIIIEHHIIIIHGHIIIFHHHIIIHIIIIIIIHIIHCHEFHHHIHHHIIHIIIIIIEHEHHHIIIHIHIIIIGIIIIIFIHIGIIHFHHIFHHHHIFHIIHHGIHHHHHHEHHHFHIIIHH8FEHHHHHHHEHHIIHHFHIIIHEHCGHHIHHHHHHIIDCFIIHHIIHGIIIIIHHHCIIHIGHHHIIHHHIIHHIIIIIHIIIIIIIHHIIIGIIIIIIIIIIIIIIIGGIIIIIIIIIIIHHGCIHIIIIIIHIIIIHHIIIHIIHIIIIIIIIIHIHIIIIIIHIIIIIHIIIIHHIIHIIIIIIIIIIIIIIIHGIIIIHIIIIIIIIIIIIIIIIIICDDDD
@HISEQ:969:HM2KJBCX2:2:1102:14912:54287 2:N:0:ACTATGCA
CAACTAGACTCGCCCAACTATCCCTATTAATCATTACATCGATCCTAGAAACTAACAAAATAGAATCGGATGTCCTATTTCATTATTCCATGCTAATGTATTCAAGCGTGAGCCTGCTTTAAACACTCTAATTTTTTCAAGGTAACAGTCCTAATTCCCCGTGACACCAAATTAATGGCATTACGGTTCTTTAGAAGGTGAGAAATCAATAATATCAGTACATACCAACGGCATGACCGACGGTAGAACCCCGAAATTCAACTACGAGCTTTTTAACTGCAACAACTTTAATATACGCTATTGGAGCTGGAATTACCGCGGCTGCTGGCACCAGACTTGCCCTCCAA
+
DDDDDIIIIIIIIIIIIIIIIIIIIIIIIIIIIIIIIIIIIIIIIIIIIIIIIIIIIIIIIIHIIIIIIGIHIHHHIIIGIIIIIIIIFIIGIIIIHIIIIHIIIIIIIIIIIIIIIIHIIIIIIIIIIIIIIIIHIIIIIIIIIIIHIIIIIIIIIIIIIIIIIIIIIIIIIIIIIIHIIIIIIIIIIIIIIIIIIIIIIIIIIIIIIIIIIIHIIIHIIIIIIIIIIIIIIIIIIIIIIIIIHHIIIIHIIIIIIIIIIIIIIIIIIIIIIIIIIIIIIIIIIIIIIIIIIIIIIIIIIHIIIIIIIIIIIIIIIIIIIIIIIIIIIIIIIIIIIIIIIIDDDDD
@HISEQ:969:HM2KJBCX2:2:1102:19212:55925 2:N:0:ACTATGCA
CAACTAGACTCGCCCAACTATCCCTATTAATCATTACGGTGATCCTAGAAACCAACAAAATAGAACCATGCCGTCCTATTCTATTATTCCATGCTAATGTATTCGAGCAAAAATGCCTGCTTTAAACACTCTAATTTTTTCAAGGTAAAGGTCCTGGATCCGCAAGACACCCAATTAAGGACATCAAGTTTCTCCAGAAGGTGAGAAATCAACAGCGACAGTTCATACCCCTTAAGGCATGACCATCACGTCAATCCCGAAATTCAACTACGAGCTTTTTAACTGCAACAACTTTAATATACGCTATTGGAGCTGGAATTACCGCGGCTGCTGGCACCAGACTTGCCCTCCAA
+
DDDDDIIIIIIIIIIIIIIIIIIIIIIIIIIIIIIIIHIIIIIIIIIHIIIIIIIIIHIIIIIIIIIIIIIIIHIIIIIIIIIIIIHIIIIIIIIIIIIIIGHIIIIIIIIIIIIIIIIIIIIIIIIIIIIIIIIIIIIIIIIIIIIIIIIIIIIIIIIIIIIIIIIIIIIIIIIIIIIIIIIIIIHIIIIIIIIIIIIIIIIHIIIIIIIIIIIIIIIIIIIIIIIIIIIIIIIIIIIIIIIIIIIIIIHHIIIIIIIIIIIIIIIIIIIIIIIIIIIIIIIIIIIIIIIIIIIIIIIIIIIIIIIIIIIIIIIIIIIIIIIIIIIIIIIIIIIIIIIIIIIIIIIIDDDDD
@HISEQ:969:HM2KJBCX2:2:1102:2179:56202 2:N:0:ACTATGCA
CAACTAGACTCGCCCAACTATCCCTATTAATCATTACGGTGATCCTAGAAACCAACAAAATAGAACCATGCCGTCCTATTCTATTATTCCATGCTAATGTATTCGAGCAAAAATGCCTGCTTTAAACACTCTAATTTTTTCAAGGTAAAGGTCCTGGATCCGCAAGACACCCAATTAAGGACATCAAGTTTCTCCAGAAGGTGAGAAATCAACAGCGACAGTTCATACCCCTTAAGGCATGACCATCACGTCAATCCCGAAATTCAACTACGAGCTTTTTAACTGCAACAACTTTAATATACGCTATTGGAGCTGGAATTACCTCGGCTGCTGGCACCAGACTTGCCCTCCAA
+
DDDDDIIIIIIIGIIIIIIIIIIIIIIIIIIIIGIIIIIIIIIIIIIIIIHIIIHHCHHIIIHIIIIIIIGIIIIHIIIIIIIIIIIIHIIIIIIIIIIHIHHHIIHIIIIIIIHIHIIIIHHIIIIHIIIHHIHEHHHHHIIIIHIGIIIIHIHFIHGHHHGIIIIIHHIHIIHIIIHIIIIIIIIIHIIIGGIIHIIIIIIIIIHHHIIIIIIIIIIIIIIIIIIIIIIIIIIIIIIIIIIIIIIIIIIHIIIIIHHIIIIIIIIIIHIIIIIIIIIIIIIIIIIIIIIIHIIIIIIIIIHIIIIIIIIIIIIIIIIIIIIIIIIIIIIIIIIIIIIIIIIIIIIIDDDDD
@HISEQ:969:HM2KJBCX2:2:1102:6650:56714 2:N:0:ACTATGCA
CAACTAGACTCGCCCAACTATCCCTATTAATCATTACGGCGGTCCTATAACCAACAAAATAGAACCGCACGTCCTATTCTATTATTCCATGCTAATGTATTCGAGCATAGGCCTGCTTTGAACACTCTAATTTTTTCAAAGTAAAAGTCCTGGTTCCCCGCACGCCCAGCGAAGGGCATGCGTACCCCCAGAGTGAAAGCCCCGGCCGGGCCAGTGCACGCGGTGAGGCGGACCAGCCGGCGCGGGGCCCAGGTTCAACTACGAGCTTTTTAACCACAACAACTTTAATATACGCTATTGGAGCTGGAATTACCGCGGCTGCTGGCACCAGACTTGCCCTCCAA
+
DDDDDIIIIIIIHIHDHIHHHHHIHHIIIIIIIIIIIEHHCHHIIIHIIIIHHHIHHGHIIIHIGHHIIHHHHIIG?EHHIHHHECHGHIGIIHHIIIIHGIHHIIIHIHDHIIIIIHGHHHIIIIHEIIHHHGHIHHIFGHHHFFGEFFEEEFHIIIIDHIHHDIHHIIIIIIIHHEHIGHIIIHHFHHIHIHIHFIHH;HHIHIHHHIHHGIIHHIIIIIIIIIIIIIIIIIIIIIIIIHHGIIIIIIIHIIIIHIIIIIIIIIIHIIIHIHHHHEGF?IIIIIIIIIIIIIIHFEHIIHGIIIIHHIIIIIIIIIIIHIIIIIIIIGIIIIIIIIIDCDDA
@HISEQ:969:HM2KJBCX2:2:1102:6680:56407 2:N:0:ACTATGCA
CAACTAGACTCGCCCAACTATCCCTATTAATCATTACGGTGGTCCTAGAAACCAACAAAATAGAATCATCCGTCCTATTTTATTATTCCATGCTAATGTATTCAAGCAAAATGCCTGCTTTAAACACTCTAATTTTTTCAAAGTAAAGGTCCTGGTTCCCCGCGGCACCCAATTAAGGACATCGCGGTTCTCCAGAAGGTGAGAAATTGACTACACCAGTTCATACCCCTTAAGGCACGACCGATGTGTCAATCCCGAAATTCAACTACGAGCTTTTTAACTGCAACAACTTTAATATACGCTATTGGAGCTGGAATTACCGCGGCTGCTGGCACCAGACTTGCCCTCC
+
CDDDDIIIIIIIIIIIHIIIIIIIIIIIIIIIIIIIIIIHIGIIIHIIIIIIIHIIIGHIHHIIIIIIGHEHHGHHFIIIIIIIIIIHIIIGIIIIIIIIIIIIIHIIIIIIHIIIIIIIIIIHIIIIHHIIIIIIIHIIGHIIIIIIIIIIIIIIIIIIIIIIIIIIIIIIIIIIIIIIHIIIIIIIIIIIHIIIIIIIIIIIIIIIIIIIIIIIIIIIIHIIHIIIHIIIIIIIHGIIIIIIIIHHIHIIIIIIIIIIIIIIIIIIIIIIIIIIIIIIIIIIIIIIHIIHHIIIIIIIIIIIIIIIIIIIIIIIIIIIIIIIIIIIIIIIIIIIIIIIIIIIDDDDD
@HISEQ:969:HM2KJBCX2:2:1102:11903:57181 2:N:0:ACTATGCA
CAACTAGACTCGCCCAACTATCCCTATTAATCATTACGGTGGTCCTAGAAACTAACAAAATAGAACCATGCCGTCCTATTTTATTATTCCATACTAATGTATTCAAGCAAAAATGCCTGCTTTAAACACTCTAATTTTTTCAAAGTAAAGGTCCTGGTTCCCCGCGGCATCCAATTAAGGACATCGCGGTTCTCCAGAAGGTGAGAAATTGACTGCACCAGTTCATACCCCGTGAGGCACGACCGATGCGCCAATCCCGAAATTCAACTACGAGCTTTTTAACTGCAACAACTTTAATATACGCTATTGGAGCTGGAATTACCGCGGCTGCTGGCACCAGACTTGCCCTCCAA
+
0000<11<C<CCDH=H<0<<D<1<CH@EC@11<11<<1<<10<11<<<1D<11<DG111<DG11DHHCGH@H/0//0<1<G<C11<111111111<11<1<<1HHHH<G@IIHHHFHHHHHFHFEHCHHHHHH@CGEIHHGHHIIIIHHIHIHHG12B<HDC4H<EGHHIIHEHHEGI;H;IHIH:?DHIHHHGIHIIIHHHHHEHIHHCEHEIIHIHHGI<FHHHHHHEHHFIHIHDHGCCDHGIHHC?HCCEC//EHHEHIHE?HHEED<1@HHHIHIIHHCD<HHE@GEHCIHHEDGC<?@HHCHHHC?HHHC<F@CHHE<CCFD<1CHC1HHHHEHGEEHIHHHDADDD
@HISEQ:969:HM2KJBCX2:2:1102:16594:56429 2:N:0:ACTATGCA
CAACTAGACTCGCCCAACTATCCCTATTAATCATTACGGTGGTCCTAGAAACCAACAAAATAGAACCACAACGTCCTATTCTATTATTCCATGCTAATCTATTCAAGCAATAGCCCGCTTTAAACACTCTAATTTTTTCAAGGTAATGGTCCTGGCTCCCCAACACACCCAATAAAGGACATGCTGGCTCACCAGAAGGAAGACCCGACAGCAGACAGTACTCGCCAAAGACGGACCGCCCGGCCAGGCCTAAAATTCAACTACGAGCTTTTTAACTGCAACAACTTTAATATACGCTATTGGAGCTGGAATTACCGCGGCTGCTGGCACCAGACTTGCCCTCCAA
+
D@DDBHEHFHHIHHHHHCGGEHHFHCGCHIEHEHHHHEDHIGHE@FE@@CGGEEHDHHIIHFIHHHHIGHFCH<<<@1DFHFHGF<F@HE1FG?FGCHHHCC<FHIIIHHHEHHHEHH?IIHHHGIHHFECFC@HGGCBCHEEFCEHEEHHHHHHCEHHEIIIHHHHHHGHHIHFHHAGHH?HHHEGIHHHFHFFFHHIHHFGEHFGGIHGIHHHFHHHHFDIIHGCHGDEHIIHIIHHCHHC<@IHHIIIIHHEGGEIHHHHHHF<<<EEC1FCEHGC?HHGDEIHFHHIHGCDHGDFHGHHHGEEIHHIIHEHCGIIIHEGIHHHIIIIHHHHHIHHHFD0@<<
@HISEQ:969:HM2KJBCX2:2:1102:16817:57670 2:N:0:ACTATGCA
CAACTAGACTCGCACAACTATCCCTATTAATCATTACGGTGGTCCTAGACCAACAACATAGAACCAACGGCCTATTCTATTATACCATGCTAATCTATCCAAGCAAAAGCCCGCTTTAAACACTCTAATTTTTTCAAGGTAATGGTCCTGGTTCCCCGACACACCCAATAAAGGGCATACCGGCTCACCAGAAGGATAGACCCGACAACAGACAGTACTCGCCAGAGACGGACCGCCCGGTCAGGTCTAAAATTCAACTACGAGCTTTTTAACTGCAACAACTTTAATATACGCTATTGGAGCTGGAATTACCGCGGCTGCTGGCACCAGACTTGCCCTCCA
+
0<<D0<<111<1C/<FCD<D1DG@HCHI?F1<1<111101<0011<<1DC<C@C1D11<<FHHIE11<</<C0<1DC1DG1<111<D11<1<<111:D/@EEHDCH@<1<1HH@GHEGB<C<I1@HHG?51EF(<1<8GA@?HHE@CGB1A*8?ED7.<@?=AD/<<GAHD@FHEHC<ECD/FB7:@F3HGCF9=0C<BCIIHC<75%<GEHIICCC<AE<10<C@D<HHA<CC?HIHGEA?IIFHG@HHFG<<1@GCD<@D1HHHHIHHGD1?HCCCGCCC?EGC<10<<C1<FGCD@EGHHGED1EIHC/?<C?HGEHD@H@@C?GF1CEHHGDD@@DDB
@HISEQ:969:HM2KJBCX2:2:1102:4295:58146 2:N:0:ACTATGCA
CAACTAGACTCGCCAACTATCCCTATTAATCATTACATCGATCCTAGAAACCAACAAAATAGAATCGGATGTCCTATTTCATTATTCCATGCTAATGTATTCAAGCGTGAGCCTGCTTTAAACACTCTAATTTTTTCAAGGTAACAGTCCTAATTCCCCGTGACACCAAATTAATGGCATTACGGTTCTTTAGAAGGTGAGAAATCAATAATATCAGTACATACCAACGGCATGACCGAAACATTGATCCCGAAATTCAACTACGAGCTTTTTAACTGCAACAACTTTAATATACGCTATTGGAGCTGGAATTACCGCGGCTGCTGGCACCAGACTTGCCCTCCAA
+
@DDDDIIHIICE?HHIIHHIHHIHIIIIIIIIIIIHHHIHIHIGIIIIHIFFGH@CCFFHIHGHIIHC0CCECECHIGHCHHIIHH?DGHHEHHHIHHIIFHHHGHHIGIICHHHIHEHFHHIIHHIGHHIIIIIHHHIHHIIIIIII@GHGHHIHCHHCEGGHHH@EHEGEHHHGG@HHGGCE@CIHEHHG@HHHHHFECHGHHHIHHHHIHHHH@DIHHCGGIIIHHGEEHHEGHF?IHCHFBHGHFHF1HEEHHHHHIIIHHIHHEHIHGHGHECGEGCIIHHIHHIIHHH<IHHIHHHEGHGIHIIIIIIIIGHIHFGHEEHGHEHHIHIGIHDD=F0D?DD
@HISEQ:969:HM2KJBCX2:2:1102:7929:57897 2:N:0:ACTATGCA
CAACTAGACTCGCCCAACTATCCCTATTAATCATTACGGTGGTCCTAGAAACCAACAAAATAGAACCATGCCGTCCTATTTTATTATTCCATGCTAATGTATTCAAGCAAAAATGCCTGCTTTAAACACTCTAATTTTTTCAAAGTAAAGGTCCTGGTTCCCCGCGGCATCCAATTAAGGACATCGCGGTTCTCCAGAAGGTGAGAAATTGACTGCACCAGTTCATACCCCGTGAGGCACGACCGATGCGCCAATCCCGAAATTCAACTACGAGCTTTTTAACTGCAACAACTTTAATATACGCTATTGGAGCTGGAATTACCGCGGCTGCTGGCACCAGACTTGCCCTCCAA
+
DDDCDIIIIIIIIIIIIIHIIIIIIIIIIIIIIIIIIIIIIIIIIIIIIIIIIIIIIHGHIIIIIIIIIIIIIIIIIIIHIIIIIIGIIIHIIIIHIIIIIIHHIIIIIIIIIIIIIIIIIIIIIIIIIIIIIIIIIIIIGIIIIIIIIIIIIIIIIIIIIIIIIIIIIHIIIIIIIIIIIIIIIIIIIIIIIIIIIIIIIIIIIIIIIIIIIIIIIIIIIIIIIIIIIIIIIIIIIIIIIIIIIIIIIIIHIIIIIIIIIIIIIIIIIIIIIIIIIIIIIIIIIIIIIIIIIIIIIIIIIIIIIIIIIIIIIIIIIIIIIIIIIIIIIIIIIIIIIIIIIIIIIIIIDDDDD
@HISEQ:969:HM2KJBCX2:2:1102:12054:59571 2:N:0:ACTATGCA
CAACTAGACTCGCCCAACTATCCCTATTAATCATTACGTCGATCCTAGAAACCAACAAAATAGAATCAAACGTCCTATTTCGTTATTCCATGCTAATGTATTCAAGCGTGAGCCTGCTTTAAACACTCTAATTTTTTCAAAGTAACAGTCCTGATTCCCCATGACACCAAATTAATGACATCATGGTTCGTCAGAAGGTAGGAATCAATAATACCAGTACGTACAATAGCACGACCAATAAATTGATCCCGAAATTCAACTACGAGCTTTTTAACTGCAACAACTTTAATATACGCTATAGGAGCTGGAATTACCGCGGCTGCTGGCACCAGACTTGCCCTCCAA
+
DDDDDHHIIIIIIIHIIIIIGIGIIHIHIIIIIIIHIIIIIHGIHIIIIIIIIIIIIIEHIIIHIIIIHIIIHHIFHHHIHGHGEHHHIIIIHHHIHIIHHCHIHHHIIIIHHIIIIHHHIFGFHIIHIIIIHIIIIHIIIIIHIHIIIIHIIIIIIGIIHIHHIIIIIIHIIIIIIIIIIIIIIIIIIIIIIIHHIIHHIIHHHHIHIIIIIIHIIIIIIIHIIIIIIIIIIIIHIIIIIHHHIHIIIIHHIHIIIHIIIIIIHIIIIIIIIIIIIIHIIIIIHHIIIIIIIIHGIIIIHEIIIIIIIIIIIIIIIIIIIIIIIIIIIIIIIIIIIIIIDDDD@
@HISEQ:969:HM2KJBCX2:2:1102:13675:58991 2:N:0:ACTATCCA
CAACTAGACTCGCCCAACTATCCCTATTAATCATTACGGCGACTCTAGAAACCAACAAAATAGAACCACACGTCCTATTTTATTATTCCATGCTAATGTATTCGGGCATAAGCCTGCTTTGAACACTCTAATTTTCTCAAGGTAAAAGTCCTGGTTCCCCAATGCACACCAATAAAGGGCACACCGGCTCACCAAGAGGTAAGACCCAGACGGACAGTACATGCCGTTAAGCAGACCACCCAGCCAGGCCTGAAGTTCAACTACGAGCTTTTTAACTGCAACAACTTTAATATACGCTATTGGAGCTGGAATTACCGCGGCTGCTGGCACCAGACTTGCCCTCCAA
+
DDBDDIIIIIIIIIIIIIIIIHIIIIIIIIIIIIIIIIIIIHIIIIIIIIIIIIIIIIIIIIHIIIIIIHIIHHHHIIIIIIIIIIIIIIIIHIIIIIIIIHIIIIIIIIIIIIIIIIIIIIIIIIHIIIIIIHHIIHIIIIIIIIIIIIIIIIIIIIIIIIIIIIIIIIIIIHHIIIIIIIIIIIIIIIIHIIIIIIIIIIIIIIIIIIIIIIIIIIIIIIIIIIIIIIIIIIIIIIIIIIIHGIIIIIIIIIIIIIIIIIIIIIIIIIIIIIIIIIIIIIIIIIIIIIIIHHIIIIIIIIIIIIIIIIIIIIIIIIIIIIIIIIIIIIIIIIIIIIIIIDDDDD
@HISEQ:969:HM2KJBCX2:2:1102:1780:60115 2:N:0:ACTATGCA
[truncated: 34,923,000 more chars]
