# Supplementary material for: Response of arbuscular mycorrhizal fungal community in soil and roots to grazing differs in a wetland on the Qinghai-Tibet plateau
Source: PeerJ. 2020 Jun 19;8:e9375. doi: 10.7717/peerj.9375 (PMC7307571; doi:10.7717/peerj.9375)
Supplement: Supplemental Information 26 [file peerj-08-9375-s026.zip › Root grazing 6-10/70.fastq]

@HISEQ:969:HM2KJBCX2:2:1101:8098:2210 2:N:0:ACTATGCA
AGTGCCCTTGGTCCCAACTATCCCTATTAATCATTACGTCGATCCTAGAAACCAACAAAATAGGATTAACGTCCTATTTCATTATTCCATGCTAATGTATTCAAGCGTTAGCCTGCTTTAAACACTCTAATTTTTTCAAAGTAACAGTCCTGATTTCCCGCAACACCAAATTAATGACATCACGGTTCGTCAAGAAGGAGGAATCAGTAAAGCCAGTACATACCGAAGGCATGACCAACTTACTAACCCCGAAATTCAACTACGAGCTTTTTAACTGCAACAACTTTAATATACGCTATTGGAGCTGGAATTACCGCGGCTGCTGGCACCAGACTTGCCCTCCAA
+
DDDADIIIIIGHHIHHHGIIHIIIIHIIIHIHIIIIIHHHIIHHIIIIIHHIHEHHEEEHHHGHHGHHGIGIHHHHHIIHHHEHHHIIIIICHGHEIHHHFHHIHHHEHHHHGGEGHHIIIIIHHIFHIIGHHIHIHHHIIIHHEHHHIGIHGGCGD@HHCHHHHHHIIHEHEHFHHHGHHHHHHHHHEGHEIHGHHIGEGHGFHHGHGFEHGGHEHHHFFHIHHHHIHCAGEGIIIHHFAHHGC<C<DHFHHGF1C?EEEDHIIHIIIHIHIIHGFHCHGCFEHG@HH?IGIHHEEIHIIIHHIHCIHHHIIDHIGIIHIIHHG@HHEEHFFHCE=HIHDDBAD
@HISEQ:969:HM2KJBCX2:2:1101:13039:2192 2:N:0:ACTATGCA
AGTGCCCTTGGTCCCAACTATCCCTATTAATCATTACGTCGATCCTAGAAACCAACAAAATAGGTTCGATCGTCCTATTTCGTTATTCCATGCTAATGTATTCAAGCGCGAGCCTGCTTTAAGCACTCTAATTTTTTCAAAGTAACAGTCCTGTTTCCCCGCAACAACAAATTAATGCCATCACGGTTCTGCAAGAGGGAGGGACCAGTGAGACCAGTGCATACCAGTGGCACGACCAACCTACTGGCCCCGAAATTCAACTACGAGCTTTTTAACTGCAACAACTTTAATATACGCTATTGGAGCTGGAATTACCGCGGCTGCTGGCACCAGACTTGCCCTCCAA
+
DDDDDIIIIIIIIIIIIIIIIIIIIIIIIIIIIIIIIIIIIIIIHIIIIIIIIIIIIIIIIIIIIIIIIIIIHIIIIIIIHIIIIIIIIIIIHIIIIIIIIHHHIIHIIHIIIIIIIIIIHIIIIIIIIIIIIIIIIHIHHIIIIIIIIIIIIIIIIIHIIIHIIIIIIIIIIIIIHIIIIIIIIIIIIIHHHHHIIIIIIIIIIIIIIIIIIIIIIIHIIIIIIIIIIIIIIIIIIIIIIIHGHIIIIHHFIIIIHIIIIIHHIIIIIIIIIIHGIIIIIIIIIIIIIIIIIIIIIIIIIIIIIIIIIIIIIIIIIIIIIIIIIIIIIIIIIIIIIIIIIDDDDD
@HISEQ:969:HM2KJBCX2:2:1101:10327:2226 2:N:0:ACTATGCA
AGTGCCCTTGGTCCCAACTATCCCTATTAATCATTACGGTGATCCTAGAAACCAACAAAATAGAACCATGCCGTCCTATTTTATTATTCCATGCTAATCTATTCAAGCACAAGCCTGCTTTAAGCACTCTAATTTTTTCAAGGTAATAGCTCTGCTTCCCCAACGCACTAACTTAATAGCATGCTGGTTATTCAGAAGGTAGGAATTCATCAGGCCAGTGCGGACAGTGAAGCCCGACCAACCGACAAACTCCGAAATTCAACTACGAGCTTTTTAACTGCAACAACTTTAATATACGCTATTGGAGCTGGAATTACCGCGGCTGCTGGCACCAGACTTGCCCTCCAA
+
DDDDDIIIIIIFHIIIIIIIIIGIIIHIIIIIIIIIIIII@HIIIIIIIIIIIIIIIIIIIIHHHIIIIHGIHHIHIIIHIIIIIIIIIIIHIIIIIHHGHEHIIIIIIIIHHIIIHHIIIIHIIIIIIIIGIIIIIIHIIHIHHHIIIHIIHHIHIIIIIIIIIIHHIIIIHIIIIIIIIIIIIIIIIHFHIIIHIIIIIHHIIIIIIHIIIIIIIIIIIIIIIIIIIHIIIIIIIIHIIIIIIHFIHIIIIIIIIIHIIIIHIIIIIIIIIIIIIIIIIIIIHHIIIIIIIIIHIIIIIIIIIIIIIIIIIIIIIIIIIIIIIIIIIIIIIIIIIIIIIIIDDDDD
@HISEQ:969:HM2KJBCX2:2:1101:1561:2553 2:N:0:ACTATGCA
AGTGCCCTTGGTCCCAACTATCCCTATTAATCATTACCTCGACTCCGAAAGCCAACGAAATAGAACCGAGATCCTATTCCATTATTCCATGCACAAGTGTTCAGGCTGTAGCGCCTGCTTTGAGCACTCCAATTTTTTCAAAGTAAACGTGCTGGCCACACATGGCACTCGATTAAGAGAACCATGCACGAACCAACAAAATCGTCCGGGCAAACAGTAGACACCGCAAGGTGCACCGCTCGCCCGAAACCGAGATCCAACTACGAGCTTTTTAACCGCAACAACGTTAATATACGCTATTGGAGCTGGAATTACCGCGGCTGCTGGCACCAGACTTGCCCTCCA
+
DDDDDIIIIIIIIIIHIIIIIIIIIIIIIIHIIIIIIHIIIHIIIIIIIIGIIIIIIIIIIGGHIIIIGIIIIIIIIIIIIIIIIIIIIIIHIIIIIIIIIIHHIIIHIIIHIIIIIIHHIIIIHIIIIIIHIHHIHHIIIIHIHHHIIIIHHIIIIIHIIIIIIIIIIHIHIHIIIIIIIIIIIIIIIIIHIIIIIIHHHHIHGIIIIIIIIIIIIIIIIIIIIIIIIII=IIIIIIIIIIIHIIIIIIIIIIIIIIIIIIIIIIIIIIIIIIIIIIIIIIIIIIIIIIIIIIIIIIIIIIIIIIIIIIIIIIIIIIIIIIIIIIIIIIIIIIIIIIIIDDDDD
@HISEQ:969:HM2KJBCX2:2:1101:1692:2749 2:N:0:ACTATGCA
AGTGCCCTTGGTCCCAACTATCCCTATTAATCATTACATCGATCCTAGAAACCAACAAAATAGAATCGGATGTCCTATTTCATTATTCCATGCTAATGTATTCAAGCGTGAGCCTGCTTTAAACACTCTAATTTTTTCAAGGTAACAGTCCTAATTCCCCGTGACACCAAATTAATGGCATTACGGTTCTTTAGAAGGTGAGAAATCAATAATATCAGTACATACCAACGGCATGACCGAAACATTGATCCCGAAATTCAACTACGAGCTTTTTAACTGCAACAACTTTAATATACGCTATTGGAGCTGGAATTACCGCGGCTGCTGGCACCAGACTTGCCCTC
+
DDDDDHIIIIIIIIIIHIIIIIIIIIIIIIIIIIIIIIIIIIIIIIIIIIIIIIIIIIIIIIHIIIIIIIIIIIIIIIIIIIIIHIIIIIGHHIIIIIIIIHHIIIIIIHIIIIIIIIIIIIIIIIIHHHIIIIIIIIIIIIIIIIIIIIIIIIIIGHIIIIIIIIIIIIIIIHIIIHIIHIIIIIIHIIIIIIIIIIIIIIIIIIIIHHHIIIIIHIIHHIIIIIIIIIIIIIIIHIIIIHFIIIIIIIIIIIIIIIIIIIIIIIIIIIIIIIHIIIIIIIIIIIIIIIIIIIIIIIIIHIIIIIIIIIIIIIIIIIIIIIIIIIIIIIIIIIIIIIIDDDDD
@HISEQ:969:HM2KJBCX2:2:1101:15934:2824 2:N:0:ACTATGCA
AGTGCCCTTGGTCCCAACTATCCCTATTAATCATTACGTCGATCCTAGAAACCAACAAAATAGGTTCGATCGTCCTATTTCGTTATTCCATGCTAATGTATTCAAGCGCGAGCCTGCTTTAAGCACTCTAATTTTTTCAAAGTAACAGTCCTGTTTCCCCGCAACAACAAATTAATGCCATCACGGTTCTACAAGAAGGAGGGACCAGTGAGGCCAGTGCATACCAGTGGCACGACCAACCTACTGGCCCCGAAATTCAACTACGAGCTTTTTAACTGCAACAACTTTAATATACGCTATTGGAGCTGGAATTACCGCGGCTGCTGGCACCAGACTTGCCCTCCAA
+
DDDDDIIIIIIHHHIIIIIIGIIIIIIIIIIIIIIIIGIIIIIIGHHIIIIIIIIIGIIIIIIIIHHHFIIHHHIIHIEHIHIIIIIGHFHHIIIIIIIIIHIIIIHIIIIGIIIIIIIGHH?HHGHHHIIHIIIIIEHIHEGHHGHIIFHHIFHEHHIIIIIIIIIIIIHHHHHIIIIIIIIIHEIIIIIIIIIIHIIIIIHHIIIIHIIHIIIIIIHIIIIIIIIIIIIIHIIIIHIIIIHHIIIGIHIIIIIIIHIHIIIIIHGIIIIIIGIIIIIIIIIIIHHHHIIHHHGGIIHIIIIIIIIIIIHIIIIIIHIIIIIIIIIIIIIIHIIHHIIIIDDDDD
@HISEQ:969:HM2KJBCX2:2:1101:16089:3382 2:N:0:ACTATGCA
AGTGCCCTTGGTCCCAACTATCCCTATTAATCATTACGTCAATCCTAGAAACCAACAAAATAGGATCGAACGTCCTATTTCATTATTCCATGCTAATGTATTCAAGCGTTAGCCTGCTTTAAACACTCTAATTTTTTCAAAGTAACAGTCCTGTTCCCCTGCAACACCAAATTAATGACATTACAGTTCTTCAGAAAGGAGGAATCAGCGAAGCCAGTGCATACCAGTGGCACGACCAACCTGCTGACCCCGAAATTCAACTACGAGCTTTTTAACTGCAACAACTTTAATATACGCTATTGGAGCTGGAATTACCGCGGCTGCTGGCACCAGACTTGCCCTCCAA
+
DDDDDIIIIHIIFHIIIIIIIHHHHIIIIEHIIIIIIIIIIIIHIHIHHIIIHIIIIHIIGDFHHGHIHHFHHIIIIIIIIHHIIIIECHHHCHHHHHHIIHHGHHIHHHIIHHIIHIIIIIIHIIIHGHHGHIIIIIHHHHHIIHIIIIHIIIIIIIHGHEIIIIHHHHHGGHHHIIIHHHIIIHIIIGIIIHHHHIHIHGIHHIHIIIIHHHIIIIHIIIIGIIIIIIIIIIIIIIIIIHHHHIIIIHHCIIIIIIIIIIIIIIIIIIIHHHIHHGIHIIIIIHEHIHGIIIIIIIIIIIIIIIIHHIIIIIIIIIIIIIHIIIIIIIIIIIIIIIIIIDDDDD
@HISEQ:969:HM2KJBCX2:2:1101:12409:3543 2:N:0:ACTATGCA
AGTGCCCTTGGTCCCAACTATCCCTATTAATCATTACGGTGATCCTAGAAACCAACGAAATAGAATCAGTCCGTCCTATTTCATTATTCCATGCTAATGTATTCAGACGATAGTCTGCTTTAAACACTCTAATTTTTTCAAAGTAACAGTCCTGATTTCCAACCACACCAAATAAATGGCATGAAAGTTCCTCAGAAGGTAGAGATCCATCTCACCAGTACAGACAATTAAGCCTGACCAATGGGTAGACCCCGAAGTTCAACTACGAGCTTTTTAACTGCAACAACTTTAATATACGCTATTGGAGCTGGAATTACCGCGGCTGCTGGCACCAGACTTGCCCTCCAA
+
DDDDDIIIIHIIIIIIIIIIIIIIIIIIIIIIIIIIIIIIIIIIIIIIIIIIIIIIIIIIIIIIIIIIIIIIIIIIIIIIIIIIIIIIIIIIIIIIIIIIIIIIIIIIIIIIIIIIIIIIIIIIIIIIIIIIIIIIIIIIIIIIIIIIIIIIIIIIIIIIIIIIIIIIIIIIIIIIIIIIIIIIIIIHHGIHIIIIIIIIIIIIIIIIIIIIIIIIIIHIIIIIIIIIIIIIIIIIIIIIIIIIIHGIHHIIIIIIIIIIIIIIIIIIIIIIIIIIIIIIIIIIIIIIIIIIIIIIIIIIIIIIIIIIIIIIIIIIIIIIIIIIIIIIIIIIIIIIIIIIIIIDDDDD
@HISEQ:969:HM2KJBCX2:2:1101:13356:3652 2:N:0:ACTATGCA
AGTGCCCTTGGTCCCAACTATCCCTATTAATCATTACGGTGATCCTAGAAACCAACAAAATAGAACCATGCCGTCCTATTCTATTATTCCATGCTAATGTATTCGAGCAAAAATGCCTGCTTTAAACACTCTAATTTTTTCAAGGTAAAGGTCCTGGATCCGCAAGACACCCAATAAAGGACATCAAGTTTCTCCAGAAGGTGAGAAATCAACAGTAACAGTTCATACCCCTTAAGGCATGACCGTCACGTCAATCCCGAAATTCAACTACGAGCTTTTTAACTGCAACAACTTTAATATACGCTATTGGAGCTGGAATTACCGCGGCTGCTGGCACCAGACTTGCCCTCCAA
+
DDDDDIIIHFHIIIIIIIIIIIIIIIHIIIIIGIIIIIIIIIIIIIIIIIIIIIIIIIHIIIHIHIHIHIGICHIIIIIIIIIIIIIIIIIIIIIHIIIIHHHHHIHHIIIIIIIIHHIIIIIIIIIHIIIIIHHIIIIIIIIIHIIIHGHHGIHHIHIIHHIIIIIIIIIHIHHIIIIIIIHHIHIIIIIIIIIIIHIIIHHIHHIIHIIIHHHHHIIIIIIIIIIIIIHIIIIIIIIIIHIIIIIIHIHFIHHIIIIIIIIIIIIIIHIHIIIIIIIIIIIIIIIIIIIIIIIIIIIIIIIIIIIIIIIIIIIIIIIIIIIIIIIIIIIIIIIIIIIIIIIIIIIIDDDDD
@HISEQ:969:HM2KJBCX2:2:1101:20240:3224 2:N:0:ACTATGCA
AGTGCCCTTGGTCCCAACTATCCCTATTAATCATTACGGTGATCCTAGAAACCAACGAAATAGAATCAATCCGTCCTATTTCATTATTCCATGCTAATGTATTCAGACGTTAGCCTGCTTTAAACACTCTAATTTTTTCAAAGTAACAGTCCTGATTTCCCATCACACCAAATAAATGGCATGAAAGTTCCTCAGAAGGTAGAGATTCATCTCACCAGTACAGACAATTAAGCCTGACCAATGGGTAAACCCCGAAGTTCAACTACGAGCTTTTTAACTGCAACAACTTTAATATACGCTATTGGAGCTGGAATTACCGCGGCTGCTGGCACCAGACTTGCCCTCCAA
+
DDDDDIIIIIIIIIIHIIIIIIHIIHIIIIIIIIIIIIIIIIIIIIIIHIIIIIIIIIIIIIIIIIIIIIIIFGHIIIIIIIIIIIIIIHIIIIIIHIIIIHHIHGIIIIIIIIIIIHIIIIIIIIGIIIIIIIIIIIIIIIIIIIIIIHIGIIIIIIIIIIIIIIIIHIIIHIIIIIIIIIIIIIIIIIIIIIIIIIIIIIIIIIIIIIIIHIIIIIIIHIIIIIIIIGIIIIIIIIIIIIIIIHDIIIIHIIIIIIIIIIIIIIIIIIIIIIIIIIIIIIIIIIIIIIIIIIIIIIIIIIIIIIIIIIIIIIIIIIIIIHIIIIIIIIIIIIIIIIIIIIIDDDDD
@HISEQ:969:HM2KJBCX2:2:1101:17239:4060 2:N:0:ACTATGCA
AGTGCCCTTGGTCCCAACTATCCCTATTAATCATTACATCGATCCTAGAAACCAACAAAATAGAATCTGATGTCCTATTTCATTATTCCATGCTAATGTATTCAAGCGTAAGCTTGCTTTAAACACTCTAATTTTTTCAAGGTAACAGTCCTAATTCCCCATAACATCAAATAAATGACATTATGGTTCTTTAGAAGGTGAGAACCAATAAAACCAGTACATACCAAGGCATGACCGATTCCTTGATCCCGAAATTCAACTACGAGCTTTTTAACTGCAACAACTTTAATATACGCTATTGGAGCTGGAATTACCGCGGCTGCTGGCACCAGACTTGCCCCCAA
+
DDDDDIIIIIIIIIIIIIIIIIIIIIIIIHHIIIIIIIIIIIIIIIIIIIIIHIIIHIIHHIHHFHIIIIIIEHHIIIIIGHHIIIIIHHIIIIIIGGHHHIIHIHIIIIIHHHIIIIIIIIIIIIHHHIIIIIIHIIIIIHIIHIIIIIIIIIIIIHHIIIHHIIHIIIIIIIIIIIHIIIIIIIIIIIIIIIIIIIIIIIGIIHIIIIIIHIIIIIIIIIIIIIHHHIIIIIIIIIIIHHHHIIIHIIIIIIIHIIIIHHIIIIIHIIIIHEIIIIIIIHIIIIIIHHIHHIIHIIIIIIIHIIIIIIIIIIIHIIIIIIIIIHIIIIIIIIIIIIIDDDDD
@HISEQ:969:HM2KJBCX2:2:1101:1396:4262 2:N:0:ACTATGCA
AGTGCCCTTGGTCCCAACTATCCCTATTAATCATTACGTCAATCCTAGAAACCAACAAAATAGGATCAAACGTCCTATTTCATTATTCCATGCTAATGTATTCAAGCGTTAGCCTGCTTTAAACACTCTAATTTTTTCAAAGTAACAGTCCTGTTTCCCTGCAACACCAAATTAATGACATTACAGTTCTTCAAGAAGGAGGAACCAGTAAAGCCAGTACATACCAGAGGCACGACCAACCTACTAATCCCGAAATTCAACTACGAGCTTTTTAACTGCAACAACTTTAATATACGCTATTGGAGCTGGAATTACCGCGGCTACTGGCACCAGACTTGCCCTCCAA
+
DDDDDIIIHIIIIIIIIIIIIIIIIIIIIIIIIIIIIGIHHIIIIIIIIIIIIHIIIIIIIIIIIIIIEHHHHHHIGFHIIIIIIIIIIIIHIIIIIIIIIIHHIIIIIIIHIIIIIHHHIIIIIIHIIIGIIIIIIIIIIIIIIIIIIIIIIIIIIIIIIIIIIIIIIIIHIIIIIIIIIIIIIIIIIIIIIIIIIIIIIIIIIIIIHIHHIIIIIIIIIIIHIIIHIIIIIIIIIIHIIIHHFIIIIIIIHIHHHHHHHHHIIIIIIIIIIIIIIIIIIIIIIIIIIIIHIIIIIIIIIIIIIIIIIIIIIIIIIIIIIIIIIIIIIIIIIIIIIIIIIDCDDD
@HISEQ:969:HM2KJBCX2:2:1101:11679:4058 2:N:0:ACTATGCA
AGTGCCCTTGGTCCCAACTATCCCTATTAATCATTACGTCGATCCTAGAAACCAACAAAATAGAATCAAACGTCCTATTTCGTTATTCCATGCTAATGTATTCAAGCGTGAGCCTGCTTTAAACACTCTAATTTTTTCAAAGTAACAGTCCTGATTCCCCATGACACCAAATTAATGACATCATGGTTCGTCAGAAGGTAGGAATCAATAATACCAGTACGTACAATAGCACGACCAATAAATTGATCCCGAAATTCAACTACGAGCTTTTTAACTGCAACAACTTTAATATACGCTATTGGAGCTGGAATTACCGCGGCTGCTGGCACCAGACTTGCCCTCCAA
+
DDDDDIIIIIIIIIIIIIHIHIIIIIIIIIIIIIIIIIIIIIIIIIIHIIIIIIIIIIIIIIIIIIIHIIIIIHHIIHIIIIIIIIIIIHIIHIIIIIIIIHIHIIIIIIIIIIIIHIIIIIIIIIIIIIIIIIIIIIIIIIHHIIIIIIIIIIIIIIIIIHIIIIIIHIIIHIIIIIIIIIIIIIIIIIIIIIIIIIIIIIIIIIIIIIIIIIIIIIIIIHIIHIIIIIIIIIIIIIIIIIHGIHIIIIIIIIIIIIIIIIIIHIIIIIIIIIIIIIIIIIIIIIIIIIIIHIIIIIIIIIIIIIIIIIIIIIIIIIIIIIIIIIIIIIIIIIIIIIIIDDDDD
@HISEQ:969:HM2KJBCX2:2:1101:16321:4298 2:N:0:ACTATGCA
AGTGCCCTTGGTCCCAACTATCCCTATTAATCATTACGTCAATCCTAGAAACCAACAAAATAGGATCGAACGTCCTATTTCATTATTCCATGCTAATGTATTCAAGCGTTAGCCTGCTTTAAACACTCTAATTTTTTCAAAGTAACAGTCCTGTTTCCCTGCAACACCAAATTAATGGCATTACAGTTCTTCAGAAAGGAGGAATCAGCGAAGCCAGTGCATACCAGTGGCACGACCAACCTGCTGACCCCGAAATTCAACTACGAGCTTTTTAACTGCAACAACTTTAATATACGCTATTGGAGCTGGAATTACCGCGGCTGCTGGCACCAGACTTGCCCTCCAA
+
DDDDAFHHIHIIHGHIGHIIIIIIHIHIIHHHIIIIIIIGIIIHGHHIHIIIIGIIHHIIHHHIEHHHHHIIIHHHIIIIIIIIIIIHHHIIIIIIHHHIIHHIIIGHHIIIIIIIIIIIIIIIIIIIHHHIIIIIIIHIIIIIIHIIHIIIIIIIIHHHHIIIIIIIIIIHIIHIIIIIIIIIHIIIHHIIIIIIHHIHHHIHGIIIIIIHIIIIIIIIIIIIIIIIHHIIHIIIIIIIIIIIIIIIHIIIIIIIIIIIHHIIHIIIHIIIIIHIHGIIIHHIIHEGIIIIIIIIIIIIIIIIHIIIIIIIIIIIGIIIIIHHIIHIIIIIIIIIIHIIIDDDDD
@HISEQ:969:HM2KJBCX2:2:1101:3518:4804 2:N:0:ACTATGCA
AGTGCCCTTGGTCCCAACTATCCCTATTAATCATTACGTCAATCCTAGAAACCAACAAAATAGGATCGAACGTCCTATTTCATTATTCCATGCTAATGTATTCAAGCGTTAGCCTGCTTTAAACACTCTAATTTTTTCAAAGTAACAGTCCTGTTTCCCTGCAACACCAAATTAATGACATTACAGTTCTTCAAGAAGGAGGAATCAGTAAAGCCAGTACATACCATAGGCACGACCAACCTACTGACCCCGAAATTCAACTACGAGCTTTTTAACTGCAACAACTTTAATATACGCTATTGGAGCTGGAATTACCGCGGCTGCTGGCACCAGACTTGCCCTCCAA
+
DDDDDIIIIIIIIIIIIIIIIIIIIIIIIIIIIIIIIIIIIIIIIIIHHIIIIIIIHHIIHHIIIIIIHIIIIHIIIIHIIIIIIHIIIIHIIIIIIIIIIIIIIIIIIIIIIIIIIIIIIIGIIIIIIIIIIIIIIIIIIIIIIIIIHIIIIIIIIIIIIIIIIIIIIIIIIIIIIIIIIIIIIIIIIIGHIIIIIIIIHIIIIIHIIIIIIIIIIIIIIIIIIIIGIIIIIIIIIIIIIIHHHIIIIIHIIIIIIIIIIIIIIIIIIIIIIIIIIIIIIIIIIIHIIIIIIIIIIIIIIIIIIIIIIIIIIIIIIIIIIIIIIIIIIIIHIIIIIIIIIDDDDD
@HISEQ:969:HM2KJBCX2:2:1101:20418:4282 2:N:0:ACTATGCA
AGTGCCCTTGGTCCCAACTATCCCTATTAATCATTACGTCAATCCTAGAAACCAACAAAATAGGATCAAACGTCCTATTTCATTATTCCATGCTAATGTATTCAAGCGTCAGCCTGCTTTAAACACTCTAATTTTTTCAAAGTAACAGTCCTGTTTCCCTGCAACACCAAATTAATGACATTACAGTTCTTCAAGAAGGAGGAACCAGTAAAGCCAGTACATACCAGAGGCACGACCAACTTACTAATCCCGAAATTCAACTACGAGCTTTCTAACTGCAACAACTTTAATATACGCTATTGGAGCTGGAATTACCGCGGCTGCTGGCACCAGACTTGCCCTCCAA
+
DDDDDIIIIIIIIIIIIIIIIIIIIIIIIIIIIIIIIIIIIIIIIHIIIIIIIIIIIIIIIIIHIIIIIIIIHIIIIHIIIIIIIIIIIIIIIIIIIIIIIIIIIHIIIIIIIHIIIIHIIIIIIIIIIIIIIIIIIIIIIIIIIIIIIIIIIIIIIIIIIHHIIIIIIIIIIIIIIIIIIIIIIIIIIIIIIIIIIIIIIIIIIIIIIIIIIIIIIIIIIIIIIIIIIIIIIIIIIIIIIIIIHIIIIIIIIIIIIIIIIIIIIIIIIIIIIIIIIIIIIIIIIIIIIIIIIIIIIIIIIIIIIIIIIIIIIIIIIIIIIIIIIIIIIIIIIIIIIIIIIDDDDD
@HISEQ:969:HM2KJBCX2:2:1101:19607:4602 2:N:0:ACTATGCA
AGTGCCCTTGGTCCCAACTATCCCTATTAATCATTACGTCAATCCTAGAAACCAACAAAATAGGATCGAACGTCCTATTTCATTATTCCATGCTAATGTATTCAAGCGTTAGCCTGCTTTAAACACTCTAATTTTTTCAAAGTAACAGTCCTGTTTCCCTGCAACACCAAATTAATGGCATTACAGTTCTTCAGAAAGGAGGAATCAGCGAAGCCAGTACATACCAGTGGCACGACCAACCTGCTGACCCCGAAATTCAACTACGAGCTTTTTAACTGCAACAACTTTAATATACGCTATTGGAGCTGGAATTACCGCGGCTGCTGGCACCAGACTTGCCCTCCAA
+
DDDDDIHIIIIIIHIIIIIIIIIIHIIIIIIIIIIIIIIIIIGHIIIIIIIIIIIIIIIIIIEHGHHHEHHHHHIIIIIIHIHIHIIHHIIIIIIIIIIIIFIIIIHHIIIIIIIIIIIIIIIHIIIIIIHHHIIIIIIIIIIIIIIIHIIIIIIIIIHHHIIIIHIIIIHHHIIIHGIIIIIIIIIIIIIIHIIIHIIIIIIIHIHIIIIIIIIIIIIIIIIIIIIIIIHIIIIIIHHHHHHHHIIIFIIIIIIIIIIIIIIIIIIIIIIIIIIIHIIIIIIIIIIIIIIIIIIIIHIIIIIIIIIIIIIIIIIIIIIIIIIIIIIIIIIIIIIIIIIIIDDDDD
@HISEQ:969:HM2KJBCX2:2:1101:21146:5049 2:N:0:ACTATGCA
AGTGCCCTTGGTCCCAACTATCCCTATTAATCATTACGTCAATCCTAGAAACCAACAAAATAGGATCGAACGTCCTATTTCATTATTCCATGCTAATGTATTCAAGCGTTAGCTTGCTTTAAACACTCTAATTTTTTCAAAGTAACAGTCCAAATTCCCCGCAACACCAAATTAATGGCATTACGGATCATCAGGAAGGAGGAATCAGTGAGACCAGTACATACCAGAGGCATGACCAATCTACTAACCCCGAAATTCAACTACGAGCTTTTTAACTGCAACAACTTTAATATACGCTATTGGAGCTGGAATTACCGCGGCTGCTGGCACCAGACTTGCCCTCCAA
+
D@<DDHHEHIC1D@GFHHHIFEHHHGGHIIHHHHIIHIFEHHEFF?FHIHIIIIIHHHGHHIHIHGIGHEHH@@GCHHHHHHFHFCEC?FFE?@HHHCCHEFDGHHEEHHHHHHGEHHCHGFGHIHEGHHIGIFHHDHHICGEDEEFFEHEFGFHIHIHIHHHHHIHHHHDHHIIIHHHEDFIIIIIH;IIIIIHHIIIHHIHIIIIHHIHGCEIHHHIIHHIIIIIGIIIHHIHGHHHI2HHH7DFIIHHHFEEIIHIIIHDGEDHIIIHIHHDIHIIHIHHHIHHHHHHHHHIHIIHIHIIIIIHIIIIIIIIIIIIIIIIIIIIIIIHHIIIIIHIIIDADD@
@HISEQ:969:HM2KJBCX2:2:1101:17016:5712 2:N:0:ACTATGCA
AGTGCCCTTGGTCCCAACTATCCCTTTAATCATTACGGTGATCCTAGAAACCAACAAAATAGAATCATGCCGTCCTATTTTATTATTCCATGCTAATGTATTCAAGCAAAATGCCTGCTTTAAACACTCTAATTTTTTCAAAGTAAAGGTCCTGGTTCCCCGCGTCACCCAATTAAGGACAGCGCGGTTCTCCAGAAGGTGAGAAATTGACTACACCAGTTCATACCCCTTAGGGCACGACCGATGTGCCAATCCCGAAATTCAACTACGAGCTTTTTAACTGCAACAACTTTAATATACGCTATTGGAGCTGGAATTACCGCGGCTGCTGGCACCAGACTTGCCCTCCAA
+
DDDDDIIHIIHIIIIIIIIHHIIIIIIIIIIIIIIIIIIIIHIIIIIIIIIIIGIIIEIHHHHIIIIIHHII0<EHHEEHIIHIIIIIIHHIIHHHFFHIHHHIIIIIIIIIHIIIIIIIHIIIIIIIIIHHIIIIIIIHGHIIIHIIIIHIIIIIHIIIIIHIIIIIIIIIIHHHIIHIIIIIIIIHIIIIIIIIIIIIIIIIIIIIIIIIIHHIIIIIIHHHHIIIIIIIIIIIHIIIIIIIIIIIHGIIIIIIIIIIIIIHIIHHIIIIIIIIIIIIIIIIIIIIHIIIIIIIIIIHIIIIIIIIIIIIIIIIIIIIIIIIIIIIIIIIIIIIIIIIIIIIIIDDDDD
@HISEQ:969:HM2KJBCX2:2:1101:19503:5912 2:N:0:ACTATGCA
AGTGCCCTTGGTCCCAACTATCCCTATTAATCATTACGTCAATCCTAGAAACCAACAAAATAGAATCAAACGTCCTATTTCATTATTCCATGCTAATGTATTCAAGCGTGCGCCTGCTTTAAACACTCTAATTTTTTCAAAGTAACAGTCCTGATTCCCCACGACACCAAATTAATGACATCGCGGTTCTTCAGAAGGTAGGAACCAATAATGCCAGTACGTACCGAGGCACGACCGACAGTCTGATCCCGAAATTCAACTACGAGCTTTTTAACTGCAACAACTTTAATATACGCTATTGGAGCTGGAATTACCGCGGCTGCTGGCACCAGACTTGCCCTCCAA
+
DDDDDIIIIIIIIIIIIIIIIIIIIIIIIIIIIIIIIIIIIIIIIIIIIIIIIIIIIIIIIIIIIIIIIHHIHHIHIIIIHIIIIIIIGEHHIIIIIIIIIIIIIIHIIHHHIIIIIHIIIGIIIIIIIIIIIIIIIIIIIIHIIIIIHIIIHHHHIIHIIIIIIIIIIIIIHIIIIIIIIIIIIHIIIIIIIIIIIIIIIIIIIIIIIIIIIIIIHIIIIIIIIIIIIIIIIIIIIIIIIIIHIIIIIIIIIIIIIIIIHIIIIIIIIIIIIIIIIIIIIIIIIIIIIIIIHIIIIIIIIIIIIIIIIIIIIIIIIIIIIIIIIIIIIIIIIIIIIIIIDDDDD
@HISEQ:969:HM2KJBCX2:2:1101:8001:6197 2:N:0:ACTATGCA
AGTGCCCTTGGTCCCAACTATCCCTATTAATCATTACGTCAATCCTAGAAACCAACAAAATAGGATCAAACGTCCTATTTCATTATTCCATGCTAATGTATTCAAGCGTTAGCCTGCTTTAAACACTCTAATTTTTTCAAAGTAACAGTCCTGTTTCCCTGCAACACCAAATTAATGACATTACAGTTCTTCAAGAAGGAGGAACCAGTAAAGCCAGTACATACCAGAGGCACGACCAACCTACTAATCCCGAAATTCAACTACGAGCTTTTTAACTGCAACAACTTTAATATACGCTATTGGAGCTGGAATTACCGCGGCTGCTGGCACCAGACTTGCCCTCCAA
+
DDDDDIHHIIHGHHI?GHFHEECGHIIIIIIHHIIIIII@EHIHHIGIHHGHHHHIHEEEFHHIHHIHHGHHHHFHHFGHFHIIIIIFHIIHIHIIIIIIHEHHHHHIIIIIGHHFHHIHHIIIIIHIIIHIIIHIIIIIIIIIGHIIIHIIHIIHIHIIHIIHHHHHHIIIIIIHHHIIIIIIIIIIHIIHHIIIIIHIIHHHGIIIIIIIIHIIIIIGIHIIHIIIIIIIIHIIHIIIIIIHGIHHIIIIIIIIIIIIIIIIIIIIIIIIIIIIIIIIIIIIIIIIIIIIIIIIIHIIIIIIIIIIIIIIIIIIIIIIIIIIHIIIIIIIIHIIIIIIIDDDDD
@HISEQ:969:HM2KJBCX2:2:1101:8486:6341 2:N:0:ACTATGCA
AGTGCCCTTGGTCCCAACTATCCCTATTAATCATTACGGTGATCCTAGAAACCAACAAAATAGAACCATGCCGTCCTATTCTAATATTCCATGCTAATGTATTCGAGCAAAATGCCTGCTTTAAACACTCTAATTTTTTCAAGGTAAAGGTCCTGGTTCCACATGACACCCAATTAAGGACATCATGCTTCTCCAGAAGGTGAGAAATCAACTGCGACAGTTCATACCCCTTAAGGCACGACCATCACGTCAATCCCGAAATTCAACTACGAGCTTTTTAACTGCAACAACTTTAATATACGCTATTGGAGCTGGAATTACCGCGGCTGCTGGCACCAGACTTGCCCTCCAA
+
DDDDDIIIIIIIIIIHIIHIIIIIIIIIIIIIIIIIIIIIIIIIIIIIIIIIIIIIIIIIIIIIIIIHIIHHDHHIIIHIIIICHIIIIIIIIHHIIH?DFFHHIHIDHHHHIIIIIIIIHIHIIIIIIHIIIIIIHHHIIIIIIIIIIIHIIHIHIIIIHHHHGIIIIIIIHHIIIIIIHIIIIIIHIIIIIIGHHII;IHIIIIIHIIIIIIIIIIIIHIIIIIIIIIHIIIIIIIIIIIIIIIIIIIHIIIIIIIIIIHIIIIIIIIIHHIIIIIIIIIIIIIIIIIIIIIIIIIIIIIIIIIIIIIIIIIIIIIIIHIIIIIIIIIIIIIIIIIIIIIIIIIIDDDDD
@HISEQ:969:HM2KJBCX2:2:1101:8657:6528 2:N:0:ACTATGCA
AGTGCCCTTGGTCCCAACTATCCCTATTAATCATTACTTCAGCTCTAGAAACCAACAAAATAGAACCAATGTCCTAAATTATTATTCCATGCTAATGTATTCATAGCAAAAAGCCTGCTTTAAACACTCTAATTTTTTCAAAGTAAATGATCTGGATCGCGTGTCCGGCCCAGTGAAGGGTAGACACCGTTTTCCAGAAGGATGGCAGACACGCACCGGCACTCACACACGTAACCGTGGCGGGCCAGGCATATCAAACCAGAAATCCAACTACGAGCTTTTTAACTGCAACAACTTTAATATACGCTACTGGAGCTGGAATTACCGCGGCTGCTGGCACCAGACTTGCCCTCCAA
+
DDDDDIIIIIIIIIIIIIIIIIIIIIIIIIIIIGIIIIIIIIIIIIIIIIIIHIIIIHIIIIIIIIIIIIIHIIIIIIIIIIIIIIIIIHIHHHGIHIIIGFHIIIIIIIIHIIIIIIIIIHIHHIIIIIIIIIHHHIIIIIIHIIIHIHIHIHIIHIIHIIIIIIIIIIIIIIIIIIIIHHIIIIIIIIIIIHIIIIIIIIIIIIIIIIIIIIIIIIIIIIIIIIIIIIIIHIIIIIIIIIIIHIIIHIIHHHEIIIIIIIIHHHIHHHIHHIIIIIIIIIIIIIIIIIIIIIIIIIIIIIIIIIIIIIIIIIIIIHIIIIIIIIIIIIIIIIIIIIIIIIHIHIIIIIIDDDDD
@HISEQ:969:HM2KJBCX2:2:1101:12725:6589 2:N:0:ACTATGCA
AGTGCCCTTGGTCCCAACTATCCCTATTAATCATTACGTCAATCCTAGAAACCAACAAAATAGGATCGAACGTCCTATTTCATTATTCCATGCTAATGTATTCAAGCGTTAGCCTGCTTTAAACACTCTAATTTTTTCAAAGTAACAGTCCTGTTTCCCTGCAACACCAAATTAATGGCATTACAGTTCTTCAGAAAGGAGGAACCAGCAAAGCCAGTGCATACCAGTGGCACGACCAACCTGCTGATCCCGAAATTCAACTACGAGCTTTTTAACTGCAACAACTTTAATATACGCTATTGGAGCTGGAATTACCGCGGCTGCTGGCACCAGACTTGCCCTCC
+
ADDDCIIIIEHIIIIIIIIIIIIIIIIIIIIIIHIIIIIIHIIIIIIIIIIIIHIIIIIIIIIIIIIIIHIIIIIIIIIIIIIIHIIIIIIIIIIIIIIIIIIHHIIIIIIIIIIIIIIHIIIIIIIIIIIIIIIHIIIHIIIIIIIIIIIIIIIIIHIIIIIIIHIIIIIIHIIIIIIIIIIIIIIHIIIIIIIIIIIIIHHIIHIIIIIIIIIIIIIIIIIHIIIIIIIIIIIIIIIIIHHIIIIGIIHIIIIIIIIIIIIIIIIIIIIIIIIIIIIHIIIIIIGIIIHIIIIIIIIIIIIIIIIIIIIIIIIIIIIIIIIIIIIIIIIIHHIIIIIDDCDD
@HISEQ:969:HM2KJBCX2:2:1101:12805:6779 2:N:0:ACTATGCA
AGTGCCCTTGGTCCCAACTATCCCTATTATCATTACGTCGATCCTAGAAACCAACAAAATAGAATCAAACGTCCTATTTCATTATTCCATGCTAATGTATTCAAGCGTGCGCCTGCTTTAAACACTCTAATTTTTTCAAAGTAACAGTCCTGATTCCCCACGACACCAAATTAATGACATCGCGGTTCTTCAGAAGGTAGGAACCAATAATGCCAGTACGTACCGAAGCACGACCAACAATTCGATCCCGAAATTCAACTACGAGCTTTTTAACTGCAACAACTTTAATATACGCTATTGGAGCTGGAATTACCGCGGCTGCTGGCACCAGACTTGCCCTCCAA
+
DDDDDIIIIIGHHIHIIIIIIIIIIIHIIIIIIIIIIHIIGIIIGIIIIIIIHHIIHIHIIIIHIIHHGHIIIIIIIHIIIIIIHIIIIIIHIHIIIIIIIIIIIIGHHIIIHIHIIIIIIIHHHIHIIIIIIIIIIIIIHIHIIIIHIIIHHIIIIHIIHHHIIHHIHHGHIIIIIIHIIIIIIHIIIIIIIIIIIIIHHIIIHIHIIIIIIIIIIIIIIIIIIIIIIIIIHHIIIIIIHGDHIIIIIHHIHIIIIIHHHHIIIIIIIIHIIIIIIIIIIIIHIIIIIIIIIIIIIIHIIIIIIIIIIGIIIIIIIIIIIIIIIIIIIIIIIHIIIIIDDDDD
@HISEQ:969:HM2KJBCX2:2:1101:7099:6985 2:N:0:ACTATGCA
AGTGCCCTTGGTCCCAACTATCCCTATAATCATTACGTCAATCCTAGAAACCAACAAAATAGGTTTGAACGTCCCATTTCATTATTCCATGCTAATGTATTCAAGCGTTAGCCTGCTTTAAACACTCTAATTTTTTCAAAGTAACAGTCCTGTTTCCCTGCAACACCAAATTAATGACATTACAGTTCTTCAGAAAGGAGGAATCAGCGAAACCAGTTCATACCAGTGGCACGACCAACCTGCTGACCCCGAAATTCAACTACGAGCTTTTTAACTGCAACAACTTTAATATACGCTATTGGAGCTGGAATTACCGCGGCTGCTGGCACCAGACTTGCCCTCCAA
+
DDDDDIIHHHHHIHIIIHIIIIIIIIIIEHHHIHIIIG@GHIIHIIIIIIIEHCCEHEHFHFGHIHDEEHHEHIHHHFECFHHEHHHCHHIFIHHIHHHIIIHIHHHHHHHHHIIIIIIIIIIIIIIHIHIHHHHEIIIHIGHHEEHHIHHHIHHHHHHIIIIHHHGHHCGHHFHHHIIHIIIHHIIGIIIIIIIIIIHHEIHI;IIIIIHHHIHHHIIIIIIIIIHHG==I=IIIIIIIIHHFIIIIIHHIHIIHGIIIIHIIIIIIIHIIIHIIIIIIIHHHHCIIIIIIIIIIHIIIIHIIIIIIIIIIIIIIIIIIIIIIIIIIIIIIHHHIIIIIDDDDC
@HISEQ:969:HM2KJBCX2:2:1101:7666:6800 2:N:0:ACTATGCA
AGTGCCCTTGGTCCCAACTATCCCTATTAATCATTACGTCAATCCTAGAAACCAACAAAATAGGATCGAACGTCCTATTTCATTATTCCATGCTAATGTATTCAAGCGTTAGCTTGCTTTAAACACTCTAATTTTTTCAAAGTAACAGTCCAAATTCCCCGCAACACCAAATTAATGGCATTACGGCTCATCAGGAAGGAGGAATCAGTGAGACCAGTGCATACCGATGGCATGACCAATCTACTAACCCCGAAATTCAACTACGAGCTTTTTAACTGCAACAACTTTAATATACGCTATTGGAGCTGGAATTACCGCGGCTGCTGGCACCAGACTTGCCCTCCAA
+
DDDDDIIIIIIIIIIIIIGIIIIIIIIIIIHIIIIIIIIIGIIHIIIIIIIIIIIICHIIIIHIIIIIIIIIIIIIIIIIIHIIIIIIIIIGIIIGIIIIIIIIIIIIIIIIIIIIIIIIIIIHIGIIIIHHIIIIIIIIIIHIIIIIIIIIIHHIHIIHIIIHIIIIIHHIIHIIIIIIIIIIIIHHIIIHIIIIIIIIIIIIHIHIHIHGIHIIIIIIIIIIIIIIIIIIIIIIIIIIIGHEHIIHIIIIIIIIIIIIIIIIIIIIIIIIIIHIIIIIIIIIIIIIIIIIIIIIIIIIIIIIIIIIIIIIIIGIIIHHHIIIIIIIIIIIIIIHIIIIIDDDDD
@HISEQ:969:HM2KJBCX2:2:1101:8465:7092 2:N:0:ACTATGCA
AGTGCCCTTGGTCCCAACTATCCCTATTAATCATTACGTCGATCCTAGAAACCAACAAAATAGAATCAAACGTCCTATTTCATTATTCCATGCTAATGTATTCAAGCGTAAGCTTGCTTTAAACACTCTAATTTTTTCAAGGTAACAGTCCTAATTCCCCATAACATCAAATAAATGACATTATGGTTCTTTAGAAGGTGAGAACCAATAAAACCAGTACATACCAAGGCATGACCGATTCCTTGATCCCGAAATTCAACTACGAGCTTTTTAACTGCAACAACTTTAATATACGCTATTGGAGCTGGAATTACCGCGGCTGCTGGCACCAGACTTGCCCTCCAA
+
DDDDDIIIIIIIIHIIIIIIIIIIHIIIIIIIIIIIIIIIIIIIHIIIHHIIIIIIIIIIIIIIIIIIGEHIIIIIHIIIIIIIIIIHIIIIIIIIIIIIIIFIIIIIIIIIIHHIIIIIIHHIIIIIIIHIIIIIIIIIIIIIIIIIIIIIIIIIIIIHIIIHIIIIIHHHIIIIIIHIIIIIIIIIIIIIIIIIIIIIIIIIIGIIIIIIIIIIIIIIIIIIIIIIIIIIIIIIIIIIIHIHIIIIIIIIIIIIIIIIIHIHFIIGIIIIIHIIIIIIIIIIIIIIHIIHHIIIIIIIIIIHIIIIIIIIIIIIIIIIIIIIIIIIIIIIIIIIIIIIDDDDD
@HISEQ:969:HM2KJBCX2:2:1101:1555:7723 2:N:0:ACTATGCA
AGTGCCCTTGGTCCCAACTATCCCTATTAATCATTACGGTGGTCCTAGAAACCAACAAAATAGAACCACAACGTCCTATTCTATTATTCCATGCTAATCTATTCAAGCAATAGCCCGCTTTAAACACTCTAATTTTTTCAAGGTAATGGTCCTGGCTCCCCAACACACCCAATAAAGGACATACTGGTTCACCAGAAGGAAGACCCGACAGCAGACAGTACTCGCCAAAGACGGACCGCCCGGCCAGGCCTAAAATTCAACTACGAGCTTTTTAACTGCAACAACTTTAATATACGCTATTGGAGCTGGAATTACCGCGGCTGCTGGCACCAGACTTGCCCTCCAA
+
DDDBBIEHGCFFHCGHGHGIIIIHHIGHIIIIIIIIII=FGD=HIIHHHHIICEHHIIIIHIHIIIHHCHII?CFCHHHIHHHGEE?FHHIHE?HCHHHIGHHIEHE@GGH?@HHDF<GGBDGHFEHHHHIEHHFHHHEHGIIIHIIIHBEHHECHGHCG?EFHGHHEIHIHHG8<HHHHIIHHFHHHH;HEIHIIHHHHFEEIHEHIGHHHHHEHHHHHHIHFECHHHHHHIHHHDHHHDIHIHGIIIIIIIIIIIIHHHECIHEEHEHHHIHGHIHIIHIHHIIIIIIHIHHHHHHHIIIIIHHIIIIIHHHHCIGIIIIHEIHIHGEIHIH?HHEIHIDD@AD
@HISEQ:969:HM2KJBCX2:2:1101:3109:8589 2:N:0:ACTATGCA
AGTGCCCTTGGTCCCAACTATCCCTATTAATCATTACGTCAATCCTAGAAACCAACAAAATAGGATCAAACGTCCTATTTCATTATTCCATGCTAATGTATTCAAGCGTTAGCCTGCTTTAAACACTCTAATTTTTTCAAAGTAACAGTCCTGTTTCCCTGCAACACCAAATTAATGACATTACAGTTCTTCAAGAAGGAGGAACCAGTAAAGCCAGTGCATACCAGAGGCACGACCAACCTACTAATCCCGAAATTCAACTACGAGCTTTTTAACTGCAACAACTTTAATATACGCTATTGGAGCTGGAATTACCGCGGCTGCTGGCACCAGACTTGC
+
BB0<BHGHHFHI?HHIIHEEHHHIIIFHIEHIIIIIIHG?GHHCFHHIHIIIHIIIIHEC@GHGEHFEHIIGGCHHIIII?HEHEHEHHIIHHHIHHFHHGEFFHHCHHHHIFHC?HACFHHHIHIIFIHHEHIGACHHIHHFHHGIIHHEHFGHHIIIIIHHGHHIHHEFHGHFH@<FH@EHHCHHHHIIGHHEHFHHFC@HHIIH1GCEHGCEFHGGCCHHGHEHHHIIHHFHHGFH=CAHHF8EACBCG@FHHCFF@IHHHHGD<1EIFHHGCD1HHHFHHFFEHHG@C@HE@HHHHHGGHHHEEEHHCIIHDHHHGHHIHH@FCF1HFEH@DADD
@HISEQ:969:HM2KJBCX2:2:1101:18297:8592 2:N:0:ACTATGCA
AGTGCCCTTGGTCCCAACTATCCCTATTAATCATTACGTCAATCCTAGAAACCAACAAAATAGAATCAAACGTCCTATTTCATTATTCCATGCTAATGTATTCAAGCGTAAGCCTGCTTTAAACACTCTAATTTTTTCAAAGTAACAGTCCTGATTCCCCACGACACCAAATTAATGACATCGCGGTTCTTCAGAAGGTAGGAACCAATAATACCAGTGCGTACCGAGGCACGACCGACAATTTGATCCCGAAATTCAACTACGAGCTTTTTAACTGCAACAACTTTAATATACGCTATTGGAGCTGGAATTACCGCGGCTGCTGGCACCAGACTTGCCCTCCAA
+
DDDDBI@GHIIIIIGIGIIIIEGHIIHHHHIIIGIHIHIHIIIGHCGEHIIIHHHIHEHHHHHEEHHHHCHHH?=0F<GHCCHHHHGHCFFE@FGHIGHHHHEHEHHHHHHCHHIHHHEGHHI9IIHIIHHGHEHIIIIIIHHIHIIIHIHHFGFGIIIIIIIHHIIHHHEEGHIIIIIIHIGIIIIIIIIHIIIIIIIHHHIIHHIHHHEHHHIIIIIIHHIHIIIIIHIIIIIIHIGIIIHHIHH<IIIIIHEIIIIHHIIIIIIIIIIHIIIHHIIIIIIIIGIIIIIIIIIIIIIIIIIIIIIIIIIHIIHHIIIIIHIIIIIIIIIIIIIIIIIIDBDDD
@HISEQ:969:HM2KJBCX2:2:1101:19745:8391 2:N:0:ACTATGCA
AGTGCCCTTGGTCCCAACTATCCCTATTAATCATTACGGTGATCCTAGAAACCAACAAAATAGAATCATGCCGTCCTATTTTATTATTCCATGCTAATGTATTCAAGCAAAATGCCTGCTTTAAACACTCTAATTTTTTCAAAGTAAAGGTCCTGGTTCCCCGTGACACCCAATTAAGGGCATCGCGGTTCTCCAGAAGGTGAGAAATTGACTACACCAGTTCATACCCCTTAAGGCACGACCGATGTGTCAATCCCGAAATTCAACTACGAGCTTTTTAACTGCAACAACTTTAATATACGCTATTGGAGCTGGAATTACCGCGGCTGCTGGCACCAGACTTGCCCTCCAA
+
DDDDDHIIIIGHHI?HHIIIIIHHIHIIHIIHEHIIIGIHIIIFHHEEEHHHH?HHHIIGHIIGHHHHEE?GHE<CHHEHEHHIEFI@EHHIGHHHEFHEHCHHHIIHHFHIHIHIHHGHGHIGEH?HHHHHH@HHHFHHECFHIEHI@EEHIHHIHHIHHHHHHHHIHHIIHHHGCCFCEGHHHHHIIIIIIIIHHHGHFEIIHHHHGEHHIIHIIIIHHHHIHHHIGGIIIIHIIHHHEDIIIIIHEEHIHDHGIIIIHHHIGIHFHHGIIIHFIHIEHHEHHCIHHHHHHEHIIGHGIIIHIIHHIIIIHGGIIIHHIIHIHIIIIIIIIIIIIIIHIHIIIHHADDDD
@HISEQ:969:HM2KJBCX2:2:1101:7703:9117 2:N:0:ACTATGCA
AGTGCCCTTGGTCCCAACTATCCCTATTAATCATTAAGTCGATCCTAGAAACCAACAAAATAGAATCAAACGTCCTATTTCATTATTCCATGCTAATGTATTCAAGCGTACGCCTGCTTTAAACACTCTAATTTTTTCAAAGTAACAGTCCTGATTCCCCACGACACCAAATTAATGACATCGCGGTTCTTCAGAAGGTAGAAACCGATAATGCCAGTGCGTACCGAAGCACGACCAACAATTCGATCCCGAAATTCAACTACGAGCTTTTTAACTGCAACAACTTTAATATACGCTATTGGAGCTGGAATTACCGCGGCTGCTGGCACCAGACTTGCCCTCCAA
+
DDDDDIIIIHIIIIIIIIIIIIIIIIIIIIIIIIIIIIIIIHIIIIHIHIIIIIIIIIIIIIGIIIIIIIIIIIIIIIIIIIIIHIIIIIIIGIIIHIIIIIIIIIIHIIIIIIIIIIIHIIIHIIIIIHIIIIIHIIIIIIIIIIIIIIIIIIIIIIIIIIIIIIIIIIIIIIIIIHIIIIIIIIIIIIIIIIIIIIIIIIIIIIIIIIIIIIIIIIIIIHIIIIIIIIIIIIHHHIIIIIHHIIIIIIIIIIIIIIIIIIIIIIIIIIIIIIIIIIIIIIIIIIIIIIIIIIIIIIIIIIIIIIIIIIIIIIIIIIIIIIIIIIIIIIIIIIIIIIIIDDDDD
@HISEQ:969:HM2KJBCX2:2:1101:20827:9047 2:N:0:ACTATGCA
AGTGCCCTTGGTCCCAACTATCCCTATTAATCATTACGTCAATCCTAGAAACCAACAAAATAGGATCAACGTCCTATTTCATTATTCCATGCTAATGTATTCAAGCGCGAGCCTGCTTTAAACACTCTAATTTTTTCAAAGTAACAGTCCTGATTCCCCACCACACCAAATTAATGACATGATGGTTCGTCAGAAGGTAGGAATCAGTAACACCAGTACGTACCGAAGGCACGACCAGCGTACTAATCCCGAAATTCAACTACGAGCTTTTTAACTGCAACAACTTTAATATACGCTATTGGAGCTGGAATTACCGCGGCTGCTGGCACCAGACTTGCCCTCCAA
+
DDDDCIIIIHHIIIIIIIIIHIIIIIIIIIIIIIIIIIIIIIIGIHIIIIIIIIIIGIIIIIHIIIIIIIIHHHIIIIIIIIIIHIIIIIIIIIIIIIHHHHIIIIIIIIIHIIIIHIIHIIGHGHHIIIIIIIIIIIIIIHIIIHIIIIIIIIIIIHIIIIIIIIIIIIIIIIIIIIIIIIIIIIIIIFIHIIIIIIIHGF0IIIIHHHIHHIIIIHIIIIIIIIIIIIIIIIIIIHIHHHHEHDCIIIIIIIHIIIIIIHIIIHIIIIIIIIIIIIIIIIIIIIIIIIIIIIIIIIIIIIIIIIIIIIIIIIIIIIIIIIIIIIIIIIIIIIIIIIIIDDDDD
@HISEQ:969:HM2KJBCX2:2:1101:3594:10239 2:N:0:ACTATGCA
AGTGCCCTTGGTCCCAACTATCCCTATTAATCATTACGTCAATCCTAGAAACCAACAAAATAGGATCAAACGTCCTATTTCATTATTCCATGCTAATGTATTCAAGCGTTAGCCTGCTTTAAACACTCTAATTTTTTCAAAGTAACAGTCCTGTTTCCCTGCAACACCAAATTAATGACATTACAGTTCTTCAAGAAGGAGGAACCAGTAAAGCCAGTGCATACCAGAGGCACGACCAACCTACTAATCCCGAAATTCAACTACGAGCTTTTTAACTGCAACAACTTTAATATACGCTATTGGAGCTGGAATTACCGCGGCTGCTGGCACCAGACTTGCCCTCCAA
+
DDDDDIIHIIIIIIIIIIIIIIIIIIIIIIIIIIIIIIIIIIIIIIIIHHHIGHIIIIIIIIGFHHIIHIIIHIIIIHIIIIIIIIHHHGHIIIIIIIIIIIIIIHHIIHHIIGHHHHIIIIIIIIIIIIIIIIIHHHFHIIIIIIIIIHIIIIIHIIIIHIIIIIIIIHHIIIIIIIIIIIIIIIIHIIIIIHIIIIIIIIIHIIIIIIIIIIIIIHHIIIIIIIIIIIIIIIIIIHHIIHIIHHIHIIIIIHIIIIIIIIHIIIHIIIIIIIHIIIIIIHIHIIHIHHIIIHHIIIIIIIIIIIIIIIIIIIIIIIIIIIHIIIIIIIIIIIIIIIIIIDDDDD
@HISEQ:969:HM2KJBCX2:2:1101:13314:9995 2:N:0:ACTATGCA
AGTGCCCTTGGTCCCAACTATCCCTATTAATCATTACGGTGATCCTAGAAACCAACAAAATAGAATCATGCCGTCCTATTTTATTATTCCATGCTAATGTATTCAAGCAAAATGCCTGCTTTAAACACTCTAATTTTTTCAAAGTAAAGGTCCTGGTTCCCCGCGACACCCAATTAAGGGCATCGTGGTTCTCCAGAAGGTGAGAAATTGACTACACCAGTTCATACCCCTTAAGGCACGACCGATGTGTCAATCCCGAAATTCAACTACGAGCTTTTTAACTGCAACAACTTTAATATACGCTATTGGAGCTGGAATTACCGCGGCTGCTGGCACCAGACTTGCCCTCCAA
+
BDBDCIIII@HHHEGHIHHHIIIIIIIHIHIIIIIIIIGIIHGIHHHIIIIHIIIIIIGIIHHIGGHIIIICEHHHIIGHIIHHHHHIHHHIIEEHIIHGEGHIIIIHHCGIHHIIIIIHHIIHIIIIIIIIHIHIHIHIIHHIIHIIHIIIHHGHHHIIIIHGHIIIIIIIIIIIIHHIIIHIIHHIIHIIGIIIIIIIHHIIIIIIIIIIIIIIIIIIHHIIIIHIIIHHIIIIIHIIIIHIIIIIIHHIIIHIIIIIIIIIIIIIIIHIIIIIIIIIIIIIHHHHHHIIIIIIIIIIIIIIIIIIIIIIIIHIHIIIIIIIIIIIIIIIIIIIIIIIIIIIIIHADDDD
@HISEQ:969:HM2KJBCX2:2:1101:14841:9843 2:N:0:ACTATGCA
AGTGCCCTTGGTCCCAACTATCCCTATTAATCATTACGGTGATCCTAGAAACCAACAAAATAGAATCATGCCGTCCTATTTTATTATTCCATGCTAATGTATTCAAGCAAAATGCCTGCTTTAAACACTCTAATTTTTTCAAAGTAAAGGTCCTGGTTCCCCGCGACACCCAATTAAGGGCATCGCGGTTCTCCAGAAGGTGAGAAATTGACTACACCAGTTCATACCCCTTAAGGCACGACCGATGTGTCAATCCCGAAATTCAACTACGAGCTTTTTAACTGCAACAACTTTAATATACGCTATTGGAGCTGGAATTACCGCGGCTGCTGGCACCAGACTTGCCCTCCAA
+
DDDDDIIIIIGIIIIIIIIIIIIIIHIIIIHIIIIIIIIIIIIIIIIIIIIIIIIIHIIGIHHHHIIIIIHGIHIIHIIIIIIIIIIIIHIHIHHHIIIHICHHHIIIIIIIIIIIIIIIIIIIIHHIIIHIHIIHIIIIIIHIIIIIIIIIIIIIIHIIIIIIIIIIIIIIIIIIIIIIIIIIIHHIIIIIIIIIIIIIIIIIIIIIIIIIIIIHHIIIIIIIIIIIIIIIIIIIIIIIIIIIIIIIIIGIIIIIIIIIIIIIIIIIIIIIIIIIIIIIIIIIIIIIIHIIIIIIIIIIIIIIIIIIIIIIIIIIIIIIIIIIIIIIIIIIIIIIIIIIIIIIIIIDDDDD
@HISEQ:969:HM2KJBCX2:2:1101:19844:10196 2:N:0:ACTATGCA
AGTGCCCTTGGTCCCAACTATCCCTATTAATCATTACGTCGATCCTAGAAACCAACAAAATAGAATCAAACGTCCTATTTCATTATTCCATGCTAATGTATTCAAGCGTAAGCCTGCTTTAAACACTCTAATTTTTTCAAAGTAACAGTCCTGATTCCCCACGACACCAAATTAATGACATCGCGGTTCTTCAGAAGGTAGGAACCGATAATGCCAGTGCGTACCGAGGCACGACCAACAATTCGATCCCGAAATTCAACTACGAGCTTTTTAACTGCAACAACTTTAATATACGCTATTGGAGCTGGAATTACCGCGGCTGCTGGCACCAGACTTGCCCTCCAA
+
DDDDDIIIIIIIIHIIIIIIIHIIIIIIIHHIIIIIIIIIIHIIIIIIIIIIIIHIIIIIIIIIIIIIIIIIHIIIIHHHIIIIIIIIIIIGIIIIIHHHHHIIIHIIIIIHIHIIHIIIIHHIIIIIIIIIIIIIIIIIIIIIIIHHHIIIIIIEHIIIIIIIHIIIIIIIIGIHHIIIHIIIIHIIIHHHIIIIIHIHIIIIIIIIIIIIIIIIIHHIHHIHIIIIIIIIIIIIHFIIIHHHIIIIIIIIIIHIIIIIIHIIIIIIIIIIIIIIIIIIIHHHHIIIIIIIHIIIIIIIIIIIIIIIIIIIIIIIIIIIIIIIIIIIIIIIIIIIIIIIDDDDD
@HISEQ:969:HM2KJBCX2:2:1101:5413:10369 2:N:0:ACTATGCA
AGTGCCCTTGGTCCCAACTATCCCTATTAATCATTACGTCAATCCTAGAAACCAACAAAATAGGATCAACGTCCTATTTCATTATTCCATGCTAATGTATTCAAGCGCGAGCCTGCTTTAAACACTCTAATTTTTTCAAAGTAACAGTCCTGATTCCCCGCCACACCAAATTAATGACATGATGGTTCGTCAGAAGGTAGGAACCAGTAACACCAGTACGTACCTAAGGCACGACCAACGTACTGATCCCGAAATTCAACTACGAGCTTTTTAACTGCAACAACTTTAATATACGCTATTGGAGCTGGAATTACCGCGGCTGCGGGCACCAGACTTGCCCTCCAA
+
<@D@@HHHIEHHC??GHEEE?G1C?FGFHIEHI?EH?CDGGCCCHFHC1CCCFFHHIGHHEHHH?GCEHHEGC0D??HHH?G@@GFH?GH?D<FHHEHFCFEEE=<CHHH?HFH@CHCHHG8CGHE61DEDEEHIHHHIHHEEGFHHHEFEGDEFEDFHEGEFEHIIIHHHHHIIHHIHGIIII:HHIHIHHHHHHEHGHEFHCE@HFGGIIIIHHHHHHGHIHFHHG0HCHHEFHGECFCD<<F?C//CHHIIHFFC<C@<HIIHIGHG?HIIHHIIIHGHCEHHCHCECE<?CC@HEF?FHHFIHEGEIIIIHCCH<HHDEHHFIHCHGCHCEE@EEIDBDDB
@HISEQ:969:HM2KJBCX2:2:1101:16155:11314 2:N:0:ACTATGCA
AGTGCCCTTGGTCCCAACTATCCCTATTAATCATTACGTCGATCCTAGAAACCAACAAAATAGAATCAAACGTCCTATTTCATTATTCCATGCTAATGTATTCAAGCGTGTGCCTGCTTTAAACACTCTAATTTTTTCAAAGTAACAGTCCTGATTCCCCATGACACCAAATTAATGACATCATAGTTCGTCAGAAGGTAGAAATCAATAATACCAGTGCATACCGGAGGCACGACCAATATATTGATCCCGAAATTCAACTACGAGCTTTTTAACTGCAACAACTTTAATATACGCTATTGGAGCTGGAATTACCGCGGCTGCTGGCACCAGACTTGCCCTCCAA
+
DDDDDIIIIGIHIHIIIIIIIIIIIIIIIIGIIIIIIIIIGIHHIIIIIIIIIIIIIIIIIIIIIIIIIIIHIIIIIIIIIIIIIIIIIIIIIIHIIIIHIIIIIHIIIIIIIIIIIIIIIIIIIIIIIIIIIIIIIIIIIIIIIIIIIIIIIIIIIIIIIIIIIIHIIIIIIIIIIIIIIIIIIIIIIIIIIIIIIIIIIIIIIIIIIIIIIIIIIIIIIIIIIIIIIIIIIIIIIIIIIIIIHIIIIIIIIIIIIIIIIIIIIIIIIIIIIIIIIIIIIIIIIIIIIIIIIIIIIIIIIIIIIIIIIIIIIIIIIIIIIIIIIIIIIIIIIIIIIIIIIDDDDD
@HISEQ:969:HM2KJBCX2:2:1101:18663:11457 2:N:0:ACTATGCA
AGTGCCCTTGGTCCCAACTATCCCTATTAATCATTACGGTGATCCTAGAAACCAACGAAATAGAATCAGTCCGTCCTATTTCATTATTCCATGCTAATGTATTCAGACGATAGTCTGCTTTAAACACTCTAATTTTTTCAAAGTAACAGTCCTGATTTCCCATCACACCAAATAAATGGCATGAAAGTTCCTCAGAAGGTAGAGATCCATCTCACCAGTGCAGACAATTAAGCCTGACCAATGGGTAGACCCCGAAGTTCAACTACGAGCTTTTTAACTGCAACAACTTTAATATACGCTATTGGAGCTGGAATTACCGCGGCTGCTGGCACCAGACTTGCCCTCCAA
+
DDDDDHIIIIIIIHIIIIIIIIIIIIIIGIIIIIGIIGIIHIHHIIIIIEIIIIIIIGIHIIGHIIIIIIIIIIIIIIIIIIIIIIIIIIIIHIIIHIIIIIHHHIHIIHHIIIHIIIIIIIIHHHIIIIIIIHIIIIIIHIIIIIIIIIIIIIIIIIHHIIHIIIIIHHHIIHIIIIIIIIIIIIIIIHIIIIIIIHIIIIHIIGHIHHHHIIIIIIIIIIIIIIIIIIIIIIIHIIIHIIIIHHEIIIIIHIIIIIIIIIIIIIIIIIIIIIIIIIIIIIIIIIHEIIIIIIIIIIIIIIHIIIIIIIIIIIIIIIIIIIIIIIIHIIIIIIIIIIIIIIIDDDDD
@HISEQ:969:HM2KJBCX2:2:1101:7210:12541 2:N:0:ACTATGCA
AGTGCCCTTGGTCAGACCCAACTATCCCTATTAATCATTACGGTGATTCAGAAACCAACAAAACAGGACCACCGTCCTATTCTATTATTCCATGCTAATGTATTCAGACGTAAGCCTGCTTTGAACACTCTAATTTTTTCAAGGTAAAGGTCCTGGTTTCCCACCACGCTAAATTAATAACATGATGGTTCCCCAGAAGGTAAGAATTCTACACGCTAGTACAGACCGGATAGCCCGACCAACGGTAAAATCCTGAAATTCAACTACGAGCTTTTTAACTGCAACAACTTTAATATACGCTATTGGAGCTGGAATTACCGCGGCTGCTGGCACCAGACTTGCCCTCCAA
+
DDDDDIFHIHHIIIIIIIIIIIIIIIIIIIIIIIIIIIIIIIIIIIHHHIIIIIIIIIIIIIIIIIHIIIIIIHHHHIHIIGHIIIIIIIIIIIHHIIIHIIIIHHHHIIIIIIHIIIIIIIIIIIIIIIIIIIIIIIIIIIIIIIIIIIIIIIIIIIIIHIIIIIHIIIIIIIIIIIIIIIIIHIIIIIIIIIIIIIIIIIIIIIIIHIIIIIHIIIIIIIIIIIHIIIIIIHIHIIIIIIIIIHHFIIIIIIIIIIIIIHIIIIIIIHIIIIIIIIIIIIIIIIIIIIIIIHHDHIIIIIGIIIIIIIIIIIIIIIIIIIIIIIIIIIIIIIIIIIIIIIIIDDDDD
@HISEQ:969:HM2KJBCX2:2:1101:13155:13482 2:N:0:ACTATGCA
AGTGCCCTTGGTCCCAACTATCCCTATTAATCATTACGTCAATCCTAGAAACCAACAAAATAGGATCGAACGTCCTATTTCATTATTCCATGCTAATGTATTCAAGCGTTAGCCTGCTTTAAACACTCTAATTTTTTCAAAGTAACAGTCCTGTTTCCCTGCAACACCAAATTAATGGCATTACAGTTCTTCAGAAAGGAGGAATCAGCGAAGCCAGTGCATACCAGTGGCACGACCAACCTGCTGACCCCGAAATTCAACTACGAGCTTTTTAACTGCAACAACTTTAATATACGCTATTGGAGCTGGAATTACCGCGGCTGCTGGCACCAGACTTGCCCTCCAA
+
BDDDDIIIIHIIHIIIIIIIIIIIIIIIIIIIIIIIIIIIIIIIIIIIIIIIHIIIHIHIIIIIIIIIIIHIIHIIIIIIIIIIIIIHHIIIIHIHIIIIIHHHIFFHHHIIEHIIHIHGHGHCHHIIHHFHIIHIHHHHIIIHGFHHHGHHHHIIGHHGCHHHHIIFHHFGGHEHIEC?/CHHHHFHGHFHCE@GDGGGIHCGHHIHIC<D<CGFIIIIIIGIEIIIHIIIIIIHGHHHGIIIHIHHIIIIIIIHIIIIHHIIIIIIIIHIIHIIIHIIIIIIIIHIIIIIIIIHIIIIIIIIIIIIIIIIIIIIIIIIIIIIIIIIIIIIIIHHHFIIHDDDDD
@HISEQ:969:HM2KJBCX2:2:1101:9841:13095 2:N:0:ACTATGCA
AGTGCCCTTGGTCCCAACTATCCCTATTAATCATTACGGTGATCCTAGAAACCAACAAAATAGAACCATGCCGTCCTATTCTATTATTCCATGCTAATGTATTCGAGCAAAAATGCCTGCTTTAAACACTCTAATTTTTTCAAGGTAAAGGTCCTGGATCCGCAAGACACCCAATAAAGGACATCAAGTTTCTCCAGAAGGTGAGAAATCAACAGTGACAGTTCATACCCCTTAAGGCATGACCATCACGTCAATCCCGAAATTCAACTACGAGCTTTTTAACTGCAACAACTTTAATATACGCTATTGGAGCTGGAATTACCGCGGCTGCTGGCACCAGACTTGCCCTCCAA
+
DDDDDIIIIIIIIIIIIIIIIIIIIIIIIIIIIIIIIIIIIIIIHIIIIIIIIIIIIIIGIIHIIIIEHIIIHHHHHHHIHIIHIIIEHIIIIIIIIIIHHHHIHIIHHIIIIIIIIIIIIIIIIIIIIIHIIIIIIIIIIIIHIIIHIIIHIIIHHHHIIIIIIIIIIIIIIIIIIIIIIHIIIIHHIIHIHIIIIHIIHIIIIIHIIIHIIHHIHHIIIIIIIIIIIIIIHIIIIIIIIIGIIIIHIHHHIIIIIIHHHIIIIIIIIIIHGIIIIIIIIIHIIIIIIIIIIIIIIIIIHIIIIIIIIIIIIIIIIIIIIIHIIIIIIIIHIIIIIIHIIIIIIIIIDDCDD
@HISEQ:969:HM2KJBCX2:2:1101:15645:13117 2:N:0:ACTATGCA
AGTGCCCTTGGTACCAACTATCCCTTTTAATCATTACGGTGATCCTAGAAAACAACAAAATAGAACCATGCCGTCCAAATCTATTATTCCATGATAATGTAATCGAGCAAAATGCCTGCTTTAAACACTCTAATTTTTTCAAGATAAAAGTCCTGGTTCCACATGACACCCAATTAAGGACATCATGCTTCTCCAGAAGGTGAGAAATCAACTGCGACAGTTCATACCCCTTAAGGCACGACCATCACGTCAATCCCGAAATTCAACTACGAGCTTTTTAACTGCAACAACTTTAATATACGCTATTGGAGCTGGAATTACCGCGGCTGCTGGCACCAGACTTGCCCTCCAA
+
0<00<11<<11<1<<<<DGC1<1<<<FC<<FH?<<C110<1<1F@<G1D1F111<<1<1<1111<11D1<1</0</011111<<<1CH1FHI11<DG111<<<HHHEHC@G1@HEEHF@?HEDGIHEFE8GB<HGGFI8HHGB$B<B<%EEEG@GA@@F1IHHI9IIHC5IH@I9HG?7HFFG@HHFFB/<D/@@FEHHFIIIGIHIIIIHHC?HHHCGHFHHHGDGFFIHGHHEHECHEHGHIHHEHE?FC<IHHHHHHG?EHIHHIIHCHHHIIFHHGCGHHHHHIHGG?IIIIIIHGDEHGIHIIHIHHFE1EHHHEHDHDEHHIIIHIIIHHCFHFHEGE?EG<@ADD
@HISEQ:969:HM2KJBCX2:2:1101:10792:13876 2:N:0:ACTATGCA
AGTGCCCTTGGTCCCAACTATCCCTATTAATCATTACGTCAATCCTAGAAACCAACAAAATAGGATCGAACGTCCTATTTCATTATTCCATGCTAATGTATTCAAGCGTTAGCCTGCTTTAAACACTCTAATTTTTTCAAAGTAACAGTCCTGTTTCCCTGCAACACCAAATTAATGACATTACAGTTCTTCAAGAAGGAGGAATCAGTAAAGCCAGTACATACCATTGGCACGACCAACCTACTGACCCCGAAATTCAACTACGAGCTTTTTAACTGCAACAACTTTAATATACGCTATTGGAGCTGGAATTACCGCGGCTGCTGGCACCAGACTTGCCCTCCAA
+
BADDAEHHIFHHEHEHHIHIHIIIHHIIIHHHIIIIIIIIIGIHIHIGIIH@@HHIIGHFGF1F@HEE=@CCHHIHIHHGGHHHHHIHEHHGCEHIIIIIIFGIHHHHIHHHIIIGHHHHIGIIIIHIIIIIIIHHHIIIIIHIIIIIHIIIHHHCHHHHIHHHHHGIHIIEHHHFIIIIIHHHIIIHHHIIIIHIHHIHHIIHHHHIIIIIIIIIIIIIIHIIIGHIHHIIHIIIHHHIIIHHGEHIIIIIIIIIIIIIIIIIIIIIIIGHIIIIIIIIIIIHHHIIIIHIIIIIIHIIIIIIIIIIIIIIIIIIIIIIIIIIIIIIIIIIIIIIIIIIIDDDDD
@HISEQ:969:HM2KJBCX2:2:1101:20840:13538 2:N:0:ACTATGCA
AGTGCCCTTGGTCCCAACTATCCCTATTAATCATTACGTCGATCCTAGAAACCAACAAAATAGAATCAAACGTCCTATTTCGTTATTCCATGCTAATGTATTCAAGCGTGAGCCTGCTTTAAACACTCTAATTTTTTCAAAGTAACAGTCCTGATTCCCCATGACACCAAATTAATGACATCATGGTTCGTCAGAAGGTAGGAATCAATAATACCAGTACGTACAATAGCACGACCAATAAATTGATCCCGAAATTCAACTACGAGCTTTTTAACTGCAACAACTTTAATATACGCTATTGGAGCTGGAATTACCGCGGCTGCTGGCACCAGACTTGCCCTCCAA
+
@@DDDIEHIIHC<<FEFHGGCGHHHHHIIIHHHIHIFHHEHII?@FCEHHHGHHGHHHIHIHGHIHHHEFCGEC@GEHCGF?HHIHH?CHIECHEHGEHHIFDHHHIHIEHHCFGHIEGHHGHGFFEGHIIIIGHHIFHHHHHGGEGFFHHG@EFHFIHHHHEHGHIIHEHCFIHIHHIIG;HHEHDHHHHEDGHHGEHHHGIIIHIIHIHEG;HGFEHFDFHGEIHIHEHECCHHCGIIIHHCG<HGIIHG?IGHHGCHCCHGFHHHHHGIIHEHHF1@HGCHHGGGHHEEGHHIHHIHHHIHIIHIHIHIIIHHHIIIHIIIHIHIIIIIIHHHIIHHCDDDD
@HISEQ:969:HM2KJBCX2:2:1101:9011:13793 2:N:0:ACTATGCA
AGTGCCCTTGGTCCCAACTATCCCTATTAATCATTACGGTGATCCTAGAAACCAACAAAATAGAATCATGCCGTCCTATTTTATTATTCCATGCTAATGTATTCAAGCAAAATGCCTGCTTTAAACACTCTAATTTTTTCAAAGTAAAGGTCCTGGTTCCCCGCGACACCCAATTAAGGGCATCGCGGTTCTCCAGAAGGTGAGAAATTGACTACACCAGTTCATACCCCTTAAGGCACGACCGATGTGTCAATCCCGAAATTCAACTACGAGCTTTTTAACTGCAACAACTTTAATATACGCTATTGGAGCTGGAATTACCGCGGCTGCTGGCACCAGACTTGCCCTCCAA
+
DDDDDIIIIHIIIIIIIIIIIIIIIIIIIIIIIIIIIIIIIIIIIIIIIIIIIIIIGIIIIIIIIIIIIIIIIIIHIIHIIIIHIIIIIIIIIGIIIIIIIHHHHIIIIIIIIIHHIIIIIHIIIIHIIHHHIIIIHIIHEIIHHIIIIIHHIHIIIIIIIIIIFIIIIIIIHHIIIHIIIHIIIIGIIIIIIIIIIIIIIIIIIIIIIIIIHHIIIIIIIIIIIHIIIIIIIIIIIIIHIIIIIIIIIIHIIIIIIHEIIIIIIIIIIIIIIIIIHIIIIIIIIIIIIIIIIIIIIIIIIIIIIIIIIIIIIIIIIIIIIIIIIIIIIIIIIIIIIIHIIIIIIIIDDDDD
@HISEQ:969:HM2KJBCX2:2:1101:10971:13966 2:N:0:ACTATGCA
AGTGCCCTTGGTCCCAACTATCCCTATTAATCATTACGTCGATCCTAGAAACCAACAAAATAGAATCAAACGTCCTATTTCATTATTCCATGCTAATGTATTCAAGCGTAAGCCTGCTTTAAACACTCTAATTTTTTCAAAGTAACAGTCCTGATTCCCCACGACACCAAATTAATGACATCGCGGTTCTTCAGAAGGTAGGAACCGATAATGCCAGTGCGTACCGAGGCACGACCAACAATTCGATCCCGAAATTCAACTACGAGCTTTTTAACTGCAACAACTTTAATATACGCTATTGGAGCTGGAATTACCGCGGCTGCTGGCACCAGACTTGCCCTCCAA
+
DDDDDIIIICHHIIIIIIIIIHIIIIIIIIIIIIIIIIIIIIIHIIGIIIIIHIIIIIIIIIIHIIIIIHHIHIIIIIHIIHIIIIIIIIIIIIIIIIIIIHIIIIIIIIIIIIIIIIIIIIIIIIIHIIHHIIIIIIIHIIIIIIIIIIIIHHHIIIGIIIIIIIIIIIIIIIIIIIIIIIIIIIIIIIIIIIIIIIIIIIIIIIIIIIIIIHIIIIIIIIIIIIIIIIIIIIIIIIIIHIGHIHHIIIIIIIIIIIIIIIIIIIIIIIIIIIIIIIIHIIIIIHIIIIIHIIIIIIIIIIIIIIIIIIIIIIIIIIIIIIIIIIIIIIIIIIIIIIIIDDDDD
@HISEQ:969:HM2KJBCX2:2:1101:13919:14204 2:N:0:ACTATGCA
AGTGCCCTTGGTCCCAACTATCCCTATTAATCATTACGTCAATCCTAGAAAACAACAAAATAGGATCAACGTACTATTTCATTATTCCATGCTAATGTATTCAAGCGCGAGCCTGCTTTAAACACTCTAATTTTTTCAAAGTAACAGTCCTGATTCCCCGCCACACCAAATGAATGACATGATGGTTCGTCAGAAGGTAGGAACCAGTAACACCAGTACGTACCTAAGGCACGACCAACGTACTGATCCCGAAATTCAACTACGAGCTTTTTAACTGCAACAACTTTAATATACGCTATTGGAGCTGGAATTACCGCGGCTGCTGGCACCAGACTTGCCCTCCAA
+
<<0<<<<<111D?1<D101D11<CHG1DC@11C11CE@11<DC@<1<CEFF111<C<DGGHC@1D1<<D1011<<<<CD?<1<D<<<1FFG1C@1GFGC@G1CDDHC>/EHEIHF?GE@@D1DC1HHH@CCGHHCC<@GIHEHGC1GHHHFC?GHC<HDG=IIHFGD<@8HEHHDHHGDFCHHC/H@FHHCIIHHIIIHF?HHCGHHHHGEIIIHHIH=HIHHEGIHE=EE<<IHFEG@HHHGHCHDC<EGED<11EHDIIHECHHEHHIHIHHHHEHHCC<<FF1@HHG@E<<EHIIIHHHHHEHHHHHIIIIDHHHHHG@CHEHFHHG11HIHGC<@?@BD0@
@HISEQ:969:HM2KJBCX2:2:1101:5651:14141 2:N:0:ACTATGCA
AGTGCCCTTGGTCCCAACTATCCCTATTAATCATTACGTCGATCCTAGAAACCAACAAAATAGAATCAAACGTCCTATTTCATTATTCCATGCTAATGTATTCAAGCGTGCGCCTGCTTTAAACACTCTAATTTTTTCAAAGTAACAGTCCTGATTCCCCACGACACCAAATTAATGACATCGCGGTTCTTCAGAAGGTAGGAACCAATAATGCCAGTGCGTACCGAGGCACGACCGACAATCTGATCCCGAAATTCAACTACGAGCTTTTTAACTGCAACAACTTTAATATACGCTATTGGAGCTGGAATTACCGCGGCTGCTGGCACCAGACTTGCCCTCCAA
+
DDDDDIIIIIIHIIIIIIIIIIIIIIIIIIIIIIIIIIIIIIIIIIIIIIIIIIIIHIIIIIIIIIIIIIIGIIIIIIIIIIIIIIIIIIIIIIIIIIIIIHIIIIIIIIIIIIIIHIIIHIIIIIIIIIIIIIIHHIIIIIIIIIIIIIIIIIIIIIIIIIIIIIIIIIIIIIIIIIIIIIHIIIIIIIIIIIIIIIIIIIIIIIIIIIIHIIIIIIIIIIIIIIIIIIIIIIIIIIIIHHHGIIHIIIIIIIIIIIIIIHHIIIIIIIIIIHIIIIIIIIIIIIIIIIIIIIIIIIIIIIIIIIIIIIIIIIIIIIIHFIIIIIIIIIIIIIIIIIIIDDDDD
@HISEQ:969:HM2KJBCX2:2:1101:17512:14482 2:N:0:ACTATGCA
AGTGCCCTTGGTCCCAACTATCCCTATTAATCATTACGTCGATCCTAGAAACCAACAAAATAGGTTCGATCGTCCTATTTCGTTATTCCATGCTAATGTATTCAAGCGCGAGCCTGCTTTAAGCACTCTAATTTTTTCAAAGTAACAGTCCTGTTTCCCCGCAACAACAAATTAATGCCATCACGGTTCTACAAGAAGGAGGGACCAGTGAGGCCAGTGCATACCAGTGGCACGACCAACCTACTGGCCCCGAAATTCAACTACGAGCTTTTTAACTGCAACAACTTTAATATACGCTATTGGAGCTGGAATTACCGCGGCTGCTGGCACCAGACTTGCCCTCCAA
+
DDDCDIHHIIGIIIIIIIIIIIIIIIHIIIIIIIIIIIIIIIIIIHIIIIIIIIIIIIIIHHHIIIIIIIIIIIIIIIIIIIIIHIIHIHHIHIIIHHIIIHHIIIIIIIIHIIIIIIHHFHIIIHIHIIIIIIIIHHIIIIIIIIHIIIIHIHHHIIIIIIIIIIIIIIIIIIIIIHIIIIIIIIIIHIIIIIIHIIIIIIIHIIIIIIIHHHIIIIIIIHIHIIIIIIIIIHHIIIIIIIHIIIIIIIIIIIIIIIIIIIIIIIIIIIIIIIIIIIIIIIIIIIIIIIIIIHIGIIIHIIIIIIIIIIIIIIIIIIIIIIIIIIIIIIIIIIIIIIIIIDDDDD
@HISEQ:969:HM2KJBCX2:2:1101:5096:15114 2:N:0:ACTATGCA
AGTGCCCTTGGTCCCAACTATCCCTATTAATCATTACGTCAATCCTAGAAACCAACAAAATAGGATCAACGTCCTATTTCATTATTCCATGCTAATGTATTCAAGCGCGAGCCTGCTTTAAACACTCTAATTTTTTCAAAGTAACAGTCCTGATTCCCCACCACACCAAATTAATGACATGATGGTTCGTCAGAAGGTAGAAATCAGTAACACCAGTACGTACCGAAGGCACGACCAGCGTACTAATCCCGAAATTCAACTACGAGCTTTTTAACTGCAACAACTTTAATATACGCTATTGGAGCTGGAATTACCGCGGCTGCTGGCACCAGACTTGCCCTCCAA
+
BADDDIHIIEHHGHIIIIHHGHIIIIIHHHHIIIHHIIIIHHIIIICHHHIEG@HHHHHIIIHHIIIIHHIEHFHIIIIHHHIIIHCEEHHFHIIIIIIHFHHIIHHHHHIIIIIHIIIGHHFFHHIIIIIIHHHIHHIIIIHHIHHIIHIIIIGHIIEAGHHHHHHHGCHHIHHHHEIHIIIGIIHHHHCHHHHHIGIIIIIIIIIIIIIIIHHIIHHIIHEHHGIHHDHIHHGHIHIIIIHHHIHIIIIHEIHIHHIIHIHHHIIHIIIHEIIIIIIIHHGG?HFHHIIHHHEEHHIIIIHIIIIIHIIIIHHHDIIIIHHHIIIIIIIGIIGIIIIIDAAD@
@HISEQ:969:HM2KJBCX2:2:1101:4458:15870 2:N:0:ACTATGCA
AGTGCCCTTGGTCCCAACTATCCCTATTAATCATTACGTCAATCCTAGAAACCAACAAAATAGGATCAACGTCCTATTTCATTATTCCATGCTAATGTATTCAAGCGCGAGCCTGCTTTAAACACTCTAATTTTTTCAAAGTAACAGTCCTGATTCCCCACCACACCAAATTAATGACATGATGGTTCGTCAGAAGGTAGAAATCAGTAACACCAGTACGTACCGAAGGCACGACCAGCGTACTAATCCCGAAATTCAACTACGAGCTTTTTAACTGCAACAACTTTAATATACGCTATTGGAGCTGGAATTACCGCGGCTGCTGGCACCAGACTTGCCCTCCAA
+
DDDDDIIIIIIIIIIIIIIIIIHIIIIIIHIIIIIIIIIIIIIIIIIIIIIIHIIIIIIIIIIHHIIIIIIIIIIIIIIIIIIIIIIIIIEHIHHIIIHIHIIIHIIIIIIIIIIIIIIIIIIIIIIIIIIIIIIIIIHIIIIIIIIIIIIIIIIIIIIIIIHIIIIIIIIIIHIHHIIIIHIIIIIIIIIIIIIIIIIIIGIIIIIIIIIIIIHHIIIIIIIIIIIIIIIIIIIIIIIIHIIHHIHIIIIIIIIIIIIIIIIIIIIHIIIIIIIIIIIIIIIIIIIIIIIIHIGIIIIIIIIIIIIHIIIIIHIIIIIIIIIIIIIIIIIIIIIIIIIIDDDDD
@HISEQ:969:HM2KJBCX2:2:1101:19346:16422 2:N:0:ACTATGCA
AGTGCCCTTGGTCCCAACTATCCCTATTAATCATTACGTCAATCCTAGAAACCAACAAAATAGGATCAAACGTCCTATTTCATTATTCCATGCTAATGTATTCAAGCGTTAGCCTGCTTTAAACACTCTAATTTTTTCAAAGTAACAGTCCTGTTTCCCTGCAACACCAAATTAATGACATTACAGTTCTTCAAGAAGGAGGAACCAGTAAAGCCAGTACATACCAGAGGCACGACCAACCTACTAATCCCGAAATTCAACTACGAGCTTTTTAACTGCAACAACTTTAATATACGCTATTGGAGCTGGAATTACCGCGGCTGCTGGCACCAGACTTGCCCTCCAA
+
DADDDHGHHHIHIIGIIHIHHHIIHIIIIIEHHIIIIIHHIHIEHHIIIGHHIIIGHHCHGHEGHHIHIIIIHGIHEHHHIIHHIIIIEHHHHHHCEGHFHHIHHHGHHIHDGHIHIHIIHIHHHHIHGHHHFHIIHHHIIHHHHCCHHHHIIHHHIHHHHHHHHIHIHHHHHHHEDIHHEIIIHGHHHGEHHIHH8G@D<<HFHHFHHHGIIIIHHIIIIIHEIHCEGIIIIGHCIHGIHHFEHHHEHECEHEIHIIIIIIIHIIHHHIIIHHHIHEHEFEHIIHHHGGIIIHIGIIIIIIIIHHIIIIHHHHHHHHHHHIHIIHHGIIHHHHHEIIHHH@ADDD
@HISEQ:969:HM2KJBCX2:2:1101:6528:16582 2:N:0:ACTATGCA
AGTGCCCTTGGTCCCAACTATCCCTATTAATCATTACGTCGATCCTAGAAACCAACAAAATAGAATCAAACGTCCTATTTCATTATTCCATGCTAATGTATTCAAGCGTGAGCCTGCTTTAAACACTCTAATTTTTTCAAAGTAACAGTCCTGATTCCCCACAACACCAAATAAATGACATCATGGTTCGTCAGAAGGGAGAAACCAACAATGCCAGTACGTACCTAGGCACGACCGACATGATGGTCCCGAAATTCAACTACGAGCTTTTTAACTGCAGCAACTTTAATATACGCTATTGGAGCTGGAATTACCGCGGCTGCTGGCACCAGACTTGCCCTCCAA
+
CADDDIIHHHHHHIIHIIIIIIIIIHHHIHHHIIIHIFGHHIIIHHHHIIIIIIIIGIIFHHHHIHHHCHGHEHIIIEEHIIIIIIIH?HHHGIIIIHIGHFHHIHHHHIHIHHIIHHHIHIIIHIIHIIIIIIHHIIIIIIIIIIIIIIHIIHHIIHHHEGHHIHIIIIIHHHIHHIHIIHIIIIIIHHHHIIIIIIIIHHHHGIIIIFIIIHHIIIIIIIIIIIIIIIIIIIHIIIHHIIHHIIIIHIIIIIIIIHHIGIIHGIIIIIIIIIIIIHIIIIIIIIIIIHGIIIIIIIIIIHGIHHHIIIIIIIIIIIIGIIIIIIIIIIIIIHHIIIIIDDDDD
@HISEQ:969:HM2KJBCX2:2:1101:11242:16723 2:N:0:ACTACGCA
AGTGCCCTTGGTCCCAACTATCCCTATTAATCATTACGGTGATCCTAGAAACCAACAAAATAGAACCATGCCGTCCTATTCTATTATTCCATGCTAATGTATTCGAGCAAAAATGCCTGCTTTAAACACTCTAATTTTTTCAAGGTAAAGGTCCTGGATCCGCAAGACACCCAATAAAGGACATCAAGTTTCTCCAGAAGGTGAGAAATCAACAGTAACAGTTCATACCCCTTAAGGCATGACCATCACGTCAATCCCGAAATTCAACTACGAGCTTTTTAACTGCAACAACTTTAATATACGCTATTGGAGCTGGAATTACCGCGGCTGCTGGCACCAGACTTGCCCTCCAA
+
DDDDDIIIIEHHIIIIIIIIIIIIHHIIIIIIIGIIIIIIIIIIIIIIIIIGIIIIIHIIIIIHIIIIIHHGHHHIHHIIIHHIIEHHHEHIHIIIGHHHHDGIIIIHHHHIIIIIIIHIIIIIIHHIIIIIHHIIIHIIIIIIIIIIHIIIHIIIIIIIIIIIIIIIIIIIIIIHGIIIIIIIIIIHHHHIHIIIIIIIIIIIIIIIIIIIIIIIII=HIIHIIIHIIIIIIIIIIIIIIHIHHIHHHIIGIIIIIIIIIIIIIIHHIIIIIIIIIIIIIHIIIIIIHIIIIIIIIIIIHIIIIIIIIIIIIIIIIIIIIIIIIIIIIIIIIIIIIIIIIIIIIIIIDDDDD
@HISEQ:969:HM2KJBCX2:2:1101:6421:16961 2:N:0:ACTATGCA
AGTGCCCTTGGTCCCAACTATCCCTATTAATCATTACGTCAATCCTAGAAACCAACAAAATAGGATCAACGTCCTATTTCATTATTCCATGCTAATGTATTCAAGCGCGAGCCTGCTTTAAACACTCTAATTTTTTCAAAGTAACAGTCCTGATTCCCCGCCACACCAAATTAATGACATGATGGTTCGTCAGAAGGTAGGAACCAGTAACACCAGTACGTACCTAAGGCACGACCAACGTACTGATCCCGAAATTCAACTACGAGCTTTTTAACTGCAACAACTTTAATATACGCTATTGGAGCTGGAATTACCGCGGCTGCTGGCACCAGACTTGCCCTCCAA
+
DDDDDIIIIHGHIIHIIGIIIIIIIIIIIIIIIIHIIGHHIIIIIIIIEHIGIIIIIHIHHIIIIIIIIICHGHIIIIHIIGECHHFHHHIIHHIIHHHIHDHHHHEHHIHIIHHIIIIIHIIIIIIIIIIIHIIFEHHHHHIHIICCIIIHIIHIIHGIHIIIIHHIIHIIIIIIHIIIIIIIIIIHIIIIIIIIIIHIIIIIIIIIIIHHIHIIIIIIIIIHIIIIIIIIIIIIIIIIIIHGIHHIIIIIIIIIIHHHCIIIHIIIIHIIIIIIIIIIHHIIIIIIIIIIIIIIIIIIIIIIIIIIIIIIIIIIIIIIIIHIIIIIIIIIIIIIIIIIDDDDD
@HISEQ:969:HM2KJBCX2:2:1101:19921:16846 2:N:0:ACTATGCA
AGTGCCCTTGGTCCCAACTATCCCTATTAATCATTACGTCAATCCTAGAAACCAACAAAATAGGATCAAACGTCCTATTTCATTATTCCATGCTAATGTATTCAAGCGTTAGCCTGCTTTAAACACTCTAATTTTTTCAAAGTAACAGTCCTGTTTCCCTGCAACACCAAATTAATGACATTACAGTTCTTCAGAAAGGAGGAATCAGCGAAGCCAGTACATACCAAAGGCACGACCAACCTGCTAACCCCGAAATTCAACTACGAGCTTTTTAACTGCAACAACTTTAATATACGCTATTGGAGCTGGAATTACCGCGGCTGCTGGCACCAGACTTGCCCTCCAA
+
DDDDAIIIIIIIHHHHHIIIIHHIIHHICHHIIHIHHHIIIIIIIIIIHICCGHHHEHGIHHFECHGHIIHIIIIIHH@HHHHHIIIIGHHIIIIIIHHEHIIIIIIIIIIIIIIHIIIIIEHHIHIIIIIIIIIIIHIIIIHIIIIIHIHIHIIIIIHIIHIIIIIIIIIHIIIIIIIIIIIIIIHIIIIIIIIIIIIGHIIIGIIIHIIIIIIIIIIIIIIIIIIIIIIIIIIHHHFIIIHHFHIHIIIIIIIIIIIHIIHIIIIIIIIIIIIIIIIIIIIIIIIIIIHIIIIIIIIIIIIIIIIIIIIIHIIIIIIIIIIIIIIIIIIHH@IIIIIIIDDDDD
@HISEQ:969:HM2KJBCX2:2:1101:7756:17052 2:N:0:ACTATGCA
AGTGCCCTTGGTCCCAACTATCCCTATTAATCATTACGTCGATCCTAGAAACCAACAAAATAGGATTAACGTCCTATTTCATTATTCCATGCTAATGTATTCAAGCGTTAGCCTGCTTTAAACACTCTAATTTTTTCAAAGTAACAGTCCTGATTTCCCGCAACACCAAATTAATGACATCACGGTTCGTCAAGAAGGAGGAATCAGTGAAGCCAGTACATACCGAAGGCATGACCAACTTACTAACCCCGAAATTCAACTACGAGCTTTTTAACTGCAACAACTTTAATATACGCTATTGGAGCTGGAATTACCGCGGCTGCTGGCACCAGACTTGCCCTCCAA
+
DBDDDIHH1CFDFHHGFH1CGHHCHHIHIHGE@GEHIHFHHHHE=@@GHEHGFFEHE@EEFHH@1C1DCH=<CGGHIGHHHCFCHIICHH1CHHGHEHEHFFEE?CGEGHCHHHGHHHEHH?HEIIHHHHHCGF@<@?FHFEHHBF6DF@CCEGHIIHHIHHHHHHHHG?@GHHIFGHHCFDHCHEGEEEEHHFHHIIHHGEF7IHFECFH@HIHHGGHHIHHIHHCFEGEHHHHHHHGHFHFG<EGCH@G@GIIHIIIIHIG@GEIGHFHFD1FIIIGHHHGHECIHEEECIIIIHHEHHHHECIIHEHH<HIHHHEEIHHHHHGC@EHHH@E1GDHFEB?D?B
@HISEQ:969:HM2KJBCX2:2:1101:11614:17689 2:N:0:ACTATGCA
AGTGCCCTTGGTCCCAACTATCCCTATTAATCATTACATCGATCCTAGAAACCAACAAAATAGAATCGGATGTCCTATTTCATTATTCCATGCTAATGTATTCAAGCGTGAGCCTGCTTTAAACACTCTAATTTTTTCAAGGTAACAGTCCTAATTCCCCGTGACACCAAATTAATGGCATTACGGTTCTTTAGAAGGTGAGAAATCAATAATATCAGTACATACCAACGGCATGACCGAAACATTGATCCCGAAATTCAACTACGAGCTTTTTAACTGCAACAACTTTAATATACGCTATTGGAGCTGGAATTACCGCGGTTGCTGGCACCAGACTTGCCCT
+
DDDDDIIIIIIIHIIIIIIIIIHIIIIIIIIIIIIIIIIIIIIIIIIIIIIIIIIIIIHHIIHIIIIHHEHHIIIIIIIIIIIIIIIIIIIIHIIIHIIIIIIIHGIIIIIIIIIHIIIIIHIIIIIIIIIHIHHIIIIIIIHIIIHHHIHIIIIIIIHIIIIIIIIIIIIIIIIIIIIIIIIIIIIIIIIIIIIIIIIIIIIIIIIIIIIIIIIIIIIIIIIIIIIIIIIIIIIIIIIIIHIIIIIIIIIIIIIIIIIIIIIIIIIIIIIIIIIIIIIIIIIIIIIIIIIIIIHIIIIIIIIIIIIIIIIIIIIIIIIIIIIIIIIIIIIIIIIIIIDDDDD
@HISEQ:969:HM2KJBCX2:2:1101:20346:17260 2:N:0:ACTATGCA
AGTGCCCTTGGTCCCAACTATCCCTATTAATCATTACGTCGATCCTAAAAACCAACAAAATAGAATCAAACGTCCTATTTCATTATTCCATGCTAATGTATTCAAGCGCGAGCCTGCTTTAAACACACTAATTTTTTCAAAGTAACAGTCCTGATTTCCCGCGACATCAAATTAATGACATCGTGGTTCGTCAGAAGGTAGGAATCAATTTGACCAGTACGTACCGAGGCACGACCGATCAACTGATCCCGAAATTCAACTACGAGCTTTTTAACTGCAACAACTTTAATATACGCTATTGGAGCTGGAATTACCGCGGCTGCTGGCACCAGACTTGCCCTCCAA
+
DDDDDIIIIIIHHHIIIIIIIIIIIIIIIIIIIHIIIIIIIIIIIIIIIIIIIIIIIIIIIIIIIIIIIIIIIIIIIIIIIIIIIIIIHIHIIIIIIIIIIHHHHEHHGIHIIHIIHHHIHHHIIHIHIHIIIIIIIIIHIIHIHGHIHIIIGHIHGHHIHIHHGIHGHHIIIIIIIIIHHHHHHIHIIHHHHHEIIIIIIIIHIIIIIIIIHGIIIIIIIIIIIHIIIIIIIIIIIIIIIHGDIHHIIIIIIIIIIIIHHHHHHIHIIIIIIIIIIIHIIIIIHIIIIIIIIIIIIIIIIIIIIIIIIIIIIIIIIIIIIIIIIIIIIIIIIIHIIIIIDDDDD
@HISEQ:969:HM2KJBCX2:2:1101:15075:17798 2:N:0:ACTATGCA
AGTGCCCTTGGTCCCAACTATCCCTATTAATCATTACGTCGATCCTAGAAACCAACAAAATAGAATCAAACGTCCTATTTCATTATTCCATGCTAATGTATTCAAGCGTGCGCCTGCTTTAAACACTCTAATTTTTTCAAAGTAACAGTCCTGATTCCCCACGACACCAAATTAATGACATCGCGATTCTTCAGAAGGTAGGAACCAATAATGCCAGTGCGTACCGAGGCACGACCGACAATCTGATCCCGAAATTCAACTACGAGCTTTTTAACTGCAACAACTTTAATATACGCTATTGGAGCTGGAATTACCGCGGCTGCTGGCACCAGACTTGCCCTCCAA
+
DDDDBHHHIHGCCHIIIIGHFHHIEEHFHHIIIHIIIIHCHGIIIIIGCHHIGEHII?FFHHIIIHIHHIIIIIIHCHHHIGHHH1FHHHIH?HHHIEHGHFHHHHHIIGIIIIIGIIIHHF1HGEHIIHHHEHGIHIGHHIIHIIIADHHHGHHHIIIEHHHGIHHIHHIHIIIIFGHHCHGHHHHHHIHHHHHHHHHHGHHHGIHHHHHFHHHHHCDHHHIHHHEEIHIIHDHIHHHHHCHGIHHDIHEHIHHHEEIIHHIHHHGCGIIIIHIIIHEIHHHIHIHIIIIIIIIIHIIIIIIIIIIIHIIIIIHIIIIIIIGIIIIHIHHIHHIHIIIIBDBD@
@HISEQ:969:HM2KJBCX2:2:1101:5944:18330 2:N:0:ACTATGCA
AGTGCCCTTGGTCCCAACTATCCCTATTAATCATTACGTCGATCCTAGAAACCAACAAAATAGAATCAAACGTCCTATTTCGTTATTCCATGCTAATGTATTCAAGCGTGAGCCTGCTTTAAACACTCTAATTTTTTCAAAGTAACAGTCCTGATTCCCCATGACACCAAATTAATGACATCATGGTTCGTCAGAAGGTAGGAATCAATAATACCAGTACGTACAATAGCACGACCAATAAATTAATCCCGAAATTCAACTACGAGCTTTTTAACTGCAACAACTTTAATATACGCTATTGGAGCTGGAATTACCGCGGCTGCTGGCACCAGACTTGCCCTCCAA
+
DDDDCIIIIIIHIIIIIIIIIIIIIIIIIIIIIHHIIIIIIIIIIIIIIIIIHHIIHIIIIIIHIIHIIIHIIIIIIIIIIIIIIIIHIHIIIIIIIIIIIHIIIIIIIIIIIHIIIIIIIHHIIIIIIIIIIIIIIIIIIIIIIIIIHIIIIIIIIIIIIIIIIIIIIIHIIIIIIIIIIIIIIIIIIIIIIIHHIIIIIIIIIIIIIIIHIIIIIIHIIIIIIIIIIIIIIIIIIIIIIIIIIIIIIIIIIIIIIHHHHHIIIGIIIIIIIIIIIIIIIIIIIIHIIIHIHIIIIIIIIIIIIGIHGHHIIIIIIIIIIIIIIIIIIIIIIIIIIIIIDDDDD
@HISEQ:969:HM2KJBCX2:2:1101:1383:19133 2:N:0:ACTATGCA
AGTGCCCTTGGTCCCAACTATCCCTATTAATCATTACGTCAATCCTAGAAACCAACAAAATAGGATCAAACGTCCTATTTCATTATTCCATGCTAATGTATTCAAGCGTTAGCCTGCTTTAAACACTCTAATTTTTTCAAAGTAACAGTCCTGTTTCCCTGCAACACCAAATTAATGACATTACAGTTCTTCAAGAAGGAGGAACCAGTAAAGCCAGTGCATACCAGAGGCACGACCAACCTACTAATCCCGAAATTCAACTACGAGCTTTTTAACTGCAACAACTTTAATATACGCTATTGGAGCTGGAATTACCGCGGCTGCTGGCACCAGACTTGCCCTCCAA
+
DDDDDIIIIHIEHIIHIIHIIIHHIIIIIIIIIIIIIIHIIHIGIIIIIGIIHIIIIIIIIIFH?GHIIIECHIHHFHIIHIIIIHHHIIHHHIIHIIIIIHHIHHHIHIIDIHHHIIHHIIIIIIIIHHIIIIIIHHIIHIIIIIHIIHIIIIIIIIIHHIIIIIIIIIHHIIIIIIIIIIIIIIIIIIIIIHIIHIHG?IHFIIIIIIIIIIIIIIIIIIIIIIIIIGIIIIIIHHGIIIHIDHHIIHIIIHIIIIIIIHIIIIIIIIIIIIIIIIIIIIIIIIIHHHIIHHIHIIIIIIIIIIIIIIIIIIIIIIIIIIIIIIIIIIIIIIIIIIIIIDDDDD
@HISEQ:969:HM2KJBCX2:2:1101:5948:19088 2:N:0:ACTATGCA
AGTGCCCTTGGTCCCAACTATCCCTATTAATCATTACGTCGATCCTAGAAACCAACAAAATAGAATCAAACGTCCTATTTCATTATTCCATGCTAATGTATTCAAGCGTAAGCCTGCTTTAAACACTCTAATTTTTTCAAAGTAACAGTCCTGATTCCCCACGACACCAAATTAATGACATCGCGGTTCTTCAGAAGGTAGGAACCGATAATGCCAGTGCGTACCGAGGCACGACCAACAATTCGATCCCGAAATTCAACTACGAGCTTTTTAACTGCAACAACTTTAATATACGCTATTGGAGCTGGAATTACCGCGGCTGCTGGCACCAGACTTGCCCTCCAA
+
BDDDAHHIHIICGHIIIIIICHIIIIIIIIIIHIIIHIHHIIGHGGIIIIIHIIIIHHHIIIIGGHHHHHEH@GHIHIHIFHEHCHHHIIIECHHHHEHHIHHHHHFHHIIEHCHIIIHHHFHHFGGGHHHHHIIIIHIIHEGHHHHHHIHHIIIGHHHEHHFIIHIIIIIIHHHHHFIHHGHHIHHHHIIIIGIIHHIHIIIIHGEHHIHIGHIIIIIHHHHDHHEIHHHIIIHHHGGGF@GDFHHEHHEGIIIIIIIHHHHIIIIHEIHIHGHIHIIIIIIIHIIHIHIHHIIIIIIIIIIIIIIHHGIIIIIIIIIIIIHIHIIHHHIHHIHIIIIIDBDDD
@HISEQ:969:HM2KJBCX2:2:1101:1926:20011 2:N:0:ACTATGCA
AGTGCCCTTGGTCCCAACTATCCCTATTAATCATTACGTCGATCCTAGAAACCAACAAAATAGAATCAAACGTCCTATTTCATTATTCCATGCTAATGTATTCAAGCGTGCGCCTGCTTTAAACACTCTAATTTTTTCAAAGTAACAGTCCTGATTCCCCACGACACCAAATTAATGACATCGTAGTTCTTCAGAAGGTAGGAACCAATAATGCCAGTGTGTACCGAAGCACGACCGACAATTTGATCCCGAAATTCAACTACGAGCTTTTTAACTGCAACAACTTTAATATACGCTATTGGAGCTGGAATTACCGCGGCTGCTGGCACCAGACTTGCCCTCCAA
+
DA@DAHHIIIIHIH?GFHHIIIHIIIIIIIIHIHHHIHHHGIIIIIICHHCHIHHI1GHIIIIGIEHEHHIC1C@<FHIIIGIIHHIIIGIHH?HHIHIHHFHEHIIHHIHIIHIGGHEHHHHEHCHHGHIHHCHHHHH@@EGHIIIHHHHHHGCHIIIHIIIHIIIIIIIGEIIIIIHIIIIIHIIHIIIHIIHIHIHIHIIIIHHGGGIIIIIIIIHEHHHHHIIIIIHHIHGHHIHFHIHGIIIIDIIHIHHIIIIHHHIIIIIIIHIHEHIIIIHIIIHIIIHIIIIIIIIIHIHHIHHHIIIHIIIIIIIIIIIIIHIIIIIIIIIIIIIIIIIIDDDDD
@HISEQ:969:HM2KJBCX2:2:1101:20155:20343 2:N:0:ACTATGCA
AGTGCCCTTGGTCCCAACTATCCCTATTAATCATTACGTCAATCCTAGAAACCAACAAAATAGGATCAAACGTCCTATTTCATTATTCCATGCTAATGTATTCAAGCGTTAGCCTGCTTTAAACACTCTAATTTTTTCAAAGTAACAGTCCTGTTTCCCTGCAACACCAAATTAATGACATTACAGTTCTTCAAGAAGGAGGAACCAGTAAAGCCAGTACATACCAGAGGCACGACCAACCTACTAATCCCGAAATTCAACTACGAGCTTTTTAACTGCAACAACTTTAATATACGCTATTGGAGCTGGAATTACCGCGGCTGCTGGCACCAGACTTGCCCTCCAA
+
DDDDDIIIIHIHHCHHIIIIIFHHHIHHEHEHIHIIHHIIIIIIIIIIIIIHIIIIIIIIIIHIEHHHIIIIHHCHCHHIHIIEFHEFCHHIGIHHIGGHIHHHHHHIIIGHGHEHHFHIIHHHIHHHHHIHGHIIIHFHHHGIIHHFIIHGHHEHHHHHHHIHEHEHHIHGHHHHHIIIHHHIIIHEGHHEECCCG?EGGHHHIHGHHHGIIIIHFIIIGIIHIGIHIIIIIIII=HCEHHHHEIIHHHHC?HHGHHHIHHIHIIIIIIIIIHIIIIIIIIIIIIHHGIIIIHIIIHIIIIHIHIIHHIIIIIIHHIFHIIIIIIIIIIIIHIIIIIIHIDCDDD
@HISEQ:969:HM2KJBCX2:2:1101:7992:20872 2:N:0:ACTATGCA
AGTGCCCTTGGTCCCAACTATCCCTATTAATCATTACGTCGATCCTAGAAACCAACAAAATAGAATCAAACGTCCTATTTCATTATTCCATGCTAATGTATTCAAGCGTAAGCCTGCTTTAAACACTCTAATTTTTTCAAAGTAACAGTCCTGATTTCCCACGACACCAAATTAATGACATCGCGGTTCTTCAGAAGGTAGGAACCGATAATGCCAGTGCGTACCGAAGCACGACCGGCAATTCGATCCCGAAATTCAACTACGAGCTTTTTAACTGCAACAACTTTAATATACGCTATTGGAGCTGGAATTACCGCGGCTGCTGGCACCAGACTTGC
+
DDDDDIIIIIIHIIIIIIIIIIIIIIIIHIIIIIIIIIIIIIIGIIIIIIIIIIIIIIIIIHHHIIIIIIGIHCHHHHHHIIIIIIIIIIIIHIIIIIIIIIIHIIIIIIIIIIIHIIIIIIIIIIIIIIIIIIIHIIIIIIIIIIIIIIIIIIIIIIIHHIIIIIIIIIHIIIIIIIIHIIIIIIIIIIIIIIIIIIIIIIIIIIIIIIIIIIIIIIIIIIIIIIIIIIIIIIHF=1IIIIIIIIIIIIIIIIIIIIIIIIIIIIHIIIIIIIIIIIIIIIIIIIIIIIIIIIIIIIIIIIHIIIIIIIIIIIIIIIIIIIIIIIIIGIIIIDDDDD
@HISEQ:969:HM2KJBCX2:2:1101:11874:20594 2:N:0:ACTATGCA
AGTGCCCTTGGTCCCAACTATCCCTATTAATCATTACGGTGATCCTAGAAACCAACAAAATAGAACCATGCCGTCCTATTCTATTATTCCATGCTAATGTATTCGAGCAAAAATGCCTGCTTTAAACACTCTAATTTTTTCAAGGTAAAGGTCCTGGATCCGCAAGACACCCAATAAAGGACATCAAGTTTCTCCAGAAGGTGAGAAATCAACAGTAACAGTTCATACCCCTTAAGGCATGACCGTCACGTCAATCCCGAAATTCAACTACGAGCTTTTTAACTGCAACAACTTTAATATACGCTATTGGAGCTGGAATTACCGCGGCTGCTGGCACCAGACTTGCCCTCCAA
+
DDCDDIIIIIIIIIIIIIIIIIIIIHIIIIIIIIIIIIIIHIIIIIIHHIIIIIGIIIIIIIHIIIIIIFHIIIIIIIIIHIIIIIIIHIIIIGIIIIHEHCHIIIHIIIHIIIIIIIIIIIIHIIIHIIIIIIIHIIIIIIIIIIIIIIIIIIIIIIHHHIIIIHHIIII?IIIIIIHIIIIIIIIIIIHHHHIIIIIIIIIHIIIIIIIIIIIIIHIIIIHHHIIIIIIIIIIIIHIIIIIHIIIHHIHGIIIIIIIIIIIIIIIIIIIIIIIIIIIIIHIIIIIIIIIIIIIIIIIIIIIIIIIIIIIIIIIIIIIIIIIIIIIIIIIIIIIIIIIIIIIIIIIIDDDDD
@HISEQ:969:HM2KJBCX2:2:1101:2790:21360 2:N:0:ACTATGCA
AGTGCCCTTGGTCCCAACTATCCCTATTAATCATTACGTCAATCCTAGAAACCAACAAAATAGGATCAAACGTCCTATTTCATTATTCCATGCTAATGTATTCAAGCGTTAGCCTGCTTTAAACACTCTAATTTTTTCAAAGTAACAGTCCTGTTTCCCTGCAACACCAAATTAATGACATTACAGTTCTTCAGAAAGGAGGAATCAGCGAAGCCAGTACATACCAAAGGCACGACCAACCTGCTAACCCCGAAATTCAACTACGAGCTTTTTAACTGCAACAACTTTAATATACGCTATTGGAGCTGGAATTACCGCGGCTGCTGGCACCAGACTTGCCCTCCAA
+
DDDDAHIHIIIIHCFHHHIIIIIIHIIIIIIIHIIIIIIHIHIIGGIHIHIIIHGHIIIEGHIFHHIIE?H0C1CCFEEHHF?FFHFECHH1CFCHHHHHGHGHHEIHHIIIHIHEGIIIIHIII9IIIIIIHIIIHIIIIIHIHHGHIIIGIHHIIHHIIIIIIIIIIHHGGHHI9HHIHIIIIIIIFHIIIGIIIIGIIIIIHIIGIIIIIIIIGIIIIIIIIIIHIIIIIGIIHIIIIIIHHIIIIIIIIIIIIIHHHIHIIIIIIIIIIIHIIHIHIHIIIIIIIIIIIIIIIIIIIIIIIIIIIIIIIIIIIIIIIIIIIIIIIIIIIIIIIIIIIDDDDD
@HISEQ:969:HM2KJBCX2:2:1101:3910:21736 2:N:0:ACTATGCA
AGTGCCCTTGGTCCCAACTATCCCTATTAATCATTACGTCAATCCTAGAAACCAACAAAATAGAACCGAAGTCCTAAATTATTATTCCATGCTAATGTATTCAAGGCATAAGCCTGCTTTAAACACTCTAATTTTTTCAAAGTAATAGAGCTAGATCGCGACGACAGCCCAGTGAAGGGTGCCGCCGTTTTCTAGCAGGATGGCAGACGCGCGCCAGCACTCACACTCGTAACCGAGGCGGGCCAGGTGCGTCAAACCAGAAATCCAACTACGAGCTTTTTAACTGCAGCAACTTTAATATACGCTATTGGAGCTGGAATTACCGCGGCTGCTGGCACCAGACTTGCC
+
ADDADIFHHIIIIHHHHGIHHIIIIIHHHIIIIIIHHHIHHIHHIHHIIHHIIIIHHEHIIHIGHIIIGGHHEHHHIIIIHIIIIIII1FECGHHHIIHIIGIHIHGHIIIIIFHHIHHIIHIIHHIHHHIHHHHIIHHEHHHIIIIIHHHHHHGIIIHHHHHHHCHHIIIIIHEIHHDGIIHHHHFIIIIIHIIIIIIIIIIIIHDIIDIIIIIIIIIIIIHIIIIIIHIIIIII4IIIIIHIIHHIHIIHHIHIGIIIIIIIHIIIIIHIIIIIIIIIIHEIIIIIIIIIIIHIIIIIIIIIIIIIIIIIIIIHIIIIIIIIIIIIIIIIIHHDD<CIIIIDDDDB
@HISEQ:969:HM2KJBCX2:2:1101:19985:21597 2:N:0:ACTATGCA
AGTGCCCTTGGTCCCAACTATCCCTATTAATCATTACGTCGATCCTAGAAACCAACAAAATAGAATCAAACGTCCTATTTCATTATTCCACGCTAATGTATTCAAGCGTGCGCCTACTTTAAACACTCTAATTTTTTCAAAGTAACAGTCCTGATTCCCCACGACACCAAATTAATGACATCGTGGTTTTTCAGAAGGTAGGAACCAATAATGCCAGTGCGTACCGAAGCATGACCGACAATTTGATCCCGAAATTCAACTACGAACTTTTTAACTGCAACAACTTTAATATACGCTATTAGAGCTGGAATTACCGCAGCTGCTGGCACCAGACTTGCCCTCCAA
+
DDDDDHIIIIIIIIIIIIIIIIIIIIIIIIIIIIIIIIIIIIIIIIIIIIIIIIIIIIIIIIHGIIIIIIIIIIIIIIIIIIIIIIIIHIIHIIIIIHHHHGIHIIIIIIGHIIIIIIIIIIIHIIIIIIIIIIIIIIIIIIIIIIHIIIIIIIIIIGIIIIIIIIHIIIIIIIIIIIIIIIIIHIIIIIIIIIIIIIIIIIIIIIIIIIIIIIIIIIIIIIIIIIIIIIIIIIIIIIIIIIHIIIIIIIIIIIHHIIIIIHIIIIIIIIIIIIIIIIIIHIIIIIIIIIIIIIIIIIIIIIIIIIIIIIIIIIIIIIIIIIIIIIIIIIIIIIIIIIIIDDDDD
@HISEQ:969:HM2KJBCX2:2:1101:12576:21426 2:N:0:ACTATGCA
AGTGCCCTTGGTCCCAACTATCCCTATTAATCATTACGTCAATCCTAGAAACCAACAAAATAGGATCAAACGTCCTATTTCATTATTCCATGCTAATGTATTCAAGCGTTAGCCTGCTTTAAACACTCTAATTTTTTCAAAGTACAGTCCTGTTTCCCTGCAACACCAAATTAATGACATTACAGTTCTTCAGAAAGGAGGAATCAGCGAAGCCAGTACATACCAAAGGCACGACCAACCTGCTAACCCCGAAATTCAACTACGAGCTTTTTAACTGCAACAACTTTAATATACGCTATTGGAGCTGGAATTACCGCGGCTGCTGGCACCAGACTTGCCCTCCAA
+
DDDDDIIIIIIIIIIIIIIIIIIIIIIIIIIIIIIIIIIIIIIIIIIIIIIIIIIIIHIIIIIHHIIIIIIIIIIIIIIIIIIIIIHI1<GHHHIIIIIIIHIIIIHIHIIIIIIIIIIIIHIIIIIIIIIIIIIIIIIIIIIIIIIIIIIIIHIIHIIIIIIIIIIIIIIIIIIIIIIHIIIIIHHHIIIIIIIIIIIIIIIIIIIIIIIIIIIIIIIIIIIIHIIIIIIIIIIIIHIIIIHIIIIIIHIIIIIIIIIIIIIIIIIIIIIIIHIIIIIIIIHIIIIIIIIIIIIIIIIIIIIIIIIIIIHHIIIIIIIIIIIIIIIIIIIIIIIIIIIIDDDDD
@HISEQ:969:HM2KJBCX2:2:1101:18740:21695 2:N:0:ACTATGCA
AGTGCCCTTGGTCCCAACTATCCCTATTAATCATTACGTCAATCCTAGAAACCAACAAAATAGGATCGAACGTCCTATTTCATTATTCCATGCTAATGTATTCAAGCGTTAGCTTGCTTTAAACACTCTAATTTTTTCAAAGTAACAGTCCAAATTCCCCGCAACACCAAATTAATGGCATTACGGATCATCAGGAAGGAGGAATCAGTGAGACCAGTACATACCAGAGGCATGACCAATCTACTAACCCCGAAATTCAACTACGAGCTTTTTAACTGCAACAACTTTAATATACGCTATTGGAGCTGGAATTAACGCGGCTGCTGGCACCAGACTTGCCCTCCAA
+
DDDDDIIIIIIIIIIIIIIIIIIIIIIIHIIIIIIIIHIGIIIIIIIIIIGIIIHIIHIIIIIIIIIHIIIIIIIIIIIIIIIIHIIIGHIHIHIIIHIIIIIIIIIIIIIHIIIIIIHIIIIIIIIIIIHHHIIIHIIIIIIIIIIHHIIIIIHHIIIIIHIIIIIIIIIHIIHIIIIIHHIHIIIIIIIIIIIIIIIIIIIIIIIIHIIIIIIIIIIIIGIIIIIIIIIIIIIIIIIIIIIHHIHIIIIIIIIIIIHIIIIIIIIIIIIIIIIIIIIIIIIHHHIIIIHIHHIIIIIIIIIIIIIIIIIIIIIIIIIIIIIIIIIIIIIIIIIIIIIIIDDDDD
@HISEQ:969:HM2KJBCX2:2:1101:16568:22373 2:N:0:ACTATGCA
AGTGCCCTTGGTCCCAACTATCCCTATTAATCATTACGTCGATCCTAGAAACCAACAAAATAGGGTCAAACGTCCTATTTCATTATTCCATGCTAATGTATTCAAGCGTGTGCCTGCTTTAAACACTCTAATTTTTTCAAAGTAACGGTCCTGATTCCCCATGACACCAAATTAATGACATCACAGTTCGTCAGAAGGTAGAAATCAATAATACCAGTGCATACCGGAGGCACGACCAATATATTGATCCCGAAATTCAACTACGAGCTTTTTAACTGCAACAACTTTAATATACGCTATTGGAGCTGGAATTACCGCGGCTGCTGGCACCAGACTTGCCCTCCAA
+
DDDDDIHIHIIHHIIIHIIIIIHIIIIIIIIIIIIIIIIIIIIIIIHIIIIIIEHIIIIHIHIIHHIIIIIIIIIIIIIHFIIIIIIIGIIHHHICHHIIIIIIIIIIIHIIIHHIIIIIIIHIHIHIIIIIIIIIIIIIIIIIIIIHIIIIIIIIIIHIIHHHHIIIIIIIIHIHIIIIIIIIIIIHIHIHHIIIIIIHIIIIHIIIIIIIIIIIIHHIIIIIIIIIIIHIIIIIIIIIIIIHIIIIIIIIIIIHIIIIIIFHIIIIIIIIIIIIIIIIIIIIIIIIIIIIIIIIIIIHHIIIIIIIIIIIIIIIIIIIIIIIIIIIIIIIIIIIIIIIGCDDDD
@HISEQ:969:HM2KJBCX2:2:1101:3966:22533 2:N:0:ACTATGCA
AGTGCCCTTGGTCCCAACTATCCCTATTAATCATTACGGTGATCCTAGAAACCAACAAAATAGAACCATGCCGTCCTATTCTATTATTCCATGCTAATGTATTCGAGCAAAATGCCTGCTTTAAACACTCTAATTTTTTCAAGGTAAAGGTCCTGGTTCCACATGACACCCAATTAAGGACATCATGCTTCTCCAGAAGGTGAGAAATCAACTGCGACAGTTCATACCCCTTAAGGCACGACCATCACGTCAATCCCGAAATTCAACTACGAGCTTTTTAACTGCAACAACTTTAATATACGCTATTGGAGCTGGAATTACCGCGGCTGCTGGCACCAGACTTGCCCTCCAA
+
DDDDDIIIIIIIIIHIIIIIIIIIIIIIIIIIIIIIIIIIIIIIHIHHIIIIIIIIIIIGIIHIIIIIIGIIIIIIIIIHIIIIIIIIIIIIFHHCHIHHHHIIIIIIIIIIIIIIIIIIIIIIIIIIIIIHIIIIIIIIIIIIIIIIIHIIIIIIIIIHIIIIIIIIIIIIIIHIIIIIIIIIIIIIIIIHIIIIIIIIIIIIIIHIIIIIIIIIIIIIIIIIIIIIIIIIIII<IIIIIIIIIIIIIIIIIIIIIIIIIIIIIIIIHIIHIIIIIIIIIIIIIIIIIIHIIIIIIIIIIIIIIIIIIIIIIIIIIIIIIIIIIIIIIIIIIIIIIIIIIHIIIIIDDDDD
@HISEQ:969:HM2KJBCX2:2:1101:17126:22995 2:N:0:ACTATGCA
AGTGCCCTTGGTCCCAACTATCCCTATTAATCATTACGTTGATCCTAGAAACCAACAAAATAGAATCGAACGTCCTATTTCATTATTCCATGCTAATGTATTCAAGCGCGTGCCTGCTTTAAACACTCTAATTTTTTCAAAGTAACAGTCCTGACTCCCCACAACATCAAATTAATGACATCATGATTCATCAGAAGGGAGAAATCAATGACATTAGTACGTACCGAAGGCACGACCGACGTATTGATCCCGAAATTCAACTACGAGCTTTTTAACTGCAACAACTTTAATATACGCTATTGGAGCTGGAATTACCGCGGCTGCTGGCACCAGACTTGCCCTCCAA
+
DDDDDIIIIIIIIIIIIIIIHIIIIIIIIIIIIIIIIIIIIIIIIIIIIIIIIIHIIGHHIIIIIIIIIIIIIIIIIIIHIIIIIIIIIIIEHHIHIHIIIIIIIIHIIIIIIIIIIIIIIIIHIIIHIIIIIIIIIIIIIIIIIIIIIIIIIIIIIIIIHIIIIIHIIIIIIIIIIIIIIIIIIIIIIHHIIIIIIIIIIIIIIIIIIIIIIIIIIIIIIIIIIIIIIIIIIIIIIIIIIIHHIIHIIIIIIIIIIIIIIIIIIIIIIIIIIIHIIIIIIIIHIIIIIIIIIHIIIIIIIIIIIIIIIIIIIIIIIIIIIIIIIIIIIIIIIIIIIIIIIDDDDD
@HISEQ:969:HM2KJBCX2:2:1101:11645:23020 2:N:0:ACTATGCA
AGTGCCCTTGGTCCCAACTATCCCATTAATCATTACGTCAATCCTAGAAACCAACAAAATAGGATCGAACGTCCTATTTCATTATTCCATGCTAATGTATTCAAGCGTTAGCTTGCTTTAAACACTCTAATTTTTTCAAAGTAACAGTCCAAATTCCCCGCAACACCAAATTAATGGCATTACGGATCATCAGGAAGGAGGAATCAGTGAGACCAGTACATACCAGAGGCATGACCAATCTACTAACCCCGAAATTCAACTACGAGCTTTTTAACTGCAACAACTTTAATATACGCTATTGGAGCTGGAATTACCGCGGCTGCTGGCACCAGACTTGCCCTCCAA
+
DDDDDIIIIIIIIIIIIIIIIIIIIIIIIIIIIIIIIIIIIIIIIIHIIIIIIIIIGIIIIHHHIIIIIIHHHIIIIIIIIIHIHHIIIIIGIIIIIIIIIIIIIIIIIIIHIIIIIHIIIHIIIHIIIIIIIIIIIIIIIIIIIIIHIHIIIIIIIIIIIIIIIIIIIIIIIIIIIIIIIIIIIIIIIIIIIIIIIIIIIIIIIIIIIHIIIIIIIIIIIIIIIIIIIIIIIIIIIIIIIIIHIHHHIIIIIIHIIIIIIIIIIIIIIIIIIIIIIIIIIIIIIIIIIIIIIIIIIIIIIIIIIIIIIIIIIIIIIIIIIIIIIIIIIIIIIIIIIIIIDDDDD
@HISEQ:969:HM2KJBCX2:2:1101:3132:23611 2:N:0:ACTATGCA
AGTGCCCTTGGTCCCAACTATCCCTATTAATCATTACGTTGATCCTAGAAACCAACAAAATAGAATCGAACGTCCTATTTCATTATTCCATGCTAATGTATTCAAGCGCGTGCTTGCTTTAAACACTCTAATTTTTTCAAAGTAACAGTCCTGACTCCCCACAACATCAAATTAATGACATCATGATTCATCAGAAGGGAGAAATCAATGACATTAGTACGTACCGAAGGCACGACCGACGTATTGATCCCGAAATTCAACTACGAGCTTTTTAACTGCAACAACTTTAATATACGCTATTGGAGCTGGAATTACCGCGGCTGCTGGCACCAGACTTGCCCTCCAA
+
DDDDDIIIIIIIIIIIIIIIIIIIIIIIHHIIIIIIIIIIIIIIIIIIIIIIIIIIIIIIIIIIIIIIIIIIIIHIIIIIIIIIEHIIIIIIIHIIIIIHIIIIIHIIIIIIIIIIIIIIIIIIIIIIIIIIIHIHIIIIIIIIIIIHIIIIIIHIIIIIIIIIIIIIIIIIIIIIIIIIIIIIHIIIIIIIIIIIIIIIIIIIIIIIIIIHIIIIIIIIIIIIIIIIIIIIIIIIIIIIIIIHGIIHIIIIIIIIIIIIIHHHIIIIIIIIIIIIIIIIIIIIIIIIIIIIIIIIIIIIIIIIIIIIIIIIIIIIIIIIIIIIIIIIIIIIIIIIIIIIIDDDDD
@HISEQ:969:HM2KJBCX2:2:1101:2697:22260 2:N:0:ACTATGCA
AGTGCCCTTGGTCCCAACTATCCCTATTAATCATTACGTCGATCCTAGAAACCAACAAAATAGAATCAAACGTCCTATTTCGTTATTCCATGCTAATGTATTCAAGCGTGAGCCTGCTTTAAACACTCTAATTTTTTCAAAGTAACAGTCCTGATTCCCCATGACACCAAATTAATGACATCATGGTTCGTCAGAAGGTAGGAATCAATAATACCAGTTCGTACAATAGCACGACCAATAAATTGATCCCGAAATTCAACTACGAGCTTTTTAACTGCAACAACTTTAATATACGCTATTGGAGCTGGAATTACCGCGGCTGCTGGCACCAGACTTGCCCTCCAA
+
DDDDDIIIIIIIIIIIIIIIIIIIHIIIIHHIIIIIIIIIIIIIIIIIIIIIIIIIHIHHIIIIIIHHIHIIIIIIHIIIHIIIIIHHHHIIIHIIIGIHHIIIIHIIIIIIIIIIIIIIIIIIHIIIIIIIIIHIIIIIIIIIIIIIIIIIIIIIIIHIHHHIIIIIIIHIIIIIIIIIIIIIIIHIIIIIIIIIIIIIIIIIHIIIIIIIIIIIIIIIIIIIIIIIIIIIIIIHIIIIIIIIIIIIIIHIIIIIIIIIIIIIIIIIIIIIIIIIIIIIIIIIIHHIIIHIIIIIIIIIIIIIIIIIIIIIIIIIIIIIIIIIIIIIIIIIIIIIIIIIDDDDD
@HISEQ:969:HM2KJBCX2:2:1101:12376:23896 2:N:0:ACTATGCA
AGTGCCCTTGGTCCCAACTATCCCTATTAATCATTACGGTGATCCTAGAAACCAACAAAATAGAACCAATCCGTCCTATTTCATTATTCCATGCTAATGTATTCAGACCATAGCCTGCTTTAAACACTCTAATTTTTTCAAAGTAACAGTCCTGATTTCCCAACACACCAAATTAATGACATGAAGGTTCTTCAGAAGGTAGAAATTCGCCACTACTGTACGGACCGTAAAGCCCGACCATAGGACAAATTTCGAATTTCAACTACGAGCTTTTTAACTGCAACAACTTTAATATACGCTATTGGAGCTGGAATTACCGCGGCTGCTGGCACCAGACTTGCCCTCCAA
+
DDDDDIIIICHEHHIGIIIIIIIIIIIIIGHIIIIIIIIIIIIIIIIIHIIHIHIIIGHHIIIIIIIHHIGI=HIIIIIHIIIIIIIIGEHIHHICCEIIIHHGIIHIIIIIIIIIIIHIIIIHIIHIHIIIIIIHHGHHHIIIIIIIIIIIIIIIIIIIIIHHHHGHIIHEGIIIIIIIIIIHIIIIIIIIHIIIIIIIIIIIIIIIIIIIIIIIIIIIIIIIIIIIIHI=IIIIIIIIIIIIIHHIIIGIIIIIHIIIIIIIIIIIIIIIIIIIIIIIHHIIIIIIIIIIIIIIIIHIIIIIIIIIIIIIIIIIIIIIIIIIIIIIIIIIIIIIIIIIIIIDDDDD
@HISEQ:969:HM2KJBCX2:2:1101:19797:23216 2:N:0:ACTATGCA
AGTGCCCTTGGTCCCAACTATCCCTATTAATCATTACGTCAATCCTAGAAACCAACAAAATAGGATCAAACGTCCTATTACATTATTCCATGCTAATGTATTCAAGCGTTAGCCTGCTTTAAACACTCTAATTTTTTCAAAGTAACAGTCCTGTTTCCCTGCAACACCAAATTAATGACATTACAGTTCTTCAAGAAGGAGGAACCAGTAAAGCCAGTACATACCAGAGGCACGACCAACTTACTAATCCCGAAATTCAACTACGAGCTTTTTAACTGCAACAACTTTAATATACGCTATTGGAGCTGGAATTACCGCGGCTGCTGGCACCAGACTTGCCCTCCAA
+
DDDDDIIIIIIIIIIIIIHIIIHFHIIIIIIIIIIIIHIIIIIIIIIIIHIIIHIIGIIIIIIIHHIIIHIIIIIIIIIHHIIIIIHIIIHIIIGIIIIIIHHIIGIIIHIIIIIIIHHIIIIHIIHIIIIIIIIHHIIIIIIIIIIIHIIIIIIIIIIIIIIIIIIIIHIHIIIIIIIIIIIIIIIIIIIIIIIIIIIIIIIIIIIIIIIIIIIIIIIIIIIIIIIIIIIIGIIIIIIIIIIHHIHGIIIIIIIIIIHIIHHIIIIIIIIIIHHIIIIIIIIIIIIIIIIIIHIIIIIHIIIIIIIIIIIIIIIIIIIIIIIIHIIIIIIIIIIIIIIIIDDDDD
@HISEQ:969:HM2KJBCX2:2:1101:3809:24883 2:N:0:ACTATGCA
AGTGCCCTTGGTCCCAACTATCCCTATTAATCATTACGTCAATCCTAGAAACCAACAAAATAGGATCAAACGTCCTATTTCATTATTCCATGCTAATGTATTCAAGCGTTAGCCTGCTTTAAACACTCTAATTTTTTCAAAGTAACAGTCCTGTTTCCCTGCAACACCAAATTAATGACATTACAGTTCTTCAAGAAGGAGGAACCAGTAAAGCCAGTACATACCAGAGGCACGACCAACTTACTAATCCCGAAATTCAACTACGAGCTTTTTAACTGCAACAACTTTAATATACGCTATTGGAGCTGGAATTACCGCGGCTGCTGGCACCAGACTTGCCCTCCAA
+
CADCDIIIIIHHIIIHIIIIHIIIIHHIIIIIHIIFHHHIHHFIIHIIGHIIHGIIIHHHGHEHIHIIIIIHHHHIIIIIIIIIIIIIIIIIGIC?GHHHHEHHIHIHIIIHHIHEEHHIIICHIIHIHIIIIGIHIIIIHIHIHIIHHFCHHHHIIHIHHIHIHHHHIHHGHIHIHHHHIIHHIIIIHIIIIIIIIIHIIIIIIHIHIHIIHHFIHHIIIIIIIIIHGIIIIIHHHHHHECH@C?HHIIIIIHHIHHIHHHEHGIIIIIIIIIIGIIIHHHIIIIIHHIIHIIHIIIIIGIIIIIHIIIHGIIHIIIIHHHIIIIHGIIIIIIIHIIHIIDAADD
@HISEQ:969:HM2KJBCX2:2:1101:3403:25586 2:N:0:ACTATGCA
AGTGCCCTTGGTCCCAACTATCCCTATTAATCATTACGGTGGTCCTAGAAACCAACAAAATAGAACCACAACGTCCTATTCTATTATTCCATGCTAATCTATTCAAGCAATAGCCCGCTTTAAACACTCTAATTTTTTCAAGGTAATGGTCCTGGCTCCCCAACACACCCAATTAAGGACATACTGGTTCACCAGAAGGAAGACCCGACAACAGGACAGTACTCGCCAAAGACGGACCGCCCGGCCAAGTCTAAAATTCAACTACGAGCTTTTTAACTGCAACAACTTTAATATACGCTATTGGAGCTGGAATTACCGCGGCTGCTGGCACCAGACTTGCCCTCCAA
+
@D@D@ECHHCEHC11<GHIHHGHHGIHEH@EECEHGH@0FEHHE1DH1?FCHHIHH?EHIIHH1<FHC@EFHIHHHE?11<<C@@EECHHFEEH?FCIIHFCGH@IHHHHHIHHHD?GCGHFGEFEHHF@CCEGCCHGEGHIHGHHGE@DEBCGECEDGIHHHEEGE?IHGHIHHCFHIIHHFHGIHHHF<DGIIHHG:7HC@IIHIIIIHHH@<D@HHEHHIHF10CG?HFIHGHDHHHGHIHHHHIHGIIIIHFIHHHHGHHHGIIIHIGHEF<HHHEHHHFD@C?HHHGE@GHHEHHCCEHEHGIIIIHGHHIIIHHIGIGIIHFHEGHIGHEGIIHHHD??BD
@HISEQ:969:HM2KJBCX2:2:1101:6117:26096 2:N:0:ACTATGCA
AGTGCCCTTGGTCCCAACTATCCCTATTAATCATTACGGTGGTCCTAGAAACCAACAAAATAGAACCACAACGTCCTATTCTATTATTCCATGCTAATCTATTCAAGCAATAGCCCGCTTTAAACACTCTAATTTTTTCAAGGTAATGGTCCTGGCTCCCCAACACACCCAATTAAGGACATACTGGTTCACCAGAAGGAAGACCCGACAACAGGACAGTACTCGCCAAAGACGGACCGCCCGGCCAAGTCTAAAATTCAACTACGAGCTTTTTAACTGCAACAACTTTAATATACGCTATTGGAGCTGGAATTACCGCGGCTGCTGGCACCAGACTTGCCCTCCAA
+
DDDDDIIIIIIIGIIIIIIIIIIIIIIIIIIIGIIIIIIIIIIHIIIIIIIIHHIIIGIIIIHIIIIIIIIHIIIIIIIIIIIIHHIIIIIIIIIIIHIIIHHIIIIIHIIIIIHHIIHGIIIIIIIIIIIIIHHHHIIIHIIIIHIHIIIIIHGHHIIIHIIHIIIIIIIIHHIIIIHHIIIIIIIIIIIIIIIIHIHHIIIIIIIIIIIHGIHIIIIIIIIIHHHGHIHHIIIIIIIIIIIIHGIIIIIHIHIIIHIHIHHHIIIIIIIIIIIIIIIIIIIIHHHFIIIIIIIIIIHHFHIHIIIIIIIIIIIIIIIIIIIHIIIIIIIIIIIIIHIIIIDDDDD
@HISEQ:969:HM2KJBCX2:2:1101:4161:26486 2:N:0:ACTATGCA
AGTGCCCTTGGTCCCAACTATCCCTATTAATCATTACGTCGATCCTAGAAACCAACAAAATAGAATCAAACGTCCTATTTCGTTATTCCATGCTAATGTATTCAAGCGTGAGCCTGCTTTAAACACTCTAATTTTTTCAAAGTAACAGTCCTGATTCCCCAAGACACCAAATTAATGACATCATGGTTCGTCAGAAGGTAGGAATCAATAATACCAGTACGTACAATAGCACGACCAATAAATTGATCCCGAAATTCAACTACGAGCTTTTTAACTGCAACAACTTTAATATACGCTATTGGAGCTGGAATTACCGCGGCTGCTGGCACCAGACTTGCCCTCCAA
+
DDDDCIIIIIIIIHIIIIIIIIIIIIHIHIHIIIIHIHIIIIHIIIIIIIIIHEHHHIIIHIIIGIIIIIIIHHIIIIGIIIIIEEHHIIHIIIIIHCHIIIHIIIIHHIIHHHHHIIIIIHIIIIHIIHIGHHHHIIIIHIHIHHIHIIIHGIIHHIIIIIHIIHHHIHHIIIIIIHHFHIHHGIIHHHHIHHIEHIIHIIIIHHIIIIHHIHIIIIHHIIHHFIIIIIIHHGIHIIIHGHHGHIIIIIIIIIHIIIIIIIIHEIIIIIIIIIIIIIIIHHHHEGIIIIIIIIIHIHHGCHIIIIIIIHGHHGHIIIIIIIIIIIHHIIIHIIIIIHIHDDDDD
@HISEQ:969:HM2KJBCX2:2:1101:19151:25826 2:N:0:ACTATGCA
AGTGCCCTTGGTCCCAACTATCCCTATTAATCATTGCTCACAAATCCAAAAACCAACAAAATACGATAAACGAGCCCTAACTTATTATTCCATGCTAATGTATTCATAACTAACCGCCTGCTTTAAACACTCTAATTTTTTCAAAGTAAAGGTCCTGGATTGCGAACCCAACCCAGCAAAGGGCAGGAACGTTCTCCAGGAAGATGGTAAGCGCGCATCGGCACTCACACACGAAACCGTGGCGGGCCAAGCGCACTATACCAGAAATCCAACTACGAGCTTTTTAACTGCAACAACTTTAATATACGCTATTGGAGCTGGAATTACCGCGGCTGCTGGCACCAGACTTGCCCTCCAA
+
DBDDDGCGHIHHHHHHIIIIIHHHIIIIIIHIIIGHIHIIHFIHIHHCHIIIGEHHHIIIHHHIEGHHFEC=G/<CHHHHHH@CFHEHE1GH@?C<@GHCHDGH@HHGIIHHIIHGIIIIHFHHHHHHHIHHIIHHIHIEHHGHIIIIIIHIIIHIIHIII?HGIHIIGIIIIIHIIHHI;HHIIHHIHIGIIHGGIHEIHIHIHIHIIIHIIIIIIHHIIIIIIIIIIIIIH4IIIIIIIHIIIHEIIIHIIIIHGIIIIHIIIIHHGIIIIIHIIIIIIIIHIHIGIIIHIIIIIHHIIHIIHIGIGIIIIIIIIGIIIIHIIIIIIIIIIIIIIIIIIIIIIIIIIIIIIDDCDD
@HISEQ:969:HM2KJBCX2:2:1101:18420:25213 2:N:0:ACTATGCA
AGTGCCCTTGGTCCCAACTATCCCTATTAATCATTACGTCAATCCTAGAAACCAACAAAATAGGTTTGAACGTCCTATTTCATTATTCCATGCTAATGTATTCAAGCAAATGCCTGCTTTAAACACTCTAATTTTTTCAAAGTAACAGTCCTGTTTCCCTGCAACACCAAATTAATGATATTACAGTTCTTCAGAAAGGAGGAATCAGCGAGACCAGTTCATACCAGTGGCACGACCAGCCTGCTGACCCCGAAATTCAACTACGAGCTTTTTAACTGCAACAACTTTAATATACGCTATTGGAGCTGGAATTACCGCGGCTGCTGGCACCAGACTTGCCCTCCAA
+
DDDDDIIIIIIIIIIIIIIIIIIIIIHIIIIIIIIIIIIIIIIIIIIIGIIIIIIIIIIIIHIHIIEHIIHIHGHIIIIIHIIIHIIFHIIIIIIIIIIIIIIIHIIIIIIIIIIIIIIHIIIIIIIIIIIIIIIIIIIIGIIIIIIIIIIIIIIIHIHIIIIIIIIIIIIHIIIIIG/IIIIIIIIIIIIIIIIIIIIIIIIIHIIIIIIIIIIIHIIIIIIIIIIIIIIIIIIIIIIIIIIHHIIIIIIIIIIIIIIIIIIIIIIIIIIIIIIIIIIIIIIIIIIIIIIIIIIIIIIIIIIIIIIIIIIIIIIIIIIIIIIIIIIIIIIIIIIIIIIIIDDDDD
@HISEQ:969:HM2KJBCX2:2:1101:10833:26028 2:N:0:ACTATGCA
AGTGCCCTTGGTCCCAACTATCCCTATTAATCATTACGTCGATCCTAGAAACCAACAAAATAGGTTCGAACGTCCTATTTCATTATTCCATGCTAATGTATTCGAGCGATTGCCTGCTTTAAACACTCTAATTTTTTCAAAGTAACAGTCCTGACTCCCCGTAACACCAAATGAATGACATCACGGCTCGTCAGAAGGGAGAAATCAATGACGTTAGTACGTACCGAGGCACGACCGACGTATTGATCCCGAAATTCAACTACGAGCTTTTTAACTGCAACAACTTTAATATACGCTATTGGAGCTGGAATTACCGCGGCTGCTGGCACCAGACTTGCCCTCCAA
+
DB@B@FEHI?GHC1CFHHF?FHEHHHIIHIHHIHIHHHIHHIHEEHHGHGHHIIFH@GHHEGFGCFGHHHEDCGHIIEHHIIIIHHHCFEHC?FHHIHIIID<GHIIHHHHHGGHHHHIHHIIEHHGHEHHFFGHHIIIIIHHHHHGCHHHEEEHIIHFIIIHIHIHHHHIIIIHIIIHHHHIHHHHFIHHIIIIHGF@HHIIIGIHHDHHFIHHIIIIHIIIHIIIIHHHDGDIHIIIHGHGDHHHDIHIIIIHIHIIHGEHHFCHHHHIIHIHGHIIIHIIHHIIIIIIIIIIHIHEHHIIHIIIHIIIIIIIIIHIIIHHHGIIIIIHG@IHHHCGHDD@<0
@HISEQ:969:HM2KJBCX2:2:1101:3539:26925 2:N:0:ACTATGCA
AGTGCCCTTGGTCCCAACTATCCCTATTAATCATTACCTCGACTCCGAAAGCCAACGAAATAGAACCGAGATCCTATTCCATTATTCCATGCACTAATGTTCAGGCTGTAGCGCCTGCTTTGAGCACTCCAATTTTTTCAAAGTAAACGTGCTGGCCACCCATGGCACTCGATTAAGAGAACCATGAACGAACCAACAAAATCGTCCGGGCAAACAGTAGACACCGCAAGGTGCACCGCTCGCCCGAAACCGAGATCCAACTACGAGCTTTTTAACCGCAGCAATATTAGTATACGCTATTGGAGCTGGAATTACCGCGGCTGCTGGCACCAGACTTGCCCTCCAA
+
DDDDDIIIIIIIIGIIIIIIIIIIIIIIIIIIIIIHIIIIIHHIIIIIIIIIHIHIIIIHIIIGHIIIIIHIIHIGHIIIGHHIIHIIGIHFHHHFHEHIIIHIIIIFHHIIIIIIHIIIGIIIIIIIIIIIIIIHIIIIIIIHIIHIIIIIIIIIIIIIIIIIHIHIIIIIIIIIIIIIIIHIIHIIIHHIIIIIIHHIHHHHGGIIIIIIIIHIIIIIIIIIIIIIIIIIIIIIIHE$IIIHHIIIIIIIIIIIIIIHIIHIIIIIIIIIIIIIIIIIIIIIIIIIIIIIIIIIIIIIIIIIIIIIIIIIIIIIIIIIIIIIIIIIIIIIIIIIIIIHIDDDDD
@HISEQ:969:HM2KJBCX2:2:1101:15863:26988 2:N:0:ACTATGCA
AGTGCCCTTGGTCCCAACTATCCCTATTAATCATTACGTCAATCCTAGAAACCAACAAAATAGGATCGAACGTCCTATTTCATTATTCCATGCTAATGTATTCAAGCGTTAGCCTGCTTTAAACACTCTAATTTTTTCAAAGTAACAGTCCTGTTTCCCTGCAACACCAAATTAATGACATTACAGTTCTTCAAGAAGGAGGAATCAGTAAAGCCAGTACATACCATTGGCACGACCAACCTACTGACCCCGAAATTCAACTACGAGCTTTTTAACTGCAACAACTTTAATATACGCTATTGGAGCTGGAATTACCGCGGCTGCTGGCACCAGACTTGCCCTC
+
D?@DA??HICHHIIIIIIIIEHHIHIIIIIIIIIIIIGHHIIIIIIIHIIIHHHHHHHIHIIHGHHHEGHHIHIIHIIIIIHHHHHHH?GHICIIGIIIIHHHHIHIIHHIHHIHIHHIIHHHIIIIIIIIHHIIIEHEHHHIIHIHIGHHIIIIHHEIIIIIIIIHIIIIHIIHIIIIIIIIIIHHIIIIIIIHIIHIIIIIIHHHEIIIIIIHIIHHEHHHIGIIIIHIIIIIHIHIIHGHHHHCHIIIIHIIHCHHHHHDHHIIHEHHHIIHIIIGIIIHGHIIHHHEIIIHFEHHHIIHIIIHHHIIIIIGIIHHGHIIIIIIIIIIIIIHHFHAADCD
@HISEQ:969:HM2KJBCX2:2:1101:9930:26642 2:N:0:ACTATGCA
AGTGCCCTTGGTCCCAACTATCCCTATTAATCATTACGTCAATCCTAGAAACCAACAAAATAGGATCAAACGTCCTATTTCATTATTCCATGCTAATGTATTCAAGCGTTAGCCTGCTTTAAACACTCTAATTTTTTCAAAGTAACAGTCCTGTTTCCCTGCAACACCAAATTAATGACATTACAGTTCTTCAAGAAGGAGGAACCAGTAAAGCCAGTACATACCAGAGGCACGACCAACCTACTAATCCCGAAATTCAACTACGAGCTTTTTAACTGCAACAACTTTAATATACGCTATTGGAGCTGGAATTACCGCGGCTGCTGGCACCAGACTTGCCCTCCAA
+
DDDCDIIIIHHIIIIIHHIIIIIIIIIIIIIIIIIIIIHIIIIIIIIIIIIIIIIIIIIIIIHIIIIHIIIIHIIIIIHIIIIIIHIIIIIHIIHIIIHHHIIHIIIIIHIIIIIHHHHIIIIIIIIIIIIIIIIIIIIIIIIIIIIIIIIHIIIIIIIIIIIIIIIIIIHHIHIIIIIIIIIIIIIIIIIIIHIIIIIIIIIHIIIIIIIIIIIIIIIIIIIIIIIIIIIIIIIIIIIIIIIIHHFHIIIIIIIHHIIIIIHIIIHIIIIIIIHIIIIHIIIIIIIIIIIHIIIIIIIIIIIIIIIIIIIIIIIIIIIIIIIIIIIIIIIIIIIIIIIIIDDDDD
@HISEQ:969:HM2KJBCX2:2:1101:19311:26872 2:N:0:ACTATGCA
AGTGCCCTTGGTCCCAACTATCCCTATTAATCATTACGTCAATCCTAGAAACCAACAAAATAGGATCGAACGTCCTATTTCATTATTCCATGCTAATGTATTCAAGCGTTAGCCTGCTTTAAACACTCTAATTTTTTCAAAGTAACAGTCCTGTTTCCCTGCAACACCAAATTAATGACATTACAGTTCTTCAAGAAGGAGGAATCAGTAAAGCCAGTACACACCATTGGCACGACCAACCTACTGACCCCGAAATTCAACTACGAGCTTTTTAACTGCAACAACTTTAATATACGCTATTGGAGCTGGAATTACCGCGGCTGCTGGCACCAGACTTGCCCTCCAA
+
DDDDDIIIIIIIIIIIIIIIIHIIIIIIIHIIIIIIIHIIIIIIIHHIHHIIIIIIIIIIIIIHIIIIIHIIHHIIIIIIIIIIIIIHIIIIIIIHIIIIIIIHHHIIIHHHHIIIIIIIIIIIIIIIIIIIIIIIIIIIIIIIIIHIIIIIIIIIIIIIIIIIIIIIIIIHIIIIIIIIIIIIIIIHIIIIIIIIIIIIIIIIIIIIIIIIIIIIIIIIIIHIIIIIIIIIIIIIIIIIIIIHIIIIIIIIIIIIIIIIIIIIIIIIIIIIHIIIIIIIIIHIIIIIIIIIIIIIIIIIIIIIIIIIIIIIIIIIIIIIIIIIIIIIIHIIIIIIIIIIIDDDDD
@HISEQ:969:HM2KJBCX2:2:1101:3867:27216 2:N:0:ACTATGCA
AGTGCCCTTGGTCCCAACTATCCCTATTAATCATTACGTCGATCCTAGAAACCAACAAAATAGAATCAAACGTCCTATTTCATTATTCCATGCTAATGTATTCAAGCGTGAGCCTGCTTTAAACACTCTAATTTTTTCAAAGTAACAGTCCTGATTCCCCACAACACCAAATAAATGACATCATGGTTCGTCAGAAGGGAGAAACCAACAATACCAGTACGTACCGAGGCACGACCAACATGATGGTCCCGAAATTCAACTACGAGCTTTTTAACTGCAGCAACTTTAATATACGCTATTGGAGCTGGAATTACCGCGGCTGCTGGCACCAGACTTGCCCTCCAA
+
DDDCDIIIIIIHIIIIIIIIIIIIIIIIIIIIIIIIIIIIIIIIIIIIIIIIIIIIIIIIIIIIIIIIIIIIIIIIIIHIIIIIIHIEFHIIIIIIIIIIIGIIIHIIIIHHIHIIHIIIIIIIIIIHIIIIIIIIIIIIIIIIIIIIIIIIIIHIIIIIIIIIIIIIIIIHIIIIIIIHIIIIIIIIIIIIIIIIIIIIIIIIHIIIIIIIIIIIIIIIIIIIIIIIIIIIIIIIIIIIIIHGIIIIIIIIIIIIIIIIIHIIIIIIIIIIIIIIIIIIIIIIIIIIIIIIIIIIIIIIIIIIIIIIIIIIIIIIIIIIIIIIIIIIIIIIIIIIIIIIDDDDD
@HISEQ:969:HM2KJBCX2:2:1101:4359:27624 2:N:0:ACTATGCA
AGTGCCCTTGGTCCCAACTATCCCTATTAATCATTACGGTGATCCTAGAAACCAACAAAATAGAACCATGCCGTCCTATTCTATTATTCCATGCTAATGTATTCGAGCAAAAATGCCTGCTTTAAACACTCTAATTTTTTCAAGGTAAAGGTCCTGGATCCGCAAGACACCCAATTAAGGACATCGAGTTTCTCCAGAAGGTGAGAAATCAACAGCAACAGTTCATACCCCTTAAGGCACGACCATTACGTCAATCCCGAAATTCAACTACGAGCTTTTTAACTGCAACAACTTTAATATACGCTATTGGAGCTGGAATTACCGCGGCTGCTGGCACCAGACTTGCCCTCCAA
+
DDDADHHHIIIIIHIIIIIIIIIIIIIIIIIIIIIIIIIIIIHIIIIIIHHHIIHIIEHHHHGHHIHIIEHHHGDEHIHIHIIIHIIIHHIHEHIHHHHHHFHHIIHIHHHGIIHHIHHHHHIHIHHEHHIHHHHHIHHHIHHHHIIHIGIIHHIIIHHIHIHIIGHIIIIIIIIIIIHIIIIIIIIHHHGIIHIIIGIHIIHIIIIHHIIIIIIIIIIIHHIIHIHIIIIIIIIIIIIIIIIIIIHIHHHGIIIIGIIIIFHIHHHHGEIHIIIIGIHIHHIIIIHIIIHHHHF1IIIIIIIHIIIIIIIIIIIIIIIIIIIHIIIIIIIIIIIIIIIIIIIIIHIIAADCD
@HISEQ:969:HM2KJBCX2:2:1101:12582:27094 2:N:0:ACTATGCA
AGTGCCCTTGGTCCCAACTATCCCTATTAATCATTACGTCAATCCTAGAAACCAACAAAATAGGATCGAACGTCCTATTTCATTATTCCATGCTAATGTATTCAAGCGTTAGCCTGCTTTAAACACTCTAATTTTTTCAAAGTAACAGTCCTGTTTCCCTGCAACACCAAATTAATGACATTACAGTTCTTCAAGAAGGAGGAATCAGTAAAGCCAGTACACACCATTGGCACGACCAACCTACTGACCCCGAAATTCAACTACGAGCTTTTTAACTGCAACAACTTTAATATACGCTATTGGAGCTGGAATTACCGCGGCTGCTGGCACCAGACTTGCCCTCCAA
+
BDD0<11<<111<D1<<01<11<D11DG1DGCG<1DE1<CGEHG?<@11<FG1<D@H@@E1111<GH0011<F1CGH1<C1CFG?1FH1D<FE1DEGHGDFFCC@1CCGEHDHDH?IFH@FAFHGEHBHEEHCGHB6EIHIHGHFF@HIHFDGE6C?C<C<FHHHGE<0CC<<DGH0GF<<<<CDGCCFF@FGF-?GCC<0IIHIHHGH@HHHGHHE<EDHCCCEF<@HCHH<HHHEHGG@CCGHFD-?CECHEFFEIHHHHHHHIHGCEEEHGDIIHC@HEF<EHG<@CIHHG<G@H@GEGDCGC@CEHIIIDHF<?GHIIIIHEGGGGGHHFHEHGHCID@@DD
@HISEQ:969:HM2KJBCX2:2:1101:6766:28245 2:N:0:ACTATGCA
AGTGCCCTTGGTCCCAACTATCCCTATTAATCATTACGTCGATCCTAGAAACCAACAAAATAGAATCAAACGTCCTATTTCGTTATTCCATGCTAATGTATTCAAGCGTGAGCCTGCTTTAAACACTCTAATTTTTTCAAAGTAACAGTCCTGATTCCCCAAGACACCAAATTAATGACATCATGGTTCGTCAGAAGGTAGGAATCAATAATACCAGTACGTACAATAGCACGACCAATAAATTGATCCCGAAATTCAACTACGAGCTTTTTAACTGCAACAACTTTAATATACGCTATTGGAGCTGGAATTACCGCGGCTGCTGGCACCAGACTTGCCCTCCAA
+
DDDDDIIIIIIIIIIIIIIIIIIIIIIIIIIIHIIIIIIIIIIHIIIIIIIIIIIIIIIIIIIIIIIIIIIIIIIIIIIIIIIIIIIIIIIIIIIIIIIIIIIIHIIIIIIIIIIIHIIIIIIIHHIIIIIIIIIIIIIIIIIIIIIIIIIIIIIIIIIIIHIIIIIIIIIHIIIIIIIIHIIIIIIIIIHIIIIIIIIIIIIIIIIIIIIIIIIIIIIIIIIIIIIIIIIIIIIIIIIIIIIHIIIIIIHIIIIIIIIIIIIIIIIIIIIIIIIIIIIIIIIIIHIIIIIIIIIIIIIIIIIIIIIIIIIIIIIIIIIIIIIIIIIIIIIIIIIIIIIIDDDDD
@HISEQ:969:HM2KJBCX2:2:1101:15068:28606 2:N:0:ACTATGCA
AGTGCCCTTGGTCCCAACTATCCCTATTAATCATTACGTCAATCCTAGAAACCAACAAAATAGGATCAACGTCCTATTTCATTATTCCATGCTAATGTATTCAAGCGCGAGCCTGCTTTAAACACTCTAATTTTTTCAAAGTAACAGTCCTGATTCCCCACTACACCAAATTAATGACATGATGGTTCGTCAGAAGGTAGAAATCAGTAACACCAGTACGTACCGAAGGCACGACCAGCGTACTAATCCCGAAATTCAACTACGAGCTTTTTAACTGCAACAACTTTAATATACGCTATTGGAGCTGGAATTACCGCGGCTGCTGGCACCAGACTTGCCCTCCAA
+
DDDDDIIIIHIIIIIIIIIIIIIIIIIIIIIIIIIIIIIIIIIIIIIIIIIIIIIIIIIIIIHHIIIEHIIIGHIHIIIIIIIIIIIIIIIIIIHIIIIIIIIIIIIIIIIIIIIIIIIIHHIIIIIIIIIIIIIIHIIIIIIIIIIIIIIIHIIIHIIIIIIIIIIIIIIIIIIIIIIIIIIIIIIIIIIIIIIIIIIIIIIIIIIIIIIIIIIIIIIIIIIIIIIIIIIIIIIIIIIIIIIIIIIIIIIIIIIIIIIIIIIIIIIIIIIIIHIIIIIIIIIIIIIIIIIIIIIIIIIIIIIIIIIIIIIIIIIIIIIIIIIIIIIIIIIIIIIIIIIIDDDDD
@HISEQ:969:HM2KJBCX2:2:1101:4929:28219 2:N:0:ACTATGCA
AGTGCCCTTGGTCCCAACTATCCCTATTAATCATTACTCCAGTTGCTAAAAAACCAACAAAATAGAACCGAAGTCCTACGGTGTTATCCCATGCTAATAGTATTCACGGCGTAAGCCTGCTTTGAACACTCTAATTTTTTCAAAGTAAAGGTGATCAAGAGTCGGATGATCTCCAACCAACCCAGAGTAAACCAGGTGAGCTGAAGGTCCGCAAATGACCACAGAAGCTGACACGCTCTTCAACACTATCATCCCATAAGAGACGTAGGCCAAGGAGCGTAATGTCAGGAAATCCAACTACGAGCTTTTTAACTGCAACAACTTTAATATACGCTACTGGAGCTGGAATTACCGCGGCTGCTGGCACCAGACTTGCCCTCCAA
+
DDDCDIIIIIHHHIIIIIIIIIIIIIIIIHIGIIIIIIIIIIIIIIIIIIIIIIIIIIIIIIIIIHHIIIHI/EHGIIIIIHHHHHHIIHFHHGHIIIIIIFEHHFHGHHHIIHIIIHIIHIIIIHHIHIHIIIIHHHIIIHHIIIIIIIHHHIHIIIHIIHGHIIIHIHHHIIIIIIIIHIIHHIIIIIHIHIIIIHIIIIIIIIHIIIIIIIIHHIIIIIHIIIIIIIIIIIIIIHIIIIIIIIIHIIIHIIHIIIIIIIIIIHIIIIIIIIIIIGIIHHIIIIIIIIIIIIIIHIIIIIIIIIIIIIIIIIIIIIIIIIIIIIIIIHIIIIIIIIIIIIIIIIIIIIIIIIIIIIIIIIIIIIIIIIIIIIIIIIDDDDD
@HISEQ:969:HM2KJBCX2:2:1101:4105:29253 2:N:0:ACTATGCA
AGTGCCCTTGGTCCCAACTATCCCTATTAATCATTACATCGATCCTAGAAACCAACAAAATAGAATCGGATGTCCTATTTCATTATTCCATGCTAATGTATTCAAGCGTGAGCCTGCTTTAAACACTCTAATTTTTTCAAGGTAACAGTCCTAATTCCCCGTGACACCAAATTAATGGCATTACGGTTCTTTAGAAGGTGAGAAATCAATAATATCAGTACATACCAACGGCATGACCGAAACATTGATCCCGAAATTCAACTACGAGCTTTTTAACTGCAACAACTTTAATATACGCTATTGGAGCTGGAATTACCGCGGCTGCTGGCACCAGACTTGC
+
DDDD?HIIIHHEHHEHCHIHIIHHCFGHHIIIIIIIIIIHIIIIGHHEHHHHEGHHIIIIIIHHIFIIIHICHIHHHGHHIIGIIIE<DGHHHIHHIHHHEHHH?IHIIIIIGIHHHDHHIHHIHIIIIIIHFIHHHHIIIIHGHHHHHHIHHHIHIHHIIHIIIIHIHHFGHIHIIIIIIIIIHIHFIIHHIIIIIHDHIIIHHHHHHIHIGIIIHHHIIIGIIHHIIIIIIIIHIHHIIIIHHHIHHHHEIIHHEHIIIHIIIIIHIIIHHHHFIHHHIIIHIIIIHIIIIIHIIHGHHHIHIIHHFGIHIHIIIIIIHHHHHHIIHG?IIHHDBDB@
@HISEQ:969:HM2KJBCX2:2:1101:6861:30080 2:N:0:ACTATGCA
AGTGCCCTTGGTCCCAACTATCCCTATTAATCATTACGTTGATCCTAGAAACCAACAAAATAGAATCGAACGTCCTATTTCATTATTCCATGCTAATGTATTCAAGCGCGTGCCTGCTTTAAACACTCTAATTTTTTCAAAGTAACAGTCCTGACTCCCCACAACATCAAATTAATGACATCATGATTCATCAGAAGGGAGAAATCAATGACATTAGTACGTACCGAAGGCACGACCGACGTATTGATCCCGAAATTCAACTACGAGCTTTTTAACTGCAACAACTTTAATATACGCTATTGGAGCTGGAATTACCGCGGCTGCTGGCACCAGACTTGCCCTCCAA
+
DDDDDIIIIIHIIIIIIIIIIIIIIIIIIHIIHHIIIIHIIIHIHIIIIIIIIHIIHHHEHIIHIIIIIHEHIIIHIIIHIIIIIGIIIIHIIIIIIIIIIIIIHFIIIIHHIHIIIIIIIIIIIIIHIIIIIIHIIHIHIIIIHIIHHIIIIIIIIIIIIIIIHHHIHIIIIIIIIIIIIIIIIHIIIIIIIIIIIIIIIIIIIIIIIIIIIIIIIIIIIIIHIIIIIIIIHHIIIIIIIIIHGIIIIIIIIIIIIIIIIIIIIIIIIIIIIIHIIIIIIHIIIIIIIHHCIHIIIIIHIIIIIIIIIIIIIIIIIIIIIIIIIIIIHIIIIIIIIIIIIDDDDD
@HISEQ:969:HM2KJBCX2:2:1101:10732:29887 2:N:0:ACTATGCA
AGTGCCCTTGGTCCCAACTATCCCTATTAATCATTACGTCGATCCTAGAAACCAACAAAATAGAATCGGATGTCCTATTTCATTATTCCATGCTAATGTATTCAAGCGTGAGCCTGCTTTAAACACTCTAATTTTTTCAAGGTAACAGTCCTAATTCCCCGTGACACCAAATTAATGGCATTACGGTTCTTTAGAAGGTGAGAAATCAATAATATCAGTACATACCAACGGCATGACCGATACATTGATCCCGAAATTCAACTACGAGCTTTTTAACTGCAACAACTTTAATATACGCTATTGGAGCTGGAATTACCGCGGCTGCTGGCACCAGACTTGCCCTCCAA
+
DDDDDIGII?HHIIIHIIIIHIIIIIIIHHIIIIIHIIIIIIIIIIIIFHIIHIIIHHIIIHHIIIHIIGIGHCHIHHIIIIIIIHHGHGFHIIIIIIIIIHHIIIIIIIIIIHIHIHIIIHIIHIIIIIIIIHIIIHIIIIHHHHIIIHIIIHHIIIIIIIIIIIIIHIIIHIHHIIIIIIIHIHHIIIIIIIIIIHIIIIIIIIIIIIIIIIHIIIIIIIIIIIHIIIHIIIIIIHIIIIIIIGIHHIIIIIIIIIIIIIIIIIIIIIIIIIIIIIIIIIIIIIHIIIIIIIHHHIHHHHIIIIIIIIIIIIIIIIIIIIIIIIIIIIIIIIIIIIHIIIDDDDD
@HISEQ:969:HM2KJBCX2:2:1101:6982:29126 2:N:0:ACTATGCA
AGTGCCCTTGGTCCCAACTATCCCTATTAATCATTACATCGATCCTAGAAACCAACAAAATAGAATCGGATGTCCTATTTCATTATTCCATGCTAATGTATTCAAGCGTGAGCCTGCTTTAAACACTCTAATTTTTTCAAGGTAACAGTCCTAATTCCCCGTGACACCAAATTAATGGCATTACGGTTCTTTAGAAGGTGAGAAATCAATAATATCAGTACATACCAACGGCATGACCGAAACATTGATCCCGAAATTCAACTACGAGCTTTTTAACTGCAACAACTTTAATATACGCTATTGGAGCTGGAATTACCGCGGCTGCTGGCACCAGACTTGCCCTCCAA
+
DDDDDIIIIIIIIIIHIIIIIHIIIIIIIIIIIIIIIIIIIHHIIIIIIIIIIIIIIIIIIIHHIIIIIIIIIHHIIIIIIIIIIHIIIIIIIIIIIIIIIIIIIHIIIIIIIIIIIHIIIIHHIIIIIIEIIIIIIIIIIIIIIIIIIIIIIIIHIIHIIIIIHIHIIIIIIIIIIIIIIIIIIIIIHIIIIIIIIIIIIIIIIHIIIIIIIIIIIIIIIIIIIIIIIIIIIIIIIIIIIIIIHGIIIIIIIIIIIIIIIHIIIIIIIIIIIIIIIIIIIIIIIIIIIIIIHIIIIIIIIIIIIIIIIIIIIIIIIIIIIIIIIIIIIIIIIIIIIIIIIIDDDDD
@HISEQ:969:HM2KJBCX2:2:1101:16056:30267 2:N:0:ACTATGCA
AGTGCCCTTGGTCCCAACTATCCCTATTAATCATTACGTCGATCCTAGAAACCAACAAAATAGAATCAAACGTCCTATTTCGTTATTCCATGCTAATGTATTCAAGCGCGAGCCTGCTTTAAACACTCTAATTTTTTCAAAGTAACAGTCCTGATTTCCCACGACACCAAATTAATGACATCGTGGTTCGTCAGAAGGTAGGAATCAATTTGACCAGTACGTACCGAGGCACGACCGATCAACTGATCCCGAAATTCAACTACGAGCTTTTTAACTGCAACAACTTTAATATACGCTATTGGAGCTGGAATTACCGCGGCTGCTGGCACCAGACTTGCCCTCCAA
+
DDDDD?FDHHCCHGIGHHGFHCEHHHIIIHHHHIHIHIIHHIH?HEHHIIIHHIIIHHHHHFHHIIFIHHHIHFHHII?HFIHI@GHE@HHGCHHHHHIIIHIHHHGHHIIHHDHHEDGFHEHFCEEHIIIIIIIIHIIHHHHIIIHEHHHHHHHHFGHIHIIHHHIHIIHHCHIIIHIIIHHIIIIIIIIIHIIHHHHIHHHHIHHFCEHHHHIHHHHHHIHEFHHDEHHIHHIHHHHIHHFFEHHHHIIIIIIIIIHHHHE?IGIIIHIIIIIHEIIHHIHECHHIIHIIIIGHHHHHHHIHIHHHIIIIIIIHIHHIIIIGIIIHIHHGHIHIIIIIDDDDD
@HISEQ:969:HM2KJBCX2:2:1101:18124:30265 2:N:0:ACTATGCA
AGTGCCCTTGGTCCCAACTATCCCTATTAATCATTACATCGATCCTAGAAACCAACAAAATAGAATCTGATGTCCTATTTCATTATTCCATGCTAATGTATTCAAGCGTAAGCTTGCTTTAAACACTCTAATTTTTTCAAGGTAACAGTCCTAATTCCCCATAACATCAAATAAATGACATTATGGTTCTTTAGAAGGTGAGAACCAATAAAACCAGTACATACCAAGGCATGACCGATCCCTTGATCCCGAAATTCAACTACGAGCTTTTTAACTGCAACAACTTTAATATACGCTATTGGAGCTGGAATTACCGCGGCTGCTGGCACCAGACTTGCCCTCCAA
+
DBDDDIHIHIHIIHIIIIIIIIIIHHIIIIIIIIIIIIIIIIIIIIIHIIIIHIIIIHIIIIIIIIIIIEHIIHIIGIIIHFHHGHHEGHIIIIIIIIIIIHHIIIIIHIHIIIIIGIIIIGIHHHIIHIIIIIIIIIIIHHIIIIIIIHIHIIIIIHHHIHHIHIIIIIIIIIIIIIIIIIIHHIIHFIGIIIIIIGIIIHIIIIIIIIIIHIIIIHIIIIIIIIIIIIIIIIIIIIIIIHHHIIIIIIIIIIIIIIIIHIIIIIIIIIIIIHIIHHHHIIHHHIIIIIGIIHIHHHGIHIIIIGIIIIIIIHIIHIIIIIIIIIIIIIIIIIIIHHIIDDDDD
@HISEQ:969:HM2KJBCX2:2:1101:12769:30099 2:N:0:ACTATGCA
AGTGCCCTTGGTCCCAACTATCCCTATTAATCATTACGTCGATCCTAGAAACCAACAAAATAGGGTCAAACGTCCTATTTCATTATTCCATGCTAATGTATTCAAGCGTGTGCCTGCTTTAAACACTCTAATTTTTTCAAAGTAACAGTCCTGATTCCCCATGACACCAAATTAATGACATCACAGTTCGTCAGAAGGTAGAAATCAATAATACCAGTGCATACCGGAGGCACGACCAATATATTGATCCCGAAATTCAACTACGAGCTTTTTAACTGCAACAACTTTAATATACGCTATTGGAGCTGGAATTACCGCGGCTGCTGGCACCAGACTTGCCCTCCAA
+
DDDDDHHHHHCHH1FECHHIHHCHEEHCEHHCEFHFHCCC<CCHIIHFHHIIIHIGE@GF@CC1<CCC@EHH<FGHG@FE@GHHHHHIHIHHHEHIHEFGFDFGHF>0DEHHHHHHC@FCGGADFCHAGEEHIHEGGHE@EA6C@GCEFHE7<<1<HHEHH1ECCDGFCFCHHHHHHHGC@G6C<CHFGHHEHHIHHHHHIHGGGHIIEGCC1FHHHIHEHAECF?HD<0@@C1<<DHA@<<AF<<ECCAC?D<1?HD1D10EE<1?ECFFHHHHHCIHGG@F<<11C<@D0<D<@CF?FEHG@HGEIIHHDC<//CHHHFF<@EEC<<HD11<<1HGHHE?DDB0
@HISEQ:969:HM2KJBCX2:2:1101:17988:31280 2:N:0:ACTATGCA
AGTGCCCTTGGTCCCAACTATCCCTATTAATCATTACATCGATCCTAGAAACCAACAAAATAGAATCGGATGTCCTATTTCATTATTCCATGCTAATGTATTCAAGCGTGAGACTGCTTTAAACACTCTAATTTTTTCAAGGTAACAGTCCTAATTCCCCGTGACACCAAATTAATGGCATTACGGTTCTTTAGAAGGTGAGAAATCAATAATATCAGTACATACCAACGGCATGACCGAAACATTGATTCCGAAATTCAACTACGAGCTTTTTAACTGCAACAACTTTAATATACGCTATTGGAGCTGGAATTACCGCGGCTGCTGGCACCAGACTTGCCCTCCAA
+
DDDDDIIIIIIIIIIIIIIIIIIIIIIIIIIIIIIIIIIIIIIIIIIIIIIIIIIIHIIGHIIIHIIIIIIIIIIIIIIIIIIIIIIIHIIIIIIIIIIIIHIIIIIIIIIIIIIIIIIIIIIIIIIHIIIIIIIIIIIIIIIIIIIHIIIIIHHIIIFIIHIIIIIIIIIIIIIIIIIIIIIIIIIIIIIIIIIIIIIIIIIIIIIIIIIIIIIIIIIIIIIIIIIIIIIIIIIIIIIIHIIIIHIIIIIIIIIIIIIIIIIIIIIIIIIIIIIIIIIIIIIIIIIIIIIIIIIIIIIIIIIIIIIIIIIIIIIIIIIIIIIIIIIIIIIIIIIIIIIIIIDDDDD
@HISEQ:969:HM2KJBCX2:2:1101:15166:31270 2:N:0:ACTATGCA
AGTGCCCTTGGTCCCAACTATCCCTATTAATCATTACGTCAATCCTAGAAACCAACAAAATAGGATCGAACGTCCTATTTCATTATTCCATGCTAATGTATTCAAGCGTTAGCCTGCTTTAAACACTCTAATTTTTTCAAAGTAACAGTCCTGTTTCCCTGCAACACCAAATTAATGACATTACAGTTCTTCAGAAAGGAGGAATCAGCGAAGCCAGTACATACCAGTGGCACGACCAACCTGCTGACCCCGAAATTCAACTACGAGCTTTTTAACTGCAACAACTTTAATATACGCTATTGGAGCTGGAATTACCGCGGCTGCTGGCACCAGACTTGCCCTCCAA
+
DDDADIIIHHHHIHHHIIIIIIIIIIIHHHIIIHIIIHCHIIIIIIIFIIIIHHHIHHEHHHHGCFHHIHIHFHHHHIIIGHHIHHIIIIIIIIIIIIHIIIIIHIIIIIIHHHIIHHIIIHIHIIHHHHIIHHHIIIIIIHHHIIHIHIIIHIHHHIIHIIHHIIIIHHHHHIIHIIIIHIIHHIIHFIIIIIIIIIIIIHHIHIHIHIHIIHIIHIIIIIIIIIIIIHHI<IIIIHHIHHHHHIIHHHHIIIIHIHHHHEHIHHEIGIHHHHEHGIIIIIHHGCHHHIIIIIIIIIHIHIIIIHIIIIIIIIHCHGIIIIIIIIIHHIIIHHH?HHIHHADBDD
@HISEQ:969:HM2KJBCX2:2:1101:2268:31328 2:N:0:ACTATGCA
AGTGCCCTTGGTCCCAACTATCCCTATTAATCATTACGTCAATCCTAGAAACCAACAAAATAGGTTTGAACATCCTATTTCATTATTCCATGCTAATGTATTCAAGCGTTAGCCTGCTTTAAACACTCTAATTTTTTCAAAGTAACAGTCCTGTTTCCCTGCAACACCAAATTAATGGCATTACAGTTCTTCAGAAAGGAGGAATCAGCGAAACCAGTTCATACCAGTGGCACGACCAACCTGCTGACCCCGAAATTCAACTACGAGCTTTTTAACTGCAACAACTTTAATATACGCTATTGGAGCTGGAATTACCGCGGCTGCTGGCACCAGACTTGCCCTCCAA
+
DDD@BHHHFHIGHEHIIIIIIHIIIIIIHFHEHHHHHFHIIIIIIHIHIIHHCHHHH@CEHIHIFCFEHHIFH@?GHHHHIIIIIIIIIGH@@FHG@FGHIHEGHCC6GHH?EHCHHHFIHGHGHIIFEHHIIIIIHHIIHHHHIHHIIIHHGEGGIIIHGHHIIIHHHH@HEHCIHFGIIIIIIIIII;HFIHGHFEHFHIIIIIIIIIHHHIHHHHIIHHHI;HHHH<IH=<HIIHFIHIHFHHHGHIGIIHHHHHHEHIIIIIGGIIIIHFCIIHHIIIHHHIHIIGIIIIIIIIIIIIHEHIIHIIIIIHH?IIIIIIIIIIHIIHIIIIIIIIIIIDDDDD
@HISEQ:969:HM2KJBCX2:2:1101:2125:32192 2:N:0:ACTATGCA
AGTGCCCTTGGTCCCAACTATCCCTATTAATCATTACGTTGTACCTAGAAACCAACAAAATAGGTTCGAACGTCCTATTTCATTATTCCATGCTAATGTATTCAAGCGTTTGCCTGCTTTAAACACTCTAATTTTTTCAAAGTAACAGTCCTGACTCCCCACAACACCAAATTAATGACATCATGGTTCATCAGAAGGGAGAAATCAACGACGCCAGTGCGTACCGAAGGCACGACCGACGTATTGATCCCGAAATTCAACTACGAGCTTTTTAACTGCAACAACTTTAATATACGCTATTGGAGCTGGAATTACCGCGGCTGCTGGCACCAGACTTGCCCTCCAA
+
DDDDDIIIIHIIHIIHIIIIIIIIIIIIIIIIIIIIIIIIIIIHIIIIIIIIIIIIIIIHHHHIIIIIIIIIIIIIIIIIIIIIIIIFHIHIGIIIIIIIIIIIIIHIIIIIGIIIIIIIIHHIIIIIIIIIIIIIIIIIIIIIIIIIIIIIIHIIIIIIIIIIIIIIIIIIIIIIIHIIIIIIIIIIIIIIIIIHIIIIIIIIIIIIIIIIIIIIIIIIIIIIIIIIIIIIIIIIIIIIIIHIHIIIIIIIIIIIIIIIIIIIIHIIIIIIIIHIIIIIIIIIIIIIIIIIIHIIIIIIIIIIIIIIIIIIIIIIIIIIIIIIIIIIIIIIIIIIIIIIIDDDDD
@HISEQ:969:HM2KJBCX2:2:1101:10351:32417 2:N:0:ACTATGCA
AGTGCCCTTGGTCCCAACTATCCCTATTAATCATTACGTCAATCCTAGAAACCAACAAAATAGGATCGAACGTCCTATTTCATTATTCCATGCTAATGTATTCAAGCGTTAGCCTGCTTTAAACACTCTAATTTTTTCAAAGTAACAGTCCTGTTTCCCTGCAACACCAAATTAATGACATTACAGTTCTTCAGAAAGGAGGAATCAGCGAAGCCAGTGCATACCAGTGGCACGACCAACCTGCTGACCCCGAAATTCAACTACGAGCTTTTTAACTGCAACAACTTTAATATACGCTATTGGAGCTGGAATTACCGCGGCTGCTGGCACCAGACTTGCCCTCCAA
+
BDDDDHIIIEGIHHIIIIIHIIIIIIIIIIIHIIIHHHICHHHHIHEEHHHIHH1ECHHIHI@?1CGHHCFHHFDGHHGHHHHE1CHIEHEHIHIGHHIIIHIIHIHGHHIHIHHGIIHIIGIHHHHHIIGHGFHHHIHIIIHIIIIHIIIIIIIHIIIIIIIIIIIIHHHGHIIIIIIIIIIHIIHIIIIIHIHIIIIHEIHHHIHIIHIIIIIIIIHIIHIIIHEGHHIIIHIIIIHIIIHHHHIIIIIIIHIIIIIIIHHHIHHIIIIHIIHIIIIIIHIHHHGIIHIIIIIIIIIIIIIIIIHIIIIIIIIIHIIIIIIHGIIIIIIIIHIIIIIIIDDDDD
@HISEQ:969:HM2KJBCX2:2:1101:7598:32412 2:N:0:ACTATGCA
AGTGCCCTTGGTCCCAACTATCCCTATTAATCATTACGTCAATCCTAGAAACCAACAAAATAGGATCGAACGTCCTATTTCATTATTCCATGCTAATGTATTCAAGCGTTAGCCTGCTTTAAACACTCTAATTTTTTCAAAGTAACAGTCCTGTTTCCCTGCAACACCAAATTAATGACATTACAGTTCTTCAGAAAGGAGGAATCAGCGAAGCCAGTACATACCAGTGGCACGACCAACCTGCTGACCCCGAAATTCAACTACGAGCTTTTTAACTGCAACAACTTTAATATACGCTATTGGAGCTGGAATTACCGCGGCTGCTGGCACCAGACTTGCCCTCCAA
+
DDDDDIIIIIIIIIIIIIIIIIHHIIIIIIIIIIIIIHIIIIIIIIIHIIHIIIIIIIIHIIIIHIIIIGIIGHIIIHHIHIHIIIHICHIIFIIIIHIIIIIIIIIIIIIIIIIIIIIIIIIHIHIIIIIIIIIIIHIIIIIIIIIIIIIHIIIIIIIIIIIIIIIIIIIHHIIIIIIIIIIIIIIIIIIIIIIIIIIIIIIHIIIIIIIIIIIIIIIIIIIIIIIIIIIIIIIIIIIIIIIIIIIIIIIIIIIIIIIIIIIIIIIIIIIIIIHIIHHCIIIIIIIIIIIIIIIIIIIIIIIIIIIIIIIIIIIIIIIIIIIIIIIIIIIIIIIIIIIIIDDDDD
@HISEQ:969:HM2KJBCX2:2:1101:15280:32245 2:N:0:ACTATGCA
AGTGCCCTTGGTCCCAACTATCCCTATTAATCATTACGGTGATCCTAGAAACCAACAAAATAGAACCATGCCGTCCTATTCTATTATTCCATGCTAATGTATTCGAGCAAAATGCCTGCTTTAAACACTCTAATTTTTTCAAGGTAAAGGTCCTGGTTCCACATGACACCCAATTAAGGACATCATGCTTCTCCAGAAGGTGAGAAATCAACTGCGACAGTTCATACCCCTTAAGGCACGACCATCACGTCAATCCCGAAATTCAACTACGAGCTTTTTAACTGCAACAACTTTAATATACGCTATTGGAGCTGGAATTACCGCGGCTGCTGGCACCAGACTTGCCCTCCAA
+
D@DDDIIIIGIHIIIIIIIIHFIIIIIIIIIIGIIIIIIHIIIIIIHIFIIIIIIIGGHHIHIHGIHIIICGHIIIIIIHIIIIIIIHIHIHHIIIIGGGHHHEHIIHIIIIIIIHIIIIHIIHHIIIIIHIIIIIIHHIIIIIIIIIIIIIHHHHHHHIIIIIIIIIIHIIIIHIIIIIIIIIIIIHIHIHIIIIIIIIIHIHIIIIIIIIHIIIIIIIIHIIIIIHIHIHIIIH;IIIIIIIHIIIIHGIHIHIIIIIIHHIIIIIIHIIIIHIIIIIIIIIIIIIIIIHIIIIIIIIHGIIIIIIIIIIIHHIIIIIIIIIIIIIIIIIIIIIIIIIIIIIIIIDDDDD
@HISEQ:969:HM2KJBCX2:2:1101:8797:32769 2:N:0:ACTATGCA
AGTGCCCTTGGTCCCAACTATCCCTATTAATCATTACGTCGATCCTAGAAACCAACAAAATAGAATCAAACGTCCTATTTCATTATTCCATGCTAATGTATTCAAGCGTGCGCCTGCTTTAAACACTCTAATTTTTTCAAAGTAACAGTCCTGATTCCCCACGACACCAAATTAATGACATCGCGGTTCTTCAGAAGGTAGGAACCAATAATGCCAGTGCGTACCGAAGCACGACCAACAATTTGATCCCGAAATTCAACTACGAGCTTTTTAACTGCAACAACTTTAATATACGCTATTGGAGCTGGAATTACCGCGGCTGCTGGCACCAGACT
+
@DDD@HIHI1C11FEEGFHHGHIIEHHHGHIFHHIEHHIHHIIIHIHEEHHHH@CEHHFEHHHHHHHCCGHHHEEH1CCGEHHHIIHIIHHHHHHHFHICGHIIHHHHIIHHHHHHGHHHHHHGHIGHHIHEGHEHGHHHIHHHHHEHHGHEHIHHIHHHHHHIGGGHHHHHIHHHIIIHHIIIIHHGH@HIIIIIIIIHIHHIHIIIHHEFIIHHIIIIGHIIIIIIIIHIHGIIIIHFGF@HIIHHHHIHIIHHFHIIHEIIIIIHIIHHEEIIHIHIIIIIIHE?HGIIIIHIIIIHIIIIHEHIHIIIIHHGIHIIIIHHHIHGHH@DD@D
@HISEQ:969:HM2KJBCX2:2:1101:7486:33574 2:N:0:ACTATGCA
AGTGCCCTTGGTCCCAACTATCCCTATTAATCATTACGGTGATCCTAGAAACCAACGAAATAGAATCAGTCCGTCCTATTTCATTATTCCATGCTAATGTATTCAGACGTTAGCCTGCTTTAAACACTCTAATTTTTTCAAAGTAACAGTCCTGATTTCCCATCACACCAAATAAATGGCATGAAAGTTCCTCAGAAGGTAGAGATTCATCTCACCAGTGCAGACAATTAAGCCTGACCAATGGGTAAACCCCGAAGTTCAACTACGAGCTTTTTAACTGCAACAACTTTAATATACGCTATTGGAGCTGGAATTACCGCGGCTGCTGGCACCAGACTTGCCCTCCAA
+
DDDDDIIIIEHIIIIIIIIIIIIIIIIIIIIIIIIIIIIIIIIIIIIIIHIIIIIIIIIHHIHIIHIIIIIIIIIHIIIIIIIIIIHIHHIIIIIHHIIHIHIIIIIIIIIIIIIIIIIIIIIIIHIHIIIIIIIIIIIIIIIIIIIIIIIIIIIIIIIIIIIIIIIIIIIIIHHIHIIIIHIIIIIIIIIIIIIIIIIIIIIIIIIIIIIIIIIIIIIIIIIIIIIIIIIIIIIIIIIIIIIHHGHIIIIIIIIIIIIIIIIIIIIIIIIIIIIIIIIIIIIIIIIIHHIIIIIIIIIIIIHIIIIIIIIIIIIIIIIIIIIIIIIIIIIIIIIIIIIIIIIDDDDD
@HISEQ:969:HM2KJBCX2:2:1101:7028:33269 2:N:0:ACTATGCA
AGTGCCCTTGGTCCCAACTATCCCTATTAATCATTACGGTGATCCTAGAAACCAACGAAATAGAATCAGTCCGTCCTATTTCATTATTCCATGCTAATGTATTCAGACGATAGTCTGCTTTAAACACTCTAATTTTTTCAAAGTAACAGTCCTGATTTCCCATCACACCAAATAAATGGCATGAAAGTTCCTCAGAAGGTAGAGATCCATCTCACCAGTACAGACAATTAAGCCTGACCAATGGGTAGACCCCGAAGTTCAACTACGAGCTTTTTAACTGCAACAACTTTAATATACGCTATTGGAGCTGGAATTACCGCGGCTGGTGGCACCAGACTTGCCCTCCAA
+
ABDDDHIIIEHHIIIIIIIIIGHIIIIIIHIHIIIIIIHIGIIHHIIIIIIIIIIIIEHIHHHHIIIGCHGHCHHHHGHIHIIIIIIIIIIIIHIHIIIIHHHHHHHHIHIEHIIHGHHHIHHIIIIIHIHHIHIIHDHIIIIIIIIIIIHIIIHHHIIIIIIIIIIIIIIIIIIIIIHIIIIIIIIIIHIIIIIIHIIIIIIIIIIIIIGIIIIHIIIIIIIIIIIIIIIIIIIIIIIIIIIHHGHIIIIHIIIIIIIIIIIIIIIIIIIIIIIIIIIIIIIIIIIIIIIIIIIIIIIIIIIIIIIIIIIIIIIIIIIIIIIIIIIIIIIIIIIIIIIIIIIDDDDD
@HISEQ:969:HM2KJBCX2:2:1101:14671:34211 2:N:0:ACTATGCA
AGTGCCCTTGGTCCCAACTATCCCTATTAATCATTACGTCAATCCTAGAAACCAACAAAATAGAATCAACCGTCCTATTTCATTATTCCATGCTAATGTATTCAAGCGTGAGCCTGCTTTAAACACTCTAATTTTTTCAAAGTAACAGTCCTGATTCCCCACAACACCAAATAAATGACATCATGGTTCGTCTGAAGGGAGAAACCAACAATGCCAGTACGTACCGAGGCACGACCGACATGATGGTCCCGAAATTCAACTACGAGCTTTTTAACTGCAGCAACTTTAATATACGCTATTGGAGCTGGAATTACCGCGGCTGCTGGCACCAGACTTGCCCTCCAA
+
@@B?DHEHIH@FH1GF@GHHHHCC1CGE@FH@GFC@GEGHEHFHHIIEC?1GC1DECHGHHH?1FGFEC1<CDECHHIIIE1<F@@HIIH11<DEEGFHHHF?GHGGHEEEIIIHGIHIHHHGCG@IIIIHIIHIHEHHFFEHHIHEHHHHF?GF@DHHHHAEFEFFDHHGCEEHHHHGC@GHIIHIIHIIHGDGFHI:EHHGIHHHIH<CHCHIIIIHGHHHCGEEC7IHIHHHHIIHHHHIHGHHH<IHHHGHHGCIHHDHHHIIIHHIH@HHHIHHFHIIIFHHGIHHIIIHHHHHHHHHFEIHIHHIHHHHGIIIHHHEHIIHHGHHHEGCEHGHIAADD@
@HISEQ:969:HM2KJBCX2:2:1101:12297:34238 2:N:0:ACTATGCA
AGTGCCCTTGGTCCCAACTATCCCTATTAATCATTACGTCGATCCTAGAAACCAACAAAATAGAATCAAACGTCCTATTTCATTATTCCATGCTAATGTATTCAAGCGTGCGCCTGCTTTAAACACTCTAATTTTTTCAAAGTAACAGTCCTGATTCCCCACGACACCAAATTAATGACATCGCGGTTCTTCAGAAGGTAGGAACCAATAATGCCAGTGCGTACCGAGGCACGACCGACAATCTGATCCCGAAATTCAACTACGAGCTTTTTAACTGCAACAACTTTAATATACGCTATTGGAGCTGGAATTACCGCGGCTGCTGGCACCAGACTTGCCCTCCAA
+
DDDDCIIIIIIIIIIIIIIIIIIIIIIIIIIIIIIIHIIIIIIIIIIIIIIIHIIIIIIHIIIHIIIHIIIIIIIIIIIIIIIIIIIIHIIIIIEIIIHIIHHIIIIIIIHIHHIIIIIHIIIIIIIIIIIIIHIIHIIIHIIIHHIIIIIIIHIIIIIIIIIIIIIIIIIIIIIIIIIIIIIIIIIIIIIIIIIIIIHIIIIIIIIIHHHIIIIIIIIIIIIIIIIIIIIIIIIIIIIIIHHHIIIIIIIIIIIIIIIIIHIIIIIIIIIIIHIIIHIIIIIIIIIIIIIIHIIIHIIIIIIIIIHIIIIIIIIIIIHIIIIIIIIIIIIIHIHIIIHIDDDDD
@HISEQ:969:HM2KJBCX2:2:1101:20380:34620 2:N:0:ACTATGCA
AGTGCCCTTGGTCCCAACTATCCCTATTAATCATTACGTCAATCCTAGAAACCAACAAAATAGGATCGAACGTCCTATTTCATTATTCCATGCTAATGTATTCAAGCGTTAGCTTGCTTTAAACACTCTAATTTTTTCAAAGTAACAGTCCAAATTCCCCGCAACACCAAATTAATGGCATTACGGATCATCAGGAAGGAGGAATCAGTGAGACCAGTACATACCAGAGGCATGACCAACCTACTAACCCCGAAATTCAACTACGAGCTTTTTAACTGCAACAACTTTAATATACGCTATTGGAGCTGGAATTACCGCGGCTGCTGGCACCAGACTTGCCCTCCAA
+
DCDDDIIIIGIIIHHHIGIHIIIIIHIIHHIHHIHIHHIHIHIHIIIGHFHEHHIIGHIIIIIE?GEHEHEHHIHHHIFHCFHHHGHF1@1DCEHIHHIHIIIHHHHGIIIHIIIHIHHEIHHHIIIHHGHIIIIIIHIHHIHIIIIIHIGIGHHEIIGHIIIHHIIIIIHIIHIIIIIIIIIIIIIIIIIIIIIIIIIIIIIIIHIIIIIIIIIIHGIIIIIIIIIIIIIIIIIIIHH<IHHHFIHIIHIIIIIIIIIHIHFIHHIIIIIIHHHIIIIIIIIIIIIIIIIIIIIIIIIIIIIIIIIIIIIIIIIIIIIIIIIIIIIIIIIIIIIIIIIIIDDDDD
@HISEQ:969:HM2KJBCX2:2:1101:11704:34952 2:N:0:ACTATGCA
AGTGCCCTTGGTCCCAACTATCCCTATTAATCATTACGTCGATCCTAGAAACCAACAAAATAGAATCAAACGTCCTATTTCATTATTCCACGCTAATGTATTCAAGCGTGCGCCTACTTTAAACACTCTAATTTTTTCAAAGTAACAGTCCTGATTCCCCACGACACCAAATTAATGACATCGTGGTTCTTCAGAAGGTAGGAACCAATAATGCCAGTGCGTACCGAAGCATGACCGACAATTTGATCCCGAAATTCAACTACGAACTTTTTAACTGCAACAACTTTAATATACGCTATTAGAGCTGGAATTACCGCAGCTGCTGGCACCAGACTTGCCCTCCAA
+
DDDDDIIIIIIHIIIIIIIGIIIIIIIIIIIIIIIIIIIIIIHIIHIIIIIIIIIIIIIIHIIHIIIIGIIIHIIIGIIIIIGHIIIIIIIIIIIIIIIIIIIIIIIHIIIIIIIIIIHIIHIIIIIIIIHIHIIIIHIHIIIIIHIIIIIIIIHIIIIIIIIIIIIIIIIIIIIIIIIIIIIIIIIIIIIIIIIIIIIIIIIIIIIIIIIIIIIIIIIIIIIIIIIIIIIIIIIIIIIIIIHHIIIIIIIIIIHIIIIIIIIIIHIIIIIIIIHIIIIIIIIIIIIIIIIIIIIIIIIIIIIIIIIIIIIIIIHIIIHIIIIIIIIIIIIIIIIIIIIIDDDDD
@HISEQ:969:HM2KJBCX2:2:1101:13786:35434 2:N:0:ACTATGCA
AGTGCCCTTGGTCCCAACTATCCCTATTAATCATTACGGTGATTCAGAAACCAACAAAACAGGACCACCGTCCTATTTTATTATTCCATGCTAATGTATTCAGACGTAAGCCTGCTTTGAACACTCTAATTTTTTCAAGGTAAAGGTCCTGGTTTCCCACCACGCTAAATTAATAACATGATGGTTCCCCAGAAGGTAGAAATTCCACACGCCAGTACAGACTATTGCCCGACCAACGGTAGAACCCCGAAATTCAACTACGAGCTTTTTAACTGCAACAACTTTAATATACGCTATTGGAGCTGGAATTACCGCGGCTGCTGGCACCAGACTTGCCCTCCAA
+
@DDDDHIIIIIIIIIIIIIIIIIIIIIIIIIIIIIIIIGIIIIIIIIIIIIIIIHIIIHIIHHIIIIIGIIIIIIIIIIIIIIHIIIIIIHHIIHHHHIHGIIHIIIIIIGIIIIIIIIIIIIIIIIIIIIIIHIHIIIIIIIIIIIHIIIHHIIIIIIIIIIIHIIIIIIHIIIIIIIGIIIHIIHIHIIIIIIIIIIIIIIIIIIIIIIIIIIIIIIIIIIIIIIIIIIIIIIIIIIHHGIIIIIGIIIIHHIIIIIIIIIIIIIIIIIIIIIIIIIIHIIIIIIIIIHIIIIIIIIIIIIIIIIIIIIIIIIIIIIIIIIIIIIIIIIIIIIIIIDDDDD
@HISEQ:969:HM2KJBCX2:2:1101:14647:35238 2:N:0:ACTATGCA
AGTGCCCTTGGTCCCAACTATCCCTATTAATCATTACGTCAATCCTAGAAACCAACAAAATAGGATCGAACGTCCTATTTCATTATTCCATGCTAATGTATTCAAGCGTTAGCCTGCTTTAAACACTCTAATTTTTTCAAAGTAACAGTCCTGTTTCCCTGCAACACCAAATTAATGACATTACAGTTCTTCAGAAAGGAGGAATCAGCGAAGCCAGTGCATACCAGTGGCACGACCAACCTGCTGACCCCGAAATTCAACTACGAGCTTTTTAACTGCAACAACTTTAATATACGCTATTGGAGCTGGAATTACCGCGGCTGCTGGCACCAGACTTGCCCTCCAA
+
D?DDDIIIIFHHIEHEHIIIIIHHIIIHHEHIIHIIIHIHIIIIIIIHIIIIIIIIIIH?GHIHCHHHIIHIHHIDHIHE?GFHCHHH?DHHHIHEIIHHHIHGIIIHIHIIIIHIIIIIIIHIIIIIIIIIIHIHIIIHHHIHHHIIHIFIIIIHIIIIIIIIHGHGHHHIHIHHHHGHHIIIHHIHHIIIIIIIIIIIIIHIIIIIIHHIIIIHIIIIIIIIIIIIHIIIIIIHFIIIIIHFFIHHHHIIHHIIIIIIIIIHHHHIHHIHHHHIIIIIIIHHIIIIIHIIIIIIHHGIIIIIIIIIIIIIIIIIIIIIIIIIIIIIIIIIIIIHIIIHIADDDD
@HISEQ:969:HM2KJBCX2:2:1101:13877:36240 2:N:0:ACTATGCA
AGTGCCCTTGGTCCCAACTATCCCTATTAATCATTACGTCGATCCTAGAAACCAACAAAATAGAATCAAACGTCCTATTTCATTATTCCATGCTAATGTATTCAAGCGTGAGCCTGCTTTAAACACTCTAATTTTTTCAAAGTAACAGTCCTGATTCCCCACAACACCAAATAAATGACATCATGGTTCGTCAGAAGGGAGGAATCAACGACCCCAGTGCGTACCGAAGGCACGACCGACGTATTGATCCCGAAATTCAACTACGAGCTTTTTAACTGCAACAACTTTAATATACGCTATTGGAGCTGGAATTACCGCGGCTGCTGGCACCAGACTTGCCCTCCAA
+
DDCDDIHIIIIHIIIIIIIIIHHIIHIIIIIIIIIIIIIHIIHIIHIIIIHHIHIIIIIHHIHIIIIIGIIGHIHIGIHIIIIIIIHIEHFHHHIIIIHIIIIIIIIHIIIIIIIIHIIIIIIIIIIIIIIHHIIHHHIIHIHIHIIEHHIIIIHIIIIHIHIIHHHIIIIIIIIHHIIIIGIIIIIIIIIIIIIIIIIIIHIIHIHHHIIIIIIIIIIIIIIIIIIIIIIIIIIIIIIIIIHHGIIHIIIHIIIIIIIIIIIIIIIIIIIIIIIIIIIIIIIIIIIIIIIIHHIIIIHHIIIIIIIIIIIIGIIIIIIIIIIIIIIIIIIIIIIIIIIIIDCDDD
@HISEQ:969:HM2KJBCX2:2:1101:3759:36343 2:N:0:ACTATGCA
AGTGCCCTTGGTCCCAACTATCCCTATTAATCATTACGGTGATCCTAGAAACCAACAAAATAGAACCATGCCGTCCTATTCTATTATTCCATGCTAATGTATTCGAGCAAAAATGCCTGCTTTAAACACTCTAATTTTTTCAAGGTAAAGGTCCTGGATCCGCAAGACACCCAATTAAGGACATCAAGTTTCTCCAGAAGGTGAGAAATCAACAGCGACAGTTCATACCCCTTAAGGCATGACCATCACGTCAATCCCGAAATTCAACTACGAGCTTTTTAACTGCAACAACTTTAATATACGCTATTGGAGCTGGAATTACCGCGGCTGCTGGCACCAGACTTGCCCTCCAA
+
DDDDDHHIIIIIIIIIIIIIHIIIIIIIIIHIHHIIIIIIIIIGHGIIGFHIIHIIIHI?HHFHIIIIIGIHIHHHIIGHHIIIIIIHCHIHHHHHIHHGHHHIHFHHHHHIHIIIIIIIIHHIHIIIHHIIIIIIHIHHIHIHIIIIIIHGIIIIIIIIIHHHHHHHIHHHHIIIIIHIIIIIIIIIHECHHIIIIIIIIIHIIIIIIIIIIHIIIIIIIIIIIIIHIIIHHIIHIIIIIHIHIIIIIHHHIIIIIIIIIIIIIIIIHIHIIIIIIIIIIIIHHIIIIIHIIGIIIIIHGIIIIIIIIIIIIIIIIIIIIIIIIIIIIIIIIIIIIIIIIIIIIIIIDDDDD
@HISEQ:969:HM2KJBCX2:2:1101:20621:36587 2:N:0:ACTATGCA
AGTGCCCTTGGTCCCAACTATCCCTATTAATCATTACGTCAATCCTAGAAACCAACAAAATAGGATCAAACGTCCTATTTCATTATTCCATGCTAATGTATTCAAGCGTTAGCCTGCTTTAAACACTCTAATTTTTTCAAAGTAACAGTCCTGTTTCCCTGCAACACCAAATTAATGACATTACAGTTCTTCAAGAAGGAGGAACCAGTAAAGCCAGTGCATACCAGAGGCACGACCAACCTACTAATCCCGAAATTCAACTACGAGCTTTTTAACTGCAACAACTTTAATATACGCTATTGGAGCTGGAATTACCGCGGCTGCTGGCACCAGACTTGCCCTCCAA
+
BDDDDIIIIIIHIIIIIIHIIIIIIIIIIIIIIIIIIIIIIIIIIIIIIIIIHIIIGHHIHIHHHIIGIIIIIIIIHIIIIIIIIIIIIIIGIIIHIIIHIHHIIHIIIIIHIIIIHIIIIIIIIIIIIIHGIHHHHHIHIIIIIIIIHIIIIHHFHIIIHIIIIIIIIIGIHIIIIIIIIIIIIIHHHHHHHHIIIIIIIIIIIHIIIIIIGIIIIIIIHHIIHIIIIIIIIIIIIIHIHHGHHHGDIIIIIIIIIIIIHIIIHGIGIIIIIHGHHH@IIIIIIIIIIIIIIIIIIIIIIIIHIHHIIIIHIIHIIIIIIIIIIIIIIIIIIIIIIIIIICDDDD
@HISEQ:969:HM2KJBCX2:2:1101:4063:35996 2:N:0:ACTATGCA
AGTGCCCTTGGTCCCAACTATCCCTATTAATCATTACGGTGGTCCTAGACCAACAAAATAGAACCAACGTCCTATTCTATTATTCCATGCTAATCTATTCAAGCAAAAGCCCGCTTTAAACACTCTAATTTTTTCAAGGTAATGGTCCTGGTTCCCCGACACACCCAATAAAGGGCATACCGGCTCACCAGAAGGATAGACCCGACAACAGACAGTACTCGCCAGAGACGGACCGCCCGGTCAGGTCTAAAATTCAACTACGAGCTTTTTAACTGCAACAACTTTAATATACGCTATTGGAGCTGGAATTACCGCGGCTGCTGGCACCAGACTTGCCCTCCAA
+
DDDDCIIIIIIIHIIIIIIIIIIIIIIIIIIIIIIIIIIHIIHIIIIHIIIIIIIIIIIIGHIIIIIIIHGIHHHHIIIIIIIHIHIIIHHIGHHIIIIIIIHHHIIIIHIIHIIHIIIIIIIIIIIIIIIIIGIHIHIHIHIIIIIIIIIIIIIIIIIIIIIIIIIIIIIIIIIIIIIIIIIIIIIIIIIIIIIIIIIIIIIIIIIIIIIIIIIIIIIIIIIIIIIIIIIIIIIIIIIIIHIIIIIIIIIIIIIIIIIIIIIIIIIIIIIIIIIIIIIIIIIIIIIIIIIIIIIIHHIIIIIIIIIIIIIIIIIIIIIIIIIIIIIIIIIIIIIIIIDDDDD
@HISEQ:969:HM2KJBCX2:2:1101:10126:35757 2:N:0:ACTATGCA
AGTGCCCTTGGTCCCAACTATCCCTATTAATCATTACGTCAATCCTAGAAACCAACAAAATAGGATCGAACGTCCTATTTCATTATTCCATGCTAATGTATTCAAGCGTTAGCCTGCTTTAAACACTCTAATTTTTTCAAAGTAACAGTCCTGTTTCCCTGCAACACCAAATTAATGACATTACAGTTCTTCAAGAAGGAGGAATCAGTAAAGCCAGTACATACCATAGGCACGACCAACCTACTGACCCCGAAATTCAACTACGAGCTTTTTAACTGCAACAACTTTAATATACGCTATTGGAGCTGGAATTACCGCGGCTGCTGGCACCAGACTTGCCCTCCAA
+
DDDADHHIIIIHIIIHIHIIHIIHHIIIIIIIIIIIIIIIEHIHIIIHIIHIIIIIIIEHHHGHIHIIGFHHIIIIIIIIIGHIIIHIHHICHIIIIIIIIIHHHIIIIIIIIIIHHIIIIIIIIIHHHHIHIIHIIIIIIIIIIHFIIIIIHIIIIIIIIIHIHEHHHIIIIIIIHHIIHIHIHGIHIIIIIIIIIIIIHIIIIIIIIHIHIIIIIIIIIIIIIHIHIIIIIIIIIIIIIIHGHHHGHIIIIIIHIIIIIIIIIGIIHIIHHHHIHIIIIIIIGIIIIIIIIIIIIIIIIIIIIIIIIIIIIIIIIIIIIIIIIIIHHIIIIIIIIIIIIDDDDD
@HISEQ:969:HM2KJBCX2:2:1101:13948:37152 2:N:0:ACTATGCA
AGTGCCCTTGGTCCCAACTATCCCTATTAATCATTACGTTGTACCTAGAAACCAACAAAATAGGTTCGAACGTCCTATTTCATTATTCCATGCTAATGTATTCAAGCGTTTGCCTGCTTTAAACACTCTAATTTTTTCAAAGTAACAGTCCTGACTCCCCACGACACCAAATTAATGACATCATGGTTCATCAGAAGGGAGGAGTCAACGACCCCAGTGCGTACCGAAGGCACGACCGACGTATTGATCCCGAAATTCAACTACGAGCTTTTTAACTGCAACAACTTTAATATACGCTATTGGAGCTGGAATTACCGCGGCTGCTGGCACCAGACTTGCCCTCCAA
+
DDDDDHIIIIIHHEHIIIGIIIIIIIIIIIHIIIIIIIIIIIIIHIIIIIIIHIIIHIIIIIIIIIIIIHHIIIIIIIIIIIIIIIIHIIIIHEFHIIIIIHHIIHIIIIIIIIIIIIIIIHIIIIIIIHHHIIIIIIIIIIIIIHHIIIIIIHIIIIIIIIIIIIIIIIHIIIIIIHIIIIIIIIIIHIIIIIIIIIIIIIH6IIIIIHHIIIIIIIHGIIIIIIIIIIGIIIIIIIIIIIIHDIIIIHIIHIIIIIIIIIIIIIIIIIIIIIHIIIIIIIIIIIHIHIIIIIIIIIIHHHIIIIIIIIIIIIIIIIIIIIIIIIIIIIIIIIIIIIIIHDDDDD
@HISEQ:969:HM2KJBCX2:2:1101:10003:37971 2:N:0:ACTATGCA
AGTGCCCTTGGTCCCAACTATCCCTATTAATCATTACGTCGATCCTAGAAACCAACAAAATAGAATCAAACGTCCTATTTCATTATTCCATGCTAATGTATTCAAGCGTAAGCCTGCTTTAAACACTCTAATTTTTTCAAAGTAACAGTCCTGATTCCCCACGACACCAAATTAATGACATCGCGGTTCTTCAGAAGGTAGGAACCAATAATGCCAGTGCGTACCGAAGCACGACCAACAATTTGATCCCGAAATTCAACTACGAGCTTTTTAACTGCAACAACTTTAATATACGCTATTGGAGCTGGAATTACCGCGGCTGCTGGCACCAGACTTGCCCTCCAA
+
DDDDDIIIIIIHHIIIIIIGIIIIIGIIIIIIIIIIIIIIIHIIIIHHIHIIIIIIHHIIIHHIHIIIIIHIHHIIIIHIIHIIIIIHFEHIGIIIIIIIIIIHIHIHIIIIHHIIIHHIHIIIIIIHIIHIIIIIIIIHIIIIIIIHHIIIIIIIIIIIIIIIIIHIIIIIIIIIIIIIIIIIIIIIIIIIIIHIHHIHIIIIIIIIHIIIIIIIIIIIIIIIIIIIIIIIIIIIHIIIIHHH<IIIIIIIIIHHIHIIIIIIHIIIIIIIIIIIIIIIIIHIIIIIGIIHHIIIIIIIIIIIIIIIIIIIIIIIIIIIIIIIIIIIIIIIIIIIIIIIDDDDD
@HISEQ:969:HM2KJBCX2:2:1101:1877:38006 2:N:0:ACTATGCA
AGTGCCCTTGGTCCCAACTATCCCTATTAATCATTACGTCAATCCTAGAAACCAACAAAATAGGATCGAACGTCCTATTTCATTATTCCATGCTAATGTATTCAAGCGTTAGCCCGCTTTAAACACTCTAATTTTTTCAAAGTAACAGTCCTGTTTCCCTGCAACACCAAATTAATGGCATTACAGTTCTTCAGAAAGGAGGAATCAGCGAAGCCAGTGCATACCAGTGGCACGACCAACCTGCTGACCCCGAAATTCAACTACGAGCTTTTTAACTGCAACAACTTTAATATACGCTATTGGAGCTGGAATTACCGCGGCTGCTGGCACCAGACTTGCCCTCCAA
+
@BDADEHFHHIH?EHHIHHCFC@GHFHHHGIEHIIC@EHH=GEEHIIIH?HHE1GEHEHEG@1C@GHH0C1<FGGHGHHFHH1<FFHEEGEGHHHC1<<1@DGC?FHIHHIHHEHDHH0G6<@HHIIGGHGGHHIHFEHEIHGHHB@6CEGHIHEFDHHHGCHHHHIIECDHHHGEH@HFD@CFHHFCGCFFEHE@HG@HGEHHHHEDC<CCF1EIIHHFF<D1CCF<CFHDHFDHCFEHG=ED1@E</CD<F?<CF1<EC@IEHEFC1@HC?HCCCHHEC@GD1CCC@IHEGGCG?F@EFEHEHCHIHCHHCEDDDCHH?GD<1CHHHHF<<<@C@CIHHB@B@@
@HISEQ:969:HM2KJBCX2:2:1101:7870:38378 2:N:0:ACTATGCA
AGTGCCCTTGGTCCCAACTATCCCTATTAATCATTACGTCAATCCTAGAAACCAACAAAATAGGATCAACGTCCTATCTCATTATTCCATGCTAATGTATTCAAGCGCGAGCCTGCTTTAAACACTCTAATTTTTTCAAAGTAATAGTCCTGATTCCCCGCCACACCAAATTAATGACATGATGGTTCGTCAGAAGGTAGGAATCAGTAACACCAGTACGTACCGAAGGCACGACCAACATACTAATCCCGAAATTCAACTACGAGCTTTTTAACTGCAACAACTTTAATATACGCTATTGGAGCTGGAATTACCGCGGCTGCTGGCACCAGACTTGCCCTC
+
DDDDDIIIIIIIIIIIHIIIIIIIIIIIIIIIIIIIIIIIIIIIIIIHIIIIIIIIIIIHIIIIHIIIIIIIIIIIIIIIIIIHIIIIGIIIIIIIIIIIIIIIHIIIIGIIIIIIIIIIIIHIIIIIIIIIHHIIIIIHHIIIIIHHIIIIIIIIIIIHIIIIIIIIIIIIIIIIIIIIIIIIIIIIHIIIIIIIIIIIIIIIIIIIIIIIIIIIHIIIIIIIIIIIIIIIIHHIIIIIIIIIIIIIIIIIIIIIIIIIIIIHEIHIHIIIIHIIIIIIIIIIIIIIIIIIHIIIIIIIIIIIIIIIIIIIIIIIIIHIIIIIIIIIIIIIIIIIIDDDDD
@HISEQ:969:HM2KJBCX2:2:1101:6108:38627 2:N:0:ACTATGCA
AGTGCCCTTGGTCCCAACTATCCCTATTAATCATTACGTCGATCCTAGAAACCAACAAAATAGAATCAAACGTCCTATTTCATTATTCCATGCTAATGTATTCAAGCGTGAGCCTGCTTTAAACACTCTAATTTTTTCAAAGTAACAGTCCTGATTCCCCACAACACCAAATAAATGACATCATGGTTCGTCAGAAGGGAGAAACCAACAATGCCAGTACGTACCTAGGCACGACCGACATGATGGTCCCGAAATTCAACTACGAGCTTTTTAACTGCAGCAACTTTAATATACGCTATTGGAGCTGGAATTACCGCGGCTGCTGGAACCAGACTTGCCCTC
+
CDDDDHGF@GE1<<DEEEHHFEHHGHHEGHI?@HHHEEHECCGHHHHHIEHD@DGGGHIIIHGEGHG1CEDEFHHHIIIC@@E?FHHCC@CGIHIIHGEHEIHHHHHCIHHIIHHHHHHHGHIHHHIHHGHHHHHHCEHHHHHHHGHHHHIIHIHIIGIHHHHHEGHEHHHIIHHGHIHHHIIHHGIIIHHHGIIIHHEIHIIIIHHIIHHHHGHHHIIIHHHIHHGHHGIIGIIIIIIIHHIHHGIHHHHHGHHHIHHHFHHFGHHEIIHHIHIGHIHHGHIHIIIIHGIHHIIHHIHHHHIGIIHCIIIIHIIIHGEEEHHHGGCFHIIIIHEHH@@BDD
@HISEQ:969:HM2KJBCX2:2:1101:12733:39118 2:N:0:ACTATGCA
AGTGCCCTTGGTCCCAACTATCCCTATTAATCATTACGTCGATCCTAGAAACCAACAAAATAGAATCAAACGTCCTATTTCATTATTCCATGCTAATGTATTCAAGCGCGAGCCTGCTTTAAACACTCTAATTTTTTCAAAGTAACAGTCCTGATTCCCCACGACACCAAATTAATGACATCGTGGGTAGGAATCAATTTGACCAGTACGTACCGAGGCACGACCGACCAACAGATCCCGAAATTCAACTACGAGCTTTTTAACTGCAACAACTTTAATATACGCTATTGGAGCTGGAATTACCGCGGCTGCTGGCACCAGACTTGCCCTCCAA
+
DDDDDIIIIHIHIIIIIIIIIIIIIIIIIIIIIIIIIIIIIIIIIIHIIFIIHIIIIIIIIIHIIIIIIIIIIIIIHIIIIIIIIIIIIIIIIIIIIIIIIIIIIIIIIIIIIIIIIIIIIIIIIIIIIIHHIIIIIIIIIHHIIIIIIIHIIIIIIHIIIHIIIIIIIIIHIIIIIIIIIIIIIIIIIIIIIIIIIIIIIIIHIIIIIIIIIIHIIIIIIIIIIIIIIIHHFIIHHIHIIIIIIIIIIIIIIIIIIIIIIIIIIIIIIIIIIIIIIIIIIIIIIIIIIIIIIIIIHIIIIIIIIIIIIIIIIIIIIIIIIIIIIIIIIDDDDD
@HISEQ:969:HM2KJBCX2:2:1101:5527:39249 2:N:0:ACTATGCA
AGTGCCCTTGGTCCCAACTATCCCTATTAATCATTACGGCGGTCCTAGAAACCAACAAAATAGAACCACACGTCCTATTCTATTATTCCATGCTAATGTATTCGAGCATAGGCCTGCTTGGAGCGCTCCGATTTATTCACAGTAAAAGTCCTAGTTCCCCAGCACACCCAGCGAAGGGCATGAGGCTCCCCAGAAGGAAAGGACGGGCCGAACCAGTGCACGCGGTGAGGCGGACCGGTCAGCCCATCCCAAGGTTCAACTACGAGCTTTTTAACTGCAACAACTTTAATATACGCTATTGGAGCTGGAATTACCGCGGCTGCTGGCACCAGACTTGCCCTCCAA
+
D@D@DCHIIDHFC<GH1ECCHCHEHIIII1C@FC?C1<0/CC<FDHH<D?FH??GHGH1<FE1<CCFG@E0CH1CE<1<1?D11C@@EHH<1<11F1C5GH<<GHFEHBD81C0HHGF<G(111<CGHIC<HEFHEB<60C0C0FHI@C@BD#GADG?CGHCEFHHIIEC:/.<7#8D:F8+.7D:888/@D./DBCB=0C<FF<E<<C==HD@IGD0/HC/0?E<C0HHC/=CIHGGB@@1@1E<FHDD<<<1?IHCHEG<G@HGIHF<1EC@IHG<1<<FCGD1CCHHED<FCEH?HD1<1<1D1@IHC/F/<C?C1C@HHHCCCHF<<1F1@HEE@D0DD0D
@HISEQ:969:HM2KJBCX2:2:1101:20945:39981 2:N:0:ACTATGCA
AGTGCCCTTGGTCCCAACTATCCCTATTAATCATTACATCGATCCTAGAAACCAACAAAATAGAATCGGATGTCCTATTTCATTATTCCATGCTAATGTATTCAAGCGTGAGCCTGCTTTAAACACTCTAATTTTTTCAAGGTAACAGTCCTAATTCCCCGTGACACCAAATTAATGGCATTACGGTTCTTTAGAAGGTGAGAAATCAATAATATCAGTACATACCAACGGCATGACCGAAACATTGATCCCGAAATTCAACTACGAGCTTTTTAACTGCAACAACTTTAATATACGCTATTGGAGCTGGAATTACCGCGGCTGCTGGCACCAGACTTGCCCTCCAA
+
DDDDCHHIIIIHIIIHHHIIHIIIHIFHIIIIIGHFIIHIHHHIIIIIIIIIIIIIIIIIIHHIIIIIHIIIIIHIIHIIIIIIIIIHIIIIIIIIHIIIIIHHIHEHHIIIGHIHIIIIIIIHIIHIIHHIIIIIIIIIIIHEHHIIIHIIIIIIIHIHIIIIHIIIIIIIIIIIIIIIIIHIIIIIIIIIIIIIIIHIHIIIIIIIIIIIIIIIIIIIIIIIIIIIIIIII>IIIIIIHIIIHFIIIIIHIIIIIIIIIIIHIIIIIIIIIIHHHIIIIIIIIIIIIIIIHHHIIIIHHHIIIIIIIIIIIIIIIIIIIIIIIIIIIHIIIIIIIIIIIIDDDDD
@HISEQ:969:HM2KJBCX2:2:1101:5784:39681 2:N:0:ACTATGCA
AGTGCCCTTGGTCCCAACTATCCCTATTAATCATTACGTCAATCCTAGAAACCAACAAAATAGGATCGAACGTCCTATTTCATTATTCCATGCTAATGTATTCAAGCGTTAGCTTGCTTTAAACACTCTAATTTTTTCAAAGTAACAGTCCAAATTCCCCGCAACACCAAATTAATGGCATTACGGATCATCAGGAAGGAGGAATCAGTGAGACCAGTACATACCAGAGGCATGACCAACCTACTAACCCCGAAATTCAACTACGAGCTTTTTAACTGCAACAACTTTAATATACGCTATTGGAGCTGGAATTACCGCGGCTGCTGGCACCAGACTTGCCCTCCAA
+
DDDDDIIII?HIHIIIIIIIIIIIIIIIIHIIIIIIIIIIIIIIIIIIIIIIHIIIHIHIIIIIIIIIGIHIIIIIIIIIIIHHIIIHHIHIGIIIIIIIIHHHIIIIIIIIIIIIIIIIIIIHIIIIIIIIIIIIIIIHIIIIIIIIIIIIIIIIIIIIIIIHIIIIHIHIIIIIIIIIIIIIIIIIHIIIIIIIIIIIIIIIIIIIIIIIIIIIIIIIIIIIIIIIIIIIIIIIIIIIIIHHGHHIIIIIIIIIIIIIIIIIIHIIIIIIIIHIIIIIIIIHIIIIIIIIIIIIIIIIIIIIIIIIIIIIIIIIIIIIIIIIIIIIIIIIIIIIIIIIIDDDDD
@HISEQ:969:HM2KJBCX2:2:1101:19372:41235 2:N:0:ACTATGCA
AGTGCCCTTGGTCCCAACTATCCCTATTAATCATTACGGTGGTCCTAGACCAACAAAATAGAACCAACGTCCTATTCTATTATTCCATGCTAATCTATTCAAGCAAATGCCTGCTTTAAACACTCTAATTTTTTCAAGGTAATGGTCCTGGCTCCCCGGTACACTCAATAAAGAACATGCCGGTTCACCAGAAGGTAAGACCCGACACAGAACAGTACTCGCCAAAGACGGACCGCCCGGCCAGGCCTAAAATTCAACTACGAGCTTTTTAACTGCAACAACTTTAATATACGCTATTGGAGCTGGAATTACCGCGGCTGCTGGCACCAGACTTGCC
+
DCDDAIIIIIIIIHIFHIIIIIIHHIIIHIIIIIIIIIIIIIIIHHIIIIIIIIIIIIIIIGIIIHHIIIHIHEHIIIIIIIHIEHEHIHIHHIIIIIIIHEGHHIIIHGHIIIIIHIIIIHIIIIIHHIIIIIIHHIIIHHGIHHIIHHHIIIHHHHHHIIIIIIIIIIIGIIIIIIIGHIIHIIIHIIIIIIIIIIHIIGIIIII>IHHIIIIIIII=IIIIIII;IIIIIIHFIIHIGIIIIIHIIIIIIIIIIIIIIIIIIIIIIIIHIHHIIHIIIIIIIIIIIIHIIIIHHHIIIIIIIIIIIIIIIIIIIIIIIIIIIIHIIIIIDDDDD
@HISEQ:969:HM2KJBCX2:2:1101:16382:40588 2:N:0:ACTATGCA
AGTGCCCTTGGTCCCAACTATCCCTATTAATCATTACATCGATCCTAGAAACCAACAAAATAGAATCGGATGTCCTATTTCATTATTCCATGCTAATGTATTCAAGCGTGAGCCTGCTTTAAACACTCTAATTTTTTCAAGGTAACAGTCCTAATTCCCCGTGACACCAAATTAATGGCATTACGGTTCTTTAGAAGGTGAGAAATCAATAATATCAGTACATACCAACGGCATGACCGAAACATTGATCCCGAAATTCAACTACGAGCTTTTTAACTGCAACAACTTTAATATACGCTATTGGAGCTGGAATTACCGCGGCTGCTGGCACCAGACTTGCCCTCCAA
+
D@DDDIHHHGEEFHHFGHIIIIIIIGHI?CHHHHHHIIIIIHHGHHFHH1CEC@?G?HIGHCHEHHHIGHHIHHHIGIIIIHIIFHIHG?HGHHFHHIIGCFIHIHEHHHGHE@GHHHIIIIHHIIIHGH?GHIHHHGIHHHHIIHHGHIHHIHHIHGIHEHEIIIHIIHIHHHHHEEIIIHIHGGIIGIHHHGHGHHHHHHGIIHHEEHIIHHHHHHIIIHHIIIIHECGHHHEIFIIIHHHHHHIIHIHGEIIIIIIIHHGIIIIHIIIIIHHHIIIIIIIIIIHIIIIIIHIIHIHIHHIHIIIHHGHGEIIIIIIIIIIIIIIIIIIIIIIIIIIIIIDDDDD
@HISEQ:969:HM2KJBCX2:2:1101:5324:40318 2:N:0:ACTATGCA
AGTGCCCTTGGTCCCAACTATCCCTATTAATCATTACGTCAATCCTAGAAACCAACAAAATAGGATCAAACGTCCTATTTCATTATTCCATGCTAATGTATTCAAGCGTTAGCCTGCTTTAAACACTCTAATTTTTTCAAAGTAACAGTCCTGTTTCCCTGCAACACCAAATTAATGACATTACAGTTCTTCAAGAAGGAGGAACCAGTAAAGCCAGTACATACCAGAGGCACGACCAACCTACTAATCCCGAAATTCAACTACGAGCTTTTTAACTGCAACAACTTTAATATACGCTATTGGAGCTGGAATTACCGCGGCTGCTGGCACCAGACTTGCCCTCCAA
+
DADDCIIIIIIIIIIIIIIIIIIIIHIIIIIIIIIIIHIIIHGHIIIIIIIIHIHIHHHHIIFHIIIICHHHHHHIIIHIIIIIIIIHIIHIIHIIIIIIIHHHIIIIIIHHHIIHIIIIIIIIIIHIHIFHHIIIHHHIIIIIIIIHHHIIHIIHIHHIIHHGIIIHIHHIIIIIIHHIHIIIIIIIIIHHHHHGIIIIIHHIIHIIHIIIIIIIIIIHIIIIIHIIIIIIHHHH:EHHHHHHEHIHIHFIHGHHHIHHHHIIHHIIIIIIIIIIIIIIIIIHHHHG1IIIIIIIIIIIHIIIIIIIIIIIIIIIIIIIIIIIIIIIIIIIIIIIIIIIIBAADD
@HISEQ:969:HM2KJBCX2:2:1101:16030:42356 2:N:0:ACTATGCA
AGTGCCCTTGGTCCCAACTATCCCTATTAATCATTACGTCAATCCTAGAAACCAACAAAATAGGATCAACGTCCTATTTCATTATTCCATGCTAATGTATTCAAGCGCGAGCCTGCTTTAAACACTCTAATTTTTTCAAAGTAACAGTCCTGATTCCCCACCACACCAAATAAATGACATGATGGTTCGTCAGAAGGTAGAAATCAGTAACACCAGTACGTACCGAAGGCACGACCAGCGTACTAATCCCGAAATTCAACTACGAGCTTTTTAACTGCAACAACTTTAATATACGCTATTGGAGCTGGAATTACCGCGGCTGCTGGCACCAGACTTGCCCTCCAA
+
DDDDDIIIIIIIIIIHIIIIIIIIIIIIIIIIIIIIIIIIIIIHIHFHIHIIIIIHHIIHHHIIFIIIIIIIIIIIIIIIIIIIIIHHHIIHIIIIIIIIIIHIHIHHHHIHIIIIIIIIIIHHIIIIIIIIIIHIIIIIIIIIIIIIIIIIHHHIIHHIIIIIIIIIIIIIHIIIIIIIIIIIIIIIIIIIIIIHIHIIIIIIIHIIIIIIIIIIIIIIIIIIIIIIHIIIIIHIIIIIIIIHIIIIIIIIIIIIIIIHHIIIIGIIIHIIIIIHIIIIIIHHIHIIIIIIIIIIIIIIIIIIIIIIIIIIIIIIIIIIIIIIIIIIIIIIIIIIIIIIDDDDD
@HISEQ:969:HM2KJBCX2:2:1101:12553:43364 2:N:0:ACTATGCA
AGTGCCCTTGGTCCCAACTATCCCTATTAATCATTACGGTGATCCTAGAAACCAACAAAATAGAACCATGCCGTCCTATTCTATTATTCCATGCTAATGTATTCGAGCAAAAATGCCTGCTTTAAACACTCTAATTTTTTCAAGGTAAAGGTCCTGGATCCGCAAGACACCCAATTAAGGACATCAAGTTTCTCCAGAAGGTGAGAAATCAACAGCGACAGTTCATACCCCTTAAGGCATGACCATCACGTCAATCCCGAAATTCAACTACGAGCTTTTTAACTGCAACAACTTTAATATACGCTATTGGAGCTGGAATTACCGCGGCTGCTGGCACCAGACTTGCCCTCCAA
+
BDDDDIHIIIIHIHHIIIIIIIIIIIIIHIIIIIIIIIIIIIIIIIIIIIIIIIIIIIGIIIHIIIIIIIIIIIIIIIIIHIIIIEHHHIIIHHHHHFHHIFHIIIIGHHIHHHIIIHIHIHIIIIIIIIHIIIIHIHIHHHIIIIIIHIIHHIIHIIIIIIIIIIHIIIIIIIIIIIIIIIIHIHIIIIFIIIIIIIIIIIIIIIIIGIIIIIIIIIIIIHHIIHIIHIIIIIIIHIIIIIIIIIIHHIHHIIIHIIIIIIIIIIHHIHIIIIIIIIIIIIIIIIIIIIIIIIIIIIIIIIIIIIIIIIIIIIIIIIIIIIIIIIIIIIIIIIIIIIIIIIIIIIIIDDDDD
@HISEQ:969:HM2KJBCX2:2:1101:18513:43186 2:N:0:ACTATGCA
AGTGCCCTTGGTCCCAACTATCCCTATTAATCATTACGGTGGTCCTAGAAACCAACAAAATAGAACCACAACGTCCTATTCTATTATTCCATGCTAATCTATTCAAGCAATAGCCCGCTTTAAACACTCTAATTTTTTCAAGGTAATGGTCCTGGCTCCCCAACACACCCAATAAAGGACATGCTGGCTCACCAGAAGGAAGACCCGACAGCAGACAGTACTCGCCAAAGACGGACCGCCCGGCCAGGCCTAAAATTCAACTACGAGCTTTTTAACTGCAACAACTTTAATATACGCTATTGGAGCTGGAATTACCGCGGCTGCTGGCACCAGACTTGCCCTCCAA
+
DDDDCIIIIHIIIIIIIIIGIIHIIIIIIIIIIGIIIIHIHHIHIIIIHIIIIIIIIIIIIIHIIIIIIHIHIHHIIIIHHHIGHHIIIIIHGHIFDHFCHFHIHHHEIHHHGIHHHHHHIIIIHHIIHHEIIIHHIHFHHIHHHHIIIHIIIHIIHIHIHIGIIHHIHHHHEHIHIIIIIIIIIIIIIHHHHHHHIHIHHEFIIIIIIIIIIIIIIIIHHIIIIIIHHHGHHIHIHIIIIIIHGHIIHEIIIHHIIIIIHIIIIIGHIIIIIIIIIIIIHIHIHHIIIIIIHHGIHHHIIIHIIIIIIIIIIIIIIIIIIIIHIIIIIIHIIIHIIIHHIDDDDD
@HISEQ:969:HM2KJBCX2:2:1101:16659:43588 2:N:0:ACTATGCA
AGTGCCCTTGGTCCCAACTATCCCTATTAATCATTACGTCAATCCTAGAAACCAACAAAATAGGATCGAACGTCCTATTTCATTATTCCATGCTAATGTATTCAAGCGTTAGCCTGCTTTAAACACTCTAATTTTTTCAAAGTAACAGTCCTGTTTCCCTGCAACACCAAATTAATGACATTACAGTTCTTCAGAAAGGAGGAATCAGCGAAGCCAGTGCATACCAGTGGCACGACCAACCTGCTGACCCCGAAATTCAACTACGAGCTTTTTAACTGCAACAACTTTAATATACGCTATTGGAGCTGGAATTACCGCGGCTGCTGGCACCAGACTTGCCCTCCAA
+
DDADDIIIIGHIIIIIIIIIHIIIIIIIIIIIIHHIIIIIIIIIIHIIIIIIIIIIIIIIIIGHIHIHHHIGHIHHIHIHGIIIIIIIIIHHHHGHHIIIIIIIIIIIHHIHIHHHHHIIIIIIIHHHGHHIHHIIHIHHIIHHIIIIIIIIIIIHHHGIIIIIHHHIIIIIIIHHGIHHIIHIIIIIIIIIIIIIIIIIIIIIIIIIIIIHIIIIIHIIHIIIIHIIII=IIIIHHHHIIIHF<IIIIHHIIIIIIIIIIIIIIIIIIIIIIHGIIIIHIIGHIIIIIIIHIIIIIIIIIIIIIIIIIHIIIIIIIIIIIIIIIIIIIIIIIIIIIIIIIDDDDD
@HISEQ:969:HM2KJBCX2:2:1101:18263:43661 2:N:0:ACTATGCA
AGTGCCCTTGGTCCCAACATCCCTATTAATCATTACGTCAATCCTAGAAACCAACAAAATAGGATCGAACGTCCTATTTCATTATTCCATGCTAATGTATTCAAGCGTTAGCCTGCTTTAAACACTCTAATTTTTTCAAAGTAACAGTCCTGTTTCCCTGCAACACCAAATTAATGACATTACAGTTCTTCAAGAAGGAGAAATCAGTAAAGCCAGTACATACCATAGGCACGACCAACCTACTGACCCCGAAATTCAACTACGAGCTTTTTAACTGCAACAACTTTAATATACGCTATTGGAGCTGGAATTACCGCGGCTGCTGGCACCAGACTTGCCCTCCAA
+
DDDADIIIIIIIIHIIIIIIIIGIEHHIHIHIIIHIIIHIIIIIHHIIHGEFEHHIFHHHHIHIIIHHHICEHIIFIIHHHIIIIIIIIIIIGIIIGHIIIGIGIHGHIIIIHHIIIIIIHEHFIGIGHHIIIHHIHHHHHGHFHIHHHIIHIHIIGHIIHIIIIIIIIHHHHHHEDEIIIIHIHHGHIHHIIHIIHHHHHIHHIIIIIHIHIGHHIIIIIIIHIHI<HIIIIIIIIHHHEHHHIHIIIHIIIHEIIIIIIIHIHIIIIIIIIIIIIHEHIIIIHEIIIIIIIIIHHIHCIIIIIIHHHHHIIIIIIIIIIIIIGIIIIIIIIIIIIIIIDDDDD
@HISEQ:969:HM2KJBCX2:2:1101:10391:43781 2:N:0:ACTATGCA
AGTGCCCTTGGTCCCAACTATCCCTATTAATCATTACATCGATCCTAGAAACCAACAAAATAGAATCGGATGTCCTATTTCATTATTCCATGCTAATGTATTCAAGCGTGAGCCTGCTTTAAACACTCTAATTTTTTCAAGGTAACAGTCCTAATTCCCCGTGACACCAAATTAATGGCATTACGGTTCTTTAGAAGGTGAGAAATCAATAATATCAGTACATACCAACGGCATGACCGAAACATTGATCCCGAAATTCAACTACGAGCTTTTTAACTGCAACAACTTTAATATACGCTATTGGAGCTGGAATTACCGCGGCTGCTGGCACCAGACTTGCCCTCCAA
+
DDDDDIIIIIIIIIIIIIIIIIIIIIIIIIIIIIIIIIIIIIIIHIHHHIIIIIIIHIIIIIIHIIIIIIIIIHIIIIIIHIIIIIIGHHIIIIIIIIHIIHIIIIIIIIIIIIIIIIIIIIIIIIIIIIIIIIIIIIIIIIIIIIIIIIIIIIIIHIIIIIIIIIIIIIIIIIIIIIIIIIIIIIIIIIIIIIIIIIIIIIIIIIIIIIIIIIIIIIIIHH@IIIIIIIIIIIIIIIIIIIIIHHIIIIIIIIIIIIIIIIIIIIIIIIIIIIIIIIIIIIIIIIIIIIIIIIIIIIIIIIIIIIIIIIIIIIIIHIIIIIIIIIIIIIIIIIIIIIIIIIDDDDD
@HISEQ:969:HM2KJBCX2:2:1101:14331:44785 2:N:0:ACTATGCA
AGTGCCCTTGGTCCCAACTATCCCTATTAATCATTACGTCAATCCTAGAAACCAACAAAATAGGATCAAACGTCCTATTTCATTATTCCAAGCTAATGTATTCAAGCGTTAGCCTGCTTTAAACACTCTAATTTTTTCAAAGTAACAGTCCTGTTTCCCTGCAACACCAAATTAATGACATTACAGTTCTTCAAGAAGGAGGAACCAGTAAAGCCAGTACATACCAGAGGCACGACCAACCTACAATTCCCGAAATTCAACTACGAGCTTTTTAACTGCAACAACTTTAATATACGCTATTGGAGCTGGAATTACCGCGGCTGCTGGCACCAGACTTGCCCTCCAA
+
DDDDDIIHHHEHHHHHIIHIHIIHHHIIIIHHIIGHIHHFHHHHHHHHHIIGIIIIHIIGIIGHHHHHIIFHFHHHIIHHHGHIHEHCEHEEHHHIGDHHGEHGH1<EDDHAHEEHGEHHHGHHIHHIIHHIHHEHDEHHH1HGCB@GGCED1<:GH<HHFHCE?GED?5HHEHHD<FFHH:H@HHEHE@@HHI9GCC?GH0@HEFHC:HGFDFEE@FGH?<D7D@AFFHHC<<0??HHEHF<<1<-<</1<<<11C1@E1EC<<1@<1<111<11HEC<<111C?CHCG@CHE<HFHGFCHHC?G@E<@C1CC/CDCEHHIIFHD1<<EC<E<<D1@C01D0D<<
@HISEQ:969:HM2KJBCX2:2:1101:11172:44952 2:N:0:ACTATGCA
AGTGCCCTTGGTCCCAACTATCCCTATTAATCATTACGGTGGTCCTAGAAACCAACAAAATAGAACCACAACGTCCTATTCTATTATTCCATGCTAATCTATTCAAGCAATAGCCCGCTTTAAACACTCTAATTTTTTCAAGGTAATGGTCCTGGCTCCCCAACACACCCAATAAAGGACATGCTGGCTCACCAGAAGGAAGACCCGACAGCAGACAGTACTCGCCAAAGACGGACCGCCCGGCCAGGCCTAAAATTCAACTACGAGCTTTTTAACTGCAACAACTTTAATATACGCTATTGGAGCTGGAATTACCGCGGCTGCTGGCACCAGACTTGCCCTCCA
+
DDDDAHIIIIIIHIHHHHIIIIIIIIIIIIIIIIIGHCHHIIIIIIHHIGHIHIHHIHHHIIIIIIIIIIHIDHIIIII@GHGHIIIIIIIHHIHIIHHHIHGEHIIIHIHHIHIIIIHIIIHHHHIHIIHIHIIIIIIIHIIIIIIIIIHIIIIIIIIIIIIHIHFIIIHIHEIIIIIIIIIIIIHHHIIIIHHIIIIIIIIIIIIIHIIIIIIHIIIIIIIIIIIIIIHIIIIHHHC/IHHGGIIIIIIIIIIIHIIIIIHHIIIIIIIIIIHIIIIIHIIIIIIIIIIIHHIIIHIIHIIIIHIIIIIIIIIIIIIHIIIIIIIIIIIIIIIIIIIIDDDDD
@HISEQ:969:HM2KJBCX2:2:1101:1712:44889 2:N:0:ACTATGCA
AGTGCCCTTGGTCCCAACTATCCCTATTAATCATTACGTCAATCCTAGAAACCAACAAAATAGGATCAACGTCCTATTTCATTATTCCATGCTAATGTATTCAAGCGCGAGCCTGCTTTAAACACTCTAATTTTTTCAAAGTAACAGTCCTGATTCCCCACCACACCAAATTAATGACATGATGGTTCGTCAGAAGGTAGAAATCAGTAACACCAGTACGTACCGAAGGCACGACCAGCGTACTAATCCCGAAATTCAACTACGAGCTTTTTAACTGCAACAACTTTAATATACGCTATTGGAGCTGGAATTACCGCGGCTGCTGGCACCAGACTTGCCCTCCAA
+
CDDDDIIIIIIIIIIIIIGIGIHIIIIIIIIIIIIIIIIIIIIIIEHIHIHIHIIIIIIGIIIHHHIIIIGEHIIIIIIIIIIGIIIIIIHIIIHIHIIIIIIHGIIIIIIIIHIHHIIIHHIIIIHIIHIIHIIIHHIHIIIIIIIIIIIIHHIIIIIIIHHHIIIHIIIIIIIIHIIIIIIIIIHHIIIHIIIIIIIIIIIIIIIIIIIIIIIIHIIIIIIIIHIIIIHIHIIIIIIIIIIHHGIIIIIIIIIIIHHIIIIIIIIIIIIIIIIIIIIIIIIIIIIHIIGIHIIIIIIIIIIIIIIIIIIIIIIIIIIIIIIIIIIIIIIIIIIIIIIIDDDDD
@HISEQ:969:HM2KJBCX2:2:1101:10756:45172 2:N:0:ACTATGCA
AGTGCCCTTGGTCCCAACTATCCCTATTAATCATTACGTCGATCCTAGAAACCAACAAAATAGAATCAAACGTCCTATTTCGTTATTCCATGCTAATGTATTCAAGCGTGAGCCTGCTTTAAACACTCTAATTTTTTCAAAGTAACAGTCCTGATTCCCCATGACACCAAATTAATGACATCATGGTTCGTCAGAAGGTAGGAATCAATAATACCAGTACGTACAATAGCACGACCAATAAATTGATCCCGAAATTCAACTACGAGCTTTTTAACTGCAACAACTTTAATATACGCTATTGGAGCTGGAATTACCGCGGCTGCTGGCACCAGACTTGCCCTCCAA
+
DDDDDIIIIIIHHIIIIIIIIIIIIIIIIIIIIIIIIIIIIIIIIIIIIIIIIIIIIIHHIIIIIIIIIIIIGEHIIIIIIIIIIIIIIIIIIIHIIIIIIIIIIIIIIHHHHIHIIIIIIIIIIIIIIIIIIIIIIIIIIIIIIIIIIIIIIIIIIIIIIIHHIIHIHIIIIIIIIIIIIIIIIIIIIIIIIIIHIIIIIIIIIIIIIIIIHIIIIIIIHIIHIIIIIIIIIIIIIIIIIIIIIIIIIIIIIIIHIIIIIIIIIIIIIIIHIIIIIIIIIIIIIHIIIIIIIIIIIIIIIIIIIIIIIIIIIIIIIIIIIIIIIIIIIIIIIIIIIIIIDDDDD
@HISEQ:969:HM2KJBCX2:2:1101:10002:44516 2:N:0:ACTATGCA
AGTGCCCTTGGTCCCAACTATCCCTATTAATCATTACGGTGGTCCTAGAAACCAACAAAATAGAACCATGCCGTCCTATTTTATTATTCCATGCTAATGTATTCAAGCAAAAATGCCTGCTTTAAACACTCTAATTTTTTCAAAGTAAAGGTCCTGGTTCCCCGCGGCATCCAATTAAGGACATCGCGGTTCTCCAGAAGGTGAGAAATTGACTGCACCAGTTCATACCCCGTGAGGCACGACCGATGCGCCAATCCCGAAATTCAACTACGAGCTTTTTAACTGCAACAACTTTAATATACGCTATTGGAGCTGGAATTACCGCGGCTGCTGGCACCAGGACTTGCCCTCCAA
+
DDDDCIIIIIIHHIIHIIIIIIIIIIIIIIIIIIIIIIHHIIIIIIIIGHIIIIIIHIIIIIHIIIIIIIHHHHHGHIIIHIIHIIIIIIIIIIIIIIIIIFHIIIIIHHGIIIIIIIIIIIIIIIIIIIIIIIIIIIIIIIIIIIHHHGIIIIIGHHHIHHIIIIIIIIIIIIIIHHIHIIHHIIIIIIIIIIIHIIIIIIIIIIIIIHIIIIIIIIIIIHIIIIIIIIIIIHIIIIIIIHIIIIIIIIIHFIHIIIIIIIIIHIIIIHIIIIIIIIIIIIIIHIIIIIIIIIIIIIIIHIIIIIIIIIIIIIIHIIIIIIIIIIIHIIHIIIIIIIIIIIIIIIIIIDDDDD
@HISEQ:969:HM2KJBCX2:2:1101:15493:45645 2:N:0:ACTATGCA
AGTGCCCTTGGTCCCCAACTATCCCTATTAATCATTACGTCGATCCTAGAAACCAACAAAATAGAATCAAACGTCCTATTTCATTATTCCATGCTAATGTATTCAAGCGTGCGCCTGCTTTAAACACTCTAATTTTTTCAAAGTAACAGTCCTGATTCCCCACGACACCAAATTAATGACATCGTAGTTCTTCAGAAGGTAGGAACCAATAATGCCAGTGTGTACCGAAGCACGACCGACAATTTGATCCCGAAATTCAACTACGAGCTTTTTAACTGCAACAACTTTAATATACGCTATTGGAGCTGGAATTACCGCGGCTGCTGGCACCAGACTTGCCCTCCAA
+
DDDDDIIIIIGHIIIIIIIIIIIIIIIIIIIIIIIIIIIIIIIIIIIHIIIIIIIIIIIIHIIIIIIIIIIIIIIIIIIGIIIIIIIIIIHIIIIIIIIHHCIIIIIIIIIIIIIHIIIIIIIIIIIIIIIHIIIIIIHIHIIIIIIIIIIIIGIHHIIIIHIIIIIIIIIHHIIIHHHIIIIIHIIIIIIIIIIIIIIIIIIIIIHHGHHIHIIIIIIIIIIIIIIIIIIIIIIIIIIIIHIIHIIIIIIIIIHHHIIIIIHHEHGIIIIIIIHIIIIIIIHHHHIIHIIIIIIHIIIHHIIIIIIIIIIIIIIIIIIIIIIIIIIIIIIIIIIIIIIIIDDDDD
@HISEQ:969:HM2KJBCX2:2:1101:16189:45717 2:N:0:ACTATGCA
AGTGCCCTTGGTCCCAACTATCCCTATTAATCATTACGGTGATCCTAGAAACCAACAAAATAGAACCATGCCGTCCTATTTTATTATTCCATGCTAATGTATTCAGGCACTAGCCTGCTTTGAGCACTTTAATTTTTTCAAGGTAATAGTCCTGCTTCCCCAACGCACCAAGTGAATGGCATGCTGGTTATTCAGAAGGTAAGAACCCACCACACCAGTACGGACAGTGAAGCCCGACCGATGGACAGATTTCGAAATTCAACTACGAGCTTTTTAACTGCAACAACTTTAATATACGCTATTGGAGCTGGAATTACCGCGGCTGCTGGCACCAGACTTGCCCTCCAA
+
DDDDDIIIIIHHIIIIIIIIIIIIIIIIIIIIIIIIIIIIIIIHHHIHIIIIIIIIIIIIIIIIIIHIIIIIIIIIIIIGIIIIIIIHIGHHHIIIIIIIIHHHHHIIHIIIIIIHHHHIIHIIIIIIIIIIIIIIIIIHHIIIIHHIHIIIIIIIIIIHIHHIIIIIIIIIIIIIIIIIIIIIIIIIIIIIIIIIIIIHIIIIIIIIIIIIIIIIIIIIIIIIIIIIIIIIIIII>III>IIHIHFIIIIIIIIIHIIIIIIIIIIIIIIIIIIIIIIIIIIIIIIIIIIIIIIIIIIIIIIIIIIIIIIIIIIIIIIIIIIIIIIIIIIIIIIIIIIIIIIDDDDD
@HISEQ:969:HM2KJBCX2:2:1101:4747:46936 2:N:0:ACTATGCA
AGTGCCCTTGGTCCCAACTATCCCTATTAATCATTACGTCGATCCTAGAAACCAACAAAATAGAATCAAACGTCCTATTTCGTTATTCCATGCTAATGTATTCAAGCGTGAGCCTGCTTTAAACACTCTAATTTTTTCAAAGTAACAGTCCTGATTCCCCATGACACCAAATTAATGACATCATGGTTCGTCAGAAGGTAGGAATCAATAATACCAGTACGTACAATAGCACGACCAATAAATTGATCCCGAAATTCAACTACGAGCTTTTTAACTGCAACAACTTTAATATACGCTATTGGAGCTGGAATTACCGCGGCTGCTGGCACCAGACTTGCCCTCCAA
+
DDDDDIIIIIIHHIIIIIIIIIIIIIIIIIIIIIIIIIIIIIIIIIIIIIIIIIIIIIIIIIIHIIIHIIIIIIIIIIHIIIIIIHIIHIIHIIFIHH@IIIIIIHIIIIIHIIIIIIIIIIIIIIIHIHHIIIIIIIIIIIIIIIIIIIIIIIIIIIIIIIIIIIIIIIIIIIIHIIIIIIIIIIIIIIIIIIIIIIIIIIIIIIIIIIIIIIIIIIIIIIIIIIIIIIIIIIIIIIIIIIIHIIIIIIIIIIIIIIIIIIIIIIIIIIIIIIIIIIIIIIHIIHIHIIIIHIIIIIIIIIIIIIIIIIIIIIIIIIIIIIIIIIIIIIIIIIIIIIIIDDDDD
@HISEQ:969:HM2KJBCX2:2:1101:9416:46767 2:N:0:ACTATGCA
AGTGCCCTTGGTCCCAACTATCCCTATTAATCATTACGTCAATCCTAGAAACCAACAAAATAGGATCGAACGTCCTATTTCATTATTCCATGCTAATGTATTCAAGCGTTAGCTTGCTTTAAACACTCTAATTTTTTCAAAGTAACAGTCCAAATTCCCCGCAACACCAAATTAATGGCATTACGGCTCATCAGGAAGGAGGAATCAGTGAGACCAGTACATACCAGAGGCATGACCAACCTACTAACCCCGAAATTCAACTACGAGCTTTTTAACTGCAACAACTTTAATATACGCTATTGGAGCTGGAATTACCGCGGCTGCTGGCACCAGACTTGCCCTCCAA
+
DDDDDIIIIIHHIIIIIIIIIIIIIIIIIIIIIIIIIIIIIIIIIIIIGHIHHIIIIIIIHHHHIIIIIHIIIIIIHIIIIIIIIIIIIHIIHIIGIIIIIHIIIIIIIIIIIIIIIIIIIIIIIIHIIIIIIIIIIIIHIIIIIIIIIIHIHHIHIIIIIIIIIIIIIIIIIIIIIIIIIIIIIIIIIIIIIIIIIIIIIIIIIIIIIIIIIIIIIIIIIIIIIIIIIIIIIIIIIIIIIIHHHIHIIIIIIIIHIIIIIIHIIIIIIIIIIIIIIIIIIIIIIIIIIIIIIIIIIIIIIIIIIIIIIIIIIIIIIIIIIIIIIIIIIIIIIIIIIIIIIDDDDD
@HISEQ:969:HM2KJBCX2:2:1101:14221:47406 2:N:0:ACTATGCA
AGTGCCCTTGGTCCCAACTATCCCTATTAATCATTACGTCAATCCTAGAAACCAACAAAATAGGATCAAACGTCCTATTTCATTATTCCATGCTAATGTATTCAAGCGTTAGCCTGCTTTAAACACTCTAATTTTTTCAAAGTAACAGTCCTGTTTCCCTGCAACACCAAATTAATGACATTACAGTTCTTCAAGAAGGAGGAACCAGTAAAGCCAGTACATACCAGAGGCACGACCAACCTACTAATCCCGAAATTCAACTACGAGCTTTTTAACTGCAACAACTTTAATATACGCTATTGGAGCTGGAATTACCGCGGCTGCTGGCACCAGACTTGCCCTCCAA
+
DDDDDIIIIIHHIIIIIIIIIIIIIIIIGIIIIIIIIIHIIIIIIIIIIIHIIIIIIIIIIIIIHIIHIIIIIIIIII?GHIIIIGIHIIIIIIIIIIIIIIGIIIHIIIIIHIIHIIIHIIIIIIHIIIHIIIHIIGIIIIIIHIIIIIIIHIIIIHIIIIIIHHHIIIIIHIIIIIIIIIIIIIIIIIIGIIIGIIIIIIIHHIIIIIIIIIIIIIIIIIIIIHIIIIIGIIIIIIHIHIHHFIIIHIIIIIHIIHIIIIIIIIIIIIIIIIIIIIIIIIIIIIIIIIIIIIIHHIIHHIIIIIIIIIIIIIIIIIIIIIIIIIIIIIIIIIIIIIIIIDDDDD
@HISEQ:969:HM2KJBCX2:2:1101:1937:47722 2:N:0:ACTATGCA
AGTGCCCTTGGTCCCAACTATCCCTATTAATCATTACGTCAATCCTAGAAACCAACAAAATATGATCAAACGTCCTATTTCATTATTCCATGCTAATGTATTCAAGCGTTAGCCTGCTTTAAACACTCTAATTTTTTCAAAGTAACAGTCCTGTTTCCCTGCAACACCAAATTAATGACATTACAATTCTTCAAGAAGGAGGAACCAGTAAAGCCAGTACATACCAGAGGCACGACCAACCTACTAATCCCGAAATTCAACTACGAGCTTTTTAACTGCAACAACTTTAATATACGCTATTGGAGCTGGAATTACCGCGGCTGCTGGCACCAGACTTGCCCTCCAA
+
0D00<1<C1<C<D1<<1D@C1<<1D11<F@1111D@<1<DH01<<1CFFC111D<0<C@1DC1D<GFHHH1<<1DCCG?1DFE?FCC<<GHEEEEHHHIHHHDH@16AHHHIHIHFEHHHHIHE@FIHHIIIIHIHEFIIIHHIHHFHGDGHFFH@CCEEEDHHGFH?GCG@FHHFIIHHDEFGHFHHEHHHHECGF@FGFEHHIHGEEHHHGCHIIIHGHHHHEEHG@9@C@CG<IIHHEHHEHHG<E<CECEEG11HGC@HHE?C@EEEHIIHGCFHHIIHF11@@HHH@CHC?GCGHGEEGEHEFCHHGCCHHGIIHCGIHEF@GHG@IIIIIEHDHD0D<@D
@HISEQ:969:HM2KJBCX2:2:1101:19018:48196 2:N:0:ACTATGCA
AGTGCCCTTGGTCCCAACTATCCCTATTAATCATTACGTCGATCCTAGAAACCAACAAAATAGAATCAAACGTCCTATTTCATTATTCCATGCTAATGTATTCAAGCGCGAGCTTGCTTTAAACACTCTAATTTTTTCAAAGTAACAGTCCTGATTTCTCGCGACACCAAATTAATGACATCGTGGTTTGACAGAAGGGAGAAACCAATAATGCTAGTACGTACAAAGTACGACTGACATATTAGTCCCGAAATTCAACTACGAGCTTTTTAACTGCAACAACTTTAATATACGCTATTGGAGCTGGAATTACCGCGGCTGCTGGCACCAGACTTGCCCTC
+
DDDDDIIHIIIHIIIIIIIHIIIIIIIIIIIIIIIHIHIHIHIIIIIIFHHHIIIIIIIGEHIHIIIIIIIIIIIIIIIHIIIHIIIIIIIIHIIIIIIIIIIIIIIIIIIHIHIIIIIHIHHHIIIIIIHIIIIIIIIHIIHIIIIIIIIIIIIIHEHHIIHHHIIHIIIIHIHIIIIIIIIIIIIIIIHIIIIIIHIIIHIIIHIHIIIIIIIIIHIIIIIIIIIIIIIIIIIIIIIIHHIIIIIHIIIIIHIIIIIIIIIIIIGIIIIIHIIIIIIIIHIIIIIIIIGIIIIIIIIIIIIIIIIIIIIIIIIIIIIIIIIIIIIIIIIIIIIIDDDDD
@HISEQ:969:HM2KJBCX2:2:1101:5266:48306 2:N:0:ACTATGCA
AGTGCCCTTGGTCCCAACTATCCCATTAATCATTACGTCGATCCTAGAAACCAACAAAATAGAATCAAACGTCCTATTTCATTATTCCATGCTAATGTATTCAAGCGTAAGCCTGCTTTAAACACTCTAATTTTTTCAAAGTAACAGTCCTGATTCCCCACGACACCAAATTAATGACATCGCGGTTCTTCAGAAGGTAGGAACCGATAATGCCAGTGCGTACCGAGGCACGACCAACAATTCGATCCCGAAATTCAACTACGAGCTTTTTAACTGCAACAACTTTAATATACGCTATTGGAGCTGGAATTACCGCGGCTGCTGGCACCAGACTTGCCCTCCAA
+
DDDBDHIIIIGHIIIIIHIGIGIIIIIIIIIIIHHIIHIIIIEHHHIIIIIIIIIIIHIIHIHG1FFH?H=FFHHHHIIIIIFHHIHIIIIHIIIHEGGHHHHFHHIHIIHHIHHHIIHHHIIHIHHIIGFHHIIIIHHIHHHIIHHHIIHHGHHEIIHFIIHHIGIIIIHGIHIHGHHHIIIHIHEHHIIIIIH<HIIIHCHIIIIHEHHHHHIIIIIIHHIHGEIIIIGIIIIIIIIIHECIIHHIIHIIIIHECHHFHIIHIIIIIIIIHGIIIIIIIIIIGIIIIHIHIIIIIIIIIIIIIIIHIIHIIIIIIIIIIIIIIIIIIIHHHIIIIIIDDDDD
@HISEQ:969:HM2KJBCX2:2:1101:4662:48030 2:N:0:ACTATGCA
AGTGCCCTTGGTCCCAACTATCCCTATTAATCATTACGGTGATCCTAGAAACCAACAAAATAGAACCATGCCGTCCTATTCTATTATTCCATGCTAATGTATTCGAGCAAAAATGCCTGCTTTAAACACTCTAATTTTTTCAAGGTAAAGGTCCTGGATCCGCAAGACACCCAATAAAGGACATCAAGTTTCTCCAGAAGGTGAGAAATCAACAGTAACAGTTCATACCCCTTAAGGCATGACCATCACGTCAATCCCGAAATTCAACTACGAGCTTTTTAACTGCAACAACTTTAATATACGCTATTGGAGCTGGAATTACCGCGGCTGCTGGCACCAGACTTGCCCTCCAA
+
DDDDDHGIIHHHFHIIIIIIIIIIIFHIIIHIIGIEHIGIIHIEHHHIEHHHIIGIHIHIHIHIHIIHIHGHEHIIHIHHIHHHGIIIIIIIIIHGIIIIHGGHIIIHHIGFHHHGHIHHIIHIIHGIHHFHIHFGHIIIIIIHHIHIIIIIIGIHIIHHIIHHIHIIIIIIIIIIIGIIIIHIHHIIHGIIIIHIIIIIIHGIHIIIIIIHII<IIIIIIIHII<IIIIIIIIIIIIIHGIIHIIIIIIIHIIIIIIIIIIIIIIIIIIIIIIIIIIIIIIIIIIIIIIIIIIIIIIIIIIIIIIIIIIIIIIIIIIHIIIIIIIIIIIIIIIIIIIIIIIIIIIIIDDDDD
@HISEQ:969:HM2KJBCX2:2:1101:13547:48687 2:N:0:ACTATGCA
AGTGCCCTTGGTCCCAACTATCCCTATTAATCATTACGGTGGTCCTAGAAACCAACAAAATAGAACCACAACGTCCTATTCTATTATTCCATGCTAATCTATTCAAGCAATAGCCCGCTTTAAACACTCTAATTTTTTCAAGGTAATGGTCCTGGCTCCCCAATACACCCAATTAAGGACATGCTGGTTCACCAGAAGGAAGACCCGACAACAAGACAGTACTCGCCAAAGACGGACCGCCCGGCCAGGCCTAAAATTCAACTACGAGCTTTTTAACTGCAACAACTTTAATATACGCTATTGGAGCTGGAATTACCGCGGCTGCTGGCACCAGACTTGCCCTCCAA
+
DDDDDIIIIIIIIIIIIIIIIIIHHIIIIHIIIIIIIIIIIHIIIIIIIIIIIIIIGIIIIIHHHIGIIIHHHGHIGIIIIIIIIGIIIIIIHIIIIHIIIHHIHIHIIHHIIIIHGHHIIIIIHIEIIIIHIIIIIIIIIIIIIIIHHIIHIHIIHIHIIIIHIIIIIIIHIHIHHHIIIGIIHIIIIIIHGIIIIIHHIHHIGIIIIIIIIIIIIIIHIIIIIIIIIIIIIIIIIIIIIIIIIHHIIIIIIIIIHIIHIHIIHIIIIIIIIIIIIIIIIIIIIIIIIIIIIIIIIIIIIIIIIIIIIIIIIIIIIIIIIIIIIIIIIIIIIIIHIIIIIIDDDDD
@HISEQ:969:HM2KJBCX2:2:1101:16080:48481 2:N:0:ACTATGCA
AGTGCCCTTGGTCCCAACTATCCCTATTAATCATTACGTCAATCCTAGAAACCAACAAAATAGGATCGAACGTCCTATTTCATTATTCCATGCTAATGTATTCAAGCGTTAGCCTGCTTTAAACACTCTAATTTTTTCAAAGTAACAGTCCTGTTTCCCTGCAACACCAAATTAATGACATTACAGTTCTTCAAGAAGGAGGAATCAGTAAAGCCAGTACATACCATAGGCACGACCAACCTACTGACCCCGAAATTCAACTACGAGCTTTTTAACTGCAACAACTTTAATATACGCTATTGGAGCTGGAATTACCGCGGCTGCTGGCACCAGACTTGCCCTCCAA
+
DDDDDIGHHIIIIIIIIHIIIIIIIIIIIIIIIIIIIIIIIIIIIIIIIIIHIIIIHIIIHIIIIIIIGHHIHHHIIIIIIIIIIIIGHIGIIIIIIIIHIHIIIIIIIIIHIIIIIIIIIIIIIIIIIIIIIIIIIIIIIIIIIIIIHIIIIHHIIIIIIIIIIIHIIHHHHIIIIIIIIIIIIIHIIHHIIIIIIIHHHHIIHIIIIIIIIIIIIIIIIIIIIIIIIIIIIIIIIIHIIIHHHIIIIIIIIIIIIIIIIIIIIIIIIIGIIIHIIIIIIIIHHIIIIIIIIIIIIIIIIIIIIIIIIIIIIIIIIIIIIIIIIIIIIIIIIHIIIIIIIDDDDD
@HISEQ:969:HM2KJBCX2:2:1101:7738:49142 2:N:0:ACTATGCA
AGTGCCCTTGGTCCCAACTATCCCTATTAATCATTACGTCGATCCTAGAAACCAACAAAATAGGTTCGATCGTCCTATTTCGTTATTCCATGCTAATGTATTCAAGCGCGAGCCTGCTTTAAGCACTCTAATTTTTTCAAAGTAACAGTCCTGTTTCCCCGCAACAACAAATTAATGCCATCACGGTTCTACAAGAGGGAGGGACCAGTGAGGCCAGTGCATACCAGTGGCACGACCAACCTACTGGCCCCGAAATTCAACTACGAGCTTTTTAACTGCAACAACTTTAATATACGCTATTGGAGCTGGAATTACCGCGGCTGCTGGCACCAGACTTGCCCTCCAA
+
DBDD0DHHFFEEHIIIGFEC1E1D@HHHHGHHECHIE?DE/EHGHHHIIIHHHIIIHG11CGHC<<@CGHH?GHHG?1DG1CHCEHHC1FHIEHE1?HG@C@4CDC<<DHGHC@HEHEBDGH?EEHHIIHHHEFHHHEGHIIIHFGG?HA<EG@HIHE<ECHHHGCHEGHIHEHHHCF@HEHIHHH@EGCFFGCHHHEHHHG?G?CHEHHF?GHGHGIIIIII<ECHHIIHDHIIHGEHCCFGEH@DC?DH@GIHHH@EHIIIFHFH=HECIIIHFC?HHFECHED1D1HGC@HHF@HHHHEHG?IHCHHG@<HHHHDIIIIGGIIHIIIHHHHE1EHH=HB@@DD
@HISEQ:969:HM2KJBCX2:2:1101:13354:48928 2:N:0:ACTATGCA
AGTGCCCTTGGTCCCAACTATCCCTATTAATCATTACGTCGATCCTAGAAACCAACAAAATAGAATCAAACGTCCTATTTCGTTATTCCATGCTAATGTATTCAAGCGTGAGCCTGCTTTAAACACTCTAATTTTTTCAAAGTAACAGTCCTGATTCCCCATGACACCAAATTAATGACATCATGGTTCGTCAGAAGGTAGGAATCAATAATACCAGTTCGTACAATAGCACGACCAATAAATTGATCCCGAAATTCAACTACGAGCTTTTTAACTGCAACAACTTTAATATACGCTATTGGAGCTGGAATTACCGCGGCTGCTGGCACCAGACTTGCCCTCCAA
+
DDDDCIIIIIHIIIIHIIIIIIIIIIIIIIIIIIIIIIIIIIIIIIIHIIIIIIIIIIIIIIIIIIIIIIIIIIIIIIIIIIIIIIIIHIIIIIIIIIIIIIIIIIIIIIIHIIIIIHIIIIIIIIIIIIIIIIIHIIIHHIIIIIIIIIIHIIHIIIHIIIHIIIIIIIIIIHIIIIIIHIIIIIIHIIIHIIIIIIHHIHIIIIIIIHIIHIIIIIIIIIIHIIIIHIIIIIIIIHIIIHIIIIIIIIHIIIIIIIIIIIIIIIIIIIIIIIIIIIIIIIIIIHIIIIIIIIIIIIIIIIIIIIIHIIIIIIIIIIIIIIIIIIIIIIIIIIIIIIIIDDDDD
@HISEQ:969:HM2KJBCX2:2:1101:12530:49018 2:N:0:ACTATGCA
AGTGCCCTTGGTCCCAACTATCCCTATTAATCATTACGTCAATCCTAGAAACCAACAAAATAGGATCGAACGTCCTATTTCATTATTCCATGCTAATGTATTCAAGCGTTAGCTTGCTTTAAACACTCTAATTTTTTCAAAGTAACAGTCCAAATTCCCCGCAACACCAAATTAATGGCATTACGGCTCATCAGGAAGGAGGAATCAGTGAGACCAGTACATACCAGAGGCATGACCAACCTACTAACCCCGAAATTCAACTACGAGCTTTTTAACTGCAACAACTTTAATATACGCTATTGGAGCTGGAATTACCGCGGCTGCTGGCACCAGACTTGCCCTC
+
DADDDHIIIIIIIIIIIIIIIIIIIIIIIIHIIIIIIIIIIIIHIIIIIIHIIIHIHIIHIIHHHHHHIIIIIIIIIIIIHIIHGIIIIIIIIIIIIIIIHIHGHHIIIIIIIIIIIIIIIHHHIHHGIIHIHIIIIIIHIIIIIIIIIIIIIHHIIIIHIIIIIIIIIHIIIIHIIIIIIIIHIIHHHIIIIIIIIIIIIIIIHIIIIIIIIIIIIIIIIIIHIIIIIIIIIIIIIIHIHFHIIHHIIIIIIIIIIIIIIIIIIIIIIIIIIIIIIIIIIIIIIIIIIIIIIIIIIIIIIIIIIIIIIIIIIIIIIIIIIIIIIIIIIIIIIIIIIIDDDDD
@HISEQ:969:HM2KJBCX2:2:1101:15022:49567 2:N:0:ACTATGCA
AGTGCCCTTGGTCCCAACTATCCCTATTAATCATTACGGTGATCCTAGAAACCAACAAAATAGAACCATGCCGTCCTATTCTATTATTCCATGCTAATGTATTCGAGCAAAAATGCCTGCTTTAAACACTCTAATTTTTTCAAGGTAAAGGTCCTGGATCCGCAAGACACCCAATTAAGGACATCAAGTTTCTCCAGAAGGTGAGAAATCAACAGCGACAGTTCATACCCCTTAAGGCATGACCATCACGTCAATCCCGAAATTCAACTACGAGCTTTTTAACTGCAACAACTTTAATATACGCTATTGGAGCTGGAATTACCGCGGCTGCTGGCACCAGACTTGCCCTCCAA
+
DADDDFHIIHGIIIHCFHIFHHHEHGHHIIIHHHHHIGGHIGHIGHIHIGIIIIFIFGHEHI@GEHIIIIGHIGEHHIHIHIIIIIIEEHIHHHHCFE@CGFEHHHFHIH@HHIHHHG1C<HGIIIHIIHIHIHFGGIIIIIIIIIIIIGIHEIHEIHHIHEFGIHIIIHIIIIHHIIIHHHFHEHEHIHHIIGIHHIIHFGIHIIHHHIIIHFII<HEHHHIHHEHGIIHIHIIIIIIIIHIIIIIHHIHGEIHIIIIIIIIHHHHIIHIIIIIIIIIIIIIIHIIIIIIIIIIIIIIHHIIIHIHHHHIIHHIIIIIIIIIIIIIIIIHEHIIIIIIIIHIHGIIIDCDDD
@HISEQ:969:HM2KJBCX2:2:1101:17401:49703 2:N:0:ACTATGCA
AGTGCCCTTGGTCCCAACTATCCCTATTAATCATTACGTCGATCCTAGAAACCAACAAAATAGAATCAAACGTCCTATTTCATTATTCCATGCTAATGTATTCAAGCGCGAGCCTGCTTTAAACACTCTAATTTTTTCAAAGTAACAGTCCTGATTTCCCACGACACCAAATTAATGACATCGTGGTTCGTCAGAAGGTAGGAATCAATTTGACCAGTACGTACCGAGGCACGACCGATCAACTGATCCCGAAATTCAACTACGAGCTTTTTAACTGCAACAACTTTAATATACGCTATTGGAGCTGGAATTACCGCGGCTGCTGGCACCAGACTTGCCCTCCAA
+
DDDDDIIIIIIIIIIIHIIIIIIIIHIIIIIIIHIIIIIIIIIIIIHIHHIIIIIIIIIHIIIIIIHIHIIHIIIIIIIIIIIIHIHIIIIGIIIIHHHIIFHIIHGIIIHIHIIIIIIIIIIIIIIIIIIIIIIIIIHIIIIIIIIIIIIIIIIIIIIIIIIIIIIIIIIIIIIIIIIIIIIIIIIIIIIIIIIIIIIIIIIIIIIIIIIIIIIIIIIIIIIIIIIIIIIIIIIIIIIIIIIHIIIHHIIIIIIIIIIIIIIIIIIIIIIIIIIIIIIIIIIIIIIIIIIIIIIIIIIIIIIIIIIIIIIIIIIIIIIIIIIIIIIIIIIIIIIIIIIIDDDDD
@HISEQ:969:HM2KJBCX2:2:1101:18466:48784 2:N:0:ACTATGCA
AGTGCCCTTGGTCCCAACTATCCCTATTAATCATTACGTCAATCCTAGAAACCAACAAAATAGGATCGAACGTCCTATTTCATTATTCCATGCTAATGTATTCAAGCGTTAGCCTGCTTTAAACACTCTAATTTTTTCAAAGTAACAGTCCTGTTTCCCTGCAACACCAAATTAATGACATTACAGTTCTTCAGAAAGGAGGAATCAGCGAAGCCAGTACATACCAGTGGCACGACCAACCTGCTGACCCCGAAATTCAACTACGAGCTTTTTAACTGCAACAACTTTAATATACGCTATTGGAGCTGGAATTACCGCGGCTGCTGGCACCAGACTTGCCCTCCAA
+
DDDA?EHFHHIIHIIIIIIIIIIHIIIIIIIIHIIIIIIIHIH@FHIH?HHHIHIIFHHGHHICEGHHIEEHHFHHHHHHIHGEHHHHHIHHHHHGIIIIHEHIHHHHHHHEHEIIHIIIHHGHIIIIIIIIHHIIHHC1IIIIIIHHHIIIIIIIIIIHHIIIIIHIIIIHIIIIIIIIIIIIIIIIIHIIIIIIIIIIIHIHHIIIIIIIIHIIIIIIIIIHIIIIIIIIIIIIIIIII?IHHIIHHEIIIIIIIIIIIIIIIIIIIIIIIIIIIIIIIIIIIIIIIIIIIIIIIIIIIIIIIIIIIIIIIIIIIIIIIIIIIIIIIIIIIIIIIIIIIDDDDD
@HISEQ:969:HM2KJBCX2:2:1101:17649:50681 2:N:0:ACTATGCA
AGTGCCCTTGGTCCCAACTATCCCTATTAATCATTACGGTGATCCTAGAAACCAACAAAATAGAACCATGCCGTCCTATTCTATTATTCCATGCTAATGTATTCGAGCAAAAATGCCTGCTTTAAACACTCTAATTTTTTCAAGGTAAAGGTCCTGGATCCGCAAGACACCCAATAAAGGACATCAAGTTTCTCCAGAAGGTGAGAAATCAACTGCAACAGTTCATACCCCTTAAGGCATGACCATCACGTCAATCCCGAAATTCAACTACGAGCTTTTTAACTGCAACAACTTTAATATACGCTATTGGAGCTGGAATTACCGCGGCTGCTGGCACCAGACTTGCCCTCCAA
+
DDDDDIIIIHHIIIIIIIIIIIIIIIIIIIIIIIIIIIIIIHIIIIHIGHHIIIIIIIGHIIHHEHHHIIHIHHHHICHIIIIIIIIIIIIIHHIIIIIHHHIIIIIIIIIIIIIIIIIIHIHHIIIIIIIIIIIIIIIIIIIIIIIGIIIIIIIIHHIIIIIIIIIIIIIIIIIIIIIIIIIIIIIIIIIIIIIIIIIIIIHIIIIIHIIIIIIIIIHIIIIIIIIIIIIIIIIIIIIIIIIIIIIIIIIHIHIIIIIIIIIIIIIIIIIIIIIIIIIIIIIIIIIIIIIIIIIIIIIIIIIIIIIIIIIIIIIIIIIIIIIIIIIIIIIIIIIIIIIIIIIIIIIIDDDDD
@HISEQ:969:HM2KJBCX2:2:1101:17742:50712 2:N:0:ACTATGCA
AGTGCCCTTGGTCCCAACTATCCCTATTAATCATTACGGTGGTCCTAGAAACCAACAAAATAGAACCACAACGTCCTATTCTATTATTCCATGCTAATCTATTCAAGCAATAGCCCGCTTTAAACACTCTAATTTTTTCAAGGTAATGGTCCTGGCTCCCCAACACACCCAATAAAGGACATACTGGTTCACCAGAAGGAAGACCCAACAACAGACAGTACTCGCCAAAGACGGACCGCCCGGCCAGGCCTAAAATTCAACTACGAGCTTTTTAACTGCAACAACTTTAATATACGCTATTGGAGCTGGAATTACCGCGGCTGCTGGCACCAGACTTGCCCTCCAA
+
DCDDDIIIHFHHIIIHEHIIHHHHIIIIIIIIIIIGIIIIIFHIIIHIGIIIIFHIIIIHHEHHHIIGIIH=DEH=GHIFHIIIIIIHIHHIHIIIIHHHIFCHHHIIIIHIHGHHIHHHHHHHIIIHGHIIIHHHHHHIHIIEHHIIIIIIHIHHHIHHHEIIIIIIIIIHIIIIIIIHHIIIIIIIIIIIIIIIIIIHGIIIIIIIIHHIIIHIIIIIIHIIIIIIIIIIHIIIIIIIII>IIIIIIIIIIIIHIHIIIIHIHEIIIHIIIIIIIIIIIIIIIIIIIIIIHGHIIIIIIIIIIIIIIIIIIHIIIIIIIIIIIIIIIIIIIIIIHHIIIDDDDD
@HISEQ:969:HM2KJBCX2:2:1101:5703:50495 2:N:0:ACTATGCA
AGTGCCCTTGGTCCCAACTATCCCTATTAATCATTACGGTGATCCTAGAAACCAACAAAATAGAACCATGCCGTCCTATTCTATTATTCCATGCTAATGTATTCGAGCAAAAATGCCTGCTTTAAACACTCTAATTTTTTCAAGGTAAAGGTCCTGGATCCGCAAGACACCCAATTAAGGACATCAAGTTTCTCCAGAAGGTGAGAAATCAACAGCGACAGTTCATACCCCTTAAGGCATGACCATCACGTCAATCCCGAAATTCAACTACGAGCTTTTTAACTGCAACAACTTTAATATACGCTATTGGAGCTGGAATTACCGCGGCTGCTGGCACCAGACTTGCCCTCCAA
+
DBDCDHFHHIHHHIIHIIIIHIIGIIHIGHHHHHIHHIIIIHIIIIHHGEHHIIIIIGHIIIIHIIIHIIHIIEDHIGCHIIFGHHHIGGIIIGIIIIEHIFEHIIHHIHHIIHHGIIHHIHHHEHHHIIIHIHHHHHIIIIIIIIHIIIIIIIIIHIHIIIIIHIIHHIGIIIIIHIIIIIHIIHIHIHHIHIGIIIIIIIIIIIIIGIIIIIIIIHIIIHIIIIIIIIIIIIIIHIIIIIIIIIIHIIIHIIIIIIIIIIIIIIIIIIHIHIIIIIIIIIHIIIIIIIIIIIIIIIIIIIIIIIIIIIIIIIIIIIIIIIIIIIIIIIIIIIIIIIIIHIIIIIIHDDDDD
@HISEQ:969:HM2KJBCX2:2:1101:19594:50409 2:N:0:ACTATGCA
AGTGCCCTTGGTCCCAACTATCCCTATTAATCATTACGTCAATCCTAGAAACCAACAAAATAGGATCGAACGTCCTATTTCATTATTCCATGCTAATGTATTCAAGCGTTAGCCTGCTTTAAACACTCTAATTTTTTCAAAGTAACAGTCTTGTTTCCCTGCAACACCAAATTAATGACATTACAGTTCTTCAGAAAGGAGGAATCAGCGAAGCCAGTACATACCAGTGGCACGACCAACCTGCTGACCCCGAAATTCAACTACGAGCTTTTTAACTGCAACAACTTTAATATACGCTATTGGAGCTGGAATTACCGCGGCTGCTGGCACCAGACTTGCCCTCCAA
+
0DD0DC<D<CCCCGHEHI?H1<<1<DFE@C@@C@FEHIG?@@G1@G1C<DG@1<GH?DCGEC?@HEC@E?1/<G=CCCC@C11D?GC1<<FHCFGEHIFF1CHE@FBDHEE?F@EDCFA@FFCC@HF8DHHHH?EFFCCBCCCFH1FHEC$<C<1AE@@CF@CG1<@<:<<<DC<DHFEHG?C</</GF@DC@@/HHG:/FHF<<DHE?0EG<FHGIIHEHECHHHG<1EHFHHCBHD<@D:ACDGDHCFGCCCIHIHH@HEHCG@FD<@G1EEGGC?IHGCD<@D<<E@GC<</1C@GEEHF<<@IHHCHCCF<E?HIHEHEHHG@DCHGC?FC<E@HGC@@@<<
@HISEQ:969:HM2KJBCX2:2:1101:21244:52202 2:N:0:ACTATGCA
AGTGCCCTTGGTCCCAACTATCCCTATTAATCATTACGTCAATCCTAGAAACCAACAAAATAGGATCGAACGTCCTATTTCATTATTCCATGCTAATGTATTCAAGCGTTAGCTTGCTTTAAACACTCTAATTTTTTCAAAGTAACAGTCCAAATTCCCCGCAACACCAAATTAATGGCATTACGGCTCATCAGGAAGGAGGAATCAGTGAGACCAGTACATACCAGAGGCATGACCAACCTACTAACCCCGAAATTCAACTACGAGCTTTTTAACTGCAACAACTTTAATATACGCTATTGGAGCTGGAATTACCGCGGCTGCTGGCACCAGACTTGCCCTCCAA
+
DDBDDIGHGIGCHGIHHHGHFEHIIIHIIIGGIGHHIHFEHHEEHEHIHIIIHGHGFHIIIHHHIHIHHHHD1DGEH?GEFH1FHHEHIGHEHEHHFHFHEFGHIHHHHHHHHHEHHHHGHIHHIIHHHHIIHHFHEHCGHIHHHFHHGHHHHHIGIIIIHHHHIGIHHGIIIIIHIIIHHIHHEIIIIIIIIIHIIIIHIIHIHIIIIHGIHIHII<IIIIIIIIIIIIIIHHHIIHHIHHFGDHEIIGHHGHHIIIHHHHHIHHIIIIIIIHHIIHIIIIHHIIIIIIIIIIIIIIIIIIIIIIIIIIIIIIIIIIIIIIIIIIIIHIIHIIIIIIIIIDDDDD
@HISEQ:969:HM2KJBCX2:2:1101:3877:52785 2:N:0:ACTATGCA
AGTGCCCTTGGTCCCAACTATCCCTATTAATCATTACGTCAATCCTAGAAACCAACAAAATAGGATCGAACGTCCTATTTCATTATTCCATGCTAATGTATTCAAGCGTTAGCCTGCTTTAAACACTCTAATTTTTTCAAAGTAACAGTCCTGTTTCCCTGCAACACCAAATTAATGACATTACAGTTCTTCAGAAAGGAGGAATCAGCGAAGCCAGTACATACCAGTGGCACGACCAACCTGCTGACCCCGAAATTCAACTACGAGCTTTTTAACTGCAACAACTTTAATATACGCTATTGGAGCTGGAATTACCGCGGCTGCTGGCACCAGACTTGCCCTCCAA
+
BDDDDHIIIIIIIIIIHIIIIIIIIIIIIIIIIIIIIIHIIHIIIIIIHIIIIIIIIIIIIIIIIIIIHIIIIIIIHEHHHIIIIIIIGIIHIIHHIIIIIIIIIIIIIIIIIIIIIIHHIIIIIIHIIIHIIHGFHIIHIIIIIIIIIIHIIIIIIIIIIIIIIIHIHIIHHIIIIIIIIHIIIIIIIHHHIIIIIIIIIHIHHIIIIIIIIIIIIIIIIIIIIIIIIIIIIIIIIIIIIIIHGIIIIIIIIIIIIIIIIIIIIIHIIIIIIIIIIIIIIIIIIIIIIIIIIIIIIIIIIIIIIIIIIIIIIIIIIIIIIIIIIIIIIIIIIIIIIIIIIDDDDD
@HISEQ:969:HM2KJBCX2:2:1101:4189:53148 2:N:0:ACTATGCA
AGTGCCCTTGGTCCCAACTATCCCTATTAATCATTACGTCGATCCTAGAAACCAACAAAATAGAATCAAACGTCCTATTTCATTATTCCATGCTAATGTATTCAAGCGTAAGCCTGCTTTAAACACTCTAATTTTTTCAAAGTAACAGTCCTGATTCCCCACGACACCAAATTAATGACATCGCGGTTCTTCAGAAGGTAGGAACCAATAATGCCAGTGCGTACCGAAGCACGACCAACAATTTGATCCCGAAATTCAACTACGAGCTTTTTAACTGCAACAACTTTAATATACGCTATTGGAGCTGGAATTACCGCGGCTGCTGGCACCAGACTTGCCCTCCAA
+
DCDDDIIIIIHHIIIIIIIIIIIIIIIIIIIIIIIIIIIIIIIIIIIIIIIIHHIIIIIIIIHIHIIIHIIIIIIIIIIIIIIIIIIIIIIIIIIIIIIIIIIIIHHIIIIIHIIIIIIIIIIIIIIIIIIHIHHIIIIIIIIIIIIIIIIIIIIHIHIIIIIHIIIIIIIIIIIIIIIIIIIIIIIIIIIIIIIIIIIIIIIIIIIIIIIIIIIIIIIIIIIIIIIIHIIIIIIHHIIIIIIHIIIIIIIIIIIIIIIIIIIIIIIIIIIIIIIIIIIIIIIIIIIIIIIIIIIIIIIIIIIIIIIIIIIIIIIIIIIIIIIIIIIIIIIIIIIIIIIIDDDDD
@HISEQ:969:HM2KJBCX2:2:1101:6200:53218 2:N:0:ACTATGCA
AGTGCCCTTGGTCCCAACTATCCCTATTAATCATTACGTCAATCCTAGAAACCAACAAAATAGGATCGAACGTCCTATTTCATTATTCCATGCTAATGTATTCAAGCGTTAGCCTGCTTTAAACACTCTAATTTTTTCAAAGTAACAGTCCTGTTTCCCTGCAACACCAAATTAATGGCATTACAGTTCTTCAGAAAGGAGGAATCAGCGAAGCCAGTGCATACCAGTGGCACGACCAACCTGCTGACCCCGAAATTCAACTACGAGCTTTTTAACTGCAACAACTTTAATATACGCTATTGGAGCTGGAATTACCGCGGCTGCTGGCACCAGACTTGCCCTCCAA
+
DBDADHHII<1DHHHIGHF?HCCHIIIIHHHCFHIHECHIHHIIHHEH?E1<FHICEHHEHGD??EEG0<1/<10C1<CF1FGH?EEF1<DG1DEFIIFIHIHHHCIIHIIIIIIHIIIIIHHIIIHIIIIIIIHIHIIIIIIIIIIIIIIIIIIIIIIHIIIIIIIIIIIGHIIIIIIIHHIIIIIIIIIIIIIIIIIIIIIIHIIIIIIIIIIIIIIIIIIIIIIIIIIIIIIIIIIIIIIHHIHIIIIIIIIIIIIIIIIIIIIIIIIIIIIIIIIIIIIIIIHIIIHIIIIIIIIIIIIIIIIIIIIIIIIIIIIIIIIIIIIIIIIIIIIIIIIIIDDDDD
@HISEQ:969:HM2KJBCX2:2:1101:13111:53391 2:N:0:ACTATGCA
AGTGCCCTTGGTCCCAACTATCCCTATTAATCATTACGTCAATCCTAGAAACCAACAAAATAGGATCAAACGTCCTATTTCATTATTCCATGCTAATGTATTCAAGCGTTAGCCTGCTTTAAACACTCTAATTTTTTCAAAGTAACAGTCCTATTTCCCTGCAACACCAAATTAATGACATTACAGTTCTTCAAGAAGGAGGAACCAGTAAAGCCAGTACATACCAGAGGCACGACCAACCTACTAATCCCGAAATTCAACTACGAGCTTTTTAACTGCAACAACTTTAATATACGCTATTGGAGCTGGAATTACCGCGGCTGCTGGCACCAGACTTGCCCTCCAA
+
DDDDDIIHIIIIHHHHIIIIIIIIIIIIIIIIIIIIIIIIIIIIIHHHHIIIHIIIIIIIHHHIIIIIIGHHIIIIIIIIIIIIIHIHHGIIIIIIIIIIIHIIIIIIIIIIIIIIHIIIIIIIIIIIIIIHIIIIIIIIIIIIIHIIIIIIIIIIIIHIIIIIIIIIIHHHIIIIIIIIIIIIIIIIIIIIIIIIIIIHHIIIIIHIIIIIIIIIIIIIIHIIIIIIIIIIIIIIIIHIIIIHIIHFIIHIIIIIIIIIIIIIIIIIIIIIIIIIIIIIIIIIIIIIIIIIIHIIIIIIHIIHIIIIIIIIIIIIIIIIIIIIIIIIIIIIIIIIIIIIIDDDDD
@HISEQ:969:HM2KJBCX2:2:1101:14716:54060 2:N:0:ACTATGCA
AGTGCCCTTGGTCCCAACTATCCCTATTAATCATTACGTTGATCCTAGAAACCAACAAAATAGAATCGAACGTCCTATTTCATTATTCCATGCTAATGTATTCAAGCGCGTGCCTGCTTTAAACACTCTAATTTTTTCAAAGTAACAGTCCTGACTCCCCACAACATCAAATTAATGACATCATGATTCATCAGAAGGGAGAAATCAATGACATTAGTACGTACCGAAGGCACGACCGACGTATTGATCCCGAAATTCAACTACGAGCTTTTTAACTGCAACAACTTTAATATACGCTATTGGAGCTGGAATTACCGCGGCTGCTGGCACCAGACTTGCCCTCCAA
+
DBDCDIIIIIHIIIIIIIIIIIHHIIIHIHIHHIIIIIIHIIIIIIIIIIIIIIIIIHHHHHIIIHHHIIIIHIIIIIIIHIIIIIHHIIIIIIIHIIHIIIIIIIHHIHIIIIIHHIIIIIHIIHHIIIIIGIHHIIIHHHIIIIIIIIIHEHHHHHHIHIIIHIHIHIIIHIIIHHIIIIIIIIIIIIIIIIIIIIHIFIIGIIIIIIIIIIIIHHIHIIIIIIIIIIIIIHIIGIIIIIIHGIIIIIIIIIIHIIHIIHIIIIHIIIIIIIIIHGIIIIIHHIIHHIHIIIIIIIIIIIIIIIIIIHIIHIIIIIHIIIHIIIIIIIIIIHHIIIIIIDDDDD
@HISEQ:969:HM2KJBCX2:2:1101:8670:55970 2:N:0:ACTATGCA
AGTGCCCTTGGTCCCAACTATCCCTATTAATCATTACGGTGATCCTAGAAACCAACAAAATAGAACCATGCCGTCCTATTTTATTATTCCATGCTAATCTATTCAAGCACTAGCTTGCTTTAAGCACTCTAATTTTTTCAAGGTAATAGCTCTGCTTCCCCAACGCACCAAATTAATGACATGAAGGTTATTCAGAAGGTAAGAATCCATCAAATCAGTACGAACAGTGAAGCCCGACCGATAGACAGATTCCGAAATTCAACTACGAGCTTTTTAACTGCAACAACTTTAATATACGCTATTGGAGCTGGAATTACCGCGGCTGCTGGCACCAGACTTGCCCTCCAA
+
BDDCDIGIIIIIHHIIIIIIIFHIFHHHIHIIIIIIIIC1CHH1GHHHEHHIHHHIHH?@GHHHIIIIIIFHDGEHIHHEHIFHHIIIHGHIIIGHHGHIHFECHGGHIIIIIIIICAFHHEHEHHFHHIGGHFFGGIHGHHHIIIIIHHHHHHEGEC<FCGGDIIHEHHIHEHHG@HIHFCHHGHHHHHHFGIIIIHHHHHIIIHHHFHGIHG@HHFHEGHHHHCHHHIICHD<HGDHHEHHHGFHHGFGGHHIHGIHIIIIHHDHH@EEHIHEIIHIIIIIHHGGHIIHHHEHDECIIHIHHIIIHGIIHIIIIIHDHHEGIHIIFGHIIIIIIIIIIIIHDDDD@
@HISEQ:969:HM2KJBCX2:2:1101:14818:55964 2:N:0:ACTATGCA
AGTGCCCTTGGTCCCAACTATCCCTATTAATCATTACGTCGATCCTAGAAACCAACAAAATAGAATCAAACGTCCTATTTCATTATTCCATGCTAATGTATTCAAGCGTAAGCCTGCTTTAAACACTCTAATTTTTTCAAAGTAACAGTCCTGATTCCCCACGACACCAAATTAATGACATCGCGGTTCTTCAGAAGGTAGGAACCGATAATGCCAGTGCGTACCGAGGCACGACCAACAATTCGATCCCGAAATTCAACTACGAGCTTTTTAACTGCAACAACTTTAATATACGCTATTGGAGCTGGAATTACCGCGGCTGCTGGCACCAGACTTGCCCTCCAA
+
DDDDDIIIIIHHHIIIIIIHIIIIIIIIIIIIIIIIIIIIIIIIHIIIGIIIIIIIIIIIIIHIIIIHIIIIIIIIIIIIIIIIIIIIIIIIHIIIIIIIIIIIIIIHIIIIIIIIIIIIIIIIIIIHIIIIIIIHIIIIIIIIIIIIIIIIIIIIHGIHIIIIIIIHHIIIIIIIIIIHHIIIIIIIIIIIIIIIIIIHIIIIIIIIIIIIIIIIIIIIIIIHIIIIIIIIIIIIIIHHHGHIIIIHHIIIIIIIIIIIIIIIIIIIIIIIHGIIIIIIIIIIIIIIIIIIHIIIIIIIIIIIIIIIIIIIIIIIIIIIIIIIIIIIIIIIIIIIIIIIDDDDD
@HISEQ:969:HM2KJBCX2:2:1101:7664:56029 2:N:0:ACTATGCA
AGTGCCCTTGGTCCCAACTATCCCTATTAATCATTACGTCAATCCTAGAAACCAACAAAATAGGATCGAACGTCCTATTTCATTATTCCATGCTAATGTATTCAAGCGTTAGCTTGCTTTAAACACTCTAATTTTTTCAAAGTAACAGTCCAAATTCCCCGCAACACCAAATTAATGGCATTACGGATCATCAGGAAGGAGGAATCAGTGAGACCAGTACATACCAGAGGCATGACCAACCTACTAACCCCGAAATTCAACTACGAGCTTTTTAACTGCAACAACTTTAATATACGCTATTGGAGCTGGAATTACCGCGGCTGCTGGCACCAGACTTGCCCTCCAA
+
DDDDDIIIIIIIIIIIIIIIIIIIIIIIIIIIIIIIIIIIHIIGHIHHIIIIIIIIIIIIIIHHIHIIIIIIIIIIIIIIIIIIIIIHHHIIGHHIIIIIIIIIIIIIIIIIGIIIIIIIIIIIIIIHHIGIIHHIIIHIIIIIIIIIHIIIIIIIIIHIIIIIIIIIIIIIIIIHIIIIHIIIHIIIIIIIIIIIIIIIIIIIIIIIIIIIIIIIIIIIIIIIIIIIIIIIIIII+IHIIHFGFIIIIIIIIIIIIIIIIIIIIIIIIIIIIIIHIIIIIIIIIIIIIIIIIIIIIIIIIIIIIIIIIIIIIIIIIIIIIIIIIIIIIIIIIIIIIIIIIDDDDD
@HISEQ:969:HM2KJBCX2:2:1101:10884:56730 2:N:0:ACTATGCA
AGTGCCCTTGGTCCCAACTATCCCTATTAATCATTACGTCGATCTTAGAAACCAACAAAATAAGATCAAACGTCCTATTTCATTATTCCATGCTAATGTATTCAAGCGAATGCCTGCTTTAAACACTCTAATTTTTTCAAAGTAACAGTCCTGATTTCCCACGACACCAAATTAATGACATCGTGGTTCGTCAGAAGGGAGAAACCGACAGGGCCAGTACACACCAGAGGCGCGACCGACCCGTCGATCCCGAAATTCAACTACGAGCTTTTTAACTGCAACAACTTTAATATACGCTATTGGAGCTGGAATTACCGCGGCTGCTGGCACCAGACTTGCCCTCCAA
+
DDDDDIIIIIIIIIIIIIHIHIIIIIIIIIIIIIIIIIIIIIIIIIIIIIIIIIIIIIGIIIIIIIIIIIIIIIIIIIIIIIIIIIIIGIIIIIIHIIIIIIIHIIIIIIIHIIIIIIIHIIIIIIHIIIIIIIIIIIIIIIIIIIIIIIIIIIIIIIIIIIIIIIIIIIHIIIIIIIIIIIIIIIIIIIHIIIIIIIIIIIIHIIIIIIIIIIIIIIIIIIIIIIIIIIIIIIIIIIIIIIIIHIIIIIIIIIIIIIIIIIIIIIIIIIIIIIIIIIIIIIIIIIIIIIIIIIIIIIIIIIIIIIIIIIIIIIIIIIIIIIIIIIIIIIIIIIIIIIIIIDDDDD
@HISEQ:969:HM2KJBCX2:2:1101:14005:56526 2:N:0:ACTATGCA
AGTGCCCTTGGTCCCAACTATCCCTATTAATCATTACGGTGATCCTAGAAACCAACGAAATAGAATCAGTCCGTCCTATTTCATTATTCCATGCTAATGTATTCAGACGTTAGCCTGCTTTAAACACTCTAATTTTTTCAAAGTAACAGTCCTGATTTCCAATCACACCAAATTAATGACATGAAAGTTCCTCAGAAGGTAGAGATTTATCTCACCAGTACAGACAATTAAGCCTGACCAATGGGTAAACCCCGAAGTTCAACTACGAGCTTTTTAACTGCAACAACTTTAATATACGCTATTGGAGCTGGAATTACCGCGGCTGCTGGCACCAGACTTGCCCTCCAA
+
DDDDDIGIIIIIIIHIIIHIIIIIIIIIIIIIIIIIIIIIHIIGIIIHIIIIIIIIIIGHIIIIIIIIIIIHHGHIIIHHIIIIIIIIIGIIHHHIGIHIIHIIIIIIIIIIHIIIIIIIIIIHIIIHHHIIIIHHIHIIHIIIIIIIIIIHIIIIIIIIIIIIIIHGHHIIHIIIIIIIIIIIIIIIIIIIIIIIIIIIIIIHHHEIIIIIIIIIHIIIIIIIIIIIIIIIIIHIIIIIIIIIIHFIIIIHIIIIHIIIIIIIIIIIIIIIIIIIIIIIIIIIIIIIFHIIIIIIIIIIIIIIIIIIIIIIIIIIIIIIIIIIHIIIIIIIIIIIIIIHIIIDDDDD
@HISEQ:969:HM2KJBCX2:2:1101:18364:57006 2:N:0:ACTATGCA
AGTGCCCTTGGTCCCAACTATCCCTATTAATCATTACATCGATCCTAGAAACCAACAAAATAGAATCATGCGTCCTATTTCATTATTCCATGCTAATGTATTCAGGCAATAGCCTGCTTTAAGCACTCTAATTTTTTCAAGGTAACAGTCCTGCTTCCCCAACGCACCAAATTAATGGCATGCTGGTTATTCAGAAGGTAGGAATCCATCACGCCAGTACAGACCCAAAAGCCCGACCAACGGATAAACCCCGAAATTCAACTACGAGCTTTTTAACTGCAACAACTTTAATATACGCTATTGGAGCTGGAATTACCGCGGCTGCTGGCACCAGACTTGCCCTCCAA
+
DDDDDIIIIIIIGHIIIIIIIIIIIIIIIIIIIIIIIIIIIIIIIIIIIIIIIIIIIIHIIIFHH1DHIIIGIGIIHIIIHIIEHIHIIIIHIIIHGHIIIIIIIIIIIIHHIIIIIIIIIIIIIIIIIIIIIIIIIIIIIHHIIIIIIIIIIHIHIIIHIIIIIIIIIIIIIIIIIIIIIIIIIIIIIIIIIIIIIIIIIIIIIIIIHIIIIIIIIIIIIIIIIIIIIIIIIIIIIIIIIIIIHHIIIIIIIIIIIIIIIIIIIIIIIIIIIIIIIIIIIIIIIIIIIIIIIIIIIIIIIIIIIIIIIIIIIHIHIIIIIIIIIIIIIIIIIIIIIIIIIIDDDDD
@HISEQ:969:HM2KJBCX2:2:1101:8162:57349 2:N:0:ACTATGCA
AGTGCCCTTGGTCCCAACTATCCCTATTAATCATTACGTCAATCCTAGAAACCAACAAAATAGGATCAAACGTCCTATTTCATTATTCCATGCTAATGTATTCAAGCGTTAGCCTGCTTTAAACACTCTAATTTTTTCAAAGTAACAGTCCTGTTTCCCTGCAACACCAAATTAATGACATTACAGTTCTTCAAGAAGGAGGAACCAGTAAAGCCAGTACATACCAGAGGCACGACCAACCTACTAATCCCGAAATTCAACTACGAGCTTTTTAACTGCAACAACTTTAATATACGCTATTGGAGCTGGAATTACCGCGGCTGCTGGCACCAGACTTGCCCTCCAA
+
DDDDDIIIIIIIIIIIIIIIIIIIIIIIIIIIIIIIIIIIIIIIIIIIIIIIIIIIIIIIIIHIIIHIHHIIIIIIIIIIIIIIIIIHIIIGIIIIIIIIIIIIIIIIHIIIIIIIIIIIIHIIIIIIIIIHIIHIIIIIIIIIIIIHHIIIIIIIIIIIIIIIIIIGIIIIHIIIIIIIIIIIIIIIIIHIIIIIIIIHIIHIIIHHGIIIIHIIIIIIIIIIIIIIIIIIIIIIIIIIIHGHIIIHIIIIIIIHHIIHHIIIIIHIIIIIIIIIIHIIIIIIIIIIIIIIIHIIIIIIIIIIIIIIIIIIIIIIIIIIIIIIIIIIIIIIIIIIIIIIIDDDDD
@HISEQ:969:HM2KJBCX2:2:1101:2708:57344 2:N:0:ACTATGCA
AGTGCCCTTGGTCCCAACTATCCCTATTAATCATTATGTCAATCCTAGAAACCAACAAAATAGGATCGAACGTCCTATTTCATTATTCCATGCTAATGTATTCAAGCGTTAGCCTGCTTTAAACACTCTAATTTTTTCAAAGTAACAGTCCTGTTTCCCTGCAACACCAAATTAATGACATTACAGTTCTTCAAGAAGGAGGAATCAGTAAAGCCAGTACATACCATAGGCACGACCAACCTACTGACCCCGAAATTCAACTACGAGCTTTTTAACTGCAACAACTTTAATATACGCTATTGGAGCTGGAATTACCGCGGCTGCTGGCACCAGACTTGCCCTCCAA
+
DDDDDIIIIIIIGHIIIIIIIIHIIIIIIIIIIIIIIIIIIIHIIIIIIIIIIIIIIIIIHHHHHHIIHHIIIGHIIIIIIIIIIHIHIIIIIIHIIIIIHHIHIIIIIIIIIIIIIIIHIHIHHHIIIHIIIIIIIIHIIIHIHHIIIIHIIIIIHIHHIIIIHIHIIIHGHIHIHHGHHHIIIHIHHHHHHHFIIHIHHIIHHHHHIIIIIIIIHHIIIIIIIHIIIIIIIHIIIIHHI<HHHIHIIIIIIIIIIIIIIIIIIIIIIIIIIIIIIIIIIIIIIIIIIHGIIIIIIIIIIIIIIIIIIIIIIIIIIIIIIIIIIIIIIIIIIIIIIIIIIDDDDD
@HISEQ:969:HM2KJBCX2:2:1101:7488:57933 2:N:0:ACTATGCA
AGTGCCCTTGGTCCCAACTATCCCTATTAATCATTACGGTGATCCTAGAAACCAACGAAATAGAATCAGTCCGTCCTATTTCATTATTCCATGCTAATGTATTCAGACGTTAGCCTGCTTTAAACACTCTAATTTTTTCAAAGTAACAGTCCTGATTTCCCATCACACCAAATAAATGGCATGAAAGTTCCTCAGAAGGTAGAGATTCATCTCACCAGTGCAGACAATTAAGCCTGACCAATGGGTAAACCCCGAAGTTCAACTACGAGCTTTTTAACTGCAACAACTTTAATATACGCTATTGGAGCTGGAATTACCGCGGCTGCTGGCACCAGACTTGCCCTCCAA
+
DDDDDIIIIIIIIHIIIIIIIIIIIIIIIIIIIIIIIIIIIIIIIHIIIIIIIIIIIIIHIIHIIIHIHIIIIIIHIIIIGIIIIIIIIIIIIIIIIIIIIHHIIIIIIIIIIIIIIIIIIIIIIIIIIIIIIIIIIIIIIIIIIIIIIIIIHHIIIIIIIIIIIIIIIIIIIIIIIIIIIIIIIIIIIIIIIIIIIIIIIIIIIIIIIIHIIIIIIIIIIIIIIIIIIIIIIIIIIIIIIIIIHHHIIIIIIIIIIIIIIIIIIIIIIIIIIIIIIIIIIIIIIIIIIIIIIIIIIIIIIIIIIIIIIIIIIIIIIIIIIIIIHIIIIIIIIIIIIIIIIIIDDDDD
@HISEQ:969:HM2KJBCX2:2:1101:16689:57620 2:N:0:ACTATGCA
AGTGCCCTTGGTCCCAACTATCCCTATTAATCATTACGTCAATCCTAGAAACCAACAAAATAGGATCAAACGTCCTATTTCATTATTCCATGCTAATGTATTCAAGCGTTAGCCTGCTTTAAACACTCTAATTTTTTCAAAGTAACAGTCCTGTTTCCCTGCAACACCAAATTAATGACATTACAGTTCTTCAAGAAGGAGGAACCAGTAAAGCCAGTACATACCAGAGGCACGACCAACCTACTAATCCCGAAATTCAACTACGAGCTTTTTAACTGCAACAACTTTAATATACGCTATTGGAGCTGGAATTACCGCGGCTGCTGGCACCAGACTTGCCCTCCAA
+
DDDDDIIIIIIIIIIIIIIIIIIIIIIIHIIIIHIIIIIIIIIIHIIIGHIIHIIIIIIGIIHGHIIIIIIIIIGIIIIIIIIIHIIIIIIHHGIHIIHIIHHIIIIIHIIIIIIHIIIIIIIIIHHHIHHIIIIIIIIHIIIIIIIIIIIIIIIIIIIIIIIIIIIIIIIIIIIIIIIIIIIIIIIIHIIHIIIIIIIIIIIIIIIIIIHIIIIIIIIIIIIIIIHHIIIIIIIIHIIIIIHH@GHHHIIIIHIIIIIIIIIIIIIIIIIIIIIIIIIIIIIIIIIIIIIIIHIIIIIHIIIIIIIIIIIIIIIIIIIIIIIIIIIIIIIIIIIIIIIIIDDDDD
@HISEQ:969:HM2KJBCX2:2:1101:15730:58352 2:N:0:ACTATGCA
AGTGCCCTTGGTCCCAACTATCCCTATTAATCATTACGTCAATCCTAGAAACCAACAAAATAGGATCGAACGTCCTATTTCATTATTCCATGCTAATGTATTCAAGCGTTAGCTTGCTTTAAACACTCTAATTTTTTCAAAGTAACAGTCCAAATTCCCCGCAACACCAAATTAATGGCATTACGGATCATCAGGAAGGAGGAATCAGTAAGACCGGTACATACCAGAGGCATGACCAATCTACTAACCCCGAAATTCAACTACGAGCTTTTTAACTGCAACAACTTTAATATACGCTATTGGAGCTGGAATTACCGCGGCTGCTGGCACCAGACTTGCCCTCCAA
+
DDDDDIIIHIHIHHHIIHIIIIIIIIHHIHIHIIIIIFIIIIIIIIIIIIIGHIHIGIIIIIHHIIHHHIIGIIGHHIIIIIIIGIHEHEIGHFHHHIIIHGIIHHGHIIHIIHHHHHIIHIIHHHFIIIIIHGHHIIIHIHIHIIIIIHIIIHHHIIHHGIIIIIIIIIHHGIHIHIIIHIIHIIIGIHHHIIHIHEHHHIIIHIIIIIIIIHHIIIIHIIIIIHIIIHHIIHIGHIIIIIIHGHIHGIIIIIIHHIHHIHHIIIGIIHIIHCIIIIIIIIIIIIIIIIIIIIIHIIIIHIIIHIIIIIIIIIIIIIIHIIIIIIIIIIIIIIIIIIIIIDDDDD
@HISEQ:969:HM2KJBCX2:2:1101:13717:58375 2:N:0:ACTATGCA
AGTGCCCTTGGTCCCAACTATCCCTATTAATCATTACGTCGATCCTAGAAACCAACAAAATAGGTTCGATCGTCCTATTTCGTTATTCCATGCTAATGTATTCAAGCGCGAGCCTGCTTTAAGCACTCTAATTTTTTCAAAGTAACAGTCCTGTTTCCCCGCAACAACAAATTAATGCCATCACGGTTCTGCAAGAGGGAGGGACCAGTGAGGCCAGTGCATACCAGTGGCACGACCAACCTACTGGCCCCGAAATTCAACTACGAGCTTTTTAACTGCAACAACTTTAATATACGCTATTGGAGCTGGAATTACCGCGGCTGCTGGCACCAGACTTGCCCTCCAA
+
BDDBBCEGHHIIHHHIII?HFHGHHHIIIEHFHIHHHHEHHHEFHHHIHII?EHIHHHIIHHIIHIIIIII?HGHHIHCHIHHHHIIIHFIHIHHHHHIHIFHHIHHHIIIHHIIIHHIIHHF@GEIIHHHHIIHHFCEHHIIHIHFHIHHIHHHHHHCFHIAFGIHHHHGIHHHHHFGIHHGHHIHHEHHFEIIIIIII(HIIHFIIIIIIIHHIIIHCHHHCFIIIIIIIIHEHEHHEHHHHIIDCHCIHHGIIIIIHHHDIHHIIHHHIIHFHHHHHHHHHIHHIHHHHIIIIHHIIHIIIIIIIIIIIIHGIIIIIIIIIIIIIIHIIHHIIIIIIHDCCDD
@HISEQ:969:HM2KJBCX2:2:1101:12393:59055 2:N:0:ACTATGCA
AGTGCCCTTGGTCCCAACTATCCCTATTAATCATTACGTCAATCCTAGAAACCAACAAAATAGGATCAAACGTCCTATTTCATTATTCCATGCTAATGTATTCAAGCGTTAGCCTGCTTTAAACACTCTAATTTTTTCAAAGTAACAGTCCTGTTTCCCTGCAACACCAAATTAATGGCATTACAGTTCTTCAGAAAGGAGGAACCAGCGAGACCAGTACGTACCAAAGGCACGACCAACCTGCTGATCCCGAAATTCAACTACGAGCTTTTTAACTGCAACAACTTTAATATACGCTATTGGAGCTGGAATTACCGCGGCTGCTGGCACCAGACTTGCCCTCCAA
+
DDDDDIHIIHHIIIIIIHIIIIIGIIIIIIIIIIIIIHHIHIIIIIIIIGIIIIIIIGIIIIIHIIHIHHIGHIHIIIIIIIIIIIHH?GHEHHIIIIHHHGHIIIEHIHIHHHHIIIIIIIIGIEHIIIIHIIHHHHIIHHIIHHHHHIIHIHIIIIHHIIIHHHHHHHIIIIIIIIHIIIHHGHHFIIHIHIHHFHIIIHHEHIHFIHIHGIIIIIHIHHHHIHHIIIHHHGIIHHHIIHHHEIIHHIIIIHGIIIIIIIIIHHIIHIIIIIHIIHIIIIIHIIHEHHIIIIIGIIIIIIIIIIIIIIIIIIIIIIIIIIIIIHIIIIIIIIIIIIIIIBDDDD
@HISEQ:969:HM2KJBCX2:2:1101:19608:59235 2:N:0:ACTATGCA
AGTGCCCTTGGTACCCAACTATCCCTATTAATCATTACGTCAATCCTAGAAACCAACAAAATAGGATCAAACGTCCTATTTCATTATTCCATGCTAATGTATTCAAGCGTTAGCCTGCTTTAAACACTCTAATTTTTTCAAAGTAACAGTCCTGTTTCCCTGCAACACCAAGTAAATGACATCACAGTTCTTCAAGAAGGAGGAATCAGTAAGGCCAGTACACACCAATGGCACGACCAACCTACTGACCCCGAAATTCAACTACGAGCTTTTTAACTGCAACAACTTTAATATACGCTATTGGAGCTGGAATTACCGCGGCTGCTGGCACCAGACTTGC
+
DDDADIIIIIIIIHIIIIIIHIIIIIIIIIIIIIIIIIIIIIIIIIIIIIIIIIIIIIIIIIIIIIIIIIIIIIIIIIIIIHIIIIIHHGIIIIIIIIIIIGHIIIIIIIIIHHIIIIIIHIHHIHIIHIIIHIIIIIIIIIIHIIIIIIIIIIIIIIHIHHIIIIIIIIIIIIIIIIIIHHHIIIIIIIIIIIHIIIIHHHHIIIIIIHHIIIIIIHGIIIIIIIIIIIIHIIIHHHDHHIIHIIIIIIIIIIIIIIIIIIIIIIIIIIIIIIIIIIIIIIIIIIIIIIIIIHHIIIIIIIIIIIIIIIIIIIIIIHIIIIIIIIIIIHHHIIIDDDDD
@HISEQ:969:HM2KJBCX2:2:1101:9974:59785 2:N:0:ACTATGCA
AGTGCCCTTGGTCCCAACTATCCCTATTATTCATTACGGTGATCCTAGAAACCAACAAAATAGAACCATGCCGTCCTATTCTATTATTCCATGCTAATGTATTCGAGCAAAAATGCCTGCTTTAAACACTCTAATTTTTTCAAGGTAAAGGTCCTGGATCCGCAAGACACCCAATAAAGGACATCAAGTTTCTCCAGAAGGTGAGAAATCAACAGTAACAGTTCATACCCCTTAAGGCATGACCATCACGTCAATCCCGAAATTCAACTACGAGCTTTTTAACTGCAACAACTTTAATATACGCTATTGGAGCTGGAATTACCGCGGCTGCTGGCACCAGACTTGCA
+
DAD@@H@@E11DFHIIEHHHIHHIICEHIIE?FHHHIEHHHHHIIIHEH?@C@EEHHECGHH<<GHHHICH?/GHIGHEHHEHHH<G1FGHHHHHEHHHHHHEHHFHHHEHHHIHGHGIIHFFGFHHHHHHHHHHCCH@HIHFHHHE?FC@?HHHDDC<CC<EEHHDHHGCHIHHHHGEHEHHHFHHHHHHHHHEGGCHFEHHFEH<IHIHHHHHFDFGHECCEHHE<HGCHCGBCE@EEHDEHFHFHGGFEE??HIHHCG1EIHGCCCCCGCDHIIIHG@HHHEGGCC1CEHFHHF@HGCHHGEEHIHH@E@ECHHCHHHDIHHIHFHHGEHIIIEHHHGHBDADD
@HISEQ:969:HM2KJBCX2:2:1101:11803:61244 2:N:0:ACTATGCA
AGTGCCCTTGGTCCCAACTATCCCTATTAATCATTACGTCAATCCTAGAAACCAACAAAATAGGATCAACGTCCTATTTCATTATTCCATGCTAATGTATTCAAGCGCGAGCCTGCTTTAAACACTCTAATTTTTTCAAAGTAACAGTCCTGATTCCCCGCCACACCAAATTAATGACATGATGGTTCGTCAGAAGGTAGGAACCAGTAACACCAGTACGTACCTAAGGCACGACCAACGTACTGATCCCGAAATTCAACTACGAGCTTTTTAACTGCAACAACTTTAATATACGCTATTGGAGCTGGAATTACCGCGGCTGCTGGCACCAGACTTGCCCTCCAA
+
@DB@@@GHIH?GEHHECHIICHHC@EFHHIHHHIIIH1<FHI?GEHHH@?GHI@CHHCHHHIH@GC@GEHHCGHIIFHHIHEHHHHIHH?1<1<CHGEIHF?HDGHCDHFCDCEFHHCHGGHHHIHHIHIHHEHGEHHGIFHIIIHHHEEHG@HEIHEHHHIHHHIHEFCCHHGHIHIHHFHHHIHFGIHHIIIIHHHHGIIIGHFHHHHHFIIGIIHHGFH?HCHHEHDFIIIIHHHIIHHIHHHIHHHG1@GEHGF<E0EHEIIHHHHIIHFIIGIIH?HCIHH@GEHGIIHHHIHHHEGCHHIIHCHHIIIIHDIGIHHFIIIIIHIIIHHIIHDIIDDD@D
@HISEQ:969:HM2KJBCX2:2:1101:19644:60963 2:N:0:ACTATGCA
AGTGCCCTTGGTCCCAACTATCCCTATTAATCATTACGTCAATCCTAGAAACCAACAAAATAGAATCAAACGTCCTATTTCATTATTCCATGCTAATGTATTCAAGCGTTAGCTTGCTTTAAACACTCTAATTTTTTCAAAGTAACAGTCCAAATTCCCCAAAACACCAAATTAATGGCATTAAGGTTCATCAGGAAGGAGGAATCAGTGAGACCAGTACATACCAGAGGCATGACCAACCTACTAACCCCGAAATTCAACTACGAGCTTTTTAACTGCAACAACTTTAATATACGCTATTGGAGCTGGAATTACCGCGGCTGCTGGCAC
+
DDDDDIIIIIIIGHIIIGIGIHIIIIIIIIIIHIIIIIIIIIIHIIIIIIIIIIIIIHIIIIIHIIIIIIGHHHHIIIIIIIIIIIIHIIIIHHIIIIIIIHHIIHHIIIIIIIHIIIIIIIIIIIIIHIIHIHIIIIIHIIHIIIIHHIIIIIIIIIHIIIIIHHHHIIIHHIIHIIIIHHIHIIIHIIIIIIIIIIIIIIIIHIHIIIHHIIIIIIIIIIIIIIIHGIIIIIIIIIIIIHEHHIHIIIIIIIIIHIIIIIIIIIIIIIIIIIIIIIIIIIIIIIIIIIIIIIIIIHIIIIIIIIIIIIIIIIIIIIIIIIIIIDDDDD
@HISEQ:969:HM2KJBCX2:2:1101:15184:61389 2:N:0:ACTATGCA
AGTGCCCTTGGTCCCAACTATCCCTATTAATCATTACGTCAATCCTAGAAACCAACAAAATAGGATCAACGTCCTATTTCATTATTCCATGCTAATGTATTCAAGCGCGAGCCTGCTTTAAACACTCTAATTTTTTCAAAGTAACAGTCCTGATTCCCCACCACACCAAATTAATGACATGATGGTTCGTCAGAAGGTAGAAATCAGTAACACCAGTACGTACCGAAGGCACGACCAGCGTACTAATCCCGAAATTCAACTACGAGCTTTTTAACTGCAACAACTTTAATATACGCTATTGGAGCTGGAATTACCGCGGCTGCTGGCACCAGACTTGCCCTCCAA
+
D@D@DIIIHIFHHHIIIGHHIIIIHIIIHHIHIIHIHHHIIIGEHHHIIIIIIHHIHHHHHIHIHHIIIEHGCGEFHHHHHHHIHHEHHIIHIHHHHIHHHGFHGHIHHHHHIHIFEHIHHHEIIIIIIIHIIIIIHIIIIIIIIIHIHIHIHIIIIIHHIIGGFHGCHIIIIIHIIHIHIIHHHCIHIIIIIIHHIIHGHHHIHHHIIIIHHCAIIIIIIHGIIIHHDIIIIHIIIHHFHHE@IIHHHIIHIIHHIIIIIIIHIIIIHIIIHEHHECEHGHHIHIIIIHHEHHHHHIIIIIIGGIIHIHHIHGHHIIIHIIHHF?HEHHHIIHHHHIIHDDDAD
@HISEQ:969:HM2KJBCX2:2:1101:10352:61723 2:N:0:ACTATGCA
AGTGCCCTTGGTCCCAACTATCCCTATTAATCATTACGTCGATCCTAGAAACCAACAAAATAGAATCAAACGTCCTATTTCATTATTCCATGCTAATGTATTCAAGCGTGCGCCTGCTTTAAACACTCTAATTTTTTCAAAGTAACAGTCCTGATTCCCCACGACACCAAATTAATGACATCGCGGTTCTTCAGAAGGTAGGAACCAATAATGCCAGTGCGTACCGAAGCACGACCAACAATTTGATCCCGAAATTCAACTACGAGCTTTTTAACTGCAACAACTTTAATATACGCTATTGGAGCTGGAATTACCGCGGCTGCTGGCACCAGACTTGCCCTCCAA
+
DDDDDGC@E@F1DC<FHEHIIIEF1CFCGHIHGHEEEEDHCE?HCH@1<FFHI@HE1C@ECHI1EGHH@HH=CEHHIG@HHEHIHHEH1FHHG@HIHFHHHHHHHHHCGEHIIHHGHFHFF?IHHIHHHHHGHHC@HHIIIIIHIHGIHHHHHCIHIGIIHHHHIIIIIHHHGIIHHGHHGIIIIIIIGIIIIIIIIIIIIHHHHFIIIHHIIIHI=IIIHHIIIIIIGIIIHHHIIIIIHHHHIIIGIIIIIHHHIHIHEHHGHGIIIIIIHGIHIIIIIHHHHIIIGHHHIIIIIHIHIHHIHHHIIIHHHIHHIIIIHIIIHHGHIIIHHIIIIHHIDBBDD
@HISEQ:969:HM2KJBCX2:2:1101:10628:62159 2:N:0:ACTATGCA
AGTGCCCTTGGTCCCAACTATCCCTATTAATCATTACGTCGATCCTAGAAACCAACAAAATAGAATCAAACGTCCTATTTCATTATTCCATGCTAATGTATTCAAGCGTGCGCCTGCTTTAAACACTCTAATTTTTTCAAAGTAACAGTCCTGATTCCCCACGACACCAAATTAATGACATCGCGATTCTTCAGAAGGTAGGAACCAATAATGCCAGTGCGTACCGAGGCACGACCGACAATCTGATCCCGAAATTCAACTACGAGCTTTTTAACTGCAACAACTTTAATATACGCTATTGGAGCTGGAATTACCGCGGCTGCTGGCACCAGACTTGCCCTCCA
+
DDDDDIIIIIIHIIIIIIHIIIHIIIIIIIIIIIIIIIIIIIIIIIIIIIIHHIIIHIIIIIGIEHIIIIHIIIIIIIIIIIIIIIIIHHIIIIIHIHIIIHHHIIIIIIIHHIIIIIHIIIIIIGIIIIIIIIIIIHIIIIIIHHIIHHIIIIIIIHIIIIIIIIIIIIIIHIIIIIIIIIIHIIIIHIIIIIIIIIIIIIIIIIIIIIIIIIIIIIIIIIIIIIIIIIIIIIIIIIIIIHGIIIIIIHIIIIIIIIIIIHHIIIIIIIIIIIIIIIIIIIIIIIIIIIIIIIIIIIIIIIIIIIIIIIIIIIIIIIIIIHIIIIIIIIIIIIIIIIIDDDDD
@HISEQ:969:HM2KJBCX2:2:1101:16885:62063 2:N:0:ACTATGCA
AGTGCCCTTGGTCCCAACTATCCCTATTAATCATTACGTCGATCCTAGAAACCAACAAAATAGGGTCAAACGTCCTATTTCATTATTCCATGCTAATGTATTCAAGCGTGTGCCTGCTTTAAACACTCTAATTTTTTCAAAGTAACGGTCCTGATTCCCCATGACACCAAATTAATGACATCACAGTTCGTCAGAAGGTAGAAATCAATAATACCAGTGCATACCAGAGGCACGACCAATATATTGATCCCGAAATTCAACTACGAGCTTTTTAACTGCAACAACTTTAATATACGCTATTGGAGCTGGAATTACCGCGGCTGCTGGCACCAGACTTGCCCTCCAA
+
DDDDDIIIIIIHIIIIIIIIHIIIIIIIIIGIIIIIIIIIIIIIHIIIIIIIIIIIIIIIIIHIIHHIIIIIIIIHHIIIIIIIIIIIIIIHHIHGIIIIIIHHIIIIIIHIHIHIIIIHHHHGIIIIIIIIIIIIHHHIIIIIIIIIIHIIIIIIIIHIIHIIIIGIIIIIIIIIHGIIIIIIIIIIIIIIIIIIIIIIIIIIIIIIIHIIIIIIIIIIIIIIIIIHIIIIIIIIIIIIIIIIHIIIIIGIIIIIIIIIIHDIIIIIIIIIHIHGIIIIIIIIIIIIIIIIIHIIIIIIIIIIIHEIIGIIIIIIIIIIIIIIIIIIIIIIIHIIIIIIIDDDDD
@HISEQ:969:HM2KJBCX2:2:1101:12217:62322 2:N:0:ACTATGCA
AGTGCCCTTGGTCCCAACTATCCCTATTAATCATTACGTCAATCCTAGAAACCAACAAAATAGGATCGAACGTCCTATTTCATTATTCCATGCTAATGTATTCAAGCGTTAGCTTGCTTTAAACACTCTAATTTTTTCAAAGTAACAGTCCAAATTCCCCGCAACACCAAATTAATGGCATTACGGCTCATCAGGAAGGAGGAATCAGTGAGACCAGTACATACCAGAGGCATGACCAACCTACTAACCCCGAAATTCAACTACGAGCTTTTTAACTGCAACAACTTTAATATACGCTATTGGAGCTGGAATTACCGCGGCTGCTGGCACCAGACTTGCCCTCCAA
+
DDDBDHEHHGEHIIHGHHHIIIEEEHG@F1GFHHHGHECGH@CHCGFE1FHIIHHHGHHGGHGCFEHHIIG<H@E=<FCGHHHHH@GI?FHCHEEHHHFIHGHFHHHHHHIHHHFEFIIHGCHHGHHHECHHHHHCHFFEFHHEFHEFFHHHCEFCHGGHHFCHIIEHHHCGFHHHFECEHHIIIIII=FHHH0EG@GEGHHIHHIIHG@H?HHIHHHHC@FHHHHHFHEHHECGEFGEG@CHEG@/?HHEFHF<@1HEHGECD1@?HEG@HG@CC<GGCHG<<GC<H@ED<0HDHIHCD1<<11@C1EC<C?CEC</1HHF?HHD<1<HHC@HG<D0CCCD<0<<
@HISEQ:969:HM2KJBCX2:2:1101:15877:62841 2:N:0:ACTATGCA
AGTGCCCTTGGTCCCAACTATCCCTATTAATCATTACGGTGATCCTAGAAACCAACAAAATAGAACCATGCCGTCCTATTCTATTATTCCATGCTAATGTATTCGAGCAAAAATGCCTGCTTTAAACACTCTAATTTTTTCAAGGTAAAGGTCCTGGATCCGCAAGACACCCAATAAAGGACATCAAGTTTCTCCAGAAGGTGAGAAATCAACTGTAACAGTTCATACCCCTTAAGGCATGACCATCACGTCAATCCCGAAATTCAACTACGAGCTTTTTAACTGCAACAACTTTAATATACGCTATTGGAGCTGGAATTACCGCGGCTGCTGGCACCAGACTTGCCCTCCAA
+
DDDDDIIIIHIIIIIIIIIIIIIIIIIIIHIIIHIIIIHIIIIIIIIIHHHHIIIIIIHFHIIHHHIIIIIIIIIIIIHIIIIIIIHIHIIHIGHIIIHHHHIGHIHIIHHHIIIIIIIIHIIIIIHIIIIHHHHIHHHHIIIHHIIIIIIIIHHIHHHIIIHIIIHIIIIIIIHIIIIHIIIIIIHIIHHIGIIIIIIIIIIIIIIIIIIIIIIIIIIIHIIIHIIIIIIIIIIIIIIIIIIIIIIIIIHHIIIIIIIIIIIIIIIIIIIIIIIIIIIIIIIIIIIIIIIIIIIIIIIIIIHIIIIIIIIIIIIIIIIIIIIIIIIIIIIIIIIIIIIIIIIIIIIIDDDDD
@HISEQ:969:HM2KJBCX2:2:1101:9001:64888 2:N:0:ACTATGCA
AGTGCCCTTGGTCCCAACTATCCCTATTAATCATTACGTCAATCCTAGAAACCAACAAAATAGGATCAAACGTCCTATTTCATTATTCCATGCTAATGTATTCAAGCGTTAGCTTGCTTTAAACACTCTAATTTTTTCAAAGTAACAGTCCTGTTTCCCTGCAACACCAAATTAATGACATTACAGTTCTTCAGAAAGGAGGAATCAGCGAAGCCAGTACATACCAAAGGCACGACCAACCTGCTAACCCCGAAATTCAACTACGAGCTTTTTAACTGCAACAACTTTAATATACGCTATTGGAGCTGGAATTACCGCGGCTGCTGGCACCAGACTTGCCCTCCAA
+
DDDADHIIIIIIHHIIIIIIIGIHHIIIHHIIIIIIIIHIIIIHIIHHIIIIIIIIGIHIHHHGEHHIIIIIIIIIIIIIIIIIHHIIIHIIIIIIIHHIIHHHHIIIIIIHIIHFHHIHIHIIIHIHIIHHHIIIIIHHIHHIIIHIIIIIIHHIIIIIIIIIIHIIIIHHHHHHHEHIHHIIIIHHIGHHIHHHIIIHHIHIIIIIIIIIHHIHIHIIHIIIHIIIIHIIIIIIIII<HIIIII<IIIIIIIIHHHHIIHHIIIIIIIIIHHHIHIHHHIIIIIIIIIHHHHIIIIIIIIIIIIIIIHIHHHIIIIIIIIIIIIHIHIHHIIIIIIIIIDDDDD
@HISEQ:969:HM2KJBCX2:2:1101:9035:65830 2:N:0:ACTATGCA
AGTGCCCTTGGTCCCAACTATCCCTATTAATCATTACGGTGATCCTAGAAACCAACGAAATAGAATCAGTCCGTCCTATTTCATTATTCCATGCTAATGTATTCAGACGTTAGCCTGCTTTAAACACTCTAATTTTTTCAAAGTAACAGTCCTGATTTCCCATCACACCAAATAAATGGCATGAAAGTTCCTCAGAAGGTAGAGATTTATCTCACCAGTACAGACAATTAAGCCTGACCAATGGGTAAACCCCGAAGTTCAACTACGAGCTTTTTAACTGCAACAACTTTAATATACGCTATTGGAGCTGGAATTACCGCGGCTGCTGGCACCAGACTTGCCCTCCAA
+
DDDABHHHIIIHHGIIHIIGHEHHIIIIIIHGHIIIIIIIIIIHIIIIIGHHHGHIHIIIHHFHHIIIIIIIIIIIICHHIEHHHDHH?GHIHGHH?GHHHHHFHHIIIIIIHHIGHHIIIHHHHHHIHHIIIHHHIHHHGHIIIHHHHHGIIIIHIIIIIIIIHIHHEIHIIIIIHHIHHFHHIIHIGH1IIIIHIHFIIHGHIHIHHFHFHHHGIIHCHHIHGHIIIIIIIIHHIGHHIHIIHHGHDIIHIIIIIIIIHIHIIIIIIHHIIHIIIIIIIIIIIIIHHHIIIIIIIIIIIIIIIIIIIIHGIHIIIIIIIIIGIIIIHIIIIIIIIIIHIHIDDDDD
@HISEQ:969:HM2KJBCX2:2:1101:14196:65857 2:N:0:ACTATGCA
AGTGCCCTTGGTCCCAACTATCCCTATTAATCATTACGTTGATTCTAGAAACCAACAAAAATAGAATCTAACGTCCTATTTCATTATTCCATGCTAATGTATTCAAGCGCGTGCCTGCTTTAAACACTCTAATTTTTTCAAAGTAACATCCTGACTCCCCACAACATCAAATTAATGACATCATGATTCATCAGAAGGGAGAAATCAATGACATTAGTACGTACCAAAGGCACGACCGACGTATTGATCCCGAAATTCAACTACGAGCTTTTTAACTGCAACAACTTTAGTATACGCTATTGGAGCTGGAATTACCGCGGCTGCTGGCACCAGACTTGCCCTCCAA
+
DDDDDHIIIHIIHHIIIIGIHIIIIIIIIIIHIHIIIIIIIIIHIGIIIIIIIHIIIIIIIIIIHIHIIIIIIHIIIIIHIIIIIIIHIIIIHHIIIIIHIHHIIIDHFIHIIHIIGIIIHIIHIIHIIIIIIIIHIHIIIIIIIIIIIIIIHHIIIIHIIIIIIIIIIGIIHIIIIIIIIIIIHIIIIIIHIIIIIIIIIIIIIIGIIIIIIIIIIIIIIIIHIHHIIIIIIIIIIIIIIIIHGIIIHIHIIIHIIIIIIIIIIIIHIIIIIIHIIIIIIIHIIIHGD1IIIIIIIIGIIIIIIIIIIIIIIIIIIIIIIIIIIIIIIIIIIIIIIGIIIDDDDD
@HISEQ:969:HM2KJBCX2:2:1101:18882:65980 2:N:0:ACTATGCA
AGTGCCCTTGGTCCCAACTATCCCTATTAATCATTACATCGATCCTAGAAACCAACAAAATAGAATCGGATGTCCTATTTCATTATTCCATGCTAATGTATTCAAGCGTGAGCCTGCTTTAAACACTCTAATTTTTTCAAGGTAACAGTCCTAATTCCCCGTGACACCAAATTAATGGCATTACGGTTCTTTAGAAGGTGAGAAATCAATAATATCAGTACATACCAACGGCATGACCGAAACATTGATCCCGAAATTCAACTACGAGCTTTTTAACTGCAACAACTTTAATATACGCTATTGGAGCTGGAATTACCGCGGCTGCTGGCACCAGACTTGCCCTCCAA
+
DDBDDIHHHIIIIIHHHHIGEHGHIIIHIHHG@GGH@EEGEHHFHHHIIIIHEHGHHHIEHHEHIIFGEHH/D1DD1<FHH@DF@GFHFCECHHHHEIIHHHFHHHHHIHHHIIIHHHIIHIHHHHCFHIIHIHIIIIIIIIIIHGHIHIIIIHHHIIHHIHII9HGHIIIHHGIIIIHIIIIIIIIIIIIIIIIIIIIIHIIIHIIIIIHHIIHIIIIIIIIHEIHIIIIIIIIIIHGIIIIHHFIIIIIIIIIIIIIIIIIIIIIIIIIIIIHHIIIIIIIIIIIIGIIHIIIIIIIIHIIIIIIIIIIIIIIIIIIIIIIIIIIIHIIIIIIIIIIIIIDDDDD
@HISEQ:969:HM2KJBCX2:2:1101:10684:66015 2:N:0:ACTATGCA
AGTGCCCTTGGTCCCAACTATCCCTATTAATCATTACGTCAATCCTAGAAACCAACAAAATAGGATCGAACGTCCTATTTCATTATTCCATGCTAATGTATTCAAGCGTTAGCTTGCTTTAAACACTCTAATTTTTTCAAAGTAACAGTCCAAATTCCCCAAAACACCAAATTAATGGCATTACGGCTCATCAGGAAGGAGGAATCAGTGAGACCAGTACATACCAGAGGCATGACCAACCTACTAACTCCGAAATTCAACTACGAGCTTTTTAACTGCAACAACTTTAATATACGCTATTGGAGCTGGAATTACCGCGGCTGCTGGCACCAGACTTGCCCTCCAA
+
DDDDDIIIIIIIIIIIIIIIIIIIIIIIIIIIIIIIIIIIIIIHIIIIIIIIIIIIIHIIIIIIIIIIIIIIIHIIIIIIIIIIIIIFFIIIIIIHIIIIIIHIIIIIIIHIIIIIIHIIIIIIIIIIIIIIIHHIIIIIIIIHIIIIIIIHIIIHHIIHHIIIIIIIHIIIIIIIIIIIIIIIIIIIIIIIIIIIIIIIIIIIIIIIIIIIIIIIIIIIIIIIIIIIIIIIIIIIIIIIIIIHIIIIIIIIIIIIIIIIIIIIIIIIIIIIIIIIIIIIIIIIIIIIIIIIIIIIIIIIIIIIIIIIIIIIIIIIIIIIIIIIIIIIIIIIIIIIIIIIIDDDDD
@HISEQ:969:HM2KJBCX2:2:1101:11063:66127 2:N:0:ACTATGCA
AGTGCCCTTGGTCCCAACTATCCCTATTAATCATTACGTCGATCCTAGAAACCAACAAAATAGAATCAAACGTCCTATTTCATTATTCCATGCTAATGTATTCAAGCGCGAGCTTGCTTTAAACACTCTAATTTTTTCAAAGTAACAGTCCTGATTTCTCGCGACACCAAATTAATGACATCGTGGTTTGTCAGAAGGGAGAAACCAATAATGCTAGTACGTACAAAGTACGACTGACATATTAGTCCCGAAATTCAACTACGAGCTTTTTAACTGCAACAACTTTAATATACGCTATTGGAGCTGGAATTACCGCGGCTGCTGGCACCAGACTTGCCCTCCAA
+
DDDDDIIHHIHIIIIIHIHIIIIIIIIIIIIIIIIIIIIIIIIIIIIIIIIIGHIIIIIIIIIIHIIIIGHHIIIIIIIIIIIIIIIIIIIIIIIIIIIIIIIIIIIIIIIHIIIIIIIIIIIIIIIIIIIIIHIGIIIIIIIIIIIIIIIIIIIIHHHIIIIIHIIIIHIIIIIIIIHIIIIIIIIHHIIHIHIIIHHGHHHHEIIIIIIIIIIIIIIIHHHHIIIIIIIIIHIIIIIHGHHHIHDIIHIIIIIHIIIIIIIIIIIIIIIIIIIIIIIIIIIIIIIIIIIIIIIIIIIIHIIIIHHHHIIIIIIIIIIIIIIIIIIIIIIIIIIIIIIDDDDD
@HISEQ:969:HM2KJBCX2:2:1101:19846:66634 2:N:0:ACTATGCA
AGTGCCCTTGGTCCCAACTATCCCTATTAATCATTACGGTGATCCTAGAAACCAACAAAATAGAACCATGCCGTCCTATTCTATTATTCCATGCTAATGTATTCGAGCAAAAATGCCTGCTTTAAACACTCTAATTTTTTCAAGGTAAAGGTCCTGGATCCGCAAGACACCCAATTAAGGACATCAAGTTTCTCCAGAAGGTGAGAAATCAACAGCAACAGTTCATACCCCTTAAGGCACGACCATTACGTCAATCCCGAAATTCAACTACGAGCTTTTTAACTGCAACAACTTTAATATACGCTATTGGAGCTGGAATTACCGCGGCTGCTGGCACCAGACTTGCCC
+
DDDDDHIIHIIIIIIIIIIIIIHIIIIIIHHIIIIIIIIIIIIHIIIHIIIIHIHIHHIHIIHIIIGIIHHHHDCHHIHIHIIIIHGGHHIIIIIHIIIHIGHHHHEHHHHHIIIHIIIGIIIIIHHIIIHHGHIIIIHHHIHIIIIIIHHIHIHIIIIIIIIIIHHEHIHIIIIHIIIIIHIIIHIIIHHIHHHIIIIIIIIIIIIIIHHHEHHIHEIIIIHIIIHHCHEHHHEIIIIHEHHHHHHIIHIIIIHIIHEEHIIHIHIIHIHIIIIHFIIIIHIIHIIIIIIIIIHIHIHG<DHFCIIIIIHIHHHHIIIIHCHEHIIHIIIIIGHIIIHIIIIDCDCD
@HISEQ:969:HM2KJBCX2:2:1101:12209:67101 2:N:0:ACTATGCA
AGTGCCCTTGGTCCCAACTATCCCTATTAATCATTACGTCGATCCTAGAAACCAACAAAATAGAATCAAACGTCCTATTTCATTATTCCATGCTAATGTATTCAAGCGTGCGCCTGCTTTAAACACTCTAATTTTTTCAAAGTAACAGTCCTGATTCCCCACGACACCAAATTAATGACATCGCGGTTCTTCAGAAGGTAGGAACCAATAATGCCAGAGCGTACCGAGGCACGACCGACAATCTGATCCCGAAATTCAACTACGAGCTTTTTAACTGCAACAACTTTAATATACGCTATTGGAGCTGGAATTACCGCGGCTGCTGGCACCAGACTTGCCCTCCAA
+
DDDDBIIIIIIIFGHHIHIIHHHHIIIIIHEHFIHII?HGHGHHIEHIEHIGHIHIHIIGIHHHHHHEHHHHIGCHEHIIIEHIGHIHHHIIIIHIHIIIIHHHHGHGHHHHIHIHIIIIIHHIIHI?GHHIIHIIIHHIIHHHIIIFIIHIHIHHIIIIIIIIGHHGHHEHHIIIHHIIIIIHIIIHGIIIIIIHFIHIIHIIHIIHIHIHHHHIIHGFIIIHIIIHHDHHIHIIIIIIIHGFIHFIIIIIHIGIIHHIIIIHIIIHIIIIIHIIIIIIIHHHIIGIIIGHIIIHHIIHIIIIHGIIIIIIIIHIIIIIIHIIIHHIIHHFEHHIGIIH@D@DB
@HISEQ:969:HM2KJBCX2:2:1101:6856:67051 2:N:0:ACTATGCA
AGTGCCCTTGGTCCCAACTATCCCTATTAATCATTACGTCAATCCTAGAAACCAACAAAATAGGATCAAACGTCCTATTTCATTATTCCATGCTAATGTATTCAAGCGTTAGCCTGCTTTAAACACTCTAATTTTTTCAAAGTAACAGTCCTGTTTCCCTGCAACACCAAATTAATGACATTACAGTTCTTCAAGAAGGAGGAACCAGTAAAGCCAGTACATACCAGAGGCACGACCAACCTACTAATCCCGAAATTCAACTACGAGCTTTTTAACTGCAACAACTTTAATATACGCTATTGGAGCTGGAATTACCGCGGCTGCTGGCACCAGACTTGCCCTCCAA
+
DDDDDIIIIIGEHHHHHIHHHIIIHHIHHIIIIIIIHIHHHIIHIIIIHHIHHIHIIICHIIIIIIHIHIICHHII@GFEHFHIHIIHIIIHIIHHIHIIIIIHHIIIHHHGHGHHIGHIIHHHHIIIHIIHHHIHHIIIIHIIIIIHIIIIIHIHIIIIIIIIHHIIIIHGHIIIHHIHHIHIIHIIIIIIIIIIHIHHEFIIIIIHIIIIIIIIIIIIHIIIIIIHIIIIIIIIIIHIIIHHEHHFIIIHIIHHIIIIHIDIIHIIIIIIIIHIIIIIIIIIIHIIIIHIGHGIHHIIIIIIIIIIIIIIIIIIIIIIIIIIIIIIIIIIIIHHHIIIGDDDDD
@HISEQ:969:HM2KJBCX2:2:1101:8264:67904 2:N:0:ACTATGCA
AGTGCCCTTGGTCCCAACTATCCCTATTAATCATTACGTCAATCCTAGAAACCAACAAAATAGGATCGAACGTCCTATTTCATTATTCCATGCTAATGTATTCAAGCGTTAGCCTGCTTTAAACACTCTAATTTTTTCAAAGTAACAGTCCTGTTTCCCTGCAACACCAAATTAATGACATTACAGTTCTTCAGAAAGGAGGAATCAGCGAAGCCAGTGCATACCAGTGGCACGACCAACCTGCTGACCCCGAAATTCAACTACGAGCTTTTTAACTGCAACAACTTTAATATACGCTTTTGGAGCTGGAATTACCGCGGCTGCTGGCACCAGACTTGCCCTCCAA
+
DDDDAIIIIIIIIIIIIIIIHIIIIIIIIIIIIIIIIIIIIIIIIIIIIIIIIIIIIIIIIIHIIIIFHHHIHIIHIIIIGIIIIIHHIIIGIHIIIIIIIIIIIIIIIIIIIIIIIIIIIIHIIIIIIIIIIIIIIIIIIIIIIIIIIIIIIIIIIIIIIIIIIIIIIIIIIIIIIIIIIIIIIIIIGIIIIIIIIIIIIIIIIIIIIIIIIIIIIHIIIIIIIIIIIIIIIIIIIIIIIIIIIIIIIIIIIIIIIIIIIIIIIIIIIIIIIIHIIIIIIIIIIIIIIIIIIIIIIIIIIIIIIIIIIIIIIIIIIIIIIIIIIIIIIIIIIIIIIIIIIDDDDD
@HISEQ:969:HM2KJBCX2:2:1101:14021:67099 2:N:0:ACTATGCA
AGTGCCCTTGGTCCCAACTATCCCTATTAATCATTACGTCGATCCTAGAAACCAACAAAATAGAATCAAACGTCCTATTTCATTATTCCATGCTAATGTATTCAAGCGCGAGCCTGCTTTAAACACTCTAATTTTTTCAAAGTAACGGTCCTGATTCCCCATGACACCAAATTAATGACATCATGGTTCTTCAGAAGGGAGAAATCAAAATTGCCAGTACGTACCGAGGCACGACCAACAAATTGATCTCGAAATTCAACTACGAGCTTTTTAACTGCAACAACTTTAATATACGCTATTGGAGCTGGAATTACCGCGGCTGCTGGCACCAGACTTGCCC
+
DDDDDIIIIIIIIIHIIIIIIIIIIIIIIIIIIIIIIIIIIIIIIIIIIHIIIIIIIIIIIIIIIIIIIIIIIIIIIIIIIIIIHIIIIIIIIIIIIIIIIHIIIIIIIIIIIIIHIHIIIIIIIIIIIIIIIIIIIIIIIIIIIIIHIIIIIIIIIIIIIIIHIIIIIIIIIIIIIIIIHIIIIIIIIIIIIIIIIIIIIIIIIIIIIIIIIIIIIIIIIIIIIIIIIIIIIIIIIIGIIIIIIIIIIIIIIIIIIIIIHHIIIIIIIIIIIIIIIIIIIIIIIIIIIIIIHIIIIIIIIIIIIIIIIIIIIIIIIIIIIIIIIIIIIIIIIIIDDDDD
@HISEQ:969:HM2KJBCX2:2:1101:10099:68219 2:N:0:ACTATGCA
AGTGCCCTTGGTCCCAACTATCCCTATTAATCATTACGTCAATCCTAGAAACCAACAAAATAGGATCAAACGTCCTATTTCATTATTCCATGCTAATGTATTCAAGCGTTAGCCTGCTTTAAACACTCTAATTTTTTCAAAGTAACAGTCCTGTTTCCCTGCAACACCAAATTAATGGCATTACAGTTCTTCAGAAAGGAGGAATCAGCGAAGCCAGTGCATACCAGTGGCACGACCAACCTGCTGACCCCGAAATTCAACTACGAGCTTTTTAACTGCAACAACTTTAATATACGCTATTGGAGCTGGAATTACCGCGGCTGCTGGCACCAGACTTGCCCTCCAA
+
DBDDDHIIIIIIIHIIIIIIIIIIIIIIIIIIIIGIIIIIIIIIIIHIHHIIIIIIIIIIIHHHEHIIIIIFGHIIIIIIIIIIHIIHIIIHIIIIIIIIIIIIIIHIIIIHIIHIIHHHIIIIIIIIHIIIIIIIIIIIGIIIIIIIIIIIIIIIIHIIIIIIIIHHIIHIIIIIIIIIIIIIIIIIIIIIIIIIIIIIHIIIIIIIIIIIIIIIIIIIIHIIIIIIIIIIIIIIIIIIHIHIHIIIIIIIHIIIIIIIIIIIIIIIIIIIIIHIIIIIIIIIIIIIIIIIIIIIIIIIIIIIIIIIIIIIIIIIIIIIIIIIHIIIIIIIIIIIIIIIIDDDDB
@HISEQ:969:HM2KJBCX2:2:1101:2418:68392 2:N:0:ACTATGCA
AGTGCCCTTGGTCCCAACTATCCCTATTAATCATTACGGTGATCCTAGAAACCAACGAAATAGAATCAGTCCGTCCTATTTCATTATTCCATGCTAATGTATTCAGACGATAGTCTGCTTTAAACACTCTAATTTTTTCAAAGTAACAGTCCTGATTTCCAACCACACCAAATAAATGGCATGAAAGTTCCTCAGAAGGTAGAGATCCATCTCACCAGTACAGACAATTAAGCCTGACCAATGGGTAGACCCCGAAGTTCAACTACGAGCTTTTTAACTGCAACAACTTTAATATACGCTATTGGAGCTGGAATTACCGCGGCTGCTGGCACCAGACTTGCCCTCCAA
+
DDDDDIIHIIIIHIIIHIIIIGGIHHIIIIHHIIHIHIIHIHH?FHIIIIHIIIHHHIHFHIIEHHIIIIHIIHHIIIIIGHIHIIIHHCHFEHHGHIIIIGIHHHHHIIIIIIHIHIIIHIFIHGEIIIIHIHHHIIIIHHGGHHGHIIHIHHIIIIIIHFHIHCHIIIIHHHGEIHCGHHIHIIIIIHIIHIIIIHIHIIHIIIIIHHIHIHHEHHIIIHHHHHIIHHHHFIIIHIHIIIIHHF<HHFCHEHHHEGEHFHHIHGIHIIIIHHHHGIHIIFHIIIIIHIHHIIIHIIIIIIIHHIIIIIIIIIHHDHIHIIHIIIIHHHFFHHG@HHIHHFH@ADD@
@HISEQ:969:HM2KJBCX2:2:1101:15818:68820 2:N:0:ACTATGCA
AGTGCCCTTGGTCCCAACTATCCCTATTAATCATTACGTCAATCCTAGAAACCAACAAAATAGGATCGAACGTCCTATTTCATTATTCCATGCTAATGTATTCAAGCGTTAGCTTGCTTTAAACACTCTAATTTTTTCAAAGTAACAGTCCAAATTCCCCGCAACACCAAATTAATGGCATTACGGATCATCAGGAAGGAGGAATCAGTGAGACCAGTACATACCAGAGGCATGACCAATCTACTAACCCCGAAATTCAACTACGAGCTTTTTAACTGCAACAACTTTAATATACGCTATTGGAGCTGGAATTACCGCGGCTGCTGGCACCAGACTTGCCCTCCAA
+
DDD@@HIHIEHEHIIHIIIIHIIIIIIIIHHIIGIIIGIHIIIIIIIIHHIIHIIIIIIIH?DHEHIIIGGHIIIIIIGHHIIIFEHHIIIIHHHIIIHHIIHIIHHIIHHHIIIIIHIIIIIIIIIIHIIIIHHHHIHIHIHIHHIIHHHHIIIIGHIIIIIIHIIIHIIIIIIIHHFIHHHEIIIIIIIHHIIIIHHHHIHHHHHIIIIIIIIHIIIIIIIIHIIHIHIHHGIIIIIHIHGGDHDIHIGIIIIIIGIIIIHIIIIIIIIIIHHGIIIIIHHHIIHHGHIHHGDIIHIIIIIIIIIIIIIIIIIIIIIIIIIIIIIIIIIIIIIIIIHIIADDDD
@HISEQ:969:HM2KJBCX2:2:1101:19633:68243 2:N:0:ACTATGCA
AGTGCCCTTGGTCCCAACTATCCCTATTAATCATTACGTCAATCCTAGAAACCAACAAAATAGGATCAAACGTCCTATTTCATTATTCCATGCTAATGTATTCAAGCGTTAGCCTGCTTTAAACACTCTAATTTTTTCAAAGTAACAGTCCTGTTTCCCTGCAACACCAAATTAATGACATTACAGTTCTTCAAGAAGGAGGAACCAGTAAAGCCAGTACATACCAGAGGCACGACCAACTTACTAATCCCGAAATTCAACTACGAGCTTTTTAACTGCAACAACTTTAATATACGCTATTGGAGCTGGAATTACCGCGGCTGCTGGCACCAGACTTGCCCTCCAA
+
DDDDDHHHHFHIDHIIGIICHGFHHIHHHIIHHIIIIIIG0CGCCGGHHHIHEEHEHIIGGFHHIIIIHE<CEHCHIHIIIHHHHIHCFCGEHHHCGHHHHFGHHHIIIHHHCFHHHIIIIHHHGHHGHHEDGGGHHH?GIHHIIHGHHEHHIIHIIIHHHIIIHHGIHEHGHHHIIHHHHHIIHIHGEHHGIIHIIIIIIHIIHHIHIHHHIIIGIIIIHEIHHIIIHHII=IHGIIHIIHHHHHCCGIHIIHHEIHIIIIIIIIIIIIIIIHGIIHIIIIIIHEEHIIIHHHIIIIHHIIIIIIIIIIIIIIIIIIIIIIIIIIHIIIIHHHIIIIIIIDDDDD
@HISEQ:969:HM2KJBCX2:2:1101:20277:69021 2:N:0:ACTATGCA
AGTGCCCTTGGTCCCAACTATCCCTATTAATCATTACGTCGATCCTAGAAACCAACAAAATAGAATCAAACGTCCTATTTCATTATTCCATGCTAATGTATTCAAGCGCGAGCTTGCTTTAAACACTCTAATTTTTTCAAAGTAACAGTCCTGATTTCCCGCGACACCAAATTAATGACATCGTGGTTCGTCAGAAGGGAGAAACCAATAATGCTAGTACGTACAAAGTACGACCGACATATTAGTCCCGAAATTCAACTACGAGCTTTTTAACTGCAACAACTTTAATATACGCTATTGGAGCTGGAATTACCGCGGCTGCTGGCACCAGACTTGCCCTCCAA
+
DDDADIIIIGHHHIIIIIIIHIIIIIIIIIIIIIIIIIIIHIIGHIIIGIIIIIIIIIIIIHIHIIIIHIHIHIHIIIIIIIIIIHHHIHHHHIIIIIHIIHHHIHIIHHHIHIIIIIIHIFHIIIHIIIHIIHHIHHIIIIIIIIHIIIIIIFHIHIIIIHHEIIIIIIIHHIIHIIIIIIIIIHHHHIIIIIIIIHIIHIHIIIIIIIIIIIIIIIIIIIIIIIIIIII4IIIIIHIIIIHIHIHIIIIIIIIIIIIIIIIIIIIIIIIIIIIIIIIIIIIIIIIIIIIIIIIIIIIIIIIIIIIIIIIIIIIIIIIIIIIIIIIIIIIIIIIIIIIDDDDD
@HISEQ:969:HM2KJBCX2:2:1101:11066:69460 2:N:0:ACTATGCA
AGTGCCCTTGGTCCCAACTATCCCTATTAATCATTACGTCAATCCTAGAAACCAACAAAATAGGATCAACGTCCTATTTCATTATTCCATGCTAATGTATTCAAGCGCGAGCCTGCTTTAAACACTCTAATTTTTTCAAAGTAACAGTCCTGATTCCCCGCCACACCAAATGAATGACATGATGGTTCGTCAGAAGGTAGAAACCAGTAACACCAGTACGTACCTAAGGCACGACCAACGTACTGATCCCGAAATTCAACTACGAGCTTTTTAACTGCAACAACTTTAATATACGCTATTGGAGCTGGAATTACCGCGGCTGCTGGCACCAGACTTGCCCTCCAA
+
DDDDDIIIIIIIIIIIIIIIIIIIIIIIIIIIIIIIIIIIIIIGIIIIGIIIIIIIIIIIIIHIIIIHIIHIGIIIIIIIIIIIIIIIIIIIHHIIIIHIIHHIIIHIIIIIIIIIIIIIHIIHIHIIIIHIIIIIIIIHIIIIIIIIIHIIIIIIIIIIIIIIIIIIIHIIIIIIIIIIIIIIIIIIIIIIIIIIIIIIIIIIIIIIIIIIIIIIIIIIIIIIIIIIIIIIIII>IIIIIIHFIIIIIIIIIIIIIIIIIHIIIIIIIIIIIIIIHIIIIIIIIHIIIIIIIIIIIIIIIIIIIIIIIIIIIIIIIIIIIIIIIIIIIIIIIIIIIIIIDDDDD
@HISEQ:969:HM2KJBCX2:2:1101:10107:69368 2:N:0:ACTATGCA
AGTGCCCTTGGTCCCAACTATCCCTATTAATCATTACGTCGATCCTAGAAACCAACAAAATAGGGTCAAACGTCCTATTTCATTATTCCATGCTAATGTATTCAAGCGTGTGCCTGCTTTAAACACTCTAATTTTTTCAAAGTAACAGTCCTGATTCCCCATGACACCAAATTAATGACATCATAGTTCGTCAGAAGGTAGAAATCAATAATACCAGTGCATACCGGAGGCACGACCAATATATTGATCCCGAAATTCAACTACGAGCTTTTTAACTGCAACAACTTTAATATACGCTATTGGAGCTGGAATTACCGCGGCTGCTGGCACCAGACTTGCCCTCCAA
+
DDD@DFHHHEHCHFEEEHHIHFHHHHHHG?FGHHHHEEHHDHEH=@CHHGHFCHCHECHGGEFCCHGHHHI=FHHIIIIHHHHIHGI@HCHHHIEEHIHHIIIHHHCGCFHDHHH@GFIIHHIHIHHHHHEHEHHGGIIIHHHIIHHHFEHFEHGDHHHHHIHGFH@HHGHHEHHHHHHHHGFEHHHHIHGHIIHIHHIIIIIIIHIIIHHHHEHHHHIHIIIIGIIHIIIIHHFHHIIIHIHF<HCFIBHHHIGHG?HIIHEIHHIIIIIIIIHGIIHIHIIHHHHIIIHHIIIIHHHEHIHIIIIIIIIHHHHGIIHIIIIHIIIIHHHHHGIIIIIIIDDDBD
@HISEQ:969:HM2KJBCX2:2:1101:20084:69142 2:N:0:ACTATGCA
AGTGCCCTTGGTCCCAACTATCCCTATTAATCATTACATCGATCCTAGAAACCAACAAAATAGAATCGGATGTCCTATTTCATTATTCCATGCTAATGTATTCAAGCGTGAGCCTGCTTTAAACACTCTAATTTTTTCAAGGTAACAGTCCTAATTCCCCGTGACACCAAATTAATGGCATTACGGTTCTTTAGAAGGTGAGAAATCAATAATATCAGTACATACCAACGGCATGACCGATACATTGATCCCGAAATTCAACTACGAGCTTTTTAACTGCAACAACTTTAATATACGCTATTGGAGCTGGAATTACCGCGGCTGCTGGCACCAGACTTGCCCTCCAA
+
DDDDDIIIIIIIIIIIIIIIIIIIIIIIIIIIIIIIIIIIIIIIIHIIIIIIIIIIIIIGIIIIIIIIIHHIIIHIIIIIIIIIHIIIIIIIIIIIIIIIIIHIIIIIIIIIIIIIIIIIIIIIHIIIIIIIIIIIIIIIIIIIIIIIIIIIIIIHIIIIHIIIIIIIIIIIIIIIIIIIIIIIIIIIHIIIIIIIIIHIIIIIIIIIIIIIIIIIIIIIIIIIIIIIIIIIIIIIIIIIIIIHHHIIIIIIIIIIIIIIIIIIIIIHIIIIIIIIIIIIIIIIIIIIIIIIIIIIIIIIIIIIIIIIIIIIIIIIIIIIIIIIIIIIIIIIIIIIIIIIIIDDDDD
@HISEQ:969:HM2KJBCX2:2:1101:5713:69389 2:N:0:ACTATGCA
AGTGCCCTTGGTCCCAACTATCCCTATTAATCATTACGGTGATCCTAGAAACCAACAAAATAGAACCATGCCGTCCTATTCTATTATTCCATGCTAATGTATTCGAGCAAAATGCCTGCTTTAAACACTCTAATTTTTTCAAGGTAAAGGTCCTGGTTCCACATGACACCCAATTAAGGACATCATGCTTCTCCAGAAGGTGAGAAATCAACTGCGACAGTTCATACCCCTTAAGGCACGACCATCACGTCAATCCCGAAATTCAACTACGAGCTTTTTAACTGCAACAACTTTAATATACGCTATTGGAGCTGGAATTACCGCGGCTGCTGGCACCAGACTTGCCCTCCAA
+
DDDDDIIIIIIIIIIIIIIIIIIIIIIIIIIIIIIIIIIIIIIIIIIIIIIIIIIIIIIIIIIIIIIIIIIHICHHIIIIIIIIIIHIIIIIIIIIIIIIIGIIIIIIIIIIIIIIIIIIIIIIIIIIIIIIHHIIIIIIIIIIIIIIIIIIIIIIIHIIIIIIIIIIIIIIIIIIIIIIIIIIIIIIIIIIIIIIIIIIIIIIIIIIIIHIIIIIIIIIIIIIIIIIIIIIIIIIIIIIIIIIIIIIIHGIIIIIIIIIIIIIIIIIIIIIHIIIIIIIIIIIIIIIIIIIIIIIIIIIIIIIIIIIIIIIIIIIIIIIIIIIIIIIIIIIIIIIIIIIIIIIIIIDDDDD
@HISEQ:969:HM2KJBCX2:2:1101:21112:69802 2:N:0:ACTATGCA
AGTGCCCTTGGTCCCAACTATCCCTATTAATCATTACGTCGATCCTAGAAACCAACAAAATAAGATCAAACGTCCTATTTCATTATTCCATGCTAATGTATTCAAGCGTGTGCCTGCTTTAAACACTCTAATTTTTTCAAAGTAACAGTCCTGATTCCCCATAACACCAAATTAATGACATCATAGTTCGTCAGAAGGGAGAAATCAATAATACCAGTACATACCGAAGTACGACCGATATATTGATCCCGAAATTCAACTACGAGCTTTTTAACTGCAACAACTTTAATATACGCTATTGGAGCTGGAATTACCGCGGCTGCTGGCACCAGACTTGCCCTCCAA
+
@D@DBEHGCHH1FHIHHICHHGHHIHCGHHHGHHIIIEHHHHCHECHHIIIIFHIHHEHHGHEDH?GGEHF@<C=0F@GCHEHEE@C<?F1DGHEHGCFCEFGFHHEFHEHCEHHGHGHGCFCEFHGGHD<DEGEGEHEFGEFHHGEA?EGEGHHHHIIHHHHHH@GDDHHIHHGHEGECEHHHCIHIHHG;IHIHGIIIIIHHHIIIIIGIIH<HIIIHHHHI<HHHIIIIII6HIHHHHHHDGHIGGFHHFFHHIIIIIIIIIIIHHHIHHHIHHHHIIIIHIHIIIIIIIIIIHFIIIIIIIIIHIIHHIIIIIIHIIIIIIIIIIIIIIIIHIIIIDDDDD
@HISEQ:969:HM2KJBCX2:2:1101:4660:69853 2:N:0:ACTATGCA
AGTGCCCTTGGTCCCAACTATCCCTATTAATCATTACGTCGATCCTAGAAACCAACAAAATAGAATCAAACGTCCTATTTCGTTATTCCATGCTAATGTATTCAAGCGTGAGCCTGCTTTAAACACTCTAATTTTTTCAAAGTAACAGTCCTGATTCCCCATGACACCAAATTAATGACATCATGGTTCGTCAGAAGGTAGGAATCAATAATACCAGTACGTACAATAGCACGACCAATAAATTGATCCCGAAATTCAACTACGAGCTTTTTAACTGCAACAACTTTAATATACGCTATTGGAGCTGGAATTACCGCGGCTGCTGGCACCAGACTTGCCCTCCAA
+
DDDDAIIIIIIHHHHIHGIIIIIIIIIIIIIIIIIIIIIIIIIIIIIIIIIIIIIIGIIIIHHHHIIIIIIHIIIIIIIIIIIIHIIIIIIGIIIIHIIIHIHHIGIIHIHHIIIIIIIIIFHIIHHIIIIIIIIHIIIIHHIIIIIHIIIHIIIIIIIIIHIIIIIIIIHHIIIIIIGIHIIIIIIHEIIIIIIIIIIIIIIHHGIIHIIIIHHHIIIIIIIIIIIIIIIHIIHIIIIIIHIHIIIIIIIIIIIIIHIIIIIIIIIIIIIIIIIHIIGIIIIIIIIIIIIIIIIIIIHHIIIIIIIIIIIIIIIIGIIIIIIIIIIIIIIIIIIIIIIIDDDDD
@HISEQ:969:HM2KJBCX2:2:1101:18134:69786 2:N:0:ACTATGCA
AGTGCCCTTGGTCCCAACTATCCCTATTAATCATTACGTCAACCCTAGAAACCAACAAAATAGGATCAAACGTCCTATTTTATTATTCCATGCTAATGTATTCAAGCGTTAGCCTGCTTTAAACACTCTAATTTTTTCAAACAGTCCTGTTTCCCCGCAACACCAAATTAATGGCATCACGGTTCTTCAAGAAGGAGGAATCAGCAAGGCCAGTTCATACCAGTGGCACGACCAACCTGCTGACCCCGAAATTCAACTACGAGCTTTTTAACTGCAACAACTTTAATATACGCTATTGGAGCTGGAATTACCGCGGCTGCTGGCACCAGACTTGCCCTCCAA
+
DDDDDIIIIIIIIIIIIHIIIIIIIIIIIIIIIIIIIIIIIIIIIIIIIIIIIIIIIHHHIIHIIIIIIIHIIHIIIIIGIIIIIIIIIIIIHIHIIHHIIGIIIIIHIIIIHIIIHIHHIHIHIIIIIIHIIIIIIHIHHIIHHIIIIIIIIIIIIIIIIIIIHHIHHIIIIIIIIIIIIIIIIIIIIIIIIIIIIIIIIIIIIIIIIIIIIIIIIIIIIIIIIIIIIIIIIIIIIIIHHIIIHIIIIIIIIIIIIIIIIIIIIIIIIIIIIIIIIIIIIIIIIIIIHIIIIIIIIIIIIIIIIIIIIIIIIIIIIIIIIIIIIIIIIIIIIIIIIDDDDD
@HISEQ:969:HM2KJBCX2:2:1101:17350:70577 2:N:0:ACTATGCA
AGTGCCCTTGGTCCAACTATCCCTATTAATCATTACGTCAATCCTAGAAACCAACAAAATAGGATCGAACGTCCTATTTCATTATTCCATGCTAATGTATTCAAGCGTTAGCCTGCTTTAAACACTCTAATTTTTTCAAAGTAACAGTCCTGTTTCCCTGCAACACCAAATTAATGACATTACAGTTCTTCAGAAAGGAGGAATCAGCGAAGCCAGTACATACCAGTGGCACGACCAACCTGCTGACCCCGAAATTCAACTACGAGCTTTTTAACTGCAACAACTTTAATATACGCTATTGGAGCTGGAATTACCGCGGCTGCTGGCACCAGACTTGCCCTCCAA
+
<0<<0DHGHHIHEC@C<GEIECGHIIIIII?@HEEHH1FGEC@CEHEHHHHCE1EHG?@@111<DG<EHH/1<DEFCFCHE?1GEHCHCH1D<1<IIHH@HEHG<GHHH@DFADHHHIHHFHHHHHGGHHHGHCHHHE1HHHHBGFHHDGFCHHHHDHHF@:C@GHCCHFFIHHGCHEF9<FG@<CIHHHFC:@GIIHIHEH@IIHGCHIGHCHHEHG@GC<1CH>CHECC<GCC1<1?CHECGE?HC<E?C@@GG@EIHC<@HHED1<@D1<<?EHGF<<1<<1CC<CH@HGHHIHIFFEGCEEIHHIHHHHDHHHF@DHE@HHEEHCFFHIGIHEHEF<@@D@
@HISEQ:969:HM2KJBCX2:2:1101:13625:71544 2:N:0:ACTATGCA
AGTGCCCTTGGTCCCAACTATCCCTATTAATCATTACGTCAATCCTAGAAACCAACAAAATAGGATCGAACGTCCTATTTCATTATTCCATGCTAATGTATTCAAGCGTTAGCTTGCTTTAAACACTCTAATTTTTTCAAAGTAACAGTCCAAATTCCCCGCAACACCAAATTAATGGCATTACGGCTCATCAGGAAGGAGGAATCAGTGAGACCAGTACATACCAGAGGCATGACCAACCTACTAACCCCGAAATTCAACTACGAGCTTTTTAACTGCAACAACTTTAATATACGCTATTGGAGCTGGAATTACCGCGGCTGCTGGCACCAGACTTGCCCTCCAA
+
DDDDDIHIIIIIIIIIIIIIIHIIIIIIIIIIIIIIIHIIIHHIIIIHGHHIIHHIIG?HHHIIFFHHHHIIIHHHHIIGGFFHHIGIHIHIIIIHIIIIIGIIHIIIIIIHIIIHHIIIIHHHIIHHGIIHIIHHIIIIIIIIIIHHGHIHHHGHHHIHIHHIIIIIIIIHHIIHIIIIIIIIIIIIIIIIIIIIIIIIHHIIIIIIIHHHIIHIIIIIIIIIIIIIIIIIIIIIIIIIGHGFIIHIHDIHIGIHGIIIIIIIIIHIIIIIIIIIIIIIIIIIIIHIIIIIIIIIIIIIIIIIIIIHIIIIIIIIIIIIIIIIIIIIIIIIIIIIIIIIIDDDDD
@HISEQ:969:HM2KJBCX2:2:1101:19868:71630 2:N:0:ACTATGCA
AGTGCCCTTGGTCCCAACTATCCCTATTAATCATTACGTCGATCCTAGAAACCAACAAAATAGAATCAAACGTCCTATTTCATTATTCCATGCTAATGTATTCAAGCGTAAGCCTGCTTTAAACACTCTAATTTTTTCAAAGTAACAGTCCTGATTCCCCACGACACCAAATTAATGACATCGCGGTTCTTCAGAAGGTAGGAACCGATAATGCCAGTGCGTACCGAGGCACGACCAACAATTCGATCCCGAAATTCAACTACGAGCTTTTTAACTGCAACAACTTTAATATACGCTATTGGAGCTGGAATTACCGCGGCTGCTGGCACCAGACTTGCCCTCCA
+
BDDDDFHHHCHFE@CHGHHIIHIIIIHHIIIHIIIHHHIC?EHHHHHICHIFHHHHIHHHHIIHHIGCHHHIIFHHIHIIHIGIIIH?FCFHCHHIIHIIHIIIIIIHGHHIHIIIIIFHHHHHIIIIHIIIHIHIHIHIHHHHHIHIIHIIGHHHIIHHGHHHIHIIIHHIIIHICHIIIIGHHHFHIHHHHIIHIIIIIHIIHIIIIIHIIIIIIIIIHHIIHIIIHIHHEIIIHIIIHHFIIHIIIIIIIIHHGIIIIHHIIIIIIIIIIHHHHIIIIHHHIIIIHCH=GHHHHIHIIGIIHIIIIIIHIHHIHIIIIIIIIIIIIIHIHIGIIIHDDDDD
@HISEQ:969:HM2KJBCX2:2:1101:6121:72159 2:N:0:ACTATGCA
AGTGCCCTTGGTCCCAACTATCCCTATTAATCATTACGTCAATCCTAGAAACCAACAAAATAGGATCAAACGTCCTATTTCATTATTCCATGCTAATGTATTCAAGCGTTAGCCTGCTTTAAACACTCTAATTTTTTCAAAGTAACAGTCCTGTTTCCCTGCAACACCAAGTAAATGACATCACAGTTCTTCAAGAAGGAGGAATCAGTGAGGCCAGTGCATACCAGTGGCACGACCAACCTACTGACCCCGAAATTCAACTACGAGCTTTTTAACTGCAACAACTTTAATATACGCTATTGGAGCTGGAATTACCGCGGCTGCTGGCACCAGACTTGCCCTCCAA
+
DDDDDHIIIIIIIIIIIIIIGIIIIIIIIIIIIIIIIIIIIIIIIIIIIIIIHIIIHIIIIHHIIHIIIIIIHIIIIIIIIIIIIIIIIIIIGIIIIIIIIHIIIIIIIIIIIIIIIIIHIIIIIIIIIIIIIIIIIIIIIIIIIIIIIIIIIIIHIIIIIIIIIIIIIIIIIIIIIIIIIIIIIIHIIIIIIIIIIIIIIIIIIIIIIIIIIIIIIIIIIIIIIIIIIIIIIIIIIHHIIHHGHIIIIIIIIIIIIIIIIIIIIIIIIIIHIIIIIIIIIIIIIIIIIIIIIHIIIIIIIIIIIIIIIIIIIIIIIIIIIHIIIIIIIIIIIIIIIIIIIDDDDD
@HISEQ:969:HM2KJBCX2:2:1101:14680:72190 2:N:0:ACTATGCA
AGTGCCCTTGGTCCCAACTATCCCTATTAATCATTACGGTGATCCTAGAAACCAACAAAATAGAACCAATCCGTCCTATTTCATTATTCCATGCTAATGTATTCAGACTATAGCCTGCTTTAAACACTCTAATTTTTTCAAAGTAACAGTCCTGATTTCCCAACACACCAAATTAATGACATGAAGGTTCTTCAGAAGGTAGAAATTCGACACTACTGTACGGACCGTAAAGCCCGACCATAGGACAAATTTCGAATTTCAACTACGAGCTTTTTAACTGCAACAACTTTAATATACGCTATTGGAGCTGGAATTACCGCGGCTGCTGGCACCAGACTTGCCCTCCAA
+
DDDDDIIIIIIHHIIIIIIIIIHIHIIIGIIIIIIIIIIIHHIIIIHIHIIIIIIIIIIHIIIHIIIIIIIFHHHHIIIIIIIIIIIIIIIIIIIIIIIIIHHHIHIIIIIIHIIHHIHHHIIIIHIHIIICHHIHHIIIIIIIIIIIIIIIIIIHIIHIIIIIIIIIIIIIIIIIIIIIIIIHHIIIIIIIIIIIIIHIIIIIIIIIIIHIIIIIIIIIIIHIIIIIIIIIIIIIIIIIIII=HEGIIIIIIIIIIHIIIIIIIIIIIIIIIIIHIIIIHIIIIHIIIIIIIIIIIGIIIIIIIHIIIIIIIIIIIIIIIIIIIIIIIIIIIIIIIIIIIIIDDDDD
@HISEQ:969:HM2KJBCX2:2:1101:8669:71556 2:N:0:ACTATGCA
AGTGCCCTTGGTCCCAACTATCCCTATTAATCATTACGTCAATCCTAGAAACCAACAAAATAGGATCGAACGTCCTATTTCATTATTCCATGCTAATGTATTCAAGCGTTAGCTTGCTTTAAACACTCTAATTTTTTCAAAGTAACAGTCCAAATTCCCCGCAACACCAAATTAATGGCATTACGGCTCATCAGGAAGGAGGAATCAGTGAGACCAGTGCATACCGATGGCATGACCAATCTACTAACCCCGAAATTCAACTACGAGCTTTTTAACTGCAACAACTTTAATATACGCTATTGGAGCTGGAATTACCGCGGCTGCTGGCACCAGACTTGCCCTCCAA
+
DADDAIIIIIIIIIIIIIIIIIIIIIIIIIIIIIIHIIIHHHIEHIIIHIIIIIIIIIIIIEGHHIIIHIIIIIIIIIIIIIIIIIIIIGHIIIIIIIIIIIIIIIHGIIIIIIIIIIIIIIIIIHHHIIIIIIIIHIIIIIIIIIIIIIIIHIHHIIIIIIIIIIHHIHIIIIIIIIIHIIIIIIHIIIIIIIIIIIIIIIIIIIIIIIIHIIIIIIIIIIIIIIIIIIIIIIIIIIIIIIHHGIHIIIIIIIIIIIIIIIIIIHIHIIIIIIIIIIIIIIIIGIHIHIIIIIIIIIIIHIIIIIIIIIIIIIIIIIIIIIIIIIIIIIIIIIIIIIIIIDDDDD
@HISEQ:969:HM2KJBCX2:2:1101:7129:71704 2:N:0:ACTATGCA
AGTGCCCTTGGTCCCAACTATCCCTATTAATCATTACGTCGATCCTAGAAACCAACAAAATAGAATCAAACGTCCTATTTCATTATTCCATGCTAATGTATTCAAGCGTAAGCCTGCTTTAAACACTCTAATTTTTTCAAAGTAACAGTCCTGATTCCCCACGACACCAAATTAATGACATCGCGGTTCTTCAGAAGGTAGGAACCGATAATGCCAGTGCGTACCGAGGCACGACCAACAATTCGATCCCGAAATTCAACTACGAGCTTTTTAACTGCAACAACTTTAATATACGCTATTGGAGCTGGAATTACCGCGGCTGCTGGCACCAGACTTGCCCTCCAA
+
DDDDDIIIIIIHIIIIIIIIIIIIIIIIIIIIIIIIIIIHIIIHHHIIIIIIIIIIIIIIIFHIIIIIIIHIIGHIIIIIIIIIIIIHHIIIIIIIIIIIICIIIIIIIIIIIHIIIIIIIIIIIIIIIIIIIIIIIIIIIIIIIIIIIIIIIIIIIIIIIIIIIIIIIIHIHIIIIIIIHIIIIIIIIIIIIIIIIIIIIIIIIIIIIIIIIIIIIIIIIIIIIIIIIIIIIIIIIIIIIHGHIIIIIIIIIIIIIHIIIHHIIIIIIIIIIIIIIIHHIIIIIIIIIIIHGIIIIIIIIIIIIIIIIIIIIIIIIIIIIIIIIIIIIIIIIIIIIIIIDDDDD
@HISEQ:969:HM2KJBCX2:2:1101:13541:73681 2:N:0:ACTATGCA
AGTGCCCTTGGTCCCAACTATCCCTATTAATCATTACGTCAATCCTAGAAACCAACAAAATAGGATCGAACGTCCTATTTCATTATTCCATGCTAATGTATTCAAGCGTTAGCCTGCTTTAAACACTCTAATTTTTTCAAAGTAACAGTCCTGTTTCCCTGCAACACCAAATTAATGACATTACAGTTCTTCAGAAAGGAGGAATCAGCGAAGCCAGTGCATACCAGTGGCACGACCAACCTGCTGACCCCGAAATTCAACTACGAGCTTTTTAACTGCAACAACTTTAATATACGCTATTGGAGCTGGAATTACCGCGGCTGCTGGCACCAGACTTGCCCTCCAA
+
DDDDDHIIIIHIEGHIHIIIIIHIIIIIIIIIIIIIIIIIIIIIHIIIGEHIIIHIGHHHGHIIGHIIIIIIHIIIIIIIIIIHGHIHHIIIIIGEHHFHIHHHHGHHHIIIIIIIHHHIIGHHIHEHHIHHHEHEHIIIIIIIHIHIHHHIIHHIIIHHHHHHHIHEHEHHHHHHHHHHHIIHHIIHHGHIIGHHHHHHHHFHHIIHDIIGIIIHHHGIHIIIHHHFEEHHCHIIHIHHGC@G@HIIIIIHIIHGIHHGEHHHHIIHHGIHIIIFGHIIIIIHGCIIHHHHIIIIHHHCGIHIIIHIIHHIHIGIIHEIIHHHHEHIHHHF1FEHHIIIIBD@D@
@HISEQ:969:HM2KJBCX2:2:1101:1259:73277 2:N:0:ACTATGCA
AGTGCCCTTGGTCCCAACTATCCCTATTAATCATTACGTCAACCCTAGAAACCAACAAAATAGGATCAAACGTCCTATTTTATTATTCCAAGCTAATGTATTCAAGCGTTAGCCTGCTTTAAACACTCTAATTTTTTCAAAGTAACAGTCCTGTTTCCCCGCAACACCAAATTAATGGCATCACGGTTCTTCAAGAAGGAGGAATCAGCAAGGCCAGTTCATACCAGTGGCACGACCAACCTGCTGACCCCGAAATTCAACTACGAGCTTTTTAACTGCAACAACTTTAATATACGCTATTGGAGCTGGAATTACCGCGGCTGCTGGCACCAGACTTGCCCTCCAA
+
D0<D?GH1D1<<CHH@GEHF1D1DCF1DEGHIG1<DHHH1DCEHHCGCC@GHCHEHGECHCHHH@<C1<<1D1D0CE111<<11<G1DEG1<@HHG<FEGGIHHHIHGEG?HFHHHHHHGC1CHHHEHIHGGHHIHIBB@HGEFHHHIIIIHEHHHHGHHIHIIIHHH@HHHHHHHGIIHHEIIHHHIIHIGHHHFIIIIHHHHIIIHIIIFHIHIIIIHGHIIFHIIHIHIIIHHHHHIIIIHFGHHHHIIIIIIHIHHIIIIIIIIHHHHHHIIFIIHHIIIIIIHHFFHHHIIIIIHHIIIIHIIIIHHGIIHHHIIIIIIIIIGIIHHHIIHGIHHHD@BDA
@HISEQ:969:HM2KJBCX2:2:1101:19802:74253 2:N:0:ACTATGCA
AGTGCCCTTGGTCCCAACTATCCCTATTAATCATTACGGTGATCCTAGAAACCAACGAAATAGAATCAGTCCGTCCTATTTCATTATTCCATGCTAATGTATTCAGACGATAGTCTGCTTTAAACACTCTAATTTTTTCAAAGTAACAGTCCTGATTTCCCATCACACCAAATAAATGGCATGAAAGTTCCTCAGAAGGTAGAGATCCATCTCACCGGTGCAGACAATTAAGCCTGACCAATGGGTAGACCCCGAGGTTCAACTACGAGCTTTTTAACTGCAACAACTTTAATATACGCTATTGGAGCTGGAATTACCGCGGCTGCTGGCACCAGACTTGCCCTCCAA
+
DDDDDIIIIEHHIIIIIIIIIIIIIIIIIIIIIIIIIIIIIIGHIIGHIIIIIIIIHHIHHIHIIIIIIIIIIIIIHIIIIIIHHIIIIGIHIHFECHIIHHIIHHIIIIIIIIIIIHIIIIIIIIIIHIIIIIIIIIIIIIIHHIHIHHIIIIIHIIIIIIHIIIIIGIHHIIHIIIIIIIIIIIIIIHIIIIIIIIIHHIIIIIIIIIIIIIIIIIIIIIIIIHIIIIIIIIIIIIIIIIIHHCGIIHHGIIIIIIIIIIIHIIIIIIIIIIIIIIIIIIIHHIIIIIIIIIIIIIIIIIIIIIIIIIIIIIIIIIIIIIIIIIIIIIIIIIIIIIIIIIIDDDDD
@HISEQ:969:HM2KJBCX2:2:1101:8737:74631 2:N:0:ACTATGCA
AGTGCCCTTGGTCCCAACTATCCCTATTAATCATTACGTCGATCCTAGAAACCAACAAAATAGGGTCAAACGTCCTATTTCATTATTCCATGCTAATGTATTCAAGCGTGTGCCTGCTTTAAACACTCTAATTTTTTCAAAGTAACAGTCCTGATTCCCCATGACACCAAATTAATGACATCACAGTTCGTCAGAAGGTAGAAATCAATAATACCAGTGCATACCGGAGGCACGACCAATATATTGATCCCGAAATTCAACTACGAGCTTTTTAACTGCAACAACTTTAATATACGCTATTGGAGCTGGAATTACCGCGGCTGCTGGCACCAGACTTGCCCTCCAA
+
DDD@DHIIHIHHHIIIIIIIHHHGIIIIIIIIIIIIIHIIIHIIIIHIIIIHIGIIIIIIHIIEHHIIIIIIIEHIIIHIIHIIIHIIHHIIFHHIIIIIIHHHHIIHIIIHIIIIIHIIIHHHHIIGIHIIIHIIIIHHIIIIIIIIHIIHIIIIHIIIIIIIIIIIIIIHIIIIIIIHHHHIIIIIIIIIIIIIIHIIIIIIIIIIIIIIIIIIIIIIIIIIIIIIIIIIHIIIIIIIIIIHGIIIIIIIIIIHHIIIIIIIIHIIIIIIIIHIIIIIIIIIIIIIIIIIIIIIIIIHHIIIIIIIIIIIIIIIIIIIIIIIIIIIIIIIIIIIIIIIIDDDDD
@HISEQ:969:HM2KJBCX2:2:1101:5506:74434 2:N:0:ACTATGCA
AGTGCCCTTGGTCCCAACTATCCCTATTAATCATTACGTCGATCCTAGAAACCAACAAAATAGAATCAAACGTCCTATTTCATTATTCCATGCTAATGTATTCAAGCGTGAGCCTGCTTTAAACACTCTAATTTTTTCAAAGTAACAGTCCTGATTCCCCACAACACCAAATAAATGACATCATGGTTCGTCAGAAGGGAGAAACCAACAATGCCAGTACGTACCTAGGCACGACCGACATGATGGTCCCGAAATTCAACTACGAGCTTTTTAACTGCAGCAACTTTAATATACGCTATTGGAGCTGGAATTACCGCGGCTGCTGGCACCAGACTTGCCCTCCAA
+
BAD?DHHGHGGGHEHHEHHEGHCHHIIIGHIIIIIIIGIICHHHHHHIIHHHHIIIHFCGHH1CGHIHCHHF<?EHIIIHCFGHIHHIFCEG?C1FECFEE@DHEGFEH?DGH@GCHGHHFBCEHIH@HEHIHIHFHGHHGB<DH1<HGHIHHCDCCGECFE=BDDCIHHHFIGIHHHHHEGDG@HDCEEEDG=HIIIIHIIH;GHHGCCFGGGIHGEHHHHHIIHIHIHHHCHHHHHF@HHGA@DHHDGHFHIHIHHIHHHGECGHEGIIHEIIIIIIHIIHHGHIHHCHEHIHIIIIIIIHHHHFHIIIIIHHHIHHHIHIIHGD<GGIHEIIIIHHC<?@<?
@HISEQ:969:HM2KJBCX2:2:1101:7537:74939 2:N:0:ACTATGCA
AGTGCCCTTGGTCCCAACTATCCCTATTAATCATTACGTCAATCCTAGAAACCAACAAAATAGGATCGAACGTCCTATTTCATTATTCCATGCTAATGTATTCAAGCGTTAGCCTGCTTTAAACACTCTAATTTTTTCAAAGTAACAGTCCTGTTTCCCTGCAACACCAAATTAATGGCATTACAGTTCTTCAGAAAGGAGGAACCAGCAAAGCCAGTGCATACCAGTGGCACGACCAACCTGCTGATCCCGAAATTCAACTACGAGCTTTTTAACTGCAACAACTTTAATATACGCTATTGGAGCTGGAATTACCGCGGCTGCTGGCACCAGACTTGCCCTCCAA
+
DD@A?EHIIHIIIIFHIHIHHIHEHHIIHIIGIIHIIIHE=GHIIIHHHHHIIHHIHGIIIIIHHHHHIHIHFHHDHCFHHHHIIIHFHHHFFHHIIHCHIHHHIHIIHIIHIHIIIHIIHHHIHHIHHIIIHHFGHHIHIHHHIIIIHHHHHHFHIHGHEFEIHEEGHHHGHHHHHIHEIIHHHHHIIHIIIIIHGHFHHHIHGIIHIIIIHFIIIHIIIHHHHFHGII=IIIHHHHHIHHHGCHIIIGIIIIIIIIIIHHIIHHIIIIIIHECEEHGEHHIIIHHHIHIIHIIIIIIIIIHHHEHIIIIIHIIIIIIIIGGIHIIHHHHHHHHHGFDIH@BDDB
@HISEQ:969:HM2KJBCX2:2:1101:11236:75229 2:N:0:ACTATGCA
AGTGCCCTTGGTCCCAACTATCCCTATTAATCATTACGTCGATCCTAGAAACCAACAAAATAGAATCAAACGTCCTATTTCATTATTCCATGCTAATGTATTCAAGCGTGCGCCTGCTTTAAACACTCTAATTTTTTCAAAGTAACAGTCCTGATTCCCCACGACACCAAATTAATGACATCGCGGTTCTTCAGAAGGTAGGAACCAATAATGCCAGTGCGTACCGAGGCACGACCGACAATCTGATCCCGAAATTCAACTACGAGCTTTTTAACTGCAACAACTTTAATATACGCTATTGGAGCTGGAATTACCGCGGCTGCTGGCACCAGACTTGCCCTCCAA
+
DDDDDIIIIIIHHIIIIIIIIHIHIIIIIHIHHIIIIIIIIIIHIIIIIIIIIHIIIHIIHIHHIGIIIIIIHIIIIIIIIIIIIIEEHIIIIIGIIIIIHEHIIHHIIHIIIHHIHHIIHIIIIIHIHHIIIHHHIIHIHHHIIIIIIIIIIIIIIIIIIIHIHIIIIIIIIIIIIIHFHIIIIIIIIIIIIIIIIIIIIIIH:IHHHHGIIGIIIIIHIIIIIIIIHIIHIIIIIIIHHFHFIIIIIIIIIIIIIHHIIHHIIIIIIIIIIIIIIIIHHIHHIIIIIIIIIIIIIIIIIIIIIIIIIIIIIIIIIIIIIIIIIIIIIIIIIIIIIIIIDDDDD
@HISEQ:969:HM2KJBCX2:2:1101:16288:75325 2:N:0:ACTATGCA
AGTGCCCTTGGTCCCAACTATCCCTATTAATCATTACGTCAATCCTAGAAACCAACAAAATAGGATCAAACGTCCTATTTCATTATTCCATGCTAATGTATTCAAGCGTTAGCCTGCTTTAAACACTCTAATTTTTTCAAAGTAACAGTCCTGTTTCCCTGCAACACCAAATTAATGACATTACAGTTCTTCAAGAAGGAGGAACCAGTAAAGCCAGTACATACCAGAGGCACGACCAACTTACTAATCCCGAAATTCAACTACGAGCTTTTTAACTGCAACAACTTTAATATACGCTATTGGAGCTGGAATTACCGCGGCTGCTGGCACCAGACTTGCCCTCCAA
+
BDDDDHHIIIIIHHHICHIIIIIIHIIIIIHIIIIIIIIIIGIHHHHHHIIHIIIIIHIHHHHIHIIEHIHIIIGIIIIIIIHIIIIHIEHHHIHHIIIHIFHHHHHHIIHEHHHIIIHIIIIFHCHHIIIIIIIHIIIIIIIIIIHHHIIIIIHIIIIIHIHIIIIIIIHGHIIHIIIIHHIIIIIHIHFIIIHIIIHIIHIHIIIIIIIIIIIIHHIIIIIIIIIIHIHIIIIIIHGHHHIHIIHHIIIHIIHHGIIIHHFIIIGIIIHHGIIIIHIIIHIIHIHIIIHIIIIIIIHIHIIIIIIIIIIIIIIIHHIHIHIIIIIIIIIIHIIIIIIHIDDDDD
@HISEQ:969:HM2KJBCX2:2:1101:7519:74461 2:N:0:ACTATGCA
AGTGCCCTTGGTCCCAACTATCCCTATTAATCATTACGTCAATCCTAGAAACCAACAAAATAGGATCAACGTCCTATTTCATTATTCCATGCTAATGTATTCAAGCGCGAGCCTGCTTTAAACACTCTAATTTTTTCAAAGTAACAGTCCTGATTCCCCGCCACACCAAATTAATGACATGATGGTTCGTCAGAAGGTAGGAACCAGTAACACCAGTACGTACCTAAGGCACGACCAACGTACTGATCCCGAAATTCAACTACGAGCTTTTTAACTGCAACAACTTTAATATACGCTATTGGAGCTGGAATTACCGCGGCTGCTGGCACCAGACTTGCCCTCCAA
+
DDDADIHHIIIIIIIIIIIIIIIIIIIIIIIIIIIIIIHIHIIIHGHIHIIIIIIIIIIIIHGIIIIIIIIHIIIIIIIIIIIIHHIIIHIHIEHIIIIIHHHIHIIIIIIHHHHIIHHHHIIIIIHHIIIIIIIIHIIIIIIIIIHHIIIHIIIIIIIIIIIIIIIIIIIIIIIIHGIIIIIIIIIIIIIIIIIIIIIIIIIIIIIIIIIIIIIIIIIIIIIHIIIIIIIIIIIIIIIIIIHHIIIIIIIIIIIIIIIIIIIIHIIIIIIIIIIIIIIIHIIIHHHIIIIIHIIIIIIIIIIIIIIIHIIIIIIIIIIIIIIIIIIIIIIIIIIIIIIIDDDDD
@HISEQ:969:HM2KJBCX2:2:1101:12337:75847 2:N:0:ACTATGCA
AGTGCCCTTGGTCCCAACTATCCCTATTAATCATTACGTCAATCCTAGAAACCAACAAAATAGGATCAAACGTCCTATTTCATTATTCCATGCTAATGTATTCAAGCGTTAGCCTGCTTTAAACACTCTAATTTTTTCAAAGTAACAGTCCTGTTTCCCTGCAACACCAAATTAATGACATTACAGTTCTTCAAGAAGGAGGAACCAGTAAAGCCAGTACATACCAGAGGCACGACCAACCTACTAATCCCGAAATTCAACTACGAGCTTTTTAACTGCAACAACTTTAATATACGCTATTGGAGCTGGAATTACCGCGGCTGCTGGCACCAGACTTGCCCTCCAA
+
DDDDDFIIIIIIHHIHHIIIIIIIIIIIHIIIIIIIIHIIIIIIIIIIIIIIIIIIIIIGIGHIHIIIIIIIGHIHIIIIIIHIGHHHIHHIGIIIIHHHHIIIIIIIIIIIIIIIHIIIIIIIHIIIIIHHHIIIIIHIIIIIIIIIIIIIIIIIIHHIIIIHHIIHIIHIIIIIIIHHIIIIIIIIIIIIIIIIIIIIIHHGIIIIIIIIIIIIIIIIIIIIIIIIIHIIIIIIIIIIIIHHIHHHIIIIIIIIHIIIIIIIIIIIIIIIIIIIHIIIIIIIIIIIIIIIIIIIIIIIIIIIIIIIIIIIIIIIIIIIIIIIIIHIIIIIIIIIIIIIIDDDDD
@HISEQ:969:HM2KJBCX2:2:1101:18011:75758 2:N:0:ACTATGCA
AGTGCCCTTGGTCCCAACTATCCCTATTAATCATTACGGTGATCCTAGAAACCAACAAAATAGAACCATGCCGTCCTATTCTATTATTCCATGCTAATGTATTCGAGCAAAAATGCCTGCTTTAAACACTCTAATTTTTTCAAGGTAAAGGTCCTGGATCCGCAAGACACCCAATTAAGGACATCAAGTTTCTCCAGAAGGTGAGAAATCAACAGCGACAGTTCATACCCCTTAAGGCATGACCATCACGTCAATCCCGAAATTCAACTACGAGCTTTTTAACTGCAACAACTTTAATATACGCTATTGGAGCTGGAATTACCGCGGCTGCTGGCACCAGACTTGCCCTCCAA
+
0DB@BG??CFEHHI@@@@FFEHHIHGH@FCHCHHIHH?EHI?CE?11C<11<<<CGH11<CE1111<DGH11<E/C01<G@F1DC<GH1<<1D1CEHGEH1<1DHH@CHH?HGCG@@<B1HCHF@HEGF?FAG@DBGHIC<C@21A81EGAH?IHHHE?<1DGGH?CHHC0@0G<<<D:CDEC:HGCCGDHF?F/IHHEHHIHFEGCD0HHGIHHGCHF:4F11<:.?C<1FCF<1<1HHFGF?GEEC0H?@C/C</11FECCGH@E1C<=HGCHG@@HE@G?ECF@HC<<GHHG@F<HEE/HEEHFIHFHHHCCFCD1HHIIHDEG<@EC<<1HHIHGDCD<1@DGE@?D<0
@HISEQ:969:HM2KJBCX2:2:1101:14045:76950 2:N:0:ACTATGCA
AGTGCCCTTGGTCCCAACTATCCCTATTAATCATTACGGTGATCCTAGAAACCAACAAAATAGAACCATGCCGTCCTATTCTATTATTCCATGCTAATGTATTCGAGCAAAAATGCCTGCTTTAAACACTCTAATTTTTTCAAGGTAAAGGTCCTGGATCCGCAAGACACCCAATAAAGGACATCAAGTTTCTCCAGAAGGTGAGAAATCAACAGTAACAGTTCATACCCCTTAAGGCATGACCATCACGTCAATCCCGAAATTCAACTACGAGCTTTTTAACTGCAACAACTTTAATATACGCTATTGGAGCTGGAATTACCGCGGCTGCTGGCACCAGACTTGCCCTCCAA
+
DDDDDIIIIHIIIIIIIIIIIIIIIIIIIHHIIIIIIIIIIIIIIHIIIIIIIIIIIIHIHIHHIIHIIIIIIDEHIIIHHIIIIIHFHIIIIIIGHIIHHDHIHHIIIIIIIIHIIIIIIIIIIIHHIIIIIIIHHHIIGIHIIIIIIHHIIIIHIIHIIIHIIIHHIHIIIIIIIIIIIIIHIIIHIIIHGIIIIIIIIIIIIIIIIIIIIHIIIIIIIIIIIIIIIIIIIIIIIIIIIHIIIIIIIHHGIHHIIIIIIIIIIIIIIIIIIIIHIIIIIIIIIIIIIIIIIIIIIIIIHIIIIIIIIIIIIIIIIIIIIIIIIIIIIIIIIIIIIIIIIIIIIIIIDDDDD
@HISEQ:969:HM2KJBCX2:2:1101:14903:77470 2:N:0:ACTATGCA
AGTGCCCTTGGTCCCAACTATCCCTATTAATCATTACGTCAATCCTAGAAACCAACAAAATAGGTTTGAACGTCCTATTTCATTATTCCATGCTAATGTATTCAAGCAAATGCCTGCTTTAAACACTCTAATTTTTTCAAAGTAACAGTCCTGTTTCCCTGCAACACCAAATTAATGACATTACAGTTCTACAGAAAGGAGGAATCAGCGAGACCAGTTCATACCAGTGGCACGACCAGCCTGCTGACCCCGAAATTCAACTACGAGCTTTTTAACTGCAACAACTTTAATATACGCTATTGGAGCTGGAATTACCGCGGCTGCTGGCACCAGACTTGCCCTCCAA
+
DDDDAIIIIIIIIIIGHEHIIIIIHGIIIIIIIIIIIIIIIIIHHIIHIHIHEHHHHGHHIIHGHGHEHG@FGHIIIIHHHIIIIIIICHIIIII1IHIIIHIIIIHIIIIIIIIIHHIHHHHHIIIIIIIIIHHHIGIHIIHHHHIHHGCIIIHHIIIHHIIIIHHHHHHIHIIIIIIIHHIIIIIIIIIIIIIIIIIIIIIIIIIIIIHIHHIIIIIHIIIHIIIIIIIIIIIIIIIIIIHHFHHHCHGIIIIIIHHIHHHHIIIHIIIIHHHIIIIIIIHHIIIIHHIIIIIIIIIIIIIIIIIHIIIIIIIIIIIIIIIIIIIIIIIIIIIIIIIIIDDDDD
@HISEQ:969:HM2KJBCX2:2:1101:10073:77360 2:N:0:ACTATGCA
AGTGCCCTTGGTCCCAACTATCCCTATTAATCATTACGTCAATCCTAGAAACCAACAAAATAGGACGTTCGATCCTATTTCATTATTCCATGCTAATGTATTCAAGCGTTAGCCTGCTTTAAACACTCTAATTTTTTCAAAGTAACAGTCCTGTTTCCCTGCAACACCAAATTAATGGCATTACAGTTCTTCAGAAAGGAGGAACCAGCAAAGCCAGTGCATACCAGTGGCACGACCAACCTGCTGATCCCGAAATTCAACTACGAGCTTTTTAACTGCAACAACTTTAATATACGCTATTGGAGCTGGAATTACCGCGGCTGCTGGCACCAGACTTGCCCTCCAA
+
DDDDDIIIIIIIIIIIHIIIIIIIIIIIHIIIIIIIIIIHIIIIIIIIIIIIHIHIHHIIIIHEHIIHHIIIIIIIIHIIGIIIIIGHIIIIGIIGIHIIIIIHIIIIIIIIIIIIHIIIIHHIHIIHIIIHHIIIHHIIHHIHIIIIIIHIHHHEIHIIIHIIIIIIIHIIIIIIIIIIIIIGIIIHIIIIIIIIIIIIIIHIIHHIIIHIIIIIIIIIIIIGIIIIIIHIIIIIIIIIIHIHHIIIIIIIIIIIIIIIIIIIIIIIIIIIIIIIIIIIIIIIIIIIIIIIIIIIIIIIIIIIIIIIIIIIIIGHIIIIIIIIIIIIIIIIIIIIIIIIIDDDDD
@HISEQ:969:HM2KJBCX2:2:1101:16665:76788 2:N:0:ACTATGCA
AGTGCCCTTGGTCCCAACTATCCCTATTAATCATTACATCGATCCTAGAAACCAACAAAATAGAATCGGATGTCCTATTTCATTATTCCATGCTAATGTATTCAAGCGTGAGCCTGCTTTAAACACTCTAATTTTTTCAAGGTAACAGTCCTAATTCCCCGTGACACCAAATTAATGGCATTACGGTTCTTTAGAAGGTGAGAAATCAATAATATCAGTACATACCAACGGCATGACCGAAACATTGATCCCGAAATTCAACTACGAGCTTTTTAACTGCAACAACTTTAATATACGCTATTGGAGCTGGAATTACCGCGGCTGCTGGCACCAGACTT
+
DDDDDIIIIIIIIIIIIIIIIIIIIIIIIIIIIHIIIIIIIIIIIIIIIIIIIIIIIIIIIIIIIIIGIIIGHIGIIIIIIIIIIHHIIIIIHIHIHIHIIIIIIIIIIIIIIIIIIIIIHIIHIIIEHHIIIIIIIHIHIIIIIIIIIIIIIIIIIIIIIIIIIIIIIIHIIIIIIHIIIIIIIIIIIIIIIIIIIIIIIIIIIIIIIIIIIIIIIIIIIIIIHIIIIIIIIIIHEIIIIIIIIIIIIIIIIIIIIIIIIIIIIIIIIIIIIIIHIIIIIIIHIIIIIIIIIHGIIIIIHHIIIIIIIIIIIIIIIIIIIIIIIHIIHIIIIDDDDD
@HISEQ:969:HM2KJBCX2:2:1101:1467:77482 2:N:0:ACTATGCA
AGTGCCCTTGGTCCCCAACTATCCCTATTAATCATTACGTCAATCCTAGAAACCAACAAAATAGGATCGAACGTCCTATTTCATTATTCCATGCTAATGTATTCAAGCGTTAGCCTGCTTTAAACACTCTAATTTTTTCAAAGTAACAGTCCTGTTTCCCTGCAACACCAAATTAATGGCATTACAGTTCTTCAGAAAGGAGGAATCAGCGAAGCCAGTACATACCAGTGGCACGACCAACCTGCTGACCCCGAAATTCAACTACGAGCTTTTTAACTGCAACAACTTTAATATACGCTATTGGAGCTGGAATTACCGCGGCTGCTGGCACCAGACTTGCC
+
DDDDDIIIIIIIIIIIIIIIIIIIIIIIIIIIIIIIIIIIIIIIIIIIIIIIIHIFIIIIIIIIIIIIIIIIHIIIIIIIIHIIIIIHIIIIIIHHHHIIIIIIIIHIIIIIHHHIIIHIIIHIHIIIIIIIIIIIIIIIIIIIIIIIIIIIIIIIIIIIIIIIIIIIHIIIIIIIIIIHIIIIIIIIIIIIIIIIIIIIIIIIIHIIIIIIIIIIIIIIIIIIIIIIIIIIIIIIIIIIIIIIIIIIIIIIIIIIIIIIIIIIIIHIIIIIIIIHIIIIIIIIIIIIIIIIIIIIIIIIIIIIIIIIIIIIIIIIIIIIIIIIIIIIIIIIIIIIDDDDD
@HISEQ:969:HM2KJBCX2:2:1101:18262:78982 2:N:0:ACTATGCA
AGTGCCCTTGGTCCCAACTATCCCTATTAATCATTACGGTGATCCTAGAAACCAACAAAATAGAACCATGCCGTCCTATTCTATTATTCCATGCTAATGTATTCGAGCAAAAATGCCTGCTTTAAACACTCTAATTTTTTCAAGGTAAAGGTCCTGGATCCGCAAGACACCCAATTAAGGACATCAAGTTTCTCCAGAAGGTGAGAAATCAACAGCGACAGTTCATACCCCTTAAGGCATGACCATCACGTCAATCCCGAAATTCAACTACGAGCTTTTTAACTGCAACAACTTTAATATACGCTATTGGAGCTGGAATTACCGCGGCTGCTGGCACCAGACTTGCCCTCCAA
+
DDDCDIIIIIIIIIIIHIIIIIIIIIIIIIIIIIIIIIIIIIIIIIIIHIIIIIIIGIIIHIFHHHIIIIHIIHHIHIHIIIIIIHIHHIIIIIIIIIHIHHHIHIFHIIIIIIIHHIIIIIIIIIIIGIIIIHIHIHHIIIIHIIIIIIIIIHIIIIIIIIIIIIIIIIIIIIIIIIHIIIHHIIIIHHGIHHIIIIIIIIHIIIIIIIIIIIIIIIIIIIIIIIIIIIIHIIIIIIIIIIIIIIIIIIHHIIIIIIIIIIHIIIIIIIIIIIIIIIIIIIIIIIIIIIIIIIHIIIIHIIIIIIIIIIIIIIIIIIIIIIIIIIIIIIIIIIIIIIIIIIIIIIIIDDDDD
@HISEQ:969:HM2KJBCX2:2:1101:10724:78912 2:N:0:ACTATGCA
AGTGCCCTTGGTCCAAACGATACCTATTACTCATTACGTCGATCTTAGATACCAACAACATAGACTCAAATCCCATATTTCATTATTCCATGCTACTGTATTCAAGCGTACGCCTGCTTTAAACACTCTAATTTTTTCAAAGTAACAGTCCTGATTCCCCACGACACCAAATTAATGACATCGCGGTTCTTCAGAAGGTAGGAACCAATAATGCCAGTACGTACCGAAGCACGACCAACAATTCGATCCCGAAATTCAACTACGAGCTTTTTAACTGCAACAACTTTAATATACGCTATTGGAGCTGGAATTACCGCGGCTGCTGGCACCAGACTTGCCCTCCAA
+
000<011<F11<1<1<110<10/<<<DHI11D111D1<<D//1111<1D11D111011111<111<1111111<1<11<F11<1<GHH11<G111/HH0HF<@103CIIHCD0EH98H8H@/G578EFB1@CDAB<:GB1@IH@FB1EG@EEFC:1D-BGACHF887C@HCD.G8C98EAEC-?CCCGD</C@C/DC/@GGHG:@G0CD</.<11HGCF<::C0?F<<D.-HFEIHFFAA<<CCHC/D</CEED<1CEEHE<0GC<0<1C1F<<11@IHEIHC<<11@H@HG<<<<1<<111D<1<1IHFCCF<<F<1<1IHGCD1<<1<<1<D<<0/0<0@@<@
@HISEQ:969:HM2KJBCX2:2:1101:7526:79240 2:N:0:ACTATGCA
AGTGCCCTTGGTCCCAACTATCCCTATTAATCATTACGTCAATCCTAGAAACCAACAAAATAGGATCAAACGTCCTATTTCATTATTCCATGCTAATGTATTCAAGCGTTAGCCTGCTTTAAACACTCTAATTTTTTCAAAGTAACAGTCCTGTTTCCCTGCAACACCAAATTAATGACATTACAGTTCTTCAAGAAGGAGGAACCAGTAAAGCCAGTACATACCAGAGGCACGACCAACCTACTAATCCCGAAATTCAACTACGAGCTTTTTAACTGCAACAACTTTAATATACGCTATTGGAGCTGGAATTACCGCGGCTGCTGGCACCAGACTTGCCCTCCAA
+
DDDDDIIIIIIIIIIIIIIIIIIIIIIIIIIIIIIIIIIIIIIIIIIIIIIIIIIIIHIIHIIIIIIIIIIIIIIIIIHIIIIIIIIIHIIIHIIIIIIIIIIIIIIIIIIIHIIIIIIIHIIIIIIIIIIIIIIIIIIIIIIIIIIIIIIIIIIIIIIIIIIIIHIIIIIIIIIIIIHIIIIIIIIIIIIIIIIIIIIIIIIHHHHIIIIHIIIIIIIIIIIIIIIIIIIIIIIIIIHIHIHHEIHHIIIIIIIIIIIIIIHIIIIIIIHIIHHIIIIIIIIIIIGIIIIIIIIIIIIIIIIIIIIIIIIIIIIIIIIIIIIIIIIIIIIIIHHIIIIIIDDDDD
@HISEQ:969:HM2KJBCX2:2:1101:5492:79038 2:N:0:ACTATGCA
AGTGCCCTTGGTCCCAACTATCCCTATTAATCATTACGTCGATCCTAGAAACCAACAAAATAGGGTCAAACGTCCTATTTCATTATTCCATGCTAATGTATTCAAGCGTGTGCCTGCTTTAAACACTCTAATTTTTTCAAAGTAACAGTCCTGATTCCCCATGACACCAAATTAATGACATAACAGTTCGTCAGAAGGTAGAAATCAATAATACCAGTGCATACCGGAGGCACGACCAATATATTGATCCCGAAATTCAACTACGAGCTTTTTAACTGCAACAACTTTAATATACGCTATTGGAGCTGGAATTACCGCGGCTGCTGGCACCAGACTTGCTCTCCAA
+
DDDDDIIIIIIIIIIIIIIIIIIIIIHIIIIIIIIHIIIHIIIIIIIIIIIIHHHIHIIIIGHHHIIIIIGHIHIIIIIIIIIIHIIIIIIHEHIIIHHIIIIIIHHHHIHIIHIIIIIIIIIIIIIIIIIHIHIIHIIIIIIIIIHHHHHHIIIIIIIHIIIIIIIIIIIIIIIIIIIIIIIIIIIIIHHIGIIIIIIIIIIIIIIIIIIIIIIIIIIIIIIIIIIIIIIHIIHIHIIIIIIIHIIIGHIIIIIIIIIIIIIIIIIIIIIIIIIIIIIIIIIHIIIIIIIIIIIIIIIIHIIIIIIIIIIIIIIIIIIIIIIIIIIIIIIHIIIIIIIHIDDDDD
@HISEQ:969:HM2KJBCX2:2:1101:16521:79431 2:N:0:ACTATGCA
AGTGCCCTTGGTCCCAACTATCCCTATTAATCATTACGTCAATCCTAGAAACCAACAAAATAGGATCAAACGTCCTATTTCATTATTCCATGCTAATGTATTCAAGCGTTAGCCTGCTTTAAACACTCTAATTTTTTCAAAGTAACAGTCCTGTTTCCCTGCAACACCAAATTAATGACATTACAGTTCTTCAAGAAGGAGGAACCAGTAAAGCCAGTACATACCAGAGGCACGACCAACCTACTAATCCCGAAATTCAACTACGAGCTTTTTAACTGCAACAACTTTAATATACGCTATTGGAGCTGGAATTACCGCGGCTGCTGGCACCAGACTTGCCCTCCAA
+
DDDDDIIIIIIIIIIIIIIIIIIIIIIIIIIIIIIIIIIIIIIIIHIIIIIIIIIIIIIIHHGHIIIIIIIHIIIIIIIIIIIIIIIIIIIIIIIIIIIIIIIHIIIHIIIIIHIIIIIIIHHIIIIIIIIIIIIIIIIIIIIIIGIIIIIIIIIIIIIIIIIIIIIIIHIIIIIIIIIIIIIIIIIIIIIIIIIIIIIIIIIIIIIIIIIIIIIIIIIIIIIHIIIIIIIIIIIIIIIIIIHHGIIHIIHIIIIIIIIIIIHHIIIIIIIIIIIIIIIIIIIIIIIIIIIIIHIIIIIIIIIIIIIIIIIIIIIIIIIIIIIIIIIIIIIIIIIIIIIIIDDDDD
@HISEQ:969:HM2KJBCX2:2:1101:9536:79537 2:N:0:ACTATGCA
AGTGCCCTTGGTCCCAACTATCCCTATTAATCATTACGTCAATCCTAGAAACCAACAAAATAGGATCGAACGTCCTATTTCATTATTCCATGCTAATGTATTCAAGCGCGAGCCTGCTTTAAACACTCTAATTTTTTCAAAGTAACAGTCCTGATTTCCCGCCACACCAAATTAATGACATGACGGTTCGTCAGAAGGGAGGAATCAGAAACACCAGTACATACCAGAGGCACGACCAGCGCACTGATCCCGAAATTCAACTACGAGCTTTTTAACTGCAACAACTTTAATATACGCTATTGGAGCTGGAATTACCGCGGCTGCTGGCACCAGACTTGCCCTCCAA
+
DDDDDIIIIIIIIIIIIIIIIIIIIIIIIIIIIIIIIIIIIIIIIIIIIIIIIIIIIIIIHIHGHHHHIIIIIIIIIIIIIIIIIIIIIIIIIIIIIIHIIGHIIHIIIIIIIIIIIIIIIIIIIIHIIIIIIIIIIHIIIIHIIIIIIIIIIIIIIIIIIIIIHIHIIIIIIIIIIHIIIIIIIIIIHIIIIIIIIIIIIIIIIIIIIIIIIIIIIIIIIIIIIIIIIIIIIIIIIIIIIIIHFIIHIIIIIIIIIIIIIIIIIIIIIIIIIIIIIIIIIIIIIIIIIIIIIHHIIIIIIIIIIIIIIIIIIIIIIIIIIIIIIIIIIIIIIIIIIIIIIDDDDD
@HISEQ:969:HM2KJBCX2:2:1101:15382:79376 2:N:0:ACTATGCA
AGTGCCCTTGGTCCCAACTATCCCTATTAATCATTACGGTGATCCTAGAAACCAACAAAATAGAACCATGCCGTCCTATTTCATTATCCCATGCTAACGTATTCAAGTGGCAAAAACGCCTGCTTTGAACACTCTGATTTTCTCAAAGTAAACTATCGGAATCGCTACGCACACTTAGTGAAAAGCACACGCGTTCCTCCGAAGTACAAAATTTGGCCCCCCACACAATAAGCAAACAGCCCCCTCAAAAGAAAGAAGAGTTGCCCCCTCAATCCACCAAGAGAACTGCGCCCAAACATGCAGGAATTGATTTAGGCCAAATATCTCAGACTACGAGCTTTTTAACTGCAACAACTTTAATATACGCTATTGGAGCTGGAATTACCGCGGCTGCTGGCACCAGACTTGCCCTCCAA
+
DDDDDIIIIIIIIIIIIIIIIIIIIIIIIIIIIIIIIIIIIIIIIIIIIIIIIIIIIIIIIIIIIIHIIHHIIIIIIIHIIIIIIIIIIIIIIIGHIIIHGFHHIIIIIGHIIIHIIIIIIIGIHIHGHIIIIIIIHIIIGIIIHIIIIIIIIHHIIGHIIIIIIIIIIIIIIIHIIHHHHIIIHIIIIIIGIHIHIHHIIIHIIHIIIIIHIIIIGIIIIIIIIIIIIIIIIIHHHHIHIIIHIIIIHIIIIIIIIIIIIIIIIIIHHIIIHIHGIIIIIIIIIIIIIIIIIIIHIIIIIIIIIIIIIIIIIIHIIIIIIIIIIIIIIIIIIIIIIIIIIIIIIIIIIIIIIIIIIIIIIIIIIIIIIIIIIIIIIIIIIIIIIIIIIIIIIIIIIIIIIIIIIIIIIIIDDDDD
@HISEQ:969:HM2KJBCX2:2:1101:3030:80208 2:N:0:ACTATGCA
AGTGCCCTTGGTCCCAACTATCCCTATTAATCATTACGTCAATCCTAGAAACCAACAAAATAGGATCGAACGTCCTATTTCATTATTCCATGCTAATGTATTCAAGCGTTAGCTTGCTTTAAACACTCTAATTTTTTCAAAGTAACAGTCCAAATTCCCCAAAACACCAAATTAATGGCATTAAGGTTCATCAGGAAGGAGGAATCAGTGAGACCAGTACATACCAGAGGCATGACCAACCTACTAACCCCGAAATTCAACTACGAGCTTTTTAACTGCAACAACTTTAATATACGCTATTGGAGCTGGAATTACCGCGGCTGCTGGCACCAGACTTGCCCTCCAA
+
DDDDDIIIIIIIIIIIIIIIIIIIIIIIHIIIIIIIIIIIIIIIIIIIHIIIIIIIIIIIIIHIGIIIIIIIIIGIIIIIIIIIHIHEHFHIHIIIIIIIIIIIIIIHIIIIIIIIIIIIIIHHIIIHIIIIIIIIIIIIIIIIIIHIIIIIIIHHIIIHHIIIEGHIHIIIIIIIIIIIIIIIIIIIIIIIIIIIIIIIIIIIIIIIIIHIIHIIIIIIIIIIIIIIIIIIIIIIIIIIIIHHHIIIIIIIIIIIIIIIIIHIIIIIIIIIIIIIIIIIIIIIIIIIIIIIIIIIIIIIIIIIIIIIIIIIIIIIIIIIIIIIIIIIIIIIIIIIIIIIIDDDDD
@HISEQ:969:HM2KJBCX2:2:1101:8567:79951 2:N:0:ACTATGCA
AGTGCCCTTGGTACCCAACTATCCCTATTAATCATTACGTCAATCCTAGAAACCAACAAAATAGGATCGAACGTCCTATTTCATTATTCCATGCTAATGTATTCAAGCGTTAGCCTGCTTTAAACACTCTAATTTTTTCAAAGTAACAGTCCTGTTTCCCTGCAACACCAAATTAATGACATTACAGTTCTTCAAGAAGGAGGAATCAGTAAAGCCAGTACACACCATTGGCACGACCAACCTACTGACCCCGAAATTCAACTACGAGCTTTTTAACTGCAACAACTTTAATATACGCTATTGGAGCTGGTATTACCGCGGCTGCTGGCACCAGACTTGCCCTCCAA
+
DDDDDIIIIIIIIIIIIIIIIIIIIIIIIIIIIIIHIIIIIIIIIIIIIIIIIIIIIIIIIIIIIIIIIIIIIIIIIIIIIHIIIIIIIEHIIIIIIIIIIHIHIIIIIIIIIIIIIIIIIIIIIIIIIIIHHIIIIIIIIIIIIIIIIIIIIIIIIIIIIIIIIIIIIIIIHHIIIIIIIIIIIIIIIIIIIIIIIIIIIIHIIIIIIIIIIIIIIIIIIIIIIIIHHIHIIIIIIIIHIIHHHHIIIHIIIIIIIIIIIIIIIIIIIIIIIIIIIIIIIIIIIIIIIIIHIIIIIIIIIIIIIIIIHF1IIIIIIIIIIIIIIIIIIIIIIIIIIIIIIIDDDDD
@HISEQ:969:HM2KJBCX2:2:1101:7359:80689 2:N:0:ACTATGCA
AGTGCCCTTGGTGCGCCCAACTATCCCTATTAATCATTACGTCGATCCTAGAAACCAACAAAATAGAATCAAACGTCCTATTTCGTTATTCCATGCTAATGTATTCAAGCGTGAGCCTGCTTTAAACACTCTAATTTTTTCAAAGTAACAGTCCTGATTCCCCATGACACCAAATTAATGACATCATGGTTCGTCAGAAGGTAGGAATCAATAATACCAGTACGTACAATAGCACGACCAATAAATTGATCCCGAAATTCAACTACGAGCTTTTTAACTGCAACAACTTTAATATACGCTATTGGAGCTGGAATTACCGCGGCTGCTGGCACCAGACTTGCCCTCCAA
+
DAD@DFFHHEHHECD<@CHIIIIIIIIHEHHIIIIICECHHHIHGIIHIIIIIIIIEIHHIIEHHEH?GHHHHEHGHH@FHIIICHI1CHH?HHHEH@HHHHIGIIIIIIHHHGHHHIIIIHIHHFHHIIIGHHIIIHHHHHHIIHHHHHHHIIIHHIHIHIHHIHGFIIIHIIGIIIHHHIIIIIIIHHIHIIIIIIIIIIIIIIIIHIIIIIHEIIIIIIIIIIIHIIIHHIIHIIIIIIHHHHFIHDIHHHIGIIIIIIIHHIIIIIIIIIIIIIHHHIIHHHHIIIIHHHHIIIIIIIIHHGIIHIIIHHIIIIGIGIIIIIIIIIIIIIIIIHIIIHHDDDDB
@HISEQ:969:HM2KJBCX2:2:1101:7694:80913 2:N:0:ACTATGCA
AGTGCCCTTGGTCCCAACTATCCCTATTAATCATTACGTCAATCCTAGAAACCAACAAAATAGGATCGAACGTCCTATTTCATTATTCCATGCTAATGTATTCAAGCGTTAGCCTGCTTTAAACACTCTAATTTTTTCAAAGTAACGGTCCTGTTTCCCTGCAACACCAAATTAATGACATTACAGTTCTTCAGAAAGGAGGAATCAGCGAAGCCAGTGCATACCAGTGGCACGACCAACCTGCTGACCCCGAAATTCAACTACGAGCTTTTTAACTGCAACAACTTTAATATACGCTATTGGAGCTGGAATTACCGCGGCTGCTGGCACCAGACTTGCCCTCCAA
+
DDD@DHEFEEHEHCCFGEHHIIEEHHHEHIHHCG@GHICHHEHHHHFHHIHHIIFIE?@GHII?1FF00DHC<EHHHHH1CH@GHHIIIIGEEC1DCFHHIIIIHDHHHGHHHHHH?GHHHFFHFHHHIFHHCGHHHHHHIHIIHHIIHHHEIHHFIHHIIIIHHFHGIIIHIIHIHIHHEHHHHHFEHIIIHGIHHIIHGIIIHIIIIHIHIGIHHHEHHHFBIHHHG=IIIIHGHHHIIHHHGHECHDHGFIIHHIIHHGIIIIIIHIIIHGHIIHHFIIHIHFHHHIIGIIIGIHIIHIIIIGIIHHIIHIHIHIIIIHHFHIIIHHFEIIIIHFGIIDD@D@
@HISEQ:969:HM2KJBCX2:2:1101:8282:81440 2:N:0:ACTATGCA
AGTGCCCTTGGTCCCAACTATCCCTATTAATCATTACGTCGATCCTAGAAACCAACAAAATAGAATCAAACGTCCTATTTCGTTATTCCATGCTAATGTATTCAAGCGTGAGCCTGCTTTAAACACTCTAATTTTTTCAAAGTAACAGTCCTGATTCCCCATGACACCAAATTAATGACATCATGGTTCGTCAGAAGGTAGGAATCAATAATACCAGTACGTACAATAGCACGACCAATAAATTGATCCCGAAATTCAACTACGAGCTTTTTAACTGCAACAACTTTAATATACGCTATTGGAGCTGGAATTACCGCGGCTGCTGGCACCAGACTTGCCCTCCAA
+
DDDDDIIIIIIIIIIIHIIIIIIIIIIIIIIIIIIIIIIIIIIIIIIIIIIIIIIIIIHIIIIIIIIIIGHIIIIIIIIIIIIIIIIIIIIIGIIIIIIIIIIIIIIIIIIIIIIIIIIIIIIIIIIIIIIIIIIIIIIIIIIIIIIIIIIIIIIIIIIHIIIIIIIIIIIIHIIIIIIIIIIIIIIIHIIIIIIIIIIIIHIIIIIIIIIIHIIIIIIIIIIHIIIIIIIIIIIIIIIIIIHHIIIIIIIIIIIIIIHEDIIIIIIIIIIIIIIIIIIIIIIIHIIIHIIIIIIIIHIIIHHIIIIIIIIGIHIIIIIIIIIIIIIIIIIIIIIIIIIIDDDDD
@HISEQ:969:HM2KJBCX2:2:1101:11025:81588 2:N:0:ACTATGCA
AGTGCCCTTGGTCCCAACTATCCCTATTAATCATTACGTCAATCCTAGAAACCAACAAAATAGGATCAAACGTCCTATTTCATTATTCCATGCTAATGTATTCAAGCGTTAGCCTGCTTTAAACACTCTAATTTTTTCAAAGTAACAGTCCTGTTTCCCTGCAACACCAAATTAATGACATTACAGTTCTTCAAGAAGGAGGAACCAGTAAAGCCAGTACATACCAGAGGCACGACCAACTCTCTAATCCCGAAATTCAACTACGAGCTTTTTAACTGCAACAACTTTAATATACGCTATTGGAGCTGGAATTACCGCGGCTGCTGGCACCAGACTTGCCCTCCAA
+
DADDDIHHHIIGIIIIIIIIIIIIIIIIIIIHIIIIIIIIIIHGHIIIIIIIIIIGIIGIIIGHHIIIIIHEHIIIIHIIH?FHHHIIGIHHIIHIIIHGFHFHIIIIIIIHHIHIIIIIIIIIIIIIIIIHHIIHIIIHHIIIIIIIIIIIIIIIIIIIIIIIIIIIIIHHIIHIHIIIHGIIIIIIIIIIIIIIIIIIIHIIHHHIIIIHIIIIHIIIIIIIIIIIIIIIIIIIIIHHGHHHHIIHIIIIIIIIIIIIIIIIIIIIIIIIIIIIIIIIIIIIIIHIIIIIIIIIIIIIIIIIIIIIIIIIIIIIIIIIIIIIIIIIIIIIIIIIIIIIIDDDDD
@HISEQ:969:HM2KJBCX2:2:1101:3500:82418 2:N:0:ACTATGCA
AGTGCCCTTGGTCCCAACTATCCCTATTAATCATTACGTCGATCCTAGAAACCAACAAAATAGAATCAAACGTCCTATTTCGTTATTCCATGCTAATGTATTCAAGCGGGAGCCTGCTTTAAACACTCTAATTTTTTCAAAGTAACAGTCCTGATTCCCCATGACACCAAATTAATGACATCATGGTTCGTCAGAAGGTAGGAATCAATAATACCAGTACGTACAATAGCACGACCAATAAATTGATCCCGAAATTCAACTACGAGCTTTTTAACTGCAACAACTTTAATATACGCTATTGGAGCTGGAATTACCGCGGCTGCTGGCACCAGACTTGCCCTCCAA
+
DDDDDIHHIIIHHIIIIIIIIIIIIHHHHHHHHIIHHHIIIIIIHHIIIIIIIIIIGIIIIHHHHIIIIHHHIIIIIIIIIIIIIIIHIIIHIIIIIIIIIIIIIIIHIIIHIIIIIIIIIIIIIIIIHHIIIIHIIIIIIIIIIIIIIIIIIIIIHIIIIIIIIHHIIIIIHIIIIIHIIIIIIIIIHIIIIIIIIIIIIIIIIIIIIIHIHIIIIIIIIIIHGIHIIIIIIIIIIIIIIIHHIIHIIIIIIIIIHIIIIIIHIIIIIIIIIIIIIIHHIGHIHIIIIIIIIIIIIIIIIHIIIIIIHIIIIIIIIIIIIIIIIIIIIIIIIIIIIIIIDDDDD
@HISEQ:969:HM2KJBCX2:2:1101:14276:82450 2:N:0:ACTATGCA
AGTGCCCTTGGTCCCAACTATCCCTATTAATCATTACGTCAATCCTAGAAACCAACAAAATAGGATCAAACGTCCTATTTCATTATTCCATGCTAATGTATTCAAGCGTTAGCCTGCTTTAAACACTCTAATTTTTTCAAAGTAACAGTCCTGTTTCCCTGCAACACCAAATTAATGACATTACAGTTCTTCAAGAAGGAGGAACCAGTAAAGCCAGTGCATACCAGAGGCACGACCAACCTACTAATCCCGAAATTCAACTACGAGCTTTTTAACTGCAACAACTTTAATATACGCTATTGGAGCTGGAATTACCGCGGCTGCTGGCACCAGACTTGCCCTCCAA
+
DDDDDIIIIIIIHIIIIIIIIIIIIIIIIIIIIIIIIIIIIIIIIIIIIIIIIIIIIIIIIIIIIIIIIIIIIIIIIIIIIIIIIIIIIIIIIIIIIIIIIIIIIIIIIIIIIIIIIIIIIIIIIIIIIIIIIIIIIIIIIIIIIIIIIIIIIIIIIIIIIIIIIIIIIIIIIIIIIIIIIIIIIIIIIIIIIIIIIIIIIIIIIIIIIIIIIIIIIIIIIIIIIIIIIIIIIIIIIIIIIIHGFIHHIIIIIIIIIIIIIIIIIIIIIIIIIIIIIIIIIIIIIIIIIIIIIIIIIIIIIIIIIIIIIIIIIIIIIIIIIIIIIIIIIIIIIIIIIIIIIDDDDD
@HISEQ:969:HM2KJBCX2:2:1101:16133:82812 2:N:0:ACTATGCA
AGTGCCCTTGGTCCCAACTATCCCTATTAATCATTACGTCAATCCTAGAAACCAACAAAATAAGATCGAACGTCCTATTTCATTATTCCATGCTAATGTATTCAAGCGTTAGCCTGCTTTAAACACTCTAATTTTTTCAAAGTAACAGTCCAGATTCCTCGCAACACCAAATTAATGGCATTACGTCTCATCAGGAAGGAGGAATCAGTGAGACCAGTACATACCAGTGGCATGACCAACCTACTAACCCCGAAATTCAACTACGAGCTTTTTAACTGCAACAACTTTAATATACGCTATTGGAGCTGGAATTACCGCGGCTGCTGGCACCAGACTTGCCCTCCAA
+
ADDDDIIIIIIIIIHIIIIIIIIIIIIIIIIIIIIIIIIHHIIIIIIIIIIIIIHIIIGIIIIIHHIFHHIIHIIHHIIIIIIIIIIIIHIIHHIHIIIIIHIIIIIIIIHIIIIIIIIIIHHIIIIIIIIIIIIHIIIHIIIIIIIIIIIIIIIIIIIIIIIIIIIIIIIIIIIIIIIIIIIHIIIIIIIIIIIIIIIIHHIIIIIIIIIIIIHHIIIIIIIIIIIIIIIIIIIIIIIIIIIHHIIIIIIIIIIHGIIIHHHIIIIIIIIIIIIIIIIHIHIHIIIIIIIIIHIIIIIIIIIIIIIIIIIIIIHIIIIIIIIIIIIIIIIIIIIIIIIIIDDDDD
@HISEQ:969:HM2KJBCX2:2:1101:7355:82757 2:N:0:ACTATGCA
AGTGCCCTTGGTCCCAACTATCCCTATTAATCATTACGTCAATCCTAGAAACCAACAAAATAGGATCAACGTCCTATTTCATTATTCCATGCTAATGTATTCAAGCGCGAGCCTGCTTTAAACACTCTAATTTTTTCAAAGTAACAGTCCTGATTCCCCACCACACCAAATAAATGACATGATGGTTCGTCAGAAGGTAGAAATCAGTAACACCAGTACGTACCGAAGGCACGACCAGCGTACTAATCCCGAAATTCAACTACGAGCTTTTTAACTGCAACAACTTTAATATACGCTATTGGAGCTGGAATTACCGCGGCTGCTGGCACCAGACTTGCCCTCCAA
+
DDDDDIIIIIIIIIIIIIIIHIHHIIIIIGIHIHGHHIIIHIIIIIHHHIIIIIIIIHHIHHGFHIIIIIIHIIIIIHIIHIIGIIIIHIIHIIHIIIIIIIIIIIIIIIIIIIIIIIIIHIIIIIIIIHHIHHHIIIIIIIIIIIHHHIIIIIIIIIGHHHHIIIIIIIIIIIIIIIIIIIIIIIIIIIIIIIIIIIIIIIIIIIIIHIIIIIIIIIIIIIHIIIIIIIIIIIIHHIIIIIHHHIIIIIIIIIIHGIIIIIIIIIIIIIIIIIIIIIIIIIIIIHIIIIIIHIIIIIIIIIIIIIIIIIIIIIIIIIIIIIIIIIIIIIHIIIIIIIIIDDDDD
@HISEQ:969:HM2KJBCX2:2:1101:10111:82865 2:N:0:ACTATGCA
AGTGCCCTTGGTCCCAACTATCCCTATTAATCATTACGTCGATCCTAGAAACCAACAAAATAGAATCAAACGTCCTATTTCATTATTCCATGCTAATGTATTCAAGCGTAAGCCTGCTTTAAACACTCTAATTTTTTCAAAGTAACAGTCCTGATTCCCCACGACACCAAATTAATGACATCGCGGTTCTTCAGAAGGTAGGAACCAATAATGCCAGTGCGTACCGAAGCACGACCAACAATTTGATCCCGAAATTCAACTACGAGCTTTTTAACTGCAACAACTTTAATATACGCTATTGGAGCTGGAATTACCGCGGCTGCTGGCACCAGACTTGCCCTCCAA
+
DDDCDIIIIIIIIIIIIIIIIIIIIIIIIIIIHIIIIIIIIIIIIIIIHIIIIIIIIIIIIIIIIIIIIIIIHIIIIIIIGIIIIIIIIIIHIIIIIIIIIIIIIIIIIIIHIHIIIIHIIIHIIIIIIIIIIHIIHIHIIIIIIHIIIIIIIIIIIIIIIIIIIIIIIIIIIIIIIIIIIIIIIIIIIIIIIIIIIIIIIIIIIIIIIIIIIIIIIIIIIIIIIIIIIIIIIIIIHIIIIIIHIIIHIIIIIIIIIIIIIIIIHIIIIIIIIIIIIIIIIIIIIIIIIIIIHIIIIIIIIIIIIIIIIIIIIIIIIIIIIIIIIIIIIIIIIIIIIIIIDDDDD
@HISEQ:969:HM2KJBCX2:2:1101:20019:83651 2:N:0:ACTATGCA
AGTGCCCTTGGTCCCAACTATCCCTATTAATCATTACGTCAATCCTAGAAACCAACAAAATAGGATCAAACGTCCTATTTCATTATTCCATGCTAATGTATTCAAGCGTTAGCCTGCTTTAAACACTCTAATTTTTTCAAAGTAACAGTCCTGTTTCCCTGCAACACCAAATTAATGACATTACAGTTCTTCAAGAAGGAGGAACCAGTAAAGCCAGTGCATACCAGAGGCACGACCAACTTACTAATCCCGAAATTCAACTACGAGCTTTTTAACTGCAACAACTTTAATATACGCTATTGGAGCTGGAATTACCGCGGCTGCTGGCACCAGACTTGCCC
+
DDDDAHIIIHHIHIIHIIIIHIIIIIIIIIIIHHIIIIIIIIGIIIIIIIIIIIIIGIIIHHHHHIIIHIHHIIIHIIIIIIIIGHHHIIIIIIIIIIIIIIIIHHHHIIIIIIIIIGHIIIIIIIIIIIIIIIIHIIIIIIHIHHHIIIHHHHIIIIHIIHIIHHIIIHHIIIHHFIHIIIIIIIIIHHHIHHGHHEIIHHHHEIHHIIIIHIIIIIHIIHIHIIIIHHIIIHIIHHC<CEHHHHHCIGIIIIIHHIIIIIIIIIHIHHIIIIIHGHIIHHIIIIHIHHHIIIIIHFHHHIIIIGIIHIIIIIHIIIIHIIIHHHGIIIIIIIIIDDDAD
@HISEQ:969:HM2KJBCX2:2:1101:5343:85459 2:N:0:ACTATGCA
AGTGCCCTTGGTCCCAACTATCCCTATTAATCATTACGTCGATCCTAGAAACCAACAAAATAGGATTAACGTCCTATTTCATTATTCCATGCTAATGTATTCAAGCGTTAGCCTGCTTTAAACACTCTAATTTTTTCAAAGTAACAGTCCTGATTTCCCGCAACACCAAATTAATGACATCACGGTTCGTCAAGAAGGAGGAATCAGTAAAGCCAACAGTACATACCGAAGGCATGACCAACTTACTAACCCCGAAATTCAACTACGAGCTTTTTAGTTGCAACAACTTTAATATACGCTATTGGAGCTGGAATTACCGCGGCTGCTGGCACCAGACTTGCCCTCCAA
+
BDDADHIIFHGCGHHIIHIGHHIHHIIIIHIHIIHHHIEHHIHFHIIHIIHIGFEEEFGHHIHEHFHHIIII1@GHHIIHHHEGHHHHHIGHHIHHHHHHHHIIHIIEIHHHGGHGHIIIHHGHHIHHIHIIHHHHIHHHHHGIHHIIHIGHHGFHIIIHHGHHHIHEHGGGHHHHHHHHIIIHIIHIHIIIIIIIIIIHHHIIIHHIIHHHFFGHIIIIHHFIIHIIHEFHIIIHHIIIIIIHIHHHIIIIIIHHHIIIIHHGIIIIIIHIHEIIIIIIIHIIIIIIIIIIIHIHIHIIIIIIIIHHIIIHIHDHIIIIHIIIIIIIHEIIHEHFIIIIHHG@@DDD
@HISEQ:969:HM2KJBCX2:2:1101:5506:85691 2:N:0:ACTATGCA
AGTGCCCTTGGTCCCAACTATCCCTATTAATCATTACGGTGATCCTAGAAACCAACAAAATAGAATCATGCCGTCCTATTTTATTATTCCATGCTAATGTATTCAAGCAAAATGCCTGCTTTAAACACTCTAATTTTTTCAAAGTAAAGGTCCTGGTTCCCCGCGACACCCAATTAAGGGCATTGCGGTTCTCCAGAAGGTGAGAAATTGACTACACCAGTTCATACCCCTTAAGGCACGACCGATGTGTCAATCCCGAAATTCAACTACGAGCTTTTTAACTGCAACAACTTTAATATACGCTATTGGAGCTGGAATTACCGCGGCTGCTGGCACCAGACTTGCCCTCCAA
+
DDDDDIIIIHIIHIIIHIIIIIIHIGIIHHIHIHHIIHIIIIIHHHGHFHIIIHIIHIIHIGHIHIIIII?HHGDHIHHIIIIIIIIIEEHHHHHHIIIIIHHHIIIIIIIHHHIIIIIIIIIIIIIIIIIIIHIIIHHHHIIIIIIIIIIIHHHIIIIIIIIIIIIIIIIIIIIIIIIIIIIHIIHHIIIIIIIIIIIIIIIHIIIIHIIIIIIIIIIIIIIIIIIIIIIHIIIIIIIIIIIIIIIIGHGIIIIIHIIIIIIIIIIIIIIIIIIIIIIIIIIIIIIIIIIHIIIIIIIIIIIIIIIIIIIIIIIIIIIIIIIIIIIIIIIIIIIIIIIIIIIIIIIDDDDD
@HISEQ:969:HM2KJBCX2:2:1101:7298:86476 2:N:0:ACTATGCA
AGTGCCCTTGGTCCCAACTATCCCTATTAATCATTACGTCGATCCTAGAAACCAACAAAATAGAATCAAACGTCCTATTTCATTATTCCATGCTAATGTATTCAAGCGTGCGCCTGCTTTAAACACTCTAATTTTTTCAAAGTAACAGTCCTGATTCCCCACGACACCAAATTAATGACATCGCGGTTCTTCAGAAGGTAGGAACCAATAATGCCAGTGCGTACCGAGGCACGACCGACAATCTGATCCCGAAATTCAACTACGAGCTTTTTAACTGCAACAACTTTAATATACGCTATTGGAGCTGGAATTACCGCGGCTGCTGGCACCAGACTTGCCCTCCAA
+
DDADDIHHHIIGHHIIIIIIIIIIIIIIIIIIIIIIIIIIIIIHIIIIIIIIIIIIIIIIIHHHIHIIIIIIHIIIIIIIIHIIIHIIIIIIHIHIIHIIIHHIIIIHIIIIIHHIIIIIIIIIIIIIIIIIIIIIIIIIIHIIIIIHHIIIIIIIIIIIIIIIIIIIIIIHHIIIIHIGHIIIHIIIIIIIIIIIIIIIIIIIHIIIIIIIIIIIIIIIIIIIIIIIIIIIIIIIIIIHHIHEIIIIIHHIIIIIIHIIIIIIIIIIIIIIIHIIIIHIIHIIIIIIHIIIHIIHIIIIIHHIIIIIIIIHIIIIIIIIIIIIIIHHIHIIHIIIIIIIDDDDD
@HISEQ:969:HM2KJBCX2:2:1101:19351:86475 2:N:0:ACTATGCA
AGTGCCCTTGGTCCCAACTATCCCTATTAATCATTACGTCAATCCTAGAAACCAACAAAATAGGATCGAACGTCCTATTTCATTATTCCATGCTAATGTATTCAAGCGTTAGCCTGCTTTAAACACTCTAATTTTTTCAAAGTAACAGTCCTGTTTCCCTGCAACACCAAATTAATGGCATTACAGTTCTTCAGAAAGGAGGAATCAGCGAAGCCAGTGCATACCAGTGGCACGACCAACCTGCTGACCCCGAAATTCAACTACGAGCTTTTTAACTGCAACAACTTTAATATACGCTATTGGAGCTGGAATTACCGCGGCTGCTGGCACCAGACTTGCCCTCCAA
+
DDDDDIHIHIIIGHIHHHIIIIIIIIIIIIIIIIIIIIIIHIIIIHIIIIIIIIIIIIIIIIIHHHIECHHIIIIIIIIIIIIIIIIHHIIIIIIIIIIIIHHIIIIHIIIHHIIIIIIIIIIIIIIIIIHIHIIIIIIIIIIIIIIIIIIIIIHHIIIHFIIIIIIIIIHIIIIIIIIIIIIIIIIIIIIIIIIHIIIIIIIIIIIIIIHIIHIIIIIIIIIIIIIIIIIIIIIIIIIIIIIHHIIIIIIIIIIIIIIIIIIIIIIIIIIIIIIIIIIIIIIIIIIIIIHIIIIIIIIIIIIIHIIIIIIIIIIIIIIIIIIIIIIIIIIIIIIIIIIIIDDDDD
@HISEQ:969:HM2KJBCX2:2:1101:15906:87358 2:N:0:ACTATGCA
AGTGCCCTTGGTCCCAACTATCCCTATTAATCATTACGTCGATCCTAGAAACCAACAAAATAGAATCAAACGTCCTATTTCATTATTCCATGCTAATGTATTCAAGCGTGCGCCTGCTTTAAACACTCTAATTTTTTCAAAGTAACAGTCCTGATTCCCCACGACACCAAATTAATGACATCGCGGTTCTTCAGAAGGTAGGAACCAATAATGCCAGTGCGTACCGAGGCACGACCGACAATCTGATCCCGAAATTCAACTACGAGCTTTTTAACTGCAACAACTTTAATATACGCTATTGGAGCTGGAATTACCGCGGCTGCTGGCACCAGACTTGCCCCAA
+
DDDDDIHIIIIHHIIHHIIIIIIIIHIIIHIIHIIIIIIIIHIGHIIIIIIIIIIIGHCGHIIEHGHIHIGIIIIIHIHIIIIIIIIIIIIHHIHIIHHHIHHHIIIFHGIHIIIIHHHIIIGIIIIHIIIHIHGHHIHIIHIIIHIHHHHIIIGHIIGIHEIIIHHIIIIIHIIIIIIIIIIIIIIIHIIIIIIIIIIIIHIIIIIIIIIIIIHIIIIIIIIHIHIIIIIIIIIIIIIIHIHIIIGIIIGIIIIIIIHIHIIHHGHIIIIIHHIIIIIIIIHIIIIIIIIIHIIHIIIIIIIIIHIIIIIGIIIIIIIIIIHIIIIIIIHC<GIIIIDDDDD
@HISEQ:969:HM2KJBCX2:2:1101:5757:87606 2:N:0:ACTATGCA
AGTGCCCTTGGTCCCAACTATCCCTATTAATCATTACGGTGATCCTAGAAACCAACAAAATAGAACCATGCCGTCCTATTCTATTATTCCATGCTAATGTATTCGAGCAAAATGCCTGCTTTAAACACTCTAATTTTTTCAAGGTAAAGGTCCTGGTTCCACATGACACCCAATTAAGGACATCATGCTTCTCCAGAAGGTGAGAAATCAACTGCGACAGTTCATACCCCTTAAGGCACGACCATCACGTCAATCCCGAAATTCAACTACGAGCTTTTTAACTGCAACAACTTTAATATACGCTATTGGAGCTGGAATTACCGCGGCTGCTGGCACCAGACTTGCCCTCCAA
+
DDDDDIIIIIIIIIIIIIIIIIIIIIIIIIIIIIIIIIIIIIIIIIIIIHIIIIIIIIIIIIIIIIIIIHIIIIIIIIIIIIIIIIIIHIIIIIIIHIIIIDHHIIIIIIIIIIIIIIHIIIIGHHIIIIIIGIIIIIIIIIHIIIIIIIIIIIIIIHIIIIIIIHIIIIIIIIIIIIIIIIIIIIIIIHIIIIIIIIIIIIIIIIIIIIHIIIIIIIIIIIIIIIIIIIIIIIIIIIIIIIIIHHIIIIHIIIIIIIIIIIIIIIIIIIIIIIIIIIIIIIIIIIIIIIIIIIIIIIIHIIIIIIIIIIIIIIIIIIIIIIIIIIIIIIIIIIIIIIIIIIIIIIIDDDDD
@HISEQ:969:HM2KJBCX2:2:1101:6788:87517 2:N:0:ACTATGCA
AGTGCCCTTGGTCCCAACTATCCCTATTAATCATTACGTCAATCCTAGAAACCAACAAAATAGGATCAACGTCCTATTTCATTATTCCATGCTAATGTATTCAAGCGCGAGCCTGCTTTAAACACTCTAATTTTTTCAAAGTAACAGTCCTGATTCCCCACCACACCAAATTAATGACATGATGGTTCGTCAGAAGGTAGAAATCAGTAACACCAGTACGTACCGAAGGCACGACCAGCGTACTAATCCCGAAATTCAACTACGAGCTTTTTAACTGCAACAACTTTAATATACGCTATTGGAGCTGGAATTACCGCGGCTGCTGGCACCAGACTTGCCCTCCAA
+
DDDDDIIIIIIIIIIIIIIIIIIIIIIIIIIIIIIIIIIIIIIIIHHIHIIIHIIIIIIIHHGHHIIIIHIIIIIIHHIIIIIIIIHHHHIIIIIIIIIIIIIIIIIIIIIIIIIIIIIIIIIIIIHHHIIIIIIIIIIIIIIIIIIIIIIIIIIIIIIIIIIIIIIIIIIIIIIIHIIIIIIIIIIHIIIIIIIIIIIIIIHIIIIIIIIIIIIIIIIIIIIIIIIIIIIIIIIIIIIIIIIHIIIIIIIIIIIIIIIIIHIIIIIIIIIIIIIIIIIIIIIIIHIIIIIIIIIIIHIIIIIIIIIIIIIIIIIIIIIIIIIIIIIIIIIIIIIIIIIIDDDDD
@HISEQ:969:HM2KJBCX2:2:1101:11827:88183 2:N:0:ACTATGCA
AGTGCCCTTGGTCCCAACTATCCCTATTAATCATTACGGTGATCCTAGAAACCAACAAAATAGAACCATGCCGTCCTATTCTATTATTCCATGCTAATGTATTCGAGCAAAAATGCCTGCTTTAAACACTCTAATTTTTTCAAGGTAAAGGTCCTGGATCCGCAAGACACCCAATTAAGGACATCAAGTTTCTCCAGAAGGTGAGAAATCAACAGCGACAGTTCATACCCCTTAAGGCATGACCATCACGTCAATCCCGAAATTCAACTACGAGCTTTTTAACTGCAACAACTTTAATATACGCTATTGGAGCTGGAATTACCGCGGCTGCTGGCACCAGACTTGCCCTCCAA
+
BBDDDIIIIIEHHIIIIIIIIIIIIIIIIIIIIIIIHIGHHHIIIIIIIIIGHIHHIFH@GHIIGIIIIGHIGGHHIIFHHIIIIHHIIIIIIIIIIHH@E<GHIIIIIHHIIIHHIIIHHIIIIIHHIHIIIIIIIIHHHHHHIHHIIIIIIIHHHHHHHIIIIIIIIIHHIIHHIIIHHIIIIIIHHHIIIIIIIHIIIIIIIIIIIIIHHHGIIIGIIIIIIIIIIGIIIIIIGIIIHHIHIIHHIIIHIIIIIHIIHIIHIIHHHHIIIIIIIIHIIHHIIIIHHIIIIIHIHHIHHGIIHIIIHHGIHIHIIIIIIIHIHIHIIHHIHHIHGIIIHIFIIIGIDDDDD
@HISEQ:969:HM2KJBCX2:2:1101:13280:88749 2:N:0:ACTATGCA
AGTGCCCTTGGTCCCAACTATCCCTATTAATCATTACGTCAATCCTAGAAACCAACAAAATAGGATCGAACGTCCTATTTCATTATTCCATGCTAATGTATTCAAGCGTTAGCCTGCTTTAAACACTCTAATTTTTTCAAAGTAACAGTCCTGTTCCCCTGCAACACCAAATTAATGACATTACAGTTCTTCAGAAAGGAGGAATCAGCGAAGCCAGTGCATACCAGTGGCACGACCAACCTGCTGACCCCGAAATTCAACTACGAGCTTTTTAACTGCAACAACTTTAATATACGCTATTGGAGCTGGAATTACCGCGGCTGCTGGCACCAGACTTGCCCTCCAA
+
DBDDD@HGHE1CEGHHEHIICH?C<<G<D@G1GFC1GHFHHIHGHH@11<FC@GHIGH@E<GH?11DGHIIHF<0CG1DGEGHH<FCHHIII1DHEHHGF@IIGHDFHHFEG?GEEGFHHHABGHIIEEHGCFHEGHGH8IHHHHFEHHH?FFHHIHHGEHFGHFGHGHGCFE?CHE?C<GFCFHIHICHEHFFFHIHEFHHHEFHHGC?C<<1D?HHHHHFHHFHEG?IIIHGHHFD1CD1?@<FEDCGHEHIHFCFCHG@HGCC?HCC@?1C<CCIIHIHFEC1EGC?HEEH?IIIHGHHFCEHIIHEF?CHECDHHCHFHIHHDEEHGF1@HEHHDGG@@D@@
@HISEQ:969:HM2KJBCX2:2:1101:18438:88411 2:N:0:ACTATGCA
AGTGCCCTTGGTCCCAACTATCCCTATTAATCATTACGTCAATCCTAGAAACCAACAAAATAGGATCGAACGTCCTATTTCATTATTCCATGCTAATGTATTCAAGCGTTAGCTTGCTTTAAACACTCTAATTTTTTCAAAGTAACAGTCCAAATTCCCCGCAACACCAAATTAATGGCATTACGGATCATCAGGAAGGAGGAATCAGTGAGACCAGTACATACCAGAGGCATGACCAACCTACTAACCCCGAAATTCAACTACGAGCTTTTTAACTGCAACAACTTTAATATACGCTATTGGAGCTGGAATTACCGCGGCTGCTGGCACCAGACTTGCCCTCCAA
+
DDDDCIIIIIIIIIIIIIIIIIIIIIIIIIIIIIIIIIIIIIIIIIIIIIIIIIIIIIIIIHIIIIIIIIIGIHIIHIIIIIIIIIIIIIIIIIHHIIIIHHIIIIIIIIIIIIIHIIIIIIIIIIIHIIIIIIIIIHHIIHIIIIHIHIIIIIIIIIHIIIIIIIIIIIIIIIIIIIIIIIIIIIIIIIIIIIIIIIIIIIIIIIIIIIIIIIIIIIIIIIIIIIIIIIIIIIIIIIIIIIIHGIIIIIIIIIIIIIIIIIIIIIIIIIIIIIIIIIIIIIIIIIIIIIIIIIIIIIIIIIIIIIIIIIIIIIIIIIIIIIIIIIIIIIIIIIIIIIIIIDDDDD
@HISEQ:969:HM2KJBCX2:2:1101:13347:89070 2:N:0:ACTATGCA
AGTGCCCTTGGTCCCAACTATCCCTATTAATCATTACGGTGATCCTAGAAACCAACAAAATAGAACCATGCCGTCCTATTTTATTATTCCATGCTAATCTATTCAAGCACAAGCCTGCTTTAAGCACTCTAATTTTTTCAAGGTAATAGCTCTGCTTCCCCAACGCACTAACTTAATAGCATGCTGGTTATTCAGAAGGTAGGAATTCATCAGGCCAGTGCGGACAGTGAAGCCCGACCAACCGACAAACTCCGAAATTCAACTACGAGCTTTTTAACTGCAACAACTTTAATATACGCTATTGGAGCTGGAATTACCGCGGCTGCTGGCACCAGACTTGCCCTCCAA
+
CDDDDIIHIIIIHIIIIGIIIIIIIIIIIIIHIIIIIIIIIIIHHHIIIIIIHIIIIIIIIIIIHIIIIIIHIIGIIIIIIIIIIIIIIIIIHHIHHHIIIHHHIIIIIIIIIIIIHHHHIIHHIHIIIIIIIIIIHIIIIIIIIIIIIIIIIIHIIIIIIIIIIIIIIIHIIIIIIIIIIIIIIIIIIIIIIIIIIHIIIHHIIIIIIHIIIIIIIIIIIIIIIIIIIIIIIIIIIIIIIIIIHHHIGHGIIIIIIIIIIIIIIIIIIIIIIIIIIIIIIIIIIIIIIIIIIIIIIIIIIIIIIIIIIIIIIIIIIIIIIIIIIIIIIIIIIIIIIIIIIIIDDDDD
@HISEQ:969:HM2KJBCX2:2:1101:17312:89447 2:N:0:ACTATGCA
AGTGCCCTTGGTCCCAACTATCCCTATTAATCATTACGGTGATCCTAGAAACCAACGAAATAGAATCAGTCCGTCCTATTTCATTATTCCATGCTAATGTATTCAAGCGTTAGCCTGCTTTAAACACTCTAATTTTTTCAAAGTAACAGTCCTGTTTCCCTGCAACACCAAATTAATGACATTACAGTTCTTCAAGAAGGAGGAATCAGTAAAGCCAGTACATACCATTGGCACGACCAACCTACTGACCCCGAAATTCAACTACGAGCTTTTTAACTGCAACAACTTTAATATACGCTATTGGAGCTGGAATTACCGCGGCTGCTGGCACCAGACTTGCCCTCCAA
+
@DDBDHIIIHHIHIIIIHIGHHIHGHIIIIHIIIIE@1<GHIHHGIIIHIHHHHEHEHHHFH@HIHHH?GGHHHECHHHHIIICHHIHIECHHEHHHIHHIHHHEIHIIIIHIHIIIIIIIHHGHCEHIHHIIHIIEHHFIIIIIIIIIHHIHHIHGIHIIIIIHIIHHHHHHIIIHHIIIIIIIHHHIIIIIIIIIIIIIIHIIIIIIIIHIIHIIIIIHHIIIIIIIHIIIIIIHHHGHEHHGHIHIIIIIHHIHIIHHHIIIIIHIIIIIHHGIHHHHHHHHIIIIIIIIIIIIIIIIHIIIIIIIIIIIIIIIIIIIIIIIIIIIIIIIIIIIIIIHHBDBD@
@HISEQ:969:HM2KJBCX2:2:1101:6935:88700 2:N:0:ACTATGCA
AGTGCCCTTGGTCCCAACTATCCCTATTAATCATTACGTTGTACCTAGAAACCAACAAAATAGGTTCGAACGTCCTATTTCATTATTCCATGCTAATGTATTCAAGCGTTTGCCTGCTTTAAACACTCTAATTTTTTCAAAGTAACAGTCCTGACTCCCCACGACACCAAATTAATGACATCATGGTTCATCAGAAGGGAGGAATCAACGACCCCAGTGCGTACCGAAGGCACGACCGACGTATTGATCCCGAAATTCAACTACGAGCTTTTTAACTGCAACAACTTTAATATACGCTATTGGAGCTGGAATTACCGCGGCTGCTGGCACCAGACTTGCCCTCCAA
+
D@D@DHF1CCGHHHIHCHHCHHCHHHHIHEF?EGHHIHHH@GE@GHHH1FHHHG@EHHGHHFHHFGECEFEHHIH=HHHHEEHH?GEFH?F1CFC@HFEHHHHIH@CHEHCCEHHHHHGGHHHGIIIHFEFHFHHHHHHHHHHHCH?@FH?GHIIIH?CBFCHGCFCIIIHIIIIHCFFCCHIIIHIIHIHHHHHHIIHCHHHIHHFGIIIIIIHIIIGIHHHHHIIHHHHHDIHDIHFH@GIHGIHHHHCGHIIIIIIHHHDIIHHHHIIIIIHHIIIIHHGCHHEIIIIGHIIHHGH@HHHHIHIIIIHHHIIHHDFIHIIIHIIHEHGF@CEHHIHHHADDDA
@HISEQ:969:HM2KJBCX2:2:1101:15841:89294 2:N:0:ACTATGCA
AGTGCCCTTGGTCCCAACTATCCCTATTAATCATTACGTCAATCCTAGAAACCAACAAAATAGGATCAACGTCCTATTTCATTATTCCATGCTAATGTATTCAAGCGCGAGCCTGCTTTAAACACTCTAATTTTTTCAAAGTAACAGTCCTGATTCCCCACCACACCAAATTAATGACATGATAGTTCGTCAGAAGGTAGGAATCAGTAACACCAGTACGTACCGAAGGCACGACCAGCGTACTAATCCCGAAATTCAACTACGAGCTTTTTAACTGCAACAACTTTAATATACGCTATTGGAGCTGGAATTACCGCGGCTGCTGGCACCAGACTTGCCCTCCAA
+
DDDDDIHIIIHGHGGHIIIHIIIIIIIIIIIIIIIIIIHHHIIIIIIHHIIIIIIIIHHIIIHIHIIHHIIEEHHIIIHIGIIIHIIIIIIHIIIHIIIHIHIHIIIHIIIHIHHIIHHHHIIIIIIIIIIIIIHIHIIHIIIIIIHIHIIIIHHIHHIIIIIIIIIIIIIIIIHIIHIIIIIIIIIIIIIIIIIIIIIIIIIHIIIIIIIIIIIIIIIIHIIIIIIIIIHIIHIIIIIIIIIHIIIIHIIIIIIIIIIIIHIIIIIIHIIIIIIHIIIIIIIIIIIIIIIIIHIIIIIIIIIIHIIHIIIIIIIIIIIHIIIIIIIIIIIHIIIIIIIIDDDDD
@HISEQ:969:HM2KJBCX2:2:1101:16980:89744 2:N:0:ACTATGCA
AGTGCCCTTGGTCCCAACTATCCCTATTAATCATTACGGTGGTCCTAGACCAACAAAATAGAACCAACGTCCTATTCTATTATTCCATGCTAATCTATTCAAGCAAAAGCCCGCTTTAAACACTCTAATTTTTTCAAGGTAATGGTCCTGGTTCCCCGACACACCCAATAAAGGGCATACCGGCTCACCAGAAGGATAGACCCGACAACAGAACAATACTCGCCAGAGACGGACCGTCCGGTCAGGCCTAAAATTCAACTACGAGCTTTTTAACTGCAACAACTTTAATATACGCTATTGGAGCTGGAATTACCGCGGCTGCTGGCACCAGACTTGCCCTCCAA
+
DDDDDIIIIIIIIIIIIIIIIIIIIIIIIIIHIHIIIIHIIHHIIIIHIIIIIIHIGIIIHHHGHH@HHHHIIHHIIIIIIIIGIIIIHHIHHIIIIIIHHHIHIIHIHIIIIHHHHHIIIIIIHIIHIIIIIHHIIIIIIIIIIIIIIIIIIIHHHHHIIIIIIIIIIIIIIIIGIIHCIIHGIIIIIIIIIIIIIIHIHIIIIIIIHIIIHIIIHEIIIIIIIIIIIIIIHIIIIIIIIIIIIIHHIIIIIIIIIIIHHIIHIIIIIIIIIHIIIIIIIIIIIIIIIIHHIIHHFGGIIIIIIIIIIIIIIIIIIIIIIIIIIIIIIIIIIIIIIIIDDDDD
@HISEQ:969:HM2KJBCX2:2:1101:1515:89325 2:N:0:ACTATGCA
AGTGCCCTTGGTCCCAACTATCCCTATTAATCATTACGGTGATCCTAGAAACCAACAAAATAGAACCATGCCGTCCTATTCTATTATTCCATGCTAATGTATTCGAGCAAAAATGCCTGCTTTAAACACTCTAATTTTTTCAAGGTAAAGGTCCTGGATCCGCAAGACACCCAATAAAGGACATCAAGTTTCTCCAGAAGGTGAGAAATCAACAGTAACAGTTCATACCCCTTAAGGCATGACCGTCACGTCAATCCCGAAATTCAACTACGAGCTTTTTAACTGCAACAACTTTAATATACGCTATTGGAGCTGGAATTACCGCGGCTGCTGGCACCAGACTTGCCCTCCAA
+
DDDDDIIIIIIIIIIIIIIIIIIIIIIIIIIIIIIIIIGIIIIIIIIIIIIIHIIIIIIIIIIIIIIIIIIIIHIIIIIIIIIIIIHIHIIIIIIIHHHHHHIIIIIIIIIIIIIHIIIIIIIIIIIIIIIIHIIHHIIIIHIIIIIHIIIIHIIIIIIIIIIIIIIIIIIIIIHIIIIIIIIIIIIIIIIIIIIIIIIIIIIIIIIIIHIIIIIIIIIIIIIIIIIIIIIIIIIIIIHIHHIIIIIIHHHDIIIIIIIIHIIIIIIHIHIIIIIIIIIIIIIIIIIIIIIIIIIIIIIIIIIIIIIIIIIIIIIIIIIIIIIIIIIIIIIIIIIIIIIIIIIIIIIIDDDDD
@HISEQ:969:HM2KJBCX2:2:1101:7247:90508 2:N:0:ACTATGCA
AGTGCCCTTGGTCCCAACTATCCCTATTAATCATTACGGTGATTCAGAAACCAACAAAACAGGACCACCGTCCTATTTTATTATTCCATGCTAATGTATTCAGACGTAAGCCTGCTTTGAACACTCTAATTTTTTCAAGGTAAAGGTCCTGGTTTCCCACCACGCTAAATTAATAACATGATGGTTCCCCAGAAGGTAGGAATTCTACACGCTAGTACAGACTGGTTAGCCCGACCAACGGTAGAACCCCGAAATTCAACTACGAGCTTTTTAACTGCAACAACTTTAATATACGCTATTGGAGCTGGAATTACCGCGGCTGCTGGCACCAGACTTGCCCTCCAA
+
DDDDDIHIIIIIIIIIIIIIIIIIIIIIIIIIIIIIIIIIIIIIIIIIIIIIIIIIIGIIIIIIIIIIGHIIIIIIIIIIIHIIIIIIGHHIIIIIIIIIIHIIIIIIIIIIIIIIIIIIIIIIIIHIIIIIIIIIIIIIIIIIIIIIIIIIIIIIIIIIHIIIIIIIIIIIIIIIIIIIIIIIIIIIHIIIIHIIIIIIIIIIIIIIIIIIIIIIIIIIIIIIIIIIIIIIIIIIIIIIIIHIIIIIIIIIIIIGIIIIIIIIIIIIIIIIIIIIIIIIIIIIIIIIIIIIIIIIIIIIIIIIIIIIIIIIIIIIIIIIIIIIIIIIIIIIIIIIIIIIDDDDD
@HISEQ:969:HM2KJBCX2:2:1101:4443:90636 2:N:0:ACTATGCA
AGTGCCCTTGGTCCCAACTATCCCTATTAATCATTGCTCACAAATCCAAAAACCAACAAAATACGATAAACGAGCCCTAACTTATTATTCCATGCTAATGTATTCATAACTAACCGCCTGCTTTAAACACTCTAATTTTTTCAAAGTAAAGGTCCTGGATTGCGAACCCAACCCAGCAAAGGGCAGGAACGTTCTCCAGGAAGATGGTAAGCGCGCATCGGCACTCACACACGAAACCGTGGCGGGCCAAGCGCACTATACCAGAAATCCAACTACGAGCTTTTTAACTGCAACAACTTTAATATACGCTATTGGAGCTGGAATTACCGCGGCTGCTGGCACCAGACTTGCCCTCCAA
+
DDDDDIIIIHIIHIIIIIIIIIIIIIIIIIGIGIIIIIIIIHIIHIIIHIHIIIIIIIIIIHHI1GHI=HHHG<DCHIIHHHIEHHHIHHHHHHFHIIIEH1C@HHFHHHHIIIIHIIHHIHIIIIIHEHIIIIHHIIHHHGGEIIHHIHEIIIIIIIIIIIHHIIIIIIIIIIHIIHIIIIIIIIIHIHIHFIIIIIIIIIIIIIIIIIIIIIIIIIIIIIIHIIIIIHIHHHIIHIIIIIHIIIGIIIIIIIIIHIIIIIIHIIIIIIIIIIIIIIIIIIIIHIIIIIIHIIHHIIGHIIIIIIIIIIIIIIIIIHIIIIIIIIIIIIIIIIIGIIIIIIIIIHGIIIIIIDDDDD
@HISEQ:969:HM2KJBCX2:2:1101:17070:90049 2:N:0:ACTATGCA
AGTGCCCTTGGTCCCAACTATCCCTATTAATCATTACGTCGATCCTAGAAACCAACAAAATAGAATCAAACGTCCTATTTCATTATTCCATGCTAATGTATTCAAGCGCGAGCCTGCTTTAAACACTCTAATTTTTTCAAAGTAACAGTCCTGATTTCCCACGACACCAAATTAATGACATCGTGGTTCGTCAGAAGGTAGGAATCAATTTGACCAGTACGTACCGAGGCACGACCGATCAACTGATCCCGAAATTCAACTACGAGCTTTTTAACTGCAACAACTTTAATATACGCTATTGGAGCTGGAATTACCGCGGCTGCTGGCACCAGACTTGCCCTCCAA
+
DDDDDIIIIIIHHIIIIIIIHIIIIIIIIIIIIIIIIIIIIIIIIIIEHIIIIIIIIIIIIIIIIIIIIIIFHHIIIHHIIHIIIHIHIIIHHIIIIIIHIHIIIIIIIIIIIIIIIHIIHIIIIIIIIIIIIIIFIIIHIIIIHHIIHIIIIIHHIIIIIIIIIIIIIHIIIIIIIIIIIIIIIIIHHIIIIIIIIIIIIIIIIIIIIIIIHIIIIIIIIIIIIIIIIIIIIIIIIIIIIIHIIIIIIIIIIIIIIIIIIIIIIIIIIIIIIIIIIIIIIIHIIIIIIIIIIIIIIIIIIIIIIIIIIIIIIIIIIIIIIIIIIIIIIIIIIIIIIIIIDDDDD
@HISEQ:969:HM2KJBCX2:2:1101:4813:92448 2:N:0:ACTATGCA
AGTGCCCTTGGTCCCAACTATCCCTATTAATCATTACGTCGATCCTAGAAACCAACAAAATAGAATCAAACGTCCTATTTCGTTATTCCATGCTAATGTATTCAAGCGTGAGCCTGCTTTAAACACTCTAATTTTTTCAAAGTAACAGTCCTGATTCCCCATGACACCAAATTAATGACATCATGGTTCGTCAGAAGGTAGGAATCAATAATACCAGTACGTACAATAGCACGACCAATAAATTGATCCCGAAATTCAACTACGAGCTTTTTAACTGCAACAACTTTAATATACGCTATTGGAGCTGGAATTACCGCGGCTGCTGGCACCAGACTTGCCCTCCAA
+
DCDDDIIIIIIIHIIIIIIIHIIIIIIIIIIIIIIHIGHIIIHIHIIIIIIIHIIIIIIIIIHIIIIIIHIIHIDHIIIIGHIIIIHHIIGHFIIIIIIIIHHGIHHHFHIHIIIIHIGHIIHHIIIIHIIIIIIHIIIIHIHHIIIIIIIIIIIIIIIIIHHHHIGIIIIIIIIIIIIIIIIIIHIIIIIIIIHIIIIIHIIIIIIIIIIIIIIIIIIIIIIIIIIIIIIIIII>IIIIIIIHIIIIHIIIIHHIIIIIIIIIIIIIIIIIIIIIIIIIIIIIIIIIIIIIIIIIIIIIIIIIIIIIIIIIIIIIIIIIIIIIIIIIIIIIIIIIIIIIBDDDD
@HISEQ:969:HM2KJBCX2:2:1101:6324:92218 2:N:0:ACTATGCA
AGTGCCCTTGGTCCCAACTATCCTATTAATCATTACGTCGATCCTAGAAACCAACAAAATAGAATCAAACGTCCTATTTCGTTATTCCATGCTAATGTATTCAAGCGTGAGCCTGCTTTAAACACTCTAATTTTTTCAAAGTAACAGTCCTGATTCCCCATGACACCAAATTAATGACATCATGGTTCGTCAGAAGGTAGGAATCAATAATACCAGTACGTACAATAGCACGACCAATAAATTAATCCCGAAATTCAACTACGAGCTTTTTAACTGCAACAACTTTAATATACGCTATTGGAGCTGGAATTACCGCGGCTGCTGGCACCAGACTTGCCCTCCAA
+
DDDDDIIIIIIIIIIIIIIIIIIIIIIIIIIIIIIIIIHHIIHIIIIIIIIIIIIIIIIIIIHIIIHHIIIIIIIIIIIIIIIIIIHIIIIIIHIIIHHHHIHIIIIIHIIIIIIIIHHHIIIIIIIIIIIIIIIIHIIIIIIIIIIIIIIIIIIIIHIIIIIIIIIIHIHIIIIIIIIIIIIHIIHIIHIIIIHIIIIIIIIIHIIIIIIIIIIIIIIIIIIIIIIIIIIIIIIIIIIIIIIIIIHIGIIIIIIIIIIIIIIIIHIIIIIIIIIIIIIIHIIIIIIIIIIIIIIIIIIIIIIIIIIIIIHIIIIIIIIIIIIIIIIIIIIIIIIIIIIDDDDD
@HISEQ:969:HM2KJBCX2:2:1101:17677:92755 2:N:0:ACTATGCA
AGTGCCCTTGGTCCCAACTATCCCTATTAATCATTACGTCAATCCTAGAAACCAACAAAATAGGATCGAACGTCCTATTTCATTATTCCATGCTAATGTATTCAAGCGTTAGCTTGCTTTAAACACTCTAATTTTTTCAAAGTAACAGTCCAAATTCCCCGCAACACCAAATTAATGGCATTACGGCTCATCAGGAAGGAGGAATCAGTGAGACCAGTACATACCAGAGGCATGACCAACCTACTAACCCCGAAATTCAACTACGAGCTTTTTAACTGCAACAACTTTAATATACGCTATTGGAGCTGGAATTACCGCGGCTGCTGGCACCAGACTTGCCCTCCAA
+
DDDDDIIIIIIIIIIIIIIIIIIIIIIIIIIIIIIIIIIIIIIIIIIIHIIIIIIIIIIHIIHIHIIIIHIHIIIIIIGHIIIIIIIIIIIIIIIIIIIIIIIIIIIIIIIIIIIIIIIIIIIHIIIIIIIIIHIIIIIIHIIIIIIIIIIIIIIIIIIIIIIIIIIIIIIIIIIIIIIIIIIIIIHIIIIIIIIIIIIIIIIIIIIIIIIIIIIIIIIIIIIIIIIIIIIIIIIIIIIIIHGHGIHIIIIIIIIIIIIIIHEIIIIIIIIIIIIIIIIIIIIIHIIIIIIIHIIIIIIIIIIIIIIIIIIIIIIIIIIIIIIIIIIIIIIIIIIIIIIIIDDDDD
@HISEQ:969:HM2KJBCX2:2:1101:10231:94212 2:N:0:ACTATGCA
AGTGCCCTTGGTCCCAACTATCCCTATTAATCATTACGGTGGTCCTAGAAACCAACAAAATAGAACCACAACGTCCTATTCTATTATTCCATGCTAATCTATTCAAGCAATAGCCCGCTTTAAACACTCTAATTTTTTCAAGGTAATGGTCCTGGCTCCCCAACACACCCAATAAAGGACATGCTGGCTCACCAGAAGGAAGACCCGACAGCAGACAGTACTCGCCAATGACGGACCGCCCGGCCAGGCCTAAAATTCAACTACGAGCTTTTTAACTGCAACAACTTTAATATACGCTATTGGAGCTGGAATTACCGCGGCTGCTGGCACCAGACTTGCCCTCCAA
+
D@0<01<D@1<<FHEHHHHHH?HIIHIHHHIIHHHFEH0<<@@GCGHIHCHH@GHIHGIIIIHGHHEG1D?C<<D<01DFE1<DE@H1<D@??<<DHFHHC@41@1EHEHGD<71<6EHFGHHHHFB1FHIHHGHHF<5IH@D?FGFIHEA;1@E?<IHGH?HE?GAHE9HHIIHFHF;<@HEDEG<8C@:@EEIIIIHGGIH6<ECCGG@CHHD0GCEECHDHHC?IIHFE?IIHHCCHD#FF/GHFHFGIIIIIIIHHHIIIIIIHHHIIIIHIIIIIIHHIIIIIIIIIIHIIIIHHIIIHHIIIIIIIIIIIHIIIIIIIIIIIIIIHIIIIGIIIHDADDB
@HISEQ:969:HM2KJBCX2:2:1101:4235:93545 2:N:0:ACTATGCA
AGTGCCCTTGGTCCCAACTATCCCTATTAATCATTACGTCAATCCTAGAAACCAACAAAATAGGATCAAACGTCCTATTTCATTATTCCATGCTAATGTATTCAAGCGTTAGCTTGCTTTAAACACTCTAATTTTTTCAAAGTAACAGTCCTGTTTCCCTGCAACACCAAATTAATGACATTACAGTTCTTCAAGAAGGAGGAACCAGTAAAGCCAGTACGTACCAGAGGCACGACCAACTTGCTGATCCCGAAATTCAACTACGAGCTTTTTAACTGCAACAACTTTAATATACGCTATTGGAGCTGGAATTACCGCGGCTGCTGGCACCAGACTTGCCCTCCAA
+
DDDDDIIIIIIIIIIIIIIIHIIIIIIIIIIIHIIIIIHIIIIIIIIIIHIIIIIIIHHHIIIIIHIHIEEHHHIGIIGGHHHHIIIIGIHGEHIIIHHHIIIIHHIHHIHIIIIIGIHIHHEHHIIIIIIHIHIIIIHHGIIHIHIIIGIIIIIIIIHIIIIIIIIIIHHFIIIIIIIIIHHIIIIIIIIIIIIIIIIIIHHHIHIIIIIIIIIIIIIIIIIIIIIIIIIIIIIHIIIIIIIHHIIIIHIHIIIIIIIIIIIIIIIIIIIIIIIIIIIIIIIIIIIIIIIIIIIIIIIIIIIIHHIIIIIIIIIIIIIIIIIIIIIIIIIIIIIIIIIIIDDDDD
@HISEQ:969:HM2KJBCX2:2:1101:5159:94803 2:N:0:ACTATGCA
AGTGCCCTTGGTCCCAACTATCCCTATTAATCATTACGTCAATCCTAGAAACCAACAAAATAGGATCGAACGTCCTATTTCATTATTCCATGCTAATGTATTCAAGCGTTAGCCTGCTTTAAACACTCTAATTTTTTCAAAGTAACAGTCCTGTTTCCCTGCAACACCAAATTAATGACATTTCAGTTCTTCAGAAAGGAGGAATCAGCGAAGCCAGTGCATACCAGTGGCACGACCAACCTGCTGACCCCGAAATTCAACTACGAGCTTTTTAACTGCAACAACTTTAATATACGCTATTGGAGCTGGAATTACCGCGGCTGCTGGCACCAGACTTGCCC
+
CCDDCIIHIIIIHHIIIIIIIIIHHIIIIIIIIIIIIIIIIIIIIIIIEHHIIIIIHIHIIHHIIIIIHIEHHHHIIIIIIIIHIIIHHIHIIIIIHHIIIHIIIIIIHIIIIIHIIIHIIIIIIIIHHHHIIHIIIIIIIHIHIIIIIIIIIIIIHIIHEHHIHHIIIIIHGHIIIHHEHICIIIIIIIIHIIHIIIIHHIIIHIIIIIIIHHIIIIHIHEIIIIIHHIIIHHIIHHFHIIIIIIIIIIHHIIHIHIIIIIHIIHIIIIIHEIHIIIIIHIIHIIIIIHHIIIIIIHHGHIIIIIHHIIIIIIIIIIIIIIHIHGHIIIHIIIIIDCDDD
@HISEQ:969:HM2KJBCX2:2:1101:1595:94351 2:N:0:ACTATGCA
AGTGCCCTTGGTCCCAACTATCCCTATTAATCATTACGGTGATCCTAGAAACCAACAAAATAGAACCATGCCGCGGTACTTCCAGCGCCACTAACGTATATTAAAGTTGTTGCAGATAAAAAGCCCGTAGTTGAAATTCGGGGTCAGTAGGTTGGTCGTGCCAATGGTATGTACTGGCTTTACTGATTCCTCCTTCTTGAAGAACTGTAATGTCATTAATTTGGTGTTGCAGGGAAACAGGACTGTTACTTTGAAAAAATTAGAGTGTTTAAAGCAGGCTAACGCTTGAATACATTAGCATGGAATAATGAAATAGGACGTTCGATCCTATTTTGTTGGTTTCTAGGATTGACGTAATGATTAATAGGGATAGTTGGGCTAATTACACGC
+
DD@<<1<11111<1<C<<C<FH<11<111<F?<@@CHC01<11DGHG11<<DHC10C1111<G11<D11<DG/<</<<011DG11</<CH0C11<DG<C1D111<111<1<1D<11<<11C1<111/<<0D?FCG1<@G1E>?E@AF8.-GA*,HIHIGG=HF@B88.D7.:8E7.=@?EGGEHF=@@D/?HFFIIHCACEF@<C@/>>HC0FHHGHGC0HCC@CFEHE=HCHCC>GIIFEHHHCCF<?HCD1EH@C@HHIIHHGFCEIHHEHC1@CEGECEGD<?EGF@HEIHFF1GCECC?@FGCEHHGC?GC@D<HHHFHEEHEGHHHHHEIHG@EHHDEHIHHHEEEFCHHGIHEEHGCC@@CGFFCGECFHIHHFCEIGHDB@D<
@HISEQ:969:HM2KJBCX2:2:1101:19276:95089 2:N:0:ACTATGCA
AGTGCCCTTGGTCCCAACTATCCCTATTAATCATTACGTCAATCCTAGAAACCAACAAAATAGGATCGAACGTCCTATTTCATTATTCCATGCTAATGTATTCAAGCGTTAGCCTGCTTTAAACACTCTAATTTTTTCAAAGTAACAGTCCTGTTTCCCTGCAACACCAAATTAATGACATTACAGTTCTTCAGAAAGGAGGAATCAGCGAAGCCAGTGCATACCAGTGGCACGACCAACCTGCTGACCCCGAAATTCAACTACGAGCTTTTTAACTGCAACAACTTTAATATACGCTATTGGAGCTGGAATTACCGCGGCTGCTGGCACCAGACTTGCCCTCCAA
+
DDD@DC1D@FGFH11DF=1<GHIE?CHHEFH@G?1D@1<GH011<1<<F1D1FGHH1@GHIIHIHH?CE@<CG?00<DHHHH?<GG1DHCCG1<<CHHHHGHIIIHFEEIIIHEHHEGG@GFG?HGIIHHHHIFEFEE1FHHHHGBFEHHEEHIFHFHCIIHII8EHIHHHHHIHHIHCDFDHGEDFEIHEIHGIIFHIIFHGGIIHFGIGIHHAFFHHFF?G?IIHFEHHHHHCDF1<CHHAD1FHGHH@C<GC?IIIHIIIIHHIIIHHEHHG@IIIHHHEG<?CEIHHHHHCIH@HCHHHHEH?HHIIHIIHDHDFHHEHHHGHHIHFHIIIIHHDHHDA@@@
@HISEQ:969:HM2KJBCX2:2:1101:9447:95137 2:N:0:ACTATGCA
AGTGCCCTTGGTCCCAACTATCCCTATTAATCATTACGTCAATCCTAGAAACCAACAAAATAGGATCAAACGTCCTATTTCATTATTCCATGCTAATGTATTCAAGCGTTAGCCTGCTTTAAACACTCTAATTTTTTCAAAGTAACAGTCCTGTTTCCCTGCAACACCAAATTAATGACATTACAGTTCTTCAAGAAGGAGGAACCAGTAAAGCCAGTACATACCAGAGGCACGACCAACTTACTAATCCCGAAATTCAACTACGAGCTTTTTAACTGCAACAACTTTAATATACGCTATTGGAGCTGGAATTACCGCGGCTGCTGGCACCAGACTTGCCCTCCAA
+
DDDDDIIHIIIIIIIIIIIIIIIIHIIIIIIIIIIIIIIIIIIIIIIIIHHIIIIIIIIHHIHIHIIIGIIIIIIIIIIIIIIIHIIGHIIIIIIIIIIIIIIIIIIIIIIIIIIIIIIIIIIIIIIIIIHIIIIIIIIIIIIIIIIIIIIIIIIIIIIHGIIIIIIIIIIIIIIIIIIIIIIIIIIIIIIIIIHIIIIIIIIIIIIIIIIIIIIIIIIIIIIHIIIIIIIIIIIHIIHIIIIHHIIIIIIIIIIIIIIIIIIIIHIIIIIIIIIIIIIIIIIIIIIIIIIIIIIIIIIHHIIIIIIIIIIIIIIIIIIIIIIIIIIIIIIIIIIIIIIIIDDDDD
@HISEQ:969:HM2KJBCX2:2:1101:9702:95697 2:N:0:ACTATGCA
AGTGCCCTTGGTCCCAACTATCCCTATTAATCATTACGTCAATCCTAGAAACCAACAAAATAGGATCGAACGTCCTATTTCATTATTCCATGCTAATGTATTCAAGCGTTAGCTTGCTTTAAACACTCCAATTTTTTCAAAGTAACAGTCCAAATTCCCCAAAACACCAAATTAATGGCATTAAGGTTCATCAGGAAGGAGGAATCAGTGAGACCAGTACATACCAGAGGCATGACCAACCTACTAACCCCGAAATTCAACTACGAGCTTTTAAACTGCAACAACTTTAATATACGCTATTGGAGCTGGAATTACCGCGGCTGCTGGCACCAGACTTGCCCTCCAA
+
ADDCDIIIIIIIIGIIIIHIIIGIHHHIHHHHHIIIIHIEHIIIIIIIGHHHHIIIGIIHHIFHEHIIIIIIHIIIIIIIGEHIHCHHHHHHHIIIIHHHIIIIIIIIIHIIIIHIIIHIIGIHHIIFHHHHHHIIIIGHIHIIIIIIIIHIIIIHGHIHIHIIIIIIHIIIIIIIIIHIIIIIIIIIIHHIHIIIIIIIIIIIIIIIIIIIIIIIIIIIIIIIIHHIIIIIIIIIIHHIIHHHGHHIIIIIIIHIIIHHIIIIHHHIHIIIHHHIIIIIIIIIIIIIHIIIIIIIIIIIIIIIIIIIIIIIIIIHIIIIIIIIIIIIIIIIIIIIIIIIIBDDDD
@HISEQ:969:HM2KJBCX2:2:1101:11382:96560 2:N:0:ACTATGCA
AGTGCCCTTGGTCCCAACTATCCCTATTAATCATTACGGTGATCCTAGAAACCAACAAAATAGAACCATGCCGTCCTATTCTATTATTCCATGCTAATGTATTCGAGCAAAAATGCCTGCTTTAAACACTCTAATTTTTTCAAGGTAAAGGTCCTGGATCCGCAAGACACCCAATAAAGGACATCAAGTTTCTCCAGAAGGTGAGAAATCAACAGTAACAGTTCATACCCCTTAAGGCATGACCGTCACGTCAATCCCGAAATTCAACTACGAGCTTTTTAACTGCAACAACTTTAATATACGCTATTGGAGCTGGAATTACCGCGGCTGCTGGCACCAGACTTGCCCTCCAA
+
DDDDAHHHHIGIEECHHHIEHHHIH?GHHHIECEEHHFFIGEHEHHIGIIIIGHCEHHHHHI@GHHIIICHHHIGHHEHHGHHIH?<GHEHEHHE1@HHF1<DCGCFHFGC1FEHHHHEHGIHHIIHIHHHICGGHHH@HHHHHHIHEHHIHIIIIHHHDHEEHHHIHHHCCGCHHG?HIHHHHHIIHGHGIHGHIHCHIIIIIIHGCHGGHFE:HH@IHHHHHIHGHGIIIGHIIFHIHEDHEFHHCDHGFGHHHGIIIHHCHF1G@CEEG?HHHCHH@C<1IIIHH@EHIIHHHCF@EGIHHEHIIIIIHH?IHED1HEDDIIIIIIHGEHHIHHHHHHH@@FIIHBDDBD
@HISEQ:969:HM2KJBCX2:2:1101:14900:96385 2:N:0:ACTATGCA
AGTGCCCTTGGTCCCAACTATCCCTATTAATCATTACGGTGGTCCTAGAAACCAACAAAATAGAACCACAACGTCCTATTCTATTATTCCATGCTAATCTATTCAAGCAATAGCCCGCTTTAAACACTCTAATTTTTTCAAGGTAATGGTCCTGGCTCCCCAACACACCCAATAAAGGACATGCTGGCTCACCAGAAGGAAGACCCGACAGCAGACAGTACTCGCCAAAGACGGACCGCCCGGCCAGGCCTAAAATTCAACTACGAGCTTTTTAACTGCAACAACTTTAATATACGCTATTGGAGCTGGAATTACCGCGGCTGCTGGCACCAGACTTGCCCTCCAA
+
BDDDDGIIIIIIIIIIIIIIIIIIIIIIIIIIIIIIIHHIIIIIIIHIIIIIIIIIIIIIIIIIIIIIIIIIIEHHIIIIIIIIIIIIHIIHIIIHIIIIIHHHHIIHIIIIIHIIIIIIIIIIIIIIIIIIHHIIIIIHFHHIHIHIHIIIHEIIIIIIIIIIIHEHEIIIIHHHIIHIIIHIIIHIHIIIHIIHHIIIIIIIIIIIIIIIIIHIIIIIIIIIIIIIIHHIIHHIHHHIGIHHGIHIGHIIIIIIIIIIIIHIHEIIIIIIIIIIIIIIIIIIIIIIIIIIIHIIIIIIIIIIIIIIIIIIIIIIIIIIIIIIIIIIIIIIIIIIIIIIIDDDDD
@HISEQ:969:HM2KJBCX2:2:1101:16276:96661 2:N:0:ACTATGCA
AGTGCCCTTGGTCCCAACTATCCCTATTAATCATTACGTCGATCCTAGAAACCAACAAAATAGAATCAAACGTCCTATTTCATTATTCCATGCTAATGTATTCAAGCGTACGCCTGCTTAAAACACTCTAATTTTTTCAAAGTAACAGTCCTGATTCCCCACGACACCAAATTAATGACATCGCGGTTCTTCAGAAGGTAGGAACCAATAATGCCAGTACGTACCGAAGCACGACCAACAATTCGATCCCGAAATTCAACTACGAGCTTTTTAACTGCAACAACTTTAATATACGCTATTGGAGCTGGAATTACCGCGGCTGCTGGCACCAGACTTGCCCTCCAA
+
DDDDDIIIIIHHHHIIIIIIIIIIIIIIHIIIIIIIIIIIHIIHIIIIHIIIIIIIIIIIHGHHHIIGIIIIIIIIIIIIIIIIIIIFHIIIHIIIIIIIIHIIIIIIIIIIIIIGIHIIHIIIIIIIIIIIIIIIIHIIIIIIIIIIIHIIIIHHIIIHHIIIIIIIIIHHIIHIIIIIHIIIIHIIIIIIIIIIIIIIIIIIIIIIIIIIIIIIIIIIIIIIIIIIIIIIIIIHIIIIHHGEIHFHIIIIIIIIIIIIIIIIHIIIIIIHHGIIIIIIIIHHHGIHHIIIIIIIIIIIIIIIIIIIIIIIIIIIIIIIIIIIIIIIIIIIIIIIHIIHDDDDD
@HISEQ:969:HM2KJBCX2:2:1101:10057:96776 2:N:0:ACTATGCA
AGTGCCCTTGGTCCCAACTATCCCTATTAATCATTACGTCAATCCTAGAAACCAACAAAATAGGATCAACGTCCTATTTCATTATTCCATGCTAATGTATTCAAGCGCGAGCCTGCTTTAAACACTCTAATTTTTTCAAAGTAACAGTCCTGATTCCCCGCCACACCAAATGAATGACATGATGGTTCGTCAGAAGGTAGAAACCAGTAACACCAGTACGTACCTAAGGCACGACCAACGTACTGATCCCGAAATTCAACTACGAGCTTTTTAACTGCAACAACTTTAATATACGCTATTGGAGCTGGAATTACCGCGGCTGCTGGCACCAGACTTGCCCTCCAA
+
DD@D@EHHHHHFHH?E@HHHIIIICHHHIIIIIGIIIIHIHHHHCHCHE?EHHIHH1DHHHICHHHIIHEGGEHHIHHE1CFHE@@CGCHEHGHIG?CDHHHHIEHHHHHCHDGCHHEFHHHHFHGEGCFEHHHFHHIB<CHHFHFFEHEHHHHHIIIHHHIIHHIIIIHHIIIIIIIIHIIIIIIHIIIHIIIIGHHHHHII;IIIGHHHGIHIIIIIIIIIIIIIIIIGIIIIIIIIIIIHHIIIHDHHIHHHHHHIHHDIIHIHIIIIIIHIHIIIIIHHIHHIIIIHIIIIIIIIIIIIGIIIIIIIIIIIHIIIIIIIIIIIIIIHIIIHIIIIIDDDDD
@HISEQ:969:HM2KJBCX2:2:1101:3632:97057 2:N:0:ACTATGCA
AGTGCCCTTGGTCCCAACTATCCCTATTAATCATTACGTCGATCCTAGAAACCAACAAAATAGAATCAAACGTCCTATTTCGTTATTCCATGCTAATGTATTCAAGCGTGAGCCTGCTTTAAACACTCTAATTTTTTCAAAGTAACAGTCCTGATTCCCCATGACACCAAATTAATGACATCATGGTTCGTCAGAAGGTAGGAATCAATAATACCAGTACGTACAATAGCACGACCAATAAATTGATCCCGAAATTCAACTACGAGCTTTTTAACTGCAACAACTTTAATATACGCTATTGGAGCTGGAATTACCGCGGCTGCTGGCACCAGACTTGCCCTCCAA
+
DDDDDHHIHHIIGHIHHHIIHCHIIIGIIIIIIIIIIIIGIHIHHIIIIIIIFHHIHIIIIIIIIIGIIIHIIFHEEHHHGHHIIIHCECHEEHHIHHIIHHHIIHIIHHIIIHIIIIHIHHHHIIIHHHHIIIGIIHHIIIIIIIHHIGHIHIIIIIHIIIIIIIHIIIHHHIIIHIIIIIHIHIIIIIHIIIIIIIIIIIIIHIIIIIIIIIIIIIIIIIIIIIIIHII=IIIHIIIIIIIHIIIIIIIIIIIIIIIIIIIIIIIIIIIIIIIHIIIIIIIIIIIIIIIHHIIIIIIIIHIIIIIIIIIIIIIIIIIIIIIIIIIIIIIIIIIIIIIIDDDDD
@HISEQ:969:HM2KJBCX2:2:1101:6988:97494 2:N:0:ACTATGCA
AGTGCCCTTGGTCCCAACTATCCCTATTAATCATTACGTCAATCCTAGAAACCAACAAAATAGGATCAAACGTCCTATTTCATTATTCCATGCTAATGTATTCAAGCGTTAGCCTGCTTTAAACACTCTAATTTTTTCAAAGTAACAGTCCTGTTTCCCTGCAACACCAAGTAAATGGCATCACAGTTCTTCAAGAAGGAGGAACCAGTAAGGCCAGTACATACCAGTGGCACGACCAACCTACTGACCCCGAAATTCAACTACGAGCTTTTTAACTGCAACAACTTTAATATACGCTATTGGAGCTGGAATTACCGCGGCTGCTGGCACCAGACTTGCCCTCCAA
+
DDDDDIIIIIIIIIIIIIIIIIIIIIIIIIIIIIIIIIIIIIHIIIIIGIIIIIIIHIIIIIHIIIIIIIIIIHIIIIIHIIIIIIIIIIIIIIHIIIIIIHIIIIIIIIIIIIIIIIIIIIHIIIIIIIIHIIIIIIHHIIHIIIIHIIIIIIIIIIIIIIIIIIIIIHIIIIHIIIIIIIIIIIIIHIIIIIIIIIIHIIIIIIIIIIIIHIIIIIIIIIIIIIIHHIIIIIIIIIHIIIIIHHIIIIIIIIIIIIIIIIIIIIIIIIIIIHIIIIIIIIIIIIIIIIIIIIIIIIIHHIIIIIIIIIIIIIIHIIIIIIIIIIIIIIIIIIIIIIIIIDDDDD
@HISEQ:969:HM2KJBCX2:2:1101:6958:98281 2:N:0:ACTATGCA
AGTGCCCTTGGTCCCAACTATCCCTATTAATCATTACGTCAATCCTAGAAACCAACAAAATAGGATCGAACGTCCTATTTCATTATTCCATGCTAATGTATTCAAGCGTTAGCTTGCTTTAAACACTCTAATTTTTTCAAAGTAACAGTCCAAATTCCCCGCAACACCAAATTAATGGCATTACGGATCATCAGGAAGGAGGAATCAGTGAGACCAGTACATACCAGAGGCATGACCAATCTACTAACCCCGAAATTCAACTACGAGCTTTTTAACTGCAACAACTTTAATATACGCTATTGGAGCTGGAATTACCGCGGCTGCTGGCACCAGACTTGCCCTCCAA
+
DDDDDHIIIIIIHIIIIIIIIIIIIGIIIIIIIIIIIIIIIIIIHIIIHIIIIIIIIHHHIIGIHIIIIIIIIHIIIIHHIIIIIIICHIIHHIIIIIIIIIIIIIIIIHIIHIIIIIIIHIIIIIIHIIIIIIIIIHHHIIIIIIIIIHIIIIIHIIIIIIIIIIHIIHGIIIHIHIIIIIIIIIIIIIIIIIIIIIIIIIGIIIIIIIIIIIIIIIIIIIIIIIIIIIIIIIIIIIIIIIIHHIHGIIIIIIIIIIIIHIIIIIIIIIIIIIIIIIIHHIIIIIIIIIIIIIIIIIIIIIIIIIIIIIIIIIIIIIIIIIIIIIIIIIIIIHIIIIIIIDDDDD
@HISEQ:969:HM2KJBCX2:2:1101:11514:98738 2:N:0:ACTATGCA
AGTGCCCTTGGTCCCAACTATCCCTATTAATCATTACGTCGATCCTAGAAACCAACAAAATAGAATCAAACGTCCTATTTCATTATTCCATGCTAATGTATTCAAGCGTACGCCTGTTTTAAACACTCTAATTTTTTCAAAGTAACAGTCCTGATTCCCCACGACACCAAATTAATGACATCGCGGTTCTTCAGAAGGTAGGAACCAATAATGCCAGTACGTACCGAAGCACGACCAACAATTCGATCCCGAAATTCAACTACGAGCTTTTTAACTGCAACAACTTTAATATACGCTATTGGAGCTGGAATTACCGCGGCTGCTGGCACCAGACTTGCCCTCCAA
+
DDADDIIIIEHHHIIIIIIIHHIIIIIIIIIIIIIIIIIIIIIHIHHIHHHIIIIIIIIHIGHIIIIIIIIIHIIIIIIIIIIIIIIIIIHGEHIHIIIHIHGHHCIIIIHHIHHIIIIIIHHIIIFIIIHIHHHIHIIIIIIIIIIGHHIHIHHHIIHHHHIIIIIIIIIIIIIIHIIIIIIIIIIIIIIIIIIIIIIIIIIIHIIIHHHIIIIIIIIIIIIHIIIIIIIIHHIHHIIIIIHGIIIHGIIIIIHIIHHIHEIIHHHHHIIIHGHIGIIIIIIIIIIIHIIIHIIIIIIIIIIIIIIIIIIIIIIIIIIIIIHIIIIIIIIHHIIIIHIIDDDDD
@HISEQ:969:HM2KJBCX2:2:1101:15520:98697 2:N:0:ACTATGCA
AGTGCCCTTGGTCCCAACTATCCCTATTAATCATTACGTCAATCCTAGAAACCAACAAAATAGGTTCGAACGTCCTATTTCATTATTCCATGCTAATGTATTCAGGCGCTAGCCTGCTTTAAACACTCTAATTTTTTCAAAGTAACAGTCCTGTTTCCCCGCAACACCAAATTAATGGCATTACGGTTCTACAAGAAGGAGGAGTCAGCGAGCCAGTGCATACCATTGGCACGACCGACCTGCTAACCCCGAAATTCAACTACGAGCTTTTTAACTGCAACAACTTTAATATACGCTATTGGAGCTGGAATTACCGCGGCTGCTGGCACCAGACTTGCCCTCCA
+
DDDDDIIIIIIIHIIIIIIIIIIIIIIIIIIIIIIIIIIIIIIIIIIIIIIIIIIIGIHGHHIHHIIHHIIIIGIIIIIIIHIIIIIIHIIHHIIIIIHIIIIIHIIIIIIIIIIIIIIIIHHHHIIIIIHHIIIIIIIIIIIIIIIIIHIIIIIIIIIIIHIIIIIIIIIIIIIIIHIIIIIIHIGIIIIIIIIIIIIIIIIIIIHIIIIIHIIIIIIIIIIIIIIIIIIIIIHIIHIHHHGIIIIIGIIIIIIIIIHHGHHIIIIIIIIIIIIIIIGIHIHIIIIIIIIIIIIHIIIIIIIIIIIIIIIIIIIIIIHIIIIIIIIIIIIIIIIIIIIDDDDD
@HISEQ:969:HM2KJBCX2:2:1101:16782:98542 2:N:0:ACTATGCA
AGTGCCCTTGGTCCCAACTATCCCTATTAATCATTACGTCGATCCTAGAAACCAACAAAATAGAATCAAACGTCCTATTTCATTATTCCATGCTAATGTATTCAAGCGTGCGCCTGCTTTAAACACTCTAATTTTTTCAAAGTAACAGTCCTGATTCCCCACGACACCAAATTAATGACATCGCGATTCTTCAGAAGGTAGGAACCAATAATGCCAGTGCGTACCGAGGCACGACCGACAATCTGATCCCGAAATTCAACTACGAGCTTTTTAACTGCAACAACTTTAATATACGCTATTGGAGCTGGAATTACCGCGGCTGCTGGCACCAGACTTGCCCTCCAA
+
BDDDDHHIIIICGEHHHFHHIIIIHIIIIHIIIIIHIIHIHGHIIGIIIFIIIIIIIHFHHIHHIIIIIIIICFEHHIIHGIIIHHIIIIHHHGH@HGFHHHHHIIHGHHGHHIIHIHHIIHHIIIHIIEIHEGIIHHIHIIIHHIIHGHHIHHHIIIIIHHHHIHGHIGHIHIIIIIIIIIIIIHIHGGIHIIHIIIHIHIIIIIIIHHHHIHIIIIIIIIIIIIIIHHHIHIIIIIIIIIHHHHIIIHHHHIHIIHHHGCIHEIIHIIHHHHIIHIHHGHEC@HIIHGDCHIHHFHHIIIIIIIIIHIIHIIIIHIIIIIIIIIHHIIIIIIIGIIIIDADDD
@HISEQ:969:HM2KJBCX2:2:1101:17790:99464 2:N:0:ACTATGCA
AGTGCCCTTGGTCCCAACTATCCCTATTAATCATTGCTCACAAATCCAAAAACCAACAAAATACGATAAACGAGCCCTAACTTATTATTCCATGCTAATGTATTCATAACTAACCGCCTGCTTTAAACACTCTAATTTTTTCAAAGTAAAGGTCCTGGATTGCGAACCCAACCCAGCAAAGGGCAGGAACGTTCTCCAGGAAGATGGTAAGCGCGCATCGGCACTCACACACGAAACCGTGGCGGGCCAAGCGCACTATACCAGAAATCCAACTACGAGCTTTTTAACTGCAACAACTTTAATATACGCTATTGGAGCTGGAATTACCGCGGCTGCTGGCACCAGACTTGCCCTCCAA
+
DDDDDHIIIIIIIIIIIIIGIIIIIIIIIIHIGIIIIIIIIIIIHIIIHHHIIIIIIIIHIIIIIIIIIIIIIDIHIIIIIIIIIIHHIIHIHIHIIIHHC<FHHIHIIIIIIIIIIGGIIIHHHHIIIIHIHHFHHHFHHIIIHHHIHIHHHHHIIIHIIHHHIHIIIIIHIIIIIIIIIIIIHIHIIIIHHIIIIIIIIIIIIIHIIIIIIIIIIIIIIIIIHIIIIIIIHHIIIIIIIIIIIIIIIHIIIIHHEHIIIIIIIIHIIIIIIIIIIIIIIIIIHIIIIIIIIIIIIIIHIIIIIHIIIIIIIIIIIIIIIIIIIIIIIIIIIIIIIIIIIIIIIIIIIIIIIDDDDD
@HISEQ:969:HM2KJBCX2:2:1101:16069:100235 2:N:0:ACTATGCA
AGTGCCCTTGGTCCCAACTATCCCTATTAATCATTACGTCAATCCTAGAAACCAACAAAATAGGATCGAACGTCCTATTTCATTATTCCATGCTAATGTATTCAAGCGTTAGCCTGCTTTAAACACTCTAATTTTTTCAAAGTAACAGTCCTGTTTCCCTGCAACACCAAATTAATGACATTACAGTTCTTCAGAAAGGAGGAATCAGCGAAGCCAGTACATACCAGTGGCACGACCAACCTGCTGACCCCGAAATTCAACTACGAGCTTTTTAACTGCAACAACTTTAATATACGCTATTGGAGCTGGAATTACCGCGGCTGCTGGCACCAGACTTGCCCTCCAA
+
DDDDDIIIIIIIHHIIIIIIIIIIIIIIIIIIIIIHIIIHIIIIIIIIIIIIIIIIIIIIIHIIHHIIHIIIIHIHHIIIIIIIIIIFHIIIIHIIIIIIIHIIIIIHIIIIIIIHHIIIIIIIIIIIIHHHIIIIIIIIIIHIIHIIIGIIIIIIIIIIIIIIIIIIIIIHIIIIIIIHIIIIIIIIGIIIIIIIIIIIIIIIIIIIIIIHIIIIIIIIIIIIIIIIIIIIIIIIIIIIIIHHHIIIIIIIIIIIIIIIIIIIIIIIIIIIIIIIIIIIIIIIIIIIIIHIIIIIIIIIIIIIIIIHIIIIIIIIIIIIIIIIIIIIIIIIIIIIIIIIIDDDDD
@HISEQ:969:HM2KJBCX2:2:1101:16256:99931 2:N:0:ACTATGCA
AGTGCCCTTGGTCCCAACTATCCCTATTAATCATTACGTCGATCCTAGAAACCAACAAAATAGAATCAAACGTCCTATTTCGTTATTCCATGCTAATGTATTCAAGCGTGAGCCTGCTTTAAACACTCTAATTTTTTCAAAGTAACAGTCCTGATTCCCCATGACACCAAATTAATGACATCATGGTTCGTCAGAAGGTAGGAATCAATAATACCAGTACGTACAATAGCACGACCAATAAATTGATCCCGAAATTCAACTACGAGCTTTTTAACTGCAACAACTTTAATATACGCTATTGGAGCTGGAATTACCGCGGCTGCTAATACCAGACTTGCCCTCCAAA
+
DCDDDIIHIIIIIIIIIIIIIIIIIIIIIIIIIIIIIIIHHHIHIHHHFHHIIIGIIIIHHHIGIIIGIIIGHHFHIIIIIIIIIIIHHHHHIIIIIIIIIIIIIIIIIHIIIIIIIIIIIIIIIIIIIIIIHHIHIHIIIIIIIHIIIIIIIIIIIHIHIIHIIIGIIIGHHIHIHIHIIIIIIIIIIHHIIIIIIIIIIHIIHIIIIHGHHIIIIIIIIIIIIIIIIIIIIIIIIIIIIIIIHIIIIIIIIIIIIIIIIIIIIIIIIIIIIIIIIIIIIIHHHHHIIIGIHIIIHHHIGIIIIIIIIIIIIIHIIIIIIIIIIIIIIIIIHHIHGHIIHDDDDD
@HISEQ:969:HM2KJBCX2:2:1101:13780:100346 2:N:0:ACTATGCA
AGTGCCCTTGGTCCCAACTATCCCTATTAATCATTACGGTGATCCTAGAAACCAACAAAATAGAACCATGCCGTCCTATTCTATTATTCCATGCTAATGTATTCGAGCAAAAATGCCTGCTTTAAACACTCTAATTTTTTCAAGGTAAAGGTCCTGGATCCGCAAGACACCCAATAAAGGACATCAAGTTTCTCCAGAAGGTGAGAAATCAACAGTAACAGTTCATACCCCTTAACGCATGACCATCACGTCAATCCCGAAATTCAACTACGAGCTTTTTAACTGCAACAACTTTAATATACGCTATTGGAGCTGGAATTACCGCGGCTGCTGGCACCAGACTTGCCCTCCAA
+
ADBDAIHIIIIIIHIIIIIHHIHIIIIIHIHHIIIIHIIIIIIIIIIIIGFIIIHHIIIIHH?HIIIIICHHHHHIIIGIIHIIIIIHIIIIHIGIIHIFHCGIIHHIIIIIIIGHIHIIIIIIIHIIIIIIIIHIHIIIIIIIIIIIIIIIHIIIIIHIGHGIIIHHHHHIIIIIIIIIIIIIIIIHIIHIHIHIIIIIIIIIIIIIHIIIIHIHIIII<IIIIIIIIIIIIIIIIIIIIIHIIIIIIIHHIIIIIIIIIIIIIIIIIIIIHIIHIIHIIIIIIIIIIIIIIIIIIIIIIIIIIIIIIIIIIIIIIIIIIIIIIIIIIIIIHIIIIIIIIIIIIIIIDDDDD
@HISEQ:969:HM2KJBCX2:2:1101:14881:100404 2:N:0:ACTATGCA
AGTGCCCTTGGTCCCAACTATCCCTATTAATCATTACGTCAATCCTAGAAACCAACAAAATAGGATCAAACGTCCTATTTCATTATTCCATGCTAATGTATTCAAGCGTTAGCCTGCTTTAAACACTCTAATTTTTTCAAAGTAACAGTCCTGTTTCCCTGCAACACCAAATTAATGACATTACAGTTCTTCAAGAAGAAGGAATCAGTAAAGCCAGTACATACCATTGGCACGACCAACCTACTGACCCCGAAATTCAACTACGAGCTTTTTAACTGCAACAACTTTAATATACGCTATTGGAGCTGGAATTACCGCGGCTGCTGGCACCAGACTTGCCCTCCAA
+
BDBDDFHHIGIIGGHIIIHHIIHF@?GHEHHIIIIHFHIIIIEF@EEHHIIIII?HEHIIHFHIIIIE@FCC1<GHIIHHCHHHHII?D@GHHGIIIIHHHGHHHHIEHHIIIIHIFHHHHHGHHHHHHIEHHEIHHIHHEIHIHIHHHIIHIIIIHEIHHHHEC<DCGH<HHIHHHHHHIHHFHIIHIHIHHIHFHHHHH1IIHHEHFGGHFFIHIIHHIIHEIHFHHGHHIIHD<GFHEHHFEDFHE@HHHHHIIHGIHIIIHHHHFIHIHFDHGHIIIIIHIIIIHIIIIIIIIIIHHHHHIIIIIIIIIIIIIIIIIIIHHIGIIIIIIIIHGIIGHBD@?D
@HISEQ:969:HM2KJBCX2:2:1101:3189:100618 2:N:0:ACTATGCA
AGTGCCCTTGGTCCCAACTATCCCTATTAATCATTACGTCAATCCTAGAAACCAACAAAATAGGATCGAACGTCCTATTTCATTATTCCATGCTAATGTATTCAAGCGTTAGCCTGCTTTAAACACTCTAATTTTTTCAAAGTAACAGTCCTGTTTCCCTGCAACACCAAATTAATGACATTACAGTTCTTCAGAAAGGAGGAATCAGCGAAGCCAGTGCATACCAGTGGCACGACCAACCTGCTGACCCCGAAATTCAACTACGAGCTTTTTAACTGCAACAACTTTAATATACGCTATTGGAGCTGGAATTACCGCGGCTGCTGGCACCAGACTTGCCCTCCAA
+
<D0BD@1DCFH1FCGCHI?HEHHII?<GEHHFHCHFHHII@GHHHHHIIIII1DHHFHIIHFHFHCHDHHHDHHHFHI@<FHEF1C1<1FF<@EGHEHFIIIGIHFHIEEHDHGAFGCEEHEGGIHHB<GAFHHEHIHHIGIHHGGHIHFIIIGHH<EGHIIHFIIHIHHHDHIHIHHG/EHFHHGHCHGHGH?HEHIHF<HIHHHG@?HIHEGHFGCFHGHHGHHHEHGEHHGHIHHHHHHHGD?@A/E@EHHG@FHHHEEIIIIHEEHEHEHCHHEHHEHFHH?GHHEHHHGHFECHHHHGCHHHHIIHGHIIIGHIIHHHHEHHEHHFEIHHHHHHC1@0DDB
@HISEQ:969:HM2KJBCX2:2:1101:8685:100999 2:N:0:ACTATGCA
AGTGCCCTTGGTCCCAACTATCCCTATTAATCATTACATCGATCCTAGAAACCAACAAAATAAAATTGGATGTCCTATTTTATTATTCTATGCTAATGTATTCAAGCGTGAGCCTGCTTTAAACACTCTAATTTTTACAAAGTAACAGTCCTAATTCCCCGTGATACCAAATTAATGGCATTACGGTTCTTTAAAAGATGAGAAATTAATAATATCAGTACATACCAACGGCATGACCAAAACATTGATTTCGAAATTCAACTACGAGCTTTTTAACTGCAACAACTTTAATATACGCTATTGGAGCTAGAATTACTGTGGCTGCTAGCACCAGACTTGCCCTCCAA
+
DDDDDIIIIIIIIIIIIIIIIIIIIIIIIIIIIIIIIIIIIIIIIIIHIIIIIIIIIHIIIHIHIIIIIIIIIIIIIIIFHHIIHIIIIIIIHIIIIIIHFHHIIHHHHIIIIIIIHIIIIIHIIIIIHIHHIIIIHIIIIIIIIIIIIIIIIIHHIIHHHHHIHIIIIIIIIIIIIIIIIIIIIIIIIIIIIIIIIIHIHHIIIIHHIIIIIIHIIIIIIIFIIIIIIIHIIIIIIIIIIIIIIHIIIIIIIIIHHFIIIHHDIIIIIIIIHIIIIIIIIIHIHHHEGHIHIIIIIIIIIIIIIIIHHIIIIIIIIIIIIIIIIIIIIIIIIIIIIIIIIIDDDDD
@HISEQ:969:HM2KJBCX2:2:1101:13271:100839 2:N:0:ACTATGCA
AGTGCCCTTGGTCCCAACTATCCCTATTAATCATTACGTCAATCCTAGAAACCAACAAAATAGGATCGAACGTCCTATTTCATTATTCCATGCTAATGTATTCAAGCGTTAGCCTGCTTTAAACACTCTAATTTTTTCAAAGTAACAGTCCTGTTTCCCTGCAACACCAAATTAATGACATTACAGTTCTTCAGAAAGGAGGAATCAGCGAAGCCAGTGCATACCAGTGGCACGACCAACCTGCTAACCCCGAAATTCAACTACGAGCTTTTTAACTGCAACAACTTTAATATACGCTATTGGAGCTGGAATTACCGCGGCTGCTGGCACCAGACTTGCCCTCCAA
+
DDDDDIIIIIIIFHIIIIIIIIIIIIIIIIHIIIIIIIIIIIIIIHIIGIIIHIIIGIHIIIIIIIIIIIIIIIIIFIIIIIIIIIIIGIIIHIH?HHIHHIIIIIIIIIHHHHIIIIIHIIIHIIIIIHHHIIIIGIHIIHHIIHHHHIIIIIIIHHHIIIIIIHHIIIHIIIHHHHIHIIIIIIIIIIIIIIIGIIIHIIIHHHIIIIIIIIIIIIHIIIIIGHIIHIIIIIIIIIHIHIIIIIIIIIIHIIIIIIIIIIIIIHHIIIIIGIIIIIIIIIIIHIIIIIHIGIHIHIIIHIHIIIIIIIIIIIIHIIIIIIIIIIIIIIIIIIIIIIIIIDDDDD
@HISEQ:969:HM2KJBCX2:2:1101:8863:99641 2:N:0:ACTATGCA
AGTGCCCTTGGTCCCAACTATCCCTATTAATCATTACGTCAATCCTAGAAACCAACAAAATAGGATCGAACGTCCTATTTCATTATTCCATGCTAATGTATTCAAGCGTTAGCTTGCTTTAAACACTCTAATTTTTTCAAAGTAACAGTCCAAATTCCCCGCAACACCAAATTAATGGCATTACGGCTCATCAGGAAGGAGGAATCAGTGAGACCAGTACATACCAGAGGCATGACCAACCTACTAACCCCGAAATTCAACTACGAGCTTTTTAACTGCAACAACTTTAATATACGCTATTGGAGCTGGAATTACCGCGGCTGCTGGCACCAGACTTGCCCTCCAA
+
DDDDDIIIIIIIIIIIIIIIIIIIIIIIIIIIIIIIIIIIIIIIIIIIIIIIIIIIIIIIIIHHIIIIIIIIIHIIHIIIIIIIIIIIHIIIIIHIIHHIIIIIIIIIIIIIIIIIIIIIIIIHIIIIHGIIIIIIIIIIIIIIIIIIIIIIIIIIIIIIIIIIIIIIIIIIIIIIIIIIIIIIIIHIIIIIIIIIIIIIIIIIIIIIIIIIIIIIIIIIIIIIIIIIIIIIIIIIIIHIIIHHFHEIIIIIIIIHIIIIIIIIIIIIIIIIIIIIIIIIIIIIIIIIIIIIIIIIIIIIIIIIIIIIIIIIIIIIIIIIIIIIIIIIIIIIIIIIIIIIIDDDDD
@HISEQ:969:HM2KJBCX2:2:1101:17391:101095 2:N:0:ACTATGCA
AGTGCCCTTGGTCCCAACTATCCCTATTAATCATTACGTCAATCCTAGAAACCAACAAAATAGGATCAAACGTCCTATTTCATTATTCCATGCTAATGTATTCAAGCGTTAGCCTGCTTTAAACACTCTAATTTTTTCAAAGTAACAGTCCTGTTTCCCTGCAACACCAAATTAATGACATTACAGTTCTTCAAGAAGGAGGAACCAGTAAAGCCAGTGCATACCAGAGGCACGACCAACCTACTAATCCCGAAATTCAACTACGAGCTTTTTAACTGCAACAACTTTAATATACGCTATTGGAGCTGGAATTACCGCGGCTGCTGGCACCAGACTTGCCCTCCAA
+
DDDDDIIIIIIIIIIIIIIIIIIIIIIIHIIIIIIIIIHIIIIIIIIIHIIIIIIIIHIIIIHHIIHIIIHHHHIIIIHIIIIIIIHIIIIIIIIIIHIIIGHIIIIIIIIIIIIHHIIIIIIHIIIIIIIIIIIIIIHIHIIIIIIIIIIIIIIIIIIIIIIIIIIIIIIHIIIIIIIIIIIIIIIIIIHIIIHHIIIIIIIIHIIIHIIIIIIIIIIIIIIIIIIIIIIIIIIIIIHIIHGHHIHHIIIIIIIGIIIIIIIIIIIIIIHIIIIIIIIIIIIIIIIIIIIIIHIIIHIIIIIIIIIIIIIIIIIIIIIIIIIIIIIIIIIIIIIIIIIIIDDDDD
@HISEQ:969:HM2KJBCX2:2:1102:16948:2717 2:N:0:ACTATGCA
AGTGCCCTTGGTCCCAACTATCCCTATTAATCATTACGTCAATCCTAGAAACCAACAAAATAGGATCGAACGTCCTATTTCATTATTCCATGCTAATGTATTCAAGCGTTAGCTTGCTTTAAACACTCTAATTTTTTCAAAGTAACAGTCCAAATTCCCCGCAACACCAAATTAATGGCATTACGGCTCATCAGGAAGGAGGAATCAGTGAGACCAGTACATACCAGAGGCATGACCAACCTACTAACCCCGAAATTCAACTACGAGCTTTTTAACTGCAACAACTTTAATATACGCTATTGGAGCTGGAATTACCGCGGCTGCTGGCACCAGACTTGCCCTCCAA
+
DDDDDIIIIIIIIIIIIIIIIIIIIIIIIIIIIIIIIIIIIIIIIIIIIIIIHIIIIIIIIHHIIIIIGHIHIIIIIIIIIIIIIHIIIIIIHIIIIIIIHIHIIHIIIHIIIIIIIIIIIHIIIIIHIIIIIIIIIIIHIIIIIIHIIIHIIFHHIIIIIIIIIIIIIIIIHIIIIIIIIIIIIIIIIIIIHIIIIIIIIIIIIIIIIIIIIIIIIIIIIIIIIIIIIIIIIIIHIIIIIIHHFIHIHIIIIIIIIIIIIIHIIIIIIIIIIIHIIIIIIIIIIIIIIIIIIIIIIIIIIIIIIIIIIIIIIIIIIIIIIIIIIIIIIIIIIIIIIIIIIDDDDD
@HISEQ:969:HM2KJBCX2:2:1101:6106:100949 2:N:0:ACTATGCA
AGTGCCCTTGGTCCCAACTATCCCTATTAATCATTACGTCAACCCTAGAAACCAACAAAATAGGATCAAACGTCCTATTTTATTATTCCATGCTAATGTATTCAAGCGTTAGCCTGCTTTAAACACTCTAATTTTTTCAAAGTAACAGTCCTGTTTCCCCGCAACACCAAATTAATGGCATCACGGTTCTTCAAGAAGGAGGAATCAGCAAGGCCAGTTCATACCAGTGGCACGACCAACCTGCTGACCCCGAAATTCAACTACGAGCTTTTTAACTGCAACAACTTTAATATACGCTATTGGAGCTGGAATTACCGCGGCTGCTGGCACCAGACTTGCCCTCCA
+
DDDDDIHHHHI1DCGEFGHHHIHHHHIHIHHHI1FHHHIHGIGHHGHIGHHHHHIIGHHHIIIIHHHEEHHHHEHEFHC@GHHHHHCGHEFEHHHHHIHEECIHH?HHHGHIIHHHHHHHIIHIHHHIHHHHIGHIGCHGIHHHEHHEHHFEHHHHHHHHHHHEHHHIHHGEHGFHH?FHHIHHFIHHHHHIIIHHHH@HIHHHHHHEIHHHGHHIIIHHHIIHHHHHHHHHHHIHHHFIHFHGIIHIIHEGHIIIHIIIHGHEHHHHIIIIIHGHIIIIHHHIHHGHHIHEHHHHHHFCHEHEHIIIIHIGIHHIHHHHIIHIIIIIIIIHHFHIHIIIDDBDD
@HISEQ:969:HM2KJBCX2:2:1102:19552:2411 2:N:0:ACTATGCA
AGTGCCCTTGGTCCCAACTATCCCTATTAATCATTACGTCGATCCTAGAAACCAACAAAATAGAATCAAACGTCCTATTTCATTATTCCATGCTAATGTATTCAAGCGTGAGCCTGCTTTAAACACTCTAATTTTTTCAAAGTAACAGTCCTGATTCCCCAAGACACCAAATTAATGACATCATAGTTCGTCAGAAGGAAGAAACCAATAAATTAGTACGTACCAAGGCACGACCAACATATTGATCCCGAAATTCAACTACGAGCTTTTTAACTGCAACAACTTTAATATACGCTATTGGAGCTGGAATTACCGCGGCTGCTGGCACCAGACTTGCCCTCCAA
+
@DDDDHIIIIIIIIHIIIHIIIHHIIIIIIIHIIIIIHIIIHIHHHIIIIHHIIIHGHHIIIHHIIIIGIIIIIHIIIIIIGHIIIIIHIIIIIIIIIIIIIIHHHHHHIIIIIIIIIIIIIIHHIIIHIIIIIIIIIHHHHIIIIGIHIHHHHIIIIIIHHHIIIIIIHIHHIHIIIIIIIIIIHHHIIIIIHFGIIHHIIHHIIIIIHHHGGIIIIIIIIHHHHHIIIIHIIHHFGHEHEGHHHHHHEFIHIIIIIIHHEEHHIIIIIIIHIIIIHIIHHHIHIIHFHCIIIIIIIIHHIHIIIHIHHHHIIIHFHIIHIIIIHHIIIIHHFIHHHHDDADD
@HISEQ:969:HM2KJBCX2:2:1102:19200:2446 2:N:0:ACTATGCA
AGTGCCCTTGGTCCCAACTATCCCTATTAATCATTACGGTGGTCCTAGACCAACAAAATAGAACCAACGTCCTATTCTATTATTCCATGCTAATCTATTCAAGCAAAAGCCCGCTTTAAACACTCTAATTTTTTCAAGGTAATGGTCCTGGTTCCCCGGCACACCCAGTTAAGGACATACCGGCTCACCAGAAGGATAGACCCGACAACAGACAGTACTCGCCAGAGACGGACCGCCCGGTCAGGCCTAAAATTCAACTACGAGCTTTTTAACTGCAACAACTTTAATATACGCTATTGGAGCTGGAATTACCGCGGCTGCTGGCACCAGACTTGCCCTCCAA
+
DCDADGHIIIIIHIIIIIIHIIIIIIIIHIHHIIIIIIIIIIIHHIIHIHIIIIHGHIIHHHHHHIEHHEHII?FHIHHIIHICGHHIGGIIIIHHHHIIIIIGIIHIIIIHHHHIIIHHGHHFCGHHIIHIIHHIHHHGHGDHHHHIIIHECHIIGIIIIIIHGIIHHHIIHHIIIHH@HHHHHCEHHHEFFGIHHHHIHIHIHIHHHHEHEHIIIHIIIHHHHHIHGHHHHDGIHHEHHHHEFBEHHIHIHHFIIIHHEHHIIIIIHHHHHHIIIIHIHIIIHIIHDEDIHHGC<DHIIIIHIHEIFIIHIHIIIIIHEHIIHIIIHHCHHGIIIIDDDDB
@HISEQ:969:HM2KJBCX2:2:1102:2208:3023 2:N:0:ACTATGCA
AGTGCCCTTGGTCCCAACTATCCCTATTAATCATTACATCGATCCTAGAAACCAACAAAATAGAATCGGATGTCCTATTTCATTATTCCATGCTAATGTATTCAAGCGTGAGCCTGCTTTAAACACTCTAATTTTTTCAAGGTAACAGTCCTAATTCCCCGTAACACCAAATTAATGGCATTACGGTTCTTTAGAAGGTGAGAAATCAATGATAACAGTGCATACCAACGGCATGACCGAAATATTGATCCCGAAATTCAACTACGAGCTTTTTAACTGCAACAACTTTAATATACGCTATTGGAGCTGGAATTACCGCGGCTGCTGGCACCAGACTTGCC
+
DDDDDIIIIIIIIIIIHIIIIGIHIIIIIIIIIIIHIIIIIIGIHIIIIGIIIIIIHIIIIIHIIIIHHHHHIIIIIIIIIIIIIIHHIHIHHIIIIIIHIHIIIGIIIIIIIIIIIIIIIIIIHIIHHIIIIIIIIIIIIIIIHIIIIIIIIIIIIIHIIIIIHHIIIIIIIIIIIIIIIIIIIIIIHIIIIIIIIIIIIIIIIIHIIIIIIIIIIIIIIIIIIIIIIIIIIIIIIIHHIIIIIIIIDIIIIIIIIIIIIIIIIIIIHIIIIIIIIIIIIIIIIIIIIIIIIIIIIIIIIIIIIIIIIIIIIIIIIIIIIIIIIIIIIIIIIIIIDDDDD
@HISEQ:969:HM2KJBCX2:2:1102:9775:3353 2:N:0:ACTATGCA
AGTGCCCTTGGTCCCAACTATCCCTATTAATCATTACGGTGGTCCTAGAAACCAACAAAATAGAACCACAACGTCCTATTCTATTATTCCATGCTAATCTATTCAAGCAATAGCCCGCTTTAAACACTCTAATTTTTTCAAGGTAATGGTCCTGGCTCCCCAACACACCCAATTAAGGACATGCTGGTTCACCAGAAGGAAGACCCGACAACAAGACAGTACTCGCCAAAGACGGACCGCCCGGCCAGGCCTAAAATTCAACTACGAGCTTTTTAACTGCAACAACTTTAATATACGCTATTGGAGCTGGAATTACCGCGGCTGCTGGCACCAGACTTGCCCTCCAA
+
DDDCDIIIIIIIIIIIIIIIIIIIIIIIIIIIIIIIIHIIIIIIIIIIIIIIIIIIIIIHIIGIHIIIIGIIGGHHIIIIIIIIIIIIIIIIGIIIIIIIIIHIIIIIIIIIIIIIIIIIIIIIIIIIIIIIIIIIIIIIIIIIIHIIIIHIIHHIIIIIIIIIIIIIIIIIGGIIIIIIIIIIIIIIIHIIIIIIHIIIIIIIIIIIHIIIIIIIIIIIIIIIIIIIIIIIIIIIIIIIIIIIIIIIIIIIIIIIIIIIIIIIIIIIIIIIIIIIIIIIIIIIIIIIIIIIIIIIIIIIIIIIIIIIIIIIIIIIIIIIIIIIIIIIIIIIIIIIIIIIIIDDDDD
@HISEQ:969:HM2KJBCX2:2:1102:17730:3860 2:N:0:ACTATGCA
AGTGCCCTTGGTCCCAACTATCCCTATTAATCATTACGTCAATCCTAGAAACCAACAAAATAGAATCAAACGTCCTATTTCATTATTCCATGCTAATGTATTCAAGCGTAAGCCTGCTTTAAACACTCTAATTTTTTCAAAGTAACAGTCCTGATTCCCCACGACACCAAATTAATGACATCGCGGTTCTTCAGAAGGTAGGAACCAATAATACCAGTGCGTACCGAGGCACGACCGACAATCTGATCCCGAAATTCAACTACGAGCTTTTTAACTGCAACAACTTTAATATACGCTATTGGAGCTGGAATTACCGCGGCTGCTGGCACCAGACTTGCCCTCCAA
+
DCDDDIIHIIHHHHHHIIIIIIIIIIIIIHIIIIHHIIIIIIIIHIIFHIHIHHHIIFHIIIIHFHIIIIIIIIIHHHGIIIIIIIIIEHIIIIIIIIHHHFHGHHHEHHIHHEHHIIIIIHIIIHFIHIIIIHHGHIHFHHHHHIGHGHHHHFGEHHIHIHFCEHIIII?GHEHHGHHC?IHIIIIIIIHIHIIHIHHFIHIHFIHHFHIIHIEHIIHHHIIIHHHFIHDHCHGIHHHIHHFFHGHHHCFIIHHEHHHHHHHHFGIIIHHIHHIIIHEHHGDCFHHCIIHGIIIIIIIHIHHIIIIIIHHHIDHHDCHHIIIIHHHEIIHHHHEHHHIIDDDDB
@HISEQ:969:HM2KJBCX2:2:1102:2030:3603 2:N:0:ACTATGCA
AGTGCCCTTGGTCCCAACTATCCCTATTAATCATTACGTCAATCCTAGAAACCAACAAAATAGAATCAAACGTCCTATTTCATTATTCCATGCTAATGTATTCAAGCGTGCGCCTGCTTTAAACACTCTAATTTTTTCAAAGTAACAGTCCTGATTCCCCACGACACCAAATTAATGACATCGCGGTTCTTCAGAAGGTAGGAACCAATAATGCCAGTACGTACCGAGGCACGACCGACAGTCTGACCCCGAAGTTCAACTACGAGCTTTTTAACTGCAACAACTTTAATATACGCTATTGGAGCTGGAATTACCGCGGCTGCTGGCACCAGAC
+
DDDA?H@GG1FDEF1FHIHIHCCGHIICH@GHIIHIFHHIHHEHFCGHIIIIEHHEHHHIIIEHHIIIIIHIHIIHGIH@EFHIIHIHHIIIIHIGHHEHHIHHHHHHHHHHIIIGIHHHHHIHHHIHHIIIIIIIHHHIIHHHHHIIHHIIIIHHHIIFIIHHIHHHHEHIIHHIHIIHIIGIHIIIIIIIIIIIHIIIIIIIHHIIIIIIHIIIIIIIIIIIIHGHIIIHGIIIIHIIHIIHHIHIIIIIIIIIIIIHIIIIIIIIIIIHH@IIIIHIIIIIHIIIIIIHHIIIGIIIIIHIIHIIIIIIIHIIIIIIHHIHIGIHHD<0DD
@HISEQ:969:HM2KJBCX2:2:1102:10652:4383 2:N:0:ACTATGCA
AGTGCCCTTGGTCCCAACTATCCCTATTAATCATTACATCGATCCTAGAAACCAACAAAATAGAATCGGATGTCCTATTTCATTATTCCATGCTAATGTATTCAAGCGTGAGCCTGCTTTAAACACTCTAATTTTTTCAAGGTAACAGTCCTAATTCCCCGTGACACCAAATTAATGGCATTACGGTTCTTTAGAAGGTGAGAAATCAATAATATCAGTACATACCAACGGCATGACCGAAACATTGATCCCGAAATTCAACTACGAGCTTTTTAACTGCAACAACTTTAATATACGCTATTGGAGCTGGAATTACCGCGGCTGCTGGCACCAGACTT
+
DDDDCIIIIIIIIIIIIIIIIIIIIIIIIIIIIIIIIIIIIIHHIIIIIIIIIIIIIIHIIIHIIIIIIIIIIIIIIIIIIIIIIIIIIIIIIIIIIIIIIIIIIHIIIIIIIIIIIIIIIIHIIIIIIIIIIIIHIIIIIIIIIIIIIIIIIIIIIHIIIIIIIIIIIIIHHIIIIIIIIIIIIIIIIIIIIIIIIIIIIIIIIIIIIIIIIIIIHIIIIIIIIIIIIIIIIIIIHIIIIIIIIIIIHIIIIIIIIIIIIIIIIIIIIIIIIIIIIIIIIIIIIIIIIIIIIIIIIIIIIIIIIIIIIIIIIIIIIIIIIIIIIIIH@IIIIDDDDD
@HISEQ:969:HM2KJBCX2:2:1102:5417:4902 2:N:0:ACTATGCA
AGTGCCCTTGGTCCCAACTATCCCTATTAATCATTACGTTGATCCTAGAAACCAACAAAATAGAATCGAACGTCCTATTTCATTATTCCATGCTAATGTATTCAAGCGCGTGCCTGCTTTAAACACTCTAATTTTTTCAAAGTAACAGTCCTGATTCCCCACGACACCAAATTAATGACATCATGGCTCCTCAGAAAGGAGAAACCAATAACACCAGTACATACCAGAGGCATGACCGACGTATTGATCCCGAAATTCAACTACGAGCTTTTTAACTGCAACAACTTTAATATACGCTATTGGAGCTGGAATTACCGCGGCTGCTGGCACCAGACTTGCCCTCCAA
+
DDDDDIIIIIIIIIIIHIIIIIIIIIIIIIIIIIIIIIIIIIIIIIHIGHHIHIIIIIIHIIIHIIIIGHIIIIIIIIIIIIHHHIIGIIIIHIIIHHHIIIIIIIHHHIIIIIIIIHIIIHHHIIIHHIIIIHIIIIHIIIIIIIIIIIIIIIIIIIIIIIIIIIIIIIIHIIHIIIHIIIIIIIIIHIHIIIGIIIIIIIIIIIIIIIIIHIIIIIIIIIIIIIIIIHIIIIIIIIIIIIHIDIGIIIIIIIIIIIIIIIIIIIHIIIIIIHIIIIIIIIIIIIIIIIIIIIIIIIIIIIIIIIIIIIIIIIIIIIIIHIIIIIIIIIIIIIIIIIIIIDDDDD
@HISEQ:969:HM2KJBCX2:2:1102:8845:4708 2:N:0:ACTATGCA
AGTGCCCTTGGTCCCAACTATCCCTATTAATCATTACGTCAATCCTAGAAACCAACAAAATAGGATCAAACGTCCTATTTCATTATTCCATGCTAATGTATTCAAGCGTTAGCCTGCTTTAAACACTCTAATTTTTTCAAAGTAACAGTCCTGTTTCCCTGCAACACCAAATTAATGACATTACAGTTCTTCAGAAAGGAGGAACCAGCGAGACCAGTACGAACCAAAGGCACGACCAACCTGCTGATCCCGAAATTCAACTACGAGCTTTTTAACTGCAACAACTTTAATATACGCTATTGGAGCTGGAATTACCGCGGCTGCTGGCACCAGACTTGCCCTCCAA
+
DDDCDIIIIIHIHIIIHIIIIIIIIIIIIIHIIIIIIIIIIIIIIIIIIIIIHHHIHHIIIGHIIIIIIIIIHIIIIHIIGHIIIIIIGIHHIIIIIIIIHHIIIHIIIIIIIIIIIIIIIIIIHHIIHIIHIIIIIIIHHIIIIIIIIIIIIIIIIIIHIIIHIIHIIIIIIIHIIIIIIIIIIIIIIIIIIIIIIIIIIIIIIIIIIIIIIIIIIIIIIIIIIIIIIHIIIIIIIHHHIGIHGIIIIIIIIHIIIIIIIIIHIIIIIIIIIIHIIIIIIIIIIIIIIIIIIIIIIIIIIIIIIIIIIIIIIIIIIIIIIIIIIIIHIIIIIIIIIIIIIDDDDD
@HISEQ:969:HM2KJBCX2:2:1102:1918:5340 2:N:0:ACTATGCA
AGTGCCCTTGGTCCCAACTATCCCTATTAATCATTACGTCAACCCTAGAAACCAACAAAATAGGATCAAACGTCCTATTTCATTATTCCATGCTAATGTATTCAAGCGTTAGCCTGCTTTAAACACTCTAATTTTTTCAAAGTAACAGTCCTGTTTCCCTGCAACACCAAATTAATGACATTACAGTTCTTCAAGAAGGAGGAACCAGTAAAGCCAGTACATACCAGAGGCACGACCAACTTACTAATCCCGAAATTCAACTACGAGCTTTTTAACTGCAACAACTTTAATATACGCTATTGGAGCTGGAATTACCGCGGCTGCTGGCACCAGACTTGCCCTCCAA
+
DDDDDIIIIIIIIIIIIIIIIIIIIIIIIIIIIIIIIIIIIIIEHIIIIIIIIIIIIIIIIIIIIIIIHHIHIGHHIIIHHIIIIIIHIIIIIIIIIIIIIHIIIIIIHHHIIIIIIIIIIIIIHIIGHIIIIIIIIIIIIHIIHHIIIIHIIIIIIIIIFHIIIHHHHIIIIIHIHHHHHIIIIIIIHIIIHHGHHFIHHIIHHIIIIIIIIIIIIIIGIGIIIIGIIIIIIIIIGIIIIIIIHIIIIIIIIIIIIIIIIIIIIIIIIIIIIIIIIIIIIIIIIIIIIIIIIIIIIIIHGIIIIIIIIIIIIIIIIIIIIIIIIIIIIIIIIIIIIIIIIDDDDD
@HISEQ:969:HM2KJBCX2:2:1102:1816:5575 2:N:0:ACTATGCA
AGTGCCCTTGGTCCCAACTATCCCTATTAATCATTACGTCGATCCTAGAAACCAACAAAATAGAATCAAACGTCCTATTTCATTATTCCATGCTAATGTATTCAAGCGTGCGCCTGCTTTAAACACTCTAATTTTTTCAAAGTAACAGTCCTGATTCCCCACGACACCAAATTAATGACATCGCGATTCTTCAGAAGGTAGGAACCAATAATGCCAGTGCGTACCGAGGCACGACCGACAATCTGATCCCGAAATTCAACTACGAGCTTTTTAACTGCAACAACTTTAATATACGCTATTGGAGCTGGAATTACCGCGGCTGCTGGCACCAGACTTGCCCTCCAA
+
DDDDDIIIIIIIIIIIIIIIIIIIIIIIIIIHIIIIIIIIIIIIIHHIIIIIIIIIIHIGHHIGHHIIIIIHIIIIIIIIIIIIIIIHEHIIIIIIIHIHHIHIIGIIHIIGIIIIIHHGHIIHHIIIHIIIIHIHHIHIGHIIIIIGIIIIIIHIIIIHHHIHIGIIIIIIHIIIIIHIHHHHHHIIIIIIIIHIIIIIIIIIIHIIIIIIHIIIIHHIIIIIIHIIIIIIHHIIIIIIHGGEHHHIIIIIHIHIIIIIIIIIIIIIIHIIIIIIIIIIIHGHIIIIIIIIIIIIIIIIIIIIIIIHIIIIIIIIIIIIIIIIIIIIIIIIIIIIIIIIDDDCD
@HISEQ:969:HM2KJBCX2:2:1102:12918:5184 2:N:0:ACTATGCA
AGTGCCCTTGGTCCCAACTATCCCTATTAATCATTACGTCGATCCTAGAAACCAACAAAATAGAATCAAACGTCCTATTTCGTTATTCCATGCTAATGTATTCAAGCGTGAGCCTGCTTTAAACACTCTAATTTTTTCAAAGTAACAGTCCTGATTCCCCATGACACCAAATTAATGACATCATGGTTCGTCAGAAGGTAGGAATCAATAATACCAGTACGTACAATAGCACGACCAATAAATTGATCCCGAAATTCAACTACGAGCTTTTTAACTGCAACAACTTTAATATACGCTATTGGAGCTGGAATTACCGCGGCTGCTGGCACCAGACTTGCCCTCC
+
@DDDCEHHHHIHGEHHIIIIIGIIIIHHCGHHHIHHIIIHIHHIHHFHF?GHIHIHEGH@GHHEHH@GFHIHIHHHEHIIHIIIEHHHEHHGHIIIIIIIIIIIIHGIIGIIIIHFHIHIIHIHHIIIIHHHHHHIHIIIIIIHIIHIIIIHIIHIIHHHIIIIIIIIHHHHHIIIIIIIIIGHIHIGIIIIIIIIIHHHIIIHHHEIIIIIIIIIIIIIGIIHIIIIIIIIIIGIIHIHHGHHIHHIHIHIIIIHIIIIIIIIIIIIIIIIIIIIIIIIIIHHE@HIIIIIHHGIIIIIIIIIIIIIIIIIIIIIIIHIIIIIIIIHIIIIIIIGIIDDDAD
@HISEQ:969:HM2KJBCX2:2:1102:4702:6088 2:N:0:ACTATGCA
AGTGCCCTTGGTCCCAACTATCCCTATTAATCATTACGTCAATCCTAGAAACCAACAAAATAGGATCGAACGTCCTATTTCATTATTCCATGCTAATGTATTCAAGCGTTAGCTTGCTTTAAACACTCTAATTTTTTCAAAGTAACAGTCCAGATTCCTCGCAACACCAAATTAATGGCATTACGGCTCATCAGGAAGGAGGAATCAGTGAGACCAGTACATACCAGTGGCATGACCAACCTACTAACCCCGAAATTCAACTACGAGCTTTTTAACTGCAACAACTTTAATATACGCTATTGGAGCTGGAATTACCGCGGCTGCTGGCACCAGACTTGCCCTCCAA
+
@D@BDHEHIIIHIEHIIHE?HHHIIHEHHHHHEHIIHEFHHHIGIIICCHHIHHIHIEEGHHHG@GHEHFHD1F@@CEHEHGHFCHHHHHF@CCHHHIHIIHIIIIIHIIIIIIIIIIIIIHIHIHHIHHIIHHIHHIHIIIIIIIIGHHIIIIHHIIIIIHHIIIGIHIIIIIIIIIIIIIIIHIIIHHIHIIIIIIIIIIIIHIIIIIIIIIIHGIIIIIIIHIIIGIIIIIHIHHIIIHGGFHEIIIIHHHHEHHIIIHCIIHIIIIIHHHHIIIIIIIIIIIIIIIIIIHIIIIIIIIIIIIGIIIIHIIHHIIIGIIIIIIIIIIIIIIIIIIIIIDDDDB
@HISEQ:969:HM2KJBCX2:2:1102:5281:5394 2:N:0:ACTATGCA
AGTGCCCTTGGTCCCAACTATCCCTATTAATCATTACGTCAATCCTAGAAACCAACAAAATAGGTTCGAACGTCCTATTTCATTATTCCATGCTAATGTATTCAGGCGCTGGCCTGCTTTAAACACTCTAATTTTTTCAAAGTAACAGTCCTGTTTCCCCGCAACACCAAATTAATGGCATTACGGTTCTACAAGAAGGAGGAATCAGCAAGCTAGTACATATCAGTGGCAAGACCAACCTGCTGATCCCGAAATTCAACTACGAGCTTTTTAACTGCAACAACTTTAATATACGCTATTGGAGCTGGAATTACCGCGGCTGCTGGCACCAGACTTGCCCTCCAA
+
@D@?@<CC<F?<F@ECC@GH@HHEHHEHHC@HIFE@CEEG0C@GC@GHEHIH@1GH@H?GH@<C<@1<CFG/<1<DGHHFC1CEHHHH?GHHHIHGHIGIHIIIIIIIHHHC@HFIHHHHGEHIHHHHHG@DGGBDCFF@EGFFA<GH1HHECBG1GHGHEHGHHIHEGFC?HHGCHGHHEDEHHHHHIHHHGHGCHEHHHEHHHFFCC<IHHEGIIHHCGIIHH8EIIIIHHEC8HFA88EFFHHFGHF<11DC?GEHHCCHFCH=IIHEG@CHFHCEHHFC1HCFHEHCEIHEHHHCEHIIIIIHIIIHCC?HDDIIIIGIHGHHHFEGIHHCCHIIH@D@@B
@HISEQ:969:HM2KJBCX2:2:1102:7652:6238 2:N:0:ACTATGCA
AGTGCCCTTGGTCCCAACTATCCCTATTAATCATTACGTCGATCCTAGAAACCAACAAAATAGAATCAAACGTCCTATTTCATTATTCCATGCTAATGTATTCAAGCGTGCGCCTGCTTTAAACACTCTAATTTTTTCAAAGTAACAGTCCTGATTCCCCACGACACCAAATTAATGACATCGCGGTTCTTCAGAAGGTAGGAACCAATAATGCCAGTGCATACCGAAGCACGACCGACAATCTGATCCCGAAATTCAACTACGAGCTTTTTAACTGCAACAACTTTAATATACGCTATTGGAGCTGGAATTACCGCGGCTGCTGGCACCAGACTTGCCCTCCAA
+
DDDDDEHIIIIIEHIIIIGHIIIIIIIIIIIIIIIIIIIIIIIIIIIIIIIIHIIIIEHHHIHIIIIHIIIICHHHHIIIIIIIIIIIIIGIGHIIIIIIIIIIIHHHHIIIIHHHHHHHIIIIIIHIIIHIIIIIIHIIIIHHHHHIIIIIIIIIIIIIIIIIGIHIIHIIIIIIIIIHIIIIIIHIIHGIIIHIIHHIIHHIIIIIIIIHIIHIIIIIIHIIIIIIIIIIIHHIIIIIIIHHIIIIGIHIIIHIHGIIIHIHHIIIIIIIIHIIIIIIIHHHIHIIIIIIIIIIIIHIIIHIIIIIIIIIIIIIIIIIIIIIIIIIIIIIIIIIIIIIDDDDD
@HISEQ:969:HM2KJBCX2:2:1102:11051:6592 2:N:0:ACTATGCA
AGTGCCCTTGGTCCCAACTATCCCTATTAATCATTACGTCAATCCTAGAAACCAACAAAATAGGTTCGAACGTCCTATTTCATTATTCCATGCTAATGTATTCAGGCGCTAGCCTGCTTTAAACACTCTAATTTTTTCAAAGTAACAGTCCTGTTTCCCCGCAACACCAAATTAATGGCATTACGGTTCTACAAGAAGGAGGAGTCAGCGAGCCAGTGCATACCATTGGCACGACCGACATGCTAACCCCGAAATTCAACTACGAGCTTTTTAACTGCAACAACTTTAATATACGCTATTGGAGCTGGAATTACCGCGGCTGCTGGCACCAGACTTGCCCTCCAA
+
DDDDDHHIIHHIIIIIIIIIIIIHIIIIIIIIIIIIIIIIIIIIIIGIHIIIIIIIIIIIIGIIHIIIGIIIHIIIIIIIIGHIIHIIIHIIGIHHIIIIIIHIIIHHFHHHHIIIIIIHIFHIIHHIIIIHIIHHHIIHIHHIIIHIEHIIIHHHIIHGHHHHHHHHIIHHEIHHIIIHFHIIHHIIIHIIIIIIIIIIIIHHHIIIIGHIIIIIIGIIIIIIIIIIIIIIIIIIIIIIIIIHIIIIIIIIIIIHIIHIIIIIIIIIIIIIIIIIIIIHIHHHHEIIIIIIIIIIIIIIIIIIIIIIIIIGIIIIIIIIIIIIIIIIIIIIIIIIIIIIDDDDC
@HISEQ:969:HM2KJBCX2:2:1102:4419:7988 2:N:0:ACTATGCA
AGTGCCCTTGGTCCCAACTATCCCTATTAATCATTACATCGATCCTAGAAACCAACAAAATAGAATCTGATGTCCTATTTCATTATTCCATGCTAATGTATTCAAGCGTAAGCTTGCTTTAAACACTCTAATTTTTTCAAGGTAACAGTCCTAACTCCCCATAACATCAAATAAATGACATTATGGTTCTTTAGAAGGTGAGAACCAATAAAACCAGTACATACCAAGGCATGACCGATTCCTTGATCCCGAAATTCAACTACGAGCTTTTTAACTGCAACAACTTTAATATACGCTATTGGAGCTGGAATTACCGCGGCTGCTGGCACCAGACTTGCCCTCCAA
+
DDDDDIIIIIHIIHIIIIIIIIIIIIIIIIIIIIIIIHIIIIIIIIIIIIIIHIIIIIIIIIIHIIIIIIIIIIIIIIIIIIIIIIIIIIIIIIIIIIIIIIIIIIIIIIIIIIIIIIIIIIHHIIIIIIIIIIIIIIIIIHIIIIIIIIIIIIIIIIIIIIIIIIHIIIIIIIIIIIIIIIIIIIIIIIIIIIIIIIIIIIIIIIIIIIIIIIIIIIIIIIIIIIIIIIIIIIIIIIIIIIIHIIIIIIIIIIIIIIIHIHIIIIIIIIIIIIIIIIIIIIIIIIIIIIIIIIIIIIIIIIIIIIIIIIIIIIIIIIIIIIIIIIIIIIIIIIIIIIIIDDDDD
@HISEQ:969:HM2KJBCX2:2:1102:13552:8070 2:N:0:ACTATGCA
AGTGCCCTTGGTCCCAACTATCCCTATTAATCATTACGTCAATCCTAGAAACCAACAAAATAGGATCGAACGTCCTATTTCATTATTCCATGCTAATGTATTCAAGCGTTAGCCTGCTTTAAACACTCTAATTTTTTCAAAGTAACAGTCCTGTTTCCCTGCAACACCAAATTAATGACATTACAGTTCTTCAAGAAGGAGGAATCAGTAAAGCCAGTACACACCATTGGCACGACCAACCTACTGACCCCGAAATTCAACTACGAGCTTTTTAACTGCAACAACTTTAATATACGCTATTGGAGCTGGAATTACCGCGGCTGCTGGCACCAGACTTGCCCTCCAA
+
DDDDDIIIIIIIIIIIIIIIIIIIIIIIIIIIIIIIIIIIIIIHIIIIIIIIIIIIIGHIIHHIIIIIIIIIIIIIHIIIIHIIIIIHHIIIHIIIIIIIIHHIIIHIIIIIHIIIIIIHHIIIIIIIIIHHIHIIIIIIIHIIIIHHGIIIHIIIHIHIIIHIIIIIIHIIHHGHIIIIHIIIIIHHIIIIIIIIIIIIHIIIIIIIIIIIIIIHHIIIIIIIIIIIIHIIIIIIIIHIHIHHIIIIHIIIIIIHHIIHIIIIIIIIIIIIIIIIIIIIIIIIIIHIIIIIIIIIIIIIIIIIIIIIIIIIIIIIIIIIIIIIIIIIIIIIIIIIIIIIIDDDDD
@HISEQ:969:HM2KJBCX2:2:1102:18002:8179 2:N:0:ACTATGCA
AGTGCCCTTGGTCCCAACTATCCCTATTAATCATTACGTCAATCCTAGAAACCAACAAAATAGAATCAAACGTCCTATTTCATTATTCCATGCTAATGTATTCAAGCGTAAGCCTGCTTTAAACACTCTAATTTTTTCAAAGTAACAGTCCTGATTCCCCACGACACCAAATTAATGACATCGCGGTTCTTCAGAAGGTAGGAACCAATAATGCCAGTGCGTACCGAAGCACGACCAACAATTTGATCCCGAAATTCAACTACGAGCTTTTTAACTACAACAACTTTAATATACGCTATTGGAGCTGGAATTACCGCGGCTGCTGGCACCAGACTTGCCCTCCAA
+
DDDDDIIIIIIIIIIIIIIIHIIIIHIIIIIIIIIIIIIIIIIHIIIHGIIIIIIIGHHHHIHIIIIIIIIIEHHIIIIIIIIIIHIHIIIHFIGIHHHIIHHHHHHHHIIIIIHHIHHIIIHIIIIIIIIIIIIIHIHHHIHIIIIHFIIIHHIIHHIIIIIIIIIIIIIIIIIIIIIHHIIIIHIIIIIIIIIIIIIIHIHHIHIIIIIIIFIIIIIIIHHIIIIIGIIIIIIIIIIIIHFFHIIIIIIIIIHHIIHHIHIHHIIIIIIIIIIIIIIIIIHIIIIIIIIIIHIIIIIIIIIIIIIHIIIIIIIIIIIIIIIIIGIIIIIIIIIIIIIIDDCDD
@HISEQ:969:HM2KJBCX2:2:1102:19770:7845 2:N:0:ACTATGCA
AGTGCCCTTGGTCCCAACTATCCCTATTAATCATTACGTCGATCCTAGAAACCAACAAAATAGAATCAAACGTCCTATTTCATTATTCCATGCTAATGTATTCAAGCGCGAGCCTGCTTTAAACACTCTAATTTTTTCAAAGTAACAGTCCTGATTTCCCACGACACCAAATTAATGACATCGTGGTTCGTCAGAAGGTAGGAATCAATTTGACCAGTACGTACCGAGGCACGACCGATCAACTGATCCCGAAATTCAACTACGAGCTTTTTAACTGCAACAACTTTAATATACGCTATTGGAGCTGGAATTACCGCGGCTGCTGGCACCAGACTTGCCCTCCAA
+
@DD@DHHIIIECHHHHIIHHHHH1FGGHFHHFHEHHIIIIGHI?EHGFEEGHHIIIIIIHHEHHHHEHHH?G@HHHHHGHHFHCEHIHHHHGCFHHEHHHHHEHHHHGIHIIIIIHIHIHHHHIHHHHHHIIHEIIHHHEHGHBEHHIIIIIHHIIHIGIHIIIIIHIIIIIIIHHHHHIIIIIIIIIHHIIHIIIHIHHHEIHHHIHIIIIIIIIIIIHIIIIIIIIIIIIIIIIIIHIIHHGIIIIIIIIIIIIIIIIIIIIIIIHIIIHIHIHIGIIIHHIIHHIIIIIIIIIIIIIIIIHIIIIIIIIIIIIIIIIIIIIIIIIIIIIIIIIIIIICDDDD
@HISEQ:969:HM2KJBCX2:2:1102:13330:8251 2:N:0:ACTATGCA
AGTGCCCTTGGTCCCAACTATCCCTATTAATCATTACGTCAATCCTAGAAACCAACAAAATAGAATCAAACGTCCTATTTCATTATTCCATGCTAATGTATTCAAGCGTGAGCCTGCTTTAAACACTCTAATTTTTTCAAAGTAACAGTCCTGATTCCCCACAACACCAAATAAATGACATCGTGGTTCGTCAGAAGGGAGAAACCAACAATACCAGTACGTACCGAGGCACGACCGACATGATGGTCCCGAAATTCAACTACGAGCTTTTTAACTGCAGCAACTTTAATATACGCTATTGGAGCTGGAATTACCGCGGCTGCTGGCACCAGACTTGCCCTCCAA
+
DDDB?1CGHHFHFGHHGGHHHIHHHGHIHIHE1GFH@EGGEEE@FHH?HHIHFFE@@@CCFHHEHIHEHECEHHDHHGHIHHHHHHHHF1<F?CFHIIHIIFHGH?HHCCHEEHGGHIHHHGH?DHFHIHHIHIIHIII?IHHHHEG@GHCB9<GHFI@FH@=EHIIIGIIIHHHD@G@8CGG@CEE<:EG?CEHHEF?HHHIIIHHH;;D0DFGHH@FE=HGFHEHGGCIHHCHHHHGFAFG<HIIHIIIIIHIIHFIHHEGFF<HIHEIIIIIIIIIIHGIHEIIIIIHHHHEHGHEHIHHIHHEFGCGIIHHHDEGIIIHHHEHHHFHCFHFIHIHIDD@D?
@HISEQ:969:HM2KJBCX2:2:1102:9555:8267 2:N:0:ACTATGCA
AGTGCCCTTGGTCCCAACTATCCCTATTAATCATTACGTCAATCCTAGAAACCAACAAAATAGGATCGAACGTCCTATTTCATTATTCCATGCTAATGTATTCAAGCGTTAGCCTGCTTTAAACACTCTAATTTTTTCAAAGTAACAGTCCTGTTTCCCTGCAACACCAAATTAATGACATTACAGTTCTTCAAGAAGGAGGAATCAGTAAAGCCAGTACATACCATAGGCACGACCAACCTACTGACCCCGAAATTCAACTACGAGCTTTTTAACTGCAACAACTTTAATATACGCTATTGGAGCTGGAATTACCGCGGCTGCTGGCACCAGACTTGCCCTCCAA
+
DDDDDIIIIIIIHHIIIIIIIIIIIIIIIIIIIIIIIIIIIIIIIIIIIIIIIIIIIIIEHHHHGHIIIGIIIHIIIIIIIIIIIIIIIIIIIIIIHIIIIIHIIHIIIIIIIIHGIIIIIIIIIIIHIHHHHHIIIIIIIIIIIHIIIIIIIIIIIHIIIIIIIIIHIIIIHIHHHHHIHIIIGHIHIIIIIIIHIIHIHIIIHIIIIIIIIIIHIIIIIIIIIIIIIIIIIIIIIIIHIHIIIIIIIIIIIIIIIIIIIIIHIIIIIIIIIIHIIHIIIIIIHIIIIIIIIIIIIIIIIIIIIIIIIIIIIIIIIIIIIIIIIIIIIIIIIHIIIIIIIDDDDD
@HISEQ:969:HM2KJBCX2:2:1102:5610:8734 2:N:0:ACTATGCA
AGTGCCCTTGGTCCCAACTATCCCTATTAATCATTACGTCAATCCTAGAAACCAACAAAATAGGATCAACGTCCTATCTCATTATTCCATGCTAATGTATTCAAGCGCGAGCCTGCTTTAAACACTCTAATTTTTTCAAAGTAACAGTCCTGATTCCCCGCCACACCAAATTAATGACATGATGGTTCGTCAGAAGGTAGGAATCAGTAACACCAGTACGTACCGAAGGCACGACCAGCGTACTAATCCCGAAATTCAACTACGAGCTTTTTAACTGCAACAACTTTAATATACGCTATTGGAGCTGGAATTACCGCGGCTGCTGGCACCAGACTTGCCCTCCAA
+
BDDDDIIIHHEHHIIIIIHIIIIIGHHIIIIIIIHIIIHIHIIIIHIIGIHHHIHIIIIHHHGHIHHIIHIIIHIIIHHHIIIIIIIHIHHIIIIIIIIIIHHIIIHIGIHHHIIIIIIHIGHHHIIIIIIIIIHIHIIHIIHHHIHHHHHHHIIIHIIIIIIHHIIIIIIHHIHHIIHGHHIIHHHHIIHIIIIIIIIIIIIHHIIHIIHIIIIIIIGIIIIIIIIIIIHHHHHHIIIIIIIIIIIIIIIIIIIIIIIIGIIIIIIIHIHGFHIIIIIIHHHIIIHHIIIIIIIIIIIIIIIIIIHIIIIIIIHIIIIIIIIIIIIIIIIIHHIIIIIHADDDD
@HISEQ:969:HM2KJBCX2:2:1102:20445:8850 2:N:0:ACTATGCA
AGTGCCCTTGGTCCCAACTATCCCTATTAATCATTACGTCGATCCTAGAAACCAACAAAATAGAATCAAACGTCCTATTTCATTATTCCATGCTAATGTATTCAAGCGTAAGCCTGCTTTAAACACTCTAATTTTTTCAAAGTAACAGTCCTGATTCCCCACGACACCAAATTAATGACATCGCGGTTCTTCAGAAGGTAGGAACCAATAATGCCAGTGCGTACCGAAGCACGACCAACAATTTGATCCCGAAATTCAACTACGAGCTTTTTAACTGCAACAACTTTAATATACGCTATTGGAGCTGGAATTACCGCGGCTGCTGGCACCAGACTTGC
+
DBDDDIGIIIIIIIHIIIGIIIIIIIIIIIIIIIIHHHHIIIIIIIIIIHHIIHIIIIIIIHIHIIHIIIIIIIHIIIIIIIIIIIIIIIIIHIIIIIIIC@FHIHIIIIHIHHHHIHIIHIIHIIHHFHIHIIIIHHIIIHHIIIIIIGHIHIIIEHIIIIIHHEHHHIHHIHHCIIIIIIIIIIIHGHHIIIIIHIIIIIIHHIIIIIIHHGIIIIHGHIIIIIIIIIIIHHGHCHIIHIHHIIHIIHIIIIHHHHIIHHHHHGHHIIIIIIIIIHIIIIHIHHIIIIIIIIIIIHHIIIIIHIIIIIIIIGHHGHIIHIIHIGHHFIIIIDDDDD
@HISEQ:969:HM2KJBCX2:2:1102:9037:8124 2:N:0:ACTATGCA
AGTGCCCTTGGTCCCAACTATCCCTATTAATCATTACATCGATCCTAGAAACCAACAAAATAGAATCTGATGTCCTATTTCATTATTCCATGCTAATGTATTCAAGCGTAAGCTTGCTTTAAACACTCTAATTTTTTCAAGGTAACAGTCCTAATTCCCCATAACATCAAATAAATGACATTATGGTTCTTTAGAAGGTGAGAACCAATAAAACCAGTACATACCAAGGCATGACCGATTCCTTGATCCCGAAATTCAACTACGAGCTTTTTAACTGCAACAACTTTAATATACGCTATTGGAGCTGGAATTACCGCGGCTGCTGGCACCAGACTTGCCCTCCAA
+
DCDDDIIIIIIIIIIIIIIIIIIIIIIIIIIIIIIIIIIIHIIIIIIIIIIIIIIIIIIIIIIIIIIIIIIIIIIIIIIIIIIIIIIIIIIIIIIIIIIIIIIIIIIIIIIIIIIIIIIIIIIIIHIIIIIIIIIIIIIHIIIIIIIIIIIIIIIIIIIIIIIIIIHIIIIIIIIIIIIIIIIIIIIIIIIIIIIIIIIIIIIIIIIIIIIIIIIIIIIIIIIIIIIIIIIIIIIIIIIIIIHG<IIIIIIIIIIIIIIIIIIIIIIIIIIIHHIIIIIIIIIIIIIIHIHIHIHIIIIIIIIIIIIIIIIIIIIIIIIIIIIIIIIIIIIIIIIIIIIIDDDDD
@HISEQ:969:HM2KJBCX2:2:1102:10165:9270 2:N:0:ACTATGCA
AGTGCCCTTGGTCCCAACTATCCCTATTAATCATTACGTCAATCCTAGAAACCAACAAAATAGGATCGAACGTCCTATTTCATTATTCCATGCTAATGTATTCAAGCGTTAGCTTGCTTTAAACACTCTAATTTTTTCAAAGTAACAGTCCAAATTCCCCGCAACACCAAATTAATGGCATTACGGCTCATCAGGAAGGAGGAATCAGTGAGACCAGTACATACCAGAGGCATGACCAACCTACTAACCCCGAAATTCAACTACGAGCTTTTTAACTGCAACAACTTTAATATACGCTATTGGAGCTGGAATTACCGCGGCTGCTGGCACCAGACTTGCCCTCCAA
+
DDDDDIIIIIIIIIIIIIIIIIIIIIHIIIIIIIIIIIIIIHIIIIIIHIIIIIIIIIIGIIIIIIIHIIIIIHIHIIIIIHIIIIIHIIHIHIIIIIIIIIIHIIIIIHIHIIIIHHIIIIIIIIHHIIIIIIIIIIIIHIIIIIIIIIIIHIHHIIIIHIIIIHIIIIIIIIIIHIIIIIIIIIHIIIIIIIIIIIIIIIIIIIIIIIIIIIIIIIIIIIIIIIIIIHIIIIIIIIIIIIHIFHHIIIIIIIIIIIIIIIHIIIIIIIIIGIIIHIIIIIIIIIIIIIIIIIIIIIHIHIIIIIIIIIIIIIIIIIIIIIIIIIIIIIIIIHIIHIIIIDDDDD
@HISEQ:969:HM2KJBCX2:2:1102:13414:9179 2:N:0:ACTATGCA
AGTGCCCTTGGTCCCAACTATCCCTATTAATCATTACGGTGATTCAGAAACCAACAAAACAGGACCACCGTCCTATTTTATTATTCCATGCTAATGTATTCAGACATAAGCCTGCTTTGAACACTCTAATTTTTTCAAGGTAAAGGTCCTGGTTTCCTACCACGCTAAATTAATAACATGATAGTTCCCCAGAAGGTAGAAATTCTACACGCCAGTACAGACAATAGCCCGACCAACGATAGAACCCCGAAATTCAACTACGAGCTTTTTAACTGCAACAACTTTAATATACGCTATTGGAGCTGGAATTACCGCGGCTGCTGGCACCAGACTTGCCCTCCAA
+
AADADIIHIIIIIGIIIIIIIIIIIIIIIIIIHIIIIIIIIHHIIIGHFHHIHHIHIIHHIIHIHIGIHIHIIIIIIIIIIIIIIIIIIIGIIIHIHIIIHIIIIIIIIIIIIIIIIIIIIIIIIIIIIIIIIIIIIIIIIIIIIIIIIIIIIIIHHHIIIIIIIIIIHIHIIGIIHIIIHIIIIIHIIIIIIIIHIIHIIIIIIIIHIIIIIIIIIGIIIIIIIIIIIIIIIIIIIIIIHHIIIIIIIHHIIHIIIIIIIIIIGIIIIHIIIIHIIHIIIIIIIIIIIIHIIIIIIHIIIGIIIIIIIIIIIIIIIIIIIIIIIIIIIIIIIIIIIIDDDDD
@HISEQ:969:HM2KJBCX2:2:1102:13259:9217 2:N:0:ACTATGCA
AGTGCCCTTGGTCCCAACTATCCCTATTAATCATTACGTCAATCCTAGAAACCAACAAAATAGGATCGAACGTCCTATTTCATTATTCCATGCTAATGTATTCAAGCGTTAGCCTGCTTTAAACACTCTAATTTTTTCAAAGTAACAGTCCTGTTTCCCTGCAACACCAAATTAATGACATTACAGTTCTTCAAGAAGGAGGAATCAGTAAAGCCAGTACATACCATTGGCACGACCAACCTACTGACCCCGAAATTCAACTACGAGCTTTTTAACTGCAACAACTTTAATATACGCTATTGGAGCTGGAATTACCGCGGCTGCTGGCACCAGACTTGCCCTCCAA
+
DDDCCEHIIIHHGHIGEHHIIIIHHIIIGIIIIIIIIIEHHIIIGHEHIIIIFGHIIIIHHHHHHIEHIIGIHIIIIIIIIIIHHEHHHHIIIIIIHHHHHHIHIIIHIIHIGHIIIIHHIHHIHHIIIIIIHIHIIHIGIIIIHHIIIIHIIHHHHIHHFHIHHHHHIHHEHIIIIIIHHHIIIIHGIIIIIIIIIIIIHIIHHIIIIIIIIIIIIIIIIIIIHHHGIIIIHIIIIHGIIHGHHFIIHIIIIIIIIIIIIGIIIIHHFHIHHHFHIIIIIIIHHIIIIIHIIIIIIIIIIIIIIIIIIIIIIIIIIIIIIIIIIIIIIIIIIIIIIIIIIDDDDD
@HISEQ:969:HM2KJBCX2:2:1102:17456:9527 2:N:0:ACTATGCA
AGTGCCCTTGGTACCCAACTATCCCTATTAATCATTACGTCAATCCTAGAAACCAACAAAATAGGATCAACGTCCTATCTCATTATTCCATGCTAATGTATTCAAGCGCGAGCCTGCTTTAAACACTCTAATTTTTTCAAAGTAATAGTCCTGATTCCCCGCCACACCAAATTAATGACATGATGGTTCGTCAGAAGGTAGGAATTAGTAACACCAGTACGTACCGAAGGCACGACCAACGTACTAATCCCGAAATTCAACTACGAGCTTTTTAACTGCAACAACTTTAATATACGCTATTGGAGCTGGAATTACCGCGGCTGCTGGCACCAGACTTGCCCTCCAA
+
DDDDDIIIIIIIIIIIIIIHHIIIIIIIIIIIHIIIIIHHIIIIIIIIIIIIIHHIIIIIIIIIHGHIIIIGHHHIIIHIIIIIIHIIIIIIIHIHIIIIIFHIIIIIIHIIIIIIIIHIHIIHHIIEHIIIIIIIIIIIIIIIIIIIIIIIIIIIIIIIIIIIGIIIIIIIIIIIIHIIIIIHIIHIIHIIIIIIIIIIIIIIIIIIHIIIIIIIIIIIIIIIIIIIIIIIIIIIIIIIIIIIIIIIIIIIIIIIHIIIIIIIIIIIIIIIIIIIIIIIIIIIIIIHIIIIIIIIIIIIIIIIIIIIIIIHIIIIIIIIIIIIIIIIIIIIIIIIIIIIIDDDDD
@HISEQ:969:HM2KJBCX2:2:1102:2004:10439 2:N:0:ACTATGCA
AGTGCCCTTGGTCCCAACTATCCCTATTAATCATTACGTCAATCCTAGAAACCAACAAAATAGGATCAAACGTCCTATTTCATTATTCCATGCTAATGTATTCAAGCGTTAGCCTGCTTTAAACACTCTAATTTTTTCAAAGTAACAGTCCTGTTTCCCTGCAACACCAAATTAATGACATTACAGTTCTTCAAGAAGGAGGAACCAGTAAAGCCAGTACATACCAGAGGCACGACCAACTTACTAATCCCGAAATTCAACTACGAGCTTTTTAACTGCAACAACTTTAATATACGCTATTGGAGCTGGAATTACCGCGGCTGCTGGCACCAGACTTGCCCTCCAA
+
DDDDDIIIIHIIIIIIHIIIIIIIIHIIIIIIIIIIIIHIIIIIIIIIIIIIIIIIIIIHIIIHIHHIIIIIIGIIIIIIIIIIIIIIIHEGHGIIIIIIIHGIIHHIIIIIIIIHHHIIIIFHIHHCHIIIIIIIIIIIIIIIIIIIIIIIIIIIIIIIIIIIIIIIIIIIIIIIIIIIHHHHIIIIHIIIIIIIIIIIIIIIHIIIIIIIIIIIIIIIIIIIIIIIIIIIIIIIIIHIIIIHHIIHIIHIIIIIIIIIIIHIIIIIIIIIIIIIIIIIIIIIIIIIIIIIIIIIIIIIIIIIIIIIIIIIIIIIIIIIIIIIIIIIIIIIIIIIIIIIIDDDDD
@HISEQ:969:HM2KJBCX2:2:1102:13466:9524 2:N:0:ACTATGCA
AGTGCCCTTGGTCCCAACTATCCCTATTAATCATTACGTCGATCCTAGAAACCAACAAAATAGAATCAAACGTCCTATTTCATTATTCCATGCTAATGTATTCAAGCGTAAGCCTGCTTTAAACACTCTAATTTTTTCAAAGTAACAGTCCTGATTCCCCACGACACCAAATTAATGACATCGCGGTTCTTCAGAAGGTAGGAACCGATAATGCCAGTGCGTACCGAGGCACGACCAACAATTCGATCCCGAAATTCAACTACGAGCTTTTTAACTGCAACAACTTTAATATACGCTATTGGAGCTGGAATTACCGCGGCTGCTGGCACCAGACTTGCCCTCCAA
+
DDDDDIIIIIIIHIIIIIIGIIIIIIIIIIIIIIHIIIHIIIIHIHIIHHIIIIIIIIIIIIIIIIIIIIIIIHHIIIHIIIIIIIIGIIIIIIIIIIIIIIIIIIIIIIIIIIIIIIIIIIIIIIIIIIHIIIIIIIIIIIIHIIIIIIIIIHIHIIIIIIIIIIIIIIIHIIIIIIIIIIIIIIIIIIIIIIIIIIIIIIIIIIIIIIIIIIIIIIHIIIIIIIIIIIIIIIIIIIIHHHGEIIHIIIIIIIIIHIIIIHIIIIIIIIIIIIIIIIIIIIIIIIIIIIIIHIIIIIIIIIIIIIIIIIHIIIIIIIIIIIIIIIIIIIIIIIIIIIIIDDDDD
@HISEQ:969:HM2KJBCX2:2:1102:19514:11952 2:N:0:ACTATGCA
AGTGCCCTTGGTCCCAACTATCCCTATTAATCATTACGTCAATCCTAGAAACCAACAAAATAGAACCATGCCGTCCTATTCTATTATTCCATGCTAATGTATTCGAGCAAAATGCCTGCTTTAAACACTCTAATTTTTTCAAGGTAAAGGTCCTGGTTCCACATGACACCCAATTAAGGACATCATGCTTCTCCAGAAGGTGAGAAATCAACTGCGACAGTTCATACCCCTTAAGGCACGACCATCACGTCAATCCCGAAATTCAACTACGAGCTTTTTAACTGCAACAACTTTAATATACGCTATTGGAGCTGGAATTACCGCGGCTGCTGGCACCAGACTTGCCCTCCAA
+
B<D@@<<CGHG1<1<1<<D@D11<<CGHHGCCGH@@HHI<GE@CGHH1CF?HGEFECH@EG?@1<C<@GD11F<?CHHHIII@E@1DH11<DGCFEGF?FECHHGD?EDCHHHI@HHHHHFH?1CHHHFGDHGIIHIHH5DHF6CEIHHGIHIHHCHHHGIHIHHIHHIIIIHCIIIHGHHHFIHIHIIHIIIIIIIIIIHGIIIIIIIIIIIIHIIIIHIHIIIIIIHIIIII<HHIIHHIIHIHHHEEDEDDHDHGHHIIIHIIIHHHGFFIHHIHHE<FHIHHIHIIIIIHIHHHGIHCIIHIIIHIHHIHHHIIIHDHHDHIGIIHIHEIHHGIIIIIHHIIHDDDDA
@HISEQ:969:HM2KJBCX2:2:1102:6891:11292 2:N:0:ACTATGCA
AGTGCCCTTGGTCCCAACTATCCCTATTAATCATTACGTCAATCCTAGAAACCAACAAAATAGGATCGAACGTCCTATTTCATTATTCCATGCTAATGTATTCAAGCGTTAGCCTGCTTTAAACACTCTAATTTTTTCAAAGTAACAGTCCTGTTTCCCTGCAACACCAAATTAATGACATTACAGTTCTTCAAGAAGGAGGAATCAGTAAAGCCAGTACACACCATTGGCACGACCAACCTACTGACCCCGAAATTCAACTACGAGCTTTTTAACTGCAACAACTTTAATATACGCTATTGGAGCTGGAATTACCGCGGCTGCTGGCACCAGACTTGCCCTCCAA
+
DDDDDIIIIIIIIIIIIIIIIIIIIGIIIIIIIIIIIIIIIIIIIIIIIIIIIIIIHIIIIIIHIIIIGIIIIIIIIIIIIIIIIIIIIIIHIIIIIIIIIIIIIIIIIIIIHIIIIIIIIIIIIIIIIIIIIIIIIIIIIIIIIIIIIIIIIIIHIIIIIIIHIIIIIIIIIIHHIIIIHIIIIIIIIIIIIIIIIIIIIIIIIIIIIIIIIIIIIIIIIIIIIIIIIIIIIIIIIIHIIIHGIIIIIIIHIIIIIIIIIIIIIIIIIIIIIIHIIIIHIIIIIIIIIIIHIIIIIIIIIIIIIIIHIIIIIIIIIIIIIIIIIIIIIIIIIIIIIIIIIDDDDD
@HISEQ:969:HM2KJBCX2:2:1102:15462:12658 2:N:0:ACTATGCA
AGTGCCCTTGGTCCCAACTATCCCTATTAATCATTACGTCGATCCTAGAAACCAACAAAATAGAATCAAACGTCCTATTTCATTATTCCATGCTAATGTATTCAAGCGTGCGCCTGCTTTAAACACTCTAATTTTTTCAAAGTAACAGTCCTGATTCCCCACGACACCAAATTAATGACATCGCGGTTCTTCAGAAGGTAGGAACCAATAATGCCAGTACGTACCGAAGCACGACCAACAATTCGATCCCGAAATTCAACTACGAGCTTTTTAACTGCAACAACTTTAATATACGCTATTGGAGCTGGAATTACCGCGGCTGCTGGCACCAGACTTGCCCTCCAA
+
DDDDDIFHIIIIIIIIHIGHIIHHHHIIIIIEHIIIIIIGIIHFHIIHIHIIIIIIIIIHHHHHIIIIIHIIIIHHEHIIHIIIIHIIHEHHHHHIIHIIIHHHHIIIIIIHHIIIIHHIHHHIIIIHIHHIHHGHIHHIIIIIIIHIIIHHIIIGHHG@HHIIHHHIIIIHHIIIIIIIGIIHIIIIHIIIIIIHIHIIIIIIIIIHHGHHGHIIIIIIIIIIIIII>?IIIHIIIIHHIHGFIIIIHIIIIIIIIIIIIIHEIIIIIIIIIIIIGHIIIHEIIIIIIHIIIHIIIIIIIIIIIIIIIIIIIIIIHIIIIHIIIIIIIIIIHIIIHDGIDDDDD
@HISEQ:969:HM2KJBCX2:2:1102:20056:13094 2:N:0:ACTATGCA
AGTGCCCTTGGTCCCAACTATCCCTATTAATCATTACATCGATCCTAGAAACCAACAAAATAGAATCGGATGTCCTATTTCATTATTCCATGCTAATGTATTCAAGCGTGAGCCTGCTTTAAACACTCTAATTTTTTCAAGGTAACAGTCCTAATTCCCCGTGACACCAAATTAATGGCATTACGGTTCTTTAGAAGGTGAGAAATCAATAATATCAGTACATACCAACGGCATGACCGAAACATTGATCCCGAAATTCAACTACGAGCTTTTTAACTGCAACAACTTTAATATACGCTATTGGAGCTGGAATTACCGCGGCTGCTGGCACCAGACTTGCCCTCCAA
+
DDDDDIIIIIIIIIIIIIIIIIIIIIIIIIIIIIIIIIIHIIHHIIIIIHIIIIIIIIIIIIIHIIIIIHIIIIIIIIIIHIIIIIIIIIIIIIIIIIIIIHIIIIIIIIIIIIIIIIIIIHIIIHIIIIIIIIIIIIIIIIIIIIIIIHIIHIIIIHEIIIIIIIIIIIHHIIIIHGIIIIIHIIIHIIIIIIIIIIIIIHIIIIIIIIIIHHIIIIIIIIIIIIIIIIHIIHIIIIIIIIIHHHIIIIIIIIIIIIIIIIIIIIIIIIIIIIIIIIIIIIIIIIIIIIIIIIIIIIIIIIIIIIIIIIIIIIIIIIIIIIIIIIIIIIIIIIIIIIIIIIDDDDD
@HISEQ:969:HM2KJBCX2:2:1102:8659:13391 2:N:0:ACTATGCA
AGTGCCCTTGGTCCCAACTATCCCTATTAATCATTACGTTGTACCTAGAAACCAACAAAATAGGTTCGAACGTCCTATTTCATTATTCCATGCTAATGTATTCAAGCGTTTGCCTGCTTTAAACACTCTAATTTTTTCAAAGTAACAGTCCTAACTCCCACGACACCAAATTAATGACATCATGGTTCATCAGAAGGGAGGAATCAACGACCCCAGTGCGTACCGAAGGCACGACCGACGTATTGATCCCGAAATTCAACTACGAGCTTTTTAACTGCAACAACTTTAATATACGCTATTGGAGCTGGAATTACCGCGGCTGCTGGCACCAGACTTGCCCTCCAA
+
<0D00C<CFEGFHIHIIIIIIIIIIIIIIIIIIIIIIIEHIE@HHIIHIIIIIIIIIIIIIIIF11</11</<<GH1CGH?1<D<1FCGE1<F?<FG@E@C<<DH<GB@<F>?FE?EFHIBFHF1HEGB<@HHHIII?CEFHF@F18<<@1<1<GIHFGHHCCHDHEHEHG@GAFF:88CB./H>D.:=.<@CHEH@HGF.HHIHHCE>HHHEC<<0<0G<C0HGFHCHH?IIHIHCHG<CD<<EH?DGIIIIIIIIIIIIIIIIIIIIIIIIHIIIIIIIIIIIIIIIIIHIIIIIIIIIIIIIIIIIIIIIIIHIIIIIIIIIHIIIIIIIIIIIIIIDDDDD
@HISEQ:969:HM2KJBCX2:2:1102:17212:13944 2:N:0:ACTATGCA
AGTGCCCTTGGTCCCAACTATCCCTATTAATCATTACTTCAGCTCTAGAAACCAACAAAATAGAACCGAAGTCCTATATTATTATTCCATGCTAATGTATTCATAGCGTAAGCCTGCTTTAAACACTCTAATTTTTTCAAAGTAAACGATCTAGAACGCAATACCCAGCTCAGTGAAGAGTAGGTACTGAACTCTAGAAGGATGGAAGAAACACTCCAGCACTCACGTCCCGGAGGCCGCGGGCCAGAATGATCCTCCAGAAATCCAACTACGAGCTTTTTAACTGCAACAACTTTAATATACGCTACTGGAGCTGGAATTACCGCGGCTGCTGGCACCAGACTTGCCCTCCA
+
DDDDDIIIIIIIIIIIIIIIGIHIIHIIIIGIIIIHIHIIIIIHIIIIIIIIIHIIIGIHHHHHHHHHHIIHIIIIHIIIIIIIHHHIIH?GHHHIHHIHHFHHIGGIHIIIHIHIIIHHHIIIIIIIIIIIIHIIHHHHIHHHIIIHIHIIIHIIIHHIHIIIIIIIHCFIHHHIIHHIHIIIIIIIIIIIIHHHIIIIIIIHIIIIIIIGIIIIIIIHIIIIIIHHHIIIIIIIHIHIIIHEIHIIIIHDHIIIIIIIIIHGIIIHHHHHIIIIIIIIIIHIIIIIIIHHHIIIIIIHHGHGIHIIGIIIIHHIHHIHIIHIHHIIIIIIIIIIIIIIIHIIIIIICDDDD
@HISEQ:969:HM2KJBCX2:2:1102:5677:15483 2:N:0:ACTATGCA
AGTGCCCTTGGTCCCAACTATCCCTATTAATCATTACGTCAATCCTAGAAACCAACAAAATAGGATCGAACGTCCTATTTCATTATTCCATGCTAATGTATTCAAGCGTTAGCTTGCTTTAAACACTCTAATTTTTTCAAAGTAACAGTCCAAATTCCCCGCAACACCAAATTAATGGCATTACGGATCATCAGGAAGGAGGAATCAGTGAGACCAGTACATACCAGAGGCATGACCAATCTACTAACCCCGAAATTCAACTACGAGCTTTTTAACTGCAACAACTTTAATATACGCTATTGGAGCTGGAATTACCGCGGCTGCTGGCACCAGACTTGCCCTCCAA
+
DDB@DEHHHHHHIHHHHHIIIIIIIIIIIIIHIIIIIHHIIHGIHHHHEHGIIIII?HHEECEHHIIIIIIIHFHFIIHHHHIIHHIHIIIHGIIHIIIIHIIIHHIIIEHHIIIIIIIIIIIIIIIIHGIIIIHIIHIHIIIIIIHIHHFHIHIIIIIHIHHHFIIIIIHFIHHHHHHIIHIIIIIIIIHHIIIIIIHGIIIIIIIIIIIIIIIIIIIIIGHIHIIIIIIIIIIHIIGIIIIHGIIIIIIIIIIHIHHIIIHIIHHHIIIIIIIHIIIIIHIIHHHGIIHHIIIIGIIIHIIIIHHIIIIIHIIIHIIHIIIIIIIIIIIIIIIIIIIIIDDDDA
@HISEQ:969:HM2KJBCX2:2:1102:13027:14726 2:N:0:ACTATGCA
AGTGCCCTTGGTCCCAACTATCCCTATTAATCATTACGGCGATCCTAGAAACCAACAAAATAGAATCAAACGTCCTATTTCATTATTCCATGCTAATGTATTCAAGCGTGAGCCTGCTTTAAACACTCTAATTTTTTCAAAGTAACAGTCCTGATTCCCCACAACACCAAATAAATGACATCATGGTTCGTCAGAAGGGAGAAACCAACAATGCCAGTACGTACCTAGGCACGACCGACATGATGGTCCCGAAATTCAACTACGAGCTTTTTAACTGCAGCAACTTTAATATACGCTATTGGAGCTGGAATTACCGCGGCTGCTGGCACCAGACTTGCCCTCCAA
+
DDDDDHGHHIIHIIIIIIIIIIIIIIIIIIIIIIICHIIIIIIIIIIGIIIIIGHIIIIIHHHHHIIIHIIIHIIIIIIIIHHHIIIGIIIIIIIIIIIIIIIIIIHIIIGHIIIIHIIIIIIIIIHIHIHIIIIIHHIIIIIIIIIIIIHIIIIIIHIIIIIIIIIIIIIIIIIIIIIIIIIIIIIIIIIIIHIIIHIIIIIHIIIIIHIIIIIIIIIIIIIIIIIIHIIIIIIIIIIIIIHHIIIIIIIIIIIHIIIIHHIIIIIIIIIIIHHHIIIIIIIIIIIIIIIIIIIIIIIHIIIIIIHIIIIIIIIIIIIIIIIIIIIIIIIIIIIIIIIIDDDDD
@HISEQ:969:HM2KJBCX2:2:1102:20385:15741 2:N:0:ACTATGCA
AGTGCCCTTGGTCCCAACTATCCCTATTAATCATTACGGTGATCCTAGAAACCAACAAAATAGAATCATGCCGTCCTATTTTATTATTCCATGCTAATGTATTCAAGCAAAATGCCTGCTTTAAACACTCTAATTTTTTCAAAGTAAAGGTCCTGGTTCCCCGCGACACCCAATTAAGGGCATCGTGGTTCTCCAGAAGGTGAGAAATTGACTACACCAGTTCATACCCCTTAAGGCACGACCGATGTGTCAATCCCGAAATTCAACTACGAGCTTTTTAACTGCAACAACTTTAATATACGCTATTGGAGCTGGAATTACCGCGGCTGCTGGCACCAGACTTGCCCTCCAA
+
BD@@DIEFHHHGECGHIHHH1G1DE@@GFHIEH1C@GC0D1<F@D@GEEHIIEHHIE<CHE@F?CGHIHH@G<G<<DCF11<CG@C1F@@H?@FHHHHE<C<HHFE@1F@FHH6?F1IHHEHGHHHH@GG@CGH1<@CEHCFCIIIIHIIHHCEEE@?<FIHHCHEEHG@CGIIIGHHF<HHDEHGGFHHHHF@HEHG<?IIHHHHIIIIHEHHGEEHHFF/CIFGDCFHGEIHHHIHBCG<EHEHHH@?DHHC//EGHG@IHHHIIHIHGHGIIIIHIHHHHHEHHEHGH@?IIIHHGH?HGIIIHHCHG@HIHIIHHHHGIHEHHHHGIIIHGHGIHGEIHIHHG@AADD
@HISEQ:969:HM2KJBCX2:2:1102:18850:15196 2:N:0:ACTATGCA
AGTGCCCTTGGTCCCAACTATCCCTATTAATCATTACGGCTCCCCTAGAAACCAACAAAATAGGAAAGCCGTCCTATTCTATTATTCCATGCTAATGTATTCGAGCAAAGGCCTGCTTTGAACACTCTAATTTTTTCAAAGTAAAAGTCCTGGTTCCCCGACACACCCAGTAAAGGGCATGCGAATCCCCAAGAGGAAAGATCCGGCCGGACCAGTGCACGCGGTGAGGCGGACCGGCCAGCCAGACCCAAGGTTCAACTACGAGCTTTTTAACTGCAACAACTTTAATATACGCTATTGGAGCTGGAATTACCGCGGCTGCTGGCACCAGACTTGCCCTCCAA
+
DDDDDIIIIIIIIIIHHIIIIIHIIIIIIIIIIIIIIIIIIIIIIIIIIIIIHHIIIHIHIIIIIIHHIGHHIIIIIIIIHIIHIHHFHIHHIIIHHHIHIHHFIHHIIHIIHIIIIIIIHHIIHHHIIIIIIHIHIIIHFIIIIIHIIHGHHIIIIHGIHHHHHHHIIIIIIIIIIIIIHHHIHHIGIIHIHIHIIIIIGIIIIIIIIIIIIHIHIIIIIIIIIIIIIIIIIHIIIII>HGDFHHIIIHHEIGHEHHHIIHHIIIHIIIIIIIIIIIIIIIHIIIIIIIIHIIIIIIIIIIIIIIIIIIIIIIIIIIIIIIIIIIIIHIIIIIIIIIIDDDDD
@HISEQ:969:HM2KJBCX2:2:1102:17964:16328 2:N:0:ACTATGCA
AGTGCCCTTGGTCCCAACTATCCCTATTAATCATTACGTCGATCCTAGAAACCAACAAAATAGAATCAAACGTCCTATTTCATTATTCCATGCTAATGTATTCAAGCGCGAGCCTGCTTTAAACACTCTAATTTTTTCAAAGTAACAGTCCTGATTCCCCGCGACACCAAATTAATGACATCACGGATCTTCAGAAGGGAGAAACCAGTGACACCAGTGCATACCAAAGGCATGACCAGCGTACTGATCCCGAAATTCAACTACGAGCTTTTTAACTGCAACAACTTTAATATACGCTATTGGAGCTGGAATTACCGCGGCTGCTGGCACCAGACTTGCCCTCCAA
+
<B@0<CHHIEHCFHHHHIII1CGGCCCHGHIE@GHHCG@F/CHHHHGH1DGC1FCECCGGHHFEH<<CG?H01100DG1<<DG111DGCH1111D@G@EIHHCIHHD<HBB<CHHHIIHHHFCHHEEFHHHHHIIHEEGDHHFHIIIHFGHEGGHHIIIIIGHFGHHHHHHCIIIHHHHIHGHCH<IHIIHEHEHIH;HIHHHGHHHHHHIIIIIIIGHHIHHGHIIIFHGIHHIHEHCGHIIHHHIHIDIHIIHGHHHHHHHIIIIHHHHEHEHHEHIIIIIHHIIHEHIIHHIIIHIHE@IHIIHHIIIIHHHDHIIIIIIIIIHIIIIIHHIHIHIHF<@@D<
@HISEQ:969:HM2KJBCX2:2:1102:10767:16378 2:N:0:ACTATGCA
AGTGCCCTTGGTCCCAACTATCCCTATTAATCATTACGTCGATCCTAGAAACCAACAAAATAGAATCAAACGTCCTATTTCGTTATTCCATGCTAATGTATTCAAGCGTGAGCCTGCTTTAAACACTCTAATTTTTTCAAAGTAACAGTCCTGATTCCCCAAGACACCAAATTAATGACATCATGGTTCGTCAGAAGGTAGGAATCAATAATACCAGTACGTACAATAGCACGACCAATAAATTGATCCCGAAATTCAACTACGAGCTTTTTAACTGCAACAACTTTAATATACGCTATTGGAGCTGGAATTACCGCGGCTGCTGGCACCAGACTTGCCCTCCAA
+
DDDCDIHIIIHIHIIIGIIIHIIIIIIIHIIIIIIHIIIIIHHEHIIIHHIIHHIIIIIFGCGHHIIIIIIIIHIIIIIIIIIHCHIFHIIIHIIIIIIIIHIIIIIIIIHGHHFEHHIIIIIHIIIIHIIHHIIHHIIHIIIHIIIIHIIIHIIHIIHHIIIHHHHIIIIIIIIHIHGIIIIHIIHIGIIIIIIIHHHIHHIHHEIHHHHIIIIIIIIHIIHHHHIIHIHGHIIIIIHIIIHHHHHEIIIHFHHHHIIIIIIIIIIIIIIIIIFHIHHHIHIHFHIHIIIIHIHHHIIIIIIIIGIIIIHHIIIIIIIIIIIIHIIIIHHHIIHIIIIICDDDD
@HISEQ:969:HM2KJBCX2:2:1102:3299:16870 2:N:0:ACTATGCT
AGTGCCCTTGGTCCCAACTATCCCTATTAATCATTACGTCGATCCTAGAAACCAACAAAATAGAATCAAACGTCCTATTTCATTATTCCATGCTAATGTATTCAAGCGCGAGCTTGCTTTAAACACTCTAATTTTTTCAAAGTAACAGTCCTGATTTCCCATGACACCAAATTAATGACATCGTGGTTCGTCAGAAGGGAGAAACCAATAATGCTAGTACGTACAAAGTACGACCGACATATTAGTCCCGAAATTCAACTACGAGCTTTTTAACTGCAACAACTTTAATATACGCTATTGGAGCTGGAATTACCGCGGCTGCTGGCACCAGACTTGCCCTCCAA
+
DDDDDIIIIIIHIIIIIIIIIIIIIIIIIIIIIIIIIIHIIIIIIIIIIIIIIIIIIIIIIIHIIIIIIIIIIIIIIIIIIIIIIIIHIIIIIIIIIIIIIHIIIIIIIIIIIIIIIIIIIIIIIIIIIIIIIIIIIIIIIIIIIIIIIHIIIIIIIIIIIIIIIIIIIIIIIIHIIIIIHIIIIIIIIIIIIIIIIIHIIIIIHIIIIIIIIIIIIIIIIHIIIIIIIIIIIIIIIIIHIIIIIIIIIIIIIIIIIIIIIIIIIIIIIIIIHIIIIIIIIIIIIIIIIIIIIIIIIIIIIIIIIIIIIIIIIIIIIIIIIIIIIIIIIIIIIIIIIIIDDDDD
@HISEQ:969:HM2KJBCX2:2:1102:12273:17076 2:N:0:ACTATGCA
AGTGCCCTTGGTCCCAACTATCCCTATTAATCATTACGTCAATCCTAGAAACCAACAAAATAGGATCGAACGTCCTATTTCATTATTCCATGCTAATGTATTCAAGCGTTAGCTTGCTTTAAACACTCTAATTTTTTCAAAGTAACAGTCCAAATTCCCCGCAACACCAAATTAATGGCATTACGGATCATCAGGAAGGAGGAATCAGTGAGACCAGTACATACCAGAGGCATGACCAACCTACTAACCCCGAAATTCAACTACGAGCTTTTTAACTGCAACAACTTTAATATACGCTATTGGAGCTGGAATTACCGCGGCTGCTGGCACCAGACTTGCCCTCCAA
+
DDDDDIIIIIIIIIIIIIIIIIIIIIIIIIIIIIIIIIIIIIIHIHIIIIIIIIIIIIIIIIIIIIIIIIIIHIIIIIIIIIIIIIIIIIIIIIIIIIIIIIIIIIIIIIIIIIIIIIIIIIIIIIIIIIIIIIIIIHIIIIIIIIIIIIIIIIIIIIIIIIIIIIIIIIIIIIIIIIIIIIIIIIIIIIIIIIIIIIIIIIIIIIIIIIIIIIIIIIIIIIIIIIIIIIIIIIIIIIIIIIIIHHHIIIIIIIIIIIIIIIIIIIIIIIIIIIIIIIIIIIIIIIIIIIIIIIIIIIIIIIIIIIIIIIIIIIIIIIIIIIIIIIIIIIIIIIIIIIIIIDDDDD
@HISEQ:969:HM2KJBCX2:2:1102:13608:17645 2:N:0:ACTATGCA
AGTGCCCTTGGTCCCAACTATCCCTATTAATCATTACGTCAATCCTAGAAACCAACAAAATAGGATCAAACGTCCTATTTCATTATTCCATGCTAATGTATTCAAGCGTTAGCCTGCTTTAAACACTCTAATTTTTTCAAAGTAACAGTCCTGTTTCCCTGCAACACCAAATTAATGACATTACAGTTCTTCAAGAAGGAGGAACCAGTAAAGCCAGTACATACCAGAGGCACGACCAACCTACTAATCCCGAAATTCAACTACGAGCTTTTTAACTGCAACAACTTTAATATACGCTATTGGAGCTGGAATTACCGCGGCTGCTGGCACCAGACTTGCCCTCCAA
+
DDDCDIIIIIIIIIIHIIIIIIIIIIIIHIIHIIIIIIIIHIIIIHIIIIIIIIIIGIIIHHIIIIIIIIIIIIIIIIIIIIIIIIIHIIIIGIIIIIIIIIIIIIIIIIIIIIIIIIIIIIIIIIHIIIIIIIIIIIIHIIIIIIIIIIIIIIIIIIIIIIIIIHIIIIIIIIIIIIIIIIIIIIIIIIIHIIIHIIIIIIIIIIIIIIIIIIIIIIIIIIIIIIIIIIIIIIIIIIHIIIIHHIHHIIIIIIIIHIIIIIIIIIIIIIIIIIIIIIIIIIIIIIIIIIIIIIIIIIIIIIIIIIIIIIIIIIIIIIIIIIHIIIIIIIIIIIIIIIIIIDDDDD
@HISEQ:969:HM2KJBCX2:2:1102:15786:17703 2:N:0:ACTATGCA
AGTGCCCTTGGTCCCAACTATCCCTATTAATCATTACGTCAATCCTAGAAACCAACAAAATAGGATCGAACGTCCTATTTCATTATTCCATGCTAATGTATTCAAGCGTTAGCCTGCTTTAAACACTCTAATTTTTTCAAAGTAACAGTCCTGTTTCCCTGCAACACCAAATTAATGACATTACAGTTCTTCAGAAAGGAGGAATCAGCGAAGCCAGTGCATACCAGTGGCACGACCAACCTGCTGACCCCGAAATTCAACTACGAGCTTTTTAACTGCAACAACTTTAATATACGCTATTGGAGCTGGAATTACCGCGGCTGCTGGCACCAGACTTGCCCTCCAA
+
DDDDDGIIIIGIIIIIIIIIIIIIIIIIIIIIIIIIIIIIIIIIIIIIIIIIHHIIIHIIIIIHIIIIIIHIGHHIIIHIIIIIIIIGHIIGFIIIIIIIHHIIIIHIHHIIIIIIHIIIIIIIIIIIIIIIIIIIGHIIIHIIHHHIHIIIIHIIIGIHIIIHIHIIIHFHIIGIIIIHHIIIIIIIIIIIIIIIIIIIHHIIIIIIIIHIIIIIIIIIIIIIIIIIIIIIIIIHHIHIIIHEF<HIGIIIIIIIIIIIIIIIIIIIIIIIHEFIGIIIIIIHIIIIIIIIIIHIIIIIHIIIIIIIIIIIIIIIIIIIIIIIIIIIIIIIIIIIIIIIIDDDDD
@HISEQ:969:HM2KJBCX2:2:1102:1593:18123 2:N:0:ACTATGCA
AGTGCCCTTGGTCCCAACTATCCCTATTAATCATTACGTCGATCCTAGAAACCAACAAAATAGAATCAAACGTCCTATTTCATTATTCCATGCTAATGTATTCAAGCGCGAGCTTGCTTTAAACACTCTAATTTTTTCAAAGTAACAGTCCTGATTTCCCACGACACCAAATTAATGACATCGTGGTTCGTCAGAAGGGAGAAACCAATAATACTAGTACGTACAAAGTACGACCGACATATTAGTCCCGAAATTCAACTACGAGCTTTTTAACTGCAACAACTTTAATATACGCTATTGGAGCTGGAATTACCGCGGCTGCTGGCACCAGACTTGCCCTCCAA
+
DDDDDIIHIHIHIIIIIIIIHIIGIIIIIIIIGIIIIIIIIIIHIIIGIIIIIIIIHHIIIIIIIIIIIIHIHHHIIIIIIIIIIIIIGHHHIIIIIIIIIIHHIIIIIIIGIIIIIIIIHIIIIIIIIIIIIIIIIIIIHIIIHIIIIIIIIHIIIIIIIIIIIIIIIIIIIIIIIIIIIIIIIIIIIIIIIIIIIIIIIIIIIIIIIIIIIIIIIIIIIIIIIIIIIIIIIIIIIIIIIHHIIIIIIIIIIIIIIIIIIIIIIIIIIIIIIIIIIIIIIIIIIIIIIIIIIIIIIIIIIIIIIIIIIIIIIIIIIIIIIIIIIIIIIIIIIIIIIIIDDDDD
@HISEQ:969:HM2KJBCX2:2:1102:10632:18332 2:N:0:ACTATGCA
AGTGCCCTTGGTCCCAACTATCCCTATTAATCATTACGTCAATCCTAGAAACCAACAAAATAGGATCAACGTCCTATTTCATTATTCCATGCTAATGTATTCAAGCGCGAGCCTGCTTTAAACACTCTAATTTTTTCAAAGTAACAGTCCTGATTCCCCGCCACACCAAATGAATGACATGATGATTCGTCAGAAGGTAGGAACCAGTAACACCAGTACGTACCTAAGGCACGACCAACGTACTGATCCCAAAATTCAACTACGAGCTTTTTAACTGCAACAACTTTAATATACGCTATTGGAGCTGGAATTACCGCGGCTGCTGGCACCAGACTTGCCCTCCAA
+
DDDDCIIIIHIIIIIIIIIIIIIIIIIHIHIIIIIIIHIIIIIIIIIIIIIIHIIIIIIIIIHIIHHHIII?HHIIICHHIIIIGHIGIIHHIIIIIIHHHHHHHIIHGIGHHIHHHIIIIEHIIIIIIFHIHIHHIIIIIIIIIIIHHIIHIIHIHIHIIIHIIIIIIIHIIIIIIIIIIIIIIIIIIIIIHIIIIIIIIIIIIIIIIIIIIIIIIIIIIIIIIIIIIIIIIIIIIIHIIIIHIIIIIIIIIIGIIIIIIIIIIHIIIIIIIIIIIIIIIIIHIGIIIIIGHIIIIIIIIIIIIIIIIIIHIIIIIIIIIIIIIIIIIIIIIIIIIIIIDDDDD
@HISEQ:969:HM2KJBCX2:2:1102:7274:18544 2:N:0:ACTATGCA
AGTGCCCTTGGTCCCCAACTATCCCTATTAATCATTACGTCAATCCTAGAAACCAACAAAATAGGATCGAACGTCCTATTTCATTATTCCATGCTAATGTATTCAAGCGTTAGCCTGCTTTAAACACTCTAATTTTTTCAAAGTAACAGTCCTGTTTCCCTGCAACACCAAATTAATGGCATTACAGTTCTTCAGAAAGGAGGAATCAGCGAAGCCAGTGCATACCAGTGGCACGACCAACCTGCTGACCCCGAAATTCAACTACGAGCTTTTTAACTGCAACAACTTTAATATACGCTATTGGAGCTGGAATTACCGCGGCTGCTGGCACCAGACTTGCCCTCCAA
+
DDDDDIIIIIIIIIIIIIIIIIIIIIIIIIIHIIHIIIIIIIIIIIIIIIIIIHIIIHHIHIHHIIIIIGIIHIIIIIIHHHIIIIIIIHIIIHHHHIIIIIIHIIIIIIIIHHIIIIIIIIGIHHIIHHIIIIIHHIIIIIIIIIIIHIIIIIIIIIGIIIIIIIIIIIIIIIIIIIIIHIIIIIIIIIIIIIIIIGIIIIHIHHIHIIIIIIIIIIIIIIIIIIIIIIIIIIIIIIIHIIIIHHHHHIIIIIIIIIIIIHIIIIIIIIIIIIIIIIIIHIIIIIIIIHIIIIIIIIIIIIIIIIIIIIIIIIIIIIIHIIIIIIIIIIIIIIHIIIIIIIDDDDD
@HISEQ:969:HM2KJBCX2:2:1102:8746:17874 2:N:0:ACTATGCA
AGTGCCCTTGGTCCCAACTATCCCTATTAATCATTACGTCAATCCTAGAAACCAACAAAATAGAATCAAACGTCCTATTTCATTATTCCATGCTAATGTATTCAAGCGTGCGCCTGCTTTAAACACTCTAATTTTTTCAAAGTAACAGTCCTGATTCCCCACGACACCAAATTAATGACATCGCGGTTCTTCAGAAGGTAGGAACCAATAATGCCAGTACGTACCGAGGCACGACCGACAGTCTGATCCCGAAATTCAACTACGAGCTTTTTAACTGCAACAACTTTAATATACGCTATTGGAGCTGGAATTACCGCGGCTGCTGGCACCAGACTTGCCCTCCAA
+
CDDDDIIIIIIHIIIIIHIIIHHHIIIIIHIIIIIHIIHIFIIHHIIIGIIIIIIIIIIHHIIIIHHIIHHIHHHHIIHIHIIHIIHHIIIHEHHIIHIIIHIIIIIIIIHHHIHIIIIIHHHHIIIHIIIIIIHIIIIIHIIIIHIIHHHIIIIIIHHIIIIIIIHIIIHHHHIIIIIIFIIIIIIIIIIIIIIIIIIIIIIIIIIIIIHHIIIIIIIIIIIIIIGIGIIIIIIIIIIIIIHDIIIIHIIIIIIIHHEHHHIIIIIIIIIIIHIIIIIIIIIIIIIIIIIIIIIIIIIIIIIIIIIIIIIIIIIIIIIIIIIIIIIIIIIHHIIIIIIIDDDDD
@HISEQ:969:HM2KJBCX2:2:1102:19585:18947 2:N:0:ACTATGCA
AGTGCCCTTGGTCCCAACTATCCCTATTAATCATTACGTCAATCCTAGAAACCAACAAAATAGGATCAACGTCCTATTTCATTATTCCATGCTAATGTATTCAAGCGCGAGCCTGCTTTAAACACTCTAATTTTTTCAAAGTAACAGTCCTAATTCCCCACCACACCAAATGAATGACATGATGGTTCGTCAGAAGGTAGAAATCAGTAACACCAGTACGTACCGAAGGCACGACCAGCGTACTAATCCCGAAATTCAACTACGAGCTTTTTAACTGCAACAACTTTAATATACGCTATTGGAGCTGGAATTACCGCGGCTGCTGGCACCAGACTTGCCCTCCAA
+
BDDDDIIIIIIIIIHIIIIIIHIIIIIIIIIHIIIIIIIIHHIIIIIIHIIIHIIIIIIIIHEHIIHIIIIIIIIIIIIIIIIIIIIIHGHEHHHIGIHHHHHIIIIIIIIIIIIIIIIIHHIIHHHHIHHIIGHIHIHIIIIIIIHHIHHHIIIIHHHHIIIIHIIIIHHHIHIIIIIIIHIIIIHHIHHIIIIIIIIIIIIIIIIIIIIIIIIIIIHIIIIIIIIIIIIIIIIIIIIHIHIHIIHIIHHIIIIIIIIIIIIIIIIIIIIIIIIIIIIIIIIIIHHIIIIIHIIIHIHHHIIIIIIIIIIIIHIIIIIIIIIIIIIIIIIIIIIIIIIIDDDDD
@HISEQ:969:HM2KJBCX2:2:1102:15697:18506 2:N:0:ACTATGCA
AGTGCCCTTGGTCCCAACTATCCCTATTAATCATTACGTCAATCCTAGAAACCAACAAAATAGGATCAACGTCCTATTTCATTATTCCATGCTAATGTATTCAAGCGCGAGCCTGCTTTAAACACTCTAATTTTTTCAAAGTAACAGTCCTGATTCCCCACCACACCAAATTAATGACATGATGGTTCGTCAGAAGGTAGGAATCAGTAACACCAGTACGTACCGAAGGCACGACCAGCGTACTAATCCCGAAATTCAACTACGAGCTTTTTAACTGCAACAACTTTAATATACGCTATTGGAGCTGGAATTACCGCGGCTGCGGCACCAGACTTGCCCTCCAA
+
DDDCDIHIIIGIGIIIIIIIHIIIIIIIHIIIIIIIHHHHIIIIIIIHHGHIHIHIIIIHHIIHHHHIIIIIIIIIIIIIIIIIHHIIIIIEHIIIIIIGIGHIIIHIIIIIIIIIHIHGCHHHIHHHIIIIIHIIIIIIIIIIIIIHIIIIIHHIIIHIHIIIIIIIIIIIHIHHHHIHIIIIIIIIIIIIIIIIIIIIIIIIIIIIIIHHIII<IIIIIHDHIIIIIIIIIIIIIHHHHHHIIIIIIIIIIIIIIIIIIDIIIIIIHIHHIIIGIIIIIIHIHIIIIIIIHIIIIIIHIIIIIIIIIIIIIIIIIIIHIIIIIIIIIIHIIIIIIIHCDDDD
@HISEQ:969:HM2KJBCX2:2:1102:11099:19286 2:N:0:ACTATGCA
AGTGCCCTTGGTCCCATCTATCCCTATTAATCATTACGTCAATCCTAGAAACCAACAAAATAGGATCAAACGTCCTATTTCATTATTCCATGCTAATGTATTCAAGCGTTAGCCTGCTTTAAACACTCTAATTTTTTCAAAGTAACAGTCCTGTTTCCCTGCAACACCAAATTAATGACATTACAGTTCTTCAAGAAGGAGGAACCAGTAAAGCCAGTGCATACCAGAGGCACGACCAACCTACTAATCCCGAAATTCAACTACGAGCTTTTTAACTGCAACAACTTTAATATACGCTATTGGAGCTGGAATTACCGCGGCTGCTGGCACCAGACTTGCCCTCCAA
+
B@D@DGGHI1@CGHHEEHI@HEHHFHIHHHIICHHCHHFHDEHIEEHEHCCHIHIIEHFHIGF?<<CHE?1D<FG@F@HEGDGC@1FH@1<D11<GEHGHGHGHG1CEHIHHFHIIFHEFHGHBGHHHHI1DIIIHFGHF@CCHHGFADHHIIHGDHEFHFFGIHFGGHHHFHHHGI7IIEIHFHEHEIHHHEFDHHH@DC@IHGC5EEC1CHH=IHGHIHFFF@HC@EHHEHCHCECCFHHHCDBCHDHGHHCEHEIHGGEIIHHGE1@HGIHGCEGHGGFCGGCG@HGHIIHCCFCF1EFHHEHCFHHGGHIHECHHIHFEHHHEHHHGHGEHECHHHC@0<<0
@HISEQ:969:HM2KJBCX2:2:1102:15712:19449 2:N:0:ACTATGCA
AGTGCCCTTGGTCCCAACTATCCCTATTAATCATTACGTCGATCCTAGAAACCAACAAAATAGGGTCAAACGTCCTATTTCATTATTCCATGCTAATGTATTCAAGTGTGTGCCTGCTTTAAACACTCTAATTTTTTCAAAGTAACAGTCCTGATTCCCCATGACACCAAATTAATGACATCACAGTTCGTCAGAAGGTAGAAATCAATAATACCAGTGCATACCGGAGGCACGACCAATATATTGATCCCGAAATTCAACTACGAGCTTTTTAACTGCAACAACTTTAATATACGCTATTGGAGCTGGAATTACCGCGGCTGCTGGCACCAGACTTGCCCT
+
DCDDCIIIIIHGHHIIHG?GGHGHIIIIGEHHHIIHIIIHHIHHHHHEHIIHDHHHGHHHIHECCHFIIIIHFHHHIIIFHIHIIIE1<GCHIEHIIIHHHGGCHG<GHIIHFHHHHFHEHHIIIIIIHHHEHHHHHHHFHHHHHFGHHGCCHHEC@CHFIHIHII?GHHGHDFHHHEHHIIIHHHHGGHEGIIIHHCIIIIIIIHHIIHIHGCHHHG@HHHHHGIHHEHCIHHCHHIHHCHHHIHHDHIGHIIIHHIIHHHDGCHHIHHHCIIIIIHGIIIIHGCIHIIGHIIIIHD<<DIIHHHHIIHHEIIIHGIIIIIHHIHGIHEIIH@HEHD@@DD
@HISEQ:969:HM2KJBCX2:2:1102:6495:19501 2:N:0:ACTATGCA
AGTGCCCTTGGTCCCAACTATCCCTATTAATCATTACGTCGATCCTAGAAACCAACAAAATAGAATCAAACGTCCTATTTCATTATTCCATGCTAATGTATTCAAGCGTGCGCCTGCTTTAAACACTCTAATTTTTTCAAAGTAACAGTCCTGATTCCCCACGACACCAAATTAATGACATCGCGGTTCTTCAGAAGGTAGGAACCAATAATGCCAGTACGTACCGAAGCACGACCAACAATTCGATCCCGAAATTCAACTACGAGCTTTTTAACTGCAACAACTTTAATATACGCTATTGGAGCTGGAATTACCGCGGCTGCTGGCACCAGACTTGCCCTCCAA
+
DDDDDIIIIIGHIGHHHIHIIIHHHEHHHHIIIIIIIHIHGHHIDHIHHIHIIHIIIIHHGHHHHIHIIIIC@HHHIIHGHHHHICHIGHHHIHIIIHIHHHHHHIHIHGHHEHIHIIIHHHHIIIIHIIHIEIIHDIHHIIHHHHHEEEHIIIHHIHIIHHIIHHHHIIHHIGHHHIHIIIIGIGHGHIIIIIIIIEHFIIHHIIIIIIHIHGHIIHHIIIIHHIIIIHIIHHIHIIIIHHGDIIHHIIIHHIGIIIIIHHIIIGHIIIIHHHIHIIIHHGIIHHIIIIIIHHIHEIHHIHHIIIIIIIGIIIIHHGIIIIIIIIIIIHIIIHHHIIIIDDDDD
@HISEQ:969:HM2KJBCX2:2:1102:16099:19433 2:N:0:ACTATGCA
AGTGCCCTTGGTCCCAACTATCCTATTAATCATTACGTCGATCCTAGAAACCAACAAAATAGAATCAAACGTCCTATTTCATTATTCCACGCTAATGTATTCAAGCGTGCGCCTACTTTAAACACTCTAATTTTTTCAAAGTAACAGTCCTGATTCCCCACGACACCAAATTAATGACATCGTGGTTCTTCAGAAGGTAGGAACCAATAATGCCAGTGCGTACCGAAGCATGACCGACAATTTGATCCCGAAATTCAACTACGAACTTTTTAACTGCAACAACTTTAATATACGCTATTAGAGCTGGAATTACCGCAGCTGCTGGCACCAGACTTGCCCTCCAA
+
BDCABIHIHHGHHIIIIIIIHIIHFHHFHIIIIIIHIIHIHIHIHIIIIIIHHIIIHIIIIIIIIIIIIHCHIIIIIIIHIIIIIIIIIIIGIIIIIIIIIIHIIHIIIHHHIHIIIIIIHGHHIIIIIIIIIIIHHIIIIIIIIHGHIIIIIIIHIIIIIIIHHIIIIIIHIIGIIIIIIIHIIIIIIIIIIIIIGHIIHIIHIIIIGIIIIIIIIIIIIIIHHHHHIHHGCIIIIIIHIHFIGIIIIHIIIIHHIIHIIHIHHIIHIIIGHIIIIHHHIHHIIIIIIIHIHIIIIHHHHIHHIHHIIIIIHIIIIHHIIIIIIIIIIIIIIIIIIIIDDDDD
@HISEQ:969:HM2KJBCX2:2:1102:4988:20165 2:N:0:ACTATGCA
AGTGCCCTTGGTCCCAACTATCCCTATTAATCATTACGTCGATCCTAGAAACCAACAAAATAGGTTCGATCGTCCTATTTCGTTATTCCATGCTAATGTATTCAAGCGCGAGCCTGCTTTAAGCACTCTAATTTTTTCAAAGTAACAGTCCTGTTTCCCCGCAACAACAAATTAATGCCATCACGGTTCTACAAGAAGGAGGGACCAGTGAGGCCAGTGCATACCAGTGGCACGACCAACCTACTGGCCCCGAAATTCAACTACGAGCTTTTTAACTGCAACAACTTTAATATACGCTATTGGAGCTGGAATTACCGCGGCTGCTGGCACCAGACTTGCCCTC
+
DCDDDIIIIIIHHHIIGIIIIIIIIIIIIIIIIIIIIIIIIIIIIIHHHHHIIIIIGHIIIIIIIHIIIIIHIIIIHIIIIIIHGHIHHIIHIIIIIIIHIIIHIIIIIIIIHIHHIIIIIIIIIIIIIIIIIIIIIIIIIIIIIIIIIIIIIHIIIIIIIIIIIIIIIIIHIIIIIIIIIIIIIIIIIIIIIIIIIIIIIIIIIIIIHIIIIIHIIIIHIIIIIIIIIIIIIIIIIIIHHGHIIIIIIIIIIIIIIIIIIIIIIIIIIIIIIIIIIIIIIIIIIIIIIIIIIHIIIIIIIIIIGIIIIIIIIIIIIIIIIIIIIIIIIIIIIIIIIIDDDDD
@HISEQ:969:HM2KJBCX2:2:1102:18774:19477 2:N:0:ACTATGCA
AGTGCCCTTGGTCCCAACTATCCCTATTAATCATTACGTCAATCCTAGAAACCAACAAAAAAGGATCAAACGTCCTATTTCATTATTCCATGCTAATGTATTCAAGCGTTAGCCTGCTTTAAACACTCTAATTTTTTCAAAGTAACAGTCCTGTTTCCCTGCAACACCAAATTAATGACATTACAGTTCTTCAAGAAGGAGGAACCAGTAAAGCCAGTGCATACCAGAGGCACGACCAACCTACTAATCCCGAAATTCAACTACGAGCTTTTTAACTGCAACAACTTTAATATACGCTATTGGAGCTGGAATTACCGCGGCTGCTGGCACCAGACTTGCCCTCCAA
+
@@BDD1C1DHHGIIIIIIIIIIIIGIIIIIIIIIIIIIIIIIIIIIHIHHIIIIIIHFHIHHHIHIIHIIIIIIIIIIHIIIIGHHHIIIHCHHIIIHHIIIIIIHHHIHHGHFHHIHHIIIIIIIIHHIIIIIHHHIIHHHHIIIIIHIH?F1GIGIHHIIIIIIIIIHIIHIIHIHIIHIIIHH@HG/IIIIHHIIIIHHHHFHIIIHIIIHIIIHEIIIIIIIIIIIIIGIIIIHHFIIHHHIHDIIIIIIIHHIIIIHHHGIIIIIGIIIIIIIIIIIIIIIIIIIIIHIIIIIIIHHIIIIIHIIIIIIIIIIIIIIIIIIIIIIIIIIIIIIIIIDDDDD
@HISEQ:969:HM2KJBCX2:2:1102:7954:20664 2:N:0:ACTATGCA
AGTGCCCTTGGTCCCAACTATCCCTATTAATCATTACGTCAATCCTAGAAACCAACAAAATAGGATCAAACGTCCTATTTCATTATTCCATGCTAATGTATTCAAGCGTTAGCCTGCTTTAAACACTCTAATTTTTTCAAAGTAACAGTCCTGTTTCCCTGCAACACCAAATTAATGACATTACAGTTCTTCAAGAAGGAGGAACCAGTAAAGCCAGTGCATACCAGAGGCACGACCAACCTACTAATTCCGAAATTCAACTACGAGCTTTTTAACTGCAACAACTTTAATATACGCTATTGGAGCTGGAATTACCGCGGCTGCTGGCACCAGACTTGCCCTCCAA
+
D@DDDIIIIEHF@HHHIIIIIEHHIHHIHGHHIIIHHEHHIIICHHIGHHIIHHHHIIHIHHIGGFHHHHHIIIIHHHHEHFEHHIIHFHHEFHIHHHHIIIIIIIIIIIIIHIHGIIIIIHGHHIIIIIIIIIGIIHIHHHHHHHIGHHHIIIIHHHGIHHHIHHIIHIIHHIIIIIHIIIIIIIHIIIIHIIIIIIIIIIIHFIIIIIIHHIIIHHGIHIIIIIIIIII=HHIIHIHIIIHHGIHFIIIIIHIIIIIHIIHGIIHIIHIIHHCHIHHHIIHIIIIHIHIIIIIIHHIIIIIIIHIIIHIIIIIIIIIIHIHIIIIIIIIIIIIIIIIIIDDCDD
@HISEQ:969:HM2KJBCX2:2:1102:12887:20498 2:N:0:ACTATGCA
AGTGCCCTTGGTCCCAACTATCCCTATTAATCATTACGTCGATCCTAGAAACCAACAAAATAGAATCAAACGTCCTATTTCATTATTCCATGCTAATGTATTCAAGCGTACGCCTGCTTTAAACACTCTAATTTTTTCAAAGTAACAGTCCTGATTCCCCACGACACCAAATTAATGACATCGCGGTTCTTCAGAAGGTAGGAACCAATAATGCCAGTACGTACCGAAGCACGACCAACAATTCGATCCCGAAATTCAACTACGAGCTTTTTAACTGCAACAACTTTAATATACGCTATTGGAGCTGGAATTACCGCGGCTGCTGGCACCAGACTTGCCCTCCAA
+
@DDDACHHH?1<FEF<C0DDCHE?CCGECFHHEHHHIEEHHCHICHH1?<EHHEH=EEHHF@FCCFH?GEHH1<GHHH?EEE1FE11<DHCC?HIIHFGHFEGHIHEEHHHGIHIHHHGFG?FGHIHHEHEEGC@FHIHEHEGHHHEH7?GHCHHEFHICEHAAHEHHEHHHHH@HHHEFHE<HHEHGHEG@FEHHCEHFEEIHIHHGIIHHGFEHEHIFGHHHE?FEDHIIHHEGHHHCFB<<GHHIHHHHIHGGIIHHECGEHFHHHHHEEGHFHHIHHEIHEGHHHHHHIGGIGIHHCHHGFEHGHHHHHHHCIIHIIHGIIGIIIIGHGFHIIIIIB@BDA
@HISEQ:969:HM2KJBCX2:2:1102:20298:20213 2:N:0:ACTATGCA
AGTGCCCTTGGTCCCAACTATCCCTATTAATCATTACGTCGATCCTAGAAACCAACAAAATAGAATCAAACGTCCTATTTCATTATTCCATGCTAATGTATTCAAGCGTGCGCCTGCTTTAAACACTCTAATTTTTTCAAAGTAACAGTCCTGATTCCCCACGACACCAAATTAATGACATCGCGGTTCTTCAGAAGGTAGGAACCAATAATGCCAGTGCGTACCGAGGCACGACCGACAATCTGATCCCGAAATTCAACTACGAGCTTTTTAACTGCAACAACTTTAATATACGCTATTGGAGCTGGAATTACCGCGGCTGCTGGCACCAGACTTGCCCTCCAA
+
@BDDDHHEF11<1D?CGHE@HE?GHIHHHH@HHEHEFFEHD<@EHIG?CGCHEEC@GEEH?CGHE1FGE1@C<<CC1DG1<CFCHHGEH@D1<D<FF6?HHE5EHGHHH><CHHHHFIHHIHGHGHHHGF@ECGHIHHHEFGHFHHHCEFFDGHGHCHHEAGHEHEHHHFFFIHHHEHIIHDIIIIIHHIIIHIIIIHHGCCHGHHHGIHEH8EIIHIFHEGHDHEHGHIHHHHECHGHHHHFD@IIIHIHHIIIHIHHEECHHHIHIHIHFEHHHHEEGHCCHHIIHIHEHHIIIHHGIIIIHIIIHHHHHIIIIIIIIHEFHHHGGHGCCGHEHHHHEDDBB@
@HISEQ:969:HM2KJBCX2:2:1102:9777:21030 2:N:0:ACTATGCA
AGTGCCCTTGGTCCCAACTATCCCTATTAATCATTACGTCAATCCTAGAAACCAACAAAATAGGATCGAACGTCCTATTTCATTATTCCATGCTAATGTATTCAAGCGTTAGCTTGCTTTAAACACTCTAATTTTTTCAAAGTAACAGTCCAAATTCCCCGCAACACCAAATTAATGGCATTACGGATCATCAGGAAGGAGGAATCAGTGAGACCAGTACATACCAGAGGCATGACCAATCTACTAACCCCGAAATTCAACTACGAGCTTTTTAACTGCAACAACTTTAATATACGCTATTGGAGCTGGAATTACCGCGGCTGCTGGCACCAGACTTGCCCTCCAA
+
DDDCDHHIIIIIIIIHIIIIIIIIIIIIIIIIIIIIIIIIIIIIIIIFIIIIIIIIIIIGIIHHIHIHIIIIIIIIIIIIIIIIIIIHHIIIIIIIIIIHHIHIIIIIIIIIIIIIIIIIIIIHIIIHIIHIIHIIIHIIIIIIIIIIIIIIIIIIIIIIHIIIIIIIIIIIIHIIIIHHIIIIIIIIIHHHHIHIIIIIIIIIIIIIHHHIIIIIIIIIIIIHHIHHIIIIIIIIIIIIIHHHHHIIIIIIIIIIHIIIIIHIHIIGIIIIIIIIIIIIIIIHIIIHIIIIIIIIIIIIHIIIIIIIIIIHIIIIIIIIIIHIIIIIIIIIIIIIIIIIIDDDDD
@HISEQ:969:HM2KJBCX2:2:1102:12790:21297 2:N:0:ACTATGCA
AGTGCCCTTGGTGCGCCCAACTATCCCTATTAATCATTACATCGATCCTAGAAACCAACAAAATAGAATCGGATGTCCTATTTCATTATTCCATGCTAATGTATTCAAGCGTGAGCCTGCTTTAAACACTCTAATTTTTTCAAGGTAACAGTCCTAATTCCCCGTGACACCAAATTAATGGCATTACGGTTCTTTAGAAGGTGAGAAATCAATAATATCAGTACATACCAACGGCATGACCGAAACATTGATCCCGAAATTCAACTACGAGCTTTTTAACTGCAACAACTTTAATATACGCTATTGGAGCTGGAATTACCGCGGCTGCTGGCACCAGACTTGCCCTCCAA
+
DDDDCIIIIIIIIIHIIIIHIIIIIIIIIIIIIIIIIIIIIIIIIIIIHIIIIIIIIIIIIIIIIIIIIIIHHIIIIIIIIIIIIIIIIIIIIIIIIIIGHGIIIIIIHIIHIIIHIIIIIIIIHIIHIIIIHIIIIIIIIIIIIIIIIIIIIIIIIIIHIHIHIIHHIIIHIIIIIIHIIIIHGIIIIIIIIIIIIHIIIIIIIIIIIIIIHIIIIIIHIIIIIIIIIIIIIIIIIIIIIIIIIIIHGIHIIIIHIIIIIIIIIIIIIIIIIIIIIIHIIIIIIIIIHIIIIIIIIIIIIIIIIIIIIIIIIIIIIIIIIIIIIIIIIIIIIIIIIIIIIIIIIDDDDD
@HISEQ:969:HM2KJBCX2:2:1102:6569:21721 2:N:0:ACTATGCA
AGTGCCCTTGGTCCCAACTATCCCTATTAATCATTACGTCGATCCTAGAAACCAACAAAATAGAATCAAACGTCCTATTTCATTATTCCATGCTAATGTATTCAAGCGTAAGCCTGCTTTAAACACTCTAATTTTTTCAAAGTAACAGTCCTGATTCCCCACGACACCAAATTAATGACATCGCGGTTCTTCAGAAGGTAGGAACCGATAATGCCAGTGCGTACCGAGGCACGACCAACAATTCGATCCCGAAATTCAACTACGAGCTTTTTAACTGCAACAACTTTAATATACGCTATTGGAGCTGGAATTACCGCGGCTGCTGGCACCAGACTTGCCCTCCAA
+
DDDDDIIIIHIHHIIIIIIIIIIIIIIIIIIIIIIIIIIIIIIIIIIIIIIIIIIIIIIIIIIIIIIIIGIIIIIIIIIIIIIIIIIIIIIIIIIIIIIIIIIIHIIIIIHHHIIIIIIIIHHIIIIIIIIIIHIIIIIIIIIIIIIIIIIIIIIIIIIIIIIHIIIHIIIIIIIHIIIIIIIIHIHIIIIIIIIIIHIIIIHIIIIIHIHIIIIIIIIIIIIIIIIIIIIIIIIIIIIIIHHEIIIIIIIIIIIIIIIHHHHIIIIIIIIIHHHHIIIIIIIIIIIIIIIIHIIIHIIIIIIIIIIIIHHIIIIIIIIIIIIIIIIIIIIIIIIIIIHIDCDDD
@HISEQ:969:HM2KJBCX2:2:1102:7133:21657 2:N:0:ACTATGCA
AGTGCCCTTGGTCCCAACTATCCCTATTAATCATTACATCGATCCTAGAAACCAACAAAATAGAATCGGATGTCCTATTTCATTATTCCATGCTAATGTATTCAAGCGTGAGCCTGCTTTAAACACTCTAATTTTTTCAAGGTAACAGTCCTAATTCCCCGTGACACCAAATTAATGGCATTACGGTTCTTTAGAAGGTGAGAAATCAATAATATCAGTACATACCAACGGCATGACCGAAACATTGATCCCGAAATTCAACTACGAGCTTTTTAACTGCAACAACTTTAATATACGCTATTGGAGCTGGAATTACCGCGGCTGCTGGCACCAGACTGGCCCTCCAA
+
DDDDDIIIIHIIIIIIIIIIIIIIIIIIIIIIIIIIIIIHHHIIIIIIIIIIIIIIIHIIHHHHIIHIHIIIIIIIIIIICEHIIIIGIIHCHIIHHIIIIIHHHFHIHIIHIHIIHIIIIIHIIIIIIIHHGIIIHHIIFHIIIIIHIIIHIHIIHHIHIIHIIHHHIIIIIIIIHGIIIIIIIIHHHHHHIIIIHHHHIHIIIHHIIIIIHIHHHHHGIIIIIIIIIIIIIHIIIIIIIIHHEFIIIIIIIIIIIIIIIIIIIIIIIIIIIIIHIIIIIIIIIIIIIIIIIIIIIIIIIIIIIIIIIHIIIIIIIIIIIIIIIIIIIIIIIIHIIIIIIIDDDDD
@HISEQ:969:HM2KJBCX2:2:1102:13967:20903 2:N:0:ACTATGCA
AGTGCCCTTGGTCCCAACTATCCCTATTAATCATTACGTCAATCCTAGAAACCAACAAAATAGGATCAAACGTCCTATTTCATTATTCCATGCTAATGTATTCAAGCGTTAGCCTGCTTTAAACACTCTAATTTTTTCAAAGTAACAGTCCTGTTTCCCTGCAACACCAAATTAATGACATTACAGTTCTTCAAGAAGGAGGAACCAGTAAAGCCAGTACATACCAGAGGCACGACCAACTTACTAATCCCGAAATTCAACTACGAGCTTTTTAACTGCAACAACTTTAATATACGCTATTGGAGCTGGAATTACCGCGGCTGCTGGCACCAGACTTGCCCTCCAA
+
DDDCDIIIIIIIIIIIIIIIIIIIIIIIHIHIIIIIIIIIIIIHHHHIIIIIIIIIIIIHIIHIIIIIIIHHIHHHIIIIIHHHIIIHIIIHEHHIIIIIIHIIIHIIIIIHHIIHIIIIIIIHIIIIIIIIIIIIHIIHIIIIIIIIIIIIIIIIHIIIHIIIIIIHIIIHHIIIIIIIIIIIIIIIIIHIIIIIIIIIIIIIIIIIIIIIIIIIIIIIIIIIIIIIIIIIIIIHIIIIIIHHHIIIIIIIIIIIIIIIIIIIIIIIIIIIIIIIIIIIIIIIIIIIIIIIIIIIIIIIIIIIIIIIIIIIIIIIIIIIIIIIIIIIIIIIIIIIIIIIIDDDDD
@HISEQ:969:HM2KJBCX2:2:1102:1292:21955 2:N:0:ACTATGCA
AGTGCCCTTGGTCCCAACTATCCCTATTAATCATTACGGTGATCCTAGAAACCAACGAAATAGAATCAGTCCGTCCTATTTCATTATTCCATGCTAATGTATTCAGACGATAGTCTGCTTTAAACACTCTAATTTTTTCAAAGTAACAGTCCTGATTTCCCATCACACCAAATAAATGGCATGAAAGTTCCTCAGAAGGTAGAGATCCATCTCACCAGTGCAGACAATTAAGCCTGACCAATGGGTAGACCCCGAAGTTCAACTACGAGCTTTTTAACTGCAACAACTTTAATATACGCTATTGGAGCTGGAATTACCGCGGCTGCTGGCACCAGACTTGCCCTCCAA
+
DDDDCHIIIIHIIIIIIIIIHIIIHIIIIIIIHIIIIHIIIHIIIIIHHHIIIIIIIIIIIIHGHIIIHHHHIHHIIIIHIEEHGHGHIIIIIIIIIIIIHHHIIIIIIIIIHGIIIHHHHIIHIHIIHHIGIIIIIIGHHIIHIHIHIIIIIIIIIIIIIIHHHHIIHIIIIIIIIIHIIIIIHHHHHIHIIIIIIIIIHIIIIIIIIIIIIHFIIIIIIIIIIIIIIIIIIIIIIIIIIIII3GDIIIIIIIIIIIIIIIIIIIIHIIIIIIIIIIIIIIIIIIIIIIIIIIIIIIIIIIIIIIIIIIIIIIHIHGIHIIIIIIIIIIIIIIIIHIIIIIIDDDDD
@HISEQ:969:HM2KJBCX2:2:1102:10424:23128 2:N:0:ACTATGCA
AGTGCCCTTGGTCCCAACTATCCCTATTAATCATTACGTCAATCCTAGAACCAACAAAATAGGATCAAACGTACTATTTCATTCTTCCATGCTAATGTATTCAAGCGTTAGCCTGCTTTAAACAATCTAATTTTTTCAAAGTAACAGTCCTGTTTCCCTGCAACACCAAATTAATGACTTTACAGTTCTTCAAGAAGGAGGAACCAGTAAAGCCAGTACATACCAGAGGCACGACCAACTTACTAATCCCGAAATTCAACTACGAGCTTTTTAACTGCAACAACTTTAATATACGCTATTGGAGCTGGAATTACCGCGGCTGCTGGCACCAGACTTGCCCTCCAA
+
D00<0<FEH?<<1<<<10<<1D1D1<1D?DG@1F1<C1D100<G<F11<<<1<G0EE@111111<<11<<0<111<<1<<11<11<1<<1<11<<DH0DG?@HHH5GHIIHFFH?HGHB6<D<8$(0@?IIIIHAD:<CEHFB61?HI8GHEG@H3HEHF<1GEGH8FDCCHHGEEFD-EHHC?EH?CHFIHHHHEEEFHFCHCHEIIIIGIIHG>CGFEHEIFHCG1IIIHHHHFCDGFIHHCFE<DHHIHIHIHGIIHDIHHE?CHFGCGEIHFHCCHG@HHHC1CCHIIHEGC@GIHHGFHFHHIIIHGHDC<HEIIIHHHIHGIHIHHGHEIHCEC?@@D@
@HISEQ:969:HM2KJBCX2:2:1102:6826:23250 2:N:0:ACTATGCA
AGTGCCCTTGGTCCCAACTATCCCTATTAATCATTACGTCAATCCTAGAAACCAACAAAATAGGATCAAACGTCCTATTTCATTATTCCATGCTAATGTATTCAAGCGTTAGCCTGCTTTAAACACTCTAATTTTTTCAAAGTAACAGTCCTGTTTCCCTGCAACACCAAATTAATGACATTACAGTTCTTCAAGAAGGAGGAACCAGTAAAGCCAGTACATACCAGAGGCACGACCAACCTACTAATCCCGAAATTCAACTACGAGCTTTTTAACTGCAACAACTTTAATATACGCTATTGGAGCTGGAATTACCGCGGCTGCTGGCACCAGACTTGCCCTCCAA
+
ADDDCHHIIIIIIHIGIHIIIHFHIIIIIIHHIIIIIHHIIIIIIIIIHIHHIIHIIHFHHIIIEHIIHHIHHGGHHHEHHIIIIH@FEEEHHHIIHHHHIGHHHFHIIIIIIIIIHHIIIIIIIIIIIIHHHHHHHGCIIIIIHIHHIHIIIHHHIHHIHIIIIIIIIIIIIIIIHHHHHHHHHIIIIIIHHIIHHHHHHHHHHEHGHIIIHIHIIHIIHCHIIIIGIHIIIHHHIIHIGIHHFHHHIDIIIIHIHHHHHHHHIHIHIIIIIIIIIIHFGGHHHCFEGHHGIIHIGHHHHHHHFIIIIHIHIHIGIGIIIIGIIHHHIIIIHGHEHIHFHDAD@@
@HISEQ:969:HM2KJBCX2:2:1102:14442:24398 2:N:0:ACTATGCA
AGTGCCCTTGGTCCCAACTATCCCTATTAATCATTACGTCAATCCTAGAAACCAACAAAATAGGATCGAACGTCCTATTTCATTATTCCATGCTAATGTATTCAAGCGTTAGCCTGCTTTAAACACTCTAATTTTTTCAAAGTAACAGTCCTGTTTCCCTGCAACACCAAATTAATGACATTACAGTTCTTCAAGAAGGAGGAATCAGTAAAGCCAGTACATACCATAGGCACGACCAACCTACTGACCCCGAAATTCAACTACGAGCTTTTTAACTGCAACAACTTTAATATACGCTATTGGAGCTGGAATTACCGCGGCTGCTGGCACCAGACTTGCCCTCCAA
+
DCDDDIIIEHHGIIHIHIIHIGIIIIHHHHHHHIIIIIFHIIIIIHIHIIHHHIEHIHHHHIICHCHHCHHIII@GGIEHIGHIHGHHFHHHHHHEHIHHHHFHHHGHHHIIHHHHHHIIHEHHIIIIEHHHHIIIHHHHIIIIIIIHIHHHHIIHIIHHHIIHIIIIHIIHIIIHIIIHHHIIIIHIIIIIHHIIIIIIIIIHHGIIIIIHIIIIHHHHHIIHHHIIIIIHIHHHHHHIIHHHHHFHIHGHIIIIIGIIIIIHHEEIHHFIHHHIIIIHIIIIIIHIIIIIIIIIIIIIHIIIHIIIIIIHHIIIHHHHHIIIIIIHHHIHIHIIHIGIIDDDDA
@HISEQ:969:HM2KJBCX2:2:1102:8141:23679 2:N:0:ACTATGCA
AGTGCCCTTGGTCCCCAACTATCCCTATTAATCATTACGTCAATCCTAGAAACCAACAAAATAGGATCGTCGTCCTATTTCATTATTCCATGCTAATGTATTCAAGCGTTAGCCTGCTTTAAACACTCTAATTTTTTCAAAGTAACAGTCCTGTTTCCCCGCAACACCAACTTAATGGCATTACGGTTCTACAAGAAGGAGGAATCAGCAAAGCCAGTGCATACCAGTGGCACGACCAACTTGCTGACCCCGAAATTCAACTACGAGCTTTTTAACTGCAACAACTTTAATATACGCTATTGGAGCTGGAATTACCGCGGCTGCTGGCACCAGACTTGCCCTCCAA
+
DDDDDIIIIIIIIIIIIIIIIIIIIIIIIIIIIIIIIIIIIIIIHIIIIIIIIIIIIIIIIIIIHHIIIIIHIGIIHIIIHIIIIIIIHIIIIIIIIIIIIIIIIIHIIIIIIIIIIIIIIFIIIIIIIIHIIIIIHIIIIIIIIIHIIIIIIIIIIIIIIIIIIIIHIIIIIIHHIIIIHIIIIIIIIIIIIIIIIIIIIIIIIIIIIIIIIIIIIIIIIIIIIIIIIIIIIIIIIIIIIIIIHIIIIIIIIIIIIIIIIIIIIIIIIIIIIIIIIIIIIIIIIIIIIIIIHHIIIIIIIIIIIIIIIIIIIIIIIIIIIIIIIIIIIIIIIIIIIIIIIDDDDD
@HISEQ:969:HM2KJBCX2:2:1102:16623:24196 2:N:0:ACTATGCA
AGTGCCCTTGGTCCCAACTATCCCTATTAATCATTACGTCAATCCTAGAAACCAACAAAATAGGATCAAACGTCCTATTTCATTATTCCATGCTAATGTATTCAAGCGTTAGCCTGCTTTAAACACTCTAATTTTTTCAAAGTAACAGTCCTGTTTCCCTGCAACACCAAATTAATGACATTACAGTTCTTCAAGAAGGAGGAACCAGTAAAGCCAGTGCATACCAGAGGCACGACCAACCTACTAATCCCGAAATTCAACTACGAGCTTTTTAACTGCAACAACTTTAATATACGCTATTGGAGCTGGAATTACCGCGGCTGCTGGCACCAGACTTGCCCTCCAA
+
DD@@@CHICHHEFEG@C@@GC1FH?CGHGH@@H1C@FCHHHCFHFHFHCGFFGGGHHC@HE1CGCEH1DGE=H@00@@1<1FE1CGCCHCCGF@C<HE?HHCGEHHHHH@FCHFGGFHGGHEGCHEHFHIE><@GEHECHHGC@GHFIHHIFHEFGHF??HEGCEC@GHHHHHHFHGCHFH@IHIHHHHHHEGIHEIHG?HHHHFFHIIHGHHFFHHGGIIHG@FHHHEDHIHHHHHHCHHHGFHHHHH?GHG@GHHD<HHHE@EHHHHF1E@HGE1ECCHFHGEC1HFHHIHIHGIHHF@HHEIHHHFHEHCHHD?CHHEG@HIHHHHHHHHGEGD@DDHB00@@
@HISEQ:969:HM2KJBCX2:2:1102:14665:24925 2:N:0:ACTATGCA
AGTGCCCTTGGTCCCAACTATCCCTATTAATCATTACGTCAATCCTAGAAACCAACAAAATAGGATCAAACGTCCTATTTCATTATTCCATGCTAATGTATTCAAGCGTTAGCCTGCTTTAAACACTCTAATTTTTTCAAAGTAACAGTCCTGTTTCCCTGCAACACCAAATTAATGACATTACAGTTCTTCAAGAAGGAGGAACCAGTAAAGCCAGTGCATACCAGAGGCACGACCAACCTACTAATCCCGAAATTCAACTACGAGCTTTTTAACTGCAACAACTTTAATATACGCTATTGGAGCTGGAATTACCGCGGCTGCTGGCACCAGACTTGCCCTCCAA
+
DDDDDIIIIIIIHIHIHIIIIIIIIIIIIIIIIIIIIHIIIIHHHHEHHIIIHHIIIIIEH?FHHIIIIIIIIIIIHIIIHIHHHHIIIIIIIIIIIIIIIIIIIHIHIIIIGIIIIIIIIIIIIIIIHIHIIIHIIIIHIIIIHIIIHHHIIIIIHHGIIIIHIHIIIIIHIIIIHIIIIIIIIIIIIHIIIIIIIIIIIIIEIIIIIIIHIIIIIIIIIIIIIIIIIIGIIIIIHHHIIIHHDEGCHIIIIIIIIIHIIIIIHIIHIGIIIIIIIIIIIIIIIIIIIIIIIIIIIIIIIIIIIHIIIHIIIIIIIIIIIIIIIIIIIIIIIIIHIIIIIDDDDD
@HISEQ:969:HM2KJBCX2:2:1102:3904:25274 2:N:0:ACTATGCA
AGTGCCCTTGGTCCCAACTATCCCTATTAATCATTACGTCGATCCTAGAAACCAACAAAATAGAATCAAACGTCCTATTTCGTTATTCCATGCTAATGTATTCAAGCGTGAGCCTGCTTTAAACACTCTAATTTTTTCAAAGTAACAGTCCTGATTCCCCATGACACCAAATTAATGACATCATGGTTCGTCAGAAGGTAGGAATCAATAATACCAGTACGTACAATAGCACGACCAATAAATTGATCCCGAAATTCAACTACGAGCTTTTTAACTGCAACAACTTTAATATACGCTATTGGAGCTGGAATTACCGCGGCTGCTGGCACCAGACTTGCCCTCCAA
+
DDDDDIIIIIIHHIIIGHIIIIIIIIIIHIIIIIIIIIIIIIIHIIIIIIIIIIIIIIIGHHHGIIIIIIIIIIIIIIIIIIIIIIIIIIIIIIIIIIIIHIIIIIIIIIIIHIIIIIIIIIIIIIIIIIIIIHIHIIIIHIHIIHIIIIHHIIHIHIIIIIIIIIIIIIIHIIIIIIHIIIIIIIHIIIHHIIIIIIIIIHHIHHIIIHIIIIIIIIIIIIIIIIIIIHIIIHIIIIIIIIHHIIIIIIIIIIIIIIIIIIIIHIIIIIIIIIIIIIIIIIHIHHHIIIIIIIIIIIIIIIIIIIIIIIIIIIIIIIIIIIIIIIIIIIIIIIIIIIIIDDDDD
@HISEQ:969:HM2KJBCX2:2:1102:4652:26139 2:N:0:ACTATGCA
AGTGCCCTTGGTCCCAACTATCCCTATTAATCATTACGTCGATCCTAGAAACCAACAAAATAGAATCAAACGTCCTATTTCATTATTCCATGCTAATGTATTCAAGCGTGCGCCTGCTTTAAACACTCTAATTTTTTCAAAGTAACAGTCCTGATTCCCCACGACACCAAATTAATGACATCGCGATTCTTCAGAAGGTAGGAACCAATAATGCCAGTGCGTACCGAGGCACGACCGACAATCTGATCCCGAAATTCAACTACGAGCTTTTTAACTGCAACAACTTTAATATACGCTATTGGAGCTGGAATTACCGCGGCTGCTGGCACCAGACTTGCCCTCCAA
+
DADDDIIIIIIIIIIIIIIIIIIIIIIIIHIIIIIHIIIIIIIIIIIIIIIIIIIIGEHIIIIIIIIIIIIIGHIIIIIIIHIIIIIIIIIIIIHIIIIIIIIIIHIIIIIIIIIIIIIIIIIIIIHIIHIIIIIIIIIIIIIIIIIIIIIIIIHIIIIIIHIIIIIIIIIIIIIIIIIIHGHIIIIIIIHHIIIIIIIIIIIIIIIIIIIIIIHIIIIIIIIIIIIIIIIIIIIIIIIHIIHHIIIIIIIIIIIIIIIIIIIIIIIIIIIIIIIIIIHIIIIIIIIIIIIIIIIIIIIIIIIIIIIIIIIIIIIIIIIIIIIIIIIIIIIIIIIIIIIIDDDDD
@HISEQ:969:HM2KJBCX2:2:1102:19419:25869 2:N:0:ACTATGCA
AGTGCCCTTGGTCCCAACTATCCCTATTAATCATTACGGTGATCCTAGAAACCAACGAAATAGAATCAGTCCGTCCTATTTCATTATTCCATGCTAATGTATTCAGACGATAGTCTGCTTTAAACACTCTAATTTTTTCAAAGTAACAGTCCTGATTTCCCATCACACCAAATAAATGGCATGAAAGTTCCTCAGAAGGTAGAGATCCATCTCACCGGTGCAGACAATTAAGCCTGACCAATGGGTAGACCCCGAGGTTCAACTACGAGCTTTTTAACTGCAACAACTTTAATATACGCTATTGGAGCTGGAATTACCGCGGCTGCTGGCACCAGACTTGCCCTCCAA
+
DDDDDIIIIIIIIIIIIIIIIIIIIIIIIIIIIIIIIIIIIIIIIIIIHHIIIIIIIIIIIHIIIIIIIIIIIIIIIIIIIIIHHIIIHIIIIHIIIHIIIHIIIIIIIIIIIIIIIIIIIIIIIIIIIIIIIIIIIIHIGHIIIIIIIIIIIIIIIIIIIIIIIIIIIIIIIIIIIIIIIIIIIIIIIIIIIIHIIIIIIIIIIIIIIIIIIIIIIIIIIIIIIIIIIIIIIIIIIIIIIIIIIGEIIIIIIIIIIIIIIIIIIIIIIIIIIIIIIIIIIIIIIIIIHIIIIIIIIIIIIIIIIIIIIIIIIIIIIIIIIIIIIIIIIIIIIIIIIIIIIIIDDDDD
@HISEQ:969:HM2KJBCX2:2:1102:2607:26447 2:N:0:ACTATGCA
AGTGCCCTTGGTCCCAACTATCCCTATTAATCATTACGTCGATCCTAGAAACCAACAAAATAGAATCAAACGTCCTATTTCATTATTCCATGCTAATGTATTCAAGCGTAAGCCTGCTTTAAACACTCTAATTTTTTCAAAGTAACAGTCCTGATTCCCCACGACACCAAATTAATGACATCGCGGTTCTTCAGAAGGTAGGAACCGATAATGCCAGTGCGTACCGAGGCACGACCAACAATTCGATCCCGAAATTCAACTACGAGCTTTTTAACTGCAACAACTTTAATATACGCTATTGGAGCTGGAATTACCGCGGCTGCTGGCACCAGACTTGCCCTCCAA
+
DDDDDIGGHHI@GHHIIIIIIIIIIIIIIIIHIIIIIIIIIHIIIHHIGIIIHIIIIIIHIIIIIIIIIIIIIIIIIIIIIIIIIIIGIHIIHHHIIIIIIIHIIIIIIIIIIIIIIIHIHHHHIHIIIIIIIIHIIIIIIIHHHHIIIIIIIIIIIIIIHIIIIIIHHIIIIIHHIHIIHIIIIIIIIIHIIIIIIIIIIIIIIIIIIHIIIIIIIIIIIHIIIIIIIIIIIIIIIIHIHHEDHIIIIIIIIIIIIIIIIIIIIIIIIIIIIIIIIIIIIIIIIIIIIIHIIIIIIIIIIIIIIIIIIIIIIIIIIIIIIIIIIIIIIIIIIIIIIIIIDDDDD
@HISEQ:969:HM2KJBCX2:2:1102:14680:25902 2:N:0:ACTATGCA
AGTGCCCTTGGTCCCAACTATCCCTATTAATCATTACGTCAATCCTAGAAACCAACAAAATAGGATCGAACGTCCTATTTCATTATTCCATGCTAATGTATTCAAGCGTTAGCTTGCTTTAAACACTCTAATTTTTTCAAAGTAACAGTCCAAATTCCCCGCAACACCAAATTAATGGCATTACGGCTCATCAGGAAGGAGGAATCAGTGAGACCAGTACATACCAGAGGCATGACCAACCTACTAACCCCGAAATTCAACTACGAGCTTTTTAACTGCAACAACTTTAATATACGCTATTGGAGCTGGAATTACCGCGGCTGCTGGCACCAGACTTGCCCTCCAA
+
DDDDDIIIIIHIIIIIIIIIIIIIIIIIIIIIIIIIIIIIIIIHIIIIIIIIIIIIHIIIIIHIIIIHIIIHIIIIIIIIIIIIIIIHIIIIIIHIIIIIIHIIIIIIIIIIIIIIIIIIIEHIIIIIIIGHIIIIIIIIIIIIIIIIIIIIIIHHIIIIIIIIIHIIIIIIIIIIIIIIIIIIIIIIIIIIIIIIIIIIIIIIHHIIIIIIIIIIIIIIIIIIIIIIIIIIIIIIIIIIIIHHFECHHE<IIIIIIHIIIHHIIIIIIIIIIIIIIIIIIIIIIIIIIIIIIIIIIIIIIIIIIIIIIIIIHIIIIIIIIIIIIIIIIIIIIIIIIIIIIDDDDD
@HISEQ:969:HM2KJBCX2:2:1102:15795:25888 2:N:0:ACTATGCA
AGTGCCCTTGGTCCCAACTATCCCTATTAATCATTACGTCAATCCTAGAAACCAACAAAATAGGATCGAACGTCCTATTTCATTATTCCATGCTAATGTATTCAAGCGTTAGCTTGCTTTAAACACTCTAATTTTTTCAAAGTAACAGTCCAAATTCCCCGCAACACCAAATTAATGGCATTACGGTTCATAAGGAAGGAGGAATCAGTGAGACCAGTACATACCAGAGGCATGACCAACCTACTAACCCCGAAATTCAACTACGAGCTTTTTAACTGCAACAACTTTAATATACGCTATTGGAGCTGGAATTACCGCGGCTGCTGGCACCAGACTTGCCCTCCAA
+
DDDDDIIIIIIIIIIIIIIIIIIIIIIIIIIIIIHIIHIIIIIIIIIIIIIIIIIIHIIGIIIIHIIIIIIIIIIIIIIIIIIIIIIIIIIHIIIIIIIIIIIIIIIHIHIHIIIIHIIIIIIIIIIIIIIIIIIIIIIIIIIIIIIIIIIIIIIIIIIIIIIIIHIHIIIIIIIIIIIIIIIIIIIIIIIIIIIIIIIIIIIIIIIIIIIIIIIIIIIIIIIIIIIIIIIIIIIIIIHIIIHHHIIIIIIIIIIIIIIIIIIIIIIIIIIIIIHIIIIIIIIIIIIIIIIIIIIIIIIIIIIIIIIIIIIIIIIIIIIIIIIIIIIIIIIIIIIIIIIIIDDDDD
@HISEQ:969:HM2KJBCX2:2:1102:15623:27583 2:N:0:ACTATGCA
AGTGCCCTTGGTCCCAACTATCCCTATTAATCATTACGTCAATCCTAGAAACCAACAAAATAGGATCGAACGTCCTATTTCATTATTCCATGCTAATGTATTCAAGCGTTAGCCTGCTTTAAACACTCTAATTTTTTCAAAGTAACAGTCCTGTTTCCCTGCAACACCAAATTAATGGCATTACAGTTCTTCAGAAAGGAGGAATCAGCGAAGCCAGTGCATACCAGTGGCACGACCAACCTGCTGACCCCGAAATTCAACTACGAGCTTTTTAACTGCAACAACTTTAATATACGCTATTGGAGCTGGAATTACCGCGGCTGCTGGCACCAGACTTGCCTC
+
DDDDDIIIIIIIIHII@GHIIIIIIIIIIIIIIIIIIHIIGIIIIHIIIIIIHIIIIIIGHHEHHFHHIHIDGHHIIIGHIHHHHIHGIIIHCIHHHHHIIHFHHHIFGHHHHIHHHHIIIHIHHIIGHIIIIIIIIIIHIIIHHIIIIIIHIIIIIHIIIIIHFEHHIHIHFIIIIHIIIIIIIIIIIIHIIIIIIIIIIIIIGIIIIIIIIIIIIIIIIHIIIIIIIIIIIIIIIHHHFIIIIIIIIIIIHHIIIIIIIIIIIIIHIIIIIIHIIHIHHIIIIIIIIIIIIIIHIIIIIIIIIIIIIIIIIIIIIIIIIIIIIIIIIIHIIIIIHDDDDD
@HISEQ:969:HM2KJBCX2:2:1102:15996:27718 2:N:0:ACTATGCA
AGTGCCCTTGGTCCCAACTATCCCTATTAATCATTACGTCGATCCTAGAAACCAACAAAATAGAATCAAACGTCCTATTTCATTATTCCATGCTAATGTATTCAAGCGTGCGCCTGCTTTAAACACTCTAATTTTTTCAAAGTAACAGTCCTGATTCCCCACGACACCAAATTAATGACATCGCGGTTCTTCAGAAGGTAGGAACCAATAATGCCAGTGCGTACCGAGGCACGACCGACAATCTGATCCCGAAATTCAACTACGAGCTTTTTAACTGCAACAACTTTAATATACGCTATTGGAGCTGGAATTACCGCGGCTGCTGGCACCAGACTTGCCCTCCAA
+
ADDDDGHHIHIECHHHIIIIIIIIHHIIIIIIIIIIIGIIHIIGHIIIGHHGHHIIIGHEHGIIIIIFHIFIHHHHIIHIIHIHEHHFHIIIIIIIIIIHIHHHIIIHHIIHIIIIIIIIIIIIIIIIIIIIIIHIIIIIIIIIIIIIIIIIHHIIIIIIIIIIIIIIIIHHIIIHHIIIIIIIHGIIIIHIIIIIIIIIIIIIIIIHHIIIIIIIIIIIIIIGIIIIIIIIIIIHIIIIIHHHIIIIIIIIIIIIIIIIHIIIIIIIIIIGIHIIIIIIIIHHIHIIIIIHIIIIIIIHIIIIIIIIIIIIIIIHIIIIIIIIIIIIIIIIIIIIIIIIDDDDD
@HISEQ:969:HM2KJBCX2:2:1102:21179:26880 2:N:0:ACTATGCA
AGTGCCCTTGGTCCCAACTATCCCTATTAATCATTACGTCGATCCTAGAAACCAACAAAATAGAATCAAACGTCCTATTTCATTATTCCATGCTAATGTATTCAAGCGTAAGCCTGCTTTAAACACTCTAATTTTTTCAAAGTAACAGTCCTGATTCCCCACGACACCAAATTAATGACATCGCGGTTCTTCAGAAGGTAGGAACCGATAATGCCAGTGCGTACCGAGGCACGACCAACAATTCGATCCCGAAATTCAACTACGAGCTTTTTAACTGCAACAACTTTAATATACGCTATTGGAGCTGGAATTACCGCGGCTGCTGGCACCAGACTTGCCCTCCAA
+
DDDB<EEHIII@EEHEHIEHCHHGEGHHHH?FHHHHHIDCHHIHGEGHHHIHFHHGIHIHHIFHH@GEHHCH<C0EHE@E?GHCEGCH?FDH1@GHCFGH@GHHHFHDGEHHHHGFHHHHDGHFHHHHIHHIGHFEEHHHHHHIHGFHGHHHGHCEIIIHHHHHHHHFHHHHHHHHHHHHHIIIHIHIIIIIIHFHIHIHHHHGIIHHGHHIIIIIHHIIHIIIHHIIIGHIGIIIHCGHHFEDHHIIGIIHGHIIIIIHHEHHGHIIHHHHHGIHIHIIHHGIIHHHHHEIHIIIIIIIIIIIIIIIIIIIIIIIIIIIIIIIIIIHIIIIHIIIIIIIDDDDB
@HISEQ:969:HM2KJBCX2:2:1102:6152:28303 2:N:0:ACTATGCA
AGTGCCCTTGGTCCCAACTATCCCTATTAATCATTACGTCAATCCTAGAAACCAACAAAATAGGATCGTCGCCCTATTTCATTATTCCATGCTAATGTATTCAAGCGTTAGCCTGCTTTAAACACTCTAATTTTTTCAAAGTAACAGTCCTGTTTCCCCGTAACACCAACTTAATGGCATTACGGTTCTACAAGAAGGAGGAATCAGCAAAGCCAGTGCATACCAGTGGCACGACCAACTTGCTGACCCCGAAATTCAACTACGAGCTTTTTAACTGCAACAACTTTAATATACGCTATTGGAGCTGGAATTACCGCGGCTGCTGGCACCAGACTTGCCCTCCAA
+
BDDDDIIHHIHHIHFE?@CHHCHHFFHIFCHHHEHHIIHHIGHHHHEFC@GHEHIIIIHHHHIIG?HH<CE/0<CCCEEHFHHHEHC@EGHIE?GHGHE<EE@GHEHGH=EHIHFEHFH?CDGHGHA@HHHIIHEHHCHHGHFHHHHIIHHHHCGHHHHHHHDHHHIHIHEHHHHGHFFCHIIHHH8<CH@EEIHFIIIGFEEFHFHIHHIIHGHIHHH?HIHHHHHIHHHHFHHDFEIHGHHEHCDHDG@GHGHF1HHCCIIIHEGGG?HEHHHEIGHIHHG<<CCHHGC0IIIIHHG@GHIHIIEIHFHIIHHCIIIHGIIHIIIIIIGHHIIIHHHEDD@CD
@HISEQ:969:HM2KJBCX2:2:1102:4820:28458 2:N:0:ACTATGCA
AGTGCCCTTGGTCCCAACTATCCCTATTAATCATTACGTCGATCCTAGAAACCAACAAAATAGAATCAAACGTCCTATTTCATTATTCCATGCTAATGTATTCAAGCGTGCGCCTGCTTTAAACACTCTAATTTTTTCAAAGTAACAGTCCTGATTCCCCACGACACCAAATTAATGACATCGCGATTCTTCAGAAGGTAGGAACCAATAATGCCAGTGCGTACCGAGGCACGACCGACAATCTGATCCCGAAATTCAACTACGAGCTTTTTAACTGCAACAACTTTAATATACGCTATTGGAGCTGGAATTACCGCGGCTGCTGGCACCAGACTTG
+
BDD@BHGHHIIEHHIIIIIIHIIIIIIIIIIIIIIIIIIIIIIIIIIIIIIIHIGHHHIIIIHIEHIHIIIIIIIHGHHHIFHHEHHIIIHHIIIIIIIIIHHIIIIIIIIIIIIIIIIHHHGIIIIIIIHIHIIIIIIHFIHIHIIIHHHHIIHFHEIHHHHGIIIIIIIIIIIIHHIHIIHHHGHHGIIHIHIHHIIIIHHHHIIIIIHHGHGIIIII<IIIHHIIIHHHHHHGIIHGIHHHIIHGGIIIIIIHIHHIHHHHHHIIIIIIHIIIIIIIIHHIGIIIIHHHGIIIIIIIIIIIFIIHHIIIIIIIIIIIIIIIIIIIHH@H@DBD@
@HISEQ:969:HM2KJBCX2:2:1102:11806:29268 2:N:0:ACTATGCA
AGTGCCCTTGGTCCCAACTATCCCTATTAATCATTACGTCGATCCTAGAAACCAACAAAATAGAATCAAATGTCCTATTTCATTATTCCATGCTAATGTATTCAAGCGTGAGCCTGCTTTAAACACTCTAATTTTTTCAAAGTAACAGTCCTGATTCCCCACAACACCAAATAAATGACATCATGGTTCGTCAGAAGGGAGAAACCAACAATACCAGTACGTACCGAGGCACGACCAACATGATGGTCCCGAAATTCAACTACGAGCTTTTTAACTGCAGCAACTTTAATATACGCTATTGGAGCTGGAATTACCGCGGCTGCTGGCACCAGACTTGCCCTCCAA
+
@@DBDEDGEC1D@GHCEHHHIF?GHHEHHHHIIGHHHECFCDHEGHIHEHHI?CFEHHIHHEHHHHHEGH1D<DHEGI?1CFFHHEHIE@@<FFHIIHHHHIIIIIIIIIHHIIIIIHEHHHGHHIIIHEHHHHGFHHHHHHHEFHIHGHHIIIIIIHIHHHHGEGIIIHHHHHHHHGCFGEHHHIIIIIIHIHIIIIIIIIGIIIHIHIHGDEHIIIHIIHIHIHIIIHIHIIIIIHIIIIHGIHHGHIIIIIIIHIHHHCIIHIIIIIIHHFHHIIIIIHHGHIIIIIIIIIIHIIIIIIIIIHIIIIIIIIIIIIIIIGIHIIIIIIIIIIHIIIIIDDDDD
@HISEQ:969:HM2KJBCX2:2:1102:13584:29342 2:N:0:ACTATGCA
AGTGCCCTTGGTCCCAACTATCCCTATTAATCATTACGGTGATCCTAGAAACCAACAAAATAGAATCATGCCGTCCTATTTTATTATTCCATGCTAATGTATTCAAGCAAAATGCCTGCTTTAAACACTCTAATTTTTTCAAAGTAAAGGTCCTGGTTCCCCGCGACACCCAATTAAGGGCATCGTGGTTCTCCAGAAGGTGAGAAATTGACTACACCAGTTCATACCCCTTAAGGCACGACCGATGTGTCAATCCCGAAATTCAACTACGAGCTTTTTAACTGCAACAACTTTAATATACGCTATTGGAGCTGGAATTACCGCGGCTGCTGGCACCAGACTTGCCCTCCAA
+
DDDDCIIHIIHIIIIIIIIIIIHIIIHIIIIHHHHHIIIIIHIHIIIIIIHIIIIIIHFEGHIHHIIFHHHHHHHHHIIIHHHIIHGIIHHIHIIIHIIIIGHIIIGHHHIHHGIIHHIHIHIHIIHHHIIIHHIIIIIIIIIIIIIIIIIIIIHHHHIIIIIIHIIIHIIIIIIIIIIHIIIIHHIIIIIIIIIIIIIIIIIIIIIIHIIIIIIIIIIIIIIIIIIIIHHHIIIGIIIIIIIIIIIIHHHIHIIHIIIIIIIIIIHIIIIIIIHIIIIIIIIIIIIIIHHHHHHIIIIIIIIIHIIIIIIIIIIIIIIIIIIIIIIIIIIIIIIIIIIIIIIIIIIDDDDD
@HISEQ:969:HM2KJBCX2:2:1102:5386:29600 2:N:0:ACTATGCA
AGTGCCCTTGGTCCCAACTATCCCTATTAATCATTGCAAATACTCCCCACACCAACACAAAGAGCAAATGCCCTATTTTGTTATCCCATGCTAATATATTCTGGCTATAAAGCCTGCTTGAAACACTCTAATTTATTCAAGGTAATGGGCTCCGTCTTTCAACCAGCCAGTTAAGACCGGAAGATCAACAGAGCTGGGACCCCCACATGTCAGTACACACCTTCCGGTAGACCAACGATGTAGAGGTCTTGGTCCGACTACGAGCGTTTTAACTGCAACAACTTTAATATACGCTATTGGAGCTGGAATTACCGCGGGTGCTGGCACCAGACTTGCCCTCCAA
+
DDDDDIIIIIIIIIIIIIIIIIIIIIIIIIIIIIIIIIIIIIIIIIHIIIIIIIIIIIIGHIHIIGFHHIIIIIGIIHIIIIIIIIIIIIIIIIIIIIIHIIIIIIIIIIIHIIIIIIIHIIIIIIIIIIIIIIIHIHIIIIIIIIIIIIIIIIIIIIIIIIIIIIIIIIIIIIHIIIIIIIIGIIIIIIIIHIIIIIIIIIIIHIIIIIIIHIIIIIHHIIIIIIIIIIIIIIIIIIIIHFIIIIIIIGIIIIIIIIIIIIIIIIIGHGIIIIIIIIIHHIIIIIHIIIIIIIIHIIIIIIIIIIIHIIIIIIIIIIIIIIIIIIIIIIIIIIIIIIDDDDD
@HISEQ:969:HM2KJBCX2:2:1102:2137:29195 2:N:0:ACTATGCA
AGTGCCCTTGGTCCCAACTATCCCTATTAATCATTACGTCAATCCTAGAAACCAACAAAATAGGATCGAACGTCCTATTTCATTATTCCATGCTAATGTATTCAAGCGTTAGCTTGCTTTAAACACTCTAATTTTTTCAAAGTAACAGTCCAAATTCCCCGCAACACCAAATTAATGGCATTACGGATCATCAGGAAGGAGGAATCAGTGAGACCAGTACATACCAGAGGCATGACCAACCTACTAACCCCGAAATTCAACTACGAGCTTTTTAACTGCAACAACTTTAATATACGCTATTGGAGCTGGAATTACCGCGGCTGCTGGCACCAGACTTGCCCTCCAA
+
D@D@@HHHGFHG<<1<1<D<1F@HH?CHHHIGHGEFHEFCCGHIIIII?@@@1CGC@1FHI11FE1F0CG1<CF@GF1F<1DGHEEHHE1C<1<<CHGEHEDHFHDGE@HCHHIIHHICHHHHHFHHIIIACGHHEHHHHHIIIHHHHHHGBCCEGHHHHEHHIHHEIHHHFGHEHEHH@FCH8IFHHHFFHHHFIHF@HHHIIHHHFHHFEHHDIHGG?HHHHGHFHGIIIHHHE@HHGHIHHFHCIHCHIHHCEHEGIHHHHEHCHHEGHE@HIHIHHIIIHHHHHHHIGIIHIIIIIIIIIIHIHFIIIIHHHHHG?IIHHHH?IIIHHIHHHIIIHHDD@B@
@HISEQ:969:HM2KJBCX2:2:1102:4709:30188 2:N:0:ACTATGCA
AGTGCCCTTGGTCCCAACTATCCCTATTAATCATTACGTGATCCTAAAACCAACAAAATAGAACCATCGTCCTATTTTATTATTCCATGCTAATGTATTCAAGCAAAAATGCCCGCTTTAAACACTCTAATTTTTTCAAAGTAAAGGTCCTGATTCATCGAAACACCCAAGAGCATCCCGAATCACCAGAAGGTGAGAAATTGGCTACACACCGTTTCATGCCCCTAAAGGCACAATCGATATATCCCAATCCCGAAATTCAACTACGAGCTTTTTAACCGCAACAACACTAATATACGCTATTGGAGCTGGGATTACCGCGGCTGCTAATACCAGACTTGCCCTCCAA
+
DDDBDIIIIIIIIIIIIIIIIIIIIIIIFIIIIIIIIIIIIIIIIIIIIIIHHIIIHIIIIIIIIIIIIIIIIIIIIIIIIIIIIIIIIHHIFHHIIIIIIGIIIHIIHIIHIIIIHIIIIHHHIIIIIIIIIIIIIIIIIIIIIIIIIIIIIIIIIIIIIIIIIIIIIIHHIIIIIIIIIIIIIIIIIIIIIIIIHIIHIHIIIIIIIIHIIIIIIIIIIIIIIIIIIIIIIIIIIIIIIIIIIIIHIIIIIIIIIIIIIIIIIHIIIIIIIIIIIIIIIIIIIIHHIIIIIIIIIIIIIIIIIIIIIIHF1IIIIIIIIIIIIIIIIIIHIIIIIIIIIIIHDDDDD
@HISEQ:969:HM2KJBCX2:2:1102:19475:30170 2:N:0:ACTATGCA
AGTGCCCTTGGTCCCAACTATCCCTATTAATCATTACGTCAATCCTAGAAACCAACAAAATAAGATCGAACGTCCTATTTCATTATTCCATGCTAATGTATTCAAGCGTTAGCCTGCTTTAAACACTCTAATTTTTTCAAAGTAACAGTCCAGATTCCTCGCAACACCAAATTAATGGCATTACGTCTCATCAGGAAGGAGGAATCAGTGAGACCAGTACATACCAGTGGCATGACCAACCTACTAACCCCGAAATTCAACTACGAGCTTTTTAACTGCAACAACTTTAATATACGCTATTGGAGCTGGAATTACCGCGGCTGCTGGCACCAGACTTGCCCTCCAA
+
DDDDDIIIIIIIIIIIIIIIIHIIIIIIIIIIIIIIIIIIHHIHIIIIHIIIIIIIHIIGIIIIIIIHIIIIHHIIIIIIIIIIIGIHIHHHIIIIIIIIIIHHIIIIIIIIIIIIIHIIIIIIIIIIIIHIIIIIHIIIIIIIHIHIIIIIIIIIIIIIIIIIIIIIIIIHIIIIIIIIIIIIIHIIIIIIIIHIIIIHHIIHIIIIIIIIIHIHIIIIIIIIIIIIIIIIIIIIIIIIIIIHH<HIIIHIIIIIIIIIIIIIIIIIIIIIIIIIIIIIIIIIIIIIIIIIIIIIIIIIIIIIIIIIHIHIIIIIIIIIIIIIIIIIIIIIIIIIIIIIIDDDDD
@HISEQ:969:HM2KJBCX2:2:1102:4431:30704 2:N:0:ACTATGCA
AGTGCCCTTGGTCCCAACTATCCCTATTAATCATTACGTCGATCCTAGAAACCAACAAAATAGAATCAAACGTCCTATTTCGTTATTCCATGCTAATGTATTCAAGCGTGAGCCTGCTTTAAACACTCTAATTTTTTCAAAGTAACAGTCCTGATTCCCCATGACACCAAATTAATGACATCATGGTTCGTCAGAAGGTAGGAATCAATAATACCAGTACGTACAATAGCACGACCAATAAATTGATCCCGAAATTCAACTACGAGCTTTTTAACTGCAACAACTTTAATATACGCTATTGGAGCTGGAATTACCGCGGCTGCTGGCACCAGACTTGCC
+
@DDAAHIHHH?D@EHHFHEHEEHHHIHIIHIIIIIIIIHHHIIIHHHFHHEHHCHHHIHHCHF?<<GG1FHCCGEC@GHHHHHHH1<<FCGHHHHEEHGHHHIIIIIHHIHHIGIHHGHIIIHHEIHHFHHGECHHHIIHHHHHHHHGHHFHHIIHHHHHHHHIIHHEIHHHEHHHD<EHIIIII.IHHIHEHHIIHHFIIHIIIIIIHFHGEHIIIIIIFHHIIHIIHIIIHIIHGFIIIIHHHDDIHIHHHHIHIIHIHFIIIIIIIIIIIIIIIIIIIFHIIHIIIIIIIIHIFIIIIIIIIIHHHIIIIIIIIIIFHHIIIIIIIHIIIHBDBD@
@HISEQ:969:HM2KJBCX2:2:1102:7968:31934 2:N:0:ACTATGCA
AGTGCCCTTGGTCCCAACTATCCCTATTAATCATTACGTCGATCCTAGAAACCAACAAAATAGAATCAAACGTCCTATTTCGTTATTCCATGCTAATGTATTCAAGCGTGAGCCTGCTTTAAACACTCTAATTTTTTCAAAGTAACAGTCCTGATTCCCCATGACACCAAATTAATGACATCATGGTTCGTCAGAAGGTAGGAATCAATAATACCAGTTCGTACAATAGCACGACCAATAAATTGATCCCGAAATTCAACTACGAGCTTTTTAACTGCAACAACTTTAATATACGCTATTGGAGCTGGAATTACCGCGGCTGCTGGCACCAGACTTGCCCTCCAA
+
DDDDCIIIIHIIHHHEHIIIFHHIIHHIIIIIIHIIIIHHIIIIIIIIHIHIIHIGEHIHIHIIIIHGHHIIIIIIIHHIIIIIIIHFHIIIIIIIIHIIIIHIIHIIIIHHHHIIFEHHHIIIIIIIIIIIIIHIIHIIIIIIIIIHHHIHHIHIIIIIIIIIIIHHHIHHHIHHIIIIIGHHIHDIHIIIIHIIHIIIIIIIIHIIIHHHHIIIIIIGIIIHIIIIIIHHHHIIIIIIIIIHHHEHIIIIIHGIIIHHFIIIIIIIIIIHGHIIIIIIIHIIHIIIIIIIIIHHIIIIIIIIIIIIIIIHIIIIIIIIIIIIIIHIIIIIIIIIIIIIDDADB
@HISEQ:969:HM2KJBCX2:2:1102:5220:32066 2:N:0:ACTATGCA
AGTGCCCTTGGTCCCAACTATCCCTATTAATCATTACGTCAATCCTAGAAACCAACAAAATAGGATCGAACGTCCTATTTCATTATTCCATGCTAATGTATTCAAGCGTTAGCTTGCTTTAAACACTCTAATTTTTTCAAAGTAACAGTCCAAATTCCCCGCAACACCAAATTAATGGCATTACGGCTCATCAGGAAGGAGGAATCAGTGAGACCAGTACATACCAGAGGCATGACCAACCTACTAACCCCGAAATTCAACTACGAGCTTTTTAACTGCAACAACTTTAATATACGCTATTGGAGCTGGAATTACCGCGGCTGCTGGCACCAGACTTGCCCTCCAA
+
DCDDDIIIIIHHHHIHHIIIIIGGHIIIGIIIIGIIIHIGHIHHHHHIIGHIHIIHHHHIGEFEEHGHIHEHHHIH@CCHHHHIHHHHIIHGGHIIIIIHHCIHHHIIIIIHIHHHIIIIHHHHIIIHIHHHHIHHHIHHIHGIIIIIHHEHHAGHIGHIIHIHHIIIIIHCEIIHHIIIIIIIIIIIIHIIIIHIIIIIIIHIHIIHIHIHHHHIIIIIIIIIIIIIIHIIIIHD;GHHHIHEEHFIIIIIIIIIHIIHHHHHHHGIHHIIIIHIIIIIHHHIIHHHIIIIIIIIIIIIIIIIIIIHGIIIGIIIIIIIIIIIIIIIIIIIIHIIIIIIHAABDB
@HISEQ:969:HM2KJBCX2:2:1102:8768:31549 2:N:0:ACTATGCA
AGTGCCCTTGGTCCCAACTATCCCTATTAATCATTACGGTGATCCTAGAAACCAACAAAATAGAATCATGCCGTCCTATTTTATTATTCCATGCTAATGTATTCAAGCAAAATGCCTGCTTTAAACACTCTAATTTTTTCAAAGTAAAGGTCCTGGTTCCTCGCGGCACCCAATTAAGGACATCGCGGTTCTCCAGAAGGTGAGAAATTGACTACACCAGTTCATACCCCTTAAGGCACGACCGATGTGTCAATCCCGAAATTCAACTACGAGCTTTTTAACTGCAACAACTTTAATATACGCTATTGGAGCTGGAATTACCGCGGCTGCTGGCACCAGACTTGCCCTCCAA
+
DDDDDEHHIIIIHIIIIIIHIIIIIIIIIIHIHIIIIIIIIIIIIIIIIHIIIIIIIIIIHIGHIGIIIHEHHIIIIIIIIIIIIIIGHIIIIIIIIIIIIDIIHIIIIIIIIIIIIIIIIIIIIIHIIIIIIIIHIIIIHHHIIIIIHIIIIIIIIHHIIIIIIIIIIIIIIIIHHHHIIIIIIIIIIIIIIIIIIIIIIIIIIIIIIIIIIIHIIIIIIIIIHHIIIIIIIIIIIIIIIIIIIIIHHIHIHIIIIIHIIIIIIIIIIIIIIIIIIHIIIIIIIIIIIHHIIIIIIIIIIIIIIIIHIIIIIIIIIIIIIIIIIIIIIIIIIIIIIIIIIIIIIIIDDDDD
@HISEQ:969:HM2KJBCX2:2:1102:19425:31752 2:N:0:ACTATGCA
AGTGCCCTTGGTCCCAACTATCCCTATTAATCATTACGTCGATCCTAGAAACCAACAAAATAGAATCAAACGTCCTATTTCATTATTCCACGCTAATGTATTCAAGCGTGCGCCTACTTTAAACACTCTAATTTTTTCAAAGTAACAGTCCTGATTCCCCACGACACCAAATTAATGACATCGTGGTTCTTCAGAAGGTAGGAACCAATAATGCCAGTGCGTACCGAAGCATGACCGACAATTTGATCCCGAAATTCAACTACGAACTTTTTAACTGCAACAACTTTAATATACGCTATTAGAGCTGGAATTACCGCAGCTGCTGGCACCAGACTTGCCCTCCAA
+
DDDDDIIIIIIHIIIIIIIIIIIIIIIIIIIIIIIIIIIIIIIIIIIIIIIIIIIIIIIHIIIIIIIIIIIIIGHHIIHIIIIIIIIHHIIIIIIIHIIIIIHHIIIHIIIIIIIIIIIIIHHIIIIHIIHHIIIIIIIIIIIIIIIIIIHIIFIIIIIHHHHHHHIIIIHHIIIIIIIIIIIIIIIIIIIIIIIIIIIIIIIIIIIIIIIIIIIHIIIHHHIIIIIIIIIIHIIIIIIIIHHFIIIIIIIIIIIIIIIIIIIIIIIIIIIIIIIHIIIIIIIIHIIHIIIIIIIIHIIIIHIIIIIIIIIIIIIIIIIIIIIIIIIIIIIIIIIIIIIIDDDDD
@HISEQ:969:HM2KJBCX2:2:1102:13968:31903 2:N:0:ACTATGCA
AGTGCCCTTGGTCCCAACTATCCCTATTAATCATTACGTCGATCCTAGAAACCAACAAAATAGGATTAACGTCCTATTTCATTATTCCATGCTAATGTATTCAAGCGTTAGCCTGCTTTAAACACTCTAATTTTTTCAAAGTAACAGTCCTGATTTCCCGCAACACCAAATTAATGACATCACGGATCGTCAAGAAGGAGGAATCAGTAAAGCCAGTGCATACCAATGGCATGACCGACTTACTAACCCCGAAATTCAACTACGAGCTTTTTAACTGCAACAACTTTAATATACGCTATTGGAGCTGGAATTACCGCGGCTGCTGGCACCAGACTTGCCCTCCAA
+
DDDDDIIIIHHHHIHIIHHHIIIIIIIIGIHIIIIIHHFHHGIIIHIIIIIIIIIIIIIGHHHIGHIHHIDGHHHHIHFEHIHIIIIGHIIIIFHHHIIIIHHHIHHHIIHHHIIIGEIHHHIIIIIIHIIHIHIIHIHHIHGIIIIHIHEEHHDHIHHHHEHEHIIIIHGHFEHHHHIIIIIEHHIHHHFIIHIIIHIIIIIIHHHHEGCEHFHHIIIIHHHGHHH@CIHIIIIIIIHIIHHCHHHHHIEHHIHHHIIHEFIHIIIIIIIHHHHIIIHIIGIIIGHHIHHIHIHHHFCGIHIIIIIIIIHHCDHHHHHGIIIIIIIHHHHHHIHIHHIIDDDCD
@HISEQ:969:HM2KJBCX2:2:1102:1282:33426 2:N:0:ACTATGCA
AGTGCCCTTGGTCCCAACTATCCCTATTAATCATTACGTCAATCCTAGAAACCAACAAAATAGGATCGAACGTCCTATTTCATTATTCCATGCTAATGTATTCAAGCGTTAGCCTGCTTTAAACACTCTAATTTTTTCAAAGTAACAGTCCTGTTTCCCTGCAACACCAAATTAATGACATTACAGTTCTTCAGAAAGGAGGAATCAGCGAAGCCAGTACATACCAGTGGCACGACCAACCTGCTGACCCCGAAATTCAACTACGAGCTTTTTAACTGCAACAACTTTAATATACGCTATTGGAGCTGGAATTACCGCGGCTGCTGGCACCAGACTTGCCCTCCAA
+
DBDADHGFHGCEHH?GHHHIIIHHEHHHGIEH?HIIIGCHHHEHIIHFHHCHGEHIIHIFEHHECFH=GCHHCFHFG@@GHHHEHHGHCHHG?FG@GHHHHEHHECIHHEEC@CF<DGEFH@GHGEHFA@GDCD?@CCCEDGGGHHFHFFFGDFGFHHHHIHEHHF@HHHECEHHHIHH@HHHCC@HE?HHHD@F?II:GFEHF=HHHIHFGCCHF<D8EEEHHG?2I;CIIHCHIHIHHHFHFCE</HHCHIHGIHIHHIHHHG@HG?HEGHHCHEIIHHHFHHHEHHGIIIIIIHHGIIIIHHIIHIFHGDHHD<DEFHHIIIHGFCF@@CCHIHDHFHDADBB
@HISEQ:969:HM2KJBCX2:2:1102:10516:33607 2:N:0:ACTATGCA
AGTGCCCTTGGTACCAACTATCCCTATTAATCATTACGGTGGTCCTTGAACCAACAAAATAGAACCACAACGTCCTATTCTATTATTCCATGCTAATCTATTCAAGCAAAAGCCTGCTTTAAACACTCTAATTTTTTCAAGGTAATGGTCCTGGCTCCCCGGCACGCCCAATTAAGAACATACCGATTCACCAGAAAGATAGACCCGACGACAGAACAGTACTCGCCAGAGACGGACCGTCCGGCCAGGCCTAAAATTCAACTACGAGCTTTTTAACTGCAACAACTTTAATATACGCTATTGGAGCTGGAATTACCGCGGCTGCTGGCACCAGACTTGCCCTCCAA
+
DDDDDIIIIIIIIIIIIIIIIIIIIIIIHIIIIIIIIIGHHHIHIHIIHIIHIIIIIIIIIIIIIIIIIIIIIHHIIIIIIIIIIIIIIGIGIIIIIIIIIHHIIIIIIHHIIIIIIIIIIIIIIIIIHIHIIIHIIIIIIIIIHIIIIIIIIIIIIIHIIIIIIIIIIIIIHIIIIHIHIIIIIIIIHHHHIIIIIIIIIIIIIIIHIIIHIIIIIIIIHIIIIIIIIIIIIIIIIIIIIIIIIHIIIIIIIIIIIIIIIIIIIIIIIIIIIIIIIIIIIIIIIIIIIIIIIIIIIIIIIHIIIIIIIIIIIIIIIIIIIIIIIIIIIIIIIIIIIIIIIIDDDDD
@HISEQ:969:HM2KJBCX2:2:1102:15526:33708 2:N:0:ACTATGCA
AGTGCCCTTGGTCCCAACTATCCCTATTAATCATTACGGTGATCCTAGAAACCAACAAAATAGAACCATGCCGTCCTATTTTATTATTCCATGCTAATCTATTCAAGCACAAGCCTGCTTTAAGCACTCTAATTTTTTCAAGGTAATAGCTCTGCTTCCCCAACGCACTAACTTAATAGCATGATGGTTATTCAGAAGGTAGGAATTCATCAGGCCAGTACGGACAGTGAAGCCCGACCAACCGACAAACTCCGAAATTCAACTACGAGCTTTTTAACTGCAACAACTTTAATATACGCTATTGGAGCTGGAATTACCGCGGCTGCTGGCACCAGACTTGCCCTCCAA
+
DDDCDIIIIHIIIIIIIIIIIIIIIIIIIIIIIIIIIIIIIIIIIIIHIHIIIIIIIIIGHIIIIIIIIIIIIIIIIGIIIIIIIHIIIIIHFHFHIIIIIHHHHHIIIIIIHHIIHIHHIIIHHIIHIIIIIIIIIIIIIIIIIIIIIIIIIIIHHIIHHHHIHHHIHIHIHHHHIHIIIIIIIIIIIIIIIIIIIHEHIIIIIIIIIIIIIIIIIIIIIIIIIIIIIIIIIIIIHIIIIHHIIHHIHHIIIIIIIIIIIIIIIIIIIIIIIIIIHIIIIIIHHHIIIIIIIHIHIIIIIIIIIIIIIIIIIIIIIIIIIIIIIHIHIIIIIIIIHIIIIIIDDDDD
@HISEQ:969:HM2KJBCX2:2:1102:9487:33518 2:N:0:ACTATGCA
AGTGCCCTTGGTCCCAACTATCCCTATTAATCATTACGGTGATCCTAGAAACCAACGAAATAGAATCAATCCGTCCTATTTCATTATTCCATGCTAATGTATTCAGACGTTAGCCTGCTTTAAACACTCTAATTTTTTCAAAGTAACAGTCCTGATTTCCCATCACACCAAATAAATGGCATGAAAGTTCCTCAGAAGGTAGAGATTCATCTCACCAGTACAGACAATTAAGCCTGACCAATGGGTAAACCCCGAAGTTCAACTACGAGCTTTTTAACTGCAACAACTTTAATATACGCTATTGGAGCTGGAATTACCGCGGCTGCTGGCACCAGACTTGCCCTCCAA
+
DADDCIIHIIHIHIIHHIIIIHIIIIIIIHIIIIIIIIIIIIIIIIIGGIIIIIIIHHHIIIIGIIIIIIHIGHIGEHIIIIIIIIHIIIIIHIIHHHIIHHHIIGIIIIIIIHIIIIIIIIIIIIIIIIIIIIIIIIIHIIIIIHIIIIHHHHHIIIIHIIHIIIHIHHIIIIIIIIIIIIIIIIIIIG;III;IIIIIHIIIIIIIIIIIHIIIIIHHHIHIIIIIIIIIHGHIIIGIIIIIHHFHHIIIHIIHIIIHIIIIIIIIIIIIIIIIIIIIHHHIIHIIIIIIIIIIIIHIIIIIIIIIIIIIIIIIIIIIIIIIIIIIIIIIIIIHFIIIIIIDDDDD
@HISEQ:969:HM2KJBCX2:2:1102:4565:33871 2:N:0:ACTATGCA
AGTGCCCTTGGTCCCAACTATCCCTATTAATCATTACGGTGATCCTAGAAACCAACAAAATAGAACCATGCGTCCTATTTCATTATTCCATGCTAATGTATTCAGGCAATAGCCTGCTTTAAGCACTCTAATTTTTTCAAGGTAACAGTCCTGCTTCCCCAACGCACCAAATTAATGACATGCTGGTTATTCAGAAGGTAGGAATCCATCACGCCAGTACAGACCCAAAAGCCCGACCAACGGATAAATCCCGAAATTCAACTACGAGCTTTTTAACTGCAACAACTTTAATATACGCTATTGGAGCTGGAATTACCGCGGCTGCTGGCACCAGACTTGCCCTCCAA
+
DDDDDIIIIIIIIIIIIIIIIIIIIIIIIIIIIIHIIIIIGHIIIIIIIIIIIIIIIIIIHIHIIIHIIIHIHDHIIIIIHIIIIIIHHIIIIHHIHIIHHFHHHHHHIIIIIIHHIIIIIHHHGHIIHFHIIIHIIIIIIIHIHHIIIHIHHHIHIHHICIIGHHIIIIIIIIIHIIHHFDHHHIIIIIIIHHIIIIIIIIHHHIHFHIHIIIIHHHHHIIHIIIHIIIIGIIHHHIIIIIIHHFIIHIIIHHIIIIHHIHEEIHIHIHIIIHGIHHHIHIHIIIHIIIIIIIIIHFGIIIIIIIGIIIIHIIIIIIGIIGIIHGIIIIIIIHHIIIIIIIDDDDD
@HISEQ:969:HM2KJBCX2:2:1102:19670:35164 2:N:0:ACTATGCA
AGTGCCCTTGGTCCCAACTATCCCTATTAATCATTACGTCAATCCTAGAAACCAACAAAATAGGATCAACGTCCTATTTCATTATTCCATGCTAATGTATTCAAGCGCGAGCCTGCTTTAAACACTCTAATTTTTTCAAAGTAACAGTCCTGATTCCCCGCCACACCAAATGAATGACATGATGGTTCGTCAGAAGGTAGGAACCAGTAACACCAGTACGTACCTAAGGCACGACCAACGTACTGATCCCGAAATTCAACTACGAGCTTTTTAACTGCAACAACTTTAATATACGCTATTGGAGCTGGAATTACCGCGGCTGCTGGCACCAGACTTGCCCTCCAA
+
DDDDDIIIIHIHIIIIIIIIIIIIIIIIHIIHIIIIIIIIIIIHHHIHIIIIIIIIIIIIHIIIHHIHHHHHHHIIIIIIIIIIIIHIIIIIIIIIIIIIIIHIIIIIIHIIIHIIIIIIIIIHIHIIIHIIHIIIIIHIHHHHIIIHHIHIHIIIIIIHHIIIIIIIIIIIIIIIIIIIIIIIIIIIHIIIIIIIIIIIIIIIIIIIIIIIIIIIIIIIIIIIIHIIIIIIIIIIIIIIIIHHIIIIIIIIIIIIIIIIIIIIIIIIIIIIIIIIIIIIIIIIIIIIIIIIIIIIIIIIIIIIIIIIIIIIIIIIIIIIIIIIIIIIIIIIIIIIIIIIDDDDD
@HISEQ:969:HM2KJBCX2:2:1102:2733:35735 2:N:0:ACTATGCA
AGTGCCCTTGGTCCCAACTATCCCTATTAATCATTACGTCAATCCTAGAAACCAACAAAATAGGATCGAACGTCCTATTTCATTATTCCATGCTAATGTATTCAAGCGTTAGCCTGCTTTAAACACTCTAATTTTTTCAAAGTAACAGTCCTGTTTCCCTGCAACACCAAATTAATGACATTACAGTTCTTCAAGAAGGAGGAATCAGTAAAGCCAGTACATACCATTGGCACGACCAACCTACTGACCCCGAAATTCAACTACGAGCTTTTTAACTGCAACAACTTTAATATACGCTATTGGAGCTGGAATTACCGCGGCTGCTGGCACCAGACTTGCCCTC
+
<0000D1<DE1<DHHIIIIIIIIIIIIIIIIIIIIIICHII@GHIIIIIIIIIIIIIIIIIIICH1FHII1/1<00<FHI?1D1<F?E11<<11D1<C1CG11<FCH0D0DHHIIIGIIIHHIIIIHIIIIIGIIIIIIIHIIIH)DC'?<F8<1<DDDC11<<FHD000D<CHIHG<HHEFGFGD#<<00<<<@<C@<<CGHH?HHFDHCC1CFF/GD<11F1@HG</E0EDCGCCHF<1<<110<///<1<11<1HEHHCF<<<1@HD<<1CCG@EIIHF<<<<?HD<<<<<CCHHGFEHCCF<<EDCF<?DIHIH@HIHGFC@<HG<<<<11<CC@DD0<
@HISEQ:969:HM2KJBCX2:2:1102:11822:34971 2:N:0:ACTATGCA
AGTGCCCTTGGTCCCAACTATCCCTATTAATCATTACGTCGATCCTAGAAACCAACAAAATAGAATCAAACGTCCTATTTCATTATTCCATGCTAATGTATTCAAGCGCGAGCTTGCTTTAAACACTCTAATTTTTTCAAAGTAACAGTCCTGATTTCCCATGACACCAAATTAATGACATCGTGGTTCGTCAGAAGGGAGAAACCAATAATGCTAGTACGTACAAAGTACGACCGACATATTAGTCCCGAAATTCAACTACGAGCTTTTTAACTGCAACAACTTTAATATACGCTATTGGAGCTGGAATTACCGCGGCTGCTGGCACCAGACTTGCCCTCCAA
+
DDDDDIIIIIIIIIIIIIIHIHIIIIIIIIIIIIIIIIIIIIIIIIIIIIIIIIIIIIIIIIIIIIIIIIIIIHIIIIIIIIIIIIIIIIHIIHIIIIIIIIIIIIIIIIIIIIIIIIIHHIIIHIIIIIIIIIIIIIIIIIIIIIIIIIIIIIIIIIIIIIIHHIHIIIIIIIIIIHIIIIIIIIIIIIIIIIIIIIIIIIIIHIIIIIIIIIIIIIIIIIIIIIIIIIIIIIHIIIIIIIHIIIIIIIIIIIIIIIIIIIIIIIIIIIIIIIIIIIIIIHGIIIIIIIIIIIIIIIIIIIIIIIIIIIIIIIIIIIIIIIIIIHIIIIIIIIIIIIIDDDDD
@HISEQ:969:HM2KJBCX2:2:1102:11321:35842 2:N:0:ACTATGCA
AGTGCCCTTGGTCCCAACTATCCCTATTAATCATTACGTCAATCCTAGAAACCAACAAAATAAGATCGAACGTCCTATTTCATTATTCCATGCTAATGTATTCAAGCGTTAGCTTGCTTTAAACACTCTAATTTTTTCAAAGTAACAGTCCAAATTCCCCGCAACACCAAATTAATGGCATTACGGTTCATAAGGAAGGAGGAATCAGTGAGACCAGTACATACCAGAGGCATGACCAACCTACTAACCCCGAAATTCAACTACGAGCTTTTTAACTGCAACAACTTTAATATACGCTATTGGAGCTGGAATTACCGCGGCTGCTGGCACCAGACTTGCCCTCCAA
+
DDDDDIIIIIIIIIIIIIIIIIIIIIIIIIIIIHIIIIIIIIIIIIIIIIIIIIIIIIIIIIIIIIIIGIIIIIIIIIIIIIGIHIIIIGIIIIIIIIIIHHGIIHHHHIIHHIIIHIIIHIIHIIIIHIIIIIIIHHIIIIIIIIIHIHIIIIIIIIIIIHIIIIHGIIIIHHIIIIIIIIIIIIIIIIIIIIIIIIIIIIIIIHIIGIIIHIIIIIIIIIIIIIIIIIIIIIIIIIIHIHHHHIHHIIIIIIIIIHIIIHIIIIIIIIIIIIIIIIIIIIHHIIIIIIHIIIIIIIIIIIIIIIIIIIIIIIIIHIIIIIIIIIIIIHIIIIIIIIIIIDDDDD
@HISEQ:969:HM2KJBCX2:2:1102:8724:35938 2:N:0:ACTATGCA
AGTGCCCTTGGTCCCAACTATCCCTATTAATCATTACGTCAATCCTAGAAACCAACAAAATAGGATCAAACGTCCTATTTCATTATTCCATGCTAATGTATTCAAGCGTTAGCCTGCTTTAAACACTCTAATTTTTTCAAAGTAACAGTCCTGTTTCCCTGCAACACCAAATTAATGACATTACAGTTCTTCAAGAAGGAGGAACCAGTAAAACCAGTACATACCAGAGGCACGACCAACTTACTAATCCCGAAATTCAACTACGAGCTTTTTAACTGCAACAACTTTAATATACGCTATTGGAGCTGGAATTACCGCGGCTGCTGGCACCAGACTTGCCCTCCAA
+
DDDDDIIIIIIIIIIIIHIIIIIIIIIIIIIIIIIIIIIIIIIIIIIIIIIIIIIIIIHIHHHIHHIIIIIIHHHIIIIIIIIIIIIIIIIIHHIEHIHIIHIIHHHIIIIHIIIIIIHIIIHHHIIIIIIIIIHIHIIIHHGHIHIIIIIIIIIIIIIIIIIIIHIIIIHGIIIIIIIHIIIIIIIIHIIIIIIIIIIIIHIHIIIIIIIIIIIHIIIIIIIIIIIHIIIIIIIIIIHIIIHHHIIHIIIIIIIIIIIIIIHIIIIIIIIIIIIIIIIIIIIIIIIIIIIIIIIIIIIIHIIIIIIIIIIIIIIIIIIIIIIIIIIIIIIIIIIIIIIIIDDDDD
@HISEQ:969:HM2KJBCX2:2:1102:11877:36295 2:N:0:ACTATGCA
AGTGCCCTTGGTCCCAACTATCCCTATTAATCATTACGGTGATCCTAGAAACCAACAAAATAGAACCATGCCGTCCTATTCTATTATTCCATGCTAATGTATTCGAGCAAAAATGCCTGCTTTAAACACTCTAATTTTTTCAAGGTAAAGGTCCTGGATCCGCAAGACACCCAAAATTAAGGACATCCAAGTTTCTCCAGAAGGTGAGAAATCGACAGCAACAGTTCATACCCCCTCCTTAAGGCACACGACCATCACACGTCAATCCCGAAATTCAACTACGAGCTTTTTAACTGCAACAACTTTAATATACGCTATTGGAGCTGGAATTACCGCGGCTGCTGGCACCAGACTTGCCCTCCAA
+
DCDDDIIIIIIHIIIIIIIIIIIIIIIIIIIIIIHIIIIIIIIIIIIIIHIIIHIIIIHHHIIHHHIIIHHIIIIHHHHHIIIIIIIIIIIIIIHIHIIEHHHHFHGHIIHHHIIIIIIIHIIIHIIIIIIIIHHHHIIIIIIIIIIIIIIIIIIIIIIHHHIIIIIIIIHIIIIHHIIIIIIIIIIIIIIIIIIIIIIIIIIIGIIIIIHFE7IIIIIHIIIGIIIIIHIIIIIIIIIIIIIIIIIIIIIIIIIIHIIIIHGIIHHIHIIIIIIIIIIIIIIIIIIIIIIIIIIIIIIIIIIIIIIIIIIIIIIIIIIIIIIIIIIIIIIIIIIIIIIIIIIIIIIIIIIIIIIIIIIDDDDD
@HISEQ:969:HM2KJBCX2:2:1102:19894:36353 2:N:0:ACTATGCA
AGTGCCCTTGGTCCCAACTATCCCTATTAATCATTACGTCAATCCTAGAAACCAACAAAATAGGTTTGAACGTCCTATTTCATTATTCCATGCTAATGTATTCAAGCGTTAGCCTGCTTTAAACACTCTAATTTTTTCAAAGTAACAGTCCTGTTTCCCTGCAACACCAAATTAATGGCATTACAGTTCTTCAGAAAGGAGGAATCAGCGAAACCAGTTCATACCAGTGGCACGACCAACCTGCTGACCCCGAAATTCAACTACGAGCTTTTTAACTGCAACAACTTTAATATACGCTATTGGAGCTGGAATTACCGCGGCTGCTGGCACCAGACTTGCCCTCCAA
+
DDDDDIIHHIIIIIIIIIIIIIIIHIIIHIIIIIIIIIIHGHIGIHIIIIIIHIIIIIIIIIIIIIIIIIIIHIIIIIIIIHIIIIICGEIIIIIIIIIIIIIIIIIIIIIIIIIIIIIIIIHIIIIHHIIIIIIIIIIHHIIHHHIIIIIIIIHIIIIIIIGHHHGHIIHHIIIIIIIIIIIIIIIHHIIIIHIIIIIIIIIIIIIIIIIHGIHHHCIIIIIIIIIIIHIIIIIIIIIIIIHGFIIIIHIIIHIIIIIIIIIIIIIIIIIIIIHIIIIIIIIHIIIIIIIIIIIIHIIIIIIIIIIIIIIIIIIIIIIIIIHIIIIHIIIIIIIIIIIIIDDDDD
@HISEQ:969:HM2KJBCX2:2:1102:11382:36867 2:N:0:ACTATGCA
AGTGCCCTTGGTCCCAACTATCCCTATTAATCATTACAACGGTCCTAGAAACCAACAAAATAGAATCGTTGTCCTATTCTATTATTCCATGCTAATGTATTCTGGCATATGCCTGCTTTAAACACTCTAATTTTTTCAAGGTAAAGGTCTTGGCTCCGAGCAACACCCAATAAAGGGCATTACCCTTCCCCAAGCGGTGAGGCCCAACCGACCAGTACTCGTTACAAGAACGGACCAACCGGCCAAACCCAAAATTCAACTACGAGCTTTTTAACTGCAACAACTTTAATATACGCTATTGGAGCTGGAATTACCGCGGCTGCTGGCACCAGACTTGCCCTCCAA
+
DCDDDGIIIHHFHIIHIIIIIIIHHIIIIGHEHIHIIIIIHIIIIIIIHHHHIHHHHEHHHIEHIHIIICHIIIIIHGHIIIHFHHIIIGGHIGHIIIHHF?HFHHIIGIIIHHHIIHHHHHHIIIHIIIIIIHHHHHHIHHHFIIHHGIHHIHHEIIHIIIIHHGIIIIIIIIIHHFEHHHHHHHCHHHIHIIGIHHIIHIIHIGIIIHHIHIIIIIIIIIIIHIHIIHIHIIHGIHIIIHFGIIIIDIIIIIHIHIIIIIIIHHIHIIIIIHIIIIIIHHHHHIIIIHIHIIIIIIIIIIHIGIIIIIIIIIIIIIIIIIIIIIIIIIIIIIIIIIIIDDDDC
@HISEQ:969:HM2KJBCX2:2:1102:10237:37278 2:N:0:ACTATGCA
AGTGCCCTTGGTCCCAACTATCCCTATTAATCATTACGTCAATCCTAGAAACCAACAAAATAGGATCGAACGTCCTATTTCATTATTCCATGCTAATGTATTCAAGCGTTAGCCTGCTTTAAACACTCTAATTTTTTCAAAGTAACAGTCCTGTTTCCCTGCAACACCAAATTAATGACATTACAGTTCTTCAAGAAGGAGGAATCAGTAAAGCCAGTACACACCATTGGCACGACCAACCTACTGACCCCGAAATTCAACTACGAGCTTTTTAACTGCAACAACTTTAATATACGCTATTGGAGCTGGAATTACCGCGGCTGCTGGCACCAGACTTGCCCTCCAA
+
DDDDDIIIIIIIIIHIIIIIIIIIIIIIIIIIIIIIIIIIIIIHIHGIHHHIIIIIIIIGIFHIHIIHIIHIIIIIIIIIIIIIHIIIIHIIGIIIIHHHIGHHIHHIIIIIIIIIIIIIHHIIIIIIHIIIIHIIIIIHIIIIIIIIIIIIIHIIHIIIIIIIIIHIIIIIIIIIIIIIIIIIIIIIIIIIIIIIIIIIIIIIIIIIIIIIIIIIIIIIIIIIIIIIIIIIIIIIHIHIIHHHGIIIIIIIIIIIIIIIIIIIIHIIIIIIIIHIIIIIIIIIIIIIIIIIIIIIIIIIIIIIIIIIIIIIIIIIIIIIIIIIIIIHIIIIIIIIIIIIIDDDDD
@HISEQ:969:HM2KJBCX2:2:1102:20379:37947 2:N:0:ACTATGCA
AGTGCCCTTGGTCCCAACTATCCCTATTAATCATTACGTCAATCCTAGAAACCAACAAAATAGGATCAAACGTCCTATTTCATTATTCCATGCTAATGTATTCAAGCGTTAGCCTGCTTTAAACACTCTAATTTTTTCAAAGTAACAGTCCTGTTTCCCTGCAACACCAAATTAATGACATTACAGTTCTTCAAGAAGGAGGAACCAGTAAAGCCAGTACATACCAGAGGCACGACCAACCTACTAAACCCGAAATTCAACTACGAGCTTTTTAACTGCAACAACTTTAATATACGCTATTGGAGCTGGAATTACCGCGGCTGCTGGCACCAGACTTGCCCTCCAA
+
DDDDDIIIIIIIIIIIIIIIIIIIIIIIIIIIIIIIIIIIIIIIIIIIIIIIIIIIIIIIIIHIIIIIIIIIHIHIIIIHIIIIIIIIIIIIIIIHIHHIIHHIIIIIHIHHH<III<IIIIIIIIIIIIHIIIIII<IGIIHIIIIIIHIIIHHIIIIIHHHIIHIIHGEHHIGH@?HHIHIHHGFHHHIIHHHCHEHFFFEHHHIHIHHHHEHHHIHIIHHGHHEE?HHHDHECDHEIHGEEEHH/C<1D1@CFHG?HEC<EEC1@@@HHCEFF<HHHFFCHGC1H@C<000CIHHFG@CEFEHGCD?D1/HHDHDHHHEGGHEFHGEIIHHFHHHC0<<<<D<
@HISEQ:969:HM2KJBCX2:2:1102:8787:37690 2:N:0:ACTATGCA
AGTGCCCTTGGTGCGCCCAACTATCCCTATTAATCATTACGTCGATCCTAGAAACCAACAAAATAGAATCAAACGTCCTATTTCGTTATTCCATGCTAATGTATTTAAGCGTGAGCCTGCTTTAAACACTCTAATTTTTTCAAAGTAACAGTCCTGATTCCCCATGACACCAAATTAATGACATCATGGTTCGTCAGAAGGTAGGAATCAATAATACCAGTACGTACAATAGCACGACCAATAAATTGATCCCGAAATTCGACTACGAGCTTTTTAACTGCAACAACTTTAATATACGCTATTGGAGCTGGAATTACCGCGGCTGCTGGCACCAGACTTGCCCTCCAA
+
DDDDDHHIIHHIIIIIIIIIIIIIHIIIIIIIHIIIIIIEHIIIIHIIIIIIIIHHHHHIIIHIIIIIIIIIIIIIHHEHIHIIIIIHHIIHIIIGHFHHIHIIIEIIHHHHIIHHIIIIIIIIIIIIIIHHHHHHHIIIIIIIIIIHHIHHIHIIHHIIHGIIIIIHHIIIIIIIIIIIIIIIHIIIIIIIHIHIIIIIIIIIIIIHGIIIIHHEGIIIIIIIIIIIHIIIHIIIIIIIIIIIHHHIIIIIIIIIHHGE1IIIIIHIIIIIIIIIIIIIIIIIIIIIIGIIIIHEIIIIIIIIIIIIIIIHIIIIIIIIIIIIIIIHHIIIIIHIIIIIIIIDDDDD
@HISEQ:969:HM2KJBCX2:2:1102:16268:37599 2:N:0:ACTATGCA
AGTGCCCTTGGTCCCAACTATCCCTATTAATCATTACATCGATCCTAGAAACCAACAAAATAGAATCGGATGTCCTATTTCATTATTCCATGCTAATGTATTCAAGCGTGAGCCTGCTTTAAACACTCTAATTTTTTCAAGGTAACAGTCCTAATTCCCCGTGACACCAAATTAATGGCATTACGGTTCTTTAGAAGGTGAGAAATCAATAATATCAGTACATACCAACGGCATGACCGAAACATTGATCCCGAAATTCAACTACGAGCTTTTTAACTGCAACAACTTTAATATACGCTATTGGAGCTGGAATTACCGCGGCTGCTGGCACCAGACTTGCCCTCCAA
+
DDDDDHHIIIIIIHHHHIIIIIIIIIIIIIIIIIIIIIIIIIIHIIHIIHIIIIIIIIIHHHIHHHHHIGIHIIIGHHIIIIIIHIHHIIIIHIIIIIIIIHHGHHIIIIIIIIIIIIIIIIIIIIIIIIIIIIIIIIHIIIIIIIIIIHIIIHIIHFHIIIIIGIIIIIHHIIIIIIIIHIIIIIIIIGIHGIIIIIIIIIIIIIIIIIHHIIIHIIIIIHIIIIGIIIIIIIIIIIIIIIIHHHHIGIIIIIIIIIIIIIIIIHIIIHIIIIIIIIIIIIIIIIIIIIIIIIIIGIIIIIIIIIIIIHIIIIIGIIIIIIIHIIIIIIIIIIIIIIIIIIDDDDD
@HISEQ:969:HM2KJBCX2:2:1102:14616:38339 2:N:0:ACTATGCA
AGTGCCCTTGGTCCCAACTATCCCTATTAATCATTACGTCAATCCTAGAAACCAACAAAATAGGATCAAACGTCCTATTTCATTATTCCATGCTAATGTATTCAAGCGTTAGCCTGCTTTAAACACTCTAATTTTTTCAAAGTAACAGTCCTGTTTCCCTGCAACACCAAATTAATGGCATTACAGTTCTTCAGAAAGGAGGAATCAGCGAGACCAGTACGTACCAATGGCACGACCAACCTGCTGACCCCGAAATTCAACTACGAGCTTTTTAACTGCAACAACTTTAATATACGCTATTGGAGCTGGAATTACCGCGGCTGCTGGCACCAGACTTGCCCTCCAA
+
D?D<D@@@1G?GHEHEFCHHHHIEHFFGCCHCFHHCHEHFEHHIGHI?CCEHHEEE@GHHEHH1FHEE@DGHE<<CGGHHGHHHCHHIG?C1<CHGHHIHGIIHHG@CHHHHIHGHGFH@HC8GFHHGGCIHHHGFH@<8GHHECHHCHFA?HHHGDEHIHIHHHGHHHHGIHHHH?EFEHHIIHHHHHHHGDGFG@F<CFEHHGHE:H:HG<CHGEFIHIHHHHHECEHHHCFHHEGDHGCFC<</DH?C1GFEHFHGE@HIIHFIIHHEG@GHIIIIIHHHIHEFEHGCEHHCHIHHHHHEHEHGECGEHHHH?DIHHHHHHIHIHCEIHHHHCHGHGF?@@@B
@HISEQ:969:HM2KJBCX2:2:1102:13763:38031 2:N:0:ACTATGCA
AGTGCCCTTGGTCCCAACTATCCCTATTAATCATTACGTCGATCCTAGAAACCAACAAAATAGAATCAAACGTCCTATTTCATTATTCCATGCTAATGTATTCAAGCGTAAGCCTGCTTTAAACACTCTAATTTTTTCAAAGTAACAGTCCTGATTCCCCACGACACCAAATTAATGACATCGCGGTTCTTCAGAAGGTAGGAACCGATAATGCCAGTGCGTACCGAAGCACGACCAACAATTCGATCCCGAAATTCAACTACGAGCTTTTTAACTGCAACAACTTTAATATACGCTATTGGAGCTGGAATTACCGCGGCTGCTGGCACCAGACTTGCCCTCCAA
+
D@DBAFHHHHGGFC@GHIHIFIHHHIIIIIHHIHHHHHIHHHHHHIIIIHIIIIIIHHHE@G@CFEHHHIHI<FHII?EHHGHHHEHIIHCHHICGIGIHHFFEHHHHHHHIHFFGIHIIIHGGHIHHIGGEEHHGHCGHIHIHHIIIIIHGIHFIIIHHHEGDIIHHHHHHGHCEFH@HHDHHIHDCEHIHIIGHEHHIIIIHHEIIIHHHG@HHIIHDIHIGHHHEHIIIHHIHHHFHEHGDEDHIIIIIIIHHHHIIIIIIIIIIIIHHHHIHGHFHHCGE@EHIIIIIIHHIHIIIIIHGHGIIIIIHHIHHHIHEIGIIIHCHIIHIIIIIHHEID@BD@
@HISEQ:969:HM2KJBCX2:2:1102:17077:38398 2:N:0:ACTATGCA
AGTGCCCTTGGTCCCAACTATCCCTATTAATCATTACGTCGATCCTAGAAACCAACAAAATAGAATCAAACGTCCTATTTCATTATTCCATGCTAATGTATTCAAGCGTAAGCCTGCTTTAAACACTCTAATTTTTTCAAAGTAACAGTCCTGATTCCCCACGACACCAAATTAATGACATCGCGGTTCTTCAGAAGGTAGGAACCGATAATGCCAGTGCGTACCGAAGCACGACCAACAATTCGATCCCGAAATTCAACTACGAGCTTTTTAACTGCAACAACTTTAATATACGCTATTGGAGCTGGAATTACCGCGGCTGCTGGCACCAGACTTGCCCTCCAA
+
B@@<<FGHHHH1<DGHHIDCGFHF?1<C?CFEHEGHIC<FDHDGHHH11DC?CG@G?C@C@CH@GHF@E@H0F@0<DCF1DGCCC1<DF1C1<CFHH@@FH@@DFG@<@HFHC@CFF<BBDGHGHHB<<DCGHHF@CFCAFHGCHHHH@HGHHGA=CHEDIIHHHFB0HFC0/;DFEFCCE/CDCEGE:HGHHHHIHIIHHCC<DEECFDHHGCCD9C?EE<HHHFHEECC<HG1FHHE?@FA<IHHC/HHHEHFHEF<10CIIIHDHFCF1G?FIGIFIIHIHGEEHGECC@HHHGIHEFC1G@H?HHEEHF<?HDHCGCGG?HEEHEHEHEIIHHDD<0@B<@
@HISEQ:969:HM2KJBCX2:2:1102:13608:38552 2:N:0:ACTATGCA
AGTGCCCTTGGTCCCAACTATCCCTATTAATCATTACGTCGATCCTAGAAACCAACAAAATAGGGTCAAACGTCCTATTTCATTATTCCATGCTAATGTATTCAAGCGTGTGCCTGCTTTAAACACTCTAATTTTTTCAAAGTAACAGTCCTGATTCCCCATGACACCAAATTAATGACATCATGGTTTGTCAGAAGGTAGAAACCAACGATGCCAGTACGTACCGGAGGCACGACCGACATGTTGATCCCGAAATTCAACTACGAGCTTTTTAACTGCAACAACTTTAATATACGCTATTGGAGCTGGAATTACCGCGGCTGCTGGCACCAGACTTGCCCTCCAA
+
DADDBIHGHIEHECHHHIIIIHIGIIIIIIIIIIIIIIIIIIIIIIIIIIIIHIIGHIIIIIIIHGIIIIIIGEHIHIIIIIHIHIIIIGIIIIHHHIIHHIIHIIHHIIIHIIIHHIIIIIIIIIIIHHHIIIIIIIIIIHIIIIIHHGHIIHHHIIIHIIIIIIIIIIIIIIIIIIIIIIIIIIHIIHEHIIIIIIIIIIIIIIIIIIIIHIIIIIIIIIIIIIIIIIIIIIHHHIIIIIIHGIIIIIIIIIIIIIIIIIIIIIIIIIIIIHHHIIIIIIIIIIHIIIIIIIIIIIIIIIHIIIIIIIIIIIIIHIIIIIIIIIIIIIIIIIIIIIIIIDDDDD
@HISEQ:969:HM2KJBCX2:2:1102:3477:39111 2:N:0:ACTATGCA
AGTGCCCTTGGTCCCAACTATCCCTATTAATCATTACGTCAATCCTAGAAACCAACAAAATAGGATCAAACGTCCTATTTCATTATTCCATGCTAATGTATTCAAGCGTTAGCCTGCTTTAAACACTCTAATTTTTTCAAAGTAACAGTCCTGTTTCCCTGCAACACCAAATTAATGACATTACAGTTCTTCAAGAAGGAGGAATCAGTAAAGCCAGTACATACCAGAGGCACGACCAACTTACTAATCCCTTAATTCAACTACTGGCTTTTTAACTGCAACAACTTTAATATACGCTACTGTAGCTGGAATTACCGCGGCTGCTGGCACCAGACTTGCCCTCCAA
+
DDDCDIIIIIIIIIIIIIIIIIIIIIIIIIIHHIIIIIIIIIIIIIIIIIIIIIIIIIHIHIHHIIIHIHIGHIFHHHIIIIHHIIIIHIHHIHIIIIIIIFHIIIGIGHIHIIIIIIGIIHIIIHFFHIHHFIIGIHIIGHIIIIHIGIIIIGGIGIHIHAGHIIIDFIGIHHHIGFEFHICFHFEHHAHIGHHHFF?HHFHHIIIHIIIHCCAGHHIIIEH??<AE?;E<6HEC<C?EHCHEEAHC@G<11<<1111<1<1<11<0CHF11HHFC<1CDC@CD1<1<<1D<0C111<1HF@ED<<11H@@C<<</HC111CCFEHGD<<1<1HH@=?<<<0<<<
@HISEQ:969:HM2KJBCX2:2:1102:6750:38251 2:N:0:ACTATGCA
AGTGCCCTTGGTCCCAACTATCCCTATTAATCATTACGTCAATCCTAGAAACCAACAAAATAGGATCGTCGTCCTATTTCATTATTCCATGCTAATGTATTCAAGCGTTAGCCTGCTTTAAACACTCTAATTTTTTCAAAGTAACAGTCCTGTTTCCCCGTAACACCAACTTAATGGCATTACGGTTCTACAAGAAGGAGGAATCAGCAAAGCCAGTGCATACCAGTGGCACGACCAACTTGCTGACCCCGAAATTCAACTACGAGCTTTTTAACTGCAACAACTTTAATATACGCTATTGGAGCTGGAATTACCGCGGCTGCTGGCACCAGACTTGCCCTCCAA
+
DDDDDIIIIEHIIIIIIIIIIIIIIIIIIIIIIIIHIIIIIIIIIIIIIIIIIIIIIIIIIIIIIIIIIIIIIIIIIIIIIIIIIIIIIIIIIIIIIIIIIIIIIIIIIIIIIIIIIIHIIIIIIIIIIIIIIIIIIIIIIIIIHIIIIIIIIIIIIIHIIIIIIIIIIIIIIIIIIIIIIIIIIIIIIIIIIIIIIIIIIIIIIIIIIIGIIIIIIIIIIIIIIIIIIIIIIIIIIIIIIIHDIIHIIHIIIIIIIIIIIIIIIIIIIIIIIIIIIIIIIIIIIIIIIIIIIIIIIIIIIIIIIIIIIIIIIIIIIIIIIIIIIIIIIIIIIIIIIIIIDDDDD
@HISEQ:969:HM2KJBCX2:2:1102:14290:38853 2:N:0:ACTATGCA
AGTGCCCTTGGTCCCAACTATCCCTATTAATCATTACGTCAATCCTAGAAACCAACAAAATAGGATCAAACGTCCTATTTCATTATTCCATGCTAATGTATTCAAGCGTTAGCCTGCTTTAAACACTCTAATTTTTTCAAAGTAACAGTCCTGTTTCCCTGCAACACCAAATTAATGGCATTACAGTTCTTCAGAAAGGAGGAATCAGCGAAGCCAGTGCATACCAGTGGCACGACCAACCTGCTGACCCCGAAATTCAACTACGAGCTTTTTAACTGCAACAACTTTAATATACGCTATTGGAGCTGGAATTACCGCGGCTGCTGGCACCAGACTTGCCCTCCAA
+
DDB@@HIIIFGFEGHFHIIHECEEHHHHHFEEC1CECGHHDH1D@EFCHHIIFHHH?FCHIHCHHHHIIIIECHHDEE@CGHIIIGHHIHIHIIEEHHIIIHHHHHHHHHHHHHIHIHIIIHHHHHIHHHHHIIIEDIIHFIIHHHEIIIIIIIIHHGIIIIHHIIHIHHIIIIIHH?IHHHHHHIIIIIIIIIHHHHIIHIIIIHIIIIGIHIIIIHHHIIIIHIIHGIIIHHIIHHFIIIHHGIIHIHIHIHIIIGIIIIIHHHGIIIIIHHGHIHHIIHIHHIHIIIIIHIIIHIIHIIIIIIIIIIIHHHHCIIIHHIHIIIIIIIIIIHIIHIIIIDDDDD
@HISEQ:969:HM2KJBCX2:2:1102:1687:38004 2:N:0:ACTATGCA
AGTGCCCTTGGTCCCAACTATCCCTATTAATCATTACGTCAATCCTAGAAACCAACAAAATAGGATCGAACGTCCTATTTCATTATTCCATGCTAATGTATTCAAGCGTTAGCTTGCTTTAAACACTCTAATTTTTTCAAAGTAACAGTCCAAATTCCCCGCAACACCAAATTAATGGCATTACGGCTCATCAGGAAGGAGGAATCAGTGAGACCAGTACATACCAGAGGCATGACCAACCTACTAACCCCGAAATTCAACTACGAGCTTTTTAACTGCAACAACTTTAATATACGCTATTGGAGCTGGAATTACCGCGGCTGCTGGCACCAGACTTGCCCTCCAA
+
DDDA@HIIIIIII?HHIIIIGHHIIIIIIHIIIIIIGHEHHCEHHGIIHHIIIIIHCHHCHHIGEFHHHIEHIGIIIIIG?GGHHHI?GHHF1FHIHIIIIIIIHHHEHHHIHHIHHGFHHHHHEHEGHGHIIHHIHHHHIHIHIHIHGIHHHHGEHIIIIHIHHHHHCIIIHGGHIIHIHIIHCIHHIIIHGIIIIHIHGIIIIIIIHIIHIIIIIIIIHIIII<IIIIHIIIIIIIIIIHHHHIIIIHIIIIIIHIIIIGIIIIIHEIIIIIHHIIGIHIIIIHIHIIIIIIIIIIIIHIIIIIIHHHIIHIIIIIIIIIIIIIIHIIHIIIIIIIIIIDDDDD
@HISEQ:969:HM2KJBCX2:2:1102:5419:38405 2:N:0:ACTATGCA
AGTGCCCTTGGTCCCAACTATCCCTATTAATCATTACGTCAATCCTAGAAACCAACAAAATAGGATCAAACGTCCTATTTCATTATTCCATGCTAATGTATTCAAGCGTTAGCTTGCTTTAAACACTCTAATTTTTTCAAAGTAACAGTCCTGTTTCCCTGCAACACCAAATTAATGACATTACAGTTCTTCAGAAAGGAGGAATCAGCGAAGCCAGTACATACCAAAGGCACGACCAACCTGCTAACCCCGAAATTCAACTACGAGCTTTTTAACTGCAACAACTTTAATATACGCTATTGGAGCTGGAATTACCGCGGCTGCTGGCACCAGACTTGCCCTCCAA
+
DDDDDIIIIHIIIIIIIIIIIIIIIIIIIIIIIIIIIIIIIIIIIIIIIIIIIIIIIIIIHHHIIIIIIHIIIIIIIIIIIIIIIIIIIIIIIIIIIIIIIIIIIIIIIIIIIIIIIIIIIIHIIIIIIIIIIIIIIIIIIIIIIIIIIIIIIIIIHHIIIIIIIHIIIIHHIIIIIIIIIIIIIIIIIIHIIIIIHIIIIIIIIIIIIIIIIIIIIIIIIIIIIIIIIIIIIIIIIIHIIIIIIIIIIIIIIIIIIIIIIIIIIIIIIIIIIHIIIIIIIIIIIIIIIIIIIHIIIIIIIIIIIIIIIIIIIIIIIIIIIIIIIIIIIIIIIIIIGIIIIDDDDD
@HISEQ:969:HM2KJBCX2:2:1102:18660:39473 2:N:0:ACTATGCA
AGTGCCCTTGGTCCCAACTATCCCTATTAATCATTACGTCGATCCTAGAAACCAACAAAATAGAATCAAACGTCCTATTTCATTATTCCATGCTAATGTATTCAAGCGCGAGCTTGCTTTAAACACTCTAATTTTTTCAAAGTAACAGTCCTGATTTCCCATGACACCAAATTAATGACATCGTGGTTCGTCAGAAGGGAGAAACCAATAATGCTAGTACGTACAAAGTACGACCGACATATTAGTCCCGAAATTCAACTACGAGCTTTTTAACTGCAACAACTTTAATATACGCTATTGGAGCTGGAATTACCGCGGCTGCTGGCACCAGACTTGCCCTCCAA
+
DDDDDIIIIGHDFHHIIIIIIIIIIIIIIIIIIIIIIIIIIIIIIIIIHIIIIIIIIHIIIHIIIIIIIIIIIHIIIIIIIIIIIIIIHIIIIHIIIIIIIIIIIIIIIIIIIIIIIIHIIIIIIIIIIIIHIIIIIIIIIIIIIIIIIIIIIIIIIHIIIHIIIIIIIIIHHIIIIIIIHIIIIIHIIIIHIIIIIIIIIIIIIIIIIIIIIIIIIIIHIIIIIIIIIIIIIIIIIIIHIIHIIIIHIIIIIIIIIIIIIIIIIIIIIIIIIIIIIIIIIIIIIIIIIIIIIIIIIIIIIIIIIIIIIIIIIIIIIIIIIIIIIIIIIIIIIIIIIIIDDDDD
@HISEQ:969:HM2KJBCX2:2:1102:10825:39531 2:N:0:ACTATGCA
AGTGCCCTTGGTCCCCAACTATCCCTATTAATCATTACGTCAATCCTAGAAACCAACAAAATAGGATCAAACGTCCTATTTCATTATTCCATGCTAATGTATTCAAGCGTTAGCCTGCTTTAAACACTCTAATTTTTTCAAAGTAACAGTCCTGTTTCCCTGCAACACCAAATTAATGACATTACAGTTCTTCAAGAAGGAGGAACCAGTAAAGCCAGTACATACCAGAGGCACGACCAACTTACTAATCCCGAAATTCAACTACGAGCTTTTTAACTGCAACAACTTTAATATACGCTATTGGAGCTGGAATTACCGCGGCTGCTGGCACCAGACTTGCCCTCCAA
+
DDDDDIIIIHIIIIIIIIIIHIIIIIIIIIIHIIIHIIIIIHIIIIIIIIIIIGIIIIIIIIIHHFHHIIIIIIIIIIIIIEHIIIIIIIHIGIIIIIGHIGHIHHHIIIIIIIIIIIIIIIIIIIIIIIIIIHIHIIIIIIIIIIIIIIIIIIIIIIIIIIIIIHHIHIIHHHIIIIIIIIIIIIIIHIIIIIIIIIIIIIHIIHHHHIIIIHHIIIIIIIHIIIIIIIGIIIIIIIIIIIIHHHIIHIIIIHIHHIGIIIHHIIIIIIIIIHIIIIIIIIIIIIIIIIIIIIIIIIIIIIIIIIIIIIIIHIIIIIIIIIIIIHIHIIIIIIHIIIIIIIDDDDD
@HISEQ:969:HM2KJBCX2:2:1102:6828:39253 2:N:0:ACTATGCA
AGTGCCCTTGGTCAGACCCAACTATCCCTATTAATCATTACGTCAATCCTAGAAACCAACAAAATAGGATCGAACGTCCTATTTCATTATTCCATGCTAATGTATTCAAGCGTTAGCCTGCTTTAAACACTCTAATTTTTTCAAAGTAACAAGTCCTGTTTCCCTGCAACACCAAATTAATGACATTACAGTTCTTCAAGAAGGAGGAATCAGTAAAGCCAGTACATACCATAGGCACGACCAACCTACTGACCCCGAAATTCAACTACGAGCTTTTTAACTGCAACAACTTTAATATACGCTATTGGAGCTGGAATTACCGCGGCTGCTGGCACCAGACTTGCCCTCCAA
+
DDDCDIIIIGHIIIIIIIIIIIIIIIIIIIIIIIIIIIIIIIIIIIIIIIIEHIIIIIIIIIIIIIIIIIHIIIHIIIIIIIIIIIIIIIIIIIIIGIIIIIIIIIIIIIIIHIIIIIIIIIIIHIIIIIIIIIHIIIIIIIIHIIIIIIIIIIIIIIHIIIGIIIIIIIIIIIIIIIIIHIIIIIIIIIIIIIIIIIIIIIIIIIIIIIIIIIIIIIIIIIIIIIIIIIIIIIIIIIIIIIIIIIHHGEIIIIIIIIIIIHIIIIIIIIIIIIIIIIIIIIIIIIIIIIHIIIIIIIIIIIIIHHIIIIIIIIIIIIIIIIIIIIIIIIIIIIIIIIIIIIIIIIDDDDD
@HISEQ:969:HM2KJBCX2:2:1102:19498:39858 2:N:0:ACTATGCA
AGTGCCCTTGGTCCCAACTATCCCTATTAATCATTACGTCGATCCTAGAAACCAACAAAATAGAATCAAACGTCCTATTTCATTATTCCATGCTAATGTATTCAAGCGTAAGCCTGCTTTAAACACTCTAATTTTTTCAAAGTAACAGTCCTGATTCCCCACGACACCAAATTAATGACATCGCGGTTCTTCAGAAGGTAGGAACCAATAATGCCAGTGCGTACCGAAGCACGACCAACAATTTGATCCCGAAATTCAACTACGAGCTTTTTAACTGCAACAACTTTAATATACGCTATTGGAGCTGGAATTACCGCGGCTGCTGGCACCAGACTTGCCCTCCAA
+
DB<DBC1<<C111<<F?G1G@C111<<FC<C<<C@@GECC?CHGG@FH1DC1<DGHHHI?H@1DH??CE?1<F10DHI111<C1CG@1111F?11EHHCCHG@HHCCG9HI?@B8<C1F@FFEB?<68<1BCE6<IHGIHEGAHBFCGC1@<AB1HHE<<1.?HAHFEC;::<GH?:8DHHH@CCCCEC/EEFHD<7FCG?0GC@7CFFGD<1<AF?C/C@DECDHFCE<:<1D11HHFHF<GCEHC//<1D1<<11C@E0HEHHHC<C<1C<<D<1<<D<1DCC<@HHF<0EC<GCCFFD1C<<<HEEFCCEEC/F1D<<1CF1D1<CC1<<GC<@<EE@@BBD
@HISEQ:969:HM2KJBCX2:2:1102:4586:40718 2:N:0:ACTATGCA
AGTGCCCTTGGTCCCAACTATCCCTATTAATCATTACGGTGATCCTAGAAACCAACAAAATAGAACCATGCCGTCCTATTCTATTATTCCATGCTAATGTATTCGAGCAAAAATGCCTGCTTTAAACACTCTAATTTTTTCAAGGTAAAGGTCCTGGATCCGCAAGACACCCAATTAAGGACATCAAGTTTCTCCAGAAGGTGAGAAATCAACAGCGACAGTTCATACCCCTTAAGGCATGACCATCACGTCAATCCCGAAATTCAACTACGAGCTTTTTAACTGCAACAACTTTAATATACGCTATTGGAGCTGGAATTACCGCGGCTGCTGGCACCAGACTTGCCCTCCAA
+
DDDDBIHIIIIIIHHIIIIIIIIIIIIIIIIIIIIIIIIIIIIIIIIIIIIIIIIIIIGGIHEHHIICHHHHIHHIIIIIIIIIIIHIHIIIIIIIHHHHHCFHIGIIIIIHIIHIIIIIHIIGIIIIIIIIIHIIHIHHIIIIIIIIIIIIHIIIIIIIIIIIIIIIIIIHIIIIIIIIIIHIIIIIIGHIIIIIIHIIIIIIIIHIIIHIIIIIIHIIIIIIIIIIIIIIIIIIIIIIIIIIIIIIIIIHIIIIIHIIIIIIIIIIIIHIIIIIIIIIIIIIIIIIIIIIIIIIIIIIIIIIIIIIIIIIIIIIIIIIIIIIIIIIIIIIIIIIIIIIIIIIIIIIDDDDD
@HISEQ:969:HM2KJBCX2:2:1102:9686:40389 2:N:0:ACTATGCA
AGTGCCCTTGGTCCCAACTATCCCTATTAATCATTACGTCGATCCTAGAAACCAACAAAATAGAACCACAACGTCCTATTCTATTATTCCATGCTAATCTATTCAAGCAAAAGCCCGCTTTAAACACTCTAATTTTTTCAAGGTAATGGTCCTGGTTCCCCGACACACCCAATAAAGGGCATACCGGCTCACCAGAAGGATAGACCCGACAACAGAACAGTACTCGCCAGAGACGGACCGTCCGGTCAGGCCTAAAATTCAACTACGAGCTTTTTAACTGCAACAACTTTAATATACGCTATTGGAGCTGGAATTACCGCGGCTGCTGGCACCAGACTTGCCCTCCAA
+
DBDCDIHIIHIIIIHIIIIIIIIIIHIIIIIIHHHIIEHIIHIIIIHIHIIIIIIIIIIIIIHHHIIHHIHIHHGHIHHIGIIIIIHHIIIHIIHHHHIIHGHFHIHIIIIIIHIHIHHHHIIIIIIHIIIIIIHHIIIIIIIIIIIIIIIIIIHIIIHIHIHIIIIIIIIIIIIHIIIIIIIIIIIIIIIIIIIIIIIIIIIIIIIIIHIIHIHHIIIIIIHHIHCIIIIIIIIIIIIIIIIIIIIIIIHHIIIIIIIIIIIIIIIIIIIHIIIIIIIIIIHIIIIIIIIIIIHHHIHGFFDIIIIIIIIIIIIIIIIIIHIIIIIIIIIIIIIHIIIIIIIDDCDD
@HISEQ:969:HM2KJBCX2:2:1102:12699:39863 2:N:0:ACTATGCA
AGTGCCCTTGGTCCAACTATCCCTATTAATCATTACGTCAATCCTAGAAACCAACAAAATAGGATCAACGTCCTATTTCATTATTCCATGCTAATGTATTCAAGCGCGAGCCTGCTTTAAACACTCTAATTTTTTCAAAGTAACAGTCCTGATTCCCCACCACACCAAATTAATGACATGATGGTTCGTCAGAAGGTAGAAATCAGTAACACCAGTACGTACCGAAGGCACGACCAGCGTACTAATCCCGAAATTCAACTACGAGCTTTTTAACTGCAACAACTTTAATATACGCTATTGGAGCTGGAATTACCGCGGCTGCTGGCACCAGACTTGCCCTCCAA
+
DDDDDIIIIHHIHEHIHIIIIIIHIIIIIIIIIIIIHHHIIIIIIIIGHIHHHHHHHIIIHHIIIHIIHHHIIIHIIIIIHIIFHHHIIIIIIIIHFHHIIHHHHHDHHHHHHHHIIIHFHHHIIIIIIIIIIIDIIHHHHHEEHHHHHIIIIIHHHHHHIIIIHHIHIHHIIIHHIIIIIHIIIIIIIIIIIIIHHIGHIIHIIIIHHHHGHHGIIIIIIIIIIIIIIIIIIIIIIHHHIHHIHHIIIGIIIIIIIIIHDHIIHIIIIIIIIIHIIIIIIIIIIIIIIIHHIIIIIHGIIIIIIHIIIIIHIGIIHIIIIIIHIIIIIIIIHIIIIHHDBDDA
@HISEQ:969:HM2KJBCX2:2:1102:10951:40820 2:N:0:ACTATGCA
AGTGCCCTTGGTCCCAACTATCCCTATTAATCATTACGGTGATCCTAGAAACCAACAAAATAGAACCATGCCGTCCTATTCTATTATTCCATGCTAATGTATTCGAGCAAAAATGCCTGCTTTAAACACTCTAATTTTTTCAAGGTAAAGGTCCTGGATCCGCAAGACACCCAATTAAGGACATCAAGTTTCTCCAGAAGGTGAGAAATCAACAGCGACAGTTCATACCCCTTAAGGCATGACCATCACGTCAATCCCGAAATTCAACTACGAGCTTTTTAACTGCAACAACTTTAATATACGCTATTGGAGCTGGAATTACCGCGGCTGCTGGCACCAGACTTGCCCTCCAA
+
DDDDDIIIIIIIIIIIIIIIIIIIIIIIIIIIIIIIIIIIIIIHHIIIIIIIIIIIIIIIIIIIIIIIIIIIIIIIIIIIIIIIIIIIIIIIIGIHIIHHIHHIIHEHIIIIIIIHHHHIIIIIIIIIIIIIIIIIIIIIIIIIIIIIIIIIIIIIHIIIIIIIIIIIIIIIIIIIIHHIIIHIIIIIIIIIIIIIIHIIIIIIIIIHHIHIIIIIIIIIIIHIIIIIIIIIIIHIIIIHIIIIIIHIIIIHHHHHHIIIIIIIIIIIIIIIIIHGIIIIIIIIIIIIIIIIIIIIIIHIHIIIHIIIIIIIIIIHIIIHIIIIIIHIIIIIIIIIIIIIIIIIIIIIDDDDD
@HISEQ:969:HM2KJBCX2:2:1102:10816:40671 2:N:0:ACTATGCA
AGTGCCCTTGGTCCCAACTATCCCTATTAATCATTACGTCGATCCTAGAAACCAACAAAATAGGTTCGATCGTCCTATTTCGTTATTCCATGCTAATGTATTCAAGCGCGAGCCTGCTTTAAGCACTCTAATTTTTTCAAAGTAACAGTCCTGTTTCCCCGCAACAACAAATTAATGCCATCACGGTTCTACAAGAAGGAGGGACCAGTGAGGCCAGTGCATACCAGTGGCACGACCAACCTACTGGCCCCGAAATTCAACTACGAGCTTTTTAACTGCAACAACTTTAATATACGCTATTGGAGCTGGAATTACCGCGGCTGCTGGCACCAGACTTGCCCTCCAA
+
DDDDDEHHIHFFDFHICHHIIEHIHIHIHIIHGGHIIIIIIHGHIIIIEHFIHIHIGIIIHHHHHHFHEHHIIGIIIIIEHIIIIHH1C@HHEHIIIHIIIFGIIIHHIIIIIIIIIIIHHIIIIIHIIIIIHIHGHHIIIIHIIIIHIHIIIHHHIIIIHIIIIIIIIIIHIIIIIHIIIIIIHHHIIIIHIIIIIIIGIIIIIIIIIIIIIHHIIIIHHHHHHIIHHHIIIIIIIII=HIHHGIIIHIIIIHIIIHIIIIIIIIIIIIIIIIIIIHIIIIIIIIIIHIHIIIIIIIIIHIIHIIHIIIHIIIIHIIIIIIIHIIIIIIIIIHHHIIIIIDDDDD
@HISEQ:969:HM2KJBCX2:2:1102:5024:41703 2:N:0:ACTATGCA
AGTGCCCTTGGTCCCAACTATCCCTATTAATCATTACGGTGGTCCTAGAAACCAACAAAATAGAATCATCCGTCCTATTTTATTATTCCATGCTAATGTATTCAAGCAAAATGCCTGCTTTAAACACTCTAATTTTTTCAAAGTAAAGGTCCTGGTTCCCCGCGGCACCCAATTAAGGACATCGCGGTTCTCCAGAAGGTGAGAAATTGACTACACCAGTTCATACCCCTTAAGGCACGACCGATGTGTCAATCCCGAAATTCAACTACGAGCTTTTTAACTGCAACAACTTTAATATACGCTATTGGAGCTGGAATTACCGCGGCTGCTGGCACCAGACTTGCCCTCCAA
+
DDDDDIIIIHIIIIIIIIIIIIIIIIIIIIIIIIIIIIIGHIIHIHHIHIIIIIIIIHIHIIIFHIIIIIEIHGIHIIIIIIIIIIGHHHII?GHIHHIHHIIIIHIIIIIIHIIIHHIIIIHHIIIIIIIIIIHHIIIIIIIIIIIIIIIIIIIIIIHHIIGIIIHHIIIIIIIIIIIIIIIIHHIIIIIIIIIIIIIIIIIIIIIIIIIIIHIIIIIIIIIIIIIIIIIIIIIIIIIIIIIIIIIIIIIHIIIIIIIIIIIIIIIIIIIIIIIIIIIIIIIIIIIIIIIIIIIIIIIIIIIIIIIIIIIIIIIIIIIIIIIIIIIIIIIIIIIIIIIIIIIIIIDDDDD
@HISEQ:969:HM2KJBCX2:2:1102:4674:41646 2:N:0:ACTATGCA
AGTGCCCTTGGTCCCAACTATCCCTATTAATCATTACGTCAATCCTAGAAACCAACAAAATAGGATCAACGTCCTATTTCATTATTCCATGCTAATGTATTCAAGCGCGAGCCTGCTTTAAACACTCTAATTTTTTCAAAGTAACAGTCCTGATTCCCCACCACACCAAATTAATGACATGATGGTTCGTCAGAAGGTAGGAATCAGTAACACCAGTACGTACCGAAGGCACGACCAGCGTACTAATCCCGAAATTCAACTACGAGCTTTTTAACTGCAACAACTTTAATATACGCTATTGGAGCTGGAATTACCGCGGCTGCTGGCACCAGACTTGCCCTCCAA
+
DDDADIIIIHIIIIIIIIIHIIIIHIIIIIIIIIIIIIIIIIIIIIIIIIIIIIIII@HHHHGHHIIIIIHIIIIIHFHIIIIIHEHHHIIIIIHIIHIIIIIIHIHIIIIIIIIIHIIIIHIIHIIIIGIIIIIIIIIIIIHHHIHIIIIIIIIIHHHHIIHHHIIIGIIIIIIHIIIIIIIIIHHIIIIIIIIIIIIIIIIIIIHIGIHHIIIIIHHIIIHIIIIIIIIIIHHIHIIIIIIHIIIIIIIIIIIIIIIHHEIIIIHIIIIIIIIIIIIIGIIIIIIIIIIIHIIIIIIIIIIGIIIIIIIIIIIIIIIIIIIIIIIIIIIIIIIIIIIIDDDDD
@HISEQ:969:HM2KJBCX2:2:1102:19257:41311 2:N:0:ACTATGCA
AGTGCCCTTGGTCCCAACTATCCCTATTAATCATTACGGTGATCCTAGAAACCAACAAAATAGAATCATGCCGTCCTATTTTATTATTCCATGCTAATGTATTCAAGCAAAATGCCTGCTTTAAACACTCTAATTTTTTCAAAGTAAAGGTCCTGGTTCCCCGTGACACCCAATTAAGGGCATCGCGGTTCTCCAGAAGGTGAGAAATTGACTACACCAGTTCATACCCCTTAAGGCACGACCGATGTGTCAATCCCGAAATTCAACTACGAGCTTTTTAACTGCAACAACTTTAATATACGCTATTGGAGCTGGAATTACCGCGGCTGCTGGCACCAGACTTGCCCTCCAA
+
DDB<0<<CGHHIHFHHE=GECHGHHHEECHCHIIFEHH0<1<F?1<C1<CC<1FHIIHHEHEH@GCEFHE1@C<C?EHI@H11D@@1<D<C@11<DF@1<FDGHHI@1FHEHIGEG@@?FDFHFDFHFHHFHHIC6DGHDGEHHAEG@@EECHFDCDH?<HAHDCHHG?BCEH@HGHCGCC<C@<CCCCFDDHEG@CC@F@CD<@DHHIHGFGHHHH?G<F1HGCG?F<<AGHCCED<<<C0EFHEFEEFC<?F/<<CD<1@GECDC<CCCC@@@EEIH?CC@D1<<C<CC<<FCHG<C<<1C<@GHF<D@CCHHEFCHF</CF<<<CECCCF<<<1HEIHEHIHCID@B@@
@HISEQ:969:HM2KJBCX2:2:1102:19559:41885 2:N:0:ACTATGCA
AGTGCCCTTGGTCCCAACTATCCCTATTAATCATTACATCGATCCTAGAAACCAACAAAATAGAATCGGATGTCCTATTTCATTATTCCATGCTAATGTATTCAAGCGTGAGCCTGCTTTAAACACTCTAATTTTTTCAAGGTAACAGTCCTAATTCCCCGTGACACCAAATTAATGGCATTACGGTTCTTTAGAAGGTGAGAAATCAATAATATCAGTACATACCAACGGCATGACCGATACATTGATCCCGAAATTCAACTACGAGCTTTTTAACTGCAACAACTTTAATATACGCTATTGGAGCTGGAATTACCGCGGCTGCTGGCACCAGACTTGCCCTCCAA
+
DDDDDIIIIIIIIIIIHIIIIIIIIIIIIIIIIIIHHIIIIHIGIIIIHHIIIIIIIHHHIIIHIIIIIIIIIIIGIIIIIIIIIIHIGHIIIIIHIIIHIIIIIIIHHHIGFHHHIIHIIIIIIIIIIIIIIIIIIIIIHIIIHHIIIIIIIIIIIIIHHIIIIIIIIIIIIIIIHHIIIIIHHHIIIIIHIIIHIIIIHHIIIHHHIIIIIIIIIIIIIIHIIIIIIHIIIIIIIIIIIIIHGGIIIIIIIIIIIIIIIIIIIIIIIIIIIIHGIIIIIIIIIIIIIIHIHIIIIIHIIIIIIIIIIHIIIIIIIIIIIIIIIIIIIIIHIIIIIIIIIIDDDDD
@HISEQ:969:HM2KJBCX2:2:1102:9139:42522 2:N:0:ACTATGCA
AGTGCCCTTGGTCCCAACTATCCCTATTAATCATTACATCGATCCTAGAAACCAACAAAATAGAATCGGATGTCCTATTTCATTATTCCATGCTAATGTATTCAAGCGTAAGCCTGCTTTAAACACTCTAATTTTTTCAAGGTAACAGTCCTAATTCCCCGTGACACCAAATTAATGGCATTACGGTTCTTTAGAAGGTGAGAAATCAATAATATCAGTACATACCAACGGCATGACCGAAACATTGATCCCGAAATTCAACTACGAGCTTTTTAACTGCAACAACTTTAATATACGCTATTGGAGCTGGAATTACCGCGGCTGCTGGCACCAGACTTGCCCTCCAA
+
CDDDDIIIIFHIIIIIIIIIIIIIIIIIIIIIIIIIIIIIHIIIIIIIIIIIIIIIIIIIIIHHHIIHIIIIIHHHIIIIIIIHIIIGIIGHHHHHHIIIIHIHIHHIIIIHGHHHIIIIHHHHIIIIHIIIIIIIIHHHIIIIIIIIIHHIIIIIHHHHIHIIIIIIIIIIIIIIIIHIIIIIIIIIHHIIIIIIIIIIIIIIIIIIIIIIIIIIIIIIIIIIIIIIIIIIIIIIIHIIIIIIHHIIIIIIIIIIIIIIIIIIIIIIIIIIIIIIIIIIIIIIIIIIIIIIIIIIIIIIIIIIIIIIIIIIIIIIIIIIIIIIIIIIIIIIIIIIIIIIIIDDDDD
@HISEQ:969:HM2KJBCX2:2:1102:9148:42917 2:N:0:ACTATGCA
AGTGCCCTTGGTCCCAACTATCCCTATTAATCATTACGTCAATCCTAGAAACCAACAAAATAGGATCGAACGTCCTATTTCATTATTCCATGCTAATGTATTCAAGCGTTAGCCTGCTTTAAACACTCTAATTTTTTCAAAGTAACAGTCCTGTTTCCCTGCAACACCAAATTAATGACATTACAGTTCTTCAGAAAGGAGGAATCAGCGAAGCCAGTTCATACCAGTGGCACGACCAACCTGCTGACCCCGAAATTCAACTACGAGCTTTTTAACTGCAACAACTTTAATATACGCTATTGGAGCTGGAATTACCGCGGCTGCTGGCACCAGACTTGCCCTCCAA
+
DDDDDIIIIIIIIIIIIIIIHIIIIIIIIIIIIIIIIIIIIIIIIIIIIIIIIIIIIIHIIIIIIHHHIIIIIIIIIHIIIIIIIIIIIIIGHIIIIIIIIIIIIIIIIIIIIIIIIIIIIIIIIIIIIIIIIIIIIIIIIIIIIHIIIIIIIIIIIIIIIIIIIIIHIIIHIHIIIIIIIIIIIIIIHIIIIIIIIIIIIIIIIIIIIIIIIIIIIIIIIIIIIIII<HIIIIIIIIHIIIIHHIIIIIIIIIIIIIIIIIIIIIIIIIIIIIIIIIIIIIIIIIIIIIIIIIIIIIIIIIIIIIIIIIIIIIIIIIIIIIIIIIIIIIIIIIIIIIIIICDDDD
@HISEQ:969:HM2KJBCX2:2:1102:18034:42711 2:N:0:ACTATGCA
AGTGCCCTTGGTCCCAACTATCCCTATTAATCATTACGTCGATCCAAGAAACCAACAAAATAGAATCAAACGTCCTATTTCGTTATTCCATGCTAATGTATTCAAGCGTGAGCCTGCTTTAAACACTCTAATTTTTTCAAAGTAACAGTCCTGATTCCCCATGACACCAAATTAATGACATCATGGTTCGTCAGAAGGTAGGAATCAATAATACCAGTACGTACAATAGCACGACCAATAAATTGATCCCGAAATTCAACTACGAGCTTTTTAACTGCAACAACTTTAATATACGCTATTGGAGCTGGAATTACCGCGGCTGCTGGCACCAGACTTGCCCTCCAA
+
DDDDDIIIIHHFGHHIIIIIIIIIIIIIIIIIIIIIIIIIHIIII1FHEHIIIIIIIIIIIIIHIIIIIIIIIHIIIIIIIIIIIIIHHIIIIIIIIIIIIIIIIIIIIIIIIIIIIIIIIIIIIIIIIIIIIIIIIIIIIIIIIIIIIIIIIIIIIIHIIIIIIIIIIIIIIIHIIIIIIIIIIIIIHHIIIIIIIIIHIHIIIIIHIIIIIIIIIIIIIIIIIIIIIIIIIIIIIIIIIIHHIIIIIIIIIIIIIIIIIIIHIIIIIIIIIIIIIIIIIIIHHHHIIIIIIIIIIIIIIIIIIIIIIIIIIIIIIIIIIIIIIIIIIIIIIIIIIIIIDDDDD
@HISEQ:969:HM2KJBCX2:2:1102:16544:42839 2:N:0:ACTATGCA
AGTGCCCTTGGTCCCAACTATCCCTATTAATCATTACGTCGATCCTAGAAACCAACAAAATAAAATCAAACGTCCTATTTCGTTATTCCATGCTAATGTATTCAAGCGTGAGCCTGCTTTAAACACTCTAATTTTTTCAAAGTAACAGTCCTGATTCCCCAAAACACCAATTTAATGGCATTATGATTCGTCAGAAAGGAGAAACCAATAATACCAGTACGTACAAAAGCACGACCAGTAAACCGGTCTCGAAATTCAACTACGAGCTTTTTAACTGCAACAACTTTAATATACGCTATTGGAGCTGGAATTACCGCGGCTGCTGGCACCAGACTTGCCCTCCAA
+
DDDDCHIIIFGDDFHIIHHHIIHIIHIIIIIGIIIIHIIIIIHIIIIIGIIIGGHHIIIHIIHIHIIIIIIIHEHHIHIHIIIIIHHHHHIIHHHIIHHHIIIIIHHHHHIIIHHIIHHHHHIIIIIIIIIIIIIHIIIIHIIIHCHHHIHHHHHHHHHHH?HHHHIIIHGHEIIIIIIHIHIHIIIIIIHIHHIIIIIIIIIIIHIIIHHHIIIIIIIIHHHAIIIIIHHHIIHIHHHIIHHEHHHCHHHIIHFIIIIIIIIIIIIHIHHIHIIIIIIIIIHHHCIIIIIIIIIIIHIIIIIIIIIIIIIIIHHHHIIIIIIIIIIIIIIIHIIIIHIIDCDDD
@HISEQ:969:HM2KJBCX2:2:1102:5356:44138 2:N:0:ACTATGCA
AGTGCCCTTGGTCCCAACTATCCCTATTAATCATTACGTCAATCCTAGAAACCAACAAAATAGGATCAAACGTCCTATTTCATTATTCCATGCTAATGTATTCAAGCGTTAGCCTGCTTTAAACACTCTAATTTTTTCAAAGTAACAGTCCTGTTTCCCTGCAACACCAAATTAATGACATTACAGTTCTTCAGAAAGGAGGAATCAGCGAAGCCAGTACATACCAAAGGCACGACCAACCTGCTAACCCCGAAATTCAACTACGAGCTTTTTAACTGCAACAACTTTAATATACGCTATTGGAGCTGGAATTACCGCGGCTGCTGGCACCAGACTTGCCCTCCAA
+
DCDDDIHE@C@GHIIEHHIHIIEHHHHEHHIEHHHEHCDHE0<GHIFGHHHIHHEHHHIFGHIIIHIIIH@CGEGEHF<GC@GHEHHI@HIEHGGGHIIIIHIHHIIIHIHHHIHHHHIHHHHHHHHIIHIHIHHGHIHHHIIIIIIIIHIHHIIIIHIIIIIHHHIHHHHFHIHIIIIIHHHIHIIGIIIIIIIIIHIIIHIHHIIIIIHHIHIHHHHIIEIIHIIHIGHGIIIHHHHIIIIHFIIIIIIIIIIGIHGHIHDIIIHIIIIIIIIIHIIIIIIIIIIIHIHGIIIIIIIHIIIIIHHIIIIHIIHHIIIHIIHIIIIHGIIHHGIIIIIIIDDDDD
@HISEQ:969:HM2KJBCX2:2:1102:5506:44020 2:N:0:ACTATGCA
AGTGCCCTTGGTCCCAACTATCCCTATTAATCATTACGGTGGTCCTAGAAACCAACAAAATAGAACCACAACGTCCTATTCTATTATTCCATGCTAATCTATTCAAGCAAATGCCTGCTTTAAACACTCTAATTTTTTCAAAGTAAAGGTCCTGGTTCCCCGCGACACCCAATTAAGGGCATCGTGGTTCTCCAGAAGGTGAGAAATTGACTACACCAGTTCATACCCCTTAAGGCACGACCGATGTGTCAATCCCGAAATTCAACTACGAGCTTTTTAACTGCAACAACTTTAATATACGCTATTGGAGCTGGAATTACCGCGGCTGCTGGCACCAGACTTGCCCTCCAA
+
DDDCDIIIIHIIIIIIIIIIIIIIIIIIHIIIIIIIIIIIIIIIIIIIIIIIIIIIIIIIIICHHIIIIIIIIIHIIIIIIHIIIIIIIHFHGIIIIIGIIHFIIIIIIIIIIIIIIIIIIIIIIIIIIIIIIIIIIIHHHHIIIIIIIIHIIIHHHIIIIIIIIIIIIIIIIIIIIIHIIIIIIIIIIIIIIIIIIIIIIIIIIIIIIIIIIIIIIIIIIIIIIIIIIIIIHIIIIIIIIIIIIIIIHHIHIIIIIIIIIIIIIIIIIIIIIIIIIIIIIIIIIIIIHIIIIIIIIIIIIIIIIIIIIIIIIIIIIIIIIIIIIIIIIIIIIIIIIIIIIIIIIIDDDDD
@HISEQ:969:HM2KJBCX2:2:1102:15771:43999 2:N:0:ACTATGCA
AGTGCCCTTGGTCCCAACTATCCCTATTAATCATTACGGTGATCCTAGAAACCAACGAAATAGAATCAGTCCGTCCTATTTCATTATTCCATGCTAATGTATTCAGACGTTAGCCTGCTTTAAACACTCTAATTTTTTCAAAGTAACAGTCCTGATTTCCCATCACACCAAATAAATGGCATGAAAGTTCCTCAGAAGGTAGAGATTCATCTCACCAGTACAGACAATTAAGCCTGACCAATGGGTAAACCCCGAAGTTCAACTACGAGCTTTTTAACTGCAACAACTTTAATATACGCTATTGGAGCTGGAATTACCGCGGCTGCTGGCACCAGACTTGCCCTCCAA
+
DDDBCICG?HHCGHHEHIHIIFHHIEHHHHHHHIIIIHEHECHEHGHHHIIGGEHIIHIGII?GHE?EHHHFHGHHHHHCHGHHH?EHH?GGHHHGHCHHHFIHHFEHHHEIHEHEHGFGHIIHGFFF@HFEHIHHGHFCGFHHHHEIIHIIHHHCGEGIIIIHIHHGDHIHHHIIGIIHHIHIIIHHHHIIIIGIIIIIIIIIIIIIIHHHEIIHFHHHHEHIIIIIIIIIIIHFCIGIIIHEE@CC<GHHIHHHFE@CGHFEHEG@GHIIHIIIHIHHGGIIIIIHCHHGIHHHHECHFIIIIHGHHHG?IHDIHGGHIHHIIHHIHFHIIIHGIHHHIIHADBDD
@HISEQ:969:HM2KJBCX2:2:1102:1463:44483 2:N:0:ACTATGCA
AGTGCCCTTGGTCCCAACTATCCCTATTAATCATTACGTCAATCCTAGAAACCAACAAAATAGGATCGAACGTCCTATTTCATTATTCCATGCTAATGTATTCAAGCGTTAGCCTGCTTTAAACACTCTAATTTTTTCAAAGTAACAGTCCTGTTTCCCTGCAACACCAAATTAATGACATTACAGTTCTTCAGAAAGGAGGAATCAGCGAAGCCAGTGCATACCAGTGGCACGACCAACCTGCTGACCCCGAAATTCAACTACGAGCTTTTTAACTGCAACAACTTTAATATACGCTATTGGAGCTGGAATTACCGCGGCTGCTGGCACCAGACTTGCCCTCCAA
+
DDDDDIIIIIIIIIIIHIIIIIIIIIIIIIIIIIIIIII@GHIIIIHIIIIHIIIIIHIFHHIIIIIIIIIIHIHIHHIIHIIIIIIIIIH?GHHIIIHIHIIIIIIIHHIHHIIIIHHIIIHIFHIIIIIIIHHIIHIIIIIHIIIIHHHHHHHHIIHIIIIIIIIIIHEHIIIIHIHIIIIIIIHHIIIIIIIIIHIGHFGHHHHIIHHIIIIIIHHHHEIIIIHIIIIIIIHIIIHIIIIHHIIIIIIIHIIHIIIHIIIIIIIIIIIGHIHIIGIIIIGIIIIIIIGIIIIIIIIIIIIHIIIIIIIIIIHIIIIHIIIIIIIIIIIIIHIIHIIHIDDDDD
@HISEQ:969:HM2KJBCX2:2:1102:12989:44543 2:N:0:ACTATGCA
AGTGCCCTTGGTCCCAACTATCCCTATTAATCATTACTTCGGTCCTAGAAACCAACAAAATAGAACCAAAGTCCTATTCTATTATTCCATGCTAATGTATTCAAGCGTGAGCCTGCTTTAAACACTCTAATTTTTTCAAAGTAAAAGTCCTGGATCCCCAGCGCACTCAGTTAAGAGCACACTGGCTCCCCAGAAGGAAAGATCCGACCAGAGCAGTGCTTACCTTTCAGCAAGACCACCCAGCCAGATCCAAAATTCAACTACGAGCTTTTTAACTGCAACAACTTTAATATACGCTATTGGAGCTGGAATTACCGCGGCTGCTGGCACCAGACTTGCCCTCCAA
+
DDDDAIIIIIIIGHHIIIIIIIIHIIIIIIIIIIIIIIIIIIIIIIIIIIIIIHIIIIIIIIIHIIIIIIIIIIIIIIIIHHIHIIIIIIIIIIIIIIHIIIIIIIIIIIIIIIIIIIIIIIIHIIIIIHIIIIIIIIIIIIIIIIIIIIIIIIIIIIIIIIIIHIIIIIIIIIIIIIIIIIIIIIIIIIHIIIIIIIIIIIIIIIIHIIIIIIIIIIIIIIIIIIIIIHIIIIIIIIIIIIIIHIIIIIHIIHIIIIIIIIHIIIIIIIIIIIIIIIIIHIIIIIIIIIIIHIIIIIIIIIIIHIIIIIIIIIIIIIIIIIIIIIIIHIIIIIIIIIIIIDDDDD
@HISEQ:969:HM2KJBCX2:2:1102:14343:44902 2:N:0:ACTATGCA
AGTGCCCTTGGTCCCAACTATCCCTATTAATCATTACGTCGATCCTAGAAACCAACAAAATAGAATCAAACGTCCTATTTCGTTATTCCATGCTAATGTATTCAAGCGTGAGCCTGCTTTAAACACTCTAATTTTTTCAAAGTAACAGTCCTGATTCCCCATGACACCAAATTAATGACATCATGGTTCGTCAGAAGGTAGGAATCAATAATACCAGTACGTACAATAGCACGACCAATAAATTGATCCCGAAATTCAACTACGAGCTTTTTAACTGCAACAACTTTAATATACGCTATTGGAGCTGGAATTACCGCGGCTGCTGGCACCAGACTTGCCCTCCAA
+
DDDADIIIIIIIIIIIIIIIFHIIIIIIIIIIIIIIIIIIIIIIIIIIFHIIIIIIIIIHIHHIIHHIIIIIIHIIIIIIIHHHIIEEHIIHHIIIIIIIHGHHIIIIIIIIIIIIIIIIIIIIHIIIIIIIIIIIIHIHIIIIIIHHIEIIIIIHIIHIIIIIIIIIIIIIIIIIIIIHIIIIIIHIIIIIIIIIHIIIIIIIIIIIIIIIIHIIIIIIIIIIIIIHIIIIIIIIIIIIIHHHIIIIIIIIIIIIIIIIIIIIIIIIIIIIIIIIIIIIIIIIIIIIIIIIIIIIIIIIIIIIIIIIHIIIIIIIIIIIIIIIIIIIIIIIIIIIIIIIDDDDD
@HISEQ:969:HM2KJBCX2:2:1102:11221:45221 2:N:0:ACTATGCA
AGTGCCCTTGGTCCCAACTATCCCTATTAATCATTACGTCAATCCTAGAAACCAACAAAATAAGATCGAACGTCCTATTTCATTATTCCATGCTAATGTATTCAAGCGTTAGCCTGCTTTAAACACTCTAATTTTTTCAAAGTAACAGTCCAGATTCCTCGCAACACCAAATTAATGGCATTACGTCTCATCAGGAAGGAGGAATCAGTGAGACCAGTACATACCAGTGGCATGACCAACCTACTAACCCCGAAATTCAACTACGAGCTTTTTAACTGCAACAACTTTAATATACGCTATTGGAGCTGGAATTACCGCGGCTGCTGGCACCAGACTTGCCCTCCAA
+
BDDBDIIIIIIIIIIIIIIIIIIIIIIIIIIIIIIIIIIIIIIIIIIIIIIIIIIIIIIIIIIIIIIHIIIIIIHIIIIIIIIIIIIIHIIIHIIHIIIIHIHHIIHIHIIIIIIIIIIIIIIIIIIIIIIIIIIIIIIIIIHHIIIIIIIIIIIIIIIIIIIIIIIIIIIIIIIHIIIIIIIIIIIIIHHIIIIIIIIIIIIIIIIIIIIIIIIHIIIIIIIIIIIIHIIIIIIIIIIIIIIHHHFIIIGIIIIIIIIIIIIIIIHHIHIIIIIIIIIIIHIHIIIIIIIIIIIIHIIIIIIIIIIIIIIIIIIIIIIIIIIIIIIIIIIIIIIIIIIIIDDDDD
@HISEQ:969:HM2KJBCX2:2:1102:14301:45373 2:N:0:ACTATGCA
AGTGCCCTTGGTCCCAACTATCCCTATTAATCATTACGTCAATCCTAGAAACCAACAAAATAGGATCGAACGTCCTATTTCATTATTCCATGCTAATGTATTCAAGCGTTAGCTTGCTTTAAACACTCTAATTTTTTCAAAGTAACAGTCCAGATTCCTCGCAACACCAAATTAATGGCATTACGGCTCATCAGGAAGGAGGAATCAGTGAGACCAGTACATACCAGTGGCATGACCAACCTACTGACCCCGAAATTCAACTACGAGCTTTTTAACTGCAACAACTTTAATATACGCTATTGGAGCTGGAATTACCGCGGCTGCTGGCACCAGACTTGCCCTCCAA
+
DDDADIHIHHIIIIIIIIIIIIIIIIIIIIIIIIIIIIIIIIIIIIIIHHIIIIIIIIIIIIHHIHHEHEEDHHHHHFHIIIHIIIIHHH1FHH?HHIHIHHIIIIHEHHIIHEHHIHIHIHIIIIGIIIIIIIIIIIIHIHHHIIIHIIHHIHHHIIHIHGIIIHFHIIIIIIIHIIIIIIIIIIIIIHFIIIIIIIIIIIIHGIIIIIIHIIHIIIIIIIHHIIIIGIHIIIIIHHFIHHGGCHHIIHHEIIIIIIIIIIIIIIIIIIHCIIIIIIIIIIIIIIIIIIIIIIIIIIIIIIIIIIIIIIIIIIIIIIIIIIIIIIIIIIIIIIIIIIHIIDDDDD
@HISEQ:969:HM2KJBCX2:2:1102:14138:45016 2:N:0:ACTATGCA
AGTGCCCTTGGTCCCAACTATCCCTATTAATCATTACATCGATCCTAGAAACCAACAAAATAGAATCGGATGTCCTATTTCATTATTCCATGCTAATGTATTCAAGCGTGAGCCTGCTTTAAACACTCTAATTTTTTCAAGGTAACAGTCCTAATTCCCCGTGACACCAAATTAATGGCATTACGGTTCTTTAGAAGGTGAGAAATCAATAATATCAGTACATACCAACGGCATGACCGAAACATTGATTCCGAAATTCAACTACGAGCTTTTTAACTGCAACAACTTTAATATACGCTATTGGAGCTGGAATTACCGCGGCTGCTGGCACCAGACTTGCCCTCCAA
+
@DDBDHHIIIFHHIIEEHHFHHHHHHHHECCHHIIHHIHHCHFHEHEHHG@<<1FHEHHCCFGHH?CFHIHDEHHIIIHHIHHHIIIFHHI@@HHHHHHGHIIIIIIHHHHDFHHIFHHGIHHHHIHHHIHFHHB1HGHHIIIIIIIHHGFFHIIIHHIIIIIIHEHIHIIIIHHIIIIIIHIHGHIIHIIHIIHHHHHFHIII;IHIIIIIIIIIHHIIHHCCIIHHHIIIHHHGIIIHHHHHGHHIIHHHIIIIIIIHIIIIIIIHHHIHHIIHIIIIIIIHHFEGIIHEHHHHIHHCIIIIIIIIIIIIHIIIIIHIIIHIIIIIIIIIHIHE@IIIHIDCDCD
@HISEQ:969:HM2KJBCX2:2:1102:4781:44781 2:N:0:ACTATGCA
AGTGCCCTTGGTCCCAACTATCCCTATTAATCATTACGGTGGTCCTAGAAACCAACAAAATAGAACCACAACGTCCTATTCTATTATTCCATGCTAATCTATTCAAGCAATAGCCCGCTTTAAACACTCTAATTTTTTCAAGGTAATGGTCCTGGCTCCCCAACACACCCAATTAAGGACATGCTGGTTCACCAGAAGGAAGACCCGACAACAAGACAGTACTCGCCAAAGACGGACCGCCCGGCCAGGCCTAAAATTCAACTACGAGCTTTTTAACTGCAACAACTTTAATATACGCTATTGGAGCTGGAATTACCGCGGCTGCTGGCACCAGACTTGCCCTCCAA
+
DDDDDIIIIHIIIIIIIIIIIIIIHIGGIHIIIIIIIIHHIHHIIIIGHIIIIIIIIIHHHIIIFEHHIHHIIHIIIIHIIIIIIIHIIHHHHIIIIIIIHHHHIHIIIHHHIIIHIHHIIHFHIIIIHHHIIIIIIIIHIIIIIIIIIIIIIIHHFHHHEHHHHHHHHHIIIHIIHIHIIIIIIIIIIIIIIIHHIIHHHIHIIHIHIIIIIHHGIIIIIIHIIIIIIIHHIIIIIIIIIIIGIHIIIHHIHHIIIIIIIIHIIIHIIIIIIIIIIIIIIIIIHIIHIIIIIIIIIIIIIHIIHIHIIIIIIIIIIIIIIIIIIIIIIIIIIGIIIIIIIIDDADD
@HISEQ:969:HM2KJBCX2:2:1102:3414:46450 2:N:0:ACTATGCA
AGTGCCCTTGGTCCCAACTATCCCTATTAATCATTACGTCGATCCTAGAAACCAACAAAATAAGATCAAACGTCCTATTTCATTATTCCATGCTAATGTATCCAAGCGCGAGCCTGCTTTAAACACTCTAATTTTTTCAAAGTAACAGTCCAAATTCCCCAAAACACCAAATTAATGGCATTAAGATTCATCAGGAAGGAGGAATCAGTGAGACCAGTACATACCAGAGGCATGACCAACCTACTAACCCCGAAATTCAACTACGAGCTTTTTAACTGCAACAACTTTAATATACGCTATTGGAGCTGGAATTACCGCGGCTGCTGGCACCAGACTTGCCCTCCAA
+
CDDDDIIIIIIHIIIIIIIIIIIIIIIIIIIIIIIIIIIIIIIHIIIIIHIIIIIIIIIIIIIIGIIIIIIIHHHIIIIIIIIIIIHIIIIIGIIIIIHHHHHHIHHIIIIIIIIIIHIIIIIIIIIIIIHIIIIIIIIIHIIIIIIIIIIIIIHHIIHHIIIHIHHHHIIIIIIIIIIIIIIIIIIIIHIIIIIIIIIIHHIIHIIIIIIIIIIIIIIIIIIIIIIIIIIIIIIIIIIIIIIHHHHIIIIIIIIIIIIIIIIIIIIIIIIIIIIIIIIIIIIIIIIIIIIIIIIIIIIIIIIIIIIIIIIIIIIIIIIIIIIIIIIIIIIIIIIIIIIIIDDDDD
@HISEQ:969:HM2KJBCX2:2:1102:11586:46737 2:N:0:ACTATGCA
AGTGCCCTTGGTCCCAACTATCCCTATTAATCATTACGTCAATCCTAGAAACCAACAAAATAGGATCAACGTCCTATTTCATTATTCCATGCTAATGTATTCAAGCGCGAGCCTGCTTTAAACACTCTAATTTTTTCAAAGTAACAGTCCTGATTCCCCACCACACCAAATTAATGACATGATGGTTCGTCAGAAGGTAGGAATCAGTAACACCAGTACGTACCGAAGGCACGACCAGCGTACTAATCCCGAAATTCAACTACGAGCTTTTTAACTGCAACAACTTTAATATACGCTATTGGAGCTGGAATTACCGCGGCTGCTGGCACCAGACTTGCCCTCCAA
+
CDDBDIIIIIIIIIIIIIIIIIIIIIIIIIIIIIIIIHHIIIIIIIIHIIIIIIIIIIHIIIIHHEHIIIIHHIHIIHIIHHIIIHIFHHHIIHHIIHHIIIIHIHHHIIIIIIIIIHIIHIIIIIIIIIHIIHHHIHGIIIHIIIIHHHIHIHHHIIIIIIIIIIIIIHIIHIIIIIIIIIIIIIIIIIHIIIIHIIIHIIIFIIIIIIIHIIHHIHIIHIIIIIIIIIIHIIIIIIIHIIIHHHHIIHIIGIIIIIIIIIIIIIIIIIIIIHIIIIIIIIIIIIIIIIIIHIIIIIIIIIIIIIIIIIIIIIIIIIIIIIIIIIIIIIIIIIIIIIIIDDDDD
@HISEQ:969:HM2KJBCX2:2:1102:9576:46809 2:N:0:ACTATGCA
AGTGCCCTTGGTCCCAACTATCCCTATTAATCATTACATCGATCCTAGAAACCAACAAAATAGAATCTGATGTCCTATTTCATTATTCCATGCTAATGTATTCAAGCGTAAGCTTGCTTTAAACACTCTAATTTTTTCAAGGTAACAGACCTAATTCCCCATAACATCAAATAAATGACATTATGGTTCTTTAGAAGGTGAGAACCAATAAAACCAGTACATACCAAGGCATGACCGATCCCTTGATCCCGAAATTCAACTACGAGCTTTTTAACTGCAACAACTTTAATATACGCTATTGGAGCTGGAATTACCGCGGCTGCTGGCACCAGACTTGCCCTCCAA
+
DCDDDHIIIIHIHHIHHIIIIIIIIIIIIIIIHIIIIIIIIHIIHIIGHIIIHHIIIIIIIIIGIIIIIIIIIIIIIIIIIIIIEHIHIIIIIIIIIIIIIHHIIHHHIIIIIIIIHIIHIIIIIHHIIHIIIIIIIHIIIIHIIIIIIHIIIIIIIIIIIIIHIIIIIIHIIIIIIIIIIIIIIIIIIIIIIIIIIIIIIIIIIIIIIIIIIIIIIIIIIIIIIIIIIIIIIIIIIIIIIIHFIIIIIIIIIIIIIIIIIIIIIIIIIIIIIHIIIIIIIIIIIIIIIHHIHIIIIIIIIIIIIIIIIIIIIIIIIIIIIIIIIIIIIIIIHIHHIIIIDDDDD
@HISEQ:969:HM2KJBCX2:2:1102:13788:46841 2:N:0:ACTATGCA
AGTGCCCTTGGTCCCAACTATCCCTATTAATCATTACGTCAATCCTAGAAACCAACAAAATAGGATCGAACGTCCTATTTCATTATTCCATGCTAATGTATTCAAGCGTTAGCCTGCTTTAAACACTCTAATTTTTTCAAAGTAACAGTCCTGTTTCCCTGCAACACCAAATTAATGACAATACAGTTCTTCAAGAAGGAGGAATCAGTAAAGCCAGTACATACCATTGGCACGACCAACCTACTGACCCCGAAATTCAACTACGAGCTTTTTAACTGCAACAACTTTAATATACGCTATTGGAGCTGGAATTACCGCGGCTGCTGGCACCAGACTTGCCCTCCAA
+
DDDDDIGHIIIIIIIIIIIIIIIIIIIIIIIIIIIIIIIIIIIIIIIHIIIIIIIIIIIHIIIIHIIIIIHIFHIIIIIIIIHIIIIIIIHHHIIIIIIIIIIIIGIIIIIHIIHHHIIIHHGIIIHIIIIIIIIIIIIHIIIIIIIIIIIIIHHHIEIIHIHIIIIIHIHHIIIIIIHEIIIIIIIHHIIHIIIIIHHHHIIIIIGHHIIIIHIIHIIIIIIIIIIIHIIIIIHIIIHHHHHHHIHIIIIIIIIIHIHHIGIIIGHIIIIIIIIIIIIIIIIIIIIIIIIIHIIIIIIHHIIIIIIIHHIIIIIIIIIHIIHIIIHIHHIIIIHHIIIIIDDDDD
@HISEQ:969:HM2KJBCX2:2:1102:4694:47248 2:N:0:ACTATGCA
AGTGCCCTTGGTCCCAACTATCCCTATTAATCATTACGTCGATCCTAGAAACCAACAAAATAGGTTCGATCGTCCTATTTCGTTATTCCATGCTAATGTATTCAAGCGCGAGCCTGCTTTAAGCACTCTAATTTTTTCAAAGTAACAGTCCTGTTTCCCCGCAACAACAAATTAATGCCATCACGGTTCTACAAGAGGGAGGGACCAGTGAGGCCAGTGCATACCAGTGGCACGACCAACCTACTGGCCCCGAAATTCAACTACGAGCTTTTTAACTGCAACAACTTTAATATACGCTATTGGAGCTGGAATTACCGCGGCTGCTGGCACCAGACTTGCCCTCCAA
+
DDDDDIIIIIIIIIIIIIIIIIIHIIIIHHIIIIHHICHHIIIIHIGFHHIHIIIIIIIIIIIIHIIIHIHHIHIIIIIIIIIIIIIIHIHHHIIIIIIIIIIHIIHIIIIIIIIIIIIIIHIIIIIIIIIIIIHIIIIIIHIIIIIIHIIIIIIIIHIIIHIIIIIIIIHIIIIIIIIIIIIIIIIIIIIIIIIIIIIIHIHEIIIIIIIIIIIIIIIIIIIIIIIIIIIIIIIHIIIIIIHHHIIIIIIIIIIIIIIIIIIIIIIIIIIIIIIIIIIIIIIIIIIIIIIIIIIIIIIIIIIIIIIIIIIIIIIHIIIIIIIIIIIIIIIIIIIIIIIIIDDDDD
@HISEQ:969:HM2KJBCX2:2:1102:6025:47363 2:N:0:ACTATGCA
AGTGCCCTTGGTCCCAACTATCCCTATTAATCATTACGTCAATCCTAGAAACCAACAAAATAGGATCGAACGTCCTATTTCATTATTCCATGCTAATGTATTCAAGCGTTAGCTTGCTTTAAACACTCTAATTTTTTCAAAGTAACAGTCCAAATTCCCCGCAACACCAAATTAATGGCATTACGGATCATCAGGAAGGAGGAATCAGTGAGACCAGTACATACCAGAGGCATGACCAACCTACTAACCCCGAAATTCAACTACGAGCTTTTTAACTGCAACAACTTTAATATACGCTATTGGAGCTGGAATTACCGCGGCTGCTGGCACCAGACTTGCCCTCCAA
+
DDDDCHIHIHIIGHIHFEHHIIIIIIHHIIIIHHHHHHIIHGIHHHGHHHIGIIHIHIIHIHHIIIIIIHEEGFHHHHHHGEHIGHIHEFFHFHIHIIIHIFIHIIHHIHIIHHHIGIGHHHIHIHHIHIIIHHEHFHHFIHFIHHIIHHIHIIIIHIIHIIHIHIIIHIIIHHHIIGHGHHIIIIHIIIIIHIHIIIIIHIHHHHIH:IIIIIIIIIIIHIIIHIIHHHIIIIIHHHGHHHGHGFH=IIIIHHHHHIHGHHEIHHIHHIIIIIHIGIIIHHGIHIIHIHHHIIIIIIIHHIIIIIIIIIIIIIHIIIIIIIIIIIIIIIIIIIIIIHGIIDCDDD
@HISEQ:969:HM2KJBCX2:2:1102:15927:47866 2:N:0:ACTATGCA
AGTGCCCTTGGTCCCAACTATCCCTATTAATCATTACGTCAATCCTAGAAACCAACAAAATAGGATCGAACGTCCTATTTCATTATTCCATGCTAATGTATTCAAGCGTTAGCTTGCTTTAAACACTCTAATTTTTTCAAAGTAACAGTCCAAATTCCCCGCAACACCAAATTAATGGCATTACGGATCATCAGGAAGGAGGAATCAGTGAGACCAGTACATACCAGAGGCATGACCAACCTACTAACCCCGAAATTCAACTACGAGCTTTTTAACTGCAACAACTTTAATATACGCTATTGGAGCTGGAATTACCGCGGCTGCTGGCACCAGACTTGCCCTCCAA
+
DDDDCIIIIIGFFHIIIHHHCHHEHHIIHHIHHHIHIIHHIIIHHIEHFIHHHFHIGIHEHEHHFFHEHHEDHHHIFFHIIIIIE?GEHHIIIIIHHIIIHIIHHCEEIIHHHHIFIHHHIEHHHHIIIIIIIIIHIIIIIHIIIIIHHIIIIHHFIGIIIIIIIHHIIIIIIIIHIIIIHHHHIIIIIIIIIIHHIIIIIIIHHIIIIIHIIIIIIHIIIGIIIIIHIHIIIIIIIIIIIIHHGIHIIIIIIIIIIIIIIIHIIIIIIIIIIIIIIIIIIIIIIIIIIIIIIIIIIIIIIIIIIIIIIIIIIIIIHIIIIIIIIIIIIIIIIIIIIIIIIDDDDD
@HISEQ:969:HM2KJBCX2:2:1102:13202:48096 2:N:0:ACTATGCA
AGTGCCCTTGGTCCCAACTATCCCTATTAATCATTACGTCGATCCTAGAAACCAACAAAATAGGGTCAAACGTCCTATTTCATTATTCCATGCTAATGTATTCAAGCGTTAGCTTGCTTTAAACACTCTAATTTTTTCAAAGTAACAGTCCAGATTCCTCGCAACACCAAATTAATGGCATTACGGCTCATCAGGAAGGAGGAATCAGTGAGACCAGTACATACCAGTGGCATGACCAACCTACTAACCCCGAAATTCAACTACGAGCTTTTTAACTGCAACAACTTTAATATACGCTATTGGAGCTGGAATTACCGCGGCTGCTGGCACCAGACTTGCCCTCCAA
+
DDDDDIIIIIIHIIIIIIIIIIIIIIIIIIIIIIIIIIIIIIIIIIHIIIIHHIIIIHIHIHHIIIIHIIIIIIHHHIIIGHGHHIIIEHIH?HHIIIHIHIIIHIIGIIIIIIIIIIIIIIIIIIIHIIIIIIHIIIIIIIHIIIIHIIIIIIHIIIHHIIIIIIIHIIIIIIIIIIIIIIIIIIIIIIIHIIIIIIIIIIIIIIIIIIIIIIIIIIIIIIIIIIIHIIIIIIIIIIIIIHGGGHGIIIIIIIIHHHIHIIIIIIIIIIIIIIIIIIIIIIIIIIIIIIIIIIIIIIIIIIIIIIIIIIIIIIIIIIIIIIIIIIIIIIIIIIIIHIIIIDDDDD
@HISEQ:969:HM2KJBCX2:2:1102:4368:48641 2:N:0:ACTATGCA
AGTGCCCTTGGTCCCAACTATCCCTATTAATCATTACGTCAATCCTAGAAACCAACAAAATAGGATCGAACGTCCTATTTCATTATTCCATGCTAATGTATTCAAGCGTTAGCTTGCTTTAAACACTCTAATTTTTTCAAAGTAACAGTCCAAATTCCCCAAAACACCAAATTAATGGCATTAAGGTTCATCAGGAAGGAGGAATCAGTGAGACCAGTACATACCAGAGGCATGACCAACCTACTAACCCCGAAATTCAACTACGAGCTTTTTAACTGCAACAACTTTAATATACGCTATTGGAGCTGGAATTACCGCGGCTGCTGGCACCGACTTGCCCTCCAA
+
CDDDDIIIIIIIHIIIIIIIIIIHIIIIIIIIIIIIIIIIIIIIIIHIGIIIIIIIIIIHIIIGIIIIIGECHIIIIIIIIIIIIIIHIIIHIIIIIIIIIIIIIIIIIIIIIIIIIIIIIIIIIIIIIIIIHIIIIIIIIIIIIIIIIIIIIIIIIHHHIIIIIIIIIHIIIIIIIIIIIIIIIIIHIIIIIIHIIIIIIIIIIIIIIIIIIIIIIHHIIIIIHIIIIIIIIHIIGIIIIHHHIIIIIIIIIIIIIIIIIIHIIHGIIIIIIIIIIHIIIIIIIIIIIIIIIIIIIIIIIIIIIIIIIIIIIIIIIIIIHIIIIIIIIIIIIIIIIIIIDDDDD
@HISEQ:969:HM2KJBCX2:2:1102:4937:48739 2:N:0:ACTATGCA
AGTGCCCTTGGTCCCAACTATCCCTATAATCATTACGTCAATCCTAGAAACCAACAAAATAGGATCGAACGTCCTATTTCATTATTCCATGCTAATGTATTCAAGCGTTAGCTTGCTTTAAACACTCTAATTTTTTCAAAGTAACAGTCCAAATTCCCCGCAACACCAAATTAATGGCATTACGGCTCATCAGGAAGGAGGAATCAGTGAGACCAGTGCATACCGATGGCATGACCAATCTACTAACCCCGAAATTCAACTACGAGCTTTTTAACTGCAACAACTTTAATATACGCTATTGGAGCTGGAATTACCGCGGCTGCTGGCACCAGACTTGCCCTCCAA
+
DDDDDIIII@HHHHIHIIIIIIIIIIIIIIIIIIIIIIIIIIHIIIIIGHIHIIIHIIIHIIGHHHHIIIHIIIIIIIIIIIIIIIIICHHIIHIIIIIIIHIIIIIIIIIIIHIIIIIIIIIIIHIIHIIIIIIIIIHIIIIIIIIIIHIIIIIHIIIIHHIIIHIIGHHIIIIIIIIIIIIIIIIIHIIIIIIIIIIIIIIIIIIIIHHHIIIIIIHIIIIIIIIIIIIIIIIIIIIIIHHHHHIIIIIIIIIIIIIIIIIIIIIIIIIIIIIIIIIIIIIIIIIIIIIIIIIIIIIHIIIIIIIIIIIIIIIIIIIIIIIIIIIIIIIIIIIIIIIIDDDDD
@HISEQ:969:HM2KJBCX2:2:1102:18575:49232 2:N:0:ACTATGCA
AGTGCCCTTGGTCCCAACTATCCCTATTAATCATTACGTCAATCCTAGAAACCAACAAAATAGGATCAAACGTCCTATTTCATTATTCCATGCTAATGTATTCAAGCGTTAGCCTGCTTTAAACACTCTAATTTTTTCAAAGTAACAGTCCTGTTTCCCTGCAACACCAAATTAATGACATTACAGTTCTTCAAGAAGGAGGAACCAGTAAAGCCAGTACATACCAGAGGCACGACCAACCTACTAATCCCGAAATTCAACTACGAGCTTTTTAACTGCAACAACTTTAATATACGCTATTGGAGCTGGAATTACCGCGGCTGCTGGCACCAGACTTGCCCTCCAA
+
DDDDDIIIIGIIIIIIIIIIIIIIIIIIIIIIIIIIIIIIIIIIIIIIIHIIIIIIHGFHIIIIHIIIIIIIHIIIIIIIIIIIIIIHIIIHHHIIIIIIIIIIIIIIIIIHIIIIHHIIIIIIIIIIIIIHIIIIHIIIIIIIIIIIIIIIIIIIIIIIIIIIIIIIIIIHHIIIIIIIHIIIIIIIIIIHIIIIIIIIIIIIIIIIIIIIIIHIIIIIIIIIIIIIIIIIIIIIIIHIIIHHGIIHIIIIIIIIIIIIIIIIIIIIIIIIIIIIIIIIIIIIIIIIIIIIIIIIIIIIIIIIIIIIIIIIIIIIIIIIIIIIIIIIIIIIIIIIIIIIIDDDDD
@HISEQ:969:HM2KJBCX2:2:1102:7961:49617 2:N:0:ACTATGCA
AGTGCCCTTGGTCCCAACTATCCCTATTAATCATTACGTCAATCCTAGAAACCAACAAAATAGGATCAAACGTCCTATTTCATTATTCCATGCTAATGTATTCAAGCGTTAGCCTGCTTTAAACACTCTAATTTTTTCAAAGTAACAGTCCTGTTTCCCTGCAACACCAAATTAATGACATTACAGTTCTTCAGAAAGGAGGAACCAGCGAGACCAGTACGAACCAAAGGCACGACCAACCTGCTGATCCCGAAATTCAACTACGAGCTTTTTAACTGCAACAACTTTAATATACGCTATTGGAGCTGGAATTACCGCGGCTGCTGGCACCAGACTTGCCCTCCAA
+
DDDDDIIIIEHIIIIIIIIIIIIIIIIIIIIIGIIIIIIIIIIIIIIIIIIIIIIIIIIIIIIIIIIIIIIIIIIIHIGIIIIIIIIIIIIIGIIIIIIIIIIIIHIIIIIIIIIIIIIIIIIIIIIIIIIHIIIIIIIIIIIHIHIIIIIIIIIIIIIIIIIIIIIIIIIIIIIIIIIIIIIIIIIIIIIIIIIIIIIIHIIIIIIIIIHIHIIIIIIIHIIIIIIIIIIIIIIIIIIIIIIHIIIIIIIIIIIHIIIIIHIIIHIIIIIIIIIIIIIIIIIIIHIIIIIIIHIIIIIIIIIIIIIIIIIIIIIIIIIIIIIIIIIIIIIIIIIIIIIIIDDDDD
@HISEQ:969:HM2KJBCX2:2:1102:20857:49679 2:N:0:ACTATGCA
AGTGCCCTTGGTCCCAACTATCCCTATTAATCATTACGTCAATCCTAGAAACCAACAAAATAGGATCGAACGTCCTATTTCATTATTCCATGCTAATGTATTCAAGCGTTAGCCTGCTTTAAACACTCTAATTTTTTCAAAGTAACAGTCCTGTTTCCCTGCAACACCAAATTAATGACATTACAGTTCTTCAAGAAGGAGGAATCAGTAAAGCCAGTACACACCATTGGCACGACCAACCTACTGACCCCGAAATTCAACTACGAGCTTTTTAACTGCAACAACTTTAATATACGCTATTGGAGCTGGAATTACCGCGGCTGCTGGCACCAGACTTGCCCT
+
DADDDIIIIIIIIIIIIIIIIIIIIIIIIIIIIIIIIIIHIIIIIIIIIIIIIIIIGIIIIIIIIIIIHIIIHIIIIHIIIEHHHIIIIIEHHIIHHIHIHIIHHHIIIHHHHHHIIIIHIIIIIIIIHIIIIIIIHIIIIHHIHHIIIHHIIEHHIIIHHIIIIIIIIIIGIIIHHIHGHIIIIHIIIIHIIIIIIIIIHIIIIIHIIIIHIIIIHIIIHIIIIIIIIIIIIIIIHHHHFGIIIIIIIIIIIHIHIIIIIIIIIIIIIIIIHHGIIIIIIIIHIIIIIIIIIIIIIIIIIIIIIIIIIIIIIIIIIIIIIIIIIIIIIIIIIIIIIDDDDD
@HISEQ:969:HM2KJBCX2:2:1102:5680:49533 2:N:0:ACTATGCA
AGTGCCCTTGGTCCCAACTATCCCTATTAATCATTACGTCAATCCTAGAAACCAACAAAATAGGATCAACGTCCTATTTCATTATTCCATGCTAATGTATTCAAGCGCGAGCCTGCTTTAAACACTCTAATTTTTTCAAAGTAACAGTCCTGATTCCCCACCACACCAAATTAATGACATGATGGTTCGTCAGAAGGTAGAAACCAGTAACGCCAGTACGTACCTAAGGCACGACCAACGAACTGATCCCGAAATTCAACTACGAGCTTTTTAACTGCAACAACTTTAATATACGCTATTGGAGCTGGAATTACCGCGGCTGCTGGCACCAGACTTGCCCTCCAA
+
DDDDDIIIIIIIIIIIIIIIIIIIIIIIIIIIIIIIIIIIIIIIIIIIIIIIIIIIFHIIIIHHFIHIIIIIIIGHIIIIIIIIIIIHHIIGIIHIIIIIIHIIIIIIIIIHIIIIIIIIIHIHIIIIIIIIIIIIIIIIIIIIIIIIIIIHHIIIIIIIIIIIHIIIIIIIIIIIIIIHIIIIIHHIIIIIIIIIIIIIIHIIIIIHIIIIIIIIIIIIIIIHIIIIIIIIIIIIIIIIHHHHIIIIIIIIIIIIIIIIIHIIIIIIIIIHIHIIIIIIIIHIIIIIIIIIHIIIIIHIIIIIIIIIIIIIIIIIIIIIIIIIIIIIIIIIIIIIIIIIDDDDD
@HISEQ:969:HM2KJBCX2:2:1102:12233:50268 2:N:0:ACTATGCA
AGTGCCCTTGGTCCCAACTATCCCTATTAATCATTACGTCAATCCTAGAAACCAACAAAATAGGATCAAACGTCCTATTTCATTATTCCATGCTAATGTATTCAAGCGTTAGCCTGCTTTAAACACTCTAATTTTTTCAAAGTAACAGTCCTGTTTCCCTGCAACACCAAATTAATGGCATTACAGTTCTTCAGAAAGGAGGAATCAGCGAAGCCAGTGCATACCAGTGGCACGACCAACCTGCTGACCCCGAAATTCAACTACGAGCTTTTTAACTGCAACAACTTTAATATACGCTATTGGAGCTGGAATTACCGCGGCTGCTGGCACCAGACTTGCCCTCCAA
+
B<D0<1FHIIEHHE@GEHEG1<G@FHIIHI1F@GHIHECCHHEGEGEHEEH?HHHIHHIFHEC@EEHEHCGGF1CEHIHGGEHHIIHIIGEHH1<<HIIHIIHGHCEHHIHDGHHHHHIIHHH@HHHFED@HG?IHHEHHIHIHHEFEIHGHHHHIIIHHHHIHEFGC0@0?HHHFHIIIHIIHHHHHCHIIHEFIHHECHGFHH@DHCIHE=<GHHHIHIIIIHIIIHIEHIIHHEHHHIHHGDIIDHHHIIHIIIIIIIIIHIIIIIIIIIHHGHHIIHHHIHHHHIIIIIIIIIIHEIIIIIHHEHHHGHHHHHHIHHFHEIIIIIIIHIFIIHHCHHD@DDB
@HISEQ:969:HM2KJBCX2:2:1102:11892:51067 2:N:0:ACTATGCA
AGTGCCCTTGGTCCCAACTATCCCTATTAATCATTACGTCAATCCTAGAAACCAACAAAATAGGATCAACGTCCTATTTCATTATTCCATGCTAATGTATTCAAGCGCGAGCCTGCTTTAAACACTCTAATTTTTTCAAAGTAACAGTCCTGATTCCCCACCACACCAAATGAATGACATGATGGTTCGTCAGAAGGTAGAAATCAGTAACACCAGTACGTACCGAAGGCACGACCAGCGTACTAATCCCGAAATTCAACTACGAGCTTTTTAACTGCAACAACTTTAATATACGCTATTGGAGCTGGAATTACCGCGGCTGCTGGCACCAGACTTGCCCTCCAA
+
DDDDDIIIIIIIIIIIIIIIIIIIIIIIIIIIIIIGIIIIIIIIIIIIIIIIIIIIIHEHHIHHHHIIIIGHHIIIIHGIIIIIIIIIIIHHFHHIIIIIIGHHHHHIIIIIIIIIIIIIHIIIIIIIIHHIHHEHIIIHHHHIIIIHIIIHIIHIIGHIHHIHIIIIIIHIIIIIIIIIIIIIIIIIIIIIIIIIIIIIIIIGIIIIHGHHIIIIIHIIIIHIIHHIIIIHIIIIIIIIIIIHIIIIIIIIIIIIIIIIHHIIIIIIIIIIIHIIGIIIIIIIIIIIIIHHEIIIHIIIIIIIIIIIIIIIIIIIIIIIIIHFIIIIIIIIIIIIIIIIDDDDD
@HISEQ:969:HM2KJBCX2:2:1102:3114:49865 2:N:0:ACTATGCA
AGTGCCCTTGGTCCCAACTATCCCTATTAATCATTACGTCAATCCTAGAAACCAACAAAATAGGTTTGAACGTCCTATTTCATTATTCCATGCTAATGTATTCAAGCGTTAGCCTGCTTTAAACACTCTAATTTTTTCAAAGTAACAGTCCTGTTTCCCTGCAACACCAAATTAATGGCATTACAGTTCTTCAGAAAGGAGGAATCAGCGAAACCAGTTCATACCAGTGGCACGACCAACCTGCTGACCCCGAAATTCAACTACGAGCTTTTTAACTGCAACAACTTTAATATACGCTATTGGAGCTGGAATTACCGCGGCTGCTGGCACCAGACTTGCCCTCCAA
+
DCDDDIIIIIIIIIIIIIIIIIIIIIIIIIIIIIIIIIIHHIIIGIIHIIIIIIIIIIIIIIIIHIIHHIIIIIIIIIIIIIIHIIHHHHIHIIIGIIIIIIIIIIIHIIIHHIIIIIIIHIIIIIIIIIIIIIIIIIIIIIHHIHIIIIIIIIIIIIIIIIIIIIIIIIIIIIIIIIIIIIIIIIIIIIIIIIIIIIIIIIIIIIIIIIIIIIIIHIIIIIIIIIIIIIIIIIIIIIIIIIIHIIIIIIIIIIIIIIIIIIIIIIIIIIIIIIIIIIIIIIIIIIIIIIIIIIIIIIIIIIIIIIIIIIIIIIIIIIIIIIIIIIIIIIIIIIIIIIIIIDDDDD
@HISEQ:969:HM2KJBCX2:2:1102:8198:50390 2:N:0:ACTATGCA
AGTGCCCTTGGTCCCAACTATCCCTATTAATCATTACGTCGATCCTAGAAACCAACAAAATAGAATCAAACGTCCTATTTCATTATTCCATGCTAATGTATTCAAGCGTGCGCCTGCTTTAAACACTCTAATTTTTTCAAAGTAACAGTCCTGATTCCCCACGACACCAAATTAATGACATCGCGGTTCTTCAGAAGGTAGGAACCAATAATGCCAGTGCGTACCGAGGCACGACCGACAATCTGATCCCGAAATTCAACTACGAGCTTTTTAACTGCAACAACTTTAATATACGCTATTGGAGCTGGAATTACCGCGGCTGCTGGCACCAGACTTGCCCTCCAA
+
DDDDDIIIIHIHIIIIIIIIIIIIIIIIIIIIIIIIIIIIIIIIIIIIIIIIIIIIIIIIIIIIIIIIIIIGHGIIHIIIIIIIIIIIIIIIIHIIIIIIHIHIIIIIIIIIIIIIIIIIIIIIIIIIIIIIIIHIGHIIIIIIIHIIIIIIIIIIIIHIIIIIIIIIIIIIIIIIIIIIIIIIIIIIIIIHIIIIIIIIIIIIIHIIIIIIIIIIIIIIIIIIIIIIHIIIIIIIIIIIIIHFIIIIIIIIIIIIIIIIIHIIIIIIIIIIIHIIIIIIIIIIIIIIIIIIHIIIIIIIIIIIIIIIIIIIIIIIIIIIIIIIIIIIIIIIIIIIIIIIDDDDD
@HISEQ:969:HM2KJBCX2:2:1102:1950:51057 2:N:0:ACTATGCA
AGTGCCCTTGGTCCCAACTATCCCTATTAATCATTACGTCAATCCTAGAAACCAACAAAATAGAATCAAATGTCCTATTTCATTATTCCATGCTAATGTATTCAAGCGTGCGCCTGCTTTAAACACTCTAATTTTTTCAAAGTAACAGTCCTGATTCCCCACGACACCAAATTAATGACATCGCGGTTCTTCAGAAGGTAGGAACCAATAATGCCAGTACGTACCGAGGCACGACCGACAGTCTGATCCCGAAATTCAACTACGAGCTTTTTAACTGCAACAACTTTAATATACGCTATTGGAGCTGGAATTACCGCGGCTGCTGGCACCAGACTTGCCCTCCAA
+
DDDDCIIIIIIIIIIIIIIIIIIIIIIIIIIIIIIIIIIIIIIIIIIIIIIIIHIIIIIIIHIGHIIIIGIIIIIIIIIIIIIIIHIGHIIIIIIIIIIIIIIHHIIIIIIIIIIIIIIIIIIIIIIIIIIIIIIIIIIHIIIIIIIIIIIIIIIIIIIHHIIIIIIIIIIIIIIIIIIIIIIIIHIIIIIIIIIIIIIIIIIIIHIIIIHIIIIIIIIIIIIIIIIIIIIIIIIIIIIIIIHHIIIIIIIIIIIIIIIIIHIIIIIIIIIIIIIIIIIIIIIIIIIIIIIIIIIIIIIIIIIIIIIIIIIIIIIIIIIIIIIIIIIIIIHIIIIIIIIIDDDDD
@HISEQ:969:HM2KJBCX2:2:1102:12308:51666 2:N:0:ACTATGCA
AGTGCCCTTGGTCCCAACTATCCCTATTAATCATTACGTCGATCCTAGAAACCAACAAAATAGAATCAAACGTCCTATTTCATTATTCCATGCTAATGTATTCAAGCGCGAGCTTGCTTTAAACACTCTAATTTTTTCAAAGTAACAGTCCTGATTTCCCGCGACACCAAATTAATGACATCGTGGTTCGTCAGAAGGGAGAAACCAATAATGCTAGTACGTACAAAGTACGACCGACATATTAGTCCCGAAATTCAACTACGAGCTTTTTAACTGCAACAACTTTAATATACGCTATTGGAGCTGGAATTACCGCGGCTGCTGGCACCAGACTTGCCCTCCAA
+
DDDDDIIHIIIHIIIIIIIIIIIIIIIIIIIIIIIIIIIIIIIIIHIIIIIIIIIIIIIHIIHIIIIIIIIIIIIIIIIIIIIIIIIIIIIIIIIIIIIHIIHIIIIIIIIIIIIIIIIIIIIIIIIIIIHIIIIHHIIIIIIIIIIIIIIIIIIIIIIHIIIIIIIIIIIHIIIIIIIIIIIIIIIIHIIIIIIIIIIIIIIIIIIIIIIIIIIIIIIIIIIIIIIIIIIIIIIIIIIIIIIIIIHGIIIIIIIIIIIHIIIIIIIIIIIIIIIIIIIIIIIIIIIIIIIHIIIIIIIIIIIIIIIIIIIIIIIIIIIIIIIIIIIIIIIIIIIHIIIDDDDD
@HISEQ:969:HM2KJBCX2:2:1102:12640:52227 2:N:0:ACTATGCA
AGTGCCCTTGGTCCCAACTATCCCTATTAATCATTACGTCAATCCTAGAAACCAACAAAATAGGATCAAACGTCCTATTTCATTATTCCATGCTAATGTATTCAAGCGTTAGCCTGCTTTAAACACTCTAATTTTTTCAAAGTAACAGTCCTGTTTCCCTGCAACACCAAATTAATGACATTACAGTTCTTCAAGAAGGAGGAACCAGTAAAGCCAGTACATACCAGAGGCACGACCAACTTACTAATCCCGAAATTCAACTACGAGCTTTTTAACTGCAACAACTTTAATATACGCTATTGGAGCTGGAATTACCGCGGCTGCTGGCACCAGACTTGCCCTCCAA
+
DDDDDIIIIIIIIIIIIIIIIIIIIIIIIIIIIIIIIIIIIIIIIHIIIIIIIIIIIHHIIIHHIIIIIIIIIIIIIIIIIIIIIIIIIIHIIGIHIIIIIIIIIIIIIIIIIIIIIIIIIHHIIIIIIIIIIIIIIIIIIIIIIIIIIIIIIIIIIIIIIIIIIIGIIIIHIIIIIIIIHIIIIIIIIIIIIIIIIIIIIIIIIIIIIIIIIIIIIIIIIIIIIIIIIIIIIIIIIIIIIIIIIIIIIIIIIIIHIIIIIIIIIIIIIIIIIIHIIIIIIIIIIIIIIIIIIIIIIIIIIIIIIIIIIIIIIIIIIIIIIIIIIIIIIIIIIIIIIIIIIDDDDD
@HISEQ:969:HM2KJBCX2:2:1102:4835:50799 2:N:0:ACTATGCA
AGTGCCCTTGGTCCCAACTATCCCTATTAATCATTACGTCGATCCTAGAAACCAACAAAATAGGTTCGATCGTCCTATTTCGTTATTCCATGCTAATGTATTCAAGCGCGAGCCTGCTTTAAGCACTCTAATTTTTTCAAAGTAACAGTCCTGTTTCCCCGCAACAACAAATTAATGCCATCACGGTTCTGCAAGAGGGAGGGACCAGTGAGGCCAGTGCATACCAGTGGCACGACCAACCTACTGGCCCCGAAATTCAACTACGAGCTTTTTAACTGCAACAACTTTAATATACGCTATTGGAGCTGGAATTACCGCGGCTGCTGGCACCAGCTTGCCCTCCAA
+
DDDDDIIIIIIIIIIIIIIIIIIIIIIIIIIIIIIIIIIIIIIIIIIIHIIIIIIIIIIIIIIHIIIIHIIIIIIIIIIIHIIIIIIIIIIHIIIIIIIIIIIIIIIIIIIIIIIIIIIIIIIIIIIIIIIIIIIIIIIIIIIIIIIIIIIIIIIIIIIIIIIIIIIIIIIIIIIIIIIIIIIIIIIIIIIHIIIIIIIIIIIIIIIHIIIIIIIIIIIIIIIIIIIIIIIIIIIIIIIIIIHFIIIIIIIIIIIIIIIIIIHIIIIIIIIIIIIIIIIIIIIIIIIIIIIIIIIIIIIIIIIIIIIIIIIIIIIIIIIIIIIIIIIIIIIIIIIIIIIIDDDDD
@HISEQ:969:HM2KJBCX2:2:1102:12953:52319 2:N:0:ACTATGCA
AGTGCCCTTGGTCCCAACTATCCCTATTAATCATTACGGTGATCCTAGAAACCAACAAAATAGAACCATGCCGTCCTATTTTATTATTCCATGCTAATGTATTCAGGCACTAGCCTGCTTTGAGCACTCTAATTTTTTCAAGGTAATAGTCCTGCTTCCCCAACGCACCAAATGAATGGCATGCTGGTTATTCAGAAGGTAAGAACCCACCACACCAGTACGGACAGTGAAGCCCGACCGATGGACAGATTCCGAAATTCAACTACGAGCTTTTTAACTGCAACAACTTTAATATACGCTATTGGAGCTGGAATTACCGCGGCTGCTGGCACCAGACTTGCCCTCCAA
+
DDDDDIIHHIHIIIHIIHIIHIIIIIIIIIIIIIIHIHIHIHIIHIIIGIIIIIIIIIIGIHHHHHHIHIIHHEGIIIIHHIIHIIIHIHHHHIIIHHHHHHEIHIGIIIIIHHHHHIIIIGHIIIHIIIIIIIIIIIIIIIHIIIIIHIIIIHIIHHHHHHHHHHHIHIIIHHHHHGHIIIIIIIIIHHIIIIIIIIHHHHIIIIIHGIHHHIIIIIIIIIHIIIIIIIIIIIIIIIIIIIIIIHFIIIIIIHIIIIIIIIHIIIIIIHIIIIIHGIIIIIIIIIIIIIIIIIIHIIIHIIIIIIIIIIHIIIIIIIIIIIIIIIIIIIIIIIIIIIIIIIIDDDDD
@HISEQ:969:HM2KJBCX2:2:1102:13352:52445 2:N:0:ACTATGCA
AGTGCCCTTGGTCCCAACTATCCCTATTAATCATTACATCGATCCTAGAAACCAACAAAATAGAATCGGATGTCCTATTTCATTATTCCATGCTAATGTATTCAAGCGTGAGCCTGCTTTAAACACTCTAATTTTTTCAAGGTAACAGTCCTAATTCCCCGTGACACCAAATTAATGGCATTACGGTTCTTTAGAAGGTGAGAAATCAATAATATCAGTACATACCAACGGCATGACCGAAACATTGATCCCGAAATTCAACTACGAGCTTTTTAACTGCAACAACTTTAATATACGCTATTGGAGCTGGAATTACCGCGGCTGCTGGCACCAGACTTGCCCTCCAA
+
DDDDDIIIIIIIIIIHIIIIIHIIIHIIIIIIIIIIIIIIIIIIIIIIIIIIIIIIIIHIIIGIIIIHIHHGHHIIHIHIIIIIHIIHIIIGHIIIIIIIIIIIIIIIIIIIHHIIHIIHIIIIIIIIIIIIIIIIIIIIIHIIIHIIIHHIIIIIIHIHIIHIIIIIIIIHIHIIIIIIIIIIIIIIIIIIIIIIIIIIIIIIIHIIIIIIIIIIIIIIIIIIGIIIIIIIIIIIIIIIIIIIHF<HFIIIIIIIIIIIIIIIIIIIIIIIIIIIIIIIIIIIIIIIIIIIIIHIIIIIIIIIIIIIIIIIIIIIIIIIIIIIIIIIIIIIIIIIIIIIIIDDDDD
@HISEQ:969:HM2KJBCX2:2:1102:19504:53088 2:N:0:ACTATGCA
AGTGCCCTTGGTCCCAACTATCCCTATTAATCATTACATCGATCCTAGAAACCAACAAAATAGAATCTGATGTCCTATTTCATTATTCCATGCTAATGTATTCAAGCGTAAGCTTGCTTTAAACACTCTAATTTTTTCAAGGTAACAGTCCTAATTCCCCATAACATCAAATAAATGACATTATGGTTCTTTAGAAGGTGAGAACCAATAAAACCAGTACATACCAAGGCATGACCGATTCCTTGATCCCGAAATTCAACTACGAGCTTTTTAACTGCAACAACTTTAATATACGCTATTGGAGCTGGAATTACCGCGGCTGCTGGCACCAGACTTGCCCTCCAA
+
DDDDDIIIIIIIIIIIIIIIIIIIIIIHIIIIIIIIIIIIIIIIIIIIFHHHIIIIIHIHIIIIIIIIIIIIIHIIIIIIIIIIIIIHHIIIHIIHIIIIIIIIIIIIIIIIIIIIIIHIIHIIIHHIIIIIIIIIIIIHHHIIIIIIIHIIIIIIIIHHIIIIIIIIIIIIIIIIIIIIIIIHIIIIIIIIIIIIIIIIIIIIHHIIIIIIIIIIIIIIIIIIIIIIGIIIIIIIIIIIIHHDIIIIIIIIIIIIIIIIIHIIIIIIIIIIIIIIIIIIIIIIIIIIIIIIHIIIIIIIIIIIIIIIIIIHIIHIIIIIIIIIIIIIIIIIIIIIIIIIDDDDD
@HISEQ:969:HM2KJBCX2:2:1102:5596:53866 2:N:0:ACTATGCA
AGTGCCCTTGGTGAACCCAACTATCCCTATTAATCATTACGTCAATCCTAGAAACCAACAAAATAGGATCGAACGTCCTATTTCATTATTCCATGCTAATGTATTCAAGCGTTAGCCTGCTTTAAACACTCTAATTTTTTCAAAGTAACAGTCCTGTTTCCCTGCAACACCAAATTAATGACATTACAGTTCTTCAGAAAGGAGGAATCAGCGAAGCCAGTGCATACCAGTGGCACGACCAACCTGCTGACCCCGAAATTCAACTACGAGCTTTTTAACTGCAACAACTTTAATATACGCTATTGGAGCTGGAATTACCGCGGCTGCTGGCACCAGACTTGCCCTCCAA
+
DDDDDIIIIIIIIIIIIIIIIIIIIIIIIIIIIIIIIIIIIIIIIIIIIHFIHHIIIIIIIIIIIIIIIIIIIHHHIIIIIIIIHIIIIIHIIIIIGIIIIHIIIIIIIIIIIIIHHIIIIIIIIHIIHHIIIIIIIIIIIIIIIIIIIIIIIIIIIIIIIIIIIIIIIIIIIIHIIIIIIIIIIIIIIIIIIIIIIIIIIIIIIIIIIIIIIIIIIIIIIIIIHIIIIIIIIIIIIIIIIIIIHIHIIIIIIIIIHIIIIIIIIIIIIIIIIIIIIIIIIIIIIIIIIIIIIIIIIIIIIIIIIIIIIIIIIIIIIIIIIIIIIIIIIIIIIIIIIIIIIIIIDDDDD
@HISEQ:969:HM2KJBCX2:2:1102:16421:53921 2:N:0:ACTATGCA
AGTGCCCTTGGTCCCAACTATCCCTATTAATCATTACGTCGATCCTAGAAACCAACAAAATAGGTTCGATCGTCCTATTTCGTTATTCCATGCTAATGTATTCAAGCGCGAGCCTGCTTTAAGCACTCTAATTTTTTCAAAGTAACAGTCCTGTTTCCCCGCAACAACAAATTAATGCCATCACGGTTCTACAAGAAGGAGGGACCAGTGAGGCCAGTGCATACCAGTGGCACGACCAACCTACTGGCCCCGAAATTCAACTACGAGCTTTTTAACTGCAACAACTTTAATATACGCTATTGGAGCTGGAATTACCGCGGCTGCTGGCACCAG
+
DDDCDIIGHIIICCGFHHHIIIHIHIIIHHIHHIIIGHHFHHHDGGHIIIIHHIIIIIIIIIIIIIIIIHGIIEHHHHIIGHHIHIHG@FHHIHHIIIIIIHHHHIHHHIIIIIGGHIIIIIIHIHGHGIIHIIIIIIHHEHIIHHEHIIHFDGHIEFGIIIHIHIIIIIHIIHIIIIIIIIIIIHHIIIIHHGHIIHHEHIHIIIIGIIHHGIIIIIIIIIIIIIHHHHHHIHHGIHIIIIIIIIIIH@IIHIIIHIIIIHIIIHIIHHIHIIIIIIHIIIIIIIHHIIIHIHIHIHHHFHHIGIHGIIIIIIHIIIIIIHH@IIIIDDDDD
@HISEQ:969:HM2KJBCX2:2:1102:3206:54233 2:N:0:ACTATGCA
AGTGCCCTTGGTCCCAACTATCCCTATTAATCATTACGGTGATCCTAGAAACCAACAAAATAGAACCATGCCGTCCTATTTTATTATTCCATGCTAATCTATTCAAGCACAAGCCTGCTTTAAGCACTCTAATTTTTTCAAGGTAATAGCTCTGCTTCCCCAACGCACTAACTTAATAGCATGCTGGTTATTCAGAAGGTAGGAATTCATCAGGCCAGTGCGGACAGTGAAGCCCGACCAACCGACAAACTCCGAAATTCAACTACGAGCTTCTTAACTGCAACAACTTTAAGATACGCTATTGGAGCTGGAATTACCGCGGCTGCTGGCACCAGACTTGCCCTCCAA
+
DDDDDIIIIHIIHIIIIIIIIIIIHIIIIIIIIIIIIIIIIIIIIIIHHIIIIIIIIIIGIIHIIIIIIGFHIIIIIHHIIIIIIIIIIIIIIIIIHIIIIHIGIIIIIIIIGIIIHHIHHHHIFHIIHGIHIIIIIIGHHIFHIHIIIIIIIHIIIIHHHGHHHGHIIGHHHIII2HFFHHHHIIIIIHGGHIGHIIICHE9HIHHGIIIHHGEDG@FCDDDD<CHIIHCIIHEFDDHHHHHHHD<<F/D/<1F?CG@EGGD</=?@FC1<1@CC1D<<11<11<11111<100EDEEEF@@?HH?HCCCF<CHH?HCHHHHEHED1HCEECHDFECC</0<<0<<<
@HISEQ:969:HM2KJBCX2:2:1102:18156:54399 2:N:0:ACTATGCA
AGTGCCCTTGGTCCCAACTATCCCTATTAATCATTACGTCAATCCTAGAAACCAACAAAATAGGATCAAACGTCCTATTTCATTATTCCATGCTAATGTATTCAAGCGTTAGCCTGCTTTAAACACTCTAATTTTTTCAAAGTAACAGTCCTGTTTCCCTGCAACACCAAATTAATGACATTACAATTCTTCAAGAAGGAGGAACCAGTAAAGCCAGTACATACCAGAGGCACGACCAACCTACTAATCCCGAAATTCAACTACGAGCTTTTTAACTGCAACAACTTTAATATACGCTATTGGAGCTGGAATTACCGCGGCTGCTGGCACCAGACTTGCCCTCCAA
+
DCDDDIIIIIIIIIIIIIIHIIIIIIIIHIIIIIIHIIIIIIIIIIIIGIIIIIIIIHIIHHIHHHHIIIIIIIIIIIIIHIIIHIHIGIIIGIIGIIIIIIIIIHIIIIIIHHIIHIIIIIIIIIIIHIIIIIIIIIHHHIIIHHIIIHIIIFIHIIIIIIIIIIIIIHIHHIIIIIHIHHIIIIIIIHIIIIIIIIIHIIIIIIIIIIIIIIIIIIIIIIIIIIHIII=IIIIIIIIIIHHHGHHEIIIIIIIIHIIIIIIIIIIIIIIIIIIIIIIIIIIIIIIIIIIIIIIIIIIIIIIIIIIIIIIIIIIIIIIIIIIIIIIIIIIIIIHIIIIIIDDDDD
@HISEQ:969:HM2KJBCX2:2:1102:2043:54058 2:N:0:ACTATGCA
AGTGCCCTTGGTCCCAACTATCCCTATTAATCATTACGTCAATCCTAGAAACCAACAAAATAGGATCGAACGTCCTATTTCATTATTCCATGCTAATGTATTCAAGCGTTAGCTTGCTTTAAACACTCTAATTTTTTCAAAGTAACAGTCCAAATTCCCCGCAACACCAAATTAATGGCATTACGGATCATCAGGAAGGAGGAATCAGTGAGACCAGTACATACCAGAGGCATGACCAATCTACTAACCCCGAAATTCAACTACGAGCTTTTTAACTGCAACAACTTTAATATACGCTATTGGAGCTGGAATTACCGCGGCTGCTGGCACCAGACTTGCCCTCCAA
+
DDDDDIIIIGIIIIIIIIIIIIHIIIIIIIIIIIIIIIIIIIIIIIIIHIIIIIIIIEH@GHIHFHHIFHIIIIIIIIIIGIIIIIIIIIIHHHIIIIIIIHIHIIIIIIIIIIIIIIIIHHHHHIIIIHIIIIHHHIIHHIIIIIHIIHFEFHHIIHGHIIHIIIIIHHIIIIHIIIIIIIIIIIIIIIIIIIIIIIIIIIIIIIIIIIIIIIIIIIIIIIIIIHIIIIIIIIIIIIIIIIIHHIIIIIIIIIIIIIIIIIIIIIIIIIIIIIIIIIIIIIIIIIIHHHIIIIIIIIIIIIIIIIIIIIIIIIIIIIIIIIIIIIIIIIIIIIIIIIIIIDDDDD
@HISEQ:969:HM2KJBCX2:2:1102:10695:55496 2:N:0:ACTATGCA
AGTGCCCTTGGTCCCAACTATCCCTATTAATCATTACGTCGATCCTAGAAACCAACAAAATAGAATCAAACGTCCTATTTCATTATTCCATGCTAATGTATTCAAGCGTAAGCCTGCTTTAAACACTCTAATTTTTTCAAAGTAACAGTCCTGATTCCCCACGACACCAAATTAATGACATCGCGGTTCTTCAGAAGGTAGGAACCGATAATGCCAGTGCGTACCGAAGCACGACCAACAATTCGATCCCGAAATTCAACTACGAGCTTTTTAACTGCAACAACTTTAATATACGCTATTGGAGCTGGAATTACCGCGGCTGCTGGCACCAGACTTGCCCTCCAA
+
DDD?@EHGEEH<CH?HHIHH@CGGHI?GHHHIIHCHCG1<CCDFHHHI1CGHEH@HE1CGECFH1<<GEHH@GHEG?E?GHIIE1<@C?E@1F@1G?HEFGHHHHHHEGIHHHIHGHGIFHHHIIHIHGHBGHHFACHEIIIGHIIIHHHHHHHGFHHHGHHHFIHHHIHHHHHHFHCHIIIHDHHHE@HIHHHIIHIIHHIHIHEHHGIIIIHIIIHGHHIIIIIIHHIIHEHIIHIIHIC0<IIHE@IHIHIIGIHHIIIIHHHIIIHGHIHHHGIIIIHGG?HIHHEIIHIIIIIIHHHHFHHHHIIIIIIHCHIHHCHEHHHIIHHEEHHHHIHCIADDD@
@HISEQ:969:HM2KJBCX2:2:1102:7316:54773 2:N:0:ACTATGCA
AGTGCCCTTGGTCCCAACTATCCCTATTAATCATTACGTCAATCCTAGAAACCAACAAAATAGGTTTGAACGTCCTATTTCATTATTCCATGCTAATGTATTCAAGCGTTAGCCTGCTTTAAACACTCTAATTTTTTCAAAGTAACAGTCCTGTTTCCCTGCAACACCAAATTAATGGCATTACAGTTCTTCAGAAAGGAGGAATCAGCGAAACCAGTTCATACCAGTGGCACGACCAACCTGCTGACCCCGAAATTCAACTACGAGCTTTTTAACTGCAACAACTTTAATATACGCTATTGGAGCTGGAATTACCGCGGCTGCTGGCACCAGACTTGCCCTCCAA
+
BDDDAEHHHCHHFHHHFDHHHEHHHHIIIIIHHHIIIIFHHIHHEHHIEHHIHIHIIIIIIIIGHIHHHIIHFHIIGHHIIEHHHHHHIHIIGIGEHIIHHHHHHIHIGIIHHIHIHIIIHIIFIHIHHHHIIIHHHIIIIHHHIIHHIFIIIHGHHEEHHHHHGHHHGIHIHHHHHFEHIIHIIIIIEHEIIIIGIIIHIIIIIIIIIIHHIHIIIIIIIHIHIIIIIIIIIGIIIIHIHIHHBGIIIIHIIIHIHIHIIHEIIIGIIIIIIIIHHIIIIIIHGEIIIHIIIIIIIIIIIIIIIIIIIIIHHIHIHIIIIIIIIIIIIIIHHHHHIHIIIDDADA
@HISEQ:969:HM2KJBCX2:2:1102:17037:56365 2:N:0:ACTATGCA
AGTGCCCTTGGTCCCAACTATCCCTATTAATCATTACGTTGATTCTAGAAACCAACAAAAATAGAATCTAACGTCCTATTTCATTATTCCATGCTAATGTATTCAAGCGCGTGCCTGCTTTAAACACTCTAATTTTTTCAAAGTAACATCCTGACTCCCCACAACATCAAATTAATGACATCATGATTCATCAGAAGGGAGAAATCAATGACATTAGTACGTACCAAAGGCACGACCGACGTATTGATCCCGAAATTCAACTACGAGCTTTTTAACTGCAACAACTTTAATATACGCTATTGGAGCTGGAATTACCGCGGCTGCTGGCACCAGACTTGCCCTCCAA
+
DDDDDIIIIIIIIIIIIIIIHIIIIIIIIIIIIIIIIHHIIHHIHIIIIIIIIIIIHHIIIIIHIIHIHIIIGHHIIIHIIIIIIIIIIIIHIHIIIIIIHGHHIIHIHHIHHIIIIHIIIHHIIIIHIIHGHIIIIIIIIIHIHHIIIIIIIHIIIIIIIIIIIIIIIIHHIIIHIHHHIIIIIIIIIIHIIIIIIIIHIIIIIIIIIIIIIIIIIIIIIIIIIIHIIIIIIIIIIIIIIIIIHIIIIIIIHIIIHIIIIHHIIHIIIIIIIIGIIIIIIIIHIIIIIIIHHGIIIIIIIIIIIIIIIIIIIIIIIIIIIIIIIIIIIIIHIHIIIIIIIDDDDD
@HISEQ:969:HM2KJBCX2:2:1102:13868:56985 2:N:0:ACTATGCA
AGTGCCCTTGGTCCCAACTATCCCTATTAATCATTACTCCAGTTGCTAAAAAACCAACAAAATAGAACCGAAGTCCTACGGTGTTATCCAATGCTAATAGTATTCACGGCGTAAGCCTGCTTTGAACACTCTAATTTTTTCAAAGTAAAGGTGATCAAGAGTCGGATGATCTCCAACCAACCCAGAGTAAACCAGGTGAGCTGAAGGTCCGCAAATGACCACAGAAGCTGACACGCTCTTCAACACTATCATCCCAGAAGAGACGTAGGCCAGAGAGCGTAATGTCAGGAAATCCAACTACGAGCTTTTTAACTGCAACAACTTTAATATACGCTACTGGAGCTGGAATTACCGCGGCTGCTGGCACCAGACTTGCCCTCCAA
+
DDDDDIIIIIIIHIIIIIIIIIIIIIIIIIIIIIIIIIIIIIIIIIHIIIIIIIIIHIIIHHIHIHIIGHHIHHHIIHIIIFIIIIIIIIIIIGHIIIIIIFHHIIIIIIIIIIIIIIIHHIIIIIIIIIIIIHIIIIIIIHHHIIIIIIIHIIHIIIIIIIIIIGIIIIIIIIHIHIIIIIHHIIIIIIIIIIIIIIIIIIIIIIIIIIIIIIIIHHIIIIIIIIIIIIIIIIIIIIIIIIIIIIIIIIIIIIIIIIIIIIIIIIIIIIIIIIIIIIIIHFIIIIIIIIIIIIIIIIIIIIIIIIIIIIIIIIIIIIIIIIIIIIIIIIIIIIIIIIIIIHIIIIIIIIIIIIIIIIIHIIIIIIIIIIHIIIIIIIDDDDD
@HISEQ:969:HM2KJBCX2:2:1102:5666:57537 2:N:0:ACTATGCA
AGTGCCCTTGGTCCCAACTATCCCTATTAATCATTACGTCGATCCTAGAAACCAACAAAATAGAATCAAACGTCCTATTTCATTATTCCATGCTAATGTATTCAAGCGTGCGCCTGCTTTAAACACTCTAATTTTTTCAAAGTAACAGTCCTGATTCCCCACGACACCAAATTAATGACATCGCGGTTCTTCAGAAGGTAGGAACCAATAATGCCAGTGCGTACCGAGGCACGACCGACAATCTGATCCCGAAATTCAACTACGAGCTTTTTAACTGCAACAACTTTAATATACGCTATTGGAGCTGGAATTACCGCGGCTGCTGGCACCAGACTTGCCCTCCAA
+
DDDDDIIIIIIHIIIIIIIIIIIIIIIIIIIIIIIIIIIIIIIHIIIIIIIIIIIIIIIIIIIIIGIHIIIHIIIIIIIIGIIIIIIIIIIGHIIIIIIIIIIIIIHHIHHIIIIIIIIIIIIIIIIHIIIIIIIIIIHHHIIIIIIIIIIIIIHHHIHHIIIIIIIIIIIIIIIIIIIIIHIIIIIIIIIIIIIIIIIIIIIIIIIIIIIIIIIIIIIIIIIIIIIIIIIIIIIIIIIIIHGGIIHIIIIIIIIIIIIIIHIIIIIIIIIIIIIIIIIIIIHIIIIIHIIIIIIIIIIIIIIIIIIIIIHIIIIIIIIIIIIIIIIIIIIIIIIIIIIIDDDDD
@HISEQ:969:HM2KJBCX2:2:1102:20153:57733 2:N:0:ACTATGCA
AGTGCCCTTGGTCCCAACTATCCCTATTAATCATTACGTCGATCCTAGAAACCAACAAAATAGAATCAAACGTCCTATTTCGTTATTCCATGCTAATGTATTCAAGCGTGAGCCTGCTTTAAACACTCTAATTTTTTCAAAGTAACAGTCCTGATTCCCCATGACACCAAATTAATGACATCATGGTTCGTCAGAAGGTAGGAATCAATAATACCAGTACGTACAATAGCACGACCAATAAATTGATCCCGAAATTCAACTACGAGCTTTTTAACTGCAACAACTTTAATATACGCTATTGGAGCTGGAATTACCGCGGCTGCTGGCACCAGACTTGCCCTCCAA
+
DDDADHIHIIIIIIIIIIIIIIIIIIIIIIIIIIIIIHHHHIIGIGIIIIIIIIIIIHIIIIIHIIIIIIII?HIIIIHIIIIIIIIHHHHIIIIIIIIIIIIIIHHIIIIIIIIIIIIIIIHHHHIIHHIIHIIIIIGIIHIIIIIHIIIHIIIIIHIIIIHIIIHIHHHIIIIIIIIIHIIIIIIIIIIIIIHIHHHIIIIIHIIIIIIIHIIIIIIIIIIIIIIIHIIIIIIGIIIIHHHGIHIIIIIIIIIIIIIIIIIIHIIIIIIIIIIIIIIIIIIIIHIIIIIIIIIIIIIIIIIIIIIIIIIIIIIIIIIIIIIIIIIIIIIIIIIIHIIIDDDDD
@HISEQ:969:HM2KJBCX2:2:1102:6462:58349 2:N:0:ACTATGCA
AGTGCCCTTGGTCCCAACTATCCCTATTAATCATTACGTCAATCCTAGAAACCAACAAAATAGGATCAAACGTCCTATTTCATTATTCCATGCTAATGTATTCAAGCGTTAGCCTGCTTTAAACACTCTAATTTTTTCAAAGTAACAGTCCTGTTTCCCTGCAACACCAAATTAATGACATTACAGTTCTTCAAGAAGGAGGAACCAGTAAAGCCAGTGCATACCAGAGGCACGACCAACCTACTAATCCCGAAATTCAACTACGAGCTTTTTAACTGCAACAACTTTAATATACGCTATTGGAGCTGGAATTACCGCGGCTGCTGGCACCAGACTTGCCCTCCAA
+
DDD@BI@H@11CHCHFHHGHEHHHIIIEHIICHH@HIIHIIIIIIHGC1DDFHHEHHEHIHHEH?1<GHEH@@GHECGC@GHHHHE@@HHCH1FHHIHIIIHHHGHHHHIHIIIHHHIEEHHEHHHIHHEGHHHHHHIHFHIIHHHHIHHHHHIIIHHIIIIHHHIHHHGGDIHHF9HIIIIIIIHHIIIIIIIIGIIIIHIHGIIHIHIIIGIIIGIIHHGHHIIHIHIIIIHIIGHHHHGHHFIIGIGIHHIHIHIIIHHEHHGGIIHIIHD1HIIIIIIIHIHFIIIIIIHHIIIIIIIIIIHIIIHIHIHHHIIIIIIIIIIIIHIHIIIIIIHIHIDDDDD
@HISEQ:969:HM2KJBCX2:2:1102:5809:58391 2:N:0:ACTATGCA
AGTGCCCTTGGTCCCAACTATCCCTATTAATCATTACGTCGATCCTAGAAACCAACAAAATAGAATCAAACGTCCTATTTCATTATTCCATGCTAATGTATTCAAGCGTAAGCCTGCTTTAAACACTCTAATTTTTTCAAAGTAACAGTCCTGATTCCCCACGACACCAAATTAATGACATCGCGGTTCTTCAGAAGGTAGGAACCAATAATGCCAGTGCGTACCGAAGCACGACCAACAATTTGATCCCGAAATTCAACTACGAGCTTTTTAACTGCAACAACTTTAATATACGCTATTGGAGCTGGAATTACCGCGGCTGCTGGCACCAGACTTGCCCTCCAA
+
DDDDDIIIIIIHHIIIIIIIIIIIIIIIIIIIIIIIIIIIIIIHIHIIIIIIIIIIIHIHIIIIIIIIIIIIHIHIIHIIIIIIIIIIIHIIHGHIHIIIIIIHIIIIIIHHHIIIIIIIIIIIIIIIIIIIIIIIIIIIIIIIIIIHIIIIIIIIIIIIIIIIIIIIIIIIIIIIIIIIIIIIIIIIIIIIHIIIIIIIIIIIIIIIIIIHIIIIIIIIIIIIIIIHIIIIIIIIIIIIIIHGIIIIIIIIIIIIIIIIIHIIHIIIIIIHFDIIIIIIIIIIIIIIIIIIIIIIIIIIIIIIIIIIIIIIIIIIIIIIIIIIIIIIIIIIIIIIIIIIDDDDD
@HISEQ:969:HM2KJBCX2:2:1102:7913:59229 2:N:0:ACTATGCA
AGTGCCCTTGGTCCCAACTATCCCTATTAATCATTACGTCAATCCTAGAAACCAACAAAATAGGATCGAACGTCCTATTTCATTATTCCATGCTAATGTATTCAAGCGTTAGCCTGCTTTAAACACTCTAATTTTTTCAAAGTAACAGTCCTGTTTCCCTGCAACACCAAATTAATGACATTACAGTTCTTCAGAAAGGAGGAATCAGCGAAGCCAGTGCATACCAGTGGCACGACCAACCTGCTGACCCCGAAATTCAACTACGAGCTTTTTAACTGCAACAACTTTAATATACGCTATTGGAGCTGGAATTACCGCGGCTGCTGGCACCAGACTTGCCCTCCAA
+
DDDDCIIII?GHHIIIHIIIIHHIIIIIIIIIIIHIIIHIIHHHHIFFFHHIHHHIHHIIIIIIHHIHEHIIHHIIHHIEHHIIIGIIHHHIIIIIHHIIFDGHIHHIIIIHHIIHIIIIIIHHIIHIHHIIIIIIIHHFHHHHHIGIHIHHIHIIIIIIIIIIIHHHHIHGHHIIIIIHIIIIIIIHFHIIIIIIHIIIHIIIHIHIIIIIIIIIIIIIII2=IIIIHIHIIHIIIHFIHIHGDIHIIIHIIIIIIIIIIIIIIIIIIIIIHEGCIIIIIIIIHHHIHIHIHIIIIIHHIIIIIIIIIHIIIIIIHIIIIIIHIIIIHIIIIIIIIIHIICDDDD
@HISEQ:969:HM2KJBCX2:2:1102:12234:58479 2:N:0:ACTATGCA
AGTGCCCTTGGTCCCAACTATCCCTATTAATCATTACGTCAATCCTAGAAACCAACAAAATAGGATCGAACGTCCTATTTCATTATTCCATGCTAATGTATTCAAGCGTTAGCTTGCTTTAAACACTCTAATTTTTTCAAAGTAACAGTCCAGATTCCTCGCAACACCAAATTAATGGCATTACGGCTCATCAGGAAGGAGGAATCAGTGAGACCAGTACATACCAGTGGCATGACCAACCTACTAACCCCGAAATTCAACTACGAGCTTTTTAACTGCAACAACTTTAATATACGCTATTGGAGCTGGAATTACCGCGGCTGCTGGCACCAGACTTGCCCTCCAA
+
DDDDDIIIIIIIIIIIIIIIIIIIIIIIIIIIIIIIIIIIIIIIIIIIIIIIIHIIIIIIIGHHHIHIHIIIIIHIIIIIIIIIIHIIHIIHGIIIIIIIIHHHIIIIIIIIIIIIIIIIIIIHIHIIIIIIIIIHHGHIIIIIIIIIIIIIIIIIIIIIIIIIHIIIIIIIIIIIIIIIIIIIIIIIIIIIIIIIIIIIIIIIIIIIIIIIIIIIIIIIIIIIIIIIIHIIIIIIIIIIIIHGCF<IIIIIIIIIIHIHIHHIIIIIIIIIIIIIIIIHHIIIHIIIIIIHIIIIIIIIIIIIIIIIIIIIIIIIIIIIIIIIIIIIIIIIIIIIIIIHIDDDDD
@HISEQ:969:HM2KJBCX2:2:1102:12011:59103 2:N:0:ACTATGCA
AGTGCCCTTGGTCCCAACTATCCCTATTAATCATTACATCGATCCTAGAAACCAACAAAATAGAATCGGATGTCCTATTTCATTATTCCATGCTAATGTATTCAAGCGTGAGCCTGCTTTAAACACTCTAATTTTTTCAGGGTAACAGTCCTAATTCCCCGTAACACCAAATTAATGGCATTACGGTTCTTTAGAAGGTGAGAAATCAATGATAACAGTGCATACCAACGGCATGACCGAAATATTGATCCCGAAATTCAACTACGAGCTTTTTAACTGCAACAACTTTAATATACGCTATTGGAGCTGGAATTACCGCGGCTGCTGGCACCAGACTTGCCCTCCAA
+
ADDDDGIIIIIIIIIIIGIIIIIIIIIIIIIIIIIIIIIIIIIIIIIIHIIIIIIIIIIHHIIIIHIHHHHIIIHIIGHHHIIIIIHEHIHHHGIGIIIIIIHHIIIIIIIHIIIHHHIHHHGHIIIIHIIIIIIIIHIIIIIHIIHIHIIIIIIIIIIHIIIIIIHIIHIIIIIHIIIHIIIIIIIIIIIIIIIIIIIIIIIIIIIIIIIHHIIIIIIIHIIIIIIHIIIIIIIIIHIIIIIIGHIIIIIIIIIIIIIIIIIHIIIIIIIIIIIIIIIIIIIIIIIIIIIIIIHIIIIIIHIIIIIIIIIIIIIIIIIIIIIIIIIIIIIIIIIIIIIIIIDDDDD
@HISEQ:969:HM2KJBCX2:2:1102:8343:59566 2:N:0:ACTATGCA
AGTGCCCTTGGTCCCAACTATCCCTATTAATCATTACGTCAATCCTAGAAACCAACAAAATAGGATCGAACGTCCTATTTCATTATTCCATGCTAATGTATTCAAGCGTTAGCCTGCTTTAAACACTCTAATTTTTTCAAAGTAACAGTCCTGTTTCCCTGCAACACCAAATTAATGACATTACAGTTCTTCAGAAAGGAGGAATCAGCGAAGCCAGTGCATACCAGTGGCACGACCAACCTGCTGACCCCGAAATTCAACTACGAGCTTTTTAACTGCAACAACTTTAATATACGCTATTGGAGCTGGAATTACCGCGGCTGCTGGCACCAGACTTGCCCTCCAA
+
ADDCDIHHFEHCGHIH?CHIIIHHHHHHEHH@GEHEHEGHICGHEHHHHHEHIE@EC?FHHIIHEHIIIGHHHHFHHFGHEHHIHHIIHHHEGHHHIGHE@IHIHHHGHFHHEHHGHHHHIHHHHHGHIHIIGHHHHHHHHHIHIIHIHIIIHIIIIIHIIHIHHHIIHHFCFHIIIIHFHIIHHIIIHIHIIIIIIIIHFGHHGIIIIIHHIIIIIIIHIHIIIIIIHIIHHIHHHHHIIHHF<HEEIHIHIHHIIIHIGIIIIIIIIIHIHFHIIIHHIHIIIIGIHGIIHIIIIGIIIIHIHIIIIIHGIIIIHIIIIIIHIHHHCIIIHGIIIIHIHBBDBB
@HISEQ:969:HM2KJBCX2:2:1102:16488:59210 2:N:0:ACTATGCA
AGTGCCCTTGGTCCCAACTATCCCTATTAATCATTACGTCAATCCTAGAAACCAACAAAATAGGTTTGAACGTCCTATTTCATTATTCCATGCTAATGTATTCAAGCAAATGCCTGCTTTAAACACTCTAATTTTTTCAAAGTAACAGTCCTGTTTCCCTGCAACACCAAATTAATGACATTACAGTTCTTCAGAAAGGAGGAATCAGCGAGACCAGTTCATACCAGTGGCACGACCAGCCTGCTGACCCCGAAATTCAACTACGAGCTTTTTAACTGCAACAACTTTAATATACGCTATTGGAGCTGGAATTACCGCGGCTGCTGGCACCAGACTTGCCCTCCAA
+
DDD?@CEDFCHGHHHHIIHHECHIHHIGD<C1FHHF?EHFHHICCFFHHIH@F?FHHHIIIIIHHIIIGIIHHHCEHHHIFHHHDGHECEHHCE1CIIHHHEEFHFFHHIIIIIHHGEHHGEGHHHHHFIIHHIHHIIGHHIHHHHIIIIHHEDHIHIHGHGHHHIIHGIHHIIIIHHHHHHIHIIIIGIIIHHGHHHHHCIIIIHIHGHHHCHFHHHHHHIIIHIHCHGEHIHIIIIIHHHHGEHHIIHHHEHFGHEGHIIHIIIHIIIHHHEFIHIIIIHHHHC@IIIIIIIHIIHIIIIGIIIIIIIIIHEDDDHEHHHHIHGIHHIHHIHHEEEDHH@@BBA
@HISEQ:969:HM2KJBCX2:2:1102:3163:59882 2:N:0:ACTATGCA
AGTGCCCTTGGTCCCAACTATCCCTATTAATCATTACGGTGATCCTAGAAACCAACAAAATAGAACCATGCCGTCCTATTCTATTATTCCATGCTAATGTATTCGAGCAAAAATGCCTGCTTTAAACACTCTAATTTTTTCAAGGTAAAGGTCCTGGATCCGCAAGACACCCAATTAAGGACATCAAGTTTCTCCAGAAGGTGAGAAATCAACAGCGACAGTTCATACCCCTTAAGGCATGACCATCACGTCAATCCCGAAATTCAACTACGAGCTTTTTAACTGCAACAACTTTAATATACGCTATTGGAGCTGGAATTACCGCGGCTGCTGGCACCAGACTTGCCCTCCAA
+
D@D?@1FEE1111<D@FHIHHHHEHHEHIIIHHIIECHHH@C1CG?CHFDGHEEGHHCECH<1D@FE1CEH1<<CCCEH<<G1GCEE?@11<DGHFH?ECEFCC@CF5EHHC@E?BGH@?*<EHGGHIIIGHII?C<CGFFEEEGCGHEC?EHFHEGHEHCEEHFHHIII0G:</<ED@GD/D</?EFEFEGC/?HF<<G@:IIHHGEHGCCG@H@EEC>HEGGHICCH<?GH?HHECA?HCHFHHCGHF1HHF<CEHC@FCFCECEHDH=HCGHEEC@@CHHFHCEHEGD11F1@C<<0EE@1EHHECH?HCIIHFFE<C/</CHHHD11EG@1<HG@<<<E?HIIHDD@BD
@HISEQ:969:HM2KJBCX2:2:1102:11736:61723 2:N:0:ACTATGCA
AGTGCCCTTGGTCCCAACTATCCCTATTAATCATTACGTCAATCCTAGAAACCAACAAAATAGGATCAAACGTCCTATTTCATTATTCCATGCTAATGTATTCAAGCGTTAGCCTGCTTTAAACACTCTAATTTTTTCAAAGTAACAGTCCTGTTTCCCTGCAACACCAAATTAATGACATTACAGTTCTTCAAGAAGGAGGAACCAGTAAAGCCAGTACATACCAGAGGCACGACCAACCTACTAATCCCGAAATTCAACTACGAGCTTTTTAACTGCAACAACTTTAATATACGCTATTGGAGCTGGAATTACCGCGGCTGCTGGCACCAGACTTGCCCTCCAA
+
DDDCDIIIIIIIIIIIIIIIIIIIIIIIIIIIIIIIIIIIIIIIIIHHIIIIIIIIIIIHIIIHHIIIHIHHHHIIIIHIIIIIIHIIGIHHHHIIIIIIIHIHIIHHIIIIHIIIIIIIIIIIIIIIIIIIIIIIIIHIIHIIIIIIIIIIIIIIHIIIIIIIIIIHIIIIIIIIIIIIIIIIIIHIIIIIHIIIIIIIIIIHIIIIIIIIIIIIIIIIIIIIIIHHIIIIIIIIIIIIIIIIFIIIIIIIIIHIIIIIIIHIIIIIIIIIIIIHIIIIIIIIIIIIIIIIIIIIIIIIIIIIIIIIIIIIIIIIIIIIIIIIIIIIIIIIIIIIIIIIIDDDDD
@HISEQ:969:HM2KJBCX2:2:1102:15650:62122 2:N:0:ACTATGCA
AGTGCCCTTGGTCCCAACTATCCCTATTAATCATTACGTCAATCCTAGAAACCAACAAAATAGGATCGAACGTCCTATTTCATTATTCCATGCTAATGTATTCAAGCGTTAGCCTGCTTTAAACACTCTAATTTTTTCAAAGTAACAGTCCTGTTTCCCTGCAACACCAAATTAATGACATTACAGTTCTTCAAGAAGGAGGAATCAGTAAAGCCAGTACACACCATTGGCACGACCAACCTACTGACCCCGAAATTCAACTACGAGCTTTTTAACTGCAACAACTTTAATATACGCTATTGGAGCTGGAATTACCGCGGCTGCTGGCACCAGACTTGCCCTCCAA
+
BDD@?HIHHHEHHI@FCEHEGHIH??GHEHHE@@CEC@FGHIECHHHHEEGHICCCECHHIIGCHHHE0<C<1<GE@HE<1<@@F@HIIG?<11DFHFHHGHFGDFGHCEHGHHHCHECHG1D<HHHGHEEHHEDHFFG1FHHFGHHHGEF<@HHHD@HHGHGEHHFGEHHHCHHEGHHEG@GEHGHFIHHCGHFHIHHEHIHIHHIIHHFD7C7FIHHHHHD?EFFGCGIIHCEHGHGGGCCDDECHCDFEFHHHHEFD1DIIIIIIHHECHEHFIHCGGHCEIIIIIIIHEIHF@IHFIHGEGHIIHFHFHHHIIIHHHFHHHHHHHHFHHDHEHG?<HD@@@B
@HISEQ:969:HM2KJBCX2:2:1102:11754:62054 2:N:0:ACTATGCA
AGTGCCCTTGGTCCCAACTATCCCTATTAATCATTACGTCAATCCTAGAAACCAACAAAATAGGATCGAACGTCCTATTTCATTATTCCATGCTAATGTATTCAAGCGTTAGCCTGCTTTAAACACTCTAATTTTTTCAAAGTAACAGTCCTGTTTCCCTGCAACACCAAATTAATGACATTACAGTTCTTCAGAAAGGAGGAATCAGCGAAGCCAGTACATACCAGTGGCACGACCAACCTGCTGACCCCGAAATTCAACTACGAGCTTTTTAACTGCAACAACTTTAATATACGCTATTGGAGCTGGAATTACCGCGGCTGCTGGCACCAGACTTGCCCTCCAA
+
BDDBDIIIIHIIIIIIIGIHHIIGIIFIIIIIIICHIHGHIFHIIIHGHIIIIIIIIIIGHHHEGHIHHHIH@EHDHHHEEHHHIEHHIH?FHHIIIGHFHHHGIHFHGHIIIIIHIHHHGEHIIHHHEHFIIHIGIHHHEIGIIHIIIGIHHHHIIHHHIIHIHIIIIHIIIIIIIHIHGHIHIIIIIHIHIIIHIIIIIIHIIIIIIIHGGCHHIHGHHIIIIHIIIIIII<IIIHGHIIHGDIIIIIIIIHIIIHHIGIHIGHIIIIIIHHGIIIIIIIIIIIHIIIIIIHIIIIGIIIIIIIIIIHIIIIIIIIIIIIIIIIIIIIIHIIIIIHIIIDDDDC
@HISEQ:969:HM2KJBCX2:2:1102:19212:61674 2:N:0:ACTATGCA
AGTGCCCTTGGTCCCAACTATCCCTATTAATCATTACGTCAATCCTAGAAACCAACAAAATAGGATCGAACGTCCTATTTCATTATTCCATGCTAATGTATTCAAGCGTTAGCCTGCTTTAAACACTCTAATTTTTTCAAAGTAACAGTCCTGTTTCCCTGCAACACCAAATTAATGACATTACAGTTCTTCAGAAAGGAGGAATCAGCGAAGCCAGTGCATACCAGTGGCACGACCAACCTGCTGACCCCGAAATTCAACTACGAGCTTTTTAACTGCAACAACTTTAATATACGCTATTGGAGCTGGAATTACCGCGGCTGCTGGCACCAGACTTGCCCTCCAA
+
DDDDDIIIIHIIIHIIIIIIIIIIIHIIIIIIIIHIIIIIIIIIIIIHIIHIIIHIHIHHHIHHHHIIHIIHIIGIIIIIGIHIIIIHIIIIGHIIIIIIIIHIIIIIIIIIIIIIIIIIIIIIIIIIIIIIIIIHIIIIIIIIIIIIIIIIIIIIIHIIIIIIIIHIIIIIHIIIIIIIIIIIIIIIIIIIIIIIIHIIIIIIIIIIIIIIIIIIIIIIIIIIIIIII+IIIIIIIIHIIHHHCIIIIIIIIIIIIIIIIIIIIIIIIIIIIIHIIIIIIIIIIIIIIIIIIIIIIIIIIIIIIIIIIIIIIIIIIIIIIIIIIIIIIIIIIIIIIIIIIDDDDD
@HISEQ:969:HM2KJBCX2:2:1102:4233:62601 2:N:0:ACTATGCA
AGTGCCCTTGGTCCCAACTATCCCTATTAATCATTACGGTGATCCTAGAAACCAACGAAATAGAATCAGTCCGTCCTATTTCATTATTCCATGCTAATGTATTCAGACGATAGTCTGCTTTAAACACTCTAATTTTTTCAAAGTAACAGTCCTGATTTCCCATCACACCAAATAAATGGCATGAAAGTTCCTCAGAAGGTAGAGATCCATCTCACCAGTGCAGACAATTAAGCCTGACCAATGGGTAGACCCCGAGGTTCAACTACGAGCTTTTTAACTGCAACAACTTTAATATACGCTATTGGAGCTGGAATTACCGCGGCTGCTGGCACCAGACTTGTCCTCCAA
+
@B@DBHIGI11DCFGH@HEEEFCHHHHIIIIIH@HHH?HHEEE?CGFG<CHEHHHHEH@@CHC<<<1<<<<FG@FCEFHHIHHCCG1FHHIIHEEHHIIIHIHHIIIIIIIIIHIIIHIHIIIHHGFHIIHFIHEGHGHHGDIHHIHHIHHIIIIHIHHIHIGIIIIIIHIIIHHHIIIIIIIIIIIIIHIIIIHIHHIIIIHIIIIIHIHHIII;IIIHIIIIIIIIIIIIIIIIIIIIIIIHFFDFIIIIHHHHIIIIIIIIIIGIIIIIIIIIIIIIIIIIHIIIHIIIIIIIIIGIIIIIIIIHHIIIIIIIIIIIIIIIIIIIIIIIIIIIIIIIIIIDDDDD
@HISEQ:969:HM2KJBCX2:2:1102:15175:63071 2:N:0:ACTATGCA
AGTGCCCTTGGTCCCAACTATCCCTATTAATCATTACGTCGATCCTAGAAACCAACAAAATAGAATCAAACGTCCTATTTCATTATTCCATGCTAATGTATTCAAGCGCGAGCTTGCTTTAAACACTCTAATTTTTTCAAAGTAACAGTCCTGATTTCCCGCGACACCAAATTAATGACATCGTGGTTCGTCAGAAGGGAGAAACCAATAATGCTAGTACGTACAAAGTACGACCGACATATTAGTCCCGAAATTCAACTACGAGCTTTTTAACTGCAACAACTTTAATATACGCTATTGGAGCTGGAATTACCGCGGCTGCTGGCACCAGACTTGCCCTCCAA
+
DDDDDIIHHIIHIIIIIIIIHIIIIIIIIIIIIIIIIIIIIIIIIIIIIIIIIIIIIIIIIIIIIIIIIIIIIIIIIIIIIIIIIIIIIIIIIIIIIIIIIGIIIIIIIIIIIIIIIIIIIIIIIIIIIIHIIIIIIIIIIIIIIIIIIIIIIIIIIIIIIIIIIIIIIIIIIIIIIIIIIIIIIIIIIIIIIIIIIIIIIIIIIIIIIIIIIIIIIIIIIIIIIIIIIIIIIIIIIIIIIIIIIIIIIIIIIIIIIIIIIIIIIIIIIIIIIIIIIIIIIIIIHIIIIIIIIIIIIIIIIIIIIIIIIIIIIIIIIIIIIIIIIIIIIIIIIIIIIIIDDDDD
@HISEQ:969:HM2KJBCX2:2:1102:17606:63252 2:N:0:ACTATGCA
AGTGCCCTTGGTCCCAACTATCCCTATTAATCATTACATCGATCCTAGAAACCAACAAAATAGAATCGGATGTCCTATTTCATTATTCCATGCTAATGTATTCAAGCGTGAGCCTGCTTTAAACACTCTAATTTTTTCAAGGTAACAGTCCTAATTCCCCGTGACACCAAATTAATGGCATTACGGTTCTTTAGAAGGTGAGAAATCAATAATATCAGTACATACCAACGGCATGACCGAAACATTGATCCCGAAATTCAACTACGAGCTTTTTAACTGCAACAACTTTAATATACGCTATTGGAGCTGGAATTACCGCGGCTGCTGGCACCAGACTTGCCCTCCAA
+
DDDDDIIIIHIIIIIIHIIIIIIIIIIIIIIIIIIIIIIIHIIIHHIIIHHIIIIIIIIIIIIIIIIIFHIIHGIIIIIIIIIIIIIIIIHHHIIIIIIIIIIIIIIIIIIIIIIIHHIIHHHIIIIIIIIIIIIIIIIIIIIIIIIIIIIIIIIHHIIHIIIIIIIIIIIIHIIIIIIIIIIIIIHIIIIIIIIIIIIIIIIIIIIIIIIIIIIIIIIIIIIIIIIIIIIIIIIIIIIIIIIIHGIIGHIIHIIIIIIIIIHIIIIIIIIIIIIHIIIIIIIIIIIIIIIIIIIIIIIIIIIIIIIIIIIIIIIIIIIIHIIIIIIIIIIIIIIIIIIIIIDDDDD
@HISEQ:969:HM2KJBCX2:2:1102:17122:64434 2:N:0:ACTATGCA
AGTGCCCTTGGTCCCAACTATCCCTATTAATCATTACGTCAATCCTAGAAACCAACAAAATAGGATCAAACGTCCTATTTCATTATTCCATGCTAATGTATTCAAGCGTTAGCTTGCTTTAAACACTCTAATTTTTTCAAAGTAACAGTCCTGTTTCCCTGCAACACCAAATTAATGGCATTACAGTTCTTCAGAAAGGAGGAATCAGCGAAGCCAGTACATACCAGTGGCATGACCAACCTGCTGACCCCGAAATTCAACTACGAGCTTTTTAACTGCAACAACTTTAATATACGCTATTGGAGCTGGAATTACCGCGGCTGCTGGCACCAGACTTGCCCTCCAA
+
DDDBDIIIIIIIIIIIIIIIIIIIIIIIIIIIIIIIIIIIIIIIIIIIHIIIIIIIIIIIIIIIIIIIIIIIIHHIIIIIIIHIIIHIIIIIIIIIIHIIHIIIIIIIIIIIIIIIIIIIIIIIHIIIIIIIIIIIIIIIIIHIIIIIIIHHIIIIIHIIIIIIIIIIIIIGHHIIIIIIIIIIIIIIIIIIIIIIIIIIIIIIIIIIIIIIIIIIIIIIIIIIIIIIIIIIIIIIIIIIIIIHIIIIIIIIIIIIIIIIIIIIIIIIIIIIIIIIIIIIIIIIIIIIIIIIIIIIIIIIIIIIIIIIIIIIIIIIIIIIIIIIIIIIIIIIIIIIIIIIIDDDDD
@HISEQ:969:HM2KJBCX2:2:1102:3348:64432 2:N:0:ACTATGCA
AGTGCCCTTGGTCCCAACTATCCCTATTAATCATTACGTCGATCCTAGAAACCAACAAAATAGAATCAAACGTCCTATTTCATTATTCCATGCTAATGTATTCAAGCGCGAGCCTGCTTTAAACACTCTAATTTTTTCAAAGTAACGGTCCTGATTCCCCATGACACCAAATTAATGACATCATGGTTCTTCAGAAGGGAGAAATCAAAATTGCCAGTACGTACCGAGGCACGACCAACAAATTGATCTCGAAATTCAACTACGAGCTTTTTAACTGCAACAACTTTAATATACGCTATTGGAGCTGGAATTACCGCGGCTGCTGGCACCAGACTTGCCCTCCAA
+
DDDDDIIIIIIIIIIIIIIIIIIIIIIIIIHIIIIIGIIIIIIIIIIIHIIHHIIIIIHIIIIIIIIIIIIHIIIIHIIIIIIIIIIIIGIIIIIIIHIIIIIIIHIHIIHHHIHHIIIIIHHIIIIHIIIIHIIIIIHIIIIIIIIIIIIIIIIIHGHIIHIIIHIIIIIIIIIIIIIIIIIIIIIHIIIIIIIIIIHIIIIIIIIIIHHIIIIIIIIIIIIIIIIIHIIIIIIIIIIIIIHHIIIIIIIIIIIIHIIIIIIIIIIIIIIIIIIIIIIIIHIIHHIIIIIIIIIIIIIIIIIIIIIIIIIIIIIIIIIIIIHIIIIIHIIHIIIIIIIIDDDDD
@HISEQ:969:HM2KJBCX2:2:1102:7528:65299 2:N:0:ACTATGCA
AGTGCCCTTGGTCCCAACTATCCCTATTAATCATTACGTCGATCCTAGAAACCAACAAAATAGAATCAAACGTCCTATTTCATTATTCCATGCTAATGTATTCAAGCGTGCGCCTGCTTTAAACACTCTAATTTTTTCAAAGTAACAGTCCTGATTCCCCACGACACCAAATTAATGACATCGCGGTTCTTCAGAAGGTAGGAACCAATAATGCCAGTGCGTACCGAGGCACGACCGACAATCTGATCCCGAAATTCAACTACGAGCTTTTTAACTGCAACAACTTTAATATACGCTATTGGAGCTGGAATTACCGCGGCTGCTGGCACCAGACTTGCCCTCCAA
+
DDDD?HHIIIGFHCGFHHHIIIIIIHHIEEEHIHHEE@HHHIHHHIHHIHIHHHIHHHHHHEHGHGHHIIIIHHIIHHFHHIII?HIIHHGHCEEIIIHHIFGHIIIH@GHHHIIIHIHHHEHFHHIHHIHIIHIIIHHEHIIHHIIIHIHIIIIIIHHIIIIIHIIIHGHIHIIIIIIIIIHHFIHHIIIIIIIIIIIIIIIIIHIIHHIIHIHIIIIIIIIIHHIIHIHHHHIIIIIHFHHHIIIHIIHHHHHIHFIIIHIIIIHIIHGIHGIIIHHHGHIHIIHHEGEEEHIIIIHIIIIIIIIIIIIIIGIIIIIHIIIIIIIIIIIHGHEHIHHIDDDBD
@HISEQ:969:HM2KJBCX2:2:1102:10406:65483 2:N:0:ACTATGCA
AGTGCCCTTGGTCCCAACTATCCCTATTAATCATTACGTCAATCCTAGAAACCAACAAAATAGGATCGAACGTCCTATTTCATTATTCCATGCTAATGTATTCAAGCGTTAGCTTGCTTTAAACACTCTAATTTTTTCAAAGTAACAGTCCAAATTCCCCGCAACACCAAATTAATGGCATTACGGATCATCAGGAAGGAGGAATCAGTGAGACCAGTACATACCAGAGGCATGACCAACCTACTAACCCCGAAATTCAACTACGAGCTTTTTAACTGCAACAACTTTAATATACGCTATTGGAGCTGGAATTACCGCGGCTGCTGGCACCAGACTTGCCCTCCAA
+
@@<D@?1<<1<<D1111<DGHI@1<1C<FFH1<@<DG1<<G0<C1F@11<1DE1CG1??<<GH?F@G0<<F/1<<<GH?1<<<F1<<GHF@GHEE<GEF@DGDFH?B<C0<@ED66BDE1F1F@8B1FHH1CGCAAFGB<CFGFDF?C<DFB<GCFGHHF.<EDHIHFHHEGGEFEEG<EGD@FH8HCD8FC?HHHCC<0<FCGHHG@G@C1CBACCBHEH:BEHFFC1CG<F<AFC<1E?GGD?HHC?CC<?HH@@F<HG=EIHFIIIHEEHGFFCHG<CG<<11FD<1CEEE?IIHEEGHHHHHHFHFHGDHDCD<EHHGEIHG@C@HH@HGH?GECE@D@@DD
@HISEQ:969:HM2KJBCX2:2:1102:12552:65203 2:N:0:ACTATGCA
AGTGCCCTTGGTCCCAACTATCCCTATTAATCATTACGGTGATCCTAGAAACCAACAAAATAGAACCATGCCGTCCTATTCTATTATTCCATGCTAATGTATTCGAGCAAAAATCCCTGCTTTAAACACTCTAATTTTTTCAAGGAAAAGGCCCTCGACCCGCAAGACACCCAATAAAGGACATCAAGTTACTCCCGAAGGAGAGAAATCAACAGTAAAAGTTCATACCCCCTAAGGCATGACCGTCCCGTCAATCCCGAAATTCAACTACGAGCTTTTTAACTGCAACAACTTTAATATACGCTATTGGAGCTGGAATTACCGCGGCTGCTGGCACCAGACTTGCCCTCCAA
+
<<<00111<<<<FHHHHIIIIIIIIIIIIIHIIIIIIG=<GH?CF@C1DHEHHHHI?GHHIHHHFHHECGE1/0<<DC11<D11D1<111111<1<DGHHG?1<C11@CF11D1/<:11<D/1<1<@1D1<1<:<GDH/.1<<11/<1<1</<0</.<.<C..<.,<FHFH/<//-<CF/:E?#####################?HIIHF<<<0</00.<100000-/<1<//<D1:110.HHF<</-<11<1<//IHGD1HD1IIIIIHIHHIIIIIIIIHD1IIIIIHFF1IIIIIIIIIIIIIIIIIIIIIIIIIIIIIIIIIIIIIIIIIIIIIIIIIIIIIIIDDDDD
@HISEQ:969:HM2KJBCX2:2:1102:7284:66219 2:N:0:ACTATGCA
AGTGCCCTTGGTCCCAACTATCCCTATTAATCATTACGTCAATCCTAGAAACCAACAAAATAGGATCAAACGTCCTATTTCATTATTCCATGCTAATGTATTCAAGCGTTAGCCTGCTTTAAACACTCTAATTTTTTCAAAGTAACAGTCCTGTTTCCCTGCAACACCAAATTAATGACATTACAGTTCTTCAAGAAGGAGGAACCAGTAAAGCCAGTGCATACCAGAGGCACGACCAACCTACTAATCCCGAAATTCAACTACGAGCTTTTTAACTGCAACAACTTTAATATACGCTATTGGAGCTGGAATTACCGCGGCTGCTGGCACCAGACTTGCCCTCCAA
+
AADBDHHIIIHIIIHIGIHIIHHHIIIHIIGIHHHHIIHIH=HGHIHHIIIIIEHIIHIEGEHHIIIIHIIHHHHHHGHHIIIIIIIIIIHEHHHHHHHIHGHGHIIHHHHEHHCHHIHHHHHHHHIGHIIHIHIIIHIHIHHIHIIHHIIHIHHHIHHHIHHHEHHHGHCFFHHHFHFEIIHHFHHHEHIHHHIHIIHHIIHHGGIIGIIIIIIIIIHEHFDHHGIHHFIIIIHIIHGHHEHGFHHECHHHEIIHIIHHEEIIIIIHHIHH@EGH?GIIIHHF1EHHHHIHHHIIHIIHHIIHIIIIHGHCHF?CHHIIIHECGCFCHIIIHFHEHEIIHBADDD
@HISEQ:969:HM2KJBCX2:2:1102:11030:65804 2:N:0:ACTATGCA
AGTGCCCTTGGTCCCAACTATCCCTATTAATCATTACGTCGATCCTAGAAACCAACAAAATAGAATCAAACGTCCTATTTCATTATTCCATGCTAATGTATTCAAGCGTGCGCCTGCTTTAAACACTCTAATTTTTTCAAAGTAACAGTCCTGATTCCCCACGACACCAAATTAATGACATCGCGGTTCTTCAGAAGGTAGGAACCAATAATGCCAGTACGTACCGAAGCACGACCAACAATTCGATCCCGAAATTCAACTACGAGCTTTTTAACTGCAACAACTTTAATATACGCTATTGGAGCTGGAATTACCGCGGCTGCTGGCACCAGACTTGCCCTCCAA
+
@@D@BHIHI?CC<FH@GHI@EHHIEHIHHIIIEHIEHHHHIGGHHEH??CGIIHCHHHCHHIIIIHIIEHFHHHHH?HIIH?GGHCC?HHH@@@GGIHHHHIHGHHIIHHHDIIHHIHGEHHII<IIIIHFHHHGHHHFHGFCCIIHHHGIIIIHIIIHEHHHHHCHHHHHEHHHHIIIHHHIIHFHEHHHIIIIIIIHI<IIIHHHHIHHEFFHHHEIIIFHHHHGIHHHHGHIIIHHHFFEHFHDIIIIIHIIHIHHIIIIHHIIIIHHIIIIHHHEHHHFGFHHIHIIIHHHHCEIHIIHIGIIIHIIIIIIHDIIIIGHIIIIIIIIHHHHEIIHGDB@BD
@HISEQ:969:HM2KJBCX2:2:1102:3258:66613 2:N:0:ACTATGCA
AGTGCCCTTGGTCCCAACTATCCCTATTAATCATTACGTCGATCCTAGAAACCAACAAAATAGAATCGGATGTCCTATTTCATTATTCCATGCTAATGTATTCAAGCGTGAGCCTGCTTTAAACACTCTAATTTTTTCAAGGTAACAGTCCTAATTCCCCGTGACACCAAATTAATGGCATTACGGTTCTTTAGAAGGTGAGAAATCAATAATATCAGTACATACCAACGGCATGACCGAAACATTGATCCCGAAATTCAACTACGAGCTTTTTAACTGCAACAACTTTAATATACGCTATTGGAGCTGGAATTACCGCGGCTGCTGGCACCAGACTTGCCCTCCAA
+
DDDDDIIIIIIIIIIIIIIIIIIIIIIIIIIIIIIIIIIIIIIIIIIIIIGIIIIIIIIIIIIIIIIIIIHIIIIIIIIIIIIIIIIIIIIIIIIIIIIIIIIIIIHIIIIIHHIIIIIIIIIIIIIIIIIIIIIIIIIIIIIIIIIIIIIIIIIIIHIIIIIIIIIIIIIIIIIIIIIIIIIIIIIIIIIIIIIIIIIIIIIIIIHIIIIIIIIIIIIIIIIIIIIIIIIIIIIIIIIIIIIIHHIIIIIIIIIIIIIIIIIIIIIIIIIIIIIIIIIIIIIIIIIIIIIIIIIIIIIIIIIIIIIIIIIIIIIIIIIIIIIIIIIIIIIIIIIIIIIIIIDDDDD
@HISEQ:969:HM2KJBCX2:2:1102:15363:66374 2:N:0:ACTATGCA
AGTGCCCTTGGTCCCAACTATCCCTATTAATCATTACGTCGATCCTAGAAACCAACAAAATAGAATCAAACGTCCTATTTCATTATTCCATGCTAATGTATTCAAGCGTAAGCCTGCTTTAAACACTCTAATTTTTTCAAAGTAACAGTCCTGATTCCCCACGACACCAAATTAATGACATCGCGGTTCTTCAGAAGGTAGGAACCGATAATGCCAGTGCGTACCGAGGCACGACCAACAATTCGATCCCGAAATTCAACTACGAGCTTTTTAACTGCAACAACTTTAATATACGCTATTGGAGCTGGAATTACCGCGGCTGCTGGCACCAGACTTGCCCTCCAA
+
DDDDDIIIIIIIIIIIIIIIIIIIIIIIIIIIIIIIIIIIIIIIIIIIHIIIIHHIIIIIIHHHHIIIIIIIIIHIIIIIIIIIIIIIIIIIIIIIIIIIIIGIIIIIIIIIIHIIIIIIIIIIIIIIIIHIIIIIIIIIIIIIIIIIIIIIIIIIIIIIIHIIIIIIIIIIIIIIIIIIHIIIIIIIIIIIIIIIIIIIIIIIIIIIIIIIIIIIIIIIIIIIIIIIIIIIIIIIIIIIHHFHIIIIIIIIIIIIIIIIIIIIIIIIIIIIIIIIIIIIHIIIIIIIIIIIHIIIIIIIIIIIIIIIIIIIIIIIIIIIIIIIIIIIIIIIHIIIIIIIDDDDD
@HISEQ:969:HM2KJBCX2:2:1102:13334:66022 2:N:0:ACTATGCA
AGTGCCCTTGGTCCCAACTATCCCTATTAATCATTACGTCAATCCTAGAAACCAACAAAATAGGATCAAACGTCCTATTTCATTATTCCATGCTAATGTATTCAAGCGTTAGCCTGCTTTAAACACTCTAATTTTTTCAAAGTAACAGTCCTGTTTCCCTGCAACACCAAATTAATGACATTACAGTTCTTCAAGAAGGAGGAACCAGTAAAGCCAGTACATACCAGAGGCACGACCAACCTACTAATCCCGAAATTCAACTACGAGCTTTTTAACTGCAACAACTTTAATATACGCTATTGGAGCTGGAATTACCGCGGCTGCTGGCACCAGACTTGCCCTCCAA
+
DDDDDIIIIIIIIIIGIIIIIHIIIIIIIIIIIIIIIIIIIIIIIIIIHHHIIIIIIIIGHHHHEHIIIIIGEHHIIIIIIIIIIIHGHIIIGIHGIHHIHIIHHIIIIIIIIIIIIIHHHIIIIHHIHHHIHIHIIIIIIHIIIHHIIHHHIHGHIIIIIIIIHIIIHHHHHIHIIHGIIIIIIIIIIHHHIHIIHFGIHIIIHHIIHHHIIIIIIIIIIHIIIIIHHHIIIIIHIIIIHHHIIIHGHHHIIHIIIIIHIHHHIIIIIIIIIIIIIIIIHHHHHHHHGIIIHGHIIHIIIIIIIHIIIIIIIIIIIIIH?IIIIIIIIIIIIIIIIIIIIDDDDD
@HISEQ:969:HM2KJBCX2:2:1102:13649:66086 2:N:0:ACTATGCA
AGTGCCCTTGGTCCCAACTATCCCTATTAATCATTACGTCAATCCTAGAAACCAACAAAATAGGATCAAACGTCCTATTTCATTATTCCATGCTAATGTATTCAAGCGTTAGCCTGCTTTAAACACTCTAATTTTTTCAAAGTAACAGTCCTGTTTCCCTGCAACACCAAATTAATGACATTACAGTTCTTCAAGAAGGAGGAACCAGTAAAGCCAGTGCATACCAGAGGCACGACCAACCTACTAATCCCGAAATTCAACTACGAGCTTTTTAACTGCAACAACTTTAATATACGCTATTGGAGCTGGAATTACCGCGGCTGCTGGCACCAGACTTGCCCTCCAA
+
DDDDDIIIIIIIIIIIIIIIIIIIIIIIIIIIIIIIIHIIIIIIIIIHIIIIIGIIIIIIIIIIIIIIIIIIIIIIIIIIIIIHIIIIEIIIIHIIIIIIIIIIIIIIIIIHIIIIIIIIIIIIIIIIIIIIIIIIIIIIIIIIIIIIIIIIIIIIIIIIIIIIIIIIIIIIIIIHIIIIIIIIIIHFIIIIIIIIHIIIIIHGIIIIIIIIIIIIIIIIIIIIIIIIIIIIIIIHHHGIIIHIGIIHHIIIIIIIIIIIIIIIIHIIIIIIIIIIIIIIIIIIIIIIIIIIIIIIIIIIIIIIIIIIIIIIIIIIIIIIIIIIIIIIIIIIIIIIIIIIIDDDDD
@HISEQ:969:HM2KJBCX2:2:1102:1574:67324 2:N:0:ACTATGCA
AGTGCCCTTGGTCCCAACTATCCCTATTAATCATTACGTCAATCCTAGAAACCAACAAAATAGGATCAAACGTCCTATTTCATTATTCCATGCTAATGTATTCAAGCGTTAGCCTGCTTTAAACACTCTAATTTTTTCAAAGTAACAGTCCTGTTTCCCTGCAACACCAAATTAATGGCATTACAGTTCTTCAGAAAGGAGGAATCAGCGAGACCAGTACGTACCAATGGCACGACCAACCTGCTGACCCCGAAATTCAACTACGAGCTTTTTAACTGCAACAACTTTAATATACGCTATTGGAGCTGGAATTACCGCGGCTGCTGGCACCAGACTTGCCCTCCAA
+
DDDDDIIIIIIIIIIIIIIIIIIIIIIIIIIIIIIIIHIIIIIIIIIIHIHIIIIIIHIIIHGHHIIIIIIIIIIIIIIIIIIIIIIIIGIIIIIHIIIIIHHHIHHIHIIHHIIHHIIIIHIIIIHIIIIIIIIIIIIIHHIIIIIIHHIIIIIIIIIIIIIIIIIIIIIIIIIIIIIIIIIIIIIIIIIIIIIIIIIIIIIHIIIIIIIIIIIIIIIIIIIIIIIIIIIIIIIIHIHIIHHGCIIIIIIIIIIIIIIIIIIIIIIIIIIIIIIIIIIIIIIIIIIIIIIIIIIIIIIIIIIIIIIIIIIIIIIIIIIIIIIIIIIIIIIIIIIIIIIIIDDDDD
@HISEQ:969:HM2KJBCX2:2:1102:13336:67164 2:N:0:ACTATGCA
AGTGCCCTTGGTCCCAACTATCCCTATTAATCATTACGTCGATCCTAGAAACCAACAAAATAGAATCAAACGTCCTATTTCATTATTCCATGCTAATGTATTCAAGCGTGCGCCTGCTTTAAACACTCTAATTTTTTCAAAGTAACAGTCCTGATTCCCCACGACACCAAATTAATGACATCGTAGTTCTTCAGAAGGTAGGAACCAATAATGCCAGTGTGTACCGAAGCACGACCGACAATTTGATCCCGAAATTCAACTACGAGCTTTTTAACTGCAACAACTTTAATATACGCTATTGGAGCTGGAATTACCGCGGCTGCTGGCACCAGACTTGCCCTCCAA
+
DDDDCIIIIIIIIIIIIIHIIIIIIIIIIIIIIIIIIIIIIIIIIIIIHIIIIIIIIIIIIIIIIIIIIIIHHIIIHIIIIIIIIIIIIIIIIIIIIIIIIIIIIIIIIIIIIIIIIIIIIIIIIIIIIIIIIHIIIIIIIIIIIIIIIIIIIIIIIIIIIIIIIIIIIIIIIIIIIIIIIIIHIIIIIIIIIIIIIIIIIIIIIIIIIIIIIIIIIIIIIIIIIIIIIIIIIHIIIIIIIHHHIIIIIIIIIIIIIIIIIIIIIIIIIIIIIIIIIIIIIIIIIIIIIIIIIIIIIIIHIIIIIIIIIIIIIIIIIIIIIIIIIIIIIIIIIIIIIIIIDDDDD
@HISEQ:969:HM2KJBCX2:2:1102:7374:67637 2:N:0:ACTATGCA
AGTGCCCTTGGTCCCAACTATCCCTATTAATCATTACGTCAATCCTAGAAACCAACAAAATAGGATCAACGTCCTATTTCATTATTCCATGCTAATGTATTCAAGCGCGAGCCTGCTTTAAACACTCTAATTTTTTCAAAGTAACAGTCCTGATTCCCCGCCACACCAAATTAATGACATGATGGTTCGTCAGAAGGTAGGAATCAGTAACACCAGTACGTACCGAAGGCACGACCAACGTACTAATCCCGAAATTCAACTACGAGCTTTTTAACTGCAACAACTTTAATATACGCTATTGGAGCTGGAATTACCGCGGCTGCTGGCACCAGACTTGCCCTCCA
+
DDDDDIHIIIHHHIIGHHIIIIIIIIIIIHIHHIIIIIIIIIIHIIIIHIIIIIIIIIIEHEHIIIIIIIIIHIIIIIIIIIIIIIIIIIIIIIIIIIIHIFIIIHIIIIIGHIIIIIIIHHIIIHIIIIIIIIIIHIIIIIIIIIGIIIIIIIHIIHHHIIIIIIIHIIIIHIIIIIIIIIIHIIIHIIIIIIIHIIIHHHH#IHGIHIIHIIIIHIIIIIHIIIIIIIIIIIIIIIIHIIHIIIIIIIHHIHHHHIHIIIIIHIIIIHIIIIIIHIHIIIIIHIIIIIHHHIIIIIIIIIIIHIIIIIIIIIIIIHIIIIIHIIIIIIIIIIIIIIIDDCDD
@HISEQ:969:HM2KJBCX2:2:1102:16908:67012 2:N:0:ACTATGCA
[truncated: 37,627,292 more chars]
