# Supplementary material for: Response of arbuscular mycorrhizal fungal community in soil and roots to grazing differs in a wetland on the Qinghai-Tibet plateau
Source: PeerJ. 2020 Jun 19;8:e9375. doi: 10.7717/peerj.9375 (PMC7307571; doi:10.7717/peerj.9375)
Supplement: Supplemental Information 27 [file peerj-08-9375-s027.zip › Root grazing 11-15/71.fastq]

@HISEQ:969:HM2KJBCX2:2:1101:3896:2149 2:N:0:ACTATGCA
GGAACGACGTGACCCAACTATCCCTATTAATCATTACGTCAATCCTAGAAACCAACAAAATAGGATCAAACGTCCTATTTCATTATTCCATGCTAATGTATTCAAGCGTTAGCCTGCTTTAAACACTCTAATTTTTTCAAAGTAACAGTCCTGTTTCCCTGCAACACCAAATTAATGACATTACAGTTCTTCAAGAAGGAGGAACCAGTAAAGCCAGTACATACCAGAGGCACGACCAACCTACTAATCCCGAAATTCAACTACGAGCTTTTTAACTGCAACAACTTTAATATACGCTATTGGAGCTGGAATTACCGCGGCTGCTGGCACCAGACTTGCCCTCCAA
+
CDDDDIIIIIIHIIIIIIIIIIIIIHIIIIIIIIIIIIIHIHIHIIIHIIIIIIIIIIIGIIHIFHIIIIIIIGHHIIIIIIIIHIIIIIIIIIIIIIIIIHHIIIIIIIIIIIIIIIIIIIIIIIIHIIIIIIIIIIIIIIIIIIIIIIIIIIIIFHHIIIIIIIIIIIIIIIIIIIHIIIIIIIIIIIIIIIIIIIIIIIIIIIIIIIIIIIIIIIIIIIIIIIIIIIIIIIIIIIIIIIIHHIHHIIIIIIIIIIHHIIIIIIIIIIIIIIIIIIIIIIIIIIIHIIIIIIIIIIIIIIIIIIIIIIIIIIIIIIIIIIIIIIIIIIIIIIIIIIIIIDDDDD
@HISEQ:969:HM2KJBCX2:2:1101:10878:2194 2:N:0:ACTATGCA
GGAACGACGTGACCCAACTATCCCTATTAATCATTACGTCAATCCTAGAAACCAACAAAATAGGTTTGAACGTCCTATTTCATTATTCCATGCTAATGTATTCAAGCGTTAGCCTGCTTTAAACACTCTAATTTTTTCAAAGTAACAGTCCTGTTTCCCTGCAACACCAAATTAATGGCATTACAGTTCTTCAGAAAGGAGGAATCAGCGAAACCAGTTCATACCAGTGGCACGACCAACCTGCTGACCCCGAAATTCAACTACGAGCTTTTTAACTGCAACAACTTTAATATACGCTATTGGAGCTGGAATTACCGCGGCTGCTGGCACCAGACTTGCCCTCCAA
+
DDDDDIIIHIIIIIHIIIIIIIIIIIIIIIIGIIIIIIHIIIIIIIIIIIIIIIIIIIIIIIIIIIIGIIIIIGIIIHHHGIIHIIIHHHIIIGIHIHHIHHHHIGGHEGIHHHIHIIIHHHIIIIIIIIIHHIHHHHIIIIIIIHIHIIIIIGHHHIIIIHIIIIIIIIIIIIIIIIHIHIIIHIIHGHHIIIIIIIIIIIIHHIIIHHHIHIHIHHHIIHHIIIIIHIIHHIIGIIHI=IIHHIIIIIIIIIIIIIIIIIIIIIIIIIIIIIHHIIIHIIIIIHHIIIIIIIIIIIIIIIIIIIIIIIIIIIIIIHIIIIIGIIIIIIIIIIIIIIIIIDDDDD
@HISEQ:969:HM2KJBCX2:2:1101:12915:2209 2:N:0:ACTATGCA
GGAACGACGTGACCCAACTATCCCTATTAATCATTACGGTGATTCAGAAACCAACAAAACAGGACCACCGTCCTATTTTATTATTCCATGCTAATGTATTCAGACATAAGCCTGCTTTGAACACTCTAATTTTTTCAAGGTAAAGGTCCTGGTTTCCCACCACGCTAAATAAATAACATGATGGTTCCCCAGAAGGTAGAAATTCCACGCGCCAGTACAGACTATTGCCTGACCAACGGTAGAACCCCGAAATTCAACTACGAGCTTTTTAACTGCAACAACTTTAATATACGCTATTGGAGCTGGAATTACCGCGGCTGCTGGCACCAGACTTGCCCTCCAA
+
DD0<0DGCDH=1EHHGIEFFH?HH?1CE?HEECEHH@CH@1<C@EHE@HF@CFHIEEHHHH?1D?HCHIDC@HE?HGHHGEHFGG1C<GEEHHHIIIIIIIIIIIHHHHIHHGIIIIHHIHIIIHHGIHHHHHIIIIHHHHIIIIIIHIIIIHHGHFIIIIIHEIIIHIIIHIIIHIIIIIIIIIIHHIIIHIIIIIIIIHFHHIIIIIIIIII=IIIIIIIIIIIIIIIIIIIIHIIHHGFIIIIIIIIIIIIIIIIHIIIIIIIIIIIGIIIIIIIIIIIIIIIIIIHHIHIHIIIIIIIIIIIIIHIIIIIIIIIIIIIIIIIIIIIIIIIHIIIDDDDD
@HISEQ:969:HM2KJBCX2:2:1101:12834:2511 2:N:0:ACTATGCA
GGAACGACGTGACCCAACTATCCCTATTAATCATTACGGTGATCCTAGAAACCAACAAAATAGAATCATGCCGTCCTATTTTATTATTCCATGCTAATGTATTCAAGCAAAATGCCTGCTTTAAACACTCTAATTTTTTCAAAGTAAAGGTCCTGGTTCCCCGCGACACCCAATTAAGGGCATCGCGGTTCTCCAGAAGGTGAGAAATTGACTACACCAGTTCATACCCCTTAAGGCACGACCGATGTGTCAATCCCGAAATTCAACTACGAGCTTTTTAACTGCAACAACTTTAATATACGCTATTGGAGCTGGAATTACCGCAGCTGCTGGCACCAGACTTGCCCTCCAA
+
?BDDBIIIHHHH@FHGHIIIIHEHIHICHHIIIHIHIIFHHEHIIIIIIHFHIF?HHIHHFHEG@GEHHIIHDECHHHGFHGHEE@GHH@@H?GHIIHHH1<DIHHEHHGFEHHGHIIIIIHHIGHHHHHF6GHHGFEIIIHHHHHHHFHHHHGEHDD?IHHIHHHHGEHHHHIHIIIHGHHCHGHHG?EHHIHHDFHHIIIIHIIIHIGIIHIIIIHHHGHHIIIHHHEHEHHIIIIIIIHIIIIIIIGGHHHHGIIIIHHHIIIHHHHGIIIGHHIIIIIHHFECGHHIIHFIIHIIHIIIHIHHHEHIIIHIIIIIHHGIIIIIHIIIIIIIIHHIIIHHHHHHDBBBB
@HISEQ:969:HM2KJBCX2:2:1101:9776:3496 2:N:0:ACTATGCA
GGAACGACGTGACCCAACTATCCCTATTAATCATTACGGCGGTCCTATTTTGTTGGTTTCTAGGACCGCACGTCCTATTCTATTATTCCATGCTAACGTATTCGAGCAAAGGCCTGCTTTGAACACTCTAATTTTTTCAAAGTAAAAGTCCTGGTCCCCAACACACCCAGTGAAGGGCATGCGGTTCTCCAGAAGAGAAGGCCCGGCCGGACAAGTGCACGCGGTGAGGCGGACCTGCCAGCCAGGCCAAAGGTTCAACTACGAGCTTTTTAACTGCAACAACTTTAATATACGCTATTGGAGCTGGAATTACCGCGGCTGCTGGCACCAGACTTGCCCTCCAA
+
DDDDDIIIIIIIIIIIIIIIIIIIIIIIIIIIIIIIIHIIIIHIIIIIIIIIHHIIIHIIIIHEHIIDHIIIIIIIIHHHIIIIIIIIIIIHIIIIIIIIIHIHIIIIIHIIIIIIIIIIIHIIIIHIIIIIIIIIIIIIIIIIIIIIIIIIHIIIIIIIIIIIIIIIHIIIIIIIIIIIIIIIHHIIIIIIIIIIIIHIHIIIIIIHIIIIII=IIIIIIIIIIIIIIIIIIIIIIIIIIHHIIIIHIIIIIIIIIIIIIIIIIIIIIIIIIIIIIIIIIIIIIIIIIIIIIIIIIIIIIIIIIIIIIIIIIIIIIIIIIIIIIIIIIIIIIIIIIIIDDDDD
@HISEQ:969:HM2KJBCX2:2:1101:7581:3742 2:N:0:ACTATGCA
GGAACGACGTGACCCAACTATCCCTATTAATCATTACGTCAATCCTAGAAACCAACAAAATAGGTTCGAACGTCCTATTTCATTATTCCATGCTAATGTATTCAGGCGCTAGCCTGCTTTAAACACTCTAATTTTTTCAAAGTAACAGTCCTGTTTCCCCGCAACACCAAATTAATGGCATTACGGTTCTACAAGAAGGAGGAGTCAGCGAGCCAGTGCATACCATTGGCACGACCGACCTGCTAACCCCGAAATTCAACTACGAGCTTTTTAACTGCAACAACTTTAATATACGCTATTGGAGCTGGAATTACCGCGGCTGCTGGCACCAGACTTGCCCTCCAA
+
DD@DD0GHDHCH?CCHDE?H?EF@HHIIIGHHHFGH1C1FHHIEHHHHIHHEEEHIIFHH1GH?GHEHCFHEHHHDHHE1CHHHHHHFHEECEHIHEEHHHCHHDDHHEHHEHHGHHEFEFG?BFFHHIIIHGCHHHHIICGCGHFHHHHIIHIIHIHDDHDHHHIIHHHEHHHHF?FHHHEIIHHIHHIIIHHG?FG/G<9IIHIIHIHEIHHHHF6CEHHHHHHIHI=HHHE>CFD>HHHICECC/CEHHHHEE@FEHIHEECHGHIIHEF<HHFHFHCEHHHHHCG?HHIIHHIGIIIHIHHGHHIHIIIHGIGIHGHHHEIHIIHG@HHEGG=HIHD@?AD
@HISEQ:969:HM2KJBCX2:2:1101:10699:4588 2:N:0:ACTATGCA
GGAACGACGTGACCCAACTATCCCTATTAATCATTACGGTGATCCTAGAAACCAACGAAATAGAATCAGTCCGTCCTATTTCATTATTCCATGCTAATGTATTCAGACGATAGTCTGCTTTAAACACTCTAATTTTTTCAAAGTAACAGTCCTGATTTCCCATCACACCAAATAAATGGCATGAAAGTTCCTCAGAAGGTAGAGATCCATCTCACCAGTGCAGACAATTAAGCCTGACCAATGGGTAGACCCCGAGGTTCAACTACGAGCTTTTTAACTGCAACAACTTTAATATACGCTATTGGAGCTGGAATTACCGCGGCTGCTGGCACCAGACTTGCCCTCCAA
+
CDDDDIIIIIIIIIIIIIIIIHIIIIIIIIIIIIIIIIIIIIIIIIIIIIIIIIIHIIIIIIIIIIIIIIIIIIIIIIIHIHIIIIIIIIIIHFHHGHIIIHIIIIIIHIIIIIHIIIIIIIIIIIIIIIIIIHIIIIIIIIIIIIIIIIIIIIIHHIIIIIIIIIIHIIIHIIIIIIIIIIIIIIIIIHIIIIIIIIIIIIIIIIIIIIIIIIIIIIIIIIIIIIIIIIIIIIIIIIIIIIIIIHFIIIIIIIIIIIIIIIIIIIIIIIIIIIIIIIIIIIIIHIIIIIIIIIIIIIIIIIIIIIIIIIIIIIIIIIIIIIIIIIIIIIIIIIIIIIIIIIIDDDDD
@HISEQ:969:HM2KJBCX2:2:1101:10161:5219 2:N:0:ACTATGCA
GGAACGACGTGACCCAACTATCCCTATTAATCATTACGTCAATCCTAGAAACCAACAAAATAGGATCGAACGTCCTATTTCATTATTCCATGCTAATGTATTCAAGCGTTAGCCTGCTTTAAACACTCTAATTTTTTCAAAGTAACAGTCCTGTTTCCCTGCAACACCAAATTAATGGCATTACAGTTCTTCAGAAAGGAGGAATCAGCGAAGCCAGTGCATACCAGTGGCACGACCAACCTGCTGACCCCGAAATTCAACTACGAGCTTTTTAACTGCAACAACTTTAATATACGCTATTGGAGCTGGAATTACCGCGGCTGCTGGCACCAGACTTGCCCTCCAA
+
DDDCDIIIIIIIIIIIIIIIIIIIIIIIIIIIIIIIIIIIIIIIIIIIIIIHIIIIIIIGIIHIIIIIIIHIIIIIIIIIIIIIIIIHIIIHIIIIIIIIHHIIIIHIIIIIHIIIIIIIIIIIIIIIHIIIIIIIIIIHIIIIIIIIIIIIIIIIIIHIIIIIIIIIIIIIIIIIIIIIIIIIIIIIIIIIIIIIIIIIIIIIIIIIIIIIIIIIIIIIIIIIIIIIIIIIIIIIIIIIIIIHHHHHIIIIIIIIIIIIIIIIIIIIIIIIIIIIIIIIIIIIIIIIIIIIIIIIIIIIIIIIIIIIIIIIIIIIIIIIIIIIIIIIIIIIIIIIIIIIIDDDDD
@HISEQ:969:HM2KJBCX2:2:1101:7797:6196 2:N:0:ACTATGCA
GGAACGACGTGACCCAACTATCCCTATTAATCATTACTCCGGTCCCGAAGACCAACACAATAGGACCAGACTCCTATCACATTATTCCATGCTAATGTATTCAGAGCATAAGCTTGCTTTGAGCACTCTAATTTTTTCAAAGTAATAGTGCCGGAACTGCGACCCAGCCATTTAAGGCCAGGAACACACCGCCGACAAAAGGGACAGAAGGGTAGGTGCACACCGAGTAGGCGGACTGACCCTTACGACCCAAGATCCAACTACGAGCTTTTTAACTGCAACAACTTAAATATACGCTATTGGAGCTAGAATTACCGCGGCTGCTGGCACCAGACTTGCCCTCCAA
+
BDDDDIIHIIHIIIIIIIIIHIIIIIIIIIIHEHIIIIIHHIIHIIIIIHIGIIIIIIHHHFFGHHHIHIIIIIIIIFHHHIIHHIIIIIGHHHIHIIHHIHHIHHHIIIIIIIIHFIHIIHGHHEHGHIIIIIIIHIIIIIIIHIIHIIDHHHIIIHHIIIIIIIIIIHIIHHIHIHIHIIIIIIHHHIIIIIIIHIIIIIIIIIIIIIIIIIIIIIIIIIIIIIIIIIIIIIIIIIIIIHHGCIIIIIHIIIIIIIHHIHHIIIIIIIIIIIIIIIIIIIIIIIIIIIIGIIIIIHIIIIHIIIIIIIIIHHIIIIIIIIIIIIIIIIIIIIIIIIIIIDDDDD
@HISEQ:969:HM2KJBCX2:2:1101:10875:6152 2:N:0:ACTATGCA
GGAACGACGTGACCCAACTATCCCTATTAATCATTACGGCGGTCCTAGAAACCAACAAAATAGAACCGCACGTCCTATTCTATTATTCCATGCTAATGTATTCGAGCAAAGGCCTGCTTTGAACACTCTAATTTTTTCACAGTAAAAGTCCTGGTTCCCCCCACAGCCAGTGAAGGCCATGGGGTTCCCCAGAAGGAAAGGTCCAGCCGGACCAGTACTCGCGGTGAGGCGGACCGGCCAGCCAGACCCAAGGTTCAACTACGAGCTTTTTAACTGCAACAACTTTAATATACGCTATTGGAGCTGGAATTACCGCGGCTGCTGGCACCAGACTTGCCCTCCA
+
DDDDDIIIIIIIIIIIIIIIIIIHIIIIIIIHHIIIHIHHHIIHIIIIGIIIGIHIGIHIIIIHIII?HIHIIHIIIIGIHIIFIHIEEHCCHHIIHGIHGCGEIHHFHHHHHIIHIHHHHGIIIIGGHHHFHHIIHGHHHHHHHCHHHHIHHHIIIIHIHHHIIEHFEIIGHIIIIIIIIHIHHHIFEIHEEHHGIHIIIIIIIIIIIIIIIIHHIIIIIIHIIHIHIIIHIIHHHHHHHFGHHEEEIIIEHGIHHHHGDGHHHHHIHHIIIIIIIHHHIHHHEHIHHHHEHEHEIIIHEIIIIHIIIIIIIIIIHHHHHHHHHHHHIIIIIIHIIHBDDDB
@HISEQ:969:HM2KJBCX2:2:1101:9334:6158 2:N:0:ACTATGCA
GGAACGACGTGACCCAACTATCCCTATTAATCATTACGGTGGTCCTAGAAACCAACAAAATAGAACCATGCCGTCCTATTTTATTATTCCATGCTAATGTATTCAAGCAAAAATGCCTGCTTTAAACACTCTAATTTTTTCAAAGTAAAGGTCCTGGTTCCCCGCGGCATCCAATTAAGGACATCGCGGTTCTCCAGAAGGTGAGAAATTGACTGCACCAGTTCATACCCCGTGAGGCACGACCGATGCGCCAATCCCGAAATTCAACTACGAGCTTTTTAACTGCAACAACTTTAATATACGCTATTGGAGCTGGAATTACCGCGGCTGCTGGCACCAGACTTGCCCTCCAA
+
DDBDDIIIIIIIIIIIHHIIIIIGIIIIIIHIIIHIIHIIIHHIIGGHHIIIHHIIIHIIIIIIHHHIIGCHIFIIHHHHIIHIIIIIIHGHHHHHHIIIIHHHHIHIIHHHIIIIIIIIIIIIIIIHHIHHHHHIHIIHHHHHIHIIIIHIHIHHHHHIIIIIIHIIHEFIIIHHHIIHIIHHIIIIIIIIIIIIIIHHIIIIIIIIIIHHHHIIIIIIIIIIIHIIIIIHIIIIIIIIIIIIIIIIIIHGIIIIIIIIIIHIIIIIIIIIIIIIIIIIIIIIIIIIIIIIIIIIIIIIHIIIIIIIIIIIHHIHIIIGIIIIIIIIIIIIIIIIIIIIIIHIIIIIDDDDD
@HISEQ:969:HM2KJBCX2:2:1101:15069:6590 2:N:0:ACTATGCA
GGAACGACGTGACCCAACTATCCCTATTAATCATTACGTCAATCCTAGAAACCAACAAAATAGGATCGAACGTCCTATTTCATTATTCCATGCTAATGTATTCAAGCGTTAGCTTGCTTTAAACACTCTAATTTTTTCAAAGTAACAGTCCAAATTCCCCGCAACACCAAATTAATGGCATTACGGCTCATCAGGAAGGAGGAATCAGTGAGACCAGTGCATACCGATGGCATGACCAATCTACTAACCCCGAAATTCAACTACGAGCTTTTTAACTGCAACAACTTTAATATACGCTATTGGAGCTGGAATTACCGCGGCTGCTGGCACCAGACTTGCCCTCAA
+
DDDDDIIIIIIIIHHIIIIIIIIIIIIIIIIIIIIIIIIIIIIIIIIIIIIIIIIGIIIIIIHHHIIIIIHIIIIIIIIIIIIIIIIIIIHHGIIIIIIHIIHHIIIIHHIHHHIHHHIIIHIIIHIHIIIIIIIIIIHHIIIIIIIIHIIIIIHEIIIIIIIIIIIIIIIIIIIIHIIIIIIIHIIIIIIIIIIIIIIIIIIIIIIIIIIIIIIIIGIIIIIIIIIIIIIIIIIIIIHHHHHDIIHIIIIIIIHHIIIIIHIIIIIIIIIIIIIIIIHIIIIIIIIIIIIIIIIIIIIHIIIIIIIIIIIIIIIIIIIIHHGD1IIIIIIIIIIIIIIIDDDDD
@HISEQ:969:HM2KJBCX2:2:1101:18679:6835 2:N:0:ACTATGCA
GGAACGACGTGACCCAACTATCCCTATTAATCATTACGTTGATCCTAGAAACCAACAAAATAGAATCGAACGTCCTATTTCATTATTCCATGCTAATGTATTCAAGCGCGTGCCTGCTTTAAACACTCTAATTTTTTCAAAGTAACAGTCCTGACTCCCCACAACATCAAATTAATGACATCATGATTCATCAGAAGGGAGAAATCAATGACATTAGTACGTACCGAAGGCACGACCGACGTATTGATCCCGAAATTCAACTACGAGCTTTTTAACTGCAACAACTTTAATATACGCTATTGGAGCTGGAATTACCGCGGCTGCTGGCACCAGACTTGCCCTCCAA
+
DDDDDIIIIIIIIIIIIIIIIIIIIIIIIIIIIIIIIIIIIIIIHIIIIIIIIIIIIIIIIIIIIIIHIIIIIIIIIIIEHIIIIIIIGIIIIIIIIIIIHIIIIIIIIIIIIIIIIIHIHIIIIIIIIIIIIIIHIIIIIHIIIIIHHIIIHHIHIIIHHIIIIIIIIIIIIIIIIIIHIIIIIIIIIIHIIIIIIIIIIIIIIIIIIIHHIHIIIIIIIIIIIIGIIIIIIIIIIIIIIIIHHHIIIGHIIIIIIIIIIIHIIIIIIIIIIIHIIIIIIIIHIHHIIIIIIIIIIIIIIIIIIIIIIIIIIIIIIIIIIIIIIIIIIIIIIIIIIIIIIDDDDD
@HISEQ:969:HM2KJBCX2:2:1101:18767:7058 2:N:0:ACTATGCA
GGAACGACGTGACCCAACTATCCCTATTAATCATTACGTCGATCCTAGAAACCAACAAAATAGGTTCGATCGTCCTATTTCGTTATTCCATGCTAATGTATTCAAGCGCGAGCCTGCTTTAAGCACTCTAATTTTTTCAAAGTAACAGTCCTGTTTCCCCGCAACAACAAATTAATGCCATCACGGTTCTACAAGAAGGAGGGACCAGTGAGGCCAGTGCATACCAGTGGCACGACCAACCTACTGGCCCCGAAATTCAACTACGAGCTTTTTAACTGCAACAACTTTAATATACGCTATTGGAGCTGGAATTACCGCGGCTGCTGGCACCAGACTTGCCCTCCAA
+
BBDDDHIIIIHEHHIHHIHIHHIIIIIICHIHCHHIIIIIDDHHHHIIIHHHHIHIHE?HEEHHHHGHIIGHHIGHEHHIHGHHHHFHH1CFHICCEHHIIHFHEFIHIIHCHIHIIHHHHGIIIIIGIIIIIHIIIIIIIIIIIIHIIIHHHHHFIIIHIIIHEIIIIHIHIHIIIIIIIIIIIIIIIIIGIIII<IIIIIHHIGIHFHGIIIIIIHIIIIIIIIIIIHIIIIIIIIIIIHFGGFIHDIIIIIIIIHIIIHIIIIIIHIHHHHFIIIIIIIIHIIIHIIIIHGIIHGIIIIIIIIIIIIIIIIIIIIIIIIGIIIHIIIHHEGHIIIIIIDDDDD
@HISEQ:969:HM2KJBCX2:2:1101:5182:8031 2:N:0:ACTATGCA
GGAACGACGTGACCCAACTATCCCTATTAATCATTACGGTGATCCTAGAAACCAACAAAATAGAACCATGCCGTCCTATTCTATTATTCCATGCTAATGTATTCGAGCAAAAATGCCTGCTTTAAACACTCTAATTTTTTCAAGGTAAAGGTCCTGGATCCGCAAGACACCCAATTAAGGACATCAAGTTTCTCCAGAAGGTGAGAAATCAACAGCGACAGTTCATACCCCTTAAGGCATGACCATCACGTCAATCCCGAAATTCAATTACGAGCTTTTTAACTGCAACAACTTTAATATACGCTATTGGAGCTGGAATTACCGCGGCTGCTGGCACCAGACTTGCCCTCCAA
+
DDDDDIHHIIIHIIIIIIIIIIIIIIIIIIIIIIIIIIIIIIIIIIIIIIHIIIIIIIIIIIIIIIIIIFHIIIHIIHIIIIIIIIIIIIIIIHHIIIIIIGHIIIHIIIIIIIIIIIIIIIHIIIIIIIIIIIHIIIIIIHHHHHIIIIIIIIIIIIHIIIIIIHHIIIIIIIIIIIIIIIIIIIIIIIHHIIIIIIIIIIIIIIIIIIIIIIIIIIIIIIIIIIIIIIIIIIIIIIIIIIIIIIIIIIHHIIIIIIIIIIIIIIIIIIIIIIIIIIIIIIIIIIIIIIIIIIIIIIIIHIIIIIIIIIIIIIIIIIIIIIIIIIIIIIIIIIIIIIIIIIIIIIIIDDDDD
@HISEQ:969:HM2KJBCX2:2:1101:3564:7771 2:N:0:ACTATGCA
GGAACGACGTGACCCAACTATCCCTATTAATCATTACGGTGATTTAGAAACCAACAAAACAGGACCACCGTCCTATTTTATTATTCCATGTTAATGTATTCAAACGTAAGCCTGCTTTGAACACTCTAATTTTTTCAAGGTAAAGGTCCTGGTTTCCCACTACGCTAAATTAATAACATGATGGTTCCCCAGAAGGTAGAAATTCCACACGCCAGTACAGACAATTGCCCGACCAGCGGTAGAACCCCGAAATTCAACTACGAGCTTTTTAACTGCAACAACTTTAATATACGCTATTGGAGCTGGAATTACCACGGCTGCTGGCACCAGACTTGCCCTCCAA
+
CDDDDIHIIIIIIIIIIIIIIIIIIIIIIIGHIGHHHIIIIIIIIIIIGIIHIIIIIIFIHHHGHIEHFHGHHIGIHHIIIIIIIGCHIFHHIIIHHHIHIIIHIIIIGIHHHHHIIIIIIIIIIIIHHIHIIIIIIHHIIIIIIIIIIIIIHHHIIIIHIIIHGHIIIHHIIIIIIIIIHHHIHHIIIHIIIIHHHIIIIIIIIIIIIIHIIIIIIIHIHIIHIIHIHIIIIIIIIHHHGHHEIHHIHIIIIIIIIIIIHIIIIIIIIIIHIIHIIIIHHHIIIIIIIHHIIIIIIIIIIIIIIIIIIIIIIIIIIIIIIIIIIIHIIIIIIIIIIIDDDDD
@HISEQ:969:HM2KJBCX2:2:1101:8958:8562 2:N:0:ACTATGCA
GGAACGACGTGACCCAACTATCCCTATTAATCATTACTTCAATTCTAGAAACCAACAAAATAGAACCGAAGTCCTAAATTATTATTCCATGCTAATGTATTCAAGGCATAAGCCTGCTTTAAACACTCTAATTTTTTCAAAGTAATAGAGCTAGATAGCGACGACAAGCCCAGTGAAGGGTTATCGCCGTTTTCAAGCAAGATGGTAGACGCGCGCCGGCACACACACTCCTAGCGGAGGCGGGCCAGGTGCGTCAAACCAGAAATCCAACTACGAGCTTTTTAACTGCAGCAACTTTAATATACGCTATTGGAGCTGGAATTACCGCGGCTGCTGGCACCAGACTTGCCCTCCAA
+
DADDDIIIGIIIIGHHIIIIIIIHIIIIIIIIIIIHIIIIIIIHHIHIIGHHIHHIEHIIIIIIHII?EHD@HHHIHIIIHIIHIIHIFGHHECGGEHIHIHD<D<CHHHHIHHIHHHIHHHHHIIIIHIHHHHHIHHIIHHIHHHIIHHIHHIIIHIIIIIIIHHIIIIHGHIHIHHHHGGHIIIIIIHHIIIGIIHHGIHIIIIIIHIIIH>IIIIGIIIIIIIIIIIIIHIIIIIIIIIIIIIIIIGIHGIHIIIIIIHIIHIIHHHIHIIIIIIIIIIHIIIIIIIIIIIIHIGIIIIIIIIIIIHIIHIIIIHIIIIIIIIIIIIIIIIIIIHIIIIIIIIIIIIIDDDDD
@HISEQ:969:HM2KJBCX2:2:1101:4556:9409 2:N:0:ACTATGCA
GGAACGACGTGACCCAACTATCCCTATTAATCATTACATCGATCCTAGAAACCAACAAAATAGAATCGGATGTCCTATTTCATTATTCCATGCTAATGTATTCAAGCGTGAGCCTGCTTTAAACACTCTAATTTTTTCAAGGTAACAGTCCTAATTCCCCGTGACACCAAATTAATGGCATTACGGTTCTTTAGAAGGTGAGAAATCAATAATATCAGTACATACCAACGGCATGACCGAAACATTGATCCCGAAATTCAACTACGAGCTTTTTAACTGCAACAACTTTAATATACGCTATTGGAGCTGGAATTACCGCGGCTGCTGGCACCAGACTTGCCCTCCAA
+
DCDDDIGHIIHIIIIIIIIIIIIHIIIIIIIIIIIIIIIIIIIIIHHIIIIIHIIIIIIIIIIIIIHEEHHG1DGHIIGHCGHIIIIIIHIGHIIIIIIIIFHIHHHHHHHEFIHHHHIHHIIIHIIHIIIIIHHIIIIIIIIIIIIIIIIIIIIIHHIIIIIIHIIIIIGHIHIIHHGIIIIHIIIIIIIIIIIIIIIIIIHIIGIIIIIIIIIIIIHIIIIIIIIIIIIIIIIIIIIIIHHHGF<IIGIIIIIIIIIIIIIIIIIIIIIIIIIHIIIIIIIIIIIIIIIIIIIIIIIIIIIIIIIIIIIIIIIHIIIIIIIIIIIIIIIIIIIIIIGIIIDDDDC
@HISEQ:969:HM2KJBCX2:2:1101:15744:9315 2:N:0:ACTATGCA
GGAACGACGTGACCCAACTATCCCTATTAATCATTACGTCGATCCTAGAAACCAACAAAATAGAATCAAACGTCCTATTTCGTTATTCCATGCTAATGTATTCAAGCGTGAGCCTGCTTTAAACACTCTAATTTTTTCAAAGTAACAGTCCTGATTCCCCATGACACCAAATTAATGACATCATGGTTCGTCAGAAGGTAGGAATCAATAATACCAGTTCGTACAATAGCACGACCAATAAATTGATCCCGAAATTCAACTACGAGCTTTTTAACTGCAACAACTTTAATATACGCTATTGGAGCTGGAATTACCGCGGCTGCTGGCACCAGACTTGCCCTCCAA
+
DDDDDHIIGHIIIHIHIHHIHIIIIGIIIIIIIIIIIIGHIHIIIIIIIIIGHIIIIIGIIIHIIIHIIHIIIHIHHHHHHHHIHIIIGHIIHHHGIIHIIIHIIGIIHIIIHHIHIIHIIHIIIIIIIIIIIIHHIIIIIIIIIIIIIIIIIIIIIIIHIIIIIIIIIIIIIIIIIIIIIIIHIIIIIIIIIIIIIIIII<IIHHIIIIIIHIIIHHHIIIIIIIIIIIIIIIIIIIIIIIIIIIIIIIIIIIIIIIIIHIIIIIIIIIIIIIIIIIIIIIIIHIIIIIIIIIIIIIIIIIIIIIIIIIIIIIIIIIIIIIIIIIIIIIIIIIIIIIIIDDDDD
@HISEQ:969:HM2KJBCX2:2:1101:11527:10177 2:N:0:ACTATGCA
GGAACGACGTGACCCAACTATCCCTATTAATCATTACGTCAATCCTAGAAACCAACAAAATAGGATCGAACGTCCTATTTCATTATTCCATGCTAATGTATTCAAGCGTTAGCTTGCTTTAAACACTCTAATTTTTTCAAAGTAACAGTCCAAATTCCCCGCAACACCAAATTAATGGCATTACGGATCATCAGGAAGGAGGAATCAGTAAGACCAGTACATACCAGAGGCATGACCAATCTACTAACCCCGAAATTCAACTACGAGCTTTTTAACTGCAACAACTTTAATATACGCTATTGGAGCTGGAATTACCGCGGCTGCTGGCACCAGACTTG
+
DADADH@HHHEHGCHHGHHFIIIHIIIIIIIIIIIHIHIHG<<DGHHFHHHHIFHIIHHHFHCFHHIHHHCCCFGHHICEGHIHHHHIGHHIHHHIGHIIIIHIIHGIIIHHGHHHFDGHGHGHHHHHHIIHHHIHIIGHHHIIIHHIIIIIFHHHHHHIIIIIHIHHHIHHHHIHIHFGIIHEIHHIHIHHFIIHIIIIHHIIIIIIIHIIHIHIHHEIIIIIIIIIIIIIIHHHHIIIIIHGIIIHDHGIIIIIIGIHHHDIIHHHIHHIHHFHHHHHHHEHIIIIIHG=HDIIHIHIHIIHIIIIIHIIIIIIGIIIHIIIIIIIHGEIHDDDDD
@HISEQ:969:HM2KJBCX2:2:1101:20125:10153 2:N:0:ACTATGCA
GGAACGACGTGACCCAACTATCCCTATTAATCATTACGTCAATCCTAGAAACCAACAAAATAGGATCAAACGTCCTATTTCATTATTCCATGCTAATGTATTCAAGCGTTAGCCTGCTTTAAACACTCTAATTTTTTCAAAGTAACAGTCCTGTTTCCCTGCAACACCAAATTAATGACATTACAGTTCTTCAAGAAGGAGGAACCAGTAAAGCCAGTACATACCAGAGGCACGACCAACTTACTAATCCCGAAATTCAACTACGAGCTTTTTAACTGCAACAACTTTAATATACGCTATTGGAGCTGGAATTACCGCGGCTGCTGGCACCAGACTTGCCC
+
DDDDDIIIIIIHIHIIIIIIIIIIIIIIIIIIHIIIIHIIIIIHIIIIIIIIHIIIIIGIIIIIIIIIIIIGHIIIIIIIHIIGHIIHIGCHIIIHIIHIIIIHIFHHIHIIIIIIIHIIIIIIHIIIIIHIIHIIIIIIIIIIIIIIIIIIIIIIIIIIIIIIIIHIIIIIHIIIIIIIIHIIIHIIGIIIIIIIIIIIIIIIIIIIIIII<IIIIIIIIIIIIIIIIIIIIIIIIHHDIIIIIIIHIIIIIIIIIIIIIHIIIIIIIIIIIIHIIIIIIIIIIIIIIIIIIIIIIIIHHIIIIIIIIIIIIIIIIIIIIIIIIIIIIIIIIIIIDDDDD
@HISEQ:969:HM2KJBCX2:2:1101:4073:10966 2:N:0:ACTATGCA
GGAACGACGTGACCCAACTATCCCTATTAATCATTACGTCGATCCTAGAAACCAACAAAATAGAATCAAACGTCCTATTTCATTATTCCATGCTAATGTATTCAAGCGTACGCCTGCTTTAAACACTCTAATTTTTTCAAAGTAACAGTCCTGATTCCCCACGACACCAAATTAATGACATCGCGGTTCTTCAGAAGGTAGGAACCAATAATGCCAGTACGTACCGAAGCACGACCAACAATTCGATCCCGAAATTCAACTACGAGCTTTTTAACTGCAACAACTTTAATATACGCTATTGGAGCTGGAATTACCGCGGCTGCTGGCACCAGACTTGCCCTCCAA
+
DDBDDIIIIIIIIIIIIIIIIIIIIIIIIIIIIIIIIIIIIIIIIIHIIIIIIIIIIIIIIIIIIHIIGIIIIIIIHIIIIIIIIHIIIIIIHIIIIIIIIIIHIHHHIIIIIIIIIIIIIIIIIIIIIIIIIIIIIIIIIIIIIIIIIIIIIIIHIIIIHIIIIIIIIIIIIIIIIIIIIIIIIIIHIIIIIIIIIIIIIIIIIIIIIIIHIIIIIIIIIIIIIIIIIIIIIIIIIIIIIIHEIIIIIIIIIIIIIIIIIIIIIIIIIIIIIIIIIIIIIIIIIIIIIIIIIIIIIIIIIIIIIIIIIIIIIIIIIIIIIIIIIIIIIIIIIIIIIIIIDDDDD
@HISEQ:969:HM2KJBCX2:2:1101:13150:10943 2:N:0:ACTATGCA
GGAACGACGTGACCCAACTATCCCTATTAATCATTACGTCAATCCTAGAAACCAACAAAATAGGATCGAACGTCCTATTTCATTATTCCATGCTAATGTATTCAAGCGTTAGCTTGCTTTAAACACTCTAATTTTTTCAAAGTAACAGTCCAAATTCCCCGCAACACCAAATTAATGGCATTACGGCTCATCAGGAAGGAGGAATCAGTGAGACCAGTACATACCAGAGGCATGACCAACCTACTAACCCCGAAATTCAACTACGAGCTTTTTAACTGCAACAACTTTAATATACGCTATTGGAGCTGGAATTACCGCGGCTGCTGGCACCAGACTTGCCCTCCAA
+
DB@000C?C?0<C11C<D1@F1<DFHHHHE??CGEFHCC@C@CE1DEHCHF1DFGHCE?1CFEHCEFEHI1CF@00F@EC1C1<1<11<C111<<GHHCG?C;@@FHHGHG@61@C@EE1DGEHH@B<<HHHHF@CGHHHIHGB68<D<7'?GDD1D70EDCGE@<CEHEGFHEHCHF@<FEIFGIIFFHHEHHHEFEEHFCHHCHEEC@GDCF?HIIHHG?F@EFFFC@HHHHHIHGF?HHGDEEE:DCEEG@FEDHGD<0HCHGEEEDCFFHHHEHIIIHHHHHDFHIIEHIGIHFH@ECIIIIIIIHHECFCGIGIHEG@FFF?CEIHEHEECHEEC1@?@0B
@HISEQ:969:HM2KJBCX2:2:1101:4172:11241 2:N:0:ACTATGCA
GGAACGACGTGACCCAACTATCCCTATTAATCATTACAACAGTTCTAGTACAAACAAAATAAAACCATCGTCATTTTCCATTATTCCATGCTAATGTATTCGAGCATATTTGCCTGCTTTTAACACTCTAATTTTTTCAAAGTAAAAGTCCTGGTTCCCCGACACAACCAATTAAGGCCATGCCGCTTCGCCAGAAGGTAGGACCCACCCAAGGACAGTACACACCAATTAAGGCGGACCGTCTGGACAGGCCTGAAGTTCAACTACGAGCTTTTTAACTGCAACAACTTTAATATACGCTATTGGAGCTGGAATTACCGCGGCTGCTGGCACCAGACTTGCCCTCCAA
+
00<<0<0//<0<1<<DF01CE11<<F<GGH1111<<<<111<111<<C1<G1<C1DH?GHG1<FH0D<10<11<11<1<1DGHI?<<1<<111DF11<1F<?HCHEHHG5F<<@B11@0C%CF@B((1CG@DCC68<<C1G1@C6HFB<1CE29;1/CE<00GB@@B:0C<<HEB..8CECDDCE<<<CDEEFB/F/@EEHCC<?@HFECEGC>HCEA@<0EFF=E?C<1CC0CIIFHE???1HGCHEFEC<<1?G<1<?HEHC0HCE<10FEH@HHHD1<CEF@C<EHHHC<<00<<@1FG?D1D111HH?HHECE<?CDC?CF?CF@<1111ED<1E<<<0<00<<D
@HISEQ:969:HM2KJBCX2:2:1101:16530:10580 2:N:0:ACTATGCA
GGAACGACGTGACCCAACTATCCCTATTAATCATTACGGCGGTCCTAGAAACCAACAAAATAGAACCGCGCGTCCTATTCTATTATTCCATGCTAATGTATTCAAGCGTAAGCCTGCTTTAAACACTCTAATTTTTTCAAAGTAACAGTCCTGATTCCCCACGACACCAAATTAATGACATCGCGGTTCTTCAGAAGGTAGGAACCGATAATGCCAGTGCGTACCGAAGCACGACCAACAATTCGATCCCGAAATTCAACTACGAGCTTTTTAACTGCAACAACTTTAATATACGCTATTGGAGCTGGAATTACCGCGGCTGCTGGCACCAGACTTGCCCTCCAA
+
DCDDDIIIIIIIIIIIIIIIIEHIIIIIIHIIIIIIIIIHIIHHIIIIIIIIGHIIIIIIIIHHHIHHCDHHCEHIIIIIHHIIIIIIIIHHIGHIIIHIIEGHIIIIIHIHIIIHIHHHHHFHHIIIIIIIIIIIHIIIHIHHIHIIHHIHHIHHHIIHEFHIIIIIIIIIHIIIHHHHIIHIIIIIHHHIIIIIIIIIIHIIIIIIIIHHIIIIIIHIHHIIIIIIIIHHHIIIIIIIIHHGIIIIIIHIIIIIIIIIIIIIIIIIIIIIIIIIHIIIIIIIIIIIIIIIHIIIIIIIIIIIIIIIIIIIIIIGIIIIIHIIIIIIIIIIIIIIIIIIDDDDD
@HISEQ:969:HM2KJBCX2:2:1101:13551:11346 2:N:0:ACTATGCA
GGAACGACGTGACCCAACTATCCCTATTAATCATTACGTCGATCTTAGAAACCAACAAAATAAGATCAAACGTCCTATTTCATTATTCCATGCTAATGTATTCAAGCGAATGCCTGCTTTAAACACTCTAATTTTTTCAAAGTAACAGTCCTGATTTCCCACGACACCAAATTAATGACATCGTGGTTCGTCAGAAGGGAGAAACCGACAGGGCCAGTACACACCAGAGGCGCGACCGACCCGTCGATCCCGAAATTCAACTACGAGCTTTTTAACTGCAACAACTTTAATATACGCTATTGGAGCTGGAATTACCGCGGCTGCTGGCACCAGACTTGCCCTCCAA
+
DDDDBIIIIIIHHGHHHIIIIIIIHHIIIIIIIIIIIIIIIIIHHIIIHIIHIIIIIIIIIIIIHIIIHIFHIGIHHHIIIIIIIIIIIHHHHIIIIHIIIIGIIIIIIIIIIIIIIIIIIIHIIIIIIHIIIIIIIIIIIIIHIIIHIIIIIIIIIIIHHHIIIIHIIIHIHIIIIHIIHIIIIHIIIIHHIIIHIIHIHIIIIIIIHIIIIIIIIIIIIIIIIIIIIIIIIIIIIIIIIIIHEHHIIIIIIIIIIIIIIIIIIIIIIIIIIIIIIIIIIHIIIHHHIIIIIIIIIIIIIIIIIIIIIIIIIIIIIIIIIIIIIIIIIIIIIIIIIIIIIDDDDD
@HISEQ:969:HM2KJBCX2:2:1101:9722:12187 2:N:0:ACTATGCA
GGAACGACGTGACCCAACTATCCCTATTAATCATTACGTCGATCCTAGAAACCAACAAAATAGGTTCGATCGTCCTATTTCGTTATTCCATGCTAATGTATTCAAGCGCGAGCCTGCTTTAAGCACTCTAATTTTTTCAAAGTAACAGTCCTGTTTCCCCGCAACAACAAATTAATGCCATCACGGTTCTACAAGAAGGAGGGACCAGTGAGGCCAGTGCATACCAGTGGCACGACCAACCTACTGGCCCCGAAATTCAACTACGAGCTTTTTAACTGCAACAACTTTAATATACGCTATTGGAGCTGGAATTACCGCGGCTGCTGGCACCAGACTTGCCCTCCAA
+
DAD@DEC<ECEHG1CGE0CC@GEHH?GHHHGIHHE1<@E</CH1@C@H1<@CCEC@ECF1FFHHH<1CG@@ECEHHH@<DGHFEHHCEHHEHGCF11D@<GEHHHCHDHFEHHHHCCHHIHG?CHFIHIHHGIIIIHFHGGHHFHEFDCFEGFHIIHECCIHFIIIIHIIHHFHHFIIHHD/FIIIHG?HHGCIHHHHHEIIIHEFEHIHEH:EHHEHHIHHHG@HGIIHIIIGIHIIHIHEG@EHDIHIIIIHFIHGCEEHDIHHHHIHIHIIIIIIHHHG<EHIHHFHHHHEIIIIIIIIHCHEEHHHIIIIHHIIHFHHIIIHHCIIIGIHIIIIHHHDBDD?
@HISEQ:969:HM2KJBCX2:2:1101:5981:11969 2:N:0:ACTATGCA
GGAACGACGTGACCCAACTATCCCTATTAATCATTACGGTGATCCTAGAAACCAACAAAATAGAATCATGCCGTCCTATTTTATTATTCCATGCTAATGTATTCAAGCAAAATGCCTGCTTTAAACACTCTAATTTTTTCAAAGTAAAGGTCCTGGTTCCCCGCGACACCCAATTAAGGGCATCGTGGTTCTCCAGAAGGTGAGAAATTGACTACACCAGTTCATACCCCTTAAGGCACGACCGATGTGTCAATCCCGAAATTCAACTACGAGCTTTTTAACTGCAACAACTTTAATATACGCTATTGGAGCTGGAATTACCGCGGCTGCTGGCACCAGAC
+
AADDDHIIHIIHEHHE?HFEF<CHHHHI?EE@EHHIHIFCEEHFEH?GG@GHHHIIIHH?FEGEHH1CEGHHHGHDHH@HHHIH@GCECFHEGEIHIHHHH@EHHIIHGIIIIIIIIIFFEHHIHHEHIHHHIIIIAFEGHHIGHIHIHHEIIIIHD@CIIIIIHIHHHCGECHHHHHHHIIHIIIIHHHHHHHHIHIIIIHHGIGIIHIIIIIHIIIIIIHHHGHHHGHEHIHHHHHHGIHHHHIIHHHHHDDIHCHHHHIIIFIIIIIIHHIGIIIHHIIHIIHHIHIIHGHIIGHEHIIHHHHIIIIIIIIIIIIHIIHIHHHIHHFHIHIIHBDDDD
@HISEQ:969:HM2KJBCX2:2:1101:11022:11117 2:N:0:ACTATGCA
GGAACGACGTGACCCAACTATCCCTATTAATCATTACGTCGATCCTAGAAACCAACAAAATAGAATCAAACGTCCTATTTCATTATTCCATGCTAATGTATTCAAGCGCGAGCTTGCTTTAAACACTCTAATTTTTTCAAAGTAACAGTCCTGATTTCCCATGACACCAAATTAATGACATCGTGGTTCGTCAGAAGGGAGAAACCAATAATGCTAGTACGTACAAAGTACGACCGACATATTAGTCCCGAAATTCAACTACGAGCTTTTTAACTGCAACAACTTTAATATACGCTATTGGAGCTGGAATTACCGCGGCTGCTGGCACCAGACTTGCCCTCCAA
+
DDDDDIIIIIIHHHIIIIIIIIIIIIIIIIIIIIIIIIIIIIIHHGHHHHIIIIIIIIIIIIGHHIIIIIHIIGIHIHHIIIIIHIIIIIIIFHIIIIIIIIIHHHIIIIHIIIIIIIIIIIIIIIIIIIIIIIIIIHIIIIIIIIIIIHIIIIIIGIIIIIIIIIHIIIIIHIHIIIIIIIIIHIIIIIHIIIIIIIHIIIIHIIIIIIIIIIIIIIIIIIIIIIIIIIIIIIIIIIIIIIHIIIIIIIIIIIIIIIIIIIIIIIIIIIIIIIIIIIIIIIIIHHIIIIHIIIIIIIIIIIIIIIIIIIIIIIIIIIIIIIIHIIIIIIIIIIIIIIIDDDDD
@HISEQ:969:HM2KJBCX2:2:1101:12623:12365 2:N:0:ACTATGCA
GGAACGACGTGACCCAACTATCCCTATTAATCATTACTTCAGTCCTAGAAACCAACAAAATAGAACCGAAGTCCTAAATTATTATTCCATGCTAATGTATTCATAGCATAAAGCCTGCTTGAAACACTCTAATTTTTTCAAAGTAAAAGATACAATACCACTTACTCCTCAATAAAGAGAAATAAATAGCAATTGGAAGGATGGCCAGAACATCAAGCACTAACACACGAAACCGTGGCCGGCAAAATGTTTCAAGCCAGAAATCCAACTACGAGCTTTTTAACTGCAGCAACTTTAATATACGCTATTGGAGCTGGAATTACCGCGGCTGCTGGCACCAGACTTGCCCTCCAA
+
DDDDDIIHIIIIIGIIIIIIHIIIIIIIIIIIIIIIIIIIIIIIIIIHIIHHHIIIIIIGIIHHIIHIICHHHIIIGIGIIIIIIHHIIIIGGHHHHHHHHDGHIIIIIIIHHHIHIIHHIIIIIIHHIIIHHHHHEHHHHHHIIIIIIIIHIIIIIIHIIIIHHIIIIIIIGIIIIIHIIIIIIIIIIIIHIIIIIIIIIIIHIIIIHHIIGIIIIIIIIIIIIHHIIIIIIIIHIIIIIIIIIIIIIIIHFIIIIIIIIIHIHHIHIIIIIIIIIHIHHIIIIIIIIIIIIIIIIIIIIIIIIIIIIIIIIIIIIIIIIIIIIIIIIIIIIIIIIIIIIIIIIIIIIDDDDD
@HISEQ:969:HM2KJBCX2:2:1101:6514:13046 2:N:0:ACTATGCA
GGAACGACGTGACCCAACTATCCCTATTAATCATTACGTCAATCCTAGAAACCAACAAAATAGGTTTGAACGTCCTATTTCATTATTCCATGCTAATGTATTCAAGCAAATGCCTGCTTTAAACACTCTAATTTTTTCAAAGTAACAGTCCTGTTTCCCTGCAACACCAAATTAATGACATTACAGTTCTACAGAAAGGAGGAATCAGCGAGACCAGTTCATACCAGTGGCACGACCAGCCTGCTGACCCCGAAATTCAACTACGAGCTTTTTAACTGCAACAACTTTAATATACGCTATTGGAGCTGGAATTACCGCGGCTGCTGGCACCAGACTTGCCCTCCAA
+
CDDDDIIIIIIIIIIIIIIGHIIHIIIIIIIIIIIIIIIIIIIIIIIIIIIIIIIIIIHIIHEHHHHHEHIIIIIIIIIIIIIIIIIGIIIEHHIIIIIHHHIIHHHIIIIHIIIIIIHHHHHIGIHIHHIIIHIIIHIIHIIIIIIIIIIIIIIIIIIHHIIIIIIHIIHGGIIIIIIIIIIIIIIIHIIIIIIIIIIIIIIIIIIIIIIIIIIIIIIIIIIIIIIIIIIIIIIIIIIIIIIHFIIIIIIIIIIIIIIIIIIIIIIIIIIIIIIIIIIIIIIIIIIIIIIIIIIIIHIIIIIIIIIIIIIIIIIIIIIIIIIIIIIIIIIIIIIIIIIIIDDDDD
@HISEQ:969:HM2KJBCX2:2:1101:12653:13891 2:N:0:ACTATGCA
GGAACGACGTGACCCAACTATCCCTATTAATCATTACGTCGATCCTAGAAACCAACAAAATAGAATCAAACGTCCTATTTCATTATTCCATGCTAATGTATTCAAGCGTACGCCTGCTTTAAACACTCTAATTTTTTCAAAGTAACAGTCCTGATTCCCCACGACACCAAATTAATGACATCGCGGTTCTTCAGAAGGTAGGAACCAATAATGCCAGTACGTACCGAAGCACGACCAACAATTCGATCCCGAAATTCAACTACGAGCTTTTTAACTGCAACAACTTTAATATACGCTATTGGAGCTGGAATTACCGCGGCTGCTGGCACCAGACTTGCCCTCCAA
+
@@<DDHFIIHFHEFHHHDE@E?@FEEHIIHHIHGHIHCHICDHHDHHC<FGHIGF0CFH@EHHHH1CGFC@GHHHHIIIEF?GHHHHHGC11<1<G?HFHFHFHH<<HDHHHCFHEHHHEHBHHFGHHEHEGGHHEEHHF@ACEHHHGHEFHCHGF@IIHHHIHHHEEEHIHGHHGECHHHEECCHHIHHFHHGFCEFHGCCHHHIIIHHHHFGCHGCFHHHIIHHIIIHEDHG>HHHHHFD@GH@HFCIIIHHCEHIHE0CEGIGHEEHHFIIHGHHGIHCIGHHHHHIHHHCEG1IHHHEHHEC1FHHEIIIHIIHH@CGIHIIIHHHHIIHGEHDHC@@D0<
@HISEQ:969:HM2KJBCX2:2:1101:6926:13791 2:N:0:ACTATGCA
GGAACGACGTGACCCAACTATCCCTATTAATCATTACGTCGATCTTAGAAACCAACAAAATAAGATCAAACGTCCTATTTCATTATTCCATGCTAATGTATTCAAGCGAATGCCTGCTTTAAACACTCTAATTTTTTCAAAGTAACAGTCCTGATTTCCCACGACACCAAATTAATGACATCGTGGTTCGTCAGAAGGGAGAAACCGACAGGGCCAGTACACACCAGAGGCGCGACCGACCCGTCGATCCCGAAATTCAACTACGAGCTTTTTAACTGCAACAACTTTAATATACGCTATTGGAGCTGGAATTACCGCGGCTGCTGGCACCAGACTTGCCCTCCAA
+
DCDDDIIIIIIIIIIIIIIIIIIIIIIIIIIIIIIIIIHIIIIIIIIIIGIIIIIHIIIIIIIIIHIIIIIIHIIGIIHIIIIIIIICEHHIIHIIIIIIIHIIIIIIIIIIIIIIIIHIIIIIIIIIIIIIHIIIIIIIIIIIIHHIIIIIHIIIIIIHHHHIIIIIIIHHIIHIIIIHIIIIIIIHIIIHIIIHIIIIIIIIIIIIIIIIIIIIIIIIIHIIIIIIIIIIIIIIIIIIIHIHHIIIIIIIIIIIIIIIIIIIIIIIIIIIIIIIIIIIIIIIIIIIIIIIIIIIIIIIIIIIIIIIIIIIIIIIIIIIIIIIIIIIIIIIIIIIIIIIIDDDDD
@HISEQ:969:HM2KJBCX2:2:1101:11092:13942 2:N:0:ACTATGCA
GGAACGACGTGACCCAACTATCCCTATTAATCATTACGTCAATCCTAGAAACCAACAAAATAGGATCAAACGTCCTATTTCATTATTCCATGCTAATGTATTCAAGCGTTAGCCTGCTTTAAACACTCTAATTTTTTCAAAGTAACAGTCCTGTTTCCCTGCAACACCAAATTAATGACATTACAGTTCTTCAAGAAGGAGGAACCAGTAAAGCCAGTACATACCAGAGGCACGACCAACTTACTAATCCCGAAATTCAACTACGAGCTTTTTAACTGCAACAACTTTAATATACGCTATTGGAGCTGGAATTACCGCGGCTGCTGGCACCAGACTTGCCCTCCAA
+
DDDDDIIIIIIIHIIIIIIIIIIIIIIIIIIIIIIHIIIIIHHHIIIIHIIGIIHIIIIIIGHHIIIIIIIIIIIIIIIIHIIIIIHGIHIIGHHIIIIIIIIIIIIIIHIIIIIIIIIIIIIIIIIIIIHIIIIIIIIIIIIIIIIIIIIIIIIHIIIIIIIIIIIIIHHHHIIIIIIIIIIIIIIIIIIIIIIIIIIIIIIIIIIIIIIIIIIIIIIIIIIIIIIIIIIIHIIIIIIIHIIIIHIHIGIIIIIHHIHIIIIIIIIIIIIIIIIIIIIIIIIIIIIIIIHHIIIHIIIGIIIIIIIIIIIIIIIIIIIIIIGIIIIIIIIIIIIIIIIIIDDDDD
@HISEQ:969:HM2KJBCX2:2:1101:15517:13897 2:N:0:ACTATGCA
GGAACGACGTGACCCAACTATCCCTATTAATCATTACGGCGGTCCTAGAAACCAACAAAATAGAACCGCACGTCCTATTCTATTATTCCATGCTGTAATATTCGAGCAAAGGCCTGCTTTGAACACTCTAATTTTTTCAAAGTAAAAGTCCTGGTCCCCAACACACCCAGTGAAGGGCATGCGGTTCTCCAGAAGAAAAGGCCCGGCCGGACAAGTGCACGCGGTGAGGCGGACCTGCCAGCCAGGCCAAAGGTTCAACTACGAGCTTTTTAACTGCAACAACTTTAATATACGCTATTGGAGCTGGAATTACCGCGGCTGCTGGCACCAGACTTGCCCTCCAA
+
DDDDDIIGIHIHIIIIIIIIIIGIIIEHIIHIIIHIIIIIIIIIIIIIIIIFHIIGIIIIIIIIIIIIIIIDEHGIHHIIIIIIIIIIIIIIIIIIIIIHCHFHIIIIIIIIIHIIHIIHHHIIIIIIIHHHIIIIIIIHIIIIIIIIIIIHHHFHIIHHIIHHGIIIIIIIIIIIIIIIIIHHHIIIIIIIIIIIIIIIIIIIIIIIIIIIIIIIHIIIIIIIIIIIIIIIIIIIIIIIIHGIIIIIIIIIIIIIIIIIIIIIIIIIIIIIIIIIIIIIIIIIIIIIIIIIIIIIIIIIIIIIIIIIIIIIIIIIIIIIIIIHIIIIIIIIIIIHIIIDDDDD
@HISEQ:969:HM2KJBCX2:2:1101:7880:13853 2:N:0:ACTATGCA
GGAACGACGTGACCCAACTATCCCTATTAATCATTACGTCAACCCTAGAAACCAACAAAATAGGATCAAACGTCCTATTTTATTATTCCATGCTAATGTATTCAAGCGTTAGCCTGCTTTAAACACTCTAATTTTTTCAAAGTAACAGTCCTGTTTCCCCGCAACACCAAATTAATGGCATCACGGTTCTTCAAGAAGGAGGAATCAGCGAGGCCAGTGCATACCATTGGCACGACCAACCTGCTGACCCCGAAATTCAACTACGAGCTTTTTAACTGCAACAACTTTAATATACGCTATTGGAGCTGGAATTACCGCGGCTGCTGGCACCAGACTTGCCCTCCAA
+
@@D@DFHHHEGHFGEHHHHC1FHHHH@HHIIIHIIGI@CFGEHHIIHIIGHIIIIII?GEH@1FH@G?GHCG<DCHHEFCGHHFH?GHCEH?@HE?HHGF@DHGEEEHGHHHEIIHHFD1EGHHIHHIIHHHGHEHHIHGIIHHHHHEFEIHIHHGIIHHGE<CIIHIIHGEHIIHCGHHEHHHHIHGDIHEGF?IIIHHIHHGCIIIH@HHEGEHIHIGHGHHFAEGE7HHHIIHHHCHHECFEHIHDCHGIIHHHCEHGIIHGHGHHHG@HEHHHIIIIHHFEGG@FIIIIHCIHHIHIIH@IHHHIHIH<HHHDIIIIIIIIIIIIIIIIHGCHIHEF0@<DD
@HISEQ:969:HM2KJBCX2:2:1101:12154:14614 2:N:0:ACTATGCA
GGAACGACGTGACCCAACTATCCCTATTAATCATTACGGTGATCCTAGAAACCAACAAAATAGAACCATGCCGTCCTATTCTATTATTCCATGCTAATGTATTCGAGCAAAATGCCTGCTTTAAACACTCTAATTTTTTCAAGGTAAAGGTCCTGGTTCCACATGACACCCAATTAAGGACATCATGCTTCTCCAGAAGGTGAGAAATCAACTGCGACAGTTCATACCCCTTAAGGCACGACCATCACGTCAATCCCGAAATTCAACTACGAGCTTTTTAACTGCAACAACTTTAATATACGCTATTGGAGCTGGAATTACCGCGGCTGCTGGCACCAGACTTGCCCTCCAA
+
DDCDDIHIIIIHIGHHIIIIIIIIIIIIIIIIIHIIIIIIIIIIIIHIIHIHHIIIIIIIIGEHIIIIII?HHHHIIHHIIIIIIIHIIIIGHHHHEGEHHHHFIIHGIIHHIIIIIIHIIIIIIIGIIIIIIFGHHHIIIIIIIIIIIIIHIIIHHIHIIHHIHHIIIIIIIIIIIHIIIHHIIIIIIHIHHHIIIIIIIHIIIIGIHIIIIIIIIIHIIHIHHHIIIHIIIIIIIIIIIIIIIIHIIHHIIHIIIIIIIIIIIHHIHHIIIIIIIIIIIIIIIIIIIIIIIIIIIIIHGIIIIIIIIIIIIIIIIIIIIIIIIIIIIIIIIIIIIIIIIIIIIIIDDDDD
@HISEQ:969:HM2KJBCX2:2:1101:12179:14662 2:N:0:ACTATGCA
GGAACGACGTGACCCAACTATCCCTATTAATCATTACAATGGTCCTAGAAACCAACAAAATAGAATCATTGTCCTATTCTATTATTCCATGCTAATGTATTCCGGCATAAGCCTGCTTTAAACACTCTAATTTTTTCAAGGTAAAGGTCTTGACTCTTCGCAACACCCACTAAAGGGCATTACGCTTCATCAAGCGGTGAGGCCCAACCGACCAGTACTCGTTACAAGAACGGACCAATCGGCCAAACCCAAAATTCAACTACGAGCTTTTTAACTGCAACAACTTTAATATACGCTATTGGAGCTGGAATTACCGCGGCTGCTGGCACCAGACTTGCCCTCCAA
+
DCDDDHIIIIIIIHIIIIIIIIIIIIIIIIHIIIIGIIIIIHIHIIIIGIIIIIIIIIIIIIHIEHHCHHGIHIIIHHIHIIIHIIGHIIIHHIIIIIIHHIHIIIIIIIHIIHIIIIIIIIIHHHIIIIIIHIHHEEIIIIIIIHIHHIIHGIIGIIIIIIIIIIIIIIHGIHIIIIIIIHHIIIIIIIIIIIIIIIIIIIIIIHIIHHHIIIIIIIIHIIIIIHIIIHIIHIIIIIIIIIIHHHHIIIIIIIIIIIIIIHIIIIIIIIIHIIIIIIHIGIIIIIIIIIIIIHIIIIIIIIIIHIIIIIIIIIIGIIIIIIIIIIIIIIIIIIIIIIHIDDDDD
@HISEQ:969:HM2KJBCX2:2:1101:1718:14624 2:N:0:ACTATGCA
GGAACGACGTGACCCAACTATCCCTATTAATCATTACGGTGATCCTAGAAACCAACAAAATAGAATCATGCCGTCCTATTTTATTATTCCATGCTAATGTATTCAAGCAAAATGCCTGCTTTAAACACTCTAATTTTTTCAAAGTAAAGGTCCTGGTTCCCCGCGACACCCAATTAAGGGCATCGTGGTTCTCCAGAAGGTGAGAAATTGACTACACCAGTTCATACCCCTTAAGGCACGACCGATGTGTCAATCCCGAAATTCAACTACGAGCTTTTTAACTGCAACAACTTTAATATACGCTATTGGAGCTGGAATTACCGCGGCTGCTGGCACCAGACTTGCCCTCCAA
+
BBADACHDHIHEHIIIIIIIHIIIIHIIIIIIHIIIIIIIIGIIIIHIIGIHFHIIIIGHIIHHEEHFIIHFHHIIHHHHIHHHHHHHHIIHFFHGIHIHIDIIIIIIIIHHGHIIIIIHHIIIHHIHIIHIHIHHHGH@EEHIHHCIIIIHHHHIIIHIIIIHHIIIHIIIIGHIIIIIHEGIIIIHEIHHIIIIIIIHIIIHHIHHHEHIIHHHIHIIIIHHIHHHHGIHIHI;HEHIIIIIIIIIIHGIIGIIIIIIIIIIIIIIIIIIIIIIIIIIIIIIIIIIIIIIIIIIIIIIIIIIHIIIIIIIIIIIIIIIIIIIIIIIIIIIIIIIIIIIIIIIIIIDDDDD
@HISEQ:969:HM2KJBCX2:2:1101:2043:15197 2:N:0:ACTATGCA
GGAACGACGTGACCCAACTATCCCTATTAATCATTACGGTGATCCTAGAAACCAACAAAATAGAATCATGCCGTCCTATTTTATTATTCCATGCTAATGTATTCAAGCAAAATGCCTGCTTTAAACACTCTAATTTTTTCAAAGTAAAGGTCCTGGTTCCCCGCGACACCCAATTAAGGGCATCGCGGTTCTCCAGAAGGTGAGAAATTGACTACACCAGTTCATACCCCTTAAGGCACGACCGATGTGTCAATCCCGAAATTCAACTACGAGCTTTTTAACTGCAACAACTTTAATATACGCTATTGGAGCTGGAATTACCGCGGCTGCTGGCACCAGACTTGCCCTCCAA
+
DDDDDIIIHDHIHIIHIIIHHIGIIIHIHIIIIIIIIIIIHHIIHHIHIIHHFHIIIHIHIIIIIIIIIIHHIIGII?EFFHHIIHHHIFCFGHHIIIHIIHIIIIHHIHHIHCHHIGIIIIHIHIIHIIIIIIGHIIIIHHIIIIIHIIHHIIIIHDIIIIIIIIIIIIIIIIIHHIIIIIHIIIIIIIIIIIIIIIIIIIIIIIIIIIIIIIIIIIIIIIIHHIIIIIIIIII=IIIIIIIIIIIIHHHIIIIIIIIIIIIIIIIIIIIIIIIIIIIIIIIIIIHIIIIIIIIIIGHHIIIIHIIIIIIIIIIIIIIIIIIIIIIIIIIIIIIIIIIIIIIIIIIDDDDD
@HISEQ:969:HM2KJBCX2:2:1101:17145:14994 2:N:0:ACTATGCA
GGAACGACGTGACCCAACTATCCCTATTAATCATTACGGTGGTCCTAGAAACCAACAAAATAGAACCATGCCGTCCTATTTTATTATTCCATGCCAATCTATTCAAGCACAAGCCTGCTTTAAGCACTCTAATTTTTTCAAGGTAATAGCTCTGCTTCCCCAACGCACTAACTTAATAGCATGCTGGTTATTCAGAAGGTAGGAATTCATCAGGCCAGTGCGGACAGTGAAGCCCGACCAACCGACAAACTCCGAAATTCAACTACGAGCTTTTTAACTGCAACAACTTTAATATACGCTATTGGAGCTGGAATTACCGCGGCTGCTGGCACCAGACTTGCCCTCCAA
+
@D0@DEG/FH=GEHCGEHH?GHHHHCHIFH1@HEHHF10F1C@?H1DHEHFI?1<<EHGEF@1D1<1DGG1D/<<CEF11<@11<1<1<D1D?@1111<CGDCGHGCEHCF?H?<CGH1GEHHFFF@@<F@EDGHHGCEEHHIHEGAF?A@EFFHF1CHFDGDG=7:<EHEEHGGB..A..C.HHC@CHEGFC<<@ECCIIIHEH?IFG@C?E@HFCC/CHF@CGHHHFECB?HCDCCCEIFHHDDFC<AD/HCFHCC@?HG<0/IHEF0HHHEGC<1F@@FD1<HFHEG?HCEE<DGEG<CFHHGHHG1?HCHHCHHHGH@@HEIHHE@CHHHGIIHIIIHHDD000
@HISEQ:969:HM2KJBCX2:2:1101:15884:15315 2:N:0:ACTATGCA
GGAACGACGTGACCCAACTATCCCTATTAATCATTACGTCGATCCTAGAAACCAACAAAATAGAATCAAACGTCCTATTTCATTATTCCATGCTAATGTATTCAAGCGTGCGCCTGCTTTAAACACTCTAATTTTTTCAAAGTAACAGTCCTGATTCCCCACGACACCAAATTAATGACATCGCGGTTCTTCAGAAGGGAGAAATCAATAATGCCAGTACGTGCCGAGGCACGACCGACAAATTGATCTCGAAATTCAACTACGAGCTTTTTAACTGCAACAACTTTAATATACGCTATTGGAGCTGGAATTACCGCGGCTGCTGGCACCAGACTTGCCCTCCAA
+
DDDDDIIIIIIIIIIIIIIIIIIIIIIIIIIIIIIIIIIIIIIIIIIIIIIIIIIIIIIIIIIIIIIIIHHHHIIIIIIIIIIIHIIIIIIIIIIIIIIIIGHIIIIIIIHHIHIHIIIIIHIIIIIIIIHIIIIIIIIIHIIIIIIIIIIIIIIIIIIIIIIIIIIIIIIIIIIIIIIIIIIIIIIIIIIIIIIIIIIIIIIIIIIIIIIIIIIIIIIIIIIIHIIHIIIIHHIIIIIIIIIHIIIIIIIIIIIIIIIIIIIIHIIIIIIIIIIIIIIIIIIIIIIIIIIIIIIIIIIIIIIIIIIIIIIIIIIIIIIIIIIIIIIIIIIIIIIIIIIIDDDDD
@HISEQ:969:HM2KJBCX2:2:1101:12002:15342 2:N:0:ACTATGCA
GGAACGACGTGACCCAACTATCCCTATTAATCATTACGTCAATCCTAGAAACCAACAAAATAGGATCAAACGTCCTATTTCATTATTCCATGCTAATGTATTCAAGCGTTAGCCTGCTTTAAACACTCTAATTTTTTCAAAGTAACAGTCCTGTTTCCCTGCAACACCAAATTAATGACATTACAGTTCTTCAAGAAGGAGGAACCAGTAAAGCCAGTACATACCAGAGGCACGACCAACCTACTAATCCCGAAATTCAACTACGAGCTTTTTAACTGCAACAACTTTAATATACGCTATTGGAGCTGGAATTACCGCGGCTGCTGGCACCAGACTTGCCCTCCAA
+
DB@DDHHIGHHHEHEHHHICFHIEHHHHIHHHIIIGIFGHHHIHHHEHGHIIIHHHIIHIIIEHHHHGIHIHHHHHHIIIIIHIIIHEHHEHHHHHHIHHIEHIIHHIGHHDGHIHIHEAGHHHHIIHIIIHHIIHHHHHIIIHHIHIHGHHHHIIIHIIIIIHHFIHFEHFHIHIIIIIIGHHFHGEHIIIIIIIIIIIIIIHHIIHIHHHIIHIIIHHIIIIHIIIIIHHHHHHIIHHHHFEFHHDIIIIHEGHIIHEIIHIIHIIIIIHEIHIIHHCIIIIIIHEIIIIIH?CGEGIIIIIIIIIIIIIIIIIIHIIHIGIHIIIIIIEGEIIIIIGHBDACD
@HISEQ:969:HM2KJBCX2:2:1101:12143:15415 2:N:0:ACTATGCA
GGAACGACGTGACCCAACTATCCCTATTAATCATTACGTTGTACCTAGAAACCAACAAAATAGGTTCGAACGTCCTATTTCATTATTCCATGCTAATGTATTCAAGCGTTTGCCTGCTTTAAACACTCTAATTTTTTCAAAGTAACAGTCCTGACTCCCCACAACACCAAATTAATGACATCATGGTTCATCAGAAGGGAGAAATCAACGACGCCAGTGCGTACCGAAGGCACGACCGACGTATTGATCCCGAAATTCAACTACGAGCTTTTTAACTGCAACAACTTTAATATACGCTATTGGAGCTGGAATTACCGCGGCTGCTGGCACCAGACTTGCCCTCCAA
+
DCDDDIIIIIIIIHHHHIIIIIIIIGIIEHHIIIIIIIIHIIIIII?GHHIHIIIIIIIIEHHIIIGHHHHIIFHHFHHHEHHIIIIHIIIIIIGHHIIIIIHIIIIIHIIIHHHIIHIHHHHIIFHHHHHHIGHHHEFHIHIIIHIIHHHHDHHIFHIHHIIHHHIHHHGHHIHIHHHHIIIIHIIHGDCHHHIIIIIIIIIIIIIIIIHHHEEHHHIIIIIIIIIIIHIIIIHIIHHHH>HHDHHIHIIIIIIHIIIHIIIGIHIHHIIIFHFIIIIHIIIIHIIIIIIIHIIIHIGIIIIIIIIIIHHFIIIIIIIHIIIIIIIIIIIIIIHIIHIIIDACDD
@HISEQ:969:HM2KJBCX2:2:1101:5026:15809 2:N:0:ACTATGCA
GGAACGACGTGACCCAACTATCCCTATTAATCATTACGGTGATCCTAGAAACCAACAAAATAGAACCATGCCGTCCTATTCTATTATTCCATGCTAATGTATTCGAGCAAAAATGCCTGCTTTAAACACTCTAATTTTTTCAAGGTAAAGGTCCTGGATCCGCAAGACACCCAATTAAGGACATCAAGTTTCTCCAGAAGGTGAGAAATCAACAGCGACAGTTCATACCCCTTAAGGCATGACCATCACGTCAATCCCGAAATTCAACTACGAGCTTTTTAACTGCAACAACTTTAATATACGCTATTGGAGCTGGAATTACCGCGGCTGCTGGCACCAGACTTGCCCTCCAA
+
BA?@?00<CHCH1DG11EHHC?1<CGECCFCC?@GHIHH@CDCC?E1CCHHCHHHI1<<FGF<GEEHH<C@C<C/<E111<<1<F@FCH1FH1C@G1<CFCFFH@110EGH?EHCDCGHEEAA1HHEHF@ABCGHHAFHHIG@EHEB1AGCHHHGHE6?DCC<C<EEIHGIHHEH8EHECD/HHEEHHHEGHHFHHHECGIHHIIHIHHHGHHCHCIHFFIHFIIIHCEIIIIHHEC@>HHF?HIHEHDHHHHHE?IHFGEIHHGD<D0HIHHIHEHHHHIHHIEHG<1HEHFG?HGGE=C?C1FFE@IHHIIIIIHHEDHDHHCIHFHFECEIHIHGCHHGHIIIIH@BBDA
@HISEQ:969:HM2KJBCX2:2:1101:14971:16449 2:N:0:ACTATGCA
GGAACGACGTGACCCAACTATCCCTATTAATCATTACGTCAATCCTAGAAACCAACAAAATAGGATCAAACGTCCTATTTCATTATTCCATGCTAATGTATTCAAGCGTTAGCCTGCTTTAAACACTCTAATTTTTTCAAAGTAACAGTCCTGTTTCCCTGCAACACCAAATTAATGACATTACAGTTCTTCAAGAAGGAGGAACCAGTAAAGCCAGTACATACCAGAGGCACGACCAACTTACTAATCCCGAAATTCAACTACGAGCTTTTTAACTGCAACAACTTTAATATACGCTATTGGAGCTGGAATTACCGCGGCTGCTGGCACCAGACTTGCCCTCCAA
+
DDADDEEEHHIGIHHIIIIHIIGHHFIIGHI?HHHIHIIIHHHIHIHEHHHGIIHII?GEHIHIIIEHIIIGEH=HHICHHIHHE?HII@GHCEHHGEGHHGCCHHGFEHHHECG@F@HEIHHHHHHHHFHHHHEHHHFHIEHFHIGIIIIHHHHGHCGEHFE0HHCHHF?GHGHHHGHHHIHGCHHFFHGIHHGCFEHGHIHHFHFHHIIIIIII<FHHIHIIHHFHHHHHHGCHHHGFGHGEEHDDIIIHHCHCHGGIIIHHHIHEEGGCHD<EHIIHGFCC1@HHEFH@HGDHIIHHGIIIHIGEHFHHHHHDHHGGEIHHEEFHEIIHHCHEHHHHHD0@B0
@HISEQ:969:HM2KJBCX2:2:1101:18844:17544 2:N:0:ACTATGCA
GGAACGACGTGACCCAACTATCCCTATTAATCATTACGTTGATCCTAGAAACCAACAAAATAGAATCGAACGTCCTATTTCATTATTCCATGCTAATGTATTCAAGCGCGTGCCTGCTTTAAACACTCTAATTTTTTCAAAGTAACAGTCCTGACTCCCCACAACATCAAATTAATGACATCATGATTCATCAGAAGGGAGAAATCAATGACATTAGTACGTACCGAAGGCACGACCGACGTATTGATCCCGAAATTCAACTACGAGCTTTTTAACTGCAACAACTTTAATATACGCTATTGGAGCTGGAATTACCGCGGCTGCTGGCACCAGACTTGCCCTCCAA
+
BDDADHHI<CEFECGDFHHHFEH@CCFHIIGHIIIIICHCCCHE1CGHEHFH@HEGCG1GFGHH?C@1CFHCCFEHCH?HIIHHDHH@@GHEFEH?EHEGCIIHG<>DGDDC8CGHEEHGHHHHHIIIHHFHHHHHIIHHHHHIIIHHIIHHHHHHEHIIHHHHEFGHGHIHHHHEHEHHHEG?HFIIHHHIIIIIIIIIIIIIIHH;IIIHGFHHIIHHH@HAIHGIIIIIIIHIHIIIHHIIHIIHHHGCHHIFIHIIIHIIIIIIIIIHIIHEHGIHIIIIGHGIIHHIHHIIIIIHHFHIIHFCFHGFIIIHIIIIIIIIHIIIIIIIIIIIIIIIIDDDDD
@HISEQ:969:HM2KJBCX2:2:1101:4623:17800 2:N:0:ACTATGCA
GGAACGACGTGACCCAACTATCCCTATTAATCATTACGGTGATCCTTGAAACCAACAAAATATAACCATGCCGTCCTATTCTAGTATTCCCTGCTAATGTATTCGAGCAAAAATGCCTGCTTTAAACACTCTAATTTTTTCAAGGTAAAGTTCCTGGATCCGCAAGACACCCAATTAAGGACATCAAGTTTCTCCAGAAGGTGAGAAATCAACAGCGACAGTTCATACCCCTTAAGGCACGACCATCACGTCAATCCCGAAATTCAACTACGAGCTTTTTAACTGCAACAACTTTAATATACGCTATTGGAGCTGGAATTACCGCGGCTGCTGGCACCAGACTTGCCCTCCAA
+
<00<DC<CDC0<<CC11<F1CFE11111D1<F1DH1C<0<<GH11D11111<F11<1CGFE?1<D11CE111<0/<01<<C<11<<<<<111<CF<1D@DF1<CCHEDFDH8G<.<G@FH@@80B8B6<HBF?H66<2<F<GGG<)<2<D$EEG?1?EDIHG8D<<7DDCCE</HGCHHHFC1GDGD./D<HH-GHFD//@?EDCD<D<C@C0HHGE<HDCH@EHECHEE@HGEEHE<</>BA1C1B:EG1ED/C/IIIHCCD<<HGE0?GD1HDED1F1EHEGEIHHCHGC1HEG@IHHHC<1G@DEFD?IHHEF<FC?HCIHHHCHHECHG@C@HIIHCHHIIHGF@DDDD
@HISEQ:969:HM2KJBCX2:2:1101:11923:17301 2:N:0:ACTATGCA
GGAACGACGTGACCCAACTATCCCTATTAATCATTACGGTGGTCCTAGACCAACAAAATAGAACCAACGTCCTATTTCATTATTCCATGCTAATGTATTCAAGCGCGAGCCTGCTTTAAACACTCTAATTTTTTCAAAGTAACAGTCCTGATTCCCCGCCACACCAAATGAATGACATGATGGTTCGTCAGAAGGTAGGAACCAGTAACACCAGTACGTACCTAAGGCACGACCAACGTACTGATCCCGAAATTCAACTACGAGCTTTTTAACTGCAACAACTTTAATATACGCTATTGGAGCTGGAATTACCGCGGCTGCTGGCACAGACTTGCCCTCCAA
+
B@@B@00<E<CHHHCC1CH?HH1CC@EHHHHHHH?HG<011DGHCHH1CFHHIHHHIHEHCGG?<GEHH11DDD1<@CFHEHEHE1EEHH@@EHFHGHH@FHD<0CCDHHD@@18HD@FHF81IHHHBGEHGDF@CEIHFEGCFHHCHHHHEFHDIHHC<DCFGGHHF@HHFHHHHGIIIHHHHHFFHIIHIIHHIHFEHCHHHHHEHFCIIIHHIIIHHGG?IHHBDFIIIIIIFHHEHFHHE<DIFEHHHH@EIIGHHHHEHIIIHHHEHHFGGHHHHFHHCFIIIIIHDHHEIHHGFHIIIIIIIIHHHHHDIGGIIIGHHIHHHHFEEGHIHFBDBDD
@HISEQ:969:HM2KJBCX2:2:1101:18225:18679 2:N:0:ACTATGCA
GGAACGACGTGACCCAACTATCCCTATTAATCATTACGTCGATCCTAGAAACCAACAAAATAGGTTCGAACGTCCTATTTCATTATTCCATGCTAATGTATTCGAGCGATTGCCTGCTTTAAACACTCTAATTTTTTCAAAGTAACAGTCCTGACTCCCCGTAACACCAAATGAATGACATCACGGCTCGTCAGAAGGGAGAAATCAATAACGTTAGTACGTACCGAGGCACGACCGACGTATTGATCCCGAAATTCAACTACGAGCTTTTTAACTGCAACAACTTTAATATACGCTATTGGAGCTGGAATTACCGCGGCTGCTGGCACCAGACTTGCCCTCCAA
+
DDDDDHIIIIIIIIIIIIIIIIIIIIIIIIIIIIIIIIIIIIIIIIIIIIIIHIIIGIHIIIIIHHHIIHIGHHIIIIIIHIHIIIIIIIIIHIIIIIIIIIIIIIIIIIIIIIIIHIIIIHHIIIIIIIIIIHHHIIIIHIHIIIHHHIIIIIIHHIHIIHIIIIHGIIIIIIIIIIIHIIIIIIHIIIIIIIIIIIIIIIIIIIIIIIIIIIIIIIIIIIIIIIIIIIIIIIIIIIIHHHIHIIIIIIIIIIIIIIIIIIIIIIIIIIIIIIIIIIIIIIIIIIIIIIIIHIIIIIHGIIIIIIIHIIIIIIIIIIIIIIIIIIIIIIIIIIIIIIIIDDDDD
@HISEQ:969:HM2KJBCX2:2:1101:8397:18345 2:N:0:ACTATGCA
GGAACGACGTGACCCAACTATCCCTATTAATCATTACGGTGATTCAGAAACCAACAAAACAGGACCACCGTCCTATTCTATTATTCCATGCTAATGTATTCAGACATAAGCCTGCTTTGAACACTCTAATTTTTTCAAGGTAAAGGTCCTGGTTTCCCACCACGCCAAATTAATAACATGATGGTTCCCCAGAAGGTAGAAATTCTACACACCAGTACAGACTTGGTAGCCCGACCGACGGTAGAACCCCGAAATTCAACTACGAGCTTTTTAACTGCAACAACTTTAATATACGCTATTGGAGCTGGAATTACCGCGGCTGCTGGCACCAGACTTGCCCTCCAA
+
BB@BDEH<CEGEHIHIHHHIIHIIIHIIIIIIHIIIIIHHHEHIHIEHHHHIIFEHIHHIFHHHGIIIHHHGHIIIHFHIIIHIIHEHIHGIIEHIIIIHEFHHIIIIIIHIIEHIIIIIIHHHIIIIIIIHHHGIIHHHIHIIHIIIIIIHIHIIHIHIIIIIIHIHHHIIIIHHIIIIIHIIIHGHHIIIHHGHGHIIHIIIIIIIIIIIIIHIIIIIIIIIIIHHHGGIIIHHHHHHHHIGIIGIIIHHHHFIIHHHIHHHIHIIIIIIHIHHIHIIIGIIHHGHHIHIHIIIHIIIIIIIIIIHIIIIIIIIIIIIIIIIIHHIIIGIIIIIIHHIDDBD@
@HISEQ:969:HM2KJBCX2:2:1101:12259:18320 2:N:0:ACTATGCA
GGAACGACGTGACCCAACTATCCCTATTAATCATTACGTCGATCCTAGAAACCAACAAAATAGAATCAAACGTCCTATTTCGTTATTCCATGCTAATGTATTCAAGCGTGAGCCTGCTTTAAACACTCTAATTTTTTCAAAGTAACAGTCCTGATTCCCCATGACACCAAATTAATGACATCATGGTTCGTCAGAAGGTAGGAATCAATAATACTAGTACGTACAATAGCACGACCAATAAATTGATCCCGAAATTCAACTACGAGCTTTTTAACTGCAACAACTTTAATATACGCTATTGGAGCTGGAATTACCGCGGCTGCTGGCACCAGACTTGCCCTCCAA
+
DDDDDIIIIIIGIIHIIIHIIIIIIIHGIIIIIIHIIHIIIIIIIHIIIHIIIIIIIIIIHIIIIIIGHIIIIIIIIIIIIIIIIIIIIHHIHHIIHHHEHFIIIHHIIIIHHFHHIIIIIIIIIIIIIIIIHHIIHIIIIIIIIIIIIIHIIIIHHIIIHHIIIIIIIIIIHIHHIIIIHIIIIIIIIIGIIIIIIIIIIIIIHHIIIIHHHIHIHHIIIHIIIIIIIIHHHHHHIIIIIIIHIIIIIIIIIIIIIIIIIIIIIIIIIIIIIIIIIIIIIIIIIHIIIIIIIIIIIIIIHIIIIIIIIIIIIIIIIIIIIIIIIIIIIIIIIIIIIIIIDDDDD
@HISEQ:969:HM2KJBCX2:2:1101:13439:18699 2:N:0:ACTATGCA
GGAACGACGTGACCCAACTATCCCTATTAATCATTACGGTGATCCTAGAAACCAACAAAATAGAACCATGCCGTCCTATTCTATTATTCCATGCTAATGTATTCGAGCAAAAATGCCTGCTTTAAACACTCTAATTTTTTCAAGGTAAAGGTCCTGGATCCGCAAGACACCCAATTAAGGACATCAAGTTTCTCCAGAAGGTGAGAAATCAACAGCGACAGTTCATACCCCTTAAGGCATGACCATCACGTCAATCCCGAAATTCAACTACGAGCTTTTTAACTGCAACAACTTTAATATACGCTATTGGAGCTGGAATTACCGCGGCTGCTGGCACCAGACTTGCCCTCCAA
+
DDDDDIHIIIIIHHHIGIHHIIIIIHIHIHIIHIIGHIIIIHIIIIIIGIGIHIIIIHHIHIIIEHIGHHIHIHIIHIHIIIHIIIIIIHHIIGH?EFHHHGHHIIIIIHIHGIIIIIIIIIIIIIIHHIIIIGGHIIIHIIIHGHIIIIIIIIHIIHHHIIIIIHIIIIIIIIIIIIHIIIIIHIIIIHIIIIIIHIIIIIIIIIIIIIIIIIHIIIIIIIIIIIIIGHIIHIIIIIIIIIIIIIIIIHHFGEHIHIIIIIIIIIIIIHHIIIIIIGIIIIIIIIIIIIIIIIIIIIIIIIIIIIIIIIIIIIIIIIIIIIIIIIIIIIIIIIIIIIIIIIIIIIIIDDDDD
@HISEQ:969:HM2KJBCX2:2:1101:9230:19284 2:N:0:ACTATGCA
GGAACGACGTGACCCAACTATCCCTATTAATCATTACGGCGGTCCTAGAAACCAACAAAATAGAACCGCACGTCCTATTCTATTATTCCATGCTGTAATATTCGAGCAAAGGCCTGCTTTGAACACTCTAATTTTTTCAAAGTAAAAGTCCTGGTCCCCAACACACCCAGTGAAGGGCATGCGGTTCTCCAGAAGAAAAGGCCCGGCCGGACAAGTGCACGCGGTGAGGCGGACCTGCCAGCCAGGCCAAAGGTTCAACTACGAGCTTTTTAACTGCAACAACTTTAATATACGCTATTGGAGCTGGAATTACCGCGGCTGCTGGCACCAGACTTGCCCTCCAA
+
DCDDDIIIIIIIIIIIIIHIIIIIIIIIIIIIIIIIIIIGHHHGHGEHIIIIIIGIIIIHIIHIHIHICDIIHGHIIIIIIIIIHIHGHIIHHHHIIIIIGHIIIIIIIHIIIIIIIIIIHHHIIGIIHHHHIIIIIIIIIIIIIIIHHIIIIIIIHIIIIHIIIIIHIIIIIIIIIIHIIIIIIIIIIHIIIIIIIIHIHIIIIIHIII>>IIIIIIIIIIIIIIIHIIIIIIIIIIIIIIHIIIGIIIIIIIIIIIIIIIHHIIIIIIIIIIIHIIIIIIIIIIIIIIIHIIIIIIIIIIIIIIIIIIIIIIIIIIIIIIIIIIIIIIIIIIIIIIIDDDDD
@HISEQ:969:HM2KJBCX2:2:1101:4603:19243 2:N:0:ACTATGCA
GGAACGACGTGACCCAACTATCCCTATTAATCATTACATCGATCCTAGAAACCAACAAAATAGAATCGGATGTCCTATTTCATTATTCCATGCTAATGTATTCAAGCGTGAGCCTGCTTTAAACACTCTAATTTTTTCAAGGTAACAGTCCTAATTCCCCGTGACACCAAATTAATGGCATTACGGTTCTTTAGAAGGTGAGAAATCAATAATATCAGTACATACCAACGGCATGACCGAAACATTGATCCCGAAATTCAACTACGAGCTTTTTAACTGCAACAACTTTAATATACGCTATTGGAGCTGGAATTACCGCGGCTGCTGGCACCAGACTTGCCCTCCAA
+
DCDDDIIIHIIIIIIIGHHHIIIIIIIIIIIIHHIIIIIIIIIHHHGHHC@GHHIIHIIEHHHEHIIHHIIHIGHIHHHIIHHHIGHGHIIIIGFHEHIIHHHHIIHIIIIIIIIGIHIHHHHHHEHIIIIIIIIIHIIIIIHIHHHHIIIIIHEGHIHIIIHIIIIHIIIHIIIIIHIIIIIHIIIIIIHIIIIHHIIIIIIIIIIIIIIIHIIIIHIHIIIIHIIIIIIIIIIIIIIIIIIIHFIIIIIHIIIIIIIHIIIHIIIIIIIIIIIIIIIIIIIIIIIIIIIIIIHIIIIIHIIIIIIIIIIIIIIIIIIIIIIIIIIIIIIIIIIIIIIHIIDDDDD
@HISEQ:969:HM2KJBCX2:2:1101:19115:19674 2:N:0:ACTATGCA
GGAACGACGTGACCCAACTATCCCTATTAATCATTACGTCAATCCTAGAAACCAACAAAATAGAATCAAACGTCCTATTTCATTATTCCATGCTAATGTATTCAAGCGTGAGCCTGCTTTAAACACTCTAATTTTTTCAAAGTAACAGTCCTGATTCCCCACAACACCAAATAAATGACATCGTGGTTCGTCAGAAGGGAGAAACCAACAATACCAGTACGTACCGAGGCACGACCGACATGATAGTCCCGAAATTCAACTACGAGCTTTTTAACTGCAGCAACTTTAATATACGCTATTGGAGCTGGAATTACCGCGGCTGCTGGCACCAGACTTGCCCTCCAA
+
DDBDDFEHHIIIIEC?GHIHIHHIHIIIHIHFHIIIHIIHCHIIIIIGIII?ECHHHHIHI?FHIGHIIIIIFH=EEH@GHHHIIF@EDHIGHHIIHIHHHHFHHIIHHGIIIIIFHIHHHIIHEIIIHH?HHGHHHHIIIIIIHHIIIIHIHHHHIIHIHIIHHHIIIIHHIIIIHGHHIIIIHIIHIIIIIIHIIIIIIIHCIII=IIIHHHIIIIIIIIIIIIIHHE?IIIIIIIIGIIIHIIIIGIIIIIIIIIIIHHIIIIIIIIIIIIIIIIIIIIIIIIIIIIIIHHIIIIIIIIIIIIIIIIIIIIIIIIIHIIIIIIIIIIIIIIIIIIIIDDDDD
@HISEQ:969:HM2KJBCX2:2:1101:12863:20515 2:N:0:ACTATGCA
GGAACGACGTGACCCAACTATCCCTATTAATCATTACTTCAGTTCTAGAAACCAACAAATTATAACCGAAGTCCTAGATTATCATTCCATGATAATGTATTCATAGCAAAAGCTGCTTTAAACACGTAAATAATCTGGATCCCGAATCCGGCCAGTAAAGGGTAGACTCGTTCCCCAGAAGGATGGTAAACGCGCGCCGGCACTCACAAACCTGAAGAGCCGCGGGCCAGGCGCATTACACCAGAAGTCCAACTACGAGCTTTTTAACTGCAACAACTTTAATATATGCTCTTGGAGCTGGAATTACCGCGGCTGCTGGCACCAGACTTGCCCTCCAA
+
DB<DDHCHHCGHHGHHEHCGHEGEFCGHIIIFHHH<CGHH@FFCHEHCHHCH11@EC@CDFHHFEHIC<<CGEHCGC1<EEHFGFH?FHHH@HGHH?CC8CD<FEGGF?GHEFF?HG@FGCGGFC=FECHHFBDFHHHI;GF@DGHIIEF.ACCHCH?0DGHH0DF@GGHC<@DF/@DE:/HEGGHHCEDEECC<GIHHG>HHHGFHIF@GG@HFHHEEAHH:D>=G<D<<<@F<@BF@D@F<<F1D@HHFGCHHEHC<<@HGC@<CC<C?@D@<1111<@@GC@FGFC<1EFHHFE@1IHFF<DHC?CCHG1GE@GCFCCGD111C1HFIIHD<@D<
@HISEQ:969:HM2KJBCX2:2:1101:19616:20123 2:N:0:ACTATGCA
GGAACGACGTGACCCAACTATCCCTATTAATCATTACGTCGATCCTAGAAACCAACAAAATAGGGTCAAACGTCCTATTTCATTATTCCATACTAATGTATTCAAGCTAATACCTGCTTTAAACACTCTAATTTTTTCAAAGTAACAGTTCTAACTCCCCATAACACCAAATTAATGACATCATGGTTCGTCAGAAGGGAGAAATCAATGATACCAGTACGTACCAGAGGCACGACCGATATATTGATCCCGAAATTCAACTACGAGTTTTTTAACTGCAACAACTTTAATATACGCTATTGGAGCTGGAATTACCGCGACTGCTGGCACCAGACTTGCCCTCCAA
+
DDDDDIIIIIIIIEHHIIIIHHHIHHHIIHHECHHIHIIIIGIIIHIIIIHHHIIIIIIIIIIHIIGHGHHIHHIHFHIIHIHIGIIH?EHHHHIIIGHIIHHIIIIHHIGHHIHHHIIIIIIHHIHHHHHHHHGFHHHIHIIIIHHIHHIGHHHIHIIIIHHEIIIIIHIIHIIIIHHHHIIHIHIHHFHIHHIIIHIIIIIIIIIIIIIHIIIIIGIIIIHHHHEHHIGIIIIIIIIIIIHHFIIIIIIHIIIIIIHIIIIIIIIIIIIIHIIIIIIIIIIHHHHGHGIIIIIIIIIIIIIIIIHFIIIIIIIIIIIIIIIIHIIIIIIIIIIIIIIIIDDDDD
@HISEQ:969:HM2KJBCX2:2:1101:9466:20287 2:N:0:ACTATGCA
GGAACGACGTGACCCAACTATCCCTATTAATCATTACGGTGATTCAGAAACCAACAAAACAGGACCACCGTCCTATTTTATTATTCCATGCTAATGTATTCAGACGTAAGCCTGCTTTGAACACTCTAATTTTTTCAAGGTAAAGGTCCTGGTTTCCCACCACGCTAAATAAATAACATGATGGTTCCCCAGAAGGTAGAAATTCCACACGCCAGTACAGACTATTGCCTGACCAACGGTAGAACCCCGAAATTCAACTACGAGCTTTTTAACTGCAACAACTTTAATATACGCTATTGGAGCTGGAATTACCGCGGCTGCTGGCACCAGACTTGCCCTCCAA
+
DDDDD@CHIHHFHIIHIGHHIICHGFFCGCGHHEH?HI=CEHFEGCHHHIIHHHHHIIGIIHIIHG1FHDCE?G?HHFEEHHHIIIIIIHHHHIHHHIHHHGHGGDHHGHFFHGHHHIGCHIIFHHHEGHHHIHH?HFHHHEEHHHGHIIHEGHHEHHIIIHHIHFHHHIIIIHIIIHHHIIHIHGIIHIIIIIIIIIIHHHHHIHHEDHGIHIHIIIIIIHIIIHGHIIIIIIIIIHHFF<IIIIIIIIIHHIIIIIHHHIHIIHIIIIIHIIIIIHHHGHIIIIIIIHHIHIIHCHIIIIHIIIHIHIIIHIIIIIIIIIIIIIIIIIHGIIIIHH@?D?B
@HISEQ:969:HM2KJBCX2:2:1101:9671:20738 2:N:0:ACTATGCA
GGAACGACGTGACCCAACTATCCCTATTAATCATTACGGTGATTCAGAAACCAACAAAACAGGACCACCGTCCTATTTTATTATTCCATGCTAATGTATTCAGACGTAAGCCTGCTTTGAACACTCTAATTTTTTCAAGGTAAAGGTCCTGGTTTCCCACCACGCTAAATTAATAACATGATGGTTCCCCAGAAGGTAGAAATTCCACACGCCAGTACAGACTATTGCCCGACCAACGGTAGAACCCCGAAATTCAACTACGAGCTTTTTAACTGCAACAACTTTAATATACGCTATTGGAGCTGGAATTACCGCGGCTGCTGGCACCAGACTTGCCCTCCAA
+
DDDDDIIIIIIIIIIIIIIIIIIIIIIIIIIIIIHHIIIIIHIHIIIHIIIHHHIIIIIIIHHIIIIIIHHHIIHHIIIIHIIIIIIHIHIIHHIIIIIIIIHHHIIIIIIIIIIHIIIHIHIIIIHIIIIIIIIIIIIIIIIIIIIIIIHIIIIIIIIIIIIIHIIIIHHIHIIIIIIIIIIIHHIHIIIIIIIIIIIHIIIHIIIIFIIIHHIIIIIHHIIIIIIIHIIIIIIIIIIHHFIIIGIIIIIIIIIHIIIIIIIIIIIHIIIIIIIIHHIIHIIIIIIIIIIIIIIIIIIIIIIIIIIIIIIIIIHIIIIIIIIIIIIIIIIIIIIIIIDDDDD
@HISEQ:969:HM2KJBCX2:2:1101:18851:20746 2:N:0:ACTATGCA
GGAACGACGTGACCCAACTATCCCTATTAATCATTACGTTGATTCTAGAAACCAACAAAAATAGAATCTAACGTCCTATTTCATTATTCCATGCTAATGTATTCAAGCGCGTGCCTGCTTTAAACACTCTAATTTTTTCAAAGTAACATCCTGACTCCCCACAACATCAAATTAATGACATCATGATTCATCAGAAGGGAGAAATCAATGACATTAGTACGTACCAAAGGCACGACCGACGTATTGATCCCGAAATTCAACTACGAGCTTTTTAACTGCAACAACTTTAATATACGCTATTGGAGCTGGAATTACCGCGGCTGCTGGCACCAGACTTGCCCTCCAA
+
DDDBDIIIIIIIIIIHIIIIIIIIIIIIIIIIIIIIICGHHIHIIIIIIIIHHIIIIIIIIIHIIIIIIIIIHIIIIGHFHGHIIFHIIHHHHHIIHIIIHGHHHIIIIHIHHIIIIIHIHHHIIIIHIIIHIIIIIIHHIIHHIIIHIIHIHHHHHHIHIHHIIHHIIIIIIIIIIIIIIIIIIIIIIIIIIIIIIHIIIIIIIIIIIIIIIIIIIIIIIIIIIIIHIIIIIIIHIIIIIIIHHHIHIIIIIIHIIIIIIIIIIIIIIIIHIIIIIIIIIIHHIIIIIIIIIIIIIIIIIIIIIIIIIIIIIIIIIIIIIIIIIIIIIIIIIIIIIIIIIDDDDD
@HISEQ:969:HM2KJBCX2:2:1101:8083:21422 2:N:0:ACTATGCA
GGAACGACGTGACCCAACTATCCCTATTAATCATTACGTCAATCCTAGAAACCAACAAAATAGGATCGAACGTCCTATTTCATTATTCCATGCTAATGTATTCAAGCGTTAGCTTGCTTTAAACACTCTAATTTTTTCAAAGTAACAGTCCAAATTCCCCGCAACACCAAATTAATGGCATTACGGCTCATCAGGAAGGAGGAATCAGTGAGACCAGTACATACCAGAGGCATGACCAACCTACTAACCCCGAAATTCAACTACGAGCTTTTTAACTGCAACAACTTTAATATACGCTATTGGAGCTGGAATTACCGCGGCTGCTGG
+
DDDDDIIHIIHIIIIHIHIIIIHIIIIIHIHIIGHIIIIHIIHI@HIIIIIIIIGIHIIHIHEHHIIIFHHHIGIIIIHHHIIIHHHHHIIIIIIIHHHHHHHHIIIIIIIHHIHIIIIIIHIIIIIIIIHIHHIIIIIHHIIIHHHIIIIIIHIHIHHIIIIIHHIIIHIIIIIIIIIIIIIIIIIIIIHIIIIIIIIIIIIIIIIIIIIIHHIIIIIHIIHIIHIIIHIIIIIHIIIIIHHHIHHIIIHIIIIIIIIIIIHIIIIIIIIIIIIIIHIIIIIIIIIIIIIIIHIIIIIIIIIIIIIIHIIIIIIIHHIIIICDDDD
@HISEQ:969:HM2KJBCX2:2:1101:14741:21243 2:N:0:ACTATGCA
GGAACGACGTGACCCAACTATCCCTATTAATCATTACGTCAATCCTAGAAACCAACAAAATAGGATCAACGTCCTATTTCATTATTCCATGCTAATGTATTCAAGCGCGAGCCTGCTTTAAACACTCTAATTTTTTCAAAGTAACAGTCCTGATTCCCCACCACACCAAATAAATGACATGATGGTTCGTCAGAAGGTAGAAATCAGTAACACCAGTACGTACCGAAGGCACGACCAGCGTACTAATCCCGAAATTCAACTACGAGCTTTTTAACTGCAACAACTTTAATATACGCTATTGGAGCTGGAATTACCGCGGCTGCTGGCACCAGACTTGCCCTCCAA
+
<<D<<<<?ECGHHIE1<DH@1<C1DCCCCE@1FFHCGG<1<CGC1F1<CGHFE1FGC@CDHC@CH1<<CGH?1ECC<CH1GHHIIIE@CCH?FG@EIHHHCHGIHCGHHHHFIHHHHHGEHHIBEHFFHDGGHGDCEHEHFHHHIIHGHCEHHIHH??GHIHHGCHFEF<CHEIHHHGEHCIHIIIHIIIHIIHHIIIHHFCHFHEIGHHGHHHHIHGCEEGHCHHIHHGFHEHHHHHIHHHHGIIGHGIHHHFGHEHDEIIHIHHEHHFHHHIGHHHHHIIHF@DEIHIIIIHGHIHIIIIGIIHIIHIIHHCHGIIIHHHHHHFHHIHHGHHHHHIIIDBABD
@HISEQ:969:HM2KJBCX2:2:1101:19318:21710 2:N:0:ACTATGCA
GGAACGACGTGACCCAACTATCCCTATTAATCATTACGTCGATCTTAGAAACCAACAAAATAAGATCAAACGTCCTATTTCATTATTCCATGCTAATGTATTCAAGCGAATGCCTGCTTTAAACACTCTAATTTTTTCAAAGTAACAGTCCTGATTTCCCACGACACCAAATTAATGACATCGTGGTTCGTCAGAAGGGAGAAACCGACAGGGCCAGTACACACCAGAGGCGCGACCGACCCGTCGATCCCGAAATTCAACTACGAGCTTTTTAACTGCAACAACTTTAATATACGCTATTGGAGCTGGAATTACCGCGGCTGCTGGCACCAGACTTGCCCTCCAA
+
DDCDDIIHIIIIIIIHIIIIIHIGHHIIIIIIIIIIIHIIIHHGIHHHIGIHIEHIIGHHIFECEHHHIIIHCGHHIIIHIIHIIIIIIHHIIHIIIIIIIHHIIHHHHEHHIIIHIIHIIIHIIHIIHHIIIIFHIIIIIIIHHHHHHHIIEHIIHIIIIIHIIIIIHHHIIIEHIGIIHHGIHHHHHHIIIHHHHGH=IHHHGIIHHIHGIIHHHGHIEIIHHHHHFHHHHCEHHHEDHHHCHIIHDHEHIIIIIIIIIIHIHIHGIIHHHEEIHIIHIHHGIHEIHIHCIIIIHIHFEHIIIIIIIIIHIIIHIIHGH?IIIHGHIIIHEHIHIHHHIDD@D0
@HISEQ:969:HM2KJBCX2:2:1101:5349:21889 2:N:0:ACTATGCA
GGAACGACGTGACCCAACTATCCCTATTAATCATTACGTCAATCCTAGAAACCAACAAAATAGGATCAAACGTCCTATTTCATTATTCCATGCTAATGTATTCAAGCGTTAGCCTGCTTTAAACACTCTAATTTTTTCAAAGTAACAGTCCTGTTTCCCTGCAACACCAAATTAATGACATTACAGTTCTTCAAGAAGGAGGAACCAGTAAAGCCAGTACATACCAGAGGCACGACCAACTTACTAATCCCGAAATTCAACTACGAGCTTTTTAACTGCAACAACTTTAATATACGCTATTGGAGCTGGAATTACCGCGGCTGCTGGCACCAGACTTGCCCTCCAA
+
CDDDDIIIIIIHIIIIIIHIIIIIIIIIIHGIIIIIIIIIIIIIIIIIIIIIIIIIIHIIIIIEEHHHHIIIHHIIIGFHHIIIIIIIGIFHHIGEIIHIEHEHHHHHIIIHIIIIIHIIIIGIIIHIHHHHHFHHHHIIIHIIGIIGFHHIHGIIIHHIHFCHIIHIIHGHIIHIIIICIIHIIHGIIIIIIIHHIIHEHIIIIIHIIIIIHHHHFHHHHHIHIIIHIIHIIIIGHHIIHIHHHHIFHIHGIIIIIHHIIHHIHHGIIIIIIIIIIIIIIIIIIIIIIIIIIIHHIIIIIIIIIIIIIIIIIIIIIIIIIIIIIIIIIIIIIIIIIIIIIDDDDD
@HISEQ:969:HM2KJBCX2:2:1101:15822:22201 2:N:0:ACTATGCA
GGAACGACGTGACCCAACTATCCCTATTAATCATTACGTCGATCTTAGAAACCAACAAAATAAGATCAAACGTCCTATTTCATTATTCCATGCTAATGTATTCAAGCGAATGCCTGCTTTAAACACTCTAATTTTTTCAAAGTAACAGTCCTGATTTCCCACGACACCAAATTAATGACATCGTGGTTCGTCAGAAGGGAGAAACCGACAGGGCCAGTACACACCAGAGGCGCGACCGACCCGTCGATCCCGAAATTCAACTACGAGCTTTTTAACTGCAACAACTTTAATATACGCTATTGGAGCTGGAATTACCGCGGCTGCTGGCACCAGACTTGCCCTCCAA
+
@@DD@EHHIIHHEE@HEHHIGHIHIIIHHI?EHCGGGGF?HHGGIIHFHHGHHHIHHHHFHEHGHGEHEHHHGH=EEGGHHIIHHHHHFHCC?FHFHHHHFHHHHFHHIIIHGFHCHFEHGHIIHEHIIHIIGFHHHHIHHIHHHHHHHHEHHHIHHE<DGHHHIHEHG@HHEIIIHHGHIHHGHIIIGH;HHEGHIIGIIIHDHIIIHGIHHHIIIIHIIIIGIIGIHHIIHG<CHHDIIGHECIGGGGIIHHIIHEHHEIIHHIIIHHCIFHIIHHIIIHHFGEGHGHHEE@IIIHIIIIIIIIIIIIIIIIIIHIIIHIIHHHHGFIIHG@IIIHIHECDDDC
@HISEQ:969:HM2KJBCX2:2:1101:8145:22602 2:N:0:ACTATGCA
GGAACGACGTGACCCAACTATCCCTATTAATCATTACCTCGAGCTCCGAAAGCCAACAAAATAGAACCGAGGTCCTATTCCATTATTCCATGCACCACTATTCAGGCGTTCGCCTGCTTTGAGCACTCTAATTTTTTCAAAGTAAACCTTCCAGCCACCCAAGACACACAGTCAAGTGCACCAAGGGTAAACCGGAGCAAATAAGCCAGGAACAAGCAGTTACTACCCATCGGGAGACCGCTGTCCATAGCAGACGTCCAACTACGAGCTTTTTAAACGCAACAACTTTAATATACGCTATTGGAGCTGGAATTACCGCGGCTGCTGGCACCAGACTTGCCCTCCAA
+
DCDADHHIIIHHHIHHIIHIHIHIHIIIIIIIHHIIHHIIIIGFH?EHIIIIHIHIHIHHHIIIHIIIIIGHIHHHHIHIHHHHHIIEHIHHGIHHGIIIIIIHHIHIHIIIHHIIIIIIIIIIIIIIIIIIHHIIIIIIIIIIHHHHIHIIIHHIIIIIIIIIHHHHIIHGIHIIIIIHGIIIHHHIIIIIHIIIIIIHIIIIIIIIIIIIIIIIIIIHHIIIIIIIIIIIIIIIIHHIGIIIIHIIIIIIIIIIIIIIIIHIIIIIIIIIIIIIIIHIIIIIIIIHHIIIHHHHIIIIIIIIIIIIIHIIIIIGIIIIIIIIIIIIIIIIIIIIIIIIIIDDDDD
@HISEQ:969:HM2KJBCX2:2:1101:3322:23225 2:N:0:ACTATGCA
GGAACGACGTGACCCAACTATCCCTATTAATCATTACGTCAATCCTAGAAACCAACAAAATAGGATCAACGTCCTATTTCATTATTCGATGCTAATGTATTCAAGCGCGAGCCTGCTTTAAACACTCTAATTTTTTCAAAGTAACAGTCCTGATTCCCCACCACACCAAATTAATGACATGATGGTTCGTCAGAAGGTAGAAATCAGTAACACCAGTACGTACCGAAGGCACGACCAGCGTACTAATCCCGAAATTCAACTACGAGCTTTTTAACTGCAACAACTTTAATATACGCTATTGGAGCTGGAATTACCGCGGCTGCTGGCACCAGACTTGCCCTCCAA
+
@B@DD=ECHIICHE1<DCHHHHIIFH1<DHH1G1CCHHHHHGH?EG1GHIIE1CG@CF@HH1DG1GEHEHIC<CEHGH?111DG@C1111<<CHCHHHHHCE@DHFEHHHDEFHEHG@EFCGEHHIHE@EG?FGHEHH8IIHFGGFGIHIHGECFHHEB<G=HE<HFC<FGEHEHIHGFHHHHHIHHHIIIIIIHHIHEHGIIIHHECHIHFIIIHFII3HGHC<IIIHHHHEHEIHHDFIHIHHH<DHIIIIHHIIIIHG<HHECHFHIHCHFHHCEFIHIIHHGIHIHHHHDCEIHHIHIHIHHIHIHHHDIHIDIHHHIIIIIIIIIIHGEHHHGIIDD@B@
@HISEQ:969:HM2KJBCX2:2:1101:4940:22035 2:N:0:ACTATGCA
GGAACGACGTGACCCAACTATCCCTATTAATCATTACGTCGATCCTAGAAACCAACAAAATAGAATCAAACGTCCTATTTCATTATTCCATGCTAATGTATTCAAGCGCGAGCTTGCTTTAAACACTCTAATTTTTTCAAAGTAACAGTCCTGATTTCCCATGACACCAAATTAATGACATCGTGGTTCGTCAGAAGGGAGAAACCAATAATGCTAGTACGTACAAAGTACGACCGACATATTAGTCCCGAAATTCAACTACGAGCTTTTTAACTGCAACAACTTTAATATACGCTATTGGAGCTGGAATTACCGCGGCTGCTGGCACCAGACTTGCCCTCCAA
+
DDDDDIIIIIIIIHIIIIIIIIIIIIIIIHIIIIIIIIIIHIIGIIIIIIIIIIIIIIIIIIHHIIIIIIIIIIIIIIIIIIIIHIHHIIIIGIIGIHIHHHHIIIIIIIIIIIIIIIIIIIIIIHIIIHIIIIIIIIIIIIIIIIIIIIIIHIIIIIIIIIIIIIHIIIHHHIIHIIIIIIIIHHHIIHFIIIIHHHIIIIIFIIIIIIIIIIIIIIIIIIIIIIIHIIIIIIIIIIIIIIHIIIIIIIIIIIHIIIIIIIIIIIIIIIIIIIIHIIIIHHHHHHIIIIIIIIIHIIIIIIIIIIIIIIIIIIHIIIIIIIIIIIIIIIIIIIIIIIIDDDDD
@HISEQ:969:HM2KJBCX2:2:1101:20539:23124 2:N:0:ACTATGCA
GGAACGACGTGACCCAACTATCCCTATTAATCATTACGGTGATCCTAGAAACCAACGAAATAGAACCAAGCCGTCCTATTTCATTATTCCATGCTAATATATTCAGACGTTAGCCTGCTTTAAACACTCTAATTTTTTCAAAGTAATAGTCCTGATTTCCAATCACACCAAATAAATGGCATGAAAGTTCCTCAGAAGGTAGAGATTTATCTCACCAGTACAGACAATTAAGCCTGACCAATGGGTAAACCCCGAAGTTCAACTACGAGCTTTTTAACTGCAACAACTTTAATATACGCTATTGGAGCTGGAATTACCGCGGCTGCTGGCACCAGACTTGCCCTCCAA
+
CDDDDIIIIIHIIIIIIIIIIIIHIIIIIHIIIIIIIHIIIIIIIIIIIIHHHIIIHIIIIIIIIIIIIEHIIIIIIIIIIIIIIIIIIIHIEHIIIHIIIHHIIIIIIIHIIIIIIIIIIIIIIIIIIIIIIIIIIIIIIIIIIIIHIIIIIIIIIIIHIIIIHHIIIIIIIIIIHIIHIIIIIIIIIIIIHIIIIIIIIIIIIIIHIIIGIIIIIIIIII=IIIIIIII=HIIIIIHIIIIIIHEIIIIIIIIIIIIIIIIIIIIIIIIIIIIIIIIIIIIIIIHIHHIIIIIIIIIIIIIIIIIIIIIIIIIIIIIIIIIIIIIIIIIIIIIIIIIIIIIDDDDD
@HISEQ:969:HM2KJBCX2:2:1101:2510:22961 2:N:0:ACTATGCA
GGAACGACGTGACCCAACTATCCCTATTAATCATTACGTCAATCCTAGAAACCAACAAAATAGGATCGAACGTCCTATTTCATTATTCCATGCTAATGTATTCAAGCGTTAGCTTGCTTTAAACACTCTAATTTTTTCAAAGTAACAGTCCAAATTCCCCGCAACACCAAATTAATGGCATTACGGATCATCAGGAAGGAGGAATCAGTGAGACCAGTACATACCAGAGGCATGACCAACCTACTAACCCCGAAATTCAACTACGAGCTTTTTAACTGCAACAACTTTAATATACGCTATTGGAGCTGGAATTACCGCGGCTGCTGGCACCAGACTTGCCCTCCAA
+
DDDDBHGHIIIIHIIGIIIIIIIIIIIIIHIHHIHGIEHHHIIGIIHIHIIIIIIIHIGEHGEGHHICHHIDHHHIIIIIIIIIIIHHHIHIIIIIHIHHHIIIIIIHIIIIIIIHIGIIIHIIFHHIIIIIIIHHHIIIIHIIIHHFHIIHHHIHIIIIIIIIHHHGIIIIIIHHHIIHFHIIHIIIHIIIIIIIIIIIIIIIIIIIIIIIIIIIIIIIIIIIIIIIIIIIIIIIIIHIIIHGHHHIIIIIIIIHEIIIIIIIIIIIIIIIIIIIHIIIIIIIIIHHIIIIIIIIIIIIIIIIHIIIIIIIIIIIIIIIIIHIIIIIIIIIIIIIIIIIIDDDDD
@HISEQ:969:HM2KJBCX2:2:1101:19803:22890 2:N:0:ACTATGCA
GGAACGACGTGACCCAACTATCCCTATTAATCATTACGTCAATCCTAGAAACCAACAAAATAGGATCGAACGTCCTATTTCATTATTCCATGCTAATGTATTCAAGCGTTAGCCTGCTTTAAACACTCTAATTTTTTCAAAGTAACAGTCCTGTTTCCCTGCAACACCAAATTAATGACATTACAGTTCTTCAAGAAGGAGGAATCAGTAAAGCCAGTACACACCATTGGCACGACCAACCTACTGACCCCGAAATTCAACTACGAGCTTTTTAACTGCAACAACTTTAATATACGCTATTGGAGCTGGAATTACCGCGGCTGCTGGCACCAGACTTGCCCTCCAA
+
CDDDDIIIHIIIIIIIIIIIIIIIIIIIIIIIIEHIIIIIIIIIIIIIIHHIIIIIIIIIIIHHIIIIIIIIHIIIIIIIIIIIIIIIIIIIHIIIIIHHHIIIIIIIIIIIIIIIIIIIIIIIIIIIIIHIHIIHIIHIIIIIIHIIIIHIIIIIIIIIIIIIIHIIIHFHIIIIIIHIIIIIIIIIIIIIIIIIIIIIIIIIHIIIIIIIIIIIIIIHIIIIIIIIIHIIIIIIIHEIIIHHHIIIIIIIIIIIIIIIIIIIIIIIIIIIIIHIIIIIIIIIIIIIIIIIIIIIIIIIIIIIIIIIIIIIIIIIIIIIIHIIIIIIIIIIIIIIIIIIIDDDDD
@HISEQ:969:HM2KJBCX2:2:1101:21099:23452 2:N:0:ACTATGCA
GGAACGACGTGACCCAACTATCCCTATTAATCATTACGGTGATCCTAGAAACCAACAAAATAGAACCATGACGTCCTATTCTATTATTCCATGCTAATGTATTCGAGCAAAAATGCCTGCTTTAAACACTCTAATTTTTTCAAGGTAAAGGTCCTGGATCCGCAAGACACCCAATAAAGGACATCAAGTTTCTCCAGAAGGTGAGAAATCAACAGTAACAGTTCATACCCCTTAAGGCATGACCATCACGTCAATCCCGAAATTCAACTACGAGCTTTTTAACTGCAACAACTTTAATATACGCTATTGGAGCTGGAATTACCGCGGCTGCTGGCACCAGACTTGCCCTCCAA
+
<0DB00</<E<F1<FEHDHEF@11<C<FHH11<1GH1@@D<1@CCC<FGEE<1<DEGHCH1DFFHHEG111<0<00<CF111C<1<1<11<<CF1CFE1<C1DE@C1<<CFEFHG?GCEGACF6CEAEFHH8F?HEEBC@8<</@F<DGCGH8H@BCDHHHC?EHHHHEGHH@FGHGCE@<HHGHE@<HHDCCEHHHHHHCEFHGHHE8IIHGHGDCCFB?GGHHE@BHFIIHFCGCHFFG<CHHEGCHC@DFHDHDEIHHEHHHCEHHEHEFIIIIIHHHCHHEHHHHGCHHIHHEHCHEIIHIHIHHHG?HEGHGEHHIIIHDHFIHFHHHIHIIIHHEIIIIIIIDDDDD
@HISEQ:969:HM2KJBCX2:2:1101:16257:23633 2:N:0:ACTATGCA
GGAACGACGTGACCCAACTATCCCTATTAATCATTACATCGATCCTAGAAACCAACAAAATAGAATCTGATGTCCCATTTCATTATTCCATGCTAATGTATTCAAGCGTAAGCTTGCTTTAAACACTCTAATTTTTTCAAGGTAACAGTCCTAATTCCCCATAACATCAAATAAATGACATTATGGTTCTTTAGAAGGTGAGAACCAATAAAACCAGTACATACCAAGGCATGACCGATTCCTTGATCCCGAAATTCAACTACGAGCTTTTTAACTGCAACAACTTTAATATACGCTATTGGAGCTGGAATTACCGCGGCTGCTGGCACCAGACTTGCCCTCCAA
+
DDDDDIHIIIIHIIIHHIIIIIIIIGIHHHIHHHIHHIHHIIIIIIIIIIIIIHHIIIIIIIIGIIIHIHHIIIIIIIHIIHHIIIIHCHHHIIHHIIIIIHIIHIHIIIIIGIIIHIIHHHHGIHHIIIIHIIIHIIIIIHIIIIIIHIIIIHHHIIHIIIIIIHHIIIIIIIIHGIIIHHHIIIIIIHHIIIIIIIIIIIIIIIIIHIIIIIIIIIIIIHIIIIIIIIIIIIIIIIIIHHHGHIIIIIIIIIHHIIIIHHHIIIIIIIIHHHIIIIIIIIIIIIHIIIIHHIIIHIIIIIIIIIIIIIIIIIIIIIIIIIIIIIIIIHIIHHHIGIIIDDDDD
@HISEQ:969:HM2KJBCX2:2:1101:16815:23765 2:N:0:ACTATGCA
GGAACGACGTGACCCAACTATCCCTATTAATCATTACGTCAATCCTAGAAACCAACAAAATAGGATCAACGTCCTATCTCATTATTCCATGCTAATGTATTCAAGCGCGAGCCTGCTTTAAACACTCTAATTTTTTCAAAGTAACAGTCCTGATTCCCCGCCACACCAAATTAATGACATGATGGTTCGTCAGAAGGTAGGAATCAGTAACACCAGTACGTACCGAAGGCACGACCAGCGTACTAATCCCGAAATTCAACTACGAGCTTTTTAACTGCAACAACTTTAATATACGCTATTGGAGCTGGAATTACCGCGGCTGCTGGCACCAGACTTGCCCTCCAA
+
DDCDDIIIHIIIIIIIIIIIGIIIIHIIIIIIIIIIIIHIIIIIIIIIIIIIIIIIIHHIIIHIIIIIIIGEHHHHHIGIIIIIIHHIIHGHHHIIIIIIIIHIIIIIIIIIIIIIIHHGFHHIIIIIHIIHIIIIHHHIIIIIIIIHIHIIHIHIIIIIIIIIHHHIIIIIIIIIHIIIIIIIIIIIIIIIIIIIIIIIIIIIIIIIIIIIIIIIIHIIIIHIHHIIIHHIHHIIIIIIIIIHIIIIIIIIIIIIIIHIHEIIIIIIIIIIHHIIIIIIIIIIIIIIIIHHHIIIIIIIIIIIIIIIIIIIIIIIIIIIIIIIIIIIIIIIHIIIIIIIDDDDD
@HISEQ:969:HM2KJBCX2:2:1101:4562:23938 2:N:0:ACTATGCA
GGAACGACGTGACCCAACTATCCCTATTAATCATTACGTCAATCCTAGAAACCAACAAAATAGGATCGAACGTCCTATTTCATTATTCCATGCTAATGTATTCAAGCGTTAGCTTGCTTTAAACACTCTAATTTTTTCAAAGTAACAGTCCAAATTCCCCGCAACACCAAATTAATGGCATTACGGATCATCAGGAAGGAGGAATCAGTGAAACCAGTACATACCAGAGGCATGACCAATCTACTAACCCCGAAATTCAACTACGAGCTTTTTAACTGCAACAACTTTAATATACGCTATTGGAGCTGGAATTACCGCGGCTGCTGGCACCAGACTTGCCCTCCAA
+
DDBDDIIIHIIIEHHHIIIIIIIIIIIIHIIIHHIIIIIIIIIHHIIIIIIIIIIIIIIIIIIIIIIIIHIHIIIIIIIIIIIIIIHFHHHHGHIIIIIIIHIHIHIIIIIIIIIIHIIIIIIIIIHHHIIIHHHIIHIHIHIIHIIHHIIIIIIIIGIIIIIHHHHIIIIIIIIIIIIIIIIIIIIIIIIIIIIIIIIHIIIIIIIIIIIIIIIIIIIIIIIIIIIIIGIIIIIIIIIIIHHHHHHIIIIIIIIIIIIIIIIIIIIIIIIIIIIIIIIIIIIIIHIIIIIIIIIIIIIIIIIIIIIIIIIHIHIIIIIIIIIIIIIIIIIIIIIIIIIIIDDDDD
@HISEQ:969:HM2KJBCX2:2:1101:17308:23976 2:N:0:ACTATGCA
GGAACGACGTGACCCAACTATCCCTATTAATCATTACATCGATCCTAGAAACCAACAAAATAGAATCTGATGTCCTATTTCATTATTCCATGCTAATGTATTCAAGCGTAAGCTTGCTTTAAACACTCTAATTTTTTCAAGGTAACAGTCCTAATTCCCCATAACATCAAATAAATGACATTATGGTTCTTTAGAAGGTGAGAACCAATAAAACCAGTACATACCAAGGCATGACCGATTCCTTGATCCCGAAATTCAACTACGAGCTTTTTAACTGCAACAACTTTAATATACGCTATTGGAGCTGGAATTACCGCGGCTGCTGGCACCAGACTTGCCCTCCAA
+
DDDAAHHIIIHHICHIIIIGHIIIIGIHGGHEHEHHIIIIHHHCHHIIGIHHHIHHHHHIHHGHIHHIIC@HHIIHHGHECGHHHHHIHHHHHHIIIIIIIIIHIIIIHHHIIIIHIIIIIIHIIIIIIHHIIIHHHHIIIIIIHIIIHIIIHHHHHHHGHIHIHIIIHHGIIIIIHIIIIIIHHIHHHIIIIIIIIIIHIIIIIHI;IIIHHIIHIIHIHIHGIGIIIIIIIHHHIIIIIHGEHCHIHHHHIIIIHHIIIIIIHIIIIIHHHGHHGHHIIIIGIIIIIIHIHHIHIIIIIIIIIIIIGIIIIIIIHIIIIIIIIIIIIIIHHIIHHIIIBDCDA
@HISEQ:969:HM2KJBCX2:2:1101:10815:24287 2:N:0:ACTATGCA
GGAACGACGTGACCCAACTATCCCTATTAATCATTACGTTGATCCTAGAAACCAACAAAATAGAACCATGCCGTCCTATTCTATTATTCCATGCTAATGTATTCGAGCAAAAATGCCTGCTTTAAACACTCTAATTTTTTCAAGGTAAAGGTCCTGGATCCGCAAGACACCCAATAAAGGACATCAAGTTTCTCCAGAAGGTGAGAAATCAACAGTAACAGTTCATACCCCTTAAGGCATGACCATCACGTCAATCCCGAAATTCAACTACGAGCTTTTTAACTGCAACAACTTTAATATACGCTATTGGAGCTGGAATTACCGCGGCTGCTGGCACCAGACTTGCCCTCCAA
+
0<<000<<C<0D111DGHI<G111<D1<<F<<<FHIH1<1<1<<11<1<G@1CHH0E1<<DC?1C1DF@H11<<<<01<11<1111<111<<1D111<111<1DGHHHHHHGEGHE8ADEF?HGHAIIHGIHHHD?G?F.HHHHHG7IIHH7HEGFHHGHGIIIIIIIHII<HIHIHFIHCIHGHIIIHFHHAGIIIIIIIIHHFGIIIIIIIFHGHEHHIHIIIHEIIIIIIIHIIIGHFHIIHHHHHFEEHCHHHIIIIIHIGIHHDEHIHIIIIIHIIHIIIIIIIIIIHIHIIHHHGIIIIIIIIIIIIIIIIIHIIIIIIIIIIIIIIIHIIIIIIIIIIIIIDDDDD
@HISEQ:969:HM2KJBCX2:2:1101:11181:24261 2:N:0:ACTATGCA
GGAACGACGTGACCCAACTATCCCTATTAATCATTACGTCAATCCTAGAAACCAACAAAATAGAATCATGCCGTCCTATTTTATTATTCCATGCTAATGTATTCAAGCAAAATGCCTGCTTTAAACACTCTAATTTTTTCAAAGTAAAGGTCCTGGTTCCCCGCGACACCCAATTAAGGGCATTGCGGTTCTCCAGAAGGTGAGAAATTGACTACACCAGTTCATACCCCTTAAGGCACGACCGATGTGTCAATCCCGAAATTCAACTACGAGCTTTTTAACTGCAACAACTTTAATATACGCTATTGGAGCTGGAATTACCGCGGCTGCTGGCACCAGAC
+
DDDDDHIIIIIIIHHIHIIIIIIIIIIIIIHIIIIIIIIIIHIIIIIIIIIHHIHIIIIIIHIIIIIHIIFHHHHHIIIIIHHHGIIIIGHIHIIIIIIHIIIIHIIIIIIHIIIIIIIIIIIHHHHHHHHHHHIHHIHIHHIIIIIHHHIIIHHHHHIIIIIHIIIIIIIIIHHIIIIHIHIIIIIIHIIIIIIIIIIIHIIIIIIGIIIHIIIIIIIIIIHIHIIHIIIHIIIIIIIHIIIIIIIIIIIIIGIIHIHIHIIIHIIHHIIIIIIIIHIIIIIIIIHHHFIIIIIIIIIIIIIIIIIIIIIIIIIIIIIIIIIIIIIIIIIIHIIIDDDDD
@HISEQ:969:HM2KJBCX2:2:1101:20764:24110 2:N:0:ACTATGCA
GGAACGACGTGACCCAACTATCCCTATTAATCATTACCCCAGTCCTAGAAACCAACAAAATAAGACTGAAGTCTTATGTCATTATTCCATGCTAACATATTCAAACAATCGTTTGCTTTGAACACTCTAATTTTTTCAAAGTAAAATTCCTACAGTCAGAAAACACCAATAAAGGAACCTCCAACATGTAGAATAATTGGCTTAAAAAATGTAATCAACAATGTTGAAACAAGTTTTACACCAAAAGGTTCAACTACGAGCTTTTTAACTGCAACAACTTTAATATACGCTATTGGAGCTGGAATTACCGCGGCTGCTGGCACCAGACTTGCCCTCCAA
+
<B@0<CGDCEHIIDH?C@FHHF?1DCD111F11CHH<111<<CF?CGH?FCD@CD@EGH1<F<FE1<@<11<1<@1@G<1<CD1G<1DGCE11FE1<DGH1<DGFEFGC1<<1<<11GHCH11<CG?EHHFCHG<C<HHHEFHHHFF<G1@EHHEHC@?HHGHHFFHHECHF0C/#CG5<#<#<#GECHHHHHEG(@C/111CHEHHGC1HEHHH@FHFEG<?GHHIIIHGF<11C:<G<CHCIHHFGGHECHH@IHHHHIIHEEHF@IHHGCIIHHG@GIHIIHGIIIHHEHEFEFGHFCFHHHHE<?HHEGHHIIHHFHCGHGEHEGIIIHEBD@<0
@HISEQ:969:HM2KJBCX2:2:1101:8801:24899 2:N:0:ACTATGCA
GGAACGACGTGACCCAACTATCCCTATTAATCATTACGGTGGTCCTAGAAACCAACAAAATAGAACCACAACGTCCTATTCTATTATTCCATGCTAATCTATTCAAGCAATAGCCCGCTTTAAACACTCTAATTTTTTCAAGGTAATGGTCCTGGCTCCCCAACACACCCAATAAAGGACATGCTGGCTCACCAGAAGGAAGACCCGACAGCAGACAGTACTCGCCAAAGACGGACCGCCCGGCCAGGCCTAAAATTCAACTACGAGCTTTTTAACTGCAACAACTTTAATATACGCTATTGGAGCTGGAATTACCGCGGCTGCTGGCACCAGACTTGCCCTCCAA
+
0D@@BGECFHI<<DCEGHHECEH@GEHHHHHH@1<FEHEHH=<GHHCHHFCGECHGEHE1C@C@E@HGE1@@<<1DCFCEH1C@GH1FH?F1<CGHHHF@GEHHHGGIIHHIHHIIIHEHFHIHHHHHHHEHHIIIIEHEHHIHIIGHIHIHGHHHHHHGIIIHHIIIIIHHHEHFIIHHHHIIHHHHFIHIIHIIIIIIIIHGIIIIIIIIIIIHIHHHE?IIIIIIIHIIIII=IIIIIIIHH>IHIHIIIIIHFIIHHHHIIIIIIIIIIHHIIIIIHIIHIIIFIIIIHHIIIHIHIIIIHIIIIIIIIIIIIIIIIHHIIIIIIIIIHHIIIIIIIDDDDD
@HISEQ:969:HM2KJBCX2:2:1101:13056:24311 2:N:0:ACTATGCA
GGAACGACGTGACCCAACTATCCCTATTAATCATTACGTCGATCTTAGAAACCAACAAAATAAGATCAAACGTCCTATTTCATTATTCCATGCTAATGTATTCAAGCGAATGCCTGCTTTAAACACTCTAATTTTTTCAAAGTAACAGTCCTGATTTCCCACGACACCAAATTAATGACATCGTGGTTCGTCAGAAGGGAGAAACCGACAGGGCCAGTACACACCAGAGGCGCGACCGACCCGTCGATCCCGAAATTCAACTACGAGCTTTTTAACTGCAACAACTTTAATATACGCTATTGGAGCTGGAATTACCGCGGCTGCTGGCACCAGACTTGCCCTCCAA
+
DDDDDIIIHIIIHIIIIIHHIIIIIIIIIHIIHIIIIIIIIIIIIGIIHIIIGHIIIIIGIHHHIIIIIIGHHIHIHIIIIIIIIIIIIIIIIIIIIIIIIHHHHEHGIIIIHIGIHHIIIIIIIIIIHHHIIIIIIIIIIIIIIIIIIIIIIHIIIIIIHIIIIIIHIIIIIIIIIHIHIIIIIIIIIIIIIIIIIIIIIIIIIIIIIIIIIIIIIIIIIIIIIIIIIHIIIIIIIIIIIIIIGIIIIIIIIIIIHIIIIIIIIIIIIIIIIIIIIIIIIIIIIIIIIIIIIIIIIIIIIIIIIIIIIIIIIIIIIIIIIIIIIIIIIIIIIIHIIIIIIDDDDD
@HISEQ:969:HM2KJBCX2:2:1101:6457:25985 2:N:0:ACTATGCA
GGAACGACGTGACCCAACTATCCCTATTAATCATTACGTCGATCCTAGAAACCAACAAAATAGAATCAAACGTCCTATTTCATTATTCCATGCTAATGTATTCAAGCGTAAGCCTGCTTTAAACACTCTAATTTTTTCAAAGTAACAGTCCTGATTCCCCACGACACCAAATTAATGACATCGCGGTTCTTCAGAAGGTAGGAACCGATAATGCCAGTGCGTACCGAGGCACGACCAACAATTCGATCCCGAAATTCAACTACGAGCTTTTTAACTGCAACAACTTTAATATACGCTATTGGAGCTGGAATTACCGCGGCTGCTGGCACCAGACTTGCCCTCCAA
+
DDDDBHIIIIHHIIIIIIIHEHIIIIIGIIHIIIIIIIIIIHIIIHIIIIIIIIIIIIIIIIHHIIIIIIIIHIHHIIHHIHIIIIIIIIIIIGIEHHIHHIIHGHHIIHHIIHIIHHHIIIHIIHIHHHIIHHIHHHHHIIIHIIIIIIIIIHHHIHIIIHIIHHIIIIIIHHIIIIIIHIIIIIIIIHGIIHIIIIIIGIHIIIIHIIIIIIIIHIIIIIHHIIIIIIIIIIIIIIHGIIHHIIIIIGIIHIIIGIIIIIIIIIGIIIIIIHIIHFHHHHHHHHIHGIHIHHIIIIIIIIIIIIIIIIIIIIIIIIIIHIIIIIIIIIIIIIIIIIIIDDDDB
@HISEQ:969:HM2KJBCX2:2:1101:8771:26475 2:N:0:ACTATGCA
GGAACGACGTGACCCAACTATCCCTATTAATCATTACGTCAATCCTAGAAACCAACAAAATAGGATCAACGTCCTATTTCATTATTCCATGCTAATGTATTCAAGCGCGAGCCTGCTTTAAACACTCTAATTTTTTCAAAGTAACAGTCCTGATTCCCCACCACACCAAATTAATGACATGATGGTTCGTCAGAAGGTAGAAATCAGTAACACCAGTACGTACCGAAGGCACGACCAGCGTACTAATCCCGAAATTCAACTACGAGCTTTTTAACTGCAACAACTTTAATATACGCTATTGGAGCTGGAATTACCGCGGCTGCTGGCACCAGACTTGCCCTCCAA
+
DDDDDIIIIIIIIHIIIIIIIIIIIIIIIIIIIIIIIIIIIIHIIIIIHIIGHHIIIIIIIHHIHIHIHHHHIIIIIIIIIIIIIIHIIHIIIFHIIIIIIHHIHHHHGIIIIIIIIIIIHHIIIIIIIIIIIHIIHIIHIHIIIIIIIIIIIHIIHHHEIIIIIIIIIIIIIIIHGHIIIIIIHIIIIIIIIIIIIIHIIIIIIIIIIIIIIIIIIIIIIIGGIHIIIIIIIIIHIIIIIIHHIIIIIIIIIFIIIIHIIIIIIHIIIIIIIIIIIIIHGEIIHIIIIIIIHIIIIIIIIIIIIIIIIIIIIIIIIIIIIIIIIIIIIIGIIIIIIIIIDDDDD
@HISEQ:969:HM2KJBCX2:2:1101:16798:26331 2:N:0:ACTATGCA
GGAACGACGTGACCCAACTATCCCTATTAATCATTACGTCAATCCTAGAAACCAACAAAATAGAATCAAACGTCCTATTCCGTTATTCCATGCTAATGTATTCAAGCGTGAGCCTGCTTTAAACACTCTAATTTTTTCAAAGTAACAGTCCTGATTTCCCATAACACCAAATTAATGGCATTATAGTTCGTCAGAAGAGAGAAACCGATTATACCAGTACGTACAAAAGCACGACCAATAAACCGGTCTCGAAATTCAACTACGAGCTTTTTAACTGCAACAACTTTAATATACGCTATTGGAGCTGGAATTACCGCGGCTGCTGGCACCAGACTTGCCCTCCAA
+
DDDDDIIIIIIIIIIIIIIIIIIIIIHHIHGHIGEHHHFHHIHIIIIIIIIIIIIIIHHIIIIIIHHIIIHHFHIDHHFHIGHIIIIIIIIIIIIIIHHHIGHHIHHHHHHIIIHIHHEHHIIHIIHIHIIGHHHIIHHHGHGGHFGIHHHHIHHHIIIIGHIIIIHHHHHIHHIHHHFHHHHHIIHHHHCIIHIIIHF?GHHHIHIHHFHHHIIIHIIHHHIIIIHHHHHIIHI=IIHHHIIHIIIIHFHFHIIIIHHHIHHHCHGEIGHHFHGIHIIIIHEIIIIIIIIIIIIIIHIIIHHIIIIIIIIIIIHGHIIIHIGIIGIIIIHHFHCGIIHHDADDD
@HISEQ:969:HM2KJBCX2:2:1101:19602:26637 2:N:0:ACTATGCA
GGAACGACGTGACCCAACTATCCCTATTAATCATTACGTCAATCCTAGAAACCAACAAAATAGGATCAAACGTCCTATTTCATTATTCCATGCTAATGTATTCAAGCGTTAGCCTGCTTTAAACACTCTAATTTTTTCAAAGTAACAGTCCTGTTTCCCTGCAACACCAAATTAATGACATTACAGTTCTTCAAGAAGGAGGAACCAGTAAAGCCAGTACATACCAGAGGCACGACCAACTTACTAATCCCGAAATTCAACTACGAGCTTTTTAACTGCAACAACTTTAATATACGCTATTGGAGCTGGAATTACCGCGGCTGCTGGCACCAGACTTGCCCTCCAA
+
DDDDDIIHHIIIHHHFHIIIIGIIIIIIGIIIIIIIIIIHHIIHHHIIGHIGGGHIGIIIIIHHHHGHHHCEGEIIIIIIIHIIHIICEHHHCHHIIIIIIIIIIIIHIIIHHHHHIHIIIIHIHIIIIIIHIHIIIIHHIIIIHIIIHHHIIIIIIIHIHEHIIIIIIIHHHIIIIIIIIIIIIIIIIIHIIIHIIIIIIIIIIIHHIIIIIIIIIIIIIIIHIIIIHIIIIIIIIIIIIIHHHHIIIIIHIIIHHIIIIIEIIIHIIIIHIIIIIIIIIIIIIIIIIIIIIIIIIHHFGIHIIIIHHIIIIIIIIIIIIIIIIIIIIIIIIIIIIIIIIDDDDD
@HISEQ:969:HM2KJBCX2:2:1101:10410:26458 2:N:0:ACTATGCA
GGAACGACGTGACCCAACTATCCCTATTAATCATTACGTCGATCCTAGAAACCAACAAAATACGATAAACGAGCCCTAACTTATTATTCCATGCTAATGTATTCATAACTAACCGCCTGCTTTAAACACTCTAATTTTTTCAAAGTAAAGGTCCTGGATTGCGAACCCAACCCAGCAAAGGGCAGGAACGTTCTCCAGGAAGATGGTAAGCGCGCATCGGCACTCACACACGAAACCGTGGCGGGCCAAGCGCACTATACCAGAAATCCAACTACGAGCTTTTTAACTGCAACAACTTTAATATACGCTATTGGAGCTGGAATTACCGCGGCTGCTGGCACCAGACTTGCCCTCCAA
+
DDDDDIIIIIIIIIIIIIIIIIIIIIIGIIIIIIIIIIIIIHIIIIIIGHIIIFHIIIHIIGIIGIIHGHHHDHIIIGHHHIHIIIIIIIIIFIIIIHIIIFHIHICHIIIIIIIHHHIIIHIIIIIIIIIIHIIGHIIGIIIIEHIIGHHHIIIIIHHHHHIIHHIIIIIIIIHIIIIIHIHIHIIHIIIIIHIIIHIIIIHIIIIIHIIIIIIIIIIIIIIHIIIIIIIIIIIIIIIIIIIIIIIIIIIHHHDCIIHGIIIIIIIIIIIIHHIIIIIIIIIIIIIIIIIIIGHHIGIIIIIIIIIIIIIIIIIIIIIIIIIIIIIIHIIIIIIIIIIIIIIIIIIIIIHIDDDDD
@HISEQ:969:HM2KJBCX2:2:1101:17146:27648 2:N:0:ACTATGTA
GGAACGACGTGACCCAACTATCCCTATTAATCATTACGTTGATCCTAGAAACCAACAAAATAGAATCGAACGTCCTATTTCATTATTCCATGCTAATGTATTCAAGCGCGTGCCTGCTTTAAACACTCTAATTTTTTCAAAGTAACAGTCCTGATTCCCCACGACACCAAATTAATGACATCATGGCTCCTCAGAAAGGAGAAACCAATAACACCAGTACATACCAGAGGCATGACCGACGTATTGATCCCGAAATTCAACTACGAGCTTTTTAACTGCAACAACTTTAATATACGCTATTGGAGCTGGAATTACCGCGGCTGCTGGCACCAGACTTGCCCTCCAA
+
CDDDDHIIIIIIIHIIIIIIIIIIIIIIIIHHIIIHIIIIIIIHI?HIIIIGHIIIIIHHIHHIHHHIIIIIFEHHIIHHHIHIHHIHHHHHHGIIIIIIIHIIIIIHIIHIIIIIIIIHHIIIIIIIIIIIIIHHIIIIIIIHIHIIIIIIHIIHIIFHIIIIIIIIIIIIIIIHHIHIIIIIIIIIIGIIIIIIIIIIIIIIGIIIIHHHFHIIIIIIIIIIIIIIIIIIIIIIIIIIIIIHEIGIIIIGIIIIIIIIHHFIIIIHIIIHIIHIIIIIIIIIIIHIIIIHHEIIIIIHIIIIIIIIIIIIIIIIIIIIIIHIIIIIIIIIIIIIIIIIIDDDDD
@HISEQ:969:HM2KJBCX2:2:1101:19749:27967 2:N:0:ACTATGCA
GGAACGACGTGACCCAACTATCCCTATTAATCATTACGTCGATCCTAGAAACCAACAAAATAGAATCAAACGTCCTATTTCATTATTCCATGCTAATGTATTCAAGCGTAAGCCTGCTTTAAACACTCTAATTTTTTCAAAGTAACAGTCCTGATTCCCCACGACACCAAATTAATGACATCGCGGTTCTTCAGAAGGTAGGAACCGATAATGCCAGTGCGTACCGAAGCACGACCAACAATTCGATCCCGAAATTCAACTACGAGCTTTTTAACTGCAACAACTTTAATATACGCTATTGGAGCTGGAATTACCGCGGCTGCTGGCACCAGACTTGCCCTCCAA
+
DDDDAGHIIHHHHHHIIIIHIIIIIIIIIIIIHIIIIIIIHIIHIIII?GHIIIIIIIIGHHHIIH?@HEEHH1GHIIIIGCHIGIHGIIIHGIGGHGHHIIIGHFHIIDIIHIHHHIHHHIIHHIIHHIHHHFHHIIIHIHIIIIHIHIIIIIGHIIHIIIIIIIHIIHHHIIIIIHHIHIIIIHHIIIIIIIIIIIIIIIIIIIIIHIIIHGIIIIIIIIIHGIIIIIIIIIIIIHIIHHHGHDDIIIIIIIIIIIIIIIIIIIIIIIHIIIIIIIHIIIIIIIIIIIIHHHIIIHIIGIIIIIIIIIIIIIIIIIIIIIIIIIIIIIIIIIIHIIIIDDDDD
@HISEQ:969:HM2KJBCX2:2:1101:9440:28117 2:N:0:ACTATGCA
GGAACGACGTGACCCAACTATCCCTATAATCATTACATCGATCCTAGAAACCAACAAAATAGAATCGGATGTCCTATTTCATTATTCCATGCTAATGTATTCAAGCGTGAGCCTGCTTTAAACACTCTAATTTTTTCAAGGTAACAGTCCTAATTCCCCGTGACACCAAATTAATGGCATTACGGTTCTTTAGAAGGTGAGAAATCAATAATATCAGTACATACCAACGGCATGACCGAAACATTGATCCCGAAATTCAACTACGAGCTTTTTAACTGCAACAACTTTAATATACGCTATTGGAGCTGGAATTACCGCGGCTGCTGGCACCAGACTTGCCCTCCAA
+
DADCDIIIIIIIGHIIIIIIIIEHHIIIIIIIIIIIIIIIIIHHIHIIIIGHHHHIIIIIIIIIIIFHIIHIIHHIHHHHIHHHHHHDHHIIIIIHHHHIIHIIHHHIIIIIHIIIIIIHGHHHIIIIIIIIHHIHIIIHHIIIIIIIIIIIIIIIIIIIIIIIIHIIHIIIIIIIIIIIIIIIIIIHIHIIIIIIIIIIIIIIHIIIIIIIIHIIIIIIIIIIIIIIIIIIIIIHHIIIIIIHHIIIIIIIIIIIIIIIIIIIIIIIIIIIIIIIIIIIIIIIIIIIIIIIIHIIIIIIIIIIIIIIIIIIIIIIIIIIIIIIIIIIIIIIIIIIIIIIIDDDDD
@HISEQ:969:HM2KJBCX2:2:1101:14504:28620 2:N:0:ACTATGCA
GGAACGACGTGACCCAACTATCCCTATTAATCATTACGTCGATCCTAGAAACCAACAAAATAGAATCAAACGTCCTATTTCATTATTCCATGCTAATGTATTCAAGCGTGAGCCTGCTTTAAACACTCTAATTTTTTCAAAGTAACAGTCCTGATTCCCCACAACACCAAATAAATGACATCATGGTTCGTCAGAAGGGAGAAACCGACGATGCCAGTACGTACCGAGGCACGACCAACATGATGGTCCCGAAATTCAACTACGAGCTTTTTAACTGCAGCAACTTTAATATACGCTATTGGAGCTGGAATTACCGCGGCTGCTGGCACCAGACTTGCCCTCCAA
+
DDDDDHIHIIIIIIIHIIIIIIIIIIIIIIIIIIIIIIIIIIIIIIHIIIIIIHIIIIIHHIHIIIIIIGHHHIHIIIIIIIIGIIHHIIIEHHIIIIIIIIIIIIIIIIIIIHIIIHHIIFHIIIIIIIHIHHIIHIIIIHIIIIIIIIIIIIIIIIIIIIIIIIIIIIIIIIIIIHIIIIIIIIIIIHHIIIIIIIIIIIIHIIIIIIIIIIIIIIIIIIIIIIIIIIIIIIIIIIIIIIHHIIIIIIIIIIIIHIIIIHIIIIIIIIIIIIIIIIIIIIIIIIIIIIIIIIIIIIIIIIIIIIIIIIIIIIHIIIIIIIIIIIIIIIIIIIIIIIIIDDDDD
@HISEQ:969:HM2KJBCX2:2:1101:4646:28832 2:N:0:ACTATGCA
GGAACGACGTGACCCAACTATCCCTATTAATCATTACGTCAATCCTAGAAACCAACAAAATAGGATCGAACGTCCTATTTCATTATTCCATGCTAATGTATTCAAGCGTTAGCTTGCTTTAAACACTCTAATTTTTTCAAAGTAACAGTCCAGATTCCTCGCAACACCAAATTAATGGCATTACGGCTCATCAGGAAGGAGGAATCAGTGAGACCAGTACATACCAGTGGCATGACCAACCTACTGACCCCGAAATTCAACTACGAGCTTTTTAACTGCAACAACTTTAATATACGCTATTGGAGCTGGAATTACCGCGGCTGCTGGCACCAGACTTGCCCTCCAA
+
DDDDDIIIIIIIIIIIIIIIIIHIIHIIIIIIIIIIIHIIIIIIIIIIIIIIIIIIIIHIIIHIIIIIIHIIHHHIIIIIHIIIGHHHHIHGHHIHGIIIIHHHIHHIIIIGHHIIIIIIIIIHIHHHIIIIHHHHIIIIIIHIIIIIIIIIIIIHIHIIIIIIIIIIHIIIIIIIIIHIIIIIIIIIIIIIIIIIIIIIIHIHEIIIIIIIIIIIIIIIIIIIIIIIGIIIIIIIIIHIIIHFHIIIIIIIIIIIIIIHIHIIIIIIIIIIIIIIIIIIIIIIIIIIIIIIIIIIIIIIIIIIIIIIHHIIIIIIIIIIIIIIIIIIIIIIIIIIIIIIIDDDDD
@HISEQ:969:HM2KJBCX2:2:1101:16117:29078 2:N:0:ACTATGCA
GGAACGACGTGACCCAACTATCCCTATTAATCATTACGTCAATCCTAGAAACCAACAAAATAGGATCAAACGTCCTATTTCATTATTCCATGCTAATGTATTCAAGCGTTAGCCTGCTTTAAACACTCTAATTTTTTCAAAGTAACAGTCCTGTTTCCCTGCAACACCAAATTAATGACATTACAGTTCTTCAAGAAGGAGGAACCAGTAAAGCCAGTACATACCAGAGGCACGACCAACTTACTAATCCCGAAATTCAACTACGAGCTTTTTAACTGCAACAACTTTAATATACGCTATTGGAGCTGGAATTACCGCGGCTGCTGGCACCAGACTTGCCCTCCAA
+
DDBDDIIDHHHIHHIIHHHE@HHIHHIIIFHFHHIIHHIHHHH@EEHIIII@FHHHHHIIHHHEGHIIHHHHIFHGEHIEFGGHHIIDHEHIIIHIIHIIGHHC?GHHHIIGHHHIIHHHIHIIHGFFFEHHIHHHIIIIHEGHHGHFHCFFHGHGCCHGCHHHHD0DGHHHHIHHHHGHIIIIIHGGGCHHHHIIHHIHHHHIHHGHFHHHHHGIIHIIHHHIHEHHEHIIHCH=HGHHHEHHGHHHIHHHEHG@HHHHHHCC?FEHEIIHHG1IIIIIIIHGHFG1HHHDHIHHFFHGHIIIHHHGIIIIIIIIIHIIIHHHIHHIHHHHIIIIIIHIIDDBDD
@HISEQ:969:HM2KJBCX2:2:1101:10590:29168 2:N:0:ACTATGCA
GGAACGACGTGACCCAACTATCCCTATTAATCATTACATCGATCCTAGAAACCAACAAAATAGAATCGGATGTCCTATTTCATTATTCCATGCTAATGTATTCAAGCGTGAGCCTGCTTTAAACACTCTAATTTTTTCAAGGTAACAGTCCTGATTCCCCGTAACACCAAATTAATGACATTACGGTTCTTTAGAAGGTGAGAAATCAATGATAACAGTGCATACCAACGGCATGACCGAAATATTGACCCCGAAATTCAACTACGAGCTTTTTAACTGCAACAACTTTAATATACGCTATTGGAGCTGGAATTACCGCGGCTGCTGGCACCAGACTTGCCCTCCAA
+
00<0000//<01<GHGHHIGIIIIIIEHIIIHHHIHH@GH0GHHIIHIIIIHIIHHIIIIIIHDCHHI0D0FHHHHIIHHIIIIIIIIIIIIIIIIIIGIHDHHHHIFH0DGHFHCHHHIGHHGGIIHHIHHHHHIIHGH?EEHHIIIFIHG/1<CCDH1C.<G@GEHHHEEHHIGH:DF@EHI/<<FEEG?CGHI0F?HFDCIIGD<.0FD11CGIHE1FIIIHE<0/IGFF.GHEB1D/1B/1DFA-IIIIIIIIIIIIIIIIIIIIIIGIHIIIIIIIIIIIIIIIIIIIIIIIIIIIIIIIIIIIIIIIIIIIIIIIIIIIIIIIIIIIIIIIIIIHIDDDDD
@HISEQ:969:HM2KJBCX2:2:1101:15650:29369 2:N:0:ACTATGCA
GGAACGACGTGACCCAACTATCCCTATTAATCATTACGGTGATCCTAGAAACCAACAAAATAGAACCATGCCGTCCTATTTTATTATTCCATGCTAATGTATTCAGGCACTAGCCTGCTTTGAGCACTCTAATTTTTTCAAGGTAATAGTCCTGCTTCCCCAACGCACCAAATGAATGGCATGCTGGTTATTCAGAAGGTAAGAACCCACCACACCAGTACGGACAGTGAAGCCCGACCGATGGACAGATTCCGAAATTCAACTACGAGCTTTTTAACTGCAACAACTTTAATATACGCTATTGGAGCTGGAATTACCGCGGCTGCTGGCACCAGACTTGCCCTCCAA
+
DCCDDGIHIIGIGHIIHHHIHIIIIHIIHHHIHEHHIIHHGHIIIIIIGHHIHIIIIIIIIIIIIIGGHHEHH@EHIIG?E1FHIHHHHHII@EHHHIFHHHGIIIGIGIHIIIHIHHGHHIIHIIIHEIHHIIIIIIHIIIIIIHHIHHIIIIIIIIIHFHIIIHHIHIIIHIHIIIIIIIGIIIIIIHIIIIIIIIIIIIIIIHIIHHHHHHIIHIHIIIIIIHIIIIIIIIIIHIGIIIIIIIHIIIIIIIIIIIIIIIIHHIIIIIIIIIIIHIHIIIHHIIIIIIIIIIHGHIIIIIIIIIIIIIIIIIIIIIIIIIIIIIIIIIIIIIIIIIIIIIIDDDDD
@HISEQ:969:HM2KJBCX2:2:1101:6831:29750 2:N:0:ACTATGCA
GGAACGACGTGACCCAACTATCCCTATTAATCATTACGTCGATCCTAGAAACCAACAAAATAGAATCAAACGTCCTATTTCGTTATTCCATGCTAATGTATTCAAGCGTGAGCCTGCTTTAAACACTCTAATTTTTTCAAAGTAACAGTCCTGATTCCCCATGACACCAAATTAATGACATCATGGTTCGTCAGAAGGTAGGAATCAATAATACCAGTACGTACAATAGCACGACCAATAAATTGATCCCGAAATTCAACTACGAGCTTTTTAACTGCAACAACTTTAATATACGCTATTGGAGCTGGAATTACCGCGGCTGCTGGCACCAGACTTGCCCTCCAA
+
DDDDDIIIIIIIIIIIIIIIIIIIIIIIIIIIIIIIIIIIIIIIHHIIIIIIIIIIIIIIIIIIIIIIIIIIIIIIIIIIIIIIIIIIIIIIIHIIIIIIIIIIIIIIIIIIIIIIIIIIIIIIIIIIIIIIIIIIIIIIIIIIIIIIIIIIIIIIIIIIIIIIIIIIIIIHIIIIIIIIIIIIIIIIIIIIIIIIIIIIIIIIIIIIIIIIIIIIIIIIIIIIIIIIIIIIIIIIIIIIIIIHIIIIIIIIIIIIIIIIIIIIIIIIIIIIIIIIIIIIIIIIIIIIIIIIIIIIIIIIIIIIIIIIIIIIIIIIIIIIIIIIIIIIIIIIIIIIIIIIDDDDD
@HISEQ:969:HM2KJBCX2:2:1101:20258:30952 2:N:0:ACTATGCA
GGAACGACGTGACCCAACTATCCCTATTAATCATTACGTCAATCCTAGAAACCAACAAAATAGGATCGAACGTCCTATTTCATTATTCCATGCTAATGTATTCAAGCGTTAGCTTGCTTTAAACACTCTAATTTTTTCAAAGTAACAGTCCAAATTCCCCGTGACACCAAATTAATGGCATTACGGTTCTTTAGAAGGTGAGAAATCAATAATATCAGTACATACCAACGGCATGACCGAAACATTGATCCCGAAATTCAACTACGAGCTTTTTAACTGCAACAACTTTAATATACGCTATTGGAGCTGGAATTACCGCGGCTGCTGGCACCAGACTTGCCCTCCAA
+
DDDDDHIIIHIIIHIIGIIIIIIIIHHIIIHIIIHIIHIIIIIGHIIIIIHHHIIHIII?GIIIIIHIIIIIHHIIIECFGHHIGIIIIHHHHHHHFHHHGHHHIGIHEHHIHIHIHHIIIIHGHIIHHHIIHHIIHHHHHIIIHHHGFEHHIHHFHHHIIIIIHIHHIHIIIIIIIHHHIIHEHHGHIIGIIIIIIHIHIIHIIIHIHHIHGHIHIIHHGHIIHHII<IIIIIIIIGIIHHIHHDHHIHHIIIIHHHIIIIIIIIGIIIIIHFHGIGIIIIIIIHIIIIIIHIIIIIIIHHIIHHIHIIIIIIIHDIIIHIIIIIIGIIIHIHIIHHIIIIDADDD
@HISEQ:969:HM2KJBCX2:2:1101:6657:30693 2:N:0:ACTATGCA
GGAACGACGTGACCCACCTATCCCTATTAATCATTACGTCGATCCTAGAAACCAACAAAATAGAATCAAACGTCCTATTTCATTATTCCATGCTAATGTATTCAAGCGTGCGCCTGCTTTAAACACTCTAATTTTTTCAAAGTAACAGTCCTGATTCCCCACGACACCAAATTAATGACATCGTAGTTCTTCAGAAGGTAGGAACCAATAATGCCAGTGTGTACCGAAGCACGACCGACAATTTGATCCCGAAATTCAACTACGAGCTTTTTAACTGCAACAACTTTAATATACGCTATTGGAGCTGGAATTACCGCGGCTGCTGGCACCAGACTTGCCCTCCAA
+
D?DDDHIHIH@GHHIFHIIIGEHHHIIIIHIIIGFEHCGHHIHHIHHHGHFIGHHH?GHIIHHGG@GHHHHH?CHHCECCCHHHECGGHHCHEH?HIGIEHG@CCHHHIIHDEHHHIGBEHHGEGHHFHFHHIHEHHHHCHHGHHIIIIEIHHEHIGHHEHIHIIHGHIIGHCGCHHHIHHHHIIHHHEHEGHHHGIHHFHC@@CIIHIHHHHEAHHHHGCGHGIIIHEEFHHEHCHGCHGF<@G?HHDG<<1F<CCHHHGCC<@HGHHHCHGDHIIIIHHF<CHCHHHHIFHIHFIIHEGHHIIHGFEHEHHDCHHEHIHHFIIIHIIIIHHHEHIIHHDDDAD
@HISEQ:969:HM2KJBCX2:2:1101:13171:31403 2:N:0:ACTATGCA
GGAACGACGTGACCCAACTATCCCTATTAATCATTACGTCAATCCTAGAAACCAACAAAATAGGATCAAACGTCCTATTTCATTATTCCATGCTAATGTATTCAAGCGTTAGCCTGCTTTAAACACTCTAATTTTTTCAAAGTAACAGTCCTGTTTCCCTGCAACACCAAATTAATGACATTACAGTTCTTCAAGAAGGAGGAACCAGTAAAGCCAGTGCATACCAGAGGCACGACCAACCTACTAATTCCGAAATTCAACTACGAGCTTTTTAACTGCAACAACTTTAATATACGCTATTGGAGCTGGAATTACCGCGGCTGCTGGCACCAGACTTGCCCTCCAA
+
DDCDDIIIIIIIHHIIIIIIIIIIIIIIIIIIIIIIIIIIIIIIIIIIIIIIHIIIIIIIIHHIEEHIHIIIIIIIIIIIIIIIFHIHIIIIIIIIIIIIIIIIIIIIIIIIIIIIIIIIIIIIIIIIIIIIHIIIIIIIIIIIIIIIIIIIIIIIIIIIIHHIIIIIIGIHIIIIIIIIIHIIIIIIIIIIIIIIIIIIIIIIIIIHIIIIIIIIIIIIIIIIIIIIIIIIIIIIIIHIIIHHHIIIIIIIIIIIIIIIIIIIIIIIIIIIIIIIIIIIIIIIIIIIIIIIIIIIIIIIIIIIIIIIIIIIIIIIIIIIIIIIIIIIIIIIIIIIIIIIIDDDDD
@HISEQ:969:HM2KJBCX2:2:1101:13445:31510 2:N:0:ACTATGCA
GGAACGACGTGACCCAACTATCCCTATTAATCATTACGTCAATCCTAGAAACCAACAAAATAGGATCAAACGTCCTATTTCATTATTCCATGCTAATGTATTCAAGCGTTAGCCTGCTTTAAACACTCTAATTTTTTCAAAGTAACAGTCCTGTTTCCCTGCAACACCAAATTAATGACATTACAGTTCTTCAAGAAGGAGGAACCAGTAAAGCCAGTACATACCAGAGGCACGACCAACCTACTAATCCCGAAATTCAACTACGAGCTTTTTAACTGCAACAACTTTAATATACGCTATTGGAGCTGGAATTACCGCGGCTGCTGGCACCAGACTTGCCCTCCAA
+
DDDDDIHIIIFHIIIIIIIIIIIIIHIIIIIIIIIIIIIIGIIIIIHIEHIIIIHIII?HHHIIIIIIIHIHHIIIIIIIIEHIIIIEGHIIIIHIIHIIIHIIIIIIIIIIIIIIIIIIIIIHIIHHIIGIIIIIIIIIIIIIIIIIIIIIIIIIIIIIIIIIIIIIIIIIIIIIIIIIIIIIIIIIIIIIGIIIIIIIIHIHIIIIIIHIIIIIIIIIIIIIIIIHIIIIIIIIIHHHIIHHIIHHIIIIIIIIIIIIHEHIIIIIIIIIHIHIIIIIIIIIHIIIIIIIIIIIIIIIIIIIIIIIIIIIIIIIIIIIIGIIIIIIIIIIIIIIIIIHIDDDDD
@HISEQ:969:HM2KJBCX2:2:1101:5597:32029 2:N:0:ACTATGCA
GGAACGACGTGACCCAACTATCCCTATTAATCATTACGGTGATCCTAGAAACCAACAAAATAGAATCATGCCGTCCTATTTTATTATTCCATGCTAATGTATTCAAGCAAAATGCCTGCTTTAAACACTCTAATTTTTTCAAAGTAAAGGTCCTGGTTCCCCGCGTCACCCAATTAAGGACAGCGCGGTTCTCCAGAAGGTGAGAAATTGACTACACCAGTTCATACCCCTTAAGGCACGACCGATGTGTCAATCCCGAAATTCAACTACGAGCTTTTTAACTGCAACAACTTTAATATACGCTATTGGAGCTGGAATTACCGCGGCTGCTGGCACCAGACTTGCCCTCCAA
+
DDDDDIIIHIIIIHIIIIIIIIIIIIIIIIIIIIIIIIIIIIIIIIIIIIIIIIIIIIIIIIHIIIIIIIGHIHIIHIIIIIIIIIIIHIIIIGIIIIGIHFIIIIIIIIIIIIHIIIIIIIIIIIHIIIIIIIIHIIIIHHIIIIIIIIIIHIIHHIIIIIIIIIIIIIIIIIIIIIIIIIIIIIIIIIIIIIIIIIIIIIIIIIIIIIIIIIIIIIIIIIIIIIIIIIHIIIIIIIIIIIIIIIIIIHHIIIIIIIIIIIIIIIIIIIIIIIIIIIIIIIIIIIIIIHIIIIIIIIIIIIIIIIIIIIIIIIIIIIIIIIIIIIIIIIIIIIIIIIIIIIIIIIIDDDDD
@HISEQ:969:HM2KJBCX2:2:1101:19803:32063 2:N:0:ACTATGCA
GGAACGACGTGACCCAACTATCCCTATTAATCATTACGTCGATCCTAAAAACCAACAAAATAGGGTCAAACGTCCTATTTCATTATTCCATGCTAATGTATTCAAGCGTGTGCCTGCTTTAAACACTCTAATTTTTTCAAAGTAACAGTCCTGATTCCCCATGACACCAAATTAATGACATCACAGTTCGTCAGAAGGTAGAAATCAATAATACCAGTGCATACCGGAGGCACGACCAATATATTGATCCCGAAATTCAACTACGAGCTTTTTAACTGCAACAACTTTAATATACGCTATTGGAGCTGGAATTACCGCGGCTGCTGGCACCAGACTTGCCCTCCAA
+
DDDDDIIIIHIIIIIIIHIIIIIIIIIIIIIIIIIIIIIIIIIIIIIIIIIIHGIIIIHGHIHIIIIIIIIIIIIIIIIIHIIIHIIIIIIIIIIIIIIIIGIIIIIIIIIIHIIHIIIIIIIIIIIIIIIIIIHIIIIIIIIHIIHIIIIIIIIHHIIIIIIIIIIHIIIHIIIIIIIIIIIIIIIIIHHHIIIIIIIIIIIIIIIIIIIIIIIIIIIIIIIIIIIIIIIIIIIIIIIIIIIIHHIIIIIIIIIIIIHIIIIIIIIIIIIIIIIIIIIIIIIIIIIIIIIIIIIIIIIIIIIIIIIIIHIIIIIIIIIIIIIIIIIIIIIIIIIIIIIIIDDDDD
@HISEQ:969:HM2KJBCX2:2:1101:10005:33068 2:N:0:ACTATGCA
GGAACGACGTGACCCAACTATCCCTATTAATCATTACGTCAATCCTAGAAACCAACAAAATAGGATCGAACGTCCTATTTCATTATTCCATGCTAATGTATTCAAGCGTTAGCCTGCTTTAAACACTCTAATTTTTTCAAAGTAACAGTCCTGTTTCCCTGCAACACCAAATTAATGACATTACAGTTCTTCAAGAAGGAGGAATCAGTAAAGCCAGTACATACCATTGGCACGACCAACCTACTGACCCCGAAATTCAACTACGAGCTTTTTAACTGCAACAACTTTAATATACGCTATTGGAGCTGGAATTACCGCGGCTGCTGGCACCAGACTTGCCCTCCAA
+
BDDDDIHIHIIIHHIIHIEHIIGIIIIIIIIIIIIIIIIIIIHHIIIIIIIIIIIIIIHHIIHHIIIHHHHIIIIIHIHHHCHFHIIIHIIIGIIIIIIIIHIHIIIIIIIIIIIIIIHHHHHIIIIIIIHHIIIHIHIIHHIIIIIHGHIIIIIIIIHIIIIIIIIIIHGHIIIIIIIIIIIIIIIIIIIIIIIHIIIHHIHHIIIIHHEIIIIIIIIIIIIIHFHIIIIIIIII>HHIIHHHIIIIIIIIIIIIIIIIIIIIIIIIHHIIIIIIIIIIIIIIIIIIIIIIIIIIIIIIIIIIIIIIIIIIIIIIIIIIIIIIIIIIIIIIIIIIIIIIIDCDDD
@HISEQ:969:HM2KJBCX2:2:1101:8248:33374 2:N:0:ACTATGCA
GGAACGACGTGACCCAATATCCCTATTAATCATTACGTCAATCCTAGAAACCAACAAAATAGGATCGAACGTCCTATTTCATTATTCCATGCTAATGTATTCAAGCGTTAGCCTGCTTTAAACACTCTAATTTTTTCAAAGTAACAGTCCTGTTTCCCTGCAACACCAAATTAATGACATTACAGTTCTTCAAGAAGGAGGAATCAGTAAAGCCAGTACACACCATTGGCACGACCAACCTACTGACCCCGAAATTCAACTACGAGCTTTTTAACTGCAACAACTTTAATATACGCTATTGGAGCTGGAATTACCGCGGCTGCTGGCACCAGACTTGCCCTCCAA
+
DDDDDIIIIIIIIIIIIIIIIIIIIIIIIIIIIIIIIIIIIIIIIIIIIIIHIIIIIHIIIHHEHHHIIHHHIIIIIIIHIIIIIHIIIIIIIHIIIIIHIIIIIIIIIIIIIIIIIIIIIIIIIIIIIIIIIIIHIIIIIIIIIIIIIIIIHIIIIIIIIIIIIIIIIIIIIIIIIIIIIIIIIIIIIIIIIIIIIIIIIIIHIIIIIIIIIIIIIIIIHIIIIIIIIIIIIIIIIIIIIIHHIIIIIIIIIIIIIIIIIIIIIIIIIIIIIHIIIIIIIIIIIIIIIIIIIIIIIIIIIIIIIIIIIIIIIIIIIIIIIIIIIIIIIIIIIIIIIIIIDDDDD
@HISEQ:969:HM2KJBCX2:2:1101:13958:33727 2:N:0:ACTATGCA
GGAACGACGTGACCCAACTATCCCTATTATCATTACGTCAATCCTAGAAACCAACAAAATAGGATCGAACGTCCTATTTCATTATTCCATGCTAATGTATTCAAGCGTTAGCTTGCTTTAAACACTCTAATTTTTTCAAAGTAACAGTCCAAATTCCCCGCAACACCAAATTAATGGCATTACGGATCATCAGGAAGGAGGAATCAGTGAGACCAGTACATACCAGAGGCATGACCAATCTACTAACCCCGAAATTCAACTACGAGCTTTTTAACTGCAACAACTTTAATATACGCTATTGGAGCTGGAATTACCGCGGCTGCTGGCACCAGACTTGCCCTCCAA
+
@@DDBHEHIE0DDHEHHIHHHHHECHHIIHHEHHHI11<EHC@1DEHIHF@DHHGIH1GHFCEE?H@<<<<DFCEHHIIIHHHGHH??GHCCFHHHHFFEG@FE<GEHHHCHHHG<<HHFG?8<GHEHFFFHEIIHHHFHHIHIHHHFHIIIHIHIIGHEHEHHHCFFDFGIIHH@HEIIIHHIIIHGHIIHEIHHIIHEHHHHHHHHGHIIH;HFIIHHHGGCHIHGAIIHH>HHHHHHHHGDDFHCECEHIIIIHIHHHIIIIIHIIHF@<<@GIIHHHHHHIIHHIIHHDC1IIIIHIIHIHIIHHIIHIIIIHHIGIGIHHHFHIIIIHIIIIIIHD<@DD
@HISEQ:969:HM2KJBCX2:2:1101:16052:32447 2:N:0:ACTATGCA
GGAACGACGTGACCCAACTATCCCTATTAATCATTACGGTGATCCTAGAAACCAACAAAATAGAACCATGCCGTCCTATTCTATTATTCCATGCTAATGTATTCGAGCAAAATGCCTGCTTTAAACACTCTAATTTTTTCAAGGTAAAGGTCCTGGTTCCACATGACACCCAATTAAGGACATCATGCTTCTCCAGAAGGTGAGAAATCAACTGCGACAGTTCATACCCCTTAAGGCACGACCATCACGTCAATCCCGAAATTCAACTACGAGCTTTTTAACTGCAACAACTTTAATATACGCTATTGGAGCTGGAATTACCGCGGCTGCTGGCACCAGACTTGCCCTCCAA
+
DDDDDIIIHIIIIHIHIIIIIIIIHFIIHIIIIIIIIIIIIIIIHHIIIIIIIHIIIIIIIIIIIIIIIIIIIIIIIHIIIIIIIIIHHIIIIIIIHIIIIHHHHIIIIIHHHIIHIIIIIIIIIIIIIIHIHHHIIIIIIIIIIIIIIIIIIIIHHHIIIIHHHIIIIHIIIIHIIHHIIIIIIIIHHIIHHIIIIIIHIHIHIHHIIIIIIIIIIIIIIIIIIIIIIIIIIIIIIIIIIIIIIIIIIIHIIIIIIIIIIIIIIIIIIIIIIIIIIIIIIIIIIIIIIIHHHHIIIIIIIIIIIIIIIIIIIHHHGHIIIIIIIIIIIIIIIIIIIIIIIIIIIIIDDDDD
@HISEQ:969:HM2KJBCX2:2:1101:19160:33370 2:N:0:ACTATGCA
GGAACGACGTGACCCAACTATCCCTATTAATCATTACGGTGATCCTAGAAACCAACAAAATAGAATCATGCCGTCCTATTTTATTATTCCATGCTAATGTATTCAAGCAAAATGCCTGCTTTAAACACTCTAATTTTTTCAAAGTAAAGGTCCTGGTTCCCCGCGACACCCAATTAAGGGCATCGTGGTTCTCCAGAAGGTGAGAAATTGACTACACCAGTTCATACCCCTTAAGGCACGACCGATGTGTCAATCCCGAAATTCAACTACGAGCTTTTTAACTGCAACAACTTTAATATACGCTATTGGAGCTGGAATTACCGCGGCTGCTGGCACCAGACTTGCCCTCCAA
+
DDDCAIIHIHHIHHHHHHIIIIIIIIIIIIHIIIIIHIIHHGHIIIIIIIIIHHIIIHHGHIIIIIGHHHHIIDHIIIIIIHIIIIIIHIEHHGHIIIIHIHHGIIHHHHHIIIIIIIHGHHIIIIIIIHIIHHIHEHHHHIIIIIIIHIHHGGHHHHHHIIHHIHIIHIIIIIHHIIIHIIHIHIHIIIIIGIIIIHHIHHIIIIIIHIIIHIIIIIIIIIIIIIHIIIHIIIHEIIIIIIIH=IIIIIHIHHIIIIIIIIHIIIHIIIIIIIIHIIIIIIIIIIIIIIHHHGHIIIIIHHIHIIHGIIIIHIIIHHIIIIIIIIIIIIIIIHIIIIIIIIIIIIIDDDDD
@HISEQ:969:HM2KJBCX2:2:1101:5179:35384 2:N:0:ACTATGCA
GGAACGACGTGACCCAACTATCCCTATTAATCATTACAGCGGTCCTAGAAACCAACAAAATAGAACCACAACGTCCTATTCTATTATTCCATGCTAATCTATTCAAGCAATAGCCCGCTTTAAACACTCTAATTTTTTCAAGGTAATGGTCCTGGCTCCCCAACACACCCAATAAAGGACATGCTGGCTCACCAGAAGGAAGACCCGACAGCAGACAGTACTCGCCAAAGACGGACCGCCCGGCCAGGCCTAAAATTCAACTACGAGCTTTTTAACTGCAACAACTTTAATATACGCTATTGGAGCTGGAATTACCGCGGCTGCTGGCACCAGACTTGCCCTCCAA
+
DDDDDIHHIIHIGIIIIIIIIIIIFIIHIIIIGIIHHIIIIHHHIIIHIIIIIIIIIFIGHHHIIHIIHHIIHIIIIIHIIGIIHIHHIIIIHIIIHIIIGHHHIIGHIIHGIIHHIIHGHIHIHHHHHIIGIIIIIIIIIHIHHHHHHHHHHHEEHIHIIIIHHHHIHEIHHHIGHIIHIIHIHG?EHDEHHHHHEHGHHHFHHHHFIGIHHHHIIIIIIIHHFCIGHHHIIIHHHHIIIIIIHGGIIIIHHHHCIIHHGHIIIHGIIIIIIIIIIIIIIIHHIHHHIHIHHEIIHIIIHIIIHGIIIIIIIIIHGIHIIGGIIIIGIIIIIIIIIIIIIDDDDD
@HISEQ:969:HM2KJBCX2:2:1101:17292:36106 2:N:0:ACTATGCA
GGAACGACGTGACCCAACTATCCCTATTAATCATTACGTCGATCCTAGAAACCAACAAAATAGAATCAAACGTCCTATTTCATTATTCCATGCTAATGTATTCAAGCGCGAGCTTGCTTTAAACACTCTAATTTTTTCAAAGTAACAGTCCTGATTCCCCATGACACCAAATTAATGACATCGTGGTTCGTCAGAAGGGAGAAACCAATAATGCTAGTACGTACAAAGTACGACCAACCTACTGACCCCGAAATTCAACTACGAGCTTTTTAACTGCAACAACTTTAATATACGCTATTGGAGCTGGAATTACCGCGGCTGCTGGCACCAGACTTGCCCTCCAA
+
CDDDCIIIIIIIIIIIIIIGHIIIIIIIIIIIEHIIHIIIIIIIIIIIHHHIIIIIIHIIHIGHHIIIIIIHCHHIIIIIHHIIIIIEHIHIIIIIIIIIIIHGIIIIIIIIHIHIIGHHIIIIIIIIIIIIIIIIIIIIIIIIHHIIIIIIIIIHIIIHIIIIIIIIIIIIIIIIIIIIHIIIHIIIIIIIIIIIIIIIIIIIIIIIIIIIIIIIIIIIIIIIIIIIIIIIIIIIIIIIIIIIIIIIIHIIIIIIIIIIIIIIIIIIIIIIIIIIIIIIIIIIIIIIIIIHIIIIIIIIIIIIIIIIIIIIIIIIIIIIIIIIIIIIIIIIIIIIIIIDDDDD
@HISEQ:969:HM2KJBCX2:2:1101:9750:36340 2:N:0:ACTATGCA
GGAACGACGTGATCCAACTATCCCATTAATCATTACGTCAATCCTAGAAACCAACAAAATAGGATCAACGTCCTATTTCATTATTCCATGCTAATGTATTCAAGCGCGAGCCTGCTTTAAACACTCTAATTTTTTCAAAGTAACAGTCCTGATTCCCCGCCACACCAAATTAATGACATGATGGTTCGTCAGAAGGTAGGAATCAGTAACACCAGTACGTACCGAAGGCACGACCAACGTACTAATCCCGAAATTCAACTACGAGCTTTTTAACTGCAACAACTTTAATATACGCTATTGGAGCTGGAATTACCGCGGCTGCGGCACCAGACTTGCCCTCCAA
+
DDDDDIIIIIIIIIIIIIIIIIIIIIIIHIIIIIIIIIIIIIIIIIIIIIIHHIIIIIIIIEHHHHIIGHIHIIIIIHIIIIIIIIIEHHHHHIIIIIIIIHHHIHHIIIHIIIIIIIIIIIIIIIIIIIIIIIIIIIHHGIIIHIIIHIIIIIIIIIIIIIHIIIIIIIIIIIIIIIIIIIIIIIIIIIIIIIIIIIIIIIIIIIIIIIIIIIIIIIIIIIIIIIIIIIIIIIIIIIIIIHIIIIIIIIIIIIIIIIIIIIIIIIIIIIIIIIIIIIIIIIIIIIIIIIIIIIIIIHHIIIIIIIIIIIIIIIIIIIIIIIIIIIIIIIIIIIIIIIDDDDD
@HISEQ:969:HM2KJBCX2:2:1101:10603:37988 2:N:0:ACTATGCA
GGAACGACGTGACCCAACTATCCCTATTAATCATTACGTCGATCCTAGAAACCAACAAAATAGAATCAAACGTCCTATTTCGTTATTCCATGCTAATGTATTCAAGCGTGAGCCTGCTTTAAACACTCTAATTTTTTCAAAGTAACAGTCCTGCTTCCCCATGACACCAAATTAATGACATCATGGTTCGTCAGAAGGTAGGAATCAATAATACCAGTTCGTACAATAGCACGACCAATAAATTGATCCCGAAATTCAACTACGAGCTTTTTAACTGCAACAACTTTAATATACGCTATTGGAGCTGGAATTACCGCGGCTGCTGGCACCAGACTTGCCCTCCAA
+
DDDDDIIIIIIHIHIIHIIIIIHIIIIIIIIIIIIGIIIIIIIIIIHIIIIIIGIIHIIIIHHIIHIIIIIIIIIIIIIIIHIIIIIIIIIHHIIIIIIIIIIIIIIIIHIIIIIIIIIHIHIIIIHFHIIIHHIIIIHIIIIIIIIIIIIIIHIIIIIIIIIIIIIIIIIIIIIIIIHIIIIIIIIHIIIIIIIIIIIIIIIIIIIIIIIIIIIIIIIIIIIIIIIIIIIIIIIIIIIIIIIIIIIIIIIIIIIIIIIIIIIIIIIIIIIIIIIIIIIIIIIIHHIIIIIIIIIIIIIIIIIIIIIIIIIIIIIIIIIIIIIIIIIIIIIIIIIIIIIIDDDDD
@HISEQ:969:HM2KJBCX2:2:1101:5906:38455 2:N:0:ACTATGCA
GGAACGACGTGACCCAACTATCCCTATTAATCATTACGGTGATCCTAGAAACCAACAAAATAGAACCATGCCGTCCTATTCTATTATTCCATGCTAATGTATTCGAGCAAAAATGCCTGCTTTAAACACTCTAATTTTTTCAAGGTAAAGGTCCTGGATCCGCAAGACACCCAATTAAGGACATCAAGTTTCTCCAGAAGGTGAGAAATCAACAGCGACAGTTCATACCCCTTAAGGCATGACCATCACGTCAATCCCGAAATTCAACTACGAGCTTTTTAACTGCAACAACTTTAATATACGCTATTGGAGCTGGAATTACCGCGGCTGCTGGCACCAGACTTGCCCTCCAA
+
DDDDDIIIIIIIIIIHIIIIIIIIIIIIIIIIGIHIIIIIIIIEHHHHIIIHHHIIIIIEHHHHIIIIIHIIIHIIIIHIIIIIIIIHHHIEHGHIGIIIIGHIHIIIIIIIIIIIIIIHIIIIHIIIIIIIIIIIIIIIIIIIIGIIIIIIHHIIIIIHIIIIIIIIIIIIIIIIIIGIIIIIIIIIIIIIIIIIIIIIIIIIIIIIIIIIIIIIIIIIIIIIIIIIIIIIIIIIIIIIIIIIIIIIIHHGIIIIIIIIIIIIIIIIIHIIIIIIIIIIIIIIIIIIIIIIIIIIIIIIHIIIIIIIIIIIIIIIIIIIIIIIHIIIIIIIIIIIIIIIIIIIIIIIDDDDD
@HISEQ:969:HM2KJBCX2:2:1101:3778:38068 2:N:0:ACTATGCA
GGAACGACGTGACCCAACTATCCCTATTAATCATTACGGTGATCCTAGAAACCAACAAAATAGAACCATGCCGTCCTATTCTATTATTCCATGCTAATGTATTCGAGCAAAATGCCTGCTTTAAACACTCTAATTTTTTCAAGGTAAAGGTCCTGGTTCCACATGACACCCAATTAAGGACATCATGCTTCTCCAGAAGGTGAGAAATCAACTGCGACAGTTCATACCCCTTAAGGCACGACCATCACGTCAATCCCGAAATTCAACTACGAGCTTTTTAACTGCAACAACTTTAATATACGCTATTGGAGCTGGAATTACCGCGGCTGCTGGCACCAGACTTGCCCTCCAA
+
DADDDHIIIIIIIIIIIIIIIIIIIIIIIHIGHHIIIIHHHIIIIIIIIIIIHHIHIIIIIIIIIIIHIHIGHHHIIIHIIHIIIIIIIGHIEHIIHIIIEHHIHIFIIHIIIIIHHEHHIHHIHIIIIIIHGIHIIIHIIIIIIIIHIIIHHHHHHIIIIHIIIHHGHHIIIIIIIHHIIIHIIIHHHIIIIIIIIIIIIIIIIIIIIIHIIIIHIIIIHHIHIIHIIIIIIII<IHIIIIIIIIIIIHHIHHIIHHIIIIIIIIIIHIIIIIIIIIIIIIIIIIIIIIIIIIIIIIIIIIIIIIIIIIIIIIIIIIHIIIIIIIIIIIIIIIIIIIIIIIIIIIIDCDDD
@HISEQ:969:HM2KJBCX2:2:1101:5527:38102 2:N:0:ACTATGCA
GGAACGACGTGACCCAACTATCCCTATTAATCATTACGGCGGTCCTAGAAACCAACAAAATAGAACCGCACGTCCTATTCTATTATTCCATGCTGTAATATTCGAGCAAAGGCCTGCTTTGAACACTCTAATTTTTTCAAAGTAAAAGTCCTGGTCCCCAACACACCCAGTGAAGGGCATGCGGTTCTCCAGAAGAAAAGGCCCGGCCGGACAAGTGCACGCGGTGAGGCGGACCTGCCAGCCAGGCCAAAGGTTCAACTACGAGCTTTTTAACTGCAACAACTTTAATATACGCTATTGGAGCTGGAATTACCGCGGCTGCTGGCACCAGACTTGCCCTCCAA
+
DDDDCIHIIIIHHIHIHIIIIIIIIIIIIIIHIIIIIGHHHIIIGHIHEHFHHIIIIIIIIIIIIIIIIIIIIHIIIIIIIIIIGIIHHHHIIIHIIIIHHHHIHIIIIIIIIIIIIIIIHIHIIIIHIHIIIIHIIIIIHIIIIIIIIIIHIHHIIIIIIIHIIIIIIIIIIIIIIIIIIIIIIIHHIIIIIIIIIIGIIIIIIIIIIIIIIIIIIIIIIIIIIIIIIIIIIIIIIIIIHHEIIIIIIIIIIIIIIIIIIIIIIIIIIIIIIIIIIIIIIIIIIIIIIHIHIIIIIIIIIIIIIIIIIIIIIIIIIIIIHIIIIIIIIIIIIIIIIIIDDDDD
@HISEQ:969:HM2KJBCX2:2:1101:18941:38749 2:N:0:ACTATGCA
GGAACGACGTGACCCAACTATCCCTATTAATCATTACGTCAATCCTAGAAACCAACAAAATAGGATCGAACGTCCTATTTCATTATTCCATGCTAATGTATTCAAGCGTTAGCCTGCTTTAAACACTCTAATTTTTTCAAAGTAACAGTCCTGTTTCCCTGCAACACCAAATTAATGACATTACAGTTCTTCAGAAAGGAGGAATCAGCGAAGCCAGTGCATACCAGTGGCACGACCAACCTGCTGACCCCGAAATTCAACTACGAGCTTTTTAACTGCAACAACTTTAATATACGCTATTGGAGCTGGAATTACCGCGGCTGCTGGCACCAGACTTGCCCTCCAA
+
DCCDDIIIIIIHIIIIIIHIHHIHIIIIIIIIGIIIIIIIIIIIHHEHIIIIIIIIIIIGHIIHIIIIHIIIIIHIHIIIIIIIIIIGHHHHHHHHIIIIIIIIHIHIIIIIIIIHHIIIIIIIIIIIHIIIIIIIIIIIIHHIIIIIIIGIHIIH?HGHIIIIIIIIIIHHHIIIIIIIIIIIIIIIIIIIII;IIIIIIHIIHIIIIIIIIIIIIIIIIIIIIIIIIIIIIIIIIIIIHHIHGIIIIIIIIIIIIIIIIIIIIIIIIIIIIIIIIIIIIIIIIIIIIIIIIIIIIIIIIIIIIIIIIIIIIIIIIIIIIIIIIIIIIIIIIIIIIIIIIDDDDD
@HISEQ:969:HM2KJBCX2:2:1101:9948:38492 2:N:0:ACTATGCA
GGAACGACGTGACCCAACTATCCCTATTAATCATTACGTCGATCCTAGAAACCAACAAAATAGAATCAAACGTCCTATTTCATTATTCCATGCTAATGTATTCAAGCGTAAGCCTGCTTTAAACACTCTAATTTTTTCAAAGTAACAGTCCTGATTCCCCACGACACCAAATTAATGACATCGCGGTTCTTCAGAAGGTAGGAACCGATAATGCCAGTGCGTACCGAGGCACGACCAACAATTCGATCCCGAAATTCAACTACGAGCTTTTTAACTGCAACAACTTTAATATACGCTATTGGAGCTGGAATTACCGCGGCTGCTGGCACCAGACTTGCCCTCCAA
+
ADDCBIHHICCHHHIHIHIIHE@GHEHHHH?EHIHIIIHIHIIHIIIHIFHHIIIIHHHHIIHIIHHIGIIIHHFFHFHHHIIIEH?CGHFEEHEHIIHHHGHIIHHHIIIIIGEFEHHHHIHIIIIIIIHHHHFHHHIIIIIIIHHIHIIHHHHHIHIHHIIIHHHIIIHHHIIGIIIIIIIIIIIIHHGIIIIIIIIIIIIHIHIHHIHIIIIIIIIIIHIIIIIIIIHIHIIHHHHIHHHDIIHIHIIIIIIIIIIHIIIIIIIIIIIIHHIIIIIIIIIIIHIIIIIHHIIIIIIIIIIIIIIIIIIIIIIIIIIIIIIIIIIIIIIIIIIIIIIIDDDDD
@HISEQ:969:HM2KJBCX2:2:1101:10073:38304 2:N:0:ACTATGCA
GGAACGACGTGACCCAACTATCCCTATTAATCATTACGTCAATCCTAGAAACCAACAAAATAGGATCAACGTCCTATTTCATTATTCCATGCTAATGTATTCAAGCGCGAGCCTGCTTTAAACACTCTAATTTTTTCAAAGTAACAGTCCTGATTCCCCACCACACCAAATTAATGACATGATGGTTCGTCAGAAGGTAGAAACCAGTAACGCCAGTACGTACCTAAGGCACGACCAACGAACTGATCCCGAAATTCAACTACGAGCTTTTTAACTGCAACAACTTTAATATACGCTATTGGAGCTGGAATTACCGCGGCTGCTGGCACCAGACTTGCCCTCCAA
+
?DDDDHH?CEHIHHHIIIDG1FHFHF@GFHFHIH@?GHIIH=FFCFEGHIIGFHHHEFCHIFECHHCGHHHIIIICGCEHFHHFEC1<GE<G<DGGHHHHHIHIIIIIIHIHIIHHIHHHIIIHE@FHGGHHFEHIHHFHHIHIIIHHIIIHHHHIIHHHIIHHHHIIHHIIHIHIIIIIHHHIHIHIIIIIIIHHHGIIIHHHIIIIIIIHHIIIIIIIIIIIIIIHHIIIIIGIHHHIIIEEIIHIGHHHHIHHIHHG=HHFHIHHIHFIIHIIIIIIIIIGHIIHGIIIIIHHIIIIIIIIIIHIIIIIIIHIHIIIIIIIIIIIIIHHIGIIIIIIDDDDD
@HISEQ:969:HM2KJBCX2:2:1101:4217:38890 2:N:0:ACTATGCA
GGAACGACGTGACCCAACTATCCCTATTAATCATTACAGTGATCCTAGAAACCAACAAAATAGAATCATCCGTCCTATTTTATTATTCCATGCTAATGTATTCAAGCAAATAATGCCTGCTTTAAACACTCTAATTTTTTCAAAGTAAAAGTCCTAGTTCATTGAAACACCCAGTTAAAGAGGCATCACAATTCACCAGAAGGTGAGGAATTGGCTACGCCAGTTCATACCCCTTAAGGCACGACCGATGTGTCAATCCCGAAATTCAACTACGAGCTTTTTAACCGCAGCAACCTTAATATACGCTATTGGAGCTGGAATTACCGCGGCTGCTAATACCAGACTTGCCCTCCAA
+
BDDBDHHIHHIGHIIEHHHHHHEHHIGHHHIGHIGHHIGHHHEHIGHIIHHIHCHEGEHHEHHIGHHIHIIIHEHHIIHE<GEEHEHHIHGHHHHGCCCCHHHEGHFHIIHHHIDCEGHHIIIIHHHHHIIIIHHHHFHHFFHHIHEHEHGGF?HGHGHAEHEEHECEGHEFH?IIHHEIIIHHHGGCGHHHHFHEGHHHIHHHHHHIHHHIIHIHHH=HHIIHFIHHGFIIHHIHHHHCFHECGHHIGHHIHHHFCCIIIHEHHIIHIHHIEHCFEEIIIHCEGHHHGEHHG@FFFEHHEGHHHHEHIHIIIIIIIIHIIHHGHE<IIHIHHHIIHHIIHGFECECIHGB@@AD
@HISEQ:969:HM2KJBCX2:2:1101:17195:38946 2:N:0:ACTATGCA
GGAACGACGTGACCCAACTATCCCTATTAATCATTACGGTGATCCTAGAAACCAACGAAATAGAATCAGTCCGTCCTATTTCATTATTCCATGCTAATGTATTCAGACGATAGTCTGCTTTAAACACTCTAATTTTTTCAAAGTAACAGTCCTGATTTCCCATCACACCAAATAAATGGCATGAAAGTTCCTCAGAAGGTAGAGATCCATCTCACCAGTGCAGACAATTAAGCCTGACCAATGGGTAGACCCCGAAGTTCAACTACGAGCTTTTTAACTGCAACAACTTTAATATACGCTATTGGAGCTGGAATTACCGCGGCTGCTGGCACCAGACTTGCCCTCCAA
+
DDDDDIIIIIIIIIIIIIIIIIIIIIHIIIIIIIHIIHEHIIIIIIIIIIGIIIIIHIIHIIIHHHIIIIIIGIIIHIIIIIIHIIIIIHIIIGIIHIIIIIIHIIIIIIIIIIIIIHIIIIIIIIIIIHIIIIIIIIIIIIIIIIIIIIIIIIHIHHIIIIIIIIIIIIIIIIIGIIIIIIIIIIIIIHHIIIIIIIIIIIIIIIIIIIIIIIIIIIIIIIIIIIIIIIIIIIIIIIIIIIIIIHHIIIIHIIIIIIIIIIIIIIIIIIIIIIIIIIIIIIIIIIIHHHIIIIIIIIIIIIIIIIIIIIIIIIIIIIIIIIIIIIIIIIIIIIIIIIIIIIIDDDDD
@HISEQ:969:HM2KJBCX2:2:1101:2646:39119 2:N:0:ACTATGCA
GGAACGACGTGACCCAACTATCCCTATTAATCATTACGTCGATCTTAGAAACCAACAAAATAAGATCAAACGTCCTATTTCATTATTCCATGCTAATGTATTCAAGCGAATGCCTGCTTTAAACACTCTAATTTTTTCAAAGTAACAGTCCTGATTTCCCACGACACCAAATTAATGACATCGTGGTTCGTCAGAAGGGAGAAACCGACAGGGCCAGTACACACCAGAGGCGCGACCGACCCGTCGATCCCGAAATTCAACTACGAGCTTTTTAACTGCAACAACTTTAATATACGCTATTGGAGCTGGAATTACCGCGGCTGCTGGCACCAGACTTGCCCTCCAA
+
DDCDDIIIIIIIIIIIIIIIIIIIIIIIIIIIIIIIIIIIIIIHIHIIIIIIIIIIIIIIIIIIIIGIIIIIIIIIIIIIIIIIHIIGHIIIHIHIIIIIIHIIIIIIIIIHIIIIHHIIIIIHIIIIIIIIIIIIIIIIIIHIIIIIIIIIIIIIIIIIIIIIIIIIIIIIIIIIIIIIIIHIIHIIIIIHIIIIIIIIIIIIIIIIIIIIHIIIIIIIIIIIIIIIIIIIIIIHIIIIIIIHGIIIIIIIIIIIIIIIIIIIIIIIIIIIIIIIIIIIIIIIIIIIIIIIIIIIIIIHIIIIIIIIIIIIIIIIIIIIIIIIIIIIIIIIIIIIIIIIIDDDDD
@HISEQ:969:HM2KJBCX2:2:1101:3006:39228 2:N:0:ACTATGCA
GGAACGACGTGACCCAACTATCCCTATTAATCATTACGTCGATCCTAGAAACCAACAAAATAGAATCAAACGTCCTATTTCATTATTCCATGCTAATGTATTCAAGCGTGCGCCTGCTTTAAACACTCTAATTTTTTCAAAGTAACAGTCCTGATTCCCCACGACACCAAATTAATGACATCGCGATTCTTCAGAAGGTAGGAACCAATAATGCCAGTGCGTACCGAGGCACGACCGACAATCTGATCCCGAAATTCAACTACGAGCTTTTTAACTGCAACAACTTTAATATACGCTATTGGAGCTGGAATTACCGCGGCTGCTGGCACCAGACTTGCCCTCCAA
+
DDDDDHIIIHHHIIIIIIIIIIIIIIIIIIIGIIIIIIIIIIIIIIIIIIIIIIIIIGIIIIIIHIIIIIIIIIIIIIIIIIIIIIHIIIIIIIIIIIIIIIIIIIIIIIIIIIIIIIIIIIIIIIIIIIIIIIIIIIIHIIHIIHIIHIHIIIHIIIIIIIIIIIIIIIIHIIIIHHIIIIIIIIIIIIIIIIIIIIIIIIIIIIIIIIIHIIIIIIIIIIIIIIIIIIIIIIIIIIIIHHHHIIIIIIIIIIIIIIIIIIIIIIIIIIIIIIIIIIIIIIIIIIIIIIIIIIIIIIIIIIIIIIIIIIIIIIIIIIIIIIIIIIIIIIIIIIIIIIIIDDDDD
@HISEQ:969:HM2KJBCX2:2:1101:6201:39093 2:N:0:ACTATGCA
GGAACGACGTGACCCAACTATCCCTATTAATCATTACGGCGGTCCTAGAAACCAACAAAATAGGACCGCACGTCCTATTCTATTATTCCATGCTAACGTATTCGAGCAAAGGCCTGCTTTGAACACTCTAATTTTTTCAAAGTAAAAGTCCTGGTCCCCAACACACCCAGTGAAGGGCATGCGGTTCTCCAGAAGAGAAGGCCCGGCCGGACAAGTGCACGCGGTGAGGCGGACCTGCCAGCCAGGCCAAAGGTTCAACTACGAGCTTTTTAACTGCAACAACTTTAATATACGCTATTGGAGCTGGAATTACCGCGGCTACTGGCACCAGACTTGCCCTCCAA
+
DDDDDIIIIIIIIIGIIIHIIECHHFIIHIIHIIIHIEGIIIHHIIIIIHIHIIHHIIIIIIHHFHIIHIDHHI=GHHHHHIIIIIIHHHIIIIIIIIHIHHIIIIHIIIIIIIIIIIIIIIIIIIIIIIIIHIHIIIHIIIIIIIHIIIIIHHHIHIIIHIIIIIIIIIIIIIIIIIHIIIIIIIIIIIIIIIIEIHIIIIIIHIIIIIIIHIIIIIIIIIIIIIIIIIIIIIIIIHIIIHHIIIIHHIIHIIIIIIIIIIIGIIIIIIIIIIIIIIIIIIIIIIIHIIIIIIIIIIIIIIIIIIIIHIIIIIIIIIIIIIIIIIIIIIIIIIIIIIIDDDDD
@HISEQ:969:HM2KJBCX2:2:1101:3798:39791 2:N:0:ACTATGCA
GGAACGACGTGACCCAACTATCCCTATTAATCATTACGTCAATCCTAGAAACCAACAAAATAGGATCGAACGTCCTATTTCATTATTCCATGCTAATGTATTCAAGCGTTAGCCTGCTTTAAACACTCTAATTTTTTCAAAGTAACAGTCCTGTTTCCCTGCAACACCAAATTAATGACATTACAGTTCTTCAAGAAGGAGGAATCAGTAAAGCCAGTACATACCATAGGCACGACCAACCTACTGACCCCGAAATTCAACTACGAGCTTTTTAACTGCAACAACTTTAATATACGCTATTGGAGCTGGAATTACCGCGGCTGCTGGCACCAGACTTGCCCTCCAA
+
DDDDDIIIIIIIIIIIIIIIIIIIIIIIIHIIIIIIIIIIIIIIIIIIIIIIIIIIHIHIIIIIIIIIIIIHIHIIIIIIIIIHIIIIIIIIIHEHIIIIHIIIIIIIIIIIIIIIIIIIIIIIIIIIIIIIIIIIIIIIIIIIIIIIIIIIIHHIIIIIIIIIIIIIIIHHHIIIIIIIIIIIIIIIIHIIIIIIIIIIIHIIIIIIIIIIIIIIIIIIIIIIIIIIIIIIIIIIIIIIIIIHHIIIIIIIIIIIIIIIIIIIIIIIIIIIIIIIIIIIIIIIIIIIIIIIIIIIIIIIIIIIIIIIIIIIIIIIIIIIIIHIIIIIIIIIIIIIIIIIIDDDDD
@HISEQ:969:HM2KJBCX2:2:1101:5193:39569 2:N:0:ACTATGCA
GGAACGACGTGACCCAACTATCCCTATTAATCATTACGTCAATCCTAGAAACCAACAAAATAGGATCAAACGTCCTATTTCATTATTCCATGCTAATGTATTCAAGCGTTAGCCTGCTTTAAACACTCTAATTTTTTCAAAGTAACAGTCCTGTTTCCCTGCAACACCAAATTAATGACATTACAGTTCTTCAAGAAGGAGGAACCAGTAAAGCCAGTACATACCAGAGGCACGACCAACTTACTAATCCCGAAATTCAACTACGAGTTTTTTAACTGCAACAACTTTAATATACGCTATTGGAGCTGGAATTACCGCGGCTGCTGGCACCAGACTTGCCCTCCAA
+
DDDDDIIHIIIIHIIIIIIIIIIIIGHIIIIIIIIHHHIIIIIIIIIIIIIIIIIIHIIIIIIG?GHIIIHHHIHIIIIIIIIIIIIHHHHGHIIIIIIIIIHIIIIIIHIIIIIIIIIIIIIIIIIIIIHIIIIIIIHIIIIIIIIIIIIIIIHHIHHHHHHIIIHIIIIIIIIIIIIHHIHIIIIHHIIIHIIIIIIIHIHHIHIIIIIIIIHIIIIIIIIIIIIIIIIIIIIIIIHII=HHHIIHIIIIIIIIIIIIIIIIIIIIIIIHHF<IIIIIIIHIHHIIIIIIIIIIHHHFFIIIIIHHIIIHIIHIIIIIIIIIIIIIIIIIIIIIIIIIIDDDDD
@HISEQ:969:HM2KJBCX2:2:1101:15290:39278 2:N:0:ACTATGCA
GGAACGACGTGACCCAACTATCCCTATTAATCATTACGGTGATCCTAGAAACCAACGAAATAGAATCAGTCCGTCCTATTTCATTATTCCATGCTAATGTATTCAGACGTTAGCCTGCTTTAAACACTCTAATTTTTTCAAAGTAACAGTCCTGATTTCCAATCACACCAAATTAATGACATGAAAGTTCCTCAGAAGGTAGAGATTTATCTCACCAGTACAGACAATTAAGCCTGACCAATGGGTAAACCCCGAAGTTCAACTACGAGCTTTTTAACTGCAACAACTTTAATATACGCTATTGGAGCTGGAATTACCGCGGCTGCTGGCACCAGACTTGCCCTCCAA
+
DDDDDIIIIIIIIIIIIIIIIHIIIIIIIIIIIHIIIIIIIIIIIIIIIIIIIIIIIHIHIIIIIIIIIIIIIIIIHIIIIHIIIIIIIIIIEHHHIHIIIIIIIIIIIHIIGHIIIIIIIIIIIIIIHIIHHIIIIIIIIIIHIIIIIHHHHIIIIIIIIIIIIIIIIIIIIIIIIIIIIIIIIIIIIIIIIIIIIIIIIIIIIIIIIIIIIIIIIIIIIIIIIIIIIIIIIIIIIIIIIIIIHHEIIIIIIIIIIIIIIIIIIIIIIIIIIIIIIIIIIIIIIIIIIIIIIIIIIIIIIIIIIIIIIIIIIIIIIIIIIIIIIIIIIIIIIIIIIIIIIIIDDDDD
@HISEQ:969:HM2KJBCX2:2:1101:1746:40732 2:N:0:ACTATGCA
GGAACGACGTGACCCAACTATCCCTATTAATCATTACGTCAATCCTAGAAACCAACAAAATAGGATCGAACGTCCTATTTCATTATTCCATGCTAATGTATTCAAGCGTTAGCTTGCTTTAAACACTCTAATTTTTTCAAAGTAACAGTCCAAATTCCCCGCAACACCAAATTAATGGCATTACGGATCATCAGGAAGGAGGAATCAGTGAGACCAGTACATACCAGAGGCATGACCAATCTACTAACCCCGAAATTCAACTACGAGCTTTTTAACTGCAACAACTTTAATATACGCTATTGGAGCTGGAATTACCGCGGCTGCTGGCACCAGACTTGCCCTCCAA
+
DDDDDIHHIIIIIHIIIIIIIIIIIIIIIIIIHIIIIIGHEGHIIIIIIIGIHIIIHIHHIIIGIHIIHHEHIIHHHGHHIIIIIIIIIIIIIIHEIHIIHGHEHIHIIIHIIIIIIIHIIHIIIIHIIIIIIIIHIIHHGIIIIIIHIHIHEHHIHIIIIHHHHHIIIIIHIIIIIIIIIIIIIIIIIIIIIIIIIIIIIIIIIIIIIIHIIHIIIIIIIIIIIIIIHII=IIIIIHIIIIIHGIHIIIIIIIIIIIIIIIHIIIIIIIIIIIIIIIIIIIIIIIIIIIIIIIIIIIIIIIIIIIIIIIIIIIHIIIIIIIIIIIIIIIIIIIIIIIIIIDDDDD
@HISEQ:969:HM2KJBCX2:2:1101:12971:40044 2:N:0:ACTATGCA
GGAACGACGTGACCCAACTATCCCTATTAATCATTACGGTGATCCTAGAAACCAACAAAATAGAACCATGCCGTCCTATTTCATTATTCCATGCTAATGTATTCAAGCGTAAGCCTGCTTTAAACACTCTAATTTTTTCAAAGTAACAGTCCTGATTCCCCACGACACCAAATTAATGACATCGCGGTTCTTCAGAAGGTAGGAACCAATAATGCCAGTGCGTACCGAAGCACGACCAACAATTTGATCCCGAAATTCAACTACGAGCTTTTTAACTGCAACAACTTTAATATACGCTATTGGAGCTGGAATTACCGCAGCTGCTGGCACCAGACTTGCCCTCCAA
+
DDDABHHHIIIIIIIHHIIIHHHIIIIGGIIIIIIIIIHIIEHHIEHHHGIIIHIIHGECHE<GHHIIIHIHIIHHIFHHHIGHIIIFE<CCDHHIIHIHHHHHHHHHHHIIHHHHHIHFHEFHHIFHHHHHHIIHFHHHEHHFHHIHHHHGGHHIEHIIHHHHHHHHHHHHGHIHHHHIHHIIIHHHGHHHIIIIIHHIHIGIIIIIHIHHHIIIIIIHHGCHHIIIIHIIIIIIIHIIHIIIHIIIIIIIHIIHHIHHHIIIIHHEIIIHCHFIHIIIIIIIIIHIIIIIIIIHIIIHHIIIIIIIIIIIIIIIHIIIIIIIIIHIHIHIIIGIIIIIIBDDBD
@HISEQ:969:HM2KJBCX2:2:1101:15642:40525 2:N:0:ACTATGCA
GGAACGACGTGACCCAACTATCCCTATTAATCATTACGTCAACCCTAGAAACCAACAAAATAGGATCAAACGTCCTATTTTATTATTCCATGCTAATGTATTCAAGCGTTAGCCTGCTTTAAACACTCTAATTTTTTCAAAGTAACAGTCCTGTTTCCCCGCAACACCAAATTAATGGCATCACGGTTCTTCAAGAAGGAGGAATCAGCAAGGCCAGTTCATACCGGTGGCACGACCAACCTGCTGACCCCGAAATTCAACTACGAGCTTTTTAACTGCAACAACTTTAATATACGCTATTGGAGCTGGAATTACCGCGGCTGCTGGCACCAGACTTGCCCTCCAA
+
@B@DDHH<DD0DE1D<FHEHIHHEHHHH?CHHHH1DHGDHHHHIHHH@C?FCEH1EHHCGHHHI?@GHEGHE1DE@GCG11FHHGEC?GH1<CHHHHFHHHGEFHIHGEEHHEHHIHHBHEG@FHEHHHHGIHIHIHFB1HHHIHGHHIHHF1FGEHIIIIGIIHHHIHHIIIIHHH;IHIIHHE(IHHCHIIIIIHH;EGCHHHGHHIIIHHHHIIHIHIHEHHHCHIIHHDHGHHFHIHGHHDIIIGHHIIIIIIIHHIIHHEIIIIIIIIHGIIHGHEIIHIIHHHHHHHHCHDHFHGIIHGHIIIHIHHHHHHIIIHIIHIHHHFHHEHHIHIH<GHDBADD
@HISEQ:969:HM2KJBCX2:2:1101:19747:40620 2:N:0:ACTATGCA
GGAACGACGTGACCCAACTATCCCTATTAATCATTACGGTGATCCTAGAAACCAACAAAATAGAACCATGCCGTCCTATTCTATTATTCCATGCTAATGTATTCGAGCAAAAATGCCTGCTTTAAACACTCTAATTTTTTCAAGGTAAAGGTCCTGGATCCGCAAGACACCCAATTAAGGACATCAAGTTTCTCCAGAAGGTGAGAAATCAACAGCGACAGTTCATACCCCTTAAGGCATGACCATCACGTCAATCCCGAAATTCAACTACGAGCTTTTTAACTGCAACAACTTTAATATACGCTATTGGAGCTGGAATTACCGCGGCTGCTGGCACCAGACTTGCCCTCCAA
+
DDDDDIIIIIIIIIIIIIIIIIIIIIIIIIIIIIIIIIIIIGIFHHIIIIIHFIHIHIIHIHHIIIIHIHIIIHCHHHIIIGIIIIIIHIHIIGIIIIIIIGHIHIIIHIIIIHIIIHIIIIIIIGIIIIGIIIIIIIIIIIIIHIIIIIIIIIHIHIIIIIIIIIIIIIHHHGIHIIIIIIIIIIIIIIIIHIIHIIIIIIIIIIIIIIIIIIIIIIIIIIIIIIHIIIIIIHIIIIIIIIIIIIIIIIHHIIIIIIIIIIIIIIIIIIIIIIIIIIIIIIIIIIIIIIIIIIIIIIIHGIIIIIIIIIIIIIIIIIIIIIIIIIIIIIIIIIIIIIIIIIIIIIIIDDDDD
@HISEQ:969:HM2KJBCX2:2:1101:8457:40893 2:N:0:ACTATGCA
GGAACGACGTGACCCAACTATCCCTATTAATCATTACATCGATCCTAGAAACCAACAAAATAGAATCGGATGTCCTATTTCATTATTCCATGCTAATGTATTCAAGCGTAAGCTTGCTTTAAACACTCTAATTTTTTCAAGGTAACAGTCCTAATTCCCAATAACATCAAATAAATGACATTATGGTTCTTTAGAAGGTGAGAACCAATAAAACCAGTACATACCGAGGCATGACCGATTCCTTGATCCCGAAATTCAACTACGAGCTTTTTAACTGCAACAACTTTAATATACGCTATTGGAGCTGGAATTACCGCGGCTGCTGGCACCAGACTTGCCCTCCAA
+
D@?@@EDHHCHIHHCHCCEEFH<FHEGEF@HC@<<CH@CH=<1DCG@@ECFEH@@@1<EC@GHCHH??H<CEC1C@@<D<<CDG<C<GHI?1D1CIIHGIHHGHEHCHHEHHHHIIIGHHHGHHHHFGFHIHFHEIHHHIIIHHIHHG7@HHHFFGG0<#1CF<C?FIGIHHHHEFEIIIHHFHIHHIHHHHHIIIIHIFHCEGHCHIIHEHHGIIIIHHHHH<IHHHHGHHHIIIHIHIIHHGHIIIIIHIHHCGIHHIIHIIIIHGIIHIIHIHHHEIIHIHFHGIHHHHIIIIGIIIHHIHHHHHHIIGIIIIIIHGIIIHIHHHIIIIHHEHIHHH@ABD@
@HISEQ:969:HM2KJBCX2:2:1101:5066:41902 2:N:0:ACTATGCA
GGAACGACGTGACCCAACTATCCCTATTAATCATTACGTTGTACCTAGAAACCAACAAAATAGGTTCGAACGTCCTATTTCATTATTCCATGCTAATGTATTCAAGCGTTTGCCTGCTTTAAACACTCTAATTTTTTCAAAGTAACAGTCCTGACTCCCCACGACACCAAATTAATGACATCATGGTTCATCAGAAGGGAGGAATCAACGACCCCAGTGCGTACCGAAGGCACGACCGACGTATTGATCCCGAAATTCAACTACGAGCTTTTTAACTGCAACAACTTTAATATACGCTATTGGAGCTGGAATTACCGCGGCTGCTGGCACCAGACTTGCCCTCCAA
+
DDDDDIIIIIHIIIIGIIIIIIIGHIIIIIIHIIIIIHIIHHIIIIIIIIIIIIIIHIEHHHFHHIGHHHIIHHIHIIHIHIIIIIIHHHHHIHEHIHIIHHHHIEHHHIIHGIIIIIIIHHHHHIIHHHIIHIHHIIIIIIIIIIIIIIIIHHHGIIIIIIIHIIIIIIIIIIIIIIIHHHIIIIIIIIIIIIIHIIIIIIIIIIIIIHHIIIIIIIIIIIIIIIIIIIIIIIIIIIIIIIIIIIIIIIIHIIIIIIIIIIIIIIIIIIIIIIIIIIIIIIIIIIIIIIIIHIIIIIIIIIIIIIIIIIIIIIIIIIIIIIIIIIIIIIIIIIIIIIIIIDDDDD
@HISEQ:969:HM2KJBCX2:2:1101:11881:42375 2:N:0:ACTATGCA
GGAACGACGTGACCCAACTATCCCTATTAATCATTACGGTGATCCTAGAAACCAACGAAATAGAATCAGTCCGTCCTATTTCATTATTCCATGCTAATGTATTCAGACGTTAGCCTGCTTTAAACACTCTAATTTTTTCAAAGTAACAGTCCTGATTTCCAATCACACCAAATTAATGACATGAAAGTTCCTCAGAAGGTAGAGATTTATCTCACCAGTACAGACAATTAAGCCTGACCAATGGGTAAACCCCGAAGTTCAACTACGAGCTTTTTAACTGCAACAACTTTAATATACGCTATTGGAGCTGGAATTACCGCGGCTGCTGGCACCAGACTTGCCCTCCAA
+
DDDDDIIIIHIIIIIIIIIIIIIIIIIIIIHIIHIHHHHHFHHIIIGGHHIIIIIIHHHIHIHIIGHHFHHGHHIIIIIHHIIHHIIIIIIIIIHHIFHHIIIIHHHIHHHHEIIIHHHFHIIHHHIHIIHIIHHHHIHIIIIIIIIIHHHIIHHIIHHHHFEIIHIIHHIIIIIIHFHIIIIIIHIIIIIIIIIIIIIIIIIIIIIIIIGIIIIIIIIIHIIIIIIIIIIIIIIIIIIIIIIIIHGHIGIIIIIIIIIIIIIIIIIIIIIIIIIIIIIIGIIIIIIHHIIIIIIIIIIIIIIIIIIIIIIIIIIIIIIIIIIIIIIIIIIIIIIIIIIIIIIDDDDD
@HISEQ:969:HM2KJBCX2:2:1101:14151:43157 2:N:0:ACTATGCA
GGAACGACGTGACCCAACTATCCCTATTAATCATTACGGTGATCCTAGAAACCAACAAAATAGAACCATGCCGTCCTATTCTATTATTCCATGCTAATGTATTCGAGCAAAAATGCCTGCTTTAAACACTCTAATTTTTTCAAGGTAAAGGTCCTGGATCCGCAAGACACCCAATTAAGGACATCAAGTTTCTCCAGAAGGTGAGAAATCAACAGTAACAGTTCATACCCCTTAAGGCACGACCATTACGTCAATCCCGAAATTCAACTACGAGCTTTTTAACTGCAACAACTTTAATATACGCTATTGGAGCTGGAATTACCGCGGCTGCTGGCACCAGACTTGCCCTCCAA
+
@?@@BHHDDC<FH<C@@DHHIIC@DC<C@1F<GGEHIH0<EHEHCHGHEHHIIH?<C1@1CGE@HHIGE@1GHEFCEG1CC<1DHHHC1CE@CFGEHH?HI1DGGHIHF@D:HB<FB<CHH@FGEHHHCHHHHG?CFH@HFHHHCH@?H8GEHHHHH?<HHEHGF7<FHHFHCE@?HCIIHFIIHHH@EEIHHHHEHC@EFFIHIHHFFIHHIHHEFFGHHFEHEHEHHFHEIHEH<HHH:GHGGEHIHFCDFCIHCHFHHEHHGCCEC<GCCEHGHHEFC<HGIHGHGD<@CCHG@G@HIHHIH@EHIHEHHIHIIHHIHDHHHFHHGIIIHHCEIHHHIHEHECHH@@@DD
@HISEQ:969:HM2KJBCX2:2:1101:9290:43367 2:N:0:ACTATGCA
GGAACGACGTGACCCAACTATCCCTATTAATCATTACGTCGATCCTAAAAACCAACAAAATAGAATCAAACGTCCTATTTCATTATTCCATGCTAATGTATTCAAGCGTAAGCCTGCTTTAAACACTCTAATTTTTTCAAAGTAACAGTCCTGATTCCCCACGACACCAAATTAATGACATCGCGGTTCTTCAGAAGGTAGGAACCGATAATGCCAGTGCGTACCGAAGCACGACCAACAATTCGATCCCGAAATTCAACTACGAGCTTTTTAACTGCAACAACTTTAATATACGCTATTGGAGCTGGAATTACCGCGGCTGCTGGCACCAGACTTGCCCTCCAA
+
DDDDDIIIHHDHIHHEHHHIHGHFHHHIIHIIIGIIIIEHHHHIIIIIIIGHCHHHIIICHIIIIHHIIHIHCGGHHHIIIIIIIHIHHHIHGEEGHGEHIIHHHHHHIHIEHHCCHHIHGHHHIHIIHIHHGHHHIIGHIHHHIIHIHHHIIGFHIIICHHIHIHHHIHIIIHIIIIIIHIIIII>HHHHIHHIIIHHIHHHIIIIHHHHHIIIIIIIIIIHHIIIIIIIIHHHGHHIHGCGEIHIHHHHIIHHHHIHHHHHHGGIIIIHEHHHIIHFIIHHHD1IIIIIIIIIIIIIHHHIIIIIIIHIIIHHHIHIIIIIIIHHEIIIIIIIIIIIIDCDDD
@HISEQ:969:HM2KJBCX2:2:1101:13660:43569 2:N:0:ACTATGCA
GGAACGACGTGACCCAACTATCCCTATTAATCATTACGGCGGTCCTAGAAACCAACAAAATAGAACCGCACGTCCTATTCTATTATTCCATGCTGTAATATTCGAGCAAAGGCCTGCTTTGAACACTCTAATTTTTTCAAAGTAAAAGTCCTGGTCCCCAACACACCCAGTGAAGGGCATGCGGTTCTCCAGAAGAAAAGGCCCGGCCGGACAAGTGCACGCGGTGAGGCGGACCTGCCAGCCAGGCCAAAGGTTCAACTACGAGCTTTTTAACTGCAACAACTTTAATATACGCTATTGGAGCTGGAATTACCGCGGCTGCTGGCACCAGACTTGCCCTCCAA
+
DDCDDIIIIIIIHHHHIIIIIIIHHIIIIHIIIIIIIIIIIIIIIGIIIIIIIHHIHHIHIIHIIIHIHHIIIIIIIIIIIIIIIIIHIIIIIIIIIIIIIIIIIIIIHHIHHIIHIIIIHIIIIHIHIIHIIIIIGIIIIIIIIIHIIIIIIHIIGIIIIIHHHIIIIIHIIIIIIHIIIIIIHGHHIIIIIIIIIHIHIIHIIIIIHIIIIIIIHIIIIIIIIIIIIIIIIIIIIIIIHHEIIGIIIIIIIIIIIIIIIIIIIIIIIIIIIIIIIIIIIIIIHIIIIIIHIIIIIIIIIIIIIIIIIIIIIIIIIIIIIIIIIIIIIIIIIIIIIIIDDDDD
@HISEQ:969:HM2KJBCX2:2:1101:18592:44170 2:N:0:ACTATGCA
GGAACGACGTGACCCAACTATCCCTATTAATCATTACGTCAATCCTAGAAACCAACAAAATAGGATCGAACGTCCTATTTCATTATTCCATGCTAATGTATTCAAGCGTTAGCTTGCTTTAAACACTCTAATTTTTTCAAAGTAACAGTCCAAATTCCCCGCAACACCAAATTAATGGCATTACGGCTCATCAGGAAGGAGGAATCAGTGAGACCAGTACATACCAGAGGCATGACCAACCTACTAACCCCGAAATTCAACTACGAGCTTTTTAACTGCAACAACTTTAATATACGCTATTGGAGCTGGAATTACCGCGGCTGCTGGCACCAGACTTGCCCTCCAA
+
BDCDDIIIIIHIHIIIIIIIIIIIIIIIIIIIIIIIIIIIIHIIIIIIHIIIIIIIIIIIIIHGIHIIIIIIIHIIIIIIHIIIIHIHHHHHHGIIIHHIHIIIIHIIIIHHHIIIIIIIIIIIHIIIIIIIIIIHIIIIIHHIIIIIHIHHHIIIHHFHHHIIIIHIIIGIHHIHIIHIIIHEEHHIHGIHHIGIIIIIIIIIIIIIIIIIIIIIIIIIIIIIIIIIIIIIIIIIIHIHHIIHDHHIIIIIHIIIHIIIIIHIIIIGIIIIIIIIIIIIIIIIIHIIIIIIGIIIIIIHIIIIIIIIIIIIIIHIHHIIIIIIIIIIIIIIIIHIIIIIIDDCDD
@HISEQ:969:HM2KJBCX2:2:1101:9128:44132 2:N:0:ACTATGCA
GGAACGACGTGACCCAACTATCCCTATTAATCATTACATCGATCCTAGAAACCAACAAAATAGAATCGGATGTCCTATTTCATTATTCCATGCTAATGTATTCAAGCGTGAGCCTGCTTTAAACACTCTAATTTTTTCAAGGTAACAGTCCTAATTCCCCGTGACACCAAATTAATGGCATTACGGTTCTTTAGAAGGTGAGAAATCAATAATATCAGTACATACCAACGGCATGACCGAAACATTGATCCCGAAATTCAACTACGAGCTTTTTAACTGCAACAACTTTAATATACGCTATTGGAGCTGGAATTACCGCGGCTGCTGGCACCAGACTTGCCCTCCAA
+
DDCDDHHHIHHGHIIIGHIIIIIIIGHHIIHIIIIIFHHIGHIHH?HIIGICEHIHIIIHIIEHIIICHHCHHHFHIFFFCHHFEHEFGH?FCHHHEHHIHEIHHDHHIIIIIIHIHIIHHHHIIIHHIIIIIIIIHIIIHHHHIIIIIIIHHIIHIIHIHIIIHHHEIIIIIIIIIIIIIIIGI;IIIHHIIIIIHHHGIIIIHEIIIIIIIIIIIIIIIIIIIIIIIGIIIIIIIIIIIIIIHFIIIIIIIIIIIIIIIIIIIIIIIIIIIIIIIIIIIIIIIIIIIIIIIIHIIIIIIIIIIIIIIIIIIIIIIIIIIIIIIIIIIIIIIIIIIIIIIIDDDDD
@HISEQ:969:HM2KJBCX2:2:1101:19868:44441 2:N:0:ACTATGCA
GGAACGACGTGACCCAACTATCCCTATTAATCATTACGTCGATCCTAGAAACCAACAAAATAGAATCAAACGTCCTATTTCATTATTCCATGCTAATGTATTCAAGCGCGAGCCTGCTTTAAACACTCTAATTTTTTCAAAGTAACAGTCCTGATTCCCCACGACACCAAATTAATGACATCGTGGGTAGGAATCAATTTGCCCAGTACGTACCGAGGCACGACCGACCAACAGATCCCGAAATTCAACTACGAGCTTTTTAACTGCAACAACTTTAATATACGCTATTGGAGCTGGAATTACCGCGGCTGCTGGCACCAGACTTGCC
+
@DBBBHHHHEH@<FGHHHHHD?<CHGFHHHIIHIEHIG@1CCH@GEHGEHHH1CCCGHHHC@G?GHIIII1DG@EHHIGHHIHIIHIHGFGHHHGHFHEHHCHFHGID7FHEHHHHG@BCHGHEHCGHHHHIH1@G.AGGGDFHHEGCEH?GEHEEEHHHIHDGDCECEHHFEHHGC@HHFC#DGECFDGECHHCHCHH?1(1HG?IHHIIHHHD@;DDCHHIDCHCH;><C<D<6FHHHH@FE@EIHFHF0EH@CE@CFECDF?IHEFCC<C@G<CF<EE<C1<<C1C@FC1EFC1CGCCFC<HC1?HHEC?GC1C1HFC<G@B<00
@HISEQ:969:HM2KJBCX2:2:1101:7006:45468 2:N:0:ACTATGCA
GGAACGACGTGACCCAACTATCCCTATTAATCATTACGGTGATCCTAGAAACCAACAAAATAGAACCATGCCGTCCTATTCTATTATTCCATGCTAATGTATTCGAGCAAAAATCCCTGCTTTAAACACTCTAATTTTTTCAAGGTAAAGGTCCTGGATCCGCAAGACACCCAATAAAGGACATCAAGTTTCTCCAGAAGGTGAGAAATCAACTGTAACAGTTCATACCCCTTAAGGCATGACCATCACGTCAATCCCGAAATTCAACTACGAGCTTTTTAACTGCAACAACTTTAATATACGCTATTGGAGCTGGAATTACCGCGGCTGCTGGCACCAGACTTGCCCTCCAA
+
0<0D00<<E<0DCH1C<ECECEFEECG<F@@CC<F@H1<<<<GHCCC1<<F@<?@HE@1F<11<GCCFFC1<C0<C0111<1C1D1111<C<FFH1111<DD1<<CF<C1C1C1&<B8CG?11A18280HF<FHE86<B<D1H?HH@HCCCHHH1H/7<<EHC.CH?/<DCHHI5<<@EHG<DCCD<<://HC7CHGG<</0:IHFGG?CEC<1GCF<CC<1<<<<</CG<1H@GC=CCCD<?CD1EAECCHHCC</1D<1<CGC<DC@HGG1HC@<<1<1<<<D1GD1F<<<<<1<F<0<<1<<<<CEHCF1CHF<D1CF/<CCHF<GD<<<?C@HF1<<E<CEHD10000D
@HISEQ:969:HM2KJBCX2:2:1101:7827:45634 2:N:0:ACTATGCA
GGAACGACGTGACCCAACTATCCCTATTAATCATTACGTGGTCCTAAAACCAAAAAAATAGAACCATCGTCCTATTTTATTATTCCATGCTAATGTATTCAAGCAAAAATGCCCGCTTTAAACACTATATTTTTTTCAAAGTAAAAGTCCTAGTTCATTGAAACACCCAAGAGCATCCCAATTCACCAGAAGGTAAGAAATTGGCTACACACCGATTCATGCCCCTAAAGGCATGACCGATATATCCCAATCCCGAAATTCAACTACGAGCTTTTTAACCGCAACAACACTAATATACGCTATTGGAGCTGGAATTACCGCGGCTGTTAATACCAGACTTGCCCTCCAA
+
DCDDDIIHHIEHHHHHIIIHHIHIHHEHIIIIIIIHIIHHIIIIIIHIIIIIIIIHHH?GCHIHIIIHIGHHIIIHIIHGHHHIIIHGDFEHHHIFH@?HHHHHIIHIHEHDIIHHEHHIHHHHIIIHIIIHHIHHHHHHIHHHHIIIIHHIIHIHIIHHHGFGHHIIGIIIHIIHIGHIHHHHHIHEIHIHHHIIIIIGHIIIHIIHIHHHGHIHHHIIIIIIIIIHHHIIIIIHIIIIIIH?GHGCHHHHIHHHIIIHIIIIIIIIIIIIIIIIIIIIIIIIIIIIIIIIIIIIIIIIIIIIIIIIIIIIHIIGIIIIIIIIIIIIIIHHIIIIIIIIIIIIDDDDD
@HISEQ:969:HM2KJBCX2:2:1101:2281:46347 2:N:0:ACTATGCA
GGAACGACGTGACCCAACTATCCCTGTTAATCATTACGTCAATCCTAGAAACCAACAAAATAGGATCAACGTCCTATTTCATTATTCCATGCTAATGTATTCAAGCGCGAGCCTGCTTTAAACACTCTAATTTTTTCAAAGTAACAGTCCTGATTCCCCGCCACACCAAATTAATGACATGATGGTTCGTCAGAAGGTAGGAATCAGTAACACCAGTACGTACCGAAGGCACGACCAACGTACTAATCCCGAAATTCAACTACGAGCTTTTTAACTGCAACAACTTTAATATACGCTATTGGAGCTGGAATTACCGCGGCTGCTGGCACCAGACTTGCCCTCCAA
+
DDDDDIIIIIIHIGIIIIIIIIIHHIIIIIIIIIIIIIIIIIIHIIIIIHIHHIIIIHIIIIHGHHGIIHHGHIIIIIIIIHHHHHHHFHIGHIEHHHEHIIHIHHHIIHIHHIIIHIIHHHHIHHHIIGHIHIIIIIIIIIIIHIGHHIIHIIIIIIIIIIIIIIHIIIIIIIIHIIIIIIIIIIIIIIIIIIIIIIIIIIIIIIIIIIIIIIIIIIIIIIIIIIIGIIIIIIIIIIIIIIIHIIIIIIIIIIIIIIIIIIIIIIIIIIIIIIIIIIIIIIIIIIIIIIIIHHIIIIHHIIIIIIIIIIIIIIIIIIIIIIIIIIIIIIIIIIIIIIIIDDDDD
@HISEQ:969:HM2KJBCX2:2:1101:14158:46344 2:N:0:ACTATGCA
GGAACGACGTGACCCAACTATCCCTATTAATCATTACGTCGATCCTAGAAACCAACAAAATAGAATCAAACGTCCTATTTCGTTATTCCATGCTAATGTATTCAAGCGTGAGCCTGCTTTAAACACTCTAATTTTTTCAAAGTAACAGTCCTGATTCCCCAAGACACCAAATTAATGACATCATGGTTCGTCAGAAGGTAGGAATCAATAATACCAGTACGTACAATAGCACGACCAATAAATTGATCCCGAAATTCAACTACGAGCTTTTTAACTGCAACAACTTTAATATACACTATTGGAGCTGGAATTACCGCGGCTGCTGGCACCAGACTTGCCCTCCAA
+
CDDDDHIIIHIIIIIIIIIIIIIIGHIIIIIIIIIIIHIIIIIIGHIIIIHHHGHIIIIIIIHIIEHHIIHDGHIIIHIIEHHIHIIGIIIIGHHIHHIIIHIIIIIIIIHHHHHHI1GIIIIHIIIIIIIIGIIIHIHIIIIIIIHIHIIIIIIHIIIIIHIIIIIIIIIIIIIIIIIIIIIIIIIIHIIIIIIIIIIIIIIIIHIIIIIHIIIIIHHIIIIIIIIIIII=IHIIIIIIIIIIIIIIIIIHIIIHIIIIIIIIHIIIIIHIIIIIIIHIIIIIIGIIIIIIIIIIIIIIIIIIIIIIIIIIIIIIIIIIIIIIIIIIIIIHIIIIIHIIDDDDD
@HISEQ:969:HM2KJBCX2:2:1101:4490:46564 2:N:0:ACTATGCA
GGAACGACGTGACCCAACTATCCCTATTAATCATTACGTCAATCCTAGAAACCAACAAAATAGGATCAAACGTCCTATTTCATTATTCCATGCTAATGTATTCAAGCGTTAGCCTGCTTTAAACACTCTAATTTTTTCAAAGTAACAGTCCTGTTTCCCTGCAACACCAAATTAATGGCATTACAGTTCTTCAGAAAGGAGGAATCAGCGAGACCAGTACGTACCAATGGCACGACCAACCTGCTGACCCCGAAATTCAACTACGAGCTTTTTAACTGCAACAACTTTAATATACGCTATTGGAGCTGGAATTACCGCGGCTGCTGGCACCAGACTTGCCCTCCAA
+
DDDDCIIIIIIHGHHIIHIIIIIIIIIIIIIIIIIIIGHIIIIIIIIIIIIHIIIIIII1FGGHHIHIIIIIHHHHEHIHIIIIEHHHIIIHIIHHIIIIIIIHIHIIHIIHIIIIHHHIHIIIIIIIIIIIIIIHIHIIHIIIIIIIHIHIIIIIHIHIHIIIIIIIIIIHIIGIIIIIIIIIIIIIHIIIIIIIIIIHIIIHHIIIIIIIIIIIIIIHIIIIHIIIIIIIIIIIIIIIIIHHFIHIHIIIIIIIIIIIIIIIIIIIIIIIIIIIIIIHHIIIHIHIIIIIIIIIIIIIIIIIHIIIIIIIIIIIIIIIIIIIIIIIIIIIIIIIIIIIIDDDDD
@HISEQ:969:HM2KJBCX2:2:1101:14549:46177 2:N:0:ACTATGCA
GGAACGACGTGACCCAACTATCCCTATTAATCATTACGGTGGTCCTAGAAACCAACAAAATAGAATCATCCGTCCTATTTTATTATTCCATGCTAATGTATTCAAGCAAAATGCCTGCTTTAAACACTCTAATTTTTTCAAAGTAAAGGTCCTGGTTCCCCGCGGCACCCAATTAAGGACATCGCGGTTCTCCAGAAGGTGAGAAATTGACTACACCAGTTCATACCCCTTAAGGCACGACCGATGTGTCAATCCCGAAATTCAACTACGAGCTTTTTAACTGCAACAACTTTAATATACGCTATTGGAGCTGGAATTACCGCGGCTGCTGGCACCAGACTTGCCCTCCAA
+
DDDDDIIIIIIIIHIIIIHHIHHIIIIIIIIIIIEFHHHHIIIGIIIIIIIHHIIIIIIIIIHGHH@HHIIIHGHIIGIHIHIIIIIIIHHHEHIIIHHIGIIIIIIIIIIIIIIHHIIHHHGEIHIIIIIIIIHHHFIHIIIIIIIIIIIIIHHFHHHIIIIIHIIIIIIIIIIIIIIIIHIIGIIIIIIHIIIIIIIIIIIIIIIIIIIIIIIIIHIIIIIHGIIIIIIIIIIIIIIIIIIIIIIIIHIIIIIHIIIIIIIIIIIIIIIIIIIIIIIIIIIIIIIIIIIIIIIIIIIIIIIIIIIIIIIIIIIIIIIIIIHIIIIIIIIIIIIIIIIIIIIIIIDDDDD
@HISEQ:969:HM2KJBCX2:2:1101:20198:47141 2:N:0:ACTATGCA
GGAACGACGTGACCCAACTATCCCTATTAATCATTACGTCGATCCTAGAAACCAACAAAATAGAATCAAACGTCCTATTTCGTTATTCCATGCTAATGTATTCAAGCGTGAGCCTGCTTTAAACACTCTAATTTTTTCAAAGTAACAGTCCTGATTCCCCATGACACCAAATTAATGACATCATGGTTCGTCAGAAGGTAGGAATCAATAATACCAGTACGTACAATAGCACGACCAATAAATTAATCCCGAAATTCAACTACGAGCTTTTTAACTGCAACAACTTTAATATACGCTATTGGAGCTGGAATTACCGCGGCTGCTGGCACCAGACTTGCCCTCCAA
+
DDDDDIIHIIIIIIIIIIIIIIIIIIIIIIIIIIIIIIIIIIIIIIIIIIIIIIIHHIIGHHHGHHHIIIIHIGHHIHIIIIIIIIIIIIIHIIIIIIIIIGIIIIHIIIIHIIIIIHIIHIIIIIIIIIIIIHHIIIIHIIIIIIIIIIIIIIIIIIIIIIIIIIIIIHIIIIIIIIIIIGIIIIIIIIIIIIIIIIIIIIIHHIIIIIIIIIIIIIIIIIIIIIIIIIIIIIIHHIIIIIIHIIIIIIIIIIIIIIIIIHIIIIIIIIIIIIIIIIIIIIIIIHHIIIIIIIIIIIIIIIIIIIIIIIIIIIIIIIIIIIIIIIIIIIIIIIIIIIIIDDDDD
@HISEQ:969:HM2KJBCX2:2:1101:3982:47302 2:N:0:ACTATGCA
GGAACGACGTGACCCAACTATCCCTATTAATCATTACGGTGATCCTAGAAACCAACGAAATAGAATCAGTCCGTCCTATTTCATTATTCCATGCTAATGTATTCAGACGATAGTCTGCTTTAAACACTCTAATTTTTTCAAAGTAACAGTCCTGATTTCCCATCACACCAAATAAATGGCATGAAAGTTCCTCAGAAGGTAGAGATCCATCTCACCAGTGCAGACAATTAAGCCTGACCAATGGGTAGACCCCGAAGTTCAACTACGAGCTTTTTAACTGCAACAACTTTAATATACGCTATTGGAGCTGGAATTACCGCGGCTGCTGGCACCAGACTTGCCCTCCAA
+
DDDDDHIIIIIIIIIIIIIIIIIIIIIIIIIIIIHIIIIIIIIGIHIIIIIHIIIIIIIIIIIIIIIIIIIIIIIIIIIIIIIIIHIIIHIHIIIIIIIIIIHHIIIIIIIIIHHIIIIIIIIIIIIIIIIIIIHIIIIIHHHIIIIIIIIIIIIIIIIIIIIIIIIHIIIIIIIIIIIIIIIIIIIIIIIIIIHIIIIIIIIIIIIIIHIIIIIIIIIIIIIIIIIIIIIIIIIIIIIIIIIIHHFIIIIIIIIIIIIIIIIIIIIIIIIIIIIIIIIIIHHHIIIIIIIIIIIIIIIIIIIIIHIIIIIIIIIIIIIIIHIIIIIIIIIIIIIHIIIIIIIDDDDD
@HISEQ:969:HM2KJBCX2:2:1101:16367:47335 2:N:0:ACTATGCA
GGAACGACGTGACCCAACTATCCCTATTAATCATTACGTCAATCCTAGAAACCAACAAAATAGGATCAAACGTCCTATTTCATTATTCCATGCTAATGTATTCAAGCGTTAGCCTGCTTTAAACACTCTAATTTTTTCAAAGTAACAGTCCTGTTTCCCTGCAACACCAAATTAATGACATTACAGTTCTTCAAGAAGGAGGAACCAGTAAAGCCAGTACATACCAGAGGCACGACCAACTTACTAATCCCGAAATTCAACTACGAGCTTTTTAACTGCAACAACTTTAATATACGCTATTGGAGCTGGAATTACCGCGGCTGCTGGCACCAGACTTGCCCTCCAA
+
DCDDDIHIHHIHIHIHIIIIIIIIHHIIIHHHIIIHHHIIIIIHIHIHIGIGHIHHECHHGCHHEHHHHIIIIIIHIIIIIIHHHIIIIIIIIIHHIHHCHHIIIIIIIIIIIIIIHEFHHHHIIHIIHHIHIIIIHHHIIIIIIHIIIIGHHGHIHFHGHHIIIIIIIHGFHHGHHIHGEDIIHHHGFHHIIHHHHGFHHHIIIHHHHHIIIIIHGHIIHGIIIIHHHGIIIHIIIIIHHHIHEHHDIHHHIHHDCIIHHEHGHHFHIIHHHIHHF@IIIIIHGGCHIHGIHIHHH@HIHGGHGHHDDIHHHIHHHIIHHHGHIHHIIIIIHIIIIIIIIDDDDD
@HISEQ:969:HM2KJBCX2:2:1101:20718:46530 2:N:0:ACTATGCA
GGAACGACGTGACCCAACTATCCCTATTAATCATTACGGTGATCCTAGAAACCAACAAAATAGAACCATGCCGTCCTATTCTATTATTCCATGCTAATGTATTCGAGCAAAAATGCCTGCTTTAAACACTCTAATTTTTTCAAGGTAAAGGTCCTGGATCCGCAAGACACCCAATAAAGGACATCAAGTTTCTCCAGAAGGTGAGAAATCAACAGTAACAGTTCATACCCCTTAAGGCATGACCATCACGTCAATCCCGAAATTCAACTACGAGCTTTTTAACTGCAACAACTTTAATATACGCTATTGGAGCTGGAATTACCGCGGCTGCTGGCACCAGACTTGCCCTCCAA
+
AADDDGIIIIHIIIIIHIHHIHHIIIIIIIGIIIHIIIIHIIIEHEHIIIIHGHIHHIIIIIHIIIIHH1@@CHIIIIIIIHIIGEGCHHHIHEHIIHHHH1DFEHHIIHIHIHIIIHHHHIIIIIHHIIHHIIIIIHAEIHHHHHIIIIIIIIIHHGHHIHHHHHIIIEHHHIIIIIIIHHIHHIIHIGHHHHIIIIHIIIIHIIIIIIIIHIHIII=GII=HIIIIIIIIIHIIIIHIIIIIIIGIHHGDHHIIIHIIIIIIIIIIIIIHHHIIIIIIIIIIIIHIIIHIIIIIHIIIIIIIIIIIIIIIIIIIIIIIIIIIIIIIIIIIIIIIIIIIIIIIIIIIDDDDC
@HISEQ:969:HM2KJBCX2:2:1101:19744:48104 2:N:0:ACTATGCA
GGAACGACGTGACCCAACTATCCCTATTAATCATTACGGTGATCCTAGAAACCAACGAAATAGAATCAGTCCGTCCTATTTCATTATTCCATGCTAATGTATTCAGACGATAGTCTGCTTTAAACACTCTAATTTTTTCAAAGTAACAGTCCTGATTTCCAACCACACCAAATAAATGGCATGAAAGTTCCTCAGAAGGTAGAGATCCATCTCACCAGTACAGACAATTAAGCCTGACCAATGGGTAGACCCCGAAGTTCAACTACGAGCTTTTTAACTGCAACAACTTTAATATACGCTATTGGAGCTGGAATTACCGCGGCTGCTGGCACCAGACTTGCCCTCCAA
+
D?DDDIIHDC0FHIEHHIIIIIIIIIIIIIIIHEHIIIHHHGGIIGHIGHHIIIHIIHEEHEHEHIIIHEHIGHICHIIIGIIHIHHHIIIHIIHIHIHHIGHHIHHHIIHIIHIIIIIIGHIIIIIHIIIIIIIIIIHEHIIIHGHHIHIIHHHEHHIIIIIIIIHIIIIIHHIIHHIIIIIIIIGIIIIIIIIIIIIHHGHEHIIHHHFGIIIHIIIHGIIHIHGIIIHHIHHEHFIIHGHFHGDGHHDHIHEHHHIIIIIHIHEIGHIIIIIHIIIIIIIHG@IHHHHEIIHCIHHIHHFHIHGIHIHFHEHHIIHGHIIIHIIHGHGHHHGFIIIHIHG0DD00
@HISEQ:969:HM2KJBCX2:2:1101:16701:48765 2:N:0:ACTATGCA
GGAACGACGTGACCCAACTATCCCTATTAATCATTACGTCAATCCTAGAAACCAACAAAATAGGATCGAACGTCCTATTTCATTATTCCATGCTAATGTATTCAGGCGTTAGCCTGCTTTAAACACTCTAATTTTTTCAAAGTAACAGTCCAGATTCCCTGCAACACCAAATTAATGGCATTACAGCTCATCAGGAAGGAGGAATCAGTGAGACCAGTACATACCAGTGGCATGACCAACCTACTGACCCCGAAATTCAACTACGAGCTTTTTAACTGCAACAACTTTAATATACGCTATTGGAGCTGGAATTACCGCGGCTGCTGGCACCAGACTTGCCCTCCA
+
DDDDDIIIHHIIIIIIIIIIIIIIIIIIIIIIIIIHIFHHHHHHIIIIIIIHHIIIIIIHIIGHHHHHHHHIHIIIIIIIIHIIIIHIIIHIIIIIIIIIHIIIIIIIIIIIIIIIIHHHHHIIIIIIIIIIIIHIIIIHHIIIIIIIIIIIIIIIIIHIIIHIHHIIIIIIIIIHIIIGIIIIIIIIHIIIIIIIIIIIIIIIIIIIIIIIHIFIIIIIIIIIIIIIIIIIIIHIIIHIHHDDIIIIIHIIIHIIIIIIIIHIIHIIIIIIIIIIIIIIIIIIIIIIIIIIIIIIIIIIIIIIIIIIIIIIIIIIIIIIIIIIIIIIIIIIIIIIIIIIDDDDD
@HISEQ:969:HM2KJBCX2:2:1101:7634:48682 2:N:0:ACTATGCA
GGAACGACGTGACCCAACTATCCCTATTAATCATTACGTCGATCCTAGAAACCAACAAAATAAGATCAAACGTCCTATTTCATTATTCCATGCTAATGTATTCAAGCGTGTGCCTGCTTTAAACACTCTAATTTTTTCAAAGTAACAGTCCTGATTCCCCATAACACCAAATTAATGACATCATAGTTCGTCAGAAGGGAGAAATCAATAATACCAGTACATACCGAAGCACGACCGATATATTGATCCCGAAATTCAACTACGAGCTTTTTAACTGCAACAACTTTAATATACGCTATTGGAGCTGGAATTACCGCGGCTGCTGGCACCAGACTTGCCCTCCAA
+
DDCDDIIII?GHIIIIIIIIHIHIIIHIIIIGIIIIIIIIIIIIIHHIIIIIIIIIHIGIIIIIIHHIHIEEHHFHIIIIIIIIIIIIIIIIIGIHHHIIIIHHHCEHHIFIHHIIIIHIIIIIIIIIIIIIHHHHHHIIIIHIIIIIHHIIIIIHHIHHHHIIIIIHIIIGIIIIIIIHHIIIIIIHIHHIIIIIIIIIIIIIIIIIIIIIIIIIIIIIIIIIIIIHIII=IIIIIIIIIHHGIIIIHIIIIIIIIIIIIIIIIIIIIIIIIIIIIIIIIIIIIIIIIHIIIIIIIIIIIIIIIIIIIIIIIIIIIIIIIIIIIIHIIIIIIIGIIIIIDDDDD
@HISEQ:969:HM2KJBCX2:2:1101:16063:48545 2:N:0:ACTATGCA
GGAACGACGTGACCCAACTATCCCTATTAATCATTACGTCAATCCTAGAAACCAACAAAATAGGATCAAACGTCCTATTTCATTATTCCATGCTAATGTATTCAAGCGTTAGCCTGCTTTAAACACTCTAATTTTTTCAAAGTAACAGTCCTGTTTCCCTGCAACACCAAACTAATGACATTACAGTTCTTCAAGAAGGAGGAACCAGTAAAGCCAGTACATACCAGAGGCACGACCAACCTACTAATCCCGAAATTCAACTACGAGCTTTTTAACTGCAACAACTTTAATATACGCTATTGGAGCTGGAATTACCGCGGCTGCTGGCACCAGACTTGCCCTCCAA
+
BDADDIIIIIIIIIIIIIIIIIIIHIIIIIIIIIIIIIIIIIIEHHHIIHIIHIIIHIHIHHHHEHIIIGHHIIIIIIIIIIIIIIHCGEHIGIIIIIIIIIIIIIIIIIHIGIHIIIHHHIIIIIIIIHHHHIIIIIIIIIIIIIIIIIIIIHHIIHIIIIIIIIIIIIIIIIHIIIHHHHIIIIIIIIIIIIIHIIIHIIIIIIIIIIIIIIHIIHHIIIIHIIHIIIIIIIIIIIIIIIIHHIHHIIIIIIIHHIIIHIIIIIIIIIIIIIIIIIIIIIIIHHHHIIIIIIIIIIIIIIIIIIIIIIIIIIIIIIIIIIIIIIIIIIIIIIIIIIIIIDDDDD
@HISEQ:969:HM2KJBCX2:2:1101:10907:50185 2:N:0:ACTATGCA
GGAACGACGTGACCCAACTATCCCTATTAATCATTACGGTGGTCCTAGAAACCAACAAAATAGAATCATCCGTCCTATTTTATTATTCCATGCTAATGTATTCAAGCAAAATGCCTGCTTTAAACACTCTAATTTTTTCAAAGTAAAGGTCCTGGTTCCCCGCGGCACCCAATTAAGGACATCGCGGTTCTCCAGAAGGTGAGAAATTGACTACACCAGTTCATACCCCTTAAGGCACGACCGATGTGTCAATCCCGAAATTCAACTACGAGCTTTTTAACTGCAACAACTTTAATATACGCTATTGGAGCTGGAATTACCGCGGCTGCTGGCACCAGACTTGCCCTCCAA
+
DDDDDIIIIIIIIIIIGIIIIIIIIIIIIIIIIIIIIIEHHIIIHIIIIIHIIIIIIIHIIIHIGHHIHIHIIIIIIIHIIIIIEHIIGIIHIIIGHIIIHHHHIHHIIIIIHIIIIIIIIIIIHIIIIIIHIIIHIIIIIHIIIIIIHIIIIIIIIIIIHIHIGIIIIIIIIIHIIIIIIIIIHIIIIIIIIIIIIIIIII<IIIIIIIIIIIHIIIIIIIIIIIIIIIIIIIIIIIIIIIHIIIIIHGIHIIIIIIIIIIIIIIIIIIIIIIIIIIIIIIIIIIIIIIIHHIIIIIIIIIIIIIIIIIIIIIIIIIIIIIIIIIIIIIIIIIIIIIIIIIIIIIDDDDD
@HISEQ:969:HM2KJBCX2:2:1101:3870:50286 2:N:0:ACTATGCA
GGAACGACGTGACCCAACTATCCCTATTAATCATTACGGTGGTCCTAGACCAACAAAATAGAACCAACGTCCTATTTTATTATTCCATGCTAATCTATTCAAGCAAAAGCCCGCTTTAAACACTCTAATTTTTTCAAGGTAATGGTTCTGGTTCCCCGACACACCCAATAAAGGACATATCGGCTCACCAGAAGGATAGACCCGACAACAGGACAGTACTCGCCAGAGACGGACCGCCCGGTCAGGCCTAAAATTCAACTACGAGCTTTTTAACTGCAACAACTTTAATATACGCTATTGGAGCTGGAATTACCGCGGCTGCTGGCACCAGACTTGCCCTCCAA
+
DDDCDIIIIIIIIIIIIIIIIIIIIIIIHIIIIIIIIIIIIHIIIIIIIIHIHIIIIIIIIGIIIIIIIIIHIIHIIIIGHHHIIIIIGIIGHHHHHIIIIEHHIIIIHHIHIIIHHIHHHHIHHIIIIIIIIIIIIIIIIIIIIIIIIIIIHIIIIIIIIIIIIIIIIIIIIHIIIIIHIIIIIGIIIIIIIIIIIIIIIIIIIIIIIHIIIIIIIIIIIIIIIIIIIIIIIIIIIIIIIIHIIIIHIIIIIIIHIIIIIIIIIIIIIIIIIIIIIIIIIIIHIIIIIIIIIIIIIHHIIIIIIIIIIIIIIIIIIIIIIIIIIIIIIIIIIIIIIIIDDDDD
@HISEQ:969:HM2KJBCX2:2:1101:11076:50628 2:N:0:ACTATGCA
GGAACGACGTGACCCAACTATCCCTATTAATCATTACGGCGGTCCTAGAAACCAACAAAATAGAACCGCACGTCCTATTCTATTATTCCATGCTGTAATATTCGAGCAAAGGCCTGCTTTGAACACTCTAATTTTTTCAAAGTAAAAGTCCTGGTCCCCAACACACCCAGTGAAGGGCATGCGGTTCTCCAGAAGAAAAGGCCCGGCCGGACAAGTGCACGCGGTGAGGCGGACCTGCCAGCCAGGCCAAAGGTTCAACTACGAGCTTTTTAACTGCAACAACTTTAATATACGCTATTGGAGCTGGAATTACCGCGGCTGCTGGCACCAGACTTGCCCTCCAA
+
DDDDCHIIHIIIIHHIIIIIGIHIIIIGIIHIHIIIIHHIIDHHHIHHHHHHHIIFHEEHHIHHIGHDHGH?C@=GHEHCHIIIHIHIIHGIHCHHIHIHHGHIIGIHIIIIGHHHHHHIIIIHIIIIIIHHHHHHEGFIHHHIHHIIIIGHIGHHGHIHHAHEHIHHIIHIIIHCHHIHIGGHIIHCHIIIIHHHFIIIIIHHDIIHGFHIHHIHIIHHHIHIIHIIIHGIIIIHIHHIHEDHHHHIIHHHHIIHHIIGIIHIHHHHIIIIIIIIIIIIIIIHHGGIIIIIIIIHIIIIHIIIIIIIIGHIIHIHGIIIHFHIIHIIIIIHGGIIIHIDADDD
@HISEQ:969:HM2KJBCX2:2:1101:5613:50641 2:N:0:ACTATGCA
GGAACGACGTGACCCAACTATCCCTATTAATCATTACGTCAATCCTAGAAACCAACAAAATAGGATCAAACGTCCTATTTCATTATTCCATGCTAATGTATTCAAGCGTTAGCCTGCTTTAAACACTCTAATTTTTTCAAAGTAACAGTCCTGTTTCCCTGCAACACCAAATTAATGACATTACAGTTCTTCAAGAAGGAGGAACCAGTAAAGCCAGTACATACCAGAGGCACGACCAACTTACTAATCCCGAAATTCAACTACGAGCTTTTTAACTGCAACAACTTTAATATACGCTATTGGAGCTGGAATTACCGCGGCTGCTGGCACCAGACTTGCCCTCCAA
+
DCCDDIIIIIIIHIIHHHIIIIIIIIIIIIIIIIIIIIHIHIIIIIIIIIIGHHHIIHHIIIHIGHGHHIIIIIIIEHHIIIIIGIHIGIIHGIIIIIIIIIHIIIIIIIIIIHHHHHHIIHHHHIIIIIGHHIHIIIIIIHIIIIIIIHIIIIHIIHIIIIIHHIIIIIHIIIIIIHIIIIIIIIHIIIIIIIIIIIIIIIIHHGIIIIHIIIIGIIIIIIIIIIIIIIIIIIIIIIIIIHIHHHIEIIIIIIIIIIIIIIIIIIIIIIIIIIHIIIIIIIIIIIIIIIIIIIIIIIHGHIIIHIGIIIIIIIIIIIIIIIGIIIIIIIIIIIIIIIIIIDDDDD
@HISEQ:969:HM2KJBCX2:2:1101:5793:51474 2:N:0:ACTATGCA
GGAACGACGTGACCCAACTATCCCTATTAATCATTACGTCGATCTTAGAAACCAACAAAATAAGATCAAACGTCCTATTTCATTATTCCATGCTAATGTATTCAAGCGAATGCCTGCTTTAAACACTCTAATTTTTTCAAAGTAACAGTCCTGATTTCCCACGACACCAAATTAATGACATCGTGGTTCGTCAGAAGGGAGAAACCGACAGGGCCAGTACACACCAGAGGCGCGACCGACCCGTCGATCCCGAAATTCAACTACGAGCTTTTTAACTGCAACAACTTTAATATACGCTATTGGAGCTGGAATTACCGCGGCTGCTGGCACCAGACTTGCC
+
DDDDDIIIIIIIIIIIIIIIIIIIGIIIIIIIHIIGIIIIIIIIIIIIHIIIIHIIIIIIIIIIHHIHIIIIHHIHHHIIIIIIHIIHIHIIHIIIIIIIHFHH<IIIIIIIIIIIIIIIHHIIIIIIIIIIIIIIIIIIIIIIIIIIIIIIIIHIIIIIHHIIIIIHIIIIIIIIIIIIIIIIIIIIIIIIHIIIIIIIIIHHIIIIIIIIIHIIIIIIIIIIIIIIIIIIIIHIIIIIIIIIIIIIIIIIIIIIIIIIIIIIIIIIIIIIIIIIIIIIIHIHIIIIIIIIHHIIIIIIIIIIIIIIIIIIIIIIHIIIIIIIIIIIIIIIIIIDDDDD
@HISEQ:969:HM2KJBCX2:2:1101:17731:51326 2:N:0:ACTATCCA
GGAACGACGTGACCCAACTATCCCTATTAATCATTACGTCGATCCTAGAAACCAACAAAATAGAATCAAACGTCCTATTTCATTATTCCATGCTAATGTATTCAAGCGTAAGCCTGCTTTAAACACTCTAATTTTTTCAAAGTAACAGTCCTGATTCCCCACGACACCAAATTAATGACATCGCGGTTCTTCAGAAGGTAGGAACCAATAATGCCAGTGCGTACCGAAGCACGACCAACAATTTGATCCCGAAATTCAACTACGAGCTTTTTAACTGCAACAACTTTAATATACGCTATTGGAGCTGGAATTACCGCGGCTGCTGGCACCAGACTTGCCCTCCAA
+
DDDDDIIIIIIIIIIIIIIIHHHIIIIIIIIIIIIIIIHHHHIIIIHIHIIIHIIIIIIIHIHGIIIIIIHHHHHIIIIIIIIIHIHHIIIIHIIHGHIIIHIHIHHIIIIHIIIIIIIHHIIIIIIIIIIH@HHIIIIHHIIIIHIIIIIIIHHIIIIIIIIIIHHIIIIIIIIIHHIHIIIIIIIIIIGIIIIIIIIII<IIIHIIIIIIIIIIIIIIIIIIIIIIIIIIIIIIIIIIIIIIIIIIFIIIIIIIIIIIIHIIHIIIIIIIIIIIIIIIIIIIIHIIIIHHIIIIIIIIIIIIIIIIIIIIIIIIIIIIIIIIIIIIIIIIIIIIIIIIDDDDD
@HISEQ:969:HM2KJBCX2:2:1101:17376:51371 2:N:0:ACTATGCA
GGAACGACGTGACCCAACTATCCCTATTAATCATTACGTCAATCCTAGAAACCAACAAAATAGGATCAACGTCCTATTTCATTATTCCATGCTAATGTATTCAAGCGCGAGCCTGCTTTAAACACTCTAATTTTTTCAAAGTAACAGTCCTGATTCCCCGCCACACCAAATGAATGACATGATGGTTCGTCAGAAGGTAGGAACCAGTAACACCAGTACGTACCTAAGGCACGACCAACGTACTGATCCCGAAATTCAACTACGAGCTTTTTAACTGCAACAACTTTAATATACGCTATTGGAGCTGGAATTACCGCGGCTGCTGGCACCAGACTTGCCCTCCAA
+
DCADDIHIIIHGHIIIIIHIHIIIIIIIIIIIIIIHIHIIIIIHIGIIIIIHIIIIHGHIIIEEHHIIHIDCGHHHHIIHIIHFEHHIIHIHIIIIIIHHIHHHIHHIHDGIIHIIIHIIIIIIIIIIIIIIIIIHIIHCHHHIIIIGIIIIIIHIIIIIIIHGHIIIIIIHHIHHHCGIIIIIIHHIIIIIIIHIIHIIIIII<IIHHHIIIIIIHIIIIIIIIIIIHIIIIIIIIIIIIIHGIIIIIHGIIIHIHIIIIIIIIIIIIIIIIIIIIIIIIIIIIIIIIIHIHIIIIHHIIIIIIIIIIIIGIIIIHIIIIIIIIIIIIIIIIIIIIIIIDDDDD
@HISEQ:969:HM2KJBCX2:2:1101:19868:51404 2:N:0:ACTATGCA
GGAACGACGTGACCCAACTATCCCTATTAATCATTACGGTGATCCTAGAAACCAACAAAATAGAACCATGCCGTCCTATTCTATTATTCCATGCTAATGTATTCGAGCAAAAATGCCTGCTTTAAACACTCTAATTTTTTCAAGGTAAAGGTCCTGGATCCGCAAGACACCCAATTAAGGACATCGAGTTTCTCCAGAAGGTGAGAAATCAACAGCAACAGTTCATACCCCTTAAGGCACGACCATTACGTCAATCCCGAAATTCAACTACGAGCTTTTTAACTGCAACAACTTTAATATACGCTATTGGAGCTGGAATTACCGCGGCTGCTGGCACCAGACTTGCCCTCCAA
+
DDDDDIGHIIIIIIIIIIIIIHIIIIIIIIIIIIIIIIIIIIIIIIIIIIIIHHHIIIIIIIHIIIHIIIGHIHIIIIHIIIIIIIIIIHIIIHIIIHIIIHHIIHHIIIIIIIHHIIIHIIIIIIIIIIIIIIIIHIIIIIIHIIIHIIIIIIIIIHIIIHIIIGHHIIIIIIIIIHIIIIIIIIIIIIIIIIIIIIIIIHIIHIIIIIIIIIIIIIIIIIIIIHIIIIIIIIIIIIIIIIIIIIIIIIHHIIIIIIIIIIIIIIIIIHIIIIIIIIIIIIIIIIIIIIIIHIIIIIHIIIIIIIIIIIIIIIIIIIIIIIIIIIIIIIIIIIIIIIIIIIIIIIIIDDDDD
@HISEQ:969:HM2KJBCX2:2:1101:9514:51589 2:N:0:ACTATGCA
GGAACGACGTGACCCAACTATCCCTATTAATCATTACGTCAATCCTAGAAACCAACAAAATAGGATCGAACGTCCTATTTCATTATTCCATGCTAATGTATTCAAGCGTTAGCTTGCTTTAAACACTCTAATTTTTTCAAAGTAACAGTCCAAATTCCCCGCAACACCAAATTAATGGCATTACGGATCATCAGGAAGGAGGAATCAGTGAGACCAGTACATACCAGAGGCATGACCAATCTACTAACCCCGAAATTCAACTACGAGCTTTTTAACTGCAACAACTTTAATATACGCTATTGGAGCTGGAATTACCGCGGCTGCTGGCACCAGACTTGCCCTCCAA
+
DDDDDIIIIIIIIIIIIIGIHIHHIHIIIIIGIIIIIFGHIIIIHHHIIHIIIIIIGIHGHHHHGIIHHIECHHHHIIHHHIIIIIHIHIHHGGHIIIIIIIIHIIHIIIIHIIIIIIHHIIHHIIIIHHHIIIIIIHIIHIIIIIHHHIIHHIIIHIIIIIIHHIIIIIIIIIIIIIIIIIIIIIIIIIIIIIIIIIIIIHIIIIIIIIIIHIGIIIIIIIIIIIIIIIIHIIIIIIIIIIH<DIHIIIIIIIIIIHIIIHHIIIIIIIIIIIHIIIIIIIIIGIIIIIIIIIIIIIIIIIIIIIIIIIIIIIIIIIIIIIIIIIIIIIIIIIHHHIIIIDDDDD
@HISEQ:969:HM2KJBCX2:2:1101:1572:51695 2:N:0:ACTATGCA
GGAACGACGTGACCCAACTATCCCTATAATCATTACGGTGGTCCTAGAAACCAACAAAATAGAACCACAACGTCCTATTCTATTATTCCATGCTAATCTATTCAAGCAATAGCCCGCTTTAAACACTCTAATTTTTTCAAGGTAATGGTCCTGGCTCCCCAACACACCCAATTAAGGACATACTGGTTCACCAGAAGGAAGACCCGACAACAGGACAGTACTCGCCAAAGACGGACCGCCCGGCCAAGTCTAAAATTCAACTACGAGCTTTTTAACTGCAACAACTTTAATATACGCTATTGGAGCTGGAATTACCGCGGCTGCTGGCACCAGACTTGCCCTCCAA
+
DDDDDIIHIIIHIIIIIIIIIIIIIIIIIIIIIIIIIHHIIIIIIIIIIIIIIIIIIHIIIIIIIIIIGIHHGEHIIHGHIHIIIIIIIIHHIIIIIIHIHIHIIIIIIIIIIIHIIHHIIIIIIIIIIIIIIIIIIIIIIIIIIIHIHIHIIHIHIHIIIIIIIIIGIIIIIIHIHIIIIIIIIIIIIIIIIIIIIIIIIIIIIIIII>IIIIIIIIIIIIIIIIIIII<4IIIIIIIIIIIIHIIIIIIIIIIIIIIIIIHIIIIIIIIIIIIIIIIIIIIIIIIIIIIIIHIIIIIIIIIIIIIIIIIIIIIIIIIIIIIIIIIIIIIIIIIIIIIIIDDDDD
@HISEQ:969:HM2KJBCX2:2:1101:6990:52166 2:N:0:ACTATGCA
GGAACGACGTGACCCAACTATCCCTATTAATCATTACGTCAATCCTAGAAACCAACAAAATAGGATCAAACGTCCTATTTCATTATTCCATGCTAATGTATTCAAGCGTTAGCCTGCTTTAAACACTCTAATTTTTTCAAAGTAACAGTCCTGTTTCCCTGCAACACCAAATTAATGACATTACAGTTCTTCAAGAAGGAGGAACCAGTAAAGCCAGTACATACCAGAGGCACGACCAACTTACTAATCCCGAAATTCAACTACGAGCTTTTTAACTGCAACAACTTTAATATACGCTATTGGAGCTGGAATTACCGCGGCTGCTGGCACCAGACTTGCCCTCCAA
+
DCCDDIIIIIIIIIIIIIIIIIIGIIIIIIIIIIIIIIIIIIIIIIHIIIIIHHIIIIIIIHFIIIIIIHEHGHIIIIIHIGIIIIHHIHHIIIIGIIHIHIHIIIHIIIIIHIIIIHIIIIIIIIIHHHHIHIHIHHIIIIIHHHHIIIIIIIHIIIIIHIIIIIIIIHHHHIIIIIIIIIIIIIHHHIHIIIIIIIIIIIIIIIIIHIHIIIIIIIIIIHIIIIIIIIIIIIIIIIHIIIIIIIIIIIIIIIIIIIIIIIIIIIIIIIIIIIIIIIIIIIIIIIIIIIIIIIIIIIIHHIIIIIIIIIIIIIIIIIIIIIIIIIIIIIIIIIIIIIIIHDDDDD
@HISEQ:969:HM2KJBCX2:2:1101:7914:51581 2:N:0:ACTATGCA
GGAACGACGTGACCCAACTATCCCTATTAATCATTACGTCAATCCTAGAAACCAACAAAATAGGATCGAACGTCCTATTTCATTATTCCATGCTAATGTATTCAAGCGTTAGCCTGCTTTAAACACTCTAATTTTTTCAAAGTAACAGTCCTGTTTCCCTGCAACACCAAATTAATGACATTACAGTTATTCAAGAAGGAGGAATCAGTAAAGCCAGTACATACCATTGGCACGACCAACCTACTGACCCCGAAATTCAACTACGAGCTTTTTAACTGCAACAACTTTAATATACGCTATTGGAGCTGGAATTACCGCGGCTGCTGGCACCAGACTTGCCCTCCAA
+
DDADBIIIIHHIIIIIIIIIIIIIIIIIIHIIIIIHIHHIIIIIIIIIIIIIEHIIIIGIIIHIIIHHHIHHIIIIIIIHIIGIIIIHHIIIGIIIIHIIHIHIIIHIIIIIIIIIHIIIIHIHIIIIIIIIIHHHHIIIIIIIIHIIIIIIIIIIIIHHIIIIHIIIIIIIHIIIIIIIIIIIIIIHIIIIIIIIIIIIIIIIIIIIIIIIIIIIIIIIIIIIIIII<IIIIIIIIIIIIIHHHIIIIIIIIIIIHIIIIIIIIIIIIIIIIIIIIIIIIIIIIIIIIIIIIIIIIIIIIIIIIIIIIIIIIIIIIIIIIIIIIIIIIIIIIIIIIIIIIDDDDD
@HISEQ:969:HM2KJBCX2:2:1101:14582:50065 2:N:0:ACTATGCA
GGAACGACGTGACCCAACTATCCCTATTAATCATTACATCGATCCTAGAAACCAACAAAATAGAATCGGATGTCCTATTTCATTATTCCATGCTAATGTATTCAAGCGTGAGCCTGCTTTAAACACTCTAATTTTTTCAAGGTAACAGTCCTAATTCCCCGTGACACCAAATTAATGGCATTACGGTTCTTTAGAAGGTGAGAAATCAATAATATCAGTACATACCAACGGCATGACCGAAACATTGATCCCGAAATTCAACTACGAGCTTTTTAACTGCAACAACTTTAATATACGCTATTGGAGCTGGAATTACCGCGGCTGCTGGCACCAGACTTGCCCTCCAA
+
DDDDDIHIHIHIIIIIIIIGHHIIIGHIIIIIIIIIIIIIIIIIIHHIIIIHIGHIHHIIHIHHIHIEDHHHHIIIIICHHIGIGIH?CHHH?GGE?GHHEFFHIGHIHIIIIHHHIIHHHHHIIIHHHIGIIIIIIIIIIIIIIIIIIIIIIHHHIIIHHIHHIIHIIIHHHIIIIIIIIIIIIIIIHHIIIIIIIIIIIIIIHIIIIIIIIIIIIIIIIIIIIIIIIIIIIIIIIIIIIIIHHGIIIHIIIIIIIIIIIIIIIIIIIIIIIIIIIIIIIIIIIIIIIIIIIIIIIIIIIIIIIIIIIIIIIIIIIIIIIIIIIIIIIIIIIIIIIIIIIICDDDD
@HISEQ:969:HM2KJBCX2:2:1101:11306:52102 2:N:0:ACTATGCA
GGAACGACGTGACCCAACTATCCCTATTAATCATTACATCGATCCTAGAAACCAACAAAATAGAATCAAAACGTCCTATTTCATTATTCCATGCTAATGTATTCAAGCGTAAGCCTGCTTTAAACACTCTAATTTTTTCAAAGTAACAGTCCTGATTCCCCATGACACCAAATTAATGACATCATGGTTCGTCAGAAGGGAGAAATCAATAAGCTAGTACGTACCAAAGGCACGACCAACATATTGATCCCGAAATTCAACTACGAGCTTTTTAACTGCAACAACTTTAATATACGCTATTGGAGCTGGAATTACCGCGGCTGCTGGCACCAGACTTGCCC
+
DDDDDIIIIIIIIIIIIIIIIIIIIIIIIIHIIIIIIIIIIIIIIIIIIIIIIIIIHIGHIIIIIIIIIIIIIHIIIIIIIHIIHHIHHIIIIIIIIIIIIIIIIIIIIIIIIHIIIIIIIIIIIIIIIIHIIIIIIIIIIIIIIIIIIIIIIIIIIIIIIIIIIIIIIIHIIIIIHIIIIIIIIIIIIHHIHIIIIIIIIIIIIHIIIIIIIIIIIIIIIIIIIIIIIIIIIIIHIHHFIIIIIHIIIIIIIIIIIIIIIIIIIIIIIIIIIIIIIIIIIIIIIIHHIIIIIIIIIIIIIIIIIIIIIIIIIIIIIIIIIIIIIIIIIIIIIIIIDDDDD
@HISEQ:969:HM2KJBCX2:2:1101:5471:52924 2:N:0:ACTATGCA
GGAACGACGTGACCCAACTATCCCTATTAATCATTACGTTGATTCTAGAAACCAACAAAAATAGAATCTAACGTCCTATTTCATTATTCCATGCTAATGTATTCAAGCGCGTGCCTGCTTTAAACACTCTAATTTTTTCAAAGTAACATCCTGACTCCCCACAACATCAAATTAATGACATCATGATTCATCAGAAGGGAGAAATCAATGACATTAGTACGTACCAAAGGCACGACCGACGTATTGATCCCGAAATTCAACTACGAGCTTTTTAACTGCAACAACTTTAATATACGCTATTGGAGCTGGAATTACCGCGGCTGCTGGCACCAGACTTGCCCTCCAA
+
DDDDDIIIHHHHIIIIIIIIIIIIIIIIIIIIIIIIIIIIIIIIIIIIHHHIHIIIIIIIIIIIICHIIIIIIIIIIHIIIIIIIHIIIHHIIIIIIIIIIHHIIIIIIIIIIHIIIIIIIIIIIIIIHIIIIIIHHIIIIIHIIIIIIIIIIHIIIIIIIIIIIIIIIHHIIIIIIIIIIIIHIIHIIIIIIIIIIIIIIIIIIIIIIIIIIIIIIIIIIIIIIIIIIIIIIIIIIIIIIIHIHIIIIIIIIIIIIIIIIIIIIIIIIHIIIIIIIIIIIIIHIIIIIIIIIHIIIIIIIIIIIIIIIIIIIIIIIIIIIIIIIIIIIIIIIIIIIIIIIDDDDD
@HISEQ:969:HM2KJBCX2:2:1101:14661:53064 2:N:0:ACTATGCA
GGAACGACGTGACCCAACTATCCCTATTAATCATTACGTCGATCCTAGAAACCAACAAAATAGGTTCGATCGTCCTATTTCGTTATTCCATGCTAATGTATTCAAGCGCGAGCCTGCTTTAAGCACTCTAATTTTTTCAAAGTAATAGTCCTGTTTCCCCGCAACAACAAATTAATGCCATCACGGTTCTACAAGAAGGAGGGACCAGTGAGGCCAGTGCATACCAGTGGCACGACCAACCTACTGGCCCCGAAATTCAACTACGAGCTTTTTAACTGCAACAACTTTAATATACGCTATTGGAACTGGAATTACCGCGGCTGCTGGCACCAGACTTGCCCTCCAA
+
DDCDDIHIHHIHHIIIIIIIIIIIHIHIIIHIIIIIIIIIIIIIIIGHIGIGHGIIIIIIIHHIIHIIGIIIIIIIIIIIIIIIIIIHHIHHHIIIIIHIIHIHIIHIIIIIIIIIIIIIIIIIIIIIIIIIIIIIIIIIIIIIIIIIIIIIIIIIHIIIIIIHIIIIIIIHHHIIIIIIIIIIIIIIIIIIHIIIIIIIIIIIIIIIIHHIIIHIIIHIIIIIIIIIIIIIIIIIIIIIIIIHHIIIIIHIIIIIIIIIIIIIIIIIIIIIIIIIIIIIIIIIIIIIIIIIIHIIIIIIIIIIIIIIIIIIIIIIIIIIIIIIIIIIIIIIIIIIIIIIIDDDDD
@HISEQ:969:HM2KJBCX2:2:1101:20117:53570 2:N:0:ACTATGCA
GGAACGACGTGACCCAACTATCCCTATTAATCATTACGGTGATCCTAGAAACCAACAAAATAGAACCATGCCGTCCTATTCTATTATTCCATGCTAATGTATTCGAGCAAAAATGCCTGCTTTAAACACTCTAATTTTTTCAAGGTAAAGGTCCTGGATCCGCAAGACACCCAATTAAGGACATCGAGTTTCTCCAGAAGGTGAGAAATCAACAGCAACAGTTCATACCCCTTAAGGCACGACCATTACGTCAATCCCGAAATTCAACTACGAGCTTTTTAACTGCAACAACTTTAATATACGCTATTGGAGCTGGAATTACCGCGGCTGCTGGCACCAGACTTGCCCTCCAA
+
DDDDDIIIIIIIIIIIIIIIIIIIIIIIIIHIIIIIIIIIIIIHIIIIIIIIIIIIIIIGIIIEHIIHIHIICHIIIHHHHIIIIIIIFHIICHIIIIIIIHIIHHHHIIIIIIHIIIIIIIIHIIIIIIIIIIIIIIIIIIIIIIIIIIHIIIIIHIIIIIHIIIHIIIIIIIIGIIIIIIIIHIIIIIIIIIIIIIIIIIHIIIHIIIIIIIIIIIIIHHIIIIIIIIIIIIIIIIIIIIIIIIIIIIIHIIIIIIIIIIIIIIIIIIIIIIIIIIIIIIIIIIIIIIIIIIIIIIIIIIIIIIIIIIIIIIIIIIIIIIIIIIIIIIIIIIIIIIIIIIIIIIIIDDDDD
@HISEQ:969:HM2KJBCX2:2:1101:12424:54801 2:N:0:ACTATGCA
GGAACGACGTGACCCAACTATCCCTATTAATCATTACGGTGGTCCTAGACCAACAAAATAGAACCAACGTCCTATTCTATTATTCCATGCTAATCTATTCAAGCAAAAGCCCGCTTTAAACACTCTAATTTTTTCAAGGTAATGGTCCTGGTTCCCCGACACACCCAATAAAGGGCATACCGGCTCACCAGAAGGATAGACCCGACAACAGAACAGTACTCGCCAGAGACGGACCGTCCGGTCAGGCCTAAAATTCAACTACGAGCTTTTTAACTGCAACAACTTTAATATACGCTATTGGAGCTGGAATTACCGCGGCTGCTGGCACCAGACTTGCCCTCCAA
+
DB@D?DHIIIIHIFIIIIIIIIIIHIIHIEEHIHHEHIHIIIIIIIIIIIIHHHIEGHII<DHHHIIIIHEHIIHHHI<CFH@C@HFGHIIICHHHHHHGHHHFGIIIHGIHHHFHHHHHHHIIIHIIIHIHEGIHHIHHHHHIGHHHIHHE?IIHGHFIIHHHIIIHHHGIIHHHIIIGHHHHGHHEGIHEIIHIHHHHGGIIIHHIHH<FAHIIHIHHIIHHHIGIIHIIIIIIIIIGHCHHIIIEIIIHHHIIIIIIHHHHIIIIHIIIIIIIIIIIIHGDEHHIIIHIIHIIIHHIIIHIIIIIIIIIIHIIIIIIHHIIIIIIIHIHIIIIIIIDDDDB
@HISEQ:969:HM2KJBCX2:2:1101:6628:54860 2:N:0:ACTATGCA
GGAACGACGTGACCCAACTATCCCTATTAATCATTACGTCAATCCTAGAAACCAACAAAATAGGATCAAACGTCCTATTTCATTATTCCATGCTAATGTATTCAAGCGTTAGCCTGCTTTAAACACTCTAATTTTTCCAAAGTAACAGTCCTGTTTCCCTGCAACACCAAATTAATGACATTACAGTTCTTCAAGAAGGAGGAACCAGTAAAGCCAGTGCATACCAGAGGCACGACCAACCTACTAATCCCGAAATTCAACTACGAGCTTTTTAACTGCAACAACTTTAATATACGCTATTGGAGCTGGAATTACCGCGGCTGCTGGCACCAGACTTGCCCTCCAA
+
DDDDDIIIIIHIIIIIIIIIIIIIIIIIIIIHIIIIIIIIIIIIIIIIIIIIIHIIIIIIIHHIIIIIIIIIIIIIIIIIIIIIIIIHEHIIHIIIIIIIIIIIIIIIIIIIIIIIIIIIHIHIIHIIIIIIIIIIIIIIIIIIIIIIIIIIIIIIIIHHIIIIIIIIIIIHIIIIIIIIIIIIIIIIIIIIIIIIIIIIIIIIIIIIIIIIIIIIIIIIIIIIIIIIIIIIIIIIIIIIIIIHGIHHIIIIIIIIIIIIIIIIIIIIIIIIIIIIIIIIIIIIIIIIIIIIIIIIIIIIIIIIIIIIIIIIIIIIIIIIIIIIIIIIIIIIIIIIIIIIIDDDDD
@HISEQ:969:HM2KJBCX2:2:1101:13055:55336 2:N:0:ACTATGCA
GGAACGACGTGACCCAACTATCCCTATTAATCATTACGTTGATCCTAGAAACCAACAAAATAGAATCGAACGTCCTATTTCATTATTCCATGCTAATGTATTCAAGCGCGTGCCTGCTTTAAACACTCTAATTTTTTCAAAGTAACAGTCCTGACTCCCCACAACATCAAATTAATGACATCATGATTCATCAGAAGGGAAAAATCAATGACATTAGTACGTACCGAAGGCACGACCGACGTATTGATCCCGAAATTCAACTACGAGCTTTTTAACTGCAACAACTTTAATATACGCTATTGGAGCTGGAATTACCGCGGCTGCTGGCACCAGACTTGCCCTCCAA
+
DDDDDIIIIIIIIIIIIIIIIIIIIIIIIIIIIIIIIIIIIHIHHHIIIIIHIIIHIIIIIIIIIIIIIIHIHHGHIIIIIIIIIIIEGHIIHIIGIHIIIIIIIIIIIIIIIIIIIHIIIIHHIIIIIHIHIIHHIIIIIIIIIHHIHHHIHIIHHHIIIIIIIIIIIIIGIIIIIIHIIIIIIIHIIHHIIIIIIHHIIIIIIIIIIIIIIIIIIIIIIIIIIIIIIIIIIIIIIIIIHHHHHIIHIHIHHIIIIIIIIIIIIIIIIIIIIIIIIIIIIIIIIIIIIIIIIIIIIIIIIIIIIIIIIIIIIIIIIIIIIIIIIIIIIIIIIIIIIIIIIDDDDD
@HISEQ:969:HM2KJBCX2:2:1101:4570:55625 2:N:0:ACTATGCA
GGAACGACGTGACCCAACTATCCCTATTAATCATTACGGTGGTCCTAAAACCAACAAAATAGAACCAACGTCCTATTTCATTATTCCATGCTAATGTATTCAAGCGCGAGCCTGCTTTAAACACTCTAATTTTTTCAAAGTAACAGTCCTGATTCCCCGCCACACCAAATGAATGACATGATGGTTCGTCAGAAGGTAGGAACCAGTAACACCAGTACGTACCTAAGGCACGACCAACGTACTGATCCCGAAATTCAACTACGAGCTTTTTAACTGCAACAACTTTAATATACGCTATTGGAGCTGGAATTACCGCGGCTGCTGGCACCAGACTTGCCCTCCAA
+
DDDDDIIIIIIIHHHIIIIIIHIIIIIIIIIIIIIIIIIIIIIIIHIIIIIHHIHHIIIHIHIIIIIIIIIIIIIIIICHHIIIIHGHIIIIIIIIIIIIIGIIIHHIHHIHIIIIIIIIHIHIIIIIIIIIIIIIIIIIHIHIIIHIIIIIHIIIIIIIIIHHIIIIIIIIIIIIIIIIIIIIIIIIHIIIIIIIHIIIIIIIIIIIIIIIIIIIIIIIIIHIIIIIIIIIIIIIIIII=HHIIIIIIIIIHIIIIIIIIIIIIIIIIIIIIIIIIIIIIIIIIIIIIIIHIIIIIIIIIIIIIIIIIIIIIIIIIIIIIIIIIIIIIIIIIIIIIIIDDDDD
@HISEQ:969:HM2KJBCX2:2:1101:2339:54662 2:N:0:ACTATGCA
GGAACGACGTGACCCAACTATCCCTATTAATCATTACGGTGATCCTAGAAACCAACAAAATAGAACCATGCCGTCCTATTTTATTATTCCATGCTAATGTATTCAGGCACTGGCCTGCTTTGAGCACTCTAATTTTTTCAAGGTAATAGTCCTGCTTCCCCAGCGCACCAAATAAATGGCATGCTGGTTATTCAGAAGGTAAGAACCCACCACGCCAGTACGGACAATGAAGCCCGACCAACGGACAGATTCCGAAATTCAACTACGAGCTTTTTAACTGCAACAACTTTAATATACGCTATTGGAGCTGGAATTACCGCGGCTGCTGGCACCAGACTTGCCCTCCAA
+
DDDDDIIIIIIIIIIIHIIIIIIIIIIIIIIIIIIIIIIIIIIIIIIIIIIIIIIIIIIIIIIIIIIIIHIIIIIIIIIIIIIIIIIIIHIIIIIIIIIIIHIIIIIIIIIHIIIIIIIIIIHIIIIIIIIIIIIIIIIIIIIIIIIIIIIIIIIIIIIIIHIIIIIIIIIIIIIIIIIIIIIIHIIIIIIIIIIIIHIIIIIIIIIIIIIIIIIIIIIIIIIIIIIIIIIIIIIIIIIIIIIIIHHIIIIIIIIIIIIIIIIIIIIIIIIIIIIIIIIIIIIIIIIIIIIIIIIIIIIIIIIIIIIIIIIIIIIIIIIIIIIIIIIIIIIIIIIIIIIIIIIDDDDD
@HISEQ:969:HM2KJBCX2:2:1101:2765:54585 2:N:0:ACTATGCA
GGAACGACGTGACCCAACTATCCCTATTAATCATTACGGTGATCCTAGAAACCAACAAAATAGAATCATGCCGTCCTATTTTATTATTCCATGCTAATGTATTCAAGCAAAATGCCTGCTTTAAACACTCTAATTTTTTCAAAGTAAAGGTCCTGGTTCCCCGCGACACCCAATTAAGGGCATCGCGGTTCTCCAGAAGGTGAGAAATTGACTACACCAGTTCATACCCCTTAAGGCACGACCGATGTGTCAATCCCGAAATTCAACTACGAGCTTTTTAACTGCAACAACTTTAATATACGCTATTGGAGCTGGAATTACCGCGGCTGCTGGCACCAGACTTGCCCTCCAA
+
DDCDDIIIIIIIIIIIIIIIIIIIIIIIIIIIIIIIIIIIIIIIHIIIIIICHHIIIIIHIHHHHIIIIIIIIIHIH@HHIIIIIIIIICHHIIIHIIIIIFIHIIIIHIIIIIIIIIIIIIIIIHIHHIIIHIIIIIIIIIHIIIHIIIIIIIIIIIIIIIIIIIIIIIIIIIIIIIIIIIIIIIIIHIIIIIIIIIIIIIIIIIIIIIIIIIIIIIIIIIIIIIIIIIIIIIIHIIIIIIIIIIIIIIHIIIIIIIIIIIIIIIIIIIIIIIIIIIIIIIIIIIIIIHIIIIIIIIIIIIIIIIIIIIIIIIIIIIIIIIIIIIIIIIIIIIIIIIIIIIIIIIIDDDDD
@HISEQ:969:HM2KJBCX2:2:1101:8608:56017 2:N:0:ACTATGCA
GGAACGACGTGACCCAACTATCCCTATTAATCATTACGGTGATCCTAGAAACCAACAAAATAGAACCATGCCGTCCTATTTTATTATTCCATGCTAATCTATTCAAGCACAAGCCTGCTTTAAGCACTCTAATTTTTTCAAGGTAATAGCTCTGCTTCCCCAACGCACTAACTTAATAGCATGCTGGTTGTTCAGAAGGTAGGAATTCATCAGGCCAGTGCGGACAGTGAAGCCCGACCAACCGACAAACTCCGAAATTCAACTACGAGCTTTTTAACTGCAACAACTTTAATATACGCTATTGGAGCTGGAATTACCGCGGCTGCTGGCACCAGACTTGCCCTCCAA
+
ADCDDIIIIIIIIIIIIIIIIIIIIIIIIIIIIIIIIIIIIIIIIIIIIIIIIIIIHIIIIIHIIIIIIIIHIIHIHIIIHIIIIIIHIHIHHHHGHHHHHHIIIIIIHIIIIIIIIIIIIIIIIIIIHIIHHHIIIIIIIIIIIIIIIIIIIIIIHIIIIIHIIIIIIIHIIIIIIIIIIIIIIIIIIIIIIIIIIIIIIIIIIIIIIIIIIIIIIIIIIIIIIIIIIIIIIIIIIIIIIIIIIIHIIIIIIIIIIIHIIIIIHIIIIIIIIIIIIIIIIIIIIIIIIIIIIIIIIIIIIIIIIIIIIIIIIIIIIIIIIIIIIIIIIIIIIIIIIIIIIIIDDDDD
@HISEQ:969:HM2KJBCX2:2:1101:10169:55364 2:N:0:ACTATGCA
GGAACGACGTGACCCAACTAGCCCTATTAATCATTACGTCGATCCTAGAAACCAACAAAATAGAATCAAACGTCCTATTTCGTTATTCCATGCTAATGTATTCAAGCGTGAGCCTGCCTTAAACACTCTAATTTTTTCAAAGTAACAGTCCTGATTCCCCAAGACACCAAATTAATGACATCATGGTTCGTCAGAAGGTAGGAATCAATAATACCAGTACGTACAATAGCACGACCAATAAATTGATCCCGAAATTCAACTACGAGCTTTTTAACTACAACAACTTTAATATACGCTATTGGAGCTGGAATTACCGCGGCTGCTGGCACCAGACTTGCCCTCCAA
+
<<<@00</C<<D1D111<1111<<<<<1<C1<<G@1D<<1/<D10D11<<D111DG<<11F1CGH<1DCC10<<C0<1<11<1<CH@11<DG?C1@DG<G1DCFCHEHHH@HGA81B$1HEFHB<HF1A<F@1<?HA<<HGCHF<BFHHAHFDD<CCHHGGHE??@ECG<C@/HHGHEECFDGFCC<<@DECIHEHHCDGC1HC1<CD@FC<AA@CEFCCHFHCGCGHHGHHGC>EFFEHIIF?</<ADG1HHIHHECEEFIHH@F0GIIHGCF@C<<<F@F<<<C@EHHEGHEEHC<@CHHFHCEIHDHECFCCHEIHHHFHHHFHHIIEHGGEHIIIHDBD@D
@HISEQ:969:HM2KJBCX2:2:1101:16654:55924 2:N:0:ACTATGCA
GGAACGACGTGACCCAACTATCCCTATTAATCATTACGTCGATCCTAGAAACCAACAAAATAGAATCAAACGTCCTATTTCATTATTCCATGCTAATGTATTCAAGCGCGAGCCTGCTTTAAACACTCTAATTTTTTCAAAGTAACAGTCCTGATTCCCCACGACACCAAATTAATGACATCGTGGGTAGGAATCAATTTGACCAGTACGTACCGAGGCACGACCGACCAACAGATCCCGAAATTCAACTACGAGCTTTTTAACTGCAACAACTTTAATATACGCTATTGGAGCTGGAATTACCGCGGCTGCTGGCACCAGACTTGCCCTCCAA
+
BDDDDIIIIIIHIIIIIIHIIIIHIIIIIIIIIIIIIIIIIIIIIIIIIIIHIIIIIIIIIIHHIIIIHIIIIIIIIIHIIIIIIIIIHIIHHIIIIIIIIIIHIIIIIIIIHIIIIIIIIIHIIIIIIIIIIIIIIIIIIIIIIIIIIIIIIHIIIIIIIIIIIIIIIIIIIIIIIHHIIIIIHIIIIIIIIIIIIIIIIHIIIIIIIIIIIIIIIIHHIIHIIIIIIIIHIIIIIIIIIIIIIIIIIIIIIIIIIIIIIIIIIIIIIIIIIIIIIIIIIHIIIIIIIIIIIIIIIIIIIIIIIIIIIIIIIIIIIIIIIIIIIIIIIDDDDD
@HISEQ:969:HM2KJBCX2:2:1101:15617:57830 2:N:0:ACTATGCA
GGAACGACGTGACCCAACTATCCCTATTAATCATTACGTCAATCCTAGAAACCAACAAAATAGAATCAAACGTCCTATTTCATTATTCCATGCTAATGTATTCAAGCGTAAGCCTGCTTTAAACACTCTAATTTTTTCAAAGTAACAGTCCTGATTCCCCACGACACCAAATTAATGACATCGTGGTTCTTCAGAAGGTAGGAACCAATAATGCCAGTGCGTACCGAGGCACGACCGACAATCTGATCCCGAAATTCAACTACGAGCTTTTTAACTGCAACAACTTTAATATACGCTATTGGAGCTGGAATTACCGCGGCTGCTGGCACCAGACTTGCCCTCCAA
+
DDDDDIIIIIIIIIIIIIIIIHHIIIIIIIIIIIIIHIIIIIIIIIHIIIIIIIIIIIIGHHHIIIIIIIIIIIHIIIIIHIIIIIIIIIIIGHIIIIIIIHHHIHHIHHIIIIIIIIIIIIIIIGIGHHIIHHIHIIIHIHHHIIIIIIIIHIIIIIIIIIIIIIHIIIIIIIIHIHHHIIIHIIIIHHHIIIHIIIIHHIIIHIIIIIHIIIIHIIIIIIIIIIIIIIIIIIIIIIIIIHHGHIHIIIIIIIIHIIIIIIIIHIIIIIIIIIIIIIIHHIHIHIIIHIGHHIIIIIIIIIGIIIIIIIIIIIIIIIIIGIHIIIIIIIIIIHIIIIHGDDDDD
@HISEQ:969:HM2KJBCX2:2:1101:3373:58090 2:N:0:ACTATGCA
GGAACGACGTGACCCAACTATCCCTATTAATCATTACGGTGATCCTAGAAACCAACAAAATAGAATCATGCCGTCCTATTTCGTTATTCCATGCTAATCTATTCAAGCATAAAGCCTGCTTTAAACACTCTAATTTTTTCAAAGTAACAGTCCTAGCTCCCTATTACACCTAGTGAAAGGCATAGTAGTTCACTAGAAGGTGGAGATTGACATTACCAGTACATATCCGAAGACACGACCGGTACGCCAATCCCGAAATTCAACTACGAGCTTTTTAACTGCAACAACTTTAATATACGCTATTGGAGCTGGAATTACCGCGGCTGCTGGCACCAGACTTGCCCTCCAA
+
DDDDDIIIIIIIIIHIIIIHIIIIIIIIIHIIIIIIIIIIIHIIHIIIGHIIIHHHHIIGIIIIIIIIIHIICHHHIIHHHHHHHHHHIHHIIHIIIIHIIEHHHIIIIIIIIHIIIIIHIIHHIIHHIIIIIHIIIIIIHHIIIIIIIIIIIHIHIHHHHIIIIHHIIIIIIIIIIIHIIHIIIIIIIIIHEIIIIIIIIIIIIIIIIIIIIIIIIIIIIIIHIIIIHIIIIIIIHIIIIIIIIIHFHHHIIIIIIIIIIIIHFHIIIIIIIIIIIIIIIIIIIIIIIIHIIIIIIIIIIIIIIIIIIIIIIIIIIIIIIIIIIIIIIIIIIIIIIIIIIIIIDDDDD
@HISEQ:969:HM2KJBCX2:2:1101:19691:59186 2:N:0:ACTATGCA
GGAACGACGTGACCCAACTATCCCTATTAATCATTACGTTGTACCTAGAAACCAACAAAATAGGTTCGAACGTCCTATTTCATTATTCCATGCTAATGTATTCAAGCGTTTGCCTGCTTTAAACACTCTAATTTTTTCAAAGTAACAGTCCTGACTCCCCACGACACCAAATTAATGACATCATGGTTCATCAGAAGGGAGGAATCAACGACCCCAGTGCGTACCGAAGGCACGACCGACGTATTGATCCCGAAATTCAACTACGAGCTTTTTAACTGCAACAACTTTAATATACGCTATTGGAGCTGGAATTACCGCGGCTGCTGGCACCAGACTTGCCCTCCAA
+
@0<00GHCE/0DCCEHEHHFH1<C??HCHHHEEHE?GEDE1D111<<<FEHFEEHHGEHHH1D@1CFEHCCE@C00<CEHGCEEHHII11DH1DCFHHHEE<EHHIIHIIGIHCHHHC1GH@EHIIHHH@@CEFHHHFCBH?EFGFHHE@F1;C<DIIHEHFHF.CHHHF<:EHEHHH@HHGEGCHIHFFFDFGHHEGEEIHHHIGBDDGAIIIIHHGE<0CFIHH?HCHGCHHCHHEHHHHFCGGIHHHHC<EHEHEFCEHHEH@IIHIHCCC<HEEEHIHHCEHEGHHHE@=HFECEGEFHCIHEIIIHCCHDCCIHHHFCGCEHHFHGC@CE?@HIHF0AD<<
@HISEQ:969:HM2KJBCX2:2:1101:20269:59176 2:N:0:ACTATGCA
GGAACGACGTGACCCAACTATCCCTATTAATCACTACGGTGAACCTACAAACCAACACAATAGAACCATGCCGTCCAATCCTATTACTCCATTCAAATGTATTCGAGAAAAAATGCTTGCTTTAAACACTCTAATTTTTTCAAGGTAAAGGTCCTGGATCCGCAAGACACCCAATTAAGGACATCAAGTTTCTCCAGAAGGTGAGAAATCAACAGCGACAGTTCATACCCCTTAAGGCATGACCATCACGTCAATCCCGAAATTCAACTACGAGCTTTTTAACTGCAACAACTTTAATATACGCTATTGGAGCTGGAATTACCGCGGCTGCTGGCACCAGACTTGCCCTCCAA
+
D00D@0<C/<01<1<<C<1D11<@1<1DFH1<C11<<<0<1<1111<1<<1<11CGH11D1111D11<1111/</<0<D11<<11<1<D<C?111<1<1<<111<@)%@FFHHG.1%6&<@C1<1B18@<5CF<>1<AAFEHGEHGEAE76HA<H6HDE-DCCHHHEG7B/HIFHCHG/B/HHHHHF=:C?FHGGD/@HCECFIGHEG?HEFFHCEGFCHGIEIFEAIIIHEEIHF>1CEGA>?EFCHEC1DHHDHC?G@GE@HEHHEHDHF@HEGHHGHGCHHHEH@HHHHFFEG@EHEE<HHHHCECHHFEEHFIHH?C</CIHEEHG?C?HHHHHEHFHHHDHCID?DAA
@HISEQ:969:HM2KJBCX2:2:1101:9443:59750 2:N:0:ACTATGCA
GGAACGACGTGACCCAACTATCCCTATTAATCATTACGTTGTACCTAGAAACCAACAAAATAGGTTCGAACGTCCTATTTCATTATTCCATGCTAATGTATTCAAGCGTTTGCCTGCTTTAAACACTCTAATTTTTTCAAAGTAACAGTCCTGACTCCCCACAACACCAAATTAATGACATCATGGTTCATCAGAAGGGAGAAATCAACGACGCCAGTACGTACCGAAGGCACGACCGACGTATTGATCCCGAAATTCAACTACGAGCTTTTTAACTGCAACAACTTTAATATACGCTATTGGAGCTGGAATTACCGCGGCTGCTGGCACCAGACTTGCACTCCAA
+
DDCDDGIHIIIIIIIIIIIIIIIIIIIIIHIIIIIIIIIIIIIIIIHHIIIIIHIHIIIGIHHHGHIHGIHHIIIIGIIIIIIIIIII1CHHFHIIIIIIIIIHIIIHIHIIIIIIHHEIHIIIIIIHHHHHIIIIIIIIIIHIIIIIIIIIIIIHIIIIIIIIIIIIIIIIIIIIIIIHIIIIIHIIIHIIHIIIIIIIIIIIIIHIIIIIIIIIIIIIIIIIIIIIIIIIIIIIIIIIIHHHHIIIIHHIIIIIIIIIIIIIIIIIIIIIIIIIIIIIIIIIIIIIIIIIIIIIIIIIIIIIIIIIIIIIIIIIIIIIIIIIIIIIIIIIIIIIIIIIIDDDDD
@HISEQ:969:HM2KJBCX2:2:1101:3194:60028 2:N:0:ACTATGCA
GGAACGACGTGACCCAACTATCCCTATTAATCATTACGTCAATCCTAGAAACCAACAAAATAGAATCAAACGTCCTATTTCATTATTCCATGCTAATGTATTCAAGCGTGAGCCTGCTTTAAACACTCTAATTTTTTCAAAGTAACAGTCCTGATTCTCCACAACACCAAATAAATGACATCATGGTTCGTCAGAAGGGAGAAACCAACAATGCCAGTACGTACCGAGGCACGACCGACATGATGGTCCCGAAATTCAACTACGAGCTTTTTAACTGCAGCAACTTTAATATACGCTATTGGAGCTGGAATTACCGCAGCTGCTGGCACCAGACTTGCCCTCCAA
+
DDBDDHIIIIIIIIIIIIGIHHIIIHIIIIIIIIIIIIHHHHIHIIIIIHIIHIIHHIGHIIIIIIIIIICGGHHIIIIHIIIIIIIIHIHHHIIIIIIIIHGIIIIIIIIIIIIHIHIIHHIHIIIIIIIIIIIIIIIIIIIIIIIIIIIIIIHHIFGEIIIHHFHIIIHHHHIIIHIHHHIHIIIIIIIIIIIIIIHIIIHIIIIIHIHIIHIIIHIHIIHHIIIIIIIIIIIIIIIIIHHHIIIIIIIIIIHHIIHIHIIIIIIIIIIIIIIIIIIIHIIIIIIIIIIIIIIIIIIIIIIIIIIIIIIIIIIIIIIIIIIIIIIIIIHHIIIIIIIIDDDDD
@HISEQ:969:HM2KJBCX2:2:1101:18885:59873 2:N:0:ACTATGCA
GGAACGACGTGACCCAACTATCCCTATTAATCATTACGTCAATCCTAGAAACCAACAAAATAGGATCAAACGTCCTATTTCATTATTCCATGCTAATGTATTCAAGCGTTAGCCTGCTTTAAACACTCTAATTTTTTCAAAGTAACAGTCCTGTTTCCCTGCAACACCAAATTAATGGCATTACAGTTCTTCAGAAAGGAGGAATCAGCGAGACCAGTACGTACCAATGGCACGACCAACCTGCTGACCCCGAAATTCAACTACGAGCTTTTTAACTGCAACAACTTTAATATACGCTATTGGAGCTGGAATTACCGCGGCTGCTGGCACCAGACTTGCCCTCCAA
+
DDDDDIIIIIHCGHIEHIIIIGGHIIIIIHHHIHHIIIIHHIIIHHFHIHHECEHHIHHHHHCHHII?FHGHHIIHHHHHHGHIIIHIIHEEIIEHHIIIIHHIIIIIIHIIIIIIIIIIIIIHIIIIHIIHHIIIHIIIHIIIIIIIIIIHIIIHHHIIIIIIHHHHIHHEHIHHHIIHIHHHIIIHIIIIIIIIIIIIIIIIHIIIIIIIIIIIIIIIIIIIIIIIIGIIII?IIIIHIIIIHIIIHIIIIIIIHHIIIIIIIIIIIIIIIIHIIIIIIIHHHHEHHHGIIIIIIIIHIIIIIIIIIIIIIIIIIIIIIIIIIIIIIHIIIIIIIIHGIDDBDD
@HISEQ:969:HM2KJBCX2:2:1101:7685:60146 2:N:0:ACTATGCA
GGAACGACGTGACCCAACTATCCCTATTAATCATTACATCGATCCTAGAAACCAACAAAATAGAATCGGATGTCCTATTTCATTATTCCATGCTAATGTATTCAAGCGTGAGCCTGCTTTAAACACTCTAATTTTTTCAAGGTAACAGTCCTAATTCCCCGTGACACCAAATTAATGGCATTACGGTTCTTTAGAAGGTGAGAAATCAATAATATCAGTACATACCAACGGCATGACCGAAACATTGATCCCGAAATTCAACTACGAGCTTTTTAACTGCAACAACTTTAATATACGCTATTGGAGCTGGAATTACCGCGGCTGCTGGCACCAGACTTGCCCTCCAA
+
DDDDDIIIIIIIIIIIIIIIIIIHIIIIIIIIIIIIIIIIIIIGIIIIIIIIHIIIIIIIIIIIIHHIIHIIIIIIIIIIIIIIIHIHEHIIIIIIIHHIIIIIIIIIIIIIIIIIIIIIIIIHHIIIIIIIIIIIIIIIIIIIIIHIIIIIIIIIIIIIIIIIIIIIIIIHHHIIIIIIIGIIIIIIIIIIIIIIIIIIIIIIHHIIIIIIIIIIIIIIIIIIHIIHHIIIIIIHGIIIIIIIIIIIHIIIIIIIIIIIIIIIIIIIIIIIIIIIIIIIIIIIIIIIGIIIIIIIIIHIIIIIIIIIIIIIIIIHIIIIIIIIIIIHIIIIIIIIIIIIIIDCDDD
@HISEQ:969:HM2KJBCX2:2:1101:1324:59789 2:N:0:ATTATGCA
GGAACGACGTGACCCAACTATCCCTATTAATCATTACAGCGGTCCTAGAAACCAACAAAATAGAACCGATGTCCTATTCTATTATTCCATGCTAATGTATTCGAGCAAAGGCCTGCTTTGAACACTCTAATTTTTTCAAGGTAAAAGTCCTGGTTCCCCACGACACCCAGTAAAGGGCATCGGGTTTCCCAGAAGGAAAGACCCGACCGAATCCGTACGCTCGATTAGGAGGACAGATCAGCCAGGTCCAAGGTTCGACTACGAGCTTTTTAACGGCAACAACTTTAATATACGCTATTGGAGCTGGAATTACCGCGGCTGCTGGCACCAGACTTGC
+
DBCDDIGHHIHIIIIIIIIIIIIIIIIIIGIIIIIIIIHIHEGHIIIIIIIIIIIIIIHIHIHHGIIICHFHHGHIIEEHFHHIIIIIFHIIIHHHHGHHHHHIIIIIIIHHIIIHCIHIIHIHIIIIHHIGHIIIIIIHIIIIHIIIHGIIIIHIIIIIHIIIIIHIIIIIIIHIIIIIIIIIIIIIIIIIIIIIIIIIIIIIIIIIIIIIIIIHIIIIIIIIHHIIIIIIIIIHIIIIIIIIIIIIIIIIIIIIIIIIIIIIIIHIIIIIHIIIIIIIHEIIHHIIIIIIIIIIIIIIIIIIIIIIIIIIIIIIIIIIIIIIIIIHIIIIDDDDD
@HISEQ:969:HM2KJBCX2:2:1101:7074:60423 2:N:0:ACTATGCA
GGAACGACGTGACCCAACTATCCCTATTAATCATTACGGTGGTCCTAGAAACCAACAAAATAGAATCATCCGTCCTATTTTATTATTCCATGCTAATGTATTCAAGCAAAATGCCTGCTTTAAACACTCTAATTTTTTCAAAGTAAAGGTCCTGGTTCCTCGCGGCACCCAATTAAGGACATCGCGGTTCTCCAGAAGGAAGACCCGACAACAGGACAGTACTCGCCAAAGACGGACCGCCCGGCCAAGTCTAAAATTCAACTACGAGCTTTTTAACTGCAACAACTTTAATATACGCTATTGGAGCTGGAATTACCGCGGCTGCTGGCACCAGACTTGCCCTCCAA
+
CDCDDIIIIIIIIIIIIIIIIIIIIIIIIIIIIIIIIIHHIIIIIIIIIIIIIIIIIIIIIIHHHHIIHHIIHHHIHIIHIIIIIIIHIIIIIIIIIIIIIIHIHHIIIIIIHIIIIIIIIHIIIHIIIIIIHIIIIIHIIIIIIIIIIIIIIIIHIIIHIIIHHIIIIIIIIIIIIIIIIIIHIIIHHHIIIIHIIIIIIIIIHIIIHIIIHIHIIIIIIIHIIIIIHHIHHHIHHIIIIIIIIIIIIIIHIIIHHHIIIIIIIHIIIIIIIIIIIIIIIIIIIIIHIIIIIIIIIIIIIIIIIIIIIIIIIIIIIIIIIIIIIIIIIIIIIIIIIIIIIIDDDDD
@HISEQ:969:HM2KJBCX2:2:1101:6143:60780 2:N:0:ACTATGCA
GGAACGACGTGACCCAACTATCCCTATTAATCATTACGGCGGTCCTAGAAACCAACAAAATAGGACCGCACGTCCTATTCTATTATTCCATGCTAACGTATTCGAGCAAAGGCCTGCTTTGAACACTCTAATTTTTTCAAAGTAAAAGTCCTGGTCCCCAACACACCCAGTGAAGGGCATGCGGTTCTCCAGAAGAGAAGGCCCGGCCGGACAAGTGCACGCGGTGAGGCGGACCTGCCAGCCAGGCCAAAGGTTCAACTACGAGCTTTTTAACTGCAACAACTTTAATATACGCTATTGGAGCTGGAATTACCGCGGCTGCTGGCACCAGACTTGCCCTCCAA
+
ADDBDIHIHHIHHIIIIIIIIIIIIIIIHIIIIIIIIIIGIIIHCCHIIGIICCHIFCHHIIIIGIIHIGDHFHHIHHIHIHHIIIIIGGIHGIHIIHEHGHIIIIIIIIIIIHGEFHIIIHHIHIIHIIIIIIHHIHIIIHHIHHHGHIHHHHIIIIIIHHHHEIHIGHHIHIIIIIIIIIIHIHHIIIIIIGIIIHIHHIIIIHHIIIIIIIIHHGIIIIIIIHHIIIIIIIIIIIIIIHGIIIIIIIIHIIHIHHIGIIIHIIIIIIIHHIIIIIIIIIIIIHGIHHG<HHHGIHIIIIIIIIIHHHIIIIIIIIIIGIIIHIIIIIIIIIIIIIIDDDDD
@HISEQ:969:HM2KJBCX2:2:1101:18109:60221 2:N:0:ACTATGCA
GGAACGACGTGACCCAACTATCCCTATTAATCATTACGTCAATCCTAGAAACCAACAAAATAGGATCAAACGTCCTATTTCATTATTCCATGCTAATGTATTCAAGCGTTAGCCTGCTTTAAACACTCTAATTTTTTCAAAGTAACAGTCCTGTTTCCCTGCAACACCAAATTAATGACATTACAGTTCTTCAAGAAGGAGGAACCAGTAAAGCCAGTACATACCAGAGGCACGACCAACTTACTAATCCCGAAATTCAACTACGAGCTTTTTAACTGCAACAACTTTAATATACGCTATTGGAGCTGGAATTACCGCGGCTGCTGGCACCAGACTTGCCCTCCAA
+
DDDDDIIIIIIIIIIIHGIIIIIIIIIIIIIIIIIIIIIIIIIHIIIHIIHIHIIIIIIGHHHHHHIHIHGFHHIIIIIIIIIIIIIIIIIGGIIIIIIIIHIIIIHIHIHIHHHHHIIIIIIIIIIIIIIIHHHIIHIHHIIIIHIIIIIIIIIIIIGIHIIIIIIIIIIHHIIIIIIIIIHIHIIIIIIIIIIIIIIHHIIHHHHIIHHIIIIIIIIIIHIIFIIIH=II=IIIIII<IIIHHIHGIIHIIIIIIIIIIHHIIIIIIIIIIIHIIIIIIIIIIHIIIIIIIIIIHHIIIIIIIIIIIIIIIIIIIIIHIIIIIIIIIIIIIIHIIIIIIDDDDD
@HISEQ:969:HM2KJBCX2:2:1101:17150:61627 2:N:0:ACTATGCA
GGAACGACGTGACCCAACTATCCCTATTAATCATTACGGTGATCCTAGAAACCAACAAAATAGAACCATGCCGTCCTATTCTATTATTCCATGCTAATGTATTCGAGCAAAAATGCCTGCTTTAAACACTCTAATTTTTTCAAGGTAAAGGTCCTGGATCCGCAAGACACCCAATTAAGGACATCAAGTTTCTCCAGAAGGTGAGAAATCAACAGCGACAGTTCATACCCCTTAAGGCACGACCATCACGTCAATCCCGAAATTCAACTACGAGCTTTTTAACTGCAACAACTTTAATATACGCTATTGGAGCTGGAATTACCGCGGCTGCTGGCACCAGACTTGCCCTCCAA
+
DDADDHIIIHHHIIIHIIIIHHHIIIIIIIIIIIHIIIIIIIIIIIIIIIIIHEHIIGHIIIHHIIIIIIIGIIIIHIIIIIIIIIHIIHIHIHIIHIIIIHHHIIIIIIIIIIHIHIIGIHHIFIHIIIIHHHIIGHIIIHHIHIIIIIIIIIIIIIHIIIHIIIHIIIIIIIHIIIIIIIIIIIIIIIIIIIIIIIIIIIHIIIIIIIIIIIIHIIIIIIIIIIIHHIIIIIIIIIIIIIIIIIIHIIIIIIIIIIIIIIIIIIIIIIIIIIIIIHHIIHIIIIIIIIIIIHIIIIHHHHIIIIIIIIIIIIIIIIIIIIIIHIIIIIIIIIIIIIIIIIIHIIIIDDDDD
@HISEQ:969:HM2KJBCX2:2:1101:10056:61342 2:N:0:ACTATGCA
GGAACGACGTGACCCAACTATCCCTATTAATCATTACGGTGATCCTAGAAACCAACGAAATAGAATCAGTCCGTCCTATTTCATTATTCCATGCTAATGTATTCAGACGTTAGCCTGCTTTAAACACTCTAATTTTTTCAAAGTAACAGTCCTGATTTCCAATCACACCAAATTAATGACATGAAAGTTCCTCAGAAGGTAGAGATTTATCTCACCAGTACAGACAATTAAGCCTGACCAATGGGTAAACCCCGAAGTTCAACTACGAGCTTTTTAACTGCAACAACTTTAATATACGCTATTGGAGCTGGAATTACCGCGGCTGCTGGCACCAGACTTGCCCTCCAA
+
DDDDDIIIIIIIIIIIIIIIIIIIIIIIIIIIIIIIIIIIIIIIIIIIIIIIIIIIIIIIIIIHIIIHHIIII@HHHGIGIHIIIIIIIIIIIIIIHHIIIIHIIHIIIIIIIHIIIIHHIHIIIIIIIHIIIIHIIIHIIIIIIIIIIIIIIIIIIHHIIIIIIIIIIIIIHIIIIIIIIHIIIIIIHIHIIIIIIIIIIIIIIIIIIIIIIIIIIIIIIIIIIIIIIIIIIIIIIIGIIIIHIHHIIIIIIIIIIIIIIIIIIIIIIIHIHIIHIIIIIIIIIIIIIIIIIIIIIIIHIIHIIIIIIIIIIIHIIIIIIIIIIIIIIIIIIIIIIIIIIIIDDDDD
@HISEQ:969:HM2KJBCX2:2:1101:7217:62142 2:N:0:ACTATGCA
GGAACGACGTGACAAAACTATCCCTATTAATCATCACATCGACCCCAGAAACCACCAAAATAAAATCAGCTGTCCTATTTCATTATTCCATGCTAATGTATTCAAGCGTAAGCTTGCTTTAAACACTCTAATTTTTTCAAGGTAACAGTCCTAATTCCCCATAACATCAAATAAATGACATTATGGTTCTTTAGAAGGTGAGAACCAATAAAACCAGTACATACCAAGGCATGACCGATTCCTTGATCCCGAAATTCAACTACGAGCTTTTTAACTGCAACAACTTTAATATACGCTATTGGAGCTGGAATTACCGCGGCTGCTGGCACCAGACTTGCCCTCCAA
+
00<0<00//<011111<11<D11<1<11<D11<11<D1110D/</0001111<<1<<11<1111<1<1<1<111<F1C1<<1D1CGC@G1@G?11IIIIIIHHEG=EHHHIIHHHFHEHHHG@HHHFGIHF<HHEIHIHIIHIIHIIHFIIIIIHHI8IIIIIIIIHIHIIIHIIIIIHGHIIIIIHHFCDEIHI:H9H;HHIHGHIIHIIHHGIIGIIIIIIGIIIIIIIIIGIIIIIIIHHFEIHGIHIHHIHHHGGIIIHIIHIHIIIGHHIIIHHIHIIIIHIIGIHEEIIIIIIIIIIGIIIIHIIIIIIIIIIIIGIIIIIIIIIIHIHIIIIIDCDDD
@HISEQ:969:HM2KJBCX2:2:1101:18249:62660 2:N:0:ACTATGCA
GGAACGACGTGACCCAACTATCCCTATTAATCATTACGTCAATCCTAGAAACCAACAAAATAGGTTTGAACGTCCTATTTCATTATTCCATGCTAATGTATTCAAGCGTTAGCCTGCTTTAAACACTCTAATTTTTTCAAAGTAACAGTCCTGTTTCCCTGCAACACCAAATTAATGGCATTACAGTTCTTCAGAAAGGAGGAATCAGCGAAACCAGTTCATACCAGTGGCACGACCAACCTGCTGACCCCGAAATTCAACTACGAGCTTTTTAACTGCAACAACTTTAATATACGCTATTGGAGCTGGAATTACCGCGGCTGCTGGCACCAGACTTGCCCTCCAA
+
DDDDDIIIIIIIIIIIIIIIHIIIIIIIIIIIIIIIIIIIGIIHIIIIIIIIIIIIIIIIIIHIHHIIIIEHHHIIIGIIIHHIEHIHHHIGHIIIIIIIIIIIIHIIIIIIIIIHHIIIHHIIIIIIIIIIIIIIIHIIIIIIIIIIIIHHHHIIIIIHHIIIHHHIIIHHFIIIHIIIIIIIIIIIIHIIIIIIIIIHIIIIIIHIIIIIIIIIIHIIIIIIIIIIIIIIIIIIIIIIHIHHGIIIIIIHIIIIIIIIIIIIIIIIIIIHIIIIIIIIIIIHHHHHIIIIIIIIIIIIIIIIIIIIIIIIIIIIIIIIIIIIIIIIIIIIIIIIIIIIIDDDDD
@HISEQ:969:HM2KJBCX2:2:1101:10366:63560 2:N:0:ACTATGCA
GGAACGACGTGACCCAACTATCCCTATTAATCATTACGTCAATCCTAGAAACCAACAAAATAGGATCGAACGTCCTATTTCATTATTCCATGCTAATGTATTCAAGCGTTAGCTTGCTTTAAACACTCTAATTTTTTCAAAGTAACAGTCCAAATTCCCCAAAACACCAAATTAATGGCATTAAGGTTCATCAGGAAGGAGGAATCAGTGAGACCAGTACATACCAGAGGCATGACCAACCTACTAACCCCGAAATTCAACTACGAGCTTTTTAACTGCAACAACTTTAATATACGCTATTGGAGCTGGAATTACCGCGGCTGCTGGTACCAGACTTGCCCTCCAA
+
DDDDDIIIIIIIIIIIIIIIIIIIIIIIIIIIIIIIIIIIIIIIHIIIIIIIIIIIIIIIIIIIIIIIIIIIIIIIIIIHIHIIIIIHHIIHFHIGIIIIIIIIIIIIIIIIHHIHHHIIIIIIIIIIHHIIIIIIIIIIIIIIIIHIIHIIIIIIIHHIIIIHIIIIIIIIIIIIIHIIIIIIIIIIIHIIIHIIIIIIIIIIHIIIIIIIIHIIIIIIIIIIIIIIIIIIIIIIIIIIIIIHHIIIIIIIIIIIIIIIIIHIIIIIIIIIIIIIIIIIIIIIIIIIIIIIIIIIIIIIIIIIIIIIIIIIIIIIIIIIIIIIIIIIIIIIIIIIIIIIIDDDDD
@HISEQ:969:HM2KJBCX2:2:1101:3728:63772 2:N:0:ACTATGCA
GGAACGACGTGACCCAACTATCCCTATTAATCATTACGTCAATCCTAGAAACCAACAAAATAGGATCGAACGTCCTATTTCATTATTCCATGCTAATGTATTCAAGCGTTAGCCTGCTTTAAACACTCTAATTTTTTCAAAGTAACAGTCCTGTTTCCCTGCAACACCAAATTAATGACATTACAGTTCTTCAGAAAGGAGGAATCAGCGAAGCCAGTGCATACCAGTGGCACGACCAACCTGCTGACCCCGAAATTCAACTACGAGCTTTTTAACTGCAACAACTTTAATATACGCTATTGGAGCTGGAATTACCGCGGCTGCTGGCACCAGACTTGCCCTCCAA
+
DDDDDIIIIIIIIIIIIIIIIIIIIIIIIIIIIIIIIHIHIIIIIHIIIIIIIIIIIIIIIIIIIIIIIIIIIIIIIIIIIIIIIIHHIIIIHIHIHIIIHHIIIIIIIIIIIIIIIIIIIIIIIIHIIIIIIIIIIIIIIIIIIIIIIIIIHHIIIIIIIIIIIIIIIIIIIIIIIIIIIIIIIIIIIIIIIIIIIIIIIIIIIIIIIIIIIIIIIIIIIIIIIIIIIIIIIIIIIIIIIIIHHIIIIIIIIIIIIIIIIIIIIIIIIIIIIIIIIIIIIIIIIIIIIIIIIIIIIIIIIIIIIIIIIIIIIIIIIIIIIIIIIIIIIIIIIIIIIIIIIDDDDD
@HISEQ:969:HM2KJBCX2:2:1101:7922:64090 2:N:0:ACTATGCA
GGAACGACGTGACCCAACTATCCCTATTAATCATTACGTCGATCCTAGAAACCAACAAAATAGAATCAAACGTCCTATTTCGTTATTCCATGCTAATGTATTCAAGCGTGAGCCTGCTTTAAACACTCTAATTTTTTCAAAGTAACAGTCCTGATTCCCCAAGACACCAAATTAATGACATCATGGTTCGTCAGAAGGTAGGAATCAATAATACCAGTACGTACAATAGCACGACCAATAAATTGATCCCGAAATTCAACTACGAGCTTTTTAACTGCAACAACTTTAATATACGCTATTGGAGCTGGAATTACCGCGGCTGCTGGCACCAGACTTGCCCTCCAA
+
DDDDDIIIIIIIIIIIIIIIIIIIIIIIIIIIIIIIIIIIIIIIIIIIIIIIIIIIIIIIIIIIIHIIIIHIIIIIIIHIIIIIIIIHIHIHIIIIIHIIIIIIIIIIIIIIIIIIIHIIIHIIIIIIIIIHIIIIIIIHHHIIIHIIHIIIIIHHIIHIIIIIIIHIIIIHHIHIIIHHHIIIIIIHIIIIIIIHIIIIIIIHHHIIIIIIIIIIIIIIIIIIIIIIIIIIHIHIIIIIIIHHIIIIIIIIIIIIIIIIIIIIIIIIIIIIIIIIIIIIIIIIIHIIIIIIIIIIIIIIIIIIIIIIIHIIIIIIIIIIIIIIIIIIIIIIIIIIIIIIDDDDD
@HISEQ:969:HM2KJBCX2:2:1101:10644:64767 2:N:0:ACTATGCA
GGAACGACGTGACCCAACTATCCCTATTAATCATTACGTCAATCCTAGAAACCAACAAAATAGGATCAAACGTCCTATTTCATTATTCCATGCTAATGTATTCAAGCGTTAGCCTGCTTTAAACACTCTAATTTTTTCAAAGTAACAGTCCTGTTTCCCTGCAACACCAAATTAATGACATTACAGTTCTTCAAGAAGGAGGAACCAGTAAAGCCAGTGCATACCAGAGGCACGACCAACCTACTAATCCCGAAATTCAACTACGAGCTTTTTAACTGCAACAACTTTAATATACGCTATTGGAGCTGGAATTACCGCGGCTGCTGGCTCCAGACTTGCC
+
@@BBBIIIIIC@HIHIIIIHHHEHHIIIIHHIHIHIIIIIGHIHIIIHIHIIHIIIHHEHHHHHHIIIIIHHHGHHIIIHIHIIIIIEHIIHIIIIIHIHGIHIIIIHIHIIIHHIHHHHHGIHHIIIHHHHHHIIIIHHDHHIHHFHHHHGIIIHHIHIIIHHHHHEHHHIHHFHHIHFEIIIHHHEEHGIIIHHIIHIIIIHHHHHIIIIGIIHHHHEIIIIIIIIHHHIHFHDIHGHGIIIIHHFHIIIIHGC?HGHHHHHHEHIHIIIIGIHIHIIHGHIIIIHHIIIHHDHHHHIIIIIIHHHIIIIIIIIIIIIIIIIIIIIIHIIHIIDDDDD
@HISEQ:969:HM2KJBCX2:2:1101:19473:64517 2:N:0:ACTATGCA
GGAACGACGTGACCCAACTATCCCTATTAATCATTACTCTGGTCCTGAAAACCAACAAAACAGAACCATAGTCCTATTCTATTATTCCATGCTAATGTATTCAAGCAAATGCCTGCTTTGAACACTCTGATTTTTTCAAGGTAAACAACATTAGCTTTAACACTAATGTAAAAAATGATTCAAATAAATCTTACTCCTAAAAGTAAAATAAATTCAATATCACAAGATTCAACTACGAGCTTTTTAACTGCAACAACTTTAATATACGCTATTGGAGCTGGAATTACCGCGGCTGCTGGCACCAGACTTGCCCTCCAA
+
DDDDDIIIHIIIIIIIIIIIIIIIIHIIIIIIIIIHIIIHIIIIIIIHIIIIIIIIIIIIIIIIIIIIIIIIHIIIIHHIIIIIIHIIIIGIIIIIIIHHHIIIIIIIIIHIIIIIIHIIIIIIGIIIIIIIIIIIIIIHHIIIIIIIIIIIHHIIIIIIIHIIIIIIHIIIIIIIIIIIIHIIIIIIIIIIIIIIIIIIIIIIIIIIIIIIIIIHHIIHIIIIIIIHIIHIHHHIIH=IIIIIIIIIIFHIIIIHHIIIIIIIIHIIIIIIIIIIIIGIIIIIIIIHIIIIIIIIIIIIIIIIIIIIIIIIIDDDDD
@HISEQ:969:HM2KJBCX2:2:1101:19363:64719 2:N:0:ACTATGCA
GGAACGACGTGACCCAACTATCCCTATTAATCATTACGTCAATCCTAGAAACCAACAAAATAGGATCGAACGTCCTATTTCATTATTCCATGCTAATGTATTCAAGCGTTAGCCTGCTTTAAACACTCTAATTTTTTCAAAGTAACAGTCCTGTTTCCCTGCAACACCAAATTAATGACATTACAGTTCTTCAAGAAGGAGGAATCAGTAAAGCCAGTACACACCATTGGCACGACCAACCTACTGACCCCGAAATTCAACTACGAGCTTTTTAACTGCAACAACTTTAATATACGCTATTGGAGCTGGAATTACCGCGGCTGCTGGCACCAGACTTGCCCTCCAA
+
DDDDDIIIHIIGHHIHHIIIEHIIIIIIHIGGHIHHHIIIIIIEHEHIIIIIIIIIIIIIHFFCHHIIHIIIIHHGEHHIGHIIIIIGHHHIGHIHIHIIIHHIIIHHHHHGGHIIIHHIIHHIIIIHHHIIIIIIIIIHIGIIIHIHHHFHIHIHIHIHIIIIHHIIHHHIIIHIHIIIIIHHHHHHHHHIIHIHIIIHHHHHHIHIIHIIIGIIHHGHIIIIIIIIIIIIIIIIHHIIIHHHGIIIIIIHIIIHIIIIIHIIIIIIIIIHIIIIIIIIIIIIHHHGIIIIIIIIIIHGIIIIIIIIIIIIIIIIIIIIIIIIIHHIIIIIIIIIIIIIIDDDDD
@HISEQ:969:HM2KJBCX2:2:1101:16770:64910 2:N:0:ACTATGCA
GGAACGACGTGACCCAACTATCCCTATTAATCATTACGTCGATCCTAGAAACCAACAAAATAGAATCAAACGTCCTATTTCGTTATTCCATGCTAATGTATTCAAGCGTGAGCCTGCTTTAAACACTCTAATTTTTTCAAAGTAACAGTCCTGATTCCCCATGACACCAAATTAATGACATCATGGTTCGTCAGAAGGTAGGAATCAATAATACCAGTACGTACAATAGCACGACCAATAAATTGATCCCGAAATTCAACTACGAGCTTTTTAACTGCAACAACTTTAATATACGCTATTGGAGCTGGAATTACCGCGGCTGCTGGCACCAGACTTGCCCTCCAA
+
DADDDIIGCFHHIIIIIIIIIIIIIIIIIIIIIHIIIHHIIHIIIIIIHIIIHIIHIIIIIHIIIIIIIIIGHHIIIIIIIIIIIIIIIIHIHIEHHIIIIIIIIIIIIIIIIIIIIIIIHHIIHIIIHHIIIIIHHHHCHIIIIIIHHIIIHIIIIIIIIIIIIIIIIIIIIIIIHHHIIIIIIIIIIIIIIIIIHIIIIIHIIHIIHHHHFHIIIIIIIIIIIIIIIIIII>IIHIIIIHHGIIIG=IIIIHIIIIIIIIIIHHIIIIIIIIIIIIIIIIIIIIHIIIIIHIIIIIIIIIIIIIIIIIIIIIIIIIIIIIIIIIIIIIIIIIGIIIIIDDDDD
@HISEQ:969:HM2KJBCX2:2:1101:13371:64903 2:N:0:ACTATGCA
GGAACGACGTGACCCAACTATCCCTATTAATCATTACGTCAATCCTAGAAACCAACAAAATAGGATCAAACGTCCTATTTCATTATTCCATGCTAATGTATTCAAGCGTTAGCCTGCTTTAAACACTCTAATTTTTTCAAAGTAACAGTCCTGTTTCCCTGCAACACCAAATTAATGACATTACAGTTCTTCAAGAAGGAGGAACCAGTAAAGCCAGTACATACCAGAGGCACGACCAACCTACTAATCCCGAAATTCAACTACGAGCTTTTTAACTGCAACAACTTTAATATACGCTATTGGAGCCGGAATTACCGCGGCTGCTGGCACCAGACTTGCCCTCCAA
+
DDDDDGIIIIIIIIIIIIIIIIIIIIIIIHHIIIIIIIIIIIIIIIIIIIIIGHIIIIIGHHHIGIIIIIHHIIIIIIIIIIIIIIIFHHIIHHIIIIIHHEHHIIHHIIIIHIIHIIIIHIHHIIIIHIHHHIIIIHHIIIHIIIIIHIIIIIIIIIHIIIIIIIIIIIHEHIIIIIHHHHIIIHIIIIIIIIIIIIIIIIIHIHIIIIIIIIHIIIIIIIIIIIIIIHIIIIIIIIHHIIHHHHHDIIIIIIIHHIIIIHIIIIIHIIIIIIIIIIIIIIIIIIHHIIIIIIIIIIIIIIHIIIIIHIIGIIIGIIIIIIIIIIIIIIIIIIIIIIIIIDDDDD
@HISEQ:969:HM2KJBCX2:2:1101:13790:65351 2:N:0:ACTATGCA
GGAACGACGTGACCCAACTATCCCTATTAATCATTACATCGATCCTAGAAACCAACAAAATAGAATCGGATGTCCTATTTCATTATTCCATGCTAATGTATTCAAGCGTGAGCCTGCTTTAAACACTCTAATTTTTTCAAGGTAACAGTCCTAATTCCCCGTGACACCAAATTAATGGCATTACGGTTCTTTAGAAGGTGAGAAATCAATAATATCAGTACATACCAACGGCATGACCGAAACATTGATCCCGAAATTCAACTACGAGCTTTTTAACTGCAACAACTTTAATATACGCTATTGGAGCTGGAATTACCGCGGCTGCTGGCACCAGACTTGCCCTCCAA
+
DAB@DHIIHHIIIIIIIIIIIIIIIIHHIHIIIIIHHIHCGHHHHHIIIGHIHHIIIIIIHHFHIIIIIHIGIGHIIHHIIHHHIIIHIHHEHIIIHIIHHHEHHHHIIHHIIIHHIIHHHHHIGHHHHIIIHEHHEIHHHHHIIIIIHHIIIIIHGIHHHHIIIIIHHGGIIIIIHGHHIHHHIIIHGEGIIIIHIHHIIIIIHIIHIHIHIHGIIIIHFIHGHHDIIHIIIHHCHIIIIIHHGGHHHIIIIIHIIGIIIIHIHHFIHHIIHEHGIIIIIHIIIIIIHHHIIIHIIIIIHIIIIIIIIIHIIIIIIGIIIIHHIIIIIIIIHHHHHIIIIIDCDDD
@HISEQ:969:HM2KJBCX2:2:1101:20986:66461 2:N:0:ACTATGCA
GGAACGACGTGACCCAACTATCCCTATTAATCATTACGTCGATCCTAGAAACCAACAAAATAGAATCAAACGTCCTATTTCATTATTCCATGCTAATGTATTCAAGCGTAAGCCTGCTTTAAACACTCTAATTTTTTCAAAGTAACAGTCCTGATTCCCCACGACACCAAATTAATGACATCGCGGTTCTTCAGAAGGTAGGAACCGATAATGCCAGTGCGTACCGAAGCACGACCAACAATTCGATCCCGAAATTCAACTACGAGCTTTTTAACTGCAACAACTTTAATATACGCTATTGGAGCTGGAATTACCGCGGCTGCTGGCACCAGACTTGCCCTCCAA
+
@DAD@HHIHC=HHI?FGH1FDHHH1DHHIIEEHHHHGHH?CECHH1CCGHHICHHEHIIE??1DG<FHCHHIHHHDHEF<DFCHFGHIHHHHH?GHHHFFIHGHHGH6<DH<@CHGGCGGHHIHIIHEFHHHEIHH<EHGHHACFGHE@CFE7FAHGHFHHH<EHHHFIHFHHHHH8CFGFGHHH:GHHIHHHIIIIIIHHHHHEEHHHHEED?HDIGIIHHGHCFHHIIIIIIIHFCCH?FHDIIGHHIIIIIIIIIIIIIIIHIIIIHHFIHIIHIHIIIHIIIIIIIIIIIIIIIIIIIIIIIIIIIIIIIIIIIIIIIIIIIIIIIHIIIIIIIIIDDDDD
@HISEQ:969:HM2KJBCX2:2:1101:1606:67355 2:N:0:ACTATGCA
GGAACGACGTGACCCAACTATCCCTATTATCATTACGTCAATCCTAGAAACCAACAAAATAGGATCGAACGTCCTATTTCATTATTCCATGCTAATGTATTCAAGCGCGAGCCTGCTTTAAACACTCTAATTTTTTCAAAGTAACAGTCCTGATTCCCCACCACACCAAATTAATGACATGATGGTTCGTCAGAAGGTAGAAATCAGTAACACCAGTACGTACCGAAGGCACGACCAGCGTACTAATCCCGAAATTCAACTACGAGCTTTTTAACTGCAACAACTTTAATATACGCTATTGGAGCTGGAATTACCGCGGCTGCTGGCACCAGACTTGCCCTCCAA
+
DCDDDFHIIHEHIIIHFHIEHIIHIIIHHIHHHIIGIHCHHHHHHHHHGHIHHIHEGHHIIHHHHHIHEHHHIIIIIHIIIIIIIFHHHIIIGHIIIIHGEIIIHIHHHHIIIHHIIHIIIIHIIIIIHEHIHGGHIIHIHHHHHIHHHHIIIHGIIHHHIIIIIHGFHHHHIIIHHHHEIHHHGFIIIIIIIHFHIHIIIIIH<IHHIIIIIHIIIGGHFIGEHGIIIIHIIHHEH?HGIIHHIHGIIIIIIHIIIHHHHHIIIIIIIIIIHFHHHHHHIIHGHIIIIIHIHIIHIIIIIIIIIIIIIIIIIIIIIIIIIIIIIIIIIIIIIIIIIIIIDDDCD
@HISEQ:969:HM2KJBCX2:2:1101:10366:67361 2:N:0:ACTATGCA
GGAACGACGTGACCCAACTATCCCTATTAATCATTACATCGATCCTAGAAACCAACAAAATAGAATCGGATGTCCTATTTCATTATTCCATGCTAATGTATTCAAGCGTGAGCCTGCTTTAAACACTCTAATTTTTTCAAGGTAACAGTCCTAATTCCCCGTGACACCAAATTAATGGCATTACGGTTCTTTAGAAGGTGAGAAATCAATAATATCAGTACATACCAACGGCATGACCGAAACATTGATCCCGAAATTCAACTACGAGCTTTTTAACTGCAACAACTTTAATATACGCTATTGGAGCTGGAATTACCGCGGCTGCTGGCACCAGACTTGCCCTCCAA
+
DCDDDCHIHIIIIIIGIIIHIHHIIIHIIHIHIIIIHHIHGGHHIIIIIIIIIHIIIHIIIIGIIHHIHFHHHHIIIIHIFHIIIIIEHHHICHEHHHIIIHHEHHHHIIIHGIIIIIIIGIHHIIIIIHIIHIIHGIIHHHIHIIHIIIIIHIHHGIIIIIHIIIIIIIIIIIHIHHIIIIIIIIIIIIIIIIIIIHHHHHGIIHIHIIIIIIIHIIIIIIIHHHHIIIHIHGHIIIIIIHIIHHIIIIIIIIIIIIIIIIIIHIIIIIIIIIHHGHHEEHIIIIIIIIGIIIHGIIIIIIIIIIIIIIIIIIIIIIIIIIIIIIIIIIIIIIIIIIIIIIDDDDD
@HISEQ:969:HM2KJBCX2:2:1101:5664:67581 2:N:0:ACTATGCA
GGAACGACGTGACCCAACTATCCCTATTAATCATTACTTCAGTCCTAGAAACCAACAAAATAGAACCGAAGTCCTAAATTATTATTCCATGCTAATGTATTCAAGGCATAAGCCTGCTTTAAACACTCTAATTTTTTCAAAGTAATAGAGCTAGATCGCGACGACAGCCCAGTGAAGGGTGCCGCCGTTTTCTAGCAGGATGGCAGACGCGCGCCAGCACTCACACTCGTAACCGAGGCGGGCCAGGTGCGTCAAACCAGAAATCCAACTACGAGCTTTTTAACTGCAGCAACTTTAATATACGCTATTGGAGCTGGAATTACCGCGGCTGCTGGCACCAGACTTGCCCTCCAA
+
DDDDDIIIIIIIHHIHIIIIIIHIIIIIIHIIIIIIIHHIIHIEHHIIIGIFHIIIIIIIIIIIIIIIGIHEHIIIIIIHIIIIHIIIIIIHIIIIIIIIIFHHIIIIIHIIIIIIIIIIIIIIIIIIIIIIIIIIHIIHHIIIIIIIIIIIIHIIIIHHHIIIIIIIIIIIIIHIIHIIHIIGIIHIHIIIIHHIIIIIIIHIIIHIIIHIIIIIHIIIIIIIHHIIIIIIIIIIIIIIIIIIIIIIIIIHGIIIIIIIIIIIIIIIIIIIIIIIIIIIIIIIIIIIIIIIIIIIIIIIGIIIIIIIIIIIIIIIIIIIIIIIIIIIIIIIIIIIIIIIIIIIIIIIIDDDDD
@HISEQ:969:HM2KJBCX2:2:1101:19980:67530 2:N:0:ACTATGCA
GGAACGACGTGACCCAACTATCCCTATTAATCATTACGGTGGTCCTAGAAACCAACAAAATAGAATCATCCGTCCTATTTTATTATTCCATGCTAATGTATTCAAGCAAAATGCCTGCTTTAAACACTCTAATTTTTTCAAAGTAAAGGTCCTGGTTCCCCGCGGCACCCAATTAAGGACATCGCGGTTCTCCAGAAGGTGAGAAATTGACTACACCAGTTCATACCCCTTAAGGCACGACCGATGTGTCAATCCCGAAATTCAACTACGAGCTTTTTAACTGCAACAACTTTAATATACGCTATTGGAGCTGGAATTACCGCGGCTGCTGGCACCAGACTTGCCCT
+
DDDDDIIIIIIIIIIIIIIIIIIIIHIIIHIIIIIIIIIIIIIGIHIIIIIIIIIIIIIIIHHHIIIIIIIIIIHIIIHIIHHIGHIHIIIIIIIIIIIIIIHHIHIIIIIIIIIIIIIIIIHIIIIIIHHIIHIIIHFHIIIHIIIIIIIIIIIIIIIIIIIIIIIIIIIIHIIHIIIIIIIIIIIIIIIIIIIIIIIIIIIIIIIIIIIIIIIIIIIIIIIIIIIIIIIIIIIIIHIIIIIIHHIIIIIIIIIIHIIIIIIIIIIIIIIIIIIIIIIIIIIIIIIIIIIIIIIIIIHIIIIIIIIIIIIIIIIIIIIIIIIIIIIIIIIIIIIIIIIIIIDDDDD
@HISEQ:969:HM2KJBCX2:2:1101:11412:67924 2:N:0:ACTATGCA
GGAACGACGTGACCCAACTATCCCTATTAATCATTACGTGGTCCTAAAACCAACAAAATAGAACCATCGTCCTATTTTATTATTCCATGCTAATGTATTCAAGCAAAAATGCCCACTTTAAACACTATATTTTTTTCAAAGTAAAAGTCCTAGTTCATTGAAACACCCAAGAGCATCCCAATTCACCAGAAGGTGAGAAATTGGCTACACACCAATTCATGCCCCTAAAGGCATGACCGATATATCCCAATCCCGAAATTCAACTACGAGCTTTTTAACCGCAACAACACTAATATACGCTATTGGAGCTGGAATTACCGCAGCTGCTAATACCAGACTTGCCCTCCAA
+
DABDDFHDDCEHHHI?GH1DC<C@HH?GHHHIIGHHHGHEEHECCFHEHIIHHHIIIFHHE1CFHHDG0E?G@1DG?HFDCE@FE@E@D@1CFFE@DEFHIFHHHEHHEECEHHHEDCC@FHEGEHHHGIIHCEGHHHAEHHIHHHGEIIIIFHHEHHCHEC@EFHH6IHFDHEHDHEHHHHEG./CFF<IHGIGHEHFHGIIIEIHGCC<HHHGH?FEHDCBGHECG1?IFFD.CGIGHHHHFGC1<D/</HHCF1@HH?HCCE<@HF10HIHHHED<<1<1C<<<FF<1F@F0C<CEHFFHCHHEEFHEIIHHIHHHEIFIHIHGIGHHHHG@?GEHG@C=EB00@0
@HISEQ:969:HM2KJBCX2:2:1101:16524:67943 2:N:0:ACTATGCA
GGAACGACGTGACCCAACTATCCCTATTAATCATTACGGCGGTCCTAGAAACCAACAAAATAGAACCGCACGTCCTATTCTATTATTCCATGCTGTAATATTCGAGCAAAGGCCTGCTTTGAACACTCTAATTTTTTCAAAGTAAAAGTCCTGGTCCCCAACACACCCAGTGAAGGGCATGCGGTTCTCCAGAAGAAAAGGCCCGGCCGGACAAGTGCACGCGGTGAGGCGGACCTGCCAGCCAGGCCAAAGGTTCAACTACGAGCTTTTTAACTGCAACAACTTTAATATACGCTATTGGAGCTGGAATTACCGCGGCTGCTGGCACCAGACTTGCCCTCCAA
+
DADDDIH/CEH1CGEEHIHHHHIIIHIIICEEHHIHEGFIIHHHH?CGHHII?GHHIIIIICCHHICCH<?<GHDHHHIHGHHIHIIHIIHHEHHHHHHIHHG?F?HHHH@DGHEHHHHHHIHHHHGGHHHHHIIHEBFIHHIIIHGGHEEEFHHHH?IIIIHDGIIIHIIGIIGIFIHIFIIIIIHHFIHIIIIIIHHHDHCFHIIIIIIIIIFDGGGIHIIIFGGIGIHFIHIIGIGIFEDHHHCHHHH?IIIIIIHIIIIIIIIIIIIIIIIIIIIIHFHIIIIIIHIHIIIGIIIIIIIIIIIIIIHIIIIIIIIIIIIIIIIIIIIHHHIIIIHCDDDD
@HISEQ:969:HM2KJBCX2:2:1101:12877:67171 2:N:0:ACTATGCA
GGAACGACGTGACCCAACTATCCCTATTAATCATTACGTCAATCCTAGAAACCAACAAAATAGGTTTGAACGTCCTATTTCATTATTCCATGCTAATGTATTCAAGCAAATATGCCTGCTTTAAACACTCTAATTTTTTCAAAGTAACAGTCCTGTTTCCCTGCAACACCAAATTAATGACATTACAGTTCTTCAGAAAGGAGGAATCAGCGAGACCAGTTCATACCAGTGGCACGACCAGCCTGCTGACCCCGAAATTCAACTACGAGCTTTTTAACTGCAACAACTTTAATATACGCTATTGGAGCTGGAATTACCGCGGCTGCTGGCACCAGACTTGCCCTCCAA
+
D0<@DHECCCEHICCCG=GHII11C<D<<1D1<111DCFHID@HHHFEF?CHHIFEHGEF1FHFE@1ECGHHHC@GHHCHC1<F1<<FHIIH1CEGHGHGECHH?HIHHHEIHHHEHEA@A1HHHHFHEHAFHCE@FEEHE@B1EFACHC?HHHHHFEHIHHIHHHIIGHE<0<EHHEHHG@GEIHHGF@GHHHHHHEIHHHFHHEGHIII<HHGHIIIHHHHIIIIIIHIHHCHH=I;IHEHCGGGIHHHHFHHIHC?HHGGCDHHHHGHHCIHGHIGIIIHHEHHHCIHHHHHHHIIHIHHHHHGIIIIHHFIIHCHGIIHHIIIIIHIIIHHHHHHDHGHDDD@D
@HISEQ:969:HM2KJBCX2:2:1101:4627:67476 2:N:0:ACTATGCA
GGAACGACGTGACCCAACTATCCCTATTAATCATTACGTCAATCCTAGAAACCAACAAAATAGGATCGAACGTCCTATTTCATTATTCCATGCTAATGTATTCAAGCGTTAGCCTGCTTTAAACACTCTAATTTTTTCAAAGTAACAGTCCTGTTTCCCTGCAACACCAAATTAATGACATTACAGTTCTTCAAGAAGGAGGAATCAGTAAAGCCAGTACATACCATAGGCACGACCAACCTACTGACCCCGAAATTCAACTACGAGCTTTTTAACTGCAACAACTTTAATATACGCTATTGGAGCTGGAATTACCGCGGCTGCTGGCACCAGACTTGCCCTCCA
+
ABDDDHIIHIIIIHHIIIIIIIIIIIIIIIIIIIIIIIIIIHIGIIIGIIIIIGIIHHIIIGHIIHIIGIGHHHIIIIIIHIIIIHHIIIICEHHIHHHHIIHHIHIIIIIHHIIIHIIIHIIIIGIIIIIIIIIIIIIIIIIIIIIHHIIIIIIIIIIIIHIHHHIIIIIHHIIIIIIIIHIIIHHIHIIHIIIIIIIIGIIHHHHHIIIIIHHI=IIHIIIIIIIIIIIIIIIIIIIIIIHGIIIIIIIIIIIIIIIIIIIIIIIIIIIIIIHIIIIIIIIIIIIIIIIIIIIIIIIHIIIIIIIIIIIIIIIIIIIHIIIIIIIIIIIIIIIIIIIIDDDDD
@HISEQ:969:HM2KJBCX2:2:1101:18376:68586 2:N:0:ACTATGCA
GGAACGACGTGACCCAACTATCCCTATTAATCATTACGGTGATCCTAGAAACCAACAAAATAGAATCATGCCGTCCTATTTTATTATTCCATGCTAATGTATTCAAGCAAAATGCCTGCTTTAAACACTCTAATTTTTTCAAAGTAAAGGTCCTGGTTCCCCGACACACCCAATAAAGGGCATACCGGCTCACCAGAAGGATAGACCCGACAGCAGAACAGTACTCGCCAGAGACGGACCGTCCGGTCAGGCCTAAAATTCAACTACGAGCTTTTTAACTGCAACAACTTTAATATACGCTATTGGAGCTGGAATTACCGCGGCTGCTGGCACCAGACTTGCCCTCCAA
+
DDADDIFHIIIHIFHIIIIIIHHHIHGHIHIGHGHHHIHHIIIGEGHHEHIHHFHHHHCGFHEHIIIIHFHEHHHDHGEHHHHIIGHGH?HHC?EHIIIHI<FEHG@FFBHIHCCHGHCFHIIIEH@1CCFHBFIHHHFEFHIHIHIHFHGHAEEEEHI<DEHIHIHHHFHHHIHEGIIHHGHECHEGGFHHHIHIIHHIIHHHHIHIIIIHIHEHFIHIIIIIIIIIGIIIIIIIIHHHGGHDIFAHIIHGHHHIHCHFIIIIHEHHIHHFHIHIIIIIHIHHHEHHHHIIIIIHHHEIIHGEIIIIIIHIIIHIHD?CHIIIIHIIIIIIIIIIIIIIHHGIDDDDD
@HISEQ:969:HM2KJBCX2:2:1101:15881:69070 2:N:0:ACTATGCA
GGAACGACGTGACCCAACTATCCCTATTAATCATTACGTCAATCCTAGAAACCAACAAAATAGAACCATGCCGTCCTATTCTATTATTCCATGCTAATGTATTCGAGCAAAATGCCTGCTTTAAACACTCTAATTTTTTCAAGGTAAAGGTCCTGGTTCCACATGACACCCAATTAGGGACATCATGCTTCTCCAGAAGGTGAGAAATCAACTGCGACAGTTCATACCCCTTAAGGCACGACCATCACGTCAATCCCGAAATTCAACTACGAGCTTTTTAACTGCAACAACTTTAATATACGCTATTGGAGCTGGAATTACCGCGGCTGCTGGCACCAGACTTGCCCTCCAA
+
DDADDIIIIIIIIIIIIIIIIIIIIIIIIIIIIIIIIIIIIIIIIIIIIIIHIIIIHIIIIIHIIIIIIIIIIIIIIHIIIIIIIIIIIIIIHIIIIIIHHHIIIIIIIIIHIIGIIIHIIIIIIIIIIIIIIIIIIIIIIIIIIIIIIIIIIIIIIIIIIIIIIHIIIIIIIIIIIIHIHIIIIIIIIIIIIIIIIIIIIIIIIIIIIIIIIIIIIIIIIIIIIIIIIIIIIIIIHEIIIIIIIIIIIIHIIIIIIIIIIIIIIIIIHIIHIIIIIIIHIIIIIIIIIIIIIIIIIIIIIIIIIIIIIIIIIIIIIIIIIIIIIIIIIIIIIIIIIIIIIIIIIIIDDDDD
@HISEQ:969:HM2KJBCX2:2:1101:10053:69367 2:N:0:ACTATGCA
GGAACGACGTGACCCAACTATCCCTATTAATCATTACGTCGATCCTAGAAACCAACAAAATAGGTTCGAACGTCCTATTTCATTATTCCATGCTAATGTATTCGAGCGATTGCCTGCTTTAAACACTCTAATTTTTTCAAAGTAACAGTCCTAACTCCCCATAACACCAAATTAATGACATCACGATTTGTTAGAAGGGAGAAATCAATAACGTTAGTACGTACCGAGGCACGACCGACGTATTGATCCCGAAATTCAACTACGAGCTTTTTAACTGCAACAACTTTAATATACGCTATTGGAGCTGGAATTACCGCGGCTGCTGGCACCAGACTTGCCCTCCAA
+
DDDDDIIIIIIIIIIHEHHIIIIIIIIIIIIIIIIIIIIIIIIHIIHIIIIIIGHIIIIHIIHHHHIIIIIIIGIIHIHIIHIIIHIIIIIHHIIIIIIIIHIHIHHHHIHHIIIIIGIHHIIIIEHHHHIIHHIIIEHIIIIHHHHIIIIIIIIIIIIIIIIIHIIIIIIIIIIIIIIIIIIIIIIIIHIHIIIIII<IIIIIIHIIIIHIIIIIHIIIIIIIHIIIIIIIIIIIIIIIIIHGIIIIIIIIIIIIIIIIIIIIIIIIIIIIIIIIIIIIIIHIIIIHIIIIIIIIIIHHIIIIIIIIIIIIIIIIIIIIHIIIIIIIIIIIIIIIIIIIDDDDD
@HISEQ:969:HM2KJBCX2:2:1101:16554:69710 2:N:0:ACTATGCA
GGAACGACGTGACCCAACTATCCCTATTAATCATTACGTCGATCCTAGAAACCAACAAAATAGAATCAAACGTCCTATTTCGTTATTCCATGCTAATGTATTCAAGCGTGAGCCTGCTTTAAACACTCTAATTTTTTCAAAGTAACAGTCCTGATTCCCCAAGACACCAAATTAATGACATCATGGTTCGTCAGAAGGTAGAAATCAATAATACCAGTACGTACAATAGCACGACCAATAAATTGATCCCGAAATTCAACTACGAGCTTTTTAACTGCAACAACTTTAATATACGCTATTGGAGCTGGAATTACCGCGGCTGCTGGCACCAGACTTGCCCTCCAA
+
DABDDIIHIHHEHHIGHCGHHH@GHHIHHHHIIGHHFEHHHHHHIHIIIHHIHHHIIHCCHHHHI??GEHIIH?HIIHFEHEHHIIGIEHIIHHHHHGHHHDEHGFGHIHIHIHHGHHHHIEHIIIIHHHHGHHHHHHHGHHGHHHIIHIIHIHHHHE@EEFHHHHGIIIIHHIIHIIIHHIHHHDDEFHIHIIHIHGIHHIIHHIIHHHHHHHHIIIHIHIIIIIIIHIIHHHIHIIIIIIHFHHHHIFHIIIIHIIIHHHHHGGHIIIHGIHHHHIIIIHIIIIIIIHHEEIIIIHIHIGIIIIHHHIIIIIHIIIIIIIIIIIIIHHHEIIIIIIIIDDDDD
@HISEQ:969:HM2KJBCX2:2:1101:19337:69443 2:N:0:ACTATGCA
GGAACGACGTGACCCAACTATCCCTATTAATCATTACGGTGGTCCTAGAAACCAACAAAATAGAACCACAACGTCCTATTCTATTATTCCATGCTAATCTATTCAAGCAATAGCCCGCTTTAAACACTCTAATTTTTTCAAGGTAATGGTCCTGGCTCCCCAACACACCCAATAAAGGACATACTGGTTCACCAGAAGGAAGACCCGACAGCAGACAGTACTCGCCAAAGACGGACCGCCCGGCCAGGCCTAAAATTCAACTACGAGCTTTTTAACTGCAACAACTTTAATATACGCTATTGGAGCTGGAATTACCGCGGCTGCTGGCACCAGACTTGCCCTCCAA
+
DDDDDIHIIIIIIIIHIIIIIIIIHHIIIIIIIIIIIIEHHIIIGIHIIIIIHHIIHIIIIIIIIIGHIIIGHEHIIIHIIIIIIIIIIIHFHEHHIHIIIIHIHIIIHIIHIHIIIIHHIIIIIIIIIIIIIIHHHHIIIIHHIIIHHIHIHHHHHIHIHIIHIIIHIIIIIIIIHEIIIIIIIGIIIIHIIIIIIHIIIIIIIIIIIIIIIIIIIIIIIIIIIIIIIIHIIIIIIIIIHIIHGIIFIIIIIIIIIIIIIIIIIIIIIIIIIIIIIIIIHIIIIHIIIIIIIHIIIIIIIIIIIIHIIIIIIIIIIIGIIIHIIIIIIIIIIIIIIIIIIDDDDD
@HISEQ:969:HM2KJBCX2:2:1101:16141:69848 2:N:0:ACTATGCA
GGAACGACGTGACCCAACTATCCCTATTAATCATTACTCATTTCCTCAAAAACCAACAAAATTCGAGATACGAGTCCTAAATTATTATTCCATGCTAATGTATTCATAACTTTCAGCCTGCTATAAACACTCTAATTTTTTCAAAGTAAAGGTCCTGGATTGCGAACCCAACCCAGTAAAGGGCAGGAACGTTCTCCAGGAAGATGGTAAGCGCGCATCGGCACTCACACACGATACCGTGGCGGGCCAAGCGCACTATACCAGAAATCCAACTACGAGCTTTTTAACTGCAACAACTTTAATATACGCTATTGGAGCTGGAATTACCGCGGCTGCTGGCACCAGACTTGCCCTCCAA
+
D@0<<D0/<<<11<11<<GH??1<11<1<CHC1CG1<<EH1C<FC11<<@G@001<01F11<1<<1<1<11<1<0<11<<D1<1<<1<<C<C11111<111<<E1111F6CGE@EF?CHG?G%@<EFCFFDGB<D?C11<HEHB8<@CFCG8<1EGH8AHF1<HE3H7?@<C.@HF@HGAAF.HG@8GAB.EIHF@A:8@GFHF::/G/IHC0C<0<F:0EHHF0EHAIHEEIHHG<HHHH<CEC1@@IHCHFEFCFHGGEHGGHFD1<CCHG0F@@F?G?@IIHGC?HGCCFC<CEHG@FEGD<<CHCHHF@CCC11@F<HFC<ECECDC@GFHEFCEHGIIHIHIHIIHEHBDDD@
@HISEQ:969:HM2KJBCX2:2:1101:10113:69726 2:N:0:ACTATGCA
GGAACGACGTGACCCAACTATCCCTATTAATCATTACGGTGATCCTAGAAACCAACGAAATAGAATCAGTCCGTCCTATTTCATTATTCCATGCTAATGTATTCAGACGTTAGCCTGCTTTAAACACTCTAATTTTTTCAAAGTAACAGTCCTGATTTCCAATCACACCAAATTAATGACATGAAAGTTCCTCAGAAGGTAGAGATTTATCTCACCAGTACAGACAATTAAGCCTGACCAATGGGTAAACCCCGAAGTTCAACTACGAGCTTTTTAACTGCAACAACTTTAATATACGCTATTGGAGCTGGAATTACCGCGGCTGCTGGCACCAGACTTGCCCTCCAA
+
DDDDDIIIIIIIIIIIIIIIIIIIIIIIIIIIIIIIIIIIIIIIIIIIIIIIIIIIIIIIIIIIIIIIHIIGIIGGIIIHHIIIIIGFGHHIHIIIFHIIIIIIIIIIIIHHIIIIIIIIIIIIIIIIIIIIIIIIIIHIIIIIIIIIIIIIIIIIIIIIIIIIIIIIIIIIIIIIIIIIIIGIIIIIIIIIIIIIIIIIIIIIHGCIIHIIIIIIIIIIIIIIIIIIIIIIHIIIHHIIIIIHHHEIIIIIIIIIIIIIIIIIIIIIIIIIIIIIIIIIIIIIIIIIIIIIIIIIIIIIIIIIIIIIIIIIIIIIIIIIIIIIIIIIIIIIIIIIIIIIIIIDDDDD
@HISEQ:969:HM2KJBCX2:2:1101:14618:70297 2:N:0:ACTATGCA
GGAACGACGTGACCCAACTATCCCTATTAATCATTACGTCGATCCTAGAAACCAACAAAATAGAATCAAACGTCCTATTTCATTATTCCATGCTAATGTATTCAAGCGTAAGCCTGCTTTAAACACTCTAATTTTTTCAAAGTAACAGTCCTGATTCCCCACGACACCAAATTAATGACATCGCGGTTCTTCAGAAGGTAGGAACCAATAATGCCAGTGCGTACCGAAGCACGACCAACAATTTGATCCCGAAATTCAACTACGAGCTTTTAACTGCAACAACTTTAATATACGCTATTGGAGCTGGAATTACCGCGGCTGCTGGCACCAGACTTGCCCTCCAA
+
DDDDAIHHIHIIIHIHHIIIIIIIHHIEHIICHHHIIIHHIIHIIHIIIIIHIIIIIIIIIHHIIIIHGHFEH@EHHEHIHHIIHFIHHIHG?EEIHHHIICHHGIHGIHIIIHHIHHHIIIHHHIIHHHIIIHIHHGIIHIIHIIIHHHIIIIHHIHIHHIIHHFIIIHEHIIIIIIIIIIHH:HHIHIGIIIIIIIIIIIIIIIIIIGHHIFIIIHIIIIIIIIIIHIIHIIIIIIIIIIFHIIIIIIIIIIIIIIIIHFGIIHHIHIIIIIIHHHHHHHHHEIHHHIIIHHHHIIHIHIIIIIHIIIHIHHHDIIHIHHIHIIIHHIHHHEGGIIIDBDD@
@HISEQ:969:HM2KJBCX2:2:1101:18430:70113 2:N:0:ACTATGCA
GGAACGACGTGACCCAACTATCCCTATTAATCATTACGGTGGTCCTAGACCAACAAAATAGAACCAACGTCCTATTCTATTATTCCATGCTAATCTATTCAAGCAAAAGCCCGCTTTAAACACTCTAATTTTTTCAAGGTAATGGTCCTGGTTCCCCGACACACCCAATAAAGGGCATACCGGCTCACCAGAAGGATAGACCCGACAGCAGAACAGTACTCGCCAGAGACGGACCGTCCGGTCAGGCCTAAAATTCAACTACGAGCTTTTTAACTGCAACAACTTTAATATACGCTATTGGAGCTGGAATTACCGCGGCTGCTGGCACCAGACTTGCCCTCCAA
+
@@DDBIIIIIIIIIIIIIIIIGIIIIIIIIIIIIIIIGIIIHIIIHIIIIIIIHIHIIIHHIIIIIIIIIIIIIHIIHIIIIIIIIIIHIIIHHIIIIIIIIHHHHIIIIIHIIIIIHIIIIIHHFHHHIIIIIIIIHIIHIGHHIIHHIHIIIIIIIIIIIIIIGIIIIHIIIIIHHIIIIIIIIIIIIHIHIIIIIIIIIIIIIIIIIHIIIIIIIIIIIIIIIIIIIIIIIIIIIIIIIIIIIHIIIIIIIIIIIIIIIHIIIIIIIIIIIIIIIIIIIIIIIIIIIIHIIHIHGHIIIHIHIIIIIIIIIHIIIIIIIIIIIIIIIIIIIIIIIIDDDDD
@HISEQ:969:HM2KJBCX2:2:1101:10740:70723 2:N:0:ACTATGCG
GGAACGACGTGACCCAACTATCCCTATTAATCATTACGTCGATCCTAGAAACCAACAAAATAGAATCAAACGTCCGATTTCATTACTCCATGCTAATGTATTCAAGCGTGCGCCTGCTTTAAACACTCTAATCTTTTCAAAGTAACAGCCCTGATTCCCCACGACACCAAATTAATGACATCGCGATTCTTCAGAAGGTAGGAACCAATAATGCCAGTGCGTACCGAGGCACGACCGACAAACAGATCCCGAAATTCAACTACGAGCTTTTTAACTGCAACAACTTTAATATGCGCTATTGGAGCTGGAATTACCGAGGCTGCTGGCACCAGACTTGCCCTCCAA
+
0D@DDH0<<<0GH11<10<CG@11<FG<F1<1<<11<<<D</1D0D1<1DCH1CC011<11<G?C1FH1@HC@10/<00<<1<C11<D1D@C?GH@F0G@<<H@51<0<D>//8<11CG@G@FFHAA<8<<6$/11D1HEF?HEAD81$03<07<0EE0GD:.FC;..;::..FHHIHEED?E-</<G</@/D/</CCEEHHCD<0<FHGD1C1CC<<:0<<<0<<D<0HE<HD<<FCFD:11/<<////F<1<1CEGCD0CC<GG0D1<G@D1D1<1EFD<<1CCF<<00</<111D11<GEHD<@HGHHF<0<11D1<F<C@1?FC?CD1CGCHEHD<<0B@D
@HISEQ:969:HM2KJBCX2:2:1101:19458:70581 2:N:0:ACTATGCA
GGAACGACGTGACCCAACTATCCCTATTAATCATTACGGCGGTCCTAGAAACCAACAAAATAGAACCGCACGTCCTATTCTATTATTCCATGCTAATGTATCCGAGCAAAGGCCTGCTTTGAACACTCTAATTTTTTCAAAGTAAAAGTCCTGGTTCCCCGACACGGCCAGTGAAGGCCATGCGGCTCCCCAGAAGGAAAGGCCCGGCCGGACCAGTGCACGCGGTGAGGCGGACCGGCCAGCCAGGCCCAAGGTTCAACTACGAGCTTTTTAACTGCAACAACTTTAATATACGCTATTGGAGCTGGAATTACCGCGGCTGCTGGCACCAGACTTGCCCTCCAA
+
DDDDDIIIIIIIIIIIIIIIIIIIIIIIIIIIIIIIIIHIIIIHIIIIIIIHHIIIIIIIHIHIHIIHIIIIHGHIIIIIIIIIIHIIGHIHIIIIIHHIHIIHIIIIIIIIHIIIIIIIIIIIIIIIHHIIIIIIIIIIIIIIIIIIGIHIHIIHIIIIIHIHIHHIIIIIIIIIIIIHIIIIIIIIIIIIIIIIIIIIIIIIIIIIIIIIIIIIIIIIIIIIIIIIIIIIIIIIIIIIIIIHIIIIIIIIIIIIIIIIIIIHIIIIIIIIIIIIIIIIIIIIIIIIIIIIIIIIIIIIIIIIIIIIIIIIIIIIIIIIIIIIIIIIIIIIIIIIIIIIDDDDD
@HISEQ:969:HM2KJBCX2:2:1101:12083:71107 2:N:0:ACTATGCA
GGAACGACGTGACCCAACTATCCCTATTAATCATTACATCGATCCTAGAAACCAACAAAATAGAATCGGATGTCCTATTTCATTATTCCATGCTAATGTATTCAAGCGTGAGCCTGCTTTAAACACTCTAATTTTTTCAAGGTAACAGTCCTAATTCCCCGTGACACCAAATTAATGGCATTACGGTTCTTTAGAAGGTGAGAAATCAATAATATCAGTACATACCAACGGCATGACCGAAACATTGATCCCGAAATTCAACTACGAGCTTTTTAACTGCAACAACTTTAATATACGCTATTGGAGCTGGAATTACCGCGGCTGCTGGCACCAGACTTGCCCTCCAA
+
DDDDDIIIIHIHIGHIHHHIIIIIIIIIIGIIIIIIIIIIIIIIIIIIIGHHEHIHIIIIIIIIIIHHIIIIIHHIHIGFHHIIHIHHHIIHIIIIIHIIIIHIIIIIIIIIIIIIIIIIIIIHIIIGHIIIIIHHIIIIIIIHHGHIHHIIIIIIIIIHIIIIIIIIIIIHIIIIIIIIIIIIHHHGIHHIIIIIIIIHIIIIIIIIIIIIIIIIIIIIIIIIIIIIIIIIIIIIIIIIIIIIIHIIIIIIIIIIIIIIIIIIIIIIIIIIIIIIIIIIIIIIIIIIIIIIIIIIIHIIIIIIIIIIIIIIIIIIIIIIIIIIIIIIIIIIIIIIIIIIIIDDDDD
@HISEQ:969:HM2KJBCX2:2:1101:12664:71239 2:N:0:ACTATGCA
GGAACGACGTGACCCAACTATCCCTATTAATCATTACGTCAATCCTAGAAACCAACAAAATAGGATCGAACGTCCTATTTCATTATTCCATGCTAATGTATTCAAGCGTTAGCCTGCTTTAAACACTCTAATTTTTTCAAAGTAACAGTCCTGTTTCCCTGCAACACCAAATTAATGACATTACAGTTCTTCAAGAAGGAGGAATCAGTAAAGCCAGTACATACCATAGGCACGACCAACCTACTGACCCCGAAATTCAACTACGAGCTTTTTAACTGCAACAACTTTAATATACGCTATTGGAGCTGGAATTACCGCGGCTGCTGGCACCAGACTTGCCCTCCAA
+
CDDDDIIIIIIIIIIIIIIIIIIIIIIIIIIIIIIIIIIIIIIHIIIIIIIIIHIIIIIIIHHHIHHIIIIIHIIIIIIIIIIIIIIIHIIGHIIIIIIIIIHIIIIIIIIHIIIIGHIHIIIIIIIIIIIIIIIIIIHIIIIIIIIIIIIIIIIIIIIIIIIIIIHIIIIHHIHIIIIIIIIIIIIIIIIIIIIIIIIIIIIIIIIIIIIIIIIIIIIIIIIIIIIIIIIIIIIHIIIIIIIHHIIIIIIIIIIIIIIIIIIIIIIIIIIIIIIIIIIIIIIIIIIIIIIIIIIIIIIIIIIIIIIIIIIIIIIIIIIIIIIIIIIIIIIIIIIIIIIIIDDDDD
@HISEQ:969:HM2KJBCX2:2:1101:8341:71302 2:N:0:ACTATGCA
GGAACGACGTGACCCAACTATCCCTATTAATCATTACGGTGGTCCTAGAAACCAACAAAATAGAACCATGACGTCCTATTTTATTATTCCATGCTACTGTATTCAAGCAAAAATGCCTGCTTTAAACACTCTAATTTTTTCAAAGTAAAGATCCTGGTTCCCCGCGGCATCCAATTAAGGACATCGCGGTTCTCCAGAAGGTGAGAAATTGACTGCACCAGTTCATACCCCGTGAGGCACGACCGATGCGCCAATCCCGAAATTCAACTACGAGCTTTTTAACTGCAACAACTTTAATATACGCTATTGGAGCTGGAATTACCGCGGCTGCTGGCACCAGACTTGCCCTCCAA
+
@@0<@CCCCCH11<D<10D11<DE<<<F<C<1GECH?CHHIC<1<1DC1<1<<CCH1@1D1C11CG<F?H11<1<GC1D11<11<<1<G1111<1<111<11<1<EEDDHG@FCHE@F@@HCHFDFHH?ECHHHC@111CFH<IIHG@AE$EH8G8HHHH/HDCCGHEG@?FEF@HGCG<8HHD<D<HHHCHHCEEFFEHEFFCEHHEHGCFAEEF<?HHHGGFHFGIH;@E97@HHEECFHIIIIHHHHFCGCH?CIIIIIHGFCCE@HC@?GHHHHFHG<E?HE@CHHHEDEHIHEEDEHFEGIHHGGEHEHHGEEIHFDF/<CCHEHHHECHGF1@FGCEEGD@C0@@D0
@HISEQ:969:HM2KJBCX2:2:1101:4805:71565 2:N:0:ACTATGCA
GGAACGACGTGACCCAACTATCCCTATTAATCATTACGTCAATCCTAGAAACCAACAAAATAGAACCAAAGTCCTATTCCATTATTCCATGCTAATATATTCAAGCAAACATGCCTGCTTTAAACACTCTAATTTTTTCAAAGTAAAAGTCTTGGATCCCTAGCGCACTCAATTAAGAGCACACTAGTTCCCCAAAAGGAAAAGCCCAAAGTTGCAGTACAAACCTTTCGGTTGACGGCAACTATAAGCCCAAAATTCAACTACGAGCTTTTTAACTGCAACAACTTTAATATACGCTATTGGAGCTGGAATTACCGCGGCTGCTGGCACCAGACTTGCCCTCCAA
+
BAD@DCHHHIIIIFCHFHH@HEH<CHEHHIIIIIIGG@GHHDHEEHHHFEFE@@EHEHHHHGDEGCEEEHGHIEGEHFHE1CGHI1D1<<<FHEHHHHHGIHHGCIIIHIIIHGHIHHHHHHHHGHHIIHFHHHEHEHEHGCFGHHFHIIIIHHHHHFHDIHHHEHHFFIHH9GGHHHHIIIIIIIHIIHIHHHHGFHHIHIIIHIIIHHIIIIIIIIIIIIIIIHIIIIHIIIIIIHHHHG@DEIIIHHCHGHIIHIIIIIIIIHIGIIIIIIHIIIHIIHEHIIIIHIHHHHIIIIIIIIIIIIIIIIIHGIIIGIIIIIIIIIIIIHIIHIIIIIIIHBDDDD
@HISEQ:969:HM2KJBCX2:2:1101:20897:71915 2:N:0:ACTATGCA
GGAACGACGTGACCCAACTATCCCTATTAATCATTACGGTGGTCCTAAAACCAACAAAATAGAACCAACGTCCTATTCTATTATTCCATGCTAATCTATTCAAGCAAATGCCCGCTTTAAACACTCTAATTTTTTCAAGGTAATGGTCCTGGTTCCCCGACACACCCAATAAAGGGCATCCCGGCTCACCAGAAGGATAGACCCGACGACAGAACAGTACTCGCCAAAGACGGACCATCCGGCCAGGCCTAAAATTCAACTACGAGCTTTTTAACTGCAACAACTTTAATATACGCTATTGGAGCTGGAATTACCGCGGCTGCTGGCACCAGACTTGCCCTCCAA
+
DD@DDHIIIIHHIIIIFFIIIHHHHHIIIIIHIIIIIIIHHIDHEHIIIIEEEECHIHGHHHIIIIIHGHHGCGHHHHIIIIICHEHIEHHHFHEHHIHIGFH=HIIIGHIEHHHHFHHFHIIIHHIHHHIIIIEHFHHHHIHIIEHIIGFGECIIGHHHIHGAIIHIHEHFFIHHHIHHIIHFIHIHHEHIIIHIIIHHGHIIIIIIIIIHIHIIIIIIIII=IIIHIIIIIIIIIHIIHHIHHIIHHGIIIIIIIIIIIIIIHIIIIIIIIIIIIIIIIIHIIIIIIIIIHIIIIIIHIIIIIIIIIIIIIIIHIIIIIIIIIIIIIIHHGIIGIIIIDD@@D
@HISEQ:969:HM2KJBCX2:2:1101:12257:72005 2:N:0:ACTATGCA
GGAACGACGTGACCCAACTATCCCTATTAATCATTACGGTGATTCAGAAACCAACAAAACAGGACCACCGTCCTATTCTATTATTCCATGCTAATGTATTCAGACGTAAGCCTGCTTTGAACACTCTAATTTTTTCAAGGTAAAGGTCCTGGTTTCCCACCACGCTAAATTAATAACATGATAGTTCCCCAGAAGGTAGAAATTCTACACACCAGTACAGACTTGTTAGCCCGACCAACGGTAGAATCCCGAAATTCAACTACGAGCTTTTTAACTGCAACAACTTTAATATACGCTATTGGAGCTGGAATTACCGCGGCTGCTGGCACCAGACTTGCCCTCCAA
+
DDDDDHIIIIIIIIIIIIIIIIIIIIIIIIIIIIIIIEHHHIIIIIIIIIIHIIGIGHIIIIEHIIGHGHHIIIIIIIIIHIHIIGHEHIHHIIIIIIIIIHIIIIIIIIHIIHIIIIIIHIIIIIIIIIIIIIIIHIIIIIIIIIIIIIIGIIIIIHIIIIHIIIIIIIIIIIIIIIIIIIIIIIGIIIIIIIIIIIIIIIIIIIIIIIIIIIIIIHIIIIIIIIIIIIIIIIIIIIIIIHHFIIHIIIIIIIIIIIIIIIIIIIIIIIIIIIIIIIIIIIIIIIIIIIIIIIIIIIIIIIIIIIIIIIIIHIIIIIIIIIIIIIIIIIIIIIIIIIIIDDDDD
@HISEQ:969:HM2KJBCX2:2:1101:6132:72305 2:N:0:ACTATGCA
GGAACGACGTGACCCAACTATCCCTATTAATCATTACGTCGATCCTAGAAACCAACAAAATAGAATCAAACGTCCTATTTCATTATTCCATGCTAATGTATTCAAGCGCGAGCTTGCTTTAAACACTCTAATTTTTTCAAAGTAACAGTCCTGATTTCCCGCGACACCAAATTAATGACATCGTGGTTCGTCAGAAGGGAGAAACCAATAATGCTAGTACGTACAAAGTACGACCGACATATTAGTCCCGAAATTCAACTACGAGCTTTTTAACTGCAACAACTTTAATATACGCTATTGGAGCTGGAATTACCGCGGCTGCTGGCACCAGACTTGCCCTCCAA
+
DABBBIIIIIIHHIIIIIIIIIIIIIIIIIIIIIIIGIIIIIHIHHIIIGIIGIIIIIIIHIIIHIIIIIIIIIGIIIIIIIIIIIIIHHIIIIIIIIIIIIHIIIIIIIIIIHIIIHHIHIIIIHIHIIHHIIHHIIIIIIIHIIIHIIIIIIIIIIIIIIHIHHHIIIIIHIIIIIIIIIIIHIIIIIIIIIIIIHIIIIIIIIIIIIIIIIIIIHIIIIIIIIIIIIIIIIIIIIIHHIHIIIIIIIIHIIIIIIIHIIIIIIIIIIIIIIIIIIIIIHIIIIIIIHHHIIIIIIIIIIIIIIIIIIHIIIIIIIIIIIIIIIHIIIIIIIIIIIIDDDDD
@HISEQ:969:HM2KJBCX2:2:1101:8853:72613 2:N:0:ACTATGCA
GGAACGACGTGACCCAACTATCCCTATTAATCATTACGTCAATCCTAGAAACCAACAAAATAGGATCGAACGTCCTATTTCATTATTCCATGCTAATGTATTCAAGCGTTAGCCTGCTTTAAACACTCTAATTTTTTCAAAGTAACAGTCCTGTTTCCCTGCAACACCAAATTAATGGCATTACAGTTCTTCAGAAAGGAGGAATCAGCGAAGCCAGTGCATTCCAGTGGCACGACCAACCTGCTGACCCCGAAATTCAACTACGAGCTTTTTAACTGCAACAACTTTAATATACGCTATTGGAGCTGGAATTACCGCGGCTGCTGGCACCAGACTTGCCCTCCAA
+
?0DD@=<CFHHIIGHIIFHFHHC<CH@HHHIHIIICHGHHHFH?CGEHICHE1FHHIICHHHHH?CGCEEEHGFE=@@@GEH1DGEC1DHHEHHHIIIIIIIGIIHIHIIHEGHHGHHFIIHHGHGIIIGIHHHHIHHHIIIHHHHIIIIHIHGHIHHHIHHIIIHHIIIIHGIIIIIIIHHHHIIHFIIIIIHHHIIIIIHIIHIIIIIHIIIIIIGIHIIGIIIIIGIIIIIIIIIIIIHIHHIIIHHHIHIIIHIIIIGIIIIIIIIIIIIIIIIIHHIIIIHIIIIHIHIIIIIIIIIIIIIIIIIIIIIIIIIIIIIIIIIIIIIIIIIIIIIIIHDDDDD
@HISEQ:969:HM2KJBCX2:2:1101:20886:72763 2:N:0:ACTATGCA
GGAACGACGTGACCCAACTATCCCTATTAATCATTACGTCGATCCTAGAAACCAACAAAATAGAATCAAACGTCCTATTTCATTATTCCATGCTAATGTATTCAAGCGTAAGCCTGCTTTAAACACTCTAATTTTTTCAAAGTAACAGTCCTGATTCCCCACGACACCAAATTAATGACATCGCGGTTCTTCAGAAGGTAGGAACCGATAATGCCAGTGCGTACCGAGGCACGACCAACAATTCGATCCCGAAATTCAACTACGAGCTTTTTAACTGCAACAACTTTAATATACGCTATTGGAGCTGGAATTACCGCGGCTGCTGGCACCAGACTTCCCTCCAA
+
DAADBHIHIHIIEHHIIHIIIHHHHHHIHHGIIHIIHIIIIIGHGEHHCHHHHIHIIIIIIIIHCHHHHIEE@GE0CCHHCGFHHHIHHIIIICHIEGGFEHGHIFIHDHHHHHIHFEHEHIIIIEGHGHFHIIIIIIIHHGHHHFHHGHHFFGIHIHIIHIHIHHHHGIIIIIIH:FFEIHHHHHIIIIIIIIIIIIIIIIHGIIIHIIGIIHIIIIGGIIIHIHIIHIHIIIIHGIIIIIHIHHHIFIHIHGIIIIIIIHHHHIIIIIIHIHIHHIIIHEHIIIIIIIHHGIIIIIIHIIIIIIIIIIIIIIIIIIIIIIIIIHIIIIIIHIIIIIIDDDCD
@HISEQ:969:HM2KJBCX2:2:1101:9056:72332 2:N:0:ACTATGCA
GGAACGACGTGACCCAACTATCCCTATTAATCATTACGGTGATCCTAGAAACCAACAAAATAGAACCATGCCGTCCTATTTTATTTTTCCATGCTAATCTATTCAAGCACAAGCCTGCTTTAAGCACTCTAATTTTTTCAAGGTAATAGCTCTGCTTCCCCAACGCACTAACTTAATAGCATGCTGGTTGTTCAGAAGGTAGGAATTCATCAGGCCAGTGCGGACAGTGAAGCCCGACCAACCGACAAACTCCGAAATTCAACTACGAGCTTTTTAACTGCAACAACTTTAATATACGCTATTGGAGCTGGAATTACCGCGGCTGCTGGCACCAGACTTGCCCTCCAA
+
<D<D@0E<C/0F1<11D011<111<DHEHIH1G1D@1<ECCHF1<11DEHI11<10<<@<<G@H@DC@11D</CC<D1<1<FHC?1<111<<11<1<11GGGFHH@@HGCCF<HHIIHFHHHIIIIHIHEIHHEF@B<8HHHHIHIHIIIHCEG$GEH0EGIHHEIIHIHIHEIIHEIHFHIEIHIHHEHC/IIIHFHFHHHGHGC0IHCGHFEEF?HCC=C@HIIIHCIHHIFHFHFHIIIIFGCFHGC@IHHFHHHFHGCEHHHIIHIHIIHIHHG?@HIIIIIHHHHIIIHHHIIHHIIHHIIIGIIIIIIIIIIIGIIIIIHG@CEIIIIIHEEIIHHGD@@?D
@HISEQ:969:HM2KJBCX2:2:1101:13484:73016 2:N:0:ACTATGCA
GGAACGACGTGACCCAACTATCCCTATTAATCATTACGTCGATCCTAGAAACCAACAAAATAGAATCAAACGTCCTATTTCATTATTCCATGCTAATGTATTCAAGCGTGAGCCTGCTTTAAACACTCTAATTTTTTCAAAGTAACAGTCCTGATTCCCCACAACACCAAATAAATGACATCATGGTTCGTCAGAAGGGAGAAACCAACAATGCCAGTACGTACCTAGGCACGACCGACATGATGGTCCCGAAATTCAACTACGAGCTTTTTAACTGCAGCAACTTTAATATACGCTATTGGAGCTGGAATTACCGCGGCTGCTGGCACCAGACTTGCCCTCCAA
+
DDDDDICHHHIIIHEFHIIIIIEHFHIHFEHEHHHHHIIIIHHGHIIHIIIHIIIIGIHHHHHHIHIIIGIHHHGGHIIIEHIIHHIIGFHIIIIIIHIIIGHIIIIIHHHHHIHHHIIIHIIIIIHIIIIIHIIHIIIIHIIIIIIIHHIIIIIIIGIGIIHGHIIIIIIIIIHEIHHHIIIGHIGFGHHHIHHIHHGHHIGHGIIIIIIIIIHIIHIIIIIIIIIHHIIIIIIHHIII>IHEGIIIIIIIIIIHIIIHIIIIIHIIIIIIIIIIIIIIIIIIIIIIIIIHIIIIIIIIIIIIIIIIIHIIIIIHIIIIIIIIIIIIIIIIIIIIIIIIDDDDD
@HISEQ:969:HM2KJBCX2:2:1101:12312:74183 2:N:0:ACTATGCA
GGAACGACGTGACCCAACTATCCCTATTAATCATTACGGTGATCCTAGAAACCAACAAAATAGAATCATGCCGTCCTATTTTATTATTCCATGCTAATGTATTCAAGCAAAATGCCTGCTTTAAACACTCTAATTTTTTCAAAGTAAAGGTCCTGGTTCCCCGCGACACCCAATTAAGGGCATCGTGGTTCTCCAGAAGGTGAGAAATTGACTACACCAGTTCATACCCCTTAAGGCACGACCGATGTGTCAATCCCGAAATTCAACTACGAGCTTTTTAACTGCAACAACTTTAATATACGCTATTGGAGCTGGAATTACCGCGGCTGCTGGCACCAGACTTGCCCTCCAA
+
DDBBDIIIIIIIHIIIIIIIIIIIIHIIIIIIIIIIIGIIIIIHIHIIIIIIIIIIIIIIIIHIIIIIIIHEHCHHIIIIIIIIIIIIIHCGHHIIIHIIIIIIIIIIIIIIIIGIIIIIIIIIIIIIIIIHIIIIHHIIIIHIIIIIIIIHIIHGIIIIIIIIIHIIIHIIIIIIIIHIIIIIIIIIIHHIIIIIIIIIIIIIIIIIIIIIIIIIHIIIIIIIIIII<IIIIIHIIIIIIIHIIIIIHHGIIIIHIIIIIIIIIIIIHIIHIIIIIIIIIIIIIIHHIHIIIIIIIIIIIIIIIIIIIIIIIIIIIIIIHGIIIIIIIIIIIIIIIIIIIIIIIIIDDDDD
@HISEQ:969:HM2KJBCX2:2:1101:13131:74344 2:N:0:ACTATGCA
GGAACGACGTGACCCAACTATCCCTATTAATCATTACGGTGATCCTAGAAACCAACAAAATAGAACCATGCCGTCCTATTCTATTATTCCATGCTAATGTATTCGAGCAAAATGCCTGCTTTAAACACTCTAATTTTTTCAAGGTAAAGGTCCTGGTTCCACATGACACCCAATTAAGGACATCATGCTTCTCCAGAAGGTGAGAAATCAACTGCGACAGTTCATACCCCTTAAGGCACGACCATCACGTCAATCCCGAAATTCAACTACGAGCTTTTTAACTGCAACAACTTTAATATACGCTATTGGAGCTGGAATTACCGCGGCTGCTGGCACCAGACTTGCCCTCCAA
+
@@D@?0D</<CCH1@110C@G1111DG1GGEHF1CH<10<11<<<FEF1CE<DFHHE?G1DF11<1<F?EC1<C//0<DHEHFHHGHE<11<1D<1<CCCD1HHF6@@IHGFFHGH7FHHHFIHEIHECGCGGCACHGHCCHFIHHIHHHHCHFHFHHDHH?HHFDHHHEHECHHHGDHHHGE9IHFIIIGIHFDCFGEEHHEIIHHHCHHIHHHIHHHEHCFHHHHHHIIHHIIH=IHEIFHHHE<0EGCHIIGGIHIIHIIIHHHEEHEHHEHIIIIHHIHEIIHFHHGIIHGHHHHGIHIIIHHIIHIHF?IHIHDCIHE<HEIIHHHFHHFGC<@HHHIGIGHD@<@@
@HISEQ:969:HM2KJBCX2:2:1101:20167:74274 2:N:0:ACTATGCA
GGAACGACGTGACCCAACTATCCCTATTAATCATTACGGTGATCCTAGAAACCAACAAAATAGAACCATGCCGTCCTATTCTATTATTCCATGCTAATGTATTCGAGCAAAAATGCCTGCTTTAAACACTCTAATTTTTTCAAGGTAAAGGTCCTGGATCCGCAAGACACCCAATTAAGGACATCAAGTTTCTCCAGAAGGTGAGAAATCAACAGCGACAGTTCATACCCCTTAAGGCATGACCATCACGTCAATCCCGAAATTCAACTACGAGCTTTTTAACTGCAACAACTTTAATATACGCTATTGGAGCTGGAATTACCGCGGCTGCTGGCACCAGACTTGCCCTCCAA
+
DDDDDIIIIIIIIIHIIIHGHHHEHHHIIIIIIIIIIIHHIIIHIIIIIIIHIIIIIHIIIGHIHIIIIIIIH0/CGHIHIHIIIIIIIHFHFHHIHHIIIGHHEHHHIHHHIIIHIIHIIHIIGIIIHHEIIHIIIIIIHIIHHIIIIIHHHFIHDHFHIIIHHIHIIIIGIIIIIIIIIHIIIIIHHHHEFHHHHHHIIIIIIIIIIIIIIIIIIIIIIIIIIIIIIGIIIIIIIIIIIIIIHIIHHIHGHHHIIIIIIIIGIHIIIHHHHIIIIIIGIIIIIIIIIIIIIIHIIIIIHIIIIIIIIIIIIIIIIIIIIIIIIIIIHIIIIIIIIHIIIHIIIIIIDDDDD
@HISEQ:969:HM2KJBCX2:2:1101:20004:74655 2:N:0:ACTATGCA
GGAACGACGTGACCCAACTATCCCTATTAATCATTACGTCGATCCTAGAAACCAACAAAATAGAATCAAACGTCCTATTTCATTATTCCATGCTAATGTATTCAAGCGTGCGCCTGCTTTAAACACTCTAATTTTTTCAAAGTAACAGTCCTGATTCCCCACGACACCAAATTAATGACATCGCGGTTCTTCAGAAGGTAGGAACCAATAGTGCCAGTGCGTACCGAGGCACGACCGACAATCTGATCCCGAAATTCAACTACGAGCTTTTTAACTGCAACAACTTTAATATACGCTATTGGAGCTGGAATTACCGCGGCTGCTGGCACCAGACATGCCCTCCAA
+
DDDDDIIIIIIIIIIEGHHIIHIIIIIIIIIIIHIIIIIIIIHIIIIIIIIIIIIIIIIIIIIIIIIIIIIIIIIIIIIIIHIIIIIIIIIIIIIIIIIIIHHIIIIIIIIHHHEIIIHIIIIIIIIIHHIIIIIHHIIIIIHIIIIHIIIIIIIIIHIIIIIIIIHIIIIHIIIIIIHHIIIIIIHIIIIIIIHIIIHIIIIIIIIIIHIIIIIIIIHIIIIIIIIIIIIIIIIIIIIHIHHHIIHIIIIIIIIIIIIIIIHIIIIIIIIIIIIIIIIIIHIIIHIIIIIIIIIIIIIIIIIIIIIIHIIIIIIIIIIIIIIIIIIIIIIIIIIIIIIIDDDDD
@HISEQ:969:HM2KJBCX2:2:1101:11191:74817 2:N:0:ACTATGCA
GGAACGACGTGACCCAACTATCCCTATTAATCATTACGTCGATCCTAGAAACCAACAAAATAGAATCAAACGTCCTATTTCATTATTCCATGCTAATGTATTCAAGCGTAAGCCTGCTTTAAACACTCTAATTTTTTCAAAGTAACAGTCCTGATTCCCCACGACACCAAATTAATGACATCGCGGTTCTTCAGAAGGTAGGAACCGATAATGCCAGTGCGTACCGAGGCACGACCAACAATTCGATCCCGAAATTCAACTACGAGCTTTTTAACTGCAACAACTTTAATATACGCTATTGGAGCTGGAATTACCGCGGCTGCTGGCACCAGACTTGCCCTCCAA
+
DDDDDIIIIIIIIIHHIIHIIHIIIIIIIIHIIIIIIIHIGIIIIIIIGHIHIHIIGGHIIIIFHIHHHHFHEHHIIHHIIHHHHHIIHHIHGIIIIHIIIIIIIIIIIGIIIIIIIHHHIIHHIIIIHIHIIHHIIHIIIHIIHHIIIIHIIIIIIIHHHIHIIIIIIIIIIIIIIIIIHHIIIIIIIIIIIIIIIIIHIIIIIIIIIIIIIIIIIIIIIIIIHIIIIIIIIIIIIIHIIIHHIIIHIIHHIIIIIIIIIIIIIIIIIIIIIIIIIIIIIIIIIIIIIIIIIIIHIIIIIIIIIIIIIIIIIIIIIIIIIHIIIIIIIIIIIIIIIHIIDDDDD
@HISEQ:969:HM2KJBCX2:2:1101:19073:74954 2:N:0:ACTATGCA
GGAACGACGTGACCCAACTATCCCTATTAATCATTACGTGGTCCTAAAACCAACAAAATAGAACCATCGTCCTATTTTATTATTCCATGCTAATGTATTCAAGCAAAAATGCCCGCTTTAAACACTCTGATTTTTTCAAAGTAAAGGTCCTGATTCATCGAAACACCCAAGAGCATCCCGACTCACCAGAAGGTGAGAAATTGGCTACACACCATTTCATGCCCCTAAAGGCACGACCGATATATCCCAATCCCGAAATTCAACTACGAGCTTTTTAACCGCAACAACACTAATATACGCTATTGGAGCTGGAATTACCGCGGCTGCTGGCACCAGACTTGCCCTCCAA
+
DDDDDIIIIIIIIIIHIIIIIIIIIIIIIIIIIIIIIIIIIIIIIGIIIIIIIHIHIHHHHIIIHIHHIIIIIHIHIHGIIIIHIIIIIHIIHIIIIIHIIFGHIHIIIHIIIHHIIIIHIIH<IIIIIIIIGHIHEHIHIHHHHHHIHHHIIHHIHIHIIHHIHIIIIHHHIIHHIIHHHIHIIIIIIIIIIIIIIIIIIHIIIIIIIIHIHIHHIIIIIIIIGHHIIII=IIIIIIIIIIIIIIHFIIIIIIIIIIIIIIIIHEHIHIIIIIGIIIIIIIIIHIIIHHIIIHFIGIIIIIIIIIIIIIIIIIIIIGIIIIIIIIIIIIIIIIIIIIIIIIIIDDDDD
@HISEQ:969:HM2KJBCX2:2:1101:21158:74798 2:N:0:ACTATGCA
GGAACGACGTGACCCAACTATCCCTATTAATCATTACGTCAATCCTAGAAACCAACAAAATAGGATCGAACGTCCTATTTCATTATTCCATGCTAATGTATTCAAGCGTTAGCCTGCTTTAAACACTCTAATTTTTTCAAAGTAAAGGTCCTGGTTCCCCGCGGCACCCAATTAAGGACATCGCGGTTCTCCAGAAGGTGAGAAATTGACTGCACCAGTTCATACCCCGTAAGGCACGACCGATGCGCCAATCCCGAAATTCAACTACGAGCTTTTTAACTGCAACAACTTTAATATACGCTATTGGAGCTGGAATTACCGCGGCTGCTGGCACCAGACTTGCCCTCCAA
+
DDBDAHHDHHHIHHIHHHEGGHIGEHHHII?GHEHHFHGEGHEE?CGHIIHEEEHHHHHIHIGHHEHHIHCEGCHFDFFECHHCHIHEHEFGF?FH@GCHE@?FHHECGHEEE?CHHFEFHHF?GHHIHIHHEGGFEGHHHHEGHIHHHHGHHH=HIIIHHIHIHHGIIHIHGEHHHA<IHHIIHIHIIIHGIIHGIIHIIIHHHIIHHIIIIIIIIIIIIIIHIIIIIIHHIIHEIGHIIIIHIIHGBIIIIIIIHHHIIIIIIHHIHHIIIIIIHFHIIIIIIIIHIGHHIIIIIIIIIHGHHIIIIIIIIIIIIIIIIIIIIIIIIIIIIIIIIIIIIIIIIDDDDB
@HISEQ:969:HM2KJBCX2:2:1101:19399:73691 2:N:0:ACTATGCA
GGAACGACGTGACCCAACTATCCCTATTAATCATTACGTCAATCCTAGAAACCAACAAAATAGGATCGAACGTCCTATTTCATTATTCCATGCTAATGTATTCAAGCGTTAGCCTGCTTTAAACACTCTAATTTTTTCAAAGTAACAGTCCTGTTTCCCTGCAACACCAAATTAATGACATTACAGTTCTTCAAGAAGGAGGAATCAGTAAAGCCAGTACATACCATTGGCACGACCAACCTACTGACCCCGAAATTCAACTACGAGCTTTTTAACTGCAACAACTTTAATATACGCTATTGGAGCTGGAATTACCGCGGCTGCTGGCACCAGACTTGCCCTCCAA
+
A0@@DGHDHIIFEG@FHGEHHC<FGHEHHHHHHIHHIIICCCFHHGHIIHIIEEHIIGHEHEH1<FHEHHIH1<CCCGHHI?EH?FH?F?<@F@CGH@CDCHIHHHHHHGHEHHAHHHHIHHHHHHHHIHHHHBHHIGFEFHFHHHFIHHGGHECHCGHGEHHIIHHHHHGFHHHEHHHGGHHG?GEHGEFIIIHHGHHECEIIHIIHFCGCIGIHEIIHHHHGHHCH;GHHHFHIHEEIHHHHHHHIGHIIIIHIIIIIIIIHHFHIIIIIHIHIIHG@HHIHCIHIHHIHHHHHIIIHHIHIIHFEIIIIIHGIGHHEIHEIIIIGIIIIIHGIIIHIIBDDDD
@HISEQ:969:HM2KJBCX2:2:1101:16180:75231 2:N:0:ACTATGCA
GGAACGACGTGACCCAACTATCCCTATTAATCATTACGTCAATCCTAGAAACCAACAAAATAGGATCGAACGTCCTATTTCATTATTCCATGCTAATGTATTCAAGCGTTAGCCTGCTTTAAACACTCTAATTTTTTCAAAGTAACAGTCCTGTTTCCCTGCAACACCAAATTAATGACATTACAGTTCTTCAGAAAGGAGGAATCAGCGAAGCCAGTACATACCAGTGGCACGACCAACCTGCTGACCCCGAAATTCAACTACGAGCTTTTTAACTGCAACAACTTTAATATACGCTATTGGAGCTGGAATTACCGCGGCTGCTGGCACCAGACTTGCCCTCCAA
+
AADDDIIIIIHHHEHIIHIIIIIHIHIIIIHHIHHIEHIHIGICHIIIIIII?HIIIFEHGCFHIHGIIHHHHHHIHIIIIIIIHHHHIIIEFGH1IIIHHIIHHIIIIHIHEHHEIHHIHIIHHIHEGIIIIIIHHHIIHIIIIIIIIHFIHIIHIGIHHIHHIIIIIHHHGHIIIIIIIHIIIIIIHIHIHHIHIHIIIIIHHIIIHIHIIIGIIIIIIIIIHHIIHIIIHIIIIIIIHIHGFI4=IIIHIIIIIIIHIIIIIIIHGIIHIIIIIIIIIIIIIHHIIIIIIIIIIHHFHHHIIIIIIIIIIIIIIHHIGIIIIIIIIIIIHHGHHHIIIDDDDB
@HISEQ:969:HM2KJBCX2:2:1101:4846:76049 2:N:0:ACTATGCA
GGAACGACGTGACCCAACTATCCCTATTAATCATTACGTCAATCCTAGAAACCAACAAAATAGGATCAAACGTCCTATTTCATTATTCCATGCTAATGTATTCAAGCGTTAGCCTGCTTTAAACACTCTAATTTTTTCAAAGTAACAGTCCTGTTTCCCTGCAACACCAAATTAATGGCATTACAGTTCTTCAGAAAGGAGGAACCAGCGAGACCAGTACGAACCAAAGGCACGACCAACCTGCTGATCCCGAAATTCAACTACGAGCTTTTTAACTGCAACAACTTTAATATACGCTATTGGAGCTGGAATTACCGCGGCTGCTGGCACCAGACTTGCCCTCCAA
+
BDADDIIIHIIIIIIIIIIIIIHIIIIIIIIIIIIHIIIIIIIIIIIIIIIIIHIHIIIIIIHIIIIIIHIIHIIIIIIIIIIIIIIHHIIIIHIIIIHIIIIIIHIIIHIHIIIHIHIIIIIIIIIIIIHIIIIIIIIIIIIIIIIIIIHIIIIIIIIIIIIIIIIIIIIHHHIIIIIIIIIIIIIIIIIIIIIIIIIIIIIIIIIIIIIIIIIIIIIIIIIIIIIHIIIIIIIIIIIIIIIHHIIIIIIIIIIIIIIIIIIIIIIIIIIIIIIIIIIIIIIIIIIIIIIIIIIIIIIIIIIIIIIIIIIIIIIIIIIIIIIIIIIIIIIIIIIIIIIIIDDDDD
@HISEQ:969:HM2KJBCX2:2:1101:3099:75311 2:N:0:ACTATGCA
GGAACGACGTGACCCAACTATCCCTATTAATCATTACGGCGGTCCTAGAAACCAACAAAATAGAACCGCACGTCCTATTCTATTATTCCATGCTAATGTATCCGAGCACAGGCCTGCTTTGAACACTCTTATTTTTTCACAGTAAAAGTCCTGGTGCCCCGCCACGGCCAGCGAAGGCCATGGGGTTTCCCAGAAGGAAAGGCCCAGCCGGACCAGTACTCGCGGTGAGGCGGACCGGCCAGCCAGGCCCAAGGGTCAACTACGAGCTTTTTAACTGCAACAACTTTAATATACGCTATTGGAGCTGGAATTACCGCGGCTGCTGGCACCAGACTTGCCCTCCAA
+
D@BDAF<CCHE1C<FC?C<CGGFGCGEEHHFHHHHHCHGDHIC/C1@GCH1CF?FE?CFCH@H?EGHHEECH@DGDGHH1DC111<CEG@<11CDFEE11<DCCE<C/D@11<E?<@EEEEHEE000<D.<0C0DHC<EB/F7<CACCF?@/<@GCHHHG7CHEHEH8EAA9@G@GGEIIHGGHHHHFBCCHHHEG@IIHCCEHHHHD<HIHIIHHCFHDHHIHEFHGE<DCCC?AHHECHGIHIIFEGIHHIHHEHHHHHHHG?CHEC?HCFC<1ECCHHHCHFEEEGEHIIIHIGHFHEHEIHFHFHEHHEHHHIHHHIHGIHHIHIIHHHEHEE?CC<<B@B
@HISEQ:969:HM2KJBCX2:2:1101:5991:76321 2:N:0:ACTATGCA
GGAACGACGTGACCCAACTATCCCTATTAATCATTACGTCAATCCTAGAAACCAACAAAATAGGATCGAACGTCCTATTTCATTATTCCATGCTAATGTATTCAAGCGTTAGCCTGCTTTAAACACTCTAATTTTTTCAAAGTAACAGTCCTGTTTCCCTGCAACACCAAATTAATGACATTACAGTTCTTCAAGAAGGAGGAATCAGTAAAGCCAGTACACACCATTGGCACGACCAACCTACTGACCCCGAAATTCAACTACGAGCTTTTTAACTGCAACAACTTTAATATACGCTATTGGAGCTGGAATTACCGCGGCTGCTGGCACCAGACTTGCCCTCCAA
+
DCDBDIIIIIIHIIIIHIHIIHIIIIIIIIHIIIIIIIHHIHIHHIIHIIIHHHHIHIGIIIIIHIIHIFHHIHHIIIHIIIIIGHHHHIHFHHIIIIIIIHIHIIIIIIIIIIIIIHHHHIIIIIIIIIHIIHHIIIIIIIHIIHIIIIIIIHHHIHHIIIIIIIIIIIIIIIIIIHHHHIIIIIIHHHHIIIIIIIIIIIIHGIIHHIFIIIIIIIIIIHHIIIHHHHHIHHHHHHGIIHHHEIIIIIIIGIIIIIIIIIIIIIIIIIIIIIHIIIIIIHHHIGIIIIIIIHIIIIIIIIIIIIGIIIIHIIIIIHIIIIIIGIIHIIIIIIIIIIIIIDDDDD
@HISEQ:969:HM2KJBCX2:2:1101:6980:76311 2:N:0:ACTATGCA
GGAACGACGTGACCCAACTATCCCTATTAATCATTACGTCAATCCTAGAAACCAACAAAATAGGATCGAACGTCCTATTTCATTATTCCATGCTAATGTATTCAAGCGTTAGCCTGCTTTAAACACTCTAATTTTTTCAAAGTAACAGTCCTGTTTCCCTGCAACACCAAATTAATGACATTACAGTTCTTCAGAAAGGAGGAATCAGCGAAGCCAGTGCATACCAGTGGCACGACCAACCTGCTGACCCCGAAATTCAACTACGAGCTTTTTAACTGCAACAACTTTAATATACGCTATTGGAGCTGGAATTACCGCGGCTGCTGGCACCAGACTTGCCCTCCAA
+
DDDDDIIIIIIIHIIIIIIIIIIIIIIIIIIIIIIHIGIIIIIIIIHIIIHIIIIIIIIIIIIIIIIIHIIGHGHHIIHIIIIIHIIFIIIIHIIIIIIIIIIIIIIHIIIIHHIIIIIIIIHIIIIIIIIIIIHIIIIHIIIIIHIIIIIIIIIIIHIIIIIIIIIIHGIHHIIIIIIGIIIIIIHFIIIIIIIIIIIIIIIIIIIIIIIIIIIIIIIIIIIIIIIIIIIIIIIIIIIIIIIHGIIIIIIIIIIIIIIIIIIIIIIIIIIIIIHIIIIIIIIIIIIIIIIIIIIIIIIHIIIIIIIIIIIIIIIIIIIIIIIIIIIIIIIIIIIIIIIIIDDDDD
@HISEQ:969:HM2KJBCX2:2:1101:13682:76605 2:N:0:ACTATGCA
GGAACGACGTGACCCAACTATCCCTATTAATCATTACGTCAATCCTAGAAACCAACAAAATAGGATCGAACGTCCTATTTCATTATTCCATGCTAATGTATTCAAGCGTTAGCCTGCTTTAAACACTCTAATTTTTTCAAAGTAACAGTCCTGTTTCCCTGCAACACCAAATTAATGACATTACAGTTCTTCAAGAAGGAGGAATCAGTAAAGCCAGTACATACCATAGGCACGACCAACCTACTGACCCCGAAATTCAACTACGAGCTTTTTAACTGCAACAACTTTAATATACGCTATTGGAGCTGGAATTACCGCGGCTGCTGGCACCAGACTTGCCCTCCAA
+
DDDDCIIIIIIIHIIHIIIIHHHIIHIIIIIIIIIIHHIIIHIIEHHHIIIHIHHIIIIIIHEHIIIIGIIIHHIIIHHHHIIIIGIC@CHH@GHHIIIHIHHFHIHCF?GGCHHHHHHHHHHHHIIIIHHHHHIHIIIHIIGFHHIIHGHIHHIHHHHHGGIIHHHHGEGHHIIIIHHFHIIHHHHHIIIIIHHHII;IIIIIIIGIIHFIIIGIHGIIIHIIIIIII;IHIIIIHHIIHHGFHHHHIIIIIIHEHHIIIHIHIIIIIIIIIHHHHFIHHIIIHHHIIIIIIHIIIHIIIIIIIHIHHGIIHIIIHIIIHIIIIIIIIIHHFHHIHHHIHDDBDD
@HISEQ:969:HM2KJBCX2:2:1101:5786:75285 2:N:0:ACTATGCA
GGAACGACGTGACCCAACTATCCCTATTAATCATTACGTCGATCCTAGAAACCAACAAAATAGAATCAAACGTCCTATTTCGTTATTCCATGCTAATGTATTCAAGCGTGAGCCTGCTTTAAACACTCTAATTTTTTCAAAGTAACAGTCCTGATTCCCCAAGACACCAAATTAATGACATCATGGTTCGTCAGAAGGTAGGAATCAATAATACCAGTACGTACAATAGCACGACCAATAAATTGATCCCGAAATTCAACTACGAGCTTTTTAACTGCAACAACTTTAATATACGCTATTGGAGCTGGAATTACCGCGGCTGCTGGCACCAGACTTGCCCTCCAA
+
DDDDCIIHIHIHH@FHIIIHIHHIIIGIIIIIIIIIIIIIIIIGIEEHIIIIIHHIHFHEHHHFHIIHIIIIHHIIIHIIIHIIHGHHHIIIHHHHIHHHHHHHIIIIHHGHIHIIIHHEFHHHIHHHHHIHHHGHHIIIHIHIIIIIHIIHHHEFHGIHIHEHIIFIIIIHGHIIIIIIIIIIIIIIIHFIIIIIIIIIIHIHIIIIHIIHHIIIIIIIIIIIIIIIIHIIIIIIIIGIIIHHIIIIIIHHIIIIIIIIIIIIIIIIIIIIHIIHIIIIIIIIHGIIIIIGIHIIIIIIIIIIIIIIIIIIIIIIIIIIHIIIIIIIIIIIIIIIIIIIDDDDD
@HISEQ:969:HM2KJBCX2:2:1101:15289:76561 2:N:0:ACTATGCA
GGAACGACGTGACCCAACTATCCCTATTAATCATTACTCCAGTTGCTAAAAAACCAACAAAATAGAACCGAAGTCCTACGGTGTTATCCCATGCTAATAGTATTCACGGCGTAAGCCTGCTTTGAACACTCTAATTTTTTCAAAGTAAAGGTGATCAAGAGTCGGATGATCTCCAACCAACCCAGAGTAAACCAGGTGAGCTGAAGGTCCGCAAATGACCACAGAAGCTGACACGCTCTTCAACACTATCATCCCATAAGAGACGTAGGCCAAGGAGCGTAATGTCAGGAAATCCAACTACGAGCTTTTTAACTGCAACAACTTTAATATACGCTACTGGAGCTGGAATTACCGCGGCTGCTGGCACCAGACTTGCCCTCCAA
+
DADDDIIIIIIIHIIIIIIIIHHHIIIIIHIIIIIHIIIIIIIIIIIIIHIIIIIIIIIIIIIIIIIIIIIIIHIIGHIIIHHIIIIIHFHIIIIIHIHHHCFHIHIIIIIIIHIHHIHGIHHHHHIHIHHIHIHIHIHHHIIIIIIIIIIHHIHIIHIIIIHIIIHIHHHHIIFIIIHIHGHIIIIIIHHHIIHIIIIIIIHIHHHHHIIIIIIIIIIIIIIIIIHHIIIIIIIIIIIIIIIIIIIIIIIIIIIIIIIIIIIIIIIIIHIIIIIIIIIIHDIIIIIIIIIHIIIIIIIIIIIIIIIIIIIIIIIIIIIIIIIIIIIIIHHHIIIIIIIIIIIIIIIIIIIIIIIIIIIIIIIIIIIIIIIIIIIIIIDDDDD
@HISEQ:969:HM2KJBCX2:2:1101:3270:76982 2:N:0:ACTATGCA
GGAACGACGTGACCCAACTATCCCTATTAATCATTACGGCGGTCCTAGAAACCAACAAAATAGAACCGCACGTCCTATTCTATTATTCCATGCTGTAATATTCGAGCAAAGGCCTGCTTTGAACACTCTAATTTTTTCAAAGTAAAAGTCCTGGTCCCCAACACACCCAGTGAAGGGCATGCGGTTCTCCAGAAGAAAAGGCCCGGCCGGACAAGTGCACGCGGTGAGGCGGACCTGACAGCCAGGCCAAAGGTTCAACTACGAGCTTTTTAACTGCAACAACTTTAATATACGCTATTGGAGCTGGAATTACCGCGGCTGCTGGCACCAGACTTGCCCTCCAA
+
DDDDDIIHIIFIEHHIEHHHIHHHIIIHIIIIIHHHIGHHDHHHIIHHEHIIIGHIEHHHHHFHHHFHIHH/<EGHHHHIIIIIGIHDHHGHGGHFHIGHHFEHHFDHHGHHHHHHHHHFHHHHEHIHGHIIHHIIHIIIHHGHHHHHFEHHCHHHE?IIIIIHEIHIIIHHIIIIIIIIIIIIHGFGHEHFEIIHHHHIIIIIIIIHHHIIIIIHHIIIIIIHHIIIIIIIHEHHHIHGHEEIIIHHIHIIIIIIIIIGIIIIIHHIHIIIHIIIIIIHHEHFFIIIIIIIIIIIIHIHIHIIIIIIHGGIHIHIIIHIIIIIIIIIIHHGEEHIIIIDDDDD
@HISEQ:969:HM2KJBCX2:2:1101:20126:76889 2:N:0:ACTATGCA
GGAACGACGTGACCCAACTATCCCTATTAATCATTACGTCAATCCTAGAAACCAACAAAATAGGATCGAACGTCCTATTTCATTATTCCATGCTAATGTATTCAAGCGTTAGCTTGCTTTAAACACTCTAATTTTTTCAAAGTAACAGTCCAAATTCCCCGCAACACCAAATTAATGGCATTACGGATCATCAGGAAGGAGGAATCAGTAAGACCAGTACATACCAGAGGCATGACCAATCTACTAACCCCGAAATTCAACTACGAGCTTTTTAACTGCAACAACTTTAATATACGCTATTGGAGCTGGAATTACCGCGGCTGCTGGCACCAGACTTGCCCTCCAA
+
DDDDDIIIIIIIIIIIIHIIIIIIIIIIIIIIIIIIIIIIIIIHIIIIIIIIIIIIIIIIIIHFHIIIGIIIIHGIIIIIHIIIIIIHIHIIIIIIIIIIIIIHIIHIIIIIIIIIIIIIHIHIIIHHIHIHIIHIIIHHIHIIIIIIIIIIHIIHIIHHHIIIHIHIIIIIHIHIIIHIIIIIIIIIIIHIIIIIIIIIIIIIIIIIIIHHIIIIIIIIIIIIIIIIIIIIIIIIIIIIIIIHHIHIIIIIIIHIIIIIIIIIIIIIIIIIIIIIIIIIIIIIIIIIIIIIIIIIIIIIIIIIIIIIIIIIIIIIIIIIIIIIIIIIIIIIIIIIIIIIIDDDDD
@HISEQ:969:HM2KJBCX2:2:1101:13854:77430 2:N:0:ACTATGCA
GGAACGACGTGACCCAACTATCCCTATTAATCATTACGTCAATCCTAGAAACCAACAAAATAGGATCGAACGTCCTATTTCATTATTCCATGCTAATGTATTCAAGCGCGAGCCTGCTTTAAACACTCTAATTTTTTCAAAGTAACAGTCCTGTTTCCCCGCAACAACAAATTAATGCCATCACGGTTCTACAAGAAGGAGGGACCAGTGAGGCCAGTGCATACCAGTGGCACGACCAACCTACTGGCCCCGAAATTCAACTACGAGCTTTTTAACTGCAACAACTTTAATATACGCTATTGGAGCTGGAATTACCGCGGCTGCTGGCACCAGACTTGCCCTCCAA
+
DCDDDIIIIIIGHIIIIIIIIIIIIIIIIIHIHIIIIIIIIIIIIIIIIIIIIIIIIHHIIIIIIHIHIHIIIIIIIIIIIHIIIIIIIIIIGIIIIHIIIIHIHIIIIHIIIIIIIIIIHIHIHIIIIIIIIIIIIIHHIIIIIIIIHIHIIIIIIIIIIIIIIIIIIIHIIIIIIIIIIIIIIIIIIIIIIIIIIIIIIIIIIIIIHIIIIIIIIIIIIIIIIIIIIIIIIIIIIIIIIIIHHHIIIIIIIIIHIIIIIIIIIIIIIIIIIIIIIHIIIIIIIIIIIIIIIIIIIIIIIIIIIIIIIIIIIIIIIIIIIIIIIIIIIIIIIIIIIIIIIDDDDD
@HISEQ:969:HM2KJBCX2:2:1101:4756:77960 2:N:0:ACTATGCA
GGAACGACGTGACCCAACTATCCCTATTAATCATTACGTCAATCCTAGAAACCAACAAAATAGGATCGAACGTCCTATTTCATTATTCCATGCTAATGTATTCAAGCGTTAGCTTGCTTTAAACACTCTAATTTTTTCAAAGTAACAGTCCAAATTCCCCGCAACACCAAATTAATGGCATTACGGCTCATCAGGAAGGAGGAATCAGTGAGACCAGTACATACCAGAGGCATGACCAACCTACTAACCCCGAAATTCAACTACGAGCTTTTTAACTGCAACAACTTTAATATACGCTATTGGAGCTGGAATTACCGCGGCTGCTGGCACCAGACTTGCCCTCCAA
+
DCDDDIIIIIIIIIIIIIHIIIIIIIIIIIIHIIIIIIIIIIIIIIIIIIIIIIIIIHHIHIHIIIIHGIIHHHHHIIIHHIIIIIIIIIIIIIIHIIHIIIIIIHHHHHIIIIIIIIIIIIIIIIIIIHIIIIHHIIIIIIIIIIIIHIIIIIHIIHHHHIHHHIIIIIIIIIIIIIIIHHIIIIIIIHHIIIIIIIIIIIIIIIIIIIIIIIIHIIIIIIIHIIIIIIIIIIIIIIIIIIIHGHHIHIIIIIIHHHIIIIIIIIIIIIIIIIIIIHIIIIIIIIIIIIIIIIIIIIIIIIIIIIIIIIIIIIIIIIIIIIIIIIIIIIIIIIIIIHIIIDDDDD
@HISEQ:969:HM2KJBCX2:2:1101:10134:78300 2:N:0:ACTATGCA
GGAACGACGTGACCCAACTATCCCTATTAATCATTACGTCAATCCTAGAAACCAACAAAATAGAACCATGCCGTCCTATTCTATTATTCCATGCTAATGTATTCGAGCAAAAATGCCTGCTTTAAACACTCTAATTTTTTCAAGGTAAAGGTCCTGGATCCGCAAGACACCCAATTAAGGACATCAAGTTTCTCCAGAAGGTGAGAAATCAACAGCGACAGTTCATACCCCTTAAGGCATGACCATCACGTCAATCCCGAAATTCAACTACGAGCTTTTTAACTGCAACAACTTTAATATACGCTATTGGAGCTGGAATTACCGCGGCTGCTGGCACCAGACTTGCCCTCCAA
+
DDDDDIIIIIIIHIIIIIIIIIIIIIIIIHIIIIIIIIIIIIIIIIIIIIIIHIIIIIIIIIHIHIIIIFIIHHIIIIIIIIHIIHIIHIIIIIIIGIIIIGHIHIHIIIIIIIIHIIIHHIIIIIIIHIHIHHHHHHHIIIIIIIIIIIIIIIIIIIIIIIIIIIIIIIIIIIIIIIIIIIIIIIIIIIIIHIIIIIIIIIIIIIIIIIIIIIIIIIIIIIIIIIIIIIIIIIIIIIIIIIIIIIIIIIHHIIIIIIIIIIIIIIIIIHIIIIIIIIIIIIIIIIIIIIIIIIIIIIIIIIIIIIIIIIIIIIIIIIIIIIIIIIIIIIIIIIIIIIIIIIIIIIIIDDDDD
@HISEQ:969:HM2KJBCX2:2:1101:14280:78725 2:N:0:ACTATGCA
GGAACGACGTGACCCAACTATCCCTATTAATCATTACGGTGGTCCTAGAAACCAACAAAATAGAATCATCCGTCCTATTTTATTATTCCATGCTAATGTATTCAAGCAAAATGCCTGCTTTAAACACTCTAATTTTTTCAAAGTAAAGGTCCTGGTTCCTCGCGGCACCCAATTAAGGACATCGCGGTTCTCCAGAAGGTGAGAAATTGACTACACCAGTTCATACCCCTTAAGGCACGACCGATGTGTCAATCCCGAAATTCAACTACGAGCTTTTTAACTGCAACAACTTTAATATACGCTATTGGAGCTGGAATTACCGCGGCTGCTGGCACCAGACTTGC
+
CDDCDIIIHIIIFHIHIIIIIFHHIHIGIIIGHHIGIIHIIIDHIIIIHHHCHHIIIHIIIIEHIIGIIIEHHHHHHIHHIIIIGIIIIIGIIHHIHIIIIIIIIHFHIIIIHHIIHIHIHHHIIHIIIIIIIIHIIIHIIIIHHIIHIIIIIIIIIHIHIIIIIIIHIIIIHIIIIIIIIIIIIIIIIIIIIIIIIIHGIIIIIIIIIIIIIIIIIIIIIIIIIIIHIIIHIIIIIIIIIIHIIIHIIIIIIIIIIIIIIIIIIIHHIIIIIIIIIIIIIIIIIIIIIIIIIIIIIIIIIIIIIIIIIIIIIIIIIIIIIIIIIIIIIIIIIIIIIIIDDDDD
@HISEQ:969:HM2KJBCX2:2:1101:13242:78917 2:N:0:ACTATGCA
GGAACGACGTGACCCAACTATCCCTATTAATCATTACGTCAATCCTAGAAACCAACAAAATAGGATCGAACGTCCTATTTCATTATTCCATGCTAATGTATTCAAGCGTTAGCCTGCTTTAAACACTCTAATTTTTTCAAAGTAACAGTCCTGTTTCCCTGCAACACCAAATTAATGACATTACAGTTCTTCAGAAAGGAGGAATCAGCGAAGCCAGTGCATACCAGTGGCACGACCAACCTGCTGACCCCGAAATTCAACTACGAGCTTTTTAACTGCAACAACTTTAATATACGCTATTGGAGCTGGAATTACCGCGGCTGCTGGCACCAGACTTGCCCTCCAA
+
CCCDDGIIIIIIHIEHHHHIIIIIIIIIIIIIHGIIIHIIIIIGHHIIIHIIIGIIIGIHIIIIIIIIIIIDFHHIIIIIIIIIIGIHHIIHIIIIIIIHIIIIIHIHIIIIIIGIIHIIIHHIIIIIIIIIIIIIIIIIHIIIIHHIIIIIIIIIIIIIIIIIIIIIIIIIHIHIIIIIIIIIIIIIIIHIIIIHHIIHIHHHFHIHHHHIIHGGIIHHIIIHIHIIGIHIIIIIIHFIIHHHHIIHIIHHIIIIIIIIIIIIIIIIIIIIIIIIIIIIIIIIIIIHIIIIIIIIIIIIIIIIIIIIIIIIIIIIIIIIIIIIIIHIIIIIIIIIIIIIIDDDDD
@HISEQ:969:HM2KJBCX2:2:1101:2902:79248 2:N:0:ACTATGCA
GGAACGACGTGACCCAACTATCCCTATTAATCATTACGTCAATCCTAGAAACCAACAAAATAGGATCGAACGTCCTATTTCATTATTCCATGCTAATGTATTCAAGCGTTAGCTTGCTTTAAACACTCTAATTTTTTCAAAGTAACAGTCCAAATTCCCCGCAACACCAAATTAATGGCATTACGGATCATCAGGAAGGAGGAATCAGTGAGACCAGTACATACCAGAGGCATGACCAATCTACTAACCCCGAAATTCAACTACGAGCTTTTTAACTGCAACAACTTTAATATACGCTATTGGAGCTGGAATTACCGCGGCTGCTGGCACCAGACTTGCCCTCCAA
+
DADDDIIIHIGIIHIHIIIIIIHIIEHIIIIIIIIHIHIIIIIIGIIIIIIIIIIIHHHHHIHHIIIHIIGDEHIHIIHHIIIIIIIIIIIIIHIIIIIIIIIIIIIHHIIIIIIIIHIIIGHIHIIIIIHHIHHIIIIIIIIIIIIIIIIIIIIIIHIIHHIIHIIIIHFHHIHIIIIIIIIIIIIIIIIIIIIIIIIIIIIIIGIIIIIIIIIIIIIIIIIIIIIIIIIIIIIHIIIIHIIIHIIIIIIIIIIIIIIIIHIIIIIIIIIIIIHIIIIIIIIIIGIIIIIIIIIIIIIIIIIIIIGIIIIIIIIIIIIIIIIIIIIIIIIIIIIIIIIIIDDDDD
@HISEQ:969:HM2KJBCX2:2:1101:14005:79038 2:N:0:ACTATGCA
GGAACGACGTGACCCAACTATCCCTATTAATCATTACGGTGATCCTAGAAACCAACAACATAGAACCATCCCGTCCTATTTTATTATTCCATGGTAATGTATTCAGGCACTAGCCTGCTTTGAGCACTCTAATTTTTTCAAGGTAATAGTCCTGCTTCCCCAACGCACCAAGTGAATGGCATGCTGGTTATTCAGAAGGTAAGAACCCACCACGCCAGTACGGACAGTGAAGCCCGACCGACGGACAGATTCCGAAATTCAACTACGAGCTTTTTAACTGCAACAACTTTAATATACGCTATTGGAGCTGGAATTACCGCGGCTGCTGGCACCAGACTTGCCCTCCAA
+
D?0BBE0<C/<C1DC@10DG<F<CD1DGH@C11D1C@<0<1<GFHH1E@GH1<DFC?@1<<111<DEEE1110<GC=?1<DC11DF@@<1<E11111<HEHH?FHIHEG@E@DHHFECHIGIHGHHHF@F@1HHHHG@<@IHIIHHHIHG5HF71=IIIHHEEIHHHFHHIHDIHIHHEGCHHHEHCHHFHIHIHIHHHHHHHHF<IIIIIIFFHHEEEIHEHGIFHH?HHDEFBGID<DAIHHHGCEFFHECHHGDEIHHHIHC@F1@EHHHHHEHHEHHEHGEGHIHH@EIHHEDIHGHIHIHHHEHIHIIIHIIIIIHIHIIIIHHIIIIIHHHGHHHHGD0@D0
@HISEQ:969:HM2KJBCX2:2:1101:15411:79214 2:N:0:ACTATGCA
GGAACGACGTGACCCAACTATCCCTATTAATCATTACGGTGGTCCTAGAAACCAACAAAATAGAACCATGCCGTCCTATTTTATTATTCCATGCTAATGTATTCAAGCAAAAATGCCTGCTTTAAACACTCTAATTTTTTCAAAGTAAAGGTCCTGGTTCCCCGCGGCATCCAATTAAGGACATCGCGGTTCTCCAGAAGGTGAGAAATTGACTGCACCAGTTCATACCCCGTGAGGCACGACCGATGCGCCAATCCCGAAATTCAACTACGAGCTTTTTAACTGCAACAACTTTAATATACGCTATTGGAGCTGGAATTACCGCGGCTGCTGGCACCAGACTTGCCCTCCAA
+
DDCDDIHHIIIIIIIIIIIIIIIHIIIIIIIIIHIIIIIIIGIIIIIIIIIIIIHIIIIIIIIIIIIIIIEHHIHHIIIIIIIHHIIIIIIIIIGIIHHHECGIHHIHIIIIIIIHHIIIHIIHHHHEIIIIIIIIIIIIIIHIIIIIIIHHIIIIIHHIIIIIIIIIIIIIIIIIIIIIIIIIIIIIIIIIIIIIIIIIIIIIIIIIIIIIIIIIIIIIIIIIIIIIIIIIIIIIIIIIIIIIIIIIIIHFIHIIIIIIIIIIIIIIHIIIIIIIIIIIIIIIIIIIIIIIIIIIIIIIIIIIIIIIIIIIIIIIIIIIIIIIIIIIIIIIIIIIIIIIIIIIIIIIDDDDD
@HISEQ:969:HM2KJBCX2:2:1101:19431:79030 2:N:0:ACTATGCA
GGAACGACGTGACCCAACTATCCCTATTAATCATTACGGTGATCCTAGAAACCAACAAAATAGAATCAAACGTCCTATTTCGTTATTCCATGCTAATGTATTCAAGCGTGAGCCTGCTTTAAACACTCTAATTTTTTCAAAGTAACAGTCCTGATTCCCCAACACACCAAATTAATGACATCATGGTTCCTCAGAAGGTAGGAATCAATGGTCCCGGTCCCTAGGTTAGCACGACCAGTCAATTGGGCCCAAGATTCAACTACGAGCTTTTTAACTGCAACAACTTTAATATACGCTATTGGAGCTGGAATTACCGCGGCTGCTGGCACCAGACTTGCCCTCCAA
+
<00000</<C01EHIIIIIIIIIIIHIIIIIIIIIIIII1D1GHHIIIIIIIIIIIIIIIIIIII1FE1DGHIHIIIIIE1<DGIIIIIIIIIIIIIHHHI1FGHHH0$0<IIIIIIHIICHHIIIIIIIIIIIIIIHHIIIIII8HHGHIIH(IIHIIIEG$GE(#F0F2G#GGHD2HHHC#CG/F/D$1<)/<@F/#+FE00<0000.-/-</./1///11///1D<0//IHG<1/1/<1/0-//HF<1<11IIIIIIIIIIIIIIIIHD1IIIIIIIIIIIIIIIIIIIIIIIIIIIIIIIIIIIIIIIIIIIIIIIIIIIIIIIIIIIIIIIIIIIDDDDD
@HISEQ:969:HM2KJBCX2:2:1101:20104:79353 2:N:0:ACTATGCA
GGAACGACGTGACCCAACTATCCCTATTAATCATTACGGTGGTCCTAGAAACCAACAAAATAGAACCACAACGTCCTATTCTATTATTCCATGCTAATCTATTCAAGCAATAGCCCGCTTTAAACACTCTAATTTTTTCAAGGTAATGGTCCTGGCTCCCCAACACACCCAATTAAGGACATACTGGTTCACCAGAAGGAAGACCCGACAACAGGACAGTACTCGCCAAAGACGGACCGCCCGGCCAAGTCTAAAATTCAACTACGAGCTTTTTAACTGCAACAACTTTAATATACGCTATTGGAGCTGGAATTACCGCGGCTGCTGGCACCAGACTTGCCCTCCAA
+
DD@@DHHIIIIIIIIIIIHIIIIIIIIHIHIHIIIIIIIIIIIIIIIIIIIIIIIIHIHHIIHIIIIIIIHIIIHHIIIIIIIGIIIIIHGIICHHHIHIHFIHIIIIHHHIIHIIIIGHIHHIIIIIIIIIIIIIIHIIIIIIIIIIHIIHIGIHHIIHIIIIHHIIIIIIHHHHIHIIIIIIIHHHHIIIIIIIIIIIHIIIIIIIIIIIIIHIHIIIIIIIIIIIIIIIIIIIIIIIIIIIIHIIIIIIIIIIIIIIIIIIIIIIIIIIHIIHIIIIIIIIIIIIIIIIIIIIIIIIIIIIIIIIIIIIIIIIIIIIIIIIIIIIIIIIIIIIIIIIIIDDDDD
@HISEQ:969:HM2KJBCX2:2:1101:14173:79634 2:N:0:ACTATGCA
GGAACGACGTGACCCAACTATCCCTATTAATCATTACGTCAATCCTAGAAACCAACAAAATAGGATCAACGTCCTATTTCATTATTCCATGCTAATGTATTCAAGCGCGAGCCTGCTTTAAACACTCTAATTTTTTCAAAGTAACAGTCCTGATTCCCCGCCACACCAAATGAATGACATGATGGTTCGTCAGAAGGTAGGAACCAGTAACACCAGTACGTACCTAAGGCACGACCAACGTACTGATCCCGAAATTCAACTACGAGCTTTTTAACTGCAACAACTTTAATATACGCTATTGGAGCTGGAATTACCGCGGCTGCTGGCACCAGACTTGCCCTCCAA
+
CDDDDIIIHIIIIIIIIIIIIIIIIIIIHHIIIIIIHIIIIHHHIIIIIIIIIIHIIIIIHHHEHFHIIHGIHIIHHHIIIIIIHHIIIIIIHHIIHHHIIHHIIIHHHHIIIIIIIHHIEHIIHHHIIIIIIIIHIIIIIIIIIIIHIIHHHHHIIHHIIIIIHIIIIIHIIIIIIIHHHHIIIIIIIIHIIIIIIIIIIIIIIIIIIIIIIIIIIHIIIIIIIIIIIIIIIIIIIIIIIIIHIIIIIIIIIIIIIIIIIHIIIIIIIIIIIIIIIIIIIIIIIIIIIIIIHIIIIIIIIIIIIIIIIIIIIIIIIIIIIIIIIIIIIIIIIIIIIIIIDDDDC
@HISEQ:969:HM2KJBCX2:2:1101:6711:79955 2:N:0:ACTATGCA
GGAACGACGTGACCCAACTATCCCTATTAATCATTACGTCAATCCTAGAAACCAACAAAATAGGATCGAACGTCCTATTTCATTATTCCATGCTAATGTATTCAAGCGTTAGCCTGCTTTAAACACTCTAATTTTTTCAAAGTAACAGTCCTGTTTCCCTGCAACACCAAATTAATGACATTACAGTTCTTCAAGAAGGAGGAATCAGTAAAGCCAGTACATACCATAGGCACGACCAACCTACTGACCCCGAAATTCAACTACGAGCTTTTTAACTGCAACAACTTTAATATACGCTATTGGAGCTGGAATTACCGCGGCTGCTGGCACCAGACTTGCCCTCCAA
+
DDDDDIIGIIIIIHHIHIHIIIHIHIHIIHIIIIIIIIIIHIIHHIIIGIIFHGHHEHHHIIHHIIIHIIIHHHHIIIHIIIIIIIIIIIIHHIIHHHIIGGIHIIHIIIIHHIIIIIIIIIIIIIIIHIIIIHGHHHHHIIIIIIIHIHIIIIIHIIIIIIIIIIHIIIIHIIIIIIIIIIIIIHIIIHIIHIIIIIIIHIIIIIIIHIHIIIIIIIIIIIIIIIIIIHIIIIIIIIIIIIIHHIIIIIIIIIIIHIIIIIIIIIIIIIIIIIIIIIIIIIIIIIIIIIIIHIIIIIHIHIIIIIIIIIIIHIIIIIIIIIIIIIIIIIIIHIIIIIIIIDDDDD
@HISEQ:969:HM2KJBCX2:2:1101:5854:79783 2:N:0:ACTATGCA
GGAACGACGTGACCCAACTATCCCTATTAATCATTACGGTGATTCAGAAACCAACAAAACAGGACCACCGTCCTATTTTATTATTCCATGCTAATGTATTCAGACATAAGCCTGCTTTGAACACTCTAATTTTTTCAAGGTAAAGGTCCTGGTTTCCTACCACGCTAAATTAATAACATGATAGTTCCCCAGAAGGTAGAAATTCTACACGCCAGTACAGACAATAGCCCGACCAACGATAGAACCCCGAAATTCAACTACGAGCTTTTTAACTGCAACAACTTTAATATACGCTATTGGAGCTGGAATTACCGCGGCTGCTGGCACCAGACTTGCCCTCCAA
+
DCADDIIHIIIHIIIHIIIIHIHHIHHIIHHIIHHHHIIEHHIHHCHIIIHIEHCHHFHIHIGHFIIHIIIIGHIIIIIHHIHIGFHIHIGHHIIHGHHIIDHIIIIIIIIHIIIIHHIHHHIIIIIIIIIIIHHHHIIIIIIIIIIHHHIHIIIHIIIIIIHIIIIIIIHIIIIIIHIIIIHHFIIHIIIIIIIIIHIGIIIIIIIIHHIIIIIIIIIIIHIIIIIIIIIIIIIIIIIIHHIHFIIIIIIIIHIIIIIIIIIIIIIIIIIIIIIIHIIIIIIIHIIHFHHIIIIIIGIIIHHIIIIIIIIIIIIIIIIIIIIHIIIIIIIIIIIHIIDDDDD
@HISEQ:969:HM2KJBCX2:2:1101:6890:80730 2:N:0:ACTATGCA
GGAACGACGTGACCCAACTATCCCTATTAATCATTACGTCAATCCTAGAAACCAACAAAATAGGATCAAACGTCCTATTTCATTATTCCATGCTAATGTATTCAAGCGTTAGCCTGCTTTAAACACTCTAATTTTTTCAAAGTAACAGTCCTGTTTCCCTGCAACACCAAATTAATGACATTACAGTTCTTCAAGAAGGAGGAACCAGTAAAGCCAGTACATACCAGAGGCACGACCAACCTACTAATCCCGAAATTCAACTACGAGCTTTTTAACTGCAACAACTTTAATATACGCTATTGGAGCTGGAATTACCGCGGCTGCTGGCACCAGACTTGCCCTCCAA
+
@DBD@@GC</<1<<CCF@<C1DGHHC1FHGCCG111DE<?<<FH1CGEEHHH<CGEEEHCGH?<FGHH?GH011<0C1<<CG111<1<@11111<<DGF?DCE@E1C<'?H5HF<FCG6BCGEEGCF@HEHIEH@CHHGCHEEHHGGGHFHIE<?D1G?HHEHD<<<@0CGCCHHHHG8@/@<FHE@<@HDHFD?C7<F0DE@<ED7D<C1<9FCH@FEHE<C?CHG?G<0/CA<<<11HGHD<1@E?/HC?FC<1C<1<10/EEHCC@HEHGD<EH?F?EGECCC1HEHHC0<CHECHIHHF@FIIHHEHHHDE<HCGF?HIHGD11CH@?HFCCD0C=<B00B@
@HISEQ:969:HM2KJBCX2:2:1101:19714:81114 2:N:0:ACTATGCA
GGAACGACGTGACCCAACTATCCCTATTAATCATTACGTCAATCCTAGAAACCAACAAAATAGGATCAAACGTCCTATTTCATTATTCCATGCTAATGTATTCAAGCGTTAGCCTGCTTTAAACACTCTAATTTTTTCAAAGTAACAGTCCTGTTTCCCTGCAACACCAAATTAATGGCATTACAGTTCTTCAGAAAGGAGGAATCAGCGAAGCCAGTGCATACCAGTGGCACGACCAACCTGCTGACCCCGAAATTCAACTACGAGCTTTTTAACTGCAACAACTTTAATATACGCTATTGGAGCTGGAATTACCGCGGCTGCTGGCACCAGACTAGCCCTCCAA
+
DDDDDIIIHIIIIHIIIIIIIHIIIIIIIIIIIIIIIHIIIIIIIGIIIIIHIIIIIIHHIIHHIIIIIIIIHHHIIGHIIIHHIIICHHHHIIIIIIIIIIIIIIIIIIIIIIIIIIHIIIIIIIIIIIIIIHIIIIIIIIIIIHHIHIIIIIIIIIIHIIIIIIIIIIIIIIHIHIIHIHIIIIIIHIIIIIIIIIIHIHIIIIIIIIIIIIIIIIIIHIIIIIIIIIIIIIIIIIIIIIHHGIIIIIIIIIIIIIHIIIIIIIIIIIIIIIIIIIIIIIIIIHIIIIIIIIIIIIIIIIIIHIIIIIIIIIIIIIIIIIIIIIIIIIIIIIIIIIIIIDDDDD
@HISEQ:969:HM2KJBCX2:2:1101:2745:81641 2:N:0:ACTATGCA
GGAACGACGTGACCCAACTATCCCTATTAATCATTACGTCGATCCTAGAAACCAACAAAATAGAATCAAACGTCCTATTTCATTATTCCATGCTAATGTATTCAAGCGTAAGCCTGCTTTAAACACTCTAATTTTTTCAAAGTAACAGTCCTGATTCCCCACGACACCAAATTAATGACATCGCGGTTCTTCAGAAGGTAGGAACCAATAATGCCAGTGCGTACCGAAGCACGACCAACAATTTGATCCCGAAATTCAACTACGAGCTTTTTAACTGCAACAACTTTAATATACGCTATTGGAGCTGGAATTACCGCGGCTGCTGGCACCAGACTTGCCCTCCAA
+
BDDDDIIIHIGEHHFIIIIIIIIIIIIIIIIIIIIHHCHHIIIGHFHHHIIIIHIHHIIHIIIIHECHIGHHEHIIIHGEEHIHHII?@HHFHIGIIIHHGIIHEHIHHHIHHHIIIIHHIHIIIIIHHIIGHHIHHIGIIHHIHIIIIHHHIIHIGHHGIIIIGIIIHGIIHIIIHGHHHHHIIIIHHIHGIIIIIIIIIIHEEGIIIIHIIIII=IIHIIHHIHGHIIIIIIHHHIIIHHHGIIIIIHIIHHHHIIIIIHIIIIIIIIIIIHIIIIIIIIIIIIIIHIHHHIIIIIIHIIHIIIIIIIIIIIIIIIIIIIIIIIIIIIIHIIIIIIIIDDDDD
@HISEQ:969:HM2KJBCX2:2:1101:3445:82437 2:N:0:ACTATGCA
GGAACGACGTGACCCAACTATCCCTATTAATCATTACGTCAATCCTAGAAACCAACAAAATAGGATCGAACGTCCTATTTCATTATTCCATGCTAATGTATTCAAGCGTTAGCCTGCTTTAAACACTCTAATTTTTTCAAAGTAACAGTCCTGTTTCCCTGCAACACCAAATTAATGACATTACAGTTCTTCAGAAAGGAGGAATCAGCGAAGCCAGTACATACCAGTGGCACGACCAACCTGCTGACCCCGAAATTCAACTACGAGCTTTTTAACTGCAACAACTTTAATATACGCTATTGGAGCTGGAATTACCGCGGCTGCTGGCACCCGACTTGCCCTCCAA
+
DDDDDHIHIIIHIIIIIIIIHHIIIIIIIIIIIIIIIIIIIHIGHIIIIIIHHIIIIGIIIHHIIIIIGIIIIHIIIIIGHIIIIIIIHFHHHIIIIGGIIFEHIHIIIIIGIHIGIGEGCGGHIIIIHIHIGEHIIIGHHI<IHGC;HHHHHHIHEH?FFHHEHEHDHHEHGCHIHHHIIIHEHEHHG?CECHFHFCGHHDHIIIHIDDHDHGHHHEHIHCHH<AGCGC?FF<ECD>GC1A@AE@?@FC11FF<1CCGC?EE<1EGED111GEEGCGFCFC<<11<1C<1<0<C<11<@CEEFCCE@FGF<CHECCC1@HGHHHEEC<//0C<1@CHFC1<D<D<
@HISEQ:969:HM2KJBCX2:2:1101:18537:82089 2:N:0:ACTATGCA
GGAACGACGTGACCCAACTATCCCTATTAATCATTACGTCGATCCTAGAAACCAACAAAATAGAATCAAACGTCCTATTTCGTTATTCCATGCTAATGTATTCAAGCGTGAGCCTGCTTTAAACACTCTAATTTTTTCAAAGTAACAGTCCTGATTCCCCATGACACCAAATTAATGACATCATGGTTCGTCAGAAGGTAGGAATCAATAATACCAGTACGTACAATAGCACGACCAATAAATTGATCCCGAAATTCAACTACGAGCTTTTTAACTGCAACAACTTTAATATACGCTATTGGAGCTGGAATTACCGCGGCTGCTGGCACCAGACTTGCCCTCCAA
+
DDCDDIGHIIIHIIIIIIIIIIIIIIIIIIIIIIIIIIIIIIIIIIIIIIIIIIIIIIIIIIIHIIIIIIIHHIIIIIIIHIIIGIIIIIIIIIIHHIIIIIHIIIHHIIIHHIIIIIIIIIIIIIHIHIIIIIHHHIIIHIIIIIIIHIIIHIHIIHIIIHHHIIIIIIIHIIIIIIIIIIIIHIIIIIIIIIIIIIIIIIIIIIIHIIIIIIIIIIIIIIIIIIIIIIIIIIIIIIIIIIIHIIIIHIIIIIIHIIIIIIIIIIIIIIIIIIIIIIIIIIIIIIIIIIIIIIIIIIIIIIIIIIIIIIIIIIIIIIIIIIIIIIIIIIIIIIIIHIIIDDDDD
@HISEQ:969:HM2KJBCX2:2:1101:17168:82112 2:N:0:ACTATGCA
GGAACGACGTGACCCAACTATCCCTATTAATCATTACGTCAATCCTAGAAACCAACAAAATAGGATCAACGTCCTATCTCATTATTCCATGCTAATGTATTCAAGCGCGAGCCTGCTTTAAACACTCTAATTTTTTCAAAGTAACAGTCCTGTTTCCCTGCAACATCAAATTAATGACATTACAGTTCTTCAAGAAGGAGGAACCAGTAAAGCCAGTACGTACCAGAGGCACGACCAACTTGCTGATCCCGAAATTCAACTACGAGCTTTTTAACTGCAACAACTTTAATATACGCTATTGGAGCTGGAATTACCGCGGCTGCTGGCACCAGACTTGCCCTCCAA
+
DDDDDIIIIIIIIIIIIIIIIIIIIIIIIIIIIIIIIIIIIIHIIIIIHIIIIIIIIHIIIIHIIIHIIIIHHHHIIHIIIIIIHIHIIIIGHHIIIIIIIHIIIIIIIIIHIIIIIIIIIIIIIIIIIIIIIIIIIHHHIIIIIIIIIIIIIIIIHIIIIIIIIIIIIIHIIIIHIIIIIIIIIIIIIIIIIIIIIIIIIIIIIIIIIIIIIIIIIIIIIIIIIIIIIIIIIIIIIIIIIIHHIHIIIIIIIIIIIIIIIIIIIIIIIIIIIIIIIIIIIIIIIIIIIIIIIIIIIIIIIIIIIIIIIIIIIIIIIIIIIIIIIIIIIIIIIIIIIIIIDDDDD
@HISEQ:969:HM2KJBCX2:2:1101:16184:82920 2:N:0:ACTATGCA
GGAACGACGTGACCCAACTATCCCTATTAATCATTACGGCGGTCCTAGAAACCAACAAAATAGGACCGCACGTCCTATTCTATTATTCCATGCTAACGTATTCGAGCAAAGGCCTGCTTTGAACACTCTAATTTTTTCAAAGTAAAAGTCCTGGTCCCCAACACACCCAGTGAAGGGCATGCGGTTCTCCAGAAGAGAAGGCCCGGCCGGACAAGTGCACGCGGTGAGGCGGACCTGCCAGCCAGGCCAAAGGTTCAACTACGAGCTTTTTAACTGCAACAACTTTAATATACGCTATTGGAGCTGGAATTACCGCGGCTGCTGGCACCAGACTTGCCCTCCAA
+
BD@BDHHHIHIGHCGCFHHHIHC?HHHII?EEEHEHHIHDHCHHIHHIECGHGHID@E1CHHICEG?//CCDCHF@FHFCFEHIEHEHEFHHIIIGIHEFECHHIHHHHHGECHHCFC7GFIHGHHHF<?HCGH@@FFHFEEGIH?EHHIHH@F/HDFHHIHHGEHFDFGH8EHGC@.HDDHFEEHIHHEHIIIGFHIFGIIHHHIHDHEHHHHHGCDHH8IHCBDHEDDIIIIIHIIIHEGDHDH?FIHGHIHCHHHEHHGGHHIHHIHHEHHE<@CHEF<H?HHHG@HHHHHHDCGD1D?CHIHIIIIIHIIHHEH@EC@@HFGGHHGFHHIHIIIHADDAB
@HISEQ:969:HM2KJBCX2:2:1101:10489:82869 2:N:0:ACTATGCA
GGAACGACGTGACCCAACTATCCCTATTAATCATTACGGTGATCCTAGAAACCAACAAAATAGAACCATGCCGTCCTATTTTATTATTCCATGCTAATCTATTCAAGCACTAGCTTGCTTTAAGCACTCTAATTTTTTCAAGGTAATAGCTCTGCTTCCCCAACGCACCAAATTAATGGCATGAAGGTTATTCAGAAGGTAAGAATCCACCAAATCAGTACGAACAGTGAAGCCCGACCGATAGACAGATTCCGAAATTCAACTACGAGCTTTTTAACTACAACAACTTTAATATACGCTATTGGAGCTGGAATTACCGCGGCTGCTGGCACCAGACTTGCCCTCCAA
+
DDDDDIIIIIIIIIIIIIIIIIIIIIIIIIIIIIHIIIIIIIIIIIIIIIIIHHHIIIHIIIIIIIIIIHIIIHIIIIIIHIIIIIIIIIIIIIIIHHIIIHIIIIHIIIIIIIIIIIIHIIIIIIHIIIIIIIIIHIIIIIIIIIIIHIIIIIIIIIIIIIIIGIHIIIIIHIIIIIHIIIIIIIIIIIIIIIIIIIIIIIIIIIIIIIIIIGHIIIIIIIIIHIIIIIIIIIIIHIHIIIIIIHHIIIIIIIIIIIIIIIIIIIIIIIIIIIIIIIIHIIHHIIIIIIIIIIIIIIIIIIIIIIIIIIIIIIIIIIIIIIIIIIIIIIIIIIIIIIIIIIIDDDDD
@HISEQ:969:HM2KJBCX2:2:1101:4741:83110 2:N:0:ACTATGCA
GGAACGACGTGACCCAACTATCCCTATTAATCATTACGTCGATCCTAGAAACCAACAAAATAGAATCAAACGTCCTATTTCATTATTCCATGCTAATGTATTCAAGCGCGAGCCTGCTTTAAACACTCTAATTTTTTCAAAGTAACAGTCCTGATTCCCCACGACACCAAATTAATGACATCGTGGGTAGGAATCAATTTAACCAGTACGTACCGAGGCACGACCGACCAACAGATCCCGAAATTCAACTACGAGCTTTTTAACTGCAACAACTTTAATATACGCTATTGGAGCTGGAATTACCGCGGCTGCTGGCACCAGACTTGCCCTCCAA
+
DDDDDIHHIIIIHHIIIIIIIIIIIIIIGIIIIIIHIHIIIIIHIIIIIGIIIIHIIIHIIIIIIIIIGIIIIIIIIIIIIIIIHIIIIIIHIIIIIIIIIHIIIIIIIIIIHIHHIIHHIIIHIIIIIIIIIIIIHIIHIIIIIIHIIHIIIIIIIHIIIIIIIIIIIIIIHIIIIIIIIIIHIIIIIIIIIIIIIIHHCIIIIIIIIIIIIIIIIIIIIIIIIIIHIIHHHHIIIIHHHIIIIIIIIIHIIHIIIIIIIIIIIIIIIIIIHIIIIIIIIIIIIIIIIIIIIIIIIIIIIIIIHIIIIIIIIIIIIIIIIIIIIIHHIDDDDD
@HISEQ:969:HM2KJBCX2:2:1101:16379:83018 2:N:0:ACTATGCA
GGAACGACGTGACCCAACTATCCCTATTAATCATTACGTTGATCCTAGAAACCAACAAAATAGAATCGAACGTCCTATTTCATTATTCCATGCTAATGTATTCAAGCGCGTGCCTGCTTTAAACACTCTAATTTTTTCAAAGTAACAGTCCTGACTCCCCACAACATCAAATTAATGACATCATGATTCATCAGAAGGGAGAAATCAATGACATTAGTACGTACCGAAGGCACGACCGACGTATTGATCCCGAAATTCAACTACGAGCTTTTTAACTGCAACAACTTTAATATACGCTATTGGAGCTGGAATTACCGCGGCTGCTGGCACCAGACTTGCCCTCCAA
+
DDDDDIIIHIIHH?C?C@HHIIHHGEHHEEHHGHH1C@GHHHEHIEHII?@H1FEHGFFHFGCHHIGHIHIHCF=HHIIIHIGIEEFDFGH11D<@HHIEEGGHII7C5FDDHHHI1GHIHIHIIHHHHCGDGHI?HFIHHEFIHGHHHHCHFHHECDCHIIIHGHDIHIHFHHFHEHHIIIHGGHHHHIGIHHHGCECHHIIHEIHGCGHHGHHHHHHGHHIHEHEGH>IIHHIHHHHHCGHHDHHFIHF<IIHHEIIHHHIHHHHIIIIHFIHIHGHGGFIHGDCEIIIIIHH?HEIHIIHIHIHGGHD@EHIHHHIIHHCFHHHIIIIIIIIHIHIIIDCDDD
@HISEQ:969:HM2KJBCX2:2:1101:10180:83363 2:N:0:ACTATGCA
GGAACGACGTGACCCAACTATCCCTATTAATCATTACATCGATCCTAGAAACCAACAAAATAGAATCGGATGTCCTATTTCATTATTCCATGCTAATGTATTCAAGCGTAAGCCTGCTTTAAACACTCTAATTTTTTCAAGGTAACAGTCCTAATTCCCCGTGACACCAAATTAATGGCATTACGGTTCTTTAGAAGGTGAGAAATCAATAATATCAGTACATACCAACGGCATGACCGAAACATTGATCCCGAAATTCAACTACGAGCTTTTTAACTGCAACAACTTTAATATACGCTATTGGAGCTGGAATTACCGCGGCTGCTGGCACCAGACTTGCCCTCCAA
+
DDDDDIIIGIIIIGIIIIIIIIHIIIIIIIHHIIIIIIIIIIIHIHIIIHIIIIIIEHIIIIIIIIIIIHEDHIIIIIIIIIIIIIIIIIIGIIIIHIIIIIIIIIIIIIIIIIIHIIIIIIIIIIIIIIIIIHIHHIIIIHIHIIIIIIIIIIIIIIIIIIHHIIIHIIHIIIIIIIIIIIIIHIIIIIIIIIIHIIIIIIIIIIIIIIIHIIIIIIIIIIIIIHIIIIIIIIIIIIIIIIIIIHIIIIIIIIIIIIIIHIIIIIIIIIIIIIIHHIIIIIIIIIHIIIHIIIIIIIIIIIIIIIIIIIIIIIIHIIIIIIIIIIIIIIIIIIIIIIIIIIDDCDD
@HISEQ:969:HM2KJBCX2:2:1101:5047:84105 2:N:0:ACTATGCA
GGAACGACGTGACCCAACTATCCCTATTAATCATTACGTCAATCCTAGAAACCAACAAAATAGGATCGAACGTCCTATTTCATTATTCCATGCTAATGTATTCAAGCGTTAGCCTGCTTTAAACACTCTAATTTTTTCAAAGTAACAGTCCTGTTCCCCTGCAACACCAAATTAATGACATTACAGTTCTTCAGAAAGGAGGAATCAGCGAAGCCAGTGCATACCAGTGGCACGACCAACCTGCTGACCCCGAAATTCAACTACGAGCTTTTTAACTGCAACAACTTTAATATACGCTATTGGAGCTGGAATTACCGCGGCTGCTGGCACCAGACTTGCCCTCCAA
+
DADDDHIIIIHCECGHIIHIIIHHIIIIGIHHHHHHIIHFHIIGEHEHIIIHIIIIHIEGHHCHHHIHIHHDHCHHEHHIEHHIIIIC@HIHGIIGIHHIHHHIHHIHHHIHHIIHIHHHHIHIIIIIIHHHIIIIIIGIIIIIIIHHHGHHIHIIIIIHIHHHHIHGHIIHHIIIIIIIIIIIIIIIIIIIIIIHIIIIHIIIIIHIIIIIIIIIIIIIIIIGIIIIHIIIIIIGHIIIIIHGDHHGHIIIIIIIIIIIIIIIIHIIIIIIIIIIIIIIIIIIIIIIHIIIIIIIIIIIIIIIIIIIIIIIIIGIIIIIIIIIIIIIHGIIIIIIIIIIIDDDDD
@HISEQ:969:HM2KJBCX2:2:1101:13468:83607 2:N:0:ACTATGCA
GGAACGACGTGACCCAACTATCCCTATTAATCATTGCTCACAAATCCAAAAACCAACAAAATACGATAAACGAGCCCTAACTTATTATTCCATGCTAATGTATTCATAACTAACCGCCTGCTTTAAACACTCTAATTTTTTCAAAGTAAAGGTCCTGGATTGCGAACCCAACCCAGCAAAGGGCAGGAACGTTCTCCAGGAAGATGGTAAGCGCGCATCGGCACTCACACACGAAACCGTGGCGGGCCAAGCGCACTATACCAGAAATCCAACTACGAGCTTTTTAACTGCAACAACTTTAATATACGCTATTGGAGCTGGAATTACCGCGGCTGCTGGCACCAGACTTGCCCAA
+
DDDDDIIIIIIIIIIIIIIIIIIIIIIIIIIIIIIIIIIHIIIIIIIIIHIIIIIIGIIIIIIIIIIIIIIIIIIIHIGIIIIIIIIIIHIIIHHIIIHIHDHHIIIHIIIIIIIDIIIHIIIIIHIIGHIIIIIIIIIIIIIIIHHIIIIHHIIIIIIIIHIHIIIDIIHIGIIIIHIIIIIIIIIIIIIIHIHIIIIIIIIIIIIIIIHIIIIIIIIIIIIHIIII=IIIIIIIIIIIIIIIIIHIIIIIIIIIIIIIHIIHIIIIIIIIIIIIIIIIIIIIIIIIIIIIIIIHIIIIIIIIIHIIIIIIIIIIIIIIIIIIIIIIIIIIIIIIIIIIIIIIIIIIIIDDDDD
@HISEQ:969:HM2KJBCX2:2:1101:2588:85204 2:N:0:ACTATGCA
GGAACGACGTGACCCAACTATCCCTATTAATCATTACGTCGATCCTAGAAACCAACAAAATAGAATCAAACGTCCTATTTCATTATTCCATGCTAATGTATTCAAGCGCGAGCTTGCTTTAAACACTCTAATTTTTTCAAAGTAACAGTCCTGATTTCCCGCGACACCAAATTAATGACATCGTGGTTCGTCAGAAGGGAGAAACCAATAATGCTAGTACGTACAAAGTACGACCGACATATTAGTCCCGAAATTCAACTACGAGCTTTTTAACTGCAACAACTTTAATATACGCCATTGGAGCTGGAATTACCGCGGCTGCTGGCACCAGACTTGCCCTCCAA
+
DDCDDIIHHIHIIFHIIIIIIHIIIIHIIIIHIIIIIHIIIIIICHHHIIIIIHIIIIIIIEHHIIIIIIHEEEGHHHHHHHIIIHEHHHII?EHIIHHGIHHHIHIIIIIIIIIIIIIHHHIIHIHHHIIIIFIHHFHIHHHGIHIIHIHHHHHHIIHEFEEIHHDGHIHHHHHEFHEIIHHHEDFHGG?HIIIHIHIIHGIIIIIIIHIHIIIHIIIIHFHIHIHIIIIIIGHIIIIIHIHIIIIHIIIIIIIIHIHIIIIIHGHHIHIHHFHHHIIIHFHHHHHHHHIHCIIHIIIIHHIIHIIFIIIIIHIGIIIGIIIIIHHIHIHIIHHHHHE@BDB@
@HISEQ:969:HM2KJBCX2:2:1101:4176:84815 2:N:0:ACTATGCA
GGAACGACGTGACCCAACTATCCCTATTAATCATTACGGTGATCCTAGAAACCAACAAAATAGAACCATGCCGTCCTATTCTATTATTCCATGCTAATGTATTCGAGCAAAAATGCCTGCTTTAAACACTCTAATTTTTTCAAGGTAAAGGTCCTGGATCCGCAAGACACCCAATAAAGGATATCAAGTTTCTCCAGAAGGTGAGAAATCAACAGTAACAGTTCATACCCCTTAAGGCATGACCATCACGTCAATCCCGAAATTCAACTACGAGCTTTTTAACTGCAACAACTTTAATATACGCTATTGGAGCTGGAATTACCGCGGCTGCTGGCACCAGACTTGCCCTCCAA
+
B@DDDIIIGHGGIIHHHHIIIIGIHIIHHHHHIIIIIIIIIGHHHIIHIIIIIIHII?FHCHF?GHHIIEHHGGHGHHHHIEHIIIHIIHHIHHHC1FFHHHHHHIIGHHGHHDFHEHIIGHIHHFFEHIHHIIIHHEEGIFIHHHFCHHGIHIHHCHHHHHHIIIIIIIIHHHHIHIHHFCEGHIHHHEDHEHIHHHFHHIIIIHHFIIIIHHIIHHHHGHHHHHHIIIHHHHHE3HHI<IIHIHHEIGHFIIIIHHHIHEHHIHEGHHIIIIIIIGIHIIIIIIIIIIIHIHIIIIIHIIIIIIHIHHIHEHIIIIIIIIIHIIIIIIIIIIIIIIHIIIIIGIHEBDDD@
@HISEQ:969:HM2KJBCX2:2:1101:8212:84288 2:N:0:ACTATGCA
GGAACGACGTGACCCAACTATCCCTATTAATCATTACGTCAATCCTAGAAACCAACAAAATAGGTTTGAACGTCCTATTTCATTATTCCATGCTAATGTATTCAAGCGTTAGCCTACTTTAAACACTCTAATTTTTTCAAAGTAACAGTCCTGTTTCCCTGCAACACCAAATTAATGGCATTACAGTTCTTCAGAAAGGAGGAATCAGCGAAACCAGTTCATACCAGTGGCACGACCAACCTGCTGACCCCGAAATTCAACTACGAGCTTTTTAACTGCAACAACTTTAATATACGCTATTGGAGCTGGAATTACCGCGGCTGCTGGCACCAGACTTGCCCTCCAA
+
DBDDDIIIIHIEHIIHIIIIIIIIIIIIHHHIIIHHHIHCHHIIGGHHHHHHHIIIIGIIIHCHGHEHHHEHHHIIEGHHHHIHHHHFIHIIIHICHHHIIHHHGIIGHHIIIIHIIIIIHHHIIIHIIIHIHHIHIIHHFIIIHHIIIIHHHHHHHIIIIIHIIIIIIEGHIHIIIIIIIIHHHIIHHIIIIIHIIHHHIIIIIHHHHIHIHIIIHHIIIHHIIIIIIIIHIIIIIIIIIIIGHIIIHHIIHHHHHHFIIFHHHGHHHIIIIIHIIIIIIIIIIIIIIIIIHIIIIIIGIIIIIIIIIIIIIIIIIIIIHIIIIIIIIIIHHGHIHIIIIDDDDB
@HISEQ:969:HM2KJBCX2:2:1101:1378:85920 2:N:0:ACTATGCA
GGAACGACGTGACCCAACTATCCCTATTAATCATTACATCGATCCTAGAAACCAACAAAATAGAATCGGATGTCCTATTTCATTATTCCATGCTAATGTATTCAAGCGTGAGCCTGCTTTAAACACTCTAATTTTTTCAAGGTAACAGTCCTAATTCCCCGTGACACCAAATTAATGGCATTACGGTTCTTTAGAAGGTGAGAAATCAATAATATCAGTACATACCAACGGCATGACCGAAACATTGATCCCGAAATTCAACTACGAGCTTTTTAACTGCAACAACTTTAATATACGCTATTGGAGCTGGAATTACCGCGGCTGCTGGCACCAGACTTGCCCTCCAA
+
DDDDDIIIIIIIIIIIIIIIIIIIIIIIIIIIIIIIIIIIIIIGIIIIIIIIIIIIIIIIIIIGIIIHHIIIHIIIIIIIIIIIGIGHIIHIIIIIHHHIHGHIIIHIHIIIIIIIIGHIIIHIIHIIIIIIIIIIIIIHIIIIIIIIIIIIIIIIIIIIIIIIIIHIIIIIIIIIIIHHIIIIIIIIIIIIIIIHHIIIIIIIIIIIIIIIIHHIHIIHHIIIHIIIIIIIHIIIHIIIIIIIIFIIIIIIIIIIIIIIIIIHIIIIIIIIIIIIIIIIIIIIIIIIIIIIIIIIIIIIIIIIIIIIIIIIIIIIIIIIIIIIIIIIIIIIIIIIIIIIIIDDDDD
@HISEQ:969:HM2KJBCX2:2:1101:18999:85467 2:N:0:ACTATGCA
GGAACGACGTGACCCAACTATCCCTATTAATCATTACGTCGATCTTAGAAACCAACAAAATAAGATCAAACGTCCTATTTCATTATTCCATGCTAATGTATTCAAGCGAATGCCTGCTTTAAACACTCTAATTTTTTCAAAGTAACAGTCCTGATTTCCCACGACACCAAATTAATGACATCGTGGTTCGTCAGAAGGGAGAAACCGACAGGGCCAGTACACACCAGAGGCGCGACCGACCCGTCGATCCCGAAATTCAACTACGAGCTTTTTAACTGCAACAACTTTAATATACGCTATTGGAGCTGGAATTACCGCGGCTGCTGGCACCAGACTTGCCCTCCAA
+
DDDDDIIIIGHGHHHIIIIIIIHIIIHIHHIHIHIHIHIIHCH1FEHIIIHHHIIIIIIIIHIIIIIIIIHHHGHHIIIIIIIIHIHHHIIIIIIIIIIHIFFHHGHHIHIIHHHIGFHBHEHHHHHHIIHHHIIIIHEHHHHBEEIHHIHHHHHIIHHHIIIIHHIIIIIHHGHHHIIHIHIHHHGIIIIIIIIIHHGIIHHCIIIIIIIIIHHHIIIIIGIIIIIHIIHHIHHIHHDHCIHHGIIIHHFHHIIIIIHIHGIIHIIIIHHEIIIHIIHIIIIIIHGIIHHHHHHIHIHIHIHIIIHIIIIIIIIIHIIIHIIIHIHIHIIIHHIHIIHHHD?BBD
@HISEQ:969:HM2KJBCX2:2:1101:12621:85672 2:N:0:ACTATGCA
GGAACGACGTGACCCAACTATCCCTATTAATCATTACGTCAATCCTAGAAACCAACAAAATAGGATCGAACGTCCTATTTCATTATTCCATGCTAATGTATTCAAGCGTTAGCCTGCTTTAAACACTCTAATTTTTTCAAAGTAATAGTCCTGTTTCCCTGCAACACCAAATTAATGACATTACAGTTCTTCAAGAAGGAGGAATCAGTAAAGCCAGTACATACCATAGGCACGACCAACCTACTGACCCCGAAATTCAACTACGAGCTTTTTAACTGCAACAACTTTAATATACGCTATTGGAGCTGGAATTACCGCGGCTGCTGGCACCAGACTTGCCCTCCAA
+
DAADDIIIIIIHHIIIIIIIIIHIIIIIHHIIHIIIIIIIIIIIIIIIIIIIIGIICHHHIIGHIIIIIIHHFIIIIIIHIIHHIIHIIIIIHIIIIHIIIIIIIIHIIIIHIIHIIIIIIIIHIIIIIIIIIIIIIIIHIIHIIIIIIIIIIIIIIIIIIIIIIIIIIIIIIIIIIIIIHIIIIIIIIIIIIIIIIIIIIIIHIIIIHIIIIIIIIIIIIIIIIIIIIIIIIIIIIIIIIHIHHIIIIIIIIIIIIIIIIHIIIIIIIIIIIIIIIIIIIIIIIIIIIIIIIIIIIIIHHIIIIIIIIIIIIIIIIIIIIIIIIIIIIIIIIIIIIIIIIDDDDD
@HISEQ:969:HM2KJBCX2:2:1101:3252:86106 2:N:0:ACTATGCA
GGAACGACGTGACCCAACTATCCCTATTAATCATTACGTCAATCCTAGAAACCAACAAAATAGGATCAACGTCCTATTTCATTATTCCATGCTAATGTATTCAAGCGCGAGCCTGCTTTAAACACTCTAATTTTTTCAAAGTAACAGTCCTGATTCCCCACCACACCAAATTAATGACATGATGGTTCGTCAGAAGGTAGAAACCAGTAACGCCAGTACGTACCTAAGGCACGACCAACGAACTGATCCCGAAATTCAACTACGAGCTTTTTAACTGCAACAACTTTAATATACGCTATTGGAGCTGGAATTACCGCGGCTGCTGGCACCAGACTTGCCCTCCAA
+
DDADDIIHIIIHIIIIIIHIIHIIIIIIHIIIIIIIIIIHHHHHIIIIIIIHHHIIIGIIIHHIHFHIHHCHHIIIIHHHHIIIIHIGCCHEHGIIIHIIHHIHIHHG/HIHIIIIIIIIIIGHHHHIIHIHHHIIGGIHIIIHIIIHGGHHHHHIIHEHHIIHHHIIHIIIIIHIIIIHHIIIIIIIIHIIIIIIIHIIIIIIIIIIHIIIIIIIIHIIIIIIIIIIIIIIIIIGIIIHHHHIIIHHIIHIIIIIIIIIIIIIIIIIIIIIIIIIIIIIIIIIIIIIIIIIHIIIIIIIIIIIIIIIIIIIIIIIIIIIIIIIIIIIIIIIIIIIIIIIDDDDD
@HISEQ:969:HM2KJBCX2:2:1101:8633:86632 2:N:0:ACTATGCA
GGAACGACGTGACCCAACTATCCCTATTAATCATTACGTCAATCCTAGAAACCAACAAAATAGGATCGAACGTCCTATTTCATTATTCCATGCTAATGTATTCAAGCGTTAGCCTGCTTTAAACACTCTAATTTTTTCAAAGTAACAATCCTGATTCCCCGCCACACCAAATTAATGACATTACAGTTCTTCAAGAAGGAGGAATCAGTAAAGCCAGTACACACCATTGGCACGACCAACCTACTGACCCCGAAATTCAACTACGAGCTTTTTAACTGCAACAACTTTAATATACGCTATTGGAGCTGGAATTACCGCGGCTGCTGGCACCAGACTTGCCCTCCAA
+
DDDDDIIIIIIIIIIIIIIIIIIIIIIIIIIIIIIIIHIIIIIIIIIIIIIIIIIIIIIIIIHIIHIHHHHHHIIIIIIIIIIIIIIIIIIIIGIIIIIIIIIIHIIIHHHHHHHIIIHIIIIHHIIHHIIIIHIHHIIIIHHIIIHHIIHHFEHHHHHIHHIIHHGIIGHIIIIIHHIHGIIHIIIIIIIHIIIIIIIIIIIIHHHIIIIHIIIIIIHIIIIIIIIIHIIIIIHIIHGIIIHHIHIIIIIHIHIHHHHGHIHIHHHIIIIIIIIIIIIIIIIIIIIIIIIIGIIIIHIHHIIIIIIIIIIIIIIIIIIIIIIIIIIIIIIIIIIIIIHIIDDDDD
@HISEQ:969:HM2KJBCX2:2:1101:20536:86639 2:N:0:ACTATGCA
GGAACGACGTGACCCAACTATCCCTATTAATCATTACGGTGGTCCTAGACCAACAAAATAGAACCAACGTCCTATTCTATTATTCCATGCTAATCTATTCAAGCAAAAGCCCGCTTTAAACACTCTAATTTTTTCAAGGTAATGGTCCTGGTTCCCCGACACACCCAATAAAGGGCATACCGGCTCACCAGAAGGATAGACCCGACAACAGACAGTACTCGCCAGAGACGGACCGCCCGGTCAGGTCTAAAATTCAACTACGAGCTTTTTAACTGCAACAACTTTAATATACGCTATTGGAGCTGGAATTACCGCGGCTGCTGGCACCAGACTTGCCCTCCAA
+
BCDCDHHH<HHHHIH@CCCG@FG1<DHEHIHIIHHEG@0<CC<D<D1<@<FGC0CGHHC@HIHH1E@G=G1D=GCEHHEE@H?F?<1GFEC?<DED811@CF87HGHG@71=<F@@FHHEH<CFG@GHHII8</6GDEF1;8<<8DHF1GAB1C?C0EHHHEEHFGHB<DCB<<HACDE?CFDHDH?@D.FAFCHG@HCGHIHEGCHHHHEIHIHEHECDHGDIIGHFIIHHHIIHHHHGCHHHEG?DHHEEGEHGC1HIHF@EHIHE?IGIHIIIHF<EHG?GCG@HHHHD?EFG1D1IHHEHHIHHFDHIHIIIIIIHFHHCHHHHIIHHGFIIIIDDDB@
@HISEQ:969:HM2KJBCX2:2:1101:12115:86777 2:N:0:ACTATGCA
GGAACGACGTGACCCAACTATCCCTATTAATCATTACGTCAATCCTAGAAACCAACAAAATAGGATCGAACGTCCTATTTCATTATTCCATGCTAATGTATTCAAGCGTTAGCCTGCTTTAAACACTCTAATTTTTTCAAAGTAACGGTCCTGTTTCCCTGCAACACCAAATTAATGACATTACAGTTCTTCAGAAAGGAGGAATCAGCGAAGCCAGTGCATACCAGTGGCACGACCAACCTGCTGACCCCGAAATTCAACTACGAGCTTTTTAACTGCAACAACTTTAATATACGCTATTGGAGCTGGAATTACCGCGGCTGCTGGCACCAGACTTGCCCTCCAA
+
DDABAICEHICCCHHEGHH?@HH@FHEHIIIIEHIHHHHIHIIHFHE@HHHIIIFHIEHHHHGGHICEEE@?GH=EHHIIIHHHIIIHCCE1FH@GHHG?EIIIIHEGEGIIIIIIIIHGHHFHHIIIHCHHHIFEEHGIHHHHHHHGHGGIGIIGHIIHIIIIIIIHHIIHIIHGHHIIIHIIIIHHIHIIIHIIIIIIIHIIIIIHIIHHFHIGIIIIIIIHHIIH<IIIIIHHHGEIIHHEGHHF<IHHIIIIGIIIIIIIIHIIIHIIIHHHHEIGIHIIHIIIIIHIHIIIIIIHHHIIIIIIIHIIIIIIIIIHHHHHIHHHHIIIHGEIIIIIIDDDDD
@HISEQ:969:HM2KJBCX2:2:1101:12904:87368 2:N:0:ACTATGCA
GGAACGACGTGACCCAACTATCCCTATTAATCATTACGTCAATCCTAGAAACCAACAAAATAGGATCGAACGTCCTATTTCATTATTCCATGCTAATGTATTCAAGCGTTAGCCTGCTTTAAACACTCTAATTTTTTCAAAGTAACAGTCCTGTTTCCCTGCAACACCAAATTAATGACATTACAGTTCTTCAGAAAGGAGGAATCAGCGAAGCCAGTGCATACCAGTGGCACGACCAACCTGCTGACCCCGAAATTCAACTACGAGCTTTTTAACTGCAACAACTTTAATATACGCTATTGGAGCTGGAATTACCGCGGCTGCTGGCACCAGACTTGCCCTCCAA
+
DDDDDIIGIIIIIHIGHHHIIIIIIIIIIIIIHIIIIIIIIIIHHIHIIIIHIIIIIHGHIIHIHIIHHHHIIHIIIIIIIIIIIHHFHIHIIIIGIHIIIIIIIIIIIIIIIIIHIIIIHIIIIIIIIIIIIIHIIIIIHIIHHHHHIIHHHIIIHHIIIIIIHIHIIIIHIIIIIIHIIIIIIHIHIIIIIIIIII3IIIIIHIIIIIIIIIIIHHIIIIIIIIIIIIIIIIIIIIIIIHIHGIIGIIIIIIIIIIIIIIIIIIIIHHIIIIHIIIIIHIIIIIIIIIIIIIIIIIIIIIIIIIIIIIIIGIIIIIIIIIIIIIIIIIIIIIIIIIIIIDDDDD
@HISEQ:969:HM2KJBCX2:2:1101:20635:86015 2:N:0:ACTATGCA
GGAACGACGTGACCCAACTATCCCTATTAATCATTACGTCAATCCTAGAAACCAACAAAATAGGATCAAACGTCCTATTTCATTATTCCATGCTAATGTATTCAAGCGTTAGCTTGCTTTAAACACTCTAATTTTTTCAAAGTAACAGTCCTGTTTCCCTGCAACACCAAATTAATGGCATTACAGTTCTTCAGAAAGGAGGAATCAGCGAAGCCAGTACATACCAGTGGCATGACCAACCTGCTGACCCCGAAATTCAACTACGAGCTTTTTAACTGCAACAACTTTAATATACGCTATTGGAGCTGGAATTACCGCGGCTGCTGGCACCAGACTTGCCCTCCAA
+
ACDDDIIIIHGHHHHHIIIIIIHIIHIHHHHHIIIIIIIIIIIIIIIHHIIIIIIIIHHIIIHHIHFHEFHHHHEEGHIIHIHHHHHIIIIHIIIIGHHHHGGHHGIIIHHHGGHIFHHIIIHHFAEGIHCHHHHGHIHHHHIEHHHHGHHHGIHIIHHHHIHHHHHIHHF<IIIF:HFFHGDF?IIGIHHHHEHHEIHI;HIIIIIHIIHHHIIIIIHGIIIIIIIIIIIIIIIIIIIIIHHEFEIDIIIIIIIIIIHHHHIIIIIIIIIHIIIIIIIIIIHIIHEIHIHIHIIIIIIIIIIIIIIIIIIIIIIIIIIIIIIIIIIIHIIIIIIIIIIIIDDDDC
@HISEQ:969:HM2KJBCX2:2:1101:17297:87884 2:N:0:ACTATGCA
GGAACGACGTGACCCAACTATCCCTATTAATCATTACGTGGTCCTAAAACCAACAAAATAGAACCATCGTCCTATTTTATTATTCCATGCTAATGTATTCAAGCAAAAATGCCCGCTTTAAACACTCTGATTTTTTCAAAGTAAAGGTCCTGATTCATCGAAACACCCAAGAGCATCCCGACTCACCAGAAGGTGAGAAATTGGCTACACACCATTTCATGCCCCTAAAGGCACGACCGATATATCCCAATCCCGAAATTCAACTACGAGCTTTTTAACCGCAACAACACTAATATACGCTATTGGAGCTGGAATTACCGCGGCGGCTAACACCAGACTTGCCCTCCAA
+
BDDDDIIIHIIIIIGIIIIIIIIIIIIIIIIIIIIIIIIIHIIIIIIIIIHIHIIIIIIIIIIIIIIIIIIIIIIIIIHIIIIIIIIIHGIIIIHIIIIIIHIIIIIHIIHIHIIHHIIIIIIIIIIIIIIIIIIIIIIIIIIHIIIIIHIIIIIIHIIHIIIIIIIIIIHIIIIHHHHHGIHIIIGIIIIIIIIIIIIIIIIIIIIIIIHIIIIIIIIIIIGIIIIIIIIIIIIIIIIIIIIIIIHFIIIIIIIIIIIIIIIIHHIIIIIIIIIIIIIIIIIIIIIIHIIIIIIIHIIIIIIIIIIIIIIIIIIIIIIIIIIIIIIIIIIIIIIIIIIIIIIIDDDDD
@HISEQ:969:HM2KJBCX2:2:1101:20971:87719 2:N:0:ACTATGCA
GGAACGACGTGACCCAACTATCCCTATTAATCATTACGGTGATTCAGAAACCAACAAAACAGGACCACCGTCCTATTTTATTATTCCATGCTAATGTATTCGAGCAAAAATGCCTGCTTTAAACACTCTAATTTTTTCAAGGTAAAGGTCCTGGATCCGCAAGACACCCAATAAAGGACATCAAGTTTCTCCAGAAGGTGAGAAATCAACAGTAACAGTTCATACCCCTTAAGGCATGACCATCACGTCAATCCCGAAATTCAACTACGAGCTTTTTAACTGCAACAACTTTAATATACGCTATTGGAGCTGGAATTACCGCGGCTGCTGGCACCAGACTTGCCCTCCAA
+
DDCDDHHDCHHIIIIIIIIIFHIIIIIIIIHIHGGHHIGIIIHHIHHHIIHIHIIIHIIIIDFHHIHGIDGEHIIIHIIIIIHHEEHIEHHHIIHHGHHGHHFHECHHIHHDHGHHIHHIHIIIIIFHHHIIIIHHIFHIHHFGHIIHIIIIHHHIIIIHHIHHIIIHHHIIIHIIHHIHHHHCHHGIIIIIIHHHIIIIHIIIIHIIIIHIHHGHIIIIIHHIIIIHHHIHHIIHIHIIIIIHHHHGDHHIIIIIIHHIHIIIIIHHIIIIIIIIIHHIIIIIIHHHIIHHIIIHIIIIIIIIIIIIHIIIIIIIIIHIIIIIIIIIIIIIIIIIIIIIIIIIIDDDDD
@HISEQ:969:HM2KJBCX2:2:1101:6144:88112 2:N:0:ACTATGCA
GGAACGACGTGACCCAACTATCCCTATTAATCATTACGGCTCCCCTAGAAACCAACAAAATAGGAAAGCCGTCCTATTCTATTATTCCATGCTAATGTATTCGAGCAAAGGCCTGCTTTGAACACTCTAATTTTTTCAAAGTAAAAGTCCTGGTTCCCCGACACACCCAGTAAAGGGCATGCGAATCCCCAAGAGGAAAGATCCGGCCGGACCAGTGCACGCGGTGAGGCGGACCGGCCAGCCAGACCCAAGGTTCAACTACGAGCTTTTTAACTGCAACAACTTTAATATACGCTATTGGAGCTGGAATTACCGCGGCTGCTGGCACCAGACTTGCCCTCCAA
+
B@DBDIIIHCHGHIIEHHHHHHIIIIIIIFHHHIIIIGIHHHIIHIIHHHHHGHHIHGHIIIIIHIHIIIHHHHCHGIHIHHEGCHHIIIIHHCHHIIIHGIIHIHIIIIIIIHIIIIIIGHHHIHIIIHIGHHHHHHHIIIIIIIICIIHIGIFIIIIHHIHHHIHIHHEHFHHHHHHIIHHHGDIIIIIHIIIHHHHEHHIIIIIIIHHIIIIHIIIIIIIIIIIIIIIIIIIIIIIIIIHIIIIHIIIIIHFIGIIIIHIIIIHIIHIIHHIHHIIIHHHHHGHHHHEEIIIGIIHIIIIIIIIIIIHHIIIIIIIHIIIIHHIIHIIIIIIIIIIDDCDD
@HISEQ:969:HM2KJBCX2:2:1101:9046:87109 2:N:0:ACTATGCA
GGAACGACGTGACCCAACTATCCCTATTAATCATTACGGCGGTCCTAGAAACCAACAAAATAGAACCGCACGTCCTATTCTATTATTCCATGCTAATGTATCCGAGCAAAGGCCTGCTTTGAACACTCTAATTTTTTCAAAGTAAAAGTCCTGGTTCCCCGACACGGCCAGTGAAGGCCATGCGGCTCCCCAGAAGGAAAGGCCCGGCCGGACCAGTGCACGCGGTGAGGCGGACCGGCCAGCCAGGCCCAAGGTTCAACTACGAGCTTTTTAACTGCAACAACTTTAATATACGCTATTGGAGCTGGAATTACCGCGGCTGCTGGCACCAGACTTGCCCTCCAA
+
BDDDDIIIIIIIIIIIIIIIIIIIIIIIIIIIIIIIIIIIIGIHHIIIHHIHIIIIIEHIIIGIIIHHIIIIIIIIIIIIHHIIIIIIIHIIGIIIIHIIIHHIIIIIIIHHHIIIIIIIHHHIIIIIIHIIHIIIIHIIIIIIHIIIIHIIHHIHIIIIIIIIIIIIIIIIIIIHHHIIIIIIIIIIIHIIIIIIIIIIIIIIIHIIIIIIIIIIIIIIIIIIIIIIIIHIIIIIIIIIIIIHIIIIHIIIIIIIIIIIIIIIIIIIIIIIIIIIIIIIIIIIIIIIIIIIIIIIIIIIIIIIIIIIIIIIIIIIIIIIIIIIIIIIIIIIIIIIIIIIDDDDD
@HISEQ:969:HM2KJBCX2:2:1101:5779:88914 2:N:0:ACTATGCA
GGAACGACGTGACCCAACTATCCCTATTAATCATTACGGTGATCCTAGAAACCAACGAAATAGAATCAGTCCGTCCTATTTCATTATTCCATGCTAATGTATTCAGACGATAGTCTGCTTTAAACACTCTAATTTTTTCAAAGTAACAGTCCTGATTTCCCATCACACCAAATAAATGGCATGAAAGTTCCTCAGAAGGTAGAGATCCATCCTACCAGTGCAGACAATTAAGCCTGACCAATGGGTAGACCCCGAAGTTCAACTACGAGCTTTTTAACTGCAACAACTTTAATATACGCTATTGGAGCTGGAATTACCGCGGCTGCTGGCACCAGACTTGCCCTCCAA
+
DDCDDIIIIIIIHIHIIIHIIIHIIIIIIIIHIGGHIIHIIHF?EHHIFHHICGHFHIHFHHHHIHIIIIGIIHIHIIIHIHIIIIIGHHEFGHIIIIIFHHHHIIIHIIIGIHIIIIIHIIIIIIIIIIIIHIIIIHHIHIHHHHHHIIIIIIIHGIIIHHIIIHIIIIHIIIHIIHIHHHGHIIIIGIIIIIIIIIIIIIIIIIIIIHIIIIIIIIIIIIIIIIHIGIIII<IIIIIIIIIIIHHIIIIIIIIIIIIIIIIIIIIIIIIIIIIIIIIHIIIIIHIIHIIIIIIIIIIIIIIIIIIIIIIIIIIIIIIIIIIIIIIIIIIIIIIHHGIIIIIDDDDD
@HISEQ:969:HM2KJBCX2:2:1101:2639:89045 2:N:0:ACTATGCA
GGAACGACGTGACCCAACTATCCCTATTAATCATTACGTCAATCCTAGAAACCAACAAAATAGGATCAAACGTCCTATTTCATTATTCCATGCTAATGTATTCAAGCGTTAGCCTGCTTTAAACACTCTAATTTTTTCAAAGTAACAGTCCTGTTTCCCTGCAACACCAAATTAATGACATTACAGTTCTTCAGAAAGGAGGAATCAGCGAAGCCAGTACATACCAAAGGCACGACCAACCTGCTAACCCCGAAATTCAACTACGAGCTTTTTAACTGCAACAACTTTAATATACGCTATTGGAGCTGGAATTACCGCGGCTGCTGGCACCAGACTTGCCCTCCAA
+
DDDDDIIHIIIIIIIIIIIIIIHIIIIIIIIIIIIIIIIHIIIIIIIIHIHIIIIIIIIEHIHIIIIIIIIIIIIIIIIIIIIIHHIHGIIIIIIIIIIHIHHIIIIHIIIIIIIIIIIIIIIIIIIIIIIIIHHIIIIIFHIIIIIIIIHIHHIIIIIIIIIIIIIIHIIHIIIIIIIIHIIIIIIIIIIIIIIIIIIIIIIIIIIIIIIIIIIIIHIIIIIHHIIIIIIIHIIIIIIIIIIIHIIIIIIIIIIIIIIIIIIHIIIIIIIIIIIIIIIIHIIIIIIIIIIIIIIIIIIIHIIIIIIIIIIIIIIIIIIIIIIIIIIIIIIIIIIIIIIIIDDDDD
@HISEQ:969:HM2KJBCX2:2:1101:17233:89270 2:N:0:ACTATGCA
GGAACGACGTGACCCAACTATCCCTATTAATCATTACGTCAATCCTAGAAACCAACAAAATAGGATCGAACGTCCTATTTCATTATTCCATGCTAATGTATTCAAGCGTTAGCCTGCTTTAAACACTCTAATTTTTTCAAAGTAACGGTCCTGTTTCCCTGCAACACCAAATTAATGACATTACAGTTCTTCAGAAAGGAGGAATCAGCGAAGCCAGTGCATACCAGTGGCACGACCAACCTGCTGACCCCGAAATTCAACTACGAGCTTTTTAACTGCAACAACTTTAATATACGCTATTGGAGCTGGAATTACCGCGGCTGCTGGCACCAGACTTGCCCTCCAA
+
BDDDCIHIIIIIIIIIHHHIIIIIIIIIIIIIIIIGIIHIIIHIHHHHHHIIHHIIIIHIIIIHIHHHIIHHHIIIIIIFHHHCHIIIIIGHIHHHEHHHIHHHHHHIHIIIIIIIIFHHHHHIIHHHIIIHHIIGHIFFHHIIHIHHGIIIIIIIIHIHIIIIIIIIIIIHIIIHHHIIIIHHHHEGIGIHGFGHIIIIIHIHDIIHHIHGIIHHIIIIIIIIIIIHIIHIIHHIIIHIIHHHFHDIIIIHIIIIIIIIIIIIIHIIIIIIHGHIIIIIIHHHIHHEFHIHIHHHEHIIIIIIIIIIIIIIGIIIIIIIIIIIGIGIHIIGIIIIIIIIIDDDDD
@HISEQ:969:HM2KJBCX2:2:1101:12297:89386 2:N:0:ACTATGCA
GGAACGACGTGACCCAACTATCCCTATTAATCATTACAGCGGTCCTAGAAACCAACAAAATAGAACCGATGTCCTATTCTATTATTCCATGCTAATGTATTCGAGCAAAGGCCTGCTTTGAACACTCTAATTTTTTCAAGGTAAAAGTCCTGGTTCCCCACGACACCCAGTAAAGGGCATCGGGTTTCCCAGAAGGAAAGACCCGACCGAATCCGTACGCTCGATTAGGAGGACAGATCAGCCAGGTCCAAGGTTCAACTACGAGCTTTTTAACGGCAACAACTTTAATATACGCTATTGGAGCTGGAATTACCGCGGCTGCTGGCACCAGACTTGCCCTCCAA
+
@DDBA<@CC<0<11<CCEH?@CGCF@FHHIHFHH@EHGEH?CE<EHHH@HIFF@GEHHH@HEH1@@FHCC0<DC1C@C1<FECGHIH1C1<GHEHHIIHHHHIIIHHHHHHHIHFHGDCHHGGDHHEHFEHHHIIIHHHHHHIHHHIIHHHE@FGC<FEGGHIHHEHCHIIHHHEHI:HIHFHIHHHGHEIIIIHIHEHDHIHIHHGIIHEEGIIHIHGHHHHH@HHHHHIIIIIIIHIHHECGHIHIHHHFIHHIIHFIHHIIIIGIIHHHHHEGIIHHHEHHHIGIIIIIHIIIIIHHIIIIHIIIIIIIIIHIIIIHIIHIIHIIIIIIGIIHHIGDDDD@
@HISEQ:969:HM2KJBCX2:2:1101:8986:90437 2:N:0:ACTATGCA
GGAACGACGTGACCCAACTATCCCTATTAATCATTACGTCAATCCTAGAAACCAACAAAATAGGATCAAACGTCCTATTTCATTATTCCATGCTAATGTATTCAAGCGTTAGCCTGCTTTAAACACTCTAATTTTTTCAAAGTAACAGTCCTGTTTCCCTGCAACACCAAATTAATGACATTACAGTTCTTCAAGAAGGAGGAACCAGTAAAGCCAGTGCATACCAGAGGCACGACCAACCTACTAATCCCGAAATTCAACTACGAGCTTTTTAACTGCAACAACTTTAATATACGCTATTGGAGCTGGAATTACCGCGGCTGCTGGCACCAGACTTGCCCTCCAA
+
DDDDDIIIHHIGIHIIHIIIIHHIIIIIIHHGHIHIIIHEEHHEHIIIIIIGHHHHIHHFHHFGHIIIIIIHICHHIIIH?GHHIIIIHCGC?GHIHIHHFGHHHDHHIIIIHIIHIGIIIIHIIIIIIIIIFIIHIIIIFIIIHIIHHIIIIIIIHIHIIIIIIIHHIHHGHIIIIIIIIIIIIIIIIIIIIIIIIIIIIIIHHFGHIIIIGIIIGIIIIIIIIIIIIIIIIIIIIHHIHGHGFHHHHIIIIIIIHHIIIIHIGIIIIIIIIIIIIIIIIIIIIIHIIIIIIIIIHIIIHIIIIIHIIIIIIIIIIIIIIIIIIIIIIIIIIIIIIGIIIDDDDD
@HISEQ:969:HM2KJBCX2:2:1101:5955:90659 2:N:0:ACTATGCA
GGAACGACGTGACCCAACTATCCCTATTAATCATTACGTTGATTCTAGAAACCAACAAAAATAGAATCTAACGTCCTATTTCATTATTCCATGCTAATGTATTCAAGCGCGTGCCTGCTTTAAACACTCTAATTTTTTCAAAGTAACATCCTGACTCCCCACAACATCAAATTAATGACATCATGATTCATCAGAAGGGAGAAATCAATGACATTAGTACGTACCAAAGGCACGACCGACGTATTGATCCCGAAATTCAACTACGAGCTTTTTAACTGCAACAACTTTAATATACGCTATTGGAGCTGGAATTACCGCGGCTGCTGGCACCAGACTTGCCCTCCAA
+
DDDDDHIHHIIHIGIHIIIIIIIIIIIIIHIIIFHHIIIIIHGHHIIIHHIGHHIIIGIGHIIIIIIIIIIIIIIIIIIHHIIIIIIHFHIIIGIIIIIIIIIIIIIHIIHHIIIIIIIIHIHIIIIIIIIIIIIIIIIIHIIIIIIIHIIIIIIIIIIIIIIHIIIIHIIHIIIIIIIIIIIIHIIIIIIIIIIIIIIIHIHIHIIIIIIIIIHHIIIIIIIIIIIIHIHEIIIIIIIIHHHHGIHIIIIHHIIIIIIIIIHIIIIIIIIIIIIIIHIIIHHHIIGIIIGIIHIIIIIIIIIIIIHIIIIIIIIIIIIIIIIIIIIIIIIIIIIIIIIIIDDDDD
@HISEQ:969:HM2KJBCX2:2:1101:12815:90895 2:N:0:ACTATGCA
GGAACGACGTGACCCAACTATCCCTATTAATCATTACGTCGATCCTAGAAACCAACAAAATAGAATCAAACGTCCTATTTCATTATTCCTTGCTAATGTATTCAAGCGTAAGCCTGCTTTAAACACTCTAATTTTTTCAAAGTAACAGTCCTGATTCCCCACGACACCAAATTAATGACATCGCGGTTCTTCAGAAGGTAGGAACCAATAATGCCAGTGCGTACCGAAGCACGACCAACAATTTGATCCCGAAATTCAACTACGAGCTTTTTAACTGCAACAACTTTAATATACGCTATTGGAGCTGGAATTACCGCGGCTGCTGGCACCAGACTTGCCCTCCAA
+
@@DADIHHDHI1G1<C@CGHE@HFECEHEEH@<GEHIEHHHGHCGHHEE<CCFEHHE?CEEEE<CCCHHIIFH?CGFEHHHHIHHHGH?HEHGH?HIHIIHGHHGIIHHGHHGHHGHHFFB@HEHHHGHHHIIGHHIHIIIIIIHIIHIIHHEGIIIIIGIIIHIIIIIIHHHHHIHFHDHHCIHIIIIIIIIHIHHIHGHIHHIIIIHHGIIHHGIIIIHEEDHHFIHHHIIHDGHHHCHFGCHHHIHHIHGCHGHIIHGCHIIIHHIIH@EFHHHFHHIHHEEIIIHHHGHGIIHHHGHIIIIIIIIIIIIGHHDIHFIIGIIIIIIIHHEGHEHHHIDCDDD
@HISEQ:969:HM2KJBCX2:2:1101:19166:90985 2:N:0:ACTATGCA
GGAACGACGTGACCCAACTATCCCTATTAATCATTACGTCAATCCTAGAAACCAACAAAATAGGATCAACGTCCTATTTCATTATTCCATGCTAATGTATTCAAGCGCGAGCCTGCTTTAAACACTCTAATTTTTTCAAAGTAACAGTCCTGATTCCCCACCACACCAAATTAATGACATGATGGTTCGTCAGAAGGTAGAAATCAGTAACACCAGTACGTACCGAAGGCACGACCAGCGTACTAATCCCGAAATTCAACTACGAGCTTTTTAACTGCAACAACTTTAATATACGCTATTGGAGCTGGAATTACCGCGGCTGCTGGCACCAGACTTGCC
+
DDCDDIIIIIIIIIIIIIIIIIIIIIIIGIIIIIIIIIHIHIIIIIIIIIHHIHIIIIIIGIHHHIIHIIIIIIIHIIIIIHIIHIIIIIIHIIIIIIIIIIHIIIHIIIIIIIIIIIIHIIIIIIIIIIIIIIIIIIIIIHHHIIIHIHIHIIHIHIHIIIIIIIIIIIHHIHIIHIIIIIIIIIIIHIHIIIIIHIIIIIIIIIIIIIHIIIIIIIIIIIHIIHIIIIIIIIIIHHIIIIIIHIIIIIIIIIIIIIIIIHIIIIIIIIIIIIIIIIIHIIIIIIIIIIIHHIIIIIIIIIIIIIIIIIIIIIIIIIIIIIIIIIIIIHIIIIDDDDD
@HISEQ:969:HM2KJBCX2:2:1101:14333:90660 2:N:0:ACTATGCA
GGAACGACGTGACCCAACTATCCCTATTAATCATTACGGCGGTCCTAGAAACCAACAAAATAGGACCGCACGTCCTATTCTATTATTCCATGCTAACGTATTCGAGCAAAGGCCTGCTTTGAACACTCTAATTTTTTCAAAGTAAAAGTCCTGGTCCCCAACACACCCAGTGAAGGGCATGCGGTTCTCCAGAAGAGAAGGCCCGGCCGGACAAGTGCACGCGGTGAGGCGGACCTGCCAGCCAGGCCAAAGGTTCAACTACGAGCTTTTTAACTGCAACAACTTTAATATACGCTATTGGAGCTGGAATTACCGCGGCTGCTGGCACCAGACTTGCCCTCCAA
+
DDDDDIIIIIIIIIIIIIIIIIIIIIIIIIIHIIIIIIIHIIIIIIIIIIIIIIIIIIHIIIGEHIIIIIIIIIIIIIIIIIIIIIIIIIIHHHIIIIIIHIHHIIIIIIIIIIIIIIIIIIIIIIIGHIIIHIIIIIIIIIIIIHIIIIIIIIIIIHIIIHIIHIIIIIIIHIIIIIIIIIIIIIIIIIIIIIIIIIIIHHIIIHIIIIIIIIIIIIIIIIIIIIIIIIIIIIIIIIIIIIHIIHHHIIIIIIIIIIIIIIIIIIIIIIIIIIIIIIIIIIIIIIIIIIIIIIIIIIIIIIIIIIIIIIIIIIIIIIIIIIIIIHIIIIIIIIIIIIIDDDDD
@HISEQ:969:HM2KJBCX2:2:1101:8231:91407 2:N:0:ACTATGCA
GGAACGACGTGACCCAACTATCCCTATTAATCATTACGGTGATCCTAGAAACCAACAAAATAGAATCATGCCGTCCTATTTTATTATTCCATGCTAATGTATTCAAGCAAAATGCCTGCTTTAAACACTCTAATTTTTTCAAAGTAAAGGTCCTGGTTCCCCGTGACACCCAATTAAGGGCATCGCGGTTCTCCAGAAGGTGAGAAATTGACTACACCAGTTCATACCCCTTAAGGCACGACCGATGTGTCAATCCCGAAATTCAACTACGAGCTTTTTAACTGCAACAACTTTAATATACGCTATTGGAGCTGGAATTACCGCGGCTGCTGGCACCAGACTTGCCCTCCAA
+
DCADDIIIIHIHIIIIIIIIIIIIIIIIIIHIIIIIIIIIIIIIIIIIIIIIIIFIHIFHHIHIIIIIIIIIIHHHIIHHIIIIIIIIIIIHIIHGIHIIIHIHIIIIIIIIIHIIIHIIHIIHIIIIIIIHHIHIIHHIIHIIIHIHIIIIIIIIHHIIHIIIIIIIIIHIIIIIIIHIHDIIIIIIIIIIIIIIIIIIHIIIIIIIIIIIHHHHIIIIIIIIIIIIIIIIIIIIIIIIIIIIIIIIIHHIIIIIIIIIIIIIIIIIIIIIIIIIIIIIIIIIIIIIIIIIIIIIIIIIIIIIIHIIIIIIIIIIIIIIIIIIIIIIIIIIIIIIIIIIIIIIIIIDDDDD
@HISEQ:969:HM2KJBCX2:2:1101:8267:91298 2:N:0:ACTATGCA
GGAACGACGTGACCCAACTATCCCTATTAATCATTACGGCGGTCCTAGAAACCAACAAAATAGGACCGCACGTCCTATTCTATTATTCCATGCTAACGTATTCGAGCAAAGGCCTGCTTTGAACACTCTAATTTTTTCAAAGTAAAAGTCCTGGTCCCCAACACACCCAGTGAAGGGCATGCGGTTCTCCAGAAGAGAAGGCCCGGCCGGACAAGTGCACGCGGTGAGGCGGACCTGCCAGCCAGGCCAAAGGTTCAACTACGAGCTTTTTAACTGCAACAACTTTAATATACGCTATTGGAGCTGGAATTACCGCGGCTGCTGGCACCAGACTTGCCCTCCAA
+
DCDDDIIIIIIIIIIIIIIIIIHHIIHIIIIIIIIIIIIIIHIIIIIIIIIIIIIIIIHIIIHHHIIHHIIGCHHHIHIHIIIIIIIIIIIIFHIIHHHHIIIHIHIIIHIIIIHIIIIIIIIIIIIIIIIIHIIIHIIIIIIIIIIIIIIIIIHIIIIIIIIIHIIIIIIIIIIIIIIIIIIIIIIGIIIIIIIIIIIIIIIIIIIIIIIIIIIIIIIIIIIIIIIIIIIIIIIIIIIIIIHIIIIHIIIIIIIIIIIIIIIIIIIIIIIIIIIIIIIIIIIIIIIIIIIIIIIIIIIIIIIIIIIIIIIIIIIIIIIIIIIIIIIIIIIIIIIIIIIDDDDD
@HISEQ:969:HM2KJBCX2:2:1101:18495:91679 2:N:0:ACTATGCA
GGAACGACGTGACCCAACTATCCCTATTAATCATTACGGTGATCCTAGAAACCAACAAAATAGAACCATGCCGTCCTATTCTATTATTCCATGCTAATGTATTCGAGCAAAAATGCCTGCTTTAAACACTCTAATTTTTTCAAGGTAAAGGTCCTGGATCCGCAAGACACCCAATAAAGGACATCAAGTTTCTCCAGAAGGTGAGAAATCAACAGTAACAGTTCATACCCCTTAAGGCATGACCGTCACGTCAATCCCGAAATTCAACTACGAGCTTTTTAACTGCAACAACTTTAATATACGCTATTGGAGCTGGAATTACCGCGGCTGCTGGCACCAGACTTGCCCTCCAA
+
DDDDDIIIIIIIIIIIIIIIIIIIIIIIIIIIIHHIIHIIIIIIIIIIIIIHHGHHIIIIIIGHHIHIIHIIGHHIIIIIIIIHIIIIIIIIHHIIHIIIHGHHHIIIIIIIIIIIIIIIIIIIIIIIIIIIIIIIHIIIIGHIIIIIIIIHIIIIIIHHHGHIIIIIIIHIIIIIIIIIIIIIIGIIIIIIIIIIIIIIIIIIIIIIIIIIIIIHHGIIIIHHIHHIIIIIIIIIIIIIIHIIIIIIIHHHIIIIIIIIIIIIIIHIIHIIIIIIIIIIIIIIIIIIIIIIIIIIIIIIHIIIIIIIIIIIIIIIIIIIIIIIIIIIIIIIIIIIIIIIIHIIIIIIDDDDD
@HISEQ:969:HM2KJBCX2:2:1101:8963:90541 2:N:0:ACTATGCA
GGAACGACGTGACCCAACTATCCCTATTAATCATTACGTCGATCCTAGAAACCAACGAAATAGGATCAAACGTCCTATTTCATTATTCCATGCTAATGTATTCAAGCTAATGCTTGCTTTAAACACTCTAATTTTTTCAAAGTAACAGTCCTGATTCCCCACGACACCAAATTAATGACATCATGCTTCGTCAGAAGGGAGAAACCAATTGTACCAGTTCATACCGTAGGCACGACCGATAAATTGATCCCGAAATTCAACTACGAGCTTTTTAACTGCAACAACTTTAATATACGCTATTGGAGCTGGAATTACCGCGGCTGCTGGCACCAGACTTGCCCTCCAA
+
ADDDDIIIIIIIIIIIIIIIIIIIIIIIIIIIIIIIIIIIIIHHIIIIIIIIHIIIHHIIIIHIHHIIIIIHIIIIHHIIIIIIIIIIIIHIHIIIIHHIIIIIIIIIIIIIIIIIIIIIIIIIIIIIIIIIIIIIIIHHIIIIIHIIIIIIIIIIHIIIIHIHIIIIIIIIIIIIIIIIHIIIIIIIIIIIIIIIIIIIHIIIIIIIIIIIIIIIIIIIIIIIIIIIIIIIIIIIIIIIIIIIHIIIIIIHIIIIHIIIIIIIIIIIHIIIIIIIIIIIIIIIIIIIIIIIIIIIIIIIIIIIIIIIIIIIIIIIIIIIIIIIIIIIIIIIIIIIIIIIIDDDDD
@HISEQ:969:HM2KJBCX2:2:1101:11605:91197 2:N:0:ACTATGCA
GGAACGACGTGACCCAACTATCCCTATTAATCATTACGTCAATCCTAGAAACCAACAAAATAGGATCGAACGTCCTATTTCATTATTCCATGCTAATGTATTCAAGCGTTAGCTTGCTTTAAACACTCTAATTTTTTCAAAGTAACAGTCCAAATTCCCCGCAACACCAAATTAATGGCATTACGGATCATCAGGAAGGAGGAATCAGTAAGACCAGTACATACCAGAGGCATGACCAATCTACTAACCCCGAAATTCAACTACGAGCTTTTTAACTGCAACAACTTTAATATACGCTATTGGAGCTGGAATTACCGCGGCTGCTGGCACCAGACTTGCCCTCCAA
+
DCDDDIIIIIIIIHIIIIIIIIIIIIIIIIIIIIIIIIIHIIIIIIIIIIIIIHIIIIIIIIHHIIIIIIIGHIIIIIIHIIIIIIIIIIIIIIHIHIIIIIIIIIIIIIIIIIIIIIIIIHIIIIHIIIIIIIIIIHIIIIIIIIIIHIIIHHHIIIIIIIIIIIIIIIIIIIIIIIIIIIIIHIIIIHIIIIIIIIIIIIIIIIIIIIIIIIIIIIIIIIIIIIIIIIIIIIIIIIIIIIIHFHGIIIIIHEIIIIIIIIIIIIIIIIIIIIIIIIIIIIIIIIIIIIIIIIIIIIIIIIIIIIIIIIIIIIIIIIIIIIIIIIIIIIIIIIIIIIIIIDDDDD
@HISEQ:969:HM2KJBCX2:2:1101:7731:91769 2:N:0:ACTATGCA
GGAACGACGTGACCCAACTATCCCATTAATCATTACGGTGATCCTAGAAACCAACAAAATAGAACCATGCCGTCCTATTCTATTATTCCATGCTAATGTATTCGAGCAAAAATGCCTGCTTTAAACACTCTAATTTTTTCAAGGTAAAGGTCCTGGATCCGCAAGACACCCAATAAAGGACATCAAGTTTCTCCAGAAGGTGAGAAATCAACAGTAACAGTTCATACCCCTTAACGCATGACCGTCACGTCAATCCCGAAATTCAACTACGAGCTTTTTAACTGCAACAACTTTAATATACGCTATTGGAGCTGGAATTACCGCGGCTGCTGGCACCAGACTTGCCCTCCAA
+
DDDDDIIIIIIIIIIIIIIIIIIIIIIIIIIIIIGIIHIIIIIHIIIIIHIIIIIIGIIIIHHGIIIIHIIIHIIIIHIIIIIIIIIIIIIGIIIIIHHIHFIHIIIIIIIIIHHIIIEIHIIIHIIHIIHIIIIIIIIIIHIIIIIHHIHHIIIIHHIIIIIIIIIIIHIIIHGIIHHIHHIHIHHHHHIHIIIIIHIIHHFIIIIIIIIIIIIIGIIIIIIIIIIIIHIIIIIIIIIIIIIIIIIIIHFIIIIIIIHIIIIIIIIHIIIIIIIIIIIHIIIIIIIIIIHIIIIIIIIHIIIIIIIIIIIIIIIIIIIIHIIIIIIIIIIIIIIIIIIIIIIIIIIDDDDD
@HISEQ:969:HM2KJBCX2:2:1101:6327:91758 2:N:0:ACTATGCA
GGAACGACGTGACCCAACTATCCCTATTAATCATTACGTCAATCCTAGAAACCAACAAAATAGGATCAACGTCCTATTTCATTATTCCATGCTAATGTATTCAAGCGCGAGCCTGCTTTAAACACTCTAATTTTTTCAAAGTAACAGTCCTGATTCCCCGCCACACCAAATTAATGACATGATGGTTCGTCAGAAGGTAGGAATCAGTAACACCAGTACGTACCGAAGGCACGACCAACGTACTAATCCCGAAATTCAACTACGAGCTTTTTAACTGCAACAACTTTAATATACGCTATTGGAGCTGGAATTACCGCGGCTGCTGGCACCAGACTTGCCCTCCAA
+
DDDDDIIIIIIIIIIIIIIIIIIIIIIIIIIIIIIIIIIIIGIIIIGHIIIIHIIIIIIIIIHIHIIHIHIHIIIIHHHIIIIHIIIIIHIHIIIIHHHHICHHDHIIIIHIIIIIIIIIIIIIIIIIIIIIIHIIIIIIIIIIIIHIIIIIIIGIHIIIIIIIIIIIIHHHHIIIIIIIIIIIHIIIIIIIIIIIIIIIIIIIIIIIIIIIIIIIIIIIIIIIIIIIIIIIIIIIIIIIIIIHIIIIIIIIIIIIIIIIIHIIIIIIIIIIIIIIIIIIIIIIIIIIIIIIIIIIHIHHIIIIIIIIIIIIIIIIIIIIIIIIIIIIIIIIIIIIIIIIDDDDD
@HISEQ:969:HM2KJBCX2:2:1101:14218:92060 2:N:0:ACTATGCA
GGAACGACGTGACCCAACTATCCCTATTAATCATTACGTCAATCCTAGAAACCAACAAAATAGGTTTGAACGTCCTATTTCATTATTCCATGCTAATGTATTCAAGCGTTAGCCTGCTTTAAACACTCTAATTTTTTCAAAGTAACAGTCCTGTTTCCCTGCAACACCAAATTAATGGCATTACAGTTCTTCAGAAAGGAGGAATCAGCGAAACCAGTTCATACCAGTGGCACGACCAACCTGCTGACCCCGAAATTCAACTACGAGCTTTTTAACTGCAACAACTTTAATATACGCTATTGGAGCTGGAATTACCGCGGCTGCTGGCACCAGACTTGCCCTCCAA
+
D@DBDIGHHHEHHHIHIHHHEEHCECHHHEHGFEEHH?HHH=EHHHHEHHIIIHHFHIFHCGH?GECHHHHHDEE@HHFHHHHIHIIGCHFEFHG?HHGHIIIHEHHEHIIIIHGGHGIIHHGHHIHIHHHIIEFEGHEEHHHHHHIHFHHHHIHHIHIIHHHCD<HIIIHDCHEHH?EHHIIGDHH:IIHIIIIIIIHHDHIHHIHFIHHHDDIIHHHHHHDBIHIIIHHIIIHIIHHHHGEFCHHGGHHHHIIIHIIIIIIHHEIIIHHGIHHHHIHGHHHGCEHHHEIHHHCIIIHIHHEHEGIIIIIIIIIIIIIIIIHIGIIIIIHIIHIIIIHHH?DBD@
@HISEQ:969:HM2KJBCX2:2:1101:13837:91568 2:N:0:ACTATGCA
GGAACGACGTGACCCAACTATCCCTATTAATCATTACGTCAATCCTAGAAACCAACAAAATAGGATCGAACGTCCTATTTCATTATTCCATGCTAATGTATTCAAGCGTTAGCCTGCTTTAAACACTCTAATTTTTTCAAAGTAACAGTCCTGTTTCCCTGCAACACCAAATTAATGGCATTACAGTTCTTCAGAAAGGAGGAATCAGCGAAGCCAGTGCATACCAGTGGCACGACCAACCTGCTGACCCCGAAATTCAACTACGAGCTTTTTAACTGCAACAACTTTAATATACGCTATTGGAGCTGGAATTACCGCGGCTGCTGGCACCAGACTTGCCCTCAA
+
DDB@DIGIDHHIIEHHHEHHHIGIHIGHIIHHHIGIIIHFGHHCHHHIHIIHIIIIGIHGEHHECEHHHIH<F1@GHHHHHHHIIIIHHHHIIIIIIIHIIHIHIIIIIIIIIIIGIHIIHGIHIIIHIIHGGHFHHIIIIIHHIIIIIIHIHHHHIIHHGHIIIIIIHIIHHIIIIIIHHIIIHHIHHHIIIIIIIIIIIIIIIIIIIIIIIIIIIIIIIIIIIIIIIHIHHFHG>IIIHIHFIIHHIIIIIIIIGIIIIIIIHIHIIHGIIIIIIIIIIIIHHGIIIIHHHIIIIIIIIIIIIIHIIIIIIHIIIIIIIIIIIIIIIIIIIIIIIIIIDDDDD
@HISEQ:969:HM2KJBCX2:2:1101:12781:93131 2:N:0:ACTATGCA
GGAACGACGTGACCCAACTATCCCTATTAATCATTACGGTGATCCTAGAAACCAACAAAATAGAACCATGCCGTCCTATTCTATTATTCCATGCTAATGTATTCGAGCAAAATGCCTGCTTTAAACACTCTAATTTTTTCAAGGTAAAGGTCCTGGTTCCACATGACACCCAATTAAGGACATCATGCTTCTCCAGAAGGTGAGAAATCAACTGCGACAGTTCATACCCCTTAAGGCACGACCATCACGTCAATCCCGAAATTCAACTACGAGCTTTTTAACTGCAACAACTTTAATATACGCTATTGGAGCTGGAATTACCGCGGCTGCTGGCACCAGACTTGCCCTCCAA
+
AADDDIIIIIIIIIIIIIIHIIIIIGIIIHIIIIIHIIIIIIIIHHIIIIIIIGHICHHIIIIIIIIIIHHHIIIHHIIIIIIIIIIIFHIHIIHIIIFHHGHFHHCHIIIHIHFHCHIHIIIIIGGII?EHHHHIHIHEHEHHHGIGIHHEEEEHGEHCHHFH0FHHHICHHHFIIH?CHIIHHGHFGIGCHGIHEHIG9HHIHHCHHEH0FFCHHDHH6EEH0FGGEGEAH6EE<<>BGHED<@@C@@<<//<C<<1<<11F@C@<<0F11@HFC1CGD<<1<1D<<111F1?E@@@<F?@DCEE?@C1<1@G@D?HE</?HEHECHHHG?GECCCGC1D1E<0<0<0D<
@HISEQ:969:HM2KJBCX2:2:1101:3136:93549 2:N:0:ACTATGCA
GGAACGACGTGACCCAACTATCCCTATTAATCATTACGGTGATCCTAGAAACCAACGAAATAGAATCAGTCCGTCCTATTTCATTATTCCATGCTAATGTATTCAGACGATAGTCTGCTTTAAACACTCTAATTTTTTCAAAGTAACAGTCCTGATTTCCCATCACACCAAATAAATGGCATGAAAGTTCCTCAGAAGGTAGAGATCCATCTCACCAGTGCAGACAATTAAGCCTGACCAATGGGTAGACCCCGAGGTTCAACTACGAGCTTTTTAACTGCAACAACTTTAATATACGCTATTGGAGCTGGAATTACCGCGGCTGCTGGCACCAGACTTGCCCTCCAA
+
B@0<<@G/CEH?GCHH10D?G@G11CGHDCHIHFHEHEC<CH?1<C111<CF1CG=GH00<FC?DEHHIHHHI@1C0CE1CCEH1<F11<1<C1F?GE@GHHEHCEHEB?@GHFA1E8FHHF1BHEIHEGB1C?HHIHHGEEHHG@HEHEHF@EEFG?HG?7IHCECHIHHCDFHHCECGHIFHHIH@?IHHHEIIHEG?0FHGHEAFHC11@C@HHIHHEHHFEEHF@CIHHEF@HGCEHF1EFGDHHDHEHHGF1EGCHHE@IHHHEHHEHHHIIGHGIHFHHHHFGIIHHEEE<@HEHIHIIHEGHEEHHHIHHHDHIIIIIIIIIIIHHHHHG@G<CHG@?D?@
@HISEQ:969:HM2KJBCX2:2:1101:14103:92893 2:N:0:CCTATGCA
GGAACGACGTGACCCAACTATCCCTATTAATCATTACGGTGGTCCTAGAAACCAACAAAATAGAACCATGCCGTCCTATTTTATTATTCCATGCTAATGTATTCAAGCAAAAATGCCTGCTTTAAACACTCTAATTTTTTCAAAGTAAAGGTCCTGGTTCCCCGCGGCATCCAATTAAGGACATCGCGGTTCTCCAGAAGGTGAGAAATTGACTGCACCAGTTCATACCCCGTGAGGCACGACCGATGCGCCAATCCCGAAATTCAACTACGAGCTTTTTAACTGCATCAACTTTAATATACGCTATTGGAGCTGGAATTACCGCGGCTGCTGGCACCAGACTTGCCCTCCAA
+
ADDDDIIIIIIIIIIIIIIIIIIIIIIIIIIIIIGIIIIIIIIIIGHIIIIIIIIIIIIIIIFHHIHIIIIIGEHHIIHHIIIIIIIIIIIIIHIIIIHHIHHHHIIIHIHHIIIIIIIIIIIIIIIIIIHIIIIIIIIHIIHHIIHHHHIIIHHIHIIHHIIIIIIIIIIIIIIIIIIHHIIGIIIIIIIGIIIIIIIIIIIIIHIHIIIIIIHIIIIIHIIIIIIIIHIII=IIIIIIHHIIIIIIIIHHIIIIHIHIIIIIIIIIHHIIGIIIIIIIIIIIHIHCIIIIIIIIGIIIIIIIIIIIIIIIIIIIIIIIIIIIIIIIIIIIIIIIIIIIIIIIIIIIDDDDD
@HISEQ:969:HM2KJBCX2:2:1101:15650:95102 2:N:0:ACTATGCA
GGAACGACGTGACCCAACTATCCCTATTAATCATTACGTCAATCCTAGAAACCAACAAAATAGGATCGAACGTCCTATTTCATTATTCCATGCTAATGTATTCAAGCGTTAGCTTGCTTTAAACACTCTAATTTTTTCAAAGTAACAGTCCAAATTCCCCGCAACACCAAATTAATGGCATTACGGATCATCAGGAAGGAGGAATCAGTGAGACCAGTACATACCAGAGGCATGACCAATCTACTAACCCCGAAATTCAACTACGAGCTTTTTAACTGCAACAACTTTAATATACGCTATTGGAGCTGGAATTACCGCGGCTGCTGGCACCAGACTTGCCCTCCAA
+
DDDDDIIIIIIIIIIIIIIIIIIIIIIIIIIIIIIIIHIIIIHIIIIIIIIIIIIIIIIIIIGHIIIIGHIHIIIIHHIIIIIIIIIHHIIIIIIGHIIIIIHHHIIIIIIIIIIIIIIIIIHIHIIHIIIIIIIIIIIIIIIIIIIIIIIHHHIIIIIIIGIIIIIIIIIIIIIHIIIIIIIIIHIIIIIIIIIIHIIIIIIIIIIIIIIIIIIIIIIIIIIHHIIIIIIIIIIHIIIIIHIHHIHIIIIIIIIIIIIIIHHIIHIIHIIIIIIHIIIIIIIIIIIIIIIIIHIIIIIIIIIIIIIIIIIIIIIIIIIIIIIIIIIIIIIIIIIIIIIIICDDDD
@HISEQ:969:HM2KJBCX2:2:1101:10225:95117 2:N:0:ACTATGCA
GGAACGACGTGACCCAACTATCCCTATTAATCATTACGGTGATCCTAGAAACCAACGAAATAGAATCAGTCCGTCCTATTTCATTATTCCATGCTAATGTATTCAGACGATAGTCTGCTTTAAACACTCTAATTTTTTCAAAGTAACAGTCCTGATTTCCCATCACACCAAATAAATGGCATGAAAGTTCCTCAGAAGGTAGAGATCCATCTCACCAGTGCAGACAATTAAGCCTGACCAATGGGTAGACCCCGAGGTTCAACTACGAGCTTTTTAACTGCAACAACTTTAATATACGCTATTGGAGCTGGAATTACCGCGGCTGCTGGCACCAGAC
+
@@<<DH=D<E0FC@HEHCEE@H1CF1DFFFH@1CCFHC@FC1DH1DECG?GCFH1@G<0DGF1<C@G@C<1<<<</<FCEHCE1<<FEHHEECGAHIHGGIIIIHFG@FHHFHEHEFIIIHHGEBC?CCFHIHIHHIEIIHIIHIIIH@IHHGCHGFHGIHGCIIHHIIHIHHIHGIIIHIIHHIIIIHIHCGIIIFHIIIIIHHHGHFEH;HGIHHHEHIIIHHIHHHGHHHHD<HHFFG@IGIIIFIHIIHHHGIIHEFHHHHIIIIIHHIHHHHHHIGIIIIIHHHIIHHHCIHHIIIIIIIIIIIHHIIIHIIIIIIIIIIIIIIIIHDDCDD
@HISEQ:969:HM2KJBCX2:2:1101:18984:94650 2:N:0:ACTATGCA
GGAACGACGTGACCCAACTATCCCTATTAATCATTACGTCAATCCTAGAAACCAACAAAATAGGATCGAACGTCCTATTTCATTATTCCATGCTAATGTATTCAAGCGTTAGCCTGCTTTAAACACTCTAATTTTTTCAAAGTAACAGTCCTGTTTCCCTGCAACACCAAATTAATGACATTACAGTTCTTCAGAAAGGAGGAATCAGCGAAGCCAGTACATACCAGTGGCACGACCAACCTGCTGACCCCGAAATTCAACTACGAGCTTTTTAACTGCAACAACTTTAATATACGCTATTGGAGCTGGAATTACCGCGGCTGCTGGCACCAGACTTGCCCTCCAA
+
DDDDDIIHIIIHIIIIIIIIIIIIIIIIHIIIIIHEHIFIIIIIIIIIIHIIIIIIGHIHHIGHHHIHIIIHIGHIIIIIEHHIIIIIIIGHIHEHIIIIIIIIIIIIHIHHIIIIIIIIIIIIIIIIIHIIIIIIHIIIIIIIIIIIIIIIIIIIIIIHIIIIIIIIIIHHIIHIIIIIIHIIIIIHHCIIIIIIIIIIIIIIHIIIIIIIIIIIIIIIIIIIIIIIIIIIIIIHIIHIIIIHGIIIIGIIIIIIIIIIIIIIIIIIIIIIIIHIIIIIIIIIIIIIIIIIIIIIIIIIIIIIIIIIIIIIIIIIIIIIIIIIIIIIIIIIIIIIIIIIIDDDDD
@HISEQ:969:HM2KJBCX2:2:1101:1291:96669 2:N:0:ACTATGCA
GGAACGACGTGACCCAACTATCCCTATTAATCATTACGTCGATCCTAGAAACCAACAAAATAGAATCAAACGTCCTATTTCATTATTCCATGCTAATGTATTCAAGCGCGAGCTTGCTTTAAACACTCTAATTTTTTCAAAGTAACAGTCCTGATTTCCCATGACACCAAATTAATGACATCGTGGTTCGTCAGAAGGGAGAAACCAATAATGCTAGTACGTACAAAGTACGACCGACATATTAGTCCCGAAATTCAACTACGAGCTTTTTAACTGCAACAACTTTAATATACGCTATTGGAGCTGGAATTACCGCGGCTGCTGGCACCAGACTTGCCCTCCAA
+
DDCDDIIIIIIIIIIIIIIIIIIIIIIHIIIIIIIIIHHIIIHIIIIHIIIIIIIIIIIIIIIIIIIIIIGHGHHIHEHHIHIIIIIHIGHIIIIIIIHIHIIIHIIIIIIIHIIHIIIIIIIIIIIIHHIIIHHHIHIIIIIIIIIIIIIIIIIIIIIIIHIIIIIHIIIHIIIIIHIIIIIIIIIIIIIHIIIIIIIIIIIHIIIIIIIIIIIIIIIIIIIIIIIIIIIIIIIIIIIIIIHIIIIIIIIIIIIIIIIIIIIIIIIHIIIIIIIIIIIHIIIIIIIIIIIIIIIIIIIIIIIIIIIIIIIIIIIIIIIIIIIIIIIIIIIIIIIIIIIDDDDD
@HISEQ:969:HM2KJBCX2:2:1101:15078:96341 2:N:0:ACTATGCA
GGAACGACGTGACCCAACTATCCCTATTAATCATTACGTCAATCCTAGAAACCAACAAAATAGGATCGAACGTCCTATTTCATTATTCCATGCTAATGTATTCAAGCGTTAGCCTGCTTTAAACACTCTAATTTTTTCAAAGTAACAGTCCTGTTTCCCTGCAACACCAAATTAATGACATTACAGTTCTTCAGAAAGGAGGAATCAGCGAAGCCAGTACATACCAGTGGCACGACCAACCTGCTGACCCCGAAATTCAACTACGAGCTTTTTAACTGCAACAACTTTAATATACGCTATTGGAGCTGGAATTACCGCGGCTGCTGGCACCAGACTTGCCCTCCAA
+
DCDCDIIIIIIIIIIHIHIIIIIIHIHIIHHHIIIIIIIHIIIHIIGIIIIIIIIIIIGHIHGIHIFHHHIIIIIIHIHHHIIIIIIHHIIGEHIGIIIIHFEHHFHIHIIIIIIIHHGIIIHHIIIHIIIHIIIIHIIHIIIIIIIIIIIIIIHIGIHIIIIIIHEHHEHHFIIIHIIIIIIIIIIIIIIIIIIIIGIIIIIIIIIIIIHIIIIIIIIIIIIIIIIIIIIHHIIIHIIIIIIHFIHIIIIIIIIIIIIIIIIIHHIIIIIIIIIIIIIIIIIHIIIIIIHIIIIIIIIIIIIIIIIIIIIHIIIIIIIIIIIIIIHHIIIIIIIIIIIIIDDDDD
@HISEQ:969:HM2KJBCX2:2:1101:18961:95409 2:N:0:ACTATGCA
GGAACGACGTGACCCAACTATCCCTATTAATCATTACGGTGATCCTAGAAACCAACAAAATAGAACCATGCCGTCCTATTCTATTATTCCATGCTAATGTATTCGAGCAAAAATGCCTGCTTTAAACACTCTAATTTTTTCAAGGTAAAGGTCCTGGATCCGCAAGACACCCAATAAAGGACATCAAGTTTCTCCAGAAGGTGAGAAATCAACAGTAACAGTTCATACCCCTTAAGGCATGACCATCACGTCAATCCCGAAATTCAACTACGAGCTTTTTAACTGCAACAACTTTAATATACGCTATTGGAGCTGGAATTACCGCGGCTGCTGGCACCAGACTTGCCCTCCAA
+
DDDDDIEHIIIIIIIIIIIIIIIIIIIIIIIIIHIIIIIIIHIHHGIIIIIHIIIII?E?GGHGHIIHIIIIIHHHHIIIIIIIIHIIIIIIIII?EHHIIGHIIIIIIIIIIIIIIIIIIIIHHIIIIIIIIIIIGIIIIIIIIIIIIIIIIIIIIIIIIIIIIIIIIIIIIIIIIIIIIIIIIIIIIIIIIIIIIIIIIIIIIIIIIIIIIIIIIIIIIIHIIIIIIIIIIIIIIIIIIIIIIIIIIIHFIIHIIIIIIIIIIIIIIIIIIIIIIIIIIIIIIIIIIIIIIHIIIIIIIIIIIIIIIIIIIIIIIIIIIIIIIIIIIIIIIIIIIIIIIIIIIIIIDDDDD
@HISEQ:969:HM2KJBCX2:2:1101:3376:97093 2:N:0:ACTATGCA
GGAACGACGTGACCCAACTATCCCTATTAATCATTACGGTGATCCTAGAAACCAACAAAATAGAACCATGCCGTCCTATTTCATTATTCCATGCTAATGTATTCAGGCGATAGCCTGCTTTAAGCACTCTAATTTTTTCAAGGTAACAGTCCTGCTTCCCCGGCGCACCAAATTAATGGCATGCTGGTTATTCAGAAGGTAGGAATCCATCACGCCAGTACAGACCCAAAAGCCCGACCGACGGATGAACCCCGAAATTCAACTACGAGCTTTTTAACTGCAACAACTTTAATATACGCTATTGGAGCTGGAATTACCGCGGCTGCTGGCACCAGACTTGCCCTCCAA
+
DDDDDIIIIIIIIIHIIHIIIIIIIIIIIIIIIIHIIIIIIIIIIIIIIIIIIIIIHIIIIIHHIIIIIIGIIIIHHIIIIHIGHHHHIIIIGHIIGIIHIIIIIIIIHIIIIHIIIIIIIHIIIIIIIIIIIIIIIIIGIIIIHHIIIGIIIIIIIIHHIIIIIIIIIIIIIIIIIIIIIIIIIIIIIIIHIIIIIHIIIIIIIIIIIIIIIIIIIIIIIIIIIIIIIIIIIIIIIIIIIIIIIHHIIIIIIIIIIIIIIIIIIIIIIIIIIIIIIIIIIIIIIIIIIIIIIIIIIIIIIIIIIIIIIIIIIIIIIIIIIIIIIIIIIIIIIIIIIIIIIIIDDDDD
@HISEQ:969:HM2KJBCX2:2:1101:14453:98064 2:N:0:ACTATGCA
GGAACGACGTGACCCAACTATCCCTATTAATCATTACGTCAATCCTAGAAACCAACAAAATAGGATCAACGTCCTATTTCATTATTCCATGCTAATGTATTCAAGCGCGAGCCTGCTTTAAACACTCTAATTTTTTCAAAGTAACAGTCCTGATTCCCCACCACACCAAATAAATGACATAATGGTTCGTCAGAAGGTAGGAATCAGTAACACCAGTACGTACCGAAGGCACGACCAGCGTACTAATCCCGAAATTCAACTACGAGCTTTTTAACTGCAACAACTTTAATATACGCTATTGGAGCTGGAATTACCGCGGCTGCTGGCACCAGACTTGCCCTCCAA
+
DDDDDIIIIIIIIIIIIIGIIIIIIIIIIIIIIIIIIIIIIIIHIIIIIIIIIIIIIIIIIIGHHIHIIIIIIIIIIFFHIIIIIIIIIIIIIIIHIIHIIIIIIIIHHIIIIIHIHIIIIHHIIIIIIIIIIIIIIIIIIIIIIIIHHIIIIIIIIHIIIIIIIIIIIIIIIIIIIIIIIIIIIIIHIIIIIIIIIIIIIIIIIIIIIIIIIIIIIIIIIIIIIIIIIIIIIIIIIIIIIIIHIIIIIIIIIIIIIIIIIHIIIIIIIIIIIIIIIIIIIIIIIIIIIIIIIIIIIIIIIIIIIIIIIIIIIIIIIIIIIIIIIIIIIIIIIIIIIIIIDDDDD
@HISEQ:969:HM2KJBCX2:2:1101:17585:97357 2:N:0:ACTATGCA
GGAACGACGTGACCCAACTATCCCTATTAATCATTACGTCAATCCTAGAAACCAACAAAATAGGTTTGAACGTCCTATTTCATTATTCCATGCTAATGTATTCAAGCAAATATGCCTGCTTTAAACACTCTAATTTTTTCAAAGTAACAGTCCTGTTTCCCTGCAACACCAAATTAATGACATTACAGTTCTTCAGAAAGGAGGAATCAGCGAGACCAGTTCATACCAGTGGCACGACCAGCCTGCTGACCCCGAAATTCAACTACGAGCTTTTTAACTGCAACAACTTTAATATACGCTATTGGAGCTGGAATTACCGCGGCTGCTGGCACCAGACTTGCCCTCCAA
+
DDDDDIIIIIIIIIIIIIIIIIIIIIIIIIIIIIIIIHIIIIIIIIIIGHIIHIIIIIIGIHEHHHHHHIIFHHIIIIIIIIIHIIIIIIFHHHHIIIIHIIIHIIIIIIIIIIIIIIIIIIIIIIIIIIIIIIIIIHHIIIIIIIIIIIIIIIIIIIIIIIIIIIIIIIIIIIIIIIIIIIIIIIIIIIHIIIIIIIIIIIIIIIIIIIIIIIIIIIIIIIIIIHIIIIIIIIIIIIIIIIIIGIHIIIIIIIIIIIIIIIIIIIIIIIIIIIIIIIIIIIIIIIIIHIIIIIIIIIIIIIIIIIIIIIIIIIIIIIIIIIIIIIIIIIIIIIIIIIIIIIIDDDDD
@HISEQ:969:HM2KJBCX2:2:1101:16657:100534 2:N:0:ACTATGCA
GGAACGACGTGACCCAACTATCCCTATTAATCATTACGGTGATCCTAGAAACCAACAAAATAGAATCATGCCGTCCTATTTTATTATTCCATGCTAATGTATTCAAGCAAAATGCCTGCTTTAAACACTCTAATTTTTTCAAAGTAAAGGTCCTGGTTCCCCGCGACACCCAATTAAGGGCATCGCGGTTCTCCAGAAGGTGAGAAATTGACTACACCAGTTCATACCCCTTAAGGCACGACCGATGTGTCAATCCCGAAATTCAACTACGAGCT
+
DDDDDIIIHHIIIIIIIIIIIHIIIIIIIIIHIIIIIIIIIIIIIIIIIIIIIIIIIHIIIIHIIIIIIHIHIIIIIIIIIIIIIIIIIIIIIIIIIIIGIIHIIIIIHIIHHIHIIIIIIIIIIIIIIHIIIIIIIIIHIHIIIIIIIIIIIIIIHHIIIIIIIIIIIIIIIHIIIIIIIIIIHIIIIIIIIIIIIIIIIIIIIIIIIIIIIIIHHIIIIIIIIHIIIIIIIIIIIIIIHIIIIIIIIIIIIIHIIIIIIIIIIIIIIIDDDDD
@HISEQ:969:HM2KJBCX2:2:1101:3954:101066 2:N:0:ACTATGCA
GGAACGACGTGACCCAACTATCCCTATTAATCATTACGGTGGTCCTTGAACCAACAAAATAGAACCACAACGTCCTATTCTATTATTCCATGCTAATCTATTCAAGCAAAAGCCTGCTTTAAACACTCTAATTTTTTCAAGGTAATGGTCCTGGCTCCCCGGCACGCCCAATTAAGAACATACCGATTCACCAGAAAGATAGACCCGACGACAGAACAGTACTCGCCAGAGACGGACCGTCCGGCCAGGCCTAAAATTCAACTACGAGCTTTTTAACTGCAACAACTTTAATATACGCTATTGGAGCTGGAATTACCGCGGCTGCTGGCACCAGACTTGCCCTCCAA
+
DDDDDIIIIIIIIIIIIIHIIIIIIIIIIIIIIIIIIIIIIGHIIIIIIIIIIHIIIIIIIHGHIIIIHIIHHIIIIIIIIIIIIIIIIIIIIIIIIHIIIIHIIIIIIIIIIIIIIIIIHIIIIIIIIIIIIIIIIIIHIIIIIIIIIHIIIHIIIIIHIIIIIIIIIIIIIIIIIIIIIIIIIIHHIHIIIIIIIIIIIIHIIIIIIIIIIIIIIIIIIIIIIIIIIIIIIIIIIIIIIIIIIHIIIIIIIIIIIIIIIIIIIIIIIIIIIIIIIIIIIIIIIIIIIIIIIHIIIIIIIIIIIIIIIIIIIIIIIIIIIIIIIIIIIIIIIIIIIIIIIIDDDDD
@HISEQ:969:HM2KJBCX2:2:1102:19652:2246 2:N:0:ACTATGCA
GGAACGACGTGACCCAACTATCCCTATTAATCATTACGTCAATCCTAGAAACCAACAAAATAGGATCAAACGTCCTATTTCATTATTCCATGCTAATGTATTCAAGCGTTAGCCTGCTTTAAACACTCTAATTTTTTCAAAGTAACAGTCCTGTTTCCCTGCAACACCAAATTAATGACATTACAGTTCTTCAAGAAGGAGGAACCAGTAAAGCCAGTACATACCAGAGGCACGACCAACCTACTAATCCCGAAATTCAACTACGAGCTTTTTAACTGCAACAACTTTAATATACGCTATTGGAGCTGGAATTACCGCGGCTGCTGGCACCAGACTTGCCCTCCAA
+
B?DBDDHHHHEHHFHHIHIIHHFIIFHHHIHEHHFHIIIIHIIHHIGECFEHEHECCHHEHHEHEEEHIH1EH?0C1FHCCHEHHIHFCGEH1GH?HHIG@EIHHHHHHGIGIHHIHIIIIHHHHHE@GHHGHFHFHHHGHHHHHHHHHIHHHGGEEDH@HHHHIIHGIHHHHIHHF<HFGHIIIHIIHHHHIHHIHHHHHGHHIHHHGEHHIIIIHII;IIIHHHHGIHHHHGEDHHCHB?HFHHD?HHEHHG?@?GIHHHHGHHHIIIHHHEGHFIIIIHHGHEHHHHFCCG<IIIIHHHHHHHIIHIHHHHD?GHG@GCCIHG@HHIIHIIIHHHIHHBAADD
@HISEQ:969:HM2KJBCX2:2:1101:9946:101088 2:N:0:ACTATGCA
GGAACGACGTGACCCAACTATCCCTATTAATCATTACGTCGATCCTAGAAACCAACAAAATAGAATCAAACGTCCTATTTCATTATTCCATGCTAATGTATTCAAGCGTGCGCCTGCTTTAAACACTCTAATTTTTTCAAAGTAACAGTCCTGATTCCCCACGACACCAAATTAATGACATCGCGGTTCTTCAGAAGGTAGGAACCTATAATGCCAGTGCGTACCGAGGCACGACCGACAATCTGATCCCGAAATTCAACTACGAGCTTTTTAACTGCAACAACTTTAATATACGCTATTGGAGCTGGAATTACCGCGGCTGCTGGCACCAGACTTGCCCTCCAA
+
DDDDCIIIHIIIIIIIIIIIIIHIIIIIIIIIIIIIHIIIIIIIIIIIIIIIIIIIIHIIIIE?HHIIIIHIHIIIIIIIEHIIIIIIIIIGIIHIHIIIHIIIIIIIIIIIHHHIIIIIIHIIIIIIIIIIIIIIHIHHHIIIIIIIIIIIIIHHIIHIIIIIIIIIIIIIIIIIIHIIHIIIIIIIIIIIIIIIIIIIIIIHHF#IIIIIIIIIIIIGIIIIIIHIIIIIIIII>IHHIIHDIIIIIIIGIIIIIIIIIHHIIIIIHIIIIIIIIIIIIHIIIIIIIIIIHIIIIIIIIIIIIIIIIIIIIIIIIIIIIIIIIIHIIIIIIIIIIIIIDDDCD
@HISEQ:969:HM2KJBCX2:2:1102:17666:2710 2:N:0:ACTATGCA
GGAACGACGTGACCCAACTATCCCTATTAATCATTACGTCAATCCTAGAAACCAACAAAATAGGATCAAACGTCCTATTTCATTATTCCATGCTAATGTATTCAAGCGTTAGCCTGCTTTAAACACTCTAATTTTTTCAAAGTAACAGTCCTGTTTCCCTGCAACACCAAATTAATGACATTACAGTTCTTCAAGAAGGAGGAACCAGTAAAGCCAGTGCATACCAGAGGCACGACCAACTTACTAATCCCGAAATTCAACTACGAGCTTTTTAACTGCAACAACTTTAATATACGCTATTGGAGCTGGAATTACCGCGGCTGCTGGCACCAGACTTGCCCTCCAA
+
DDDDDHIIIIIGIHIIIIIIHIIHIHIIIIIHIIIIIIIHIIHHHHHIIIIIIIIIIIGFHGHIHHIHIHICCGHHHIHIIIHGHIIGIIIHFCHHHIIFHEIIHIIIIIIIIIIHIIIHIIIIHIIIIHIIHEHIIIIIIIIIIIHIIIIIIIHHIIHIIHIIIHHHHHHIIIIIIIIIIIIHIHHHEIHIIIIIHIIIHIIIIIIIIIIIHIIIIIHHIGIIIHIHIIIIIIIIHHFGHHIHHIIIIIIIIIIIHHIIIIIIIIIIIIIIIHFIIIIIIIIHIHHIIIIIIHIHHHIIIIIIIIIIIIIIIIIIIIIIIIIIIIIIIIIIIHHEHIIIIDDDDD
@HISEQ:969:HM2KJBCX2:2:1102:8037:2738 2:N:0:ACTATGCA
GGAACGACGTGACCCAACTATCCCTATTAATCATTACTCATTTCCCCAAAAACCAACAAAATTCGAGATACGAGTCCTAAATTATTATTCCATGCTAATGTATTCATAACTTTCAGCCTGCTTTAAACACTCTAATTTTTTCAAAGTAAAGGTCCTGGATTGCGAACCCAACCCAGTAAAGGGCAGGAACGTTCTCCAGGAAGATGGTAAGCGCGCATCGGCACTCACACACGATACCGTGGCGGGCCAAGCGCACTATACCAGAAATCCAACTACGAGCTTTTTAACTGCAACAACTTTAATATACGCTATTGGAGCTGGAATTACCGCGGCTGCTGGCACCAGACTTGCCCTCCAA
+
ADDDDIIIIIHHIIIIIHIIHIIIIIIIIIIGHIIIIIIIIIIIIIHGGHGIIIIIIIIGIIHIHCGHIHIHIHHIIIIFFGHHIGIIIIIHIHHHHHFHCCHHHIIGIIIIIIIHIIIHHHGHHHHGGIIIIIIIIHHIHIIIHIIIIHIIIHIIHHGIIHIIIIIIIIIIIIIIIIHIIIHIIIIIIIIIIIIIIIIIIHIHIIIIIIIIIIIIIHIIIIIIIIIIIIIIIIIIIIIIIIIIHIIIIIHIIIIIHIHIIIIIIIIIIIIIIIIIIIIIIIIIIIIIIIIIIIIIIIIIIIIIHHIIIIIIIIIIIIIIIIIIIIIIIIIIIIIIIIIIIIIIIIIIIIIIIDDDDD
@HISEQ:969:HM2KJBCX2:2:1102:15457:2951 2:N:0:ACTATGCA
GGAACGACGTGACCCAACTATCCCTATTAATCATTACGTGATCCTAAAACCAACAAAATAGAACCATCGTCCTATTTTATTATTCCATGCTAATCTATTCAAGCAATAGCCCGCTTTAAACACTCTAATTTTTTCAAGGTAATGGTCCTGGCTCCCCAACACACCCAATAAAGGACATGCTGGCTCACCAGAAGGAAGACCCGACAGCAGACAGTACTCGCCAAAGACGGACCGCCCGGCCAGGCCTAAAATTCAACTACGAGCTTTTTAACTGCAACAACTTTAATATACGCTATTGGAGCTGGAATTACCGCGGCTGCTGGCACCAGACTTGCCCTCCAA
+
DCDDDIIIIIIHHIIIIIIIIIIIIIIIIIIIIIIIIIIIIIIIHHHIIIIIIIIHHHIIHIIIIHIIIIIIIGHHIIIIIIIIHHIIIIIIIIHIIIIHIIIIIHIIIIIIIIIIHHHIIIIIIIIIIIIIIIIIIIIIIIIIHIIIIIIIIIIIIIIIHIIIIIIIIGIIIIIIIHIIIIHIIIIIIIIIIIIIIIHIIIIIIIIIIIIIIIIIIIIIIIIIIIIIIIIIIIIIIIIIHIIIIIIIIIIIIIIIIIIIIIIIIIIIIIHIIIIIIIIIIIIIIIIIIIIIIIIIHIIIIIIIIIIIIIIIIIIIIIIIIIIIIIIIIIIIIIIIIDDDDD
@HISEQ:969:HM2KJBCX2:2:1102:16490:2845 2:N:0:ACTATGCA
GGAACGACGTGACCCAACTATCCCTATTAATCATTACGGTGATCCTAGAAACCAACAAAATAGAATCATGCCGTCCTATTTTATTATTCCATGCTAATGTATTCAAGCAAAATGCCTGCTTTAAACACTCTAATTTTTTCAAAGTAAAGGTCCTGGTTCCCCGCGACACCCAATTAAGGGCATCGCGGTTCTCCAGAAGGTGAGAAATTGACTACACCAGTTCATACCCCTTAAGGCACGACCGATGTGTCAATCCCGAAATTCAACTACGAGCTTTTTAACTGCAACAACTTTAATATACGCTATTGGAGCTGGAATTACCGCGGCTGCTGGCACCAGACTTGCCCTCCAA
+
DDDDAHIICHHFGHHIIIIHIHHGHFHIIIIIHIIHIIFI?HFHHHIHIIIIHHHHIIHHIHIHHIIIII?FHIHIEHIIIIHHIIIIH@HHIIIIIHIHIDGIHHHHIHHIIIGIHFHHHIIHIHIIHIHEHIIHHHHGHHIHIIIIHGGIIHIHHHHHHHHHIIIHEHHIIIIIIIIHIIIHIIIIHHIIIIIHHIHIGIIIIIIIIIIIHIIIHIIIIHIIIIIIIIIIHHHIHEIIIIIIIIIIHHHIHIIHIIHIIIIIIIIGIIIIIIIIIHGIIIHIIHEHIIIHHIHHIIIIIIHIHIIIIIIIIIIIIIIIHHGIIIIIHIIIIIIIIIIHHHIIIIIBBDDD
@HISEQ:969:HM2KJBCX2:2:1102:19727:4036 2:N:0:ACTATGCA
GGAACGACGTGACCCAACTATCCCTATTAATCATTACGTCGATCCTAGAAACCAACAAAATAGAATCAAACGTCCTATTTCGTTATTCCATGCTAATGTATTCAAGCGTGAGCCTGCTTTAAACACTCTAATTTTTTCAAAGTAACAGTCCTGATTCCCCATGACACAAAATTAATGACATCATGGTTCGTCAGAAGGTAGGAATCAATAATACCAGTACGTACAATAGCACGACCAATAAATTGATCCCGAAATTCAACTACGAGCTTTTTAACTGCAACAACTTTAATATACGCTATTGGAGCTGGAATTACCGCGGCTGCTGGCACCAGACTTGCCCTCCAA
+
DDDDDIIIIIIIIIIIIIIIIIHHIIIIIIIIIIIIIIIIHHIIIIIIIIIIIIIIIIIIIIIHIIIIIIIGHHIIIIIIIIIIIIIIIHIIFHIIIIIIIHHHIIIIIIIIIIIIIIIIHIIIHIIIHIIHIIIIIIIHIIIHIIIIIIIIIIIIIHFIIIIIIIIIIIIHIIHIIIIIHHIIHIHHHHIIIIIIIIIIHIIIHIIIIIIIIIIIIIIIIIIIIIIIIIIIIIIIIIIIIIIIIIIIIIIIIIIIIIIIIIIIIIIIIIIIIIIIIIIIIIIIIHHHIIIIHIIIIIIIIIIIIIIIIIIIIIIIIIIIIIIIIIIIIIIIIIIIIIIIDDDDD
@HISEQ:969:HM2KJBCX2:2:1102:2960:3725 2:N:0:ACTATGCA
GGAACGACGTGACCCAACTATCCCTATTAATCATTACGTTGATCCTAGAAACCAACAAAATAGGATCGAACGTCCTATTTCATTATTCCATTCTAATGTATTCAAGCGCGTGCCTGCTTTAAACACTCTAATTTTTTCAAAGTAACAGTCCTGATTCCCCACGACACCAAATTAATGACATCATGGCTCCTCAGAAAGGAGAAACCAATAACACCAGTACATACCAGAGGCATGACCGACGTATTGATCCCGAAATTCAACTACGAGCTTTTTAACTGCAACAACTTTAATATACGCTATTGGAGCTGGAATTACCGCGGCTGCTGGCACCAGACTTGCCCTCCAA
+
0D0DB<0/C<C@1<DFC0<FE@<CGCCEHIIIIHIFCHCC1<F@GG?CH1FC1DF@E1DDD<<11<1D<F1<<1<0F<F@<@<D1<<1<<11<11<C@<@EF@@DC10B<<<DEB11CHHHHH@<CGBFCE?@F?GAF?1CC@HHHG1B?G@<CGA<@@DHCCIHHCDHHF<FGGCHHGEGCHHHCHFHHHHHEG@FHCHCH?HHGAHFEHEEGIHFFGEIHHEEHG@?FGHHHEHDHCHFGHHCEHGHDHG@F@@GCHEHEEGEEEECDF@CCHHFFHGGEHFCEHCHHC@GGHHHHC?HEEHEF@GCIHHCHEC?C1HHIIIHCEHIIHIIH?HG0CIID@@D@
@HISEQ:969:HM2KJBCX2:2:1102:13358:4329 2:N:0:ACTATGCA
GGAACGACGTGACCCAACTATCCCTATTAATCATTACGGTGATCCTAGAAACCAACGAAATAGAATCAGTCCGTCCTATTTCATTATTCCATGCTAATGTATTCAGACGATAGTCTGCTTTAAACACTCTAATTTTTTCAAAGTAACAGTCCTGATTTCCCATCACACCAAATAAATGGCATGAAAGTTCCTCAGAAGGTAGAGATCCATCTCACCAGTGCAGACAATTAAGCCTGACCAATGGGTAGACCCCGAGGTTCAACTACGAGCTTTTTAACTGCAACAACTTTAATATACGCTATTGGAGCTGGAATTACCGCGGCTGCTGGCACCAGACTTGCCCTCCAA
+
ACDDDIIHIIIIHHIIIIIIIIIIIIIIHIIIIIIIIIIIIIIIIIIIIHIIGIIIIIIIIHHHIIIIFHHHHIIIHIIIIIIIIHHHHHHIIFHIHIIIIHHHIIIHIIIIIIIHIHHIHIIIIIIIIIIIIHHHIHHHHIIHHIIHHHIEGHIHHHIIHEHIIHHHIIIIIIIIIIIIIIIIIIIIIHIGIIIIIIHHIIIIIIIIIIIIIIIIIIIIIIIIIIIIIII=GIIIIIIIIIIHHGEIIGIIIGIIIIIIIIIIIIIIIIIIIIIIIIIIIIIIIIIHIIIIIIIIIIIIIIIIIIIIIIIIIIIIIIGIIIIIIIIHIIIIIIIIIIIIIIIDDDDD
@HISEQ:969:HM2KJBCX2:2:1102:14926:5642 2:N:0:ACTATGCA
GGAACGACGTGACCCAACTATCCCTATTAATCATTACGGTGGTCCTAGAAACCAACAAAATAGAACCACAACGTCCTATTCTATTATTCCATGCTAATCTATTCAAGCAATAGCCCGCTTTAAACACTCTAATTTTTTCAAGGTAATGGTCCTGGCTCCCCAACACACCCAATAAAGGACATACTGGTTCACCAGAAGGAAGACCCGACAGCAGACAGTACTCGCCAAAGACGGACCGCCCGGCCAGGCCTAAAATTCAACTACGAGCTTTTTAACTGCAACAACTTTAATATACGCTATTGGAGCTGGAATTACCGCGGCTGCTGGCACCAGACTTGCCCTCCAA
+
CDDDDIIIIIFIIIIIIIIIIHHIIIIIIHHIIIIIIIHIIIIIIIIIIHIIIHHIIIICEHHIHHHHIHIIHIIIIIIIIIIIIHEHIHHIIIIIHIIIIIIIIIHHIIHHGIHHIIIIIHHIIIHIIIIIIIIIIIHHIIIIIIIIIIIIIHHHHIIHIIIIIIIIHIIIIIIIIIIIIIIIIIIIHHIIIIIIIIIIIIIIIIIIIIIHIIIIIIIIIIIIIIIIIIHIIIIIIIIIIIIIHIIIIIIIIIIIIIIIIGIIHIIIIIIIIIIIIIIIIIIIIIIIIIIIIIIIIIGIIIIIIIIIIIIIIIIIIIIIIIIIIIIIIIIIIIIIIGIIIDDDDD
@HISEQ:969:HM2KJBCX2:2:1102:7978:5016 2:N:0:ACTATGCA
GGAACGACGTGACCCAACTATCCCTATTAATCATTACGGCTCTCCTAGAAACCAACAAAATAGGAGCGCCGTCCTATTCTATTATTCCATGCTAATGTATTCGAGCAAAGGCCTGCTTTGAACACTCTAATTTTTCAAAGTAAAAGTCCTGCTTCCCGAACACACCCAGTGAAGGGCATGCCGTTCCGCAGAAGGAAAGGCCCGGCCGAACCAGTGCACGCGGTGAGGCGGACCGGTCAGCCAGGCCCAAGGTTCAACTACGAGCTTTTTAACTGCAACAACTTTAATATACGCTATTGGAGCTGGAATTACCGCGGCTGCTGGCACCAGACTTGCCCTCCAA
+
DDDDDIHIIIIIIHIIIIIHIIIIIIIIIIIIIIIIIIIIIHIIIIIIIGIIIIIIIIIIHHHHHIIIIIIHIGD1FHECGHHHHHIIHHHHIIHHHHHIDHEGHHHIIIIIIIIIHHIIIIHHIHIIIHHIIHIHIIIIIIIHHHIIHHHHHHHHIHHHHIHHIIHIHHHIHIHGHHHGIIHHDHIIIIIHIIIIHHIIIHIIIIIIIIIHIIHIHIIIIIIHIHIIIIIIIIIIIIHHHHHHHHIHIIIIIIHIIIIIHHGEGIHIIIIHIIIIIIIIIHIIIGIIIHHIHFIHIIIIIIIIIIIIGIIIIGHIIHIIIIIIIIIIIIIIIIIHIIDDDDD
@HISEQ:969:HM2KJBCX2:2:1102:6381:6323 2:N:0:ACTATGCA
GGAACGACGTGACCCAACTATCCCTATTAATCATTACGGTGATCCTAGAAACCAACAAAATAGAATCATGCCGTCCTATTTTATTATTCCATGCTAATGTATTCAAGCAAAATGCCTGCTTTAAACACTCTAATTTTTTCAAAGTAAAGGTCCTGGTTCCCCGCGACACCCAATTAAGGGCATCGCGGTTCTCCAGAAGGTGAGAAATTGACTACACCAGTTCATACCCCTTAAGGCACGACCGATGTGTCAATCCCGAAATTCAACTACGAGCTTTTTAACTGCAACAACTTTAATATACGCTATTGGAGCTGGAATTACCGCGGCTGCTGGCACCAGACTTGCCCTCCAA
+
DA@DDHHGHHHHHEHHIIIIIIIIIIIIIHIIIHHIIHHFHIIHHIIIIHIFHIHIFI?GHIHIIIHHHHECHHICHHFHIGCHIIGIHHIHHHEEHFHHGFIHIIIHIHIIIIIHHGHHHIIIIIIHHHHHIIIHHIIIIIIIIIIIIIIIIIIHHIIIIGIIIHDEEFHIIHIIIIIIIIIIHHFIHIIHIIIIIIIIIHIIIHHIIHIIIIHHIIIHIIIIIIIII=IIIIIIHIIGHHIIIIIIIIHIHHIHIHIHIIIIIIIHIIIIIIIIIIIIIIIIHIHHHIIHIIIIGIIHIIIIIIIIIIIIIIIIIIIIIIIIIIIIIIIIIHIIIIIIIIIIIIIDDDDD
@HISEQ:969:HM2KJBCX2:2:1102:17840:5916 2:N:0:ACTATGCA
GGAACGACGTGACCCAACTATCCCTATTAATCATTACGGTGATCCTAGAAACCAACAAAATAGAACCATGCCGTCCTATTTTATTATTCCATGCTAATGTATTCAGGCACTAGCCTGCTTTGAGCACTCTAATTTTTTCAAGGTAATAGTCCTGCTTCCCCAACGCACCAAATGAATGGCATGCTGGTTATTCAGAAGGTAAGAACCCACCACACCAGTACGGACAGTGAAGCCCGACCGATGGACAGATTCCGAAATTCAACTACGAGCTTTTTAACTGCAACAACTTTAATATACGCTATTGGAGCTGGAATTACCGCGGCTGCTGGCACCAGACTTGCCCTCCAA
+
CCBDDIIIIIIIGHIHIIIHIIIIIHIIHIIIIIIIIIIIIIIHIIIIIIIGIIIIIFGHIGHHHIIHHGHIHIIIIHIIIIIHIIIIEHIHIGIIIHIIIHHHIIIIIIIIIIIIIHHIIIIIIIIIIIIIIIIIIIIIIHIIIHIHHHIIIIIIIIHGHHIIIHHHHIIIIIIIIIIIIIIIIIIIIIIIIHHIHHHEIIIIIIIHHIHHIHIIIIIIIIIIIIIIIIIIIIIHIIIIIIIIHFFHIIHIIIIIIIIIIIHHHIIIHHIIIIIIIIIIIIIIIIIIIIIIIIIHIIHIIIIIIIIIIHIIHIIIIIIIIIHIIIIIIIIIIIIIIIIIIIIDDDDD
@HISEQ:969:HM2KJBCX2:2:1102:17071:7508 2:N:0:ACTATGCA
GGAACGACGTGACCCAACTATCCCTATTAATCATTACGTCGATCCTAGAAACCAACAAAATAGAATCAAACGTCCTATTTCGTTATTCCATGCTAATGTATTCAAGCGTGAGCCTGCTTTAAACACTCTAATTTTTTCAAAGTAACAGTCCTGATTCCCCATGACACCAAATTAATGACATCATGGTTCGTCAGAAGGTAGGAATCAATAATACCAGTACGTACAATAGCACGACCAATAAATTGATCCCGAAATTCAACTACGAGCTTTTTAACTGCAACAACTTTAATATACGCTATTGGAGCTGGAATTACCGCGGCTGCTGGCACCAGACTTGCCC
+
DDDAD0EDCEGHIIHIH=DHHHHH1GHHEHIHHHCGHH<FCHHHHHIHGEGHIICE?<1CGHHHHHHIIEH@<<GGG1CCEHFHIFGHIHHHEHHHFHEFGIIHHFIHHHICEHIIHFHHF1GHIHIHGHIIIHFHHHGGFHHHEHIH@EGHHGHHHHHIFIHHHHGIHHIHIIHHHHEHFIHIHIIHHIHHHHHHHIIHHHHHIIIHIIHB@IHHHIHHIIIIIHHCIIHIHHHHHCGFEHEHHHDGIIIHHGEGIIIHHIIIIIIIGIHHIHHIHHHFHFIIHHEIIIHHHIIIHHEHHIIIIIIHHHHHHHHHHHGIIIFHIIIIHHIIIIH@ABDB
@HISEQ:969:HM2KJBCX2:2:1102:6633:7937 2:N:0:ACTATGCA
GGAACGACGTGACCCAACTATCCCTATTAATCATTACGGTGGTCCTAGAAACCAACAAAATAGAACCACAACGTCCTATTCTATTATTCCATGCTAATCTATTCAAGCAATAGCCCGCTTTAAACACTCTAATTTTTTCAAGGTAATGGTCCTGGCTCCCCAACACACCCAATTAAGGACATACTGGTTCACCAGAAGGAAGACCCGACAACAGGACAGTACTCGCCAAAGACGGACCGCCCGGCCAAGTCTAAAATTCAACTACGAGCTTTTTAACTGCAACAACTTTAATATACGCTATTGGAGCTGGAATTACCGCGGCTGCTGGCACCAGACTTGCCCTCCAA
+
BD@DDHHHHIIHHIHHIIGHII?GHHHEFGHHHEGEHHDHHGHHHII?@CE@GHIIIGEE?HHHIECHHGGHHHHIIF@CGHFHFIIFE?FHHGIIIIIHIIHHIHHGHGGDHDGHIIHIHHHHIHIHIIHHIHGHIIGHHIHIHHHHIIHIIIIHHFHHGG=EIHHEEFFHHGHHEEHGHIHHIHHFHIIGIIII=HIHHHHEHHIIIIIHGHGHIHIIIIIIIIIIIIHHIHIIIIIHIIIIHIIIIGIIIHHF@HFGHIIHIHHGIHIHHIHHIIIIHHIIHIIIIIHIHHHIIIHIIIIIGIIIIIHIIHIHHHGIIHGIIIIIIHIIIHEIIIIIIIDDAAA
@HISEQ:969:HM2KJBCX2:2:1102:4304:8497 2:N:0:ACTATGCA
GGAACGACGTGACCCAACTATCCCTATTAATCATTACGTCAATCCTAGAAACCAACAAAATAGGATCGAACGTCCTATTTCATTATTCCATGCTAATGTATTCAAGCGTTAGCTTGCTTTAAACACTCTAATTTTTTCAAAGTAACAGTCCAAATTCCCCAAAACACCAAATTAATGGCATTAAGATTCATCAGGAAGGAGGAATCAGTGAGACCAGTACATACCAGAGGCATGACCAACCTACTAACCCCGAAATTCAACTACGAGCTTTTTAACTGCAACAACTTTAATATACGCTATTGGAGCTGGAATTACCGCGGCTGCTGGCACCAGACTTGCCCTCCAA
+
DDDDDIIIHIIIIIIIIIIIHIIIIIIIIIIIIIIIIIIIIIIIIHIIIHIIIIIIIHIIHHIHEHIIIIIIIIIIIIIHIIIIIIIIIIIHHHIHIHHHHIHIHHHIIHIHIIIHGIIIIHHIIHHIIHHIHHHIIIIIGHHIIHHHHIFHHHHHIHIIIIIIHIIIIIHIHIGIHIHIIIIIHHIHFHHIIIHHIIIIHHIIIIIIHHGGHIIIIIIIIIHIFHIHFHIIHIIIIIHIHHFHHIIIIIIIIIIIIHHIIHHIHGHIIIIIIIIIIIIHHHHGHHFGGEHHHIIIIHIIIIIIHHHIIHHIIHHIHIIHHHHHIHHHHIIIIIIIIIHIHBDDDD
@HISEQ:969:HM2KJBCX2:2:1102:17671:9476 2:N:0:ACTATGCA
GGAACGACGTGACCCAACTATCCCTATTAATCATTACGGTGATCCTAGAAACCAACAAAATAGAATCATGCCGTCCTATTTTATTATTCCATGCTAATGTATTCAAGCAAAATGCCTGCTTTAAACACTCTAATTTTTTCAAAGTAAAGGTCCTGGTTCCCCGTGACACCCAATTAAGGGCATCGCGGTTCTCCAGAAGGTGAGAAATTGACTACACCAGTTCATACCCCTTAAGGCACGACCGATGTGTCAATCCCGAAATTCAACTACGAGCTTTTTAACTGCAACAACTTTAATATACGCTATTGGAGCTGGAATTACCGCGGCTGCTGGCACCAGACTTGCCCTCCAA
+
DBBDDIIIHI=GHHHEHIHHIHHIHHHIIIECHIIIHHGHHH11DHHHHIIIHIIIIGHGIIHH@GHIIF11C<CDHHHE@FCFFGHHHHIEFEHIIHIIGEHHGHHHHEGGHCHHHGHHHHHHHHIGHGIHIIIHHGHIHHIIIIHHHIHGGIIIGHHGAHHHHHGGGEEGIIIIIIHH=HHGHHIIIIHHFEGHHIIIIHIIIIHHHFHHHHHGG;=IIIIHHHHGHHHHHIHHGIIHHEHGIIIIIIHHHEHHCIIIIHHIFIGIIIHIIHIHHIHHHGIHIIIIIHHIIIIIHIIHIGIIIIIIIIIHIIHHHIGIIIIIIIIIIHIIIGIIHHHIIHIIIIIADDDD
@HISEQ:969:HM2KJBCX2:2:1102:13711:10497 2:N:0:ACTATGCA
GGAACGACGTGACCCAACTATCCCTATTAATCATTACATCGATCCTAGAAACCAACAAAATAGAATCGGATGTCCTATTTCATTATTCCATGCTAATGTATTCAAGCGTGAGCCTGCTTTAAACACTCTAATTTTTTCAAGGTAACAGTCCTAATTCCCCGTGACACCAAATTAATGGCATTACGGTTCTTTAGAAGGTGAGAAATCAATAATATCAGTACATACCAACGGCATGACCGATACATTGATCCCGAAATTCAACTACGAGCTTTTTAACTGCAACAACTTTAATATACGCTATTGGAGCTGGAATTACCGCGGCTGCTGGCACCAGACTTGCCCTCCAA
+
DDDDDIIIIIIIIIIIIIIIIIIIIIIIIIIIIIHIIIIIIIIHIHHIIIIHIIIIIIIIIHIIIIGHIIIIIHIIHIIIIIIHHIIIHHIIIIIIHIIIIHIIIIIIIIIGIIIIIIIIIIIIIIIIIIIIIIIIIIIIIIIIIIIIIIIIIIIIIHIHIIIIIIGIIIIIIIIIIIIIIIIIIIIIIIHIIIIIIIIIIIIIIIIIIIIIIIHIIIIIIIIIGIIIIIIIIIIIIIIIIIIIIHIIIIIIIIIIIIIIIIIIIIIIIIIIIIIHIIIIIIIIIIIIIIIIIIIIIIIIIIIIIIIIIIIIIIIIIIIIIIIIIIIIIIIIIIIIIIIIHIDDDDD
@HISEQ:969:HM2KJBCX2:2:1102:15745:11178 2:N:0:ACTATGCA
GGAACGACGTGACCCAACTATCCCTATTAATCATTACGGTGATGCTAGAAACCAACAAAATAGAACCATGCCGTCCTATTCTATTATTCCATGCTAATGTATTCGAGCAAAATGCCTGCTTTAAACACTCTAATTTTTTCAAGGTAAAGGTCCTGGTTCCACATGACACCCAATTAAGGACATCATGCTTCTCCAGAAGGTGAGAAATCAACTGCGACAGTTCATACCCCTTAAGGCACGACCATCACGTCAATCCCGAAATTCAACTACGAGCTTTTTAACTGCAACAACTTTAATATACGCTATTGGAGCTGGAATTACCGCGGCTGCTGGCACCAGACTTGCCCTCCAA
+
DDD@DHEH?ECFEHHEEH?CH?CCHFFHFEE1CECF?GHI?@11<DGGHE?F1FEHH<CGE1DHHCHC?FE@/<<<0<11<GH@GH?11<<1DGHH@FGGEECGEHHCHHIHHHHIHHGAAADGGHFHIIIIHHHGCDEA8EEHEHGIIHHE@HGFFHHHHHHHGIIHHEGHCECIHIHFHEHCHE7CF/@DGHIIHHHHEGF:IIHGIHHHIHI<;GIHEHEHIHIGHG=IIII;IIHIIIFIIIHGHHGIHCIHHHHIIIIIGIHFHIIHHIIHIIHIHIIIIHIIIHIIIIHIHIHHIIGHIIIIIIIIIIIHIIGIIHDHIIGIIIIIIIIIIIIHHHHIIIIDBD@D
@HISEQ:969:HM2KJBCX2:2:1102:12854:12245 2:N:0:ACTATGCA
GGAACGACGTGACCCAACTATCCCTATTAATCATTACGTCGATCCTAGAAACCAACAAAATAGGTTCGAACGTCCTATTTCATTATTCCATGCTAATGTATTCGAGCGATTGCCTGCTTTAAACACTCTAATTTTTTCAAAGTAACAGTCCTGACTCCCCGTAACACCAAATGAATGACATCACGGCTCGTCAGAAGGGAGAAATCAATAACGTTAGTACGTACCGAGGCACGACCGACGTATTGATCCCGAAATTCAACTACGAGCTTTTTAACTGCAACAACTTTAATATACGCTATTGGAGCTGGAATTACCGCGGCTGCTGGCACCAGACTTGCCCTCCAA
+
DDDDDIIIIHIIIIIIIIIIIIHIIIIIIIIIIIIHIIIIIIIHIIIIIIIIIIIIIIIHIIIHIIIDGHHHIHHIIIIIIIIGHIIFHIGHFHIIIIIIIIIHHIHIIIIIHIIIIIIIIIIIHIIIIIIIIHHHHIIIIHIIIIIIIIIIIIIIIIIIIIIIIIIIIIHIIIIIIHIIIIIIIIIIIIHIIIIIIHIIIIIIHIIIIHIHIIIIIIIIIIIIIIIIIIIIIIIIIIIIIHHHIIIHDIIIIIIIIIIIIIIIIIIIIIIIIIIIIIIIIIIIIIIIIIIIIIIIIIIIIIIHIIIIIIIIIIIIIIIIIIIIIIIIIIIIIIIIIIIIDDDDD
@HISEQ:969:HM2KJBCX2:2:1102:14969:12393 2:N:0:ACTATGCA
GGAACGACGTGACCCAACTATCCCTATTAATCATTACGGCGGTCCTAGAAACCAACAAAATAGAACCGCACGTCCTATTCTATTATTCCATGCTGTAATATTCGAGCAAAGGCCTGCTTTGAACACTCTAATTTTTTCAAAGTAAAAGTCCTGGTCCCCAACACACCCAGTGAAGGGCATGCGGTTCTCCAGAAGAAAAGGCCCGGCCGGACAAGTGCACGCGGTGAGGCGGACCTGCCAGCCAGGCCAAAGGTTCAACTACGAGCTTTTTAACTGCAACAACTTTAATATACGCTATTGGAGCTGGAATTACCGCGGCTGCTGGCACCAGACTTGCCCTCCAA
+
@DDABHIEHFEHC@CGEHICFHCEGCHHCEHCF?@HHEEDD?C??@FFEGC1FGGHHIE1<CGCF?G<CHHCC1C<FC@@DCC1FHCHEFG@@CIIIIHHGCGIIIIIIGIIIIIHHHHHHHFHIIIIIHHHHHHHIHIHIIHIHHHHHIIHCHDHHEIIIIIHIIIIHIIIIHIIIIHIIIIIIHHHIIIIIIHHHGHHIIIH>IHGIIIIIHIIIIIIIIIIIIIIIIIHIIIIIIIIHHEHIIIHIIIIIIIIIIHIIIIIIIGIIIHIIIIIIIIIHHIIIIIIIIHHIIIIIIIIIIIIIIIIIIIIIIIIIIIIIIIIIIIIIIIHIIIIIIIDDDDD
@HISEQ:969:HM2KJBCX2:2:1102:18482:13081 2:N:0:ACTATGCA
GGAACGACGTGACCCAACTATCCCTATTAATCATTACGTCAATCCTAGAAACCAACAAAATAGGATCAAACGTCCTATTTCATTATTCCATGCTAATGTATTCAAGCGTTAGCCTGCTTTAAACACTCTAATTTTTTCAAAGTAACAGTCCTGTTTCCCTGCAACACCAAATTAATGACATTACAGTTCTTCAAGAAGGAGGAACCAGTAAAGCCAGTACATACCAGAGGCACGACCAACCTACTAATCCCGAAATTCAACTACGAGCTTTTTAACTGCAACAACTTTAATATACGCTATTGGAGCTGGAATTACCGCGGCTGCTGGCACCAGACTTGCCCTCCAA
+
DDDDDIIIIIIIHIIIIIHIIIIHHIIIHIIIIIIIIIIHIHIHHIIIIHIIIIIIIIIHIIIIIIIIIIIIHIHIHHIIHHIIGIIIHHHEHEHHHHHIIHHIIIIIIHHGHIIHIIIIIIIIIIIIIHIIIHIIIIHGIHIHIIIIIIIIIIIIIGIIIIIIIIGIIIIIHIIIIIIIIIIHIIIIIIIIGIIIIIIIIIHIIHIIIIIIHIIIIIIIIIIIIIIIIIIIIIIIIIIIIIHGGIIGIIIIIIIIHIIHHHHIHIIIIIIIIIIIIIIIIIIIIIIIIIIIIIIIIIIIIIIHIIIIIHIIIIIIIIIIIIIIIIIIIIIIIIIIIIIIIDDDDD
@HISEQ:969:HM2KJBCX2:2:1102:15205:12869 2:N:0:ACTATGCA
GGAACGACGTGACCCAACTATCCCTATTAATCATTACGTCAATCCTAGAAACCAACAAAATAGGATCGAACGTCCTATTTCATTATTCCATGCTAATGTATTCAAGCGTTAGCTTGCTTTAAACACTCTAATTTTTTCAAAGTAACAGTCCAAATTCCCCAAAACACCAAATTAATGGCATTAAGGTTCATCAGGAAGGAGGAATCAGTGAGACCAGTACATACCAGAGGCATGACCAACCTACTAACCCCGAAATTCAACTACGAGCTTTTTAACTGCAACAACTTTAATATACGCTATTGGAGCTGGAATTACCGCGGCTGCTGGCACCAGACTTGCCCT
+
DDDBBEG?EHIIHFHIGIIIHIIHIIHIFEHEHHGHGGHEHHIHIIIIIHIEHHHIIIIHIHFHHHCCHHECF1@GHHHHHHHIEHEHH@EGEHHHHHHFHHEFHIHGIHIIHHIGGIGIHEHHEHIIHIIIIHHHIHIIHIIIIHFHFHHHHHHEGIIHHHHHIHIIIIHIIHIHEIIIHHIIIIIIIHIIIHIHIIIHHIIHIIIIHHHHHIHIHIIIIH;FHHHHIH=HHIHGIHGF@IIHHHEIIIIIIIHGIIIIHGCHHIIHIIIIIIHIIIIHIHIIIIIIIIIIIHIIHHHHHIIIIIIIHIIIIIIIHIIIIGIIIIIIIIIIIIIIIDDDDD
@HISEQ:969:HM2KJBCX2:2:1102:9575:13251 2:N:0:ACTATGCA
GGAACGACGTGACCCAACTATCCCTATTAATCATTACGTCGATCCTAGAAACCAACAAAATAGAATCAAACGTCCTATTTCATTATTCCATGCTAATGTATTCAAGCGTAAGCCTGCTTTAAACACTCTAATTTTTTCAAAGTAACAGTCCTGATTCCCCACGACACCAAATTAATGACATCGCGGTTCTTCAGAAGGTAGGAACCGATAATGCCAGTGCGTACCGAGGCACGACCAACAATTCGATCCCGAAATTCAACTACGAGCTTTTTAACTGCAACAACTTTAATATACGCTATTGGAGCTGGAATTACCGCGGCTGCTGGCACCAGACTTGCCCTCCAA
+
DDDDDIIIIIIIIIIIIIIIIIIIIIIIIIIIIIIIHIIIIHIIIIIIIIIIIHIIHIIIIIHHIIIIIIIIIIIIIIIIIIIIIIIIIHIIHIIIIIIIIHIIIHIIIIIIIIIIIIIIIIIHIIIIHHIIIIIHHIIIIIIIIIIIIIIIIIIHIIIIIIIHIIIIIIIIHIIIIIIIGIIIIIIIIIIIIIIIIIIIIIIIIIIIIIIIIIIIIIIIIIIIIIIIIIIIIIIIIIIIIHHHIIIIIHIIIIIIIIIIIIIIIIIIIIIIIHIIIIIIIIIIIIIIIIIIHIIIIIIIIIIIIIIIIIIIIIIIIIIIIIIIIIIIIIIIIIIIIIIIDDDDD
@HISEQ:969:HM2KJBCX2:2:1102:11198:13400 2:N:0:ACTATGCA
GGAACGACGTGACCCAACTATCCCTATTAATCATTACGTCGATCCTAGAAACCAACAAAATAGAATCAAACGTCCTATTTCATTATTCCATGCTAATGTATTCAAGCGTAAGCCTGCTTTAAACACTCTAATTTTTTCAAAGTAACAGTCCTGATTCCCCACGACACCAAATTAATGACATCGCGGTTCTTCAGAAGGTAGGAACCGATAATGCCAGTGCGTACCGAAGCACGACCAACAATTCGATCCCGAAATTCAACTACGAGCTTTTTAACTGCAACAACTTTAATATACGCTATTGGAGCTGGAATTACCGCGGCTGCTGGCACCAGACTTGCCCTCCAA
+
DCDDDIIIIIIIGIIIIIIIIIHIIHIIHHIIIIIIIIIIHIIIHIIIHIIHIIIIIIIIIIHHIGIIIIHHHHIIIIIIIHIIHHHGHHIIIGHIHIIIIIIIIIHHIIIHIIIIIIIIHIHIIIIIIIIHFHHHIIIIHIIIIIIIIIIIIHHGIIIIHIIIIIIIIIIHIIIIIIIIIIIIIHIIIIIIIIHHHHIIIIIIIIIIIIIIIIIIIIIIIIIIIIIIIIIIIHEHIIIIIHFDIIIHIIIIIIIIIIIIHIIIIIIHIIIIHHIIIIIIIIIIIHHIIIIIIIIIIIIIIIIIIIIHIHIIIIIIIIIIIIIIIIIIIIIIIIIIIIIIDDDDD
@HISEQ:969:HM2KJBCX2:2:1102:6846:13550 2:N:0:ACTATGCA
GGAACGACGTGACCCAACTATCCCTATTAATCATTACGGTGGTCCTAGAAACCAACAAAATAGAACCATGCCGTCCTATTTTATTATTCCATGCTAATGTATTCAAGCAAAAATGCCTGCTTTAAACACTCTAATTTTTTCAAAGTAAAGGTCCTGGTTCCCCGCGGCATCCAATTAAGGACATCGCGGTTCTCCAGAAGGTGAGAAATTGACTGCACCAGTTCATACCCCGTGAGGCACGACCGATGCGCCAATCCCGAAATTCAACTACGAGCTTTTTAACTGCAACAACTTTAATATACGCTATTGGAGCTGGAATTACCGCGGCTGCTGGCACCAGACTTGCCCTCCAA
+
DDDDDIIIIIIIIIIIIIIIIHIIIIIIIIIIIIIIIIHIHIIIIIIIIIIHIIIIIIIIIIHIIIIIIIIIIIGIIIIIIIIIIIIIIIIIHHHHIHIIIHHHHIIIIIIIIIIIIIIIIHIIIIIIIIIIIGIIIIIIIIIIIIHIIIIIIIIIHHIIIIIIIIIIIIIIIIIHHIHIHIIIHHIIIIIIHHHIIIIIIIIIIIIIIIIIIIIIIIIIIIIIIIIIIIIHIIIIIIIIIIIHIIIIIIHHIIIIIIIIIIIIIIIGIHIIIIIIIIIIIIIIIIIIIIIIIIIIIIIHGIIIIIIIIIIIIIIIIIIIIIIIIIIIIIIIIIIIHIIIIIIIIIIICDDDD
@HISEQ:969:HM2KJBCX2:2:1102:7400:13602 2:N:0:ACTATGCA
GGAACGACGTGACCCAACTATCCCTATTAATCATTACGGTGATCCTAGAAACCAACAAAATAGAATCATGCCGTCCTATTTTATTATTCCATGCTAATGTATTCAAGCAAAATGCCTGCTTTAAACACTCTAATTTTTTCAAAGTAAAGGTCCTGGTTCCTCGCGGCACCCAATTAAGGACATCGCGGTTCTCCAGAAGGTGAGAAATTGACTACACCAGTTCATACCCCTTAAGGCACGACCGATGTGTCAATCCCGAAATTCAACTACGAGCTTTTTAACTGCAACAACTTTAATATACGCTATTGGAGCTGGAATTACCGCGGCTGCTGGCACCAGACTTGCCCTCCAA
+
BDADBEHHIIHIHIIHIIIIHE@HEHHIEEHH?GHHIIHEEHHEHII@1DFFCGHIEEEEEHHIIIE1F@HHHE?CE1<DGHF1FG?FHIIHIGIIHGEEHFIHIIHIEHHIIHHFH?HGGHHGHHIEIHIHIHHHEFGHHHFIHIIIIIIIIIHHHDGHDDEIHHGHCEHGIIHHHIHHHIIHIHGIHGHHHHIIHHIIHIIIIIGIIIIIIIHHCGGEEIIHHAHHHHEIIHHHHIIIHHIIIIHIIIHHFCD<FIHHHHIGHIIHIHIIIHHIIIIIHHGHHIIHHGFHHHIHIIHIHCCCHEFEHCIHHIIHHHDHIHDHIHFIGIIIHHFIIHIHIIIIIIHADDDD
@HISEQ:969:HM2KJBCX2:2:1102:18653:13884 2:N:0:ACTATGCA
GGAACGACGTGACCCAACTATCCCTATTAATCATTACGGTGGTCCTAGAAACCAACAAAATAGAACCACAACGTCCTATTCTATTATTCCATGCTAATCTATTCAAGCAATAGCCCGCTTTAAACACTCTAATTTTTTCAAGGTAATGGTCCTGGCTCCCCAACACACCCAATAAAGGACATGCTGGCTCACCAGAAGGAAGACCCGACAGCAGACAGTACTCGCCAAAGACGGACCGCCCGGCCAGGCCTAAAATTCAACTACGAGCTTTTTAACTGCAACAACTTTAATATACGCTATTGGAGCTGGAATTACCGCGGCTGCTGGCACCAGACTTGCCCTCCAA
+
DBDBDIIHIIIIIIIIIGIIIIIIIIIIIIIIIIIIIIGIIIIHIIIIIIIIIHIGIIIIIIEHIIIIIIHHIHHHHIIIIIIIGHIHIIHHHIIHIIIIIHIIIIIIIIHIIIIIIHIIHIHIIIIIIIIHIIIIIHIIIIHHHGIIIIIIIIHHHIHIIIIHIIIIIIIIIIIIIIIIIIIHIIIIIIIHIHIGIIIIIHHHIIIIIIIHIHIIIIIIIIHIIIIIIIIIIIIIHIIIIIIIHIIIHIIIIIIIIIIIIIIIIIIIIIIIIIIIIIIIIIIIIIIIIIIIIHIIIIIIIIIIIIIIIIIIIIHIIIIIIIIIIIIIIIIIIIIIIIIIIDDDDD
@HISEQ:969:HM2KJBCX2:2:1102:13599:13791 2:N:0:ACTATGCA
GGAACGACGTGACCCAACTATCCCTATTAATCATTACGGTGGTCCTAGAAACCAACAAAATAGAACCACAACGTCCTATTCTATTATTCCATGCTAATCTATTCAAGCAATAGCCCGCTTTAAACACTCTAATTTTTTCAAGGTAATGGTCCTGGCTCCCCAACACACCCAACAAAGGACATGCTGGTTCACCAGAAGGAAGACCCGACAACAAGACAGTACTCGCCAAAGACGGACCGCCCGGCCAGGCCTAAAATTCAACTACGAGCTTTTTAACTGCAACAACTTTAATATACGCTATTGGAGCTGGAATTACCGCGGCTGCTGGCACCAGACTTGCCCTCCAA
+
BADDDIIIIICHHIIIIIIIIIHIIIIIIHIHIHIIIIHIIIIHIIIHHIHIEHHHHHHEGHHIIIIIIIHIHHICHHHIIHHIIFHIIIIIIHIHEHHIIHHIIIIIIIIIIIHIIHIHIIIIIIIHHHEIIIIIIIIIIIIIIIIIIIIHIHFHHHHHIIIIIHHIGIIIIHIIHIIIIIIIIHIIIIIIGHHHIIIIIIIIIHIIIIIIHIIIIIIIIIHIIIHGIIIIIIIIIIIIIIIIHHIIIIIIIIIIIIIIIIHIIIIIIIIIIHIIIIIIIIIIIIIIIGIIIIIIIIIIHIIIIIIIIIIIIIIIIIIIIHEIIIIIIIIIIIHIIHIIIIDDDDD
@HISEQ:969:HM2KJBCX2:2:1102:15817:13965 2:N:0:ACTATGCA
GGAACGACGTGACCCAACTATCCCTATTAATCATTACGGTGGTCCTAGAAACCAACAAAATAGAATCATCCGTCCTATTTTATTATTCCATGCTAATGTATTCAAGCAAAATGCCTGCTTTAAACACTCTAATTTTTTCAAAGTAAAGGTCCTGGTTCCCCGCGGCACCCAATTAAGGACATCGCGGTTCTCCAGAAGGTGAGAAATTGACTACACCAGTTCATACCCCTTAAGGCACGACCGATGTGTCAATCCCGAAATTCAACTACGAGCTTTTTAACTGCAACAACTTTAATATACGCTATTGGAGCTGGAATTACCGCGGCTGCTGGCACCAGACTTGCCCTCCAA
+
DDDDDHHIIIIIIIIHIIIIIIIIIIIIIIIIIIIIIIIHHIIIGIIIIIGHFHHIHHIGIGIIIIIII@HHHFHHHIIGHHIHIIIHIGIIGIHHFHIIIGIIIIIIIHIIIGIIIIIIIHIHHHIIIIIIIIIHIIIIIIIIIIIIIIIIIIIIIIIHIIIIHHHHHIIIIIIIIIHHHHIIIGIIIHIIIIIIIIIIIIIIIIIIIIIIIIIIIIIIIIIHHIIIIIIIIIIIIIIIIIIIIIIIIHIIIIIIIIIIIIIIIIIIIIIIIIIIIIIIIIIIIIIIHIIIIIIIIIIIIIIIIIIIIIIIIIIIIIIIIIIIIHIIIIIIIIIIIIIIIIIIIIDDDDD
@HISEQ:969:HM2KJBCX2:2:1102:13624:15700 2:N:0:ACTATGCA
GGAACGACGTGACCCAACTATCCCTATTAATCATTACATCGATCCTAGAAACCAACAAAATAGAATGCGATGTCCTATTTCATTTCTCCATGCTAATGTATTCAAGCGTGAGCCTGCTTTAAACACTCTAATTTTTTCAAGGTAACAGTCCTAATTCCCTATAACATCAAATAAATGACATTATAGTTCTTTAGAAGGTGAGAACCAATAAAATCAGTACATACCAAGGCATGACCAACTAATTGATCCCGAAGTTCAACTACGAGCTTTTTAACTGCAACAACTTTAATATACGCTATTGGAGCTGGAATTACCGCGGCTGCTGGCACCAGACTTGCCCTCCAA
+
B@0DDHHHHD0FH?C@10GHGH1CC1FC<<G1<DGCH1CGDEHH=G@HE1FHIC@<E1C1CHI1<CFDH0@0FDFEHHCG@C1D11<DHI@EH<1IHG?GFCH@GC?>C71<GDEF@GHFHFFF@HHGFEHCHE@GH<<CCFCHHHFGHDHHFEEEF<1EHEHHIHHHIIHIHEF@EG@CHDCHGH9GHGHIHEEED?D8H9GF#7HDHHF<@EC?FFHDCCCHHFHGIHGD1E@1GDHD1@D<1HFD@<<D<@ECHEEEEDCCGEHGGEGC<<G1HHHF@CGGDCCEG1EHEHEHEIIHHHH@FEG<1HIHIHDHHIIIHG?HHHD<CIHHHFHHDHGIDABD?
@HISEQ:969:HM2KJBCX2:2:1102:20245:16123 2:N:0:ACTATGCA
GGAACGACGTGACCCAACTATCCCTATTAATCATTACGGTGATCCTAGAAACCAACAAAATAGAATCATGCCGTCCTATTTTATTATTCCATGCTAATGTATTCAAGCAAAATGCCTGCTTTAAACACTCTAATTTTTTCAAAGTAAAGGTCCTGGTTCCCCGCGACACCCAATTAAGGGCATCGTGGTTCTCCAGAAGGTGAGAAATTGACTACACCAGTTCATACCCCTTAAGGCACGACCGATGTGTCAATCCCGAAATTCAACTACGAGCTTTTTAACTGCAACAACTTTAATATACGCTATTGGAGCTGGAATTACCGCGGCTGCTGGCACCAGACTTGCCCTCCAA
+
DDADDIIIIIIIIIIIIIIIIHIIIIIIIIIIIIIIIHHIIIIIIHHICHEEHHHHIIIIHHHFHHIIIHIHI@HHIIIHEHIIIIHGIIIHHHHHIIIIIFHHII@HIIIIIIIHIIIHHHIIHIIHHHIIIIIIHIIIIHIIIIIIHIIIIHHIIIIIIHIHIHHIGIIIIIIIHHGHHHIIIIIIIHHIIIIIHIIIIIIIIIIIIIIIIIIHIIIIIHFIIHHIIHIIIII<IIIIHIIIIIIHIHGIIHIIIIIIIIIHIIIIIIIIHHIIIIIIIIIIIIIIIHIIIIIIIIIIIIIIIIIIIIIIIIIIIIIIIIIIIIIIIIIIIHIIIIIIIIIIIIIDDDDD
@HISEQ:969:HM2KJBCX2:2:1102:17475:15742 2:N:0:ACTATGCA
GGAACGACGTGACCCAACTATCCCTATTAATCATTACATCGATCCTAGAAACCAACAAAATAGAATCGGATGTCCTATTTCATTATTCCATGCTAATGTATTCAAGCGTTAGCTTGCTTTAAACACTCTAATTTTTTCAAAGTAACAGTCCAAATTCCCCAAAACACCAAATTAATGGCATTAAGATTCATCAGGAAGGAGGAATCAGTGAGACCAGTACATACCAGAGGCATGACCAACCTACTAACCCCGAAATTCAACTACGAGCTTTTTAACTGCAACAACTTTAATATACGCTATTGGAGCTGGAATTACCGCGGCTGCTGGCACCAGACTTGCCCTCCAA
+
DDDDDIIHIIIIIHIHIIIIIIHIIIIIHHIIIIIHHIIHHIIIIHIIIIIIIHHFHHIHHIIHHIIHHHHHHHHFIIIHHIIIIIIIIIIIHIIIIIHHHIHIIHHHHIIHIIIIHHIIIIIIIIIIIIIHIGHHHIHEIHGGHIIHHHHIIHIHIIIIHHGGHIIIIIIHHIIIIIIIIIIIIIIHHHIIIIIIIIIHHHIHIIIIIIIIHHHIHHIIHHIIIIIIIIIIIHIIIIIIHHHF<HIIIIIIIIIIIIHIHIIHIIIIIIIIHIHHHIIIIIIIIIIIIIIIIIIIIIIIIIIIIIIIIIIIIIIIIIIIIIIIIIHHHIHIHHIHIIIIIDCDDD
@HISEQ:969:HM2KJBCX2:2:1102:9229:16818 2:N:0:ACTATGCA
GGAACGACGTGACCCAACTATCCCTATTAATCATTACGGTGGTCCTAGACCAACAAAATAGAACCAACGTCCTATTTTATTATTCCATGCTAATCTATTCAAGCAAAAGCCCGCTTTAAACACTCTAATTTTTTCAAGGTAATGGTCCTGGTTCCCACGGCACACGCGATAAAAGAACGTGCCGGTTCACCAGAAGGTAAGACCCGACACAGAACAGTACTCGCCAAAGACGGACCGCCCGGCCAGGCCTAAAATTCAACTACGAGCTTTTTAACTGCAACAACTTTAATATACGCTATTGGAGCTGGAATTACCGCGGCTGCTGGCACCAGACTTGCCCTCCAA
+
DDDDDIIIIIIIHHHHHIIIIIIIIIIIFHIHIIIIIIGHIIIGIIHIIIIIIHIEHHHIGIHEHHHFHHHHIHHIIIHHIHIHHHIIIIIIIIGIIHHHHHHHIIIHIHIHIHIGCHHIGIIIIIIIIIIIHIHIIIIIIIIIHIHIIIHIIHIIIIIIIIIIHIHHHHIHIHIHHIIHIIIIIIIHHIIIIHGIIIIIHHHIIIIIIIIIHIIIIIIHIIIHEGIGIHIIIHHHHIIIIIHHHGHHIIIIIIIIHIIIIHGIIIIIIIIIIIIIIHGHIIIIIIIIIHHHDIIHHHGHHIIIIIIIIIIIIIIIIIIIIHIIIIIIIIIIIIIIHIIHDDDDA
@HISEQ:969:HM2KJBCX2:2:1102:17400:16907 2:N:0:ACTATGCA
GGAACGACGTGACCCAACTATCCCTATTAATCATTACGTCAATCCTAGAAACCAACAAAATAGGATCGAACGTCCTATTTCATTATTCCATGCTAATGTATTCAAGCGTTAGCCTGCTTTAAACACTCTAATTTTTTCAAAGTAACAGTCCTGTTTCCCTGCAACACCAAATTAATGGCATTACAGTTCTTCAGAAAGGAGGAATCAGCGAAGCCAGTGCATACCAGTGGCACGACCAACCTGCTGACCCCGAAATTCAACTACGAGCTTTTTAACTGCAACAACTTTAATATACGCTATTGGAGCTGGAATTACCGCGGCTGCTGGCACCAGACTTGCCCAA
+
D@DDDHIIIIIIGII?HIIIIIHIIIIIEHIIIHIIIIIIIIIIIIIHIIIIHIIIG?GHIHHGHHIIHIHIHGIIHHHHIIIIIIIIIIIHGIHIHHHIIIIIHIIIIIIHHHIIIHHIIHHIHIIIIIIIHHIHGEHIIIIIIIIHDHIIHIIIHIHIIIIHHHIIIIIGHHIIIIIIIHIIIIIIIHGIIIIIIIHHFIIHHIIIIIIIIIIIII=IGIIIIIIIIIIIIIIGIIIIIHIIIIIIHIIIIGHHHHIIIHIIIIIIIIIIIIHIIIHIIIIIIIIIIIIIIIIIIIIIIIIIIIIIIIIIIIIIIIIIIGIIIIIIIIIIIIHGIIDDDDD
@HISEQ:969:HM2KJBCX2:2:1102:4715:17591 2:N:0:ACTATGCA
GGAACGACGTGACCCAACTATCCCTATTAATCATTACGTCGATCCTAGAAACCAACAAAATAGGTTCGATCGTCCTATTTCGTTATTCCATGCTAATGTATTCAAGCGCGAGCCTGCTTTAAGCACTCTAATTTTTTCAAAGTAACAGTCCTGTTTCCCCGCAACAACAAATTAATGCCATCACGGTTCTACAAGAGGGAGGGACCAGTGAGGCCAGTGCATACCAGTGGCACGACCAACCTACTGGCCCCGAAATTCAACTACGAGCTTTTTAACTGCAACAACTTTAATATACGCTATTGGAGCTGGAATTACCGCGGCTGCTGGCACCAGACTTGCCCTCCAA
+
BDDDDGHIIIHHIIIHIIIIGHIHGHIIIGIIIIIIGIHIIIIHGIIIIIIIHHIIIIGGIIHGHHHHIIICHEHHHHIIIIIHIIGHHHIIGFEGHIHIHIHIIIIIIIIIIIIIIIIIIIGGIIIIIIIIIHHIIIHIIIIIIIHIIIIIIHIIIIIIIIIIIIIIIIHHHIIIIIIIIIIIIIIIIGIHIIIHIIIIIIIIIIIIIIIIIIIIIIHIIIIIHIIIIIIIIIIIIIIIIIIHGIIIIHHIIIIIIIIIHHIIIIHIIIIIIIIIIIIIIIIIIIHIIIIIIHIIIIIIIIIIIIIIIIIIIHIIIIIIIIIIIIIIIIIIHHIIIIIIIDDDDD
@HISEQ:969:HM2KJBCX2:2:1102:12007:17449 2:N:0:ACTATGCA
GGAACGACGTGACCCAACTATCCCTATTAATCATTACGGTGATCCTAGAAACCAACGAAATAGAATCAGTCCGTCCTATTTCATTATTCCATGCTAATGTATTCAGACGATAGTCTGCTTTAAACACTCTAATTTTTTCAAAGTAACAGTCCTGATTTCCCATCACACCAAATAAATGGCATGAAAGTTCCTCAGAAGGTAGAGATCCATCTCACCAGTGCAGACAATTAAGCCTGACCAATGGGTAGACCCCGAAGTTCAACTACGAGCTTTTTAACTGCAACAACTTTAATATACGCTATTGGAGCTGGAATTACCGCGGCTGCTGGCACCAGACTTGCCCTCCAA
+
DDDDDIIIIIIHHGHHIIIIIIIIIIHIHHIIIIIIIIIIIIIIIIGIFHIIGHHIIIIIHIFHIIGIIIIIIIIIIIIIGIIIHIIIIIIIIHIIIIIHIHHIIIIIIIIIHHHFHIHIIIIIIIIIIIHIIIIIIGIGHIIIIIIIHIIIIHHIHHIIIIIIIIHIFHIIIHIIIIIIIIHIIIIIIIIIIIIIIIIIIIIIIIIHIIIIHIIIIIIHIIIIIIHIIIIIIIIIIIIHIIIIIHGIIHIIIIIIIIIIIIHIIIIHIIIIIIIIHHIIIIIIIIIIHIIIIIIIIIIIIIIIIHIIIIIIIIIIIIHGIIIIIIIIIIIIIIIIIIIIIIIDDDDD
@HISEQ:969:HM2KJBCX2:2:1102:15641:17603 2:N:0:ACTATGCA
GGAACGACGTGACCCAACTATCCCTATTAATCATTACGGTGATCCTAGAAACCAACGAAATAGAATCAGTCCGTCCTATTTCATTATTCCATGCTAATGTATTCAAGCGTGAGCCTGCTTTAAACACTCTAATTTTTTCAAGGTAACAGTCCTAATTCCCCGTGACACCAAATTAATGGCATTACGGTTCTTTAGAAGGTGAGAAATCAATAATATCAGTACATACCAACGGCATGACCGATACATTGATCCCGAAATTCAACTACGAGCTTTTTAACTGCAACAACTTTAATATACGCTATTGGAGCTGGAATTACCGCGGCTGCTGGCACCAGACTTGCCCTCC
+
DDDDDIIIIIIIIIIIIIIIIIIIIIIIIIIIHHIIIIHIGHIIIIIIIIIIIIHIIIIIIIHHIHIIIIIIIIGHIIIIIIIIIIIIGIIHIIIHIIIIIIHHIIIIIIIIIHIIIIIIIIIIIIIHIIIIIIIIIIIIIIIIIIIIIIIIIIIIIIIIIIIIIIIIIIIIIIIIIIIIIIIIIIIIIIHIIIIIIIIIIIIIIIIIIIIIIIIIIIIIIIIIIIIIIIIIIIIIIIIIIIIHGGHIIIIIHIIIIIIIIIIIIIIIIIIIIIIIHIIIIIIIIIIIIIIIIIIIIHIIIIHIIIIIIIIIIIIIIIIIIIIIIIIIIIHHHD<<CIIIIDDDDD
@HISEQ:969:HM2KJBCX2:2:1102:6885:17606 2:N:0:ACTATGCA
GGAACGACGTGACCCAACTATCCCTATTAATCATTACGTCGATCCTAGAAACCAACAAAATAGAATCAAACGTCCTATTTCATTATTCCATGCTAATGTATTCAAGCGCGAGCTTGCTTTAAACACTCTAATTTTTTCAAAGTAACAGTCCTGATTTCCCATGACACCAAATTAATGACATCGTGGTTCGTCAGAAGGGAGAAACCAATAATGCTAGTACGTACAAAGTACGACCGACATATTAGTCCCGAAATTCAACTACGAGCTTTTTAACTGCAACAACTTTAATATACGCTATTGGAGCTGGAATTACCGCGGCTGCTGGCACCAGACTTGCCCTCCAA
+
DDDDDIIIIIIHIHIIIHIIIIIIIIIIIIIHHIIHIIIIIHIHIHIIIIIIIIIIIIIHIIIIIIIIGHHHHIHIIIIIIIHIIIIIIIHHHIIHIHIIIIIIIGIIIIHHHHHIIIIIIHIIIIHIIIIIHHHIIIIIIIIIIIIHIIIIIIIIIIIIIIHIHIIHIIIIHIIIHIIIIIIIIIIIIIGHIIIIIHIIIIIIIIIIIIIIIIIIIIIIIIIIIIIIIIIIIIIIIIHGHHHIIIIIIIIIIIIIIIIIIIIIIIIIIIIIIIIIIIIIIIHIIIIIIIIIIIIIIIIIIIIIIIIIIIIIIIIIIIIIIIIIIIIIIIIIIIIIIIIDDDDD
@HISEQ:969:HM2KJBCX2:2:1102:10989:18209 2:N:0:ACTATGCA
GGAACGACGTGACCCAACTATCCCTATTAATCATTACGTCAATCCTAGAAACCAACAAAATAGGATCAAACGTCCTATTTCATTATTCCATGCTAATGTATTCAAGCGTTAGCCTGCTTTAAACACTCTAATTTTTTCAAAGTAACAGTCCTGTTTCCCTGCAACACCAAATTAATGACATTACAGTTCTTCAAGAAGGAGGAACCAGTAAAGCCAGTACATACCAGAGGCACGACCAACTTACTAATCCCGAAATTCAACTACGAGCTTTTTAACTGCAACAACTTTAATATACGCTATTGGAGCTGGAATTACCGCGGCTGCTGGCACCAGACTTGCCCTCCAA
+
DAADDIIIIIGHHIIHHIIIIIIIIIIIIIIIIIIIIIIIIIIIIIIIIIIIIIIIIHHHIIIHHEHIIHHIGGHIIIIIHIIHIHIIEEHHHIIIIIGHIHHIIIIHIIIIIIHHIIIIIIIIHHHIIIIIIIHIIIIIIIIIIIIIIIHIIIIIIIIIIIIIIIIIIIIIIHIIIIHIIIIIIIIIIIIIIIIIIIIHIHIIIHIIIIHIIIIIIIIIIIIIIIIIIIIIIIIIIIIIHIHHIIIHIIIIIIIIIIIIIIHHIIIIIIIIIIIIIIIIIIIIIIIIIIIIHIIIIIIHHIIIIIIIIIIIIIIIIIIIIIIIIIIIIIIIIIIIIIIIIDDDDD
@HISEQ:969:HM2KJBCX2:2:1102:7352:18844 2:N:0:ACTATGCA
GGAACGACGTGACCCAACTATCCCTATTAATCATTACGTCGATCCTAGAAACCAACAAAATAGAATCAAACGTCCTATTTCATTATTCCATGCTAATGTATTCAAGCGTGAGCCTGCTTTAAACACTCTAATTTTTTCAAAGTAACAGTCCTGATTCCCCACGACACCAAATAAATGACATCATGGTTCGTCAGAAGGGAGAAACCGACGATGCCAGTACGTACCGAGGCACGACCGACATGATGGTCCCGAAATTCAACTACGAGCTTTTTAACTGCAGCAACTTTAATATACGCTATTGGAGCTGGAATTACCGCGGCTGCTGGCACCAGACTTGCCCTCCAA
+
DDDDDIIIIIIIIIIHIIIIIIIIIIIIIIIIIIIIHIIIIIIIIIIIHIIIHIII?DHIIIIIIIIIIICHGHIFIIIIIIIIHIIIIIIHHHHIIIIIIIIIIIHHIHIIHIIIIIIHIIIIIIIIIIIIIIIIIIIHHIIHIIIIIIIHIIIIIIIIIIIIHIIIIIIIIIHIIHHIIIIIIHIHIGHIHIIIIIIIIHIIIIIIIIHIIHIIIIIIIIIIIHIIIIIIIIGHIIIIIIHHIIIIIIIIIIIIIIHHHIIIHIIIIIIIIIIIIIIIIIIIIIIIIIIHIIIIIIIIIIIIIIIIIIIIIIGIIIIIIIIIIIIIIIIIIIIIIIHIDDDDD
@HISEQ:969:HM2KJBCX2:2:1102:15504:18993 2:N:0:ACTATGCA
GGAACGACGTGACCCAACTATCCCTATTAATCATTACGTCAATCCTAGAAACCAACAAAATAGGATCGAACGTCCTATTTCATTATTCCATGCTAATGTATTCAAGCGTTAGCTTGCTTTAAACACTCTAATTTTTTCAAAGTAACAGTCCAAATTCCCCGCAACACCAAATTAATGGCATTACGGCTCATCAGGAAGGAGGAATCAGTGAGACCAGTACATACCAGAGGCATGACCAACCTACTAACCCCGAAATTCAACTACGAGCTTTTTAACTGCAACAACTTTAATATACGCTATTGGAGCTGGAATTACCGCGGCTGCTGGCACCAGACTTGCCCTCCAA
+
DDADDIHIIIIIIIIIIIIIIIEHIIIIIIIIHIIIIIIIIIIIHHIHHIIIIIIIHIIIIHHIGHIIGHIIIGHFIIIHHGHIHGIHIIIHGHIIIIIHHDHHIIHIHIIHIIIIIHHHHIHHIIIIHHHHHCHHIIIIIIIHHHHIHIIIHHIIIIIHIHHIHHHIHHHHHIIHGIIIHIIIIIHHIIIIIIIIIIIIIIIIHHIIHHGIHHCIIIIHHHIHGIII<HHIIHHIIHHHHHHHGIDIHDHIIIIIIIIIHHIIHHGIIIIIIIIIIIIIIIIIIIIIIIIIHIIIIIIHIIIIIIIIIIIIIIIIIIIIIIIIIIIHIIIIIHHIIIIIIDDDDD
@HISEQ:969:HM2KJBCX2:2:1102:9737:18635 2:N:0:ACTATGCA
GGAACGACGTGACCCAACTATCCCTATTAATCATTACGTCAATCCTAGAAACCAACAAAATAGGATCAAACGTCCTATTTCATTATTCCATGCTAATGTATTCAAGCGTTAGCCTGCTTTAAACACTCTAATTTTTTCAAAGTAACAGTCCTGTTTCCCTGCAACACCAAATTAATGACATTACAGTTCTTCAAGAAGGAGGAACCAGTAAAGCCAGTACATACCGGAGGCACGACCAACCTACTAATCCCGAAATTCAACTACGAGCTTTTTAACTGCAACAACTTTAATATACGCTATTGGAGCTGGAATTACCGCGGCTGCTGGCACCAGACTTGCCCTCCAA
+
0BBDB0<</C<<GHIIIIIIIIIIIIIIIIHIIIIIIIIIEHHFCC1FEHI?HEHDEHIIEF?HHCC1FHHHIIIHIHIHIGIHHIIIIIIHH?HFE@FGHGFHHGHHEHHDFFFCDFFHHEGGHFCGCEAHF@FHHEEIHHGGEHGAEHIHH@FCCFFHFFHEHHFHHIHEGFCGFEHHHHGHHHIEHFIGIHHHHGCF>GHGCCHDEHGDHHFCFGHHHHHIHHHIFIHFIIIHGEFGHF<<<<E<DHIHHEHIHIIIIIHIIHIIIIIIIIIIHIIIIIIIIIIIIIIIHHIIIIHHHIIIIIIIIIIIIIIIIIIIIIIIIIIIIIIIIIIIIIIIIDDDDD
@HISEQ:969:HM2KJBCX2:2:1102:5251:18881 2:N:0:ACTATGCA
GGAACGACGTGACCCAACTATCCCTATTAATCATTACGGTGATCCTAGAAACCAACAAAATAGAACCATGCCGTCCTATTCTATTATTCCATGCTAATGTATTCGAGCAAAATGCCTGCTTTAAACACTCTAATTTTTTCAAGGTAAAGGTCCTGGTTCCACATGACACCCAATTAAGGACATCATGCTTCTCCAGAAGGTGAGAAATCAACTGCGACAGTTCATACCCCTTAAGGCACGACCATCACGTCAATCCCGAAATTCAACTACGAGCTTTTTAACTGCAACAACTTTAATATACGCTATTGGAGCTGGAATTACCGCGGCTGCTGGCACCAGACTTGCCCTCCAA
+
DDDDDIIIIIIIIIIIIIIIIIIIIGIIIIIIIIIIIIHHHHIHIIIHHGIIIIHIIIHIHIHHHIIIIH@GHIGHHHHHHIIIIIIGGIGHHGIHHIIFHHHHEHHHIIIIIIIIIIIIIHIIIHIHIIIIHIIHIIIIIHIIHIIIIIIIIIHIHFIIHHIHIIIIIIIIIIIIIIIIIHIIIIIIHHIIHIIIIIIHIIIIIIIIIIHIIIIIIIIHIIIIIHHHIIIIIIIIIHIIIIIIIIHIIFHIHIIIIIIIIIIIIIIIIIIIIIHIIIIIIIIIIIIIIIIHHIIIIIIIIIIIIIIIIIIIIIIIIIIIIIIIIIIIIIIIIIIIIIIIIIIIIIIDDDDD
@HISEQ:969:HM2KJBCX2:2:1102:7214:19515 2:N:0:ACTATGCA
GGAACGACGTGACCCAACTATCCCTATTAATCATTACGTCAATCCTAGAAACCAACAAAATAGGATCGAACGTCCTATTTCATTATTCCATGCTAATGTATTCAAGCGTTAGCCTGCTTTAAACACTCTAATTTTTTCAAAGTAACAGTCCTGTTTCCCTGCAACACCAAATTAATGGCATTACAGTTCTTCAGAAAGGAGGAATCAGCGAAGCCAGTGCATACCAGTGGCACGACCAACCTGCTGACCCCGAAATTCAACTACGAGCTTTTTAACTGCAACAACTTTAATATACGCTATTGGAGCTGGAATTACCGCGGCTGCTGGCACCAGACTTGCCCTCCAA
+
DDDDDHIIIIIHIIIIHIIIIIIIIIIIIIIIIIIIIIHIIIIHIHIIIIIIIIIIIIHEHIHHIIIIIIIIIHIIIIIIHIHIIIHICHHHGIIIIIIIIIIIIIIIIIGHIIIIIIIIIIIIIIIIIIHIIIIIIIIIIIIIIIIIIIHHIIIIHIIIIIIIHIHIIIHHHIIIIIIIIIIIIIHHHIIIIIIIIIIIIIIIHIIIIIIIIIIIIIIIIIIIIIIIIIIIIIIIIIIIIIIHHIIIIIIIIIIIIIIIIIIIIIGIIIIIIIHIIIIIIIHIIIHIIIIIIIIIIHIIIIIIIIIIIIIIIIIIIIIIIIIIIIIIIIIIIIIIIIIIIDDDDD
@HISEQ:969:HM2KJBCX2:2:1102:8341:19844 2:N:0:ACTATGCA
GGAACGACGTGACCCAACTATCCCTATTAATCATTACGTCAATCCTAGAAACCAACAAAATAGGATCGAACGTCCTATTTCATTATTCCATGCTAATGTATTCAAGCGTTAGCTTGCTTTAAACACTCTAATTTTTTCAAAGTAACAGTCCAAATTCCCCGCAACACCAAATTAATGGCATTACGGATCATCAGGAAGGAGGAATCAGTGAGACCAGTACATACCAGAGGCATGACCAATCTACTAACCCCGAAATTCAACTACGAGCTTTTTAACTGCAACAACTTTAATATACGCTATTGGAGCTGGAATTACCGCGGCTGCTGGCACCAGACTTGCCCTCCAA
+
DBDDBEHDHHHGH?<1DECCGHHEFEEGGE1DC<<<GHGH=CCCF@GH<@GG?GHHG111<G<1FHIE<CECCG0<GHECCCGCCHCCGHGC1DCCH@HFHH6<=<G@@E@GEGF@D1<CFHHHIHHGEG<CEEHGHHICGHBEBFB<97A<DE1<FIIDHD<<C</<<CDC<DGD/CD/<FCFIIIHH@@GHC<0FEG@EGC<G@CFC>GB1CC=FCGC<</<FAF/FGHHFFGCG:C<HFB:/<<HE/C<HC<<1IHHCCEDHHCEFHHHGD<EECC<DH@GFDCF@ED0<<C<11<<G@@G@ED1CFGECCCCE<D1@HHHHECFCHHHEHGCEE<HH?DDD0
@HISEQ:969:HM2KJBCX2:2:1102:7834:21008 2:N:0:ACTATGCA
GGAACGACGTGACCCAACTATCCCTATTAATCATTACGTCAATCCTAGAAACCAACAAAATAGGATCAAACGTCCTATTTCATTATTCCATGCTAATGTATTCAAGCGTTAGCCTGCTTTAAACACTCTAATTTTTTCAAAGTAACAGTCCTGTTTCCCTGCAACACCAAATTAATGACATTACAGTTCTTCAAGAAGGAGGAACCAGTAAAGCCAGTGCATACCAGAGGCACGACCAACTTACTAATCCCGAAATTCAACTACGAGCTTTTTAACTGCAACAACTTTAATATACGCTATTGGAGCTGGAATTACCGCGGCTGCTGGCACCAGACTTGCCCTCCAA
+
DDDDDIIIGHHIIIGHIIIIHIIHHHECHIIHHH?FHCHHHEHIHIIIIIHHEHHIICHEHIH?GHHHIIIHEFHHIHICCCHHHGHHHIF@EHHHIHHIIHHIIIIHHHHCFHHGHEGHIIGHHGHEHHIIIHGIHIHHHIIIIIHGHHHHCIIIIIIIHIIHGDCEHH@CGHHIHHII;IIHHIIHGIHIHIHIIIIHIIIHIGHIHEHIHHGIHHIGIIIIIIIII=IIIIIHFHHIIHIIHGIGGIGIIHIHHCHIIGIIIIIIIIHIIHIIGIIIIIIHIIIIIIIIIIIIIIIIIHIIHIIIIIHEHHIIIIIIIIIIIIIIIIIIIIIIIIDIIDDDDD
@HISEQ:969:HM2KJBCX2:2:1102:17055:22013 2:N:0:ACTATGCA
GGAACGACGTGACCCAACTATCCCTATTAATCATTACGTCAATCCTAGAAACCAACAAAATAGGATCGAACGTCCTATTTCATTATTCCATGCTAATGTATTCAAGCGTTAGCCTGCTTTAAACACTCTAATTTTTTCAAAGTAACAGTCCTGTTTCCCTGCAACACCAAATTAATGACATTACAGTTCTTCAAGAAGGAGGAATCAGTAAAGCCAGTACATACCATAGGCACGACCAACCTACTGACCCCGAAATTCAACTACGAGCTTTTTAACTGCAACAACTTTAATATACGCTATTGGAGCTGGAATTACCGCGGCTGCTGGCACCAGACTTGCCCTCCAA
+
DDDDCIIIIIIIIIIIIHHHIIIIIIHIIGHHIIIIHIHGIIIHIIHHHHIIIIHHGCHCHHHEFHHEHIIGFCECGCGFHIG1<F?HHHFGHGHGIIHEFIIHIIHHFHHGHIIIIIIIIIIIHHIHHIIIHHHHFGEGHIIIHHIIHIIIIGIHGHIIIIIIIIIIIIHGHHIIIHHHIIIIHIIHIHHIIIIHIIIHHIIIIIIIIIIIIIIIIIIIIIIIII=IIHI=I=IIHHIIIIHHEIHIIIIIIIIIIIIIIIIIIIHIIIIIIIIIIIIIIIIIIIIIIIIIIIIIIIIIIIIIIIIIIIIIIIIIIIIIIIIIIIIHIIIIHGIIIIIIIDDDDD
@HISEQ:969:HM2KJBCX2:2:1102:5988:22382 2:N:0:ACTATGCA
GGAACGACGTGACCCAACTATCCCTATTAATCATTACGTCGATCCTAGAAACCAACAAAATAGGATCGAACGTCCTATTTCATTATTCCATGCTAATGTATTCAAGCGTTAGCTTGCTTTAAACACTCTAATTTTTTCAAAGTAACAGTCCAAATTCCCCGCAACACCAAATTAATGGCATTACGGATCATCAGGAAGGAGGAATCAGTAAGACCAGTACATACCAGAGGCATGACCAATCTACTAACCCCGAAATTCAACTACGAGCTTTTTAACTGCAACAACTTTAATATACGCTATTGGAGCTGGAATTACCGCGGCTGCTGGCACCAGACTTGCCCTCCAA
+
DDDDDIIIIIHIIIIIIIIIIIHIIIIIIIIHIIIIIIIIIIEEHFFIIHIIIHIIGHIHHHIIIIIIIIIDHHIIIIIIIIIIHIIIIIIIGIHGIHIIIIIIIIIIIIIIIIIIIIIIIIIIHIIIIIGIIIGIHIGCHHIIIIIIHHHHIHIIIIIIHIIIHGHIIIIHIIIIIIIHIIIIIHIIIHIIIIIIIIIIIIIIIIIIIIIIIGIIIIIIHIIIIIIIIIIIIIIIIIIIIIIHHIIIIIIHIIIIIIIIIIHIIIGIIIIIIIHIIIIIIIIIIHHIIIIIIHIIIIIIIIIIIIHIIIIIIIIIIIHG1IIIHIIIIIIIIIIIIIIIIDDDDD
@HISEQ:969:HM2KJBCX2:2:1102:13368:22322 2:N:0:ACTATGCA
GGAACGACGTGACCCAACTATCCCTATTAATCATTACGTCAATCCTAGAAACCAACAAAATAGGATCAAACGTCCTATTTCATTATTCCATGCTAATGTATTCAAGCGTTAGCCTGCTTTAAACACTCTAATTTTTTCAAAGTAACAGTCCTGTTTCCCTGCAACACCAAATTAATGACATTACAGTTCTTCAAGAAGGAGGAACCAGTAAAGCCAGTACATACCAGAGGCACGACCAACTTACTAATCCCGAAATTCAACTACGAGCTTTTTAACTGCAACAACTTTAATATACGCTATTGGAGCTGGAATTACCGCGGCTGCTGGCACCAGACTTGCCCTCCAA
+
DDDDDIIHIIIIHIIIIIIIIIIIIIIIIIIIIIIIIHHIIIIIIIIIIIHIHIIIIIIHHIIIIIIIGIIHHIIIIHIHIIIIIHI1GHEFHIIIIIIIIHIIIIIIIIIIHIHIIIIIIIIIIHIIIHHIIIIIIHIIIIIIIHIIIIHHIHIHIIIIIIIIIIIIIHHHHIHIIIIHIIIIIIIHIIIIIIIIIIIHIIIIIIIIIIHIHIIIIIIIIHIIIIIIIIIIIIIHIIHHIHIIIHIIIIIIIHIIIIIIIHIIHIIIIIIIIHHIIIIIIIIIHIIIIIIIIIIHIIIHHIHIHIIIIIIIIIIIIIIHIIIIIIIIIIIIIIIIIIIIIDDDDD
@HISEQ:969:HM2KJBCX2:2:1102:3924:22505 2:N:0:ACTATGCA
GGAACGACGTGACCCAACTATCCCTATTAATCATTACTTCAGTCCTAGAAACCAACAAAATAGAACCGAGGTCCTATTCTATTATTCCATGCAACATTATTCAGGCGTAAGGCCTGCTTTAAGCACTCTAATTTTCTCAAAGTAAACGTACCGGCTACCGAAAACACCCAATAAAGGGCATCAACGGCCAACCGGTTGATTAGGACCAGACATGCAGTAAACGCAGTGAAGCGTACCACAAGCTAGTACCCGAGATCCAACTACGAGCTTTTTAACTGCAACAACTTTAATATACGCTATTGGAGCTGGAATTACCGCGGCTGCTGGCACCAGACTTGCCCTCCAA
+
0@@<B<@ECHECG1F@GC<GCCHIIHIIE@@HHIEHEHHIIFHHHHIHIHIIIIIII?EGFG1@CEC/<F<EG@GEHHHIEGHHHHGCGH1CFFHFIIIIIGIHHCFFHHHHGHHGGHGHHGEHHHHIIEHIGHIIIIFHGIHIIHHGGHCHEFEHIHHHHIHHHGGIIGIHEHIIHIIIHHGHHHG?CDHHHHIIIHIIIIIIIHHHHHHEHIHHHIIIIHIIIIIHIIHHIHHEIHIHIHEGGIIIIIHIHCHCIHIIHIIHIHHDHIIIIHFIHIHHHHHHIHIHIIIHHCIIIHIIIIIIIIIIIIIIHIHHHIIIIIIHIIIIHIIIIIIIIIIIIABDDD
@HISEQ:969:HM2KJBCX2:2:1102:17048:22605 2:N:0:ACTATGCA
GGAACGACGTGACCCAACTATCCCTATTAATCATTACATCGATCCTAGAAACCAACAAAATAGAATCGGATGTCCTATTTCATTATTCCATGCTAATGTATTCAAGCGTGAGCCTGCTTTAAACACTCTAATTTTTTCAAGGTAACAGTCCTAATTCCCCGTGACACCAAATTAATGGCATTACGGTTCTTTAGAAGGTGAGAAATCAATAATATCAGTACATACCAACGGCATGACCGAAACATTGATCCCGAAATTCAACTACGAGCTTTTTAACTGCAACAACTTTAATATACGCTATTGGAGCTGGAATTACCGCGGCTGCTGGCACCAGACTTGCCCTCCAA
+
ADADDIIIIIGHHHIIHIIGHFGHHIHIIIIIIIIIIIIIIHHHIIIIIIIIIIIIIIIHHICGHHIHIHIHHHIIIIHIIHIIHHHHIHFFHGHIIIIIHIIIIHIHHFFHHHFIHHHEGHHHHFHHHIIIGIHHIIIIIIIIIIIIIIIIIIIIIIIIIIIIHHIHHIIHIIIIIIIIIIIIIIIIIIIIIIIIHIIIIIIHHIIIIIIIHIIIIIIIHHHIIIIIIIIIIIIIIIIIIIIHHGIHIIIIHIHIIIGHIIIIIIIIIIIIIIIIIIIIIIIIIIIHIHHEIIIIIIIIIIIIIIIIIIIIIIIIIIIIIIIHIIIIIIIIIIHIIIIIIIDDADB
@HISEQ:969:HM2KJBCX2:2:1102:4513:23802 2:N:0:ACTATGCA
GGAACGACGTGACCCAACTATCCCTATTAATCATTACGGTGATCCTAGAAACCAACAAAATAGAACCATGCCGTCCTATTTTATTATTCCATGCTAATCTATTCAAGCACTAGCTTGCTTTAAGCACTCTAATTTTTTCAAGGTAATAGCTCTGCTTCCCCAACGCACCAAATTAATGACATGAAGGTTATTCAGAAGGTAAGAATCCATCAAATCAGTACGAACAGTGAAGCCCGACCGATAGACAGATTCCGAAATTCAACTACGAGCTTTTTATCTGCAACAACTTTAATATACGCTATTGGAGCTGGAATTACCGCGGCTGCTGGCACCAGACTTGCCCTCCAA
+
BDBDDHGIIIIIIIIIIIIIIIIIIIIIIHIIIIIIIIIIIHIIIIIIIIIIGIHIIH?HIIIIIIIIIIIGHFHHIIIIIHIIIIIIIIIIHFIIIIHIIIIIIIHIIIIGIIIIIIIIIIIIIIIIIIIIIIIIIIIIHIIGHIIIHIIIIIIIIIIHIHHIIHIIIIIHIIIIIIIIIIIIHIHHIIIIIIIIIIIIIIIIIIIIIIIHIIIHGIIIIIIIHIIIIHIIIHIIIIIIIIIIIHHIIIIIIIIIIIIIIIIIIIIIIIIIIIHG1IIIIIIIIHIIIIIIIIIIIIIIIIIIIIIIIIIIIIIIIIIIIIIIIIIIIIIIIIIIIIIIIIIDDDDD
@HISEQ:969:HM2KJBCX2:2:1102:9103:24049 2:N:0:ACTATGCA
GGAACGACGTGACCCAACTATCCCTATTAATCATTACGTTGATCCTAGAAACCAACAAAATAGAATCGAACGTCCTATTTCATTATTCCATGCTAATGTATTCAAGCGCGTGCCTGCTTTAAACACTCTAATTTTTTCAAAGTAACAGTCCTGACTCCCCACAACATCAAATTAATGACATCATGATTCATCAGAAGGGAGAAATCAATGACATTAGTACGTACCGAAGGCACGACCGACGTATTGATCCCGAAATTCAACTACGAGCTTTTTAACTGCAACAACTTTAATATACGCTATTGGAGCTGGAATTACCGCGGCTGCTGGCACCAGACTTGCCCTCCAA
+
ADDDDIIIHIIIIIIIIIIIIIHHHIIIIIIIHIIIIHIHIHIGHIIIIIIIIIIIIIIIIHIIIIIIFHIIHIIHFHIIGIIIIFH@EHIHHHHIIHHIHHIIIIIHIIIIIIIIIHIIIIHIHIHIIIIHIHIIIIIHIIIIIIIIIHIIIIIHIIIHIHIIHIIIIHIIIHIIHIIIIIIIIIHIIIIIIIIIIIIIIIIIIIIIIIIIIIIIIIIIIIIIIIIIIIIHIIIIIIIHIIHHGIIIHIIIIIIIIIIIIIIIIIIIIIIHIHGIHIIIIIIIIIIIIIIIIFIIIIIIIIIIIIIIIIIIIIIIIIIIIIIIIIIIIIIIIIIIIIIIIDDDDD
@HISEQ:969:HM2KJBCX2:2:1102:11840:23651 2:N:0:ACTATGCA
GGAACGACGTGACCCAACTATCCCTATTAATCATTACGGTGATCCTAGAAACCAACAAAATAGAATCATGCCGTCCTATTTTATTATTCCATGCTAATGTATTCAAGCAAAATGCCTGCTTTAAACACTCTAATTTTTTCAAAGTAAAGGTCCTGGTTCCCCGCGACACCCAATTAAGGGCATCGTGGTTCTCCAGAAGGTGAGAAATTGACTACACCAGTTCATACCCCTTAAGGCACGACCGATGTGTCAATCCCGAAATTCAACTACGAGCTTTTTAACTGCAACAACTTTAATATACGCTATTGGAGCTGGAATTACCGCGGCTGCTGGCACCAGACTTGCCCTCCAA
+
DDDDDIIIIIIIIIIIIIIIIIIIIIIIIIIIIIIIIIIIIIIIIIIIIIHIIIIIIIIIIIIIIIIIHHIHIHIIHIIIIIIIIGHHGIIEHHIIIIIIIGHIIIHFHHIIHHHIIIIHIIHIIIIIHHHIIIIHIHIIIIHIIIHIIIIIIIIIIHIIIIIIIIIIHIIIIIIIIIIIIIIIIIIIIIIIHIIIIIIIIIIIIIIIIIIIIIIIIIIIIIIIIIIIIIIIIIIIIIIIIIIIIHIIIIHIIIIIIIIIIIIIIIIIIIIIIIIIIIIIIIIIIIIIIIIIIIIIIIIIIIIIIIIIIIIIIIIIIIIIIIIIIIIIIIIIIIIHIIIIIIIIIIIDDDDD
@HISEQ:969:HM2KJBCX2:2:1102:14580:24973 2:N:0:ACTATGCA
GGAACGACGTGACCCAACTATCCCTATTAATCATTACGGTGATCCTAGAAACCAACGAAATAGAATCAGTCCGTCCTATTTCATTATTCCATGCTAATGTATTCAGACGATAGTCTGCTTTAAACACTCTAATTTTTTCAAAGTAACAGTCCTGATTTCCCATCACACCAAATAAATGGCATGAAAGTTCCTCAGAAGGTAGAGATCCATCTCACCAGTGCAGACAATTAAGCCTGACCAATGGGTAGACCCCGAAGTTCAACTACGAGCTTTTTAACTGCAACAACTTTAATATACGCTATTGGAGCTGGAATTACCGCGGCTGCTGGCACCAGACTTGCCCTCCAA
+
CDDDDIIIIIGIIIIIIIIIIIIIIIIIIIIIIIIIIIIIIGIGIIIIIIIIIIIIIIIIIIIIIGHIIHIIIIIIIIIIIIIHIIIIIHIIIIIEC?GIIHIHIIIIIIIIIIIIIIIHIIIIIHIIHIIIIIIIHIIIIIIIIIIIIIIIIIIIHIIIIIIIIIHHIIIIIIIIIIIIIIIIIIIIIIIIIIIIIIIIIIIIIIIHIIIIIIIIIIIIIIIIIIIIIIIIIIIIIIIIIIIIHGGIIIIIIIIIIIIIIIIIIIIIIIIIIIIIIIIIIIIIIIIIIIIIIIIIIIIIIIIIIIIIIIIIIIIIIIIIIIIIIIIIIIIIIIIIIIIIIIIDDDDD
@HISEQ:969:HM2KJBCX2:2:1102:6725:25205 2:N:0:ACTATGCA
GGAACGACGTGACCCAACTATCCCTATTAATCATTACGGTGATCCTAGAAACCAACGAAATAGAACCAAGCCGTCCTATTTCATTATTCCATGCTAATATATTCAGACGTTAGCCTGCTTTAAACACTCTAATTTTTTCAAAGTAATAGTCCTGATTTCCAATCACACCAAATAAATGGCATGAAAGTTCCTCAGAAGGTAGAGATTTATCTCACCAGTACAGACAATTAAGCCTGACCAATGGGTAAACCCCGAAGTTCAACTACGAGCTTTTTAACTGCAACAACTTTAATATACGCTATTGGAGCTGGAATTACCGCGGCTGCTGGCACCAGACTTGCCCTCCAA
+
DDDDDIIIIIIIIIIIIHIIIIIIIIIIIIIIIIIIIIIIIHIIIHIGIIIIIIIIIGHIIIIIIIIIIHHIIHIIIIIIIIIIIIIIIIIIIIIHIIIIIIIIIIIIIIIIIIIIHIIHIIIIIIIIIIIIIIIIIIIIIIIHIIIIIHIIIIIIIIIIIIIIIIIIIHIIIIIII;IIIIIIIIIIIIIIIIIIIIIIIIIIIIIIIIIHIIIIIIIIIIIIIIIIIIIIIIIIIIIIIIIHIHHIIIIIIIIIIIIIIIIIIIIIIIIIIIIIIIIIIIIIIIIIIIIIIIIIIIIIIIIIIIIIIIIIIIIIIIIIIIIIIIIIIIIIIIIIIIIIIIIDDDDD
@HISEQ:969:HM2KJBCX2:2:1102:5783:25298 2:N:0:ACTATGCA
GGAACGACGTGACCCAACTATCCCTATTAATCATTACGTCGATCCTAGAAACCAACAAAATAGAATCAAACGTCCTATTTCGTTATTCCATGCTAATGTATTCAAGCGTGAGCCTGCTTTAAACACTCTAATTTTTTCAAAGTAACAGTCCTGATTCCCCAAGACACCAAATTAATGACATCATGGTTCGTCAGAAGGTAGGAATCAATAATACCAGTACGTACAATAGCACGACCAATAAATTGATCCCGAAATTCAACTACGAGCTTTTTAACTGCAACAACTTTAATATACGCTATTGGAGCTGGAATTACCGCGGCTGCTGGCACCAGACTTGCCCTCCAA
+
DDDDDIHIHCHHHIIIHDHHIIGIIIHIHGFHIIIHIIEHIHFHHHIIIEHIIGIHHEHHHHIIE@GHHIIICFEHIICC?GHHGHIIII1FEHIHHIIEGIHGIHGHIHHHIIHHHA@IHHHHIIIIHEHHIEEHHHIIIIHHHIEIHFHIHHDGIHGHFCFHIIIIHHHHIIHHHCHHFHFEDIIIIHHIIIIIHHHIHHGHHIIHHHFHHHHGIIIHHIIIIGIIIIIIHIIIHEHEEIFHIIHIIIHHHHEFHHHHHCEEIIIHHHHFHHHHIHIIIHHHE@HHCHHIIIIIIIIHHHHGCHHHHHHHIIIIIIHHEHEHIHHFHHHGCIHIHDHHDBDDD
@HISEQ:969:HM2KJBCX2:2:1102:5872:25091 2:N:0:ACTATGCA
GGAACGACGTGACCCAACTATCCCTATTAATCATTACATCGATCCTAGAAACCAACAAAATAGAATCGGATGTCCTATTTCATTATTCCATGCTAATGTATTCAAGCGTGAGCCTGCTTTAAACACTCTAATTTTTTCAAGGTAACAGTCCTAATTCCCCGTGACACCAAATTAATGGCATTACGGTTCTTTAGAAGGTGAGAAATCAATAATATCAGTACATACCAACGGCATGACCGAAACATTGATCCCGAAATTCAACTACGAGCTTTTTAACTGCAACAACTTTAATATACGCTATTGGAGCTGGAATTACCGCGGCTGCTGGCACCAGACTTGCCCTCCA
+
DDDDDIIIIIIIIIIIIIIIIIIIIIIIIIIIIIIIIIIIIIIIIIIIIIIIHHIIIIIHIIIIIIIGHIIIIIIIIIIIHIIIIHIIIIHIIIIHHIIIIHHHIHIIIIIIIIIIIIIIIIIIIIIIHIIIIHIIIIHIIIIIIHIIIIIIIIIIIIIIIIIIIIHIIIHHIHIHIIIIIIIIIIHIIIIIIIIIIIIIIIIIIIIIIIIIIIIIIIIIIIIIIIIIIIIIIIIIIIIIIIIIHIIIIIIIIIIIIIIIIIHIIIIIIIIIIIIIIIIIIIIIIIHIIIHIIIIIIIIIIIIIIIIIIIIIHIIIIIIIHIIIIIIIIIIIIIIIIIIIIDDDDD
@HISEQ:969:HM2KJBCX2:2:1102:15028:26837 2:N:0:ACTATGCA
GGAACGACGTGACCCAACTATCCCTATTAATCATTACGTCGATCTTAGAAACCAACAAAATAAGATCAAACGTCCTATTTCATTATTCCATGCTAATGTATTCAAGCGAATGCCTGCTTTAAACACTCTAATTTTTTCAAAGTAACAGTCCTGATTTCCCACGACACCAAATTAATGACATCGTGGTTCGTCAGAAGGGAGAAACCGACAGGGCCAGTACACACCAGAGGCGCGACCGACCCGTCGATCCCGAAATTCAACTACGAGCTTTTTAACTGCAACAACTTTAATATACGCTATTGGAGCTGGAATTACCGCGGCTGCTGGCACCAGACTTGCCCTCCAA
+
@DDBDHIHIHIIIIIEHHHFHIHEHIII?EHCHHHIIHGGH/EHHH@G?GHIHHFHCCHHFIHHFCFHH?GEE1DG@CCHHHHHEF?H?EH1CGHHIHHFHHECECHHHHGCHIHF@EHHH@FGEFHFGHIIHIIHHIIHHHEHGHICGIIHHIIHHIIHIIIIIHHIHGGFEHIHGIHHEIIHHHHIIIIIIHHIIIIIIIHDIIIIIIIHGIIIIIIIIIIIIIIIIHIIIIHIIIIIIIHEEIGIIHIHIIIHHHHIIIIIIIIIGIIIIIIIIIIIIIIIIIHHIIIHHIIIIIIIHIIIIIIIIIIIIIIIHIIIIIIIHIIIIIIIIIHIIIIIIDCADD
@HISEQ:969:HM2KJBCX2:2:1102:2265:27771 2:N:0:ACTATGCA
GGAACGACGTGACCCAACTATCCCTATTAATCATTACCTCGACTCCGAAAGCCAACGAAATAGAACCGAGATCCTATTCCATTATTCCATGCACTAATGTTCAGGCTGTAACGCCTGCTTTGAGCACTCCAATTTTTTCAAAGTAAACGTGTCGGCCATCCAATGGCACTCGGTTAAGAGAACCATGAACAAACCAACAAAATCGTCCGCCCAAACAGTAAACACCGCAAGGTGTACCGTCCACGCGAAACCGAGATCCAACTACGAGCTTTTTAACCGCAACAACTTTAATATACGCTATTGGAGCTGGAATTACCGCGGCTGCTGGCACCAGACTTGCCCTCCAA
+
@DAA@CGH/CGGEHH1FEIIGHIIIHIHIIHHIIIIHHHIIIIHIIHIFHHIIIHHEHIIGIHIHHICHDHHHEHHIIHIIFEEEHHHEHCHHIHF1IIHHHHEHIIIIIIIIIHIII;HIIIIHHHGIIIHIIIIHHGIIIIIIHHHGIGIIIHIIIIIIIFIIHIIIGHHHIIIIIHHHIHIHHGHHGHHFIIHHHHHGIIII=IIIIIHHIIIIIIHGHI=IIIIIHIIIIIIGIIIIIIIIHIIIHIIIIIIIHHHEIIIIIIIIIIIIIIIIIIIIIIHIHEIHIIIIIHIHHIHHIIIFIIIIIIIIHIIIIIIIIIIIIIIHIIIIHHIIIIIIIDDDDD
@HISEQ:969:HM2KJBCX2:2:1102:12446:27654 2:N:0:ACTATGCA
GGAACGACGTGACCCAACTATCCCTATTAATCATTACGTCAATCCTAGAAACCAACAAAATAAGATCAACGTCCTATTTCATTATTCCATGCTAATGTATTCAAGCGTGAGCCTGCTTTAAACACTCTAATTTTTTCAAAGTAACAGTCCTGATTTCCCACCACACCAAGTAAATGGCATGATAGTTCGTCAGAAGGAAGGAATCAGTAACACCAGTACATACCCGAAAGCACGACCAACGTACTGATCCCGAAATTCAACTACGAGCTTTTTAACTGCAACAACTTTAATATACGCTATTGGAGCTGGAATTACCGCGGCTGCTGGCACCAGACTTGCCCTCCAA
+
DDDDDIIGIIIIIIHIIIIIIGHIIHIIIIIIIIIGHHIIIIIHIIHIGIIHHIIIIHI?HHHHIIIHHIHIIIIHIIIIIIFHHHIGHIHIFHIHIIIHIHHHHHIIIIHIIIHHHHIHHIIIIHIIIIHHHHIIIIHHIGHHHIIIIIIIIIHEHHHHEHIHIIIIIIIIIIIGIGHIIIIIIIIIHIIIIIHIIIIIIIIHHHIIIIIHI<IIIIHIIIIHFIIHIIIIIIHHIHIHHHHHHIIIIIHIIIIIIIIIIIIIIIIIIIIIIIIIIIIIIIIIIHIHIIIIHIIIGIIIIIIIIIIIIIIHIIHIIIIIIIIIIIIIIIIIIHIGIIIIIDDDDD
@HISEQ:969:HM2KJBCX2:2:1102:18110:27992 2:N:0:ACTATGCA
GGAACGACGTGACCCAACTATCCCTATTAATCATTACGTCAACCCTAGAAACCAACAAAATAGAATCAAACGTCCTATTTCGTTATTCCATGCTAATGTATTCAAGCGTGAGCCTGCTTTAAACACTCTAATTTTTTCAAAGTAACAGTCCTGATTCCCCATGACACCAAATTAATGACATCATGGTTCGTCAGAAGGTAGGAATCAATAATACCAGTACGTACAATAGCACGACCAATAAATTGATCCCGAAATTCAACTACGAGCTTTTTAACTGCAACAACTTTAATATACGCTATTGGAGCTGGAATTACCGCGGCTGCTGGCACCAGACTTGCCCTCCAA
+
DDDDDIIIIIIGHHHIIIIIIIIIHIIIIEHHHIIIIIIHIIIFHHHIIIIIIIIIIIFIIIIHHIIIHIIIHHIHIIIIHIIIIIIHHEHIGIGIIIIIIHHHHIIIHIIIIGIIHIIIIIHIIIIHHHIHHHHIIIIIIIIIIIIIIIHIHIIIIIIIIIHIIIIIHIHHIIIIIIIIIIHGGHHHIHIIIIIIIIIIIIIIIIIHIIIIIIIIIIHHIIIIIIIIIII=IIHEHHIIIIHHIIIIIIIIIIIIIIIIIIHIIIIIIIIIIIIIIIIIIIHIIIIIIIIGIIHIIIIIIIIIIIIIIIIIIIIIIIIIIIIIIIIIIIIIIIIIIIIIDDDDD
@HISEQ:969:HM2KJBCX2:2:1102:16401:27368 2:N:0:ACTATGCA
GGAACGACGTGACCCAACTATCCCTATTAATCATTACGGTGGTCCTAGAAACCAACAAAATAGAATCATCCGTCCTATTTTATTATTCCATGCTAATGTATTCAAGCAAAATGCCTGCTTTAAACACTCTAATTTTTTCAAAGTAAAGGTCCTGGTTCCCCGCGGCACCCAATTAAGGACATCGCGGTTCTCCAGAAGGTGAGAAATTGACTACACCAGTTCATACCCCTTAAGGCACGACCGATGTGTCAATCCCGAAATTCAACTACGAGCTTTTTAACTGCAACAACTTTAATATACGCTATTGGAGCTGGAATTACCGCGGCTGCTGGCACCAAACTTGCCCTCCAA
+
DDDDBHIHFHG@CCDEGDFGE<<CDCHHHCG<?GHFFEEGH=E1<CFFEHC<<CHHFHHIHH?1@CDGH1<0D</DFHHIHEEE1FH@<D<11<GHIGHIHHCIHHIIIIIIHEHFHHHHIHHHHIHIHHIIIIHHIHIIIIIIIIHHIGIIIGIHHFIHHHHHIIHHHHIIIHHHHHIIHIHHHIIIHIHIIHIIIIIIHIIIIIIIIIIIIIIIIIIIIIIII<GIIIHIIGIIIIIIIGHIIIIHHHHFHIHIHIIIIHHIIIIIIIIIIIIIHIIIIIIIIIIIIIHHHIIIIHIIIIIIIIIIIHIHHHIIIIIIIIIIIIIIIIIIIIIIIIIIIIIIIIDDDDD
@HISEQ:969:HM2KJBCX2:2:1102:15229:28391 2:N:0:ACTATGCA
GGAACGACGTGACCCAACTATCCCTATTAATCATTACGGTGATCCTAGAAACCAACAAAATAGAACCATGCCGTCCTATTCTATTATTCCATGCTAATGTATTCGAGCAAAAATGCCTGCTTTAAACACTCTAATTTTTTCAAGGTAAAGGTCCTGGATCCGCAAGACACCCAATTAAGGACATCAAGTTTCTCCAGAAGGTGAGAAATCAACAGCGACAGTTCACACCCCTTAAGGCATGACCATCACGTCAATCCCGAAATTCAACTACGAGCTTTTTAACTGCAACAACTTTAATATACGCTATTGGAGCTGGAATTACCGCGGCTGCTGGCACCAGACTTGCCCTCCAA
+
DDABDHIIIIHHHEHIIIIHCEHFHHIIHHHFGHHHIGIIIIIIIHIIIIIIIIIHHIIHHHFHHIIGH?C@HHDDHHHGHGHHHEHHGIGHEHHIIGGHHHHHEHFHIIIIHHHHHHHHHHIGHHGHIIIHHIIHIHHIIIIIIIIIIHHHHIIHIHGIHHHIHIIIIHIIIIHIIIIHHFIHHIIHHHHIHIIIIIIIIHIIIIIIHIHEHI=I<IIIIIHII<HIIIIIIIIHIGIIIHIII<HHIIIHIIIHIIIIIIHIIIHECHIHGIIHIIIIHHIIGIIIHIIIIIIIIHHIHIIIIIIHIIIIHIIIIIIIIHHIHIHIIIIIIHIIIHHHHGIIIIIIDDDAD
@HISEQ:969:HM2KJBCX2:2:1102:11475:28893 2:N:0:ACTATGCA
GGAACGACGTGACCCAACTATCCCTATTAATCATTACGTCGATCTTAGAAACCAACAAAATAAGATCAAACGTCCTATTTCATTATTCCATGCTAATGTATTCAAGCGAATGCCTGCTTTAAACACTCTAATTTTTTCAAAGTAACAGTCCTGATTTCCCACGACACCAAATTAATGACATCGTGGTTCGTCAGAAGGGAGAAACCGACAGGGCCAGTACACACCAGAGGCGCGACCGACCCGTCGATCCCGAAATTCAACTACGAGCTTTTTAACTGCAACAACTTTAATATACGCTATTGGAGCTGGAATTACCGCGGCTGCTGGCACCAGACTTGCCCTCCAA
+
DDDDDIIIIIIIIIIIIIIIIIIIIIIIIIIIIIIIIIHIIGIIHIIIIIIIIHIIIIIHIGIIHHGHIIIHHHHIIIIIIIHIIIIIIIIIEHHIIIIIHHHIIHHIIIIHIIIIIIHIIIIIIIIIIHHIIIIIIIIIIIIIHIIIIHIIIGIHGHHHHIIIIIIHHIIIIIIIIHIIIIIIIIIIHIIHGHFIIIIIHIHHIIIIIIIIIIIIIIIIIIIIIIHHIIIIIIIIIHHIIIIHHIIIIIIIIIIIIIIIIIIIIIIIIIIIIIHIIIIIIIHHIIIIIIIIIHIIIIIIIIIGIIIIIIIIIIIIIIIIIIIIIIIIIIIIIIIIIIIIIDDDDD
@HISEQ:969:HM2KJBCX2:2:1102:2109:28938 2:N:0:ACTATGCA
GGAACGACGTGACCCAACTATCCCTATTAATCATTACAGCGGTCCTAGAAACCAACAAAATAGAACCGATGTCCTATTCTATTATTCCATGCTAATGTATTCGAGCAAAGGCCTGCTTTGAACACTCTAATTTTTTCAAGGTAAAAGTCCTGGTTCCCCACCACACCCAGTGAAGGGCATGGGGTTCCCCAGGAGGAAAGGCCCGACCGAACCCGTGCGCTCGATTAGGAGGACAGGTCAGCCCGGCCCAAGGTTCAACTACGAGCTTTTTAACGGCAACAACTTTAATATACGCTATTGGAGCTGGAATTACCGCGGCTGCTGGCACCAGACTTGCCCTCCAA
+
DDDDDIIIHIIIIIIIIIIIHHIIIIIIIIIIIIIIIIHIIIIIIIIHIIIIIIIIIIHIIIHIIIIHIIHHIIIIIIGHIIIIHIIGIHIIIIIIIIIIIHIHIHIIIIIIIIIIIIIIIIIIIIIIIIIIIIIIIIIIIIIIIIIHHHIHIIIIIIIIIIIIHIIIIIIIHIIIIIHIIIIIGIIIIIIIIIIIIIIIIIIIHIIIIIIIIIIIIIIIHIIIIIIIIIIIIIIIIIIIIIHIIIIIIIIIIIIIIIIIIIIIIIIIIIIIIIIIIIIIIIHF1IIIIIIIIIIIIIIIIIIIIIIIIIIIIIIIIIIIIIIIIIIIIIIIIIIIIIIDDDDD
@HISEQ:969:HM2KJBCX2:2:1102:4677:29993 2:N:0:ACTATGCA
GGAACGACGTGACCCAACTATCCCTATTAATCATTACGTCAACCCTAGAAACCAACAAAATAGGATCAAACGTCCTATTTTATTATTCCATGCTAATGTATTCAAGCGTTAGCCTGCTTTAAACACTCTAATTTTTTCAAAGTAACAGTCCTGTTTCCCCGCAACACCAAATTAATGGCATCACGGTTCTTCAAGAAGGAGGAATCAGCGAGGCCAGTGCATACCATTGGCACGACCAACCTGCTGACCCCGAAATTCAACTACGAGCTTTTTAACTGCAACAACTTTAATATACGCTATTGGAGCTGGAATTACCGCGGCTGCTGGCACCAGACTTGCCCTCCAA
+
DDDDDIIIIIIIIIIIIIIIIIIIIIIIIIIIIIIIIIIHIIHIIIIIIIIIIIIIGIIGIIIIIGHHIHIIIIIGHHGIIIIIIHGHIIIIIIIHIIIIIIHIIIIIIIIIHHIIIIIHHIIIIIIIIIIIIIIIHIIIIIIIIIIIIIIIIIIIIIIIIIIIIIIIIIIHHIIHIIIIIIIIIIIIIIIIIIIIIIIIIIIIIIIIIIIIIIIIIIIIIIIIIIIIIIIIIIIIIIIIIIHHHIIIIIIIIIIIIIIIIIHIIIIIIIIIIIIIIIHIIIIIIIIIIIIIIIHEIIIIIIIIIIIIIIIIIIIIIIIIIIIIIIIIIIIIIIIIIIIIIDDDDD
@HISEQ:969:HM2KJBCX2:2:1102:2199:30230 2:N:0:ACTATGCA
GGAACGACGTGACCCAACTATCCCTATTAATCATTACGGTGGTCCTAGACCAACAAAATAGAACCAACGTCCTATTCTATTATTCCATGCTAATCTATTCAAGCAAAAGCCCGCTTTAAACACTCTAATTTTTTCAAGGTAATGGTCCTGGTTCCCCGACACACCCAATAAAGGGCATACCGGCTCACCAGAAGGATAGACCCGACAGCAGAACAGTACTCGCCAGAGACGGACCGTCCGGTCAGGCCTAAAATTCAACTACGAGCTTTTTAACTGCAACAACTTTAATATACGCTATTGGAGCTGGAATTACCGCGGCTGCTGGCACCAGACTTGCCCTCCAA
+
DDCDDIIIIIIIIIIIIIIIIIIIIIIIIIIIIIIIIIIIIIIIIIIIIIIIIIIIIIIIIIIIIIIIIIHIIGHGFHIIHIIIGHIIIIIIIIIIIIIIIIIIIIIIIIIIIHHHIIIIIIIIIIIHHIIIIIIIIIIIIGIIIIIIIIIHHIIIIIIIIIIIIIIGIHIIIIIIIIIIIIIIIIIIIIIIIIIIIIIIIIIIIIIIIIIIIIIIIIIIIIIIIIIIIIIIIIIIIIIIIIHIHIIIIIIIIIIIIIIIHHIIIIIIIIIIIIIIIIIIIIIIIIIIIIIIIIIIHHGIIIIIIIIIIIIIIIIIIIIIIIIIIIIIIIIIIIIIIIIDDDDD
@HISEQ:969:HM2KJBCX2:2:1102:6366:30424 2:N:0:ACTATGCA
GGAACGACGTGACCCAACTATCCCTATTAATCATTACGTCAATCCTAGAAACCAACAAAATAGGATCGAACGTCCTATTTCATTATTCCATGCTAATGTATTCAAGCGTTAGCTTGCTTTAAACACTCTAATTTTTTCAAAGTAACAGTCCAAATTCCCCGCAACACCAAATTAATGGCATTACGGCTCATCAGGAAGGAGGAATCAGTGAGACCAGTACATACCAGAGGCATGACCAACCTACTAACCCCGAAATTCAACTACGAGCTTTTTAACTGCAACAACTTTAATATACGCTATTGGAGCTGGAATTACCGCGGCTGCTGGCACCAGACTTGCCCTCCAA
+
DDDDDIIIIIIIHIIIHIHIHHHIHHIIIIIHIIIIIIIIIGEHFIHIIEHHIHEHH?CGHHGHHHGHIEECFFHIIGFHIIIHIIEFHHIGHFHHIIIHHHGHIHHIIIIIHHIIHIIHHIHHHEHHHIIIIHHHHHIHHIIIIIIIGIIGHHIHHIHHHIIIHHGHFHGIHIIGHIHIHIIIIIIIIIIIHIIIIIIIIIIHGIIIHIIIIIHIIIIIIIIIIIIIIIIIIIIIIHH<IIHHHIIIIIIIHIIHIIIHHIHIIHHIIIIIIIIIIIIIIIIIIIHHIIIIIIIIHIIHHIIIIIIIIIIIIIIIIIIIIIIIIIIIIIIIIIIGIIIIIDDDDD
@HISEQ:969:HM2KJBCX2:2:1102:4466:30071 2:N:0:ACTATGCA
GGAACGACGTGACCCAACTTCCCTATTAATCATTACGGTGATCCTAGAAACCAACAAAATAGAATCATGCCGTCCTATTTTATTATTCCATGCTAATGTATTCAAGCAAAATGCCTGCTTTAAACACTCTAATTTTTTCAAAGTAAAGGTCCTGGTTCCCCGCGACACCCAATTAAGGGCATCGTGGTTCTCCAGAAGGTGAGAAATTGACTACACCAGTTCATACCCCTTAAGGCACGACCGATGTGTCAATCCCGAAATTCAACTACGAGCTTTTTAACTGCAACAACTTTAATATACGCTATTGGAGCTGGAATTACCGCGGCTGCTGGCACCAGACTTGCCCTC
+
DDB@BDHGDHEE?CGHHIG?GHHGGHIIHH?GHHGHII1CCCEDGCHEHFIIHHDHHGHCHHHGCGC?E@<CC/CC?HHFDFFGC?HFEEHHFHIHHFHHEHGHHHIIFIIIHH1HGG@F@CHHHIHHHIHIIHHEHEHCGHHFGGHHHC1FHHIHIIIIHHCHIIHHFIIIHHHHE-GFHHHIIIHIHHG@HIIIIIIIIIIHIHHHHIIHHEHIII=IGHHGCE@?FG@HGE<=FIHHE<FHHHDEFHIIIIIIIHHG@HHHHGIIIHHG@FHHHHIIIIIIHIHEHIGIIIHHEIIIIHHHHIHHIIIHFGHGIGHCIIIIHEFCHGHHIHIGHHEEGHE@@@@D
@HISEQ:969:HM2KJBCX2:2:1102:12574:30449 2:N:0:ACTATGCA
GGAACGACGTGACCCAACTATCCCTATTAATCATTACGGTGATCCTAGAAACCAACAAAATAGAACCATGCCGTCCTATTCTATTATTCCATGCTAATGTATTCGAGCAAAATGCCTGCTTTAAACACTCTAATTTTTTCAAGGTAAAGGTCCTGGTTCCACATGACACCCAATTAAGGACATCATGCTTCTCCAGAAGGTGAGAAATCAACTGCGACAGTTCATACCCCTTAAGGCACGACCATCACGTCAATCCCGAAATTCAACTACGAGCTTTTTAACTGCAACAACTTTAATATACGCTATTGGAGCTGGAATTACCGCGGCTGCTGGCACCAGACTTGCCCTCCAA
+
DDDDDIIIIIIIIIIIIIIIIIIIIIIIIIIIIIIIIIIIHIIIIHHIIIIIHIIIIIIGIIFHIIIIHHIEHHHIIIIHIIHIHCHIIIIHHHHHIHHIIHIIIIIIIIIIIIIIIIIIIIIIIIHIIIIIIIIIIIIIIIIIIIIIHIIIIIIIIIIIIIIIIIIIIIIIIIHIIIIIIIIIIHIIIIIIIIIIIIIIIIIIIIIIIHIIIIIIIIIIIIIIIIIIIIIIIIIHIIIIIIIIIIHIIIHIIIIIIIIIIIIIIIIIIIIIIIIIIIIIIIIIIIIIIIIIIIIIIIIIIIIIIIIIIIIIIIIIIIIIIIIIIIIIIIIIIIIIIIIIIIIIIIIDDDDD
@HISEQ:969:HM2KJBCX2:2:1102:9241:30838 2:N:0:ACTATGCA
GGAACGACGTGACCCAACTATCCCTATTAATCATTACGTCGATCCTAGAAACCAACAAAATAGGATTAACGTCCTATTTCATTATTCCATGCTAATGTATTCAAGCGTTAGCCTGCTTTAAACACTCTAATTTTTTCAAAGTAACAGTCCTGATTTCCCGCAACACCAAATTAATGACATCACGGTTCGTCAAGAAGGAGGAATCAGTAAAGCCAGTGCATACCAATGGCATGACCAACTTACTAACCCCGAAATTCAACTACGAGCTTTTTAACTGCAACAACTTTAATATACGCTATTGGAGCTGGAATTACCGCGGCTGCTGGCACCAGACTTGCCATCCAA
+
BD0DDE@<?CDGHIIIIHHHHIIIHHHHHH@GHHHHIHIIIIIIHHIIIIIEHIICEHHIIHEHEHHCEGCGHHHEHHIHHIIIIEFHGHCHHIIIIIIIIIIIHHHGHFIIIIHHHIIIIIIIIIGIIIIIIHHIIIHIIIIIIIIIIIIIIHHHIIIHIIIHIIIIIIIIIIIIHIIHIIHIIIIIIIIIIIIHIIIHHIIIIIIHHIHIIIIIIIIIIIIIIIIIIIIGIGIIIIIIIIHHHIIIIIIIIIIIIIIIIHIIIIIIIIIIIIIIIIIIIIIIIIIIIIIIIIIIHIHIIIIIIIIIIIIIIIIIIIIIIIIIIIIIIIIIIIIIIIIIDDDDD
@HISEQ:969:HM2KJBCX2:2:1102:13366:31119 2:N:0:ACTATGCA
GGAACGACGTGACCCAACTATCCCTATTAATCATTACGGTGATCCTAGAAACCAACAAAATAGAACCATGCCGTCCTATTCTATTATTCCATGCTAATGTATTCGAGCAAAAATGCCTGCTTTAAACACTCTAATTTTTTCAAGGTAAAGGTCCTGGATCCGCAAGACACCCAATTAAGGACATCAAGTTTCTCCAGAAGGTGAGAAATCAACAGCGACAGTTCATACCCCTTAAGGCATGACCATCACGTCAATCCCGAAATTCAACTACGAGCTTTTTAACTGCAACAACTTTAATATACGCTATTGGAGCTGGAATTACCGCGGCTGCTGGCACCAGACTTGCCCTCCAA
+
DDDDDIHIIIIIIHIHIIIIIIIIIIIIIHIIIIIIIHIIFHIIIIIIIIIIIIIIIIHIIFHHIIIIIIIIIIHIIIIIIIIIIIIIHIIIHGHIIHIIIHHIHIIIIIIIIIIIIIIIIHIIIIIIIGIIIIIHHHHHIIIIIIIIIHHHIHHIGHHIHIIIIHHHIIIIIHIIHIHIIIHHIIIIHHGHHIGIIIIIIIIIHIIHHIIIIIIIIIIIIIIIIIIIIIIIIIIIIIIIIIIIIIIIIIHHIIIIHIHIIIIIIIIIIIIIIHIIIIIIIHHIIIIIIIHHHEIIIIIIHIIIIIIIIIIIIHIIIHIIIIIIIIIIIIIIIIIIIIIIIIIIIIIIDDDDD
@HISEQ:969:HM2KJBCX2:2:1102:18973:32568 2:N:0:ACTATGCA
GGAACGACGTGACCCAACTATCCCTATTAATCATTACGGTGATTCAGAAACCAACAAAACAGGACCACCGTCCTATTTTATTATTCCATGCTAATGTATTCAGACGTAAGCCTGCTTTGAACACTCTAATTTTTTCAAGGTAAAGGTCCTGGTTTCCCACCACGCTAAATTAATAACATGATGGTTCCCCAGAAGGTAGAAATTCCACACGCCAGTACAGACTATTGCCCGACCAACGGTAGAACCCCGAAATTCAACTACGAGCTTTTTAACTGCAACAACTTTAATATACGCTATTGGAGCTGGAATTACCGCGGCTGCTGGCACCAGACTTGCCCTCCAA
+
DDDDDIIIIIIIIIIHHIIIIIIIIIIIIIIIIIIIIIIIIGHIIIIIIIIIIIIHIIIIIIHIIIIHIIIIIIIIIIIIIIIIIIIIIIIIIIIIIIIIIIIIIIIHIIIIIIIIIIIIIIIHIIIIHIIHIIIIIIIIIIIIIIIIIIIIIIIIIIIIIIIIIIIIIIHIHHIIIIIIIIIIIIIIIIIIIIHHIIIIIIIIIIIIIIIIIIIIIIIIIIIIIIIIIIIIIIIIIIIHHHIIIIIIIIIIIIIIIIIIIIIIIIIIIIIIIIIIIIIIIIIIIIIIIHHIIIIIIIIIIIIIIIIIIIIIIIIIIIIIIIIIIIIIIIIIIIIIIIDDDDD
@HISEQ:969:HM2KJBCX2:2:1102:5373:32865 2:N:0:ACTATGCA
GGAACGACGTGACCCAACTATCCCTATTAATCATTACGTCAATCCTAGAAACCAACAAAATAGGATCAAACGTCCTATTTCATTATTCCATGCTAATGTATTCAAGCGTTAGCCTGCTTTAAACACTCTAATTTTTTCAAAGTAACAGTCCTGTTTCCCTGCAACACCAAATTAATGACATTACAGTTCTTCAAGAAGGAGGAACCAGTAAAGCCAGTACATACCAGAGGCACGACCAACCTACTAATCCCGAAATTCAACTACGAGCTTTTTAACTGCAACAACTTTAATATACGCTATTGGAGCTGGAATTACCGCGGCTGCTGGCACCAGACTTGCCCTCCAA
+
DDDDDIIIIIIIIHIHIIIIIIIIIIIHIIIIIIIIIIIIIIIIIIIIIIIIIIIIIHIHIIHIGIHIIEHGHHHHHHFHGEHHHIHIHHHEFHHHIIIIIIIIIHIIIIIIIIIIIIIIIIIIIIIIIIIIHIIIHIIIHIHIIIIIHIIIIIHIIIIHIIIIIIHIIIHHEIIIIIIIIIIIIIIIIIIIIIIIIIIIIIIIIIIIIIIIIIIIIIIIIIIIIIIIIIIIIIIIIIHIHIHEHIHIIIHIIIIIIIIIIIIIIHIIIIIIIIHIIIIHIIIIIIIIIIIIIIIIIIIIIIIIIIIIIIIIIIIIIIIIIIIIIIIIIIIIIHIIIIIIIDDDDD
@HISEQ:969:HM2KJBCX2:2:1102:3572:32020 2:N:0:ACTATGCA
GGAACGACGTGACCCAACTATCCCTATTAATCATTACGTCAATCCTAGAAACCAACAAAATAGGATCGAACGTCCTATTTCATTATTCCATGCTAATGTATTCAAGCGTTAGCTTGCTTTAAACACTCTAATTTTTTCAAAGTAACAGTCCAAATTCCCCGCAACACCAAATTAATGGCATTACGGCTCATCAGGAAGGAGGAATCAGTGAGACCAGTACATACCAGAGGCATGACCAACCTACTAACCCCGAAATTCAACTACGAGCTTTTTAACTGCAACAACTTTAATATACGCTATTGGAGCTGGAATTACCGCGGCTGCTGGCACCAGACTTGCCCTCCAA
+
DDDDDIGHHIIIIIIGIIIIIIIIIIIIIIIIIIIIIIIIIIIIIIIIIIIIIIIIIIEHIIHIIIIIIIIIIIIIIIIIIHIIIHIFIHIIGIHIIIIIHIIIIIIIHIIIIIHHIIHIIHFIIIIIIIHIIIIIIIHIHIIIIIIIIIIHIIIIHIIIIIIIIIIIIIIIIIIHIIIIIIIIIIIIIIIIHIIIIIIIIIIIIIIIIIIHIIIIIIIIIIIIIIIIIIIHHIIIGIIIIIIHFIHIIIIIIIIHIIIIIHHIIIIIIIIIIIIIIIIIIIIIIIIIIIIIIIIIIIIIIIIIIIHIIIIIIIIIIIIIIIIIIIIIIIIIIIIIIIIIIDDDDD
@HISEQ:969:HM2KJBCX2:2:1102:9827:33377 2:N:0:ACTATTCA
GGAACGACGTGACCCAACTATCCCTATTAATCATTACGTCGATCCTAGAAACCAACAAAATAGAATCAAACGTCCTATTTCATTATTCCATGCTAATGTATTCAAGCGTAAGCCTGCTTTAAACACTCTAATTTTTTCAAAGTAACAGTCCTGATTCCCCACGACACCAAATTAATGACATCGCGGTTCTTCAGAAGGTAGGAACCAATAATGCCAGTGCGTACCGAAGCACGACCAACAATTTGATCCCGAAATTCAACTACGAGCTTTTTAACTGCAACAACTTTAATATACGCTATTGGAGCTGGAATTACCGCGGCTGCTGGCACCAGACTTGCCCTCCAA
+
@DBA@EHH/<EFEFFH?GHHIIICHEEHHHH?FHHHIHEE<C@GEEHCHEHIECH=H<GHCGG?GHHIHHHD<1CGHHHCHIIH?DGEC@E@FHHHIEGH@EFEF@CEHGEDHGFCGCGGHCGHHHEH@HEHHHEEHHHHIHCHHFHHGEHEEGEHFDHCGHE@GAEG<<HHHGF/D/G5EDHF/GE8<EEBE:HIH;8CHCDBHGHGFCFHIHCCHECHE@G<EHGIIHHH<EF8HHG@FD<<CE/CHGFHFGFFF<<1<?=HHIGHHG@EC<1<FFGCHC<ECC<1?E@CG?D1GFHHEG@HHHFGGHEDH<<CCHIGGHIHGCCEIHG?HGCEFHHGD@DB0
@HISEQ:969:HM2KJBCX2:2:1102:12222:33952 2:N:0:ACTATGCA
GGAACGACGTGACCCAACTATCCCTATTAATCATTACGTCAATCCTAGAAACCAACAAAATAGGATCGAACGTCCTATTTCATTATTCCATGCTAATGTATTCAAGCGTTAGCCTGCTTTAAACACTCTAATTTTTTCAAAGTAACAGTCCTGTTTCCCTGCAACACCAAATTAATGACATTACAGTTCTTCAAAAAGGAGGAGTCAGCGAAGCCAGTGCATACCAGTGGCACGACCAACCTGCTGACCCCGAAATTCAACTACGAGCTTTTTAACTGCAACAACTTTAATATACGCTATTGGAGCTGGAATTACCGCGGCTGCTGGGACCAGACTTGCCCTCCAA
+
D@0D@ECED/<G@CF1GE@HHHHFFHHHHHFIGEGHHHCHHIHIGFHIHHHI@EHDHEHCGHHFHFHI=HH<F1GEHHHHC@HHG@HCEHC<F?GFHEHHGEFHIIIHIIHHFIHHHHHHHEHEAFHGHHIIHHHEHHIIIIHGGEEHHHFFH1EEGHHHFHEHH8EGIEHEHHHIHHHHHIIGIIIFHHGHHCIIIIHFC9D#EEGIHHH>HEIIIHHEFIIIHIHIIHHIIHHCGHHIGHHEFHGHCHEIIHIHHEEHEGHEHIHHHIIIIIIIHIIHIIIHIIIIIIHGDIIIGHIIIIIIIHHIHHHHIHHDHHHIHHH?HF<1HIIIIHIIIIHHFDBADA
@HISEQ:969:HM2KJBCX2:2:1102:12180:34385 2:N:0:ACTATGCA
GGAACGACGTGACCCAACTATCCCTATTAATCATTACGGTGATCCTAGAAACCAACAAAATAGAATCATGCCGTCCTATTTTATTATTCCATGCTAATGTATTCAAGCAAAATGCCTGCTTTAAACACTCTAATTTTTTCAAAGTAAAGGTCCTGGTTCCCCGCGACACCCAATTAAGGGCATCGTGGTTCTCCAGAAGGTGAGAAATTGACTACACCAGTTCATACCCCTTAAGGCACGACCGATGTGTCAATCCCGAAATTCAACTACGAGCTTTTTAACTGCAACAACTTTAATATACGCTATTGGAGCTGGAATTACCGCGGCTGCTGGCACCAGACTTGCCC
+
DDDDDIIIIIIIIIIIIIIIIIIIIIIIIIHIIIIIIIIIIIIIIIIIIIIIIIIIIIIIIIIIIHIIIIIHIHIIIIIIIIIIIHIIIIIIIHIHIIIHHIIHIIIIIIIIIIHIIIHIIIIIIIIIIIIIIIIIIIIHIIIIIIHIIIIIIIHIIIIHIIIHIIIIIIIIIIIIIIIHIIIIIIIIIIIIIIIIIIIIIIIHIIIIIIIIIIIIHIIIIIIIIIIIIIIIIIIIIIIIIIIHHHIIIIIIHHIHIIIIIIIIIIIIHHHIHIIIIIIIIIIIIIHIIIIIIIIIIIIIIIIIIIIIIIIIIIIIIIIIIIIIIIIIIIIIIIIIIIIIIIDDDDD
@HISEQ:969:HM2KJBCX2:2:1102:3418:34715 2:N:0:ACTATGCA
GGAACGACGTGACCCAACTATCCCTATTAATCATTACGTCAATCCTAGAAACCAACAAAATAGGATCAAACGTCCTATTTCATTATTCCATGCTAATGTATTCAAGCGTTAGCCTGCTTTAAACACTCTAATTTTTTCAAAGTAACAGTCCTGTTTCCCTGCAACACCAAATTAATGACATTACAGTTCTTCAAGAAGGAGGAACCAGTAAAGCCAGTACATACCAGAGGCACGACCAACCTACTAATCCCGAAATTCAACTACGAGCTTTTTAACTGCAACAACTTTAATATACGCTATTGGAGCTGGAATTACCGCGGCTGCTGGCACCAGACTTGCCCTCCAA
+
DDDDDIIIIIIIIIIIIIIIIIIIIIIIIIIIIIIIIIIIIIIIIIIIIIIIIIIIIIIIIIIIHIIIIIIGHIIIIIIIIIIIIHIIIHIHIIIGIIIIIIIIIIIIIIIIIIIIIIIIIIHIHIIIIIIIIIIIIIIIIIIIIIIIIIIIIHHIIIIHIIIIIIIIIIIIIIIIIIIIIIIIIIIIIIIIIIIIIIIIIIIIIHIIIIIIIIIIIIIIIIIIIIIIIIIIIIIIIIIIIIHHHIIHIIIIIIIIIIIIIIIIIIIIIIIIIIIIIIIIIIIIIIIIIIIIIIIIIIIHHIIIIIIIIIIIIIIIIIIIIIIIIIIIIIIIIIIIIIIIIDDDDD
@HISEQ:969:HM2KJBCX2:2:1102:10533:35334 2:N:0:ACTATGCA
GGAACGACGTGACCCAACTATCCCTATTAATCATTACGTCAATCCTAGAAACCAACAAAATAGGATCGAACGTCCTATTTCATTATTCCATGCTAATGTATTCAAGCGTTAGCCTGCTTTAAACACTCTAATTTTTTCAAAGTAACAGTCCTGTTTCCCTGCAACACCAAATTAATGGCATTACAGTTCTTCAGAAAGGAGGAATCAGCGAAACCAGTACATACCAGTGGCACGACCAACCTGCTGACCCCGAAATTCAACTACGAGCTTTTTAACTGCAACAACTTTAATATACGCTATTGGAGCTGGAATTACCGCGGCTGCTGGCACCAGACTTGCCCTCCAA
+
DDDDDIIIIIIIIIIIIIIIIIIIIIIHIIIIIIIIIIIIIIIIIIIIGIIIIIIIIIIIIIIIGIHIIIIIHHGIIIIIIIIIIIIIIIIIHIIIIIIIIIHIIIIIHIIIIHIHIIHIHIIIIIIIIIIIIIIIIIIIIIIIIIIIIHHIIIIIIIIIIIIIIIIIIIIHIIIIIHIIIIIIIIIIIIIIIIIIIIIIIIIIIIIIIIIIIIIIIIIIIIIIIIIIIIIIIIIIIIIIIIHHHIIIIIIIIIIIIIIIIIIIIIIIIIIIIIIIIIIIIIIIIIIIIIIIIIIIIIIIIIIIIIIIIIIIIIIIIIIIIIIIIIIIIIIIIIIIIIIIIDDDDD
@HISEQ:969:HM2KJBCX2:2:1102:13585:35562 2:N:0:ACTATGCA
GGAACGACGTGACCCAACTATCCCTATTAATCATTACGTCGATCCTAAAAACCAACAAAATAGAATCAAACGTCCTATTTCATTATTCCATGCTAATGTATTCAAGCGCGAGCCTGCTTTAAACACTCTAATTTTTTCAAAGTAACAGTCCTGATTTCCCGCGACATCAAATTAATGACATCGTGGTTCGTCAGAAGGTAGGAATCAATTTGACCAGTACGTACCGAGGCACGACCGATCAACTGATCCCGAAATTCAACTACGAGCTTTTTAACTGCAACAACTTTAATATACGCTATTGGAGCTGGAATTACCGCGGCTGCTGGCACCA
+
DDDDDIIIIIIIIHIGHHIIIIHIIIIIIIIIIIIIIIIIIHIIIIIGFHIIIIIIIIIGHHHEHIIIGHIIHFHHHIIIIIIIHIIHHHIHIHHIIIIIIIIHHHGHIHIHIIIIIHIIIIFIIIIHHIIHIIIIIIGIIIIIIIIIHIGIIIIIIIHIIIIGHIIIIIIIIIIIIIIIIIIIIIIIIIIIIIIIIIIIIIIIIIIIIIIIIIIIIIIIIIIIIIIHHGIIIIIIIIIIIIIIIIIIIIIIIIIIIIIIIIIIIIIIIIIIIIIHIIIHHHIIHHHIIIIIIIIIIIIIIIIIIIIHIIIIIIIIIIIIIIIIIIDDDDD
@HISEQ:969:HM2KJBCX2:2:1102:7514:36608 2:N:0:ACTATGCA
GGAACGACGTGACCCAACTATCCCTATTAATCATTACGTCGATCCTAGAAACCAACAAAATAGAATCAAACGTCCTATTTCATTATTCCATGCTAATGTATTCAAGCGTAAGCCTGCTTTAAACACTCTAATTTTTTCAAAGTAACAGTCCTGATTCCCCACGACACCAAATTAATGACATCGCGGTTCTTCAGAAGGTAGAAACCGATAATGCCAGTACGTACCGAAGCACGACCAACAATTCGATCCCGAAATTCAACTACGAGCTTTTTAACTGCAACAACTTTAATATACGCTATTGGAGCTGGAATTACCGCGGCTGCTGGCACCAGACTTGCCCTCCAA
+
DDDDDIIIIHIIIIIHIIIIIHHIIIIIHIIIIIIIIIIIIGIHIIIIIIIHHIHIIHIEHCFHIIIIIIIIIIIIHIIHHIIIIIIIIHIIHIIIIIIHEEGHIIIIIIIIIIIHIGHHHHHHIIGIIIIHIIIIHIIIIIIIIHIHIIIIIIGHIIHIIIHIIIIIIIIHIIIIIIIIII;IIIIIIIHIIIHHIHIIIIIIIIIIIIIIIIIIIIIIIIIIIIIIIHIIIIIIHHHIIIHEIGHIIIIIIIIIIHIIIHIIHIIIIIIIIHIIIIIIIIIIIHIIIIIIHIIIIIIIIIIIIIIIIIIIIIIHIIIIIHIIIIIIIIIIHIIIIIIIDDDDD
@HISEQ:969:HM2KJBCX2:2:1102:3246:36594 2:N:0:ACTATGCA
GGAACGACGTGACCCAACTATTCCTATTAATCATTACGTCAATCCTAGAAACCAACAAAATGGGATCGAACGTCCTATTTCATTATTCCATGCTAATGTATTCAAGCGTTAGCCTGCTTTAAACACTCTAATTTTTTCAAAGTAACAGTCCTGTTTCCCTGCAACACCAAATTAATGGCATTACAGTTCTTCAGAAAGGAGGAATCAGCGAGACCAGTACGTACCAATGGCACGACCAACCTGCTGACCCCGAAATTCAACTACGAGCTTTTTAACTGCAACAACTTTAATATACGCTATTGGAGCTGGAATTACCGCGGCTGCTGGCACCAGACTTGCCCTTCAA
+
<00<@G0?<C0<11<<1<C1<111D@GH11DD11CHH?C1<D<11<1DF1111<DC@111<111<<10<11<11<CC1D1DHGH111111<C<1<1EIHGFEE8D1EEFEG<HDA6<F8E@A8<1?HHHDHEA<<HHIIH88HCFFEEHHHCHF@B5CIIHHHC9@F9H?HD8HGIHGIIHEIHHHEHEHD@CG?HGEFCCCHHHIHGIIIIHFHF$HFHHEH?GCA@CAHHHHHDFD<DHCFD<BFHF/HGHHHEGIIHIIHHE@HHE?HHHHFIHFIHHIHHC<EHHIHIHHHHHCHHECEIHHF@EHGCDHIHGIHHHHHGEIIIHHIIHHHCIG@G@D@DDD
@HISEQ:969:HM2KJBCX2:2:1102:1858:37998 2:N:0:ACTATGCA
GGAACGACGTGACCCAACTATCCCTATTAATCATTACGTCAATCCTAGAAACCAACAAAATAGGATCGAACGTCCTATTTCATTATTCCATGCTAATGTATTCAAGCGTTAGCTTGCTTTAAACACTCTAATTTTTTCAAAGTAACAGTCCAAATTCCCCGCAACACCAAATTAATGGCATTACGGATCATCAGGAAGGAGGAATCAGTGAGACCAGTACATACCAGAGGCATGACCAACCTACTAACCCCGAAATTCAACTACGAGCTTTTTAACTGCAACAACTTTAATATACGCTATTGGAGCTGGAATTACCGCGGCTGCTGGCACCAGACTTGCCCTCCAA
+
BADDBIIHIIIIIIIEHIIIIIHHIIHHHHIHIIIEHHHHIGIFHIIIFHIIHIIIH?GFHHIIHIHIIIIHHHHIHIIHIHIIIHIHIHHIIIHHIIHIIIIIIIHHEFEGHIHIHIHHHHIIIHIIHHHHIHHIIHHHHHGHFHHIIIIHIHFDIGIHEEIIIIHIHHIIHIIHHIIIHIIIIIIIIIIIHHIHIIIIIIIIHHIIGIIIIIIHIII<IIIIIIIHEEIIIIIIHIIIH,HGGHDIIIHIIIIIIIIIHIHIIIIIIIIIIHIIIIIIIIIIIIIHIIIIIIHIIIIIIIIIIIIIIIIHIIIIHHIIIIIIIHIIIIIHIIIIIIIIIDDDDD
@HISEQ:969:HM2KJBCX2:2:1102:6338:38025 2:N:0:ACTATGCA
GGAACGACGTGACCCAACTATCCCTATTAATCATTACGGCGGTCCTAGAAACCAACAAAATAGGACCGCACGTCCTATTCTATTATTCCATGCTAACGTATTCGAGCAAAGGCCTGCTTTGAACACTCTAATTTTTTCAAAGTAAAAGTCCTGGTCCCCAACACACCCAGTGAAGGGCATGCGGTTCTCCAGAAGAGAAGGCCCGGCCGGACAAGTGCACGCGGTGAGGCGGACCTGCCAGCCAGGCCAAAGGTTCAACTACGAGCTTTTTAACTGCAACAACTTTAATATACGCTATTGGAGCTGGAATTACCGCGGCTGCTGGCACCAGACTTGCCCTCCAA
+
@ADDDGHDHHIIIHIIHIIIIIIIIIIIIIIIIIIII@GHIIHHIHIIIIIHGIIIIIGHIHGGHHGCCHHCFHHH?<DCFHIIE?F@GHEHHHHHCHHEHDIHIHIHHIHDEGHEGHHHHEHHIIIIIHHHHFHHIIIIIHHHHHIIIHHEEIHHIHHHGHIIH;HHEHHIIHHHIIIIIIHIHHEIHGIIIHHHHHDHDCHDIIIIHIIHFHHHGIIIIHIIGFCIHHIIIHIIIIHIHGHIHEIIIIIIIIIIIIIIIIIIIIGIIIIIIIIIIIIIIIIIIIIIIIIIIHIIIIIIIIIIIIIIIIIIIIIIIIIIIIIIIIIIIIIHIIIIIIIDDDDD
@HISEQ:969:HM2KJBCX2:2:1102:17379:38596 2:N:0:ACTATGCA
GGAACGACGTGACCCAACTATCCCTATTAATCATTACATCGATCCTAGAAACCAACAAAATAGAATCTGATGTCCTATTTCATTATTCCATGCTAATGTATTCAAGCGTAAGCTTGCTTTAAACACTCTAATTTTTTCAAGGTAACAGTCCTAATTCCCCATAACATCAAATAAATGACATTATGGTTCTTTAGAAGGTGAGAACGAATAAAACCAGTACATACCAAGGCATGACCGATTCCTTGATCCCGAAATTCAACTACGAGCTTTTTAACTGCAACAACTTTAATATACGCTATTGGAGCTGGAATTACCGCGGCTGCTGGCACCAGACTTGCCCTCCAA
+
DDDDDIIIIDHIIIIIIIIIIIIIIIIIIIHIIIIIIIIIHFHIIGGIIIIIHIIIIEHIIIFHIGHHHIHHIIIIIHHHIIIIIIIHHHIHIIEIIIIHHIHIIIIIIIIIIIIIIIIIIIIIIIIIIIIIIIIIGIIIIIIIIIIIHIIIIIIIIIIIIIIIIIIIIIIIIHIIIIIIIIIIIIIIIIIIIIHIIIIHIIIIIIIIIIIIIIIIIIIHIIIIIIIIIIIIIIIHIIIIIIHG<IIIIIIIIIIIIIIIIHIIIHIHIIIIIIIIIIIIIIIIIIIIIIIIHIIIIIIIIIIIIIHIIIIIIIIIIIIIIIIIIIIIIIIIIIIIIIIIDDDDD
@HISEQ:969:HM2KJBCX2:2:1102:17299:38618 2:N:0:ACTATGCA
GGAACGACGTGACCCAACTATCCCTATTAATCATTACGTCGATCCTAGAAACCAACAAAATAGAATCAAACGTCCTATTTCATTATTCCATGCTAATGTATTCAAGCGTAAGCCTGCTTTAAACACTCTAATTTTTTCAAAGTAACAGTCCTGATTCCCCACGACACCAAATTAATGACATCGCGGTTCTTCAGAAGGTAGGAACCGATAATGCCAGTGCGTACCGAAGCACGACCAACAATTCGATCCCGAAATTCAACTACGAGCTTTTTAACTGCAACAACTTTAATATACGCTATTGGAGCTGGAATTACCGCGGCTGCTGGCACCAGACTTGCCCTCCAA
+
DDDDDHIIIDIIIIIIIIHIIIIIIIIIIIIIIIIIIIIIHIIHIHIHIIIIIIIIHIIIIIHHHHIHIIIIIIIIIIIIIIIIIIIIIIIIIIIIIIIIIIIIIIIHIIIIIIIIIIHHHIIIIIHIIIIIIIIIIIIIIIIIIIIIIIIHIIIIIIHIIIIIIIIGIIIIIIIHIIIIIHIIIIIIIIIIIIIIIIIIIIIHIIIIIIIIIIIIIIIIIIIIIIIIIHIIIIIIIIIIIIHEIIIIHIIIIIIIIIIIIIIIIIIIIIIIIHIIIIIIIIIIIIIIIIIIIIIIIIIIIIIIIIIIIIIIIIIIIIIIIIIIIIIIIIIIIIIIIIIIDDDDD
@HISEQ:969:HM2KJBCX2:2:1102:8801:39099 2:N:0:ACTATGCA
GGAACGACGTGACCCAACTATCCCTATTAATCATTACGTCAATCCTAGAAACCAACAAAATAGGATCGTCGTCCTATTTCATTATTCCATGCTAATGTATTCAAGCGTTAGCCTGCTTTAAACACTCTAATTTTTTCAAAGTAACAGTCCTGTTTCCCCGCAACACCAACTTAATGGCATTACGGTTCTACAAGAAGGAGGAATCAGCAAAGCCAGTGCATACCAGTGGCACGACCAACTTGCTGACCCCGAAATTCAACTACGAGCTTTTTAACTGCAACAACTTTAATATACGCTATTGGAGCTGGAATTACCGCGGCTGCTGGCACCAGACTTGCCCTCCAA
+
DCDDDIIIIIIIIIIIIIHIHIIIIIIIIIIIIIIIIIIIIHIHIIIIIIIIIIIIHIIIIIIIIIIIIIIIIIIIIIIHIHIHIIIGIIHHFHIIIIIIIIIIIIIIIIIIIIIIIIIIIHIIIIIIIIIIIIIIIIIIHIIIIIIIIHIIIIIIIIIIIIIIIIIIIIIIIIHIIIIIIIIIIHIIIIIIIIHIIIIIIIIIIIIIIIIIIIIIIIIIIIIIIIIIIIIIIIIIIIII=IHGIIIIIIIIIIIIIIIIIIIIIIIIIIIIIIIIIIIIIIIIIIIIIIIIIIIIIIIIIIIIIIIIIIIIIIIIIIIIIIIIIIIIIIIIIIIIIIIIDDDDD
@HISEQ:969:HM2KJBCX2:2:1102:4390:37867 2:N:0:ACTATGCA
GGAACGACGTGACCCAACTATCCCTATTAATCATTACGGTGATCCTAGAAACCAACAAAATAGAACCATGCCGTCCTATTCTATTATTCCATGCTAATGTATTCGAGCAAAAATGCCTGCTTTAAACACTCTAATTTTTTCAAGGTAAAGGTCCTGGATCCGCAAGACACCCAATTAAGGACATCAAGTTTCTCCAGAAGGTGAGAAATCAACAGCGACAGTTCATACCCCTTAAGGCATGACCATCACGTCAATCCCGAAATTCAACTACGAGCTTTTTAACTGCAACAACTTTAATATACGCTATTGGAGCTGGAATTACCGCGGCTGCTGGCACCAGACTTGCCCTCCAA
+
DDDDDIIIIIIIIIIIIIIIIIIIIIIIIIIIIIIIIIIIIGIIIIIIIIIIIIIIIHHHIIIHIIIIIHHEHHIIIIHHIIIIIIIIHGIIIIIGIIIHHCFHHIIHIIIIIIIHIIIIIIIHHHIIIIIIIIHIIIIIIHIIIIIIIIIIIIIIIIIIIIIIIIHIIIIIIIIIIHIIIIIIIIIIIIIIIIIIIIIIIIIIIIIIIIIIIIIIIIIIIIIIIIIIIIIIIIIHIIIIIIIIIIIIIIIHIIIIIIHIIIIIIIIIIHIIIIIHIIIIIIIIIIIIIIIIHIIIIIIIIIIIIIIIIIIIIIIIIIIIIIIIIIIIIIIIIIIIIIIIIIIIIIIIDDDDD
@HISEQ:969:HM2KJBCX2:2:1102:5680:39054 2:N:0:ACTATGCA
GGAACGACGTGACCCAACTATCCCTATTAATCATTACGTCAATCCTAGAAACCAACAAAATAGGTTTGAACGTCCTATTTCATTATTCCATGCTAATGTATTCAAGCGTTAGCCTGCTTTAAACACTCTAATTTTTTCAAAGTAACAGTCCTGTTTCCCTGCAACACCAAATTAATGGCATTACAGTTCTTCAGAAAGGAGGAATCAGCGAAACCAGTTCATACCAGTGGCACGACCAACCTGCTGACCCCGAAATTCAACTACGAGCTTTTTAACTGCAACAACTTTAATATACGCTATTGGAGCTGGAATTACCGCGGCTGCTGGCACCAGACTTGCC
+
DDDDDIHIIIIIHIIIIIIIIIIIIIIIIHIIIIIIIIIHIIIIIIIIIIIIHIHIIIIIIHHIHIIGHIIIIIIIHHIIIIIHIIIIIIIIIIIIIIIIIIIIIIIIIIHIIIIIIIIIIHIIHICIIIHIIIIIIIIIIIHIIIIIHIIIIIIIIIIIIIHIIIIIIIIHHIIIIIIIIIIIIIHHHIIIIIIIIIIIIHIIIIIIIIIIHIHHHHIIIIIIIIIIIIIIIIIIIHHIHIIIIIIIIIIIIIIIHIIIIIIIIIHIIIIIIIHIIIIIIIIIIIIIIIIIIIIIIIIIIIIIIIIIIHIIIIIIIIIIIIIIIHF<<<<IIIIDDDDD
@HISEQ:969:HM2KJBCX2:2:1102:10334:38835 2:N:0:ACTATGCA
GGAACGACGTGACCCAACTATCCCTATTAATCATTACGGTGATTCAGAAACCAACAAAACAGGACCACCGTCCTATTTTATTATTCCATGCTAATGTATTCAGACATAAGCCTGCTTTGAACACTCTAATTTTTTCAAGGTAAAGGTCCTGGTTTCCTACCACGCTAAATTAATAACATGATAGTTCCCCAGAAGGTAGAAATTCTACACGCCAGTACAGACAATAGCCCGACCAACGATAGAACCCCGAAATTAAACTACGAGCTTTTTAACTGCAACAACTTTAATATACGCTATTGGAGCTGGAATTACCGCGGCTGCTGGCACCAGACTTGCCCTCCAA
+
DDDDDIIIIIIIIIIIIIIIHIIIIIIIIIIIIHIHIIHHIHHHIIIIIIIHHIHIHHHIIHCHHHIIHIHGIIGIHHIIHHIIIIIHIHIEHHIIIHIIIIHHIIIIIIHHHIHHIIHIIIHIIIHIIIHIIIIIIHHHHIIIIIIIIIIIIHHHIHIIIIHHIHIIIHHIIIIIIIIIIIIIHHIIIIIIIIIIIIIIIIIIIIIIIIIIIIIIIIIIIIIIIIIIIIIIIIIIIIIIIGIIIIIIIIIIIIIIIIIIIIIIIIIIIIIIIIIIIIIIIIIIIIIIIIIIIIIIIIIIIIIIIIIIIIIIIIIIIIIIIIIIIIIIIIIIIIIIIIDDDDD
@HISEQ:969:HM2KJBCX2:2:1102:3624:39726 2:N:0:ACTATGCA
GGAACGACGTGACCCAACTATCCCTATTAATCATTACGTCGATCCTAGAAACCAACAAAATAGAATCAAACGTCCTATTTCATTATTCCATGCTAATGTATTCAAGCGTGCGCCTGCTTTAAACACTCTAATTTTTTCAAAGTAACAGTCCTGATTCCCCACGACACCAAATTAATGACATCGCGGTTCTTCAGAAGGTAGGAACCAATAATGCCAGTGCGTACCGAGGCACGACCGACAATCTGATCCCGAAATTCAACTACGAGCTTTTTAACTGCAACAACTTTAATATACGCTATTGGAGCTGGAATTACCGCGGCTGCTGGCACCAGACTTGCCCTCCAA
+
DDDDDIIGIIIIIIIIIIIIHHIHIIIIIIIHIIIIIHIIIIIHIIIIIIIHHIIIIIIIIIIGIIIIHIEHGCGHHGIIIIIIIIICEHGCEEHIIHHIHHHIIHHIHHIIHIHIIIHHGHHHIIIIHIIIHHHHHHIHIIIIIHHHIIIHHIHIIIIIIIIIIIIIIIIIIIIIIHIIHIIIIIIIIIIIIIIHIIIIIIIHIIIIIIIHIIIIIIIIIIIHIIIIHIIIIIIIIHHIIIHFIIHHIIIIIIIIIIIIHHIIIIIIIIIIIIIIIIIIIIHIIIIIIIIIIIIIIIIIIIIIIIIIIIIIIIIIIIIIIIIIIIIIIIIIIIIIIIIIDDDDD
@HISEQ:969:HM2KJBCX2:2:1102:4419:39940 2:N:0:ACTATGCA
GGAACGACGTGACCCAACTATCCCTATTAATCATTACGTCGATCCTAGAAACCAACAAAATAGAATCAAACGTCCTATTTCATTATTCCATGCTAATGTATTCAAGCGCGAGCTTGCTTTAAACACTCTAATTTTTTCAAAGTAACAGTCCTGATTTCCCATGACACCAAATTAATGACATCGTGGTTCGTCAGAAGGGAGAAACCAATAATGCTAGCACGTACAAAGTACGACCGACATATTAGTCCCGAAATTCAACTACGAGCTTTTTAACTGCAACAACTTTAATATACGCTATTGGAGCTGGAATTACCGCGGCTGCTGGCACCAGACTTGCCCTCCAA
+
DCDDDIIIIIIIIIIIIIIIIIIIIIIIIIIIIIIIIIIIIIIIIIIIIIIGIHIIIIIIIIEHHIIHIIHIHGHIIIIIIIIIIIIEHIIIIIIIIIIIIHIIIIIIIHHHHIIIIIIIHIIIIIIIIIIIIIIIIIIIIIIIIIIIIIIIIIIIIIIIIIIIIIIHIIHIHIIIIIIIIIIIIIIIIIIIIIIIIHIIIIIIIIIIIIIIIIIIIIIIIIIHIIIIIIIIIIIIIIIIIIIIIIIIIIIIIIIIIIIIIIIIIIIIIIIIIIIIIIIIIIIIIIIIIIIIIIIIIIIIIIIIIIIIIIIIIIIIIIIIIIIIIIIHIIIIIIIIIIIDDDDD
@HISEQ:969:HM2KJBCX2:2:1102:18409:39796 2:N:0:ACTATGCA
GGAACGACGTGACCCAACTATCCCTATTAATCATTACGTCGATCCTAGAAACCAACAAAATAGAATCAAACGTCCTATTTCATTATTCCATGCTAATGTATTCAAGCGTAAGCCTGCTTTAAACACTCTAATTTTTTCAAAGTAACAGTCCTGATTCCCCACGACACCAAATTAATGACATCGCGGTTCTTCAGAAGGTAGGAACCGATAATGCCAGTGCGTACCGAGGCACGACCAACAATTCGATCCCGAAATTCAACTACGAGCTTTTTAACTGCAACAACTTTAATATACGCTATTGGAGCTGGAATTACCGCGGCTGCTGGCACCAGACTTGCCCTCCAA
+
DDDDDIIIHHIHIHIHIHIIIHIIIHIIIIIIHIIIIIIIIIIIGIIIHIIIIHIIIHHIIIHHIIIHFI?HHIIIIIHIIIIIIIIHHHIIFHHHHHHIIIIIIIIIIIIIIIHIIHHHIIHIIIIIIIIIIHIIIIIGIIHHIIIIIIIIHIIHHHIHIIIIIIHIIIIHHIIIIIIIIIIIIIIIIHIHIIIIIIHIIIIIIIIIIIIIIIIIIIIIIIIIIIIIIIIIIIIIIIIIHGGHIIHIIIGIIIIHIIIIIIIIIIIIIIIIIIIIIIIIIIIIHFHHIIHIIIIIHIIIIIIIIIIIIIIIIIIIIIIIIIIIIIIIIIIIIIIIIIIIDDDDD
@HISEQ:969:HM2KJBCX2:2:1102:15719:40505 2:N:0:ACTATGCA
GGAACGACGTGACCCAACTATCCCTATTAATCATTACGTCAATCCTAGAAACCAACAAAATAGGATCAAACGTCCTATTTCATTATTCCATGCTAATGTATTCAAGCGTTAGCCTGCTTTAAACACTCTAATTTTTTCAAAGTAACAGTCCTGTTTCCCTGCAACACCAAATTAATGACATTACAGTTCTTCAAGAAGGAGGAACCAGTAAAGCCAGTACATACCAGAGGCACGACCAACCTACTAATCCCGAAATTCAACTACGAGCTTTTTAACTGCAACAACTTTAATATACGCTATTGGAGCTGGAATTACCGCGGCTGCTGGCACCAGACTTGCCCTCCAA
+
BAADDIIIHIGIIIGHIGIIIIIIIIIIIIIIIIIHIFHIIIIGIIIIIIIHIIIIIIIIIHHH@EHHHIHIIIIIIIIIIIIIIIIIIIIIGIIFHHHIIIHHHHHHIIIHHIGIIIHHIIIIIIIIIIHIIIIIIIIIIIIIIHIIHGHIIIIIIIIIIIIIIIIIIIIHIIIIHHEIIIIIIIIIIIIHIIHGIIHFIIIIHHHIIIGIIIIIIIIIIIIIHHIIIHIIIIIIIIHIHIHHGIHHIIIIIIIIHHEIHIHIIIIHIIIIIIHIIGIIIIIIIIIIIIIIIHHIIIIIHIIIIIIIIIIIIIIIIIIIIIIIIIIIIIIIIIIIIIIIIDDDDD
@HISEQ:969:HM2KJBCX2:2:1102:6571:40471 2:N:0:ACTATGCA
GGAACGACGTGACCCAACTATCCCTATTAATCATTACGGCTCTCCTAGAAACCAACAAAATAGGAGCGCCGTCCTATTCTATTATTCCATGCTAATGTATTCGAGCAAAGGCCTGCTTTGAACACTCTAATTTTTTCAAAGTAAAAGTCCTGCTTCCCGAACACACCCAGTGAAGGGCATGCCGTTCCGCAGAAGGAAAGGCCCGGCCGAACCAGTGCACGCGGTGAGGCGGACCGGTCAGCCAGGCCCAAGGTTCAACTACGAGCTTTTTAACTGCAACAACTTTAATATACGCTATTGGAGCTGGAATTACCGCGGCTGCTGGCACCAGACTTGCCCTCCAA
+
DDDDDIIIIHHHIIIIGIIGEHHHHIIIIIIIIIICHHIIHEHEGHIIIHIIDFHHFIIGHHHCHGHHIIIIDHHHHHHGFEGEHCHEEH?CGEHHIIHCFECH1HHHEH@CHHHGIIIHHIHHHHHHHHHIHFHHHGCEGGHGHIHHIIHHHHIHCHGHHIIIIIIIIIHFHHEGHEHIHHHHE:9F:CGIIIIIGIHHFHHDIIHDHHHHGFIIIIHDHGIHHEIIIIIIIHIHH9?HEHHHHHIIIHHHHHHEHG?@HIIHIHIIHIIIIIHHGC@HHEHIHEGEIIHEIHIIHIIIHHIEHGHIIIIHHIHDHHHIIIHHHHIHHHIHIIIIHHIADDBD
@HISEQ:969:HM2KJBCX2:2:1102:16289:40468 2:N:0:ACTATGCA
GGAACGACGTGACCCAACTATCCCTATTAATCATTACGTCAATCCTAGAAACCAACAAAATAGGATCAACGTCCTATTTCATTATTCCATGCTAATGTATTCAAGCGCGAGCCTGCTTTAAACACTCTAATTTTTTCAAAGTAACAGTCCTGATTCCCCACCACACCAAACTAATGACATGATGGTTCGTCAGAAGGTAGAAATCAGTAACACCAGTACGTACCGAAGGCACGACCAGCGTACTAATCCCGAAATTCAACTACGAGCTTTTTAACTGCAACAACTTTAATATACGCTATTGGAGCTGGAATTACCGCGGCTGCTGGCACCAGACTTGCCCTCCAA
+
BD@DAHIHHIIIHFHGHHIHIIHIIIHIIIIIIIIHHHIIIIIHHHIIIIIIIIIIIHIIIIHIIIIIIIHHGHIIGIIIHIIIIIHHHGIIIIGHIIIIIIIHHHHHHIHIIIIIIIIIIGHHGHHIIGIHHHGHHHIHIHHHHIGHHHHHHHHHIHHHHIIIHIIIIIHHHHHIHHHIIIHHFHIIGHIHHHHHHHIIIIHHIIIIIIIIHIIIIIHHIIIIIIIHIIIIHIIHHHHIIHHHHHHHHIHIIHGFIIIHHHIIIIIIIIIHIIIIHIIIIIIHHHIIHHIIIIIIIIIIHHIIIIIIIIHIIIIIIIIIIIHIIIIIIIIIIIIIHIIIDDDDD
@HISEQ:969:HM2KJBCX2:2:1102:8199:41444 2:N:0:ACTATGCA
GGAACGACGTGACCCAACTATCCCTATTAATCATTACGGCGGTCCTAGAAACCAACAAAATAGAACCGCACGTCCTATTCTATTATTCCATGCTGTAATATTCGAGCAAAGGCCTGCTTTGAACACTCTAATTTTTTCAAAGTAAAAGTCCTGGTCCCCAACACACCCAGTGAAGGGCATGCGGTTCTCCAGAAGAAAAGGCCCGGCCGGACAAGTGCACGCGGTGAGGCGGACCTGCCAGCCAGGCCAAAGGTTCAACTACGAGCTTTTTAACTGCAACAACTTTAATATACGCTATTGGAGCTGGAATTACCGCGGCTGCTGGCACCAGACTTGCCCTCCAA
+
DDCDDIIIIHIIIIIIHHIIIIIIIIIIIIIIIIIIIIHIIIIIIHIIGHIHGIIIGHHHIIIIIIIDHDHHHHGCHHIIIIIHIIIHIEHHHFHHHIIIIHHIIIIHHHHIIIIIIIIIIHHIIIHIIIHHIIIIIIIHIIHIHHIIIIIIIIIIIIIIIIHHHGIIIIIIHGIIIIIIIIIHIHHIIIIIIIHHIHHIIIHDIIIIIIIHIIIHIIIIIIIIIIGIIIIIIIIIIIIIIHGIHIIIIIIIIIIIIIIHIIIIIIIIIIIIIIIIIIIHIHIIIIIIIIIHIIIIIIIIIIIIIIIIIIIIIHIIIIIIIIIIIIIIIIIIIIIIIIIDDDDD
@HISEQ:969:HM2KJBCX2:2:1102:5319:41605 2:N:0:ACTATGCA
GGAACGACGTGACCCAACTATCCCTATTAATCATTACGTCGATCCTAGAAACCAACAAAATAGAATCAAACGTCCTATTTCGTTATTCCATGCTAATGTATTCAAGCGTGAGCCTGCTTTAAACACTCTAATTTTTTCAAAGTAACAGTCCTGATTCCCCAAGACACCAAATTAATGACATCATGGTTCGTCAGAAGGTAGGAATCAATAATACCAGTACGTACAATAGCACGACCAATAAATTGATCCCGAAATTCAACTACGAGCTTTTTAACTGCAACAACTTTAATATACGCTATTGGAGCTGGAATTACCGCGGCTGCTGGCACCAGACTTGCCCTCCAA
+
DDDDDIIIIIIIIIIIIIIIIIIIIIIIHIIIIIIIIIIIIIIIIIIIHIIIIIIIIIIIIIHHIIIIIIHIHHIIIIIIGIIIIIIIGIIIIIIIHIIIIIIHHIIIIIIIIHIIIIIIHIIIIHIHHHHIIIIIIIIIIHIIHIIIHIIHIIIIIIHIIIIIIIIIIIIHIIIIIHIIIIIIIIIIIIIIIIIIGIIIIIIIHIIIIIIIIIIIIIIIIIIIIIIIIIIIIIIGIIIIIIHHHIGIIIIIIIIIIIHIIHIIIIIIIIIIIIIIIIIIIIIIHIIIIIIHIIIIIIIIIIIIIIIIIIIIIHIIIIIIIIIIIIIIIIIIIIIIIIIIDDDDD
@HISEQ:969:HM2KJBCX2:2:1102:16439:41709 2:N:0:ACTATGCA
GGAACGACGTGACCCAACTATCCCTATTAATCATTACGGCGACTCTAGAAACCAACAAAATAGAACCGCACGTCCTATTTTATTATTCCATGCTAATGTATTCAGGCAATAGCCTGCTTTGAACACTCTAATTTTCTCAAGGTAAAAGTCCTGGTTCCCCAATGCACACCAATAAAGGGCACACCGGCTCACCAAGAGGTAAGACCCAGCCGGACAGTACATGCCGTTAAGCAGACCACCCAGCCAGGCCTGAAGTTCAACTACGAGCTTTTTAACTGCAACAACTTTAATATACGCTATTGGAGCTGGAATTACCGCGGCTGCTGGCACCAGACTTGCCCTCCAA
+
DDDDDIIIIIIGHHHIHIIIIIIIIIHIIIIHHIIHHIHHIIHIIIIIIIIIIIIHIIHIIIIGHH?CDHIII?EDFHHII?HHIIIE@GHHHHHHIHHHIHIIIIIIIIIIIIIIIIIIIIIIIIIIIIIIIIIIIIIIHIIIIIIIHIIHHHIIIIIHIIIHIIIIIIIHIIIIIHEHIIIHIIIIIIIIIIIIIHIIIIIIIIIIIIHHIIIIIIIIIIIIIIIIIIIIIIIIIIIIIIIHGIIIIIIIIIIIIHIIIIIIIIIIIIIIIIIIHGIIIIIIIIIIIIIIIIIIIIIIIIHIIIIHHIIIIIIIIIIHIIIIIIHIIIIIIIIIIIIIIDDDDD
@HISEQ:969:HM2KJBCX2:2:1102:11707:40690 2:N:0:ACTATGCA
GGAACGACGTGACCCAACTATCCCTATTAATCATTACGTCAATCCTAGAAACCAACAAAATAGGATCGAACGTCCTATTTCATTATTCCATGCTAATGTATTCAAGCGTTAGCTTGCTTTAAACACTCTAATTTTTTCAAAGTAACAGTCCAAATTCCCCGCAACACCAAATTAATGGCATTACGGATCATCAGGAAGGAGGAATCAGTGAGACCAGTACATACCAGAGGCATGACCAATCTACTAACCCCGAAATTCAACTACGAGCTTTTTAACTGCAACAACTTTAATATACGCTATTGGAGCTGGAATTACCGCGGCTGCTGGCACCAGACTTGCCCTCCAA
+
DDDDDHIIIIFHHHHHHIIIIIIIIIIIIHHIIIGIIIIIIHIIGIHIHIIHIIIIIIIIIGHIHGIHIIIIIIHHIGHIHIIHHIIIIIIGHHHIIIIHIIIIIIHHIHIIIHIIIIIHHIIIIIIIHIIIIIIIIHIIHIIIIIIHHIHHHHIHIHIHIIIIIIIIIIIHIIIIIIIHIIIIIIHIIIIIIIIIIIIIHIIIIIHIIIIIIIIIIIIIIIIIIIIIIIHIIIIIHIIIIIHHGIHIIIIIIIIIIIIIIHHIIIIIIIIIIIHIIIIIIIIIIIIIHIIIIIIIIIIIHIIIIIIIIIIIIIIIIIIIIIIIIIIIIIIIIIIIIIIIIDDDDD
@HISEQ:969:HM2KJBCX2:2:1102:13879:41286 2:N:0:ACTATGCA
GGAACGACGTGACCCAACTATCCCTATTAATCATTACGGCGGTCCTAGAAACCAACAAAATAGAACCGCACGTCCTATTCTATTATTCCATGCTGTAATATTCGAGCAAAGGCCTGCTTTGAACACTCTAATTTTTTCAAAGTAAAAGTCCTGGTCCCCAACACACCCAGTGAAGGGCATGCGGTTCTCCAGAAGAAAAGGCCCGGCCGGACAAGTGCACGCGGTGAGGCGGACCTGCCAGCCAGGCCAAAGGTTCAACTACGAGCTTTTTAACTGCAACAACTTTAATATACGCTATTGGAGCTGGAATTACCGCGGCTGCTGGCACCAGACTTGCCCTCCAA
+
DDDDDIIIIHIIIIIIIIIIIIIIIIIIGIIIIIIHIIIIIIIIHIIIIIIIIHIIHIIIIIIIIIIHHIHHHEHIIHIIIHIIGIICHHHHIHHIIIIIIDHHHHGHIIHIIIIIIHIIHHIHHIHHHHIIIIIHHHIIIHHHHIIIHHHHHHIIIHFHHHIIIIIHIIHIIIIIIIHIIIIIIHHHIIIIIIIIHIIIIIIIIIIIIIIIHIIIIIIIIIII>IIIIIIIIIIIIIIHIHEIIIHHHHHIGIIIIIIIIIIIIHIIIIIHIIIIIIIIIIIIIHIIIIIHIIIIIIIIIIIIIIIIIIIIIIIIIIIIIIIIIIIIIIHIIIIIIIIDDDDD
@HISEQ:969:HM2KJBCX2:2:1102:16139:42383 2:N:0:ACTATGCA
GGAACGACGTGACCCAACTATCCCTATTAATCATTACGTCAATCCTAGAAACCAACAAAATAGGATCAACGTCCTATTTCATTATTCCATGCTAATGTATTCAAGCGCGAGCCTGCTTTAAACACTCTAATTTTTTCAAAGTAACAGTCCTGATTCCCCACCACACCAAATTAATGACATGATGGTTCGTCAGAAGGTAGGAATCAGTAACACCAGTACGTACCGAAGGCACGACCAGCGTACTAATCCCGAAATTCAACTACGAGCTTTTTAACTGCAACAACTTTAATATACGCTATTGGAGCTGGAATTACCGCGGCTGCTGGCACCAGACTTGCCCTCCAA
+
DDDDDIIIIIIIIIIIIIIIIIIIIIIIIIIIIIIIIIHIIIIIIIIIIIIIIHIIIIIIIEHIIIIIIIIIIIIHIIIGIIIHHHIHIIIIIIIIIIIIIHHHHHIIIIIIIIIIHIIIIHIIIHGIIIHIIIIIIIIIIIIIIIIIIIIIIIIIIIHIHIIHIGIIIIIIIIIIIIIIIIIIIIIIIGIIIIIIIGIIIIIIIIIIIIIIIIIIIIIIIIIIIIIIIIIIIIIIIIIIIIIHIIIIIIIIIIIIIIIIIHIIIIHIIIIIIIIIIIIIIIIIIIIIIIIIIIIIIIIIIIIIIIIIIIIIIIIIIIHIIIIIIIIIIIIIIIIIIIIIDDDDD
@HISEQ:969:HM2KJBCX2:2:1102:8936:42627 2:N:0:ACTATGCA
GGAACGACGTGACCCAACTATCCCTATTAATCATTACGGTGATCCTAGAAACCAACGAAATAGAATCAGTCCGTCCTATTTCATTATTCCATGCTAATGTATTCAGACGATAGTCTGCTTTAAACACTCTAATTTTTTCAAAGTAACAGTCCTGATTTCCCATCACACCAAATAAATGGCATGAAAGTTCCTCAGAAGGTAGAGATCCATCTCACCAGTGCAGACAATTAAGCCTGACCAATGGGTAGACCCCGAGGTTCAACTACGAGCTTTTTAACTGCAACAACTTTAATATACGCTATTGGAGCTGGAATTACCGCGGCTGCTGGCACCAGACTTGCCCTCCAA
+
DDDDDIIHIIIIIIIIIIIIIIIIIIIIIIIIIIIIIIIIIIIIIIIIIIIIIIIIIIIIHIIHIIIIIIIIIIIIIIIIIIIIHIIIIHIIIIIIIIHIHHIIIIIIIIIIIIIIIIIIIIHIHIIIIIIIIIIIIIIIIIIIIIIIIIIIHIIIIIIIIIIIIIIHHIIIIIIIIIIIIIIIIIIIIHIIIIIIIIIIIIIIIIIIIIIIIIIIIIIIIIIIIIIIIIIIIIIIIIIIIIIHIHHIIIIIIIIIIIIIIIIIIIIIIIIIIIIIIIIIIIIIIIIIIIIIIIIIIIIIIIIIIIIIIIIIIIIIIIIIIIIIIIIIIIIIIIIIIIIIIIIDDDDD
@HISEQ:969:HM2KJBCX2:2:1102:14153:42120 2:N:0:ACTATGCA
GGAACGACGTGACCCAACTATCCCTATTAATCATTACTTCAGTCCTAGAAACCAACAAAATAGAACTAAAGTCCTATTCCATTATTCCATGCTAATATATTCAAGCAAACATGCCTGCTTTAAACACTCTAATTTTTTCAAAGTAAAAGTCTTGGATCCCTAGCACACTCAATTAAGAGCACACTAGTTCCCCAAAAGGAAAAGCCCAAAGTTGCAGTACAAACCTTTCGGTTGACGGCAACTATAAGCCCAAAATTCAACTACGAGCTTTTTAACTGCAACAACTTTAATATACGCTATTGGAGCTGGAATTACCGCGGCTGCTGGCACCAGACTTGCCCTCCAA
+
@DDADGGHGHHHHCHHHDGHEE?HHHGFHI?1FHFHIIGGIHHEHHHIEGEEGHHHIIIHHIHFHFCEHEF1<<CHHI@@DHEEFE?1CGC?C@GHHHHHHHHHHEEEHHIIHHIHHHHGIHIHGHHIHIHHHGIGIIIHHFIHHHHHIHGIIHIIHHGHHHHC?IHHHIHHIIIIIIIHIIIIIIHHHCCHHHIHHHIIIIHHE@:IIH<IIHIIIIIIIHGIIIIIGIHIIIHGIGHIIHHHDGHHHGHIIHIHIHIIIIIHHFCGIIIHEIIHGHIIIIIIHHEIIIIIIIIIIIHIIIIHIIIIIIIIHHGIIHIIIIIIIIIIIIIIIHIIIHIIH@DDAD
@HISEQ:969:HM2KJBCX2:2:1102:7202:43215 2:N:0:ACTATGCA
GGAACGACGTGACCCAACTATCCCTATTAATCATTACGGTGATCCTAGAAACCAACGAAATAGAATCAGTCCGTCCTATTTCATTATTCCATGCTAATGTATTCAGACGATAGTCTGCTTTAAACACTCTAATTTTTTCAAAGTAACAGTCCTGATTTCCCATCACACCAAATAAATGGCATGAAAGTTCCTCAGAAGGTAGAGATCCATCTCACCAGTACAGACAATTAAGCCTGACCAATGGGTAGACCCCGAGGTTCAACTACGAGCTTTTTAACTGCAACAACTTTAATATACGCTATTGGAGCTGGAATTACCGCGGCTGCTGGCACCAGACTTGCCCTCCAA
+
DDDDDIIIIIIIIIIIIIIIIIIIIIIIIIIIHIIIIIIIIIIIIIIIIIIIIIIIHHHHIIIHIIIIIIIIHHIIIIIIIIIIIIIIIIIIGIIHIIIIIHIHIIIIIIIIHIIIIIIHIIIIIIIIIIIIIHIHIIIIIIIIIIIIIIGIHGIIIIIIIIIIIIIHIIIIHIIIIHHIIIIIIIIIIHIIHIIIIIIIIIIIIIIIIIHHIIIIIIIIIIIIIIIIIIIIIIIIIIIIIIHGHGHGIIHIIIIIIIIIIIIIIIIHIIIIIIIIIIIIIIIIIIIIIIIIIIHIIIIIIIIIIIIIHIIHIIIIIIIIIIIIIHIIIIIIIIIIIIIHIIIDDDDD
@HISEQ:969:HM2KJBCX2:2:1102:8140:43065 2:N:0:ACTATGCA
GGAACGACGTGACCCAACTATCCCTATTAATCATTACTTCAGTCCTAGAAACCAACAAAATAGAACTAAAGTCCTATTCCATTATTCCATGCTAATATATTCAAGCAAACATGCCTGCTTTAAACACTCTAATTTTTTCAAAGTAAAAGTCTTGGATCCCTAGCGCACTCAATTAAGAGCACACTAGTTCCCCAAAAGGAAAAGCCCAAAGTTGCAGTACAAACCTTTCGGTTGACGGCAACTATAAGCCCAAAATTCAACTACGAGCTTTTTAACTGCAACAACTTTAATATACGCTATTGGAGCTGGAATTACCGCGGCTGCTGGCACCAGACTTGCCCTCCAA
+
DDADDIIIIIIIIIIIIIIIIIIIIIIIIIIIIIIIIIIIIIIIIIIIIIIIIIIIIIIIIIIIIIIIIIIIIIIIIIIIIIIHIICHIIIIIIIIIIIIIIIIHIIIIIIIIIIIIIIHHIHIIIIIIIIIIIIIIIIIIIIIIIIIIIIIIIHIIIIIIIIHIIIIIIHIIIIIHIHIIIIIIIIIIIIIIIIIIIIIIIIIIIIIIIIIIIIIIIIIIIIIIIIIIIIIIIIIIIIIIHHHHIIIIIIIIIIIIIIIIIIIIHIIIIIIIIIIIIIIIIIIIIIIIIIIIIIIIIIIIIIIIIIIIIIIIIIIIIIIIIIIIIIIIIIIIIIIIIIIIDDDDD
@HISEQ:969:HM2KJBCX2:2:1102:13788:43054 2:N:0:ACTATGCA
GGAACGACGTGAACCCAACTATCCCTATTAATCATTACGTCAATCCTAGAAACCAACAAAATAGGATCGAACGTCCTATTTCATTATTCCATGCTAATGTATTCAAGCGTTAGCCTGCTTTAAACACTCTAATTTTTTCAAAGTAACAGTCCTGTTTCCCTGCAACACCAAATTAATGACATTACAGTTCTTCAGAAAGGAGGAATCAGCGAAGCCAGTACATACCAGTGGCACGACCAACCTGCTGACCCCGAAATTCAACTACGAGCTTTTTAACTGCAACAACTTTAATATACGCTATTGGAGCTGGAATTACCGCGGCTGCTGGCACCAGACTTGCCCTCCAA
+
?BBDDIHDHHIIHEHHIIIHIIIHIIIGHHIHEHHIIIIIIIIIIIIIGHIHHIIIHIIGHIIIIIEHIGH@CFHHIIIGHHIEHIHHFHIHIIHHHIHIIIHHIHIIIIIIIHIHHIHIIIHHIIGIIIIIIIIIIHIIIHHGHIIIIIHHHIIIIIIIIIHIIHHH@IIHHHIHIHHHHHHIIIHIIIHIHIIIHIIIIIIIHHIIIIIIIIIIIIIIIIIIIHIIIIIHIIIIIIIIIHHFEGIHHIIIIIIIIIHGHHHIIHHHGIHIHIIIIIHGIIGIHIHHIIIIHIIIIIIHHHIIIIIIIIIIIIIIIIIIIIIIIIIIIIIIIHHHGIIIIIDDDDC
@HISEQ:969:HM2KJBCX2:2:1102:19608:43023 2:N:0:ACTATGCA
GGAACGACGTGACCCAACTATCCCTATTAATCATTACGGTGATCTTAGAAACCAACAAAATAGAATCATGCCGTCCTATTTTATTATTCCATGCTAATGTATTCAAGCAAAATGCCTGCTTTAAACACTCTAATTTTTTCAAAGTAAAGGTCCTGGTTCCCCGTGACACCCAATTAAGGGCATCGCGGTTCTCCAGAAGGTGAGAAATTGACTACACCAGTTCATACCCCTTAAGGCACGACCGATGTGTCAATCCCGAAATTCAACTACGAGCTTTTTAACTGCAACAACTTTAATATACGCTATTGGAGCTGGAATTACCGCGGCTGCTGGCACCAGACTTGCCCTCCAA
+
B00D<0CCCCG?<D?C@<DHIHF1CC1CF1F1C1CGHH0<<G@C11<1<DH<@G10<C@1<CEHC11<1<11<<<<<1<<<<FHHFE<11<DHC@E1D@1<<EHGG<IIIHEFD1FC@F<HFHHHHG?HEGHCCFHHF@HIHEIHHGF@HHHEHHEHHCHDGHHGIIHECHIHCGGHH8IGIIGIHGHHHIHCIHFHHIHHCHEGHGD?HIHFHIIIFG1G?HIIIHEHDCEHHHAHIGHH=HFIHFIIHHHE<DHHIIHFEHHHIHEHHHHHHHIHHFIIIHHIHEIIHG?HIHF@IHIIIHEIIHIHHEHHIHHHEHIDHHHGHEHHHHIGIIHEGDHHIIHIHF@@BD@
@HISEQ:969:HM2KJBCX2:2:1102:15366:43603 2:N:0:ACTATGCA
GGAACGACGTGACCCAACTATCCCTATTAATCATTACGTCGATCCTAGAAACCAACAAAATAGAATCAAACGTCCTATTTCGTTATTCCATGCTAATGTATTCAAGCGTGAGCCTGCTTTAAACACTCTAATTTTTTCAAAGTAACAGTCCTGATTCCCCATGACACCAAATTAATGACATCATGGTTCGTCAGAAGGTAGGAATCAATAATACCAGTACGTACAATAGCACGACCAATAAATTGATCCCGAAATTCAACTACGAGCTTTTTAACTGCAACAACTTTAATATACGCTATTGGAGCTGGAATTACCGCGGCTGCTGGCACCAGACTTGCCCTCCAA
+
DDDDDIHIGIIIHCHHIIIIIIIHIIIIIIIIIIIHIIIIIHIIIHIHHHIHIGHIHIIIIEHIHIIIIIHIIIHIIIIHIIIIIIIEHHHICHHIIIHGIHIIIHHHIHIIHHFHHIIIIGHIIIIIIIIGHHIIIGIIIHIIFEHIIIIIIHIIIIIIIIIIIIIIIHIHIIHIHIIHIIIIHIIHIIHHIIIIHHIIIIIIIHIHHHHEHIHIIIIIIIIGIIIIHIIIIIHHIIIIHHHHIHIHIIIIIIIIIIIHIIHIHIIIHIIIIIIHIIIIIIIH@HHHIIHEEHHHIIHIIIIIIIIIIIGIIIIIIIIIIIIIIIIIIIIHIIHIIIIHAADDA
@HISEQ:969:HM2KJBCX2:2:1102:4998:43943 2:N:0:ACTATGCA
GGAACGACGTGACCCAACTATCCCTATTAATCATTACGGTGGTCCTTGAACCAACAAAATAGAACCAACGTCCTATTTTATTATTCCATGCTAATCTATTCAAGCAAAAGCCTGCTTTAAACACTCTAATTTTTTCAAGGTAATGGTCCTGGTTCCCACGGCACACGCGATAAAAGAACGTGCCGTTTCACCAGAAGGTAAGACCCGACACAGAACAGTACTCGCCAAAGACGGACCGCCCGGCCAGGCCTAAAATTCAACTACGAGCTTTTTAACTGCAACAACTTTAATATACGCTATTGGAGCTGGAATTACCGCGGCTGCTGGCACCAGACTTGCCCTCCAA
+
0<<<DGD//<0<GHIIIIIIIIIIIIIIIIIIIIIIIIIIICH<F@11<GHFHHIEHIGCHH1DHHIEH@GHIIIIIIIIIIIIIIIIIFGIIHICHHHIIHE1DIHFHDHH&?IHHI@CHHIIIIIHIIIIHIIIIHHIHHHEHAEEEHAFHH?DFA?7<.AHHHHE.FCIHHH3EF:::-89D*GGBFHGB?AHFHGEHHD/<EEDCIHGCCCIIIIHC/C@G1H@HD<HDGIIHC<EC<<11GA@IHHIIIIIIIIIIIIIIIIIIIIIIIIIIIIIIIIIIIIIIIIIIIIIIIHGGIIIIIIIIIHGIIIIIIIIIIIIIIIIIIIIIIIIIIIIIDDDDD
@HISEQ:969:HM2KJBCX2:2:1102:9730:43228 2:N:0:ACTATGCA
GGAACGACGTGACCCAACTATCCCTATTAATCATTACGTCGATCTTAGAAACCAACAAAATAAGATCAAACGTCCTATTTCATTATTCCATGCTAATGTATTCAAGCGAATGCCTGCTTTAAACACTCTAATTTTTTCAAAGTAACAGTCCTGATTTCCCACGACACCAAATTAATGACATCGTGGTTCGTCAGAAGGGAGAAACCGACAGGGCCAGTACACACCAGAGGCGCGACCGACCCGTCGATCCCGAAATTCAACTACGAGCTTTTTAACTGCAACAACTTTAATATACGCTATTGGAGCTGGAATTACCGCGGCTGCTGGCACCAGACTTGCCCTCCAA
+
DDDDDHHIIHHHIIIGIIIIIIIIIIIIIIIHHIIIIIHIIHIGHIIIIIIIIHIIHHIIHIIHIIIIIIIIIIIIIIIIHGIIIIIIHIHIHHHEHHIHIIHIIHHHIIIHIIIIIIHHIHHHIIIIHIIIIIHHHIIHIIIHIIHIIIIIIIGIIIIHIIIIIHHIIIIIIIIIIHIIHIIIIIIIIIIIIIIIIIIIIIIIIIIIIIIHIIIIIIIIIIHIIIIGIIIIIIIIIIIIIIHHHIIHHGIIIIIIIIIIIIIIIIIIIIIIIIHIIIIIIHHHIIHIHIIFIIIIIIIIHIIIIIIIIIIIIIIIIIIIIIIIIIIIIIIIHIIIIIIIGDDDDD
@HISEQ:969:HM2KJBCX2:2:1102:6464:44768 2:N:0:ACTATGCA
GGAACGACGTGACCCAACTATCCCTATTAATCATTACGGTGGTCCTAGACCAACAAAATAGAACCAACGTCCTATTTTATTATTCCATGCTAATCTATTCAAGCAAAAGCCCGCTTTAAACACTCTAATTTTTTCGAGGTAATGGTCCTGGTTCCCACGGCACACGCGATAAAAGAACGTGCCGGTTCACCAGAAGGTAAGACCCGACACAGAACAGTACTCGCCAAAGACGGACCGCCCGGCCAGGCCTAAAATTCAACTACGAGCTTTTTAACTGCAACAACTTTAATATACGCTATTGGAGCTGGAATTACCGCGGCTGCTGGCACCAGACTTGCCCTCCAA
+
ADDDDHHIIHHIIHIIIHIIIIIHIIIIIIIIGHGHIIIIIIIIIIIIIHHHIHIIIFIIHIIGIEHIIHHIIIIIHHIIIIIIIHIIIIIIHIIIHHHHIHHHIIHIIIIIIHHHIHHIFIIHHIHHHHEGHHHGFHHHIHGHIIIIIIHHHHHHHIIIIIIIIIIIIIIIIHIIIIIIIIIIIIHEHHIIIIIII=IIIHIHIHHIIIIIIIIIIIIIIIIIIIIIHHIIIIIIIIIIIIGIIIIIHIIIIIIIIHIIIIIIIIIIIIIHIIIIIIIIIGIIIHFIIIIIIIIIIIIIIIIIIIIIIIIIIIIIIIIIIIIIIIIIIIIIIIIIIIIIDDDDD
@HISEQ:969:HM2KJBCX2:2:1102:4392:44643 2:N:0:ACTATGCA
GGAACGACGTGACCCAACTATCCCTATTAATCATTACGTCAATCCTAGAAACCAACAAAATAGGATCAACGTCCTATTTCATTATTCCATGCTAATGTATTCAAGCGCGAGCCTGCTTTAAACACTCTAATTTTTTCAAAGTAACAGTCCTGATTCCCCACCACACCAAATTAATGACATGATGGTTCGTCAGAAGGTAGAAATCAGTAACACCAGTACGTACCGAAGGCACGACCAGCGTACTAATCCCGAAATTCAACTACGAGCTTTTTAACTGCAACAACTTTAATATACGCTATTGGAGCTGGAATTACCGCGGCTGCTGGCACCAGACTTGCCCTCCAA
+
DBDDDIHIIIIIIIIIGIIIIIIIIIIIIIIIIIIIIIIIIIIIIIIIIIIIIIIIFIFHIIHIIHIEHHHHIIHIIIIIIIHIIHIIIIIIIHCIIIIIIIIIIHIIIIIIIIIIHIIIIHHIIIIHIIIHIIIIIIHIIIIIIHIIGHIHGHIIHHHHHHHHEIIIIIIIIIIIIIHIIIIIIIIIIIIIIIIIIIIIIIHHIIIIIIIHIIHIIIIIIIIIIIHIIIIIIIIIIIIIIIHGHHGHIIIIIHIIIHHIIHIIIIIIIIIIIIIIIIIIIIHIIIIIIIIIIIIIIIIIIIIIIIIIIIIIIIIIIIIIIIIIIIIIIIIIIIIIIIIIDDDDD
@HISEQ:969:HM2KJBCX2:2:1102:16424:43747 2:N:0:ACTATGCA
GGAACGACGTGACCCAACTATCCCTATTAATCATTACGTCAATCCTAGAAACCAACAAAATAGAATCAAACGTCCTATTTCATTATTCCATGCTAATGTATTCAAGCGTAAGCCTGCTTTAAACACTCTAATTTTTTCAAAGTAACAGTCCTGATTCCCCACGACACCAAATTAATGACATCGTGGTTCTTCAGAAGGTAGGAACCAATAATGCCAGTGCGTACCGAGGCACGACCGACAATCTGATCCCGAAATTCAACTACGAGCTTTTTAACTGCAACAACTTTAATATACGCTATTGGAGCTGGAATTACCGCGGCTGCTGGCACCAGACTTGCCCTCCAA
+
CCDDCIIIHIIHEGHHGHHIIIIGIIIIIIIHIIIHHHIIIIIHIHIIHIHGGHIIIIIIHEHHEGDGHHIHIHDEHIIIHIIIHHI11CHCCEHIIIHHIIHIIIIHIIHGHHHHHHIIGIIIIIIHIIHHHIIIIIIIIIIIIIIIIIHHIIHHHDGIIIIIIIIIIIIHIIIIIIIIIIIIIIIIIIIIIIIIIIIIIIHIIIIIIHIIIIIIIIIIIIIHIIIIIIIIIIIIIIIIIHHGIIIIIHIIIIIIIIIIIIIIIHIIIIIIIIIIIIIIIIIIIHIIIIIIIIIIIIHIIIIIIIHIIIIIIIIIIIIIIIIIIIIIIIIIIIIIIIIIDDDDD
@HISEQ:969:HM2KJBCX2:2:1102:3568:45204 2:N:0:ACTATGCA
GGAACGACGTGACCCAACTATCCCTATTAATCATTACGGTGATCCTAGAAACCAACAAAATAGAACCATGCCGTCCTATTCTATTATTCCATGCTAATGTATTCGAGCAAAAATGCCTGCTTTAAACACTCTAATTTTTTCAAGGTAAAGGTCCTGGATCCGCAAGACACCCAATAAAGGACATCAAGTTTCTCCAGAAGGTGAGAAATCAACAGTAACAGTTCATACCCCTTAAGGCATGACCATCACGTCAATCCCGAAATTCAACTACGAGCTTTTTAACTGCAACAACTTTAATATACGCTATTGGAGCTGGAATTACCGCGGCTGCTGGCACCAGACTTGCCCTCCAA
+
DCDDCIIGGHIIIEHHIIHEHHIHHHIHGEHIIIIIIGHHIGHIHHHH?@CEHIIIIGIIHHHFHHHHHE?FHGDHHHHHHHIIIGIIFCEECHHIHHGHGH@EEG@HHHIHHE<HHIEEGHHHFGHFIIHIIHHFHHFHHGIIIHHHHGIIHFHGGHHEDHHHFEH:HFIHHCEFG@EDHGIHHIHHE@HIIGIIIIHHIIIIHIIIHIHIIHHIIHHHIIIIIHHIIHHIGIHIIIIIIHIIGIHHFHHGHDHHGIHIIHHHHGHIHIIIHIIIIIHHHHIIIIIIIHHGIIIIHHHIHHIIIIIIIIHGIIHIIIIIIHIIIHHIHHIIHHIIIIIHHHHIIHHHBDD@@
@HISEQ:969:HM2KJBCX2:2:1102:3513:45523 2:N:0:ACTATGCA
GGAACGACGTGACCCAACTATCCCTATTAATCATTACAGCGGTCCTAGAAACCAACAAAATAGAACCGATGTCCTATTCTATTATTCCATGCTAATGTATTCGAGCAAAGGCCTGCTTTGAACACTCTAATTTTTTCAAGGTAAAAGTCCTGGTTCCCCACGACGCCCAATAAAGAACATCGGGTTCCCCAGAAGGAAAGACCCGACCGAATCCGTACGCTCGATTAGGAGGACAGATCAGCCCGGTCCAAGGTTCAACTACGAGCTTTTTAACGGCAACAACTTTAATATACGCTATTGGAGCTGGAATTACCACGGCTGCTGGCACCAGACTTGCCCTCCAA
+
DB0D@H@HHHHHHGIIIIGCCGEHIIGGHFHIHIGHH?1DEHECHHEHIIHHIIHI1<FCHHGFGHII</ECEHHIIHHIHFHCHHEHHEHGHHIIIIHHEFHH@HHIHHHHHHHHHHHHHEHCGHGHEGHHHHHFHEHHIIHIIHHIHHCEG@FHHHHGDHIIIIHHHHHIIIIIHIHHIIIHHECGIIIIHHIIIIIIIGIHHEEIIHHHIIIIHHHHIIIIIHHIHFIIIIHHIHIHHCDIIIIIIIHIHHHFHHHHIIIIIHIIIIIIIIIIHEIHHGIIHHHIIIIIIIIHEIIIIIIIIIIIIHIIIIIIIIIIHHIHFCGHIH@HIHIIIIIDDDDD
@HISEQ:969:HM2KJBCX2:2:1102:8252:45751 2:N:0:ACTATGCA
GGAACGACGTGACCCAACTATCCCTATTAATCATTACGGCGGTCCTAGAAACCAACAAAATAGAACCGCACGTCCTATTCTATTATTCCATGCTGTAATATTCGAGCAAAGGCCTGCTTTGAACACTCTAATTTTTTCAAAGTAAAAGTCCTGGTCCCCAACACACCCAGTGAAGGGCATGCGGTTCTCCAGAAGAAAAGGCCCGGCCGGACAAGTGCACGCGGTGAGGCGGACCTGCCAGCCAGGCCAAAGGTTCAACTACGAGCTTTTTAACTGCAACAACTTTAATATACGCTATTGGAGCTGGAATTACCGCGGCTGCTGGCACCAGACTTGCCCTCCAA
+
DDDDDIIIIIIIIIIIHHGHGHIHIIIIIIIIIIIIIHIIIIIIIIIIIIIHIIIHHIFHIIHIHEHCHIIIIIDHHHHHIEIIHIIIGH?FHHHHIHHIEDHIIIIIIIIIHHHEHHIIIIIHIIIIHEIHIIIHHHHIHHIIIHHGHHIIIIHHGHIHHHHHHIIIHHGHFHGIIHHHDHHIIIIHHIHHIIHHIHIHIIIHHIHIGIHHIIIIIIHIHHIHHGIIIHHIIHIIHIIHFCCGEHHHHHHIIIHHEHIIHHIIIHIIIHIHG@FFHIHHGIIHGIIIIHHCHHHHGIIIIIHIHIIHIIIHHIHHHIIHHIIIIIIGIIIHIIIIIIIDDDDD
@HISEQ:969:HM2KJBCX2:2:1102:16791:46241 2:N:0:ACTATGCA
GGAACGACGTGACCCAACTATCCCTATTAATCATTACGGTGATCCTAGAAACCAACGAAATAGAATCAGTCCGTCCTATTTCATTATTCCATGCTAATGTATTCAGACGATAGTCTGCTTTAAACACTCTAATTTTTTCAAAGTAACAGTCCTGATTTCCCATCACACCAAATAAATGGCATGAAAGTTCCTCAGAAGGTAGAGATCCATCTCACCAGTGCAGACAATTAAGCCTGACCAATGGGTAGACCCCGAGGTTCAACTACGAGCTTTTTAACTGCAACAACTTTAATATACGCTATTGGAGCTGGAATTACCGCGGCTGCTGGCACCAGACTTGCCCTCCAA
+
<0<DAH=FC/<DH?FEHDHIIIGC1D1<<FEHF11DE@0<1<<FGHI?<1C@GH1CHH=E<FEH?CFFHHHI0<GD<1F@<FHIHH1<DC1<DG@EG@HHHHEHFHFHFCHHA1HE?EHHHGBEHEHHHGGEHGHHHHG@DH?HGDFHHHHHIH@FGFHHECHHFHHHHHH@GHHGHIIIHHHGHHEHH?IHFHFE;HF:HCIHH:HGCHH;HFCGHG3GDBHHIHEHHEDC<HHCEHHHIHCGED10HHHIHIIIHHIIIHEHDHFFCIIHGHHGCEIHEHFHHHGCIIIIHIIHCIIFCHIHHF@GHIHEGEHHHHDHGIHHEIHHCD1HHEG@IIIIHHHD<D<0
@HISEQ:969:HM2KJBCX2:2:1102:18438:46446 2:N:0:ACTATGCA
GGAACGACGTGACCCAACTATCCCTATTAATCATTACGTCAATCCTAGAAACCAACAAAATAGGATCGAACGTCCTATTTCATTATTCCATGCTAATGTATTCAAGCGTTAGCCTGCTTTAAACACTCTAATTTTTTCAAAGTAACAGTCCTGTTTCCCTGCAACACCAAATTAATGACATTACAGTTCTTCAGAAAGGAGGAATCAGCGAAGCCAGTGCATACCAGTGGCACGACCAACCTGCTGACCCCGAAATTCAACTACGAGCTTTTTAACTGCAACAACTTTAATATACGCTATTGGAGCTGGAATTACCGCGGCTGCTGGCACCAGACTTGCCCTCCAA
+
DDDDDIIIIIIIHIIIIIIIIIIIIIIIIIIIIIIIIHIIHIIIIIIIIHIIIIIIIIHIIIIIIIIIIIIIIIIIIIIIIHIIIIIIHHIIIIGIIIIIIIIIIIIIIIIIIIIIIIIIIIHIIIIIIIIIIIIIIIIIIIIIIIIIIIIIIIIIIIIIIIIIIIIIIIIHHIIIIHIHIIIIIIIIGIIIIIIIIIIIIIIIIIIIIIHIIIIIIIIIHIIIIIIIIIIIIIIIIIIIIIIHHIIIIIIIIIIIHHIIIIIIIIIIIIIIIIIIIIIIIIIIIIIIIIIIIIIIIIIIIIIIIIIIIIIIIIIIIIIIIIIIIIIIIIIIIIIIIIIIIDDDDD
@HISEQ:969:HM2KJBCX2:2:1102:14671:46861 2:N:0:ACTATGCA
GGAACGACGTGACCCAACTATCCCTATTAATCATTACTCATTTCCCCAAAAACCAACAAAATTCGAGATACGAGTCCTAAATTATTATTCCATGCTAATGTATTCATAACTTTCAGCCTGCTTTAAACACTCTAATTTTTTCAAAGTAAAGGTCCTGGATTGCGAACCCAACCCAGTAAAGGGCAGGAACGTTCTCCAGGAAGATGGTAAGCGCGCATCGGCACTCACACACGATACCGTGGCGGGCCAAGCGCACTATACCAGAAATCCAACTACGAGCTTTTTAACTGCAACAACTTTAATATACGCTATTGGAGCTGGAATTACCGCGGCTGCTGGCACCAGACTTGCCCTCCAA
+
DDBDDHIIHIIIIHIIICHHIHIIIIIIIIHIIIIIIIIIIGHEGHIIIIIIIHIIIIIHHIIIGGHIIIIGGIHIIIIHHIIHIIHIIIIHIIGHHHHHECGHIIIHHIHIIIIIIHIIIIIIHIIIIIHIIHIIIHIHIIHHHHIIIIIIHIIIIHHIHIIIIIIIIIIIIIIIHGHGIIGIIIIIHIIHIIIIIIIIIIIIIIIIGIIIIIIIIIIIIIIIIIIIIIIIIIIIIGIIIIIGIIIIIIIIIHIIHIIIHHIIIIIIIIIIIHIHIIGIIIIIIIIIIHHIIIIIIIIIIIIIIIIHIIIIIIIIIIIIIIIIIIIIIIIIIIIIIIIIIIIIIIIIIIIIIDDDDD
@HISEQ:969:HM2KJBCX2:2:1102:14692:47382 2:N:0:ACTATGCA
GGAACGACGTGACCCAACTATCCCTATTAATCATTACGTCGATCCTAGAAACCAACAAAATAGGTTCGATCGTCCTATTTCGTTATTCCATGCTAATGTATTCAAGCGCGAGCCTGCTTTAAGCACTCTAATTTTTTCAAAGTAACAGTCCTGTTTCCCCGCAACAACAAATTAATGCCATCACGGTTCTACAAGAAGGAGGGACCAGTGAGGCCAGTGCATACCAGTGGCACGACCAACCTACTGGCCCCGAAATTCAACTGCGAGCTTTTTAACTGCAACAACTTTAATATACGCTATTGGAGCTGGAATTACCGCGGCTGCTGGCACCAGACTTGCCCTCCAA
+
@ADDDIIIIIIIIIIIIHIIIIIIIIIIIIIIHIIIIIHIIIHIIIIIIIIIIIIIIIIIIIIIIIIHIIIGHIIIIHIIHIFHIIIIEHIIGIHHHIIIIHGIIIIIIIIIIIIIIIIIHGIIIIHIIIIIIIIHIIHHHHIIIIHHHHIIHIIIIHIHIIIIIHIIIIIIIIIIIIHGHIHHIIIIIIFHIIIIIHIIIIHIIIIIIIIIIGIIIIIIIIIIIHIIIIIHIIIIGIIIHHHHCIIIIHIIIIIIIHIHHC/IHIIIIIIIHIHIIIIIIIIIIIIIIIIIIHIIIHIHHIIIIIIIIIIIIIIIIIIIIIIHIIIIIIIIIIIIIIIIIDDDDD
@HISEQ:969:HM2KJBCX2:2:1102:11049:47840 2:N:0:ACTATGCA
GGAACGACGTGACCCAACTATCCCTATTAATCATTACGTCAATCCTAGAAACCAACAAAATAGGATCAACGTCCTATTTCATTATTCCATGCTAATGTATTCAAGCGCGAGCCTGCTTTAAACACTCTAATTTTTTCAAAGTAACAGTCCTGATTCCCCGCCACACCAAATTAATGACATGATGGTTCGTCAGAAGGTAGGAACCAGTAACACCAGTACGTACCTAAGGCACGACCAACGTACTGATCCCGAAATTCAACTACGAGCTTTTTAACTGCAACAACTTTAATATACGCTATTGGAGCTGGAATTACCGCGGCTGCTGGCACCAGACTTGCCCTCCAA
+
DDCDDIHHHHFFHHIIIIHIIIG?FHHIIIIIIIIII1<GHHHHFFEHCHHIIGHHEEHIHGHHEEHIIHD<1DEHIECHHIHIIIIIHHFFHFCH@GHHCHGHIGIHHHCIIHHHHIIIIHHIIHIHHHHIIHHECIHHHHHIHHGGHHIIHCCHFHCHHHIHHIIHHHHHHFHIIIIIIIIIIHHHIHHHIHIIHEHGIHHHIIHIIIHIIIIHIII<IIIIIIIIIIIHIIGIIIIHHGEGHIIIHHIGHIHHIIIIHIHIIHIIIIIIIIIIIIHHHHHFHHHHIIHIIIIIIHFGIIIIIIIIIIHIIIIIIIIIIIIIIIIIIIIIHHHHIGIIDBDDA
@HISEQ:969:HM2KJBCX2:2:1102:12135:48578 2:N:0:ACTATGCA
GGAACGACGTGACCCAACTATCCCTATAATCATTACGTCAATCCTAGAAACCAACAAAATAGGATCGAACGTCCTATTTCATTATTCCATGCTAATGTATTCAAGCGTTAGCCTGCTTTAAACACTCTAATTTTTTCAAAGTAACAGTCCTGTTTCCCTGCAACACCAAATTAATGACATTACAGTTCTTCAGAAAGGAGGAATCAGCGAAGCCAGTGCATACCAGTGGCACGACCAACCTGCTGACCCCGAAATTCAACTACGAGCTTTTTAACTGCAACAACTTTAATATACGCTATTGGAGCTGGAATTACCGCGGCTGCTGGCACCAGACTTGCCCTCCAA
+
BDCADIIIIIIIIIEGHIIHIIHIIIIIHHHIIIIIIIIIIIHHHF?EHHHIIIIIIIIHHHHHIIHHHHHHHGIHIIIEHHHHG@CEHIIFHHIHHHHIIDGHIIIHEHHHHIHHHIIIIHHHHHHFHHHHHIHF?GCEHHHCFHHHIIIIIHHHHIHHHGDHIHIIIHHHIHIHFDHHHGDGFIIGIIIHFIIHHHIIIIHHIHH<HHEHIIIHIIIIHIIHIIHIGIHIHIHIHHHHHGH@CEHFCEHIHEIIIIHEHHIHIIIIIIIIIHHHIHCIHHIIIHIIIIIIIIIIIHHFIHGCHIIIIHHIIHDDHHHHHIIIHEHHIHHGHIIIIHIIDADCD
@HISEQ:969:HM2KJBCX2:2:1102:8357:48761 2:N:0:ACTATGCA
GGAACGACGTGACCCAACTATCCCTATTAATCATTACGTCAATCCTAGAAACCAACAAAATAGGATCGAACGTCCTATTTCATTATTCCATGCTAATGTATTCAAGCGTTAGCTTGCTTTAAACACTCTAATTTTTTCAAAGTAACAGTCCAAATTCCCCAAAACACCAAATTAATGGCATTAAGGTTCATCAGGAAGGAGGAATCAGTGAGACCAGTACATACCAGAGGCATGACCAACCTACTAACCCCGAAATTCAACTACGAGCTTTTTAACTGCAACAACTTTAATATACGCTATTGGAGCTGGAATTACCGCGGCTGCTGGCACCAGACTTGCCCTCCAA
+
CDDDDIIIIIIIIIIIIIIIIIIIIIHIIIIIIIIGIIIIIIIIGIHIIIIIIIIIIIHIIIHH1FHHIIIIIIIIIIIIIIIIHIIHHIHIGIHHIHIIIIIHIIIIIHIIIIIIIIIIIIHIIHIHHIIIIHIIIIIIHIIHIIIIHIIIIIIIHIIHIIIHHIIHIIIIIIIIHIIIIIIIIIHIIIHIHIIGIIIIIIIIIIIIIIIIIIIIIIIIIIIIIIIIIIIIIIIIIIIIIIHHFIIIIIIIIIIIIIIIIIIIIIIIIIIIIIIIIIIIIIIIIIIIIIIIIIIIIIIIIIIIIIIIIIIIIIIIIIIIIIIIIIIIIIIIIIIIIIIIIDDDDD
@HISEQ:969:HM2KJBCX2:2:1102:1239:49809 2:N:0:ACTATGCA
GGAACGACGTGANNNANCNATNCCTATTAATCATTACGTCGNNCCNAGAAACCAACAAAATAGAATCAAACGTCNTATTTCATTATTCCATGCTAATGTATTCAAGCGCGAGCTTGCTTTAAACACTCTAATTTTTTCAAAGTAACAGTCCTGATTTCCCACGACACCAAATTAATGACATCGTGGTTCGTCAGAAGGGAGAAACCAATAATACTAGTACGTACAAAGTACGACCGACATATTAGTCCCGAAATTCAACTACGAGCTTTTTAACTGCAACAACTTTAATATACGCTATTGGAGCTGGAATTACCGCGGCTGCTGGCACCAGACTTGCCCTCCAA
+
@@@@B<<<CCD1###<#<#<<#<<<<DCF?CGHIIHHE11/##<<#<1<<CC1CHH@G?F1G1DF<FEHFHH@<#<<<<DHHH?FHE?@H?E@GHEHHFHHHHEHCC@HCIIHHHFIHHHHGGHHHHFEHIHIIHHHHIHIIIHIHIIHHGHIIIHHFIHHIHIHEEHHH@IHHIHHHHIIIIIIIIIHHIIIIIIHHHFIHEEFIHIIIIHHIHHEHFIIIHIHEHHHHI=HHHIIIHHCIHIHHHHGHEEIGHIHEIHIIIIIHIIFHIHHHIHHHEHCGIHG@IIIHHHDIHH@?EHH?IIIHIIIIGIIHIHIIIIHHIIIIHIHHHIHEHIIIIDDBDA
@HISEQ:969:HM2KJBCX2:2:1102:11599:49209 2:N:0:ACTATGCA
GGAACGACGTGACCCAACTATCCCTATTAATCATTACGTCGATCCTAGAAACCAACAAAATAGAATCAAACGTCCTATTTCATTATTCCATGCTAATGTATTCAAGCGTGAGCCTGCTTTAAACACTCTAATTTTTTCAAAGTAACAGTCCTGATTCCCCACAACACCAAATAAATGACATCATGGTTCGTCAGAAGGGAGAAACCAACAATGCCAGTACGTACCGAGGCACGACCGACATGATGGTCCCGAAATTCAACTACGAGCTTTTTAACTGCAGCAACTTTAATATACGCTATTGGAGCTGGAATTACCGCGGCTGCTGGCACCAGACTTGCCCTCCAA
+
@B0DDGHHD<0D1C1<FGECHHEEHEGHHHIIHCGCG@FHDC@F@HH1C@?FGCGDH1CC1C1FEFFFEHCG<CC@GHEF?@1D1FCHEHEHICGHIGEEF@<C@GFGEFHCFHB<GEHFF@EECGEHEHHE<1<6<BFHHHGEHFGEG;HF<D?DCAEFHCB<AFEHGHEHHDD/FDD/HECCEH?C=H?HHHGHIHGCCGF0H?HHHHEGCFHHHFFCGC<<GHHE<0<DEC/1FFFHHGC<FIHHDG<<1C1HEGEE@HEGEHE?EHHED1HHEF1HEFCC@<1?HIGHHDHGEFHHIHHGHHIHEG?HHGF<CHE@HE@EHHC@HHCGCC?EFHG1<00?D
@HISEQ:969:HM2KJBCX2:2:1102:4229:50511 2:N:0:ACTATGCA
GGAACGACGTGACCCAACTATCCCTATTAATCATTACGGTGATCCTAGAAACCAACAAAATAGAACCATGCCGTCCTATTCTATTATTCCAAGCTAATGTATTCGAGCAAAAATGCCTGCTTTAAACACTCTAATTTTTTCAAGATAAAGGTCCTGGATCCGCAAGACACCCAATAAAGGACATCAAGTTTCTCCAGAAGGTGAGAAATCAACAGTAACAGTTCATACCCCTTAAGGCATGACCATCACGTCAATCCCGAAATTCAACTACGAGCTTTTTAACTGCAACAACTTTAATATACGCTATTGGAGCTGGAATTACCGCGGCTGCTGGCACCAGACTTGCCCTCCAA
+
0D00<0<CC<<1<1<<FCG@C1<1<<<C?<F1CEHHEE0<1<<<1DH@1<<G<C<E@C@11D1<D@<<<<?1C</?G1D11D@C<F?G?1111<<1<<@<C1C<11@7<?GHHDCB1HFHHHFFHG81A1GD8<D<FH7B1<B1$F@GCHHG1@A1??CG1D...77:////D//GC<:-F/GG/F/DF</EHCFD.CB0F0<C:@EHHDFFC><@CGC<<11@E0@F1EG@G<?G<1HCC<@EF@ECD:<<<</<<1<@HEGCCE@EHFE@C1EHF1IG1<@@G<CHCIIHHHHC<10<D<1HHCIHGFHGCF1FHGIHC/<CHCIHGECCCG<<1EG<CEEEGDECD@D@D
@HISEQ:969:HM2KJBCX2:2:1102:11762:50055 2:N:0:ACTATGCA
GGAACGACGTGACCCAACTATCCCTATTAATCATTACGGTGGTCCTAGAAACCAACAAAATAGAACCACAACGTCCTATTCTATTATTCCATGCTAATCTATTCAAGCAATAGCCCGCTTTAAACACTCTAATTTTTTCAAGGTAATGGTCCTGGCTCCCCAACACACCCAATTAAGGACATACTGGTTCACCAGAAGGAAGACCCGACAACAGGACAGTACTCGCCAAAGACGGACCGCCCGGCCAAGTCTAAAATTCAACTACGAGCTTTTTAACTGCAACAACTTTAATATACGCTATTGGAGCTGGAATTACCGCGGCTGCTGGCACCAGACTTGCCCTCCAA
+
DBBDDHHIIIIHHHIIIGIIFHEHHHIIIIIIGHIGIIHIIIIIIIHIIIIIIIIIGHIHIC?GHIHHHIHIHHHIIIIHHIIHHHHFHHII@HHIGEIHHHIIIIIIHHHIHHIIHGIIIHHHHIHHHIHHHHEHHEEIHHHGHHHHHHHHHHGHHHIIIIIIIIHHHCHFHHHIHHIIIIIIIHIIHEHFHIIIIIIHIIHIHIIHIIHHGFHEHHIIIIIHIIHIIIIHIHHCHDDHIHIHGHIHHGCIHIIIIGIIIIIHHIHIIIIIIIHHIIIIIIHIIIIIHHIIHHGIIIHHIIIIHHIIIIIIIIHIIIIIIIIIHIIIIIIIIIHIIIIIHGDDDDD
@HISEQ:969:HM2KJBCX2:2:1102:7047:49614 2:N:0:ACTATGCA
GGAACGACGTGACCCAACTATCCCTATTAATCATTACTCTGATCCCAAAGGCCAACATAGTAGGACCAGACTGCTATCACATTATTCCATGCTAATGTATTCAAAGCATAAGCTTGCTTTGAGCACTCTAATTTTTTCAAAGTAACAGCATCGAAGCTGCGACCCAACCAATTAAGGAAAGGATCACGCCACCAAAAAACAGGACAGAAGGGCAGGTGCACACCGAGTAGGCGGACCGAGCTTTACAACCCAAGATCCAACTACGAGCTTTTTAACTGCAACAACTTAAATATACGCTATTGGAGCTGGAATTACTACAGTTGTTGGCACCAGACTTGCCCTCCAA
+
DCDDDIIIIIIIIIIIIIIIIIIIIIIIIIIIIIIIIIIIIIIIIHHHCGHHIIIIHIIIGHHIIIIIIIHIHHIIIIIIIHIGIIIIEGHIIHIIHHHHHHIIIIIIIHHIIIIIIIIHGIIIHHIIHHHIIIIIIHHHIHHIHHHHIIHIHHHHHIIHHHHHHIHHHHGHHIIHIIIIHHIHHHIIIHHHIIIIIIIIIIHHHHIHIIFHIIIIGIIIIIIIIIIIIIIIIIIIIIHIIIIHEHHHGHIIIHFHGIIIIIHIIIIHIIIIIIIIIIIIIIIIIIIIIIHIIIIIIIIIIIIIIHIIIIIIIIIIIIIIIIHIIIIIIIIIIIIIIIIIIDDDDD
@HISEQ:969:HM2KJBCX2:2:1102:16406:50667 2:N:0:ACTATGCA
GGAACGACGTGACCCAACTATCCCTATTAATCATTACGGTGATCCTAGAAACCAACGAAATAGAATCAGTCCGTCCTATTTCATTATTCCATGCTAATGTATTCAGACGTTAGCCTGCTTTAAACACTCTAATTTTTTCAAAGTAACAGTCCTGATTTCCCATCACACCAAATAAATGGCATGAAAGTTCCTCAGAAGGTAGAGATTTATCTCACCAGTACAGACAATTAAGCCTGACCAATGGGTAAACCCCGAAGTTCAACTACGAGCTTTTTAACTGCAACAACTTTAATATACGCTATTGGAGCTGGAATTACCGCGGCTGCTGGCACCAGACTTGCCCTCCAA
+
DDDDDIIIIIIHGHIIIIHHHFHHHHHICDGEHHHHIIGHHGHHHHHIHIIHHHHHHIIIIHHHCH@GHHFC@HFHE@EHHCFGHGHIEFHGH?HIHHHHHHHIIHIIHIIHFEEHHHHHIHIIIIHHEFHHHIHIIIEHHIIHIIGHIHHHFHIHIIHHIHEFHHHCGIHHHIIIIHIHIGHIHHHHHIIHHIHIHHIIIIIIIIHHHIIHIHIHIHGIIIIIGIIIIIIIIHHIIHHIHHFC$HEIIIIIHHHHHHHIIHHIIIHHHIIIIIIIIHHHIIIIHIIHGHIIIIIIGHIIIIIIHHHHHGDIIIIIIIIIIIIIIIIIHIIIIIIIIIIIGIIDADDD
@HISEQ:969:HM2KJBCX2:2:1102:12649:51004 2:N:0:ACTATGCA
GGAACGACGTGACCCAACTATCCCTATTAATCATTACGGTGGTCCTAGACCAACAAAATAGAACCAACGTCCTATTTTATTATTCCATGCTAATCTATTCAAGCAAAAGCCCGCTTTAAACACTCTAATTTTTTCAAGGTAATGGTCCTGGTTCCCACGGCACACGCGATAAAAGAACGTGCCGGTTCACCAGAAGGTAAGACCCGACACAGAACAGTACTCGCCAAAGACGGACCGCCCGGCCAGGCCTAAAATTCAACTACGAGCTTTTTAACTGCAACAACTTTAATATACGCTATTGGAGCTGGAATTACCGTGGCTGCTGGCACCAGACTTGCCCTCCAA
+
DABDDIIGIIGIEHIIIIIIIGHIIIIIIIFHGIIIIHHIHIIIIIIIHHIEHIIHHHIIFHIFHHIIIIIIIIIIHHHHIFIGEHI@HHIHIHHIIHHIIHHHIIIIIIHIIHHHIHIHIHIIIHHCGHIHHHHIIIIIIIIHHHGIIIIHHHGIIIHHHIIHIIIIIIIHIIHIIIIIIIIIIIIIHHIIIIIIIHIIHIIIIIIIIIIIIIIIIIIIIHIHIIIIIIHHIIIIIIIIIIIHIIIIIIIIIIIIIIIHGIIIIHIIIIIIIIIIIIIIIIIIIIHIIIHHEHIIIIIIIIIIIIIIIIIIIIIIIIIIIIIIIIIIIIIIIIIIIIIIDDDDD
@HISEQ:969:HM2KJBCX2:2:1102:8646:51378 2:N:0:ACTATGCA
GGAACGACGTGACCCAACTATCCCTATTAATCATTACGGTGATCCTAGAAACCAACAAAATAGAACCATGCCGTCCTATTTTATTATTCCATGCTAATCTATTCAAGCACTAGCTTGCTTTAAGCACTCTAATTTTTTCAAGGTAATAGCTCTGCTTCCCCAACGCACCAAATTAATGACATGAAGGTTATTCAGAAGGTAAGAATCTATCAAATCAGTACGAACAGTGAAGCCCGACCGATAGACAGATTCCGAAATTCAACTACGAGCTTTTTAACTGCAACAACTTTAATATACGCTATTGGAGCTGGAATTACCGCGGCTGCTGGCACCAGACTTGCCCTCCAA
+
DDDDDIIIIIIIIIIIIIIGHIIIIIIIIIIIIIIIIIIIIIIIIIIIIIIIHIIIIIIIIHHHHIIIHIIIIIIIIIIIIHIIIIGHIIIIIGHHIIIIIIHIIIHIIIIIIIIIIIIIIIIHIIIIIIHHHIIIIIIIIIIIIIIIIIIIIIIIIIIIHIHIIIIIIIIIIIIIIIIIIIIIIIIIIIIIHIIIIIIIIIIIIIIIIIIIIIIIIIIIIIIIIIIIIIIHIIIIIIIIIIIIIHGIIIIIIIIIIIIIIIIIIIIIIIIIIIIIIIIIIIIIIIIIIIIIIIIIIIIIIIIIIIIIIIIIIIIIIIIIIIIIIIIIIIIIIIIIIIIIIIIDDDDD
@HISEQ:969:HM2KJBCX2:2:1102:18759:53000 2:N:0:ACTATGCA
GGAACGACGTGACCCAACTATCCCTATTAATCATTACGGTGATCCTAGAAACCAACAAAATAGAATCATGCCGTCCTATTTTCTTATTCCATGCTAATGTATTCAAGCAAAATGCCTGCTTTAAACACTCTAATTTTTTCAAAGTAAAGGTCCTGGTTCCCCGTGACACCCAATTAAGGGCATCGCGGTTCTCCAGAAGGTGAGAAATTGACTACACCAGTTCATACCCCTTAAGGCACGACCGATGTGTCAATCCCGAAATTCAACTACGAGCTTTTTAACTGCAACAACTTTAATATACGCTATTGGAGCTGGAATTACCGCGGCTGCTGGCACCAGACTTCCCTCCAA
+
0?0DDH0//<0CH11<10DGHI1<111111<<1<1<110<<1<G@F111<FHG1<0111<1<FCG1GHC@EG/<C/0<<<111<C111<<1<D1<11<1D<H@FCFE@<G<BCIIGHEG6@CEH2@<F@GE111B<?H?F<61HE5E@E@CHHG/HG?DHIH@FA0D98HHFIHHHH@E@@CF?1CD?17HHHF-HFHHIHGC<>CGFFGIFHGHCECGCECEFG=IIIIIHCFHD0<<HHCHCFED<<1EG?DCHGIHIHEC@EIIHHHHEEEECHFEHGC?HG@@EHGCCEEIIHHCECFDC@CECFCHIHEG<C<<ECH?<EHHHEH@GD11HCC1<0@CHGF<@<<0
@HISEQ:969:HM2KJBCX2:2:1102:10494:52668 2:N:0:ACTATGCA
GGAACGACGTGACCCAACTATCCCTATTAATCATTACGTCAATCCTAGAAACCAACAAAATAGGATCGAACGTCCTATTTCATTATTCCATGCTAATGTATTCAAGCGTTAGCTTGCTTTAAACACTCTAATTTTTTCAAAGTAACAGTCCAAATTCCCCGCAACACCAAATTAATGGCATTACGGATCATCAGGAAGGAGGAATCAGTGAGACCAGTACATACCAGAGGCATGACCAATCTACTAACCCCGAAATTCAACTACGAGCTTTTTAACTGCAACAACTTTAATATACGCTATTGGAGCTGGAATTACCGCGGCTGCTGGCACCAGACTTGCCCTCCAA
+
0D00BCCE/<0<ECG?10C<FH@1F1<<C1D111<<FEGHDCCHFHEF1D<FG@FEC11C1CG@1<1<D1DHD1C<F1D@1<DHFF@GEIE?1C<1FHHCGHH@G<DFHEEHGCHH0@FEG@CHHIHAA1BD@F<1C1@BFGHEEHHEHHHFCEC?E-IHHHECE?FDHFHFH?/<<5@CCCI9@HHCHEFE0HHIGHGHDGIGI8;HFGFHDGAGEHHHG?IIHHEEHGCCEEHEEFEFHHF<<<</FCFCD<H@@G1E<<<EEHCHHHGHCEGHG?H@HHHHHFC<?HC@GEGHHCHHF@EH@HHGHHF<C<DHDIH@EH@HEHHD1FHFF<HHGE?G@@?@D0
@HISEQ:969:HM2KJBCX2:2:1102:4421:54320 2:N:0:ACTATGCA
GGAACGACGTGACCCCAACTATCCCTATTAATCATTACGTCAATCCTAGAAACCAACAAAATAGGATCAAACGTCCTATTTCATTATTCCATGCTAATGTATTCAAGCGTTAGCCTGCTTTAAACACTCTAATTTTTTCAAAGTAACAGTCCTGTTTCCCTGCAACACCAAATTAATGACATTACAGTTCTTCAAGAAGGAGGAACCAGTAAAGCCAGTGCATACCAGAGGCACGACCAACCTACTAATCCCGAAATTCAACTACGAGCTTTTTAACTGCAACAACTTTAATATACGCTATTGGAGCTGGAATTACCGCGGCTGCTGGCACCAGACTTGCCCTCCAA
+
DDDDDIIIIIIIIIIIIIHIIIIIIIIIIIIIIIIIIIIIIIIIIIIIIIIIIIIIIIIIIIIHHIIHIEHHIIIIIHIIIHHIHIIIIFFHHHIIIIIIIIIIHHIHHIIIHGIIIIIIIIIHIIIIHIIIIIIHIIIIIIIIIIIIIIIIIIIIIHIIIIHIIIIIIIIIIIIIIIIIIIIIIIIIIIIIIIIIIIIIIIIHHIIIIIIIIIIIIIIIIIIIIIIIIIIIIIIIIIIIIIIHHFIIIIIIIIIIIIIIIIIIIIIIIIIIIIIIIIIIIIIIIIIIIIIIIIIIIIIIIIIIIIIIIIIIIIIIIIIIIIIIIIIIIIIIIIIIIIIIIIDDDDD
@HISEQ:969:HM2KJBCX2:2:1102:13538:55245 2:N:0:ACTATGCA
GGAACGACGTGACCCAACTATCCCTATTAATCATTACGTCGATCCTAGAAACCAACAAAATAGGTTCGATCGTCCTATTTCGTTATTCCATGCTAATGTATTCAAGCGCGAGCCTGCTTTAAGCACTCTAATTTTTTCAAAGTAACAGTCCTGTTTCCCCGCAACAACAAATTAATGCCATCACGGTTCTACAAGAAGGAGGGACCAGTGAGGCCAATGCATACCAGTGGCACGACCAACCTACTGGCCCCGAAATTCAACTACGAGCTTTTTAACTGCAACAACTTTAATATACGCTATTGGAGCTGGAATTACCGCGGCTGCTGGCACCAGACTTGCCCTCCAA
+
DDDDDIIHHIGIIIIIIIHIIIIIIIIIIIIIIIIIIIIIIGHIIIIIIIIIIIHIHHIHIIIIIIIIIIIDHHGIIIIIIIIIIIIIIIIIIIHIHIIIIHFIIIIGIIHHIIIIIIIIIIIIIIIIIIIIIIIIIIIIIIIIIIIIIIIIIIIIIIIHIIIIIIIIIIIIIIIHIIIIIHIIIIIHIIIHIIIHIIIIIIIIIIIIIIIIIIIIIIIIIIIHIIIIIIIIIIIIIIIIIIIIHIIIIIIIIIIIIIIIIIIIIIIIIIIIIIIIIIIIIIIIIIIIIIIIIIIIIIIIIIIIIIIIIIIIIIIIIIIIIIIIIIIIIIIIIIIIIIHIIDDDDD
@HISEQ:969:HM2KJBCX2:2:1102:7775:55680 2:N:0:ACTATGCA
GGAACGACGTGACCCAACTATCCCTATTAATCATTACGGTGGTCCTAGACCAACAAAATAGAACCAACGTCCTATTCTATTATTCCATGCTAATCTATTCAAGCAAAAGCCCGCTTTAAACACTCTAATTTTTTCAAGGTAATGGTCCTGGTTCCCCGACACACCCAATAAAGGGCATACCGGCTCACCAGAAGGATAGACCCGACAACAGAACAGTACTCGCCAGAGACGGACCGTCCGGTCAGGCCTAAAATTCAACTACGAGCTTTTTAACTGCAACAACTTTAATATACGCTATTGGAGCTGGAATTACCGCGGCTGCTGGCACCAGACTTGCCCTCCAA
+
@DDDBIIIHIIHHHIIIIIIGIIIIIIIIIIIIIIHIIIIHIHH@GHHHIIHIGIIHIIIHGHIIHHIIHIHIHIHIIIIHIIIIIHCDHHIIHHIIHHHIIIIIHIFHIIHIIHIIIHIHHIGHIIHIHHIIHHHIIHIIHIIIHHIIIHHHIIGIHIIIIIIIIIHIIIIIGIIIIIIIIIIHIHHIIIIIIIIHIIIIHIIIIHIIIIHHIIIIIIIIIIIIIIIIIIIIIIIIIIII?HIIIIHIIIIIIIIIIIHHIIIIIIIIIHIIIIIIIIIIIIIHIIIIHHGIHEHFFFIIIIIIIIIIIIIIIIIIHIIIIIIIIIIIIHHIIIIIIIDDDDB
@HISEQ:969:HM2KJBCX2:2:1102:2376:55915 2:N:0:ACTATGCA
GGAACGACGTGACCCAACTATCCCTATTAATCATTACGTCGATCCTAGAAACCAACAAAATAGAATCATGCCGTCCTATTTTATTATTCCATGCTAATGTATTCAAGCAAAATGCCTGCTTTAAACACTCTAATTTTTTCAAAGTAAAGGTCCTGGTTCCCCGCGACACCCAATTAAGGGCATCGTGGTTCTCCAGAAGGTGAGAAATTGACTACACCAGTTCATACCCCTTAAGGCACGACCGATGTGTCAATCCCGAAATTCAACTACGAGCTTTTTAACTGCAACAACTTTAATATACGCTATTGGAGCTGGAATTACCGCGGCTGCTGGCACCAGACTTGCCCTCCAA
+
DDDDDIIIIIIIIIIIIIIIIIIIIIIIIIIIIIIIIIIIIIIIIIIIIIIIIIIIIHIGIIHHIIIIIHHHIIIIIHIIIIIIIIIIHIIIIIIHIIIIIIHIHIIIIHIIIHIIIIIIIHHIIIIIIIIIIIIIIIIIIHIIIIIGIIIIIIHIIHIIIIIIIIIIIIIIIIIIHIIIIIIIHIIIIIIIIIIIIIHIIIIIIIIIIIIIIIIIHIIIIIIIIIIIIIIIIIHIIIIIIIIIIIIIIIHIIIIIIIIIIIHIIIIIIIIIIIIIIIIIIIIIIIIIIIIIHHIIIIIIIIIIIIIIIIIIIIIIIIIIIIIIIIIIIIIIIIIIIIIIIIIIIIIDDDDD
@HISEQ:969:HM2KJBCX2:2:1102:3863:55930 2:N:0:ACTATGCA
GGAACGACGTGACCCAACTATCCCTATTAATCATTACGTCAATCCTAGAAACCAACAAAATAGGATCAAACGTCCTATTTCATTATTCCATGCTAATGTATTCAAGCGTTAGCCTGCTTTAAACACTCTAATTTTTTCAAAGTAACAGTCCTGTTTCCCTGCAACACCAAATTAATGACATTACAGTTCTTCAAGAAGGAGGAACCAGTAAAACCAGTACATACCAGAGGCACGACCAACTTACTAATCCCGAAATTCAACTACGAGCTTTTTAACTGCAACAACTTTAATATACGCTATTGGAGCTGGAATTACCGCGGCTGCTGGCACCAGACTTGCCCTCCAA
+
CDDCDIHIIIHHIIIIIIHIHIHHHIIIIIIHIIHHHHIIHGIIIIIIGIIIIIIIIIIIIIIICHIIIIIHHHHHIIIIHHHHIIIIIIIIGIIIIIHHIIIHIHEHIIIHGIIIIHIIIIIIIIIIIIIIHHIIIIIIIIIIIIIIIIIIIIIHHHIIIGIIIIIIIIIHIIIIIIIIIIIIIIIIIIIIIIIIIIHIIGHHHHHIIIIIIIIIIIIHI<IIIIIIIIIIIIIIIIIIIIIHIIIIIIIIIIIIHIIIIIIIIIIIIIIIHIIIIIIIIIIIIIIIIIIIIIIIIIIHHIIIIIIIIIIIIIIIIIIIIIIIIIIIIIIIIIIIIIIIIDDDDD
@HISEQ:969:HM2KJBCX2:2:1102:3500:56384 2:N:0:ACTATGCA
GGAACGACGTGACCCAACTATCCCTATTAATCATTACGTCAATCCTAGAAACCAACAAAATAGGATCGAACGTCCTATTTCATTATTCCATGCTAATGTATTCAAGCGTTAGCTTGCTTTAAACACTCTAATTTTTTCAAAGTAACAGTCCAAATTCCCCAAAACACCAAATTAATGGCATTAAGGTTCATCAGGAAGGAGGAATCAGTGAGACCAGTACATACCAGAGGCATGACCAACCTACTAACCCCGAAATTCAACTACGAGCTTTTTAACTGCAACAACTTTAATATACGCTATTGGAGCTGGAATTACCGCGGCTGCTGGCACCAGACTTGCCCTCCAA
+
DDDDDHHIIIIIIIIIIIIIIIIIIIIIIIIIIIHIIIIIGIIIIIIIIIIIIIIIIHIIHHHHIIIHIHIHIIIIIIIIIIIIIIIHHIIIIIIGIIIIIIIIIIIIIIIIIHIIIIIIIIIIIIIIIIIHIIIIIIHIIIIIIIIIIIIIIIHIIIIIHIIIIHIIIIIIIIIIIIIHIIIIIIIIIIIIIIIIIIIIIIIIIIIIIIIIIIIIIIIIIIIIIIIIIIIIIIIIIIIIIIIHHIHIIIIIIHIIIIIIIIIIIIIIIIIIIIIIIIIIIIIIIIIIIIIIIIIIIIIIIIIIIIIIIIIIIIIHIIHIIIIIIIIIIIIIIIIIIIIIIDDDDD
@HISEQ:969:HM2KJBCX2:2:1102:11696:55221 2:N:0:ACTATGCA
GGAACGACGTGACCCAACTATCCCTATTAATCATTACAACGGTCCTAGAAACCAACAAAATAGAATCATTGTCCTATTCTATTATTCCATGCTAATGTATTCCGGCATATGCCTGCTTTAAACACTCTAATTTTTTCAAGGTAAAGGTCTTGGATATTCGCAACATCCAATAAAGGACATTACGCTTCCCCAAGCGGTGAGGCCCAACCGACCAGTACTCGTTACAAGAACGGACCAATCGGTCAAACCCAAAATTCAACTACGAGCTTTTTAACTGCAACAACTTTAATATACGCTATTGGAGCTGGAATTACCGCGGCTGCTGGCACCAGACTTGCCCTCCAA
+
ADDDDIIIIIHIHHIIHIIIHIIIIIHHIIIIHIIHIIIIHHIIIHHIIIIIIHIIIFHHIIHHHIIIIIHHIIIIIIIIIIIIHIIIHIIHIIIHIIIHHGIIIIIHIIIHIIIIHIHIIIIIIIIIIIIIIIIIIIIIIIIIHHHIIIIIIIIIIIIIIIIIIIIIIIIIIIHIIIIIIIIIIIIIHIIIIIIHHIIIIIIIIIIIIIIIIIIIIIIIIIIIIIIIIHIIIIIIIIIIIIIHIIIIIIIIIIIIIIIIIIIIHIIIIIIIIIIIIHIIIIIIIIIIIIIIIIIIIIIIIIIIIIIIIIIIIIIIIIIIIIIIIIIIIIIIIIIIIIIIDDDDD
@HISEQ:969:HM2KJBCX2:2:1102:16356:57397 2:N:0:ACTATGCA
GGAACGACGTGACCCAACTATCCTATTAATCATTACGTCGATCCTTGAAACCGACAAAATAGAACCATGCCGTCCTATTCTATTATTCCATGCTAGTGTATTCGAGCAAAAATGCCTGCTTTAAACACTCTAATTTTTTCAAGGTAAAGGTCCTGGATCCGCAAGACACCCAATTAAGGACATCAAGTTTCTCCAGAAGGTGAGAAATCAACAGCGACAGTTCATACCCCTTAAGGCACGACCATCACGTCAATCCCGAAATTCAACTACGAGCTTTTTAACTGCAACAACTTTAATATACGCTATTGGAGCTGGAATTACCGCGGCTGCTGGCACCAGACTTGCCCTCCAA
+
00<0<C=?EF@DH@1110<D<1CH@@G@CC11C1111<1<<<10<1<C1DC1///CC11<<<G1D11<<<1/<//<1<1<1DEC1<11<1<<1D11<<CCF<111<0@8HGDGEH@<CEEFEHHHG81FAEFCEGEFHH@28<?EHEHCEBDG:#0HDHDEGHCHHHH7EGHGC<GDDDHGD?GCD7HHCHE?FHCHGAH@<D:HGD0HGHGD0GHHG@<C?GIIGFHHFF<FC<@GHEEHHFHEHHFEHEHHHHHGDHHG@HHHG?CEGFC1<CHHFEHHF<1HHHGFGF?F?HFDHGIDCGHF<<1<GGD<1<HGE?HHCCHHHHGCFFEGEIIIHHHEEEHIIH@BB@D
@HISEQ:969:HM2KJBCX2:2:1102:14832:57772 2:N:0:ACTATGCA
GGAACGACGTGACCCAACTATCCCTATTAATCATTACGGTGATCCTAGAAACCAACAAAATAGAACCATGCCGTCCTATTCTATTATTCCATGCTAATGTATTCGAGCAAAATGCCTGCTTTAAACACTCTAATTTTTTCAAGGTAAAGGTCCTGGTTCCACATGACACCCAATTAAGGACATCATGCTTCTCCAGAAGGTGAGAAATCAACTGCGACAGTTCATACCCCTTAAGGCACGACCATCACGTCAATCCCGAAATTCAACTACGAGCTTTTTAACTGCAACAACTTTAATATACGCTATTGGAGCTGGAATTACCGCGGCTGCTGGCACCAGACTTGCCCTCCAA
+
DDDDDIIIIIIIIIIIIHIIIIIIIIIIIIIIIIIIIIIIIIIIIIIIIIIIHIIHIIIGHHEHHIIHHFHHHIHHIHHHIIIIIII?GHHHHIIHHIIEHGIHIIHIHIHHIIIIIIIIHHHIGIIIIIIIIIIIHHIIIIIIIIIIIIIIIIIIIHIIIIIIIIIIHIIIIIIIIIIIIIIIIHIIIHIIHIIIIIIIIIIHIIIIIIIIIIIIIIIIIHIHIHII<IIHIIIIIIIIIIIIIIIIIHHIIIIIIIIIIIIIIIIHHIIIIIIIIIIIIIIIIIIIIIIIIIIIIIHIIIIIIIIIIIIIIIIIIIIIIIIIIIIIIIIIIIIIIIIIIIIIIIIDDDDD
@HISEQ:969:HM2KJBCX2:2:1102:3718:58602 2:N:0:ACTATGCA
GGAACGACGTGACCCAACTATCCCTATTAATCATTACGTGATCCTAAAACCAACAAAATAGAACCATCGTCCTATTTTATTATTCCATGCTAATGTATTCAAGCAAAAATGCCCGCTTTAAACACTCTAATTTTTTCAAAGTAAAGGTCCTGATTCATCGAAACACCCAAGAGCATCCCGAATCACCAGAAGGTGAGAAATTGGCTACACACCGTTTCATGCCCCTAAAGGCACAATCGATATATCCCAATTCCGAAATTCAACTACGAGCTTTTTAACCGCAACAACACTAATATACGCTATTGGAGCTGGAATTACCGCGGCTGCTAATACCAGACTTGCCCTCCAA
+
0DDDDHIIIIII@EHHIGHIHHHIIIEHIIHHHEHHHHFGEEEHGHIHFHIHHGCGEHIHHHHHGHFHH?GGDHHI?@H?ECHDFGHHEHHEGH?CHHHHEHCCHHHIHHHIFIHHGHIHHHFHHHHFGHIIIIIIIHHIIIHHHHHGIHIHIHHIHGIIHEEIHIHIIIHHIHDIIIIHFIIIHFIHHEHHEHHIIHHHIHIHHIIIIGIGIIIIIIIIIIIHIIIIHIHIIIIIIIIHIIFIHHH>IGIIIIIIIIIIIIIIIIIIIIIIIIIIIIIIIIHHHHIIIIIIIHFHEIIIIIHIIIIIHIIIIIHIIIIIIIIIIIHGIIIIIIIIIIIIHIIHBDDDD
@HISEQ:969:HM2KJBCX2:2:1102:18342:59104 2:N:0:ACTATGCA
GGAACGACGTGACCCAACTATCCCTATTAATCATTACGTCAATCTTAGAAACCAACAATATAGGATCGAACGTCCTATTTCATTATTCCATGCTTATGTATTCAAGCGTTAGCTTGCTTTAAACACTCTAATTTTTTCAAAGTAACAGTCCAGATTCCTCGCAACACCAAATTAATGGCATTACGGCTCATCAGGAAGGAGGAATCAGTGAGACCAGTACATACCAGTGGCATGACCAACCTACTAACCCCGAAATTCAACTACGAGCTTTTTAACTGCAACAACTTTAATATACGCTATTGGAGCTGGAATTACCGCGGCTGCTGGCACCAGACTTGCCCTCCAA
+
D@@@BH0C?E0<<CCF10DEHH?1<@11<CGEDGE1<1<<EEFG1<1@1<<D@F@GHH11<D1<1D@00<F/<10<1<F1<1<<@<F11D111D11E@DHHFE@@H7HCH8?EAEHF@HEHEDEG@IIHFFCHFIHHB?GEHHHHAE?HHEEF<FFIHIEEIHHHHCHHEHCGEG?FG?DF@EHCFG?HHCHHFHCC0HH?IIHHCEHF8HHHCFHHHHFEHIIHHEHH?<<HHEDHHHHHHC:1ECBGFHHFGC?EIIIIHHHEHFCEIHEHIHHHCIIIIIIHIHHGIHE0HDEEEHHHEIHHCIHIIIHHHIIHIIHHHGEHG?FHCHHHCGIGHHHHDD<<0
@HISEQ:969:HM2KJBCX2:2:1102:17599:60161 2:N:0:ACTATGCC
GGAACGACGTGACCCAACTATCCCTATTAATCATTACGTCAATCCTAGAAACCAACAAAATAGGATCGAACGTCCTATTTCATTATTCCATGCTAATGTATTCAAGCGTTAGCTTGCTTTAAACACTCTAATTTTTTCAAAGTAACAGTCCAAATTCCCCAAAACACCAAATTAATGGCATTAAGGTTCATCAGGAAGGAGGAATCAGTGAGACCAGTACATACCAGAGGCATGACCAACCTACTAACCCCGAAATTCAACTACGAGCTTTTTAACTGCAACAACTTTAATATACGCTATTGGAGCTGGAATTACCGCGGCTGCTGGCACCAGACTTGCCCTCCAA
+
ADADDIIIIIIIHIIIIIIIIIIIIIIIIIIIIIIIIIIIIIIIIHIIIIIIIIIIIGHHIIGIHIIHHIIIHHIIIIIIIIIIIIIIIIIIIIIIIIIHIHHHIIHHHIIIIIIIIHHHIIIIIIIIIIIIFHHHIIHHHHHIIIIHIIHHHHHIIIIIIIHIIIIHHIHHHIHIHHHIIIIIIIHIIHHIIIHIHHGHIIIIIIHIIIIIIIIIHHHHHHIIIHIIIIIIIIIIIIIIHGFHHIHIHGIIIIIIHHFHHECIIHHHG1HHIIHIHIHHIGIIIHHHIIGHIHHHHHHHHIIIIIIHHIIIGIIIIIIIIIIIIIIIIIIIIIHHIIIIHD@DDD
@HISEQ:969:HM2KJBCX2:2:1102:4260:60412 2:N:0:ACTATGCA
GGAACGACGTGACCCAACTATCCCTATTAATCATTACGTCAATCCTAGAAACCAACAAAATAGGATCAACGTCCTATTTCATTATTCCATGCTAATGTATTCAAGCGCGAGCCTGCTTTAAACACTCTAATTTTTTCAAAGTAACAGTCCTGATTCCCCACCACACCAAATTAATGACATGATGGTTCGTCAGAAGGTAGAAATCAGTAACACCAGTACGTACCGAAGGCACGACCAGCGTACTAATCCCGAAATTCAACTACGAGCTTTTTAACTGCAACAACTTTAATATACGCTATTGGAGCTGGAATTACCGCGGCTGCTGGCACCAGACTTGCCCTCCAA
+
DDDDDIIIIIIIHIIIIIIIIIIIIIIIIIIIIIIIIHIIIIIIIIIIIIIIIIIIIIIIIIHFIIIIIIHHIIIIIIIIIIIIIHIIIHEHHHHIIIIIIIGIIIHHHIHHHHHIIIIHIIIIIHIIIIIIHIIIIIIHIIIIIIIIIIIIIIIIIHIHHIIHHIIIIIIIIIHIIIIHIIIIIIIIIIIIIIIIIIIIIIIIIIIIIIIIIIIIIIIIIIIIIIIIIIIIIII>IIIIIHIHIIHIIIIIIIIIIIIIIIIIIIIIIIIIIIIIIIIIIIIIIIIIIIIIIIIIIIIIIIIIIIIIIIIIIIIIIIIIIIIIIIIIIIIIIIIIIIIIDDDDD
@HISEQ:969:HM2KJBCX2:2:1102:16397:59903 2:N:0:ACTATGCA
GGAACGACGTGACCCAACTATCCCTATTAATCATTACGTCAATCCTAGAAACCAACAAAATAGGATCAACGTCCTATTTCATTATTCCATGCTAATGTATTCAAGCGCGAGCCTGCTTTAAACACTCTAATTTTTTCAAAGTAACAGTCCTGATTCCCCGCCACACCAAATTAATGACATGATGGTTCGTCAGAAGGTAGGAACCAGTAACACCAGTACGTACCTAAGGCACGACCAACGTACTGATCCCGAAATTCAACTACGAGCTTTTTAACTGCAACAACTTTAATATACGCTATTGGAGCTGGAATTACCGCGGCTGCTGGCACCAGACTTGCCCTCCAA
+
DDDDCIIHDEEEECEEHEFFGFCEFHHHDHH1FHEC<EH1<GH<FCFHHHHDEGHHECCEGGHEHHHIHEDH@GEGGHIC@GHHHH1CHHIHHHIHHIIIHIIIIIIIIIHHHHIIIIIIHHHHHGGHHHIIIIHIIIIEHIHIHHHHIHIGHHHCHIIHHIIHIIIIIHHIIIIHHHIIHIIHHHHGHHHIHIHIIHHHHIHGIIIIIIIIIIIGHIIIIIIIHIIHIIIIIIIIIIIHIHHFIIIIIIIIIIIIIIIIIIIIIIIIIIIIIIIIIIIIIIIHHHHIIIIIIIIIHHGHIHIGIHHHIHHIIIIIIIIIIHIIIIIIIIIIIIIIIIIIDDDDD
@HISEQ:969:HM2KJBCX2:2:1102:3008:61123 2:N:0:ACTATGCA
GGAACGACGTGACCCAACTATCCCTATTAATCATTACGTCAATCCTAGAAACCAACAAAATAGGATCGAACGTCCTATTTCATTATTCCATGCTAATGTATTCAAGCGTTAGCCTGCTTTAAACACTCTAATTTTTTCAAAGTAACAGTCCTGTTTCCCTGCAACACCAAATTAATGGCATTACAGTTCTTCAGAAAGGAGGAATCAGCGAAGCCAGTGCATACCAGTGGCACGACCAACCTGCTGACCCCGAAATTCAACTACGAGCTTTTTAACTGCAACAACTTTAATATACGCTATTGGAGCTGGAATTACCGCGGCTGCTGGCACCAGACTTGCCCTCCAA
+
DDDDDIICHIIIHIIIIIIIIIIIIIIIIIIIIIIIIIIIIIIIIIHIHIIIIIIIIIIHIIIIIIIIGHIHHIIIIHIIIIIIIIIFGHIHGHIIIGHIIHGHIHIIIIIIIHHHHHIIIIIIIIIIIIIIIIIIIIIIIIIIIHIIIIIIIIIHIIHIIIIIIIIIIIIIIIHIIIIIIIIIIIIIIIIIIIHIIIIIIIIIIIIIIIIIIHIIIIIIIIIIIIIIIIIIIIIIIIHIIIIHHIIIIIIIIIIIIHIIIIIIIIIIIIIIIIIIIIIIIIIIIIIIIIIIIIIIIIIIIIIIIIIIIIIIIIIIIIIIIIIIIIIIIIIIIIIIIIIIIDDDDD
@HISEQ:969:HM2KJBCX2:2:1102:4921:61055 2:N:0:ACTATGCA
GGAACGACGTGACCCAACTATCCCTATTAATCATTACGTCAATCCTAGAAACCAACAAAATAGGATCAAACGTCCTATTTCATTATTCCATGCTAATGTATTCAAGCGTTAGCCTGCTTTAAACACTCTAATTTTTTCAAAGTAACAGTCCTGTTTCCCTGCAACACCAAATTAATGACATTACAGTTCTTCAAGAAGGAGGAACCAGTAAAGCCAGTGCATACCAGAGGCACGACCAACCTACTAATCCCGAAATTCAACTACGAGCTTTTTAACTGCAACAACTTTAATATACGCTATTGGAGCTGGAATTACCGCGGCTGCTGGCACCAGACTTGCCCTCCAA
+
DADBDIHHIHHCCF?FHGII@H@EHHHHIHHHHIIHG?GCGHECFEHECHIEHHIHIFHIIIGF??GHHH1EHHIHIIHHHHIIIIHD@FHE1DGHHIHIIIIIHIHHHGIIHHHEHFIIIIHHIHFFIHIHHGHIBFFIIIIHHIIIHIIIIHHEIGIHIHIIIHGIIIIFHIIIIHHHHIIHHEECGHHIIIIIIIIIIIIHHHIIHIIIIGIIIIIIIIIIIIIIHIIIIIIIIHHIHHHGHHHHGIIIIHHHHHHIIIIIIHIHIIIHIIHIIIIIIIIIIHFGIIHIIIIIIIIIIIIIHIIHHIIIIIIIIIIIIIIIIIIIIIIIIIIIIIIIIDDDDD
@HISEQ:969:HM2KJBCX2:2:1102:10873:61537 2:N:0:ACTATGCA
GGAACGACGTGACCCAACTATCCCTATTAATCATTACGTCGATCCTAGAAACCAACAAAATAGAATCAAACGTCCTATTTCATTATTCCATGCTAATGTATTCAAGCGTGAGCCTGCTTTAAACACTCTAATTTTTTCAAAGTAACAGTCCTGATTCCCCACGACACCAAATAAATGACATCATGGTTCGTCAGAAGGGAGAAACCGACGATGCCAGTACGTACCGAGGCACGACCGACATGATGGTCCCGAAATTCAACTACGAGCTTTTTAACTGCAGCAACTTTAATATACGCTATTGGAGCTGGAATTACCGCGGCTGCTGGCACCAGACTTGCCCTCCAA
+
DDCDDIIIGHIIIIIIIIIIIIHIIIIIIIIHIIIIIIHIIGIIIIIIIIIHIIIIIHHIIIHGHIIIIIIIHHHHIGIIIIHIIHHHIGHIIIIIIIIIIHHHIIIIIIIIHIIHIHHIHHIIIIIIIHIIIIHIHHHIHIIIIIIIIIIIIIIHIHHIIIIIIIIIIIIGIIIIIIIIIIIIIIIIHHHIIIIIIIIIIIIIIIIIIIIIHIIIIIIIIIIIIIIIIIIIIIIIIIIIIIHEHIIIIIIIIIIHIIIIIIIIIIIIIIIIIIIGIIIIIIIIIIIIIGIIIIIIIIIIIIIHIIIIIIIIIIIIIIIIIIIIIIIHIIIIIIIIIIIHCDDDD
@HISEQ:969:HM2KJBCX2:2:1102:16605:60792 2:N:0:ACTATGCA
GGAACGACGTGACCCAACTATCCCTATTAATCATTACGGTGATCCTAGAAACCAACAAAATAGAATCATGCCGTCCTATTTTATTATTCCATGCTAATGTATTCAAGCAAAATGCCTGCTTTAAACACTCTAATTTTTTCAAAGTAAAGGTCCTGGTTCCCCGCGACACCCAATTAAGGGCATTGCGGTTCTCCAGAAGGTGAGAAATTGACTACACCAGTTCATACCCCTTAAGGCACGACCGATGTGTCAATCCCGAAATTCAACTACGAGCTTTTTAACTGCAACAACTTTAATATACGCTATTGGAGCTGGAATTACCGCGGCTGCTGGCACCAGACTTGCCCTCCAA
+
DDDCDIIIIIIIHHIHIIIIIHIIHHIIIIIIIIGIIIIIII?CHHHIIHIIIIIIIIIIIIIIHHHIIGIIIIIIIIIIHIIHIIIIIHEH?HIIHIIIIGHIIIIIIIIIIHCIIIIIHIIIGHIIIFHIIIIIIHIIIIIIIIIIIIIIIIIHHHHHIIIIIIIIIIIIIIIIIIIIIIIIIIIIIIIIHIIIIIIIIIIIIIIIIIIIIIIIIIIIIIIIIIIIIIIIIIIIIII=IIIIIIIIIHHIIIIIIIIIIIIIIIIIIIIIIIIIIIIIIIIIIIIIIIIIIIIIIIIIIIIIIIIIIIIHIIIIIIIIIIIIIIIIIIIIHIIIIIIIIIIIIIIDDDDD
@HISEQ:969:HM2KJBCX2:2:1102:2316:61793 2:N:0:ACTATGCA
GGAACGACGTGACCCAACTATCCCTATTAATCATTACGGCAATCCTAGAAACCAACAAAATAGGATCAAACGATCCTATTCATTATTCCATGCCAATGTAATCAACCGATAGCCTCCTTTAAACAATCTAATTTTTTCAAAGTAACAATCCTGTTTCCCTGCAACACCAAATTAATGGCATTACAGTTCTTCAGAAAGGAGGAATCAGCGAAGCCAGTGCATACCAGTGGCACGACCAACCTGCTGACCCCGAAATTCAACTACGAGCTTTTTAACTGCAACAACTTTAATATACGCTATTGGAGCTGGAATTACCGCGGCTGCTGGCACCAGACTTGCCCTCCAA
+
D00<D<D///0<<CFHHHHFC?GHHIIIIIH?E?GHHI0/<<FEGE@CF1E1CHHHIHEIIE@1DCGE1<F<01<011<DHHCH?<1<<111<111?F68%<1@@%%F#<<CB&%$<111A&6<<$?6FC1D26<FHEBFB(188+<%1<9<87<001**907<8<<;DEGE.D<//CCD/<///D</-</0@EA<FD-B<<.<0HHHHHC<.11<11/:A</F<</CHHCC-CIIHD<D<1D::.HDIHHHGIIIIIIHIIHIIIIHHIIIIIHIHIHHHFGGHHGHIIIIIIIIIHHEHIHEIHHIIHHIIIIIIHIIIIHIIIIIIIIHHIHIIIIIIDDDDD
@HISEQ:969:HM2KJBCX2:2:1102:15122:62154 2:N:0:ACTATGCA
GGAACGACGTGACCCAACTATCCCTATTAATCATTACGTCAATCCTAGAAACCAACAAAATAGGATCGAACGTCCTATTTCATTATTCCATGCTAATGTATTCAAGCGTTAGCTTGCTTTAAACACTCTAATTTTTTCAAAGTAACAGTCCAAATTCCCCGCAACACCAAATTAATGGCATTACGGCTCATCAGGAAGGAGGAATCAGTGAGACCAGTACATACCAGAGGCATGACCAACCTACTAACCCCGAAATTCAACTACGAGCTTTTTAACTGCAACAACTTTAATATACGCTATTGGAGCTGGAATTACCGCGGCTGCTGGCACCAGACTTGCCCTCCAA
+
DDDDDIIIIIIIIHIIIIIIIIIIIIIIIIIIIIIIIIIIIIIIIIHIIIIIIIIIIHIGIIHIIHIHIIIGHEHHIHIIIIIIIIIIIIIHEHIGIIIIHHIIIIIIIIIIHIIIIIIIIIIIIHIIIIIIIHIIIIIIIIIIIIIIIIIIIIIIIIIIIIIIIIIIIIHIIIIIIIIIIIIIIIIIIIIIIIIIIIIIIIIIIIIIIIIHIIIIIIIIIIIIIIIIIIIIIIIIIIIIIIHHGIHIIIIHIIIIIIIIIIIIIIIIIIIIIIIIIIIIIIIIIIIIIIIIIIIIIIIIIIIIIIIIIIIIIIIIIIIIIIIIIIIIIIIIIIIIIIIIIDDDDD
@HISEQ:969:HM2KJBCX2:2:1102:2321:62675 2:N:0:ACTATGCA
GGAACGACGTGACCCAACTATCCCTATTAATCATTACGTCAATCCTAGAAACCAACAAAATAGGATCGAACGTCCTATTTCATTATTCCATGCTAATGTATTCAAGCGTTAGCCTGCTTTAAACACTCTAATTTTTTCAAAGTAACAGTCCTGTTTCCCTGCAACACCAAATTAATGACATTACAGTTCTTCAAGAAGGAGGAATCAGTAAAGCCAGTACATACCATAGGCACGACCAACCTACTGACCCCGAAATTCAACTACGAGCTTTTTAACTGCAACAACTTTAATATACGCTATTGGAGCTGGAATTACCGCGGCTGCTGGCACCAGACTTGCCCTCCAA
+
DDDDDIIIIIHIIIIIIHIIHIIIIIIIIIIIIIIIIHIIHIIIIIIGGHIHIIIHIIGGHHHIIIIIIIIHIIIIIIEHIIGIIIHEHHHFEHHHHIIIHIIHHHHIIIIHCHHHIIIIIIHHIHIIIIIIIIHIIGGHHIIIIIHIHFIIIIHIIIIIIHIIIIIIIIIGIIIIIIIHIHHIIIIIIIIIHHIIIIIIIIIIIIIIIIIIIHIIIIIIIIIIGIIIIIIIIIIIHHGHHIHHEIIHHIIIIIIIIIIIHIIIIHIHIIIIIIIIIIIIIIIIIIIGIIIIIIIIIIIIIIIIIIIIIIIIIIIIIIIIIIIIIIIIIIIIIIIIIIIIIDDDDD
@HISEQ:969:HM2KJBCX2:2:1102:4449:62374 2:N:0:ACTATGCA
GGAACGACGTGACCCAACTATCCCTATTAATCATTACGGTGATCCTAGAAACCAACAAAATAGAACCATGCCGTCCTATTCTATTATTCCATGCTAATGTATTCGAGCAAAAATGCCTGCTTTAAACACTCTAATTTTTTCAAGGTAAAGGTCCTGGATCCGCAAGACACCCAATTAAGGACATCAAGTTTCTCCAGAAGGTGAGAAATCAACAGCGACAGTTCATACCCCTTAAGGCATGACCATCACGTCAATCCCGAAATTCAACTACGAGCCTTTTAACTGCAACAACTTTAATATACGCTATTGGAGCTGGAATTACCGCGGCTGCTGGCACCAGACTTGCCCTCCAA
+
@BDDBHIIIIIIIIIIIIIIIIIIIIIIIIIIIIIIIIIIIIIIIIIIIIIIIIIGIIHIIIGIHFHHHHHIHHI<GIGIIIHIIIIIIIIIIGIIIIIIICHHIIHCIIHIIIIHHIHIHIIIIIIIIHIHIIIIIIIIHIIIIIHGIIIIIHIIIIIHIIIIIIIIIIGIIIIIIIIIIHIIIIIIIIIIIIIIIIIIIIIIIIIIIIIIIIIHIIHIIHIIIIIIIIIIIIIIIIIIIIHIIIIIHIIIIIIIIIIIIIIIIIIIIHIIIIIIIIIIIHIIIIIIIIHIIIIIIIIIIIIIIIIIIIIIIIIIIIIIIIHIIIIIIIIIIIIIIIIIIIIIIIIIDDDDD
@HISEQ:969:HM2KJBCX2:2:1102:1922:62805 2:N:0:ACTATGCA
GGAACGACGTGACCCAACTATCCCTATTAATCATTACGTCAATCCTAGAAACCAACAAAATAGGATCGAACGTCCTATTTCATTATTCCATGCTAATGTATTCAAGCGTTAGCCTGCTTTAAACACTCTAATTTTTTCAAAGTAACAGTCCTGTTTCCCTGCAACACCAAATTAATGACATTACAGTTCTTCAGAAAGGAGGAATCAGCGAAGCCAGTGCATACCAGTGGCACGACCAACCTGCTGACCCCGAAATTCAACTACGAGCTTTTTAACTGCAACAACTTTAATATACGCTATTGGAGCTGGAATTACCGCGGCTGCTGGCACCAGACTTGCCC
+
DDBD@CHH?EHG1FHHHHH@GH?EFGHHIIIHHIIICEG1DCECH1FCE?@HH?FEHHI1G?@C11FGEHHH1<EH@1DGIHHHCHHICGEEHHFFHGCHHEG@?1C<DEHC?GHHEFA@EHHHF@GECG@<IHHH?CGD1FFHCHGEHHHHFHEHG@GHFDHICGIHHIHHHCGFCHIIIIHHIEHHECC@EIHHEH7FFIHIHHHEHEHFFFEIHEHGHGG@8CHCG=EGCFHHHDH9C1H@GHIIHECECCEHEHIHHECHGCHHEHHEGCC@CCIHHHF@IHEHGC?EEGDFCEFFGIHHIHIHHHFHHHHHCDGG1HEHEHHGDC<F@@H@@@@@D
@HISEQ:969:HM2KJBCX2:2:1102:8623:63230 2:N:0:ACTATGCA
GGAACGACGTGACCCAACTATCCCTATTAATCATTACGTCGATCTTAGAAACCAACAAAATAAGATCAAACGTCCTATTTCATTATTCCATGCTAATGTATTCAAGCGAATGCCTGCTTTAAACACTCTAATTTTTTCAAAGTAACAGTCCTGATTTCCCACGACACCAAATTAATGACATCGTGGTTCGTCAGAAGGGAGAAACCGACAGGGCCAGTACACACCAGAGGCGCGACCGACCCGTCGATCCCGAAATTCAACTACGAGCTTTTTAACTGCAACAACTTTAATATACGCTATTGGAGCTGGAATTACCGCGGCTGCTGGCACCAGACTTGCCCTCCAA
+
DDABBHCE<FCCHC@CCC@FCH@HCEHHHIIICHIHG@FHC/CGHHIHHEFHHHH@GHHI@HH?GFEEGCHD1<DEFH1@HHHH?@CGCGGHH?DFHHHEE@?GHHEEEG@<EGHHHFHFHHGHF??HHCHHHGIGIHGCHHGFCGEHHHHHGHAFGEHHGIID?HCFHEFHIHHCHHHHHHEHGGHIIHHIHGIHHIHHIHE<HIHIHIH;HGHFGIIHH;FHIHHEHECC?>CHHHHGIIIHEHHFHCHIHIIHGIHIIGIHEIHIIIHHHGD1HIIIHD1FGCHIIIIHDHDHHHEEIIHEHEHHIHHIIHDIIIIIIHHIIIHIHIIHHHHHHHCFH@DD@B
@HISEQ:969:HM2KJBCX2:2:1102:15171:63502 2:N:0:ACTATGCA
GGAACGACGTGACCCAACTATCCCTATTAATCATTACGGTGGTCCTAGAAACCAACAAAATAGAATCATCCGTCCTATTTTATTATTCCATGCTAATGTATTCAAGCAAAATGCCTGCTTTAAACACTCTAATTTTTTCAAAGTAAAGGTCCTGGTTCCCCGCGGCACCCAATTAAGGACATCGCGGTTCTCCAGAAGGTGAGAAATTGACTACACCAGTTCATACCCCTTAAGGCACGACCGATGTGTCAATCCCGAAATTCAACTACGAGCTTTTTAACTGCAACAACTTTAATATACGCTATTGGAGCTGGAATTACCGCGGCTGCTGGCACCAGACTTGCCCTCCAA
+
DCDDDIIIIIDHIIIIIHIIIIIIIIIIIIIIIIIIIIIIIIIIIIIIIIIIIIIGIIHHHIHEHHIHIIHIIGHIIIIIIIIIHHIHIHCHHIIIIHIIIHHHIIIIIIIIIHIHIIHIIIHHIIIIIIIIIIIIIIIIIIIIIIIIHIIIIHGHEIIIIIIIIIIIHIIIIIIIIIIIIIIIIIIIIIIIIIIHIIIHIIIIIIIIIIIIIHHHIIIIIIIIHIIIIIIIIIIIIIIIIIIIIIIIHGIIIIIIIIIIIIIHIIIIGIIIIIIIIIIIIIIIIIIHIIIHIIIIIHIIIIIHIIIIIIIIIIIIIIIIIIIIIIIIIIIIIIIIIIIIIIIIIIDDDDD
@HISEQ:969:HM2KJBCX2:2:1102:18785:63939 2:N:0:ACTATGCA
GGAACGACGTGACCCAACTATCCCTATTAATCATTACGTCAATCCTAGAAACCAACAAAATAGGATCAAACGTCCTATTTCATTATTCCATGCTAATGTATTCAAGCGTTAGCCTGCTTTAAACACTCTAATTTTTTCAAAGTAACAGTCCTGTTTCCCTGCAACACCAAATTAATGACATTACAGTTCTTCAAGAAGGAGGAACCAGTAAAGCCAGTGCATACCAGTGGCACGACCAACCTGCTGACCCCGAAATTCAACTACGAGCTTTTTAACTGCAACAACTTTAATATACGCTATTGGAGCTGGAATTACCGCGGCTGCTGGCACCAGACTTGCCCTCCAA
+
DADDDGIIHIIHHGHHIIIIIIEHHIIIIIIIIHIII?HHIHHIIHIIIII?GEFHIIIEHHHHEHHHIIHIC@EGHHHIHHIGIIIIEHHEGHIGIHIIIIHIIIIIIIIDHHHHGGIHHHIIIIIIIIHEHHIHHFHIHIIIIIIIIIIIIIIIIHIHHHIHGIIIIIFCGHHIIHFHIHIIIIHIIHHHIIHHIIIHHHGFIHIIIIIIIHHIIIIIIIIIIIIH;IHIHIIIIHHIIIIHHIIIIIIIIIHHIIIIIIIIIIIIIIIIIIIIGIIIIIIIIIIIIIIIIIIIIIHHFHIIIIIIIIIIIIIIIIIIIIIIIIIIIIIIIIIIIIIHHDCDDD
@HISEQ:969:HM2KJBCX2:2:1102:13660:64151 2:N:0:ACTATGCA
GGAACGACGTGACCCAACTATCCCTATTAATCATTACGGTGATCCTAGAAACCAACAAAATAGAACCATGCCGTCCTATTCTATTATTCCATGCTAATGTATTCGAGCAAAAATGCCTGCTTTAAACACTCTAATTTTTTCAAGGTAAAGGTCCTGGATCCGCAAGACACCCAATTAAGGACATCAAGTTTCTCCAGAAGGTGAGAAATCAACAGCGACAGTTCATACCCCTTAAGGCATGACCATCACGTCAATCCCGAAATTCAACTACGAGCTTTTTAACTGCAACAACTTTAATATACGCTATTGGAGCTGGAATTACCGCGGCTGCTGGCACCAGACTTGCCCTCCAA
+
DDDDDIIIIIIIIIIIIIIIIIIIIIIIIIIIHIIIIIHIIIIIIHHIHIIIIIIIIIGEHIHIIIHIHIHIIIIIIIIIIIIIIIIHIHIIIIIIIIIIIHFHIIIIIIIIIIIIIIIHHIIHHIIIIIIIIIHIIIIHIIIHIIIIIIIIIIIIIIIIIIIIIIHIIIIIIIIIIIIIIIIIIIIIIIIIIIIIIIIIIIIIIIIIIIIIIIIIIIHIIIIIIIIGIIIIHIIIIIIIIIIIIIIIIIHGIIIIIIIIIIIIIIIIIIIIHIIIIIIIIIIIIIIIIIIIIIIIIIIIHIIIHIIIIIIIIIIIIIIIIIIIIIIIIIIIIIIIIIIIIIIIIIIIDDDDD
@HISEQ:969:HM2KJBCX2:2:1102:3277:64430 2:N:0:ACTATGCA
GGAACGACGTGACCCAACTATCCCTATTAATCATTACATCGATCCTAGAAACCAACAAAATAGAATCGGATGTCCTATTTCATTATTCCATGCTAATGTATTCAAGCGTAAGCCTGCTTTAAACACTCTAATTTTTTCAAGGTAACAGTCCTAATTCCCCGTGACACCAAATTAATGGCATTACGGTTCTTTAGAAGGTGAGAAATCAATAATATCAGTACATACCAACGGCATGACCGAAACATTGATCCCGAAATTCAACTACGAGCTTTTTAACTGCAACAACTTTAATATACGCTATTGGAGCTGGAATTACCGCGGCTGCTGGCACCAGACTTGCCCTCCAA
+
DDDDDIIIIIIIIIIIIIIIIIIIIIIIIIIIIIIIIIIIIIIHIIIIIIIIIIIIIIIIIIIIIIIIIIIHIIIIIIIIIIIIIIIIIIIIIIIIIIIIIIIIIIHIIIIIIIIIIIIIIIIIIIIIIIIHIIIIIIIIIIIIIIIIIIIIIIIIIIIIIIIIIIIIIIIHHIIIIIIIIIIIIIIIIIIIIIIIIIIIIHIIIIIIIIIIIIHIIIIIIIIIIIIIHIHIIIIIIIIIIIIIHFIIIIIIIIIIIIIIIIIIIIIIIIIIIIIHIIIIIIIIIIIIIIIIIIIIIIIIIIIIIIIIIIIIIIIIIIIIIIIIIIIIIIIIIIIIIIIIIIDDDDD
@HISEQ:969:HM2KJBCX2:2:1102:14649:64440 2:N:0:ACTATGCA
GGAACGACGTGACCCAACTATCCCTATTAATCATTACAGCGGTCCTAGAAACCAACAAAATAGAACCGATGTCCTATTCTATTATTCCATGCTAATGTATTCGAGCAAAGGCCTGCTTTGAACACTCTAATTTTTTCAAGGTAAAAGTCCTGGTTCCCCACGACACCCAGTAAAGGGCATCGGGTTTCCCAGAAGGAAAGACCCGACCGAATCCGTACGCTCGATTAGGAGGACAGATCAGCCAGGTCCAAGGTTCAACTACGAGCTTTTTAACGGCAACAACTTTAATATACGCTATTGGAGCTGGAATTACCGCGGCTGCTGGCACCAGACTTGCCCTC
+
DDDDDHHHHIIIIIIIIIIIHHHIIIIIIHIIIIHHEHIIIHHIIGIIIHIIIHIIIIEHHIHIIIFHHHIHHHHHHIGHGHHHIHHIIIIHHHHFIIIIIHHGCEHIHIGHIHHHIHGIIHIHIIHIIIHIIIIIIHIIGIIHHIHHIHHHHHGHHHHHIHHIHHHHIHFIIIIIIIIIIIIIIIIIIIIIIIIIIIIIIIHIHGIIIIIIIIHIIIIIIIIIHIIIIIIIIIIIIIHGIIIIIIIIIHHIIIHIIIIIIIIIIIHIIHIIIIIIIIHIHGHHHIIIIIIIIIIIIIIIIHIEIIIIIHGIIIIIIIIIIIIIIIIIIIIIIIIHBAD@D
@HISEQ:969:HM2KJBCX2:2:1102:16204:64833 2:N:0:ACTATGCA
GGAACGACGTGACCCAACTATCCCTATTAATCATTACGTCACTCAGAGAAACCAACAAAATAGGATCAACGTCCGATTTCATTATTCCATGCTAATGTATTCAAGCGCGAGCCTGCTTTAGACACTCTAATTTTTTCAAAGCAACAGTCCTGATTCCCCGCCACACCAAAATAATGACATGATGGTTCGTCAGAAGGTAGGAATCAGTAACACCAGTACGTACCGAAGGCACGACCAACGTACTAATCCCGAAATTCAACTACGAGCTTTTTAACTGCAACAACTTTAATATACGCTATTGGAGCTGGAATTACCGCGGCTGCGGCACCAGACTTGCCCTCCAA
+
<DD00EH/CCHIEE11D<111DC11<11F<1<1111<G1C001<11<D<1111<CE1<<1<1<<1<1<11011D//0011<1111111<<1<1<1/<<1</<1<C1GDH/-//1<11</1/<<1<11<1<<C1<<FH11<C.<0<CCCHHEF;<0DIHECEH<GFDFD88,,8,..::..F/</E</C?@@FD-D</0FFF0CC@FD<00CCCC:<1HGEG<E<1<<?G<CC1HHED<D<1:1CD<-CCEGD<<<1FF<D<<D<?EE<E@F<1<FCIHHGCGHFCGFC<<<0<<1<11<C@HEG<@EHC<1?HDC?<1HECHE@HCDCCCC<<110HHID?DD@
@HISEQ:969:HM2KJBCX2:2:1102:2804:65364 2:N:0:ACTATGCA
GGAACGACGTGACCCAACTTCCCTATTAATCATTACGGTGATTCAGAAACCAACAAAACAGGACCACCGTCCTATTCTATTATTCCATGCTAATGTATTCAGACGTAAGCCTGCTTTGAACACTCTAATTTTTTCAAGGTAAAGGTCCTGGTTTCCCACCACGCTAAATTAATAACATGATAGTTCCCCAGAAGGTAGAAATTCTACACACCAGTACAGACTTGTTAGCCAGACCAACGGTAGAATCCCGAAATTCAACTACGAGCTTTTTAACTGCAACAACTTTAATATACGCTATTGGAGCTGGAATTACCGCGGCTGCTGGCACCAGACTTGCCCTCCAA
+
DDDDDIIIIIIIIIIIIIIIIIIHIIIIIIIIIIIIIHHIIIIHHIGIIIIIGHIIIIIHHIHHIIHHIHHIIIIIIIIIIIIIIIGIIIIIIIIHHHIIIIHIIIIHHHHIIIIIIIIIIIIIIIIIIIIIIIIHIIIIIIIIIHIIIIIIIIHIIIIIHHIIIIIIIIIIIIIIIIIIIIIIHIIIIIIIIIIIIIIIIIIIIIIIIIIIIIIIIIIIIIIIIIIIIIIIIIIIIIIIHHGIIIIIIIIIIIIIIIIIIIIIIIIIIIIIIIIIIIIIIIIIIIIIIIIHIIIIIIIIIIIIIIIIIIIIIIIIIIIIIIIIIIIIIIIIIIIIIIIDDDDD
@HISEQ:969:HM2KJBCX2:2:1102:2144:65589 2:N:0:ACTATGCA
GGAACGACGTGACCCAACTATCCCTATTAATCATTACGTCAATCCTAGAAACCAACAAAATAGGATCAAACGTCCTATTTCATTATTCCATGCTAATGTATTCAAGCGTTAGCCTGCTTTAAACACTCTAATTTTTTCAAAGTAACAGTCCTGTTTCCCTGCAACACCAAATTAATGACATTACAGTTCTTCAAGAAGGAGGAACCAGTAAAGCCAGTACATACCAGAGGCACGACCAACCTACTAATCCCGAAATTCAACTACGAGCTTTTTAACTGCAACAACTTTAATATACGCTATTGGAGCTGGAATTACCGCGGCTGCTGGCACCAGACTTGCCC
+
DDDDDIIIIIIHIIIIIIIIIIIIIIIIIIIIIIIIIIIIIIIHIIIIIIIIIIIIIIIIIIIIHIIIHIIIHIHIIIIIGGIIHIIIIIIIIIIIIHHIIHHIIIIIHHIIHHIIIIIIIIIIHIIIHIHIIIIIIIIIIIIIIIHIIIIIIIHIHIIIIIIIIIIIIIIIIIIIIIHIIIIIIIIIHIIIIIIIIIIIIIIIIIIIIIIIIIIIIIIIIIIIIIIIIIIHIIIIIIIHHIHIIIIFIIIIHIIIIIIIIHHIIIIIIIHIIIIIIIIIIIIIIIIIIIIIIIIIIIIIIIIIIIIIIIIIIIIIIIIIIIIIIIIIIIIIIIIIDDDDD
@HISEQ:969:HM2KJBCX2:2:1102:11125:66416 2:N:0:ACTATGCA
GGAACGACGTGACCCAACTATCCCTATTAATCATTACGTCGATCCTAGAAACCAACAAAATAGAATCAAAACGTCCTATTTCATTATTCCATGCTAATGTATTCAAGCGTAAGCCTGCTTTAAACACTCTAATTTTTTCAAAGTAACAGTCCTGATTCCCCATGACACCAAATTAATGACATCATGGTTCGTCAGAAGGGAGAAATCAATAAGCTAGTACGTACTAAAGGCACGACCAACATATTGATCCCGAAATTCAACTACGAGCTTTTTAACTGCAACAACTTTAATATACGCTATTGGAGCTGGAATTACCGCGGCTGCTGGCACCAGACTTGCCCTCCAA
+
DDDDDIIIIIIIIIIIIIIIIIIIIIIIIIIHIIHHIIIIHHHIIIIIIIIGHIIIIIIHIIIIIIIIIIGHHIIIIGIHIIIHIIIIIIIIIIIIIIHIHHHHHIHHHIIIIIIIGIIIIHIHIIIIIIIIIIIIIIIIIIIIHHHHIIIIIFHHIIIIIIHIIHIIIIIIIIIIIIIIIHIIIIIIHHIIIHIIIIIIIIIIIIIIIIIIIIIIIIIIIIIIIIIIIIIIIIIIIIIIIIIIHIHIIIIIIIIIIIIIIIIIIIIIIIIIIIIIIIIIIIIIIHGIIIIIIIIIIIIIIIIIIGIIIIIIIIIIIIIIIIIIIIIIIIIIIIIIIIIIIDDDDD
@HISEQ:969:HM2KJBCX2:2:1102:7104:66567 2:N:0:ACTATGCA
GGAACGACGTGACCCAACTATCCCTATTAATCATTACGTCGATCCTAGAAACCAACAAAATAGAATCAAACGTCCTATTTCATTATTCCATGCTAATGTATTCAAGCGCGAGCCTGCTTTAAACACTCTAATTTTTTCAAAGTAACAGTCCTGATTTCCCACGACACCAAATTAATGACATCGTGGTTCGTCAGAAGGTAGGAATCAATTTGACCAGTACGTACCGAGGCACGACCGATCAACTGATCCCGAAATTCAACTACGAGCTTTTTAACTGCAACAACTTTAATATACGCTATTGGAGCTGGAATTACCGCGGCTGCTGGCACCAGACTTGCCCTCCAA
+
DCDDDIIIIIHIIIIIIIIIIIIIHIIIIIIIIIIIIFIIIIIIIIIIIIGIIIIIHIIIIIIHIHIIHIIIIIIIIIHIIIIIIIIHHIIIGIHHIIIHIIHHIIIIIIIIIIIHIHIIIIIIIIIIIIIIIIHHIHGIHIIIIIIIIIIIIHHIIIHHIIHIIIIIIIIIHIIIIIIIIIIIIIIIIIIIIIIIIIIIIHIHHHIIIHIHIIIIIIIIIIIIIIIIIIIIIIIIIIIIIIHFIIIIIHIIIIIIIIIIIIHIIIIIIIIIIIIIIIHHIIIIIIIHIIIHFIIHIIIIIIIIIIIIIIIIIIIIIIIIIIIIIIIIIIIIIIIIIIIIDDDDD
@HISEQ:969:HM2KJBCX2:2:1102:18967:67566 2:N:0:ACTATGCA
GGAACGACGTGACCCAACTATCCCTATTAATCATTACGTCAATCCTAGAAACCAACAAAATAGGATCGAACGTCCTATTTCATTATTCCATGCTAATGTATTCAAGCGTTAGCTTGCTTTAAACACTCTAATTTTTTCAAAGTAACAGTCCAAATTCCCCAAAACACCAAATTAATGGCATTAAGGTTCATCAGGAAGGAGGAATCAGTGAGACCAGTACATACCAGAGGCATGACCAACCTACTAACCCCGAAATTCAACTACGAGCTTTTTAACCGCAACAACACTAATATACGCTATTGGAGCTGGAATTACCGCGGCTGCTAATACCAGACTTGCCCTCCAA
+
DDDDAHIIIIIHIIGIHIIIHGHIIIIIHHIIIIIHIIIII@FHHHIGIIHIHIIIIIIIICGHHIIIHIIIHIIIHHIHIIIIIIIHHIIIIHHIIIIIIHIIIIIIIIIIIIIIIIIHIIIHIHHHIIIIIHIIIIIIIIHIIIIIIIHIIIIIIHIIIIIHIIIIHEHIIHHIHIHIIIIIIIIIIIIIIIIIIIIIIHIIGIIIIIHIIIIIIHIIIIIIIIIIIIIIIIIIIIIIHHIHHHGIIIIIIIIIIIIIIHEIIIIIIIIIIIHIIIIIHIIHIHIIIIIIIIIIIIIIIIIIIIIIIIIIIIIIIIIIIIIIHIIIIIIIIIIIIIIIIDDDDD
@HISEQ:969:HM2KJBCX2:2:1102:6610:67724 2:N:0:ACTATGCA
GGAACGACGTGACCCAACTATCCTATTAATCATTACGGTGATCCTAGAAACCAACAAAATAGAACCATGCGTCCTATTTCATTATTCCATGCTAATGTATTCAGGCAATAGCCTGCTTTAAGCACTCTAATTTTTTCAAGGTAACAGTCCTGCTTCCCCAACGCACCAAATTAATGACATGCTGGTTATTCAGAAGGTAGGAATCCATCACGCCAGTACAGACCCAAAAGCCCGACCAACGGATAAACCCCGAAATTCAACTACGAGCTTTTTAACTGCAACAACTTTAATATACGCTATTGGAGCTGGAATTACCGCGGCTGCTGGCACCAGACTTGCCCTCCAA
+
ADBDDIHIHIIIIIIIIIIIIIIIIHIIIIIIIIIHI@GIIIIIIIHIGIIHIIIIGGIIHIIIIIHIIIIGHHIIIHIIHHIHIIIIIIG@HHHHIIGHHEGHHIIGIIHGHIIHIHHIHIIIIHIHIIIIIIIIIIIHIIHHIHHHIIIHHIIHCHHHGHHIIIIIIIHHIHHIHIHIIIIIHIHHHHGIIIIIHIIIHHHHHFHIIIIIIIIIGIGIIIIIHIIIHIIIIIHIIIIIIHIHIIIHIIIIHIIIIHIIIIIIIIIIIIIIIIIIIIIIIIIIIHIHIGIIIIIIIIIIIIIIIIIIIIIIIIIIIIIIIIIIIIIIIIIIIHIIIIIIIDDDDD
@HISEQ:969:HM2KJBCX2:2:1102:14118:68418 2:N:0:ACTATGCA
GGAACGACGTGACCCAACTATCCCTATTAATCATTACGGTGGTCCTAGAAACCAACAAAATAGAATCATCCGTCCTATTTTATTATTCCATGCTAATGTATTCAAGCAAAATGCCTGCTTTAAACACTCTAATTTTTTCAAAGTAAAGGTCCTGGTTCCCCGCGGCACCCAATTAAGGACATCGCGGTTCTCCAGAAGGTGAGAAATTGACTACACCAGTTCATACCCCTTAAGGCACGACCGATGTGTCAATCCCGAAATTCAACTACGAGCTTTTTAACTGCAACAACTTTAATATACGCTATTGGAGCTGGAATTACCGCGGCTGCTGGCACCAGACTTGCCCTCCAA
+
DDDDDIIIIHHIIEHFHHHIIIGIIIIIIIHHIIIHIGIIIIIIHGHHHGHHIIIHHIEHIIEHHIHIGIIHIGIIIHEHIIIG1FHIIIIIHIIHEHEHIDGHIHIIHIIIIIIIIIIIIIIIIHIIIIIIIIHHIIIIIIIIIIIHHIHIIIHHHHIIIIIIIIIIIHIIIIIHHHIIIHGIIIIIIHIIIIIIIIIIHIIIIGIIIIIIHHHIIIIIIIIIIIIIGIIIIIIIIIIIII?IIHIIHHIIIIIIIIIIIIIHIIIIIIIIIIIIIIIIHIIIIIHHHIHIIIIIIHHIIIIHIIIIIIIIIIIIIIIIIIIIIIIIIIIIIIIIIIIIIIIIIIDDDDD
@HISEQ:969:HM2KJBCX2:2:1102:8112:68967 2:N:0:ACTATGCA
GGAACGACGTGACCCAACTATCCCTATTAATCATTACTCATTTCCCCAAAAACCAACAAAATTCGAGATACGAGTCCTAAATTATTATTCCATGCTAATGTATTCATAACTTTCAGCCTGCTTTAAACACTCTAATTTTTTCAAAGTAAAGGTCCTGGATTGCGAACCCAACCCAGTAAAGGGCAGGAACGTTCTCCAGGAAGATGGTAAGCGCGCATCGGCACTCACACACGATACCGTGGCGGGCCAAGCGCACTATACCAGAAATCCAACTACGAGCTTTTTAACTGCAACAACTTTAATATACGCTATTGGAGCTGGAATTACCGCGGCTGCTGGCACCAGACTTGCCCTCCAA
+
DDDDDIIIIIIIIIIIIIIIIIIHHIIIIIIIIIIIIIIIIIIIIIIIIIIIIIIIIIIEHIIIIIIIIIIGHHHHIIIIIIIIIIHIHHIIIEEHCCGEC<FHFHIIIIIIIIIIHIIIIIIIIHHIIHIIIIIIIIIIIIIIIIIIHIIIIIIIIIIIIIIIHIIIIIHHHIHIIIIIIIIIIIIIHIIHIIIHIIIIIIIIIIIIIIIIHIIIIIIIIIIIHIIIIIIIIIIIIIIIIIGIIICHIIIIHHHEGIIIIIIIIIIIIIIIIIIIIIIIIIIIIIIIIIIIIIIIIIIIIIIIIIIIIIIIIIIIIIIIIIIIIIIIIIIIIIIIIIIIIIIIIHIIIIIIIDDDDD
@HISEQ:969:HM2KJBCX2:2:1102:10152:69308 2:N:0:ACTATGCA
GGAACGACGTGACCCAACTATCCCTATTAATCATTACGGTGATCCTAGAAACCAACGAAATAGAATCAGTCCGTCCTATTTCATTATTCCATGCTAATGTATTCAGACGTTAGCCTGCTTTAAACACTCTAATTTTTTCAAAGTAACAGTCCTGATTTCCCATCACACCAAATAAATGGCATGAAAGTTCCTCAGAAGGTAGAGATTCATCTCACCAGTGCAGACAATTAAGCCTGACCAATGGGTAAACCCCGAAGTTCAACTACGAGCTTTTTAACTGCAACAACTTTAATATACGCTATTGGAGCTGGAATTACCGCGGCTGCTGGCACCAGACTTGCCCTCCAA
+
DDDDCGIIICEHIIHIIIHIHGIHIHIIHHHHHH?GHHHIIGIIIIIIGIIIIHIIGIIF<GGHHHICHHIIHIHCHHIFHIFHHHEHHHIIEEHHHHHIIHHHIIIHHHHHEHCGCGEHHIHIHHHHHHHHIHIHIHHHIIHHIHHFGIIIIHHHIHHFHHIIIHIHIHFEIHIIHIHHIHIIIHII/HGIHIHHHIHIIIIIIIHCIHIIIHIHII=IIIIIHHHGIIIIIIIIIHIHHFIHHFDHHHIIIIIIHHHHIIHGIIIIIIIIIIHIHIIIHHHGIIIIIIIHHHGIIHGIIIIIIIIGIIIIHHDIHDDHIHIGIGIIHHHHHIHEHHHHHHFADDDD
@HISEQ:969:HM2KJBCX2:2:1102:12284:68692 2:N:0:ACTATGCA
GGAACGACGTGACCCAACTATCCCTATTAATCATTACGTCAATCCTAGAAACCAACAAAATAGGGTCAAACGTCCTATTTCATTATTCCATGCTAATGTATTCAAGCTAATGCCTGCTTTAAACACTCTAATTTTTTCAAAGTAACAGTCCTGTTTCCCTGCAACACCAAATTAATGACATTACAGTTCTTCAAGAAGGAGGAACCAGTAAAGCCAGTACATACCAGAGGCACGACCAACTTACTAATCCCGAAATTCAACTACGAGCTTTTTAACTGCAACAACTTTAATATACGCTATTGGAGCTGGAATTACCGCGGCTGCTGGCACCAGACTTGCCCTCCAA
+
DCDDDGIIGIIIIIIIIIIIIIIIIIIIIIIIIIIHIIIIIIHIIIIIIIHGIIIIIIIIIHHIIEHHIIGHHIHIIIIIIIIIIIIHIIFIIIIIIIIIIIIHIHIIIIIHHIIIIIIIIIIIIIHIIIIIIIIIIIIIHHAIIIIIIIIIIIIIIIIIIIIIIIIIIIIIIIIIIIIIIIIIIIIIIIIHIIIIIIIIIIIIHIIIIIIIIIIIIIIIIIIIIIII<IIIIIIIIIII=IIHHIIIIIIIIIIIIIIIIIIIIIIIIIIIIIIIIIIIIIIIIIIIIIIIIIIIIIHHHIIIIIIIIIIIIIIIIIIIIIIIIIIIIIIIIIIIIIIIIDDDDD
@HISEQ:969:HM2KJBCX2:2:1102:17443:70128 2:N:0:ACTATGCA
GGAACGACGTGACCCAACTATCCCTATTAATCATTACGTCGATCCTAGAAACCAACAAAATAGAATCAAACGTCCTATTTCGTTATTCCATGCTAATGTATTCAAGCGTGAGCCTGCTTTAAACACTCTAATTTTTTCAAAGTAACAGTCCTGATTCCCCAAGACACCAAATTAATGACATCATGGTTCGTCAGAAGGTAGGAATCAATAATACCAGTACGTACAATAGCACGACCAATAAATTGATCCCGAAATTCAACTACGAGCTTTTTAACTGCAACAACTTTAATATACGCTATTGGAGCTGGAATTACCGCGGCTGCTGGCACCAGACTTGCCCTCCAA
+
CDDDDDCDCCGHIIIHIHIIII?GHCFGEFHHEFGHI?GHH?@GEFHHHIHEHH1DEC1CFCHEECHEHEHHHHH0FCEEHHIH1CEHIIFHFHHFGFHIIHHCC<FAG@EEH?@HEHIGFEGGFEGHIHHCHHHCCFHHHIIIHHHGEHHH1FGEHCEIHGD@HGEHHH@HHHHECHHHEHHIH;IIHIIIFHHHHHHHHIIIGHHHHHHIHHIIIHIIIHHHEGIIIHDHIHHHHFEHGHHHGHHHCHEHHHHHIHHIIIIIIIIHGCHHHHHHHHIHIHIG@@HHGGH@IHHHC<EFHIHIHGHIHHCDIHHHIHHEIIHHHIIHGHCIHHHHCHHGDBDD<
@HISEQ:969:HM2KJBCX2:2:1102:3834:69711 2:N:0:ACTATGCA
GGAACGACGTGACCCAACTATCCCTATTAATCATTACGTTGTACCTAGAAACCAACAAAATAGGTTCGAACGTCCTATTTCATTATTCCATGCTAATGTATTCAAGCGTTTGCCTGCTTTAAACACTCTAATTTTTTCAAAGTAACAGTCCTGACTCCCCACAACACCAAATTAATGACATCATGGTTCATCAGAAGGGAGAAATCAACGACGCCAGTGCGTACCGAAGGCACGACCGACGTATTGATCCCGAAATTCAACTACGAGCTTTTTAACTGCAACAACTTTAATATACGCTATTGGAGCTGGAATTACCGCGGCTGCTGGCACCAGACTTGCCCTCCAA
+
DDDDDIIIIIIIIIIIIIIIIIIIIIIIIIIIIIIIIIIIIIIIIIIIIIIIIIIIIIIIIIIIHIIIIIIIIIIIIIIHIIIIIIIIHIIIIIIIIIIIIIIIIIIIIIIIIIIIIIIIIHHHHHIHHIIIIIIIIIIIIIIIIHHIIIIIIIIIIIIIIIIHIIIIIIIIIIIIIIIIIIIIHIIIIIIIIIIIIIIIIIIIIIIIIIIIIGIIIIIIIIIIIIIIIIIIIIIIIIIIIIHHGIIIIIIHHIIIIIIIIIIIIIIIIIIIIHGIIIIIIIIIIIIIIIIIIIIIIIIIIIIIIIIIIIIIIIIIIIIIIIIIIIIIIIIIIIIIIIIIIDDDDD
@HISEQ:969:HM2KJBCX2:2:1102:19277:69872 2:N:0:ACTATGCA
GGAACGACGTGACCCAACTATCCCTATTAATCATTACGTCGATCCTAGAAACCAACAAAATAGAATCAAACGTCCTATTTCGTTATTCCATGCTAATGTATTCAAGCGTGAGCCTGCTTTAAACACTCTAATTTTTTCAAAGTAACAGTCCTGATTCCCCATGACACCAAATTAATGACATCATGGTTCGTCAGAAGGTAGGAATCAATAATACCAGTACGTACAATAGCACGACCAATAAATTGATCCCGAAATTCAACTACGAGCTTTTTAACTGCAACAACTTTAATATACGCTATTGGAGCTGGAATTACCGCGGCTGCTGGCACCAGACTTGCCCTCCAA
+
DDDDDIIIIIIIHIIIIIIIIIIIIIIIIIIIIIIIIIIIIIIIIIIIGIIIIHIIIIIIIIGIIIIIIIIIHIIIIIIIHIIIIIIIHHIIIIIIIIIIIIHHIIIIIIIIIIIIIIHIIIIIIIIIIIIIIIIIIIIIIIIIIIIIIIIIIIIIIIIIIIIIIIIIIIIIIIIIIIIIIIIIIIIIIIIIIIIIIIIIIHHHHIIIIIIIIIIIIIIIIIIIIIIIIIIIIIIIIIIIIIIHIIIIIIIIIIIHIIIIIIIIIIIIIIIIIIIIIIIIIIHIIIHIIIIIIIIIIIIIIIIIIIIIIIIIIIIIIIIIIIIIIIIIIIIIIIIIIIIIDDDDD
@HISEQ:969:HM2KJBCX2:2:1102:20458:71123 2:N:0:ACTATGCA
GGAACGACGTGACCCCAACTATCCCTATTAATCATTACGTCAATCCTAGAAACCAACAAAATAGGATCAACGTCCTATTTCATTATTCCATGCTAATGTATTCAAGCGCGAGCCTGCTTTAAACACTCTAATTTTTTCAAAGTAACAGTCCTGATTCCCCGCCACACCAAATTAATGACATGATGGTTCGTCAGAAGGTAGGAACCAGTAACACCAGTACGTACCTAAGGCACGACCAACGTACTGATCCCGAAATTCAACTACGAGCTTTTTAACTGCAACAACTTTAATATACGCTATTGGAGCTGGAATTACCGCGGCTGCTGGCACCAGACTTGCCCTCCAA
+
<0@@<EC?HC@G<F@H@CD?C<CGCHFEFHH@CEH1?1CCGEEHH?ECHHIIEFG1CHFC?GHC1F1<FHH=<FEGH1F@1D<C@1@FC@1<<<<CHH1<CCDFHHEFH/CE??11<<CHHHIEFHE@BBDFGCCGHFCDH11CHEGHF<FFB9<$HHDHC.EHEGEIHD/<FFHCFGEC?HHHE/.C@HGCG<0B<F9C:<HGBHC:EHGBHHFEIHG@<@<8BEAG6CC<HHHH1GF<C<D<<AC/C<FCC<11<11<C@IHHEIHHIHCEF<<1C@?HHHGD1CC@GD<@EC@E@FGHHIEHGEIIGHHHHDCC?IIHH@C1@ECCHF<C<C<@IIHF0@@D@
@HISEQ:969:HM2KJBCX2:2:1102:12303:71245 2:N:0:ACTATGCA
GGAACGACGTGACCCAACTATCCCTATTAATCATTACGTCAATCCTAGAAACCAACAAAATAGGATCGAACGTCCTATTTCATTATTCCATGCTAATGTATTCAAGCGTTAGCTTGCTTTAAACACTCTAATTTTTTCAAAGTAACAGTCCAAATTCCCCGCAACACCAAATTAATGGCATTACGGCTCATCAGGAAGGAGGAATCAGTGAGACCAGTACATACCAGAGGCATGACCAACCTACTAACCCCGAAATTCAACTACGAGCTTTTTAACTGCAACAACTTTAATATACGCTATTGGAGCTGGAATTACCGCGGCTGCTGGCACCAGACTTGCCCTCCAA
+
DDDDDIIIIIIIIIIIIIIIIIIIIIIIIIIIIIIIIIIIIIIHIIIIIIIIIIIHIIIHIIIIHIIIIIIIHGIIIIIIIIIIIIIHIIIIGHIIIIIIIHHIIIIIIIIIIIIIIIIIIIIIIIIIIIIIIIIIIIIIHIIIIIIIIIHHIIIIIIIIIIIIIIIIIIIHIIIIIIIIIHIIIIIIIIIIIIIHIIIIIIIIHIIIIIIIIIIIIIIIIIIIIIIIIIIIIIIIIIIIIIIIHIHIIIIIIIIIIIHHIIIIIIIIIIIIIIIIIIIIIIIIIIIIIIIIIIIIIIIIIIIIIIIHIIIIIIIIIIIIIIIIIIHIIIIIIIIIIIIIIDDDDD
@HISEQ:969:HM2KJBCX2:2:1102:12501:71963 2:N:0:ACTATGCA
GGAACGACGTGACCCAACTATCCCTATTAATCATTACTTCAGTCCTAGAAACCAACAAAATAGAACTAAAGTCCTATTCCATTATTCCATGCTAATATATTCAAGCAAACATGCCTGCTTTAAACACTCTAATTTTTTCAAAGTAAAAGTCTTGGATCCCTAGCGCACTCAATTAAGAGCACACTAGTTCCCCAAAAGGAAAAGCCCAAAGTTGCAGTACAAACCTTTCGGTTGACGGCAACTATAAGCCCAAAATTCAACTACGAGCTTTTTAACTGCAACAACTTTAATATACGCTATTGGAGCTGGAATTACCGCGGCTGCTGGCACCAGACTTGCCCTCCAA
+
DDDDDIHIIIIIIIIIIIIIIIIIIIIIIIIIIIIIIIIIIIIIIHIIIIIIIIIIIIIIIIGHHIIIIIIIIIIIIHHIIHHHIIHIIIIHIIIIIIIHIHIHIIIIIIIIIIIIIIIIIIIHHIIIIIIIIIIIIIIIIIIIHIIIIIIIIIHHIIIIIIIIIIIIIIIIIIIIIHHHIIIIIIIIIIIHHIIIIIIIIIIIIHHIIIIIIIIIIIIIIIHIIIIIIIIIIIIIIIIIIIHIHIIIIIIIIIIHIIIIIIIIIIIIIIIIIIIIIIIIIIIIIIIIIHHIIIIIIIIIIIIIIIIIIIIIIIIIIIIIIIIIIIIIIIIIIIIIIIIIIDDDDD
@HISEQ:969:HM2KJBCX2:2:1102:14956:72267 2:N:0:ACTATGCA
GGAACGACGTGACCCAACTATCCCTATTAATCATTACGTCGATCCTAGAAACCAACAAAATAGAATCAAACGTCCTATTTCATTATTCCATGCTAATGTATTCAAGCGTAAGCCTGCTTTAAACACTCTAATTTTTTCAAAGTAACAGTCCTGATTCCCCACGACACCAAATTAATGACATCGCGGTTCTTCAGAAGGTAGGAACCGATAATGCCAGTGCGTACCGAAGCACGACCAACAATTCGATCCCGAAATTCAACTACGAGCTTTTTAACTGCAACAACTTTAATATACGCTATTGGAGCTGGAATTACCGCGGCTGCTGGCACCAGACTTGCCCTCCAA
+
DDDDDIIIIIIIIIIHIIIIIIIIIIIIIIIIIIIIIIIIICHIGIIIHIIIHIIIIIIHIIIIIIIIIHFHHIHIIIIIIIIIIIIIGHIIHIFIHIIIHIIHIGHHIIIIIIIHIIIIHIIHHHIIIIHIIIIIIHGHIIIHHHHIIIIIHIHIIIIHHIIIIIIIHIIIIIHHHGHIIIIIIIIHIIIIIIIIIIIIIIIHIIIIIIIIIIIIIIIIIHIIIIIIIIIIIIHHHIIIIHEDIIHIHIIIIIIIIIIHHHIIIIIIIIIIIHIIIIIIIIIIHHIIIIIHHIIIIIIIIIIIIIIIIIIIIIIIIIIIIIIIIIIIIIIIIIIIIIIIDDDDD
@HISEQ:969:HM2KJBCX2:2:1102:8319:71953 2:N:0:ACTATGCA
GGAACGACGTGACCCAACTATCCCTATTAATCATTACGTCAATCCTAGAAACCAACAAAATAGGATCAAACGTCCTATTTCATTATTCCATGCTAATGTATTCAAGCGTTAGCCTGCTTTAAACACTCTAATTTTTTCAAAGTAACAGTCCTGTTTCCCTGCAACACCAAATTAATGACATTACAGTTCTTCAAGAAGGAGGAACCAGTAAAGCCAGTACATACCAGAGGCACGACCAACCTACTAATCCCGAAATTCAACTACGAGCTTTTTAACTGCAACAACTTTAATATACGCTATTGGAGCTGGAATTACCGCGGCTGCTGGCACCAGACTTGCCCTCCAA
+
DDDDDIIIIIIIHGHHHIIIIIIIHIIIIIGHIIIIIIHIHIIIIHIHIIIGIIIIHEEHIIGHHEHHGEHIHIIHHIIIHIEHHHIHIGIIIHIEHFEIIHHHFHIIIHHEHIHIIHHIIIIIIIHHHIHHFHHHHIHHHIIIIIGIHIIHHHHIIIIIHIIIIIIIIHHFIIIHHEFHIHIIIIIIGIIIHFIIIIIIIGIIIIIIHIIGHHIIHHIIIIIIIIHGI=HHIIIIIIIIIIHHIIHFHHHIIIHGEHEHHHEIIIIIIIGIIIIIIIIIIHIIHIIGIIIHIHIIIIIIIIIIIIIIIIIIIIIIIIIIIIIIIIIIIIIIIIIIIIIHH@DDDD
@HISEQ:969:HM2KJBCX2:2:1102:19612:72613 2:N:0:ACTATGCA
GGAACGACGTGACCCAACTATCCCTATTAATCATTACGTCAATCCTAGAAACCAACAAAATAGGATCGAACGTCCTATTTCATTATTCCATGCTAATGTATTCAAGCGTTAGCCTGCTTTAAACACTCTAATTTTTTCAAAGTAACAGTCCTGTTTCCCTGCAACACCAAATTAATGACATTACAGTTCTTCAGAAAGGAGGAATCAGCGAAGCCAGTACATACCAGTGGCACGACCAACCTGCTGACCCCGAAATTCAACTACGAGCTTTTTAACTGCAACAACTTTAATATACGCTATTGGAGCTGGAATTACCGCGGCTGCTGGCACCAGACTTGCCCTCCAA
+
DDDDDIIIIIIIIIIHIIIGIIIIIIIIIHIIIIIIHHIHIIIHHHHIIIIHGHHIHIIIHHIIIIIHIHHHIHIIIIIHHHIIGIIH1DGHEHFHHIIIIHIHIIIIIHIIHHHHIIHIIIIIIIIIIIIHHIIHIIHIIHGHHIIIHIHIHHHHHHHHHIIIIIHIIHHGGHIIIIIIHIIHIHHHIIHIIIIIIIIIIHIIIIHIIIIIIIIIIIIIIIIIIIHHIHIIIHIIIIIIHHGGCIIIIHHHIIIHIIIIIIIIIIIIIHIIIIIIIIIIIIIIIIHIIIHIIIIIIHIIIIIIIIHHHIIIIIIIIIIIIIIIIIHIIIIIIIIIIIIIIDDDDD
@HISEQ:969:HM2KJBCX2:2:1102:5290:73432 2:N:0:ACTATGCA
GGAACGACGTGACCCAACTATCCCTATTAATCATTACGGTGGTCCTAGACCAACAAAATAGAACCAACGTCCTATTCTATTATTCCATGCTAATCTATTCAAGCAAAAGCCCGCTTTAAACACTCTAATTTTTTCAAGGTAATGGTCCTGGTTCCCCGACACACCCAATAAAGGACATACCGGCTCACCAGAAGGATAGACCCGACAGCAGAACAGTACTCGCCAGAGACGGACCGTCCGGTCAGGCCTAAAATTCAACTACGAGCTTTTTAACTGCAACAACTTTAATATACGCTATTGGAGCTGGAATTACCGCGGCTGCTGGCACCAGACTTGCCCTCCAA
+
DDCDDIICHIIIIIIIGHIIIHIIIIIIICHHHHGIIIHIHIIIIIIIIIIIGIHIEHHHHIHHHGHIGIFHHEFHGHHIHGHHHHIIGFHIIHIHIHIGHFHIIIIIIIIHIHDHHIHIHHIIHIHFHIIIIIIIIIIIIIIIHIHFIIIHHHIHIHHIIIHFIHIIIIHIHIIIIIIIIHIIIIIIIIIGHIIIIIHIHGIIHIIHGGIIIIIIIIIIIIIIGIIIIIIIIIIIIIIIIIHIIIGHIIIIIIIIIIIIIHIIIHHHHIIIIIIIIIIIIIIIIIIIIIIIIIHEHHHIIIIIIIIIHIIIIIIIIIIHIIHIIGIHHFIIIHIIIIIDDDDD
@HISEQ:969:HM2KJBCX2:2:1102:13530:73543 2:N:0:ACTATGCA
GGAACGACGTGACCCAACTATCCCTATTAATCATTACGGTGGTCCTAGACCAACAAAATAGAACCAACGTCCTATTCTATTATTCCATGCTAATCTATTCAAGCAAAAGCCCGCTTTAAACACTCTAATTTTTTCAAGGTAATGGTCCTGGTTCCCCGACACACCCAATAAAGGGCATACCGGCTCACCAGAAGGATAGACCCGACAACAGAACAGTACTCGCCAGAGACGGACCGTCCGGTCAGGCCTAAAATTCAACTACGAGCTTTTTAACTGCAACAACTTTAATATACGCTATTGGAGCTGGAATTACCGCGGCTGCTGGCACCAGACTTGCCCTCCAA
+
DDDDDIIIHIIIIIIIIGIIIIIIIIIIIIIIIIIIIIIIIIIIIIIIIIIIIIIIGHIIIHHEHFIIIHIHIGHIIHHIHIIIIIIIIIHHGIIIIIIIIIHHIIIIHIIIIIIHIIIHIHIIIHIIIIIHHHHIIIIIIIIIIIIIIHHIHIIIIIIHIIIIIIIIHIHHIHHIIIIIHIIIIIIIIIIIIIIIIIIIIIIIIIIIIGIIIIIIIIIIIIIHIIIIIIIIIIIIIIIIIIIIIIIIIIIIIIIIIIIIHIIIIIIIIIIIIIIIIIIIIIIIIIIIIIIIIIIHIHHIIIIIIIIIIIIIIIIIIIIIIIIIIIIIIIIIIIIIIIIDDDDD
@HISEQ:969:HM2KJBCX2:2:1102:18712:73289 2:N:0:ACTATGCA
GGAACGACGTGACCCAACTATCCCTATTAATCATTACGGTGATCCTAGAAACCAACAAAATAGAACCATGCCGTCCTATTTTATTATTCCATGCTAATCTATTCAAGCACAAGCCTGCTTTAAGCACTCTAATTTTTTCAAGGTAATAGCTCTGCTTCCCCAACGCACTAACTTAATAGCATGCTGGTTATTCAGAAGGTAGGAATTCATCAAGCCAGTGCGGACAGTGAAGCCCGACCAACCGACAAACTCCGAAATTCAACTACGAGCTTTTTAACTGCAACAACTTTAATATACGCTATTGGAGCTGGAATTACCGCGGCTGCTGGCACCAGACTTGCCCTCCAA
+
DD@DDIIIIIIIIIIIIIIIIIIIIIIIIIIIIIIIIIIIIHIIIIIIIIHHHHIIIIIHHIIIIIIHIIIIIIIIIIIIIIIGIIIIIIIIIIIIIIIIIHIIIHIIIIIIIIIIIHHIIIHIIIIIIIIIIIIIIIIIIIIIIIIIIIIIIIIIIIIIHIHIIIIIIIHIIIIIIIIIIIIIIIIIHIIHIIIIIIIIIIIIIIIIIIIIIIIHIIIIIIIIIIIIIIIIIIIIIIIIIIIIIHHIIIIIIIIIIIIIIIIIIIIIIIIIIIIIIIIIIIIIIIIIIIIIIIIHIIIIIIIIIIIIIIIIIIIIIIIIIIIIIIIIIIIIIIIIIIIIIIIDDDDD
@HISEQ:969:HM2KJBCX2:2:1102:13412:73785 2:N:0:ACTATGCA
GGAACGACGTGACCCAACTATCCCTATTAATCATTACGGTGATCCTAGAAACCAACAAAATAGAATCATGCCGTCCTATTTTATTATTCCATGCTAATGTATTCAAGCAAAATGCCTGCTTTAAACACTCTAATTTTTTCAAAGTAAAGGTCCTGGTTCCCCGTGACACCCAATTAAGGGCATCGCGGTTCTCCAGAAGGTGAGAAATTGACTACACCAGTTCATACCCCTTAAGGCACGACCGATGTGTCAATCCCGAAATTCAACTACGAGCTTTTTAACTGCAACAACTTTAATATACGCTATTGGAGCTGGAATTACCGCGGCTGCTGGCACCAGACTTGCCCTCCAA
+
DDCCDIIIIIIIIIIIIIIIIIIIIIIIIIIIIIIIIIIIIIIHIIIIIIIIIIIIIGIFHGHHIIIIIHIIIIIIIIIIIIIHIHIIIIHIIIIIIIIIHGHHHIIIIHHIIIHIIIIIIIIIIHIIHHHIHHHIIIIHHIIHHIIHIIIIIIIIHIHIHIIIIIIIIIIIIHIIIIIIIIIIIIIIIIIIIIIIIIIIIIIIIIIIIIIIIIIIIIIIIIIIHIIIIIIIIIIIIIIIIIIIIIIIIIHHHHIIIIIIIIHIIIIIIIIIIIIIIIIIIIIIIIIIIIIIIIIIIIIIIIIIIIIIIIIIIIIIIIIIIIIIIIIIIIIIIIIIIIIIIIIIIIIDDDDD
@HISEQ:969:HM2KJBCX2:2:1102:14461:73795 2:N:0:ACTATGCA
GGAACGACGTGACCCAACTATCCCTATTAATCATTACGTCAATCCTAGAAACCAACAAAATAGAATCAAACGTCCTATTTCATTATTCCATGCTAATGTATTCAAGCGTAAGCCTGCTTTAAACACTCTAACTTTTTCAAAGTAACAGTCCTGATTTCCCACGACACCAAATTAATGACATCGCGGTTCTTCAGAAGGTAGGAACCAATAATACCAGTTCGTACCGAGGCACGACCGACAATTTGATCCCGAAATTCAACTACGAGCTTTTTAACTGCAACAACTTTAATATACGCTATTGGAGCTGGAATTACCGCGGCTGCTGGCACCAGACTTGCCCTCCAA
+
DDDDDIIIIIIIIIIIIIIIIIIIIHIIIIIIIIIIIIIIIIIIIIIHIIIIIIIIIIIIIIIIIIIIIIIIIIIIIIIIIIIIIIIIIIFHIIIIIIIIIIIIIIIIIIIIIIIIIIIIIIIIIHIHHIIIIIIIIIIIIIIIIIIIIIIIIIIIIIIIIIIIIIIIIIIIIIIIIIIIIIHIIIIIIIIIIIIIIIIIIIIIIIIIIIIIHIIHIIIIIIIIIIIIIIIIIIHIIIIIIIIIIIIIIIIIIIIIIIIIIIIIIIIIIIIIHIIIIIIIIIIIIIIIIIIIHIIIIIIIIIIIIIIIIIIIIIIIIIIIIIIIIIIIIIIIIIIIIIIIDDDDD
@HISEQ:969:HM2KJBCX2:2:1102:4729:74070 2:N:0:ACTATGCA
GGAACGACGTGACCCAACTATCCCTATTAATCATTACGGTGGTCCTAGAAACCAACAAAATAGAACCATGCCGTCCTATTTTATTATTCCATGCTAATGTATTCAAGCAAAAATGCCTGCTTTAAACACTCTAATTTTTTCAAAGTAAAGGTCCTGGTTCCCCGCGGCATCCAATTAAGGACATCGCGGTTCTCCAGAAGGTGAGAAATTGACTGCACCAGTTCATACCCCGTGAGGCACGACCGATGCGCCAATCCCGAAATTCAACTACGAGCTTTTTAACTGCAACAACTTTAATATACGCTATTGGAGCTGGAATTACCGCGGCTGCTGGCACCAGACTTGCCCTCCAA
+
DDCDDIIIIIHIIIIIIIIIIIIIIIIIIIIIIIIIIIIIIIIIIIIIIIIIIIHIIIIIIIHIIIIHIHHGIIIIIIIIIIIIIIIIIHIHIEHHIHIIHGHIIIIIIIHIIIIIIIIHIIIIIIIIIIHIIIIIIIIIHIIIIIIIIIIIIIIIIIIIIIIIIIIIIIHHIIIIIIIIIIIIIIIIIIIIIHIIIIHIIIIIIIIIIIHIIIIIIIHIIIIIIHHIIIIIIIIIIIIIIIIIIIIIIIHGIIIIIIIIIIIIIIIIIIIIIIIIIIIIIIIIIIIIIIIIIIIIIIIIIIIIIIIIIIIIIIIIIIIIIIIIIIIIIIIIIIIIIIIIIIIIIIIIDDDDD
@HISEQ:969:HM2KJBCX2:2:1102:20367:74082 2:N:0:ACTATGCA
GGAACGACGTGACCCAACTATCCCTATTAATCATTACTTCAGTCCTAGAAACCAACAAAATAGAACTAAAGTCCTATTCCATTATTCCATGCTAATATATTCAAGCAAACATGCCTGCTTTAAACACTCTAATTTTTTCAAAGTAAAAGTCTTGGATCCCTAGCGCACTCAATTAAGAGCACACTAGTTCCCCAAAAGGAAAAGCCCAAAGTTGCAGTACAAACCTTTCGGTTGACGGCAACTATAAGCCCAAAATTCAACTACGAGCTTTTTAACTGCAACAACTTTAATATACGCTATTGGAGCTGGAATTACCGCGGCTGCTGGCACCAGACTTGCCCTCCAA
+
DDDDDIIIIIIIIIIIIIIIIIIIIIIIIIIIGIIIHHIIIIICHHIIIIIIHIHIIIGIIIHHIIIHIIHIIIIIIIIIIIIIIIIHIIIGIIHIHIHHIHHHHCIIIIIIIHHIIHIIIIEIIIIIIIIIIIIIIHIHIHIIIIIHHHHHIGHIIIIIIIIIIIHEHHHGIHHIHIIIIHIIIIIIIHHHIHIIIIIIIIIIIIIIIIIIIH<<IIIIIIHGIIIIIIIIIIII<IIHIIHHHIIIIIIIIIIIIIIIIIIIIIIIIIIIIIIIIIIIIIIIIIIIIHIIIIIIIIIIIIIIIIIIIIIIIIIIIIIIIIIIIIIIIIIIIIIIIIIIIDDDDD
@HISEQ:969:HM2KJBCX2:2:1102:4499:74739 2:N:0:ACTATGCA
GGAACGACGTGACCCAACTATCCCTATTAATCATTACGGTGATTCAGAAACCAACAAAACAGGACCACCGTCCTATTTTATTATTCCATGCTAATGTATTCAGACATAAGCCTGCTTTGAACACTCTAATTTTTTCAAGGTAAAGGTCCTGGTTTCCTACCACGCTAAATTAATAACATGATAGTTCCCCAGAAGGTAGAAATTCTACACGCCAGTACAGACAATAGCCCGACCAACGATAGAACCCCGAAATTCAACTACGAGCTTTTTAACTGCAACAACTTTAATATACGCTATTGGAGCTGGAATTACCGCGGCTGCTGGCACCAGACTTGCCCTCCAA
+
DDCDDIIIIIHIIIIIIIIIIIIIIIIIIIIIIIIIIIIIIIIIIIIIIIIIIIIIIIHIIIHHIIIIIIIIHIGIIIIIIHIIIIIHIIHHIIIIHIHIIIIIIIIHIIIIIIIIIIIIIIIIIIIIIIIIIIIHIHHHHIIIIIIIIIIIHIIGIIIIIIIGIHIIIHHIHHIIHIIIHIHIIIIIIIIIIHIIIIIIIIIIIIIIIIIIIIIIIIIIIIIIIIIIIIIIIIIIIIIIIHIIIIIIIIIIIIIIIIIIIIIIIIIIIIIIIIIIIIIIIIIIIIIIIIIIIIIIIIIIIIIIIIIIIIIIIIIIIIIIIIIIIIIIIIIIIIIIIIDDDDD
@HISEQ:969:HM2KJBCX2:2:1102:5679:75070 2:N:0:ACTATGCA
GGAACGACGTGACCCAACTATCCCTATTAATCATTACGCCAATCCTAGAAACCAACAAAATAGGATCAACGTCCTATTTCATTATTCCATGCTAATGTATTCAAGCGAGAGCCTGCTTTAAACACTCTAATTTTTTCAAAGTAACAGTCCTGATTTCCCACCACACCAAATTAATGACATGATGGTTCGTCAGAAGGTAGAAATCAGTAACACCAGTACGTACCGAAGGCACGACCAGCGTACTAATCCCGAAATTCAACTACGAGCTTTTTAACTGCAACAACTTTAATATACGCTATTGGAGCTGGAATTACCGCGGCTGCTGGCACCAGACTTGCCCTCCAA
+
@DDDDH0/<<<FHCE11<DCHH1<<<<<1<D@1<CCC@0<GC1D<FE111<FHC1<E1<11DD1<CD11<0<1<DHH?1D1111C11D11<CGH@F1?G@DD@<FHGE@EIIHEEEGHH1E6HIIH@BHGGHCFEAHGHHHEHFF?EHIHHAAGFBD4B7GIHGGGHFDFEHHHEHFHHG@FCH6IHCHGHIHHEHHEGGIIHHIIHFIIHHHGGC<CHCHEHG<HG@=HCHGFDIHHHDCHHHEEIFCD@1C1<EGIIHE?GHHHIIHIIIIIHHIIHEHHEHEHEGEHEGCDHIIG@HIHHEHHHEGIIHHHGHE@@HGCEEGEHIHG?<HEHHHDFH?DDAD
@HISEQ:969:HM2KJBCX2:2:1102:12630:74563 2:N:0:ACTATGCA
GGAACGACGTGACCCAACTATCCCTATTAATCATTACGTCGATCCTAGAAACCAACAAAATAGAATCAAACGTCCTATTTCATTATTCCATGCTAATGTATTCAAGCGTACGCCTGCTTTAAACACTCTAATTTTTTCAAAGTAACAGTCCTGATTCCCCACGACACCAAATTAATGACATCGCGGTTCTTCAGAAGGTAGGAACCAATAATGCCAGTACGTACCGAAGCACGACCAACAATTCGATCCCGAAATTCAACTACGAGCTTTTTAACTGCAACAACTTTAATATACGCTATTGGAGCTGGAATTACCGCGGCTGCTGGCACCAGACTTGCCCTCCAA
+
DDBDBIHIIIIIIIIHIIIIIIIIIIIIIHIIIIIIHHIIIIIIIIIIIIIIIIIIIIIIIIIIIIIIHIIFHIIIGHIIIGIIIIIIIIIIEFIIIIIHIHIIIIIIIIIIIIIIIIIHIIHIIIIHHIIIIIIIIIIIIHIIIIIIIIHIIIIIIHEHIIIIIIIIIIIIHIIHIIHHHIIIIIIIIIIHIIIIHIIIIIHIIHHHIHIHHIIIHHIIIIIIHIIIHIIHIHHIIIHHHGEDIHFIIIHHIIHIIIIIHHHGIIIHIIHIIIIIIIIIIIIHIIIIIIIHHIIIHIIIIIIIIIIIIIHHIIIIIHIIIHIIIIIIIIHIIIIIIHHHCDBDD
@HISEQ:969:HM2KJBCX2:2:1102:3793:75169 2:N:0:ACTATGCA
GGAACGACGTGACCCAACTATCCCTATTAATCATTACGGTGGTCCTAGAAACCAACAAAATAGAATCATCCGTCCTATTTTATTATTCCATGCTAATGTATTCAAGCAAAATGCCTGCTTTAAACACTCTAATTTTTTCAAAGTAAAGGTCCTGGTTCCCCGCGGCACCCAATTAAGGACATCGCGGTTCTCCAGAAGGTGAGAAATTGACTACACCAGTTCATACCCCTTAAGGCACGACCGATGTGTCAATCCCGAAATTCAACTACGAGCTTTTTAACTGCAACAACTTTAATATACGCTATTGGAGCTGGAATTACCGCGGCTGCTGGCACCAGACTTGCCCTCCAA
+
DDDDDIHIIIEHHIIIIIHIIIIHIIIIIIHHHIIIIIIIHIIHHHIIHIIIIHHIIIIHIIEHHHHGHHHIIIHIIIHIIIIHHIF?FEIIIHIIIHHIIHIIIHHHHHIHIHHHHIHIHIIIHHIIIIIIIIHHHCHIHIIIIIIHIGHIHIIIHHIIIIIIIIIHIHIIIHIIIHIIIIIIHIHHHIHIIIIIIIIIIHIIHHHIIIIIIHHIIIHIIIIIHIIIIIIIIHIIIIIIIIIIIIIIIHHHIIIHIGIIIIHIIIIIIIHIIIIIIIIIIIIIIIIHIIIHIIIIIIHGIHIHIIIIIIIIIIIIIIIIIIHIIIIIIIIIIIIIIIIIIIIIIIDDDDD
@HISEQ:969:HM2KJBCX2:2:1102:18507:75709 2:N:0:ACTATGCA
GGAACGACGTGACCCAACTATCCCTATTAATCATTACGGTGGTCCTAGAAACCAACAAAATAGAATCATCCGTCCTATTTTATTATTCCATGCTAATGTATTCAAGCAAAATGCCTGCTTTAAACACTCTAATTTTTTCAAAGTAAAGGTCCTGGTTCCCCGCGGCACCCAATTAAGGACATCGCGGTTCTCCAGAAGGTGAGAAATTGACTACACCAGTTCATACCCCTTAAGGCACGACCGATGTGTCAATCCCGAAATTCAACTACGAGCTTTTTAACTGCAACAACTTTAATATACGCTATTGGAGCTGGAATTACCGCGGCTGCTGGCACCAGACTTGCCCTCCAA
+
DDDCDIIIIIIIIIIHIIIIIIIIIIIIHHIIIIIIIGIIIIIIHHHIHIIHIIIIHHHHIIHHHIIIIIIIHIIIIIIIIIIIIIIIIIHIIIIHIHIIIIIHIIHIIIIHHHIIIIIIIIIIHIIHHIIIIIIIIIIIHIIIIIIIHHIIIIIIIIIIIIIIIIIHIHIIIIIIIIIIHHIIIIIIIIIIIIIIIIIIIIIIIIIIIIIIIIIIIIIIIIIIIIIIIIIIIIIIIIIIIIIIIIIIIHIIIIIIIIIIIIIIIIIIIIIIIIIIIIIIIIIIIIIIIIIIIIIIIIIIIIIIIIIIIIIIIIIIIIIIIIIIIHIIIIIIIIIIIIIIIIIIIIDDDDD
@HISEQ:969:HM2KJBCX2:2:1102:5804:76250 2:N:0:ACTATGCA
GGAACGACGTGACCCAACTATCCCTATTAATCATTACGTCGATCCTAGAAACCAACAAAATAGAATCAAACGTCCTATTTCATTATTCCATGCTAATGTATTCAAGCGTGAGCCTGCTTTAAACACTCTAATTTTTTCAAAGTAACAGTCCTGATTCCCCACGACACCAAATAAATGACATCATGGTTCGTCAGAAGGGAGAAACCGACGATGCCAGTACGTACCGAGGCACGACCGACATGATGGTCCCGAAATTCAACTACGAGCTTTTTAACTGCAGCAACTTTAATATACGCTATTGGAGCTGGAATTACCGCGGCTGCTGGCACCAGACTTGCCCTCCAA
+
ADDDCIIGIIIIHIIIIIIIIIIIIIIIIIHHIIIIIIGHIGIHIIIIIGIHIIFIIIHGIIHHIIIGIIIIHHHHIIIIIIIIIIIIIIIIHHIIHIIIIHHHIIIIHHHIHIHIIIIIHHIIIIIIIIIHHIIIHHHIIIIHIIHIIIIIIIIIHIIIHHHHIIIIIIIIIIIHHHIIIIIIIIIHIIHIHIIIIIIIIHHHIIIIIIIIIIIIIIIIIIIIIIIIIIIIIIIIIIIIIIHHIIIIIIIIIIIHIIIIIIIIIIIIIIIGIIIIIIIIIIIIIIIIIIIIIIIIIIIHIIIIIIIIIIIIIIIIIIIIIIIIIIIIIIIIHIIIIIIIDDDDD
@HISEQ:969:HM2KJBCX2:2:1102:14734:77684 2:N:0:ACTATGCA
GGAACGACGTGACCCAACTATCCCTATTAATCATTACGGTGGTCCTAGACCAACAAAATAGAACCAACGTCCTATTCTATTATTCCATGCTAATCTATTCAAGCAAAAGCCCGCTTTAAACACTCTAATTTTTTCAAGGTAATGGTCCTGGTTCCCCGACACACCCAATAAAGGGCATACCGGCTCACCAGAAGGATAGACCCGACAACAGACAGTACTCGCCAGAGACGGACCGCCCGGTCAGGTCTAAAATTCAACTACGAGCTTTTTAACTGCAACAACTTTAATATACGCTATTGGAGCTGGAATTACCGCGGCTGCTGGCACCAGACTTGCCCTCCAA
+
DADDDHHIIIIIIIHIGIIIGFHHHHIIIIIIIIHIIIIIIIHH?GHIIHIIIIIIIIIIIHIFHHIIIHHIHIHHHHFHIIIHHFHIHIFHHGIIHIIIIHHIIIIHGIIHHHGHHHHHHHEHHIHHHHIHIHIHIIIHHFIIIIGIHHEHGHHHHIIIHHHIHHIIIIHHIHHFHIH5HGIIIIHGHIIIIIIHHHHEEGEHHIIIIHHHIIIIII=IIIIIIIIIIIIIHHDHDHFHGHHFGHFIIIIIIHEHHHHDHIIHGIIIIHHHGHIIGIIIHHHHGIIIIIHIIIIIHHIIIIIIIIIIIHIIIHHHHGHHGIIHIIGHFIIIIIHCHH@DDDD
@HISEQ:969:HM2KJBCX2:2:1102:5637:78079 2:N:0:ACTATGCA
GGAACGACGTGACCCAACTATCCCTATTAATCATTACGGTGGTCCTAGAAACCAACAAAATAGAACACAACGTCCTATTCTATTATTCCATGCTAATCTATTCAAGCAATAGCCCGCTTTAAACACTCTAATTTTTTCAAAGTAATGGTCCTGGCTCCCCAACACACCATACTGGTTCACCAGAAGGAAGACCCGACAGCAGACAGTACTCGCCAAAGACGGACCGCCCGGCCAGGCCTAAAATTCAACTACAAGCTTTTTAACTGCAACAACTTTAATATACGCTATTTGAGCTGGAATTACCGCGGCTGCTGGCACCAGACTTGCCCTCCAA
+
DDDDDHIICHEHIIHHHHIHI?HHIHIIEEHIHIHGHEHHIIEEHHIHHIIHEHHIGHHHHHEHHHEHHIGHHIHIEEFEHHIHHHHIIHEHHIIHHHIIIHFIIIHHHIHHEHIHIHFGIHHHGHHIIIIIHHHG@IIIHHGHHIHHHHEHHIHHGHHHEHEHEEHCIHIHHIIIHGHHIIHIIIIIHIIIHGIIIIIIIHH<IIIHHIIHIFIIHIHHIHIIIIIHIIIHHIIIHIIHHIIIHIHIIIIHIIIIIHIIIHHIIIIIIIIIIIGHHIIHFHIHIIIHIIIIIIIIIIIIIIIIIIIIIIHIHIIIIIIIIHHGHIIIIDDDDD
@HISEQ:969:HM2KJBCX2:2:1102:4983:78496 2:N:0:ACTATGCA
GGAACGACGTGACCCAACTATCCCTATTAATCATTACGTCGATCCTAGAAACCAACAAAATAGAATCAAACGTCCTATTTCATTATTCCATGCTAATGTATTCAAGCGTAAGCCTGCTTTAAACACTCTAATTTTTTCAAAGTAACAGTCCTGATTCCCCACGACACCAAATTAATGACATCGCGGTTCTTCAGAAGGTAGGAACCAATAATGCCAGTGCGTACCGAAGCACGACCAACAATTTGATCCCGAAATTCAACTACGAGCTTTTTAACTGCAACAACTTTAATATACGCTATTGGAGCTGGAATTACCGCGGCTGCTGGCACCAGACTTGCCCTCCAA
+
DDDDDIIIIIHIIIIIIIIIHHHIIIIIIIIIIIIIIIIIIIIIIIIIIIIIIIIIIIIIHEHHHIIGHHHIHIIIIIHIHIIIIHHEFHHIIIGIIIHIIIIIIHHIIIHHHHIHHHHHHIHIIIIIIIIHIHIHIIIIIIIIIIIIIIIIIIIIIIHHIHIIIIIIIIIIIIIIIIIIIIIIIIIIIIIIIIIIIIIIIIIIHHIHIIIIIIIIIIIHIIIIIIIIIIIIIIIIIIIIIHHHIIGIIIIIIIIIIIIIIIIIIIIIIIIIIIIIIIIIIIIIIIIIIIIIIIIIIIIIIIIIIIIIIIIIIIIIIIIIIIIIIIIIIIIIIIIIIIIIDDDDD
@HISEQ:969:HM2KJBCX2:2:1102:18120:78307 2:N:0:ACTATGCA
GGAACGACGTGACCCAACTATCCCTATTAATCATTACGTCGATCCTAGAAACCAACAAAATAGAATCAAACGTCCTATTTCATTATTCCATGCTAATGTATTCAAGCGTAAGCCTGCTTTAAACACTCTAATTTTTTCAAAGTAACAGTCCTGATTCCCCACGACACCAAATTAATGACATCGCGGTTCTTCAGAAGGTAGGAACCAATAATGCCAGTGCGTACCGAAGCACGACCAACAATTTGATCCCGAAATTCAACTACGAGCTTTTTAACTGCAACAACTTTAATATACGCTATTGGAGCTGGAATTACCGCGGCTGCTGGCACCAGACTTGCCCTCCAA
+
@DBDDIHIHHHGEHHIHIFHIIHIIIIIIIIHIHIHHIIIIIIIIHIIIIIIIIIIIIHIHEFCGGHIEHGHCHIIIIIIHIHIHIHIIHIGGHIIHHIHIHHIHHHHHIIIIIIIHHHIIIIHFGIIIIHIIHIHIHIIIIHIIIIHIIIIHIHEIIIIIIIIIHIGIIIHHIIIIIIIIIIIIIHHIIHIIIIIIHIHHIIIIHIIIIIIIIIIIIIHIIIIHIIIIIIIIHI>HHIIIIHHIIIIIHIIIIIIIIIIIIIIIIIIIIIIIIIIIIIIIIIIIIIIIIIIIIIIIIHIIIIIIIIIIIIIIIHHIIIIIIIIIIIIIIIIHIIIIIIIDDDDD
@HISEQ:969:HM2KJBCX2:2:1102:16258:78011 2:N:0:ACTATGCA
GGAACGACGTGATATAACTATGACTATTAATCATTACGCTGGTTAATAACTCAAACTAAACAGGACCAATATTGCGTCTTATTCTATTATTCCTTGCTAATTTATTCAAGCTAATTGCCTGATTTGAGCACTCTAATTTTTTCATAGTTATTACAGCTGTTGAGTTAAAACTAGACTTTACCTTAATCAGCCAAACCTATACCCTTTCCAACCATATAATCAAAAACGGGTTCAGAAGATTATAAACTTGCTTAAAACAAGTTATATAAAACTTCCTTAAAATGCTAGATACATTCACTTGTCGCAAACGTTCCAACACCCCGTCCTTCACGTTCAACTACGAGCTTTTTAACTGCAACAACTTTAATATACGCTATTGGAGCTGGAATTACCGCGGCTGCTGGCACCAGACTTGCCCTCCAA
+
<<0<0<0///0<<111<CH@111<<1<DGHICG<CG1<0<0<<11<1<FH1111111<DG111F111<<1<C1110</0111<1<1FHHCC1C11111<DH11C@HH1F@H@1<<111<1111<CG111<F1<1111<DHC.F11<1<1<<<<<111<1<<C11<<DC011<F?EHF@#2?EH@EED@CG=GFHHHCEHHFBFAF8.<>.HHFGH?GBA-C@E9.E=EHHFF>F7A.@B?HHHHGF;8F.C.?FF@C@GC<CGHHHEHHFC@EECFIHHHEF?C@DGF?@IHF@EIIHHHC<HGHHFFC?D1EHHHFC?<<<C1HGC1GFECHCEEHE<DEGHEHGHHHHGGEHIHCHHHIHEIIHIIIIHHHIIHHCHHFEFFCEGGHGHDHGHIHIIHEG@?FGEEGCHIIIIDHHD@DDD
@HISEQ:969:HM2KJBCX2:2:1102:2134:78366 2:N:0:ACTATGCA
GGAACGACGTGACCCAACTATCCCTATTAATCATTACGTCAATCCTAGAAACCAACAAAATAGGATCAACGTCTTATTTCATTATTCCATGCTAATGTATTCAAGCGCGAGCCTGCTTTAAACACTCTAATTTTTTCAAAGTAACAGTCCTGACTCCCCACCACACCAAATTAATGACATGATGGTACGTCAGAAGGTAGGAATCAGTAACACCAGTACGTACCGAAGGCACGACCAGCGTACTAATCCCGAAATTCAACTACGAGCTTTTTAACTGCAACAACTTTAATATACGCTATTGGAGCTGGAATTATCGCGGCTGCTGGCACCAGACTTGCCCTCCAA
+
DDDDDIIIIIIIIIIIIIIIHIIIIIIIIIIIIIIIHIHIIHIIIIIIIIIGGIIIIHHHGFHIIIIIIIIHFHHIIHHIIIIIGIHIIEHHHHIIIIIIIHHHHIHIIIHIIIIIIIIIIIIIIIIIHIHIHHIIIIIIIIIIIIIIIHIIHDHGIIIIIHIIIIIIIHHIIHIIHIIIIHHHIIIIIIIIIIIIIHIIIIIIIIIIIIIIIIIIIIIIIIIIIIIIIIIIIHIIIIIIIIHHIIIIIIIIIIIIIIIIIIIIIIIIIIIIIIIIIIIIIIIIIIIIIIIIIIIIIIIIIIIIIIIIIIIIIIIIIIIIIIIIIIIIIIIIIIIIIIIIDDDDD
@HISEQ:969:HM2KJBCX2:2:1102:13541:78423 2:N:0:ACTATGCA
GGAACGACGTGACCCAACTATCCCTATTAATCATTACGTCGATCCTAGAAACCAACAAAATAGAATCAAACGTCCTATTTCATTATTCCATGCTAATGTATTCAAGCGCGAGCCTGCTTTAAACACTCTAATTTTTTCAAAGTAACAGTCCTGATTTCCCACGACACCAAATTAATGACATCGTGGTTCGTCAGAAGGTAGGAATCAATTTGACCAGTACGTACCGAGGCACGACCGATCAACTGATCCCGAAATTCAACTACGAGCTTTTTAACTGCATCAACTTTAATATACGCTATTGGAGCTGGAATTACCGCGGCTGCTGGCACCAGACTTGCCCTCCAA
+
DDDDDIIIHIIIIIIIIIIIIIIIIIIIIIIIIIIIIIIIIIIIIHIIIIGIIIIIIIIIIIIHFHHIHIIIHGHHIHIIIIHIIIIIIIIIIIIIIHIIIIIIIIIGIIIIIIIIIIIIIHHIIIIIIIIIIIIIIIIIIIIIIIIHIIIIIIIHIIIIIIIHIIHIIIIIIIIIIIIIIIIIIIHIIIIIIIIIIIHIIIIHHIIIIIIIHIIIIIIIIIIIIHIIIIIIIIIIIIIIIIIIIIIIIIIIIIIIIIIIIIIIIIIIIIIIIIIIHHD1IIIIIIIIIIIIIIIIIIIIIIIIIIIIIIIIIIIIIIIIIIIIIIIIIIIIIIIIIIIIDDDDD
@HISEQ:969:HM2KJBCX2:2:1102:5324:78999 2:N:0:ACTATGCA
[truncated: 33,797,386 more chars]
