# Supplementary material for: Response of arbuscular mycorrhizal fungal community in soil and roots to grazing differs in a wetland on the Qinghai-Tibet plateau
Source: PeerJ. 2020 Jun 19;8:e9375. doi: 10.7717/peerj.9375 (PMC7307571; doi:10.7717/peerj.9375)
Supplement: Supplemental Information 27 [file peerj-08-9375-s027.zip › Root grazing 11-15/72.fastq]

@HISEQ:969:HM2KJBCX2:2:1101:15137:2130 2:N:0:ACTATGCA
TGTCAGCTGTCGCCCAACTATCCCTATTAATCATTACGTCGATCCTAGAAACCAACAAAATAGAATCAAACGTCCTATTTCGTTATTCCATGCTAATGTATTCAAGCGTGAGCCTGCTTTAAACACTCTAATTTTTTCAAAGTAACAGTCCTGATTCCCCAAGACACCAAATTAATGACATCATGGTTCGTCAGAAGGTAGGAATCAATAATACCAGTACGTACAATAGCACGACCAATAAATTGATCCCGAAATTCAACTACGAGCTTTTTAACTGCAACAACTTTAATATACGCTATTGGAGCTGGAATTACCGCGGCTGCTGGCACCAGACTTGCCCTCCAA
+
DDDDDIIIIIIIIIIIIIIIIIIIIIIIIIIIGIIIIIIIHIIIIIIIIIIIIIIIIIHIIIHIIIIIIIIIIIIIIIIIIIIIIIIIIIIIIIIIIIIIIHHIIIIIIIIIIIIIIIIIIIIIIIIIIHHIIIIIIIIIIIIIIIIIIIIIIIIIIIIIIIIIIIHIIIHIIIIIIIIIIIIIIIIIIIHIIIIIIIIHIIIIIIIIIIIIHIIIIIIIIIIIIIIIIIIIIIIIIIIIIIIHIHHHIIIIIIIIIIIIIIIIIIIHIIIIIIIIIIIIIIIIIIHIIIIIIIIIHIIIIIIIIIIIIIIIIIIHIIIIIIIIIIIIIIIIIIIIIIIIDDDDD
@HISEQ:969:HM2KJBCX2:2:1101:4164:2623 2:N:0:ACTATGCA
TGTCAGCTGTCGCCCAACTATCCCTATTAATCATTACATCGATCCTAGAAACCAACAAAATAGAATCGGATGTCCTATTTCATTATTCCATGCTAATGTATTCAAGCGTGAGCCTGCTTTAAACACTCTAATTTTTTCAAGGTAACAGTCCTAATTCCCCGTGACACCAAATTAATGGCATTACGGTTCTTTAGAAGGTGAGAAATCAATAATATCAGTACATACCAACGGCATGACCGAAACATTGATCCCGAAATTCAACTACGAGCTTTTTAACTGCAACAACTTTAATATACGCTATTGGAGCTGGAATTACCGCGGCTGCTGGCACCAGACTTGCCCTCCAA
+
DDDDDIIIIIIIIIIIIIIIIIIIIIIIIIIIIIIIIIIIIIIIIIIIHHIIIIIIIIIEHIIIIIIIIIHIIIIIIIIIIIIHHIIHIHIIGIIHIIIIIHHIIIHIIIIIIIIIIIIIIIHHIIIIIIIIIIIIIHIIIIIIIIIHIIHIIIIIIHIIIIIIIIIIIIIIIIIIIIHHHIIIIIIIIIIIIIIIIHIHIHIIIIIIIIIIIIIIIIIIIIIIIIIIIIIHIIIIIIIIIIIIIIIIIIIIIIIIIIIIIIIIIIIIIIIIIIIIIIIIIIIIIIIIIIIIIIIIIIIIHHIIIIIIIIIIIIIIIIIIIIHIIIIIIIIIIIIIIIIIIIDDDDD
@HISEQ:969:HM2KJBCX2:2:1101:8693:2285 2:N:0:ACTATGCA
TGTCAGCTGTCGCCCAACTATCCCTATTAATCATTACGGTGATTCAGAAACCAACAAAACAGGACCACCGTCCTATTTTATTATTCCATGCTAATGTATTCAGACATAAGCCTGCTTTGAACACTCTAATTTTTTCAAGGTAAAGGTCCTGGTTTCCCACCACGCTAAATAAATAACATGATGGTTCCCCAGAAGGTAGAAATTCCACGCGCCAGTACAGACTATTGCCTGACCAACGGTAGAACCCCGAAATTTAACTACGAGCTTTTTAACTGCAACAACTTTAATATACGCTATTGGAGCTGGAATTACCGCGGCTGCTGGCACCAGACTTGCCCTCCAA
+
DDDDBHIIIIIIIIHIIIIIIIHIIIIIIIIIIIIIIIIIIIIIIIIIIIIIHIIIIIIIIIHHIHIIIIIIIIHIIIIIIIIIIIHIIIIHIIIIIHIIIIHIIIIIIIIHIIHIIIHIIIIIIIIIGIIIIIIIIIIIIIIIIIIIIIIIIIIIIIIIIIIIHIIIIIIIIHIHIIIIIIHIEHIGIIIIIIIIHIIIIIIHIHIIIIHIIIIIIIIIIIIIIIIIIIIIIIHII1HHHHIIIGIIIIIIIIHIIIIIIIIIIIIIIIIIIIIIIIHHHIIIIIIIIIHIIIIIIIIIIIIIIIIHIIIIIIIIIIIIIIIIIIIIIIIIIIIIIIDDDDD
@HISEQ:969:HM2KJBCX2:2:1101:2854:2839 2:N:0:ACTATGCA
TGTCAGCTGTCGCCCAACTATCCCTATTAATCATTACGTCAATCCTAGAAACCAACAAAATAGGATCGAACGTCCCATTTCATTATTCCATGCTAATGTATTCAAGCGTTAGCCTGCTTTAAACACTCTAATTTTTTCAAAGTAACAGTCCTGTTTCCCTGCAACACCAAATTAATGACATTACAGTTCTTCAGAAAGGAGGAATCAGCGAAGCCAGTGCATACCAGTGGCACGACCAACCTGCTGACCCCGAAATTCAACTACGAGCTTTTTAACTGCAACAACTTTAATATACGCTATTGGAGCTGGAATTACCGCGGCTGCTGGCACCAGACTTGCCCTCCAA
+
DBDDDGIIIIIIIIIIIIIIIIIIIHIIHIIIIGIIIIIIHIIIIIIIHIIIIHHHHHIIIIIFIHIHHIHHIGIIIIHIIIIIHIIIHIIIIGHHIIIIHIHIIIIIHIIIHIHIHIIIHHHHIIIIHHFHIIIIIIHHHIIIIIIIIIIIIIIIIIIIHHIHIIHEHICIIIHIHHHIIIIIIIIHHIHIHHHIIIIIIIIIHIIIIIIHIIHIIIIIIIIHIIIIIIIII<IHIHCIIIIHHIHIIIIIIIIIIIHHIIIHIHIIIIIIIHHIIGIIIIIHIHIIIIIIIIIIIIIIHIIHIIIIIIIIIHIIGIIIIIHIIIIIIHIIIHIIIIIHGDDDDD
@HISEQ:969:HM2KJBCX2:2:1101:6072:2800 2:N:0:ACTATGCA
TGTCAGCTGTCGCCCAACTATCCCTATTAATCATTACGGTGATCCTAGAAACCAACGAAATAGAATCGAACGTCCTATTTCATTATTCCATGCTAATGTATTCAAGCGTTAGCTTGCTTTAAACACTCTAATTTTTTCAAAGTAACAGTCCAAATTCCCCGCAACACCAAATTAATGGCATTACGGCTCATCAGGAAGGAGGAATCAGTGAGACCAGTACATACCAGAGGCATGACCAACCTACTAACCCCGAAATTCAACTACGAGCTTTTTAACTGCAACAACTTTAATATACGCTATTGGAGCTGGAATTACCGCGGCTGCTGGCACCAGACTTGCCCTCCAA
+
DDDDDIIIIIIIIIIIIIIIIIIIIIIIIIIIIIIIIIHIIIIFHHIIIIIIIIIIIIIIIIIHIIIIIIIIIIIIIIIIIIIIIIIIIIIIHIIIIIIIIHIIHIIIIIIIIIIIHHIIIIIIGIIIHIIIIIIIHIIIIIIIIIIIHIIIIIIIIIIIHIIIIIIIIIIIHIIIIIIIIIIIHIIIIIIIIIIIIIIIIIIIIIIHIIHHIIIIIIIIIIIIIIIIIIIIIIIIIIHIIIIIHHEIIIIIIIIIIIIIIIIIIIHIIIIIIIIIIIIIIIIIIIIIIIIIIIIIIIIIIIIIIIIIIIIIIIIIIIIIIIIIIIIIIIIIIIIIIIIIIDDDDD
@HISEQ:969:HM2KJBCX2:2:1101:10333:3254 2:N:0:ACTATGCA
TGTCAGCTGTCGCCCAACTATCCCTATTAATCATTACGGTGATCCTAGAAACCAACAAAATAGAACCATGCCGTCCTATTCTATTATTCCATGCTAATGTATTCGAGCAAAAATGCCTGCTTTAAACACTCTAATTTTTTCAAGGTAAAGGTCCTGGATCCGCAAGACACCCAATTAAGGACATCAAGTTTCTCCAGAAGGTGAGAAATCAACAGCGACAGTTCGTACCCCTTAAGGCATGACCATCACGTCAATCCCGAAATTCAACTACGAGCTTTTTAACTGCAACAACTTTAATATACGCTATTGGAGCTGGAATTACCGCGGCTGCTGGCACCAGACTTGCCCTCCAA
+
BDDDDHGHIIIIIIIHIIHHHIIIIIIIIIIGIHHHHIHIIGIHIIHHGHIIIHIHHIIIIHFHHIHIICHHHHHHGHFEHIIIIIHIIIIGEHIIIHHIHHIHIHHIHIHHIHFFHHEIIHHGHIHGHIHGFHCBEHIHCHHHHIIHHHHEIHHHHIIIHHHIIIHHHGHIIHHHHIIIHIHHIIHHHEGHHIIHHIIIHGFFHHHHHHIIHHHHHHIIIIHIIIIIIIIIHHIHHIIHGHIHIHIIIIHGIIIIIIIIGIHIIIIIIHIHHIHIIIIIHHIIIIIIIIHEIIIIHGIIHIIIIIIIIIIIIIIHIHEIIIIIHEIHHIGIGIIIIIIHEIIIIIIIDDDBD
@HISEQ:969:HM2KJBCX2:2:1101:7640:3571 2:N:0:ACTATGCA
TGTCAGCTGTCGCCCAACTATCCCTATTAATCATTACGTCAATCCTAGAAACCAACAAAATAGGATCAAACGTCCTATTTCATTATTCCATGCTAATGTATTCAAGCGTTAGCCTGCTTTAAACACTCTAATTTTTTCAAAGTAACAGTCCTGTTTCCCTGCAACACCAAATTAATGACATTACAGTTCTTCAAGAAGGAGGAACCAGTAAAGCCAGTGCATACCAGAGGCACGACCAACCTACTAATCCCGAAATTCAACTACGAGCTTTTTAACTGCAACAACTTTAATATACGCTATTGGAGCTGGAATTACCGCGGCTGCTGGCACCAGACTTGCCCTCCAA
+
DDDDDIIIIIHIIIIHHIIIIIIIIIIIHEHHIIIHHIGHIIGGGHIIIIIIIIIIIIIHIIHHIIHCHGHHHIHIIIIHIIIIIIHIFHIIIIFFHHHEHEHHHIIIIIIHGIIHIIHIIIIHHIHEHHHIIIICHHHHIGHIHFGCHHHHFIIIHHIHHIIHGHIHGHHHFHHHIHCHGHHIHFCEGGHIIIIGGIHIIIHHHEIIIIIIHHIIIIHIIIHIIIHIIIIIIHFHHHHHHHHFHHE<<FC1GHHHEIHHHHCHFHIIHGIIIHHHHGHEGHD<CEHIIHEGIIHHGIIHHIHIHIHHHGHFHHIIHIIIIIIGIHHHHIHHIHFIIHHEG@@D@D
@HISEQ:969:HM2KJBCX2:2:1101:1771:3757 2:N:0:ACTATGCA
TGTCAGCTGTCGCCCAACTATCCCTATTAATCATTACGTCGATCCTAGAAACCAACAAAATAGAATCAAACGTCCTATTTCGTTATTCCATGCTAATGTATTCAAGCGTGAGCCTGCTTTAAACACTCTAATTTTTTCAAAGTAACAGTCCTGATTCCCCAAGACACCAAATTAATGACATCATGGTTCGTCAGAAGGTAGGAATCAATAATACCAGTACGTACAATAGCACGACCAATAAATTGATCCCGAAATTCAACTACGAGCTTTTTAACTGCAACAACTTTAATATACGCTATTGGAGCTGGAATTACCGCGGCTGCTGGCACCAGACTTGCCCTCCAA
+
DDDDDIGHIIHHIHHHFHIIGEEHHHHIIFHHHHHIIEFHHIIIHHIIGHHIHHHIIFHHIGHHHIIIIIHHIHIIIHEHH?FHHHIIHIICFHIIHHIHIHHFHHHHHGH@EHHHCHHHHHHHHEHEHHHIIIHHHGIGIHFHCGHHAGIHIIHIIHHHFHIH@CHHHIIHEHEHCGFHGHEGH:CHHFHHIIIIIIIIIHHIIIIHHIHIIHHHIHGGIIHEIIHHHHHEHHCIHEIHHHHHIIIIIGIIIIIIIIIIHFHHHHGIIHIHHEFIIIIHHFHCHEEEHHIIHIHHGIIIIIIIIIIHHIHIIIIHHHGHIIHIHHIIIIHIIIIIHDGGDDDDD
@HISEQ:969:HM2KJBCX2:2:1101:15553:4485 2:N:0:ACTATGCA
TGTCAGCTGTCGCCCAACTATCCCTATTAATCATTACGTCAATCCTAGAAACCAACAAAATAGGATCGAACGTCCTATTTCATTATTCCATGCTAATGTATTCAGGCGTTAGCCTGCTTTAAACACTCTAATTTTTTCAAAGTAACAGTCCAGATTCCCTGCAACACCAAATTAATGGCATTACAGTTCATCAGGAAGGAGGAATCAGTGAAACCAGTACATACCAGTGGCATGACCAACCTACTGACCCCGAAATTCAACTACGAGCTTTTTAACTGCAACAACTTTAATATACGCTATTGGAGCTGGAATTACCGCGGCTGCTGGCACCAGACTTGCCCTCCAA
+
DBDADGHIGCGEHGDHEHHIF@GGHHIHIIIGIHHHIHIHIGIHHHHHHHIIIIIHHIHIIIHGGHIIICCCC<CHHHHEHHHIGHGEHHHHHHHIHEHHFDHHHHHIIIIHHHHHHEHGEIHFHHHIIHHHHGIIHGIIIHHHHHGCHGIIIIHHIIHHIHHHIIHIIIHHHIHIIHHEFHIIIIIIIIHIIIIIHHHHFIIIIIIIIIIHHHIIIIIIHIHFIIIHHIIIIIIHII<IIIHHHHHHHDGIIIHHHHGEIHEIHIHHIIIHIHIIHHHHHHGCHGIHHFHIHIIHHHGIHHIIHHIIIIIIGHHIIHIIHHIHIIIIIHHFGGHHHHHGIADDBD
@HISEQ:969:HM2KJBCX2:2:1101:9058:4245 2:N:0:ACTATGCA
TGTCAGCTGTCGCCCAACTATCCCTATTAATCATTACGTCAATCCTAGAAACCAACAAAATAGGATCAACGTCCTATTTCATTATTCCATGCTAATGTATTCAAGCGCGAGCCTGCTTTAAACACTCTAATTTTTTCAAAGTAACAGTCCTGATTCCCCGCCACACCAAATGAATGACATGATGGTTCGTCAGAAGGTAGGAACCAGTAACACCAGTACGTACCTAAGGCACGACCAACGTACTGATCCCGAAATTCAACTACGAGCTTTTTAACTGCAACAACTTTAATATACGCTATTGGAGCTGGAATTACCGCGGCTGCTGGCACCAGACTTGCCCTCCAA
+
DDDDDIIIIIHIHHHHIIIIIIHIHIIIIIIFHIHIIIIIGHIHIIHIIIIIIGHI?@GHFH@HHHHEHGHIFFIHIIIIIIIIIH?FHEHHIHHHFGGHHFFHCCHHHDHHHHIHIFHIIIHIIIIIIHEHIHHHHHIIEEHGHHHHIIIIHEHIIIIHIHIHHHIIIHIIHHIIFHHHGIHH?HGGIIHIHHHHIHIIIIIIIEHHHHHHFIIIIHHHHFEHHIHHHEHHFCDFHFEHHHGCEHHIIIHG@EFIHHHEEIIHEFHHHHHGHHIHIIIIIHFGFD<1EH=DIIHHEEHIIIHHEIIIIIIDHHHHHIIIHHFHHHEHIIHHHEHIHIIHDD@@<
@HISEQ:969:HM2KJBCX2:2:1101:2295:4880 2:N:0:ACTATGCA
TGTCAGCTGTCGCCCAACTATCCCTATTAATCATTACGTCAATCCTAGAAACCAACAAAATAGGATCAACGTCCTATTTCATTATTCCATGCTAATGTATTCAAGCGCGAGCCTGCTTTAAACACTCTAATTTTTTCAAAGTAACAGTCCTGATTCCCCACCACACCAAATTAATGACATGATGGTTCGTCAGAAGGTAGAAATCAGTAACACCAGTACGTACCGAAGGCACGACCAGCGTACTAATCCCGAAATTCAACTACGAGCTTTTTAACTGCAACAACTTTAATATACGCTATTGGAGCTGGAATTACCGCGGCTGCTGGCACCAGACTTGCCCTCCAA
+
DDDDDIIIIIIIIIIIIIIIIIIIIIIIIIIIIIIIIIIIIIIIIIIIIIIIIIIIHIGIIIHIGIIIHIHIIHHIIIIIGIIIIIIIIIIIIIIHIHIIIIIIIIIHIHIIIIIIIIHIIIIIIIIIIIIIIIIHIIIIIIIIIHIIIIIIIIIIIIIIIIIIHIIIIIHIIIIIHIIIIIIIIIIIIIIIIIIIIIIIIIHGIIIIIIIIIIIIIIHIIIIIIIIIIIIIIIIIIIIIHHIHIIIIIIIIHIIIIIIIIHIIIIIIIIIIIIIIIIIIIIIHIIIIIIIHIIIIIIIIIIIIIIIIIIIIIIIIIIIIIIIIIIIIIIIIIIIIIIIIDDDDD
@HISEQ:969:HM2KJBCX2:2:1101:4407:4546 2:N:0:ACTATGCA
TGTCAGCTGTCGCCCAACTATCCCTATTAATCATTACGTCGATCCTAGAAACCAACAAAATAGAATCAAACGTCCTATTTCATTATTCCATGCTAATGTATTCAAGCGTGAGCCTGCTTTAAACACTCTAATTTTTTCAAAGTAACAGTCCTGATTCCCCACAACACCAAATAAATGACATCATGGTTCGTCAGAAGGGAGAAACCGACGATGCCAGTACGTACCGAGGCACGACCGACATGATGGTCCCGAAATTCAACTACGAGCTTTTTAACTGCAGCAACTTTAATATACGCTATTGGAGCTGGAATTACCGCGGCTGCTGGCACCAGACTTGCCCTCCAA
+
DDDDDHIIHIIIIIIIIIIIIIIIIIIIIIIIIIIIIHIIIIIIIIHIIIIIIGHIIHIIHIGFHIIGIIIIHIIIIIIIIIIIIIIIHIIIGHIIIIIIIHIHHHIIIIIHIIIIIHHHHIIIIIHIIIIIIIHGHIIIIIIIIIIIIIIIIIIIIIIIIIIIIHIHIIIIIIIHIIIIIIIIIIIIHHIGIIIIIIIIIIHIIIIIIIIIIIIIIIIIIIHIIIHIIHHHIIIGIIIIIIHHIIIIIIIIIIHIIGIIIHIIIIIIIIIIHIIIIIIHIIIHIHIIHIHIIIIIIIIHIIIIIIHIIIIIIIIIIIIIIIIIIIIIIIIIIIIIIIIIDDDDD
@HISEQ:969:HM2KJBCX2:2:1101:7447:5218 2:N:0:ACTATGCA
TGTCAGCTGTCGCCCAACTATCCCTATTAATCATTACGGTGGTCCTAGAAACCAACAAAATAGAACCACAACGTCCTATTCTATTATTCCATGCTAATCTATTCAAGCAATAGCCCGCTTTAAACACTCTAATTTTTTCAAGGTAATGGTCCTGGCTCCCCAACACACCCAATTAAGGACATGCTGATTCACCAGAAGGAAGACCCGACAACAAGACAGTACTCGCCAAAGACGGACCGCCCGGCCAGGCCTAAAATTCAACTACGAGCTTTTTAACTGCAACAACTTTAATATACGCTATTGGAGCTGGAATTACCGCGGCTGCTGGCACCAGACTTGCCCTCCAA
+
DDDDDIIIHIHHHIIIHIIHEHHHHIIIIIHIIIIIIIIHHHHHHIIHIHHIIIIGHIFHHICHHHHIIGHHHHHIHHIEHHIEHIHHIIIHIIHFIGHHHC@EHIHGIHGFCEEHHFGHHHIHHHCHEHEIIHIIIIIGIIIIIHIIHGEHHIIHHEHHIIEHCEB?GIIIHHHHHIIIIIIHIIHHGHHHEHHGIIIIIHHCGIIIHHIGHIIIIIIHHHHHHFIHIIIIHDIIHIIIGIIHHGIHCGCIHHIHIIIIIHHDIIHCGIIIHIHGHIIIIIHHIIIIIIIIIIHIIHIIHIIIIIIIHIIIIIIIIIIIIIIIHIIIIIIHHIHIIIIIIIDCDDD
@HISEQ:969:HM2KJBCX2:2:1101:7400:5408 2:N:0:ACTATGCA
TGTCAGCTGTCGCCCAACTATCCCTATTAATCATTACGTCGATCCTAAAAACCAACAAAATAGGGTCAAACGTCCTATTTCATTATTCCATGCTAATGTATTCAAGCGTGTGCCTGCTTTAAACACTCTAATTTTTTCAAAGTAACAGTCCTGATTCCCCATGACACCAAATTAATGACATCACAGTTCGTCAGAAGGTAGAAATCAATAATACCAGTGCATACCGGAGGCACGACCAATATATTGATCCCGAAATTCAACTACGAGCTTTTTAACTGCAACAACTTTAATATACGCTATTGGAGCTGGAATTACCGCGGCTGCTGGCACCAGACTTGCCCTCCAA
+
DDDDDHIIIIIIIIIIIIIIIIIIIIIIIIIIIIIIIIIIIIIIIIIIIIIIIIIIIIIIIIIIHIIIIIIIIIIIIIII1CGHIIIIIIIIGHIIIIIIIIHIIHHIIIIIIHIIIIIIIIIIIIIIIIIIIIIIHIIGIIIIIIIIIHIIIIHHIIIIIHHIIIIIIIIHIIIIIIIIIIIHIIIIIIIIIIIHIIIIIIIIIIIIIIIIIIIIIIIIIIIIIIIIIIIIIIIIIIIIIIHHHIIIIIIIIIIIIIIIIIHIIIIIIIIIIIHGIIIIIIIIIIIIIIIIIIIIIIIHHIIIIIIIIIIIIIIIIIIIIIIIIIIIIIIIIIIIIIIIIDDDDD
@HISEQ:969:HM2KJBCX2:2:1101:10288:5408 2:N:0:ACTATGCA
TGTCAGCTGTCGCCCAACTATCCCTATTAATCATTACGGTGGTCCTAGAAACCAACAAAATAGAATCATCCGTCCTATTTTATTATTCCATGCTAATGTATTCAAGCAAAATGCCTGCTTTAAACACTCTAATTTTTTCAAAGTAAAGGTCCTGGTTCCCCGCGGCACCCAATTAAGGACATCGCGGTTCTCCAGAAGGTGAGAAATTGACTACACCAGTTCATACCCCTTAAGGCACGACCGATGTGTCAATCCCGAAATTCAACTACGAGCTTTTTAACTGCAACAACTTTAATATACGCTATTGGAGCTGGAATTACCGCGGCTGCTGGCACCAGACTTGCCCTCCAA
+
DDDDDHIIGIIGIIIIIIIIIIHHHHHHHIIHHIIIIIIIHIHIII@FHHHIIHIFH@HIIIIHIIIIIGHICGHGIIHFHEHHHHIIIIIIGHHIHIHIIHHIIIHHIFIIIIHHHHIHHHHHHIHHHHHHIIHGIIIHHFHIIHHIHIIIIHHHHHIIIIIIIHHHIIIIHHIIHHHHHHHIIHGIHIIIIIIHGIIHIIIIHHIIIHIIIIIIIIIIIHHHHIIIIIIIIIIHIIIHHIIIHIIHHHIHIHDIIIIIIIHGIIIIIGHHIIIIHHIIIIIIIHHC@IIIIHHEIIIIHHIGIIIHIIIIIIIIIIIIIIIIHHIIIIIIIIIIIIIIHHFGIIDDDDB
@HISEQ:969:HM2KJBCX2:2:1101:18890:5426 2:N:0:ACTATGCA
TGTCAGCTGTCGCCCAACTATCCCTATTAATCATTACGTCGATCCTAGAAACCAACAAAATAGAATCAAACGTCCTATTTCGTTATTCCATGCTAATGTATTCAAGCGTGAGCCTGCTTTAAACACTCTAATTTTTTCAAAGTAACAGTCCTGATTCCCCAAGACACCAAATTAATGACATCATGGTTCGTCAGAAGGTAGGAATCAATAATACCAGTACGTACAATAGCACGACCAATAAATTGATCCCGAAATTCAACTACGAGCTTTTTAACTGCAACAACTTTAATATACGCTATTGGAGCTGGAATTACCGCGGCTGCTGGCACCAGACTTGCCCTCCAA
+
DDDDDIIIIIIIIIIIIIIIIIIIIIIIIIIIIIIIIIIIIIIIIIIIIIIIIIIIIIIGIHHIIIIIIIIHIHIIIIIIIIIIIIIIHIIIIHIIIHIIIHHIIIIHIIIIIIIIIIIIIIIIIIIIIIIIIIHIIIIIIIIIIIIIIIIIIIIIHIHIIIHIIIIIIIIIIIIIIIIIIIIIIIIIIIIIIIIIIIIIIIIIIIIIIIIIIIIIIIIIIIIIIIIIIIIIIII=IIIIIIIHIIIIIIIIIIIIIIIIIIIIIIIIIIIIIIIIIIIIIIIIIIIIIIIIIIIIIIIIIIIIIIIIIIIIIIIIIIIIIIIIIIIIIIIIIIIIIIIIDDDDD
@HISEQ:969:HM2KJBCX2:2:1101:3188:5524 2:N:0:ACTATGCA
TGTCAGCTGTCGCCCAACTATCCCTATTAATCATTACGTCGATCCTAGAAACCAACAAAATAGAATCAAACGTCCTATTTCATTATTCCATGCTAATGTATTCAAGCGTACGCCTGCTTTAAACACTCTAATTTTTTCAAAGTAACAGTCCTGATTCCCCACGACACCAAATTAATGACATCGCGGTTCTTCAGAAGGTAGGAACCAATAATGCCAGTACGTACCGAAGCACGACCAACAATTCGATCCCGAAATTCAACTACGAGCTTTTTAACTGCAACAACTTTAATATACGCTATTGGAGCTGGAATTACCGCGGCTGCTGGCACCAGACTTGCCCTCCAA
+
DDDDDIIIHHIIIIIIIHHIGIHHIIIIIHHHIIHIIIIHIIIGGGHHGHHHFEHHH?HIIIIIIIIIGHIIIEHIIIIIGCHHHIHIHCHHHEHHHCHIIHIHHHIHEHHIGIHHEHHHHHHHGHFHIHCHIGIHIIHIIIIIIHHHHGIHIHGFCHHBEGHHIIIIIIIHHIHHIHHIIIHHHHHEGIHHHIIH<IHIIHIIIIIHHEGHIIHFHHIIIHHIHHHHIHHHEGEHFHHHECF<HGEIIIHHHHGFFGIIIIIIIIHIIIIHIIIIHHHIIIIIIHEIIIIHHIIIHIGIIHIIHHHEHIIIIIIHIHHIIIIIIIGIIIHIIIIIIIIIDDDDD
@HISEQ:969:HM2KJBCX2:2:1101:16908:5870 2:N:0:ACTATGCA
TGTCAGCTGTCGCCCAACTATCCCTATTAATCATTACGTCAATCCTAGAAACCAACAAAATAGGATCAAACGTCCTATTTCATTATTCCATGCTAATGTATTCAAGCGTTAGCCTGCTTTAAACACTCTAATTTTTTCAAAGTAACAGTCCTGTTTCCCTGCAACACCAAATTAATGACATTACAGTTCTTCAAGAAGGAGGAACCAGTAAAGCCAGTACATACCAGAGGCACGACCAACTTACTAATCCCGAAATTCAACTACGAGCTTTTTAACTGCAACAACTTTAATATACGCTATTGGAGCTGGAATTACCGCGGCTGCTGGCACCAGACTTGCCCTCCAA
+
DDDDDIIIIIIIIIIIIIIIIIIIIIIIIIHIIIIIIIIIIIIIIIIIIIIIHIIIIIIIIIHIIHIIIIIIHIIIIIIIIHIIIIIIIHIIIHHIIIIIIHIIIIIIIIIIIIIIIIIIIIIIIIIIIIIIIIIIIIIIIIIIIIIIIIIIIIIIIIIIIIIIIIIIIIIIIIIIIIIIIIIHIIIIHIIIIIIIIIIIIIIIIIIIIIIIIIIIIIIIIIIIIIIIIIIIIIIIIIIIIIIHHIIIHIIIIIIIIIIIIIFIIIIIIIIIIIHIIIIIIIIIIIIIIIIIIIIIIIIIIIIIIIIIIIIIIIIIIIIIIIIIIIIIIIIIIIIIIIIIIDDDDD
@HISEQ:969:HM2KJBCX2:2:1101:12680:6096 2:N:0:ACTATGCA
TGTCAGCTGTCGCCCAACTATCCCTATTAATCATTACGTCAATCCTAGAAACCAACAAAATAGGATCAACGTCCTATTTCATTATTCCATGCTAATGTATTCAAGCGCGAGCCTGCTTTAAACACTCTAATTTTTTCAAAGTAACAGTCCTGATTCCCCACCACACCAAATAAATGACATGATGGTTCGTCAGAAGGTAGGAATCAGTAACACCAGTACGTACCGAAGGCACGACCAGCGTACTAATCCCGAAATTCAACTACGAGCTTTTTAACTGCAACAACTTTAATATACGCTATTGGAGCTGGAATTACCGCGGCTGCTGGCACCAGACTTGCCCTCCAA
+
BDDDDIIIHHIIIIIGHHHIIIIHIIIIHHIIIIIIIIIIIIIIHIHIHHIHIIHHIFHHIGHHHIHIICECEHHH@@HHHHHCHHEHHHHHHGHIIHHHFDGHDFHHIHHIIIIHGHHIGHIIIHIHHHFHHEGIHHHHIIIIHIIHIIIIIIIIIIIHHHFHHIIIIHHHHHHGCGHHEHIHHHHIHHHHHIIIIIIHHIIHIHIIIIIIHGIHIIIIIIIIIIIIIIIHHIHIIHHGHHIHHHEHIIIIIIHHIIIIIHIIIIIHFHHGIHIIIIIIIIIHHHIIIIHGIIHIHHHEIHHGIIIIIIIIIIIIIIIIIIIIHIIIIIIHIHIIHIIIDDDDD
@HISEQ:969:HM2KJBCX2:2:1101:4885:6009 2:N:0:ACTATGCA
TGTCAGCTGTCGCCCAACTATCCCTATTAATCATTACAACGGTCCTAGAAACCAACAAAATAGAATCGTTGTCCTATTCTATTATTCCATGCTAATGTATTCTGGCATATGCCTGCTTTAAACACTCTAATTTTTTCAAGGTAAAGGTCTTGGCTCCGAGCAACACCCAATAAAGGGCATTACCCTTCCCCAAGCGGTGAGGCCCAACCGCCCAGTACTCGTTACAAGAACGGACCAACCGGCCAAACCCAAAATTCAACTACGAGCTTTTTAACTGCAACAACTTTAATATACGCTATTGGAGCTGGAATTACCGCGGCTGCTGGCACCAGACTTGCCCTCCAA
+
DDDDDIIIHIIIIIIIIIIIIIIHIHHHHIIIIIIIIIIIIIIHIIHHHIIIIIGHHI@GHGHHHIIIHIIHIIIHHIIIEHHFHIIHHIGIIHHIHIIIIIHIIHHIHIIHIIIIHIIGHEHIIIIIGHHIIIIIIH@CCHHEIHHFHHHHHDHIIHHFHDHHHIHIHIIIIGHFHIHIIIIIIIHIHGHHHFIHHHIHEHIHIIIIIHHHHIIHHIGIIIIIIIII<IIGIIIIHDHHIIHHIIIIIIIIGIIHIHIHHEHHHIIIHIIIIHIHHHHHIIIHHIHHHHCIIIIIIIHIIIIHHIIIIIHIIIIHHIGIIIHIHIIHGIIIIIIIIIIIDDD@B
@HISEQ:969:HM2KJBCX2:2:1101:10764:6493 2:N:0:ACTATGCA
TGTCAGCTGTCGCCCAACTATCCCTATTAATCATTACGTCGATCCTAGAAACCAACAAAATAGAATCAAACGTCCTATTTCATTATTTCATGCTAATGTATTCAAGCGCGAGCTTGCTTTAAACACTCTAATTTTTTCAAAGTAACAGTCCTGATTTCTCGCGACACCAAATTAATGACATCGTGGTTTGTCAGAAGGGAGAAACCAATAATGCAAGTACGTACAAAGTACGACTGACATATTAGTCCCGAAATTCAACTACGAGCTTTTTAACTGCAACAACTTTAATATACGCTATTGGAGCTGGAATTACCGCGGCTGCTGGCACCAGACTTGCCCTCCAA
+
<0<0<1111D11<GHIIIIIIIIIIIIIIIIIIIIIIIC<E<GHIIIIIIIIIIIIIIHIIIIII1FH1D10<<D011<GH11<<1D1<1<<11<D@1<@@<1E<<<0/66/A<11CHGFFCH81<6A<BCIHHHII@BDHHHCFB?GHHA<CFC0DGEH00<<<GIHH8</DGHHHGF/7D<8G:DDHC0FEHFFFE4H11<<BHCF6F<11</1:1<<1<HIIIHE<C@IHF<F<D<1<1/FF:HE<1IIIHIIIIIIIIIIIIIIIIIIHIIIIIIHIIIIIIIIIIIIIIIIIIIIIIHGD1IIIIIIIIIIIIIIIIIIIIIIIIIIIIIIIIIDDDDD
@HISEQ:969:HM2KJBCX2:2:1101:9175:7458 2:N:0:ACTATGCA
TGTCAGCTGTCGCCCAACTATCCCTATTAATCATTACGTCGATCCTAGAAACCAACAAAATAGGTTCGATCGTCCTATTTCGTTATTCCATGCTAATGTATTCAAGCGCGAGCCTGCTTTAAGCACTCTAATTTTTTCAAAGTAACAGTCCTGTTTCCCCGCAACAACAAATTAATGCCATCACGGTTCTACAAGAGGGAGGGACCAGTGAGGCCAGTGCATACCAGTGGCACGACCAACCTACTGGCCCCGAAATTCAACTACGAGCTTTTTAACTGCAACAACTTTAATATACGCTATTGGAGCTGGAATTACCGCGGCTGCTGGCACCAGACTTGCCCTCCAA
+
DDDDDIIIIIIIIIIIIIIIIIIHIIIIIIIIIIIIHHIIIIIIIIIIHHIIIIHIIHHIIIIIHIIHIIIIIIIIIIIIIHIIIIIEHIIIHIIIIIIIIHHIIIIIIIIHIIIIIHIIIHIIIIIIIIHIIHIHIIIIIIIIIIIIIIIIIIIIIIIIIIIIIIIIIIIIIIHHIHIIIIIIIIIIIIIIIIIIIIIIIIIIIIIIIIIIIHIIIIIIIIIIIIIIIIIIIIIIIIIIIHHHHIIIIIIHIIIIIIIIIIIIIIIIIIIIIIIIIIIIIIIIIIIIIIIIIIIIIIIIIIIIIIIIIIIIIIIIIIIIIIIIIIIIIIIIIIIIIIIIIDDDDD
@HISEQ:969:HM2KJBCX2:2:1101:16690:7403 2:N:0:ACTATGCA
TGTCAGCTGTCGCCCAACTATCCCTATTAATCATTACGGTGATCCTAGAAACCAACAAAATAGAATCATGCCGTCCTATTTTATTATTCCATGCTAATGTATTCAAGCAAAATGCCTGCTTTAAACACTCTAATTTTTTCAAAGTAAAGGTCCTGGTTCCCCGCGACACCCAATTAAGGGCATCGCGGTTCTCCAGAAGGTGAGAAATTGACTACACCAGTTCATACCCCTTAAGGCACGACCGATGTGTCAATCCCGAAATTCAACTACGAGCTTTTTAACTGCAACAACTTTAATATACGCTATTGGAGCTGGAATTACCGCGGCTGCTGGCACCAGACTTGCCCTCCAA
+
DDDDDIIIIIIIIIIIIIIIIIIIIIIIIIIIIIIIIIIIIIIIIIIIIIIIIIIIIIIIIIIIIIIIIIIIIIHHHHHHHHIHIIIIIIIHFHHIIIIHHDIIHIIIIIIIHHIIIHIIIIIIIIHIHIIIHIIGIHHHIIHIIHHHIIIHHHEHHIIIIHIHFHIIHHIIIHIIIIIIIIIIIIHIIHIIIIIIIIIIIIIIIHIIIIIIIIIIIIIIIIIIIIIIIIIIIIIIIHIIIIIIIIIIIIHIHIIIHIIIIIIIIIIIIIIIIIIIGIIIIIIIIIIIHHIIIIIIIGIHIIIIGIIIIIIIIIIIIIIIIIIIIIIIIIIIIIIIIIIIIIIIIIIDDDDD
@HISEQ:969:HM2KJBCX2:2:1101:12993:7890 2:N:0:ACTATGCA
TGTCAGCTGTCGCCCAACTATCCCTATTAATCATTACGGTGGTCCTAAAACCAACAAAATAGAACCAACGTCCTATTCTATTATTCCATGCTAATCTATTCAAGCAAATGCCCGCTTTAAACACTCTAATTTTTTCAAGGTAATGGTCCTGGTTCCCCGACACACCCAATAAAGGGCATCCCGGCTCACCAGAAGGATAGACCCGACGACAGAACAGTACTCGCCAAAGACGGACCATCCGGCCAGGCCTAAAATTCAACTACGAGCTTTTTAACTGCAACAACTTTAATATACGCTATTGGAGCTGGAATTACCGCGGCTGCTGGCACCAGACTTGCCCTCCAA
+
DDDDDIIIIIIIIIHIIIIIIHIIIIHIIIIIIIIIIHIIIIIIGIIIHIIHHIIIGIIHHHHIIIIIIIIIIIIIIIIIIIIIIIGIIIIIIIIIIIIIIIHIIIIIIIIHHHIHIIIHIIIIIIIIIIIIIIIIGIIIIIIIIIIIHHHHHHIIIIIIIIIIIIIIIIIHHHIIIIHIIIIIHHIIIIIIIIIHIIIIIIIIIIIIIIIIIIIIIIIIIIIIIIIIIHHIIIIIHIIIIIIHIIIHHHHIIIHIIIIIIIIIIIIIIIIIIIIIIIIIIIIIIIIIIIIHIIIIHGCFIIIIIIIIIIIIIIIIIIHIIIIIIIIIIIIIIIIIIIIIDDDDD
@HISEQ:969:HM2KJBCX2:2:1101:14159:8147 2:N:0:ACTATGCA
TGTCAGCTGTCGCCCAACTATCCCTATTAATCATTACGTCGATCCTAGAAACCAACAAAATAGAATCAAACGTCCTATTTCGTTATTCCATGCTAATGTATTCAAGCGTGAGCCTGCTTTAAACACTCTAATTTTTTCAAAGTAACAGTCCTGATTCCCCATGACACCAAATTAATGACATCATGGTTCGTCAGAAGGTAGGAATCAATAATACCAGTACGTACAATAGCACGACCAATAAATTGATCCCGAAATTCAACTACGAGCTTTTTAACTGCAACAACTTTAATATACGCTATTGGAGCTGGAATTACCGCGGCTGCTGGCACCAGACTTGC
+
DADDCHIIHIIIIIHIIIIIIIIIIIIIIIIIIIIIIIIIIIIIIIIIIIIIIIIIIIIIIIHIIIIIGIHIHIIHEHHIIIIIIHHIIIIIIHIIIHIIIHIIIIHIIIIIIIIIHHHFIIIHIIIIIIIHHFIHHIIFHIIIIIIIGIIIIIHIIIHIIIIIIIGHIIHIHIIHIIIIIIIHIIIIIHHIIIIIIIIIIIIIIIIIIIIIHIIIIIIIIIIIIIIIIIIIIHHEHIIIIIHIIIHGIIIIIIIHIIIIIIIIHIIGIIIIIIIHIIIIIIIIIHGIIIIIIIIIIIIIIIIIIIIIIIIIIIIIIIIIIIIIIIHG?IIIIDCDDD
@HISEQ:969:HM2KJBCX2:2:1101:7240:8469 2:N:0:ACTATGCA
TGTCAGCTGTCGCCCAACTATCCCTATTAATCATTACGTCAATCCTAGAAACCAACAAAATAGGATCAAACGTCCTATTTCATTATTCCATGCTAATGTATTCAAGCGTTAGCCTGCTTTAAACACTCTAATTTTTTCAAAGTAACAGTCCTGTTTCCCTGCAACACCAAATTAATGACATTACAGTTCTTCAAGAAGGAGGAACCAGTAAAGCCAGTACATACCAGAGGCACGACCAACTTACTAATCCCGAAATTCAACTACGAGCTTTTTAACTGCAACAACTTTAATATACGCTATTGGAGCTGGAATTACCGCGGCTGCTGGCACCAGACTTGCCCTCCAA
+
DDDDDIIIIHIIIIIHIHIIIIIIIIIIIIIIHIIIIIHHIIIHHIHHHHIIIIIII@HHHHIIIIIIIIIHGHHDHIIIIIIIIIIIIHG@?GHIIIIHIHHIIIIIIHIIIIIIIIIIHIHIIIIHIIGHIIIIIIIIIIIIIIIIIIIIIHHIIIIIIIIIIIIIIIIIIIIIIIIIIIIIIIHIIIIIIIIIGHIHHIIIHHIIIIIIHHHIIIIIIIIHIGIII=IIIIIIIIIIIIIGFHHHIGIIHIIIHIIHIIIIIIHIIIIHIIHIIIIHIIIIIIIHIIIIIIIIIIIHHIIIIIIIIIIIIIIIIIIIIIIIIIIIIIIIIIIIIIIIIDDDDD
@HISEQ:969:HM2KJBCX2:2:1101:5914:8700 2:N:0:ACTATGCA
TGTCAGCTGTCGCCCAACTATCCCTATTAATCATTACGTCAATCCTAGAAACCAACAAAATAGGATCAAACGTCCTATTTCATTATTCCATGCTAATGTATTCAAGCGTTAGCCTGCTTTAAACACTCTAATTTTTTCAAAGTAACAGTCCTGTTTCCCTGCAACACCAAATTAATGACATTACAGTTCTTCAAGAAGGAGGAACCAGTAAAGCCAGTACATACCAGAGGCACGACCAACCTACTAATCCCGAAATTCAACTACGAGCTTTTTAACTGCAACAACTTTAATATACGCTATTGGAGCTGGAATTACCGCGGCTGCTGGCACCAGACTTGCCCTCCAA
+
DDDDDIIIIIIIIHIIIIIIIIIIIIIIIIIIIIIIIIIIIIIIIIIIIIIIIIIIHIHIIIIIIIIIIIIIIIIIIIIIIIIIIIIIIIIIIIIIIIIIIIIIIIIIIHIIIHIIIIIIIIIIIIIIIIIIIIIIIHHIIIIIIIIIIIIIIIIIIIHIIIIIIIIIIIIIIIIIIIIIIIIIIIIIIIIIHIIIIIIIIIIIIIIIIIIIIIIIIIIIIIIIIIIIIIIIIIIIIIHIHIHHGIHHIIIIIIIIIIHGIIIIIIIIIIIIIIHIIIIIIIIIIIIIIIIIIIIIIIIIHIIIHIIIIIIIIIIIIIIIIIHIIIIIIIIIIIIIIIIIIDDDDD
@HISEQ:969:HM2KJBCX2:2:1101:18226:7878 2:N:0:ACTATGCA
TGTCAGCTGTCGCCCAACTATCCCTATTAATCATTACGTCAATCCTAGAAACCAACAAAATAGGATCAACGTCCTATTTCATTATTCCATGCTAATGTATTCAAGCGCGAGCCTGCTTTAAACACTCTAATTTTTTCAAAGTAACAGTCCTGATTCCCCACCACACCAAATAAATGACATGATGGTTCGTCAGAAGGTAGAAATCAGTAACACCAGTACGTACCGAAGGCACGACCAGCGTACTAATCCCGAAATTCAACTACGAGCTTTTTAACTGCAACAACTTTAATATACGCTATTGGAGCTGGAATTACCGCGGCTGCTGGCACCAGACTTGCCCTCCAA
+
DDDDDIIIIIIIIIIIIIIIIIIIIIIIIIIIIIIIIIIIIIIHIIIIIIIIIIIIIHIIIIHIIIIIIIFHIIIIIIIIIIIHIIHHIHIHIIIIIHIIIFGHHIIIIIIIIIHHHHIIIIIIHHIIIIIIIIIIGIIIHHIIIHHHIIIIIHHIHHIIIIIHIIIIIIIIHHIHHHFHIIIIHDHHIIHIIIIHIHIHIIIIIIIIIIIIIIIIIIIIIIIIIIIHHIIIIIIIIIHHHIIHIIHIIGIIIIHHIIIHIIHIIIIIIIIIIIIIIIIIIIIIIIIIIIIIIIIIIIIIIIIIIIIIIIIIIIIIIIIIIIIIIIIIIIIIIIIIIIIIDDDDD
@HISEQ:969:HM2KJBCX2:2:1101:4056:9013 2:N:0:ACTATGCA
TGTCAGCTGTCGCCCAACTATCCCTATTAATCATTACGTCGATCCTAGAAACCAACAAAATAGAATCAAACGTCCTATTTCATTATTCCATGCTAATGTATTCAAGCGTGCGCCTGCTTTAAACACTCTAATTTTTTCAAAGTAACAGTCCTGATTCCCCACGACACCAAATTAATGACATCGCGGTTCTTCAGAAGGTAGGAACCAATAATGCCAGTACGTACCGAAGCACGACCAACAATTCGATCCCGAAATTCAACTACGAGCTTTTTAACTGCAACAACTTTAATATACGCTATTGGAGCTGGAATTACCGCGGCTGCTGGCACCAGACTTGCCCTCCAA
+
DDDDDIIIIIIIIIIIIIIIIIIGIIIIHIIIIIIIIIIIIIIIIIGIIGIHIFHIIIIIIIHHHHIIHHIHIIIIIIIIIIIGHHIIIIIIIIIGIHHIIIHHIIIHHIIIIHHIIHHIIHIIIIIIHHHHIIIIIGHHIIHIIIIHIFIIHHHIIHHHIIIIHIIIHHHHIIIIIIIIIIIIIIIHGIHIIIIIIIHHIHIIIIIIIHIIIIIIHIHHIIIIIIIIIIIIIIHIIHGIIHHEIIHHHHIIIIIIIIIIHHIIIIIIIIIIIIIIIIIIIIIIIIHIIIIIIIIIIIIIIIIIIIIIHIIIIIHIIIIIIIIIIIIIIIIIIIIIIIIIDDDDD
@HISEQ:969:HM2KJBCX2:2:1101:4677:9294 2:N:0:ACTATGCA
TGTCAGCTGTCGCCCAACTATCCCTATTAATCATTACGTCAACCCTAGAAACCAGCAAAATAGGATCAAACGTCCTATTTTATTATTCCATGCTAATGTATTCAAGCGTTAGCCTGCTTTAAACACTCTAATTTTTTCAAACAGTCCTGTTTCCCCGCAACACCAAATTAATGGCATCACGGTTCTTCAAGAAGGAGGAATCAGCAAGGCCAGTTCATACCAGTGGCACGACCAACCTGCTGACCCCGAAATTCAACTACGAGCTTTTTAACTGCAACAACTTTAATATACGCTATTGGAGCTGGAATTACCGCGGCTGCTGGCACCAGACTTGCCCTCCAA
+
DDDDDHHIIIIHIIIIIIIIIIIIIIIIIIIIIIIHIHIIIIIIIIIIIIIIIHIIIICHHIHHHIIIIIIIHIIIIIIHIIIIIIIIIIIIIIIIIIIIIIIIIIIIHIIIIIIIIIIIIIIIIIIIIIIIHIIIHIHIIHHIIIIIIIIIIIHIIIIHIIIIIIIIIIIIIIIIIHHIIIHHIIIIIIIHIIIIIHHHIIIIIIIIIIIIIIIIIIIIHIIIIIIIIIIIIIHIIIIHFIIIIIIIIIIGIIIIIIIIHGIIIIIIIIIIIIIIIIHHHIIIIIIIIIIIIIIIIIIIIIIIIIIIIIIIIIIIIIIIIIIIIIIIIHIHIIIIIDCDDD
@HISEQ:969:HM2KJBCX2:2:1101:15149:9703 2:N:0:ACTATGCA
TGTCAGCTGTCGCCCAACTATCCCTATTAATCATTACGGTGATCCTAGAAACCAACGAAATAGAATCAGTCCGTCCTATTTCATTATTCCATGCTAATGTATTCAGACGATAGTCTGCTTTAAACACTCTAATTTTTTCAAAGTAACAGTCCTGATTTCCCATCACACCAAATAAATGGCATGAAAGTTCCTCAGAAGGTAGAGATCCATCTCACCAGTGCAGACAATTAAGCCTGACCAATGGGTAGACCCCGAGGTTCAACTACGAGCTTTTTAACTGCAACAACTTTAATATACGCTATTGGAGCTGGAATTACCGCGGCTGCTGGCACCAGACTTGCCCTCCAA
+
BDDDDGHIEHHIIIIIIIIIIIIIIHHHHHIHHIGHIE@CGHHIIIHIIIIIIIIIIGHHHIIGHIIIFHIIHHIIIIFHHHIHHIFHIHHHIIIIIIHIIFHIIIIIIIIIHHIHIHHIIIIIIIHHIHHHIIIIHHIIHCHHIIIIIIIIIIIIHHIIIIIHHIHHIIIIIHHIIIIIHIIIIIHHHIIIIIIIIIIIIHIIIIHHIIIIIIIIIIIIIIIIIIIIIIIIIHIHHHGIIIIIIHGIHGHIIIIIIGIIIIIIIIHIIIIIIIIIIIHGIIIIIIIIHIIIIIIIIIIIIIIIIIIHIIIIIIIIIIGIIIIIIIIIGIIIIIIIHHIIIIIDDDDD
@HISEQ:969:HM2KJBCX2:2:1101:7794:10157 2:N:0:ACTATGCA
TGTCAGCTGTCGCCCACTATCCCTATTAATCATTACGTCAATCCTAGAAACCAACAAAATAGGATCAACGTCCTATTTCATTATTCCATGCTAATGTATTCAAGCGCGAGCCTGCTTTAAACACTCTAATTTTTTCAAAGTAACAGTCCTGATTCCCCACCACACCAAATGAATGACATGATGGTTCGTCAGAAGGTAGAAATCAGTAACACCAGTACGTACCGAAGGCACGACCAGCGTACTAATCCCGAAATTCAACTACGAGCTTTTTAACTGCAACAACTTTAATATACGCTATTGGAGCTGGAATTACCGCGGCTGCTGGCACCAGACTTGCCCTCCA
+
DDDDDIIIIIIIIIIIIIIIIIIIIIIIIIIIIIIIIIIIIIIIIIIIIIIIIIIIHHHHIIHIIHIIIIIIIIIIIIIIIIIIIIIIIIIIIHIIIIIIIIIIIIIIIIIIIIIIIIIIIIIIIIIIIIIIIIIIIIIIIIIIIIIIIIIIIIIIIIIIIIIIIIIIIIIIIIIIIIIIIIIIIIIIIIIIIIIIIIIIIIIIIIIIIIIIIIIIIIIIIIIIIIIIIIIIIIIIIIIIHHIIIIIIIIIIIHIIIIIIHIIHIIIIIIIIIIIIIIIIIHIIIIIIIIIHIIIIIIIIIIIIIIIIIIIIIIIIIIIIIIIIIIIIIIIIIIIIIIDDDDD
@HISEQ:969:HM2KJBCX2:2:1101:5825:9551 2:N:0:ACTATGCA
TGTCAGCTGTCGCCCAACTATCCCTATTAATCATTACGTCAATCCTAGAAACCAACAAAATAGGATCGAACGTCCTATTTCATTATTCCATGCTAATGTATTCAAGCGTTAGCCTGCTTTAAACACTCTAATTTTTTCAAAGTAACAGTCCTGTTTCCCTGCAACACCAAATTAATGACATTACAGTTCTTCAGAAAGGAGGAATCAGCGAAGCCAGTTCATACCAGTGGCACGACCAACCTGCTGACCCCGAAATTCAACTACGAGCTTTTTAACTGCAACAACTTTAATATACGCTATTGGAGCTGGAATTACCGCGGCTACTGGCACCAGACTTGCCCTCCAA
+
DDDDDHHHIIIIHIIIIIHIIIIIIIIIIIIIIIIIIIIIIIIIIIIIIIIIGIIIIIIIIIIIIIICEHIIIIIHIIHIIIIIIIIIIIIIIIIIIIIIIGIIIIIIIIIIHIIIIIIIIIIIIIIIIIIIIIIIIIHHIIIHIHHIIIIIIIIIIIIIIIIIIIIIIIHIIIIIIIIIIIIIIIIIIIIIIIIIIIIIIIIIIIIIIIIIIIIIIIIIIIIIIIIIIIIIIIIIIIIIHIHHGIIIIIIIIIIIIIIIIHIIIIIIIIIIIHHIIIIIIIIIIIIIIIIIIIIIIIIIHIIIIIIIIIIIIIIIIIIIIIIIIIIIIIIIIIIIIIIIIDDDDD
@HISEQ:969:HM2KJBCX2:2:1101:10615:10970 2:N:0:ACTATGCA
TGTCAGCTGTCGCCCAACTATCCCTATTAATCATTACGTCAATCCTAGAAACCAACAAAATAGGATCGAACGTCCTATTTCATTATTCCATGCTAATGTATTCAAGCGTTAGCCTGCTTTAAACACTCTAATTTTTTCAAAGTAACAGTCCTGTTTCCCTGCAACACCAAATTAATGACATTACAGTTCTTCAAGAAGGAGGAATCAGTAAAGCCAGTACATACCATAGGCACGACCAACCTACTGACCCCGAAATTCAACTACGAGCTTTTTAACTGCAACAACTTTAATATACGCTATTGGAGCTGGAATTACCGCGGCTGCTGGCACCAGACTTGCCCTCCAA
+
DDDDDIIIIIIIIIIIIIIIIIIIIIIIIIIIIIIIIIIIIIIIIIIIIHIIIIIIIIIIIIIIGIIIIIIIIHIIIIIIIGIIIHIIIIIIHIIIIIIIIIIIIIIIHIIIIIIIIIIIIIIIIIIIIIIIIIIIIIHIIIIIIIHIIIIIIIIIIIIHIIIIIIIIIIIIIIIIIIIIIIIIIIIHIIIIIIIIIIIIIIIIIIIIIIIIIIIIIIIIIIIIIIIIIIIIIIIIIIIIIIIIIIIIIIIIIIIIIIIIIIIIIIIIIIIIIIIIIIIIIIIIIIIIIIIIIIIIIIIIIIIIIIIIIIIIIIIIIIIIIIIIIIIIIIIIIIIHIIIIIDDDDD
@HISEQ:969:HM2KJBCX2:2:1101:8905:12234 2:N:0:ACTATGCA
TGTCAGCTGTCGCCCAACTATCCCTATTAATCATTACATCGATCCTAGAAACCAACAAAATAGAATCGGATGTCCTATTTCATTATTCCATGCTAATGTATTCAAGCGTAAGCCTGCTTTAAACACTCTAATTTTTTCAAGGTAACAGTCCTAATTCCCCGTGACACCAAATTAATGGCATTACGGTTCTTTAGAAGGTGAGAAATCAATAATATCAGTACATACCAACGGCATGACCGAAACATTGATCCCGAAATTCAACTACGAGCTTTTTAACTGCAACAACTTTAATATACGCTATTGGAGCTGGAATTACCGCGGCTGCTGGCACCAGACTTGCCCTCCAA
+
@DDDDFHHIHHIIHCHIHFEHHHIIIIHIIIGHIIHIHIIIIHIIIIIHFFHHEHH@GHHHHHHHHCHEGHIFEHHIGHIIFHHEHH1<CGHHIFHHEHFHHHGHHGHHIIIHHIIHEF?HHIIIHHIHIHHGHIIIHFHIGHIIIIHGHHGHHIIHHGIHHHHIIHEHIIIIIHIHIHIHIIHIIIHEFCIHIHIIIIHIHHHHEIIIIIIHHHIHIIHIHIFHIHHHIHHHGHHHHHHHGHHGHHHFAGHGIIIHIHHIIHIIIHFHFIHHHIHFHIIHIIIIIIIHIHHFIIHHHHIIIIIIIIIIIHIIHIIIHGIHHHGIIIIIIIHFIHIGHGIIH@DDD@
@HISEQ:969:HM2KJBCX2:2:1101:4987:12292 2:N:0:ACTATGCA
TGTCAGCTGTCGGCCCAACTATCCCTATTAATCATTACGTCAATCCTAGAAACCAACAAAATAGGATCGTCGTCCTATTTCATTATTCCATGCTAATGTATTCAAGCGTTAGCCTGCTTTAAACACTCTAATTTTTTCAAAGTAACAGTCCTGTTTCCCCGCAACACCAACTTAATGGCATTACGGTTCTACAAGAAGGAGGAATCAGCAAAGCCAGTGCATACCAGTGGCACGACCAACTTGCTGACCCCGAAATTCAACTACGAGCTTTTTAACTGCAACAACTTTAATATACGCTATTGGAGCTGGAATTACCGCGGCTGCTGGCACCAGACTTGCCCTCCAA
+
DDDDDIIIIIIIIIIIIIIIIIIIIIIIIHIIIIIIIIIIIIHIIIIIIIIIIIIIIIIIIIIHGIIHIIGIHIIIIIIIIIIIIIIIHGHIIIIIIIIIIIIIIHIIHIIIIIIIIIIIIIIIIIIIIIIHHIIIIIIIIIIIIIIIHIIIIIIIIIIIIIIIIHHIIIIIIIIHIIIIIIIIHHIIIIIIIIIIIIIIIIIIHIIIIIHIIIIIIHIIIIIIIIIIIIIIIIIIIIIIIIIHHHIIIIIIIIIIHIIIHHHIIIIIIIIGIIIIIIIIIIIHHIHHHIIIIIIIIHIIIIIIIIIIIIIIIIIIIIIIIIIIIIIIIIIIIIIIIIIIIDDDDD
@HISEQ:969:HM2KJBCX2:2:1101:3840:12763 2:N:0:ACTATGCA
TGTCAGCTGTCGCCCAACTATCCCTATTAATCATTACGTCGATCCTAGAAACCAACAAAATAGGTTCGATCGTCCTATTTCGTTATTCCATGCTAATGTATTCAAGCGCGAGCCTGCTTTAAGCACTCTAATTTTTTCAAAGTAACAGTCCTGTTTCCCCGCAACAACAAATTAATGCCATCACAGTTCTTCAGAAAGGAGGAATCAGCGAAGCCAGTACATACCAGTGGCACGACCAACCTGCTGACCCCGAAATTCAACTACGAGCTTTTTAACTGCAACAACTTTAATATACGCTATTGGAGCTGGAATTATCGCGGCTGCTGGCACCAGACTTGCCCTCCAA
+
DDDDDHHIHIEHHEEHIGIIIIHHHHHIIIIHIIHIIIIIGIIIIIIIIIIIIGIIHFH?FHIIHHIIIIIICHDEHHGEHIIHIHIIHHIIHHIHIIIIHGHHHHIHHIHEIHHGHIHIIIEIHGHHGHIHHHGEHHGHGHHHHHHIIHHHHIIHIIIIIIIHIHHHHHIHIIHHGHHIHHIHG@ECHHDIIIIIIIFIHIIIIIIHHEIGIIHHGHIIIIIIIGIFHHIIHHEHIIIIIIHHCHHIIGHGHHFHEIIHHEHIIHGIIIIHHF<IHIHHHHEHHIGHIHFIHHIIIIIHIIIIIIGIHIH@GE/IIIIIIIIIIIIIIIIIHGHIHIIIIADBDD
@HISEQ:969:HM2KJBCX2:2:1101:4586:13142 2:N:0:ACTATGCA
TGTCAGCTGTCGCCCAACTATCCCTATTAATCATTACGTCGATCCTAGAAACCAACAAAATAGAATCAAACGTCCTATTTCATTATTCCATGCTAATGTATTCAAGCGCGAGCTTGCTTTAAACACTCTAATTTTTTCAAAGTAACAGTCCTGATTTCCCGCGACACCAAATTAATGACATCGTGGTTCGTCAGAAGGGAGAAACCAATAATGCTAGTACGTACAAAGTACGACCGACATATTAGTCCCGAAATTCAACTACGAGCTTTTTAACTGCAACAACTTTAATATACGCTATTGGAGCTGGAATTACCGCGGCTGCTGGCACCAGACTTGCCCTCCAA
+
BDDDCIIIHIIIIIIIIIIIHHHHIHIHIHIIIIHHHHIHHHIIIHIIIIIIHIII?HEHHHIIIIIIIIIIIIIHHHIIIHHIFIIGEHHHHHIIIIIHHHIIIHEHHHHHIIHHHHHHHEHHHIIIIIIHHHIHHHHHHHHHIIHHIHEHHIIIIGIHECIHIIIIGIIIHIIIHIIHIIIIIIIHIIHEIIIIIIII<IIHHIIIIHHIHIIIIHHHHIIIIIIIIIIIIHHIIIIIHIII=IIIIHIIIIIIHIIIIIIIIIIIIIIIIIHHHGIIIHIHHGIIIIIIIIIIIIHIIIIIIIIHIIIIIIIIIIIIIIIGHIIIIIIIIIIIIIIDDDDD
@HISEQ:969:HM2KJBCX2:2:1101:9293:13507 2:N:0:ACTATGCA
TGTCAGCTGTCGCCCAACTATCCCTATTAATCATTACGTTGTACCTAGAAACCAACAAAATAGGTTCGAACGTCCTATTTCATTATTCCATGCTAATGTATTCAAGCGTTTGCCTGCTTTAAACACTCTAATTTTTTCAAAGTAACAGTCCTGACTCCCCACGACACCAAATTAATGACATCATGGTTCATCAGAAGGGAGGAATCAACGACCCCAGTGCGTACCGAAGGCACGACCGACGTATTGATCCCGAAATTCAACTACGAGCTTTTTAACTGCAACAACTTTAATATACGCTATTGGAGCTGGAATTACCGCGGCTGCTGGCACCAGACTTGCCC
+
DDDDDIIIIIIIIIIIIIIIIIIIIIIIIIIIIIIIIIIIIIIIHHIIIIIIHHIIIIIGHHIIIHIIIIHIIIIIIIIHIHIIIIIEHIIIIIIIIIHIHHIIIIIIIHIIIIIIIHHIIIIIIIIIIIHIIHHIHIIHIIIIIHIHHIHIHIIIIIIIIIIHHIIIIIHGHIIIIIIIIIIIIIIIIIIIIIIIIIIIIIIIIIIIIIIIIIIIIIIIIIIIIIIIIIIIIIIIIIHHIIIIIIIHIIIHHIIIIIIIIIIIIIIIIIIIIIIIIHIIIIIIIIIIIIIIIIIIIHIHHIIIIIIIIIIIIIIIIIIIIIIIIIIIIIIIIIIIDDDDD
@HISEQ:969:HM2KJBCX2:2:1101:15959:13271 2:N:0:ACTATGCA
TGTCAGCTGTCGCCCAACTATCCCTATTAATCATTACGGTGATCCTAGAAACCAACGAAATAGAATCAGTCCGTCCTATTTCATTATTCCATGCTAATGTATTCAGACGTTAGCCTGCTTTAAACACTCTAATTTTTTCAAAGTAACAGTCCTGATTTCCCATCACACCAAATAAATGGCATGAAAGTTCCTCAGAAGGTAGAGATTCATCTCACCAGTGCAGACAATTAAGCCTGACCAATGGGTGAACCCCGAAGTTCAACTACGAGCTTTTTAACTGCAACAACTTTAATATACGCTATTGGAGCTGGAATTACCGCGGCTGCTGGCACCAGACTTGCCCTCCAA
+
DDDDAIIIIIIIIIHHHIIHIHHFFHIIHHEHHIIIIIHIHHIGHIGHIHIIIIHIIEHHIHHIIGFHIIFHH<FHHHIIIIIGIIIIGIIIHHHHIHIIHHHIHHIIIHIIHGHIIIIIIIIIHHHHIIIIIHIIIIHIIIHHHIHHHHHIIIIHHHIHHHHIIIIIIIIIIIIIIIIHHHIIIIHIIHIHIIIIIIIHIIHHIIIIHHIIGHHHHIIIIIIIIIHHIIIIIIIHHIIIHIHHEIHIIGIIIIIIIIIIIIIIIIIIHIIIIIHIIIHHIIIIIIIIHIIIIIHIIIIIIIIIHIIIIIIIIIIIIIIIIIHGHIIIIIIIHIIIIIIIIIIDDDDD
@HISEQ:969:HM2KJBCX2:2:1101:4582:13799 2:N:0:ACTATGCA
TGTCAGCTGTCGCCCAACTATCCCTATTAATCATTACGGTGGTCCTAGAAACCAACAAAATAGAACCACAACGTCCTATTCTATTATTCCATGCTAATCTATTCAAGCAATAGCCCGCTTTAAACACTCTAATTTTTTCAAGGTAATGGTCCTGGCTCCCCAACACACCCAATTAAGGACATACTGGTTCACCAGAAGGAAGACCCGACAACAGGACAGTACTCGCCAAAGACGGACCGCCCGGCCAAGTCTAAAATTCAACTACGAGCTTTTTAACTGCAACAACTTTAATATACGCTATTGGAGCTGGAATTACCGCGGCTGCTGGCACCAGACTTGCCCTCCAA
+
DDDDDIIIIIIIIIIIIIIIIIIIIIIIIIHIIIIIIIHIIIIIHIIIIIIIHIIIIIIIIIHHGHIIIIGHDHHIIIIIIHIIIIIIIIIIIIHHEIIIHHIIIIIIIIIIIIIIIIHIIIIIHHHHHHIIIIHHHHHIIIIIHIIIIIHHHIHHIIIHIIIIIIIHIIIIHHIHIIHHIIIIIIIIIIIIIIIIIIIHHHIIIIIIIIIIIIIIIIIIIIIIIIIHIIIIIIIIIIIIIIIIIIIIIIIIIIIIIIIIIIHHIIIIIIIIIIIIIIIIHIIIIIIIIIIIIIIIGIHIHHIIIIIIIIIIIIIIIIIIIIIIIIIIIIIIIIIIIIIIIIDDDDD
@HISEQ:969:HM2KJBCX2:2:1101:14162:14487 2:N:0:ACTATGCA
TGTCAGCTGTCGCCCAACTATCCCTATTAATCATTACGGTGATCCTAGAAACCAACAAAATAGAACCATGCCGTCCTATTCTATTATTCCATGCTAATGTATTCGAGCAAAAATGCCTGCTTTAAACACTCTAATTTTTTCAAGGTAAAGGTCCTGGATCCGCAAGACACCCAATTAAGGACATCAAGTTTCTCCAGAAGGTGAGAAATCAACAGCGACAGTTCATACCCCTTAAGGCATGACCATCACGTCAATCCCGAAATTCAACTACGAGCTTTTTAACTGCAACAACTTTAATATACGCTATTGGAGCTGGAATTACCGCGGCTGCTGGCACCAGACTTGCCCTCCAA
+
DDDDDIIIIIIIIIIIIIIIIIIIIIIIIIIIIIHIIIIIIIIIIIIIIIIIIIIIIIIIIIHIIIIIIIHIIIIGIIIIIIIIIIIIHIIIFHIIIIIIIIGHHHIIIIIIIIIIIIIIIIIIIIIIIIIIIIIIIIIIIIIIIIHIIIIGIIIIIIIIIIIIIIIIIHIIIIIIIIIIIIIIIIIIIIHIHIIIIIIIIIIIIIIIIIIIIIIIIIIIIIIIIIHIIIIIIIIIIIIIIIIIIIIHIIHHIIIIIIIIIIIIIIIIIHIIIIIIIIIIIIIIIIIIIIIIIIIIIIIIIIIIIIIIIIIIIIIIIIIIIIIIIIIIIIIIIIIIIIIIIIIIIIIIDDDDD
@HISEQ:969:HM2KJBCX2:2:1101:5326:14647 2:N:0:ACTATGCA
TGTCAGCTGTCGCCCAACTATCCCTATTAATCATTACGGTGATCCTAGAAACCAACGAAATAGAATCAGTCCGTCCTATTTCATTATTCCATGCTAATGTATTCAGACGATAGTCTGCTTTAAACACTCTAATTTTTTCAAAGTAACAGTCCTGATTTCCCATCACACCAAATAAATGGCATGAAAGTTCCTCAGAAGGTAGAGATCCATCTCACCAGTGCAGACAATTAAGCCTGACCAATGGGTAGACCCCGAGGTTCAACTACGAGCTTTTTAACTGCAACAACTTTAATATACGCTATTGGAGCTGGAATTACCGCGGCTGCTGGCACCAGACTTGCCCTCCAA
+
ADDDDII1<FHDHHH@@EHE1FHE@@FEFIEH@HH?GC@<EG1F@FHEGECHI@10DEH0@GEHHHII?DHIECECECHEHIIEHHI@1D@1<C1FHHGEHIHHIHHH@ACEHFFA1DGHHEGFHEHHEBAACH0?HHHGFGHCGHFFHHHGHEEGFHFFF:GHGHHEGEHD@CGHGHHIHIHEHCHEFCHHHHEEHIHIIHIHHIIIIHHGIHIFFIIHHHHIHHIHHHEH?ECFGD1GFC1C1@DEDIHDGGHHHFEHGHECCHHHGIHHHHIHHEIIHFCHGCHGHHHHHFIHIHEIHHFEE@HEHGG<@1HEDHHEHCEE@HIIIHHHEHFGEGEC/<E@D@D?
@HISEQ:969:HM2KJBCX2:2:1101:10873:15079 2:N:0:ACTATGCA
TGTCAGCTGTCGCCCAACTATCCCTATTAATCATTACGTTGTACCTAGAAACCAACAAAATAGGTTCGAACGTCCTATTTCATTATTCCATGCTAATGTATTCAAGCGTTTGCCTGCTTTAAACACTCTAATTTTTTCAAAGTAACAGTCCTGACTCCCCACAACACCAAATTAATGACATCATGGTTCATCAGAAGGGAGAAATCAACGACGCCAGTGCGTACCGAAGGCACGACCGACGTATTGATCCCGAAATTCAACTACGAGCTTTTTAACTGCAACAACTTTAATATACGCTATTGGAGCTGGAATTACCGCGGCTGCTGGCACCAGACTTGCCCTCCAA
+
DD@D?CGCGHIHHHHCFH?1<G?HFCCCC<1<C?C@FH@GHIH@D@GGCEGC@FE=CGG@GF?HH1CHHEEHHEHIHCEF@?EHCHH<FEHHIEH@IIGHHHEFHG@IIIHHGEHIHHHHGHHHIHIHHEFHHH?EEG?HHHIIGHCFGGFCFHHAHHHCCHHB?HFGFIHFHHIIIHHHHHHHHGFHHHFHGHIHHHHHGIHHIHFIHHEHF?GIHC<EGGHEEHIIHHEGIIIIGIHIHGHHGIIDHDHHHHIHHGEHHHHHHHGIIIIHHIIIIIIHIIIIIIHIIIIIIHHHHHGCFIIIHEIHIIIIIIIIHIIIIIIIIIIGIIIIIIIIIIIIIDDDDD
@HISEQ:969:HM2KJBCX2:2:1101:20741:14425 2:N:0:ACTATGCA
TGTCAGCTGTCGCCCAACTATCCCTATTAATCATTACGGTGATCCTAGAAACCAACAAAATAGAATCATGCCGTCCTATTTTATTATTCCATGCTAATGTATTCAAGCAAAATGCCTGCTTTAAACACTCTAATTTTTTCAAAGTAAAGGTCCTGGTTCCCCGCGACACCCAATTAAGGGCATCGTGGTTCTCCAGAAGGTGAGAAATTGACTACACCAGTTCATACCCCTTAAGGCACGACCGATGTGTCAATCCCGAAATTCAACTACGAGCTTTTTAACTGCAACAACTTTAATATACGCTATTGGAGCTGGAATTACCGCGGCTGCTGGCACCAGACTTGCCCTCCAA
+
DBBDDHFHHIIIHIIIIIIIIIIIIIIIIIIIIIIIIIIIIIIIIIIIIIIIIIIIHIIIIIHIIIIIIIIIIIIIIIIIIIGHIIIIIGHIGHHHHHHHIDHHHIHHIIHIIIHIIGIIIIIIIHHIIHIHIIHHHHIIIIIIIHHHGIIIIIHHHHHIGIIIIIHIIHIHHIIIIIIIHIIIIIIIIIIIIIIIIIIIIIIIIIHIIHIIIIIHIIIIIIGIIHIIIIIIIIIIIHIIIIIIIIIIHHIIIIIIIIIIIIIIIIIIHIIIIHIIIIIIIIIIIIIIIHIIHIIIIIIIIIIIIIIHIIIIIIIIIIIIIIIIIIIIIIIIIIIIIIIIIIIIIIIDDDDD
@HISEQ:969:HM2KJBCX2:2:1101:9487:15580 2:N:0:ACTATGCA
TGTCAGCTGTCGCCCAACTATCCCTATTAATCATTACGTCAATCCTAGAAACCAACAAAATAGGATCAAACGTCCTATTTCATTATTCCATGCTAATGTATTCAAGCGTTAGCCTGCTTTAAACACTCTAATTTTTTCAAAGTAACAGTCCTGTTTCCCTGCAACACCAAATTAATGACATTACAGTTCTTCAAGAAGGAGGAACCAGTAAAGCCAGTGCATACCAGAGGCACGACCAACCTACTAATCCCGAAATTCAACTACGAGCTTTTTAACTGCAACAACTTTAATATACGCTATTGGAGCTGGAATTACCGCGGCTGCTGGCACCAGACTTGCCCTCCAA
+
DDDDDIIIIIIHIIIIIIIIIIIIIIIIIIIIIIIIIIIIIIIIIIIIIIIIIIIIIIIIIHHIIHIIIIIIIIIIIIIIIIIIIIIIIIIIGIIIIIIIIIIHIIIHHIIIIIIIIIIIIIIIIIIIIIIIIIIHIIIIIIIIIIIIIIIIIIIIIIIIIIIIIIIHHHHIIIIIIIIIIIIIIIIIIIIIIIIHIIIIIIIIIIIIIIIIHHIIIIIIIIIIIIIIIIHIIIIIIIHIIIIHHIHHIIIHIIIIHIIIIIIIIIIIIIIIIIIIIIIIIIIIIIIIIIIHIIIIIIIIIIHIIIIIIIIIIIIIIIIIIIIIIIIIIIIIIIIIIIIIIDDDDD
@HISEQ:969:HM2KJBCX2:2:1101:8770:15501 2:N:0:ACTATGCA
TGTCAGCTGTCGCCCAACTATCCCTATTAATCATTACGTCAATCCTAGAAACCAACAAAATAGGATCAAACGTCCTATTTCATTATTCCATGCTAATGTATTCAAGCGTTAGCCTGCTTTAAACACTCTAATTTTTTCAAAGTAACAGTCCTGTTTCCCTGCAACACCAAATTAATGACATTACAGTTCTTCAAGAAGGAGGAACCAGTAAAGCCAGTACATACCAGAGGCACGACCAACTTACTAATCCCGAAATTCAACTACGAGCTTTTTAACTGCAACAACTTTAATATACGCTATTGGAGCTGGAATTACCGCGGCTGCTGGCACCAGACTTGCCCTCCAA
+
DDADDIIIIIIIIHIH1CHIIIIIIHIIIIIIIIHHHIIIIHIIIIHHHIIHHHHIHIHIHHHHHIIHIIIIIIHHHGHHHIIIHIICHHFHEHGGHIIIIHIHHIIIFIIHHHIIIIHHHHFHHHIHHHHHHFHHIHIHIHGHIIHIIIIIIHHHHIIIIIIHIIHHIIHEHIIIIIHHIIIHHIHHHHHHIIIIIIHHIIIHIHHHHIIHIIIIIIIIIHIIIGIIHGHHIIIIIIIIIHHHGIIHIIHIIHIIIIIHIIIIIIIIHIIHIIHIIIIIIIIIIIIIIIIIIIIIIIIIIIIIIIIIIIIIIIIIIIIIIIIIIIIIIIIIIIIIIIIIIDDDDD
@HISEQ:969:HM2KJBCX2:2:1101:1887:16387 2:N:0:ACTATGCA
TGTCAGCTGTCGCCCAACTATCCCTATTAATCATTACGTCAATCCTAGAAACCAACAAAATAGGATCAAACGTCCTATTTCATTATTCCATGCTAATGTATTCAAGCGTTAGCCTGCTTTAAACACTCTAATTTTTTCAAAGTAACAGTCCTGTTTCCCTGCAACACCAAATTAATGACATTACAGTTCTTCAAGAAGGAGGAACCAGTAAAGCCAGTACATACCAGAGGCACGACCAACTTACTAATCCCGAAATTCAACTACGAGCTTTTTAACTGCAACAACTTTAATATACGCTATTGGAGCTGGAATTACCGCGGCTGCTGGCACCAGACTTGCCCTCCAA
+
DDD?DFGHIHHHEHIHHGHI@<FHHIIGEHIIHHIIIHDGHEHDHHIHH?HHCGHIIEH@FH@GFEGH@HGHCGHDFHH1FEHHIIIIHIHIIIEHHIIHIIIIHHIIHHHHIHEHHGHIGHHHHGHGHIHCHGIIHHIHIGIIHIHHH?IHHHE1IHIIHEIIHHIHIHHHHIHHHIIIHHIIIIHHGIHHIHIIHHIIIIIHIIHIIIIHIIIIIIIIIIHGIIIII<IHHIIHIIHHHFIHGIIIIIIIIIHIIHHIIIIHIIHIIIIIIIIIIHIIIIHHCIHIIIIIIIIIIIIHHIIIIIIIIIIIIIGHIIIIIIIIIIIIIIIIIIHIIIIIIDDDDD
@HISEQ:969:HM2KJBCX2:2:1101:8901:16467 2:N:0:ACTATGCA
TGTCAGCTGTCGCCCAACTATCCCTATTAATCATTACGTCAATCCTAGAAACCAACAAAATAGGATCAAACGTCCTATTTCATTATTCCATGCTAATGTATTCAAGCGTTAGCCTGCTTTAAACACTCTAATTTTTTCAAAGTAACAGTCCTGTTTCCCTGCAACACCAAATTAATGACATTACAGTTCTTCAAGAAGGAGGAACCAGTAAAGCCAGTACATACCAGAGGCACGACCAACTTACTAATCCCGAAATTCAACTACGAGCTTTTTAACTGCAACAACTTTAATATACGCTATTGGAGCTGGAATTACCGCGGCTGCTGGCACCAGACTTGCCCTCCAA
+
DDDDDIIIIIIIIIIIIIIIIIIIIIIIIIIIIIIIIIIIIIIHIIIIIIIIIIIIIIIHHHHHIIIIIIIIIHIIHIIIIIIIIIIIIIIHIIIIIIIIIIIIIIIIIIIIIIIIIIHIIIIIIIIIIIIHIHIIIIIIIIIIIIIIIIIIIIIIIIGIIIIIIIIIIIIIHIIIIIIIIIIIIIIIHIIIIIIIIIIIIIIIIIIIIIIIIIIIIIIIIIIIIHIIIIIIIIIIIIIIIIIIIIIIIIIIIIIIIIIIIIIIIIIIIIIIIIIIIIIIIIIIIIIIIIIIIIIIIIIIIIIIIIIIIIIIIIIIIIIIIIIIIIIIIIIIIIIIIIIIIDDDDD
@HISEQ:969:HM2KJBCX2:2:1101:3127:17675 2:N:0:ACTATGCA
TGTCAGCTGTCGCCCAACTATCCCTATTAATCATTACGTCGATCCTAGAAACCAACAAAATAGAATCAAACGTCCTATTTCATTATTCCATGCTAATGTATTCAAGCGCGAGCCTGCTTTAAACACTCTAATTTTTTCAAAGTAACAGTCCTGATTTCCCACGACACCAAATTAATGACATCGTGGTTCGTCAGAAGGTAGGAATCAATTTGACCAGTACGTACCGAGGCACGACCGATCAACTGATCCCGAAATTCAACTACGAGCTTTTTAACTGCAACAACTTTAATATACGCTATTGGAGCTGGAATTACCGCGGCTGCTGGCACCAGACTTGCCCTCCAA
+
DDDDDIIIIIIIIIIHIIIIIIIIIIIIIIIIIIIIIIIIIIIIIIIIIIIIIHIIIHIIIIIIIIIIIIIIIIIIIIIIIIIIIIIIIHIIHIIIIIIIIIIIIIIIIIIIGIIIIIIIIIIIIIIIIIIIIIIIIIIIIIIIIIIIIIIIIIIIIIIIIIIIIIIIIIIIIIIIIIIIIIIIIIIIIIIIIIIIIIIIIIIIIIIIIIIIIIIIIIIIIIIHIIIIIIIIIIIIIIIIIIIHIIIIIIIIIIIIIIIIIIIIIIIIIIIIIIIIIIIIIIIIHHHIIIIIIIIIIIIIIIIIIIIIIIIIIIIIIIIIIIIIIIIIIIIIIIIIIIIIDDDDD
@HISEQ:969:HM2KJBCX2:2:1101:15020:18085 2:N:0:ACTATGCA
TGTCAGCTGTCGCCCAACTATCCCTATTAATCATTACGTCAATCCTAGAAACCAACAAAATAGGATCAACGTCCTATCTCATTATTCCATGCTAATGTATTCAAGCGCGAGCCTGCTTTAAACACTCTAATTTTTTCAAAGTAACAGTCCTGATTCCCCGCCACACCAAATTAATGACATGATGGTTCGTCAGAAGGTAGGAATCAGTAACACCAGTACGTACCGAAGGCACGACCAGCGTACTAATCCCGAAATTCAACTACGAGCTTTTTAACTGCAACAACTTTAATATACGCTATTGGAGCTGGAATTACCGCGGCTGCTGGCACCAGACTTGCCCTCCAA
+
DDDDDIIIIIIIIIIIIIIIIIIIIIHIIIIIIIIIIIIIIIIIIIIIIIIIIIIIIHIHIIIIIIIIIIIIIIIIIIIIIIIIIIIIIIIIIIIIIIHIIIIIIIIIIIIIIIIIIIIIIIIIIIIIIIIIIIIIIIIIIIIIIIIIIIIIIIIIIIIIIIIIIIIIIIIIIIIIIIIIIHIIIIIIIIIIIIIIIIIIIIIIIIIIIIIIIIIIIIIIIIIIIIIIIIIIIIIIIIIHIIIIIIIIIIIIIIIIIIIIHHIIIIIIIIIIIIIIIIIIIIIIIIIIIIIIIIIIHIIIIIIIIIIIIIIIIIIIIIIIIIIIIIIIIIIIIIHIIIIIDDDDD
@HISEQ:969:HM2KJBCX2:2:1101:9711:17795 2:N:0:ACTATGCA
TGTCAGCTGTCGCCCAACTATCCCTATTAATCATTACGTCAATCCTAGAAACCAACAAAATAGGATCAAACGTCCTATTTCATTATTCCATGCTAATGTATTCAAGCGTTAGCCTGCTTTAAACACTCTAATTTTTTCAAAGTAACAGTCCTGTTTCCCTGCAACACCAAGTAAATGACATCACAGTTCTTCAAGAAGGAGGAATCAGTGAGGCCAGTGCATACCAGTGGCACGACCAACCTACTGACCCCGAAATTCAACTACGAGCTTTTTAACTGCAACAACTTTAATATACGCTATTGGAGCTGGAATTACCGCGGCTGCTGGCACCAGACTTGCCCTCCAA
+
DADDDIIIIIIIIHIIIIIIIIIIIIIIIGIIIIIIIIIIIIIIIIIIIHIIIIIHHIIIIIHHEHIIIIGHHIHHIIIIHIIIHGHCHIIIIHCHHHIIIGIHIHHIIIIIIIIIIIIIIIHIIHIIHIGHIIHIIIGIHIHGHHIIIIIIIIIIIIIIHIHHHGIIIHIHIIIIIIIIHIFIHIIIGIIIIIIIIIIIIIIIIIIIIHGIIHHIIIIHIIIIIIIIIHIHEIIIGHHII;HGFH?IHHIHHHIIIIHHHIIIIIIIIIIIIIIIIGHHHIHIIIIIIIIIIIIIIHIIIIIIIIIIIIIIIHIGIIIIIIIIIIIIIIIIIIIIIIIIIDDDAD
@HISEQ:969:HM2KJBCX2:2:1101:10585:17351 2:N:0:ACTATGCA
TGTCAGCTGTCGCCAACTATCCCTATTAATCATTACCTCGACTCCGAAAGCCAACGAAATAGAACCGAGATCCTATTCCATTATTCCATGCACTAATGTTCAGGCTGTAGCGCCTGCTTTGAGCACTCCAATTTTTTCAAAGTAAACGTGCTGGCCACATATAGCACTCGGTTAAGAGAACTATACACGAACCAACAAAATCGTCCGGTCAGACAGTAAACACCGCAAGGTGCACCGCCCGACTGAAACCGAGATCCAACTACGAGCTTTTTAACCGCAACAACTTTAATATACGCTATTGGAGCTGGAATTACCGCGGCTGCTGGCACCAGACTTGCCCTCCAA
+
@@BDD@@EGHHIEH@<<DF1<<DG1FFF@C?CHEECC?1@E<DGFHHCDC1C1<1<?<GHHE?11FDDHC11<DCGH1<11D@GH11<C1@EH?EHHE1DH@<HEFCGCC<HHF?G@2B1<DE<EFG0<C/EHHF@H@@EAEHEHHIIHHIIG@@C7EHHCHFECHHG?@@GEHFEH5IHIIHEHAEDEHECHFHHFIHDGHFHHIHHHHHHEHHHCHE0FCIHCD<EEEHBFCIIFHIHFDC@HHHC?GHEE@GHGEGHE<HHEIIHEHIIIIHCHHHIHHGIIIIIIIIHHHGHFHHHHHHIHGCGGHEEC<HDH@C<EEHEHIIHHECF<EHGEDHIBDDDB
@HISEQ:969:HM2KJBCX2:2:1101:11733:18521 2:N:0:ACTATGCA
TGTCAGCTGTCGCCCAACTATCCCTATTAATCATTACGTCAATCCTAGAAACCAACAAAATAGGATCAACGTCCTATTTCATTATTCCATGCTAATGTATTCAAGCGCGAGCCTGCTTTAAACACTCTAATTTTTTCAAAGTAACAGTCCTGATTCCCCGCCACACCAAATGAATGACATGATGGTTCGTCAGAAGGTAGGAACCAGTAACACCAGTACGTACCTAAGCCACGACCAACGTACTGATCCCGAAATTCAACTACGAGCTTTTTAACTGCAACAACTTTAATATACGCTATTGGAGCTGGAATTACCGCGGCTGCTGGCACCAGACTTGCCCTCCAA
+
DDDDDIIIHHIIIIIIIIIIIIIIIIIIIIIIIIIHIIHHIIIIIIHIIIIIIIIIIIIIIIIHHIIIHIIHHIIIIHIIIIIHIHIIGIIIIHHIIIIIIHHIHHHIHIHHIHHHHHIHIHIIIIIIHIIIIHHIIIIIIIIHIIIHIIIIIIGIIIIIIIIIIIIIHIIIIIHIIIIIIIIIIIIIIIIIIIIIIIIIIIIIIIIIIIIIIIIIIIIIIIIIIIIHEIIIIIIIIIIIIIIHIIIIIIIIIIIIIIIIIIIIIIIIIIIIIIIIIIIIIIIIIIIIIIIIIIIIIIIIIIIIHIIIIIIIIIIIIIIIIIIIIIIIIIIIIHIIIIIICDDDD
@HISEQ:969:HM2KJBCX2:2:1101:13997:18047 2:N:0:ACTATGCA
TGTCAGCTGTCGCCCAACTATCCCTATTAATCATTACGTCGATCCTAGAAACCAACAAAATAAGATCAAACGTCCTATTTCATTATTCCATGCTAATGTATTCAAGCGCGAGCCTGCTTTAAACACTCTAATTTTTTCAAAGTAACAGTCCTGATTCCCCGCCACACCAAATAAATGGCATAACGGTTCTTCAGAAGGGAGGAATCAGTGACACCAGTACATACCAAAGGCACGACCAGCGTACTGATCCCGAAATTCAACTACGACCTTTTTAACTGCAACAACTTTAATATACGCTATTGGAGCTGGAATTACCGCGGCTGCTGGCACCAGACTTGCCCTCCAA
+
DDDCDIIIIIIIIIIIIIIIHIIHHIIIIIIIIIIIIIIIIIIIIIIIIIIIIIIIIHIIIIIHIIIIIIIIIIIIIIIIIIIIIIIIIIIIIIIIIIIIIHHIIIIIIIIIIIIHIHHIHIHIIIHIIIIIIIHIIIIIIIHIHIIIHHHHHHIIIIIIIIIIIIHIIIIIIIIIIIIIIIIIIIIIIHIIIIIIIIIIIIIIIIHIIIIHIIIIIIIIIIIIIIIIIIIIIIIIIIIIIIIHGHIIIIIIIIIIIIIIIHHIIHHIIIIIIIIIIIIIHHIHIIIIIIIIIHIIIIIIIIIIIIIIIIIIIIIIIHIIIIIIIIIIIIIIIIIIIIIIIDDDDD
@HISEQ:969:HM2KJBCX2:2:1101:14566:18174 2:N:0:ACTATGCA
TGTCAGCTGTCGCCCAACTATCCCTATTAATCATTACGTCGATCCTAGAAACCAACAAAATAGAATCAAACGTCCTATTTCGTTATTCCATGCTAATGTATTCAAGCGTGAGCCTGCTTTAAACACTCTAATTTTTTCAAAGTAACAGTCCTGATTCCCCATGACACCAAATTAATGACATCATGGTTCGTCAGAAGGTAGGAATCAATAATACCAGTTCGTACAATAGCACGACCAATAAATTGATCCCGAAATTCAACTACGAGCTTTTTAACTGCAACAACTTTAATATACGCTATTGGAGCTGGAATTACCGCGGCTGCTGGCACCAGACTTGCCCTCCAA
+
DDDDDIIIHIIIIIIIIIIIIIIIIIIIIIIIHIIIIIIIIIIIIIIIIIIIIIIIIFHIIIIHIIIIIIIIFHIIIIHHIIIIIIIIGIIIGIIIHIIIIIIIIIIIIIIIIIIIIIIHIIIIIIIIIIIIIIIHEIIIIIIIIIIIIIIIIIIIIIIIIIIIIIIIIIIIIIIIIIIIIIIIIIIIIIIIIIIIIIIIIIIIIIIIIIIIIIIIIIHGIIIIIIIIIIIIIIHIIIIIIIIIIIIIIIIIIIIIIIIIIIIIIIIIIIIIIIIIIIIIIIIIIIIIIIIIIIIIIIIIIIIIIIIIIIIIIIIIIIIIIIIIIIIIIIIIIIIIIIIIDDDDD
@HISEQ:969:HM2KJBCX2:2:1101:16608:18773 2:N:0:ACTATGCA
TGTCAGCTGTCGCCCAACTATCCCTATTAATCATTACGGTGGTCCTAGACCAACAAAATAGAACCAACGTCCTATTCTATTATTCCATGCTAATCTATTCAAGCAAAAGCCCGCTTTAAACACTCTAATTTTTTCAAGGTAATGGTCCTGGTTCCCCGACACACCCAATAAAGGGCATACCGGCTCACCAGAAGGATAGACCCGACAACAGACAGTACTCGCCAGAGACGGACCGCCCGGTCAGGTCTAAAATTCAACTACGAGCTTTTTAACTGCAACAACTTTAATATACGCTATTGGAGCTGGAATTACCGCGGCTGCTGGCACCAGACTTGCCC
+
DDDDBHHIIFHEHE=GHHHIIHHCHHHIG?FHIIIIIIIIIHIEHHGIIHIIHIIHIFH@GHCHHHHIIHIHIIHIIHIIIFHFE<GHHEHHCEHHHEHGHC=HIHHIIHHHHHCBCGHGEH@FHHEHHIIHGHEHHHCEHHIHIFFHHIH<C@@GAEHIIGHHIFGHIHIIHHEHHHIHEHGHEHC?FHHHFGHIHHEGHHFHF@0HEF1CHIIIHDDHHGHEFHHHIHHDDDHC?HGG=EHHHFHHEIHFECHHHH@<HIIIIIGGIIIHGEEEHFHHIHHHCEHGE@CE1EHCDHIIHIHFHHHGC?HDHHIIIIHCG@HCHHGIIHHIICCDD@
@HISEQ:969:HM2KJBCX2:2:1101:20815:19817 2:N:0:ACTATGCA
TGTCAGCTGTCGCCCAACTATCCCTATTAATCATTACGTCGATCCTAGAAACCAACAAAATAGAATCAAACGTCCTATTTCATTATTCCATGCTAATGTATTCAAGCGTGCGCCTGCTTTAAACACTCTAATTTTTTCAAAGTAACAGTCCTGATTCCCCACGACACCAAATTAATGACATCGCGGTTCTTCAGAAGGTAGGAACCAATAATGCCAGTACGTACCGAAGCACGACCAACAATTCGATCCCGAAATTCAACTACGAGCTTTTTAACTGCAACAACTTTAATATACGCTATTGGAGCTGGAATTACCGCGGCTGCTGGCACCAGACTTGCCCTCCAA
+
DDBB@CHHCFHEE@G0D@HCCGHH?C@GFHE@GHHHHFIIH?HHHIIHIEEHEHHIHHIHIIHHE@GHHE1DCC<C<GE1G1DHH1<CCCG1<DHHIGHGHHHHHHFDHCIIIHHEG?HDB<HHIIHHHHHIHIH?BHIHGHGEFDFECEIHHFAFDHE@FHEGC8HHIHHIHIIHHHGDGDHG@IIIIIHIHHFHGEHIIIGIHFHH@G?<>F@IHIHHHCIIIIHIIHIIHEHEHHC@CD<<CHHFHHHHFIIHIIHEIIIIIIIHHIHHGIHIIIIHHHIHHIIHIHIIHIIHHHHHIIIIHIIIIIIIHDIIIIIIIIIIIIIIHIIIIIIHHHFFBBB@@
@HISEQ:969:HM2KJBCX2:2:1101:4278:20713 2:N:0:ACTATGCA
TGTCAGCTGTCGCCCAACATCCCTATTAATCATTACATCGATCCTAGAAACCAACAAAATAGAATCGGATGTCCTATTTCATTATTCCATGCTAATGTATTCAAGCGTGAGCCTGCTTTAAACACTCTAATTTTTTCAAGGTAACAGTCCTAATTCCCCGTGACACCAAATTAATGGCATTACGGTTCTTTAGAAGGTGAGAAATCAATAATATCAGTACATACCAACGGCATGACCGAAACATTGATCCCGAAATTCAACTACGAGCTTTTTAACTGCAACAACTTTAATATACGCTATTGGAGCTGGAATTACCGCGGCTGCTGGCACCAGACTTGCCCTCCAA
+
DDDDDIIIIIIIIIIIIIIIHHIIIIIIIIIIIIIHHIIIIIIIIIIIIIIIIIIIIIIIIHHHIIIIIIIIHHIIIIIIIHIIIIIIIIIIIIIIIIIIHGIIIIIIIIIIHIIHIIIHHHHIIIIHHHIHHHIEHHIIIIHHHHHIIGIIIIIIHIIIIIIHIHHHIHHHIIIIGHIIHIIIHHHIIIHIIIIHIIIIIIIHHHIIIIIIIHHHEGIIHIIIIHHHIIIIIIIIIHIHHIIIIIIIIHHGIGIIIHIIIHIIIIIIIIIIIIHIIHIIIIHGHEEHIIHHHHHIIHIIHHHHIHIIIHIIIIIIIIIIIHIIHIIHIHIIIIIHIIIIHDDDDB
@HISEQ:969:HM2KJBCX2:2:1101:16236:20494 2:N:0:ACTATGCA
TGTCAGCTGTCGCCCAACTATCCCTATTAATCATTACGTCAATCCTAGAAACCAACAAAATAGGATCGAACGTCCTATTTCATTATTCCATGCTAATGTATTCAAGCGTTAGCCTGCTTTAAACACTCTAATTTTTTCAAAGTAACAGTCCTGTTTCCCTGCAACACCAAATTAATGACATTACAGTTCTTCAGAAAGGAGGAATCAGCGAAGCCAGTTCATACCAGTGGCACGACCAACCTGCTGACCCCGAAATTCAACTACGAGCTTTTTAACTGCAACAACTTTAATATACGCTATTGGAGCTGGAATTACCGCGGCTGCTGGCACCAGACTTGCCCTC
+
DDDDDIIIIIIIIIIIIHIIIIIIIIHIIIIIIIIIIIIIIIIIIIIIIIIIIGIIGHGHHIHIIIIGHFIIIGHHIIIIIIHIIIIIIIIIFIHIIIIIIGHIIIIIIIIIIIIIIIIIIIIIHIIIIIIIIIIIIIIIIIIIIIIIIIIIIIIIIIHHIHIIIIIIIIHIHIHIIIIIHHIIHHGHIHHIIIIIIIHHIIIIIIIIIIIIIIIIIIIIHIIIHHIIHIIIHIIIIIIHGIHHIIIIIIIIIIIIIIIIIGIIIIIIIIIIIIIIIIIIIIIHHHHIIIHHIIIIIIIIIIIIIIIIHIIIIIIIIIIIIIIIIIIIIIIIIIHGIIDDDDD
@HISEQ:969:HM2KJBCX2:2:1101:11278:20705 2:N:0:ACTATGCA
TGTCAGCTGTCGCCCAACTATCCCTATTAATCATTACGTCGATCCTAGAAACCAACAAAATAGAATCAAACGTCCTATTTCGTTATTCCATGCTAATGTATTCAAGCGTGAGCCTGCTTTAAACACTCTAATTTTTTCAAAGTAACAGTCCTGATTCCCCAAGACACCAAATTAATGACATCATGGTTCGTCAGAAGGTAGGAATCAATAATACCAGTACGTACAATAGCACGACCAATAAATTGATCCCGAAATTCAACTACGAGCTTTTTAACTGCAACAACTTTAATATACGCTATTGGAGCTGGAATTACCGCGGCTGCTGGCACCAGACTTGCCCTCCAA
+
DDDDDIIIIIIIIIIIIIIIIIIIIIIIIIIIIIIIIIIIIIIIIIIIIIIIIHIIIHHHHIHIIHIIIIIIHIIIIIIIIIIIIIIIIGHIFHHIIIIIIIIIIIIIIIIIIIIIIIIIIIIIIIIIIIIIIIIIIIIIIIIIIIIIIIIIIIIIIIIIHIHIIIIIIIIIIIIIIIIIIIIIIIIIIIIIIIIIIIIIIIIIIIIIIIIIHIHIIIIIIIIIIIIIIIIIIIIIIIIIIIIIIIHIIIIIIIHIIIIIIIIIIIIIIIIIIIIIIIIIHIIIHHHIIIIIIIIIIIIIIIIIIIIIIIIIIIIIIIIIIIIIIIIIIIIIIIIIIIIIDDDDD
@HISEQ:969:HM2KJBCX2:2:1101:2028:19968 2:N:0:ACTATGCA
TGTCAGCTGTCGCCCAACTATCCCTATTAATCATTACGGTGATCCTAGAAACCAACAAAATAGAACCAATCCGTCCTATTTCATTATTCCATGCTAATGTATTCAGACTATAGCCTGCTTTAAACACTCTAATTTTTTCAAAGTAACAGTCCTGATTTCCCAACACACCAAATTAATGACATGAAGGTTCTTCAGAAGGTAGAAATTCGCCACTACTGTACGGACCGTAAAGCCCGACCATAGGACAAATTTCGAATTTCAACTACGAGCTTTTTAACTGCAACAACTTTAATATACGCTATTGGAGCTGGAATTACCGCGGCTGCTGGCACCAGACTTGCCCTCCAA
+
@?D@@?C<CEGEGCC01D<DCC1<DH1D1CGEFHIICEHIHEHF?1<11CG@FC1EGCH1GC1<GHHEC1110<C/@1FEC@?CGCCH??EH11F1FEHHFHFD?HFHHHHHHG@@1DHFGEEHHHGFEHIGHHFGB.?HFHHBBD<GEEG?HEDHGHIHCHC<EECHGHFHIHHHGFFF@EHHIH7:EHFHGIGGHIGI:HHEHFEDHHGIIIHHHHGH<H=HHGIIHHDHHCE?HGCFHHECHFHHHIHHIHHHHHF<HIHHHIIIHCHHHFD1@IIHHFHHHD1?HHHHEHECCH@EFIHHGCHHEHHHIHHHE<E?IHHIH@HCH@HHG1F<E1EE<EHAD@B0
@HISEQ:969:HM2KJBCX2:2:1101:8129:21151 2:N:0:ACTATGCA
TGTCAGCTGTCGCCCAACTATCCCTATTAATCATTACGTCAATCCTAGAAACCAACAAAATAGGATCAAACGTCCTATTTCATTATTCCATGCTAATGTATTCAAGCGTTAGCCTGCTTTAAACACTCTAATTTTTTCAAAGTAACAGTCCTGTTTCCCTGCAACACCAAATTAATGACATTACAGTTCTTCAAGAAGGAGGAACCAGTAAAGCCAGTGCATACCAGAGGCACGACCAACCTACTAATCCCGAAATTCAACTACGAGCTTTTTAACTGCAACAACTTTAATATACGCTATTGGAGCTGGAATTACCGCGGCTGCTGGCACCAGACTTGCCCTCCAA
+
ADDDDIIHIHIIIIIIHHIIEHHIIHHIHIIIIIIIIIIIIIIIHIIIGIIHHHHIIIIIIIIIIHIGIIIIHHIHHIHHIIIHHIIEHIIIHEHIIIIIIFHHIIIHEHIHIIHHHGIHGHGIHIIIGIIIII?GHHHHHGIIIIIHIIIIIIIHIIIIIIIIIHHIHIIHHIHHHHIIIIIIHIIIHHIIIIIIHIIIIGIIHIIIIIHHIIIIIIIIIIHIIIIIIIIIIIIIIIHIIIHHGHHEHHIIIHG?IIGIIIIIIIIIIIHIIIIIIHIIIIIIIIIIIIIIIIIIIIIIIIIIIHIIIIIIIIIIIIIIIIIIIIIIIIIIIIIIIIIIIDDDDC
@HISEQ:969:HM2KJBCX2:2:1101:19964:21171 2:N:0:ACTATGCA
TGTCAGCTGTCGCCCAACTATCCTATTAATCATTACGTCAATCCTAGAAACCAACAAAATAGGATCGAACGTCCTATTTCATTATTCCATGCTAATGTATTCAAGCGTTAGCCTGCTTTAAACACTCTAATTTTTTCAAAGTAACAGTCCTGTTTCCCTGCAACACCAAATTAATGGCATTACAGTTCTTCAGAAAGGAGGAATCAGCGAAACCAGTACATACCAGTGGCACGACCAACCTGCTGACCCCGAAATTCAACTACGAGCTTTTTAACTGCAACAACTTTAATATACGCTATTGGAGCTGGAATTACCGCGGCTGCTGGCACCAGACTTGCCCTCCAA
+
DDDDCIIIIIIIIIIIIIIIHIGHHIIIIIIIIIIIIIHIHGIHHIIIIIIGHIIIIHIHIIIIHIIIHHIIIGIHIIIHHIIHIIHIIIIGIIHHHIHIIIIHIIIIIIIIIIIIIIHIIIHHIIIIIIIIIIIIIIIIIIIIIIIIIIHGIIIIIIIIIIIIIIIIHHHIIIIHIIIIIIIIIIIIIIIIIIIIIIIIIIIIIIIIIIIII<IIIIIIIIIIIIIIIIIIHIIIIHIIIHHGIHIIIIIIIIIIIIIIIIIIIIIIIIIIIIIIHIIIIIIIIIIIIIIIIIIIIIIIIIIIIIIIIIIIIIIIIIIIIIIIIIIIIIIIIIIIHIIIDDDDD
@HISEQ:969:HM2KJBCX2:2:1101:7756:21339 2:N:0:ACTATGCA
TGTCAGCTGTCGCCCAACTATCCCTATTAATCATTACGTCGATCCTAGAAACCAACAAAATAGAATCAAACGTCCTATTTCATTATTCCATGCTAATGTATTCAAGCGTGCGCCTGCTTTAAACACTCTAATTTTTTCAAAGTAACAGTCCTGATTCCCCACGACACCAAATTAATGACATCGCGATTCTTCAGAAGGTAGGAACCAATAATGCCAGTGCGTACCGAGGCACGACCGACAATCTGATCCCGAAATTCAACTACGAGCTTTTTAACTGCAACAACTTTAATATACGCTATTGGAGCTGGAATTACCGCGGCTGCTGGCACCAGACTTGCCCTCCAA
+
DDDDDIIIIIIIIIIIIIIIIIIIIIIIIIIIIIIIIIIIIIIIHIIIIIIIIIIIIIIIIIIHIIIIIIIGHIIIIIIIIIIIIIIIIIIIIIIIIIIIIHHIIHHIIIIIIIIIIHIIIIIIIIIIIIIIIIIIHHIIIIIIIIIIHIIIIHHIIHIIHIIIHIIIIIIIIIIIIIIIHIHIIIIHHHIIHIIIIIIIIIIIIIIIIIIIIIIIIIIIIIIIIIIIIIIIIIIIIIIIHHHHIIIIIIIIIIIIIHIIIIIIIIIIIIIIIIIIIIIIIIIHHIIIIIIIIIIIIIHIIIIIIIIIIIIIIIIIIIIIIIIIIIIIIIIIIIIIIIIIDDDDD
@HISEQ:969:HM2KJBCX2:2:1101:5024:20992 2:N:0:ACTATGCA
TGTCAGCTGTCGCCCAACTATCCCTATTAATCATTACGTCAATCCTAGAAACCAACAAAATAGGATCGAACGTCCTATTTCATTATTCCATGCTAATGTATTCAAGCGTTAGCCTGCTTTAAACACTCTAATTTTTTCAAAGTAACAGTCCTGTTTCCCTGCAACACCAAATTAATGACATTACAGTTCTTCAGAAAGGAGGAATCAGCGAAGCCAGTACATACCAGTGGCACGACCAACCTGCTGACCCCGAAATTCAACTACGAGCTTTTTAACTGCAACAACTTTAATATACGCTATTGGAGCTGGAATTACCGCGGCTGCTGGCACCAGACTTGCCCTCCAA
+
DCDDAHIIIIIIIHIIIIIIIIHHIIIIHHIIHIIHIHIIIIIHHHCHHHIHHIIH?GHIIIIHGIIIIHFCGHHICHHIIEHHGHHFHGH?HHHHHIGIIIIHHIHIHIIHHIHHHHIIIHHHHIIGIIHHHIIIIHHHIIIIIIHIIIIIIIHHHFHIIIIIHIGIIHHHGHIIIIGIIHIIIIIIIIHIIHHIIIIIHIIIIHIIIIIIHEGIHIIIIIIIIIIIHHIHHIHIHHHHHHHFH#IHIIIHFIGIIIIIIIIIIIIIHHIIIIHIIIIIIHIIIHIIIIIIIIHIIIHHIIIIIIIIIIIHIIIIIIIIIIIIIIIIIIIIIIIIIIIIHDDDDC
@HISEQ:969:HM2KJBCX2:2:1101:19544:22798 2:N:0:ACTATGCA
TGTCAGCTGTCGCCCAACTATCCCTATTAATCATTACATCGATCCTAGAAACCAACAAAATAGAATCGGATGTCCTATTTCATTATTCCATGCTAATGTATTCAAGCGTGAGCCTGCTTTAAACACTCTAATTTTTTCAAGGTAACAGTCCTAATTCCCCGTGACACCAAATTAATGGCATTACGGTTCTTTAGAAGGTGAGAAATCAATAATATCAGTACATACCAACGGCATGACCGAAACATTGATCCCGAAATTCAACTACGAGCTTTTTAACTGCAACAACTTTAATATACGCTATTGGAGCTGGAATTACCGCGGCTGCTGGCACCAGACTTGCCCTCCAA
+
@BD<B@FC<FG@H0<CGHHI?<GHI1GG<FGGGHCDHHHEGCHF@EFCCGHGEHHI1DGHGHCC<CFHF0DCGH?GHHHIG1DH1FHEHE@@HIHICHIIIHHHHHHHHHGIFHHHHCEHHIHHIIHIHHHE@FHHEHHHE@1IHGFFHHHHHIIGGHHFHIHHHHIHHHHHGFIHHEHDHHGHCEIHCCCFIIIEHHEHGEHGHHHEFHHHEHHGFCHHHIGE:HHHF@IIHDHIHGEFIIHEEF;CFDDG1HEHIHIHHHEHHHCHHHHG<EC<HHFIHHHHHFCEHHHEG@C<HHEHHHHGCHG?CDHHHHHHHE??ECFCEEHIIIIHFHHHFHHIIIDDDDD
@HISEQ:969:HM2KJBCX2:2:1101:9845:22751 2:N:0:ACTATGCA
TGTCAGCTGTCGCCCAACTATCCCTATTAATCATTACGTCGATCCTAGAAACCAACAAAATAGAATCAAACGTCCTATTTCGTTATTCCATGCTAATGTATTCAAGCGTGAGCCTGCTTTAAACACTCTAATTTTTTCAAAGTAACAGTCCTGATTCCCCATGACACCAAATTAATGACATCATGGTTCGTCAGAAGGTAGGAATCAATAATACCAGTACGTACAATAGCACGACCAATAAATTGATCCCGAAATTCAACTACGAGCTTTTTAACTGCAACAACTTTAATATACGCTATTGGAGCTGGAATTACCGCGGCTGCTGGCACCAGACTTGCCCTCCAA
+
DDDDDIIIIIIIIIIIIIIIIIIIIHIIIIIIIIIIIIIIIIIIIIIIIIIIIIIIIIIIIIIIIGIIIIIIHHIIIIIIHIIIIIIIIIIIGIIIIIIIIHIIIIIIIIIHGIIIIIIIIIIIIIIIIIIIIHIIIIIIIIIIIIIIIIIIIIIIIIIIIIIIIIIIIIIIIIIIIIIIIIIIIIIIIIIIIIIIIIIIIIIIIIIIIIIIIIIIIIHIIIIIIIIIIIIIIIIIIIIIIIIHIIIIIIIIIIIIIIIIIHIIHHIIIIIIIIIIIIIIIIIIIIIIIIIIIIIIIIIIIIIIIIIIIIIIIIHIIIIIIIIIIIIIIIIIHHHIIIIIDDDDD
@HISEQ:969:HM2KJBCX2:2:1101:9828:23195 2:N:0:ACTATGCA
TGTCAGCTGTCGCCCAACTATCCCTATTAATCATTACGTCAATCCTAGAAACCAACAAAATAGGATCGAACGTCCTATTTCATTATTCCATGCTAATGTATTCAAGCGTTAGCCTGCTTTAAACACTCTAATTTTTTCAAAGTAACAGTCCTGTTTCCCTGCAACACCAAATTAATGACATTACAGTTCTTCAGAAAGGAGGAATCAGCGAAGCCAGTGCATACCAGTGGCACGACCAACCTGCTGACCCCGAAATTCAACTACGAGCTTTTTAACTGCAACAACTTTAATATACGCTATTGGAGCTGGAATTACCGCGGCTGCTGGCACCAGACTTGCCCTCCAA
+
DDDDDIIIIIIIIIIIIIIIIIIIIIIIIIIIIIIIIIIIIIIIIIIIIIIIIIIIHIIIIIIHIIIIIIIIIIIIIIIIHHIIIIIIHHIIIIGHIIHIIIIIIIIIIIIIIIIHIIIIIIIIIIIIIIIIIHIIIIIIHIIIIHIIIIIIIIIIIIIIIIIIIIIHIIIHIIIIIHIIIIIIHIIIIIIIIIIIIIIIIIIIIIIIIIIIIIIIIIIIIIIIIIIIIGIIIIIIIHHIIIHHHIHIIIIIIIIIIIIIIIIIIIIIIIIIIIHIIIIIIIIIIIIIIIIIIIIIIIIIIIIIIIIIIIIIHIIIIIIIHIHIIIIIIIIIIHIIIIIIIDDDDD
@HISEQ:969:HM2KJBCX2:2:1101:11682:23032 2:N:0:ACTATGCA
TGTCAGCTGTCGCCCAACTATCCTATTAATCATTACGTCGATCCTAGAAACCAACAAAATAGAATCAAACGTCCTATTTCATTATTCCATGCTAATGTATTCAAGCGTAAGCCTGCTTTAAACACTCTAATTTTTTCAAAGTAACAGTCCTGATTCCCCACGACACCAAATTAATGACATCGCGGTTCTTCAGAAGGTAGGAACCGATAATGCCAGTGCGTACCGAAGCACGACCAACAATTCGATCCCGAAATTCAACTACGAGCTTTTTAACTGCAACAACTTTAATATACGCTATTGGAGCTGGAATTACCGCGGCTGCTGGCACCAGACTTGCCCTCCAA
+
DBDDDIHIIIGHIIHHHIIHHHHIIHIGIHHIIIIIEGHGIHGFHHGHFIIGHIIIIHGIIHIGFHHFHGH@CGHHIIHIIIIIHIIICHFCECHEFHHHIIIHHHHC@G<EHEFGCFFGGHGHIIIIHHIHHHH?HIGHHHIIIIHF??FHHEHHIBHIHHCDHHHG?GHCGHHGCGHHH6HHHGHHFHHGC@HHFHHF@CCFEIHHHHIH@EIHIHHEGGDEIHIIIHHHHEHHGHGB06DHH@GHGCHFCCFHHHHHHHHHFIFHCEFIHHEHCHFGHHHC@IIGHHHHHFHHIHHHGHGEHGIIHEHDHDDDCC@EHHHGHEIIHHEIHEHIHHIDBDDD
@HISEQ:969:HM2KJBCX2:2:1101:4134:23096 2:N:0:ACTATGCA
TGTCAGCTGTCGCCCAACTATCCCTATTAATCATTACGGTGGTCCTAGACCAACAAAATAGAACCAACGTCCTATTTTATTATTCCATGCTAATCTATTCAAGCAAAAGCCCGCTTTAAACACTCTAATTTTTTCAAGGTAATGGTTCTGGTTCCCCGACACACCCAATAAAGGACATATCGGCTCACCAGAAGGATAGACCCGACAACAGGACAGTACTCGCCAGAGACGGACCGCCCGGTCAGGCCTAAAATTCAACTACGAGCTTTTTAACTGCAACAACTTTAATATACGCTATTGGAGCTGGAATTACCGCGGCTGCTGGCACCAGACTTGCCCTCCAA
+
DDDDDIIIIIIHIIIIIIIIIIIIIIIIIIIIIIIIIIIIIIIIIIIIIIIIIIIIIHHIHIIIIIIIIIIIIIHIIIHIIHIIIIIIHIIHIIIIHIIHIIHIIIIIHHIIIIHHIIHIHIIIIIHHIIIIIHIIIHIIIIIIIIIIIIHHHIIIIIHGIIIIIIIIIIIIIIHIIIIIIHGHHIIHIIIIIIIIIIIIIIIIIIIIIIIIIIIIIIIIIIIIIIIIIIIIIIIIIIIIIIIIIIIHHIIIIIIIIIIIIIIIIIIIIIIIIIIIIIIIIIIHHIIIIIIIIIIHHFGIIIIIIIIIIIIIIIIIIIIIIIIIIIIIIIIIIIIIIIIDDDDD
@HISEQ:969:HM2KJBCX2:2:1101:3902:23593 2:N:0:ACTATGCA
TGTCAGCTGTCGCCCAGCTATCCCTATTAATCATTACGTCGATCCTAGAAACCAACAAAATAGAATCAAACGTCCTATTTCATTATTCCATGCTAATGTATTCAAGCGTGAGCCTGCTTTAAACACTCTAATTTTTTCAAAGTAACAGTCCTGATTCCCCACAACACCAAATAAATGACATCATGGTTCGTCAGAAGGGAGAAACCAACAATACCAGTACGTACCGAGGCACGACCGACATGATAGTCCCGAAATTCAACTACGAGCTTTTTAACTGCAGCAACTTTAATATACGCTATTGGAGCTGGAATTACCGCGGCTGCTGGCACCAGACTTGCCCTCCA
+
DDDDDIIIIHHHIHIHHIIIIIIIIIIIHIIIIIIHICHIIIIHHHHHHIIIHHHIIIIIIEHEFHIIHEHHHIIIIIIIHHHIHIIIIIIIIIIHGIIIIHHIHGIIIHHHHIIIIIIHIIHIIGHIHHHHIIIIHIIIIIHIIIHGHIIIHIIIIFIHIIIIIIIIIIIIIIIIHIIIGIIIIIIIIHHIIIIHIGHIIIIIIIIHHHHHHIIIHIIIIIIIIIIIIIIIIIIIIIIIIHHIIIIIIIIIIIHHIHHHHHIIIIIIIIIIIIHHHIIIIIIIIIIIIIIIIIIIHIIIIIIIIIIIIIIIIIIIIIIIIIIIIIIIIIIIIIIIIIIDDDDD
@HISEQ:969:HM2KJBCX2:2:1101:2095:23778 2:N:0:ACTATGCA
TGTCAGCTGTCGCCCAACTATCCCTATTAATCATTACGTCGATCCTAGAAACCAACAAAATAGAATCAAACGTCCTATTTCATTATTCCATGCTAATGTATTCAAGCGCGAGCTTGCTTTAAACACTCTAATTTTTTCAAAGTAACAGTCCTGATTTCCCATGACACCAAATTAATGACATCGTGGTTCGTCAGAAGGGAGAAACCAATAATGCTAGTACGTACAAAGTACGACCGACATATTAGTCCCGAAATTCAACTACGAGCTTTTTAACTGCAACAACTTTAATATACGCTATTGGAGCTGGAATTACCGCGGCTGCTGGCACCAGACTTGCCCTCCAA
+
<0D00<<<F1<CEEHIHIIGIHIIIIHIIIIHIIIIH1D1CCHHFIIHHIHIIIIHEHHIIICHH?GH?<C0<1<0<1DH111D<1<<<1<CD1<G6@<81@HG<8D8H8@(8<11<CF?B(<?HFA18<B<<@GEHAHGIIIHG<@HHHGFFBCFG0F<CCCG<GCGDE:8<FCCHD</C<CFC<<D?<DE5;GCD#<CDHGHEFHHE@D1?HEF0EGG@?GF@GE:BIIIIDEHD<1<DECGHIIIIHIIIIIIIIIIIIIIIIIIIIIIIIIIIHIIIIIIIIIIIIIIIIIIIIIIIIIIIIIIIIIIIIIIIIIIIIIIIIIIIIIIIIIIIHIDDDDD
@HISEQ:969:HM2KJBCX2:2:1101:12172:24611 2:N:0:ACTATGCA
TGTCAGCTGTCGCCCAACTATCCCTATTAATCATTACGGTGATCCTAGAAACCAACAAAATAGAATCATGCCGTCCTATTTTATTATTCCATGCTAATGTATTCAAGCAAAATGCCTGCTTTAAACACTCTAATTTTTTCAAAGTAAAGGTCCTGGTTCCCCGCGTCACCCAATTAAGGACAGCGCGGTTCTCCAGAAGGTGAGAAATTGACTACACCAGTTCATACCCCTTAAGGCACGACCGATGTGTCAATCCCGAAATTCAACTACGAGCTTTTTAACTGCAACAACTTTAATATACGCTATTGGAGCTGGAATTACCGCGGCTGCTGGCACCAGACTTGCCCT
+
DDDDDHIIIIIIIIIIIIIIIIIIIIIIIIIIIIIIIIIIIIIHIIIIIIIIIIIIGHIHHHIHIIIIIIIIGHHIIIIIHIIIIIIIIHIHIGIIIIIIIIIIIIIHHHHHHFHHIIIIIIIIIIHHIHIGIIIHIIIIHGHIIIIIIIIGIIIIIIHIIIIIIIIIIIHIIHIHHIIIIIIIHIGIIIIIIIIIIHIIIIIIIIIIIIIIIHHIIIIIIIII<IIIIIIIIGIIIHIIIIIIHHHIIHIIIIIIIIIIIIIIIIIIIIIIIIIIIIIIIIIIHIIIIHIIIIIIIIIHIHIIIIIIIIIHIIHIIIIIIIIIIIIIIIIIIIIIIIIIIIIDDDDD
@HISEQ:969:HM2KJBCX2:2:1101:20391:24986 2:N:0:ACTATGCA
TGTCAGCTGTCGCCCAACTATCCCTATTAATCATTACGTCGATCCTAGAAACCAACAAAATAGAATCAAACGTCCTATTTCGTTATTCCATGCTAATGTATTCAAGCGTGAGCCTGCTTTAAACACTCTAATTTTTTCAAAGTAACAGTCCTGATTCCCCATGACACCAAATTAATGACATCATGGTTCGTCAGAAGGTAGGAATCAATAATACCAGTACGTACAATAGCACGACCAATAAATTGATCCCGAAATTCAACTACGAGCTTTTTAACTGCAACAACTTTAATATACGCTATTGGAGCTGGAATTACCGCGGCTGCTGGCACCAGACTTGCCCTCCAA
+
DDDDDIIIIIIIIIIIHIIIIIIIIIIIIIIIIIIIIHIIIHIIIIFHIIIIIHIIIHIIIIIIHHIIIIIIHHIIIIIIIHIIIHIIIIHHHIIIIIIHIHIIIIIHIIIIGGHHHIIIIIHIIIIIIIIIIIIIIHHHIIHIIIIIHIIIIIIIIIHIHIIHHIIIIIIIIIHHHGCGIIIIIIIIHIHIIIIIIIIIIIIIHIIIIIIIIIIIIIIIIIIIHIIHIIIIIIIIIIIIIIHI<IIIIIIIIIIHIIIIIHIHIIIIIIIIIIIIIIIIIHIHHHIIHIIIIIIIIIIIIIIIIIIIIHHIIIIIIIHIIIIIIIIIIIIIIIIIIIIIDDDDD
@HISEQ:969:HM2KJBCX2:2:1101:18598:25587 2:N:0:ACTATGCA
TGTCAGCTGTCGCCCAACTATCCCTATTAATCATTACGTCGATCCTAGAAACCAACAAAATAGAATCAAACGTCCTATTTCATTATTCCATGCTAATGTATTCAAGCGTGAGCCTGCTTTAAACACTCTAATTTTTTCAAAGTAACAGTCCTGATTCCCCACAACACCAAATAAATGACATCATGGTTCGTCAGAAGGGAGAAACCAACAATACCAGTACGTACCGAGGCACGACCGACATGATGGTCCCGAAATTCAACTACGAGCTTTTTAACTGCAGCAACTTTAATATACGCTATTGGAGCTGGAATTACCGCGGCTGCTGGCACCAGACTTGCCCTCCAA
+
DDDBB@HHHIHHIHHHIIIIIIGIIHIIHEHGEHHIFE@F?EHIHIIIGHIHIIHHHGHHIH?GHFHEFHHCE?<EHHEHHHIIIHHHIIIEFHIIHIIIIHIEFGHEGHHHIHFEHHEEGHFBCFHIHHHHHIGIHHHIIIIIIIIHHHHHHHIHHHHHGHEGHIIIHHIEHHHIHHGHIHHGHHIHHFGEEFIHHHGHHIIHHHHH?HIHG@GFHEHHEHHEE<?EHCECE<?HFFCHHGH@HIIHHGEFHG?@CEGHGEHHFEHHIHIHHH@GCC1CCHGC@HGFHHE=EDGFCG@FHHGCC1HG@HCHIIHIHIIIIIIGIIIIHIHHIIIHIIGIDDDDD
@HISEQ:969:HM2KJBCX2:2:1101:16106:25356 2:N:0:ACTATGCA
TGTCAGCTGTCGCCCAACTATCCCTATTAATCATTACGTCGATCCTAGAAACCAACAAAATAGGTTCGATCGTCCTATTTCGTTATTCCATGCTAATGTATTCAAGCGCGAGCCTGCTTTAAGCACTCTAATTTTTTCAAGGTAATGGTCCTGGCTCCCCAACACACCCAATTAAGGACATACTGGTTCACCAGAAGGAAGACCCGACAACAGGACAGTACTCGCCAAAGACGGACCGCCCGGCCAAGTCTAAAATTCAACTACGAGCTTTTTAACTGCAACAACTTTAATATACGCTATTGGAGCTGGAATTACCGCGGCTGCTGGCACCAGACTTGCCCTCCAA
+
DDDDDIIIIIHIHIIIIIIIIIIIIHIHHFHHIIIHHIIIIHIHHHIHIIIIHHIHIIIIIHIIIIIIGIEDHGIHHIIIGIIIIIHHHIIIHIIIIIIIIHHHIIIIIIIIIIHHIHIIIIIIIIIIIIIIIIIHIIIIIIIIIIHIHIIIHHHHHIIIIIHHHGHIIIGHHIIIIIIHIIIIHHIGIIHHIIIIIIIIIHIIIIIIIIIIIHIIIIIIIIIIIIIIIIIIIIIIIIIIIIIIHIIIIHHIIIIHHIIIIIIIIIIIIIIIIIIIIIIIIIIIIIIIIIIIIIIIIIIIIIIIIIIIHIIIIIIIIIIIIIIIIIIIIIIIIIIIIIIIIDDDDD
@HISEQ:969:HM2KJBCX2:2:1101:9780:25841 2:N:0:ACTATGCA
TGTCAGCTGTCGCCCAACTATCCCTATTAATCATTACGGTGATCCTAGAAACCAACAAAATAGAACCATGCCGTCCTATTCTATTATTCCATGCTAATGTATTCGAGCAAAAATGCCTGCTTTAAACACTCTAATTTTTTCAAGGTAAAGGTCCTGGATCCGCAAGACACCCAATAAAGGACATCAAGTTTCTCCAGAAGGTGAGAAATCAACAGTAACAGTTCATACCCCTTAAGGCATGACCGTCACGTCAATCCCGAAATTCAACTACGAGCTTTTTAACTGCAACAACTTTAATATACGCTATTGGAGCTGGAATTACCGCGGCTGCTGGCACCAGACTTGCCCTCCAA
+
DDDDBIHHIIIHIIHHHIIIIIIIIIIIIIHHIHHHIIIHHIIHIIIIIHIIIHHIHIIGIIHIHIHIFFCF?CFHHH?EHIIGHHHHIIIHEHHIIFFCH@CHHGFHHIIIGHEHHFFHHHGHGHFHIIIIIIHHFIIHHIIHHHHIHHHIIFEHHHHIHHHIIIIIIIIIHIHIIIHIHHHIIIIHIHIIHIGIIGIIIIIIIIIIIIIIIIIIIIHHHHHEIHHIGIGHHIHHHHI=IIIIIHIIHHGDGHHIIIIIIHIHIIHIHHIIIIIIHIIIHHIIIIHIHIIHIGIIHFEIIIIHCHIIIIIIHIIIHIIIHIHGHIIIIHIIIHIIIIIIHHHIIHHIDDBDD
@HISEQ:969:HM2KJBCX2:2:1101:17662:26385 2:N:0:ACTATGCA
TGTCAGCTGTCGCCCAACTATCCCTATTAATCATTACGTCGATCCTAGAAACCAACAAAATAGGGTCAAACGTCCTATTTCATTATTCCATGCTAATGTATTCAAGCGTGAGCCTGCTTTAAACACTCTAATTTTTTCAAAGTAACAGTCCTGATTCCCCGCGACACCAAATTAATGACATCACGGATCTTCAGAAGGGAGAAACCAGTGACACCAGTGCATACCAAAGGCATGACCAGCGTACTGATCCCGAAATTCAACTACGAGCTTTTTAACTGCAACAACTTTAATATACGCTATTGGAGCTGGAATTACCGCGGCTGCTGGCACCAGACTTGCCCTCCAA
+
DDDDBHHIIIIIHIIIIIIHIHHIIIIIGIIIIIIIIIHIIHIIIIIIIIIIIIHIGEHIIHHHHGEHHHIHHIIIIIHIIIIIHIIHIHIHIIFFIIIIIHHHHIIIIIIIHIIIHIIIHHIIIIIIIIIIIIIIHIIIHIIIIIIIHIIIIHIIHIIGIIIIIIIIIHHIIIIIIIIIIIIIIIIIIIIIIIIIIIIIIIIIIIIIIHIIIIIIIIIIIIIIIIIIIIIIIIIIIIGIIIIHHIIIHHHIIIIIIHIIIIIIIIIIIIIIGIHIIIIIIIIIIIIIIIIIIIIIIIIIHIIIIIIIIIIIIIIIIIIIIIIIIIIIIIIIIIIIIIIIIDDDDD
@HISEQ:969:HM2KJBCX2:2:1101:19461:25799 2:N:0:ACTATGCA
TGTCAGCTGTCGCCCAACTATCCCTATTAATCATTACATCGATCCTAGAAACCAACAAAATAGAATCGGATGTCCTATTTCATTATTCCATGCTAATGTATTCAAGCGTGAGCCTGCTTTAAACACTCTAATTTTTTCAAGGTAACAGTCCTAATTCCCCGTGACACCAAATTAATGGCATTACGGTTCTTTAGAAGGTGAGAAATCAATAATATCAGTACATACCAACGGCATGACCGAAACATTGATCCCGAAATTCAACTACGAGCTTTTTAACTGCAACAACTTTAATATACGCTATTGGAGCTGGAATTACCGCGGCTGCTGGCACCAGACTTGCCCTCCAA
+
DDDDDIIIIIIIIIIIIIIIGHIIIIIIIIIIIIIIIIIIIIIHIIIIIIIIIIIIIIIIIIIIIIIIIIIIIIIIIIIIHIIIHIHIIIIIIHIIIIIIIIHHIIIIIIIIIIIHIIIHIIHIIIIIIIHHIIIIIIIIIIHIIIIHIIIIIIIIIIIIIIIIIIIIIIHGHIHIIIIIIIIIIIIIIHIIIIIIIIIIIIIIIHIIIIIIHIIIIIIIIIIIIIIIIHIIIIIIIIIIIIIIHHIIHIIIIIIIIIIIIIIIIIIIIIIIIIIIIIIIIIIIIIHIIIIIIIIIHIIIIIIIIIIIIIIIIIIIIIIIIIIIIHIIIIIIIIIIIIIIIIDDDDD
@HISEQ:969:HM2KJBCX2:2:1101:2642:26429 2:N:0:ACTATGCA
TGTCAGCTGTCGCCCAACTATCCCTATTAATCATTACGTCGATCCTAGAAACCAACAAAATAGAATCAAACGTCCTATTTCATTATTCCATGCTAATGTATTCAAGCGCGAGCTTGCTTGAAACACTCTAATTTTTTCAAAGTAACAGTCCTGATTTCCCACGACACCAAATTAATGACATCGTGGTTCGTCAGAAGGGAGAAACCAATAATACTAGTACGTACAAAGTACGACCGACATATTAGTCCCGAAATTCAACTACGAGCTTTTTAACTGCAACAACTTTAATATACGCTATTGGAGCTGGAATTACCGCGGCTGCTGGCACCAGACTTGCCCTCCAA
+
@BDDDCEH1DE110DE@@F1GH@GHHHHEHHHC@FGE1<1/<<<<CF11<DEHG?EHI?1<D1<1<<GH110<1<CC?11D1111111<1<111DHH@@GE<FGGHF0EGG@E81BFBD$<HCHFEHF8D8<CG1:CIIGB7<GGF@ADIHEEG@@C7A@EGD;#:.G@CIGCEHHEGGD/C@EDHHGCC7C@C:F<<0FCF@FBHGIHHFEFEH@<8@CGFHHD/<AFEFFHHCA@G<1<<1FC/CED1HEHEE@@DC@CE@G?HIHHEHE<@HEEGFCCC<1C1HEHFHIHHG<F<CCIHHHHHHGCGEEC<</D1HF1GIH@IHGHGEG@E@CHHE?DDD0
@HISEQ:969:HM2KJBCX2:2:1101:9152:27408 2:N:0:ACTATGCA
TGTCAGCTGTCGCCCAACTATCCCTATTAATCATTACGTCAATCCTAGAAACCAACAAAATAGGATCAAACATCCTATTTCATTATTCCATGCTAATGTATTCAAGCGTTAGCCTGCTTTAAACACTCTAATTTTTTCAAAGTAACAGTCCTGTTTCCCTGCAACACCAAATTAATGACATTACAGTTCTTCAAGAAGGAGGAACCAGTGAAGCCAGTACATACCAGAGGCACGACCAACCTACTAAGCCCGAAATTCAACTACGAGCTTTTTAACTGCAACAACTTTAATATACGCTATTGGAGCTGGAATTACCGCGGCTGCTGGCACCAGACTTGCCCTCCAA
+
D00<@<FDCHH?10CCHHHHGC1<G1<<DGH@HE?1<@<<<GH1CGGGFHH1<1D@1D@@EH1C1DG11<C11DFHE@F?1<F11DF1<111<1<CGCGF8<IHHGHEBCHHEHEH@<FBCHHHF8@1FGHHH19A@B<G?GHGHGHHIG1HHHH@HC@HGCEFD<0CCG@FHEHF1E:HHCCCEDFDE<C./CIIIHIHHEG@G@GFFCHFE@HFHEF@>FGHHF<11<CFIIHHHG@C1HHBCD<-HCC@DC1HIFG@IHH@HCIIIHED1EGHHEHFHED<11HHEHF0G<?FF@GFHHEHHG?IIIIIIHHF?DCHGHHHHHIIHHCHHHFHGIHGF@?DD0
@HISEQ:969:HM2KJBCX2:2:1101:2584:27623 2:N:0:ACTATGCA
TGTCAGCTGTCGCCCAACTATCCCTATTAATCATTACGTCAATCCTAGAAACCAACAAAATAGGATCGAACGTCCTATTTCATTATTCCATGCTAATGTATTCAAGCGTTAGCTTGCTTTAAACACTCTAATTTTTTCAAAGTAACAGTCCAAATTCCCCGCAACACCAAATTAATGGCATTACGGATCATCAGGAAGGAGGAATCAGTGAGACCAGTACATACCAGAGGCATGACCAATCTACTAACCCCGAAATTCAACTACGAGCTTTTTAACTGCAACAACTTTAATATACGCTATTGGAGCTGGAATTACCGCGGCTGCTGGCACCAGACTTGCCCTCCAA
+
DDDDDIIIIIIIIIIIIIIIIIIIIIIIIIIIIIIIIIIIIIIHHIIIIGIIIIIIIHIHHIIIIIIIIIIIIIIIIIIIIIIGIIIIIIIIGIIHIIIIIIIIIIIIIIIIIIIIIIIIIHHHHIIIIIHHHHHIIIHIIIIIIIIIIIIIHIIIIIIIIIIIIIHIIIIIIIIHIIIIIIIIIIIIIIIIHIIIIIIIIIIIIIIIIIIIIIIIIIIIIIIIIIIIIIIIIIIIIIIIIIHHHIIIIIIIIIIIIIIIIHHIIIIIIIIIIIHIIIIIIIIIIIIIIIIIIIIIIIIIIIIIIIIIIIIIIIIIIIIIIIIIIIIIIIIIIIIIIIIIIDDDDD
@HISEQ:969:HM2KJBCX2:2:1101:5752:27452 2:N:0:ACTATGCA
TGTCAGCTGTCGCCCAACTATCCCTATTAATCATTACGGTGATCCTAGAAACCAACAAAATAGAACCATGCCGTCCTATTCTATTATTCCATGCTAATGTATTCGAGCAAAAATGCCTGCTTTAAACACTCTAATTTTTTCAAGGTAAAGGTCCTGGATCCGCAAGACACCCAATTAAGGACATCAAGTTTCTCCAGAAGGTGAGAAATCAACAGCGACAGTTCATACCCCTTAAGGCACGACCATCACGTCAATCCCGAAATTCAACTACGAGCTTTTTAACTGCAACAACTTTAATATACGCTATTGGAGCTGGAATTACCGCGGCTGCTGGCACCAGACTTGCCCTCCAA
+
DD@DBIGIIIHIFHHIHHHEHGHIIIIIIIIIHIHHEHIEHHIIIHIHIHHIIIIHHCHIHIEHICGHHHIIIIIIGEEHIHIIIIIIHHFHHCHFHCGFHEFHHGIHHHIIHHIIHHIHFHIIHHHIIHIIHHIHHIIIIHHIIIIIIIIHIHIIIIHIHIIIIIHHHHHIIHHHIIHIIIIIIIHIHH?IIIIIIHIIIIIIIIIHHIIIIIIHHHIIIIIIIIH<IIIIIIIIIIIIIIIIIHGDHIIHIIHIIIIIIIIIIIHHHHIIHIIHIIIIHIHHHIHIIIHIHHHIIIHIHIIIIIIIIIIIIIIIIHHIIIIIIIIIIIIIIHIHIIIIIIIIIIIIDDDDD
@HISEQ:969:HM2KJBCX2:2:1101:7222:28262 2:N:0:ACTATGCA
TGTCAGCTGTCGCCCAACTATCCCATTAATCATTACGTCAATCCTAGAAACCAACAAAATAGGATCAAACGTCCTATTTCATTATTCCATGCTAATGTATTCAAGCGTTAGCCTGCTTTAAACACTCTAATTTTTTCAAAGTAACAGTCCTGTTTCCCTGCAACACCAAATTAATGACATTACAGTTCTTCAAGAAGGAGGAACCAGTAAAGCCAGTACATACCAGAGGCACGACCAACTTACTAATCCCGAAATTCAACTACGAGCTTTTTAACTGCAACAACTTTAATATACGCTATTGGAGCTGGAATTACCGCGGCTGCTGGCACCAGACTTGCCCTCCAA
+
DDDDDIHIIIIIIIIIIIIIIIIIIIIIIIIIIIIIIIIIIIIIIIIIIIIIIIIHIIIIIIIIIHIIIHIHHIIIIIIIIIIIHIIHIIIIIIIIIIIIIHHIHIIIIIIHIIIIIIIIHIIIIIIIIIIIIIIIIIIIIHIIIIIIHIIIIIIIIIIIIIIIIIIIIIHIIIIIIIIIIIIIIIIIIIIIIIIIIIIIIIIIIIIIIIIIIIIIIIIIIIIIIIIIIIIIIIIIIIIIIIIHIIIIIIIIIIIIIIIIIIIIIIIIIIIIIIIIIIIIIIIIIIIIIIIIIIIIIIIIIIIIIIIIIIIIIIIIIIIIIIIIIIIIIIIIIIIIIIIIDDDDD
@HISEQ:969:HM2KJBCX2:2:1101:4618:28013 2:N:0:ACTATGCA
TGTCAGCTGTCGCCCAACTATCCCTATTAATCATTACGGTGATCCTAGAAACCAACAAAATAGAACCATGCCGTCCTATTCTATTATTCCATGCTAATGTATTCGAGCAAAAATGCCTGCTTTAAACACTCTAATTTTTTCAAGGTAAAGGTCCTGGATCCGCAAGACACCCAATTAAGGGCATCAAGTTTCTCCAGAAGGTGAGAAATCAACAGCGACAGTTCATACCCCTTAAGGCATGACCATCACGTCAATCCCGAAATTCAACTACGAGCTTTTTAACTGCAACAACTTTAATATACGCTATTGGAGCTGGAATTACCGCGGCTGCTGGCACCAGACTTGCCCTCCAA
+
DDDDDIGIGIIIIIIIIIIIIIIIIIIIIHIIIIIIIIIIHIIIIHIIIIIIIIIIIHEHIIIHIIIIIHIHHIIIIIHIHIIGIIIIHHIIHIGEHHHFHHHIIIIIIIIIIIHHIHHIIIIIIHIHIIIIIIIIIIIIIIIHIIIHIIIHIIIIIHHIIIIIIIIIIIHIIIIIIIIIHIIIIIIIHGHIIIHIIHIIIIIIIIIHIIIIIIIIIIIIHIIIIIIIHIIIIIIIIIIIIIIIIIIIIIIHIIIIIIIIIIIIIIIIIHIIIIIIIIIIIIIIIIIIIIHIIHIIIIIIIIIIIIIIIIIIIIIIIIIIIIIIIIIIIIIIIIIIIIIIIIIIIIIIDDDDD
@HISEQ:969:HM2KJBCX2:2:1101:3076:28666 2:N:0:ACTATGCA
TGTCAGCTGTCGCCCAACTATCCCTATTAATCATTACGTCGATCCTAGAAACCAACAAAATAGAATCAAACGTCCTATTTCATTATTCCATGCTAATGTATTCAAGCGCGAGCTTGCTTTAAACACTCTAATTTTTTCAAAGTAACAGTCCTGATTTCCCATGACACCAAATTAATGACATCGTGGTTCGTCAGAAGGGAGAAACCAATAATGCTAGTACGTACAAAGTACGACCGACATATTAGTCCCGAAATTCAACTACGAGCTTTTTAACTGCAACAACTTTAATATACGCTATTGGAGCTGGAATTACCGCGGCTGCTGGCACCAGACTTGCCCTCCAA
+
DDDDDIIIIIIIIIIIHIIIIIIIIIIIIIIIIIIIIIIIIDHHIIIIIIIIIGHIIFHIIIIIIIIIGIIIHHIIGIIIHFIIIHHIHIIIIIIIIIIIIIHIIIIIIIIHIIIIIHIIHIHHHIIIIIIHIIIIIIIIIIIIIIIIIIIIIIHHHHIIIIIIIIIIIIHIIIIIIIIIHHIIIIIIIIIIIIIIIIIHIIIIIIIIIIIIIIIIIIIIIIIIIIIIIIIIIIIIIIIIIIHIIIIIIIIIIIIIIIIIIIIIIIIIIIIIHIIIIIIIIIIIHIIIIIIHIIIIIIIIIIHIIIIIIIIIIIIIIIIIIIIIIIIIIIIIIIIIIIIDDDDD
@HISEQ:969:HM2KJBCX2:2:1101:8469:29587 2:N:0:ACTATGCA
TGTCAGCTGTCGCCCAACTATCCCTATTAATCATTACGGTGATCCTAGAAACCAACGAAATAGAATCAGTCCGTCCTATTTCATTATTCCATGCTAATGTATTCAGACGATAGTCTGCTTTAAACACTCTAATTTTTTCAAAGTAACAGTCCTGATTTCCCATCACACCAAATAAATGGCATGAAAGTTCCTCAGAAGGTAGAGATCCATCTCACCAGTGCAGACAATTAAGCCTGACCAATGGGTAGACCCCGAAGTTCAACTACGAGCTTTTTAACTGCAACAACTTTAATATACGCTATTGGAGCTGGAATTACCGCGGCTGCTGGCACCAGACTTGCCCTCCAA
+
DDDDDHHHIIIHIIIIIIIIIIIIIHIIIIIHIFHIHGHHIHHEHIIIIIIHHIIIIIIIIIEHFHIIGHHIGHHDEHHIIIIIIIHIIIIIIHIICFHHIHHIIHHHHIHHIHHIHIHHIHHIIIIIIHIGIGHIHIIIIIIIIIIIHHIHHIIIIIIHIIIIIIIIIIIIIHHIHHHHHIIIIIIIIIIGIHIIIIIIIIIIIIHHHIIHIIIIHHIIIIIIIIIIIIIIIIIHHIHIIIHIHHHHIHDGGIIIIIIGIIIIIIIIIIIIIIIHIIIHIIIIIIHGCIIIIIIIIIIIHIIIIIIIIIIIIIGIIIIIIIIIIIIIHIIIIIIIIIIIIIIDBDDD
@HISEQ:969:HM2KJBCX2:2:1101:14674:29635 2:N:0:ACTATGCA
TGTCAGCTGTCGCCCAACTATCCCTATTAATCATTACGTCGATCCTAGAAACCAACAAAATAGAATCAAACGTCCTATTTCGTTATTCCATGCTAATGTATTCAAGCGTGAGCCTGCTTTAAACACTCTAATTTTTTCAAAGTAACAGTCCTGATTCCCCAAGACACCAAATTAATGACATCATGGTTCGTCAGAAGGTAGGAATCAATAATACCAGTACGTACAATAGCACGACCAATAAATTGATCCCGAAATTCAACTACGAGCTTTTTAACTGCAACAACTTTAATATACGCTATTGGAGCTGGAATTACCGCGGCTGCTGGCACCAGACTTGCCCTCCAA
+
DDDDDIIIIIIIIIIIIIHIIIIIIHIIIIIIIIIIIIIIIIIIIIIIIIIIIIIIIIIIIIIIIIIIIIIIIIIIIIIIIIIIIIIIIIIIIIIIIHIIIHHIIIIIIIIIHIIIIIIIIIIIIIIIIIIIIIIIIIIIIIIIIIIIIIIIIIIIIIIIIIIIIIIIIIIIIIIIIIIIIIHIIIIIHIIIIIIIIIIIIIIIIIIIIIIIHIIIIIIIIIIIIIIIIIIIIIIIIIIIIIIHIIIIIIIIIIIIIIIIIIIIIIIIIIIIIIIIIIIIIIIIIIIIIIIIIIIIIIIIIIIIIIIIIIIIIIIIIIIIIIIIIIIIIIIIIIIIIIIIDDDDD
@HISEQ:969:HM2KJBCX2:2:1101:6760:27628 2:N:0:ACTATGCA
TGTCAGCTGTCGCCCAACTATCCCTATTAATCATTACATCGATCCTAGAAACCAACAAAATAGAATCAAAACGTCCTATTTCATTATTCCATGCTAATGTATTCAAGCGTAAGCCTGCTTTAAACACTCTAATTTTTTCAAAGTAACAGTCCTGATTCCCCATGACACCAAATTAATGACATCATGGTTCGTCAGAAGGGAGAAATCAATAAGCTAGTACGTACCAAAGGCACGACCAACATATTGATCCCGAAATTCAACTACGAGCTTTTTAACTGCAACAACTTTAATATACGCTATTGGAGCTGGAATTACCGCGGCTGCTGGCACCAGACTTGCCCTCCAA
+
DDDDDIGIIIIHIIIGIIIIIIIHIIIIIIIIIIIHIHIIIHIIIIIIHIIIIEHHIIIIIIIIIGIIGCDHHIIIIHIIIHIHIIIIIIIIHIIIHHIIHHHGHIHHHIHIIIHIHHIIIIHIIIIIIIIIIIIIIIIIIIHIIIIIIIIIIIIIIIIIIIIIIIIIIIIIHIHIIIHHIIIIHIIIHIIHHIIIIIIHGIIIIIHHHGIIIGHIIIIIIIIIIIIIIIIIIIIIIIIIIIIHIIIIIHHHIIIIIIIIIIIIIIIIIIIGIIIIIIIIIIIIIHHIIIIIIIIIIIIIIIIIIIIIIIIIHIIHIIIIIIIIIIIIIIIIIHIIIIIIIDCDDD
@HISEQ:969:HM2KJBCX2:2:1101:13609:29538 2:N:0:ACTATGCA
TGTCAGCTGTCGCCCAACTATCCCTATTAATCATTACGTCGATCCTAGAAACCAACAAAATAGAATCAAACGTCCTATTTCATTATTCCATGCTAATGTATTCAAGCGTAAGCCTGCTTTAAACACTCTAATTTTTTCAAAGTAACAGTCCTGATTCCCCACGACACCAAATTAATGACATCGCGGTTCTTCAGAAGGTAGGAACCGATAATGCCAGTGCGTACCGAAGCACGACCAACAATTCGATCCCGAAATTCAACTACGAGCTTTTTAACTGCAACAACCTTAATATACGCTATTGGAGCTGGAATTACCGCGGCTGCTGGCACCAGACTTGCCCTCCAA
+
DDDDDIGIIIHIIHIIIIIIIHIIIHIHIHIIGHHHHHHIIIIHCHGHHHHHHIHIHHEEHHHFHIHGIEHHHHHHHIHHHEHIHIIIHHHHIHIIIIIIIIIHIHHHIHIIIIIIIIHHIIIHIIHHHHIHHHHHHGGHIHGHIIHHHHHHIIHHIIFIIHIHIIIIIHIHHIIIIHHHGIIIIHCIGHGIIHIIHIIIIIHHDEHIIIHIIIIIIHIIIIIIIIIGIIIIIIIHHHHHGFF<HIHHHHGIIHHIIIIHHCHGCIIIHGHIGIIIIIIIHHHGHHIIIIIIIIIIIIIIIHIIIIIIIIHIIIIIIIHIIIIIIIIIIIIIIIHIIIIIDDCDD
@HISEQ:969:HM2KJBCX2:2:1101:8589:30054 2:N:0:ACTATGCA
TGTCAGCTGTCGCCCAACTATCCCTATTAATCATTACGGTGATCCTAGAAACCAACGAAATAGAATCAGTCCGTCCTATTTCATTATTCCATGCTAATGTATTCAGACGATAGTCTGCTTTAAACACTCTAATTTTTTCAAAGTAACAGTCCTGATTTCCCATCACACCAAATAAATGGCATGAAAGTTCCTCAGAAGGTAGAGATCCATCTCACCAGTGCAGACAATTAAGCCTGACCAATGGGTAGACCCCGAGGTTCAACTACGAGCTTTTTAACTGCAACAACTTTAATATACGCTATTGGAGCTGGAATTACCGCGGCTGCTGGCACCAGACTTGCCCTCCAA
+
DDDDDIIIIIIIIIIIIIIIIHIIIIIIHIIIIHIHHHIIIIIIIIIIHHHIIIIIIHIIIIHHIIIHHIIGIHIIIFIIIIHIIHIIIIIIHHIHIIIHHIHHIIIIIIIIIIIIIIIIIHIIHIIIIIIIIIIGIIIIIHIIIIIHIHHHIIHIHIIIIIIIIIIHIHIIHHIHHIIIGHIIIIIIIIIGIIIIHIIIHIIIIIIIIIIHIIIIIHIIIIIIIIIIIIIGIIIIIIIIIHIHIHHIIIIGIIIIIIHIIHHHIHHIIHHIIIIIIIIIIIIIIHIIHIIIIIIIIIIIIIHIIIIIIIIIIIIIIIIIIIIIIIIIHIIIIIIIIIIIIIIDCDDD
@HISEQ:969:HM2KJBCX2:2:1101:11838:30403 2:N:0:ACTATGCA
TGTCAGCTGTCGCCCAACTATCCCTATTAATCATTACGTCGATCCTAGAAACCAACAAAATAGAATCAAACGTCCTATTTCGTTATTCCATGCTAATGTATTCAAGCGTGAGCCTGCTTTAAACACTCTAATTTTTTCAAAGTAACAGTCCTGATTCCCCAAGACACCAAATTAATGACATCATGGTTCGTCAGAAGGTAGGAATCAATAATACCAGTACGTACAATAGCACGACCAATAAATTGATCCCGAAATTCAACTACGAGCTTTTTAACTGCAACAACTTTAATATACGCTATTGGAGCTGGAATTACCGCGGCTGCTGGCACCAGACTTGCCCTCCAA
+
DDDDDIIIIIIIIIIIIIIIIIIIIIIIIIIIIIIIIHHIIIIIIIIIIIIIIIIIHIIIIIIIIIIHIIIIIIIIIIIIIIIIIIHIIHIIIIIIHIHIIGIIIIIIIIIHIIIIIIIIIIIIIIIIIIIIIIHIIIIIIIHHIIIIHIIIIIIIIIIIHIIIIIIIIIIIIIIIIIIIIIIIIIHIIIHIHIIIIIIIIIIIIIIIIIIIHIIIIIIHHIIIIIIHIIIIIIIIIIIIIIIIIIIIIIIIIIIIIIIIIIIIIHIIIIIIIIIIIIIIIIHIHHIIIIIIIIIIIIIIIIIIIIIIIIIIIIIIIIIIIIIIIIIIIIIIIIIIIIIIDDDDD
@HISEQ:969:HM2KJBCX2:2:1101:3160:30299 2:N:0:ACTATGCA
TGTCAGCTGTCGCCCAACTATCCCTATTAATCATTACGGTGGTCCTAGAAACCAACAAAATAGAACCACAACGTCCTATTCTATTATTCCATACTAATCTATTCAAGCAATAGCCCGCTTTAAACACTCTAATTTTTTCAAGGTAATAGTTCTGGCTCCCCAAAACACCCAATAAAGGGCATACCGGTTCACCAGAAGGAAGACCCGACAGCAGACAGTACTCGCCAAAGACGGACCGCCCGGCCAGGCCTAAAATTCAACTACGAGCTTTTTAACTGCAACAACTTTAATATACGCTATTGGAGCTAGAATTACCGCGGCTGCTGGCACCAGACTTGCCCTCCAA
+
DDDDDIIIIIIIIIIIIIIIIIIIIIIIHIIIIIIIIIIIIIIIIIIIHIHIIIIIIIIIHIIIHIIIIIHIIIIIIIHHGIIIIIIIIIIIIIIIIIIIIHEHIHIIIIIIIIIIIIIIIIIIIIIIIIIIHHHIIIIIIIIIIIIIIIIIIIHIIIIIIIIHIIIIIIIIIHIIIIIIIHII#IIIIHIHIIIIIIIIIIIIIIIIIIIIIIIIIIIIIHIIIIIIIIIIIIIIIIIIIIIIIIIIIIIIIIIIIIIIIIHIIIIIIIHIIIHIIIIIIIHIIIIIIIIIHHHIIIIIIIIIHIIIIIIIIIIIIIIIIIIIIIIIIIIIIIIIIIIIIDDDDD
@HISEQ:969:HM2KJBCX2:2:1101:6988:30531 2:N:0:ACTATGCA
TGTCAGCTGTCGCCCAACTATCCCTATTAATCATTACGTCGATCCTAGAAACCAACAAAATAGAATCAAACGTCCTATTTCATTATTCCATGCTAATGTATTCAAGCGTAAGCCTGCTTTAAACACTCTAATTTTTTCAAAGTAACAGTCCTGATTCCCCACGACACCAAATTAATGACATCGCGGTTCTTCAGAAGGTAGGAACCAATAATGCCAGTGCGTACCGAAGCACGACCAACAATTTGATCCCGAAATTCAACTACGAGCTTTTTAACTGCAACAACTTTAATATACGCTATTGGAGCTGGAATTACCGCGGCTGCTGGCACCAGACTTGCCCTCCAA
+
DDDDDIIIIIIIIIIHIHIIIIIIIIIHIIIIIHHIIHHIIIIIIIIIIIIIIIIIHIHIIIHIHHIIHIIHIHIIHIIIIIIIIIHHIGIIIIIIIHHHHIIIGIIIIIIIIIIIIIIHIIIIIIIIIIIIEHIHHIIIEIIHIIIIIIIIIIHIIHIIHIIIIIIIIIHIIHIIIIIIIIIIHHHHIHIHIIIIIIIIIIIIHGIIIIHIIIIIIIIHIIIIIIIHIIIIIIIIHIIIHGHHIHHIIIIIIIHHIIIIIHIIHIIIIIIIIHIIIIIIHIIIIIIHEIIIHIIIIHIIIIHIIIIIIIHIIIIIIIIIIIIIIIGIIIIIHIIIIIIIDDDDD
@HISEQ:969:HM2KJBCX2:2:1101:8514:31255 2:N:0:ACTATGCA
TGTCAGCTGTCGCCCAACTATCCCTATTAATCATTACGTCAATCCTAGAAACCAACAAAATAGGATCGAACGTCCTATTTCATTATTCCATGCTAATGTATTCAAGCGTTAGCCTGCTTTAAACACTCTAATTTTTTCAAAGTAACAGTCCTGTTTCCCTGCAACACCAAATTAATGACATTACAGTTCTTCAGAAAGGAGGAATCAGCGAAGCCAGTACATACCAGTGGCACGACCAACCTGCTGACCCCGAAATTCAACTACGAGCTTTTTAACTGCAACAACTTTAATATACGCTATTGGAGCTGGAATTACCGCGGCTGCTGGCACCAGACTTGCCCTCCAA
+
DDDDDIIIIIIIIIIHIIIIIIIIIIIIIIIIIIIIIIIIIIIIIIIIHIIIHIIIIIIIIIIIIIIIHIIIIIIIIIIIIIIIIIIGIIIIIIIIIIIIIIIIIIIIIIIIIIIIIHHIIHIIIIIHIIIIIIIIIIIIIIIIIIIIIIHIIIIIIIIIIIIIIIIIIIIIIIIIIIIIIIIIIIIIIIIIIIIIIIIIIIIIIIIIIHGIIIIIIIIIIIIIIIIIIIIIIIIIIIIIIIHHHIIIIIIIIIIIIIIIHIIIIIIIIIIIIIIIIIIIIIHIIIIIIIIIIIIIIIIIIIIIIIIIIIIIIIIIIIIIIIIIIIIIIIIIIIIIIIIIIDDDDD
@HISEQ:969:HM2KJBCX2:2:1101:19761:31932 2:N:0:ACTATGCA
TGTCAGCTGTCGCCCAACTATCCCTATTAATCATTACATCGATCCTAGAAACCAACAAAATAGAATCGGATGTCCTATTTCATTATTCCATGCTAATGTATTCAAGCGTGAGCCTGCTTTAAACACTCTAATTTTTTCAAGGTAACAGTCCTAATTCCCCGTGACACCAAATTAATGGCATTACGGTTCTTTAGAAGGTGAGAAATCAATAATATCAGTACATACCAACGGCATGACCGAAACATTGATCCCGAAATTCAACTACGAGCTTTTTAACTGCAACAACTTTAATATACGCTATTGGAGCTGGAATTACCGCGGCTGCTGGCACCAGACTTGCCCTCCAA
+
DDDDDIIIIIIIIIIIIIIIIHHHIIIIIIIIIIIIIIIIIEHHHIIIIGHIIIIIIIIHIHIIIIIIIIIHHHIIIIIIIIIIIIIFHHIIHIIIIIIII?CHHHIIIIIIHIIIHIIIIIIHIHIIIIIIIHHHHHEEIHIIHHHGIIHIIIIIIIIIIIIIIIHEIIIIHIII:IIIIIIIIIIHHHHIDGIIH;HIIIHHIIHIIIIIIHHIIIIHHIIIIHIIIHEIIIIIIIIIIIIIHGHIHHIIIIIIIIIIIIIIIIIIIHIIIIIHHGIIIIIHHHIIIIHIIIHHIIHIIIIIIIHIIIIIIIIIIIIIIIIIIHHHHHIHGIIHHHGIIHDDDDD
@HISEQ:969:HM2KJBCX2:2:1101:20256:31819 2:N:0:ACTACGCA
TGTCAGCTGTCGCCCAACTATCCCTATTAATCATTACGTCAATCCTAGAAACCAACAAAATAGGATCGAACGTCCTATTTCATTATTCCATGCTAATGTATTCAAGGCGTTAGCCTGCTTTAAACACTCTAATTTTTTCAAAGTAACAGTCCTGTTTCCCTGCAACACCAAATTAATGACATTACAGTTCTTCAGAAAGGAGGAATCAGCGAAGCCAGTGCATACCAGTGGCACGACCAACCTGCTGACCCCGAAATTCAACTACGAGCTTTTTAACTGCAACAACTTTAATATACGCTATTGGAGCTGGAATTACCGCGGCTGCTGGCACCAGACTTGCCCTCCAA
+
BDDDDIIIIHIIIIIIIIHIIIHIIHIIIIIHIIIIIIIIIIIIIIIIIIIHIHIGHHHIHIGEHHIIIHIHHFHIIIIHHHHIGIIICHHGFEHIIIHIHHGHIHHHHHEHHHHIHHHIIIIIIIIHHHIFHHFHHIIFHHIIIIIIHIIIIHIIIIIIHFGHHHGIIHIIIHHHIHHHHIIIIHIIHIIIIIIIIIIHHIIIIHIIIIIHHHEHHHEIIIHIIIIIIIIIIIIIIIIIIIHHF@EEIIIIIIHHGIIIIIIIIIIIHHHGHHHCHHIIIIIIIIIIIIIIIIIIIIIIIIIIIIIIIHHIIIIIIIIIIIIIIIIIIHIIIIIIIIIIIIDDDDD
@HISEQ:969:HM2KJBCX2:2:1101:17153:31564 2:N:0:ACTATGCA
TGTCAGCTGTCGCCCAACTTTCCCTATTAATCATTACGTCGATCCTAGAAACCAACAAAATAGAATCAAACGTCCTATTTCATTATTCCATGCTAATGTATTCAAGCGTGCGCCTGCTTTAAACACTCTAATTTTTTCAAAGTAACAGTCCTGATTCCCCACGACACCAAATTAATGACATCGCGGTTCTTCAGAAGGTAGGAACCAATAATGCCAGTGCGTACCGAGGCACGACCGACAATCTGATCCCGAAATTCAACTACGAGCTTTTTAACTGCAACAACTTTAATATACGCTATTGGAGCTGGAATTACCGCGGCTGCTGGCACCAGACTTGCCCTCCAA
+
ADDDDHHHHGHCHHHIIIIHHIHIGEFHGHIIIIIIIHIIDCHHHIHEEHHIIIIIHHHHFHIGHIIIGGIECGHHHH?GHCHIHFIGIHEHHIGHHIIIGFHIIGIHIEHDIIHGHIHIIHHIHH@HHFHHHIHIHGIHIIIHGHHIGHHHHHHHHIIGIIIIHIHGH@HHIEHFHHHIHIHHHHHFHHGHHHEHHHIHHHIIHHHIHHCFHI;IIIIHHHIIGHHEIHHIIHHHIIHIHEEFIHDHDHIIIIHHHEHEHCIIHIIIIIIHEGHHIHHFHHFC<FHHGHHHHHIHHGEHIIIIIIIIHHHHIIHHIIIIIIIIIIHIIHIHEIHHHIHIDD@@B
@HISEQ:969:HM2KJBCX2:2:1101:14800:31527 2:N:0:ACTATGCA
TGTCAGCTGTCGCCCAACTATCCCTATTAATCATTACGTCAATCCTAGAAACCAACAAAATAGGATCAAACGTCCTATTTCATTATTCCATGCTAATGTATTCAAGCGTTAGCCTGCTTTAAACACTCTAATTTTTTCAAAGTAACAGTCCTGTTTCCCTGCAACACCAAACTAATGACATTACAGTTCTTCAAGAAGGAGGAACCAGTAAAGCCAGTACATACCAGAGGCACGACCAACCTACTAATCCCGAAATTCAACTACGAGCTTTTTAACTGCAACAACTTTAATATACGCTATTGGAGCTGGAATTACCGCGGCTGCTGGCACCAGACTTGCCCTCCAA
+
ADDADIIIIEHIHHHHFIIIIHIIIIIIIGIHIIIIIIIIIIHHFCHIIIIIHHIIIIIIIIHFHIFHFF1C@GEHHHHHIHHH1FHHEHHIGHHIHHIIIIHHHHH=HIHEHIIIIIHIHHHHIIHEHIIHHHIIIIIIIIIIIHHIHHHIHHHHIGHHHIHHHGIHHHIIIIHIHHEHIIIHG?IIIIIHIIGHIIIIHIIHHFHFFIGIIIIIIIHHHHHIHHHHGEHHHFIIHIIIIHHHDHF@IIIIIIIIHHIHHHHHHFHHHFHHIIIIIGIIIIHIHGEIIIHHDIIIIIIIIIIIIIIHHIIIIIIHHIHIIIIIIIIIIIIHHIIIIIIIIDBDDD
@HISEQ:969:HM2KJBCX2:2:1101:3222:32067 2:N:0:ACTATGCA
TGTCAGCTGTCGCCCAACTATCCCTATTAATCATTACGTCAATCCTAGAAACCAACAAAATAGGATCGAACGTCCTATTTCATTATTCCATGCTAATGTATTCAAGCGTTAGCCTGCTTTAAACACTCTAATTTTTTCAAAGTAACAGTCCTGTTTCCCTGCAACACCAAATTAATGACATTACAGTTCTTCAAGAAGGAGGAACCAGTAAAGCCAGTACATACCAGAGGCACGACCAACCTACTAATCCCGAAATTCAACTACGAGCTTTTTAACTGCAACAACTTTAATATACGCTATTGGAGCTGGAATTACCGCGGCTGCTGGCACCAGACTTGCCCTCCAA
+
DDDDDIIIIHIIIIIGHHHHIHEHIIIIEHHHHHHGIIHHHIICEHHHEHHIEHHII?HHHGIHHHHHHHHIHHHHHICHHGEHIIHHHHEHIHHHIIIIIHIIIHHEHIHDHIIIIIIIHIIIHIHHHIGGHHHIHGIHHHEHEHHHIHHGHEGIIIHEHEHHHHGIHHIIIHEHFIIHIFGFGIIHIIHGHHHIIHHHIIHIHFC1HIHHHIHHHHIHHHIIIHHHH9HHHEIIIIIIHHHD<GAGHHHCCEEHGIIHHHCHHHEHIIIHGFCHHEHHHHFEHEIIIIIIHHIIIHIHEHIIIIIIIIHHIIHIHIHIHHHFFHIFHIIIIIIIIHIIIDDDDD
@HISEQ:969:HM2KJBCX2:2:1101:20907:33165 2:N:0:ACTATGCA
TGTCAGCTGTCGCCCAACTATCCCTATTAATCATTACGTCGATCCTAGAAACCAACAAAATAGAACCATGCCGTCCTATTCTATTATTCCATGCTAATGTATTCGAGCAAAAATGCCTGCTTTAAACACTCTAATTTTTTCAAGGTAAAGGTCCTGGATCCGCAAGACACCCAATTAAGGACATCAAGTTTCTCCAGAAGGTGAGAAATCAACAGCGACAGTTCATACCCCTTAAGGCATGACCATCACGTCAATCCCGAAATTCAACTACGAGCTTTTTAACTGCAACAACTTTAATATACGCTATTGGAGCTGGAATTACCGCGGCTGCTGGCACCAGACTTGCCCTCCAA
+
DD@DDHHEEEHHHIIIIDCEHHIHHHIIIIGGHHIH?HEHHCEEHHIIIHEEDGHGHHIGIIIHIFCEHIIHH<<CHG1@DGHGHIEH1<C@CGEGIHHEH1DEHIIIIIIIHHHHHDIIHEEEEGHIHHHHHGEHHIHFHIGIHIIIHEIHGHGEGHCHHEGEIHG,HG5GDHIHEHHHIIIIHEHEGGIHHGHHHHIHGHGHHIHHHFHI<HIHHHHIHGIIIIIIII<IIIIIIGHGIIIIIHHHHHFHHEGHIHHHIIIIIHIIIHHHHHIHIIIHIHIIHHHIIIHIIIIIIIHE@IIIIIIIIIIIIIGIIHIIIIIIHIIHIIIIIIIIIIIHGIIIIIIIDDDDD
@HISEQ:969:HM2KJBCX2:2:1101:5916:33593 2:N:0:ACTATGCA
TGTCAGCTGTCGCCCAACTATCCCTATTAATCATTACGTCAATCCTAGAAACCAACAAAATAGGATCGAACGTCCTATTTCATTATTCCATGCTAATGTATTCAAGCGTTAGCCTGCTTTAAACACTCTAATTTTTTCAAAGTAACAGTCCTGTTTCCCTGCAACACCAAATTAATGACATTACAGTTCTTCCAGAAGGAGGAACCAGTAAAGCCAGTACATACCAGAGGCACGACCAACCTACTAATCCCGAAATTCAACTACGAGCTTTTTAACTGCAACAACTTTAATATACGCTATTGGAGCTGGAATTACCGCGGCTGCTGGCACCAGACTTGCCCTCCAA
+
DDDDCIIIIIIIIIIHIIIIIIIIIIIIIIIIHIIIIIIIIIIIIIIIIIIIIHIIIHHIIIHIIIIHHIHHIHHIIIHHIHIIIIIHHHHHIIHFHIIHHHHIIIGIHIIIHIIIIIIIIIIIHIIIIIIIIIIIIHHHHIIIIHIIHIIIGHHIHIIIIIIIIIHHIIIHIIIIIHIIIIIIIIHHGIIIHIIIHIIHIHHHIHIIIIIIIIIIIIIIIIIGIIHIIIIIIIIIIIIIIHGGFHHEIHHIIIIHHHIIIIHIIIIIIIIIIHGIIGIHHIIHIIHHIIIHIHIIIIIIHIIIIHIIHGIIIIHIIIIIIIGIIIIIIIIIIIIHIHIIIDDDDD
@HISEQ:969:HM2KJBCX2:2:1101:3256:34066 2:N:0:ACTATGCA
TGTCAGCTGTCGCCCAACTATCCCTATTAATCATTACGTCGATCCTAGAAACCAACAAAATAGGGTCAAACGTCCTATTTCATTATTCCATGCTAATGTATTCAAGCGTGTGCCTGCTTTAAACACTCTAATTTTTTCAAAGTAACGGTCCTGATTCCCCATGACACCAAATTAATGACATCACAGTTCGTCAGAAGGTAGAAATCAATAATACCAGTGCATACCGGAGGCACGACCAATATATTGATCCCGAAATTCAACTACGAGCTTTTTAACTGCAACAACTTTAATATACGCTATTGGAGCTGGAATTACCGCGGCTGCTGGCACCAGACTTGCCCTCCAA
+
DDDDDIIIIIIIIIHIIIIIIIIIIIIIIIIIIIIIIIIIIIIHHIIIIIIIIGIIIGHIIIIIHHIIIIIIIIIGHIIIIIIIIIIFHHIIIIIIIIIIIHHHIIIIIIIIIIIIIGIIIIIIIIIIFHHHIIIHIHIIIIIIIIIIIIHIIIHHIIIIIIIIIIIIIIIIHIIIIIHIIIIIIIIIIIIIIIIIIIIHIIIIIIIIIIIHIIIIIIIIIIIIIIIIIIIIHIIIIIIIIIIHGIIIIIIIIIIHHIHHHIHIIIIIIIIIIIIIIIIIIIIIIIIIIIIIIIIIIIIHHIIIIIIIIIIIIIIIIIIIIIIIIIIIIIIIIIIIIIIIIDDDDD
@HISEQ:969:HM2KJBCX2:2:1101:12221:33974 2:N:0:ACTATGCA
TGTCAGCTGTCGCCCAACTATCCCTATTAATCATTACGTCGATCCTAGAAACCAACAAAATAGGGTCAAACGTCTTATTTCATTATTCCATACTAATGTATTCAAGCTAATGCCTGCTTTAAACACTCTAATTTTTTCAAAGTAACAGTCCTAACTCCCCATAATACCAAATTAATGACATCATGGTTCGTCAGAAGGGAGAAATCAATGATACCAGTACGTACCAGAGACACGACCGATATATTGATCCCAAAATTCAACTACGAGCTTTTTAACTGCAACAACTTTAATATACGCTATTGGAGCTGGAATTACCACGGCTGCTGGCACCAGACTTGCCC
+
DDDDDHIIHIIIIIIHIIIHIIHHIHHHHIIHIIIIIHHHIIIIIIIHHICFHHIIIIIEHGIIIIIIFHHHHHHHIIIHIHHIHIIHHIIIIIHIIHHIHHHIIHHICHIIGFEHIIIGIHIIIIIIIIHIIGHHIIIIIHHHHIIHHHHIIHHIHIIHIIIIIIHIHIIIIIIIIHHIHIIIHHHIIIIHIIHHIHHHHFIHHIFHIHIIIHFHIIIHIIHICHHHIIHIIIIIFHHEIHIIH;CHHHFIIIIHIHGHIIHIHHIIIIIHHGCIIIIIHHHHIIIIIIIIIHIHGFHGHHHHIHIHIIIHIIIIIIIIIIIIIIIIIFHIIIIIDDDDD
@HISEQ:969:HM2KJBCX2:2:1101:4414:34910 2:N:0:ACTATGCA
TGTCAGCTGTCGCCCAACTATCCCTATTAATCATTACGTCAATCCTAGAAACCAACAAAATAGAATCAAACGTCCTATTTCATTATTCCATGCTAATGTATTCAAGCGTGAGCCTGCTTTAAACACTCTAATTTTTTCAAAGTAACAGTCCTGATTCCCCACAACACCAAATAAATGACATCGTGATTCGTCAGAAGGGAGAAACCAACAATACCAGTACGTACCGAGGCACGACCGACATGATGGTCCCGAAATTCAACTACGAGCTTTTTAACTGCAGCAACTTTAATATACGCTATTGGAGCTGGAATTACCGCGGCTGCTGGCACCAGACTTGCCCTCCAA
+
DDDDDIIIIIIFHHIIIIIIIIHIIHIIIIIIIIIIIHIIIIIIIIIIHIIIIIIIGHEHIIHHIFHHGIIIIIHIIIIIIIIICHHIHIIFHIIIIIHIIGHIIHGHHHHIIIIIHIIIIIIIIIHIIHHFHHGHIIIGIIIIHIHIIEHIIIIIIHIIIIIHEGHEHH@CEIIIIHIIIIIIIIIHIIGIIIIHIIIIIIGHHIIIHGHHGIIIIHHIIIIHHH?IIIIHHHHGIHIHIIHHIHHDIIIIHHIIIIIIIIIIIIIIIIIIIIIIIIIIIIIIIIIIIIIIIIIIIIIIIIIHIIIIIHHHIIHIIIIIIIIIIIIIIIIIIIIIIIIIDDDDD
@HISEQ:969:HM2KJBCX2:2:1101:10870:34548 2:N:0:ACTATGCA
TGTCAGCTGTCGCCCAACTATCCCTATTAATCATTACGTCGATCCTAGAAACCAACAAAATAGAATCAAACGTCCTATTTCATTATTCCATGCTAATGTATTCAAGCGTAAGCCTGCTTTAAACACTCTAATTTTTTCAAAGTAACAGTCCTGATTCCCCACGACACCAAATTAATGACATCGCGGTTCTTCAGAAGGTAGAAACCGATAATGCCAGTACGTACCGAAGCACGACCAACAATTCGATCCCGAAATTCAACTACGAGCTTTTTAACTGCAACAACTTTAATATACGCTATTGGAGCTGGAATTACCGCGGCTGCTGGCACCAGACTTGCCCTCCAA
+
DDDDAIIIIIIHIIIIIIIIIIIIIHHIGIIHIIIIHIIIIIIHHIGIIIIIIIIIIIHHHHHHHHHHHIIGIIIIIIIIEHIIIIIIHHEHII?HIIIIIHHIIIIHIGHIIHHHHIIIIHFHHHIHGHHHIGHHIIIIIIIIIIIIIIIIHEHIIIIHIIIIIHHHHIHHHIHIHHIIIIIIIIIHIIIIIHHGHIHHHIIHIIHIIHHEIIIIIIIIHIIIHGIHHIIIHEIIHIHHHFE@IHHIIIHF@IHEIFHHHHGECGHHIHIFHIIHIIHIHEFGC1IHHHFIHHEHIIIHHHIIIHHIIIIIIHIIIIIIIHHIIIIIIIIIIIIIIIHHDDDDD
@HISEQ:969:HM2KJBCX2:2:1101:8932:34997 2:N:0:ACTATGCA
TGTCAGCTGTCGCCCAACTATCCCTATTAATCATTACGTCGATCCTAGAAACCAACAAAATAGAATCAAACGTCCTATTTCATTATTCCATGCTAATGTATTCAAGCGCGAGCCTGCTTTAAACACTCTAATTTTTTCAAAGTAACAGTCCTGATTTCCCACGACACCAAATTAATGACATCGTGGTTCGTCAGAAGGTAGGAATCAATTTGACCAGTACGTACCGAGGCACGACCGATCAACTGATCCCGAAATTCAACTACGAGCTTTTTAACTGCAACAACTTTAATATACGCTATTGGAGCTGGAATTACCGCGGCTGCTGGCACCAGACTTGCCCTCCAA
+
DDDDDIIIIIIIIIIIIIIIIIIIIIIIIIIIIIIIIIIIIIIIIIIIIIIIIIIIIIIIHHHHIIIIIIIIIIIIIIIIIIIIIIIIIIIIIIIIIIIIIIIIIIIIIIIIHIIIIIIIIIIIIIIIIIIIIIIIIIIIIIIIIIIIIIIHIIIIIIIIIIIIIIIIIIHGIIIIIIIIIIIIIIIIIIHIIIIIIIIIIIIIIIIIIIIIIIIIIIIIIIIIIIIIIIIIIIIIIIIIIIHIIIIIIIIIIIIIIIIIIIIIIIIIIIIIIIIIIIIIIIIIIIIIIIIIIIIIIIHIIIIIIIIIIIIIIIIIIIIIIIIIIIIIIIIIIIIIIIIIDDDDD
@HISEQ:969:HM2KJBCX2:2:1101:14633:34949 2:N:0:ACTATGCA
TGTCAGCTGTCGCCCAACTATCCCTATTAATCATTACCTCAATGCTCTACAAAACCAACAAAATAGAACCGAGGTCCTATTCTATTATTCCATGCAACATTATTCAGGCGAATTGCCTGCTTTAAGCACTCTAATTTTCTCAAAGTAAACGTACCGGCTACCGAAAACACCCAGTAAAGGGCATCAACGGCCAACCGATTGATTAGGACCAGACATGTAGTAACAGCAGTTAAGCGTACCACATGCTAGTACCCGAGATCCAACTACGAGCTTTTTAACTGCAACAACTTTAATATACGCTATTGGAGCTGGAATTACCGCGGCTGCTGGCACCAGACTTGCCCTCCAA
+
DDDDDHIIIIIIIHIIIIIIIIIIIIIHHHIIIIIIIGHHHIIIIHIIHIIIIIIIGHIIHIHIIEHIIGIIIIIIHIIIIGHIIIIIIIHIIIIHIHIIIGHHHHHIIIHHHIIIHIIIIIIIIIIIIIIIIIIIHHIIIIIIIIIIHIHIIHHIIIIIIIHIIIIHIIIIHHIHHIIIGIIIHIIIIIIHHHHHHIIIIHHIIIGIIIIIIIIHIIIIIIIIIIHIIIHIIIIIIIIIIHIIHHHHIHIIHIIIIIIGHIIHIIIIIIIIIIIIIHIIIIIIIHEHHIIIIIIIIHIIHHHIIIHIIIIIHIHHIIGIIIIIIIIHHHHIIIIIIIIIGIIHDBADD
@HISEQ:969:HM2KJBCX2:2:1101:18355:35192 2:N:0:ACTATGCA
TGTCAGCTGTCGCCCAACTATCCCTATTAATCATTACGTCGATCCTAGAAACCAACAAAATAGAATCAAACGTCCTATTTCATTATTCCATGCTAATGTATTCAAGCGTGCGCCTGCTTTAAACACTCTAATTTTTTCAAAGTAACAGTCCTAATTCCCCACGACACCAAATTAATGACATCGCGATTCTTCAGAAGGTAGGAACCAATAATGCCAGTGCGTACCGAGGCACGACCGACAATCTGATCCCGAAATTCAACTACGAGCTTTTTAACTGCAACAACTTTAATATACGCTATTGGAGCTGGAATTACCGCGGCTGCTGGCACCAGACTTGCCCTCCAA
+
BDD@DEHHCFCEHEECGECGICEFHEHHH?HH@@FHIGEHHD@1CD1F1DGHEEHE@@EGC11DEH@FHE?E@FHHCC?E1FFEEHHDGE?F?EHHIIHEHHHHH<<CGEEEC@EG9BGEHHGGHHHCGGFHI;IIIIIHHFFEBGC@/DEG$<<FCE=CE.CGAFH?HGDCDEHHCF@IHDCHIHHG<DFEF6CEEHCD/0GC@CFCG0FHCECH@HE<<>G@0CC/CC/HCHHEEFC1<1<1ECHF<FHEFCC@DEGE=HE1D1C?EHIIHHIHCFHFGC<<1C<EIHG=HDFHEIIHH@IIG@?HHCEHCECHCEHHIIHCEECCEFCEEEHHHGIHDDDDB
@HISEQ:969:HM2KJBCX2:2:1101:12255:35972 2:N:0:ACTATGCA
TGTCAGCTGTCGCCCAACTATCCCTATTAATCATTACATCGATCCTAGAAACCAACAAAATAGAATGCGATGTCCTATTTCATTATTCCATGCTAATGTATTCAAGCGTGAGCCTGCTTTAAACACTCTAATTTTTTCAAGGTAACAGTCCTAATTCCCTATAACATCAAATAAATGACATTATAGTTCTTTAGAAGGTGAGAACCAATAAAATCAGTACATACCAAGGAATGACCAACTAATTGATCCCGAAGTTCAACTACGAGCTTTTTAACTGCAACAACTTTAATATACGCTATTGGAGCTGGAATTACCGCGGCTGCTGGCACCAGACTTGCCCTCCAA
+
CDDDDGHIIIIHGIIIIIIIIIIIIIIHHHGIIIHIIIHIHHIIIIIIIIIIIIIIIIIIIIIGIEHHIIIHIIIIIGHIIIHIIIIHIIIIIHIIIIIIIIIIIIHIIIIHIIIIIIHIIHHHIIIIIIIIIIIHIHIIHIIIIHIHIIIIIIIIIHIIIIIIIIHIIIIIIHIIIIIIIIIIIIIIIIHIIIIIIIIIIIIIIIIIIIIIIHHHIIIIIIIIIIIIIIIIIIIIIIIIIIIHHIIIIIIIIIIIIIHIGIIIIIIIIIIIIIIIIIIIIIIIIIHIIIIIIIIIIIIIIIIIIIIIIIIIIIIIIIIIIIIIIIIIIIIIHIIIIIIIDDDDD
@HISEQ:969:HM2KJBCX2:2:1101:5864:36136 2:N:0:ACTATGCA
TGTCAGCTGTCGCCCAACTATCCCTATTAATCATTACGGTGATTCAGAAACCAACAAAACAGGACCACCGTCCTATTTTATTATTCCATGCTAATGTATTCAGACGTAAGCCTGCTTTGAACACTCTAATTTTTTCAAGGTAAAGGTCCTGGTTTCCCACCACGCTAAATTAATAACATGATGGTTCCCCAGAAGGTAGAAATTCCACACGCCAGTACAGACAATTGCCCGACCAACGGTAGAACCCCGAAATTCAACTACGAGCTTTTTAACTGCAACAACTTTAATATACGCTATTGGAGCTGGAATTACCGCGGCTGCTGGCACCAGACTTGCCCTCCAA
+
DDDDDIIIIIHIIIIIIIIIIIIIIIIIIIIIIIIIIIIHIIIIIIIIIIIIGIIIIIIIIIIIIIIIIIIIIIIIIIIIIIIIIIIIIIIIIIIIIIIIIHHIIIIIIIIIIIIIIIIIIIIIIIIIIIIIIIHIIIIIIIIIIIIIIIIIIIIIIIIIIIIIIIIIIIIIIIIIIIIIIIIIIHIIIIIIIIIIIIIIIIIIIIIIIIIIIIIIIIIIIIIIIIIIIIIIIIIIIIHHHDIIIIIIIIIIIIIIIIIIIIIIIHIIIIIIIIIIIIIIIIIIIIIIIIHIIIIIIIIIIIIIIIIIIIIIIIIIIIIIIIIIIIIIIIIIIIIIIIDDDDD
@HISEQ:969:HM2KJBCX2:2:1101:3889:36654 2:N:0:ACTATGCA
TGTCAGCTGTCGCCCAACTATCCCTATTAATCATTACGGTGATCCTAGAAACCAACAAAATAGAACCATGCCGTCCTATTCTATTATTCCATGCTAATGTATTCGAGCAAAAATGCCTGCTTTAAACACTCTAATTTTTTCAAGGTAAAGGTCCTGGATCCGCAAGACACCCAATAAAGGACATCAAGTTTCTCCAGAAGGTGAGAAATCAACAGTAACAGTTCATACCCCTTAAGGCATGACCATCACGTCAATCCCGAAATTCAACTACGAGCTTTTTAACTGCAACAACTTTAATATACGCTATTGGAGCTGGAATTACCGCGGCTGCTGGCACCAGACTTGCCC
+
DDDDDIIIIIIIHIIIIIIIHHIIIHIIIIIIIIIIIHIIIHIIIIIIHIIIIIHIIIIEHHHHHIIIIIIHDHIHHHHHEHHIIIIIIIIHIHIIIIHHHGHHGHIIHIIHHHIIHHHGHHIIIIHHIIIIHIHIHHHIIIHHGHIIIIIIHHIIIIIIHHIIIHIIIIHIIIIIIIIIIIIIHIIIHEIEHHIIIIIIIIHIIIIIIHHIIIIIIIIIIIHIIHIIIIIIIIIIIIIIIIGIIHHHIIIIIHHIIHIIIIHIIIIIHHIIIIIIIIIIIIIIIIIIIIIIIIIIIIIIIIIIIIIIIIIHIIIHIIIIHIIIHIIIIIIIIIIIIIIIIIIDDDDD
@HISEQ:969:HM2KJBCX2:2:1101:8017:36672 2:N:0:ACTATGCA
TGTCAGCTGTCGCCCAACTATCCCTATTAATCATTACGGTGATCCTAGAAACCAACGAAATAGAATCAGTCCGTCCTATTTCATTATTCCATGCTAATGTATTCAGACGTTAGCCTGCTTTAAACACTCTAATTTTTTCAAAGTAACAGTCCTGATTTCCAATCACACCAAATTAATGACATGAAAGTTCCTCAGAAGGTAGAGATTTATCTCACCAGTACAGACAATTAAGCCTGACCAATGGGTAAACCCCGAAGTTCAACTACGAGCTTTTTAACTGCAACAACTTTAATATACGCTATTGGAGCTGGAATTACCGCGGCTGCTGGCACCAGACTTGCCCTCCAA
+
DDDDDHIIIGHIIIIFHIIIGHHHIGFFHHHIIIIHIIIIIHIIIIIIIIIIIIIIIHGHHHIIIIIIIIIIIIHIHHIHEHHHIII1GFHHHIIIHIHGHHHHHIHHIIIIIIHIIHGHIHIIIIIIIIIIIIHIIHHHHHHHIHIIIIGIIIHIGHHIHHHIHIIIIIIIHHHIIIIIIIIHIIIIIIHGIIHIIIIHIIIHIIHIIIIIIIIIIHHIIIIIIHIIHIIIIHIIIHHIIIIIIHDHIIHHIIIHIIIHIIIIIIIIIIHIIHIIIIHHHEHIIIIIHHGIIIIIIHIIFHIIIHHEIIIIIIIIIIHIIIIIHIIIIIIIIIIIIIIIIIIDDDDD
@HISEQ:969:HM2KJBCX2:2:1101:12189:36504 2:N:0:ACTATGCA
TGTCAGCTGTCGCCCAACTATCCCTATTAATCATTGCTCACAAATCCAAAAACCAACAAAATACGATAAACGAGCCCTAACTTATTATTCCATGCTAATGTATTCATAACTAACCGCCTGCTTTAAACACTCTAATTTTTTCAAAGTAAAGGTCCTGGATTGCGAACCCAACCCAGCAAAGGGCAGGAACGTTCTCCAGGAAGATGGTAAGCGCGCATCGGCACTCACACACGAAACCGTGGCGGGCCAAGCGCACTATACCAGAAATCCAACTACGAGCTTTTTAACTGCAACAACTTTAATATACGCTATTGGAGCTGGAATTACCGCGGCTGCTGGCACCAGACTTGCCCTCCAA
+
ADDDCIHIIIIIIIIIGHIIIIHHIIIIIIIIIIIHHHHHIHHHHHHIHHHIIHIIIIIHHIIIHIHIIHHIIIIIIIIHHHHGIGIIHIIIIIIIII??GCHHEHIHHIHHHHHCHIHHIEHHIHHHHHHHIIHEHIIHHIIHHIIEEEGIIIIIIHIHHHHHHIIEHIHIIHIHHFEIHIGHHHHIHIIIHHHGFHHIIIIIIHIHHIHIIHIHDHHEHHHIIIIHHIIIIIHHIIIHHHHHIHGIIIIHHHGEEHHHIHHHIIHEHGIIIIIIIHIIIIIHHIIIIHFGGGHHIIIIGHHGIIHIIH@CIIIIHHHGIIIIIIIHHCIIHGIIIIHHIIIIIIIIHEGHHADADD
@HISEQ:969:HM2KJBCX2:2:1101:13476:36913 2:N:0:ACTATGCA
TGTCAGCTGTCGCCCAACTATCCCTATTAATCATTACGTCGATCCTAGAAACCAACAAAATAGAATCAAACGTCCTATTTCATTATTCCATGCTAATGTATTCAAGCGCGAGCTTGCTTTAAACACTCTAATTTTTTCAAAGTAACAGTCCTGATTTCCCGCGACACCAAATTAATGACATCGTGGTTCGTCAGAAGGGAGAAACCAATAATGCTAGTACGTACAAAGTACGACCGACATATTAGTCCCGAAATTCAACTACGAGCTTTTTAACTGCAACAACTTTAATATACGCTATTGGAGCTGGAATTACCGCGGCTGCTGGCACCAGACTTGCCCTCCAA
+
DDDDDIIIIIIIIIIIIIIIIIIIIIIIIIIIIIIIIIIIIIIIIIIIIIIIIIIIIIIIIIIIIIIIIIIIIIIIIIIIIIIIIHIIIIIIIIIIIIIIIIIIIIIIIIIIIIIIIIIIIIIIHIIIIIHHIIIIIIIIIIIIIIIIIIIIIIIIIIIIIIIIIIIIIIIIIIIIIIIIIIIIIIIIIIIIIIIIIIIIIIIIIIIIIIIIIIIIIIIIIIIIIIIIIIIIIIIIIIIHHIIIIIIIIHIIIIIIIIIIIIIIIIIIIIIIIIIIIIIIIIIHHIIIIIIIIIIIIIIIIIIIIIIIIIIIIIIIIIIIIIIIIIIIIIIIIIIIIIIDDDDD
@HISEQ:969:HM2KJBCX2:2:1101:5904:37724 2:N:0:ACTATGCA
TGTCAGCTGTCGCCCAACTATCCCTATTAATCATTACGTCGATCCTAGAAACCAACAAAATAGAATCAAACGTCCTATTTCATTATTCCATGCTAATGTATTCAAGCGTAAGCCTGCTTTAAACACTCTAATTTTTTCAAAGTAACAGTCCTGATTCCCCACGACACCAAATTAATGACATCGCGGTTCTTCAGAAGGTAGGAACCGATAATGCCAGTGCGTACCGAGGCACGACCAACAATTCGATCCCGAAATTCAACTACGAGCTTTTTAACTGCAACAACTTTAATATACGCTATTGGAGCTGGAATTACCGCGGCTGCTGGCACCAGACTTGCCCTCCAA
+
DDDDDIIIIIIIIIIIIIIIIIIIIIIIIIIIIIIIIIIHIIIIIIIIIIIIIIIIIIIIIICHIIIICHGHIIIIIIIIIIIIIIIIIHIIIIIIIIIIIIIIIIIIIIIIIHIIIIIIHHHIIIIIIIIIIIIHIIIIIIIIIIIIIIIIIIHIIIIIIIIIIIIIIHHIIIIIIIIIIIIIHIHIIIIIIIIIIIIIIIIIIIIIIIIIIIIIIIIIIIIIIIIIIIIIIIHIIIIIIHGDIIIIIIIIIIIIIIIIIIIIIIIIIIIIIIIIIIIIIIIIIIIIIIIIHIIIIIIIIIIIIIIIIIIIIIIIIIIIIIIIIIIIIIIIIIIIIIIIDDDDD
@HISEQ:969:HM2KJBCX2:2:1101:19962:37788 2:N:0:ACTATGCA
TGTCAGCTGTCGCCCAACTATCCCTATTAATCATTACGTCGATTCTAGAAACCAACAAAATAGAATCAAACGTCCTATTTCATTATTCCATGCTAATGTATTCAAGCGTGAGCCTGCTTTAAACACTCTAATTTTTTCAAAGTAACAGTCCTGATTCCCCACAACACCAAATAAATGACATCATGGTTCGTCAGAAGGGAGAAACCAACAATGCCAGTACGTACCTAGGCACGACCGACATGATGGTCCCGAAATTCAACTACGAGCTTTTTAACTGCAGCAACTTTAATATACGCTATTGGAGCTGGAATTACCGCGGCTGCTGGCACCAGACTTGCCCTCCAA
+
DDDDDIIIIIHIIHIIIIIIHIIIIIIIIIIHHHIIHHIIIII1DGHHHIIIIIIIIIIIIIIIIHIIIIIIIIIHIIIIHHHIIIIIIHIIIIIIIIIIIIIIIIIIIIIIIIIIIIIHIIIIIIIIIIIIIIHHHIIIIIIIIIIHIHIIIIIIIIIIIIIIIIIHIIIIIIIIIHHIIIIIIIIIIIHIIIIIIIIIIIIIIHIIIIIIIIIIIIIIIIIIIIIIIIIIIIIIIIIIIIHGIIIIIIIIIIIIIIIIIIIIIIIIIIIIIIIIIIIIIIIIIIIIIIIIIIIIIIIHIIIIIIIIIIIIIIIIIIIIIIIIIIIIIIIIIIIIIIIIDDDDD
@HISEQ:969:HM2KJBCX2:2:1101:19289:39019 2:N:0:ACTATGCA
TGTCAGCTGTCGCCCAACTATCCCTATTAATCATTACGTCGATCCTAGAAACCAACAAAATAGGGTCAAACGTCCTATTTCATTATTCCATGCTAATGTATTCAAGCTAATGCCTGCTTTAAACACTCTAATTTTTTCAAAGTAACAGTCCTAACTCCCCATAACACCAAATTAATGACATCATGGTTCGTCAGAAGGGAGAAATCAATGATACCAGTACGTACCAGAGGCACGACCGATATATTGATCCCGAAATTCAACTACGAGCTTTTTAACTGCAACAACTTTAATATACGCTATTGGAGCTGGAATTACCGCGGCTGCTGGCACCAGACTTGCCCT
+
BDDDDHHHCGGCH@GHHGIHIIIHIIHHHHIIIHHHHCFHCDHIHHH@CGEHIIGHGEEHEHHGIFFEGFIHHEHHHHH@FHGHHHIIIIFEHIIGHHFCH@DEHFHHH1F<GF1CAFHEFGEHHHEEH@DEHHEHHFGHHGHHHIIHHGHHIIIGIHGHHHIHIIGDGHHHHHEGHHGCHGHHCDFHHHHEHGHHFIHGFFEFHGHIHC@DHH<C7FAEGHEFHE@HCEHDHG@HHD<<>>EHF<<?HHHF@CHHHIIIHHCHC@F@EGGC<1<DD1CCD1CCD1EHFG@CCCC@F<DC<<C<D<1D@HCEIHHH?IHCC<?HG@EIHIHHIIEHEB@@D@
@HISEQ:969:HM2KJBCX2:2:1101:14524:38905 2:N:0:ACTATGCA
TGTCAGCTGTCGCCCAACTATCCCTATTAATCATTACGTCGATCCTAGAAACCAACAAAATAGAATCAAACGTCCTATTTCATTATTCCATGCTAATGTATTCAAGCGTGAGCCTGCTTTAAACACTCTAATTTTTTCAAAGTAACAGTCCTGATTCCTCACAACACCAAATAAATGACATCATGGTTCGTCAGAAGGGAGAAACCGACGATGCCAGTACGTACCGAGGCACGACCAACATGATGGTCCCGAAATTCAACTACGAGCTTTTTAACTGCAGCAACTTTAATATACGCTATTGGAGCTGGAATTACCGCGGCTGCTGGCACCAGACTTGCCCTCCAA
+
DDDDDIIIIIIHIIIIIIIIIIIIIIIIIIIIIIIIIIIIIIIIIIIIIIIIIHHHIHIIIHIIHIIIIIIIHIIIIIIIIIHIIIIIIIIGGHIIIIIIIHIHIIIIIIIHHHIIIIIIIIIIIIHIIIIIIIIIIIIIIIHHHHIHHIIIIIIHIIIIIHHHIIIIIIIIIHIIEGHIIHHIIIIHHIIIHEHIIIIHIIIIIIIIIIIIIHIIIIIIIIIIIIHHIIIHIIIIIIIIHIIHIIHIGIIIIHIHGIIHHHIIHIIIIIIIIIIIIIIIIIIIIIIIIIIIIHIIIIIIIIIIIIIIIIIIIIIIIIIIIIIIIIIIIIIIIIIIIIIIDDDDD
@HISEQ:969:HM2KJBCX2:2:1101:12847:39670 2:N:0:ACTATGCA
TGTCAGCTGTCGCCCAACTATCCCTATTAATCATTACGTTGATTCTAGAAACCAACAAAAATAGAATCTAACGTCCTATTTCATTATTCCATGCTAATGTATTCAAGCGCGTGCCTGCTTTAAACACTCTAATTTTTTCAAAGTAACATCCTGACTCCCCACAACATCAAATTAATGACATCATGATTCATCAGAAGGGAGAAATCAATGACATTAGTACGTACCAAAGGCACGACCGACGTATTGATCCCGAAATTCAACTACGAGCTTTTTAACTGCAACAACTTTAATATACGCTATTGGAGCTGGAATTACCGCGGCTGCTGGCACCAGACTTGCCCTCCAA
+
DDDDDIIIGGHFHHIIIIHIIHIIIIIHIEHIIHFHHHHIIIIIIIIGIIIIIIHIIIIIIIIIIHHHGHIIHHIGIIHHIIIIIIIIEGHHHHFHIIIIIIHIIIIHIGHIIHIIHIIHHIIIIIIIHHIIHHHHHFHHHIHGIIIIGIIHHHHGIIHIIIIHHHHHHIIIIIIIGIIIIIIHIIIIIHHIIIIIIIIIHIIIIIIIIIIIIIHHIIIIIIIIIIIIIIIIIIIIIIIIIIIHFIIHHHIIIIIIIIIIIIIIIIIHIIIIIIIIIIIIIIIHHIIIIIIIIHIIIIIIIIIIIIIIIIIIIIIHIIIIIIIIIIIIIIIIIIIIIGIIIDDDDD
@HISEQ:969:HM2KJBCX2:2:1101:14718:40071 2:N:0:ACTATGCA
TGTCAGCTGTCGCCCAACTATCCCTATTAATCATTACGGTGATCCTAGAAACCAACAAAATAGAATCAAACGTCCTATTTCATTATTCCATGCTAATGTATTCAAGCGTACGCCTGCTTTAAACACTCTAATTTTTTCAAAGTAACAGTCCTGATTCCCCACGACACCAAATTAATGACATCGCGGTTCTTCAGAAGGTAGGAACCAATAATGCCAGTACGTACCGAAGCACGACCAACAATTCGATCCCGAAATTCAACTACGAGCTTTTTAACTGCAACAACTTTAATATACGCTATTGGAGCTGGAATTACCGCGGCTGCTGGCACCAGACTTGCCCTCCAA
+
DDDDDIIIIIIIIIIIIIIIIHIIIIIIIHIIIIIIIIIIIIIIIIIHIIIIIIIIIGIIIIHIIIIIHIIIIIIIHIGIIIIIIIIIIIIIIIHIIIHHIIIIIIHHIHIHHIIIIIIIIIIIIIIIIIIIIIHIHIIHHIIIIIIIIIIIIIIIIIHHIIIIIIIIIIIIIIIIIIIIIIHIIIIIHIIIIIIIIIIIIIIIIIIHIIIIIIIIIIIHIIIIIIIIIIIIIHIIIIIIIIHHIIIIIIIHIIIIIHIIIHHIIIIIIIIIIIHIIIIHIIHIIIIIIIIIHIIIIIIIIIIIIIIIIIIIIIIIIIIIIHIIIIIIIIIIIIIIIIIIDDDDD
@HISEQ:969:HM2KJBCX2:2:1101:8396:40530 2:N:0:ACTATGCA
TGTCAGCTGTCGCCCAACTATCCCTATTAATCATTACGTCGATCCTAGAAACCAACAAAATAGAATCAAACGTCCTATTTCATTATTCCATGCTAATGTATTCAAGCGTGCGCCTGCTTTAAACACTCTAATTTTTTCAAAGTAACAGTCCTGATTCCCCACGACACCAAATTAATGACATCGCGGTTCTTCAGAAGGTAGGAACCAATAATGCCAGTGCGTACCGAAGCACGACCAACAATTTGATCCCGAAATTCAACTACGAGCTTTTTAACTGCAACAACTTCAATATACGCTATTGGAGCTGGAATTACCGCGGCTGCTGGCACCAGACTTGCCCTCCAA
+
DDDC@GECHHII1<CE@EHHIIIIHHIIIHHHHGHHIHEGDHH<GH111GHHFHIIGHEEHEGHIIHCEHEHH?HHFHHFHEHHHEGCH@H?HHCFHCHIIHFHEIGIIIGIGIHHHHHHHGHIIIIHHFHHHIHIIHHIHIIHHHIHHIIIIIIHHDHDIHHGHHHHHHGIHIII;IIIIIGIHIIIIIGHIIHIHIIIIIIIIHIHIIHIGIII=IIHHHHFIIIIHGIIIIIIIIIIIHHGIIIIGIGIIIIIIIIHHEIHIIIIIIIHIIIIIIIHIIHIIHIIIIIHGIIHGIIIIGIIHIIIIIIIIIIIIIIHIIIIIHIIIHIHIIIIIHIIDDBBD
@HISEQ:969:HM2KJBCX2:2:1101:6600:39615 2:N:0:ACTATGCA
TGTCAGCTGTCGCCCAACTATCCCTATTAATCATTACGGTGGTCCTAGACCAACAAAATAGAACCAACGTCCTATTCTATTATTCCATGCTAATCTATTCAAGCAAAAGCCCGCTTTAAACACTCTAATTTTTTCAAGGTAATGGTCCTGGTTCCCCGACACACCCAATAAAGGGCATACCGGCTCACCAGAAGGATAGACCCGACAACAGAACAGTACTCGCCAGAGACGGACCGTCCGGTCAGGCCTAAAATTCAACTACGAGCTTTTTAACTGCAACAACTTTAATATACGCTATTGGAGCTGGAATTACCGCGGCTGCTGGCACCAGACTTGCCCTCCAA
+
ADDDDIIIIIHIHIIHHIIIIIIIEHHIIIIIIIHIIIIHIIIHHIFHIHFHIIIIGIHIIIIGHEGHHEHHIIFIHIHHHHIHIGHIIIIHHHIIIHIIIHHIIHIIIIIHHHHHGHHIIIEHIIIHHHIIHHIIIIHIIIIIIHIIIIIHHHIHHHFHHIGFIIIIIIGIIHIIIHIHHIHHHHGIIIIIIIIIIIIHIIIIIIIIIIHIHIIIIIIIIIIIIIIIIIIIIHIIIIIIIIHIIIHHIIIIIIIIIIHHHHIHIIIIIIIIIIIIIIHIIIIHHHHIIIIHIIIHIHHIIIIIIIIHHIIIIIIHIIIIIHIIIIIIIIIHHHIIIIIDDDDB
@HISEQ:969:HM2KJBCX2:2:1101:20383:40651 2:N:0:ACTATGCA
TGTCAGCTGTCGCCCAACTATCCCTATTAATCATTACATCGATCCTAGAAACCAACAAAATAGAATCGGATGTCCTATTTCATTATTCCATGCTAATGTATTCAAGCGTGAGCCTGCTTTAAACACTCTAATTTTTTCAAGGTAACAGTCCTAATTCCCCGTGACACCAAATTAATGGCATTACGGTTCTTTAGAAGGTGAGAAATCAATAATATCAGTACATACCAACGGCATGACCGAAACATTGATCCCGAAATTCAACTACGAGCTTTTTAACTGCAACAACTTTAATATACGCTATTGGAGCTGGAATTACCGCGGCTGCTGGCACCAGACTTGCCCTCCAA
+
DDDDDIIIIIHIIIIIIHIIIIIIIIIIHIIIIIIIIIIIIIIIIIIIGIIIIIIIIIHIIIIIHIHIIIIIIIIIIIIIIIIIIIIIFHHHIIHIIIIIIHHIHHHHHHIHIIIIIIIIIIIIIHIIIIIIIIHHIIIIIIIIIIIHHIIIIIIIIGIIIIIIIIHIIIIHHIIIIIIIIIIIIIIIIIIIIIIIIIIIIIIIIIIIIIIIIHIIIIIIIIIIHIIIIIIIIIIIIIIIIIIIIHIIIIIIIIIIIIIIIIIIIIIIIIIIIIIIIIIHIIIIIIIIHIIIIIIIIIIIHIIIIIIIIIIIIIIIIIIIIIIIIIIIIIIIIIIIIIIIIIDDDDD
@HISEQ:969:HM2KJBCX2:2:1101:20571:41099 2:N:0:ACTATGCA
TGTCAGCTGTCGCCCAACTATCCCTATTAATCATTACGTCAATCCTAGAAACCAACAAAATAGGATCGAACGTCCTATTTCATTATTCCATGCTAATGTATTCAAGCGTTAGCCTGCTTTAAACACTCTAATTTTTTCAAAGTAACAGTCCTGTTTCCCTGCAACACCAAATTAATGGCATTACAGTTCTTCAGAAAGGAGGAATCAGCGAAGCCAGTGCATACCAGTGGCACGACCAACCTGCTGACCCCGAAATTCAACTACGAGCTTTTTAACTGCAACAACTTTAATATACGCTATTGGAGCTGGAATTACCGCGGCTGCTGGCACCAGACTTGCCCTCCAA
+
DDDDDIHIIIIIIIIIIIHIIIIIIIIIIIIIIIIIIIIIHGIIIIIIIIIGIIIIIIHIIIIIIIHIIIIIIIIIIIIIIIIIIIIHIIIIIIIIIIIIIIIIIIHIIIHHIIIIIHIIIHIHIIIIIHHIIIIIIIIHHHIIIIIIIHHIIIIIIIHIIIHHHHIIIIIHIHIIIIIIHHHIIIIIHIHIIIGIIIIIIIIIHIIIIIIIIIIIIIIIIIIIIIIHIIIIIIIIIHFIIHHGDIGHIIIIIIIIIIIIIIIIIIIIGIIIIIIIIIIIIIIIIIIIIIIIIIIIIIIIIIIIIIIIIIIIIIIIIIIIIIIIIIIIIIIIIIIIIIIIIDDDDD
@HISEQ:969:HM2KJBCX2:2:1101:8872:41800 2:N:0:ACTATGCA
TGTCAGCTGTCGCCCAACTATCCCTATTAATCATTACTTCAGTCCTAGAAACCAACAAAATAGAACCGAAGTCCTAAATTATTATTCCATGCTAATGTATTCAAGGCATAAGCCTGCTTTAAACACTCTAATTTTTTCAAAGTAATAGAGCTAGATCGCGACGACAGCCCAGTGAAGGGTGCCGCCGTTTTCTAGCAGGATGGCAGACGCGCGCCAGCACTCACACTCGTAACCGAGGCGGGCCAGGTGCGTCAAACCAGAAATCCAACTACGAGCTTTTTAACTGCAGCAACTTTAATATACGCTATTGGAGCTGGAATTACCGCGGCTGCTGGCACCAGACTTGCCCTCCAA
+
DDDCDIIIIIIHHIIIIIIIIIIIIIIIIIIIIHIIIIIIIIIIHIIIHHIIIIIIIHIIIIEHIIIIIHIHIIIIIIIIIIIIIIHGHIIHIIIIHIIIIGHHIHIIIIHHIHHHIIHHIIIIIIIIIHHIIIHIIHHIIHHIIIHIIIIIIIIIIIIIIIIIIIIIIIIIIIIIIIIGIIIIIHIIIIHIIHIIIIIIGIIIIHHHHHIIHIIHGIIIHIIIHHFIHIIIIIIIIHIIIIGIIIHIIIHHHIIIIIIIIIIHIIIHHGIIIIGIIIIIHHHIHIIIIIIHIIIIIIHIIIHIIHHEFIIHIIIIIIIIIIIIIIIIIIIIIIIIIIIIIHIIIIIIIDDDDD
@HISEQ:969:HM2KJBCX2:2:1101:13987:42286 2:N:0:ACTATGCA
TGTCAGCTGTCGCCCAACTATCCCTATTAATCATTACGGTGATCCTAGAAACCAACAAAATAGAACCATGCCGTCCTATTCTATTATTCCATGCTAATGTATTCGAGCAAAAATGCCTGCTTTAAACACTCTAATTTTTTCAAGGTAAAGGTCCTGGATCCGCAAGACACCCAATAAAGGACATCAAGTTTCTCCAGAAGGTGAGAAATCAACAGTAACAGTTCATACCCCTTAAGGCATGACCATCACGTCAATCCCGAAATTCAACTACGAGCTTTTTAACTGCAACAACTTTAATATACGCTATTGGAGCTGGAATTACCGCGGCTGCTGGCACCAGACTTGCCCTCCAA
+
DDCDCIIIIIIIIIIIIHIIIIHIIIIIIIIIIIIHIIIIIIIIIIIIIIIIIIIIIGHEHIHIIHHIIHIHHGHHIIIIIIIIIIIIIII@GFHHHHIHHCHHHIHHHHIHHIHIIHIIGIIIIIIIIIIIIIIIIIIIIIIHIIIIIIIIIIIIIHHIIIIIIIIIIIIIIIIIIIIIIIIIIIIIIIIIIIIIIIIIIIIIIIIIIIIIIIIIIIIIIIIIIIHIIIIIIIIIIIIIIIIIIIIIHIHFIIIIIIIIIIIIIIIIIIIIIIIIIIIIIIIIIIIIIIIIIIIIIIIIIIIIIIIIIIIIIIIIIIIIIIIIIIIIIIIIIIIIIIIIIIIIIIIIDDDDD
@HISEQ:969:HM2KJBCX2:2:1101:15749:42902 2:N:0:ACTATGCA
TGTCAGCTGTCGCCCAACTATCCCTATTAATCATTACGGTGGTCCTAGAAACCAACAAAATAGAACCACAACGTCCTATTCTATTATTCCATGCTAATCTATTCAAGCAATAGCCCGCTTTAAACACTCTAATTTTTTCAAGGTAATGGTCCTGGCTCCCCAACACACCCAATAAAGGACATGCTGGCTCACCAGAAGGAAGACCCGACAGCAGACAGTACTCGCCAAAGACGGACCGCCCGGCCAGGCCTAAAATTCAACTACGAGCTTTTTAACTGCAACAACTTTAATATACGCTATTGGAGCTGGAATTACCGCGGCTGCTGGCACCAGACTTGCCCTCCAA
+
DD<@DEEHHIHIGHHEHHFHHECHHIHIIH@GHHIIIIIIGGHGHIIIIIIGCHHHIEHCHHEHIHHHHIEC?EHHHI@GHIHIIGIHEHHHFHHIICHHIHHIIIIIIIIHHHEHGHIIIIIFHHHHIIHIIIHGIHIIEHHHIIEHGHHHHEHFHEHIIIIIIIHIHIIIIIIHGIIHIIIIIHIIHIIIIIIHIIIIHDIIIIIHIIIIIIIHHEIIIIIHHFIIHHCIIIIIHIIIII7IHIIHHHIIIIIIIIIIIIHHIIIIIIIIGIIIIIIHIIIHHIHEIIIIGIIIIIIHEGIIIIIIIIIIHIIIHHIIIGIIIIHIIIHIIHHCIIIIIDDDDD
@HISEQ:969:HM2KJBCX2:2:1101:10607:42224 2:N:0:ACTATGCA
TGTCAGCTGTCGCCCAACTATCCCTATTAATCATTACATCGATCCTAGAAACCAACAAAATAGAATCGGATGTCCTATTTCATTATTCCATGCTAATGTATTCAAGCGTGAGCCTGCTTTAAACACTCTAATTTTTTCAAGGTAACAGTCCTAATTCCCCGTGACACCAAATTAATGGCATTACGGTTCTTTAGAAGGTGAGAAATCAATAATATCAGTACATACCAACGGCATGACCGAAACATTGATCCCGAAATTCAACTACGAGCTTTTTAACTGCAACAACTTTAATATACGCTATTGGAGCTGGAATTACCGCGGCTGCTGGCACCAGACTTGCCCTCCAA
+
DDDDDIIIIHIIIIIIIIIIIIIIIIIIIIIHIIIIIIIIIHHHEHIHIIHIIIIIIIIIHIIGIIIIGHHIHHIIIIIIGIHIIHIIIIIHFHIIIIHHHHIHIIHHIIIIIIIIIIIIIIIIIIIIIIIIIIIHIIIHIHIIIIIIIIIHGHHIIIIIIIIIIHIHIIIIIHIIIIIIIIIIHIIIIIIIIIIIIIIIIIIIIIIIIIIIIIIIIIIIIIHIIIIIIIIIIIIIIIIIIIHIHHIIIIIIIIIIIIIIIIIIIIIIIIIIIIIIIHIIIIIIIIIIIIIIIIIIIIIIIHIIIIIIIIIIIIIIIIIIIIIIIIIIIIIIIIIIIIIIIIDDDDD
@HISEQ:969:HM2KJBCX2:2:1101:15772:43442 2:N:0:ACTATGCA
TGTCAGCTGTCGCCCAACTATCCCTATTAATCATTACGTCAATCCTAGAAACCAACAAAATAGGATCAAACGTCCTATTTCATTATTCCATGCTAATGTATTCAAGCGTTAGCCTGCTTTAAACACTCTAATTTTTTCAAAGTAACAGTCCTGTTTCCCTGCAACACCAAGTAAATGGCATCACAGTTCTTCAAGAAGGAGGAATCAGTAAGGCCAGTACATACCAGTGGCACGACCAGCGTACTAATCCCGAAATTCAACTACGAGCTTTTTAACTGCAACAACTTTAATATACGCTATTGGAGCTGGAATTACCGCGGCTGCTGGCACCAGACTTGCCCTCCAA
+
DDDDDIIIIIIIIIIIIIHIIIIIIIIIIIIIIIIIIIHIIIIHIIIIIIIIIGIIIIHHIHHHHHIIIIIIIIIIIIIIHHHIIIIEHIIIIIIIIIIIIIIIHIIIIIIIIIIIIIIHIGIIIIIIHIIIIIHIIIIIIIHIIHHIIIIIIIIIIIIIHIIIIIIIIGHIIIHIIIHIIIIIIIIIIIIIIIIHIIIIIIIIIIIIIIIIIIIIIIIIIIIIIIIIIIHIIIIIIIIIIIHHGHIIIIIHIIIIIHIHHHIIIHIIIIIIIIIIIIIIIIHGIIIHHIIGIHIIIIIIIIIIIIIIIIIIIIIIIIIIIIIIIIIIIIIIHIIIIIIIIDDDDD
@HISEQ:969:HM2KJBCX2:2:1101:1975:44101 2:N:0:ACTATGCA
TGTCAGCTGTCGCCCAACTATCCCTATTAATCATTACGTCAATCCTAGAAACCAACAAAATAGGATCGAACGTCCTATTTCATTATTCCATGCTAATGTATTCAGGCGTTAGCCTGCTTTAAACACTCTAATTTTTTCAAAGTAACAGTCCAGATTCCCTGCAACACCAAATTAATGGCATTACAGCTCATCAGGAAGGAGGAATCAGTGAGACCAGTACATACCAGTGGCATGACCAACCTACTGACCCCGAAATTCAACTACGAGCTTTTTAACTGCAACAACTTTAATATACGCTATTGGAGCTGGAATTACCGCGGCTGCTGGCACCAGACTTGCCCTCCAA
+
DDDDDIIIIIIIIIIIHIIIIIIIIIIIIIIIIIIIIIIIIIIIIIIIIIIIIIIIIIIHIIHHIIIIIIIIIIGIIIIIIIIIIIIHGIIIIIIIIIIIIGHIHIIIIIIIHIIIIIIIIIIIIIIIIIIIIIIIIIIIHIIIIIIIIIIIIIIIIIIIIIIIIIIIIIIIIIIIHIIIIIIIIIIIIIIIIIIIIIIIIIIIIIIIIIIIIIIIIIIIIIIIIIIIHIIIIIIIIIIIIIHHHIHIIIIIIIIIIIIIIIHIIHIIIIIIIIIIIIIIIIIIIIIIIIIIIIIIIIIIIIIIIIIIIIIIIIIIIIIIIIIIIIIIIIIIIIIIIIIIIDDDDD
@HISEQ:969:HM2KJBCX2:2:1101:19598:43868 2:N:0:ACTATGCA
TGTCAGCTGTCGCCCAACTATCCCTATTAATCATTACGGTGATCCTAGAAACCAACAAAATAGAACCATGCCGTCCTATTTTATTATTCCATGCTAATCTATTCAAGCACTAGCTTGCTTTAAGCACTCTAATTTTTTCAAGGTAATAGCTCTGCTTCCCCAACGCACCAAATTAATGGCATGAAGGTTATTCAGAAGGTAAGAATCCATCAAATCAGTACGAACAGTGAAGCCCGACCGATAGACAGATTCCGAAATTCAACTACGAGCTTTTTAACTGCAACAACTTTAATATACGCTATTGGAGCTGGAATTACCGCGGCTGCTGGCACCAGACTTGCCCTCCAA
+
@DDB0CHHIE<EHII01D@111<1<<FHHE@<1<D1110FE?C<CCGHIC<<1<DG1<<<DCC@@1EF111<<EHDH@FC@CFCCF@CCGHIHEHHGGHHGFEHHHHIIIHIHHHHIHHIHHHGHHDCHHIHIIIHIHHHHHGHIIHIHHEHEHHHHHHHFIHHFGGHHIIIHIHHHHIIHHEHGGHHHHIIHIIIIHIIIHHIIIIIIIIIIIGHIIHHHFHHHIHGIHIGIIHHIIHIIIIIHGGHIHIIIIIIIIHIIIHFHGF<?EC@HEHIIIEHHE@EFHHHHFHEIHHDGHHEGHCFIIHHHEHIIIHIIIHHH?IIIIHHIGHHHGFHHIIIIIIDDDDB
@HISEQ:969:HM2KJBCX2:2:1101:15052:44196 2:N:0:ACTAAGCA
TGTCAGCTGTCGCCCAACTATCCCTATTAATCATTACGGTGATCCTAGAAACCAACAAAATAGAACCATGCCGTCCTATTCTATTATTCCATGCTATTGTATTCGAGCAAAAATGCCTGCTTTAAACACTCTAATTTTTTCAAGGTAAAGGTCCTGGATCCGCAAGACACCCAATAAAGGACATCAAGTTTCTCCAGAAGGTGAGAAATCAACAGTAACAGTTCATACCCCTTAAGGCATGACCATCACGTCAATCCCGAAATTCAACTACGAGCTTTTTAACTGCAACAACTTTAATATACGCTATTGGAGCTGGAATTACCGCGGCTGCTGGCACCAGACTTGCCCTCCAA
+
DDDDDI?1C1<1CHHCHEHHHI@1F1FCGEH<G1<CH@CCEEHF@H@<<<<CF@CG1<CGCGH<@C1FHHHIHEIE=GCE@1DHH@CCFCCFHHIG1<<DF1<1FHF<H@CHHHDFFC1@1<AHEF7HCEHHGBDFEGHEBHHHHHH8ACB<HHCHE?D1D?9HHFCEHFCEG?CEHHHHHCCFE@GHHEHHG?FEG@GEGGGIHHG?CHFEEHEGFGGCHF@IHCEIHEEHCHH@FFC@FDHFGFCD@FCFHHHC<HHHHD<@ED<?FIHHFCCDFCD<<1F@GHIHHHFD1@HEIIHHHHFIHIHHIHIHFHGIH@HHIIHHIHHGIIIHIHHEIHHHGHEEIIHH@BDDD
@HISEQ:969:HM2KJBCX2:2:1101:21061:44111 2:N:0:ACTATGCA
TGTCAGCTGTCGCCCAACTATCCCTATTAATCATTACGTCGATCCTAGAAACCAACAAAATAGAATCAAACGTCCTATTTCATTATTCCATGCTAATGTATTCAAGCGTGAGCCTGCTTTAAACACTCTAATTTTTTTCAAAGTAACAGTCCTGATTCCCCACAACACCAAATAAATGACATCATGATTCGTCAGAAGGGAGAAACCAACAATGCCAGTACGTACCTAGGCACGACCGACATGACGGTCCCGAAATTCAACTACGAGCTTTTTAACTGCAGCAACTTTAATATACGCTATTGGAGCTGGAATTACCGCGGCTGCTGGCACCAGACTTGCCCTCCAA
+
BDDCDIIIHHIHIGIIIHHHEHIIIIIIIIIIIIHHHIHHIICHHHHHHIIIHHHHHGIIIIHIIFHHEEDC1@CEHHFEHIIIIHHHGHHEHEGHIHHHHFHHIEHHHFIEH?DFHCFCGHIGIIHIIGIIGFHHHI0DEFFEHHAEEHFF@9@=CDEEHFBDCGCHGHHH5DDEEEH:EHGDF/IFEHGIHEIHHGHHIHHIGIGIHFC<FGIGHHDIIHDHIIFHHHIIHHHIGIIIHFCEAHIFIIHHGHHEHGGGHEEHF?CHHIIHHHHIIIIHIIIHHHGHHHHHGIIIHHHHGHHGHIHIHHIIHIIIIIIHIIGIIIIIIIIIHHHHHIIIIDDDDD
@HISEQ:969:HM2KJBCX2:2:1101:9747:43954 2:N:0:ACTATGCA
TGTCAGCTGTCGCCCAACTATCCCTATTAATCATTACGTCAATCCTAGAAACCAACAAAATAGGATCGAACGTCCTATTTCATTATTCCATGCTAATGTATTCAAGCGTTAGCCTGCTTTAAACACTCTAATTTTTTCAAAGTAACAGTCCTGTTTCCCTGCAACACCAAATTAATGACATTACAGTTCTTCAAGAAGGAGGAATCAGTAAAGCCAGTACACACCATTGGCACGACCAACCTACTGACCCCGAAATTCAACTACGAGCTTTTTAACTGCAACAACTTTAATATACGCTATTGGAGCTGGAATTACCGCGGCTGCTGGCACCAGACTTGCCCTCCAA
+
DDDADGHHIFHHHHIHHIHHECGHHEGHHHHEHIIHIIHFIHHEHHHHHHHEHHIIHEHHIIIGIFHEHHEDEFHIIHEHIIHGHHHHGEHHHIHHGIIIHGEHHHHIIIIHFHHHHGHHIIHHHHH?HHIIHIHHIIHIIIIIHHHGFGHIIHHIHHHIIIIHHHIIIHHIHIHIIIIIIIHHIIIIIIGIHHHHII;HHHIIFIIIIHIIIHHHIIIHIHHHHHFIHHIHHGED?FEHHHEHHHHHHIIFIHHHIHIIHIIIIHIFHHIHHFEIHHIGIIHDEHEGEIIIHIIEHIHIIIIHIHIIIHIHHIHHDGIIIIGIIHIIHIIGHHHHHIIIIDDDDD
@HISEQ:969:HM2KJBCX2:2:1101:1873:44223 2:N:0:ACTATGCA
TGTCAGCTGTCGCCCAACTATCCCTATTAATCATTACGTCAATCCTAGAAACCAACAAAATAGGATCGAACGTCCTATTTCATTATTCCATGCTAATGTATTCAAGCGCGAGCCTGCTTTAAGCACTCTAATTTTTTCAAAGTAACAGTCCTGTTTCCCCGCAACAACAAATTAATGCCATCACGGTTCTACAAGAAGGAGGGACCAGTGAGGCCAGTGCATACCAGTGGCACGACCAACCTACTGGCCCCGAAATTCAACTACGAGCTTTTTAACCGCAACAACTTTAATATACGCTATTGGAGCTGGAATTACCGCGGCTGCTGGCACCAGACTTGCCCTCCAA
+
DDDDDIIIIIIIIIIIIIIIIIIIIIIIIHIIIIIIIIIIHIIHIIIIIIIIIIIIIIHHHIIIIIIIIIIIIIIIGHIIIGIIIIIIIIIGEHIIIGIIHFHHIIIIIIIIIIIHIIIIIIIIHIIHIIIIIIHHHIGIHIHIIIHHHHIIIHIIIIIIIHIIIIIIIIIIIHHIHGHHIHIIIHIHIIIIIIHHIGHIIIHIIIIIHIHHHIHIIIIIIIIIIIIHGIIIIIIIIIIHHHIIIIIIIHIIIIIIIIIHIIIIIIIIIIIIHHIIIIIIIIIIIHIHHHGE@GHIHFIIHIIIIIIHHIHIGIIIIGIIIIIIIIHIIIIIIIIIIIIIIDDDDD
@HISEQ:969:HM2KJBCX2:2:1101:17271:44415 2:N:0:ACTATGCA
TGTCAGCTGTCGCCCAACTATCCCTATTAATCATTACGTCAATCCTAGAAACCAACAAAATAGGATCGAACGTCCTATTTCATTATTCCATGCTAATGTATTCAAGCGTTAGCCTGCTTTAAACACTCTAATTTTTTCAAAGTAACAGTCCTGTTTCCCTGCAACACCAAATTAATGACATTACAGTTCTTCAAGAAGGAGGAATCAGTAAAGCCAGTACATACCATAGGCACGACCAACCTACTGACCCCGAAATTCAACTACGAGCTTTTTAACTGCAACAACTTTAATATACGCTATTGGAGCTGGAATTACCGCGGCTGCTGGCACCAGACTTGCCCTCCAA
+
DDDDDIIIIIIIIIIIIIIIIIHIIIIIIIIIIIIIIIIIIIIIIIIHIIIIIIIIIIIIIIIIEHIIIIIIIIIIHIIIIIIIIIH@GHIIIIIIIIIIIIHHIIIIIIIIIIIIIIIIIIIHHIIHIIIIIIIIIIIIIIIIIHIIIIIIIIIIIIIIIIIIIIIIIIIIIIIIIIIIIIIIIIIIHIIIIIIIIIIIIIIIIIIIIIIIIIIIIII=IIIIIIIIIIIIIIIIIIIIIIHHH<IIIIIIIIIIIIIIIIIIIIIIIIIIIIIIIIIIIIIIIIIIIIIIIIIIIIIIIIIIIIIIIIIIIIIIIIIIIIIIIIIIIIIIIIIIIIIIIDDDDD
@HISEQ:969:HM2KJBCX2:2:1101:20956:43898 2:N:0:ACTATGCA
TGTCAGCTGTCGCCCAACTATCCCTATTAATCATTACGTCAATCCTAGAAACCAACAAAATAGGATCGAACGTCCTATTTCATTATTCCATGCTAATGTATTCAAGCGTTAGCTTGCTTTAAACACTCTAATTTTTTCAAAGTAACAGTCCAAATTCCCCGCAACACCAAATTAATGGCATTACGGATCATCAGGAAGGAGGAATCAGTGAGACCAGTACATACCAGAGGCATGACCAATCTACTAACCCCGAAATTCAACTACGAGCTTTTTAACTGCAACAACTTTAATATACGCTATTGGAGCTGGAATTACCGCGGCTGCTGGCACCAGACTTGCCCTCCAA
+
DDDDDHGIIIIIIDHIHIHHEHIIIIHIIIIIIIIIIIIHHHHHIGHHIIIIIIIIIIIEEHHHGCHHIIIHIIIGHG@HHHHIIIIHHHHHFHIIIIHEHHGHHDHHHIHCFFIHHGHHGBFFIIIIHHIIIIIHIIIHHIHHGHIIIIHHIIIHIIIIHIIHHHGHEHHHHHHIIIHEIIIIIHHHF@HIHIIIIIIIHIHIIIHIIIIHHIGIIIIHIIHIHIIIIIHHHHFIIIIIHHGF<HHHHGIIHHHIHIIIIIHHCGHHIHIHHGDIHIIIIIHHIIIIIGIIIIIIIIHIIIIIIIIIIIIIIIHGIIHIIIIIHIIIIIIHIIIIIIIIIDDDDD
@HISEQ:969:HM2KJBCX2:2:1101:20242:44531 2:N:0:ACTATGCA
TGTCAGCTGTCGCCCAACTATCCCTATTAATCATTACGGTGATCCTAGAAACCAACGAAATAGAATCAGTCCGTCCTATTTCATTATTCCATGCTAATGTATTCAGACGATAGTCTGCTTTAAACACTCTAATTTTTTCAAAGTAACAGTCCTGATTTCCCATCACACCAAATAAATGGCATGAAAGTTCCTCAGAAGGTAGAGATCCATCTCACCAGTGCAGACAATTAAGCCTGACCAATGGGTAGACCCCGAAGTTCAACTACGAGCTTTTTAACTGCAACAACTTTAATATACGCTATTGGAGCTGGAATTACCGCGGCTGCTGGCACCAGACTTGCCCTCCAA
+
DDDCDH?GHHHGHEHEHHHIIIHHHCHGECHHHEHIH1<<11DHHHF1FEHHHHHHICE<1DH@1DGHHIEC@CGHIHFHHI1GH?@1<CC1DCEH@H@EEHHHHDCFHHHHEHFAGHHHECEGGHHHHFCDDEGCHIHBCFF<HHEHHEHEEHCHHHHHEHEIHHHHHEFIEHEEGIIIIIIIIHHHHCIIGIIHHHHEHF?IGIIIIIIIIIGIIHGFIIGGIIIIHCHEFEEHHIHIIHFFD:<C<CHEHIIHIIIIHHGIIIHGEHIIIIHFCHHIIFHHECFFGIIIIHHIHIHIHHGGF@HFHHIIH?DHGHHHHGHHIIHHCFCIHIHHHEHG<IEDADD@
@HISEQ:969:HM2KJBCX2:2:1101:15178:45282 2:N:0:ACTATGCA
TGTCAGCTGTCGCCCAACTATCCCTATTAATCATTACGTCAATCCTAGAAACCAACAAAATAGGTTCGAACGTCCTATTTCATTATTCCATGCTAATGTATTCAGGCGCTAGCCTGCTTTAAACACTCTAATTTTTTCAAAGTAACAGTCCTGTTTCCCCGCAACACCAAATTAATGGCATTACGGTTCTACAAGAAGGAGGAGTCAGCGAGCCAGTGCATACCATTGGCACGACCGACCTGCTAACCCCGAAATTCAACTACGAGCTTTTTAACTGCAACAACTTTAATATACGCTATTGGAGCTGGAATTACCGCGGCTGCTGGCACCAGACTTGCCCTCCAA
+
<0DDDIII1FH@@HHE@=GH1FH@1C@FHIHHEHHC1<CDGHG@@FHG11<FHHHEEHI11<F?CG@<@GFE11<EFEHHIHHHHH1DGH@GDCGH1CFF6@DDIIHHHHHHGFCEHEGCGHE<FE1@CHCHC@HB<1%9HIIHEFEB1@F@DEEHHIGDGIHBGCFE@/AC/HHHCCGCEIIIHED/EGD/F//DHEIHEFFIHE0?DCHIIHHHHEHHHFEIHIIIIIIIHHHHHEIIHHED/HIHHDHHGC<1GIIIHHE@EHCHH?HEHHEHEIIHC@HFH@CIHIHGIHHIIHIIIHEHFHEIIIHDIHIHDHEGE?HHF?HIIIHEHHEHHHFH@DDDD
@HISEQ:969:HM2KJBCX2:2:1101:8746:45296 2:N:0:ACTATGCA
TGTCAGCTGTCGCCCAACTATCCCTATTAATCATTACGTCAATCCTAGAAACCAACAAAATAGGATCGTCGTCCTATTTCATTATTCCATGCTAATGTATTCAAGCGTTAGCCTGCTTTAAACACTCTAATTTTTTCAAAGTAACAGTCCTGTTTCCCCGTAACACCAACTTAATGGCATTACGGTTCTTCAGAAAGGAGGAATCAGCGAAGCCAGTACATACCAGTGGCACGACCAACCTGCTGACCCCGAAATTCAACTACGAGCTTTTTAACTGCAACAACTTTAATATACGCTATTGGAGCTGGAATTACCGCGGCTGCTGGCACCAGACTTGCCC
+
DDDDDHIIIIIIIIIIIIIIIIIIIIIHIIIIIIIIIIIIIIIIIIIIIIIIIIIIIHGIIIIIIIIIIIIIIIHIIII?FHIHIIIHIIIIIIIIIIIHIHIIHIIIIIIIIIIIIIIIIIIIIHIIIIIIIIIIIIIHIIIIIHIIIIIIIIIIIIIIIIIIIIIIIIIII:IIIIIIIIIIIIIHIIIIIIIIIIIIIIIIHIIIIIIIIIIIIIIIIIHIIIIIHIIIIIIIIHHIIIIIIIIIIIIIIIIIIIIIIHHIHIIIIIIIIIIIIIIIIIIIIIHIIIIIHIIIIIIHIIHIIIIIIIIIIIIIIIIIIIIIIIIIIIIGHIIDDDDD
@HISEQ:969:HM2KJBCX2:2:1101:13967:45522 2:N:0:ACTATGCA
TGTCAGCTGTCGCCCAACTATCCCTATTAATCATTACGTCAATCCTAGAAACCAACAAAATAGGATCGAACGTCCTATTTCATTATTCCATGCTAATGTATTCAAGCGTTAGCCTGCTTTAAACACTCTAATTTTTTCAAAGTAACAGTCCTGTTTCCCTGCAACACCAAATTAATGACATTACAGTTCTTCAAGAAGGAGGAATCAGTAAAGCCAGTACATACCATTGGCACGACCAACCTACTGACCCCGAAATTCAACTACGAGCTTTTTAACTGCAACAACTTTAATATACGCTATTGGAGCTGGAATTACCGCGGCTGCTGGCACCAGACTTGCCCTCCAA
+
DDDDDIIIIIIIIIIIIIIIIIIIIIIIIIHIIIIIIIIIIIIIIIIIIIIIIIIIIIIIIIIIIHIIIIIIIIHIIIIIIIIIIIIIEHIIIIIIIIIHIIIIIIIIIIIIHIIIIIIIIIIIIIIIIIIIIIIIIIIIIIIIIIIIIIIIIIIIIIIIIIHIIIIIIHHIIIIIIIIIIIIIIIIIIIIIIIIIIIIIIIIIHIIIIHHIIIIIIIIIIIIIIIIIIHIIIIIIIIHIIIHIIIIIIIIIIIIIIIIIIIIIIIIIIIIIIIIIIIIIIIIIIIIIIIIHIIIIIIIIIIIIIIIIIIIIIIIIIIIIIIIIIIIIIIIIIIIIIIIIIDDDDD
@HISEQ:969:HM2KJBCX2:2:1101:12621:46052 2:N:0:ACTATGCA
TGTCAGCTGTCGCCCAACTATCCCTATTAATCATTACGTCAATCCTAGAAACCAACAAAATAGGATCAAACGTCCTATTTCATTATTCCATGCTAATGTATTCAAGCGTTAGCCTGCTTTAAACACTCTAATTTTTTCAAAGTAACAGTCCTGTTTCCCTGCAACACCAAATTAATGGCATTACAGTTCTTCAGAAAGGAGGAATCAGCGAAGCCAGTGCATACCAGTGGCACGACCAACCTGCTGACCCCGAAATTCAACTACGAGCTTTTTAACTGCAACAACTTTAATATACGCTATTGGAGCTGGAATTACCGCGGCTGCTGGCACCAGACT
+
<D<DD1DHHHHCH@CGFEG1FH?G1FHHHHHF@H@GE<CGHEHH?GHHHHEHGHHCEHHIIIIHECF1<1F<1DCE?11<GHEHHEHIHHHEFHHHHHF6F@FG@1@EHHDCFHEG??EGIHHEHGHHEFBCHIHHFHFGHIIGHHHGHHFGHGGEHF<@1IGHHHGEEHGHHIHHEIIHHHH<C/D?HHHHHEIIHHHG?HGHHHH;HECFF?HEHHGH@CHHHHHG@EFECFBIHHEED@@DCIHHCIHEHHHECIIIIIHHG1?HEEEHFHGGHFHHFEIIIHF@HEHIHIHIIHEFEFEHCHEDIGHHDIIHHEEGHHIHHEFFEHH@B@B@
@HISEQ:969:HM2KJBCX2:2:1101:1622:45213 2:N:0:ACTATGCA
TGTCAGCTGTCGCCCAACTATCCCTATTAATCATTACGTTGATTCTAGAAACCAACAAAAATAGAATCTAACGTCCTATTTCATTATTCCATGCTAATGTATTCAAGCGCGTGCCTGCTTTAAACACTCTAATTTTTTCAAAGTAACATCCTGACTCCCCACAACATCAAATTAATGACATCATGATTCATCAGAAGGGAGAAATCAATGACATTAGTACGTACCAAAGGCACGACCGACGTATTGATCCCGAAATTCAACTACGAGCTTTTTAACTGCAACAACTTTAATATACGCTATTGGAGCTGGAATTACCGCGGCTGCTGGCACCAGACTTGCCCTCCAA
+
DDDDDFIIIIIHIIIIIIIIIIIIIIIIIIHIIIIIIIIIIIHHIIIHGIHHIIIIHIIIHIIIIHIIIIIIHIIIIIIGHHIIIIIIIIIIIIHIIIHIIHHHIIIHIIHIHIIIIIHIIIHIIIIIIIIHHIIIIHIIIIIHHIHIIHIIHHIHHIIIIIIIIIHIIIIHIIIIIIIIIIIIIIIIHIHIIIIIIIIIIIIHIIIIIIIIIIIIIIIIIIIIIIIIIIIIIIIIIIIIIIIIHIHIIIIIIIIIIIGIIIIIIIIHIIIIIIIIIIIIIIIHIIIIHIIIIIIIHHIIIIIIHHIIIIIIIIIIIIIIIIIIIIIIIIIIIIIIIIIIIDDDDD
@HISEQ:969:HM2KJBCX2:2:1101:18306:46972 2:N:0:ACTATGCA
TGTCAGCTGTCGCCCAACTATCCCTATTAATCATTACGTCGATCCTAAAAACCAACAAAATAGGGTCAAACGTCCTATTTCATTATTCCATGCTAATGTATTCAAGCGTGTGCCTGCTTTAAACACTCTAATTTTTTCAAAGTAACAGTCCTGATTCCCCATGACACCAAATTAATGACATCACAGTTCGTCAGAAGGTAGAAATCAATAATACCAGTGCATACCGGAGGCACGACCAATATATTGATCCCGAAATTCAACTACGAGCTTTTTAACTGCAACAACTTTAATATACGCTATTGGAGCTGGAATTACCGCGGCTACTGGCACCAGACTTGCCCTCCAA
+
DDDDDIIIIIIIIIIIIIIIIIIIIIIIIHIIIIIIIIIHIHIIIIIIIIIIIIIIIIIIIIIIIIIIIIIIHIIIIIIIIIHIHIIIIIIIHIIIIIIIIHIHHIHHHIIIIIIIIIIIIHIIIIIHHHHIIIIIIIIIIHIIIIIIIHHIHIIHHIIHHIHIIIIIIIIHHIIIIIIIIIHIIIIIIIIIIHIIIIIIIIIIIHIIIIIIIIIIIIIIIIIIIIIIIIIIIIIIIIIIIIIIHIIIIIIIIIIHIIIIIIIIIIIIIIIIIIIIIIIIIIIIIIHHIIIIIIIIIIIHHIIIIIIIIIIIHIIIIIIIIIIIIIIIIIIIIIIIIIIIIDDDDD
@HISEQ:969:HM2KJBCX2:2:1101:13897:47278 2:N:0:ACTATGCA
TGTCAGCTGTCGCCCAACTATCCCTATTAATCATTACGTTGATTCTAGAAACCAACAAAAATAGAACCTAACGTCCTATTTCATTATTCCATGCTAATGTATTCAAGCGCGTACCTGCTTTAAACACTCTAATTTTTTCAAAGTAACATCCTGACTCCCCACAACATCAAATTAATGACATCATGATTCATCAGAAGGGAGAAATCAATGACATTAGTACGTACCAAAGGCACGACCGACGTATTGATCCCGAAATTCAACTACGAGCTTTTTAACTGCAACAACTTTAATATACGCTATTGGAGCTGGAATTACCGCGGCTGCTGGCACCAGACTTGCCCTC
+
@DDD@EHHCHHEC=GHHHIIIHEHECGHG@GEEG@GCHHEHFHIEHIGHHHHHHHGHHIIIH@1<C11<F11C<CHHHHHHFC@<1<FH1111HCC1GF@<<1<DEH18EA<%<1HBCGG/@HGF@CCH7@8DGHE@.0EDGH6HB91EF1FF93<CGC1GEFGGG0EHHHE?IHHHGCH@HFGCE@HHGHHHEHG@@HGGIHG?@EHHGIHG@;HHHHHGHHFHHHIHCHIHHDHHCIIFFGCFE<ECDHGGHGH?IIIHEHHHHHCHHEE@FDD1HIHHHF<FD1HCCIIHECCC?HCC@EIHHEGDFGEDIIIHHHHHHGHHHEHHIHHCF1HEC<0B@@
@HISEQ:969:HM2KJBCX2:2:1101:20565:47357 2:N:0:ACTATGCA
TGTCAGCTGTCGCCCAACTATCCCTATTAATCATTACGTCAATCCTAGAAACCAACAAAATAGGATCGAACGTCCTATTTCATTATTCCATGCTAATGTATTCAAGCGTTAGCTTGCTTTAAACACTCTAATTTTTTCAAAGTAACAGTCCAAATTCCCCGCAACACCAAATTAATGGCATTACGGCTCATCAGGAAGGAGGAATCAGTGAGACCAGTGCATACCGATGGCATGACCAATCTACTAACCCCGAAATTCAACTACGAGCTTTTTAACTGCAACAACTTTAATATACGCTATTGGAGCTGGAATTACCGCGGCTGCTGGCACCAGACTTGCCCTCCAA
+
DDDDDIIIIIIIIIIIIIIIIIIIIIIIIIIIIIIIIIIIIIIIIIIIIIIIIIIIIIIHIIHHHIIIHIIIIHIIIIHIIIIIHHIHIIIIIIIIHIIIIHHIIIIIIHIHIIIIIIIIIIIIIIIIIIIIIIIIIHHHIHHIIHIIIIIIIIIGIIIHIIIIIIHIIIIIIIIHIHIIIIIIIIIIIIIIIHIIIIIIIIIIIIIIIIHIIIIIIIIIIIIIIIIIIIIII<IIIIIIHIHHGHHIIHIIIIIIIIIIIIIIIIIIIIIIIIIIIIIIIIIIHIIIIIIIIIIIIIIIIIIIIIIIIIIIIIIIIIIIIIIIIIIIIIIIIIIIIIIIIDDDDD
@HISEQ:969:HM2KJBCX2:2:1101:1695:47856 2:N:0:ACTATGCA
TGTCAGCTGTCGCCCAACTATCCCTATTAATCATTACGGTGATCCTAGAAACCAACAAAATAGAACCATGCCGTCCTATTCTATTATTCCATGCTAATGTATTCGAGCAAAAATGCCTGCTTTAAACACTCTAATTTTTTCAAGGTAAAGGTCCTGGATCCGCAAGACACCCAATAAAGGACATCAAGTTTCTCCAGAAGGTGAGAAATCAACAGTAACAGTTCATACCCCTTAAGGCATGACCGTCACGTCAATCCCGAAATTCAACTACGAGCTTTTTAACTGCAACAACTTTAATATACGCTATTGGAGCTGGAATTACCGCGGCTGCTGGCACCAGACTTGCCCTCCAA
+
DDDDDIIIIIIIIIIIIIIIIIIIIIIIIIIIIIIIIIIIIIIIIIIIIIIIIIIIHHIIIIHHHIHIIHHHHIIIIIIIIIIIIHIIIIIIHHHIIHHHHHHIIIIIHIIIIIIIHIIHIIIHIIIIIIIHIIIIIHIIIIIIIIIIIIIIIIIIIHHHIHIIIIIIIHHIIIIIIIHIIIIIIIIIIIIIIIIIIIIIIIIIIIIIIIIIIIIIIIIIIIIIIIIIIIIIIII<HIIIIIIIIIIIIIHGHHHIIIIIIIIIIIIIIHIIIIIIIIIIIIIIIIIIIIIIIIIIIIIIIIIIIIIIIIIIIIIIIIIIIIIIIIIIIIIIIIIIIIIIIIIIIIIIDDDDD
@HISEQ:969:HM2KJBCX2:2:1101:11110:48052 2:N:0:ACTATGCA
TGTCAGCTGTCGCCCAACTATCCCTATTAATCATTACGTCAATCCTAGAAACCAACAAAATAGGATCGAACGTCCTATTTCATTATTCCATGCTAATGTATTCAAGCGTTAGCCTGCTTTAAACACTCTAATTTTTTCAAAGTAACAGTCCTGTTTCCCTGCAACACCAAATTAATGACATTACAGTTCTTCAGAAAGGAGGAATCAGCGAAGCCAGTACATACCAGTGGCACGACCAACCTGCTGACCCCGAAATTCAACTACGAGCTTTTTAACTGCAACAACTTTAATATACGCTATTGGAGCTGGAATTACCGCGGCTGCTGGCACCAGACTTGCCCTCCAA
+
DDDDDIIIIIIIIIIIIIIIIIIIIIIIIIIIIIIIIIIIIIIIIIIIIIIIIIIIIIIHIIIIIIIIIIIIIIIIIIIIIIIIIIIHIIIIGIIIIIIIIIIIIHIIHIIIIHIIIIIIIIIIIHIIIIIIIIIIIIIIHIIIIIIIIIIIIIIIIIIIIIIIIIIIIIIIIIIIIIIIIIIIIIIIHIIIIIIIIIIIIIIIIIIIIIIIIIIIIIIIIIIIIIIIIIIIIIIIIIIIHIIHFIIIIIIIIIIIIIIIIIIIIIIIIIIIIIIIIIIIIIIIIIHIIIIIIIIIIIIIIIIIIIIIIIIIIIIIIIIIIIIIIIIIIIIIIIIIIIIIIDDDDD
@HISEQ:969:HM2KJBCX2:2:1101:3142:49330 2:N:0:ACTATGCA
TGTCAGCTGTCGCCCAACTATCCCTATTAATCATTACGTCGATCCTAGAAACCAACAAAATAGAATCAAACGTCCTATTTCGTTATTCCATGCTAATGTATTCAAGCGTGAGCCTGCTTTAAACACTCTAATTTTTTCAAAGTAACAGTCCTGATTCCCCATGACACCAAATTAATGACATCATGGTTCGTCAGAAGGTAGGAATCAATAATACCAGTACGTACAATAGCACGACCAATAAATTGATCCCGAAATTCAACTACGAGCTTTTTAACTGCAACAACTTTAATATACGCTATTGGAGCTGGAATTACCGCGGCTGCTGGCACCAGACTTGCCCTCCAA
+
DDDDDIIIIIGHFHEHFHIIIIIIIHIIIIGIIIIIIHHGHHIG@GHIHFHIHHGHIIIIHHEHGHHHIHHHHEHHEHIIIIHHHHIEHIHIEHIIIIIIHHIIHIIIIHHGIIHHIIIIIIIIIIIHIIIIHHIIHIHIHHIIIIIIIIIHIIIHHHHIHHIIIIIIIHGGHIIIIIIIIIIHHIIIIIIIIIIIIIII;IIIIIIHIHIIHIIIIHHHIIIIIIIHIIIIIIIIIIIIIIIHIIHIIIIIIIHIIIIIIIIIIIIIIIIIIIIIIIIIIIHIHIHHHIIIHIIIIIIIIIIIIIIIIIIIIIIIIIIIIIIIIHIIIIIIIIIIIHIIDDDDD
@HISEQ:969:HM2KJBCX2:2:1101:7266:49094 2:N:0:ACTATGCA
TGTCAGCTGTCGCCCAACTATCCCTATTAATCATTACGTGATCCTAAAACCAACAAAATAGAACCATCGTCCTATTTTATTATTCCATGCTAATGTATTCAAGCAAAAATGCCCGCTTTAAACACTCTAATTTTTTCAAAGTAAAGGTCCTGATTCATCGAAACACCCAAGAGCATCCCGAATCACCAGAAGGTGAGAAATTGGCTACACACCGTTTCATGCCCCTAAAGGCACAATCGATATATCCCAATTCCGAAATTCAACTACGAGCTTTTTAACCGCAACAACACTAATATACGCTATTGGAGCTGGAATTACCGCGGCTGCTAATACCAGACTTGCCCTCCAA
+
DDDDDIHIIIIIIIIIIIIIIIGIIIIIIIIIIIIIIIHIHIIIIIIIIIIIIIIEEHHIHIIIHIIIIIIIIIIIIIHIIIIIIHIIIIIIIIIIIIIIIIIIIIIIIIIHHIICHHIIIIIIIIIIIIIIIIIIIIIIIIIIIIHIIIIHIHIIIIIIIHIIHHIIHIIHIIIIIIIIIIHIIIHIIIIIIIIIHIIIIIIHHIIIHHHIIIIIIIIHIIIIIIIIIIIIIIIIIIIIIIIIHIHGIIIIIIIIIIIHIHIIIIIIIIIIIIIIIIIIIIIIIIIIIIIIIIIIHHIIIIIIIIIIIIIIIIIIIIIIIIIIIIIIIIIIIIIIIHIIIIIIDDDDD
@HISEQ:969:HM2KJBCX2:2:1101:9918:49251 2:N:0:ACTATGCA
TGTCAGCTGTCGCCCAACTATCCCTATTAATCATTACGTTGATCCTAGAAACCAACAAAATAGAATCGAACGTCCTATTTCATTATTCCATGCTAATGTATTCAAGCGCGTGCCTGCTTTAAACACTCTAATTTTTTCAAAGTAACAGTCCTGACTCCCCACAACATCAAATTAATGACATCATGATTCATCAGAAGGGAGAAATCAATGACATTAGTACGTACCGAAGGCACGACCGACGTATTGATCCCGAAATTCAACTACGAGCTTTTTAACTGCAACAACTTTAATATACGCTATTGGAGCTGGAATTACCGCGGCTGCTGGCACCAGACTTGCCCTCCAA
+
DDDDDIIIIIIHIIIIIIIIHIIIIIIIHIIIIIIIIHHIIIIIIIIIIIIIIIIIHHHHIIIIIIIIIIIIHHIHIIIIIIIIIIIIIIIIIIIIIIIIIHHIIIHIHIIIHHHIIIHHIIIIIIIIIIIIIIIIIIIIIIIIIIIIIIIIIIIIIIIIIIIIIIIIIIIIIIIIIIIIIIIIIIIIIIIIIIIIIIIIIIIIIIIIIIIIIIIIIIIIIIIIIIIIIIIIIIIIIIIIIIIIGIIIIIIIIIIIIIIIIIIIIIIHIIIIIIIIIIIIIIIHIIIIIIIIIHIIIIIIIIIIIIIIIIIIIIIHIIIIIIIIIIIIIIIIIIIIIIIIIDDDDD
@HISEQ:969:HM2KJBCX2:2:1101:8955:49900 2:N:0:ACTATGCA
TGTCAGCTGTCGCCCAACTATCCCTATTAATCATTACGTCAATCCTAGAAACCAACAAAATAGGATCAAACGTCCTATTTCATTATTCCATGCTAATGTATTCAAGCGTTAGCCTGCTTTAAACACTCTAATTTTTTCAAAGTAACAGTCCTGTTTCCCTGCAACACCAAATTAATGACATTACAGTTCTTCAAGAAGGAGGAACCAGTAAAGCCAGTACATACCAGAGGCACGACCAACCTACTAATCCCGAAATTCAACTACGAGCTTTTTAACTGCAACAACTTTAATATACGCTATTGGAGCTAGAATTACCGCGGCTGCTGGCACCAGACTTGCCCTCAA
+
DDDDDIIIIIIIIIIIIIIIIIIIIIIIIIIIIIIIIIIIIIIIIIIIIIIIIIIIIIEHHIIIIIIIIIGIIIIIIIIIIIIIIIIIHIIIHIIHIIIIIHGIIIIIIHIHHIIIIIIIIIIIIIIIIIIIIIIIIIIIIIIIIIIIIIIIIIIHIIIIIIIIIIIIIIIHIIHIIIIIIHIIIIIHIIIIIIIIIIIIIHHHIIIIHIIIIIIIIHHIIIII<IIIIIIIIIIIIIIIIHHEIIHEHHFHIIIIIIIIIIIIIIIIIIIIIIIIIIIIIIIIHHHHIIIIIIIIIIIIIIIIIHD1IIIHHHIIIIIIIIIIIIIIIIIIIIIIIIIIDDDDD
@HISEQ:969:HM2KJBCX2:2:1101:6868:50055 2:N:0:ACTATGCA
TGTCAGCTGTCGCCCAACTATCCCTATTAATCCTTACGTCAATCCTAGAAACCAACAAAATAGGCTCAAACGTCCTATTTCATTATTCCATGCTAATGTATTCAAGCTAATGCCTGCTTTAAACACTTTAATTTTTTCAAAGTAACAGTCCTAACTCCCCATGACACCAACTAAATGAAATCATGGTTCGTCAGAAGGGAGAAATCAATGATACCAGTACGTACCAGAGGCACGACCGATATATTGATCCCGAAATTCAACTACGAGCTTTTTAACTGCAACAACTTTAATATACGCTATTGGAGCTGGAATTACCGCGGCTGCTGGCACCAGACTTGCCCTCCAA
+
<0<00<<C1<F@F0<010<DG1<11<D1<11<1<111<<<D01<1GH1D1<<CGHHH111<<111<11FD<011001<11<C11<<1<<G1DE@11111@8@6<G@1G<HF11HH@HA<@5A81<18$BCGG8<<E?GIGH@A17FB1HH8BD17<GH8D11CHGCHF@?#<DCHEIHFF@GGE5E.FHHHGDHHGEECG0FF2?EFHEG?IIHHEHHHHGIHGGHFIIFHHHHCGIHGE<C@D/A<<<FD<11EHCHCEHEEG@FH=HIHIHECHHFHHGG?GD<<GD?FGECHEF?HCEHHHHHEHHHHIHHDCHHHHEIIHCIIEHHIFF<C<CCC@ED<@<D
@HISEQ:969:HM2KJBCX2:2:1101:17779:50943 2:N:0:ACTATGCA
TGTCAGCTGTCGCCCAACTATCCCTATTAATCATTACGTCAATCCTAGAAACCAACAAAATAGGATCGAACGTCCTATTTCATTATTCCATGCTAATGTATTCAAGCGTTAGCTTGCTTTAAACACTCTAATTTTTTCAAAGTAACAGTCCAAATTCCCCGCAACACCAAATTAATGGCATTACGGATCATCAGGAAGGAGGAATCAGTGAGACCAGTACATACCAGAGGCATGACCAATCTACTAACCCCGAAATTCAACTACGAGCTTTTTAACTGCAACAACTTTAATATACGCTATTGGAGCTGGAATTACCGCGGCTGCTGGCACCAGACTTGCC
+
DDDDCIIIIIIIIIIHIIIIIIIIIIIIIIIIIIIIIIIIIIIIIIIIIHIIIIIIIIIIIIHIIIIIIIIIIIIIIIIIIIIIIIIIIIIIIIIIIIIIIIIIIHIIIIIIIIIHIIIIIIHIIIIIIIIIIIIIIIIIHIHIIIIIIIIIHGHIIHIIIIIIIIIIIIHHHIIIIIHIIIIIIIIIIIIIIIIIIIIIIIIIIIIIIIIIIIIIIIIIIIIIIIIIIIIIIIIIIHHHIIIIIIIIIIIIIIIIIIIIIIIIIIIIIIIIIIHIIIIIIIIIIIIIIIIIIHIIIHIIIIIIIIIIIIHIIIIIIIIHIIIHGIIIIIIIIIIDDDDD
@HISEQ:969:HM2KJBCX2:2:1101:8576:51118 2:N:0:ACTATGCA
TGTCAGCTGTCGTACCCAACTATCCCTATTAATCATTACGTCAATCCTAGAAACCAACAAAATAGGATCAAACGTCCTATTTCATTATTCCATGCTAATGTATTCAAGCGTTAGCCTGCTTTAAACACTCTAATTTTTTCAAAGTAACAGTCCTGTTTCCCTGCAACACCAAATTAATGACATTACAGTTCTTCAAGAAGGAGGAACCAGTAAAGCCAGTACATACCAGAGGCACGACCAACCTACTAATCCCGAAATTCAACTACGAGCTTTTTAACTGCAACAACTTTAATATACGCTATTGGAGCTGGAATTACCGCGGCTGCTGGCACCAGACTTGCCCTCCAA
+
DDDDDEHIHIIHIIIIIIHIIIHIIIHIIIHEHIFHGHHIIIHIIIGHIHIEHIDHIIHIHHHIFC@FHIHHGHHHHIIIIH?HHHEH@H?HI?FEHIIIIIHHIIIIHIIIIHIIIIHIHIIIIIHIIIHHHHIIIIHHIHIHHIIIIHIIIHHHEIIIIIIIIIIIIIIHHHHHIIIIIIIIIIIIIHIIHIHHHHIIIIHHHHIIIIIIIIIHIIIIIIIIIHIIIIIIIIIIIHIIIIIIIHGHHHIIIIIIIHHIIIIIIIIIIIIIIIIIIIIIIIIIIIIIIIIIIIIIIIIIIIIIIIIIIIIIIIIIIIIIIIIIIIIIIIIIIIIIIHIIIIIDDDDD
@HISEQ:969:HM2KJBCX2:2:1101:10766:50984 2:N:0:ACTATGCA
TGTCAGCTGTCGCCCAACTATCCCTATTAATCATTACGGTGATCCTAGAAACCAACAAAATAGAATCAGTCCGTCCTATTTCATTATTCCATGCTAATGTATTCAGACGATAGTCTGCTTTAAACACTCTAATTTTTTCAAAGTAACAGTCCTGATTTCCCATCACACCAAATAAATGGCATGAAAGTTCCTCAGAAGGTAGAGATCCATCTCACCAGTGCAGACAATTAAGCCTGACCAATGGGTAGACCCCGAAGTTCAACTACGAGCTTTTTAACTGCAACAACTTTAATATACGCTATTGGAGCTGGAATTACCGCGGCTGCTGGCACCAGACTTGCCCTCCAA
+
DDDDDIIIIIIIIIIIHIIIIIIIIIIIIIIIIIIIIIIIIIIIIHIIIIIIIIIIIIIHIHHIIIIGIIIFHIIIIIIIIIIIIIIIIIIIIIIIIIHIIIIIIIIIIIIIIIIIIIIIIIIIIIIIIIIIIIIIIIIIIIIIIIIIIIIIIIIIIIIIIIIIIIIIIIIIIIIIHIIIIIIIIIIIHIIIIIIIIIIIIIIIIIIIIIIIIIIIIIIIIIIIIIIIIIIIIIIIIIIIIIIIIHFIIIIIIHIIIIGIIIIHIIIIIIIIIIIIIIIIIIIIIIIIHIIIIIIIIIIGIIIIIIIIIIHIIIIIIIIIIIIIIIIIIIIIIIIIIIIIIIIDDDDD
@HISEQ:969:HM2KJBCX2:2:1101:6401:51218 2:N:0:ACTATGCA
TGTCAGCTGTCGCCCAACTATCCCTATTAATCATTACGGTGATCCTAGAAACCAACAAAATAGAACCATGCCGTCCTATTCTATTATTCCATGCTAATGTATTCGAGCAAAAATGCCTGCTTTAAACACTCTAATTTTTTCAAGGTAAAGGTCCTGGATCCGCAAGACACCCAATAAAGGACATCAAGTTTCTCCAGAAGGTGAGAAATCAACAGTAACAGTTCATACCCCTTAAGGCATGACCATCACGTCAATCCCGAAATTCAACTACGAGCTTTTTAACTGCAACAACTTTAATATACGCTATTGGAGCTGGAATTACCGCGGCTGCTGGCACCAGACTTGCCCTCCAA
+
DDDDDIIIIIIIIIIIIIIIIIIIIIIIIIIIIIIIIIIIIIIIIIHIIIIIIIIIIIIIIIHIIIIIIIIIIIIIIIIIIIIIIIIIIIIIHIHIHIIHHGHIIIIIIIIIIIIIHHIIIIIIIIIIIIIIIGIHHIIIIIIIIIIIIIIIIIIIIHIIIIIIIIIIIIIIIIIIIIIIIIHIIIIIIIHHIIIIIIIIIHIIIIIIIIIIIIIIIIIIHHHIIFIIIIIIIIIIIIIIIIHIIIHHIIHGIIIIIIIIIIIIIIIIIIIIIIIIIIIIIIIIIIIIIIIIIIIHIHIIIIIIIIIIIIIIIIIIIIIIIIIIIIIIIIIIIIIHIIIIIHIIIIIIDDDDD
@HISEQ:969:HM2KJBCX2:2:1101:16402:51375 2:N:0:ACTATGCA
TGTCAGCTGTCGCCCAACTACCCTATTAATCATTACGTCAATCCTAGAAACCAACAAAATAGGATCAACGTCCTATTTCATTATTCCATGCTAATGTATTCAAGCGCGAGCCTGCTTTAAACACTCTAATTTTTTCAAAGTAACAGTCCTGATTCCCCGCCACACCAAATGAATGACATGATGGTTCGTCAGAAGGTAGGAACCAGTAACACCAGTACGTACCTAAGGCACGACCAACGTACTGATCCCAAAATTCAACTACGAGCTTTTTAACTGCAACAACTTTAATATACGCTATTGGAGCTGGAATTACCGCGGCTGCTGGCACCAGACTTGCCCTCCAA
+
DDDDDIIIGIFHFCGEHHHHGHHGFHHFHFDGHICHHI<CGGD<<CGHGHH@GHIIIIIFGHHHHIHHG0EDGDFHHICCGHHII?<FHIIIHHHHHIHH<HHHIIIIIGH@FHHIIIFEHCHHGCFHHIHHIIIIIIHGGHIHGHHGHHHHHHE?DHIIIHEHIHIIIIIIIIIHEHHIIIIIIIHIIIIIIHHIIHGIIIIIIIIIIIIIIIIIIIHIIHIIIHGHIIIIIHIIIIHHHHFIIGIIIIIIIHHIIIIIIIIIIIIIIIHIIIIIIIIIIIHHHIIHIIIIHIIIIIIIHIIHIHHIIIIIHIIIIIIHIIIIIIIIIHHIIIIIIIIDDDDD
@HISEQ:969:HM2KJBCX2:2:1101:2653:52605 2:N:0:ACTATGCA
TGTCAGCTGTCGCCCCACTATCCCTATTAATCATTACGTCAATCCTAGAAACCAACAAAATAGGATCGAACGTCCTATTTCATTATTCCATACTAATGTAATCAAGCGTTAGCTTGCTTTAAACACTCTAATTTTTTCAAAGTAACAGTCCAAATTCCCCGCAACACCAAATTAATGGCATTACGGATCATCAGGAAGGAGGAATCAGTGAGACCAGTACATACCAGAGGCATGACCAATCTACTAACCCCGAAATTCAACTACGAGCTTTTTAACTGCAACAACTTTAATATACGCTATTGGAGCTGGAATTACCGCGGCTGCTGGCACCAGACTTGCCCTCCAA
+
0<DD011<G<G<1DH/0<111111<11<1<111<D1DH<100<11<1<11<<11DC1<<1D<11FC<G01<<<D<01111<1<<CC1111<1<<@FH1@D%GEE<D1@@0CHE?EFFA1<F1CC<D?GDGGE($<C1<CE<6DEHG@<1DF189<0DCCDD?FIHHEHF<@DCFG//C/</<</<C<00<D0GG?@F#GHHCC@1HDDA@HGFEHEHF<<F1<1<1GD<11FC<<?GF<1@@CD<DD<<?F11<<1GC1CE=H@F<<<@@G<CHG@@EHHHHF<<111E@HC<</1<@C1C@H<GC?IHEHG<C/EC/IHCF<<1<1CCHG<D<<11CIIHD@@@@
@HISEQ:969:HM2KJBCX2:2:1101:13446:52525 2:N:0:ACTATGCA
TGTCAGCTGTCGCCCAACTATCCCTATTAATCATTACGTCAATCCTAGAAACCAACAAAATAGGATCAAACGTCCTATTTCATTATTCCATGCTAATGTATTCAAGCGTTAGCCTGCTTTAAACACTCTAATTTTTTCAAAGTAACAGTCCTGTTTCCCTGCAACACCAAATTAATGACATTACAGTTCTTCAAGAAGGAGGAACCAGTAAAGCCAGTGCATACCAGAGGCACGACCAACCTACTAATCCCGAAATTCAACTACGAGCTTTTTAACTGCAACAACTTTAATATACGCTATTGGAGCTGGAATTACCGCGGCTGCTGGCACCAGACTTGCCCTCCAA
+
DDDDDGIIIIIIIIIIIIIIIIHIIIIIIIIIIIIHIIIIIIIIIIHIHIIIIHIIIIGCHHIIIIIHEHIIIIIHHHIIGIIIHHIGEHHIIIHEHHHHHIIHHIIIIIHHHHHHIHIIIHHHEHHEHHHIIIIIIIIIIIIIIHHHHIIIIIGHHIHIIIIIIIIIIIIHHIHIIIIIHIIIIIIIIIIIIIIIIIIIIIIIIIIIIIIIIIIIIIIIIIIHIIIHIIIIIIIIIIIIIIHHHIHFIIIIIIHHGIIHIHIIIIIIIHIIIIIIIIIIIIIIIIIIIIIIIIIIIIIIIIIIIIIIIIIIIIIIIIIIIIIIIIIIIIIIIIIHIIIIIDDDDD
@HISEQ:969:HM2KJBCX2:2:1101:9208:52324 2:N:0:ACTATGCA
TGTCAGCTGTCGCCCAACTATCCCTATTAATCATTACGGTGATCCTAGAAACCAACAAAATAGAATCATGCCGTCCTATTTTATTATTCCATGCTAATGTATTCAAGCAAAATGCCTGCTTTAAACACTCTAATTTTTTCAAAGTAAAGGTCCTGGTTCCTCGCGGCACCCAATTAAGGACATCGCGGTTCTCCAGAAGGTGAGAAATTGACTACACCAGTTCATACCCCTTAAGGCACGACCGATGTGTCAATCCCGAAATTCAACTACGAGCTTTTTAACTGCAACAACTTTAATATACGCTATTGGAGCTGGAATTACCGCGGCTGCTGGCACCAGACTTGCCCTCCAA
+
DDDDDIGIIIIIIIIIIIIIIIIIHIIIIIIIIIHIIIHIIIIIIIIIIIIHIIIIIIIIGIIIIIIIIIGHIIIIIIIHHIIIIIHHIHIIIHIIHIIIIHHIIIIIIHIIIIIIIIIIHHHIHIHHIIHIEHHHHIHIIIIIHIIIGIIIIIIHIIIIHIIIIIHHHHHIHHHIIIIIIIIIIIHHCHIIIIIIIIIIHIHIIIIHIIIIIIIIIIIIIIIIIIGIIIIHIIIIIIIIIGIIIIIGIIHIHIIIIIIIIIHIIIHIIIIIIIIIIIIIIIIIIIIIHIIHFHHIIIIIIIIIIIIIIHIIIIIIIIHIIIIIIIHIIIIIIIIIIIIIIHIIIIIDDDDD
@HISEQ:969:HM2KJBCX2:2:1101:16279:52890 2:N:0:ACTATGCA
TGTCAGCTGTCGCCCAACTATCCCTATTAATCATTACGTCGATCCTAGAAACCAACAAAATAGAATCAAACGTCCTATTTCATTATTCCATGCTAATGTATTCAAGCGTGCGCCTGCTTTAAACACTCTAATTTTTTCAAAGTAACAGTCCTGATTCCCCACGACACCAAATTAATGACATCGCGGTTCTTCAGAAGGTAGGAACCAATAATGCCAGAGCGTACCGAGGCACGACCGACAATCTGATCCCGAAATTCAACTACGAGCTTTTTAACTGCAACAACTTTAATATACGCTATTGGAGCTGGAATTACCGCGGCTGCTGGCACCAGACTTGCCCTCCAA
+
DBDDDIHIIIHIGHHIIIIIIIIIHIIIIIIIIIIHIIIGHHIHHIHIHIIHHIIIIHIHHHHHIIIIHHHIIIIIIIIHHIIIIIIIIIIIGIIIIIIIIIIIIIIIIIIIIIIIHIIIIIHIIIIHIHIIIIIIIIIIIHIIIIIIIIIIIIIIIIIIHHIIIIIIIIHHIIIHIIIIIIIIIHHHH/HIIIIIIIHIIIIIHIIIIIIIIIIIIIIIIIIIIIHIHIIIIIIHIIIIHHHFIIHIIIIIIIIIIIIIIIIIIIIIIIIIIIIIIIIIIIHHIIIIIIIIIIIIIIIIIIIIIIIIIIIIIIIIIIIIIIIIIIIIIIIIIIIIIIIIDDDDD
@HISEQ:969:HM2KJBCX2:2:1101:16652:52762 2:N:0:ACTATGCA
TGTCAGCTGTCGCCCAACTATCCCTATTAATCATTACGGTGGTCCTAGAAACCAACAAAATAGAACCATGCCGTCCTATTTTATTATTCCATGCTAATGTATTCAAGCAAAAATGCCTGCTTTAAACACTCTAATTTTTTCAAAGTAAAGGTCCTGGTTCCCCGCGGCATCCAATTAAGGACATCGCGGTTCTCCAGAAGGTGAGAAATTGACTGCACCAGTTCATACCCCGTGAGGCACGACCGATGCGCCAATCCCGAAATTCAACTACGAGCTTTTTAACTGCAACAACTTTAATATACGCTATTGGAGCTGGAATTACCGCGGCTGC
+
DDDDDIIIIIIIIIIIIIIIIIIIIIIIIIIIIIIIIIHIIIHHIIIIIIIIIIIIIIIIIIIIIIIIIHIIHEHIIIIIIIIIIIIIIIIIIIIIIIIIIIIIIHIIIIIGIIIIIIIHIIIIIIIIIIIIIIIIIIIIIIIIIIIIIHHHHIIIIIIIIIIIIIIIHIIIIIIIIIIIIIIHIIIIHGIIIIIIIIHIIIIIIIIIIIIIIIIIIIIIIIIIIIHIIIIIIIIIIIIIIIIIIIIIIIIIIIIIIIIIIIIIIIIIIHIIIIIIIIIIIIIIIIIIIIIIIIIIIIIIHIIIIIIIIIIIIIIIIIIIIHIIIIDDDDD
@HISEQ:969:HM2KJBCX2:2:1101:20352:53060 2:N:0:ACTATGCA
TGTCAGCTGTCGCCCAACTATCCCTATTAATCATTACGTCAATCCTAGAAACCAACAAAATAGGATCGAACGTCCTATTTCATTATTCCATGCTAATGTATTCAAGCGCGAGCCTGCTTTAAACACTCTAATTTTTTCAAAGTAACAGTCCTGATTCCCCGCCACACCAAATGAATGACATGATGGTTCGTCAGAAGGTAGGAACCAGTAACACCAGTACGTACCTAAGGCACGACCAACGTACTGATCCCGAAATTCAACTACGAGCTTTTTAACTGCAACAACTTTAATATACGCTATTGGAGCTGGAATTACCGCGGCTGCTGGCACCAGACTTGCCCTCCA
+
DDDDDIHIIIIHIIIIIIIIIIIIIIIIIIIIHIIHIHHHIIIIIIIIIIIIIIIIIIIHIHCHIIIHHIIIHHGHHHHIIIIIGIIIHIIIGIHIIHHIIGHHIHHHIHIGIIIIIIHHIGIIIIHHHIIIIIIIIHFHIHHHHIIHHIIHHIIIHIHHEHHHIHIHHIIIFIHHHHIIIIIIIIIHIHIHHHIIIIIHHIIIIIIIIIIIHHIHHHIIIIIIIIIIIIIIIHIIIIIIIIHGIIIIIFIIIIHFIIIIIIIIIIIIIIIHHHHIIIIIIIIIIIIIIIIIHHHIIIIIIIIIIIHHHIIIIIHIIIIIIIIIIIIIIIIIIIIIIIIIDDDDD
@HISEQ:969:HM2KJBCX2:2:1101:11277:53656 2:N:0:ACTATGCA
TGTCAGCTGTCGCCCAACTATCCCTATTAATCATTACGTCGATCCTAGAAACCAACAAAATAGAATCAAACGTCCTATTTCGTTATTCCATGCTAATGTATTCAAGCGTGAGCCTGCTTTAAACACTCTAATTTTTTCAAAGTAACAGTCCTGATTCCCCATGACACCAAATTAATGACATCATGGTTCGTCAGAAGGTAGGAATCAATAATACCAGTACGTACAATAGCACGACCAATAAATTGATCCCGAAATTCAACTACGAGCTTTTTAACTGCAACAACTTTAATATACGCTATTGGAGCTGGAATTACCGCGGCTGCTGGCACCAGACTTGCCCTCCAA
+
DDADDHIIIIIIIIIIIIHIHIIIIIIIIIIIIIIIIIIIIIIIIIHIIIIIIIIIHHEHHIFHHHCHIIIIHIIIIHIHIIIIIIIIIHGEHIHHHHHHIIIHIIHIIHIIIIIHIIHHHIIIIIIIHHFIIIIIHHIHIIIIIIIIIIIIIIHHHIIIHHIIHIHIIIIIHIIIIIIIIIIIIIIIHIIIIIIIIIIIIIIIIHIIIIIHHIIIIIHHHIIIIIIIIIIIIIIIIIIIIIIIIIIIIIIIIIIIIIIIIIIIIIIIIIIIIIIIIIIIIIIIHHIIIIIIIIIIIIIIIIIIIIIIIIIIIIIIIIIIIIIIIIHIIIIIIIIIIIIIDDDDD
@HISEQ:969:HM2KJBCX2:2:1101:19334:53891 2:N:0:ACTATGCA
TGTCAGCTGTCGCCCAACTATCCCTATTAATCATTACGTCAATCCTAGAAACCAACAAAATAGGATCGAACGTCCTATTTCATTATTCCATGCTAATGTATTCAAGCGTTAGCCTGCTTTAAACACTCTAATTTTTTCAAAGTAACAGTCCTGTTTCCCTGCAACACCAAATTAATGGCATTACAGTTCTTCAGAAAGGAGGAATCAGCGAAGCCAGTGCATACCAGTGGCACGACCAACCTGCTGACCCCGAAATTCAACTACGAGCTTTTTAACTGCAACAACTTTAATATACGCTATTGGAGCTGGAATTACCGCGGCTGCTGGCACCAGACTTGCCCTCCAA
+
DDDDDIIIIIIIIIIIIIIIIIIIIIIIIIIIIIIIIIIIHIIIIIIIIIIIIIIIIIIIIIHHIIIIIIIIIIIIIIIIIGIIIIIIIIIIIIHIIIIIIHHIIIIIIIIIIHIIIIIIIIIIIIIIIIIIIIIIIIIIIIIIIIIIIIIIIIIIIIIIIIIIIIHIIIIIIIIIIIIHHIIIIIIIIIIIIIIIIIIIHIIIIIIIIIIIGIIIIIIIIIIIIIIIIIIIIIIIIIIIIHHHGIIHIIIIIIIIIIIIIIIIIIIIIIIIIIIIIIIIIIIIHIHIIIIIIIIIIIIIIIIIIIIIIIIIIIIIIIIIIIIIIIIIIIIIIIIIIIIIIDDDDD
@HISEQ:969:HM2KJBCX2:2:1101:14307:54019 2:N:0:ACTATGCA
TGTCAGCTGTCGCCCAACTATCCCTATTAATCATTACGTCAATCCTAGAAACCAACAAAATAGGATCGAACGTCCTATTTCATTATTCCATGCTAATGTATTCAAGCGTTAGCTTGCTTTAAACACTCTAATTTTTTCAAAGTAACAGTCCAAATTCCCCGCAACACCAAATTAATGGCATTACGGCTCATCAGGAAGGAGGAATCAGTGAGACCAGTACATACCAGAGGCATGACCAACCTACTAACCCCGAAATTCAACTACGAGCTTTTTAACTGCAACAACTTTAATATACGCTATTGGAGCTGGAATTACCGCGGCTGCTGGCACCAGACTTG
+
DDDDDIHIIIIIIIIIIIIIIIIIIIIIIHIIIIIIIIIIIIIIIIIIIIIIIIIIIIIIIIIIHIIHIIIIIIIIIHIIIIIIIIICHIIIIIIIIIIIIIIIIIIIIIIHIHHIIIIHIIHIHHIHIIIIHIIIHIIIIIIIIIIIIIIIIHIIIHHHIIIHHHIIIIIIIIHIIIIIIIIIIIIIIHIIIIIIIIIIIIIIIIIIIIIIIIIIIIIIIIIIIIIIIIIIIIIHHIIIIIIIIHEIIHIIIIIIHIIIIIHIIIIIIIIIIIIIIIIIIIIIIIIIIIIIIIIIIIIHHIIIIIIIIIIIIIIIIIIIIIIIIIIIIIIIIDDBDD
@HISEQ:969:HM2KJBCX2:2:1101:7820:54637 2:N:0:ACTATGCA
TGTCAGCTGTCGCCCAACTATCCCTATTAATCATTACGTCAATCCTAGAAACCAACAAAATAGGATCGAACGTCCTATTTCATTATTCCATGCTAATGTATTCAAGCGTTAGCCTGCTTTAAACACTCTAATTTTTTCAAAGTAACAGTCCTGTTTCCCTGCAACACCAAATTAATGACATTACAGTTCTTCAGAAAGGAGGAATCAGCGAAGCCAGTACATACCAGTGGCACGACCAACCTGCTGACCCCGAAATTCAACTACGAGCTTTTTAACTGCAACAACTTTAATATACGCTATTGGAGCTGGAATTACCGCGGCTGCTGGCACCAGACTTGCCCTCCAA
+
DDDDDIIIIIIIIIIIIIHIHHIIIIIIIIIIIIIIIIIIHIIIIIIIIIIIIHIIIIIIIIHIIIIIIIIIIIIIIIIIIIIIIIHIIIIIIIIHIIIIHGIIIIIIIIIIIIIIIIIIHIIIIIIIIIIIIIIIIIIIIIIIIIHIIIIIIIIIIIIIIIIIIIIIIIIHIIIIIIIIIIIIIIIIHIIIIIIIIIIIIIIIIIIIIIIIIIIIIIIIIIIIIIIIIIIIIIIIIIIIIIIHHIIIIIIIIIIIIIIIIIIIIIIIIIIIIIIIIIIIIIIIIIIIIIIIIIIIIIIIIIIIIIIIIIIIIIIIIIIIIIIIIIIIIIIIIIIIIIIIIDDDDD
@HISEQ:969:HM2KJBCX2:2:1101:15210:53601 2:N:0:ACTATGCA
TGTCAGCTGTCGCCCAACTATCCCTATTAATCATTACGGTGATCCTAGAAACCAACGAAATAGAATCAGTCCGTCCTATTTCATTATTCCATGCTAATGTATTCAGACGATAGTCTGCTTTAAACACTCTAATTTTTTCAAAGTAACAGTCCTGATTTCCAACCACACCAAATAAATGGCATGAAAGTTCCTCAGAAGGTAGAGATCCATCTCACCAGTACAGACAATTAAGCCTGACCAATGGGTAGACCCCGAAGTTCAACTACGAGCTTTTTAACTGCAACAACTTTAATATACGCTATTGGAGCTGGAATTACCGCGGCTGCTGGCACCAGACTTGCCCTCCAA
+
DDDDCHHIIIIGHIEHIIIIIIIIIIIHIIIHIHHGEEHGEHIIHIIIIIHIHIIFHEFHGHHHHIIIIHIIHHHHIIFHHIIGHEHHIEHHHEHHFEIIIHHHIHFHHHIHHHHHHHIGIHIHHIIIHIIHIHHHHIIIIIHIIIIIHHHHIHHIIIHIIIIIIHIIIIIGIHHIIIIIIIIHFHHHGIHGIIIIHGHHIIIIIHIIHEHIIIHIIIIHIHHHIHIIHIIIIIIHHGIIHHHF@EFGHHIHIIIIIIIIHIIHIIIIGHIIIIIIIIIGIHHIIIHFIIIIIIIIIGIIIIIIIIHIIIIIIIHHHIHIIIIIHIIIIIIIIIIIIIIIIIIBADDD
@HISEQ:969:HM2KJBCX2:2:1101:12046:55377 2:N:0:ACTATGCA
TGTCAGCTGTCGCCCAACTATCCCTATTAATCATTACGTCGATCCTAGAAACCAACAAAATAGAATCAAACGTCCTATTTCATTATTCCATGCTAATGTATTCAAGCGTAAGCCTGCTTTAAACACTCTAATTTTTTCAAAGTAACAGTCCTGATTCCCCACGACACCAAATTAATGACATCGCGGTTCTTCAGAAGGTAGGAACCGATAATGCCAGTGCGTACCGAGGCACGACCAACAATTCGATCCCGAAATTCAACTACGAGCTTTTTAACTGCAACAACTTTAATATACGCTATTGGAGCTGGAATTACCGCGGCTGCTGGCACCAGACTTGCCCTCCAA
+
DDDDDIIIIIIIIIIIIIIIIIIIIIIIIIIIIIIIIIIIHIIIIIIIIIIIIIIIIIIIHIIIIIIIIIIIIHIIIIIIIIIIIIIIIIIIIIGIIIIIIHIIIIIIIIIIIIIIIHIIIIIIIIIIIIIIIIHIIIIIIIIIIIIIIIIIIIIIIIIIIIIIIIIIIIIIIIIIIIIIIIIIIIIIIIIIIIIIIIIIIIIIIIIIIIIIIIIIIIIIIIIIIIIIIIIIIIIIIIIIIIHHIIHIIIIIIIIIIIIIIHIIIIIIIIIIIHIIIIIIIIIIIIIIIIIIHIIIIIIIIIIIIIIIIIIIIIIIIIIIIIIIIIIIIIIIIIIIIIIIDDDDD
@HISEQ:969:HM2KJBCX2:2:1101:17769:55230 2:N:0:ACTATGCA
TGTCAGCTGTCGCCCAACTATCCCTATTAATCATTACGTCAATCCTAGAAACCAACAAAATAGGATCAAACGTCCTATTTCATTATTCCATGCTAATGTATTCAAGCGTTAGCCTGCTTTAAACACTCTAATTTTTTCAAAGTAACAGTCCTGTTTCCCTGCAACACCAAATTAATGGCATTACAGTTCTTCAGAAAGGAGGAACCAGCAAAGCCAGTGCATACCAGTGGCACGACCAACCTGCTGATCCCGAAATTCAACTACGAGCTTTTTAACTGCAACAACTTTAATATACGCTATTGGAGCTGGAATTACCGCGGCTGCTGGCACCAGACTTGCCCTCCAA
+
@DB@D1CGHCHCHIIHCC@G@DH@CCHHHI?HGHHHHHIIIHIIEEECEH?ED1GHIII?1C1<@DEHCCCHCFEEFHCH@HIHFHHEGHH?GCEHIHHHEFIGHHHHHHHHHFGHHHHHFHHHHHIIIHIIHHGF?GIIIIIHHB?EFHGHHH@EIHHIIIIIHIIFG@:HGIIHGIIIIHHFHIIHHHEHHGECIIIHHEF<CCIHHECFHEGIHIHHIIIHHEGGC=HDDGGCFH;GHGGA<IHF-DGHFIIHGHHHCHHDG@FCFHEE?GCGIIHHHHHCGIHHHHEEHE?GHIIHFHIIIHFIHHIIIIHIIIHIEHHHEHCHHHHGEFC<@EHHHD@DAD
@HISEQ:969:HM2KJBCX2:2:1101:20926:55608 2:N:0:ACTATGCA
TGTCAGCTGTCGCCCAACTATCCCTATTAATCATTACGTCAATCCTAGAAACCAACAAAATAGGATCAAACGTCCTATTTCATTATTCCATGCTAATGTATTCAAGCGTTAGCCTGCTTTAAACACTCTAATTTTTTCAAAGTAACAGTCCTGTTTCCCTGCAACACCAAATTAATGACATTACAGTTCTTCAAGAAGGAGGAACCAGTGAAGCCAGTACATACCAGAGGCACGACCAACCTACTAATCCCGAAATTCAACTACGAGCTTTTTAACTGCAACAACTTTAATATACGCTATTGGAGCTGGAATTACCGCGGCTGCTGGCACCAGACTTGCCCTCCAA
+
DDDCDIIIIIIIIIIIIIIIGIIIIIIIIIHIIGIIIIHIHIIIIIIIIHIIIIIIIGIHIIHEHIIIIIIECHHIIIIHIIHIIIIIIHHHHHIIIIHHIHHHIHHHHHHGHIIHIIIIHIIEHIIHIHIIIIIIIIIIIHIHHIIIIIIHHHIIIIIIIIHIHIIIIIIIIIIIIIHHIIIIHIIIIIIIIIIHIIIIIIIIIIIIIIIIIIIIIIIIIIIIIIHHIIIHIHGHIIIIIIHHDIHIIIIIIHGIIIHIIIIIIHHIIIIIHHHIIIIIIIIHIIIIIIIIIIIIIIHIIIIIIIIIIIIIIIIIIIIIIIIIIIIIIIIIIIIIIIIIIDDDDD
@HISEQ:969:HM2KJBCX2:2:1101:8564:55957 2:N:0:ACTATGCA
TGTCAGCTGTCGCCCAACTATCCCTATTAATCATTACGTCAATCCTAGAAACCAACAAAATAGGATCGAACGTCCTATTTCATTATTCCATGCTAATGTATTCAAGCGTTAGCCCGCTTTAAACACTCTAATTTTTTCAAAGTAACAGTCCTGTTTCCCTGCAACACCAAATTAATGGCATTACAGTTCTTCAGAAAGGAGGAATCAGCGAAGCCAGTACATACCAGTGGCACGACCAACCTGCTGACCCCGAAATTCAACTACGAGCTTTTTAACTGCAACAACTTTAATATACGCTATTGGAGCTGGAATTACCGCGGCTGCTGGCACCAGACTTGCCCTCCAA
+
DDDDDIIIIIIIIIIIIIIIIIIIIIIIIIIIIIIIIIIIIHIHHIIIIIIIHIIIIIIIIHHIIIIIHIIIIIIIIIIIIIIIIIIHIHIIIIGIIIIIIIIIIIIIIIIIIIIIIIIIIIIIIIIIIIIIIIIIIIHIIIIIIIHHIHHIIIIIIIIIIIIIIIIIIHHIHHHIIIIIIIIIIIIIIHHIIIIIIIIIIIIIIIIIIIIIIIIIIIIIIIIIIIIHIIIIIIIIIIIIIIIHHIIIHIIIIIIIIIIIIIIHIIIIIIIIIIIIIIIIIIIIIIIIIIIIIIIIIIIIIIIIIIIIIIIIHIIIIIIIIIIIIIIIIIIIIIIIIIIIIDDDDD
@HISEQ:969:HM2KJBCX2:2:1101:4792:55819 2:N:0:ACTATGCA
TGTCAGCTGTCGCCCAACTATCCCTATTAATCATTACGTCAATCCTAGAAACCAACAAAATAGGATCAACGTCCTATTTCATTATTCCATGCTAATGTATTCAAGCGCGAGCCTGCTTTAAACACTCTAATTTTTTCAAAGTAACAGTCCTGATTCCCCACCACACCAAATTAATGACATGATGGTTCGTCAGAAGGTAGAAATCAGTAACACCAGTACGTACCGAAGGCACGACCAGCGTACTAATCCCGAAATTCAACTACGAGCTTTTTAACTGCAACAACTTTAATATACGCTATTGGAGCTGGAATTACCGCGGCTGCTGGCACCAGACTTGCCCTCCAA
+
DDBBBEEHIIIHIHHHHHIIFHHHIIIIHHIIIHIIHIHEHHIIIIIIEHIIHHGHHHCEHHCF@C<CHFIHEHHGIGEEHHHIIHFHIIIIIFHHHHHIHHIIHIHGHIHHHIIGIHIHHHHHHHCHHHFHHGHIIHHHHGHIHIHGIIIIIHHIHIHGHHHHFEHIIIIIHIIIIIIIIHIIHIHHHHIHHHHHFHHIIHIHIIHIIHHHIIIIIIIIHHAIIHIIIIIHHHIIIIIIHHHHHHHIIIIIHIIIIIIHFIIIIIIIIIIIIIIIIIIIIIIHFIIIIHIIIIIIIHGHIIIIIIIIIHHIIIHIIIIIIIIIIIIIIIIIIIIIIIHIDDDDD
@HISEQ:969:HM2KJBCX2:2:1101:1967:56622 2:N:0:ACTATGCA
TGTCAGCTGTCGCCCAACTATCCCTATTAATCATTACGTCAATCCTAGAAACCAACAAAATAGGTTTGAACGTCCTATTTCATTATTCCATGCTAATGTATTCAAGCGTTAGCCTGCTTTAAACACTCTAATTTTTTCAAAGTAACAGTCCTGTTTCCCTGCAACACCAAATTAATGGCATTACAGTTCTTCAGAAAGGAGGAATCAGCGAAACCAGTTCATACCAGTGGCACGACCAACCTGCTGACCCCGAAATTCAACTACGAGCTTTTTAACTGCAACAACTTTAATATACGCTATTGGAGCTGGAATTACCGCGGCAGCTGGCACCAGACTTGCCCTCCAA
+
DDDDDIIIIIIHIIIIIIIIHHIIIIIIIGHHIIIIIHIIHHIIIIIEHIIIEHHIIIFHHEHHGHIIIIIIHIIIIIIIIIIIIIII?CHGIHGIHIIHIIHGHIHHIIHHGHHIIHGIHGHIIIIHHHHIIIIIIIIIIIIIIHIGIIHIIIIIHHIIIIIIIHHIIIIHHIIIIIIHIIIHIIHIIIIIIIIIII;IIIIIHIIIIIIIHIIHHHIIIIIIIIIIIIIIIIIIIIIIHIIHHIIIHIHIIIHIIIIIIIIIIIIIIIIIIIIIIIIIIIIIIIIIIIIIIIIIIIIIIIIIIIIIIIIIIIIIIIIIHCIIIIIIIIIIIHIIIHIIIDDDDD
@HISEQ:969:HM2KJBCX2:2:1101:2578:56654 2:N:0:ACTATGTA
TGTCAGCTGTCGCCCAACTATCCCTATTAATCATTACGGTGATCCTAGAAACCAACAAAATAGAACCATGCCGTCCTATTTTATTATTCCAGCTCCAATAGCGTATATTAAAGTTGTTGCAGTTAAAAAGCTCGTAGTTGAATTTCGGGGCCAGTAGGTCGGTCGTGCCACTGGTATGCACTGGCCTCACTGGTCCCTCCCTCTTGTAGAACCGTGATGGCATTAATTTGTTGTTGCGGGGAAACAGGACTGTTACTTTGAAAAAATTAGAGTGCTTAAAGCAGGCTCGCGCTTGAATACATTAGCATGGAATAACGAAATAGGACGATCGAACCTATTTTGTTGGTTTCTAGGATCGACGTAATGATTAATAGGGATAGTTGGGCTTACGAGGCAT
+
DDDDDIIIIIIIIIIIIIIHIHIIHHIIIIIHHIIIIIIIIIIEHHHHHHIIIIIIIIIIHIHHHIIIGEHHHHHIHHIHHIIIIIIIIEHIGHIHHHIIHFDGHHIIIHIHHHIHHIIHIHHIIFFHEECHHIIIIHIIII?HHH1EHIEHHIIIHHECEHHHHHHHHHFFH@FGHHIHEIIHHHGIIIIIIIGIHHCHIHGHFHHHHEGHHIIIIIIHHHGHHD@IIHHHIIIIIHIHIHIIIIIIIIHIIIIIIIIIIIIIIHIIIIIIIIHIIIHIHGIIIIIIIIIIHHGDIIHIIIIIIIHHFIHGIIIIIIIIIIIIIIIIIIIIIIIIIIIHIIIHIHHFGHHHIIHDGIIHHGIIIIIHIIIHHIIIIHHIIIHIIIIIIIIIDDDDD
@HISEQ:969:HM2KJBCX2:2:1101:17376:56745 2:N:0:ACTATGCA
TGTCAGCTGTCGCCCAACTATCCCTATTAATCATTACGTCAATCCTAGAAACCAACAAAATAGGATCGAACGTCCTATTTCATTATTCCATGCTAATGTATTCAAGCGTTAGCTTGCTTTAAACACTCTAATTTTTTCAAAGTAACAGTCCAAATTCCCCAAAACACCAAATTAATGGCATTAAGGTTCATCAGGAAGGAGGAATCAGTGAGACCAGTACATACCAGAGGCATGACCAACCTACTAACCCCGAAATTCAACTACGAGCTTTTTAACTGCAACAACTTTAATATACGCTATTGGAGCTGGAATTACCGCGGCTGCTGGCACCAGACTTGCCCTCCAA
+
DDDDDHHIHIIHHIIIIHHIIIIIIIIIIIIIGIHIHHHIHIIIIIIIGIHHIIIHHIFHIHEHHIHHHIIIIIIIHHHGIHHHHIHIIIIIHIIIIIIIHEHHIIHHIIIIIHIHIHHIIIIHHIIHHIIHHIIIDIIIHHHHIIIIIIHGHIIHEHIIIIIIIIHIIIHIIIIHIIIIIIHIIIIIIIIIIIIHIIIIIIIIIIIIIIIIHIIIIIIIIIIIIIIIIHIIIIIIIIIIIIHHFHFHIIIIIIIIIIIIIIIIIIIIIIIIIIIIIIIIIIIIIIIIIIIIIHHHIIIIIIIIIIIIIIIIGIIIIIIIIIIIIIIIIIIIIIIIIIIIIDDDDD
@HISEQ:969:HM2KJBCX2:2:1101:15973:54755 2:N:0:ACTATGCT
TGTCAGCTGTCGCCCAACTATCCCTATTAATCATTACGGTGGTCCTAGAAACCAACAAAATAGAACCATGCCGTCCTATTTTATTATTCCATGCTAATGTATTCAAGCAAAAATGCCTGCTTTAAACACTCTAATTTTTTCAAAGTAAAGGTCCTGGTTCCCCGCGGCACCCAATTAAGGACATCGCGGTTCTCCAGAAGGTGAGAAATTGACTGCACCAGTTCATACCCCGTAAGGCACGACCGATGCGCCAATCCCGAAATTCAACTACGAGCTTTTTAACTGCAACAACTTTAATATACGCTATTGGAGCTGGAATTACCGCGGCTGCTGGCACCAGACTTGCCCTCCAA
+
0@B@DC1DEFCEHHIIHICHH?CCEC<GHCH@HEGHF1CFGHHHFFFHGHHFHIII?HIHHEF1CFCGHIIEE0/<ECHHHHHE<1<@11F1F?1DEHH111<@DEE<D@@CHHG1HHHHGECGFGCH@C1GHE?E1@CF1CEFEHHGAFCEEFHCHECHDEEHHHH7IHHHHFIHG;/ADFCGEH?D8@/HFCIHFIIHFC/EIHHCHEIHE@HEG?HGFFFEIHHHHCEG@;GEGGGEEG:CDHHFFHC<?C/?F1DHGC@IGHHEHHHFHGC11HHEGEG@HHHGEHCFHFECF1HHG<ECCHHHEEHGCHC?HHHFC</<CH?GG<HEHEEH?CHCHEHHH?E<0??DD
@HISEQ:969:HM2KJBCX2:2:1101:13651:57376 2:N:0:ACTATGCA
TGTCAGCTGTCGCCCAACTATCCCTATTAATCATTACGTCGATCCTAGAAACCAACAAAATAGGGTCAAACGTCCTATTTCATTATTCCATACTAATGTATTCAAGCTAATGCCTGCTTTAAACACTCTAATTTTTTCAAAGTAACAGTTCTAACTCCCCATAACACCAAATTAATGACATCATGATTCGTCAGAAGGGAGAAATCAATGATACCAGTACGTACCAGAGGCACGACCGATATATTGATCCCGAAATTCAACTACGAGCTTTTTAACTGCAACAACTTTAATATACGCTATTGGAGCTGGAATTACCGCGGCTGCTGGCACCAGACTTGCCCTCCAA
+
DDDDDIIIIIIIHIIHIIIIIIIIHHIIIIIIIIIIIIIIIIHHHHHIIIIHIGIIIIIIIIIIHIIIIIIIIIIIIIIIIIIIIIIHIIIIIIIIIIIIIIHHIIIIIIIIHHIIIIIIIIIIIIIIIIIHIIIIIIIIIIIIIIIIHIIIIIIIIIIIIIIIHIIIIIIIIIIIIIIIIIIIIIIIIHHIIIIHIIIIIIIIIIIIHIIIIIIIIIIIIIIIIIIIIIIIIIIIIIIIIIIHIIIHIIIIIIIIIIIIIIIIIIIIIIIIIIIIIIIIIIIIIIIIIIIIIIIIIIIIIIIIIIIIIIIIIIIIIIIIIIIIIIIIIIIIIIIIIIIIIDDDDD
@HISEQ:969:HM2KJBCX2:2:1101:12271:57320 2:N:0:ACTATGCA
TGTCAGCTGTCGCCCAACTATCCCTATTAATCATTACGGTGATCCTAGAAACCAACAAAATAGAACCATGCCGTCCTATTCTATTATTCCATGCTAATGTATTCGAGCAAAAATGCCTGCTTTAAACACTCTAATTTTTTCAAGGTAAAGGTCCTGGATCCGCAAGACACCCAATAAAGGACATCAAGTTTCTCCAGAAGGTGAGAAATCAACAGTAACAGTTCATGCCCCTTAAGGCATGACCATCACGTCAATCCCGAAATTCAACTACGAGCTTTTTAACTGCAACAACTTTAATATACGCTATTGGAGCTGGAATTACCGCGGCTGCTGGCACCAGACTTGCCCTCCAA
+
DCDDDIIIIIIIIIIIIIIIIIIIIIIIIIIIIHIIIIIIIIIIIIIIIIIIIIIIHIIIIIIIIIIIIIIIIIIIIIIIIIIIIIIIIHHHIIIIIIIHIHHIHIHIIIIIIIHHHHIIIGIIIIHIIIIIIIIHIHHIIIIIIIIHHIHIHIIIIHHHHIGIHIIIIIIHIIIIIIIIIIIIIIIIIHIIIIIIIIIIIIIIIIIIIIHIIIIIIIIIIIHIIIIIIIIIIIHIIIIIIHIIIIIHIIHFIIHIIIIIIIIIHIIIHIIIIIIIIIIIIIIIIIIIIIIIIIIIIIIIHIIIIIIIIIIIIIIIIIIIIIIIIIIIIIIIIIIIIIIIIIIIIIIIDDDDD
@HISEQ:969:HM2KJBCX2:2:1101:14320:57414 2:N:0:ACTATGCA
TGTCAGCTGTCGCCCAACTATCCCTATTAATCATTACGTCAATCCTAGAAACCAACAAAATAGGATCGAACGTCCTATTTCATTATTCCATGCTAATGTATTCAAGCGTTAGCCTGCTTTAAACACTCTAATTTTTTCAAAGTAACAGTCCTGTTTCCCTGCAACACCAAATTAATGACATTACAGTTCTTCAAGAAGGAGGAATCAGTAAAGCCAGTACATACCATAGGCACGACCAACCTACTGACCCCGAAATTCAACTACGAGCTTTTTAACTGCAACAACTTTAATATACGCTATTGGAGCTGGAATTACCGCGGCTGCTGGCACCAGACTTGCCCTCCAA
+
DDDDDIIIIIIHIIIIIHIFHIIHIGHIIIIIIIIIHEHIIHHHHIIIIIIHIIIIHHIGHIIIIIIHIHH/DCGHIHEHHIIIGHIIHIIIHHIIIIIIIIIIIHHIIIIIHIIHIIHIHHIIIIIIIIIIIIIIIHHHIIIIIIIIIIIIIIHIIGIIIIIIIIIIIIHHHIIIIIIIHIIIIIIIIIIIIIIIIIIIIIIIHIIIIIIHIHIIIIIIIIIIHIIII=IIIIIIIIIIIIIHHIIIIIHHIIIIIIIIIIIIIIIIIIIIHIHIIIIIIIIIIIIIIIIIIIIHIIIIIIIIIIHIIIIIIIIIIGHIIIIIIIIIIIIIIIIIIIIIIDDDDD
@HISEQ:969:HM2KJBCX2:2:1101:14264:58015 2:N:0:ACTATGCA
TGTCAGCTGTCGCCCAACTATCCCTATTAATCATTACGTCAATCCTAGAAACCAACAAAATAGGATCGAACGTCCTATTTCATTATTCCATGCTAATGTATTCAAGCGTTAGCCTGCTTTAAACACTCTAATTTTTTCAAAGTAACAGTCCTGTTTCCCTGCAACACCAAATTAATGACATTACAGTTCTTCAAGAAGGAGGAATCAGTAAAGCCAGTACACACCATTGGCACGACCAACCTACTGACCCCGAAATTCAACTACGAGCTTTTTAACTGCAACAACTTTAATATACGCTATTGGAGCTGGAATTACCGCGGCTGCTGGCACCAGACTTGCCCTCCAA
+
DABDD@FFHHHICCHHHHEEDC@HFHHHHHICGFEHHHGGHHIHHCFHHHHFIIIHIEE1CHHHFEEHCEFDHEGHHHHFHEE?HF1D?1<CGGCCHHIIFGE@GCFFIIGCAFEHEHHIIHHHFHIIIHEHIIHHHC@FHHIHIIH@HGGHCGHFEHFFEEIIGHGGHEHEHHIIIIIIHHFHG/IHEIIHHHEIIHHIEGIHGIIHHIHIHG?IIHHHGCCHHEHIIIFIHFHCHHHHEEGFHHHIIHIHIHHCHIHHHDIIHHHFIHIIIIIIIHHHHHGEIHIIHHHIIIHIIIIIHHIHGGIIIHIIHDDHDIIIIIIHIIHHIIGIIIIIHHGHHDBDDB
@HISEQ:969:HM2KJBCX2:2:1101:8189:58880 2:N:0:ACTATGCA
TGTCAGCTGTCGCCCAACTATCCCTATTAATCATTACGGTGATCCTAGAAAACAACAAAATAGAACCATGCCGTCCTATTCTATTATTCCATGCCAATGTATTCGAGCAAAAATGCCTGCTTTAAACACTCTAATTTTTTCAAGGTAAAGGTCCTGGATCCGCAAGACACCCAATTAAGGACATCAAGTTTCTCCAGAAGGTGAGAAATCAACAGCGACAGTTCATACCCCTTAAGGCATGACCATCACGTCAATCCCGAAATTCAACTACGAGCTTTTTAACTGCAACAACTTTAATATACGCTATTGGAGCTGGAATTACCGCGGCTGCTGGCACCAGACTTGCCCTCCAA
+
<@<B01DC1DC<F00<<0<<F<1<11<DF<11<11<<10DC<FH@@@1D@11<GC11<D1D<GC1D11<1<1<0<CH<C1<1<1DE?<1<<<<C1<F1<1<<1<1/<G@CC46DCCB1DF3CAD6GHEEBG?E8<F8C1CCCFE8@D<A<FC@HA11E<1HG@4H@HHEC0CHC@@D</FD<</:<///D/</EEEHGGG.D0:?FGGFEEHD0<1HCCD/CEC<EH?FEFFCE@AGHHEEIFFC<<1<AGDEC/DHHEEFCHFGCD<0<CC<1CIHEEHFEIHCHGGHFC@CFEGC<<<<E?HFECHGEECIIHFEECDCHDH?GC?HEG?GCGHHHFHGG@HDCHHDDB@@
@HISEQ:969:HM2KJBCX2:2:1101:8365:58275 2:N:0:ACTATGCA
TGTCAGCTGTCGCCCAACTATCCCTATTAATCATTACGGTGATCCTAGAAACCAACAAAATAGAACCATGCCGTCCTATTTTATTATTCCATGCTAATCTATTCAAGCACAAGCCTGCTTTAAGCACTCTAATTTTTTCAAGGTAATAGCTCTGCTTCCCCAACGCACTAACTTAATAGCATGCTGGTTATTCAGAAGGTAGGAATTCATCAAGTCAGTGCGGACAGTGAAGCCCGACCAACCGACAAACTCCGAAATTCAACTACGAGCTTTTTAACTGCAACAACTTTAATATACGCTATTGGAGCTGGAATTACCGCGGCTGCTGGCACCAGACTTGCCCTCCAA
+
DDDDDIIIIIIIIIIIIIIIIIIIIIIIIIIIIIIIIIHIIIIIIIIIIIIIIIIIIIIIIIHIHIIIIIIIIIGIIIIIIIIIIIIIIIIIIHHHIIIIIHHIIIIIIIIIIHIHHIIIIIIIIIIIIIIIIIIIIIIIIIIIIIIIIIIIIIIHIIIIIIIIIIIIIIIIIIIIIIIIIIIIIIIIHHIIIIIIIIIIIIHIIIIIIIIIIIIIIIHIIIIIIIIIIHHIIIIIIIIIIIIIHHGHHIIHIIIIIIIIIIIIIIIIHIIIIIIIIIIIIIIIIIIIIIIIIIIIIIIIIIIIIIIIIIIIIIIIIIIIIIIIIIIIIIIIIIIIIIIIIIIDDDDD
@HISEQ:969:HM2KJBCX2:2:1101:19832:58953 2:N:0:ACTATGCA
TGTCAGCTGTCGCCCAACTATCCCTATTAATCATTACGTCGATCCTAGAAACCAACAAAATAGAATCAAACGTCCTATTTCATTATTCCATGCTAATGTATTCAAGCGCGAGCTTGCTTTAAACACTCTAATTTTTTCAAAGTAACAGTCCTGATTTCCCGCGACACCAAATTAATGACATCGTGGTTCGTCAGAAGGGAGAAACCAATAATGCTAGTACGTACAAAGTACGACCGACATATTAGTCCCGAAATTCAACTACGAGCTTTTTAACTGCAACAACTTTAATATACGCTATTGGAGCTGGAATTACCGCGGCTGCTAGCACCAGACTTGCCCTCCAA
+
B<D<@?@HHCF?GG=HHHHIIG11CCGGHEE1FDGGEHFGHHHEGHEGEHHIIFHHEHHIHF1GHHEHH@<<<CE<CHC<FHEHCH@1CEH1CFHGGHHGGFHHFEHDGHCHHEHHIIHIIHHF6G?GHH1FDH@GHF1HHGCHGGHHHFFHCGHCHF@HEHHIHGHHGCHHEIHHHIIIHIIHHHDHHEE<HHIHHGDGHIHHFHIIHIHHHIIHIII=GGIIIHFHHHIIIHGGIHIIHHHIHH<HH>IIIHHGHIIIHHEEFIIIIIIIHHIIIIHIHIHHIIIIIIIIIIIHHHIHIIHIHHIIIHIIIIIHIIIIHIIIIIIIIHGGIIIHIIIDDDCD
@HISEQ:969:HM2KJBCX2:2:1101:18491:58883 2:N:0:ACTATGCA
TGTCAGCTGTCGCCCAACTATCCCTATTAATCATTACGTTGATTCTAGAAACCAACAAAAATAGAATCTAACGTCCTATTTCATTATTCCATGCTAATGTATTCAAGCGCGTGCCTGCTTTAAACACTCTAATTTTTTCAAAGTAACATCCTGACTCCCCACAACATCAAATTAATGACATCATGATTCATCAGAAGGGAGAAATCAATGACATTAGTACGTACCAAAGGCACGACCGACGTATTGATCCCGAAATTCAACTACGAGCTTTTTAACTGCAACAACTTTAATATACGCTATTGGAGCTGGAATTACCGCGGCTGCTGGCACCAGACTTGCCCTCCAA
+
DDDDDIIIGIIHFIIIIIIHIIIIIGIIHIIIIIIIIIIHIHHIHIIIGIIIHIIIIHIHHIIIIHIIIIIGHHHIIFHIIIHIHIIIIHIIIHIIIIHHIHHGHIIIIHIIIIIIIHHHIHIIHGIHIIIIHIIIHIFIHIIIIIIHIIIIIHIIIHIIIIIIHIIHHHHHHIIIHIGHIIIIIIIIIIIIIIHIIIIIIIIIHIIIIIIIIHIIIIHIIIIIIIIIIIIIIIIGIIIIIIIIHIIGIIHIIIIIIIIIIIHIIHHGIIIIIIIIIIHIIIIHHIIIIIIHIHHIIIIIIIIIIIIIIIIIIIIIIIHIIIIIIIIIIIIIIIIIIIIIICDDDD
@HISEQ:969:HM2KJBCX2:2:1101:3512:59108 2:N:0:ACTATGCA
TGTCAGCTGTCGCCCAACTATCCCTATTAATCATTACGTCGATCCTAGAAACCAACAAAATAGAATCAAACGTCCTATTTCATTATTCCATGCTAATGTATTCAAGCGCGAGCTTGCTTTAAACACTCTAATTTTTTCAAAGTAACAGTCCTGATTTCCCGCGACACCAAATTAATGACATCGTGGTTCGTCAGAAGGGAGAAACCAATAATGCTAGTACGTACAAAGTACGACCGACATATTAGTCCCGAAATTCAACTACGAGCTTTTTAACTGCGACAACTTTAATATACGCTATTGGAGCTGGAATTACCGCGGCTGCTGGCACCAGACTTGCCCTCCAA
+
DDDDDIIIIIIIIIIIIIIIIIIIIIIIHIIIIIIIIIIIIIIIIIIIIIIIIIIIIIIIIIIIIIIIHIIIIHIIHIIIIIIIHIIIIIIIHFIIIIIIIIIIIIIIIIIIIIIIIIIIIHIHIIIIIIHHIIIIIIIIIIIIIIHIIIIIIIIIIIIIIIIIIIIIIIIIHIIIIIIIIIIIIIIIIIIIIIIIIIIIIIIIIIIIIIIIIIIIIIIIIHIIIIIIIIIIIIIIIII=IIIIIIIIIIIIIIIIIIIIIIHIIIIIIIIIIIIHG1IIIIIIIIIIIIIIIIIIIIIIIIIIIIIIIIIIIIIIIIIIIIIIIIIIIIIIIIIIIIIDDDDD
@HISEQ:969:HM2KJBCX2:2:1101:10724:58323 2:N:0:ACTATGCA
TGTCAGCTGTCGCCCAACTATCCCTATTAATCATTACGTCAATCCTAGAAACCAACAAAATAGGATCGAACGTCCTATTTCATTATTCCATGCTAATGTATTCAAGCGTTAGCTTGCTTTAAACACTCTAATTTTTTCAAAGTAACAGTCCAAATTCCCCGCAACACCAAATTAATGGCATTACGGATCATCAGGAAGGAGGAATCAGTGAGACCAGTACATACCAGAGGCATGACCAATCTACTAACCCCGAAATTCAACTACGAGCTTTTTAACTGCAACAACTTTAATATACGCTATTGGAGCTGGAATTACCGCGGCTGCTGGCACCAGACTTGCCCTCCAA
+
DDDDDIIIIIIIIIIIIIIIIIIIIIIIIIIIIIIIIIIIIIIIIIIIIIIIHIIIIIHIIIIIIIIIIIIIIIIIIIIIIIIIIIIIGIIIIIIIIIIIIIIIIIIIIIIIIIIIIIIIIGHHIIIIIIIHIIIIIIIIIIIIIIHIIIIIIIIIIHIIIIIIIIIIHHIIHIIHIIIIIIIIIIIIIIIIIIIIIIIIIIIIIIIIIIIIIIIIIIIIIIIIIIIIIIIIIIIIIIIIIIIHIIIIIIIIIIIIHIIIIIIIIIIIIIIIIIIIIIIIIIIIIIIIIIIIIIIIIIIIIIIIIIIIIIIIIIIIIIIIIIIIIIIIIIIIIIIIIIIIIDDDDD
@HISEQ:969:HM2KJBCX2:2:1101:5023:59005 2:N:0:ACTATGCA
TGTCAGCTGTCGCCCAACTATCCCTATTAATCATTACGTCGATCCTAGAAACCAACAAAATAGAATCAAACGTCCTATTTCGTTATTCCATGCTAATGTATTCAAGCGTGAGCCTGCTTTAAACACTCTAATTTTTTCAAAGTAACAGTCCTGATTCCCCATGACACCAAATTAATGACATCATGGTTCGTCAGAAGGTAGGAATCAATAATACCAGTACGTACAATAGCACGACCAATAAATTGATCCCGAAATTCAACTACGAGCTTTTTAACTGCAACAACTTTAATATACGCTATTGGAGCTGGAATTACCGCGGCTGCTGGCACCAGACTTGCCCTCCAA
+
DDDDDIIIIIIIIIIIHIIIIIIIIIIIIIIIIIIHIIIIIIIIIIIIIIIIHHIIIIIIIIHIIIIIHIHIIIHIGIIIIIIIIIIHIIIIIIIIIIIHIIIIIIIIIIIIIIHIIHIIIHHIHHIIIIIIIIIIIIIIIIIIIIIIIIIIGIHHIIIIIIIIHIIIIIGIIIIIIIIIIHHIHIIIIIIIIIIIIIIIIIIIHIIIIIIIIIIIIIIIIIIIIIIIIIIIIIIIIIIIIIIIIIIIIIIIIHIIIIIIIIIIIIIIIIIIIIIIIIIIIIHIIIIIIIIIIIIIIIIIIIIIIIIIIIIIIIIIIIIIIIIIIIIIIIIIIIIIIIIIDDDDD
@HISEQ:969:HM2KJBCX2:2:1101:1702:59058 2:N:0:ACTATGCA
TGTCAGCTGTCGCCCAACTATCCCTATTAATCATTACGTCAATCCTAGAAACCAACAAAATAGGATCGAACGTCCTATTTCATTATTCCATGCTAATGTATTCAAGCGTTAGCCTGCTTTAAACACTCTAATTTTTTCAAAGTAACAGTCCTGTTTCCCTGCAACACCAAATTAATGACATTACAGTTCTTCAGAAAGGAGGAATCAGCGAAGCCAGTACATACCAGTGGCACGACCAACCTGCTGACCCCGAAATTCAACTACGAGCTTTTTAACTGCAACAACTTTAATATACGCTATTGGAGCTGGAATTACCGCGGCTGCTGGCACCAGACTTGCCCTCCAA
+
DBB@D<<FCFHH@E=CHIFFHF1<FEHHEHH1CCF@CH1CGHC1FHC<DHHHHEHIEHHHIEC11<CEHHHIIGC@GHHEEHC@CHHHC1C<C@HEGCHHHG?GCDDEGC8@E?FA<@FA<HGHHGC?FH6<@G1DHHH1DHGC@FHECEHEGEE@?@HHHHHHI8CEDCHHHGFDC<:</8<//.EGD@CDH:D<FECC0EHEHE@><>CHHHEG?HD1D<<1HHEFCE=FHD@C1<1C<C<1<<//CC?E@C<111EE1C<ECGC<D1@DD1GGEED1D1@F@<DC1FHGD<?<1GC@FHHHHHHHHHIHECDED?EH@HE?IHF1HHHFED?IIHCHGDBBD<
@HISEQ:969:HM2KJBCX2:2:1101:17352:59581 2:N:0:ACTATGCA
TGTCAGCTGTCGCCCAACTATCCCTATTAATCATTACGTCAATCCTAGAAACCAACAAAATAGGATCAACGTCCTATTTCATTATTCCATGCTAATGTATTCAAGCGCGAGCCTGCTTTAAACACTCTAATTTTTTCAAAGTAACAGTCCTGATTCCCCGCCACACCAAATGAATGACATGATGGTTCGTCAGAAGGTAGGAACCAGTAACACCAGTACGTACCTAAGGCACGACCAACGTACTGATCCCGAAATTCAACTACGAGCTTTTTAACTGCAACAACTTTAATATACGCTATTGGAGCTGGAATTACCGCGGCTGCTGGCACCAGACTTGCCCTCCAA
+
DDDDDIIIIIIIIIIIIIIIIIIIIIIIIIIIIIIIIIIIIIIIIIIIIIIIIIIIIHIHIIIHHIHIIIIEHIIIIIIIIIHIIIIIIIIIIHIIIIIIIGHHHHHIHHHIIIHIHHIIIIIIIHIIIIIIIHIIGIHHGHIIIIHHIIIIIIIIIIIIIIIHIIIIIIIIIIIIIIIIIIIIIIIIIIIIIIIIIIIIIIIIIIIIIHIIIIHIIIIIIIIIIIIIIIIIIIIIIIIIIIIHIIIIIIIIIIIIIIIIIIIIIIIIIIIIIIIIIIIIIIIIIIIIIIIIIIIIIIIIIIIIIIIIIIIIIIIIIIIIIIIIIIIIIIIIIIIIIIIIDDDDD
@HISEQ:969:HM2KJBCX2:2:1101:12740:59888 2:N:0:ACTATGCA
TGTCAGCTGTCGCCCAACTATCCCTATTAATCATTACGTCAATCCTAGAAACCAACAAAATAGGATCAACGTCTTATTTCATTATTCCATGCTAATGTATTCAAACGCGAGCATGCTTTAAACACTCTAATTTTTTCACTGTAACAGTCCTGATTCCCCGCCACACCAATTTAATGACATGATGGTTCGTCAGAAGGTAGGAACCAGTAACACCAGTACGTACCTAAGGCACGACCAACGTACTGATCCCGAAATTCAACTACGAGCTTTTTAACTGCAACAACTTTAATATACGCTATTGGAGCTGGAATTACCGCGGCTGCTGGCACCAGACTTGCCCTCCAA
+
<@@D011<F<D11<E01<1D<11111<F<@11<1<1FE@1<<C11D111<D11<DE<1<<D<<1C11<CDGH11<1<<C?11<FDC1<1<G11<11<<F1C111/1<-//<C-1<111<1C111<CGHIC1<1<1C11//<1<C111<<1?AC7%<HDHGDEHDCC8DD#DFHE@DHGEC//GC<HHCEG/F?EDG?EHHHGG0HFGGED1@G@<CCGGE@GHF>HHCHHHD@E><@F=?DFF?FC-??D<<11<1<<<HEHCGC<=HEEH@<<<111EEHHHHHC@<@1CFHDHGGFC@<D<C1IIHE@CCCHC<DHHCED1HG?@HHGEGIIIIIIHH@@@D?
@HISEQ:969:HM2KJBCX2:2:1101:11833:59398 2:N:0:ACTATGCA
TGTCAGCTGTCGCCCAACTATCCCTATTAATCATTACGTCGATCCTAGAAACCAACAAAATAGGTTCGATCGTCCTATTTCGTTATTCCATGCTAATGTATTCAAGCGCGAGCCTGCTTTAAGCACTCTAATTTTTTCAAAGTAACAGTCCTGTTTCCCCGCAACAACAAATTAATGCCATCACGGTTCTACAAGAAGGAGGGACCAGTGAGGCCAGTGCATACCAGTGGCACGACCAACCTACTGGCCCCGAAATTCAACTACGAGCTTTTTAACTGCAACAACTTTAATATACGCTATTGGAGCTGGAATTACCGCGGCTGCTGGCACCAGACTTGCCCTCCAA
+
DDDDDIIIIIIIIIIIIIIIIIIIIIIIIIIIIIEHIIIIIIIIIIGIIIIIHHIIGIHFHIHIHEHHGEHIFHHIHHIIIIIIIIIHIIIIIIIIIHIIIIIIIIIHIIIIIIIIIIIIIHIIIIIIIIIIHIIIIIIIIIIIIIIIIIIHIIIHIIIIIIIIIIIHIIHHHHIIIIHIIIIIIIIIIIIGHIIIIIHIIIIIHHIIHHIIIIHIIHHIHIIIHIIIHGIIIIHIIIHHIIIHHIIHHHHHIIIIIIIHHEIIIIIIIIIIIIIIIIIIIIIIIIIIIIIIIIIIIIIIIIIIIIIHIIIIIIIHIIIIIIIIIIIIIIIIIIIIIIIIIDDDDD
@HISEQ:969:HM2KJBCX2:2:1101:12815:60193 2:N:0:ACTATGCA
TGTCAGCTGTCGCCCAACTATCCCTATTAATCATTACGTCAATCCTAGAAACCAACAAAATAGGATCAACGTCCTATTTCATTATTCCATGCTAATGTATTCAAGCGCGAGCCTGCTTTAAACACTCTAATTTTTTCAAAGTAACAGTCCTGATTCCCCGCCACACCAAATGAATGACATGATGGTTCGTCAGAAGGTAGAAACCAGTAACACCAGTACGTACCTAAGGCACGACCAACGTACTGATCCCGAAATTCAACTACGAGCTTTTTAACTGCAACAACTTTAATATACGCTATTGGAGCTGGAATTACCGCGGCTGCTGGCACCAGACTTGCCCTCCAA
+
@0<BD<G111D110<0DEC@GHHCGCEHE?GECF11DC11<E1C<C1FH1CCFG10EGHIC1@HE?HH@F<1D@CH<@1<FGHH?1<1C111<<@GCHCFD<<D110F/</</@1@E@G<GGFGFCDH11<18<%CHE?<<FHA1D<A@AACCH-HD<HHHGH=H@HD..EFHC?IHGCGHCHCHHHHEHEE?HGF..D0HGA@HHEDEGFG1HHHHEHFFEGIIHFHEHHIGIIEHHHFEHHDE<HDGIHHHIHCIIHIHIHHHHFHEE?FEIHHHHHIIHGHFC@HGEHDIIIIHIIHIIHFEHGHCHGHDIHDHHF@HIIHFFHGH@HHGEFIHCEEDD<<0
@HISEQ:969:HM2KJBCX2:2:1101:16612:60107 2:N:0:ACTATGCA
TGTCAGCTGTCGCCCAACTATCCCTATTAATCATTACATCGATCCTAGAAACCAACAAAATAGAATCTGATGTCCTATTTCATTATTCCATGCTAATGTATTCAAGCGTAAGCTTGCTTTAAACACTCTAATTTTTTCAAGGTAACAGTCCTAATTCCCCATAACATCAAATAAATGACATTATGGTTCTTTAGAAGGTGAGAACCAATAAAACCAGTACATACCAAGGCATGACCGATTCCTTGATCCCGAAATTCAACTACGAGCTTTTTAACTGCAACAACTTTAATATACGCTATTGGAGCTGGAATTACCGCGGCTGCTGGCACCAGACTTGCCCTCCAA
+
DDDDDIGIIHIIIIIIIIIIIIIIIIIIIIIIIIIIIIIIIIIIIIIGIIIIIIIIIIIIIIHIIIIIIIIIIIIIIIIIIIIIIIHHIIIIIIIIIIIIIIIIIIIIIIIIIIIIIIIIIIIHIIIIIIHIIIIIIIIIIIIIIIIIHIIIIIIIIHIIIIIIIIIIIIIIIIHIIIIIIIIIIIIIIIIIIIIIIIIIIIIIIIIIIIIIIIIIIIIIIIIIIIIIIIIIIIIIIIIIIIHHIIIIIIIIIIIIIIIIIIIIIIIIIIIIIIIIIIIIIIIIIIIIIIIIIIIIIIIIIIIIIIIIIIIIIIIIIIIIIIIIIIIIIIIIIIIIIIIIDDDDD
@HISEQ:969:HM2KJBCX2:2:1101:19634:60208 2:N:0:ACTATGCA
TGTCAGCTGTCGCCCAACTATCCCTATTAATCATTACATCGATCCTAGAAACCAACAAAATAGAATCTGATGTCCTATTTCATTATTCCATGCTAATGTATTCAAGCGTAAGCTTGCTTTAAACACTCTAATTTTTTCAAGGTAACAGTCCTAATTCCCCATAACATCAAATAAATGACATTATGGTTCTTTAGAAGGTGAGAACCAATAAAACCAGTACATACCAAGGCATGACCGATTCCTTGATCCCGAAATTCAACTACGAGCTTTTTAACTGCAACAACTTTAATATACGCTATTGGAGCTGGAATTACCGCGGCTGCTGGCACCAGACTTGCCCTCCAA
+
DDDDDIGIIIIIIHHHIIHIGHIIIHIIIHIHIIIHHIIIICHHHICGGHHHHHIIHIIIIIIGHHHIIHHHHHHGHHIGFHHHHII?CGGHHIIIIIIHHIIIIHHFHIIIHIIIHIIIHCFCHHIHGIHHIHHIIHIHHIHIIHHIHHIIHHIIFIHHGGHHHIHIIIIIIIIHGIHIIHHIHHIIHIHHHHIHGIIHGHHFIIIIIIGIIIIIHHIIIHIH<IIHHIIIHIIHHHFHGHHHGHDIIHHIIHHHIIIIIIIIHFIIIIIIIHIIHIIIIIHHIIIIHIIIIIIIIIIIIIIIIIIHIIIIIIIIIIIIIIIIIIIIIIIIIIIIIIIIDDDDD
@HISEQ:969:HM2KJBCX2:2:1101:11886:58376 2:N:0:ACTATGCA
TGTCAGCTGTCGCCCAACTATCCCTATTAATCATTACGTGGTCCTAAAACCAACAAAATAGAACCATCGTCCTATTTTATTATTCCATGCTAATGTATTCAAGCAAAAATGCCCGCTTTAAACACTATATTTTTTTCAAAGTAAAAGTCCTAGTTCATTGAAACACCCAAGAGCATCCCAATTCACCAGAAGGTAAGAAATTGGCTACACACCGATTCATGCCCCTAAAGGCATGACCAATGTATCCCAATCCCGAAATTCAACTACGAGCTTTTTAACCGCAACAACACTAATATACGCTATTGGAGCTGGAATTACCGCGGCTGCTAATACCAGACTTGCCCTCCAA
+
DDDDDIIIIIIIIIIIIIIIIIIIIIIIIIIHIIIIIIIHHIIIIIIIIIIIIIIIGHHIHIIIIHIIIHHIIIIIIIIIIIIIIIIIIIIIHHIIIHIIIIIIIIIIIIIIIIIHHIIHIIIIIHIIIIIIIIIIIIIIIIIIIIIIIIIIIIIIIIIIIIHHIIIIIIIIIIIIIIIIIHIIIIIIIHIIIIIIIIIIIIIIIIIIIIIIIIIIIHIIIIIIIIIIIIIIIIIIIIIIIIIIIIHFIIIIIIIIIIIIIIIIIIIIIIIIIIIIIIIIIIIIIIIIIIIIIIIIIIIIIHIIIIIIIIIIIIIIIIIIIIIIIIIIIIIIIIIIIIIIIIIIDDDDD
@HISEQ:969:HM2KJBCX2:2:1101:10516:60126 2:N:0:ACTATGCA
TGTCAGCTGTCGCCCAACTTCCCTATTAATCATTACGGTGATCCTAGAAACCAACAAAATAGAACCATGCCGTCCTATTCTATTATTCCATGCTAATGTATTCGAGCAAAAATGCCTGCTTTAAACACTCTAATTTTTTCAAGGTAAAGGTCCTGGATCCGCAAGACACCCAATAAAGGACATCAAGTTTCTCCAGAAGGTGAGAAATCAACAGTAACAGTTCATACCCCTTAAGGCATGACCATCACGTCAATCCCGAAATTCAACTACGAGCTTTTTAACTGCAACAACTTTAATATACGCTATTGGAGCTGGAATTACCGCGGCTGCTGGCACCAGACTTGCCCTCCAA
+
BDDB?HHHFFE?GGHIIIIIGHHGHEEHEH@CGHIFIHHEGHHHHFEE?FHHHHIIHFCF@<DEFGHIIFFDHHDGHHHHHHII?CFHEHHHCHH1FHHHF<GHHHHHIHIIIIIIIHHHHIHHGHHHIHHHHHIIHIIIIHFHHHIGHHHIIIHHHGIFHIHGIHHGHHHHHIIIGHHHHHEHIIFEFEGEEHHHCIHHGHHHHEFHHIHHGHHEEGE<EEHGIHIHHEIIIHFFIIIHHHHG@HGHHEGHCCHGHGIHHHFIIIHHHHEIIIIIHHHHHHHIIHIIIHHHEIHHHIHIIHCIIHEEHHGIIIIGHIIIIIIHHIIHIIIHEEHHHHIIIHHHHIIDDBB@
@HISEQ:969:HM2KJBCX2:2:1101:11326:60034 2:N:0:ACTATGCA
TGTCAGCTGTCGCCCAACTATCCCTATTAATCATTACGTCGATCCTAGAAACCAACAAAATAGAATCAAACGTCCTATTTCATTATTCCATGCTAATGTATTCAAGCGCGAGCTTGCTTTAAACACTCTAATTTTTTCAAAGTAACAGTCCTGATTTCCCATGACACCAAATTAATGACATCGTGGTTCGTCAGAAGGGAGAAACCAATAATGCTAGTACGTACAAAGTACGACCGACATATTAGTCCCGAAATTCAACTACGAGCTTTTTAACTGCAACAACTTTAATATACGCTATTGGAGCTGGAATTACCGCGGCTGCTGGCACCAGACTTGCCCTCCAA
+
DDDDDIIIIIIIIIIIIIIIIIIIIIIIIIIIIIIIIIIIIIIIIIIIIIIIIIIIIIIIIIIIGIIIIIIIIIIIIIIIIIIIIIIIIIIIIIIIIIIHIHHIIIIIIIIIIIIIIIIIIIIIIIIIIIIIIIIIIIIIIIIIIIIIIIIIIIIIGIHIIIIIIIIIIIIIHIIIIIIIIHIIIIIIIIIIIIIIIIIIIIIIIIIIIIIIIIIIIIIHIIIIIIIIIIIIIIIIIIIIHIHHIIIHHHIIIIIIIIIIIIIIIIIIIIIIIIIIIIIIIIIIHIIIIIIIIIIIIIIIIIIIIIIIIIIIIIIIIIIIIIIIIIIIIIIIIIIIIIIDDDDD
@HISEQ:969:HM2KJBCX2:2:1101:11247:61039 2:N:0:ACTATGCA
TGTCAGCTGTCGCCCAACTATCCCTATTAATCATTACGTCAATCCTAGAAACCAACAAAATAGGATCGAACGTCCTATTTCATTATTCCATGCTAATGTATTCAAGCGTTAGCCTGCTTTAAACACTCTAATTTTTTCAAAGTAACAGTCCTGTTTCCCTGCAACACCAAATTAATGGCATTACAGTTCTTCAGAAAGGAGGAATCAGCGAAGCCAGTGCATACCAGTGGCACGACCAACCTGCTGACCCCGAAATTCAACTACGAGCTTTTTAACTGCAACAACTTTAATATACGCTATTGGAGCTGGAATTACCGCGGCTGCTGGCACCAGACTTGCCCTACAA
+
DABBDIIIGIIHHIIIHHHHEHHIIIGHIIHIGIIICHHIHII<FGHHHIIIGIIGIHGHHIHEHGHHHIGIGCHEHHHHIIGIIIHH<GEHFHEHHC?HHGHHGCHIHIHHHIHHHHHIEHHHHHHHGGIIHHHHGHHHIHHIHHHHHIHIIHFIHIIHHHHHHHHHHHIHIIIIIIHIHHHHIIHEIGIIIIHIIIIIIIIIHIHHIIHHHGIIHHHIHHHCIIIIIIIHHIHHFEHIIIIHFIIIIIIIIIIFIIIIIGIIIIIIIHFIIIIIIIIIIHHHIIIHHHEHHIIIIIIIIIIIIIIIIHHIHHIIIIIIHHHIIIIIIIIIIIIIIIIIIDDBDD
@HISEQ:969:HM2KJBCX2:2:1101:3532:60859 2:N:0:ACTATGCA
TGTCAGCTGTCGCCCAACTATCCCTATTAATCATTACGTCAATCCTAGAAACCAACAAAATAGGATCAAACGTCCTATTTCATTATTCCATGCTAATGTATTCAAGCGTTAGCCTGCTTTAAACACTCTAATTTTTTCAAAGTAACAGTCCTGTTTCCCTGCAACACCAAATTAATGACATTACAGTTCTTCAAGAAGGAGGAACCAGTAAAGCCAGTGCATACCAGAGGCACGACCAACCTACTAATCCCGAAATTCAACTACGAGCTTTTTAACTGCAACAACTTTAATATACGCTATTGGAGCTGGAATTACCGCGGCTGCTGGCACCAGACTTGCCCTCCAA
+
DDD@DEHH@GHEEHHHHIIHIIIGFHEHIIIIHIIC@CCHHHHHFHHEHFHIIIH@HHIGHIH?FC<D<CGHG@GHHHHHIEECHEHIEHHII?1GHGEHIHEIIIIHGHIIIIHHIIIHHHHHGFHIIH@HEGEHGF?IHHHHHGHHHHIHFCCGCIIHIIIHIHIIHHEIIHHIIIIHHIIHIHIHHHHFGIIHIIIIIIHHHIHFHHIIIIIIIIHIIIIIHIIIIIIIIIIIHHEIHEHHHIIHIIIHEIHGHIIIIIIIIIHHHHHIIIIIIIIIIIIIIIIIIHIIIIIHIIIHIIIHIIIIIIIIHIIIIIIHIIIIIIIIIIIIHHIHIIIIIDDBDD
@HISEQ:969:HM2KJBCX2:2:1101:21096:60517 2:N:0:ACTATGCA
TGTCAGCTGTCGCCCAACTATCCCTATTAATCATTACGTCGATCCTAGAAACCAACAAAATAGGTTCGATCGTCCTATTTCGTTATTCCATGCTAATGTATTCAAGCGCGAGCCTGCTTTAAGCACTCTAATTTTTTCAAAGTAACAGTCCTGTTTCCCCGCAACAACAAATTAATGCCATCACGGTTCTACAAGAAGGAGGGACCAGTGAGGCCAGTGCATACCAGTGGCACGACCAACCTACTGGCCCCGAAATTCAACTACGAGCTTTTTAACTGCAACAACTTTAATATACGCTATTGGAGCTGGAATTACCGCGGCTGCTGGCACCAGACTTGCCCTCCAA
+
DDADDHFHHHHIIHHIIIHHC?HIIIIIIIHHIIIHIHGHHHEHHIHHHIHEHIHHIIHIHHGFGHHHHHEHCHH=GGHHHIHIGGHHIHHHIEHHEEHHHGEHHHIHIIHHHHHHEFFHHIIHIIIHHHIIHHHHIIGHHHGHHIHEHHHHEIHHHHIHHHHHIHGHHFEHHHHIIIHHGHCEEGHIH?HHFCHHIHHHHEHIIHHIIHFIHIIHHGHHHHIIHHIIIIHHHECHH?HIHHGHDDH<HGHHHE?HIHFIHHDHHCHHHHEHHHGIIGIHHGFGHHIIHHIHHEIIHHGIHIGHIHIIIIIHIIIIHHIIHIHIIIIIIIIHHEIIIIIGHDDDCC
@HISEQ:969:HM2KJBCX2:2:1101:9235:61599 2:N:0:ACTATGCA
TGTCAGCTGTCGCCCAACTATCCCTATTAATCATTACGTGATCCTAGAAACCAACAAAACGGAACCACTGTCCTATTTCATTATTCCATGCTAATGTATTCAAGCAAATCAATGCCTGCTTTAAACACTCTAATTTTTTCAAAGTAAAAAATTCTAGTTCATTGAGACACCCATTAAGAACATCACAATTCACCAGAAGGTGAGAAATTGGCTACACCAGTTCATGCCCCTTAAGGCACGACCGATGCATCAATTCCGAAATTCAACTACGAGCTTTTTAACCGCAGCAACTTTAATATACGCTATTGGAGCTGGAATTACCGCAATGGCTGCTAACACCAGACTTGCCCTCCAA
+
DDDDDIIIIIHFHHIHHHHIHIHIIIIIIGIIHIIHIIIIIIIHIIIIHIHHHIHIHCHHIHIIHIIIIIIIIIIICHHHHGHHIIIIIIEEGHHHHGIGF<CGHIIIIIIIIHHIHHIHHIIIIIHHIIIIHIHIHHIIIIIIHHHIIHHIIIIHFHGHHHIHHIHIIIIHIHIIIHIIIIIIIHIHIIHHIIIHHIIIIIIIIIIIIIIIIIIIIIHHHIIIIIIHGIIIIHIHIIIIIIIIIHHHHHIIHEIIHHHFGIIIIIIIIIIIIIIIIGIIIIIFHIIIHIIIIIIIIIIIIIIIIHIIIIIIIIIIIIIIIIIIHIIIIIIIIIIIIIIIIIIIHHIIIIDD0DD
@HISEQ:969:HM2KJBCX2:2:1101:6646:61959 2:N:0:ACTATGCA
TGTCAGCTGTCGCCCAACTATCCCTATTAATCATTACGTCGATCCTAGAAACCAACAAAATAGAATCAAACGTCCTATTTCATTATTCCATGCTAATGTATTCAAGCGTGCGCCTGCTTTAAACACTCTAATTTTTTCAAAGTAACAGTCCTGATTCCCCACGACACCAAATTAATGACATCGCGGTTCTTCAGAAGGTAGGAACCAATAATGCCAGTACGTACCGAAGCACGACCAACAATTCGATCCCGAAATTCAACTACGAGCTTTTTAACTGCAACAACTTTAATATACGCTATTGGAGCTGGAATTACCGCGGCTGCTGGCACCAGACTTGCCC
+
CDDDDHHIFHIIIIIIIIIIIIIIIIIIIIIIIIGIIHHIIIIIIIIHGIIIIGIIGHIIIIIIIIIIIIEHEHHHIIIIIIIIIIIHHEIIIIIHIIIIIIIHHIIIIIIIIIIIIIIIIIHIIIIIIHIHHHIIIIIHHIIIIIHIIIIIIIIHIHIIIIIIHIIIIIIHIIIIIIIHIIIIIIIIIIGIIIIIIIIIIIIIIIIIIGIHHEIIIIIIIIHIIIIIIIIHIIIHHHDIIIII=IIIIIIIIIIIIIIIIIIHIIIIIIIIIIIIIIIHIIIIIIIIIIIIIIIIIIIIIIIIIIIIIIIIIIIIIIIIIIIIIIIIIIHIIIIDDDDD
@HISEQ:969:HM2KJBCX2:2:1101:2982:61826 2:N:0:ACTATGCA
TGTCAGCTGTCGCCCAACTATCCCTATTAATCATTACGGTGATCCTAGAAACCAACGAAATAGAATCAGTCCGTCCTATTTCATTATTCCATGCTAATGTATTCAGACGATAGTCTGCTTTAAACACTCTAATTTTTTCAAAGTAACAGTCCTGATTTCCAACCACACCAAATAAATGGCATGAAAGTTCCTCAGAAGGTAGAGATCCATCTCACCAGTGCAGACAATTAAGTCTGACCAATGGGTAGACCCCGAAGTTCAACTACGAGCTTTTTAACTGCAACAACTTTAATATACGCTATTGGAGCTGGAATTACCGCGGCTGCTGGCACCAGACTTGCCCTCCAA
+
DDDDDIIIIIIIIIIIHIIIIIIIIIIIIIIIIIIIIIIIIIIIIIIIIIIIHIIIIIIIIGIGHHIIHIIIIIIIIIIIIIIIIHIIIIIIIIIIIIIIIIIIIIIIIIIIIIIIIIIIIIIIIIIIIIIIIIIIIIIIIIIIIIIIIIIIIIIIHIIIIIIIIIIIIIIIIIIIHIIIIIIIIIIIIIIIIIIIIIIIIIIIIIIIIIIIIIIIIIIIIIIIIIIIIIIIIIIIIIIIIIIIIHDIIIIIIIIIIIIIIIIIIIIIIIIIIIIIIIIIIIIIIIIIIIIIIIIIIIIIIIIIIIIIIIIIIIIIIIIIIIIIIIIIIIIIIIIIIIIIIIIDDDDD
@HISEQ:969:HM2KJBCX2:2:1101:1954:61755 2:N:0:ACTATGCA
TGTCAGCTGTCGCCCAACTATCCCTATTAATCATTACGTCGATCCTAGAAACCAACAAAATAGGATCAACGTCCTATTTCATTATTCCATGCTAATGTATTCAAGCGCGAGCCTGCTTTAAACACTCTAATTTTTTCAAAGTAACAGTCCTGATTCCCCGCCACACCAAATTAATGACATGATGGTTCGTCAGAAGGTAGGAATCAGTAACACCAGTACGTACCGAAGGCACGACCAACGTACTAATCCCGAAATTCAACTACGAGCTTTTTAACTGCAACAACTTTAATATACGCTATTGGAGCTGGAATTACCGCGGCTGCTGGCACCAGACTTGCCCTCCAA
+
DDDDDIIIIIIIIIIIIIIIIIIIIIIIIHIIIIIIIIIIIIIIIIIIIHIIIIIIIIIIIIIIIIIIFIIIIIIIIIIIIIIIIIIEHIIIHIHIIIIHICHIIIHIIIIIIIIIIHIIHIIIIIIIHIIIIIIIIIIIIIIIIIHHIIIIIIIIHHIIIIIIHIIIHHIIIIIIIIIIIIIIIIIIIIIIIIIIIIIIIIHIIIIIIIIIIIIIIHHHHHIIIIHIIIIIIIIIIIIIIIIHIHIGIIIIIIIIIIHIIHIIIIIIIIIIIIIIIIIIIGIIHIIIIIIIIIIIIIIIIIIIIIIIIIIIIIGIIIIIIIHIIIIIIIIIIHIIIIIIDDDDD
@HISEQ:969:HM2KJBCX2:2:1101:15443:62467 2:N:0:ACTATGCA
TGTCAGCTGTCGCCCAACTATCCCTATTAATCATTACGTCAATCCTAGAAACCAACAAAATAGGATCAAACGTCCTATTTCATTATTCCATGCTAATGTATTCAAGCGTTAGCCTGCTTTAAACACTCTAATTTTTTCAAAGTAACAGTCCTGTTTCCCTGCAACACCAAATTAATGACATTACAGTTCTTCAAGAAGGAGGAACCAGTAAAGCCAGTACATACCAGAGGCACGACCAACCTACTAATCCCGAAATTCAACTACGAGCTTTTTAACTGCAACAACTTTAATATACGCTATTGGAGCTGGAATTACCGCGGCTGCTGGCACCAGACTTGCCCTCCAA
+
DDDDDHIIIIIIIIIIIIIIIIIIIIIIIIHIIIIIIIIIIIIIIIIIIIIIIIIIHIIIIHHIHIIIIIIIIIIIIIIGIIIIIIIHIIIIIIIFIIIHIIHHIIGIIHIIIIIIHIHIIIIIIIIIIIIIIIIIIIHIIIHHHIIIIHIIIIIIHIIIIIIIIIIIIIIIIIHIIIIIIIIIIIIGHIHIHIIIHIIIIIIIIIIIIIIIIIIIIIIIHIIIIIIHIIIIIIIIIIHIIIHHHIIHIIIIIIIIHIIIHHIIIIIIIIIIIIIIIIIIIIIIIIIIIIIIIIIIIIIIIIIIIIIIIIIIIIIIIIIIIIIIIIIIIIIIIIIIIIIIIDDDDD
@HISEQ:969:HM2KJBCX2:2:1101:9035:62958 2:N:0:ACTATGCA
TGTCAGCTGTCGCCCAACTATCCCTATTAATCATTACGGTGATCCTAGAAACCAACAAAATAGAATCATGCCGTCCTATTTTATTATTCCATGCTAATGTATTCAAGCAAAATGCCTGCTTTAAACACTCTAATTTTTTCAAAGTAAAGGTCCTGGTTCCCCGCGTCACCCAATTAAGGACAGCGCGGTTCTCCAGAAGGTGAGAAATTGACTACACCAGTTCATACCCCTTAGGGCACGACCGATGTGTCAATCCCGAAATTCAACTACGAGCTTTTTAACTGCAACAACTTTAATATACGCTATTGGAGCTGGAATTACCGCGGCTGCTGGCACCAGACTTGC
+
DDDDDIIIIIIIIIIIIIIIIHGIIIGHIHIHIIIIIHIHIIIHHIIHIIIIHHIIIIIHHHHHHIIIIHIIIIIIIGHIIHHIIIIIIIIHHEHIIHIHGFIHIIHIIHIIIIGIHHHHHIIIIIIIIIIIIHIHHIIIIHHHHIIIIIIIIHGHGHIIIIHHGHIIIIIIIIIIIIIIIIHIIHIIIHIHHIIIIIIIHIIIIIIIIHHHIIIIIHIIIIIIIIIIIIIIIIIIIIIIIHIHIIHGIIIIIIIIIIIIIIIIIIIIIIIIIIIIHEIIIIIIIIIIIHHIIHIHHIIHIIIIIGIIIIIIIHGIIIIIIIIIIIIIIIIIIIIIIIIIDDDDD
@HISEQ:969:HM2KJBCX2:2:1101:17300:62514 2:N:0:ACTATGCA
TGTCAGCTGTCGCCCAACTATCCCTATTAATCATTACGGCGGTTCTATTTTGTTGGTTATAGGACCGCACGTCCTATTCTATTATTCCATGCTAATGTATTCGAGCATAGGCCTGCTTTGAACACTCTAATTTTTTCAAAGTAAAAGTCCTGGTTCCCCGCACGCCCAGCGAAGGGCATGCGTACCCCCAGAGTGAAAGCCCCGGCCGGGCCAGTGCACGCGGTGAGGCGGACCAGCCGGCGCGGGGCCCAGGTTCAACTACGAGCTTTTTAACCACAACAACTTTAATATACGCTATTGGAGCTGGAATTACCGCGGCTGCTGGCACCAGACTTGCCCTCCAA
+
DDDDDIIIIIIIIHIIIIIIIIIIIIIIIIIIIIIIIIIIIIFHEHHHHII?<FFHGHHGHHIIHICHD<<FEIHC?HEFFHHHIIHHEE1DG?IHHEHEIHIHHHIIIIIIIIGHHHIHHEHHIIIHGIIIIIIIGHHIIIIIHIIIIIIHIIIIIIIHHEHHIIHHIIIGIIIHHIIIIIIIIIIIIIIIIIIIII<IHIIIIIHIIIIIIIIIIIIIIIIIIIIIIIIIIIIIIIIIIHHIIIHIIHIIIIIIIIGIIIIIIIIIIIIIIIIIIIHHIHIIIIIIIIIHIIIIIIIIIIIIIIIIIIIIIIIIIIIIIIIIHIIIIIIIIIIIIIIDDDDD
@HISEQ:969:HM2KJBCX2:2:1101:14644:63309 2:N:0:ACTATGCA
TGTCAGCTGTCGCCCAACTATCCCTATTAATCATTACGGTGATCCTAGAAACCAACAAAATAGAACCATGCCGTCCTATTCTATTATTCCATGCTAATGTATTCGAGCAAAAATGCCTGCTTTAAACACTCTAATTTTTTCAAGGTAAAGGTCCTGGATCCGCAAGACACCCAATTAAGGACATCAAGTTTCTCCAGAAGGTGAGAAATCAACAGCAACAGTTCATACCCCTTAAGGCACGACCATTACGTCAATCCCGAAATTCAACTACGAGCTTTTTAACTGGACAACTTTAATATACGCTATTGGAGCTGGAATTACCGCGGCTGCTGGCACCAGACTTGCCCTCCAA
+
DDDDDIIIIIIIIIIIIHIIIIIIIIIIHHIIIIIIIIIIIIIIIIIIIHIIIIIIIIGHIIHIIIIIIHIIIIIIIIIIIIIHIIIIIIIIIIIHEHIIIFIIIIIIIIIHIIIIIIIIIIIIIIIIGHIIIIIIIIIIIIIIIIIIIIIHIIIIIIIIGIIIIIIHIIIIIIHHIIIIIIIIIIIIIIIIIIIIIIIIIIIIIIIIIIIIHIIIIIIIIIIIIIIIIIIIIIIIIIIIIIIIIIIIIHGIIIIIIIIIIIIIIIIIIIIIIIIIIIIIIIIIIIIIIIIIIIIIIIIIIIIIIIIIIIIIIIIIIIIIIIIIIIIIIIIIIIIIIIIIIIIIIIIDDDDD
@HISEQ:969:HM2KJBCX2:2:1101:13701:63358 2:N:0:ACTATGCA
TGTCAGCTGTCGCCCAACTATCCCTATTAATCATTACGTCAACCCTAGAAACCAACAAAATAGGATCAAACGTCCTATTTTATTATTCCATGCTAATGTATTCAAGCGTTAGCCTGCTTTAAACACTCTAATTTTTTCAAAGTAACAGTCCTGTTTCCCCGCAACACCAAATTAATGGCATCACGGTTCTTCAAGAAGGAGGAATCAGCGAGGCCAGTGCATACCATTGGCACGACCAACCTGCTGACCCCGAAATTCAACTACGAGCTTTTTAACTGCAACAACTTTAATATACGCTATTGGAGCTGGAATTACCGCGGCTGCTGGCACCAGACTTGCCCTCCAA
+
DDDDDIIIIIIIHIIIIIIIIIIIIIIIIIIIIIIIIIIHIIIIIIIIIIIIHIHIIIIIIIIHIHHHIIIGIIIIIIIIHIIIHIIHHIIIIIIIHIIIIIIIIIIHIIHIIIIHIHIIIIIIIIIIIIIIIIIIIIIIIHHIHHIIIIIIIHIIIIIIIIIIIIIIIIHHIIHIIIIIIIIIIIIIIIIIIIIIIIIIIIIIIIIIIIIIIIIIIIIIIIIIIIIIIIIIIIIHIIIIIIIHHIIIHHIIIIIIIIIHIIIIIIHIIIIIIIIIIIIIIIIHIIIIIIIIIIIIIIIIIIIIIIIIIIIIIIIIIIIIIIIIGIIIIIIIIIIIIIIIIDDDDD
@HISEQ:969:HM2KJBCX2:2:1101:14454:64149 2:N:0:ACTATGCA
TGTCAGCTGTCGCCCAACTATCCCTATTAATCATTACGGTGATCCTAGAAACCAACAAAATAGAACCATGCCGTCCTATTCTATTATTCCATGCTAATGTATTCGAGCAAAAATGCCTGCTTTAAACACTCTAATTTTTTCAAGGTAAAGGTCCTGGATCCGCAAGACACCCAATTAAGGACATCGAGTTTCTCCAGAAGGTGAGAAATCAACAGCAACAGTTCATACCCCTTAAGGCACGACCATTACGTCAATCCCGAAATTCAACTACGAGCTTTTTAACTGCAACAACTTTAATATACGCTATTGGAGCTGGAATTACCGCGGCTGCTGGCACCAGACTTGCCCTCCAA
+
DDDDDHFHIIIIIGHIIIIIIIIIIIIIIIHIIIIIIIHHHIHIIIHIIIIIIIIIIIFIIICHIIIHIHE?E@CDHGHHHHIIIHHIIIIHEHFHGE?DHGEHHHEFF<IIIHIIHHIHHHIHHHIIHHIIIIHHIIIIIHHHHHIIIIGIIIIIIHHIIHIHIIIIIIHHIIIIIIIIIIIIIIIIHIIIIIIIIIIIIIIIIIIIIIIIIIIIIHIIIIIIIHIIIIHEIIIIIIIIHHIIIIIIIIIHIHIIIIIIIIIIIIIIIIIIGIIIIIIIIIIIIIHIIIIIIIIIIIIIIIHIGIIIIIIIIIIIIIIIIIIIIIIIIIIIIIIIIIIIIHIIIIIIDDDDD
@HISEQ:969:HM2KJBCX2:2:1101:19346:63224 2:N:0:ACTATGCA
TGTCAGCTGTCGCCCAACTATCCCTATTAATCATTACGTCGATCCTAGAAACCAACAAAATAGAATCAAACGTCCTATTTCATTATTCCATGCTAATGTATTCAAGCGCGAGCTTGCTTTAAACACTCTAATTTTTTCAAAGTAACAGTCCTGATTTCCCATGACACCAAATTAATGACATCGTGGTTCGTCAGAAGGGAGAAACCAATAATGCTAGTACGTACAAAGTACGACCGACATATTAGTCCCGAAATTCAACTACGAGCTTTTTAACTGCAACAACTTTAATATACGCTATTGGAGCTGGAATTACCGCGGCTGCTGGCACCAGACTTGCCCTCCAA
+
DBDDDIIIIIEHIIIIIIGHIHHIHIIHIIIIIIHIHHIIIHIIIIIIIGIHHIIIHHHIIIHFIIIIIIIGEEHGHIIIEIIIIII?GFHH@GHHEHHHIHHIIHHHHHIIIIHIHIIHIHHHIIIIIHFHHIIIIIFIIIHIIIIIIIHHGIIIIIIIIHIIIIIIIHHEEHIHHHHHHHIHHCIIIIHHIHIIIII=IIIIIIIIIIIIIIIHHIIIIIIIIIIIIIIIIIIIIIIIIIIHHCHIIHIIIIIIIIIIIIIIIIIIIIIIIIIIIIIIIHHHHHIIIIIIIIIIIIIIIIIIIIIIIIIIIIIIIIIIHIHIHIIIIIHIIIIIIIIDDDDD
@HISEQ:969:HM2KJBCX2:2:1101:12596:64288 2:N:0:ACTATGCA
TGTCAGCTGTCGCCCAACTATCCCTATTAATCATTACGTCAATCCTAGAAACCAACAAAATAGGATCGAACGTCCTATTTCATTATTCCATGCTAATGTATTCAAGCGTTAGCCTGCTTTAAACACTCTAATTTTTTCAAAGTAACAGTCCTGTTTCCCTGCAACACCAAATTAATGACATTACAGTTCTTCAAGAAGGAGGAATCAGTAAAGCCAGTACACACCATTGGCACGACCAACCTACTGACCCCGAAATTCAACTACGAGCTTTTTAACTGCAACAACTTTAATATACGCTATTGGAGCTGAATTACCGCGGCTGCTGGCACCAGACTTGCCCTCCAA
+
DDDDDIIIIIIIIIIIIIIIIIIIIIIIIIIIIIIIIIIIIIIIIIIIIIIIIIIIIIIHIIIIIIIIIIIIIIIIIIIIIIIIIIIIIIIIIIIIIIIIIFHHIHIIHIIIIIIIHIIIIIIIIIIIIIIIIIIIIIIIIEHHIIIGHIIIIIIIIHIIIIHIIHIIIIHIIHFHDHHIIIIIIIHHHIIIIHHHFDCFHEHHIEHHHHHHHHIIIEHHHIIIIHHHGH7CHGHH@GFHHHHHHHHIIHGCIHEG<CFECCC@CECEIIIHFGCGFCGHDEHCEHH@GCCEEGEC@EHIHHC@@C@IIIIIIIIIIIIIIIIIIIIIIIIIIIIIIIIIDDDDD
@HISEQ:969:HM2KJBCX2:2:1101:15959:64590 2:N:0:ACTATGCA
TGTCAGCTGTCGCCCAACTATCCCTATTAATCATTACGTCAATCCTAGAAACCAACAAAATAGGATCGAACGTCCTATTTCATTATTCCATGCTAATGTATTCAAGCGTTAGCTTGCTTTAAACACTCTAATTTTTTCAAAGTAACAGTCCAAATTCCCCGCAACACCAAATTAATGGCATTACGGATCATCAGGAAGGAGGAATCAGTGAGACCAGTACATACCAGAGGCATGACCAATCTACTAACCCCGAAATTCAACTACGAGCTTTTTAACTGCAACAACTTTAATATACGCTATTGGAGCTGGAATTACCGCGGCTGCTGGCACCAGACTTGCCCTCCAA
+
DDDDDIIIIIIIIIIIIIIIIIIIIIIHHIIIIIIIHIIHIHIHIIIIIIIIIGIIIIHIHHHIHIHIIIIIIIIIIIIIIIIIIIIHIIIGIIIIHIIHHHHIIIIIIIIHIIIIIIIIIIIIIHIIHIIIHHIIIIIIIIIIIIIIIIIIIIIIIIIHIIIIIIIIIHHIIIIIIIIIIIIIIIIIIIIIIIIIIIIHHIIIIIIIIIIIIIIIIIIIIIIHHIIIIIIIIIIHIIIIIIIIHIIIIIIIIIIHIIHIIIHHIIIIIIIIIIHIIIIIIIIIIIIHIIIIIIIIIIIHHIIIGIIIIIIIIIHIIIIIIIIIIIIIIIIIIIIIIIIIIDCDDD
@HISEQ:969:HM2KJBCX2:2:1101:13522:65210 2:N:0:ACTATGCA
TGTCAGCTGTCGCCCAACTATCCCTATTAATCATTACGTCGATCCTAGAAACCAACAAAATAGAATCAAACGTCCTATTTCATTATTCCATGCTAATGTATTCAAGCGTGAGCCTGCTTTAAACACTCTAATTTTTTCAAAGTAACAGTCCTGATTCCCCACAACACCAAATAAATGACATCATGGTTCGTCAGAAGGGAGAAACCAACAATGCCAGTACGTACCTAGGCACGACCGACATGATGGTCCCGAAATTCAACTACGAGCTTTTTAACTGCAGCAACTTTAATATACGCTATTGGAGCTGGAATTACCGCGGCTGCTGGCACCAGACTTGCCCTCCAA
+
DDDDDIHIHHHIIGHGIIIIIIHIIIIIIIIIIIIIIGIIIHHHIHIIHHIIIIHHEHHIIHHHHIIIHHHIHHHHIIIIHHIIIIIHEEHHHHIIIIHIIIIHIIIIIIIIIIIIIHIIIHFIHHIHHIHHHIHIIIIHHFIIIIHHIIIIIFHIHHHHHIIIIIIIIIIHHIIIIHIHIIIIIIHIIIIIIIIIIIIHHHIHIIIIIHIIIIIIIHHHIIIGHIIHHHHHHDGIIIII=HHGIHIIHH?IIIHIHHG?HDIIIIIIIIIIIIIIIIIHIIIIIIIIIIIIIIIIHIIIIIIIIIIIIIIIIIIIIIIIIGIIIIIIIIIIIIIIIIIIDCDDD
@HISEQ:969:HM2KJBCX2:2:1101:6471:66241 2:N:0:ACTATGCA
TGTCAGCTGTCGCCCAACTATCCCTATTAATCATTACGTTGATCCTAGAAACCAACAAAATAGAATCGAACGTCCTATTTCATTATTCCATGCTAATGTATTCAAGCGCGTGCCTGCTTTAAACACTCTAATTTTTTCAAAGTAACAGTCCTGACTCCCCACAACATCAAATTAATGACATCATGATTCATCAGAAGGGAGAAATCAATGACATTAGTACGTACCGAAGGCACGACCAACGTACTAATCCCGAAATTCAACTACGAGCTTTTTAACTGCAACAACTTTAATATACGCTATTGGAGCTGGAATTACCGCGGCTGCTGGCACCAGACTTGCCCTCCAA
+
DDDDDIIIIIIIIIIIIIIIIIIIIIIIIIIHIIIIIIHIIIIIIIIIIIIIIIIIIIIIIIIIIIIIIIIHHGIIIIIIIIIIIIIIIIIIIIIIIIIIIIIIIIIIIIIHHHHIIIHIIIHHIIIIIIIIIIIIIIIHIIIIIIIIIIIIIIIHHIIIIIIIIIIIIIIIIIIHIIIIIIIIIIIHIIIIIIIIIHIIIIIIIHIIIIIIIHIIIIIIIIIHIIIIIIIIHIIIIIIIIIIHGIIIIHIIIIIIIIIIIIIIIIIIIIIIIIIIIIIIIIIIIIIIIIIIIIIIIIIHHIIIIIIIIIIIIIIIIIIIIIIIIIIIIIIIIIIIIIIIIDDDDD
@HISEQ:969:HM2KJBCX2:2:1101:1579:66559 2:N:0:ACTATGCA
TGTCAGCTGTCGCCCAACTATCCCTATTAATCATTACGTCGATCCTAGAAACCAACAAAATAGAATCAAACGTCCTATTTCATTATTCCATGCTAATGTATTCAAGCGCGAGCTTGCTTTAAACACTCTAATTTTTTCAAAGTAACAGTCCTGATTTCCCATGACACCAAATTAATGACATCGTGGTTCGTCAGAAGGGAGAAACCAATAATGCTAGTACGTACAAAGTACGACCGACATATTAGTCCCGAAATTCAACTACGAGCTTTTTAACTGCAACAACTTTAATATACGCTATTGGAGCTGGAATTACCGCGGCTGCTGGCACCAGACTTGCCCTCCAA
+
D@D@DHIIDGF1<EHGHHHHHHEHEHHHHHHEHEHHHCCCEHHHEHE@CHGHIGIIHHIIIIF@GHH1DEH<CGGHHHE?ECEFHHEHFG@1@1@FHCHHEIHHH@><BCECCEEIHGH?FE@EHE@ECGHHFHHGHEE@IFIIIIHHHFIHIHHIHEHHHHIIIIIIIHIHHIIIIIHHHH;IHHHHHHHIIIHHEHHH8GGCCEGHIHHIHHHC@HHIHHHHGHHIHHHHEHGIIIIHHFCIHHC<HFHHIHIIHHCHIHHGEHIHIIHGHIIIIHHG@FECIIIIIIIHHFGGHFFGIHIIIIIIIIIIGIIIHEHIIIIGHIIIIIHIHIHHHHHDDDDB
@HISEQ:969:HM2KJBCX2:2:1101:16654:66979 2:N:0:ACTATGCA
TGTCAGCTGTCGCCCAACTATCCCTATTAATCATTACGTCGATCCTAGAAACCAACAAAATAGAATCAAACGTCCTATTTCATTATTCCATGCTAATGTATTCAAGCGTGCGCCTGCTTTAAACACTCTAATTTTTTCAAAGTAACAGTCCTGATTCCCCACGACACCAAATTAATGACATCGCGGTTCTTCAGAAGGTAGGAACCAATAATGCCAGTGCGTACCGAGGCACGACCGACAATCTGATCCCGAAATTCAACTACGAGCTTTTTAACTGCAACAACTTTAATATACGCTATTGGAGCTGGAATTACCGCGGCTGCTGGCACCAGACTTGCCCTCCAA
+
DDDDDHIIIIIIIIIIIIIIHIIIIIIIIHIIIIIIIIIIIIIIIIIIIIIIIIIIIIIHIIIHIIIIIIHIIIIIIIHIIIIIIIIIHIIIIIHIIIIIIHHHIIIIIHHIIIIIIHIHHIIIIIIIHHIIIHHIHGHHHIHHHHHIIIIIIHIIIIHEHIIHHIIIHHIIIIIIIHHIIIIIHIHHIIIIHIIIIIIIIIIIIHIIIIIIIIIIIHIGIIIIIIIIIIIIIIIIIIIIIHHFIIIIIIIIIIIIIHHHHHIIHIIIIIIIIHIIIIIIIIHHIIIIHIIIIIIIGIHIIIIIIIIIIIIIIIIIIIIIIIIIIIIIIIIIIIIIIIIIDDDDD
@HISEQ:969:HM2KJBCX2:2:1101:14663:66896 2:N:0:ACTATGCA
TGTCAGCTGTCGCCCAACTATCCCTATTAATCATTACGTCAATCCTAGAAACCAACAAAATAGGATCGAACGTCCTATTTCATTATTCCATGCTAATGTATTCAAGCGTTAGCCTGCTTTAAACACTCTAATTTTTTCAAAGTAACAGTCCTGTTTCCCTGCAACACCAAATTAATGGCATTACAGTTCTTCAGAAAGGAGGAATCAGCGAAGCCAGTGCATACCAGTGGCACGACCAACCTGCTGACCCCGAAATTCAACTACGAGCTTTTTAACTGCAACAACTTTAATATACGCTATTGGAGCTGGAATTACCGCGGCTGCTGGCACCAGACTTGCCCTCCAA
+
DDDDDIIIIIIIIIIIIIHIIIIIIIIIIIIHIIIIIIIIIIIIGHIIIIIHIIIIIGHIIIIIIIIIIIIIHHIIIHHIIGHHHHIIHIIIIIIIIIIIIHIIIIIIIIIIIIIHIIIIIIIIHHIIIIIIIHIIIIIIIIIIIIIIIIIIIIIIIIHIIIIIIHGHHIIHIIIIIIIIIIIIIIIIHIIIIIIHIIIIIIIIIIIHIIHIIIIIIIIIIIIIIIIIIIIIIIIIIIHIIIIHHIIIIHIIIIIIIIIIIIIIIIIIIIIIIIHIIIIIIIIIIIIIIIIIIIIIIIIIIIIIIIIIIIIIIIIIIIIIIIIIIIIIIIIIIIIIIIIIIDDDDD
@HISEQ:969:HM2KJBCX2:2:1101:9733:66783 2:N:0:ACTATGCA
TGTCAGCTGTCGCCCAACTATCCCTATTAATCATTACGTCGATCCTAGAAACCAACAAAATAAGATCAAACGTCCTATTTCATTATTCCATGCTAATGTATTCAAGCGAATGCCTGCTTTAAACACTCTAATTTTTTCAAAGTAACAGTCCTGATTTCCCACGACACCAAATTAATGACATCGTGGTTCGTCAGAAGGGAGAAACCGACAGGGCCAGTACACACCAGAGGCGCGACCGACCCGTCGATCCCGAAATTCAACTACGAGCTTTTTAACTGCAACAACTTTAATATACGCTATTGGAGCTGGAATTACCGCGGCTGCTGGCACCAGACTTGCCCTCCAA
+
DDDDDIIIIIIIIIIIIIIIIIIIIIIIIIIHIIIIIIIIIIIIIHIIIIIIIIIIGIIIIIIIIIIIIIHHIGIIIIIIIIIIIIIHIIIIIIIIIIIIIIIIIIIIIIGIEHHIIHHIIHHHIIIIIIIHIIIIIIIHIIHHIIIIIIIIIIIIIIIHIIIHIIIIIIHIIIIIIIIIIHHIIIHHIIIIIIIIIIIIIIIIIIIIIIIIIIIIIIIIIIIIIIIIIIIIHIIIIHHIIIIIHIIIIIIIIIIIIIHIIIIIIIIIIIIIIIIIIIIIIIIIHIIIIIIIIIIIIIIIIIIIIIIIIIIIIIIIIIIIIIIIIIIIIIIIIIIIIIIIIDDDDD
@HISEQ:969:HM2KJBCX2:2:1101:13021:66251 2:N:0:ACTATGCA
TGTCAGCTGTCGCCCAACTATCCCTATTAATCATTACGGTGATCCTAGAAACCAACAAAATAGAACCATGCCGTCCTATTCTATTATTCCATGCTAATGTATTCGAGCAAAATGCCTGCTTTAAACACTCTAATTTTTTCAAGGTAAAGGTCCTGGTTCCACATGACACCCAATTAAGGACATCATGCTTCTCCAGAAGGTGAGAAATCAACTGCGACAGTTCATACCCCTTAAGGCACGACCATCACGTCAATCCCGAAATTCAACTACGAGCTTTTTAACTGCAACAACTTTAATATACGCTATTGGAGCTGGAATTACCGCGGCTGCTGGCACCAGACTTGCCCTCCAA
+
DDDB@FHHIIGHIGIHHEHCFFHCHHIIHEHHHIGGIHHEHHIIIIIIHHIHIHEHEEEHFGECEHIIHFG@FHDD@HHIHIIHIIIIHGHHHIIEHHCHHGHHHHHIIHHHHFHHHFHIHHIHHIHIIIIIIIIIHHIIIIHIIIIIIIIIIIIIIIIIHHIIHHHIIIIIIIGIIHIIHIIIIIIIHHIHIIIIIIIIHIIIIIIIIHHIIIIIIIIIIIIHHHIIIIHIIHIIHHIIHHIIHIHHHHGIHIIGIIHHGIHHEIHIIIIHGHIIIHIHHIIIIIIIIHIIHIIIIIHHIIIHIIIIIIIIIHHHIIIIIIGIIIIIIIIIHIIIIIIIIHIIIIIDDDDD
@HISEQ:969:HM2KJBCX2:2:1101:5595:67042 2:N:0:ACTATGCA
TGTCAGCTGTCGCCCAACTATCCCTATTAATCATTACGTCAATCCTAGAAACCAACAAAATAGGATCAAACGTCCTATTTCATTATTCCATGCTAATGTATTCAAGCGTTAGCCTGCTTTAAACACTCTAATTTTTTCAAAGTAACAGTCCTGTTTCCCTGCAACACCAAATTAATGACATTACAGTTCTTCAAGAAGGAGGAACCAGTAAAGCCAGTACATACCAGAGGCACGACCAACTTACTAATCCCGAAATTCAACTACGAGCTTTTTAACTGCAACAACTTTAATATACGCTATTGGAGCTGGAATTACCGCGGCTGCTGGCACCAGACTTGCCCTCCAA
+
DDDDDIIIIIIIIIIIHIIIIIIIIIIIIIIIIIIIIIHIIIIIIIIIIIIIIIIIIIIIHHIIIIIIIIIIIIIIIIIIIIIIIIIIIIIIIIIHIIIIIIIIIIIIIIIIIIIIIHIIIIIIIIIIIIIIIIIIIIIIIIIIIIIIIIHIIIIIIIHIIIIIIIIIHIIIIIHIIIHIIIIIIIIIIIIIIIIIIIIIIIIIIIIHHIIIIIIIIIIIIIIIIIIIIIIIIIIIIIIIIIIHHIIHIIHIIIIIIIIIIIIIIIIIIIIIIIIIIIIIIIIIIIIIIIIIGIIIIIIIIIIIIIIIIIIIIIIIIIIIIIIIIIIIIIIIIIHIIIIIIDDDDD
@HISEQ:969:HM2KJBCX2:2:1101:2675:67268 2:N:0:ACTATGCA
TGTCAGCTGTCGCCCAACTATCCCTATTAATCATTACGTCAATCCTAGAAACCAACAAAATAGGATCAAACGTCCTATTTCATTATTCCATGCTAATGTATTCAAGCGTTAGCCTGCTTTAAACACTCTAATTTTTTCAAAGTAACAGTCCTGTTTCCCTGCAACACCAAATTAATGGCATTACAGTTCTTCAGAAAGGAGGAATCAGCGAAGCCAGTGCATACCAGTGGCACGACCAACCTGCTGACCCCGAAATTCAACTACGAGCTTTTTAACTGCAACAACTTTAATATACGCTATTGGAGCTGGAATTACCGCGGCTGCTGGCACCAGACTTGCCCTCCAA
+
DDDDDIIIIIIIIIIIIIIIIIIIIIIIIIIIIIIIIIIIIIIIHIIIIIIIIIHIIIIIIIIIIIIIIIIIIIIIIIIIIHIIIIIFHIIIIGIIIIIIIIIIIIIIIIIIIIIIIIIIIHIIIIIIIIIIIIIIIIIIIIIIIIIIIIIIIIIIIIIIIIIIIIIIIIIIIIIIIIIIIIIIIIIIIIIIIIIIIIIIIIIIIIIIIIIIIIIIIIIIIIIIIIIIIIIIIIIIIIIIIIIHHIIIIIIIIIIIIIIIIIIIIIIIIIIIIIIIIIIIIIIIIIIIIIHIIIIIIIIIIIIIIIIIIIIIIIIIIIIIIIIIIIIIIIIIIIIIIIIIIDDDDD
@HISEQ:969:HM2KJBCX2:2:1101:7550:68079 2:N:0:ACTATGCA
TGTCAGCTGTCGCCCAACTATCCCTATTAATCATTACGTCGATCCTAGAAACCAACAAAATAGAATCAAACGTCCTATTTCGTTATTCCATGCTAATGTATTCAAGCGTGAGCCTGCTTTAAACACTCTAATTTTTTCAAAGTAACAGTCCTGATTCCCCAAGACACCAAATTAATGACATCATGGTTCGTCAGAAGGTAGGAATCAATAATACCAGTACGTACAATAGCACGACCAATAAATTGATCCCGAAATTCAACTACGAGCTTTTTAACTGCAACAACTTTAATATACGCTATTGGAGCTGGAATTACCGCGGCTGCTGGCACCAGACTTGCCCTCA
+
DADBDIIHIHIGFIHHEHIGHHIHHHIIHIHHIIIIIIIEHHIHIIIIIIIIGHIHHHIIIIIHHIGHHHHFGHEHHF@GHFHIGHFE?GGEHHIHHIIIHIIIIHHIHHHEH?HHHHHHHHIIHIHFHHHHHIHHIIHHHHIIHHHHHIIIHHIIHHHHIIIHIHHHHHHGHIIHHFGEHIIIIIIIIIIHIIIIIHHIHGHIIGIIHHFGHIIHHEGIIIIHHIIHIHHHEHHCHEHHHHIHIIHIIIIIIIHGIIIIHCIIIIIIIIIIHHIIIIIIIHGIHHHIIIIIHIIIIIIIIIIIIHIGIIIIIIIIIIHEGIHHIIIIIIIIIIIIIIDDDDD
@HISEQ:969:HM2KJBCX2:2:1101:10479:68698 2:N:0:ACTATGCA
TGTCAGCTGTCGCCCAACTATCCCTATTAATCATTACGGTGGTCCTAGAAACCAACAAAATAGAACCACAACGTCCTATTCTATTATTCCATGCTAATCTATTCAAGCAATAGCCCGCTTTAAACACTCTAATTTTTTCAAGGTAATGGTCCTGGCTCCCCAACACACCCAATAAAGGACATGCTGGCTCACCAGAAGGAAGACCCGACAGCAGACAGTACTCGCCAAAGACGGACCGCCCGGCCAGGTCTAAAATTCAACTACGAGCTTTTTAACTGCAACAACTTTAATATACGCTATTGGAGCTGGAATTACCGCGGCTGCTGGCACCAGACTTGCCCTCCAA
+
DCDDDIIIIIIIIIIIIIIIIIGIIIIIIIIIIIIIIIHHIFIHIIIIHHIHIIIIIIIGHIGIIIGHEHIIIHHHIIIIIIIIIIIIIEHIIIIIIIIIIHHHHIIIIIIIIIIIIIHHIIIIHHIIIIIIIIIIIGHIIIHHIIIIGIHIHHIHHIHIIIIIIIIIIIIIHHHIIIIIHIIIIIIIHHIHHIHIIIIIIHHHIHIIIIIIIIIIIIIIHFIIIIIIIIHIIIIIIHIIIIIHHIHIIIIIIIIIIIIIIIHIIIIIHIIIHIIIIIIIIHHHIHIIIIHIIHIIIIIIIIIIIIIIIIIIIIIIIIIIIIHIIIIIIIIIIIIIIIIIIDDDDD
@HISEQ:969:HM2KJBCX2:2:1101:12110:68684 2:N:0:ACTATGCA
TGTCAGCTGTCGCCCAACTATCCCTATTAATCATTACGGTGATCCTAGAAACCAACAAAATAGAACCATGCGTCCTATTTCATTATTCCATGCTAATGTATTCAGGCAATAGCCTGCTTTAAGCACTCTAATTTTTTCAAGGTAACAGTCCTGCTTCCCCAACGCACCAAATTAATGACATGCTGGTTATTCAGAAGGTAGGAATCCATCATGCCAGTACAGACCCAAAAGCCCGACCAACGGATAAACCCCGAAATTCAACTACGAGCTTTTTAACTGCAACAACTTTAATATACGCTATTGGAGCTGGAATTACCGCGGCTGCTGGCACCAGACTTGCCCTCCAA
+
DDDDDGHHFHIHGIIIIIIHIIIHIHHIIHIIIIIIIHIIFFHIHIIIHEHIHGHHHIIHHHHIIIIGIHIIHIHIIIEHIHIIIIIFHHGHHHIIIIIIIEGEHHHIIIIEFIIIIHIIIHIIIIIHHIGIHHHIIIHHHHHHIHGHIGIIHIIHHIIHIGHIIHHIIHIHIIIIIIIHIIFHHIIIHHIHHIIIGHHHHIIIIHHHIIIIIIIIIII=HHIHF?HHHIIIIIIIIHGHIIHHFGHHDHIGHIIIIIHHEIHHHIIHCIIIIHHHEIIIIIIIIIHIIHHHIIIIIHIIIIHIHIIHIIIIIIIIIIIIGIIGIHIIIIIIIIHIHGIIHIADD@@
@HISEQ:969:HM2KJBCX2:2:1101:5307:67828 2:N:0:ACTATGCA
TGTCAGCTGTCGCCCAACTATCCCTATTAATCATTACGTCAATCCTAGAAACCAACAAAATAGGATCAAACGTCCTATTTCATTATTCCATGCTAATGTATTCAAGCGTTAGCCTGCTTTAAACACTCTAATTTTTTCAAAGTAACAGTCCTGTTTCCCTGCAACACCAAATTAATGACATTACAGTTCTTCAAGAAGGAGGAACCAGTAAAGCCAGTGCATACCAGAGGCACGACCAACCTACTAATCCCGAAATTCAACTACGAGCTTTTTAACTGCAACAACTTTAATATACGCTATTGGAGCTGGAATTACCGCGGCTGCTGGCACCAGACTTGCCCTCCAA
+
DDDDDIIIIIIIHIIIIIIIIIIIIIIIIIIIHIIIIIHIIIIIIIIHIFHHIIIIIFHIIIHIEHHIIIIIIHIIIIIIIIIIIIIIHHHICHHIIIIIIIIIIHIIIIIIIIIIIIIIIIHIIIIIHIIIIIIIIIIHIIIIHHIIHHIIIIHIIIHIIIIIIIIIIIIIIIIHIIIIIIIIIIIIHIIHIIIIIIIIIIIIIIIIIIIIIIIIIIIHIIIIIIIIIIIIIIIIIIIIIIHHFIIIIIIIIIIIIIIIIIIIIIIIIIIIIIHIIIIIIHEIIIIIIIIIIIIIIIIIIIIIIIIIIIIIIIIIIIIIIIIIIIIIIHIIIIIIIIIIGDDDDD
@HISEQ:969:HM2KJBCX2:2:1101:17807:69021 2:N:0:ACTATGCA
TGTCAGCTGTCGCCCAACTATCCCTATTAATCATTACGTCAATCCTAGAAACCAACAAAATAGGATCGAACGTCCTATTTCATTATTCCATGCTAATGTATTCAAGCGTTAGCCTGCTTTAAACACTCTAATTTTTTCAAAGTAACAGTCCTGTTTCCCTGCAACACCAAATTAATGACATTACAGTTCTTCAGAAAGGAGGAATCAGCGAAGCCAGTGCATACCAGTGGCACGACCAACCTGCTGACCCCGAAATTCAACTACGAGCTTTTTAACTGCAACAACTTTAATATACGCTATTGGAGCTGGAATTACCGCGGCTGCTGGCACCAGACTTGCCCTCCAA
+
DBDDDIHHIIIIIIIHIIIIFHIIIIIIIIIHEHHIHIIIHIIHHFHIIIIHIHIIHHHEHFFHHHHHFHFHHIIIHHIIIGII?HHC<FHHEHFHIHHHHEGGHHIIHIIIGHEHHHIIHCFHHHHHHHHIIHIHIHHFGHHIIHHHHHEHHHIIIHHFHHCHHHCHHFCGCHEHGCGFHGHHHGHHFEGIIHHHFFFGEHH@EHIIIIIHHHIIIHHEHHHEHHHHHCIIHGIHCHIHFEHEDHDHDHHFHIIHGIHHHHIHHHGHIHHHHHGHF?GIHEIHH@G?IIHIHHHEHFHFHFEHGGFHFIGGIHDDHHGHHEIIHIIIIHEIIHHEIIHCIDDDDD
@HISEQ:969:HM2KJBCX2:2:1101:12124:69073 2:N:0:ACTATGCA
TGTCAGCTGTCGCCCAACTATCCCTATTAATCATTACATCGATCCTAGAAACCAACAAAATAGAATCGGATGTCCTATTTCATTATTCCATGCTAATGTATTCAAGCGTGAGCCTGCTTTAAACACTCTAATTTTTTCAAGGTAACAGTCCTAATTCCCCGTGACACCAAATTAATGGCATTACGGTTCTTTAGAAGGTGAGAAATCAATAATATCAGTACATACCAACGGCATGACCGAAACATTGATCCCGAAATTCAACTACGAGCTTTTTAACTGCAACAACTTTAATATACGCTATTGGAGCTGGAATTACCGCGGCTGCTGGCACCAGACTTGCCCTCCAA
+
DDDDDIIIIIIIIIIIIIIIIIIIIIIIIIIIIIIIIIIIIIIIIIIIIIIIIIIIIIIIIIIIIIIIIIIIIIIIIIHIIIIIIIIHIIIIIIIGIIIIIIIIIIIIIIIIIIIIIIHIIIGHHHHHHIIIIIIIIIHIIIIIIIIIIIIIIIIIHIIIIIIIIIIIIIIIIIIIIIHIIIIIIIIIIIIIIIIIIIIIIIIIIIIIIIIIIHIIIIIIIIIIIIIIIIIIIIIIIIIIHIIIIHIIIIIIIIIIIIIIIIIIIIIIIIIIIIIIIIIIIIIIIIIIIIIIIIIIIIIIIIIIIIIIIIIIIIIIIIIIIIIIIIIIIIIIIIIIIIIIIIDDDDD
@HISEQ:969:HM2KJBCX2:2:1101:6821:69665 2:N:0:ACTATGCA
TGTCAGCTGTCGCCCAACTATCCCTATTAATCATTACGTCAATCCTAGAAACCAACAAAATAGGATCAAACGTCCTATTTCATTATTCCATGCTAATGTATTCAAGCGTTAGCCTGCTTTAAACACTCTAATTTTTTCAAAGTAACAGTCCTGTTTCCCTGCAACACCAAATTAATGACATTACAGTTCTTCAAGAAGGAGGAACCAGTAAAGCCAGTACATACCAGAGGCACGACCAACCTACTAATCCCGAAATTCAACTACGAGCTTTTTAACTGCAACAACTTTAATATACGCTATTGGAGCTGGAATTACCGCGGCTGCTGGCACCAGACTTGCCCTCCAA
+
DDDDDIIIIIIIGIIIIIIIIIHIIIIIIHIIIIIIIHIIIIHIHIIIIIIIHIIHIHIIIIIIIIIIIIHHIHHIHIHIIIIHHIIGIIIGIIHHIIIIIHIIGIIIIIIIIIIHIIIIIIHIIIIIIIHIIIIIIIIFHIIIIHIIIIIIIIHIIIIIHIIIIIIIHIIHIIIIIIIIIIIIIIIIIIIIIIIIIIIIIIIIIIIIIIIIIIIIIIIIIIIIIIIIIIIIIIIIHHEIIIHHHIIIIIIIIIIIIIIIIIHIIIIIIIIIIIHIIIIHHIIIIIIIIIIIIIIIIIIIIIIIIIIIIIIIIIIIIIIIIIIIIIIIIIIIIIIIIIIIIDDDDD
@HISEQ:969:HM2KJBCX2:2:1101:11210:69707 2:N:0:ACTATGCA
TGTCAGCTGTCGCCCAACTATCCCTATTAATCATTACGTCAATCCTAGAAACCAACAAAATAGGATCGAACGTCCTATTTCATTATTCCATGCTAATGTATTCAAGCGTTAGCCTGCTTTAAACACTCTAATTTTTTCAAAGTAACAGTCCTGTTTCCCTGCAACACCAAATTAATGACATTACAGTTCTTCAGAAAGGAGGAATCAGCGAAGCCAGTGCATACCAGTGGCACGACCAACCTGCTGACCCCGAAATTCAACTACGAGCTTTTTAACTGCAACAACTTTAATATACGCTATTGGAGCTGGAATTACCGCGGCTGCTGGCACCAGACTTGCCCTCCAA
+
DBDDDIHIIIIIHIIIIIIIIIIIIIIIIIIIIIIIIGHIIIIIIIIIHIIIIIIIHIIHIIIIHHIIIIHIIIIIIIHIIIIIIHIGHHIHHHIHHIHHHIIIIIIIIIIIIIIIIIIIIIIIIIIIIIHHIIIIIIIIIIIIIHIIIIIIIIIIIIIIIIIIIHHIIHHHIIIIIIIIIIIIIIIHIIHIIIIIHGHIHIIIIIIIIIIIIHIIIIIIIIIIIIIIHIIIIIIIIIIIIIHHGHFH?IIIIIIIIIIIIIIIIIIIIIIIIIIIIIIIIIIIIIIIIIIIIIIIIIIIIIIIIIIIIIIIIIIIIIIIIIIIIIIIIIIIIIIIIIIIIDDDDD
@HISEQ:969:HM2KJBCX2:2:1101:4604:70293 2:N:0:ACTATGCA
TGTCAGCTGTCGCCCAACTATCCCTATTAATCATTACGGTGATCCTAGAAACCAACAAAATAGAACCAATCCGTCCTATTTCATTATTCCATGCTAATGTATTCAGACTATAGCCTGCTTTAAACACTCTAATTTTTTCAAAGTAACAGTCCTGATTCCCCGTCACACCAAATGAATGACATGATGGTTCGTCAGAAGGTAGGAACCAGTAACACCAGTACGTACCTAAGGCACGACCAACGTACTGATCCCGAAATTCAACTACGAGCTTTTTAACTGCAACAACTTTAATATACGCTATTGGAGCTGGAATTACCGCGGCTGCTGGCACCAGACTTGCC
+
DDDDDIIIIIIHIIIIIIHIIIIIIIIIIIIHIIIIIIIIIIIIIIIHIIHIIIIIIHHIHIIGHHIIIIHGHIHIHIIIIIIIIIIHEHHIHIHEHIHHIHIIIHIIIIIICHIHIHIIIIFHHIIHHHHHHIIHIIHIIHHIIHHIHHHIIIIIIIHIHIIIIIIIGIIHIIIIIIIIHIIIHIIIIIIHIIIIIIGIHHIIIIIIIHIHGHHGHHIIIHIIHIIIIHIIIIIIIIHHIIIHHIHIGIIIIIIHGHHHIIHHGFHIIIIIIIHIIIHHHHIHHIHIIIIHHE@IHHIIIIIIIIIIIIIIIIIIIIIIIIIIIIIIIIIIIIIIDDDDD
@HISEQ:969:HM2KJBCX2:2:1101:1647:70025 2:N:0:ACTATGCA
TGTCAGCTGTCGCCCAACTATCCCTATTAATCATTACGTCAATCCTAGAAACCAACAAAATAGGTTTGAACGTCCTATTTCATTATTCCATGCTAATGTATTCAAGCGTTAGCCTGCTTTAAACACTCTAATTTTTTCAAAGTAACAGTCCTGTTTCCCTGCAACACCAAATTAATGGCATTACAGTTCTTCAGAAAGGAGGAATCAGCGAAACCAGTTCATACCAGTGGCACGACCAACCTGCTGACCCCGAAATTCAACTACGAGCTTTTTAACTGCAACAACTTTAATATACGCTATTGGAGCTGGAATTACCGCGGCTGCTGGCACCAGACTTGCCCTCCAA
+
DDBDDHIIIIIIIIIIIIIIIIIIIIIHIIIIIIHIIIIGIIIIIIIIIIIIIIIIIGIHIHIIHHHIIIIIIIIIIIGIIGIIIHIIIIIIHIHIIIHHHEGHIHIIIIIIIIIIIHHHIHHIIIIHIIIIIHIHIIIIHIIIIHEIHIIIIIIIHIHIIIIIIIIIIHIHIIIIHHIHIIIIIIHIHIIIIIHIIIIIIIIIHIHGIIIIIIIIHIIIIIIIIHIIIIIHIIHHIIGHHHIHCIIIIIIIIIIIIIIIIHIIIIIIIIIIIIIIIIIIIIIIIIIIIIIIIIIIIIIIIIIHIIIIIIIIHIIIIIIIIIIIIIIIIIIIIIIIIIIIIDDDDD
@HISEQ:969:HM2KJBCX2:2:1101:8109:69909 2:N:0:ACTATGCA
TGTCAGCTGTCGCCCAACTATCCCTATTAATCATTACGTCAATCCTAGAAACCAACAAAATAGGTTTGAACGTCCTATTTCATTATTCCATGCTAATGTATTCAAGCGTTAGCCTGCTTTAAACACTCTAATTTTTTCAAAGTAACAGTCCTGTTTCCCTGCAACACCAAATTAATGGCATTACAGTTCTTCAGAAAGGAGGAATCAGCGAAACCAGTTCATACCAGTGGCACGACCAACCTGCTGACCCCGAAATTCAACTACGAGCTTTTTAACTGCAACAACTTTAATATACGCTATTGGAGCTGGAATTACCGCGGCTGCTGGCACCAGACTTGCCCTCCAA
+
DDDDDGIIIIIIIIIIIHIHHHHIIGIIIIIIIIIHHHHIIIIHIIIIIIIIIIIIIIIHIIHIDHHIGHHIIHHIIIIGGHIIIIIIIIIGHHIIIIIIIGIIIHIIIIIHIIIIIIIIIHHIIIIHIIIIIIIIIIHHIIIIIIIIHIIIIIIIIIIHHEIIIIIIHHIHHIIIIIIHHIIIIIIIHIIIIIIIIIIHHIHIIIHIHIIIIIHIIHIIHHIIIIIIHIIIIIIIIIIIIIHGCIIIHIIIIIIIIIIIIIIIIIIIIIIIIIIIIIIIIIIIIIIIIIIIIIIIIIIHHIIIIIIIIIIIIIIIIIIIIIIHGIIIIIIIIIIIIIIIIDDDDD
@HISEQ:969:HM2KJBCX2:2:1101:19702:69876 2:N:0:ACTATGCA
TGTCAGCTGTCGCCCAACTATCCCTATTAATCATTACGTCGATCCTAAAAACCAACAAAATAGGGTCAAACGTCCTATTTCATTATTCCATGCTAATGTATTCAAGCGTGTGCCTGCTTTAAACACTCTAATTTTTTCAAAGTAACAGTCCTGATTCCCCATGACACCAAATTAATGACATCACAGTTCGTCAGAAGGTAGAAATCAATAATACCAGTGCATACCGGAGGCACGACCAATATATTGATCCCGAAATTCAACTACGAGCTTTTTAACTGCAACAACTTTAATATACGCTATTGGAGCTGGAATTACCGCGGCTGCTGGCACCAGACTTGCCCTCCAA
+
DDDDDIIIIIIIIIIIIHIHIIIIIIIIIIIHHIIIIIIIIIIIIIIIIIIIIIIIIIIIIIHIIIIIIIHIIHIIIIIIIGHIIIIHHIIIIIIIIHIIIHHIIIIIIHIIIIIHIIIIHCHH@IIHIHIIIIIIIIHIIIIIIIIIHIIIIIIIIIIIHIHIIIIHIIIHHIIIIIIIIIIIIHHHIIIGIIIIIIIIIIIIHIIIIIHHIIIIIIIIIIIIIIIIIIIIIIIIIHIIIIIIHIIIIIIIIIIIHIIIIIIHIIIIIIIIIIIIIIIIIIIIIIIIIIIIIIIIIIHGHIIIIIIIIIIIIIIIIIIIIIIIIIIIIIIIIIIIIIIIIDDDDD
@HISEQ:969:HM2KJBCX2:2:1101:19199:71840 2:N:0:ACTATGCA
TGTCAGCTGTCGCCCAACTATCCCTATTAATCATTACGTCGATCCTAGAAACCAACAAAATAGAATCAAACGTCCTATTTCATTATTCCATGCTAATGTATTCAAGCGTGCGCCTGCTTTAAACACTCTAATTTTTTCAAAGTAACAGTCCTGATTCCCCACGACACCAAATTAATGACATCGCGATTCTTCAGAAGGTAGGAACCAATAATGCCAGTGCGTACCGAGGCACGACCGACAATCTGATCCCGAAATTCAACTACGAGCTTTTTAACTGCAACAACTTTAATATACGCTATTGGAGCTGGAATTACCGCGGCTGCTGGCACCAGACTTGCCCTCCAA
+
DDDDDIIIIIIIIIIIIIHIIIIIIIIIIIIIIIHHIIIIIIIIIIIIHIIIIIIIIIIIIIIHIIIIHIHIIIHHIIIHIIIIHHIHHHHIIIIIIHIIIFHGECEEHHIIIGHEHHHIIGIIIIHIIIGIHHHFHFHEHHHIIIIIHIIIIIIIIIGHHIDHHIIIHHII@H?GEDHFHIIIHFGEHHHIHCHGHGHH?ECEHIGHI?IGIHEGAHEC>EHHIHHHDH/AGFC0@1C11111?<HC/C11EGD<1D<1<<CHGFCG1FD1<1H@<111<1<D1<11<1000/@HHHHCHG@<DHG?HF@CDHC?/HEHGHEHHG@C<CEIH?GED/@<0<<D<
@HISEQ:969:HM2KJBCX2:2:1101:17151:71399 2:N:0:ACTATGCA
TGTCAGCTGTCGCCCAACTATCCCTATTAATCATTACGTCAATCCTAGAAACCAACAAAATAGGATCGAACGTCCTATTTCATTATTCCATGCTAATGTATTCAAGCGTTAGCCTGCTTTAAACACTCTAATTTTTTCAAAGTAACAGTCCTGTTTCCCTGCAACACCAAATTAATGACATTACAGTTCTTCAAGAAGGAGGAATCAGTAAAGCCAGTACATACCATAGGCACGACCAACCTACTGACCCCGAAATTCAACTACGAGCTTTTTAACTGCAACAACTTTAATATACGCTATTGGAGCTGGAATTACCGCGGCTGCTGGCACCAGACTTGCCCTCCAA
+
DDDDDIIIIIIIIIIIIIIIIIIIIIIIIIIIIIIIIIIIIIIIIIIIHHIIIIIIHHIIIIHIHIIHHHIIIIIIIIIIIIIIIHIGIIHIIIIIIIIIIIIIIHIIHIIIIIIIIIIIIHHIHIHHIIIIIHIIHHIIIIIIIHIHHHIIIIHIHIIIIIIIIIIIIIIIIIIIIIIIIIIIIIHIHIIIIIIIIIIIIIIIIIIIIIGIIIIIIIIIHHIIIIIIIIIIIIIIIHHIIIHHGIIIHIIIIIIIIIIIIIIIIIIIIIIIIGIIIIIIIIIHHIIIIIIIIIIGIIIIIIIIIIIIIIIHIIIIIIIIIIIIIIIIIIIIIIIIIIIIIDDDDD
@HISEQ:969:HM2KJBCX2:2:1101:20405:72720 2:N:0:ACTATGCA
TGTCAGCTGTCGCCCAACTATCCCTATTAATCATTACGTCGATCCTAGAAACCAACAAAATAGAATCAAACGTCCTATTTCATTATTCCATGCTAATGTATTCAAGCGTAAGCCTGCTTTAAACACTCTAATTTTTTCAAAGTAACAGTCCTGATTCCCCACGACACCAAATTAATGACATCGCGGTTCTTCAGAAGGTAGGAACCGATAATGCCAGTGCGTACCGAAGCACGACCAACAATTCGATCCCGAAATTCAACTACGAGCTTTTTAACTGCAACAACTTTAATATACGCTATTGGAGCTGGAATTACCGCGGCTGCTGGCACCAGACTTGCCCTCCAA
+
DDDDDIIHHHGEGEHHHIIHHIHFIHEHHEIIHI?GHHFHIHGHIIIHHHHIIIIIIIIIIIIII@EHFFHCDFHHHHHHGHHIIHHIIIHHCEHGHGHHIHFHHHHFHHICHHHCHHHGHHB8GHCHGGGIHIHHIHHHHGHHIHHHEIHHHH@HHEF?HEFHHDHHHHHGCHHHHHIHIHIGIHIHFHHHIIIIHHIHIIIIGIHIIHIIH;FHIIHHIIHGHHIIIGIIIHIHHHHHFD<<HHDHIIIHHHHHHHIIIIIIIIHHIIIIHFIIIIIIGIIIIHHIIHGIIIIIHIIIIIIIIIIIIIIIHIIIIIHIIIHHHH@EHHHHFHIIGGIIDDDB@
@HISEQ:969:HM2KJBCX2:2:1101:16308:73917 2:N:0:ACTATGCA
TGTCAGCTGTCGCCCAACTATCCCTATTAATCATTACGGTGGTCCTTGAACCAACAAAATAGAACCACGACGTCCTATTCTATTATTCCATGCTAATGTATTCAAGCGTGAGCCTGCTTTAAACACTCTAATTTTTTCAAAGTAACAGTCCTGATTCCCTATAACACCAAATTAATGGCATTATAGTTCGTCAGAAAGGAGAAACCGATTATACCAGTACGTACAAAAGCACGACCAGTAAGCCGGTCTCGAAATTCAACTACGAGCTTTTTAACTGCAACAACTTTAATATACGCTATTGGAGCTGGAATTACCGCGGCTGCTGGCACCAGACTTGCCCTCCAA
+
DDDDDIIHIIIIIIIIIIIIIHIIIIIIIIIIIIIIIIIIIHIHHHIIHIIIIIIIIIIIIIIIIIIIIIIIIIIIIIIIIHHIHIIHHHIIIIIIIIIIIIIIIIIIIIIIIIIIIHIIIIIIIIIIIIIIIIIIIIIIIIIIIIIIIIIIIIIIGIIIIIHHHIIIIIIIIIIIIHIHIIIIIIIIIIIIIIIIIIIIIIIIIIIIIIIIIIIIIHIIHIIIIIIIIIIIIIHIHIIIIIHCIIIIIIHIIIHHIIIIIIIIIIIIIIIIIIIIIIIIIIIIHHHIHHIHIIHIIIIIIIIIIIIIIIIIIIIIIIIIIIIIIIIIIIIIIIIIIIIIDDDDD
@HISEQ:969:HM2KJBCX2:2:1101:10734:73940 2:N:0:ACTATGCA
TGTCAGCTGTCGCCCAACTATCCCTATTAATCATTACGTCGATCCTAGAAACCAACAAAATAGAATCAAACGTCCTATTTCGTTATTCCATGCTAATGTATTCAAGCGTGAGCCTGCTTTAAACACTCTAATTTTTTCAAAGTAACAGTCCTGATTCCCCATGACACCAAATTAATGACATCATGGTTCGTCAGAAGGTAGGAATCAATAATACCAGTACGTACAATAGCACGACCAATAAATTGATCCCGAAATTCAACTACGAGCTTTTTAACTGCAACAACTTTAATATACGCTATTGGAGCTGGAATTACCGCGGCTGCTGGCACCAGACTTGCCCTCCAA
+
DDDDDIIIIIIIIIIIIIIIIIIIIIIIIIIIIIIIIIIIIIIIIIIIIIIIIIIIHIIIIIIIIIIIIIIIIIIIIIIIIIIIIIIIHIIIIIIIIHIIIIIIIIIHIIIIIIIIIIIIIIIIIIIIIIIIIIIIIIIIIIIIIIIIIIIHIIIIIIIIIIIIIIIIIIIIIIIIIIIIIIIIFIIIIIIIIIIIIIIIIIIIIIIIIIIHIIIIIIIIIIIIIIIIIIIIIIIIIIIIIIIHIIHIIIHIIIIIIIIIIIIIIIIIIIIIIIIIIIIIIIIHHHIIIIIIIIIIIIIIIIIIIIIIIIIIIIIIIIIIIIIIIIIIIIIIIIIIIIIIDDDDD
@HISEQ:969:HM2KJBCX2:2:1101:14338:74574 2:N:0:ACTATGCA
TGTCAGCTGTCGCCCAACTATCCCTATTAATCATTACGTCGATCCTAGAAACCAACAAAATAGAATCAAACGTCCTATTTCATTATTCCATGCTAATGTATTCAAGCGTACGCCTGCTTTAAACACTCTAATTTTTTCAAAGTAACAGTCCTGATTCCCCACGACACCAAATTAATGACATCGCGGTTCTTCAGAAGGTAGGAACCAATAATGCCAGTACGTACCGAAGCACGACCAACAATTCGATCCCGAAATTCAACTACGAGCTTTTTAACTGCAACAACTTTAATATACGCTATTGGAGCTGGAATTACCGCGGCTGCTGGCACCAGACTTGCCCTCCAA
+
DDDDDIIIIIIIIIIIIIIIIIIIIIIIIIIIIIIIIIIIIIIIIIIIIIIIIIIIIIIIIHIIIIIIIIIIIHHHIIIIHIIIIIIIIIIHIIIIIIIIIHIIIIHIIIIIIIHHIIIIHIIIIIIIIIIIIIIIIIIIIIIIIIIIIIIIIIIIHHIIIIIIIIIIIIIHIIIIIIIIIIIIIIIIIIIIIIIIIIIIIIIIIIIIIIIIIIIIIIIIIIIIIIIIIIIIIIIIIIIIIHHEIIIIIIIIIIIIIIIIIIIIIIIIIIIIIIIIIIIIIIIIIIIIIIIIIIIIIIIIIIIIIIIIIIIIIIIIIIIIIIIIIIIIIIIIIIIIIIIIDDDDD
@HISEQ:969:HM2KJBCX2:2:1101:14640:74928 2:N:0:ACTATGCA
TGTCAGCTGTCGCCCAACTATCCCTATTAATCATTACGTCAATCCTAGAAACCAACAAAATAGGATCGAACGTCCTATTTCATTATTCCATGCTAATGTATTCAAGCGTTAGCCTGCTTTAAACACTCTAATTTTTTCAAAGTAACAGTCCTGTTTCCCTGCAACACCAAATTAATGACATTACAGTTCTTCAAGAAGGAGGAATCAGTAAAGCCAGTACACACCATTGGCACGACCAACCTACTGACCCCGAAATTCAACTACGAGCTTTTTAACTGCAACAACTTTAATATACGCTATTGGAGCTGGAATTACCGCGGCTGCTGGCACCAGACTTGCCCTCCAA
+
DDDDDHIHIHHHIHIIIIGIIIIHIIIIHIHIIIH?EHIGHGECGHF1@CGHGHFHHHHHHDFHEEEHHE1<F?CHHHHHH@GECG@DFHIIHEHIIIFHHHHIHHIIIIIIIIIIHIIIIHHHHHH?IHIHIIHIIIIHGIIIIIIIHIIIHHGHIGHFHHHI8HFIIIIHHHHHHHIIIHIHHGGI;IIIIIIIIIIIIIIIIIHIIIIIIIHIIIIIHIHHIHHHHFIIHIIIFIHIHIHHGIHIHIIIHIIHIIIIIIIGIHIIIIIIIHFIIIIIIHIIIHIIIIIIIIHCG@IHHHIHIIIIIIIGIIIHIIIIIIHHEIIHHHHIIIIIIIIIHBDDDB
@HISEQ:969:HM2KJBCX2:2:1101:10231:76627 2:N:0:ACTATGCA
TGTCAGCTGTCGCCCAACTATCCCTATTAATCATTACGTTGATCCTAGAAACCAACAAAATAGAATCGAACGTCCTATTTCATTATTCCATGCTAATGTATTCAAGCGCGTGCCTGCTTTAAACACTCTAATTTTTTCAAAGTAACAGTCCTGACTCCCCACAACATCAAATTAATGACATCATGATTCATCAGAAGGGAGAAATCAATGACATTAGTACGTACCGAAGGCACGACCGACGTATTGATCCCGAAATTCAACTACGAGCTTTTTAACTGCAACAACTTTAATATACGCTATTGGAGCTGGAATTACCGCGGCTGCTGGCACCAGACTTGCCCT
+
DDDDDIIIIIIGIIIIIIIIIIIIIIIIIIIIIIIIIIIIIIIIIIIIIIIIHHIIIIIIIIIIIIIIHIIIHIIIIIIIIIIIFHIHIIIIIIIIIIIIIIHIIIIIIIIIIIIIIIHIIHIIIIIIIIHIIIIIIIIHIIIIIIIIIHIIIIIIIIIIHIIIIIIIIIIHIIIIIIIIIIIIIIHIIIIIIIIIIIIIIIIIIIIIIIIIIIIIIIIIIIIIIIIIIIIIIHIIIIIHHIIIIIIIIIIIIHIIIIIIIIIIIIIIIIIIIIIIIIIIIIIIIIIIIIIIIHIIIIIIIIIIIIIIIIIIIIIIIIIIIIIIIIIIIIIIIIIIIDDDDD
@HISEQ:969:HM2KJBCX2:2:1101:8790:76716 2:N:0:ACTATGCA
TGTCAGCTGTCGCCCAACTATCCCTATTAATCATTACGGTGATCCTAGAAACCAACAAAATAGAACCATGCCGTCCTATTCTATTATTCCATGCTAATGTATTCGAGCAAAATGCCTGCTTTAAACACTCTAATTTTTTCAAGGTAAAGGTCCTGGTTCCACATGACACCCAATTAAGGACATCATGCTTCTCCAGAAGGTGAGAAATCAACTGCGACAGTTCATACCCCTTAAGGCACGACCATCACGTCAATCCCGAAATTCAACTACGAGCTTTTTAACTGCAACAACTTTAATATACGCTATTGGAGCTGGAATTACCGCGGCTGCTGGCACCAGACTTGCCCTCCAA
+
DDDDDIIIIIIIIIIIIIIIIIHIIIIIIIIIIIIIIIIGHIIIIIIIIIIIIIIIGIIHIIIIIIHIIIIIIIIHIIIIIIIIGFCHIHIIIIIIIIIHIFHIIIIIIIIHIIIIIIIIIIIIIHIHIIIIIIIIIIIIIIIIIIIIIGHIIIIIIIIIIIIIIIIIIIIIIIIIIIIIIIIIIIIIIIIIIIIIIIIIHIIIIIIHIIIIIIIIIIIIIIIIHIIIIIIIIIIIIIIIIIIIIIIIIHHIIIIIIIIIIIIIIIIHFHIIIIIIIIIIIIIIIIIIIIIIIIIIIHHHIIIIIIIIIIIIIIIIIIIIIIIIIIIIIIIIIIIIIIIIIIIIIIIDDDDD
@HISEQ:969:HM2KJBCX2:2:1101:14677:75948 2:N:0:ACTATGCA
TGTCAGCTGTCGCCCAACTATCCCTATTAATCATTATGTCAATCCTAGAAACCAACAAAATAGGATCAACGTCCTATTTCATTATTCCATGCTAATGTATTCAAGCGCGAGCCTGCTTTAAACACTCTAATTTTTTCAAAGTAACAGTCCTGATTCCCCACCACACCAAATAAATGACATGATGGTTCGTCAGAAGGTAGAAATCAGTAACACCAGTACGTACCGAAGGCACGACCAGCGTACTAATCCCGAAATTCAACTACGAGCTTTTTAACTGCAACAACTTTAATATACGCTATTGGAGCTGGAATTACCGCGGCTGCTGGCACCAGACTTGCCCTCCAA
+
D@0<DHFHEEE<G0CEHHEF?@D1FH??GEEHCHHI11D<1FFFEE@@F1<1<CGHICCHHH@FEEE?<1<GH0<@HHHHIIIFHGC1CFHHC?CIIIIIHHIDDHDCGHIIIIHFIFHHIIHIIIIHHHHEHIIIHHHIIIIIHIHHHGIIHIHHDHHIHIHHGIGHIIIIIHG;HIHIIHIIIIHIIHGIIHII;II<IIHIIIIIIIIHIIHFHIIGHIIIIIIHHHIIIHIIIIHIHGFFHHHHIIIIIIIIIIIIIIIIIHHIIIHEIIIIIHHHHEIIIIIIIIIHHHIHHHHHIIHIHHIHHHGIIIIIIIIIIIIIIIIIIIIIIIIIIIGIDADDD
@HISEQ:969:HM2KJBCX2:2:1101:19554:77151 2:N:0:ACTATGCA
TGTCAGCTGTCGCCCAACTATCCCTATTAATCATTACGGTGATCCTAGAAACCAACAAAATAGAACCATGCCGTCCTATTCTATTATTCCATGCTAATGTATTCGAGCAAAATGCCTGCTTTAAACACTCTAATTTTTTCAAGGTAAAGGTCCTGGTTCCACATGACACCCAATTAAGGACATCATGCTTCTCCAGAAGGTGAGAAATCAACTGCGACAGTTCATACCCCTTAAGGCACGACCATCACGTCAATCCCGAAATTCAACTACGAGCTTTTTAACTGCAACAACTTTAATATACGCTATTGGAGCTGGAATTACCGCGGCTGCTGGCACCAGACTTGCCCTCCCAA
+
DDDDDIIIIIIIIIIIIIIIIIIHIIIIIHIHIIIIIIIIIIIIIIGHIIIIIIIIIIHIHIGHFGEHIEGFHHDHIIIIIIIII@FHHHGHI1FCHHHHIFHIHIIIIIHIIHG@HHHIGHFHIIIIIHIIHIHGHHGHHIHIHIIHIIHIIIIIIIIIHHIHHIIIIHHHCEGHGCIIHHIIIHHIIHFEIIIIIIHHIIHHHHHIIHIIIIIIIIIIIHIHIHIIHHIHIIIIIIIIIIIHGIHHHHHFFHGIIHIIIIIHIIIIIIHIIIIIIIIIIIHIIIIIIIIIIIIHIIHGDG@GIIIIHIIIHEIIIIIIIIIIIIIIIIIIIIIIIIIIIIIGIIIICDDDD
@HISEQ:969:HM2KJBCX2:2:1101:15801:77616 2:N:0:ACTATGCA
TGTCAGCTGTCGCCCAACTATCCCTATTAATCATTACATCGATCCTAGAAACCAACAAAATAGAATCGGATGTCCTATTTCATTATTCCATGCTAATGTATTCAAGCGTAAGCTTGCTTTAAACACTCTAATTTTTTCAAGGTAACAGTCCTAATTCCCCATAACATCAAATAAATGACATTATGGTTCTTTAGAAGGTGAGAACCAATAAAACCAGTACATACCAAGGCATGACCGATTCCTTGATCCCGAAATTCAACTACGAGCTTTTTAACTGCAACAACTTTAATATACGCTATTGGAGCTGGAATTACCGCGGCTGCTGGCACCAGACTTGCCCTCCAA
+
DDDDDIHIIHIIIIIIIIIIIIIIIIIIIIIIGIIIIIIHHHHGCHIIHIIIIIHIGIIIHEHHIIIIIGIIIIGIIIIIIIIIIIFHEHIIHHGIIIHIIHIIIIIIIIIIIIHIIIIIIIIIIIIIIIHIIIIHIIIHIIIIIIIIIHIIIIIIIIIIIIIHIIGIHHIIIIIIIIIIIIIIIIIGIIIIIIIIIIIIHHIIIIIIIIIIIIHIIIIIIIIIHIIIIHIIIIIIIIIIIIHGIIIIIIIIIHIIIIHHHHIHHIIIIIIIIIIIIHIIGIIIIIIIIHHHHHIIIIIHIIHIIIIIIIIIIIIIIIIHIIIIIIIIIIIIIIIIIIIIDDDDD
@HISEQ:969:HM2KJBCX2:2:1101:14569:76614 2:N:0:ACTATGCA
TGTCAGCTGTCGCCCAACTATCCCTATTAATCATTACGGTGATCCTAGAAACCAACGAAATAGAATCAGTCCGTCCTATTTCATTATTCCATGCTAATGTATTCAGACGTTAGCCTGCTTTAAACACTCTAATTTTTTCAAAGTAACAGTCCTGATTTCCCATCACACCAAATAAATGGCATGAAAGTTCCTCAGAAGGTAGAGATTCATCTCACCAGTGCAGACAATTAAGCCTGACCAATGGGTAAACCCCGAAGTTCAACTACGAGCTTTTTAACTGCAACAACTTTAATATACGCTATTGGAGCTGGAATTACCGCGGCTGCTGGCACCAGACTTGCCCTCCAA
+
DDDDDHIIIHHHIHIHHIIHIIECGHHIIIIIIGIHIHIHHIIHHEHHIHIHIIHIIIIIIHHCHHHIIIIIIFFHEFHHGHIIIIEHHHHIIIHIHIHGHIIIIHHHHHIIIIIHHHHIIIIHIIIHIIIHIHHHIHIGIIIGHHHIHIHIIGIIIIIIHHHHHIIHIHIHIHFHHIIIIIIIIIIIIIIIIIIIIIIIIIGIHHIIIIIHHHIHHHIIHIIIIIIIIIIHIIIIIIHHIHIIHGDIIHIHIHIHIIIIIIIIIIIIIIIIIIIIIIIIIIIIHIIHHHIHHIHIIIIHHIHIIIIIIIIIIIIIHGIIIGHIIIIIIIHGIIIIIIGIIHFCDCDD
@HISEQ:969:HM2KJBCX2:2:1101:3219:78443 2:N:0:ACTATGCA
TGTCAGCTGTCGCCCAACTATCCCTATTAATCATTACGTCAATCCTAGAAACCAACAAAATAGGATCGAACGTCCTATTTCATTATTCCATGCTAATGTATTCAAGCGTTAGCCTGCTTTAAACACTCTAATTTTTTCAAAGTAACAGTCCTGTTTCCCTGCAACACCAAATTAATGACATTACAGTTCTTCAAGAAGGAGGAATCAGTAAAGCCAGTACACACCATTGGCACGACCAACCTACTGACCCCGAAATTCAACTACGAGCTTTTTAACTGCAACAACTTTAATATACGCTATTGGAGCTGGAATTACCGCGGCTGCTGGCACCAGACTTGCCCTCCAA
+
@DB<DCGH1FCCG0<GFCGHHH?1<FHHHIIHH@GCHDFEHCHH<FHHGFHHIEHHGHFCEHHCEHGHHHEFFFC=GHCFHCEHG?EC1CFHII@FCGC1DDGHHHGGHEC1@D@CHHIFIBGEEBCHHIE8CH@@CHCG@A<DCEDAHFB1CCHEGHFH1<FCH?ECCDDGHCD0GDCC<<FCG<HFEHGHHF<EGHHC<0<C@GC<0F<1@1HHCF<0CF<CC1<<1;ED?AHHD1F<1/D1C<///<11IHHEEHEC1@?EGGF@?EHHG<<D<1?EGGGEFFD111CCHGHH?HHEFFHHFG1@1EHD?F?C<CCCIIFHEEHGD@GCFEGCC@CEEBD@0D
@HISEQ:969:HM2KJBCX2:2:1101:5973:78571 2:N:0:ACTATGCA
TGTCAGCTGTCGCCCAACTATCCCTATTAATCATTACGTCGATCCTAGAAACCAACAAAATAGAATCAAACGTCCTATTTCATTATTCCATGCTAATGTATTCAAGCGCGAGCTTGCTTTAAACACTCTAATTTTTTCAAAGTAACAGTCCTGATTTCCCGCGACACCAAATTAATGACATCGTGGTTCGTCAGAAGGGAGAAACCAATAATGCTAGTACGTACAAAGTACGACCGACATATTAGTCCCGAAATTCAACTACGAGCTTTTTAACTGCAACAACTTTAATATACGCTATTGGAGCTGGAATTACCGCGGCTGCTGGCACCAGACTTGCCCTCCAA
+
DDDDDIGIIIIIIIIIIIIIIIIIIIIIIIIIIIIIIIHIIIIIHIIIIIIIIIIIHHIIIIIIIIIIIIIHIIIIIIIIIIIIIIIIIIIIIIIIIIIIIHHIIIIIIIIIIIIIIIIIIIIHIIIIIIIIIIHIIIIIIIIIIIIIIIHHIHIIIIIIIIIIIIIIIIHHIIIIIIIIIIIIIIIIIIIIIIIIIIIIIIIIIIIIIIIIIIIIIHHIIHIIIIIIIIIIIIIIIIIHIIIIIIIIIHIIIIIIIIIIIIIIIIIIIIIIIIIIIIIIIIIIIIIIIIIIIIIHIGIIIIIIIIIIIIIIIIIIIIIIHIIIIIIIIIIIIIIIIIIDDDDD
@HISEQ:969:HM2KJBCX2:2:1101:16082:79953 2:N:0:ACTATGCA
TGTCAGCTGTCGCCCAACTATCCCTATTAATCATTACGTCGATCCTAGAAACCAACAAAATAGAATCAAACGTCCTATTTCATTATTCCATGCTAATGTATTCAAGCGTGAGCCTGCTTTAAACACTCTAATTTTTTCAAAGTAACAGTCCTGATTCCCCACAACACCAAATAAATGACATCATGGTTCGTCAGAAGGGAGAAACCAACAATGCCAGTACGTACCTAGGCACGACCGACATGATGGTCCCGAAATTCAACTACGAGCTTTTTAACTGCAGCAACTTTAATATACGCTATTGGAGCTGGAATTACCGCGGCTGCTGGCACCAGACTTGCCCTCCAA
+
D@DBDIHHFHHGIIIHHGHFHHHIIIIIGEHHEGHHIIHIHCHHHHEHHIIIIIIIHHGFHII1FHHICHIIHHIIHFHIIHHIHICFHHIIIIIHIGHIHHHIHGIIHHIHIIHHCGHHIHHIHHHHHIIHIHIHIHHEIHGHEIHHIHIIHGHHIHHHHHIIHCHEHHECIIHHGHHEHHFHDHDIIIIIIIGIIHHEFIHIIIHIIHHHGIIHFHHHHHIIIFHIIIHIIIIIIIIHGHFCHHIHIIIHIHHHIIIIIIIIIHHHD1IHHIHHIIIIHHIHHHGIIIIIIHHHEIHHEIIIIIIHHFHIHIIIIIHIIIHHGIIIIIIIIIIIHGIIDDDDD
@HISEQ:969:HM2KJBCX2:2:1101:13121:80240 2:N:0:ACTATGCA
TGTCAGCTGTCGCCCAACTATCCCTATTAATCATTACGTCAATCCTAGAAACCAACAAAATAGGATCAAACGTCCTATTTCATTATTCCATGCTAATGTATTCAAGCGTTAGCCTGCTTTAAACACTCTAATTTTTTCAAAGTAACAGTCCTGTTTCCCTGCAACACCAAATTAATGGCATTACAGTTCTTCAGAAAGGAGGAATCAGCGAAGCCAGTGCATACCAGTGGCACGACCAACCTGCTGACCCCGAAATTCAACTACGAGCTTTTTAACTGCAACAACTTTAATATACGCTATTGGAGCTGGAATTACCGCGGCTGCTGGCACCAGACTTGCCCTCCAA
+
DDDDDIIIIIIIIIIHIIIIIIIIIIIIIIIIIIIIIIIIIIIGHIIIIIIIIIHIIIHIIIIIHIIIIIIIIIIIHIIIIIIIIIIHFIIIIIHHIHIIIGHIIIIIIHIIIIIIIIIIIIIIIIIIIIIIIIIIIIIIIIIIIIIIIIIIIIIIIIIIIIIIIIHIIIIIIIIIIIIIIIIIIIHIIIHIIIIIIIIIIIIIIIIIIIIIIIIIIIIIIIIIIIIIIIIIIIIIIIIIIIIIHIIIIIIIIIIIIIIIIIIIIIIIIIIIIIIIIIIIIIIIIIIIIIIIIIIIIIIHIIIIIIIIIIIIIIIIIIIIIIIIIIIIIIIIIIIIIIIIIDDDDD
@HISEQ:969:HM2KJBCX2:2:1101:1630:81130 2:N:0:ACTATGCA
TGTCAGCTGTCGCCCAACTATCCCTATTAATCATTACGTTGATCCTAGAAACCAACAAAATAGAATCGAACGTCCTATTTCATTATTCCATGCTAATGTATTCAAGCGCGTGCCTGCTTTAAACACTCTAATTTTTTCAAAGTAACAGTCCTGACTCCCCACAACATCAAATTAATGACATCATGATTCATCAGAAGGGAGAAATCAATGACATTAGTACGTACCGAAGGCACGACCGACGTATTGATCCCGAAATTCAACTACGAGCTTTTTAACTGCAACAACTTTAATATACGCTATTGGAGCTGGAATTACCGCGGCTGCTGGCACCAGACTTGCCCTCCAA
+
DDDDDHHIIHIIIHIIIIIHFHIEHFIIHIIIIHFHHIIIIIIFEFHHHHHHIHHIIIIIIICHIEHHIIHD<GHHEEHCGHIIHHHHHHIEHIIHIIHHHHGHHHHHHHHIIIIHHHIIIIIIIHHHHIHHHHHGHIEHFHGHHBFECGGHHIICHEGIHGEGCEHHHEHGEIIIIHCIIIIHHHG?IHIIIIHIIIIHIHHHHHFHGIHHGIIIIIHHHHGEHIHIIIHHHHIHHHHIHHHGCIHHIIIHIIIIIIIIIHIIIHIIIIIIIHHIHIHGGHIHHIIIIIHHHHIIIIHGEIIIIIIIIIIIIIIIIIIHIIIIIIHCHGHFHHHFIIIIIDDBBD
@HISEQ:969:HM2KJBCX2:2:1101:3684:80547 2:N:0:ACTATGCA
TGTCAGCTGTCGCCCAACTATCCCTATTAATCATTACATCGATCCTAGAAACCAACAAAATAGAATCGGATGTCCTATTTCATTATTCCATGCTAATGTATTCAAGCGTGAGCCTGCTTTAAACACTCTAATTTTTTCAAGGTAACAGTCCTAATTCCCCGTGACACCAAATTAATGGCATTACGGTTCTTTAGAAGGTGAGAAATCAATAATATCAGTACATACCAACGGCATGACCGAAACATTGATCCCGAAATTCAACTACGAGCTTTTTAACTGCAACAACTTTAATATACGCTATTGGAGCTGGAATTACCGCGGCTGCTGGCACCAGACTTGCCCTCCAA
+
DBDDDHGIHHHHHIIIIIIIGGHIIIIIIIIIIHIIIIIHHHIGHIIIHIIHHIIIIIGIIIHIIIIIIIIIHIIIIIIIIIIIGEGGEHHIIIIIIHIIHHHHIIHIHHIIHIHIIIIIHHHHGHIIIIIIIHHHHHHIIIIIIHIIIIHHGFHHHHHIIIIIIIIIIIIIIHIIIIHGIHIIIHIIIIIIIIIIIIIIIIIIIIIIIIIHIIIIIIIIIHIIH<IIIIIIIIIIIIIIIIIHHFIIIIIIIIIIIIIHIIIIIIIIIHHIIIHIIIIIIIIIIIHIIIIIIIIIIIIIIHIIIIIIIIIIIIIIIIIIIIIIIIIIIIIIIIHIIIIIIIDCDDD
@HISEQ:969:HM2KJBCX2:2:1101:20885:80550 2:N:0:ACTATGCA
TGTCAGCTGTCGCCCAACTATCCCTATTAATCATTACGTCAATCCTAGAAACCAACAAAATAGGATCGAACGTCCTATTTCATTATTCAATGCTAATGTATTCAAGCGTTAGCCTGCTTTAAACACTCTAATTTTTTCAAAGTAACAGTCCTGTTTCCCTGCAACACCAAATTAATGGCATTACAGTTCTTCAGAAAGGAGGAATCAGCTAAGCCAGTGCATACCAGTGGCACGACCAACCTGCTGACCCCGAAATTCAACTACGAGCTTTTTAACTGCAACAACTTTAATATACGCTATTGGAGCTGGAATTACCGCGGCTGCTGGCACCAGACTTGCCCTCCAA
+
DDDDDIIIIIIIGHIIIIIIIIIIIIIIIIGIGIEH@GH1DCGHGHIIIIGIHHHFHIIIHGHFEEFHHHEC<CHHHIIC?EH@FHGH1<CFHGHFHGHHHHIIHC?HHIIHHHHHGGHHHIHGEEHHEFHHHIIHHHHHIIHIIIGIII8IIIHIIIHHIIHIIIHHEHHH9IIIIIIIIIIHHIIIIIIIIIIIIIIIIIIIIIIIIIHGIIIIIIIIIHIIIIIIIIIIIIIIIIHIIIIHFGGIIIIIIHHHIIIIIIIIIIIIIIIIHHHIIIIIIIIHIIIIIIIIIIIIIIIIIIIIIIIIIIIIIIIIIIIIIIIIIIIIIIIIIIIIIIIIIDDDDD
@HISEQ:969:HM2KJBCX2:2:1101:19345:81120 2:N:0:ACTATGCA
TGTCAGCTGTCGCCCAACTATCCCTATTAATCATTACCCCAGTCCTAGAAACCAACAAAATAAGACTGAAGTCTTATGTCATTATTCCATGCTAACATATTCAAACAATCGTTTGCTTTGAACACTCTAATTTTTTCAAAGTAAAATTCCTACAGTCAGAAAACACCAATAAAGGCACCTCCCACATGTAGAATAATTGGCTTAAAAAATGTAATCAACAATGTTGAAACAAGTTTTACACCAAAAGGTTCAACTACGAGCTTTTTAACTGCAACAACTTTAATATACGCTATTGGAGCTGGAATTACCGCGGCTGCTGGCACCAGACTTGCCCTCCAA
+
DDDADIIIIIIHHIIIIIIIIIIIIIIIIHIHHIIIIIIHIIIIIIIIIIIIIHIIIIIIIHIIIIIFHIIIIIIIIIHIIIIIIIIIIIHEHIIIIIIIIGIHHIIHIIHHIIHIIIIHHHIHHHIIIHHHIIIIHIIHHIIHHFHIHHIIIIIIIIHHHFHHHIGIIHHGHHHIIHEHHIIFHHIIIHHIIIIIIIIIGHHIIIIHIIIHIHIIIIHIIHHHHEIIIIIIIHFHFFIIHIIIIIIIHHIIIHGIIIIIIIIHHIIIIIIIIHIIIIIHHIIIIIIIIIHH?IIIIIIIIIIIIIIIIIIIGHIIIIHGIIIIIIIIHIIIIIDDDDB
@HISEQ:969:HM2KJBCX2:2:1101:7190:81439 2:N:0:ACTATGCA
TGTCAGCTGTCGCCCAACTATCCCTATTAATCATTACGTCAATCCTAGAAACCAACAAAATAGGATCGAACGTCCTATTTCATTATTCCATGCTAATGTATTCAAGCGTTAGCTTGCTTTAAACACTCTAATTTTTTCAAAGTAACAGTCCAAATTCCCCGCAACACCAAATTAATGGCATTACGGCTCATCAGGAAGGAGGAATCAGTGAGACCAGTACATACCAGAGGCATGACCAACCTACTAACCCCGAAATTCAACTACGAGCTTTTTAACTGCAACAACTTTAATATACGCTATTGGAGCTGGAATTACCGCGGCTGCTGGCACCAGACTTGCCCTCCAA
+
DDDDDIIIIIIIIIIIIIIIIIIHIIIIIIIIIIIIIIIIIHIIIIIIIIIIIIIIIIIIIIIIIIIIIIIIIIHHIIIIIIIIHIIHHHHHIIIIIIHIIIIIIHIHHIIIHIHIIIIIIIIIIIHIIIIIIIIIIIIIIIHHIHIIHIIIIIIIIIIIIIIIIIIIIIIIIIIIIIIIIIIIIIIIIIIIIIIIIIIIIIIIIIIIIIIIIIIIIIIIIIIIIIIIIIIIIIIIIIIIIIHHHH9IIIIIIIIIIIIIIHHIIIIIIIIIIIIIIIIIIIIIIIIIIIIIIIIIIIIHHIIIIIIIIIIIIIIIIIIIIIIIIIIIIIIIIIIIIIIIIDDDDD
@HISEQ:969:HM2KJBCX2:2:1101:12338:81835 2:N:0:ACTATGCA
TGTCAGCTGTCGCCCAACTATCCCTATTAATCATTACGGTGATCCTAGAAACCAACAAAATAGAATCATGCCGTCCTATTCTATTATTCCATGCTAATGTATTCGAGCAAAATGCCTGCTTTAAACACTCTAATTTTTTCAAGGTAAAGGTCCTGGTTCCACATGACACCCAATTAAGGACATCATGCTTCTCCAGAAGGTGAGAAATCAACTGCGACAGTTCATACCCCTTAAGGCACGACCATCACGTCAATCCCGAAATTCAACTACGAGCTTTTTAACTGCAACAACTTTAATATACGCTATTGGAGCTGGAATTACCGCGGCTGCTGGCACCAGACTTGCCCTCCAA
+
DDDDBIHEHC1EHGH=@GHHHIHE@@GHH@HHIIIGII0G1CGG<F?11<C<1GHIFHHFHHHHE1<FEH?GHHID01<D?1CFGHGGHC@<CHHHGHCD?DC@6DCEHFHHC?EFFHHHEHGGEIHHHCA@GHIHHFHHHHAFHHGHHHGB?HHHGHH@FHFEHCIHEH?EHEEGHEHGHCFGCCHGC?GFIIHHHFH:IHHGIHHHHFHHHIIHIHEHEHHHFHDHHCECHIHCHHDEIGIHFEEIIHHHDGIGHEIIIHIIIHHG?HHHIHIIHIGIIIIHGC<IIHHGIHGHHHCIIIHIIHHHEHEEH?GHEIIIIHIIIHHHHIIIIIIHIHHIHIIHIIHDABAB
@HISEQ:969:HM2KJBCX2:2:1101:3840:82825 2:N:0:ACTATGCA
TGTCAGCTGTCGCCCCCACTATCCCTATTAATCATTACGTCAATCCTAGAAACCAACAAAATAGGATCAAACGTCCTATTTCATTATTCCATGCTAATGTATTCAAGCGTTAGCCTGCTTTAAACACTCTAATTTTTTCAAAGTAACAGTCCTGTTTCCCTGCAACACCAAATTAATGACATTACAGTTCTTCAAGAAGGAGGAACCAGTGAAGCCAGTACATACCAGAGGCACGACCAACCTACTAATCCCGAAATTCAACTACGAGCTTTTTAACTGCAACAACTTTAATATACGCTATTGGAGCTGGAATTACCGCGGCTGCTGGCACCAGACTTGCCCTCCAA
+
DDDDDIHIIIHIIIIIIIIIIIIIIIIIIHIIIIIIIIIIIIIIIIIIIIIIIIIIIIIIHHHIIEHIIIIIIIIIIIIIIIIIIIIIIIHIEHIIIIIIIIIIIIIIIIIIIIIIIIHIIIIIIIIIIIIIHIIIIIIIIIIIIIIIIIIIIIIIIIIIIIIIIIIIIIHIHIIIIIIIIIIIIIIIIHIIIIIIIIIIIIIIIIIHIIIIIIIIIIIIIIIIIIIIIIIIIIIIIIIIIIIIHHIIIIIIIIIIIIIIIIIIIIIIIIIIIIIIIIIIIIIIIIIIIIIIHIIIHIIIIIIIIIIIIIIIIIIIIIIIIIIIIIIIIIIIIIIIIIIIIIDDDDD
@HISEQ:969:HM2KJBCX2:2:1101:14291:83491 2:N:0:ACTATGCA
TGTCAGCTGTCGCCCAACTATCCCTATTAATCATTACGTCAATCCTAGAAACCAACAAAATAGGATCGAACATCCTATTTCATTATTCCATGCTAATGTATTCAAGCGTTAGCCTGCTTTAAACACTCTAATTTTTTCAAAGTAACAGTCCTGTTTCCCTGCAACACCAAATTAATGGCATTACAGTTCTTCAGAAAGGAGGAATCAGCGAAGCCAGTACATACCAGTGGCACGACCAACCTGCTGACCCCGAAATTCAACTACGAGCTTTTTAACTGCAACAACTTTAATATACGCTATTGGAGCTGGAATTACCGCGGCTGCTGGCACCAGACTTGCCCTCCAA
+
DCDDDEHHHIIHIIIIIIIHIIIIIHIIIIIIIIIIIHHIIIIIIIIIIIIIIIGHGIIIIIHEHHIHHIIIIIHIIHIIIIHIIIFEHHIIIHIIIGIIHHHHHDHHIIIHHIIHIHIIIIIIHIIIIIIIHIHHFIIIIIIIIHHIIIIHHHIIIIHIIIHIIIIHIIIIHHIIHHIIHIIIIIIIIIIHHHHIGIIIGIIIIIIIHHEIHIIIIIHHIHIIIIIIIIIIIIIHIHHIIIIHFIGIGIIIIIIIIIIIIIIHHEGIIIIIIIIIIIIIIIIIIHIIIIIIIIIIIIIIIIIIIIIGIIIIIIIIIIIIIIIIIIIIHHIIIHIIIHIIIDDDDD
@HISEQ:969:HM2KJBCX2:2:1101:20811:83288 2:N:0:ACTATGCA
TGTCAGCTGTCGCCCAACTATCCCTATTAATCATTACATCGATCCTAGAAACCAACAAAATAGAATCGGATGTCCTATTTCATTATTCCATGCTAATGTATTCAAGCGTGAGCCTGCTTTAAACACTCTAATTTTTTCAAGGTAACAGTCCTAATTCCCCGTGACACCAAATTAATGGCATTACGGTTCTTTAGAAGGTGAGAAATCAATAATATCAGTACATACCAACGGGCATGACCGAAACATTGATCCCGAAATTCAACTACGAGCTTTTTAACTGCAACAACTTTAATATACGCTATTGGAGCTGGAATTACCGCGGCTGCTGGCACCAGACTTGCCCTCCAA
+
DCDDDIHIIHIIIIIIIIIIHHHIGIIIIIIIHHIIIIIIIIIIIIIIIIIIIIIIIIIIII@HIIIIIIIIIIIIIIIIIIIIIGIHHHHIIIHIEHFHIHEGHHHHHHHHIIIIIIHHHHHIIIIHIIHIIHIIIEHHHIHEHEHIHIHIIIHHIIIIIIIIIIIIIHIIIIIIIIIIIHHIIHIIIIIIIIIIIIHIHIIIIHIIIHIIIIIIIIIIIIHIIHHIIIHIIIIIIIIIIIIII;FGIIIIIIIIIIHIIIIHIIIIIIIIIGIIIIIIIIIIIIIIIIIIIIIIIIIIIIIIIIIIIIIIIIIIIIIIIIIIIIIIIIIIIIIIIIIIIIIDDDDD
@HISEQ:969:HM2KJBCX2:2:1101:7087:84556 2:N:0:ACTATGCA
TGTCAGCTGTCGCCCAACTATCCCTATTAATCATTACGTCGATCCTAGAAACCAACAAAATAGAATCAAACGTCCTATTTCATTATTCCATGCTAATGTATTCAAGCGTGAGCCTGCTTTAAACACTCTAATTTTTTCAAAGTAACAGTCCTGATTCCTCACAACACCAAATAAATGACATCATGGTTCGTCAGAAGGGAGAAACCGACGATGCCAGTACGTACCGAGGCACGACCAACATGATGGTCCCGAAATTCAACTACGAGCTTTTTAACTGCAGCAACTTTAATATACGCTATTGGAGCTGGAATTACCGCGGCTGCTGGCACCAGACTTGCCCTCCAA
+
DDDDDIIIHHHIHIIIIIHIIIGIGHIIIIIIIIIIIIIIGIIGHHHHIIIIHHHIIHHEHHFHIHIIHIHHEHIIHIIIIFHIIIGHHHIHIGHHIHHIIIHIIIHIIHHHHIIIIHHIIIHHHIHHHIIIIIIHIIIIHHIIIHIHHIIIIIIIIIHIHHIIHEGIHHHHIIHGHHHHHHHHHHHHIHEHIIIIIHIHIIIIHHIIIIIHIIHIIIIIIHHHIIHE=IIIIHFGHIHHIIHHIIIHDIIIIIHIIHGHHIIIHIGIIIIIIHIHHIHIIHHEHHHIFIIIIIIIIIIIIIIIIIIIIIIIIIIIIIIGIIIIIIIIIIIIIIIIHIIHCCDDD
@HISEQ:969:HM2KJBCX2:2:1101:14220:84866 2:N:0:ACTATGCA
TGTCAGCTGTCGCCCAACTATCCCTATTAATCATTACGTCGATCCTAGAAACCAACAAAATAGAATCAAACGTCCTATTTCATTATTCCATGCTAATGTATTCAAGCGTACGCCTGCTTTAAACACTCTAATTTTTTCAAAGTAACAGTCCTGATTCCCCACGACACCAAATTAATGACATCGCGGTTCTTCAGAAGGTAGGAACCAATAATGCCAGTACGTACCGAAGCACGACCAACAATTCGATCCCGAAATTCAACTACGAGCTTTTTAACTGCAACAACTTTAATATACGCTATTGGAGCTGGAATTACCGCGGCTGCTGGCACCAGACTTGCCCTCCAA
+
DDB@DGFII1CHHIIIHIIIIIHHIIHHIIIIIIIIIHIIIIIIIIIIIIIHIIIIIIIIGHIHIIIIIIEHHIIHHIGIIHIIIHHCHFHHFHIIIIIIIIIHIIIIIIIHGHIIIHGIHIIHHIIIIHGIIIHIIIIIHIIIIIIIIIIIIIIIIIHHHIIIIIIHIHIIGIIIIHHIIHHIIIIIGIIHIIIIIIIIIHIIIHIIIIIIIIHIIIIIIIIIIIIIIIIIIIIIIIIHHFEHIIIHIIIIIIIIIIIIIHIIIIIIIIIHIIIIIIIIIIHIIIIIIIIHIIIIIIIIIIIIIIIIIIHIIIIIHIIIIIIIIIIIIIIIIIIIIIIIDDDDD
@HISEQ:969:HM2KJBCX2:2:1101:14510:84597 2:N:0:ACTATGCA
TGTCAGCTGTCGCCCAACTATCCCTATTAATCATTACATCGATCCTAGAAACCAACAAAATAGAATCGGATGTCCTATTTCATTATTCCATGCTAATGTATTCAAGCGTGAGCCTGCTTTAAACACTCTAATTTTTTCAAGGTAACAGTCCTAATTCCCCGTGACACCAAATTAATGGCATTACGGTTCTTTAGAAGGTGAGAAATCAATAATATCAGTACATACCAACGGCATGACCGAAACATTGATCCCGAAATTCAACTACGAGCTTTTTAACTGCAACAACTTTAATATACGCTATTGGAGCTGGAATTACCGCGGCTGCTGGCACCAGACTTGCCCTCCAA
+
DD@DDHHHHHEEHHIHHIIEHIHCHEHEFHIHGCFEHHEHHHHIFHHHEHFHIHHHHGEGHHIGCGHGHCC<<DGHHE1DHHCHE@CHH?F1@FCFHHGIHHIHHHEHG@ECIHGCCHGCGHHHIIHFCHHCHHHHHGAEHHHH1EGIGIHHHEHDHHGHHHHIIIHHHHHEFIIHIHEIIIIIHEHIIIIIIFIIIHIGHHHIIIIIIIIIHHHIHHHHIHHHHHHEIHIHHHHHIIIIIIHHCCIHIHDHGHHCHIIHHHCIIIIIIHIHHHFHIIIIHIHGIIHHHHIHEHIHGHHHHGIIIHFHHHHHIHIIIIHIHHIIIIIHIIHHHGGHIIIDIHBD@DD
@HISEQ:969:HM2KJBCX2:2:1101:7881:86468 2:N:0:ACTATGCA
TGTCAGCTGTCGCCCAACTATCCCTATTAATCATTACGGTGATCCTAGAAACCAACAAAATAGAACCATGCCGTCCTATTCTATTATTCCATGCTAATGTATTCGAGCAAAAATGCCTGCTTTAAACACTCTAATTTTTTCAAGGTAAAGGTCCTGGATCCGCAAGACACCCAATAAAGGACATCAAGTTTCTCCAGAAGGTGAGAAATCAACAGTAACAGTTCATACCCCTTAAGGCATGACCATCACGTCAATCCCGAAATTCAACTACGAGCTTTTTAACTGCAACAACTTTAATATACGCTATTGGAGCTGGAATTACCGCGGCTGCTGGCACCAGACTTGCCCTCCAA
+
DDDDDHIIIIIIIIIHHIIHHHIIIIIIIIHIIIIIIHIIIIIIIIIIIIIHIIIIIIIHHHHHIIIIIIHIHHHIIHIIIIIGIIHHIIIIGIIIHHHGHHHHHIIIIIIHIIIIGIIIHHIIIIHIIIIIIHHIIHIHIIGHHHIIIIIIIIIIIIIHIIIIHIHHHIHIIIIIHHHHIIIHIIIHHHEGIIIIIIIIIIIHIIHHHEIHIIIHHHHIHHIIIHHIIIIIIIIIIIIIIHIHIIIHHHGDHIHIIIIIHHIIIIIIIIIGIIHIHIIIHHIIIIIIIIIIIIIHIIIHCIIIIHHIIIIIIIIIIIIIIIIIIIIIIHHIIIIHIIIIIIIIIIIIDDDDB
@HISEQ:969:HM2KJBCX2:2:1101:8310:86800 2:N:0:ACTATGCA
TGTCAGCTGTCGCCCAACTATCCCTTATTAATCATTACGTCAATCCTAGAAACCAACAAAATAGGATCGAACGTCCTATTTCATTATTCCATGCTAATGTATTCAAGCGTTAGCCTGCTTTAAACACTCTAATTTTTTCAAAGTAACAGTCCTGTTTCCCTGCAACACCAAATTAATGACATTACAGTTCTTCAGAAAGGAGGAATCAGCGAAGCCAGTACATACCAGTGGCACGACCAACCTGCTGACCCCGAAATTCAACTACGAGCTTTTTAACTGCAACAACTTTAATATACGCTATTGGAGCTGGAATTACCGCGGCTGCTGGCACCAGACTTGCCCTCCAA
+
DDDDDIIIIIIIIIIIIIIIIGIIIIHIIIIIIIIIIIIIIIIIIIIIIIIIHIIIIIIIIIHIIIIIIIIIIHIIIHIIIIIIIIIIIIHHIIIIIIIIHHIIIIIIIIIIIIIIIIIIIIIIIIIIIIIIIIIIIIIIIIIIIIIIIIIIIIIIIIIIIIIIIIIIIIHIIIIIIIIIIIIIIIIIIIIIIIIHIIIIIIIIIIIIIIIIIIIIIIIIIIIIIIIIIIIIIIIIIIIIIIIIHGIIIIIIIIIIIIIIIIIIIIIIIIIIIIIIIIIIIIIIIIIIIIIIIIIIIIIIIIIIIIIIIIIIIIIIIIIIIIIIIIIIIIIIIIIIIIIIIIDDDDD
@HISEQ:969:HM2KJBCX2:2:1101:7475:87287 2:N:0:ACTATGCA
TGTCAGCTGTCGCCCAACTATCCCTATTAATCATTACGTCAATCCTAGAAACCAACAAAATAGGATCGAACGTCCTATTTCATTATTCCATGCTAATGTATTCAAGCGTTAGCTTGCTTTAAACACTCTAATTTTTTCAAAGTAACAGTCCAAATTCCCCAAAACACCAAATTAATGGCATTAAGATTCATCAGGAAGGAGGAATCAGTGAGACCAGTACATACCAGAGGCATGACCAACCTACTAACCCCGAAATTCAACTACGAGCTTTTTAACTGCAACAACTTTAATATACGCTATTGGAGCTGGAATTACCGCGGCTGCTGGCACCAGACTTGCCCTCCAA
+
@D@?DGCE1<<1D00CCGEEEECF@GEHC1D11@@H1<1<<<@HHIGHEHFE1CFHF?<<1<1C1<<CEFHH<@0D@11F1<DG1<GHEH?1CDGHH@GHGHIHHCE<D6<CECHHFHEEGFB1DHHH?IIIHHHHEGCHCFD18<GFCH@@@1C?EF@<1<=FGGFEHIIIIIHHHEHHDFFHHGEHFF@HIHHHEHHEHHHHCHEHEHFFD<G<1EH?IFGGHEE?EGCGCIHIHEDCCD</CCCHGDHIIIHECHHHHCCE@1EE@C?F1?HHHEHCHIIIHEHCH@GIHHHHHHIIHGEHFIHHFCHG/HCHHHF1IIIHIIIHCEHIHHHHEHHHF?DDD0
@HISEQ:969:HM2KJBCX2:2:1101:20226:87078 2:N:0:ACTATGCA
TGTCAGCTGTCGCCCAACTATCCCTATTAATCATTACGGTGATCCTAGAAACCAACGAAATAGAACCAATCCGTCCTATTTCATTATTCCATGCTAATGTATTCAGACGTTAGCCTGCTTTAAACACTCTAATTTTTTCAAAGTAACAGTCCTGATTTCCTATCACACCAACTAAATGGCATGAAAGTTCCTCAGAAGGTAGAGATTTATCTCACCAGTACAGACAATTAAGCCTGACCAATGGGTAAACCCCGAAGTTCAACTACGAGCTTTTTAACTGCAACAACTTTAATATACGCTATTGGAGCTGGAATTACCGCGGCTGCTGGCACCAGACTTGCCCTCCAA
+
DD@DD@?GH<FHHHFHHIIIEF?FHCEHFEEEEEC@HGCCG?GHEHHFHEHF<FHIE?CGHHHIHEHHIIEHEHFDGGC@FHHHHEHC?CCCHEHHEEF?FDFHHHH6HEHH??FHH?GIHGEFHICCGHIIHEEHHHFCFCCHFHEFHHHGHFGDCEGC?EHEFHHC0FG@EEF<<FCGHHHEHGCGFCHIHHIIEG@FHHHEH@EHEGC@HI;IHHIHHAFHHFAIIIHGBCFF1CEHFCA09BFHHIE0FHG?HHHGF<@EF0HHHEHHHG@<<FCHHGHHF<GC@CC@G@=HDEF?F@?EHEIHIIHHHE?E<<CDHHCHEEGCEGCHHFGF@@IHHEC0@D@B
@HISEQ:969:HM2KJBCX2:2:1101:14697:87410 2:N:0:ACTATGCA
TGTCAGCTGTCGCCCAACTATCCCTATTAATCATTACGTCGATCCTAGAAACCAACAAAATAGGGTCAAACGTCCTATTTCATTATTCCATGCTAATGTATTCAAGCGTGTGCCTGCTTTAAACACTCTAATTTTTTCAAAGTAACAGTCCTGATTCCCCATGACACCAAATTAATGACATCACAGTTCGTCAGAAGGTAGAAATCAATAATACCAGTGCATACCGGAGGCACGACCAATATATTGATCCCGAAATTCAACTACGAGCTTTTTAACTGCAACAACTTTAATATACGCTATTGGAGCTGGAATTACCGCGGCTGCTGGCACCAGACTTGCCCTCCAA
+
DDDDDIIIIIIIIIIIIIIIIIIIIIIIIIIIIIIIIIIIIIIIIIIIIIIIIIIIHIIIIIHIIIIIIIIIHIHIIIHIIIIIIIIGIIIIIIIIIIIIIIIHIIIIIIIIIIIHIIIIIIIIIIIIIIIIIIIIIIIIIIIIIIIIIIIIIIIIIIIIIIIIIIIIIIIIIIIIIIIIIIIIIIIIIIIIIIIIIIIIIIIIIIIIIIIIIIIIIIIIIIIIIIIIIIIIIIIHIIIIIIIHHIIIIIIIIIIIIIIIIIIIIIIIIIIIIIIIIIIIIIIIIIIIIIIIIIIIIHHFFIIIIIIIIIIIIIIIIIIIIIIIIIIIIIIIIIIIIIIIIDDDDD
@HISEQ:969:HM2KJBCX2:2:1101:7753:87701 2:N:0:ACTATGCA
TGTCAGCTGTCGCCCAACTATCCCTATTAATCATTACGTCAATCCTAGAAACCAACAAAATAGGATCAAACGTCCTATTTCATTATTCCATGCTAATGTATTCAAGCGTTAGCCTGCTTTAAACACTCTAATTTTTTCAAAGTAACAGTCCTGTTTCCCTGCAACACCAAATTAATGACATTACAGTTCTTCAAGAAGGAGGAACCAGTAAAGCCAGTGCATACCAGAGGCACGACCAACCTACTAATCCCGAAATTCAACTACGAGCTTTTTAACTGCAACAACTTTAATATACGCTATTGGAGCTGGAATTACCGCGGCTGCTGGCACCAGACTTGCCCTCCAA
+
BDDDDIIIIIIIIIGIHHHIGCHIIHIIIHIIIIIIIIHIIHHGHIIIIIIIHHHIEHHIIIHFHIIIGIGIEHIHHIIIIIHIIIIHHIIIHIIGHHHHHHGHIHHIIIIIIIIIIHIIIHIIIIIIIIIIIIIIIIHHIIHHIIIIIIIIIIIHIHIIHIIIIIIIHHHIHIHHHIHFHIIIIHHCHHIIIIIHIIIIIIHFGIIIHIIIIHGIIIIIIHHHIIIIIIIIIHIIIHFIIHHGHHHHHIIIHHHHHFFIIIIIHHHHEIIIHIIIHIIIIIHHHGHIGIIIIIIHGIIIIIIIIGIIIIIIIIIIIGIIIIHGIHHHIIIHHHHIIIIIHB@DD@
@HISEQ:969:HM2KJBCX2:2:1101:9900:88736 2:N:0:ACTATGCA
TGTCAGCTGTCGCCCAACTATCCCTATTAATCATTACGTCGATCCTAGAAACCAACAAAATAAAATCAAACGTCCTATTTCGTTATTCCATGCTAATGTATTCAAGCGTGAGCCTGCTTTAAACACTCTAATTTTTTCAAAGTAACAGTCCTGATTCCCTAAAACACCAAATTAATGGCATTATAGTTCGTCAGAAGAGAGAAACCGATTATACCAGTACGTACAAAAGCACGACCAGTAGACCGGTCTCGAAATTCAACTACGAGCTTTTTAACTGCAACAACTTTAATATACGCTATTGGAGCTGGAATTACCGCGGCTGCTGGCACCAGACTTGCCCTCCAA
+
00DDDGHC1<<1F00<D0DHGH@1<11<<FHH@<1<CHGHHHEG@HEFHHEHIH@GE?<D?HHCE?GHEHHHHHECCC1FHH<FECGF1FHC1CGHCF@GHGH@@HGBE@E@@A@HGHIHHHHCEHEHDHCFHH6CHGIHHHA<GH@IHCFHECIHGFFGF@FEHEHHH80DD8<FHCGFFHFE/DHGC@FDCHHCHF:@C<0<DEIHEIGIIIG;HHFGCHHHHD/CHE<CC11FHCHHBF<?GED1E<1HG<C<1CG?ECEC@EIIHCC<<<@@HG@HF<<<@CHCEHGEG?HHCGCEGCC@EHEHHEGHHC/<<EEGHIIHG@C<F<1CGIHIHDEC?@D@D
@HISEQ:969:HM2KJBCX2:2:1101:12242:89125 2:N:0:ACTATGCA
TGTCAGCTGTCGCCCAACTATCCCTATTAATCATTACGTCAATCCTAGAAACCAACAAAATAGGATCGAACGTCCTATTTCATTATTCCATGCTAATGTATTCAAGCGTTAGCCTGCTTTAAACACTCTAATTTTTTCAAAGTAACAGTCCTGTTTCCCTGCAACACCAAATTAATGACATTACAGTTCTTCAAGAAGGAGGAATCAGTAAAGCCAGTACATACCATTGGCACGACCAACCTACTGACCCCGAAATTCAACTGCGAGCTTTTTAACTGCAACAACTTTAATATACGCTATTGGAGCTGGAATTACCGCGGCTGCTGGCACCAGACTTG
+
DDDDDIIIIIIIIIIIIIIIIIIIIHIIIIIIHIIIIIIIIIIIIIIIIIIIIIIIIHHHIIIIIIHHGHIIIIIIIIIIIIIIIIIFHIIIIIIIIIIIIIIIHIIIIIIIIIIIIIIIIIIIIIIIIIIIIIIIIHIHIIIIIIIIIIIIIIIIIIIIIIHIIHIIIHIIIIIIIIIIHIIIIIIIIIHIIIIIIIIIIHIIIIIIHIIHIHIIHIIIIIIIIIIGIHIIIHHEDIHIIIHIIIIIIIIIIIIIIIIIIIIIIIIIIIIIHIHIIIIIIIIIIIIIIIIIIIIHIIIIIIIIIIIIIIIIIIIIIIIIIIIIIIIIIIIHIDDDDD
@HISEQ:969:HM2KJBCX2:2:1101:13732:89288 2:N:0:ACTATGCA
TGTCAGCTGTCGCCCAACTATCCCTATTAATCATTACGTCAATCCTAGAAACCAACAAAATAGGATCAAACGTCCTATTTCATTATTCCATGCTAATGTATTCAAGCGTTAGCCTGCTTTAAACACTCTAATTTTTTCAAAGTAACAGTCCTGTTTCCCTGCAACACCAAATTAATGACATTACAGTTCTTCAAGAAGGAGGAACCAGTAAAGCCAGTGCATACCAGAGGCACGACCAACCTACTAATCCCGAAATTCAACTACGAGCTTTTTAACTGCAACAACTTTAATATACGCTATTGGAGCTGGAATTACCGCGGCTGCTGGCACCAGACTTGCCCTCCAA
+
DDDDDIIHIIIIIIIIIHIIIIIIIIIIIIIIIIIHIIIIIIIIIIIIIIIIHIIIIIIIIIHGHIIIFHHHHIHIIIIIHIIIIIIIIIIIIIIIIIIIIIHIIHIIIIIIIIIIIIIIIHIIIIIIIIIIIIHHIIHHIIIIIIIIIIIIHIHIGIIIIIIIIIIIIIIIIIIIIHHIIIIIIIIHIIIIIIIIIIIIIIIIIIIIIIIIIIIIIIIIIIIIIIIHHIIIIIIIIIHIHIIGIIIHIIIIIIIIIIIIIIIIIIIIIIIIIIIIIIIIIIIIIIIIIIIIIIIIIIIIIIIIIIIIIIIIIIIIIHIIIIIIIIIIIIIIIIIIIIIIIDDDDD
@HISEQ:969:HM2KJBCX2:2:1101:1683:90153 2:N:0:ACTATGCA
TGTCAGCTGTCGCCCAACTATCCCTATTAATCATTACGGTGGTCCTAGACCAACAAAATAGAACCAACGTCCTATTCTATTATTCCATGCTAATCTATTCAAGCAAAAGCCCGCTTTAAACACTCTAATTTTTTCAAGGTAATGGTCCTGGTTCCCCGACACACCCAATAAAGGGCATACCGGCTCACCAGAAGGATAGACCCGACAACAGACAGTACTCGCCAGAGACGGACCGCCCGGTCAGGTCTAAAATTCAACTACGAGCTTTTTAACTGCAACAACTTTAATATACGCTATTGGAGCTGGAATTACCGCGGCTGCTGGCACCAGACTTGCCCTCCAA
+
DDDDDIIIIIIIIIHIIIIIIIIIIIIIIIIIIIIIIIIIHHIIIIIIIIIIIIIIHIIIIHIIIIIIIHIHIIEHIHIIIHIIIIIIIIIGHIIIIIIHHHIIHHIIIIHHEIHIHIIHHHIHIIIHIIIIIIIIIIIIHGIIIIIIIHIHFHIHIIIIIIIIIIIIHHIIIIIIIIIIIIIIIIHHIIIIIIIIHIIIIIIIIIIHIIIIIIIIHIIIIIIIIIIIIIIIIIIIIIIIIIIIIIIIIIIIIIIIHIIIIIIIIIIIIIIIGIIIIIIIIIIIIIIIIIIIIIIHGGIIIIIIIIIIIIIIIIIIIIIIIIIIIIIIIIIIIIIIIIDDDDD
@HISEQ:969:HM2KJBCX2:2:1101:9509:90185 2:N:0:ACTATGCA
TGTCAGCTGTCGCCCAACTATCCCTATTAATCATTACGTCAATCCTGGAAACCAACAAAATAGGATCGTCGTCCTATTTCATTATTCCATGCTAATGTATTCAAGCGTTAGCCTGCTTTAAACACTCTAATTTTTTCAAAGTAACAGTCCTGTTTCCCTGCAACACCAAATTAATGGCATTACAGTTCTTCAGAAAGGAGGAATCAGCGAAGCCAGTGCATACCAGTGGCACGACCAACCTGCTGACCCCGAAATTCAACTACGAGCTTTTTAACTGCAACAACTTTAATATACGCTATTGGAGCTGGAATTACCGCGGCTGCTGGCACCAGACTTGCCCTCCAA
+
DADADIIIIIIIIIIHHIIIIIIIHIIIIIIGHIIIICHHIHGIHGIHHIIIIIIIIIEFHHHHIIIIIIIGHIIIHHIIIGEHIHHGHGHHHIIIIIHIIHHHIIHIIIIGIIIHIHHEHGFHHIIIGIHIIHIEHHFHHHHHIIEHEHHHHHIHEHIIHIHHHHIHHIHHHHHHEDCGHHFHIIHHGHEGHGHHC?HCGHHIHHHHHGDHHHHCGHHHEHICEHIHHHHEHH?F<FHIHHHHE?FIIIIGE?HGC?EHHHGHFIIIIHGC@@GHG1HGCHFEHHGCFCDIHCHHFGHEGHHEF?HHGHHIIHE<DIHEHHEGHG@CCD?GCEEHDC@@@@D<0
@HISEQ:969:HM2KJBCX2:2:1101:9040:90097 2:N:0:ACTATGCA
TGTCAGCTGTCGCCCAACTATCCCTATTAATCATTACGGTGATCCTAGAAACCAACAAAATAGAACCATGCCGTCCTATTCTATTATTCCATGCTAATGTATTCGAGCAAAAATGCCTGCTTTAAACACTCTAATTTTTTCAAGGTAAAGGTCCTGGATCCGCAAGACACCCAATTAAGGACATCAAGTTTCTCCAGAAGGTGAGAAATCAACAGCGACAGTTCATACCCCTTAAGGCATGACCATCACGTCAATCCCGAAATTCAACTACGAGCTTTTTAACTGCAACAACTTTAATATACGCTATTGGAGCTGGAATTACCGCGGCTGCTGGCACCAGACTTGCCCTCCAA
+
DDDDDIIIIIIIIIIIIIIIIIIIIIIIIIIIIIIIIIIIIIIIIIIIIIIIIIIIIIIIIIIIIIIIIIIIIIIIIIHIIIIIIIHIIIIIIIIIIIIIIGHIIIIIIIIIIIIIIIIIIIIIIIIIIIIIIIIIIIHIIIIIIIIIIIIIIIIIIIIHHIHIIIIIIIIIIIIIIIIIIIIIIIIIIIIIIIIIIIIIIIIIIIIIHIIIIIIIIIIIIIIIIIIIIIIIIIIIIIIIIIIIIIIIIIIHIIIHIIIIIIIIIIIIIIIIIIIIIIIIIIIIIIIIIIIIIIIIIIIIIIIIIIIIIIIHIIIIIIIIIIIIIIIIIIIIIIIIIIIIIIIIIIIIDDDDD
@HISEQ:969:HM2KJBCX2:2:1101:6587:90984 2:N:0:ACTATGCA
TGTCAGCTGTCGCCCAACTATCCCTATTAATCATTACTTCAGTCCTAGAAACCAACAAAATAGAACTAAAGTCCTATTCCATTATTCCATGCTAATATATTCAAGCAAACATGCCTGCTTTAAACACTCTAATTTTTTCAAAGTAAAAGTCTTGGATCCCTAGCGCACTCAATTAAGAGCACACTAGTTCCCCAAAAGGAAAGGCCCAAAGTTGCAGTACAAACCTTTCGGTTGACGGCAACTATAAGCCCAAAATTCAACTACGAGCTTTTTAACTGCAACAACTTTAATATACGCTATTGGAGCTGGAATTACCGCGGCTGCTGGCACCAGACTTGCCCTCCAA
+
00D@BH@GHCHGCECG1D<11<<DFHECEHF1<1DEHHE1CHIFEHEHC<FCC1CEE1C1<11DF@?@GHFGG1C<DHEGGHI1CH?11F@1CEH@GEGC?CCEFFBGEHEHDG<D18<C@FECHG@DBCEHHH@HFEEHIHHGD?DH6C@@HGCF7EHDG1DEEHEGEH7C<CGHIHHHIHHHHCCHHHH@EHEIHD<CHGFHE8FE:HIHHGIIIHF7HGDG<E6ACCIHIHGCGGHHGH<FHIHHE/HGCCHCFFF0EIHHHCHCCHHHF1@FGFEHIHGGCD<<FCHHGHHEC1FD<EIIIHIIIHHHCHDE?/IIHHE<EHIFHIHHHGEC@HHGD0<@D0
@HISEQ:969:HM2KJBCX2:2:1101:11994:90618 2:N:0:ACTATGCA
TGTCAGCTGTCGCCCAACTATCCCTATTAATCATTACGGTGATCCTAGAAACCAACGAAATAGAATCAGTCCGTCCTATTTCATTATTCCATGCTAATGTATTCAGACGATAGTCTGCTTTAAACACTCTAATTTTTTCAAAGTAACAGTCCTGATTTCCCATCACACCAAATAAATGGCATGAAAGTTCCTCAGAAGGTAGAGATCCATCTCACCAGTGCAGACAATTAAGCCTGACCAATGGGTAGACCCCGAAGTTCAACTACGAGCTTTTTAACTGCAACAACTTTAATATACGCTATTGGAGCTGGAATTACCGCGGCTGCTGGCACCAGACTTGCCCTCCAA
+
DDDDDIIIIIIIIIIIIIIHIGIIIHHHIIGIIIIGHHHIHIIIIIIIIIIIIIIIHIIHGIHGHGIIIIIIIIIIIIIIIIIIGIHHHIIHHIIGHHIIHHIIIIIIIIIIIIIIIIHIIIHHHIIHHHIIIIIIHHHIHIHIIHHIIIIIIIIIIIIIIIIIHHIHHIIIIIIIIIIIHIIIIIHIIIIIIIIIIIIIIIIIIIIIIIIIIIIIIIIIIIIIIHIIIIIIIIIIIIIIIIIHIHHIHHHEHIIHIIIIIIIIIIIHIIIIIHHIHIIHIIIHIIHIHIIIIIIIIIIIIIIIIIIIIIIIIIIIIIIIIIIIIIIIIIIIIIIIIIIIIIIDDDDD
@HISEQ:969:HM2KJBCX2:2:1101:16936:91171 2:N:0:ACTATGCA
TGTCAGCTGTCGCCCAACTATCCCTATTAATCATTACGTCGATCCTAGAAACCAACAAAATAGAATCAAACGTCCTATTTCGTTATTCCATGCTAATGTATTCAAGCGTGAGCCCGCTTTAAACACTCTAATTTTTTCAAAGTAACAGTCCTGATTCCCCATGACACCAAATTAATGACATCATGGTTCGTCAGAAGGTAGGAATCAATAATACCAGTACGTACAATAGCACGACCAATAAATTGATCCCGAAATTCAACTACGAGCTTTTTAACTGCAACAACTTTAATATACGCTATTGGAGCTGGAATTACCGCGGCTGCTGGCACCAGACTTGCCCTCCAA
+
DDDDDIIIIIIIIHIIIIIIIIIIIIIHIIIIIIHIIIIIIIIIIIHIIIIHIIIIIIGIIIHIIIIIIIIGEHIIIIIIIIIIIIIIHIHIIIIIIIIIIIHIIIIGHIIIIIIIIIIHIIIIIIIIIIIIIIIIIIIHIHHIIIIIIIIIIHIIIIIIIIIIIIIIIIIIIIHIIIIIIIIIIHIHIIIIIIIIIIIIIIIIIIIIIIIIIIIIIIHIIIIIIIIIIIIIIIIIIIIIIIHHIIIIIIIIIIIIIIIIIIIIHIIIIIIIIIIIIIHIIIIIIIIIIIIIIIGIIIIIIIIIIIIIIIIIIIIIIIIIIIIIIIIIIIIIIIIIIIIIDDDDD
@HISEQ:969:HM2KJBCX2:2:1101:15707:90276 2:N:0:ACTATGCA
TGTCAGCTGTCGCCCAACTATCCCTATTAATCATTACATCAATCCTAGAAACCAACAAAATAGGATCAACGTCCTATTTCATTATTCCATGCTAATGTATTCAAGCGCGAGCCTGCTTTAAACACTCTAATTTTTTCAAAGTAACAGTCCTGATTCCCCACCACACCAAATTAATGACATGATGGTTCGTCAGAAGGTAGGAACCAGTAACACCAGTACGTACCTAAGGCACGACCAACGTACTGATCCTGAAATTCAACTACGAGCTTTTTAACTGCAACAACTTTAATATACGCTATTGGAGCTGGAATTACCGCGGCTGCTGGCACCAGACTTGCCCTCCAA
+
DDD@DIHIIHHHIFDHIIIIIIHFHCHHIIIIIIIIIIGGFHHIIIGIGHIHIIIHIGIHIFEEEHHIIHFHHHHIHHHHIHHIIEHCHHHGHFHHIGGIIIIIHEIHHHHGHHFHHHIHEDGHIIIHIIHGHHHHHHEIIIIIHGIIIHHHHHHIIHIIIIIHHHHIHGHGHFGFIHHHHHHIIIIGIIIIIHIIIIIIIIIHIIIIIIIIIIGIIIIIHIIIIIIIHGIIIIIIIIIIIHHIIGIIHIIIHIIHIHHIIHIIIHHIIIIIHFIIIIIHIHHIIIIIIHIIHHIIIIIIIIHIIIHIIIIIIIIIIIIIIIIIIIIIHIIIIIIIIIIHDCDBD
@HISEQ:969:HM2KJBCX2:2:1101:12103:91677 2:N:0:ACTATGCA
TGTCAGCTGTCGCCCAACTATCCCTATTAATCATTACGTCGATCCTAGAAACCAACAAAATAGAATCAAACGTCCTATTTCATTATTCCATGCTAATGTATTCAAGCGCGAGCTTGCTTTAAACACTCTAATTTTTTCAAAGTAACAGTCCTGATTTCCCATGACACCAAATTAATGACATCGTGGTTCGTCAGAAGGGAGAAACCAATAATGCTAGTACGTACAAAGTACGACCGACATATTAGTCCCGAAATTCAACTACGAGCTTTTTAACTGCAACAACTTTAATATACGCTATTGGAGCTGGAATTACCGCGGCTGCTGGCACCAGACTTGCCCTCCAA
+
BDDDAIHIIIIIIHHHHIHIIIHIIIIIIEHIHIIHIHICHIIHIIIHIIIHHGIIIIGHIIHIIEFIIHHIIIIIIIGIIIIIIIHGFHIIIIIIIIIIIIIIHIIIIIIIHIIIIIIIIIHIIIIIIIIHIHIIHHIIIIIIHHIIHHHIIIIIIIIIIGIIHIIIIIIIIIIIIHIIIHIIHIIIHIIIIIIIIIIIIIIIGIIIIHHIHIIIHIIIIIIIIIIIIIIIIIIIIIIIIIIIHIGIIHIIHIIHGIIIIIIIIIIIIHIHGIIIIIIHIHIHHHHIIIHHIIIIIIIIIIIIIIHIIIGIIIIIIIIIIIIIIIIIIIIHGIIIIIIDDDDD
@HISEQ:969:HM2KJBCX2:2:1101:18318:91618 2:N:0:ACTATGCA
TGTCAGCTGTCGCCCAACTATCCCTATTAATCATTACGGTGATCCTAGAAACCAACAAAATAGAACCATGCCGTCCTATTCTATTATTCCATGCTAATGTATTCGAGCAAAATGCCTGCTTTAAACACTCTAATTTTTTCAAGGTAAAGGTCCTGGTTCCACATGACACCCAATTAAGGACATCATGCTTCTCCAGAAGGTGAGAAATCAACTGCGACAGTTCATACCCCTTAAGGCACGACCATCACGTCAATCCCGAAATTCAACTACGAGCTTTTTAACTGCAACAACTTTAATATACGCTATTGGAGCTGGAATTACCGCGGCTGCTGGCACCAGACTTGCCCTCCAA
+
DDDDDIGIIIIHIHIIIIIIIIIIIIIIIIIIIIIIIIIIIIIIIIIIHIIIIIIIIIIIHHHHIIIIIHIIIIIIIIIIIIIIIIIIIIIIHIIIIIIHICIIIIIHIIIIIIIIIIIIIIIHHIHIIIIIHIIIIIIIIIIIIIIIIIIIHHIIIIIIIIIIIIIIIHIIIIIIIHHIIIIIIIIIIIIHIIIIIIIIIIIIIIIIIIIIIIIIIIIIIIIIIIIIIIIIIIIIIIIIIIIIIIIHIIIHHIIIIIIIIIIIIIIIIIIIIIIIIIIIIIIIIIIIIIIIIIIIIIIIIIIIIIIIIIIIIIIIIIIIIIIIIIIIIIIIIIIIIIIIIIIIIIIDDDDD
@HISEQ:969:HM2KJBCX2:2:1101:12002:91891 2:N:0:ACTATGCA
TGTCAGCTGTCGCCCAACTATCCCTATTAATCATTACGGTGATCCTAGAAACCAACGAAATAGAACCAATCCGTCCTATTTCATTATTCCATGCTAATGTATTCAGACGTTAGCCTGCTTTAAACACTCTAATTTTTTCAAAGTAACAGTCCTGATTTCCTATCACACCAACTAAATGGCATGAAAGTTCCTCAGAAGGTAGAGATTTATCTCACCAGTACAGACAATTAAGCCTGACCAATGGGTAAACCCCGAAGTTCAACTACGAGCTTTTTAACTGCAACAACTTTAATATACGCTATTGGAGCTGGAATTACCGCGGCTGCTGGCACCAGACTTGCCCTCCAA
+
DDDDDIIIIIIIIIIIIIIIIIIIIIIIIIIIIIIIIIIIIIIIIIIIIIIIIIIIIIIIIIHIIIIIIIIIHHIIIIIIIIIIIIIIIIIIIIIIIIIIIHIIIIIIIIIIIHIIHIIIIIHHIIIIIIIIIIIIIIIIHIIIIIIIIIIIIIIIIIIIIIIIIIIIIIIIIIIIIIIIIHIIHIIIIIIIIIIIIIIIIIIIIIIHIIIIIIIIIIIIIIIIIIIIIIIIIIIIIIIIIIIIHHHIIIIIIIIIIIIIIIIIIIIIIIIIIIIIIIIIIIIIIIIIIIIIIIIIIIIIIIIIIIIIIIIIIIIIIIIIIIIIIIIIIIIIIIIIIIIIIIIDDDDD
@HISEQ:969:HM2KJBCX2:2:1101:2214:92052 2:N:0:ACTATGCA
TGTCAGCTGTCGCCCAACTATCCCTATTAATCATTACGTCAATCCTAGAAACCAACAAAATAGGATCAAACGTCCTATTTCATTATTCCATGCTAATGTATTCAAGCGTTAGCCTGCTTTAAACACTCTAATTTTTTCAAAGTAACAGTCCTGTTTCCCTGCAACACCAAATTAATGACATTACAGTTCTTCAAGAAGGAGGAACCAGTAAAGCCAGTACATACCAGAGGCACGACCAACCTACTAATCCCGAAATTCAACTACGAGCTTTTTAACTGCAACAACTTTAATATACGCTATTGGAGCTGGAATTACCGCGGCTGCTGGCACCAGACTTGCCCTCCAA
+
D0<0D<1DEG1110<D1<GC1<11<FC1C<<11<<<C1<<0<<D<<<1FFF?FCE0<F1DGH<11<FH@FHC1<0DGHCH1<FH<GHI11C1FHHEFHG?G@@E<C6<D@C1C@D?FEEGCEBFIIHFD?HHEHCFCGFCHIHHFGDHIHHEHHHHHHHE8HFHHGCHHHHHIIII:HHGDHFC/CGGCGCIIHEGI:HEEGIIHHHGCGHIHIIHCFCC<HGHCF:1EC<<A<<DG@<F=HG1<D/<C<@?HC1@<CGEHHFDEHIIHHHEHHCIHIHIHHEIIHEIHHHHIHHHHHHIHIHG<@HHHHHHHEDHHE?EIHEHHG@CFHEFHIHEE@CE?D0D<<
@HISEQ:969:HM2KJBCX2:2:1101:11706:92394 2:N:0:ACTATGCA
TGTCAGCTGTCGCCCAACTATCCCTATTAATCATTACGTCGATCCTAGAAACCAACAAAATAGAATCAAACGTCCTATTTCATTATTCCATGCTAATGTATTCAAGCGCGAGCTTGCTTTAAACACTCTAATTTTTTCAAAGTAACAGTCCTGATTTCCCGCGACACCAAATTAATGACATCGTGGTTCGTCAGAAGGGAGAAACCAATAATGCTAGTACGTACAAAGTACGACCGACATATTAGTCCCGAAATTCAACTACGAGCTTTTTAACTGCAACAACTTTAATATACGCTATTGGAGCTGGAATTACCGCGGCTGCTGGCACCAGACTTGCCCTCCAA
+
DDDDCIIIIHHHIHGHHIIIIIIIIIIGIIIIIIIIIHHIIIIIIIIIHIIIIIHHH?HHHHIHHHHIIIIIHHIIIIHIHHIIHHHIGIIEHHHHIIIHHCHIHIIIIHIIHIIIIGIHIIHHHHHHHIIIIIEIIHHHIIIIHIIIIIHIGIIHHHHGHIGHHHHHIHIIIIIIIIIIIHFHFIIIIIHIIIHIHIIIIIIHHIIHHEIHIHIIIIIII=IIHHHIIHIIIIIIHIIIIHHIHHF<HHIIHIHIIIIIIIIIIIHIIIIIIIIIIIIHHHIIHIHIIIIIIIIIIIIIIIHIIIIIIIIIIHDHIIIIIIIHHHHIHHIIIIIIHIIDADBD
@HISEQ:969:HM2KJBCX2:2:1101:10197:91870 2:N:0:ACTATGCA
TGTCAGCTGTCGCCCAACTATCCCTATTAATCATTACGTCAATCCTAGAAACCAACAAAATAGGATCAAACGTCCTATTTCATTATTCCATGCTAATGTATTCAAGCGTTAGCCTGCTTTAAACACTCTAATTTTTTCAAAGTAACAGTCCTGATTCCCCATGACACCAAATTAATGACATCACAGTTCGTCAGAAGGTAGAAATCAATAATACCAGTTCATACCAGAGGCACGACCAATATATTGATCCCGAAATTCAACTACGAGCTTTTTAACTGCAACAACTTTAATATACGCTATTGGAGCTGGAATTACCGCGGCTGCTGGCACCAGACTTGCCCTCCAA
+
DDDDDIIIIIIHIIIIIIIIIIIIIIIIIIIHIIIIHIIEHHIHIIIIIIIIIIIIIIHIHIIIIIIIIIIIHIIIHHHIIIIIIIIHHIIIIIIIIIIHIIIHIIIIIIIIHHIIIIHHIHIHIIIIIHHIIIIIIIIIHIIIHHHIIIIIIIIIIGHIHIIIHIHHHHHHGHHHIEIHIHIIIIHHIIIIIIIIIIIIIIGIIIIIIIIIIIIIIIIIIIIIHIIIIIIHIIHIIIHIIIIHHIIHIIIIIIIIIIIIIIIIIIIIIIIIIIIHIIIIIIHIHHIIIIIIIHIIIHHHGIIIIIIIIIIIIIIIIIIIIIGIIIIIIIIIIHIGIHHHGDDDBD
@HISEQ:969:HM2KJBCX2:2:1101:3467:93799 2:N:0:ACTATGCA
TGTCAGCTGTCGCCCAACTATCCCTATTAATCATTACGTCGATCCTAGAAACCAACAAAATAGAATCAAACGTCCTATTTCGTTATTCCATGCTAATGTATTCAAGCGTGAGCCTGCTTTAAACACTCTAATTTTTTCAAAGTAACAGTCCTGATTCCCCATGACACCAAATTAATGACATCATGGTTCGTCAGAAGGTAGGAATCAATAATACCAGTACGTACAATAGCACGACCAATAAATTGATCCCGAAATTCGACTACGAGCTTTTTAACTGCAACAACTTTAATATACGCTATTGGAGCTGGAATTACCGCGGCTGCTGGCACCAGACTTGCCCTCCA
+
DDDDDIIIIIIIHIIIIIIIIHHIHIIIIHIIIIHIIIIIGIIHIIIIIIIIIIHIIIIEH@HECHIIIIIIIGIIIIIIIGIIIIIEHIIIIHIIIGIIHEHIIHIIIHIIIIIIIIIIIHIIIHIIIIIIIIIIIIIIIIHIIIIIIIIIIIHIIHHIIIIIIIHIIHHHIIIIIIIIIIIHIIIIIIIIIIIIIIIIIIIIIIIIIHIHIIIIIIIIIIIIIIIIIIIIIIIIIIIIIHHIIIIIIIIIIIIIIIIIIIIIIIIIIIIIIIIIIIIIIIIIIIHIHIIHHIIIIIIIIIIHIIIIIIIIIIIIIIIIIIIIIIIIIIIIIIIIIIIDDDDD
@HISEQ:969:HM2KJBCX2:2:1101:14718:94324 2:N:0:ACTATGCA
TGTCAGCTGTCGCCCAACTATCCCTATTAATCATTACGTCGATCCTAGAAACCAACAAAATAGAATCAAACGTCCTATTTCGTTATTCCATGCTAATGTATTCAAGCGTGAGCCTGCTTTAAACACTCTAATTTTTTCAAAGTAACAGTCCTGATTCCCCAAGACACCAAATTAATGACATCATGGTTCGTCAGAAGGTAGGAATCAATAATACCAGTACGTACAATAGCACGACCAATAAATTGATCCCGAAATTCAACTACGAGCTTTTTAACTGCAACAACTTTAATATACGCTATTGGAGCTGGAATTACCGCGGCTGCTGGCACCAGACTTGCCCTCCAA
+
DDDDDIIIIIIIIIIIIIIIIIIIIIIIIIIIIIIIIIIIIIIIIIIIIIIIIIIIIIIHIIIIIIIIIHIGHIIIIGIIIIIIIIIIIIIIIIIIIIIIIIIIIIIIIIIIIIIIIIHIIIIIIIIIIIIIIIIIIIIIHIIIIIIIIIIIIIIIIIIIIIIIIIIIIIIIIIIIIHIIIIIIIIIIIIIIIIIIIIIIIIIIIIIIIIIIIIIIIIIIIIIGIIIIIIIIIIIIIIIIIIHHIIIIIIIIIIIIIIIIIIIIIIIIIIIIIIIIIIIIIGIIIIIIIIIIIIIIIIIIIIIIIIIIIIIIIIIIIIIIIIIIIIIIIIIIIIIIIIIIDDDDD
@HISEQ:969:HM2KJBCX2:2:1101:10473:95214 2:N:0:ACTATGCA
TGTCAGCTGTCGCCCAACTATCCCTATTAATCATTACGTCAATCCTAGAAACCAACAAAATAGGATCAACGTCCTATTTCATTATTCCATGCTAATGTATTCAAGCGCGAGCCTGCTTTAAACACTCTAATTTTTTCAAAGTAACAGTCCTGATTCCCCACCACACCAAATTAATGACATGATGGTTCGTCAGAAGGTAGAAATCAGTAACACCAGTACGTACCGAAGGCACGACCAGCGTACTAATCCCGAAATTCAACTACGAGCTTTTTAACTGCAACAACTTTAATATACGCTATTGGAGCTGGAATTACCGCGGCTGCTGGCACCAGACTTGCCCTCCAA
+
DDDADIIIIHIIIIIIIIIIIIIIIIIIIIIIIIIIIIIIIIIIIIIIIIIIIIIIIIGIIIIIIIIIIIIIIIIIIIIIHIIIIIIIIIIIIIIIIIIIIIIIIIIIIIHHHIHIIIIIIIIIIIIIIIIIIHIIIIIIIIIIIIIIIIIIIIIIIIIIIIIIIIIIIIHHIHIIHIIIIIIIIIIIIIIIIIIIIHIIIHIHIIIIIIIIIIIIIIIIIIIIIIIIIIIIIIIIIIIIIIIIHIIIIHHIIIHHIIIIIIIIIIIIIIIIIHIIIIIIIIIIIIIIIIIIIIIIHIIIIIIIIIIIIIIIIIIIIIIIIIIIIIIIIIIIIIIIIIIIDDDDD
@HISEQ:969:HM2KJBCX2:2:1101:5216:94492 2:N:0:ACTATGCA
TGTCAGCTGTCGCCCAACTATCCCTATTAATCATTACGTCAATCCTAGAAACCAACAAAATAGGATCGAACGTCCTATTTCATTATTCCATGCTAATGTATTCAAGCGTTAGCCTGCTTTAAACACTCTAATTTTTTCAAAGTAACAGTCCTGTTTCCCTGCAACACCAAATTAATGACATTACAGTTCTTCAGAAAGGAGGAATCAGCGAAGCCAGTACATACCAGTGGCACGACCAACCTGCTGACCCCGAAATTCAACTACGAGCTTTTTAACTGCAACAACTTTAATATACGCTATTGGAGCTGGAATTACCGCGGCTGCTGGCACCAGACTTGCCCTCCAA
+
DDDDBHIIIHIIIIIIEHIIIHHHHHHHHGHHIIIHIIHIIGHGHFCHHHIHIHHIIII?G?EGHIIIIIHHHHHEHHHH1@FHEHHE@CHH?C?HHIHGGDHHHHHHGIHEHHHCADFEHHF?IHHHHHFHHIHHHGFHIHHGHIIIEEEHIIHHIIHHHHHHFHEGHHHG@HHHHHHHHHFEEHHHEHIHIIIIIIGHIIHHEGHIHEIIIIIIIIHEHEHHHFHGEIHHIHED?HHHHHG@@<AECHHHHIIIIHHGHFHIH@IHHIHHFEHIHHIIIHHF<<CEHGIHHIIIIHEIIIIIIGIIIIIHHF?CIIIIHIHGGFHEGIIIHHHCHIIIHB?DDD
@HISEQ:969:HM2KJBCX2:2:1101:5766:96215 2:N:0:ACTATGCA
TGTCAGCTGTCGCCCAACTATCCCTATTAATCATTACGTCAATCCTAGAAACCAACAAAATAGGATCGAACGTCCTATTTCATTATTCCATGCTAATGTATTCAAGCGTTAGCCTGCTTTAAACACTCTAATTTTTTCAAAGTAACAGTCCTGTTTCCCTGCAACACCAAATTAATGACATTACAGTTCTTCAAGAAGGAGGAATCAGTAAAGCCAGTACATACCATTGGCACGACCAACCTACTGACCCCGAAATTCAACTACGAGCTTTTTAACTGCAACAACTTTAATATACGCTATTGGAGCTGGAATTACCGCGGCTGCTGGCACCAGACTTGCCCTCCAA
+
DDDDDIIIIIIIIIIIIIIIIIIIIIIIIIIIIIIIIIIIIIIIIIIIIGIIIIIIIIIIHHHIEHHIIIIIHIIIIIIIIIIIIIIIIIIIIIIHIIIIIIIHIIIIIIIIIIIIIIHIHIHIIIIIIIIIIIIIIIIIHIIIIIIIIIIIIIIIIIHIIIIIIIIIIIIIIIIIIIIIIIIIIIIIIIIIIIIHIIIIIIIIIIIIIIIIIIIIIIIIIIIIIIIIIIIIIIIIIIIIIIHIIIIIIIIIIIIIIIIIIIIIIIIIIIIIIIIIIIIIIIIIIIIIIIIIIIIIIIIIIIIIIIIIIIIIIIIIHIIIIIIIIIIIIIIIIIIIIIIIIDDDDD
@HISEQ:969:HM2KJBCX2:2:1101:16350:96237 2:N:0:ACTATGCA
TGTCAGCTGTCGCCCAACTATCCCTATTAATCATTACGTCAACCCTAGAAACCAACAAAATAGGATCAAACGTCCTATTTTATTATTCCATGCTAATGTATTCAAGCGTTAGCCTGCTTTAAACACTCTAATTTTTTCAAAGTAACAGTCCTGTTTCCCCGCAACACCAAATTAATGGCATCACGGTTCTTCAAGAAGGAGGAATCAGCGAGGCCAGTGCATACCATTGGCACGACCAACATGCTGAACCCGAAATTCAACTACCAGCTTTTTAACTGCAACAACTTTAATATACGCTAATGGAGCTGGAATTACCGCGGCTGCTGGCACCAGACTTGCCCTC
+
DDD<DFHHIIHHH@GHHHIHIHIIIGIHHIHGEGHDGEHGHIIHHHFHIHIHHHFHHEHIHHHE<GHIGIHHIIIHEHGIHHHIHIH1CGHHIFHHGFIIFC>FHFHFGHCGGHFGGGIIGFHHFIGHGGHFIIIIIHE?GGFIHFF=F1CDDGECCHHE6HHCEFHHEGEHIIHHHFH?GCCHH@CEGGHD:D7FG<GFGHEF:CB/F5<7G<C<1H??<8FAH@GFHEGHFG<7GD:1<1<<1<0/CC<11HC1G<C<11<11<10?HFHF<<111<1<1<<11F<C<1<0</1<1<1HHHHIHHHGHHCHHIHDCCGGGIHHHHIIIHHF@HHIIDDDDD
@HISEQ:969:HM2KJBCX2:2:1101:10273:97116 2:N:0:ACTATGCA
TGTCAGCTGTCGCCCAACTATCCCTATTAATCATTACGTCGATCCTAGAAACCAACAAAATAGAATCAAACGTCCTATTTCGTTATTCCATGCTAATGTATTCAAGCGTGAGCCTGCTTTAAACACTCTAATTTTTTCAAAGTAACAGTCCTGATTCCCCATGACACCAAATTAATGACATCATGGTTCGTCAGAAGGTAGGAATCAATAATACCAGTACGTACAATAGCACGACCAATAAATTGATCCCGAAATTCAACTACGAGCTTTTTAACTGCAACAACTTTAATATACGCTATTGGAGCTGGAATTACCGCGGCTGCTGGCACCAGACTTGCCCTCCAA
+
DDDDDIIIIIIIIIIGIIIIIIIIIIIIIIIIIIIIIIIIHIIHIIIIIIIIIIIIIIHIIIIIIIIIIIHIIIIIIIIIHHIIIIIIIIIIHIHIIIIHIHEHIHHIIHHGHIIIIIIHHIIIIIIIIIIIIIIIIIIIIIHHIHIIHHHIIIIIIIIIIIGIIHHIIIIHIIIHIIIIIHIIIIIHGIIHIIHIIIIIHIIIIIIIIIHHGIIHHHHHIIIIIHHHHIIHIHHGIIHIIIHHIIIHGIHHHIIHHCHIHDIHFIIIIIHIIHHIIIIIHIHIIHHHIIHIHIIHGIIHIIIIIIHIIIIIIHIIHIIHHIIIHFHIIHIIIIIIIIIIDDDDD
@HISEQ:969:HM2KJBCX2:2:1101:9583:97056 2:N:0:ACTATGCA
TGTCAGCTGTCGCCCAACTATCCCTATTAATCATTACGTCAATCCTAGAAACCAACAAAATAGGTTTGAACGTCCTATTTCATTATTCCATGCTAATGTATTCAAGCGTTAGCCTGCTTTAAACACTCTAATTTTTTCAAAGTAACAGTCCTGTTTCCCTGCAACACCAAATTAATGGCATTACAGTTCTTCAGAAAGGAGGAATCAGCGAAACCAGTTCATACCAGTGGCACGACCAACCTGCTGACCCCGAAATTCAACTACGAGCTTTTTAACTGCAACAACTTTAATATACGCTATTGGAGCTGGAATTACCGCGGCTGCTGGCACCAGACTTGCCCTCCAA
+
DD<D01<@<<<C1000<<C@<FG?<GGHEE@1<1<<C?1<0DCGH@@1<<F1FH?H?DFHEHFE1<D01<1<FE00D@@HE1CEHH111<CG1<11IHHCIIHG@1HHHIGII8IHHEHBCBDFFEIHECEHHHGHCGAFCGBCBEEGEGHH@GHCHFHIIIIII6HGIHHFCHFHHG@HHEHHGC?FHIHHIH:HCE7CFGHE@IIHHHHGEGHFDFHHHEHEEHGIIHHECFEHHF<CIHFFCHIHDDHIHHHHEIHHHIIHD<FEEHHHC1<IHGHHEEHG?CD?IIHIGIIHHEHHFIHHH?HFGGHHGHHHHHIHHHE?HHHHFCG@IIHHIIHHHADD@B
@HISEQ:969:HM2KJBCX2:2:1101:12632:97065 2:N:0:ACTATGCA
TGTCAGCTGTCGCCCAACTATCCCTATTAATCATTACTTCAGTCCTAGAAACCAACAAAATAGAACCAAAGTCCTATTCCATTATTCCATGCTAATATATTCAAGCAAACATGCCTGCTTTAAACACTCTAATTTTTTCAAAGTAAAAGTCTTGGATCCCTAGCGCACTCAATTAAGAGCACACTAGTTCCCCAAAAGGAAAAGCCCAAAGTTGCAGTACAAACCTTACGGTTGACGGCAACTATAAGCCCAAAATTCAACTACGAGCTTTTTAACTGCAACAACTTTAATATACGCTATTGGAGCTGGAATTACCGCGGCTGCTGGCACCAGACTTGCCCTCCAA
+
DDDDDIIIHHIIIIIE1CHHIIHIIHIIGIIIHIIFIIIIIIIIII@FEHHIIIHIIIIIIIHHHHIIIIHHIIIIIIIGHIIIIIIIHHHHIIGIIIIHHIIIIIIIIIIIHIIIIIHIIIHIIIIHHIHIIIHHHHHIIIIIIIHIIIIIHHGGHHHIIIHHEEFHIIIGHFIIIIHIHGIIIIIHHHGIIHHIHIHIIIIIIIIIIIIIIIIIIIIII<HIIIIIHIIIIIIIIIIHFFFGHHIIIIIIIIIHHHIHIIIIIIIIIIIIIIIIHHIIIIIIIIIIIIIIIHHIIIIIHIIIIIIIIIIIIIIIIIIIIHIIIIIIIIIIIIIIIIIIIDDDDD
@HISEQ:969:HM2KJBCX2:2:1101:20358:96824 2:N:0:ACTATGCA
TGTCAGCTGTCGCCCAACTATCCCTATTAATCATTACGTCAATCCTAGAAACCAACAAAATAGGATCGAACGTCCTATTTCATTATTCCATGCTAATGTATTCAAGCGTTAGCCTGCTTTAAACACTCTAATTTTTTCAAAGTAACAGTCCTGTTTCCCTGCAACACCAAATTAATGACATTACAGTTCTTCAGAAAGGAGGAATCAGCGAAGCCAGTGCATACCAGTGGCACGACCAACCTGCTGACCCCGAAATTCAACTACGAGCTTTTTAACTGCAACAACTTTAATATACGCTATTGGAGCTGGAATTACCGCGGCTGCTGGCACCAGACTTGCCCTCCAA
+
DDDDDIIIIIIIIIIIIIIIIIIIIIIIIIHIIIIIIIIIIIIIIIIIIIIIIIIIGIIIIIHIIIIIHHHIHHHIIIIIIIIIIIIIIIIIIIIIIIIIIIIHIIIIIIIHIIIIIIIIIHHIHIIIIIHIIHIIIIIIIIIIHGIIIIIIIIIIIIIIIIIHIIIIHHIHIIIIIIIIIIIIIIIIIIIIIIIIIIIIIIIIHIIIIIIIHIIIIIIIIIIIIIIIIIHIIIIIIIIIIIIHHIIIIIIIIIIIIIIIIIIIIIIIIIIIIIIIIIIIIIIIIIIIIIIIIIIIIIIIIIIIIIIIIIIIIIIIIIIIIIIIIIIIIIIIIIIIIIIIIDDDDD
@HISEQ:969:HM2KJBCX2:2:1101:13963:97051 2:N:0:ACTATGCA
TGTCAGCTGTCGCCCAACTATCCCTATTAATCATTACGGTGATCCTAGAAACCAACGAAATAGAATCAGTCCGTCCTATTTCATTATTCCATGCTAATGTATTCAGACGATAGTCTGCTTTAAACACTCTAATTTTTTCAAAGTAACAGTCCTGATTTCCCATCACACCAAATAAATGGCATGAAAGTTCCTCAGAAGGTAGAGATCCATCTCACCAGTGCAGACAATTAAGCCTGACCAATGGGTAGACCCCGAAGTTCAACTACGAGCTTTTTAACTGCAACAACTTTAATATACGCTATTGGAGCTGGAATTACCGCGGCTGCTGGCACCAGACATGCCCTCCAA
+
DDDDDIIIIIIIIIIIIIIIIIIIIIIIIIIIHHIIIIIIIIIIIIIIIIIIIIIIIGHIIIHIIIIIIIIIIHIHIIIIIIIHIIHIIIIHHHIIIIIIIIIIIIHHIIHIIHIIIIIHIIIHIIIHIIIIIIIIIIIIIIIIIIIIIIIIIIIIIIIIIIIIIIIIIIIIIHHIIIIIIIIIIIHIIIIIIIIIIIIIIIIIIIIIIIIIIIIIIIIIIIIIIIIIIIIIIIIIIIIIIIIIIHGIIIIIIIIIIIIIIIIIIIIIIIIIIIIIIIIIIIIIIIIIIIIIIIIIIIIIIIIIIIIIIIIIIIIIIIIIIIIIIIIIIIIIIIIIIIIIIIIDDDDD
@HISEQ:969:HM2KJBCX2:2:1101:11815:98180 2:N:0:ACTATGCA
TGTCAGCTGTCGCCCAACTATCCCTATTAATCATTACGTCAATCCTAGAAACCAACAAAATAGGATCGAACGTCCTATTTCATTATTCCATGCTAATGTATTCAAGCGTTAGCCTGCTTTAAACACTCTAATTTTTTCAAAGTAACAGTCCTGTTTCCCTGCAACACCAAATTAATGGCATTACAGTTCTTCAGAAAGGAGGAATCAGCGAAGCCAGTACATACCAGTGGCATGACCAACCTGCTGACCCCGAAATTCAACTACGAGCTTTTTAACTGCAACAACTTTAATATACGCTATTGGAGCTGGAATTACCGCGGCTGCTGGCACCAGACTTGCCCTCCAA
+
DDDDDIIIIIIIIIIIIIIIIIIIIIIIIIIIIIIIIIIIIIIIIIIIIIIIIIIIIIIIIIHHHIIIIIIIIIIIIIIIIIIIIIIIIIIIHIIIIIIIIIIIIIIIIIIIIIIIIIHIIHIIIIIIIIIIIIIIIIIIIIIIIIIIIIIIIIIIIIIIIIIIIIIIIIHHIIIIIIIIIIIIIIIIIIIIIIIIIIIIIIIIIIIIIIIIIIIIIIIIIIIIIIIIIIIIIIIIIIIIIIHGFIIIIIIIIIIIIIIIIIIIIIIIIIIIIIHIIIIIIIIIIIIIIIIIIIIIIIIIIIIIIIIIIIIIIIIIIIIIIIIIIIIIIIIIIIIIIIIIIDDDDD
@HISEQ:969:HM2KJBCX2:2:1101:10822:98272 2:N:0:ACTATGTA
TGTCAGCTGTCGCCCAACTATCCCTATTAATCATTACGGCGGTCCTAGAAACCAACAAAATAGAACCGCACGTCCTATTCTATTATTCCATGCTGTAATATTCGAGCAAAGGCCTGCTTTGAACACTCTAATTTTTTCAAAGTAAAAGTCCTGGTCCCCAACACACCCAGTGAAGGGCATGCGGTTCTCCAGAAGAAAAGGCCCGGCCGGACAAGTGCACGCGGTGAGGCGGACCTGCCAGCCAGGCCAAAGGTTCAACTACGAGCTTTTTAACTGCAACAACTTTAATATACGCTATTGGAGCTGGAATTACCGCGGCTGCTGGCACCAGACTTGCCCTCCAA
+
DDDDDIIIIIHIHIIIIIIIIIIIIIIIIHHIHIIIHEHHIIIHIHHIIIIIIHIIIIIIIIHIHHHDH<CHHIIIIIIGIGHIIIIEHIIIIHHIIIIHHHHIIIIIIIIIIIIIIIIIIIIHIHIIIHHIIIIIIIIIHIHHIIIIIIIIIHIIIIIIIHHHHHGHHHHHHIIIIIIIIIIIIIIHHIIIIIIIHIHIIIIIIIIIIHIIIIIIIIIIIIIIIIIIIIIIGIIIIIIGIIHIIIHGIHIIHIHIHIIGIIIIIIIIIIIIIIHIIIIIIIHIIHIIIIIIIIIIIHIIIIIIIIIIIIIIIIIIIIIIIIIIIIIIIIIIIIIIIIIDDDDD
@HISEQ:969:HM2KJBCX2:2:1101:9016:98315 2:N:0:ACTATGCA
TGTCAGCTGTCGCCCAACTATCCCTATTAATCATTACGTCAATCCTAGAAACCAACAAAATAGGATCGAACGTCCTATTTCATTATTCCATGCTAATGTATTCAAGCGTTAGCTTGCTTTAAACACTCTAATTTTTTCAAAGTAACAGTCCAAATTCCCCGCAACACCAAATTAATGGCATTACGGCTCATCAGGAAGGAGGAATCAGTGAGACCAGTACATACCAGAGGCATGACCAACCTACTAACCCCGAAATTCAACTACGAGCTTTTTAACTGCAACAACTTTAATATACGCTATTGGAGCTGGAATTACCGCGGCTGCTGGCACCAGACTTGCCCTCCA
+
DDDDDIIIIIIIIIIIIIIIIIIIIIIIHIIIIIIIIIIIIHIGHIIIIIIHIIIIIHHHHHIIIIHIFHHIIIIIIIIIHIHIHIIIIIIIGHIIHHIIIHHHIIHIIIIIHIIHHHIIIIIIIHIIIIIIIIHHHIIIIIHIIIIIHHHHIHHHIIIIIIIIIIIIIIIIIIIHIIIHIIIIIIHIHHIIIIIIIIIIIIIIIIIHIIIIIIIIIIIIIIIIIHIIIIIIHIIHIIIIIHHEIHIIIIIIIIIIIIIIHHHIIIIIIIIIIIIIIIIIHIIIIIIHIIIIIIIIIIHIIIIIIIIIIIIIIIIIIIIIIIIIIIIIIIIIIIIIHIIIDDDDD
@HISEQ:969:HM2KJBCX2:2:1101:1885:99887 2:N:0:ACTATGCA
TGTCAGCTGTCGCCCAACTATCCCTATTAATCATTACGGTGATCCTAGAAACCAACAAAATAGAACCATGCCGTCCTATTCTATTATTCCATGCTAATGTATTCGAGCAAAAATGCCTGCTTTAAACACTCTAATTTTTTCAAGGTAAAGGTCCTGGATCCGCAAGACACCCAATTAAGGACATCAAGTTTCTCCAGAAGGTGAGAAATCAACAGCGACAGTTCATACCCCTTAAGGCATGACCATCACGTCAATCCCGAAATTCAACTACGAGCTTTTTAACTGCAACAACTTTAATATACGCTATTGGAGCTGGAATTACCGCGGCTGCTGGCACCAGACTTGCCCTCCAA
+
DDCDDIIIIHIIIIIIIIIIGIIIIIIIGIIIIIIIIIIIIIHCHIIIIIIIIGIHIHIHHIHIHIHIHIGHIIHIHEHHIIHIIGHIIHIIHCHHGHGHHHFHHHGHIIIIIIIHIIHGHIIHHHIHIHGHIHHHHHEHIIIHHIIHHHIHIIIIIIHGHIIIIHHHIHHIIHHFIIIIIHIIIIHIHHHHIIIIIIHIIIIIIIHIIIIIIIIIIHIIIIIIIIIHIIIIIIIIIIGIIIIIIIIIIIIHHIIIIIIIIIIIIHHIIIIHIIIIIIIIIIIIIIIIIIIIIGIIIIIHIIIIIIIIIIIIIIIIIIIIIIIIIIIIIIIIIIIIIIIIIIIIIIIIDDDDD
@HISEQ:969:HM2KJBCX2:2:1101:4284:101104 2:N:0:ACTATGCA
TGTCAGCTGTCGCCCAACTATCCCTATTAATCATTACGTCGATCCTAGAAACCAACAAAATAGGTTCGATCGTCCTATTTCGTTATTCCATGCTAATGTATTCAAGCGCGAGCCTGCTTTAAGCACTCTAATTTTTTCAAAGTAACAGTCCTGTTTCCCCGCAACAACAAATTAATGCCATCACGGTTCTACAAGAAGGAGGGACCAGTGAGGCCAGTGCATACCAGTGGCACGACCAACCTACTGGCCCCGAAATTCAACTACGAGCTTTTTAACTGCAACAACTTTAATATACGCTATTGGAGCTGGAATTACCGCGGCTGCTGGCACCAGACTTGCCCTCCAA
+
DDDDDIIIIIHHIHIIIIIIIIIIIIIIIHIIIIHIIGIIIIIIIIIIIIIIIIIIIIIIHHIIHIIIIIIIIIIIIIIIIIIIHIIIHIHHIIHHIIIIIEIIIIIIIIIHIHHHIHHIHHHIIIIIIIIIIIIIIHIIIIIIIIIIIIIHIIHHHHHHIIHIIIIIIIHHIIIIIIIHIIIIIIIIIIIIIIIIIIIIIIIIIIIIIIIIIIIIIIIIIIIIHEIIIIIIIIIIIIIIIIHHHIIIIIHIIIHIHIIIIIIIIIIIIIIIHIIIIIIIIIIIIHIIIIIIIIIIIHIIIIIIIIIIHIIIIIIIIIIIIIIIIIIIIIIIHIIIIIDGIDDDDD
@HISEQ:969:HM2KJBCX2:2:1102:10777:2284 2:N:0:ACTATGCA
TGTCAGCTGTCGCCCAACTATCCCTATTAATCATTACGTCAATCCTAGAAACCAACAAAATAGGATCGAACGTCCTATTTCATTATTCCATGCTAATGTATTCAAGCGTTAGCTTGCTTTAAACACTCTAATTTTTTCAAAGTAACAGTCCAAATTCCCCGCAACACCAAATTAATGGCATTACGGATCATCAGGAAGGAGGAATCAGTGAGACCAGTACATACCAGAGGCATGACCAACCTACTAACCCCGAAATTCAACTACGAGCTTTTTAACTGCAACAACTTTAATATACGCTATTGGAGCTGGAATTACCGCGGCTGCTGGCACCAGACTTGCCCTCCAA
+
DDDDDIIIIIIIIIIIIIIIHIIIIIIIIIIIIIIIIIIIIIIIIIIIIIIIIIIIIIIIIIHIIIHIIIIIIHHHIIIIIIIIIIIHIIIGIIIIIIIIIHHIIIHIIIIIIIIIIIIIIHHHIIIGHIIIIIIIIIIHIIIIIIIHHIIIIIIIIHHIIIIHIHHIIIIIIIIIIIIIIIIIIIIIIIIIIHIIIIIHHIIIIIIIIIIIIIIIIIIIIIIHIIIIIIIIIIIIIIIIHIHHGIHIIIIIIIIIIIIIIIIIIIIIIIIIIIIIIIIIIIIIIIIIIIIIIIIIIIIIIIIIIIIIIIIIIIIIIIIIIIIIIIIIIIIIIIIIIIIIIDDDDD
@HISEQ:969:HM2KJBCX2:2:1102:8447:2952 2:N:0:ACTATGCA
TGTCAGCTGTCGCCCAACTATCCCTATTAATCATTACGTCAATCCTAGAAACCAACAAAATAGGATCGAACGTCCTATTTCATTATTCCATGCTAATGTATTCAAGCGTTAGCCTGCTTTAAACACTCTAATTTTTTCAAAGTAACAGTCCTGTTTCCCTGCAACACCAAATTAATGACATTACAGTTCTTCAAGAAGGAGGAATCAGTAAAGCCAGTACATACCATAGGCACGACCAACCTACTGACCCCGAAATTCAACTACGAGCTTTTTAACTGCAACAACTTTAATATACGCTATTGGAGCTGGAATTACCGCGGCTGCTGGCACCAGACTTGCCCTCCAA
+
<DDDDHHIIIHHIHIIIGIIIIIHIIIIIIGHHHHHIHHHHFHEHHIHIIGEHHHHIIIIIFHEGHHHIIIHHHGHII@GHHIHCEEEHHHEHHIIIIIIIHIIHHHHHHHIIIHHHHIHIGGIIIHGHH@HHHIHIHH?IIHHIHHEHGHIIEHHIHHHEIIIIIIIHHEHHHFHIIHIFHIIHGIHHHEIHIHHHHIHGIIIIHHHHGFGHIIHIIHHGHHHGE@GHHHHDCHHIHHIHGDG<GIIIHIHHHIIIIIHIIIHIHGIGIHIIHHIIIIIIHIIHGHHIHHIIIIGHHHHGHIIHEHHIIHHIIIIIIIIIIIIIGHIIIIIIHIGIHIIIADDDD
@HISEQ:969:HM2KJBCX2:2:1102:13023:3217 2:N:0:ACTATGCA
TGTCAGCTGTCGCCCAACTATCCCTATTAATCATTACGTCAATCCTAGAAACCAACAAAATAGGATCAACGTCCTATTTCATTATTCCATGCTAATGTATTCAAGCGCGAGCCTGCTTTAAACACTCTAATTTTTTCAAAGTAACAGTCCTGATTCCCCGCCACACCAAATGAATGACATGATGGTTCGTCAGAAGGTAGGAACCAGTAACACCAGTACGTACCTAAGGCACGACCAACGTACTGATCCCAAAATTCAACAACGAGCTTTTTAACTGCAACAACTTTAATATACGCTATTGGAGCTGGAATTACCGCGGCTGCTGGCACCAGACTTGCCCTCCAA
+
DDDDAGGHIHHHHIIGHGIIIIHIIIIHIIIIIIIIIIIIIIIHIIIIGIIIIIIIICGHIIEHGIIGHFIIHFHIIHIFHIHIIIIIHIIIIFHIHFHHGEEEHHIIIHIIIIHHHHHIIIIIIHHGHHHFGFFC?GHHHHHHHHHHIHIIHIEHHIIHHHIIHIHHHIIIIHIHIIHIIHIIIHIIIIHIIIIIIHIHHHIIIIIIHIHHH:IHIIIIHIHHHIIIHIIIIII>IIIIIHHIIIIIIIIHFD<<FIIIHDIIHIHHHHHIIIIIIIIHIIIIIIHHIIHCIHIIIIIIIIIIIIIIIIHHIIIIHIHIFIIHIHIHIIHIIIIIIIIICDDCD
@HISEQ:969:HM2KJBCX2:2:1102:1534:3556 2:N:0:ACTATGCA
TGTCAGCTGTCGCCCAACTATCCCTATTAATCATTACTTCAGTCCTAGAAACCAACAAAATAGAACTAAAGTCCTATTCCATTATTCCATGCTAATATATTCAAGCAAACATGCCTGCTTTAAACACTCTAATTTTTTCAAAGTAAAAGTCTTGGATCCCTAGCGCACTCAATTAAGAGCACACTAGTTCCCCAAAAGGAAAAGCCCAAAGTTGCAGTACAAACCTTTCGTTTGACGGCAACTATAAGCCCAAAATTCAACTACGAGCTTTTTAACTGCAACAACTTTAATATACGCTATTGGAGCTGGAATTACCGCGGCTGCTGGCACCAGACTTGCCCTCCAA
+
0<<D@<FH11<1<0<<GHHGFGH?EHC1<1<11D1CFECHFEDCHIEE1<<FHII@@G?1<D<<11CHHC<D<<CCCEC1FHE@CC1@@C@1D1DGHH@FFIHG@EFHEFHHD@@FCEHFGE1CCGEBF6CEFC@EAC?EG?H?B11?EHDBF11C<AD?HE/CD<<G?ECF<CGHHD/<EGDF/FHIHD=HHIHHHFHEEGH;HHHEG?EGG1@C6F@HHG<DHHCCHH#=EEIHHEFCD?GG<HHFG?HG<C1CCGC0EC<HHFHIIIHHGIIIIHFD1C@HG?HHHIIHGCHHHEHHGEIIIHHFC@HHHEEHGHHEHIGIIIHHCHHEHGHGIHHE<D<<<0
@HISEQ:969:HM2KJBCX2:2:1102:8192:3759 2:N:0:ACTATGCA
TGTCAGCTGTCGCCCAACTATCCCTATTAATCATTACGTCAATCCTAGAAACCAACAAAATAGGATCAACGTCCTATTTCATTATTCCATGCTAATGTATTCAAGCGCGAGCCTGCTTTAAACACTCTAATTTTTTCAAAGTAACAGTCCTGATTCCCCACCACACCAAATTAATGACATGATGGTTCGTCAGAAGGTAGAAATCAGTAACACCAGTACGTACCGAAGGCACGACCAGCGTACTAATCCCGAAATTCAACTACGAGCTTTTTAACTGCAACAACTTTAATATACGCTATTGGAGCTGGAATTACCGCGGCTGCTGGCACCAGACTTGCCCTCCAA
+
DDDDDIIIIIIIIIIIIIIIIIIIIIIIIIIIIIIIIIIIIIIIHIIHIIIIIIIIGG@GHIHHHHIIIIIIIIIIIIIIIIIIIFIIIIIHHHHHHIIIIIIHIIIIHHIIHIIIIIIIIHHIIIIIIIHHHIIIHIIIHIHGHIIIIIIIIIIIGIIHIHHHIHIIIIHHIIHIGIHIIIIIIHIIIIIIIIIIIIIIIIIIIIIIIIIHHHIIIIIIIIGIIHHIIIIIIIGIIIIIHHHHHIIIHIIIIIIIIHHIHHIIIHIHIIIIIHIIIIGHIIHHGIIIIIIIIIIIIIIIIHIIIIIIIIIIIIIIIIIIIIHHIIIIIIIIHIIIIIIICDDDD
@HISEQ:969:HM2KJBCX2:2:1102:2358:4042 2:N:0:ACTATGCA
TGTCAGCTGTCGCCCAACTATCCCTATTAATCATTACGTCGATCCTAGAAACCAACAAAATAGGATTAACGTCCTATTTCATTATTCCATGCTAATGTATTCAAGCGTTAGCCTGCTTTAAACACTCTAATTTTTTCAAAGTAACAGTCCTGATTTCCCGCAACACCAAATTAATGACATCACGGATCGTCAAGAAGGAGGAATCAGTAAAGCCAGTGCATACCAATGGCATGACCGACTTACTAACCCCGAAATTCAACTACGAGCTTTTTAACTGCAACAACTTTAATATACGCTATTGGAGCTGGAATTACCGCGGCTGCTGGCACCAGACTTGCCCTCCAA
+
DD@DDIIIIIIIIIIIHIIIIIIIIIIIIIIIIHIIIIHIIIIIIIHIHIIIIIIIHIIEHHIIGHIIHHHCCGHCHHGHIIIHIIGHIIIHIIGIIIHIHHHHGIIIHIGHIIIIHIHIIIIIIIHIIIIHIIIHIHIIHIIIIHIIIIHIIIHIIIIIHIIIHIIIIIIIHIHHHHHIIIIIIIIIIHHIIIIIIIIIIIIIIIIIHIIIIIIIIIIIIIHIIIIIIIIIIIIIIIIIIIIHIIIHIIIIIIIIIIIIIHIIIIIIIIIIHHIIIIIIIIIIIIIIIIHIIIIIHHGGIIIIIIIIIIIIIIIIIIIIIIIIIIIIIIIIIIIIIIIIDDDDD
@HISEQ:969:HM2KJBCX2:2:1102:3433:3648 2:N:0:ACTATGCA
TGTCAGCTGTCGCCCAACTATCCCTATTAATCATTACGTCGATCCTAGAAACCAACAAAATAGAATCAAACGTCCTATTTCGTTATTCCATGCTAATGTATTCAAGCGTGAGCCTGCTTTAAACACTCTAATTTTTTCAAAGTAACAGTCCTGATTCCCCATGACACCAAATTAATGACATCATGGTTCGTCAGAAGGTAGGAATCAATAATACCAGTACGTACAATAGCACGACCAATAAATTGATCCCGAAATTCAACTACGAGCTTTTTAACTGCAACAACTTTAATATACGCTATTGGAGCTGGAATTACCGCGGCTGCTGGCACCAGACTTGCCCTCCAA
+
DDDDDIIIIIIHHIIIIIHIHIIHIIIIIIHHIIIIIIHIIIIHIIIIIIIIHIIIIIGIIIEHIHIIIGHIIIIIHIIGHHHHHIIGIIHHIFHIIHIIHHIIIIIIIHIIIIIIIIIIIHIIIIIHHIIIHIHIIIIIHIIIIIIHHIIIIIIIIIIIIIIIIIHIIIIIIIIIIIIIIIIIIIHHIIHIIIIIIHHIIHIIHHIIIIIIIIIIIIIIIIIIIIIIHIIIIII=IIIIIIIIIIIIHHGIIIIIIIIIIIIIIIIIIIHIIIIIIIIIIIIIIIIIIIIIIIIIIIIIIIIIIIIIHIIIIIIIIIIIIIIIIIIIIIIIIIIIIIIIDDDDD
@HISEQ:969:HM2KJBCX2:2:1102:12540:4559 2:N:0:ACTATGCA
TGTCAGCTGTCGCCCAACTATCCCTATTAATCATTACATCGATCCTAGAAACCAACAAAATAGAATCGGATGTCCTATTTCATTATTCCATGCTAATGTATTCAAGCGTGAGCCTGCTTTAAACACTCTAATTTTTTCAAGGTAACAGTCCTAATTCCCCGTGACACCAAATTAATGGCATTACGGTTCTTTAGAAGGTGAGAAATCAATAATATCAGTACATACCAACGGCATGACCGAAACATTGATCCCGAAATTCAACTACGAGCTTTTTAACTGCAACAACTTTAATATACGCTATTGGAGCTGGAATTACCGCGGCTGCTGGCACCAGACTTGCCCTCCAA
+
DDDDDIIIIIIIIIIIIIIIIIIIIIIIIIIIIIIIIIIHIIIIIIIIIIHIIIIIIIIIIIIHIIIIIIIIIIHIGIIIIIIIIIIIIIIIIIIIHIIIIIHIIHIIIIIIIIIHIIIIIIHIHIIIHIIIIIIIIIIIIIIIIIIIIHIIIIIIIIIIIIIIIIIHIIIIIIIIIIIIIIIIIIIHIIIIIIIIIIIIIIIIIHIIIIIIIIIIIIIIIIIIIIIIIIIIIIIIIIIIIIIIHHIIIIIIIIIIIIIIIIIIIIIIIIIIIIIIIIIIIIIIIIIIIIIIIIIIIIIIIHIIIIIIIIIIIIIIIIIIIIIIIIIIIIIIIIIIIIIIIIDDDDD
@HISEQ:969:HM2KJBCX2:2:1102:16056:4742 2:N:0:ACTATGCA
TGTCAGCTGTCGCCCAACTATCCCTATTAATCATTACGTCAATCCTAGAAACCAACAAAATAGGTTTGAACGTCCTATTTCATTATTCCATGCTAATGTATTCAAGCGTTAGCCTGCTTTAAACACTCTAATTTTTTCAAAGTAACAGTCCTGTTTCCCTGCAACACCAAATTAATGACATTACAGTTCTTCAGAAAGGAGGAATCAGCGAAACCAGTTCATACCAGTGGCACGACCAACCTGCTGACCCCGAAATTCAACTACGAGCTTTTTAACTGCAACAACTTTAATATACGCTATTGGAGCTGGAATTACCGCGGCTGCTGGCACCAGACTTGCCCTCCAA
+
0<0D@11<<<G<GHIIIIIIIIIIIIIIIIIIIIIIIIII0GHHIHHIIIIIIIIIIIHHHHHHII@GH1CGHHIHIIIIIEHIIIIHHIIIIIIGIIIHIIIIIIII@EHHIIIIIIIIIGAIIIIIIIIIIHIIIIIIIIIIIIIHIIIIICIHIHHCE@=IIIIIIIHIHIIIIIIHGHIIIIIIIEHIIIIHEH#GG<IHHII00@HFIIIIHHIIIIIIHGHEIIIIIIIIIIIC@G%EGIH:IIIIIIIHIIIIIIIIIIIIIIIIIIIIIIIIIIIIIIHIIIIIIIIIIIIIIIIIIIIIIIIIIIIIIIIIIIIIIIIIIIIIIIIIIIIIIDDDDD
@HISEQ:969:HM2KJBCX2:2:1102:16728:4783 2:N:0:ACTATGCA
TGTCAGCTGTCGCCCAACTATCCCTATTAATCATTACGTCGATCCTAAAAACCAACAAAATAGGGTCAAACGTCCTATTTCATTATTCCATGCTAATGTATTCAAGCGTGTGCCTGCTTTAAACACTCTAATTTTTTCAAAGTAACAGTCCTGATTCCCCATGACACCAAATTAATGACATCACAGTTCGTCAGAAGGTAGAAATCAATAATACCAGTGCATACCGGAGGCACGACCAATATATTGATCCCGAAATTCAACTACGAGCTTTTTAACTGCAACAACTTTAATATACGCTATTGGAGCTGGAATTACCGCGGCTGCTGGCACCAGACTTGCCCTCCAA
+
DDDDDIIIIIIIIIIIIIIIIIIIIIIIIIIIIIIIIIIIIIGIIIIIIIIIIIIIIIIHIIEHHGGHHIIIHIIIIIIIIIIIIIIHHIHIHIIIIIIIIGHHIIIIHIHHIIIIIIHIIIIIIIIIIIIIHHHIIIIIHIIIIIIIIIIIIIIIIIIIIHHIIIIIIIHIIIIIIIIIIIIIIHIHHIHIIIIIIIIIIIIIIIIIIIIIIIIIIIIIIIIIIIIIIIIIIIIIGIIIIIIIHIIIIIIIHHHIIIIIIHHIIIIIIIIIIIIIIIIIIIIIHHIIIIIIIIIIHIHHGIIIIIIIIIIIHIIIIIIIIIIHIIIIIIIIIHIIIIIIIDDDDD
@HISEQ:969:HM2KJBCX2:2:1102:3162:5297 2:N:0:ACTATGCA
TGTCAGCTGTCGCCCAACTATCCCTATTAATCATTACGTCAATCCTAGAAACCAACAAAATAGGATCGAACGTCCTATTTCATTATTCCATGCTAATGTATTCAAGCGTTAGCCTGCTTTAAACACTCTAATTTTTTCAAAGTAACAGTCCTGTTTCCCTGCAACACCAAATTAATGACATTACAGTTCTTCAAGAAGGAGGAATCAGTAAAGCCAGTACACACCATTGGCACGACCAACCTACTGACCCCGAAATTCAACTACGAGCTTTTTAACTGCAACAACTTTAATATACGCTATTGGAGCTGGAATTACCGCGGCTGCTGGCACCAGACTTGCCCTCCAA
+
DDDDCIIIIIIHGGHHIHHIIIIIIIIIHIIIIIIHIIHIIIIIIIIIIIHIIIIIIEHHIIIIIIHHIIIHIIHIIGIIIIIIHIIIIIHHEHIIIIIIIHIIIIHIIIIIIHHIIIHGHGIIIHHHHIHHHIIIIIIIIIHIIIIIHIIHHIIIIIHHIIIIIIIIIHHHIIHHHEIIIIIIHHIIHIIIIHHHHGHGHHIHHIHIIIGIIIIIIIIIIIIIIIHIHIIIIHHHIIHIIHHHIHHIIIHHFHHECIIIIIHHGIIIHIIIIHHIIIIIIIGHIIHIIIIIHIIIIIIIIIIIIIIIIIIIIIIIIHEIHHHIIIIIHIIHHHIIIGIHHBDBDA
@HISEQ:969:HM2KJBCX2:2:1102:19049:5625 2:N:0:ACTATGCA
TGTCAGCTGTCGCCCAACTATCCCTATTAATCATTACGTGATCCTAAAACCAACAAAATAGAACCATCGTCCTATTTTATTATTCCATGCTAATGTATTCAAGCAAAAATGCCCGCTTTAAACACTCTAATTTTTTCAAAGTAAAGGTCCTGATTCATCGAAACACCCAAGAGCATCCCGAATCACCAGAAGGTGAGAAATTGGCTACACACCGTTTCATGCCCCTAAAGGCACAATCGATATATCCCAATCCCGAAATTCAACTACGAGCTTTTTAACCGCAACAACACTAATATACGCTATTGGAGCTGGAATTACCGCGGCTGCTAATACCAGACTTGCCCTCCAA
+
DDDDDIIIIIIIIIIIIIIHIIIIIIIIIIIIIIIIIIIIIIIHIHIIIIIIIIIIIHHIIIIIIIIIIIIIIIIIIIIIIHIIIIHHHHHIIIIIHIIIIHIIIIIIIIIIIIIIIIIIIIIIIIHHHHIIIHIHIIHHHHIIIIIHIHIIIHIIIIIIIIIIHHIIIIHIIIIIIIIIHIIHIIIIIIIIHHIIHIHIIIHHIIIIIIEIIIIIIIIHIGIIIIHHHIIIIIIIHIIIIHIHHIIHHHDIIIIIIHHHIIIIIIIIIIIIIIIIIIIIIIIIIIIIIIIIIIIIIIIIIIIIIIIIIIIIIIIIIIIIIIIIIIIIIIIIIIIIIIIIIIIIDDDDD
@HISEQ:969:HM2KJBCX2:2:1102:13132:5304 2:N:0:ACTATGCA
TGTCAGCTGTCGCCCAACTATCCCTATTAATCATTACGTCGATCCTAGAAACCAACAAAATAGAATCAAACGTCCTATTTCATTATTCCATGCTAATGTATTCAAGCGTGAGCCTGCTTTAAACACTCTAATTTTTTCAAAGTAACAGTCCTGATTCTCCACAACACCAAATAAATGACATCATGGTTCGTCAGAAGGGAGAAACCAACAATGCCAGTACGTACCGAGGCACGACCGACATGATGGTCCCGAAATTCAACTACGAGCTTTTTAACTGCAGCAACTTTAATATACGCTATTGGAGCTGGAATTACCGCAGCTGCTGGCACCAGACTTGCCCTCCAA
+
DDDDDIIIIIHIIIIIHIIIIIIIIIIIIIIIIIIIIIIIIIIIIIIIIIIIIIIIIIIIIIIIHIIIIIHEHIIHIIIIIHIIIIIIIIIIIIIIIIIIIIIIIHIIIIIIIIIIIIIIIIIIIIIIIIIIIIIIIIIIIIIIIIIIIIIIIIIIIIIIIIIIIIIIIIIIIIIIIIIIIIIIIIIIIIHIIHIIIIIIIIIIIIIIIIHIIIIIIIIIIIIHHIIIIIIIIIIIIIIIIIHGIIIIIIIIIIIIIIIIHHIHIIIIIIIIIIIIIIHIIIIIIIIIIIIIIIIIIIIIIIIIIIIIIIIIIIIIIIIIIIIIIIIIIIIIIIIIIIIIDDDDD
@HISEQ:969:HM2KJBCX2:2:1102:12286:5855 2:N:0:ACTATGCA
TGTCAGCTGTCGCCCAACTATCCCTATTAATCATTACGTCGATCCTAGAAACCAACAAAATAGAATCAAACGTCCTATTTCATTATTCCATGCTAATGTATTCAAGCGTACGCCTGCTTTAAACACTCTAATTTTTTCAAAGTAACAGTCCTGATTCCCCACGACACCAAATTAATGACATCGCGGTTCTTCAGAAGGTAGGAACCAATAATGCCAGTACGTACCGAAGCACGACCAACAATTCGATCCCGAAATTCAACTACGAGCTTTTTAACTGCAACAACTTTAATATACGCTATTGGAGCTGGAATTACCGCGGCTGCTGGCACCAGACTTGCCCTCCAA
+
DDADDIHIEH@@HHIIIIIIIIIIIIIIIIIIIIHHHHIGGGHIIIHIIIIHIHIIIIIIIGIHHHHEHIIHHHHHHHGHIIHIHFHIIIHIIIIIHIIIIGIIIIIHIHHIIIIHHHHHHIIIHHIIIIIIHHIHHHGIHHHIIIIHIIIIHHHGIHIIIIHIIIIIIIIIIIIIIIHHHIIHIHHIIIIIIHIIHHGIIIIIHHIIIIIIIHIIIIIIIIIIHHIHHIIIIIIIIIHIHFGFHF=IIIIIHHGHIHIIIHIIIIIIIIIIIIIIIIIIIHIIIIIGHHIIIIIIIIIIIIIIIIHIIIHH?IHIIIIIIGIIIIIIIIIIIIIHIIIIDCDDD
@HISEQ:969:HM2KJBCX2:2:1102:20062:5977 2:N:0:ACTATGCA
TGTCAGCTGTCGCCCAACTATCCCTATTAATCATTACGTCAATCCTAGAAACCAACAAAATAGGATCGAACGTCCTATTTCATTATTCCATGCTAATGTATTCAAGCGTTAGCTTGCTTTAAACACTCTAATTTTTTCAAAGTAACAGTCCAAATTCCCCGCAACACCAAATTAATGGCATTACGGCTCATCAGGAAGGAGGAATCAGTGAGACCAGTGCATACCGATGGCATGACCAATCTACTAACCCCGAAATTCAACTACGAGCTTTTTAACTGCAACAACTTTAATATACGCTATTGGAGCTGGAATTACCGCGGCTGCTGGCACCAGACTTGCCCTCCAA
+
DDDDDIIIGHGCEEHIE0FEFHHFEFHHHHIEHHHHHIHEHCHCFH@EHIIECEEHHHHHIH?FEEEEEECCHFHIIIIIHHEGHHE@CCHHHHHHHHHGHHIHGHIIHHHEFGFHHHHHEHHHHHIHHEFGHEHIIIHHHIHIHHIHGIHHHFGHHDHCEHIIHIHIHHHIIHHHHIHHHHHIIIIHEHHGIHHIIIHHHHHHHIIIIIHHIHHHHIIHIIIIIIHFIIIIIIHI<IIIHHFFCHHHHHHHIIIHHHHIHIIIIIHHHHHHIIHH@HGIIIIIIIHFIIIIHIIIHHIIHHIHFECGCIHIGIIIIIIIIIIIHHHFIIIIIIIIIIIIIBDDDD
@HISEQ:969:HM2KJBCX2:2:1102:7604:6422 2:N:0:ACTATGCA
TGTCAGCTGTCGCCCAACTATCCCTATTAATCATTACGGTGGTCCTAGAAACCAACAAAATAGAATCATCCGTCCTATTTTATTATTCCATGCTAATGTATTCAAGCAAAATGCCTGCTTTAAACACTCTAATTTTTTCAAAGTAAAGGTCCTGGTTCCCCGCGGCACCCAATTAAGGACATCGCGGTTCTCCAGAAGGTGAGAAATTGACTACACCAGTTCATACCCCTTAAGGCACGACCGATGTGTCAATCCCGAAATTCAACTACGAGCTTTTTAACTGCAACAACTTTAATATACGCTATTGGAGCTGGAATTACCGCGGCTGCTGGCACCAGACTTGCCCTCCAA
+
DDDDDIIIIIIIIIIIIIIIIIIIIIHIIIHIIIIIIIIIIIIIIIIIIIIIIIIIIIHIIIIIIIIHIIIIIIIIIIIIIIIIIIIIIIIIIIGIIGHIIHIIIIIIIIIIIIIIIIIIIIIIIIIIIIIIIIHIIIIIIIIIIIIIIIIIIIIIIIIIIIIIIIIIIIIIIIIIIIHIIIIIIIIIIIIIIIIIIIIIIIIIIIIIIIIIIIIIIIIHIIIIIIIIIIIIIIHIIIIIIIIIIIIHIHIHIIIIIIIIIHIIIHIIIIIIIIIIIIIIIIIIIIIIIIIGIIIIIIIIIIIIIIIIIIIIIIIIIIIIIIIIIIIIIIIIIIIIIIIIIIIIIIDDDDD
@HISEQ:969:HM2KJBCX2:2:1102:2783:6667 2:N:0:ACTATGCA
TGTCAGCTGTCGCCCAACTATCCCTATTAATCATTACGTCGATCCTAGAAACCAACAAAATAGAATCAAACGTCCTATTTCGTTATTCCATGCTAATGTATTCAAGCGTGAGCCTGCTTTAAACACTCTAATTTTTTCAAAGTAACAGTCCTGATTCCCCATGACACCAAATTAATGACATCATGGTTCGTCAGAAGGTAGGAATCAATAATACCAGTACGTACAATAGCACGACCAATAAATTGATCCCGAAATTCAACTACGAGCTTTTTAACTGCAACAACTTTAATATACGCTATTGGAGCTGGAATTACCGCGGCTGCTGGCACCAGACTTGCCCTCCAA
+
DDB@DHEHHGGEHHHIHIIGHHFEGIIIIIIEHIIHIHFGHHIHGGHHHHIIHHIIICHIHHHEHIFHGHHEHHEHGHHIIFEHHIHEHCE1CGHIIIGIHHHHIIHHHHHHHHHHHGHIIIIIIIGIIIIIIHIHIIHGHIIIIIIIIIHIHHHIHIFIIIIIIIIHIIIHHIHIIIIIIIHIHIIIIIIIIIIIIIIIHIIIIIIIIIIIHIIIIIIIIHIIIIIIIIIIIIIIHIIIIIIHIIIIIIIIIIHHIIIIIIIIIIIIIIIIIIIIIIIIIIIIIHHIIIIIIIIIIIIIIIIIIIIHIIIIIIIIIIIIIIIIIIIIIIIIIIIIIIIIDDDDD
@HISEQ:969:HM2KJBCX2:2:1102:9857:6472 2:N:0:ACTATGCA
TGTCAGCTGTCGCCCAACTATCCCATTAATCATTACATCGATCCTAGAAACCAACAAAATAGAATCGGATGTCCTATTTCATTATTCCATGCTAATGTATTCAAGCGTGAGCCTGCTTTAAACACTCTAATTTTTTCAAGGTAACAGTCCTAATTCCCCGTGACACCAAATTAATGGCATTACGGTTCTTTAGAAGGTGAGAAATCAATAATATCAGTACATACCAACGGCATGACCGAAACATTGATCCCGAAATTCAACTACGAGCTTTTTAACTGCAACAACTTTAATATACGCTATTGGAGCTGGAATTACCGCGGCTGCTGGCACCAGACTTGCCCTCCAA
+
DCDCDIIIIIIIIIIIIIIGIIIIIIIIIIIIHHIIIIIIIIIIIIIIIIIIIIIIIIIIIIIIIIIIIIIIHIIIIIIIIIIHIIIIIIIHGHIIIIIIIIIIIIIIIIIHIIIIIIIIIIIIIIIIIIIIIIIIIIIIIIIIIIIIIIIIIIIIIIIIIIIIIIIIIIIIIIIIIIHIIIIIIIIIIIIIIIIIIIIIIIIIIIIIIIIIIIIIIIIIIIIIIIIIIIIHIIIIIIIIIIHHGIHIIIIIIIIIIIIIHIIIIIIIIIIIIIIIIIIIIIIIIIIIIIIIIHIIIIHHHIIHIFIIIIHIIIIIHIIIIIIIIIIIIIIIIHIIIIIIIDDDDD
@HISEQ:969:HM2KJBCX2:2:1102:16122:7453 2:N:0:ACTATGCA
TGTCAGCTGTCGCCCAACTATCCCTATTAATCATTACGTCGATCCTAGAAACCAACAAAATAGAATCAAACGTCCTATTTCATTATTCCATGCTAATGTATTCAAGCGTGAGCCTGCTTTAAACACTCTAATTTTTTCAAAGTAACAGTCCTGATTCCCCACAACACCAAATAAATGACATCATGATTCGTCAGAAGGGAGAAACCAACAATGCCAGTACGTACCTAGGCACGACCGACATGACGGTCCCGAAATTCAACTACGAGCTTTTTAACTGCAGCAACTTTAATATACGCTATTGGAGCTGGAATTACCGCGGCTGCTGGCACCAGACTTGCCCTCCAA
+
DDDDDHIIIIIIHHIHIIIGHIHIIIIIIIIIHIIIIIIHDDHIIGHFHHIIIIHIEHHIIHIHHIHHIHIIIIIHIIIHHHHIHIIHIIIIHHIHIHGHHHHHHIIHIIIHIIIIIIEHHCFHIHHIHIHHIHHIHIHHIHHIHHIIIIIIIHIHEHHEHHDEHHHIIEHIHHIHGHIHEHHIHIIH?HH@HIIIHGIHHHHGEHHHHHIHEHHHGHIHHHHIIIHIHHIHHEHEIHHHGED<<C@HCIIHHIHCH@HHCHHHFEHHFIIIHHIHIIHHHEHHHF@HHIHCIIHIIHFGFFHHHHIIIIIIIIIIIIHHHEHEGIHIFHIIIHHHEGHIDDDDD
@HISEQ:969:HM2KJBCX2:2:1102:19313:6379 2:N:0:ACTATGCA
TGTCAGCTGTCGCCCAACTATCCCTATAATCATTACGTCAATCCTAGAAACCAACAAAATAGGATCGAACGTCCTATTTCATTATTCCATGCTAATGTATTCAAGCGTTAGCTTGCTTTAAACACTCTAATTTTTTCAAAGTAACAGTCCAAATTCCCCAAAACACCAAATTAATGGCATTAAGGTTCATCAGGAAGGAGGAATCAGTGAGACCAGTACATACCAGAGGCATGACCAACCTACTAACCCCGAAATTCAACTACGAGCTTTTTAACTGCAACAACTTTAATATACGCTATTGGAGCTGGAATTACCGCGGCTGCTGGCACCAGACTTGCCCTCCAA
+
DDDDDIIIIIIIIIIIIIIIIIIIIIIIIIIIIIIIIIIIIIIIIIIIIIIIIIIIIIIIIIIIIIIIIIGHIIIIIIIIIIIIIIIIGHHIIIIIIIIIIHIHHIIIIIIIIIIIIIIIIIIIIIIIIHHIIIIIHIIIIIIIIIHHIIIIIHIIIHHIIHIIHHIIIIHIIIIIIIHIHHIHIIIIIIIIIIIIIIIIIIHHIIIIHIHIIIIHIIIIIIIIIIIIIIIIIIIIIIIIIHHHIIIIIIIIIIIIIGIIIIIIIIIIIIIIIIIIIIIIIIIIIIIIIIIIIIIIIIIHIIIIIIIIIIIIIIIIIIIIIIIIIIIIIIIIIIIIIIIIDDDDD
@HISEQ:969:HM2KJBCX2:2:1102:17175:7784 2:N:0:ACTATGCA
TGTCAGCTGTCGCCCAACTATCCCTATTAATCATTACGTCGATCCTAAAAACCAACAAAATAGGGTCAAACGTCCTATTTCATTATTCCATGCTAATGTATTCAAGCGTGTGCCTGCTTTAAACACTCTAATTTTTTCAAAGTAACAGTCCTGATTCCCCATGACACCAAATTAATGACATCACAGTTCGTCAGAAGGTAGAAATCAATAATACCAGTGCATACCGGAGGCACGACCAATATATTGATCCCGAAATTCAACTACGAGCTTTTTAACTGCAACAACTTTAATATACGCTATTGGAGCTGGAATTACCGCGGCTGCTGGCACCAGACTTGCCCTCCAA
+
DDDDDIIIIIIIIIIIIIIIIIIIIIIIIIIIIIIIIIIIIIIIIIIIHIIIIIIIIIHHIIHIHIIIIIIIIIIIGHIIIIIIIIHIIIIIHHIIIIIIIIIIIIIIIIIIHHHIIHIIIIIIIIIIIIIIIIIIHHIIHIIIIIIIIIIIIIIHIIIHIIHHIIIIIIIHIIIIIHIIIIIIIIIHIIHHIIHIIIIIIIIIIIIIIIIIIIIIIIIHIIIIIIIIIIIIIIIIIIIIIIIHGIIIIIIIIIIIHGIIIIHIIIIIIIIIIIIHHIIIIIIIIIIIIIIIIIIIIIIHHIIIIIIIIIIIIIIIIIIIIIIIIIIIIIIIIIIIIIIIIDDDDD
@HISEQ:969:HM2KJBCX2:2:1102:2641:8559 2:N:0:ACTATGCA
TGTCAGCTGTCGCCCAACTATCCCTATTAATCATTACGGTGATCCTAGAAACCAACAAAATAGAACCATGCCGTCCTATTTTATTATTCCATGCTAATCTATTCAAGCACAAGCCTGCTTTAAGCACTCTAATTTTTTCAAGGTAATAGCTCTGCTTCCCCAACGCACTAACTTAATAGCATGCTGGTTGTTCAGAAGGTAGGAATTCATCAGGCCAGTGCGGACAGTGAAGCCCGACCAACCGACAAACTCCGAAATTCAACTACGAGCTTTTTAACTGCAACAACTTTAATATACGCTATTGGAGCTGGAATTACCGCGGCTGCTGGCACCAGACTTGCCCTCCAA
+
DDDDDIIIIIIIIIIIIIIIIIIIIIIIIIIIIIIIIIHIIHIIIIIIIIIIIIIIIIIIIIIIIIIIIIIIIIIIIGIIIIIIIIIIIIIIIIIIIIIIIHHIIIIIIIHIIHIIIIIIIIHIIIIIIIIHIIIIIIIIIIIIIIIIIIIIIIIIIIIIIIHIIIIIIIIIIIIHIHGIIIIIIIIIIIIIIIIIIIIIIIHIIHIIIIIIIIIIIIIIIIIIIIIIIIIIIHIIIIIIIIIIIHGIHIIHIIIIIIIIIIIHHIIIIIIIIIIIIIIIIIIIIIIIIIIIIIIIIIIIIIIIIIIIIIIIIIIIIIIIIIIIIIIIIIIIIIIIIIIIIIIDDDDD
@HISEQ:969:HM2KJBCX2:2:1102:1993:8121 2:N:0:ACTATGCA
TGTCAGCTGTCGCCCAACTATCCCTATTAATCATTACGTCGATCCTAGAAACCAACAAAATAGAATCAAACGTCCTATTTCATTATTCCATGCTAATGTATTCAAGCGTGCGCCTGCTTTAAACACTCTAATTTTTTCAAAGTAACAGTCCTGATTCCCCACGACACCAAATTAATGACATCGCGGTTCTTCAGAAGGTAGGAACCAATAATGCCAGTGCGTACCGAAGCACGACCAACAATTTGATCCCGAAATTCAACTACGAGCTTTTTAACTGCAACAACTTTAATATACGCTATTGGAGCTGGAATTACCGCGGCTGCTGGCACCAGACTTGCCCTCCAA
+
DDDDDIIIIIIIIIIIIIIIIIIIIIIIIHIIIIIIIIIIIIIIIIIIIHIIIHIIHIIIIHIIIIIIIIIHHGHIIIIIIIIIIIIIIIIIIHIIIIIIIIIIIIIIIIIIIIIIIIIIIIIIIIIIIIIIIHIHIIIIIIIIIIIIIIIIIIIHIIIIIIIIIIIIIIIIIIIIIIIIIIIIIIIIIIIIIIIIIIIIIIIIIIIIIIIIIIIIIIIIIIIIIIIIIIIIIIIIIIIIIIHHIIIIIHHIIIIIIIIIIIIIIIIIIIIIIIIIIIIIIIIIIIIIIIIIIIIIIIIIIIIIIIIIIIIIIIIIIIIIIIIIIIIIIIIIIIIIIIIIDDDDD
@HISEQ:969:HM2KJBCX2:2:1102:7881:8723 2:N:0:ACTATGCA
TGTCAGCTGTCGCCCAACTATCCCTATTAATCATTACGTCAATCCTAGAAACCAACAAAATAGGATCAAACGTCCTATTTCATTATTCCATGCTAATGTATTCAAGCGTTAGCCTGCTTTAAACACTCTAATTTTTTCAAAGTAACAGTCCTGTTTCCCTGCAACACCAAACTAATGACATTACAGTTCTTCAAGAAGGAGGAACCAGTAAAGCCAGTACATACCAGAGGCACGACCAACCTACTAATCCCGAAATTCAACTACGAGCTTTTTAACTGCAACAACTTTAATATACGCTATTGGAGCTGGAATTACCGCGGCTGCTGGCACCAGACTTGCCCTCCAA
+
@DDDDHGHHGHEHIHHHCHIIIHEFHFHHHH@EEGHHEDHHIIIEHHEEHHIIHFHEEGHHIIFE?EFDCHEFHHHHHEFHHHIF@HIIIC@G@CHIGHHGEGHIEC@GHHHHHFIHHIHHHHHFIIHHHFIHHGHIHIHIIHHHHHEHHHHIIHHIHHGIHIIIF@GEHIIHHHHHHHHHIIIIIHFHHHGGHIHHIHHHHG@IIHHHIHFII:IIIIHIIHIHHIGHIHHHHEFEHEFHHFCCG<CCHEC@IIIHHIIHIIIHFGIIHHHFHEHEIHFIIIHHHIIHHHHIIIIIHIIIIIHHHIIIIIIIHIIHHIHIHIIIHGHHFIHFIHHIIHIIAD@D@
@HISEQ:969:HM2KJBCX2:2:1102:3741:9609 2:N:0:ACTATGCA
TGTCAGCTGTCGCCCAACTATCCCTATTAATCATTACAACGGTCCTAGAAACCAACAAAATAGAACCATGCCGTCCTATTCTATTATTCCATGCTAATGTATTCGAGCAAAAATGCCTGCTTTAAACACTCTAATTTTTTCAAGGTAAAGGTCCTGGATCCGCAAGACACCCAATAAAGGACATCAAGTTTCTCCAGAAGGTGAGAAATCAACAGTAACAGTTCATACCCCTTAAGGCATGACCATCACGTCAATCCCGAAATTCAACTACGAGCTTTTTAACTGCAACAACTTTAATATACGCTATTGGAGCTGGAATTACCGCGGCTGCTGGCACCAGACTTGCCCTCCAA
+
DDDDDIIIIIIIIIIIIIIIIIIIIIIIIIIIIIIIIIIIIHIHIIIIIIIIIIIIHHHIIIIIIIIIIGIIIIHIIIIIIIIIIIIIIIIHHHIIGIGHIIHIIIIHIIIIIIIIIIIIIIIIIIIIIIIIIIIIIIIIIIIIIIIIIIIIIIIIIHIIIHIIIIIIIIIIIIIIIIIIIIIIIHIIIIIIIIIIIIIIIHIIIIIIIIIIIIIIIIIIIIIIIIIIIIIIIIIIIIIIIIIIIIIIIIHDIIIIIIIIIIIIIIIIIIIIIIIIIIIIIIIIIIIIIIIIIIIIIIIIHIIIIIIIIIIIIIIIIIIIIIIIIIIIIIIIIIIIIIIIIIIIIIIIDDDDD
@HISEQ:969:HM2KJBCX2:2:1102:16568:9706 2:N:0:ACTATGCA
TGTCAGCTGTCGCCCAACTATCCCTATTAATCATTACGTCAATCCTAGAAACCAACAAAATAGGATCGTCGTCCTATTTCATTATTCCATGCTAATGTATTCAAGCGTTAGCCTGCTTTAAACACTCTAATTTTTTCAAAGTAACAGTCCTGTTTCCCCGTAACACCAACTTAATGGCATTACGGTTCTACAAGAAGGAGGAATCAGCAAAGCCAGTGCATACCAGTGGCACGACCAACTTGCTGACCCCGAAATTCAACTACGAGCTTTTTAACTGCAACAACTTTAATATACGCTATTGGAGCTGGAATTACCGCGGCTGCTGGCACCAGACTTGCCCTCCAA
+
DDDDDIIIHIIIHIIIIIIIIIIIIIIIIIIIIIIIIIIIIIIFHIIIIIIIIIIIGIIHIIGIIIIIIHHIIIHIIIIIIIIIIIHHHIIHGIIIHHIHIIIHHIGIIIIHIIIIIIIHIIIIIIIIIIIIIIIHIIIIIIIIHIIIIIIIIIIIIIIGIIIIIIIIIIHIIIIIIIIIIIIIIIIHIIIIIIIIIIIIIIIIIIIIIIHIIIIIIIIIIIIIIIIIIIIIIIIIIIIIHIHIIIIIHIHIIIIIIIIIIIIIIIGIIIIIIIIIIIIIIIIIIIIIIIIIIIIIIIIIIIIIIIIIIIIIIGIIIIIIIHIIIIIIIIIIIIIIIIIHDDCDD
@HISEQ:969:HM2KJBCX2:2:1102:18575:8788 2:N:0:ACTATGCA
TGTCAGCTGTCGCCCAACTATCCCTATTAATCATTACGTCAATCCTAGAAACCAACAAAATAGGATCGAACGTCCTATTTCATTATTCCATGCTAATGTATTCAAGCGTTAGCTTGCTTTAAACACTCTAATTTTTTCAAAGTAACAGTCCAAATTCCCCGCAACACCAAATTAATGGCATTACGGATCATCAGGAAGGAGGAATCAGTGAGACCAGTACATACCAGAGGCATGACCAATCTACTAACCCCGAAATTCAACTACGAGCTTTTTAACTGCAACAACTTTAATATACGCTATTGGAGCTGGAATTACCGAGGCTGCTGGCACCAGACTTGCCCTCCAA
+
DDDDDIIIIIIIIIIIIHHIIIIIIIIIIIIIIIIIHIIIIIIIIIIIHIHIIIIIIIIIIIIIIIIIIIIIIHIIIIIIIIIIIIIIIIIHHHIHIIIIIHIIIIHIIIIIIIIHIIIIIIHIIIIIHHHIHIIIIHIHIIIIIIIHFHIIHHIIIIIIIIIIIIHIIIIHHHHIIIIIIIIIIIIIGIIIIIIIIIIIIIIIIIIHIHIIIIIIIGIIIIIIIIIIIIIIIIIIIIIIIIIHIIIIIIIIIIHIIIIIHIIIHIIIIIIIIIIIHIIIIIIIIIIIIIIIIIIIIIIIIIIIHIIIIIIIIIIIIIIIIIIIIIIIIIIIIIIIIIIIIDDDDD
@HISEQ:969:HM2KJBCX2:2:1102:12340:10516 2:N:0:ACTATGCA
TGTCAGCTGTCGCCCAACTATCCCTATTAATCATTACGTCAATCCTAGAAACCAACAAAATAGGATCGAACGTCCTATTTCATTATTCCATGCTAATGTATTCAAGCGTTAGCCTGCTTTAAACACTCTAATTTTTTCAAAGTAACAGTCCTGTTTCCCTGCAACACCAAATTAATGACATTACAGTTCTTCAGAAAGGAGGAATCAGCGAAGCCAGTGCATACCAGTGGCACGACCAACCTGCTGACCCCGAAATTCAACTACGAGCTTTTTAACTGCAACAACTTTAATATACGCTATTGGAGCTGGAATTACCGCGGCTGCTGGCACCAGACTTGCCCTCCAA
+
DDDDDIIIIIIIIIIHIIIIHIIIIIIIIIIHIIHHIIHIGIIIIIIIIIIIHIIIIIHIIHFHIIHHHHIIIIHIHHHIHIHHIHHEHHIIIIIIIIIIIIIIIIIIIIIIIHIIIHIIIHIIIIIIIIIHIIIIHHIHIIIIIIHHHHIIIIHIHHIIHHIHIHHIIIIIIIIIIIIIHHIIIIIIHIIIIIIIIIIIIIIIIIIIIIIIIIHHHIIIIIIHGHIHIIIIHIIIIIHIIHIHHIIIIIIHIIIIIIIIIIIIIIIIGIIIIHHIIIIIIIIIIIHHHIHIIIGIIIIIHIIIIIIIIIIIIIIIIIIIIIIIIIIIIIIHGIIIIIIIH@@DDD
@HISEQ:969:HM2KJBCX2:2:1102:13982:11652 2:N:0:ACTATGCA
TGTCAGCTGTCGCCCAACTATCCCTATTAATCATTACGGTGGTCCTAGAAACCAACAAAATAGAACTACAACGTCCTATTCTATTATTCCATGCTAATCTATTCAAGCAATAGCCCGCTTTAAACACTCTAATTTTTTCAAGGTAATGGTCCTGGCTCCCCAACACACCCAATAAAGGGCATACTGGTTCACCAGAAGGAAGACCCGACAGCAGACAGTACTCGCCAAAGACGGACCGCCCGGCCAGGCCTAAAATTCAACTACGAGCTTTTTAACTGCAACAACTTTAATATACGCTATTGGAGCTGGAATTACCGCGGCTGCTGGCACCAGACTTGCCCTCCAA
+
DDDDDIIIIIIIIIIIIIIIIIHIIIIIIIIIIIIIIIHIIIIHHHHIIIIIIIIIIIIIIIHIHHHIIIIIIIIIIHHIIIIIIGIIIIIHIIIHIIIIIIIIHIIIIIIIIIIIIIGIIHHHHIIHIIHIIHHHFIHIIIIIIIIIIIIIIIIIIIIIIIIIIIIHIIIIIIIIHHIIIIIIIIIIHIIIIIIIIIIIIIIIIHIIIIIHIIIIIIIIIIIIIIIIIIIIIIIIHIIIIIIHHIIIHIIIIIIIIIIIIIIIIIHIIIIIIIIIIIIIIIIIIIIIIIIIIHIIIHIHHIIIIIIIIIIIIIIIIIIIIIIIIIIIIIIIIIIIIIIIIDDDDD
@HISEQ:969:HM2KJBCX2:2:1102:2110:11936 2:N:0:ACTATGCA
TGTCAGCTGTCGCCCAACTATCCCTATTAATCATTACATCGATCCTAGAAACCAACAAAATAGAATCGGATGTCCTATTTCATTATTCCATGCTAATGTATTCAAGCGTGAGCCTGCTTTAAACACTCTAATTTTTTCAAGGTAACAGTCCTAATTCCCCGTAACACCAAATTAATGGCATTACGGTTCTTTAGAAGGTGAGAAATCAATGATAACAGTGCATACCAACGGCATGACCGAAATATTGATCCCGAAATTCAACTACGAGCTTTTTAACTGCAACAACTTTAATATACGCTATTGGAGCTGGAATTACCGCGGCTGCTGGCACCAGACTTGCCCTC
+
DDDDDIIIIHIIIIIIIIIIIHIIIIIIIIHIIIIIIIHIIIGIIIIIIIIIIIIIIHIIIGEHIHHHIIIHIHHIIIIIGFHIHIIHHIHGHHIIIIHIIFIHHIIIHHHHIHIIIIHHIIIIIIIHIIIHIIIIGHIIIHHIIIIIIIIIIIIHIIIIIIIIIIIIIIIIHIIIIHIIHIIHHHIIIIIIIIHIIIIIIIIIIHIIIIIIIIIIIIIIIHHIIIIIIIIIIIIIIIIIIIHIIIIHHIIHIIIIIIIIIIIIIIIIIIIIIIIHIIIIIIHHIIIIIHHIIIIIIIHIIIIIGIIIIIIIIIIIIHIIIIIIIIIIGIIIIIIIIIIDDDDD
@HISEQ:969:HM2KJBCX2:2:1102:2852:11813 2:N:0:ACTATGCA
TGTCAGCTGTCGCCCAACTATCCCTATTAATCATTACGTCAATCCTAGAAACCAACAAAATAGGATCGAACGTCCTATTTCATTATTCCATGCTAATGTATTCAAGCGTTAGCCTGCTTTAAACACTCTAATTTTTTCAAAGTAACAGTCCTGTTTCCCTGCAACACCAAATTAATGGCATTACAGTTCTTCAGAAAGGAGGAATCAGCGAAGCCAGTGCATACCAGTGGCACGACCAACCTGCTGACCCCGAAATTCAACTACGAGCTTTTTAACTGCAACAACTTTAATATACGCTATTGGAGCTGGAATTACCGCGGCTGCTGGCACCAGACTTGCCCTCCAA
+
DDDDDIIIIIIIIIIIIIHIIIIIIIIIIHIIGIIEEHHIIHIIEHHIIHIHHHIIHIHHHHFHEHHHHHEDEHHHHIIIIIHIIIEGCGHHEHIEHIHHHIIHHHHHHHIGIIIIHHIIHHEIHIIGIIHHHIHIIHHHIIHIHHHIIIIIHHHHIIIIIIGIHHIHHIGHHHIIIHIIGIIIIHHHIIIIIIIIIIIIIHIIHIIIIII>IIIIIIIIIIIIIHH?IIIIIIIIIIHIIIHHFHIIIIIIIIIIIIIIIIIIIHIHIIIIIIHIIIIHIIIIIIIIIIIIIIIIIIIIIIIIIIIIIIIIIIIIIIIIIIIIIIIIIIIIIIIIIIIIIDDDDD
@HISEQ:969:HM2KJBCX2:2:1102:16983:11368 2:N:0:ACTATGCA
TGTCAGCTGTCGCCCAACTATCCCTATTAATCATTACGGTGGTCCTAGAAACCAACAAAATAGAACCACAACGTCCTATTCTATTATTCCATGCTAATCTATTCAAGCAATAGCCCGCTTTAAACACTCTAATTTTTTCAAGGTAATGGTCCTGGCTCCCCAACACACCCAATTAAGGACATACTGGTTCACCAGAAGGAAGACCCGACAACAGGACAGTACTCGCCAAAGACGGACCGCCCGGCCAAGTCTAAAATTCAACTACGAGCTTTTTAACTGCAACAACTTTAATATACGCTATTGGAGCTGGAATTACCGCGGCTGCTGGCACCAGACTTGCCCTCCAA
+
DDDDDHIIHIIIIIIIHIHIHHIIIIIHIIIIIIIIIHEHEHIIHIIIIIIIIIIIIHHHHIHHIIIIIIHHGIIHHIHEHHIIGHGHIIIEHIIIIHHHHHHIHIHIIIIIHHHIIIIIHHHIHIHHIIIIIHHIIHHIIIHHHIHHHGHIIHIIHIHHHIIIIIHIIIIHGHGIIHIIIGIIIIIIHIHIIHIIHIIIHHHIIIIIIIIIHIIHIIIIIIIHHHHHIIIIIIIIIIIHHHIIIHIIIHIIIIIHIIIIIIHHIHFHHIHIHIHHIIIIIIIIHHIIIIHIIHHIIIHGHHIIIIIIIIIIIIIIIIIIIIIIIIIIIIIIHHIIIIIIIIDDDDD
@HISEQ:969:HM2KJBCX2:2:1102:3520:12717 2:N:0:ACTATGCA
TGTCAGCTGTCGCCCAACTATCCCTATTAATCATTACATCGATCCTAGAAACCAACAAAATAGAATCAAAACGTCCTATTTCATTATTCCATGCTAATGTATTCAAGCGTAAGCCTGCTTTAAACACTCTAATTTTTTCAAAGTAACAGTCCTGATTCCCCATGACACCAAATTAATGACATCATGGTTCGTCAGAAGGGAGAAATCAATAAGCTAGTACGTACCAAAGGCACGACCAACATATTGATCCCGAAATTCAACTACGAGCTTTTTAACTGCAACAACTTTAATATACGCTATTGGAGCTGGAATTACCGCGGCTGCTGGCACCAGACTTGCCCTCCAA
+
DDDDDIIIIIIIIIIIIIIIIIIIIIIIIIIIIIIIIIIIIIIIIIIIIIIIIIIIIIIIIIIIIIIIIIGIIIIIIIIIHHIIIIIIIIIIHHIIIIIIIHIIHHIIIIIIIIIIIIIIIIIHHHIIIIIIIIIHIIIIIIIIIIIIHIIIIIIIIIIIIHHIIIIIIIIIIIIIIIIIIIIIIIIIIIIIIIIIIIIIIIIIIIIIIIIIIIIIIIIIIIIIIIIIIIIIIIIIIIIIIIIHHIIIIIIIIIIIIIIIIIIIIIIIIIIIIIIIIIIIIIIIIHHIIIIIIIIIIIIIIIIIIIIIIIIIIIIIIIIIIIIIIIIIIIIIIIIIIIIIIDDDDD
@HISEQ:969:HM2KJBCX2:2:1102:4463:12679 2:N:0:ACTATGCA
TGTCAGCTGTCGCCCAACTATCCCTATTAATCATTACGGTGATCCTAGAAACCAACAAAATAGAACCATGCCGTCCTATTCTATTATTCCATGCTAATGTATTCGAGCAAAAATGCCTGCTTTAAACACTCTAATTTTTTCAAGGTAAAGGTCCTGGATCCGCAAGACACCCAATTAAGGACATCAAGTTTCTCCAGAAGGTGAGAAATCAACAGCGACAGTTCATACCCCTTAAGGCATGACCATCACGTCAATCCCGAAATTCAACTACGAGCTTTTTAACTGCAACAACTTTAATATACGCTATTGGAGCTGGAATTACCGCGGCTGCTGGCACCAGACTTGCCCTCCAA
+
BDDDBHIIIIHIIIIIIIIIIIHIIHIIGHIIIIIIIIGHHIIIIIIIIIIIIIIIIIIIIIHHHHEHHCGCHHHCHHGIFEEHIHHEHEHHHCEHHHIHHFHFHFHIIHIHEHFHIIIGHHFHHCHG?HHHHHIIIHHIIIHGCHIIHHHEHHIGGHHDHIIIHGHHH<EIHIHHIIIFHFHGHHIIHHHHHHHHHIHHIIIIHGHF@IIIIIIIIHHHHHHIHHEHIHHEHHI)IIIIIIIIHGIIIHC1GHIIIIIIIIIIIIIIIHIIIIHIIIIIIHIIIIIIIIIIIIIIIIIIHIIIIIIIIIIIIIIIIIIIIIIIIIIIIIIIIIIIIIIIIIIIIIIIDDDDD
@HISEQ:969:HM2KJBCX2:2:1102:12228:13799 2:N:0:ACTATGCA
TGTCAGCTGTCGCCCAACTATCCCTATTAATCATTACATCGATCCTAGAAACCAACAAAATAGAATTGGATGTCCTATTTTATTATTCTATGCTAATGTATTCAAGCGTGAGCCTGCTTTAAACACTCTAATTTTTACAAAGTAACAGTCCTAATTCCCCGTGACACCAAATTAATGGCATTACGGTTCTTTAAAAGATGAGAAATTAATAATATCAGTACATACCAACGGCATGACCAAAACATTGATTTCGAAATTCAACTACGAGCTTTTTAACTGCAACAACTTTAATATACGCTATTGGAGCTAGAATTACTGTGGCTGCTAGCACCAGACTTGCCCTCCAA
+
@<<BDH1<GHIECC@0D<CHCCF?DHGHECH1FEHHIIIHIIEC0CHI?FHH?GHHIEHIII@HICC<@1<DC?FDEDGCHFEHCFEHHI@1G1CDFHHFE<FCHFHHCHDHCHHHFEHHHFGEEHHIHHGG@FFIIIHFHHHHGFCGHHHHHHIECC@GCGGCEF?DEHFHEIIHGIIIIHHCE8IHHIHFEIHHHHHHGHHHHEGFHHFHHHIHHHHHHHHEEHGGHE1?CGCCFCHEF@FGD8GHHHEHIIIHGHH@ECCEE@F<<1EFC?HGHGEGFH?EHHCCF@G1EHHDHIIIHHHIHG@CG@HHGD1@F1IIHEHE<<<1?G@IHEHE<C0?C1<0<00
@HISEQ:969:HM2KJBCX2:2:1102:8740:15049 2:N:0:ACTATGCA
TGTCAGCTGTCGCCCAACTATCCCTATTAATCATTACGGTGACCCTAGAAACCAACAAAATAGAACCATGCCGTCCTATTCTATTATTCCATGCTAATGTATTCGAGCAAAAATGCCTGCTTTAAACACTCTAATTTTTTCAAGGTAAAGGTCCTGGATCCGCAAGACACCCAATTAAGGACATCAAGTTTCTCCAGAAGGTGAGAAATCAACAGCGACAGTTCATACCCCTTAAGGCATGACCATCACGTCAATCCCGAAATTCAACTACGAGCTTTTTAACTGCAACAACTTTAATATACGCTATTGGAGCTGGAATTACCGCGGCTGCTGGCACCAGACTTGCCCTCCAA
+
DDDDDIIIIIIIHIIIIIIIIIIIIIIIIIIIIIIIIIHIHIGIIIIIIHIIIIIIIIHIIIIIIIIIIHIHIHHIIIIIIIIIIGIIHIIIGIIIIIIIIEHHHIIIIHIIIIIIIIIIIIIIIIHIIIIIIIIIIIIIHIHIIIIIIIIIIIIIIIIIIIIIIIIIIIIIIIIIIIIIIIIIIIIIIIHIIIIIIIIIIIIIIIIIIIIIIIIIIIIIIIIIIIHIIIIIIIIIIIIIIIIIIIIIIIHGIIIIIIIIIIHIIIIIIHIIIIIHIIIIIHIIIIIIIIIIIIIIIIIIIIIIIIIIIIIIIIIIIIIIIIIIIIIIIIIIIIIIIIIIIIIIIIIIDDDDD
@HISEQ:969:HM2KJBCX2:2:1102:10897:14850 2:N:0:ACTATGCA
TGTCAGCTGTCGTACCCAACTTATCCCTATTAATCATTACGTCGATCCTAGAAACCAACAAAATAGGATTAACGTCCTATTTCATTATTCCATGCTAATGTATTCAAGCGTTAGCCTGCTTTAAACACTCTAATTTTTTCAAAGTAACAGTCCTGATTTCCCGCAACACCAAATTAATGACATTACAGTTCTTCAAGAAGGAGGAACCAGTAAAGCCAGTACATACCAGAGGCACGACCAACTTACTAATCCCGAAATTCAACTACGAGCTTTTTAACTGCAACAACTTTAATATACGCTATTGGAGCTGGAATTACCGCGGCTGCTGGCACCAGACTTGCCCTCCAA
+
DDDDDIIIIIIGIIIIIIIIIIIIIIIIIIIIIIIIIIIIIIIIHHIIIIIIIIIIIHIIIIIIIIGIIIIIIIIIIIIIIIIIIIIIIIIIIIHIIIIIIIIHIIIIIIIIIIIIIIIIHIIIIIIIIIIHIIIIIIIIIIIIIHIIIIIIIIIIIIIIHIIIIIIHIIIIIIIIIIHIIHIIIIIIIIIHIIIIIIIIIHHIIIIIIHIIIIIIIIIIIIIIIIIIIIIHIIIIIHIIIIIIIHHIIIIIIIIIIIIIIIIIIIIIIIIIIIIIIIIIIIIIIIHIIIHIIIIIIIIIIHGIIIIIIIIIIIIIIIIIIIIIIIIIIIIIIIIIIIIIIIIDDDDD
@HISEQ:969:HM2KJBCX2:2:1102:20081:15461 2:N:0:ACTATGCA
TGTCAGCTGTCGCCCAACTATCCCTATTAATCATTACGTCAATCCTAGAAACCAACAAAATAGGATCGAACGTCCTATTTCATTATTCCATGCTAATGTATTCAAGCGTTAGCTTGCTTTAAACACTCTAATTTTTTCAAAGTAACAGTCCAAATTCCCCGCAACACCAAATTAATGGCATTACGGCTCATCAGGAAGGAGGAATCAGTGAGACCAGTACATACCAGAGGCATGACCAACCTACTAACCCCGAAATTCAACTACGAGCTTTTTAACTGCAACAACTTTAATATACGCTATTGGAGCTGGAATTACCGCGGCTGCTGGCACCAGACTTGCCCTCCAA
+
DDDDDHHIIIIIIHHIHIIIIIIIHIIIIIIIHIIIHHHHHIIHHIIGIIIIIIIIGIHIIHHHEHIHHIHHHHEHHHIIGGHHIIIHCHEH?GHHHHHHHHGHHGHIIHGHHHHIHHHIHIIIGHHHHICEFHGHHFHHFIHHIIIHIIIHHHHIHIHHIHHHEHIIHHFGHHIHFEIHHHIIHIHIIHIHIIIIIIIIIIHHHIIIIIIHHIGIIIIIIIHFHIIIHHGIIIIIIHGHHHHGHHHIHGIHIIIIIHEHHIIHIHGIIIIIIIIHIIIGIIIIIIIIIIIHIIIIIHIIIIIIHIHIIIIIIIIHIIIIIIIIHIIIIIIIHEGHHIIIIBDDDD
@HISEQ:969:HM2KJBCX2:2:1102:3013:16691 2:N:0:ACTATGCA
TGTCAGCTGTCGCCCAACTATCCCTATTAATCATTACGTCGATCCTAGAAACCAACAAAATAGAATCAAACGTCCTATTTCATTATTCCATGCTAATGTATTCAAGCGTTAGCCTGCTTTAAACACTCTAATTTTTTCAAAGTAACAGTCCTGTTTCCCCGCAACACCAACTTAATGGCATTACGGTTCTACAAGAAGGAGGAATCAGCAAAGCCAGTGCATACCAGTGGCACGACCAACTTGCTGACCCCGAAATTCAACTACGAGCTTTTTAACTGCAACAACTTTAATATACGCTATTGGAGCTGGAATTACCGCGGCTGCTGGCACCAGACTTGCCCTCCAA
+
DDDDDIIIIIIIIIIIIIIIIIIIIIIIIIIIIIIIIIIIIIIHIIIIIIIIIIIIIHIIIIIIIIIIIIIIIIIIIIIIIIIIIIGGHHIIIIIIIIIIIIIIIIIIIIIIHIIIIIIIIIHIIIIIIIIIIIIIIHIIIIIIIIIIIIIIIIIIIIIIIIIIIIIIIIIIIIIIIIIIIIIIIIIIIIIIIIIIIIIIIIIIIIIIIIIIIIIIIIIIIIIIIIIIIIIIIIIIIIIIIIIHGIIIIIIIIIIIIIIIIIIIIIIIIIIIIIIIIIIIIIIIIIIIIIIIIHIIIIIIIIIIIIIIIIIIIIIIIIIIIIIIIIIIIIIIIIIIIIIIIDDDDD
@HISEQ:969:HM2KJBCX2:2:1102:10918:16848 2:N:0:ACTATGCA
TGTCAGCTGTCGCCCAACTATCCCTATTAATCATTACTCATTTCCCCAAAAACCAACAAAATTCGAGATACGAGTCCTAAATTATTATTCCATGCTAATGTATTCATAACTTTCAGCCTGCTTTAAACACTCTAATTTTTTCAAAGTAAAGGTCCTGGATTGCGAACCCAACCCAGTAAAGGGCAGGAACGTTCTCCAGGAAGATGGTAAGCGCGCATCGGCACTCACACACGATACCGTGGCGGGCCAAGCGCACTATACCAGAAATCCAACTACGAGCTTTTTAACTGCAACAACTTTAATATACGCTATTGGAGCTGGAATTACCGCGGCTGCTGGCACCAGACTTGCCCTCCAA
+
DDDDDIIIIIIIIIIHIIHIIIIIIIIIIIIIIIHIIIIIIIIIIIHIIIIIIIIIIIIGHIIIIEHIHHHHHIHIIIIIIIIIIIIIIGIIIIIIIIIIIHHIIIIIIIIIIIIIHIIIIIIIIIIHIIHIIHIIIHHIIHHFHHHIIIIIHIHGIHIIIIIHEHHHHHHHIIHHHIHHHFIIIIIIIIIIIHHGIIIIIIIIIIIIIIIHIIIIIHIIIIIIHIIIHHHIIIHIIIHIIGIIIHIHIIIIHIIHHHIIIIIIIIHIIHIIIHIIIIIIGHIIIIIIIHIIIIIHHHFHIIIIHHIIIHIIIIIIIIIIIIIIIIIIIIIIIIIIIIIIIIIIIIIIIIIIIDDDDD
@HISEQ:969:HM2KJBCX2:2:1102:13395:17333 2:N:0:ACTATGCA
TGTCAGCTGTCGCCCAACTATCCCTATTAATCATTACGTCGATCCTAGAAACCAACAAAATAGGGTCAAACGTCCTATTTCATTATTCCATGCTAATGTATTCAAGCTAATGCCTGCTTTAAACACTCTAATTTTTTCAAAGTAACAGTCCTAACTCCCCATGACACCAAATAAATGAAATCATGGTTCGTCAGAAGGGAGAAATCAATGATACCAGTACGTACCAGAGGCACGACCGATATATTGATCCCGAAATTCAACTACGAGCTTTTTAACTGCAACAACTTTAATATACGCTATTGGAGCTGGAATTACCGCGGCTGCTGGCACCAGACTTGCCCTCCAA
+
DDDDCIIIIIIIIIIIIHIIIGIIIIIIIIIIIIIHHIIIIIIIHIIIIIIIIIIIIIIIIIIIHIIIIHIIIGHIEHIIIIIIIIIHIIIHGIIIIIIIHHIIIIIIIIIHGIIHIIIIIIIIIIIIIIIHIIIIIIIIIIIIIIIIIIIIIIIIIIIIIIIIHIIIIIIIIIIHIIIIIIIIIIHIIIIIIIIIIIIIIIIIIIIIIIIIIIIIIIIIIIIIIIIIIIIIIIIIIHIHIIHIIIIHIIIIIIHIHIHIHHIIIIIIIIIIIIHIIIIIIIIIIIHHIIIIIIIIIHHHHIIIIIIIIIIIIIIIIIIIIIIIIIIIIIIIIIIIIIIIIDDDDD
@HISEQ:969:HM2KJBCX2:2:1102:13500:18343 2:N:0:ACTATGCA
TGTCAGCTGTCGCCCAACTATCCCTATTAATCATTACATCGATCCTAGAAACCAACAAAATAGAATCGGATGTCCTATTTCATTATTCCATGCTAATGTATTCAAGCGTGAGCCTGCTTTAAACACTCTAATTTTTTCAAGGTAACAGTCCTAATTCCCCGTAACACCAAATTAATGGCATTACGGTTCTTTAGAAGGTGAGAAATCAATGATAACAGTGCATACCAACGGCATGACCGAAATATTGATCCCGAAATTCAACTACGAGCTTTTTAACTGCAACAACTTTAATATACGCTATTGGAGCTGGAATTACCGCGGCTGCTGGCACCAGACTTGCCCTCCAA
+
DBDD@HEH?FEIECHIFGHHH1CFFHHHIIHECEHH?FECHHE@GHIHHEEFH1CCECGEEH?CCHEHHCCDIC1DCCFHHCC<DGHFC?<DFH?GC@HFGHH@GCHH@@DGCHFEHHFHHGFEDGEHEA@<CHGCIHHFHIHHHG@FHGFGAFHHEHHEEIIIIHFHCHHHHHHHHGHGFDHF<@GHHIHHHEIHGHEHHGHH;HHHFEHHHIIIIHHIHEEHHHHEHHHHHDHHHHCIIHHGGGFHDIIHFG??H@F@HIHIIHHHE@GIIIIIIHEHHEG@CCEEF@IHHHGIHHEGGCH@HGHIIIIHHGIHHCHFC?HGCEHHHGHIHGFE1GHDCD0@<@B
@HISEQ:969:HM2KJBCX2:2:1102:4837:18851 2:N:0:ACTATGCA
TGTCAGCTGTCGCCCAACTATCCCTATTAATCATTACGTCAATCCTAGAAACCAACAAAATAGGATCGAACGTCCTATTTCATTATTCCATGCTAATGTATTCAAGCGTTAGCCTGCTTTAAACACTCTAATTTTTTCAAAGTAACAGTCCCGTTTCCCTGCAACACCAAATTAATGACATTACAGTTCTTCAGAAAGGAGGAATCAGCGAAGCCAGTACATACCAGTGGCACGACCAACCTGCTGACCCCGAAATTCAACTACGAGCTTTTTAACTGCAACAACTTTAATATACGCTATTGGAGCTGGAATTACCGCGGCTGCTGGCACCAGACTTGCCCTCCAA
+
BDDADIIIIIIHIIIIIIIIIHIIIIIIIIIIIIIIIIHHIHIIIIIIIIIIIIIIIHHEHIIIGIIHIHIIHIIIIHHIIIIIIIIGHHHIIHIHIIIIIGIIIIIHIIIHFHIIHHHIIIIIIIIIIHIIIHIIIHEIIIIIIIIIIIIIIIHHIIIIIIIIIIIIIIIHHHIIIIIIHIHIHIHIGIIIHIIIIIIIIIIIIIIIIIIHHIHIHEIHIHHIIIIIIIII==IIIIIIGIHHFIIIHIIIIIIIIGIIIIIIIIIIIIIIIIHIIIIHIIIIIIIIIIGIIIIIIIHHHIIIIIIIIIIIIIIIIIIIIIIIIIIIIIIIIHIIIIIIIDCDDD
@HISEQ:969:HM2KJBCX2:2:1102:15558:18888 2:N:0:ACTATGCA
TGTCAGCTGTCGCCCAACTATCCCTATTAATCATTACGTCAACCCTAGAAACCAACAAAATAGGATCAAACGTCCTATTTTATTATTCCATGCTAATGTATTCAAGCGTTAGCCTGCTTTAAACACTCTAATTTTTTCAAAGTAACAGTCCTGTTTCCCCGCAACACCAAATTAATGGCATCACGGTTCTTCAAGAAGGAGGAATCAGCAAGGCCAGTTCATACCAGTGGCACGACCAACCTGCTGACCCCGAAATTCAACTACGAGCTTTTTAACTGCAACAACTTTAATATACGCTATTGGAGCTGGAATTACCGCGGCTGCTGGCACCAGACTTGCCCTCCAA
+
DDDDDIIIIIIIIIIIIIIIIIIIIIIIIIIIIIIIIIIIIIIIIIIIIIIIIIHIIIIHIHIHHIIIIIHIIHIIGHHIIIIHHIIHHIIHHHHIIHIIIIIIIIIIHIIHHIIHIHIIIHHIIHHHIIIIIIIIIIIIIIIIHIHIIIIIHIIIIIIIIIIIHHHHIIIHIIIIIIIIIIIIIIIIHHHIGIIIIIIIIIIIIIIIIIIIIIIIIIIIIIIIIIIIIIIIIIIIIIHIIIIHHIIIIIIIIIIIIIIIIIIIIIIIIIIIIIIIHIIIIIIIIIIIIIIIIIIIIIIIIIIIIIIIIIIIIIIIIIIIIIIIIIIIIIIIIIIIIIIIIDDDDD
@HISEQ:969:HM2KJBCX2:2:1102:7968:19255 2:N:0:ACTATGCA
TGTCAGCTGTCGCCCAACTATCCCTATTAATCATTACGGTGGTCCTAGAAACCAACAAAATAGAACCATGCCGTCCTATTTTATTATTCCATGCTAATGTATTCAAGCAAAAATGCCTGCTTTAAACACTCTAATTTTTTCAAAGTAAAGGTCCTGGTTCCCCGCGGCATCCAATTAAGGACATCGCGGTTCTCCAGAAGGTGAGAAATTGACTGCACCAGTTCATACCCCGTGAGGCACGACCGATGCGCCAATCCCGAAATTCAACTACGAGCTTTTTAACTGCAACAACTTTAATATACGCTATTGGAGCTGGAATTACCGCGGCTGCTGGCACCAGACTTGCCCTCCAA
+
DDDDDIIIIIIIIIIIIIIIIIIIIIIIIIIIIIIIIIIIIIIIIIHHIIGHIIIIHIIHHHHFHIIFHHHIIHIIIHIIHIIIIIIIIIHHIIHIIIIIIHHHIIIIHIIIIIIIIIIIIIIIIIIIIIIIIIIIIIIIIIIIIHIIIIIIIIIIIIIIIIIIIIIIIIIIIIIIHFIIIIIIIIHIIHHIIIIIIIIIIIIIIIIIIIIIIHIIIIIIIIIIIIIIIIIIIIIIIIIIIIIIIIIIIIIHIIIIIIIIIIIIIIHIHHIIIIIGIIIIIIIIIGIIIIHIIIIIIIIIIIIIIIIIIHIIIIIIIIIIIIIIIIIIIIIIIIIIIIIIIIIIIIIIDDDDD
@HISEQ:969:HM2KJBCX2:2:1102:16807:19380 2:N:0:ACTATGCA
TGTCAGCTGTCGCCCAACTATCCCTATTAATCATTACGTCAATCCTAGAAACCAACAAAATAGGATCAACGTCCTATTTCATTATTCCATGCTAATGTATTCAAGCGCGAGCCTGCTTTAAACACTCTAATTTTTTCAAAGTAACAGTCCTGATTCCCCACCACACCAAATTAATGACATGATGGTTCGTCAGAAGGTAGGAATCAGTAACACCAGTACGTACCGAAGGCACGACCAGCGTACTAATCCCGAAATTCAACTACGAGCTTTTTAACTGCAACAACTTTAATATACGCTATTGGAGCTGGAATTACCGCGGCTGCTGGCACCAGACTTGCCCTCCAA
+
DDDDDIIIIHIIIIIIIIHFHIIIIIHIIIIIHHHHIIHIIIIIIIIIHIIIIIIIIIIIIHHIIIIIHIIIIIHIIIIHIIIIHEHHIIIICHIIIIHHFDGHHIHHIIIIIIIIIHHHHHHIIIIIHIIIIHIHHHIIIHIIIIIHHHIHHIHHIIIIIIIIIIHHIIIIHHIIHHHIIIIIIIIIIHIIIIIIIIHIIIIIIIIIIIIIIIHIIIIIHIHIHHIIIHIIIIIIIIIIIHHHIIIIIIIIIIIIIHGHIHHIIIIIIIIIIHHIIHHIHIIIIIIIIIHHIIIIIHIHIIIIIIIIIIIIIIIIIIIIIIIIIIIIIIIIHIHIIIIIDDDDD
@HISEQ:969:HM2KJBCX2:2:1102:3360:19639 2:N:0:ACTATGCA
TGTCAGCTGTCGCCAACTATCCCTATTAATCATTACGGTGATCCTAGAAACCAACAAAATAGAACCAATCCGTCCTATTTCATTATTCCATGCTAATGTATTCAGACTATAGCCTGCTTTAAACACTCTAATTTTTTCAAAGTAACAGTCCTGATTTCCCAACACACCAAATTAATGGCATGAAGGTTCTTCAGAAGGTAGAAATTCGCCACTACTGTACGGACCGTAAAGCCCGACCATAGGACAAATTTCGAATTTCAACTACGAGCTTTTTAACTGCAACAACTTTAATATACGCTATTGGAGCTGGAATTACCGCGGCTGCTGGCACCAGACTTGCCCTCCAA
+
DDDDDIIIIIIIIIHIIIIHIIIIIIIIHIHIIIIIIIIIIIIIIIIIIIIHIIIIHIIIIHIIHIIIIIHIIIIIIIIIIIIIIIIGHHIIIIIIIIIIIHIHHIHIIIHIIIIIIIHIIHHIIIIIIIHHIIIHIHGHIHHIIIIIIIIIIIIIHIIIHIIIIIIIIHIIIIIIHGIIIHGIIIIIIHHIIIIIHIIIIIHIIIIIIIIIIIIIIIIIIIHIIIIIIIIIIIIIHIIIIHHIIIIIIIHIIHHIIIIIIIIIIIIIIIIIIIIHIIIIIIIIIIIHIIIIIHIIIHIGIIIIIIIIIIIIIIIIIIIIIIIIIIIIFIIIIIIIIIHIIGDDDDD
@HISEQ:969:HM2KJBCX2:2:1102:1665:20059 2:N:0:ACTATGCA
TGTCAGCTGTCGCCCAACTATCCCTATTAATCATTACGTCGATCCTAGAAACCAACAAAATAGAATCAAACGTCCTATTTCGTTATTCCATGCTAATGTATTCAAGCGTGAGCCTGCTTTAAACACTCTAATTTTTTCAAAGTAACAGTCCTGATTCCCCATGACACCAAATTAATGACATCATGGTTCGTCAGAAGGTAGGAATCAATAATACCAGTACGTACAATAGCACGACCAATAAATTGATCCCGAAATTCAACTACGAGCTTTTTAACTGCAACAACTTTAATATACGCTATTGGAGCTGGAATTACCGCGGCTGCTGGCACCAGACTTGCCCTCCAA
+
DDDDDIIIIIIIIIIIIIIIIIIIIIIIIIHIIIIIIIHIIIIIIIIIIIIIIIIIIHIIIIHHHHIHIIIIIIHIIIIIHIHIFIIIIIIIIIHIIIIIIIIIIIIIIIIIIIIIIIIIIIIIIIIIIGIIIIIIIIIIIIIIIIIIIIIIIIIIIIIIIIIIIIIGIIIIIIIHIIIIIIIIIIIIIIIIIIIIIIIIIIIIIHIIIIIIIIIIIIIIIIIIIIIIIIIIIIIIIIIIIIIHIIIHIIIIHIIIIIIIIIIIIIIIIIIIIIIIIIIIIIIIIHIIIIIIIIIIIIIIIIIIIIIIIIIIIIIIIIIIIIIIIIIIIIIIIIIIIIIIDDDDD
@HISEQ:969:HM2KJBCX2:2:1102:18828:19333 2:N:0:ACTATGCA
TGTCAGCTGTCGCCCAACATCCCTATTAATCATTACGTCAATCCTAGAAACCAACAAAATAGGATCGAACGTCCTATTTCATTATTCCATGCTAATGTATTCAAGCGTTAGCCTGCTTTAAACACTCTAATTTTTTCAAAGTAACAGTCCTGTTTCCCTGCAACACCAAATTAATGACATTACAGTTCTTCAAGAAGGAGGAATCAGTAAAGCCAGTACATACCATAGGCACGACCAACCTACTGACCCCGAAATTCAACTACGAGCTTTTTAACTGCAACAACTTTAATATACGCTATTGGAGCTGGAATTACCGCGGCTGCTGGCACCAGACTTGCCCTCCAA
+
DDDDDIIIHIIGIHEHHIIIIIIIHIIIIIIHIHHIIHHIIIIIIIIIIIIIHIIIIIIIIHIEHHIHEGDHIIHHIIIIIIHIIIIIHIIIIIIIHIIHHHIIHIIIIIHIIIIIIHHIIHHHHIHIIIIIIHHIHIHHIHIIIIIIIHIIIIHHHHIHIIIIIIHIIIIIIIHIHHIHIIIIIIIIIHHHIIIIIIHHIIIHIHIIIIIIIHIIIIIIIIIIIIIIIIIIIIIIIIIIIHGHIIIIHIHIHIIIIIIIIIIIIIIIIIIIIIIIIIHIIIIHIIIIIIIIIIHIIIIHIIIIIIIIIIIIIIIIIIIIIIIIIIIIIIIIIIIIIIIIDDDDD
@HISEQ:969:HM2KJBCX2:2:1102:6256:20950 2:N:0:ACTATGCA
TGTCAGCTGTCGCCCAACTATCCCTATTAATCATTACGTCAATCCTAGAAACCAACAAAATAGGATCAAACGTCCTATTTCATTATTCCATGCTAATGTATTCAAGCGTTAGCCTGCTTTAAACACTCTAATTTTTTCAAAGTAACAGTCCTGTTTCCCTGCAACACCAAATTAATGACATTACAGTTCTTCAAGAAGGAGGAACCAGTAAAGCCAGTGCATACCAGAGGCACGACCAACCTACTAATCCCGAAATTCAACTACGAGCTTTTTAACTGCAACAACTTTAATATACGCTATTGGAGCTGGAATTACCGCGGCTGCTGGCACCAGACTTGCCCTCCAA
+
DDDDDIIIIIIIIIIIIIIIIIIIIIIIIIIIIIIIIIIIIIIIIIIIIIIIIIIIIIIIIHHIHIIHIIIIIIIIIIIIIIIIIIIHHHIIGIIIIIIIIHHIIIIIIIIIIIIIHIIIIIHIIIIIHIHIIIIIIIIIIIIIIIIIIIIIIIIIIIHHIIIIIIIIIHIIIIIHEIHHHIIIIIIIHIIIIIIIIHHIIIIHIIIHHHIIIIIIIIIIIIIGIIIGIIIIIIIIHIIIIHEHEIHDHHIIIH@HIIIIIIHIIIIIHIIIIIIIIIHIIIHHIIIIIIIIIIIIHIIIIIIIIIIIIIIIIIIIIIIIIIIIIIIIIIIGIIIIIIIIIDDDDD
@HISEQ:969:HM2KJBCX2:2:1102:6278:21489 2:N:0:ACTATGCA
TGTCAGCTGTCGCCCAACTATCCCTATTAATCATTACGTCGATCCTAGAAACCAACAAAATAGGGTCAAACGTCCTATTTCATTATTCCATGCTAATGTATTCAAGCGTATGCCTGCTTTAAACACTCTAATTTTTTCAAAGTAACGGTCCTGATTCCCCATGACACCAAATTAATGACATCACAGTTCGTCAGAAGGTAGAAATCAATAATACCAGTGCATACCGGAGGCACGACCAACATATTGATCCCGAAATTCAACTACGAGCTTTTTAACTGCAACAACTTTAATATACGCTATTGGAGCTGGAATTACCGCGGCTGCTGGCACCAGACTTGCCCTCCAA
+
DDDDDIIIIIHIIIIHIIIIIIIIIHIIHIIIIIIIIIIIIIIIIIHIFIIIHIIIHIIIHHHIHEHHHHIHIHIIGHIIIIII?HHHIIIGHIIIIIIIIIIIIHIIIIIIIIIIIIIIIIIIIIIIIIIIIIIHIHHIIIIIIIIIIIIIIIIIIIIIHHIIIIHHIIIIIHIIIIIIIIIIIIIHIIIHIIIIIIIIIIIIIIIIIIHIIIIIIIIIIIIIIIIHIIIIIIIIIIIIIIIHIIIIIIIIIIHIIIIIIIIIIIIIIIHIIIHIIIHIIIIHIIIIIHIHHIIIIIIIIIIIIIIIIIIIIIIIIIIIIIIIIIIIIIIIIIIHIIIIIDDDDD
@HISEQ:969:HM2KJBCX2:2:1102:12582:21081 2:N:0:ACTATGCA
TGTCAGCTGTCGCCCAACTATCCCTATTAATCATTACGTCGATCCTAGAAACCAACAAAATAGAATCAAACGTCCTATTTCATTATTCCATGCTAATGTATTCAAGCGTACGCCTGCTTTAAACACTCTAATTTTTTCAAAGTAACAGTCCTGATTCCCCACGACACCAAATTAATGACATCGCGGTTCTTCAGAAGGTAGGAACCAATAATGCCAGTACGTACCGAAGCACGACCAACAATTCGATCCCGAAATTCAACTACGAGCTTTTTAACTGCAACAACTTTAATATACGCTATTGGAGCTGGAATTACCGCGGCTGCTGGCACCAGACTTGCCCTCCAA
+
DDDDDIIIIIIIIIIIIIIIIIIIIIIIIIIIIIIIIIIIHIIHIIIIIIIIIIIIIIHGIFHIIIIIIIHIIIIIIIIIIIIIIIIIIIIIHIHIIIHIIIIIIIIIIIIIIIIIIHIIIHIIIIIIIIIIIIIIIIIIIIIIIIIIIIIIIIIHIIIIIIHIIIIIIIIIHIIIIIIIIIIHIIIIIIIIIIIIIIIIIIIIIHIHIIIIIIIIIIIIIIIIIIIIIIIIIIIIIIHIIHHIIIHHIIIIIIIIIIIIIIIIIIIIIIIIIIIIIIIIIIIIIHIIIIIIIIIIIIIIIIIIIIIIIIIIIIIIIIIIIIIIIIIIIIIIIIIIIIIIDDDDD
@HISEQ:969:HM2KJBCX2:2:1102:16390:21420 2:N:0:ACTATGCA
TGTCAGCTGTCGCCCAACTATCCCTATTAATCATTACGTCAATCCTAGAAACCAACAAAATAGGATCAAACGTCCTATTTCATTATTCCATGCTAATGTATTCAAGCGTTAGCCTGCTTTAAACACTCTAATTTTTTCAAAGTAACAGTCCTGTTTCCCTGCAACACCAAATTAATGGCATTACAGTTCTTCAGAAAGGAGGAACCAGCAAAGCCAGTGCATACCAGTGGCTCGACCAACCTGCTGATCCCGAAATTCAACTACGAGCTTTTTAACTGCAACAACTTTAATATACGCTATTGGAGCTGGAATTACCGCGGCTGCTGGCACCAGACTTGCCCTCCAA
+
DDDADEEDGHFHHHIIHGCCHCC@FFHHE<GHHFH?FCH@0CCF<<DG1CFEH?@EHHHEG1F?CFC?111DFEE<1DGI@<DGDGG<<<GHFH?1HEHIHHHHEFGHHIBHHHHHIIHHFHHIHIHGDEGDGFFGCHECHHEGIIIHCGAHHIHIH?IHGHIIHHGIIHHIIIHGFEHHHIIIIIIIHGIIIHIHGGHHHGIIIHHHIIGIHGIHIIHHHGIHIHHIIHIIHHIIIIIIIIHHGGHIHDHGIHHHHIIIIIIIHHHIIIIIIIIIHGIIIIIHHHFGIHGHIIIIHHHIIHHHCIHHFIHHHIIIIIIIIIIIIHIIIIIHIIIIIIIIIDDDDD
@HISEQ:969:HM2KJBCX2:2:1102:13327:22249 2:N:0:ACTATGCA
TGTCAGCTGTCGCCCAACTATCCCTATTAATCATTACGTCGATCCTAGAAACCAACAAAATAGAATCAAACGTCCTATTTCATTATTCCATGCTAATGTATTCAAGCGCGAGCTTGCTTTAAACACTCTAATTTTTTCAAAGTAACAGTCCTGATTTCCCGCGACACCAAATTAATGACATCGTGGTTCGTCAGAAGGGAGAAACCAATAATGCTAGTACGTACAAAGTACGACCGACATATTAGTCCCGAAATTCAACTACGAGCTTTTTAACTGCAACAACTTTAATATACGCTATTGGAGCTGGAATTACCGCGGCTGCTGGCACCAGACTTGCCCTCCAA
+
DDDDDICHHHHIHHGFIHIIIGIFHHHGFHHHHIIIIHIHDCGGEHHGHIEHHIICHHIEHEHE@GEHFFDCFCEHIIHIHHHI?GH?GHH?FGIIIIIHFEIHHHEI@HHIIIIHHHHHEHBHHHHHHHGEFHGHHHHHIIIIIHGIII8HCHIHHHEHHHIHIIHHCHFHHIIHEHIHHGEFIIIIIHIHIIIIHH<IIHGFHIIHIHHIHHHIHHHHHFIIIHHFIIIIIIHHHHIHGFCHIHDECFIIIHFGIIIHIHHHEGHEIGIHFHIIHIIHGFGCGEHHHIIHIIHIHHFHIIIIHHGIHHIIIHDHHIFHHHHIIHIIIIGIHHHHIIIDDDAD
@HISEQ:969:HM2KJBCX2:2:1102:20460:22140 2:N:0:ACTATGCA
TGTCAGCTGTCGCCCAACTATCCCTATTAATCATTACGTCGATCCTAGAAACCAACAAAATAGGGTCAAACGTCCTATTTCATTATTCCATGCTAATGTATTCAAGCGTGAGCCTGCTTTAAACACTCTAATTTTTTCAAAGTAACAGTCCTGATTCCCCGCGACACCAAATTAATGACATCACGGATCTTCAGAAGGGAGAAACCAGTGACACCAGTGCATACCAAAGGCATGACCAGCGTACTGATCCCGAAATTCAACTACGAGCTTTTTAACTGCAACAACTTTAATATACGCTATTGGAGCTGGAATTACCGCGGCTGCTGGCACCAGACTTGCCCTC
+
DDDDDIIIIIHIHIIIIIIIHIIIIIIIIIIIIIIIIIIIIIIHHIIIHIIIIIIIIIIIIIIIIHHHIIEEHHFHIIIIHHIHIIIIIIIHHHHHHHHIIFHHHHHHIIIIIIIIIHHHHIHIHIHHHHHHHIHHIIFHHHGHHHHHIIHHIIHHIIIIIIHIGIIIIIIHHIIHFEEFHHFHIIHHIGIIIIIIHIHIHHIIIIIIIIIIIIIIGIHIIIIIIIIIHIIIIIIIIIIIHHIIIIIHHGIIIIIIIIIIIIIIHIIIIIIHHHFIHIIIIIHHHIIIIHIIHGHHIIIIIIIIIIIIIIIIIIIIIIIIIIIIIIIIIIIIIIIIIIDDDDD
@HISEQ:969:HM2KJBCX2:2:1102:4575:22425 2:N:0:ACTATGCA
TGTCAGCTGTCGCCCAACTATCCCTATTAATCATTACGTCGATCCTAGAAACCAACAAAATAGAATCAAACGTCCTATTTCATTATTCCATGCTAATGTATTCAAGCGTAAGCCTGCTTTAAACACTCTAATTTTTTCAAAGTAACAGTCCTGATTCCCCACGACACCAAATTAATGACATCGCGGTTCTTCAGAAGGTAGGAACCGATAATGCCAGTGCGTACCGAGGCACGACCAACAATTCGATCCCGAAATTCAACTACGAGCTTTTTAACTGCAACAACTTTAATATACGCTATTGGAGCTGGAATTACCGCGGCTGCTGGCACCAGACTTGCCCTCCAA
+
DDDDDIIIIIIIIIIIIIIIIIIIIIIIIIIIIIIIIIIIIIIIIIIIIIIIIIIIIIIIIIIIIIIIGHHHIGHIIIIIIIIIIIIIIIIIGIHIIIIIIIIIIIIIIIIIIIIIIHIIHIHIIIIIIIIIIIIIIIIIIIIIIIIIIIHIIHIIIIIIIIIIIIIIIIIIIIIIIIIIIIIIIIIIIIIIIIIIIIIIIIIIIIIIIIIIIIIIIIIIIIIIIIIIIIIIIIIHHIIIIHHEIIIIIIIIIIIIIIIIIHIIIIIIIIIIIIIIIIIIIIIIIIIIIIIIIIIIIIIIIIIIIIIIIIIIIIIIIIIIIIIIIIIIIIIIIIIIIIIIDDDDD
@HISEQ:969:HM2KJBCX2:2:1102:6119:22280 2:N:0:ACTATGCA
TGTCAGCTGTCGCCCAACTATCCCTATTAATCATTACGGTGATCCTAGAAACCAACAAAATAGAACCATGCCGTCCTATTCTATTATTCCATGCTAATGTATTCGAGCAAAAATGCCTGCTTTAAACACTCTAATTTTTTCAAGGTAAAGGTCCTGGATCCGCAAGACACCCAATTAAGGACATCAAGTTTCTCCAGAAGGTGAGAAATCAACAGCGACAGTTCATACCCCTTAAGGCATGACCATCACGTCAATCCCGAAATTCAACTACGAGCTTTTTAACTGCAACAACTTTAATATACGCTATTGGAGCTGGAATTACCGCGGCTGCTGGCACCAGACTTGCCCTCCAA
+
DDDDDIIIIIIIIIIIIIIIIIIIIIIIGIIIIIIIIIIIIIIIIIIIIIIIIIIIGIHHIIIIIIIIIIIIIIIIIIIIIIIIIIIIIIIIHHIIIIIIHHHIIIIIIHHHHIIIIIIHIIIIIIIIIIIIIHHHHIIIIIIIIIIIHIHIIIIIIIHIIIIIIIIIIIIIIIHIIHIIIIIIIIIIIIFHHIIIIIIIIIIIIIHHHIIIIIIIIIIIIIIIIIIIIIIHIHIIHIIIIIIIIIIIHHFCIIIIIIIIIIIIIIHHHHHIGIIIIIIIIIIIIIIIIIIIIIIIIIHIHIIIHIHIIIIIIIIIIIIIIIIIIIIIIIIIIIIIIIIIIIIIIIIIDDDDD
@HISEQ:969:HM2KJBCX2:2:1102:12465:22150 2:N:0:ACTATGCA
TGTCAGCTGTCGCCCAACTATCCCTATTAATCATTACGTCAATCCTAGAAACCAACAAAATAGGATCGAACGTCCTATTTCATTATTCCATGCTAATGTATTCAAGCGTTAGCTTGCTTTAAACACTCTAATTTTTTCAAAGTAACAGTCCAAATTCCCCGCAACACCAAATTAATGGCATTACGGATCATCAGGAAGGAGGAATCAGTGAGACCAGTACATACCAGAGGCATGACCAATCTACTAACCCCGAAATTCAACTACGAGCTTTTTAACTGCAACAACTTTAATATACGCTATTGGAGCTGGAATTACCGCGGCTGCTGGCACCAGACTTGCCCTCCAA
+
DDDCDIGIIIIGIIIIIIIIIIIIIIIIIIIIIIIIIIIIIIIHIIIIIIIIIIIIIIIIIIHIHHIIIIIIIIIIIIIIIIIIIIIIIIIIIIIIIIIIIIIIIIIIIIIIIIIIIIIIIIHIIHIIIIIIIIIHIHHIIIIIIIIIIIIIIIIIIIIIIIIIIIIIIIIIIIIIIIIIIIIIIIIIIIIIIIIIIIIHIIIIIIIIIIIIIIIIIIIIIIIIIIIIIIIIIIIIIIIIIIIIIIHIIIIIIIIIIIIIIIHIIIIIIIIIIIIIIIIIIIIIIIIIIIIIIIIIIIIIIIIIIIIIIIIIIIIIIIIIIIIIIIIHIIIIIIIIIIIIIDDDDD
@HISEQ:969:HM2KJBCX2:2:1102:19590:21364 2:N:0:ACTATGCA
TGTCAGCTGTCGCCCAACTATCCCTATTAATCATTACGTCAATCCTAGAAACCAACAAAATAGGATCGAACGTCCTATTTCATTATTCCATGCTAATGTATTCAAGCGTTAGCCTGCTTTAAACACTCTAATTTTTTCAAAGTAACAGTCCTGTTTCCCTGCAACACCAAATTAATGACATTACAGTTCTTCAAGAAGGAGGAATCAGTAAAGCCAGTACATACCATTGGCACGACCAACCTACTGACCCCGAAATTCAACTACGAGCTTTTTAACTGCAACAACTTTAATATACGCTATTGGAGCTGGAATTACCGCGGCTGCTGGCACCAGACTTGCCCTCCAA
+
DDDDDIIIIIIIIIIIIIIIIIIIIIIIHHHIIIIHIIIIIIIIIIHIIHGIGIHIIGHIGEHHIHHHFEHHHHDHHFFHHHHIIFHHCHIHIIIIHGHHHHHHHHHHHIHHIHHHIHIIIHHHHHHHIIHHIIIIIGHHHHHHHFIFHHGEGHHHHEGGFIHHGEEIHHHGIIFE7HGC@IIHHFHGHHHCEHHHIHHIIIHHFHGEHIIHHGHHFCIIHHIHEHHHIIIIIIIIIHHIFGDFBHGIIIIHIHHEHIIIHEIIIIHHEIIIIIHIHHIHIIIIHGHGIIIIIIHHIHHIIHEHHHHHFIHIIIIIIIIIIIIIIIIIIIIIIIIHHHIIIDDDDD
@HISEQ:969:HM2KJBCX2:2:1102:4739:22161 2:N:0:ACTATGCA
TGTCAGCTGTCGCCCAACTATCCCTATTAATCATTACGTCAATCCTAGAAACCAACAAAATAGGATCAAACGTCCTATTTCATTATTCCATGCTAATGTATTCAAGCGTTAGCCTGCTTTAAACACTCTAATTTTTTCAAAGTAACAGTCCTGTTTCCCTGCAACACCAAATTAATGACATTACAGTTCTTCAAGAAGGAGGAACCAGTAAAGCCAGTACATACCAGAGGCACGACCAACCTACTAATCCCGACATTCAACTACGAGCTTTTTAACTGCAACAACTTTAATATACGCTATTGGAGCTGGAATTACCGCGGCTGCTGGCACCAGACTTGCCCTCCAA
+
0<DDDHF@FH1C?0<<F=HGHHG1?1<<1<DCEHF1D@CGHHHI?GH@EF@FCGE<1<1<<FC1FHHHIIIE1<<DGF?<F111<F1<DEC<C<1D@1?@EHEE@160GHHCHHF<6<G@HGAFB1?1GA81<B6BAG<EGAC9D@FIHCHHE@HHF??EEEHHE<EHGF@EEHFH7F?F<FCHEF/G?HFHGFC<<.?D0FFCCHF?FEEHEF@G@HIHHGIFFHEHGEE/C?HFCHD</FD<1HF</DC@<1CHGGF<E<<=ECC=G@H?HHGFC1GF@F1DD1<E@HIHHD<@F1<1D?@EHCCHGC<CEE???DHHHHEED1<1E@<1?@HCHHCD10B?D<
@HISEQ:969:HM2KJBCX2:2:1102:17427:21752 2:N:0:ACTATGCA
TGTCAGCTGTCGCCCAACTATCCCTATTAATCATTACGTCAATCCTAGAAACCAACAAAATAGGATCAACGTCCTATTTCATTATTCCATGCTAATGTATTCAAGCGCGAGCCTGCTTTAAACACTCTAATTTTTTCAAAGTAACAGTCCTGATTCCCCACCACACCAAATTAATGACATGATGGTTCGTCAGAAGGTAGGAATCAGTAACACCAGTACGTACCGAAGGCACGACCAACGCACTAATCCCGAAATTCAACTACGAGCTTTTTAACTGCAACAACTTTAATATACGCTATTGGAGCTGGAATTATCGCGGCTGCTGGCACCAGACTTGCCCTCCAA
+
DDDDDIIIIIIHIIIIIIIIIIIIIIIIIIIIIIIIIIIIIIIIIIIIHIIIIIIIIHIIIIIIIIIIIGIHIHHIIIIIIIIIIIIHIIIHIIIIIIIIIHIIIIIIIIIIIIIIIIIIIIHHIIIHFIIIIHIIIIIHIIIIIIIIIHIIIIIIIIIIIIIIIIIIIIIIIIIIIIIIIIIIIIIIIHIIIIIIIIIIIIIIIHIIIIIIIIIIIIIIIIIIIIIIIIIIIIIIIIIIIIIIIIHHIIIIIIIIIIIIIHIIIIIIIIIIIIIIIIIIIIHHHIIIHIIHHIIIIIIIIIIIIIIIIIIIIIIIIIIIIIIIHIIIIIIHIIIIIIIIDDDDD
@HISEQ:969:HM2KJBCX2:2:1102:4773:23293 2:N:0:ACTATGCA
TGTCAGCTGTCGCCCAACTATCCCTATTAATCATTACGTCAATCCTAGAAACCAACAAAATAGGATCGAACGTCCTATTTCATTATTCCATGCTAATGTATTCAAGCGTTAGCTTGCTTTAAACACTCTAATTTTTTCAAAGTAACAGTCCAAATTCCCCGCAACACCAAATTAATGGCATTACGGCTCATCAGGAAGGAGGAATCAGTGAGACCAGTACATACCAGAGGCATGACCAACCTACTAACCCCGAAATTCAACTACGAGCTTTTTAACTGCAACAACTTTAATATACGCTATTGGAGCTGGAATTACCGCGGCTGCTGGCACCAGACTTGCCCTCCAA
+
DDDDDIIIIIHIIIIHEHIIIIIIIIIIIIIIIIIIIIIIIIIIIIIIIIIIIIIIIIHIHIHIIIHIGIIIIIIIIIIGIIIIIHIHHHHHHIIGIIIHHIHHIIHIHIIIHHHIIFIIIHHHGIIIIHIIHHFHHIHHIIIHHIHIIIHIHEHIIIIIIHIHIHIIIIHIIIIIIIIIIIIIIIIIIHIIIIIIIIIIHIHHHIIIIIIIIIIIIIIIIIIIIIIIIIIIIIIIHHHHHIHHHFHIIIHIIIIIIIIIIHDIIHIIIIIIIIIIIIIIIIIIIIIIIIIIIIHIIIIIIIIIIIIIIIIIIIIIIIIIHIIIIIIIIIIIIIIIIIIIIDDDDD
@HISEQ:969:HM2KJBCX2:2:1102:18534:23642 2:N:0:ACTATGCA
TGTCAGCTGTCGCCCAACTATCCCTATTAATCATTACGTCAATCCTAGAAACCAACAAAATAGGATCAACGTCCTATTTCATTATTCCATGCTAATGTATTCAAGCGCGAGCCTGCTTTAAACACTCTAATTTTTTCAAAGTAACAGTCCTGATTCCCCACCACACCAAATTAATGACATGATGGTTCGTCAGAAGGTAGAAATCAGTAACACCAGTACGTACCGAAGGCACGACCAGCGTACTAATCCCGAAATTCAACTACGAGCTTTTTAACTGCAACAACTTTAATATACGCTATTGGAGCTGGAATTACCGCGGCTGCTGGCACCAGACTTGCCCTCCAA
+
DDDDDIIIIIIIIIIIIIIIIIHIIIIIIIIIIIIIIIIIIGIIIIIIIIIIIIIHIHIIIHHIIIIHIIIIIIIIIIIIIIIIHHHIGIIIIHIIIIHIHIIIIIHHIIIIHIHHIIIIIIIIIIIIIIIIIIIIIIIIIIIIIIIIIIIIIIIIIIIHIIIIIIIIIIIIIIIIIIIIIIIIIIIIIIIIIIIIIIIIIIIIIIIIIIIIIIIIIIIIIIIIIIIIIIIIIIIIIIIIIIIIIHIIIIIIIIIHIHIIIHIIIIIIIIIIIIIIIIIIIIIIIIIIIIIIIIIIIIIIIIIIIIIIIIIIIIIIIIIIIIIIIIIIIIIIIIIIIIIIDDDDD
@HISEQ:969:HM2KJBCX2:2:1102:12347:24227 2:N:0:ACTATGCA
TGTCAGCTGTCGCCCAACTATCCCTATTAATCATTACGGTGATCCTAGAAACCAACGAAATAGAATCAGTCCGTCCTATTTCATTATTCCATGCTAATGTATTCAGACGATAGTCTGCTTTAAACACTCTAATTTTTTCAAAGTAACAGTCCTGATTTCCCATCACACCAAATAAATGGCATGAAAGTTCCTCAGAAGGTAGAGATCCATCTCACCAGTGCAGACAATTAAGCCTGACCAATGGGTAGACCCCGAAGTTCAACTACGAGCTTTTTAACTGCAACAACTTTAATATACGCTATTGGAGCTGGAATTACCGCGGCTGCTGGCACCAGACTTGCCCTCCAA
+
DDDDCHIIIFHIGIHHHIIIIHIIIHGIIIIIIHIIIIIIIFHHIHIIGHIIIIIIHIIIIHHGHIIIIIGHIHHHIEHIHIHIHIIIIIHHHIGHIIIIIIIIIHHHHIIIIHIIIHHIIIGIHIHIHHIHIIIHIIIHGHHHHHHIIIHHIHHHHIIHHIIHIIIIHGFHIIFHIIIIHIIHHIHHFEHEHHIHGEIIIHIIIIIIIIHIIIIHIIIHHHHIIIIIHIIIHIHHFHHII<HHGGAHHHIHIIIIIIIIIIIIIIIHIIIIIIHHG?HHHIIIIIGHHIIIIHHIIIHHHIHIIHHGIIIIHCGIIHHIIIIIIIIIHIIIIIIIHIIIIHHDDCDD
@HISEQ:969:HM2KJBCX2:2:1102:12938:23504 2:N:0:ACTATGCA
TGTCAGCTGTCGCCCAACTATCCCTATTAATCATTACGTCAATCCTAGAAACCAACAAAATAGGATCAAACGTCCTATTTCATTATTCCATGCTAATGTATTCAAGCGTTAGCCTGCTTTAAACACTCTAATTTTTTCAAAGTAACAGTCCTGTTTCCCTGCAACACCAAATTAATGACATTACAGTTCTTCAAGAAGGAGGAACCAGTAAAGCCAGTACATACCAGAGGCACGACCAACCTACTAATCCCGAAATTCAACTACGAGCTTTTAACTGCAACAACTTTAATATACGCTATTGGAGCTGGAATTACCGCGGCTGCTGGCACCAGACTTGCCCTCCAA
+
DDDDDIIIIIIIHIIIIIIIIIIIIIIIIIIIIIIIIIIIIGIIHIHIHHIIIIIIHIIGIFHIIIIIIIIIIIIIIHIHIHIIHIIIIIIIHIHIIIHIIIIIIHHIIHHIIIIIIHIIIIIHIIIIIHHHGHIIHIIIIIIHIIIIIIIIIIIIIIFHIIIIIIIIIIHHHIHIIHHIIIIIIIIHIHHIIHIIIIIIIIIIIIIIIIIIIIIIIIIIIHIIHIIIHIIIHIIIHIHGHHFAHHHDIIHIIIIHHIIIIHEIIIIIIIIIIIIIIIIIIIIIHHIIIIIHHHIIIIIIIIIIIIIIIIIIIIIIIIIIIIIIIIIIIIIIIIIIIIIIDDDDD
@HISEQ:969:HM2KJBCX2:2:1102:4806:24325 2:N:0:ACTATGCA
TGTCAGCTGTCGCCCAACTATCCCTATTAATCATTACGTTGTACCTAGAAACCAACAAAATAGGTTCGAACGTCCTATTTCATTATTCCATGCTAATGTATTCAAGCGTTTGCCTGCTTTAAACACTCTAATTTTTTCAAAGTAACAGTCCTGACTCCCCACGACACCAAATTAATGACATCATGATTCATCAGAAGGGAGAAATCAACGACGCCAGTGCGTACCGAAGGCACGACCGACGTATTGATCCCGAAATTCAACTACGAGCTTTTTAACTGCAACAACTTTAATATACGCTATTGGAGCTGGAATTACCGCGGCTGCTGGCACCAGACTTGCCCTCCAA
+
DDDDDIHIIIIIIIIIIIIIIIIIIIIIIIIIIIIIIIIIIIIIIIHIIIIIIIIIIIIHIIHIIIIIIIIIIIIIHIIIIIIIIIIHIIIIIIHHIIIIIIIIIHIIIIIIIIIIIIIIIIIIIIIIIIIIIIIIIIIIHIIHIHIHHIHIIIIHIIHHIIIHHHIIIIIIIHIIIIIIIIIIIIIIIIIHIHIIIIIIIIIIIIIIIIHIIIIIIIIIIIIHIIIIIIIIIIIIIIIIIHHHHIIIIIIHIIIIIIIIIIHIIIIIIIIIIIIIIIIIIIIIIIIIIIIIIIIIHIIHHIIIIIIIIIIIIIIIIIIIIIIIIIIIIIIIIIIIIIIIIDDDDD
@HISEQ:969:HM2KJBCX2:2:1102:12780:24749 2:N:0:ACTATGCA
TGTCAGCTGTCGCCCAACTATCCCTATTAATCATTACGTCAACCCTAGAAACCAACAAAATAGGATCAAACGTCCTATTTTATTATTCCATGCTAATGTATTCAAGCGTTAGCCTGCTTTAAACACTCTAATTTTTTCAAAGTAACAGTCCTGTTTCCCCGCAACACCAAATTAATGGCATCACGGTTCTTCAAGAAGGAGGAATCAGCGAGGCCAGTGCATACCATTGGCACGACCAACCTGCTGACCCCGAAATTCAACTACGAGCTTTTTAACTGCAACAACTTTAATATACGCTATTGGAGCTGGAATTACCGCGGCTGCTGGCACCAGACTTGCCCTCCAA
+
DDDDDIIIIIIIIHIIIIIIIIIIIIIIHIIIIIIIIIIIIIIHIIIIIHIIIIIIIIIIIIHIIHIIIIIIIHIIIIHIIIIIIIIIIIIIHIIHIIIIIIIIIIHIIIIIIIIHIIIIIIIIIIIIIIIIIIIIIIIIIIIIIIIHHIIIIIIIIIIIIIIIIIIIIIIIIIIIIIIIIIIIIIIIHIHIHIIIIIIIIIIIIIIIIIIIIIIIIIIIIIIIIIIIIIIIIIIIIHHIIIIHGIIIIIIIIIIIIIIIIIIIIIIIIIIIIIIIIIIIIIIIIIIIIIIIIIIIIIIIIIIIIIIIIIIIIIIIIIIIIIIIIIIIIIIIIIIIIIIIIDDDDD
@HISEQ:969:HM2KJBCX2:2:1102:16804:25488 2:N:0:ACTATGCA
TGTCAGCTGTCGCCCAACTATCCCTATTAATCATTACGTCAATCCTAGAAACCAACAAAATAGGATCAACGTCCTATTTCATTATTCCATGCTAATGTATTCAAGCGAGAGCCTGCTTTAAACACTCTAATTTTTTCAAAGTAACAGTCCTGATTTCCCACTACACCAAATTAATGACATGATGGTTCGTCAGAAGGTAGAAATCAGTAACACCAGTACGTACCGAAGGCACGACCAGCGTACTAATCCCGAAATTCAACTACGAGCTTTTTAACTGCAACAACTTTAATATACGCTATTGGAGCTGGAATTACCGCGGCTGCTGGCACCAGACTTGCCCTCCAA
+
DDDDDIIIIHIIIIIIIIHHHIIIIIHHIIIIIIIIIIHIIIIIIIIIIIIIIIIIIIIIIIIIIHIHHIIHHIIIIIIHIIIIIHHGHHIHIHIIIIIIIHIHIIIIIIHHIIIIIIHHHIIIHIIIIIIIIIIIIIIIIHIIIIIIIIIIIIHHIIIIIIIIIIIIIIHIIIIIHIIIIIIIIIIIIIIIIIIIIIIHIIIIIIIIIIIIIIIIIIIIHIIIIIIIIIHIIHIIIIIIIIHGIIIIIIIIIIIIIIIIIHIIIIIIIIIIIIIIIIIIIIIIIIIIIIIIHIIIIIIIIIIIIIIIIIIIIIIIIIIIIIIIIIIIIIIIIIIIIIIIDDDDD
@HISEQ:969:HM2KJBCX2:2:1102:4190:24963 2:N:0:ACTATGCA
TGTCAGCTGTCGCCCAACTATCCCTATTAATCATTACGTCAATCCTAGAAACCAACAAAATAGGATCGAACGTCCTATTTCATTATTCCATGCTAATGTATTCAAGCGTTAGCTTGCTTTAAACACTCTAATTTTTTCAAAGTAACAGTCCAAATTCCCCGCAACACCAAATTAATGGCATTACGGATCATCAGGAAGGAGGAATCAGTGAGACCAGTACATACCAGAGGCATGACCAATCTACTAACCCCGAAATTCAACTACGAGCTTTTTAACTGCAACAACTTTAATATACGCTATTGGAGCTGGAATTACCGCGGCTGCTGGCACCAGACTTGCCCTCCAA
+
DDDDDIIIIHIIIIIIIIIIIIIIIIIIIHIIIIIIIIIIIIIIIIIIIIIIIIIIHIIIIIIIIIIHIIIIIIHIIIHHIIHIIIIGIIHHIIIGIIIIIIIIIIIIIIIIIIIIIIIIIHHIIIIIIIHIIIIHIIHIIIIIIIIIIIIHIIIIIIIIIHIIIIIIIHIIIIIIIIIIHIIHIIIIIIIIIIIIIIIIIIIIIGIIIIIIIIIIIIIIIIIHIIIIIIIIIIIIIIIIIIIHHIIIIIIIIIIIIIIIIHHIIIIIIIIIIIIIIIIIIIIIIIIIIIIIIIIIIIIIIIIIIIIIIIIIIIIIIIIIIIIIIIIIIIIIIIIIIIIIIDDDDD
@HISEQ:969:HM2KJBCX2:2:1102:6924:26264 2:N:0:ACTATGCA
TGTCAGCTGTCGCCCAACTATCCCTATTAATCATTACGTCAATCCTAGAAACCAACAAAATAGGATCGAACGTCCTATTTCATTATTCCATGCTAATGTATTCAAGCGTTAGCTTGCTTTAAACACTCTAATTTTTTCAAAGTAACAGTCCAAATTCCCCGCAACACCAAATTAATGGCATTACGGCTCATCAGGAAGGAGGAATCAGTGAGACCAGTACATACCCCTTAAGGCATGACCATCACGTCAATCCCGAAATTCAACTACGAGCTTTTTAACTGCAACAACTTTAATATACGCTATTGGAGCTGGAATTACCGCGGCTGCTGGCACCAGA
+
DDDDDIIIIIIIIIIIIIIIIIHIIIIIIIIIIIIIIIIIHIIHIIIIIIIIIIIIIIHIIIIIIIIIIIIIE?HIIIIIGIIIIIIIIIIIIIIIIIIIIIIIIIIIIIHIIIIHIIIIIIIIIIIIIIIIIHIIIIIIIIIIIIHIIIIIIIHIIIIIIIIIIIIIIIIIIIIIIIIIIIIIIIIIIIIIIIIIIIIIIIIIIIIIIIIIIIIIIIIIIIIIIIIIIIIIHIHHIIIIIIIIIIIIIIIIIIIIIIIIIIIIIIIIIIIIIIIIIIIIIIIIIIIIIIIIIIIIIIIIIIIIIIIIIIIIIIIIIIIIIIIIIIIIIIIIDDDDD
@HISEQ:969:HM2KJBCX2:2:1102:16616:25390 2:N:0:ACTATGCA
TGTCAGCTGTCGCCCAACTATCCCTATTAATCATTACATCGATCCTAGAAACCAACAAAATAGAATCGGATGTCCTATTTCATTATTCCATGCTAATGTATTCAAGCGTGAGCCTGCTTTAAACACTCTAATTTTTTCAAGGTAACAGTCCTAATTCCCCGTGACACCAAATTAATGGCATTACGGTTCTTTAGAAGGTGAGAAATCAATAATATCAGTACATACCAACGGCATGACCGAAACATTGATCCCGAAATTCAACTACGAGCTTTTTAACTGCAACAACTTTAATATACGCTATTGGAGCTGGAATTACCGCGGCTGCTGGCACCAGACTTGCCCTCCAA
+
DDDDDIIIII?HIHIIIIIIIIIIHHHIIIIFHIIIIIIIIIIHHIIHIIIHIIHIIIIIIIGIIIIGHIIIGGHIHHHHIIIIHIIIIIIIGIIIIIIIIIIIIIIHHIIHIIGIIIIIIIIIGHIIHIIIIIHHIIIIIIIIIHHHHHIIIHHHHHGIHHHIIIIIIIIHIIIHIIIIIIIIIIIHIIIIII;HHHHIHHIIIIIIIIHIIIHIIIHIIIIIIHIIIIIHIIGIIIIIIIIHGGGIIIIIIIHIIIIIIIIIIIIIIIIIIIIIIIIHIIIIIIIIIIIIIIIIIIHGCGIIIHHIIIIIIIIIIIHIIIIGIIIGIIIIIIIIHIIIIIDDDDD
@HISEQ:969:HM2KJBCX2:2:1102:19552:26756 2:N:0:ACTATGCA
TGTCAGCTGTCGCCCAACTATCCCTATTAATCATTACGTCGATCCTAGAAACCAACAAAATAGAATCAAACGTCCTATTTCATTATTCCATGCTAATGTATTCAAGCGTGAGCCTGCTTTAAACACTCTAATTTTTTCAAAGTAACAGTCCTGATTCCCCACAACACCAAATAAATGACATCATGGTTCGTCAGAAGGGAGAAACCAACAATACCAGTACGTACCGAGGCACGACCGACATGATGGTCCCGAAATTCAACTACGAGCTTTTTAACTGCAGCAACTTTAATATACGCTATTGGAGCTGGAATTACCGCGGCTGCTGGCACCAGACTTGCCCTCCAA
+
DDDDDIIIIIHIIIIIIIIIIIIIIIIIIIIIIIIGHIIIIIIIIIIIIIHIIIIIIIHIHIIHHIIHIIIIHIIIIIIIIIIIIIIHIIIHHHHIIIIIIHIHIHIIIIIIIIIIIIHIIIIIIIIIIIHIIIHIIIIIHIIIIIIIIIIIIIIIIIIGHHIHHIIIIIIHIIIHIIHHHHIIIHHHIHHIIHIIIIHIHIIIIIIIIIIIIIIGIIIHIIIGIIIHHIIIIIIIIIIIHHGGIIIIIIIIIIIIIIHHIHHIIIIIIIIIIIIIIIIIIIIIHIIHHHIIIIIIIIHHIIIIIIIIIIIIIIIIIIIIIIIIIIIIIIIIIIIIIIIICDDDD
@HISEQ:969:HM2KJBCX2:2:1102:12677:26755 2:N:0:ACTATGCA
TGTCAGCTGTCGCCCAACTATCCCTATTAATCATTACGTCAATCCTAGAAACCAACAAAATAGGATCGAACGTCCTATTTCATTATTCCATGCTAATGTATTCAAGCGTTAGCCTGCTTTAAACACTCTAATTTTTTCAAAGTAACAGTCCTGTTTCCCTGCAACACCAAATTAATGACATTACAGTTCTTCAAGAAGGAGGAATCAGTAAAGCCAGTACACACCATTGGCACGACCAACCTACTGACCCCGAAATTCAACTACGAGCTTTTTAACTGCAACAACTTTAATATACGCTATTGGAGCTGGAATTACCGCGGCTGCTGGCACCAGACTTGCCCTCCA
+
BD?DDHGIHHEHDCEHHHIHHHIIIIFHHIHGHHHHIIIIIHHIHEHHIHFHHHHHIIHHHHHHGHHGHGGGIIEHHHIIHCFCFHIHHEHH@GEHHCHCGHECFHHHHIIIIEGEEHHGHHHIEHIIIIFHHGIIHECFHHGHGGHHHICHHHIHGIHGHFHIHHHIIIHGHHHF@CHHHIIHHFHHEF0IIIHIIHGH:CIIHHH@HFFHEGGHHHIIIHHHHHGECHHIGHHHHHHCG@HGFHEFIGHHGFC<<?HHHEHEC@GGIHIIIHHHHFHEGHHFFHF1IHHEIHHHHEEHHG?HIIIGHEIHIHHE/IHG?CEHEEHHHHEIIHHIIHCH?@ADD
@HISEQ:969:HM2KJBCX2:2:1102:9887:27609 2:N:0:ACTATGCA
TGTCAGCTGTCGCCCAACTATCCCTATTAATCATTACGTCGATCCTAGAAACCAACAAAATAGAATCAAACGTCCTATTTCATTATTCCATGCTAATGTATTCAAGCGCGAGCTTGCTTTAAACACTCTAATTTTTTCAAAGTAACAGTCCTGATTTCCCATGACACCAAATTAATGACATCGTGGTTCGTCAGAAGGGAGAAACCAATAATGCTAGTACGTACAAAGTACGACCGACATATTAGTCCCGAAATTCAACTACGAGCTTTTTAACTGCAACAACTTTAATATACGCTATTGGAGCTGGAATTACCGCGGCTGCTGGCACCAGACTTGCCCTCCAA
+
DDDDDIIIIIIIIIIIIIIIIIIIIIIIIIIIIIIIIIIIIHIIIIIIIIIIIIIIIIIIIIHIHIIIIIIIIIIIIIHIIIIIIIIHIIIHHHIIIIIIIGHIIIIHIIIIIIIIIIHIIIIIIIIHIIIIIIIIIIIIIIIIIIIHIHIIIIIIIIIIIIIIIIIIIIIIIIIIIIIIIIIIIIIIIIIIIIIHHIIIIIIIIIIIIIIIIIIIIIIIIIIHIIIIIHIIIIIIIIIIIHGIIIIIIIIIIIIIIIIIIIIIIIIIIIIIIIIIIIIIIHIIIIIIIIIIIIIIIIIIIIIIIIIIIHIIIIIIIIIIIIIIIIIIIIIIIIIIIIIDDDDD
@HISEQ:969:HM2KJBCX2:2:1102:6803:27899 2:N:0:ACTATGCA
TGTCAGCTGTCGCCCAACTATCCCTATTAATCATTACGTCAATCCTAGAAACCAACAAAATAGGTTCGATCGTCCTATTTCATTATTCCATGCTAATGTATTCAAGCGTTTGCTTGCTTTAAACACTCTAATTTTTTCAAAGTAACAGTCCTGTTTCCCTGCAACACCAAATTAATGGCATCACAGTTCCTCAAGAAGGAGGAATCAGTAGGGCCAGTACATACCAGTGGCACGACCGACCCACTGATCCCGAAATTCAACTACGAGCTTTTTAACTGCAACAACTTTAATATACGCTATTGGAGCTGGAATTACCGCGGCTGCTGGCACCAGACTTGCCCTCCAA
+
DDDDDIIIIIIIIIIIIIIIIIIIIIIIIIIIIIIIIIIIIIIHIIIIIIIIIIIIIIIHIIIHIIIIIIIHIIIIIIIIIIIIIIIHIIIFIIIIIIIIIIIIIIIIIIIIIIIIIIIIIHIIIIIHGHIIIIIIHIHHIIIIIIIIIIIIIIIIIIIIIIIIIIIIIIIHIIIIIIIIIIIIIIIIIIIIIHIIIIIIIIIHIIIIIIIIIIIIIIIIIIIIIIIIIIIIIIIIIIHIIIHHGIIIIIIIIIHIIIIIIIIIIIIIIIIIIIIIIIIIIIIIIIIIIIIIIIIIHIIHHIIIIIIIIIIIIIIIIIIIIIIIIIIIIIIIIIIIIIIIIDDDDD
@HISEQ:969:HM2KJBCX2:2:1102:5269:27823 2:N:0:ACTATGCA
TGTCAGCTGTCGCCCAACTATCCCTATTAATCATTACGTCGATCCTAGAAACCAACAAAATAGAATCAAACGTCCTATTTCATTATTCCATGCTAATGTATTCAAGCGTAAGCCTGCTTTAAACACTCTAATTTTTTCAAAGTAACAGTCCTGATTCCCCACGACACCAAATTAATGACATCGCGGTTCTTCAGAAGGTAGGAACCAATAATGCCAGTGCGTACCGAAGCACGACCAACAATTTGATCCCGAAATTCAACTACGAGCTTTTTAACTGCAACAACTTTAATATACGCTATTGGAGCTGGAATTACCGCGGCTGCTGGCACCAGACTTGCCCTCCAA
+
DDDDDIIIIIIIIIIIIIIIIIIIIIIIIIIIIHIIIIIIIIIIIIIIIGIIGIIIEHHIIIIIIIIIHIIIIIIIIIHHIIIIIHIIGIIIIIIIHIIIIGHIIIIIIIIHIIHHIIIIIIIHEIIIIIIIIIIIHIIIHHIIIIIIIIIHHIIIIIIIIIIIIIHHHGIIIIHHIIIHIIIIIIHIIHIIIIIIIIIIIHIIIHIIIIIHIGIIIIHIIIIIIIIIIIIIIIIIIIIIIIHGIIIIIIIIIIIIHHIIIHIIHIIIIIIIIHIIIIIIIIIIIIIIIIIIIIIHHHIIIIIIIIIIIIIIIIIIIIIIIIIIIIIIIIIIIIIIIIIIDDDDD
@HISEQ:969:HM2KJBCX2:2:1102:17566:27259 2:N:0:ACTATGCA
TGTCAGCTGTCGCCCAACTATCCCTATTAATCATTACGTCGATCCTAGAAACCAACAAAATAGAATCAAACGTCCTATTTCATTATTCCATGCTAATGTATTCAAGCGCGAGCTTGCTTTAAACACTCTAATTTTTTCAAAGTAACAGTCCTGATTTCCCGCGACACCAAATTAATGACATCGTGGTTCGTCAGAAGGGAGAAACCAATAATGCTAGTACGTACAAAGTACGACCGACATATTAGTCCCGAAATTCAACTACGAGCTTTTTAACTGCAACAACTTTAATATACGCTATTGGAGCTGGAATTACCGCGGCTGCTGGCACCAGACTTGCCCTCCAA
+
DDDCDIIIIIIHHHIIIIIIIIIIIIIIIIIIHIIIIIIHIIIIII?H?HHHIIIIHIIHIHFIHIIHHHHDHIIIHIIGHIHHGHHIIIIHIIIHIIIIIIIIIIIIIIHIIIGIIIHFHIIIIIHIIIIIIIIIGIIIIIIIIIHIIIIIIIIIIIIIIHIIIIHIIIIIIIIIIIIIIIIIIIIIIIIIIIIIIIIIIIIIIIIIIIIGIIHHIIIIIIIIIIIIIIIIIIIIIIIHHIIHIIIHIHIIIIIIIIIIIIIIIIIIIIIIHIIIIIIIIIIIIIIIIIIIIIIIIIHIIIIIIIIIIIIIIIIIIIHIIIIIIIIIIIIIIHIIIIIDDDDD
@HISEQ:969:HM2KJBCX2:2:1102:13599:28430 2:N:0:ACTATGCA
TGTCAGCTGTCGCCCAACTATCCCTATTAATCATTACGTCGATCCTAGAAACCAACAAAATAGGGTCAAACGTCCTATTTCATTATTCCATGCTAATCTATTCAAGCAAAAGCCCGCTTTAAACACTCTAATTTTTTCAAGGTAATGGTCCTGGTTCCCCGACACACCCAATAAAGGGCATACCGGCTCACCAGAAGGATAGACCCGACAACAGACAGTACTCGCCAGAGACGGACCGCCCGGTCAGGCCTAAAATTCAACTACGAGCTTTTTAACTGCAACAACTTTAATATACGCTATTGGAGCTGGAATTACCGCGGCTGCTGGCACCAGACTTGCCCTCCAA
+
DDDADIIIIIHIIIIIIIIIIIIIIIIIFHIIHIIIIIIIIIIIIIIIIIIIIIIIHIIHHHIIIIIIIIHIIIIIHIIIIIIIIIIHIIIIIIIIIHIIIIIIIIIIIIHIIIIIHHIIIHIIIIIIIIIIIIIIIIHIIIIHIIIIIIIIHHGHIIIIIIIIIIIIIIHIIIIIIIIIIIIIIIIGIIIIIIIIIIIHHHFIGIIHHGHHIIIIHIIIIIIIIIIHIIIIIIIIIIIIIIIIHIIIIIIIIIIIIIIIIIHIIIHIIIIIIIIIIHIIIIIIHHIIIIIIHIHIIHHGHIIIIIIIIIIIIIIIIIIIIIIIIIGIIIIIIIIIIIIIIDDDDD
@HISEQ:969:HM2KJBCX2:2:1102:11503:27789 2:N:0:ACTATGCA
TGTCAGCTGTCGCCCAACTATCCCTATTAATCATTACGTTGATTCTAGAAACCAACAAAAATAGAATCTAACGTCCTATTTCATTATTCCATGCTAATGTATTCAAGCGCGTGCCTGCTTTAAACACTCTAATTTTTTCAAAGTAACATCCTGACTCCCCACAACATCAAATTAATGACATCATGATTCATCAGAAGGGAGAAATCAATGACATTAGTACGTACCAAAGGCACGACCGACGTATTGATCCCGAAATTCAACTACGAGCTTTTTAACTGCAACAACTTTAATATACGCTATTGGAGCTGGAATTACCGCGGCTGCTGGCACCAGACTTGCCCTCCAA
+
DDDDDHIIHHIHIIIGIIIIIIHHIIIIIIIIIIIIHHHIIIIIIIIIIIIIHIIIIIHHIIIIIIIIIIIHIHIIIIHIIIIIIHHIIIIHHHIHIIHHIIIIIIHIIIIIHHHIIHGHHHHIIGIIIHHIIIIIIIIIIIIIIIIIIIIIIIIHIHIIIIHHIIIIIIIHIIIIIIIIIIIIIIIIHIIIIIIIIIIIIIIIIIIIIHIIIIIIIIIIIIIIIIIGIHIIIIIHIIIIIIIHHIIIIIGIIIIIIIIIIIHHIIIIIIIIIIHIIIIIIHIHGIIIIIIIIHIIIIIIIIIIIIIIIIIIIIIIIIIIIIIIIIIIIIIIIHIIIIIIIDDDDD
@HISEQ:969:HM2KJBCX2:2:1102:19049:29206 2:N:0:ACTATGCA
TGTCAGCTGTCGCCCAACTATCCCTATTAATCATTACGGTGATCCTAGAAACCAACAAAATAGAACCATGCCGTCCTATTCTATTATTCCATGCTAATGTATTCGAGCAAAAATGCCTGCTTTAAACACTCTAATTTTTTCAAGGTAAAGGTCCTGGATCCGCAAGACACCCAATAAAGGACATCGAGTTTCTCCAGAAGGTGAGAAATCAACAGTAACAGTTCATACCCCTTAAGGCATGACCATCACGTCAATCCCGAAATTCAACTACGAGCTTTTTAACTGCAACAACTTTAATATACGCTATTGGAGCTGGAATTACCGCGGCTGCTGGCACCAGACTTGCCCTCCAA
+
DDDDBHIHIHIIHIHIHIIHIHHHIIIHIIIHHIIIHIHHIEGHHIEF?GHIIIIHHHHHHIIIIIIIIIHIIHHHIEFHHIIHIEHGEHEGHIHHHIHHHDGHIHIIIIFHHHIIIHHHGHBHGHIIIIIIIFHHIIIIIIIIIIIHGHGFIHHHHHHIHIIIIHIIHHHHGEHHIEHIIIIIHIIIIIIIHHIIIHFHGGHIIIHHEHHHIIHHIHHIEHHHEEHIHIIHIIIIHHFHIHIHHIHEHHCCHDCHIIHIIIHIFHIHEIHIIIHHIIIHHGHHHIHIIIHIHIHIIHCCDDHGIHHIIIGHIIIIHHHIIIHIIIIIIHIIIIHHIHGFFHIIIIHEDDDDA
@HISEQ:969:HM2KJBCX2:2:1102:7625:29690 2:N:0:ACTATGCA
TGTCAGCTGTCGCCCAACTATCCCTATTAATCATTACGTCGATCCTAGAAACCAACAAAATAGGTTCGATCGTCCTATTTCGTTATTCCATGCTAATGTATTCAAGCGCGAGCCTGCTTTAAGCACTCTAATTTTTTCAAAGTAACAGTCCTGTTTCCCAGCAACAACAAATTAATGCCATCACGGTTCTACAAGAAGGAGGGACCAGTGAGGCCAGTGCATACCAGTGGCACGACCAACCTACTGGCCCCGAAATTCAACTACGAGCTTTTTAACTGCAACAACTTTAATATACGCTATTGGAGCTGGAATTACCGCGGCTGCTGGCACCAGACTTGCCCTCCAA
+
DDDDDIIIIHHHHHHIHDEHIIIIIHIIHHHIIIIIHHEEHIIHIIIIIHIIFHIIHIICEHIGEHIDGHHHGHHIHIHHIHHHIIEHHHHIGHIHHHHHHGHHHHHDHHHDHIIIIIIIIIHFFHIGIHIHHFHFHIHHHHIIIHHHHHIIIIHGIIIHHHHHIHIHIHGFCHGEIHHHIIEIIIIIHHEHGIHHIHIIIIIIIGIIGIIIHEHHHFFHIHIIIHIHHIHIHIIHHHIIIIIHGIIHCC?IHIIIHGGHH=CHHIHIIIIHIFHHEIIIIIGIHIIIIIHEHHIIIIIIIIIIHHIIIIIGIIHHIHIIIIIIIHIIIIIIIHIIIIIIIDDDD@
@HISEQ:969:HM2KJBCX2:2:1102:1572:30125 2:N:0:ACTATGCA
TGTCAGCTGTCGCCCAACTATCCCTATTAATCATTACATCAATCCTAGAAACCAACAAAATAGGATCAAACGTCCTATTTCATTATTCCATGCTAATGTATTCAAGCGTTAGCCTGCTTTAAACACTCTAATTTTTTCAAAGTAACAGTCCTGTTTCCCTGCAACACCAAATTAATGACATTACAGTTCTTCAAGAAGGAGGAACCAGTAAAGCCAGTACATACCAGAGGCACGACCAACTTACTAATCCCGAAATTCAACTACGAGCTTTTTAACTGCAACAACTTTAATATACGCTATTGGAGCTGGAATTACCGCGGCTGCTGGCACCAGACTTGCCCTCCAA
+
DDDDDIIIIIIIIIIIIIIIIIIIIIIIIIIIIIIII1FHIIIIIIIHIIIIIIHIIIIHIHHIGIIIIIIIHIIIHIIIGHIIIIHIIIHHHIHHIHIIHGGHHIIIHHIIIIIHHFHHIIIIIIIIIIIIIIIHIHIIHIIIIIIHHIIIIIIIIIIIIIIIIGHGHHHHIHIIIIHIIIIIIIIHIHIHIHIIHIIIIIIIIIIHHHHEIHIIHIIIIIIIIHEEIIIIIIIIHHEIIIHGFIIIIHIGIIIIIIIIIHHIIHG=IIIIIHIIIIIIIIIIIHIIIIIIIIIIIIHIIIIIIIIIIIIIHIIIIIIIIIIIIIIIIIIIHHIIIIIIIDDDDD
@HISEQ:969:HM2KJBCX2:2:1102:15055:30095 2:N:0:ACTATGCA
TGTCAGCTGTCGCCCAACTATCCCTATTAATCATTACGTCGATCCTAGAAACCAACAAAATAGAATCAAACGTCCTATTTCATTATTCCATGCTAATGTATTCAAGCGCGAGCTTGCTTTAAACACTCTAATTTTTTCAAAGTAACAGTCCTGATTTCCCGCGACACCAAATTAATGACATCGTGGTTCGTCAGAAGGGAGAAACCAATAATGCTAGTACGTACAAAGTACGACCGACATATTAGTCCCGAAATTCAACTACGAGCTTTTTAACTGCAACAACTTTAATATACGCTATTGGAGCTGGAATTACCGCGGCTGCTGGCACCAGACTTGCCCTCCAA
+
DDDDDHIIIIHIHIIIIIIIIIHIIIIIIIIIIIIIIIIIIGHIIHIIIIIIHIHIIGHHIHHIIIIIIIIGHHHIIIIIIHIIHHHHIHHI?HHGGHIIIHHIIIIIHHHEHHGIIHIIHIIIIIIIIIIIIHIIIIIIIHHHIIIIIIIIIHHIIHHHIIIIIIHIHIIIIIIIHIIIIIIHGHHIHIHHIIIIIHIIIIIIIIIIIIGIIIIIIIIIIHHHIIHHHHIIHIHIIIIIHHHIHIIIIHIIIHIIIIIIIIIIIIIIIIIHIIHHHHHHHIIIIHIIIIIIIIIIIIIIHIHIIIIIIIIIIIIIIIIIIIIIIIIIIHHHIIIIIIIDDDDD
@HISEQ:969:HM2KJBCX2:2:1102:9468:30201 2:N:0:ACTATGCA
TGTCAGCTGTCGCCCAACTATCCCTATTAATCATTACGTCAATCCTAGAAACCAACAAAATAGGATCAAACGTCCTATTTCATTATTCCATGCTAATGTATTCAAGCGTTAGCCTGCTTTAAACACTCTAATTTTTTCAAAGTAACAGTCCTGTTTCCCTGCAACACCAAATTAATGACATTACAGTTCTTCAGAAAGGAGGAATCAGCGAAGCCAGTACATACCAAAGGCACGACCAACCTGCTAACCCCGAAATTCAACTACGAGCTTTTTAACTGCAACAACTTTAATATACGCTATTGGAGCTGGAATTACCGCGGCTGCTGGCACCAGACTTGCCCTCCAA
+
DDDDDIIIHIIGIIIIIIIIIIIIIHIIIIIIIIIIIIIIIGIHIIIIIIIIIIIIIIIIIIHIHHIHIIIHHIIIIIIIHIIIIIIIGIHGHIIIIIIIIIIHIIIIIIIIIIHIIIII/IIIHIIIHIIIIIIIIIIHIIIIIIIHIHIIIIIIIIIIGIIIIIIIIIHIIIIIIIIIIIIIIIIIHEIIIIIIIIIIIIIIIIIIIIIIIIIIIIIIIIIIIIIIIIIIIIIIIIIIIIIIHIIIIIIIIIIIIIIIIIIIIIIHIIIIIIIIIIIIIIIIIIIIIIIIIIIIIIIIIIIIIIIIIIIIIIIIIIIIIIIIIIIIIIIIIIIIIIIIIDDDDD
@HISEQ:969:HM2KJBCX2:2:1102:16214:29854 2:N:0:ACTATGCA
TGTCAGCTGTCGCCCAACTATCCCTATTAATCATTACGTCAATCCTAGAAACCAACAAAATAGGATCGTCGTCCTATTTCATTATTCCATGCTAATGTATTCAAGCGTTAGCCTGCTTTAAACACTCTAATTTTTTCAAAGTAACAGTCCTGTTTCCCCGCAACACCAACTTAATGGCATTACGGTTCTACAAGAAGGAGGAATCAGCAAAGCCAGTGCATACCAGTGGCACGACCAACTTGCTGACCCCGAAATTCAACTACGAGCTTTTTAACTGCAACAACTTTAATATACGCTATTGGAGCTGGAATTACCGCGGCTGCTGGCACCAGACTTGCCCTCCAA
+
DDDDDIIIIIIIIIIIIIIIIIIIIIIIIIIIIIIIIIIIIIIIIIIIIIIIIHIIIIIIIHIIIIIIIIIIHHHIIIIHIIIIIIIHIIHIIHIIIIHIIIIIIIIIIIIHIIIIIIIIIIIIIHHIIIIIIHHHHIIIIIHHHIHHIIIIIIIIIIIIIIIIIIIIIHIHIHIIIIIHIIIIIIIHIIIIIIIIHIIIHIHHIIIIIIIIIIIIIIIIIIIIIIIHHIIIIIIIIHHIIIHHHIIIIIIIIIIIIIIIIIHIIHIIIIIIIHHIIIIIIIIIIHHHIIIIIIIIIIIIIIIIIIIIIIIIIIIIIIIIIIIIIIIIIIIHIIIIIIHIDDDDD
@HISEQ:969:HM2KJBCX2:2:1102:4642:29135 2:N:0:ACTATGCA
TGTCAGCTGTCGCCCAACTATCCCTATTAATCATTACGTCGATCCTAGAAACCAACAAAATAGAATCAAACGTCCTATTTCATTATTCCATGCTAATGTATTCAAGCGCGAGCTTGCTTTAAACACTCTAATTTTTTCAAAGTAACAGTCCTGATTTCCCATGACACCAAATTAATGACATCGTGGTTCGTCAGAAGGGAGAAACCAATAATGCTAGTACGTACAAAGTACGACCGACATATTAGTCCCGAAATTCAACTACGAGCTTTTTAACTGCAACAACTTTAATATACGCTATTGGAGCTGGAATTACCGCGGCTGCTGGCACCAGACTTGCCCTCCAA
+
DDDDDGIIHHHHIIIFHIIIIIIIIIIIIIIICHHIIHIIHHFHIIIIIHIIIHHHIIIHHGI?HHIEHHHHEHHIHIICC1FHHEHIHIIHIIIHHIHHHHHHIHCHHHHHDEFHIIIHIHIIHHHHIHHFHGHGHIIIHHHIIIIIHIIIIHHHIIHIIHIIIGHIHIHGHIIIIHHFEGIIHHGHHIIHIIHHIHHHDGHGHHIIHIIGHCHIIHIHIIIIHHHIHHHIIGHIHIGHHHHIIIHHHEIHIHHIHHGHHGHHIIIIIIHFIIIIHGIHHFHGCCIIIIGIIIHHGIHEHIIIIIHIIHIHGIIIHHIHIIIIIIHIIIIHIIIIIIHDDDDD
@HISEQ:969:HM2KJBCX2:2:1102:5052:30689 2:N:0:ACTATGCA
TGTCAGCTGTCGCCCAACTATCCCTATTAATCATTACGTCAATCCTAGAAACCAACAAAATAGGATCGAACGTCCTATTTCATTATTCCATGCTAATGTATTCAAGCGTTAGCCTGCTTTAAACACTCTAATTTTTTCAAAGTAACAGTCCTGTTTCCCTGCAACACCAAATTAATGACATTACAGTTCTTCAGAAAGGAGGAATCAGCGAAGCCAGTGCATACCAGTGGCACGACCAACCTGCTGACCCCGAAATTCAACTACGAGCTTTTTAACTGCAACAACTTTAATATACGCTATTGGAGCTGGAATTACCGCGGCTGCTGGCACCAGACTTGCCCTCCAA
+
DDDDDIIIIIIIHIIIIIIIIIIIIIIIIIIIIIIIIHHIIIIIIIIIIIIIIIIIIIFHIIIIHIIIHIIIFHGIIIIIIHIIIHHIGIIIHIIIIIHIIIIIIIIIIIIIIIIIIIGIIIIIHIHIIIIIIIIIIIGIIIIIIHIIIIIIIIIIIIIIIIIIIIIIIIIIIIIIIIIIIIIIIIIIIIIIIIIIIIIIIIIIIIIIIIIIIIIIIIIIIIIIIIIIIIIIIIIIIIIIIIIHHIIIIIIIIIIIIIIIIIIIIIIIIIIIIIIIIIIIIIIIIIIIIIIIIIIIIIIIIIIIIIIIIIIIIIIIIIIIIIIIIIIIIIIIIIIIIIIIIDDDDD
@HISEQ:969:HM2KJBCX2:2:1102:11316:30960 2:N:0:ACTATGCA
TGTCAGCTGTCGCCCAACTATCCCTATTAATCATTACGGTGATCCTAGAAACCAACAAAATAGAATCATGCCGTCCTATTTTATTATTCCATGCTAATGTATTCAAGCAAAATGCCTGCTTTAAACACTCTAATTTTTTCAAAGTAAAGGTCCTGGTTCCCCGCGACACCCAATTAAGGGCATCGCGGTTCTCCAGAAGGTGAGAAATTGACTACACCAGTTCATACCCCTTAAGGCACGACCGATGTGTCAATCCCGAAATTCAACTACGAGCTTTTTAACTGCAACAACTTTAATATACGCTATTGGAGCTGGAATTACCGCGGCTGCTGGCACCAGACTTGCCCTCCAA
+
DDADDHIIIIIIIIIIIIIIIIIIIIIIIHIIIIIIIIIHIIIIIIIIHIIIHIHIIIIIIIIIIIIIIIIHHHIIIHIIIIHIIIIIIIIIIIIHIIHIIIIIIIHHIIIIIIIHIIIIIIIIIIIIIIIIGHIIHHIIIHHIIIIIIIIHHHHHHEHHHIIHHHIIIIIIHIIIIIIHHHIIIIIIIHHIIIIIIIIIIIIIIHHHIIIIIIIIIIIIIHIIHIIIIIIIIIIIIIIIIII=IIIIIIHHHIIIIIIIGHHIIIIHIIGIIIIIIIIIIHIIIIGIIIIHHIIIIIHHHIGIIIIIIIIIIIIHHIIIIIIIIIIIIIIIIIIIIIIIIIIIIIIDDDDD
@HISEQ:969:HM2KJBCX2:2:1102:13409:30779 2:N:0:ACTATGCA
TGTCAGCTGTCGCCCAACTATCCCTATTAATCATTACATCGATCCTAGAAACCAACAAAATAGAATCTGATGTCCTATTTCATTATTCCATGCTAATGTATTCAAGCGTAAGCTTGCTTTAAACACTCTAATTTTTTCAAGGTAACAGTCCTAATTCCCCATAACATCAAATAAATGACATTATGGTTCTTTAGAAGGTGAGAACCAATAAAACCAGTACATACCAAGGCATGACCGATTCCTTGATCCCGAAATTCAACTACGAGCTTTTTAACTGCAACAACTTTAATATACGCTATTGGAGCTGGAATTACCGCGGCTGCTGGCACCAGACTTGCCCTCCAA
+
DDBDDIIIIIIHIIIIIIIIIIIIIIIIIIIIIIIIIIIIIIIIIIIIIIIIIIIIIIIIHIHIIIIIIIIIIIIIIIIIIIIIIIIIHIIIIIIIIIIIIIIIIIIIIIIIIIIIIIIIIIIIIIIIIIIIIIIIIIIIIIIIIIIIIIIHIHIIIIIIIIIHIIIIIIIIIIIIIIIIIIIIIIIHIIHIIIIIIIIIIIIIIIIIIIIIIIIIIIIIIIIIIIIIIIIIIIIIIIIIIIIHIIHIIIIIIIHIIIIIIIIIIIIIIIIIIIIIIIIIIIIIIIIIIIIIIIIIIIIIIIIIIIIIIIIIIIIIIIIIIIIIIIIIIIIIIIIIIIIIDDDDD
@HISEQ:969:HM2KJBCX2:2:1102:13523:30600 2:N:0:ACTATGCA
TGTCAGCTGTCGCCCAACTATCCCTATTAATCATTACGTCGATCCTAGAAACCAACAAAATAGAATCAAACGTCCTATTTCATTATTCCATGCTAATGTATTCAAGCGTGAGCCTGCTTTAAACACTCTAATTTTTTCAAAGTAACAGTCCTGATTCCCCACAACACCAAATAAATGACATCATGGTTCGTCAGAAGGGAGAAACCAACAATGCCAGTACGTACCTAGGCACGACCGACATGATGGTCCCGAAATTCAACTACGAGCTTTTTAACTGCAGCAACTTTAATATACGCTATTGGAGCTGGAATTACCGCGGCTGCTGGCACCAGACTTGCCCTCCAA
+
DDDDDIIIIIIIHIIIIHIIIIIIIIIIIIIIIIIIIIIIIIIIIIIIIIIIIIIHIGIHHHHIIIIIIHIIIIIIHIIIIHIIIIIIIIHHIIIIIIIIIGHHIIIIIIIIIIIIIIHIIIIHIIIIIIIIIIIIIIIIIIIIIIIIHIIIIHIIIIIIIIIIIHIIIIIIIIIIIIIIIIIIIIIIIIIIIIIIIIIIIIIIIIIIIIIIIIIIIIIIIIIIIIIIIIIIIIIHIIIIIIHHIIIGIIIIIIIIIIIHIHIHIIIIIIIIIIIIIIIIIIIIIIIIIIIIIIIIIIIIIIIIIIIIIIIIIIIIIIIIIIIIIIIIIIIIIIIIIIIIDDDDD
@HISEQ:969:HM2KJBCX2:2:1102:14238:31648 2:N:0:ACTATGCA
TGTCAGCTGTCGCCCAACTATCCCTATTAATCATTACGGTGATCCTAGAAACCAACAAAATAGAACCATGCGTCCTATTTCATTATTCCATGCTAATGTATTCAGGCAATAGCCTGCTTTAAGCACTCTAATTTTTTCAAGGTAACAGTCCTGCTTCCCCAACGCACCAAATTAATGACATGCTGGTTATTCAGAAGGTAGGAATCCATCACGCCAGTACAGACCCAAAAGCCCGACCAACGGATAAACCCCGAAATTCAACTACGAGCTTTTTAACTGCAACAACTTTAATATACGCTATTGGAGCTGGAATTACCGCGGCTGCTGGCACCAGACTTGCCCTCCAA
+
DDDDDIIIIIIIGIIHIIIIIHHIIIHIGHIIIIIIIIIHIIIIIIIIIIIIHIIIHIIIIIHHHHIIIHHIIIIHEHIGHHHHIIIHCHIIIIHIIHIIIHIHHHHIIIIHHHHHGIIIIIIHIIIHHH@HIIIHHIIIIHIIEHIIIIIIHHIIICHGIIIIIIIHIHIIIIIIIIHIIIHHHHHIHGHIHIIIIIIIIIIIIIIGIIHIHIIHIIIHIIIIHHFHHHIIHHHDCHHHHEHHFGHF<HDIHEHIHHCHEIIIHHGEIIIIIIHHGIIIIIIIIIIIIHGIIHHDIIIIIIIIIIIIIIIIHIIIIIGIIIIIIIIIIHHHHHIIIIIIIIDDDDD
@HISEQ:969:HM2KJBCX2:2:1102:14906:31741 2:N:0:ACTATGCA
TGTCAGCTGTCGCCCAACTATCCCTATTAATCATTACGTCAATCCTAGAAACCAACAAAATAGGTTTGAACGTCCTATTTCATTATTCCATGCTAATGTATTCAAGCGTTAGCCTGCTTTAAACACTCTAATTTTTTCAAAGTAACAGTCCTGTTTCCCTGCAACACCAAATTAATGACATTACAGTTCTTCAGAAAGGAGGAATCAGCGAAACCAGTTCATACCAGTGGCACGACCAACCTGCTGACCCCGAAATTCAACTACGAGCTTTTTAACTGCAACAACTTTAATATACGCTATTGGAGCTGGAATTACCGCGGCTGCTGGCACCAGACTTGCCCTCCAA
+
DDDDDIIIIIIIIIIIIIIIIIIIIIIIIIIIIIIIIIIIIIIIIIIIIIIIIIIIHIIHIHHIIHHIIIIIIIIIIIIIIIIHIIIIIIIHHIIIIIIIIIIIIIIIIIIIIIIIIIIIIIIIIIIIIIIIIIIIIIIIIIIIIIIIIIIIIIIIIIIIIIIIIIIIIIHHIIIIIIIIIIIIIIIIIIIIIIIHIIIIIIIIIIIIIIHIHIIIIHIIIIIIIIIIIIIIIIIIIIIIIIIHIIIIIIIIIIIIIIIIIIIIIIIIIIIIIIHIIIIIIIIIIIIIIIIIIIIIIIIHHIIIIIIIIIIIIIIIIIIIIIIIIIIIIIIIIIIIIIIIIDDDDD
@HISEQ:969:HM2KJBCX2:2:1102:17785:31835 2:N:0:ACTATGCA
TGTCAGCTGTCGCCCAACTATCCCTATTAATCATTACGTCAATCCTAGAAACCAACAAAATAGGATCAAACGTCCTATTTCATTATTCCATGCTAATGTATTCAAGCGTTAGCCTGCTTTAAACACTCTAATTTTTTCAAAGTAACAGTCCTGTTTCCCTGCAACACCAAATTAATGACATTACAGTTCTTCAAGAAGGAGGAACCAGTAAAGCCAGTACATACCAAAGGCACGACCAACCTGCTAACCCCGAAATTCAACTACGAGCTTTTTAACTGCAACAACTTTAATATACGCTATTGGAGCTGGAATTACCGCGGCTGCTGGCACCAGACTTGCCCTCCAA
+
DDDDCIIIIIIIIIIIIIIIIIIIIIIIIIIIIIIIIIIIIIIIIIIIIIIIIIIIIIIHIHIHIIIIIIIGHIHIIIIHHIIHIHIGIIIIGHIIHFIHIIHHHIIIIIIIGIIIIIIHIIIIIIIHIIHIIIIIIIIIIIIIIHIIIIIIIIIIIIIIIHHIHHHHIIHIIIIIIIIIIIIIIIIHIIIIHIIHIIIIHHHHIHHHIIIIIHIIIIIIIHIIIIIIIIIIIIIIHIIIHIIIIIIIHIIIIIIIIIIIIIIIIIIIIIIIIIIIIIIIIIIIIIIHIIIIIIIIIHIIIIIIIHIIIIIIIIIIIIIIHIIIIIIIIIIIIIIIIIIIIDDDDD
@HISEQ:969:HM2KJBCX2:2:1102:12139:31307 2:N:0:ACTATGCA
TGTCAGCTGTCGCCCAACTATCCCTATTAATCATTACGTCGATCCTAGAAACCAACAAAATAGAATCAAACGTCCTATTTCATTATTCCATGCTAATGTATTCAAGCGTAAGCCTGCTTTAAACACTCTAATTTTTTCAAAGTAACAGTCCTGATTCCCCACGACACCAAATTAATGACATCGCGGTTCTTCAGAAGGTAGGAACCAATAATGCCAGTGCGTACCGAAGCACGACCAACAATTTGATCCCGAAATTCAACTACGAGCTTTTTAACTGCAACAACTTTAATATACGCTATTGGAGCTGGAATTACCGCGGCTGCTGGCACCAGACTTGCCCTCCAA
+
DDDDDFHHHIIHHIFFHHHFCHIHHEHHHIHIHIIHHEEHIIHCEHEHFHHHIHGIIEHIIH@HHHIHGHC0GHIIEHIIHCHHHHIII?HHHHHIHGHHHIIGIIIHHHHHIIIIIIHHHEHHCHHHHHHGIIHHHIIEHIIHHIIHHIIIHHIIGIHHHGIHIIIHHCHHHHIIFIHIHIHHDHIIGIIHGIHEHIHHCDGHIIIIIIHHGHIIHHHEHIHIHFHHHGCHHIIHIIFHHEHHHHHHGHFHHF@HIHHHHHIHGHHHIHHHIHHIHIIIHIIIIIHIGIIIIIIHIHHHHEIIIIIIIIIIIIIIIIIHHHEIIIIIIIIIHIHIHDCHBDDD@
@HISEQ:969:HM2KJBCX2:2:1102:6028:33872 2:N:0:ACTATGCA
TGTCAGCTGTCGCCCAACTATCCCTATTAATCATTACGTCGATCCTAGAAACCAACAAAATAGAATCAAACGTCCTATTTCATTATTCCATGCTAATGTATTCAAGCGTAAGCCTGCTTTAAACACTCTAATTTTTTCAAAGTAACAGTCCTGATTCCCCACCACACCAAATTAATGACATCGCGGTTCTTCAGAAGGTAGGAACCGATAATGCCAGTGCGTACCGAGGCACGACCAACAATTCGATCCCGAAATTCAACTACGAGCTTTTTAACTGCAACAACTTTAATATACGCTATTGGAGCTGGAATTACCGCGGCTGCTGGCACCAGACTTGCCCTCCAA
+
DDDDDIIIIIIIIIIIIIIIHIIIIEHIIIIIIIIIIIHIIIIIIIIIHHIGHHIIEICHGIHIIIHIHIIIIIIIIIIIIIIIIIIIIIHHIIIIIIIHIIHIIIIIIIHHHIHHIIIIHGHHHIIIIIFHHIHIIIHHFIHIIHIIHIHIIIHHIIIHFIHHHIIIIHHHHEIHIIIIIIIIIIIIIIIIIIIIIIIIHIIIIIIIIIIIIIIIIIIIIIIIIIIIGIIIHHIIHIIIHHH?IIIIIIIIIIIIIIHHHIIIHIIIIIIIHGIIIIIIIIIIIIIIIIIIIIIIIIIIIIIIIIHIIIIIIIIHIIIIIIIIIIIIIIIIIIIIIIIIDDDDD
@HISEQ:969:HM2KJBCX2:2:1102:20447:34189 2:N:0:ACTATGCA
TGTCAGCTGTCGCCCAACTATCCCTATTAATCATTACGGTGATCCTAGAAACCAACGAAATAGAATCAGTCCGTCCTATTTCATTATTCCATGCTAATGTATTCAGACGATAGTCTGCTTTAAACACTCTAATTTTTTCAAAGTAACAGTCCTGATTTCCCATCACACCAAATAAATGGCATGAAAGTTCCTCAGAAGGTAGAGATCCATCTCACCAGTGCAGACAATTAAGCCTGACCAATGGGTAGACCCCGAGGTTCAACTACGAGCTTTTTAACTGCAACAACTTTAATATACGCTATTGGAGCTGGAATTACCGCGGCTGCTGGCACCAGACTTGCCCTCCAA
+
DDDDDIIIIIIIIIIIIIIIIIIIIIIIIIIIIIIIIIIIIIIIIIIIIIIIHIIIIIIIIIIIIIIIIIIIIIIIIIIIIIIIIIIIIIIIHIIEHIIIIIHHIHHHIIIIIIIIIIHIIIIIIHIIIIIIIIIIHHIIIIIIIIIIIIIHIIHIIIIHHIHIIIIIIIIIIIIIIIIIIIIIIIHIIHHIIIIIIIIIIIIIIIIIIIIIIIIIIIIIIIIIIIIIIIIIHIIIIIIIIIIIHFDIIIIIIIIIIIIIIIIIIIIIIIIIIIIIIIIIIIIIIIIIIIIIIIIIIIIIIIIIIIIIIHHIIIIIIIIIIIIIIIIIIIIIIIIIIHIIIIIDDDDD
@HISEQ:969:HM2KJBCX2:2:1102:8584:34190 2:N:0:ACTATGCA
TGTCAGCTGTCGCCCAACTATCCCTATTAATCATTACGTCGATCCTAGAAACCAACAAAATAGAATCAAACGTCCTATTTCATTATTCCATGCTAATGTATTCAAGCGTAAGCCTGCTTTAAACACTCTAATTTTTTCAAAGTAACAGTCCTGATTCCCCACGACACCAAATTAATGACATCGCGGTTCTTCAGAAGGTAGGAACCAATAATGCCAGTGCGTACCGAAGCACGACCAACAATTTGATCCCGAAATTCAACTACGAGCTTTTTAACTGCAACAACTTTAATATACGCTATTGGAGCTGGAATTACCGCGGCTGCTGGCACCAGACTTGCCCTCCAA
+
DDDDDIHIIIIGIIIIIHIHIIIHIIIIIGHHIGHHIHIIHHHIIIIIGHHHIHIIHIHIHIIHIIIIIIIIFHHHIGHHEHIIHHHFIEGHIIIIIIIIHEGHIIHIHGEFHHIIHIIHHHEHIIIIHHHHHIIIIHIIIIIIIIHHHIIIIHIIIIHHIHIHIIHIIHHIIIIIIIHHIIIIIIIHIIIIIIIIIIIIIIIIGIIIIIIIIIIIIIIIIHHIIHGIIIIHIIIIIIHIIHIFIIIIIIIIHIHIIIIHHEIHHHIIIIIIHHIIIIIIIIIIIHIIIIIIIIIIIIIIIIIIIIIIIIIHIIIIIIIHIIIIIIIIIIIIHIIIIIIIDDDDD
@HISEQ:969:HM2KJBCX2:2:1102:7301:34393 2:N:0:ACTATGCA
TGTCAGCTGTCGCCCAACTATCCCTATTAATCATTACGTCAATCCTAGAAACCAACAAAATAGGATCAAACGTCCTATTTCATTATTCCATGCTAATGTATTCAAGCGTTAGCCTGCTTTAAACACTCTAATTTTTTCAAAGTAACAGTCCTGTTTCCCTGCAACACCAAATTAATGACATTACAGTTCTTCAAGAAGGAGGAACCAGTAAAGCCAGTGCATACCAGAGGCACGACCAACCTACTAATCCCGAAATTCAACTACGAGCTTTTTAACTGCAACAACTTTAATATACGCTATTGGAGCTGGAATTACCGCGGCTGCTGGCACCAGACTTGCCCTCCAA
+
DDDDDIIIIIIIIIIIIIIIIIIIIIIIIIIIIIIIIIIIIIIIIIIIIIIIIIIIGHIIIIHIIIIIGIIHHIIIIHIIIIIIIIHHHIIHGIHIIIIIIIIIIIIIIIIIIIIIHIIIIIIHHIIIIIIIIIIIHIIIIIIIIIIIHHIIIIIIIIIIIIIIIIIIIIIIIIIHIIIHHIIIIIIIIHIIHHHIIIIHHIIIIIHIHIIIIIIIIIIIIIIIIIIIIIIIIIIIIIIIHHGGHIHHIIHIIIIHHIIIHHIIIIIIIIIIIIIIIIIIIIIIIIHIIIIIIIIIIIIIIIIIIHIIIIIIIIIIIIIIIIIIIIIIIIIIIIIIIIIIIDDDDD
@HISEQ:969:HM2KJBCX2:2:1102:18964:34758 2:N:0:ACTATGCA
TGTCAGCTGTCGCCCAACTATCCCTATTAATCATTACGTCAATCCTAGAAACCAACAAAATAGGATCGAACGTCCTATTTCATTATTCCATGCTAATGTATTCAAGCGTTAGCCTGCTTTAAACACTCTAATTTTTTCAAAGTAACAGTCCTGTTTCCCTGCAACACCAAATTAATGACATTACAGTTCTTCAAGAAGGAGGAATCAGTAAAGCCAGTACATACCATAGGCACGACCAACCTACTGACCCCGAAATTCAACTACGAGCTTTTTAACTGCAACAACTTTAATATACGCTATTGGAGCTGGAATTACCGCGGCTGCTGGCACCAGACTTGCCCTCCAA
+
DDDDDIIIIIIIIIIIIIIHIIIIIHHHIIIHIIIIIIHIIIIIIIIIHHIIIHHHIHIIIIII@GHIIIIIIIIHIIIIIFHHHIGIHHIIGIHHIIIIIIIIIIIHIIIIIIHHIHHIIIIIIIIIIHHHIIIIIIIIIIIIIIHIIIIIIIIIIIIIIIIIHIIIIIHHIIHHIIIHHIIIIIIHIIIIIIIIIIIIIIIIHIIIIIIHIIIIIIIIIIIIIHIIIIIIIIIIIIIIIIIHIIIIIIIIIIIIIIIIIIIIIIIIIIIIIIIIIIIIIIIIIIHIIIIIIIIIIIIIHIIIIIIIIIIIIIIIIIIIIIIIIIIIIIIIIIIIIIIIIDDDDD
@HISEQ:969:HM2KJBCX2:2:1102:10000:34911 2:N:0:ACTATGCA
TGTCAGCTGTCGCCCAACTATCCCTATTAATCATTACGTCAATCCTAGAAACCAACAAAATAGGATCAAACGTCCTATTTCATTATTCCATGCTAATGTATTCAAGCGTTAGCCTGCTTTAAACACTCTAATTTTTTCAAAGTAACAGTCCTGTTTCCCTGCAACACCAAATTAATGACATTACAGTTCTTCAAGAAGGAGGAACCAGTAAAGCCAGTACATACCAGAGGCACGACCAACCTACTAATCCCGAAATTCAACTACGAGCTTTTTAACTGCAACAACTTTAATATACGCTATTGGAGCTGGAATTACCGCGGCTGCTGGCACCAGACTTGCCCTCCAA
+
DDDDDIIIIHIIIGHHIIHIG?@GHIIIIIIIIIIIIIIGIIIHHFHIIIIHHHIIGHIIIIIIIIIIEHHIHHIIIIIIIGHHHIIHIHHIIIIIIIIIIHIIIGHHIIIHHHIFHEIHHGHHHIHIIHIIIHIIIIIIIHIIIHEHIHHIHHIIIIIIIIIIHHIIIIIIIIHHGIIIHIIIIIIHIHIGHIIIIIIIIHIIIIIIIIIIIIIHIIIHIIII;HHIHHHHHHGDHHGHHHHGGIHBHDHHEIHHIHCHHHIIHHIIHIIHIIIIIIIIIIHHHHHHHGG=HHIIHHHHIIIIIIIIIIIIIIHHHIIIHHHHHIHGIIIIHHHIHIIIIBADDD
@HISEQ:969:HM2KJBCX2:2:1102:13791:35142 2:N:0:ACTATGCA
TGTCAGCTGTCGCCCAACTATCCCTATTAATCATTACATCGATCCTAGAAACCAACAAAATAGAATCTGATGTCCTATTTCATTATTCCATGCTAATGTATTCAAGCGTAAGCTTGCTTTAAACACTCTAATTTTTTCAAGGTAACAGTCCTAATTCCCCATAACATCAAATAAATGACATTATGGTTCTTTAGAAGGTGAGAACCAATAAAACCAGTACATACCAAGGCATGACCGATTCCTTGATCCCGAAATTCAACTACGAGCTTTTTAACTGCAACAACTTTAATATACGCTATTGGAGCTGGAATTACCGCGGCTGCGGGCACCAGACTTGCCCTCCAA
+
DDDBDHEIIHIIIDHHHDGHHIHHHIHHIGIGIHI@EHIIFIGHEHGIGIIIEHIHEGEHHHHHCHHIICHE@GHHHIIIEHHI?FHIHIHIIHIIIGHHIHGEEEGHIHHHHGHGHHIIIGHHIFFHHHGCGHIIHHCHHEGHIIHIHHGIHHHFIHGHIIHHHIIIIIIIIIHIHIHHHHHHEIIHHIIHHHHHHIFHG@GD?HIHHIE@HG@HHHHIGHCIHG7CEGDFHEHGEHHEGEHHHHHGHFHHH@EEFEHC@DHF<1IIIEFH@CHHIIIHHHGHC@HHFG0HIIIIIIIHF1HHHIIIIHEHE?/HEG?CCCHEHHHGHHE@FHHIDHHID@DAD
@HISEQ:969:HM2KJBCX2:2:1102:5236:35492 2:N:0:ACTATGCA
TGTCAGCTGTCGCCCAACTATCCCTATTAATCATTACGTCGATCCTAGAAACCAACAAAATAGAACCGAAGTCCTAAATTATTATTCCATGCTAATGTATTCAAGGCATAAGCCTGCTTTAAACACTCTAATTTTTTCAAAGTAATAGAGCTAGATCGCGACGACAACCCAGTGAAGGGCGCCGCCGTTTTCTAGCAGGATGGCAGACACGCGCCAGCACTCACACTCGTAACCGAGGCGGGCCAGGTGCGTCAAACCAGAAATCCAACTACGAGCTTTTTAACTGCAGCAACTTTAATATACGCTATTGGAGCTGGAATTACCGCGGCTGCTGGCACCAGACTTGCCCTCCAA
+
DDDDDIIIIIIIIIIIIIIIIIIIIIIIIIIHIIIIIIIIIIIIIIIIIIIIIIIIIIIHIIIIIIIHIHHIIIIIIIIIIIIIIIIIIIIIIIIIIIIIIHHIIHIIIIIIIIIIIIIHIIIIIIIHHIIIIIIIIIIIHHIIIIIIIHIIIIHIIIIHHIIIIIIIIIIIIIHHIIIIIIIHIIIHIIIIIIIIIIIIIIIIIIIIIIIIIIIIIIIIIIIIIIIGIIIIIIIIIIIIIIIIIIIHIIIIHIIIIHIIIIIIIIIIIIHIIIIIIIIIIIIIIIIIIIIIIIIIIIIIIIIIIIIHHIIIIIIIIIIIIIIIIIIIIIIIIIIIIIIIIIIIIIIIIDDDDD
@HISEQ:969:HM2KJBCX2:2:1102:19760:35933 2:N:0:ACTATGCA
TGTCAGCTGTCGCCCAACTATCCCTATTAATCATTACGTCAATCCTAGAAACCAACAAAATAGGATCGAACGTCCTATTTCATTATTCCATGCTAATGTATTCAAGCGTTAGCCTGCTTTAAACACTCTAATTTTTTCAAAGTAACAGTCCTGTTTCCCTGCAACACCAAATTAATGACATTACAGTTCTTCAGAAAGGAGGAATCAGCGAAGCCAGTGCATACCAGTGGCACGACCAACCTGCTGACCCCGAAATTCAACTACGAGCTTTTTAACTGCAACAACTTTAATATACGCTATTGGAGCTGGAATTACCGCGGCTGCTGGCACCAGACTTGCCCTCCAA
+
DDDDDIHIIIIIHIIIIHIIIIIIIIIIIIGIIIIIIIIHIIIHIIIIIIIIIIIIFIIIIHII1GHHHIGIIHIIHHIIIIHHGFFHEHIIHHIIIIIIIIIHHIIIIIIIHIIIIHHIIIIHIHIHHIHGFHHIHHHIIIIIIHIHHIIIHIHIIIIIIIIHIIIIGIHHIIIIIIIIIIIIIIIIIIIIIIIIIIIHIIIIIIIHIIIIIIIIIIIIIIIIIIIIIIIIIIIIIIIIIIHGDHIIIIIIIIIIIIIIIIIIIIIIIIIIHIHIIIIIIIIHIIIIIIIIIIIIIIIIIIIHIIIIIIIIIIIIIIIIIIIIIIIIIIIIIIIIIIIIIDDDDD
@HISEQ:969:HM2KJBCX2:2:1102:11321:36225 2:N:0:ACTATGCA
TGTCAGCTGTCGCCCAACTATCCCTATTAATCATTACGGTGATCCTAGAAACCAACGAAATAGAATCAGTCCGTCCTATTTCATTATTCCATGCTAATGTATTCAGACGATAGTCTGCTTTAAACACTCTAATTTTTTCAAAGTAACAGTCCTGATTTCCCATCACACCAAATAAATGGCATGAAAGTTCCTCAGAAGGTAGAGATCCATCTCACCAGTGCAGACAATTAAGCCTGACCAATGGGTAGACCCCGAAGTTCAACTACGAGCTTTTTAACTGCAACAACTTTAATATACGCTATTGGAGCTGGAATTACCGCGGCTGCTGGCACCAGACTTGCCCTCCAA
+
DDDDDIIIIIIIIIIIIIIIIIIIIIIIIIIIIIIIIIIIIIIIIIIIIIIIIIIIIIIIIIIIIIIIIIIIIIIIIIHIIIIIIIIIIIIHIIIIIIIIIIIIIIIIIIIIIIIIIIIIIIIIIIIIIIIHIIIIIIIIIHIIIIIIIIHIIIIIIIIIIIIIIIIIIIIIIIIIHIIIIIIIIIIIIIIIHIIIIIIIIIIIIIIIIIIIIIHIIIIIIIIIHIIIIIIIIIIIIIIIIIIIHIIIIIIIIIIIIIIIIIIIIIIIIIIIIIIIIIIIIIIIIIIIHHIIIIIIIIIIIIIIIIIIIIIIIIIIIIIIIIIIIIIIIIIIIIIIIIIIIIIDDDDD
@HISEQ:969:HM2KJBCX2:2:1102:7080:36639 2:N:0:ACTATGCA
TGTCAGCTGTCGCCCAACTATCCCTATTAATCATTACGGTGATCCTAGAAACCAACGAAATAGAATCAGTCCGTCCTATTTCATTATTCCATGCTAATGTATTCAGACGATAGTCTGCTTTAAACACTCTAATTTTTTCAAAGTAACAGTCCTGATTTCCAACCACACCAAATAAATGGCATGAAAGTTCCTCAGAAGGTAGAGATCCATCTCACCAGTACAGACAATTAAGCCTGACCAATGGGTAGACCCCGAAGTTCAACTACGAGCTTTTTAACTGCAACAACTTTAATATACGCTATTGGAGCTGGAATTACCGCGGCTGCTGGCACCAGACTTGCCCTCCAA
+
DDDDDGHHHHIEEHIHHIIEHHHIIEHHHHIIIIIGIGIEECHEHHHIGIIGIFHIIHHHHIHHIIHIHHF?HHCHHEEHHIHHFHHHHHHHEHHGHIIIIIIIHHHHIHIIHEHHHHHHHHHFFGHHHIIIIHHHCGAGIHHIHHGHIFIHHHIIIFHHHIHIHIIIIIIIHGIHFHIGIHHIHIIIHG@IIIIIIIHEIIHHHHEHHHHIIIIIIHHH;IHHIGIIIIHGFIIIHFGIIHEHHGFHHGIIIHIGHFHHHHHCIIIIIHCIIIIIIIIIIHIHHFEHGHIIIHIIIIIHIHIIIIIIIIIIIIIIIIHIIHHIIIIIIIHIIHIIIIIIIIIDDDDD
@HISEQ:969:HM2KJBCX2:2:1102:7466:36617 2:N:0:ACTATGCA
TGTCAGCTGTCGCCCAACTATCCCTATTAATCATTACGGTGGTCCTAGAAACCAACAAAATAGAATCATGCCGTCCTATTTCATTATTCCATGCTAATCTATTCAAGCATAAAGCCTGCTTTAAACACTCTAATTTTTTCAAAGTAACAGTCCTAGCTTCCTATTACACCTAATGAAAGGCATAATAGTTCACTAGAAGGTGGAGATTGACAGCTACCAGTACATGTCCGAAAACACGACCGATATGCCAATCCCGAAATTCAACTACGAGCTTTTTAACTGCAACAACTTTAATATACGCTATTGGAGCTGGAATTACCGCGGCTGCTGGCACCAGACTTGCCCTCCAA
+
DDDDDIIIIIIIIIIIHIIIIIIIIIIIIIIIIIIIIIIIIHIIIIHHIIIHHIIIIIIGIHHIIIIIIFHHIIIIIIIIIIIIIIIIIIIIIIIIIIIIIIIIIIGHIIIIIHHIIIIIIIIIIHHHIHHIIIIHIIIIIIIIIIHIIIIHIIIIHIHHIIIIIIIIIHIHGIHHIIIHIIIIIIIIIIIIHIIIIIIIIIIIIIIIIIIIIIIIIIIIIIIHHHIIIIIIIHIHIIIIIIIIIIIHIIIIHIIIIIIIIIIIHIIIIIIIIIIIIIIIIIIIIIIIIIIIIIIHIIIHIIIIIGIIIIIIIIIIIIIIIHIIIIHIIIIIIIIIIHIIIIIIIDDDDD
@HISEQ:969:HM2KJBCX2:2:1102:21007:36575 2:N:0:ACTATGCA
TGTCAGCTGTCGCCCAACTATCCCTATTAATCATTACGTCGATCCTAGAAACCAACAAAATAGAATCAAACGTCCTATTTCATTATTCCATGCTGATGTATTCAAGCGTAAGCCTGCTTTAAACACTCTAATTTTTTCAAAGTAACAGTCCTGATTCCCCACGACACCAAATTAATGACATCGCGGTTCTTCAGAAGGTAGGAACCAATAATGCCAGTGCGTACCGAAGCACGACCAACAATTTGATCCCGAAATTCAACTACGAGCTTTTTAACTGCAACAACTTTAATATACGCTATTGGAGCTGGAATTACCGCGGCTGCTGGCACCAGACTTGCCCTCCAA
+
<B0DD1CDHE@HE00<CG1C<GHIHFIIIH@HH@1CFH<CCC1CG11111DHF@EEHHH?<C<GHGFHHHEC<DHDF@1DEH1<F<FGHG11CG1F?F<<G?FCG@@=CGHDHH@<BDFCEH<?G@GCHGH?HEEBCE<DFGCHEHH@7CHHGHHEDHGHEEBCE?E2GHHEHGCCFCECCD<E?HHHFF;DCG@FFHHFHGEH?IHHFGFG@@HHHH?CGGHIHEGEDHHHGGGHHEFCHHD<FEFB?A<11EHEHEHHC<<C<?HEGCHF@<GHHHGFHECHGED1HGEEGC?FC<HFFECCFHGFCCGCEHHHCF1HHHGFEHIHHHFG<EIIIHIHDDDD@
@HISEQ:969:HM2KJBCX2:2:1102:2019:37222 2:N:0:ACTATGCA
TGTCAGCTGTCGCCCAACTATCCCTATTAATCATTACGTCGATCCTAGAAACCAACAAAATAGGGTCAAACGTCCTATTTCATTATTCCATGCTAATGTATTCAAGCGTGTGCCTGCTTTAAACACTCTAATTTTTTCAAAGTAACGGTCCTGATTCCCCATGACACCAAATTAATGACATCACAGTTCGTCAGAAGGTAGAAATCAATAATACCAGTGCATACCGGAGGCACGACCAATATATTGATCCCGAAATTCAACTACGAGCTTTTTAACTGCAACAACTTTAATATACGCTATTGGAGCTGGAATTACCGCGGCTGCTGGCACCAGACTTGCCCTCC
+
DDDDDIIIIIIHIIIIIHHIIHIIIIIIIIHIIIIIIIIHGIIIIHIIHHIIIIIHHIHIIGHIHFHHHIIIHHHIHIIHIHIIIIIIIIIIHHIIIIIIIIHHIHIHHIIHHIHHIHHHHIIIIHHHIIIIIIIIIIIIIIHIIHHIIIIIIIIIIHIIHIIIHHIIIIIIHIIIIHIIIIIIIIHIIHHHIIIIIIIIIIIIIIIIIIIIIIIIIIIIIIIIIIIIIIIIIIIIIIIIIHHIIIIIIIIIIIIIIIIIIIHIIIIIIIIIIIIIIIIIIIIIIIIIIIIIIIIIIIHGFIIIIIIIIIIIIIIIIIIIIIIIIIIIIIIIIHIIIIIDDDDD
@HISEQ:969:HM2KJBCX2:2:1102:12756:36342 2:N:0:ACTATGCA
TGTCAGCTGTCGCCCAACTATCCCTATTAATCATTACGTCAATCCTAGAAACCAACAAAATAGGATCAAACGTCCTATTTCATTATTCCATGCTAATGTATTCAAGCGTTAGCCTGCTTTAAACACTCTAATTTTTTCAAAGTAACAGTCCTGTTTCCCTGCAACACCAAATTAATGACATTACAGTTCTTCAAGAAGGAGGAACCAGTAAAGCCAGTACATACCAGAGGCACGACCAACCTACTAATCCCGAAATTCAACTACGAGCTTTTTAACTGCAACAACTTTAATATACGCTATTGGAGCTGGAATTACTGCGGCTGCTGGCACCAGACTTGCCCTCCAA
+
DDDDDIIIIIIHIIIIIIIIIIIIIIIIIIIIIIIIIIIIIIIIIIIIHIIIIIIIIIIIIHHIHIIIIIIIIGHIIIHIIIIIIIIIIIIIIIIIIIIIIIIIIIIIIIIIIIIIIHHIIIIIIIIIHIIIIIHIIIIIHIIIHIIIIHIIIHHHIIIIIIIIIIIHHIIHHIIIIIHIHIIIIIIHIIIIIIIIIHIIHIHIIIIIIIIIIIIIIIIIIIIIIIIHIIIHHIIIIIIIHIHHHIHHIIIIIIIIIIIIIIHIIIIIIIIIIIIIIIIIIIIHHIIIIIIIIIIIIIIIIIIIIIIIIIIIIIIIIIIIIIIIIIIIIIIIIIIIIIIIIDDDDD
@HISEQ:969:HM2KJBCX2:2:1102:9378:37780 2:N:0:ACTATGCA
TGTCAGCTGTCGCCCAACTATCCCTATTAATCATTACGGTGATCCTAGAAACCAACAAAATAGAACCATGCCGTCCTATTCTATTATTCCATGCTAATGTATTCGAGCAAAAATGCCTGCTTTAAACACTCTAATTTTTTCAAGGTAAAGGTCCTGGATCCGCAAGACACCCAATTAAGGACATCAAGTTTCTCCAGAAGGTGAGAAATCAACAGCAACAGTTCATACCCCTTAAGGCACGACCATTACGTCAATCCCGAAATTCAACTACGAGCTTTTTAACTGCAACAACTTTAATATACGCTATTGGAGCTGGAATTACCGCGGCTGCTGGCACCAGACTTGCCCTCCAA
+
DDDDDIIIIIIIIIIIIIIIIIIIIIIIIHIIIIIIIIIIIIIIIIIIIIIIIIIIIGIHIIIHIIIIIIHIIIIIIIIIIIIIIHIIIIIIIIIIIIIHHFHGHIIIIIIIIIIIIIIHIIIIHHIIHIIIIIHIIIIIGIIIIIIIIIIIIIIIIIIIIIIIIIIIIIIIIIIIIIIIIIIIIIIIIIIIIIIIIIIIIIIIIIIIIIIIIIIIIIIIIIIIIIIIIIIIIIIIIIIIIIIIIIIIIIIHIIIIIIIIIIIIIIIIIHIIIIIIIIIIIIIIIIIIIIIIIIIIIIIIHIIIIIIIIIIIIIIIIIIIIIIIIIIIIIIIIIIIIIIIIIIIIIIIDDDDD
@HISEQ:969:HM2KJBCX2:2:1102:19218:38701 2:N:0:ACTATGCA
TGTCAGCTGTCGCCCAACTATCCCTATTAATCATTACGTCAATCCTAGAAACCAACAAAATAGGTTTGAACGTCCTATTTCATTATTCCATGCTAATGTATTCAAGCGTTAGCCTGCTTTAAACACTCTAATTTTTTCAAAGTAACAGTCCTGTTTCCCTGCAACACCAAATTAATGGCATTACAGTTCTTCAGAAAGGAGGAATCAGCGAAACCAGTTCATACCAGTGGCACGACCAACCTGCTGACCCCGAAATTCAACTACGAGCTTTTTAACTGCAACAACTTTAATATACGCTATTGGAGCTGGAATTACCGCGGCTGCTGGCACCAGACTTGCCCTCCAA
+
DDDDDIIIIIIIIIIIIIIIIIIIIIIIIIIIIHIIIIIIIIIIIIIIIIIIIIIIIIHHIIIIHHHHHHIHGGHIIIIIIIIIIIIHIIIIIIIIIIIIIIIIIIIIIIIIIIIIIIIIIIIIIIIIIIIIIIIIIIIIIIHIIIIIHIIIIIIIIIHIIIIIIIIIIIIHIIIIIIIIIIIIIIIIIIIHIIIIIIIIIIIIIIIIIIIIIIIIHIIIIIIIIIIIIIIIIIIIIIIIIIIIHIIIIHIIIIIIIIIIIIIIIIIIIIIIIIHIIIIIIIIIIIIIIIIIIIIIIIIIIIIIIIIIIIIIIIIIIIIIIIIIIIIIIIIIIIIIIIIIIDDDDD
@HISEQ:969:HM2KJBCX2:2:1102:11087:38821 2:N:0:ACTATGCA
TGTCAGCTGTCGCCCAACTATCCCTATTAATCATTACGTCAATCCTAGAAACCAACAAAATAGGATCGAACGTCCTATTTCATTATTCCATGCTAATGTATTCAAGCGTTAGCCTGCTTTAAACACTCTAATTTTTTCAAAGTAACAGTCCTGTTTCCCTGCAACACCAAATTAATGACATTACAGTTCTTCAAGAAGGAGGAATCAGTAAAGCCAGTACACACCATTGGCACGACCAACCTACTGACCCCGAAATTCAACTACGAGCTTTTTAACTGCAACAACTTTAATATACGCTATTGGAGCTGGAATTACCGCGGCTGCTGGCACCAGACTTGCCCTCCAA
+
DDDDDIIIIIIIHIIIIIIIIHIIIIIIIIIIIIIIIIIIIIIHIIIIIIIIIIIIIEHHIIIIIIIIIIIHHIHIIIIIIIIIIIIIIIIIFHIHHHIIIIIIIIIIIIIIHIIIIIIIIIHIIIIIIIHIHIIIIIIIIIIIIHIIIIIIIIIHIIIIIIIIIIIIIHHHHIIIIIIIIIIIIIIIIIIIIIHIIIIHIIIIIIIIIIIIIIIIIIIIIIIIIIIIIIIIIHHIIIHIIHEHHIHHIIIIIIIIIIIIIHIHIHIIIIIIIHGIIIIIIIIIIIHIIIHIIHHIHIIIIIIIIIIIIIIIIIIIIIIIIIIIIIIIIIIIIIIIIIIIIDDDDD
@HISEQ:969:HM2KJBCX2:2:1102:14608:38670 2:N:0:ACTATGCA
TGTCAGCTGTCGCCCAACTATCCCTATTAATCATTACGTCAATCCTAGAAACCAACAAAATAGGATCGAACGTCCTATTTCATTATTCCATGCTAATGTATTCAAGCGTTAGCCTGCTTTAAACACTCTAATTTTTTCAAAGTAACAGTCCTGTTTCCCTGCAACACCAAATTAATGACATTACAGTTCTTCAAGAAGGAGGAATCAGTAAAGCCAGTACATACCATAGGCACGACCAACCTACTGACCCCGAAATTCAACTACGAGCCTTTTAACTGCAACAACTTTAATATACGCTATTGGAGCTGGAATTACCGCGGCTGCTGGCACCAGACTTGCCCTCCAA
+
ADDDBHHIIHHHC@CGHHIIGHFHEHHI@@GGHHE@GHHHHEHEH?ECHHIIGIEHHHICHE1C1DECEGIC<D=HH?1CFFHHCHHHIIE1GFHIIGHHHIFHDCHHEHHHCIHHHF@HHHGIGHIIHHHHHGHIHHHEHHHHGIGGIHHEHHHHIIGEGECDEFGGEFGHHGHHHHIHIHIIIIIIHHGIHHHEHHHFGEHIHHHHEHIIHHHHHHIIIIIHHBGHHHHII<HCHF?HHHHHH9IHHDHFEHFHGFHHEHHHECF@GIIHHIHHHFEHHEHHGIHEHHGIIHIIIIIHHHHIGFFHHIIIHIIHIHHIHGGIIHIIIIHHHHHEIHHHH@@DD@
@HISEQ:969:HM2KJBCX2:2:1102:20604:37890 2:N:0:ACTATGCA
TGTCAGCTGTCGCCCAACTATCCCTATTAATCATTACGGCGGTCCTAGAAACCAACAAAATAGAACCACACGTCCTATTCTATTATTCCATGCTAATGTATTCGAGCATAGGCCTGCTTTGAACACTCTAATTTTTTCAAAGTAAAAGTCCTGGTTCCCCGACACACCCAGTGAAGGGCATGCGGCTCCCCAGAAGGAAAGGCCCGGCCGGACCAGTGCACGCGGTGAGGCGGACCGGCCAGCCAGGCCCAAGGTTCAACTACGAGCTTTTTAACTGCAACAACTTTAATATACGCTATTGGAGCTGGAATTACCGCGGCTGCTGGCACCAGACTTGCCCTCCAA
+
DDDDDIIIIIIIIIIIIIIIIIIIIIIIIIIIIIIIIIHIIIIIIHIIIIIIIIIIIIIIIIIIIIIIIIIIIIIIIIIIIGHIIIIHHIIIIIIIIIIIIIIIIIIHIIIIIIHIIIIIIIIIIIIIIIIIIIIIIIIIIHIIIIIIIIHIIHIIIHHIIIIIIHIIIIIIIIIIIIIIGIIIIGIIHIHIIIIIIIHHIIIIIIIIIIIIIIIIIIIIIIIIIIIIIIIIIIIIIIIIIHIIIIIIHIIIIIIIIIIIIIIIIIIIIIIIIIIIIIIIIIIHHIIIIIIIIIIIIIIIIIIIIIIIIIIIIIIIIIIIIIIIIIIIIIIIIIIIIIIIDDDDD
@HISEQ:969:HM2KJBCX2:2:1102:5828:39535 2:N:0:ACTATGCA
TGTCAGCTGTCGCCCAACTATCCCTATTAATCATTACGTCGATCCTAGAAACCAACAAAATAGAATCAAACGTCCTATTTCGTTATTCCATGCTAATGTATTCAAGCGTGAGCCTGCTTTAAACACTCTAATTTTTTCAAAGTAACAGTCCTGATTCCCCATGACACCAAATTAATGACATCATGGTTCGTCAGAAGGTAGGAATCAATAATACCAGTACGTACAATAGCACGACCAATAAATTAATCCCGAAATTCAACTACGAGCTTTTTAACTGCAACAACTTTAATATACGCTATTGGAGCTGGAATTACCGCGGCTGCTGGCACCAGACTTGCCCTCCAA
+
DADDDHIHIHHGIGHIHHIIH?FHHGHHGHGFHIIIIHHI<CEEHHHFIIIIIIHHHIIIIIIIIHHHHIHHG?EHHEGHGC<DGDFCE11D?@EGHIHHIHHHHIHHHHHEHGIHHGGIHHHHHEHHIHHFEIIGHIIIIIIIIIIIIIHIIIHHHEGIIIIIHGGFHHIHIIIIHECHHIIIHIHHHIHCIHIIIIIIHIIIIHIIIIIIHIIIIIIHIIIIHIHIGIHHIIIIHHIIIHHHIIIHIHHHIIHIIIHHHEIIHIIIHHIIIIIIHIIIIIIIIGIIIIIIIIIIIIIIIIHIIIIIIIHGIIIHIIIIIIIIIIIIIIIIIHHIHGHIDDCDD
@HISEQ:969:HM2KJBCX2:2:1102:16399:39379 2:N:0:ACTATGCA
TGTCAGCTGTCGCCCAACTATCCCTATTAATCATTACGTCGATCCTAGAAACCAACAAAATAGAATCAAACGTCCTATTTCATTATTCCATGCTAATGTATTCAAGCGCGAGCCTGCTTTAAACACTCTAATTTTTTCAAAGTAACGGTCCTGATTCCCCATGACACCAAATTAATGACATCATGGTTCTTCAGAAGGGAGAAATCAAAATTGCCAGTACGTACCGAGGCACGACCAACAAATTGATCTCGAAATTCAACTACGAGCTTTTTAACTGCAACAACTTTAATATACGCTATTGGAGCTGGAATTACCGCGGCTGCTGGCACCAGACTTGCCCTCCAA
+
DDDDDIIIIIDGC<EEHEGEHIDGHHHIFFHCFHHE<GH@CEHCEGGHGHICHIHIHH1GGFHHGEHHI?HHH1EEFHHIDEHIGHIH<GHIHH1HHHIEHHIHIHIHHHHHHHHHIIIHHIIIIIIIHIHIHIIIIHIIIHHIIIIIIIIIIIHHHIHHHIHIIIIIIIHHHIHIIIIIHIIIIIIIIIIHIHIHIHHIHIIHHFIIIIIIIIHIHIIIIIIIIIIIIIIIIIIIIIHIIHHHHHIIIHIIIIHHIIIIIIIIIIIIIIIIIIHIHIIIIIIHHHIIIIIIIIIIIIIIIIIIHIHHIHIIIIIIIIIIIIIIIIIIIIIIIIIIIIIIDDDDD
@HISEQ:969:HM2KJBCX2:2:1102:9042:40359 2:N:0:ACTATGCA
TGTCAGCTGTCGCCCAACTATCCCTATTAATCATTACGTCAATCCTAGAAACCAACAAAATAGGATCGAACGTCCTATTTCATTATTCCATGCTAATGTATTCAGGCATTAGCCTGCTTTAAACACTCTAATTTTTTCAAAGTAACAGTCCAGATTCCCTGCAACACCAAATTAATGGCATTACAGTTCATCAGGAAGGAGGAATCAGTGAAACCAGTACATACCAGTGGCATGACCAACCTACTGACCCCGAAATTCAACTACGAGCTTTTTAACTGCAACAACTTTAATATACGCTATTGGAGCTGGAATTACCGCGGCTGCTGGCACCAGACTTGCCCTCCAA
+
BDA@DHEHIHH??0ECHIGF?HHHHHIGH@GH@CGHHIIIIIGCCGHHEHHIHIICHIE@HECHHHIH@FFCHHIIIGH@FGHHHHFHHHGEFHHFHHHHHCHFEHIFGHHICHIIGHEHIHHHIHIHHIIHEHHIFHHEHGIHHH@GFHIHHEDF@HGGIHHHHHHFHHHGIHGEGFEGIIIEHHHHHFHHHHHIIIHIHIIHHHHIIIIHH<IIIIIIHHHIIIHHIHGGIIIHHGFGIFHGHHIIHHHGIHHGEHHHIIIIIHHHHHHHHIIIIIHHHIIIIHDGHHGHHHHHHEIHIIHIHGIHEIHHDHGGIIIIIIIHEHIIHIIHHHIHIGHHH@AADD
@HISEQ:969:HM2KJBCX2:2:1102:13673:40877 2:N:0:ACTATGCA
TGTCAGCTGTCGCCCAACTATCCCTATTAATCATTACGGTGATCCTAGAAACCAACGAAATAGAATCAGTCCGTCCTATTTCATTATTCCATGCTAATGTATTCAGACGTTAGCCTGCTTTAAACACTCTAATTTTTTCAAAGTAACAGTCCTGATTTCCAATCACACCAAATTAATGACATGAAAGTTCCTCAGAAGGTAGAGATTTATCTCACCAGTACAGACAATTAAGCCTGACCAATGGGTAAACCCCGAAGTTCAACTACGAGCTTTTTAACTGCAACAACTTTAATATACGCTATTGGAGCTGGAATTACCGCGGCTGCTGGCACCAGACTTGCCCTCCAA
+
DDDDDIIIIIIIIIIIIIIIIIIIIHIIIIIIIIIIIIIIHIIIIIIIIIIIIIIIIIIIIIIIIIIIIIHIIIIIHIIGIHIIIIIIIIIIHIIIIIIIIIIIIIIIIIIIIIIIIIIIIIIHIIIIIIIIIIIIIIIIIIIIIIIIIIIIIIIIIIIIIIIIIIIIIIIIIIIIIIIIIIIIIIIIIIIIIIIIIIIIIIIIIIIHIIIIIIHIIIIIIIIIIIIIIIIHIIIIHIIIIIIIIHGIIIIIIIIIIIIIIIIIIIIIIIIIIIIIIIIIIIIIIIIIHHIIIIIIIIIHIIIIIIIIIIIIIIIIIIIIIIIIIIIIIIIIIIIIIIIIIIIDDDDD
@HISEQ:969:HM2KJBCX2:2:1102:20503:40678 2:N:0:ACTATGCA
TGTCAGCTGTCGCCCAACTATCCCTATTAATCATTACGGTGATCCTAGAAACCAACGAAATAGAATCAGTCCGTCCTATTTCATTATTCACTGCTAATGTATTCAGACGATAGTCTGCTTTAAACACTCTAATTTTTTCAAAGTAACAGTCCTGATTTCCCATCACACCAAATAAATGGCATGAAAGTTCCTCAGAAGGTAGAGATCCATCTCACCAGTACAGACAATTAAGCCTGTCCAATGGGTAGACCCCGAAGTTCAACTACGAGCTTTTTAACTGCAACAACTTTAATATACGCTATTGGAGCTGGAATTGCCGCGGCTGCTGGCACCAGACTTGCCCTCCAA
+
D@@DD?GHCH?EHEEDCGHHIGHFHEEHHHEEH?1CCGHH11CGHHHFHHHH@FHH=CEHEHHEGHE1DHHHI<CE0<<FF1<CD1C1<11<<<C<DHHEHHH@E85<HFG=<F1D1CEE@FC@3FHCHGCHHFBGFHH@H?F@E8A@?BGGH@?HGDFGE1CHHHD?GD<</D@CGECEFEGEG5@GHGDFCHHHCEA<FHHFCE@CGHF?FD<?HFEC?CACD1C?HHG><G<B11@HHHEH@A<@ECGHED@CFCC<HGECDHHE?HEC@C@C@EEHIHFHEG?C1EGF<EEIHECC1?GGF1EHHFEHGC</?CDCC<<EH?HIHHD@EGC<C1C0HDF@00D<
@HISEQ:969:HM2KJBCX2:2:1102:12476:40911 2:N:0:ACTATGCA
TGTCAGCTGTCGCCCAACTATCCCTATAATCATTACGTCGATCCTAGAAACCAACAAAATAGAATCAAACGTCCTATTTCGTTATTCCATGCTAATGTATTCAAGCGTGAGCCTGCTTTAAACACTCTAATTTTTTCAAAGTAACAGTCCTGATTCCCCATGACACCAAATTAATGACATCATGGTTCGTCAGAAGGTAGGAATCAATAATACCAGTTCGTACAATAGCACGACCAATAAATTGATCCCGAAATTCAACTACGAGCTTTTTAACTGCAACAACTTTAATATACGCTATTGGAGCTGGAATTACCGCGGCTGCTGGCACCAGACTTGCCCTCCAA
+
DDDDDGIIIIIHGIIIIIIHIIIIIIIIIIIIIIHIHDCHHIIIIIIIIIIIIGIGHGIIIFHHHIIIIIGHHGHIIIIIIIIIIIIIIIIIIHIIIIIIHGHHIIIIIIHHIIIIIIHIIIIIHIIIIIIIIIIIIIIIIIIIIHHIIHHHIIIIHEGIHHIIHIIIHIIIIIIHHHHIIIIIIIHIIIIIIHHHIIIIIIIIIIHHHHHHIIIIIHHIIIIIIIIIIHIIHHEIIIIIIHHIIIIIIIIIIHIIIIIIIIHGEHIIIIIIIIIIIIIIIIHHHIIIIIIIIIIIIIIIIIIIIIIIIIIIIIIIIIIIIIHIIIIHIIIHHIIIIIIDDDDD
@HISEQ:969:HM2KJBCX2:2:1102:15563:41113 2:N:0:ACTATGCA
TGTCAGCTGTCGCCCAACTATCCCTATTAATCATTACGTCAATCCTAGAAACCAACAAAATAGGATCGAACGTCCTATTTCATTATTCCATGCTAATGTATTCAAGCGTTAGCCTGCTTTAAACACTCTAATTTTTTCAAAGTAACAGTCCTGTTTCCCTGCAACACCAAATTAATGACATTACAGTTCTTCAAGAAGGAGGAATCAGTAAAGCCAGTACATACCATAGGCACGACCAACCTACTGACCCCGAAATTCAACTACGAGCTTTTTAACTGCAACAACTTTAATATACGCTATTGGAGCTGGAATTACCGCGGCTGCTGGCACCAGACTTGCCCTCCAA
+
DDDDCIIIIIIIIHIIIIIIIIIIIIIIIIGHIIIIIIIIIIIIIIIIGFIIIIIIIIIIIIHHEHIIHIIHHIIIIIIIIIIIIIIHHHIHIIIIIIIIHIIHHHHIIIHIHIIIIIIIIIIHIHHHHHIIIIIHHIIIIIIIIIIIIIIIIIIIIIIIIHHIIIHIIIIIIIIIIIIIIIIIIIIHIIIIIIIIIIIIIIIIIIIIIIIIIIIIIIIIIIIHHIHIIIIIIIIIIIIIIHIHFIHIHHIIIIIIHHIIIIIIIHIIIIIIIIHIIIIIIIIIIHIIIIIIIIIIIIIIIIIIIIIIIIIIIIIIIIIIIIIIIIIIIIIIIIIHIIIIIDDDDD
@HISEQ:969:HM2KJBCX2:2:1102:18365:41481 2:N:0:ACTATGCA
TGTCAGCTGTCGCCCAACTATCCCTATTAATCATTACGGCGGTCCTAGAAACCAACAAAATAGAACCGCACGTCCTATTCTATTATTCCATGCTAATGTATCCGAGCAAAGGCCTGCTTTGAACACTCTAATTTTTTCAAAGTAAAAGTCCTGGTTCCCCGACACGGCCAGTGAAGGCCATGCGGCTCCCCAGAAGGAAAGGCCCGGCCGGACCAGTGCACGCGGTGAGGCGGACCGGCCAGCCAGGCCCAAGGTTCAACTACGAGCTTTTTAACTGCAACAACTTTAATATACGCTATTGGAGCTGGAATTACCGCGGCTGCTGGCACCAGACTTGCCCTCCAA
+
DDBADIIIIIIIIIIIIIIIIIHIIIIHHHIHIIIIIHHIIIIGIIHIIIIHIIHIFHIIIIGHGGHHIIIIIFHHIIIIIIIHIIIIIIIHIIIIIIHHEFHHIIIIIIIIIIIIIIIIIIIIIIIHIIIIIIHIIIIIIIHIIIIHIIIIIIHIIIHHIFHIIIIIIHIIIIIIHGHGIIIIHHIHHHIHIIIIIIIIIIIIIIIIIIIIIIIIIIIIIIIIIIIIIIIHIHIIIHHHIIGHIIIIIIIIIIIIIIIIIIIIIIIIIIIGIHIIIIIIIHHIIIIIIIIIHIIIIIIIIIIIIIIIIIIIIIIIIIIIIIIIIIIIHIIIIIIIIIIIDDDDD
@HISEQ:969:HM2KJBCX2:2:1102:15748:41929 2:N:0:ACTATGCA
TGTCAGCTGTCGCCCAACTATCCCTATTAATCATTACGTCGATCCTAGAAACCAACAAAATAGAATCAAACGTCCTATTTCGTTATTCCATGCTAATGTATTCAAGCGTGAGCCTGCTTTAAACACTCTAATTTTTTCAAAGTAACAGTCCTGATTCCCCATGACACCAAATTAATGACATCATGGTTCGTCAGAAGGTAGGAATCAATAATACCAGTACGTACAATAGCACGACCAATAAATTAATCCCGAAATTCAACTACGAGCTTTTTAACTGCAACAACTTTAATATACGCTATTGGAGCTGGAATTACCGCGGCTGCTGGCACCAGACTTGCCCTC
+
DDDDDIIIIIIIIIIIIIIIIIIIIIIIHIIIIIIHIIIIHIIIIIIIIIIIIIIIIIIIIIIIIHIIIIHIIIHIIIIIIHIIIHIIIIIIIIIIIIIIIIHIIHIIIIIIIIIIIIHIIIHHIIIIIIIIIIHIIIIIIIIIIIIIIHIIIIIIHIGHIIIIIIIHIIHIIIIIIIIIIIIIIIIIIHHHIIIHIIIIIIIIIIIIIIHIHIHIIHHIIHIHIIIIIHIIIIIIIIHHHIIHHIIIIIIIIIIIIIHHIIIIIIIIGIIIIHHGIIIIIIIIIIIHIIIIIIIIIIIIIIIIIIIHIIIIIIIIIIIIIIIIIIIIIHIIIIIIIDDDDD
@HISEQ:969:HM2KJBCX2:2:1102:15556:41313 2:N:0:ACTATGCA
TGTCAGCTGTCGCCCAACTATCCCTATTAATCATTACGTCGATCCTAGAAACCAACAAAATAGAATCAAACGTCCTATTTCATTATTCCATGCTAATGTATTCAAGCGCGAGCTTGCTTTAAACACTCTAATTTTTTCAAAGTAACAGTCCTGATTTCCCACGACACCAAATTAATGACATCGTGGTTCGTCAGAAGGGAGAAACCAATAATACTAGTACGTACAAAGTACGACCGACATATTAGTCCCGAAATTCAACTACGAGCTTTTTAACTGCAACAACTTTAATATACGCTATAGGAGCTGGAATTACCGCGGCTGCTGGCACCAGACTTGCCCTCCAA
+
DDDCDIIIIIIIIIIIIIIIIIHIIIIIIIIIIHIIIIIIIIIIIIIIIIIIIGIIIIIIIHHIHIHIIIIIIHIIIIIIIIIIGIIIIIIIIIIIIIIIIIIHHIIHIIIHIIIIIIIIIHIIIIIIIIHIIIIIIIIIIIIIIIIIIIIIIIIIIIIIIIIIIIHIIIIIIIIIIIIIIIIIH1IIIIIHIIIIIIHIIIIIIIIIIIIIIIIIIIIIIIIIIIHIIIIIIIIIIIIIIIIIIIIIIIIIIHIIIIIIIIIIIIIIIIIIHIIIIHIIIIIIIIIIIIIIIIIIIIIIIIIIIIIIIIIIIIIIIIIIIIIIIIIIIIIIIIIIIIIDDDDD
@HISEQ:969:HM2KJBCX2:2:1102:10018:42192 2:N:0:ACTATGCA
TGTCAGCTGTCGCCCAACTATCCCTATTAATCATTACGGTGATCCTAGAAACCAACAAAATAGAATCATGCCGTCCTATTTTATTATTCCATGCTAATGTATTCAAGCAAAATGCCTGCTTTAAACACTCTAATTTTTTCAAAGTAAAGGTCCTGGTTCCCCGCGACACCCAATTAAGGGCATTGCGGTTCTCCAGAAGGTGAGAAATTGACTACACCAGTTCATACCCCTTAAGGCACGACCGATGTGTCAATCCCGAAATTCAACTACGAGCTTTTTAACTGCAACAACTTTAATATACGCTATTGGAGCTGGAATTACCGCGGCTGCTGGCACCAGACTTGCCCTCCAA
+
DDDDDIIIIIIIIIIIIIIIIIIIIIIIIIIIIIIIIIIIIIIIIIIIIIIIIIIIIIIIIIIIHIIIIIIIIIIIIGIIIIIIIIIIIIIIIIIIIIIIIGIIIIIIIIIIIIIIIIIIIIIIIIIIIIIIIIIIIIIIIIIIIIIIIIIIIIIIIIIIIIIIIIIIIIIIIIIIIIIIIIIIIIIIIIIIIIIIIHIIIIIIIIIIIIIIIIIIIIIIIIIIIIIIIIIIIIIIIIIIIIHIIIIIIIHIIIIIIIIIIIIIIIIIIIIIIIIIIIIIIIIIIIIIIHIIIIIIIIIIIIIIIIIIIIIIIIIIIIIIIIIIIIIIIIIIIIIIIIIIIIIIIIIDDDDD
@HISEQ:969:HM2KJBCX2:2:1102:20212:41925 2:N:0:ACTATGCA
TGTCAGCTGTCGCCCAACTATCCCTATTAATCATTACGTCGATCCTAGAAACCAACAAAATAGAATCAAACGTCCTATTTCATTATTCCATGCTAATGTATTCAAGCGTGCGCCTGCTTTAAACACTCTAATTTTTTCAAAGTAACAGTCCTGATTCCCCACGACACCAAATTAATGACATCGCGGTTCTTCAGAAGGTAGGAACCAATAATGCCAGTGCGTACCGAGGCACGACCGACAATCTGATCCCGAAATTCAACTACGAGCTTTTTAACTGCAACAACTTTAATATACGCTATTGGAGCTGGAATTACCGCGGCTGCTGGCACCAGACTTGCCCTCCAA
+
B@@?@CEGH<C11DHC1CGHHH11<DCFFGHIIHHGIG@FH<GCEGHEFEG<F1GHEHHEH@FHG1<F1<FD<100@<FC?C?1FF1<1C1C?1FG?FEHHGHHCIDGHCDHCGHHGFCGHH1CHHHFGECHEGIGHHIHH@HGHHEGFHH?GHC=IIEFGHIGECEGECA?CIIGHHFHGHHCC/CHEHHHIIIIIIII;FIH;EHHCD<AFCFCIHHDHFEGIIFHHFBIIIIHIIHCEDD:HECD?G<HGIHHF?HEEHHHFIHEHHEHF<GIHHIHHHGEHHEEFHEGCHHCHFIIIHHIGHIIHIIIIHHCHHIHIGHHHGHHIH?G@HHIIHIHD@BD@
@HISEQ:969:HM2KJBCX2:2:1102:14484:42923 2:N:0:ACTATGCA
TGTCAGCTGTCGCCCAACTATCCCTATTAATCATTACGTCGATCCTAGAAACCAACAAAATAGAATCAAACGTCCTATTTCGTTATTCCATGCTAATGTATTCAAGCGTGAGCCTGCTTTAAACACTCTAATTTTTTCAAAGTAACAGTCCTGATTCCCCATGACACCAAATTAATGACATCATGGTTCGTCAGAAGGTAGGAATCAATAATACCAGTACGTACAATAGCACGACCAATAAATTAATCCCGAAATTCAACTACGAGCTTTTTAACTGCAACAACTTTAATATACGCTATTGGAGCTGGAATTACCGCGGCTGCTGGCACCAGACTTGCCCTCCAA
+
DDDDDIIIIIIIIIIIIIIIHHIHIIIIIIIIIIIIIIIIGIIHIIIIIIIIIIIIIIIHIHHHEHIIIIICGHFHHHHIIIIIIIIIIIHHIIIIHGHIIHIIIIHHIHIHIIIIIIHIIHHIIIIIIIIHHHIIHIIIIIIIIIIIIIIIIIHIIIIIIIIIIIIHIIIHIIIIIHIIIIIIIIIIIIIIIIIIIIHIIIIIIIIIIIIIHIIIIIIIIIIIIIIIIIIIIIIIIIIIIIIIIIIIIIIIIIIIIIIIIIIIIIIIIIIIIIIIIIIIIIIIIIIIIIIIIIIIIIIIIIIIIIIIIIIIIIIIIIIIIIIIIIIIIIIIIIIIIIIIDDDDD
@HISEQ:969:HM2KJBCX2:2:1102:9234:42783 2:N:0:ACTATGCA
TGTCAGCTGTCGCCCAACTATCCCTATTAATCATTACGTCGATCCTAGAAACCAACAAAATAGAATCAAACGTCCTATTTCATTATTCCATGCTAATGTATTCAAGCGCGAGCTTGCTTTAAACACTCTAATTTTTTCAAAGTAACAGTCCTGATTTCCCATGACACCAAATTAATGACATCGTGGTTCGTCAGAAGGGAGAAACCAATAATGCTAGTACGTACAAAGTACGACCGACATATTAGTCCCGAAATTCAACTACGAGCTTTTTAACTGCAACAACTTTAATATACGCTATTGGAGCTGGAATTACCGCGGCTGCTGGCACCAGACTTGCCCTCCAA
+
DDDDDIIIIIHIIIIIIIIIIIIIIIIIIIIIIIIIIIIIIIIIIIIIIIIIIIIIIIIIIIIGIIIIIIIIHIIIIIIIIIIIIIIIIIIIHIIIIIIIIIIIIIIIIIIIIIIIIIIIIHGIIIIIHIIIIIIIIIIIIIIIIIIIIIIIIIIIIIIIIIIIIIIIIIIIIIIIIIIIIIIIHIIIIIIIIIIIIIIIIIIIIIIIIIIIIIIIIIIIIHIIIIIIIIIIIIIIIIIIIIIIIIHIIIIIIIIIIIIIIIIIIIIIIIIIIIIIIIIIIIIIIIIIIIIIIIIIIIIIIIIIIIIIIIIIIIIIIIIIIIIIIIIIIIIIIIIIIIIDDDDD
@HISEQ:969:HM2KJBCX2:2:1102:11990:42217 2:N:0:ACTATGCA
TGTCAGCTGTCGCCCAACTATCCCTATTAATCATTACATCGATCCTAAAAACCAACAAAATAGAATCGGATGTCCTATTTCATTATTCCATGCTAATGTATTCAAGCGTGAGCCTGCTTTAAACACTCTAATTTTTTCAAGGTAACAGTCCTAATTCCCCGTGACACCAAATTAATGGCATTACGGTTCTTTAGAAGGTGAGAAATCAATAATATCAGTACATACCAACGGCATGACCGAAACATTGATCCCGAAATTCAACTACGAGCTTTTTAACTGCAACAACTTTAATATACGCTATTGGAGCTGGAATTACCGCGGCTGCTGGCACCAGACTTGCCCTCCAA
+
DDDDDIIIIHIIIIIIIIIIIIIIIIIIIIIIIIIIIIIIIIIIIIIIIIIIIIIIIIIIIIIIIHIIIIIIIIIIIIIIIIIIIIIIHIIHHHHHHIIIIIHIIIIIIIIIHHHHIIIIIHIIIIIFIIIHIIIIIIIIIIIIIIIIIHIIIIIIIHIIIIIIIIHIIIIIIIIIIIIIIIIIIIIIIIIIIIIIIIIIIIIIIIIIIIIIIIIIIIIIIIIHGIIIIIIIIIIIIIIIIIIIIHIIIIIIIIIIIIIIIIIIIIIIIIIIIIIIIIIIIIIIIIHIIIIIIIIIIIIIHIIIIIIIIIIIIIIIIIIIIIIIIIIIIIIIIIIIIIIIIIDDDDD
@HISEQ:969:HM2KJBCX2:2:1102:1415:43058 2:N:0:ACTATGCA
TGTCAGCTGTCGCCCAACTATCCTATTAATCATTACGGTGGTCCTAGAAACCAACAAAATAGAACCACAACGTCCTATTCTATTATTCCATGCTAATCTATTCAAGCAATAGCCCGCTTTAAACACTCTAATTTTTTCAAGGTAATGGTCCTGGCTCCCCAACACACCCAATAAAGGACATGCTGGCTCACCAGAAGGAAGACCCGACAGCAGACAGTACTCGCCAAAGACGGACCGCCCGGCCAGGCCTAAAATTCAACTACGAGCTTTTTAACTGCAACAACTTTAATATACGCTATTGGAGCTGGAATTACCGCGGCTGCTGGCACCAGACTTGCCCTCCAA
+
DDADDIIIIIIIIIIIIIIIIIIIIIIIIIIIIIIIIIIIIIIIIIHIIHIIIIIIIIIIIIIIIIIIIIIHHHHIIIIIIIIIIIIIIIHIIIIIIHHHIIIIIIIIIIIIIIHIIIIIIIIIIIIIIIIIIHIIIIHIIIIIHIIHHIIIHHHHHIIIIIIIIIIIHIIIIIIIIIIIIIIIHIIIIIIIIIIIIIIIIIIIIIIIIIIIIIIIIIIIIIIIIIIIIIIIIHIIIIIHIIIHIIHFHHIIHIIIIIIIIIIIIIIIIIIIIIIIIIIIIIIIIIIIIIIIIIIIIHIHIIIIIIIIIIIIIIIIIIIIIIIIIIIIIIIIIHIIIIIIDDDDD
@HISEQ:969:HM2KJBCX2:2:1102:10514:43095 2:N:0:ACTATGCA
TGTCAGCTGTCGCCCAACTATCCCTATTAATCATTACGGTGGTCCTAGAAACCAACAAAATAGAACCACAACGTCCTATTCTATTATTCCATGCTAATCTATTCAAGCAATAGCCCGCTTTAAACACTCTAATTTTTTCAAGGTAATGGTTCTGGCTCCCCAACACACCCAATAAAGGGCATACTGGTTCACCAGAAGGAAGACCCGACAGCAGACAGTACTCGCCAAAGACGGACCGCCCGGCCAGGCCTAAAATTCAACTACGAGCTTTTTAACTGCAACAACTTTAATATACGCTATTGGAGCTGGAATTACCGCGGCTGCTGGCACCAGACTTGCCCTCCAA
+
DDDDDHIIIIHIIIIIIHIIIHIIIIIIIIIHIIIIIIIIHHIHIIIIIIIIIIIIIHICHHIHIIEHEH@HHGHEGHIGIIIHHIHHIIHIHIIIGHIIIGHHHIIIIHHIHIHHIIHHHHHFHGHHFIIIIIHIIIHHEIHHHHHIIIHHIHHIIIIIGHFHHHIIIHIHHHIIIHHHIIIIHHHHHIII;IIIIIIGIIIIIHIHIIIHIGHHIIIIHHIIIIIIIIIHIIIIIIIIIIIHGIIIIIIIIIIIIIIIIHFIIIIIIIIIHIIIIIHHIIIIHHIIIIIIIIIIIIIHIIIIIIIIIIIIIIIIIHIHGGIIIIIHIIIIIIIIIIIHIDDDDD
@HISEQ:969:HM2KJBCX2:2:1102:11521:43352 2:N:0:ACTATGCA
TGTCAGCTGTCGCCCAACTATCCCTATTAATCATTACGTCGATCCTAGAAACCAACAAAATAGAATCAAACGTCCTATTTCATTATTCCATGCTAATGTATTCAAGCGTGCGCCTGCTTTAAACACTCTAATTTTTTCAAAGTAACAGTCCTGATTCCCCACGACACCAAATTAATGACATCGCGGTTCTTCAGAAGGTAGGAACCAATAATGCCAGTGCGTACCGAGGCACGACCGACAATCTGATCCCGAAATTCAACTACGAGCTTTTTAACTGCAACAACTTTAATATACGCTATTGGAGCTGGAATTACCGCGGCTGCTGGCACCAGACTTGCCCA
+
DDDDDIIIGHIIIIIIIGIIIIEEFHHIIIIIIIIHIHFHIIHIIIHIIIIIIIGICFHHIIHEHHIIIHIIHEGHIGEHHHIHIFHIIIIGIIIIHHHHHGIHIHGHGIHIIIIIIHIIHHHHIIIHGHIIIIHFGIHHFHHHHIIHIGIGIIIHHHHHHIHIHIHIHIIIIIIIHIHDIIHIIIIIHHHHIIIHIHIIIIHIHHIHHHGHIHHIHIIIIIHHIIHIIIIIIIIIIHHGIIIIIH<FIIIHHIIIIIIIHEIIFIHGIIIIIHIHHIIHHHHHHHIIIIIIHIIIIIHHIIIHHIIIIIIIIIIIIIIIHIIIIIIIIIIIIIIIDDAAD
@HISEQ:969:HM2KJBCX2:2:1102:10722:43661 2:N:0:ACTATGCA
TGTCAGCTGTCGCCCAACTATCCCTATTAATCATTACGTCAATCCTAGAAACCAACAAAATAGGATCAACGTCCTATTTCATTATTCCATGCTAATGTATTCAAGCGCGAGCCTGCTTTAAACACTCTAATTTTTTCAAAGTAACAGTCCTGATTTCCCACCACACCAAATGAATGACATGATGGTTCGTCAGAAGGTAGGAATCAGTAACACCAGTACGTACCGAAGGCACGACCAGCGTACTAATCCCGAAATTCAACTACGAGCTTTTTAACTGCAACAACTTTAATATACGCTATTGGAGCTGGAATTACCGCGGCTGCTGGCACCAGACTTGCCCTCCAA
+
DDDDDIIIIIIIIIIIIIIIIIIIIIIIIIIIIIIIIIIIIIIIIIIIIIIIIIIIIIIIIIHHHIIIIIIIIIIIIIIHIIIIIIIIHIIIIIIIIIIIIIHIIIIIIIIIIIIIHIIIIIIIIIHIIIIIIIIIIIIIIIIIIIIIIIIIIIIIIIIHIHIIIIIIIIIIIIHHIIIIIIIIIIIIIIIIIIIIIIIIIIIIIIIIIIIIIIIIIIIIIIIIIIIIIIIIIIIIIIIIHHIIIIIIIIIIIIIIIIIIIHIIIIIIIIIIIIIIIIIIIIIIIIIIIIIIIIIIIIIIIIIIIIIIIIIIIIIIIIIIIIIIIIIIIIIIIIIIIIIIDDDDD
@HISEQ:969:HM2KJBCX2:2:1102:10048:43812 2:N:0:ACTATGCA
TGTCAGCTGTCGCCCAACTATCCCTATTAATCATTACATCGATCCTAGAAACCAACAAAATAGAATCGGATGTCCTATTTCATTATTCCATGCTAATGTATTCAAGCGTGAGCCTGCTTTAAACACTCTAATTTTTTCAAGGTAACAGTCCTAATTCCCCGTGACACCAAATTAATGGCATTACGGTTCTTTAGAAGGTGAGAAATCAATAATATCAGTACATACCAACGGCATGACCGAAACATTGATCCCGAAATTCAACTACGAGCTTTTTAACTGCAACAACTTTAATATACGCTATTGGAGCTGGAATTACCGCGGCTGCTGGCACCAGACTTGCCCTCCAA
+
CDDDDIIIIIIIIIIIIIIIIIIIIIHIIIIIIIIIIIIIIIIIIIIIIIIIIIIIIIIIIIGIIIIHIHIIIIIIIIIIIIIIIIIIIIIIIIIIIIIIIIHIIIIHIHIIIIIIIIIIIIIIIIIIIIIIIIIIIIIIIHIIIIIIIIIIIIIIIIIIIIIIIIIIIIIIIIIIIIIIIIHIHIIIIIIIIIIIIIIIIIIIIIIIIIIGIIIIIIIIIIIIHHHIIIIIIIIIIIIIIIIIIHIIIIIIIIIIIIIIIIIIIIIIIIIIIIHIIIIIIIIIIIIIIIHIIIIIIIIIHHIIIIIIIIIIHIIIIIIIIIIIIIIIIIIIIIIIIIIIIIDDDDD
@HISEQ:969:HM2KJBCX2:2:1102:15681:44264 2:N:0:ACTATGCA
TGTCAGCTGTCGCCCAACTATCCCTATTAATCATTACGTCAATCCTAGAAACCAACAAAATATGATCGAACGTCCTATTTCATTATTCCATGCTAATGTATTCAAGCGTTAGCTTGCTTTAAACACTCTAATTTTTTCAAAGTAACAGTCCAAATTCCCCGCAACACCAAATTAATGGCATTACGGCTCATCAGGAAGGAGGAATCAGTGAGACCAGTACATACCAGAGGCATGACCAACCTACTAACCCCGAAATTCAACTACGAGCTTTTTAACTGCAACAACTTTAATATACGCTATTGGAGCTGGAATTACCGCGGCTGCTGGCACCAGACTTGCCCTCCAA
+
DBBDDIIIICGHIIIIIIIIIIIIIIIIIIIIIIIIIFHIHFGH@HHCHHIGG@GHH1DHCH11C1C1<<CHE1D<CCHHHHEHE1GHH11<D<1CHIIECFHHIHHEFEEHHEG@CCHEB<DFC@@DHB1DFC<GHIIIHEGEGF?F@HH?FAF:IHEGCEEHHCEEHHFGEEGFEECHHHEHHEF@HECEGCG<ECHHFFG@FC9FF@EGC8GG;GHHFEEIHHHE@HHHGII;D1CHD@<D@AHIHGEIIHIHEIIIIIIIIIIIIIIIIIIHEIIIIIIIIHIIHEIIIIIIIIIIIIIIIIIIIIIIIIIIIIIIIIIIIIIIIIIIIIIIIIIIIDDDDD
@HISEQ:969:HM2KJBCX2:2:1102:18619:44063 2:N:0:ACTATGCA
TGTCAGCTGTCGCCCAACTATCCCTATTAATCATTACGTCAATCCTAGAAACCAACAAAATAGGATCAAACGTCCTATTTCATTATTCCATGCTAATGTATTCAAGCGTTAGCCTGCTTTAAACACTCTAATTTTTTCAAAGTAACAGTCCTGTTTCCCTGCAACACCAAATTAATGACATTACAGTTCTTCAAGAAGGAGGAACCAGTAAAGCCAGTACATACCAGAGGCACGACCAACCTACTAATCCCGAAATTCAACTACGAGCTTTTTAACTGCAACAACTTTAAAATACGCTATTGGAGCTGGAATTACCGCGGCTGCTGGCACCAGACTTGCCCTCCAA
+
D0D0<FGHIFF@GE001<DEHICEC1<1CGH@<CCFHH@HHHEFEH<CC1CHH@CH?CHEECHD11FFC1<C<<0CCGF<D1CGEEGHII1C@EE@G1FCGHG@@=BCG@@CH1AFGDH@GCFFE@?DCG?CCH@6EBG161<B<F1G?HGCC<C<FHEC?@DHEHCEEHGHIFHC0C@@HHFCCF@/HGHEHIFD@C@E@FEC0<HHHEIHHD<GFFFFHHFHHC6@CEGHFCHHGCA@FCH@DDA2/C<1EHH@@HCHE<<DCCEIIHHEFC<CEIHGGD@@G@EHCCCG@IHIIHCC@GD<HGIIHHF@CHC<HCD@F1?IHD11FHCC<CGCE0C0CD@@@@
@HISEQ:969:HM2KJBCX2:2:1102:4953:44594 2:N:0:ACTATGCA
TGTCAGCTGTCGCCCAACTATCCCTATTAATCATTACGTCAATCCTAGAAACCAACAAAATAGGATCAACGTCCTATTTCATTATTCCATGCTAATGTATTCAAGCGCGAGCCTGCTTTAAACACTCTAATTTTTTCAAAGTAACAGTCCTGATTCCCCGCCACACCAAATGAATGACATGATGGTTCGTCAGAAGGTAGGAACCAGTAACACCAGTACGTACCTAAGGCACGACCAACGTACTGATCCCGAAATTCAACTACGAGCTTTTTAACTGCAACAACTTTAATATACGCTATTGGAGCTGGAATTACCGCGGCTGCTGGCACCAGACTTGCCCTCCAA
+
DDDDDIIIIIIHIIIIIIIIIIIIIIIIIIIIIIIIIIIIIIIIIIIIIIIIIIHIGEHEGGGHHHHIHIIIIIIIIIIIIIIIIHHIIIHIIIIIIHIIIIIIIIIIIHGIIIIIIIIIIIIIIHIHIIIIIIIIIIIHIIIIHIHHIIIHIHIIIIIIIIIIIIIIIIIIIIIIIIHIIGIIIHHIIIIIIIIIIIIIIIIIIIIIIIIIIIIIIIIIIIIIIIIIIIIIIIIIIIIIIIHGIIIIIIIIIIIIIIIIIIIIIIIIIIIIIIIIIIIIIIIIIIIIIIIIIIIIIIIIIIIIIIIIIIIIIIIIIIIIIIIIIIIIIIIIIIIIIIIIDDDDD
@HISEQ:969:HM2KJBCX2:2:1102:4101:45164 2:N:0:ACTATGCA
TGTCAGCTGTCGCCCAACTATCCCTATTAATCATTATATCGATCCTAGAAACCAACAAAATAGAATCGGATGTCCTATTTCATTATTCCATGCTAATGTATTCAAGCGTAAGCTTGCTTTAAACACTCTAATTTTTTCAAGGTAACAGTCCTAATTCCCCATAACATCAAATAAATGACATTATGGTTCTTTAGAAGGTGAGAACCAATAAAACCAGTACATACCAAGGCATGACCGATTCCTTGATCCCGAAATTCAACTACGAGCTTTTTAACTGCAACAACTTTAATATACGCTATTGGAGCTGGAATTACCGCGGCTGCTGGCACCAGACTTGCCCTCCAA
+
DDDCDIIIIIIHIIIIIIIIIIIIIIIIIIIIIIHIIIIIHIIIIIIIIIIIIIIIIHIIIIIIHIIIHIIIIIIIIIIIIIIIIIIIIIIHIIHIIIIIIIIIIHHIIIIIHHIIIIIIIIHIIIIIIIIIIIIIIIIIIIIIIIIIIIIIIIIIIIIIIIIIIIIIIIIIIIIIIIIIIIIIIIIIIIIIIIIIIIIIIIIIIIIIIIIIIIIIIIIIIIIIIIIIIIIIIIIIIIIIIIHHIIIIIIIIIIIIIIIIIIIIIIIIIIIIIIIIIIIIIIIIIIIIIIIIIIIIIIIIIIIIIIIIIIIIIIIIIIIIIIIIIIIIIIIIIIIIIIIIDDDDD
@HISEQ:969:HM2KJBCX2:2:1102:4983:45795 2:N:0:ACTATGCA
TGTCAGCTGTCGCCCAACTATCCCTATTAATCATTACATCGATCCTAGAAACCAACAAAATAGAATCGGATGTCCTATTTCATTATTCCATGCTAATGTATTCAAGCGTGAGCCTGCTTTAAACACTCTAATTTTTTCAAGGTAACAGTCCTAATTCCCCGTGACACCAAATTAATGGCATTACGGTTCTTTAGAAGGTGAGAAATCAATAATATCAGTACATACCAACGGCATGACCGAAACATTGATCCCGAAATTCAACTACGAGCTTTTTAACTGCAACAACTTTAATATACGCTATTGGAGCTGGAATTACCGCGGCTGCTGGCACCAGACTTGCCCTCCAA
+
DDDDDIIIIIHIIIIIIIIIIIIIIIIIIIIIIIIIIIIIIIIIIIIIIIIIIIIIIIIHIHIHIIGHIHIHIIIIIIIIIHHIIIIHIIIIIIIIHIIIIHIIIHHIIIIIIIIIIIIIIIIIIIIIIHIIIIIIIIIIIIIIIIIIIIIIHIIEHIIIIIIIIIIIIIIIIIIIIIIIIIIIIIIIIIIIIIIIIIIIIIIIIIIIIIIIIIIIIIIIIIIIIIIIIIIIIIIIIIIIIIIIHIIIIIIIIIIIIIIIIIIIIIIIIIIIIIIIIIIIIIIIIIIIIIIIIIIIIIIIIIIIIIIIIIIIIIIIIIIIIIIIIIIIIIIIIIIIIIIIIIDDDDD
@HISEQ:969:HM2KJBCX2:2:1102:6521:46379 2:N:0:ACTATGCA
TGTCAGCTGTCGCCCAACTATCCCTATTAATCATTACGTTGATCCTAGAAACCAACAAAATAGAATCGAACGTCCTATTTCATTATTCCATGCTAATGTATTCAAGCGCGTGCCTGCTTTAAACACTCTAATTTTTTCAAAGTAACAGTCCTGACTCCCCACAACATCAAATTAATGACATCATGATTCATCAGAAGGGAGAAATCAATGACATTAGTACGTACCGAAGGCACGACCGACGTATTGATCCCGAAATTCAACTACGAGCTTTTTAACTGCAACAACTTTAATATACGCTATTGGAGCTGGAATTACCGCGGCTGCTGGCACCAGACTTGCCCTCCAA
+
DBB0BGHE?GHHIHIHHIHGHIHHHHIIIHIHIIG@EGFGCGHGHHGHHHIIIIIHHEHICHEHHHHHCHHH?H=HEHGHHHIIIIIIHIC?FH?HHGHIHG?EF@GCHHHHHFGF8FECEGHAGCHHHIGHEHHHIG?CGHHGGHCHHG?HBGHIHIGGHEHEHHEHHH?CFHE?/CF@EHCHCHHHGHFHEHGGHHIIHHFCCGGD80HHFHHH8HEHHHGGEEC@GD<AGEC/CEGD<1D?<@F@E?G@HHHHHFC<?=E<CC?0<E@HCGCCCCCGF<<1CCEEHFGE00CHIIHEH@IHF@HHE@HH?DCHHCHCHHEFCD1FFHHGEC@HG=CC1B@@<0
@HISEQ:969:HM2KJBCX2:2:1102:18964:46741 2:N:0:ACTATGCA
TGTCAGCTGTCGCCCAACTATCCCTATTAATCATTACGTCAATCCTAGAAACCAACAAAATAGGATCAAACGTCCTATTTCATTATTCCATGCTAATGTATTCAAGCGTTAGCCTGCTTTAAACACTCTAATTTTTTCAAAGTAACAGTCCTGTTTCCCTGCAACACCAAATTAATGACATTACAGTTCTTCAAGAAGGAGGAACCAGTAAAGCCAGTACATACCAGAGGCACGACCAACCTACTAATCCCGAAATTCAACTACGAGCTTTTTAACTGCAACAACTTTAATATACGCTATTGGAGCTGGAATTACCGCGGCTGCTGGCACCAGACTTGCCCTCCAA
+
DDDDDIIIIIIIIIIIIIIIIIIIIFEHHIIIIIIIIIIIIIIGIIFIFEEHIHIIIGHCHCEH1CHHHIIIHHHGHHIHIIIIEHHHIHGHHHGHIHIIHGIHIHIIIIIIIHIIIHHIIIIIIIIHIIIIIIIHHIHIIIIIIIIIIIHIHHC@HIIIIIIIIIIIIIHHHIIIIIHHGHIIIHIHIIIIIIIIIIIHHIIIIHIIIIIIIIIIIIIIIHIIIIIIIGIIIIIIIIIIIHGFHIHIIIIIIIHEIIIIIGIIIIIIIIIIHIIIIIIIIIHIHGIIIIIIIIIIIIIIIIIIIIIIIIIIIIIIIIIIIIIIIIIIIIIIIIIHIIIIIDDDDD
@HISEQ:969:HM2KJBCX2:2:1102:3809:46107 2:N:0:ACTATGCA
TGTCAGCTGTCGCCCAACTATCCCTATTAATCATTACGTCAATCCTAGAAACCAACAAAATAGGATCAAACGTCCTATTTCATTATTCCATGCTAATGTATTCAAGCGTTAGCTTGCTTTAAACACTCTAATTTTTTCAAAGTAACAGTCCTGTTTCCCTGCAACACCAAATTAATGGCATTACAGTTCTTCAGAAAGGAGGAACCAGCGAGACCAGTACGTACCAAAGGCACGACCAACCTGCTGATCCCGAAATTCAACTACGAGCTTTTTAACTGCAACAACTTTAATATACGCTATTGGAGCTGGAATTACCGCGGCTGCTGGCACCAGACTTGCCCTCCAA
+
DDDDDIIIIIIIIIIIIIHIIIIIIIIIIIIIIIIIIHHIIICHEHHHIIIIIHIIIIIIIIEHIFIIIIEECGHIIHHHIHIHIIHIIHHGHIIIIHHIHIIIHIHIIIIHGIIIHIIIIIIIIIIIIIIIIIIIIIIIIIIIEIIIHIIIIIIIHIHHHIIIIIHIIIIIIIII:IIIIIIIIIIIHIIIIIIIHIIIIIIIIIIIIIIIIIIIIIIIIIIIIIIIIIIIIIIIIIIIIIIHGIIIIIIIHIIIIIIIIIIIIIIIHIIIIIIIIIIIIIIIIIIIIIIIIIIIIIIIIIIIIIIIIIIIIIIIIIIIIIIIIIIIIIIIIIIIIIIIIDDDDD
@HISEQ:969:HM2KJBCX2:2:1102:13232:47500 2:N:0:ACTATGCA
TGTCAGCTGTCGCCCAACTATCCCTATTAATCATTACATCGATCCTAGAAACCAACAAAATAGAATCGGATGTCCTATTTCATTATTCCATGCTAATGTATTCAAGCGTGAGCCTGCTTTAAACACTCTAATTTTTTCAAGGTAACAGTCCTAATTCCCCGTGACACCAAATTAATGGCATTACGGTTCTTTAGAAGGTGAGAAATCAATAATATCAGTACATACCAACGGCATGACCGAAACATTGATCCCGAAATTCAACTACGAGCTTTTTAACTGCAACAACTTTAATATACGCTATTGGAGCTGGAATTACCGCGGCTGCTGGCACCAGACTTGCCCTCCAA
+
DDDDDIIIIIIIIIIIIIIIIIHIIIIIIIIHIIIIIIIIIGIHIIIIIIIIFHIIIIIIHIIHHIIGIIIIIIHHIIIIGIIIIIHFCHHIGIIIIHHIIIIIIFHIIIIIIIIIIIHIIIIIIIIIIIIIIIIHHIIIIIIIIIIIIIIIIIIIIHHHHIIIIIHIIHHGHIIIIHIHGHHIHHIIHIIIIIIIIIIHIIIIHIIIIIIIIIIIIIHIIIHHHIIIHIIIIIIHHIIIIIIIIHIIIIIIIIIHIIIIIIGIIHIIIIIIIIIIIIIIIIIIIIIIIIIIIIIIHIHIHHIIIIIIIIIIIIIIIIIIIIIIIIIIIIIIIIIIIIIIIIDDDDD
@HISEQ:969:HM2KJBCX2:2:1102:19786:47312 2:N:0:ACTATGCA
TGTCAGCTGTCGCCCAACTATCCCTATTAATCATTACATCGATCCTAGAAACCAACAAAATAGAATCGGATGTCCTATTTCATTATTCCATGCTAATGTATTCAAGCGTGAGCCTGCTTTAAACACTCTAATTTTTTCAAGGTAACAGTCCTAATTCCCCGTGACACCAAATTAATGGCATTACGGTTCTTTAGAAGGTGAGAAATCAATAATATCAGTACATACCAACGGCATGACCGAAACATTGATCCCGAAATTCAACTACGAGCTTTTTAACTGCAACAACTTTAATATACGCTATTGGAGCTGGAATTACCGCGGCTGCTGGCACCAGACTTGCCCTCCAA
+
DDDDDIIIIIIIIIIIIHIIIIIIIIIIIIIIIIIIIIIHIIIIIIIIIIIIIIIIIIIIIIIIIIIIIIIIIIIIIIIIHHIIIIIHIIIIIIIIIIIIIHIIIIIIIIIIIIIIIIIIIIIIIIIIIIIIIIIIIIIIIIIIIIIIIIIIIIIIIIIIIHIIIIIHIIIIIIIIIIIIIIIIIIIIIIIIIIIIIIIIIHIIIIIIIIIIIII<IIIIIIIIIIIIIIIIIIIIIIIIIIIIHDIIIIIIIIIIIIIIIIIIIIIIIIIIIIIIIIIIIIIHIIIIIIIIIIIIIIIIHIIIIIIIIIIIIIIIIIIIIIIIIIIIIIIIIIIIIIIIIIDDDDD
@HISEQ:969:HM2KJBCX2:2:1102:16771:47962 2:N:0:ACTATGCA
TGTCAGCTGTCGCCCAACTATCCCTATTAATCATTACGTCGATCCTAGAAACCAACAAAATAGAATCAAACGTCCTATTTCGTTATTCCATGCTAATGTATTCAAGCGTGAGCCTGCTTTAAACACTCTAATTTTTTCAAAGTAACAGTCCTGATTCCCCATGACACCAAATTAATGACATCATGGTTCGTCAGAAGGTAGGAATCAATAATACCAGTTCGTACAATAGCACGACCAATAAATTGATCCCGAAATTCAACTACGAGCTTTTTAACTGCAACAACTTTAATATACGCTATTGGAGCTGGAATTACCGCGGCTGCTGGCACCAGACTTGCCCTCCAA
+
DDDDDIIIIIIIIHIIIIIIIIIIHIIIIIIIIIIIIIHIGHIIIHIIIIIIIIIIHIIIIIIIIHIHIIHIHIIHIIIIIGHIIIIIIHIIHGIHIHIIIHIIIIIIIIIIIIIIIHIIIIHIIIIIIIIIIIIIIIIHIIIIIIIIHHIIIHHHIIIIIIIIIIIIIIIIIIIIIIHIIIIIIIIIIIIIIIIIIIIIHIIIIHIIIIIIHIIIIIIIIIIIIIIIIIIHIIIHIIIIIHHHIIIIIIIIIIIIGIIIIHIIHIIIIIIIHHIIIIIIIIIIIIIIIIIIHIIIIIIIIIIIIIIIIIIIIIIIIIIIIIIIIIIIIIIIIIIIIIIIDDDDD
@HISEQ:969:HM2KJBCX2:2:1102:4271:47559 2:N:0:ACTATGCA
TGTCAGCTGTCGCCCAACTATCCCTATTAATCATTACGTCAATCCTAGAAACCAACAAAATAGGATCAAACGTCCTATTTCATTATTCCATGCTAATGTATTCAAGCGTTAGCCTGCTTTAAACACTCTAATTTTTTCAAAGTAACAGTCCTGTTTCCCTGCAACACCAAATTAATGACATTACAGTTCTTCAAGAAGGAGGAACCAGTAAAGCCAGTACATACCAGAGGCACGACCAACCTACTAATCCCGAAATTCAACTACGAGCTTTTTAACTGCAACAACTTTAATATACGCTATTGGAGCTGGAATTACCGCGGCTGCTGGCACCAGACTTGCCCTC
+
BDD0DHHHHEEE?EHHH@EHHHEEEFGHHFHHHEG@@GHGHEC@CFFFHCCHCHICH?HEHIIHGGHHH1FG?F<GHECCH@HIIHHH?GEHHIIIHHHGGCFHGHFIIHIIIHHIHEIIHIHHFHB@DF@HHIII6CHHGIHHHCGEH@GFD<FHCGFF?HHHHEHEEE<GHHFEHIHEHHHEHHIHC@EIIHIHHHHFCHHHHHHEHGFEG3FH9IIIIHHEHHGCHCEHIIIIHGIG<FH@EDFHFHCH@IIHCHHEHHHG@@HIHIIIIIIIIIHEHIIHHHIHHHEHHHHHIIHIIHEHIHHHIIIIIHHHHHHHIIIIIHHIIIIGIHIHEH@BDDB
@HISEQ:969:HM2KJBCX2:2:1102:18521:47807 2:N:0:ACTATGCA
TGTCAGCTGTCGCCCAACTATCCCTATTAATCATTACGTCGATCCTAGAAACCAACAAAATAGAATCAAACGTCCTATTTCATTATTCCATGCTAATGTATTCAAGCGTGCGCCTGCTTTAAACACTCTAATTTTTTCAAAGTAACAGTCCTGATTCCCCACGACACCAAATTAATGACATCGCGGTTCTTCAGAAGGTAGGAACCAATAATGCCAGTGCGTACCGAGGCACGACCGACAATCTGATCCCGAAATTCAACTACGAGCTTTTTAACTGCAACAACTTTAATATACGCTATTGGAGCTGGAATTACCGCGGCTGCTGGCACCAGACTTGCCCTCCAA
+
ADDCDIIIIIHHIIIIIIHEHHFHHIIHHIIIIIIHIIII?DHHHIGIHHIHIIIIHHIIIIIHIIIIIHIFIIEHIEE?GFHEHIHHIGIIGH@HIIHIHEIIHHHIIIHHHHIHIIIHHHEHGHIHIIIHHIIHEHHHIHHHHIIHHIIHHGHIIIIIIIIIHHIIIIIHHIIIIIIIIHHIIIHGIIHHIHIIIHIIIIIIIIIIIIIHIIIIIIIIIIIIIIIIIIIIIIIIIIIIIHHHIIIIGIHIIIIIIIIIHHIIIIIIIIIIIIIIIIIIIIIIIHIIIIIIIIIIIIHIIIIIIIIIIIIIIIIIIIIIIIIIIIIIIIIIIIIIIIIIDDDDD
@HISEQ:969:HM2KJBCX2:2:1102:16470:48742 2:N:0:ACTATGCA
TGTCAGCTGTCGCCCAACTATCCCTATTAATCATTACGTCAATCCTAGAAACCAACAAAATAGGATCGAACGTCCTATTTCATTATTCCATGCTAATGTATTCAAGCGTTAGCCTGCTTTAAACACTCTAATTTTTTCAAAGTAACAGTCCTGTTTCCCTGCAACACCAAATTAATGACATTACAGTTCTTCAGAAAGGAGGAATCAGCGAAGCCAGTACATACCAGTGGCACGACCAACCTGCTGACCCCGAAATTCAACTACGAGCTTTTTAACTGCAACAACTTTAATATACGCTATTGGAGCTGGAATTACCGCGGCTGCTGGCACCAGACTTGCCCTCCAA
+
DDDDDIIIIIIIIIIIIIIIIIIIIIIIIIIIIIIIIIIIIIIIIIIIIIIIIIIIGIIIIIHIIIIIIIGIIFIHIIIIIIIIIIIHHHHIIIIIIIIIIIGIHIIIIIIIHIIIIIIIIHHHIIHIIIIIIHIIIIIIHIIIIHIIIHIIIIIIIIIIIIIIIIHIIIIIIIIIIIIIIIIIIIIIIIHIIHHHIIIHIIIIIIIIIIIIIIIIIIIIIIIIIIIIIIIIIIIIIIIIIIIHHIIIIIIIIIIIIIIIIIIIIIIIIIIIIIIIIIIIIIIIIIIIIIIIIIIIIIIIIIIIIIIIIIIIIIIIIIIIIIIIIIIIIIIIIHIIIIIIIDDDDD
@HISEQ:969:HM2KJBCX2:2:1102:11604:49119 2:N:0:ACTATGCA
TGTCAGCTGTCGCCCAACTATCCCTATTAATCATTACGTCGATCCTAGAAACCAACAAAATAGAATCAAACGTCCTATTTCATTATTCCATGCTAATGTATTCAAGCGTGCGCCTGCTTTAAACACTCTAATTTTTTCAAAGTAACAGTCCTGATTCCCCACGACACCAAATTAATGACATCGCGATTCTTCAGAAGGTAGGAACCAATAATGCCAGTGCGTACCGAGGCACGACCGACAATCTGATCCCGAAATTCAACTACGAGCTTTTTAACTGCAACAACTTTAATATACGCTATTGGAGCTGGAATTACCGCGGCTGCTGGCACCAGACTTGCCCTCCAA
+
DDDDDIIIIIIIIIIIIIIIIIIIIIIIIIHIIHHIIIHIIIIIIIIIIIIIIHIIIIIIIIHEHHIIHIIIHHHIHHIHIIIIIIIIIIHG?GHIIIIIHFHHIHHEHIHIHIIIHIHIIIIIIIIIIIIIIIHHHIHIIIIIIIIIHIIIHIGHIIHIIIIHIIIIIIHHIIIIIIIIIIIIIIIIIIHIIIHIIIIIIIIIIIIIIIIHIIIIIIHEIIIIIIIIIIIIIHHIIIIIIHFGIIHHHIIHIIIFIIIIIHIIIIIIIIIIIHIIIIHIIIIIIIIIIIIHGIIIIIHHIIIGIIIIIIIIIIIIIIIIIIIIIHIIIIIIIIIIIIIIDCDDD
@HISEQ:969:HM2KJBCX2:2:1102:12757:50580 2:N:0:ACTATGCA
TGTCAGCTGTCGCCCAACTATCCCTATTAATCATTACGTCGATCCTAGAAACCAACAAAATAGAATCAAACGTCCTATTTCATTATTCCATGCTAATGTATTCAAGCGCGAGCTTGCTTTAAACACTCTAATTTTTTCAAAGTAACAGTCCTGATTTCCCATGACACCAAATTAATGACATCGTGGTTCGTCAGAAGGGAGAAACCAATAATGCTAGTACGTACAAAGTACGACCGACATATTAGTCCCGAAATTCAACTACGAGCTTTTTAACTGCAACAACTTTAATATACGCTATTGGAGCTGGAATTACCGCGGCTGCTGGCACCAGACTTGCCCTCCAA
+
DDDDDIIIIHHIHHIIIIIIIIIIIIIIIIIIIIIIIIIIIIIIIIIIIIIIIIIIGIIHHIIIIIIIIIIIIIIIIIIIIHHIIIIIIIIIIIIIHHIIIHHHHHIHIHHHIHHIIIIIIIIIHIHHHIIHIIIIIIIIIHIIIIIHIIIIIIIIIIHIIHHIIIIIIHHIHIIIIHIIIIIIHIIIIIHIIIIIIIIIIIIIIIIIIIIIIIIIIIIIIIIIIIIIIIIIIIIIIIIIIIHIIIIIIHIIHIIIIIIIIIIIIIIIIIIIIIIIIIIIIIIIIIIIIIIHIIIIHHIIIIIIIIHIIIIIIIIHIIIIIIIIIIIIIIIIHHIIIIIDDDDD
@HISEQ:969:HM2KJBCX2:2:1102:15483:51697 2:N:0:ACTATGCA
TGTCAGCTGTCGCCCAACTATCCCTATTAATCATTACGGTGATCCTAGAAACCAACAAAATAGAACCATGCCGTCCTATTCTATTATTCCATGCTAATGTATTCGAGCAAAAAATGCCTGCTTTAAACACTCTAATTTTTTCAAGGTAAAGATCCTGGATCCGCAAGACACCCAATAAAGGACATCAAGTTTCTCCAGAAGGTGAGAAATCAACAGTAACAGTTCATACCCCTTAAGGCATGACCATCACGTCAATCCCGAAATTCAACTACGAGCTTTTTAACTGCAACAACTTTAATATACGCTATTGGAGCTGGAATTACCGCGGCTGCTGGCACCAGACTTGCCC
+
DDDDDIIIIIIIIIIIIIIHIIIIIIIIIIIIIIIIIIIIIIIIIIIIIIIIIIIIIIIIIIIIIIIIIEHIHIIIIIIIHIIIIIIIIGIIIFHIIIIIIHGIHHIIIIIIHIIIHIIIIIIIIIIIIIIIIIIIIIIIIIIIIIIIIIIIIIIIIIIIIIIIIIIIIIIIIIIIIIIIIIIIIIIHIIIIIIIIIIIIIIIIIIIIIIIIIIIIIIIIIIIIIIIHIIIIIIIIIIIIIIIIIHHEHIIIIIIIIIIIIIIIIIIIIIIIIIIIIIIIIIIIIIIIIIIIIIIIIIIIIHIIIIIIIIIIIIIIIIIIIIIIIIIIIIIIIIIIIIIIIIIIDDDDD
@HISEQ:969:HM2KJBCX2:2:1102:1937:51997 2:N:0:ACTATGCA
TGTCAGCTGTCGCCCAACTATCCCTATTAATCATTACATCGATCCTAGAAACCAACAAAATAGAATCTGATGTCCTATTTCATTATTCCATGCTAATGTATTCAAGCGTAAGCTTGCTTTAAACACTCTAATTTTTTCAAGGTAACAGTCCTAATTCCCCATAACATCAAATAAATGACATTATGGTTCTTTAGAAGGTGAGAACCAATAAAACCAGTACATACCAAGGCATGACCGATTCCTTGATCCCAAAATTCAACTACGAGCTTTTTAACTGCAACAACTTTAATATACGCTATTGGAGCTGGAATTACCGCGGCTGCTGGCACCAGACTTGCCCTCCAA
+
DDDDDIHIIIIIIIIHIIIIIIIIIIIIIIIIIIIIIIIIIHIIIIIIIIIIIIIIIIIIIHIIIIIIIIIHIHHGIIIIIIIIIIIIHIIIHIIIIHIIIIHHHHHHIIIGHIIIIHIIIIIIIHIHIIHIIIIIIHHIHHHHHHIIIIIIIIIIIIIHIIIIHEFHGFHGHHIHIIHIHIHHCIIIIIIIIIIHIIIHHIIIIIIIIIHIIIHGIIIIIIIHHHIHIIIHHHHGIIIIIIHHIIIIIIHIIHIIIIIIHIIIIIIIIIIIIIIIIIIIIIIIIIHIIIIIHHIIIIIIIHIIIIIIIIIIIIIIIIIIIIIIIIIIIIIIIHIIIHIIDDDDD
@HISEQ:969:HM2KJBCX2:2:1102:17203:52085 2:N:0:ACTATGCA
TGTCAGCTGTCGCCCAACTATCCCTATTAATCATTACGTCAATCCTAGAAACCAACAAAATAGGTTTGAACGTCCTATTTCATTATTCCATGCTAATGTATTCAAGCAAATATGCCTGCTTTAAACACTCTAATTTTTTCAAAGTAACAGTCCTGTTTCCCTGCAACACCAAATTAATGACATTACAGTTCTTCAGAAAGGAGGAATCAGCGAGACCAGTTCATACCAGTGGCACGACCAGCCTGCTGACCCCGAAATTCAACTACGAGCTTTTTAACTGCAACAACTTTAATATACGCTATTGGAGCTGGAATTACCGCGGCTGCTGGCACCAGACTTGCCCTCCAA
+
DDDDDIIIIIIIIIIIIIIIIIIIIIIIIIIIIIIIIIIIIIIIIIIIIIIIIIIIIIHIIIHHGHHHIIIIIIIIIIIIIIIIIIIIIIGIHHIHEHHIIIIIIHIIIIIIIIIIIIIIIIIIHIIIIIIIIIIIIIIIIIHIIIIIIIIIIIIIIIIIIIIIIIIIIIIIIIHIIIIIIIIIIIIIIIIIIHIIIIIIIIIIIIHIIIIIIIIIIIIIHIIGIIIIIIIIIIIIIIIIIIIIIHGIIIIIIIIIIIIIIIIIIIIIIIIIIIIIIIIIIIIIIIIIIIIIIIIIIIIIIIIIIIIIIIIIIIIIIIIIIIIIIIIIIIIIIIIIIIIIIIIDDDDD
@HISEQ:969:HM2KJBCX2:2:1102:10607:52442 2:N:0:ACTATGCA
TGTCAGCTGTCGCCCAACTATCCCTATTAATCATTACGTCAATCCTAGAAACCAACAAAATAGGATCAACGTCCTATTTCATTATTCCATGCTAATGTATTCAAGCGCGAGCCTGCTTTAAACACTCTAATTTTTTCAAAGTAACAGTCCTGATTCCCCGCCACACCAAATTAATGACATGATGGTTCGTCAGAAGGTAGGAACCAGTAACACCAGTACGTACCTAAGGCACGACCAACGTACTGATCCCGAAATTCAACTACGAGCTTTTTAACTGCAACAACTTTAATATACGCTATTGGAGCTGGAATTACCGCGGCTGCTGGCACCAGACTTGCCCTCCAA
+
DDBA@FHHEFEH?0<EHHEFE?E@FGFHFIIH@GG1GE11<CG?C1G@F?CH?CEC1@G1FGC1DCG@EEHEFHHCCCGHEHHIIHHHCHE?HE@F<?EGHHEGHHEHHHHEHGHFHGGHIHHGE@FEHHHH?HHIHHHIGHHHHGFECF<FFHCIIHDIHHCHHHGHHIGIIHHHHHHGGIGIHHH@HHHHIHHIIIHHCFGHEEEHHHHECHHG@GHHHHCHHHFIHECCFHGC@CEG@HC<C?HDHHEFHH?FH@GCD<CC1EEG?EHFC@FHEHHFCEFHG?C?HHHCD<1C<D<FGEHHEGH<C@@HEE<IHC@?GEC1@CCD<C@C<D?C0C<1?DDAD
@HISEQ:969:HM2KJBCX2:2:1102:2726:52174 2:N:0:ACTATGCA
TGTCAGCTGTCGCCCAACTATCCCTATTAATCATTACGTCAATCCTAGAAACCAACAAAATAGGATCAAACGTCCTATTTCATTATTCCATGCTAATGTATTCAAGCGTTAGCCTGCTTTAAACACTCTAATTTTTTCAAAGTAACAGTCCTGTTTCCCTGCAACACCAAATTAATGACATTACAGTTCTTCAAGAAGGAGGAACCAGTAAAGCCAGTACATACCAGAGGCACGACCAACCTACTAATCCCGAAATTCAACTACGAGCTTTTTAACTGCAACAACTTTAATATACGCTATTGGAGCTGGAATTACCGCGGCTGCTGGCACCAGACTTGCCCT
+
@BB@@@@FHHI?@HHGGHIGIIIGIIIIIIHIIHIGIHHIIHHHHIGHIIIIIIIIIIIHHHDHHIHIIFCGEHHHIHHIHHIHHIIIIHEHHIGHHHHHGGHHHEHHHIIEHHIHIIIHIIHHHIHHIHIIIGHIIIIHIFHHHHHIIG@HFIFHGH5GHF@HHHIHHIEHCGHHGHCHHHHHHFGHH@DHHHCHHHHHDHHHFHHHCCIHFCEFCGHHDHHECE3FHIHEGEEHHFC=<1GD1D6?HHHHE?HCGGFD<@CEHHIIHIIHGD<1@EHHHGGGCEHEHGGCC@??F1@FHHHEHG<GEHG?CHC<?CFCHCHC11CHHEIIHGG?ID@DDB
@HISEQ:969:HM2KJBCX2:2:1102:18691:52190 2:N:0:ACTATGCA
TGTCAGCTGTCGCCCAACTATCCCTATTAATCATTACGTCAATCCTAGAAACCAACAAAATAGGTTTGAACGTCCTATTTCATTATTCCATGCTAATGTATTCAAGCGTTAGCCTGCTTTAAACACTCTAATTTTTTCAAAGTAACAGTCCTGTTTCCCTGCAACACCAAATTAATGGCATTACAGTTCTTCAGAAAGGAGGAATCAGCGAAACCAGTTCATACCAGTGGCACGACCAACCTGCTGACCCCGAAATTCAACTACGAGCTTTTTAACTGCAACAACTTTAATATACGCTATTGGAGCTGGAATTACCGCGGCTGCTGGCACCAGACTTGCCCTCCAA
+
BDB@@HIIIIGFIIHHHHHIHEHIHH@GHCEHHEFHIHHHHEEHHHHIHIHFFEE0CCGGHCECGGECEHI@F1<CGHHHC?GEEHIE1DGH1CH1IHFHHHHHIIHICHHEHIHIIIIIHHGHHHEEIHEIIHHHEHHHFHHHHHHIHGIIIIHHHI9HHHHGH:HHIIIHHHIIIIIIHHIIIIHHGHGIHIIIIIGHHEIIIHGFCIHHIIIIHFHIIIIIIIIHIIIIIIIHIHFHCFG@EHEEHHHHHEIIIHIIIGCHHFH@GHIIIHHIIIIIIIIHHEFIHHHHHHIHGEHIIHIIIIIIIIIHDHHIHHIIGIEGIIIHIIIHGDEHGGDCIDDDCD
@HISEQ:969:HM2KJBCX2:2:1102:21192:52743 2:N:0:ACTATGCA
TGTCAGCTGTCGCCCAACTATCCCTATTAATCATTACGGTGATCCTAGAAACCAACAAAATAGAACCATGCCGTCCTATTCTATTATTCCATGCTAATGTATTCGAGCAAAAATGCCTGCTTTAAACACTCTAATTTTTTCAAGGTAAAGGTCCTGGATCCGCAAGACACCCAATAAAGGACATCAAGTTTCTCCAGAAGGTGAGAAATCAACAGTGACAGTTCATACCCCTTAAGGCATGACCATCACGTCAATCCCGAAATTCAACTACGAGCTTTTTAACTGCAACAACTTTAATATACGCTATTGGAGCTGGAATTACCGCGGCTGCTGGCACCAGACTTGCCCTCCAA
+
0<BB@<@FH11C@00C@E@G111C@F1<DE1<F1<F1CE@EE111DCGGHHH?CGC<<FFC@CCHECF11@CC@/<0<<111<<1D@F1<F?1<DCC11<<11<<<<EHHHEH?FCFGF16C@CF;FFB11@8HC?@F?HGGHGHCFCE@A@A1ACHDED<@GHHGE<D@GC<FDE@FG@G?CHDCE/75?IH5/HFCG?HCGCCHHG?IHHHHE@<1GGFEIHE><CGH@C=F@F<?EEHE?C?FC<0<?DCHHE<1<1<D1CCFDHG<EHG@CIHG@<1<CFHCHFEIHEHCEG1HE<<HC<@EE@HHHEEHGF<1HDH?CE?EHHECHEG?<CEEHFDCHEC/H?AADD<
@HISEQ:969:HM2KJBCX2:2:1102:3478:52741 2:N:0:ACTATGCA
TGTCAGCTGTCGCCCAACTATCCCTATTAATCATTACGTCAATCCTAGAAACCAACAAAATAGGTTTGAACGTCCTATTTCATTATTCCATGCTAATGTATTCAAGCGTTAGCCTGCTTTAAACACTCTAATTTTTTCAAAGTAACAGTCCTGTTTCCCTGCAACACCAAATTAATGGCATTACAGTTCTTCAGAAAGGAGGAATCAGCGAAACCAGTTCATACCAGTGGCACGACCAACCTGCTGACCCCGAAATTCAACTACGAGCTTTTTAACTGCAACAACTTTAATATACGCTATTGGAGCTGGAATTACCGCGGCTGCTGGCACCAGACTTGCCCTCCAA
+
B@D@@CGHHGHI?HGEHDHFHHHHHICHHIIEEEECHH@DHCHE?FCEGFEE1<CHGHE1<CGEHEG0<@GHIHIHHH@C@GHC@GEEC@GHHHHIIIFHCDGIHHGGHHIIGHGCF<1<FHH18F?@GHHHH?6F@@A<C<<CFHHHCFHHHHEHHHHHHCHGDCEF<D0HFGFHHD?DDEHEHH<DCE<EGHHHHH/HHFGHC=E<<FD01@?IIHHFHGGC1FF@<.0/EC</<DG@ED11:C</</D1<1C<C<<CHCFCD1C<EG<<<@CC@?HHFEHGHF11E@@E0</C1C<111D1HEGIHFD1EC//<HHGCFC<1C11HHD11<1HEHDHC??DDD
@HISEQ:969:HM2KJBCX2:2:1102:9549:51904 2:N:0:ACTATGCA
TGTCAGCTGTCGCCCAACTATCCCTATTAATCATTACGTCAATCCTAGAAACCAACAAAATAGGATCGAACGTCCTATTTCATTATTCCATGCTAATGTATTCAAGCGTTAGCCTGCTTTAAACACTCTAATTTTTTCAAAGTAACAGTCCTGTTTCCCTGCAACACCAAATTAATGACATTACAGTTCTTCAGAAAGGAGGAATCAGCGAAGCCAGTGCATACCAGTGGCACGACCAACCTGCTGACCCCGAAATTCAACTACGAGCTTTTTAACTGCAACAACTTTAATATACGCTATTGGAGCTGGAATTACCGCGGCTGCTGGCACCAGACTTGCCCTCCAA
+
DDDDDIIIIIIIIIIIIIHIIIIIIIIIIIIIIIIIIIIIIIIIIIIIIIIIIIIIIIIIIIIIIIIHHIIIIIIIGIIIHIIIIIHIIIIIIIIIIIIIHIIIIIIIHIHIIIIIIIIIIIIIIIIIIIIIIIIIHIIIIIIIIIIIIIIIIIIIIIIIIIIIIIIIIIIIIIIIIIIHIIIIIIIIIIIIIIIIIIIIIIIIIIIIIIIIIHIIIIIIIIIIIIIIIIIIIIIIIIHIGIHHGIIIIIIIIIIIIIIIIIIIIIIIIIIIIIIIIIIIIIIIIIIIIIIIIIIIIIIIIIIIIIIIIIIIIIIIIIIIIIIIIIIIIIIIIIIIIIIIIDDDDD
@HISEQ:969:HM2KJBCX2:2:1102:1774:53366 2:N:0:ACTATGCA
TGTCAGCTGTCGCCCAACTATCCCTATTAATCATTACGTCGATCCTAGAAACCAACAAAATAGAATCAAACGTCCTATTTCATTATTCCATGCTAATGTATTCAAGCGTAAGCCTGCTTTAAACACTCTAATTTTTTCAAAGTAACAGTCCTGATTCCCCACGACACCAAATTAATGACATCGCGGTTCTTCAGAAGGTAGGAACCAATAATGCCAGTGCGTACCGAAGCACGACCAACAATTTGATCCCGAAATTCAACTACGAGCTTTTTAACTGCAACAACTTTAATATACGCTATTGGAGCTGGAATTACCGCGGCTGCTGGCACCAGACTTGCCCTCCAA
+
DDDDDIIIIIIIIIIIIIIIIIIIIIIIIIIHIIIIIIIIIHIIIIIIIIIIIIIIIIIIIIIHIHIIIIIIIIIIIIIIIIIIIIIIIIIIHIIIIIIIIHIIIHIIIIIIIIIIIIIIIIIIIHIIIIIHIIIHIIIIHIIIIIIIIIIIIIIIIIHIIIIIIIIIIIIHIIIIIIIHHIIIIIIIIIIIIIIIIIIIIIIIIIIIIIIIIIIIIIIIIIIIIIIHIIIHIIIIIIIIIIHGIIIIIIIIIIIHIIIIIHIIIIIIIIIIIHIIIHIIIIIIIIIIIIIIIIIIIIIIIIIIIIIIIIIIIIIIIIIIIIIIIIIIIIIIIIIIIIIIDDDDD
@HISEQ:969:HM2KJBCX2:2:1102:12885:53376 2:N:0:ACTATGCA
TGTCAGCTGTCGCCCAACTATCCCTATTAATCATTACATCAATCCTAGAAACCAACAAAATAGGATCAACGTCCTATTTCATTATTCCATGCTAATGTATTCAAGCGCGAGCCTGCTTTAAACACTCTAATTTTTTCAAAGTAACAGTCCTGATTCCCCACCACACCAAATTAATGACATGATGGTTCGTCAGAAGGTAGGAACCAGTAACACCAGTACGTACCTAAGGCACGACCAACGTACTGATCCTGAAATTCAACTACGAGCTTTTTAACTGCAACAACTTTAATATACGCTATTGGAGCTGGAATTACCGCGGCTGCTGGCACCAGACTTGCCCTCCAA
+
DDDDDIIIIIHHHHIIIIIHIIIIIIIIIIIIIIIIIIIIIIIIHIGIIIIIIIIIIIIIIHHHHHIIIIHIHIHIIIIIIIIIIGIHEHIGHIIIIIIIIIIIHIIIIIIIIIIIIIIIIHIIIHIIIIHHIIHHIIHIIIIIIHIIHIIIIHIIIIIGHHIIIIIIIIHIIHHHIIIIIIIIIIIIIIIIIIIIHIIIIIIIHIHIIIIIIIIIIIIIIIIIIIIIIIIIIIIIIIIIIIHIIIIIIIIIIIIIIIIIHHIIIHIIIIIIIIIIIIIIIIIIIIIIIIIIIIIIIIIIIIIIIIIIIIIIIIIIIIIIIIIIIIIIIIIIIIIIIIHIDDDDD
@HISEQ:969:HM2KJBCX2:2:1102:6146:53925 2:N:0:ACTATGCA
TGTCAGCTGTCGCCCAACTATCCCTATAATCATTACGTCGATCCTAGAAACCAACAAAATAGAATCAAACGTCCTATTTCGTTATTCCATGCTAATGTATTCAAGCGTGAGCCTGCTTTAAACACTCTAATTTTTTCAAAGTAACAGTCCTGATTCCCCATGACACCAAATTAATGACATCATGGTTCGTCAGAAGGTAGGAATCAATAATACCAGTACGTACAATAGCACGACCAATAAATTGATCCCGAAATTCAACTACGAGCTTTTTAACTGCAACAACTTTAATATACGCTATTGGAGCTGGAATTACCGCGGCTGCTGGCACCAGACTTGCCCTCCAA
+
DDDDDIIIIIGIHHIIIIIIIIIIIHHHIIIIIIIHIIIIHHIHHHIHFHIHHEHEHHHIIIIHIIGIHHIDFHIIIHHIIIIIIIIHHHHHIIHIIHIEHHHIHHIHHIIIIIIIIIIIIHIIHIIHIIHIIIIIHHIHIIIHIIHHHHHHIIIIIIHIIIIIIIIIIIIIIIHHGHHIHIHIIIHIIIIIIIIIIIHIIIIIIIHHIHHCHIIIIIIIIIIIIHIHIIIHHHIIIIIHHHHIHHIHIIIHIIIIIHHGIIIHIIHIIIIIIIGIIIIIHHH?IHIIHIHIIIHIIIIIIIGIIIIIIHIIIIIIIIIIIIIIIIIIIIIIIIIIIIIDDDDD
@HISEQ:969:HM2KJBCX2:2:1102:15625:53523 2:N:0:ACTATGCA
TGTCAGCTGTCGCCCAACTATCCCTATTAATCATTACGTCAATCCTAGAAACCAACAAAATAGGATCAAACGTCCTATTTCATTATTCCATGCTAATGTATTCAAGCGTTAGCCTGCTTTAAACACTCTAATTTTTTCAAAGTAACAGTCCTGTTTCCCTGCAACACCAAATTAATGACATTACAGTTCTTCAAGAAGGAGGAACCAGTAAAGCCAGTACATACCAGAGGCACGACCAACTCTCTAATCCCGAAATTCAACTACGAGCTTTTTAACTGCAACAACTTTAATATACGCTATTGGAGCTGGATTTACCGCGGCTGCTGGCACCAGACTTGCCCTCCAA
+
DDDDDIIIIIIIIIIIIIIIHIIIIIIIIIIIIIIIIIIIHIIHIIIIIIIIIIIIIIIIIEFHIIIIIIIIHHIIIIIIIIHIIIIIIIHIGIHIIIIIIIIIIHIIIHIHHIIIIIIIIIIIIIIIIIIIIIIHHHIIIIIHHIIIIIIIIHHIIIIIIIIIIIHIIIIIIIIIIIIIIHIIIIIIIIIIIIIIIIIIIIIIIIIIIIIIIIIIIIIIIIIHHHIIIIIIIIIIIIHIIIHHDIIIIIIIIHHIIIIIIIHIIHIIIIIIIIHIIIIIIIIIIIIIIIIIIHIIIIIIIIIIIIIIHD1IIIIIIIIIIIIIIIIIIIIIIIIIIIIIIDDDDD
@HISEQ:969:HM2KJBCX2:2:1102:14545:53816 2:N:0:ACTATGCA
TGTCAGCTGTCGCCCAACTATCCCTATTAATCATTACGTCAATCCTAGAAACCAACAAAATAGGATCGAACGTCCTATTTCATTATTCCATGCTAATGTATTCAAGCGTTAGCTTGCTTTAAACACTCTAATTTTTTCAAAGTAACAGTCCAAATTCCCCGCAACACCAAATTAATGGCATTACGGATCATCAGGAAGGAGGAATCAGTAAGACCGGTACATACCAGAGGCATGACCAATCTACTAACCCCGAAATTCAACTACGAGCTTTTTAACTGCAACAACTTTAATATACGCTATTGGAGCTGGAATTACCGCGGCTGCTGGCACCAGACTTGCCCTCCAA
+
ADDDDHHIEGHHIIHIIIHIHEHHIHHIIIIIIIIHIIEHHIIIHHIGIIIIIIIIHIIIIHGHCGHHHIHHHFHHIHHIGIIHFHIHHHHEHHHHIIIIHGIIIIIHHGIHIIHHIIHHHHFHGHIIIIHIIHHEHHHHIIIHHIIIHHHHHIIIIIHIIHIHHHHHGHHEGIIIHGGGHHIIIHHHIHHIHGIIIIIIHIIHGIIIIHIIHIHHIIIGIIIIHIIIIIIIIIGHIHIIHIHHFHHIHIIIIHIIIIHHCIIIIIIIIIIIIHIIHIIIIHIIHIIIIIIIHHIIIIHHHIIHIHIIIIIIIIHHDDIIHIIIIIIIIIIIIIIIIIHIH@DD0B
@HISEQ:969:HM2KJBCX2:2:1102:7864:53590 2:N:0:ACTATGCA
TGTCAGCTGTCGCCCAACTATCCCTATTAATCATTACGGTGATCCTAGAAACCAACGAAATAGAATCAGTCCGTCCTATTTCATTATTCCATGCTAATGTATTCAGACGTTAGCCTGCTTTAAACACTCTAATTTTTTCAAAGTAACAGTCCTGATTTCCAATCACACCAAATTAATGACATGAAAGTTCCTCAGAAGGTAGAGATTTATCTCACCAGTACAGACAATTAAGCCTGACCAATGGGTAAACCCCGAAGTTCAACTACGAGCTTTTTAACTGCAACAACTTTAATATACGCTATTGGAGCTGGAATTACCGCGGCTGCTGGCACCAGACTTGCCCTCCAA
+
DDDDDIIIIIIIIIIIIIIIIIIIIIIIIIHHIHIIIIIIIIIIIIIIIIIIIIIIIHIHHIHIIIIGIHIIIHIIIIIIIIIIIIHIIFHIIIIIIIIIIHHHIIHIIIIIIIHIIIHHIIIIHIIIIIIIIIIIHIIIFIHIIIIIIIHGHIIIHHIIIHIIIIIIIIIIIIIIIIIIHHHIIIIIIIIIIIIIIIIIIIIIIIIIIIIIIIIIIIIIIIIIIGIIIIIIHIIIIIIIIIIIIHHIIIIIIIIIIIIIIIIIIIIIIIIIIIIIIIIIHHHIIHIIIIIIIIIIIIIIIIIIIIIIIIIIIIIIIIIIIIIIIIIIIIIIIIIIIIIIIIIDDDDD
@HISEQ:969:HM2KJBCX2:2:1102:10423:54038 2:N:0:ACTATGCA
TGTCAGCTGTCGCCCAACTATCCCTATTAATCATTACAACAGTCCTAGAAACCAACAAATAGAACCATTGTCCTATTCCATTATTCCATGCTAATGTATTCAAGCGTATGCCTGCTTTGAACACTCTAATTTTTTCACAGTAAAAGTCCTGGTTCCCCGTCACGACCCGTAAAGGCCATGCCGCTTCGCCAGAAGGTAAAGCCCGACCACAGACAGTGCTCACCCAGAAGGCGGACCGTCCAGCCAGGCCTGAAGTTCAACTACGAGCTTTTTAACTGCAACAACTTTAATATACGCTATTGGAGCTGGAATTACCGCGGCTGCTGGCACCAGACTTGCCCTCCAA
+
DDDDAHIIIIIIIIIIIIIIIIIIIIIIIIIIIIIIHIIIIIIIIIIIIIIIIIHIIIIIIHIIIIIIIIIIIIIIIHIIIIIHIIIIIIIIIIIIGHHIIHHIHIIIIIHIIIIIIHIIIIIIIGHIHHIHIIIIIIIIIIGIGHHIIHIHIIIHIIHHICHHHIIIIIIIHHHIIIIIHIIIIIIIIIIIIHHIHHHHIIIIIIIIIIHHHIIIIIIIIIIHHIIIIIIIIIIHIIIHIIIIIIIIIIIIIIIIIIIHHHHGIIGIIIIIIIIIIIIIIIIHIIIIIIIIIIIIIIIIIIIIIIIIIIIIIIIIIIIIIIIIIIIIIIIIIIIIIIIIHDDDDD
@HISEQ:969:HM2KJBCX2:2:1102:8230:55268 2:N:0:ACTATGCA
TGTCAGCTGTCGCCCAACTATCCCTATTAATCATTACGTCAATCCTAGAAACCAACAAAATAGGATCGAACGTCCTATTTCATTATTCCATGCTAATGTATTCAAGCGTTAGCCTGCTTTAAACACTCTAATTTTTTCAAAGTAACAGTCCTGTTTCCCTGCAACACCAAATTAATGACATTACAGTTCTTCAGAAAGGAGGAATCAGCGAAGCCAGTGCATACCAGTGGCACGACCAACCTGCTGACCCCGAAATTCAACTACGAGCTTTTTAACTGCAACAACTTTAATATACGCTATTGGAGCTGGAATTACCGCGGCTGCTGGCACCAGACTTGCCCTCCAA
+
DDDDDIIIIIIHIIIIIIIIIIIIIIIIIIIIIIIIIIIIIIIIIIIIIIIIIIIIIIIIIIIGHIIIIIIIIIIIIIIIIIIIIIIIIIIHIIHIIIIIHIIIIHIIIIIIIIIIIIIIIIIIIIIIIIIIIIIIIIIIIIIHIIIIIIIIIIIIIIIIIIIIIIIIIIHIIHIIIIIIIIIIIIIIIIIIIIIIIIIIIIIIIIIIIIIIIIIIIIIIIIIIIIIIIIIIIIIIIIIIIIIHHIIIIIIIIIIIIIIIIIIIIIIIIIIIIIIIIIIIIIIIIIIIIIIIIIIIIIIIIIIIIIIIIIIIIIIIIIIIHIIIIIIIIIIIIHIIIIIIIDDDDD
@HISEQ:969:HM2KJBCX2:2:1102:17982:55540 2:N:0:ACTATGCA
TGTCAGCTGTCGCCCAACTATCCCTATTAATCATTACGTCAATCCTAGAAACCAACAAAATAGGATCAACGTCCTATTTCATTATTCCATGCTAATGTATTCAAGCGCGAGCCTGCTTTAAACACTCTAATTTTTTCAAAGTAACAGTCCTGATTCCCCACCACACCAAACTAATGACATGATGGTTCGTCAGAAGGTAGAAATCAGTAACACCAGTACGTACCGAAGGCACGACCAGCGTACTAATCCCGAAATTCAACTACGAGCTTTTTAACTGCAACAACTTTAATATACGCTATTGGAGCTGGAATTACCGCGGCTGCTGGCACCAGACTTGCCCTCCAA
+
DDDDDIHIHIIIIHIGEHIIIGIIIIIHIHIIIIHIIHIIIIIIIIIIIIIIIIHHIHHHIIIGIHIIIIHHIIIIIIHIIIHIIGEHHIHIIEHIIIIIIIHIIIIIIHHCHHGIIHIIIIIIIIIIIHIIIIIIHEGGIIHIIIIHIIIHHHIIIIHGDHHIIGIHHIHIIIHHHHIIIIIIIHHIHHHIIIIIIIIIIIIIIIIHIIIIIIIIIIGIHIIIIIIIHHHIGIIIIIIIIHHHIIHHHIIIIIIHIIHIIHIIIIHHIIHIIIIIIIIIHHHIHHIIIIIIIIHIIIIIIIIIIIIIIIIHIIIIIIIIIIIIIIIIIIIIHIIIIIIIDDDDD
@HISEQ:969:HM2KJBCX2:2:1102:11494:55773 2:N:0:ACTATGCA
TGTCAGCTGTCGCCCAACTATCCCTATTAATCATTACGTCAATCCTAGAAACCAACAAAATAGGATCGAACGTCCTATTTCATTATTCCATGCTAATGTATTCAAGCGTTAGCTTGCTTTAAACACTCTAATTTTTTCAAAGTAACAGTCCAAATTCCCCGCAACACCAAATTAATGGCATTACGGTTCATCAGGAAGGAGGAATCAGTGAGATCAGTACATACCAGAGGCATGACCAACCTACTAACCCCGAAATTCAACTACGAGCTTTTTAACTGCAACAACTTTAATATACGCTATTGGAGCTGGAATTACCGCGGCTGCTGGCACCAGACTTGCCCTCCAA
+
DDDDDIIIIHIIHIIIIIIIIIIIIIIIIIIIIIIIIHHIHIIIIIIIIIIIIIIIIIHIIIIIIIIIIIIIIIIIIGGHIGIIIIIIIIIHIIIIIIIIHHHIIIIIIIIIIIIIIIIHIIHHHIIIIIIIIIIIIHIIIIIIIIIIIIIIHIIIIIIIIIIIIIIHIIHIIIIIIIIIHIIIHHIIIIIIHIIIIIIIIHIIIIIIIIIIIIIIIIIIIIIIIIIIIIIIIIIIIIIIIIHHGIIIIIIIIIIIIIHIIHHIIHIIIIIIIIIIIHIHIIIIIIIIIIIIIIIIIIIIIIIIIIIIIIIIIIIIIIIIIIIIIIIIIIIIIIIIIHIIIDDDDD
@HISEQ:969:HM2KJBCX2:2:1102:21007:56111 2:N:0:ACTATGCA
TGTCAGCTGTCGCCCAACTATCCCTATTAATCATTACGTCGATCCTAGAAACCAACAAAATAGAATCAAACGTCCTATTTCATTATTCCATGCTAATGTATTCAAGCGTAAGCCTGCTTTAAACACTCTAATTTTTTCAAAGTAACAGTCCTGATTCCCCACGACACCAAATTAATGACATCGCGGTTCTTCAGAAGGTAGGAACCGATAATGCCAGTGCGTACCGAGGCACGACCAACAATTCGATCCCGAAATTCAACTACGAGCTTTTTAACTGCAACAACTTTAATATACGCTATTGGAGCTGGAATTACCGCGGCTGCTGGCACCAGACTTGCCCTCCAA
+
DADDDHHIHHHIIHGHHHGHCHHIEHFHIIHHHIIII1<FCHHEHHIIIIIHIIIHHIII?GHIIGHHHHIH<FCHHH@GHHHHHCGH?HEECCHEGHEFHFGHHHHHHHHHEEHFHHDCHGCBGHGHHIIHHHEEEBGHIIGHHHHHIHFEHHH?HHHGBHGEHHHHHGHIHHHIHIIHHHEHHHGIHIH:FFHHIHHIHEHHIIIIIIGIIIIIIIHHHFIHIIIHIHFHGIHIHHHFHHD<FHFGHHIIIIIIIHEHFHHIHGIIIHIHHFIIIIHHHGHIIHHHHIHIHIIIIIIIIHHHIIIIIIIHHIIIIIIIIIIIIIHHHIHHEIIHIIIIDDDDD
@HISEQ:969:HM2KJBCX2:2:1102:9906:56599 2:N:0:ACTATGCA
TGTCAGCTGTCGCCCAACTATCCCTATTAATCATTACATCGATCCTAGAAACCAACAAAATAGAATCGGATGTCCTATTTCATTATTCCATGCTAATGTATTCAAGCGTGAGCCTGCTTTAAACACTCTAATTTTTTCAAGGTAACAGTCCTAATTCCCCGTGACACCAAATTAATGGCATTACGGTTCTTTGGAAGGTGAGAAATCAATAATATCAGTACATACCAACGGCATGACCGAAACATTGATCCCGAAATTCAACTACGAGCTTTTTAACTGAAACAACTTTAATATACGCTATTGGAGCTGGAATTACCGCGGCTGCTGGCACCAGACTTGCCCTCCAA
+
@@DDBIHF11<<DHIIIIIIIIIIIIIIIIIIIIIIIEHCHCHIIIIHIIIIIIIIIIIIIIHGI1G10<<<CCG@CCHIIC@G@1D1D<11<1DGCGCHHGEGGFFFG@DDIIHEHHHHHHDEHHHHGCHHHGCFHEE?EFFBCCFBF?HHFCHDHGEHCHIHGCCHHHHC@HHECEHEEEGCEH.HHDEEHH@EI;IHHHGFIHIHHFHFFHHHFHFFEEFHIHIIIGIIHFGIIHHHEIHGFCIIIIIIIIHIIIIIIIIIIIIIIIIIIIIIIIHFIIIIIIIHIIIIHIIIIIIIIIIIIIIIIIIIIIIIIIIIIIIIIIIIIIIIIIIIIIIIIIDDDDD
@HISEQ:969:HM2KJBCX2:2:1102:4980:56724 2:N:0:ACTATGCA
TGTCAGCTGTCGCCCAACTATCCCTATTAATCATTACGTCGATCCTAGAAACCAACAAAATAGAATCAAACGTCCTATTTCATTATTCCATGCTAATGTATTCAAGCGTAAGCCTGCTTTAAACACTCTAATTTTTTCAAAGTAACAGTCCTGATTCCCCACGACACCAAATTAATGACATCGCGGTTCTTCAGAAGGTAGGAACCGATAATGCCAGTGCGTACCGAAGCACGACCAACAATTCGATCCCGAAATTCAACTACGAGCTTTTTAACTGCAACAACTTTAATATACGCTATTGGAGCTGGAATTACCGCGGCTGCTGGCACCAGACTTGCCCTCCAA
+
D<<B@@GHFHCH1<<0DDEEHGH@CGHHGFHH1GFH<1<CFHGIIIIEHEHHEHIHIIIHHG@CCHEH?G1<GHGHFGHHHCHHEEHHHIHEHIHHHHHHIIHDHHHHHGE71HD@HGCGG?B@FIHHHIHHHHHHIEFEHHIHGEFHEECHE?HHDHECHHEEIHHHHHIHHHCHHEHFHHHH:IIHHHHCGFIIHIHEHEHEGIGIIHIHFCGHGIHHGHG=HIIIHAHHFEHHHGHIHHE0GGHHDAHHHIIHHHHHGCDEEIHIIHHHGC?HF<CC1<1IIIIH@IHGD/HGHHHHHIHGEGCFGFIHDHE<DIHHHHHHHEFHIHHHH?IIHDG1DB@@@
@HISEQ:969:HM2KJBCX2:2:1102:6685:56783 2:N:0:ACTATGCA
TGTCAGCTGTCGCCCAACTATCCCTATTAATCATTACGTCGATCCTAGAAACCAACAAAATAGAATCAAACGTCCTATTTCATTATTCCATGCTAATGTATTCAAGCGTGAGCCTGCTTTAAACACTCTAATTTTTTCAAAGTAACAGTCCTGATTCCCCACAACACCAAATAAATGACATCATGGTTCGTCAGAAGGGAGAAACCGACGATGCCAGTACGTACCGAGGCACGACCAACATGATGGTCCCGAAATTCAACTACGAGCTTTTTAACTGCAGCAACTTTAATATACGCTATTGGAGCTGGAATTACCGCGGCTGCTGGCACCAGACTTGCCCTCCAA
+
DDDDDIIIIIHHIIIIIIIIIIIIIIIIIIHIIIIIIIIIIGIIIIIHIIIIIIIIIIIHIHIHIIHIIHIIIIHIIIIHIGIIGIIIIIIIIIIIIIIIIIIIIIIIIIIHIIIIIIHIIIIIIHIIIHIIIIIIIIIIIIHIIIIIIIIHIIHIIIIIIIIIHHIIIIIIIHIHIIIIIIIIIIIIIIIIIIIIIIIIIIIIIIIIIIIIIIIIIIIIIIIIIIIIIIIIIIIIIIIIIIHHIIIIIIIIIIIIIIIIIIIHIIIIIIIIIIIIIIIIIIIIIIIIIIIIIIIIIIIHIIIIIIIIIIIIIIIIIIIIIIIIIIIIIIIIIIIIIIIIDDDDD
@HISEQ:969:HM2KJBCX2:2:1102:2224:56974 2:N:0:ACTATGCA
TGTCAGCTGTCGCCCAACTATCCCTATTAATCATTACGTCAATCCTAGAAACCAACAAAATAGGATCAACGTCCTATTTCATTATTCCATGCTAATGTATTCAAGCGCGAGCCTGCTTTAAACACTCTAATTTTTTCAAAGTAACAGTCCTGATTCCCCACCACACCAAATTAATGACATGATGGTTCGTCAGAAGGTAGGAATCAGTAACACCAGTACGTACCGAAGGCACGACCAGCGTACTAATCCCGAAATTCAACTACGAGCTTTTTAACTGCAACAACTTTAATATACGCTATTGGAGCTGGAATTACCGCGGCTGCTGGCACCAGACTTGCCCTC
+
DDDDDIIIIIIIIIIHIIIIIIIIIIIIIIIIIIIIIIIIHIIIIIHIIIIIIIIIIIIGIHIIIIIIIIIIIHHIIIIIIIIIIIIIIIIIIIIIHIIIIIIIIIIIIIIIIIIIIIHIGIHIIIIIIIIIIIIIIIIIIIIIHIIIIIIIIIIIHIIIIIIIIIIIIIIIIIIIIIIIIIIIIIIIIIIIIIIIIIIIHIIIIIIIIIIIIIIIIIIIIIIIIHHIIIIIIIIIIIIIHIIIIIIIIIIIIIIIIIIIHHIIIIIIIIIIIIIIIIIIIIIIIIIIIIIIHIIIHIHHIIIIIIIIIIIIIIIIIIIIIIIIIIIIIIIIIIIIIDDDDD
@HISEQ:969:HM2KJBCX2:2:1102:2874:57630 2:N:0:ACTATGCA
TGTCAGCTGTCGCCCAACTATCCCTATTAATCATTACGGTGATTCAGAAACCGACAAAACAGGACCACCGTCCTATTTTATTATTCCATGCTAATGTATTCAAGCGTGTGCCTGCTTTAAACACTCTAATTTTTTCAAAGTAACAGTCCTGATTCCCCATGACACCAAATTAATGACATCACAGTTCGTCAGAAGGTAGAAATCAATAATACCAGTGCATACCGGAGGCACGACCAATATATTGATCCCGAAATTCAACTACGAGCTTTTTAACTGCAACAACTTTAATATACGCTATTGGAGCTGGAATTACCGCGGCTGCTGGCACCAGACTTGCCCTCCAA
+
DDDDDIIIIHHHHIIIIIIIIIHHHIIIIIGIIIIHIIHIIIIIIIIHHIIGHIIIIIFHIIIHHIHIIIIIIIIIIIIIIIIIIIFIIIIIIGIIHIIIIIHHHIIIIHIHIIHIHHHHHHHHIIIIIHIIHIIIIIIIIHHHGIHIIIIIIIHHIIIIIIIHHIIIIHIIIIIIIHIIIIIIIIIIIIIIIIIIIIIIIIIIIIIIIIIIIIIIIIIIIIIIIIIIIIIIIIIIIIIIHHHIIIIIIIIIIIIIIIIIIIIIIIIIIIIIIIIIIIIIIIIIIIIIIIIIIIIHDDDIIIIIIIIIIIIIIIIIIIIIIIIIIIIIIIIIIIIIIIIDDDDD
@HISEQ:969:HM2KJBCX2:2:1102:9789:58483 2:N:0:ACTATGCA
TGTCAGCTGTCGCCCAACTATCCCTATTAATCATTACGGTGATCCTAGAAACCAACAAAATAGAACCATGCCGTCCTATTCTATTATTCCATGCTAATGTATTCGAGCAAAATGCCTGCTTTAAACACTCTAATTTTTTCAAGGTAAAGGTCCTGGTTCCACATGACACCCAATTAAGGACATCATGCTTCTCCAGAAGGTGAGAAATCAACTGAGACAGTTCATACCCCTTAAGGCACGACCATCACGTCAATCCCGAAATTCAACTACGAGCTTTTTAACTGCAACAACTTTAATATACGCTATTGGAGCTGGAATTACCGCGGCTGCTGGCACCAGACTTGCCCTCCAA
+
BDDDDIIIIHHHIIIHIIIIIIIIHIHIIIIIIIFHIIFGCHHIIIIHHHIIIHIHIHIIIIHIHHIIIHHIHHHIHIHHHIIIIIIEHHIIIHIIIIGEHCHHHHIIIHHHHHHHHIHGHGHIHHIHIIHIFHHIIIIIHHHEHGHHHHIIHIIHHHFIIIHHIHHHHIEHHIIIIIIIIHIIGHHHHIHIIIIIHIIIIIIHHIHHHHGIHGHHHHHHGFEGGCDHIIIIHEHCC<DEFIIHFHHHHHGGFEHC@HIHIIHG<HHHIHHCGEIIIIHHHIHHHHHIGHIHHHHCHHE<DHEHIIIHHHHIHHHEHIGHHHDDHHHEEIIHIHGHIIHIIIHHHEF@@DB<
@HISEQ:969:HM2KJBCX2:2:1102:19627:58636 2:N:0:ACTATGCA
TGTCAGCTGTCGCCCAACTATCCCTATTAATCATTACGTCGATCCTAGAAACCAACAAAATAGGTTCGATCGTCCTATTTCGTTATTCCATGCTAATGTATTCAAGCGCGAGCCTGCTTTAAGCACTCTAATTTTTTCAAAGTAACAGTCCTGTTTCCCCGCAACAACAAATTAATGCCATCACGGTTCTACAAGAAGGAGGGACCAGTGAGGCCAGTGCATACCAGTGGCACGACCAACCTACTGGCCCCGAAATTCAACTACGAGCTTTTTAACTGCAACAACTTTAATATACGCTATTGGAGCTGGAATTACCGCGGCTGCTGGCACCAGACTTGCCCTCCAA
+
DDDDDIGIIIIIIHIIIIIIIIIIIGIIHIIIIIIIIIIIIIIIIHIIIIIIIIGIHIIIIIIIIIIIIIIIHIIIHIIIIIIIIIIIIIIIHIIIIIIIIHIHIIIIIIIIIIIIIIIIIIHIIIIIIIHHHIIIIIIIIIIIIIIIIIIIIIIIIIIIIIIIIIIIIIHHIIHGIIIIIIIIIIIIIIIIIIIIIIIIIIHIIIIIIIIIIIIIIHIIIIIIIIIIIIIIIIIIIIIIIIHHHIIIIIIIIIIIIIIHIIIIIIIIIIIIIIIIIIIIIIIHHIIIHIHIHHIIIIIIIIIIIIIHIIIIIIIIIIIIIIIIIIIIIIIIIIIIIIIIIDDDDD
@HISEQ:969:HM2KJBCX2:2:1102:2087:58340 2:N:0:ACTATGCA
TGTCAGCTGTCGCCCAACTATCCCTATTAATCATTACGGTGATCCTAGAAACCAACGAAATAGAATCAGTCCGTCCTATTTCATTATTCCATGCTAATGTATTCAGACGTTAGCCTGCTTTAAACACTCTAATTTTTTCAAAGTAACAGTCCTGATTTCCCATCACACCAAATAAATGGCATGAAAGTTCCTCAGAAGGTAGAGATTTATCTCACCAGTACAGACAATTAAGCCTGACCAATGGGTAAACCCCGAAGTTCAACTACGAGCTTTTTAACTGCAACAACTTTAATATACGCTATTGGAGCTGGAATTACCGCGGCTGCTGGCACCAGACTTGCCCTCCAA
+
DDDDDIIIIIIIIIIIIIIIIHIIIIIIIIIIIHIIIIIIIIIIIIIIHIIIIIIIIIIIIIHHHIIIIIIIIIIIIIIIIIIIIIIIIHI?FEHHIIIIIIHHHHHIIIIIIHIIIIIIHIIHIIIHIIIHIIHHHIIIIIIIIIIHIIIIIIIIIIIIIIIIIIIIIIIIIIIIIIIIIIIIIIIIIIIIIIIIIIIIIIIIIIIIIIIIIIIIIIIIIIIIIIIIIIIIIIIIIIIIIIIIIHEIIHHIIIIIIIIIIIIIIIIIIIIIIIIIIIIIIIIIIIIIIIIIIIIIIIIIIIIIIIIIIIIIIIIIIIIIIIIIIIIIIIIIIIIIIIIIIIIDDDDD
@HISEQ:969:HM2KJBCX2:2:1102:13351:58641 2:N:0:ACTATGCA
TGTCAGCTGTCGCCCAACTATCCCTATTAATCATTACGTCAATCCTAGAAACCAACAAAATAGGATCAAACGTCCTATTTCATTATTCCATGCTAATGTATTCAAGCGTTAGCCTGCTTTAAACACTCTAATTTTTTCAAAGTAACAGTCCTGTTTCCCTGCAACACCAAATTAATGACATTACAGTTCTTCAAGAAGGAGGAACCAGTAAAGCCAGTACATACCAGAGGCACGACCAACCTACTAATCCCGAAATTCAACTACGAGCTTTTTAACTGCAACAACTTTAATATACGCTATTGGAGCTGGAATTACCGCGGCTGCTGGCACCAGACTTGCCCTCCAA
+
DDDCDHIIIIIIIIIIIIIIIGIIIIHIIIIIIIIIIIIIIIIIHIIIIIIIIIIIIIIIIIGHCGHHHIIHEHHHIIEHHHIHIHIIFHIIGHHHIHHIHFHHIHHGIIIIIHIHHIIIIHHIIIIIIIHHIIIHIIIHHIHIIIIIIIIIIIIIIIIIIIIIIIIIIHIHIIIIIIIIIIIIIIIHIIIIIIIIIIIHIHIIHHHIIHIIIIIIHIIIIIIIIIIIIIIIIIIIIIIIHIIHHHHEIIIIIIIIIIIIIIIIIIIIIIIIIIIIIIIIIIIIIIHIIIIIIIIIIHIIIIIIIIIIIIIIIIIIIIIIIIIIIIIIIIIIIIIIIIIIIDDDDD
@HISEQ:969:HM2KJBCX2:2:1102:9543:59602 2:N:0:ACTATGCA
TGTCAGCTGTCGCCCAACTATCCCTATTAATCATTACTTCGGTCCTAGAAACCAACAAAATAGAACCAAAGTCCTATTCTATTATTCCATGCTAATGTATTCAAGCGTGAGCCTGCTTTAAACACTCTAATTTTTTCAAAGTAAAAGTCCTGGATCCCCAGCGCACTCAGTTAAGAGCACACTGGCTCCCCAGAAGGAAAGATCCGACCAGAGCAGTGCTTACCTTTCAGCAAGACCACCCAGCCAGATCCAAAATTCAACTACGAGCTTTTTAACTGCAACAACTTTAATATACGCTATTGGAGCTGGAATTACCGCGGCTGCTGGCACCAGACTTGCCCTCCAA
+
DDDDDIIIIIIIIIIIIIIIIIIIIIIIIIIIIIIIIIIIIIIIIIIIIIIIIIIIIHIIHIHIIIIIIHGFHIIIIIIIIIIIIIIIIHHHHIIIIIIIIIHIHHIIIIIIIIIIIIIIIIHIHIHHIIIIHHIIIIIIIIIIIIIIIIIIIIIIIIIIIIHHIHIIIIIHIIIIHIIIIIIIIIIIHHIIIIIIIIIIIIIIIIIIIIIIHHEHGIIIIIIIIIIIIIIIIIHIIIIIIIIHFIIIIIIIIIIIIIIIIIIIIIIIIIIIIIIIIIIIIHGIIIHIIIIIIIIIIIIIIIIIIIIIIIIIIIIIIIIIIIIIIIIIIIIIIIIIIIIIIDDDDD
@HISEQ:969:HM2KJBCX2:2:1102:14529:59459 2:N:0:ACTATGCA
TGTCAGCTGTCGCCCAACTATCCCTATTAATCATTACGTCAATCCTAGAAACCAACAAAATAGGATCGAACGTCCTATTTCATTATTCCATGCTAATGTATTCAAGCGTTAGCCTGCTTTAAACACTCTAATTTTTTCAAAGTAACAGTCCTGTTTCCCTTCAACACCAAATTAATGACATTACAGTTCTTCAGAAAGGAGGAATCAGCGAAGCCAGTGCATACCAGTGGCACGACCAACCTGCTGACCCCGAAATTCAACTACGAGCTTTTTAACTGCAACAACTTTAATATACGCTATTGGAGCTGGAATTACCGCGGCTGCTGGCACCAGACTTGCCCTCCA
+
0<<<@FH@<1@CCHHCC@HF@<DGGH?CHHGCEHFEHIHEHHIGGHECHGIECF1GHFIEHI?11DHC@G@CG1<DHIFEE?<CEHEGFHC<FHECC@@EHGHECC1<HEHHFHIIIHEFD@GHFEIIHHFHHHIII@HHH8G8D7DHHHHG@8HE1<CD$EDFC:<DEGEHHHGCC<C?HIGGHF</@@HGEIHHHDHHIHGFC@HH<FHFC1/H>HEHEHGCC?HECDIHHDCDHCHFGC<<F<<F/C1GF<1GG@CCECEE@C1EIHFGD?HCGC<<<<C<EHCEG<CCHH?EEHHGD@EHIHHG@HC</H?HCCFCEFEC1<1<<F@?CF<HHECC0D<0D
@HISEQ:969:HM2KJBCX2:2:1102:6899:59495 2:N:0:ACTATGCA
TGTCAGCTGTCGCCCAACTATCCCTATTAATCATTACGGTGATCCTAGAAACCAACAAAATAGAACCATGCCGTCCTATTTTATTATTCCATGCTAATCTATTCAAGCACAAGCCTGCTTTAAGCACTCTAATTTTTTCAAGGTAATAGCTCTGCTTCCCCAACGCACTAACTTAATAGCATGCTGGTTATTCAGAAGGTAGGAATTCATCAGGCCAGTGCGGACAGTGAAGCCCGACCAACCGACAAACTCCGAAATTCAACTACGAGCTTTTTAACTGCAACAACTTTAATATACGCTATTGGAGCTGGAATTACCGCGGCTGCTGGCACCAGACTTGCCCTCCAA
+
DDDCDHIIIIIIIIIIIIIIIIIIIIIIIIIIIIIIIIIIIIIIIIIIIIIIIIIIIIIIIIIHIIIIIIIIIHIIIIIHIIHIIIIIIIIIIIIIIIIIHIIIHIIIIIIIIIIIIIIHIIIIIIIIIIIIIIIIIIIIIIIIIIIIIIIIIIIIIIIIIIIIIIIIIIHIIIIIIIIHIIIHIIIIHHHHHIIHIIIHIIIIIIIIIIIIIIIIIIIIIIIIIIIIIIIIIIIIIIIIIIIIIHHIIIIIIIIIIIIIIIIIIIIIIIIIIIIIIIIIIIIIIIIIIIIIIIIIIIIIIIIIIIIIIIIIIIIIIIIIIIIIIIIIIIIIIIIIIIIIIIIDDDDD
@HISEQ:969:HM2KJBCX2:2:1102:5709:60155 2:N:0:ACTATGCA
TGTCAGCTGTCGCCCAACTATCCCTATTAATCATTACATCGATCCTAGAAACCAACAAAATAGAATCGGATGTCCTATTTCATTATTCCATGCTAATGTATTCAAGCGTGAGCCTGCTTAAAACACTCTAATTTTTTCAAGGTAACAGTCCTAATTCCCCGTGACACCAAATTAATGGCATTACGGTTCTTTAGAAGGTGAGAAATCAATAATATCAGTACATACCAACGGCATGACCGATACATTGATCCCGAAATTCAACTACGAGCTTTTTAACTGCAACAACTTTAATATACGCTATTGGAGCTGGAATTACCGCGGCTGCTGGCACCAGACTTGCCCTCCAA
+
0<BD@EGG1DC11DGCEHE1<F@1FHCFHH?DGHG@FGGHHECH@GHC?CF<11DGEHH1<1D<CEH<E<EHE1<<GFHHE@GFH?EH1FHHH?EHCIIIHHIHEIHHHHIGIIIHFHIIIHHIIIIHHIFHHHEFIIIHHIIIHIIIHHHHEGHHE<HEEHFHHHG?GHHHHIIIHGDCFIHHIIHEIIIGIHGHHHEIHIHFIHIIIHHHHIHHHHGHGF?IHHHHDIHHIIGHHHIHIHCHCDEF<GIIHHHIIIIIHHFHIHHFIIIHFEHCHHIIHFHHHIHHIIHFIGIIIHHEHDEFFHHHIIIIIIIHHHHGEHEGIIHCHHHHCEHIIIHHIHBDDDD
@HISEQ:969:HM2KJBCX2:2:1102:17261:60108 2:N:0:ACTATGCA
TGTCAGCTGTCGCCCAACTATCCCTATTAATCATTACGGTGGTCCTAGAAACCAACAAAATAGACCCCTGCCGTCCTATTTTATTATTCCATACTAATGTATTCAAGCAAAAATGCCTGCTTTAAACACTCTAATTTTTTCAAAGTAAAGGTCCTGGTTCCCCGCGGCACCCAATTAAGGACATCGCGGTTCTCCAGAAGGTGAGAAATTGACTGCACCAGTTCATACCCCGTAAGGCACGACCGATGCGCCAATCCCGAAATTCAACTACGAGCTTTTTAACTGCAACAACTGTAATATACGCTATTGGAGCTGGAATTACCGCGGCTGCTGGCACCAGACTTGCCCTCCAA
+
D0<0<1FF1<F1<EH=EHECC@<C1GHI?H@<GH?GCGHHHFCFGC1<<F<<1<FHCHE1FHD<1<10<ED</<FEH@H1<DCC1<DCGH?<1111<D<GCF@<1F1<F@@<D<<1HH@1C@<F6<DCEE@GIHHD8FH<GH?GFHC8C<5<CCC?@DIHIIHHCH;GGHHAGEFHHHC:<<87CCGC.<7E@CEHCHG</<@ECB6<?C@D68GF<0IHHEGHHHHH?GEDG1HHECIHHH@EFG/HHC1<EE<?<EHG1C<<G<E<C<C<1<01GCCCGD1C1<<FD1<<D1DD<10@EH?G??FD11HHCCCCGC<ECF<HCFCCEE<C@FGIIHFGD1HE</<?D@DD@
@HISEQ:969:HM2KJBCX2:2:1102:9445:60489 2:N:0:ACTATGCA
TGTCAGCTGTCGCCCAACTATCCCTATTAATCATTACGGTGGTCCTAGAAACCAACAAAATAGAACTACAACGTCCTATTCTATTATTCCATGCTAATCTATTCAAGCAATAGCCCGCTTTAAACACTCTAATTTTTTCAAGGTAATGGTCCTGGCTCCCCAACACACCCAATAAAGGGCATACTGGTTCACCAGAAGGAAGACCCGACAGCAGACAGTACTCGCCAAAGACGGACCGCCCGGCCAGGCCTAAAATTCAACTACGAGCTTTTTAACTGCAACAACTTTAATATACGCTATTGGAGCTGGAATTACCGCGGCTGCTGGCACCAGACTTGCCCTCCAA
+
DADDDIIIIIIIIIIIIIHIIIIIIIIIIIIIHHIIIIHHIIIHIIIIIIIIIIIIIGHHIGEHHIIIIIHIHIIGIIIIIIIIIIIHIHIIHHHEHIIHIHHHIIIIIIIIIIIHHIIIIIIHIIIIIIIIIIIIIIIIIIIIIIHIHHIIHHEHHHIHIIIIIIHIIIIIIIIIIHHIIIIIIHFHHIHGIIIIHIIHGHHHIIIIIIIIIIIIIIIIIGIIIIIIIIHIIIIIHIIIIIIIHGIIHIIIIIGIIIIIIIIIIIIIHIIIIHHHIIIIHIIIIIIIIIIGIHHGIIHHHIIIIIIIIIIIIIIIGHIIIIIIIIIHIIIIIIIIIIIIIDDDDD
@HISEQ:969:HM2KJBCX2:2:1102:4768:61613 2:N:0:ACTATGCA
TGTCAGCTGTCGCCCAACTATCCCTATTAATCATTACGGTGATCCTAGAAACCAACAAAATAGAACCATGCGTCCTATTTCATTATTCCATGCTAATGTATTCAGGCAATAGCCTGCTTTAAGCACTCTAATTTTTTCAAGGTAACAGTCCTGCTTCCCCAACGCACCAAATTAATGACATGCTGGTTATTCAGAAGGTAGGAATCCATCACGCCAGTACAGACCCAAAAGCCCGACCAACGGATAAACCCCGAAATTCAACTACGAGCTTTTTAACTGCAACAACTTTAATATACGCTATTGGAGCTGGAATTACCGCGGCTGCTGGCACCAGACTTGCCCTCCAA
+
DDDDDIIIIIIIIIIIIIIIIIIIIIIIIFHIIIIIIHIIIIIIIIIHIIIIIIIIIIHIIIIIIIHIIIIHIIIIIIIIIIIIIIIIHIIIIIIIIIIIIHHIIHIIIIIHIIIHIIIHIIIIIIIIIIIIIIIIIIIIIHIIIIIIIIIIIIIHIIIIHHIIIIIIIIIIIIIIIIIIIIIIIIIIIIIIIIIIIIIIIIIIIIIIIIIIIIIIIIIIIIHIIIIIIIIIIIIIIIIIIIIIHHIIIIIIIIIIIIIIIIIIIIIIIIIIIIIIIIIIIIIIIIIIIIIIIIIIIIIIIIIIIIIIIIIIIIIIIIIIIIIIIIIIIIIIIIIIIIIIIIDDDDD
@HISEQ:969:HM2KJBCX2:2:1102:14362:59875 2:N:0:ACTATGCA
TGTCAGCTGTCGCCCAACTATCCCTATTAATCATTACGTCGATCCTAGAAACCAACAAAATAGAATCAAACGTCCTATTTCGTTATTCCATGCTAATGTATTCAAGCGTGAGCCTGCTTTAAACACTCTAATTTTTTCAAAGTAACAGTCCTGATTCCCCATGACACCAAATTAATGACATCATGGTTCGTCAGAAGGTAGGAATCAATAATACCAGTACGTACAATAGCACGACCAATAAATTGATCCCGAAATTCAACTACGAGCTTTTTAACTGCAACAACTTTAATATACGCTATTGGAGCTGGAATTACCGCGGCTGCTGGCACCAGACTTGCCCTCCAA
+
DADDDIIHIIIHIHHIIHHHEFFHHHIIIIHEHIIIIHIIHIEHHIHHHHHHHIIIIHHHIIIHHFHIIIIFHHHEHIIHI@GHHHHHEHHH?GHHHHHHHHEFHHHIIGH>CHHFGHHIHFGHEFIHHHHHHIIIIHHIIIIIIIHEHHGIHHIEIHEHHHIIHHGGHIHHHIIIIIIIIIIIIIIHIIIHHIIIIHGHGEHG?HIIIIIHGHIIIHIIIIHHIHIIIIIIHHIIIIIIHIGDHIHGIHIIIIHIIIIHIHIIIHHIIIIIHHEIIIIIIIIIHHHHIIGIIIIIIIIIHIHIIIIIIIIIHGIIHIHHIGIIIHIIGIIIIIIIIHHHCDADA
@HISEQ:969:HM2KJBCX2:2:1102:12606:61984 2:N:0:ACTATGCA
TGTCAGCTGTCGCCCAACTATCCCTATTAATCATTACGTCAATCCTAGAAACCAACAAAATAGGATCAACGTCCTATTTCATTATTCCATGCTAATGTATTCAAGCGCGAGCCTGCTTTAAACACTCTAATTTTTTCAAAGTAACAGTCCTGATTCCCCACCACACCAAATTAATGACATGATGGTTCGTCAGAAGGTAGAAATCAGTAACACCAGTACGTACCGAAGGCACGACCAGCGTACTAATCCCGAAATTCAACTACGAGCTTTTTAACTGCAACAACTTTAATATACGCTATTGGAGCTGGAATTACCGCGGCTGCTGGCACCAGACTTGCCCT
+
DDDDDIIIIIIIIIIIIIIIIIIIIIIIIIIIIIIIIIIIIIIIIIIIHIIIIIIIIIIIIIHIIIIIIIEEHIIIIIIIIIIHIHHGHIIHIIIIIIIIIHHIHHHIIHIIIIIIIHIIIIIIIIIIIIIIIIIIIIIIIIIIHHIIIIIHHIIIIIIIIIIIIIIIIIIIIIIIIIIIIIIIIIIIIIIIIIIIIIIIIIIIIIIIIIIIIIIIIIIIIIIIIIIIIIIIIIIIIIIHIIIIIIIIIHIIIIIIIIIIIHIIIIIIIIIIIHIIIIIIIIIIIIIIIIIIIIIIIIIIIIIIIIIIIIIIIIIIIIIIIIIIIIIIIIIIIHIIDDDDD
@HISEQ:969:HM2KJBCX2:2:1102:15050:61662 2:N:0:ACTATGCA
TGTCAGCTGTCGCCCAACTATCCCTATTAATCATTACGTCAATCCTAGAAACCAACAAAATAGGATCGAACGTCCTATTTCATTATTCCATGCTAATGTATTCAAGCGTTAGCCTGCTTTAAACACTCTAATTTTTTCAAAGTAACAGTCCTGTTTCCCTGCAACACCAAATTAATGACATTACAGTTCTTCAAGAAGGAGGAATCAGTAAAGCCAGTACACACCATTGGCACGACCAACCTACTGACCCCGAAATTCAACTACGAGCTTTTTAACTGCAACAACTTTAATATACGCTATTGGAGCTGGAATTACCGCGGCTGCTGGCACCAGACTTGC
+
DDDDCIIIIIIIIIIIIIIIIIIIIIIIIIIIIIIIIIIIIIIIIIIIIIIIIIIIIIIIIIFHHHHIHIHIIIIIIIIIIIIIIIIIIIIIIIIIIIIIIIIIIIIIIIIIIIIIIIHIHHHIIIIIIIIIIIIIIIIEIHHIIIIHHIIIIIIIIIIIIIIIIIIHIIIIIIIIIIIIIIIIHIIIIHIHIIIIIIIIIIIIIIIIIIIIIIIIIIIIIIIIIIIIIIIIIIIIHGIIIIIIIIIIIIIIIIIIIIIIIIIIIIIIIIIIHHHIIIIIIIIIIIIIIIIIIIIIIIIIIIIIIIIIIIIIIIIIIIIIIIIIIIIIIHIIIIDDDDD
@HISEQ:969:HM2KJBCX2:2:1102:20457:61801 2:N:0:ACTATGCA
TGTCAGCTGTCGCCCAACTATCCCTATTAATCATTACGTCGATCCTAGAAACCAACAAAATAGAATCAAACGTCCTATTTCATTATTCCATGCTAATGTATTCAAGCGTAAGCCTGCTTTAAACACTCTAATTTTTTCAAAGTAACAGTCCTGATTCCCCACGACACCAAATTAATGACATCGCGGTTCTTCAGAAGGTAGGAACCGATAATGCCAGTGCGTACCGAGGCACGACCAACAATTCGATCCCGAAATTCAACTACGAGCTTTTTAACTGCAACAACTTTAATATACGCTATTGGAGCTGGAATTACCGCGGCTGCTGGCACCAGACTTGCCCTCCAA
+
DDDDDIHIIIHIIIIIIIIIIIIIIIIIIIIIIIIIIIIIIIIIHIIHIIIIIIIIIIIIIIHHHIIIHIIIIIIIIIIIIIIIIIIIIIIIIIIIIIIIIIIIIHIIIIIIHIIIIIIIHIIIIIIIHIIIIIIIIIIIIIIIIIIIHHHIIIIIIIIIIIIIIIIIIIIHIIIIIIIIIIIIIIIIIIIIIIIIIIIIHIIIHIIIIIIIIIIIIIIIIIIIIIIIIIIIIIIIIIIIIHHHIIIIIIIIIIIIIIIIIIIIIIIIIIIIIIIIIIIIIIIIIIIIIIIIIIIIIIIIIIIIIIIIIIIIIIIIIIIIIIIIIIIIIIIIIIIIIIIIDDDDD
@HISEQ:969:HM2KJBCX2:2:1102:13284:61535 2:N:0:ACTATGCA
TGTCAGCTGTCGCCCAACTATCCCTATTAATCATTACGTCAATCCTAGAAACCAACAAAATAGGATCAACGTCCTATTTCATTATTCCATGCTAATGTATTCAAGCGCGAGCCTGCTTTAAACACTCTAATTTTTTCAAAGTAACAGTCCTGATTCCCCGCCACACCAAATGAATGACATGATGATTCGTCAGAAGGTAGGAACCAGTAACACCAGTACGTACCTAAGGCACGACCAACGTACTGATCCCAAAATTCAACTACGAGCTTTTTAACTGCAACAACTTTAATATACGCTATTGGAGCTGGAATTACCGCGGCTGCTGGCACCAGACTTGCCCTCCAA
+
DDDDDIIIIIHIGIIIIIIIIIIIIIIIIIIIIIIHIHHIIIIIIIIIIIIIIIIIIIIIHHHIHIIIIIHCHCHIIIIHIIIHIHHEHHHIIIIIIIIIIHIIHIHIIIIHIHHIIGHIHFIHHIIIIHIIIIIIIIIHHIHIHHIIIIHIHIIIHGHIHIIIIIIIIIIIIHHIIIIIIIIHIIIIIIHIIIIIIIHIHIIIIIIIIIGIIIIIIIIIIIIIIIIIIIIIIIIHIIIIIIHHIIIHIIIIIIHHIHIHHHHIIIIIIIHHIIIIIIIIIIIIIHHIIIIIHIIHFIIIIIIIIIHHIIIIIIIIIIIIIIIIIIIIIIIIIIIIIIIIDDDDD
@HISEQ:969:HM2KJBCX2:2:1102:3697:62681 2:N:0:ACTATGCA
TGTCAGCTGTCGCCCAACTATCCCTATTAATCATTACGGTGGTCCTAGACCAACAAAATAGAACCAACGTCCTATTCTATTATTCCATGCTAATCTATTCAAGCAAAAGCCCGCTTTAAACACTCTAATTTTTTCAAGGTAATGGTCCTGGTTCCCCGACACACCCAATTAAGGACATACCGGCTCACCAGAAGGATAGACCCGACAACAGGACAGTACTCGCCAGAGACGGACCGCCCGGTCAAGCCTAAAATTCAACTACGAGCTTTTTAACTGCAACAACTTTAATATACGCTATTGGAGCTGGAATTACCGCGGCTGCTGGCACCAGACTTGCCCTCCAA
+
DDDDDIIIIIIIIIIIIIIIIIIIIIIIIIIIIIIIIIIIIIIIIHIIIIIIIIIIIIIIIIIHIIIIIIIIIIHIIIIIIIIHHHIIIIIIIIGIIIIIIGHHIIIIIIIIIGIIIIIIIIIIIIIIIIIIIIIIIIIIIIIIIIIIIHHHIIHIIIIIIIIHIIIHIIIIIHHIIIIIIIIIIIIIIIIIIIIIIIHIIGIIIIIIIIIHIHIIIIIHIIIIIIIIIIIIIIIIIIIIIIHIIIIIIIIIIHHIIIIIIIHIIIIIIIIIIIIIIIIIIIHIIIIIIIIIIIHGDDDIIIIIIIIIIIIIIIIIIIIIIIIIIIIIIIIIIIIIIIIDDDDD
@HISEQ:969:HM2KJBCX2:2:1102:16443:63146 2:N:0:ACTATGCA
TGTCAGCTGTCGCCCAACTAATCCCTATTAATCATTACGTCAATCCTAGAAACCAACAAAATAGGATCAAACGTCCTATTTCATTATTCCATGCTAATGTATTCAAGCGTTAGCCTGCTTTAAACACTCTAATTTTTTCAAAGTAACAGTCCTGTTTCCCTGCAACACCAAATTAATAACATTACAGTTCTTCAGAAAGGAGGAATCAGCGAAGCCAGTACATACCAAAGGCACGACCAACCTGCTAACCCCGAAATTCAACTACGAGCTTTTTAACTGCAACAACTTTAATATACGCTATTGGAGCTGGAATTACCGCGGCTGCTGGCACCAGACTTGCCCTCCAA
+
DDDDDIIHIIGHHIIIIIIIIIHIIIHIIIHIHHIIIHHIHIIFGHHHHIIIIIIIIIIIIIIIIHHIIIIIIIIIHIIIIFHHIHIIIFHHHHIIGHIIIHHHIIIIHIIHIIIIIIGIHIIHHHHIHHIIIIIIIHIIIIIIIIIIIIHIIIIIIIIIIIIIIHIHIIHHHHIHHHIIHIIIIIHIIHIIIHGIIIIIHHIIHHHHIIIIIIIIIIIIIIHIIIIIIIHIIIIIIIIIIIIIIIIIIIIIHIIIHHIIIIIIIIIGIIIIIHIIHIIIIIIHHHHGHHIHIIIIIIIIIIIIIIIIHIIIIHIIIHIIIIIHIIIIIIIIIIIIIIIIIIDDDDD
@HISEQ:969:HM2KJBCX2:2:1102:20216:62984 2:N:0:ACTATGCA
TGTCAGCTGTCGCCCAACTATCCCTATTAATCATTACGTCAATCCTAGAAACCAACAAAATAGGATCGAACGTCCTATTTCATTATTCCATGCTAATGTATTCAAGCGTTAGCCTGCTTTAAACACTCTAATTTTTTCAAAGTAACAGTCCTGTTTCCCTGCAACACCAAATTAATGACATTACAGTTCTTCAGAAAGGAGGAATCAGCGAAGCCAGTGCATACCAGTGGCACGACCAACCTGCTGACCCCGAAATTCAACTACGAGCTTTTTAACTGCAACAACTTTAATATACGCTATTGGAGCTGGAATTACCGCGGCTGCTGGCACCAGACTTGCCCTCCAA
+
DDDDDIHIHIHHIIIIIHIIIIIIIIIIIHHHIIIIHHHIHHHIIIIIIIIIIIIHIFHHHIIIHIHDHHHHHHHIHIHHIIIIIIIIIIIHHIHHIIIHHHHIHHIIIHIIIIIHHIIIIIIIIHHFHHIHHHIHIHGIIIIIIIIGIHHHEIIGHIFHIIIHIIGIHHHIIIIIHHIHEHHHIIIHHIHEHIHHHHHHHIHHHIIHIIIIIIIIIHIIHIEIIIIIIIIIIIIIHIHHIHHCDHEFIHIIIHIIIIHIIIIHHEIIIIIIIIHIHIHEHIHHIHHIIHHIIHHIFIIIIIIIIHIIIIIIIIGIIIIIIHIIIIHHGIFIIHIHIIIGIDDDDD
@HISEQ:969:HM2KJBCX2:2:1102:20300:62995 2:N:0:ACTATGCA
TGTCAGCTGTCGCCCAACTATCCCTATTAATCATTACGTCAATCCTAGAAACCAACAAAATAGGATCGAACGTCCTATTTCATTATTCCATGCTAATGTATTCAAGCGTTAGCCTGCTTTAAACACTCTAATTTTTTCAAAGTAACAGTCCTGTTTCCCTGCAACACCAAATTAATGACATTACAGTTCTTCAGAAAGGAGGAATCAGCGAAGCCAGTGCATACCAGTGGCACGACCAACCTGCTGACCCCGAAATTCAACTACGAGCTTTTTAACTGCAACAACTTTAATATACGCTATTGGAGCTGGAATTACCGCGGCTGCTGGCACCAGACTTGCCCTCCAA
+
DDDDDIIIIIIIIIIIIIIIIIIIIIIIIIIIIIIIIIIIIIIIIIIIIIIIIIIIIIIIIIHIIIIIIIIHGHIFHHIIIIIIIIIHIIIIIIIIIHIIIIIHIHIHIIIHIIIIIIIIIIIIIIIIIIIIIIIIIIHIIIIIIIIIIIIHIIIIIIIIIIIIIIIIIIIIHIIIIIIIIIIIIIIIIIIIIIIIIIIIIIIIIIIIIIIIIIIIIIIIIIIIIIIIIIIIIIIIIIIIIIIHGIIIIIIIIIIIIIHIIIIIIIIIIIIIIIIIIIIIIIIIIIIIIIIIIIIIIIIIIIIIIIIIIIIIIIIIIIIIIIIIIIIIIIIIIIIIIIIIIDDDDD
@HISEQ:969:HM2KJBCX2:2:1102:11346:63213 2:N:0:ACTATGCA
TGTCAGCTGTCGCCCAACTATCCCTATTAATCATTACGTCGATCCTAGAAACCAACAAAATAGGGTCAAACGTCCTATTTCATTATTCCATGCTAATGTATTCAAGCGTGAGCCTGCTTTAAACACTCTAATTTTTTCAAAGTAACAGTCCTGATTCCCCGCGACACCAAATTAATGACATCACGGATCTTCAGAAGGGAGAAACCAGTGACACCAGTGCATACCAAAGGCATGACCAGCGTACTGATCCCGAAATTCAACTACGAGCTTTTTAACTGCAACAACTTTAATATACGCTATTGGAGCTGGAATTACCGCGACTGCTGGCACCAGACTTGCCCTCCAA
+
@BDD@HEC?<1D1D@<E01<CHE1DDGGHHIE1D11<<GGDHHHDG1D11<GE@@CGHGEH11<1<D@EH1<<DECC@G?E1CF?C1DFE1<<FHHHH@HFHHHC1@@F?HHEFB<BFEBCH@HGHFFEHEHIHECHHIGIHHHHFHFHFGFAH:<F7<<EEFHEHIED</DDGCHEHHFHE//ED<CHHGHGIHHHF#HHF<EEFEGEEHFDAHHGGCEFFEEEHCG<1AGD<C/G?HHG@HFEHHHCC1FFIIHHHGHEHCHGFECHDECFCF1EHHFD@@CEGHHCFHE=IHHF<<GFCHGEC?EHGFGECDE/@CGHC1CHCCHHIHHIHHIHIHHH?@?DD
@HISEQ:969:HM2KJBCX2:2:1102:1343:62715 2:N:0:ACTATGCA
TGTCAGCTGTCGCCCAACTATCCCTATTAATCATTACGTCAATCCTAGAAACCAACAAAATAGGATCGAACGTCCTATTTCATTATTCCATGCTAATGTATTCAAGCGTTAGCCTGCTTTAAACACTCTAATTTTTTCAAAGTAACAGTCCTGTTTCCCTGCAACACCAAATTAATGACATTACAGTTCTTCAGAAAGGAGGAATCAGCGAAGCCAGTGCATACCAGTGGCACGACCAACCTGCTGACCCCGAAATTCAACTACGAGCTTTTTAACTGCAACAACTTTAATATACGCTATTGGAGCTGGAATTACCGCGGCTGCTGGCACCAGACTTGCCCTCCAA
+
DDDDAHEHIIHHHHHIIHIHIGHHHHHHFGHIIIHHICHHIFEEHHHHHHHIIIIIEH11@CC?1<<0@G1CCC0C@EEEHIHGFEEHHH11<11GIIIIIHIIIIHIIIIHGIIGIIIIHHHHHIHIIIIIIIIIIIIIIIIIIIHIIHIIIIHIIIHIIIIIIIIIIIIIIIII:IIIIHIIIIIIHIIIIIIIIIIIIIIIIIIIHIIIIIIIIIIHIGIIIIGIGGIIIGIIIIIIIIIHFIIIIIIIIIIIIIIIIIIIIIIIIIIIHHGIIIIIIIIHIIIIIIIIIIIIIIIIIIIIIIIIIIIIIIIIIIIIIIIIIIIIIIIIIIIIIIIIIDDDDD
@HISEQ:969:HM2KJBCX2:2:1102:19903:64418 2:N:0:ACTATGCA
TGTCAGCTGTCGCCCAACTATCCCTATTAATCATTACGTCAATCCTAGAAACCAACAAAATAGGATCAACGTCCTATTTCATTATTCCATGCTAATGTATTCAAGCGCGAGCCTGCTTTAAACACTCTAATTTTTTCAAAGTAACAGTCCTGATTCTCCGCCACACCAAATTAATGACATGATGGTTCGTCAGAAGGTAGGAATCAGTAACACCAGTACGTACCGAAGGCACGACCAACGTACTAATCCCGAAATTCAACTACGAGCTTTTTAACTGCAACAACTTTAATATACGCTATTGGAGCTGGAATTACCGCGGCTGCTGGCACCAGACTTGCCCTCCAA
+
DDDDDIIIIIHIIHIIIIIIIIIIGIIIIIIIIIHIIHHIIIIIIIIIIIIIHHIIHHIIIIIHIHIGIIIIICHHIIIIIIIIIIHIIHHHIHEHHHIIIHIIIIIIIIIIIIIIIHIIHHIIIHIIGHIHIIHIHHHHCHIIIHHHIIIIHFHHIIGHHIHIHIIIIHHIHHIHH@IHIIIHIIHHIIIIHIIIIHIIIIIIIIIHIIHIIIIIIIIHIHDHHIIIHHHIIHHIIIIIIIIHIIIHIIIIIIIIIIIHIIIIHIIIIIIIIHHIIIIIIIHHHHHHHIHHHIIHHIHHIIHHFIIIIIIIIIHHIIIHIIIIIIIIIIIIIIIIIIHHDDDDD
@HISEQ:969:HM2KJBCX2:2:1102:11212:65329 2:N:0:ACTATGCA
TGTCAGCTGTCGCCCAACTATCCCTATTAATCATTACGTCGATCCTAGAAACCAACAAAATAGAATCAAACGTCCTATTTCGTTATTCCATGCTAATGTATTCAAGCGTGAGCCTGCTTTAAACACTCTAATTTTTTCAAAGTAACAGTCCTGATTCCCCATGACACCAAATTAATGACATCATGGTTCGTCAGAAGGTAGGAATCAATAATACCAGTACGTACAATAGCACGACCAATAAATTGATCCCGAAATTCAACTACGAGCTTTTTAACTGCAACAACTTTAATATACGCTATTGGAGCTGGAATTACCGCGGCTGCTGGCACCAGACTTGCCCTCCAA
+
DCDDAIIIHIHIHHHIIHIIIIIIHIIIHEHCHHIHIIIHIHHHIIIHHEHHFHHIIIIGHIGHIIEHHGIHH1EEEHHFFHHH1FHHIC1F?GCHHHHHCDCEFFEHHFHHFHIHBGHHHHHHHEHBD;CHHHIIHECCHHHFHGHHHHEFEFDHHHHEHGFHEGCHHEHFIIIGIIHHHIIIIHDHCHHIIIIIIIHHHEHHG?IIIIIIIIIIHHHFIIIHHHHHFEHE9IIIIHEIIIHFEHIIIIHHHHHFFHIIHHG?HIIHHHHHIIIHGIIIHIHHHGIHIIIIHIIIIIHIIIIIIIIHIIIIIIIIIHHIIHIIIHHHHHHIHIIIIIIIDDDDD
@HISEQ:969:HM2KJBCX2:2:1102:13374:65056 2:N:0:ACTATGCA
TGTCAGCTGTCGCCCAACTATCCCTATTAATCATTACGTCGATCCTAGAAACCAACAAAATAGGGTCAAACGTCCTATTTCATTATTCCATGCTAATGTATTCAAGCGTGTGCCTGCTTTAAACACTCTAATTTTTTCAAAGTAACAGTCCTGATTCCCCATGACACCAAATTAATGACATCACAGTTCGTCAGAAGGTAGAAATCAATAATACCAGTGCATACCAGAGGCACGACCAATATATTGATCCCGAAATTCAACTACGAGCTTTTTAACTGCAACAACTTTAATATACGCTATTGGAGCTGGAATTACCGCGGCTGCTGGCACCAGACTTGCCCTCCAA
+
DDDDDIIIIHHIHIIIIIIIIIIIIIIIIIIIIIIIIIIIHIIIIIIIIIIIIIIIIIIFIHHIHIIHIIIIIGIIIIIIIIIIIIHGIIIIGHIIIIIIIIIIIIIIIIIIIIIIIHIIIIIIIIIIIIIIIIIIIIIIIIIIIIIIIIIIIIIIIIIIIIIIIIIIIIIIIIIIIIIIIIIIIIIHIIIIIIIIHHIIIIIIHHIIIIIIIIIIIIHIIIIIIIIIIIHIIIIHHIIIIIIIHIIIIIIIIIIHHIIIIIIIIIIIIHIIIHGHIIIIIIIIIGIIIIIIIIIIIIIHHIIHIIIIIIIIIIIIIIIIIIIIIIIIIIIIIIIIIIIIIDCDDD
@HISEQ:969:HM2KJBCX2:2:1102:12860:65829 2:N:0:ACTATGCA
TGTCAGCTGTCGCCCAACTATCCCTATTAATCATTACGGTGGTCCTAGAAACCAACAAAATAGAATCATCCGTCCTATTTTATTATTCCATGCTAATGTATTCAAGCAAAATGCCTGCTTTAAACACTCTAATTTTTTCAAAGTAAAGGTCCTGGTTCCCCGCGGCACCCAATTAAGGACATCGCGGTTCTCCAGAAGGTGAGAAATTGACTACACCAGTTCATACCCCTTAAGGCACGACCGATGTGTCAATCCCGAAATTCAACTACGAGCTTTTTAACTGCAACAACTTTAATATACGCTATTGGAGCTGGAATTACCGCGGCTGCTGGCACCAGACTTGCCCTCCAA
+
DDDDDIIIIIIIIIIIIIIIIIIIIIIIIIIIIIIIIIIIHHIIIIIIIIIIIIIIIHHIIIIIIIIIIIIHHHIIIIIIIIIIIIIIIIIHIIIIIIIIIHIIIIIIIIIIIIIIIIIIIIIIHIIIIIIIIIIIIIIIIIIIIIIIIIIIIIIIIIIIIIIIIIIIIIIIIIIIIIIIIIIIIIIIIIIHIIIIIIIHIIIIIIIIIIIIIIHHHIIIIIIIIIIIIIIIIIIIIIIIIIIIIIIIIHIIIIIIIIIIIIIIIIIIIIIIIIIIIIIIIIIIIIIIIIIIIIIIIIIIIIHIIIIIIIIIIIIIIHIIIIIIIIIIIIIIIIIIIIIIIIIIIIDDDDD
@HISEQ:969:HM2KJBCX2:2:1102:11878:66139 2:N:0:ACTATGCA
TGTCAGCTGTCGCCCAACTATCCCTATTAATCATTACGTCAATCCTAGAAACCAACAAAATAGGATCAAACGTCCTATTTCATTATTCCATGCTAATGTATTCAAGCGTTAGCCTGCTTTAAACACTCTAATTTTTTCAAAGTAACAGTCCTGTTTCCCTGCAACACCAAATTAATGACATTACAGTTCTTCAAGAAGGAGGAACCAGTAAAGCCAGTACATACCAGAGGCACGACCAACCTACTAATCCCGAAATTCAACTACGAGCTTTTTAACTGCAACAACTTTAATATACGCTATTGGAGCTGGAATTACCGCGGCTGCTGGCACCAGACTTGCCCTCCAA
+
DDDDDIIIIIIIIIIIIIIIIIIIIIIIIIIIIIIIIIIIIIIIIIIIIIIIIIIIIIIIIIHHIIIIIIIIHIIIIIIIIIIIIIIIIIIIIIIIIIIIIIHIIIIIIIIIHIIIIIIIIIHIIIIIIIHIIIIIIIIIIIIIIIIIIIIIIIIHIIIIIIIIIIIIIIIIIIIIIIIIIIIIIIIIIIIIIIIIIIIIIIIIIIIIIIIIIIIIIIIIIIIIIIIIIIIIIIIIIIHIIIHHHIIIIIIGIIIIIIIIIIIIIIIIIIIIIIIIIIIIIIIIIIIIIIIIIIIIIIIIIIIIIIIIIIIIIIIIIIIIIIIIIIIIIIIIIIIIIIIIIDDDDD
@HISEQ:969:HM2KJBCX2:2:1102:8729:66633 2:N:0:ACTATGCA
TGTCAGCTGTCGCCCAACTATCCCTATTAATCATTACGTGATCCTAAAACCAACAAAATAGAACCATCGTCCTATTTTATTATTCCATGCTAATGTATTCAAGCAAAAATGCCCGCTTTAAACACTCTAATTTTTTCAAAGTAAAGGTCCTGATTCATCGAAACACCCAAGAGCATCCCGAATCACCAGAAGGTGAGAAATTGGCTACACACCGTTTCATGCCCCTAAAGGCACAATCGATATATCCCAATCCCGAAATTCAACTACGAGCTTTTTAACCGCAACAACACTAATATACGCTATTGGAGCTGGAATTACCGCGGCTGCTAATACCAGACTTGCCCTCCAA
+
DDDDDIIIIIIIIIIIIIIIIIIIIIIIIIIIIIIIIHIIIIIIIHIIIIIIIIIIIIIIHHHIHIIIIHHIIIIIIIIIIHIIIHIIIIIIIIIIIIIIHHIIIIIIIIIIIIIIIIIIHIIIIIIIIHHHHGHIIIHIIIIIIIHGIIHIHIIIIIIIIIIIIIIIIIIHHHHHIIIIHHIIIIIHIIIHHIIIHIHHIHFHIHHIIIIIIIIIIIHIIHIIIIIIIIHIIIIIIIIIIIIIHHHHIIHIIIIIIIIIIIIIHHIIIHIIIIIIIIIIIIIIIIIHHHIIIHIIHIIIIIIIIIIIIIIIIIIIIIIIIIIIIIIIHIIIIIIIIIIIIIIIDDDDD
@HISEQ:969:HM2KJBCX2:2:1102:12250:67453 2:N:0:ACTATGCA
TGTCAGCTGTCGCCCAACTATCCCTATTAATCATTACGTCAATCCTAGAAACCAACAAAATAGGATCAAACGTCCTATTTCATTATTCCATGCTAATGTATTCAAGCGTTAGCCTGCTTTAAACACTCTAATTTTTTCAAAGTAACAGTCCTGTTTCCCTGCAACACCAAATTAATGACATTACAGTTCTTCAAGAAGGAGGAACCAGTAAAGCCAAGTACATACCAGAGGCACGACCAACTTACTAATCCCGAAATTCAACTACGAGCTTTTTAACTGCAACAACTTTAATATACGCTATTGGAGCTGGAATTACCGCGGCTGCTGGCACCAGACTTGCCCTCCAA
+
DDDDDIIIIIIIGIIIIIIIIIIIIIIIIIIIIIHIIIIIIIIIIIIIHIIIIIIIIIIIHHHIGIIIIIIIIIIIIIIIIIIIIIIIIIIIIIIIIIIIIIIIIIIIIIIIIIIIIIIIIIHHIIIIIIIIIIIIIIIIIIIIIIIIIIIIIIIIIIIIIIIIIIIIIIIIIIIIIIIIIIIIIIIIIIIIIIIIIIIIIIHHHIIIIIIIIHIIIIIIIIIIIIIIIIIIIIIIIIIIIIIIIIIIIIIIIIIIIIIIIIIHIIIIIIIIIIIIIIIIIIIIIIIHIIIIIIIIIIIIIIIIIIIIIIIIIIIIIIIIIIIIIIIIIIIIIIIIIIIIIIDDDDD
@HISEQ:969:HM2KJBCX2:2:1102:18413:67267 2:N:0:ACTATGCA
TGTCAGCTGTCGCCCAACTATCCCTATTAATCATTACGGTGATCCTAGAAACCAACGAAATAGAACCAAGCCGTCCTATTTCATTATTCCATGCTAACATATTCAGACGTTAGCCTGCTTTAAACACTCTAATTTTTTCAAAGTAATAGTCCTGATTTCCAATCACACCAAATAAATGGCATGAAAGTTCCTCAGAAGGTAGAGATTTATCTCACCAATACAGACAATTAAGCCTGACCAATGGGTAAACCCCGAAGTTCAACTACGAGCTTTTTAACTGCAACAACTTTAATATACGCTATTGGAGCTGGAATTACCGCGGCTGCTGGCACCAGACTTGCCCTCCAA
+
@@DD@EHHEHFEEEDGHHHIIFHHIHIGIIEHC@HHEHFHI1F<<<CH?GHCHHIICG@<DC<<DHEHH?E?EDECE?G@@C@1<G?HHIHE<C@H@1@<FFEIHGFGIHEGIHEFH1G1DFHHGAHHBCCB<DEHI.IIIIHIHACHI@CDHHHIIHHHH<FHFHD<?HCDFEHIHGGH;IHHHCHFHHFCHHHHHHECHIIIHHHGHIIHIHF?F1IHIGIHHFEFIIIGIIIIIHIIIHHHHCDDDH?IIHHF<<<EHECIHEG@?HFFCIHHFC@HHHGHHHHHDFIIIHIGHEEHH@FHIHHHIIHIHHHIHHDDCECH?HEIIHIHIHHGIIHHH=E@@@BD
@HISEQ:969:HM2KJBCX2:2:1102:3138:68093 2:N:0:ACTATGCA
TGTCAGCTGTCGCCCAACTATCCCTATTAATCATTACGGTGATCCTAGAAACCAACAAAATAGAACCATGCCGTCCTATTCTATTATTCCATGCTAATGTATTCGAGCAAAAATGCCTGCTTTAAACACTCTAATTTTTTCAAGGTAAAGGTCCTGGATCCGCAAGACACCCAATTAAGGACATCAAGTTTCTCCAGAAGGTGAGAAATCAACAGCGACAGTTCATACCCCTTAAGGCACGACCATCACGTCAATCCCGAAATTCAACTACGAGCTTTTTAACTGCAACAACTTTAATATACGCTATTGGAGCTGGAATTACCGCGGCTGCTGGCACCAGACTTGCCCTCCAA
+
DDDDDIIIIIIIIIIIIIIIIIIIIIIIIIIIIIIIIIIIIIIIIIIIIIGHIIHIHIIIIIIIIIIIIGIGIIGIIIIIIIIIHFHHHFFHHIIGCCEFHGHHIIHGIIIIIHIIIIHIHIIHHHIIHIGHHHHIIIHHHHHIIIIIIIIIIIIIIIHIIIIIIIIIHIIIIIIIIIHIIIIIIIIIHHHHIIIIIIIII=IHIIIIIIIIIIIIIIIIIIIIIIIIIIIHIIIIIIIIIIIIIHIIIIIHIIIIIIIIIIIIIIIIIIIIIIIIIIIIIIIIIIIIIIIIIIIIIIIIHIIIIIHIIIIIIIIIIIIIIIIIIIIIIIIIIIIIIIIIIIIIIIIIDDDDD
@HISEQ:969:HM2KJBCX2:2:1102:12576:68007 2:N:0:ACTATGCA
TGTCAGCTGTCGCCCAACTATCCCTATTAATCATTACGTCGATCCTAGAAACCAACAAAATAGGGTCAAACGTCCTATTTCATTATTCCATGCTAATGTATTCAAGCGTGAGCCTGCTTTAAACACTCTAATTTTTTCAAAGTAACAGTCCTGATTCCCCGCGACACCAAATTAATGACATCACGGATCTTCAGAAGGGAGAAACCAGTGACACCAGTGCATACCAAAGGCATGACCAGCGTACTGATCCCGAAATTCAACTACGAGCTTTTTAACTGCAACAACTTTAATATACGCTATTGGAGCTGGAATTACCGCGGCTGCTGGCACCAGACTTGCCCTCCAA
+
DDADDIIIIIIIIIIIIIIIIIIIIIIIHIIIIIIIIIIIIGIIIIIIIIIIIIIIIIIIIIHHIIIIIIIIHIIIIIIIIIIIHIIIIIIGIIIIIIIIIIIIIIIIHIIIIIIIIHHIIIIIIIIIIIIIIIIIIIHHIIIIIIIIIIIIIIIHHIIIIIIIIIIIIIIIIIIIIHIIIIIIIHIIIIIIIIIIIIIIIIIIIIIHIIIIIHIIIIIIIHIHIIIIIIIIHHIIIIIIIIIHHIHHIIIHIIIIIIIHIIHIIIIHIIIIIIIIIIIIIIIIIIIIIIGIIIIIIIIHHIIIIIIIIIIIIIIIIIIIIIIIIIIIIIIIIIIIIIIIIDDDDD
@HISEQ:969:HM2KJBCX2:2:1102:3904:68058 2:N:0:ACTATGCA
TGTCAGCTGTCGCCCAACTATCCCTATTAATCATTACGTCGATCCTAGAAACCAACAAAATAGAATCAAACGTCCTATTTCATTATTCCATGCTAATGTATTCAAGCGTAAGCCTGCTTTAAACACTCTAATTTTTTCAAAGTAACAGTCCTGATTCCCCACGACACCAAATTAATGACATCGCGGTTCTTCAGAAGGTAGAAACCGATAATGCCAGTACGTACCGAAGCACGACCAACAATTCGATCCCGAAATTCAACTACGAGCTTTTTAACTGCAACAACTTTAATATACGCTATTGGAGCTGGAATTACCGCGGCTGCTGGCACCAGACTTGCCCTCCAA
+
<DD<<<FG?HIIIIIHIIIIIIIIIIIIIIIIIIIIIIIIDHHIIIHIIIIIIIIIIIIGIGHEHHIIIIIIIIIIHIIIIIIIIIIIIIIIGIIIIIIIIHIIIFHHF@EHHIIIIIIIHHIIIIIHIHHIIIIHHIIIIIHHIIIIIIEHIHHIHHGEBE.EEHHGHHBHHHHHCHIIIGE?HCGCHHHHHHIIIHGHIIIHIHHCEHGCFGGHGHHIDAHHHFCDIIIIIIIIHHGC<1<EHFHIIIIIIIIIIIIIIIIIIIIIIIIIIIIIIIIIIIHIIIIIIIIIIIIIIIIIIIIIIIIIIIIIIIIIIIIIIIIIIIIIIIIIIIIIIIIIDDDDD
@HISEQ:969:HM2KJBCX2:2:1102:16641:67935 2:N:0:ACTATGCA
TGTCAGCTGTCGCCCAACTATCCCTATTAATCATTACGTCAATCCTAGAAACCAACAAAATAGGATCAAACGTCCTATTTCATTATTCCATGCTAATGTATTCAAGCGTTAGCCTGCTTTAAACACTCTAATTTTTTCAAAGTAACAGTCCTGTTTCCCTGCAACACCAAATTAATGACATTACAGTTCTTCAAGAAGGAGGAACCAGTAAAGCCAGTACATACCAGAGGCACGACCAACTTACTAATCCCGAAATTCAACTACGAGCTTTTTAACTGCAACAACTTTAATATACGCTATTGGAGCTGGAATTACCGCGGCTGCTGGCACCAGACTTGCCCTCCAA
+
BDDDDIIIIIIIIIIIIIIGIIIIIIIIIIIIIIHIIIIIIIIIIIIIIIIIIIIIIIIGHIHHIIIFHHIIIGHIIHIIIIIIHIIHHIIIHIHIIIIIHHIIIIIIIIIIIIIIHIIIIIIIIIIIIHIHIIIIIIIIHIIIIHHIIIIIIIIIIIHIHHIIIIIHIIIHIIIIHHGIIIIIIIIIIIIIIIIIIIIIIIIHHIIIIIIIIIIIIIIIIIIIIIIHIIIIHIIIIIIIIIIHGIIHGIHGHIIIIIIIIIHIIIIIIIIIIIHIIGIHIIIIIIIIIHIIIHIIIIIIHIIIIIIHIIIHIIIIIIIIIHIHIIIIIIIIIIIIIGIIIDDDDD
@HISEQ:969:HM2KJBCX2:2:1102:2239:68944 2:N:0:ACTATGCA
TGTCAGCTGTCGCCCAACTATCCCTATTAATCATTACGGTGATCCTAGAAACCAACAAAATAGAATCATGCCGTCCTATTTTATTATTCCATGCTAATGTATTCAAGCAAAATGCCTGCTTTAAACACTCTAATTTTTTCAAAGTAAAGGTCCTGGTTCCCCGTGACACCCAATTAAGGGCATCGCGGTTCTCCAGAAGGTGAGAAATTGACTACACCAGTTCATACCCCTTAAGGCACGACCGATGTGTCAATCCCGAAATTCAACTACGAGCTTTTTAACTGCAACAACTTTAATATACGCTATTGGAGCTGGAATTACCGCGGCTGCTGGCACCAGACTTGCCCTCCAA
+
D<<@@HHHIIHHCEHGGFHEHHHHGHHFHHCCHCHHIIGHGGHEHHFGH??@EC@EHCCHHC?1<@FCF<?FHH/C=GGEHHHHHEC1FEH?1FG?F<1<FCIIIHEHHIIHHHHHHHIIIIE8IIIHIIHIIIHHIIIHHEIIIGIIHIIIIHGHHII9IIIIIIIIIGIIHIIIGI.IIIIIIIHIIHHGIIIII;I;IIIIHHIIHIIHIIIIIIIIIIIFIHIIIIIIIGGIGIIIIIIIIIIIIIHIIIIIIIIIIIIHIIIIHIIIIIIIHHIIIIIIIIIIIIIIIIIIIIHHIIIIIIIIIIIIIIIIIIIIHIIIIIIIIIIIIIIIIIIIIIIIIIIBDDDD
@HISEQ:969:HM2KJBCX2:2:1102:9696:70053 2:N:0:ACTATGCA
TGTCAGCTGTCGCCCAACTATCCCTATTAATCATTACGTCGATCCTAGAAACCAACAAAATAGAATCAAACGTCCTATTTCATTATTCCATGCTAATGTATTCAAGCGTAAGCCTGCTTTAAACACTCTAATTTTTTCAAAGTAACAGTCCTGATTCCCCACGACACCAAATTAATGACATCGCGGTTCTTCAGAAGGTAGGAACCGATAATGCCAGTGCGTACCGAAGCACGACCAACAATTCGATCCCGAAATTCAACTACGAGCTTTTTAACTGCAACAACTTTAATATACGCTATTGGAGCTGGAATTACCGCGGCTGCTGGCACCAGACTTGCCCTCCAA
+
DDDDDIIIIIIIIIIIIIIIIIIIIIIIIIIIIIIIIIIIIIIIIIIIIIIIIIIIIHIIIIIIIIIIIIIIIIIIIIIIIIIIIIIHHIIHHIIIIIHIIIIIIIIIIIIIHIIIIIIIIIIIIIIIIIIIIIIIIIIIIIIIIIIIIIIIIHHIIIIHIIIHGIIIIHIIIHIIIIIIIIIHIIIIIIIIIIIIIIIIIIIIIIIIIIIIIIIIIIIIIIIIIIIIIIIIIIIIIIIIIIHEIIIIIIIIIIIIIIIHIIIIIIIIIIIIIHIIIIIIIIIIIIIIIIIIIIIIIIIIIIIIIIIIIIIIIIIIIIIIIIIIIIIIIIIIIHIIIIIIDDDDD
@HISEQ:969:HM2KJBCX2:2:1102:11823:70426 2:N:0:ACTATGCA
TGTCAGCTGTCGCCCAACTATCCCTATTAATCATTACATCGATCCTAGAAACCAACAAAATAGAATCAAACGTCCTATTTCATTATTCCATGCTAATGTATTCAAGCGTGCGCCTGCTTTAAACACTCTAATTTTTTCAAAGTAACAGTCCTGATTCCCCACGACACCAAATTAATGACATCGTAGTTCTTCAGAAGGTAGGAACCAATAATGCCAGTGTGTACCGAAGCACGACCGACAATTTGATCCCGAAATTCAACTACGAGCTTTTTAACTGCAACAACTTTAATATACGCTATTGGAGCTGGAATTACCGCGGCTGCTGGCACCAGACTTGCCCTCCAA
+
DDDCDIIIIIIIIIIHIIIIIIIIGIIIIIIIIIIIIIIIIIIIIIIIIIIIIIIIIIIIIHHIHIIHHIIHHHHIIHHIGIIIIHIIIIIHGIIIIIIIIIIIIHIIIIHIIIIHIIHIIIIIIIIHIIIIIIIIIIIIIIHIIIIIIHIHIHIIIIIIIIIIIIIIIGIIIIIIIIIIIIIIIIIIIHHIIIIIIIIIIIIIIIIIIIIIIIIIIIIIIIIIIIIIIIIIIIIIIIIIIHHHIIIIIIIIIIIIIIIHIHIIIIIIIIIIIIIIIIIIHIIIIIIIIIIIHIIIIIIIIIIIIIIIIIIIIIIIIIIIIIIIIIIIIIIIIIIIIIIIDDDDD
@HISEQ:969:HM2KJBCX2:2:1102:15658:71476 2:N:0:ACTATGCA
TGTCAGCTGTCGCCCAACTATCCCTATTAATCATTACGTCGATCCTAGAAACCAACAAAATAGAATCAAACGTCCTATTTCATTATTCCATGCTAATGTATTCAAGCGTGCGCCTGCTTTAAACACTCTAATTTTTTCAAAGTAACAGTCCTGATTCCCCACGACACCAAATTAATGACATCGTAGTTCTTCAGAAGGTAGGAACCAATAATGCCAGTGTGTACCGAAGCACGACCGACAATTTGATCCCGAAATTCAACTACGAGCTTTTTAACTGCAACAACTTTAATATACGCTATTGGAGCTGGAATTACCGCGGCTGCTGGCACCAGACTTGCCCTCCAA
+
DDDDDIHIIIIHIIIIIIIIIIIIIIIIIIIIIIIIIHHIIIIIIIIIIIIIIIIIIHGIIIHHIHHIHIIIIIIIIIIIIIIIIIIIIIIIIIIIIIIIIIIIIIIIIIIIHIIIHIIIIIIIIIIIIIIIIIHIIIIIIIHIIIIIIIIIIIIIIIIIIIIIIIIHIIHHHIIIIIIIIIIIIIIIIIIIIIHIIIIIIIIIIIIIHGHIIIIIIIIIIIIIIIIIIIHIIIIIIIIIIIHHIIIIIIIIIHIIIIIIIIIIIIHIIIIIHIIIIIIIIIHIIIIIIIHIHIIIIIHIIIIIIIIIIIIHIIIIIIIIIIIIIIIIIIIIIIIIIIIIDDDDD
@HISEQ:969:HM2KJBCX2:2:1102:17814:71410 2:N:0:ACTATGCA
TGTCAGCTGTCGTCCAATTATCCCTATTAATCATTACGTCGATCCTAGAAACTAACAAAATAGAATTAAACGTCGTATTTCGTTATTCAATGCTAATGTATTCAAGCGTGAGCCTGCTTTAAACACTCTAATTTTTTCAAAGTAACAGTCCTGATTCCCCATGACACCAAATTAATGACATCATGGTTCGTCAGAAGGTAGGAATCAATAATACCAGTACGTACAATAGCACGACCAATAAATTAATCCCGAAATTCAACTACGAGCTTTTTAACTGCAACAACTTTAATATACGCTATTGGAGCTGGAATTACCGCGGCTGCTGGCACCAGACTTGCCCTCCAA
+
B0D0<FH11<11110011<D1<<1G?1F1<11D@11<<C<<<E1<<1<11111<<1111<DC<CF<1<<11<11/<1DGH11CG11<<11<11<1FG8EHHHFHHFECGFF<C1HCECFHHAHF?HH@BDGHCCH?HFB6EFEHF@HC<FCCHFCC707FFGHIHHG@D<F@HHFCDGG/G?<DDHIHDCHHHGG@GCFCHHHFFHHH@GCGH11FHHEH@CDAHCHHEHHC@GEFHGHHHHGDFCGCAC1EEHGGC@GD0HC?HCDHGIIHD<CC1HHHF<1@<<?C<1<0CC?@@HGCC1HF<CC<EHHEEFC<EF1C<1<GC1C<ECHGCEEHGE=1<<00D
@HISEQ:969:HM2KJBCX2:2:1102:4402:71975 2:N:0:ACCATGCA
TGTCAGCTGTCGCCCAACTATCCCTATTAATCATTACGTCAATCCTAGAAACCAACAAAATAGGATCAAACGTCCTATTTCATTATTCCATGCTAATGTATTCAAGCGTTAGCCTGCTTTAAACACTCTAATTTTTTCAAAGTAACAGTCCTGTTTCCCTGCAACACCAAATTAATGGCATTACAGTTCTTCAGAAAGGAGGAATCAGCGAGACCAGTACGTACCAATGGCACGACCAACCTGCTGACCCCGAAATTCAACTACGAGCTTTTTAACTGCAACAACTTTAATATACGCTATTGGAGCTGGAATTACCGCGGCTGCTGGCACCAGACTTGCCCTCCAA
+
DDDDDIIIIIIIIIIIIIIIIIIIIIIIIIIIIIIIIIIIIIIIIIIHIIIIIIIIIIIIIIIIIIIIIIIIIIIIIIIIIIIIIIIIIIIHIIIIIIIIIHIIIIIIIIIIIIIIIIIIIIIIIIIIIIIIIIIIIIIIIIIIIIIIIIIIIIIIIIIIIIIIIIIIIIIIIIIIIIIIIIIIIIIIIIIIIIIIIIIIIIIIIIIIIIIIIIIIIIIIIIIIIIIIIIIIIIIIIIIIIIIHIIIIIIIIIIIIIIIIIIIIIIHIIIIIIIIIIIIIIIIIIIIIIIIIIIIIIIIIIIIIIIIIIIIIIIIIIIIIIIIIIIIIIIIIIIIIIIIIIDDDDD
@HISEQ:969:HM2KJBCX2:2:1102:19630:70868 2:N:0:ACTATGCA
TGTCAGCTGTCGCCCAACTATCCCTATTAATCATTACATCGATCCTAGAAACCAACAAAATAGAATCTGATGTCCTATTTCATTATTCCATGCTAATGTATTCAAGCGTAAGCTTGCTTTAAACACTCTAATTTTTTCAAGGTAACAGTCCTAATTCCCCATAACATCAAATAAATGACATTATGGTTCTTTAGAAGGTGAGAACCAATAAAACCAGTACATACCAAGGCATGACCGATTCCTTGATCCCGAAATTCAACTACGAGCTTTTTAACTGCAACAACTTTAATATACGCTATTGGAGCTGGAATTACCGCGGCTGCTGGCACCAGACTTGCCCTCCAA
+
DADDBHFGEH<E@<CE<<D@1<@GGHHHFHECGHHH1<CCCCGGHFHH?GH@CGEC1F1<DGGC?F1DG1CEHHCHHCGHHEGFHII?<<CDHH1FHCHHHHFHEHFHHHH@DEHHAGHIIIEH@HIIHGFHHHHHHIIHG@IIIHFHFFHGHGGCG9EEECFDED1EHHGGHHC@HFHFHF<9/@FIHGGCIIIHHGIIIHGEFGIIIHFFIIIHHIHHHHIHHIIHHHHEEHFHHHIIGHHGIIHCIHIIIHGEGIIIHEHHG?=HHEFFHHIIHFIIHHHECHHHG?H@IIHHIHHG?CHHHF?GIIIIIIHIIIIHHEIHHF?HGIHEFGEIIIIIDDBDD
@HISEQ:969:HM2KJBCX2:2:1102:10095:71694 2:N:0:ACTATGCA
TGTCAGCTGTCGCCCAACTATCCCTATTAATCATTACGTCAATCCTAGAAACCAACAAAATAGGATCGAACGTCCTATTTCATTATTCCATGCTAATGTATTCAAGCGTTAGCTTGCTTTAAACACTCTAATTTTTTCAAAGTAACAGTCCAAATTCCCCGCAACACCAAATTAATGGCATTACGGATCATCAGGAAGGAGGAATCAGTGAGACCAGTACATACCAGAGGCATGACCAATCTACTAACCCCGAAATTCAACTACGAGCTTTTTAACTGCAACAACTTTAATATACGCTATTGGAGCTGGAATTACCGCGGCTGCTGGCACCAGACTTGCCCTCCAA
+
DDDDDIIIIIIIIIIIIIIGIIIIIIIIIIIIIIIIIIIIIIIIIHIGHIIIIIIIIGHHIIHIIIIIIHIIIIIIIIIIHIIIIIIHIIIIIHIIIIIIIIIIIHIIHIIIIIIIIIIIIHIIIIIIIIHIIIIIIIHHIIIIIIIIIIIHIIIIIIIIIIIIIIIIIIIIIIIIIIIIIIIIIIIIIIIIIHIIIIIIIIIIIIIIIIIIIIIIIIIIIIIIIIIIIIIIIIIIIIIIIIHHGIIIIIIIIIIIIIIIIIHIIIIIIIIIIIHGIIIIIIIIIIIIIIIIIIIIIIIIIIIIIIHIIIIIIIIIIIIIIIIIIIIIIIIIIIIIIIIIIDDDDD
@HISEQ:969:HM2KJBCX2:2:1102:5282:71658 2:N:0:ACTATGCA
TGTCAGCTGTCGCCCAACTATCCCTATTAATCATTACGGTGGTCCTAGAAACCAACAAAATAGAATCATCCGTCCTATTTTATTATTCCATGCTAATGTATTCAAGCAAAATGCCTGCTTTAAACACTCTAATTTTTTCAAAGTAAAGGTCCTGGTTCCCCGCGGCACCCAATTAAGGACATCGCGGTTCTCCAGAAGGTGAGAAATTGACTACACCAGTTCATACCCCTTAAGGCACGACCGATGTGTCAATCCCGAAATTCAACTACGAGCTTTTTAACTGCAACAACTTTAATATACGCTATTGGAGCTGGAATTACCGCGGCTGCTGGCACCAGACTTGCCCTCCAA
+
DDDDDIIIHIIIIIIIIIIIIIIIIIIIIIIIIIIIIIIIIIIIIIIIIHIIIIIIIIIIIIIIIIIIIIIIIIIIHIHIIIIIIIHHIIIHIIIIIIIIIHHHIIIIIIIIIIIIIIIIIIIIIIIIHHIIIIIIIIIIIIIHIIIIIIIIHIIHIHIIIIIIIIIIIIIIIIIIIIIIIIIIIIIIHIIIIIIIIIIIIIIIIIIIIIIIIIIIIIIIIIIIIIIIIIIIIIHIIIIHIIIIIIIIIHIIHIIIIIIIIIIIIIIIIIIIIIIIIIIIIIIIIIHEIIIIIIIIIIIIIIIIIIIIIIIIIIIIIIIIIIIIIIIIIIIIIIIIIIIIIIIIIIDDDDD
@HISEQ:969:HM2KJBCX2:2:1102:10990:71762 2:N:0:ACTATGCA
TGTCAGCTGTCGCCCAACTATCCCTATTAATCATTACATCGATCCTAGAAACCAACAAAATAGAATCTGATGTCCTATTTCATTATTCCATGCTAATGTATTCAAGCGTAAGCTTGCTTTAAACACTCTAATTTTTTCAAGGTAACAGTCCTAATTCCCCATAACATCAAATAAATGACATTATGGTTCTTTAGAAGGTGAGAACCAATAAAACCAGTACATACCAAGGCATGACCGATCCCTTGATCCCGAAATTCAACTACGAGCTTTTTAACTGCAACAACTTTAATATACGCTATTGGAGCTGGAATTACCGCGGCTGCTGGCACCAGACTTGCCCTCCAA
+
DADDDHIHIIHHIHHHHHGIGICHHHHHIIIIIIIIHHIHEHHIIEHHHHHIHIIIHHHHHIICHHIIGEHIFHEHIIHICGHHIHIHHGHIHHEHIIIIIHGHIHIIIIIHIIIHIGIHIIHHHHIIIIIIIHHIHIIIHFHIIIIIHHIHIIIHIIIIIIIHHIIIIIIIIIIIIIIHHIIIIIIIIHHIIIIIIIIIIIIIGIIIIIIIIIIIIHIIIIIIIIIIIIIIIIIIIIIIIHHGIIHHHIIIIIHGIIIHIHIIIGIIIIHIIIIIIIIIIIHHIIIIIIIIIIIIHIIIIIIIIIIIIIIIIIIIIIIIIIIIIIIIIIIIIIIIIIIIDDDDD
@HISEQ:969:HM2KJBCX2:2:1102:16363:72192 2:N:0:ACTATGCA
TGTCAGCTGTCGCCCAACTATCCCTATTAATCATTACGTCGATCCTAGAAACCAACAAAATAGGGTCAAACGTCCTATTTCATTATTCCATGCTAATGTATTCAAGCGTGTGCCTGCTTTAAACACTCTAATTTTTTCAAAGTAACAGTCCTGATTCCCCATGACACCAAATTAATGACATCACAGTTCGTCAGAAGGTAGAAATCAATAATACCAGTGCATACCGGAGGCACGACCAATATATTGATCCCGAAATTCAACTACGAGCTTTTTAACTGCAACAACTTTAATATACGCTATTGGAGCTGGAATTACCGCGGCTGCTGGCACCAGACTTGCCCTCCAA
+
DDD@DIHHIIGHEDHHI=FHIGHIHHHFDCHFEHGHHIIFHHHIDHEHFHHHGHIHEFIECFH?GGHHHH@GH?GEDHHIEEGHFHIFHHIIHHIIIII@HFHHHIIHIHIHGIIHHHHHHHHHGEGEHHGHGHIHHHHHHFGIHBGHHIIHIIIIHCDHHIHHHG@HHFDCCHGHHHHHGHHHHEHHE?HHHFHFFFHGDIHHCGHHHHHHIIII;FDIHEIIHHHGHGIIHFHEFGHHHHHHDCCCGIHEIIHFFIIIIHIHHIGHIIHHEIIHHHIIIIIHGHHIIIHHEIHHHGHHHHEHCHFD1HGHHIHHHIIIHHHIIHHIIIHIIIIIIIIIICDBBD
@HISEQ:969:HM2KJBCX2:2:1102:20768:72608 2:N:0:ACTATGCA
TGTCAGCTGTCGCCCAACTATCCCTATTAATCATTACATCGATCCTAGAAACCAACAAAATAGAATCGGATGTCCTATTTCATTATTCCATGCTAATGTATTCAAGCGTGAGCCTGCTTTAAACACTCTAATTTTTTCAAGGTAACAGTCCTAATTCCCCGTGACACCAAATTAATGGCATTACGGTTCTTTAGAAGGTGAGAAATCAATAATATCAGTACATACCAACGGCATGACCGAAACATTGATCCCGAAATTCAACTACGAGCTTTTTAACTGCAACAACTTTAATATACGCTATTGGAGCTGGAATTACCGCGGCTGCTGGCACCAGACTTGCCCTCCAA
+
DDDDBIIIIIIIIIIIIIIIIIIIIIIIIIIIIIIIIIIIIIIIIIIIIIIIIIIIIIIIIIGIIIIIIIIIIIIIIIIIIIIIIIIIIHIIGIIIHHIIIGHIIIIIHIHIIIIIIIIHIGHIIIIHHHIIIIIIIHIHHHHIHHHHIHIIIIHIIIIIIHIIIIIIIIHHIIIIIIIIIHIIHIHIIIIIIIIIIIIIIIHHHIGIIIIIIIIIIIGIIHHIIIHHIIIIHI<IIHIIIHIHGCIIIIDIIIIHIIIHIIIIIIHIIIHIIIIIIIIIIIHIIIIIIHIIIIIIIIIHHGIIIIIIIIIIIIIIIIIIIIHIIIIIIIIIIIHIIIIIIIDDDDD
@HISEQ:969:HM2KJBCX2:2:1102:4425:73510 2:N:0:ACTATGCA
TGTCAGCTGTCGCCCAACTATCCCTATTAATCATTACGTCAATCCTAGAAACCAACAAAATAGGATCGAACGTCCTATTTCATTATTCCATGCTAATGTATTCAAGCGTTAGCCTGCTTTAAACACTCTAATTTTTTCAAAGTAACAGTCCAGTTTCCCCGCAACACCAAATTAATGGCATTACGGTTCATCAGGAAGGGGGAATCAGTAAGACCAGTACGTACCAATGGCACGACCAATCTACTAACCCCGAAATTCAACTACGAGCTTTTTAACTGCAACAACTTTAATATACGCTATTGGAGCTGGAATTACCGCGGCTACTGGCACCAGACTTGCCCTCCAA
+
DDDDDIIIIIIIIIIIIIIIIIIIIHIIIIIIIIIIIIIIIIIIIIIIIIIIIIIIIHIIIIIIEHHHGIIIIGIIIIIIIIIIIIIIIIIIIIIIIIIIIHHHIIIIIIIIIIIIIIIIIGIIIIHHIIIHIIIIIIIIIIIIIIIIIIIIIIIIIIIIIIIIIIIIIIIIIIIIIIIIIIIIHIHIIIIIIIIIIIHCIIIIIIIIIIIIIIIIIIIIIIIIIIHIIIIIIIIIIIIHIIIHHIIIIIIIIIIIIIIIIIIIIIIIIIIIIIIIIIIIIIIIIIIIIIIIIIIIIIIHHIIIIIIIIIIIIIIIIIIIIIIIIIIIIIIIIIIIIIIIIDDDDD
@HISEQ:969:HM2KJBCX2:2:1102:17147:74595 2:N:0:ACTATGCA
TGTCAGCTGTCGCCCAACTATCCCTATTAATCATTACATCGATCCTAGAAACCAACAAAATAGAATCTGATGTCCTATTTCATTATTCCATGCTAATGTATTCAAGCGTAAGCTTGCTTTAAACACTCTAATTTTTTCAAGGTAACAGTCCTAATTCCCCATAACATCAAATAAATGACATTATGGTTCTTTAGAAGGTGAGAACCAATAAAACCAGTACATACCAAGGCATGACCGATTCCTTGATCCCGAAATTCAACTACGAGCTTTTTAACTGCAACAACTTTAATATACGCTATTGGAGCTGGAATTACCGCGGCTGCTGGCACCAGACTTGCCCTCCAA
+
DDBDDIIIIIIIIIIIIIIIIIIIIIIIIIIIIIIIIIIIIIIIIIIIIIIIIIIIIIIIIIIIIIIHIIIIIIIIIIIIIIIIIIIIHIIIIIIIIIIIIIIIIIIIIIIIIIIIIIIIIIIIIIIIIIIIIIIIIHIIIIIIIIIIIIIIIIIIIIHIIHHHHIIHIIIIIIIIIIGHHIIIIIIIIIIIIIIIIIIHIIIIIIIIHHIIIIIIIIIIIIIIIIIIIIIIIIIIIIIIIIIHIIIIIHIIHIIIIIIIHFIIIIIIIIIIHHIIIIIIIIIIIIHHIIIIHIIIIIIIIIIIIIIIIIIIIIIIIIIIIIHIIIIIIIIHHIIIIIIIDDDDD
@HISEQ:969:HM2KJBCX2:2:1102:3857:74457 2:N:0:ACTATGCA
TGTCAGCTGTCGCCCAACTATCCCTATTAATCATTACGGTGGTCCTAGAAACCAACAAAATAGAACACAACGTCCTATTCTATTATTCCATGCTAATCTATTCAAGCAATAGCCCGCTTTAAACACTCTAATTTTTTCAAAGTAATGGTCCTGGCTCCCCAACACACCATACTGGTTCACCAGAAGGAAGACCCGACAGCAGACAGTACTCGCCAAAGACGGACCGCCCGGCCAGGCCTAAAATTCAACTACAAGCTTTTTAACTGCAACAACTTTAATATACGCTATTTGAGCTGGAATTACCGCGGCTGCTGGCACCAGACTTGCCCTCCAA
+
DADDDHFIEHFHHIIIIIIIHEHGHHHIHHIHIIIHIIHIIIIIGIIIIEHHHGEHIEHII??FHHHHFHIDHHIIIGIHHFHIHHHIHIIIIIIIHFHHHCFGIIHIHIIHHHHIIIHHHHHHHHGIIIHGHIIGIHHHIIHIIIHHHCHF?HHHHHHHFIHIIIIGHIIIIHIIIHEHIIIIIIIIIIIIIHIIIIIHHHG?IIIIIHHHHIIHHHHHHHIHIHHDHHGIHIIIGI=HHHHHGIIIIIHHHGGIIIGIIHIIIIIIIIIIIIIIGIHHIIIIIIIIIIHIIIIIIIIIIIIIIIIIHIIIIIIIHIIIIIIHHHHIHDDDBA
@HISEQ:969:HM2KJBCX2:2:1102:10088:75265 2:N:0:ACTATGCA
TGTCAGCTGTCGCCCAACTATCCCTATTAATCATTACGTCAATCCTAGAAACCAACAAAATAGGATCAACGTCCTATTTCATTATTCCATGCTAATGTATTCAAGCGCGAGCCTGCTTTAAACACTCTAATTTTTTCAAAGTAACAGTCCTGATTCCCCACCACACCAAATTAATGACATGATGGTTCGTCAGAAGGTAGAAATCAGTAACACCAGTACGTACCGAAGGCACGACCAGCGTACTAATCCCGAAATTCAACTACGAGCTTTTTAACTGCAACAACTTTAATATACGCTATTGGAGCTGGAATTACCGCGGCTGCTGGCACCAGACTTGCCCTCC
+
DDDDDIIIIIIIIIIIIIIIIIIIIIIIIIIIHIIHIIIIIIIIIIIIIIIIIHIIHIHIIIIIIIIIHIHHEHHHHHIIIIIIIIIIHIHIIIIGIIIIIIHHIIHIIIIIIIIIHIIHIIIIIIIIIIIIIHIIIIIIIIIIIIIGIIIIIHIIIIHHHIIIIIIIIIIIIIIIIIIIIIIIIHIHIHIIIIHIIIIIIIIIIIIIIIIIIIIIIIIIIIIIIIIIIIIIIIIIIIIIHGIIIIIIGIIIHIIIIIHIIHIHFIHIIIIIIIIIIIIIIGIIIIIIIIIIHIIIHIHHIIIIIIIIIIIIIIIIIIIIIIIIIIIHGF<<<<IIIIDDDDD
@HISEQ:969:HM2KJBCX2:2:1102:19785:75382 2:N:0:ACTATGCA
TGTCAGCTGTCGCCCAACTATCCCTATTAATCATTACGTCGATCCTAGAAACCAACAAAATAGGGTCAAACGTCCTATTTCATTATTCCCTGCTAATGTATTCAAGCGTGTGCCTGCTTTCAACACTCTAATTTTTTCAAAGTAACGGTCCTGCTCCCCCATGACACCAAATTAATGACATCACAGTTCGTCAGAAGGTAGAAATCAATAATACCAGTGCATACCAGAGGCACGACCAATATATTGATCCCGAAATTCAACTACGAGCTTTTTAACTGCAACAACTTTAATATACGCTATTGGAGCTGGAATTACCGCGGCTGCTGGCACCAGACTTGCCCTCCAA
+
0BD@0DHF1G<EH0E0<C<F1FHI@E@CC?<<G11<<EDH?/1DHIIGFEHC1<1DCC@1EEHI?<C1D<<E1DCHHH1F1DC<FG<F111<@1<@<C11<<<FE5<@@FAHFDFG8FAB$A<FCH6@AF<>1EHCC@<FHE3H8?7@GIHG;#D#IHCDC<CHC.<D@F:FFD<DEHGCHGAD:/<@.HCEGGHGHGHFEFGAG<<1D:D1H?HEFFGIGHA@HGDCG@A<C/CCIHGD<1A1CHHAC<FD<<11HCGEC0CGD1<<1F1HEHHEEEECC@@G<<<?FIHGHHHEIHFGDC<1C<CF1CF@DHDCCC@CHIHH@FDD<@GCC<EE<0HEE@DADB
@HISEQ:969:HM2KJBCX2:2:1102:4871:75995 2:N:0:ACTATGCA
TGTCAGCTGTCGCCCAACTATCCCTATTAATCATTACGTCGATCCTAGAAACCAACAAAATAGAATCAAACGTCCTATTTCATTATTCCATGCTAATGTATTCAAGCGTAAGCCTGCTTTAAACACTCTAATTTTTTCAAAGTAACAGTCCTGATTCCCCACGACACCAAATTAATGACATCGCGGTTCTTCAGAAGGTAGGAACCAATAATGCCAGTGCGTACCGAAGCACGACCAACAATTTGATCCCGAAATTCAACTACGAGCTTTTTAACTGCAACAACTTTAATATACGCTATTGGAGCTGGAATTACCGCGGCTGCTGGCACCAGACTTGCCCTCCAA
+
ADDDDIIHEF1<GHIHIGIIIIIE@FEHHHIEHFF@<<DHHDHIIIEHEHHIIEHHH1DGEHI?GHHGEHIEG@=HICEEC@<GHCEHIIHIIFHEHHEHHIHHHE?HHCHCEIHHFIIHHGCHFEHHHEHGIHEHHEGCHCFHHIGEEHHHHHE?HHHEHHIIHGHIIIHHEHHHHHHCIIHIHHHHDCGIIHGCHIHH@EIHEEIHHHIIIHIIHHHHHHHCH@HEIIIHHIHHGGHHFC@DEHGGHHHEHIIIIIHHHHHF@IIIHEIIHGHEIHEHHHHHGCHCEEHEIIIIIIIIIIIIIIIIHIIIIHIIIIIIIIIIIIHHIHFG<IIHHGIHBD@D@
@HISEQ:969:HM2KJBCX2:2:1102:15631:75506 2:N:0:ACTATGCA
TGTCAGCTGTCGCCCAACTATCCCTATTAATCATTACGTCGATCCTAGAAACCAACAAAATAGAATCAAACGTCCTATTTCATTATTCCATGCTAATGTATTCAAGCGTAAGCCTGCTTTAAACACTCTAATTTTTTCAAAGTAACAGTCCTGATTCCCCACGACACCAAATTAATGACATCGCGGTTCTTCAGAAGGTAGGAACCGATAATGCCAGTGCGTACCGAGGCACGACCAACAATTCGATCCCGAAATTCAACTACGAGCTTTTTAACTGCAACAACTTTAATATACGCTATTGGAGCTGGAATTACCGCGGCTGCTGGCACCAGACTTGCCCTCCAA
+
[truncated: 33,559,370 more chars]
